# Supplementary material for: A bioinformatics approach to identifying Wolbachia infections in arthropods
Source: PeerJ. 2018 Sep 3;6:e5486. doi: 10.7717/peerj.5486 (PMC6126470; doi:10.7717/peerj.5486)
Supplement: Supplemental Information 1 — Supplementary figures/tables and code used for data analysis [file peerj-06-5486-s001.zip › Supplement/assembled_genomes/Drosophila_simulans_2.fasta]

>NODE_1_length_60180_cov_559.923942
AAGATAAATAAATAGCTTCAGTTTCATGATAAGGGGGCTGGCGGAGTTTGTCAAGCAAGTTTTTTTGTTTCTATTCCCAATGTTATATGGTTATGCAAGAAGTCTATTGTATGTTTACACTCTGCATTAAAGCTTTTAGTTAAGAGCATATCCATCCACCGCCGATAACTTGTTCACCTTTATATGCCACGCAGGCTTGACCTGGACTGATGCCAAAGTAATCGTCGTTTAAAATGACACAGGCTTTATTTTTTTCGTCAGTTGAATGTATTGTTGCTAAACTTCCCGCATGTGATGATCTCAGCTTCACAGTTACTTCCATACCTTCCTTTGGTTGTTCTAACCAATTTAACTCCTTGATCAATATTTTTTTTTGCATTAATACGTTGATCGGACCTACTATAACCTCATTATTTTCTGTATTAATTTTTATCACATAAAGAGGTTCATTGTGTGCGATACCCAAGCCCTTTCTTTGCCCCACTGTAAAATTTACTATGCCACTGTGCTCGCCTAGCACTTTTCCATTAACATCCACTATTTTACCTTTCTGTACAGATTGTGGAGCTAATTTAGCTATTGTTTTACTATAGCTTTCGGAAACAAAGCATATATCTTGACTGTCTGGCTTTTCAGAAATTTGTAAACTGAAATATTTTGCTAATTTTCTTATATCACTTTTATAGAACCCACCTAGCGGAAATCGCAAAAGCTTTAACTGCTCTTGAGTTGTAGCAAACAAAAAATAACTTTGATCTTTACTTTTATCAATACTTCTGCACAACTTTACCTCACCATTTTTTTCTAACCTTCTCACGTAATGTCCTGTTACGAGCACATCCGCACCAAGATTTTTTGTAACTTGCAATAGATCACGAAATTTTACCGTTTGGTTACATCTCACGCATGGTATGGGAGTTTCCCCACGCATATAGGTACTCGCAAAATCCTCTATTACTTCCTTTTTGAATATTTCCTCATAGTTTAAAATATAGTGAGGAAAGCCAACACTTTCAGCTACACGCTTAGCGTCATAAATATCCTGTCCAGCGCAGCATGCACCCTTTCTTGCGTTAGCATTGCCATCAGTGCCATATAGCTGAAGAGTTACACCTATCACCTGGTACCCAAGGTTATGTAGCAGTGCTGCAGCAACCGAGCTATCAACTCCCCCGGACATTGCAACAATAGCCTTGATCTGGTGCGGAGCTTTATCTTTTAGCAGAGGTTCAATTTCAAATTCTTTTAGCATAATCGCCTTAATTTATAAACGCAAATCTTGTGTCATTCCAACATACAACTGTGCAAACGTTTTGATTTGGGGGCAATTTACATAGTAGATGATGTCATGAAAGTAGCTGACACTGGAATCTAGCTTCTATTACACAAATTCATTAAAACAGCATATTTATTTGTAATCAAGTTTCCTGGATCCCAGTGTTAGCTACTCGGATGACACCCTTTTCTGCTAGAAGTTGCCTTCAAATTACTTGGTGCATGACACTGGGATCTCATTTATATTACATAATTCCATCAAAACAATTCAATAAACTACCTTCAAAAATAATTTAATCTTGCTTGAATAAAACATGGCCAAAATAATCCATGTTTTCAAGCACTTTTCCACTACCTAAGGCAACACAACAAAGTGGGTCATCTGCAACACGAACCGGTAATTTTGTTGTTTCACTGATAACTTTACCTAGATTACGTAATAATCCACCACCACCGGATAAAACTATTCCTCTATCGACTATATCAGAAGAAAGTTCAGGTGGAGTGCTCTCCAGCGCAGTCTTAATAGCAGAAATTATCTGATGTACAGGCTCTATTAAACTCTCTGCAACTTGGTATTCTGATAAAAGCATTTCTTTTGGCATGCCACTCACTAAATCCCTGCCTTTAATTATCATTCCCTCTTTGTTATTTTCACCTGGCAGACTAGCTGAACCTATGCTTTTCTTAATTTTCTCAGCGGTTGTTTCACCGATTAATAACTTATGATTTTCACGAATATATGATTTTATTGCTTCATCCATAATATCGCCACCTACTCTGGCAGAACGTGAATAAACAATTCCGCCTAAAGAAATAATTGCAACTTCAGTTGTACCGCCTCCTATATCAACGATCATAGAACCCTCAGGTTCAGTAACCGGGAGCCCAGCTCCGATTGCTGCAGCCATTGGTTCTTCAATTAAAAATACTTCATTTGCACCAGCACTTTCTGCTGCATCTTGTATAGCACGCCTTTCAACTGGCGTGGATCCAGATGGAACGCATATGATAATATTAGGTTTATTAACAGTGAATTTTGTGTTTGCACTGCGTATGAAATATTTTAGCATTTCTTCCGCACTTTTAAAATCAGCAATAACTCCATCCTTTAAGGGCCTTATCGCCTCTATTTCTCCAGGCGTTTTTCCAAGCATCATTTTAGCTTTTTTACCAAAAGCATAAGGAACGTAGCTTCCTTTTTCTTTTATTCTTGCTACAACTGAAGGCTCATCAAGCACTATTCCCTGATTTTTCTGATAAACTAAAGTGTTTGCAGTGCCAAGATCTATAGCAATATCGCTAGCAAACAAACCTTTGAAAGTAAAAAGGCTATAAAACTTTCCGGTTAATTTTCGAACAAAATTCATACATAACTCAAGAAAACCATTTATTAAGACAAATTATACTTTTCAGATAAGTAGTAAGTAACACACTCAACGTCTAAACCCTTACCTGTTACTTTTTTTAGCAGTTCCAGGCCACACTTTGCACTGTATACATTTTGAGATAACCAACTGATAAGTAAACTAAAATCTCCTTTTATTATAGCACTTAATGATTCGTAATGATTCTTTTTAACGAAAGAGAAAATCTGCACAGCAGCAATTAAAGCAATAATTTTTATAGGAAAGTAGCCCATAACACCGCTTGCCCAATATTCATCTTGAAAATAAGTGTTTAGCTCATTTTCAGCTTTTACTGGAATTTTATAGTGCTTCATACCTTCCAGCCACGCATCATGCAGGTCTTTGACTTCCAATGTACCATTTATTATATCTTGTTCTAACCTAGTTCTCAACATAATATGAGCTAACAGACTAAATTCATCTGCATTTTTTAAAAAAGAAGAAAGGTTTATTTCATTGAAAATCAAGTACAAATTTTCAACACTGCTAACTTTCTCGTTAGTTTTGCCTTTTATAGCAAATTTCTCTTTTATGTGTGGTTGAATAAACTCAATAAATTCTCTGGATGTTCCAATCATCCTTTCCATGAATAACCCTTGAGTTTCATACATAACATGTCTCGTAATTGGACTACTTATAGAATTTTGCGCTAAACATTTTTGATAAATTGCATAACCACTATGCCGTAAAAGTGAAAATAAACCATAACAAAAATCAGATTCATCATAATCTATAGGGTAGTAATAAGAAGTACGAATCTCATTTAGTGCAATACCCATTTGCTGTAAACATAATGAGCCAAGTTCAATCTGTTTCTGAGTAGCAACTTTTTGTATATTAGTAACCTTATCCTTTTTCTGCTTTTCAATTATTTTATCTACATTTTCGCTAAAAAATTTGCCTACCTTGGGGAATACTTCCCTTATATTCTTTTCTGTGATATCAGAGTCATAGTCAGCAAGCAGTGAGTCGTATTTTGAGCATTTTAATTGCTGCGATTTTATAGAAGCTACTTCGCGAATGAGTGTGATTAAATCAGTAAAACGTTCTTTTAGTTTTTCTAAGTTACTGGTTTCAGAATGAGATAGCTTCCATAAATCTTGGCATTCAACCTTAGCTTTGGATAAAGACTTTACTAAATCAATAGGAACAGCACTGTTGCTTTTATGTATTCTCTCTATTAACTTTAGCTGCTGAGTATTTGCACTTTTTTTGTTACCAAGAGCATCTGCTAATGATTCCTTTATTGCGTCATGAGAGATAATTTCATGTCTGATTTCTTCTAGAAGACTCATTTGTTCAACTTTGTCCTCTATATTCAATTGGCTTTGGTTTAGTACTTTTAGCGTATTTTCGATATTCTTTACCCTATATAATACTTCCTCTAAAAACTTATAAGATTGCATATTTGTTCATTATTTTAGAAAACATCTGTTTAATACCGTAATAGATTAATAATAAAGTTAAAAGTATATTTGCTTAAAGTACAATAAAAAATTGTACTTTTTATTCTTTTATTGGATTTTTCTACTCAGAGTCCAGCATATTATAGGAAAATTAATTGTAAGGTTGTAGAAAAAGTATTTAGTATTTTATTTCTCTTGACTATATTACAATATGGAGAGATATTAGCTACTGAAATTAAAGTTACGCACTATTTAAAATTTATGGAGGTTTAGTAATGTGGAGTAGACTGGTTATAATGTGCTGTTTTTGTTTATTACTTACTGGTGTAAGTTCTTGCCCAAAAAAAGGAGCAAATACAACAAATAAAATAAATTCTGTTGTTAAGCAGATAGGTAATAAAAGAGTTTTCTTTGGTTATGATGAATCTAGTATTGCTGAAGTAAGTGCAGATGCATTACTTGACGTAATGGAGGTGTTACAAGATAACCCTGACGCGAAGGTTACTTTAACTGGTCACACTGACAACCGTGGTTCTCATGAATATAATCTTGCGCTAGGCGCTAGAAGGGCAGATGCAGCTAAAAAATTTATGGTTAGTTGTACACCCTACATAGAAAACAGAATAAAAACTGCTTCTAAAGGTGAAACTGAGCCTTTGGTTAATGTAAAAGATGATTCTAGAAATTCTAAATATGAAAAAGAGCATGCTAAAAATCGTAGAGTGGAATTTTCATTTTCTGGAATAAAGAAATAGTTTCTTGCATTAAAACCTGGATCCCAGTGTCAAACACTGGGATGACATAAAGAAAGGGCACTGGGGTAGACAAAAAAGGACAAACTTGTCATATTTCGTTGCTTGTTAGCGGGATCTATATATACCACAAATAAGTCGCGGTATGACGTAAGAGATCTGACCTGTCTGGCCATCAAGAGACATAATGGAATTAGAGTTATTATTTCAAAATGTGGTTAATAGTTTTGCTTTCTATAACAATCAAGTTGCAGTTGCAGTATCAGGTGGTGTAGATAGTATAGTCTTACTGCACTTAATGACTAACTGGGCAAAAAAAAACAAGCTTTCACTTCCTACAGCATTAACAGTAAATCATGGGTTACGTCCAGAGTCTCAAAAAGAAGCTGATTTTGTTGTAAGTTATGCAAAGGAACTTGGAGCAAAGGAATCGTTCATATTAAATTGGGAGAAGCAAAATATTAAAGGCAATATTCAGTTACAGGCACGAAAAGCACGGTATAAGTTACTAGCAGAGTGGTGTAAAAATAATAATGTTAAATATTTACTTGTTGCTCATCACAAAGATGATCAAGCAGAAACGTTCTTGTTAAGATTAGAGCGAGGTAGTGGCGTAGATGGATTATCATCAATGGACTACAAGTCTTTCCTAAATGGTATTTATATATTTAGGCCATTGTTAAATTTTAGTCGTAGTGAAATAGAAAAGTACGCTAAGCTTCATCGGTTAAAATGGATCGAAGATAGAAGCAACTATGACTTAAAATACAGGCGAACTTTATACCGTAACTTACTTAAAGCAAGTGATAATCAAGAGATTTTAACAGAGCGAATATGCCTCACAGCCCTTCATATGAAAAGAGCTGCAAAAGCGTTGATGCACTACACACGCCTTGCGTTTAATGACTGCGTTAATGTGCATGATCTTGGTTATATTGAAATTAAACTAAGTGAGTTTTATCAATTGCCAGAGGAAATAGCCTTGAGGCTTCTTCTTTACTCCATAATGGCAATTGCCAGTAAACATTATAAACCAAGGTACAACAGCCTTATCGTAATATTTAATAAAATATTGCAAAAGGATAGTAATGTTAATTGTACACTTTCTGGGTGTAAAATAAGAAAACATGGAGAAAATATCTTGATAATTAGAGAATCGTCAAAGATACAAGAAATTACCTTAAACCTACCTTTAAATGAACCTACTCAATGGGATAACAGATTTAGCTGCACAATACTCGGAAATCAAGAGTGTTCAGTTATCATCGCTCCATTAAAAAAAACACAAAAAGTTCCTGAATTTCTGAAGGATTACAACTGCTGCCCTGAAGTTTTCTATTCTTTGCCTGTAGTGCTAAAAGATGGAAAGGTGCTTGCTTATCCTGATGTAAATTATAACGGAAAAAATACCAATGACGATAAGGTTCAATGCATTATTAATAGCACGATAAAACAAAATTTGGTAAGCTTGATTAGTATTTAGTTAGAAATAGAAATGAAAAAATTTTTAGAAGGCTTATTGATCTGGTTAGTAATTATTGTTCTTATTTCAGTTGCTTATATTCAGTTCAGCGGAAATGTAGGTAAAAGTAAAACAATTATACCTTTTTCGGAATTTTTAACTAGACTAGAAGACAATGATGTAGAAAATATTGTCATAAAAAACCAGAGCATTGAAGGCAAGTTCAGGGACGGTTCAAGTTTCAATTCAAGCGGTGTCATATATAGCGACCTAATAAAAAATTTACATGATAGAAAAGTGAGATTCTCCTTTTCAACTGGAGATTCTGCCATGAACGTAATTGGTGGATTACTTATCTCATGGGTCCCAACATTTATCTTTATTGGCTTCTTGCTATTCTTTCTTAAACAAACACAAGCGGGGGGCAACAGAACTATAAGCTTTGGCAAGTCAAGGGCTAGACTCATGACTAGTGGAAAAAAAGTAACATTTGATGATGTTGCCGGAATTGATGAAGCAAAAGAAGAGCTAGTAGAGATCGTTGATTTTCTTAAACAAAGGCAAAAATTTCAAATATTAGGTGGAAAAATACCAAAAGGGTGCCTTTTGATTGGCTCTCCTGGAACTGGTAAAACTTTACTTGCTCGTGCAATTGCAGGAGAAGCTAATGTGCCATTCTTTAGTATTTCTGGATCTGATTTTGTTGAAATGTTTGTGGGTGTTGGTGCAAGTCGTGTTCGTGATATGTTTGATCAAGGCAAGAAAAATGCTCCTTGTATAATTTTTATAGATGAAATAGATGCGGTGGGTAGACATCGTGGCATTGGTCTTGGTGGCGGCAATGATGAAAGAGAACAAACATTAAATCAGTTATTAGTTGAGATGGATGGCTTTGAGTCTAATGAAGGTGTAATAATAATTGCTGCGACTAACCGTCCGGATGTCTTAGATCCAGCACTGCTTAGACCTGGTCGTTTTGACCGACAGATTACTATTTCTTTACCCGATATAAATGGGCGTGAAAAGATATTAAATACTCATATAAAGAAAATATCAATAGCACCAGATGTAAACGTGAAAACAGTTGCAAGAGGAACACCAGGTTTTTCAGGGGCTGATCTAGCAAATTTGGTGAATGAATCTGCACTTATCGCTGCAAGAAGAAACAAGAAGATTGTTACCATGGATGATTTCGAATATGCACGTGATAAAGTGATGATGGGCGTAGAAAGGCGATCTCTCATTATGACAGAAGAGGAAAAGAGACTGACTGCATACCATGAAGCTGGTCATGCGATGATTGCTGTTAATATGCCTGCTTCTGATCCTATACACAAGGCAACAATTATTCCACGCGGTAGGGCACTCGGTTTAGTTATGAGACTACCAGAAACAGATAGAGTGTCCCTCACAAGAGAAAAGATGCTAGCAGATATAACTGTTGCAATGGGTGGAAGAGTGGCAGAAGAGCTAATTTTTGGCTACGATAAAGTCACAAGCGGTGCATCTTCGGATATAAAACAAGCATCTGATTTATCACGCGCTATGGTAACAAAATGGGGAATGAGTGACAAAATAGGCCCGATCTATCACAATCGCGAACAAACCATACATGGTTCTGAGATAATTTCTGAAGATACGTTAAAACTTATAGATGAAGAAGTGAAGAAAGTTGTATCTTCTTGCTATGAAAAAGCAAAAGACATTTTGACCAAGCATAAGAAAGGCTTAGATCTCATTGCCGAAAATCTACTGGAGTTTGAAACTTTAACAGGAGATGAAATAAAGGACATATTAAATGGAAAAAAAATTGTTAGAGAGGAAAATGAGAAGAATGAGAAAATAAAAAAATCCTCTCTCTATGAGAGTTGACCTCATCTTAAAAATGCTAATCAGCTAACGCTGCAATAAAACATTCAGAATTGTAACTGTCAATATAAATTGTATTAAAATATTCATAATATTGCATTTTCATCACAATAATGCTATCATTCAGTTAGTATTAATGTTTAATGAGGTGTGAGTAATGATTGATATAGCTTCTATTGGTGTAAGTACAGTTATTGATCAGAATTATAGAAGAAAAGCACAATTATGTTTATCAGGATTATTTGTAACTGTGTCAATAGCAACTGTTACCTGGTTTATTTTCCCTGCGTCACAAAATGTATTAGCTCCGTTTTTACTTCCGGCTATGTTCTTGCTCTTCACTTTATCGATGGGTTATTACATGTTCATATTTAGTTGTGAAGAAAAATCTTTGGTAAAGAATGTTCTTGGTATGGTTGAACCGGCTGAATCGGTAAAGAGAGTGCATTGCCAAGAAAATATTAAGTCCTTATTAGCAGAAGTGAGAAGTACTACGAAAGATAGGTTTCGTAACGTGCTTGTTAATCTTTGTTTTGAAGATCGTAGTAAAGCACACAAACTTGCATTATATGTGAAAGAAATTGACAATATTGTGTCTTCAATAAAAAATAAAGACCTCTTAGACCATTTTGATCAATTTTTTACTATTACTGAAGTAAGCAATAAAAAAAATAGAAGTGAATTAATGAACCTCGCAAGGGCATATAAGATGATAAGTGAAGAAGATCCAGACAAAATACAGGATTTTTTAGCTACTCAAACAAAAAGTTATTCATATGAAATAATGTTACCTGAAATTGATAATTTTCTATCACAAGCTAGGTGATTTTATCAATAATTTCATTGTGTACGTGATTATCATTTTTTGTTTCAATTCCAGTGATAACACTGCACCTAACGGGCTCTTTTATGGCTATTTCCTGAAATCCTTTTCTGACCTTATTGTAAAAATTAACATCCATTTCTTCATATTTATTCTTGTCTTTTGCTCTATTTAACCCAACTTTAACATCAATATCTAGAATAAATGTAATATCTGGACATTTAATTTCTACTAACTTATGTAAGTCCCTTATTAGCCCTAAATCAACACTAAGCCCATATCCTTGGTATGCAATAGTTGAATCAATAAACCGATCACAAATCACTATTTTTCCTTCTGCAAGAGCTGGTAATATTAATTTTTTCATATGTTCGCGCCTCATCGAAATAAGTAGCAAGAGTTCAGAAATAGGATCAATATTATTCGTTAACAACACTCCTCTTATCTTTTCTGCAAAGTTAGTGCCACCTGGTTCTCGAGTCAATACCACATTATTTTCGCCGTGAATTTGCTTAAAATGATTTGCAAGTAGCTTAGATTGTGTTGTTTTACCAGAGCCGTCTATTCCTTCGAAAGTTATGAACATAAGTTTTATAATTATAATACTAAAAAAGAATATGCAAACAGTATACATAGAAACCGTTTGACATTTAAATAATAAGACCGTAAATTACATGTGGTATAATAATAGTCTATGGTTGCTCTGAATACTCCTAAAGTCGATTTTAGTTTTACTGCAAAAGATTTTAATCTTTTGGGAGTAGACAATAAATACTATACATTAAGTGACTGTTGTGGAAAAAATGGTCTTATTGTAATGTTTATATGCAATCACTGTCCTTACGTTCAGTCAATTATTAGTAATCTGGTAAGCGATGTTGATCAATTGAAAAAAGATTATCAGGTAAACACCATTGCAATAATGCCAAATGATGTAAATGAATATCCAGAAGATTCCTTTGAAAATATGATTAATTTTGCCAAGGAAAATAAGTTTACATTTCCATATTTAATTGATAGTACACAGAAAATAGCTAAAGAATACGGGGCTGTTTGCACTCCTGACTTTTTCGGCTTTAATTCCAATTTAAACCTTTGCTATCGTGGACGTTTTAACGACGCAAAAAAAGAAAAGGTTCAAAGCTATGAAGTAGGAAGTAGTGACTTATTTCAAGCTATGAAATTTATTGCAGAAACTGGTAATTCTCCAATTGACCAAAAATCAAGTATTGGCTGCTCAATTAAATGGTCTAATTCTACAGGTTAAATATCATGCACAGTGGCTCTCAGCATTTGTTTGATATTATAATTTTGCTTTCTGCTGCTGTGTTTATAGTCATAGCATTTTGGAAAATGAATATTAGTCCAGTGCTTGGTTACTTCGTTGCAGGTGCAGTTATTGGTTCTCACGGATTTAATCTGATACACTCAGCTGAAGCAATGGATAATCTTGCAGAATTTGGTGTAGTTTTTCTATTATTCATTATAGGCCTTGAATTGACATTTGAACGCCTGATCGCTATGCGTATTCATGTATTTGGGTTCGGTTCTCTTCAAGTTATAGTTACCATGGTAGCAATATGGTGCATCGCTCTTGCTTTCGGAGTGAATACGAATATAGCAACAGTTATTGGTGGTGGGCTTGCGCTATCCTCAACAGCAATAGTGTTGCAGGTTCTGCAAGAAAAAGGTTCTCAAGCAAGTCAGGTTGGTAGATTGTCGATAGCAGTGCTATTAATGCAAGATTTTGCAGTGGTACCATTAATAGTATTGGTACCTTTACTTACTGGCAATTCTGAGCACAGCCTGATAAGCTCATTGGCAGGTTCATTGGTGCAAGCAGCTATTGCATTAGTGCTGATATTTATAACTGGTAGATTATTGCTTAGACCTTTATTTTCGGTTATTGCTAAAATGGAAAGTAATGAGATCTTTATATCAACAACGCTTTTAATAGTATTAGGAGCAGCATTTATTACTGAGCAATTCCATTTATCGTTAGCATTAGGTGCATTTGTTGCTGGATTGTTAGTTGCAGAAACAGAATATAGACACTCAGTAGAACACGCAGTATTGCCATTTAAAGATTTGTTTCTTGGCTTATTTTTCATGACTGTTGGTATGTCCATCAATACCGAACTTTTACTCAATAAGTTACCACTAATTACTTTATTATCGATTATCCTTATCGTTTTAAAAACATCTATTATATATATATTGTGTAGATTTTTTGGGTTTAAGAGTGCACCTGCTATACAAGCTGGGTTACTGCTTTCACAAGGCGGTGAATTTGCGTTTATTTTATTTCGCTTAGCAGATGAGCTAAATGTGCTACCAAGTGAAATCGCTCAAGTACTTATGATGGTAACTACAGTAACCATGGCTTTCACTCCTCTTTTATCAGGGCTTGGAGATTGGATAGCAAACTCATTTAGCACTGAGAAAACAATATTAGATGATGAAGCTGTTGAAACAGATACACAAGATCTTTATAACCATGTGATAGTTGCTGGATTTGGTAGAGTGGGATATATGGTAACAAAAATGCTTACGGCAGAGCATTTAAGTTACGTTGTTGTAGATATTCAATCGAAAATAGTCAAAGAAGGAAAAAGTGATAGTTTTCCTATATATCTTGGAGATGTTACAAGATGTGAAATTTTAAAATCGGTAGGAATAGAAAGAGCTCAAGCTCTCGTTATTTCAATAAAGAATGAAGTTACTATAAAAAAAGTTGTTTCTTTAGTTGCAGCAAATTTTCCGCATGTAAATATTGTAATACGCTTACCAGATCTGAGTAATGTGGAGGTTTATAGAGATCTAGGAGCTAGTAAAATTATTCCTGAAACATCTGAGATAGGATTGCAGCTAGGTGGAGCTGCACTGAGCCTTAGTGGTATTAGCGAAAGTGGAGTTACGTCTTTAAAAAGTAGATTCAGAAAAGGCAATTACAGTATGTTAAAAGACCTTGGTAGTGATAAAGATGAATAACTACTTCTCTAATTTTATGTACAGAAAGCTTCAAGCTTTATTGAGGTTTTGCCTATGGTAAATTATGCACATAATCAACCAAGTTAAGGAAAGTGCAAACCAAGTGATTGCATATTCCAAATGCTTCATTGGCTGTATAGCTAATTTGCTGCCAAAATTGTTCGGCCACAATATACACTTCTCTAGCTTAATACCTAACTCATTGGAAATTTCCTCTGTACTCAGGGTAAACCATGTATTCGAAGCAGTATCGTTCTTGATAAACCAATTTTTGCTTTTACTGCTATTGCAATATAAAACTCCACCTGCAGCTACTTTTTCAATTTTTGCTCTTTCCTCTTTTTTTTCTTTAACTATTCCTTTGTTCACTAGCATATAATTTCCAGTAGTAAGTAGCATAGGAGATAACACATGATAGCCATGTTGTCCTGCAAAAACATATAGTTCTATGTCACTTAGAATCCCATCAATCTTGACATGCCTATAGTTAAATTTTTCAAGGTCGTTATTGGGCAATAGATGAACAACTGGAAGACTCATATTTTTGATAATATTATTCTTCCAGTTCAATCTGAATACTTGCCATAATCCTAATAAAAAAAGGAGCAAGCAAGGTACAATTAAAATAAATACTATTTTTTTTAACACTCTATATTTGTGTTCTTAAATAGTTTTCAACACCCATTAGTTCAATAAGGTCAATCTGTTTTTCAATCCAATGGAAGTGCTCTTCTTCATTTTTTAACATCTCTTCTAATAACATTACACTAACAAAATCTTTTTCTTTCTCAGCGATAGAAATCGTTTCTTTGATATCCTTAATACCTTTTCCCTCTAATTTCAAATTAGCTTCTAAGATTTTCCGTATTGTGTCTTTTGTAAACTTTCCATCATGCTTTGATATTTCGTTTGTATCCTGAAAATTTGGAACTCCTTTGAATAACAAAATTCTTTCTGCCAACTTGTTTGCATGTTCAAGTTCTTCGTTAAGCTCATTTTTTACCTTTTCTGCAAGTCTATTAATTCCATTGTTTTTGAGAATCGCAAAATGCAAAAGATACTGGCGTACAGAAGTCAGCTCATTGGTCAATAATTTGTTCAAATGTTTTACTATCTCTTCATTCATAATCTTCCCTTAGTTCAATTCATCAGCATAATTTATATGATAACGATAGTTATAGCAACTCATTTAATAGTTCCTTTGATAACAACCGTATTAAATAGCATGTCGTGGTATGTCTGTTTTTTCTTAGAGAAGCAAGCAACTAGATACCAATAGAGGGTGAGCAGCACTATCATTACTTTCAATGCACTCAAGACATTCACTAATACTTCCTGATCTTGCAAAAATTCAGTAAGGATAACTGCTACACTGTTTAACAAAGGAAGAAAAAACTGGGAAGTGCTTCTGTCAAACGCTAAATTCAAGTCTATTTTAGAATTATCTAAATTGATAGTATATATATTCAGTAACTGTTGGCCGGGAGTTGCTTGGGCCTTTGAAGATATAAAATATGTGAAGTAACTACAAATTACACACATGTATGATAGATGTAATATCAACGGAGAATCCTCTAATAGCAGTATAATTAATAAAGTTGGAATTAATAAAATTGCTACATCTACTAAATATGCGCAAAAGCGCCTTTTTATGCTGGCAATCTCTGTCATTACCTATCTTCTAAATACTTTATTATAAAATCTGTAAGTTTATCAAAATGTTGAAAACATAACAAATCTTCATAACCGCTTATTGATTGACCGTATATAATAGGTAAACAATTGGCATTTTGTGCACACAGAACATCTGTGATGCTATCACCAACGAAAAACACATTTTCTCTATTTATAGGCAACGTACTCTCTTCTAGTGCAAATAGCAGTGGGGTTGCAGATGGTTTATCTTCCGCGGTATCGCATGACCCAACCACTCTTTCAAAGTAAGAATCTAGTTTAAAATAGGCAACTTCTTTACGTAAATTAGTATTTTTCTTATTACTTACTATTGCTAGATAAACATTGTGGCTTTTCAGTGTCTGCAACATTTCCTCTACTCCTTGATTCAGAGCAATGTTTTGTAATAGCGCATTATCTAAGTATTGTTGATATATCTGATTTGCTTTTTTCCACTGATCGCCAAATAAACTGACCATATAGCTCTTTCTCGACTCATGGGAATTTCTATCAGCAGCTTTATTACTATACCCCATTGAGTTTATGGTATGCTTAATAGCATTAAAAATATTATCTTGAGTGTCAACTAAGGTATTATCCCAATCGAATACTACTGCTAATGAGCTATCTTTCATCTCTTATATAATTATACATTTTAACTTAATAAGTAAATAGCATTTTAATGAAAAAGATATAAATAGGACGCCCTTGATAAACACTTTTTACCACAAGTTATGTTAACTGTTTTTTATATAATTAGCTAATATACTGATTATATGATATGTTTTAATAGGTAACAGGTATGGCCCAGACATCTAAAGAAAGTGTTGAAAAAAAGTTTAAAGATGTTTTTGAACGTTCTCCAGGTGCTTTTCCAGAAGGTACCTCATTAGAAAAGAAGGTTAATTATATCGCAAAAGGAACAAAGGCTCTAAAAGCTGTGAAAAGTAAGGAGCTTGAGAACAAAATGAAAAATGTTGCAGAATTGAGTCAGAAATTTGAAAGTCAAAAAGGACGTGCAGATGAAAAAGTACGTCAAGATTTTGAAAGAATTGCTGAGCTTGACCAACAATATAAAGGGAAGGGCATCTTCACAAGTGAAAAAGTTGCAGAGCCAAAAAGTGACAAAAAACTCCAAGACACTCCGAGAAAAACTACAACAGCAGTTAAAGACCTTGAACATAATACACAAAAAAAGACTACTGAAGCTTCTGTGCAAACAGCATCAGAGCACGATTCACAAACCGTTAATCCCTCAGTGAGCAAGAGTTCTGTAAAAGAGAAGCTCAACACTGAGCCGGACAAAAAAGATAACACGCCTCAACCACAAGAAAATCAAAAAGAAGAAGGGTTTTTGAGTCTTCTGAAGCGCTTTGTTAAGAAAATATTAGAAAAATTTTTAGGTGAAGGTGAAAAGGATGTAGAGAATGCTCGTGGCATGAAAGAAGATGCTCAAAGAGATACGTCAAATAACGAAGAGCAACAAAAGAGTAAGCAGCTTGATGAAATTTTAAAGGACAAAAGTGTAAGCGAGGGTTTGAAGCAGGCAACAAAGCTTGAGAACCCGGCAATAACGCCTGTTAATACTCCTAAAGTGAATGAAGTAAACACGGGTCGTGAAAGGTGATCCGCTTTCAAGCTTCATTATACCGCCACGAACCGTCATACCGCCGCGGTATCTCATCCGCTAACAAGTAGCGGGATGACGATTGTCAGGGTGTCATCCCAGTGTCCCTATGATGTCATCCCAGTGCCCTGACTACTTGGATCTAGCAAGCTTTGCTTGCAAATAAGTCTAATACGCGTCGCGTTTTATGCCAAAACACAATTGGAGTTACATGCAAAATAGATCCCAGTGTCAGCTACTCGGATGACAAAAAAAGGAGCACTGGGATGACATCATTTGTTGTATTTAACAAAGTTCGTACTTAGCTTCATGTTAGCTATAAACATTAAGAAATTTACCAAGCGAAAAAAAAGGCAAAAGAAGCCCCAGCTAATATCTATTTTAGAACATTGGCGTTTTTTAAGTCTTAAACACTGCAATTTAGCTGCTTTTAAATGCAACTCACCTTAGTTTAAATGTTTAAGAAATTTACTAAGCAGAAAAAAAGGCAAAAGAAACCCCGTGTTAGCTAGTTGTCACTCTCTAATCCTGCAAATTGGCGTACTATACTGTCTTAAACGACTTATAAGCGCGTTTCAGCTTATATAGGTAAAAACCCAGAAATGTTGTGAAGACATAAGGTGCACATAGTGCAAAAAATTAAAAATAAGACGCCAACTACGTTGTTTTCTTGCTGTTTAATCTGCACAGATGAAGATAACTGAATACCTTCAGTTTCATGATAAGGGGGCTGGCGGAGTTTGTCAAGTAAGTTTTTTCGTTTCTAACGGTTGTTGCCAAAAACTATGCAAGAAGTCTATTGACAGGTGATTAAATTATAATGTAGCCTATCGCCGTATATCCGGGGGTGGGTTGTTGTGAGGCTTTTTCACTTTTTATTCTTGTTAATGTGTTTTTCTCTGTATTACTATGCGGGTTTTATATTTTCGCCCTGCCCAAAAGCTACGGTTTGCTTTTCACCTGGAGAAGATTGTGCTGTACCGATAATCAACGTAATAGATCAGTCTAAAAAATCTATCTTAGTTCAAGAATATACATTTACTCTTGGAACAGTTGCAAAATCTTTGATTAATGCTAAAGAACGCGGTGTTGATGTTAAAGTCATCTTAGATAAATCGCAACTCTACTCAAAATATAGTGTTATAAATGAATTATTTTCAGGTGGAGTACCAATTTGGATCGATGATAAGCCAAAGATTGCTCATAATAAGATAATGATTATTGACAATCAAAAAGTCATCACAGGGTCATTTAACCTTAGTAAGACAGCTAAAAAAGGAAATGCTGAAAATTTATTAATTATTACAGATTATCCTGAATTGATTCAGCAGTATGTGAAAAACTGGGAGGCACGAATGTCACAATCTTACAAATACGCTCCCAACTAATCGAGAGCGCTTGCTCAAAATCAGTTTTAAAAACAGCAAGGGAGAGCTTTTTTGATTGATTGGCATAATGATTATGATATAATGAACTAAAAATTTAAGGAATAAAGTAATGGATTATATAAATGATGCTGCCGGTAGCTACACTGCTATTCATGATTTTTTTCAAAACAACGGTGTTGGAGATTACAAAGTTCAATGCAATTATGGTGGGGTGCCGTATGCTACTGATGAGTACGTGCATTCTGGCGATAAATTTTGGAGTAATAATTTCATAGACTCACATTTTGGCAGGGAAATAAAAATGTATCCTCAAAGTGAACTTTTAGCTAAAGAATATGCTGGAAATACGTTGCCAGTTTCAATATCACTAGATAAGGATTTAATAAAAATGAAGGAATGTCAGAAAAAAACGAAATTTGTGGAACTAGAAAGGGAGTCAGGTGATTTAGTGCATGATAAGCAAAAGTATGTAAAGTGTTACACAACAAAGCTATCATATGATGATGTACATATTTACAATAACGATAAAGTTTCAACATTTAGCATAAAATACGACGTGCCAAATGATCCGAAATACAGTTTAAATATAACATTTACAAAGGTTAATGATAATAAACCAGGATTTTGGCAGAAATTTAAAAATATGTTTTAACGTGACCATTCACTGGTTTTTACTCAATCAACCAACAACAGTTAATATCAAATTTTTATAATTAAAAAATATGCTATTTTTTAAAACTTTCATTCTCCTTGACTCTGTCAACTTCACAAAACAACTCTTGGACCAAATGTATCTGGCATAACACCTTTTGGTAACTTGCTACTTCTTTTTTTCCGCATCTCCGACAACAGCCATTGATATTCCACTACATAAGGCTTGATTTTTGGTAGATCAACTTTTTTATGAATAATACTATGCTTCTCCTTAAATTGACCATTTACCCTAAACGCTATTAGCTTCCTTAAAATTTACATTAATGCCTATTTTGCCTAAACTGAAGCGTCTTTTCCAATTTTTTCTAGCATCAACTCAGCAGCTTTTTGTTCAGCAATCTTTTTACTAGAAGCGCATGCAGAAACTTTACCATAATCTTCTATGCAAACTGATATAGTAAATTCAGGATTGTGCGCTGGTCCAGTTTGTTTTACAAGCTCATACTCTGGTAAAGGCAATTTGTTTTTCTGAGTCCACTCTTGCAGTGAGGTTTTAGGATCTTGAGGGGGGTCAAGCATGCCTTTAGCTAGCTTTTCCCAATATTGGATAATAAATTTTTCAACATTTTCAAGCCCGCCATCAATATAAATTGCACCTATTAGTGCTTCAAGCGAGTTTTCTAAATTTTTTAAGTTACATCTCCCTCCATTGCAGCGTTCACTATTATTCATGATGATAAAGCTGCCTAATTTTATTTCTTTAGCAACATTAGCAATGGTGTTGCCACAAACTAAATCCGTCTTTCTTTTTGCCAATGCTCCTTCTTTTTCTTCAGGAAATAGTTTAAACAGTGTGGCAGATACAACCATATTCAAAACACTATCGCCCAAAAACTCTAGTCTTTCGTAGCTTACAATCTGGTTTTTGCTATTCCTTTTATTTACGCTTGGGTGAGTTAGTGCCTCTTCTAATATTGCATAATTTGTAAATTTATAATCAATGATCTTAGATATTGCATCATTCAAACTCTTCATACCAATTATTTAAAAGAAAAGCACTTTCTACCACCTTTATACCAGAGAATTAGTTTTATTTTATTAAAATAATACCACCAACTTCCAAAATTAATGTATACAACCCACCACCTCACTAATGTTACTAAATCCATCTCTCCTTATTAGTTCTGCAAGTTCTAGATTAATTTTGTTTACAACTTGAGGTCCGTGGTATATGAGAGCAGTGTACAACTGCACCAAAGAAGCTCCTGCCTTTATTTTTTTATATGCATCAGCACCACTTGAGATTCCTCCGCACCCTATCAATAATATTTTGCCCTTAGTAAATTTGTACATATCGCCCAATAACTCGGTTGAAAGTTTAAACAGCGGTTTGCCACTCAACCCACCACTCTCATTATGGTGAGAATGCAGATTATCTCTACTTACCGTAGTGTTGCTTACTGTTAATCCGTCAATCTTATATTCCAACGCAAGCTCAGCGATATTTTCTTTCGTTTGCTGATCTACATCTGGTGAGATTTTTAATATTATTGGTATGGATTTAGAATTATCAATTGATTTTCGGGTTAGAGTTACGGATTTCAACAATTCCGATAATTCTTGCTTATTGTGCAGATTGCGTAAATTAGGCGTGTTTGGGGATGAGATGTTCAGCACTATATAATTGCTCTTTCCATATACTATCTTTATTAAGTCAACATAATCGCTGATTTGGTCCTTTGATGTACTGTTTTTTCCTATGTTGATGCCAAAAATGCAGTCATCAAGCTTGGTTTCACCTATTTGTTTAAGAAAATAGTCTATTCCTTTATTGTTAAATCCCAATCTGTTAATTACCCCTTGATCTTTAATTAACCGAAAAATTCTTGGCTTTTTGTTTCCATATTGTGGATTACGAGTTACAGTACCAGTTTCAATAAACCCAAAACCAAATGAGAGCATAGGCCTTATAACTTCTGCATTCTTGTCAAAACCTGCAGCCAGACCTATGGGGCTTCTGAGCTTATTACCAAAAAAATTCACACTCAAAGATTCTGGTAGCTCTATAGGATTCTTATAAGGCATTTTCTTTAATGCCATAATTGCCAAAGAGTGAGCAACTTCGGGCGGTAGTAAAAATAGTAAATTACGTTTGTAAAACACTTTGCTTATTTTTAGTTTATTTTTTACCATGAAACGCTATAAGAGTATAACCATAACTTGAAAAGAAATTGATTTTACTATGGACAAGCTTTCTCTATAGGTTACACACTTAAAGCTACTGTTAACTTTTACTAGATATAGAGAATGAAAGAGGCCGGGACCGGAATTGAACCGGTATAAAAGGATTTGCAGTCCTCCGCATAAGCCATTCTGCCACCCAGCCGTTTTTTATGTGTAGATATCCATTATATCTTTTAGCATAGATAAAGCCTCCTCCCTTTTGCGTTGAAAAGTGTTACGTCCAATGATTGAACCATTACCGCCACCCTGCTTAATTTCTTTCGCTTCATTGTATATGTTATCTACTTCCTTCGATTCACCACCAGAAAAAACTACTATTCTTTTCCCTGCAAAACAAGACCTTTTAACATATTCAATTCTTTTAGATAATGATTCAATATTTTCTGTTTCTATTTTCTCCCTTTCCAAATATTTAGTTGGAAGTTTTACTTTTATTATATTAGCGCCAAGCAAAGCTGCTATGTGTGCAGCATAGGCAATAACATCAACTGCTGTTTCACCTTCTTTGGAAATTCCTTCACCGCGTGGATAAGACCATAGCACTACTGCAAGCCCATAAGATTTGGCTTCAGCTATGATTCCACGGGCTTCCTCCATCATATCGAAACACTTAGCAGAACCAGGATATATAGTAAATCCGACAGCTAAGCAGCCCAAACGCAGCGCATCTTTCACAGAAGAGGTTATTGCCTGATCAGAAGTCAGATTCTTCGAATGTAAAGAGTTGGAACTATTAAGTTTCAAAATAAGTGGGAGCATTCCAGCATAAGTTGCAGCACCAGCTTCAATCATACCAAGTGGAGCAGCATATGCACTTACTCCCGAATCAACCGCAAGCTGAAAATGATAATGTGGGTCATAAGCATCAGGGTTAACTTCAAAACTTTTAATTGGACCATGCTCAAATCCTTGATCTACTGGCAGAATCACTAACTTGCCAGTGCCGCCAAGCTTTCCATGCATGAGAATACGAGTAAGATTTGCTTTTACCCCGGGGTTTTCACTTTCGTAGTGGTTTAAGATTTGTCTTATTTCTTTACTCATTAACGCTATGAAGTTCATTTAAAGTATAGCAAAAACCACAGTTGAAGCAAAGATCTTTTTATGGTTCTTGTCCTGCAGGTGTACCTAAAGATGTAACGTTAGGATTGGTGGTGTGCTGTTGTGGCTTTTTTTGGATTAAATCTCTAAAATACATTTTGACAATAGGAAGAACAAGTGGCATAAGCACTAGCTTGTAGTCATACCATGCAAATTTTTCTTTATAGCTAAATTCTGCATCTTCTTCATATAAGCGCTGAATGCAATGTTCACTATATAGTTCAGATGCCTTTGTAAAAGTTCTAAGTAAAGCAATAAGTAATAAATCCAATGCTAAATTAATCATCAGCATTGTTCCATATTGAGCAGGCCAGCCATTTTGTGCTACCTCTGACACTAGACCACATATAGCAAATGTTGCTGCGATACATATCACATAATTATCAGCAGCAATAAGTAGATTGTATCTTCGATTTAATCTATCCAGATTTTCCTCTTGTGAACCTTTTTGTTTACTTGCTGCATAAATAATACCACAAAAGGATATAATAAATAACAACGGCCAAATCCCTATGCTAAATGCATAAAATTGATAAGCGATGCTTTGCACCGTGCCACTATTAGCAAGTTGCGATAAGCAATACTCAACTTTCAGCGATGGAGTAAACACCGCATTTGCTAATATAAAAAATAAAAGTGCTCTATTTATAGCTTTGCTTCTACGTGATAATATTCCATAAATTTTTGTTTGCCTCCTCCGTTCTTCTTCACTTGATAGCCTTTCATATTGACTAGGAGTTTTTCCTTCTTTTAAAGCGTTGAGATGCTTCTCTAGCTCTTTTTTATCTGCACTAAGTTTTTGAAACTTTTCTGTAGCTATCTTTTTCTTCTCTTCATCTTTTTCTTTGTCAGGGTGGCACTTTAATGAAAGCTTTCTAAAGCTCCGTTCAACTAACTTGAGTATATCGTCAAACTCCTGGCTTATTACTTCTTCTGCTTTTATTTCTAGTCTTGAAAATAAATTCTGTAAATCGCGATTACTGTAATACTGATTTCTAGTTAAACTTGCCACTATAGCCTCATTATTCTTAAAATAAGTATACTATCAGTGTAATAAAAAAACAAGAATTTCAAACTATATCAAAAGCAATTTTATTTTCTACTTTATTCATATAGATTCTTAATTTCTTTCCTTTTATTAATTTACGATTCAGTATTTCTTCCGCTAAGTAACTTTTTATCTCTTTTTCAATAAGTCTCTCTATCGGACGTGCTCCCATTTCCTTACTATAACCTGTTTGTGCAAGATAAGATTTCACTTCATCTTCTACCAAGCAGTTTATGCCTTTTTGCGTCAGCTGCTTTTTCAGTTCCTGAATAAATTTATCTACAATATGCAGAATTATATCCGCATTTAAGTCAGAAAAAGAAATAATCGCATCAAGACGATTACGAAATTCAGGGCTAAAAACCTGTTCTATCGCTTTTTTACTATCACCAGTGTTAAATTTTTTATGCCCAAAGCCAACAAAACTTTTGCTGCGTTCAGCTGCTCCTGCATTAGTTGTCATAATTAAGATTATATTGGAAAAGTTAACTTTACGTCCGTAAGTGTCTGTAACGCAACCATAATCCATAATTTGTAGCAATATATTATAGATATCGCTATGAGCCTTTTCAATTTCATCAAGCAGCACAACACTATATTGATTATTAGATACAGACTCTGTGAGTAATCCACCCTGATCATAACCTACATATCCAGGAGGAGAACCAATCATCCTTGATATCGTATGAGACTCAATATATTCGGACATATCAAAGCGTATAAGATTCATGCCCATGCTTTCTGCTAATTGTTTTGCTAGCTCGGTTTTACCAACACCGGTTGGCCCTGCAAAAAGATAATTTGCTAAAGGCTTATTGTAATTTCTCAACCCAGATTTAGCAATTTTAATAGAATTAACAAGAGATTCTATTGCCTGCTCTTGGCCAAAAATCACCTTCTCTAGATTAGCTTTTAAAGACTTTACTTTCTGCAAATCATCAGATTCAGATCCGCAAGGCACATTTGTAATTCTAGTAATGGTATTCTTAATATCTCTACTATTTACAATTTTACCCCTGTTTCTTAGCAATTTACAATATGCCCCTGCCTCATCAATAACATCAACCGCTTTATCAGGTAATATTCGCCCAGTAATATACTTATGCGAAAGTTCAGCCGCAGACCTAATGGCATTCTTTGTATAATATACTCCATGATACCCTTCATAGTAGTGCTTTATACCATCTAGTATCTTTATCGTTTCATTAACAGAAGATTCTTTAACATTAATTTTTTGAAACCTTCTCGCTAGTGCTTTATCTTTTTCAAAACTAGTGCTGTATTCTCTATATGTAGTTGCACCTATACAACGCAGTGTACCTCTTGCAAGTGCAGGTTTGAGCAGATTACCGGCATCAAGAAAGCTACCACTTGTAGAACCTGCTCCAATGATAGTGTGTATTTCGTCAATAAAAAGGATAGCACCTGGTTTTGCCTCAATCGCTTTTATTATGGATTTTATTCTCTCTTCAAAATCACCTCTGTAGCGTGTCCCTGCAAGGAGTGATCCTAAATCCAAAGCATAAATTATACTGGACCTGAGCACACTCGGAACACTGCCTTCAATGATTTTGAGTACCAAACCCTCAACTATTGTGGTTTTGCCAACACCTGGATCTCCAACATATAAAGGGTTGTTTTTTCTACGCCTCAATAATATTTCTATAGTGCGATTTAATTCATAATCACGACCAATAACATAATCTATTTTTTTGCTTCTTGCATAGTCATTTAAATTTTTACAATAACTTTGTAGAATTTCCTCATCTTTTAGTAGCTCACCTTTATTTACTGTAGTAGGAGCATCATTATTTTTATCAAGTTTTACTTTATGATTAGTGGTGTATTCATCTATATCGTTAGAGTATTTCATGTTAGATATGTGGTAAATCAAATTGGAATCTTTCGCACTTTGTTTCTGCAATAGATCTTCAACGTATAAATCTTGCCCAGACAAAATTTCTACTAGAACACTTGCTCCATTTATTTCTTTTTTCCCCAAGCTATGAGCCCGTATTATTGCTCTGTGTATTATGCATTGAAACATTGAGCTAGGTTTAACTCCACTGATAATCAATTCAGAACTGCTTTGTAAAAACCCTTTTATATTATTATTATAATCATTAGCCTTAATATTGCATCTTGATAGAATGTTATCCATACTGATGATTTCATCGGCTCTGATATTACATCTTGATAAAACGTAATTTACATCCACGTCTTTAGTTAACGCCAGCAATAAATGTTCTACTTTCGCATATTTAAGATTAAAATTAGAAGCAATGAATAGTGCTCTATTCAAACTTGCCTCTAAGTTTTTGGAAATCATCTCCTATTCTCTTTAAAAGTGGGAACTCATATATAATGAATAGCACACAATTATTAAAAAATTTGAAATCCAGCAGTTCGCTGTAGCCAATTTGAATCCCACTCTGGATCTACGTCATAGCACCGCAATATCTCAGCATAGATTCCGCTAATGAGTAGCGGAATGACGAGTTTTACGCTTATCAAATTGTAGGTAAATCCTATTTAATACGCTTTTTCTAGTACTCTGCTTTTCTTCTTAAATGCATTGATCTTTTTTCTACCGTATTTAGTCTTTAACGTACTTGGCCTTTTAAAGACCTTTTTGCTGTTACGTTTTTTAAATTGCACACTACAATCAAAATTTAGCTCTCCTTCTTTGTCTGCCAGTACAGGCAGTCTTCTCTTATCTTGAGGTGTAACAAAAGATAGCGCATACCCTTCAGCTCCAGCGCGTGCAGTTCTACCTATACGATGAATATAGTCAGCTTGCGATTGTGGTGCATCATAATTGATAACATGTTGAATGTGGGGAATATCAAGGCCGCGAGAAGCAACATCTGTTGCAACCATGATTTGATTACGGCCACGACGAAAAGAATTAATGACCCTTTCGCGCTTGTGCTGCCTTAAATCACCATGAATTGCTAAAGCGCTATAGTCATCTTTGTGCAATCTGTGAGCTAGCTGATCCGCTCCTCGCTTTGTTTTGACAAAGATAATGATTGATCCTTCGCGCTGACATAGTTGTGTAACAAGCTTTTCATATTTTTCTGATTCTGATGCATAAACAATTTCTTGCTTAATTTTTACAGAAGTTGTAACCTCACAATCAACAGAAATACGTTCTGGTCGATTAAGGTACTTCTCAGCAAGTTTTACTATATCTCCAGGAAGAGTTGCAGAAAACATAAGAGTTTGCCTTATTTTAGGCAAATGCTTCATAATTTCTTCAATCTGAACTCCAAAGCCCATATCAAACATACGATCCGTTTCATCAAGCACAAGAACGCTAACATTGCGAGTAATCAAAGTTTTACGCTCAATATGGTCTATAATACGACCAGGAGTACCTATTACAATTTGTGGTTTTTTCTGAAGCTGATTTAGCTGCCTAAAAATAGGCTCACCACCAATCAACAAAGCGACCCTTAGTGCAGAATTTTGAGATAAGAGTTTTCTTATCTCATTTGTTACCTGATGCGCAAGCTCTCTGGTTGGCACGATGACTAAAGCTGAACCAGTGTTAGGCTCATTCAGCAACTTAGCAACCAACGGAATAGCAAATGCTAAAGTTTTTCCAGTCCCCGTTTGAGCAGATCCGAGAATATCTTTACCTTGTAGCGCTAAGGGAATCGCTTGTATTTGAATCGGAGTTGGGACGAAAAGATTATTTTTATCTAGAGCTTGTCTAAGCGAAGCTGGGAGACCCATCTCATGAAAATTATTCACAATACGTTAATCCTGTTAAAAGACTTCATAATAGATTAATCTTCCAATCTTAAATTTATTGCAGATTTTTTATCTTCTCCGTTTCTACCGCGCTCCTCTTTAACCTCATAACTCACCCTTTCTCCTTTTATTCCCTTCTCTTTATTCTCTCCTTTAAGTGCCTCAGGTCTTATTCCCGAACGTTCCAATGTGCTAATATGTACAAAAACGTCACCCCCTTTACCTTCTGGCTTGATGAAACCATAGCCTTTTTCGGCATTAAACCATTTTACATTACCAAATTCCATTTAAACAACTCCTAAATTATTAACTAACATTACTAATGTGATGAAAAACTTTGAAATTACGATTGAGAATGCTTTAAGCTTAGCTATTGAAACTAAACCTTTATACTCCATAGTCTATTCTTAACATTACATGACAATAATACACAATTGTTGTACTTGATGCAAATAAATTTTTTAATCGTTAAGCGAACCTGCAACCGTCATTTCGCTAACTTTAATCGTTGGTGAATTAAATTGCCCACAAAAAGTTAGATCATCTGCAACGACTAAATTGCTAAACATATCCTTCAAATTGCTAGCAATGGTAATCTCATGTATTGGATACGTTATTTTTCCATTTTCTATAAAAAATCCGGAAGCGCCTTGGCTGTAATCGCCATTGATTAAATTGACACCAAAACCAAATAAATCAGTTACATATATTCCCTCTTTCACTTCCTGAATTAATTCTTCAAACGATACATCACCATTCTCAATGTAGAGGTTACTAGCTGCAGGAATAACTGCAGCATTACTTGCACGAGTTGCACTTCCGGTTGTTTCTGAGTCTAATTTTCTAGCCGAGTATAAGTCTAAAATCCAATTTTGTAATATTCCGTTTTTTACAAATATATTTTTCTTGCTAGTTATCCCTTCTCCATCAAATGGTCTCGATGCTATGCCTCTTGGCAACAATGGATCATCGATAATATTAATTCTATCGTTGAAAATCTGAGCGTTTAAACTACCCCTCAAGAAAGAACTGTTGCTTATAATACTGCTCCCATTTATAGCAGAAGCAAAACTTTTTACTAGCCCTTTTGCTGCTCTTTTTTCAAAAATAACTGGAAATTTACCAGTTTTCATTGTACGTGAATTCAATTGATCAACTGCTCTTTTTGCTGCTTCTTTTCCCATTAACTCTGGCAACTTTAAATCACTAAAATTACATGCTATATCATAATCGTAACCAACCTTCATTTCACTTTCTCTTCCAGCAACAACAGAGACCTGATTAGCAAAGGTTGATTTACTAAACGAGCCAATAAAACCAGAAACAGTCGATAATACTGTATTCACTAAAGCGTATGAAGAAGAGGCTCCTTCAGAATTAGTGATACTCTTATGTGCAAGGGCTGAATTTTCTGCAGCTTCAGCAATTTCTTTTAGGTTATCAACGGTTACAACATTATTATCTGAGATACTTAAATCTGCAGAAGAGATATAATTACTACCATTTACAGCAAAATTAATGCAAGGATCTTCTGGTGCATTCTTTGCCATTTCTACCACTTGGCTTACTGTATCACTCAGATTATTCAAATCGTTTGTAGAAATATACGCAGCTTTGTTTTTACCTGCTATAGCTCTGATTCCTACAGTGCAATTTTTAGATTGTGATATTTGCTCAATTTTTGATAGACGCTGAGAAACTGAAGTCTTATTAGTTTCATATATTGTAACTTCCGCATCTTGATTTTGCTTTTTTATTAGTTTAGTAATATCTGCTGCAATATTTAATATATTCATTTTCTATTCCTTAGATTTCTATAAAGATTCTGCACCACCTATAACTTCAATTAAATCAGTCGTAATCGCTGCTTGACGAGAACGATTATAAAGCAATGCTAATTTGTTCAGTATCTCTTTAGTGTTTCTGTTTGCTGATTCCATAGCAACCATTCTAGCACTATTCTCACTCGTTGCACTTTCAAGTAAAGCAGAGTAAAGAGCAATTACAACGTAATCTTGAACCAAAGATTTTAAAATAAATTCAATATTTTGTGGTTCATACTCATAGCCGTAATCTGTTATTGGACCAGCCAGAGAGTTATCAATCAAGGATGAGTCTTTACTCCATGGTTTTATTGTTTCCAACATTGGTTTTTGCGTGAAGGTATTATAGAATTTGCTATAAAAAACTTTAACTTTATCGTATTTACTTAGATCTATACCACCAACCAAAGCTTCTACGTGCTTTAACGTGATTCCCTTACTATTTTCAATTTTTAAGATACTTTTAGAGTCAAATCTATTTTTCCCTATATCAAAAGCTTTTTTACCAAGAAATACAATATCTACTTTTTTGCCATTTGTGATTAACTTATTTTGACTAAATTTGACAATAGAAGAGTTAAAGTTGCCGCACAAGCCACGATCAGACGCAACAATGAATACTAGGTAAGAACCGTTGTTACTGACATTTAGAATTTTTGCCAGTAATTCTTGATCAACTGATAGCATTAATGAAGAAATAATGCTATGCAGCTTAGATATATATAATTTTGAATTTGATAATTTCTTTTGGCTTTGTAATAACTTTGCTGCAGAAACCATTTGCATTATTTTCGTGGTTTTCTGTACAGACCTAATATTCTTAATTCTTAAGGATAATTCCTTTAAGCTCTTCATTTTGTATACAACCCTGATTTATTAAAATATATAACTGTTAGTGTCTAAAAGCAAGTTTTTTTGACATTAAAACCAAGTCTAGCTAAGAAACTTGCAGGTTTATTGTTTGGAGATAAGGATTATATTAAGAAAGTGCTCTAACTTCAGCAATATCAATGTGAAAGTAGCCTAATGGTAATTTCTACACTTTGTGGAATTTTATAATATATAATAAACACAATTAAAACTATTACAACTTGAACACTTATGATCCCATTGTTCTAGTTCCCTGTTACAATTTTTACATTTCCAGCCTGGATCAGGCAAAGCTTCTGAGCCCATCTTGTTTAGCCAATAAATTACCTTGTCGTGTTCTTGCAATGTAACCTTGAGTTGTATTACAATAAAGTAGATTGACATGTAATTAGCTTTTTTCATAGCAGTGTCTAAATATTGACTTGCAAGATCATATTTACCTGAACTCATTGAGGACAAAGCAAGTAAACAGTAACTAAAATAATAATCAGGGCGTAAGTTGTATAGTCTTTCAGCACCTTTACTATTTAAATTGATGTACATTTTAGCTGACTGAGGAGTAGGATTTACTGTATACTCTGCCTCTAGCACTGCAGAAGCTTTTCTGATTTTTCCAAGTTTAATATATAATTCTGCCTTTAAATAATTGATGGGCTGAAAAATTGCACTATAACGTTGTGCTCTAAATAAAGACTTTATAGCCTCCTTAAAATTTCCTTTACTTTCATATTGCTTTGCTAAAGCGCAATAAAACACTGCAAACATTTCTTTATGATCAAAGGGGAGAAAAATATTGGACTTAACTGCTTCCTTCAACCTCAAAATTGCATTAATCCAATCTTCTTTCAATATGCAATGCTCTATTTGAAAGGGAATAGATAGCATTTTATCGTTAATTGAACTAGAGCAATATTCTATAAATTTTTGAAAGACTACTTTTTCTTGTTTGAGGTGGACAATCAGCTTATTGGCTAGAAGTAGAGCTAAGTTACGATTTTTATTTGCAATATTTGTTAAACCGTTACTGAAAAAGCTGTAATTTCCCGTCTTACCTGAGTTAAAGAGCTTTATTAAAGACAACCTATCGCTCTCCTCACTCAGACTTTTAACTAGCTTTTGGGCATTCTCTATATTGTCTAAGTCTATGCTAAAGAAAGCTTCAAAGAGAAGCAATTCTTCCCTATCCCTTCTTCTATTTCTTATGTTGGCAAATGTTGATGAAATGGAGGAAAAAAAGCGTACAAGTGTAATTAATAAAAATAATAAAACTACACAAGTAAAAATAATGAAATATAGATCAATACTTATAGTGTAATTGCCTAATTCCAATTTTATTACTTCACCACTTACCTTGACCCATATACCAAATAAAAACGAAAAAGCGAAAATTATAAAATAAATCATGAGATATATTGTAATAAGTGATGATATATTGTTGAAATATTCTTAGAAGCTACAATAAAACCATTCAATTTATTCAGCCATGGCTTGAATTCTGAATGCGTTAAATTGCTTACTGTAACAGTTATATTTTGCCAATCATTATCATTTATTGACTCCTCAATTTCTGCGAATTTTACTCTTAATGGATCATTTCGGTCGTCTACCTTTATCCAGTTTGAAATGATCTTTTTAGACAATGTACTTTTGTTGTAATCGATAGTATCAATAGTTTTTTCAAAAGATAACTTCAATTCGTGTAAGGTATTTATCTCTTTCAAATTTTCTAATTCATCTACTGCATTTTCTATCTCTGGATCGTCAAGCTCTGATATCAAAGGCTTTATTGAATTTATATGGTTATAAAATTTTGCTTCTCGCAATAACGAATTCTTCATTTTAACCACAAGTAATAGCAATTTTGCAAGGTTCTTACATCTTGAGTTATTATCACCTTGCTCACATTGAGTATGCTGACTTCTCTTGAGGTCAAATATCTTTTTTTCTATTCTAGATTGATTAACTTCAAGCAACATTCTAAATTCATCCATGTTTTCCGTTAAAGCTTTCACATTGTTTTCACTCTCTTGCTGATTTATTTTTAAAAAGATTATGTTATTTATTGTGATGTAACCGGTAAATAACAATACAATTAAGAACCAACCTATGTACTTTTGCTGAGTATCATTCATAACGTAGTATCTCCGCAGGATCTTGTGCAGCTGCCTGCAACGCAGGAGCAATTGTCGCTAAAAATGATAAGAGTAACGCAAGTGCAGAAATATTTACTACGTCTTGGGGTACTAATATCACTGGCAAACTTGAAAAAAAGTATATCATAGGATCAAACAGCTTGACGTTAGTAATGTTTTCTAAAAACACTCTAATGCTTTCGATATTGAGAGAAAAAACGACACCTATAATACAGCCAAGACAAGTTCCCGTAAAACCGATTAATAGACCACAAGCGCAAAATATACGCATAATGCTTCCACTTGTTGCACCAAATGTACGCATAATTGCAATCGCGGATTTCTTTTCTTGCACTATCATCATTAAATTTGAGATAATATTAAACGCTGCTACAACTATAATCAAAGTGAGAATTAAAAACATCACATTTCTTTCAGTTTTTAAAGCACTAAAATAATGGCTTTGCTGTGATTGCCAACTTTCAGCTTCCATTCCTATTTCTTTTTCTATAGCATCTGCCAGCTTATCAGCTCTAGTAACGTCGTCTACAAGTACTTCTATATTTTTTATGCTATTTTTATAATTAAAAAAGGCTTGTGCTGATTTTAGAGGCATATATATCAAGGTATTATCATACTCAAACATACCCATATCAAATATTGCTATAACTTTATATTTTTTCATTCGCGGCATTTCACCAAGTAATGCATCAAATTCTTCAGATGATATAAACGTAATTTCGTCGCCATAGTCAACGTTCAAAGCTTCTGCTAAGCGTGCTCCTATTATTATTCCTTCATCAAATTTTTTTACATCACCTATAATTACATTATTTGTAACGGCAGTACTATCAAGCAAGTCTTTAGTTGATACACCTCGCACTACGCTACCTGCAATTTTACCGTTTGCTACAATAATAACTTGATCATTGGTCATAGGAGTAGCTTTTAATATACCAGGAATTCTCTCAATAGATTTTGAAACTGCGTAGTAATCTGAATTTATGTTCCTATCAAAATAAACATTAATATGGCCATCAATGCCAAGTATTGAGTCAAGCAACTTTGCTCTGAATCCGTTCATCACAGACATCACCACTATTAGTGTTGCAACTCCAAGGGCAATGCCGATAATAGAGAACAAAGTCATTATAGAGCAAAATCTGGCATTTTTCGCTCGCAAATAGCAAGCAGCCATAGTAATTTCAAAGGCAATGGACATTACAAAATATTTTGAGGTTAAACATTATATTTTTGAAACTTCGTATAATTGTAGACTTTTCTTTATTTGAAAACTAGAGATTTTTGCTTCCTTAAATTTAGCAGGCTTATAGAGTATCTTTAACATTAGAATTTCAAAATCTTCCATATACATCATCCAACCTCACTATATCATTATCAGATAAATGCTCTCCTATCTGAAATTCAACTATTTCAAGTGGAGAGCTTATGCTTCTATTTTCAATCCTATGGGAAACTTCCCTTGGGATTTCTATCATATGGTCTTTTGCTATAGCATATTCTTTGTCTTCTAAACTAACATACCCAACTCCTGATAGCACTATATGGTATTCATCTCTATAGTGATGGAATTGCTTAGAAGTGCAGCTTAATGGATTTATAAAAAGATATTTTATAAGAAAATTTTCGCTCATTAAAATTATACTACAAAATCCCCATGGTTTAACTTCTTTCCTTATCACCTTTACTTTCTTAACTTTATGAATAAATGAAATTAGACTTTTGTTTGGTTGCTTACAAGCTCCACCCAATAAATTTTTATTACTTTTTGTCGTTGAAACTGGTTCTTTTTCTCTAATCACATGCTGAAATGACACCGGTTCTTTACTAAACTTCTCACTCAATTCTAAAACTGAATTCCAAGTTCCAACATCCAACCAATCGAAATTAGCTTCTATCATTGCAACGTTTTTTGCTTTCTCCATCACCAAGTAATCAATGGATATGCCTTCAATTCCTGCAAAATCTCGTTGTTTTAAATACAGAAATCTCTCTTGCGGTGTGAAATATTTAAAACATAAATTGTAAAGATTCGGGGCAGATTTTTTAATCTCATCTATGTAGCGTTTTGCTTTAAACACAAATATTCCAGAGTTCCAATAATGATCGTTACTTAACTTACGCTCGGGCTTTTCTGTAAAATCTTTCACTATATGACATTTTTCTTTCTGATCATATACTGCATTTATATAGCCGTATTCAGAATTGAATTCATGAGGCTTAACCCCAAAAGTGACTATAGAGTTAGTTTCAGAGGCTAACTTAGACGCTTTTTGAGTAGAAGCATAAAAACTATTCAAATCACCTATAAAATGGTCTGAAGGCAGAATTAACATTGTCTCGTTTTCATTGCAGAGAAGTGCAGCAATTAATATTGCCGCTGCTGTTCCAATTTTCACTGGTTCGAAAATCACTTTATATTCTTGCAGTGCATGCAATTCCTCCATCACTAATGACTCGTACTGTATATTTGTAGCAATTATGGGCGGCATATAATCGCTTTTTAGCCTCAACAAAGTGTTGTGAAACATAGTGTTCTGACTAAATATTTTCTGAAATTGCTTTGGCTTAGATAAAGGCCAAAGTCTGCTACCACTACCACCACACAATATTACAGGGCGCATTTAGTTAAGATATTAATTAAATAATTAATATCTTATACTGAGGGCAAAATACATGCAAGTTTTTGTTGTGGAATAGTTAATAAAGAAAATAAATGTTGATTTAAAGTAATTGCTAATGAGAGTGATCATGTGTAGCGCCTTGCCCTTGCTGTGAATTTCTTCTATTTTGTAATTCCTCAACATGACCTTTTCTTTTATCACTTAATATTTCATTACCCTTATTTTGTTCTTCCTCAGGACTCTTTAGTATTTCATTACTCTTGCTAACTTCTTTATCATCCCCTTGTTTCTTTGGCCTTCTAGCGTTAAGCTCATCCCATGTGCCCACTAGTGAATCACGATTCCCATGATCCGGCTTTAGCCTTTCTTCACCTTTAATAACATTAAAGTCACTTTTTGCTTCTTCCAAACATCCTTTCAGTTGGTGTTTCCACATGGTGTAGTAAGCATCACCATATTTTTTCTCATTTGCTACAAACAATAAAATTGGAGCCTTAAGTATGGTAGCTCCCATATCCACTAAATTTTTTACTGCCGCTGCAGGAGTGAATAAAAGATAACCAAAAGACTTTGCAATTGGGTTTTGTTCGCTTATTAAATGCTCCCCTAACTTTATAGGAAGAGAAGTCAACAATTTAGTACAAACTTTAGCTAAACTTGTAGCAAAAACGATAGGAACAGATATAAGACTTTTATCTAGCTCTAGATTACCATTCTGATCTCTAATTTCTGAAAAATGGGTGCTTAGCTTCTTGTAATCACTAGTGTATAATAATTCTCCATTTCTTCCTTTTTCATCAACAACTTCCTGAACTTTACCTTCTTTATTTTTTACCTCTTTAGTTAGCACAGAAGAATTAGTTAATTCAAATGGATATTGAGGATCCTTAGTTTTTTCAGCTTCAAAAATTGGCACGTGTTTTTTCAAATCCATTCTCGAAAAGCCTAATGGCTCAAAATATGACTTATGCAACTCATTTATCGGAATTTGCTTACCCTGATTGTCTATATAATTGATAGTAAAATAAGATCTATCATTATCTTTATCTTTGGTAACTAAAGATAATCTGAAACTTGGTTGTTCTCCATTCTCATCTTTTTGACCATACAAAAGTTTATAGGTTGGATTTTTATCTTTATCTAGTATAGCATTTCCATGCATATCCCTGTTTTCTATGATTTTAGCAGACTGTACAATTTGATCATAATTTTTTGGATACTGGCATTTCCTTCCATCATACATCATTACCTTTCTAAGGTCTTCGACGTAAACTTGAGATTCAGGTGAAGTAAGCAGACCTTTTGCTTTAAGTGTAAGATCTATTGCTCCCTTTTTTAATGCTTCAAACATATTGTCAAACCAAAATCGCTATAATGCTATAGTTCAATAATAAAACTAGTACACTAATAATATATTAACACAGCACCGGTGATTTTACAAGAAAATACGCCTGTAGAAGATAAAGATTGTAAAAGCGAGGGTTATATAAGTAATGCTTGATAAGTACTTTATGCATGTAATTGTAAAAATCCTCAAAGGTACGCTGTGTATATAATCTTCGCATACTACCTGCATTCCAAGAACTGCGTGCCAAAAAATGCAAAACAACAATACAACAAAAAATAAAAGCTCTAGAGGGTGATTAATAAATTTTTCACTAAAAGACAAAGAGCTATCAGTATAAAATGTGCAAGAAAATGAATAGATAAACCAAGGAAACAGGAACAGTAAAATTACCGCAGAAACACGCTGAACCCACCAATGATGTACTGAATTTCCAGACTGACTCATATAAACATAAATAAAAAAGCCATAGTAGAAAGAAGTAGCGTTACTGTCAGCAGTATAGCACTCCTTGAAACGCCAGTAATTTCTAAATTAAGCCCAGCATCCCACAATAAATGACGAATACCATTAAGAAAATGATATACAAAACTTATAAAACATAAGACATAAGCTAATTTAGCAACAGGAGTGAATAATAATGCATTTAAGTACCTTACTATAAGTAACTCAGGAAAGTAAACATGTAATATGAAATACCAAGAAAGTATCATTAATAAAAGGAATAGCAAGATACCAGTCAATCTATGCATAATAGAGAAAAAACTAGTAACTTGTACTTTATATATTTGTAAATGTGGAGAAAGAGGTCTATCACTCATAAAATTCCGTTATCGGGAAATTAAAATAAAGTAGAAGTAAAGACAGCAGTATAGCACATAACAACACCATCATTAAAAATGGTAAGTTATGCGCAAAGCCTAAGGAGGTAATCCAGCTGCAGATTCCCCTACTGCTACCTTGTTACGACTTCACCCCAGTCACCGATCCCACTTTAAATAACTCCCTCCTTGCGGTTAGGTCGTTAGCTTCGAGTGAAACCAATTCCCATGGCGTGACGGGCAGTGTGTACAAGACCCGAGAACGTATTCACCGTGGCGTGCTGATCCACGATTACTAGCGATTCCAACTTCATGCACTCGAGTTGCAGAGTACAATCCGAACTGAGATGGCTTTTAAGGGATTAGCTTAGCCTCGCGACTTTGCAGCCCATTGTAGCCACCATTGTAGCACGTGTGTAGCCCACTCCATAAGGGCCATGATGACTTGACATCATCCCCACCTTCCTCCAGTTTATCACTGGCAGTTTCCTTAAAGTCCCCAGCATTACCTGATGGTAACTAAGGATGAGGGTTGCGCTCGTTGCGGGACTTAACCCAACATCTCACGACACGAGCTGACGACAGCCATGCAACACCTGTGTGAAACCCGGCCGAACCGACCCTATCCCTTCGAATAGGTATAATTTCCATGTCAAGGAGTGGTAAGGTTTTTCGCGTTGCATCGAATTAAACCACATGCTCCACCGCTTGTGCGGGTCCCCGTCAATTCCTTTGAGTTTTAATCTTGCGACCGTAGTCCCCAGGCGGAATGTTTAACGCGTTAGCTGTAATACAGAAAGTAAAACTTCCCATATTTAACATTCATCGTTTACAGCGTGGACTACCAGGGTATCTAATCCTGTTTGCTCCCCACGCCTTCGCGCCTCAGCGTCAGATTTGAACCAGATAGACGCCTTCGCCACTGGTGTTCCTCCTAATATTTACGAATTTCACCTCTACACTAGGAATTCCTCTATCCTCTTTCAATCTCTAGATTAGCAGTTTTAAAAGCAATTCCAAGGTTGAGCCTTGGGATTTCACTTTTAACTTACTAATCCGCCTACGCGCCCTTTACGCCCAATAATTCCGAATAACGCTAGCCCTCTCCGTATTACCGCGGCTGCTGGCACGGAGTTAGCCAGGACTTCTTCTGTGAGTACCGTCATTATCTTCCTCACTAAAAGAGCTTTACAACCCAAAGGCCTTCTTCACTCATGCGGCATGGCTGGATCAGGCTTTCGCCCATTGTCCAATATTCCCCACTGCTGCCTCCCGTAGGAGTCTGGACCGTATCTCAGTTCCAGTGTGGCTGATCATCCTCTCAGATCAGCTATAGATCATTGCCTTGGTAGGCTATTACTCCACCAACTAGCTAATCTAATATAGGCTCATCTAATAGCAATAAATTTTTCCCCCGTAGGGCGTATACGGTATTAGTTGCCGTTTCCAACAATTATTCCGTACTACTAGGTAGATTCCTATACATTACTCACCCGTCTGCCACTAAGTTATACCATAGCAAGCTACAATATAACTCCGTTCGACTTGCATGTGTTAGGCCTGCCGCCAGCGTTCATTCTGAGCCAGGATCAAACTCTCAAATTTAGACTTCAACCTATAAAAGGTTGAGGGTACATCGGATAAATCCGACAAAAAATAATTTAGCTTAATACTGCTGTCTTTATTTCTACTTTAGAAATATTTTAATCTCCAACTATTCAAACAACCTTAAGAATATTATTATGTGATATAATCACTATGTCAATATGTTTTTGCAAATCAAAAGCATTAATGTATAAATATATAACTATTTGGAATATTACCATGAAAAAATACATCTTTCTGCTTGCACTCGCGCCAATGTTAGTTGGCATCACATTATACTTATTGCGCAACATTGATAACACAAAACAATCTATAACTGCAGGTGACAAGTTTTACGAAGTATTATTCTTAAAAAAAGATAATAAGCCGCTGCTAGAAGAAATAGATTCAAATTGGGAGTATTTAGCAAATTTTGAACGCGCATTCAATCATATCTCAGATTCAATGCCAACAGACACAGCATCTATTTATAATGATTTGGCAGATGATAAAGATGCTCCTGGTGTTTTGCGTGAGTTAGCACAATATTTAGAAGTAATGAGCTTACTTCACTCCAACGGTGAAAAAATAAATAAAGATAAAATTGATAATTTAGAATCAAGTGCAGTGTATCCTTATTCAAGCCAAGAAGCTATCGCTGTAGTAAAGATACACAATAACGACGTTAAGGGTGCAACTGAAATATTGCATTCCCTATTAAATGATAGAAAATGCCCTATCCTAATCAAAGCTAATGCACAAGAATTACTCAGGATATATGGGAGTTAACTCATTGGACTTTTTGCATAGCTTTTGGCAGCGCATCGGATGAAACGAAAAAACTTACTTGACACCCTTCGCCAGCGCCCTTATCATGATAGTGAAGCTATTGTATTTGCTTTCGCCAATCTGCAGATTAAAAGGTAAGGATTACTTAATGTATCGGCGTCTTATGTTCAATTTTTTGCAGTATATAGATACTGTATGTCTTTACAAAACTTCATCTACATCTAGATTTTTATCTAAATAAGCTGAACGCGCTTATAAAGCGTTACAAGACATCAAAAAATGCCAATACTCGACAGAGATAGTAAAAGACTAGCTAACTCGGGGATTCTTTGTCTTTTTTTCTGCTTAGTAAACTTCTTAAACATTTGCAGCGTAAGTTAGTTGCAATTAAAAGCAGCTTAATCTTGCTTGTCAAGCGTTTAAAACATAAAAAACGCCAATATTTTAAAGCGGATAATAACCCCAGGGTTTCTTTTGCCTTTTTTTTTATTTGGTAAATTTTTTAAATATTTATGGCTAAAGATTGCACGAATGTTGCAATTACAAAAACGATTTCTACTAGGGTATCACGCACTGGGATGACACCATTCTTTTTCCTGGATCCAAGTAGTCAGGGCACTGGGATGACAGCTACCCTGACAATCGTCACCCCGCTGCTTGTTAGCGGATACCGCGGCGGTATGACGTAGAAGTTATACTTTTATGCTTACCAACTTAATAAAATTCCTGGATTCCAGTGTCAGCTACTTTCATGACACCAACAGTTGATATTGGTTTGTTGCTTTGCTAGCCAACTACTAGCTATGCCTCAAGTTTCCTATTCAAAATTTTCAATATCAAATCCAATTCATTTGGATTATCATACCGTATCATAACTTTACCCTTAGAATTGTTGTCATTAATTTTGATCTTTAAACCAAGTTGAGAAGATATAGCGCCTTCTATTACTGTCATATCTTGATTTCTAGTATATCTCTGCTCTTTTTGATTGTTGTTTTGATGTAGGTCCTTTATCAGTTTTTCAGTTTGTCTAACGCTTAAGCCCTGAGAAACTATTTTTTCTGCAATACTTTCCGCATTTTCAACATTAATCAACGCTCTTGCATGACCCATAGACAATTTTTTCTCATTGATCATTGTTTTCACCCTATCAGGGAGCAACAACATCCGAATCATATTGGTTATGTGGCTGCGGCTTTTGCCTATAGCTGAAGCTAATTCCTCATGTGTATAGAAAAACTCATCTATCAGTTTTCTGTAAGCTTCACCTTCCTCTATTGGATTAATATCTTGCCTTTGTATGTTTTCAATAATGGATACTTCCAAGCATTCCTTGTCGCTCAGATCTTTTATGATAACCGGTGCACTATCAAGATTTGCAATCTTGCTTGCTCGCCAACGACGTTCTCCAGCTATTATTTCATAACCATCATCATTTGAATCTTTGCGTACCACGATAGGCTGTATAATGCCACTTTTCTTTATCGAATTTGCAAGTTCTCTTAATGACTCCTCGTCAAAATGTTTCCTCGGTTGAAATTTGCTTGGGTGCAGTAATGAAATAGGCAAATGCTCTTGTCGATCTTCTTTATTATCATAATTATCGCCTATGAGACCGGCAAGACCTCTGCCGAGGCGTCTATCATCCTTCATACCACGCCCTCGCTTACTAGCTTCTTCTCCTTACAACTGCTCGCGTGCTTTTTTAAAATTTCCCTTGCCAAACTTATATACGCTTGTGCACCAGGACATTTAAGATCATACACAATAGCAGGTTTTCCATGAGAAGGTGCTTCTGATAACCGTACGTTACGTGGAATAACAGTCTCATACAATGGGATGATAGTTTTGTATACTTTATCATTTAAATACTGACAAATATCGTTTTTAATCTGCTCACTAAGTTTGTTGCGCCTGTCATACATTGTTAACACTATCCCTTCTATTGCCAAAAAAGGGTTTAGGTTATTTCTTTTTATCAGCTCTACAGTTTTAACTAAATGGCTTAATCCCTCCAAAGCAAAAAATTCACACTGAAGAGGGACAATAATAGAATTAGCAGCAGTCAAAGCATTTATGGTCAAAAGCCCAAGTGATGGAGGGCAATCGATGATTATATACTCATAATTATCGCGTATCTTCTCTAATGCGCTTTTTAGCACAAATTTTCCTCGCTCAAGTTGCGATAATTCAATTTCTGCAGCTGATAAATCAACTACTGACGAAATTAGTGATAAATTTGGAATTTCCTTTATATTGAAAATTGCCGATTCTATCAATTTATTTTCGCTGCTTAGTAGTATTTTGTATATATTTTTTTCTTCCCTACTACGATAAGAAATCCCGAGCCCGGTGCTAGCATTTCCTTGAGGATCAAGATCTACCAATAAAGTGCTTTTTCCCACAGCAGCAAAGGCTGTCGATAAATTTATACTAGTTGTGGTTTTGCCAACTCCACCCTTTTGATTTACTATTGCAATAATCTTGCTCACGCCTTTTATCTTATGTATAAAATAATTCTATTGTATATATGCAAGAAACTTTTGCATTAGAAAATTTTTTTGTTGTTAACCACACTAAAATTAGACTGTCTTTTTTGCTTTGTGTAACACACTTTGAACCTTGTTTCCTAATTCATTCAGAGTGAATGGTTTTGGCAAAAAGTGAAAATCTTCTATATTGATGTCATCACTCTTTAAAAAAGCATCTTCTGCATACCCAGAAATAAAAATAACGTTGATATTTGGCCTATGGATCAATGCTTCTTTAACTATTTCTGGGCCGCTCACCTCTGGCATGATTACATCAGTGATTATAAGATCTATATGTTGACTTTTTTTACTGATTATTTCTAGCGCCTCGCTGCCTATGCTTGCTTCTATTACATCAAATCCTTTTCTTTTGAGTTCTTTAGAGATGAATTCCCTTACTGAATCTTCATCTTCGATTAATAAAATTATACCATTACCTTTAATTTCACTTACTACCGGTCTTTCTGTTTCTTCACTATCTTCCTCTCTATCATTTTCATCTGATATGTAAACCATGGGCAAAAATATGCTAAATTTAGTTCCATGATTTACTTTGCTAGCAACATAGATGTATCCTTCAGTTTGTTTAATAATGCCATATACAGTAGAGAGGCCAAGACCTGTACCAGAGGTAATATCTTTGGTAGAAAAAAATGGATCAAAGATCTTTTCAGTTGTATCACTCGTCATTCCACATCCAGTATCAATTACTTCAATCACAACATAATTTCCATGTTCAATCGCTTCCTTGTCTGGAGAAAACATATCCTGAGGTGTAGAATTTAATGAGTCAATCTTTTGATTAAAGGTTCGTATAGTTAATTCTCCGCCCTTTTCCATAGCAGCACTAGCATTGACTGCTAAGTTAAGTATAACTTGCTCTAATTGCCCTTGATCAGCCCTAACAGCACCCAAGTCTCTACCATAATAAATATTAAATTTTATATTTTCACCTATTAATCTTTTTATCATTTCATAAAGATTAGCTATAGTATTATTTACATCAATAATTTTTGGCTGCAAGGTCTGTCTTCTTGAGAAAGCAAGCAATTGTCTTACTAAATTTGATCCACGCTTTGCATTTTGCTGTATCTGTATTATATCTCCAAAAGATGGATCACCAGCTGAATGCTGGAGTAAAAGCAAATCGCAAAATCCTATTATCCCAGTCAATATATTGTTGAAATCATGCGCAATACCACCTGCTAACTGCCCTATAGCTTGCATCTTTTGATAATGCTCAAGCTTTATCTCTAGGTTTTTGTGTTCAGTATTGTCAATAAAATAACAAAGTATGAAGATCATTTTATTATGAAGAAACTTATTGAAATATATTTTTATGTTATTACCGCCGTTGAGCTGTACATCAAAAGACGCATTATTTATTCTATTACTCGAAAAATATTCACGTATTTTCACATGATAACTATCCAATATCAACGTAAAGATTGAATTATTATCTGACCCTGCAAGCTTTATTAGTGCCGTATTTTTCTTTACAAAGTTGCCGTTTATGTCACATTGTGCAATAGCAATTGATGAATTTGCAAAACAAGGGTGTAATTGATAATCAACAATATTTGATTCGGTTGGTGTTATAAAGCCATATATATAGCTATGGTTGTATTTATCACAAAATATAGCAGTGCTCATATAAGCCTTGAATGGAATACCACTTATAGTAAAAAACAAAATTTCATTATCGGTTGTTGTATTGTTATATTTAGATTGAGATATAAAATCACTGATTGAGCTACCTTTTTCCAGTTTTTTTAGTTCAAATATGTCTAAAAATCTTTTATTTACAGATAAAATCACCCCTTTGGCATTTGCAATGTAAGTTCCTATGCTGTGTTTTTCTATTAACTCTTCATATATCTGCTCCTTGTTTATCTGTGTTGCTTTTAATACAAAATACCCATCTGGCCTTGCTATTGGCACTAATGATAAATTTAAAATCTTATTACTATTTATAGCAATTTGGGGATTATCTGGTATTGACTCAAAGAGCAAAAGAAAGTTAGATACTCTATTCTTCTTGTTTAAGGAAATGCATACCTGTACAGAAGAGTTATTTTTTAGTGCATGATAGAGTACTTTTTTGTCTGCTTCTGAAACATCTCCTATTTCAAGAATCTTGCCTAACGTAATGTCATCATCTATTATATGATCTTTAAACCTTTCGTAGAACCTTGCATCAGCATAAATAACACCCTCATCTTTATGTAAAATAAGGCAAAATTCTGTATTATGATTTAGTGCATTTGCAAATATTGCATTTTGAAATTCTATAGTGTTAAGTAGGTATCTGTAGCGTTTTACATTATACATCATAAAGAGAGTTGTTAGAATGCTAACTAATAAATTAATCTCTATATTAATATGCTGACTATATATATCAAAAAAGTAGAGTATCGATATTGCTACTGGAGGTAAGAGCATAATAACTGCCATCACAACAATTGACATTCCATAATTTCTTAGTATGAAGTCAACCCTGTTCTCTTTTTTGTTATCTATGTATCTTTTATTCATTATTGTTACTTGGCATTGTTGTACATACGAAAATGTTCTATTATATTGATTTAATTATTATAGATTTATTAACGTCTTTGATAGATAATTATCATCCAAATCTAATTAAGTTCCTTAAATATCAGATATAACAATGTTAATAAGCTAGCAAGAGGATATTATGGAAAAACAAAAAACACAAGCATTTAAATGGTTCTGTGCACTAAGAGATAAGATCATAGAATCTTTCTTATTAATTGAAAAACAATCATCCGCAGAGCCAAAGATCGAAAAGAGAAAGTGGGATCGCCCAGGTGGTGGAGGTGGTGAATCTACAATTATTTTTGGTAATGTTTTTGAAAAAGTTGGAGTAAACGTTTCAAAAGTACACGGAAAATTTGCAGATTCAGCCATCAATGAAATTCCTGGTGCAAGTGAAAGTAACGGAGAGTTCTGGGCAAGCGGTATATCTTTAGTGTCTCATATGCAATCGCCCCTTATCCCTGCAGCGCATATGAACACAAGGCTGATATATACTTCAAAACAATGGTTTGGTGGAGGAATGGATTTTACGCCAATATATAGAAATGAAGAAGATTGCAAGTATATTCATGAATCAATCAAAATGATATGTGATAGATTTGACACCGGATATTATCCAAAATTTAAAGAGCAATGTGACAATTATTTTTTCTTACAACACAGAAAAGAGCCACGTGGCATTGGTGGTATTTTCTATGATAATCTGAGTTCTGGTAATTGGGAAAATGATTTTGAGTTCACAAAAGCAGTAGGTGAAGCCTTTTTGGAAATTTATTTGCACATCATACGTAAACATATACAAAAATCTTGGACAAAAGAACAACGAGAAAATCAATTAATAAAACGTGGCAGATATGTAGAATTCAATCTGTTATACGATCGTGGCACAAGGTTTGGTTTAATGACTGACGGCAATCCAGATGCAATTATGATGTCAATGCCACCACTTGTTAAGTGGTTATAGAGAGCTGCTATTAGTAGAAAATAAATCATCATAGTTTAAAATTGTACCATGGTAGTGAGCTTTTATATAGGGGGTATAATCATGGGCATAATAGATAATTTTTTAATTAAATCTGTCAAAAACAATGACATAAAAGGTGTTAAACTGACTCTAATTCTCTATGATGCATTAAATAGTTTTAGAAAATTCTTTTCAAAGACTATGTCTCTCAAGAATACAGGATCATTTGATATAAATAATAATCAAGCTTTAAATCAGGCTTTAGGACATGCTACAGATCACAAAATAATGGAATTGCTGATTAATCGTGGAGCTGATATCCACTCAATAGATGAGAATGGAAAGAATGTTATAATTCGTGTTATTGAGAGTTTAGCAGAATCAAAAAATCTAAAATTGGATAGTGAGAAAAACTTACCAGCAGAGATAATTCTTCACCCCACAGTTTCCTTTTTACTAGGAAAAGGCGCAGAGTATTATTCTACAGATGATTTGAATATTGAAGCTATACAACAAAAACCTCCTAGAACTTTTGAGTATAAGTCAAAGAATACTAGCTATGATGCTTTGCCTTCAAAAGAGCCCATTTACGCTGAGGTGTATGATGCTAAGGTTAGTAACTCATTAGGGGAGAATGGTTATTTGAGTGTATCAGAAGAATCTATTTATGCTGAAATATATGATTCACATAAAAAATCCACTGAAAATTTATCATTGGAAGATAGTGGTTATTTGAGTATATCAGAAGAACCTATTTATTGCACTATAGATGATCTTTCAGAACAAAAAAAGCCTACTAGCCTAAAACAGAAAGAGCCAGAACAGTCGTCAGAACCTATTTATGCTAGGGTAGATTTGTCCAAGAAAAGAGCAGAAAGAAAAGCAAAAGACATAAAAGCTAATTCTGGAACTTGCCATGGGTTAGTGCAAGATAAAGTGAATGATTGGCAAGTGAAGCTAAATGAGCTAAGTGCTAATAAGTCGATAAGTCAGCAACAGACTAATGATCAAAAAATTAAGACCAAGGCTGGCTTTAGTGTAGAAGAAATAAGGCAGAAATATGAGCGTAGAGATTCTGGCTACGATTCTGGCTATGATTCCGATACAAAAGTTGAACAACAATTAGAATTAGCTCCTAAATCTGAGATAGGTTCAGTGAGTATTGAGCATGGAGTAATAGGAGGCTGTCGATATAAGATTACTGATATATCCCTCTAACTATGTGATTCAAAATAATTGAATTGACTTTATATATGTAATCGATATAACCTAGTTAGATTCAAGTTGACTCTTTCGTCTAGTGGTTAGGACACCACCCTTTCACGGTGGTAACACGGGTTCAAATCCCGTAAGAGTCACTCAAGTAGAATATAATTAAAGTTTTGAATGGGAAAAATTAGGCTCTATGTTGAAGAAGCTTTATCACAAGGCGTGAGTTTAGCACTTAATCCACAACAAAGTCACTATATTTGCAATGTAATGCGGCTTAAGAAGTATGATAATCTCTCTCTTTTTAATGGAAAAGATGGAGAATGGTTAGGAGAAGTAGTTAATATATCGCGTAAATTGACAGAAGTTACACCCAAAGAATGCACTAAACAACAGCAATATGAGGAAAATTTATACCTGTATTGTGCCATGGTAAAAAGTGCTGCTTTGAACAACATAGTAAGACAGGCAACTGAAATGGGAGTAATCTGCATTCAATTTATTTCAACGGAACGTACAGTGGTAAAAAATATTAACCTAAGTAGAGCAAAATTACAAGCAATCGAAGCAGCGGAACAATCAGGTAGGATAAGTATACCAGAGATTTTGCCTCCTATTAACTTTTGTGAGTTACCTGATTCCCAGAGTAAAAATTTTGTTTTGTGTGATGAAACAGGTAAAGCTGACAAAGTGCTGAAAGGCAAAAAAAATGTTGCTATTATTGTTGGCCCTGAAGGTGGTTTTTCATCTTATGAACTTGATCTTGCCGATAAGTTTTGTCAAAAATTGAGTCTAGGAAAAAGAATTTTAAGGGTCGATACTGCTGTAGTTGCTGCACTCACTTTCACCAATTGGTGTAGCTAGATTTTTAAATATGACTAAGGTTTGGGTCATAAAGAAATCTGGTTCAGTGTTGCGCGCACAAAAACCCTGTAGACTTTCTACGAAGCAGTCTGTTGTTAAAGAGGAGCTAATAAAAAACATATTCTAAGATAATATTAAATCTCATATTATATTTTTTCTAAAGTAAACAAATGAATCTTGCATTTTGCCTGAGTTATTGATACTCTGAGTAAAGAAGTCGGGGCGTAGCGCAGCCTGGTAGCGCATTTGGTTTGGGACCAAAGGGTCGGGAGTTCAAATCTCTCCGCCCCGATGTTAGTACGATTGTAAAAACGCTGCAATATAAGAGCAATCTCCATCAGTAAGCAAGTAGCTGACACTGGAATGACATCATTTACCATGTAAATTGTGGCATATTATATTTTAATGCTCAAGTTTATAAAATAATTGACAATGTTAATTTTCTAATTTATAAATAGATTTTGAAATGATTACCGAAGGAGGTATAGAGTTTGATAGAAGTATCAGTCCATTATGGTGATGTAGACAGAGCTCTTCCAGTATTGAAAAAAACAATTCAAAAGGAAGGAAGAGGGTTGAAAATGAAAAAACAATATCATGAAAAAAAATCAGAAAAAAGAGCTAAAAAGAAAGCTGAAGCTAAAAAAAAGAGGTACCAACAAGAGTGCAGAAGGCAGCGTTATGGTTGGTAGTTTGTACTCAAGTTAATAGTTTATCATTGGTTATTTTATGAATATTCACGAATATCAAGCGAAAGAAGTTTTACATAAATTTAATGTCTCAGTGCCAAAAGGTTTTGTTGCTACATCTGCGGAAGAAGTAAAGACTCAAGTAAGTCAATTAAAATCTGACGTGTTTGTAGTTAAAGCTCAAATTCATGCAGGTGGTAGGGGTAAAGCCGGTGGCGTAAAGCTAGCAAAGTCAGCTGAAGAAGCTCAACAGTTTGTAAAGGACATGATTGGTATGACTTTAGTTACTCATCAAACAGGGCCAAGCGGGCAGCAAGTAAGAAAAGTGTACGTTGAAGAAGGCTCAAGCATTAAGAAAGAGTATTATTTAAGCCTGGTAATCGACCCGAAGCTCAGTAGGCCAATATTCATATTTTCCTCAGAAGGTGGAATGGACATTGAAGAAGTGGCGAAAAATTCTCCCGCAAAAATTGTGAAATTTGATATTGATTCTGCTACAAGTTTTGATAGCAGCAAGTTAAGCAGCAGTTTTCATTTGAGTCCAGAACAAATAGAAAAAATAACAAATGTTGCAAAAAATATATATGATGCGTTTATTGCAACTGATGCGAGCCAAATTGAAATTAATCCACTGGTTGAAACAAGTTCTGGAGATTTTATTGCGCTCGATGCGAAAATTAATTTCGATGATAATGCTTTATATCGTCACCCAGAAATTATGGAACTTCGTGATTATGATGAAGAAGTGAAAGAAGAGATAGAGGCTTCAAAGTATGGGCTCAGTTACATCAAAATGGATGGCAGTATTGGTTGCATGGTAAATGGTGCAGGTCTTGCTATGGCAACAATGGATATAATAAAATACTACGGAGCAGAGCCTGCTAACTTTTTGGATGTTGGTGGTGGAGCGAGTAAAGAAACTGTAACTGAAGCATTTAAAATCATATTGTCTGATAGCAACGTAAAAGGAATTCTGGTTAACATATTTGGTGGTATAATGCGTTGCGATATTATCGCAAGTGGAATTGTTGCGGCTGCAAAAGAAATGAGCATTAAAGTTCCTCTAGTGGTTAGATTATCAGGTACTAATTTTGAAGAAGGAAAAAAAATCTTAGAAGAGTCAGGATTAAATATTATTGCTGCAGATGAACTGGGTGATGCTGCACAAAAGATAGTAAAAGAGGTAAAATAAAGCATGTCCGTTTTAGTAAACAAAGATACAAGATTAATATGCCAGGGTTTTACTGGTGCACAAGGCACATTTCATTCAGAGCAAGCAATTGATTACGGAACGAAAATGGTGGGAGGTGTAACTCCTGGAAAGGGTGGTAGCACTCACCTTAATTTACCGGTTTTTAATACTGTAGCAGAAGCCAAAGAAAAAACCGGTGCAAATGCTACAGTTATATATGTACCTGCTAAATTTGCTGCTGCTGCAATACTTGAAGCAATAGATGCAAAAATAGAATTGATAATTTGTATTACAGAGGGCATTCCTATACTTGATATGGTGAAAGTTAAGCGTGCGCTTATCGGCTCAAAAAGTCGATTGATTGGTCCCAACTGCCCGGGAATTATTACACCTGAAGAATGCAAAATAGGAATTATGCCTGGCCATATCCATAAGCGTGGACACATAGGAATTATGTCTCGCTCCGGAACTTTAACTTACGAGGCAGTAGCACAAACAACCGCTGTTGGTCTTGGTCAATCCACGTGTATCGGAATTGGGGGGGATCCAATTCATGGTATGACATTTGTCGACTGTATGGAGCTCTTTTTAAAAGATAACGATACTCATGGTATTGTAGTTATTGGTGAAATAGGTGGAAACGAAGAAGAAGATGTATCACATTTTGTGAAAGCAGAAAAAACTAAAAAGCCAATCGTTGGTTTTGTAGCAGGCCAAACGGCACCTCCAGGAAGACGTATGGGACACGCTGGAGCAATCATTTCTTCCAGCGGTGGAAGTGCTGGTGCAAAACTAGAAGTTATGCGGAGTGCCGGGATTGCAATTGCTGAAACCCCTGCAGTAATTGGTAAGAAGGTATTGGAAGTAATGCATCACTAGAATTAGGGTCACAAAAACCCTATATCACCGGTCATGAATACGTTATTTGCCCATTCGATTAATAACTTCCCTCCTGGTAAATTTACTGAAGTCTGTTGGACAGTCAGATATCCACGTAGTGTGGATGTAACAAGTGCTGCACAGGCTGCACTACCGCATGATGCAGTAATGCCTGTACCTCTTTCCCAAACTCTTAAAGCTATTTCTCCAGACTTTTCAACTTGTGCAATACTAATATTAATTTTCTGAGGAAATAATGCGTGATTTTCTAGCTTTGGTCCTAAACTTTGCAATGGTATTTCATTTACACTATCAACAAAAAAAACTATGTGAGGATTACCAATATTTACTGCAACAGGATCTTTTAGCATTTCAAGCTCTATAGGTAAGTGAAGAGTGTCACACTCAGTAGACAAGGGAATTTTATGCCATTTTAGCAAAGGTTTACCCATGTTAACCTTTATGGATTTATCACCCACTTTAAAACACTCTAAAATGCGTTTGTTTACCAGCTCAATAGTGATATACTCAGTACCTTTTTCTGACATTAGCAAATATCCAACGCAACGTGCTGCATTTCCGCACATTTCAGCTTTGCTACCATCAGCATTATAGATATGCATAAAGCAATCGGCTAAACTGGAGTTTGTTATCACTATGACTTGATCGCAACCGTTTTGGTTAGCAATTTTTTTATAGTTCCAATTTAAATCATTTGCTGAACATGAGTCTATGATAACGAAGTTGTTACCAGTTCCGTGCATTTTGATAAAATTTTCAGAATTTTGGCCACTCATCATAAAAAAATATTTCTTCTATTGGTCTTCTTTTCTTCTTACTTGTTTCAGCACCCTCTTCTTCGTAACCAACCGCTATCACTGACATTACGTTAAAGTCATTGGGTATATTGAACTCTTTCACTATTTTATCTCTATCAAATCCACCCATTTGATGGGCCATTAAGTTCATAACTGCAGCTTGTAACATAAGTCCATAATTTGCTGCACCAGTATCATGACTAGCCCAAAGATTTTCTCCTTTACCTTGTTTACGGAAGTTTTTAGCACTTAAAGATATGATTAACACTTGTGCATCTTTTGCCCATTTTTGATTAGATTCATCAAGGCAATTTAGCAGCTTTTCCCATGCGCTTTGATTGTTCTGTTTGTTGCATATTACGTATCTCCAGGGTTCATCACCAAAACATGAGGGAGTCAGCCTTACAGCTTCCATTAAAATATCCATGTCTTCCTGAGATATTGCTCTTGTAGGATCGTATGAACGTCCGCTGTGTCTTGCTTTCATCAACGATAATAGATCTTGTTTACTCATCATTTTTAATTTAATAGTGCATAAATAATTCATTGTAGCACAATATAAGCAAAATTTAAATTGCAAAACCTCTCATACACATATATTACATTTAATAAGTTATTTTTATTGGGAAGGTATGTTTATAACACAATCTAGCAGCAGATCAACACTGGCTGAAATATTGTCTTGCGTTTTACTTTTATTCTTGATGGCTCAAATAAGTATACCATTGCAGCCTGTGCCTATCACATTGCAAACTTTAGGAGTAATGCTTATTGGGCTTAAATTTAACCGCAGAACAGCATTCTATTCTGTGCTTACATATCTATCACTTGGTGCAGCAGGATTGCCTGTTCTTGCAAATTTTTCTGGTGGTTATCACGCTCTCCTTGGACCAACAGGTGGATATTTAATTGGCTGTTTAGCTGCTGTTATGGTAATGAGCAAAGTAAATGAATTACTGAACTCTAAGTATAAATCATTTGTATGTAATTCTTTAAGTTGTCTGGCTGGTACAGTTGTAATCTTTATTTGTGGTGTTAGTTGGCTTGCTGTTTACTTGGGTCTGGAACAAGCAATAATGGTGGGTGTTTTACCATTTATCCTTCCTGGTTTGGTAAAAATTTTTCTACTTGTAGCGGCTTTGCAATATTTGAAAAAATGATAAAGTTTCGCCCTCATCATTTCATGTGCACCCTCGCGTTTCGGGGATATGGGTATTCTCAGGGTTTTGTAGAAAATTATAGGAAGATAGCAAGTGAAGTGGTTAGTACTCAAATCGAAGTAGTTGGTAACCTTGATAGTATCTGTAGTGCTTGTCCAAATCAGACTAAACAAGGTAAATGCACCACACAAGCTAAAGTTTTAGAGCTAGATAGAAGGCATATGGAAATTTTAGGAGTAAAAATTGGCGAGACTTTAACTTGGAATGAGGCAGTAAAAAAGATTAGAGAGAAAATGTCTTTAGAGAAATTCGAGTACGCATGTGAGGGGTGCAATTGGCAGCCATATGGAATATGTAAAAATGCCCTTTTAAATCTACAAAGGTAGTTGACAAAATGTTAAGATAAATCGAAGCATTTTTGTGGAAATAAAGCGAAATATGGAAGACAAAAGATAAATGCATTCTGAAAGGCTACACAGCATGTTCGTCCCGCTAATTAATAATATCTTTATTATTGTATGAGATAGGTAATTTAGCATTTATGAATTTGTAATGTGTTGCATATAGCTCAAAGAAATAAGGTTTACTGGTTACACGCTGCAGCCAATGCCACAACACTAGGACCTATGTTTATCTGCATGTTAATTTGCGTTGTGATTTTATGGAGGTCTTCTGTTACCTATGCTAGTGAAAATTTGGAGATACAGAAGGCCTTTGATAGTGTTGTCAAGCATATAAAAGCTGATAAAAAATATAAAGATCTTGATGTTATTGAGAGAAAAAGTGATAAATTTAACATCAAAATTGCACAGAATTCTGGCAAGAGTTTTGACATATACTCTACTTTAAAAAAAGCAAAAGATTCCTTTGAATCAGGAGATAATGAAACAGCTATTTCTCTCCTTAATCAGATCATTGCAAAGTTTCCTTATCATAAAAATGCTTTAATTGGATTGGGAAATATTTATTACGCTAATAAAGAATACAAAAAAGCTGTAGAGATTTACACAAGACTGTTAAAAGAACACCCTAGTAACCCTTACATATTAAAAAATTTTCTGACGATAATCTCACAATATGATCCTGATCTGGCGTTGAGTGAAATGTTAAAATTGTATGATATACATAAAAATTATGCTCCTTTATTAGCAAATTTAGGTCTGATCTATATGAAAAAGGAGGATTATGTAAAAGGTAAAGAGTATATGATAACTGCTATTTCCCTCGATGAAAACAATATTTTTTATACTTATAATTTAGCTGTTATTCTAGATAAACTTTCAGATTTTCAAAATGCTACAATATTCTACTTAAAGTTGTTAAACATGGCTACAACTTCGAAAGATGTGAGTGAAAAAATACCTTTATACAAAGTGACAGCAAGACTAAAATTTATAAAACTCCACAGCACGCACCCAAAGATTTCATAAAAGCTTATAGCTTACCTAAATCTAATTTATCGTATCTGTTCAAGGGAGTGGCTAATGTGCAAATATTGAAGCAAAGTGTGTGACACACAGCTGTACGAACATTTGTTTGCAAAGGTAATTTGCACAACAAATGCATAACTGTACGAACATTGTGATTTTGGCCCATCAGGAGGGTGTCATCCCAGTGCTTGACACTGGGATCCAGGAATTTTATTAAGTTGGCGAGCATAAAAATAGCTGTTTTATGTTAAAATACAACGTTTTAATGATTATGAAAAAGCTGGATTCCAGTGTCAAGCACTGGAATGACACCATTCTTTTTTCTGGATCCCAGTGTCGGCTACTTGGATGACACCATTTATTGTAAGGACTTACCTCACATTTACTCTATGATTATCTTTTTAGATCACCTTGTCTACCTATTTTGCCACTCTGCTGAACGGATACAATTTATTGCTATTTTTGTTTACAATAATAATATTGAGCTATAGAATTAGATCTAAAGGGGCAATTAGCTCAGCTGGTAGAGCATCTCGTTTACACCGAGGAGGTCGGCAGTTCAAGTCTGTCATTGCCCATTTGCTTAACTGAATGTTAGTATTATTAATTACTTCAATTAAAGTATAGAAAATGCAGGATAATATAGTACCAATCTCAATAGTAAAAGAGCTGGAAGATTCTTATCTTTCCTACGCAATGAGCGTTATCATAAGCAGGGCTATACCTGACGTGCGGGATGGATTTAAACCTGTTCATAGGCGTATATTATATGCAATGTCGAGAGCTGGATTCGATGCCGGTAAGCCATATAAAAAAGCGGCTCGTATAGTTGGGGATGTAATGGGGAAATATCACCCACATGGTGATGCAGCTATTTATGATTCCTTGGTTAGGATGGCCCAAGATTTTTCTCTTCTTTTACCACTTATTGATGGGCAAGGTAACTTTGGTTCGATAGATGGAGATCCACCAGCTTCAATGCGATACACAGAAGCAAGACTTCAAAAAGTGTCGCACTTTTTACTGAATGATATTGATGAAGATACAGTTGATTTTAGGCCAAACTACGATGGAAATGAAACAGAGCCTGTTGTGTTGCCTGCAGAGTTTCCGAATCTATTGGTAAACGGTGCAAGTGGTGTTGCAGTTGGTATGGCAACCAATATTCCTTCTCATAATCTTGGAGAAATAATAGATGCTTGTATGTTATATGTAGATAATCCTGAAGTGACTTTGGATGAGTTACTTGAAGTGATGCCAGGGCCGGATTTCCCAACTGGGGGAACAATTCTTGGCAGGTCTGGAATAAGATCAGCGTTTGCCACAGGTCGTGGATCAATTGTTGTGCAAGGCAAGACTCACATAGAAGATCTGCCACAAGATAGGCAAGCAATAGTGATTGATGAAATACCTTACCAAGTAAATAAAGTAAAATTAATTGAGAAGATAGGTGAGCTTGTAAAAGAAAAAAGAATTGATGGTATAACAGAAATTAGGGATGAGTCCGATAAGTCTGGTATTAGAGTAGTAATTGACCTCAGAAGAAATGCTGAGGCAAGTTTTATACTTAATCAAATATTGGGGCTAACTCCACTAAGAAGTAGTTTTAGTGTTAACACTTTAGTGCTCAATAACAACAGGCCTGCTTTGATGTCATTAAAAGAAATCATAGAGGCCTTTATTGATTTTAGAAAAGAAGTATTAATCAGGAGAACAGAATTTCGTCTAAGAAAAACGAGAGAAAAAGCTCATATATATATAGGGCTCTACATTGCGGTCCTCAGCATAGATGAAGTGATAAAAATCATCCGCGGTGCAAAAGATCCTGCGGAAGCAAGTAGAGAACTTTTAAATAAAGAATGGAAAACTTCGAATGAAATCAACACTATTATCGAGTTGATTTCAGATAGCGCAAGCTTTTTGAAAGATGGAGTGTATAGATTAACTGAGCTACAAATTAAGGCTATCCTTGATATGAAACTGCAGCGTTTAACAGGCCTTGAAAAAGACAAATTAGAAGCTGAGCTAAGTTCAATGATCAACCTGATAAAAGAATATATCGCTTTTCTTGGCTCAGGAGAGAAGTTGATGAAAGAAATAAAAAACAATCTACAAGAAATAAAGAACAGATTTGCTGTGCCGCGAAAAACTTCAATAGAGGAATCAGATACGGACATTGAAGCTGAAGATCTAATTCCACAAGAGGATATGGTGATAACCGTAACTATGAATGGTTATATCAAGCGTGTGAAGCTTTCTCACTACAGAACTCAGCGTCGTGGTGGAAAAGGAAAGCTAGGACAGGGATTAAAAGAAGAAGACGTAATTACAGAATTATTTGTGACAAATACTCACACTAGCGTTTTGTTCTTCTCTAACATTGGTCGAGTTTATAGATTAAAAGTTTATAAGTTACCTCTTGCAGAGCCAACTGCACGTGGAAGAGCGCTTGTTAATATATTCCCTCTTGCTGAAGGTGAAACTATAACTAATATCATGCCGTTACCAAGTGAAAATGACGAAAATCAAAACATAGTTTTTACTACTGCCTATGGAAACATAAGGCGTAACTCTTTAGCGGACTTTCACTATATTCCAAGCAATGGAAAAATAGCAATAAAGCTCGATGAAGGAGACAAATTAATATCGGTTAAAGTATGCAATGAAATTGATCATGTTTTTCTTTCAACAAGATTCGGCAAAAGTATCAGATTTGTTGTAAGTGATGTGCGTCAATTTAAGAGTCGCAATTCAGATGGCGTAAGAGGTATCAAACTTGCAAAGAATGACAGCGTGATATCCATGACCATATTAAATGGGATAGGTGTAGCAACAGAAACAAAAGAACTTTACTTAAAAGTTCCACTTGCAAAAAGACTGGGAACTGCAATTAATAACTCCATTGATTCTAAATTGGAAAAGACTTTGAATGATTTAGGAATAGATAACGAATTATTCTTAAAACTTGCAGTGAATGAGGAGTTTATATTAACTATTACCGAAAATGGCTTTGGTAAAAGAACTTCTGCGTATGAGTATAGAATAACTAACAGGGGTGGTGTTGGTATCACCAATATTCTTACTACTAGCAGAAACGGTAATGTTGTTGCTAGTTTTCCAGTTGAGCAGGGTGATAATATAATGCTTATTACAGATAAAGGAAAGTTAATTCGTATTTCAGTAAATGATATCAGAATTGCAGGACGTAGCACTCAAGGAGTCACTCTGTTTAAAACAGAGAGTAGAGAAAAAGTGGTGTCAGTAGCGAAAATTGAAGATCCTGATTCCACTGAAGATAGTATTTCTGAAGTTGAAAACTCTATCTCTTCTCAACTGTAGTACAGATTAAACAAAAAGCGCAAGTTTTTGTTGATTAATACGCAGTATTTAATTTAAAATATATACTTATGGCTGAGTAAAGATCAATGGACAAAAAATTGACTAAAAATAAAAAACCACTGGCAAACAAAGAGGATAAAAAAACACCTCCCGTTAAAGATCTTACTAAAAATAAGAGTAGGAGAGATTTTATAACATTAACTACATGCGCTATGGCAGGTATAGGAGCTGTAAGTGGGCTTTGGCCACTGGTTAAATCTATGAATCCTTCTGCTGAAGTTCTAGCAACTTCCACAGTGGAAGTGAATTTGTCTGGAATTCAGGAAGGACACGGAGTAAAAGTAAAGTGGCAAGGTAAACCAGTATTCATTCGTAGACGCACAAAGCAAGAAATTGAGGCTGCAAGAGCTGTGAATGTGAAGAGCTTGAGGGATCCTCAATTAGATGAGCAGAGAGTATACGAAGGAAAAGACGAATGGTTAATCATGATCGGAATATGTACACATCTTGGGTGTGTACCGGTTGACCACGCTACAAGAGATGGTAATGGTTGGTTCTGTCCTTGCCACGGTTCATATTATGACACATCAGGCCGAGTGATTGGGGGTCCTGCACCAAAAAATATGGTTGTACCTGACTATTTTTTTCCCAGTGAGAATGTTGTAGTAATTGGCAAGAAGGCTTAACGGAACTCGTTAAAAAAAACTCACAGGATCAACATCTATTATCACTGCAATACTCGAATTCAAGTTACAATTTTTAATCCAATATTTCAGCTTTTTTTGTATAGATAAACTGTGTTTATTGTGTATTTTTAATAATACCCTATACCGATACTTATTATTTAAAAAATTTATTGCTGCTGGTGATGGGCCAAGAATTTCAAATTCCTTTTTGTCTGCACTGACATTTTTTTCCTGGATACAAGTAGTTGAGCTACTTGGATGACAAAGAAGAGATTTTACTATTTCATTCGCTGCTTTTTGTGTTGCAATCCGATTCTTACCACAAATGATAAGCGCTATTAATCTGCTAAATGGTGGCATTTTGGCTTCACGTCTTGACTTAAGTTCGATTTCATAAAATGAGTCTCTTTTTTGATGCAGCAATGCTTTTATTATTGAACTTTCAGGATTATTAGTTTGCACTATTACCATTCCTTTTTCATTAAACCTTCCTGATCTGCCTGCAACTTGGTGCAATAATTGATACGTCTTTTCCGCTGCTCTTAAATCAGAATTTTCGAGGCTCAAATCTGCATTTATTACTCCAACCAAAGTTAATTTGGGAAAATTGTGCCCCTTAGCAATTATCTGTGTGCCGATTATAATGTTCACCTCTTCCTTTAACACTAAATCAATGATGTTACTAACCGACTTCTGATCGCTGCTTATCATCGCAGTTTTTGCGTTTGGTATTAATTTCACCATTTCTTCAAGTAACCTTTCAATTCCTATGCCGTAGAGGGACAATGGCTGTTCACTTTGGCAATTAGAGCATTTTTCTGGAAGTTTCAATTGATAAGAGCAGTGGTGGCACAAAAGAGCATTTTTTTTCTTGTGATATGTAAGCCAAACAGCACAATTTAAGCAGGAAATTTTATATCCACACTTTTTACAAATTGCCAGTTGTGCATACCCTCTGCGGTTTAGAAAAAGCATAACCTGCTGTTTTTTCTCTATGGTTTGTTTGATGCTTTCAAAAAGCTCAGAGGAGATCCATTGCTTGTTGTTCCTCATATCTACTACTTTAATGAGTGGCAATTCTGCACCACCAAATCGCTTAGTTAGCTTTACATGATTGTAATTCCCGTTTTTAACATGATGAATCGTTTCAAGCAGTGGAGTAGCTGATGATAAAATAATCGGAATATTTTCAAATTTGGCTAAGATTATCGCCATATCTCGAGCATTATATATAATTCCCTGTTCTTGTTTAAAAGATGAGTCGTGCTCTTCATCAACGATAATCAATTTTAGGTTTTTATAAGGCAAAAAAAGCGCTGACCGTGCACCAATAATTATCTGCGCATTTCCATTTGCTATATTGAGCCAATTATTCCGGCGAGTTTTTGGAGTGAGCCCTGAGTGCCATTCAACTAAGTTTTTTGATATCTGACCGCGAACACGATTTACCAATTGTGAAGTTAAAACAATTTCAGGTAGGAGGATTAAAATTTGTGTATTACCTTCTCCTGATGTCATTTCAACATATTCTGGTGTCATACTAGTACGTGGCAAAGACGGTATGCTAAATGTTACAGTGGGTTTTGCCTTGAGTATAAAGGTGTCATTCCAGTGCTTGACACTGGAATCCAGGAATTTTGATTGTAAATTAGGTATTGGTTTTAAGTTAAAATAAACATTTGTAATGAGGTTATATGAAAAACTGGATCCCAGTGTCAGGCTACTCGGATAACACCCTCTTGGTAGACCCAAATTACAATGTTCGTACAGTTGTGTCTCTGGGCACTGGGATGGTAAAGTCTGAGCAGCATTTGGAACGGCAGTGTAATTCTTAATCAATTGTGCAATCACAGAGAGATAAACTTCGGTTTTTCCAGATCCTGTCTCACCGTCAAGCAAAGTCACTGAATACTCGTTCAAATTGCTTATTATTTTATCACTAGCTATCTGCTGTTCAGGGCTTAATTGGCAACTTATTTCACTTGTTTCCTGCTTTTGTTCAACACAAACCAATTTATCTATGTGATTTACTTTTAACACTCCTCCCATTATCACTTTGGCAAGCATACCAATAGGTATTAAATTGTATTGTGCAACCCACTCTGCAAATGCAATCAATTTTGGTCTAATATTTGGTAAATCGATTTTTTGCTCAATAAATTTTAATTCTCGGTTACTTTTATCACTGTATTTCCAAACTATTCCGATTAAGCGTTTTTTGCCAAATGGCACCACTACGTAATCTCCAAGTAAAATCTCAGTATTTTCCTCAATTGCATATGAAAATAACTGATCAATTGGAAGTGATAGTAATACGTCAACTGTTTTTGCCATAGTGATTGAGTTTAACATTGTTTTAAAGAGCTTGTAACTTTATTAAGCCTGGCAATATAGATGAATCGGTACAGAGAAAATCTTAACGTTTAACACATTTTTCATATTACAGACCGTATGATTGATAAATAAAATGATTTATAGAATTTGTGGAGGCTACCAATGGTCAACGACAAGATTACTTTGAACTTTGAAATAGAAAAAGGCGAACCTATAGATCGATACTACTTTTCTGCACATATAAAGCTTACAGATGAAAGCAAAAATCTTTTGCGGGAGAAGCTTGGCAGTACAATTCAATTCGATAATCTAGATGATCACTTCAATCTTAACCATGAGAATTTTTATATCTACTACAACAAATATAGTGAGCACAATGGTAGAAGTGAGCTACACGTTAGGGATGATAACGGTAAATATTTAACCTCCAATCTTCCACTTAATTACTATGGATTCTCAATGGAACTATCACCTGACGGAGCGTCAATTGCAGATTATGGTTTTTATCCTCTGTATGCAATCTATAACCCAAATCACTATAATAAAGCAAAGGAAAAAGTATTTGATGATCACGGTGAATTGTCACCAATTGCATCAAATGTGTTAGATAATTTTTTAAGCAACACAAATAGCTTAACCACACAAGATATATTACAAAATGTATTCTCACAACTGCAGAAGAAAGCTGATGAAGAAGCAGAAAGATTGGCAAGAGAAAGAGAAGCAGAAAGACAAAGGGAGGAAGAGTTAAATGAAAAGAACGAGGAGTTAAAAGAACTTGTAGAAAAGGATGAGATTAAAATATTCAAAGTGGTAAAAGGTAATGATTTAGGTAATGGGCATTCAGCAGTAGTTTTACAACTTGATGGGGAAGAAGGTGACAAGATACCTCTCGACTCTAGTAAATACTACATAGCAGAGTATAGACACCACCCAGAATGGGAAGGCGATGAATATTTAAATTTTGTTAGCCCTGATAGTGATATGCTGGTTAATTATGAAAACTTATTTTTTGTGCTCAATCAAAGCTCCTACTCAGACTTTGAAAGTGGGTTTTATTCAGAAAACAGAACCGATCCCCATAATTATGCTAAATATTCAAAGGAACCATATTTGAGTGGTGACCAGCTATCTGAAAAATTATCTAATGAATTGGAGGAAGATAGCAATCAGATAGGTACTGAATTTACAATTGATGATGAGCAAGTAGACGAAGAAGTTGTGGTAGAGAGTGAAGCCAAGTCTGGGGAGAAAGGAACGGTTGGTGAGGATAACGCAAAAAATACTATACAGGAAGAAGAATCTAACTATATAGATCAAATGCAAGCGGATGATAGCAGCAGTTATAAACCAGCTTTGCAAAGCAATCGTGATGATTATGCTGATACGAAAAAAGCTCTGCAGGAAAAATTGCATGGAGATGAAATACACAAGCAAAGTAATGAGAAAGCTCAAAAAGATATAGAAGTAAAAAAAGTAACTGTGGAAACTGACAGTAGCAGTAATAAGACTGAAAAACAAACAAAACCAACAGAAGATGAACAAGAAACTGTTATGGCAAGTGTGATAGAAAATATGGATAAAAATTCTGATATTGAAGCAGAAACTTCTAACAGTGTTGCAAATTCACAACATCCCTTAAAAATAAAGACAGGAAGTTCTCTTGAAGTGGGAAAGTATAAGGTGGAGCTGCAAGTGACATATGATGATGTAAAGAATTTTTATGATACCGTACGTGGTAAATATCATGCTGGCGATGGATATAACTACGAACAAGTAATGGTTTTATATAATGAAATTGTTAGGCCCGCTCACAATCATCATTACGAGCTGTTTACTCTTGATGAAGCACATGTTGCTAATGATCACCTGTTTATCAAGGGTCAGGATTTTGGAACTCTAAATGATTTTAATGAGATGTTCTATAAAAGTGATGAGTTAATGTGATGTAAAAAGCAAGATTCAATCTGGTGAACGAGAGTTAGAGGTTGTCCGGAAACAAGTAAAAGGCTATAATATCTGAAATTTTAGTACGGGG
>NODE_2_length_45343_cov_521.258766
TTCAGTTTCATGATAAGGGGGCTGGCGGAGTTTGTCAAGGAAGTTTTTCGTTTCTGTGAACCACCTGCTAACCGACAGCTAACATTAACTACCGATATCGTATCTGAAGAAGCCCCCTGGCCATTCTAAAAAATTTAATGCTGAGTACACCTTACTTTTGGCTTCCTCTATAGTGCTCCCTTCTGCTACTATATTTAGCACTCTTCCGCCATCGGAAACTAAGTTACCACTTTCATCCAATTTAGTACCAGCATGAAACACCAACACACCAGGAATGCTTTCAATCTTATCTAATCCTTTAATTACTTCTCCCTTTTGATAATCACCAGGATAGCCTTTACTTGCAACAACTACACAAACTGTAGATTTGTTGTTAAGTTCCACCATTTTGACATTTAACTTTCCTTCTGCAACTGACAACATCAATTTTAACAAATCGCAATTTGAATCAAATCTAGGTAATATAGATTGCGTTTCTGGATCACCGAATCTAACGTTATACTCGAGAAGTTTTGGGCTATCTTTGCAAATCATTAAACCAGCAAAGAGTACTCCTTTATAAGACGTACCCATGTTAACCAATGCTTGAGCTGTAGGGTATATTATTTTTTGGATAATTTTTTGCTCCATGTCCTTACTTATAATTGAAGGTGATGAGTACGACCCCATACCTCCAGTATTTTGGCTTTCATTACTTTCATCAACTCTCTTATAATCTTTTGCACACCCAAGAGTTACTACTTTCAACCCATCAATAAGAGCAAAAAAACTTACTTCTTCTCCAACTAAAAACTCTTCTATGATTATTTCTTCACCTGATTCACCAAATTTTTTCTCCACTAGCATTGAATTTATTGCTGAAAAAGCTTCGCTTTCTGTATTACATATAACCACCCCTTTTCCTGCTGCAATTCCATTTGCTTTCACTACAAGTGGAAACTTTATTTTATTGCTACGTACAAAATCTTTAGCTAACCCTTCATCAACAAAACACTCGTACTTGGCAGTTGGTATACCATATCGTTTACATAGTCCCTTGGTGAAAGACTTCGATCCCTCAAGTTTTGCAGTTGCTTGACTTGGAGCAAAAACATTTATTCCCTCTGCAACTAAATCATCAGCAAGCCCATCAATTATTGGTTGTTCTGGACCAATAACAACCAACTCTATATTTTCTCTCTTGCAAAATTGTGTAACATCCACTGAATTTTGAATATTTACATCCACAAGAGCCCCAAGATCTTTCATAGCTTGGCGACCAGGAGTTACATATAACTCAGTCAAGATAGGAGATTTTTTTAGAGCCCAAAGTAGAGCATGCTCACGCCCACCAGAACCTATAACCAGAACCTTCATCTTTATTTCCTCGCTTTTCTATATGTCAAAATTATTATTTGCTTATAACAGTATCATTACTCATGTATTTTTGCAACACGTTTGGTATTGCAATCGACCCGTCAGAATTTTGATAATTCTCCATTATGGCAATAATCGTTCTTCCTATAGCTAAAGCTGAGCCGTTTAAAGTGTGAACATATTTTTTTATCTTTTTATCAGTTTCTGAAGAGTATTTAGCGTTCATCCTTCTTGCTTGAAATGCACCACAATTTGAGCAGCTTGATATTTCTCTATATTTATTTTGCCCAGGTAACCATACCTCTATGTCATAAGTCCTTTGTGCAGCAAAACCCATATCGCCACTGCAAAGCAGCATTACTCTGTATGGCAATTCTAATTTTTTTAATATCTCTTCAGCAACACTCGTCATACGCTCAAGCTCATCATTTGATTGGTCTTCAGTTGTAATACTCACCAATTCCACTTTACCAAATTGGTGTTGCCTTATCATGCCTCTCGTGTCTCGCCCTGCGCTGCCTGCTTCTTTACGAAAACACTCTGAATACGCAGTAAAGCGAATAGGCAGTTCTTTTTCTTCCATTATTTTGTCAGCAACTAAATTTGTTAAAAACACTTCACTTGTGGGAATCAACCTCAATTCGTCGGTAGTTAAATACGAATCGTCAGAAAATTTCGGTAGCTGACCAACATTATACATAGCTTCGTTTTTCACCAAAGCCGGGTGGTACACCTCAGTATAGCCAAATTCATTAACATGCATTTCAAGCATACAATTTATTAGCGCTCGTCCAAGCTTAGCTAACTGTCCTTTTAATATCGTAAATCTTGATCCGGAAATTCTCGCCGCTTGTTCGAAGTCTATTAAACCTAATTTTTCTCCGAGTTCATAATGAGATTCTGGTACAAAATCAAACTGTCTTTTTCCTCCATATCTTCTCACCTCTAAATTAGAGTTCTCATCTGCGCCTATTGGCACATCTTGCGCAGGAATATTCGGCAAGTTAGATAAAACATTCACTAACTTATCCTTTTCTGCTTGTTCTTTTAAGCTGATTGCCTCTATCTCATTTGTGATGCTTTTTGACAACTCTATTTGCTCTTCACAGGGGCTCTTGCTCATTTTAAGCTTTTTTATTTCCTCTGTAATTTCATTGCGCTGCCTATTCAAATCCTGCAGTTTAGTGGTTAATGATCTTTTCTCGTGATCGATTTCTAATATCTCTTCCGCAGTAGATTCTCTAATTCCCCTGCTTTTCATTGCCTTTTCAAATCCTTCAGGGTTTTTGCGTATATATTCTATATCGTGCATATATTGTGCTATTACTAACATTGTTACTGTACTCCAAAAGCTCTTAATATTCAATATATTCTCATACTACTAAAATTATTATGGTTGATTTTTTTGTTAGAATTTGTTAAAATTTAATTAACTTAGCGTTCATAGGGTGTAGTATGTTGGGTATTACAAAAAATAATCAGAAAGAGAGCACTGACTTTGCTGGTGAGAAATTCGTTATCTACGCTACTTGTGTATGCCTAGCAGCCACATTCGCTGCTGGCTGTTTAGGGGCGGTAATAGGATCCCCTCTATTGACCTTTCCACTTGCTATGCTCATCTCTAACCCCGTAGTTTGGGTTTTAATGGGAATAATTCTTACAGTAGCATACAAAATGGTTGTTGAACCTTTATTTTACTTAGCGAAGAACTATATTAATGGAAAAAGAGCTTCAAAGGGGGAAAAGAGTGAAGAAAAAGATACAGAACTACAAGATTTGCAAGGCAAGACTCCAGAAAAGCAAGCAAGACCGAAAACTCCTGATAGGGATAGTGGTATTTTTGACTGCAAAGAAAATAAGGATTCTTTTGTATATAAGACAAATAAAAAAGAAGATTATAAATTTTGGTTAAGTAATTTTGATATTGCAGAGATTGCAAAAAGTTACTATGGATGGATGCCATATCGTAAAAAAGGTCACAGGGAATTTTCCAAAGGAGTGTTCTTTTCTTGCCTCGATAATCTTACATCTTTTCTGGGGAACCGATTGCAAGAATATAAAGATAAAGTAAAAGGGGATAACAATTTAGTATTATCTTCAATTCTTAACTTAAATAACAATCATTGGGTAACATTGGTTATTTCTCATGATGAAAAGAGTAAAAAGTTTAGAGCATATTATTGCGATTCATTTGGTGAACCATTACCAGAAGAGGTATCAAGTGCGCTACAGAAAACTCTAGGAATAGACAATAGTAGTATTAGAAACTCAAAAGCTAAACAACAAGATGATAAGTATAATTGTGGAATATTTGCCTTAGAGAATGCTAAGAAAATTACAGATATGCTGAAAGCAGGCAAATCGTTTGATGAAATTGATGATCAGCTAAAATATGAACTTAGTTCAGAGCAATTAATAGAGAAGAGAAAAGAATTTGCAAAAGCGTTGAAAAAGGATGAACAAAGCAGGGCTGGCACGCCAAGCCCTGTATTAGGTGGTCCAGGAAATATAAGTCGTAAAGATAGCGGAGTAAGTTTAGATTCAGTAGAAAGTAAGCAAACAAAAATTGTTCAATATAATACTACAGGTGATGGCAACTGCTTTTTCCATGCGGTATTTGGTGATAATAGCTCTGGTCAATATAAAACTGAAAAAGCACAAGATATGAGAATGGGATGGCACAAATTTTTAAGTCAATTTAACTCTTTGAATGATCCAAGGATGCCTGAGTTATTGAAGGGACAGATGCAGAAAGTTTTTGGTGCATTCTTAGAAAATCCAAATCATTTGATTGGTATGTCGGACTCAATAAAAGATTTGGTTCAGCATACAAACAGACGGGTAGAGAAGATCAAAAAAAAGACTAATAAATTAATAAAAAAGTTATGTTGTCTTACAACATTAAAAGAAAATGAAGTTATAGGTGATTTAAGAAGCATTAGTGCTAGTAATCTCAATATTAGTGAAAGAAAATATGATAGAAATTATAATAGTGATACTGCAGCAAATTCTTTTCTCAATGGCAAATCCATTTATAGATCTTATCTAGAGGCAATCAGCAGCCAAAGTTACCATGTTTTCATAGAAGAAATTTCTATCTTAGCTTCGCTGGCTAATATTGAAATTGACGTCTACTATAAAAATAATGGTAATGATGTAAATACATTGTTTCTGCCAAATGCGGGAATGATAAATGAAGGTTATCAGCAGAACAACGAGCTATGGGGAAATAAAGAACAAGAAACGGTATACTTGGCACCTGGTCATTATGAGAGAGCTGAGATAGTAGAGGTAGAGCCTTCTCTTATGGAAAAAGTAAGTTCGGCTATACAAAGTGTTGTAACAGTATGTGTAAATGCGCTAGGTTTGAACACATAGAATATATGTCCCTACAAGTAGGAAATTTGACAATTGATTCTCCAGTTATTTTAGCTCCAATGTCTGGAGTGACTGATTATCCGTTTAGAAGTATTGTGAAGAAACTTGGTGCAAGTTTGTTAGTTTCAGAGATGATCGCAAGCAGAGCTATGATTATGCAAACTCGCCAGAGTTTGCAAAAAGCAAAAGTCGATGCATTAACTGCTGTGCAGCTTGCTGGGTGTGAGCCAGATGTTATGGCGGAGGCTGCAAAATTAAACGAGGACATGGGAGCAAAAATTATAGACATAAACTTTGGTTGCCCTGTTAAAAAAGTTGTAAACGGTTATGCAGGATCAGCGCTAATGCGTGATGAGAAAAAAGCCGCTGAGATAATTGAAGCTGTGGTCAAAGCAGTGAATATGCCAGTTACGGTGAAAATGCGCACTGGATGGAACGATGAAAATCGCAATGCCCCGAGACTTGCGAAAATTGCCGAAGACTTAGGAGCAAAAATGATCACTGTGCATGGAAGAACAAGAGCGCAGCTTTATAATGGTCAAGCAGATTGGAAATTCGTTAGAAATGTTAAAGAGCAAGTGAAAATTCCAGTTATAGTAAATGGCGATATTAAAAATTTAAATGATATTCAGAATGCTCTCAAAGAATCTGGAGCAGACGGAGTGATGATAGGTCGTGGTGCCTACGGTAAACCTTGGCTGATTAATCAAGCAATGAACTTTCTCAGTGGAAGTGAAACTTCTGAGCCAACAGCTTCAGAGAGATTAAGCATCATACTCGAGCATTACGACAATATTCTTGAGTACTATGGAAATGACACAGGAATAAAGATGGCCCGCAAACACATAGGTTGGTACAGTAGCGGGCTTCAAGGCTCATCTGAATTTCGTGTGAGAGTAAATAACATGACAGATAGCACAGAAGTGAAAGAAAATATTATTGGCTTTTTTGGTCAAGAGACACACTAGCTGTACTCAATTCGACTGATCGTATGCCACTACGCTCTCTTCCTCACCAGAGTGTAAATGACAACCATTATCCATCAACCATTCCTCGTCATAAGTTTCAATATCAAAATATTTTTCATATTTATCCACATTATCACAAAGTGAAAGTGCTCTGATCTTATTCATAATCAAACCTGTACCAGCAGGAATTAATCTTCCTACTATAACATTTTCTTTTAATCCACTTAAAGGATCACTCTTCCCGCAGAATGCTGCTTCTGTAAGTACTTTTGTTGTCTCTTGGAAAGAGGCAGCAGAAATAAAGGAGCTAGTTTCAAGACTTGCCCTAGTAATCCCCTGCAGAATAGGAAGATAATGAGTAGACCGTTTGCCAGAGTTACTCATAGCATCATTTTCCCTATCAACTTCCAGCTTGTCAATGCTTTCGCCAACCAAGTACATAGTATCACCAGGATCAGTAATTTCCACTTTTTGTAGCATTTGTTTTAAGATCACCTCTAAATGCTTATTGTCTATACGAACACCCTGCAATCTATAAACTTGCTGTATTTCAGAAATCATATAGTGCGCTAAAGCTTCTAACCCAAGCACACGTAAAATATCATGGAGATCAGGGTCACCATCCATCAATAGATCACCTTTACGTACAAAATCACCTTCATTGACTATTACATGCTTACTTCTTGATACCAAATATTCAACTGGAGAAATTTGTTCATCTACAGGTTTAATTAATATACTGCGTTTTCCTCTACGGTCTTTTTCAGAAAACGCTACATAGCCATCTATCTCACTAACAATAGCATGCTCTTTAGGACGACGTGCTTCAAATAACTCTATAACCCTCGGTAAACCACCAGTAATATCACGAGTTTTAACTGACTCTCTTGGTGTTCTTGTAATAACATCACCTGCATGAACCTTCTGGCCATCTTGTACATTGAGCACTGCACCGATTGGTATAAAATAACATGCTTCAACGCCACTTGCGAGTGTCATTACTTTACCATTATCGTCAAGCAGCACAATACGAGGACGTAAATTAGCTCCACCAGAATGCAATTTCCAGTCTTTTACTACTTTGCTTGATATTCCTGTAGATTCATCCATCACTTCAGTGATCGAAATTCCATCTTTTAAGTCCTGATAAGACACTGTACCAGTCTTCTCCGTGATAATAGGCAATGTATAAGGATCCCATTCCGCAACTTTATCGCCAATTTTTACTGACCCACTCTCATCTACATAAAGCTTAGCGCCGTAAGGTACACTGTGCTTCAACTTCTCACTACCAAGGCTATCAATCAACACGACTTCACAGGAACGGCTTATCACAATTTTATTTCCGTTTCTATCTATAATTATATTACTATTGTTTAACTTTATTTTAGCATTAATAGAAGCTATAATATTCGAGGATTCAACGCCTCTAGTCATTACTCCACCTATATGAAAAGTACGCATCGTTAACTGAGTACCTGGCTCTCCAACAGATTGAGCAGCTATAACACCAACTGCTTCACCTATTGAAACAATTTTACCAGTTGCAAGGTCTCTTCCATAACATAAAGAACATACACCAGGACTTATTTCACAAGTTAAAGGCGATCTAATTTTTACAACATCAAGACCTGCAATGCTGATTTGCTTTACTTTATCCTCATCAATTAATTCCCCTGCTTTTACTAATAATTCTTTTGTCACTGGGTTATATATATCATTTGCAGCTGTTCTACCCAGCACAACACTCTCTAGAGATGCAACTATAGTACTTCCTTCAACTGTAGCTCTCACAACAAGACCATTTTTTGTTTTACAGTCATGCTTTGTAACTATGCAATTTTGAGATACATCAACTAAACGACGAGTTAAGTATCCAGAGTTTGCAGTTTTAAGTGCAGTGTCAGCTAAACCTTTACGCGCACCGTGAGTAGAATTAAAGTATTCAAATACGTTCAATCCTTCACGGAAATTAGAAATTATAGGTGTTTCTATAATCTCACCAGAAGGTTTGGTCATGAGCCCTCGCATTCCTGCTAGCTGTTTCATCTGTGAAGTAGAACCCCTTGCACCAGAGTTAACCATCATATACACTGAGTTGTACTTACTATTTCCATCATATATAGATATTGCTTTTAACATATCATTAGCTATCATATCCGTACACTTAGACCATTCATCTATAACCTTGTTATACCTCTCACTTCTAGTTATTAGCCCATCTTGATATTGCATAGAGAATTTCTTAATTTCACCCCTCGCGTGATCAACATGTGTAGCTTTAGTTTCAGGTATAACCATATCACAACGACCAAAAGAGACACCAGAAAATGTGGCATACTCAAAGCCAAGTACCATTAATTTATCAGAAAATGCCACTGTAGCACTTTGACCACAGTTACGATATACCAAATCAACTATACCAGTTATTTCCTTGACTGTTAATATCTGATTTATTAGATCGAAGCCTAGATTCTCATGCTTAGGAAAAATTTGCCATAATATTAAACGGCCAGGAGTTGTACAAACAGTTTTATAGTGAGTTTCACCGCTGCTATTAATATACTCCATCCTATACTTTATACTAGAATGAATATGTAAAGTACCATCACTCAAGGAATGCTCAACTTCACAAAAAGCACCAAAAGATGGTAAATTATCTTCCTTAGGTTCTTGTAAAGTCAGATAATATATACCAAGTACTATATCTTTACTAGGAACTATAATCGGTCTGCCATTAGAAGGACTTAAAACGTTATTAGTGGACATCATCAACACCCTAGCTTCAAGCTGAGCTTCCAATGAAATTGGCACATGCACTGCCATTTGATCACCATCAAAATCAGCATTAAACGCCGTACAGACAAGCGGATGAAGCTGTATTGCTTTGCCTTCAATAAGGATTGGCTCAAAAGCCTGAATACCAAGTCTATGTAGCGTAGGCGCTCTATTCAACAAAACAGGATGCTCTTTTATTACCTCTTCAAGCATATCCCAAACTTCTGGTTTTTCTGCTCTTATCAACTTACTAGCAAACTTAATAGTTGGAGCCATACCATACATCTTAAGCTTTGAGTAAACAAAAGGTTTGAATAGTTCAAGAGCCATTCTTTTTGGTAATCCACACTGATTTAGTTTCAAAGTTGGACCAACAACTATTACAGAACGTCCAGAGTAGTCTACCCTTTTTCCTAAGAGGTTCTGGCGAAAACGACCCTGTTTTCCTTTTAACATATCACTAATGGACTTTTTATATCCAACAGCACCAGCTTTATTTACCAAAGTATTACGACGACTATTATCAAAAAGAGAATCAACTGCTTCTTGTAACATCCTTTTTTCATTACGAATCATAATCTCAGGAGGATTTAAGCTCAACAATTTCCTCAACCTGTTATTTCTATTAATAATAGTCCTATAATGATGATTCAGATCAGAAACTGCAGGACGACCACTCTCAAGCGATACCAAAGGACGCAAATCAGGTGGTAAAATAGGTATAGTTGTAAGTATCATCCACTCAGGCCTATTTCCAGATTTAATGAAGTTTTCAACAATACGCAATCTCTTTATAATTTTCTTTCTTCTTATCTCAGAAGCAACAGATTCTAATTCTAGTCTTAAATCCTTCCTAATTTCATGTAAATCAAGGCGCGTTAGCAACTCTCTTATAGCTTCAACACCTTGCATAGCTACAAAACTATCGATCCCATAGCTATCTTTAGCTTCATTATAAGCTTTTTCACTAATAATCTCACCTTTTTCAAAAGGCGAAACAAGAGGATCTATTACGATATAATTATCGCTATATAAAATATTCTCAATATCTCTGAGAGACATATCTAATAATGCTCCAATTCTTGAAGGAAGCGATTTCAAAAACCATATATGAGCAACAGGAGATGCAAGCTCTATATGACCCATCCTTTCTCTTCTTACTTTAGAAGATGTAACTTCTACTCCGCATTTTTCGCATATGCGACCTCTGTGTCTTCTTTTTTTGTATTTTCCACATAAACATTCATCGTCATTGACAGGGCCAAAAACCTTAGGGCAAAATAATCCACCTTTCTCAACTTTGAACGTACGATAATTTGCAGTTGAAACATCTTCTATCTCACCACAAGATATACGCTTAATACTTTCAGGGCTAGCAATCGATATGCTAACCTCATTAAAAGGTTGTGCAATGTTAGTGTGAGATATATCTTCAATCACTACATCATTTTGCTTTAAATCTACATTTAAACATAAAGAACGTAGTTCTTTTATCATCACATTAAAGGATTCAGGAATTCCACATTCAAAATTACTGTCACCTTTTATTATCGATTCATAAATCTTAACTCTACCATTAATATCATCAGACTTCACAGTTAACATTTCCTGCAAAGTATAAGCAGCACCATAGGCTTGTAATGCCCAACATTCCATTTCACCAAAACGCTGACCACCAAAATGAGATTTTCCTCCAAGAGGTTGTTGAGTAACCAAACTATAAGGCCCTACTGAACGCGCATGAATTTTACCATCAACCAAGTGGTGCAACTTAAGCATGTACATGTAACCAACTGTAACCTTGCGGTCGAATTTTTCACCACTGCAACCGTCATATAATACAGCTTGTCCAGAGTTATCTAAACCAGCAAGTTCAAATAATTTTGCTATTTGTTCATCTTTTGGACCCTCAAATACAGGTGCAGCAACAGGAACGCCATCACGTAATTTGCGTGCAAATTCAATGAGATTATTATCACTAATATTACGAATATCATTACAGATAGATACGTTACTGCCATAGCTATAAACCTCAATCAGGAAGTTACGTAAATTGCTGTATGAACTTTTACAAGAGTTCAAATAGTTCTCTACTAACTCATTCAACTCGTCATTTAGTGCATTCTTATTAGGTGTATTTAAAACAGAAGCCGTTATTTCATCATCATCAATATTTTCAATTTTTTTATTATCAAGGTATGCTACTGCAAATTGTGTAAAATTATCATCGTTAAGGGACCTAATTCCCTTGCAAAAAGCACTTTTGATCTTATTGATCTCATCGAGAATATTACTTACCTTTTCCCCTAATTTTCTACAAGCCCAACCTACATGCGTTTCCAGTATTTGCCCTACATTCATTCGTGAAGGAACACCAAGAGGGTTAAGAATAATATCAACAGGAGTACCATCTTCCAAATAAGGCATATCTTCCACTGGCACAACTCGAGAAATCACACCTTTATTTCCATGTCTACCAGCCATTTTATCCCCTGGTTGCAGACTATGTTTCACAGCAATGAAAACTTTTACTGACATCGACACACCTTGAGGCAGGTCATAACCTTCATGTAATTTTTCTACTTTTCGCTTAAACTGTGCTATTGCATGTGATACTTTTTCATCAAAATCTTTTTTTAAGCTCTTAACTTGCTCAGAAATGGATTGGTTTTTTAATCCTATACCCCACCATTGCTCACGTTCAATAGAGTCAAATTTTTCTCGATCTTGAGAACCAGAATTAATAAGAAGTTTCTTCAGTTCATCATAGAAATATTCACTAGTAACATTGATTATATAATCTCGCTCTTCCTCAAAGTCATTTATCTCTTTTTGTTTGATGAGTAATGCCCTTTCATTTTCTTCAACCCCCCTGCGTGTAAAGACTTGTACATCAATTACTGTCCCTTCAACATCTGGAGATGTATATAAAGAGGAATCCGCACAATCGAATGACTTTTCACCAAAAATTGTCATTAATAACTTCGTTTCAGGAGGCAATGAAAGAGAAGGTTTAGGTGTAACTTTACCTACCAGAATATAGCCTGGACCAACTCTTGTACCAATTTTCACTATACCACTATCATCCAAGTGATATAGATTTTCTTCATTAACACCAGGTATAGCACGAGTTATTTTTTCTGATCCTAAAGGGGTATCATGTACAACACAGTCAAATTCTTCTATATGAATAGAAGTAAAGAGATCTTTTTTAACAACTTCACTAGAAATAATAATAGAGTCTTCAAAATTATAACCTTGCCAAGACATAAAAGCAACTAGCAAATTTTTACCAAGCGCCAACTCACCACTGTTAATTGCAGGACCATCAGCTATTACATCACCCTTTTTAACATAATCACCTACGCACACTAGCGGTCTTTGATTAATACAAGTATTATGGTTAGAACGCTGAAATTTCCTTAGATGATAAATATCTACGTCCAAGTAGTTAACCCTTTCTTTATCAAAAGCACGTATAACTATAGAGTTACTATCAGAACTATCAACTATGCCATCGCGTTTTGCTAAAACTACAGCACCAGAGCCAGAAGCTACAAAAGACTCCATACCAGTAGCAACCAGAGGAGCGGTAGGCTTCAATAAAGGTACGGCCTGACGTTGCATATTTGAGCCCATTAATGCTCTATTAGCATCATCATTTTCTAAAAATGGAATCAAGGAAGCTGCAACTGATATTACCTGCTTAGGAGATACGTCAATGTAACTAACTTGGTCGCTACTTACCATGACGAAGCTACCAGCATATCTACAGTATAGCATGTCATCAACAAAGCAATTATTTTCATCAAGCTTTACGCTAGTGTCAGCTATATGATGTGAGCCTTCGTCTATAGCAGAAAGATACTCAATTTGATCAGTAACAACCCTATTGACTACTTTTCTATAAGGGCTTTCAATGAAACCATATTTATTAATACGCGCGTATATAGCTAAGCTGTTGATTAACCCTATATTTTGCCCTTCAGGAGTCTCAATAGGGCAAATTCTTCCATAATGAGTTGGATGAACATCACGCACCTCAAATCCTGCCCGTTCTCTTGTTAAACCGCCAGGACCTAACGCGGATAACCTTCTTTTATGTGTTATTTCAGATAACGGATTAGTCTGATCCATAAATTGAGATAATTGAGAAGAATTGAAGAAATCTCTTAAGACATTAGTTAACACTTTTGGATTAATAAAATCAGATGGAGAAACTTTATCTAAACTAGAAGTGGACATAGAATCAACTATTGCGCGTTCCAATTTCAACAACCCAGTTCTAAATTGATTTTCTATAAACTCTCCAACTGATCTTACTCTTCTGTTTCCTAAATGATCAATATCATCTACAGATCCTTGACCGTCACGTAACAATACTATTTTTTTCACAATTTCAATAATATCTTCATGCGTTAAAACAGTTAAATCCTCATCATAATTTAATCCAAGGTAAGAGTTAAGCTTCAACCTACCAATGTTAGACAAATCATAATATTCCGGACTGAAGAAAAGATTACGGAAAAACTCTTCTACTATCTCTAAAACAGGAACTTCACCAGGACGCAAAACTCTATATATTTCATATAGTGCATCCTGATAAGACATGTTTTCATCTAAGAAAAGCGTATTTAATATATAAGGTCCAACAAACAAATTATCTATGTTCAACACTGATATTTCATCTACAGATAATAACTCAAGCTTCTTTATGTCTTCCAGCTTTATAGATTCACCAGCAGATAAAATTTTCGTAGAGCTAGCACTATCCATTAAATCTTCTGCGAGGAATAAACCACATATAGAATTAAAAGGAACCAGATACTCTTTCAATTCATTATCATATAGCTTTTTAGCTAGTCTTGAGGTAATACGAACGTTAGCTTTAAGCAGCACATTACCTTCAATATCCATTAAGTCGAAAGGCAGCCTCACTCCTTTAAATTTATCAGGAACAAAAGGCACTTTCCAACCATCTTTATGTTTTACATACTTTATTTTCTCATAAAATCTATCGAGTATATCATTATTTGATAGACCCAACGCCTTTAATAAAACTGAAATTGGCAATTTTCTTTTTCTATCAACACGAAAATACAAATGGTCTTTAACATCAAATTCAATATCAAGCCAAGAACCCCTATAAGGAATAATTCTAGCAGAATAGATCAATTTACCAGAATTGTAAGTTTTTCCCTTATCGCTATCAAAAAATACACCAGGAGACCTATGCATTTGTGAGACGATAACTTTTTCCACACCATTAATGATGAAAGTGCCCTTATCAGTCATCATAGGCAACCCACAAAAGTGGACTTTCTGCTCTTCTATAGATTTTACAACGGTTGCAAGTTTAGAATGATCTCCACTCTCTTTAATCGATTTATATTCATCAAGAGAAATACCATCCTGCATAACAACAAGACGTATAGAAGCAATAACCTGAGCAGAAAAAGTTACACCACGCTTTATACACTCAGATTCATCATACTTAGGATCATCTACCCTACAACTTATAAACTCAATAGTAGCCCTACGCAAAGGATCATTTATTGGAAAGATTGTATGAAAGATAACTTCAAGTCTTTCATTACCCTTATTCTTAGGAGTAAAAGAATCATATGATTCTTTTTGAACCTTAACCAAATCCAATAAAGAATCTTTTAAATCAATCGACCTAGAATAAGAAACTCTAGGAACAAAAGCACCAGAAGCGTACATATAAGAAGAATCAACCATTAAAATACCCCAAACTAATTAAAAGAGCTATATCAATATAAAATTAATACATTAAATATTATTCAAGCTCCACTTTAGTTGCTCCTGCTTCAATAAGTTTTTGCTTGATTTTTTCTGCTTCGTCTTTAGGAACATTAGCAGTCAAATCTTTAGGTAAAGATTCAACCAACTCTTTTGCTTCTTTTAAACCCAATGTAGAATTAACCTCTCTCACAGCTTTAATAACTCCTATTTTTTTACTCGCATCAATTTCTTTAATCACAACTTTATACTCAGCTTTTTCTTGAGCAGCAGGAGCAGCAGCATTATCACCAATAGGCGCCCCAGCACCAACAGCTCCACCAAGAAAAGAACCAGCAGGCAACCCTATTTTCTCTTCTAAAACTTTTACAAGTTCAGAAGCCTCTAATAGGTTTAAAGATAATATTTTATCAACCAAATCACTTGTTACATTACTCATAATTACCACCTTACTTAACAACAAATTTATTTTTTAGAACTATAATAATCCAAAACTCTCATAAGCCTCATAGAAGATGAATTAATAGACAACGCTAACCGAGCAGGAATATCATAAGATATTAAACGCATAATTTTAACACGCAATTCATCCAGAGAAGGCAACTTAGCCAGTTTATTAACATCTTCCACTGTTAACAATTCATTTAAATGAGCTGCGCAAATCACAGACATTTTTTCTTTGTTAGCATTAGTAAAATCAACTATTAATTTTGCAGCTTCTACTATGCCACTAGAGTATATAATAGCAACAGGACCGGAAAATTTGCCTGATAAATAAGAGAATTTACCAGTCCTTCCCAAAGCCAAGCGCGCTAGAGTGTTTTTAACTACTAATACCCCACCTGCTATAGACTTCAGACTATTCCTCAGAGTTAATGAATCATTAGCATTTATAGATTTAAAATTTACTAATATCAAGAAATCATTATTTACAAATACGTTTATTGTGCTCTGTATAAATTCATCCTTATCTTTACGCTTCACGGTATCACTCCCTTAAATTATATCTTCCACTTTGCCTATCTTATAAGCTTTACCCATAGTTGAATTTAAAAAAACACCCTTAAAGTAAATTCCTTTCGCAGAAATAGGTTTATTATCTTTAATTACTTTAAGAAAGGCTTTTAAATTTTCTAGCAAGTCATCAATATCAAATTTAATATTTCCTAATTTACCATGAATAACACCATTTTTATCTGTTCTAAATTTTACCTGACCAGACTTAATGGTTTTAATAGCTTCTGCAATGTTAGAAGTCACAGTACCAAATTTAGGGTTAGGCATCAGCCCTTTAGCACCCAATACTTTTGCAATAGGAGTGATTTTTGCCATAAAATCAGGAGTAGTAATGCACCAATCAACATCTAACTTTCTACCTTTTTTTATTTCTTCAACTAAATCCTCTCCTCCTGCAATATCAGCACCAGCTTTTTCAGCTTCTAATAAATGTTTATCTTGAGCGAAAACAGCTACTTTAATATTCTTCCCGATACCTTTAGGCAAAACTACTGTACCACGCACCTGCTCTTCAGATTTACGTGAATCTACGCCTAAATTGACCACAATATCAACTGATTCATTAAATTTTGCTGAAGCAGACTCAACAATCTTCTTCAAACACTGCTTAGGATTATCATTATATGTATTCATTTACCTAACCTTCCACAACTTCTATACCCATAGATTTTGCAGTGCCTACAACCATTTTCACTGCTGAATCTTCATTATCCACTTTCATATCAACCATCTTGCACTTTGCTACTTTAATTATAGCAGACATAGGTAATTTAGCCACTAATTCTTTACCAGGATTACCAGAACTTTTACTTAATTTAGCCTCCTGCTTAAGTAAATAAGCCACAGGCGGACCGCTGACAGTAAAATCATGAGAGCGATCATCCTTTATGGAAATTCGCACTGTTACTAAATCGCCTACTTTATAATTAGCGTTAGCAGCACTAGTAACTTTATTAAAAGCTTCACAAAACTTAGGAACAGGTATACCACGTGGACCAAGTACTGAAGCAATTTTCGGTCCTGGAACTGCTTTCCCAGCTTCCATAAGTAAGTTAATCTTAGCAACTATAACACTCATAATTAATCCTCTATTTTCTCTACTTGAGCCAGATCAAGCTCTATTATTGTCGGCTTACCTAAAATCGATACTTCCACATTAATAATTTTTTTCTCATCGTTTACCATATTTACCTTACCAGTAAAATTTTGAAAAAGACCATCATTAATTTTCACTTTTTCACCTTTTTCATAACCATAACCTAACTTCTTTGTCTCTTGAGCATTATAAAGTGCATTACACATTGAGTGAATCTCATCATCCAAAATCACCTTTGGAATATTACCGTTTTTCAAAAATCCATAAACCTTAAGAGATTTTGGTATACTATTGATAAAATTCAATACTTCATCGCATAAATTCACGTATAAAAAGACATAACCAGGAAAGCATTTCCTTCGTGTAGCAATTTTCTTAGATTTCAACTCTACTTCACTTAGCTCTTCATATGGAATAAAAACTTCCTTAAAGTAATCATTAACACCCAATCTCATAGAATTTTCCAATATATGTTGGCGCACTTTCTCTTCACAATTAGAAGCAACTCTCAAGATATACCATTTATACCTATTAAATTCTTTACACTTTAAACTTATCTCATCATCTAAAATCATCTCAAAATTACCAGATTCGCCACTGCAGAATCCAGGCGTTTGATTCAAAATATTTTTGCTTTCATCACACAGATGCATATATACATACACTTCACATAATTCTTTTATATCAGACTTTGAATTACATACCGTTTGATAAGGAATAAACACTTCCTTAAAATAAACAGCATTACTTACCAATTCGCGTATACCTTGCTCATATCCATAATCAACTTTAATGATATACCATTTATATTCACATTCCATAAATAATTCCAAATAAAGCCTTAATTACGTAAAGAGACATAAAATCCACAAAACAGAAGAAAATCGAAAAGCATAATATAACAATCATTACAACAAATAGAGATGACAACACCTCCTGTTTCTTTACCCAAGCAATTCTTCGTATTTCTTGCTTTATATCACAGAAAAAACCACACAAACTTTTTAACATTTCCACCACAACATTAATGCAGGAGCGATAGGAATTGAACCTACAACCTCTGGTTTTGGAGACCAGCGCTCTACCAATTGAGCTACACTCCTATAACTCAAACTCTCACTCCAAAATTTCAGAAACAACACCAGAACCAACAGTTCTACCGCCTTCTCTTATCGCAAAACGCAATCCCTTATCCATTGCTATCGGTACTTGCAATTCTACTTCTACACTCACATTATCTCCTGGCATTACCATCTCCTTCCCATCTAGTAATTTTATGCTCCCAGTTACATCCGTTGTCCTTAAATAAAACTGTGGCTGGTAATTCGCAAAAAATGGTGTATGCCTTCCTCCTTCCTCTTTCTTTAATATATAAACCTCCGCCTTAAACTTTCTATGCGGCGTTATCGTCCCCGGTTTTGCCAATACTTGCCCTCTCTCTACTTCTTCTCTTTTTGTTCCTCTTAACAATATTCCTACATTGAGTCCTGCACTTCCCTTATCCAGCAACTTCTTAAACATTTCTACACCTGTGCATATCGTCTTTTGCGTTCCCTTCAGACCTATTATCTCTATCTCTTCTCCCGTCTTTATCTCTCCCTTCTCTATCCTTCCTGTTACCACCGTTCCTCGCCCCGATATCGAAAACACATCTTCGATTGGCAATAAAAATGGTAAATCCACAGGCCTTGGTGGAACCGCTACATATTCATCTAACTTTTCCATCAATTTGTCTATTGATTTCTTTCCATATTCGCTGCTGTCATCCTCCAGCGCCTTGAGCGCTGAACCAACCACCACAGGCACTTCATCCCCTGGAAATCCGTATTTACTCAGTAATTCCCTCACTTCCATTTCTACTAAATCTATCATATCAGCATCAGCAACATCAGCTTTATTTATATACACCACGATATATCCAACACCTACCTGCTTCGCCAGCAATATATGCTCTCTCGTTTGTGGCATTGGCCCATCAACCCCTGACACTACCAATATCGCCGCATCCATCTGTGCTGCACCTACTATCATGTTCTTTACATAGTCAGCGTGCCCAGGACAATCAACGTGTGCATAATGCCTTTTCTCTGTCTGATACTCAACATGCGCTGTTGCTATCGTTATCCCCCTCTTCCTTTCTTCTGGCGCTTTATCTATCTGATCGTACGCTACAAAATTTCCATAATGCTTTGTTATTGCCGCTGTTAACGTTGTCTTCCCATGATCCACATGTCCTATTGTTCCCACATTTACATGCGGCTTTCCAAATGCTTCCACTACTGCTGTCATAATTATTACCCTTAATTATACTCTAACTTTAACTCATCAACCACATATTGTGGCACTTGCTCATAACAAGAAAAATGCATACTATACTGCGCCCTTCCCTGAGACATAGAACGCAAAACGTTGATATAACCAAACATATTTGCAAGAGGTACCGAAGCAGTAATTATTTTACTATTATTACCTAAATCGAGCATATCAGCAACATTTCCTCTTCTACTATTTATATCACCCATAACATCACCCATATATTCTTCAGGAGTAATGATTTCAACTTTCATTATAGGCTCCAGCATTTTTGGACCAGCTTTATTTGCCATCTCTTTAAAAGCACCTTTAGCAGCAAGTTCAAAAGCTAAAGGACTAGAATCAACCTCATGAAAAGCACCATCAAGAAGGGTAGCCTTAAAATCAATCAACGGAAATCCCGAAATTATACCACCTTCTTTTATCAACTCCAAGCCATTTTCTACCCCAGGAATATACTCTTTTGGAATAGCACCACCTACAATTTTACTTTCAAATTGAAACCCAGAACCAGGCTCAAGAGGTTCAAATTTTATTTTAACCTTAGCAAACTGACCAGCTCCACCAGATTGTTTTTTATGAGTGTAATCAATTTCAACAGATTTAGTGATAGTTTCACGATATGCAACCTGAGGAGCACCGACGTTAGCCTCAACGTTAAATTCGCGCTTCATTCTATCAACAATAATCTCAAGATGGAGCTCACCCATGCCTTTCAATATAGTCTGGCCACTTTCCGCATTTACTGACATTCTTAAAGAAGGATCTTCTGCAACCAACCTATTTAGAGCAATACCTAATTTTTCCTGATCTGAAGTGGTTTTAGGTTCCACAGCAATTTCAATAACAGGCTCAGGAAATTCCATACGCTCCAATAATATAGGAAAATCAACAGAACATAAAGTATCTCCGGTGGTTGTTTTCTTTAGCCCAACTAAAGCAACTATATCTCCAGCCCTAGCCTCAGTTATATCTTCTCGGTTATTTGCATGCATAAGTAACATTCTGCCAATCCCTTCAGTTTCGTTTTTTAACGCATTTGAAACGGTAGATTTAGACTTTAATTTACCAGAATAAATACGGATAAACGTCAAGCTGCCTACAAATTTATCCGTCATCACTTTAAATGCAAGAGCAACAAATTTCTCTTTTTCTGAAGGTTTGACCTCAATTTTCTTTTCTGAATCTTTAGGATCAATTCCAACAATTACATCAACATCAATAGGAGAAGGTAAAAAGTCAACCACACCATCTAAAAGTGGTTGTACGCCTTTATTTTTAAAAGCTGATCCACATAACACAGGAACAAATTTTCCTTTAATGGTCCCATTTCTCACGCATTTTTTCAGTAAATCTACTGGCAGATCATTAGACTCAAAGTAAGTATTCATCGCTTCGTCATCCATCTCAGCTGCAGCATCTAATAAAAGATTTCGATATTCTTGAGCCTTATCAAGCAAATCAGAAGGAATATCTTCATAAGAAAATTTAGCGCCCAACGTTTCTTCTTGCCATATAATGGCTTTCATAGAAATAAGGTCAATTATACCTTTGAAATCTTTCTCACTCCCTATTGGTAAATGAATAACTAAAGGTGCTGCACCAAGCTTCGTCTTTATCATATCAACACATCGATAAAAATTTGCCCCTATTCTATCCATCTTATTAACAAAGCAGATACGAGGAACGCTATATTTATCAGCTTGACGCCACACTGTCTCAGATTGAGGTTCAACTCCAGCAACTCCATCAAATACAGCAACTGCACCATCCAAAACCCTTAAAGATCTCTCAACTTCAATAGTGAAATCAACGTGACCAGGAGTGTCTATTATATTGACCCTATGATCATTCCAAAAACATGTTGTTGCAGCAGATGTGATTGTAATACCACGCTCTTTTTCCTGCTCCATCCAATCCATAGAAGCTGCACCATCGTGCACTTCACCAATTCTATTTTGCTTACCAGTATAAAATAAAATACGCTCTGTTGTGGTAGTCTTACCAGCATCTATGTGAGCCATTATCCCTATATTTCTGTATTTAGATATTCCAATTTCCATATCACAATTAATTAGCTAACATTAAAAACGAAGATGAGAAAATGCCTTATTAGCTTCAGCCATTTTATATTTTTCTTCGCACATCTTAAACGCACCACCGCGTTTATTATAAGCATCCAGTATTTCAGATTGCAAACAATCAACAGTGGTTTTTCCACTCTTTTTTCGAGCAGCAGAAGTTGCTTTAGCAATCCACCTTAACGCTAAAGAAACCGCTCTATCTTGTCGAACTTCAACAGGTACTTGATAAGTTGCACCACCAATGCGTCGAGAACGCACTTCTATAGAAGGAGTAACATTTCCTACTGCTGTCTCAAAAATTGATAACCCACCTTCGCCTATTTTCTTTTCAGCTAAAGACAAAGCGTCATAGATAATCTTTTCTGCAGTAGATTTTTTACCACATTTCATGATTGTATTAATGAAACGCATCAGCAAAACACTGCCGTAACGCGAATCAGGACTTATTTCTCTTTTTTTTGCTTTATTCCGACGAGCCATAAACTTTAACCAGATTTCTTTACACCATATTTTGAACGAGCTTTCTTTCGATTTTGCACACCACGCAGATCAAGGGCACCTCTTATTATGTGATAACGCACACCTGGCAAATCTTTAACCCGCCCACCACGTATCAAAACAACAGAGTGTTCTTGTAAATTATGACCTTCACCAGGTATATAAGCCGTCACTTCACCATACCCACTAATTTTTACTCTGGCTACTTTACGGAGTGCTGAGTTAGGCTTTCTAGGAGTTGTAGTATACACCTTAGTGCAAACACCTCTCCTTTGAGGGTTGCTTTTTCCCAAAGCTGGTACCTTTTTCTTATGGGTCAATCCTAATCTACCCTTACGTATTAATTGATTTATCGTAGGCATATGTTATAAACTCAAGCTCATTAAAATAACTAAGTTTTTAGTTATAAAATAATAAACCTCAATAGTCAATATAAAAATAAACATTACTACTCTAATAATTAAGCTCAACTGCCTTGAAAGCCATCAGTAGACTTCTTGCACTACCTCCCAAGCCACAACTGTCATTCAGTAGAAACGAAAAAACTTACTTGACACCCTTCGCCAGCCCCATTATCATGGTACTGAAGGTATTCATTTATCTTCAATCTGTGCAGATTAAATGACAACAGTATTACGTAATTGGCGTCTTATTTTTAATTTTTTGCACTATGCACACTTTACGTCTTCACAACATTTCTGGGTTTTTACCTATATAAGCTGAAACGCGCTTATAAGTCGTTTAAGACAGTATAGTACGCCAATTTGCAGGATTAGAGAGTGACAACTAGCTAACACGGGGTTTCTTTTGCCTTTTTTTCTGCTTAGTAAATTTCTTAAACATTTAAACTAAGGTGAGTTGCATTTAAAAGCAGCTAAATTGCAGTGTTTAAGACTTAAAAAACGCCAATACTGAAAATAGACAATGACTAGGGCTTCTTTTGCCTTTTTTTTGCTTGGTAAATTTCTTAATATTTATGGCAACATGAACTGGGCAGGAAGGTGTCATTCCAGTGCTTGACACTGGAATCCAGTTTTCCATATAATCTCATCGAAAATGTTGTAACCACTTTCTGTGCTAGTTTGCTTGCTTACAAGCAAACTTTTCTGGATCCCAGTGTCTGGGCACTGGGATGACAGGGGAGGAAGGCTACTTGGATGACACCATTCTTTTTCCTGGATCCAAGTAGTCAGGGCACTGGGATGACAGGAGAAGGTACTAGGATGACACCCTGACCTCGTCGTCCCGCTACGTGTTAGCGGAATCTAGAGATACCGTGACGGTATGACGTAAAGCTCGCATTAGCTATACTTTTATGCTCACCAACTTAGCTGGATCCAAGTAGTCAAGCTACTTGGATCTGCAAATTGCAATGTTCGTACAGCTGCGTGCTTGACACTGGGATTTAGTGCAGCTACCCTAAACTGGAAGCTCATCTTGCTATTTTTGGCTGAAAGAAACATATTTTTAGAATAATGAAAACAATCAGCACTTTAATTCAAGAAGGATCGGAGTTATTATCGTCACATAAAGTTGAATCACCACATTTAGATTGTGAAATCATCATGCAGCACGTACTTGGAGTGGAAAGATCATTTATAATTGTGAACCATGCTGATCAAGTGCCGATGGAGAAAGAACTTTTATTTTGGAAATTAACAAAAAAAAGAGCGGAAAGATATCCAATATCGCAAATAATAGGTAATCGTGAATTCTGGAGTAAAAATTTTATAGTTAATCAGCATGTTTTGGATCCAAGACCAGATAGTGAAACATTAATCTCAACAGTGTTAAAATATTACCCAAATAAAAAGCAGAGACTAAAAATTGCAGATTTTGGCACAGGCACAGGTTGTTTATTGATATCCGTACTTAGTGAGTATAAATATGCTGTTGGCGTCGGTTTTGAAAAAAGCTTGGAAGCATACAAAGTTGCCTATCAGAACACAAAAAAACATGATCTTCTCAGCAGAGCCAAAATATTTCCAAGTTCGTGGATAGAGTGCAGCGATTTATTTGATCTGATAATTAGCAATCCTCCATATATTAAAAGAAGTAAATTGAAAGACTTGCAAGCCGAAGTACAAAAGGAACCAAAAACTGCCCTTGATGGTGGTATTGATGGTTTGAACTGTTACTTGAGCATTTTTCCAATATTAAGGAGGTGTCTTAAAAAAAATGGGTTTGCGATATTGGAGATAGGTGAAGATCAAAGCAATATTGATAAAATAATCCCCTCATACGAATTAGCTTTTCAGGAATATGTATATGATTTGGCAGGAATGAAGAGATGCATTGTTGTGAAGCAATGTATAGCTCCGCTTCTGTAATCCTATGATAGGATCCAGTCTTATAGCTAAGACGATTTGAAAAATCGTCATTCTGCTACGTGTTAGCGGAATCTATACCGCGAATGAATCGCGGTATGACGTAGGAAAACCTGGCCTGCGCTGGAATGATGCCAAGAGATCTATTGTTTTTCTAAAGGGCAGTTAAGCTTTACTAGCAAAGTGGAAAGTAAGACCAGCCTCTATGCCGTGTGTGTGAAAAAAGTCGTTCTGTATGGTAGTAGATACTTGATTATCACCTGTTTGTTCAGCCATTCCACCTTTTGGCTTATCTTTGCCATTATCATGGTTGGGATCCCATTTTAAGGTGTCTAGTTTATACTCACTGCTACCAATAGCACCAAAACCTCTATATCCGATATGCATATTTACATCTTCGTTTATGCGATAATCAAGGCCAGCTTTTAATTGACCTGCGGGTCTTATTGACGATTTTTCAAACATTGTCATTCTTGTTGCACCGACTCCAACCCCAACATAAGGAGAAAAAGAGAAACGGTCACTTTTCCAATGATGATAAACATTTGCCATTACAGATATGTTCTCAATTTGGTCATGATTGACTATTGCTCCATAGCTCTCTTCTGGTCTAGTTTTATCCTTTGTGTAGGATATTGTCATCTGGCCGCTTGTTAAACCAATATTATCCACTTTTACAGAAGAATACATTCCTTCCAATTCAGCTCTGTAGCTATTGCCATTCAATTCCCCTGTATAACCCAATGCTACATTTGCAGCAAAAGGCGGATTATAATCTCCTTTATACTTACTTAGTGACTGACCTTCTGTGTTCTGAGCACTCCTGTCATTTACAGATACATTATTGGTAGCTGTAGCAGCAGTATCTCCAATTTTTGCTTTCAACTCACCCGTGTAATTTAAATATTGACCGTAATACCCACTACCAAAGTAAAACCCTTCTGTTTCACTCGCAAAAGATTGTTGTGACAACAGCAAAGCAAGCGCTGTAACCGCTAATGTTTTTTTACTAATCATTACTACTCCCCTAGTTAAAATAGCTAATCTAATACTAATTAATTAAAAATGGCTTAATATGAAAAACCTAATTATTTGCATAACTTGCACTTTCCTAAGCTAAAAAATAGGCGAAGTTAACCTTACTTCTCGTCATTTTTGAATTTATCATCAATATCCTCATCTTCAAATTCATCCTCCTCTTCTTCGTCATCAAACCCATCATCGCTCTTTTCCTCATCATCAAACCCGTCATCATCATCTTCAAACTTATCGTCGATATCTTCATCATCAATATCTTCGTCTGCAAATTCATTTGATTCATCATATACTGCATCTTCTGTTTTAGTTTCAGCAGGATAATCAACTGAATTAGGTCCCTCAAGAGCATTATTCCCCTCATTATTAACCTTATCTTTGCTCGCAGCGGCAGAAAGAACTTTGTTTGGGTCATATGGTTCTTGTGTAGGCACACGAGTTTGCTTGAGCAGTCTTTTTGTGAAGGTGCTATCACTATAGTACAAAATTTTCTTTGATTTAATTGGGTAAGTCGACTCTATTAAAATTATCTGATCGTCGCGTGGCAACATAATAACTTCTTGAGGCAATAGCAATGCTCTCTGTATTTCAGAGATATGTAACGACCTTGAAGCAGGATTCAAGTCTAAAAACTTAGGTTTGTTTAACGATTCTTGTTGTACAGTTTTATTTCCTATAAGTTGCGATATTAAATTAGCTGTTTCAATATTATTGGCTGCAAAAGTTATTCTGTAAGTCGAGTTTGACAAAAAGGAGTTCATCCCTGCTTCTTCGTATATTCCTTTGAGCTGCTCAGTATCTTGAACAATTAAGAATAACCTAACTCGATAACCACGAAAATATGCAATACCTGTTTGAAATTGCTCCATTTTTCCAAGTGTAGGAAACTCATCCATTAAAAACAATACGCCATAAGGCTCGTCATCTGATGGCAATTTTCTACATAAAAACTCAGTTGCCTGTTGGTAAAAAACCTGCATTAAAGGCCTGAGCCTAGTCAAGTTGTCAGGAGTTAAACCAACATAAACTGTAGTTTTCTTCTTTTTAAAATCTAAAATATTAAAATCACTTGACGCAGTTGCAGTATCAATCAATGGGTTTGCCCACAATTCAAGTGATGAGTTCATGGTTGATACAACACCCGACCTTTCTTTATCAGCTTTTTGTAAAAAAGCTGCAATGTTCATATATGCTACAGGGTGTAGTATTTTACCCATTGTATCAAGAGCAACAGCAAGATTATAGACTACATCATCACTACGCATCGTACGCACAACTTCACCAAAAGATTTGACTTTCTCTGGTGCAGCAAGTAAGTATAATACCACTCCAACAAATAAACTTCTTGCTTCATTTTGCCAAAAGTCTTGTTCAGGCATAATTAGGTTGGCTATTTTCTGCACATCGTCAACCATCTGTCCAGGTTTTTCACTAATCCATTGTAATGGATTGTAACAGTGACTTATTCCATCTGGCTGCGCTGGATTCCATACGTATACTTTTTGTCCTTGTCGTTCTCGCCAACCACTTGTTATTTCATAGTTTTCTAATTTTATGTCGTGTACAATTACCGAGTCAGTCCAAAATAATAAATTAGGAATTACAAAGCCAACACCCTTACCAGAACCTGTAGGTGCAAATAACAATGCATGCTGAAACCCATCAGAAATGAAGTATCCTCTTTTATCTTTACCAAGCAATAATCCCTTTTTGCTTCTTAATCCTGCTTTTCGTATGTCTTTCTCTGATGCCCACTGCGAATCTCCATGAAGTGATTCCTTCTTTTTAAATGGTCGCCACTCAATTATCCTTTCTCTTAAATTCCATAAGATAATCATTAAAACAATGATAGGCAGTGCAGAAGATATAATTAATGTGATTTTGAGCTCAAGGCTATATAACTCTGGATGATGCCAACAATATTGTATATGATCAAAAATCGTTGGCCAAAGAGCTTGAGGGAAAGGCGTCAAACTAGGATTAATTGCCTTAAAATCCACAGCATCCGGACCATCAGCAAACAGAACAAACAATATACCAGATAGATAGAAGCAAAACTCAAGTACGCTAAAAGCTACTACACCTCCTATGAGAATATTACGTAGGTGATTTCCATTACTCATAAACTACTCTTCCTTAACTTATGTATAAATTTAAGCATTTTCGCTCGCAGATCTAGTAAATAATATCTCAGAAATGCTTCTTTTGCCCCCACCGGTTCTTTTTAGCTGAATAACAATATCAATCACATTTTTAATGTATGGTATAATTTGGTCTGGAGGAATGCCAAGATTTGCCTGCATAACCATCAATTTTATTTGCTCAAGGGCCATTGTTGGACTATCTGCATGAAGGGTTGATATTGATCCAGGGTGACCAGTATTTATCGCCCTGAGAAAACTAAAAGCTTCCGCTCCACGGAGCTCACCAACTATTATTCTGTCTGGCCTTAAACGTAAGCACGCTTCTATCAAATCTTGAGTGGTTACTTTTGCTCTGCCCTGCCCTCCTTTAGAGGCAATTAGATGGACTTTATTGGGATGATCGTTCAAAACGATTTCCCTTGCATCCTCAACAGTAATAATTCTTTCCTCAGCTGGAATAGCACGCAAAGTAGCATTAGTAAAAGTAGTCTTACCAGTGGAAGTTCCACCACTAATTATAATATTTTTCTTACTTATTACAGCGTATTCTAAAAACTCTTTTATTTTTTTTTGCCTTAACAATAAATCCAAATGACGGTCAACTGGATTATCAGTTGCTTCTGTAACAGTTTCAGAAAAAGCCCCCATTTTTTCGTAATCATCGAGTGCTAACTGCATGCTAGAAGGCTTACGAATCGACATGACTACTTTATCAGGCTCACATGCTGGCGGAAATACTATCTGTATACGATAACCATTTGGTAATGTTGCCGAAAGTAAAGGTGCTTCTTCGCTAAGTTTTTGTTCTGTAGCTTGAGCAATCAGTCTGCCAAGAGATTTCAAATGGTTAAGATCGAATATTTCTAATTTTTCACACCTTATTTCACCACGATTTTCAATCCATACTTCCTTTGGCTTATTTATTGATATTTCATTTACGCCTTCTTCTTGAAATATGCCTTGTAATGGCTCCAAATATGTATCAAGTGCAGCATAGTTCATTTCATTGATTTAATATTGCCTGTGGAGGAAATACTATATCTTGGTTAACAAATACTTTCAATGCAGTGCCTTGATCGACATAAATAGTTGGTTTTTTATCTGTATATCTGCCCACTATATCTCGCATGTCTTTAGAAAAATCATTGATTGATTTCCCGATTGCTTCATCATAAACAGATTTGCTTCTTTTCTGAGTTTGCCTCAACAGTTGACGTACATCGTCTAAAGTTATACCGATATTGTCACTAGTAATTGCATCAACTCCACTAGCTCCAGAACTTTTTATCACACTTACTATTTCTTCCTTTATTATTCTCAGTAAATCCTGATCACTTTTAGCATTTCGAATTTTTTCAATAGCCCTAAGACCCAATTTCCATTTTTCGTCTCCTACCTTCCCAACTTCAGTTTTTATAGCATCCTCCAATCTCTCAACAATAGCCCCTTTGAGAGAAGAAATATCTATTTCAGTTGCAGTAATAGACTTCACTACATCCATTGCAGTTAGCACATCGATAAGATTAGAAGCCTTTTGCCCTATAACAGCCGAACTAATTGAAACACCAGCAAGTGCCACTGAAGAGAATAACGCACTTACTATTTTATTATCAACTATTCCCGCTATCCCTGCTCTACCAAGCTCGTCAGTACTAAGTGATGAGATTGCAATATCTATTCCATGTGGCAGAATCACTCTGTTCCAGTTTATATTTACACGAGATTTAGCAACATTCGAATCAAATGAATAACTGCCTATCAATCTTGAGCCTTTAGGTATTAAAACTGTATCACCAGTTTCTGCATAAACATCTCTACTCACCATAGCACGCAGCATTCCTTGCAGATCAGAGTTTATTGCAGTTTCAAGAACAGCATCAATAATTTTACCTTGAGTAATCATTAAACCAAGCTTTCCTACTCTGGTAGCTTTGCTCGACTGTACTGAAGTGTCGGATAAAATAGCATCAGCAGCCTTGTTCTCTCCACTACCACCTGAAATTGTTAACATTTGTGCACTACGTCTTTCTCTAGGGTAACCACCATCCCCTATTGTAGGAAACGAGGTAGGTAGATTACTAATAACATTGTTAGAAGGAAAATTTTGCTTTGGCAAAATAGGTATATTTGACACAGGGGTTTCTTTTGGTTTCTCTTCTTCTTTTTTAATTTGTTTTATTTCTGGTACGATTTGTGGTGTAGGAAGAGGAGGTAAGGGTGGTAAGGGATCGGTTATTATTCTTTCTGGAACTATTACATTATCTGGAACTTGTTCCAACTTTCCTTTAAATTCTTGAACGTTTTGCTTTGTTTCCTCTTTTTTAATAACTTCTGAATCCTCTTTATGAGAAGGACTAAAATAGAAATAATACACTCCACCAACCAGAAGCACTAAAATCATGACCATCAATGCCCTATGACCTTGATTAGAGCCAACTGTTACTACCTTATTCTCTATTTCTGATTCATCTTCTGAATTGTTACGCCTTTCTTTATTCATATTGCATGTACCACAGCTAAAGTGACCTATTTATAATTTCAACTTCACCATCTTCATAACGCATAAATAGCTTTTTATGTACTCCCTTTATTATAACATAATCATCAAATAACAGCCTTTTACAAGGTTTATCCTCCTCTTCTACAAAAATCTGAGGTATTTTATTATTATTTCTAAATTTTAAATAGGTTAAATAACCATCATCAAATAGCTCAATCGGAACTATATCCGCATTACCACCTTCATCAATATATGTATAATTGTACTTCGTATCATTTTCTTGTATTATTTTTTCTAGCTTGTCTGTAGTATATTGCATTTGAGTAGGTAAAGAAACCTCATCTAAATCAACATCAAATTCACCTTCTTCTTGAGGATAATAAAAACGTACTACGTAAGATATATCCTTTTCAGCAGAATAATCGTGATCTACTTTCTTAGCATCAGTATCCGGGTATTTATCGTAGTTTGGCCTTGAGATTAAATCAAAAATGTAATTTCTTTTTTTAGTTGTCGTAATAATCATGTTAGTGCGGCTACTAACTTCAAATGGCATGATAAGCAATTTATTGTCATAAGGATTAATTTTCCAACTTGATGCATCACCAACAGCGATATTTTTAACTTTTTCTCCTTCCGCAAATTCAATATAAGAATAGTAACCCTGACTAAAAACCACCGTAAATACTTCATTAGGGCTATACACAAAAGTCTTTATTCTACTATCTACAGAAATAGGTTCATTATAATTAATGGATGCGTTTAAATTGCTACTTACAAGTAAAACTAAAACTAATAATATCCTATACATATTCATCATCTACTCTATATGAAATAACTTGAAACCCTAATGGGTTAATATATCTTTGCTGATCATTCATTTCAAGCGATGCATATCTATATGACATAATAACTATCTTATTTTTTCTTGTGGAACTTCCATCTTTCCGTATAAATTCCACAAAAAACCTCACCTGAAGAGCATCGTTACCCAATTTTTGAATCGAGCGAATTTTAAATTCATTTTTGGTATCTGAATATAAATTAAAAAGATCATCCATATTCTGCGATCCTATATAATTTCTAAATTCATTATACACATTAGGTGAGGAAAACAACCTCACCTTTGTATAATAGTTATAATTATAATGATATGGATCAAAAACCTCCCTTGCTTTTATATACTCTGAAATAAAATAATCGTTCAGCGCTTCATCTGCAGAATACTGCTTTACTGTGACAGGATCAACCAATTGCACTATTCCCGATTTCTTGTCAATTTCTATAACAAATGGCTCAATAGTGCTACTTGTGCTAATTTTAAATATGACTAATATGCTGATAGAGATCGTTGCTAATAATATTAACGCAAATAAAAGTAGAATATTCCTTTGAGCAATAACTGTGCTGTAGCGGTTTGAATTCCAATTTATATCCTTATCTAACGATTCAGTACTTTTCTCTCGCTTAAAAAATCTTAGCATTTTAATATTCTTAAAAATCTTAACTTGTGTTAATAAACATAGCAAATTAACAAAGTAGTTACAACAAAAAAGCTAAAAAACTCTTAACTTATGGCCTAGCTTACCAAACTTTGTCTCCATATATGAATCGTTATATTTATTACGTTCCACAATAAGTGGTAGACACTTTGTAACCTCTATACCACTACTTTCCAATTCTGACAATTTCCTATCATTGTTTGTAAGTAATTGGATTTTGTTAATGTTCAATTTCTTAAGCATTTTAGCTGCAACAACAAAACTCCTTTCATCATCTTCAAAACCCAATATTCTATTTGCATCAACAGTATCAAGGTTATGTTCTCTTTGCACACTGTATGCTCTTAACTTATTAGTTAAACCAATACCTCTTCCATCCTGCATCAAATACAATATAATACCACTTCCAAAGTCAGCTATCATTTGAATTGCTTGATGTAACTGACTTCTGCAATCGCATGATAAGCTATCTAACAAGTCACCCGTATAGCACGAAGAATGAATTCTTACTAATGGTTCGTCATCTTTATCTGGATTGCCAATGATAATTGCATGATGTTCTCTTCCGCCACTTTCGGTTCTATAAGATATGATATCTACTTCTTGAGTCTGTTTTAAAAATAATGATGTTTTGCACACTTCATACACACTCTGATTTTGTTGAAAATCATTTACGAGTAACGTATCTAGTGCAATAATGTCATTTTCTTCACACCAATTTCGCATTTCATACTTATTCTCAAAAGTCATATCAGCTACTAACGCGTATGGCAATAATTCTGAGAACTTAAGCAAGGCAATAGCACATTCATCTATTGTCTTTGAGCATTGCAACTCTTTTATGCAATCTTCCTTTGAACAGTTTATTAAATGGAGCAGTTCATCAAAATTATTCACCAACAGACGTTTGCTGTTATGTTCTTTATTCTGAGATATGTATTTTACCTTACTTGAAGTTAAAGTAACATATACATTACTTGATATAAGCTTGTATTGATTAAATAAATCTCTTTCTAAAGCCTCAGCAGCAGCGAACAATAGGTAATTACTTTCATCATATATTACAATTGGCCGACCGCGCCTGATTTCGCTGATAGCTCTTTCTACCTTATTGCTACTCTGATTTCCTATAAACATTTTTACCCATATTAAACAGCGATAAAAACTGGTGCGGCCGAGAAGACTTGAACTTCCAAGGCCTTATGAGCCACAGCGACCTCAACGCTGCGTGTCTACCAATTCCACCACGGCCGCACTATATTCTAGTTTTTATATAATTATTTTAAATTACTTAATCATTTTAGAATTTTTCATCTAGAGTGTCAATCTGATACTAGAATAATTTAGAAATTGTTTGTATAATTTGATTATGAATTTTGTGATTATAAATTTTAATCATTTAAGATAACCTTACTACTAATTTTTAACTTAGGTTTTTATACAAATGAATATAGCTAATATCTTTATTTTTTTAGCTCTCTCTCTTATAACTAGCTTTCATTTCGTCCATGCACAAATATTATACACATGGTCTCAAGTTATCCCAGAAAATAAACTAAGCATACGCGCAATTACGGACAATGACATGTGTCCCATTGTTTATGTTGATGGCGAGGAAACAGAAATGCTGAATCGCAGCTCAATTAACAATGGTGATCATAACGAAACAGTTTGTGAACTGACAGTACAAACAAGTGCCAAAAACATTAGTATTGAGGATCTACGGGTTCCTATATTACCAAAAAAGGTTAATAAAATTGCTTTCATTGGTGACACAGGCTGTAGAATAAATATGTTATTTCAGCAGGAATGTAATTCGGTAGATAGCTGGCCTTTAAAAAAAAATTTAGATTCAATCGCCCTTCATAAACCAGATTTAATTATCCATGTTGGTGATTATCATTATAGACAAACAAAATGTAGAAATACAAAAAAGTGTGGCGATATTTATGGATATAATAAAGAAGTTTGGTACGCTGATTGGTTTGAGCCTGCAAAGGATATTTTATCACAATCCCCTTTCCTTTTTGTTCGTGGAAACCATGAGAGTTGTGATAGAGCTTATGAAGGATGGTTCAGGTATCTAGATTCATACCCCTTTTCGTCTGAAAAATGTGGAAACTTCGTTTCTAGTTGGTCCTTAGATGCTGGACCGATGAAATTTTTTATCTTCGACTCTTCATCCGGTGAGGATATTTTTACAACCCAAAGCACAATTGATGCTTTTGAGAGGCAATTTGATAAATTGATACAAAATAGTTCTGACAAGCCCATGTGGTTTTTAACTCATAAACCGCTTTGGAGATCTCCAAAAAAAGAATTTTTGACATTAAAAAGCCATGGTAATCTTACACAAATCGAAGCTTTTGGAGATAAATTTCCAAGCAATGTTACTACCATAGTTTCTGGCCACATTCATATAGCCCAGATTTTATTAATGGATAATGTTCCAGACCAAATTATAGTTGGAAACGGTGGTGCATCATTACACGCTCAAGATCAAGAATCTGTTTATCAAAATGTAGAATTTGACTATTTAAATGGTAAAAACTACTTAGCACACGAGGTTAGAAACTTTTTTGGCTTTGGCTTTGCAATACTAAATTTAGATGATCACGAATTTACCTTCTATAATCAACACAATAAGGAAATGTATTCTGCGAAGCTAACAGAAGATTTTAAACTTAAACGGATTAAAACTATAGTCGATTCATTTTAGGATTTGTTATTAGCTATTTTAAAAACGCTACTTAAACATTTTTTTTAATCGATTGATTTCATCAGCAAATTTTGAGTCGGTCTTTATAAAATTTTCTACTTGTTTTACTGCATGTATAACAGTAGCATGGTCTCTGCCACCAAAGTTTCTCCCAATATCTGGTAGGCTTTTTTGCGTAAACTTTTTGGCAAAATACATAGCTATTTGTCTTGGCCTTGCAAGACTGCGAAGCCTTCTATTGGATTGCATATCTGCAACCTTTATATTGAAAAATTCAGCTACTTTCTTTTGTATTTCTTCTATTGTGACTGACCTATGATTTGACCTAAGAAGATCGATTAGGGTTTCACTAGCTGATTCTACCGTCATACTTCTTCCAATTAATGAGGTATGGGTAACCTTATTTAATGCTCCTTCTAATTCTCTTATATTAGATTTTATGTTCCTTGCTAAAAACTCTAGGACATCTTTCGGAACATACATATTCATCTGCTCCACTTTTGCCTGCAATATACCAAGCCTTAATTCAAAAGTTGTTTCATTAATATCTGCCACCAACCCCCAACCGAGTCGTGATTTTATTCTTTCTTCCACTCCATCAAGATCACTAGGAGACCTATCAGCTGATATAACCAATTGTTTATTTTGGTCTATCAATGCATTGAAAGTGTGAAAAAATTCTTCTTGTGTACTATCTTTACCACTGATAAATTGCACATCATCTACCATCAATACATCTACTGATCTAAATTGCTCTTTAAATAACATAATATCTTTGCTTCGCAGCGCTGTAATATATTGGTACATGAATTTCTCTGCTGATAAATACACCACTTTTCTTTTTGCTGATGGGGAATTGACTATGTGCCAAGCTATAGCATGCATTAGATGTGTTTTACCAAGTCCCACTCCACCATATAGAAACAAAGGATTGCTGCCTAATATTGGATCTATAGATTCTGCCACACGCTTTGCCGCCGTAAATGCTAATTCATTTGGCTTTCCCACTACAAAATTATCAAAGGTGAACCTTGGATCCAGCGGCGAACCAAGATTATGATTACTTTCCTCTCTGTTTTTTAGTATAACATTAAAATTTGAATTCCTCTCCTCAATTACTTGAATATCAATAGAACGTATACTTTTATCTTCGCTTTGCCATAATGATAATATTTTTTTCATGTAATGAACTGTAATCCACTCTTTTATAAACCTTGTTGACACGGATAAAAGAACTTCCCCATTTCTGCTACTGACAAATTTTAGTGAACTCAGCCAGCTATTATATGTTGCTTCTCCATAAAGATTATAAAGACAATTTTGGATTTTTTCCCAAGTAACATTGTGATCCGTTACTGTAATAATCTGATCAAAAAACATAGTAGAAACCTTAGGGCTAGTTAAGTTCATATACCACACCAAGAAAAAAGCAATAATTAGAAAAATATAAGATAATCAATAGCTTACTGCAAAATGAAAAGCTAATACTACTTAATACATACTAAAAATTATGGTGATTTTTTGATGGGTTGTAAAGGGTATAAAAACATTAAAATTGATCATTTTTATTTCAAAAAAATGAAAAATTTGTAAATGTCGCTTGTATCGAGGATTAGAAGCATGCTATTAAAAACAGTAATACATTATGTATAAATAAGATGTTAAATTTACTGGCAAATAAGTAAAGTATTCATATAAATATAGCTAACCTAATATAGATTTACTGAAGCAAATTTATGATTATATTAAGTAATTTGAGTTGTTATGCTGTATTCGGTATTGAACTAGAGTTTTACATTGAAGGAATAGAAAAAGAATACTTATTTCTGAATAGCATCAAAAATAAAATAGCATCTCTTGAATTTTCTTGCGAGAAGGAGAATTCTACACATCAGTATGAGATAAAAAGTGGTTGTTATACGAACTCCTACAATTTAATTAAGCATTTTGAGTTAGCAAAACAATCACTTACTGAAACAGCACAAAAACTAGGTGGGAATGTTTCTTTTAAAGCAAAGCCTTATTTGGATAGAGCAGGCAGTGCATTAAATGTGCATGTTAATCTCGTGAATTCAAATAACGGTAACTTATTTTATATCAATGAGCAAAAGTACAGTGACTATCTGATTCATAGTATTGGTGGATTATGTGCAATGATGAAAAAACATATGTTGTTTTTTGCTCCAAATGATGATTCATATTTAAGATTTCAGTATCCGGATATTCACACTCCAACTACGATTAGTTGGGGAGTAAATAACAGAACTGCTGCGATAAGAATTCCCTATTTTGGCAACGATTTCAAAAGATGCCGCCTAGAGCACCGCGTTCCCGGAGCAGATTGTGACCTTGAAAAAGTACTCACAGCAATAATTGAAGGTATGGTTTTTGGTATAGAGAACAAAATTGCTCCGCCAAATAGGGTCTACGGCATTGCATCTGATCCTCAATATGAGATGGAGAGGTTAATATAACAACTATCTATCAAATCCTAATCCGTTAAACCCCTTTTGGGTAATTGGCTGTTTTAGCATTTTTTTTACATCATTATCTACATTTTTGCACTGTAATAGCAAGTCTAAAGCAGATAGTTTCTGCGTGCTTTTAGATTCAAGCTCTAGATTGCTTAACACTTGCCCAGGAAGTGGATTACCAGGCACATCCATGTGCTCAGGAAGAGGTTTCATCTGATCCTTTATAGAGCTAGAGTTATTTTGTGTAAGAGTTTTATCATTTAGCATGCTAAGAATAATTTCCTCAGGCACTACCATAGTTTTTGTATAATCAACAGGATTACTATTTTCAGCATCTATAGTCACATGAATTGGTTCGCCAAACGCATTTATAGGACCACCAAGTGATCCTTTCTCCATGCGTTCTTGTGCTCTTTTCCTTATTATTTCTTCTTCTAACTCAGTTTCAGTTCTTTCTGGTTCTTTTGCGGTATCTTTTTCTTCACCTTCATCAACACTGCTATACCCTTCATCTTCTGAAACTTTCTCTCCTGAAACACCAGTAATTTCAGGCTGTTCTTTTTTAGTTCTTATTTTATGAATCAGCGAAAGTAATAAGTAAGTAACTGCAGCAGCAGAAACGATAATGGCTATCTTTGCGGCAATGTGGATTGCTGTTAAAAATATTAAAGCTGATAAAGCTCCAGCTAATCCAGACACAATAACTTTATTTTTGCCTTTTGTTATATTTAGAATTGCCACCATAATAACCTCTCAAATACTGTTCTAGAATTATTATACAGGAATTTTCTTATACTTGCAATTTTGCGAAAATTTTAATTATTTGCATAAAGTTTTAAAGCTACACAAGGATTAATTAATATGCAATGTATCTCGACTATAATATTGTACAAACACACATATTCAGCTAACATTCAACATGCAGAGCTTACTCATAGAGCGAAACAGGGCGGTGGTATTATTACTTATAGTAATTTTTATCTTCGGTTCATACGTTTATGTAAAAATGCCAAGGGAAAGCAATCCTGATATACAGATTCCTATAATCAGCGTGTTTGTTGGACTTCCTGGGATTTCTGCTCAAGATAGTGAAAAGCTATTAGTGCTTCCTATAGAAAATGAACTAAGATCCATCGAAGGTGTAAGAGAATTGAGAGCTTTTGCAACTAATGATGGTGCTCACATGATACTCGAATTTGGAACAGAGTATGATAATAAAGAAGTGCTCGATAATGTTCGTTCAAAGCTTTCAAACATAAAATCGAAGTTACCTGTTGAAGCGGAATCTCCGATAATCAATGAAATAAACTTGAGCTTATTTCCGATACTCAATGTCGGCTTAATTGGTAATTTGCCAGAAAGAGCCTTAACTGAAATAGCACGCAAGCTAAAGAAAGAAATAGAATCTCTGCCAAATGTTCTCAAAGTTGAAGTGGCAGGTATGCGTAAAGAAACAGTGGAAGTGATAGTTGAGCCCACAGTTCTAACAAAATATAACATTCAATCAAACGAAATATTCCAAGCTATATCAAGCAATAACAGACTAGTGGGAGCTGGGTCACTGGAAAATGATACCGGTAAATATTCGATTAAAATATCAGGGTTATTAAAAGATATAGAAGATATTATGAATATTCCTATTAGATCTCAAGGCGATGCAGTTTTGAGAATCAAAGATATAGCAAAAGTATACCCTAGGTTTGAGGATCACCAAGGATTTGCTCGCATTAATGGATTACCTAGTGTCATGCTAGAAATTTCAAAACGTAACGGAAAAAACATAATAGACACAGTAAATCAAGTAAAATACTTAATGGATAAGGCAAAAGATCAATTACCTGAAAATTTAAAAGTGGTGTACTTAAACGACCAGTCAAAAAACGTCCGCGATGTGCTTGATGACTTGGAAAACGGCATAATATTTGCTGTGTTGTTAATATTGATCATAATGATGCTTTCTATGGGAACAAGGATTGCTATTCTTGTGGCACTCTCGATACCCGGTTCCTTTCTCATTGGGATAATAGCTCTTTACTTTATGGGTATAACCTTAAATATCGTTGTGCTCTTCAGTTTAATTATGGCTGTTGGCATGCTGGTTGATGATGCAATTGTGATCAGCGAATATGCCGATAGAAAGATGATCTGCGGAATGAACAAAGTAGAAGCTTTTTACACTTCAGTTCGTGATATGTTTTATCCGGTTCTATCATCAACGTTAACTAAATTAGCAGTGTTTTTTTCTCTATTATTCTGGCCTGATACTGTTGGTAAATTCATGCAGTACATACCAATTACAATAATCCTAACTTTGACTGGATCGCTCATTATGGCTTTGGTTTTTATACCAACACTTGGTGCAATATTTGGTAAGCCTTCGATAACTTCAAAAAAAGAAATAAAAAAAATGAGTGCTATAGAAAGTGGTGAAATAAAAAATGCTGGGCCTATAATAAGAGCTTACGTACGCATGCTAGAGAAGGTTTTGGATCATCCTAAAAAATTCGTATGTGCTACTGTATTCGTTTTGTTTTCATTTAGTGTGCTGTACTTTACTTTTGGTCCTGGAGTAAAGTTTTTTCCGAAAGTGGATTCAGATAATATTTTAATCAGTGTTAAAGCAAAAGAAAGCTTATCAGCCAAAGAACGAGATCTGATACTCAAAGAAGTGGAAGAACGCATTTTGAGCATTGAAAAAGAAATTCATGTTTCTTATGCTAGATCAGGAGCATTTTCAGACAACGTTATCGCCAGAATACAACTAGAACTTATGGATTGGCGCTTCAGGCGCAAAGCTAAGCACATACTAAATGATATAAGGAGCAGTGTGCAAGACATGAAAGGAATAATAATTAATGTTCAAGAGGAAAAGCCAGGACCGTCGGCTGACAAGCCAATACAAATTAACCTCAGCGGGAGTGTATCCAGTTTGAATTTAGCAGCAGAGAAAATTCTAGAAATTATGAACCAACCTTCATCCGGGTTTATAAATATTCAAGATAGCAGATCAGCACCTGAAATAGAGTGGAATATGAGTGTTGATAAGAATAAGGCTACAAGCTCTGAAGTAAGTGTTGCAACCATTGGCGATTTTATAAAGATGGTTACAAATGGAGTGTTGATTGGAAAATATAGACCAAATAACACGGATGAAGAAATCGATATTGTACTCCGTTTCCCTGGAAAGGATCGCAACATGAAGACTATAGACAATCTTTTTATCAATACAGTTAATGGCCCGTATCCTATGAGCAATATAGTAAAATATGCTCCCGAAAAAAAGGTAAACAAACTAAACAGGATTGATGGATTACGCACAGTGACAATCTCTGCTGACGTTGATACTGGCTATCTTGTTGATGAAAGAGTAAAGTTCATTCAGAATTCTATTGCCCAGGATTGGGACAAGGGAGTAAAAATTGATTTTAAAGGCGACAAAGAAGATCAACAAAAATCAGGAGCATTTTTGTTAAAGGCTTTTATATTAGCGATTACACTAATGATATTGGTATTAGTGACACAGTTTAATAATGTATACCATACATTTATCGTAATGACAGCAGTGTTTTTATCCACAACATGTGTGTTTTTTGTTTTCTTTCTTATCCAACAAGTTTTCGTAGTTGTTATGTGTGGAGTGGGGATAATTGCTTTGGCGGGAATTATAGTAAATAATAACATACTATTGCTTGATGCCTTTCATCACCAAATTAAGGTACACAAAAATGACATCAAGCGATGTGTAATAAACGCTGCAATTTCTCGCGTTAGGCCAATATTGCTTACCGTTGCAACCACAGTTCTTGGTTTAATACCGATGATTACCAGGTTAAATATCAATTTTTTTACGCTACAAATCACATATGATGCTCCATCAAGCCAGTGGTGGGTTGACATTTCAACAACCATAGCAAGTGGAATATTGGCTGCAACGGTTTTAACTTTATTCTTTACTCCTGCGTTGCTTGTTATACAAAAACATGAAAAAACTTGACTTAAATTAGCAATCATTTAACATTTAAGATAGTGTTCTTTGCCCGTTGGAGCTATAATTATAACTAATTACATTGGATTTATTTATTATGATTGCTAATCGTAAAAGCAGTGTTAAGCAGAAAAGTAACAAGAATAACATAGTTGGAAGCCTTGATGTAATAAAAACAGCAGGAGAGCTTTCACTTCAAAAAGGTTTAGATTTTGATGTTGTAATAAAGGCACTAGAAAGTGCTATAGAAGCAGTGGCTCATCAAAAATATGGTAGCAAAAGTAAAATTGTAGTTGATATAGATAGAAACACAGGCAAAGTTACTTCATATAGAAAACTAAAAGTTATTGATGATGAATCAAATGAAAAAGAGAATACTGAGTGTGAATCAATTACGCTTACACAAGCTAAATTAATAAAAGGAGATGCAAAAGTTGGAGATACTGTTAGTGAATTGCTCTCTCTTAACACTGATCTTGCTTCAGCAAGAATTGCCCAGCAAACGATTGCTCAAATAATTAAAGATGAAGAGTCAAAAAAGCAATATGAGGAATTTAAAGATAAAGTGGGAGAAATAAGGTATGGTATTGTTAAACAAGTAGAATATTCAGATCTTATTATAGACATAAATGGCACTAGGGCATATCTTCCATTGCGAAATTTAACTGGTGGTGAATCATTTCGTGAAGGTGATAAGGTTAAAGCTTACATACAGACTGTTAAGCGTTCTGATGATGGACGTCAAATTATTCTTTCTAGGACTCATGAAGGCTTTTTGGAGGCATTATTAAATCAAGAAATACCAGAAATTGCTGACGGATTAGTGACAATTAAAGGTATAGCTAGAGATGCTGGTTCAAGGTCTAAGGTTGCCGTTTTCTCTCCCGACAAGAACATTGATCCAGTAGGTGCTTGTGTTGGAGTTAAGGGAGATAGAATAAAAACTATTATACACGAATTAAATGGTGAAAAAATTGACGTTATAAATTACTCCTCAGATTTGGGTCAATTTGTTATCAAAGCCATTACTCCTGCAGAAGTATCGAAGGTTATTATTGATGAAAATGAAAATTGCATAGAGTTAATAGTTGCTGAAGATCAATTGAGTTTAGCTATAGGAAAAAAGGGCCAGAATGTAAGATTAGCTTCAGAGCTTGTTGGATGGAAAATTGAGATATTAAGCACTCAGCAAGAATCAGAAAGGCGAAGTAAAGAACTTAGTCAATGTTCAGCTTTATTTGCTGAAGCTTTAAACTTAGAAGAGATTATGGGTCAGCTATTGGTAACAGAAGGTTTTTCAAGTGTAGAAGACATATCTAGCGCTTCAATTAAAGAGCTTGCTTCAATAGAGGGCTTTAATGAAGATATTGCAAACGAACTTCACAATAGAGCAAATAAGTACCTGAAAGCAGAAAATGATAGAAAAATAGAAGAGCTAAAAAGTTTAGGTATGGAGGATGATGTAATCAATTTAACTTTATCAATAGACAATAAAATTGCTCTTAGTAAGCATGATATTAAGACTTTAGAGGACATAGCAGATTTATCAAGTTATGAGTTTTGCAGCATACTCTCTTCCTCATCCGATAGCAAAGAAGATCTAAAAGATATAGTAGATTCAATAATCATAGAAGCACGTAAAAAGCTTGGATTAATATAATAAAATAATATGAATAATGAAGATATCAGTGATAAAAAATTAACGCTCCAAGGTTTAAGCAAGCTTAAATTAGACCTCAATTTAAACTCTTCAGCTAGCCCAAGTACTGGAGCTACAGTAGTAAAAAAAAGAAGAAAAAAATCTCATGATGCAGAAGAACATAATTTATTTGACGAGAGTAAATTAGGTTCTTTAACAGAGAAAGAACAAATTTTTCGCATTAATGCTGTGCAGAATGCTGCTTTGCTGAAAGAAAGAAATCAGAGAGAAGAAAAAGAGAAAACAGCAAAAGAAGACAGCAATAAAGAGACTGACGAGAAAAATGAAGCGGACGCTTTATCTAAGGAAATAAATAAGCAAGTTTTAAGTAATACCCACTTAGTTGAACCAAAAGAAGATAGTATTGACCATGAGGACAACGATAAAAAGTCTTTTAAAGTCAACAAAGATATATATTCTAAGCATTCTAAACTGGTAATTGCACAGGCAATAGATGAAAAAACTGAACAACCCCCTGTATTTAAGCAAAGGTTTGGTATAAGAGGTAGAAAGTCAAAGTTTACTAAGGGTAAAAATATATCAAGAGAAGTTATTATACCAGACAAAATAACTATCAGGGAGTTATCTATTCGCATGGCAGAAGATAGCAAGAGTGTGCTAAAAATGTTCAAAGAAGAAGTCGGTGAGAGTTATAGAGTAGATGATCTGGTGGATCCAGATATAGCATGTGAAATAGTGGAAAAATTTAATCATACGGCTAAACGAGTGAGCGATGCCAACAAAGAAAAGGATTTATTTTTTATAGAAGGCAGAGAAAGCCTGCCTAAAAAACCTAAACCACCAATCGTCACTTTTATGGGACACGTCGATCATGGTAAAACCTCATTGCTCGATGCATTTCGTGAATCTAATGTTGCAGAAAGAGAGTCAGGTGGCATAACTCAACACATAGGTGCTTATCAAATAATAACAAAAGATAAGCAAAAAATTACTTTCATTGATACACCAGGACATGAAGCGTTCACTGCGATGCGTGCATGTGGTGCCAATATTACTAATATAGTTGTAATAGTAGTTGCAGCTGACGATGGAATCATGAAACAAACAGTTGAAGCAATAAATCATGCAAAAGCAGCAAATGTTTCCATTATAGTTGCTATTAATAAAATTGATAAATCTGAGCCTGGTGATGTAGAAAAAATAATTAATAGTTTGCCTCAATATGATCTCATCCCTGAAGGGCTTGGTGGTGATGTTATGATTGTGCCAGTATCAGCAAAAAAGAAAACTAATTTAGATAAACTAGAAGAGACGATTTTGTTAATCGCTGAATTAATGAAGCTAGAAGCAATAGAAGATTGTCGAGCACTTGGATGGGTAATAGAATCCAAAATAGATAAAGCGAAAGGAATATCAGCCACATTGATAGTTGAGGAAGGAACGTTAAAGGTTGGTGATATATTGGTAGTTGGTACAACATACAGCAAAGTACGTAGTATGGTTAATCACCTCGGTCAAAGAGAAAAAGCAGCACTACCCTCCGCTCCAATTGAAATTACTGGTCTAAATGGTGTGCCAAATGCTGGAGATAAATTTGTTGTTATAAATTCTGAAAAGCAGGCGCGTGAAATTGTTGAATACAGGCTAGAGTTAATCAAGAAAAAGAAAGAAGATTTGGGCGACAATAATTTAGATATATTCAGTCGTAATAACAGCGAAACAGAAGAACTATCTGTAGTTTTAAAGTGCGATGTAACTGGTTCTATTGAAGCAATATCAAGTTCAATTGATAAACTCGGTAAAGACCAAGTGAAATTAAATATCCTACACAAAGCAGTAGGAGGGATAACAGATTCAGATGTGCTGCTTGCAGAAGCATCAAGTGCAGTAATTTTAGCTTTTAATGTAAAAGTGGACTCAAAAATAAGGGACTTGGCAAAACAAAAAGGTATAGAAATACATACTTATAACATAATATACGAGCTCATTGACGACATGAGAATGTATTTAACTAAAATGTTAAAGCCTGTTACACGAGAGGTTCGTGTTGGCTTTGCATCTGTGAGGCAAATATTTAACGTATCTAAAGCTGGTAATATCATTGGATGTTATGTAAGTGATGGAGTCATAAGAAAAGATTCTTTAATTAAGGTAATGCGTGGTGGCAAATTGGTGCATGAAGGAAAGTTAAAAGCACTACGTAGATTTAAAGATGATGTTAAAGAAGTAGGTGTAAACTTTGAATGCGGAGTATCACTAGAGGGTAATATCGATATTAAAGTTGGAGATATTTTAGAAGCTTATCAATTAGTGCAAGAAGAAAGGGTATTATAGTAGCTGGATATGAAAAAGGAAATTAGAAACCTAAAAATAGCATCGGTATTGCATAGAGCGATATCAAGAGTCCTAATGGAAGGTAAGGTGTTCAATAAAAATGTAGCGGTATCTGACGTAAAATTAAGTAAAGATTTGAAAAAAGCAGATGTATATATTGTGTTATCTTCATTGAATATTCAAGTAGCTGACTACTTAGATCCAGAAAAAAGACGCACTGGAGATCCTTCTGAGAATAATTGTGATATTAACACTGTTGTTAATGAAATGAACCAGTCTGCATGGTCAATACGTAAATCTATATTGTGTTATGTTGATTTGCGATTTATACCTGAACTAGTTTTCAAGCCTGACTTAGCGTTCGATAATTTTGTTAATGTAAGCAAAATATTACATAATCACACTTAATTAATGCATTTCAATCGTTACTTTTCATTAATGAGGTTGCACAGTTTAACGGGTTTGTGGCTTGTGCTATTTCCCAGTTTGAGCGGTATTCTTTTAGCCTCAACTTCTCTATCATATCAGGCTCTTTTTCTCCTTGTTTTGTTTACTATAGGTGCATTTTTAATGAGACCCGCAGGGTGCATAATCAATGATATCTTCGATAGAAAAATAGATGCGCACGTTGAACGAACAAAATATAGGCCACTTGCAAGTGGTGCATTAAACATAAAGCAGGCTTTGGCTTTACTTTCACTGCTACTGTCTATTGCCCTGGTAATCTTATTATTAACTAATAAAACTACACTCATACTTGGAATAATCTCAATGTGTATGATAGCTACTTACCCTTTATTAAAGCGGTATGTTTGGTGGCCACAATTGTTCTTAGGGTTTACCTTCAATATGGGATCGCTCATGGGCTCAGCAGCAATAACAAACCAGATCAGTATAGAATCCTTGCTGTTTTATATAGGATGCGTCTTTTGGACGCTTAGTTATGACACCATATACGCCCATCAAGATAAAAAAGATGATGAAAAACTCGGGATGAAATCTACCGCATTATATTTTGGTGATACAACAAAATCTTGGTTGAAAAGATTTTATTTAATATCTCTTATGACGTGGCTATATGCTGGTATTTTATCATCATTAAATAACATTTTTTATATTGCTCTACTTGCCGTAGGGTTCATATTTCACCGCCAATGCAAAAATTTCAATCCTGACGATCCCAGTCAATGCATGTCCATATTTAAAAATAACTCCTACGTAGGGTTGCTGCTCTTTTTCGGCATTCTTTTAGATAGAATTATCACCTAGGTCTCAAGAGTTTCGGCTCTAATGAAATCAATAGACTCAGGTAGCCCGCAGAAACAAAAAAACTTGCTTGACAAACTCCGCCAGCCCACTTATCATGATAGTGAAGCTATTGTATTTGCTTTCGCCAATCTGCAGATTAAAAG
>NODE_3_length_33387_cov_603.187447
GAAAAAGATTTAGTAGCATATGAAGAAAGAATAATGGATCTGCGGAAAGAAGAAGGCATCCTCGCTAAAAAACTTGATGAGGGAAAGATTGAAGGAAAGATTGAAGTAGCAAAAAACCTACTTAAGGCTGACATCTCTATTGATATTATCTCTCAGACAACCGGCCTTCCTCAAGCTGAGATTAAACGACTTCAGGAAGAAATCACCTAAAAGGCTAATGATCAACGAAAAAATTGTAAGAGAGAACTTAAAAAAAGTCATAGAGCAAAAAAGCGGTAAAGATGTGATCGCTCTTGGCATAATATCCTCAATTATTATTAAAGGTCAAGATGTTGGTTTTGTGCTTGAAGTTGCCGGTAACACGCAAGCAAATGAAGAATTAAGAAGAAATTGTGAGCAAGCTGTTAAAGCTATACCGGGGGTGACAAAAGTGACCGTGGTTGCTACTTGTCAAAAACAAACTGGGCAACAAAAAGCTAAATTACATATCGAAGGAGTGAAAAATATAATCGTTGTGGCCTCTGGTAAAGGCGGTGTGGGCAAGTCCACAGTTGCGCTAAATCTTGCTCTCTCATTAGCAAAGTTAAAACACAAAGTTGCGCTGGTTGATGCAGATATATATGGTCCTTCAATTCCTAAAATGCTTGGCGCTGAAAAATTAAAGCCAGAAATACAGGATAGTAAAGCAATGCCTATAGAAAAGTATGGACTGCATACTATTTCAATTGGCTATTTTATCGATAAAGATCGTGCAGCAATATGGCGCGGACCTATGATTACAAAAGCACTTTATAGTCTGCTAATGGGAACAAAATGGTCCGATATAGAGTATTTGATAATTGATACACCACCTGGAACTGGCGATGTGCATTTAAGTCTTATGGAAAATTTTAACTTAACTGGGGCGATAATAGTTTCAACTCCACAGGAGCTCTCTTTAATCGATGCTCGCAAAATTTATGATATGTTTACAAAGCTCAGCGTACCGGTTATTGGCATTGTAGAAAATATGAGTTATTTCATTCAAAGCGGCTCAAAAATATACATATTTGGAAAAGACGGTGCAAAAAAAATGTCTGAGGAGCTGGGCATCAAACTTCTAGGCAGAGTTCCTCTAGATCCACAAATATGCCATGCTTCTGATTGCGGAAATCCTTTAATGTTAAGTGAGGATTTGGCAGAGATTTATGAAGACATTGCTCAAAGTATAGTTAAACAATAGAATAAGCGTGAGAAACATGCGAATCAAAGTCCTCTTTTGTTAGTTACAAAATAGACTGCTTGCATAACCATTATTTACATGAAAAATTAGCAGCTTTTGTCATTCCAGCGCGTGACGCTGGAATCCAGAAAAAAAGAAGAATGGATCCCAGTGGGCTTTGTTGCATCGCTAGCTATGATGGATTAAAGATAAAAAAGGTGGAGAATATCAGTAGCTTATTATTCTGGTATTTATAACAAGAACGGTCAGTGAATACCTAAATTTGAGTAAAAGAAATTTCACTACCACTCACTAATCTGGCTAAAATTCAAGAATTTCAATGCTTTAGCTATTTTCAATAGAATTAAATTTATTAATATAAATAACAAATTACTATTCTTAAATTTGATCAGATTGATTGCAAAAAAACAAGATTTTCAATAAGTTGCTTATAATCCTAATTATAGTTAGCCTTTCATAAGTAGCGATGCAACAAAGCCATCCCAGTGTCAAGCACTGGGATGACACCTTTATGTTTGAGGCAAAACCGGCCATAGCATTTAACACACTGCCTTCGCAAAATGTTCGTACAGTTGTTCGTTACGTGCTGGAATGACAAGGTGGAGTGTCTTTAGATGTCATCCAAGTAGCTGACACTGGGATCTAAAAAATTTAATTTATATATAAAGTTTGTTTAAACTATTTTCAAAACAGATAAAATATAATTTTACAATTAGCGTAAATAAAATGAATTATGATGTAATCATTTCAGGTGGTGGGTTACTTGGTCTTATTACTGCCATTGGCCTCAGTTGTGACTCTGTGTCTGTAGCTGTGATTGAAAAAAATAGTCTACCACGTGTAGTAGATGATAATCGAGCATTTGCTATTTCTCAAGGCTCGAAAAAAATATTGGAAAAGTTAGGGATTTGGCAGTTTGTGGAAAGTGAAGCTGAGCCAATACTTGATATATGCATATTAGATGCGGTTACTGTGCATTACAATCATAAAATGGTTAGCGAAGAGCCAATGGGTTATGTTATCAACAATGCTACTATATGGAATGCAATCAACAATAATTTTCTAAATAAACTGAATATATACTCTCCACATTCCTATAAAACAATTGTTTGTGATTCAGGATATGTGGAAGTGATTCTTGATAATAACCAGGAATTAATATCATCGCTACTTATCTGTGCTGAAGGCAAAAACTCTAAATTACCAGAGTTATTTTCTATACCGACAGTGAAATTTGACTATAAACAAAGTAGCATAGTATTTAATGTAAAGCATGAACTGCATCACCAAAACTTAGCTGTGGAGCGTTTTTTCCCTGGCGGTCCATTTGCAATTCTACCGATGAAGGGTGGCTATACTTCTTCGATAGTTTGGACAGAAAAATCTGAAATTTCAAAAATGCTAATGGATCTGTCTGAAGAAGAATTTATTATAGAGCTTAAAAAAAGATTTGGTTCTTATTTAGGAGAGATAAAATTAGAGGGTGAAAGAAAACTTTATCCTTTAAGTTTTGCTTTCGCAAAAAAGTTATATAAGGGTAGAGTTTTGCTTATCGGCGATGCAGCACATTCAATTCATCCAGTTGCAGGTCAAGGGCTTAATCTTGGAATTAGAGATGTAGAAAGTGTTATAAAGCACGTAGTTGCTGCAAAAGCGGCTGGTACTGATGTTGGCAGTAGTTATTTATTAAAGAAAATTTCACGTAACAGATACTTTGATAATTTTACAATGGCGCTTGCAACTGATGGATTAAATAGGATGCTTTCCAACAGAATATTTTGCGCTAAAGCACTAAGAAATCTTGGCTTGATTGCAGTTGAAAATTCAAATTTCCTCAAAAAACGCTTTATTCGGCATGCTATGGGATTTATATAAATCACTATTTTATAGTTAATGCAAGTCAGGTTTCCCACGTCATACCGCCGCGGTATCTTGGCCGCTAACACGTAGCGGGATGACGAATGTATCTGTTTAGCAGTTGTGTTAAAAGTCAATAGAAAAATTGATGTAGCTGTGGATAAGTACTTTTATCTGTATAAACGTGCTTATCCACAGCTATACTGGCTCTTAGATAGAAACAGACAGAGAGTTATATTCCTCAGTAAAAACCCTGTCATCTCTGACTAAAGAGTTAGCAAGAATAAGCAATTTCCTCATGGCAGCAGTGGAAGCAATTTTATATGGCTTTTTATATTGACTATATAATCTAGTAAAGAAAGGTTTGATATAGGAATTAGGGGGGGAGGGGGGGATGTATGGTCCCAGAGTGTGATGGTATGATAAAATATGAGAAAACAATACCATCAAAGGAGGAATTATGGGACAAATATTACATGGGTGCGCCAAAACAACAGAGACAATTCGTAGAGCAATACAAAATAGTAAAGAGAGCATAGCAAAACTCTCCAGGTACTATAACCTTAATCCAAAAACTATCATTAAATGGAGAAAACGGTCTTTTGCCAAAGACGCTGATATGGGTCCGAAGCATGCAAGATCAACTGTTTTAACTTTAGAAGAGGAGGCTGTAATTGTTGCATTTCGTAAGCATACTCTATTGCCATTAGATGATTGTCTCTACGCTTTGCAAACCTCAATCCCACACTTGACTCGCTCTAGTCTACATCGTTGCTTACAGAGGCACAGCATTAGCAGACTACCAGATGTTGATGGCGAAGTTAAACCAAAAAAGAAATTCAAACAATATCCTATAGGCTATTTCCATATTGATATTGCAGAAGTCAGAACAGAAGAAGGAAAGTTATATTTGTTTGTTGCAATAGATAGAACATCCAAATTTACGTATGTTGAGTTGCATAAAAGTGCTACAAAACCTATAGCTGCTGAGTTTCTACGTAATTTGATTAAAATTTTACCATATAAAATCCACACTATTTTGACAGATAACAGTGTACAATTTACCAACCAAAAACGCCATAAATACGCTTTTCAACATATATTTGATAGAGCTTGTGAAGAAAATGACATTGAACACCGTCTAACAAAAGTTAGCCATCCTTGGACAAATGGGCAAGTTGAGCGTATGAACAAAACTTTAAAGAATGCCACTGTTAAGAAGTATTACTATCAGTCTCACCAGCAACTCAAAGAGCATCTTTATGACTTTGTTATGGCCTACAATTATGCTAAAAGACTCAAAACTCTTAAGGGTCTTACACCTTTTGAGTTTATATCTTTACAGTGGACAAAATCTCCTGAATTGTTCATACTAAATCCACACCATCACACTCTGGGACCATACACTCCCTGTGTTTCGTAATATTATACAATCAAATTGATAAAAGCTGTATTATCTCCTTGCAGCATTAAGTGTATATTTTTTGCTATTTTTTCCACTAAGGGAGTAACATTATCAAAATTTGAAAATTTTGATAACACATAATCTGCTAAGCTTCTTTGATCTTCAGGTCTACCCACTCCAAATCTCAAGCGCCAATAATCGTTGCCAATAAAACTATCTATGGATTTAAGTCCATTATGTCCAGCAGAGCTACCACCTTTCTTTACTTTTATTCTTCCAAGTTCCAAATCAGCGTCATCGTGTATGACAACGATATTATCTAGCGATAATTTGTAAAAGTTTCGTATTTTTGCAACAGGGATGCCTGAATTATTCATAAATGAATAAGGCTTTATTAACATGATTTTATTATCATTAATCATGCCAGAGGTTATCAGATAATCGGCTTTTTTAGAGAACAACTGAAAACCCCAATATTTGCAGATTGCATCAACGGTGATGAAGCCGATATTATGATGAGTTAACTCATATTGACTACCAGGGTTACCAAGCCCAACTATCAGGTGCACTATTCCTCTGTTTCTGCTTGAGGTTCTTCAACGTCACTATCGGCAGCAGAAATTGTAACAATGGTAAAATTTTCTTCTTCATGAGCTACAAACTTAACACCTTCTGGTAATTTTACATCATTGATATGTATAGATTGGCCAATCATTTTACCGGATAAATCAACTTCAATAACCTGAGGTATTTTATCAGGAGAGCATTTAACAGCAATAGAACGACACAAAACATTAAGCACTCCACCTAATTTGATTCCTGGAGCTTTACTTTCATTCACAAATGATAGAGGTATGTCTATTTTAATTTCACTGCCTTTATCAACAAACTGAAAATCAACATGTTGCACAGTATCCTTTACTACATGCAATTGGATATCGCGAACAAGAGCATATTCCTTTTTGCCCGAAATATTCAGCTCTATCAAATGTGCAGAAAGAGAACCTGATTTATATTGCTTCGTGAATTCCTTTGCAGACAATGTCAAATTTACATTATCATGGCCCTTTCCATATATTATTCCAGGGATGTTTCCTTTCTTCCTTAGAGAATGCATCGCTTTTGTTTTTGTTATATCACGTAACTCTGCATTAATTGTTACTATTTCCTGTTGCGTCATCGATTACTCCTATTCAGCTAATCCTTTTAATATAATTTAATAATAATATAACATAAAAATATTTATTTCAAACTTCATTCTTTCATACTAATTGTTTGTGAAAGGATTTATTTAGATATATATTTAAACTTATTTAACAAGAACTATGGGCATTGACGATAAAGTAATTTTTAGGATTTATAAACCAACAAGAACTGCAACACAATCTGGTTTAGGTAATACAAATTTCTGGCACCTAAAAATTGAATCTGGCTCTTACTACATTGAACCTTTGATGGGGTGGGTTGGCTCAAAAGATCCAAAAAAACAGATTGTATTAAAGTTTGATTCTCTTGAAAAAGCAGTATTCTACGCAAAAAAACGCAACGTTAAATACATAATTGAAATGCCAAAAAATGTTAAGAGGCTGCCAAAATCTTACGCAAGCAATTTCATACTAAAGTAAGTTGCACAACAAATGGTGTTATGCAAGTAGCTGACACTGCTCTCCTTTGTCATCCCAGTGCCCAGACACTGGGATCCAGGAATTTTATTAAGTTGGTAAGCATAAAAATAGCTGTTTTACGTTAAAATACAATGTTTTGATGATTATGGAAAGGCTGGATCCCAGTGTCAAGCACTGGGATGACACCATTTGTTGTAAACTCACTTTTACTCTATGGTCTTGCCGCTATCCTGAACGGATACAAAGTAAGTTTTATTGTGATGTGCTCATCTGTAAAAAATAAGACTTAATCTCACTGTTGATCATGGATTTTAAGTTGTGCTAGCACACTGCGGCCATTTAGAGAGTCAAGATTTTTAACCTGGCTAGCCAGTATTAAAGAGTTATTTTTCAGGTATTTCTTTACAAGGCTTGCAAGTCTTTTTGGATTATTCAAATAGCTCCATTCTGCTTGTAAAACTTTTATATCACTTTGTACTAAATTAATTTCACTTTTTATTTTTATTAGCTCTCTATTTAACGACTGAACATGTAATTTTACCTTAAATAGTCCTACAATGCTAAGAAAAAACATAACTATTGAGATGATGCAGAAAGTTCTCACGACAACCTCTGTATAGCTCTTAGTTTTGCTGAGCGTGAACGCGGATTTGCACTTACTTCTTCTATACTTGCTTCGATCACTTTTTTATTTAGCAGAGAGAATGTCTTGCAATCAGTAGCACATAAATCTTTAAAAAAAGTTTTGACTATACGATCTTCTAAGGAATGAAAGGTGACGACAATTAATTTGCCATTCTCACTTAAAATCTCAGATGCAGCTTTAATACCCTTTTCAAGTTCTCCCAGCTCATCGTTTACCCATATTCTGATTGCCTGAAATGTTCTGGTTGCAGGATCAATTTTGCTTTTTCCACGAAATACCACGGAACGTACAATATCCGCAAGCTCAAATGTAGTTTTGATAGTTTTCTTCTTCCGTGCATTTACTATTGCTCTTGCGATTTTGCGAGAATGACGTTCGCCTCCGTAGTTATATATAGTATTTGCGATTTCTTCTTCGCGTAAAGCGTTAACAAACGTTGAAGCGTTTATATAAGAAGAGTTATCCATACTCATATCGAGTGGACCATCATGTAAAAATGAGAACCCTCTATCCCCGTTATCAAGCTGCATAGATGAAACTCCGATGTCAAAAACTATTCCATCGATACCTTCAATATTGTTGCTATCTAATAAATTTTTAATATTACTAAACTTCTCAATGAATAGTTTTATTCTATCTGGATATCTAACGCTTAAATCATCATAAAACTTAGTTACCGTTTCATCTCTATCAATTGCATATACTTTGCAATCAGCTGACTCCAATATTGCTTTGCTATACCCTCCAGCTCCAAATGTGGCGTCCACGTATATGCCACCATCCTGCGGTGATAGTAGTGATAGCATCTCTTTTAACAAAACTGGAGTGTGTGTCATATCAAAAAATTTAAGTACAGTTGGTGTAGATATCCTACTCTACTCTACTCTTCACATCAATTTTATTTATGTACATAGATTTTCTTGCCAAAATATGGTATCTTATCGGAATATATGAGCAATAATATTAAAATCAAGGTTTAATATTGTTAATATAATATTCACATAACGTTCACATTTTTTTTTATATATAAGGTCAAACAGGCTATAGGGAAATTATGCAGCAAATAACAAAAGTAATATTTTCAAGTTTGATTTGTAACACTTTATTGTGGTATGACCACATGCTTTTTGGCCACTTAATAAACATAATAGGTGGTGTGTTTTTTCCATCGGATGATCAACTAACCAGCGTATTGAAGGCTTTTGGAGTGTTTGCAGTGGGTTTCTTAATGAGACCAGTCGGTGCTGCTATATTTGGTCACATTGGTGATAAACATGGCAGAAGAGTTGCCTTATTGCTCTCGATTATATTAATGACTTTATCAACCGTATTAATTGCTTTTGTTCCAGGTTATCAAAGCATTGGAATACTAGCGTCAATGCTGGTAGTGTGTTTAAGATTATTGCAGGGTATATCTCTTGGAGGAGAAGCAGGAAATGCGCCATTTTTAATAGAACATGCTCCTAAAAACAAAAAAGGATTTTTTGGCAGCATTGAAGTATTAAGCGCAATTTTTGGTTCAGTATTAAGCTTGATAGCGGTACTCATATGCAAAAAAGTATCTGATTTTGAATCTTGGGGGTGGAGATTACCTTTCATTTTCAGTTTAGCAATGGGATTAATCAGCATATATATGAGATATATACTTGATGAAAGCCCAGAGTATAAAAGACAAAAAAATCCGTCTAAATTGCCATTAAAAGAGTTATTAAACAATTACAAAAAGCCTGTTCTAATATCAATAGGTATTGACTTGGTTGAAAATGCGTCTCTCTATATATATTTGGTCTTTTTCAATGTGCTTACGAATAAAATATTAACAGTAAATACTCATTTTAATCATATAGTGGAAATACTGAGTCAAATTGCACTTGGAGGATTGACAATATTGTTTGCAATACTTTCTGATAAGGTAGGAAGAGAAAAAGTTATGAAGTTTGCATTTATAGCTTTTGTAATAGTGAGTTATCCAGTTTTTTCAATGTTATGTAGTGGCAATTACTTGCTGGCACACATTCTTTTTATAATTCCAATAGCTGCATCGCTTGGTCCTGTCAGTGCACTTATGTGCGAATTATTTCCAACAAAGGTTCGGTACAGTGGATTTGGTTTATCAAGAAATATAGCTGCTGGATTTTTTGGCGGCCTTGCACCATTTATATGCACAACAATTATCAAGGTTACAGGACAAGAGACTTCAGCTAGTTTTTACATGATTTTCTGTGCATTAATTGGGCTAGTTGCTATATCGCAAATTAAGGGTGAGCTTTCTTCAAAATCACCTAAAGTAAACCAAGTATAATTGCAGTATAGCAGAATTTAAAAAAATCTAATTATAAGGTGGGAAATGCCAATTCTTAGGTGATAATGTGAATATTTCAGCACCATCTTTTGTTACTCCAATCGTATGCTCAAATTGAGCAGAAAGTGAAAGATCGCGTGTTGTTACTGTCCAGTCATCGAGTTTACTGAGCAGAGTCTCATGTTTTCCAGCATTAATCATTGGCTCTATTGTAAAAAACATACCTTCCTTCAAGACGAGATTTTCATCTTGATCATAGAAATGCACTACATTTGGTGGAGCATGAAAGACTTTTCCTATACCATGTCCGCAGTAGCTGCGTACGATAGAATATCCAAAATCTCTAATATATTTCTCTATAGCAAGCCCTATTTCATTTAACTTATTGCCGGGCTTAACTTGTTTGATTGCTTCCATCAATGCATGATAAGTAGCGTCACACAAGCGTTTTGCTTTTATTGATGGCTTGCCAACCCAAAACATGCGACTTGTATCACCATGCCAGCCATTTAAAATCACCGTGACATCAATATTTAAAATATCTCCATCTTTAAGTGGTTTATTATCGGGAACACCATGGCACACAACTGCATTTTTTGAAGTGCAAATCGATTTTGGATACCCCCTATAGTTTAGTGGTGCTGGAATTGCACCTGCATTAATTATAAAATCATGACATAGATCATTTAACTCATTAGTTGTCACCCCTACCTTTACGTACGGTGCAATGAAATCAAGAGTTTTAGCAGCAAGCCTGCCAGCCTTGCGCATAAATTCAAAATCTTCTTGTGAGTGTATAGTTATGTTCATATTTTCCATGTCTTATTGTAATTGGTACGCTTACTCGCAAGTACATAAACATAATAATTTTACATATTATAAAAATAAGTCCTATGGATCCTAGTGTCAAGTCATTTGTATGAAAGGTGGTAAAACAGAAATCTAGACTGTAACTTTTGATTTAACCCAATTATACAATTTACTCATTTTACCATCCTGACCTAAAATACCAGAATTATTTTTGTAAAAAGTGTCAACTATTAGCTTTATAGAGCCTATAGCAGCAGAAAATACAGGATTTTTATCATATTCGCCATCAAGGCCACTGAGAGATTCAGGGGACCCAATTCGAACTTGTTTATTGAATATATAGCCTGCAATTTCCTTCATGCTTGTAAGTTGACTAGTTCCACCTGTGATCACTACTTTATTAATTGGATCTTTCTGCTCTTGAAATTGCTCTCTTACCATTTCAAGTATTTCTTCAACTCTTGGTCTTATGATGTTAATAAGCTCAGATTTGAATACTTGAGTAGGTTCATCATTTTCACTATTTTGGACTGTAATATATTCGTTCTCATCTATTGAAGTTACGATAGTGCTACCATACAGTATTTTTATATACTCTGCACGTTCTATGCTTGTGCATAGCCCGTAAGCAATATCTCGAGTGATATGAACGCCACCAATTGGAACGCTGCTTGCATACACAAGTTTCCCTCTTTTGAAAATTCCAATTGCAGTGCACCCACCGCCTATATCAACAATAGCAGTCCCGAGCTCTTTTTCATCTCCACTCAGACAGGCAAGACCTGCAGAATATGCAGAAGCAATACAACCTGCCATATTTAATCCACCATTATTGGTAATACAGTTTTCAATATTGGTAAGCGCTGGACGCGAAGCAGTGACAACATTAACATCAGCAGATAGTCTTTTTCCGTACAATCCACCAACTTCTTTTATGTCAGTCATGTCATCTAAGTGATATTTCAGTGGTATATTGTGAATGATAACATTTTCTTCAATATATTTCTCAAACGTCTGAAAAACTACGCGTTTTATATCCCGGTCAGAAATTTCATGATTAGCTGCAATAATTTCATTATGTACATTGAAAGATGAGATGCTACATCCAGCAATGTTCACATATATCTGGTCTATGGTTTCTTCTGACACTTGCTCAGCTAAACCTATAGTTGATGAGATGGAGTAATTTGCGTGTTTTACATTAGTTATTGATCCACCGTTTACACCTTCTGCAATCTTATAACCCGTTCCTGTTACTTTATAGCTGAAGTTGCCATTTATCTTAACGATTAGACAAATAATCTTTGTTGTACCTATGTCTAAAACAGCAAAAACATTTCTCTTTGGTTTTGCTATTACTGCAGAGTACATTAGTTAACCTTATTACGCAATTTCATTTAAATTGTAGCTTTCTTTAATAATTTATATTTCTATTATAGATATAGCAACATTTTAATATACACTAAATTCTGGACAAAAGGAAAAGCAAAACATAGAATTATAATTTTTATGTCCATATTACCAATTGTAATTGCCCCTGATGAAAGACTAATCACACGTGCCAGTGAAGTAACAGATATAAACGATAAAATTAAAGAATTAGTAAACGACATGTTCGAAACTATGTACGATGCAGAAGGTCTTGGCCTTGCTGCAGTGCAAGTTGGAGTGTTAAAGAGAATTTTTGTTGTGGATGTTCAGCTAGAAACAATTGAAAATGAGCCAGCAGGATATGGCTCAACTGGCAAATTTTACATGATTAATCCTGAGATTACAGAATTATCCGATGAACAAGTAATTCTCAAGGAAGGATGCCTTTCAATTCCAGAGCAAAGTCATGAAATTAAGCGTCCAAAGTATCTAACTGTGAAATATAAAGACTTAGATAATGAAGAACAAACACTAAAAGCTAGTGGTTGGCTTGCAAGGTGTATTCAGCATGAATTAGATCACTTAAACGGCATATTATATATTAGACATCTATCTAAATTAAAGTATGATATGGCGATAACAAAAGCACAGAAGATTAAAAAGCAACATGAGCAATGAAGACCTAGAATTATTAAAATTTTACCATGAAGTGGGCGTTGATTGCACACTAATGGAGGGTGAAGAGGAAAAAAAGTTGGAGAGCAAAGAACCCTCTGTTATCCAAACTGGGACCCAGAAGAAAGATGCAGATACGCGCTGGGGTGACACTAAAGATGGAAAAGACATGTTTCCAAGTGATTGGATAATTGAAGCAAGGAAACTTGCAGGTAAATGTGGTAGTGTGGATGAATTAAGAAGTGCAGTAAAGTCATTTGAAGGTTGTGAGATAAAAAAAACTGCAACTAATACTGTCTTTTCCGATGGTAATCCAAACGCAAAAATTATGCTCGTTGGTGAAGCTCCAGGGGCAAATGAAGACCTTCAAGGCATACCATTTTGTGGTGCAAGTGGAATGTTGCTCGATAAAATGTTAAATGCAATCAATCTTGATCGCACCAAAGTTTATATAAGCAATACCGTATTTTGGCGCCCACCTGGCAATAGAAAGCCAACCGACCTAGAGCTTGATATGTGCAGACCATTTGTTGAGAAGCATATTGCACTAGTTTCACCGCAAATTTTAATTTTGGTCGGGGGAATCGCATGTTATAGCCTTCTTGACAGCACAAAAACTATATCGAATTTGCGTGGTAGATTTCATACGTACACTAACCAATATTTGTCCAATTCAATCACCACAGCCGCTATATTTCATCCAGCTTACCTACTTCGCCAACCGGCACAAAAACGTTTAGCCTGGGAGGATTCGAAGAAGATTAGGGAGTATCTTGATAACACCAATAACTGTACGAATACTTAACACCACTGGTGTCGGAAAGTAGCCTGCAGAAACGAAAAAACTTGCTTGACAAACTCCGCCAGCGCCCTTATCATGAAACTGAAGCTATTGTATTTGCTTTCGCCAATCTGCAGATTAAAAGGTAAGGATTACTTAATGTATCGGCGTCTTATGTTCAATTTTTTGCAGTATATAGATACTGTATGTCTTTACAAAACTTCATCTACATCTAGATTTTTATCTAAATAAGCTGAACGCGCTTATAAAGCGTTACAAGACATCAAAAAATGCCAATACTCGACAGAGATAGTAAAAGACTAGCTAACTCGGGGATTCTTTGTCTTTTTTTCTGCTTAGTAAACTTCTTAAACATTTGCAGCGTAAGTTAGTTGCAATTAAAAGCAGCTTAATCTTGCTTGTCAAGCGTTTAAAACATAAAAAACGCCAATATTTTAAAGCGGATAATAACCCCAGGGCTTCTTTTGCCTTTTTTTTCGTTTGGTAAATTTCTTAATGTTTATAGCTAAACGACAATCGTCATCCCGCTGCTTGTTAGCGGGATCTATGCTTTGAGATACCGCGAATAAATCGCGGTATGACGTAGAGCTCGCGTTAGCTACACTTTTATGCTTACCAACTCAGTATCCAATCAAAACCTGGATTTCAGTGTCAAGCACTGAAATAACACCGAAAGGGCTACTGCTGTCTTGGATGGAAACCAGTGTCAGCTACTTGAATCTGCCACGCAAATTGCCTGCAAATTGCAATGTTCGTACAGCTGTGCGTCATGCGCTGGAATGGCATCAAGGGGTAACTTTTTATTTAAACAATGATTGTAAAATGATTATAATAAGAGATCTATTGAAATTTTAAAGTTATTAAATATTGACGCTATATACTTAAGTGTTAAAATAGAATGAAAAGTTTTTAGGAGTTTATATGGCAGCAGGTGGGAAAGCAAAGACAGCTAGTAAAAATAACCCTACTCAGCGTAAGAAAGCTGAGCAAAAAATGTATAAAGATAAACCGGTAAAACCTGTTAGATATATAGATCGTGATTCGCGCATGAATTATATGTCTGCTCAATATGACAACGGCAATCTGGTTGAAGATGAGGTAAGCGGCAATCCTATAAAGTGGGAAGCTGTATAATAGTTGTGGTTAAAGTTACTATTAATTCTAAGGAATGTGAAGTAGAGCATGGGCTCACTATAATTCAAGCTTGTGAAGTCGTGGGCGTTGAAATTCCACGTTTTTGTTATCATGAGCGTTTAGCAATTGCTGGTAATTGCAGAATGTGTTTGGTTGAAGTGGAGGGTGGACCTCCAAAACCAGTAGCCTCTTGTGCAATGCCAGTTGCAGAAGGGATGGTTATTCACACTGATACCCCTAAGGTTAAAAAAGCACGTGAAGGTGTGCTTGAGTTTTTGCTAATTAACCACCCGCTTGATTGCCCAATTTGCGATCAAGGTGGTGAATGCGATTTGCAAGATATCACGATGGCTTATGGGAAAGGAACCAGCAGACTTGATGAGCATAAGAGGGCTGTGCCAAAAAAACACTTCGGACCACTGATTGAGACTGCGATGAATCGATGCATTCATTGCACTCGGTGTGTTAGATTTTTGTCTGATGTTGCAGGTACAAATGAACTTGGAGGAATCGGAAGGGGAGAAAATGTAGAGATTAGCACTTACATAAAAAGGCATATTAGTTCTGAATTATCTGGAAATATCATAGATCTCTGCCCGGTAGGGGCTTTAACTTCAAAGCCTTACTCCTTTACAGCGCGTCCATGGGAGCTATCACATTGTGAGACTATAGATGTGCTAGATGCTGTGGGTAGCGCAATTAGAGTTGATTATCGTGGCCCGGAGGTTATGAGGATATTACCAAGGCTGAGCGAAGAGGTAAATGAAGAATGGATATCAGATAAAACCCGCTTTGCCTATGATGGACTAAAAGTTCAGCGTCTTGATCAACCTTATATAAAAAAAGATGGTAAATTAGCCCCAGTTGATTGGAATGAGGCATTAACTGTTGCTGCAAAGAAATTAAAGAATACAAAATCAAATAAAATAGCTGCAATTGCAGGTGATTTAGCAGATTGTGAGTCTATGCTTCTACTTAAAGAAATGATGCAGAAGCTCGGCTCGGGGAATATAGACTGTAGGCAAGATGGTGCAAAGCTTATACCAAGTAATCGTGGATCGTATGTGTTCAATACCACTATTGAAGGTATAGAAAATGCAGATTTATGTCTGCTTATAAATACAAATCCAAGGATAGAAGCACCGATCATTAACGTAAGATTGAGAAAGAGATATTTACAGGGCAACTTTCCTGTTGCAAGTGTTGGTCCTAACATTGAATATTTGTATCATGTTGAGAAATTGGGCGATAATCCTGATATTTTGAGTGAAATAGCAAATGGAAATCATAAGTTCTGTGAGCTGCTGGTAGCTGCTCAAAACCCTATGCTGATTATCGGTCAAGATGCGTTGATAAGAGATGATTCTGAATCAGTTCTAATTCTAGCTGGCAAAATTGCAGAAAAATTTAACATGGTCAGAGATGACTGGAATGGCTTTAATGTGCTGCATAAAGCTGCAGCAAGAGTTGGTGGGCTAGATATTGGGTTTGTTCCTGAAAAAGGCGAAAGGGATATTAATCAAATATTGGAACATGCAGAAAGTGGTGAAACAGAAGTGGTTTATCTTCTTGGTGCAGATGAAATTGATACATCAAAATTAGAAAATACATTTGTAATTTATCAAGGTCATCACGGTGATAAGGGTGCACATGTGGCAGATGTTATCTTGCCTGGTGCTGCATATACAGAAAAATATGCAACTTATGTAAACACTGAAGGTCGAGTGCAAAGAACAAATTTAGCTGTATTTCCTCCAGGTGAAGCAAAGGAGGATTGGTTAATTATTAAAAATCTCTCGCAATATTTGGATCTCTCCTTACCATATGATAGTTTATTTGACGTGAGAAAAAAATTAGATACTATCGGTCCACAGTTTAGAAATGCTGATCAAGTGATAAAAAACACATGGGTGCCAATTAGCAATGGTAAAATAAATTTAAGTGATACACCTTTTACTTTAAAGGAGTGTAATTTTTATATGACGGATTCAATAAGTCGCGCTTCAAAAATAATGGCGGATTGTACTAAAGCTTTTTATGAACACGCTAGTTAATATTTTATTTATTTTAGTACCGCTACTACTTTCAGTTGCATATTTGACATACTTTGAGCGTAAGGTCCTTGCTGCAATTCAACTAAGGCACGGCCCGAGTGTAGTTGGACCTTTTGGGCTATTGCAGCCATTTGCAGATGCTATTAAGCTACTGATTAAAGAGCCGATAATACCATTTAGAGCGAGCACCATACTGTTCATTATGGCTCCAATGCTTACCTTTATCTTGGCATTAATTGCCTGGGCAGTTATACCGTTTGGTGCTGAAGTAATTGTAGAAAATGGCCAGCAAGTAGTTATTCCTAAGGTTATAGCAAATATTAATGTTGGAGTGCTTTATGTGCTAGCTATATCGTCGCTGGGAGTATACGGCGTGATTATTGCAGGCTGGTCAAGCAATTCTAATTATGCATTTCTTGGTGCTATACGGTCGGCTGCTCAGATGATTTCGTATGAAGTTTCAATAGGCTTAATAGTTGCTACAGTCGTTATTACCACTGGAACATTAAATCTTGGAGAGATGGTGGTAGCGAAACACAATATGCCATTTTGGGTTGATTTACTACTAATGCCTATAGGAATAATATTTTTTATTTCTTTGCTTGCAGAAACTAATCGTCACCCGTTTGATTTACCAGAAGCTGAAGCAGAGCTTGTCTCTGGATATAACGTTGAATATTCATCCATGCCTTTTGCCCTCTTTTTTCTTGGAGAATATGCAAATATGATTCTAGCAAGTGCTATGATGACGATATTCTTTCTAGGAGGATGGTATCCTCCGTTAGAACTTGGTTTGCTTTATAAAATTCCAGGTTTAATTTGGTTCGTTTTGAAGATAATTATACTTTTATTCGTATTTATTTGGATTAGAGCAACAATACCTCGTTATCGATATGATCAGCTAATGCGCCTTGGTTGGAAAGTATTTCTACCAATATCAGTGTTTTGGGTGATACTCATTTCAGGGGTGTTGCTCTTTACTGGGAATTTGCCTGGATCCAATGTTTAATTTCCCAAATACAAGATTAAGACGCAGGCGCTCGAGCAAATGGGTTCGCAATTTAACAAGTGAAAATAGTTTATCAGTAAATGATCTGGTTCTTCCTCTGTTTGTTCATGACAGAGAAGAAACAACTGAACCAATTTCTGGCTTACCAGATGTAAAGTGTTATTCAATAGATGGATTAGTGTCTATAGTTAAGGAAGCTAAAGATTTAGGAATTAATGCTGTTGCAATTTTTCCTGTAGTTGATAGTAAACTAAAATCTGAAAACGCTGAGGAAGCATATAATTCTGACAACTTAATCTGCAGAGCAATTTGTGCTGTAAAATTAAAGGTACCTGAAATTGGTATTATTGCAGACATTGCATTGGATCCATACACTATTCATGGCCATGACGGCATTTTAAAAGATAATCAGATGGATGTAGAAAACGATGAAACTATATCAGTACTGTGTAAGCAAGCACTTGCTTTAGCGAAGGCAGGATGTGATATAGTTGCTCCTTCTGATATGATGGATGGTAGAATAGGAAGAATCAGAAAATCATTAGATGATAACAACTTTCAAGACGTATTAATATTATCTTATGCAGTGAAATACTGCTCTAGCTTCTATGCTCCATTCAGGCAAGTCGTTGGTTCATGTGGGCTATCACATTCTATAGACAAAAGTGGTTATCAAATGGATTATAAAAATGCGCGCGAAGCAATGTGCGAAATTGAAATGGATATAAATGAAGGTGCAGACTTTATTATGATTAAACCAGGTATGCCATATTTAGATATTATCAAAACAGCAAGTGATAAGTTTAATTTTCCGATTTTTGCTTACCAAGTAAGCGGTGAGTACGCAATGATAAAAGCTGCTGCAAATAATAGCTGGCTGGATTATGACAAGGTGATTTATGAATCTTTGATTGGTTTCAAACGTGCGGGTGCAAGTGCAATATTCACTTACGCTGCACTTGATATTGCAAAAAATTTAAGTGCATAAGCCCTATAAAATTATTAAATTTTTGGCGCACGTTCTTCTACTGTTGCTGCATATTACCTAAAATCTTCCAATACATGTTTTAAGTTATTGATAAGTCCGTTACAATACAGTATTATAAATAATATAAACCAAGTGTTACTTAGAACATGGGGATTTTTTTTAAATTTTTGGGAAAGATGCTAGGTAAGGTTTTTCCTGCCAAAACAGTAAGCTCTCTTTTAGGAATAGGATATTTACCAAGTTGGCAGAACTATTGGTCTTCTTTTTTAATATTATTTATTGTCGATGTTATATTAATTCTTACATATGGAGGCGAATACTTACTATATAAAATGCCAGGCTCAGGAATAGTTGTAGCTGCTGTTTTTACAAAATTGGCAATAGTTATGTTAGTAATGCAATTAATTGGAATATTTATTTTTCATGCTCAAGACCCTTCAGCAAACAGTGGTGAAGAAATAGTAATACAAATAGCGTCAGGGCAAGTACTGACTGTAGCACTTTCAATGCCAGCAATAATGTCAATTTATTATGCTGTAAGTAAACTCTATGGGAATATATGTAAGCAGATGTTTCAATGCCCATTTTGGTTTAATGATTTTATGCACTTTTTCTTTTTTCTTATGATACCTTACGTATTTTTTAATGTCGTAGAAGTGATAAAACCATGGCCAATAAGTTCAATACAGCTCAGCTATAATAATGCAATGTCAATTACATTTGAGGGGATTTTTCACACATTTTATGCGGTGATTTTACTGTATTTAACAGCATTTATATTCTGCGATTTAACTATGCATGATGCAATTGTCCTAAATAAAAGCATAATTCAGTATGTGAGGGAAAGTTCAGCAGTCTTAGGTGATTATTTACATGATACTGTTAAAAAAATAGGTATTGAATAGTACTTATTTATTTATATATTTAGTATAAAAAGTGTGCAATTTGTGTGAACTTACAAAGTATAATAAAAGAGTTACAAGATTTTTGGGCTAGTGAAGGATGTGTTATACTTCACTCATACACATCTGAAGTTGGTGCTGGCACATTACATCCTGCAACAATTATGTCTGCAATTGATACAAAACCGACAAAAATTGCATATCTACAACCAGTAATTAGGCCAGCAGATGGGCGCTATAGTGATAATCCTAATCGCTTGTATCAACATCACCAATATCAAGTTATAATAAAGCCATCTGGTAATAATTTACAAGACGTCTATTTAGATAGCTTAAAAGTTCTTGGCATATCTACAGAAAAATGTGATATTAAGTTTGTTGAAGATGATTGGGAAAACCCAAGTGTTGGTGCATCAGGACTTGGATGGGAAGTTACATGCAATGGAATGGAAGTAACACAGCTTACTTATATACAGCAAGTTGGAGGGATTGACTGCAAGATGATTCCTGGTGAGGTGGCATATGGGTTGGAACGTTTAGCAATGTGCATACAAGGTGTAGATAATGTTTACGATATAATTTGGAACGATAACGGTGTAACTTACGGAGATATTTTTAAACAAAGAGAATATGAATTTTCTTATCTAGCGTTAGATTATTATGATACTAAAGTGGTACAGCAGCAATTTGAAGATACGGAAAAATTATGTAAGTTCCTTATTGAAAAGGAGCTACCAATGGCAGCTTATGACCAATGTATTAAAACTAGTCACCTACTTAATCTGCTTGATGCAAGAGGTGTGCTTGGTGTGAATGAACGTACAGCTTATATTGGTAGAGTTAGAGAGCTGACAAAAAAATGTTGTGAATTGTACATGAGTAAATAGCGTATGTCGTTGCAGTTGTTATTTGAGTGCCTTTCAGAAGAAATACCACCGAGAATGCAGAATTCAGCTACAGTTCAAGTTAAGAGCTGTATTGCCAATGTTTTTAACAAAAATAATGTAAAATTTACATCAATGGAGGTTTTTATAACGGCACGTCGCATTACCCTATTTGTCGACAACATAAATGCTTTGGAGCTAAAGGATTCCAATAACGAAGTTAAGGGACCAAACATTAACGCACCAAAAAGTGCTATCGAAGGTTTTTTAAGAAAATATCAGAAAAATGAAGAAGATTTGCTCGTTCGAAAAGTAAATAATGAGGATTTTTACTTCATTAAAAGAGAAAGCTGCTCATTTAACATCAGAGAATTCCTCAAAAATCAACTGGAGGAAATGCTCAAAAACTTTTCTTGGTTGAAGAGCATGAGATGGGGCGAAGGAAAAGAAAGGTGGGTTAGGCCAATCAAAAACATTTTATGCATTTTAAATGACGAAATAATACCTGTGTCTTTTGCAGGGATCACAGCATCTAACACAACATATGGCCATCGATTTCTCTCAAGTGGTACAGCGTTAACTGTTAAAGCACCTAAAGACTATTTTGAATTGCTAGAAAAAAACAGTGTAATTCTCCAAATGGACAAAAGAAAGCAATTTATACTAGATCAGATTAATAAATTCACAAAAGAGCAGAATTTACAACTTGAGAAAAATGATTATTTACTAAATGAATTGACAGGGCTTATAGAGTGGCCAATCGTACTGTTTGGTGAAGTGAATCAAGAAAAGTCATTTGGATTACCGAAGGAAGTAATACTTAGTATAGTTAATACACAACAAAAATACCTTGCTTTAAGTAATGGAAAGAGAATTTCACACTTTGTCACTGTTGTCAACGTCAACAATGGTGAAGTTGTTAAAGGACACGAAAGAATATTAGAAGCACGTCTTGCTGATGCCCAATTTTTAATATCTCAAGATAAAAAGGAAAATCTAGATTATTATGTCAAAAAATTAGGTTCGATATTATTTCATGCTTCACTTGGCAGCGTGGGGGAAAAGGTGAAGCGTATTACGGCTCTGTCAAAGTATATAGCTATATTTATTCCACATGCTTCGCTGATAAAAGTTGAACGCGCTGCATATTTGGCAAAAGCTGATTTGGCAACATCGATAGTAAGAGAGTTTCCAGAATTACAAGGAGTAATGGGTGGATATTATGCTTCTTATTTTCAAGAAGATAGAGAAATAGTGGAAGCTATAACTGAGCATTATAAGCCAATCGGGCCAGAGCAAGAGTGTCCTAAATCTCCTTCTGCAATTGCTGTGTCAATTGCAGACAAAGTGGATAGCTTAGTTGGTTTAATTGCAGCAGGTGAGAAAATCTCTGGTTCGTATGATCAGTTTGGTTTGCGGAGAATGACAATTGGTATCATTAGGACAATACTTGAAAATAATTTGCATATTCCAATTAGGCTAATGATAGATAAGTCAGTATCTTTATATTCAAGGCTTCTATTTAATAAAAATACAACATCAGTTGATAAGCCAAATAGAAAACAAATTTCAGAACTAGTATTTAGATTCTGCTTAGAAAGATTCAAGGTTATTTTAAAAAATAGAGATATAAGGCAAGATATTGTAGATTCAATACTATATAAAATCGGTATTAATGATCTGCTGACAGCAGAAAAGCAAACTGTTATATTGGATCGTTATCTTAGTATGCCAGAAGGTGAACAGATTCTAAGCACTTACAAAAGAGTCAGTAACATGATGAGCAAAGTAAGAAAAAGTGATGGCACTACTTATAGTGCATCTTACGGTAAGAGGTTTTTGATTGAAAATGAAGAAATTGCGCTATCAAATTGTGCTATAACTGCTTGCAAAAACATAAAACAAGCAATAAAAAATAACCACTTTAATGCAGCGCTTGATGAACTTGCTGGTTTTGCTCCGTTTATCAATCAGTTTATGGACAGTGTAAAGATTAACTGTGATTCTGATAAGCTGAGAAGAAACAGATTATCTTTGCTTGAAAATGTAGTTTCCATCTTTCATTTAGTAGCAGATTTTAACCTCATACAGGTTAAGCAATGGATAAATGCTCAGGCAATATAAAGAACAAATTAAATCATCTCCACAGTCCTGTGGCGTGTATAAGATGGTTGGAGATAAGAATAAAGTTTTATATGTTGGAAAAGCAAAAAACTTAAAGTCAAGGTTATCTGACTACCTTCAATTCGAAAATCTTTCTGAACGAATTAGAGTTATGCTCTCACAAGTTATTAAGGTTGAAATATTCATCACTGAGAATGAAATCGAAGCACTGCTTCTTGAAGCACAGCTAATAAAATCATTGAAACCACTTTATAATATTGTGCTCAAGGATGGAAAATTTTATCCTTATATAACAATTTCCAAGCACGATTATCCAAGAATAGCAAAATATAGAGGCAAATTTAAGAAGAATGAGTTTCATTATTATGGTCCCTTTACATCTGCCGCTGCTGTTAAGCAAACTATATTATCATTGCAAAAAGCTTTTCTCCTAAGAGTATGTTCAGATCAATACTTTTCCTCAACAAAAAGACCATGTATTGAATATCAAATTAAGCGCTGCTCAGCACCATGCGTAGATAAAATCACAAAAGACGACTACTGCCAATCAGTAAAACAGGCACGAAATACATTGCTTGGAAGAAATAAGGAAGTGAAAGAACAGTTACTTTTCACAATGAGAAAGTGCAGCAGTGAAGAAAACTATGAGCTTGCTGCTATATATAGAGATCGGGTAAAGTTTCTTGAGCAAATTCAAATACAGCACACGGATTTTTCTTTTGAAAAAGATGCAGATTTCTTCAGTATTGTACGTGAAGAGGATCTAGCATGTATTAGTGTGTTATCGTTTAGAAATAAAGACAACTACGGCAGCACTCCTTACTTTGCCGAGAACTGTGGTGATCACTCAAATGATGAAATTTTATCCACCTTTTTGGTCAATTTTTATAATTCAGCTAACATACCTCCAATACAAATTTACGTTCCAGATTCTATTGTGGATAAGGAAATTATAGAACAAGCACTATATAAGGTTGCTCAAAAGCCAGTAAAAGTTCTGCATGCAAAGAATAAAAAAGAGCGTGATTTATTGAAATTTGTTTATGATAACTCTCAGCATAGCTTAGAGCAGAAGCTTATCGATTATAGAAATAACCTAGAAAAGCTTGAAGAGCTTAGCAAAATCTTCTTGTTACCAAACATTCCAAAGCGTATTGAGGTTTATGACAATAGCCATATATTTGGAAACCAACAAATTGGTGTAATGGTTGTTGCAGGGCAGGAGGGTTTTTTAAAAAGTGAGTACAGAAAATTTACTATAAAGGAAAAATTTTCAGGCGATGACTATAAAATGATGAGGGAAGTGCTAACCAGACGTTTCTCCGGCAATATAAAAGGCATAATACCTGATTTTTTACTGATTGATGGTGGACCAGGACATGTTTCCATAGTACAGAATGTACTGGAAGTATTGAATATAAACGTTCCTTTTGCTTGTATGGCAAAAGGTCCTGATCGTAACGCAGGAAATGAAAGATTTTATATGCTGGGCAGGGAAGAATTCAGTCTGGCAAATGATAGCAAAGTCATGCTTTACTTACAATCGCTGCGTAATGAAGCCCACCGTTTTGCGATAACTTCACATAGAAAAAAACGCGATAAACAGTTTATAGTTTCACAATTAAGCAAAATACCCGGCATTGGCAACAAAAGAAAAAAAGCGTTGATGTCTTATTTTGGTTCAGTGAAAAATATAAGTAAAGCTTCTCTGGCTGAAATTCAAAACATACCTGGAATTAGTAAAGGTTTAGCAGAAGTTATTCTTAAACACGTAAATTATAAGAGAGGAGTACTGGAATGACACAAAACCCGTTTTATTATTAGGGAATTTATATCTTAAAACCGCAAAAAAAGGTGTGCGTATTTGTGAAAAAAAATCTCCATAAAATTTGTGAAGCAATGTGGTGGGACTAGTGCGATTCGAACGCACGACCTTCGGATTAGGAGTCCAACGCTCTATCCTGCTGAGCTATAGTCCCGTGTTTCCTACCATTCATGTAAAGTTATAGCAAAAAATCCTTTCTTTTCTAGATTTCTTGCATAACCAATTTATGACGACAAAAAACATTTCTGTACTTCTTGAGTATAATGCTATTATATTTAATAACATGGTTTAAGTAAGATTAATGCTAGTTAACAATATTGGTTATTTCTATAACAATCAAAACGACTTTGCTTTAAGCAATATAAACATTAAAGTAAAGAAAGGAAATGTTGCATGTTTATTGGGGCATTCTGGCTGTGGCAAGTCAACAATTTTGAAATTAATTGCGGGGATAGAAAATCCAAAATCTGGAACTATTTTTATAAATGATAGGTTAGTTGCAAGTAATAAGGCATCAGTCGCTATAGAACATAGAAATATCGGATTGATTTTTCAGCATTCTGCATTATTTCCTCATAAAACAGTAGTAGAAAATATAACCTTTGCTATCCGCAGCTCTTCCAAGAGAGAAAAGCACCTAATTGCATTGGAAATCTTGAAGTTACTCAATATAGAAAAATATGAAAATATGTACCCTAACGCCTTATCTGGAGGACAGCAACAATTAGTTGCAATAGCAAGAGTGATGGCACAAAACCCTGATGTTGTGTTGTTAGATGAACCATTTTCTAATTTAGATATACTGCTCAAGTGCCGAATAAGACAACATATATTGTCCCTTTTTAGAAGTAAAAATATCCCTGTGCTAATGGTAACTCATGACCCGCAAGAAGCATTGAAAGTTGCAGATTTTATCTACGTAATGAAAAATGGTAAAATTATTCAATCAGGAGTTTCTAGCGATATATACCATAAGCCTAAAGATGATACGCTAGCAAAGTTTTTTAGTGAGCTCTCTTCTACTCTACAGTTAAGCGAAAAGTTTCCACTTATTCGCTGCAAGAAAATAATCTAGTTTGGGATTGTTATAAAATAATTAAAAAACCTTGATTTATAATTAAATAAAGGTGATATAATCTATGTGTTACTTGACTTCAGTCAAGTTTTAATATTTAAAGGTCAATATTTTAAATGGAGGTGAAAATGAGTTTAGGACCATGGCAATTGTTTCTAGTCTTAATAATAATTTTAGTTCTGTTTGGTGCAGGCAGATTACCGCAAGTTATGGGTGATTTAGGAAAAGGCATCAAAAACCTTAAACAGGAGCTTAAGGACTCAGAAAAATTATCGTCTAATGAACCAGATCGTTAGCGTCCTCATACTTCGTGACATGCACCTTAGTGCATGTCATCTGTTTAAAAACTTAGTCAGGTTAAAGAATGAAAGAGATGAAGTGTTGGTATGAAATAAATAACAAATATTGAAATACAGCAACAACTATGTTAGCTTAAGAGGAATATTTTATTAAAGGATAATTGTGCAAAAAAGTGAGAAACTAACTAAAGATAAAAAACTAGCTTCTGATATTCTAAAAGAGGTTGCAGATACCAATAACAATGATAGCAATAAAGTAACTTTGTTTGACATTAAAACAGCTTTGCATGAGCGCGGTTTTGGTATTTTAATAATCATCTTCTCCTTGCCGCTATCGGTGCCTATACCGGTTCCACCTGGTTATACAACTATTCTTTCTATACCTTTAATCTTATTCTCACTGCAGCTTCTATTTGGATTTGATTCTCCTTGGATGCCCAGTTGGCTAGAAAGAAGATCTTTTCAGCGTTCAACACTAGCTCTTGTGGTAGAGAAAACTTCCCCTGTATTAGAAAAAATAGAAAAATTCATGAAGCCAAGACTGTCTTTCATTTTCTATGGGCCTGGTGAGAAGATTCTGGCTTTTATGATGTTGCTTTGTGCAATAATAATAGCTCTTCCATTACCTTTTACTCACTTCCTTCCTGCAATTGGCACAACTCTTATTTCACTTGGCATTATGAGTAAAGACGGGTTTCTATCCATATTGGGAGTTTTAGTGTCATTGTGTGCGTTGTTGCTTACTCTTATTGTAATACTCAAAGGACCACAACTTATAACCGGAGCACTTTCTCTTCTTAAAAGCTTTACAACACTTTAACAAAAGAACGAAGTACTAGCGCGAAATGAATAATGCATATTGAAATAAAACAATAATTGTGTTAAGAATTATTTTTATCAAGGGTTTTTCGTGTCAAAAAATGATAAGTTGACTAAAAGTGATAAATTAGCTTCTGATATTCTAAAAGAAGTTGCAGATACCAATAACAATGATAGCGATAAAGTAACTTTGTTTGACATTAAAACAGCTTTGCATGAGCGTGGTTTTGGTATTTTAATAATCATCTTCTCCTTGCCGCTATCGGTGCCTATACCGGTTCCACCTGGTTATACAACTATTCTTTCTATACCTTTAATCTTATTCTCACTGCAGCTTCTATTTGGATTTGATTCTCCTTGGATGCCCAGTTGGCTAGAAAGAAAATCTTTTCAGCGTTCAACACTAGCTCTTGTGGTGGAAAAAACTTCTCCAGCATTAAAAAAAATAGAAAAGTTCATGAGACCAAGAATGTCTTTTATTTTCTATGGGCCCGGTGAAAAAATTTTAGCTTTTATAATGCTGCTTTGTGCGTTATCAATAGCTCTTCCACTACCTCTTACTAACTTCATTCCTGCAATTGGTACGACTCTTATTTCGCTTGGTATCATGAGTAAAGATGGGTTTCTATCCATATTGGGAGTTCTAATATCATTGTGTGGGTTATTGCTTACTCTTGTTGTAGTAGTCAAAGGGCCACAACTTATAATTGGGGCATTTTCTTTTCTCAAAAGCTTTGTATATGGTTAGGCTTTACAACACCTTAACAAAAAAAAAGGAACTTTTTATACCAATCGATAAAGATCATGTGAAAATGTATGTTTGCGGACCAACAGTATATGACACAGCACATATAGGCAATGCACGATCTGTTGTTGTGTATGATGTGTTATTTCAGCTACTTAAGTTTTGTTATGGCAAAGTTACCTATGTGCGTAACATAACCGACATTGATGATAAGATAATTAATGCAGCAAGTGAGAAAAATAGCAACATAGAAAGTATAACCACATATTACATTAAAGCTTTTCATGATGATATGGAAAGCATAAATTGTAAAAAACCAACATACGAACCAAAAGCAACGGAAAACGTAGATTATATTATAAAATTAATTGAACATTTACTGCAATCAGGCCACGCTTACGAATCTGACAAACACGTGTATTTTAATATAGAATCTTACCATGAATATGGTGCTTTATCAGGAAAAAAAACTGATGAATTGGTTCCAGGTAGCAGAGTTGAAGTTAATGAAAATAAAAAGCACCCTGGAGATTTTGTGCTGTGGAAGCCTGCAAATGATATTGACTACAAACTTTCAAGTTATTGGAATAGCCCATGGGGAGAGGGCAGGCCTGGATGGCATATAGAATGCTCAGCAATGTCATATGCTTACCTTGGCAAAGATTTTGATATTCATGGTGGCGGCATAGATTTACAATTTCCTCACCATGAAAATGAAATTGCACAGAGTAAGTCTGCATTTGCTGGATCAATGTTTGCAAAATACTGGATGCATAACGGTTTTCTTACAGTAAATGAAGAGAAAATGAGCAAGTCCTTATTTAATATAGTCAAAGTAAGGGATTTGCTAGATAGTGGAATAAAGGGTGAAGTAATACGCTATGCACTGCTCAAAACTCACTACAGAAAACCACTTGATTGGACAGAAAACGTTATTTCTGATGCACAGGAAACCTTAAATAAATTTTATCGATTATCACGTGGTTTAGATACAATAAATATTGATGAAAGTAATGCAGAGATTTCTAAAGATTTTATAGACGCTTTAAAAAACGACTTAAACATTCCTGAAGCTCTAGCTATATTACATGAAATGGCTGCAAAAATCAACAAAATGAGTAATGAAAGTGAAAAGCTTAAATTAACTGAGAGTTTTGTTAAGAGTGCCAGATTTATTGGTCTTCTTGAGTCAAGCTATCAAGAGTGGTTTACTGCTGGTGTGAGTCATCAAGAAATAGAAAGATTGATAGATTTAAGAAGAGCAGCAAAACAAAATAAAGATTATAATACTGCAGACAAAATAAGGGACCAGTTGAAACAAATAGGGGTTACAATTTCTGATAATGAAGATGGTACAACAACCTGGTAAACTCATATGGAAAACTACTTCCTGTTATTCACAGATAGTCTAGTATCATCATTAGTCTTACCCATACATCAAGGTTTTGTGTTCAATACCATGCTTTATTTCAGGTCGTATTACACTCCACTACTTATGTTATTTTTTGGAGTACTAGGATCAAGCCTTGGTGGAATAGTTAACTGGTACTTAGGTAGAATAACAATCTCTATACGAAAATCATACCGCAAACTAGAGAACGAGCATAAAACACCAAAAATCGTAAGAAATCTACTGATTTGTGCAGTTGCATCACTTTCATGGGTGCCAGCACTTGGAAGTGTGATTCAAATTTTATCAGGTTATTTCAAGTTAAACCTTTATATCCTTGCCCCTTTAATCATTCTATCTAATTTCTTCTATTTGTTATATCTAATACTTACTTTTGGCGTATAACAGCTATAGTACTACAGCCATTAAAGCCCACTTCTGTCATCCTATGCCCTGATAGAAGCGGAGCTATAAATTAAATGCAAAATTTCAATAGTCACGGGATGCACCATGAGCTAAAAGCAACTCCACAAGTTCTTGGCAGTTATCAACTGCACAGTCCAGTGCTGTATTCCCCAAATTATTTCTAGCGTTAACGTCTGCATTGTGTTTTAGTAGCGTCTTCGTTATATCAACCTTTCTCCTAATAACAGCTAAGTGTAGTGCAGTGTTGCCATCTTTATCCTTAGCATTAATACCAGCACCTTCTTGAATAAGGCATTCTGCAATATTGTAGCTTCCAGATAAAGCAGAGTAGTGTAACAGAGTTTTACTATTTCTATCTCTAGCATTAACATTAGCACCTTTATTGATTAGAGACTCCACTATTCTTAAGTCTCCACTGAAAGTAGCCCTATAGACAGCACGGTGTAATGCTGTTTCGCCATATTCATTCTCAGCATTAACATTAGCACCTTTTTCAATTAGGCACTTCACTACATTTAACTTTCCATTCTCAGCAGCAAAAAATAATGGGGTTCTGTAGTGTTCGTCCCTAGCATCAACATAAGCATCCTCATTAATTAGGTATTCCACTATACCTAATTCCCCAACGTCAGCAGCTAAATGTAATGGAGTCATACCATAATTGTCTTTAGCGTCAATATTAGCATAACTTTTGATTAGATATTCCACCATATCCAGATCTCCATTTATAGCAGCAATGTGTAATGGAGTCCTGCCATCTTCGCCTTTAGCATTAATGTTATTATTTGTAATAACCAGGTATTTTACTATATCCAATTCTCCAGCGTAAACAGCTGAATGCAATGGAATATTATCATATTTATCTTTAGTATTAGTGCTAGCACCTTTATTGACTAGACATTTCATTACACCCAAATTTCCACTCTGAGCAGCAATATGCAACAAAGTTTGACCGTGATTGTCCTTAACATTAACAGTTTTTACAAATTCACCAGGGTAATGTTTTTCTATATGTGTTACTATTGCACTAATTGCTTTACAATCACCACTTTCAGCAAGCAAGTGCAAAGGGGTGCTTTTCCTTATAAACAGTGTTCCTCCATATACATAAGATGAGTTAAAGTAAAAGTTATCAATCAACTTACCGTATATACTTGTGTATCCCCATACAGATGCAATATGACTCATACCACCTTGTGTTAAACCACCAATGTTTACCAATTCCAAAGCTTTCCTTAGAACTTCTTCTTCTCGGCCCTCCTTTTGTAATTTTAATCTAGTTATTCTCTGCACTACTCTGTGAATACTTGCCACTTTCTCTTTCAAGTCAATCATTGAATATCGATCAAGTAGCTCAACAGCACCCCGCAGTTTGTCTTCATCATTTGCTATTAATTTTAAAAAGATTTCTTCTATACGAATCTTGTCAGGAGCAAGATAAGCCATTATCTCCAGAATATTCAACGTTTCACAGCCGTATTCTTTTTGTATATGTGTCATCGTAATGGTACAAGTTATTGAAACTGCTTCAGCATAACAATCTTCATCTTTACAAACTCCTTCTTTAAGTGATTTTCCTGTGTACCGTTGACACTCCTTTAAGTAATCACTTATCTCAAATCTTCCATAACCTCTCAACTTTGATTCTTTATTTTTGTTGCGAATGTACACTACCACTTGCTTTAAAGCCAAGGGCAAATACTGCAGCTTTTCCATTAGCTCTTTTATTTCCTTATCCTGTAAAGGGTCATCTATATTTAAGGACTTCTTAATAAATCCCAAAGCCTCCGTTTTATTGAATATATCTAACTTTATTACTTCTATATCTCCTCTTGCTTCCCACTTATTATCACGAGAAGTAATTAAAACATAAGGTTTTTTATAGTCAGGATATAAAGACAGTGGTAAAAATTTACTGATGTCTTTATATTCTCTTGCATTATCGAAAATAAAAAGACTTTTTACATCTTTAAAATATCTATATACACTCTTAATAATAGATCTGATTCCCTTTTCTTGTTCAGTATCTTCATCTGTAATAAAAATTTTCGAACCTTCAGGTAACCTTCTATTTAACTCCTTAGCTAATCCTTTAAACGATTCTTCAAGATCCTTTTGTGTTCCTGCATTTACCCATACAAGATTACCATCATAATGCTCTTTATATTCACAAGCATATTTTCTGGCTAACTCACTCTCCCCTACTCCTTCAGAACCGCCAATAACAACAATCCGCGATATTGCCATTGGTTTGTCAGTGCTTTTATGCAGCCTATCATATATTTCTTGCAATTCATTTTTTCTTCCAACAAACATTTCAACCGGATGTTTTATATTAAACTGAATAGGTTTCCCTACCCGCTTGTTATCCTGTGTCGTTACAGCCACATATATTTTATGTAGTGTTTTACTATCCTTATGTTGTTGTTCTATTACTTTATCAATTCTTTCATTCTTTTCTTTTACTCCTTGTTCTATCTTACCTAAAGTACTAGCCCACAGCTCAACTTCTCGAAAAAGTTCTTCTCCTTCTTTGTACGAAAGAGGACGCGCTTTTATATCTTTTACCCAGTCTGATATTTTTTTTAGAAGATCATTACAAAAGATTTGATTGTTACCAATATAGTCAAACTTTTTGTTCAACCTACTACTCAACTTACCTAGCAATAATTCTCTTAGCTGAGCTTCATGGGGTAAATTAACCACAAACACCGATTCATTTAAAAAGTCTTCTATCTCTTTATTGCTAACTTCCTTGCCTATCTCACGCTTTATAAAATCCATATTTTGCTTCAAGTATTGAGCAGCACTACCATCTGAATCACTAATTCTATATCTTGCACTATCACCTATATCCAGAAACTCATCTTTTGTGTCTATCCTTACAAATGAAAGTTTTTTTCCTTTATTTTCTCCACTTAACATTGCTCTTAGGTTTCTTACTTTATGTTGTATTGAATATGGTGAATCAAAATCCATATTCGTAGCGACAAAAAAATGCTTTATTCCATCACTAAACTTTTCACTATTTTTGATTTTTAAATAGGCAGGAAAAAGTTTTAAAATACTAAACTTACCACTTTTTGTTAATAAGCTACTTACACTGATTTTTTCAGTTCCATCTTGGTTGTGCTTAACTTGTGTAAACTCATGTACTATACCTTTATTTTGCTCATGCCGGACAACAATATCATCAAAACCTTGAGCTGACTCTAACTCTGTGTCTATGGAGAAAGAACATTCTTTACCCATCTTAGACATTAGAGATATTACGATCAATAACTCTTGAAAGGTAATACCATGGTAAATGCGTTTGACCCCCCAAGTAGAATCATCTTCTAGATACATTACCCCTGTTTTTATCCTAATCTCTCACTCAAAATTGAATTCACGACATCAGGGCTGGCTTTTCCCTTGGTGAGTTTCATGACTTCGCCGACAAAGAATCCGTATAATCTTGTTTTACCGCTTTTGTATTCTTGAACTTTATCTTGGTTGCTATTGATGATTTTATCTATTACCTCTGAAATTTGACATTTGTCAGTTATTTGCTTGAGATCCTGCTCTTCTATAATAAGGGATGCAGGCTTTCCAGTTTCAAACATAATATCAAAAACTTGTTTACCAAGTTTAGCAGAGATTGTTCCATCAACGATAAAATCTAAGAGTTCTGACAAAGCATTTGCTTTGATTGGGGAGCTCACAATATCAATATTTGCTTTATTTAAACGACCGAAAAGCTCTACAGTTAACCAGGTGACCGCGAGCTTTGAATCATGTTTTTTTATCAATTCCTCAAAGTAATCAGCAATCGCCTTATCGGAAGTAATGACGTTTGCATCGTATTCATTGATACCTAATTCCTCAATGTATCGGAGCTTTTTTTGATCTGGCAACTCGGGCAAAGATGATTGGATTAAATCAATTTTCTCCTGGCTTACCTCAACAGGTAATAAATCAGGCTCAGGGAAGTATCTATAATCGCTTGCATCCTCTTTGCTTCTCATCACTTTTGTTTTTCCCGAAGCAACGTCAAACAATAAGGTATCTTGACTTATTTCTTCTCCACTTTCTAAAATTTCAATTTGTCTTTGTATTTCATAGTCTATAGCTTGCACAATATGACGTATCGAGTTCAGATTTTTTATCTCACAACGAGTGCCAAATGTATTACTGCCTTTTAGGCGGACAGAAACATTTGCATCACAACGAAGTGATCCCTTTTCCATATCACCATCACACGAACCAGTGTAACGCAAAATCTGCCTCAATTTTTTCATGCATTCTGCAGCTTCCGCAGATGAACGGAGATCTGGTTCTGAAACAATTTCGATTAAAGCAACCCCTGCACGATTTAAATCTACATAAGTTTTGCTTTCCTCATGAACGCTCTTTCCTGCATCTTGCTCTAAATGAATTCTCGCAATTCTTATTTCTTTTTCATTGTCGTTGATAAATACTCTACCGTTTTTAACTATTGGCTCAAAAAACTGAGTTATCTGGTAACCTTGCGGTAAATCAGGATAAAAATAATTTTTCCGATCAAAGTAAGAATACTTATTAATTTCTGCAGAAAGTGCAAGACCAGTGCGTATTGCTTGCTCTATGCAGTAATAATTTAGTATTGGCAGCGTACCTGGCATTGCCGCATCAACTAGAGAAACTTGAGTGTTATGCTCAGCACCAAATTCCGTTGATGAGCTAGAAAATAGCTTCGTATTAGAAGAAACTTGAGCGTGTACCTCAAGCCCAATTACCGCTTCCCAATCCTCTTTCGTCATGTATTTTATTTAAATGATAATCTTAATATTCTGCAAAATTAGCACAAAAAGTCAAAACAAAACTCATGTTAGCTAAGTGGTATGCAGATTGTTTTACCCATAGAAACGGGTTAAATGCAAAAGATTACTTGACAAGCTTCGCCAGCCCTCTTATCATAAAATTGAAGCTATTTATTTATCTTCTCTGTACAGATTAAATGACAAAAAAACTCACGTA
>NODE_4_length_31143_cov_515.327844
TTATCTTTTTAGATCACCTTGTCTACCTTATTCTGCCACTCCGCTGAACGGATACGTTCAGGATTTTAAAATATATGAAACTGCGAAAGGTCAAATAAAAGCTGGAGTGGTTCAAATACCTCAAGTTAAAATAGGAAATTTTTTGATTAATGATGTACAGGCAAGCGTTAACACTCATTCTATGTCTCATTCACTACTTGGAATGAGCTTTTTAAGGTATTTTCATTTCACTATAAGAGATAATAAGTTGATATTATACCGCGACTAAACACTTCTACAATCTAAAGCTCTGTAGGTCAATATAGGAGCAGAAATAAATATTGCAGAACAAGTGCCAATCAAAATACCAAAAAAAATGATCAAGCTGAAGTCTTTCACTGCATCTGTGCAGATTAATGCCAAAGGAAGAGCAGCAAGAAGGGTTGTACCAGAAGTTAATATAGTGCGAAATAATGTAGCGTTGATACTTGCATCTACTATCTCACTCATCCGCCCACTTTTACCACTCTTGCAATACTCTCGAATCCGATCGTATATAATTACTGAGTTATTGATTGAATAACCAATGACAGTGAGGAGAGCTGCAACTGATGAAATATTAAACTCAATGCCAGTTAGGCTAATAAAACCAACAGTTAAAATCACGTCATGAATCAGTGCTGTTATTCCACTGAATCCACATTGCCAATTAAATCTAAACCAAACGTAAAAAAATATTCCAACAATCGCGATCAACATGGATAACATTCCTTCAAATATTTGTGTTGAGCTTATTTGTGGGCCAACATAGTCTATTTTACGATAGCTTATTGAGCTACCTAGCTTTTCTTCTAGTATGCTTTTTATCTTTTTGATTTTATCTTCATCTCCTTCATCTTTAAAACGCATGACTAAATTATCACCCGCTTTTGAACTCTGCACTGTAAAACCATTTTCTTTTAATGCATCGAGAATAGAGTGATTCTCATCTGAAGATTTTATCTCTATCAAAATTCCGCCTGCAAAGTCTATGCCTAAGTTCACTCCACGCAGTACAACAATGAGCATTGAAAAGATGATAAGAATAATGCTAACGAGTGCTGTCAAATTTCTATATTTACTAAACTTGATATTGAGGTTATCTGGAATGAGTCTAAGTGCCATGCTATTTACTTAAACTTGAATTTTATATACTTTTCAAAAAATTCACTAGTTTATTCTGTGATTGTTTGATTATGTCAATTTTTCCATCAGTTAATTCTTGTCTGTCAATTAAGTTCTATCTAGCTTGCATACTACCATTTTGAAGTACATTACAAAAGCGAAATACTGCCAATTTGGCCCATCATTTTATCTCTGCAAGCTTATCCCCCCCTTGTTATGTTAGCAACGCAATCTAAGCTAGGTTCCTTCATAGCAGTGTTAGGTACACTGCCATACCTTTCAAAACTTTCGTGCTCTATAGCTTCCTCAACACTTTTTCCTCCTAAAAGACAGTTTTCCCCTAAACTTTTTCCCTTATCTTTTAACTCATTAAGCCTTGCTCTGTTTTCCCCATCAATCTCCACTTTTATTTTATTGCTGCCTTTCTCACTAGGACTTAGATAAACACTTATCTTTCCTACCTCAGTAGTAAAAGACATTTCAATACCACCTTTTGAGACATCCATATAATTTCTTTTTTCCCCTATTTCTTCTACATTTTCAACTCTTACTATACTTTCTCCAATTTTGAGTATGCCAACTCTTAAATTTAAGTCTTTGGCTTTTTCATTGTTTAGGATTTCTGCAACTTCAACAATACTATCTTGCGAGTACTCTATACAAAAATATCTATTATCCTTGTCTACTCCTAATACATTTTGAGTCTGCTTGCTTTTGTTTACAATACTTTCATATGCTAAATTATTAAGTCCTAAAATATTTTTATTCCTTTGACTTAAAATCTCTTTTTCTCTGTAAATACAATTTACATAATCATCGTACCTTTCTTTAGTAAATTTATTTAAAGTTGCACCCTCCGATATTACTTGTAATATCTTTTTCTCCTCTAGAAGTCTAGAATTCTCAGTAGAATCGACCCAATATAGTTCTTGTGTTGTATTAATTATACAGTCTACAAAGGACTCGCCGTCTCTATATGGAAAAGTGAACATAATTCTTTGTTCCAGTGCTTGGCTTATAACTTCATCAAGTCTCCCTTTCAACTCCTCAATATCATCTTCACATAGACCAACTTCATGTGAACTACTAAGGATTTTGTCCATTTCTTGCCAAATATTTTCATACTTCTCCCTTTCTGCTTTATTCAGTTCTATTTGGGCTAAAAAAAAAGAATCTTTTTTTCTTATTATGTTTGTGTTTTCATCATGAAAACTTAGATGACTGTAGCGTTCACCACAATCTGTATCATAATGACCAACATTATCATCACCACAGTCCGAACTGTCTTCTGAGTTCCCATCACTATCTGACCAATTGTTAACTTTCGGAAATTCTGAGCTTTTCTGTTCACCTTCAAAAGTCTGATTACTACCACCAGCGCCCTTTGTCAAATTTTCTTTACTTTCACAAGAACCATCTGAACCATAGCCCTCATTCCCTTTTGGATCTGAATCATCTGGATTACAATCAGAAGTTATTTCTGTATCTTCAGAAATCTGTTGATTATCACTTTCACCTAACAAACCACCATTTGTTGGATTACATACATTTTCTGTATATTTTTGATTATTTTGTGCTTCTATTTTCCTCTTCTTGTACAACGGTTCAAACTGATCAATTTCAATCGATCGTACTCGTTTCCTTGAAGGAAAGTCCTCTGGAATCTGATCCTCATCGTCAGAATTGTGACCTGAATCACAAATTACATGATCATTGCAGGTAGAATTATGCTCTACTGAATCAGTACTTTCAAAAATTTGTGGATTATTACTCACGTCTGGCAAATCACCTGATAAACCAGTCTGATGATTATTTTCACCTGCCCAACCATCAGTTGGTGTTGGAATGCATATTCCTGTATATCTTTGGCTATCAAGAGAATCATTAGTTAATTGTACTTCTGTATCAGTTGTCCGGTTATCCTCATCATCGGAACTAATACCTGAATCATGGCCATCACCTTCTTCTGAATCTGAATCACCTGACCTATGATTATTACTGTTATCACTTGTACAAGAATCATCGGAGTGCTGTAGAGGAGTTTGTGCATTACTTTCAAGATTTTGACACAAATCGCTGTAAGGAGTGTGCATAACTTCTTCCTTGCCTGATACCTCACCATTCATATTGTATAACCATCACTCACTAATCCCTTAGTGAATATCGTAATATATAGGTCTGTCAATAAAAAAATATAACTTTCTTTGGTTCTAACCTTTGCAAATCAGTATCTATAGCCCGGTAATTTCTCATATATTGCACTCTGGACCTAGGAGCGTTGTTAATAAATCCACGACAGCTAGACAACCTTCGCCCGTTTACTAAAAGGAAAAGCAGCAAGGAGCGAACCAAAAGCGATAAGAAAGGATCCAAGCCAGATTATAGACATTCCAGGTTTATAGTGCACTTTGGCTGCGATTTTGCTCTTACTCTTATCAATCTCTCCAATTACAACATAAATATCAGAAAGCAAATTGTGGTAGATACTGCTTTCAACATTTTTCTGACCTTCCACAAGGTAAAATCTATATTCAGGGGTTATCTCACCTAATATCTTATTATTCAGCAAATTCCTGATATCCATTGTACCCCTCACTGCATGGAAATTTTTTTCTTTTATTAGCTCAATATTTCGTAAAGTAACTTTAAATTTATTGACTGTTATGCTATCCCCTATTTTTAAGTAATTTTCTTTTTTCTCCTGCCAACCAACCGAATATGCTATACCAAGCACTAGAATTGCCACTCCAGCATGAGCTGCCATCATTGCATAGTAGGATTTAGAAACTTTTTTTGCTAATAAAATTGATTCGCTCTTAAATAAACGAATTCTTTTACTGTATGCTTCTAAAACAAAGATTAATAATGCTATGGAGATAGTAATTGATAGCACAATTATTAGCTCCATGTGAAAGATAAACGGCAAAATAGCTGCAGCACTGCAGAATGAAAATCTATATTCGCGGAATATTGGCAATAGACTATTTCCCTGCCAACTGCAGTATTGCCCGATCATGGTGAGCACTAGAATAGCCAGTGCAATAGGATTAAACAAAGAATTGTAATATGGTGCTCCAACTGAAATTAATTCACCGGTTAAATATTCGAGCACTGTAGGGTATAAAGTGCCAACGAACACAATGAAAAAGGCAGTGATAAATAATAGATTGTTCATTAACATCATTGTAAAGCGGGAGAAAACAGAGAAGTTTTGCTTTGGTGTGTAATTAGGTCCCTCTATATTTTTTTCCTGGATCCCAGTGCCAAGCACTGGGATGACAGGTGGTGGTGTAAGAGATCTATTCTTTTTTGCAAATGCGATAAATACTACAAGGCTACTGACTGTAATTACACCAAGTAGAGCTAATATATATAGTCCATATCTTGGGTCATCTGCAAACGTGTGCACTGAGGTGAGTATTCCTGAGCGGACTAGAAATGTTCCAGTCACACTCAATATAAAAGTTGTAAGCGTAAGTAAAATAGCAAAGTTCCTTAAAACATTGAAATTTCGCACCACGAGCAACAAATGTGTCAGCGCTACTGCAATTAGCCACGGCATCAAAGAAACGTTTTCCACTGGATCCCAAAACCAAAATCCACCCCACCCAAGTTCGCGATATGCCCACCAGCTACCTAAGCTGATGCCCAAAGTGAGCAGCGACCAAGAAATAAGTACCCAAGGCCTGACAATTTTAGCCCAAACATTTCCTTCAACTTTTGCAATTAATCCAGCTATAGAGAGCGAAAAAGGAACGCTAAATCCAAGGTACCCCAAATATAATATCGGTGGATGAATAGCAAGGCCTATATCTTGCAATATCGGATTAAAACCCAATCCATCTTTTTCAACGCTTGGCATTTTAGTGAAGGGGCTGGATTCAAGTAAAGTGAACAGTAAAAAACAAAAGCAAATCAAGCCTTGGGTGATAAGAGATATTTTTTTTAATTTACTACCATTAGTTCGTTCTGGTGTCATTCCAGTGCTTGACACTGGAATCCAGTTTTTATTATACTGCCATTTGATGTACTCATTTGCAATTAAATTGTCTGGATCCAAGTAGTCAAGCACTGGGATGACAGAAGGTATATAAATATCCATTAGTAATAAATACATGGTGAGCACTAAGGTCCAAAGCAACATGGACCCTTCTTTATTTCCCCAAACACCACAAATCTTGTAGATTAAAGGTTTTGTTGTGTGTGAGTGGTAGTATACGTTTTCAAGTGAAAAATCATTTGTAATGTGGCAGTAGATCAAAATAGCCATTGATGTTGATACACAAAAAAATATGGCAGTGGTAATAAACCGACAAGAACTAAGCGGTAAAAACAAATATGTCAAAGACAATAAGCAGGCTAGCAATAGCAATATATTCCCAAGTTCAGGCATAAAAAATTATAGTTTTTATATAAACAATATTACTGATGACAAGTAAGAAGTTAAAGTGTTAATTGACACTTGCTATTGATGCTATAGCTAAAGTGGCTTAGGTTTACCTACAATTTGAAAAACAACAAATTCGTCATTCCGCTACTCGTTAGCGGAATCTATACCGCGAATGAATCGCGGTATGACGTAGGGAAATCTTTCTTGGGTCAGCTATAGCATAATGCTCCCATAGTTAGCTGTCTGGCATTAATTAAAAATTAAATATTAAATCTTTATACTTTTATAGATAGCGTTAATATTGAGGTAACATTGTGGGTACAACTAAGATTAGTAAATTTCCATTTAATATAAAAGGTAAAGTGGCAAAACAACATGCCGAACCAATAATCGAAAAAAATCTCTATACTATTTTGGGATTCAAAGATATAGAAGATTTTGAAAATAAGACAAGTAAGCTTGTTAATAAAAAAGTTTGGCAATCATTTGTTGACTGTTTTGCAAAGGAAATAGATTATGCAGCAACCGAAAAAGTTGTAAAAAGCATCGTTTGTAACATTGCAAAGAGTGATCGCGGTGATGCTTTTACCAAAGCTGAACGTCTAATATTAAATGAAAAACAAGGTGATAAAAAGAGAGAAAAAGCGATTAGAGAAGCTATTAGTATTTTGAGAAAAATCAATCCAGAAAAAGCCTTTAATGAACTTTCAGTAATAAAAAAACAAGCTGAAGATTTTTTACAAACCGATTTTTATAAAGCTCAGAGTAAACCACTTCAAGGATTTGCTCCATCTGGTGGACAGCTCTTTGCAGAAGTTCTAAAATATATAGAAACACTAGAAAAATTAGCTGAAGTTAAAAAGGAAGAGCTAGTTAAAGATTTCTTGTTAAATCATGTTAGTTCATTGAATAAAAAGTATCCTAAATCACAGAGTAAAAGGGAAGATGCTATAACAATACTATCAAATGATGAGTTGAAGAATTTTTACAATAAAGGTGTAAAAGAAGGAATATTACAACCAATGGCATCTTACAAAGAATGCAGAAACCTGTATGACAAAATGAACCAGATAAAAAATGAATCCAAAAGTATAATTAAAAGAGAAGAACGGGAAGAAAATTTGAAGAAAATAGATAAGTCGATAATCAGCGCAATTAATGACATAAAAAAACATAGAGAAGCAATCCTTAACTGTAAAGACTTTCAAAGTTCTTACATAAAAGAGAAAAAAGAACATCCATTTAGAGGCAACGCATGTCAAAAAATGATTGATATATATCAAGAGAGAATTGTTGGATATCAGGAGAAAATTCGTCAAAACTTAAACCAAATAAAAGCGATATTAAAAAGTGCGCCGCAAGAAATGGATGATGTGGAAGAATTAGAGGAAATAATCGATGGTATACATGAAGCAAAACAGTTCGATGAAGATTTTGATTCAGCTTTAATTTGTTTATCGAACATGCAGAATGAGCTAGATATTCAACTGGAAAATCCTCCAACAGAGCTAAGAGTTTCACACATTAACGTTAAAACTGAGCTAACTAGGTTATAAGGGCGGGGTTTTTGGGATAATTTTAATTCAAGACAGCTCTTAGTCTGTGTTTTAATTTGGTTGTGTTTTATTAAAAAAACTTTAGATTTATTGCATAATCGATACTCAAATATAATGACACAGACTTGGAATTTGTTACAAACAGGGCAAAAGGAAGGCTATAAAATTGCGTATACTAATGCTCGTATTATCGACCCAGAAACTAAACTTGATATAAAAGGTTCGCTATTGACTGAAGGGGATAAAATTGTTGATTTTGGCGAATCATTATTTTCAACAAGTGGAGTTGATGAAACAATAGACTGTAAAGGGCTTGTTCTAATGCCAGGCCTTATTGACATTCACGTACATTTTCGTGAACCAGGGCAGGAACATAAAGAAACTATATATACAGGTAGCAAATCTGCAGCTGCAGGAGGCGTTACAACTGTAGTTTGTCAGCCAAACACTATTCCAGCAATTGATAGCGTTGTTTTGGCTAAATATTTGAAATATAGAGCACTTGAAACTTCACATGTAAACGTTGAATTTTACGCTAAAATCACCACTTTGGAAGAAAAGTTGACTGAAATGGCACTTTTAAAGGAAGCAGGTGCGGTTGGGTTCACTGATGATGGCATGCCAGTTATGAACCCAATGATTATGAGACAGGCGCTGCTTTATTCAAGCATGCTGGGTGTTCCTATTGCTCAACATGCAGAAGATTTAAATTTATCAGCAGGTGGTGCAATCAACGAAGGTAAAATTTCTGAAGAATTGGGAGTAAAGGGGATCTTGAGTGCGTCAGAATCGGTTATGGTAAATCGTGATATACTGCTAATGAAGGATATGGAAAATGTGCACTACCATATTCTACATGTCTCTTCAAAAGATTCACTTGATGCTATTAAACGTGCAAAAGATTTGGGATTAAATGTTACGTGCGAAGTAACCCCTCATCACTTCACTTTGACTGAAGATATAGTAAAACAACATGGAGCAATTGCAAAAATGAATCCGCCGCTTCGCACTGAAGAAGATCGTTTAGCTATGGTTGAAGGTTTAAAGACAGGTGTGATTGATTGCATTGCAACTGATCACGCTCCGCATGATCGTAGTTCTAAAGATCTACCACTTGAAAATGCTGCATTTGGTATTGTTGGTCTTGAAACAATGCTGCCCCTTTCACTTGAACTCTATCACAGTGGGCAAATGGGTCTACTTGATGTGCTTGCAAAATTGACATATAAGCCTGCAGATATAATACACATACCACGTGGTCGTATACAAAAAAACCTTGCTGCAGACTTAATTTTAGTTGACCTCAATCATGAATGGGAAATTAAAACTGACAACTTTGCTAGTAAATCAAAGAATTCTCCTTTCGATGGTCGCAAAGTAAAAGGACACGTAGTACGTACTGTTGTGTCCGGCAAAACTATATACTCGCAGAAGAGTTAGTTATCATATCTTATCTATTCCAATTTGTTATCACCAGAATGGGCTAAGTGCACCTAAATTTAAATTAAGAAATCTTACACTGTCTCCGAATAAACACATCCTCTTATCTTTCCCTAATCTGTAAAGTTATTTTGTCTATCAATCTGATTCCAAAACAGCAAAATTATTGTATAATGTTACTTTGAAGTTTTATTTTCAATGCACAAGTTTGCAATACTTTTTTCTATACTGCTTGCAATAGTTGCTTACTACCTAAACAATGAAATCATATTTGAAATAGCAAAGCTATTTAGTGATATCTTTATCAGCTTGCTCAAATTAATAAGCTTACCTCTGGTTTTTTTATCCATAGTTTCCACAATTTCAGGGCTCAAGGACTCAATTGAAATCAAAGTCTTAGTTAAGAAAACACTATTTTATACTCTGCTTACAACTATTATAGCTGCGTTTGTTGCATTATCGTTTTATTTGTTAATAGATCCAGCAAGAAAAAATTTCATAAGTAATACAATAGGGAGTATTAACAGCAATAACCACAGTTATTTTTCATATTTAAAATCACTCATTCCTTCTAATTTTGTGCAAGTTTTTCTTGAAAATAATATGATTGGTAGCATATTGATCGCTTTTTTGATGGGTGGAGCTATTGTTTCACTTTCAAAAGAAAAGCAGGATATATTATATCAAGTATTCTCTGCACTTTTTGATACGCTACTTAAAATTGCTCAAGGGTTATTAAAATTTATTCCGCTTGCTGTGTGGTCCTTTATCACATGTTTTTTGCACGAATTAAAAGGCGGTAGCGAGTTCTACAGTCTTTTTTGGTATTTTGTTTGCATAATGTCTGCAAATTTTGTACAGGCATTTCTGATTTTACCGCTACTTATGTGGTATAAAGGCATATCACCAATTCAAACGCTAAGGGGAGTTATGCCGGCACTCACACTTGCGTTTTTTTCTAAATCATCCAGTGCAACGCTGCCCACAACCATAGACTGTGTGCAGAACAAGCTAAAGGTGCCAAAGAAATTGTCGTCTTTTATTTTACCAATATGCACAACAATTAATATGAATGCATGTGCTGCATTTATACTAATCACTGTAATGTTTGTTGCAGAAATGAACGGATACGCATTTTCCTTGAGCGAAATGTTGATATGGATTTTTTTAGCTACAGGGGCTGCAATTGGTAACGCTGGAGTGCCGATGGGGTGCTATTTTATGGCAACCAGTTATCTCGTATCGATGAATGTTCCTTTGCATATTATGGGACTGATTTTGCCTATTTATACAATCATCGATATGTTTGAAACTGCAATAAATGTGTGGTCTGATATTTGCATAACTCAGATAATTAATAAAGAATGTAATAGTGAAACTTAAAAAATGATATTAGACGAAAATAACCTAATAATAAAAGAATTTAAAGAAGCAGAAGCAATTTTGCATGGGCATTTTATTTTATCTTCTGGATTGCATAGCAATACATATATACAATGCGCTAAAATTTTTGAAAATCCAAGCAGAGCCATGAAAGTTTGCGCATTATTAGCAGATAAAATAAAAAAAGAATTAAATAGCTCCATAGATTTAATATTATCTCCTGCAATTGGTGGAATAATTGTGGGTTATGAGATTGGCAGGCAGCTTGGAATAAGGACAATGTTTTGCGAGCGCGTTAATGGCAAGTTTGAATTACGCCGTGGATTTGAAATTAAAAAAGGTGAAAAAATATTACTTATCGAGGATGTGATAACCACAGGCAAATCTTCACTTGAAGCAGTGGAATGTGCAGAAGGGGAAGGAGGTAAAGTTGTTGCTGAAGCTTCTTTGATAAAGAGAAATAGTGAAACGAAACTGCCTTTTCCTGTCATATCTTTGATTGAACTGAACATCAAAAACTACAGCGAGGAAGAACTTCCAAGTGAATTAAAACAACTACCCATAACAAAACCTGGGAGTAGAGAATATTTAACAAAGTAATCCTATAATATCTTGGAAGCACAGCACAGCTTTAGTTATTTACTCTAAGTGTATTTTATGTATACTTATTACTAAATTAATTTTGAAATGATAGAAAATGAACGAATTTAAATCGATCCGTAATATAGCAATAATCGCACACGTTGACCACGGTAAAACTACTTTGCTTGATAACATGTTAAAACAAAGTGGCACGTTCCGCGAGAATCAAGAAGTTCAAGAGCGAGTGATGGATAGTGGTGATCAAGAGCGTGAACGAGGAATTACAATACTTGCAAAATGCACATCAATAATGTGGGGTGATGAAAAAATCAATATTATTGATACGCCAGGGCACGCAGACTTTGGTGGAGAAGTAGAAAGGGTATTGTGCATGGCAGATGGTGTGTTGCTGCTGGTTGATGCTGCAGAAGGTCCAATGCCACAAACAAAATTTGTGCTCTCAAAAGCACTAAAAGCAAATTTGAAGCCAATTGTGATAATCAATAAGGTCGACCGACCAGACAGCAGAATTGATGAAGTATTAAATGAAATATATGAGTTATTTTTTAACCTTGATGCAACCAACGAGCAGCTAGATTTTCCAGTGTTGTATGCTTCAGGTAGAAATGGTTGGTGTGCTAAGGAGCTTTCCGATGAAAGAAAAGATTTAAGCCCATTATTTTCAACGGTTATAGATTATATAAAACCTTCTGTTTATGATCAAAATGCACCTTTTGCTATGTTGGTCACTCTACTTGAGTCTGATAAGTTTCTTGGCAGAATATTGACAGGAAAGGTTTATCAGGGCGTTGCAAAAGTCAATTCAGATCTTAAGGTGCTTGACCTCGATGGTAAAGTAATTGAACGAGGGAGATTAACTAAATTGCTCTCATTTTCTGGCTTGAAACGCATTCCAGTAGAACAAGCTGTAGCGGGAGACATAATTGCAATTGCAGGACTTGAGGAAGCTTCAGTTTCAGACACTATAGCAGCACCAGAGGTTACAACTGCAGTAAGCTCAACTCCAGTTGATCCGCCGACAATGGCGATTACTCTAAGCGTTAATGATTCGCCTTTTGCTGGACAAGAAGGTACAAAGCTTACCTCAACTGCTATAAAGGATCGCTTATACGCGGAGGCAGAAACAAATGTTGCAATTACTGTGACTTTGGCACCAAGCGGTGAAGCGTTTGAAGTAGGTGGACGTGGTGAGCTACAGCTTGGGGTGTTAATTGAAAATATGAGAAGAGAAGGTTTTGAGCTTTCGGTATCACGCCCTCGAGTGCTATTTAAGGAAGAAGATGGCAAAAAACTTGAACCTATAGAGGAAGTAGTAATTGATGTGGATGATGAATATAGTGGAATCATCATGGAAAAACTCAGCTTCCGAAAAGGTGAAGTGACTGACATGAGACCTTCTGGCAATGGCAGGACAAGATTAACGTTTTTAGTGCCATCAAGAGGATTAATTGGTTATCAAGGAGAGTTTTTAACTGATTCTCGGGGTACGGGCATAATTAACCGTTTATTTCATAGTTATGCTCCACATAAAGGTCCAATTTCTGGAAGGCGCAATGGAGTTTTAATTTCTACAGATAAGGGTGAGGCTGTGGCATATGCAATTTTCAATTTGCAAGATAGGGGAATTATGTTTATCAAACCACAGGATAAGGTATATTGTGGCATGGTTGTCGGCCAGCATAGCCGTGACAATGATTTGGAGATAAATGTGCTAAAAGGTAAACAATTAACCAATGTAAGAGCTTCAGGTAGTGATGAAGCCATAAAACTCACTCCTCCAAAGATAATGACCCTGGAGGATATGATAGCGTATATAGACGATGATGAATTGGTAGAAGTAACCCCAAAATCTATACGTTTACGCAAGAAATTCCTCGATCCAAATGAACGCAAACGTGCAGGAAGGGCAAAAAATAAGGAGTAATCAGAGGTTGAACATTTGCGAAAAATAGTGTATAATTATTCGTCTCCTAATTGTATTTAATTATGGCCTTTTCGAAATTTCTCGATCCAAAAAACAATTTCGCGTTCAAGAGAATATTTGGCACTGAGAAAAATAAAGATATTCTCATTCACTTTCTCAATGATATATTGGGCTTCGCTGGCAAAGATGAAATAGAAGAAATAGAATTTCTCAGCACTATCATGGATGCTGAGATTGCCTCTAAAAAACAAAGTATTATTGATGTTTTCTGTACTGATTCTGCTGGAACCCAGCTAATTATTGAAATGGTGCGACCTGAAAGTCTTCGGTCATATTGTTTAAAAGGAGAGGAATTCCTCCAGAAAGAAACTGAAAGGATTCTAAAACTTATTAAACCAGATGTTTTGCCATCTGAGTCTACGCATCAGTGCGAATCGGGCAACCGGTTGGTGCCAAGCGATGCGGACAATGAACCTCCTCTTGAAAAAGAAGATGCTCAATCGTGAAAGGAGCATAAACTACAAGCATCATGTGGTTGGAGAGCTAGGCTTAGTGGTATGGTGAACGTAAGTGAAGCTTCATAAGTATCGTAACGATTAAAGAGCTAAAGATGCTGATAAGCTCCGACCAAAAGGTAATGTGACATTTTTCATTTCTGGATGTACGCAAATCACCGGTATAGAGAAGTCACCTAACCCACTGTTGTATGACAGAAAGAACAGGGTAAGCCTGTATTTCCGCCTATATGGCAAGCAAACCGCAAGGAACGCTGATGAAAATGCAGGTAAAGGATAATGGAGAAAGCGAATGCCATTTTGTAACGAAATGTATAGAATTTGTAACATTAATTCGCGTGAAAACGAGCAGATTTCCATTTGGTCCCTCGTGACAAGAAACTTTGTTAACCACTTGAGATAGAGAAGCAGATGACCTTACCCACAGAAATGATGAAGAAATTAGGAATATTTTTTACAAAAAGGACAATACTAACAAAAGAACTTTATTCTATTTAGAATATAAAGTTACAATAAATTTTCCTGTCATCTCCAAATAAATTACATTAACTTAGTATTGTATATTGTTAATAACTTAAATAATACAACCATTTTCAGCAACAAAAACCAAAGGTCTTGAGATACAAGATATTTGTATGGTTACTATGATAGTTCCTTTTTTAAGAAAGTTTTAAATTTCATACCTAACAATAAACAACTTTAGGTTTAAATTTATGAAATCAGTTGTTATATACATCAGCAAATACGAATTTAACTGGTGTTATGGACTTAAATAAATTTACCGAAAAAGCAAAAAGTCTAATTCAAAGTGCTCAAATGAAAGCGTTGGGAGCTGGGCATCAGATTTTTATGCCTGAGCATTTACTAAAAGTGATGCTTGAAGATGAATCAGGTTTAGTTCAGGATTTGATAAACGCTTGTGGTGGAAGTGTGCAAAGTATTTCTGATGCTGTGGATAGCGCAATAAAAAAGTTGCCAGTAATTGAAGGTCCAGGAAGTGGTGGCCTTCAACTTTCAAGAGAAATAGCAAAAGTTTTTGAAGATTCAATTGGTATTGCAAGAAGAAATAAAGATTCATTTGTTGCTGTTGAGCGTTTACTACAGGGCCTCACTGCACAAAAAGATGATACTGTAGGCAAAATTCTGGCAGAGAATGGTGTGACTCTACAAAAACTGAACTCAGTTATTGCAGAAATGAGACAAGGCAGCAGTGCGGACTCGCCAAACAGTGAGGAAAAATTAAACGCGGCAAAGAAATATACAAAAGATGTTACAGAGCTTGCTATGCAAGGAAAGCTTGATCCTGTAATTGGTCGTGATGAAGAGATCAGAAGAACTATGCAGGTATCACTGAGGCGGACAAAAAATAATCCAGTGCTGATCGGTGAACCTGGTGTTGGAAAAACTGCAATAGTTGAGGGGCTTGCAAATAGAATTGTTGCAAACGATGTGCCACTTGGTTTGCATGATGCAAAGGTCTTAGCTTTGGATCTTGGAGCACTAATTGCTGGCACTAAGTTTAGAGGAGAGTTTGAGGAAAGGTTAAAAGCAGTGATTAATGAGATTTCGAGAGCGGAGGGAAAAATTATATTATTCATCGATGAATTGCACACTTTAGTTGGAGCAGGAGCAACAAGTGGTGCAATGGATGCCTCGAATCTGCTGAAGCCTGCTCTTGCACGTGGAGAAATTCGCTGTATAGGAGCCACAACTTTAGATGAATATCGTCAGCATATAGAAAAAGATCCTGCACTTGCAAGGCGTTTTCAGCCTGTGTTTATTTCTCAACCAACTGAAACTGATACCATTTCAATACTCAGGGGTTTGAAGGAAAGATATGAGGTGCATCATGGTATAAGAATTACAGACGGTGCAATAATTGCTGCTGCAACGTTGTCCAATAGATATATAACAGATAGGTTTTCACCTGATAAAGCAATTGATTTGATTGATGAAGCAGCAAGTAGGGTGAGAATTGAAATGGATAGCAAGCCTGAAGTTATTGATGAACTTGAGAGAAAGGTTATACAGCTAAAGATTGAAGCAGAGGCTTTAAAAAAAGAAAGTGATGAAAATTCTAAACAGCGTTTAAAAAAGATAAATGAAGAGATCGAAAATCTAAACAGTAAATTTGCTGACTTGAACAGCAAATGGCAGATGGAAAAGAATAAAATAGCTAGAATACAAGAAACAGCCGAAAAATTAGATAACGCTAGAAAAGAGCTGGAATTGGCTCAGCGGAGTGGAAATTTAGGAAAAGCAGGAGAGCTGATGTATGGTGTGATCCCTCAGCTTGAGAATGAATTAAAAAATCAGGAAAAGGTTACTGATAGTTTCTTAAAGAAAGAAGTGACTGGAGATGATATTGCAAACATTGTTTCAAAGTGGACGGGAATTCCAGTTGATAATATGATGCATAGTGAAAAGGAAAAACTCCTTAACATGGAGAATGAAATAGGAAGAAGAGTAATAGGGCAGAAAGATGCAATAGAAGCGATAAGTAATGCAGTTAGGCGCTCCCGCTCTGGGGTGCAAGATACCAACAGGCCTTTTGGTTCATTTTTATTTTTAGGTCCAACTGGAGTTGGTAAAACTGAACTTGCGAAAGCCTTAGCTGAATTTCTGTTTGACGATCAATCAGCGCTTCTGCGTTTTGATATGTCAGAATATATGGAAAAACATTCTGTTTCAAAGTTAATTGGCGCGCCTCCAGGGTATGTTGGCTATGAACAAGGTGGCAGATTAACTGAAGCAGCGAGGAGAAGACCATATCAGGTAATCTTATTTGATGAGATAGAAAAGGCAAATCCAGATATATTTAATCTATTGCTGCAAATCTTGGATGAGGGGAGACTCACTGATAGTCATGGCAAATTGATTGATTTTCGCAATACCATACTGATTTTAACTTCTAACCTTGGCGCTGAGATAATGCTAAAAGGGAATGTTGATTCTGTAAGAAATGAAGTGATGCAAATAGTTAAATCAACATTTCGTCCAGAATTTTTAAACAGGCTGGATGAAATTATTATATTTCACAGTTTAACCAGAGATGACATCTATAAAATTATAGATGTTCAATTTTCTTATTTACAAAAAACACTTGCTAAGCGTAAACTGAGTATAAGTTTGTCGCAGGAAGCTAAAGAACTAATAGCACAAACTGGCTATGACCCTGAATATGGAGCAAGGCCCTTAAAAAGGGTTATACAAGAGTGTATTCAAAATAATTTAGCTAAATTAGTTTTATCAGGGGAAGTAGTAGAAAATGATGAGCTAATAGTGTACGCTCTTGATAATGAAATCTTAGTTAAAAAGGTTTAAGTTCACTGTGTATTTTTGTTAAAAAAAATGTGTATAGATCATAATGTTGACACTGAGTCTTTATTTAAGTTAGCTGATCAAGAAAATCAGCAAGATAAAGAAAAAATTAAAAAATTTATTAAGTATTTTTATAGTTTTGTTTATAAAAGCGACCTAAAAGCCAATGATAAGTTTTTGCTATATATTGTAAACGATGCTTACAATTTTGTTTCTCAAAAAGAGAAAGATGAAAGTAAGTTAGTAGTAAGTAATATAGATGATATACCAGGAATAGAAGGCGATTTTACCACGATTAAGATAACAAACGATGATATGCCATTTTTGGTTGACTCCGTTATTGCAACTATTAAGTCGCACGATTTAACCATATGCTATTACAGCAACAGCATAATTAACATTAAAAGAAAAGATGGCCTAATAGATGAGATTTACCCTTTGGAAGAAAGTAATGGAATAAAAGAGTCAGTTATATATGTAATTATCAAAGGTATAAGTGACAGTTTTGTTGATACATTAAAAGAATCTCTACAAAAAACGCTGAAAGCAGTTAATTGTGTTGTGAAAGATTGGCACTTAATGCTCAAGAAACTTGATGAGGCAAGTCTTTCTGTCATCCCAGTACTTGATACTGGGATCCAGGAAAAGGACACGTGGATTCCAGTGTCACGCACTGGAATGACACCAGACCGAAATCAAGAGCAAAAAGATTTTCTAGTTTGGTTAAAGAATAATAACTTCGTATTTCTAGGTTATCAAGAATATATTGCTGGTAAAGATGAAAAACTCGTCTGTGACAGCAAAAAGGACCTTGGCCTGATGAGAGTAGGTCAAAGTACGTTGATTCCTTCTGCAAACCTTGATTCCCTATACATATTGAGATCAGATCTAATCTCAATAGTCCATCGGCGTACATACATGAATTGTATAGGAGTAAAAGAATTTGATGACCAGGGTAATGTGGTAAAGGAACGGCGTTTTTTCGGGCTATTTACTTCTGTAGCGGAGGTCCAAGATATTAGAACTATTCCAATAATAAGAGATAAAGTTAAAGTTATAGAAAAAAATGCAGGGTTTGTAACCGGGGGCCACAATAACAAAGCTCTAATTTATATTTTACAAGTATTCTCATGTGATGAATTGTTCCAGTCTAATGAGGAAGAATTATTTCAAATTTGTACTTCTATTATGTCCCTTGCAATAAGACCAAGAGTCAAGTTATGCTTAAGAAGTAAGGGAGCGTTTACTAGTTGTATAGTGCTGATACCGATGCGTTATGCTAGCTCCAGGCTAATGCTCAAGATAAGCAATATATTGAAGGATGAGATAAATGCAGAAAATTCAGATATTTATAACCACCACATTATAAACGAATATGACTTAATGAAATTGCACGTGGTGCTAAAGGCTAAAAACGCTAGTGTTCCTGATGATGAAGTTTTGCGTATCGAAAACAAATTAAGAAACATTACAGAAAAGTGGGAAGATCGTTTTATAGACAATTTATACAATACTTTTAGCACTGTTGAGGATATATTCATCCGTTATTGCAAGGCATTTCCAATAAGCTATCAAGAGAGTTTCGAACCTCATGACGCATATTACGATATGAAAAAATTGGAGATAGTGAGGAAGAAAGGAGTTAGCGAGGTCGATTTAAGACTTACTCGTGATAATCTTAATTATCAATTAAAGGTTTATACTCCAAACAATGGAGGCCTTGAATTATCGAAGATATTAAGGATCACTAAGAATTTGGGAGCTAAAATTCTATCTCATAATGGCTATTACATAGAAATTAACGGTGGAATATGGATACACCATTTTGTGTTGTCAAGAGTCGATGAATTAATAGACAACATTACTCTAAAAGAGCAATTTGAAATAACACTTGCGAAAGTGTTTAGCAAGGAAATTAAAAATGACTATTTCAATAGTTTGATCATTATTGCTGGGCTCAAGTGGAAGGAAGTGCTTCTGATTAGAGCGCTAAGTGCCTATCTAAAGCAGACGTCATTTAACTACAACCCAGAATATATCCAAAAGGTAGTCTCAGAGTATCCAAAAGTAGTAAAGTATTTGATACAACTATTTCATGCAAGATTTGATCCTAACATAGACATTGATAGAGCAGAAACTACAGACATTGTCAGAGAAAAAATTGAGGAACTTCTAAAAGAGATCAGCAATGTTTCACATGATTACGTTTTGCGCTCGATATTTAACTTGATAATGGCTATTTTAAGGACCAGTTATTATCAAGATAATAAACCCTACTTATCCATAAAATTTGACTCAAGTAAAGTGAATGGTTTGCCTGATCCTCGTCCGTATCGTGAATTGTATATTTATTCAAACCTTTTTGAGGGAATACATCTAAGAGGAGGGAAATTAGCCCGTGGTGGCTTAAGGTGGTCGGATAGGACGGAAGATTTTCGCACTGAAGTTTTGGGGCTCATGAAAGCTCAGATGACAAAAAATGCGGTTATTGTCCCTGTTGGTGCAAAGGGTGGATTTGTAATAAAGCAAGCTTATAAAGATAAGAATATTTTAAGAGAGAAAAGTGTTGAGTGCTATAAGAGTTTTATTAGAGGAATGCTTGATATTACTGATAACGTGGTTGATGGTGAAATAATTCCACCAGAGAATGTGATTAGGTATGATGAAGACGATCCATACTTGGTAGTTGCAGCAGATAAAGGCACTGCTTCATTTTCTGATTATGCCAACCAGATAGCCTCTGAATACAATTTTTGGCTTGGAGATGCATTTGCATCTGGTGGATCAGCAGGTTATGATCACAAAAAAATGGGTATTACAGCCAGAGGTGCATGGATTGCAGCACAGAGGCATTTTTGGAAAATGAATAAGGATATTTACCAGGATGCAACTGTTATTGGAATTGGGGATATGGCTGGCGACTTATTTGGAAATGGTATGCTGCTTTCAAAAAATATACATTTAATCGGCGCATTTAACCATATGCATATTTTTGTTGACCCAAATCCTGATGCAGAAAAGAGTTTCACAGAACGTAAACGTCTCTTTAAGTTACCATTTTCAACCTGGATGGATTATAACAAAGATTTGATTTCTAAGGGTGGAGGAGTATTTGAGCGTAGCAGCAAGCAAGTAAACATTTCTCAAGAAATAAAAAAGTGCTTTGATATAACAGAAGATATGCTACCTCCAAGTGATTTGATTAGATATCTGTTGAAAGCAAAAGTGGACTTCATATGGAATGGAGGAATCGGCACGTTTGTTAAGGCAAAGAGTGAAAATCATAGCATGGTCGGTGACAAAGCAAACGATGAGTTAAGAGTGAATGGTAAAGATATTAGAGCTTCTATGTTTATAGAAGGCGGAAATTTGGGATGCACACAGCTTGGAAGAATAGAATATGCTGAAAGAGGTGGATATATCAATGCAGATTTTGTTGATAATTCAGCCGGAGTGATATGTTCGGACCTTGAAGTTAACATTAAGATTGCATTTGTTTCAGCTATGAAAGCAGGGGGTATTTCTTTAGAAAAAAGGAATGAAATACTGGCAAGTATGGTGGATGAAGTTGCATCCAAGGTGCTTGAGAACCACAACAGAATTGAAACAAAAGCATTACTTCTTGAGTGTTTGCAAGCTAAAGAGAGATTGGAGCAGGACCACAGGTTACTGCTCAGTTTAGAAAAATCTGGGCTGTTAAACCGAAGCGTAGAATTTCTTCCAGCTGACGAAGAGGTAGCAAGGATGTTAACCGGTGCAGAAGGTTTCAGTTCTCCTCAGCTTTCTATTCTAATATCTTATGCTAGAACAGCAATAAAAAATAAAATTATACATTCCGATCTGCCTGAAAAAGATCTTATATCTAATGACTACTTGCTAGGTTATTTTCCTAAAAAGATGTTAACAGAGTTTAAGGATTTCATATTAAAACACCAACTTCGTAGAGAAATTATCTCCACTTGCATTGCAAATGATGTTGTAAATAGGATGGGCTGTATATTTATTAATAATTTAGTTGAGAATACTGGAATTAAGGTACACGAAGCAGTTAACATATATATCGTTGTTAACCACCTATATGATTTAAATAACCTGTGGCAGAAAATTGATGAATTGGATGGAAAAATTGATATTAACTCATACTTGCAAATAGTGAGAAATGTGCAGAAATTTATTGGCAGAGTATCGTTTTGGTTAGTAAAAAATCTTAGCTTTGTAGAATTGGATGATGTTACAAAATTTAAAGATGCAATTGAAACTTTAGGCCATGATGTTTTAGATGAACACCTGTTAAAGGTCTATAATCATGGATACACTTCTTTAGTGGAACTTAATATAGATAAAGATCTAGCAAAAAAAATTGCTGACCTGTGCGTTCTTACTTATGCACTGGATATTATATCTGTTGCTGAACAGACATCTTTGTCCATTCTTGATGCTGGTAAAATATACTTTGAGTTAAAGTCGCTGTTAAGATTCGATCTGATTAGAACAATTGCCATCAAGATGAAAAGCCGCTCTTCTTATTGGGATCGCAGCTTAGTTAATGATTTATTGGACGATTTAAGCAATTACCATCACAAGCTAGCTGTTAAAGTCATAAAAGCTACTGATAACCCCGAAGATAAGGTTCAAACCTGGGCTTGTAATGATAAGGACTACATAGAACGTTATAATAGTTTTTTAGATGAGATGGTTGCTTCTAAACTTGATTTAAGCAAATTAATATTTATAATCAGAAGGATTAAAGTACTTGCTTCATAGGAAAATGTTCAATATAGGTCTTTCAGAAATTTTAGTTGTAGCTTTAGTGAGCATAATTGTTCTTGATAAAAATAAGGTACCTGTATTTATTGATTTTATTAAGACTATATATAGGTATTTTACAATTGTAAAGTCAAAAGCCAAAAGGTTATTGAAGGATGCCGGAATTGAAGACTTATATAAAGAGTGTAATACTGAGAAAGTAAATTACATAGTTGGTAAAAATGGTAAGCTTTATCCTACTTATGATATAGATAATACATCTAAAGATAATGACAGCGAAGATTCTGGTAGTAGATGATGTACTATCTAATGTCAAGCTTTTAGAAGCTCGACTAAAAGCAGAGTACTATACGGTTATCGTAGCTCATGATGGTGAAGAAGCTATAGATTTAGTAGCAAAGCAACAGCCTGATATTATATTACTTGATATCATGATGCCAAAGATGAATGGCTTTCAAGTTTGTAAGGAGCTAAAGAGTGATCCCTTGACAACCCATATTCCAATAATTATGGTAACTGCACTGCATGACACTCATGATAGAGTGCAAGGTATTAATGCTGGCGCGGATGATTTTCTGACTAAACCAATAAACGAAACTGCTTTATCTGCACGAATTAAGTCTCTCACGCGCTTAAAAATGATTATAGATGAATTGCGTTTAAGAGGAGAAACCAACGCTGAGATTGGCGGAGTAGCAGGAAACAGTATTATGGATTATTCCAATCAGATTTTTGATGCTAACATACTTGTTGTAGATGAGGACGTCTTTCAGGCAGAGCAAATATATAATGTACTAAAGCAACGCTTTAGGTCAATTAAAATACTGAGTGATCCAATAGAGGCATTAAAGGTTGGTATTAAGGATAATTACGACTTGATCATTTCTGATATGCAGTTTTCCAAAACTGACGGCTTGCGTTTGTGTTCTGGGTTTCGTAGTAAGGTGGAAACACGTTATACACCAATTCTAATTCTTTCTGAGGATTATGATAAAAACAATTTAGTAAAAGCACTTGATGTAGGTGCTAATGATTATTTAACAGTACCTTTGGATGAGGGTGAGTTAATAGCAAGGGTTAATTCGCAAGTAAAACGCAAAAGATATCAAGATGCCTTGAGAATGAATTTATTCAATAATGCGGAAATGTCTATAAAGGACCCATTAACTAACTGTTATAATAGAAGATATTTTGATGCACACTTAAGAAACATTGTTAAGGACTCTGTAGAAAAAGATAGAAGGTTGTCTCTTATGATACTTGATATAGACTATTTTAAGATGGTGAATGACAATTTTGGACATAGTGCTGGAGATGAACTTTTAAAGCAAATACAGAGAAGAATTTCTGAAAATATTAGAGTGACAGATTTGTTAGCTAGATTTGGTGGTGAGGAATTTGTTGTTGTAATGCCAGATACCGATACATCAGATGCGTATACTATTGCGGAAAGAATACGCAAAATTATTGCTAAAAAACCTTTTATACTTGCGGATAAAAATACAACCCATAATGTAACTGTGAGCATTGGAATTGCAGAAATGCAAGGATCTGACCTTGACAATATTAAAGAATTTATAGTACGTGCCGACAAATATTTATATAAAGCAAAAAACAGTGGTAGAAATAGAGTGGTTACTGGCTAGATCTCTGAAATTAGACATATAGCTAAAGCAATGTATGTTTACAGATAGTGCAATTGTACTAATGTTGTGATTTGAGGGCAGTCTCCACCAGGAGGGTGTCATTCCAGTGCTTGACACTGGAATCCAGTTTTCCATATAATCTCATCAAAAATGTTTATTTTCTAGCTACTTTTATACTTATCAACTCAGTATGCTTACTTACAATTAAAATTCCTGGATCCCAGTGTCAAGCACTGGGATCTGATGGGCCAAAATCACAATGTTCGTACAGTTATGGAATGAATCGCGGTATGACGTGTTGCTTGGGTTAGCTATAGATTTCTAAAATGATTTCAAAAAAATGATAACTAAGATTAAAGCGACAACATGAGGTTTCTCAGCTCTGGAAATTTCACGTTTAACTGCAAAAATAGATACTTATTTAAAAAATATCCTGTAACTTTCAGTCCTAACTGAAATTCTTGGAATGAGTAGCTGTTTTGTAGGTTATTATTGTATACATCATGTAACATTTGTGGAAAAGGTAGGAGTTTATCTGCATAATAATCTCCTGCTTTTTTTGACACTGCTCTACCAGTTTTTGGAGAAATAAATTGTAAATTTTCCTTAACACCTGTTACAGCGCATTTGGATAAGTCTAACTTGAATCCCAATTGCGTAAGAAGCAGAAGCTCTAAGTTAAGATAATGGCTTTGCCAAGACTGATTGTTGTGTTTAATTACATCGATGAAATATCGAAAATTGTCATACAGCACGGCACAGGGTTCACTTTCTGGAAGCACTTTTTCTAAAATAGAGGAGAAAGAAACAATAGTAATGCTTTTTAACCTATCTTGAAAGAAATGATGGAATGAAGATTCGATTAATTCGCACTTAAAAAAACCTAGATTTTCAGGTAACTTAGCACTCCATTCTGCATGTAATAGATTACTTATCTGAAACTTATAATTGCTATTGTTTGTTAGCTTAGTTAATCCCCTGCGCTTTCCATGATTTTTTGTAAACAGAGAAAGAATTAAGTTTTTATCGCCGTATTTTTTAGCAGCTATAATGATGCCTTCATCTTTCCATCTCATTTAGAGTGTATTGACCGTATGATATATAGGATAGTGCACCTAGAGCGTGTAATCCATAAAAATCACTTACTCCGTTACTGTTTGCTTCCAAAGTTTCAAGGCTATGAGAGAGTAAGTTATTGGCTGCCACTCTTCTTCCTGAGCCTGATGCATTTCATACTGAGCTTTTGGTTTGCTAAATAATTGTTTGAATGATTTTAGTAACATTACTTTTCCTCGTCTGAAATTTTGGATAATTCAGCTTCTAATTCTTCTATCGTCGGTAAAGCTGTTTTTATGTTCTCTGGTAGATTTTCAGTTATTCGATATTCTGCTAGCCCTATTGGCTTGTTCATGTCTCGGAGTGTATATTTAGCAAGTACATCGTCTTTAGATTTACATAAGATTAACCCTATAGAAGGTTGATCTGTCGAGTGCTTCAGTAAATCATCAACTGCAGAAAGATAAAAATTCATTTTACCAGCATATTCCGGCTTAAAATCCTTATCTTTTAGTTCAATCACTACGAAGCAACGTAACTTTAAATGATAGAATAATAAATCAATATAAAAGTCTTTATTACCAACATCTAAATGAAATTGTCTACCAACAAATGCAAATCCTTCACCGAGTTCTAACAGAAATTTTTCCATATGCCCTACGAGTCCTTTTTCTACTTCTCTTTCATGAGCATCCTTACCTATACTTAAAAAATCAAAAATATACGGATCCTTAAGAGTTTGATTTGCTAGATCTGATGTTGGATAAGGCAGTTTTTCTTTAAAATTTGTAATTGCTTTACCTTGCCGTTTATGAAGGCCAAGTTCTATCTGCATCACCATAATGTTACGTATGTTCAATAGCTTTTTTTACATAAAATAATCTTATTTCATGACTTTCTATTTTTTCCAAAAGAGTGATATTGTGATACCAAGTTAATTGTGCAAGAGGCTCCTGCACAAATTCAACATCAGGATATTCTTCGGCAAACTTACGCATATACTTCAGATTTCTCATGCTAAAGCCTTTCATTTCTGGAAATGTACTTCTCAAATCCTTACTTAATTGATCAATTACCTTAGCTCCCCAGGTATGTTCTTTTTGGCGTTTTAGGATCTCTGTACCAATATGGTGGTAAAGCAAAATAAGCTTACTATTTACTGCAAGTGCTGCTTTATAACGGTTTGTTGCAATATGATCCTTCAATTGCTCTAAAAATTCTGTATATTCTTTTGCTATAATTTTTGTCATACGGTTCCTTTTAATCCATTATACAATTCCTTTGTCTGTCGAGAAGACAATCTTTCGCTTGCCTTCAGCTTTGAAGGGATTCCTTATTGACTTCAAACTCGTCCATCAACTAAAATATATTGACTTTACGTGCAATATTAGCTTTAAACCAGTAAAACAAGCTGCTTAACATATGCGTTTTTTCTATTCGAATTATATTCTTTTTTTGTCTTTATGTTGTTTTTTGCTTTTTTCGTTATCTTCAACAAAAGCCCAAACGAATGATACGTTAGCTGTTCCTATACCACAAAGGAAAAAAGAAATAGTTGAGCACACTGTTGTAGCACAACCGAGGCAAATTATCGAAATGCAAGAAGAAGTCATTATTAACGAGGGTAAAGAATTCATTCCAATTCCAAAAAGAAAAAAAAGTGTAGAGAAAAAACTAAGAAGGGATGTTAGAGGGGCAAAAAATGAAATAGGAAACGAAAAAAGCGTTGAGAGCAAAAAGGATGAATTAGTTGTAACAGAAATTATTAACTCTATAAGAGAAAAGCTCACAAAATGCTGGAGCATTCCTGAAAGCATAGCTTACAAAGAAAATTTTAATATAAAAATTAACTTATTGTTATCCAGTCAAGGCGAGATAATTATGGCGGATGTAGCAGACAGTGATTCCTATCGAAATAATCCACTTTTCAGGTCGATAGCAGATAATGCAATGCGTGCAGTATATAAATGTAGCCCATTGACCGGCTTGCCTACTCAGCACCACCACATTTGGCGTGAAGTAACACTAGATTTTATTCTATAGCTAAAGTAATTCTATAATTTAATAAGCCCACTGTATCCGTTCAGGATAGCAGCAAGGTAGTATAACCATAGAGTAAAAGTGAGTTTACAACAAATGGTGTCATCCCAGTGCTTGACACTGGGATCCAGTTTTCTTTACAAATTCACCAAAAGTGCTTCATTCTATAACGCAAAACCCATACTTACCAAACCCAATGCATTACTTGCAATTAAGTTTCCTGGATCCAAGTAGTCTGGGCACTGCCGTCATAAAGGAACTAGTGTCAGCTACTTTCATGACACCCTTCTGGTAGGCCCAAATCGCAATGTTCGTACAGTTATGGAATGAACCGCGGTATGACGTAGGAAGATCTGAGCAAACTTTCAATCAGAAACAGCCAAAGATCTCTCTAAGATGTCAGTTTCTTTTGTATCTTCAACTTTACCGTCCTGGTCGAATGAAATTTGCAGAGACTTACTACTATACTTCCTTTTTCCTAAAAAATTGGCTTGTTTAATTTTATATGAGACATAGTACCAAACATTGTCATCGAACTTTGATACTAATGTTGGTGATCCTAAAGTGTGAACCACTTTTTCTTTATCGTCACCTACTTTTATCTTGCTCCACAATTCAACACTAATGCCAGGAGCTCCGTGATTGTGAATAGTGTGAGTGCAGCTCACTGTAAATAATAAAATAAAAGATATTAATACTCGCATTTCTGTTGATAAATTACTTGAAGCTATAATACACTAATAAATTATCTGCCGTCAAATTTCAAAAAAGTTAAATTGACTGATTCTCAATATCACTTAATATAATATTTACTTTAGAAAATAATAGGTGTCTTATGTCATTGTTAGAAGCAGATCCAATATACAAACCTTTTAATTACCCTTGGGCGTATGATGCGTGGCTGCAGCAACAAAGAATCCATTGGATACCTGAGGAAGTTCCGCTTGCTGATGACGTAAAGGATTGGAAAACTAAACTTTCAAGTGTAGAAAAAAATCTACTAACCCAGATCTTTAGATTTTTTACTCAGGCAGACATTGAAGTAAATAACTGCTACATGAGGCATTATTCAAATATATTTAAGCCAACGGAAATATGCATGATGCTTGCAAGCTTTTCCAATATGGAAACTATACACATTGCAGCTTATTCTTATCTTTTAGACACAATTGGCATGCCAGAAAGCGAGTATCAAGCATTCTTAAAGTATGATGCTATGAGAAAGAAGTATGAATACATGTTAGAATTCGAGGAAAGCAAAAAACACGATAAAAAACATGTAGCTAAAACTCTAGCGGTGTTTGGTGCATTTACCGAGGGGTTGCAGTTATTCGCATCATTTGCAATTTTGCTCAATTTTCAACGCTTTGGAAAAATGAAAGGCATGGGACAAATAATTGCCTGGTCAGCCCGTGATGAAACTTTGCACACCAATTCAATTATCATGTTATTTAATACATTTATTAAAGAGAATAATGAAATTTGGGACAACGAGTTTAAAGAGGAATTATATTCTGCATGTCGCACCATCGTTGAACTTGAGGACGAATTCATAAAGCTTGCCTTTGATTTAGGAGATGTTGAAGGACTATCCGCAGAAGAAGTGCGCAATTACATACGCTACGTAGCAAACAGACGGTTAATGCAATTAGGTCTTGAGTCCATATATGATGTCAATGATAATCCTATTCCGTGGCTTGATGAAATACTAAATGGCGTTGAACATACGAATTTCTTTGAAAATAGAGTAACAGAGTATAGCCGCGCAGCAACTCAAGGCACGTGGGAAGAAGCTTTTACTGAAAATGACACGAATAATAAGTGAATGCTAATTTCACTCTTTTTTGTCATTCCACTTTCATTACACCATTTGCTGTGCAGTTTAGACAGTTTTGCTTTACTTAACAACTAACTTACCATATATATGTCCATAGGACATTGGTATATAAGAACGTGCTACAACTATTAATCTTACTCACGGTCATCACTTCAGCTGCATTCTTTGGTCATTTAGTTCCAATGGAAGTAAAAACCTTCTTGTACTCAACGAGCCTTAGTATAAAAGAGGTTTTGCTATTTATAATGCCTTTTATTATTTTTGCGTTAATCTTTAGCAGTGTTAACAATCTTAAGCAGTCAGCTATAAAGTTCATATTGTTACTTATTATAATGATCTTCTTATCGAATCTGGCTTCAAGTTTAATAGCTTATTCTGTTGGGCATTTTATCATACAAAACACTTATTCAATACAAGATATAACGTATGAAGAAACAATTGTTCCCTTATGGTCGTTTAGACTGCCTGCATTGCTTTCTAATTTTTATGCCCTTGCTTGTGGATTTGTGTCCAGCATAGTAGTGTCCACACTGCTACCCAAAAAAAGCAGAGAGCTTTCGAACAAAATGTTAGATTTAACTCTCTTTATTTTGAAGACGTTTTTGACGCCGATTATTCCAATATTTGTACTTGGGCTTGCTTTAAAAATGCAGCATGATCAAGTTTTATCTATAATATTTAAGGATTACTCAATAATTTTCATTATTATAGCATCTGCAACCTACCTTTATGTTTTCCTCTTATATGGAGCAGCAAATTCATTCAAGATCACAAGCTGGATAGCTAGTATAGGCAATATGATACCGGCATTTATTACTGCAATGAGCACAATGTCTAGTAATGCAACTATGCCGCTTACTCTTGAAGGAAGCAAAAAAAATGTAAAGCAACCTGACATAGCATCGTCTGTTGTGCCAATAACTGCTAGCTTTCATTTAGTAGGTGATTGCTTTTTTATTATAATATTATCAATGATAATTGCCTCCGGTTATTCATTGTGCACAACAGACTATGTAACTTTCCTTCTCTATTTTTTGTTATTTAAGTTTGCTATCGTGGCAGTTCCGGCAGGAGGAATTATGGTAATGCTACCTATTCTTGAGAAATACCTCAAATTTTCTCCAGAAATGCTTTCGTTAATCACAGCACTGTATATAGTGTTTGATCCAATAATCACTTCAGCAAACGTTATGGGTAATGGTGCCTTTGCTATAATGTTTACAAAACTCTATGATAAGCTTAAGTAATGTCTATTTTAGCGATTGATACTGTAGGTATTGGTAGTTCAATAGCAATAGTTGATTATGATGGTAACTGTTTTGTAGAGCACAATTCCGCCAGCAACAATCATGCAGAATCATTTTTTCAAATTCTGAATACTTTGTTTGATAAGCACAACTATAATTATGATAAAATAGATCATTTAGTGGTAGTAGTTGGACCAGGAAGTTTCACTGGAATTAGAGTTGGTATATCAGCTGCACAAGGTATAAATCTTGCTACAAATAAGCCATTATACGGAGTTAGTGCGCTGGAAGTTCAAGCCTACGCAATATCTTTGCTTTGTACGAATAACAAAAAAAATATCAGAGCTATAGTCAAAAATGCTCAAGGGTTTTATACGCAGTTATTTGATTTCAATTTATTGCCACTATCTGCACCTGGATCCCAGTGTCACGCTACAAGCAGTACACATATGGATTGCAATTTAAATGCTAGCCATGCAGGGCTATTAGTCCGTTATAGATTAGGGAACAAGCAAAAATTAAATGAAGTTGAAGCTCTATATTTAAATGAGCCTCAGTATATGAAATCATTATAGACTATTCTTTCGCGTACATGCAATGTTACTAAGCTTGTGCATCTGGTTTACTATCTCTTGAGCTACTTCTTTTATACTCATATCTGAATTTTCTATCTCTATGGCACTTGGTGGTATAAATAAATCGTCAGTCCTAAATTTCTCTACAATGCTATTTAGATTAATCACCTTCCTATTTTTTCTTTGCCTTTTTAATGCAATACGCTTTTGTAATGTCGGTAGATCACACCTAAGTACCACAGGAAGGATTTCTGTGTTCATTTTTTTACTAAGCCTTACTATTGAATCATACATCCTCATGTTCTGGTCATTATTTTCCATCAACTCATCAATAAATATGTAATTTTTTGAGTGAATCGGATAATTTTCTATTACCTGAAGCATAATTTGCATAATGCCATATATTCTATCTTGAACTTCTTTAGGTATTTGATCACGTTCAAAGACACCATCGTATATAGAGCAAGCTTGAACATTGTTATAGAACTTACTATTTACAATTAATGCGTTTATCATATTAGATAATTCTATTGCTGTGGAAAGTTTACCACTTCCCGAAAGACCAGAGAGATATATGAAAAATCCTGCTGGCTGTTTTTTTGTGTTAATATTTACCATATTATTTTCAATCTTGAAACTTACATTTATAATAACATAAAAATGAAGCTTCAAAACATATGAAATATTATATAGAAAATTATTTTTGTAGTTAAGATATTATGTAATTTAAAAACATAAATTCTGTATATAAACTCTATAATAACGATAACTATTTTTAAGCAAGCTACAACACAAAAGTGTTTGGTATTCAGAAAGCAAGACAGAGTGGCATAGACTTATTAGTTTACTACAAGTCTCTTTTCGCGTATAAACCTTCAGAAGATTCTAACAGAGGATTGTGTTGTTAACAAAGAGCAGAGTAAAAAGGGATCTAGTCTATGCCTATCAGATTTTGTCCTACCTTAAGTTCGATGATCATACATATACTCACCTTTCAGTGCGTTCTGAAGATCAAAAGTCGTTTTATATTTATCCGTTTGGTATGCGTTTTGATGAAGTAGATGAACGTTCGTTAATGAAAGTATCATTTGATGGAGATGTAGTTGAAGGCAAAGAATATCAATATAATAGAACTGGCTATATAATTCATGGTTTTGTTTATCAAGCAAGGAAAGATATTCAAGCAATTTTTCACTTGCATACACCTTCTATTGTAGCGGTTTCTTCTCTCAAAGATGGGCTGCTTCCTATAAGTCAATGGGCACTGCACTTTTACAATAAAATCTCTTACCATAATTATAATTCCCTAGCACTTAGCGATACAGAAGGAAAGAGGTTAATAGCTGATCTGAAAGAAAATTTTGTCATGTTAATGCGTAATCATGGATCTATAATGTGTGGTCGGAGTATACAAGAAGCAATGTTTTACACGTATCATTTAGAACAAGCGTGCAAAACTCAATGTTTAACGTTAGCAATGAATAAGGAGTTATCAATTCCAAGTGAAGAAATTTGCTCAAAAGCTGTAAAGGATCTCCTATCTTTTGAAAGCAATCTTGGTGAGAGGGATTGGCACGCATGGGTTAGACTAATTAAAAGTAAGTTGTAAGTGACCTTACCCAGAAAAAGTAGAGAGAAAGTTAAGACGTTTTTGGAGTAAAATAAAACGTTTTTTCAAAATATGACAAATAGAAGAGAAT
>NODE_5_length_28894_cov_492.890600
AATCCTTACCTTTTAATCTGCAGATTGGCGAAAGCAAATACAATAGCTTCACTGTCATGATAAAGGGGCTGGCAAAGCTTGTCAAGAAATTTTCTTATTTCATTTAAATTGCTTGTAACCTTCTTATACACTCATCTTTACCAAGAATCACCATGATATCAATGATTCCAGGTGCATCCATTACTCCAGTTATAGGGGCGCGTAATGAGTGGTATACATCGCTTATTTTCATATCGTGCAATTTTGCACATTCCTTGATCTGAGAAGATAAAAAACCCTTATTCCAATTTTCATCACCGATCTCTGACAGAAATGACGCGAGTAACTTGATTATATCGAGGTTAGATTTGACAATTTGCTCAGCCTCTTCACTTAAATCAAGTGGCGGATCTTGAATATAAAATTTTGCTAAATCCAATAATTCGGTCAGGTAGTTTGCTCTTTTTTTTAGCTCTGTCAGTCCCTGCAGTAAATAGCCCTTTTTTTTGTCAGTTAGAGTATTTTCTCTAAGCATTAGAGTCAGAATATCTTCATTGCTCATATTACTAATATAGTGGTTATTCAAATGCTCCAGTTTTTTGAAATCGAGCCGTGCAGGTGAACGACCAATACTTTCTAAATTAAACCACTCTATTGCTTGCTCATCGCTAATAATCTCATCGTTGCCGTGACTCCAGCCAAGTCTCAGCAAGTAATTACGCATCGCTTTTGGCAATATTCCCATCTTTTCATAATCGCAAACGCTTGTGGCACCATGCCTTTTGGATAGCTTATTCCCATCTTCCCCATGGATAAGCGGCACATGTGCAAAGCGTGGAATGTCAAAATCAAGAGCCTGGTATATTAGCAGATGTTTAAAGGTATTAGTGAGATGGTCAGAACCGCGTATTATATCAGTTATTCCAGCATCATGATCGTCAATTACGACAGCAAAAATATATGTTGGAGTGTTGTCAGAGCGTAAGATCACTATATCATCAAGCTGGTTGCTATTTACTTTGATTTGGCCGTATATTTTATCATCAATAACGATCTCTTGTGAGTCTGGCACTTTGAAACGGATAACTGACCTCACACCCGATGTCATTCCAGCGCGTGACCACATATTTTCTTCTGGATCCCAGTGTCGGCTACTTGGATGACAAGAAGGAGGTTTTGTAGTACATTTATGCTTGTATATCTTGCCCTCTTCTCTTGCTTTTATTTTCTTTTCTGCAACTTCATCCTCAGGGCAATAACAGTGATACGCCCTACCCTTCTCAACTAAAAGGTTTGCTACTTCTTTATGCCGCTCTATTCTTTTTGACTGATATACTATTTCCCCATCATAGCTCACACCGAGCCATCTTAGCCCTTCTATAATTGCATCAATTGCTTCTTTCGTTGAACGTTTTCTGTCGGTGTCCTCAATTCTTAGCAAAAACCTGCCACCATGATGCTTTGCATAGAGCCAATTAAATAACGCAGTACGAGCCCCACCAATGTGCAAAAACCCTGTTGGTGATGGAGCGAATCTCGTGACTACGTCTAGCATGTTATTGTTACAGTAAAGTATAGGCTATGATACCTAAAATCCACGTTTGTAACAATGTAGAATTTATTTATCCTGAGAGATTAAATTTTCTTTATTTTTAATAAATCGTGTTGTATAATTTAGTGTTGGTTAAATATAGCGAGGTGAGTTATGTATGAACTTGTAGATATAGCAAAATTGCTTTCAGATAATGAAGCTAATATCAATTGGCATTACACCGGCCCATTTGATAAAACAAAACAAAGAATTAGGGGAGATAATCTCCTGCATTTAGCTGCAAAAACAGGAAAGGTTGATAAGTTTTTATCTATTTTCAAGAAAAGTGTTGAAAGTAATGTTCATTTGTTAGAGTACAATAAAGATCATGAAAATCCATTTCATATAGCAGCAGAAGTGGGGATATTACCAAGTGTAGTAAAAGGAATATTCAAGCATTTGGAGTCTGAAAAAACTAACCCAAATTGTGATCCGAAAAAATTAGAAAATGTCAAAAATTATGTTAAAGAGGCATTGTGCAATAGATGTGCGCTAGATCAATCTAAAAAGACTCCTCTTGACTGGGTTAGTAAGACAGTCAAAAAAGAAATAAAAGAAATCGCAGGCATAAAAGACAGCTTTATATGTAACCAGAAGTTTCGCCTATGCTTATATATAGTAGGAGCGATAGCATGTATTGCTGCTTTATGTTTGTCTTTATACTTTTTATTTTTAGTTTCTCAGTCTCTTGCATTGGCTTCGATGGCTGGGATAATTTCTGGTGGGGCTGCGTATCTGTCAGGCAAAGTATTTAGTGAGATACATGACTTGCATGACGTGAGCACTCCAGTAGAAACTTTTAGTAATGAGGATCTTGCAAGGATATAACAAAAAATTGCAGGCAATGATATAGAAATTTACTTTCTCAAGCTAAGAAAGTATACTGATAAGATGACGGAAAAGAAGTACAGTAAGATTTTAATAGCAAACAGAGGAGAGATTGCCTGCAGGATTATCAGAACTGCCCATAAGATGGGTATATCTTGTGTGTGCATATACTCGGATGCAGATGTAAATTCTGTGCATGTAAGGCAAGCAGATGAGTCAAGATATATCGGCCCTTCGCCTTCTTGCCTCAGTTATTTAAACATTGAAAAAATATGTGAAGTAGCAGTTGAAACAGGTGCTGAGGCAGTTCATCCTGGCTATGGTTTTTTAGCAGAAAATCCAGATTTTCCACGTGCTCTTCAAAAACATAATATAGACTTCATCGGCCCCAGTGCAGAAACAATAGAAGTTACAGCCAACAAAATAACAGCAAAAGAAGCGGCAAAAAAAGCTGGAGTGAATGTAGTGCCAGGATATATGGGTAAGATCAGCGATGCTGCCCATGCAGCTCAAGTTGCTGAAGAGATCGGTTTTCCCGTTATGCTTAAAGCTGCATCAGGCGGTGGTGGCAAAGGAATGCGAATTGTAAATTCCAAAAAAGAAATTGAACTAGCATTTACATCAGCCACAAATGAAGCAGAGAAAAGTTTTAAGGATGGCAGTATCTTTATAGAGAAATATATAGAGTTGCCAAGACATATTGAAATACAAATCATAGCAGATAAATATGGCAATATAGTTTGTCTTGGAGAAAGAGAATGCTCGATACAAAGGAATAATCAGAAAATAATAGAAGAAACGCCAAGTCCATTCATTAGTGAAGAAGTAAGACAAAAAATGTATGTTCAATGTGTTTCTCTGGCAAAGCAAGTTGGCTATTTTTCAGCAGGCACTGTTGAGTTTGTTGTAGATAAAGACCAAAACTTCTATTTTCTTGAGGTAAATACGAGATTGCAAGTTGAGCATCCAGTAACAGAATTTATAACTGGAATAGACATAGTAGAAGAAATGATTAGAACTTCCTGTGGAGAGAAATTGAGATTCAATCAGGATGATATTAAACTTACTGGTTCTGCAATAGAAAGTAGAATTTGCGCTGAAGACCCATCGAAGAAATTTTTCCCTTCCAGCGGAAGAATAAAATATTACGATAAACCGGGTGAAAATGATTATGTAAGAATAGATGATGGAGTTGCTGCAGGTTCAGAAATTAGCATGTTCTATGATTCGATGATTGCCAAAGTGATAACATATGGAAAAGATAGAGTAGAAGCGATCAGCAGAATGCAAAAAGCATTGTCTGAATGCTATATAGAAGGAGTAACAAATAATATAGAATTTCTAGAATCCATCTTCCATCACCCAAATTTTATCGCAGCAAAGCTCCATACGAGATTCATTCCAGATCATTACCCTAGTGGGTTTCACGGCGATTTTGTTACAGAGGAGTATATTAAAATATTTATTTTCACTGCGTTATATGTTCATTTGGAAAATGAAGAAAGGTACCATCATAAAGCAGTGAATGAAACATCTCAGGTGTCATTCCAGTGCGTGACACTGGAATCTAGTAAAAAAGAAGGGGCACCAGTATCAGCTACTCGGATGGCAGGTGACCGTGCAAGAGATTTATTCATAGTGAATATAAATGACAATGAGTACTCCGTAAATGCAAAATACCAAGATAATATATTAATAACGGTATATAATCACAATAAATACTCCGTTATAGGCAAGTGGAAATCAAGTTATAGATTGCTATATATCACAATTAATGACGATACCAATATAGCACTTAAAATAGAAAGACAAGGCAGCAAGTACTTCATAAGACATGCAGGTATGAAAGCTGAGTGTTGTATATTAAAACCTCATGTAGCTGAATTAAGTAAGTTAATGCTAAATAATGAAACAGAAGGGATTTCAGCAGATGCTGTAAAATCCCCAATATCTGGTTTATTAGTTAAATTGCACGTAAATGTAGGAGATCAGGTGGAAATAGGACAACCTTTATTTGTGGTGGAGGCAATGAAAATGGAAAATATCATATGTGCTGAAGCAGCAATGGTGATAAAAAATATTCCCGTTCAAGAAGGAAAAAATGTGCAGATTGGTGATGTAGTCTGCTTCCTTAAATAACACAAGAAGTATAAACTTGACCCAAACAAGATAAATGAAAACACTTGATGAGCTATGGCAATGGCTATCGGTATGTGCAATAATAGAGTAATTACACCTAAAATGATCTGAATGACGACGGAGAGCAGCATAATATATACCGGTTTTATGCTAGCATTTTTTACTGTGAGTATTACTACCAAAGTTAGTATTAGCAATGCCAGTGCTCGATGTATAAATTGCACTGTCGCTCTGTTCTCAAAGATATTCAGCCATATAGGCTGTAAGAAAAATAAATCTTCTGGAACGATTTGTCCGTCCATTAGTGGAAAGGTATTGTAAATCAAACCAGCATTTAATCCCGCAACAAATGCGCCGAAAATTATTTGTATTACAATTAGGACCAAAATCATCCTTGCGTAGTATATAGTGTTACCACTAACCTTAAGTTTTGTTTGTTGTGGCCTTATCTGATAATCAAAAAATTGATATGACAATAATGCAAAGATAACTAATGCTAATAATAAGTGAAGTGCGAGCCTATAGTGGCTAACATGAGGCTTGGCTACCAAGCCGCTTTTTACCATATACCAACCAGCAAAAGCTTGTAAAGCTCCAAATAATAATGCCACAAATAGCTTTATTACTACCTTTTTAGATATTTTTCTTCTTAATATGAAATATATAAATGGCAGGACAAAAACTAAACCTGTTAGTCTTGCAACCAATCTGTGTATATATTCTATTAAGTATATAGCGCGAAACTCCTCCATACTAATACCATAGTTAAGTGCTTTATATTCAGGTGTAGCTTCGTATTTTAATTTTTCTTGTAGCCAGTCTTGTTCACTCAGTGGTGGTAATGTTCCAGTAATTGGTTTCCACTCCGTGATTGACAATCCTGCTTTTGAAAGTCTGGTAAATCCACCAATTCCTACCATGAGAATTACCATGACCGAGCAGAGAAAAAGCCAAATAGCTACAGGTTTTGCTTCCATAAACCATGCTGAGTTTTGTTCCATCGCTCAGGGTAAAGAATAAATTCCCATAAGGCAAGAAAAGCTGCAACACTATGTAGCAGACTATAGACCGGAAAAAATATCGATACTATATAAAAATAAAAAGGCATCTTTTGCTGTTTGACAGCTATTACCAAAAGAATCAGGTTAGTAACGTATACCACTACAAAGTAGTACAAAAATAATTCATTTAAAACTTTAGTTAATATCAATGAAAGCAGTAAAAATGGAGTAGTAAAAAATAAAAAAGCTGCAGAGCCAACAAAAAGATTCAATAGCAAAATTCCCTTAAATCCAGTGTGTTTATAAAGAGACTTTATATTTTTTAAATGAACAATATAAGTTTGCATATAGCCTTTGATCCAGCGCGCTCTTTGCTTAATCCAAGCAAATACAGCAATTGGTGACTCTTCCAATGTTTCTGAGTCAATCATCCTGGTTTTATATCCCATTTGCGCAAGTCTCAAACCGAGGTCAGCATCTTCGGTAACACTATAAGCATCCCAGAAAAACATTTTTCTTAGAATTTTTACTGAAAAATGATTACTGCTACCACCCAAAGGCATTGGCATGTTCATTTTTTGGAATCCAGGCAATAAGTATTGAAACCAGTTCATATACTCCAGAGAAAAGGATTTTGTGAGAAAATTACAATCACAATTATAGTAATTTAATTTCGCCTGTACACAGGCTAACTTATCGTCGCCCTTATTAAATTCAATCAGTGCTTTTTTTAACTGCAATGGGTCTGGTTTATCGTCCGCATCATATATTACTGCATACTTTCCTCTAGCAAAGCTCATAGCATAATTGCATGACTTGGCTTTTGTTCTAGGCAAAGAATGAGGCACTTTTATTACTTCAAAATACTGCGGTAAAGTGTACTTTTCTATAGCTGCTAGCGTTTCTTGGTCATCACTTTCTACCTGAAGCTTCACATCTAATTTTGATTTTGGATAATCCAAACTTTCAATGCTTTCGATCAATTGCTCTATCACTGCACTTTCTTTAAAAGCAGGCAATAAAATAGTATATATAGGAAAATCTTCTTCATTCAGCTTACTATAATCCACTTTTTGATTAGAGGTTTCACATAAGTTAAAAATTGTAGCTATAAACTTGAATAAATAACTAGAACATCCGATTATAAATATCAACATCAAAGCAAAATATGTATATTTCTCTGTTAGTGTTAAAATTGAAGTTACAATAAAGAAAGAAGCAAAAAATATTGAGCTTAGTTTAATGCTTTTAGCTGAAAAATTAGGATTCTTGTAATATAAGTAGTTGCTTGCAAATTCTGAAATACCAAAGTGCGAGTTAAGAAGATTTAAAATCTGTTCGCTATCCACTTTTATTAATACATAGTCAATACCGTAATGAGCTTCGACCCAACGGTTGATATCTCGGCTTGTGTCTTCAACCATAAAAAAAGTAGTATTATTTAATTTTTGCCAAGGAATTATATTAAATTTATAGTAAAAAAGTTTCTCTTGCTCTTTGCATAAACTAGAATCAAACTTAATTTTTTCTACATTATCAGCTTGAAGTATAGGCATTAAACCTAATGCAATTTTTTATTTAAGTCACGTGAAAATGAAGATATGACCTCGCTACTACGCTTATCATCTTTACGTTCATGCATTATTTTTTTTACAGCATCAGCAGCTATACTCGCTGTGTTAGCCTGTAAATCTCCAAGAGCTTTTTCAACTTGGTCAGTGACTTTCTTCAAGTTAGAATGGGCATTGTCATCTAATGTCTGATCTAGCTGCTGTCTATTGTGCTTAATGATACTATTAGCTTTATCAAGTGCTTCATTCATCATTTCATTAACTTCTGCATCTAATTTTTTGTATTTTTCAGAAGATTTTTTGTAATACTCCAACATATCTTTCCTGAATTTTTCAGTTTCTTCACTTGAAAATTTGCTTTTGTTACGCTTATTGTTAAGCGCATTTTTTATCACTTTCTTCAGCAATTTATACGAAAGAACAAAGCCTACCAAGAAGGCAAGACCGATAATCAGTGATGTAGACATAAAAACCCCTAAAATTCTTTGGACACCAAGTCAGCAATAAATTCCTCTTCAATTTCAGAATTGGTCAATTTAGTATAATAAATTAAAGCAATACTAGTAGCCATTTGTTTTAACTGATCAGTATATTCAGATTTAAATTCTGCCACTTTTTCTTCAATAAGCTTGCTCATTTTTTTGTCTTCCTCTTCTAATATATTCTTAACATTAGCTCTCATTTCTTCTACCTGAGCAAGTGCATCATCTATGATTTTTTTTGCCTGTATTCTAGCTTGGTTTAAAGCGGCATTATACTTGGCAATCTGCTCTTCCGTGAGTCTTAAAAGATGAACAGAACTATTAAAAGAACCCAATACTTCTTTACTTCTAGTGCTTATTATTTTATCTAACTTTGGTAAAAATAAACAACTTACCACGAAAAAAAGTGAAGAGAAAAAAATTAAAAACCAAAAAACTTGAGAAAAGAAGGTTGAAACATCAAGCTGTGGCATCTGTTAAGCAGCAAATATTAATAACATTGCAAGTACAAACGCAAGCAATCCCATGATTTCAACCATGGCAGCACCAATATAAACATAACTTTTCATTTTACCTTCTGATTCAGGGTTTCTCGCAATCCCATTTAACATAGCAGAGAAGATATTAGCTATACCTAAACCAGCACCGAGCATTCCAAACACAGCTAAACCAATTGCTATAAACTTTAAAGCTACTAAATCCATATATTACCTTTAATTATTTCTTTATAATATAATTGTAAAATATTCTACAAGGAAGTCAATTACTTTACTGCATCTGACAAATATACACATGTTAATATAGTAAATATATAAGCTTGTAAAATTGCAACAAATACTTCAAATCCTATCAATGCAATTATGAACAAAAACGGCGCAGGAGTGAAAAATATGTTCATATTTACAATAAACCCTGCTATCACTTTGATGATTGTATGACCAGCAATCATATTTGCTGCAAGCCTTATTGATAGGCTAACCGGCCTTACTAAATAAGCAAACAACTTAATAATAATTATTATAGGTGCAAGCCACGAAGGAGTTCCTTTTGGTAGCAATATGCGTAAAAATTCTACTCCCCTTTCTTTAAATCCAACAATCGTTATATAAATAAAAACCACCATCGATAAAGCGAAGGTGACTATCACATGACTTGTGACCGTGAAACTATAAGGAAGAACACCAACCAAATTACATGATAAAATGAAAATAAACACTGTAAATATCAATGGAATGTGCTGCAAGCCTTTGCTTCCAGTGTTATTTTCTATTATTGAAATAACAAAATCATATACATACTCAACTGCAGCTTGCAAATATCCTGGTATTACTGCCCCCTTCTTTATTCCAAAAAGCAAAAAGAGTATCACCAATATCACCGAAATCATCATGAAAAGAGATGAATTGGTAAAGCTTACGTCATACCCAAATAACCTAGGTAACTCTATTACCGTATATACTTTAAACTGTTCCAGCGGATTTAATGCCATTTTAATCTGAATTATAAACAGTAAATAAAGTATGAATTTTATAGGACAAAGTCAAGAATTAAGATAAGGCTCTGTATTATTATAACATTAACATATTAACAAAATATGTAATTAGAATGTTAATTACAGTCAGCTCTGTATTTTAAAATTTACTAATCTTGTTAAATTATTCAATATCTTGACTTAATATCTTATTTTGATTATAATTTAATTTTTAGTGAGGTATATAATGAACGAAATAGATTTTATTAACACTAATCATCCTTTAAATTTGGAGCAGGAATTTGGTAACGGATACATCGAATCAGTAGATTGTTTCCTTGACGAAGATACTCGCGATTATTACATAGGACTCAACAATGCAATAATACACTTCTTTTTTGATGGTAACATTGATGAGGATGCCTGGGATTATGAAAGTCTTAAATTCTTTCTGGAGATAGATTTAAAAGGTGATATAGAAAAAATTCTTTCTCTTCGCAAGAAGATATAAAGTTACAAAAGCTTCTACATCATAAACAATGATGTAGAAGTATTCCACTACAACAAGCTTTAAAAGCACTACATTTTATATTACAATAACTTTTTTGTTTCTTGTTAGATCGATGAAATTCACGTTATCTTGGTTACTGGAGTATTTAGAAACCAATGCTAGTTTAGAAGAAATTACCGATAAATTAACTCACATAGGGTTAGAAGTAGAAGATGTGATCGACAATACAAAATTAGCTGGTTTTATTGTTGCAGAAGTATTAGAGGTGATACAGCATCCAAATGCTGATAAATTAAAATTATGTAAAGTAGATGACGGAAGTAAAATTCTACAAATAGTTTGCGGAGCAAACAATGTTAGAGAAGGTATGAAAACTGTGCTTGCATCTCTTGGTAGCACATTGCCAGAAAGTGATTTCACAATCAAGCCTACAAAAATACGAGGAGTGCTAAGTGAAGGGATGCTCTGCTCTGCTTCTGAACTTGCGTTGGTTCAAGAGGAAAGTGAAGGAATAATCGAGCTTTCCGATGATTATAAAGTAGGGGATAAATTTTTCAATTGTGACCCTGTAATTGATATAAATGTTACCCCAAACCGTGGAGATTGCTTAGGCATTTATGGAATAGCTCGCGACCTTGCTGCAACTGGAATTGGGACATTAAAGACTTTAAGCATTCCACAACTTACCAGCTTCATAAATTCACCAATCGATGTTGAAGTTACTGACGGGGAAAGTTTTATTAGTGGAATATACATCGCCAATGTAAAAAATCAAGAAAGCCCAAAATGGTTAAAAGATAGGCTGGAATCGATAGGAATGCGCTCCATTTCTGCAATAGTTGATATCACGAACTATATTATGATATCTTTCAGCCGCCCAATGCACGCGTATGATGCAAAAAAAATAGAAGGAGAGCTCACAGTACGCAAAGCAAACGACGGAGAAAAATTTGCTGGTTTGAACGGTAAAGAATACTTATTAAACAAAGACATAAGCGTTATTGCAGGTGATAAAAATATTCATGGAATTGCTGGAATTATAGGTGGTAAGTGCAGTGAATGTACTCTTGAAACTACTGATATCTTTTTAGAGTCTGCTTGGTTCGATCCCATCTCTATTACTAAATCTTCAAGGCAGCTCGGCATCTCCACAGACGCTAGTTACAGATTTGCACGTTCAGTTGATCCTGGATTTACTTTTGATGGACTCAACCTTGCAGCTAAAATGATTCTGGACTTATGTGGTGGAGAAACCTCAAGCGTAGTGTCTGCTGGCAGCTTAGATAGTGTTGACACCAAGGTGAGCTTTGATTATCAGGATGTGAACAAGTTTGGAAGTGTGTCTGTATCGCCTGATGAGGTGCTTGATATCTTAACGAAACTAGGGTTTAGTATTGATAAAAAAACCGAAGGCAATTGGAATGTACAAGTACCAAGCTGGAGACCGGACGTGACAATACCGGCTGACCTAATTGAAGAAGTAACAAGAATATACGGCTATGACAAAATAAAAGAAGAACCACTACCAAATAATGTTGAAGAAGTAGATAGTACATACGACAATTTGCGTATTTTGATGACAAACAGAGGGTTTCATGAAGTGCTAACCTGGTCGTTTATGAGTGAATCAACAGCCGAAAAATTTGGTTACTCGAATAAGTTATTTATCATCGATAATCCGTTTAACAATAACTTTAATATAATGAGACCAAGTATTATGCCAAATTTATTGCAAGTTACTGCTGATAATATTGCCCACGGAATATCTGATCTTGCAATCTTCGAAATTGGGCCGATTTACGATGGTGAAGCTCGGTCTAAACATGTCTTAAGTGGAATAAGAACAGGAAATAATTTACCGCGAAACCATTATAATACTGATAGGAAAGTAGATGTTTTTGACGCAAAGGCTGATTGCATAGCAGCTTTGGAGTTTTTTAACGTTAATTGTGATAATTTAACGATAGAGAAAGCAGAAAAAGAACATTACCACCCAGGAAAGTCAGGCACTCTCTCTTTTAAGAATAAAGTAGCAGGTTATTTTGGAGAGTTGCATCCTAATATATTAGATCTTTTTGATATCAAGCAAAAAGTTGTAGGTTTTGAGGTAATACTAGAAAATATTGAAAATTTACCTGTAAGTAGAAAGAAATTTATCGATTATAAATACCAAAGTGTAAAACGTGATTTTGCATTTATAGTAAATAAGGATGTGGAAGTAGGTAACATAATCAATGTGATAAAAAAAAGCTCAGAGCTCATCACAGAAGTTTTGATATTCGATGTATACCATGGAAATAATATAGAACCGAATAAGATGTCTATAGCGTTGTCAGTTACTTTTTGCTCTCCAATCCACACTTTAACTGAAAAAGAGATCCAAAAAGAATCAAGTGCTATAGTTAATTTAGTATGTGAAAATACCGGAGGAACTTTGAGAACTTATCGTTGAGTCACAATCATAGTTTCCTGCCGTTGCTGTGTCACACTTACTTCATCCAATTTATTTCCAATATTGAATTCAATATCCTTGAAAAATCTATCCCACATTCCATGCAAATGCTCTTCTATTTTAGGCCACACATCATTTTTAAATGTTACCCCATCATCAGAAAATAAATTACCTAAAAAGGCTCCAATACCTTCATAATTTGACTGAAAACATTGAAGAAATGTCTCTCCTTCTTTATAAGTATTATGTGCCACATTTAACGCTTTTCTCTCTGTAGTCTCTTTATAAGCATTTGATGCTCCAATCTTTATTGCACCAAACATAACTTTACTCCAGTTCTTAACTTTCTGTATACAACCTTCACTATTTCCTGGTATATTATTTATTATATTTTTTGTCAAATTGTCTATCAAAGGAGACAATAAATTTTGACTAAAATGTTTGATATTATCTTTTGTTTTAATTACAGGATATTTGATGCGTTTTTCTGCTAAACAGTACTCCAGTTCTGCTCTTTCTAATAACTTCTTGATTTCTTTTTCATCAAAAGTTTCAAGCTTGAATACCTTCAGTAAATCATCTTCTATTACTGCAAATTTTATTTTTTCACGAGACGTTAGTTCTTCTTTATAATCATTTTTTGTTTCTTCATTTATCAATAATTCTTTTTTGCCTAATTCTAACTGTTTTAATGCTTTCAGAATTTCTTCATTCCTTTTTAAGAGCACTTCTATTGATCTTGTACCCGGATGCCCTTTTTCCCTGTTATTTTGTTCAGCTTGTAAACGCTTATTTTGATCTTTGAGTGTTTGTTCTAATGTAGATTTTTCTAAATGTCCTTCATCTTGCACGCGAAAAGCTTCAATTATTTCTGCTAGACCTGATTCACCATATTTTCTTAATTTCTTGCATAAACGTAAAACACCCTTTTTTTGTTCTCGAAGTAACCTTTGCACTTTATATTTTTTTATTTCTAAATACATCTTTTCTATAAAGTCATTTATTTTAGCTGAAGCTTCCTTATCCGATGGAACCTTTACTTTTTTTTCTAAATCTTCAAGCTGCTTCCTTAGGCTTTGCTTCTCCTTATCCGGTATATCTGATTGACTTAACTTACCTTGAACTTTTTTCATTACTGATTTTATCAGCCTGCGCTCAATCTCTTGATCATCATATTCGAATTTAAAAAGGTCTTCTAACCCCCTTTTTAAGGTGTCATTTGTTAAGCTACTGTTTTCATGTATTTCTTTTAATTTCTTATATATATCGTTACACCTTGTTTGACCTATTCCTCTTAAACTCTCTAATTCCTGTCTCACTAAAGAATTTTTTATCTCATCTTCCAGCGAAAAATCTTCTCCCCGTCTATCTCGCTGAAACTTAATTGCTTGTATAAAGGCAACTTGATAAGCACTTTGTATTAAGTGACTTGTCAAATTAGGACCTATACTATCTACCACTTTCGACTTGAATTCGTTCAATAATTCCTTCAATTTATCATATGTAATCTCTTTCTTTTCTAGCTTTATCAGTTCTTCCATAGTCTTCGCAAATTCCTGAATAGAAGTTGCAAGCACATCCTTGATTTCATTGCGTAAGGGCTTAAGACCATTTTTTAAATTGATGTTAGTTGACAATTTCAGTACGATGCTATGCTCTGAATTCCGCGTCACATCAAACCACTTGTTATTTTCATTTTCATACAAATCTCTAAGCAATCGTTTAAATTGCGGTGGAAATTCTATTTCCATATCCCACGCAATATTTGGTCCAGTAACTTCCTTTTCATGAAAAGACACCTCAATATTTTGATGCTTATTAGAATACCGCCCCATACTTATTTTAAGAGCAGTAACTAAAGAGTGAGATAAATCTCTATTTAAAAGATAAAAAGTAGCCAAAGCAATTGTTGCAGGAACAACTAAGGCTACAAGTACAGCCATATTAACAAAAATTGCTATTGCAGCAAGAACACCATATGCCAATCTTTTTGGCACGCCAGTTTCACTCTTTTTTGTCTTATCTTCCCCTACACTGTCTTGTGTCTTGCTGTTTGCTTGAAATCTACTGCATACGACTAATCCCAGTGCAGTAAAAGCAATATAAGGAAGCATTAAAACTGACAGAGCTAAATTTAATATTTTCTTTTCTGGGCAAGTTCTATTTATTTCCTTAAATATTTCGCTTGATATATTATACCAGGAAGTAAAAAAATCAGAGTTATAATCTTTATAATGAAATATACTGAGTGGAACGTTAAAATTAGCTAACGGCTCTTGTTCTTCCACAGCATCAAAAAATTCTTCTTCCTCTTCTGAAGTAGCAAGACCTAAATTATTCCCTTCTTCTACATTAGAAACAGCTTCCATAGCATCAAAAAACTCTTCTTCCTCCTCCAAAGTAACAACAGATTCTGCTTTACCTAAACCACCACTATTGTTAACAACTTCTTCATAATCATCTGCAACAGCTTTATTCATATTATAACCTTATCCAATTACCTTAAGTATAGCATAAATACTGACAATCTTGCAACTTTATTAAAAATTTAACGCTCAATACTAACACTTAAATCCTGATATTCCTTAGAATAGAAGTTAGTTCCAATTTCTGTATTAATGTCCAAAGATAAGGCAAGGGTCTGCTCTTTTATATATTCAAACCACGTATTTATTGCTTCCTTAATTTTCTCATCTTCTGTTTTGATTATTACTCTGATTCTATCTGATATATGAAAATCAGCTTGTTTTCTGGTTTCTTGAATGAGCCTCACGACATCTCTCGCTAACCCTTCTAGAATTAATTCATCATTTAGTTCAGTATTTAGAATGACAACTCCTTTGTTGTTATCAAACACAGCAGAATATCCACTATTTGCTTTTAACAATAGTTCATATTCGCCTTTTTCTATGATGTAATTTTCTGACTCATTACCTAAAAAAACTTGCTCATTTTCAACTTGCTTCCATTTTCCCTCTTTGACATATTGAACTAGTTTCTTAATTTTATCTGGTATTCTCTTTCCAAGCAGCGGAAAACTTAGCTTTAACTCTAGTGATGCAATATCTTCAAGTCTGTTTACTAACTCCAGTTTTTTTACATTTACCTCATCTTTTATCATCTCCTGGTACTCATTTGAATCTGCAGCACACTGGATCCCAGTGTCAGCTACTTGGATAACAGGAGAGAACTCTGGGATGACAGAAAACGGCTCACCTTCAAGAAAACTACAGGAAGACTGATGATAAATGATCATACTGCCAAGTGGCTGTCTGATACGTATGTTAAAAGTGTTTCTAATAGAGAGTGCAGAGTTGCATATCTCTCTCACCAAATCCATCTTGGCAATGAGCTGACTATCAAACTTCTCTAATTGTGGAAAATTAGCCAAATGAACAGATGTTTCTTCATACTTAAGCCCTTGCCATATATTCTCTGTTATAAGTGGCAACAAAGGAGCTGCAGCTCTTAGTATGTAATAAAAAACCGTATATAGAACATTATAAGCATCAGTTTTATCCTGATCCAAATCACTTTTCCAAAAACGCTCGCGACTGCGACGAATATACCAATTATTTAGCACTTCAAAAAAGTTCATTAAAATTTTGCAAGCCTCTTGGGAGTTATAGTTGTTCATAGAAGCTTGGATACCTTCTACAGCTTCAAAACACTTGGAAATCATGTAACGATCAATAGTGCTTTGATAATCCTTACAAACTTCAGCTTTAATCCCATCTGCATTTGCATACATGGTAAAAAAGTGATAGCTATTCCAAATAGGTTTTATTACGTTTTTCAGAACATCTCGTATTGAGTTTCCTTCTTTATCGAGTAGCAAATTACCACCACAAACAATAGATCCAGAAAGCATAAGAAAACGCAGTGCATCAGAACCGTATCTATCAAAAACCTCCATTGGATCTGCATAGTTATTCAAACGTTTGGACAATTTTTGCCCTTTTACATCCAAAACAACACCGTGGCATATGCAGTTCTTAAATGGTTCCCTATCAAACAAAGCAGTGGACAATACAAAGAGCGTATAAAACCACCCCCTGGTTTGCGCTATGTATTCAGTGATAAAATCCGCAGATTCAAACCACTCCTTATTTTCAAACGGATAGTGGATTTGCGCAAATGGCATCGAGCCAGATTCAAACCAGCAGTCAAACACGTCAGGTACACGGCGCATAACTGATTTTCCTGTTGGATCATCAGGATTTGGTCTTGTTAAAGTATCGATAAATGGTCTGTGCAAGTCGTCTATTTTAACATTAAAATCTCTTTCCAGTTCTTCTATTGAACCATATACATCTACTCTTGGATATCTCGCATCATCTGATTTCCATACAGGGATTGGTGTACCCCAGAATCGATTGCGTGAAATTGACCAGTCGTGTGCCCCTTCAAGCCATTTTCCAAATTGACCATCTCTAATGTGGTTTGGTATCCAATTAACTCTCTTATTTAGCTCTACCATTCTGCTTTTGAATTTTGTAACAGCAACATACCAAGAAGGCATAGTGCGATAGATCAAAGGAGTATCAGTTCTCCAGCAGTGTGGATAATTGTGAATATATTGCTCAGTCTTAAACCAACTCCCCTGCCCTTTCAATTTTTTTATTACTGTATCATTGGCATCAAAAACATGAACCCCTGCCAAATCTGAAACTTCAGCAGTAAATTTTCCACTGTTATCAATTGGACAAATAACTGGAATATCATGGCTTTGGCAAAGGTAAAAATCTTCCTCACCAAATCCAGGAGCAGTATGCACAACGCCAGTACCGTCTTCTCCTGTAACATAATCAGCAATAAAAACGCGAAATGCATTTTTTGTGTCTTTAAAATAGTCAAACAGTGGTTTGTAAGAAAGACCTGCAAGATCATTCGCTTTAAGTTTTATATTGCAGTTTTCATATGGAATATTGTTTTGTTCAGAGTGGCTAATAAATTTCTCTAGGTAACTTTCAGCAAAGATATATATTTCATTAGGTTGATTTGATGTCACTTCAGCATGCAAACATTTATTACCTTCCTGGATTCCAGCTTCACGCGCTGCCAAAGAGTGGACTGACACTGCACAATACTTGATGTCCTTTCCTATCGCCAAAGCTAAATTGCTCGGCAACGTCCATGGGGTTGTAGTCCAAGCAAGTAATTTGCACTTTTGTTCAATATTTTTAAATTGCTGTGGGTTTTCTAAAAGCTCAAATGCAACAGTTACAGCTTTGCTAGTCTTTTCTCTATACGCGTTATCAAGCCTTGTTTCAAAATTGGATAATGGAGTTTCGCAAGCCCAACTATATGGAACAACGCGTACTGATTCATATACTAAGCCCTTATCATAAAGCTGCTTAAATGCCCACATGACCGACTCCATGAATGATTTATCCATAGTCTTATAGTCATTGTGAAAATCCACCCATCTTGCTTGTCTATTGACATATTTTTCCCATTCTGATGAAAATTTCATCACAGAAGTACGGCAATGGTTATTGAATTTTTCAATACCAAATTTTTCTATTTCAGTTCTACCAGATATTCCAAGTTCTTTTTCTGCACCCATCTCAGCCGGTAATCCATGGCAATCCCAGCCAAATCTACGTTCGACTCTTTTTTGCAGCATAGTTTGATATCTTGCAAATGCGTCTTTGATGAAACCAGTGAGTAAATGTCCATAATGCGGAAGTCCATTTGCAAACGGAGGCCCATCGTAAAAGACAAAACAATTATCCTTGGAACGTTCTTCAACTGACTGCTCAAAAACTTTATTTTCCTGCCAAAATTTTATGATTTCCTTTTCTAACGACGAAAAATCAGGATTACTTACTGTATCAGGATAATGCTTTGACTTCATGTTCGCTATGTAAAACTAAAGAATATAGGGCTTTCTGAAAAATTACAAATTCAAAAATATTTCCGTAGCTCACACCCCAACAAACTATTCTGCCGAGCTTCCAATACCTTTTTTTAAGTTTTACTTGCAGTTTTTATTGTTTTACTTAACATTAACCCAAGCTTTAGGGGTATTTTATGGATCAGAAGACAGATAAGTTTCCACAATTTTTAAAAATGTTGTGCTTTGTTGAAATGTGGGAACGTTTCTCTTACTATGGAATGAGGGCACTTTTGGTCCTATTTTTGACTTCTCACTTAGGTTTCACTGATGAGAGGGCCTTTACTATTTACTCATTATTTGCTGCAACAGGTTATGCTATACCAATACTTGGAGGTTTTTTAGCTGATAAGTTGATGGGATTCCGCAACATGGTGTTGCTTGGAGGGATAGTGATGATAGCAGGTCATGCTTGCATGTCATTGGTTAAGTTTGAACCAGGTTTATTATATTTAGGTTTATCTCTAATAGCCATAGGTACTGGTATGTTTAAAGGGAACGTAACTAACTTACTTAGTTCATGCTATGGCAAAGACGATCCTGAACGTAGCAGAGGCTTTACTTTATTTTACGTAGGTGTGAATATTGGAGCAATATTGGCTTCTATTTCATGTGGTTATGTAGCCCACTTGTTTGGCTGGCACTACGGCTTTGGTTTAGCTGGTATTGGGATGTCTATAGGGCTAATCTTTTTTCTCAAATTTCAGAATCTTTTAGGAGATAGCGGCCTTTCTCCTTATCCAGAGCTTATGAATAAGCGCATATTAGGGATTAAAATTTTTGGTATAGTATTGATAGGAAGCTTTCTGTCATCATCAATAATTGCTAAAATGCTTATACATAGTGAATTTTTTACTAATATGCTCATATTTATTGGAATAACAGCTCTGGGCATATTTATTTATATAATATCTAAATTATCAGCAGAACAAAGACGAAAATTAGTGGCATTATCTATTCTTGTGGTATTTTTCTTGTGTTTTTTTGCTTTAGAAATGCAGCTTGGCTCTTTGGTTAACTTATTCACCGAAAGAAACGTTATTAACAATGTATTAGGTATAACAATCCCAGCTTCAGTTTCTCAAGCCATAAATCCTTTGTCAATTATAATATTTGGCTTTCTTTTTGGAACATACATGAAGTTTAAGCAAAAATATGCAACTTCCATGTTTACCCTTGGCCTTCTGACAATGGCTATGTGTTTTTTCACACTGTACATAGGATGTTTAAACTCTAACATTGAAGGTAAAGTAGAATACTTATATTTAATAATTGCTATCTCCTTTATGGGACTGGGAGAATTATGTATTGCTCCATTAGTCCAAGAACAAGCAACTACACTAGCCCCCAAAAACCTTAGAGGAGTAGTGATGGGTATAGTAATGCTGTCATTAGCGTTTTCTAACCTAGCCGGAGTTGCAATATCAAAATTTATGTCAGTTCCTTCAGTAAATGGTAAAATAAATTATTTAGAATCTTTAGAAATATATAAAGAGGGTTTTTTAAAGGTGGGAATATTTAATTTAATGCTCGTTATTGTATTTTTATTCTTCTTCAATTTTATACATAAAGTTGTTACTAACTCATCTTGTACAAAAAATTGATATAGGTAAGCTCAAATTTGTAGGTTTAAGGTACCCGTTCAGCAGAGGTAGCAATTAAACTTTGTAACTTTTGAAAAAGATTATGATTGCATTTTTTCAATACTCTTTGCTTAAGATTTATATTTAACGCTGCTTAAAATCAGTGAAATGCACACCCCAGCAAACTACTCTGCCGAGCTTCCAACACTTTCACATTTACTATTTTGTCCCTGTATTTATCTTCAGAATCATCAATGCACACTGATTGCATATATGGGCTTTTACCAATAATTTGGTTTTGGTGTTTACCTTTTTTATCGCTAAATAGAACAGGTATAGTTTTACCTACCATACTCTGGTTAAACTCAAGTTGTTGCTTACTAATTAATTTCTGTAAACGAAGAAGGCGCTCTGTTTTAACCTCTTCTGGTACTTGATCTTTTCTTTCCGCTCCCGGTGTGCCTGGTCTTGGGCTGTATTTAAAACTATAAGCCTGAGCATATCTAACTTTTTCTACTAATTTCATAGTTTCTTCAAAATCTTTTTCGGTTTCTCCAGGAAAACCAACAATAAAATCAGAAGAAAATTCGATTTCAGGTTTCAATTTGCGAAATCTGTCTATTATTTCCAAATACTCCTCTGCAGTGTGTTTCCTGTTCATCGCGTGCAATATTTTATTTGAACCAGACTGCACAGGCAGGTGAACAAACGGCATGAGCTTTGGCTCTTCCGCATGTGCCAAGTAGAGAGATTCATGCATATCTCTTGGATGAGAAGTTGTATAACGAATCCTCTCTAGCTTTTCAATTTTAGCAATATGACTAATTAATTTTCCTAAATCCCACACTTCCCCTTCGCACTCCCCATGGTAAGCATTGACGTTCTGACCAAGCAAATTGATCTCATTTGCCCCATTTGCAACTAATTTCAATGCTTCACGAAATATTTCATTCACTGGCCGTGAATACTCAGCTCCACGAGTATAGGGCACTACACAAAACGTACAAAATTTATCACAACCCTCTTGTATGGCAAGAAACGCAGAAGACCCCTGGCTATTGCCATAGCATTCATCTGGCAATTTATCAAACTTTGCAACTTCAGGAAAATCAGTGTTTATTACATGACCTTTACTTCTGCTTGCTTTGACTATCAGTTCCGGTAAGGTAGCGATACTCTGCGGACCAACAACAATATCAACAAAAGGAGCCCTTCTGAAAACTTCTTCTCCCTCTGCTTGCGCTACACACCCAGCCACCACTATAGTCATTTCTTTTCGTAACGAATGAATCTTCCCAAGCTCTGAGTAAAGTTTTTCTGCTGCCTTCTCTCTAATGTGACAAGTATTCAGTATCACTAAATCGGCTTTCCCTGCATCACTAACAACGTTGAACCCCAAAGGTTTAATTACATTTTCCATTAAAACGGAGTCATAAACGTTCATCTGACAGCCGTAAGTTTTAATATATAGGCCTTTCATATTTGGTATGTCTTTTTCAAAATTTCTTCACCCTACACGTAAATGTCTAACAGACCAGCGCGTGACGCTAGTGAACTTGCTAGCACAATAGATTTTGACAAAATTATACGAAAAACTGGATCCCAGTGTCAAGCACTGGGATGACAAGTTCTCGGCAACCCCTACGTCATACCATCACGGTATCTCTAGATCCCGCTAACAAGTAGCGGGATGACGGTTGTCAGGGTGTCATGAAAGTAGCTAACACTGGCTTCCATCCAAGAGGGCAGTGCCCTCTTCTTGTCATCCCAGTGCTTGACACTGGGATCCAGGAAAAAGAATGGTGTCATGCAAGTAGCTAACACTGGGATCCAGGAAAAAGAATGGTGTCATCCGAGTAGCTTGACACTGGCATCCAGGAAACTTAATTGCAAGTAATGCATTGAGTTTGGTGAGTATGGGTTTTGCGTTATAGAATGAAGCACTTTTGGTGAATTTGTAAAGAAAGCTGGATCCCAGTGTCAAGCACTGGGATGACAAGAAAGGGAGCACTGGAATTTTTATTTCAGTATTGTACATTAGCCATGCATCTGAACAGATACGAGCTTTCTGCTTTTTTTGGGTAAGGTCAGTCAAAAAGGTTTTACAACAACCATAATAACTATAACTATTATCAATACTGTAACTGCTTCATTTAAAACGCGAAAATAAATATGTGACTTCTTATTCGAACCCATTGCAAAATTTTTCCTATATTTTGCAAGTAGCATATGAATAATTAACATCAAAAGTATTGCAAATGCTTTTACATGAAACCATCCTTCACGATATGCTTCCCTAATAACCATTAGTGTAATTCCAAGACCAAGTGAGAAAAGCATTGCAGGGTTTATGATATATCTAAGTAGCCTCTTTTCCATTGTTTGAAGCAAGCTATCATTTTCCGATCCCGGTTTTACAGTTGCATGGTAGACATAAAGCCTGGGTAAATAAAGCATACCTGCCATCCACATGATAACAGAGATAACGTGAAAAGCCTCAAGCCAGTGGTAATAGTTCATTAGCAAAAATTTAAAATTCCTGGTATTGTGTTAGTTTAATGAAAAAGAAATCGATATGAAAGCAGAAAATTTCACTAAAGAACAGATAATTGGATTCTACAGGAAAATGCTACTCATACGCAGATTTGAGGAAAAAGCAGGACAATTATATGGGATGGGATTAATAGGCGGGTTCTGTCACCTATCAATAGGACAAGAAGCAGTTGCAGTTGGAACTCAAGCTGCATCAAAATTAGGTGACGCTTTTATCACAAGTTATAGAGACCATGGCTTAATGCTCGCATGTGATTCTGATCCAAATGTTGTAATGGCAGAGCTTACCGGCAAAGAAACAGGATGCTCGAAAGGTAAAGGTGGTTCGATGCACGTATTTGACGTTGAAAAAAAATTCTTCGGCGGGCATGGAATAGTGGGAGCACAAGTTCCAATTGGCACAGGAATAGCATTTGCTAATAAATATAAGAAAAAAGATAATGTGGTATTTACATATTTTGGCGACGGTGCTGCAAATCAAGGACAAGTATATGAATCGTTTAATATGGCATCTTTGTGGGAGTTGCCTGTGGTTTACATCATAGAAAATAATGAATACGCAATGGGAACCTCCGTGCAAAGGTCAACTTTAGTAACAGAGTTATATAAAAGAGGAGAAAGTTTTGGTATTCCTGGAAAACAAGTTGATGGAATGGATTTTTTCTCTGTTTATGAGGCTACAAGCGAAGCAGCGGAACACACACGCAGCGGAAAAGGGCCTATCCTGCTTGAAATGAAGACATATCGATATCGCGGTCACTCAATGTCAGATCCTGCTACTTATCGCTTAAAAGAAGAAGTTGAAGATATGAAGCAAAATCATGACCCTATAAGCACTTTAAAGAAATACATGACAGATAATAAAATGGCTTCAGAAGAAGAGTGCAAAATAATTGATAAGGAAATACGTGATTTAGTAAAAAAGTCGGAAGATTTTGCCAAAAATAGTAAAGAACCAAGCGTTGATGAGCTGTATACTGATGTTTATAAATTTGTTAGCTAATTTTTTTATCCAGAACTGTACAAACATTGTATAGTAAACGATGTCATCTAAATAGCTCCTTCTCCCGTCATCCAAGTGCCCTCCTTTTTTTGTCATCCCAGTGCTCTGACTACTTGGATCCAGCTGAGTTGGTGAGTATAAAAGTATAGCTAACGCAAGCTCTACGTCATGCCGCCGCGAACCGTCATACCGCGATTCATTCGCGGTATCTCTAGATCCCGCTAACAAGCAGCGGGATGACGGTTGTCAGGCTAGCTGTCATCTCAGTAGTCTCCTTCTCCTGTCATCCGAGTAGCTGACACTGGTTCCTTTATGACGGCAGTAGCCCCTTCGGTGTCATTCCAGTGCTTGACACTGGAATGACACCAATAATTGACATTTCACTAGATATTCATTATAAATAATGGAATGCTACAAAGTATAAAAACCATATTAATAGAAGACGATAACGTTAGGCTGGATAGGTACATCAGAAGAATCTTTCCTGATCTAAAGCAATCTGTAATTGAAAAATCTTTAAGGAAAGGATTAATCAAAGTTGATGATTGCAAAGCAAAGTCCAGTGATAGAGTAAATTCTGGGCAAACTATAACGCTGAAGCACTTGAATTATATTGAAAACGCTAATTCTGATCGCAAATATAATGAAAAGTTAGTGAATCTACTAAGAGAGAACATATTATATGAAGACGAATATATACTAGCTATAAACAAACCCGCAGGGGTCATCGTTCAAGGTGGCGTAAAAGTAAAGATTAGCATGAGTGATTTGCTTGACCAAATAAGAGAGGGAGAAACATTTAAAATTGTCCATAGGCTAGATAGAGATACGAGTGGAGTGATAATATTCGCACGCAACGCTAATGTTGCCAGATACCTTATGGAAGAATTTAAAGGACGAAGAGTAAAAAAAACTTATTTAGCATTAACTTCTGGCATACCGAGCAAGGATAGTGGAACAATAGACTATCCATTGGTGAAAAAATATGTTTCAGGTCAAGAAAAAGTGGTCGTTGATGAAAATTCACCTCAGAATGCCACTACGCATTTTTCAATTATAGCAAAATCCAAACACAATGTTGCTTATTTAAAATTACAACCAATTACCGGCAGAACCCATCAGTTACGTGCACATTTAGCTCATATAAATTGCCCTATTCTTGGTGACGGTAAATATGGTGGTAAAAAAGCTTTTATTGATGGGATAGCAAATAAAATTCACCTTCATTCGCATTCTTTATCTCTAAAACTGCCAAACAATAAAGAAATCACTATCACCGCTCCTATCACTAAACACATCGAAAAATCCATTGAAGCGCTATTTTTCGACTGAAACGATTTCACCAATCAACTTTTCTGTCTTTGGCTTTAATTTGAAGCACAGATATTAGGCTAATTAATGCGCAGGCAGTAAGATAAATGCCTGCTGCAAGTTTTGTTTCGGTTTTTTCTATAAGCCACATGCATATGTATGGAGAAAGGCCACCAAAAATTCCTGCAGATATATTATTTGCTAAGCTTACGCCAGTGCATCTTACTTTTGTTGGAAACAGTTCACAAATAACAGAACCATATATTCCAAAAGATGCACCTACTGGTATAGTAATCAATAAGTAAGTTATTATTACGACATAGTGGTTAACGGAAGATAATAATGGTAATACACATGTACCAATCAGAGATAGCATAATCAGTACAGGAATCATTACGCGTTTTCTTCCAACTTTATCAGATAAAATTGCAAAAAGTACCGCAGATGCTGCAAATACAACCTGTATTACTATCCTCATTAAATCTTTAACACTAATGGATAAAATAACTAGCTCTTTTATTGATATATTATAAAACATTATTGCTGCGTAGACAATTGCATTCTGAGCAATTCCCAGATTGATTGAAATAATAAGCGGTCTTTTATAGTTTCTTACTAGTTCTAACAATGGTGAATGTGCTAAATTATTAGCGTACTTATTAGTTTTATATGCTAAGCTTTCTTTTAATATGTACCTAGTTAAAAAACCTATTGTCCCCAAAAAAAAGCAAAAATAAAAAAGCAACTTCCATCCCCATATTTCATAGTTCTCACCTGTAACTCTTTTGCAGATAAATATCATTGTTATGCATAAGAGCGTTCCAAGGGCTCCGCTAAAGGGCTTCATACTTCCTAAGAAACCTAGATTTTTTTTATCTTTTGAATGCTCTATCGTAAATGCTGTATTAATGCTTGTTTCACCTCCTGCAGTTATTCCTTGCACTATTCTACAAAACACAAGCAATACAGGTGAAAGCAACCCTATTTCTTTATACCCAGGTATAATTCCCATAATTGTGGATGATATTGAAATTAATATTACTGAAGTAAGTAAAGTCTTTCTTCTGCCATACTTATCTCCCATATAACCAAAAATTACTGCACCAATTGGTCTAAACGCAAAACCAATTGCAAAAACACCAAGGAATTTGAGTGTACTCAAATAATGATCTTCTGATGGGAAAAAAACGTTGATGATTGTATCTGTTAATACTCCAAAAAGAGTGAGTTCATACCACACAATCATGTTACAGATCATGCCCGATAGTATTGCTTTTTGGATATTATTCATGGTCTTTCAATTTAACATAACCTAATATATCATTAACCGGTGCTCCTTGCTATAAAATTTTTCATTCAATAACCTTCAAGGATAATTCACGTAAATGCTTATCCTCCACCTTGGAAGGAGCACCCATTAGAACATCTTCACCTTGCTGGTTCATAGGAAAACAGATTACTTCACGAATATTTGGCTCATCAGCAAGCAGCATAACTATTCTATCAACTCCTGGTGCTATTCCACCATGAGGAGGAACACCAAATCTGAATGCACGTACAAGTGCACCGAATCTTGTATCAACTTCTCCCCGGCTATAACCTGCAATGGCAAAAGCTTTATACATGATATCCAGTTTGTTATTACGAATCGCCCCACTTGACAGTTCTATTCCATTGCAAACAAGATCATATTGGTAAGCAAGGATATCCAGTGGATTTTTGTCCTCTAAATCTTTCAGACCACCGTGTGGCATGGAGAATGGGTTATGAAAGAAATCGATTTTTTTACTTTTATCGTCATATACAAAATATGGAAAATCAATGATCCAACAAAACTTGAAGATATTATCATCTATAAGACTGAGTTCTGACCCTAAAAGAGTGCGTACTTTTCCTGCAATGTTTGCCGCCTCATTCTCTTTGTCAGAAGCAAAAAATACACTATCTCCTGGCTCTATGTTTGTTGCTTCTCTTATGTGGTTTAGCCTATTTTCATCAAGAAATTTAGCAATTGGGCCTTTCGCAGTTCCATCTTTATCAAACGTTATATATCCGAGACCCTTAGCACCGAATTCTTTTTGCGCATGTTCTATCTTTTTATCAAAGAAGCTGCGTGGTTCCTCTGCTGTTTTAGGTGCAGGGATGGCTCTCACTACCATACCACGCTCAATATTGCTTTTGAAAATATTGAACCCTGAATCACGAAAAATTTCTGTAACATCGCTGATTAATAGTGGATTGCGCAGATCTGGCTTATCAGAACCATATTTAAGCATTGCTTCTTTATATGTAATACGTGGAAAATCTTTATCAACAGACTTACGAGAAAATTTAGCAAACACTCTATATAAGGTAGACTCAATAATCTGAAAGATGTCTTCTTGAGTTACAAAAGACATTTCAAGATCTAGCTGATAAAACTCTCCCGGAGAACGGTCAGCCCTTGCGTCTTCATCACGAAAACACGGTGCAATTTGGAAATATTTATCAAACCCTGAAACCATGAGCAACTGTTTGAAAATCTGCGGAGCTTGTGGCAATGCATAGAACTTGCCAGGATTTAGCCTGCTTGGCACTAGGTAGTCGCGTGCTCCTTCAGGAGAGGAAGCAGTGAGTATTGGAGTTTGAATCTCTAAAAATCCTCGCTCTATCATGAGCTTGCGGAGCTCTGCAATAATTTGTGAGCGCAAAATAATATTGTTGCGGACTTTTTCACGTCTTAAGTCAAGAAATCGATATTTAAATCTCATGTTTTCTGGGTATTCTTGCTCGCCGGTAATGCTTGCCAATATACTTCTTTCTTCTTTTGCTATTTCTTCATCAAAGTGGAACTCAACTTCCGACTCAACGCGCAAATTGTTGACTATCACCTCGATTTCTCCGGTAGAAATAGAGCTGTTTACCGTATCTTCAGTTCTAGCTTCAACTATTCCTGTAACAGTAATTACACTCTCCAATTTTAAATTTGATATCTCATCAAAAAAGTCTTTGTCATTATTAAATACTAGTTGAGTGATTCCATAGAAGTCTCTTAGATCAACAAAGATTAGGTTGCCGTGATCACGCTTACGGTATAACCATCCAGAAAGGGTAACTTCCTTTTCTACGTCGTTCTTCCTCAGTTCATTGCACGTATGAGTTTTATAGCAGTTCATATTTGTTTTACTTCTAAATTCTTTAAGAAGTATAGAAATAAACCTTATTACATACAAGCCCGTTCGTCAGATATTTGCGCAATTTTCGAAATAGAGCAGTACTGCTTTTATATTGTCTTTACCCGCAAAAAAATTGCACAATTTCTATAATTATGGTATAATAGCAAGGGTATTTTTAATGAATTAGATACAGGAAATGCCACTTACACAGATCATATTATATAGCGTAACATTACTTGCTGTAGCTGCAGTATTTCTCTTTTTGAGAAAAATATACAAAAATCGCATTAGAAAAATCATACTTCCTAGAAAAGTTTTTAAAGAAGAGTGGGAAGAAGACAGAAAATTCAATGAATTATATCAAAAAAATAAGCAAAAAGAGTTGATGAAACAACAAGAAACGCTACGCGAGAAACAAAAAGATGTGCAAGTTTATAAAGAAGATCCAGAAATAGTTGACATAGCAAAACCGGTAGGTAAATGGACAAAGATGGTTATGATGGGTAATGGTTTAATGCAGCGTTTTGCACAATTGATACATAGAGAAGGCGGACAGAAAGGATTTTGGGAGCTGTTTGTAAAAGCTCAGGCTTCAACTCAAGGTAAACATAAGGGAAAGGGCAGATAATCCATGCTTGAATGTGAAAATTTATCCTGCACTCGTAATAATAAGGTACTATTTAAGAATCTCAGTTTTAAAGCTGAGCTAAAATCAAAGATTCTAATCACTGGTCCAAATGGTAGTGGTAAAACCAGCTTAATTAGAAGTTTATCTGGACTTTTACCACCGGTATCAGGCAATATAAGGCACTGTGGAAAAGATATATATGATGATCCAAAATCCTATATATCTTCTATGGTCTATATAGGCCATAAGAATGCCTGTAAAGATAGCTTAACTGTTGCTCAAAACGTAGAATTCTGGGCAGGAATACGAAATACTAGAGAATTGATTGTGGCAGCTATTTGTTGCTTGCAGTTGCAACCTGTACTTAATATTAGATATGGCGAACTTTCTGCAGGCTGGAAAAGGAGAGTTGCGCTTGCTCGCCTCTTGATTTCTAATGCAAACGTTTGGCTGATAGATGAACCATTTTGTAATCTTGATAGTGCAACGTGTGAATTAGTGCTGAACTTAATCTCAATACGCTCTGAGCAAAATGGTATAGTAATTATTACAGGGCATAGCTCTACAGAGCAATTGTGTGATTTTACAACGATTGATATACGTAATTTCAATAGACTTCTTGTATAGTTTTTGGCAACAACCGCTAGAAATAAAAAACTTACTTGACAAACTCCGCCAGCCTCCTTATCATGAAACTGAAGCTATTTATTTATCTTCTCTGTACAGATTAAATGACA
>NODE_6_length_28703_cov_506.921146
TTCTCCACCTAATGCTTAAGCTTAAAAACACTAGATGCTTTTTTCAAGATACAAGGTCTCTTATCACTGTGTCTAAGGTCCAAATGTTGGAAAGCATCTCTTATATTAGTAATTCTGCGTATTATTTCGTAGATATGTGAAACATTAGCATTATTACTTAATGAAATTCTCCTAGATTGTTCAGATTTTTCCTGTATTCTATTACTAATTTCACAATTAAAGTCATCAATGCTTATACCACATGATGTTAAAATACGAACCATATCTTGATTGTCGTTTTCTGATGCAGAATATAATGCTGCCTCATCCTTATAATCACGAAAATTGACATCTCCTCCACTTGATCTATAAACGCTAATTATAAACTCTTCTAAGCTCATCTTATGATTTTCTTCCAAATACCTTGACACTTCCTTAAAATATTCTTTATCGGTAGCAAGTTTGTGTAGAAATGATTGGCCTGAAATTTTTTCTAATTGATCTATAATGATCCTCTGTAATAACATAATTAGCCTCCTATTAAAGTTTCAATACTATTGATAAAATGATACAGTATTATAGTTCTTTAGTCAAGGTGAATATTAATATATTAAGGTTAAAACTGCCAATTAGCAGTCAAAAGAATAAAATGAAATATCAAGTGATATCCTCTATAATTAAATTTTTTGAATGAAGAGATGACGGTTCGCGTAGGAATTAATGGTCTGGGTAGAATAGGCAGAGGCGTATTGCGTGCTATTTTCGAAATAGAAGAATATAGCAAACAAATAGAAGTTGTAGCTGTCAATGGATCGCTCAGTGCAAAGCAGCATGCACATTTGATTAAATATGATTCTGTTCATGGCAAATTCAGTGGTGATATTGATTTTAATGAGTCTCAAAATTGGATTTCTATAAATGGCAAAAAGTTTTCTTTATATAGAGAACGGAATCCTGAAAATATTCCTTGGAATGTTGATGTAATACTTGAATGTACTGGTGCATTCAATAAACGTGAAGAAGCAATAAGGCACAATGCAGAGAAAGTAATTGTCTCTGCTCCAGTTCCGGATGCTGATGTCACTATAGTTTATGGTGTGAATGACGATATGCTCGAAAAAGAGCATAAAGTGATATCAGCAGGTTCTTGCACTACAAATTGCCTTGCTCCGATTGTGAAAGTCCTACATTCTAGTTTAAGCATAAAAAGCGGTTTTATGACTACTATACATGCCTACACGAATGATCAAAATGTTCTTGATGGTAATCATAAAGATTTGCGTAGAGCAAGGGCTTGCGGATTATCTATGGTGCCAACTACAACCGGGGCAGCAAAAACAATTGGTTCTATAATTCCTGAATTAAAGGGAAAGCTAGATGGCACTGCCGTCAGAGTTCCGGTTAGCAATGTTTCTATGGTTGATTTTAAATTTACAACTGATAAGAAAGCGACCGTTAAAGAAATCAATGAAATGTTTAAGGATGCAGCAAGCAATGTGCTTTCTGTATGTGCGGAACCTTTAGTCTCAATAGATTTTGTGCATAACCCTTATAGTGCAATTGTGGATTTAACTGGTACATATGTTACAGGTGATATATGCAGGGTTGCAGCGTGGTATGACAATGAGTGGGCTTTTTCGCTGAGAATGTTAGACATAGCATTATTGAGCTATAGTAAAGTATGAACTGGAACTCAAACAAATACGCCTCATTTTATGAGCACTTTGCGGAACTCAGAAAAAGAGTTATCTTTTGCTTTCTATTTTTTTGCGTTGCTTTTGGTTTTTGTTATTACTTTAAGGAAAATATATACCGTTTTTTACTCGCACCTTTAATAGAAGCAACAAAAGGTAGCGAAGGTTTTTCTTTAATTTACACAGACTTAACAGAGGCATTTTTTGTGTATCTCCAAGTTGCAATAATGAGCGCACTTTTGTTTTCTTTTCCTGTGTTTGCATGGCAATTTTATATGTTCTTAGCACCTGGGTTATATAAAAGTGAAAGGGCAGTGTTGTTGCCATACTTGATTGCAACACCGGTTTTATTTGTAACGGGAGCTACTGTAGTCTATTACTATATATTTCCTTTAGCCTGGAAGTTTTTCATCACTTTTGAACATAGTGGGAAATCTTTCGGTATACCAATAGAGTTTATGCCATCAGTTAGCGAATATTTAGACCTCGTTCTCCAATTTATGTTTGCTTTTGGCACTGCATTTCAAATTCCAGTAATACTCACATTAATGGTGAGAGTAGGGTTACTCACTACACAAAGTTTGTCAAATAAACGCAGAATCGCGATAGTGGTAATTTTTATTATCGCTGCAATCTTAACTCCACCTGATGTATTAAGCCAAGTAGGGCTTGCAATACCTATGCTGATTCTATATGAATTGTCCATTCTGATATGTAGGTATATTGAAAAAAAGAAGACAAAGATTTAAACAAAGAAATCCCTCTTATCTCCTTTATATCACATTTTTAACTTACAACATTCTTATTCAAGACTTAAATATGGAAATGTTTTATAAATTGATTGTAATACTTTGTTAAGTTCAGTCTTACTTTTGATGATCAATAATACTGTATCATCACCTGCTATAGTTCCTATAATTCCTATGTTTTTGCTATTATTTAATGAATAAATAACATATTTCTGATCTAGAAAGTAAGCCAGACTGCTAGCTTGTCCTGGTTGGGTATGTAGTACTATTAAACCAAAATCCGAAATTTGCATATTAAGTATCAATGGTAATTGATACTGGTTGATATCGATTACTTTATATACACCAGCAACTTTGGCAATTTTAAGTTTTTTTAATTTTCTTGATAAAGTAGCCTGAGGAATGTTGTGCCCTCTTTCTTTAAGCAAGGTCTGTAAATCGCTCTGCTCTAAAATTTCGTGATTTTGAATAATATTTAAAATATGTTCACCTAGTGTGTTGTCATGCATTATGCATTTTCCTCATATTGAATATGTAATAAGTATATTTGAAATTATATTCATTATTTCTTGACTATTCAATTTTTAATGTCTATACTCATAAGATGAATAAAACATGAATATAAATTAGTAATATGAAAAAATATATTTTAAATGCTATTATAGTGATAAGTATTCTATTAACAGGATGCAAGGAAGATAAACACGATAATATCATTAGATTTGCAATTTCTGCAGATTATCCACCTTTTGAATATTATGAAAATGGTAAATTTACTGGCTTTGACATTGAGCTTGCTCAATTAGTAGCAAAAGAGTTAGGTAAAGAAGCGATATTTAAAGATATGCAGTTTAGTACTATATTTGCAGCATTGCAAAGTAATTCTGTAGATGCTGCTATATCTACTATTGGTAGCACAGAAGAGCGTGAAAAAAATTTTGATTTTTCAAATAGTTATTATACAGGGGAATTTGGTATTCTATATCACAAAAATAAACCCATAGCCGGTATAAACAACTTAACTCACAAGAAGATAGCCGTTCAACTAGGAACTGTCATGGAAATTTGGCTAAAAGAGCATGTTCCTACAACAGCTCAAATTATTGCTATAGACAATAATAATCAAGCTGTAGAAACATTAAAGTCTGGTCATGTTGATGGCGTCCTAATTGATGAATTCCAAGGTAAAGTATTTAGCAAAAAAAATCCTGGTCTATCATGGTCAGCCATCGCTAAGTCAGATAATGGTTATTCTATTGCTGTGAATAAAAGATCTGATTTAAAGGATAAAATAAACGAGGCGTTAAAAAGTTTAGAAAGTAAAGGTGTAATACAAAAGATAGCAGAAAAATGGCTAGGAGATAACTGATGCAAGAATTAATTTCTAATTTCTTGTTTGTTGGAACAGGCCTTGCCTTTACTTTAAAATTATTGATTGGAGGACTGCTTTTAGGTATGAGTCTAGGAGGGTTATTTTCAGTACTCAGATATAATAAGATCTGTATTCCATTAATTAATGGAATTATATCTGTAATACGTGGCACCCCCCTTATATTACAGTTAAGTGTTGTTTATTTTATGACTCCAACCATTGCAGGAATTAAATTAAACATATTTAGTGCTGGCATTATAGCATTTGGTCTAAATAGCTGTGCTTATATTGCTGAGATTTTACGAGCTGGTATTGAAACTATATCAAAAAACCAGTTTGAAGCAGCTAAAACTTTACAAATACCTAGTTTCTATATGTGGAGAGATATTATATTACCACAAGTTATTAAAAATATTCTTCCTGCAATGATAAATGAGATCATTGCACTCCTTAAAGAAACGGCATTAATCTCTACTATTGGTGGTGTTGATATTATGCGCTCTGCGCAAATGCTTGCAGCAGAACAATTTACTTATTTTATACCACTTTGTCTTGCTGGGGCTTATTATTACGCTCTTGTATTACTAATTGAATATATAGGCAAAAAGATTGAACAGAAAGGTATATATGATAAAAATGCATAATGTTTGTAAATTATTTAATAATATTCCAGTACTTAATAATATTAACCTGATTATAGAACAATCTATAGTTGGTCTTGCTGGTCCTTCTGGTAGTGGTAAATCAACATTGTTACGTTGTATACAAAAACTCGAAGTTTTAGATTCTGGTAGCATTGAATGCAATGATAGTACTGGTTTTGTATTTCAGGATTTTCAACTTTTCCCACATATGACTGTCTGGGAAAATCTTACATATGCTCCCAAGCTTAAAAATAAAACTCAGGATCAAAGTTATTCACTACTTGAGTCTTTGGGTATTGCCTCTAAAAAAAATGATTACCCTAATAATCTATCTGGTGGGCAAAAACAGCGGGTTGCGCTTGCCAGAAGTTTAATGATGAATCCAAAGATTCTATTATGCGATGAGCCAACGTCTGGTTTAGATGTAGCAACAATAGTCGACGTTGTGGAACTACTACAATCAGTTAGAGATATGGGTATTACTATGATTATCGCTTCTCACAATTTGGATTTTTTAACAAAAATATCAGATCGGATTATTCTGTTAAAAAACGGAAAAATAATTGTAGATATCAATCCTAAAGAAATTGATGAACCAACAAACTATTTAAAAAATAATTATTAAAAGAGAATCACTCATATCATACTGAGAGCTATAACAGATCTTAGCATCGAAAATTACATAATATACATTATGGAAAATAAATTACATAATATAAGAAGCAACGCTAAAAATAAAATTACATAATGTAAGAAGCAAGGTTTTCCTGCGTCATACAGCGATTCATTCGCGGTATCTCGGCATAGATTCCGCTAACTAGTAGCGGAATGACGAATTTTTGTTTTTCAAACTGTCGGTAAATCTAAGTCAGTTTAGCTATATGTGTCAAGCACTGGGATGACACCCTCCTGATGGGCCAAAATCACAATGTTCGTACAGTTATGGAATGAATCGCGGTATGATGTGTTGCTTTGATCAGCTATAAAGATGATGCTGCGGAAGTTTTTAGTACTTGCTCGCAACTTTCAACAATTTAATAGCACTGGTGTTTACAACCTCTCCGCCGACACGCTTAGTGACAAAAAACCTCACATAAGGTTTATTCGTATAAGGGTCTCTTAATATTCTCATTCCTCTGTTATCTACAATCTTATAAGCTTGTTTGAAATCTGCCATCGGCAATTACTGGTAGCTGATTGTTTGGCGCTGGTGGCATATCGGCAGATTGATATACTGGTATTCCCATTAAAGTATCTGGAGCTTCAAGCGACAGACTTGGCTGCCAGAGATACTGACCTGTTTGAGATTTTAGCAGCCTGATATCCTTCAACGTACTCCTGTTTATCAAAAATGACGCATTTTTGGAATAATATTCGTCCAGAGAGTAATACAACATCATTATTGAATCACTATCTAATTTTTCAGTTTTAACTTGCTCTATTTTATTATAACTGTTTCCATTTTCATAAGCTAAAATTCCTTTTGGTTGAAAAGTGCCCTCACCCTTAATGAAGGCTTCGCTTTCTTCCTTACTAAAAGTCTCGGCAATCTTTTCCACCAGCCAACTCTCAACATCGACAAACGCATCATCGAGTAACTTTTGTGATATTTGTGGTTGAGCATATAACTCGTAAGTCGTGATAGAAATCTTTTGGATTTTGGGCGTGTCCGTATCTTTTGCAAAATCATACTTAGACTTATTGCCACCGTCCTCATCATCTACTGTTTCACTGCTCCAACCTGCACCGGCGCGGTCAAAATCTTCTATAATGTAATCCAATGTTTCAGTAGAGATTCTTTGACTGGAGCATATTTGTCGCATTGGGGACGAATCAATTACGCGCTTGCTTATGCGTTTTACAATATGCGGAGTAACTAGATACCCCCCGATATCATTATCATCTCCACTGAGGGTTTTGTGCGATAAACCGCTTTCCATTCCCTTGCGGATATAATCAGAAAAATATTTATCGCTTGTGCTAAAATCTGTATTTACTTCTGGACGTTGAGCTGCAGTTTCGATCAAGTCTAAACGCTCTTTGCAACCATCAATGGCATTATTTACCTTGCATAGCTGCTCAATTGTTGCAGAATCAGCACGCCCTTTGCTTTCAATTTCTTTTAGTTTGCGATCATTTATTAATTTAAATTGCTCCCATGATGAAGCGAGTTCATTGATACGGTGAGCGATATCGGTAAGTGACATAATAGCCTCCTTTGAAAATGAAATAAAAATGGAAATAAGGTAATAAGAATGGCATCCATAGATGTTTCCCACAGTTGTACGAATATTGCAATATGGTACATAGTAAACGATGTCATTCCAGTGCTCCCTTTCTTGTCATCCGAGTAGCTGACACTGGGATCCAGCTTCTATGCAACTTAATTAAAAACGTTTGTTTTAGCGTAAGACAACTACCTTTAGCTCATCAGCTCAGTTATAAGCAAAATTTCTGGATTCCAGTGTCAAGCACTGGAATGACATCATCTGTTGTGCAATTTACCTTTAAAAATGAATATCCGTACAGTTATGTGCTTGGCACTGAAATGGCATCATTTTTTATCTGTTGAAAATGTAAACCGGAAAATAGCGTGGCACTTTGTGCCACGCTTAGTACTGTAAGCTTAATCCAGTAATTAAATTAAGCGAGGTAAAATAAAAAATAATGACACTATATAATGTTCGTTCTTTTATGTCAAGCACTTTTTTGAATTTTTTTGGTGATAATTTTTATCCAGTTATTTTATTATTGTAGTATAATTTCAATGCCAGATACTATCATTATGATCACTATCTAAATTTAAATCGTAATTATCATCAAATTTATATATCCCCTCCATCTCTTCTCTATGCAATTCATGTGAATCACCTAAAGCTTTTTGATTAGAAACGTCAACACAATACTGTAACAGTGCTCTTAATGCTCCAGCACTATCTTGATCTAAATTAAAATTGCTAAAATCAAATTTCTGCATATTCTCCACATGTCCTTCTCTACATAACCTACATATCTTAGCAAAAGCCCTTTCACTTTCTCGACTCCAAGCATTAAGAAAGTAAGGATCTACTACTTTGCTAAATTGTTTCTCTATCTCTTCAAGAGAGCTCTCTGGATTAAGTTCTAATATTACTTTGAAAATCCCACTGCCATGGAATCCATAAAATTTACTAGATAAGCTATCTTTTACAAAATTAACTGCATCATCTATTGTAACACCAGAGCGAGATTCAAATATCATCTCAAATGCTCCATAACAACTATCAATACCAAAATTAATTATTTTTTCCATAAAATCAATTACCTCTTCTAAGGAAATTTGTGGCTTATTCCTCAAGATAACTTCTAAACTCTTGACAAAATTATGCCCATGCTGACCCATAGCATGGGTTTTCCCATTTATTGTATAATGATATAGCTTCTTATTTTCTATTATATGCTTATTGCACTGGTAGATATGTAGCTTATTCAATTTGCCAGAATATTCCTCTATTTCCTTATCTGGTAATTTTGAGCGGAATTCCTTGATTACTTCGCGTATTATTCTATTGATATTACTCATGCTTATTCCTAATTAATATGTTAGTATTTTTATAAATTAAGTTATTATATTAAAATTCTTTCATGGATTTCAATATTAGCTCCGCACTACTTGTAGTTTTTGTAATGGGTCTGCCAATGACGATATAATCAGCTCCTGAATTTATTGCTTCTTTTGGTGTTGCTGTTCTTTTTTGGTCGTCATGACCTGGATCTATACGAATTCCTGGAGTAATAATTTTAAAGTCTTCACCGCATTCTCGGCGCACTTCTTGAGCTTCTAGTGCAGAACAGACTACTCCATGGAGTCCAATCTTTTTTGCAAGCTTTGCAAGCAAAATTACCTGTGATTTTGCCTCTCTTGCTACTCCAAGCTCGTTTAAATCCTCATTGCTCATACTAGTTAGCACTGTCACTCCAATCAGCTTTATTTTTGTGCCTTGCACTACACTTAGCGCTTCTTCAAGCATTTTTGTTCCACCGCTGATGTGCAGAGTTAACATTTCAATGTTCAGAACTTTTATTACTTCAACTGTTTTGGCTACAGTGTTTGGAATGTCATGCAATTTCAGATCTAAAAAAATTGGTACATTGCATTTTGCAACTTCTTGCACTCCAGAAAGACCTTGAGCAGCAAAAAATTCTAATCCCAGCTTTACCATGCCAACTTTACCACGCAGAGCATTAGCTAGAGAAATAGCCTTATTTAAGTCTTGTGTATCCAGTGCGCATATTATTGGGTTCATTATCTTGCATGATTTATCTTATAATAAGACTCATTGTTGTGTTTTGCAAATACTTTCACTCTGATTGAACTGACTGCGTTCATAAGATTCTGTCAATAGTGAATTTGGCAATTTGATCGGAGTGGATGAGCGACTGTTATATCCAGAATCTTCCTCAGACTCATATCCAGGATCTCCTGCATGTAAAGGAACAGATGTTTCGTCTGGTAATGATGCATATTCAGAATCTTTCCCAGATGTTTTGCCTCGCAAATCTTGTACAACTTCTTCCAGTACAGACTTCATTACTGGAATCTCCTGTAATATTACTGTTTTATCATCATTTTTGATCACTTTACTTCTCTTTATTGATTCTTCTAACTTGCATAACATATATTCTGTTATCCTTGCCACATAAGACATTTTTTCTTCCTTCTCTCTCAACAAATCTTTTTCAAGTTGTTCTATTTCAGAGGATTTCTCTAAAATTAAATCTTCTAATCTTTTCAACTCATTGCTACAACTTTCTCTCATTCTTTTCTCCCTGCTACTACAGCGTTCCATTTCCTCGCTGAACTCCTGCCAACTATAACTGCAAGATAAAACCTGACGTAAATCCTCTTTTTCTTTGTTGACCTCTTTAATTTTACATTGTAGCTTATCTAAGCTTATGTACAGCTTTTCTTGTTCTTCGCGTAATTCCTTTACTTCTTTAGAAAGTTTATTTTTTTCCTTATTCAATACCTCTACTTTTTCACTAAGTTCATGTTTTTTCTCACGTAGTGCCTTTTGTACTTCACGTAACGTTTCTATTCTATCATTCAACCCCTTATTCTCTAGCTCTAAATGTTTATTATCATCCACTTCCATCTTCAGCTTTGCAATAAATCTACTTCTTTCTTCCAACTGTTTCTTCAAACATGAGATTTCAAGTTTTAATTTCTCTTCCTGCTCACTAAGCTTACCTATTTCCTTTCTTGTTTTGTCCAATTCATTGTTTATTTCAAACGTATGATTCTTTGCTGTTTCTAATTTTTTCTCTAAAGATTCTTTTTCTTCAAGAAGAGATTCTCTCTCAACTTCTGACTCATTTACTTTCTGATTCAATTTTTTTGCTCTCTTGTCTAAATTTTGCTTTTCTCGAGTTAATTCATGTTTTAATTTTTCCACTTCTTTGTTTGCAGCTTTTTCAGCTTCCTTTCCTAGAGTTATTTTATTTTCCAACTCTTGCTCTTTCTGAGCGAATTTATTTCTCTCAACCTCTATTTTTTTATTATTACTAATTATTTTACATGAAAGTGCAAGCACCAAAATAGATAATGTAGCTAAAGCAAGAATTAGAGGAAGAGGCACATTAGAAGTTACAATAAGCGCTAAAGATGTAAGTAACGTAAGAGTAGCTAAGGAACTAGCTACAAAATAAAATGCATTAGCCTCACTAAGCAAATTGCTCATTACTCCCCTCCTCCCCCCACGTTCAGCAGTCTTGTATATATTTATTAAAATTCTCTTATCTGTGGAGGAATTATAGTGCTGCACCTACAACAAACTTCCCATCTTCAGTCTGCTAGCTAAAAAATGACTTAGACCTTGTGTATCGAGTGTACAACTGTACTCAAAATGTGTGGCAGCTGTTGGTCGGGGTAGAACATCCACTGGTATATCCAGGATCTTCCATAAATGAAGGAACAGACGTTTCGCCTGGCAAATATTGTGCAGCTTCTTCTACTAACACAGACTTTGTTGCTTGAATCACTTGTAATATTACTTTTTTATCATCATCTCTGATCACTTCATTTTCCCTTACTAATTTTTCTACCTCATCTGTTACATATTCTATCATCCGTTGCAAAAAAAGCACTTCTTCTTTTTTCTTTTCCAATAAAGCTTTTTGAAGTTGTTCTATTTGAGAGGATTGCTTCAAAAGTGAACTGTTTAATTCTTTCACCTTATTATCGCGATCATCATTCACTGTTGTTAATGTGTTATCAGATTCTTTCTCTTCTTTTTGTAAAGATAATGACTCCTTTTCCAGCTCCTTAATTTTAGATAAGTACTCTTTCTCCTTTGTACACAATTTATCAACTTTACTTTCAAGATCAGTGCGCTTTTGACGTTCATCACTAACTTTACCTTCTAATTCTTTCTTTTCCTTTTCCGACTGGCATAACTTCTTCTCTAATTCTTCTATGTCGCTTTCTGAGCTCTCATGTTGTTCTTCCGATTCTAAAGTTTTTAATTGTTTTACTTCTTCTACTTCTACTTTTTTTCTTAACATAGTTAATTGAGTACGCAGAGAAGAAGCTTCTCTACTTTTATGTTCTAATTCCAAGTTTAATTCATCTTCATATTCCAATCTTAAGCGTAACTCATCTTCATATTCTGACTTTAAACATAACTTATTCTTTTCACTTTCTAATTTGCATTGACACAATTCCTCCATTAAAGAATCTACTCTTTCATTCAATCTTGTATTTTCATCACGTAACTCTTGGTGTTCAAGAGAAAGCATCTCCTCCTTATGTTCTAACTGACCTTTTACTTTTGCTTCCAATTCTACATTATTACTAATTATTTTATACGAAAGTGCAAGCACCAAAACAGATAATGTAGCTAAAGCAAGAATTAGAGGAAGAGGCACATTAGAAGTTACAATAAGCGCTAAAGATGTAAGTAACGTAAGAGTAGCTAAGGAACTAGCTACAAAATAAAATGCATTAGCCTCACTAAGCAAATTGCTCATTACTCCCCTCCTCCCCCCACGTTCAGCAGTCTTGTATATATTTATTAAAATTCTCTTATCTGTGGAGGAATTATAGTGCTGCACCTACAACAAACTTCCCATTTTCAGTCTACTAGCTAAAAAATGACTTAGACCTTGTGTATCGAGTGTACCATTGTACTTATAATGTCTAGTTAGCTATTGATCAGGGTAGAACATATACTGGTATATCCAGAATCACATAAAGCGTCATTCAGCTTATGTGATGGTCTGGATGTGTATTGCTGTGATTCTCCTATAGAATTTTCAATTTTCCTGTTAGTCTGCTTATTCGACACCTTTTTAATATTATGAGTCCTCTTAAAACTTCGACAAATAGCCGCAGTCTTAGTCTTGTCACGTACTTTACTTGCACAACCTTCTATTTCCTTTAATAAACTAATCAGATTTGCTGGTGAAAAACCCTCACTAGTATTGTTTAAAATTGTATGAGCGATACTTTGCAAATTTTCCTTCTGACAATACTTGTTGATTATTTTTTTACGCGTATCTGTACCTAATGTAGGAATCTCAATGTGATTGCCTAAACGACCTCCCCTAACAAGTGCCTTATCTAAAATACCTATATGATTAGTTGCAGCAATCACCGTCACACCTTTTACATGGTCAGCGCCATCAATTTTAGTTAAGAAATGTTTTAAATATTGTACATTATCATCAGAACTATACGCTTTGCCAAAGCCTTCAATTTCATCTATAAAAACTATACAAGGAGCGTTTTCTTCTGCTTTTTTAAAAAGATCATCTATATTTTTTATATTAAACAAACTAGAACCAGAAACACTTATAAATGCAGATGTATCTTTAGTTTCACTCGCAATTGCCTTAGCAATCATAGTCTTACCAGTTCCTGGTAGACCATACAAAATTTATCCTTCTCCTTTTTTTAGAGCCGCATCTGATTCTTTTTGTGATTCATAAATCTCTTTCAGCTCTTGTTTCTTCTCATTTTGAAGTATAACATCATCAAATGTTGTCTTATATCTTTTTTTACCTTTTTCATAAAACTTCATCTGCAGCTCTTCTTTTACTTCAACTTCCTTCACTGCATCTTCTATTAACTTTTTCACTTCATCTTTTGTTGCAGCATTACCAATCTTTACCTCTAGCTCTTTCTTTAGCTCTTCCGCTGCATCTTCTATTAACTTTTTCACTGCATCTTTTGCAGCACCATTAAGCCCTGCCTTTAGCTCTTCCACTTCATCTTTTGTTGCAGCACCATTAGCTTGCCTTGAAATTTCATCTAATTTTGTTTCGAGATCACTAACTTTCTTATTTAGCCCTTTGATTTGAGGTTCTAAGCTTTGTATTGTATTTTCTTGCTCTGCAGCTAATTCAGTTTTTTCATTAAGCTCCGCTCCTTGAGCAGCTAATTTTTTATTTCGACTAATCATCTTGCATGAAAGTACGAGTATCAAAGTAGATAGTATAGATAAACTCAAGGCAACAGGAAGAGCTACATTAAAGGCTGCAATTGAAGATAAGAATGCAACATAAGGAGCAACAGCGAGTGTCCCAGATGCAAGCAATGCCAAAGTAGCAAGAGTACCAGCTATAAGATATGGCGCATTAGTTTTATTATATAGATTTCCCACTATCGTTCCCTCATAAGTTAAAGTTATCGTTATGGTAACGCTCACATTAAAGGAAGTCAAACAAATTTCACATAAAAATCAATATAAATCTATATTCACTATGTATTTTCCGTTCTCAGTTTCAAGCTCAGACTGCATCCACTCTATCATTTCCGCATTGCACACTGCCTGCAAATCATTCTGCGCGGATTGATTCAATTTGTCCTCTCGTAGATCTGCTTTTATCACTAATTTCTTTATCAAATGCTTAACTGACACATTATTATCTGCTTTTATCTTTCTGATAATATTTAATATCTGAATAACATTATCTCCCATTTCCTCTGAATATTTATCGTAGATAAGTTCTTCTTTGCTTGGCCAATTACTTTGATTGTGTACAGAATTATAACTATACAACTGGTGGTATATCTCTTCTGTAATGTATGGCAAGAAAGGTGCAAATAACCGCAAAATAACATTTAACACATACGCCAAGCTTTGTTTTGCACTTAAGGTTGCTTCACTGCTTCCGTACGCGCGTTTTTTTACTAATTCCAAGTAGTTATCACAAAAGTCTTTCCAAAAAAATTCCTCTATTGCGCCCAAAGCTTCGCAGTATTCAAACTGTAATAGGTTATTTGTTGCTCTACCTATTACTTTGTATAACTTAGACAATATCCACTTATCCATCGTCTCACTGATGGAATTTATGCTTACTGTTTGATGCTTTTCCATGAACATGGAAACAAACTTGCTAGCGTTCCAAAGTTTTGTAACGAGGCGCTGGCCAATTTTGAATATATTTTCAGAGTAGACTGTATCAACTCCAAGCCTTGAGTTCGCTGCCCAATAGCGCACTACATCAGCTCCATAAGTTTCAAGTATTACATGAGGAGTGATGATATTACCTTTTGATTTACTCATCTTTTTCTTATCATCTGCTAAACACCAACCGCTGATCATAATGTTTTTCCAAGGTAAAGAATTTGCATGATAATGTGCCTTTAAAATAGTATAAAAAGCCCAAGTTCTTATTATCTCATGGCTCTGGCTGCGCAGATCTGCAGGAAATATCGTATCATAGCGATGATTTGGTAAGCTAAACTCACTGTTTACTGCCAGTGCACTCAGTTGAGGAGTAATTGAACTTGTGGCCCAGGTATCCATTACATCTTGATCTGGGATAACCTCTTCTTTGCTATACCCTTTTGGCAAATCTTTCAATGGATCTATAGGCAGGTCCTTTACTTCAGCTAGAATAATTTTACCTTCTTCTCCCTTACGTTTGGAATACCATGCTGGAAATGGCACACCAAAATAGCGCTGCCTTGAGATGCACCAGTCCCAATTTAGCCCTTCTATCCACACTTCCATACGTTTACGCATAGTAGCTGGATGCCAATTGCATTCTTTTACTTTATCTAATACTTGAGCTTTTTGCTCTAAGGTCTTGATAAACCATTGATAAGTAGGTAATATCTCAAGTGGTGCACCAGATCTTTCTGCACACTTAACAGAATGAGAAATGCTAGTGCTTTCTATCAAAAGTCCTTTTCCACTCAAGATTTCAATCATCCTCTTTCTTGCTGCTGTAACTTTCAATCCATTTATTTCATCGTAGATTCCAGTGTCAGCTACTTTCATGACGCCGGGGTGTGGTGGAATGACATCATCTAGGTTCATCCTCCCATCCTGATCGATGATAATTTTCATCGGCAGGTTATGCTTTTGCTGCCAATATATGTCGAGTTCATCACCAAACGTACAGCACATAACAAGCCCAGTGCCTTTATCTATTTTGACCTTATCGTCAGCAATGATTAGTACTTTTTCCTTTGTAATTGGCACTACCGCTGTTTTTCCGATCAGATGAGTGTAGCGCGCATCCTCTGGATGACAAAAAACTGCAACGCATGCGGGAAGTAACTCAGGTCGCGTAGTTGCAATATTGATCTGCTCATTTTCTTGAGTAGAGAAAACTATCGTGTTTAAGGATGACTCAAAAACTTTATCTTCTATTTCTGCTTGCGCAATTGCTGTTTTATCAACCGGGTCCCAAAGGATGGGCTGCATTTTTCTATATGCATACCCTTTATTATATAGATCAATAAACGACATCTGTGAAAGCGTCACAGTTTCCTTGCTGATCGTGTGATATTCCAAATCCCAGTCATAACTAATGCCGACCGATTTAAATAGTTCCTTGAATTCTTGCTTTGATTTTTCAATAACCTCATGGCACATCTCTATAAATTTTTCTCTGCCAACTTCTTTTGCACGGGTTTTATAGGTTTGTTCAACCAATCTTTCAGTGGGAAGCCCGTTATCATCAAACCCAATTGGGTAAAACACATCTTTCCCCAGCATGCGCTGAAACCTTGCAATAAAGTCCGTGTGGCAATAGCTAAATATATGGCCAATATGGAGTTTTCCCGATATTGTCGGTGGAGGTGTGTCTATAGTGAAAGTGTTATCCTTTCCACCATTCCACCTGTAAACTTTACTGCCTTCCCACAATATGTTGCATTTGTCTTCAACTTCTTTAAAGCCGTATTTTTCTTTTAACATAAATATTTCTCAATTTTAAACCTTAAGCTAGCAACGTTATACCGCGGCGGTATCTCTAGATCCCGCTAACAAGCAGCGGAATGACGATGGTCGGTAAACCTAAATTACTTTAGCTATAGCACAATTACGGCAATTTTACGCCAAAATTTTTTGTTTACGAACATAAATTTTCTATGCTATGATAAAAATATTACTTGACCTTAGGTTCTAAGGGTATTATGTAATGTTAAATTATAATTGAGGTTCGTTATGCTAAGCTTAAAGAATGGTACAATACAGGTTGCCGATGATAAAATAGTGCTTGTTATAAAAAAAGATGATTATGAAGAATTTAAAAAGTATAAAAACGTAGATAAGAGTGGTGCTATAATTGATGACACGTTTTATGTGGGCTGTACGCTAAATGATCAACAACTATATATTACTGGTTCTTATCCTCAAGAAGAACTAGGAGATAATACAATCATGAATGTAAAATCCGTTGGGAAAAAGGGTGGCAAATATTTTAGTCGCCTAGAAGAAATGAAAAATCTGTTAGGCCTTAACGATAGGAAAGAGGAGATTATGGTAAAAGCCCTATCTTGCCATCCCACAGTACAATTGTTAGAAGAGAAAAATGTTAAAACAACAGAATTGGAAGCTGCAGAAGAGCAGTTAAAGGGGAAAAATGAAGAATTAGAAGCTGCAAAGAAGAAAGCTGAGGAGGAATTGAGAATTAAAACACAAGAATTACAAGATCAATTGGACACAGCTCAGCAGGAAAAACAAGACTTAGAAGCTGAAGTGGAAAAACTAAAGGCAATAGATTCTACAGCGTTGCAGCAGCAGTTAGAAGAGAAAAATGCTAAAATAACAGAATTGGAAGCATTAGATGCTGTGGCGTTACAGCAAAAGTTAACAGAGAAAGAGAATAAAATAACAGCATTAAAAGCTCAACCAGATGCTGCTGTTACGAAGTTAGAGGGTGAAAAAACAACACTAACAAATAAAATAAAAGATTTAGAAGCACAGTTAAACAACCAACCAAATGCTGCTCAGTTAAAAGATAAAGACGAGAAAATAAAAGATTTAGAGGCACAGTTAAGCAACCGACCAGATGCTGCTCAGTTAAAAGATAAAGAGGATAAGATAAAAGAATTAGAAGCTAAAATAAACCAACCAAATGCTGAAGTTGAAAGCCTAAAGAAAGACTTACAAGCTCGAAATGCTCGAGTTCATCAGTTAGAGAAGGAAAATAAAGAACTAGAAGCTAAAAACAAAACAACTGAGCAACCAAAACAAGGCAATGGAGGACGGTACACTGCTACTGTTGGTATGGGTCTTGCTGCTGGACTGATAGCATTTACTGCACTTGAACGTACAGTGAGATTAGATATTTGGGTAATGGTTGGTATAGCAGTAGTATCTACACTCGCAGTTGGTAGTATTACATATGCAGCATTACCTAGTACTCAAGTGAATGGAGCGGAAGTGCAAGGAGTAAGTGGGGGAAAAACAAGGCAGCTTAACACAGTTTGTTGAGCTGAGACGTACGTGTCAAGTAAAACACTTGACGCGAACTTCAGTTTTTGTATTCCTTCATTAACATAATATAATTTTGTGCCGACTGCGCGATATGTTTAATTTCTTCATTCGACATTTTTTTGAAGAATTTTGCTGGCCTGCCAGCCCATATTTCCCCACTTTTTATCACTTTTCCGTGTGTTACCAGTGAGCCAGCAGCTACCATAGCTTCAGGCTCCACAACTGCATGGTCCATCACGGTAGAGCCCATACCAATAAACGCCTTATCATGCACCGTGCATGCGTGCAACACACAAAAATGTCCCACTGTTACCATGCTGCCAATAATTGTGTCACCACCTGGGTTTCTATCCACATGAATTACCGTTCCATCTTGAATATTTGTTCCATTACCTATTTTTATTGATCCAACGTCCCCTCTGATTACACAATTAAACCAGATGCTTGCATCTCTTCCTATTTCAACCTTGCCTATGATATGCGAACCACCTGCGATGAAAGCACTTTCGTCTATTTTTGGTTCATAATCTTTATATTTTAAAATGTGATACATATTAAGCCCAAAGTCTTATGCATATGTTAATCAAAATAAGGTAAGCAGTAAATACATACTTAGATTTCAAGTTATTTGGGTGACAGATGTTCTTGACTTACGTGCTTTGTACTGCTAAGATTTTTATTTTCAGCCCTATCTATAATGTCAGTAGCGGTATTAAGTATATTTCAAATAATATTGGTTGTTGTGTTAGTAATTTTAGTGCTCTTGCAGCCGCCTGGAAGTAGTTCGTTAAGTGGTTTTAGTAATACACAACAGGGGGTCAACTCGATGATTCCAGTGAAATCTTCTGAAAACCCGCTCAGCAGAATAACGGCTATTGTTGCTGGATTGTTTATTATAAACACATTGCTATTGTCAGGATTATGTTCAAAAGACGTACATAAAAAATCGATCGCAGAAAAAATTATATTAGAAAAAAAGCAAGAAAGTGAATCTACTTCTGTTCCATTTGAAAATTAATGAAGGAAGCTAAATTTATCTTTGTCACAGGTGGAGTTGTGTCATCGCTTGGTAAAGGCTTAGTTGCTTCGAGTGTTGGTGCGCTTCTTCAAGCTCACGGTTTTAAGATCCGTATCAGAAAACTTGACCCGTATCTCAACATTGATCCTGGGACAATGAACCCAACTCAGCACGGAGAGGTATTTGTTACCGAAGATGGTGCTGAAACTGATTTGGATCTTGGGCATTATGAGCGTTTTACTGGAATTAAAGCAACAAAAGATGACAATATAACAACTGGTAAGATATATCATGAGTTATTGAAGAAAGAGAGGCGTGGTGATTATCTGGGCAAAACTGTGCAAGTCATTCCTCATGTAACAGATTTGATCAAATCGTTCATTTTTAATGGTACGGAAGGTTTAGATTTTGTAATATGTGAAATAGGCGGAACTGTAGGTGACATTGAAAGCCAACCATTTTTGGAGGCTATACGCCAAGTTAACTACACATTAGGAAAACAAAGAGTTATCCTTATTCACTTAACTTTAATACCATATCTTACCGCAGCGCAAGAATTAAAGACAAAGCCAACGCAGCATTCAGTTCGAGAGTTAAATTCCGCGGGGTTACAACCAGATATTATATTATGCCGCAGTGAGAAAGAAATTTTCGATAATCAAAGAGAGAAAATAGCTAAGCTTTGCAATGTTTCTTTATCCAATGTGATACCTGCCCCTGATGTGAGTCATATATATGAGTTACCGGTGTTGTATAGCCAATGTGGGCTTGATACGCAAATTTTGGAGCACTTTCATTTAAGTAAGCCAAAACCAAGCTTGACTGAATGGGATCAAATAGTGCATTCCATAAGGCACCCAACACAGGAAGTTACTGTATCTATAGTGGGAAAATACACCGAATTCCCTGATGCATACAAATCACTGGTTGAAGCATTAAATCATGGTGCGATTAGTAATAAAGTCAAAGTAAAGATAAATTGGGTTAACTCAAGAGAGAAGGAAGAAAAACCTATAAATGAAAAACTTATAGGAGAGAAATTACAGAATTCTCATGCAATCCTTGTTCCAGGGGGGTTTGGTGATGACGGAGTAGAGGGTAAAATATTAGCAATAAATTATGCCCGTACAAATAATATCCCATTTTTCGGAATTTGCCTTGGTATGCAGCTTGCAATTATTGAATTTGCTCGTAATGTTGTTAAGCTTGAAGATGCACACTCTGAAGAATTTCGTAACTGTAAACATCCAATCGTTAAGTTAGCTGGCGATCAAGATGACGATCTTGGTGGAACCATGAGACTTGGGGCATACAAATGTAATATAAATGCAAACTCTAAAATGATGGATGCATATAGTAACACTACTATTTCAGAAAGACACAGGCATAGATACATAATCAATTCAGATTATAAAGATGATTTGGAAAAAAATGGGCTGCTATGCAGTGGCATATCAGAAGATGGAACGTGCATAGAGGCAGTGGAGTTAGAGAGTCATCCGTGGTTTATTGGTGTGCAGTTTCATCCAGAGTTTCAATCAAAGCCGTTTTCTCCTCATCCTCTTTTTGTATCATTTATTGAAGCAGCAATTGATAAGAAATAAGTGCCTAGTGTTTAAGTATCAATATATGGAGCTTGCCATAGAGCAAGCCAAACTCGCTCAAAAAAATGATGAGGTGCCCATAGGTGCTGTAATAGTGAGTGGAGACAATATCATTTCTTCTGCACACAATATATCCAGCGATCCAACTGCACATGCAGAGATGTTAGCGATCAGACAAGCATTTTCAACTTCCACGCTTTGTGATACTGATATGTACGTAACATTAGAACCATGTCCGATGTGTGCTCAAGCTATTTCCTTTGCCAGAATTAAACGATTGTACTTTGGAGCTTATAATCCCAAAGGTGGAGGAATCGAAAATGGTGCTAAGATATTTCAATTTTGCAGCCATATACCTGAAGTTTATGGTGGGATATTAGAAACAGAATGCTCTTTTTTGTTAAAGGATTTTTTTGAGAAATTGAGAACATAGTTTAAGTCTATCAATTGTCATTTGCTTGCTTATCTCTGAAACTATCTTCACTTTTTTCCATATAGCCGCCTCTAGTCTAACTGTGCAGATCGATTTGCTGCCACGTGCGTAATAAGTACAACATTAGAGTTGCTAGATAAATTATTATTAGTACCAGCTTCAGCGGCCAAATAACGACCATCTTCAGTACATGTGAGTATATAATTTAATAGTGTTGCGGCTGCTTCCCTATCATTCAGTTTTGGGTCCAAACAATAATCTATCAATTTACTAATTGACTGTTTATTTGTAACTCGACCCTCAAACTCCCTGAGAGATCCTACTCTCTCTCCTAAGTTTATAACGAATTGCTGCGTTTCTTCAGGTGTAAGTTTACCTACTCTGTAATCTAACTCATTTGCGGTTCTTGCACGTTCTACTTCTTTGTGTCCATAGCAGCCTAATAGGTTACTTATTGCCTGTACCATACCATTTAGACTATTTGCAAGTTCTACTCCTAATATCCTATACAATGACTCTTGTACCGATGTCGTATAAACTTCATCAATCACTTCTTTCAGGCAGACCAGAGTATAGATTATAAATTTTCTTTCTTCTCTTGATTCTGATAGGCTCTTTAAAATATCAGTAAGAGTTGGTACTATAACATTCCGCACAACTTCTTGATTTCTTATTAAGTTTGGTACTGTATTTTTTAATACCTTAGCCCACTGCTTATCTTCAGGCAATTTTCTTTCACTTATGGCAGTTAAAATTGTACTTCCAAGAATTGGATCAGTTATTGCCTGAAAAATAGCATATGATACTTCCAATGATAAATGGTAAACAAGCGATAATAGATGTAAATTGGAAATAGGGATGCTGGAGCGTATCTTTAGAACATCTTTAACAGCAGCATAGAATTTCTTTAAAGTACTAGAATCTCTGGCACCTTGAAGTTCTTCAAAATTACTTAACTTATTAATGAAATTTTCTTGTATATTTTGAAATCTTGCTTCAATTAATTCCTTTTTGGATGTCATTTTTTTAGCTACACTTTCAGTCTTTTCCTTTACTTCCAGGTATAGTGCACCTGCTTCTGCTCCTCTTTCTGCTATAGTTGATAACCCGCTAAACAAATCATTAGCTGCTTCTTCTAGACTTATGTTAAATACAGCATTATTAACAATTACCTCGTGTTTGCGTTCCCCTTTTACTTTTTTATATAATACAAACAGAGACATAGATGCTATTGCAGTCAAAAAGAAGGTCACAGCTACTATTACTAACACTAGCGGAGACATTTTAATTAGAGTAAACGTGGCTGCAGCTCCCATACCAAGCGAAAACATCGCTACACATCCAACCGCTACTTGGAAATACAACTTACAGTTTTTCTTATTATTTGAAATGTTTGCGTTATTTGGAATGTCTGCTCTGTTTCGTAAAGAAACCCGATACCTTCTATATCTCGATTCTGAAGAGCTTGTATCAGTAAAGATGACCCATTATGCGAAACATTTGCTCCTAGATCTATACAAGATTGAGCACTATCAAATAATTTATTGTTGAAAAAATACTCCAATAGTGTTTCACCAGAAGGCAATTTGAAATTTTTTACTAACTGCATGTTTTCACTCTGATCACCTCTTTCTATATATAGCTTGAATAAATAAACAGCTTCCCTAGGAGCTATTCTTGCGTGAAAAGCATATTCAAATGCTGTAAGGTTATCATGATTTTTGATATAGAGATCTGCACCATTCTTAAGAAAATCATAAAAAGTAGCGTTAGCTGTATAGGTTTCATCACATTCAATTAAGCGCTGCTTAATAAAATTGACAACAGCGTAGTGTAGTGAGCTATTTCCATTATTATCTGGTATATTAACGTTAACTCTTTGTTTTATGAGATATTTTGCATGGCCCAACTTATCTTGAATAATTGCATTTAGTAATAACGTTCTTCCTTCAGCATCTTGAGAATTTACTCCTTCATGTGCTCCCCTTTCAAGCAATAGCACAGCATTTTCAACATCACCTTTTTCAGCTGCAACACTCAGTAGGGCTTGATCACCTTTATTAACATTAATGTTAGCACCATTTTTTAGCAACCAATCTATAACCTCTTCCTTTTCGCATCTGTCCTCAATCTCTAATGCTTTTGTAAGCACATCAAAGCAGTAGTTATGGTCAGAAACAAGTTTATTTAAATCTAATTCCCCTATATTAAGGTTGCGTGAGTATAAAAACTTTTCACTATGTTGTGCTCCATATTTTTGCAGCAAGCTATACATTTCACTGCCATATTGAGCATAATCCAAAGCAGTACAACCATCATTATCCTTAGCATTTACTTCTATTTTTTGATATAACATAGACAATGGCAAAAACCTTGCTACCAGGTACTGAGACACTTCTTTTTCATTAGCTTCTAAAAACAACTCAACAACTTTTCTATTTTCATTCCTAACAGATCTATGCAGTACAGTACGATCGCTAGCATTTATAGTATCAATCCTACTGCCATTGCTTATTAATGAACTTATAACTTTCGATGAGCATTTTTTTTCTATAGCAACGTCTAGAATAGTTTTGCCATTTTTTGTAGCATTTATATCTAAATCTTCCTTGATAAGCTGCTTAATTCTGTTTTCCCTATCGGTGCTGTTTTTTATTCTCAACACATCTTCAAAGTACTCAAAATTAGACCACGCATCACACAATGCTTCATTTTCTACTGATTTTTGTATTCTTTCTGAGTAAGCAATATCTGAATGAACAGCATTTCCTGCTTGTTCACGTACTATATTAATTCTATTATTATTTTCTGTATTTGTTGTCATATACCCTCTATAAAGCCTAACTTATATCATACTATATTTGTGACGCTTGTAAAAACTTAAATTTACAGTTGGAAATACTGTTTTTTTAGACGAATAGAATAAGAAATTAGTGTTACGCATAAAAAAGTTTATCATGGCATGTGTTTTTGATCGTTCTAATTTTTCCGCAATAAAATTTTCTCATTTAGCGAGATTAGCGCATTTTTCACACCTTTTTTCAACTTAGGAGAATACACACTTAAGAGAAAACTAAGACCAATCAAATTTCTTATCTTGCGGTTTTATTTGCAATATTGCTACCAGGCTGACCAATAAGCAAAAGACTACATAAAGCCCAGCGGCAAAGTTTACTTGAGGAAATGTTATAGTAAACCAAGTGCATATCATAGGAGTAAATCCTCCATGTAACGCATAAGAGATGTTACGTGATAAACTCACTCCACTAAATCTAACATTGGTAGGAAAAAGTTCAGCAGCAACTATTCCTATAGGATTTATACCCCTTTCTATTATAGAAAGAGCCATTACACCAAGCATAATTATAAGATAACTTTTATAGTAGTATGCAGTAGATAACACAGGACAACACAGTACCATTGTGATCACTGTAAATAAGATTGTAGTGCGCTCTTTTCCTACTTTATCAGCTAACATTCCGAGCGCTATTGAAGATACCGGCATTAATATACTGGTTATAATGAGCACAATTTCATTGACATATGTTGTTACATACGTCTCAACCGACACTATTTCTTTTGCAATTGTTCGAAGAAATATGGTAAATCCAACAACAACATTAACAGGTACAGATATTAAAATAGCAAGTATCAGAGCTCTCTTGTAGCGTTTTATAAGCTCTATTATTGGCAAATCAGATAAATTCCTTTGTTTTCGATTTTCTTCATATGCTGGAGTTTCTCCTAATGTGTATACACTATATGCGCTGATTAACCCCAAAACAAATGAAAAAGTAAACGGCAACCTCCAACCCCAAGCGTTAAAATCAGTGTTTTTTTTGCAGATGATCACTACAATCACAGAGAGCAAGATGCCAATGGAGCGACCAAAACTTATTATTCCAAAAAACATTCCTAGTTTTTTCTTATTAGGTAAATGCTCTATGAGATAAACAGAACTGCCTCCTTGTTCAGCGCCAAGCGCAATCCCTTGTGTCACATGGATTGCAAGAAGCAATATAGTAGAAGTTATACCTATTTTGCTATAACTTGGAATAAACGCAACGAGACTAGACGGAATCGATATTAGCAAGATAGCAATCGTTAATGCCATTCTCCTTCCATACCTGTCACCAATGTGACCAAATATGAATGCGCCAAGTGGCCTTACCATAGCACCCAGTCCTGCAATTCCAAACAATTGCAGTATTCTGTTGTAAACATCTTTTGCACAACAAAACTCTCTACTAATTATGTTAACCAGATCGATAAAGAGCATATGGTCATACCATATTGCGATTCTGCAGAGAATAGCTGATATCAACACCCTTGTTTGCACTAAATTTAATTTGTAAATGTTTGCTTATTTCATTGTGGCTGCTTTTTGGGATTTTGCAACCTAAGGTGTGGGTTGACTTTTTTATTATGGTGTGTGAAACTAAAATGTTATTAACATAGGGACAAAGTTATGGTGGGTGTAATTTATTTAGCGATGCTGGGCGTGGCAGCAATAATAGGAGCTATAATAGGCACTTTAATAGGTCTCTTACTAAGTTTCACTAGTCTTTCACCTCTGATAATAGGCGGAACTGTTGGAGCCATCTATGTAGTGCCATTAATTGCAGCTTTCATAACAATTCTTTTGTATCCAATTCCATATGAGCGTCATAGCGGGTTAACATTAAAAGAAACTGCGTGTCTAGCTGGCTTGTTTATTGGAAGTGTTGCAGCCGGAGTTGGCCTTGTTGCATGTGGCTTGACTCCAATAATTAAAGTAGATTCTTTATCAACTACAGTTAGTTCTTTGTTAGCTATGGGAGCTACAATACCAGTACTTCTGATTGCAACTGCAATTGGAGTAGCTATTGTAATCGAGCTCGCTAAGCAAGCTAAGGAGTACATATCAGGTAAAATAATGCAAGCAGAAAAAGAACCTGTGACTGATACACATGAAGAACCAGGCTCTAAAATGGAAGAAGCAAAAGAAGAAAAAACTGCTAGAAATAAGCAGGCAGTACGGGAATGTTCAAAAAACTCACCTCAACCTGGTTAAAATTTTCCTTAAAAGACAAATACAGAAAAACAAGAATATCAATAGCTTATTGTTTTAGCATTTACGATAAAGCAGTAAGCATTTTAAGACTAGTTACTAATTTAGTAAAATTCAAGACTTTCAATAATTTACCTAAAATCTAATCCAGAATTCGGGTTAATAATAAAATCTTGTTTTTTGAAAATGAATTTGGTAAACTTTGGTGATATATTGTTTTTAGTATTTAATAAATTAAAGTACGTACTTGATAATTTTTCTGAACGCTCTAATCAAGCTAAAATAGGTAAGCTAGATAAAATTATTCTTAGTTTAAAATTGGTATAAGGTATTAAGATGAAAAAAATTGAAATTTCAGAATTACTAAAAAGAATTTCAATCTGTTTACTATGCGTGGCAACTATTATCTCTATCGCTTTTTTGTTTGCCTATATGCATACAATGTTGCTTAGTAAAGGGTATGAGTTAGCTGCACATTATGTTAGTGAAGCTATGCCTTGTGTGTTACTTGTCGTTTTCTTTTTTATTGCTTGGTTTATATATGATCAAATATTCAGCAAACTAAAGGAAGTAGAGCTGCCTATATCGATAGAATTAGCTAATTCAGATGATAAAAGAATAACATTTGCTGATGCTATAATTGATGACTCCTTAAGACAACGGTTGCAGATGATTTGCTGTGACCAAATGACAGAAGAAATGCGCAAGCTGTTTGGAAATAAAAGTATTAATTCACTAAGAGGTTACATATTATATGGCCCTCCTGGAAATGGTAAAACACTTATCGCTCGTGCAATTGCAGGTGAATCAAATATGAATTTCATAAGCATCTCAGGTCCTGAACTTATTGGAGTATATATTGGTCATGGTGCACATGCTGTACGCGAGCTTTTTAAAATAGCAAAAAAATATTCTCCTTGTATAGTCTTTATAGATGAAATAGATGCAGTTGCTCAAAAAAGAAGTACCGCTAATAACTCAGCTTACCATTGTCGAGAGAGTTTAACACAGTTGTTAACTGAAATAGATGGATTTAAGAGCAGAAAAGATATAATAGTAATTGGTGCAACTAACCTTATCGGTGGTATAGATCCAGCACTTATTAGACCTGGACGTTTAGGTCAGAAGGTTTATGTCCCTAATCCAAACATAGAGGTGAGACAAAAGATATTGGCACTTTATATGCGAGGTACAAAAACTGATGAAAAGCTAAGCCTCCAAGACATTGCAGACAAGACTGAAGGCTATTCTGGAGCTGAGTTGGAGCAATTAGTGAATGAAGCAAAAATTAGCGCTGGTGCGCAAAGACGGCTTATAGTGAGTGAGGAAGATTTCAGTTACGCGCTTCACAGGTTAAGTCCAGAACAAGAAAGAGATAGAATAAGGTTAGTTTCAAACGTGAAGACACCGACAGAAGTATCTTATTCTATTTAGAGTATAAAACTATCATAAATTTTTCTGTTATTTCCAAATAAATTGCTATTAATTTAACAACATACATTACTAAAAGCTTAAATAATCCAGCCATTTCCAGCAACAAAAAACAGCAAGCGTGAGAAGATTTTTTTTTGGAATGAGTTGGTCATGATGTTTGTAAAACTTAATTTGTACACTTTACTTACCCCCAGTAATTCTGATATAGTTACTTTAGTTAAAGTCTATAAAAGTTTATAAATGGCAACCTTAAGTGTAAGAGAAGCTTTATGCACAGCAATTAGAGAAGAAATGCAAAACGACTCTGATGTGCTTATCATGGGTGAAGAAGTTGCAGAGTATGATGGTGCTTATAAAGTAACGAAAGGATTACTGAAAGAGTTTGGAGAAAACAGAGTAGTTGATACGCCTATTACCGAACATGGATTTGCTGGCCTTGCTGTTGGAGCGGCATTTGCTGGATTAAAGCCAATAGTCGAGTTTATGACTTTTAATTTTTCTATGCAAGCTATTGACCAAATTGTGAATTCCGCAGCAAAAACAAATTATATGTCAGGCGGACAACTTGGATGCCCTATAGTATTTCGTGGACCAAATGGCGCTGCAGCAAGAGTTGCTGCACAACATTCTCAATGCTTTGCAGCTTGGTATTCGCATATACCGGGGTTAAAAGTAATAGCACCCTATTTTGCCTCAGATTGCAGAGGTCTGCTTAAAGCTGCAATTCGTGACCCTAATCCGGTAATATTTCTAGAAAACGAAATAGCTTATGGACATGAGCATGAAGTTTCTGACTCTGAGCTATCAAACAAAGATTATCTACTTGAGATAGGCAAAGCTGCTGTTATACGGGAAGGAAAGGATGTAACTATCACTGCTTTTTCATTAAAATTAATGGATGCCTTAAATGCAGCAGATTTACTTTCGAGTGAAGGTATAGAAGCTGAAGTTATTGACCTCAGAACCTTAAGACCACTTGACACTCAAACTGTTATTAACTCTATTCAGAAGACTAATAGGTTAGTTAGTGTAGAAGAAGGATGGCCATTTGCAGGAATAGGAGCAGAGCTGTCAGCCGTTGTTATGGAACAAGGATTTGACTACCTTGATGCTCCAGTTGTACGTGTAACTGGCAAGGACATCCCCTTACCTTACGCTGCAAATCTAGAAAAAAAAGCATTACCGCAAGTGGAAGATATAGTTGAAGCCGTGCATCAGGTCTGTTTTAGAAAAAAATAGTTCTTTTTTGTGTCTCCTGTTCCGCATTGGTCCATCAAAGAAGTATTTCCAGTGCTGCCTATACCACCCATTACTTTTATGACGATAGTTTTAGCACCGAAAAATACAGCACAAAATATACCGAGTGCAAAAAGAGCTGGCCATGGCATTCTACCAAATATCGCAAGCAAAGCTGCACCTATTATCACTACGGTCATAAGCGGTCCGCCTATTCCCCAAACGTAGCCAATAATGTTACATATTACTTGAGCAGTTGTATCAGTATTAGTGTCAGCGGCAGCACTCCCAACATGAGAAAAAGAAATAAATAATACTATAAAAAGAATATTAAAAACTTTCCTAGGGTTCATCTCTATACCTTAAATTTAGATATTGCAATTATACCTAAAATACTATAATTTTTAGTAAAACTAGCATAAAGATTGAATAACAAACAGTGCCACAAAAGTAGTTGACACACAACTGCACAAATATTGTAATATAGACATAGTAAACGATATTATTCCAGTGCTTGACGCTGGAATCCAGACTTTAATTGTTATATTTATAAATAAGTCTGGAACGTTCATCTCAAATGCAGTATTTTTGTTGAAATAGCTCAACTGGATCCCAGTGTCAGCTACTCGGATGACAGCAGTCCTACGTCATACCGCCGCGGCGCTAACAAGTAGCGGGATGACGGTTGTCGTTTAGCCATAAACATTAAGAAATTTACCGTATCCGTTCAGGAGAGTGGTTTAAGAAACAATAGATAGGAGATTTTGGAAAGGA
>NODE_7_length_28559_cov_520.368861
TTTCCAAAATCTCCTATCTATTGTTTCTTAAACCACTCTCCTGAACGGATACGGTTTGAGCCCACCAGAGGGTGTCATTCCAGCGCGTGACGCTGGAATCTAGTTTTTATTATGGCCTTCTGGATCCCAGTGTCTGGGCACTGGGATGACATCCTGTTACACGTTCAACTTCATTCTCTCTCATCTCCCTATAACTTGGTAATGTAGAATTTTTTACATGCAACCCGGTGTATATTGCAACCAAAGCAGCTATGACACTGCAAACTACTGCACCAGCTACAAATGGAACCATTACAGCAGCAGTAATGAATAATCCTGTAATAACAACTCCAACAACATCTTTTGTCAATGAGGTGTAAAAATCCTTTTTGCTCTCTTTATATTTAGTTTCTTGTTCATTTGGCATAGAAAATTGAGCATCTACGAAGCCGTTAGCTTTATTATCATTATTTGGTGTGGCAGTTTGCTTAGTATTTGTTTCCTCTGGTATTACAGGCGTTTCATTTTCGTTACTATGACCTGGCTGATCATTAACACTACTTGACACAGGTTGGTTAGCATTTGCTTCTGTTACTATAGGAGGTGCTGGTACTATATTTTCTTCTACATTGGATGTTTCTGGTGTAATAAAATTTAATAGTATCTGAGTAATTTCTTCAACTTGTGTAGTTTGTTCTTTATCCATGGCCACCTTTAAAGCCTTTTGCATGTTTTCATCATTTACATGACCTAACAATAATTTAACTCCCTGGACATACTTTTGAGTAACAGCACAGAGCAAAGCGTTAAATTTTTCTTCTTCATTAAACTTACCACTATCCAGGAGTATTCTTACAACATCAGCTTGCTTAGTCGTTATAGCTTCGCTCAATCCAGCTTTTACATGTTTGAATTGACCAGTATTGCCTTCAGTTTTCAACTCTGTGAGTAATTTAATAATGTGTAGAAATATAGCACGATCATTGGTGTTGTCTGTAATATTAGGTCCCTTTGAATTAACAATATGCCCAAGTAAAGTATAATGATATTTATTTGTTTTTTTTATGTTTATCCTATTTTCTTTGAGCTTCTCACCAAACTCCTCAGCAGTTATATTAGGATTGTTAGTTACAATTTCCTTTATCTTTTCATAAGTCATGTCAAATTTTACCACTATTACTATCTAATTTATTATAGCAACTTTCCCATAACCAGTCAAGACATATTGCAGTTTCAAGCAGCATGATATATATTCAATGCTTTATTTATGGTTCTTAAAGCAAATGATGGAAGATTTAGCCTATAAATTAGTTAAAGTGACCGAAGCTGCAGCACTTGCTGCATATAAACTAGCAGGCTTCGGCGATGAAAAAAAGGCTGATCAGGTTGCAGTTGATGCAATGCGTACAGTATTAAATTCAATGGAAATAAATGGTACTATCGTAATTGGTGAAGGTGAGAGAGATGAAGCGCCGATGCTATATATTGGCGAGAAGGTTGGCACTGGAAATGGTCCTGAGATTGACATTGCTGTTGACCCACTTGAAGGCACTACGATTTGTGCTCATTACAAATCAGGGGCAATGTCCGTTCTTGCTGCAACGAAAAAAGGTAATTTTTTACATGCACCTGATGTTTATATGGAAAAGATAGCAGTAGGAAAAAATCTTCCAGAGGGTGTAGTCTCACTAAAAAATAGCATTGAAAAGAATCTAGACAATTTAGCCAAGGCAAAAAAATGCAAAGTGAATGATCTCGTGGTAACTGTACTTAAACGTGAAAGGCATGGTGAATTAATAGAGAAAATCAGGAAATTAGGAGCAAAAATTAAACTAATAGATGATGGTGATGTTGCGGCCATAGTTTCACTAGTAAATGGCAATCATGATATGTATATCGGTATAGGAGGAGCACCAGAGGGAGTGCTTGCGGCTGCAGCGCTAAGCTCTATCGGCGGACAGATGGAGGGAAGATTAGTACTTGACACGGATCAGTTAAGAGAAAGAGCAAAAAATTTAAATATTGATGACCCAGAAAAAGTCTACGCCGTAAAAGATATGGCAAGAGGTGAATCAGTGTTCATTGCAACTGGAGTAACAAGCGGAGAACTTGTGGATGGAGTTGATAACATATGTTCAACTAGTTCTTTAATAATTCTACCTAACAAGCTGATAAAGCTGCAAGTTATAAATTAGGTTAATTATTTTTCAATACACCTAAACTTTAGCTTTACAATACTGATATTAGAATATACTATTTATATTGTTTCTATCTTAAGAAAAAGGAGGTCCTGGAGTGGTAGGTTTATTGTTTCAATTATACAATAAGGTTCAATCTATAATTGACCCACATGATAAAAAGGTTCAACCTATAGTTGACCCACGTGATAAAAATGCTACAGAGGGTATTTCGCAAGAGAAATTAATTGTACAAGAAGTTTCCAAAGATGAATGTATGTTTGATAATAATCCTGAAGTACAATATATATTGTCAGACTTTGATAATTTAGATTTCTCAAATGGTCCATTTAACTATTCTTTGTATGATATAAATTATAATGAAGGTAAAGAGGCAAATCCATTCGATAAAATAGCAAAATATTATGGAAGAAAGAAAAATGTTTTTCTTTTTATCTCCATGCTGCAGAACAGTGAACAGTTAGAAAAAATAATCAATATAATAGGTGAGAAATGTAATGCTCAAGATAGAAAGAAATTCACAGAAAGATTGAATATATATTTGGGTAGAATTAGAGAGGGGGACCAGGATGCAAAAGAATTATTAAATGGCGATTTCCCTGGTGCTTTTTTTAATGGACCTCATATTGGAAAAAATCGCAATATTCATCAGAATCTTAATATTAAAATTAAACCTGGGCAAACTTTAGAAGTTAGTAGCTTATTCAACAAAAAAAGTGAATTAGAAAGAGAAAAAATATACAACGAAAAAGGTCAAAGAATAGCAACGATTGAGAAGAATGAGAAACAACAGAGGAACTACTCCTTTACAAAATTTGCAATATGTGACACCGAAATTAGTTGGGGTGCAAAAGATGAATCTGAAAAAGGCCTTAATTGCGCTGTTGTTTTAAATATAAATTTAGGTCAAGTTAGTATTAAAAAATCAACTATTGACGGTAAAGATGTTGAACCAAAGAAAATTTTAGAGTTAACTAAGCAAAACGAGGCTGTGCTTATAAAAGGTAAAGCTTTACATGAAGTTTTAGCAGCACATTTCATTAAGCAAACACCATGTGAGGAAAAAGAGAACATACAACCACACGAGAATATCATTGTACCTGATTCTGGTGCACCTAGCTCGGCTATTGATGAGAAAATAACTGTAGAGCATCCGTTCGGGAAAGCAGCAAATAAGATGGACAGAGAAGAATAATAAAGATAATCATAGAGAAAATGTGAGGTAACATGGTTGATTCTTTAGAATTGTGCGAAAATTTACAGCAAAAAATAAAAAAGTTAGAAGCAAAAATAGAAAGACTGGAATAAAGAGAATGAAAGTTTAAAAGCAGAAAGGATAATTTCATTATATTTGACTTGGGTATCTGTTCAGATGCATGGCTAATGCTGAAACAAAAATTCCAGTGCTCCCTTTCTTGTCATGCCAGTGCTTGACACTGGAATCCAGCCCTTTTACGCAGTCCCATTAAAAACGTTGTATTTTAACGTAGAATTAGCTACTTTTATACTCACCAATTTAATCTCTAATCAAAATTCCTGGATCCCAGTGTCTGGGCACTGGGATGACATCCTCCCTAGTGGATTCAAATCACAATATTCGTATAGTAAGCACTGATCACTTTTGCTTCAATATTTGCGATGCCCCTGAACAGATACAATTATTCTATTATCAGGAGGATGCCGTTAATCGCCTTGTATGATGCTACTTGTAACACTTATGCCCTGAACGGAGACAGTTTAGGCTGTTATGCCTGGCGACTTTATTGAAATAAGTTTTTCAACACTGCTAACAATAAAATTAGTTATACTGTTAGCTACCTCATCGAATTTATCATTTATCTCTTTTCCTATTTCTTGATTTTTAACATATTCGTGTAGAGCTAAAGCAGTTATAGCTGCACATGCTGCAATTAAGCCAGTTTGTGCTATAATGAATAGTGATAATCCTCCTACGAATATAGATGTTAATCCAATAGCCAGGTTTATAATTTTACTTTGTGTTGTTTGTTGCGTCGCTTGGCTTTGATCTGCCTGTTTATCCTCTAAAGCATTCGATATTGTTTTTAAGGCAACTTTTATCGCTATTGCTGCAACTGAAACCATAATTAGCCCTATAGCTATTTTTGCTAAAAGAAGAATCGACGGTAGCATCATTACAAATAATAGCGCGCCAATTCCTCCAGCTAACCACTTCTCATTTATTTTTTTTGATTGATTTGTACCAGTGTTCATTATTACCCTCCACTTTACTTATGATTTACCTATATCTAATACGAAATATGAAGGTAGTCAACTATATATTTTATATGAAAGATTGTATTAAAAGTTTTTCATGTTATTTTTTGCTGCTTCGTGGTTAAATTTGGAATTTTAGAAAGAGTTACGTATTATTTGAAATTCTTGTATACTGTTTTGAATCAGTTAAATAGATAATGAAGTGCAGGACGCAGTTTTAATTTTACAAGATGGTAAATGCTTTTGGGGAAAATCAATAGGTAAAAAAGGTAAGTGCATAGGTGAGGTCTGTTTTACCACTGGTATGACCGGTTATCAGCATACTATAACTGATCCTTCTTTTGCCGATCAAATTATAACGTTCACTTTTCCTCATATTGGTAACGTTGGAATAAACCATAAGGATAATGAAGGAAAGAAAATTTTTGCAAGTGGTGTGGTTATGCGTGAACTTTCTTCTATGTCCCACCCTTCTTCATATATCAGTTTAAATGATTGGTTAGAGAAAAATAACGTGATTGGGATATCAGGAGTTGATACTAGAGCTTTAACGAGACATTTGAGAGAACATGGATCTCAAAATGGAATGATATGCTCATCGAGTAAGGCGCATGCGTTGGACAAATTGAAGGAATACAAATCTGTAAATGGGATAGAAATAACCAATAAAGTCAGCTTGCATAGTAATTTTAAAAGTGACCTTAATGCAAAATATAGGGTTGTAATCGTTGATTTTGGCGTAAAAATCAGTATAGTTTCACGCTTAATAGAACTTGGTTGTACAGTTGAATTAATCAGACCAAGCACAGGTTTTGCTCAAAAAGTGTTGAGTATGAATCCAGATGGGATAGTGCTTTCAAATGGTCCTGGTGATCCGCAAGAAATAGGAGAAAGTGTAGTTTCAGAAATAGACATTATTATAAAATCTAAAATACCAATTTTTGGCATATGCATGGGCCATCAATTACTTGCGATTACTTTGGGGGCAAAGACCATCAAGATGGATATAGGTCACCGAGGGAGCAACCATCCAGTTTATGATGTAAGTAGTGGAAAAGTTGGGATCACTAGCCAAAATCATGGTTTTGTTGTTGATTCAGCTTCTCTTCCAAGTAATGTTGAAATTACTCACATTTCTCTATTTGATAATAGTGTAGAGGGAATAATGATGAAGGATTACTCAGTCTTTTCTGTGCAATATCATCCAGAAGAAGCGCCAGGTACGCATGATTCGCATTATTTGTTTAGACGTTTTATTGACAATATTGTGTTGTATAAAATGAAATCTGCATGATTTTAATTAGGGTAGGTTTTATTGCTTGATTTTTTAATTTTAGGCGTTTAGTATTAAATACAATAAGAGCTTAAGTTAAGATGCTAAAATAGTATTCTCTTAACAAATTTTTGCGGAGGAGTGACCGAGTGGTTAAAGGTAACAGACTGTAAATCTGTCCGCGTGAGCGTACGTAGGTTCGAATCCTACCTCCTCCATTGTGCGGGTATAGCTCAATGGTAGAGCTCTAGCCTTCCAAGCTAGTGACGTGGGTTCGATTCCCACTATCCGCTCTTTTTTTTGTTGTATTTTTATAAAATCAACATATTATTTATTGATGTATTTGTATTTTAGGTAGAAAAGTTTAAATTATGACAGCAGTAGTGGAAGCATTTGGAAAGCCGCATGTAAATGTGGGAACAATAGGACATGTGGATCATGGGAAGACAACGTTAACAGCGGCAATAACAAAGCATTATGGAAATTTTGTAGCGTACGATCAGATAGATAAAGCGCCAGAAGAAAGGAAGAGGGGGATAACGATAGCAACAGCGCATGTTGAGTATCAGACAGAGAAAAGGCATTATGCACACGTTGATTGTCCTGGGCACGCTGACTATGTAAAGAACATGATAGTAGGTGCAGCACAGATGGATGCGGCGATATTGGTAGTGTCAGGGGTTGATGGGCCAATGCCACAAACGAGAGAGCATATATTGCTGGCGAAGCAGGTAGGTGTTGGATATATCGTGGTGTATATAAATAAAGCTGATGTTGCTGATGCTGATATGATGGATTTAGTAGAAATGGAAGTGAGGGAATTGCTGAATAAATACGGATTTCCAGGGGATGAAGTTCCTGTGGTAGTGGGATCTGCATTGAAAGCGCTGGAGGATGACAGCAGCGAATATGGAAAGAAATCAATAGATAAATTGATGGAAAAGTTAGATGAATATGTGGCGGTTCCACCAAGGCCTGTGGATTTACCATTTTTATTGCCAATCGAGGATGTATTTTCGATATCGGGGCGAGGAACAGTGGTAACAGGAAGAATAGAGAAGGGAGAGATAAAGACGGGAGAAGAGATAGAGATAATAGGTTTAAAAGCAACACAAAAGACGATATGTACAGGTGTTGAGATGTTTAAGAAGTTGCTGGATAAGGGAAGTGCAGGGCTCAATGTAGGAATATTGCTGAGAGGAACAAAAAGAGAAGAAGTGGAGAGAGGGCAAGTATTAGCAAAACCGGGGACGATAACGCCGCATAGAAAGTTTAAGGCGGAGGTTTATATATTAAAGAAAGAGGAAGGAGGAAGGCATACACCATTTTTTGCGAATTACCAGCCACAGTTTTATTTAAGGACAACGGATGTAACTGGGAGCATAAAATTACTAGATGGGAAGGAGATGGTAATGCCAGGAGATAATGTGAGTGTAGAAGTAGAATTGCAAGTACCGATAGCAATGGATAAGGGATTGCGTTTTGCGATAAGAGAAGGCGGTAGAACTGTTGGTTCTGGTGTTGTTTCTGAAATTTTGGAGTGAGTGTAGTAACTAAGATGAAGCAAGATATATATATTAACATTAAGGCTTTCGATTGTTCTTTATTGGAGGAGTGTGTTCGAAAATTTGTTGATGAATTAAAGCGGTCCAGTGCAAAATTATCTGGTCCGATTGCGTTGCCAAGGAAAGATTCTAAATTTATTGTTAATAGATCTCCTCACGTTGATAAAAAATCTCGTGAACAGTTTGAAATGAGAACTTCTAGGCGTTTGATTGTTTTACATGATCTTACTCCTACTATGATGCAGATGCTTACAGGTTTATCTTTTTCTGCTGGCGTAGAAGTGGATTTAAAAGTCAAGGAAGTTAAGGTTTAGGAGAAGGAAATGAAGAGAATAAATTCGCTGAGGAGAATTGGTTTACTAATGATGAATATTGGTCATACTGCTATGTATTCTGACAATAGTCGCATGGCTGTAACTTTATTGCATCTCAGCGAAACTTATATTATTGATATAAAAGGACAAGATAAATGTGGCTATAATTCAGTCATTTTAGGCACAGGAGATTTTAAAAATATAGCAAAACCTCAGTTGGAATATTTAAAGAAAAAGGGTATAAATAATAAATGTAAGTTATACGAAAGTAGATTAAATGACCTGTCGGGAATAGAATGTGGTAAAAAAGTGGGAATCAATCATTTTGTGGTTGGTCAATATCTTGATATTACGGGTTATTCTATAGGTAAAGGATTTGCTGGTGTGATGAAGCGGCATAATTTCAGTGGGCTTAGGGCATCTCATGGTGTTTCTATTGCTCACAGATCACAAGGTTCCACTGGCCAATGTCAGGATCCTGGTAGAGTATTCAAAGGAAAGAAAATGGCTGGTCATTTAGGTAACAGCAGGATAACTGCACAAAATATGAAGATATTATCCATTGATCATGAAAATAGTATAATTGCTGTGAAGGGTAATAATGTTCCTGGGTTTAAAAATTCCTATGTTTTTGTAAGAGATGCAGTTAAAAAATCTTTACATAAAGATGTTCCTTTTCCGGTAGGTTTACTGTTAGATGTAAATGATGATGCTAGTAATTTGGTAAGTTAGTTATGGAATGTAATTTAGTTAATCTATCTAATGATAATGTAGGTACTGCTCAGCTCAATCCTTTGATATTTTCTGCTAAGCAAAAATTGAGTATTTTGCATGATATAGTGAGATGGCAATTAGCGAAGAGAAGAGCTGGTACTCATAAAACAAAAGGTATTAGTGATGTCTCTGGTACAACAGCTAAACCTTATGGTCAAAAACGTACCGGTAGGGCAAGACAAGGGAGCTTGCGATCTCCTCAATTTAGAGGTGGTGGGATTATTTTCGGCCCTGTTGTGAGGAGTCATACTTATTCTCTTAATAAGAAGGTACGCAAATTTGGTTTAAAAATTGCTTTATCTCTAAAGTATTTAAATAATCAAGTAATTATTCTGGATAATTTAAATATTGATGTGAAGAAAACGTCTGAAATGTGTAAATGTATTAAAAATTTTAAATTTTCTTCCTTTTTGATAGTTGGTGATTATGGAGATGATTTGTTGCGTGCGGCTAAAAACTTGCACTATGTAGACTTAATCAAACCTATTGGGTTAAATGTTTTTGATATATTGAATCACGAATGCGTGATGTTGACAAAGGATACTTTAAAGCATCTTGAAGGTAGATTGTTATGATCAAATATAATAATATAATAAAATCTCCTATAATTACAGAAAAGGCCTCTTTTTTGAGGGAGAAGTTTAATAAATATTCTTTGTATGTTTTTGTAAATGTAAATAAGCGTCAAATAAAGTTGGCAATAGAGTCTCTATTTGATGTTAAAATTTCTTCTATAAATGTTGTTAGAATTAAGCCTAAATATAGGCGTTTTAGGGGTGTGATTGGTTGTGAAAAACAGAAAAAGAAAGTTTATTTTTCTTTGATGGGTGGTCAAAAATTAGATATAATGAGCGTTTAGTATGGGTATGAAATTTTTTAATCCTGTTACTCCGTCTTCTCGTGGGACTGTGTTAGTAAGTAAAGTTGGTTTATCAAAAGATGAGCCAGAAAAGTCTCTTACATCCGGTAAAAAGTCCAGTGGTGGAAGAAATAATCATGGTAGAATTACAACTCGTCATAGGGGTGGTGGTCACAAAAAGAAGTATAGAGTGATAGATTTTAAGCGTAATAGAAGTGGTCAAGGTATAGTTGAAAAAATAGAGTATGACCCAAATAGAAGTGGGTTTTTGGCGTTAATATCATATAAGGAGGATGATATTAAGTCTTATATATTAGCTCCTCAAGGTATGAAGCCAGGTGATGTTGTTACAGCTGGGAATGATGCTGATATTTTGCCAGGGAATTGTTTACTACTCAAGCATATACCTGTTGGTTCTTTCGTTCATAATGTTGAGCTGAAGCCAGGTAATGGTGCTGCGATTGCTAGAGCTGCTGGTTGTTATGCACAAATCGTTGGTCGTGATGGCCAATATGTTTTATTACGACTCAGGTCTGGTCAAATTAGGTTGATTTTATCTTCTTGCAAGGCTACTATTGGTGTAGTATCTAACCCTGACCATAAGAATAGAAAGTTGGGTAAAGCTGGGAGAAGTAGGTGGCTTGGGATTAGACCTACTGTACGTGGAGTTGCAATGAATCCGGTTGACCATCCTCATGGAGGCGGGGAAGGAAAAACCTCTGGTGGTCGTCATCCTGTTACTCCTTGGGGTGTTGCAACAAAAGGAAAGAAAACTCGGAAGAGAAATAAATCTAGTGATAAGTATATAAAACAATTGAAAGGTTAGTTTATGAGTAGATCTGCATGGAAGCCTCCTTTTTGTCATCCTTCTATATTAAAGTCGGTGAATAATGCTTTAAACAAGGGGTTTGTTAACATGGCTATAAAAGTTCATTCCAGGGCTTCTGTAATTCTTCCTAATTGTTTAGGTTTAAAATTTGCTGTTTATAATGGTAAGGATTATATTCCTGTGAATGTTAATGATCAGAATATGATAGGTCATAAGTTTGGTGAGTTTTCACCCACTCGTAAATTTACTGGGCATAGTGGTGATAAAAAGGCGACAAGAAGGTAATTGATATGAAAAACAGAGATGTAATAGTTAAAGCTGGTTCTAGGGTTTTAAAATCAACTCCTCGTAAATTGAATTTGGTTGCTGGTTTAGTACGTAATAAAAAAGTTTCTTTTGCCACTGTGCAATTAAGATTTTGTGAAAAGAAAGCTGCAGGTCTTATAAGGAAGGTATTAAATTCTGCGATTGCTAATGCTCAAAATTATGGATTGGATATCGATAATTTATATATAAAAGAAATTTTAATAGGTAAGTCTCTTACTTTGCGTAGGGTATGTCCAAAAGCTATGGGTAGAGCTAATAGAGTTAGTAAACGTTATAGTAATATAACTGTAAAATTGGGGGAAATTATATGATTCATAAAAATAGAAAATTAATAAGGAAAGTGCAAAAATATGGGAAACGTTAATCCTAAAGGATTTAGGTTAAAAATAATTAATACTTGGTCATCTATTTGGTATGCTGAGAAGGGTTATAAACAAGGGTTGCATCAAGATTTATCTATTCGCAGTTATATAAATGAATCTTTTAAGCATGCTGGTGTTTCTAAAGTAATTATAGAGCGTACGATCGATTTGGTATCTGTAATAATACATTCTTCTAGACCTGGAGTGATAATAGGTAAGAAAGGCTCGGATATTGAGAAGATAAAGCAAAAGATAGCTGAAAAAGTAAAAAATAATGTGGAAGTGAATGTAGTAGGGGTTAAAAGGTCTGAAATAGATGCAGTTTTAATATCAAACAGCATTGCACAGCAGTTAGAAAAAAGGGTTTCATTTAGAAGAGCGATGAAAAAAGCTATTCAAAGTTGTTTGAGGATGGGTGCTAGAGGTATTAAAGTAAGTTGTTCTGGGCGCCTTGGCGGAGCTGAGATAGCTCGTACTGAGTGGTATAAAGAAGGCCGTTTGCCTTTGCATACTTTACGTGCTAATATAGATTATGCTTTTGCTGAAGCAAAAACTATATATGGCATCATAGGAGTTAAGGTCTGGGTTTATATTGGTAACTAATTAGGTATATTGAAATGTTTATTCCTAAAAAAAGTAAATATAAAAAAGTATTTAAAGGACGAATTAAGGGTAACACGAAAGGTGGTAGCACATTATCTTTTGGAGATTATGGTCTAAAGGCTATGGAAGCAGGTAGGATTCAATCTAAGCATATTGAAACTGCAAGGCGTGTAATATCTAGAACATTAAAACGCTCTGGTAAAGTGTGGATAAGAATTTTTCCTGATACCCCTGTTAGTAAAAAGCCGGCGGATGTGCGTATGGGTAAAGGGAAAGGTAGTGTTGAGTTTTGGGTATTTAAAGCTAAGCCCGGTAGAATGTTGTTTGAAATTAGCAGTGATGTTCCCATGCATTTAGCAAGATTGGCGCTTGAAAAGGCAACTGCTAAGCTTCCTATGAAGTGTAAATTTGTATCTAATCATAATTAAATGGAGTTGCAATGGATATAGCTGACATTGAATCGAGGTCCTCGCAAGAATTGCATGAAATTCTTGTGAATTTGAGAAAAGAGTTTGTTAATTTGGTTTTTCAAAAGAAGCTGGGCCAGTGCAACAATATTTCGCGTTTTAGCTTAATAAGAAAGAGCATAGCTCGTATTTTAACTACATTAAATAAAAGAAGAAGAGAGGAAAAGAATGCCTAAAAAGGTTTTTTGTGGTACTGTAACTAAGGCTAAGTGTGATAAGACTGTAAAGGTTTCGGTATTACAAGTGTATAAGGATGAGCTGTATAAAAAGGTTATAAAAAAATACAAGAAGTATACAGCACATGATGAGAATAATAGTTGTAAAGAAGGGGACAAGGTTTTAATACAAGAACACAAGCCTATTTCTACTACTAAAAAATGGGTTATTGTTAATAGCTCACATTGAATAGGATATTTATATGATTCAAAAAAATACATTGTTGGAAGTAGCTGATAATTCTGGCGCGCGTGCAGTGCTTTGTATTGGTTTATTGGGTGGTAGAAAGTCTGCATCTATAGGTGACACAGTTATTGTATCTACTAAATCTATTACTCCAAGAGGGAAAGTTGAGAAGGGAAAAGTATATAGAGCAGTTGTGGTGAGGGTGAAAAGCCCTATTAGAAAATCTGATGGTTCTGTAATTCGTTTTTCTAGCAATGCTGTAGTTTTGATTAACGATCAAGGTGAACCACTTGGCACTCGGGTGTTTGGTCCGGTAAAAAAGTTATCATCTGGTTCTTTTATGAAGATAATGTCATTAGCTGTTGAGGTTTTATAATGAGTGCTAAAATAAAAAGTGGTGACGACGTTATAGTTTTAACTGGTAAAGATAAGGGAAAAATTGGTAAGGTAATCAAAGTTATAGCACGTGATGCTAAAAAGAAAGTAATTGTTTCTGGAGTGAATGTGCATAAGAGACATACTAAACCAAAAGCTGGTAGTAGTGGTGGTATATTAAATAAAGAGTTAGCTATTGATATATCCAACGTTGCAACATTGGACCCTAAATATAAAACTCCAACTAGAGTGGGGTTTAAGGTTATAGACGGTAGAAAAGTGCGTTTTGCAAAAGTTTCTGGAGAAGTGATAGATTAGGTTGATATGTTTAAAGAATTGTATAAAGATAGCATAGTAAAGTCCTTGAAGGATAAGTTTAATTACGGCAATATAATGCAAGTGCCTAAACTTGTCAAGGTGTGTATCAATATGGGCGTTGGAGATGCTGCTACAGATAGTAAAGCAATAAATGAACCACTTGATAGCCTATATTTGATTGCTGGGCAGAAGCCTTTATCAACTTTTGCAAAAAAATCTATTTCTGGCTTCAAGATCAGAAAAGGTGCTACAGTAGGTTGCAAAGTAACTTTGCGTAGAGATAAAATGTATGAGTTTTTAGAAAGATTGATATATATTGCTTTGCCAAGGGAAAAAGATTTTAGAGGATTTAGTGTGAAGCAATTTGACGGTAATGGTAATTTTTCCTTTGGTATAAAGGAACATATCTCGTTTTTAGAAATAGACTATGATAAAATAAGTAAAATTAGAGGTATGGATATTAATATTATAACAAGTGCAGTTAGTGATAAGGAAGCAAAGGAATTATTACTGGCTCTTAAATTTCCTTTTTTTGATTAATTGAGAGGAGAAATATATGGCAAAAAAATCTATGATAGAAAGAAATCTTCGCAGAATAAAGTTGTGCGATCAATATAAAGAAAAAAGAGAAAAATTGAAATCTATAATAAATAATAAGAATTTGTCTATTGTAGAAAGGTTTACAGCTCAAAATAAATTAATTAAAAAATTGCCTAGAAATTCTTCTAAAACCAAAATTAGAAATAGGTGTGCTTTAACTGGGAGACCAAGAGGAGTATATAGAAAATTTGGTTTATGTAGAATTGTTTTGCGTGATTTATGTTCTTTTGGGCAAATTCCAGGAGTTACAAAGTCTAGTTGGTAAATATAATATAAGGAGTATATTGTGGCGTTATCTGATAGTATTGGTGATTTTTTAACAAGGATACGTAATGCTCAATTGGCAATGCATAGGGCAACAAGGGTACTATTTTCTAAGATGAATTCTTCTATATTGGAGATTTTAAAAGAGGAAGGGTATATCCTTGATTATGAAAAGCAAGTTGTAGATAATTTACCTTCTTTCATTGTAAAATTGAAGTATTATGAGAAGTCACCTGTAATTAGTGACATAGTTAGGGTGTCAAAGCCTGGTTGTCGTCGTTATTCTAAGTATAAGGACATTTCTAAAGCATATAATGGTCTTGGTATTTTTATTATATCGACACCCAAAGGAGTGATGACTGATTATAATGCACATAAGTTAAAGGTTGGTGGAGAAGTTTTGTGTCGTGTGTTTTAAATAATAGGAGAAATTCATGTCTCGTATAGGTGCTGCTCCTATCAATATTCCTGCTGGTGTTTCAGTTGAATATAATAATGGTAGTATGTTAATAAAGAGTGCTAAGGCTGAAAAGGAAGTTAGCTTGATCAGGGATGTTGTGTGTCAGATTATTGATAATCAGCTATTGCTTTCTGTTGATCAAGATAAAGATAATTATGATAAAATAAAGCCTATGTGGGGCACTTATAGGAGTAATATTAATAATATCATTAACGGCATGGTTGATGGTTTTTCTGTTAATCTTGAGATTAACGGTGTGGGATATAAGGCAGAGTGTGATGGTAAGTATTTGACTTTGTATCTTGGTTATAGCCATAATGTTAAATATAAAGTGCCTAAAGATGTTGAGATTAAGTGCATAAAGCCAACTCACTTAGTAGTTAGTGGTATGGATAAGCAGAAGGTCTATATGGTGGCGTCTGATATATGCAAAATTAGAAAATATGATCCTTATAAAGGTAAGGGTGTTGTAATAAAAGGCAAATTTATGCTGCGTAAGGTTGTAAGTAAAAAGAAGTAATAAAAATGAAAAGATCGTATAATTTTTTAAGTAATTCTGAAAAAAGGAAGTTACGTAATAGAGCGAAGCTTGACAAGAGCGCTGAACGTTTACGTATATCCATATTTAAATCTAATAGGCATTTTTATGTCCAGTTAATTAATGATGTAAAAGGAATAACTCTCACTTCAGCTTCTACTTTGGATGCTAAAATTAAGGATGTATGTAAAGGGAAAGTCAACGCTGAAACTATAAAACAGGTTTCTTCTTTAATGGTTGAGCGTCTGTCTGGCATGAAATTAGAGCAGCAGCTTACGTTTGATCGTGGAGCGTATAAATACACAGGATTAGTTTCTCAATTTGCTGAGGCTTTAAGAAGTTCTGGATTTGAATTTTAGAAGGTTTTGAATATGGCTATAAAGAATTTACAAAATAATAATGATTTATCAGAGCTTTTAGTTTCGGTACGAAGAGTGACAACGGTTACCAAAGGTGGTAGAAGATTTTCATTTTCAATTTTGGTTGTTGTTGGCGATGAGAAGGGTAGGGTAGGGTGTGGAATAGGTAAGCACGCAGAAGTTGCTGAAGCAAGAGTCAAAGCTGTAAATGCTGCAAAGAAATCAATGATTAGAGTGTACTTGCGTGAAGGTAGAACTTTGCATCATGATATTAAAGCTAAATTTTGTTCTGGTGAGATAGTTTTAAGAACCGCAAGAGCCGGAACAGGTATTATTGCTGGTGGAGCGATTAGATCAGTTTTTGAGGTGTTAGGTATAAAGGATGTGGTAGCTAAATCCACTAGATCAAATAATCCTCATAACGTTATATGTGCGGTGTTTAAGGCTTTTGATAGTATGTTATCTCCTCGTCAGGTAGCAAGCAAAAGAGGCAAAAAGATTAGCGAGATAGTTGGAAACAGGTAAAGTATGAATAATGCTGTAAAATTAAACTCTATATTTACTAAATTATCTAAGAAAAAGAAGCCTAAGTTGCTGGGTAGAGGTATCGGTTGTGGTAAAGGTAAAACATCCGGTAGAGGGCATAAAGGGCAGAAGGCTAGAAGTGGAGTTTCTATAAATGGTTTTGAGGGTGGACAACAGTCTATATATACTCGTTTGCCTAAAAGAGGTTTTAAGCCTATACGTAGGAGCATATACTCTATAATTAATGTTGGCGATATACAGCGCTTAATGGAAGCTAAAAAAATAGTGAAAGACTCTGTTATAGATAAGGAGAGGCTGTATAAATTAGGTTTTATAAAGTCTATTAAGGATAAAATTAAACTTCTTAATAAAGGTAAGTTGAGCGAAAAATTTGTGTTTCATGTTGATTTTGCGTCAGAAGCTGCAAAAAAATCTGTAGCTTCAGTTGGTGGTAGTGTGGAAATACTATCGTAAGTCATGGGCAATAAATCAGCATTTAATAGCTTGGATCCTACGTTGTTATATAAAGGCGATTTATTAAAGCGTATATTTTTTACGCTAATAGCTTTAATTTGCTATCGCTTGGGTACTTATGTGCCTATTCCTGGAATTAATCTTGATGTAATTAATGATATATTTCCCAAAGATGGCTCAGGCGTTTTTGGAGTATTTAATTTATTTTCTGGTGGTGCATTGGCTAGAATGACAATTCTAGCATTGAACGTTATGCCATATATAATGGCTTCTATCATTATTCAGTTACTTTCTTCTGCGATTAAAGGAATGAAGGAAGTTAAGAATGATGGAGAGTCAGGCCGTAGAAAGATGAATTCTTATATACGCTATCTGACCATAGTAATTTGTGTATTTCAATCAATTCCAATTTTGGTTGGATTGGAAGGGATGAATAGGGAAGGGGTATTGGTTGTAATCGAACCTGGTGTTATGTTTCGTACAATAGGTGTTTTCAGCCTTTTAGGTGGAACTATGCTTTTAATATGGCTTGGTGAACGAATCAGCGCTAGCGGTATAGGCAATGGTATCTCATTAATCATTTTCACGGGTATAATATCAGAGTTACACAGCGCTTTGTCATCTTTGTTAACGTTAAATAAAAACGGTAGCGTATCGTTATTTATTATCCTTTTTGTTTTGGTATTGTTTTTTTTGCTGCTACTCTTAGTCATTTTTGTAGAGTCTTCTTATAGAAAGGTTATTGTTCAACATCCTAAAAAGCAATTTAAAAGATTACATAATGACGATTTTACTTATATTCCATTGAAGATTAATTTATCTGGTGTAGTACCAACCATTTTTGCTAATGCAATTTTATTGACACCTATTTCAATTGCAAATTTCTATAAGGGGCACGCTTTTTCTGATTTTATTTTGAATTACTTTATGGCAAATAAAGTAGTATATATTGTAGCCTATTTGGTGCTGATAGTATTTTTTAATTTTTTCTATACCAATTTTATATTTAATCCAGAGGAAAACGCAGATTTTCTTAAAAAAAATGGTGGTTTTATACCTGGTAGAAGGCCTGGGAAACATACTTCTGATTACCTTCAAGATATAGTTTTTAAGTTGACATTCATTGGCTCTGCGTATTTGGTAGTCATATGTACTGTACCTGAAGTTATGAGATATTATTATGATATACCATTTATTTTTGGTGGGACGAGCTTACTGATTATAGTGAACGTTATTACTGATACTATTATGCAAATACAATCTTATATTTTTTCAAATAGGTACGACAACTGGATAAAGAAATATGAGTCTAAAACGAGGAAAGTAAGATGATCATTACGATTTTTGGTCCTCCAGGTTCTGGTAAAGGTACTCAGTCAAGCTTGTTAATAGCAAAATATAATTTAAAATTAATTTCAGTAGGGGATTTATTAAGGAATATTATATCTAGCAGTAGTGAGTTAGGTAAAAAAATAAAGGGTACCGTGGAATCTGGTAATTTAATTCAAGATGAAATTATATGTGGATTATTACGTGACCAGCTTGCATTAGTGGATGATAATTGCTTATTAGATGGTTTTCCGAGAAATTTAAACCAGGCTCATTTTTTGACTCAAGTTTTGCAAGAAAAATATAATAGGGATGTTGACATTGTAGTTGAGCTACAGCTTGACGATAATATTGCAATCGATAGGTTAAAAAATCGTCTCGCGTGTTTGGACTGTAAAAGCATATATAGTGTATCTTCTTTTAAGAGTACTACTTGTGCTAAATGTAAAAGTACGAGGTTAGAGAAAAGAATTGATGATGCTGATATGTCTGCAATTAATAAGAGAATAAGTGAATATCACCTTCAAATGAAAGGTTTACGCGAGTATTATAAAGGCAAATTATTAACAATTGACGCTAATTTGAGTGTTGATGAGGTAACGCAAGAGATTGAAAGTAAAATTTCTTGTAATTTGGTTTGACTCTGAGTTGTTTTATGGTATAAATTAAGAGTTGTTATTAATAAAGTATCGAGGTACCAGTGGCACGTATTGCAGGCATAAATATTCCAGTGAGGAAATGTGTTCCTTTTGCATTAACTTATATATATGGTATAGGTATTGCTACTGCGAATGTAATTTGTCACGCTTGCGAAGTTGATAAGCGCAAACGTGTTTCAGAATTACGAGATGAAGATATAGAAAAGATCAGCAGTTTCATTAGACAAAATTATGTTATAGAAGGTGAGCTCAGAAAAGAAGTGGCTATGAACATAAAATCTTTAGTGGAAATGGGATGCTATAGAGGGGTGAGACATAGAAAAGGTTTACCTGTGAGAGGGCAAAGGACTCATACTAATGCTAAGACTCGTAAAGGTAGATCTCGGTTGCCTATTGCTGGGAAAAAATAAAATTTATTATTATTGTGAGTTTTAATGAAAAAAGTCAAAACGGTTGGTAAGAGTAAGAAGGAGTTTATTACTGGTGTTGTCCATATTCGTGCAACTTTTAATAATACTTTTGTAAATGTAACTGATGTTCATGGTAATACGCTATGTCAAACTTCTGTGGGTGCATGTGGTTTTTCAGGTTCGAGAAAATCCACACCTTATGCTGCAGGTAAGGCTGCGGAGGCTGCTGCGAAGAATGCAATAGAGAGATTTGGTATGAAGGTTGTCTCTGTAATAATTCGTGGTCCTGGCTTTGGTACCGAAGCTGCGGTTAAAGCACTTCAGAGCTGTGGGTTGACTGTGACTTCAATTGCAGATAAAACCGCAATTCCTCATAATGGGTGCAGGTTAAGAAAAAAAAGAAGAGTATAGGATATTTGAAAAGGTTGTTTTATGTATTATAATAATGATGTTTCTCTCTGTAGCAATTTAGATAAATTGATTAAACCTAGTTCAGTTAAGGTAATATCAGATGATTCAAGTGAAAAAAGTGATATAGTGCTAGAACCGTTGGAAAGTGGTTTTGCTTTAACATTAGGTAATGCATTAAGACGTGTAATGTTATCTTCTCTTAAAGGTAGTGCTGTTTATGGAATAAAAATTGAAGGTGTAACTCATGAGTTCACTTCAATTCAAGGGGTGAGAGAAGACGTAACTGATATAGTATTAAATATGGGTATGTTGAGGTGTAAATTAAATGGTGCTTCTAATAAATGCTTAAATTTAAACGCTAAAGGGCCTTGCCAGGTATTAGCTGGGATGATAGAAACTGATGATCAATGCTCTATTGTTAATAAAGATTTGTTAATATGTACGCTGGGGCAAAATGTGGAGCTTAACATGACCATATACGTGGCTAGCGGAAAAGGTTATCTTCCTGTAACTAAATATAAAGAAAATGAACTTTTGAAGCTTATGAGTGAACAGGATTTAATTGGTTTTATTCCAGTTAATGCTTTGTATAGCCCTGTCAACAGGGTTTCGTACAGGGTAGAGAACAGTCGTGTTGGCCAAGTGACTGATAAGGATAAGCTGATATTGTCAATTGAAACTGATGGTACAATTTCTCCGAGTCAAGCTGTTGACTCTGCTGCAAGAATATTACAGGAGCAACTTCAGCCCTTTATTAGTTCTGATGTAAGTTATAAAAAATCGCAGGTTTCTTCGTCTAGTGGTGCTAAAGATTTGGGTTATGACCCTGTCTTATTGCGTAAGGTAGATGAAATGGAATTATCTGTCAGGTCTCATAACTGTCTGAAAAACGAAAACATCACTTATATAGGTGATCTTGTGCAAAAGACAGAAGGTGAAATGTTAAGAACTGCTAATTTTGGCAGAAAGTCTTTGAATGAGATTAAGGCAGTTTTGACTAATTTTGGCTTGTCTTTGGGTATGAATGTGCTAAACTGGCCACCTAAGGATATAGATGAGTTGGCTAAACAACATACTGATGAAGATTAGGTGATATATGAAACATGGAATAAAAAAACGTAAACTATCTCGTTGTACTGAACATAGATTATCGACGTTAAAGAATCTATCTATCTCATTAATTAACCATGAGCAGATTGTAACTACTTTACCAAAAGCTAAGGAACTTCGTCCATATGTCGAAAAGTTTATTACAATTGCTAAGAATAAGAATACTTTACATGGTAGAAGACTTTTGCTTTCACGCCTTCATAATAGTAAGTTAGCAGTTGATAAGTTATTAAACGTCTTAGCCAGCCGTTATCAAGATCGTAAAGGTGGGTATTCTAGAATAATAAAATTTAGCACTCGAAAGGGTGATTGCGCTTCAATGGCAGTGATAGAACTGGTTGATAGGGATATTGCAGCAAGAGGTAAGGTTTATAGTAAAAATAAAGAAGGAGGCAAAGTAGTTACACAAAGTTAATTGTTATCATAATTGTTCTTCTTGTGGTAAGTAGGTTACGCTACTTTGTAGGTTACTTTGGCGAGTTATTAGTTTTAGTATATTTAAAACTGAAATGGTATAATGTTATAAAACGCCGTTACCGTTGTAAGTTCGGTGAAATTGACTTAATTGTATCTAAAAAAAAGGAGCTGATTTTTATAGAAGTTAAAACAAGTTTACTTGGAAAAGAAATACCGATATCTCATCTTCAATGTCAGTCTATTATAAATTCTTCTAAGTATTTCTTAAGTAAAAACCTTAGTTTTTTAGATTATTCAGTCAGATATGATTTATATTTTCTTTCCTTAAAGAGAAGACCTGTTTATATAAAAAATGCTTGGATTGAAGAATGAAAGATTTGTAGCTGAATTAATTTAGATTTACTGGATTTAATATGAAAAAGACCCAATACAATAATTTAGTTTCATCTTACGCTAGAGTGCTATTTCATGTCTCAGGAAGCAGGTTAGGTATTATAAGGGAAGAAGTAGAATTTTTGTTGGCTTTTTTTAAGGATCAACGTGATGTTTTTGTGTACCTATCTCATCCTATGATTTCTTTTGCACACAAAAAAGAAGTGATGCTTTCTATAAATGAGCACTTGAGTGAGAATTTAGTAAAATTTATTATGGTTATATTTGCAAATAAACGCTCTAGTTTATTGATCCTTATATTAGAAAAATTCTTAAGTCTTGCAAGAGAAAATGAAAATGAATTCGAAATTACTATAAAGTCAGCAGAAACTTTAAAGGAATCTGATATAAAAATAATTACTGAATCTTTGAGCTTTCTTGGTAAAATAATAAAAGTAAGCAATGTGGTTGACCCTTCTATACTAGGTGGCTTCGTAGTTAGGTATGGTTTTAATTTGATCGATGCTTCGCTAAAAAGTTACTTGGATAGGTTAGTTGACTTAAGTAAAATGGAAATATTAAAAGTAAGGAATTTTGTATGAAGAACAGTATGAATGTTTCTGAGATAGCAAGTATAATAAGAGAAAAGGTTGAGACGTTTGATAATCCTATAAAGCGGGAAAATATAGGTGAAGTAATTTCAGTAACAGATGGTATCGCATTGGTTTATGGGCTGGAAAAAGCAAAATTCGGTGAAAAGGTATTTTTTGCAAGTGGTGTAGAAGGAATAGTTCTCGATTTAGATCATGATACGGCTGGAATAGTTGTGCTTGGTAATGACCGTGATGTGAAAGAAGGGGACGTTGTAAAATGTAGTGGTGATGTTGTGCAGGTGCCTGTAGGACATGAATTGTTAGGGAGAGTTGTAAATGCGTTGGGCCATCCTATGGACGACGGTGGGGAAATTAGAGCCAAAAACAGAATGGATATAGAATCTAAAGCGCCAGGCATTATTGATCGTAAGTCTGTGCATGAGCCACTGCAAACAGGAATTAAAATTATAGATTTGCTAATTCCAATAGGTAGAGGGCAGCGTGAATTAATTATTGGTGATAGACAAATTGGTAAAACTACTATTGCGCTTGATACTATTATCAATCAGAAGAAGATTAACGATGAGGTAAACGAAAATCAAAAAGTTTACTGTGTTTATGTTGCTATTGGGCAAAAAATTTCAACAGTAGCAAAAGTGGTAAATAAGCTGAAAGAAAGTGGAGCATTAGAGTATACAACTGTAGTTGTGGCTAGTGCATCTGACTGCGCGCCTATGCAATTTTTAGCACCTTATGCTGGTTGTACTATTGGGGAATTTTTCCGTGACAATGGAATGCATTGTTTGATTATATATGATGATTTATCTAAGCATGCTGTGGCATATAGGCAGATGTCTTTATTGCTCAGACGTCCTCCTGGTCGTGAAGCTTACCCTGGAGATATATTCTATGTACATTCTCGCTTGCTTGAAAGAGCTGCTAAAATGTCTGATAAAAAAGGGCAGGGTTCTTTAACTGCTTTGCCAATTGTCGAAACTCAAGCTGGTGATGTATCTGCATATGTGCCAACAAATGTTATTTCAATTACCGATGGGCAGATCTTTCTTGAGTCTGAATTATTTTATAAAGGATTTCGACCTGCAGTAAATATAGGTTTGTCAGTTTCACGGGTTGGTTCTGCTGCACAACTAAAGTCTGTGAAGAAAGTTGCTGGTTCTATAAAGCTAAGCTTAGCTCAGTATAGAGAATTAGAAGATTTTGCAAAATTTGGTTCTGATCTTGATGCTAGTGTTCAATTATCCTTGAATAAGGGTAAATATCTTGTCGAGTTATTAAAGCAGAAACAACATTTACCTATGTCAATAGAAGAGCAAGTAGTGCTGATGTATATTTTTTCTAACCTATATAATCAGTTAAGTAAAATACAAATAAGTTACATTAATAAATTTGAACATGATCTTATTAATTATTTTCATACTGTACACCCTGGGGTTTTAAAAAAGTTGTCAAATGACATGAGTGATGATATAAAAGGTGATATTTTTAACATTGTGAGTAATTTCGTTACTCAATTTAATTGCGTTTAGGTGGTGATTATGGCTTCATCCATTATTAATAAATTTCCTATGACGAGGGAAGGTTTTGAGAATATGCAAGCCGAACTTGAAAAATTAAAGGAAGAAAAACCTTCTGTGATACAGGCTATTTCTGATGCTCGTGATCAAGGTGATTTGTCTGAAAACGCAGAGTATCATGCAGCACGGGAAAGGTTAGGTTTTATTGAAGGCCGTATAATGGAGATAGAAAGTAAGCTCTCACATGCGGAAGTAATAGAAGTAAAAAATTTGTCTGGTGATTCAGTAATGTTTGGTGCAACTGTGACATTAAGCATGTTAAGTGATAATAACGGTGAAGTGGAATATGTTTATAAGGTTGTAGGCGAATATGAAGCTGATGTTTCAAAGCAGTTAATATCTACTAGTTCACCACTTGGGAGTGCCTTAATCGGCAAAAAAGTCGGTGAATATGTGGAAGTGACAGTGCCAAATGGAGAGAAATTGTATAAAATAGTTAAGATTGAATTTAAGTAAATTATTATGGTACAGGCCACTTATGCTTCAATGAGTCTACCAGGTATTTCTTCTGTGGAAGATGTATTAGAGGATGCTCGTTCCGGTAAATTATTCATTTTAGTTGATGATGAAAATAGAGAAAATGAAGGCGATTTGATTGTCTTAGCTGAGAAAATAAAGCCGGAACATATGGCTTTTATGGTTAGGTACGGTACAGGGGTTGTTTGCTTAGCAATGACTAAATTTCACATGAAAAGGTTGGGCCTTAATTTCATGGAAAAGAAAAATATTGGTGAAAATCATACCGCATTTACTACATCAATTGATGCACGTTATGGCATTACAACCGGTGTTTCAGCAGAGGATAGAACGAAAACTATACATGCTGCTATCAACAAGGATGGTACTCAGGATGACATCATAACTCCAGGTCATGTTTTTCCTGTAATTGCACATAAAGGTGGGGTGGCACAACGTGCTGGTCATACTGAAGCGAGTGTTGAAATGGCGAAGTTAGTAGGGTTTGATCATTCAGCAGTTATTTGTGAATTAGTGAATGATGATGGCTCTATGATGCGCTTACCTCAGTTACTTAAATTTGCTGAACAACATAAAATTAAGTTAACTACCATCGACAAACTTATCAGTTACGTTAAAAATTTAAACTAGCGTTTATAAATTTGTATAATTTAAGTGTTAAAATATAGAATTTCTATAAATTATACAAGCACAGAATTTTCATGTTTAGAGTTGCTAAGTTTTTGACCTTATTGTTCTTTTTTGCATATTGTAATAATGCTTACTCTATTAACATTATTAGAGATAGTGAAGTGGAAGCAATAGTGAAAGAGCTAGCGCAACCTTTATTTTCTGCTGCGGATATTGATCATGAGCAAATAAAAGTTTTTATAATTAATGACAATTCGATTAATGCTTTTGTAATTAACAATAACAGTATTTTCATTCATTTAGGACTTTTACAATATTCGGCTAAACCTTATGTCCTGCTTGGTATATTAGCACATGAGATTGCTCACATATCTGCTGGTCATATATTGCAAATGAGTAGTGCTATGGGTTATTTTCAATCGATAGCAATGATTAGTTATATGGTAGGATTAGTTTCTAGTATTATCATTAACCCTCAGGTTGCTGGTGCAATTTTGCTTAGTGGTGTAGCGTTTAGTTCAAGGCTATTTTTTAACTATTCTCAAGAGCAAGAAAGTGTAGCAGATAGCTATGCTTTAAGGTATCTTGATGAATCTGGCTATGATAATTCAGGTATGAAAGAGATTTTTGATTATTTTAAAAGTATTGAGCATGAGAACACCGAGGAATATTTCCGCACTCACCCACTTAGTGAGAAACGCATATTTGCTGTACAAAATTATAAGGTTAAAAACAACGTAAAACCAATTTTTGCGGATAAGTTACTAAAGTTTGAGCGTGTGGTTGCAAAGCTAGACTCTTTCTTTGCTCCTATTCATGTGTTATCTAATAAATATGAAGATAATTCTGAGTATGTAAATGCTATAGTTTGCTATAGGCAAGGAAAGATAGAAGAGGCTATTGCTAAAGTTAACTCATTGATTCAAGAATCACACAGTGATCCATACCTATATGAATTAAAAGCAGAAATGCTATACAAGGCTGGAAATTTAAGTGAAGCAATAAAAATGTATGAGGAATCGCTTAGGTATTTATCTGAGAAAAACAGTTATTTAGTGAAACTTGCATTATCTCATACTTTATTATTACACGGTGATGCAAAAAAGGCGATTTTTTACCTGGAGCAGATTTTGAATGTAGAACCAAATAACGCTTTTGTCTGGAAATATTTAAGCATTGCATATAAATGTGAAGCTGATACGGCAATGCATTATTTTGCCTTGACAAAAAAGGCTTGTATTGAAGGTGATTTAAAGCAATTTATGAAATACGCTGAGTTAGCTGTTAAAACTCTACCAAAAGATAGCCCTTATTTGTTGCAAGTTGAAGATATGAAGCGGTTTAATGGATAACAAAAAAGCATTTCTGCACTTTTTGGATTATTTTTGTCCACACTTTTCCAACATAGTTTTTGCTTCATCGCTTACGTTGGGCATAATTTTCGTTATGATAGTTTTAGCGCCAAAAAATACACCACAGAACATGCCAAGAGCAAAGAGGGCTGGCCACGGCATCCTGCCAAATATTGCAAGCAAAGCTGCACCAATTATTACTACCGTCATAAGTGGACCGCCTATCCCCCAAACATAACCAATAATATTGCATATTACTTTAGTTGTGTCATCCATATCAACACCAGGGTTATCTGCATAACCTGAGAAAGAGAAAAGCAATACTACACACAAAACACCAAAAAATCCTATTATAGAGCTCATTTTTTTGCCTCTAAATAATAAATTAACGCAAACCTAAACCTACACATATTTTTATTTTAAAGTAAAAATTATAATTTGTCCATACATAAGTGTTGCTACATAAATAACCCACCATTAATGTTAAGCACATGCCCTGTTATATATTTTGCTTCATCACTTGCTAAAAATAAGACCCCTGCTGCTATTTCTTCCCCTGTTCCCATTCTTTTCATTGGAATATTATCTAATATTTTTCCCTTTTGCACTTCATTTAAAACTTCAGTCATTTTAGTATCTATAAACCCAGGAGCAATACAATTTACTGTTATATTACGACTTGCAACTTCTTTTGCTATAGATTTGCTCATAGCTATTATTCCAGCTTTAGACGCCGCATAATTTGCTTGCCCGGCGTTTCCTGTCAGCCCTATTATTGAGGAAATATTTATAATTCTTCCCCAATTATTCTTAATTAGTCTCTTACATGCTTCTCTACTCAGCTTAAATGTAGAACTCAAGTTAATATCAATTACTTTTTGCCATATTTCATCTGTCATTCTCAGTAATAAACTGTCTCGCGTAATGCCCGCATTGCATACAAGCCCGTCAAAGCCTTCCATCAACTCACTTGCTCTATTTATTAGTTGATTTACTTCCTCAGCATTTGATAAGTCACAAGGGAGTATGTGTATGTTTTTTTCATATTGTTTAGCAACTTCTTCGAGCACTTCTTTTTTTGTGCCAGAAATACATAAAGTTGCTCCAGCTTTGTGCATAATTTTTACAATTGCTTGCCCTATTCCGCCTGATGCGCCAGTGATCAGGAACTTTCTGCTTTCCAATCCAAACATAATAACTTTATATTATCTTAATTCCTAACAGAATATCGACTGGTTGGCAATAGATTTCTTACATAATATAAGTAACTCAGATATTCACAAAATAAAGGAAAAGTTATAATAAAGTTAAACGTCAAAAAATTTTAAAAACATAATTGATGCAGGAATTGTTACTAAATAGTTTATTCTGGTGCTCTACAGTCTAAATGGAATGCTTAAATTATAGATTCTTTGTTTTTGTGTGTTATCTTGAGTTAACACAAATTCACAGTAGTATTATGATAAGTAAGTTAAAAAAGCTTAGCGCTGGATTTTCTTTGACAGGCTTGATTGGCCATGGTGATAATATAAATATGCAAGGAGCAAAAAATAAAAAGAAGAAGTACCCAAAATTTTTGGATAAGACGTTTGCATTGATTGATGCAGTGATAAATTTTATTTTAAAACGCGAAAGTAATAACGTAAATGAAGTCCTGAAAGTAACATGGGGACCACTATTTTTTGGTCTGGTAGTAATACTCATCTTTTTTGGGATAGGTGGTATTTGGTCGGCTATAGCTCCAATTGACGGTGCGGTGCATGCAAGTGGAGAAGTTATTGTATCTTCAAATAGGAAAATAGTTCAACACTTGGGTGGAGGAATAATAAGCAAAATTTTAGTAAAAGAGAGCCAAGCGGTTAAAAAAGATGAGCCTTTAGTTTTATTAAGTGATGTTAACGAGAAGGCGAATTTAAGTATCATCAAAGAGAAGCTCTTATCATTTTTAGCAACAGAAGCAAGGCTTCTTGCAATCAGAGTAGATTTGGACACACTAGAATTTTCTGATGAGGTTAAAAAATTATCTAACGATGAACTTGTAAATAAAGTGATAAAGAATCAAGTAAAGTTGTTCAACTCTCAGAGAAAGAGCATATTGGGAAAAACAGACATACTGCAACAACGTATAAAGCAGTTAAATGATGAATTAGCGGGGCTAAACTTTCAACTAAATGCAGCTCATAAGCAATATGACTTGATAACTGAGGAGTTGGAAACAAAAAGACAATTACTTGATAGTGGCCATATAAGCAAACCACACATTTTAGCTTTAGAAAAACAGTTTGCTGAAATTGAAGGCAGAGTTGGACATTACCGTTCTGCAATATCTCAAGTGCAGCAAAAAATTGGAGAGAACGAATTAGAAATTATAAACGTAAAAAATGATTCTCAAGAAAGAGCAAACGCTGAACTTAAGGAAGTTAGTACGTCTATTGCAGACTTGAAAGAGAGGCTGATGGTTGCTGAAGATTCATTGGCACGTACAATAATTAAATCGCCTCAAGATGGGATAGTTACAGATATAAGATACCATACTGAAGGTGGTGTTATACAATCTGGAGTTCCGATCATGAGCGTAGTGCCATCGGATGATGACCTAATAATAGATGCTAAAATTCAGACCAGAAACATAGAAGAGGTACTGTCAGCACAAAAGAAAGATAGCAACATAGTCTCTATTGATGGGCTAGAAGGGCTAAAGGTTAAAGTCCGGTTAAGTGCTTACAGTGCACGTCGTTTAAGTTTAATTAGTGGTATAGTAAGCCATATTTCTCCTGACGCTCTTGATGATCCAAGACTAGGGCGTTATTATTCAGTGCGCGTAGTGATACCAAAGTCAGAGCTTGCTCAATTTAAAAATGTATACCTATACCCTGGTATGCCAGCAGAAGTGTACATAGTTACTCAATCCCGTACTCTTTTATCATTCTTGTTTACGCCTATAATTGCAACAGTCGATAGGTCTTTTATAGAAAGGTAGCTCACTCGTTAAAGTAGTAGTGAAAGTGCCGTAATAAAATTTAGGTACATAATTAGACAATAGGCTTCTTGACCTTACCCAGAAAAAGTGGAGAGAAAGAAAGGAGTTTTTTCGGGTAAAATAA
>NODE_8_length_27734_cov_608.692294
ATCTGTACAGAGAAGATAAATAAATAGCTTCAGTTTCATGATAAGGGCGCTGGCGGAGTTTGTCAAGGAAGTTTTTTCGTTTCTATGGGTCAGTTGGTACGCGCTTTGCCTTTTAACAGATGTAAAAGCACAATTATTACGAACAACATTCCACCAACAACTGATATAGCGCCACCTATAATGAAGCACGTGCGTGCTAACATTGATGAAATACTTGGCAGATCTGCAACCTTCCTTAAAGCACCATATCCACCAAGCCAAACAAGGCCAGTAATATGGAGAAAATGCCCTATACTGTAGGCATAAATCTGTAATCTTACCATGGAACTTTTTATCTCTTTAAAGTTTAATTTGGGTAACAGCCAATAAACAAAGTTCATAAAAGCTATAGTGATCCCAACTACAGAACCATGGTAATGAGCGGGAATCGTGACATTACCTTCAATAGTCAACACTCCGAGCACATCTCCATAAGTGAACAACAAAAATGAATGTAATAAATAGTTGCTTTTATCATTAATAAAAGTTCTGATGTTGCAGCACACTAATATTATCAAAAAGCACGGCAAAACTGCTCCAGCAATCCTCATATGCCAAGTAAAAAACTGTATTAACTTGGCACTATCAACTGGATAAACAAAATATACAAACGGTGCGCCTACAGCTAAAATCGTGTTTATAAATAGTGGTAAAATAGTAATTTTATTGCTTGAAGCTAAACTAACATCACTGATCATTAAATAGACTAAAAACATTCCTTGAGTAAAAGCAAACTGCAATAAATGTCCGCCTCCCCAAAAGAGATATTCGTAAAATAAATTATTATCTGAGTGATATAGACCTGGAGGCATATTATTATATGCTAAAACAAAGCAAAGAAATGACGATACAAGTATAATAACTAGCCCAATTTGCCCAACAGAGAGAAATGAAACCTCTTTTTTTGATGTGTATGCTAGCATTGTATTTACTAATATACTGGCAATAAATAAACTGAGTCCAAGTAAAAATAATTTGTTTTGTAATACGGGAATATAGTTACTTTTGATAACTTCAGTGTTTGGAACGAATGCGGATATAAATATGAGCAGCATCGAAAGGGTTGATAGAACCCATGAAAAGTTAAACCAACTATTGGTATTTTGTAGGTTTATGATAAAGAGCAGAGATATTATAGAGCACATCCACACTAAAATTGACAAGTTCACGTGTATTACCAGCGCATTATCAAAAATATATTGTGCAGAAGGAACGAGAGAGGAGATAAAAGGCAATCGTAGAAAAATAACAATTATTGACAGTAACCCAGAGCAAGCAAGGGCACATACTGCTAAGAACATCCATTTTCTACAGAGCGGAGCGTTGTCTTGTATATTAAGCACAATCTTTTTTCTCAATTTTGTTCAATACAATATATAACACTGCAATAATACCTAAAACATAGCAATAGTATACGTGTGGCACGACTGCCAAAGGTGAAACTCCAGCAATAGTGCTAGCCAAAAGCAATTGAGCGCCATACGGTATTAATCCTTGAAATACACAAGAAAATATGCCTAGCCATGCTGCACTATAGTGAGGCGGTATTTCATATTTCTTAGCAATATCTCTAGCAATTTCACCACTAAAAATTATAGCGATGGTGTTATTTGCAAGTAAAATATCAAATATACTGACTATTTTTGCAATAAATAACTGCGCAGTTTTTTGTCCACCACGTTGTATCATAACCCAAGATGAAAGTTTATCTGCAAACTCCTTAGAATTTTTACCTACCAGTCCTGAAAGTCCGCCAACCATCAATGACAGTAGCATAATTTCATGCATACTCATAAACCCTTTGGTGATGTTTTGGCTTAAAAACAATAACCCATAATTGTTGTTATTTATAAATCCAATGATTCCAGCAAAAGTTATGCTTAAAACCAATGCCGTAAATACATTGATTCCAAAGTTTGCAAGCAATATAAGTATGATGTAAGGAGCCACAAGCAATAAAGAATACTCCTTAACTGAAATAGCAGCACTATTGCTTGAGCTATAAAATAATATAATTATTGTGAATATAGAAGCAATTAGTGCCACTTTTGCATTCAGTTTTAATTTTTTCTTTATATCAGCCTTTTGAGACATCACAGATGCAATTGTAGTATCAGAGATAATAGATAAATTGTCGCCAAACATTGCTCCTCCTACAACAGTTGCAACTCCTAAGGAAGGAGAAATCCCAGCTTGTGTCAGTTCAACTGCAATAGGAGCAATTGTTGCAATGGTGCCCATTGATGTACCAATAGCAGTGGAGATGAAAGCTGCTACAAAAAATAATCCTATGAGTAAAAATTGTGTTGGTATAAATGAAAGAGCCAAATTAACTGTGGCATCAGCACTACCGATTGCTTTAGTTACTTCACTGAATGCACCTGCAAGTAAAAAAATGATGCACATAGTGATAATATTACGATCTCTTACCCCATCTAGAAAGGCATACATTTTTTCTTCAGTATTGCCCTTGTATAAAACCCAACCCAGAGCTATGGCAGGAACAATGGCTACCAGTGGAGATAACTGATAAAAAGCATTTGACACGCCAAGAATAGTAAAATATATACCACTTCCTACAAAAAGAAAGAGGAACAGTAAAATAGGCAAAAAATTTGTAAGATAAAACATACCTCAGCTCTGATAAATGCAAATCAACTATGATATAATTTATATTATTATAAACCACAGTTAGCATCTTGACCAATGTTTTTCTAGAAAGCAATCTACCAGAAAAGGTTTCCATGAAAAGGACTATTATAATATGATTGTTATCATCTACTTGAATTAAACTGGGAGATAGAATAAGTAAAAAATATGAATGACATAACAACAAAGCAAGTCATATCCTTATGGGATGCGCAAGTTGGTGGGTTTTTGCCAGATAGAAAGGAAGGTGAAGAAATTGAGTGTTCAAATGAATCATCAGCTACCTAAAACTTTATATTCTTTCATCTGGCATTTTTTGAAACCATACAAATTATCGGTCTCGATTTTTGTTTCCCTTGCAATCTTTGCGGGATTTTGGGGACCGTTGAACAGCATACTGATTAAGAACATCATCAACCTTCTACCACATGTGCAGAATGGAGATATTTCAATTTTAATATTACCATCAAGCCTGATTGTCGTGAATTTTATCGTATTTGATAATTTCACTTGGAGAGGAATTGGTTATATACGCTGTAGATTTATTCCTGTTGTTATTAATAGTGTCATTGGAAAAGTGATGGATCATGTACTCGGAAAATCTAATAAATTTTATCAGGATAATTTATCAGGAAAAATTTCAAGACAAATTACTAATCTAGCAGATGGAATTGAAATTCTGATAAGCAGAGTTGCACCGAATTTCTTAAGAGGAGCTTCATTGTTGTTGGCTGCTTTTATAGCTGCTTACTCTGTAAATTCTATATTTTATTTCATATTGGTTGTCTGGTTCATATTCTTTGCAAGTGCAAGCATTATGATGTCACGAAAGCTTATTTCGCTGTCTGATGTTCAAGCTAAAGAAGAATCGATAGTGATAGGTGAGCTGGTTGATTCTCTATCTAATCAAAGTAATGTCAGAAATTTTTCTAGAAAGTCTTATGAAAATTCAAGAATGATTCCATTTTTGTGTAATCAGCAAAAAGCGTATACAGCAACCCATTTTTACTCATTTATCATGCACTCCATACAAGGAGGATTAATAGCCATTATGATGGCTTCTTCTGCTTGTTTTCTAATTTATCTTTACAGCAAAAACTTAGTGGCTATAGGTGATTTTGCTTTAATATTAGGTTTATCGATGGAAACAGGACATATGATGTGGTTCACCATGTCAGAGGTCGATGAATTCAATAAAGCAGTCGGTAGATGTAAGCAAAGTTTAATTTCATTAATGATACATTGCGAAATTCAGGATAAACTTGATGCAGTTTCTCTCAAATGTAATAGTGGGCAAATCACTTTTAATAATGTCAAATTCCATTACGATGGTACCGAACCTCTTTTCCAGAATAAATCAATCGCTATCAAAGCTGGACAGAAGGTAGGACTTGTTGGCTATTCAGGTGGTGGTAAATCTACTTTTGTGAACCTGATATTAAGGCTTTACGATGTAACTGATGGTGCAATTCTCATAGATGATCAAGATATTTGTAATGTTACGCAGGATTCTTTGCGTGCAAAAATCGCAATGATCCCACAAGATCCATCGCTTTTTCATAGGACTTTGATGGAGAATATTCGCTATGGAAAAACAAATGCTAGCGATGATGAAGTAATTGAAGCGGCAAAAAAAGCACATGTTCATGAGTTTATTTCAAAATTACCCCAAGGTTATGATTCACTCGTTGGTGAAAGAGGTGTGAAACTTTCTGGTGGACAAAGGCAACGTATCGCAATTGCCAGAGCTATCTTAAAAAATGCTCCTATATTAATTCTGGATGAAGCAACTTCACAGCTTGATTCTGTGACTGAAAGTAATATTCAAGAATCTCTATGGGAGTTGATGCAAGATAAAACTACAATAGTAATAGCCCACCGCCTATCTACGCTTTTGCATATGGATCGCATTTTAGTGTTTGATCAAGGTAAGATTTTAGAAGATGGCACGCATCAGGAACTTCTTGATAAAAACGGAATGTATAAGACCCTATGGAATGCGCAAGTTGGTGGGTTTTTGCCGGATAAAAAAGAAGTGGAGATTGTATAATATTTTCTTAATCTAATGCTTCAATGTTTCCGACATAGGAAAAGTATCATCTTTATTTTCTATAGAGGAAGGCACACTATTTTGATTATCATCACCATCAATTGGAGTAGTAGGGTGCATTAAAGCAACTTTCATAACTTCATCAATATTCTTAGCAAAAACTACGTTGATCCCCTCTTTGATGCTTGCCGGAATCTCTTGCATATCTTTCTCATTTTCACTTGGTATAATCACAGTTTTGATTGATCCTCTGAGCGCTGCAAGCAATTTTTCTCTTAAGCCCCCAATAGCTAAAACTCTACCACGCAATGTCACTTCGCCTGTCATAGCAACATTTTTGTTAACTGGTATATTCGTCATAAGAGAAACAATAGACGTACATACCGCGCCGCCAGCAGAAGGGCCATCTTTTGGTACAGCACCCTCAGGTACATGCAAATGTATATCATTATTTTGGAATTTTTCGGGCTTTATACCAAAAAATAAACAATTCGATCGAATATAACTATACGCAGCTTTTATAGATTCTTGCATAACCTCTCCAAGCTTTCCTGTGTATTTTATTTCTCCCTTGCCCGGAATTAGGACTGATTCTATCATCAAAATATCACCACCTGTTTCAGTATAGGCGAGCCCAGTTACTATTCCTACTAAACTCTCATTTTCCGCAATGCCAAAGGTATATTTACGTACCCCTAAATAATCTTGTAAATTGTCAACCCCTACGGATATTTTCTTATTTTTATCAGTCAATATTTCTTTAACTGCCTTTCTCATGAGCTTTGCAAGCTCCCTTTCCATACTCCGCACACCACTTTCACGTGTATATAAACGTATCAACTCGTATAACGCCTCATTAGTTATGTCCCATTCCTTCTGATACAAACCATGCTCCTTCTTTAACTTCGGAATAAGGTGGTGTGTAGCAATACTGATTTTTTCATCTTCAGTATAACCAGACAATTGTATAATTTCCATCCTATCACGCAAAGGATGTGGTAAATTTAAGCTGTTTGCCGTAGCTACAAACATTACACTTGAAAGATCAAACTCAACTTCCAAGTAATGATCCGTAAAGTGTTTATTGTGCTCAGTATCTAAAACCTCAAGTAATGCAGATGCAGGATCGCCACGCGAATCAGAACCCATCTTATCTATTTCATCAAGCAGAAAAAGCGGGTTGCATGAATTAGCTTTTTTCATGTGTTGAATGATTTTACCAGGCATTGAGCCAATATAAGTTTTCCTATGCCCTCGTATCTCAGACTCATCACGCACACCACCAAGAGCTATGCGAACAAAATCTCTTCCTACTGCTCTTGCCATAGACTTAGCTAAAGAAGTTTTACCAACACCTGGCGGTCCAACTAAGCAAAGTATAGGACCTTTTATCTCTTTTACTCTTTTTAATACCGCTAAAAATTCTATTATTCTATCTTTTACTTTCTCTATGCCATAATGATTTTCATCTAAGATTTTCTTAGCTGCATTTAAGTTAATTTTTGCATCTTTGTACTTTCCCCATGGCAACTCAAGCAACCAATGCAAGTAACTAGATATAACTGTAGCTTCAGGAGAAATGGGATTCATTTTCTTGTATCTCTTCAAATCAGTTATAGCTTTCTCTCTTGCTTCCTGAGAAAGCTTTGTTTCATTTATCTTTTTTTCAAATTCATTGAGTATATTCCCTTCATCACCATTCTCAAATTCGCCTAATTCTTTCTGTATAGCTTTCAATTGCTCGTTAAGGTAGTAAACTTTCTGAGTGCTTTCAACTTGCGATTTAATTGTCTTATATAAACGGTTTTGTGCGTTCAAAATACTCATTTCTCTCTCAATAAAAGCAAAAGCTTTTTTTAAACGCTCTTCTGGGTCATAAGCCTCAAGTATACTTTGTTTATCTGATACTTTTATATTTAAATGTGAAGCTACCGTGTCTACAAGTTGATCAACTTCTTTGATTTGATCAATGGAGTTAATGGCAACCTCGGGTTGATTTTTCTTGTTTAGCTTACACCAGCTATCGAACGCGTCTACAACAGACCGCCTTAAAGCTTCTAAATCAATATTGTCTTCATCTTCTTTATAATAATTGTCTAACTCTACCCTGGCTTGTAATAAAGTATGAGAGCTAATATATTCTACAACTCTTCCCCTTCTTATCCCCCGGATTATAACTTTTACTGCATTGTCAGGTAATTTTATTAACGGTTGTACAATGCTTGCTAACACACCTACTTCATAAAGATCTTCAGGCTCTGGATTATCAACAGAGCCATCTTTCTGTGCTACAAGAAAAATCTCATTTTGGTGATTACTACTACTTATTGCATACTCTAGTGCATTAACAGATTTTTCTCTGCCTATGAATAAAGGCACCATTATATTTGGAAAAATTACTACATCTCTTAAAGGTAATACTGGCAATGCAGTAAAACTAGAGCTTACAGCACGTTCAATGTTCATAATATATGCCTCAAATTAATCATTAACCGTTATAACATTGCCATTGTTATTATGATTAACCGTTGCTTTTCCTAATTCTACCATTTTCTTAGTGATTACTATAGTGCTACCTTCAAAGCCTCCGTTTCCAGATGTATACATAATGTCAAGCAAAAGTGACTCCAAGATAGCACGTAACATTCTTGCACCTGTTTTGTAGCTTATAGCCTTTTTAGCAATAGCTGATATTGCTTCATCTGAAAACTCAAGGTTTACTTTGCTAAACGCAAGCAATGCTTTGTACTGTTTTATTAGTGCATTCCTTGGCTCTGTCAACACATGTATTAAATCTTCATGATCCAGCTCATCTAAAACAGCAGTTATTGGAACCCGCCCTACAAATTCGGGTATTAAACCGAATTTGATTAAATCTTCAGGTTGAACATCATGTAAAGCATTCTTTTTCTTTTGCTCTTTAGACTGACTTATATCTGCTCCAAAGCCAACTGACGTTCCCTTTTTTCTCGCTTCAATAATTTTATCGAGGCCTTCAAAAGCTCCTCCACAAATAAACAGTATGTTACTAGTATCCACTTGTATAAACTCTTGTTGTGGGTGTTTTCGCCCTCCTTGTGGCGGAACATAAGCAACTGTACCCTCCATAATCTTAAGCAGAGCTTGCTGGACCCCTTCACCTGAAACGTCACGGGTTATTGAAGTGCTTTCAGATTTTCTTGTAATCTTGTCTATTTCATCTATAAACACTATACCACGCTGTGCTTTTACAACGTCATAATTTGCAGCTTGTAATAAACGCGACAACACGCTTTCTACATCATCACCCACATAACCTGCCTCAGTTAAAGTTGTCGCATCAGCCATAGCAAATGGCACATCTGAAACTTTAGCAAGTGTTTTGGCTAGCAAAGTCTTACCAGAACCAGTGGGACCAATAAGCATTATATTTGACTTCTCGATTTCAATATCACTTATAGCATGAAATTGTACCATGGATTGACAATGGTTATACATAGCTACAGATAAAACGTGTTGCGCGTGTTCTTGACCTACAACATGCTTGCTGAGAAAGTTTTTTATATCCTCAGGTTTCTTTAGTAATAGCTTCATATCAGATATACGATCTGAATTAAAAGATCTATCTTTCTTTTGACTTATTGCTTTATGGGATAATTCTATGCACTCATTACAAATAAACACCTTTAAACCATCCGAAGAGTTAGTAATCAATTTATCTACTTCATCTTGCGCCTTGTTGCAAAAAGAACAGTAGTGTAAATCATTATTGTTATCCATTAACCCACCTTTTGTTTAACTTTAATATTTTCAATTTCAATATCTGTACGCTCAGCTATCACCCTGTCAATTAAGCCAATTTTCCTTGCTTCTTCAGGATCCATGAATTTATCTCTTTCCATCATTCCTTCAATTTTCTTCAGTGAATTTCCAGTATGTTTTTCATAAATTTGATTTAGTTTTTTCTTAACCCGCAAAATTTCATTAGCATGTATTTCTATATCAGTTGCTTGACCATGATAACCACCAGATGGCTGATGTATCATAATTCTTGAATGAGGTAGAGAGTAGCGCTTACCTTTTGTACCAGCTGCAAGCAATAAAGAACCCATAGACGCAGCTTGACCTATACATAAAGTTGAAACGTCTGGGTTTATATATTGCATTGTATCGTAGATCGACAAACCAGCAGTTACAACACCACCTGGTGAGTTGATGTACATACAAATGTCTTTATCGGGATTTTCCGATTCTAAAAATAAAAGCTGTGCTACTATTACACTGGCCATGTTGTCCTCAATAGGACCTGTTACAAAAATTATTCTTTCTTTCACTAGTCTTGAATATATGTCATAAGCGCGCTCACCGCGACTAGTTTGTTCAACTACAATTGGTATAAGAGTCATACCTTTTCCTACTAAATATTATCAAATAATTCCTTTAATTCTTTCACAGAAATAATCTGCTCTTCTTTACTAACTTTTTCTATTATATAATCTGTCACTTTATACTCAAGCGCTTGCCCTCTAACTAATTCTTGAAATTGTTTATTTGATTCAAAATGCTTAAGTACTCTGTCAAATTGCACATCTTTACTGACATATTGATTTACAATAACACTCAAAACATCATTTTGAGTTAATGATATTTTATGTTCTGCACTAAATTTCATAAATAACATAGCAAGCTTTACACGTTTTTCAGCTTCTTTACGAGAATCATTTTGAGCACCCAATTCTCCTTCCATTCTTTGTTGCTCTTGTTTTACTATGTCTGTGGGTAAATCAAAACTATAGTTAGCATCCAAATAATCAAACAGCTCCTTTTTAATTAAGAGATTTCTCATTTCGGTGCACTGATCACCAATCATTTTTTTTGCATGATTTATTAGCAAAGAATAATCTTTAAACCCAATACTCTTAGCTATTTCATCATCATTTTCAAAATCTTTGGCAATTTGAATCTCATTAACTCGCACAGAAAAATCAGCTTCCTGTCCTGCAAGGGAAATGGCTTGGTAATTTTCAGGAAATTTCAACTTAAAGTTCTTTGTTTCTCCCTTTTTCATACCAGTTAATTGATCTTCAAAACCATTAATAAATGTGCCAGACCCTAAATTAACGGCAAAATTTTTGCTACTTCCACCTTGAAAGAGCTTATTCCTAATCCGCCCTTCAAAATCAATTATCAATTTATCCCCATCTTTCGCTTGATAAGAAGCATCATCAACAGAGGCAAAATTGGGGAACTTTGTTTTGATAGAATCAATAAATTCTTTTATATCTTCCTCTTCAATCTTTGCTTCAATTTTCTTTAAGTTTATTTTGTCAAGATCTATCATCGGTACTTCAGGCATCGACTCAAAAGATAGCTTGTATACAAAATTGCCCTCCTCATTTTCTTTGCCCAGATCTGGTAATGATATAACATCAACCTTAGGATAAATGTGAGACTTGACTTCAATTTTTTTCATCAAATCACTTGAGCAATAATCAATTGTATTATTTATCACATATTCCAAAGCCTCGTTTTTATAATTTGCAACAACAAGGTCATAGGGCATCTTTCCAGCCCTAAATCCAGGTGATTTTGCATTTTCTGCTATCTCTTGCAACCTGGAATTTACCTTTTGTTTTATATAATCACTACCAACTGTGATTTCATACTCATACTTTAGTTTATCTATACTAAGCTCTTTGTAGGTATATACGCTACTTACTTCGACTGTATTTTGAGGTATATTATTAGACATCATAATTCATTTATTAACATTTTAATTCATATCTTAATAGAGTCATTTTACCAGAATTTAAGTTAAACACAATCCTTAAGAACAGGTTTTTACACAAACAAAAGTGTATTTAGTGATTATAAATTTTCCCTTAAAACCTAAGTTACATGACTTTAAAGTGCGGATAGAGGGACTTGAACCCCCACGAGCAAGCTCACCAGGACCTAAACCTGGCACGTCTACCAATTCCGCCATATCCGCAAGAAATTTTCAGTACCCTATTATAGGTATTCCATTAAAAATATTCAAGGTTTAAAGTCTTACTTAATTTATGGTATTTACACAATCAAAAAAGCTTATTAACATTTCTTAATGAAAGCTCTAAACCCTGAAAATCAATAATGAGATTAATAACAAGCTTCTTACTCGCAATTTTTTTGATTACACAAAGTGGTTGCACAACCCTTATAATAGGTGGTGTGGTGGCTACAGCGACAGCAACAGCAATAACAATGCAGGACAAATCCTTGGGAAATATCATTGATGATACGACTATGGTCATCAGAATTAATAAGGGGCTCTTAAAACATGGGCTATTTTCATCCATAAAGGTTAAAGTAAGTGAAGGAAGAGTATTGCTCATTGGAAGTGTTGACACTCCTGAAAAACAACTTACAGCAGAAAAAATAGCTTGGCAGCAAAAAGAAATTAAAGAAGTGATAAATGAAATAAGAGTAATACCAATTCAAATGGCTTCCATGCTAGACACCACTGTAGATGGCATGATAACAGCGGAAATAAGAACAAGACTCCTGGGAAAAAGAAATATTAAGTCAATTAATTATAGCGTTAATACGGTTGATAGAGTTGTTTATTTGATGGGTATAGCCCAAAATAAAGCGGAATTAAAAGCTGTAATAGCAATTGCAAGAAAAGTAAAGGGAGTAAAACAAGTTGTAAGTTATGTACGATATAGGTACAGTAAGTTACGCCATTAGGCAAAAATCGCTTTCAAATTATAACATTTGTACAATTGTGACAATAGGTAGAGAACATAAATGAAAGTTGCCTTTCAGATGGATGAAAATATAAATTTTGAAACTGACACTACATTCGTGCTAATAAAGGAAGCACAAAGGAGGAAGCACGAAGTTTTTGTCTATGCTCCTAACAATTTAGCACTAAAGCTAAACCATCCAATTGCTCTGGCTCAGAAAGTCAGCGTTGATGATTTTAGTTTTATCTCTAAAGAGGATGTAGCAATCAACTTGAATGAAATGGACATCATATTTATCAGACAGGATCCACCCTTTGATATGCGTTATATTACAACAACATATATCTTAGAAAAAACCAGCGCATTGGTAATTAACAATCCAACAGAAATAAGAAATTGTCCTGAAAAATTGATAACTTCATTATTTCCAGAGCTAATTCCGCCAACTTTGATTACTGAAAATATATCAATGATTAGAGATTTCTACTACAACTATCAAGATATTATTCTGAAGCCATTGTATAGTTATGGAGGAAACGATGTGATAAGAATACAAGATGAGAATAGTATTCAAGTAGTAGTGGATCTCATGATAGCAAAATACGAATGCCCTGTGATTGCACAATCATTTTGTAAAAACATAGATAAAGATAAAAGAATATTGCTACTTTATGGCCAACCAATTGGTGTAATGAAACGAATTCCAAAAATCAGTGGAGAGATCAGAACAAACATGCGACTTGGAGCAAGTTTTGAGCCCGCTCAAATGAACGATAGAAACAATGAAATATGTAACAAAATTGGTCCTGAATTAAAGAAAAGAGGGCTAATATTTGTTGGTATTGATATTATAGATGACTTCCTGCTCGAAATTAACACAACTTCACCCACGGGAGTAGTTTATATCAATAAATTGTATAATATATCGCTAGAAAAGGATCTTTGGGACGTGTTTGAAGAAAAAGCAAGCAGCCATCAACTAAACCTGTGAACAATCACCTTAACAAACTCAGTAGTCCCATTCTTTATCCCTGTTTTTTCTGTACTATTGGTCATATCACGCAATTTTTGAGAATTATTTAATAGATCAAATAGTACCTCTGTTAGATTTTTTTTTGCTTCACTATTCTGCTTAACTATTATAGCTGCTCTCGAGTCTTCAATATATTTTGCGTTATAAAATTGGTGATTATCTTTTGAGTAAGGGTAAGGAATATATATAGCAGAACGCCTAGCAAGAGTGATCTCTGCTATTGAAGTTGCTCCTGCTCTGCTAATTACCAAGTGAGCATTGGCCAGTCTATTCTCCATATCATCAAAAAATTCACTCAATTCACAATCGATCTTTTCACTTTTGTATAGACTTTTGACCTTGTTTACATTTTTCTTCGTACATTGCTGCGTCACTCTAATTTTCTTTTTCATTTTAATAGGTAAATCACAAATTACGCTGCTTACTACATCATCAAAAAAATTTGCACCTTGGCTGCCTGCTATGACCAATATATTTAGGATTTTCTCAGTGCTAGAATGGCTCTGTGCTTTTATATCAACAAAATTTCCTGTAAAAATACATTTATTGCCCTCTGCATATTTAGTCTCCGGAAAGCTGGTTGCAATTAATTTTGCACTCTTGAAAAAGAATCTATTTACTCTCCCTAAAACTGTGTTTTGTTCATGTAAAATTATAGGTATAGAAAGAACTCTTGCTGCAAGAAGAGTTGGAAAAGAAGCATAGCTACCAAAACCAATGACCGATTTTGGTTTTAATTTTCTTACTTGATACAGTGCTAACATAGAGCTGTATATCAAGAAAAGGAAAAACTTAAATTTGTTGCTGCTTGGTCTACGTAATGGTAAGGTGTAGCTTTCTATGTCGGTATTTTTATTTGTTTTTTTATCAGTGAATAATATGCAATTGTATCCTTGTGTCTTTAGTGCTTTTGCTAAAGCTATGGCCGGAAAGATATGCCCACCTGTGCCACCTGTTGCTAAAATAATATCCATCTGTAAATAATAAATCCTAGATTGTTAACTGTTATTTAACAATTTGCACGTAGAATTTTATTAAGCGTTATGATAGTTGAGTTAAAAATGCCTAAAAGTAATAGTAAAAAAGAACCTAATGAGAAAAATAAACCTCAAGAACAAAGAGAAGGCAGAAGCGGAGGTTTTTTAGAACTGCTAAAAAATATAATAAAAATTCTTTTCAATTCGGTCGTTGACCTACCTGAGCACGAGCAGCATAATAAAATGAAAAGCACTAATCTACAACAAGGTTTGGATACTAAAGGAAAAGGCCCAGAAGATCTTCATCCAAAGGCAAAGCTTGAAGTTAAAGAAGCAGCTAAGGGATTGAAAGAAGAGTTACAGAATTCTGATGCTGGTGGTAATCAATCTATTGAAACTAAAGTGCCTAATCAAACTACTACTCAAGACATTGACAACTCTAAAACGATGGAACGTTAGTTCAACTATTTAACATCTGCAGCAAGCACTGATTCATGTATCATCTCTGAAATGGTTGGATGAGGAAAAATCGTAGATTTTATGTCGAAGTCTGTTCCTTCTAGTTGCTTTACAAGAGCAAAATTGCTAATTAACTCCGTTACTTCTGCACCTATCATGTGGCTACCCAGAATTTCTCCGGTTTTTTTATCTATAATCGTTTTCACTAACCCTTCAGTTTCACTGAGTGCAACAGACTTACCATTAAAATTAGAGTGAAATTTTCCTATTTTTATATCATACCCACCTTTTATTGCCTGTTCCTCAGTAAGGCCGATGCTCGCTATTTGTGGATGAGAATAAGTGCAATTTGGTATGCATTCTTTTTTTAACGCATGAGCATTTTTACCAGCAATCTTTTCAATGCAGATCACGGCTTCATGGCTCGCTTTATGTGCTAAACATGGTGGGCCAGCTACATCACCTATTGCATACACATTTGATTCACTAGTTTCATACCATTCATTCGTTTCAATAAAGCCAGAAGGGCTTAATTTAATTTTTGTATTTTCTAAACCTATATTTTCAATATTTGCTTGAATTCCAACCGCAACAATCACCCTCTCAAATTCTTTGCTCTCACCACTACTTAGTAGCACTTGAGCAGAGTCTTTACTTTTAGTAAGAGCTTTTACGCTACTGCTTGTATATATTTCTATCCCCTGTTTTGTGAATATTTCTTGTGCTAAATCTGAAATGTCCTTATCCTCCAGCGGCAAAATAGTGCTCTTTATCTCTATGATTGTTACATCAACACCCAAAGTACTATAAAAACTTGCAAATTCTATTCCAATTGCACCAGACCCTATAATTAGTAGCGATTTTGGTAATCTCTCTGGAGTCATAGCGTGCTGCGCATTCCATATTAAATCTCCATCTGCCTCTATTCCAGGCAGATTCCGTGCCCTCACGCCTGTTGCTAAAATGATATGCTTGGAAACAATTTCTTGTTCTTCCTTATCGCCAGCAACTTTTATAGTACCATTGCCTGCAAGTTTACCAAAGCCCTGATGAACTTTGATGTTATTCTTCTTCATCAAATAAGCAACACCGCTTGACAATTTATCAACAACGTTTCTTGAATATTTCACTATTGATTGTATATCAAAATTCGCTCCCTTTACTTCTATACCAAACTCTTTTGATCTTTTTATTAGCCTATAAACCTCAGATGCTCTAAGCAGTGATTTTGTTGGTATACATCCCCAATTTAAGCATATACCGCCTAAATTTTTTTCTTTTTCTACAATTGCAGTTTTAAACCCAAGCTGTGCCGCCCTAATTGCCGCTATATAACCACCAGGACCGCTACCTATAACCGTAATATCATACTCATTCATCAGTTTTCTTCGTATTCAAAAAGATTATATATAACAGATGGAACCCGTATGATCAATATTCAGGTAGCTGACAACATAGAAACGAAAAACTTACTTGACAAACTCCGCCAGCCCCCGTATCATGAAACTGAAGCTATTGTATTTGCTTTCGCCAATCTGCAGATTAAAAGGTAAGGATTACTTAATGTATCGGCGTCTTATGTTCAATTTTTTGCAGTATATAGATACTGTATGTCTTTACAAAACTTCATCTACATCTAGATTTTTATCTAAATAAGCTGAACGCGCTTATAAAGCGTTACAAGACATCAAAAAATGCCAATACTCGACAGAGATAGTAAAAGACTAGCTAACTCGGGGATTCTTTGTCTTTTTTTCTGCTTGGTAAATTTCTTAAACATTTGCAGCGTAGGTTAGTTGCAATTAAAAGCAGCTGAATTTCGCTTGTCAAGCGTTTAAAACATAAAAAACGCCAATATTTTAAAGCGGATAATAACCCCAGGGCTTCTTTTGCCTTTTTTTTCACTTGGTAAATTTCTTAACGTTTGTAGCTAAACAACAACCGTCATCCCGCTACTTGTTAGCGGGATCTCTTGTTAGCGGCTGAGATACCGCGAATGAATCGCGGTATGACGTAGGACTGCTGTTATCCCAGTGCCCAGACACTGGGATCCAGTTTTCTTTACAAATTCACCAAAAATGTTTCATTCTATAACGCAAAACCCATACTCACCAAACCCAATGCATTACTTGCAATTAAGTTTTCTGGATCCCAGTGTCTGGGCACTGGGATGACATCATAGGGGCACTGGGATGACACCCTGACAATCGTCATCCCGCTGCTTGTTAGCGGGATCTCTTGTTAGCGGCTGAGATACCGCGAATGAATCGCGGTATGACGTAGGACTGCTGTCATCCCAGTGCCCAGACACTGGGATCTAGCCTTTATTATTTGGTTGAAATTAAGTCTTCTGGATCCCAGTGTTAGCTACTTTCATGACATCATCATAAAGTAAAATGAGATCCCAGTGTCACGCACTGGGATGACATTATAGGGGCACTGGGATGACAAGAAGAGGGCACTGGGATGACAGGAGAGGGAGGCTACTTGGATGACACCCTGACAATCGTCATCCCGCTGCTTGTTAGCGCTTACTATTACCCACAAATAAAAACATAGTATTGTATTTACTCAAATAATTTAATTTTATTAACCTGAAAGCTTATTAGATTAAAATTATTAAACTAAGAGTTATAATTTTAGCAACTAAAAGCTGTAAATTGCACCATATAAACAGTTATTTCAAGCAAAAGTTATGCCATTAAGAGCTATGCAACAAACATTTATATTTGTGGGTAATAGTAAGATCTAAATCCGATAGAGCATTGTTGGCACACCATCAAAAGTCGCCTCAGACCTCTAATGCATCAATGTACAGACTTACACCTTTTAGTTGGTAATACCATTTTAGACGTTTATCATTCGTTTTAGAAAATACTATAGTAGCGGAATGACGAATTTTTGTTTTTCAAATTGTCGTAAGTCAGTTTAGCTATATAAAACATAGTATAAAAAGAGCTATTTCAGCAAAGTTTCAAACAAATAAAGTTCATTAGCCTCACAATTGGCACTTTATGGGATATACTTGATACATAAATTTAAAACACAAGTTAACGAATTATTATGATTTTTACCAAGATAATAATATAGTAAGATTTGGTAGTGAAGTATCAAAATGGAAAAATACACCAACGCATGGTTTAATAAGAAAGATAATCATGATTGTGCAAACGATGGTACTTGCGGGCAATCTATAACGGATTTTAGGATTGGTAATACAGACATTTCTTTTTTTGATAGTAACAAAAACTTAATTGCCAAAGTACCTAAACTACCAAAGTATTCTAGGGATAAATATGGGCATCAATTGTATAAGGAAGCTGAGTCAAAGCAGTTCAATTATTTTTCCACAAATATACATGATGTTTTGTCTAACAGCTTTACCGTTAAATACGGGTATATAAATTGTACTATAAAATACGACAACTTATCTGAGCAAGAACAAAACCAAATAGAAACAGACATTAAAACTGCCTATGAGGCATTTAAAGAAAAGTTTTGCTTCAAAGATAGTAGCATAATTAAAGATATAACGGTTTACATTTTTAATAATAGAAGCGATTATACAAAGTATAACAATCTTCTCGGCATAGATGAAGATGGTGGTCCAGGATATATTACACGAGGAGTAACAGATTGTCAGAATATTCTGACATATAAGCAAAGTGCCATGGATTTTGTTCTAGGTCATGAGCTAGGCCACATATTTCAATTGCGTTTTTCACCATCGGCAACAGTCAAAGATTTGAGTACTCAGGATACTGAACTCATAGCAAATGTTGTTGGACGAGAAGTAGAAGAAAAAAATTATAAAGCTATTTGCAAGCAGATGGGTGTAGATGAATATAAATACGATGGATGGAGTTTTATTTTTAAATACATAGGTACAACTGGTAGTGTATACCGCCTAAACCTTTCAGAAGAAGAGAAATTTCAAATTATACAACGTGTCAAGAGTTCTGGACTAGATGAATATGAAGACCATGGATGGATGTTTAAATTTAAATATAAAGATACAACTGGTAGTATATACCTCAAGGACCTTTCAGAAGCAGAGAAATTTCAAATTATACAACGTGTCAAGAATTCTGGACTAGATGAATATGAAGATCGTGAATCAATGTTTAGTTTTAAATACAAAGGCACCACTTATAGAGCAGAACACAGAGATTATCTTTCAGCAGAAGAAGAAAAACTTCAATTTATCAAAGACATTAAGAACTCTCATGAATCGCTCGTTAGTGAATGTGATGGATTGGGGAATGAGAATACAACTTTAGTGATTTACGTTGATGAAAATAAGGAGATAAGTCAAATGTATTTTCATAATCTAGACAAGAATATATTCAAATGGTTAGATAAGACACTTATAAGCAGAAGTAAACCTGAAGAAGATGTGGATGACACAGCAGGAAAAGAGCCTGAACCAGAATCAGCCGAAGAGGATACTCAGCAACCCAGTAATTTCTTATCCAATATTTTTTCAACAATTAAATCCATTATTGATTCTATCTCATCACTCTTTTCATGGTTATTTGGGTCGAAAGAGAAAGAGTCTAATCAACAATCTGATGATAATCCTTCTTTGTTTAAGCTCGATGCTAATGAGTTAGATCACGAAGTTAAGCCTGATGCCAATGAGTTAGGTCACGATGTTAGAGATCACTTATCAGACAATTATAACCATTACAACTCATCTGATGGGCTAATGTAATATAGCTAATTTACAGTATCTGTTCAGATGCATGGCTAATGTACAAATATTGAAACAAAAATTCCAGTGCCCCTGTGATGTCATTCCAGTGCTTGACACTGGAATCCAGCTTTTAATCGAAAATGTTGTATAGTACACAATCAAATTTTCTGGATCCCAGTGGGCTTTATTGCATCGCTCAAGTGAAAAGAACTGGCAGTTACTGACAAAATTCATTATAAATAGCCATTTAACTGTTGAAGAAAAAATATGCCACAAAAAATGAGAGTCAGTAACTGCCATGAATATAACAAATTTCTCCAAGAAAGAGGAAGCATTTTTTGTTATATCAATGACGCCATAGAAAATTGGTACGAGAATTGTCCAAAAATGCAGGGCGGCAACTATATTTATAGTGATAAAGTTGTGATTTTGGTGCATATAATCGTCAGTTTCTTTAGAATTGGTTTAAGACAAACAGTCGGGTTTATAAAAGGGTATTTGCAACAAATAGGAAGAGATTTGCAGCTATTCACAAGCATCAAAAGAAACTTAATATTAAGATAAATGATTGCAGAATTGATAAAAATAATATGGAAGATATCGAAATTGCTATAGACAGTACAGGAATTAGTATATACAACAACACACAGCAAGGAAAATAGCACTGACAGAAAATATCGTGGCTATGAGCAAACGAGAAAATTGCACGTAATGTTGAATATAAACAACAAAAAAGCCATAGCTGTAAAATACAGTAACGGTGTCTACTCTGATCACTATGGAGCTTGTGATTTGCTAAAAGAAGTTGATTTTCAGCATGCCATAAAAGCACTATATGCAGATAGAGCATATGACAGAGAAAAGCTCTATAAGCTGTGTAATCAATATGGTATAAAAACGAAAATTCCTCCGAAAAACAACGCAGCAGAGCATCCAAAGTTAGACTATATGGCTGAGAGAAATTCTGCAGTCAAGCTCATAAAGTCATATGATGAAGATGGTATAAAGAAGTGGAAAAAAGAGATGAGTTATGGAAAAAGATCTTATATAGAAAGTTTTTTCTCGCGACTGAAACAAACATTTGGATTTAGTTTTAGGAACAAATCTGAAATGAATCGTGAGAGGGAACTGCTACTCAAATGTTATTTGCTTAATAAATTCACTGATATTGGTATGGCTAAATTTGAGATAGTTACATGAATTTACCATAAATCACCATCTCATAAAGTGTGATGCAACAAAGCCATCCCAGTGTCAAGCACTGGGATGACACCCATTTGTTCCTATAGTTGTCTTTTCTCGTCTACCTTATTTTGCCACTCTGCTGAACAGATACAATTTACAACCACCCCCCTACCCTTTTTAGTTGTTCAGCAAATATAGAGAGGTTAAAGGGAGTGGTATTACTTAAACAACTAAATAAAAAACCAGGTAGATCATTCTGAAATTCTTGCATTTTTGTCCATAATTTTGTTAAATAACTTCCCTTTTGGTCATATCGAACCAAATTTCTTTTTCACACCACCTTTTAAGCCACTTTCGTTAGTTTTTGTCATAATGCGATCAAACACTCCCAATAACCTCTTTAATAGGTTTGGAGTTAGCGAAGAGATAAGATCAACAGATACGTTATTGTTTTTGTCATCACCACTTGCTTTATAGTCTATTGAAACGATTCCCCTACTTTTCCCACCAGTAAGAAGTTTTCCAATTATAGGAATTTTTAACAAAGATTTATTAATTGAATATGCTGGTATTACTTGTCCTGCAACCTGGAATTTATAATTTCTAATATCGAGCTTACCACCAGTGCTAATACCTAACTCCGCCCCTTCAAGCCAAGATTCTTCAATTTCAATAGTGCCATCTTTGTATGAAAAAGGTGCATTACATTTGTAAAAGTATACACCTTCATTTTTTATGGCATTTACAATGCCAGGCAATGAAGACATCGACAATAAAGTAGTAAGTAGTGGAGCATCTTTGATGTAGAAATTGCTAATGGATAACGTACCATAATGTTCTCCACTTTCTCTCTGAGGAGAGAGATAAAAAGACAATTTGCCGTTTTTAATTGATTTACTAATGCCTAAGGAACGCAAAAGCATACCTGAATTATCCGCATATATTTCGAGCCCTATTCCACTGTATTCTGCTAGTATGTTGCTGCTATCTTCCAGAAACTGCCCTGTAAATTGACTTCCTTTGCAATTACCTTTAGTACAGGTTACATTCAGCTTAGCATTTTTGATAACGATGCCTTCTTTCATAATTACATTGTCAACATTCATACTAATCTCTATATCTTTATTTAATCCATTACTGTTTTTGCCAAGCAAGCCTAAAATATCACTTAAGTTAATTTCCTCACCATAAATAGTTATGGCATTTTTCTCCTTACCTGATTCAATTTCTATACTAAAATCATTATCAGGCAATTTAAAGCTACTAGAATTTAAATATAAATTTCCATTTTCTACTCTTCCGCTGAATTTTATATCTAGGTCATTTCCTACAATGTCTAATTTATCTACTAACAATTCACCTGCTCCTTTTAACCTTGTAGAAAACAAAATTTTATTGTGATCTTCAAAGCGATTTTTCCACCCTAAGTAGCTTGAATGTGATTCAAATTCTGATAAATCTATATCACCATTAACATACCCCGTCTTATCTTGATTTATCACTGACTCTAAATTTGCACTGACATAGCCACTATCAAAATTAAATATTTGAGCGGGTAAATCTCCGGTCAAATTCCAGGCGAAACTTTCATTCCTATTGCTACTTTTCAGGTCAAATAATAGCTGTGTGTTATTCACCATACCACTACCATTTAAATCTATAAAGTCACTGCCAAAACTAAGCTTAATATCATATTTACCAAGACTTGCATTATAGACGGCCAAATTGTCAATTTCAGAATGAAAATTTGCTGAGAAGTCTACTTTTTTGTCATCAGCATTTAGATTAAAAATGCGAAAATTAAATACGGATTTTGCCATTCCACTTACTTTATCCCTTTCAACCTTCACCACATCATCCAGCTTAAATCTTATAGGCTCATATAAACCATACGCATCACTTACAGCTTGGCCATTAATGGTTAGAACTGAATTTTCCTTATTTAGAGATTTCATTTCAATATCACCACCATTAACAGTGAAATTCTGAAACTTAGCGCTATTTACAGTAATTTCAAGATCGTTATTCTTGATAATCAAATCACCCTTTAATTCCTTTACTTGCTCAAAATCTTCATCAAATTTTACGCTACCGTTTTCTATATCAGCAACAATTACAATGTCTGACAGATCGTCATCAACCAATTTGCCATTGAAACTTACAATGGTATTTAAAACATCCCCATCAATATTATCACAATACCAGCTTTTAAATTTACTATTCACTACACCATCTGGTACATAAGTACATAAATCTTTTGCAGCAAACTTACTAATATTAATTCTAAGCAAAGCATGACTTGTACTAAAGTTCATTTTGCCTATTAAAGAGAGATACGTGCCATTTAACTTAAAATGAAAGTTTTTTACACTAATAATTCCATCACTATATGTTAAATTTATATTTACATTAGTTAAGGCCAAATTTTTGTTCAAATAATTTTCTGTATTCAATACGTATATATTTCCATCTACAATTTCATCCTTTTTATTAATTTTCACTGAGAAGCTTCCTTTGAATCCTATATTTTTGTCCAAATTGTAGCTTTTAACTAATGTAGAAAACTCGCTTAATAGTCCCAATTTTAGATCATAAAATGTCCCGTACACATTTAGCAAATTGTTGCGATTTTTTATCGTAATTGATAAATCATCCAAAAATCCCTTTTCATCTTTTGTATTCACATGAATATCTAAAACATTAAAATCTTCCCCCTTCCCTATATATAATCTATCAATAAAAAATTCATCTTCTGTGCTTTTATCAATAGCGATGTTAGTAAATTCAATTTTTGAATCCGCATTTAAGTCAAAAAAAAATTCCCTTATTGTTTTTACTGAGTTTTGCAGATTAAAATTTACTGTTTTAAAGTCAGCTTCTTTCTGATTGATACATACATGCACATTATCAGCCGAAACCTGAGAGAGATTTGTGCTAGCTTTAAATAAGGAACTTAACTTAAAATGTACAAAAAGCTCAGGAACTTTTATAGTAAAATTAGGGTTTGCTATTGCCAAATCTGTAATGACTAAATACGGATCTTTGCCATCTTTCTGCCAAACAACTGAGGTATTCTCCATATTAACGCTTGAGCCAACAAATATTTTTGATATTTTATGTTTAACATAAAAATTAATATAATTAATATTGATTTCTAAAGGCTTTAAAAAAATAAAGAAGCACAATATGAACAATAAAGCTACGGAAAATAATACAGTAATTTTTTTAAGCATCGATTATTGCTTTTCTCGCTAAACTATCAGCCTCCTCATTATACTTATCGCCACTGTGTGCTTTAACCCACTTCCAATCAATTTCGTGTTGTGAAGCAACGTTGTCTAGCTCTTTCCACAATTCCATATTTTTTACTGATTTTTTATTACTTGTTTTCCAGCCATTCATTTTCCACTTATTTATCCACTCTGTTATGCCATGTTTAACATAAAGACTATCCGTATATAAATTAATATTACAAGAAAATTTCAATACTTTCAGCCCATTGATCACCGCTGTTAACTCCATTTTATTGTTTGTGGTATTTTCTTCTCTACCATAAATGTCTTTTCTATAATCTTGAAATAATATGATAGCTGCCCATCCTCCCGCTCCAGGATTACCAGAACACGCCCCATCCGTATATATTGCCACTTCCTTTTTGCTCATCTTTAACTGTAATGAATTAATAAAGTATATAGTTGCTTCTATGAAAGCACAATTTCTAAAGGTAGTTTAAGCTGCACCTTTAAATTTTATTATAGAAACAAAAAAAAGTGTGACAACGAGCATTACCAAAAGGAAAAGTAAAAAACAGTTTTTATGCTTCTGCCGTTCTTTCATAATTAAAATAAATCAATAGAACAAAAAATAATACTGGCGAATAGGGAAAATAGATAAGAAATTGAGTAAGAAAACATTTGTTTCTGTGAGTTGTGGTTCTTGAATCTGAGAATTGATATAGCGTACCAAATAAAGATGCAACCTGCAAAAATTGCCATGCTTAGATAAAGTAAAGCCTTTTTCAAAAATAGAGCCGGAAGCAAGCTAGTTAGCACCAGCAAAACACTATAAATTAATATATATTTTCTTGTTTTTTCCGGACCATAAACAATATTGAACATTGGAATTGATGCCTTTGCATAGTCTTCAGACTTATTTAAAGATAGGGCCCAAAAGTGTGGTGGAGTCCACATAAAAATTACTAAAAATAAAATGAAACTTTCCCAACTTACAGAATTAGTCACAGCTGCCCAGCCAATCATTGGAGGGAAAGCACCTGCTGCACCACCGATAACGATATTCTGCGGAGTACGCCTTTTTAGCCAAATTGTATATATGAAAACGTAAAATAATATGCTAACAGCAAGCAAAGCAGCAGAAATATAGTTTACTGCTATTGCCATGATAAATACTGACAATATTCCAAGAGTTATACCAAATTCAAGCGCACTTTCTGCAGAAACTCTACCTGAAGGTATAGGGCGGTTTTTTGTCCTTTCCATGAGCAGATCTATGTCTCTGTCATACCACATATTTATAGCACCTGCAGATCCTGAGCCAAGAGCAACACATATAAGAGATATTAGTGCTAGAAAAGGGTGCATACTACCTGGTGCAGTAACCATACCAGCAACTGCAGTAAATACCACAAGATACATTATCCTTGGCTTCAGCAAACGCCAAAAATCCAGTATTGTTGATTCAACATTTAGCAAAACACTTGTGTACATTCTATTTTACCACTGGTGGTTTTTCGAAAGTATGAAAAGGCGGTGGTGAAGATACCGTCCATTCCAAGGTGTCACCTCCCCAAGGATTATCTCCAGCTTTCTTGCCCCATTTAAAAAGATGTATAACTATAAACACAAAAAACATAACTGAAACAAAGGACATATACGAACCAATTGAGGATATATAATTCCAAGGGATAAACGCATCAGGATAATCAGGTATACGCCTTGGCATACCAGCTAATCCTAAGAAATGTTGAGGTAAAAAAGTGATATTGGTGCTAATAAAAGTAAGCCAAAAGTGGATTTGACCTAAGCGCTCATTATATTGTTTACCCGACATTTTACCAATCCAATAATAAAAGCCAGCAAAAGCTCCAAATAATGCAGCAAGTGACATGACATAATGGAAGTGAGCAACAACATAATAGGTGTCGTGCAGGAGCTTATCTATTCCACCATGAGAAAGAATTATTCCCGTTATGCCACCGCCAACAAACATAAAAATAAAACCTAGTGCAAATAGCATAGGGGTTTTAAACTCAATTGCTCCGCCCCACATAGTTGCAATCCAGCTAAAGACTTTTACACCAGTTATAACACCGATAAAAATTGTGGTAGTGCTAAAAAATGCAGCAGCGTCAGCACTAAGCCCAACAGTGAACATATGGTGAGCCCAAACCATAAAGCCAAATACTGCTATACCTATCATTGCATAAACCATCCCTATGTAACCAAATACAGGTCTGTGAGAAAAAGTTGATACAACCTGACTTATGATGCCAAATGCAGGAAAAATAATTACGTAAACTTCTGGATGACCAAAAAACCAAAATAGATGTTGAAATAACACAGGATCGCCACCACCGGCAGGATCAAAAAAGGAAGTACCAATATTGCGATCAGTAAGAAGCATAGTTATAGCACCGGCAAGCACTGGTAAGGCAACAATCAACATAAATGCTGTTAGCAAGACAGACCAAACAAACAGTGGCATCTTAGTTAATGACATGCCTTTTGCGCGCATGTTAAATATAGTAACTATAAAGTTGATCGCCCCAACAATTGACGACATACCAGCAACATGAAGTGCAAGTATAGCAATGTCAACTCCTGCACTTGGATGGGACATTACCTGTGATAAAGGTGGATATAAAGTCCAACCTGTACCTGGACCTTCACCAATAAACACTGAGAGAATGAGCAAAATAAAAGATGACACTAATAACCAGAAACTCAAATTATTCATACGAGGAAACGCCATATCTGGTGCACCGATCATAAGAGGCACAAACCAATTACCAAATCCTCCCATGAGGGCTGGCATTATCATAAAAAACACCATTATCAACGCATGCCCTGTAACCATTACGTTATATAATTGATAATTATTGTTAAGTATATTAATGTGCATTAGCTGAGTGCGAATAATCACCGATAATAATCCACCAATAATTCCAGCTAATATGGAAAAAATAATGTACAGTGTCCCTATATCTTTATGATTGGTGGAAAACAACCAACGCTTTACGCCCTTTGGTACGTCACTCATATCTATACTCCAAATTTAACTCACTAATTTTCTATTTTCAATCCACTTATTAAAATCTTCTTTGCTTACTGCTTCAACAACAATTGGCATAAATCCATGGCCTTGACCACACAATTCATAGCACTGCCCGTAATAAACACCAGACTTTTTGATATTAAACCACGCCTCATTCAGCCTACCTGGTATCGCATCAATTTTTACACCAAAAGCCGGCACTCCCCAGCTGTGTATCACATCTCCTGCTGTAACTTGTAAACGAACATTAGTATTAATGGGTAAAACGATGTTGTTATCAACAGAGAATAGCTTTAAATCTCCTTCGATAAAGTCTTCTTTTCCCTTAATATAACTATCAAATGACACACCTTGATATTCTGGATATTGGTAACTCCAATACCATTGATGGCCAATAACTTTCAGTGTTATATCAGCTTTCGGTATTTCTTCCTGTAGCTTCAGTAATTTAGCGTTTTCAAAGGCTAATATTCCAACAATGATAGTTGGTATAACAAACCAAATAATTTCTAAAGGAACACTATGGGTAGTTTTACTTATGTTTGTTACTTTGCTTTTACGAAAGCGAAACGCTATATAAGCAAGCAGCGCCCACACAAAAAGCATTATTGTAACCATCACAAGCATCACAAACGAATGTGACCTAACTACAGCCTCCATTACTTCAGTTGCAGGAGCAGGAAATCCAAATTGCCAGGAAGTAGGAGCAGAGGCAACAGATATATTTGAGTAAAATATTATCAATAGTGCAAATAACTTCACCATATCTTTTGTTTGTTTGCTGTAAAACTAAATGATATACTGTATAATAGTATATATAAACTTACTATGCAAATAGAGATTAGTGATGGTTAATAATTTTTTAGCATTCAACAAGTATAATAGTACAATACTAATTTGAGTAAAAAAGCATTTACATAAATCTATTGTAAGTAAAAATATTATAATATTTTAAATTAAGTATTTACTTTAAGTAAATTCTATAATAAGTTTAATAGTGTCTGTTACTGCTAATAACCCTCTAGCCTCACACCTAAAAGCAGTAACAGACACTATTAAACTTTATGACAAATTTGCTTATCTATAATTTGCAAGATCAAAATCTTACAAGTGTCTTTATTTCATTATACATTGCAGTTTGTTAATTAACTTTTAATGCCTATGGTGGCATTTACAGCTTGGACCAAAGGTTTATGTATTATAGAAAATAATTATAAAAAAACACACTATTTGTATACCATACAAACTTTTTTTATTCTGCATAGCTGAGTTACTAGATTCTGTAAACGAAATCTTTAGAGAAGCCAAATGGGCAAAGTTTCATGAAGGTCTTTGGCATCTCTTAGCATAGATCCCTTACTTAACCATCATACCGCGATTCATTCGCAGTATCTCAAAGCATAGATCCCGCTAACACGTAGCGGGATGACGATTGTCAGGCTAGCTGTCATCCCAGTGTCAAGCACTGGGATGACAAGGTATAAACCTTATCGTCATGCCGCCACAAACCGTCATACCGCGATTCATTCGCGGTATCTCTAGATCCCGCTAACAAGTAGCGGGATGACGATTGTCGTTTAGCTATAAATATTAAGAAATTTACCAAATAAAAAAAAAGGCAAAAGAAGCCCTGGGGTTATTATCC
>NODE_9_length_27003_cov_589.057963
GTACTAAAATTTCAGATATTATAGCCTTTTACTTGTTTCCGGACAACCTCTTACTTCATTTCCTTGTTGAGCAGAAAGATGGAGAGGTGTTATATCACTTTTAACTGTAGAATTAACATCTGCATTATATTCTAAAAGAGCTTCAACAACTTTCGTATATCCTTTCTGAGCAGCAGCATGAAGCGTCGTAATACCATTTTTGGTTTGAGCATTTATATTAGCTCCCTTACTTAGAAGCAGTTTAGCAATTTCTCCCTTAATATTAATATCAGGATCTTCATTAGTAAGAAATCCAAAAAAACCTTCACTCTCACTTAAAGCAGTAAAATGCAATGCTGTTCTTCCATATTTATCACTAGCGTTAATATCAGTATCGTGTTGCAAAAGAGCTTCAACGATTTCTATGCATTCCTTCTTAACAGCAATATTCAATAGCTCAGGATTATCTTTTACATTAGCTCTATTAGTTAAAAGTAGCTTGGTAATTTTTAAATCGGCATTCTCAGTAGCATAAAATATTGGAGTTTTTCCAGTTTTGTCTTGAGCATTTATATCAGCTCCATAGCTTATCAATAATTTAGCTACTTCTTCCTGTTTGTTTTTGGCTGCACTATGTAAAGGTGTAAAACCTTCTTTAGATGTTGAATTGTGTAACGTATTAACATCAGCACCATACTTCAATAGGTCTTCAACAATTTTCAAATATCCTTTTTCAACAGCAGCATGTAATAACTTAGGATTATTTGCATCTTCGAGATTAACAATAAGACCATATTCTAGAAGAGCCTCAACAATCTTTTTATACTCTTCTCCATAGCCGTGCACTGCGATTTTAAGAGAGCTTCTGTTACTTTGATGATTAATATCAGGACAATACTTTAAAACATCCTCAACAATCATTAAATATCCTTTTTCAACAGCGAGGTGTAGTGTGGTTTTACCATCTTTGTCCTGATTATCAACTTTAGCTCCATGTTGTAAGAGCAGCTTTACAACTGTTTTACGTCCTGTTTTGGTAGCAATATGAAGTGGCGTTAAATTACTATTTGTGCTAGCATTAATATCAGCACCTTTATTCAAGAATAATTTCACAGCTTCTTCATTGCCTAGTTCAGAAGCAAAATGTAGTGGCGTATATCCTTCCTTCAATGTGAAAGAATGAGTACAAGCACCATGGTTTAGAAGATCTTCGGCAATATGCATATATCCTTTCTTAGCAGCAATATGAAGAGGGGTTATACTATCTTCCCCTTTAACATCAACATTAGCACCTCTACTTAAAAGCAACGTGATAACTTCTTTACTACCTTTTTCAACAGCAAAGTGCAGTGGTGCATAACCTTTTTTCCATGTTGAAGTACACACACAATTAACATAAGCTCCATATTTTAAAAGATGCTCAACAATCTGTAAATACTCTCTCTCAGCTGCAATATGAAGAGGAGTTATACCATCATTGCTTCTGACGTTAATGTTAGCTCCACGATTTAAAAGTAGTTCGGTAATTTCCATTTTCTTATTTTCAATCGCATTGTGAAGCGGAGTTCTGCCATACTGATTTTTAGCATCAATGTTAGCACCTCTGTCTAGAAGCATCTTAACAATTTCTATGTCACCATTTATAGCAGCAAAATGAAGTGGAGTATTAGAAGGTCTTTTGTTTTTGCTGTTAACTTTAGAACCGTTTGTTAAAAGTAGTTTAGTAACCGCTGTATGTTTATTCTCAATAGCATCACGAAGTAAAACATATCCTTCTGACCATGCTTGTGAATAAGATAGTCCAAAAGAATTAATTAACTCCCTTGCTCTTTCTAGTCTTCCTTCACGAACTGCAGAAATTAAACTGTAGCTTGTATTATCATTGCCTAGCATAACTACTTACCCTCCAGATTATAACATTTTCCTTATATTAATATAATCATAAATAGATGATATATTATCCACAGTATATAATATAAGTCAAACTAGTTTAAACATAATATTTTTACTATCTTGCAGTGTTTTAGTTTCTGTAATAAATCCAGGTGTTTACATATACTCTCCTTTAACGCAATAAATATGTCTAATAGAATAAAATGGTAAACTTGTAGCTGTGATGTGGAGTATAAAGTAGCCCATGTACCAAAAATTTGTACTTTTTTCTATATCTACTTTCCTTAATTTGACTCTATGGCTTGCTGAAACTCAGATATTGTAACTGATTTAAGTATAATATTAACTTAGGTTATATATAAATATTTCAATAGTATTATTCAAAGTTTCAAACTTTTAACTCCACTTTCTATATTGACGTCTTGTAAATTTTGATCTGGCTCCTTCAGCATTTTTAACAATTTAGTTGCAATATTCTTATGTTTATTGGCTATAGCAACTTGCAATAATGTATTCCCTTGATTATTACGAGCATTTGTTACAGCTATAAACTCATCAGGTTTTACTGCTTTAAGCTTGCTGATAATTTCAACATTACCTTTTTTTGCATCTCCAAACAATTCTTCAATTAATTTCAGTAGGTTAGTAACTTTTTGGTCCTTAGAAAGATCAATAGGTATTTTACCTTCTTTGTTCTCAATGTTATAAATTGCACCATGTTTTAATAAAGATTTTACAACTTCCAAGGAGCCACCTTTAGCTGCAACATGAAGTGATGTAGTACCACTAGAAGTAGTTTTAGCATTAACAAAGTCATTTAATTTATCACGACTGATATGTTGTAACAGAACCTCAACAATTTCTTTGTAACATTTGGAAGTAGCAGTGTGTAATGGTGTATTACCTTTATTAGTAACTTGACTAACATTAGCTCCATTTGTTAGTAAGATGTTTACAATATCTATGTGTCCATTGCTAACAGCGTAATGCAACGGTGTTCTTCCATCAATATCTTTATCGTTGGCATCAGCTCCATCTTTTAACAGACGCTGAACAGTTCGTATATCACCTTTACTAGCAGCAATGTTGATATCTTTCTGCAGATGCTGGAGAACCTCTGATGCTTCGCTACCCTCAAGCTTAAATCTAAAATTAATCATCTCTATCTTTTTTAAAATGTCTAAAACACTCGGATGACTTGGTCCAAAAACAGCTTTTCTTTGATCAAAACTTTCTCTGTAGACTTTAAGTGCGCTGATCCATTTCCCTTGAGCAAAAAGTACATTTGCTATGTTGTATTGAGTATTCAAGGCTTCTGGGTGATTTTGTTGTAAAGCTTTTTTCTGTATATTTAAAACCTCTTGAAAAGCTTTCAAGGCTTCATGATATTTATTTTGATTGAAGAGTACCCCAGCAATGTTATGTAACGTTCTCAAGGTATCAGCATGATTAATACCTAAAATTATTTTCTTCTTTTCAAAAACCTCTTTATAGATTTTTAAGGACTCTTCGTATTTACCTTGGTTAGCTAGTACCATTGCTATATTATTTTTGGCACTCACAGTGGCTAGATCATGTGTACCTAGTGTTTCTTTCCTCTTTTCAAAAACTGCCCTATTGATATTTAACGCTTCTTCATATTTTCCCTGTTTATCTAATACTAATGCCATGTGAAACTGAGTATTTAAGGTATCTGAATGATTTGACCCTAGTATTTCCTTTTGTCTCTGATAGACTTCTTGATAAATATTAAAAGCTTCTTCATCTTTCCCCTGTCTATGCAGCACTAAAGCGATTGTACTTCTTGTACTTAAAGTATCCTTATCGTTTGAACCCAGCATTTCTTTTTGTTTCTGAAAAATCTCTTCAAGCATATTTAAAGCTTCTTGGTAAATTCCTTGCTTATATAGCACTTTGGCTATATATGTCTGAATATCTAAAGTACCAGGATTGTCTGTTCCTAGTATTTCTTTTCTTCTTTCAAATGCGCTTCTGAAAATACTTAAGGCTTTTTGGTAATTGCCTTGATTCAAGAGCACTAAAGCTGTATCAATCTGAGCGGATACGTCACTTTGCGATATCTGCTTCAACTGCTCGACTTTTGAAAAGTTACTATGTACTGCAGCAACTACTAACGTTTTGTTCTCTCTATTACGAGCACTCATCACTGCTTTTACTGTATCAATATCCTTTATCTTATTTAGGTCATTAATAACTTGAGCATTACCATCTTTAACCTTTTTAAATGATTCACTGACTAGTTTAAATAAGCTAGTTATACTTTTATCCACAGTAAAATCTGATGGTGTTTTCCCACTGTCAGAGACAGCATTGTATACTGCACCATTAGATAATAGGGCCTTTACAACTTTTAAGTGAGAGAACTTAGCAGCATAATGCAGAGGAGTAAACCCCTTGTTACCAACCACATTAGGATTAGCTTTATTTTGTAATAGAATATTGACAACTCCATCATAGCCCTTCCATGCAGCATAATATAATGGTGTTACACTATCAGCATTTTTGGCATTAACAAACGCTCCTGCTTTAATGTAATTCTCAACCTCTGAAGAGCTATTACGTTTTACAGCCTCAAATAATTTCTCAGTTGATGCTAATAGATTGATAACGTCTTTATCGTTAGTCATTTCTAATGGTCTTCTACAAAGCTTGTCAACAGCGTTATAAACTGCACCATTTTTTAATAAAACTTCAATAACGTCTTTATAACCAAAATTAGCAGCAATATGCATAGGGGTTAAGCCATTAGTATCTTTAGCATTAACGTCAGCACCTTGTGCTATCAAATACTTTACAACTTCTAACCGACCTTTCATTGCAGCATAGTGTAGTAATGTCTGGTTAGCTGTACCAAGCTCATTAATACTCAACCCCTTGCTAAGGAAAAACTCTACGGTATCTTTATAACCTTCTCTAGCTGCAATGTGTATAGGCTTTGATCCAGAGGCATTTTTAGCATTAATATTAGACCCTTCATCTACTAGACATTTTACCATTTCCAAGTTACTTTCCTGTGAAGCAATGTGCAGTATAGTCCAATCATCATTGCCTTTAGCATTCATATCTACTTTTTTATACTGCAGTAACATTTTAACCACTTGCAAATGACCATGTGCAACTGCTAATTCTAAAGGTGTTCTGCTCTTATTATCCTTAACATTAACTTTTGCTCCATTACTTAATAGGACTTCAACAACATTAACATGGCCGTGTCCTGCAGCTATATGTAGTGGAGTACCTTCAACATTTACAAAGTTAACATTAGCCTTGTTTGCTATCAAAACTTCAGCAACTTCTTCATGGCCTTCTTGTGCCGCAAGATATAATGGTGTTATACTATTAATAGTCATAGCATCAACATTGGCTCCCCTTTCTATCAGAGCATTTACTATCCCCTTATGTCCTCTTTTAGCAGCCAAATGTAATAGTGTAGCATCTTCAGGACCTTTTATATCAATATGGGCCTTGTTTTTTAGCAAAATCTCTACAATATCCCTATAACCAGCGAGTACTGCTAATGATAAAGGTTCACCACCTTCTGCATTAACACTAGCTCCATTTTCTACAAGAACTTCAACGATCTCCTTATGATTATGCTTAATAGCAGAAAGCAATGGTGTTAGGTTGTTACTCTTAACATTAACACTGGCTCTATTTGCTACCAAAATTCCAACGATTTCCTTATGACCTCCTTCCACAGCTACATGTAATGGTGTACTACCTGCAATACCTTCTGTGTTAACTTTAGCTTTATTTTTTATTAAAAGATTCACAATATCTTTGTGACCTCCCACAATAGCTGCATGTAAAGGTGTAAGACCATAATTAGCACTAGTATTGACTTCAGCTTTACTTTTGATTAGAAAAGCAATAGCGTCTTTATGTCCACTTAGAGCAGCTACATGCAATGGCGTCATGCCATCATTAGTTCTAGCATCAACTTCAGCTTTATTTTTTATTAGAAGATCAATAATATCTTTGCTACCATTCATCGCAGCTGCATGTAATGGTGTACTAACCTTAATGCCTTGAGCTCTAACTTCAGCTTTATTTCTTATTAGGAGTTCAATAATATCTTTGTGACCTTTCAGAGCAGCTACATGTAATGGTGTTAGATTATTATTGGCTTTATCATTGATTTCTACTCCATTTTTTATTAAAAGCTCAGCAACTGCCTTATGACCACTCTCTGCTGCATAGTGTAATGGCGTAGCATTATTTTTATCTTTAGCGCGAATGTTAACCCCATGCTCGAGAAGAGCAACAACTATCTTCAAGTGGCCACTCTGCACTGCAAAATGTAGTGGGGTTATACCTTCCACAGTGGCAATACTAGCATTTGCCTTATTTGTCAGTAAAGCCTTAACAATTTTCTCATGTCCATCTTTTGCTGCGTAGTGCAAAGGTGTGTTATTATAGGTTTTGTCAACAACATTAACATTAGCTCCATGCTTCAATAAAATATTAGCTATCTTTTCATGACCGTTTTCTATTGCATAGTGTAATGGTGTACAACCATCTATAACTCTGGAGTTAACATCGGCTCCTTTGAGAATTAAAGCATTCACTACTTCTAGGTGGCCATTTAGTGCTGCTGTATGTAATGGTATTCCCTCCTTATCGTTTCTTGCATTAACATTTGCCTCATTTTTCAGTAAAAAATTAACTAGCCCTAGATAACCACTTTCTGCAGCTATATGTAGTGAAGTAAAGCCACCCATAGTTTCGTTGATGTCAACATTCGCTTCTTTTTCCAGCATAATCTTAGCAACATCAATATGATTGTTTTTTATTGCATAGTGTAAAGGTGAAAAACCAGCTATATCTTTGGTATTAGTATTAGCATTATTTTTTAGTAGAATTTCAACAGCATCTTTGTGACCATTTTTAGCTGCAATATGTAGTGATGTTTTGCCACTATTATCTAGATCATCAACATATACACCTGTTTTTCCTATAAAAAATTCCACAATATTTTTCCTTCCATATGCAGCAGCAATATGTAGTGGGCTTTGACCATTAATATCTTTAACATTAACGTCTAAATTTTGATTAAGAACAAATTTTATAATTTCAAGACTAGGTCCCTTAGCAGCAAAATGTAATGTAGTCCATGAGTTAATACTTCTAGCATTGATGTCTGCTCCTTTTTTGAGATAACTCTTTAAGTCTTCAAGATTTCCTTCTTCCAACGCAGCAAACATTTTTTCCTGATTAGTAATAGTGATAAGGTTTTGATCGTATTTATCTTTCAGCTTGGAAGGATCATCTCTTACCGACTTGCCAATTTTCTTCTTACTTTTTATTACATTTTCTGAAATAAGTTTTTTAGCATTCAAGATAACTGCTATTGAGGGATCAGATAACAATACATCAACTAAGGTATTATCGTGTGCTAAATGATTACGCAAACATTTTCCAGTTAATAAAGGAGTGTTATCATCTAAAAAAAGTAGATTGTTTTCTAGATGCTTCTCTGATCTACCTAAAATTGACATTATATCCAGAACAAGCATTTCTACTACTGCTTGCAACTCTTTATTCCTCTTGTAGGAAGGAAGCTTTTCAGTTAACTTGCCACTTAATGCGTTATTCCTCAAAATACTTTTCAGTTCAGATAACTTCAGTTCAAGCTGGTTATTGTATTTTTCTTCTGTTATGTTGTAAGCCTTCCTTTGTTTATGTATAGGAATAAACGAACCTTTCTCATTCAACTTGTTTCTTAATTCCTCAATCCATTTAAGGTCACCTGTTCCAAGTTCAGCAATGTAAAAAATCTCACAAGTTAATCTATTTACTTTATCAAGGTTGTCATCCTGTATTCTTGACCTAACACTATGAGAAATTTTCATTGATAGTTCGGCTATTTCTTTAAGATTGTGAGACTCTATTTGGGAAGGAATATTCTCTAGTGTTTTATTAGCAAAGAATTTTATTCCTCTAATAACATTATGGTCAATCTTATTGTCATTCAAACCAACATCTAAGCTCTTTAATGATATAAACGCCGTAACATAATCAGTTCTGATATTTTTTGATTTAGTTTTTGCAAAATTGATTATGTTATCAATTTTATTAAACAGCTCCTTTTCATAATTCGTCTTTTCAGTTATATTATTGCTTAATTCTTTTATGAGTTTTTCAAGCTTATAATGTTCCATCACTTTAAAACTCTCTGTAATCATTTCATCTAATTCAACGTTACTAAATATTCCAGCAACTTCTTTTATCTCGTCTAAGTTTTCACTACTGGTAATTTTCTTTAGCAACATTATGACTATTTTAATCTTGTTATTGTAAAGAATATCAGTAATTACATTATCGATTCTTTTAGTATCATTTTGAACACCAATAAAAAAGCTAACATCTGTATTTTCTTCAATCTCTGTTCTCTTAGAGAGCGAGTAAGCATGTGATAGTGAATTACGTAAATCTATAATGACTTCTCTTGTGTTCCTTGGTAATGATAGTAGAAGAAGCTCGCTTGTAGTGCTAGATAACTTAGGAGATTCTAGGGTGTTTTTTAAATATTCACCAATAACTTGTAAAACCCTTGTAATAATTAACTGCCCTTCCCTTTGTTTAGGATCAGCTGATAACGCCAACTTTATATAATCACTTATTTTCTCTAAAGAATGAATATCCCTAATTTGTTGATAATCGCTATACAACTCTCCAAATTGAGGATAATTTCTAACGATCTCTGCAACAACCCTCTCACGTTTTAACTTTGGGAGATCAGCAAATTTACCAATGTCCACACCTTCTATAATATCTTTTTCTTCTTTAAGTTTCTTTGCAAAATTTTCTAAGTGGTTTAGTATTTTACTTTTATTCAATGTGGCATTATAGAATAGATTCATTTCCTGTCGTTTTATGTGAGAAGAAACAAAACTGATCAAACAAAATTCCATTTCTTCCCAAGGTAGTCTATTGTAGGTTGATTTCAACTGCCGCTTTAATATATGAATATTTTGTGCAATAAACTTTGCTATGAATAAAAACTTTTCATCTACTTTTTCTGTGTTTGAATATTCTGCCTTTAACAGGCTAATATTTTGAAGTACTAACTCAATCCGCTCTCTGATGTTATTAAGATAACTCTTCACATTCTGATCTTGTCCAGAAGCACTAGAGAAAAAACGGAGGTTTATCAACTTATTTTCAACAAAAATTTCTATCTCTTCTGACAAGAATACGTTCTTTAGTTTTAATTCCTCATAAGATCGTGAAAGAATTTCATCTAATTCCCTGAAATGAACAGCAAAATAATTGCCTGGCCATTTATTAATGAGTGTATCAAGAAGTTCAACATTACCTGAACGTATAGCATAATAAAACGCATTATGGCATGTTTCATCCTCATCATCTGGTAATATAGTAGTTTCTCTGATGCCAACAGATAAATTACTGAGAATTTTACTATTATTGCCAAGTAGGTATTCTAAAATCTTTACCTTATTGTGTTTACAAGCTAAGATAACTAAGTTAGTACTCTTAACAGGGTTATTAGCATTATCATAATAGTCTCTCAAAGTTACTTGATCTTCTGCATCACTTATGTAATCAATAAAATTGCTTAATTTTTTTAAGCTATCGACATTACCATCTGATATTGCCTCTTCGAGTTCAGTTAAAACCAGGAGATAAAGTTCTTCAGCTTTTGCTTTTCTGCGGTAGAGCTTTTTATATTCTCTAATAAACTCCTCTTTTGATGTGTAAGAACGTGATAAAAACTGTTTATCTTCTTGATAAAAACTGGTTTGTTGTTTAGGTACATGCATAAACCCTCTCTGAGATATATTTACACCAGTATTAGAATAGCAAAGTTTACTTAATATGGCAAAATTTAAAATAGCATCTTTTGTTAATAAAATATTTTTGAGAGAATATCTACTAATCCTGCAATTTCAGGACGAAAAGCCTTCACAACATTTGGTTTTGGGTGTGGGAAATGTGTTGGTTGTTTAAATTTTTAGTAACACCTACTAATAATAACCCGTTTGAAAACAACAAAGAGAAATGATGATCAACTTACATAAAAAAGCACTAAGTTTAGTGTTTTGGCATTATAGCAATCTCTTATGTATCACCTCTCTGGAACCATACGACTAATTGTTGTTCATAAAAAACTCTAGTACTGACAAAAAATGTATTTATTCTAATCTTGCACGTTTGGTATCATTACTTATAGAAGTTTCATAAAGTCTTGTACCAGGCTCTACGAGATTATTTAAGGGACTTAAAGATTGAAAAGTACGTTTATTGGAATCATCAAACGCTACTATAAAGTTTAACAAGTTATCATTATATAGATATTCAGTTATATTATATGTAGAATCATGGTCCAGAATAATTTTCTTTTCTTTGGCATCTTGATCTGCCACATCTAATTTAGTATAAAATTGTATCTTACTTAACTTATTTAACAAATCTGCTCTTTCTAAAAAAGGTTTTACCTTATCTAATATGATATCATTATATATAGGATAGCGTATGGAATAATCAATTTTTGCTAGTCTTACAGATAATTGATTATTATATAGTACATGTATGTTGAAGTTATTTGTAACAAATTCATATAGTGGAAGGCTATCTTTTATTTCATCTGTTTTCATTTGAAGAATTTCACAAACACAGTCATCTAGATAACTTGATAATTTACTGTAATTACTGCATCCTTTATAAGGAGATAAGTCAATAATTTTTCCGTAATCCTTATTGAAGTTCCTTACTAAAGTAAATTTAATCAACAATTTAGTGCATGCTAGATCACTTACAGCGTTATCTAAAGATGTGGAACAATTATCATAAAGCCGTCGTTCACGATTTCTTATGTTAATATCAGCTCCATATTCTAATAGTTCTTTAACTACTCCCAGATTTTTACCACTTTTTTTTACAGCATGGTTCAGTGCAGTATTGCCTTTACGGTTTGTTGCATTTACATCAGCACCATGTTTCAGAAGTTCTCTAACTAATTCTAATTCCTTCCCCAGTGTTATAGCAGAATGTAGTGGAGTTTCACTATACATGTTTCTTGAATTGACTTCAGCACCACCTAACAAAAGCTCTTTAGTAATTTCTACACTACTAGTAGTATGAAGTAACGTATCTCTATTCCTTTCTACTCTAAGGTTAGCATTAGCACCTGCAGACAAAAGAGCTTTAACTTTTTCTAAGTTTCGTTCATAGACTGCTTTTTCTAATTCTTTGTTAATATTATTATTTAGCATATTTTTAAAATCCTCCTAAATTTCACTATTTTGTAACAAAATTTTTGTATATTTTCTAGATCTTGTCACCCTCATTAGAGTTTCATTTAAGAGAGCTATAACTTTAAACTCTTTACTCGATTTTCTACGCTGACATCTTGTAAACTCTGATCTGGACTTTTTAATATTTCTAATAATCTACTTGCAAGGTTTGAGTGTTTATTGATTACTGCAACCTGGACTAATGACTTGTCTTGATCATTACGAGCATTTGTTACAGCTACGCGCTCATCAGGTTTTATTGCTTTCAGCTTACTGATAATTTCAACATTACCATTTTTTGCATTCTCAAACAGCTCTTCTACTAATTTCAATAGGTTAGTAATATTCTGGTCTCGAGAAAGATCAAGTGGTATTTTACCTTCCTTATTCTTGATGTTATAAATTGCACCATGTTTCAACAAAGACTTTACAGCTTCAAAAAAGCTATTTTCAGTAGCAACATGCAACGATGCAGTGCCTTTAACTATTGTTTTAGCATTAATAAAATCACTCAATTTATTGTGGCTTACACGTTGTAACAAAGCTTCAATAATTTCTTTATGACCTTTGGAAGCAGCAGTGTGTAATGGTGTATTACCTTTGTTAGTAACTTTAGTAGCATCAGCTCCATTTGCTAGCAAGATATTTACAACTTTTATGTGCCCATTATTAACAGCATAATGTAATGGCGTTCTTCCATCCACGTTTTTCGAATCAATGATTGCTCCATCTCTAATGAAACTCTCAATTCCTAAATAATTATTATCTTCTATAGCCTTAAATAACTTCTCAACCAATTTTAGTAATTTTATGACTTCTGGGTTTCCTCTTCTTTCTGCAAAGTGTAATGGTAAAACATATCTACCTCCTTCAGCTCTAGCATTAAAGTATGCTCCGCTCATAAGTAGAGACCTAACTATATCTAAATTACCAATTTGTGCCCCTAAGTGTAAAGGCGTAGCATTTTTATCCATTTTTGCATTAACATCCGCTCCATTTATAATAAGAGTTTTAACTACCTTAGGATGACCATATTGAGCTGCAAGATGTAGGGCTGTGCCTTTATTTTGATTTTCTTTTACATTTACATCAGCACCATGTTTCAATAGAACGGTTGCTATCTGATCATAACCTTTTTCTGCTGCAAAATGTAAAGGAGTCCAATTTGTGTGATCTAAAGCATTAATATCTGCTTCCTTTTCTAAGAGCAATTCAACCACCTCTAAATGATCATGGTCTACTGCAAAGTGTAGAGGTGTAGTACTTTTAACTGTTTTAGCATTAATGTCTGCTCCTTTATCAAGCAAAGATTTAGCAACTTCTAAACTACCATCATATGCTGCACAATGTAGAGGAGTCCAACTTCTGTTATCTAGAGCATTAATATCTGCTCCATTTTCAATCAAGAAATTCATTATTTCCAAGTGATTATGTTCTGCTGCCAAATGTAGAGCTCTTCTACCATCATCCATCTTTGCATTTATATTTGCTCCTTTTGCAATTAAGCTCTCTACTATTTTTAAAGAAAAACCATTATATGCTGCATTATGTAAAGGAGTCCAATTCTGATCATCCACGGTGTTAATGTTTGCTCCATTTTTAATTAAAAAATCACTCACCTCGAAATGACTTTGCTGAATTGCTAGATGCAAAGGTGTAAAACCTTCGTTTTTTTTAGCATTAACATTGGCTTTTTTCTCTATTAGTAGCTTCACTACTTCTAAGTGACCATTCTGAGATCCTATATGTAAAGCTGTGGAATTATCGTGGCCTTTAGCATTAACATCAATTCCCTTTACGAGAAGAAGAGACTTAACTACTCCAAAGTGATTACGTTCTGCTGCTAAATGTAGAGGTGTAAGATTCTCATAATCCTTAGCATTAACATTAGATTTTGCTTTTAGTAAAATGTCTACTAACTCTAAAAAGCCATTTTGAGACGCTAAATGTAGAGGTGTAATCTTATCATCTGTTTTTGCATTAACGTTTGCTCCAGCTTCAAGCAGAACTTTAACTATATCTAACCTACCAGTTTGTGTTCCCAGATGTAAGGGTGTAATGTTTGCATCAACTTTATGATTACCTATGCCTGAAGATCCAGCGTTAATATTAGACCCTTGTGAAATAAGAGCTTTAACTACTTCGAGGTTACCATTTTGTACTGCAGAATGCAAAGGTCTTGCTCGATCATTATTTACAGCATTAACATCTAACCCCTTTTCAATAAAAACATTTACTATATCTAGATGACCATTCTCTGCTGCTAGGTGTAAAGGTGTATTAAGTTTATCTGTTTTAGTACTAAGATCTGCTCCATTTGCAATCAAGGTGTTGACTATATCTAAATATCCTTGCTGGGATGCAAAACTTAAAGGTGTAAAGCCTAGAATGGCCCTATGGTTTACATCTGCTCCATGAGCAATAAGAAAGTTAACCATCTCTAAGCGATTTTTTGCAATTGCAAAATACAGTGGCGTAAAGCCATCGTACTTAATCTCTGAGTTAATATCTAAACCCTCTCCTAATAAAGTGTTGACTAAATCCAACTGACCATTTCCTGCTGCTAAATGTAGTGGTGTAAGACTAAGATGTTTCTGAGTTTCATAATTTTCATTTAAAAACTCTACAAAAAATTGTAGCTGATCCAGATTATTAGATATTCTATTAGTAAACATAAAGGCCTCGCATGAAGAATTTACGTAAAATATAGTATCTACAAGTTTTTAAGCAAGATAAATCTTCTTCTTAAAAAAGATACTGTAATCCAATCTGTGTGCTTATAACTTTTTTATTTGATCATGAGTGATCAGCTGTCTCAGCTGCAATAGAGACACCTTTCTTAAGTAGTTACATCAAATTTCTCTGTTTTTTGCCCTTTTTTTTCGCTGATGATGATGTCTTCATTCTTCTCAGTAGCCAACATTCTTTTTAAAGTATAATCGTTACGTGCACCAAAGCATTAATAATTATACACAATTGTGAAGAAATATTCAATCTTTTTATTGTTTTGAATGTGTTGATGAAAAAAACGTCTGTCAGAGATCATCTGAGAATTGCATTTTAGGCTTTAGATGTAGAAGGGTCTTATCGTCTTTTTATCAATACTCTAAAAATAGGCTTAAATCGCCAAGAGATGGATATCATGAATTTAGTAGCGTAAAAACATCAAAGATACCTCATATCATAAAGTTTAATGTCAACATTTGGTAGCAACATTCCCGATTTACAAAGCAGAGTCAATAAAGGTTGCAAATAATCTACGTATGTTGGACGTTTCTGTTGATGCTATTTCTAAAATAACAGATTTATCTATTGAGGAACTTGAAAATCACGCTTCCAAAACTTAACCTGAATTAAAAGCAACATTAGTTTACTGATTTCTATACAATATATTAAAATATCAACAAAGGTGATTACATAATTAATTATCTGCATTGCTGAATGAAATTCTTGTGCTTCTGTATTCAATATATAATATTAAAAAAATATTTTAGTAAATTTATTAAAGTAGATACTAGAAACTCGCTTATTTCGTTTTTCTAGCTCAGTTATAGTTTTGGATTTTGCTTGCAGAATTTGTCTATCACTTTCTGGTTATCCTCTATCATTTTACTTGCCTCTTGCTGAAGAAATTTGATATTTTTGAGTGTAATATTGTCCATCTCAGTCGATGCTACTTTCAATTGCGATTGTATTCTTATGTATTTATCATCTATTACTTGTTCTAGTTGATAATCAACGCAATCCAATCCAGAAGCAAACATCACATTCAGTAGTGGCTTGATCCACCCTATTTTGCCAAATCTCCTTGAGTTAGCATACTTTATACTTCTATTTGTTCCACCAGTGCCTATTGATAGCAGTATAATCTCATCATTTGGAAATAACCTTTTACCACTTGCATATGCACAAGCCGCTGGATTATTGGCAAACACTCCGCCATCTATCAACACTCTCTCTGTTTGGCTAATTTTTAGACGTTTTGGTGTGAAGTACGTTGGAGCAGCTGTTGTAGCTCTGAGTGCATCTTTTAACTTAATGTTTTCTTCTTTCCAACTTTTGAAGAAAAATTCACAACTATTGTGAATGTCATAACTGGTGAGCAGTAGATTACTCGCAACATCGGCCATAGTGCTTTCGCCGAAGTATTTGTTGAGAATAAATTCCATATTTTTATATGAGTACTGAGAACCACTCAGCCAAGAAGCGATTGATTTTCTCCAAAGTGATGCTTGAAAGATATATGCTCCATACTCTTGGTAAAGTTCAACCAAATCATTGGCAGAGTATTGAAGTTTATTGCTTTCACAAAGTCCAGCAACAACAATTCCACCGGTTGAGGTTCCTGCCATTAAGTCAAAGATCTGGGAAATTGGCTTTTTTGTCCTAGATTCAATTTCTGCTAGAATAATGGCAGGAATTATTCCTCTAATTCCTCCTCCATCTACAGATAAAATGTACTTTGTCATTTGTTATAGTTATTTTTGTCTCTGCTCAAGCTCGTTAACTTCTTCAGCAAGGTTTTTGACCCTTTCTTCAAGACGATAGATGATTTCTGTAGTCCTTTGATTTTGCTCTATAAATTTATCATGCATATGAACTCTTAAGTCGAGCTTAGCTAGCCACCAGATCAATGCTATTGTTTGTATCACCATAGTAGCAATTACTGCTACAGGGATCTTTCCTGTGTTTGTCATCTTTTTTAAAGGAAAAGTTGTATATATACATATACAAGATTCATCAAAAATACGTCCAAAAAATCTTTTCTAAAATAAAGTTAATTAGTTGCACTAAACAAGCGATGTAAATAATATAATCAACATGAAATCTAGCCTTTTTTGGAAATTGTTAACAAGTTCAATAATACCAATAATATGCGTTATTGTTCTGTATCAGCACTTTAGTACAGACCAATTATCAAAAGATGTGCCAATAAAAAGTAAGGCAAGTGGCAATGATCTGGAAACATTATCTACTGCAGCTGAAAAATGTAATTTAGATACTGTAAGATCCTTAATAAAAAATGTAGTAGATATCAATGCTACTCATCATTTTGGTGCAACATCATTACACTATGCTACAAGCGGAGGCTGTTTAGAAGTCGTAAAATTTCTAATTGAAGAAGGCATTGATGTAAATACTACTGATGCTTTTAGCTGGACAGCTCTGCACTATGCTGCACGAAAAGGACATCTGGAAATTGCTAAATTTCTACTGAAAAATGGAGCAAATCCTTCTGCTAAAAACAAAGATAAAAAAACTCCTTTAGATCTTGCTGTAGAGGAATTAAACAATAATAAAGAAGATATCTATGAGGAAATTATCAATTTACTTTCCAACTATCAATTATTCCCGTAACAATAGTACGATAGCCAAGGTTATCAATTACATGCTCAGCCCTATTTATTATCCATTTACCATAAACTCCTTTGCGAAATCCAGAAAGATTAATCTTTGCTTCAGCAAATAATTCAGGATTTCCTGGCATTGTGACATTGAGTGTTGCTGCATTACTCATCAGCTGATTCAACTTCGCAGATGCTGCACTTTGTGCCAAATCACTACTTGCATAAATATCTCGCAAAATATAGCTTGGTTCTTGATCACCTACTTTTTCCGTTATTGTCTCTGCTTTTTCATAATCATACCAGTAAGCAATAACCGAGCCATATTGATTACGCTCATTAAATTTTACTTTCCAATTTGTAATATCTCTAGGTGTTAAAGTAACAGTGCTTAAAGTTTTTCCGGTAACTGATTTTGCTTTTCCTTTTGAAACAAACAGTAAATATCCTCCTGCAGGTTTTGCTATTGCTCCATAAATTTGAGCAAGCCTGGTTAAAAAATGCATATCGCTCTCTGCAGTTTGATCAATATGTGATATCATGATATTTACAAACTCTGCAGCAATTTTAGCTTGATAGCCATGTTTGTCTGCAATCTTTTTTACCAAATCATTTAAGGTGATTTGATGCCACTCATTAAACACTTGTTCCTTTAATGACTCTTTTAGATCCGCTGCATGACTTTTAATCTTTAGTGATTGTGGCGGGCCTTGTAGCGTAATTTCATTTACTATATAATCTCCCATTGGCACAATGCCAGTTTCCTTATACCCGAGTAAAATATTTAGCTTTGCCCCAGTTCTAGGAATCTCAAATAATGAATCACGGTCATCAAGATGAATTACAGCAGTATCACTTATTACTCCTGCTTCATCAGTAATATGCATTGATACCAATCGACTTTTCACCAATTCAGTGATGGAAATGCCCTCTACTGAAATACTAAAGTCTGGTGTCATTTTAATCCCATAGTTTTACTACTTGCTTTTGCGTCTCTTTTTGAATAACAGGAAGTTTAATGATTAATCCTGCAGGAAGAAGTTCGTACTCTGCAAGCCCAGGATTAGCTCTTAACACAATCTCAACTGCTCCTGAGCTGAATCCATAGTAGTTCCAGCAGATTAAATCTAACATATCGTTTTCTTTAGTTTTGTAGTACATCATCATCAAGTTGTATATTGTCAACGGGATTATTTAGTGATCCGTCTGACAACACATTATCGTAGTGCTTCAAACTTAAGTGAAACTCAATCTTTCTTGGTTCACCATTTGGAAAAAAATATTTCTGCGTTTCTTCTATTTTCACGATAACAAAATGCCCTAAAATATTACCTTGGCCATCAATAAGTAAAAGAGGTTTCGATGAATTTCGCATATTATTTATTTGCTTCAGCCCTCCTGAATAGATTACTCCTGCAAGCTCAACAATGTCCTCTCCAGGACCAATACTTTGAAGCAATGGCTTTTCCCCAATACGCTCAAGTGCAGGCCAGCGATATTCACTTCTGCGTGTAAAGCCTTGCTCAATTAATGAAAATCTATATGGACCAAGAGATAACATAATTTAATTTATATCGTAAAGTGCGCCACTAAATTGCTCTCTAATTCGCTCCATTACTTCATCAGCAATGCTACGTGTATCTTGCCCAGGAGTTGAATGAATATTAATACTGAAGTGATTATTTTGAGTTTTATTCTCTATAGCTTTACTGTGTGCCGCAATGGGGTACTTAAGAGAATCACTTATAACGTTATTTACAGACTTAACTTCTAGTTTAGACTCATTTCTTTTATTCCACAGATTACTGATTGTTCTAAAGGGCTGAGTAATATTATTCCAAAATTTTCCTACCCAATCAGAAAAAGACTTCCATACAATTTTCACTGATTCCCAGATAGTAACAAAAAAGTTCTTTACTGCTTGCCATTTGGTAATTATCAAAGTTGCAGCAACAGCAATACCACCAATAATCAGCCCCATAGGGTTGCTCATCACAGCAATTGTTAATGCTTTAAATCCAGCAATAATTGCTGGAAAAACTGCAGAAGTAGAATAAAGACCTATTTTTACCAAAGTAATAACAGATCCAAACATTCTCCAAGTAGATAAAAGAGCGAATAAAGAACCTTTTACAAAAGTCCAAGCATAGCCAAGAGATATAGCTGCTATTTTAATGCTAATCAACGCTGTAGTAGTACTCATGATTACTGTAGTCAATACTGGATATTCCTTGGCATAAAGTGCTACCTGTGTAGTTGCTGACCTCAGAAGATTAACAGTAAAATTTAAAGGTGGTAATAATACATAACCAAGATTCATTCCTACTTCTGCTATTGAATTCTTAAGTAGCTGAAGATTATTTGCTGTAGTATTTGCTCTATTTTCAAACTCTCTTTGCATTGAGCCATGATATTCTTCGTTTATTAATCGCAAAGATTTTCTATATTCATCTAGACTACCAGTAAGTAGCGCTATATCATCCTGATATTCAAGACCAAAGAGGTCAAAGAGAACGCTAGAACGTTCTTGCTTATCTAATTTTGCAACTGTTTCTAAAAACTTAAGTAATGTGCCTTGTGCATTCTTGCCAATTGCTTTTTCAAATTCCTTAGCATTTATTTTTAGCTGCTGAAAAGATTTTTGAAAATTGCCACCTTGCTTACTTGCTGTTTGCAACTTACTGAGCATCGCATTAATTGCTGTACCTGCTTTTTCGGGGGTCTTACCAAGACTAATGAAGCTACTTGCTAAAGCTCCCGCTTCTACTGCAGTTAAGCCAAATTGCCTTGCTGTACCACCGATTCTGTTTAATGCAGGAACAATGTCTTTAGCTTTTGCTGCAGTGTTATCAGAGATATGGTTTATTGCATCACCAATACCTTTCATTTCACCAATTTCAATTTGATAAATATTAGAAAGTTTAGCAATAGCGTCTCCTGCTTCTTCTGCTGACATATCAAATGCAGTTGCCATTTTGGCCACAGTGTCTGTAAAAGTCGTAAGATCTTTAGCTTTAATACCAAGTTGACCACCACTTGCAGTAATTTGCGCAAGTTCTGCCGCAGATAGCGGAATTGTACGCGACATTTCCTTTAATGTTTCCCCAAGTTTTGTTAAGCCATTTACATCTGTATCTTCAAACTTTACAACTTTCTTTACATCAGCCATGGCACTCTCAAAACTAATTGCAGCCTTAAGTGGTGCTGCAAGGGTGAGGCCAAGTGCCACGGTATCCATGATTTGAGCTCTAAAATTTGCTCTTTGCGCTAAAACTCCCTTACGTTTTTGCATTACGGAATTTAAAGCTGTATAGCTATTTTTAAGCTTTTCAATAGAAGAGCCAAGTTTAACTTGATCTCCAATAAGAGATTTTATATCTCTACCACTTTTACTGAACTCCGTGCGTAGTAAGTGGAGAGCACTTCTTTTTTGTAAATAAGCTGTTTTAGCTTTCAGTGCTGCAGCTTTAGATCTTGTAAATTCATTTTGTAGTTTCTTACTTGGTGCTTCTGTGTTTTTTATCTGTTTAGCCAGAGATTTTGTCTTTATTTCTAGCTCATCCCAAGAGCGCCGAGCAAGCAGAGCATCACGGCTAAGCTCTTTAAACTTAGACACTGATTTACTTGATGATTCAAGTTGTTTTATCGTACTACCAATACGAGAAAGCTGCTTCGTACTACCTGCTATCGTACTATTAAAACTGCTTTGTAGTGTTGCTCCAATTACTATAGAAATTGCCTTCATTTGTATAATTTTCTGCTACTTTCAAACCACGTAAAAAACTCTTCAATATCCATATCAAGCCACTGATTGATTCCACCACCAACTACTGAGCTAAGCGATAATATGCTCAGCCTCAACTCTTCTGCTGAGACAAAAAACCTTGTAACGCTTCTTGAATTTTGCTGTAGTCTGCAAGATCAAGTTCTTCTACTGCTTCTCTTGAAATACTTGCAAGATTTGCAATCAGTGCTACTTCTTTCTCTGCATCGTTATTACTCATACGTTCAACAGCTAAACGATCTCGTACTTTTGGGCGACGTAGAGTTATCTCTGAAACTAAAATTCCATCGATTTTTATTGGTTCAGTTAATTTAATTTTTTGCATTGTTTTACCCTTTTAGTTAAATTCCTAAGGCTGTACGCATAGAAGTCATTTGATCAACACCATCGATCTTGCGAATCATGTTTTCTGCATCAATTTCAATCAATTCTTTGCCATCAATAGTAAGCTTATAATAGTTGGCAGCTACAGTGCATTTTAGCATTGCTTTTTCAGCAGGTTTCCAGCTACCAAAATCAAGTTCTTTAAAGAGCCCTCTTAAGTTAATCACTACTGATTCTGTATCACTACTTCCCTGCAAACCTCCTCTTAAAGTAAGAGAAACTGCATTATTGTTTATCAATCCGAAAAGTCTAAAGAGCTCAGAGTCATATTCAGCAAAAGTGAGCTCTGCTTCAAGTTTCTCCATTCCCATATCAATATTTATTGGAATATCCATACCACCAGCTCTGTATTCTTCTGTTTTTATGGTAAGCTTTGGTAGCGTAATTTCATCTATTTTCCCTGCATAACCTCTACCATCAACGAATACGTTAAAATTCTTTAAAATCTTCGGTAACATTTTTTCCTCTTTTTTCCCTTTTTACAATATTGTACCACTCACGAGGTGTGACCTAAAAGTAATCTGCTCAGCTGGATATGGCGGTGTAAACTCAAAATCAAAAGACACTTTTCCGCTTGCAATATTTGCCGGTGTATTGAGTTCGGGAGTTGCATAACATTTTCCACTGATAATCGCTCCTTGTGCTTTTAAATTGGCCAAATAAGAATTTACCCCCTCAATCACATCATCTATATAGGTTTTGGTAATATTGCGATCAACTGCCCATAGATGAGCTCGAAGTAAACTATCGTTAATTAAATCTGCAGTACGCCTCACTGATAGAAAAGTCCATTTCGCATCGTTTGAACATGTCCTATTTCCCCAAAGCCTATAGCCATTTTGATGAATTATCGTTGTTACTTCATTTTCATTTAAGTGGTTTGCTCTACAATTTGTATTACCGAGCGTAAAATCAATAGGCCTGCTTGTTCCAATAATACCATTTATCTCTTTATTTGAAGGTGAGTGCCAAAATCCTTGCTCGCTATCTACTTTCGCTATTAAACCAGCTACAAATGAACTTGGAGGCAAAATTTCTTCTTTTCCTTCAATAAATACCTTAACCCAAGGATCAACTACGTAAACTCTTGAGCTGCCCACACTTTTTCTCCATTTTATTGCTTCTTCATCATTGGTATTTGGTCCATCTGCTACTATTATGCTTCTCAGCTTTTCTGCTATAGGAACTAATGCTGCAACCGCTGGATTTTTGCCATCTTCTGGTAGTTGGTGAGTAAACTGAGGTGCAATTAGTATTCTAGGTAGCACATGAACTATACTTTCACTGCTGAGAAATGCCTCGATTCCCTGATATTCTCCGGTTTCTTTATCAACACCGCCAATTATATTTTGAATAGTTTCACTTTCTTCAACTCGAATAACTACTACTGTTGCACCAATTTGGGAAAATATTCCGTTTATTGCAGAAGGTAGTGTTCCACTTTTCCCAAGCTTTGCTGCTTCCTTTAAGCTTCCTGCTATTAATACTGGACTATTGAGTGGAAATTTTTGCTCATCAGCTTCAGGGGCAGTACCAATTACACCTATCACTGATGATTTAGCTGTACGTACTGTCTTTGCTCCTGAGGTTACCTCAATAACATTTACTCCATGTAAAAATTCTTCAGCCATTTCTTTGCATCTTTTGTTTAAAATTGTTTAGTAAGTCCTCTAGCTCTTCTTCACTTTTGGCTTCTTCAATCTTTCTCTTGGCTAAATCTTCAAGCTCTTCACATTTAATTATTGCTTTTACTGCTTTTTCTGCCTTCTCTTCTATTATTTTTGCCATCTCCACTACTGAAATCCCTCTCACTCTTGCCAGTGGCTCTATAATTGCTGCATCCTTCTCATCTATAGATTCTTGTGTTGTTAAAATGTTCTCCGCGGTTTTTGCTTGAATCTCGTACGACTTAGCCTTTTGATGAGAGTGCCCTGAGAATCTACTAGTAAAGTTATTAAAATGAGTACGAATATTGTCAAATGCACAGAGCTTCGCATTATCCAGTAACTCCTTTTGTATATCTTCTTTAGTACGCTGAGCAATTTCTCCTCCTTCCGTTAGACAATAACTCTTTTGCCATTCAAAATTTTCTGGCGCTTCATACCAATCATTTCCAGCTGGTTTGCTTTTAAGCGTCGTTGTTTCTACTTGTTTGTTATGTTCAAATCTAATATAAATTGGCATTGGTTTTCTCCGTTTTAATTCCAGATTTTGTGGGTGGCATCTAATCCTGGGCATTGCCAAGCCCTGAGAGTCCTTTCCACATCTACTTCAAGTCCTGTAGTCAGAAAATTGCTACGTATGTTATATATTCCCCACTGGATAAATTGACCATAGTTGTATACATAATTTGATGCAAGCATACCTTGACTGACTTGTGTTCTGGAACATAGGTAAGATGATGTGTAAAGTAATATTGCAACTGTTTTTCCTGCTGGAATCTCCACATTACCAGATCCAGCTAATTTGCTATCAGAACTCGTGTATTGGTAAACATTTTTCCATACTATTTTTGAAATACTTGATTTATTAGAATTAGTATTATCTGGTGTTCCCACAAATAGTCCTGCACCCCCATACTCCGTACTAGAGTATGATGATCCAATAAATTCTATTGTTTTATTTATGTTCACATTCGTTGTATTTTTTACAAATACTACTCCAAGTGCAGCATATGGGTAATAGTATATCTCATCATAACTACCCGAAAAGCTTTTTGTGCATAACTCTCCGTAAATAAATGTTCCCTTGCTTCCCTCTATAAAACTTAGTTGTCTTGGCCGATAAAAACTAACGTAATCTGTATTGTACGTATGGCTACCTGCTAGTAGTTGTAACATATAGTCAGTTTTTGTTATATCACTACTCCACTTTCCAAGCTCTGTCGTAAAAGTTCCGTGGCCAAAATAATTATTTTTTCTTCCAAGTACACCAAATAAGAAAGGTAATGACCCTGGTTCAGCCATATTACGCTTTCTTATTTCATTTATAAGAGACGCTTTTAACTGTTCATCCCGAGTTTTTACCTCATTTATCAGGGATGTTTTTAATTGGTTATCACGAGTTTCTATTTCCCTAATAATTGATGAGCCAGATGGTACATTATTAACAGCACGAAAATCTTCTACTAAACCTTTAAGACCATCTTTATGACTGTTACTAATGCTATTTATTGCTGCAATATTGGCATTCTTTCTCGTATCAAGTAGCGATATATGCGAATCTGATGATGCTTTTAAAGTGTTTAAGGAATTATCCCTAAGCTTGTTGATTTCATTAACAGACTCTGTTTTTACTGCAGTTATGGACGATATTGAGTTTGTTTTGTTGCTGTTTATGTCACTTAAGTGTTTTTTTGCACTATCAAGAAGTTCTTTTAACTTACCATCAGTCATTTGCACAATTTCAGAAACCGCACTTTTGTCGACTATTGATTCCAATGCTTTAGCAAGATATGCTAATTGATCTGGTGTACTGTTTGCTACTAAATCCTTAAGTCTTTTTTGTAGTGCATCAATTATTCCTTTTACTTCAGTCATCTGCACAACGTTGGAAATAGCTTTTTTATCTGCTATCAATTCCAGCGATTTTGCAAGATATGCCAGTTGATCAGCTGTGCTACTTACTGCTAAATCCTTTATCCTTTGGTATATTGCTTCTTTCATTCCCAAAAATTCAAAAAAGTTTCAAATCTAAATCGTTCAAAATTACTTTTCAGTTGATTATGTTTATTTTCTCCCTTACTCATATCCTCATCTATTTTCTCTATAGCTTTTCGAATACGTACTACATCTTCCACTGCAATATTTTCTGGATGAGGTAATGGATACTCTCTGCTTGTTTTATCATTTGGCATTTTTTTTATGTTATAACAATCCGCAAGTTTTTTACCTTTGGCCGATAAACAACCGTTCCACTTAAAACCAATTTTATCCTTGTCTCATTAGCATTAAAGTTTGTCAGTACATGAGTTCTCTCCACCCAGTTTTCCCCTATTGGTTTTCCTGATGTTAAATTGACTAATTGCCAATCCACATTTTTTTGCACATATGCTTTTACGTCTGCAGTGCCAGGTATTAGCGCATCATAGGTAATTGTTATCTTAGTGTTAGTTCCTGCTGTAATGCTCTTAGTTACATAATCTCCTTTTTCCCCTATATTACCCATAACTAGCTGTAACCCAGGATATAGCACTGGACTTTTTTCTTTTGACCCTTTTAAATTTGCCTTTACTGTTAACTCTCCAGATAGTCTTTCACGCAGCGCGAGCGGCAAGTTATCAGATAGAAAATTTTCTTTTCCTTCTTCATCTGTCAGAATAAATTCTACATTGGTATCAAATGCTACTTTTTCGACGTTCGTCAAAACAATTAAATCTGATACATTATTTACAGTAACTTTGCCCAGATCAACAACATGAGAAACTTCACTAAATTTTGCAGCTAGTAGTCGAAACGTTAAATCTAAATTTTGATGTGGAGTCCAGGTGCTTGCATTGCTTGATGACAGTAATACTCCTACTTGATATGGCTGGCTTGTTACCCAACGGCTATTTACTGCATCATATTTGCCAAGTTCTGCTATCTTTACTGCAGTACCAGGATCATCAGTAAGCAGTACTATTGCATACTCCTCTCCTGCATGGCAAAACACTGGTGACCAAGTTATACGTGTTGCTGTGCCATCTATCTTTATATCTTTTGGCTCAATATAACTTTCAGCAATGACAGTCTGCGAGGGCATTCCCACTGCTGTTTCTCTAATCTGCACAACAACACGTTTTTTGCCTTTATTTATAAACCATAACTCTAGACCTCCTATGTGTCTGCTCTCATTTAAAGTAAATGTTTGCGCTAATGGATCAACTCTTCTTGCTGCGATCACTCTTCTTCTTTCCTCTATGGTAATAGTTTTTTTACCAGTATAAGTTGCCTCTCCATAGCTTCCTTTATCCCCATAAAACTGTACTAATTTAGTACCTGCTGGAATGTTTGCTGGTACTTTCACCTTTCCCTTTAATTTTCCCTGGTTGTTAGCTCTTTTTTCCACTTTTTTTTCCTCTATGCCATAGGTATAATAGAAATGCCATCAAATTTTATTTCCTTAAGCTTTTCATCTGGCTCAAAACCTTCAATTTCAAAATTCTGTACTGCTTCTCTCATAAATTCAGTTTCGTATGAAGTACTTGACAGCAGCTCTGTCGTTTCTTTAGCATTAAATACTCTGGTTACTGGACTTTTCCAATTTGTTTTTACCTCCGTCCAGTGATCAATGTTTTTATTTAGAGTAATTTGTGCCGGGACTGGATCAAAAGCTTGATATGGATTGATCTTTTCTCCTTTAGTCTGTAAAAGCTGCTCCAGTACCGGTTCAAGTTCATATGGCAAAAGATATCTTTCCCCACCTTTTTCAATATCTGCAACTTCTACATCTATTGGCAGAACTAGCTCTCTATTTACTATTGCTGCAAACTGCGAAATTCCTTGATCACGCATATCATCATCAAAGAATGGGTCAACAAATACTCCTTTTTTGGTGGTAGGTTCTCTTGAATTTGCATCACTGCGTAGACGTTCCTGTGCAACAAGAGCATAAAGATCATTTATTCTTTTTTTCATTGCTTCAAGCTCATTCATCGGTACAGCATGAATAGCATTATTCACTATTTTTACCCCTTCGCCTTTTTTCCACGTCTGATGAATGTAGCAGAGCAAAAGTTGTCCACTAGGCGCTTTTGGCATCGATGGTCGCCAAGGGTGAGCTATACCTTTTATTCTCCTTACCACTCCTTTGCTATCGATAGTAATTAAATCAAAGCGGGGCATTTTCCAGGTGTAATCAATCAAAACCAAGCTGTTATCAACTGCTCCTTTTACTTTGCATCCCTCTTCACTTATATCTTCAGGACTTACATGAGTGCGACAGCGGTAAGTTATTTGATAACTACTTCCAGGAGCTGGTTCTTTACCGGGTAATGACCAATCAACGTTTCCTGCGTTTAGTTTGTAATCTATACTATTTTCATAAATAACATTGCCTTGTTTAGCTTGAATAAGCTCAAGTATTGCAGAATCAGGTATTGGATCAACAGCTCCTGAATATGAACCGTGAGTAACAGTAATAGTTTTTTGAACAGTTATATCTACTTTTTTGATTTCACTTATTGGAAAATCATTAAGAGGTTGTCCGGAAACTAGTAAATTCAAGCATATTCCCTCTTTAACATAACCCTACTCATAGCTAGGTATATGAAATTCTCAGTGGATGTTGTGAGTAAATCATACTCCTTCGATAGCCTTCTATTCCTATTAACCCAAGCAAAAGTCCTTTCTACAACCCA
>NODE_10_length_26891_cov_725.239156
TCGTTTCTATTTCCAATAAAAGTTCGTTATATGGTTATGCAAGAAGTCTAATGAAGAAAAGACTTAAAGAGAGGCCAAATCAAAGTGCAATGGTATTTCACTAATCCAATTATTTTTCTCCTGATCTAGCCTATCATCTAATATTGCCTGCCTTATTGATGCCATTAACTTATTCATAAAGAAAATATTATGAATGGTAACGAGCGTGTAAGCCAGGAGCTCTTTAGCTTTCAGTAAATGGTGTATATAAGCTCTTGAATGTTTTCTGCAGGTAAAACATAAACAGTCACTTTCAATTGGGTTATCGTCCAGCTCGAATTGTTGATTTCGCAAATTGATATGCTCTTTGCACTTTGAAGAAATAGAATCTCTATTTTTTACTTTAATAAGCGCACCACCATGCCTTGCCAAACGAGTTGGATGCACACAATCAAACGTGTCAATTCCAAGACTTACTCCATGAAAGATGTCCACAATCCCACCGATACCAAGCAAATGAGTAGGCCTGTCTTTTTTCAAGTGGTCCATAGTGAAAGAAACTACATCGTACATCTGCTCTTTACTTTGACCAAGTGATCCACCTATTGCTTGGCCGAAAAATGGTAAATTGTTGATAAAATCACAACTTTCTCTACGCAGATCGTGATATATTCCGCCTTGACTAATTCCATACAGTGCCTGCTTGCCATTATTGTTTTTTTCAAATTCATTTAAAGAACGTTCAGCCCATCTGTGGCTCATGAGCATTGATTTTGCTGTGTATTCTTTGCTTACGTGAAATGGAGTGCATTCATCTAAAACTAGGATTAAATCTGCACCTAATTTTTGTTGAATTTGTATAGACTTTTCAGGAGTTAAGCAATAAGTTTTGCCATTGATGTAAGAACGAAAAATTGCCCCATCCTCATTAATTTTGATCAAAGTTTTTTGTTTTTTTCTTATTCCTTTTATCTCTTCCGAAACTGATCCGTGGCCTAAGCTAAATATCTGATATCCACCTGAGTCAGTTAGCATTGGCCCATTCCATCCCATCATCTTGTGCAAACCACCAAGTTTTGCAACAGTATTCTCTCCTGGTTGAAGCATTAGGTGATAGGTGTTGGAAAGTATTATCTGAGTACCTTCTTCTCTGATTCTCTCGATATCTGCAGCTTTAATAGCAGCTTTGGTTGCACAAAATATAAATGCTGGTGTTTCTATGTTTCCATTTGGAGTTTTAATAATGCCAACTCTTGCAGAACCTGATTGCTTGATTATCTTGAATGCAAATTCTTCTTTCATCTATTTGCCTGAAAGTTCTGCTATGATGTTTTCTACTTTCTCAGGAGTAAGATTTTCATAGAAGTCATTATTAATCTGCACAACGGGAGCATTAATGCATGCACCTAGGCATTCAACTTCTTTTAAAGTGAACAAATTATCTTTAGTAGTCTCACCGATATTGATTCCAAGTTTTTTTTTAAAGGTATTTAAAACTTCTTCACTATTGCACAACCAGCAAGGAGTTGTTCTACAAATTTGTATTAGATATTTGCCTACTGGTTTTAAATTATACATGGTGTAAAAATTTGCCACTTCATATACACGAATATGTGGAATATGCAGCATATCAGCAACATAACGCATAGCAGATTCAGAAACCCATCCGCATTGCTCTTGAACCAGATATAGTAAAGGCATAACAGCACTACCTTCTCTACCTTTGGGATACATCTCTATAAACTTTCCCGCTTTCTTGAGGTTTTCTGATGTAAAACTAAACTGCTCTTCTTTTTCTATCATTCATGAGACTCGTGTAAACTTTAACAGATTATACCTGTAGAACCAATGATTGCAATTGTTGGTTTTTTGAGAAATAGCATAAAGCTTCTTAGCCCTCTTCAAGCTTATATTTACCTTTTAGTATAAAATATTATATTAATTTTTTAATTTTAGTTAAAATTTTCATTGACATTAACACACAGGAGTAATCATAATAGCATTTTATTAATATTTTAAATAAAATTATGTCTATATTAAGAAGATTGCTCGGGATCAACTCAAATACACCGGAAATTAAAGAAGCGATAGGTTTTAATCCAACAAACGTAGAATTAATTGAGGGGAATGGAGTTGCTTACGGACTCAGCTATCAAGATAATGGTAATGGGAGCAGTAAAGTAAAATTACTTATTAGTCCATTATATCAATCAAAAACATACGAATGTGGTACAAATATCAGCGTAGCAAATGAATTCAAAGATCAATTATCTCTCACATTAATAGAAGATTCAGCTGAAATAGATAAAGTTGGAGTTATCTTTCCTGAAGAAGGAATTAGCGAAGAAGGAGAAAAATGCGTTAAAGGCTTATCTTTTAACACTTACGGAATTAAACAATCAGTTAATACTCCTTCAGTTGAACATTTAGATAAAAGAAAATTACAAAAGAATATTGATAATAATAGTCTTGCAAATGTGGGCAATAGTTACTTTCAACCAAGAGCAGTGAAAGTTGGTAATGGTGACGTAATTGTAATCGCCCATAACTTAAAGGATCAAACTTTAGTTTCTTGGTACTTAAAGTCAAGCGAGAGCGGAAAATTTAAGGTATTGACTGGAGAAAAAGGTGTTACAGAAAGAAAATTGTTCAATTTTGATAATCAGGGGCAATTGGCATTAAATGGAAACACGATGCTTTATTCGCAAGTGAGCAAAAGGATTACTAAGGAAAATCAAGAGGTGAGAAAAACACGTATTTTTAAATTTGATATGGCTAAAGTGATTCAGGGTCTGAAGGATGGAGTTAATGGCTTTTTACTTGGTAATCGAAAAGGTCAAATAGATAATAAAGCACTATCTCTTTCTAGAGAACATGAAATAAGCTTTTTGCAGTATGTTGAACAAACGGAAGGAAATGATCTAGTTGCTTTTCTTGAAAATGACCAATCAGCTAATGAGCAGAGGTTACATATAGCAACTCCACTTAAAAATGGATCAGTGTCAGATTTTCCTATCTATCAATTTACAGATCCTATAGAGCAATTATATATTAAAGGCAACGGTCAGGGTGGTTTTATCGTAACTGCGGTAAGTGGAGAAAATATTGTAACTTTTAATCAAAACGGCTCTGGAAAATCTTCTGAAGCAACAATAATACCGGCAAATAGCATCAAAACTCTCAGTGATTTTGTTAATATCATTAACGGTCGATTAACGCCAGATATTATTTCTAGTAGTACCGTGGCTCCTATAACTGTTGCAGAAACGGTTGTGACTTCTAAGAAAACGCCGACTGCTGCAATTACTAGCACAGCAGAAACCGACGCTGTGAAGACTACTAAATTGACAACGGAAGCCGTTGCACCTACTTCTACAATAAGTAAACCTTCAACGGAGTCAACGACAGTAGCAAAAACAACTACTACTTCACAAGCGACCACGGTTGCTACAACGTCAACTAGTGTGCCGATAGTAACTTCAGGGACTGAGACAAGTACTGTAAAACCTACAGCAGCGACTGGTGCGTCGACTTCTACGATGAGTAAACCTTCAACAGAGTCAACGACTCAAACAAGTACAGTAACAGTGAAACCAACAACAGAAGCCGTTGCACCTACTTCTACAACGAATAAACCTTCAACAGAGTCAACGACTCAAACAAGCACAGTAACAGTGGAACCAACTGCGCCAACAACAAGCTCAGAGAAAACTACACAAACAGTATTTAGTATACCAAGTACTAGAACAAAAGAGTCAACAACTCCTATATTCACCACGACTTTACTTCCTCAGTCTACTTCTTCACCACAACCTACTCAACTTGCTATAGGGTCTAATAAGGCAGGAATGATAGGGGGATCTTTGGTTGGAGCAATAGGTATTGTTGGAATTATAGGATTCATAGCATATAGATATGTTAAGGGTCGTAATGCTGCTCCTGTATTAGAACTAACTGATTTGGGTTATAGAAGGCGATCATCTTCAAGTAGCGATGAAGAAATTTTTACCACTGGTAACAGAATGCGAACTATATATCAATCTGAAACAGTGCTAAATAGTATATCAGTAGAAAGTAGTAGTCGATCAAGAAGTAGCTCATCGTCTTCAAGCGGTGGACCAGGCTCTTGACTAACTGAAGCGGAGTCTAAAAGTGAAAAAAGCTTATCTTGGGATAGTGATGATGTGCCGGAATATCACCTTTAGCTATTTGTCTAAATGTTTTTAATATGTAGACTGTTAGGAAATTGTCTTTTGCTTTTGTGATTTTCATGTTAAAGTATAATTCCTAGGTGAAATAAGTAGCTGCTGTTGTGTGATAAACATAGCAGAGGAAAGTCCGGGCTCCAAGGAAAAATAGTGACGGGTAATGCCCGCCGGAGGTAACTCCAGATATAGGGCTACAGAAAATTACCGCCTAAAATATTTTTAGGTAAGGGTGAAAAGGTGTGGTAAGAGCACACCATGGCAATGGCAACATTGGTAGTCGAGTAACCAACACTAGGAGCAAGATTAAATAGAAGTAGATTTTATGTTTTCCTCATATCTACTCGGGTAAATCGCATGCGGTAAATGGTAACATTTACTCCAGATAAATAGCTACATAAACAGAACTCGGCTTATATTTCACCTAGGCGTTCACATGATACGTGCGATATAAGCCATGCTATATTTAAATGTGTAGGCATTTCATGCGTTGTCCTTCACTTGTTCTGCTTGATAGCCATCACTACTTTCGCCTACATTAACATTAGAATATTCATCATCATCAATATACTCTTTCAGAACATACCCTCTGCCCCAAACGGTTTCTATGTGGCTTTTTCCATCATTTGCACTTTCAAGTTTCTTACGTAATTTGCACATAAAAACATCAACTATCTTGTTATCTGAAGGTTCATCTAAGCCATTGTAAAGATGATTTAAGAACATTTCTTTTGTTAATACTGTTCCTTTACGCAGTGCTAGCAATTCTATCATAGAATACTCTTTATTAGTAAGGTGAACCGTTTTACCTTTCACCTCAACAATCCTGTGATCAAAATTGATATTTATATTACCAATCTTTATCACCGATTCAGGATGGCCTTTAGTACGACGCACTATGGCCTTAATTCGAGCTAATAACTCACTTTTATGAAATGGTTTGGTTAAGTAATCATCGGCACCATACCCGAGTCCTTTAGCTTTGTGATTGACAGCGGATATACATGAAAGTATTAAGACAGGAACTTTGATTTTTGCACTTCTTAGTCTTAGCAATATATCATATCCGTCAATATCACCAGGCAAGTGTATATCTAAAATAACTAGGTCATAGTAATCTCCGTTTGAGGAAACCATATTATTGTTATAATCTTGTGCAGAAGTAACAACGTCACAGAAATGTCCATCAGAAGTTAAGGCGTTAACCACAGTCTTTGCACTTACTTGATCATCTTCAATTAATAATATACGCATATTTTACACCCCATAAATAATTTATAATTTTAGTAATATATATAACTAAGGAAAGTAATAAATCAAATTTTTATTAACAAATGATCAAAATTACACTTATTAATTAATAGTAAATATATTGTTCCAAAGTTATATAAATAGATCTAAAATATAATAGACATACCATGATAGTAATAATATTTTTAGTAAATATTGAATTAAAGTTACTATTATTAAAAGAATACTTCGGTTAATAAATATTTAACTATTCTATATGTCTGTGTTATATTTTTAATTTACTTATCCTACTATTTTAAAGTATAAGTAATATTTTCAGGAATATTGTGTGGCAATATCAATTTTAGGTGCTGGTGCATGGGGTACAGCAATCGCAATTTCATTAGGTAGTAAGAAAGATGTGATTTTGTGGACTCGCAATGAAACTACATTTGAATCAATCAACGGGAAAAGAGAAAGTGACAAGCTACCCGGTTGTCGAATTTCTGATAATGTGTCAGTAAAATTGGCTATTGAAGACACAATTAATGCTTCAGTAACAATCCTCGCTGTTCCCACTCAGTCTCTGAGGAAGGTATGTCAGCAATTGCATAATTGTAATCTGAAAAAAGATGTAGCAATAATTTTAGCTTGTAAGGGAATAGAAAAGTCTACATTAAAATTACCTAGTGAAATAGTAAATGAAATTTTACCTAACAATCCTATTGCTATTTTTTCAGGTCCTAGCTTTGCTGTAGAAGTTGCAAGAAAATTACCCTATTCAATGGTTCTTGCATGCCAAAATAACACATTAGGTTCAAAGCTAGTATCAGAGCTGCAACAAGAAAATGTTAAATTGGAGTTTAGTAACGACATTATAGGAGTACAGATTTGTGCAGCGTTAAAGAACGTTTTTGCTATAGCGTGTGGGATTGTTCTAGGTAGTAAACTTGGGTTTAATGCTCATGCAGCATTGATTACGAAAAGTATGAGCGAAATTAAGGCTTTATACTCAGCAAAAATTGGTGACGGTAGTGTGGATATAAATACACTACTTGGGCCAGCATGTCTGGGTGACCTAATTATGACATGCACATCCTTGAATTCAAGAAACTTATCTTTTGGGTTTAAAATAGGTAATAGTGACAATGGCTTTAATGTTCAGCAGATTTTGTCAGAAGGCAAGTCAGTGATTGAAGGTTTTAGCACTGCTGAGTCCATATTTAATTTAGCAGGAAAGCTAAAGATAAAAATGCCTATATGTGAAGCGGTCTATAGATTATTGTATGAAAGCGCCTCTATAGAGGATACTATTTCTGTTCTTATAAGTTAATTTTGTATTTGGATATATTGTGAAATTTTTATATAAATTAATATCAACGTGGTGGCTGTCTGGAACAGTAAAAAAAATGCCAGGTACTGTGGGTAGTTTGGCTTCTTTTCCGCTTGTTCCTGTAATCCTGAGCAACAAAATTTTAGGTGCAGCAATTATTTCTTTTTTATTCTTAATTGGATTATGGTCTACAGGTAATTATATAAAACATTACAAGACTTCATGTGATCCAAAAGAGGTAGTAATTGACGAAGTGGTTGGTCAATTGCTGACGATACTTTTAGTTTCGATATTGTTAAGCCAAGAGATGAATTGTTCTTCATTGTTGTTGTGCTTTTTTTCTTTTAGGTTTTTTGATATAATAAAAACGTGGCCTATAAATTTAATCGATAAAAATACCAAAGGTCCTTTAGGTATTATGCTAGATGACGTTATAGCTGCAATTTTAGCCTGTGTTCTTATAGGAGCCTTTTATTGTTTATTGTTGGTGTATGCAGGATAAAAAAATTTATTATTCAAGCTTAATTGTTCAAAATCTAAAGGATTATATACTGTACACAGCGAATTTATCTGAGTGGGAAGTACACGATGAATTTGATAACATCATATTTACAATAAATGGTACCAGGGAGTCATTATTTAATTTTGTGTTCTGTGGAGATCAATGTACCGAGCTTTCTATACAAAAAACTCTAGATTATCTCAGAACAAGAGATATAGAAGCAACATGGGTAATAAATTCACATATGAAAATAAGAGATATTTTAGAAAAGTGTGAAATAAAACACGTTAGCACACCAAAAAAAGCTTTACTTAATATGAAAAATTACTTTTTACCTGCTGATGTTATTCCAAACTTGAGGTTAAATGCTGTGAATGGTAGCAACCTCTTAGAACAGTTAGATCTACACACTTCTAAAATTTTTTATCATGGCGTTGGAATTGTCAGCACATTTTTTCGCGGATTATCAAATTATGATGATAAGAACTCAAGATTAAGATTTTTTCTTGTAACACTAAATAATGAAATTATTGGGACATGCGGTCTTTATGTTCAAGATAGCGTAGCTGGTTTTTATAGTGATGGAGTTTTACCAATTTACAGGAATCGTGGAATAGGTACCCAAATGGTTTTAGAAAGAATAAAGATAGCTAAACAGCTTGAATGCAAATATATAGTAGCACATTGTATGAAATCTTCTGTGAACCTTTATAAGAGATTGGGCTTTCAAATGTTAGGCAATCTTTACTTATATACCTCTTCAGCATAATTCTGAGCGGTTACAAATTTTTACATTTGTTTTAAAAGTGCTATGTTTTTTTTGTATGAAGTGGTTTTAATATTGATTCTAATATTATTCTTTCTCTCTTATTCTAAATTAAAAATTAGTAATAAGATTAAGAACTTACAGCATCAAAATGTTATCATAAATAATTTAATTGATACTGTGAATGATGGGTTTTATATTTGGGATGCAAAAAAACGTATAGAAAAGTTCTCTCCCAATTTACTAATTTTGCTTAATACTGTTTTTTACTCATTTAATGAGTTTGTGAATTTTTTTGAGCAATCAGAAAGCTTAATCAAAAATTTTGTTGAGGCAAAGGAAATAAATAAATCTTTTACTCTAGATTTAAAGTCAAAAGACAGTGAGGTTTATTGCATATGTTACGGTAGAAGCATAATAGATGATTCTAACAATGTGATAGGTGTGCTGTTATGGATAAGGAATGTCTCAGACTGTAAGATAAAGGCTAACGGACTTGAGTTAGAAAATAGTAAGCTTACACAGGAAGTGGAGAGCTATAAAAACGTTTTCAACTCTTTACCATTTCCAATACTAAGATATAACAAGAGTAGAAAGGTGGAATTTTATAACTTGTTTTATGATAAATATGTAGATGGTTCTAAGAAATTTGCTATTACCGGTAGCGCTCATAGCACAAAACCAGGAAGACATGTCATAACTTATAAGAACGAACCTAAGGTTTTCGATTTTGTTAAAATTCCAATACAAGGTTCTGGTAGCATAGTAATGTATGGGAAAGATGTTAGTGATGCAGAGAAATTATATACTGAATTAAACAGTGATTTAGCTACACAGAAAAATTTGCTTGAGAGGTTACCGGTTGCTATAGTAATATATAGTAAGAATCAAAAGCTAAAATTTTATAATAATGCTTTTATAAAAACCTTTCAATTTGACCCAAAATTTTTGGCATCTTACCCAACTTATCACGAAGTTATGCTTTACCTCTTCGAATCTAAAAAGCTTTTAGAAAAAGAGGATTTTCAAACTATTAGTAACCAAAGACATGAGTTGTTCAAAAAATTATTTGAATCGTACGATGATACGATGCACTTCACAAACGGAAAAGCGTTCAGGGTATTAACAATACCCTACGCTTCGGAAGGTTTGCTGTTCTCTTACGAAGAATGCAAAAGATAATACTTAAACTCCTTCTCTCTCTACCATGAGCTGTTTTACTTTCGCTATTGCTCTTGCTGGATTAAGTCCTTTAGGACAAGTTTTTGTGCAATTCATTATTGCATGACAACGATACAACTTGAATGGGTCGTTTAAAACATCAAGTCTTTCACCTGTCTTATTATCACGGCTGTCAGCAATCCATCTGTAAGCTTGTAATAGTATTGCTGGTCCTAAAAATTTATCACTATTCCACCAGTAGCTTGGGCAACCAGTCGAACAGCAAGCACATAATATACAGTCGGACAAGCCATCTAATTTTTTTCTATCTTCAGAAGATTGAGAGTATTCTTTATTTGGTAGGGCAGGCTTATCTGCTTGTAACCAAGGTTTAATTGATTTGTATTGCTCATAAAATTGGCTCAAATCCGAGACTAGGTCCTTTATTACATACATGTGAGGTAATGGATATATTTTTACGTCACCTTTTATATCATGTATAGATCTAGTACATGCAAGAGTATTGGTTCCGTCAATATTCATGGCACAAGATCCACATATGCCTTCTCTACAAGAACGTCTGAAAGTTAAAGTCGAATCTATTTCATCCTTTATTTTTATTAATGCATCAAGTACCATAGGGCCACAACTATCCATATCAATAAAAAATGTGTCTATTCTAGGGTTTTTCTCGTCATCAGCAGACCAACGGTAAATTTGAAATCTTCTGATGTTTTTTGCTCTAGCAGGAATAGGATAAATTTTGCCCTTTTGATTAATTTTAGAATTCTTTGGCAAAGAAAACTGAACCATATCACTTACCTTTTATTGTTTATAGCTAAAACCCTTTGTAGATAACATATTTTATTATCATCTACTATATTTTTATTAAATTCCTTTTAAATCGCACACATATTGTAGCCAAGCGAAGCTAAAATCTCTCTTTCTAGATTTTTCATTATAATTTCTTCATCTTTTTTTTGGTGATCATAACCAAGTAAATGCAGTAATCCATGCACTAACATGTGTGCAATGTGAGCAAGAATGGGTATATAATACTCATGCGATTCTCTTTTTATTGTGTCTATTGAAATTGCTATGTCTCCTAAATCGCACTCATTAGACAATTGTTCATACGGAAATGATAGTACGTTAGTTGGCTTATCCATTTCTCTAAATTTTAAATTAAGTTGATGTAGCAAGTCATCATCAGCCAGAGCTATTGATATATTTGGTTTATAGTGGTCTATTTTTAATTCTTTTAGAGAAGCATTGATGACACCTAATACAAAATTTTTAGGATTTTCTATAATGCTGCACCATTTCTTGTCAAGAATATTTACTTCTAACATGAGTGACACATCAGTAAGGGTGTCATGCAAATAGCTGACACTGGAATCCAAAAAAGAAGAGTTATAGACCCTTGTGTCATGTACACAACTGTACGAATATTGTACACTAGAAGGATGTCATCCCAGTGTCTAGGCACTGGGATCCAGGAATTTTGATTAGACATCAAGTTAGTGAATATAAAAGTAGCTAATCTTATATTAAAACACAACGGCTTTAATGTGGTTGCATTAAGGCTGGATTCCAGTGTCAAGCACTGGAATGACACCTTTGTGTTTGATGCAAAATCGGCTATAACGTTTAATGCACTGCCTTCGAGACAAATATTCATACAGCTGTGCGTTGTGTGCTGAGATGACATCATTTAGGAACTGAAATGACAGGTATTACACATCACTCATCCTTATTATTTCATTCCATTCAATTTCCGAAACTGGGGCAATTGATAAACGTGGTTGTTTTAATATAGTCATATTTTTCAAAAGTGGGTTTTGTTTTATATTATTTAACGTTACTTGGTTATTTAAAGGTTTCAAAAACTTTACATTCACTAATCCGAACTTGGGATCATTAACATGATAATACTCTTTAAATACTTCAACGATTCCAAGTATTGCTTTCTCTTTACCTGTATGATAAAAAAACGCAAGATCGCTTGCTTTCATAATTTTCATGTAATTTTGAGCTTGATAATTGCGCACACCATCCCACTCAACTACCTGCTCCTTTTCCATTTTTTGCCATGAGTATTCACTTGGCTCTGACTTAAGTAGCCAAAATTGCATTATTTTTTTCTTCTTAAGTAAGCTGGTATATCATAGATATTGCTGCCCCACTTAGCTCCTTCGCTTACCTGTTCAGCTGGTTTTGTTTCCAGTGTTTTGTCTTGTGTACTTTCACTTTGACTATATGGCCACTTAAATTTCTCTTTCTCTGAGTCTTCGCTCTGACTTATAGGTGAAGTTTCTGATTTATTATTGCGACCATCAATGCCAGTTGCAAGAACAGAAACTCTAACTCTTCCCTCCATCGCTTGATCAAAAGTAGCACCAAATATTATATTTGCATTTTCATCTACTTCTTCACGCACTCTATTGGCTGCAGCATCAACTTCAAACAGAGTCATATCTCCGCCACCAGTAATGTTAATTAATATTCCTTGCGCACCTTTCATTGATACATTATCAAGCAATGGATTAGATATTGCAGCCTCTGCAGCACTAATTGCTCTATCTTCTCCTTCTGCCTCTCCGGTGCCGATCATCGCTTTGCCCATCTCGCTCATTACTGTTTCTATATCAGCGAAGTCAAGATTGATAAGCCCTGGCATGACCATCAAGTCAGTTACTCCTCTGATGCCAATGTGCAGAACATTATCAGCAAGTTTAAATGCATCAGAAAATGTAGTTTTTTCATTTGCAATTCTAAATAAATTCTGATTTGGAATGACAATAAGTGTATCCACGTATTTTTGCAGTTCTTCAAGTCCAAGCTCTGCAATGCGCATACGGCGCACACCTTCAAAACCGAACGGTTTAGTTACAACTCCAACAGTCAATATCTTTTTTTCTTTTGGCGCTCTATCCTTAACTGCGGCTCTTGCTTCTCTGGCTGCTTTTGCAATTACCGGTGCTGCACCGGTTCCAGTACCACCGCCCATTCCTGCTGTGATGAAAAGCATATGACTATCTTTTATATGCTCCATAATCTCATCAATTGACTCTTCTGCTGCACCTTTGCCAACATCAGGCAAAGCACCAGCACCAAGCCCCTTAGTTAAATTAATGCCAAGCTGAATTTTTTTATCACATAACGACTTTTCTAGTGCTTGAGCATCGGTATTTGCGACAACAAAATTCACTCCTTGCAAATTAGATTGGATCATGTTATTCACAGCATTTCCACCAGCACCACCCACTCCCACAACGGTAATCCTTGGGTGCAATATAGGTAACTCCGGCAGACTAAGATCAATAGACATTTAAATTACTCAAATTTAGCGAATTCACTTGATAATAAGTTACCGCTTTTTTAATAATATGCAAATACTTTTCACTTCTATAGGCGTAAACAGTAAACGGGATTTACTTATTCTTAACATTTATACTAATAAGTGCCGTTAATTATAATAACTAGATTCTTAGATGACATCACTTAACCGATGCAAAAAATAGAAAACGTTTATAAAAAGGGACAGAAACCTATCCCTTTTTATTTTGTTGAAGATTATTATACTTCCTGACCTTTCCCTTTCAATGCTTCAACTGCAACATCTTTTAATTTTGAGGCAACTTGATATGTTCCATAAACAGCAGCAACTGCAGCAATTGCCATTATGGCACCCGCAACTATCTGACCAGCAACACCTGTTCCGATAAATCCAGGTAATGAAGCAGCTATTGCTTGATTTGTTCCAACAAAGTAACTGGCAGTCTTAGCAAGAAACCCAGAAGCTTCTGCTGCACTAACAAAGCCTGCTTTCATATGCATTGCTGTAAAGACAACACTTGCAACTGCAAGCGGAAATAATGCTGTTCTCCCTTTATTATGCATAGCGTACTGACCAGCTCCACTAGCAGCACCGGGAATTCCCCAGTATTTTTCAGCTTGTATATATCCTTGTGGAATAGCATAAAAAATGCCATCCCCTTTTCCATACTCATAATTTGTTAATGCCATAACTCTACTCCTTAAATAGAATGTTAAAATTTCATTAAGGAAGCATATAGTAAAAAAAATTGCCTGTCAAGTAAACTAATTTTTTAATATACCTTTATTCTGTAATTGAGCGCTTCAGCAATGTGTGCTCTTTTTACTTCTTCACTTTTTGCAAGATCTGCAATAGTTCTTGCAACTTTTAATACGCGTGTGTAGCCTCGATTGGAAATGTAATTTTCTTTCAGTACGTATTTTAGCAATTCTAACCCTGCCTGATCTGGTTCAGTAAATTTATTAAATGCTTCACCGCTTACTTCTGAATTGCAACGAATATTTAATTCACTATAGCGCTCAGTTTGAACTTTTCTTGCTGCTATCACTCTTTCTCTTATGATTTTAGTACTTTCTCCCTCCACAGAGATTTCAGGAGAGAGTATGCTAACGTTTGGCATTTCAATGCATATGTCTATTCTATCAAGCAATGGGCCTGATATTTTGTTTTTGTAATCTGTGCCACACTTTGGAGCTTTGTTGCACGATCTGCTTGCATCACCTAAATAACCGCACCTGCAAGGGTTCATTGCAGCAATCAGTTGAAAATTTGCAGGGTAGGTTATGTGAGCATTTGCCCTTGCAACGGTAACTTTTCTATCTTCAAGTGGTTGGCGCAGAGAATCAAGCACAAGTCTTGGAAATTCTGGCAACTCATCAAGGAATAACACGCCATTGTGAGCCATGGTAATTTCTCCAGGTTTTGCATTCTTTCCTCCCCCTATCATCGCTGGCATAGAGCATGAATGATGAGGTTCACGAAAGGGACGAGTTACTTTGAATATTTCATTACCAGTTTTTGTTATGCTGGAAATAATATTAACATCAATCATCTCCTGTTCGGTTAAATCAGGCAGCAATCCTATAAAGCGCTTAGCAAGCATTGATTTTCCAGTACCAGGAGGGCCAACAAGAAGCATATTATGCCCACCTGCTGCTGCAATTTCAGCTGCTCTTTTTGCAACAACTTGGCCTTTGATATCCTTCATATCGGGAACCAATCTTTTTTCTTTGGGTGCATCACTATAATTAAAAATTACTGGCTGAATTAATTGCTCACCCTTAAAGTGTCTGATAATATCAGTTAATTTCTCTATAGCCAGAATTGAAACATTCTTCACCCATACAGCTTCTACACCATTTCCTCTCGGGCAAATTACTCCTTTATTGTCCTTTTTTGCATTAATTGCTGTTGGCAGCACACCTGAAACTGGAATAACTCTGCTATCAAGAGCCAGTTCACCCATGATTATATAAGACTGAACTTTTTCAACTGGTATCACATTCATTACAACAAGTAGTCCAATAGCAATAGCCAAGTCATAATGACTGCCTTCTTTCAGCAAATCCGCAGGGGAGAGATTAACTGTAATTCTTTTTGGAGGTAGTAGTAGATTGATTGAATTTAACGCTGCTCTGATGCGTTCTTTGGATTCCGCAACAGTTTTATCTGGCAATCCAACAATATTGACTGCTAGTACAACATTGCATAATTCTATTATGCCTATTTTGATCAAAATTTGCAAGACTTTTTATGCGAAATACTATGTATAAGTGGTTGTGGTTGATTTCAATTTGATGAATTAACATTCTAATAATATTTTGCTTAGTCTGCCAATCTACTTGATCAAGCTTTGATTCAACACTTGAGGAAAAGTTTTTCAAGCTATCTGTAACAAGGCTCAATTCTTGTTGTAATTTCTTTTGATCAAGTACTTTTTCTTTTTCCTCCTCAATTTCTTTCAAATGCTGTTTCATTGTTGTAATTCTTGGCTCAAATTCTTCTTGGCTTATAAACCCTTTGGCATAGCTATCGATAAATTTTTTGATACTTAATCTTAACTTACTTTCTTGCTTTTCACGTGTTTGATTATGTAAAGGTTTTTTGTTCTCTGACAATCTACGTTGATATTCATTTGCAATCCTATCTGGCTCTTTTAATATACTCTTAACTTCCTCCCATACGACTGTATCGAGTACATCAGTGCGTATTGATTTATTATCGCAGATTTTATTGCCATTAAATTTGCTAGAGTTTGTACCAGAGCAACGATAGTAATAATATGTCGACTTTTTATGAACGTGGTTTGTACCACAATAAGTATATTGACAACGTTGGCATACCATTAAACCTTGTAATAAATATGTTTCTCTTCTTTGCCGTACTCTTGCTCTTTGTCTATTTTCAGCTAATTGTGTTTGCACTGAATCAAATAAATTTTCATTGATTATTTTTGGTACTGGAATATAAGTCCAATTCTCTTTATCACTATTAAAGCGACCACTTTTAAGTTTACCACAAGTTCCTTTTTTTGATTTTTTTACTTGTGGTTTTGAGCATGTCCTAGTTTTACCATAAGCTGCTTGTCCTATATAAGCAGGATTTTTTAACATGTTCCAAATAGTGCTCCTTTTCCAATACCTTTTTCCTGTTCGTGTTATTATCGGTATCTTATTCAGTTCATGTACAACTTCTCCTATACTTGCTCTTTCTTGGCCAACCCGACTAAATATTTTACGCACTATATTTGCCTCTTCTTCATCAACCTCAAATTGAGCACTTCCTTCACCTACATGTTTTGCTATGTAGCGATAACCGTAAGGCGCCCTACCCATCACACTTATACACCCAGCTTTGGCCGCATGAAGTTTACCTCTACGGTTTCGTTCCATAATCTTTGCACGTTCATACTCTGCTATTGCTCCCTGAATCTGTAGAAATAAATGGGAATCAGGATTATCATCAAACTTATGATTCAAAAATACTATTTCAGATCCAGCCTTTTTAAACTCTTCGAGTAAGATCATTTGATATGAAAATTTACGTGATAGCCGATCAGGTGAATGAATATATATCTTATCAATCTTACCTTCTGCTACTCTATCACGTAAACTCTCTAAGCCAGGACGTTCTAAATTTGATCCACTATAACCATTATCGACAAACCTGTGCTCATCTAATAACTCATGTCCATCACTACTAATGCGACGCTCCAGTTCTACAATCTGACTCTCTATTGTATTCTCCTGTGCCTGTTGTCTTGATGAAACTCTTGCATACAAGCTTACCGTTACCATTTTCTTCTACCTCCTTTATTTTATATTTCAATAATTGTTCATAAGCATTTGCCAAATATGTACTCGCCAATCTGTGAGGTTCATAACGGCAATTAATAGTTAATTCCCCTTTTTGCATGTTTTTCTTCCTGTGAGTTTTTTTATAAGGTTAGGAGACTCCTATTAAACTAAATCAACGCACACCTTATTTAAGAAAGCTGTCTAGTTCACACAAATTCTCCCTAATAAATATACAAGATTTGAAAAAATTATGTCCAAAAAATCTTTGCTTAAATTATCATATTATATATGATATAGCTTATTTAAAGTATCATGAATGTTTATCCAAGTAATGAATTCTGGGAGAGTGATTTAGAAGTTCCTGTTAACCTCTTACTAGAACGTTTTCAGGATTCTAATGTACGTCAATCTTGGTTAGATTCCCTTTCTGGTAAACAACTTAGCATCATTTTTCAGCATTGCTTTAAAAATCATTTAAATGGGCAACTTTTTCAGGACGGAAATTATGACGATAGATCCACTCAACAAAAACGTAAGATACTTACCAGTTACTCTGACTCTCTTTTTGACTATTATCTCATTAGCTACTTTGATCGTACAAAACTTGAGGCTACAGTTAGTGAAGTAGCAAGATTTGCTCTGACTGAGAAGTTAATGAGATCGTACCTGGTAAAAAACAATACCAAGTATGATAAAAGATCCTTATTGTTTTTACTATTTCACATAAATTGTGAACTTCTAAAATCTGTCTATCACTTTGATAAAGTACAAAAGAGAGGTTTCGTATCATTTGCTCTACAGAAATCACCAAGACAAATAAACACTTCATTCAAGGAATTTATGTCACAAGAAGCTGTAGAGCAGATACTGAAGTTTGAAAACCAATTGCAGGGTTTTTTCCATCATCAAGATCGGATATATATGTTTGTACGTCGAGGAAGTGACATGGATTTACTGCTTAATTCAAACAAAGTTGTTCATGGCCATAAACCTGAGTGGATGATTTTAGATTTTTCGATTGATGGTACAAAGGTTAATCTCTGTGCTAAAAATACCAATAAAGCTGTGGAAATAGCAAATAGTATTGTAAGTGGTTATTTTAACTGCGAATGTACTTTTGTAAATATACAAGATAAGAACTTTCCATTACAAGTGTACAAATTTCTTCAAGCATGTATAGATGGTTCTGACCCTGACATTTGTATATTTGAGTTAAATTTTAAGTCAGATTATTTTAAAAATAGTAATACATATCTTACTTTGAGTGTAAAGCCATATGATCCTATTGCACCAGAGTTACATATTTTAAAGCCAGCTATTGGCAACATACTACAATCTATTCAATCAGCTAAAGTAATGTTCCAAAACAAAAAGGTAACATTTTCTTTCAAAATAAGTGGGGAAGTTTATTATTCAGAGCATCCACTCAATAAAAAAGAAAGAGAGGACCTGAAGAAACATATGGAACAATCTTATGGTCTTAAAATCCTTTCACGAGCAAATTGCTGATCTTTTAAGTTTGAATAATTCCTGGATCAATCCAAGTCAAAATCATATTAAAGCAGCAAGATACTTATTTGATCTTGGATTGATAAAAATGCAAGAAAGGTGCTATATTGTTTGTTCTCGTGAAGAAGATCATCTTGATTGGCCGAATGTAATTGATCCAAGTTGTAGCAATGAGATTTTTATTGATCCAGACTTTGATGAAGCATGTGATGACGCTATTTGTGAAAACTGCTCTCGTCATATTTTGCCTAATACTTATAAAAAACAGAGATTTCATCTCTTATCCATATACTTAAATACAGAGAGAATCATAGACTGGTTTGAAATAAAGTTGAATGATTCAAGACTTATGTGGGAAAAAGTAGAAAAAGGAGTTTATTATATTTGTAATCAAGGTCGCATTGTAAATCTAATAATCCTTGATTTTTGTACTGATGCGATATTTTTAACAATAGATAAACTTAGAGTCCATCCGACAGTTCTAATAACTCTAAAAAAAGATATACCGAATCTATTATTGAGTTTATATGTAGTGCCAATGGTGAAACTGTTTTGTCAGCTTAAAACTTTAACTGAGATATTTCAAGAAGCAGCTAAAAGAGGAGTACCAGAGGTAGTAGAAAATACTTCTTTGCAAGTTTTACCAGCTTCATATATTTCGCTTAAACGTATTGAACCAATTATACCAACAAAGCTTTTGGAGTTACAAGTAGTTAAAGGTATGGTATATGTTAATAGTATTGAAGTTATAAATAAAAAAGCTGCATCATGTCTTAATATTTTTCGAATATTATTTAGGCAATTTTTACATGACTGCGAGAAAGAGTTACCACCTGAAAAACATACGCTTCTCAATATTAATCAGTTAGAAAAGCTCTTGGGACTTAATTTAGAAGCAGATTTAGAACAACAAATCAGAAAGCCATTAAATAAGATGCAAAGAACAATCAAATCTATACTTGCTGAGAAATTAGGATTAAGTATTGAACGTGATGATGTAATACAAACACTTGGTTGGCAAAGATCATCACATGGTTATCGTATTAACCCTTTTACTTTGACTATAAAAAAATAGAATCAACTATGTTTTTTAAAAATTTTCAGCTCCATGAGTAAATTTTCCAACTCCACGTGCAAATGGTCCTGTTTTTACATCAAGCCATTTATCTTCTTTTGAACCATTAGCCATTCCTTTAACTATTTGCTTTGCTTGTAAAAGCTCCTGAACTATACGCTCTAGTCTATCCCTTCCCATACTATGAAAAACTTCAGGCAATCTATGTCGTTGTTTATGTATTCCTGCACTTCCTGTATGAGTAAATGGATGTCCTGAACTAGCAGCTCGCGCAATTGAATCAGTAAGATATATTTTAAGATCTTTATCGCTAATATTTTGAGCTTTTAATTGTTCAGTGATGTCTTCCAATAGCCCTGTTTCTTCATTTCTTAGGTAAGTGCGTATGGTACGATCAGCCAGGCCATTTGCTTTAACAACAGCTCCATAAAATAGTGCATTTTGTCTTGGGATTTTTCCAATTGACCTAAAAATCATTGGTTTAGTCATATCTTCAACAGGCCAAAAAGCAAAAGAACACCTGACTCCATTTACGAGAGCAGAAGTGCCTCGAATAGCATCTCGTGCTTGCTCTACTGTTGATATAGGCTTTTCTCCCTTCAGCTTTCTCATATGATGTGCAGTAATTATTGAAGCTCCAGTGCTACATGCTAAATCAGACAATAAACACATGAGGTAATCTCCTACTGCTGGATCAGCATTTAAATCTGCATGAATGAAAGAAGCAAGAGGATCAAATATAATGAGCTTCAAATCTTTTACCTTGCTCAGCTGTTTCACTACAGACTCAAATTCTGGAGATATTTCTACAACTTTACCGCGAACATTCTTAAGTATGGTAAATGATCCTCCTATATTTGGCAGTGGTACAATAAATAGCCTGTCTTTATATTTTAATCTCTCGCATTTTGGATCAAGTCGTTCTAAGCGACGATGTATTTCATTTGTATCATCCTCTGCAGAAAATACCACCACAGATCCGTGTTCAGTAACAAGTTGGCCAAATCCACACACCTGATCTACGCTACCTGCAACCTTAAGGGCTAGGTCAAGAAGTAGCATACCTTTACCAGTATCACCCATTGCAGCCAAAATAGATGTTACACCCAAAGGAAATAATCCTTCAACCAAGAATCTTTGCTTTGGTACTGGGCCTACAAAACGCTCTACGCTCCAACTAAAAATATCAAGTGGTGGTTTAATAATTATTTTTCTTGAGTTTTTTTCGATAAATTCTTCAATATTTATTCCCTCTAACAGACAATCAGCAGCATCCCAACTCTTTGGTTTATTCGGTGGAATCTTAAGCATAGCAAGTGATGCAACACCAAGTTCTAAAAGTTTCTTTTCAACGTTTTTGGCATATTTATTACCTGCTTCATCGTTGTCTGGCCAAATGATAACATGTTTACCTCTAAGAGGAGTCCAATCTGTTCTATCAATAGGTGCATTTGCTCCAAACATCGCAGTTGTAGCTGTAATTCCTTTCTCTATAAGTGCTTCTGCGCATTTTTCTCCTTCAACCAGAATAACCTTATCGGACTTTAAAATACCTGGAATGTTGTAGAGTGGCCTGATCTCTGGCTCTTTGAATTTTTGTCTTTTAACATCAAATGGTTTAAACTGTTTTTTCTCTAAAGGAGGATCATAACGATAGACTATTACAATCAATTGGTTATTTTCATCGTAGTAATTCCAACTACAAGTCAGATATTGTTCTAGATTTCTGATATTGTTTTGTTTCTTAAGACCAAGCCATTCACTTATTGAAGCCATTACTTCAGGAAATTCTATTTTGGCATTTTTCCCATGTACCGTTGCCCAAAGATCAATAATGTCACCGCCTTCTCCTGTTGCAAAATCTTTCCATAATCCAGCTCTTTCGCCTGTTAATTCTATTACAGTACTTTTGCCTTTGTTACCCTGTACATCACCTACATAAAACTTATCACCACGAAATGTCCCTCTTGGTAGTAGATGAAAAAGACAAGATCTGATATTTTGCAAAAGCTGAGTCTTTAGCTCTACCATAGTATCCGTTTTTTGCGGACAAGTTAAGCCGTAGCTATAATTTTAGAATTCTGCCAACGCCCATTTACCCTGCTAATGAATTTTGCTGGTATTGATTTACCGTTTCTTAGTTCATATACTACTTGCAAGACATTTGCACGTTTACTTGGTTGAAACATTACCATACCAGATGTATAAAAGCTTCTTAAAGCATTAGCACCAATTAAAGCTTGAAAAGGGCTTTTTGCGAGTGTAGCTGTCGATACTTTTCTGGTGTGACGTGTAATAATGATTCCAGCCATAGGATTAATTATAGAACGTAGTTTTTCTACTCTGCTTTGCAGGCCAGAAAACATATTTTCATAGTCAAGAGAATCCAAGACGATAAGGTCTATTGTTTTAAATTTTTCTCCTATGATCTCTTTTATTCTCTCTATACCTTCATCGTTTAAAGTTAATCTCATCTTTGTAGTAACAATCAAGTTTTCTTCTGCTAGATTTGGCAGCCTTTGATTGGTTATGATTTGTTGTATTCGTTCCCTGATGTAATTGTACTCCATCTCATTTTGCAGATAGATTATTTTTAGTGGCCTTGCTGATTTCATCTTAAGAAACGACACTCCTGCTGCAAGATGTGCAAGCAAAGAGAGAAGAAAATAACTTTTGCCAACCTTTGGAGTACCACCAATGACTAAAAGACCACCTGGAGTGAGAATTCGTGGAGCTATTATGTCTTCTGGTATTGGTGATTGATCACTCAAGTACTGCTTTACAGAAAATATTTTTTCTTCTCTTTTCCCCCCTTTTTTTTCTCCACTCTTTGATTTTTTATTGAGCCACTTTCTAGCAGAATATATATCACCCTTAATTAAAATCCAAAGATCAATAATATCACCACCAGTTCCTTCAGTAAAATTACGCCAATCACCAGCTTCCTTACCTACTATTTTAACTGTAATTGTATTTCCATTTAAGTTTCCAATATAAGTTTTATCTCGGTAAAACTCACCATTTGGAAGTAGGTAAGAAACACACTCTTTGATATTATCAATTAATAATGCTTTTATCTTTTCTTGCTTTTTAGACATAAAACTCCCATACATATTTTTCATACGTGTAAAGTTGAGATTAGCTAGCTCACAAACAGTTTCAAAAGATTTTGAATTCAGCCAATTAATTGCTTCTTCTCTTAGCTTTGGGTTTTTTCCTACTGCGTCCTGAATACCTCTAGTAACGACAGCAGACCAAAGCTTTTCCTCGTCGTACTTCAAAACGGGACCCAATCAGATTCAATGCTATTGTTTTGTTCTGGAGTAACAACTGCAGTAATTCTGTTCCTGTCTCCGTATCTACTATCAGCTTCAATACCAACTTTTGCAGTAAACTCTAACCCGTTAAAATCAGCTATAGAGTTGATTTTTCTAGCAATAACTGCTTTCTCTGAAGTGTCATGTGCATGAATATTTCGTGCTGACTCCAAAATACTTCTAAGCATGGAACGACCAGATTCTCCCCAAGTATCTCCTTCAACGCTTGCTTTGCCACTTTTAATACCAATTACTTGAAAAATCTTGCGTTTTGCGTATGGACCTTCAGTGACAATAAATTCAGCGTTTAAATAGATGCTGCCGGTAGCATAGCTTTTAGTAAACCAATTTTCATAACCTCCAGGCTTGATTGTCATTTTTACCTTTACTATTGTACATTTTGGTATTAATCTACTTTGCGGTTTTACAGTGTTAAAGTCAGTTAACAGGTCTTCTAACATATATCATTCTCCATGTTTAAATTTTAAAACTTGCTTTTAATCTTTGTAAGCAGCTTGCCTAAATGCGGTTCTTCAACCATACTCAGGCGTCCACTGCGGTCTTTAGCTGGGTATCCCCAAGGGTTTAAAGTGTGGCAAACAAAAGAGCGCTTCTCCGTTCCATCATCTTTCTTGATTCCAACCATACTGATTACTTCGTCAACTATCCCAGGAATTTCACTAGCAGTTTTAGTTCCTTCGCATTGAGGTAGCCAAACTGGACGATTGCAGTCATCGAGATATTGACCTAAAGTGCCAACTATAATGATGTCTTTGTCTCTGATGTGTTGAAATTGATTGAGCCAAGCCATCATTTCCTGAGCAAGTAACCCATAGGCAACTCTCATATCCTGTTTTCCTGATCTCTCAGAAAAAGCTTCAGGTTGCATTTTTGCCCATAATAGACATAAACGTGAAGCAACGGTTATGCTATCTACAAAAATGCATCGGTACTTAGAAAACTCAGAGGAAAAATCTTTGTATTTACTAGATACATGTTCATAGTGTCTTTGGCTGTATGCTTGATCAGATTTCAGTGCAGGATTAGGCCCCCCTATAAGACAAGCAATATCTCTAGCCTCATTCCAAGTGCGAATCTCAGTTGAATCTCCTTTCCAGTCTTGTACAGCTAGAAGTCCTGCTTCAAAATCAAGACAAAGTGTTGGTTCATCTATGGTCTTTAGGAGACTTGTTTTACCAATACCATAAGGACCAAAGATGACCATTTTTACAGTTGATATTGTTTGCAATCTTTCATTATTATTCAAAATTTTAAGAACCATTATTTATCCATGCTACGATGTATATATATACAAGAAAGGCAAAAATTTTGTTCAATTTTTCTTTTTGCCTGCGTAGTAAATAGAAGAAAGTTTGGCACGTATCTTCTTGATAATATTGTTTAAAGTGGTTCTTGAAACGTTGTTCATTTTGGCAACTTCATGTAAGTTGAAAAATTTAAGTTGCTCACATATATTTTGCCATTCCTTTGGTAAAACCGAGATCATATAGTCTACATCAATGCGTTTTGTTATTTCACTCTCAAGTAGCTCTGTTACATCAGTGCTAATATAGTTATTGATGTCACGTTTTGCACATCGCTGTTTCTTTAACAGGTTAATAGCTTTATTTTCAGTTAATCTTGCTACAAAGGTGTTAAAGCTACTTTTATCTTCATCATACTGATCAAGGCATGGCCAAATTTCACAGAAGAGTTCTTGCTCAAGATCTTCGTGAGCTTCATTAATAAAGCACTTAGCAAGTTTCAGTCTATAAGCTTGATATTTTACATTTTTAATAACTATATGGTAGTTTTGTAATTTCATAACTTTCCTTAAAAACAAATTGATGCTTTTAAGGATGAGAGTTATTAATGCTGTTATGTAGGACAGGAGCAAAAATAAATAATACTGATGCGATTTTTAATCTATTGATATTCTGTTATTTTTTTTTGAGAATAATACTGATGCAATTTAAAATAATACAATTCAGGTTTTTGGAACCTATTTTGAATGGATTTCAAAGAATGGGTAGCTCAGGCTTCCTAAAGTTATATTAAAAATATATAAGAATTTCATATTTTGAAATTCAATATCACCTAAAGAGCTAAAAATGTGGATTTCGCTATTAAAAGAATAGCTTAAATTTTTAAGAGGAAAATAGTTGAAAAGTATGCTCTCTATAACCTTAAGTTCCGTTCCTAATTACTGGATTCCTAAATCAGGAATTAGGAATCAGGAATCTAAAACTAGCCTGTATGGCGGGTTTTCACCATGCGTTCCTAAAACCGTTCCTAGGAACGGCATATCTGAAGTCCGCCAATATGGAGGATTCTAGCTTCCTGAAACCCTTATATATAATATATATATATAATACATATATAAAAATATACACATATATAAAAACATATAAAATATCAGATTAGAATAATAAAAGAACCTCTGAAAGTAGAAAAATCATGTTTAGAAGGTTTTTAAATAAACATCTTCAAGAAAGAGTTAATTATAAAAAATTTTCAAAAATTGAAGATTTTTTGGACGTAATTTTTTCAAATCTTGTATATATATGTACTCGGCAATTGAAAGATTTGGTAAACAAACTGGCTGTAAAAGAGTTTTCATGTTAGTTGTTAAATTTCGAAAATTAAAGATTTTTTGGACATAATTTTTTCGAATCTTGTATATATATGTACACAACAACTGAAAGGAAATGCTCACCCTAGATCTTGGCAAACAAACTGGCTGGACTATTTTAAATGATGGAATAGTGCAAAGTGGAAGTAAGAGTTTTCATGTTAGCAGGTTTAGTGGTGGTGGAATGCAGTTTTTAAATTTTCGTAATTGGCTTAATTCACTTAAGTATAAATTTCCAGGCATTGAAGTTGTGTACTTTGAAGAAGTGAGAAGACACTTGGGAACTGATGCTGCACATATCTATGGAGGGTTTTTAGCACACCTTTCTGCTTGGTGTGAGGAAAGCAATATTCCCTATCAAGGTGTTTCGGTTAAGACTATTAAACGTTTTATAACTGGCAAGGGAAATGCAAGTAAAGCTGATGTTATTGAAGCAGTGCAGAAAAAGGGTTTTTGTCCAACAGATGATAATGAAGCAGATTCTTTAGCATTAATGTTCTATGTTATGAATTTTAGTAAAGATTTTAATACACTAGAAATATCATAAAAAGTGGGTCCTTTTGGCCAGAATAGCGGATTTGGTGGTCCTGACCTCGGGCCTTCTTTAGCGTTAGACATATTTCAAATGTTAACTACTTACGAAATTATAGCTGAGAAGTGCTTGAGCAGTGCTAAAAAAGGAGAAAAAAAGGTGAGAATTACGCAAGCAGAGTGGGCAAGGGAAAAAGGATTTTCGAGGCAATATGTCTGTTCTTTAGTAAAAAAAGGAATAGTTGAGCTGGAAGATGGACTTATTGACCGAGAACAAGCAAATGAAGCGGTAGCAGCAATAAGAGATCCAAGTCAACCACTGAGGAGAAAAGAGCGCGGAGAAACACTTTCAACGATATTGCTAAAAACGCGAATAAAAAATGAAACCGAGCGTGGTAAACTTTTGGAAGCTAAAGTGAAAGCTGAAATAGGCAAATTTGTGTCAATTGAAGAGGTAAAAACTGAAGCATTTAACGTAGCAAGAGTTGTTCGTAATAATTTGCTTAATATTCCAAATAGAGTTTCAGCACTACTTGCATCACTGAGTGACACTGAAAAGATTCATATGGTACTAACTGAAGAGATTACAAACTCACTCCAAGAATTATCTAATACTAAATTTCAAATATAAAAAAGATTTTGAATATAAAATGGCTGATAACTTAAGTTTGGAGTTAATAAAGTGTCTCATTAATCAACCTGGATTAGATGTTAATGTCAGAGGGTTAAACGGAAAAACTCCACTGCATTGCGCTATAGAGTTTGATGAATTAAGCATGGTGGATTTGTTACTCACGAAGAAGAATATTAATCCTTTTGTGGAAGATAATGAAGGTAAAACATCTCTTGATTACGCCAAAGAGGGGAAAAAAGCAGAAATATTACAAGCACTAATTAATAACAAATACGGATCAGAGCAAGATAGTTTACTTCATTTAGCTGCAATGATAGGTGAAGTTAATGCAGTTAGATATTTGATCAGAAAAGATACCGTCTTGTTAGTCAACAAAAAAGTCATAAAAATTCTCCAAATTGCATAATAAAATCAAAAAATACTTCCAACTGTGTAGCAGTATACAGATTATAGTTAGTGGATATGTTGATAAGTAAATTAGTTACATATAAAACAGCAGAAATTTACTTATCAACATATCCACTAACCAACAACATTCAATAAATTTGTGTAAGATGCCATTTTACATAAGATGAATTAGAAGCATTTTTTGATTTTAAAGTACTAAACCTTCAGTTAACCTTTTAGCCCTATAGTTCTTGATATGATCTGGATCAAAGGCCTTTTTTGAACTTAAAACACCAAAAACTATATGAAGTAACTTACGCATTGCAGCACCAACTATGGCCATAGCATGCTTGCCTTTCTCTTTTAATCTTTCGCAAGAAGCCATAATGATAGGATTATGCTTTTTAGCTGCTATAGCAGGAAAGTACATTGCTTTACGTAATGTTCGTGAACCGGTTTTACTTAATCTGGGCTTGGCATGTACGGATGAGCC
>NODE_11_length_24513_cov_1116.120002
TCCTTTCCAAAATCTCCTATCTATTGTTTCTTAAACCACTCTCCTGAACGGATACTTTTATTCAAATTTTAAAGGGCATTACAGGTGCTAAAGGGTACAGTTTAAAGTGGAATCACTTTAAAACGTAATTACAGGCTTTTTGCCTACCAATGAGACATAAAGTACGAAATATAAATCTTTGTCTCTATTTTGAACTATTAGCGGTAGTTAGCTGGTTCTTTACATTAAATAACTCAGCTATATTATAGTGCATTTTTTATATTAACTAAATCTCTTAATTGATCGTTGTTAAATTCTGTAATCCAACTCTCGCCACTACTTATAGTTAGGTTTGCTAATTCCTTCTTGCTTTGAATCATCTCATCAATACGCTCTTCAAATGTACCTGTTGAAAGTAGCCTGTACACCATGACATTACGTTCTTGCCCGATACGATAGGCCCGATCTGTTGCTTGTGCTTCCACTGCTGGATTCCACCATAAATCGTAATGTATTACATGGTTTGCCGCTGTTAAATTAAGCCCTGTTCCACCAGCTTTTAAAGACACTATAAGAATGTTGGACTGGAATAAGTTTTGAAAGTCATTAATCATTGTATCACGTGCTTTTCTAGAAAGTCCTCCATGTAAAAATGGCACTTCTGATTCAAACCTTTCTTCAAGTAGCCTAGCTATAATCTCACCCATTTCAGTGTATTGAGTAAATATCAATGATTTTTCTGCAACTTCACCAATACTAATCAATATTTCCTCAAGCATCTGCATTTTACCGGATTGTTCAATACTCGCACGCTTTTTCTTGCCAAACTGTGATGGATGGTTACAAATTTGCTTTAAAGCATTGATAAGTTTAAAGATTAGTCCCTTACGTTCAATCCCTTCACTTTTTTCTATCTTCTCCATAGTTGTATCAACAACCTTTTGATAAAGCGCTGTTTGCTCTGAAGTGAGGGAACAATAACGATTGTTCTCAATTTTATCTGGTAAATCCTGAATAATGCTTTTATCACTCTTAAGCCTACGTAACATAAAAGGGCTAGTGATTTTCATAAACCTTTCTAGACAAGTTTTATCTCTTGCTTTTTCAATCGGTGTTGCAAAGCTGCTTTTAAACTGCTTAGGAGTACCAAGATAAGATTTGTTGATAAAGTCAAAAATGCTCCAATACTCAAGCAACCTATTCTCAACAGGCGTACCACTCATAGCTATCTTATGTTTTGCTGCAATAGTTTTAATTGCCTTGGTTTGTTCGGTATTAGGATTTTTTATATTTTGTGCTTCATCAATCACGAGCAAAAACCAGCGAATTTTATTAAGTTCTTTTTTATCACGACGTGCAAGACCATAGGATGTTAGAGCTACATCATAATCACTTGCCAATTCTCGATTTTGTCCGTGATAGACGAAAAGCTTTAATTCTGGTGCAAAACGTTCCATCTCTCGTTGCCAATTACTTAATATGCTTGTGGGAGCTACTACCAAGACTCTGTCCCGATCCAAAAACCCTGTATTTTTGCAACACAGAATAGCTGCTATAACCTGTAATGTTTTACCAAGACCCATATCATCAGCAATTATGCTACCAAACCCGTTTTCTATGTTCTGTACAAGCCAACTAAATCCACGTTCTTGATATGGGCGTAGTTGTGCTATTAGATTATTTGGTGTAGTAACAGGTGTGTAAGTATTAAGTTTATTAAATAAGCTTGTAAGCTGCTGGTCAAATGCTACTTTAGTTTCATTTACTTTTCCTGTTAGAGCAGCTTGCATAAGCTCTGCTTGACTTAAATAATCAGGCAATTTATCAAGTTTTTTTAATAAAGCTTCTACCTCTTTGTCATCCAAAAGGACGTACTGATCGACTATTCGCACAAGCCTTCGGGAATCTTTTAGCAATTTTTTAAATTCTGTAACGCTTAGTTTTTTATCTCCTATTGCTACTTTCCAATCAAATTTCAATAAATTTTCCAGCGTTAAAAAGCTTTCGCGATCTTCTTTTATTTTATCTTTAGTAGACAAATTAAGACTTAATTGTGGTTTTAAGATTTTTTGTAAAGATTTCGGCAAAATAACTTTGATGCCTATTGCTCTTAGTACAGGCAAGATATGCAAAAATAATGGTGCAAAATTATCTAAATTAAATGATAATGTGCTATTATCGTCAATCGACTTTTCTAGTTCAGGTATATATTCAGACAAAAGTGCAAGATCAGATAAAATACTAAGCTTTACGTTTTGATTAGAGAGTGCTTTTTCCAGCTTGATGAATGACTTCTCATCATCCAGTGATAACTGTACCTCAAGTTCAAATTTTTCATGGTGATCTTTTATCATTAAATAGAGTTTGTAAGGTTTATCTGCTAAATAAAGACGTGAAAGCCAGAGATTAATTGCTTGCGGTATTTCCTTGTTGCTAAACTCAGTAAACTTGTATGATCTTCCAGTAAAGAATAATTCAAAGATGGATTTATCTCTATGCTTATCCAGTGATGCAGGAAAGTTATCTTCTATATACCCTAAAAGGATGAGAGAGATAGCAACATTTACTTGTTCCTCTGGTTCCATAACGATTTCTTGATATTTAATCAATAGAGGCGGACAAATAGATGATATCTTGCTATGAATTTCCTTAACTGACTCATTAAACAACGCCGGAATCCACCTAATTATTACTTCTCCTCTTTTGTTTTGTAATACTTGTGGTATTAGCGCTGACTTTTCCATTAGCATATGTGCAAACTGTGAAATCATATGCATGAAGCGAAGTTCAGGGTTAAGTTTGTGGAGTAACGAACTAGGAATATCATTTAAAAATCGTGCTACATCCCTCAATACATTTCCACTGAGCCTAAATAAATTAGTTGTACCATTGCTCACTTGAGTAAGGTAATGCTGATCATCAATGAATAGTTGAAATGTTTGCCAATTCTCAATATTTCCCCATCTTTTAATAAATAGCTCCTCTTCTGATAGTTCCTTCTTAGAAGCTGGATAGTACACTAATCTTCCTGCAGGATACTTTTGCCAATGCTTATAAGCTATCTGTAAGATATTATGAAAGTTTTTTTCAAAAAAAAGTGGATTATCTGTTAAAATACTACTGATACAATCAAAAAGGTTAGGAATAGTTGATAAATCAATATCATTTAAAATTGCTTGGTTATGTATTCTAATTTTAGAACATGCCTTAAATATATCATCTATCTTTAAAATGTTTTGAGCATTTTCTAATTTTCCATTCCCAAAATCATCGATAAGTGCTGACAAATTACAATTATGAATATTAAAAATCATGAAGGGGTTTTTATCAATTTCTGCAGCAATAAGATAAATTACAGCAGCAATGTGTTTACAAGGCATAGCCCAATCAGGACAACTACAACTTGCATTCATCTCCTGCCAATTTGAAGGAAATAATTTAATCCCAAGATCATTAAGCTTATCAAACAAGCTGGCTGATAATTGTCTATTTATCAATTTAGCTAATATAGCTGGTGAAGTTTCAATAATTTGACGAATGGTCTGTTGTTCTGATGAGCTTAATTCATTGAGTATAATTTTGACTTTATATGGTTGAGGTTTTGAACCACGATATGGGTAAGATCCTGAGCTATGAACTTTAGCTGTAACTATGTGACCATTAATTTTAATACCAAAAGCTCGACCAGTATTAGCACAAGTTCTGCCACGTGGAAGACGGTTATCATAATCTATTCCGTCAAAAGACTGGAGCCACTTCTTACCCCACCATGTTCTTCCATAAATAGTCATCTTGTAAAACTATATATTTTAACCTAGATAAGCTAGATGCTGATTCTATGGACGATTTTCTCTGAATATGCAAAACTCATCTTGAACTACTACAAAATGTTAATTATAACAACAGAGAGGGCAAAAGCAATAAACACTTATATCAAAGGAAAAATTGATTAAGGGAAAAGTGAAACTTTTTAAAGGTTGTTTAATACCTTTACACCTGTGATTGTAGCACTAATGTTGTGCGATAAATGTACAGTGAAAATGTCATCAGAAGTTACCCAATTATTGAGTAGTTTTTTTTACGGCGTCAAGACTCTTGCCAGCATAGAAAATATCAGTTCCTATATAAATATCCTTATGGGCTAAAAGAAACTTCTATTGGTTGATAGAAAACAGAAAAAAACTATTTAAAAAGTATACTCAACAATATAACAAGGAAGCATAAGTTAGGAAAAGTAGTAGGCCGTTGATAAGGATTTGCCTATTTTCTCGATCAACTAGCTTTTGTATAAGTACTGATGGGTCAATATAAATGAGTAGTTCTGGGAAGCTTACTTTATCGGCTAATCTATATTAGCGTCATAGAGGATTTATATATTTCAAGCATGTTAATTATTTTTTCTGGATCATTTAGGAAACTATAGTAGACTTTACAACTCATTAATTATCACTTAACTTACCTCCTAGTAAGTTCTTGAGTTATGTATGGATAACACGTTGATAATATTAGCAGCAGGAAAAAGCAGTAGAATGAATTCACAGTACTCAAAAACACTACACCTAGTAGGAAATTTTACTCTTTTAGAGCATATAATTCACAATGCAAAACCGCTGAGTTTAAAAAGTCTATCAATTGTCATTAGCAAGCCTTTTCTAAAGGAGTTAGAAAGATTTAGTACCTTAAAAGATATAATTGATAAATATAATATAAAATTGATAATTCAAGAAAATATTACAGGTACTGGCACTGCAGTTAAAATTGCCCTAGAAAGCCTGGAGCGGTTATCTGACCAAGACATAGTTTTAATACAGTACGGAGACACCCCGTTTATATCTAGTGATACAGTTATGAGAATGACTGATTGTTTAAAGTGTAATAATAAAAATTTAGTTCTTCTTGGATTTAATAGTCAAGATAAGCAATATGGAAGATTAGTAATTGATGATAATGACAATGTTCAAAAAGTCTTGAAAAGTGAAGATGAAATTCTTCTTGCAAACTCTGGAATAATGGTTTCATACGCTAAAGATCTTTATACCCTAATAAAAGAAGTAAAATTTAATGATTCGACCAACGAATGTTGTCTTAATGATATAATACCCATTGCAGCAAGCAATAACTTACGTGCAGGTTATGTAGTCGCTGACGAAAAGGAAGCAATGGGGGTAAATAACAAAGAGGATTTGGTCAAAGCAGAACGTTATTTTCAGGCAAATAGAAGAAGACAACCAACCCTTCTTTCATAACTATATTTTTTTATTCATTGATCCTTAATTTAAGTTGACATTTGTTTTATACTAGTTTTATAATGCTTTTTAAGTCTTACTTGTAAGATGATAGGTGTGAAAGATTTTCCTGGTTGTAGTGAGAGGGACACATGGGAATATTAATAACAGGTGCTGCAGGTTTGATAGGATCGGCTTTAGTAGAAAAGTTAGAAAAGCAGGGTTATGAAGTAATAAGCTGCGATATTAGGTTTCGCGACAACCCACTCAGTTTTTTTTCAGAAGATATAATGCCGCTACTCGCTAAGTGTACGGGGGTTATTCATCTGGCTGCAATTTCTAGAGTTATACATGGTGAGCTTTATCCTGAATTGTGCCAAAAAGTTAATGTCGATGGTACAATCCAATTCTTAGAATTCTGCAAGTCGCTTCCGAATAAACCATGGTTTATATATGCAAGCAGTAGAGAAGTATATGGAGAACAAAAGGAACTACCAGTTGCAGAGTCTGCTAGTATCAACCCAATAAATAATTACGCCAAAGGTAAAGCATTTATTGAAGAACAAGTAATAAATTTAAAAGGTTCTAACTTTAATGTAGCAATATTACGCTTCTCAAATGTATATGGTGGTTTACTAGATCATAGTAGTAGAGTAATTCCTGCACTCTGTATCAATGCATTGAAAGGCGATCCAATTAGGATAGAAGGTAAAGAATGTGTTTTTGATTTTACCTATTTGGATGATGTTATAGAGGGTATATACTTAACTGTTAAATATTTACAAAACGAGAAATCTTCTCTTCCTGCTATTCATCTTACTACTAATAGCCCATGTACTTTAGAAAACTTAGCAAAAACAATATTAAAAGTCACGGAAAGTGATTCTAGAATTGATTTTTATCCTCCAAGAAATTTTGACGTAACTAAGTTCCATGGTGATTTTACTAGAGCTAAAGAGCTACTTGGTTGGTCTCCAAAGCATTCATTAAAAGTAGGATTAGGTAAATTTATAAAAAGTCTACAAAACAATACACAAGAATATCCTAACAATATAGATATGGTAATATATGAAAATATTAAAAGTTATTCATGGTTACCCTCCTTATTATAGCGCTGGTTCGGAGGTTTACAGCCAAACTCTTGCCCATGAACTAGCCAATAATAATGAGGTACAAATATTTACTAGGCATGAAAACAGCTTCTTACCTGATTTCCATTATACTATAGCTCTGGACTGTAGTGATTCCCGGATCTTACTGAATTTAATTAATATACCTACAACTAAATATCGTTACAAATTTATCAATGAAGAAGTAAATATAAAATTTAAAAGAATAATAGATAACTTTCAACCAGATCTTATACATTTTGGTCATCTTAATCATCTATCAATTACTTTACCAGAAGTTGCTTTTAAAGAAAATATACCTACAATTTTTACGCTACATGATTTTTGGTTAATGTGTCCAAGAGGAAGATTTATTCAACGTAATTCTGAAGATTTGTTACGGCTTTGTGATGGACAGAAGGATCAAAAATGTGCAACCCAATGTTACAAGGGGCATTTTACAGGAGATGAAGAATTCTTGAATTCAGACTTAAATTATTGGGAACAATGGGTTGCAACTAGAATGAAGCAAACAAAGAAAGTAGTGGACTATATAGATTACTTCATTGCTCCGTCAAAATTCTTAATGGATAAATTTACTCAAGACTTTAATGTTCCGATAAACAAAATTTCTTATCTTGATTATGGTTTTGATCTAAATCGTCTTAAGAATAGAAATAGGGTGCAAGAAAAAGGGTTTATTTTCGGTTATATAGGTACTCATACTCCCGAGAAAGGTGTTGACCTATTATTGAAGGCTTTTTCTCGCTTATCATCTAAAGCAAAACTTAGAATTTGGGGAGCGGCAAGGGAAGAAACTAAAACTTTAAAAGCGATTGCCGATCAGTTTCCACATGCTGTTAAAGAAAGGATAGAATGGATGGGAAGTTATAACAATAAAAATATAGTTACTGATGTATTTAATAAAGTTGATGCGATAGTTGTTCCTTCAATTTGGGGTGAAAATTCACCATTAGTAATACATGAAGCACAGCAACTGAGTGTACCAGTAATAACGGCTGATTATGGTGGCATGGCAGAATATGTAAGAGATGGAATAAACGGACTATTATTTAAGCATAGAGATACAAATAGTTTGTCAGAAAAAATGCAAGTCCTATCTACAGACCAGGAATTATACAGTGAACTGACCCAAAGAGGCTATCTTTATACTAAAAATGGTAATGTACCTTCTATAAGTGAGCATACTGAGAAACTTAACAAAATTTACCGTAATGTTATTGAAAATAAAGGCAAATCAGTGGCTACAAAACCTGGTCCTTGGAGAATTACTTTTGATACTAATCCAGATTACTGCAACTTTGCTTGTGTAATGTGTGAATGCTTTTCACCATATAGTAAAGTTAAAGAGGAGAAGAAAGCTAAAGGGATAAAACCCAAGATAATGTCAATAGAAACTATCAGGAAGGTAATTAAGGAAGCAGATGGAACACCTTTAAGGGAAATCATTCCTTCTACTATGGGTGAGCCTTTAATGTATAAAAGCTTTGATGAAATAATCAATTTGTGCCATGAGTTCGGCCTGAAGCTTAACCTCACGACCAATGGTTCTTTTCCTATTAAAGGAGCTAGAAAATGGGCTGAACTATTGGTACCAATTTTATCTGATGTTAAGATTTCCTGGAATGGGGCAACTAAAGAAACTCATGAAAGAATCATGAAAGGTTCAAAATGGGAAGTAGTGACAGAAAATTTAAAAACTTTCCTTGAAGTTAGAGATAAATACTTTAGCGATACAGGTGAAAGGTGTACCGTTACTTTACAATTAACATTTTTAGAAAGTAATTTACATGAACTTTACGACATAGTTGAGATGGCTATAAAAAATGGCATAGATAGAGTTAAAGGACATCATCTTTGGGCACATTTTAAGGAAATTAAGGATCTATCTATGAGGAGAGATGAATTAGCAATTAGTAGATGGAATACGGAGGTGGGAAGGTTATATGAACTTAGGGATAATATGCTATTGCCAAATGGTAAAAAGATAAAATTAGAAAATTTTACGATCCTTTCTCAAGAGGGTATCAAGGATTTGGCTCCAGGTGGTCAGTGCCCATTTTTAGGTAAAGAAGCATGGATAAACAATGAAGGCAAGTTTAGTCCCTGCTGTGCTCCAGATGAACTACGCAAAACATTAGGAGATTTTGGCAATGTTAATGAAGTTAAACTGGAGGAAATATGGCAAAGTAGCGAGTACCTAAACTTACAAAAGAATTATTTAAACTATGAATTATGCAAAACATGCAACATGAGAAAACCATTAGTCAATTAATGAAAGATAGTGAGTACCTTAAATCTATTAGGGTTTCCCCCTGTGAAAGGTTTCACCAATTGTCAGAAAATCCTTTGTACAAAAATAGATTTATTAGAGTTGATAAATTTCACGAGCCTGGCCTTGCACCAGTTTATGATGAGACAGGCGCTTATCACATCGATGCAATGGGAGAAGCAATTTATCGCGACAGATTTTTAAAAACTTTTGGATTTTACTGCAATAGAGCAGCCGTAGAAGATGACACAGGGTATTACCATATTGATCCATCTGGATGTAGAGTATACAAACATTCGTATCAATGGATTGGAAATTACCAAGAAGATATTTGTGTGATTAGAAAGCATGATAAGTTTTTTCATATTGATTTGAACGGCAATAGAGTTTATGAGCAAGAATACAATTATGTTGGGGATTTTAAGGATGGTATCGCTGTAGTCCATAAAGATGGTAAAGCTACACATATTAATAATCATGGAAAGTTAGTACATAATAAATGGTATAAAAAGCTTAATGTTTTTCATAAAGGATTTGCTATTGCAGAAGATAAGCATGGCTGGTTTCATATAGATATTAATGGCAATCCTGTTTACCGGCAAAGATTTAAAATGGTAGAAGCATTCTATAATGGCATGGCAAAAGTTGAAACTTTTGAAGGTGTATTAGGACAGATCGATATTACCGGAAACGTAAAGTTTAGTATTTTTGATTTAGATAAAGAATCTCAAGTGCATAAGATTTCTGCAGAACTTTCAGCCTTTTGGAAAACTTACCTCGCAAATGTTGCTATTGAACTTGATTTGTTAAATATCTTACCTGCAACTATGCCAGTTTTATCTCAAAAGTTAAATATTATCGTTCCAAATCTAGAAAGGCTGTTAAGGGCGTTGTGGGAAATAGGGTTTATTGATTACGATAAGAACAAGGACTTATGGCAACTATCATCAAAAGGTAAGTGTTTTAAGGAAATACCATTTTTGCCTAAAGCAGCAGCAATGTGGGCAAGGGTTGCCGCTGAAAAGAATTGGTTAAAAATTGCCGATATATTAAGGCAGGAGTCAATATCTTCATTTGAATCTTTTAAGGAGAAAGAAACATCAGAAGACAGGAAAATAGCGTTTTACCAAGCATTGCTAGGATATTCCAGGTTTGACACTAAAGAGTTTAATTCTAGGGTTAATATAGATGGTGCTAAAAATATATTGCTATTTGGCGTACACTCTTTATTTCTTGCTTATTCTGATATACACAATAAAGGTTCTATAGGCTTATATTATTACAACGAACATAAAGTGCCTAGGCAGGCAGTAGAAGATTTAAAAATTAAACTCATAACTCAAGAAGAATTATCAGCTACAAATTATGAATTAGGTGTCTTTTGCCGCTTTCTGCAGCATTATGATGATAATAAGGTATTGTCTTATTTAAAATTGGTAAAAAATAAAGGAATACCACGCGTTTTAGTGATAGAAACTATCCTAGATTACTACTCCCCAGTGGGAGGTTCTGTAGATATTAATGTAATGGTTGAAACAGGGGGTAAACTAAGGACATTGAGCGATTGGAAAAGAATACTAAAACAAGTAAAAGGGCTTAAAATTTTTAGTATTGTACCTTTAACAGATTATTTATCAGTTATTGACATTAGGTGTTAATATATGAAAGCATTGCAAAAAAATGGTTTTTTTATTATCAAAAATCTAGTTCCTTTAGAGTTAATAACTCAGTCTTTAAATGATATAATAAGCAAGATATCAAAGTTATCTCAAGAATTAGGTGTTTCAACTTCTGACTATTTAAACTGCACTGGAAGATGGGGTACATCATCTCAGGTAACTAGAATTGTATCTCAAGTATTAGATAAAATTATTAAAAATTATCTTGAAAAGTCACTTCAATGCCAGATACTGCAGAAAAAATCAAATGTTATATGTAAAACTGCTGATTTAATAGATGCAGTTCCCTTCCATCAGGACATCTCTTATAGCTTTAATGACCCTTATCATTTTTCTGTTTGGCTAGCTTTGAATAATGTCAATAAAACTTCAGGTGCACTACAAGTTATAGAAGATAGTCACAACTGGAAAATACAGCCTCTAGTTGATTTTTGGCATCCATACTTTTTGGATCAATACTCGGATAACCGGGAAAATTATAAAATTAAGTCACTACCTATTTCAGCAGGAGATGCGATAGTTTTTGATTCACGGTTATGGCATGGTAGTGATAAGAATATAGATGCTAAAGATAGGTTTGCTTATGTTACGAGATGGGTTGTAAAAGATAAAAGTCTTCCTTGTGTGCCAAAACCTCAGCCTTCAGTTTTTGGTATATTAAACTGTGGTGCATTAACAGAATTTATACTGAGAGAATACTTATCATTATTTCGTCGCCAGGAAAGTATAAAAACAAAAAATATGGAAGAACTTATTAAGAGCTGGTTAGCCTTTATTACAGACACAACTACAAATATTTCTGAGGTCAACACTGCTGAAGCTAAGCGAGATTTATATAAGCTACTTATTCTGAATCAAGCGTCAGCACTACATGATGCTGGAGACATTTCAGGAAAAATATACAAAAATTTATGGTTTTCACTGCTTGTATTTCTCAATAAAAAAGTCAATGTGGTGGAGCTAGCATTATAAATGAACAAAAGTAGAGTTGGTAGTTTCAAGTATATATTGGTGTTCATTTTGAATATCTTATCCAAGTTTAAGCTTAATGTGCTTGTAATGTTCCTGGTTGCCCTAGTAGTGGCTGTTGATTTATCTTTTAGAAAGTATTTAGTAAAAAATATCTTAGATACAGCTGTAAAATATCAAGAAGGTAATGTAATTGAAAATCTTTTATTACCTGTAAGCGCTTATGTTTGTATGGCATTACTTATTACTACTGCTTTTAGATTCTATGGCTATTTTGTTGACATTCGAATGTTTACCTCAATGCGTCAAAAAATAGCTGATATGTCTTTTTACAGGCTGCTTCAGCAAGACCATTCCTATTATCAAAACAACCTATCCGGAAGTTTAGTATATAAGGTCAGTAACTTAATGGATAGTGTGATAGAGCTAATAAGACTGCTTATAGACTGTTTCTTTAGTTATAGTATAGCATTAATCTTGGCTATTTATACTTTATCACTAGTAAATATAAAGTTTGCAATAGCTACATTCATTTGGGTGAACATTTTTATTTTGATTTCGGTTTTCAGTTTTCGGGTGCTTACCGGATTAGCCGATGATCATTCTAAACAAAGTTCACAAGTAATAGCGGGTATAGCCGACAGTATTTTAAATGTTATATCAGTAAGGTTATTTTCTCGGCAAGCGCATGAGAGGCATAAATTTTTTCAAGTATGCAAGAAAAAAACTATTGCAGAAAGAAAATTACAATGGGCATACTTTTGGCTTTGGTTTATATATGGCTATTCATTTGATATACTCCAAGCAGTAAACTTGTATTTTTTAATTCATGATTATCAATTGAACAAGATTGCAATAGGAGATATTGCTCTTGTACTTGGAATTAATATATCGATTATAGAGTTTCTTAACCATCTAACTAGGAATCTTACCCAATTTTCTACTCATTTCGGCAAAGTTTCAGATGCATTGCCAATCTTGACTACCGTACCAGAAATTCAAGATAAGGAAAATGCTAAAAAATTAAATTTATTAAGTGGAAGAATAACGTTTAATAATGTTTCTTTTTCTTATGAGGGTCAGAAGTCATTATTTCAAGATTTTTCAGTTACCATTAATCCTTGCGAAAAGGTAGGTCTAGTTGGTTATTCTGGAGGTGGTAAATCTACTTTTATAAACTTAATCATAAGGCTATTTGATGTTAAAAAAGGTAATATACAGATTGATAATCAAGTAGTATCGGAAGTTACACAGAGTTCTTTGAGGCAACAAATATCTGTAATACCTCAAGAACCATTGTTGTTTCATGATACTATTTTAGCAAATATTATATATGGTAAACTTCAATCTACTATCGAAGAAATAATAAGAGCTGCAAAGCTGGCTGGTATTCACGATTTCATTATGACTCTACCCGATCAATATGAAACTGTAGTCGGAGAAAAAGGCATAAAGCTATCTGGAGGGGAAAGACAAAGAATAATCATAGCGAGAGCATTTCTAAAAAACGCTCCGATATTATTTTTCGATGAGCCAACTAGTCAGTTAGATTCTATAACAGAGAAAACAATTCAAATGAGTTTATTTAAGTTGATGGAAAATAAAACCACCATTACTATAGCACACCGTATTTCTACACTTTTACATATGGACCGAATTCTAGTATTTAACAAAGGAAAAATTGTCCAAGATGGTAAACACGCTGAATTAGTTTCTAAGCAAGGTCTTTACAAGGAACTTTGGAATGCTCAAATTGGTTGTTTGAATGGCAAAAAATAAGATGGAAAAAATTATTGATCTGAGAAGTGACACTACAACTCTGCAGAGCTCCAACGTTATACATGCAATAAGTAATGCAACTGTTGGAGATTTTGCTTATGGTGAAGACAAAAGCTGTAATGACTTATCAGAATATTGCAAACAATTATTCAAAGTAGAAGAAGCATTATTTGCAACCAGCGGTATGCTTGCAAATAGATTAGCCATTGCCAGTCAAACAAGTCCTGGTGATGAACTAATAACTCATTATAATTATCACGTTAATTTTTTCGATAGCGCAGGCAATGCAAAAGTAAATAATATCGTATTTAATTGTATTAGAAATAATAGCGGAATCTTAGATGTTGCTGAAGTAGAATATGCTATTAATTCTAAGCCAAGGTACAAAATTTTTGCTCAGGTGAGTCTTGTTTCTATAGAAAATAGTATAAACGGGTTTAATGGTAAAATTTATCCTTTTGAAAAACAAGTCGAGTTATATCACTTTTTAAAAGCTCACAATGTAAATCTTCATTTAGACGGTGCAAGAATATTTAATGCTCATGTCGAAACAAATATTGCTTTAGCAGATTATGCTAAATATGTGGATACAATGAGCTTTTCTTTTACCAAAGGACTTGGAGCTCCTTTTGGTTCAATGCTTATGGGTAAAAGAGAGATAATTGAAAGGGCTAAAAAGCTACAGGTTTGGCTAGGTAGTGGTTATCATCAGATAGGGTATTGTGCTAATGCAGCAAAGTATGTACTACAGAACAATATTTCTAGGCTTAAAGAAGACAATAAACTCGCCAAACTGTTTGCAGACAAGATTAAGGAAATTCCACACATAAAACTGGTACTACCTTATCCAGAAACTAATATAGTAAGCTTTAGTATAAAAGCACTAAATGTAACTAATGAGGTTTTCTTGAGTAAGTGCCAAGCTTATGGTTTATTGCTTTTTCCTTGGCTCGAGTCTCATATAAGAGCAGTTACCCATCTTGGCACAAAGGAAACAGACATCATGAAAGCTGCTGAAATTATAAAGGAGGTTGTGTTAAATTTAATATGAGAGTAAAAATAGATTTCTTTAGCGATTCAAACACTGACCCTTCAGCTAAAATGAGGGAAGCGATGGCTAAAGCAAAAGTTGGAAACGAAGCTGCATGTGAAGATCCAACTGTGAACGAATTAGTGGCAACCGCATGTAAAATATTAGGTAAACCTGCAGGAATCTTTTTGATTTCAGGAACGATGTCCAATGTAATTGCTTATAAAGTACACATTCAAAGACCTGGTGATTACTTGCTGCTTGATGAAACTTCACATCCACTCATAGTACAATCTGGCTTGATCGCAGCCCAGGCACATGCTACTCCTTTGCCCATCAAAGGTACAAGAGGAATATTTACTGGAGAACAAATTGTTGAGTTTATTACTCGTCCTAGTTTAAGAAATATTCCGAGAGTTGGGCTTGTTTCTATCGAACAAACGACAAATTTTGGTGGTGGAGCTGTGTGGCCTTTAGAATATATTCAAGAGATCTCAAGTCTCTGCAAAGAGAATGACGTATTCACTCATTTAGATGGAGCAAGACTGTTCAACGCTTGTGCTCATACTAAAATATCTCCAAAGGAGTATGCAAGTTATTTTGATTCGGTATTCATTGATTTTAGTAAAGGATTAGGTGCTCCAATGGGTGCAATATTGCTTGGAAGTGAAGATTTTATTGAAAAAGCTTGGTACTATAAGTTTCAAATTGGCGGAGGTATGCACCAAGCTGGCATTATTTCAGCTGCATGTTTATATGCTCTACGTAATAATGTAAATTCTTTAGAAGAAGATCATAAAAAAATGCAGCACCTTATAGAAGGCCTAGACTCCATAGATCAAGTTATAATTGATATCGACCTGTATAAAACTAATATAGCGTATTTTTCATTACGTACTAATTGTATATCTACTCAAGAATTAATAAACGTACTAATGACAAATTATGGAATTAGAATGGCTAACATCAAAGGTAAAATCAGAGCTATAACACATAGAGATATAAGCTATGAAGATATTAATACTACTGTATCTGCTATAAGAAAGATACTAAGTAATTTTCTGCACTAATTGTTTGCAAACTTCTTGTCAAACAATATTATACCAATATAGTATTATGCTAGCATCTGCATAGAGCTATTTGGGAATAGGTGTGAACTTTGTCTTCTTTCAATATTTACTATTCTTCTGTGGATATATGCTGCTTTATTTATCAAGACAAAGTATACCAATTGCTCTACCACTGTTAATAGATACTGACCATGTAAAATTAAGCTATTTTTTTGCCTGCTTTTCTTTTTTTTATGGAGTATCAAAATTTGTTAATGGAATAATCATGGACTCCAAAAATAATCCATTATTTATGTTTGGGCTATGCAATATTGCAACTGGATTATTAACCATTGGTATAACTTTATCATATAATAATCTAACTTTATTACTGTTAACATTAATATTATTAGCTTGGACACAAGGGTTAGGTTGGCCAGCTATTACCAAGTTTATGGTTACAAACTCTAGCATCTCTTCAATTGCATCATCATGGGGAGTTATGAGCGCATCTCAGCAACTTGGTTCTTGTATTACTTTAATTGTATTACCAAGTATAATTAAAATATATAATGCAAAAAGTGCATTTTTGTACTCTGGTTTCTTATGCTTACTTTTTGGAATTTATATAATATTAAAGGCATATTACAAAGAAAGTGCCAACTTTACTACCTATTATAAGGTGCAGAAATCTCAAATAGGTATCAAGGTAACAAGTTCCATATGGTTTCTATGTTGTGCTACTTTTTGTGCTTATATTATAAAAATGGGAATCTTCTTTTGGTTTCCTATAATTTTAAAGAATAAATTACAAATTTCTCTTGTACAATCCTCACTAATAACAGGCGTATATGATTTAGGTGGAATCCTTGGAACTTTAATAACAGGAAGAATTAGTGATATGTACTTCTTTCAAAATAGAAGCTTGCTGGCATCACTTTATATGTTGGGTATAGCACTCACTTTTATTGCAATGAACTTTGGTCAAAACATAATTCTTATGAACCTTTGTGCAATCTTATCAGGATTCTTTATATTTGGAGTGCAAGTACTGACAGGTGTTATAGCTGTAGAAATTGCTCCACAAAATAATGTATGTGCAATTGTAAGCTTAACAGGATTATTTGGGTATATTGCAAGTTCAATATTTTCATGCGTGCTCTTAGGAGTACTTGTTAAGCACTGTGGTAACAGTATTATGTTTTCATTTTTTTCCATTTGCTCTGTTGTTGCACTCGTTTGCTTTTCCATACTATCAAGCAAAGATCTAAAAAAACTAAGTAAAGCGGTGTAAAAAAAATTTCTCAACAGTTAAACTTTGTAGATAGATTTTTTACCCAAGGAATAAACATGGTAACCATATCTTAGTAATAGCTCGCTATCTAATAAATTACGGAAATCAAAAACATTAGGTGCAGCCATAATACTCTTTAAACTTGCAAAATCTTGATTTTTAAATTCTTTCCACTCCGTTAACAATAACAAGGCTTCCGCGTCCCTTGCAGCCCCTATAGCATTGTCCGCGTATTCTATATCCTTTAGAACTTGCCTAGCATTATCCATCCCCATTGGGTCATATGCAGTAATTTTAGCCTTGTTATTCACTAACAATTGTGCAATATCTATAGCTGGGCTATTTCTTACATCATCAGTACCAGACTTAAAAGTTAGCCCCCATATTGCTATTTTTTTATTTTGGACTCCATTTAATACATATTCTACCTTTTTAGCAATGTTTGTTATATGATTATAGTTAGATTCCTTAACTGAATTTAAAATTTGTAGCTTGACATTGTGATCTTCAGCAAGCCTTATTAAAGCTGACAAATCTTTAGGAAAACATGATCCTCCAAATCCTGGACCAGCTTTGAGAAATTCCTTACCTATTCTATGGTCCATTCCCATACTGTTAGCTAAAAGGTCAATGTCTGCTCCTAATAGCTCACATAAACCTGCCATCTCATTGATAAAAGCAACCTTTGTTGCTAGAAAAGCATTAGAAGCATATTTAATCATTTCAGCAGTAACTGTATCAGTGACTATTAACGGAATATTCTTATCTATAAATGATCTATATATAACTTCTAGTTTTGCTCTAGCTAGCTTAGTTTTTACTCCTATTATTATCCTATCTGGGTATAAAAAATCTGATACTGCAGAGCCTTGCTTGAGAAACTCTGGATTAACCCCCAAATCAAAGTTATAGCCCTTATTAGATAAATAATTATATATATTTTCTGCAGTACCAGGAGGAACAGTTGACTTTATCACTATTAAGCAATCTTGATTAACTCTCTCAGAAACTTCACTTACTGCATTATATACATTCTGTAAATTTGCATTTCCTAGGGAGTCTGATGGAGTATCTACAGTTACAAACACTACTTCTGTGTTGGGATTTATTTGAGAATACGAATCGAAGAATCTTATCCTTTGTAACTTTATATTATTCTCTAAATAGTCTGCTAATCCAGGCTCATATATAGGAATTTTTCCTAATTTCAATAACTCAATCTTCTTAGTATTTATGTCAATGCAATCAACGTTATGACCCTGCTCTGATAACATTGCACAAGATACTAAACCTACATACCCTATTCCTATAATGGTTATATACATCTTGTCATCACCTTAAAAATATCCTAATGTAGCTCAACTGCTTAAACATTTAAAAAGAACATCATTAACAATTAGAGTCATAAATTTTTACTCTAGCGTTGCATACATTATTTTTCTTAATTACTTTACTTTCTGAATAAACTATAAACAAAGTCGATGGTATTAATATTAAAATACCATACAAAGCACTTTTATCAGGCAACTCATTAAACATAACATATGTTACTATTGCAGAAATTATTAGCTCTATGTATCTATATGGTGCAAGTGCAGTAGCATCTGCAAGAGTAAAAGCTTTTAATGTGAAGAACAGAATTAGATTTGAATTAATTCCCAAAATCAGTAGTAATACTAATTCTAACAAGGAAGGCAAATGCCAATAAAACAGCAAAGGCACAGTGGAAAAAATAGTTGTTGTTAGAGCTGAATAAAATAACATACTTATTACGGACTCTTTTATTGCGAGTTTCTTATTAAGTATGTCTAATATAGCAAAGATTAATGTAGATACAATAAAAATAAGAATTTTAGGATTAAAGTCTTCACTATAAGCTTTGGTAGTAATAGCAATACCAACAAAGCCAATAACAGTTACTGACCATCTTTGCCAAATTATATTTTCATTTAGTAAAGGGATTGCAAGAAGTATAACAAATAATGGTATAGAAAAACTTATAATTGTTGCAGTTACTATGGGAAAAATAGCTAACCCATAGGTCCACAAGGTTATTCCAACAAATAACAATACTCCTCTAGTTATCTGAATAGATATTTGACTTGTTTTAAAAGCTTCTCTTCCATAGTAAAGCATAAAAGGTACAAGGGTAATAGTGCTAAATAAAAAGCGGAAAAAGATTACTTCAAAACTTTGGAGATGTAAACTTAGATATTTTGATATAGTATCATTAGCTACACTACTAAGTAAACTGAGTATAAACCAGGTAACTCCAAGCAAATAAGCTCTTAATCTGTGATCCATAAAACTCCCAATTTAATATTTTATGAGATAACTTTACTATAAAAAAGATCAATACTAGACAAGTTTTCCTCTATCTACTGTTTAACCATATTCATAAATATTTAGTAGAAATGATTTGAGAAGTATTATATAAAGTGCAGCTTTATTGTATAATTTTAATAAACAGAAATGCTAACTGATTTTTTTGTAATATATGATAATACTTGCGAATACTATCACATTATCAGGAAAAGTAATCGGGAGTACTGACGGCTGTGGCAATTTTACCAACTAGCTTCTCTGCTAGCATTAGCAATATGTGTTTTCAGTGTTAGCTGTGAAGACGTTAAAGAAAGTTATCAAACAAGCAAATTAGCAGCAAAACTTTACGAAAATGCTTCAGTTGAGTCAGCTAAACAAATTTTCAGAATAGATGTATTAAATACGTAACCATCTTTACTTATATCTTAATATAATGTTTCTCAGTACCGTCTTTAACACAATTCAATTTTCACACTCATCAGCAGTTAGGCCACTTGCTCGCACAATAATATCAATTGCAACACCTGCCTTTGCTAGATTTTTCGCAACCCTGATTTTCTCTGCTTTTTTAACTTTTTCCTTGCCGCTTTTCATATCTTCAGATAGAGATTTGACTAACGCATCTAATGATTCCGGTTCTCTGTACTCGTTTATTAAACTCAATAGCTTTTTACTTTCTCTCGTTTCAGGTAGCAAGACTTTAATATTTACTGATAATGCTCCTGCTATTTCATATAATTTATCAAATAGTATGGTAGTATAACCTCTTTCATATTCATGTATTTCCTTGAGTGTTACGCCAACTTTATCCGCTAAATCTTTTTGAGTATACCTTCTTATTAACCTCCATTCTCTTATTCTTTGCCCTATTCTGTAATATATAGAATCAGTGCAGATTTCTCTCTCTGTATTATCATACTCGTAAATAGATAAGCCGGTTGCCTGGGAAATTATGTCAACTGAAACTCCTTCTTTCACTAGATTTTTTGCTATTTCCAACCTTGCCTCTTCTTGATTAATTTTTTCGCTAATATGAACAAACCTGACTAATGAAGGTACTATTTTGCCTAACTTTTGATTCTCATATATTTTCGTTAGATAGAGTATTTCCTCGTCTTCATAGCTGTCTTCCCTTACTATTACTGGTTCGGGTAATAAATCTATAGCATTAACTGACAATACTCTTGCTATTACATATAGTACTTCAATTGGAATAGGAATATACCCATTTTCATAGCTGTTTACTTCTTGGTATGTTAAACCTATTTCACTTGCCAATTCTACTTGAGTATGCCCTCGCATTAACCTGCTATCTTCTATTTTTTGTCCTATTTTGTAGCTTATAGAACTAATATCGCTTACAGAAACAAACATATATACCTTACTTAGAAATAAATTTTCATGCAATTTGATCAACGGATAAACCGATTATTTGCAAAATAATATCAATAGAAATTCCCCCTTTTACTAAATCCTTTGCAACTTTAATCCTTTCTATCTCTCTCACTTTCTCCTCACAAATCCGTATCCCTTCAAACAAAGACTTTATTAGTGCATGCCGTAGTTCTTGGCTCTCAATTTCTTTGTATTCTTTAATCAAATCAGGTAGCTCATTTTTCACTTTACTCCCTTCCTCTATTAGTAGATCCGTAATATTAATCGATAATGCTTCTGCCATTTCATATAATTTATCAAGTGGAACAGCAGTCCTTCCTTGCTCATAGTTGCTTATTTCGTCACGTGTTGTACTCATTTTTTCTACTAAATCTTTTTGAGTATACTCTCTCACTAGCCTCCATTCTTTTATCTTCTTTCCTATTTGGCAGTAAATAGAACCTCCTTTTTCTTCAACGCATTCATCAGCAGAGAGGCCAATTGTTTTTGCAACAATATCAACAGAAACTCCTGCTTTAACCAAACCTTTTGCAATCTTTATTTTCTCTGCTTTTTTACTACTTTTTTCACTAACTTGGACAAAATTGGTTAGTAAACAAAACATCTTACGTAACTCCTGGTCATTAATCTTTTTATATTCTCTTACTAGATTTAAGATTTCTTCTCCCTCATCTTCAAGACAGCTTTTTGATATAGGAATTAGATCCGTAATACTGATTGATAGTGCCTCAGTTATAGCATATAACCTTTCAATTGAAATTCTACGATTCCCTTTTTCATATTGAAGTATTACCCAGTACTTTACACCAAGTTTCTCTGCTAAATCTTTCTGAGTATACCCTCTCTCTAACCTCCAACTTTTTAATTTTTCTCCCACTTTATAATCTAGACTTTTTTCCACAAAAAGAACCATACATATAATATTTTATACTATAGCTCAAAGGCTCCAGATATAATAGCCAGACTCTGGAACCTTTAAATTGATGAATTAAAGTGCCCTACAAGTTTCTTTACTATTTTCACGTACTTTGTCTGCCCATGAAAACAATTTTTCACTTACTTCCTTCTGCTTTTCACTCCATATGCCGCACCTAGTGAAATTACCTCTTTCTACCACTTTCTTAAGTTTCACTCCCCCAAAAAGGCAATTTTTTCCAATTTCTTCTCCTCTTTTTTGTAATTCAGCCCACATTTCCTTATCCGCTACTTTTACTTGTACCTGACTGCAGTTTTTTACGTCCTGGTACAATACAATATTTAGCTTACCAAGGCTTGTAGGAAATTCTAACACAACGGAGCTACCATCTGATACATCAACGTAATTTCTTGCACCTCCTTCCTCCCTTCTGATCTCAACTGCATTATTACCCATTTTTAAAATGTTACTCCCTAACTCTCTCAGTATTTTGGCTACCTCTACCTTGCTATTCCCAGAAAACTCTATGTACGATGTTGTATTATCTATCTCAACATCTATTAATTCTCCTTCTTGCACAGCACTTTCGCCAGCTTTCTCTAGTTCTTCTAGTCTCTCATCTATCTGTGGCTGAACTTCTGGTTGTAGCTCATTATAGATTTCACCTATCAGTTTATTCTGTAGTAGAGTATCATGAAACTCTGCACCACTTAGCATTAGCTTACGCATTATCTTTTTTCGATCACTTTTTTCTAATCTGTGAAAGTGTGTGCCCAATATCATGTATTCTGCGAAGCTCCACTCCCCATCATTACATGCATTTACTCTTGCTCCAGAGGCTAATACTTGCTCTATAACTTTATGCAATGCATTTACGTTTTTTGTCTCTACTACAGCACTCTTAAACCAGCTCAACTTTTCACTTTCGCTTGCACTTGGTTTTATTTTTTGCAAATTTGAAGCAAATGGATTTAAATCTTCTGCTTGATCATTTAAAGGTTTTGTGCCATAAACATAGTCAAGGCTTTTCCCGTAGTTGATTTTGTTTTCGCGAATGTTTCTGCTAGGGGAGGCCTCCCGGTTTATCTCCTTCTGGTTATTAATTTTACTCACAAATTTAGACTGCTTTATATCAACGCCTTCAAGAGCACCAAATATTTTCTTGTGATTAACATTAGTCTTTTTATTCCGATCTTTACTAGTCATATAAACCTCATATTAAAAATACTTTTTAAGCGTACAATAAACTTTATACATCTTACTACTCATTATAAATTATAATGAGTAGATTTGCAAATACTTTCTACTATAACAATCCATTTTCTCGAAAGCTGAAATAGCCTCCACTTGTGATGATAATATGGTCAAACAATTTTACGCTTACAGTACTACATGCTGCTGCTAAGCTCTTCGTTACTGCTTGATCTTCTTCTGATGGCTCTAAGCTCCCTCCAGGATGGTTATGTGACATTATTATTGATGTTGCATTTTTCATTAATGCCTTTCTTGTAATTTCCTTTATGTATACTGGTGCTTTTTCCATTTCACCAATATAGGATTCTTCTCCAATTAGTTGACGCCTTTTATTCAAGTACAGTATTTTTACACATTCCCTTTCTGAGTGGCCTATACTTACGTTTAAGTACTCTACTATCCCTTGTAAGTCCATGATTGGCTCACTCTTAAGCTTTTCTTTCAGTACCCTTTCTAGTGTTTCCTTAACACACATAATCATTGCTACTGCAGAATCAGTTACTCCTTCTATAACTTTCAGGTCATCCATTTCTCTACCTAAAATCCTTCCTACTCCTGTATAAGTATTCACCAAATTTTTAGCAATTTCTTGAGCCTGTGGGCTTTCATGTACTGCACTTAGAAACGTTTCCATTATTTCACGATCAAGTAGTGCTTTGCCTTTGCTTTCTAATATTCTGAATTCGATTTCTTCTTTACTTTTATTCATATAATTTACCTTTCACTAACAACAAACTTTTTTTAGATATTTACTGCTGTTTTTTATCAGCATTGGCATAAAGCCATAGCTTTCGAGTGAAGTCAAATCAATTTCTCAATCTTTTTTACTTATTTTTTCATCTAAGAGTAAAGATATTAATATATACTGATTTTTTATTTTAAATCTGTTGAATTTCGCCTAAAGAGAGGCCTGTTATTTGCAAAATAATATCGGTAGAAATTCCTCCTTTCACTAAATCCTTTGCAATTTTCATCTTTTCTGCTCTTTTCACTTTTTCTTCGCAAATTTGTATGCTTTCAAACAGAGATTTTATTAGCGCATAGCGTAATTCTTGACTCTCAATTTTTTTGTATTCTTTTATTAAATCAGGTAGCTCACTTTCTACTATCTCATCTTCCTCTATGAGCAGATCTGTAATGCTAATTGATAATGTTTCTGCTATTGCATATAATTTTTCCAGTGGAATGGCCACACGTCCTTGCTCATAGTTGCTTATTTCATCACGTGTTGTATCCATTTTCTCAGCCAAATCCTTTTGAGTATACTCTCTCACTAGCCTCCATTCTTTTATCTTTTTTCCTATTTGGTAGTAGATAGAACCTGTTTTTTCTTCAACACACTCATTAGCAGAGAGGCCAATTGCTTGTGAAACAATATCAACAGAAATTCCTGCTTTAACCATACCCTTTGCAATTTTTACCTTCTCTGCTTTTTTACTACTTTTCTCACCAACTCGGGTAAATTTTGTTAGCAAGTAAAACACCTTGCGCAACTCTTGATCATTAATCGTTTTATATTTTCTTACTAGATTTAATATTTCCTCTTCTTCGTTTTTAAGGCAAATTTTTTCACTTGATACAGGAATAAGATCTATGATGCCAACCGATAACACTTCTGCTATAGCATACAATTTCTCAATCGAAATTTTACGTGTTCCTTTTTCATATTGTAGTACTACTTGATACGTTACGCCAATTTTTCCCGCTAAATCTTTTTGAGTATAACCTCGCTTTAACCTCCAGCTCCTTACTTTTTGTGCTATTTTGTACCTTATCGAGATATTTGCCATAAATATTATACAGGTTAATACTACCAAATAAAGATATACAAAAGGGATGCTTCTTTCTATGTTTGAATTTTAGTTGAATATTTCTTCACAATTGTGTATAATTATTAATGCTTTTTAAGTGGATTTCCTATGGCTCTTTCGAAGTTTCTCGATCCCAAGAATGATATATCGTTCAAGCGCATCTTTGGTACTGAAAAAAATAAAGATATCCTTATTCACTTTCTTAATGATATTCTCGGCTTTGCTGGAACAAATGCAATACAGGATATAGAGTTTTTAAGTACTATTCAAGATCCTGATATTGCTTCTAAAAAACAAAGCATTGTTGATGTTCTTTGTAGAGATAAAAATGGGCTGCAAGTGATAGTCGAAATGGTGCGACCTGAAAGCCTTCGGTCATATTGTTTAAAAGGAGAGGAATTCATTC
>NODE_12_length_24284_cov_1031.348343
TATCTTTTTAGATCACCTTGTCTACCTTATTCTGCCACTCCGCTGAACGGATACGAATAAAAAGCATCTTTAATAATTCTATTCATGAACCAAAAAGTAATTGCCGTTTTCAGAAACTTTTCATTTTTACAGATGGCTTGAAAAGATTATCATTAATAGGTAGGCCAAACTCCTCCAAAGAAAAAAGTTTTTAATTTTTTCAGAAAAAGTCATAAGAAACCCGGTATATATATAGTAGAGGGTTTTCTATCAAAGACACCATTATGAATTATATAGCAGAAAGAAAACATTAGTTTTTTTAATTTATTTTAAATATATCAACAGAATAAAAACTAAGTGGTTGACATGGTGAGTAAAATGTAGTAGAATTATAATAGAGTATTTTTCCTTAAAAGAAAGAAGATACTAAAACCTCACTTTTCACCTGAACTGACTTCCTTTACTTGTTAATATATTTTTCAAGCTTTGCCAAGAGAACCCCCACCGTAGTTTTTACTTACATAATGAAAGAGTAAGACCCCAATCAAAACAGCCTTACTCAAAAACCTTTCAAACGCTTAATCTTAAAAGGAGTTTCAACTTATGGTACAAGATTTTTTAACTGATGTCAAACAAAAAAATACTTTAAATGATGAATATTATGATTTTAATAATACTGTAGAACCATTAGAGCAATTTGATGTAGAAGAAATAAAAAGACAACTATTATTAAACATAAGATCATGCCTTTCTTATTTATTCCCAAGGGGAACTTTTCATGGAGATGAATTCCGAATAGGTGATGTGCATGGTAACAAAGGACAAAGCCTCAGAGTAGCATTAACTGGTGGAAAAGCCGGACTCTGGCAGGATTTTGCAACTGGGCAGAAAGGTGATGTTCTTGATATTTGGGCAGGTGCACAGGGAAAAGATACAAAGAGAGACTTTTGTGAAGTGATGGCCTCTATAAGTGAATGTCTTGGATATAACAAGAAATGCGCAAAGGCTGACGAAGACTTCGAGAAATTTATTACCCACAGTTGGAATTATTATGATGAAAATGGTCAGGTCATTGTAAAAATTTATCGTTCTGATCCTCCTAAAGGAAAAAAGCAATATAAGCCTTTTGATGTTAAACAATCTCGGTATGGTGCGCCAAAAGTAAGACCTCTCTATAACATACCAAGTATTTTAAAGTCTGATAAAGTTGTTCTGGTTGAAGGGGAAAAATGTGCAGAAGCGCTGATAGAACAAGGTATCACAGCAACAACAGCAATGTCTGGAGCAAACGCACCAATTGATAAAACAGACTGGTCACCACTTAAAGGTAAGCATATTATCATTTGGCCAGATAATGATGAAGCAGGTAATAAATACGCAAAAAATGCTGAAAAAAAGCTTTTAGAGATCGGAGTTGCATCACTTGCTGTGCTTGAAATTCCTCGAGGTAAGCCTGAGAAATGGGATGCTGCTGATTGTGTAGAGGAAGGTATAGATGTCAAAGAGTTTTTAGCTTCAACTCCGTTGCTTACTATTGATACTCCAGCTACTGATACTTCAAATATGAAAAGTTTAGAAAGATCCACAAAACAGCCACTTAACATTTTAGATTGGAGTGCAGAGCGCTTTGTAGGTCCGGTACCAGAGCAAAAGTTTCTTGTTGAAGGTCTATTTCCTTTAGGTGTTACTTCAATAATAGCAGCAATGGGAGATACAGGCAAAGGTATGCTTCTTCTTGACCTAGCGCTTAAGGTTGCAAGTGATAAGGATCAGATGTGTGGCTTTGGTTCACTTGTTACTGAACATGGATCAGTAGTGATTTTTTCAGCAGAAGATGATGCAAGTGAGATACACCGCCGCTTAGAACGACTCGACCCTAAGTGTGAAAGGTTGAAACATAAAGATAAATTATTTATTGTACCACTGCCAAACGTCAGAGGATCACTTACAATACTCAGAAATGTTCGTGGTAAAATCGTCGAAGTTTCTCCTGAATTCGAATCCGTAATGAAACAGCTCGAGGAAATTAAAGATCTGAAATTGATAGTATTTGATCCACTTGCTTCATTTATCCATGCAGATATAAATGCTGATCCTGCTGTAGGGGATTATCTAATGTGCTTATTATCTGATTTAGCATGTAGTACTGGAGCTTCGATAATTACTGCTCATCACATGAGAAAGCCAAAAGGAGAAAAACCAATATTAACTGCTGAACAAGCACGCGATGCAATTAGAGGTACCTCTGCTCTTGTTAATGGTGTTAGATGCTCATACGCTTTTTGGCCAATAGAAAATACAGCTAGGCTAGAAATCTTTAAGGCAGTAGGAGAAACACCAAGACAGAATGCTTTGTTTCATGGGGCAGTTGTGAAGGCCAATGGTTTAGCTGATCGCACTGTAAGAACTTACCTAAGAAATCAGGAAACAGGGCTACTAGAAGATATAACAATACAACTAACAGTTAAAAATGCTAGTGAAAAAGACCTTAAAATATGTCTTACTGATGCAATTACACGATCTGCTGTTGCAGGACACCCATTTACTCACACAGGAAGCACAGGAGTATATAAACAACGGCATAGGCTACCTGAGATTTTCCACAGTATGGGAAGAGATCGACTAGAGCGTATAGTTCAGGAACTTTTACAAGCAAAGCAGTTAGTTAAAGGAATGTCTACAGGTGCAAAAGAGGATAAGTGGCTTGACATTCCAACTGGACCATTTGCTTGTGGTATAGGAAAGTTCACTCTTGGAGCTGAAGATTTTAGCTATAGGCAAAATTTAATGTTAGGATAAGTCTTTCTTTATGGGTGGCTCTTTAAATATTTTAGAGTTGCCCTATTTTCTCTATTCAATCTACCATCTACTCAATCTAACTTCGGAGCCACAACCCTATTATAAGTTATGATTTCAATTAAAAAGGGATAAGACATCAAATGGTTGAATTATATTCCTGATTCCTTGGTTACTAAATAAGTAATGAGAAACTAGGAAGCTAAAGATCGCTTGAATCCTAACCTTTTGCCCTCTATTCCTAAAAGTGTTCCTAGTTATTATGTGTCTGAAGTCAGCCAGTATAGCGGATTCTGCGTTCCTAAAACCCTTATATATTATATATATATAATAGTAATAAATAATAATAGATAATATAAAATAATAGTAAAATACAAATAAAGTACAATAACTTAAACAGCAAAAAGAAAGAAGTCCAGAAAGGCTGCCACAAAATATTATTAAGATATTTACATTTAATGAAAAATACAATTAGTGCGTTTTTAAAAGGCTCTTACTCTCATCTTTTTTTTATGCTGATAAAACTCAAATAAACGTTGGTCTGCTAATGCGGTTTTAAAACGATTCTACGACTTCAGGGTACAATTATACCACCAAGACCTAAGTTGCTCATGTAAGGTAGCTTAAAAATCGATTATGAGGCATTTCTAAATTATTTTTTATCTCAAATTTTTATTTATTACAAAAAACCCTAAAGCTAGTCTATCATGTTTTTTTGTTGGTTGCAAAGAAAATTTTTCAAAAAAGATTGAACAACTTGTGGTGAGTATAAGGGGTTAATGGAGACTATATGAGAATACAACAACTTTTATTGCAAACCTCTGAGCAATTGATTGCAAAACTCTCAGTGATGAAACAATCTTTATCAGCAAATTGTAGATGAAGCTAAAGGAAAAAAGTTTGAAGTTACTGCCATAGAAGAAGAGACAGAAGCTCGTAAAATTTGATTGCTGCTTAAAATGGAGACAAAGAGCAAAGTTTATTTACGTCTCCAACAGAAAAGCTTCTTTTGTAGTAGTCAAAAAAAGCAGAGATATAGGGCTTTCTGAAGGGAGGGGGTCTGGTAGAGACTCATGACCTTGAAACCAGCGATTTGGTCTCATAACCATAGTCTCCCCAAAAGAACCGTGCTTGCGGATTTCCCGCACACGGCTCCACAATACAGCGTTCACACTAGTGCTCCTGTGTATAAAGAAACATATACCTTTGGTTTTGGTAATGGATTTACTTTTAAATAGTGTATAAATTGTTCCCAATCCATACTTTTCTTTTGACTACGTCGGTTTATCCACTTAAATGCTAACTTTGTTACCGGTCGATAGAATTGAATCAAACACCGATAATTTCCGCTAACTCCGAAGTAGCTATAGTGTCCTGTTAGTTTGGCTTTAAGTTTCTGCCACCAATCTTTGAGACAGATACGACTTCGTACCATCTTCAACCATTCTTTGATTTCTTTAATCTTTCTGGCTAGGCTTATTTTTGAAGTTTTCTGCTTCATCATAAGTTTACCATTACGACTTTTTCCACAATAATGTGTAAATCCTAGAAAGTTGAAGCTAGCCGTCCTACGTTTCTCTCTTTCTGCTTGATACCATTCTTTCTTACCAAACTTTACTATTTTTGTTTTATTTTCAGCTATTTCCAACCCAAATTTACTTAGTCTTTGTTTCAGTAATTCTAGAAATTCTTTTGCGTCTTCTTCCCTCTCGCAGCCAACTACAAAATCGTCGCAAAACCTTATTAGCTGTAAATATCCTCTGGCTTTTGGCTTAAATTTCTTTTCAAACCATAAGTCCAGCACATAGTGTAAGTATATATTAGCTAATACAGGGCTTACTATACCACCTTGTGGTGTGCCTTGATCGGTTGCTTTATAACATCCAACTTCGACTATTCCTGCCTTTAGAAATCGTTTTATTAACCACAATAAATTTGGGTCAGCTATTCGTTCCCTTAGACAATTCATTAGCCATTTATGTTGAACATTATCAAAGAACTTCTTGATATCCACTTCTACAATATAGTTAATTGGTTTGTGCATAACTGCTTTATCTAGAGCGTTTATCGCCTGATGACAATTTCTTCCTGGTCGAAATCCATACGAGCTGTCCATAAAGTTTGCTTCATAAATATTTTCTAATATCTTCTTTAGCATTACCTGTACCAACTTATCTTCCGTTGATGGTATTCCGAGACCGCGCTTCTCTTTGCTCCCGGCTTTGGGTATGTATACCCTTTTCACTGGTAGCGGTTGATATTGTTTTCTCTTCATACTATCCACTAGTGTTTTAAGTTTCTCTTCTAGATTTTCTCCATAAGCTTCCACTGTCACACGATCTATACCACAAGCCTTGTTGCGTTTTAGTTCCTTATAACACTCTGCAAGATTCTCTTCATTAATCAAATGAACTAATGATGTAAATTTTACTCGCTTATCTTGCTTAGCCCTTACTGCTATCTGGTTTAGTTTTCCTTGCATACTCCTCCAATCTCTGTTGTATTGGTATAGCAATCCCTATACCAGTCACTATATTGCTAACCGCTTCCCCTTGTATGTGGCTTTCCCACACTCCGAGTACTATCAGTTAGTCCGACTTCCTTTGCATCTTCCTCCAGTCCTCGCCTTTATTGACTTGTTCCAGAGTACCCTTACAGGAATACAAAGGATCTCCCAAGTTCACGTAAGGTCCATCTCAACACATGACGCGGCCTTCGATCCCGATGAGGTGAGTAATATCTTGCCTTAGCGTTATTACCCATGTTGCCTTCCACCAAATGTAAAGTGTCAGCCCCCATGACGCGTGAATTACGGGACTCAATACCTTCACTTTCGTTGCACCCTATGTTGTCCATTCCATTAGCTTTACTACGCTCGTTACCTTACGCAGCATAATGGTTTGTTCCAGGTTGCCGGCTAAGCTTTACCCGTGTTGGATTTTCACCAACTGTTCCTTACGCACTTCTTGGCGCACACAATTTTTCACCCCCCTTAAAATTAAAACAAAAGGTGGTAAACAAGATGTCAAACACAGATAACTCAACTACAAGCTGGTTTTTGTTGTAGTTAGATAGTTATTTTCTCACTTTCTTTACTTGCTTTAATTAATTCATCAAAATCAGATTCATGTAATTTGTCCTGTATAACTCTGTACTTTTCGTATTCTCCTTCAGCCAGGGCTTTTGCAACTTCAGCACTAACTTTACCGGCATCTTTAAGTACTTCATAATCATTGAATAATAGAAATGCATCCAATTTTTCAGCCCAGTCTTGCATTTTCATCAGCCGATTCTTTTTTGCTTGAAGTTCTGCATAATCTAGATACATCGAAACAATGTGGTTTAGTTCACTTAGTTCTTCTTCAGTTAAGTAATTTTTCGCAATACTTACATCACTCTTGTGAATTTTTTTACCTGGACCATCTTTCCATGTAGTTAGCCCCATATGTGGTTTTTTGTGATCAACCCGAGAACATATCAACTCTGCTGCAGTTAAACCATAAATTGCCCAATATAATTTGTTTTGTACTTTTGCGTAAAATTGTTTTGTTATTTCTGAATTTGGATCGTAATCTGCAGAACATTCGGCATAAATGTCGGTAATCTTCTGGTAAAATCTACGTTCGGATGCTCGTATTTCCCTGATTTTTTCAAGTAATTCATTGAAGTAGTCTTTGCCAAACTTTTTCCCGTTTTTTAGTCGTTTACTATCTAAAGCAAATCCTTTGATAATAAAATCCTTCAAAACTTTTGTAGCCCATACTCTGAATAATGTTGCTTTTTTAGAATTAACTCGATAACCAACAGCTATAATTGTATCTAAATTGTAAAGTTGTGTTGGGTAATTTTTACCGTCTGCAGCGGTTACCTCAAAAGTGGAAACAACTTCTTTTTCCTGTAATTCACCAGATTCAAATATGTTCTTGATATGCTTACTAATAGCTGGCAGTTGTACATCAAATAATTCAGCCATCCTTTTTTGCGTAAGCCAAAGATTTTCATCTCTGCATAAAACTTCAATTTCTATATTTCCACCTGGAGTAGTATAAAATACAATCTTATTCTCATCCATTATCTATCTCCTATAACTTACAAACAAACCATTGATCATCAATAGGAATTTAACCAATTAATTGTCTCTACTGCAACTAAATTCTTTAAAACGTCTTTAGAGGGCTATTATAACTTATTAATGAGCTGGATAGAGGGGAATATCTGTTTTATCAAAAATTCATGTGACCTCTTCTCAGCTCCAGTAAACAGTTATTTCCAAAATGGAAACAACTCAAATAGTAAGGTGTCTAGGAGGTCGGACTTCCGTTTAGCGGGTTCTTAAAGTTTAGGCTCTCTTTAATTTCTGAGCTGCATTCAAATTATTTTAACTTTTTTTCAGAAAATCCCGGAAAAAGTGGTGAGAAATCCGGAGTATAGGGGCATTGAGTGTAGATGTGCTTCAAACACAAAAGTCGGCAAATAAACAGAGTAGAAAAGATTGAAGGAAGCAAAAGAAATTTAGGCTTTTGGTAAGTTACGTAATTGAGAATTTGTATTTTTTTAGATGAGGTAAAAACTTTGTTTTAAGGCTAGATGCAACTTTAGGGTACAAATACTACTATTACCAAAGAACGCATATAATACCCCTTAGAACTCGAATAAATGGCATTCTTAGCAATTCTATTACTGTATAGCAAACTCACAGGTGAGTTTAGCACGTTTTTTACGCTTTGCAAAGAAAAATTAAAAAAAAGTGAACAGTTTTTGTAAAATCGGTGAATATATATAATACCAAGTCCTAACTAAGGTAGGTAGCATAAGATTCTTGTCATTGGCCAACAAAAACCCATTCATAGCGTATTTTGAAGGAACCAGACGATATTTAGCGCTACTTATAGTTTTAAATAATAGCAAATGTCAATCCTCACACTCGACCTCGGCAAACAAACCGGCTGGGCAATTCTAACAGATGGAATAATTGAAAGTGGGAGCAAAAGCTTTCATGGTAGTCGTTTCAGCGGAGGTGGAATGTGTTTCTTAAACTTTTGCAATTGGCTCAATTCTTTGAAAGACATTTCTGCAGTGTACTTTGAGGAGGTGAGAAGACATTTAGGAACTGATGCAGCCCATTGCTACGGTGGGTTTCTTGCAGTGCTGTCTGCTTGGTGTGAAGAGAACAATATTCCCTACCAAGGTGTTAATGTTAAAACTATAAAACGCTTTATAGCAGGCAAAGGCAATGCAAGTAAGAGTGAAGTTATTGAAGCGATACGTGAAAAAAGTTTTTCACCTAGAGATGATAATGAGGCCGATGCTTTGGCATTAATGTTCTATATTAGTAAAGATATTAATAAGACGAAAAATCCATAAAAAGTGGGTCCTTTCAGCCAGAATGGCGGATTTGGTGGGTTCAACCCCAGGCCTTCTTTAGCGTCAGAGATATTTTGAATATTAACTTTTTAATTATTAAGGATTTAAATTATATGAATTTAGCAATCCACTACTATCCTGTTGAAAACCTCGTCGAATATAAGCGTAATCCTCGTAAAAATGATGATGTAGTAAATAGAATGTGTGCTTCAATCAGGGAATTTGGCTTTCGTATACCAATAGTTGCAAAAAGCGATGGAACTGTGGTTGATGGTCATTTAAGACTTAAAGCAGCAAGAAAACTTGGTATGGAGAGTATTCCAGTGGTCTTAAGTGATAATTTAAATGAACCACAAACTAAAGCTTTTCGGTTACTGGCAAATCAATCAGCTAACTGGGCAAAGTGGGACGATGAGCTTTTGAAAGTGGAAATTCAAGAGTTAGAAGATTTGCAGTTTGATCTTAAAATGACTGGATTTGAATTGGAAAAAGTTCAACGTTTTCTCGATGATTTTGATGGAAAAGAAGAAGTAGAAAGAGGAGTTTTGGAGTTAATTGATAAAAAGGTAGAAATAGCAAAACCAGGGGATTTATGGATTTTAGGTGATCATAGAATCTATTGCGGTGATAGCTGCGTAGTTGAATCATTTAAAGCAGTATTAGATGATAAAATGGCAGATATTACTGTTTGTGATCCTCCATATAACGTTGATTATGGTAGTAGCCAGGAGAGAGAAGATAAAAAAATATTGAATGATAATCAAGGTGAAAAGTATGAGCTTTTTCTCTACGACATCTGTTCCAATATTTTAGCATATACGAAAGGAGCAATTTACATCTGCATATCATCATCAGAGTTTTCAACGCTGCAAAAAGCATTTGAGGAAGCAGGAGGAAAATGGTCAACATTTATCATTTGGGCAAAGAATCATTTTACGCTAGGCAGGTCTGATTATCAAAGACAATACGAAGCAATGCTCTATGGATGGAAAAGCGGCAATAAACGTGAGTGGCATGGAGGTAGAAATCAAAGTGATCTATGGTTTTATGATAAGCCAATACATAACTCACTGCACCCAACAATGAAGCCAGTAGAGCTAATGGAGAAAGCAATAGTTAATAGCAGCAGACCTGGGGATACTGTACTTGATCCATTTAGCGGTTCTGGCAGCACACTGATTGCATGTGAGAGAACAGGAAGAATTTGCAGAACAATAGAGCTAGATTCAAAATTTGTAGATGTAGCGATAAAACGTTGGCAAGTATACACAGGTAGGGAAGCAATTCTTTCTGGTACTGGCAAAACTTTTGCACAAATTCAAGAAGAAAAACAGCAATAAAGGGGCAAAAGAAGTGGAAAAGATCACACAAACGGAATGGGCAAGAGAGATAGGAGTTTCAAAGCAATATGTCTGTTATTTAGTAAAAAAAGGAATAATTGAGTTGGAGAATGGTTTGGTAAATAGAGAACAAGCAAATGAAGCAGTAGCGGCAATAAGAGATCCAAGTCAGCCACTTAGGAGGAAAAATCCAGAAAACGAAAATACAAGTAACCTTTCCACGATGTTGCTAAAAACTCGAATAAAAAATGAAATGGAACGAGGTAAACTTCTTGAGGCGAAAGCTAAGGCTGAGATTGGTGAACTTGTAGCAGTAGAGGAAGTAAAGCGCGATGCATTTAATGTAGCAAGAGTTGTACGTAATAATTTGCTTAATATTCCAAATAGAGTTTCAGCACTGCTTGCATCACTGAGTGACACTGAAAAGATTCATATGGCGCTAACCGAAGAGATTACAAACTCATTACAAGAATTATCTAATATTAAGTTTTAAATAATGTCTGCTAACTTAAGTTTAGAATTAATAAAGTGTCTTATTAATCAACCAGGAGTGGATGTAAATGTTAGAGGATTAAATGGGAAAACCCCACTACATTATGCAGTAGAAATTAACGAGCTTAGTATGGTTGCTCTCTTACTAAATAGGAAAAATATTAATCCACTGATCACTGATGATAATGGTAAAAGTGCGCTGGATTGTGCAAGAGAAGAGATATTACAAGCACTAATCAATCACAAATATGGATTGGAGAAAGATAGCTTACTTCACTTAGCTGCGATGTTGAATGAAGCAAATGCTGTAAGGTTTTTACTCGACAAAGGGACTAATGTTAATGAGCAGAATGCTTTACTACATACACCGTTACACTTAGCGGCAGGAGCTGGGCATGAACAAATAGTAGAAATTTTAATTAGAGAAGGAAATGCGGACAAAGATGTTCTTGATGCGAGAAATCATGCAGCAATTCATTATGCAGTAAACAACAAGAAGCTAGGAGTAGTAAAATTACTTTCAAATCTTGGTGCGAATGTTAATGTAGTTGGCAGCGGCAGAAATGCAATGAAATTATCTTCTTTGCACGTAGCTATAAGTAGTAGTAATTACGACGAAAGGGACTTATGTTTAGATATTGTAAGATGCTTAATAAATGTTCCTAATGCTGGGGTTAACTTACAAGATTATGAAAATAAAACGCCACTACATTATGCTGAAAGGCTGAAAACAATAGAAGTTTTACTAACGCGAGAAGATATAGATCCTTTAATTAAGGATGATAATGGCAAGACACCATTTTGTTATGCAAAAGAAGCAAATAGATTAGATATAGTAAAGATTTTAGCAAGTAATAGATACGGAGCTGATAAAAACAGTTTGCTTCATTTAGCTGCCAGAAAAGGATATGAAGACCTAATAGACGGTATTCTTGGTGAAGGAGTTGAAATAGATGCTGTAGATGAGAGTGGAAAAACGGGAATTTATGTTGCTGTAAAGCATGGTCACTTTAACGTAGTAAAGTTGTTGCTAAAGAGAGGAGCAGATGCCACGGATGTTTTTCAGTATGCAATAATAACGAACAACGCAAAATTAATAAAATTACTGAGCAAAGAGAAGGAAATAGTGTTATTTGGAAGACAGAAGAACTTTCCAACATTTCATTTATTGAGCAATAAATATTTTGAAGAAAGGAAAATAGCAGACAAAAAAATAAAGAAATATATCAATATCGTCTGTGTTTCTATAACAGTATGTGCAATAGTGATAGTGGGAATTTACCCTAACATTATAGCTGCGGTAATGGTGGGAATAGTTGCGCTCATAGCTGCAATAGCAATGAGTAATTTAACTCAGAAGTACATAGAAGAAGCACTTGAAAAGAAAATGTTTATTGAACTCGAAAGTGAGAAAACAAGTGAGTGCAGTTCTATTTTAAGTGATGTTGAGGTATCATCTAATGATGGTGAAGAGCTAGCGATATGATATATGCTACATCTTTTTCTGAAGGTTTAAAGCCAGATCCACTACTTAAAGTGTCAGAGTGGGCGAATGAGTATCGAGTTTTAGCGCCAACTGCAGCATCAGAGCCAGGTAAATGGAGAACAGAAAGAACTCCTTATTTAAAAGAAATCATGGATTCACTTTCTCCGTCCTCACCAGCAGAAAAAGTAGTATTCATGAAAGGAGCGCAGATTGGAGGAACAGAAGCTGGTAACAATTGGATAGGCTATATTATAGATCAGACTCCTGGTCCAATGTTAGTTGTGCAGCCAACAGTTGAAATGGGAAAGCGTTGGTCAAAAGGAAGATTTGCGCCGTTAATAGAGAGTACGCCATGTTTAAAGAGTAAAGTAAAAGACCCAAGGTCAAGAGACTCAGGCAATACTGTACAAAGTAAGGAATTTCCAGGTGGAATAGTAGTAATAACCGGAGCAAATAGCAGTGTAGCACTGAGATCTATGCCAGTAAAATATCTCTTTCTTGATGAAATAGACGCCTATCCAGGAGATTCAGGTGGTGAAGGAGATCCAGTGCTGCTCAGTATTGCTCGAACTAATACATTTGCACGGCGAAAGATTTTTTTAGTATCAACACCAACGATTCATGGAATAAGCAGAATTGAGAAAGAATTTGAAGCAACAGATAAGCAGTACTTTTTTGTACCATGTCCGTATTGTAATTACTATCAAGTTCTAAAATGGTCACAAATTAAATGGGAAAACAACGACTCAAGAACAGCACATTATGTCTGCACTGAATGTAGCGGCAAAATAGAAAATCATCAAAAGACAGAGATGCTTGAGCGTGGAGAATGGAGACCTACTAATAGAGTAAAAGGTGAGAAAAAAGGATTTCATCTTTCAAGTCTTTATAGTCCAGTAGGCTGGTATAGCTGGACTCAAGCAGTAGAAGATTTTCTTCATGCAAAAGAAAGTGAACAATTACTAAAAGTATGGATAAATACTACGCTTGGAGAAACCTGGGTAGACAAAGGAGAAGTACCAGATTGGAAGCAATTATTTAACAGGAGAGAATTTTTTCCCGTAGGCACAGTACCTAGGAGAGAAGTGGTGCTTACTGCAGGAGTAGATGTCCAAAAAGATCGTTTAGAAGTAGAAGTTGTAGCATGGGGAAAAAGCCGCGAAAGTTGGTCAATAGAATACCGAGTATTTGAAGGTGATACTGGAAGAGGAGAAGTATGGGGAAAACTCTCTGAGCTCTTAAATCATCATTTTATCGGTGAAAATGGTCTTGAATACATGATAAGTATGATGGCGGTTGATGCTGGGTATGCGACACAAGAAGTATACAATTGGGTAAGAGGTCATCAAGGCTCTGGAAGAGTAATGGCAGTGAAAGGTGTAAATAAAGCTCTAGTACCACTTAGCAGCCCAAGTAGAGTAGATATAACAGTTGGTGGTCAAAAGCTAAAAAGAGGAATAAAGCTCTGGCCAGTGGGAGTATCGATTTTAAAGTCAGAACTTTTTCAATTACTTAATGTTTTAAAGGACGGTGAAGAAGCTCCAGCAGGATACTGTCATTTTCCCGAGTATGCACCTGAATATTTTAAGCAGCTAACGGCAGAGCAATTAGTCAGCAAAGTAGTAAAAGGTTATACCAAACAAGAGTGGCAAAAGGTAAGAGAAAGAAATGAAGTATTAGACTGTAGGATTTATGCAAGAGCAGCATCTATTGCGCTTGGAATCGATCGTTGGCCAGAGAGTAAATGGAATAGTTTAAGTGAAAAACCAGAAAGTAAAAAATCAAAGAAAATAGTGAAAAGCAAATGGATCAGCGAGTAGTAAATGTATAACGAAGATTATCTAATTCAAGTCGAAGAAGCGATAAAGAAACTACAAAACGGAGAGCGAGTAGTATCAATTGCATATGGTGACCATGTTGTAAGATATGCTGAAGTAGATATAAATGATTTACTAAGCTTAAGACAACGTATTAAGGCTGAATTGAAAATTGCAGGTATGAAGCCAAAGAGAAAAATTGTTTTTTCAACAAATAAAGGGGTTGACAAAATTATGTAAAAATGTTATAGTTTAGAGTTGATATCTTACAGTGAATAATATGGATCAAAGTCAAGGAAGGCTTAATGTTAATGTAAATTTTGAGGGGGAATTTGCTCAGTATCTTACAGAAATGGCAAAAGTTCAAAATAGAACTATTGAAGAAATTGTAAAAGATCTAGTAGAAGAAGAACTTGAGGTAAGTAAACTATCTGAAGGTGACGAAATGGATGAAGGAGAAATAGCTCTACTTGAACTTGCTGCTAAACGTAATGTTCCTGGAGCAAAAATAATTAGACATGAAGATATCAAGTGGGAATAATTTACCAAATTGGTTATTTAGAAGGTGTAGATACCGAAGATCTTCCTTCTCTTCCGAAAACAATACGGTTAAGGGTGCAAAAAGCTATAGAAAAACGTCTCACAATTATTCCTGATAAAGTAGGTGAGGCTTTATCGCATAAATGGGTAGGCTACTTTAGGTTGCGTGTTGGCGATTATCGAGTCATATACTTAATAGATAACTCAGAGCACATGGTCAAAATTGCAGCAATAGGACATCGAAAAGAAATTTATAAACGTAGTCCAGAGTAATGACTCTCTACATACAATCTGTTGACCAAATTCTCTAGCAACTTGCTATAATTTTTCAATGTCAAATTGTGCAACAACTTGTTGCATAATCAAAGAGGCAAAATGTTATTAAAATCATTCAAACAACTATTTAACAAACCAAAGATAAAAAGCTCAGCCTGGGATGCTGCAGGCTCAGGAAGAAGATTTTTTCACTTTCAACCAGAGTTAGGAAGTATAAACAATTTGCTGTCTCAAAACCTTGAAACTTTACGTAGTAGATCACGTGATATGGTGAGAAAAAATCCATATGCAGCAAATATTATTGATACAATAGTAAGTAACTCTATTGGAACAGGAATAAAACCGCAATCAAAAGCAAGGGATGGGGAATTTCGAAAGAGGGTGCAAGAATTATGGCTAAGATGGACAGATGAAGCAGACAGTAACGGAGTAAGTGATTTTTATGGATTACAAGCTCTAGTATGCAGAAGTATGATAGAGGGAGGAGAATGTTTTGTACGTTTAAGAACGAGAAAGCTGGAAGATAGATTTTCTGTGCCATTACAACTGCAAGTACTTGAGTCTGAACATTTAGATAATAAAACAAATCAAACTTTAGGAAATGGTAATGTAATAAGAAACGGGATTGAGTTTAACAAGCTTGGGCAAAGAGAAGCATATTACCTATTTAAAGAACACCCTGGTGAAGGCTCATTTGGTGAATCAGTGAGAGTGCCAGCAAATGATGTTTTACATATTTATAGACCATTAAGACCTGGGCAAATTAGAGGAGAGCCATGGCTTTCGAGTATACTGCTAAAGCTCTATGAACTTGATCAATATGATGATGCAGAATTAGTGAGAAAAAAGACAGCAGCGATGTTTGCAGGGTTTATTACAAGGCTCGATCCTGAAGCAAATATTTTAGGAGAAGGTGAAAGTAATGAGCAAGGAGTAGCACTATCAGGTTTAGAGCCAGGAACAATGCAGCTTTTAGACCCAGGAGAAGACATAAAATTTTCAGAGCCATCTGATGTAGGAGGAAGTTATGAAGCATTCATGAGACAGCAGCTGAGGGCAATAGCAATAGGCACAGGGATAACATATGAGCAACTAACAGGAGATTTAACGGGCGTTAATTATTCATCCATTCGAGCAGGATTAATAGAGTTTCGTCGTAGATGTGCTATGCTGCAACACAACATTATGGTATTTCAATTTTGCAGACCAGTATGGAGTAGATGGCTAGAATTAGCAGTACTCTGTGGAGAACTGAGTATAGATAAAAAAGTAGCAAAAGCAGCGAAAGAAGAAGTAAAATGGATACCACAGGGATTTGATTGGGTGGATCCTTTAAAAGACCAGCAAGCACAACAAATGGCAGTAAGAAATGGATTTAAGAGTCGATCAGAAGTGGTTTCAGAGCTAGGTTATGATGTAGAAGAAATAGACCAAGAAATTGCAGAAGATCAAAGACGTGCTAGTTCCTTGGGTTTAAGTTTTGATTCCGACGTTACTACTAATCAAGAGATAATATGAAAAACCAAGCGATATGGCTAAACAGATGTGTAATGGTAGAACCAAGGAGTTTTGAATTACTGTCACTACAAACAGGAAAGCAGCCTATCTTTAAAAATATAAAACATGCGGTAAGAAATAGTGAAAGAGGAATAATACCAATACATGGAATCTTGACGAAAAAGTCAGAAGTTTTTGATGATGTATTGGGGATGACATCGTATGAGAAGATAAGTGAAGAGATAGAAGAAGCTTTAATAGATAAAGAAGTAGAAACAATAATTTTGGACATAGACAGCCCCGGAGGAGAAGTAAACGGTTTATTCGACCTTTCCGACTTTATTTACCAAGCAAGGAGAAAAAAGAGGATTGTGGCAATAGCAAATGATGATGCGTATTCTGCGGCGTATGCAATTGCATCAAGTGCTGAAAAAGTATTGGTAACTAGAACTTCAGGAGTTGGAAGCATAGGAGTAATAGCAAGTCATATAGATCAAAGTGGGTTTGATGAAAAACAGGGAATAAAATATACGACAGTATTTGCAGGAAGTAGAAAAAATGATTTAAATCCACATGAGCCAATAACTTCTGAGAGTTTAGAAAGCCTAAAAAGCGAAGTGAATCGTTTATATGGAATGCTGGTTGAGCTAATAGCACGCAATAGAAACCTTTCTGTAGAGGCAATAAAATCAACAGAAGCAGGGCTATATTTTGGCGAGAAAGCAGTAGAAATAGGTCTTGCAGATGGAATTACAATTCTTTCAGAGTTTAAATCTATTAATAAAAAAGGGGATATTACTATGAATGAAAAAACTACAAATGACCTAGAAACTGACAATTTAACTAAGTATCGTACTGAAGTTCTTGAATTAATACGTTTATGTAACTTATCACGAATGCCAGAAAAGATAGGAGAATTTATTGAGCAAAGCGTAAGTGTTGAGCAAGCCAGGGAAGTTTTAATGGAGTTACTTGCAGAGCGAACGAAGAAGACAGAAATACTAAGTGCAATACCACAGAATTCAGGAGAAGAGTTGATGATGCAGGTAGCGAAAAGTCGTGCGCAATCAAACATTTAAAGTATGTGTATAACCGCCGTGTATAACAACCACAAATATGGCGGTAAAAAAATAAAAAAAGGAGAGAAAAAGACATGATAAGTATAACTGAAGGAAATAATTTAGGCGATCTTCTGAAATATGAAGTGTCCAACCTATATTCAAGAGATCAAATAACAGTAGCCAAGGGACAAAATCTAAAGCTGGGAAAAGTAGTTGGTTATGATACTAAAGATGGTTTTATTAAAGCTTTAAATCCAACTGCCACAGATGGGACACAAACGGCTATAGGAGTGATAGCAAGCGATGTAAACGCAAAGGAAAATAGTAAAGGAGTAATTATTGCTCGTGGTGCAATACTAGCAGATCATGCAGTTGTATGGCCAGCAAATATCATTGAAGAGCAGAAAACTGCAGCAATAAAGCACCTTGAAGGACGAGGGATCATTATCCGCAAGGGAGCTTAAAAAAACTATTAAAAATACAAAAGGGGGAAAAGAAAAAATGCAAAATCCATTTACAAATACAGCATTTAGCATGACGGCACTAACAAATGCGATAAATATATTGCCGATAAATTATGGACGAGTTGAAAATTTAAATTTGTTTCCAAGTAGGTCAGTAAGATTTAGACATATTACTATAGAGGAGCAAAATGGAGTATTAAGTTTACTACCAACGCAGTTACCAGGAGCACCAGCAACAGTAGGAAAACGTGGAAAACGAAAAATAAGAACTTTTACCATTCCACATATACCACATGATGACGTAGTGTTGCCTGAGGAAGTACAGGGAATAAGGGCATTTGGGTCAGAAAGTGAACTGAAAGCATTGGCAGATGTAATAACTGATCATTTGCAGCTAATGAGAAATAAACACGCAATAACGTTAGAACATTTGAGAATGGGAGCGCTGAAGGGAATCATTCTTGATGCTGATGGGTCGGAGTTATTAAACCTTTACAACGAATTTGAAATTACACCAAAAGTAGTAAATTTTGCATTGGGGACTGCGACAACCGATGTAAAGCGTAAGTGTCTGGAAGTATTGCGCCATGTTGAGGACAATTTAAGTGGTGAATATATGACGGGGATTCATGCACTGGTAAGTCCAGAGTTTTTTGATGCACTAATTTCGCATAGTAAAGTGAAAGAGGCATATGAAAGATGGCAAGAAGGAGCAGCGCTGAGGAATGACATGAGATCAGGATTTACGTTCTGTGGAATAACATTTGAAGAGTATAGAGGGCAAGCAACCGACCCTGAAGGAACCGTAAGAAGATTTATAGAAAGAGAAAGTGGAAACTGTTTTCCACTAGGAACAGCGAGCACATTTACAACGTATTTTGCACCAGCAGACTTTAATGAGACAGTAAATACTCTTGGACAGCCACTTTACGCGAAACAAGAGCCAAGAAGATTTGATAGAGGGACCGATTTACATACTCAGTCAAATTCTCTGCCAATGTGCCATAGACCGGGAGTATTAGTAAAAGTCGTTGTAACATAACAACACAGGTAGAGCAACTATAAAGTGGTGAGGCAGAAGAATGCTTTACCTGTGTGCCCCTTCTTAGCATGTAAAGGTTAGTATATAGCAGAAAAATATGCAAGAAAATATTAAGAGATTATTGCAAGATTGTTTTGCCCATTTAGGAAAAGTAGCTTTGTATGAATCAAAGGATAAGTCATATATGGTACAAGTACTAAAGCAACAGCCAGATAAATTATACGAGATTGGTGAAGGACAATTTGTAGGAGAAATTTTATTGTTGGAAGTAAGTGTGTTTGATGTATTAAAGCCAATGGTAGGAGATACTTTTTCCATAGGTAGTTGTAGATACAGAGTACACACACCACCACTTAGAGATAATTCAGGAATGGTATGGAAAATTCAAGCATCGGGGGTGTAAAATGTCTATTAATATAGAAGTTACCGATAATATTAATAAGGTAATTGAAAATGTAAATGCTGAAAGGAAAAAAGTGGAAAAAGCAGCGGTGAGGGCATTGAACAAAACAGCACTATGGTTAAAAACGCAAGCAGCTAAGGAAATTAGTGAGGAAAAGAAGATAAAATTAACGGTAATGAGAAAAAGGCTAAGAATTTTTAAGGCTAAGACAAGTAGGTTAGATGTATTAATGAGAGCAAATTTATATGATATTAGGGTATCAGCAATTGGCAAGATGAGACAAACAAGAAAAGGAGCGAAAGTAGGAAAACATAAGTTTATAGGAGGATTTATGGCAACAATGCCAAGAGGAAATAGTGGTGTTTTTAGGCGTGAAGGAAGAACAGCTTTGCCAATACAAGAGGTAAAATTAGGACTGGAACCAGAAGCATCAAAAATAATAAAGGAGCTAGTTAATTATGAAACAGAAGGGATATTTGAGAAATATTTTGAGCGTGAATTAAACTATATTGTAAAAGTATGATTTTAATTGAGTTGCACAAAGCAATTTGCAGAATGTTGAAGAAAGAAATACCAGCGATACAGACATGTGAAATATATCCAATGATAAGAAGGGAAATAGTAGCACCAGCGGTATTTGTGGAATTGTCAAGTTTAGAGCAAGGAAAAGATTCAGGAACAGAAGAATTAGCCCTGAAAGCAAGATTTGAGGCACGAATTGTGATTGATAGCACAATAGAGAATGCAGCTATTATTGTCAGAGAATTAGCTGCTGAGGTTGCGAGAGTAGTAAATAAAAATACTTGGAACGTAAAAAATGTTTCGCCAGGTGAATTTATATCAGCAGAAATTGACGGATTTAGGCCAGAATTAGACGCGTATTTAGTGTGGATGGTAGACTGGGTGCATGAAGTACACTTGGGTCGATCTATTTGGGAAGAGGGAAAATTTATGCCACACAAAATAGAAATCGGTGAAATAAATGTTGGAAAGTAATTTTGCTATTTCAGAGTTGCAAAGAAAGTTAGCTAACATTGTACGTATTGGGCTTGTGAAAGAAGTAGATTATGAAAAAGCGAGAGTAAAAGTGCAAATAGGGGAATTTTTAACAGATTGGTTGCCATGGATAACAAGTAAAGCAGGAAAAGATAGAAATTGGTCTCCTCCAGATATCGATGAACAGGTTATTATACTTTCTGCGCTAGGAGAACTATCATTAGGGGTGGTATTAGCAGGAATATATCAGGAAAAATACCCTGCACCAGAGAATAAAAAAGAAATAAATAGTGTAAAAATTCAAGATGGGACAAGATTGTTATATGATAAAGAGAAGCATCATTTAGAGATTGAAGTAGTGGACAAAATAACATTGAAAGCTGGGGAATCAAGTATAGAGATGACAAGGAGCGAAATAAAACTGAAAGCAGATAGAATAGAACTTAATTAATTGGAAAATGAATAAATCAGTTGTGCGAGTAGGAGATTATTGTGGAGAAGCAACACCACATTTTTGCATTAGCGGCAGTAATAATGTTTTTGTAAATGATTTCCCAGTCTGTAGGAAAGGAGACAATTTTAACGAAGGAAAAGTAATGATTCAAGGATCAAAAACAGTGTTTGCAAATGGTCATGGTGTAGGAAGAGTAGGGGATTCAGTATCTTGTGGGTTAAAAGTAATAAAAGGCAGTAAAAGCGTCTTTGCAAAATAGAAATGAAGGGTATGGATGGTAAAACAGGAAAAGCGTTAGAAGGAATAGAGCACTTAAAGCAATCAATAATTGATATACTTACGACTCCTATAGGATCACGAATTATGATGAGGAATTACGGGTCTAGGCTATTTGAATTATTGGATAAGCCAGTTAATCGTGATTTAACACTAGAAATTTACGCAGCAACTGCAGAAGCTTTGGAAAAATGGGAAAAAAGGTTTAAATTAGAAAAAGTAAAAATGACAGAAGTAAAAGAGGGAAAAGTAACGCTTGACCTGGAAGGGTTGTACGTACCAATGGGGAAAAAGATTCGCTTCGATGAGGTTGTAGTATAAAGATGCAGCAGACTAACATTATTGAGCCACTGAACTTCGAAGAAATCTTTTCACGTATGAAAGAAGAATTAATAAGTCGAGATGAAAGTTTTACGGCATTAGTAGAAAGTGACTCAGCGATGAAGGTATTAGAAGTAGCAGCCTGGAGAGAGCTTTTGCTGAGACAAAGGATAAACGAAGCAGTAAAGAGTAATTTACTTAAGTTTGCGACAGGAGAAGATCTTGATAATTTAGCTGAATTTTATGGAGTGGAGAGGCAGAAAGAAGAAGATGACGAACGTTTTAGAAAAATAATTAAAGCAAAGATAATAGGCTGGAGCACGGGAGGAAGTAAAGAACACTATCGATATCATGCACTGTCAGCAGATAGTAGAGTAAAGGATGCATTAGTAGAATCACCTATACCAGGGAAAGTACAAGTTTCAATCTTATCCACAGAATTATCCACACTGCAAGAAGAATTACTAGAAATTGTCAAAAATCAGCTAAACAGGGAGGATGTGAGGATTTTAACAGATACAGTTGAAGTGGTAAGTTGCAATATGATAGAAATAGATATCCACAGTAAAATTAGCATTAAAAGACCAGATATTATTGAAACGGTGAAGAAGAAATTTATCGAAAAATTTGGAACAACGAAAAGATTAGGATGGAAGGTAACAAGATCATGGATAATAGCCAATTTGTTTATGGAAGGAGTAGAAAACGTGGAATTAATAGAGCCAAGAGAAGACATAGTTGTGAAAGGAAATGAGTGCGCTTTCTTAAAAAGTTTAAATGTTGAGTTAAATTAATGCTATTACCGCCAAACGCAACAAAAAAGGAAAAAGCGCTGGTTGATGCAATAGATTACAAAGTAGATCCTGGTTGTATCAGAGGGTTTAAATTTAGCCAAGGGGAAAAAGTGTTGCCATGGATAATAGAGGAATATGGGCTAGGAGAAATCCTACATTGGGTAAAAAACAAAAGAAAGGCGATAAAAAAAGGGATAAAATTTCAGCGTTTAAGAGGAACACCTGCTTCACTGAAAATAGCACTAAAATGGGCAAATATAGAAGATATTACAATTATCGAAGAACCATCTGGCAAGCACTTCTTTGAACTGCAGATAGGGATAAAAGATGTTCCGAATGACTTCTTCGTTGATGCAGTAGTAGAACTAGCAAAACTATCATTGCCTGCAAGATCGAGGCTAATGAGGATTTTTAACGATTATTACAACATTAGCAGGTTCATATTGGATGAGAGTTTTTTCGGAAGTTTATTATCGGATTATTCCGGGGTAAAAATAGAAAAAGATGGGCCAGTTTTATCATTTGGAAGAGTAAATTTTTTCAGGTCTCATGGTCCGGTTATTAGGATTGTAGAAAACTATCTACGCGATCATTATGAACGAGCTTTAAGCAATGACATATATCGCTTGGATGTAGCAATACTTGGAGAAACCGAGCCTCATACTAAGAACTACAACGGTATTTATGAACGAAATCATGTGTGGTATAACTTCAAAGCGCTATATCCGCTACCACAGAGCTTATTACCTAAGATTAAGTTTGCTAAAGCGCAGATAGTATTATCAGATAGCTGGAACTTAGGAGAAATAAACGCGTGTTTTCCGGTTACGAGTGGAGAAGAGAAAGGAAGTAAATTTTTACTAGGAAGTGATAAACTATCTGAACAACTGTGGAATTTAAAACACAAGCCAATTTTAGAAAGGTTTAGCGTTACTCACCACTACAAAGTAGAAGATTTTACCAACCAAAAAGTTATAATATTTGGTGTGGCAGAGCACAATATTCATTTTGAAAGGGATTTAAATTCAGAGCAAAAGGATTCAATACATGAACCGGAAAATTACGTTTTAGTGTTTTACCCAGGCGTACTAACGTGGCACGAACATCGTCATTTGAACAGAGGTTGGGAAGAGAAACAAGTAATATGTTTAATGCATTAAGCATATATATTTATATCTTCATATACTATATTAGTATTTAGTTAAAAAGGTGTACTACGCGAAAAAAGACTTGCCTTTTTATGCCAAAACGCACATAACTTGAATAGCAGCAGGTAAATATAAGAAATTTGTCTGGCGCTAGAAAAGATAATTTTGTGAGGTATGAAATGGGGTTCAGCGAAGAAAAGAAAGAATCTTTTAACAAGTTTTTTAAAGAAGTATCAAGGAATGGATTTAAAAATATTAATAAAAGGGATGAAAAAGGAGAAACAGTATTGCACCATGCAGTAGAAAATTCCGATCACAAAACAGTGAGGTTATTAATAGAAAAAGGAGCGGAGATCAATGCAAGAGATAAAAATGGTTATACGCCACTGCACTGTGCAGTATTCGCAAAAAGTTTAGAAAATGTAAAAGTACTGCTAAGGTCAGGAGCGGAAATAAATGCCACTCAATATGTCAGTGGATGTACGCCACTGCACTCTGCATGTAAAATAGGAGGAGCAGGAGTTGAAATAATAAAAGAGCTAGTAAAAGCAGGATCTGAAGTTAATCAACTGAATAAGTATGGTTCAACACCAATGTATTACATATGGGAAAGTGAAAAGTATTGTCTATGTGATAGGGAAGAGAGTGAAAAGGCAAGTAAATTTTTGAGAGCAAAAGGTGGAGTAACAAAAAGTAGAAAACTGACGTGCTATGGAATAGAGGGGCTAGTGGGAGAAATAGCAGACAAGTTGGATAGGAGCTATATGCCAGAGCTAAAAATAATGGAGATCGAAGAAATAAGGAAGAGAGACAAATCATTAATAAAGAAAGAATGTCAAAATTTAGCAACCAAGATAATGTGCCAAGTAAACGAAATGATAGATGAGGTGGTGAGAATTAAAAAAGGGACTTAAATTTAAAGAAAAGGTGAGGTAGGTTATGAGTAAAAAAGAAAAAGAGGATGCACTAAAAGAATTATTAGAGAACTCAGGTAAAAATATTAAGGGGACAAAAAAGGAACTGCATTATGCAGTAGACGGAAAAACAGTGAGCTTATTAGTTGAAAAAGGAGCGAATGTGAATGCAGCGGATGTAGAAGGATATACAGCACTGCACCTAGCGATAACGGAGAAACGTCTAGAAACAGTTAGAGAATTGATAAAATCAGGAGGGAATGTAAATGCTGAAGAGTATGGCAGTAAATGCACACCGCTGCACCTTGCATGTATGGTGGGGAAAGTGGAAATAGTGGAGGAGCTAGTAAAAGCAGGGGCTGAAATAGAACAAGCAGATAAATTTGGGATGACAGCGATGGATTATGCGAAAAATAGTAAAGAGGTAACTGAAGTATTGAAGAAAGAAACAGACAGAATAGAAAAGTTATTTGAGAAATTATGAGAGGCTGAAAATATGGAAAGAAAGGAAGAAATAGAAAAGAAAGTAATGAATTTAGAGAAAAAAGCGTTGGAAGAGGTGAGGAAAATATGGAAAAAGGTATATGGAGAAGGAGCGCCTAGATACTCAAAGAAATACCTGATACCAAGATTAGCTTATAGAATGCAGGAAAAAGCGTACGGAGAAATATCAAGAAAAGGGGCAAAAAGACTAGAATACCTGGCAGATCGACTAGAGAAGGGAAAAAGGATAAGTAGCGATAAACTGCCAGTAGAGGGAACAGAGCTAAGAGGTTGTCCGGAAACAAGTAAAAGGCTATAATATCTGAAATTTTAGTACGGGG
>NODE_13_length_23773_cov_524.644785
[truncated: 921,740 more chars]
