# Supplementary material for: A bioinformatics approach to identifying Wolbachia infections in arthropods
Source: PeerJ. 2018 Sep 3;6:e5486. doi: 10.7717/peerj.5486 (PMC6126470; doi:10.7717/peerj.5486)
Supplement: Supplemental Information 1 — Supplementary figures/tables and code used for data analysis [file peerj-06-5486-s001.zip › Supplement/assembled_genomes/Drosophila_simulans_3.fasta]

>NODE_1_length_60180_cov_824.611210
AAGATAAATAAATAGCTTCAGTTTCATGATAAGGGGGCTGGCGGAGTTTGTCAAGCAAGTTTTTTTGTTTCTATTCCCAATGTTATATGGTTATGCAAGAAGTCTATTGTATGTTTACACTCTGCATTAAAGCTTTTAGTTAAGAGCATATCCATCCACCGCCGATAACTTGTTCACCTTTATATGCCACGCAGGCTTGACCTGGACTGATGCCAAAGTAATCGTCGTTTAAAATGACACAGGCTTTATTTTTTTCGTCAGTTGAATGTATTGTTGCTAAACTTCCCGCATGTGATGATCTCAGCTTCACAGTTACTTCCATACCTTCCTTTGGTTGTTCTAACCAATTTAACTCCTTGATCAATATTTTTTTTTGCATTAATACGTTGATCGGACCTACTATAACCTCATTATTTTCTGTATTAATTTTTATCACATAAAGAGGTTCATTGTGTGCGATACCCAAGCCCTTTCTTTGCCCCACTGTAAAATTTACTATGCCACTGTGCTCGCCTAGCACTTTTCCATTAACATCCACTATTTTACCTTTCTGTACAGATTGTGGAGCTAATTTAGCTATTGTTTTACTATAGCTTTCGGAAACAAAGCATATATCTTGACTGTCTGGCTTTTCAGAAATTTGTAAACTGAAATATTTTGCTAATTTTCTTATATCACTTTTATAGAACCCACCTAGCGGAAATCGCAAAAGCTTTAACTGCTCTTGAGTTGTAGCAAACAAAAAATAACTTTGATCTTTACTTTTATCAATACTTCTGCACAACTTTACCTCACCATTTTTTTCTAACCTTCTCACGTAATGTCCTGTTACGAGCACATCCGCACCAAGATTTTTTGTAACTTGCAATAGATCACGAAATTTTACCGTTTGGTTACATCTCACGCATGGTATGGGAGTTTCCCCACGCATATAGGTACTCGCAAAATCCTCTATTACTTCCTTTTTGAATATTTCCTCATAGTTTAAAATATAGTGAGGAAAGCCAACACTTTCAGCTACACGCTTAGCGTCATAAATATCCTGTCCAGCGCAGCATGCACCCTTTCTTGCGTTAGCATTGCCATCAGTGCCATATAGCTGAAGAGTTACACCTATCACCTGGTACCCAAGGTTATGTAGCAGTGCTGCAGCAACCGAGCTATCAACTCCCCCGGACATTGCAACAATAGCCTTGATCTGGTGCGGAGCTTTATCTTTTAGCAGAGGTTCAATTTCAAATTCTTTTAGCATAATCGCCTTAATTTATAAACGCAAATCTTGTGTCATTCCAACATACAACTGTGCAAACGTTTTGATTTGGGGGCAATTTACATAGTAGATGATGTCATGAAAGTAGCTGACACTGGAATCTAGCTTCTATTACACAAATTCATTAAAACAGCATATTTATTTGTAATCAAGTTTCCTGGATCCCAGTGTTAGCTACTCGGATGACACCCTTTTCTGCTAGAAGTTGCCTTCAAATTACTTGGTGCATGACACTGGGATCTCATTTATATTACATAATTCCATCAAAACAATTCAATAAACTACCTTCAAAAATAATTTAATCTTGCTTGAATAAAACATGGCCAAAATAATCCATGTTTTCAAGCACTTTTCCACTACCTAAGGCAACACAACAAAGTGGGTCATCTGCAACACGAACCGGTAATTTTGTTGTTTCACTGATAACTTTACCTAGATTACGTAATAATCCACCACCACCGGATAAAACTATTCCTCTATCGACTATATCAGAAGAAAGTTCAGGTGGAGTGCTCTCCAGCGCAGTCTTAATAGCAGAAATTATCTGATGTACAGGCTCTATTAAACTCTCTGCAACTTGGTATTCTGATAAAAGCATTTCTTTTGGCATGCCACTCACTAAATCCCTGCCTTTAATTATCATTCCCTCTTTGTTATTTTCACCTGGCAGACTAGCTGAACCTATGCTTTTCTTAATTTTCTCAGCGGTTGTTTCACCGATTAATAACTTATGATTTTCACGAATATATGATTTTATTGCTTCATCCATAATATCGCCACCTACTCTGGCAGAACGTGAATAAACAATTCCGCCTAAAGAAATAATTGCAACTTCAGTTGTACCGCCTCCTATATCAACGATCATAGAACCCTCAGGTTCAGTAACCGGGAGCCCAGCTCCGATTGCTGCAGCCATTGGTTCTTCAATTAAAAATACTTCATTTGCACCAGCACTTTCTGCTGCATCTTGTATAGCACGCCTTTCAACTGGCGTGGATCCAGATGGAACGCATATGATAATATTAGGTTTATTAACAGTGAATTTTGTGTTTGCACTGCGTATGAAATATTTTAGCATTTCTTCCGCACTTTTAAAATCAGCAATAACTCCATCCTTTAAGGGCCTTATCGCCTCTATTTCTCCAGGCGTTTTTCCAAGCATCATTTTAGCTTTTTTACCAAAAGCATAAGGAACGTAGCTTCCTTTTTCTTTTATTCTTGCTACAACTGAAGGCTCATCAAGCACTATTCCCTGATTTTTCTGATAAACTAAAGTGTTTGCAGTGCCAAGATCTATAGCAATATCGCTAGCAAACAAACCTTTGAAAGTAAAAAGGCTATAAAACTTTCCGGTTAATTTTCGAACAAAATTCATACATAACTCAAGAAAACCATTTATTAAGACAAATTATACTTTTCAGATAAGTAGTAAGTAACACACTCAACGTCTAAACCCTTACCTGTTACTTTTTTTAGCAGTTCCAGGCCACACTTTGCACTGTATACATTTTGAGATAACCAACTGATAAGTAAACTAAAATCTCCTTTTATTATAGCACTTAATGATTCGTAATGATTCTTTTTAACGAAAGAGAAAATCTGCACAGCAGCAATTAAAGCAATAATTTTTATAGGAAAGTAGCCCATAACACCGCTTGCCCAATATTCATCTTGAAAATAAGTGTTTAGCTCATTTTCAGCTTTTACTGGAATTTTATAGTGCTTCATACCTTCCAGCCACGCATCATGCAGGTCTTTGACTTCCAATGTACCATTTATTATATCTTGTTCTAACCTAGTTCTCAACATAATATGAGCTAACAGACTAAATTCATCTGCATTTTTTAAAAAAGAAGAAAGGTTTATTTCATTGAAAATCAAGTACAAATTTTCAACACTGCTAACTTTCTCGTTAGTTTTGCCTTTTATAGCAAATTTCTCTTTTATGTGTGGTTGAATAAACTCAATAAATTCTCTGGATGTTCCAATCATCCTTTCCATGAATAACCCTTGAGTTTCATACATAACATGTCTCGTAATTGGACTACTTATAGAATTTTGCGCTAAACATTTTTGATAAATTGCATAACCACTATGCCGTAAAAGTGAAAATAAACCATAACAAAAATCAGATTCATCATAATCTATAGGGTAGTAATAAGAAGTACGAATCTCATTTAGTGCAATACCCATTTGCTGTAAACATAATGAGCCAAGTTCAATCTGTTTCTGAGTAGCAACTTTTTGTATATTAGTAACCTTATCCTTTTTCTGCTTTTCAATTATTTTATCTACATTTTCGCTAAAAAATTTGCCTACCTTGGGGAATACTTCCCTTATATTCTTTTCTGTGATATCAGAGTCATAGTCAGCAAGCAGTGAGTCGTATTTTGAGCATTTTAATTGCTGCGATTTTATAGAAGCTACTTCGCGAATGAGTGTGATTAAATCAGTAAAACGTTCTTTTAGTTTTTCTAAGTTACTGGTTTCAGAATGAGATAGCTTCCATAAATCTTGGCATTCAACCTTAGCTTTGGATAAAGACTTTACTAAATCAATAGGAACAGCACTGTTGCTTTTATGTATTCTCTCTATTAACTTTAGCTGCTGAGTATTTGCACTTTTTTTGTTACCAAGAGCATCTGCTAATGATTCCTTTATTGCGTCATGAGAGATAATTTCATGTCTGATTTCTTCTAGAAGACTCATTTGTTCAACTTTGTCCTCTATATTCAATTGGCTTTGGTTTAGTACTTTTAGCGTATTTTCGATATTCTTTACCCTATATAATACTTCCTCTAAAAACTTATAAGATTGCATATTTGTTCATTATTTTAGAAAACATCTGTTTAATACCGTAATAGATTAATAATAAAGTTAAAAGTATATTTGCTTAAAGTACAATAAAAAATTGTACTTTTTATTCTTTTATTGGATTTTTCTACTCAGAGTCCAGCATATTATAGGAAAATTAATTGTAAGGTTGTAGAAAAAGTATTTAGTATTTTATTTCTCTTGACTATATTACAATATGGAGAGATATTAGCTACTGAAATTAAAGTTACGCACTATTTAAAATTTATGGAGGTTTAGTAATGTGGAGTAGACTGGTTATAATGTGCTGTTTTTGTTTATTACTTACTGGTGTAAGTTCTTGCCCAAAAAAAGGAGCAAATACAACAAATAAAATAAATTCTGTTGTTAAGCAGATAGGTAATAAAAGAGTTTTCTTTGGTTATGATGAATCTAGTATTGCTGAAGTAAGTGCAGATGCATTACTTGACGTAATGGAGGTGTTACAAGATAACCCTGACGCGAAGGTTACTTTAACTGGTCACACTGACAACCGTGGTTCTCATGAATATAATCTTGCGCTAGGCGCTAGAAGGGCAGATGCAGCTAAAAAATTTATGGTTAGTTGTACACCCTACATAGAAAACAGAATAAAAACTGCTTCTAAAGGTGAAACTGAGCCTTTGGTTAATGTAAAAGATGATTCTAGAAATTCTAAATATGAAAAAGAGCATGCTAAAAATCGTAGAGTGGAATTTTCATTTTCTGGAATAAAGAAATAGTTTCTTGCATTAAAACCTGGATCCCAGTGTCAAACACTGGGATGACATAAAGAAAGGGCACTGGGGTAGACAAAAAAGGACAAACTTGTCATATTTCGTTGCTTGTTAGCGGGATCTATATATACCACAAATAAGTCGCGGTATGACGTAAGAGATCTGACCTGTCTGGCCATCAAGAGACATAATGGAATTAGAGTTATTATTTCAAAATGTGGTTAATAGTTTTGCTTTCTATAACAATCAAGTTGCAGTTGCAGTATCAGGTGGTGTAGATAGTATAGTCTTACTGCACTTAATGACTAACTGGGCAAAAAAAAACAAGCTTTCACTTCCTACAGCATTAACAGTAAATCATGGGTTACGTCCAGAGTCTCAAAAAGAAGCTGATTTTGTTGTAAGTTATGCAAAGGAACTTGGAGCAAAGGAATCGTTCATATTAAATTGGGAGAAGCAAAATATTAAAGGCAATATTCAGTTACAGGCACGAAAAGCACGGTATAAGTTACTAGCAGAGTGGTGTAAAAATAATAATGTTAAATATTTACTTGTTGCTCATCACAAAGATGATCAAGCAGAAACGTTCTTGTTAAGATTAGAGCGAGGTAGTGGCGTAGATGGATTATCATCAATGGACTACAAGTCTTTCCTAAATGGTATTTATATATTTAGGCCATTGTTAAATTTTAGTCGTAGTGAAATAGAAAAGTACGCTAAGCTTCATCGGTTAAAATGGATCGAAGATAGAAGCAACTATGACTTAAAATACAGGCGAACTTTATACCGTAACTTACTTAAAGCAAGTGATAATCAAGAGATTTTAACAGAGCGAATATGCCTCACAGCCCTTCATATGAAAAGAGCTGCAAAAGCGTTGATGCACTACACACGCCTTGCGTTTAATGACTGCGTTAATGTGCATGATCTTGGTTATATTGAAATTAAACTAAGTGAGTTTTATCAATTGCCAGAGGAAATAGCCTTGAGGCTTCTTCTTTACTCCATAATGGCAATTGCCAGTAAACATTATAAACCAAGGTACAACAGCCTTATCGTAATATTTAATAAAATATTGCAAAAGGATAGTAATGTTAATTGTACACTTTCTGGGTGTAAAATAAGAAAACATGGAGAAAATATCTTGATAATTAGAGAATCGTCAAAGATACAAGAAATTACCTTAAACCTACCTTTAAATGAACCTACTCAATGGGATAACAGATTTAGCTGCACAATACTCGGAAATCAAGAGTGTTCAGTTATCATCGCTCCATTAAAAAAAACACAAAAAGTTCCTGAATTTCTGAAGGATTACAACTGCTGCCCTGAAGTTTTCTATTCTTTGCCTGTAGTGCTAAAAGATGGAAAGGTGCTTGCTTATCCTGATGTAAATTATAACGGAAAAAATACCAATGACGATAAGGTTCAATGCATTATTAATAGCACGATAAAACAAAATTTGGTAAGCTTGATTAGTATTTAGTTAGAAATAGAAATGAAAAAATTTTTAGAAGGCTTATTGATCTGGTTAGTAATTATTGTTCTTATTTCAGTTGCTTATATTCAGTTCAGCGGAAATGTAGGTAAAAGTAAAACAATTATACCTTTTTCGGAATTTTTAACTAGACTAGAAGACAATGATGTAGAAAATATTGTCATAAAAAACCAGAGCATTGAAGGCAAGTTCAGGGACGGTTCAAGTTTCAATTCAAGCGGTGTCATATATAGCGACCTAATAAAAAATTTACATGATAGAAAAGTGAGATTCTCCTTTTCAACTGGAGATTCTGCCATGAACGTAATTGGTGGATTACTTATCTCATGGGTCCCAACATTTATCTTTATTGGCTTCTTGCTATTCTTTCTTAAACAAACACAAGCGGGGGGCAACAGAACTATAAGCTTTGGCAAGTCAAGGGCTAGACTCATGACTAGTGGAAAAAAAGTAACATTTGATGATGTTGCCGGAATTGATGAAGCAAAAGAAGAGCTAGTAGAGATCGTTGATTTTCTTAAACAAAGGCAAAAATTTCAAATATTAGGTGGAAAAATACCAAAAGGGTGCCTTTTGATTGGCTCTCCTGGAACTGGTAAAACTTTACTTGCTCGTGCAATTGCAGGAGAAGCTAATGTGCCATTCTTTAGTATTTCTGGATCTGATTTTGTTGAAATGTTTGTGGGTGTTGGTGCAAGTCGTGTTCGTGATATGTTTGATCAAGGCAAGAAAAATGCTCCTTGTATAATTTTTATAGATGAAATAGATGCGGTGGGTAGACATCGTGGCATTGGTCTTGGTGGCGGCAATGATGAAAGAGAACAAACATTAAATCAGTTATTAGTTGAGATGGATGGCTTTGAGTCTAATGAAGGTGTAATAATAATTGCTGCGACTAACCGTCCGGATGTCTTAGATCCAGCACTGCTTAGACCTGGTCGTTTTGACCGACAGATTACTATTTCTTTACCCGATATAAATGGGCGTGAAAAGATATTAAATACTCATATAAAGAAAATATCAATAGCACCAGATGTAAACGTGAAAACAGTTGCAAGAGGAACACCAGGTTTTTCAGGGGCTGATCTAGCAAATTTGGTGAATGAATCTGCACTTATCGCTGCAAGAAGAAACAAGAAGATTGTTACCATGGATGATTTCGAATATGCACGTGATAAAGTGATGATGGGCGTAGAAAGGCGATCTCTCATTATGACAGAAGAGGAAAAGAGACTGACTGCATACCATGAAGCTGGTCATGCGATGATTGCTGTTAATATGCCTGCTTCTGATCCTATACACAAGGCAACAATTATTCCACGCGGTAGGGCACTCGGTTTAGTTATGAGACTACCAGAAACAGATAGAGTGTCCCTCACAAGAGAAAAGATGCTAGCAGATATAACTGTTGCAATGGGTGGAAGAGTGGCAGAAGAGCTAATTTTTGGCTACGATAAAGTCACAAGCGGTGCATCTTCGGATATAAAACAAGCATCTGATTTATCACGCGCTATGGTAACAAAATGGGGAATGAGTGACAAAATAGGCCCGATCTATCACAATCGCGAACAAACCATACATGGTTCTGAGATAATTTCTGAAGATACGTTAAAACTTATAGATGAAGAAGTGAAGAAAGTTGTATCTTCTTGCTATGAAAAAGCAAAAGACATTTTGACCAAGCATAAGAAAGGCTTAGATCTCATTGCCGAAAATCTACTGGAGTTTGAAACTTTAACAGGAGATGAAATAAAGGACATATTAAATGGAAAAAAAATTGTTAGAGAGGAAAATGAGAAGAATGAGAAAATAAAAAAATCCTCTCTCTATGAGAGTTGACCTCATCTTAAAAATGCTAATCAGCTAACGCTGCAATAAAACATTCAGAATTGTAACTGTCAATATAAATTGTATTAAAATATTCATAATATTGCATTTTCATCACAATAATGCTATCATTCAGTTAGTATTAATGTTTAATGAGGTGTGAGTAATGATTGATATAGCTTCTATTGGTGTAAGTACAGTTATTGATCAGAATTATAGAAGAAAAGCACAATTATGTTTATCAGGATTATTTGTAACTGTGTCAATAGCAACTGTTACCTGGTTTATTTTCCCTGCGTCACAAAATGTATTAGCTCCGTTTTTACTTCCGGCTATGTTCTTGCTCTTCACTTTATCGATGGGTTATTACATGTTCATATTTAGTTGTGAAGAAAAATCTTTGGTAAAGAATGTTCTTGGTATGGTTGAACCGGCTGAATCGGTAAAGAGAGTGCATTGCCAAGAAAATATTAAGTCCTTATTAGCAGAAGTGAGAAGTACTACGAAAGATAGGTTTCGTAACGTGCTTGTTAATCTTTGTTTTGAAGATCGTAGTAAAGCACACAAACTTGCATTATATGTGAAAGAAATTGACAATATTGTGTCTTCAATAAAAAATAAAGACCTCTTAGACCATTTTGATCAATTTTTTACTATTACTGAAGTAAGCAATAAAAAAAATAGAAGTGAATTAATGAACCTCGCAAGGGCATATAAGATGATAAGTGAAGAAGATCCAGACAAAATACAGGATTTTTTAGCTACTCAAACAAAAAGTTATTCATATGAAATAATGTTACCTGAAATTGATAATTTTCTATCACAAGCTAGGTGATTTTATCAATAATTTCATTGTGTACGTGATTATCATTTTTTGTTTCAATTCCAGTGATAACACTGCACCTAACGGGCTCTTTTATGGCTATTTCCTGAAATCCTTTTCTGACCTTATTGTAAAAATTAACATCCATTTCTTCATATTTATTCTTGTCTTTTGCTCTATTTAACCCAACTTTAACATCAATATCTAGAATAAATGTAATATCTGGACATTTAATTTCTACTAACTTATGTAAGTCCCTTATTAGCCCTAAATCAACACTAAGCCCATATCCTTGGTATGCAATAGTTGAATCAATAAACCGATCACAAATCACTATTTTTCCTTCTGCAAGAGCTGGTAATATTAATTTTTTCATATGTTCGCGCCTCATCGAAATAAGTAGCAAGAGTTCAGAAATAGGATCAATATTATTCGTTAACAACACTCCTCTTATCTTTTCTGCAAAGTTAGTGCCACCTGGTTCTCGAGTCAATACCACATTATTTTCGCCGTGAATTTGCTTAAAATGATTTGCAAGTAGCTTAGATTGTGTTGTTTTACCAGAGCCGTCTATTCCTTCGAAAGTTATGAACATAAGTTTTATAATTATAATACTAAAAAAGAATATGCAAACAGTATACATAGAAACCGTTTGACATTTAAATAATAAGACCGTAAATTACATGTGGTATAATAATAGTCTATGGTTGCTCTGAATACTCCTAAAGTCGATTTTAGTTTTACTGCAAAAGATTTTAATCTTTTGGGAGTAGACAATAAATACTATACATTAAGTGACTGTTGTGGAAAAAATGGTCTTATTGTAATGTTTATATGCAATCACTGTCCTTACGTTCAGTCAATTATTAGTAATCTGGTAAGCGATGTTGATCAATTGAAAAAAGATTATCAGGTAAACACCATTGCAATAATGCCAAATGATGTAAATGAATATCCAGAAGATTCCTTTGAAAATATGATTAATTTTGCCAAGGAAAATAAGTTTACATTTCCATATTTAATTGATAGTACACAGAAAATAGCTAAAGAATACGGGGCTGTTTGCACTCCTGACTTTTTCGGCTTTAATTCCAATTTAAACCTTTGCTATCGTGGACGTTTTAACGACGCAAAAAAAGAAAAGGTTCAAAGCTATGAAGTAGGAAGTAGTGACTTATTTCAAGCTATGAAATTTATTGCAGAAACTGGTAATTCTCCAATTGACCAAAAATCAAGTATTGGCTGCTCAATTAAATGGTCTAATTCTACAGGTTAAATATCATGCACAGTGGCTCTCAGCATTTGTTTGATATTATAATTTTGCTTTCTGCTGCTGTGTTTATAGTCATAGCATTTTGGAAAATGAATATTAGTCCAGTGCTTGGTTACTTCGTTGCAGGTGCAGTTATTGGTTCTCACGGATTTAATCTGATACACTCAGCTGAAGCAATGGATAATCTTGCAGAATTTGGTGTAGTTTTTCTATTATTCATTATAGGCCTTGAATTGACATTTGAACGCCTGATCGCTATGCGTATTCATGTATTTGGGTTCGGTTCTCTTCAAGTTATAGTTACCATGGTAGCAATATGGTGCATCGCTCTTGCTTTCGGAGTGAATACGAATATAGCAACAGTTATTGGTGGTGGGCTTGCGCTATCCTCAACAGCAATAGTGTTGCAGGTTCTGCAAGAAAAAGGTTCTCAAGCAAGTCAGGTTGGTAGATTGTCGATAGCAGTGCTATTAATGCAAGATTTTGCAGTGGTACCATTAATAGTATTGGTACCTTTACTTACTGGCAATTCTGAGCACAGCCTGATAAGCTCATTGGCAGGTTCATTGGTGCAAGCAGCTATTGCATTAGTGCTGATATTTATAACTGGTAGATTATTGCTTAGACCTTTATTTTCGGTTATTGCTAAAATGGAAAGTAATGAGATCTTTATATCAACAACGCTTTTAATAGTATTAGGAGCAGCATTTATTACTGAGCAATTCCATTTATCGTTAGCATTAGGTGCATTTGTTGCTGGATTGTTAGTTGCAGAAACAGAATATAGACACTCAGTAGAACACGCAGTATTGCCATTTAAAGATTTGTTTCTTGGCTTATTTTTCATGACTGTTGGTATGTCCATCAATACCGAACTTTTACTCAATAAGTTACCACTAATTACTTTATTATCGATTATCCTTATCGTTTTAAAAACATCTATTATATATATATTGTGTAGATTTTTTGGGTTTAAGAGTGCACCTGCTATACAAGCTGGGTTACTGCTTTCACAAGGCGGTGAATTTGCGTTTATTTTATTTCGCTTAGCAGATGAGCTAAATGTGCTACCAAGTGAAATCGCTCAAGTACTTATGATGGTAACTACAGTAACCATGGCTTTCACTCCTCTTTTATCAGGGCTTGGAGATTGGATAGCAAACTCATTTAGCACTGAGAAAACAATATTAGATGATGAAGCTGTTGAAACAGATACACAAGATCTTTATAACCATGTGATAGTTGCTGGATTTGGTAGAGTGGGATATATGGTAACAAAAATGCTTACGGCAGAGCATTTAAGTTACGTTGTTGTAGATATTCAATCGAAAATAGTCAAAGAAGGAAAAAGTGATAGTTTTCCTATATATCTTGGAGATGTTACAAGATGTGAAATTTTAAAATCGGTAGGAATAGAAAGAGCTCAAGCTCTCGTTATTTCAATAAAGAATGAAGTTACTATAAAAAAAGTTGTTTCTTTAGTTGCAGCAAATTTTCCGCATGTAAATATTGTAATACGCTTACCAGATCTGAGTAATGTGGAGGTTTATAGAGATCTAGGAGCTAGTAAAATTATTCCTGAAACATCTGAGATAGGATTGCAGCTAGGTGGAGCTGCACTGAGCCTTAGTGGTATTAGCGAAAGTGGAGTTACGTCTTTAAAAAGTAGATTCAGAAAAGGCAATTACAGTATGTTAAAAGACCTTGGTAGTGATAAAGATGAATAACTACTTCTCTAATTTTATGTACAGAAAGCTTCAAGCTTTATTGAGGTTTTGCCTATGGTAAATTATGCACATAATCAACCAAGTTAAGGAAAGTGCAAACCAAGTGATTGCATATTCCAAATGCTTCATTGGCTGTATAGCTAATTTGCTGCCAAAATTGTTCGGCCACAATATACACTTCTCTAGCTTAATACCTAACTCATTGGAAATTTCCTCTGTACTCAGGGTAAACCATGTATTCGAAGCAGTATCGTTCTTGATAAACCAATTTTTGCTTTTACTGCTATTGCAATATAAAACTCCACCTGCAGCTACTTTTTCAATTTTTGCTCTTTCCTCTTTTTTTTCTTTAACTATTCCTTTGTTCACTAGCATATAATTTCCAGTAGTAAGTAGCATAGGAGATAACACATGATAGCCATGTTGTCCTGCAAAAACATATAGTTCTATGTCACTTAGAATCCCATCAATCTTGACATGCCTATAGTTAAATTTTTCAAGGTCGTTATTGGGCAATAGATGAACAACTGGAAGACTCATATTTTTGATAATATTATTCTTCCAGTTCAATCTGAATACTTGCCATAATCCTAATAAAAAAAGGAGCAAGCAAGGTACAATTAAAATAAATACTATTTTTTTTAACACTCTATATTTGTGTTCTTAAATAGTTTTCAACACCCATTAGTTCAATAAGGTCAATCTGTTTTTCAATCCAATGGAAGTGCTCTTCTTCATTTTTTAACATCTCTTCTAATAACATTACACTAACAAAATCTTTTTCTTTCTCAGCGATAGAAATCGTTTCTTTGATATCCTTAATACCTTTTCCCTCTAATTTCAAATTAGCTTCTAAGATTTTCCGTATTGTGTCTTTTGTAAACTTTCCATCATGCTTTGATATTTCGTTTGTATCCTGAAAATTTGGAACTCCTTTGAATAACAAAATTCTTTCTGCCAACTTGTTTGCATGTTCAAGTTCTTCGTTAAGCTCATTTTTTACCTTTTCTGCAAGTCTATTAATTCCATTGTTTTTGAGAATCGCAAAATGCAAAAGATACTGGCGTACAGAAGTCAGCTCATTGGTCAATAATTTGTTCAAATGTTTTACTATCTCTTCATTCATAATCTTCCCTTAGTTCAATTCATCAGCATAATTTATATGATAACGATAGTTATAGCAACTCATTTAATAGTTCCTTTGATAACAACCGTATTAAATAGCATGTCGTGGTATGTCTGTTTTTTCTTAGAGAAGCAAGCAACTAGATACCAATAGAGGGTGAGCAGCACTATCATTACTTTCAATGCACTCAAGACATTCACTAATACTTCCTGATCTTGCAAAAATTCAGTAAGGATAACTGCTACACTGTTTAACAAAGGAAGAAAAAACTGGGAAGTGCTTCTGTCAAACGCTAAATTCAAGTCTATTTTAGAATTATCTAAATTGATAGTATATATATTCAGTAACTGTTGGCCGGGAGTTGCTTGGGCCTTTGAAGATATAAAATATGTGAAGTAACTACAAATTACACACATGTATGATAGATGTAATATCAACGGAGAATCCTCTAATAGCAGTATAATTAATAAAGTTGGAATTAATAAAATTGCTACATCTACTAAATATGCGCAAAAGCGCCTTTTTATGCTGGCAATCTCTGTCATTACCTATCTTCTAAATACTTTATTATAAAATCTGTAAGTTTATCAAAATGTTGAAAACATAACAAATCTTCATAACCGCTTATTGATTGACCGTATATAATAGGTAAACAATTGGCATTTTGTGCACACAGAACATCTGTGATGCTATCACCAACGAAAAACACATTTTCTCTATTTATAGGCAACGTACTCTCTTCTAGTGCAAATAGCAGTGGGGTTGCAGATGGTTTATCTTCCGCGGTATCGCATGACCCAACCACTCTTTCAAAGTAAGAATCTAGTTTAAAATAGGCAACTTCTTTACGTAAATTAGTATTTTTCTTATTACTTACTATTGCTAGATAAACATTGTGGCTTTTCAGTGTCTGCAACATTTCCTCTACTCCTTGATTCAGAGCAATGTTTTGTAATAGCGCATTATCTAAGTATTGTTGATATATCTGATTTGCTTTTTTCCACTGATCGCCAAATAAACTGACCATATAGCTCTTTCTCGACTCATGGGAATTTCTATCAGCAGCTTTATTACTATACCCCATTGAGTTTATGGTATGCTTAATAGCATTAAAAATATTATCTTGAGTGTCAACTAAGGTATTATCCCAATCGAATACTACTGCTAATGAGCTATCTTTCATCTCTTATATAATTATACATTTTAACTTAATAAGTAAATAGCATTTTAATGAAAAAGATATAAATAGGACGCCCTTGATAAACACTTTTTACCACAAGTTATGTTAACTGTTTTTTATATAATTAGCTAATATACTGATTATATGATATGTTTTAATAGGTAACAGGTATGGCCCAGACATCTAAAGAAAGTGTTGAAAAAAAGTTTAAAGATGTTTTTGAACGTTCTCCAGGTGCTTTTCCAGAAGGTACCTCATTAGAAAAGAAGGTTAATTATATCGCAAAAGGAACAAAGGCTCTAAAAGCTGTGAAAAGTAAGGAGCTTGAGAACAAAATGAAAAATGTTGCAGAATTGAGTCAGAAATTTGAAAGTCAAAAAGGACGTGCAGATGAAAAAGTACGTCAAGATTTTGAAAGAATTGCTGAGCTTGACCAACAATATAAAGGGAAGGGCATCTTCACAAGTGAAAAAGTTGCAGAGCCAAAAAGTGACAAAAAACTCCAAGACACTCCGAGAAAAACTACAACAGCAGTTAAAGACCTTGAACATAATACACAAAAAAAGACTACTGAAGCTTCTGTGCAAACAGCATCAGAGCACGATTCACAAACCGTTAATCCCTCAGTGAGCAAGAGTTCTGTAAAAGAGAAGCTCAACACTGAGCCGGACAAAAAAGATAACACGCCTCAACCACAAGAAAATCAAAAAGAAGAAGGGTTTTTGAGTCTTCTGAAGCGCTTTGTTAAGAAAATATTAGAAAAATTTTTAGGTGAAGGTGAAAAGGATGTAGAGAATGCTCGTGGCATGAAAGAAGATGCTCAAAGAGATACGTCAAATAACGAAGAGCAACAAAAGAGTAAGCAGCTTGATGAAATTTTAAAGGACAAAAGTGTAAGCGAGGGTTTGAAGCAGGCAACAAAGCTTGAGAACCCGGCAATAACGCCTGTTAATACTCCTAAAGTGAATGAAGTAAACACGGGTCGTGAAAGGTGATCCGCTTTCAAGCTTCATTATACCGCCACGAACCGTCATACCGCCGCGGTATCTCATCCGCTAACAAGTAGCGGGATGACGATTGTCAGGGTGTCATCCCAGTGTCCCTATGATGTCATCCCAGTGCCCTGACTACTTGGATCTAGCAAGCTTTGCTTGCAAATAAGTCTAATACGCGTCGCGTTTTATGCCAAAACACAATTGGAGTTACATGCAAAATAGATCCCAGTGTCAGCTACTCGGATGACAAAAAAAGGAGCACTGGGATGACATCATTTGTTGTATTTAACAAAGTTCGTACTTAGCTTCATGTTAGCTATAAACATTAAGAAATTTACCAAGCGAAAAAAAAGGCAAAAGAAGCCCCAGCTAATATCTATTTTAGAACATTGGCGTTTTTTAAGTCTTAAACACTGCAATTTAGCTGCTTTTAAATGCAACTCACCTTAGTTTAAATGTTTAAGAAATTTACTAAGCAGAAAAAAAGGCAAAAGAAACCCCGTGTTAGCTAGTTGTCACTCTCTAATCCTGCAAATTGGCGTACTATACTGTCTTAAACGACTTATAAGCGCGTTTCAGCTTGTGTAGGTAAAAACCTAGAAATATTGTGAAGACATAAGGTGCACATAGTGCAAAAAATTAAAAATAAGACGCCAACTACGTTGTTTTCTTGCTGTTTAATCTGCACAGATGAAGATAACTGAATACCTTCAGTTTCATGATAAGGGGGCTGGCGGAGTTTGTCAAGTAAGTTTTTTCGTTTCTAACGGTTGTTGCCAAAAACTATGCAAGAAGTCTATTGACAGGTGATTAAATTATAATGTAGCCTATCGCCGTATATCCGGGGGTGGGTTGTTGTGAGGCTTTTTCACTTTTTATTCTTGTTAATGTGTTTTTCTCTGTATTACTATGCGGGTTTTATATTTTCGCCCTGCCCAAAAGCTACGGTTTGCTTTTCACCTGGAGAAGATTGTGCTGTACCGATAATCAACGTAATAGATCAGTCTAAAAAATCTATCTTAGTTCAAGAATATACATTTACTCTTGGAACAGTTGCAAAATCTTTGATTAATGCTAAAGAACGCGGTGTTGATGTTAAAGTCATCTTAGATAAATCGCAACTCTACTCAAAATATAGTGTTATAAATGAATTATTTTCAGGTGGAGTACCAATTTGGATCGATGATAAGCCAAAGATTGCTCATAATAAGATAATGATTATTGACAATCAAAAAGTCATCACAGGGTCATTTAACCTTAGTAAGACAGCTAAAAAAGGAAATGCTGAAAATTTATTAATTATTACAGATTATCCTGAATTGATTCAGCAGTATGTGAAAAACTGGGAGGCACGAATGTCACAATCTTACAAATACGCTCCCAACTAATCGAGAGCGCTTGCTCAAAATCAGTTTTAAAAACAGCAAGGGAGAGCTTTTTTGATTGATTGGCATAATGATTATGATATAATGAACTAAAAATTTAAGGAATAAAGTAATGGATTATATAAATGATGCTGCCGGTAGCTACACTGCTATTCATGATTTTTTTCAAAACAACGGTGTTGGAGATTACAAAGTTCAATGCAATTATGGTGGGGTGCCGTATGCTACTGATGAGTACGTGCATTCTGGCGATAAATTTTGGAGTAATAATTTCATAGACTCACATTTTGGCAGGGAAATAAAAATGTATCCTCAAAGTGAACTTTTAGCTAAAGAATATGCTGGAAATACGTTGCCAGTTTCAATATCACTAGATAAGGATTTAATAAAAATGAAGGAATGTCAGAAAAAAACGAAATTTGTGGAACTAGAAAGGGAGTCAGGTGATTTAGTGCATGATAAGCAAAAGTATGTAAAGTGTTACACAACAAAGCTATCATATGATGATGTACATATTTACAATAACGATAAAGTTTCAACATTTAGCATAAAATACGACGTGCCAAATGATCCGAAATACAGTTTAAATATAACATTTACAAAGGTTAATGATAATAAACCAGGATTTTGGCAGAAATTTAAAAATATGTTTTAACGTGACCATTCACTGGTTTTTACTCAATCAACCAACAACAGTTAATATCAAATTTTTATAATTAAAAAATATGCTATTTTTTAAAACTTTCATTCTCCTTGACTCTGTCAACTTCACAAAACAACTCTTGGACCAAATGTATCTGGCATAACACCTTTTGGTAACTTGCTACTTCTTTTTTTCCGCATCTCCGACAACAGCCATTGATATTCCACTACATAAGGCTTGATTTTTGGTAGATCAACTTTTTTATGAATAATACTATGCTTCTCCTTAAATTGACCATTTACCCTAAACGCTATTAGCTTCCTTAAAATTTACATTAATGCCTATTTTGCCTAAACTGAAGCGTCTTTTCCAATTTTTTCTAGCATCAACTCAGCAGCTTTTTGTTCAGCAATCTTTTTACTAGAAGCGCATGCAGAAACTTTACCATAATCTTCTATGCAAACTGATATAGTAAATTCAGGATTGTGCGCTGGTCCAGTTTGTTTTACAAGCTCATACTCTGGTAAAGGCAATTTGTTTTTCTGAGTCCACTCTTGCAGTGAGGTTTTAGGATCTTGAGGGGGGTCAAGCATGCCTTTAGCTAGCTTTTCCCAATATTGGATAATAAATTTTTCAACATTTTCAAGCCCGCCATCAATATAAATTGCACCTATTAGTGCTTCAAGCGAGTTTTCTAAATTTTTTAAGTTACATCTCCCTCCATTGCAGCGTTCACTATTATTCATGATGATAAAGCTGCCTAATTTTATTTCTTTAGCAACATTAGCAATGGTGTTGCCACAAACTAAATCCGTCTTTCTTTTTGCCAATGCTCCTTCTTTTTCTTCAGGAAATAGTTTAAACAGTGTGGCAGATACAACCATATTCAAAACACTATCGCCCAAAAACTCTAGTCTTTCGTAGCTTACAATCTGGTTTTTGCTATTCCTTTTATTTACGCTTGGGTGAGTTAGTGCCTCTTCTAATATTGCATAATTTGTAAATTTATAATCAATGATCTTAGATATTGCATCATTCAAACTCTTCATACCAATTATTTAAAAGAAAAGCACTTTCTACCACCTTTATACCAGAGAATTAGTTTTATTTTATTAAAATAATACCACCAACTTCCAAAATTAATGTATACAACCCACCACCTCACTAATGTTACTAAATCCATCTCTCCTTATTAGTTCTGCAAGTTCTAGATTAATTTTGTTTACAACTTGAGGTCCGTGGTATATGAGAGCAGTGTACAACTGCACCAAAGAAGCTCCTGCCTTTATTTTTTTATATGCATCAGCACCACTTGAGATTCCTCCGCACCCTATCAATAATATTTTGCCCTTAGTAAATTTGTACATATCGCCCAATAACTCGGTTGAAAGTTTAAACAGCGGTTTGCCACTCAACCCACCACTCTCATTATGGTGAGAATGCAGATTATCTCTACTTACCGTAGTGTTGCTTACTGTTAATCCGTCAATCTTATATTCCAACGCAAGCTCAGCGATATTTTCTTTCGTTTGCTGATCTACATCTGGTGAGATTTTTAATATTATTGGTATGGATTTAGAATTATCAATTGATTTTCGGGTTAGAGTTACGGATTTCAACAATTCCGATAATTCTTGCTTATTGTGCAGATTGCGTAAATTAGGCGTGTTTGGGGATGAGATGTTCAGCACTATATAATTGCTCTTTCCATATACTATCTTTATTAAGTCAACATAATCGCTGATTTGGTCCTTTGATGTACTGTTTTTTCCTATGTTGATGCCAAAAATGCAGTCATCAAGCTTGGTTTCACCTATTTGTTTAAGAAAATAGTCTATTCCTTTATTGTTAAATCCCAATCTGTTAATTACCCCTTGATCTTTAATTAACCGAAAAATTCTTGGCTTTTTGTTTCCATATTGTGGATTACGAGTTACAGTACCAGTTTCAATAAACCCAAAACCAAATGAGAGCATAGGCCTTATAACTTCTGCATTCTTGTCAAAACCTGCAGCCAGACCTATGGGGCTTCTGAGCTTATTACCAAAAAAATTCACACTCAAAGATTCTGGTAGCTCTATAGGATTCTTATAAGGCATTTTCTTTAATGCCATAATTGCCAAAGAGTGAGCAACTTCGGGCGGTAGTAAAAATAGTAAATTACGTTTGTAAAACACTTTGCTTATTTTTAGTTTATTTTTTACCATGAAACGCTATAAGAGTATAACCATAACTTGAAAAGAAATTGATTTTACTATGGACAAGCTTTCTCTATAGGTTACACACTTAAAGCTACTGTTAACTTTTACTAGATATAGAGAATGAAAGAGGCCGGGACCGGAATTGAACCGGTATAAAAGGATTTGCAGTCCTCCGCATAAGCCATTCTGCCACCCAGCCGTTTTTTATGTGTAGATATCCATTATATCTTTTAGCATAGATAAAGCCTCCTCCCTTTTGCGTTGAAAAGTGTTACGTCCAATGATTGAACCATTACCGCCACCCTGCTTAATTTCTTTCGCTTCATTGTATATGTTATCTACTTCCTTCGATTCACCACCAGAAAAAACTACTATTCTTTTCCCTGCAAAACAAGACCTTTTAACATATTCAATTCTTTTAGATAATGATTCAATATTTTCTGTTTCTATTTTCTCCCTTTCCAAATATTTAGTTGGAAGTTTTACTTTTATTATATTAGCGCCAAGCAAAGCTGCTATGTGTGCAGCATAGGCAATAACATCAACTGCTGTTTCACCTTCTTTGGAAATTCCTTCACCGCGTGGATAAGACCATAGCACTACTGCAAGCCCATAAGATTTGGCTTCAGCTATGATTCCACGGGCTTCCTCCATCATATCGAAACACTTAGCAGAACCAGGATATATAGTAAATCCGACAGCTAAGCAGCCCAAACGCAGCGCATCTTTCACAGAAGAGGTTATTGCCTGATCAGAAGTCAGATTCTTCGAATGTAAAGAGTTGGAACTATTAAGTTTCAAAATAAGTGGGAGCATTCCAGCATAAGTTGCAGCACCAGCTTCAATCATACCAAGTGGAGCAGCATATGCACTTACTCCCGAATCAACCGCAAGCTGAAAATGATAATGTGGGTCATAAGCATCAGGGTTAACTTCAAAACTTTTAATTGGACCATGCTCAAATCCTTGATCTACTGGCAGAATCACTAACTTGCCAGTGCCGCCAAGCTTTCCATGCATGAGAATACGAGTAAGATTTGCTTTTACCCCGGGGTTTTCACTTTCGTAGTGGTTTAAGATTTGTCTTATTTCTTTACTCATTAACGCTATGAAGTTCATTTAAAGTATAGCAAAAACCACAGTTGAAGCAAAGATCTTTTTATGGTTCTTGTCCTGCAGGTGTACCTAAAGATGTAACGTTAGGATTGGTGGTGTGCTGTTGTGGCTTTTTTTGGATTAAATCTCTAAAATACATTTTGACAATAGGAAGAACAAGTGGCATAAGCACTAGCTTGTAGTCATACCATGCAAATTTTTCTTTATAGCTAAATTCTGCATCTTCTTCATATAAGCGCTGAATGCAATGTTCACTATATAGTTCAGATGCCTTTGTAAAAGTTCTAAGTAAAGCAATAAGTAATAAATCCAATGCTAAATTAATCATCAGCATTGTTCCATATTGAGCAGGCCAGCCATTTTGTGCTACCTCTGACACTAGACCACATATAGCAAATGTTGCTGCGATACATATCACATAATTATCAGCAGCAATAAGTAGATTGTATCTTCGATTTAATCTATCCAGATTTTCCTCTTGTGAACCTTTTTGTTTACTTGCTGCATAAATAATACCACAAAAGGATATAATAAATAACAACGGCCAAATCCCTATGCTAAATGCATAAAATTGATAAGCGATGCTTTGCACCGTGCCACTATTAGCAAGTTGCGATAAGCAATACTCAACTTTCAGCGATGGAGTAAACACCGCATTTGCTAATATAAAAAATAAAAGTGCTCTATTTATAGCTTTGCTTCTACGTGATAATATTCCATAAATTTTTGTTTGCCTCCTCCGTTCTTCTTCACTTGATAGCCTTTCATATTGACTAGGAGTTTTTCCTTCTTTTAAAGCGTTGAGATGCTTCTCTAGCTCTTTTTTATCTGCACTAAGTTTTTGAAACTTTTCTGTAGCTATCTTTTTCTTCTCTTCATCTTTTTCTTTGTCAGGGTGGCACTTTAATGAAAGCTTTCTAAAGCTCCGTTCAACTAACTTGAGTATATCGTCAAACTCCTGGCTTATTACTTCTTCTGCTTTTATTTCTAGTCTTGAAAATAAATTCTGTAAATCGCGATTACTGTAATACTGATTTCTAGTTAAACTTGCCACTATAGCCTCATTATTCTTAAAATAAGTATACTATCAGTGTAATAAAAAAACAAGAATTTCAAACTATATCAAAAGCAATTTTATTTTCTACTTTATTCATATAGATTCTTAATTTCTTTCCTTTTATTAATTTACGATTCAGTATTTCTTCCGCTAAGTAACTTTTTATCTCTTTTTCAATAAGTCTCTCTATCGGACGTGCTCCCATTTCCTTACTATAACCTGTTTGTGCAAGATAAGATTTCACTTCATCTTCTACCAAGCAGTTTATGCCTTTTTGCGTCAGCTGCTTTTTCAGTTCCTGAATAAATTTATCTACAATATGCAGAATTATATCCGCATTTAAGTCAGAAAAAGAAATAATCGCATCAAGACGATTACGAAATTCAGGGCTAAAAACCTGTTCTATCGCTTTTTTACTATCACCAGTGTTAAATTTTTTATGCCCAAAGCCAACAAAACTTTTGCTGCGTTCAGCTGCTCCTGCATTAGTTGTCATAATTAAGATTATATTGGAAAAGTTAACTTTACGTCCGTAAGTGTCTGTAACGCAACCATAATCCATAATTTGTAGCAATATATTATAGATATCGCTATGAGCCTTTTCAATTTCATCAAGCAGCACAACACTATATTGATTATTAGATACAGACTCTGTGAGTAATCCACCCTGATCATAACCTACATATCCAGGAGGAGAACCAATCATCCTTGATATCGTATGAGACTCAATATATTCGGACATATCAAAGCGTATAAGATTCATGCCCATGCTTTCTGCTAATTGTTTTGCTAGCTCGGTTTTACCAACACCGGTTGGCCCTGCAAAAAGATAATTTGCTAAAGGCTTATTGTAATTTCTCAACCCAGATTTAGCAATTTTAATAGAATTAACAAGAGATTCTATTGCCTGCTCTTGGCCAAAAATCACCTTCTCTAGATTAGCTTTTAAAGACTTTACTTTCTGCAAATCATCAGATTCAGATCCGCAAGGCACATTTGTAATTCTAGTAATGGTATTCTTAATATCTCTACTATTTACAATTTTACCCCTGTTTCTTAGCAATTTACAATATGCCCCTGCCTCATCAATAACATCAACCGCTTTATCAGGTAATATTCGCCCAGTAATATACTTATGCGAAAGTTCAGCCGCAGACCTAATGGCATTCTTTGTATAATATACTCCATGATACCCTTCATAGTAGTGCTTTATACCATCTAGTATCTTTATCGTTTCATTAACAGAAGATTCTTTAACATTAATTTTTTGAAACCTTCTCGCTAGTGCTTTATCTTTTTCAAAACTAGTGCTGTATTCTCTATATGTAGTTGCACCTATACAACGCAGTGTACCTCTTGCAAGTGCAGGTTTGAGCAGATTACCGGCATCAAGAAAGCTACCACTTGTAGAACCTGCTCCAATGATAGTGTGTATTTCGTCAATAAAAAGGATAGCACCTGGTTTTGCCTCAATCGCTTTTATTATGGATTTTATTCTCTCTTCAAAATCACCTCTGTAGCGTGTCCCTGCAAGGAGTGATCCTAAATCCAAAGCATAAATTATACTGGACCTGAGCACACTCGGAACACTGCCTTCAATGATTTTGAGTACCAAACCCTCAACTATTGTGGTTTTGCCAACACCTGGATCTCCAACATATAAAGGGTTGTTTTTTCTACGCCTCAATAATATTTCTATAGTGCGATTTAATTCATAATCACGACCAATAACATAATCTATTTTTTTGCTTCTTGCATAGTCATTTAAATTTTTACAATAACTTTGTAGAATTTCCTCATCTTTTAGTAGCTCACCTTTATTTACTGTAGTAGGAGCATCATTATTTTTATCAAGTTTTACTTTATGATTAGTGGTGTATTCATCTATATCGTTAGAGTATTTCATGTTAGATATGTGGTAAATCAAATTGGAATCTTTCGCACTTTGTTTCTGCAATAGATCTTCAACGTATAAATCTTGCCCAGACAAAATTTCTACTAGAACACTTGCTCCATTTATTTCTTTTTTCCCCAAGCTATGAGCCCGTATTATTGCTCTGTGTATTATGCATTGAAACATTGAGCTAGGTTTAACTCCACTGATAATCAATTCAGAACTGCTTTGTAAAAACCCTTTTATATTATTATTATAATCATTAGCCTTAATATTGCATCTTGATAGAATGTTATCCATACTGATGATTTCATCGGCTCTGATATTACATCTTGATAAAACGTAATTTACATCCACGTCTTTAGTTAACGCCAGCAATAAATGTTCTACTTTCGCATATTTAAGATTAAAATTAGAAGCAATGAATAGTGCTCTATTCAAACTTGCCTCTAAGTTTTTGGAAATCATCTCCTATTCTCTTTAAAAGTGGGAACTCATATATAATGAATAGCACACAATTATTAAAAAATTTGAAATCCAGCAGTTCGCTGTAGCCAATTTGAATCCCACTCTGGATCTACGTCATAGCACCGCAATATCTCAGCATAGATTCCGCTAATGAGTAGCGGAATGACGAGTTTTACGCTTATCAAATTGTAGGTAAATCCTATTTAATACGCTTTTTCTAGTACTCTGCTTTTCTTCTTAAATGCATTGATCTTTTTTCTACCGTATTTAGTCTTTAACGTACTTGGCCTTTTAAAGACCTTTTTGCTGTTACGTTTTTTAAATTGCACACTACAATCAAAATTTAGCTCTCCTTCTTTGTCTGCCAGTACAGGCAGTCTTCTCTTATCTTGAGGTGTAACAAAAGATAGCGCATACCCTTCAGCTCCAGCGCGTGCAGTTCTACCTATACGATGAATATAGTCAGCTTGCGATTGTGGTGCATCATAATTGATAACATGTTGAATGTGGGGAATATCAAGGCCGCGAGAAGCAACATCTGTTGCAACCATGATTTGATTACGGCCACGACGAAAAGAATTAATGACCCTTTCGCGCTTGTGCTGCCTTAAATCACCATGAATTGCTAAAGCGCTATAGTCATCTTTGTGCAATCTGTGAGCTAGCTGATCCGCTCCTCGCTTTGTTTTGACAAAGATAATGATTGATCCTTCGCGCTGACATAGTTGTGTAACAAGCTTTTCATATTTTTCTGATTCTGATGCATAAACAATTTCTTGCTTAATTTTTACAGAAGTTGTAACCTCACAATCAACAGAAATACGTTCTGGTCGATTAAGGTACTTCTCAGCAAGTTTTACTATATCTCCAGGAAGAGTTGCAGAAAACATAAGAGTTTGCCTTATTTTAGGCAAATGCTTCATAATTTCTTCAATCTGAACTCCAAAGCCCATATCAAACATACGATCCGTTTCATCAAGCACAAGAACGCTAACATTGCGAGTAATCAAAGTTTTACGCTCAATATGGTCTATAATACGACCAGGAGTACCTATTACAATTTGTGGTTTTTTCTGAAGCTGATTTAGCTGCCTAAAAATAGGCTCACCACCAATCAACAAAGCGACCCTTAGTGCAGAATTTTGAGATAAGAGTTTTCTTATCTCATTTGTTACCTGATGCGCAAGCTCTCTGGTTGGCACGATGACTAAAGCTGAACCAGTGTTAGGCTCATTCAGCAACTTAGCAACCAACGGAATAGCAAATGCTAAAGTTTTTCCAGTCCCCGTTTGAGCAGATCCGAGAATATCTTTACCTTGTAGCGCTAAGGGAATCGCTTGTATTTGAATCGGAGTTGGGACGAAAAGATTATTTTTATCTAGAGCTTGTCTAAGCGAAGCTGGGAGACCCATCTCATGAAAATTATTCACAATACGTTAATCCTGTTAAAAGACTTCATAATAGATTAATCTTCCAATCTTAAATTTATTGCAGATTTTTTATCTTCTCCGTTTCTACCGCGCTCCTCTTTAACCTCATAACTCACCCTTTCTCCTTTTATTCCCTTCTCTTTATTCTCTCCTTTAAGTGCCTCAGGTCTTATTCCCGAACGTTCCAATGTGCTAATATGTACAAAAACGTCACCCCCTTTACCTTCTGGCTTGATGAAACCATAGCCTTTTTCGGCATTAAACCATTTTACATTACCAAATTCCATTTAAACAACTCCTAAATTATTAACTAACATTACTAATGTGATGAAAAACTTTGAAATTACGATTGAGAATGCTTTAAGCTTAGCTATTGAAACTAAACCTTTATACTCCATAGTCTATTCTTAACATTACATGACAATAATACACAATTGTTGTACTTGATGCAAATAAATTTTTTAATCGTTAAGCGAACCTGCAACCGTCATTTCGCTAACTTTAATCGTTGGTGAATTAAATTGCCCACAAAAAGTTAGATCATCTGCAACGACTAAATTGCTAAACATATCCTTCAAATTGCTAGCAATGGTAATCTCATGTATTGGATACGTTATTTTTCCATTTTCTATAAAAAATCCGGAAGCGCCTTGGCTGTAATCGCCATTGATTAAATTGACACCAAAACCAAATAAATCAGTTACATATATTCCCTCTTTCACTTCCTGAATTAATTCTTCAAACGATACATCACCATTCTCAATGTAGAGGTTACTAGCTGCAGGAATAACTGCAGCATTACTTGCACGAGTTGCACTTCCGGTTGTTTCTGAGTCTAATTTTCTAGCCGAGTATAAGTCTAAAATCCAATTTTGTAATATTCCGTTTTTTACAAATATATTTTTCTTGCTAGTTATCCCTTCTCCATCAAATGGTCTCGATGCTATGCCTCTTGGCAACAATGGATCATCGATAATATTAATTCTATCGTTGAAAATCTGAGCGTTTAAACTACCCCTCAAGAAAGAACTGTTGCTTATAATACTGCTCCCATTTATAGCAGAAGCAAAACTTTTTACTAGCCCTTTTGCTGCTCTTTTTTCAAAAATAACTGGAAATTTACCAGTTTTCATTGTACGTGAATTCAATTGATCAACTGCTCTTTTTGCTGCTTCTTTTCCCATTAACTCTGGCAACTTTAAATCACTAAAATTACATGCTATATCATAATCGTAACCAACCTTCATTTCACTTTCTCTTCCAGCAACAACAGAGACCTGATTAGCAAAGGTTGATTTACTAAACGAGCCAATAAAACCAGAAACAGTCGATAATACTGTATTCACTAAAGCGTATGAAGAAGAGGCTCCTTCAGAATTAGTGATACTCTTATGTGCAAGGGCTGAATTTTCTGCAGCTTCAGCAATTTCTTTTAGGTTATCAACGGTTACAACATTATTATCTGAGATACTTAAATCTGCAGAAGAGATATAATTACTACCATTTACAGCAAAATTAATGCAAGGATCTTCTGGTGCATTCTTTGCCATTTCTACCACTTGGCTTACTGTATCACTCAGATTATTCAAATCGTTTGTAGAAATATACGCAGCTTTGTTTTTACCTGCTATAGCTCTGATTCCTACAGTGCAATTTTTAGATTGTGATATTTGCTCAATTTTTGATAGACGCTGAGAAACTGAAGTCTTATTAGTTTCATATATTGTAACTTCCGCATCTTGATTTTGCTTTTTTATTAGTTTAGTAATATCTGCTGCAATATTTAATATATTCATTTTCTATTCCTTAGATTTCTATAAAGATTCTGCACCACCTATAACTTCAATTAAATCAGTCGTAATCGCTGCTTGACGAGAACGATTATAAAGCAATGCTAATTTGTTCAGTATCTCTTTAGTGTTTCTGTTTGCTGATTCCATAGCAACCATTCTAGCACTATTCTCACTCGTTGCACTTTCAAGTAAAGCAGAGTAAAGAGCAATTACAACGTAATCTTGAACCAAAGATTTTAAAATAAATTCAATATTTTGTGGTTCATACTCATAGCCGTAATCTGTTATTGGACCAGCCAGAGAGTTATCAATCAAGGATGAGTCTTTACTCCATGGTTTTATTGTTTCCAACATTGGTTTTTGCGTGAAGGTATTATAGAATTTGCTATAAAAAACTTTAACTTTATCGTATTTACTTAGATCTATACCACCAACCAAAGCTTCTACGTGCTTTAACGTGATTCCCTTACTATTTTCAATTTTTAAGATACTTTTAGAGTCAAATCTATTTTTCCCTATATCAAAAGCTTTTTTACCAAGAAATACAATATCTACTTTTTTGCCATTTGTGATTAACTTATTTTGACTAAATTTGACAATAGAAGAGTTAAAGTTGCCGCACAAGCCACGATCAGACGCAACAATGAATACTAGGTAAGAACCGTTGTTACTGACATTTAGAATTTTTGCCAGTAATTCTTGATCAACTGATAGCATTAATGAAGAAATAATGCTATGCAGCTTAGATATATATAATTTTGAATTTGATAATTTCTTTTGGCTTTGTAATAACTTTGCTGCAGAAACCATTTGCATTATTTTCGTGGTTTTCTGTACAGACCTAATATTCTTAATTCTTAAGGATAATTCCTTTAAGCTCTTCATTTTGTATACAACCCTGATTTATTAAAATATATAACTGTTAGTGTCTAAAAGCAAGTTTTTTTGACATTAAAACCAAGTCTAGCTAAGAAACTTGCAGGTTTATTGTTTGGAGATAAGGATTATATTAAGAAAGTGCTCTAACTTCAGCAATATCAATGTGAAAGTAGCCTAATGGTAATTTCTACACTTTGTGGAATTTTATAATATATAATAAACACAATTAAAACTATTACAACTTGAACACTTATGATCCCATTGTTCTAGTTCCCTGTTACAATTTTTACATTTCCAGCCTGGATCAGGCAAAGCTTCTGAGCCCATCTTGTTTAGCCAATAAATTACCTTGTCGTGTTCTTGCAATGTAACCTTGAGTTGTATTACAATAAAGTAGATTGACATGTAATTAGCTTTTTTCATAGCAGTGTCTAAATATTGACTTGCAAGATCATATTTACCTGAACTCATTGAGGACAAAGCAAGTAAACAGTAACTAAAATAATAATCAGGGCGTAAGTTGTATAGTCTTTCAGCACCTTTACTATTTAAATTGATGTACATTTTAGCTGACTGAGGAGTAGGATTTACTGTATACTCTGCCTCTAGCACTGCAGAAGCTTTTCTGATTTTTCCAAGTTTAATATATAATTCTGCCTTTAAATAATTGATGGGCTGAAAAATTGCACTATAACGTTGTGCTCTAAATAAAGACTTTATAGCCTCCTTAAAATTTCCTTTACTTTCATATTGCTTTGCTAAAGCGCAATAAAACACTGCAAACATTTCTTTATGATCAAAGGGGAGAAAAATATTGGACTTAACTGCTTCCTTCAACCTCAAAATTGCATTAATCCAATCTTCTTTCAATATGCAATGCTCTATTTGAAAGGGAATAGATAGCATTTTATCGTTAATTGAACTAGAGCAATATTCTATAAATTTTTGAAAGACTACTTTTTCTTGTTTGAGGTGGACAATCAGCTTATTGGCTAGAAGTAGAGCTAAGTTACGATTTTTATTTGCAATATTTGTTAAACCGTTACTGAAAAAGCTGTAATTTCCCGTCTTACCTGAGTTAAAGAGCTTTATTAAAGACAACCTATCGCTCTCCTCACTCAGACTTTTAACTAGCTTTTGGGCATTCTCTATATTGTCTAAGTCTATGCTAAAGAAAGCTTCAAAGAGAAGCAATTCTTCCCTATCCCTTCTTCTATTTCTTATGTTGGCAAATGTTGATGAAATGGAGGAAAAAAAGCGTACAAGTGTAATTAATAAAAATAATAAAACTACACAAGTAAAAATAATGAAATATAGATCAATACTTATAGTGTAATTGCCTAATTCCAATTTTATTACTTCACCACTTACCTTGACCCATATACCAAATAAAAACGAAAAAGCGAAAATTATAAAATAAATCATGAGATATATTGTAATAAGTGATGATATATTGTTGAAATATTCTTAGAAGCTACAATAAAACCATTCAATTTATTCAGCCATGGCTTGAATTCTGAATGCGTTAAATTGCTTACTGTAACAGTTATATTTTGCCAATCATTATCATTTATTGACTCCTCAATTTCTGCGAATTTTACTCTTAATGGATCATTTCGGTCGTCTACCTTTATCCAGTTTGAAATGATCTTTTTAGACAATGTACTTTTGTTGTAATCGATAGTATCAATAGTTTTTTCAAAAGATAACTTCAATTCGTGTAAGGTATTTATCTCTTTCAAATTTTCTAATTCATCTACTGCATTTTCTATCTCTGGATCGTCAAGCTCTGATATCAAAGGCTTTATTGAATTTATATGGTTATAAAATTTTGCTTCTCGCAATAACGAATTCTTCATTTTAACCACAAGTAATAGCAATTTTGCAAGGTTCTTACATCTTGAGTTATTATCACCTTGCTCACATTGAGTATGCTGACTTCTCTTGAGGTCAAATATCTTTTTTTCTATTCTAGATTGATTAACTTCAAGCAACATTCTAAATTCATCCATGTTTTCCGTTAAAGCTTTCACATTGTTTTCACTCTCTTGCTGATTTATTTTTAAAAAGATTATGTTATTTATTGTGATGTAACCGGTAAATAACAATACAATTAAGAACCAACCTATGTACTTTTGCTGAGTATCATTCATAACGTAGTATCTCCGCAGGATCTTGTGCAGCTGCCTGCAACGCAGGAGCAATTGTCGCTAAAAATGATAAGAGTAACGCAAGTGCAGAAATATTTACTACGTCTTGGGGTACTAATATCACTGGCAAACTTGAAAAAAAGTATATCATAGGATCAAACAGCTTGACGTTAGTAATGTTTTCTAAAAACACTCTAATGCTTTCGATATTGAGAGAAAAAACGACACCTATAATACAGCCAAGACAAGTTCCCGTAAAACCGATTAATAGACCACAAGCGCAAAATATACGCATAATGCTTCCACTTGTTGCACCAAATGTACGCATAATTGCAATCGCGGATTTCTTTTCTTGCACTATCATCATTAAATTTGAGATAATATTAAACGCTGCTACAACTATAATCAAAGTGAGAATTAAAAACATCACATTTCTTTCAGTTTTTAAAGCACTAAAATAATGGCTTTGCTGTGATTGCCAACTTTCAGCTTCCATTCCTATTTCTTTTTCTATAGCATCTGCCAGCTTATCAGCTCTAGTAACGTCGTCTACAAGTACTTCTATATTTTTTATGCTATTTTTATAATTAAAAAAGGCTTGTGCTGATTTTAGAGGCATATATATCAAGGTATTATCATACTCAAACATACCCATATCAAATATTGCTATAACTTTATATTTTTTCATTCGCGGCATTTCACCAAGTAATGCATCAAATTCTTCAGATGATATAAACGTAATTTCGTCGCCATAGTCAACGTTCAAAGCTTCTGCTAAGCGTGCTCCTATTATTATTCCTTCATCAAATTTTTTTACATCACCTATAATTACATTATTTGTAACGGCAGTACTATCAAGCAAGTCTTTAGTTGATACACCTCGCACTACGCTACCTGCAATTTTACCGTTTGCTACAATAATAACTTGATCATTGGTCATAGGAGTAGCTTTTAATATACCAGGAATTCTCTCAATAGATTTTGAAACTGCGTAGTAATCTGAATTTATGTTCCTATCAAAATAAACATTAATATGGCCATCAATGCCAAGTATTGAGTCAAGCAACTTTGCTCTGAATCCGTTCATCACAGACATCACCACTATTAGTGTTGCAACTCCAAGGGCAATGCCGATAATAGAGAACAAAGTCATTATAGAGCAAAATCTGGCATTTTTCGCTCGCAAATAGCAAGCAGCCATAGTAATTTCAAAGGCAATGGACATTACAAAATATTTTGAGGTTAAACATTATATTTTTGAAACTTCGTATAATTGTAGACTTTTCTTTATTTGAAAACTAGAGATTTTTGCTTCCTTAAATTTAGCAGGCTTATAGAGTATCTTTAACATTAGAATTTCAAAATCTTCCATATACATCATCCAACCTCACTATATCATTATCAGATAAATGCTCTCCTATCTGAAATTCAACTATTTCAAGTGGAGAGCTTATGCTTCTATTTTCAATCCTATGGGAAACTTCCCTTGGGATTTCTATCATATGGTCTTTTGCTATAGCATATTCTTTGTCTTCTAAACTAACATACCCAACTCCTGATAGCACTATATGGTATTCATCTCTATAGTGATGGAATTGCTTAGAAGTGCAGCTTAATGGATTTATAAAAAGATATTTTATAAGAAAATTTTCGCTCATTAAAATTATACTACAAAATCCCCATGGTTTAACTTCTTTCCTTATCACCTTTACTTTCTTAACTTTATGAATAAATGAAATTAGACTTTTGTTTGGTTGCTTACAAGCTCCACCCAATAAATTTTTATTACTTTTTGTCGTTGAAACTGGTTCTTTTTCTCTAATCACATGCTGAAATGACACCGGTTCTTTACTAAACTTCTCACTCAATTCTAAAACTGAATTCCAAGTTCCAACATCCAACCAATCGAAATTAGCTTCTATCATTGCAACGTTTTTTGCTTTCTCCATCACCAAGTAATCAATGGATATGCCTTCAATTCCTGCAAAATCTCGTTGTTTTAAATACAGAAATCTCTCTTGCGGTGTGAAATATTTAAAACATAAATTGTAAAGATTCGGGGCAGATTTTTTAATCTCATCTATGTAGCGTTTTGCTTTAAACACAAATATTCCAGAGTTCCAATAATGATCGTTACTTAACTTACGCTCGGGCTTTTCTGTAAAATCTTTCACTATATGACATTTTTCTTTCTGATCATATACTGCATTTATATAGCCGTATTCAGAATTGAATTCATGAGGCTTAACCCCAAAAGTGACTATAGAGTTAGTTTCAGAGGCTAACTTAGACGCTTTTTGAGTAGAAGCATAAAAACTATTCAAATCACCTATAAAATGGTCTGAAGGCAGAATTAACATTGTCTCGTTTTCATTGCAGAGAAGTGCAGCAATTAATATTGCCGCTGCTGTTCCAATTTTCACTGGTTCGAAAATCACTTTATATTCTTGCAGTGCATGCAATTCCTCCATCACTAATGACTCGTACTGTATATTTGTAGCAATTATGGGCGGCATATAATCGCTTTTTAGCCTCAACAAAGTGTTGTGAAACATAGTGTTCTGACTAAATATTTTCTGAAATTGCTTTGGCTTAGATAAAGGCCAAAGTCTGCTACCACTACCACCACACAATATTACAGGGCGCATTTAGTTAAGATATTAATTAAATAATTAATATCTTATACTGAGGGCAAAATACATGCAAGTTTTTGTTGTGGAATAGTTAATAAAGAAAATAAATGTTGATTTAAAGTAATTGCTAATGAGAGTGATCATGTGTAGCGCCTTGCCCTTGCTGTGAATTTCTTCTATTTTGTAATTCCTCAACATGACCTTTTCTTTTATCACTTAATATTTCATTACCCTTATTTTGTTCTTCCTCAGGACTCTTTAGTATTTCATTACTCTTGCTAACTTCTTTATCATCCCCTTGTTTCTTTGGCCTTCTAGCGTTAAGCTCATCCCATGTGCCCACTAGTGAATCACGATTCCCATGATCCGGCTTTAGCCTTTCTTCACCTTTAATAACATTAAAGTCACTTTTTGCTTCTTCCAAACATCCTTTCAGTTGGTGTTTCCACATGGTGTAGTAAGCATCACCATATTTTTTCTCATTTGCTACAAACAATAAAATTGGAGCCTTAAGTATGGTAGCTCCCATATCCACTAAATTTTTTACTGCCGCTGCAGGAGTGAATAAAAGATAACCAAAAGACTTTGCAATTGGGTTTTGTTCGCTTATTAAATGCTCCCCTAACTTTATAGGAAGAGAAGTCAACAATTTAGTACAAACTTTAGCTAAACTTGTAGCAAAAACGATAGGAACAGATATAAGACTTTTATCTAGCTCTAGATTACCATTCTGATCTCTAATTTCTGAAAAATGGGTGCTTAGCTTCTTGTAATCACTAGTGTATAATAATTCTCCATTTCTTCCTTTTTCATCAACAACTTCCTGAACTTTACCTTCTTTATTTTTTACCTCTTTAGTTAGCACAGAAGAATTAGTTAATTCAAATGGATATTGAGGATCCTTAGTTTTTTCAGCTTCAAAAATTGGCACGTGTTTTTTCAAATCCATTCTCGAAAAGCCTAATGGCTCAAAATATGACTTATGCAACTCATTTATCGGAATTTGCTTACCCTGATTGTCTATATAATTGATAGTAAAATAAGATCTATCATTATCTTTATCTTTGGTAACTAAAGATAATCTGAAACTTGGTTGTTCTCCATTCTCATCTTTTTGACCATACAAAAGTTTATAGGTTGGATTTTTATCTTTATCTAGTATAGCATTTCCATGCATATCCCTGTTTTCTATGATTTTAGCAGACTGTACAATTTGATCATAATTTTTTGGATACTGGCATTTCCTTCCATCATACATCATTACCTTTCTAAGGTCTTCGACGTAAACTTGAGATTCAGGTGAAGTAAGCAGACCTTTTGCTTTAAGTGTAAGATCTATTGCTCCCTTTTTTAATGCTTCAAACATATTGTCAAACCAAAATCGCTATAATGCTATAGTTCAATAATAAAACTAGTACACTAATAATATATTAACACAGCACCGGTGATTTTACAAGAAAATACGCCTGTAGAAGATAAAGATTGTAAAAGCGAGGGTTATATAAGTAATGCTTGATAAGTACTTTATGCATGTAATTGTAAAAATCCTCAAAGGTACGCTGTGTATATAATCTTCGCATACTACCTGCATTCCAAGAACTGCGTGCCAAAAAATGCAAAACAACAATACAACAAAAAATAAAAGCTCTAGAGGGTGATTAATAAATTTTTCACTAAAAGACAAAGAGCTATCAGTATAAAATGTGCAAGAAAATGAATAGATAAACCAAGGAAACAGGAACAGTAAAATTACCGCAGAAACACGCTGAACCCACCAATGATGTACTGAATTTCCAGACTGACTCATATAAACATAAATAAAAAAGCCATAGTAGAAAGAAGTAGCGTTACTGTCAGCAGTATAGCACTCCTTGAAACGCCAGTAATTTCTAAATTAAGCCCAGCATCCCACAATAAATGACGAATACCATTAAGAAAATGATATACAAAACTTATAAAACATAAGACATAAGCTAATTTAGCAACAGGAGTGAATAATAATGCATTTAAGTACCTTACTATAAGTAACTCAGGAAAGTAAACATGTAATATGAAATACCAAGAAAGTATCATTAATAAAAGGAATAGCAAGATACCAGTCAATCTATGCATAATAGAGAAAAAACTAGTAACTTGTACTTTATATATTTGTAAATGTGGAGAAAGAGGTCTATCACTCATAAAATTCCGTTATCGGGAAATTAAAATAAAGTAGAAGTAAAGACAGCAGTATAGCACATAACAACACCATCATTAAAAATGGTAAGTTATGCGCAAAGCCTAAGGAGGTAATCCAGCTGCAGATTCCCCTACTGCTACCTTGTTACGACTTCACCCCAGTCACCGATCCCACTTTAAATAACTCCCTCCTTGCGGTTAGGTCGTTAGCTTCGAGTGAAACCAATTCCCATGGCGTGACGGGCAGTGTGTACAAGACCCGAGAACGTATTCACCGTGGCGTGCTGATCCACGATTACTAGCGATTCCAACTTCATGCACTCGAGTTGCAGAGTACAATCCGAACTGAGATGGCTTTTAAGGGATTAGCTTAGCCTCGCGACTTTGCAGCCCATTGTAGCCACCATTGTAGCACGTGTGTAGCCCACTCCATAAGGGCCATGATGACTTGACATCATCCCCACCTTCCTCCAGTTTATCACTGGCAGTTTCCTTAAAGTCCCCAGCATTACCTGATGGTAACTAAGGATGAGGGTTGCGCTCGTTGCGGGACTTAACCCAACATCTCACGACACGAGCTGACGACAGCCATGCAACACCTGTGTGAAACCCGGCCGAACCGACCCTATCCCTTCGAATAGGTATAATTTCCATGTCAAGGAGTGGTAAGGTTTTTCGCGTTGCATCGAATTAAACCACATGCTCCACCGCTTGTGCGGGTCCCCGTCAATTCCTTTGAGTTTTAATCTTGCGACCGTAGTCCCCAGGCGGAATGTTTAACGCGTTAGCTGTAATACAGAAAGTAAAACTTCCCATATTTAACATTCATCGTTTACAGCGTGGACTACCAGGGTATCTAATCCTGTTTGCTCCCCACGCCTTCGCGCCTCAGCGTCAGATTTGAACCAGATAGACGCCTTCGCCACTGGTGTTCCTCCTAATATTTACGAATTTCACCTCTACACTAGGAATTCCTCTATCCTCTTTCAATCTCTAGATTAGCAGTTTTAAAAGCAATTCCAAGGTTGAGCCTTGGGATTTCACTTTTAACTTACTAATCCGCCTACGCGCCCTTTACGCCCAATAATTCCGAATAACGCTAGCCCTCTCCGTATTACCGCGGCTGCTGGCACGGAGTTAGCCAGGACTTCTTCTGTGAGTACCGTCATTATCTTCCTCACTAAAAGAGCTTTACAACCCAAAGGCCTTCTTCACTCATGCGGCATGGCTGGATCAGGCTTTCGCCCATTGTCCAATATTCCCCACTGCTGCCTCCCGTAGGAGTCTGGACCGTATCTCAGTTCCAGTGTGGCTGATCATCCTCTCAGATCAGCTATAGATCATTGCCTTGGTAGGCTATTACTCCACCAACTAGCTAATCTAATATAGGCTCATCTAATAGCAATAAATTTTTCCCCCGTAGGGCGTATACGGTATTAGTTGCCGTTTCCAACAATTATTCCGTACTACTAGGTAGATTCCTATACATTACTCACCCGTCTGCCACTAAGTTATACCATAGCAAGCTACAATATAACTCCGTTCGACTTGCATGTGTTAGGCCTGCCGCCAGCGTTCATTCTGAGCCAGGATCAAACTCTCAAATTTAGACTTCAACCTATAAAAGGTTGAGGGTACATCGGATAAATCCGACAAAAAATAATTTAGCTTAATACTGCTGTCTTTATTTCTACTTTAGAAATATTTTAATCTCCAACTATTCAAACAACCTTAAGAATATTATTATGTGATATAATCACTATGTCAATATGTTTTTGCAAATCAAAAGCATTAATGTATAAATATATAACTATTTGGAATATTACCATGAAAAAATACATCTTTCTGCTTGCACTCGCGCCAATGTTAGTTGGCATCACATTATACTTATTGCGCAACATTGATAACACAAAACAATCTATAACTGCAGGTGACAAGTTTTACGAAGTATTATTCTTAAAAAAAGATAATAAGCCGCTGCTAGAAGAAATAGATTCAAATTGGGAGTATTTAGCAAATTTTGAACGCGCATTCAATCATATCTCAGATTCAATGCCAACAGACACAGCATCTATTTATAATGATTTGGCAGATGATAAAGATGCTCCTGGTGTTTTGCGTGAGTTAGCACAATATTTAGAAGTAATGAGCTTACTTCACTCCAACGGTGAAAAAATAAATAAAGATAAAATTGATAATTTAGAATCAAGTGCAGTGTATCCTTATTCAAGCCAAGAAGCTATCGCTGTAGTAAAGATACACAATAACGACGTTAAGGGTGCAACTGAAATATTGCATTCCCTATTAAATGATAGAAAATGCCCTATCCTAATCAAAGCTAATGCACAAGAATTACTCAGGATATATGGGAGTTAACTCATTGGACTTTTTGCATAGCTTTTGGCAGCGCATCGGATGAAACGAAAAAACTTACTTGACACCCTTCGCCAGCGCCCTTATCATGATAGTGAAGCTATTGTATTTGCTTTCGCCAATCTGCAGATTAAAAGGTAAGGATTACTTAATGTATCGGCGTCTTATGTTCAATTTTTTGCAGTATATAGATACTGTATGTCTTTACAAAACTTCATCTACATCTAGATTTTTATCTAAATAAGCTGAACGCGCTTATAAAGCGTTACAAGACATCAAAAAATGCCAATACTCGACAGAGATAGTAAAAGACTAGCTAACTCGGGGATTCTTTGTCTTTTTTTCTGCTTAGTAAACTTCTTAAACATTTGCAGCGTAAGTTAGTTGCAATTAAAAGCAGCTTAATCTTGCTTGTCAAGCGTTTAAAACATAAAAAACGCCAATATTTTAAAGCGGATAATAACCCCAGGGTTTCTTTTGCCTTTTTTTTTATTTGGTAAATTTTTTAAATATTTATGGCTAAAGATTGCACGAATGTTGCAATTACAAAAACGATTTCTACTAGGGTATCACGCACTGGGATGACACCATTCTTTTTCCTGGATCCAAGTAGTCAGGGCACTGGGATGACAGCTACCCTGACAATCGTCACCCCGCTGCTTGTTAGCGGATACCGCGGCGGTATGACGTAGAAGTTATACTTTTATGCTTACCAACTTAATAAAATTCCTGGATTCCAGTGTCAGCTACTTTCATGACACCAACAGTTGATATTGGTTTGTTGCTTTGCTAGCCAACTACTAGCTATGCCTCAAGTTTCCTATTCAAAATTTTCAATATCAAATCCAATTCATTTGGATTATCATACCGTATCATAACTTTACCCTTAGAATTGTTGTCATTAATTTTGATCTTTAAACCAAGTTGAGAAGATATAGCGCCTTCTATTACTGTCATATCTTGATTTCTAGTATATCTCTGCTCTTTTTGATTGTTGTTTTGATGTAGGTCCTTTATCAGTTTTTCAGTTTGTCTAACGCTTAAGCCCTGAGAAACTATTTTTTCTGCAATACTTTCCGCATTTTCAACATTAATCAACGCTCTTGCATGACCCATAGACAATTTTTTCTCATTGATCATTGTTTTCACCCTATCAGGGAGCAACAACATCCGAATCATATTGGTTATGTGGCTGCGGCTTTTGCCTATAGCTGAAGCTAATTCCTCATGTGTATAGAAAAACTCATCTATCAGTTTTCTGTAAGCTTCACCTTCCTCTATTGGATTAATATCTTGCCTTTGTATGTTTTCAATAATGGATACTTCCAAGCATTCCTTGTCGCTCAGATCTTTTATGATAACCGGTGCACTATCAAGATTTGCAATCTTGCTTGCTCGCCAACGACGTTCTCCAGCTATTATTTCATAACCATCATCATTTGAATCTTTGCGTACCACGATAGGCTGTATAATGCCACTTTTCTTTATCGAATTTGCAAGTTCTCTTAATGACTCCTCGTCAAAATGTTTCCTCGGTTGAAATTTGCTTGGGTGCAGTAATGAAATAGGCAAATGCTCTTGTCGATCTTCTTTATTATCATAATTATCGCCTATGAGACCGGCAAGACCTCTGCCGAGGCGTCTATCATCCTTCATACCACGCCCTCGCTTACTAGCTTCTTCTCCTTACAACTGCTCGCGTGCTTTTTTAAAATTTCCCTTGCCAAACTTATATACGCTTGTGCACCAGGACATTTAAGATCATACACAATAGCAGGTTTTCCATGAGAAGGTGCTTCTGATAACCGTACGTTACGTGGAATAACAGTCTCATACAATGGGATGATAGTTTTGTATACTTTATCATTTAAATACTGACAAATATCGTTTTTAATCTGCTCACTAAGTTTGTTGCGCCTGTCATACATTGTTAACACTATCCCTTCTATTGCCAAAAAAGGGTTTAGGTTATTTCTTTTTATCAGCTCTACAGTTTTAACTAAATGGCTTAATCCCTCCAAAGCAAAAAATTCACACTGAAGAGGGACAATAATAGAATTAGCAGCAGTCAAAGCATTTATGGTCAAAAGCCCAAGTGATGGAGGGCAATCGATGATTATATACTCATAATTATCGCGTATCTTCTCTAATGCGCTTTTTAGCACAAATTTTCCTCGCTCAAGTTGCGATAATTCAATTTCTGCAGCTGATAAATCAACTACTGACGAAATTAGTGATAAATTTGGAATTTCCTTTATATTGAAAATTGCCGATTCTATCAATTTATTTTCGCTGCTTAGTAGTATTTTGTATATATTTTTTTCTTCCCTACTACGATAAGAAATCCCGAGCCCGGTGCTAGCATTTCCTTGAGGATCAAGATCTACCAATAAAGTGCTTTTTCCCACAGCAGCAAAGGCTGTCGATAAATTTATACTAGTTGTGGTTTTGCCAACTCCACCCTTTTGATTTACTATTGCAATAATCTTGCTCACGCCTTTTATCTTATGTATAAAATAATTCTATTGTATATATGCAAGAAACTTTTGCATTAGAAAATTTTTTTGTTGTTAACCACACTAAAATTAGACTGTCTTTTTTGCTTTGTGTAACACACTTTGAACCTTGTTTCCTAATTCATTCAGAGTGAATGGTTTTGGCAAAAAGTGAAAATCTTCTATATTGATGTCATCACTCTTTAAAAAAGCATCTTCTGCATACCCAGAAATAAAAATAACGTTGATATTTGGCCTATGGATCAATGCTTCTTTAACTATTTCTGGGCCGCTCACCTCTGGCATGATTACATCAGTGATTATAAGATCTATATGTTGACTTTTTTTACTGATTATTTCTAGCGCCTCGCTGCCTATGCTTGCTTCTATTACATCAAATCCTTTTCTTTTGAGTTCTTTAGAGATGAATTCCCTTACTGAATCTTCATCTTCGATTAATAAAATTATACCATTACCTTTAATTTCACTTACTACCGGTCTTTCTGTTTCTTCACTATCTTCCTCTCTATCATTTTCATCTGATATGTAAACCATGGGCAAAAATATGCTAAATTTAGTTCCATGATTTACTTTGCTAGCAACATAGATGTATCCTTCAGTTTGTTTAATAATGCCATATACAGTAGAGAGGCCAAGACCTGTACCAGAGGTAATATCTTTGGTAGAAAAAAATGGATCAAAGATCTTTTCAGTTGTATCACTCGTCATTCCACATCCAGTATCAATTACTTCAATCACAACATAATTTCCATGTTCAATCGCTTCCTTGTCTGGAGAAAACATATCCTGAGGTGTAGAATTTAATGAGTCAATCTTTTGATTAAAGGTTCGTATAGTTAATTCTCCGCCCTTTTCCATAGCAGCACTAGCATTGACTGCTAAGTTAAGTATAACTTGCTCTAATTGCCCTTGATCAGCCCTAACAGCACCCAAGTCTCTACCATAATAAATATTAAATTTTATATTTTCACCTATTAATCTTTTTATCATTTCATAAAGATTAGCTATAGTATTATTTACATCAATAATTTTTGGCTGCAAGGTCTGTCTTCTTGAGAAAGCAAGCAATTGTCTTACTAAATTTGATCCACGCTTTGCATTTTGCTGTATCTGTATTATATCTCCAAAAGATGGATCACCAGCTGAATGCTGGAGTAAAAGCAAATCGCAAAATCCTATTATCCCAGTCAATATATTGTTGAAATCATGCGCAATACCACCTGCTAACTGCCCTATAGCTTGCATCTTTTGATAATGCTCAAGCTTTATCTCTAGGTTTTTGTGTTCAGTATTGTCAATAAAATAACAAAGTATGAAGATCATTTTATTATGAAGAAACTTATTGAAATATATTTTTATGTTATTACCGCCGTTGAGCTGTACATCAAAAGACGCATTATTTATTCTATTACTCGAAAAATATTCACGTATTTTCACATGATAACTATCCAATATCAACGTAAAGATTGAATTATTATCTGACCCTGCAAGCTTTATTAGTGCCGTATTTTTCTTTACAAAGTTGCCGTTTATGTCACATTGTGCAATAGCAATTGATGAATTTGCAAAACAAGGGTGTAATTGATAATCAACAATATTTGATTCGGTTGGTGTTATAAAGCCATATATATAGCTATGGTTGTATTTATCACAAAATATAGCAGTGCTCATATAAGCCTTGAATGGAATACCACTTATAGTAAAAAACAAAATTTCATTATCGGTTGTTGTATTGTTATATTTAGATTGAGATATAAAATCACTGATTGAGCTACCTTTTTCCAGTTTTTTTAGTTCAAATATGTCTAAAAATCTTTTATTTACAGATAAAATCACCCCTTTGGCATTTGCAATGTAAGTTCCTATGCTGTGTTTTTCTATTAACTCTTCATATATCTGCTCCTTGTTTATCTGTGTTGCTTTTAATACAAAATACCCATCTGGCCTTGCTATTGGCACTAATGATAAATTTAAAATCTTATTACTATTTATAGCAATTTGGGGATTATCTGGTATTGACTCAAAGAGCAAAAGAAAGTTAGATACTCTATTCTTCTTGTTTAAGGAAATGCATACCTGTACAGAAGAGTTATTTTTTAGTGCATGATAGAGTACTTTTTTGTCTGCTTCTGAAACATCTCCTATTTCAAGAATCTTGCCTAACGTAATGTCATCATCTATTATATGATCTTTAAACCTTTCGTAGAACCTTGCATCAGCATAAATAACACCCTCATCTTTATGTAAAATAAGGCAAAATTCTGTATTATGATTTAGTGCATTTGCAAATATTGCATTTTGAAATTCTATAGTGTTAAGTAGGTATCTGTAGCGTTTTACATTATACATCATAAAGAGAGTTGTTAGAATGCTAACTAATAAATTAATCTCTATATTAATATGCTGACTATATATATCAAAAAAGTAGAGTATCGATATTGCTACTGGAGGTAAGAGCATAATAACTGCCATCACAACAATTGACATTCCATAATTTCTTAGTATGAAGTCAACCCTGTTCTCTTTTTTGTTATCTATGTATCTTTTATTCATTATTGTTACTTGGCATTGTTGTACATACGAAAATGTTCTATTATATTGATTTAATTATTATAGATTTATTAACGTCTTTGATAGATAATTATCATCCAAATCTAATTAAGTTCCTTAAATATCAGATATAACAATGTTAATAAGCTAGCAAGAGGATATTATGGAAAAACAAAAAACACAAGCATTTAAATGGTTCTGTGCACTAAGAGATAAGATCATAGAATCTTTCTTATTAATTGAAAAACAATCATCCGCAGAGCCAAAGATCGAAAAGAGAAAGTGGGATCGCCCAGGTGGTGGAGGTGGTGAATCTACAATTATTTTTGGTAATGTTTTTGAAAAAGTTGGAGTAAACGTTTCAAAAGTACACGGAAAATTTGCAGATTCAGCCATCAATGAAATTCCTGGTGCAAGTGAAAGTAACGGAGAGTTCTGGGCAAGCGGTATATCTTTAGTGTCTCATATGCAATCGCCCCTTATCCCTGCAGCGCATATGAACACAAGGCTGATATATACTTCAAAACAATGGTTTGGTGGAGGAATGGATTTTACGCCAATATATAGAAATGAAGAAGATTGCAAGTATATTCATGAATCAATCAAAATGATATGTGATAGATTTGACACCGGATATTATCCAAAATTTAAAGAGCAATGTGACAATTATTTTTTCTTACAACACAGAAAAGAGCCACGTGGCATTGGTGGTATTTTCTATGATAATCTGAGTTCTGGTAATTGGGAAAATGATTTTGAGTTCACAAAAGCAGTAGGTGAAGCCTTTTTGGAAATTTATTTGCACATCATACGTAAACATATACAAAAATCTTGGACAAAAGAACAACGAGAAAATCAATTAATAAAACGTGGCAGATATGTAGAATTCAATCTGTTATACGATCGTGGCACAAGGTTTGGTTTAATGACTGACGGCAATCCAGATGCAATTATGATGTCAATGCCACCACTTGTTAAGTGGTTATAGAGAGCTGCTATTAGTAGAAAATAAATCATCATAGTTTAAAATTGTACCATGGTAGTGAGCTTTTATATAGGGGGTATAATCATGGGCATAATAGATAATTTTTTAATTAAATCTGTCAAAAACAATGACATAAAAGGTGTTAAACTGACTCTAATTCTCTATGATGCATTAAATAGTTTTAGAAAATTCTTTTCAAAGACTATGTCTCTCAAGAATACAGGATCATTTGATATAAATAATAATCAAGCTTTAAATCAGGCTTTAGGACATGCTACAGATCACAAAATAATGGAATTGCTGATTAATCGTGGAGCTGATATCCACTCAATAGATGAGAATGGAAAGAATGTTATAATTCGTGTTATTGAGAGTTTAGCAGAATCAAAAAATCTAAAATTGGATAGTGAGAAAAACTTACCAGCAGAGATAATTCTTCACCCCACAGTTTCCTTTTTACTAGGAAAAGGCGCAGAGTATTATTCTACAGATGATTTGAATATTGAAGCTATACAACAAAAACCTCCTAGAACTTTTGAGTATAAGTCAAAGAATACTAGCTATGATGCTTTGCCTTCAAAAGAGCCCATTTACGCTGAGGTGTATGATGCTAAGGTTAGTAACTCATTAGGGGAGAATGGTTATTTGAGTGTATCAGAAGAATCTATTTATGCTGAAATATATGATTCACATAAAAAATCCACTGAAAATTTATCATTGGAAGATAGTGGTTATTTGAGTATATCAGAAGAACCTATTTATTGCACTATAGATGATCTTTCAGAACAAAAAAAGCCTACTAGCCTAAAACAGAAAGAGCCAGAACAGTCGTCAGAACCTATTTATGCTAGGGTAGATTTGTCCAAGAAAAGAGCAGAAAGAAAAGCAAAAGACATAAAAGCTAATTCTGGAACTTGCCATGGGTTAGTGCAAGATAAAGTGAATGATTGGCAAGTGAAGCTAAATGAGCTAAGTGCTAATAAGTCGATAAGTCAGCAACAGACTAATGATCAAAAAATTAAGACCAAGGCTGGCTTTAGTGTAGAAGAAATAAGGCAGAAATATGAGCGTAGAGATTCTGGCTACGATTCTGGCTATGATTCCGATACAAAAGTTGAACAACAATTAGAATTAGCTCCTAAATCTGAGATAGGTTCAGTGAGTATTGAGCATGGAGTAATAGGAGGCTGTCGATATAAGATTACTGATATATCCCTCTAACTATGTGATTCAAAATAATTGAATTGACTTTATATATGTAATCGATATAACCTAGTTAGATTCAAGTTGACTCTTTCGTCTAGTGGTTAGGACACCACCCTTTCACGGTGGTAACACGGGTTCAAATCCCGTAAGAGTCACTCAAGTAGAATATAATTAAAGTTTTGAATGGGAAAAATTAGGCTCTATGTTGAAGAAGCTTTATCACAAGGCGTGAGTTTAGCACTTAATCCACAACAAAGTCACTATATTTGCAATGTAATGCGGCTTAAGAAGTATGATAATCTCTCTCTTTTTAATGGAAAAGATGGAGAATGGTTAGGAGAAGTAGTTAATATATCGCGTAAATTGACAGAAGTTACACCCAAAGAATGCACTAAACAACAGCAATATGAGGAAAATTTATACCTGTATTGTGCCATGGTAAAAAGTGCTGCTTTGAACAACATAGTAAGACAGGCAACTGAAATGGGAGTAATCTGCATTCAATTTATTTCAACGGAACGTACAGTGGTAAAAAATATTAACCTAAGTAGAGCAAAATTACAAGCAATCGAAGCAGCGGAACAATCAGGTAGGATAAGTATACCAGAGATTTTGCCTCCTATTAACTTTTGTGAGTTACCTGATTCCCAGAGTAAAAATTTTGTTTTGTGTGATGAAACAGGTAAAGCTGACAAAGTGCTGAAAGGCAAAAAAAATGTTGCTATTATTGTTGGCCCTGAAGGTGGTTTTTCATCTTATGAACTTGATCTTGCCGATAAGTTTTGTCAAAAATTGAGTCTAGGAAAAAGAATTTTAAGGGTCGATACTGCTGTAGTTGCTGCACTCACTTTCACCAATTGGTGTAGCTAGATTTTTAAATATGACTAAGGTTTGGGTCATAAAGAAATCTGGTTCAGTGTTGCGCGCACAAAAACCCTGTAGACTTTCTACGAAGCAGTCTGTTGTTAAAGAGGAGCTAATAAAAAACATATTCTAAGATAATATTAAATCTCATATTATATTTTTTCTAAAGTAAACAAATGAATCTTGCATTTTGCCTGAGTTATTGATACTCTGAGTAAAGAAGTCGGGGCGTAGCGCAGCCTGGTAGCGCATTTGGTTTGGGACCAAAGGGTCGGGAGTTCAAATCTCTCCGCCCCGATGTTAGTACGATTGTAAAAACGCTGCAATATAAGAGCAATCTCCATCAGTAAGCAAGTAGCTGACACTGGAATGACATCATTTACCATGTAAATTGTGGCATATTATATTTTAATGCTCAAGTTTATAAAATAATTGACAATGTTAATTTTCTAATTTATAAATAGATTTTGAAATGATTACCGAAGGAGGTATAGAGTTTGATAGAAGTATCAGTCCATTATGGTGATGTAGACAGAGCTCTTCCAGTATTGAAAAAAACAATTCAAAAGGAAGGAAGAGGGTTGAAAATGAAAAAACAATATCATGAAAAAAAATCAGAAAAAAGAGCTAAAAAGAAAGCTGAAGCTAAAAAAAAGAGGTACCAACAAGAGTGCAGAAGGCAGCGTTATGGTTGGTAGTTTGTACTCAAGTTAATAGTTTATCATTGGTTATTTTATGAATATTCACGAATATCAAGCGAAAGAAGTTTTACATAAATTTAATGTCTCAGTGCCAAAAGGTTTTGTTGCTACATCTGCGGAAGAAGTAAAGACTCAAGTAAGTCAATTAAAATCTGACGTGTTTGTAGTTAAAGCTCAAATTCATGCAGGTGGTAGGGGTAAAGCCGGTGGCGTAAAGCTAGCAAAGTCAGCTGAAGAAGCTCAACAGTTTGTAAAGGACATGATTGGTATGACTTTAGTTACTCATCAAACAGGGCCAAGCGGGCAGCAAGTAAGAAAAGTGTACGTTGAAGAAGGCTCAAGCATTAAGAAAGAGTATTATTTAAGCCTGGTAATCGACCCGAAGCTCAGTAGGCCAATATTCATATTTTCCTCAGAAGGTGGAATGGACATTGAAGAAGTGGCGAAAAATTCTCCCGCAAAAATTGTGAAATTTGATATTGATTCTGCTACAAGTTTTGATAGCAGCAAGTTAAGCAGCAGTTTTCATTTGAGTCCAGAACAAATAGAAAAAATAACAAATGTTGCAAAAAATATATATGATGCGTTTATTGCAACTGATGCGAGCCAAATTGAAATTAATCCACTGGTTGAAACAAGTTCTGGAGATTTTATTGCGCTCGATGCGAAAATTAATTTCGATGATAATGCTTTATATCGTCACCCAGAAATTATGGAACTTCGTGATTATGATGAAGAAGTGAAAGAAGAGATAGAGGCTTCAAAGTATGGGCTCAGTTACATCAAAATGGATGGCAGTATTGGTTGCATGGTAAATGGTGCAGGTCTTGCTATGGCAACAATGGATATAATAAAATACTACGGAGCAGAGCCTGCTAACTTTTTGGATGTTGGTGGTGGAGCGAGTAAAGAAACTGTAACTGAAGCATTTAAAATCATATTGTCTGATAGCAACGTAAAAGGAATTCTGGTTAACATATTTGGTGGTATAATGCGTTGCGATATTATCGCAAGTGGAATTGTTGCGGCTGCAAAAGAAATGAGCATTAAAGTTCCTCTAGTGGTTAGATTATCAGGTACTAATTTTGAAGAAGGAAAAAAAATCTTAGAAGAGTCAGGATTAAATATTATTGCTGCAGATGAACTGGGTGATGCTGCACAAAAGATAGTAAAAGAGGTAAAATAAAGCATGTCCGTTTTAGTAAACAAAGATACAAGATTAATATGCCAGGGTTTTACTGGTGCACAAGGCACATTTCATTCAGAGCAAGCAATTGATTACGGAACGAAAATGGTGGGAGGTGTAACTCCTGGAAAGGGTGGTAGCACTCACCTTAATTTACCGGTTTTTAATACTGTAGCAGAAGCCAAAGAAAAAACCGGTGCAAATGCTACAGTTATATATGTACCTGCTAAATTTGCTGCTGCTGCAATACTTGAAGCAATAGATGCAAAAATAGAATTGATAATTTGTATTACAGAGGGCATTCCTATACTTGATATGGTGAAAGTTAAGCGTGCGCTTATCGGCTCAAAAAGTCGATTGATTGGTCCCAACTGCCCGGGAATTATTACACCTGAAGAATGCAAAATAGGAATTATGCCTGGCCATATCCATAAGCGTGGACACATAGGAATTATGTCTCGCTCCGGAACTTTAACTTACGAGGCAGTAGCACAAACAACCGCTGTTGGTCTTGGTCAATCCACGTGTATCGGAATTGGGGGGGATCCAATTCATGGTATGACATTTGTCGACTGTATGGAGCTCTTTTTAAAAGATAACGATACTCATGGTATTGTAGTTATTGGTGAAATAGGTGGAAACGAAGAAGAAGATGTATCACATTTTGTGAAAGCAGAAAAAACTAAAAAGCCAATCGTTGGTTTTGTAGCAGGCCAAACGGCACCTCCAGGAAGACGTATGGGACACGCTGGAGCAATCATTTCTTCCAGCGGTGGAAGTGCTGGTGCAAAACTAGAAGTTATGCGGAGTGCCGGGATTGCAATTGCTGAAACCCCTGCAGTAATTGGTAAGAAGGTATTGGAAGTAATGCATCACTAGAATTAGGGTCACAAAAACCCTATATCACCGGTCATGAATACGTTATTTGCCCATTCGATTAATAACTTCCCTCCTGGTAAATTTACTGAAGTCTGTTGGACAGTCAGATATCCACGTAGTGTGGATGTAACAAGTGCTGCACAGGCTGCACTACCGCATGATGCAGTAATGCCTGTACCTCTTTCCCAAACTCTTAAAGCTATTTCTCCAGACTTTTCAACTTGTGCAATACTAATATTAATTTTCTGAGGAAATAATGCGTGATTTTCTAGCTTTGGTCCTAAACTTTGCAATGGTATTTCATTTACACTATCAACAAAAAAAACTATGTGAGGATTACCAATATTTACTGCAACAGGATCTTTTAGCATTTCAAGCTCTATAGGTAAGTGAAGAGTGTCACACTCAGTAGACAAGGGAATTTTATGCCATTTTAGCAAAGGTTTACCCATGTTAACCTTTATGGATTTATCACCCACTTTAAAACACTCTAAAATGCGTTTGTTTACCAGCTCAATAGTGATATACTCAGTACCTTTTTCTGACATTAGCAAATATCCAACGCAACGTGCTGCATTTCCGCACATTTCAGCTTTGCTACCATCAGCATTATAGATATGCATAAAGCAATCGGCTAAACTGGAGTTTGTTATCACTATGACTTGATCGCAACCGTTTTGGTTAGCAATTTTTTTATAGTTCCAATTTAAATCATTTGCTGAACATGAGTCTATGATAACGAAGTTGTTACCAGTTCCGTGCATTTTGATAAAATTTTCAGAATTTTGGCCACTCATCATAAAAAAATATTTCTTCTATTGGTCTTCTTTTCTTCTTACTTGTTTCAGCACCCTCTTCTTCGTAACCAACCGCTATCACTGACATTACGTTAAAGTCATTGGGTATATTGAACTCTTTCACTATTTTATCTCTATCAAATCCACCCATTTGATGGGCCATTAAGTTCATAACTGCAGCTTGTAACATAAGTCCATAATTTGCTGCACCAGTATCATGACTAGCCCAAAGATTTTCTCCTTTACCTTGTTTACGGAAGTTTTTAGCACTTAAAGATATGATTAACACTTGTGCATCTTTTGCCCATTTTTGATTAGATTCATCAAGGCAATTTAGCAGCTTTTCCCATGCGCTTTGATTGTTCTGTTTGTTGCATATTACGTATCTCCAGGGTTCATCACCAAAACATGAGGGAGTCAGCCTTACAGCTTCCATTAAAATATCCATGTCTTCCTGAGATATTGCTCTTGTAGGATCGTATGAACGTCCGCTGTGTCTTGCTTTCATCAACGATAATAGATCTTGTTTACTCATCATTTTTAATTTAATAGTGCATAAATAATTCATTGTAGCACAATATAAGCAAAATTTAAATTGCAAAACCTCTCATACACATATATTACATTTAATAAGTTATTTTTATTGGGAAGGTATGTTTATAACACAATCTAGCAGCAGATCAACACTGGCTGAAATATTGTCTTGCGTTTTACTTTTATTCTTGATGGCTCAAATAAGTATACCATTGCAGCCTGTGCCTATCACATTGCAAACTTTAGGAGTAATGCTTATTGGGCTTAAATTTAACCGCAGAACAGCATTCTATTCTGTGCTTACATATCTATCACTTGGTGCAGCAGGATTGCCTGTTCTTGCAAATTTTTCTGGTGGTTATCACGCTCTCCTTGGACCAACAGGTGGATATTTAATTGGCTGTTTAGCTGCTGTTATGGTAATGAGCAAAGTAAATGAATTACTGAACTCTAAGTATAAATCATTTGTATGTAATTCTTTAAGTTGTCTGGCTGGTACAGTTGTAATCTTTATTTGTGGTGTTAGTTGGCTTGCTGTTTACTTGGGTCTGGAACAAGCAATAATGGTGGGTGTTTTACCATTTATCCTTCCTGGTTTGGTAAAAATTTTTCTACTTGTAGCGGCTTTGCAATATTTGAAAAAATGATAAAGTTTCGCCCTCATCATTTCATGTGCACCCTCGCGTTTCGGGGATATGGGTATTCTCAGGGTTTTGTAGAAAATTATAGGAAGATAGCAAGTGAAGTGGTTAGTACTCAAATCGAAGTAGTTGGTAACCTTGATAGTATCTGTAGTGCTTGTCCAAATCAGACTAAACAAGGTAAATGCACCACACAAGCTAAAGTTTTAGAGCTAGATAGAAGGCATATGGAAATTTTAGGAGTAAAAATTGGCGAGACTTTAACTTGGAATGAGGCAGTAAAAAAGATTAGAGAGAAAATGTCTTTAGAGAAATTCGAGTACGCATGTGAGGGGTGCAATTGGCAGCCATATGGAATATGTAAAAATGCCCTTTTAAATCTACAAAGGTAGTTGACAAAATGTTAAGATAAATCGAAGCATTTTTGTGGAAATAAAGCGAAATATGGAAGACAAAAGATAAATGCATTCTGAAAGGCTACACAGCATGTTCGTCCCGCTAATTAATAATATCTTTATTATTGTATGAGATAGGTAATTTAGCATTTATGAATTTGTAATGTGTTGCATATAGCTCAAAGAAATAAGGTTTACTGGTTACACGCTGCAGCCAATGCCACAACACTAGGACCTATGTTTATCTGCATGTTAATTTGCGTTGTGATTTTATGGAGGTCTTCTGTTACCTATGCTAGTGAAAATTTGGAGATACAGAAGGCCTTTGATAGTGTTGTCAAGCATATAAAAGCTGATAAAAAATATAAAGATCTTGATGTTATTGAGAGAAAAAGTGATAAATTTAACATCAAAATTGCACAGAATTCTGGCAAGAGTTTTGACATATACTCTACTTTAAAAAAAGCAAAAGATTCCTTTGAATCAGGAGATAATGAAACAGCTATTTCTCTCCTTAATCAGATCATTGCAAAGTTTCCTTATCATAAAAATGCTTTAATTGGATTGGGAAATATTTATTACGCTAATAAAGAATACAAAAAAGCTGTAGAGATTTACACAAGACTGTTAAAAGAACACCCTAGTAACCCTTACATATTAAAAAATTTTCTGACGATAATCTCACAATATGATCCTGATCTGGCGTTGAGTGAAATGTTAAAATTGTATGATATACATAAAAATTATGCTCCTTTATTAGCAAATTTAGGTCTGATCTATATGAAAAAGGAGGATTATGTAAAAGGTAAAGAGTATATGATAACTGCTATTTCCCTCGATGAAAACAATATTTTTTATACTTATAATTTAGCTGTTATTCTAGATAAACTTTCAGATTTTCAAAATGCTACAATATTCTACTTAAAGTTGTTAAACATGGCTACAACTTCGAAAGATGTGAGTGAAAAAATACCTTTATACAAAGTGACAGCAAGACTAAAATTTATAAAACTCCACAGCACGCACCCAAAGATTTCATAAAAGCTTATAGCTTACCTAAATCTAATTTATCGTATCTGTTCAAGGGAGTGGCTAATGTGCAAATATTGAAGCAAAGTGTGTGACACACAGCTGTACGAACATTTGTTTGCAAAGGTAATTTGCACAACAAATGCATAACTGTACGAACATTGTGATTTTGGCCCATCAGGAGGGTGTCATCCCAGTGCTTGACACTGGGATCCAGGAATTTTATTAAGTTGGCGAGCATAAAAATAGCTGTTTTATGTTAAAATACAACGTTTTAATGATTATGAAAAAGCTGGATTCCAGTGTCAAGCACTGGAATGACACCATTCTTTTTTCTGGATCCCAGTGTCGGCTACTTGGATGACACCATTTATTGTAAGGACTTACCTCACATTTACTCTATGATTATCTTTTTAGATCACCTTGTCTACCTATTTTGCCACTCTGCTGAACGGATACAATTTATTGCTATTTTTGTTTACAATAATAATATTGAGCTATAGAATTAGATCTAAAGGGGCAATTAGCTCAGCTGGTAGAGCATCTCGTTTACACCGAGGAGGTCGGCAGTTCAAGTCTGTCATTGCCCATTTGCTTAACTGAATGTTAGTATTATTAATTACTTCAATTAAAGTATAGAAAATGCAGGATAATATAGTACCAATCTCAATAGTAAAAGAGCTGGAAGATTCTTATCTTTCCTACGCAATGAGCGTTATCATAAGCAGGGCTATACCTGACGTGCGGGATGGATTTAAACCTGTTCATAGGCGTATATTATATGCAATGTCGAGAGCTGGATTCGATGCCGGTAAGCCATATAAAAAAGCGGCTCGTATAGTTGGGGATGTAATGGGGAAATATCACCCACATGGTGATGCAGCTATTTATGATTCCTTGGTTAGGATGGCCCAAGATTTTTCTCTTCTTTTACCACTTATTGATGGGCAAGGTAACTTTGGTTCGATAGATGGAGATCCACCAGCTTCAATGCGATACACAGAAGCAAGACTTCAAAAAGTGTCGCACTTTTTACTGAATGATATTGATGAAGATACAGTTGATTTTAGGCCAAACTACGATGGAAATGAAACAGAGCCTGTTGTGTTGCCTGCAGAGTTTCCGAATCTATTGGTAAACGGTGCAAGTGGTGTTGCAGTTGGTATGGCAACCAATATTCCTTCTCATAATCTTGGAGAAATAATAGATGCTTGTATGTTATATGTAGATAATCCTGAAGTGACTTTGGATGAGTTACTTGAAGTGATGCCAGGGCCGGATTTCCCAACTGGGGGAACAATTCTTGGCAGGTCTGGAATAAGATCAGCGTTTGCCACAGGTCGTGGATCAATTGTTGTGCAAGGCAAGACTCACATAGAAGATCTGCCACAAGATAGGCAAGCAATAGTGATTGATGAAATACCTTACCAAGTAAATAAAGTAAAATTAATTGAGAAGATAGGTGAGCTTGTAAAAGAAAAAAGAATTGATGGTATAACAGAAATTAGGGATGAGTCCGATAAGTCTGGTATTAGAGTAGTAATTGACCTCAGAAGAAATGCTGAGGCAAGTTTTATACTTAATCAAATATTGGGGCTAACTCCACTAAGAAGTAGTTTTAGTGTTAACACTTTAGTGCTCAATAACAACAGGCCTGCTTTGATGTCATTAAAAGAAATCATAGAGGCCTTTATTGATTTTAGAAAAGAAGTATTAATCAGGAGAACAGAATTTCGTCTAAGAAAAACGAGAGAAAAAGCTCATATATATATAGGGCTCTACATTGCGGTCCTCAGCATAGATGAAGTGATAAAAATCATCCGCGGTGCAAAAGATCCTGCGGAAGCAAGTAGAGAACTTTTAAATAAAGAATGGAAAACTTCGAATGAAATCAACACTATTATCGAGTTGATTTCAGATAGCGCAAGCTTTTTGAAAGATGGAGTGTATAGATTAACTGAGCTACAAATTAAGGCTATCCTTGATATGAAACTGCAGCGTTTAACAGGCCTTGAAAAAGACAAATTAGAAGCTGAGCTAAGTTCAATGATCAACCTGATAAAAGAATATATCGCTTTTCTTGGCTCAGGAGAGAAGTTGATGAAAGAAATAAAAAACAATCTACAAGAAATAAAGAACAGATTTGCTGTGCCGCGAAAAACTTCAATAGAGGAATCAGATACGGACATTGAAGCTGAAGATCTAATTCCACAAGAGGATATGGTGATAACCGTAACTATGAATGGTTATATCAAGCGTGTGAAGCTTTCTCACTACAGAACTCAGCGTCGTGGTGGAAAAGGAAAGCTAGGACAGGGATTAAAAGAAGAAGACGTAATTACAGAATTATTTGTGACAAATACTCACACTAGCGTTTTGTTCTTCTCTAACATTGGTCGAGTTTATAGATTAAAAGTTTATAAGTTACCTCTTGCAGAGCCAACTGCACGTGGAAGAGCGCTTGTTAATATATTCCCTCTTGCTGAAGGTGAAACTATAACTAATATCATGCCGTTACCAAGTGAAAATGACGAAAATCAAAACATAGTTTTTACTACTGCCTATGGAAACATAAGGCGTAACTCTTTAGCGGACTTTCACTATATTCCAAGCAATGGAAAAATAGCAATAAAGCTCGATGAAGGAGACAAATTAATATCGGTTAAAGTATGCAATGAAATTGATCATGTTTTTCTTTCAACAAGATTCGGCAAAAGTATCAGATTTGTTGTAAGTGATGTGCGTCAATTTAAGAGTCGCAATTCAGATGGCGTAAGAGGTATCAAACTTGCAAAGAATGACAGCGTGATATCCATGACCATATTAAATGGGATAGGTGTAGCAACAGAAACAAAAGAACTTTACTTAAAAGTTCCACTTGCAAAAAGACTGGGAACTGCAATTAATAACTCCATTGATTCTAAATTGGAAAAGACTTTGAATGATTTAGGAATAGATAACGAATTATTCTTAAAACTTGCAGTGAATGAGGAGTTTATATTAACTATTACCGAAAATGGCTTTGGTAAAAGAACTTCTGCGTATGAGTATAGAATAACTAACAGGGGTGGTGTTGGTATCACCAATATTCTTACTACTAGCAGAAACGGTAATGTTGTTGCTAGTTTTCCAGTTGAGCAGGGTGATAATATAATGCTTATTACAGATAAAGGAAAGTTAATTCGTATTTCAGTAAATGATATCAGAATTGCAGGACGTAGCACTCAAGGAGTCACTCTGTTTAAAACAGAGAGTAGAGAAAAAGTGGTGTCAGTAGCGAAAATTGAAGATCCTGATTCCACTGAAGATAGTATTTCTGAAGTTGAAAACTCTATCTCTTCTCAACTGTAGTACAGATTAAACAAAAAGCGCAAGTTTTTGTTGATTAATACGCAGTATTTAATTTAAAATATATACTTATGGCTGAGTAAAGATCAATGGACAAAAAATTGACTAAAAATAAAAAACCACTGGCAAACAAAGAGGATAAAAAAACACCTCCCGTTAAAGATCTTACTAAAAATAAGAGTAGGAGAGATTTTATAACATTAACTACATGCGCTATGGCAGGTATAGGAGCTGTAAGTGGGCTTTGGCCACTGGTTAAATCTATGAATCCTTCTGCTGAAGTTCTAGCAACTTCCACAGTGGAAGTGAATTTGTCTGGAATTCAGGAAGGACACGGAGTAAAAGTAAAGTGGCAAGGTAAACCAGTATTCATTCGTAGACGCACAAAGCAAGAAATTGAGGCTGCAAGAGCTGTGAATGTGAAGAGCTTGAGGGATCCTCAATTAGATGAGCAGAGAGTATACGAAGGAAAAGACGAATGGTTAATCATGATCGGAATATGTACACATCTTGGGTGTGTACCGGTTGACCACGCTACAAGAGATGGTAATGGTTGGTTCTGTCCTTGCCACGGTTCATATTATGACACATCAGGCCGAGTGATTGGGGGTCCTGCACCAAAAAATATGGTTGTACCTGACTATTTTTTTCCCAGTGAGAATGTTGTAGTAATTGGCAAGAAGGCTTAACGGAACTCGTTAAAAAAAACTCACAGGATCAACATCTATTATCACTGCAATACTCGAATTCAAGTTACAATTTTTAATCCAATATTTCAGCTTTTTTTGTATAGATAAACTGTGTTTATTGTGTATTTTTAATAATACCCTATACCGATACTTATTATTTAAAAAATTTATTGCTGCTGGTGATGGGCCAAGAATTTCAAATTCCTTTTTGTCTGCACTGACATTTTTTTCCTGGATACAAGTAGTTGAGCTACTTGGATGACAAAGAAGAGATTTTACTATTTCATTCGCTGCTTTTTGTGTTGCAATCCGATTCTTACCACAAATGATAAGCGCTATTAATCTGCTAAATGGTGGCATTTTGGCTTCACGTCTTGACTTAAGTTCGATTTCATAAAATGAGTCTCTTTTTTGATGCAGCAATGCTTTTATTATTGAACTTTCAGGATTATTAGTTTGCACTATTACCATTCCTTTTTCATTAAACCTTCCTGATCTGCCTGCAACTTGGTGCAATAATTGATACGTCTTTTCCGCTGCTCTTAAATCAGAATTTTCGAGGCTCAAATCTGCATTTATTACTCCAACCAAAGTTAATTTGGGAAAATTGTGCCCCTTAGCAATTATCTGTGTGCCGATTATAATGTTCACCTCTTCCTTTAACACTAAATCAATGATGTTACTAACCGACTTCTGATCGCTGCTTATCATCGCAGTTTTTGCGTTTGGTATTAATTTCACCATTTCTTCAAGTAACCTTTCAATTCCTATGCCGTAGAGGGACAATGGCTGTTCACTTTGGCAATTAGAGCATTTTTCTGGAAGTTTCAATTGATAAGAGCAGTGGTGGCACAAAAGAGCATTTTTTTTCTTGTGATATGTAAGCCAAACAGCACAATTTAAGCAGGAAATTTTATATCCACACTTTTTACAAATTGCCAGTTGTGCATACCCTCTGCGGTTTAGAAAAAGCATAACCTGCTGTTTTTTCTCTATGGTTTGTTTGATGCTTTCAAAAAGCTCAGAGGAGATCCATTGCTTGTTGTTCCTCATATCTACTACTTTAATGAGTGGCAATTCTGCACCACCAAATCGCTTAGTTAGCTTTACATGATTGTAATTCCCGTTTTTAACATGATGAATCGTTTCAAGCAGTGGAGTAGCTGATGATAAAATAATCGGAATATTTTCAAATTTGGCTAAGATTATCGCCATATCTCGAGCATTATATATAATTCCCTGTTCTTGTTTAAAAGATGAGTCGTGCTCTTCATCAACGATAATCAATTTTAGGTTTTTATAAGGCAAAAAAAGCGCTGACCGTGCACCAATAATTATCTGCGCATTTCCATTTGCTATATTGAGCCAATTATTCCGGCGAGTTTTTGGAGTGAGCCCTGAGTGCCATTCAACTAAGTTTTTTGATATCTGACCGCGAACACGATTTACCAATTGTGAAGTTAAAACAATTTCAGGTAGGAGGATTAAAATTTGTGTATTACCTTCTCCTGATGTCATTTCAACATATTCTGGTGTCATACTAGTACGTGGCAAAGACGGTATGCTAAATGTTACAGTGGGTTTTGCCTTGAGTATAAAGGTGTCATTCCAGTGCTTGACACTGGAATCCAGGAATTTTGATTGTAAATTAGGTATTGGTTTTAAGTTAAAATAAACATTTGTAATGAGGTTATATGAAAAACTGGATCCCAGTGTCAGGCTACTCGGATAACACCCTCTTGGTAGACCCAAATTACAATGTTCGTACAGTTGTGTCTCTGGGCACTGGGATGGTAAAGTCTGAGCAGCATTTGGAACGGCAGTGTAATTCTTAATCAATTGTGCAATCACAGAGAGATAAACTTCGGTTTTTCCAGATCCTGTCTCACCGTCAAGCAAAGTCACTGAATACTCGTTCAAATTGCTTATTATTTTATCACTAGCTATCTGCTGTTCAGGGCTTAATTGGCAACTTATTTCACTTGTTTCCTGCTTTTGTTCAACACAAACCAATTTATCTATGTGATTTACTTTTAACACTCCTCCCATTATCACTTTGGCAAGCATACCAATAGGTATTAAATTGTATTGTGCAACCCACTCTGCAAATGCAATCAATTTTGGTCTAATATTTGGTAAATCGATTTTTTGCTCAATAAATTTTAATTCTCGGTTACTTTTATCACTGTATTTCCAAACTATTCCGATTAAGCGTTTTTTGCCAAATGGCACCACTACGTAATCTCCAAGTAAAATCTCAGTATTTTCCTCAATTGCATATGAAAATAACTGATCAATTGGAAGTGATAGTAATACGTCAACTGTTTTTGCCATAGTGATTGAGTTTAACATTGTTTTAAAGAGCTTGTAACTTTATTAAGCCTGGCAATATAGATGAATCGGTACAGAGAAAATCTTAACGTTTAACACATTTTTCATATTACAGACCGTATGATTGATAAATAAAATGATTTATAGAATTTGTGGAGGCTACCAATGGTCAACGACAAGATTACTTTGAACTTTGAAATAGAAAAAGGCGAACCTATAGATCGATACTACTTTTCTGCACATATAAAGCTTACAGATGAAAGCAAAAATCTTTTGCGGGAGAAGCTTGGCAGTACAATTCAATTCGATAATCTAGATGATCACTTCAATCTTAACCATGAGAATTTTTATATCTACTACAACAAATATAGTGAGCACAATGGTAGAAGTGAGCTACACGTTAGGGATGATAACGGTAAATATTTAACCTCCAATCTTCCACTTAATTACTATGGATTCTCAATGGAACTATCACCTGACGGAGCGTCAATTGCAGATTATGGTTTTTATCCTCTGTATGCAATCTATAACCCAAATCACTATAATAAAGCAAAGGAAAAAGTATTTGATGATCACGGTGAATTGTCACCAATTGCATCAAATGTGTTAGATAATTTTTTAAGCAACACAAATAGCTTAACCACACAAGATATATTACAAAATGTATTCTCACAACTGCAGAAGAAAGCTGATGAAGAAGCAGAAAGATTGGCAAGAGAAAGAGAAGCAGAAAGACAAAGGGAGGAAGAGTTAAATGAAAAGAACGAGGAGTTAAAAGAACTTGTAGAAAAGGATGAGATTAAAATATTCAAAGTGGTAAAAGGTAATGATTTAGGTAATGGGCATTCAGCAGTAGTTTTACAACTTGATGGGGAAGAAGGTGACAAGATACCTCTCGACTCTAGTAAATACTACATAGCAGAGTATAGACACCACCCAGAATGGGAAGGCGATGAATATTTAAATTTTGTTAGCCCTGATAGTGATATGCTGGTTAATTATGAAAACTTATTTTTTGTGCTCAATCAAAGCTCCTACTCAGACTTTGAAAGTGGGTTTTATTCAGAAAACAGAACCGATCCCCATAATTATGCTAAATATTCAAAGGAACCATATTTGAGTGGTGACCAGCTATCTGAAAAATTATCTAATGAATTGGAGGAAGATAGCAATCAGATAGGTACTGAATTTACAATTGATGATGAGCAAGTAGACGAAGAAGTTGTGGTAGAGAGTGAAGCCAAGTCTGGGGAGAAAGGAACGGTTGGTGAGGATAACGCAAAAAATACTATACAGGAAGAAGAATCTAACTATATAGATCAAATGCAAGCGGATGATAGCAGCAGTTATAAACCAGCTTTGCAAAGCAATCGTGATGATTATGCTGATACGAAAAAAGCTCTGCAGGAAAAATTGCATGGAGATGAAATACACAAGCAAAGTAATGAGAAAGCTCAAAAAGATATAGAAGTAAAAAAAGTAACTGTGGAAACTGACAGTAGCAGTAATAAGACTGAAAAACAAACAAAACCAACAGAAGATGAACAAGAAACTGTTATGGCAAGTGTGATAGAAAATATGGATAAAAATTCTGATATTGAAGCAGAAACTTCTAACAGTGTTGCAAATTCACAACATCCCTTAAAAATAAAGACAGGAAGTTCTCTTGAAGTGGGAAAGTATAAGGTGGAGCTGCAAGTGACATATGATGATGTAAAGAATTTTTATGATACCGTACGTGGTAAATATCATGCTGGCGATGGATATAACTACGAACAAGTAATGGTTTTATATAATGAAATTGTTAGGCCCGCTCACAATCATCATTACGAGCTGTTTACTCTTGATGAAGCACATGTTGCTAATGATCACCTGTTTATCAAGGGTCAGGATTTTGGAACTCTAAATGATTTTAATGAGATGTTCTATAAAAGTGATGAGTTAATGTGATGTAAAAAGCAAGATTCAATCTGGTGAACGAGAGTTAGAGGTTGTCCGGAAACAAGTAAAAGGCTATAATATCTGAAATTTTAGTACGGGG
>NODE_2_length_45343_cov_767.181063
CTTTTAATCTGCAGATTGGCGAAAGCAAATACAATAGCTTCACTATCATGATAAGTGGGCTGGCGGAGTTTGTCAAGCAAGTTTTTTTGTTTCTGCGGGCTACCTGAGTCTATTGATTTCATTAGAGCCGAAACTCTTGAGACCTAGGTGATAATTCTATCTAAAAGAATGCCGAAAAAGAGCAGCAACCCTACGTAGGAGTTATTTTTAAATATGGACATGCATTGACTGGGATCGTCAGGATTGAAATTTTTGCATTGGCGGTGAAATATGAACCCTACGGCAAGTAGAGCAATATAAAAAATGTTATTTAATGATGATAAAATACCAGCATATAGCCACGTCATAAGAGATATTAAATAAAATCTTTTCAACCAAGATTTTGTTGTATCACCAAAATATAATGCGGTAGATTTCATCCCGAGTTTTTCATCATCTTTTTTATCTTGATGGGCGTATATGGTGTCATAACTAAGCGTCCAAAAGACGCATCCTATATAAAACAGCAAGGATTCTATACTGATCTGGTTTGTTATTGCTGCTGAGCCCATGAGCGATCCCATATTGAAGGTAAACCCTAAGAACAATTGTGGCCACCAAACATACCGCTTTAATAAAGGGTAAGTAGCTATCATACACATTGAGATTATTCCAAGTATGAGTGTAGTTTTATTAGTTAATAATAAGATTACCAGGGCAATAGACAGTAGCAGTGAAAGTAAAGCCAAAGCCTGCTTTATGTTTAATGCACCACTTGCAAGTGGCCTATATTTTGTTCGTTCAACGTGCGCATCTATTTTTCTATCGAAGATATCATTGATTATGCACCCTGCGGGTCTCATTAAAAATGCACCTATAGTAAACAAAACAAGGAGAAAAAGAGCCTGATATGATAGAGAAGTTGAGGCTAAAAGAATACCGCTCAAACTGGGAAATAGCACAAGCCACAAACCCGTTAAACTGTGCAACCTCATTAATGAAAAGTAACGATTGAAATGCATTAATTAAGTGTGATTATGTAATATTTTGCTTACATTAACAAAATTATCGAACGCTAAGTCAGGCTTGAAAACTAGTTCAGGTATAAATCGCAAATCAACATAACACAATATAGATTTACGTATTGACCATGCAGACTGGTTCATTTCATTAACAACAGTGTTAATATCACAATTATTCTCAGAAGGATCTCCAGTGCGTCTTTTTTCTGGATCTAAGTAGTCAGCTACTTGAATATTCAATGAAGATAACACAATATATACATCTGCTTTTTTCAAATCTTTACTTAATTTTACGTCAGATACCGCTACATTTTTATTGAACACCTTACCTTCCATTAGGACTCTTGATATCGCTCTATGCAATACCGATGCTATTTTTAGGTTTCTAATTTCCTTTTTCATATCCAGCTACTATAATACCCTTTCTTCTTGCACTAATTGATAAGCTTCTAAAATATCTCCAACTTTAATATCGATATTACCCTCTAGTGATACTCCGCATTCAAAGTTTACACCTACTTCTTTAACATCATCTTTAAATCTACGTAGTGCTTTTAACTTTCCTTCATGCACCAATTTGCCACCACGCATTACCTTAATTAAAGAATCTTTTCTTATGACTCCATCACTTACATAACATCCAATGATATTACCAGCTTTAGATACGTTAAATATTTGCCTCACAGATGCAAAGCCAACACGAACCTCTCGTGTAACAGGCTTTAACATTTTAGTTAAATACATTCTCATGTCGTCAATGAGCTCGTATATTATGTTATAAGTATGTATTTCTATACCTTTTTGTTTTGCCAAGTCCCTTATTTTTGAGTCCACTTTTACATTAAAAGCTAAAATTACTGCACTTGATGCTTCTGCAAGCAGCACATCTGAATCTGTTATCCCTCCTACTGCTTTGTGTAGGATATTTAATTTCACTTGGTCTTTACCGAGTTTATCAATTGAACTTGATATTGCTTCAATAGAACCAGTTACATCGCACTTTAAAACTACAGATAGTTCTTCTGTTTCGCTGTTATTACGACTGAATATATCTAAATTATTGTCGCCCAAATCTTCTTTCTTTTTCTTGATTAACTCTAGCCTGTATTCAACAATTTCACGCGCCTGCTTTTCAGAATTTATAACAACAAATTTATCTCCAGCATTTGGCACACCATTTAGACCAGTAATTTCAATTGGAGCGGAGGGTAGTGCTGCTTTTTCTCTTTGACCGAGGTGATTAACCATACTACGTACTTTGCTGTATGTTGTACCAACTACCAATATATCACCAACCTTTAACGTTCCTTCCTCAACTATCAATGTGGCTGATATTCCTTTCGCTTTATCTATTTTGGATTCTATTACCCATCCAAGTGCTCGACAATCTTCTATTGCTTCTAGCTTCATTAATTCAGCGATTAACAAAATCGTCTCTTCTAGTTTATCTAAATTAGTTTTCTTTTTTGCTGATACTGGCACAATCATAACATCACCACCAAGCCCTTCAGGGATGAGATCATATTGAGGCAAACTATTAATTATTTTTTCTACATCACCAGGCTCAGATTTATCAATTTTATTAATAGCAACTATAATGGAAACATTTGCTGCTTTTGCATGATTTATTGCTTCAACTGTTTGTTTCATGATTCCATCGTCAGCTGCAACTACTATTACAACTATATTAGTAATATTGGCACCACATGCACGCATCGCAGTGAACGCTTCATGTCCTGGTGTATCAATGAAAGTAATTTTTTGCTTATCTTTTGTTATTATTTGATAAGCACCTATGTGTTGAGTTATGCCACCTGACTCTCTTTCTGCAACATTAGATTCACGAAATGCATCGAGCAATGAGGTTTTACCATGATCGACGTGTCCCATAAAAGTGACGATTGGTGGTTTAGGTTTTTTAGGCAGGCTTTCTCTGCCTTCTATAAAAAATAAATCCTTTTCTTTGTTGGCATCGCTCACTCGTTTAGCCGTATGATTAAATTTTTCCACTATTTCACATGCTATATCTGGATCCACCAGATCATCTACTCTATAACTCTCACCGACTTCTTCTTTGAACATTTTTAGCACACTCTTGCTATCTTCTGCCATGCGAATAGATAACTCCCTGATAGTTATTTTGTCTGGTATAATAACTTCTCTTGATATATTTTTACCCTTAGTAAACTTTGACTTTCTACCTCTTATACCAAACCTTTGCTTAAATACAGGGGGTTGTTCAGTTTTTTCATCTATTGCCTGTGCAATTACCAGTTTAGAATGCTTAGAATATATATCTTTGTTGACTTTAAAAGACTTTTTATCGTTGTCCTCATGGTCAATACTATCTTCTTTTGGTTCAACTAAGTGGGTATTACTTAAAACTTGCTTATTTATTTCCTTAGATAAAGCGTCCGCTTCATTTTTCTCGTCAGTCTCTTTATTGCTGTCTTCTTTTGCTGTTTTCTCTTTTTCTTCTCTCTGATTTCTTTCTTTCAGCAAAGCAGCATTCTGCACAGCATTAATGCGAAAAATTTGTTCTTTCTCTGTTAAAGAACCTAATTTACTCTCGTCAAATAAATTATGTTCTTCTGCATCATGAGATTTTTTTCTTCTTTTTTTTACTACTGTAGCTCCAGTACTTGGGCTAGCTGAAGAGTTTAAATTGAGGTCTAATTTAAGCTTGCTTAAACCTTGGAGCGTTAATTTTTTATCACTGATATCTTCATTATTCATATTATTTTATTATATTAATCCAAGCTTTTTACGTGCTTCTATGATTATTGAATCTACTATATCTTTTAGATCTTCTTTGCTATCGGATGAGGAAGAGAGTATGCTGCAAAACTCATAACTTGATAAATCTGCTATGTCCTCTAAAGTCTTAATATCATGCTTACTAAGAGCAATTTTATTGTCTATTGATAAAGTTAAATTGATTACATCATCCTCCATACCTAAACTTTTTAGCTCTTCTATTTTTCTATCATTTTCTGCTTTCAGGTACTTATTTGCTCTATTGTGAAGTTCGTTTGCAATATCTTCATTAAAGCCCTCTATTGAAGCAAGCTCTTTAATTGAAGCGCTAGATATGTCTTCTACACTTGAAAAACCTTCTGTTACCAATAGCTGACCCATAATCTCTTCTAAGTTTAAAGCTTCAGCAAATAAAGCTGAACATTGACTAAGTTCTTTACTTCGCCTTTCTGATTCTTGCTGAGTGCTTAATATCTCAATTTTCCATCCAACAAGCTCTGAAGCTAATCTTACATTCTGGCCCTTTTTTCCTATAGCTAAACTCAATTGATCTTCAGCAACTATTAACTCTATGCAATTTTCATTTTCATCAATAATAACCTTCGATACTTCTGCAGGAGTAATGGCTTTGATAACAAATTGACCCAAATCTGAGGAGTAATTTATAACGTCAATTTTTTCACCATTTAATTCGTGTATAATAGTTTTTATTCTATCTCCCTTAACTCCAACACAAGCACCTACTGGATCAATGTTCTTGTCGGGAGAGAAAACGGCAACCTTAGACCTTGAACCAGCATCTCTAGCTATACCTTTAATTGTCACTAATCCGTCAGCAATTTCTGGTATTTCTTGATTTAATAATGCCTCCAAAAAGCCTTCATGAGTCCTAGAAAGAATAATTTGACGTCCATCATCAGAACGCTTAACAGTCTGTATGTAAGCTTTAACCTTATCACCTTCACGAAATGATTCACCACCAGTTAAATTTCGCAATGGAAGATATGCCCTAGTGCCATTTATGTCTATAATAAGATCTGAATATTCTACTTGTTTAACAATACCATACCTTATTTCTCCCACTTTATCTTTAAATTCCTCATATTGCTTTTTTGACTCTTCATCTTTAATTATTTGAGCAATCGTTTGCTGGGCAATTCTTGCTGAAGCAAGATCAGTGTTAAGAGAGAGCAATTCACTAACAGTATCTCCAACTTTTGCATCTCCTTTTATTAATTTAGCTTGTGTAAGCGTAATTGATTCACACTCAGTATTCTCTTTTTCATTTGATTCATCATCAATAACTTTTAGTTTTCTATATGAAGTAACTTTGCCTGTGTTTCTATCTATATCAACTACAATTTTACTTTTGCTACCATATTTTTGATGAGCCACTGCTTCTATAGCACTTTCTAGTGCCTTTATTACAACATCAAAATCTAAACCTTTTTGAAGTGAAAGCTCTCCTGCTGTTTTTATTACATCAAGGCTTCCAACTATGTTATTCTTGTTACTTTTCTGCTTAACACTGCTTTTACGATTAGCAATCATAATAAATAAATCCAATGTAATTAGTTATAATTATAGCTCCAACGGGCAAAGAACACTATCTTAAATGTTAAATGATTGCTAATTTAAGTCAAGTTTTTTCATGTTTTTGTATAACAAGCAACGCAGGAGTAAAGAATAAAGTTAAAACCGTTGCAGCCAATATTCCACTTGCTATGGTTGTTGAAATGTCAACCCACCACTGGCTTGATGGAGCATCATATGTGATTTGTAGCGTAAAAAAATTGATATTTAACCTGGTAATCATCGGTATTAAACCAAGAACTGTGGTTGCAACGGTAAGCAATATTGGCCTAACGCGAGAAATTGCAGCGTTTATTACACATCGCTTGATGTCATTTTTGTGTACCTTAATTTGGTGATGAAAGGCATCAAGCAATAGTATGTTATTATTTACTATAATTCCCGCCAAAGCAATTATCCCCACTCCACACATAACAACTACGAAAACTTGTTGGATAAGAAAGAAAACAAAAAACACACATGTTGTGGATAAAAACACTGCTGTCATTACGATAAATGTATGGTATACATTATTAAACTGTGTCACTAATACCAATATCATTAGTGTAATCGCTAATATAAAAGCCTTTAACAAAAATGCTCCTGATTTTTGTTGATCTTCTTTGTCGCCTTTAAAATCAATTTTTACTCCCTTGTCCCAATCCTGGGCAATAGAATTCTGAATGAACTTTACTCTTTCATCAACAAGATAGCCAGTATCAACGTCAGCAGAGATTGTCACTGTGCGTAATCCATCAATCCTGTTTAGTTTGTTTACCTTTTTTTCGGGAGCATATTTTACTATATTGCTCATAGGATACGGGCCATTAACTGTATTGATAAAAAGATTGTCTATAGTCTTCATGTTGCGATCCTTTCCAGGGAAACGGAGTACAATATCGATTTCTTCATCCGTGTTATTTGGTCTATATTTTCCAATCAACACTCCATTTGTAACCATCTTTATAAAATCGCCAATGGTTGCAACACTTACTTCAGAGCTTGTAGCCTTATTCTTATCAACACTCATATTCCACTCTATTTCAGGTGCTGATCTGCTATCTTGAATATTTATAAACCCGGATGAAGGTTGGTTCATAATTTCTAGAATTTTCTCTGCTGCTAAATTCAAACTGGATACACTCCCGCTGAGGTTAATTTGTATTGGCTTGTCAGCCGACGGTCCTGGCTTTTCCTCTTGAACATTAATTATTATTCCTTTCATGTCTTGCACACTGCTCCTTATATCATTTAGTATGTGCTTAGCTTTGCGCCTGAAGCGCCAATCCATAAGTTCTAGTTGTATTCTGGCGATAACGTTGTCTGAAAATGCTCCTGATCTAGCATAAGAAACATGAATTTCTTTTTCAATGCTCAAAATGCGTTCTTCCACTTCTTTGAGTATCAGATCTCGTTCTTTGGCTGATAAGCTTTCTTTTGCTTTAACACTGATTAAAATATTATCTGAATCCACTTTCGGAAAAAACTTTACTCCAGGACCAAAAGTAAAGTACAGCACACTAAATGAAAACAAAACGAATACAGTAGCACATACGAATTTTTTAGGATGATCCAAAACCTTCTCTAGCATGCGTACGTAAGCTCTTATTATAGGCCCAGCATTTTTTATTTCACCACTTTCTATAGCACTCATTTTTTTTATTTCTTTTTTTGAAGTTATCGAAGGCTTACCAAATATTGCACCAAGTGTTGGTATAAAAACCAAAGCCATAATGAGCGATCCAGTCAAAGTTAGGATTATTGTAATTGGTATGTACTGCATGAATTTACCAACAGTATCAGGCCAGAATAATAGAGAAAAAAACACTGCTAATTTAGTTAACGTTGATGATAGAACCGGATAAAACATATCACGAACTGAAGTGTAAAAAGCTTCTACTTTGTTCATTCCGCAGATCATCTTTCTATCGGCATATTCGCTGATCACAATTGCATCATCAACCAGCATGCCAACAGCCATAATTAAACTGAAGAGCACAACGATATTTAAGGTTATACCCATAAAGTAAAGAGCTATTATCCCAATGAGAAAGGAACCGGGTATCGAGAGTGCCACAAGAATAGCAATCCTTGTTCCCATAGAAAGCATCATTATGATCAATATTAACAACACAGCAAATATTATGCCGTTTTCCAAGTCATCAAGCACATCGCGGACGTTTTTTGACTGGTCGTTTAAGTACACCACTTTTAAATTTTCAGGTAATTGATCTTTTGCCTTATCCATTAAGTATTTTACTTGATTTACTGTGTCTATTATGTTTTTTCCGTTACGTTTTGAAATTTCTAGCATGACACTAGGTAATCCATTAATGCGAGCAAATCCTTGGTGATCCTCAAACCTAGGGTATACTTTTGCTATATCTTTGATTCTCAAAACTGCATCGCCTTGAGATCTAATAGGAATATTCATAATATCTTCTATATCTTTTAATAACCCTGATATTTTAATCGAATATTTACCGGTATCATTTTCCAGTGACCCAGCTCCCACTAGTCTGTTATTGCTTGATATAGCTTGGAATATTTCGTTTGATTGAATGTTATATTTTGTTAGAACTGTGGGCTCAACTATCACTTCCACTGTTTCTTTACGCATACCTGCCACTTCAACTTTGAGAACATTTGGCAGAGATTCTATTTCTTTCTTTAGCTTGCGTGCTATTTCAGTTAAGGCTCTTTCTGGCAAATTACCAATTAAGCCGACATTGAGTATCGGAAATAAGCTCAAGTTTATTTCATTGATTATCGGAGATTCCGCTTCAACAGGTAACTTCGATTTTATGTTTGAAAGCTTTGAACGAACATTATCGAGCACTTCTTTATTATCATACTCTGTTCCAAATTCGAGTATCATGTGAGCACCATCATTAGTTGCAAAAGCTCTCAATTCTCTTACACCTTCGATGGATCTTAGTTCATTTTCTATAGGAAGCACTAATAGCTTTTCACTATCTTGAGCAGAAATCCCAGGAAGTCCAACAAACACGCTGATTATAGGAATCTGTATATCAGGATTGCTTTCCCTTGGCATTTTTACATAAACGTATGAACCGAAGATAAAAATTACTATAAGTAATAATACCACCGCCCTGTTTCGCTCTATGAGTAAGCTCTGCATGTTGAATGTTAGCTGAATATGTGTGTTTGTACAATATTATAGTCGAGATACATTGCATATTAATTAATCCTTGTGTAGCTTTAAAACTTTATGCAAATAATTAAAATTTTCGCAAAATTGCAAGTATAAGAAAATTCCTGTATAATAATTCTAGAACAGTATTTGAGAGGTTATTATGGTGGCAATTCTAAATATAACAAAAGGCAAAAATAAAGTTATTGTGTCTGGATTAGCTGGAGCTTTATCAGCTTTAATATTTTTAACAGCAATCCACATTGCCGCAAAGATAGCCATTATCGTTTCTGCTGCTGCAGTTACTTACTTATTACTTTCGCTGATTCATAAAATAAGAACTAAAAAAGAACAGCCTGAAATTACTGGTGTTTCAGGAGAGAAAGTTTCAGAAGATGAAGGGTATAGCAGTGTTGATGAAGGTGAAGAAAAAGATACCGCAAAAGAACCAGAAAGAACTGAAACTGAGTTAGAAGAAGAAATAATAAGGAAAAGAGCACAAGAACGCATGGAGAAAGGATCACTTGGTGGTCCTATAAATGCGTTTGGCGAACCAATTCATGTGACTATAGATGCTGAAAATAGTAATCCTGTTGATTATACAAAAACTATGGTAGTGCCTGAGGAAATTATTCTTAGCATGCTAAATGATAAAACTCTTACACAAAATAACTCTAGCTCTATAAAGGATCAGATGAAACCTCTTCCTGAGCACATGGATGTGCCTGGTAATCCACTTCCTGGGCAAGTGTTAAGCAATCTAGAGCTTGAATCTAAAAGCACGCAGAAACTATCTGCTTTAGACTTGCTATTACAGTGCAAAAATGTAGATAATGATGTAAAAAAAATGCTAAAACAGCCAATTACCCAAAAGGGGTTTAACGGATTAGGATTTGATAGATAGTTGTTATATTAACCTCTCCATCTCATATTGAGGATCAGATGCAATGCCGTAGACCCTATTTGGCGGAGCAATTTTGTTCTCTATACCAAAAACCATACCTTCAATTATTGCTGTGAGTACTTTTTCAAGGTCACAATCTGCTCCGGGAACGCGGTGCTCTAGGCGGCATCTTTTGAAATCGTTGCCAAAATAGGGAATTCTTATCGCAGCAGTTCTGTTATTTACTCCCCAACTAATCGTAGTTGGAGTGTGAATATCCGGATACTGAAATCTTAAATATGAATCATCATTTGGAGCAAAAAACAACATATGTTTTTTCATCATTGCACATAATCCACCAATACTATGAATCAGATAGTCACTGTACTTTTGCTCATTGATATAAAATAAGTTACCGTTATTTGAATTCACGAGATTAACATGCACATTTAATGCACTGCCTGCTCTATCCAAATAAGGCTTTGCTTTAAAAGAAACATTCCCACCTAGTTTTTGTGCTGTTTCAGTAAGTGATTGTTTTGCTAACTCAAAATGCTTAATTAAATTGTAGGAGTTCGTATAACAACCACTTTTTATCTCATACTGATGTGTAGAATTCTCCTTCTCGCAAGAAAATTCAAGAGATGCTATTTTATTTTTGATGCTATTCAGAAATAAGTATTCTTTTTCTATTCCTTCAATGTAAAACTCTAGTTCAATACCGAATACAGCATAACAACTCAAATTACTTAATATAATCATAAATTTGCTTCAGTAAATCTATATTAGGTTAGCTATATTTATATGAATACTTTACTTATTTGCCAGTAAATTTAACATCTTATTTATACATAATGTATTACTGTTTTTAATAGCATGCTTCTAATCCTCGATACAAGCGACATTTACAAATTTTTCATTTTTTTGAAATAAAAATGATCAATTTTAATGTTTTTATACCCTTTACAACCCATCAAAAAATCACCATAATTTTTAGTATGTATTAAGTAGTATTAGCTTTTCATTTTGCAGTAAGCTATTGATTATCTTATATTTTTCTAATTATTGCTTTTTTCTTGGTGTGGTATATGAACTTAACTAGCCCTAAGGTTTCTACTATGTTTTTTGATCAGATTATTACAGTAACGGATCACAATGTTACTTGGGAAAAAATCCAAAATTGTCTTTATAATCTTTATGGAGAAGCAACATATAATAGCTGGCTGAGTTCACTAAAATTTGTCAGTAGCAGAAATGGGGAAGTTCTTTTATCCGTGTCAACAAGGTTTATAAAAGAGTGGATTACAGTTCATTACATGAAAAAAATATTATCATTATGGCAAAGCGAAGATAAAAGTATACGTTCTATTGATATTCAAGTAATTGAGGAGAGGAATTCAAATTTTAATGTTATACTAAAAAACAGAGAGGAAAGTAATCATAATCTTGGTTCGCCGCTGGATCCAAGGTTCACCTTTGATAATTTTGTAGTGGGAAAGCCAAATGAATTAGCATTTACGGCGGCAAAGCGTGTGGCAGAATCTATAGATCCAATATTAGGCAGCAATCCTTTGTTTCTATATGGTGGAGTGGGACTTGGTAAAACACATCTAATGCATGCTATAGCTTGGCACATAGTCAATTCCCCATCAGCAAAAAGAAAAGTGGTGTATTTATCAGCAGAGAAATTCATGTACCAATATATTACAGCGCTGCGAAGCAAAGATATTATGTTATTTAAAGAGCAATTTAGATCAGTAGATGTATTGATGGTAGATGATGTGCAATTTATCAGTGGTAAAGATAGTACACAAGAAGAATTTTTTCACACTTTCAATGCATTGATAGACCAAAATAAACAATTGGTTATATCAGCTGATAGGTCTCCTAGTGATCTTGATGGAGTGGAAGAAAGAATAAAATCACGACTCGGTTGGGGGTTGGTGGCAGATATTAATGAAACAACTTTTGAATTAAGGCTTGGTATATTGCAGGCAAAAGTGGAGCAGATGAATATGTATGTTCCGAAAGATGTCCTAGAGTTTTTAGCAAGGAACATAAAATCTAATATAAGAGAATTAGAAGGAGCATTAAATAAGGTTACCCATACCTCATTAATTGGAAGAAGTATGACGGTAGAATCAGCTAGTGAAACCCTAATCGATCTTCTTAGGTCAAATCATAGGTCAGTCACAATAGAAGAAATACAAAAGAAAGTAGCTGAATTTTTCAATATAAAGGTTGCAGATATGCAATCCAATAGAAGGCTTCGCAGTCTTGCAAGGCCAAGACAAATAGCTATGTATTTTGCCAAAAAGTTTACGCAAAAAAGCCTACCAGATATTGGGAGAAACTTTGGTGGCAGAGACCATGCTACTGTTATACATGCAGTAAAACAAGTAGAAAATTTTATAAAGACCGACTCAAAATTTGCTGATGAAATCAATCGATTAAAAAAAATGTTTAAGTAGCGTTTTTAAAATAGCTAATAACAAATCCTAAAATGAATCGACTATAGTTTTAATCCGTTTAAGTTTAAAATCTTCTGTTAGCTTCGCAGAATACATTTCCTTATTGTGTTGATTATAGAAGGTAAATTCGTGATCATCTAAATTTAGTATTGCAAAGCCAAAGCCAAAAAAGTTTCTAACCTCGTGTGCTAAGTAGTTTTTACCATTTAAATAGTCAAATTCTACATTTTGATAAACAGATTCTTGATCTTGAGCGTGTAATGATGCACCACCGTTTCCAACTATAATTTGGTCTGGAACATTATCCATTAATAAAATCTGGGCTATATGAATGTGGCCAGAAACTATGGTAGTAACATTGCTTGGAAATTTATCTCCAAAAGCTTCGATTTGTGTAAGATTACCATGGCTTTTTAATGTCAAAAATTCTTTTTTTGGAGATCTCCAAAGCGGTTTATGAGTTAAAAACCACATGGGCTTGTCAGAACTATTTTGTATCAATTTATCAAATTGCCTCTCAAAAGCATCAATTGTGCTTTGGGTTGTAAAAATATCCTCACCGGATGAAGAGTCGAAGATAAAAAATTTCATCGGTCCAGCATCTAAGGACCAACTAGAAACGAAGTTTCCACATTTTTCAGACGAAAAGGGGTATGAATCTAGATACCTGAACCATCCTTCATAAGCTCTATCACAACTCTCATGGTTTCCACGAACAAAAAGGAAAGGGGATTGTGATAAAATATCCTTTGCAGGCTCAAACCAATCAGCGTACCAAACTTCTTTATTATATCCATAAATATCGCCACACTTTTTTGTATTTCTACATTTTGTTTGTCTATAATGATAATCACCAACATGGATAATTAAATCTGGTTTATGAAGGGCGATTGAATCTAAATTTTTTTTTAAAGGCCAGCTATCTACCGAATTACATTCCTGCTGAAATAACATATTTATTCTACAGCCTGTGTCACCAATGAAAGCAATTTTATTAACCTTTTTTGGTAATATAGGAACCCGTAGATCCTCAATACTAATGTTTTTGGCACTTGTTTGTACTGTCAGTTCACAAACTGTTTCGTTATGATCACCATTGTTAATTGAGCTGCGATTCAGCATTTCTGTTTCCTCGCCATCAACATAAACAATGGGACACATGTCATTGTCCGTAATTGCGCGTATGCTTAGTTTATTTTCTGGGATAACTTGAGACCATGTGTATAATATTTGTGCATGGACGAAATGAAAGCTAGTTATAAGAGAGAGAGCTAAAAAAATAAAGATATTAGCTATATTCATTTGTATAAAAACCTAAGTTAAAAATTAGTAGTAAGGTTATCTTAAATGATTAAAATTTATAATCACAAAATTCATAATCAAATTATACAAACAATTTCTAAATTATTCTAGTATCAGATTGACACTCTAGATGAAAAATTCTAAAATGATTAAGTAATTTAAAATAATTATATAAAAACTAGAATATAGTGCGGCCGTGGTGGAATTGGTAGACACGCAGCGTTGAGGTCGCTGTGGCTCATAAGGCCTTGGAAGTTCAAGTCTTCTCGGCCGCACCAGTTTTTATCGCTGTTTAATATGGGTAAAAATGTTTATAGGAAATCAGAGTAGCAATAAGGTAGAAAGAGCTATCAGCGAAATCAGGCGCGGTCGGCCAATTGTAATATATGATGAAAGTAATTACCTATTGTTCGCTGCTGCTGAGGCTTTAGAAAGAGATTTATTTAATCAATACAAGCTTATATCAAGTAATGTATATGTTACTTTAACTTCAAGTAAGGTAAAATACATATCTCAGAATAAAGAACATAACAGCAAACGTCTGTTGGTGAATAATTTTGATGAACTGCTCCATTTAATAAACTGTTCAAAGGAAGATTGCATAAAAGAGTTGCAATGCTCAAAGACAATAGATGAATGTGCTATTGCCTTGCTTAAGTTCTCAGAATTATTGCCATACGCGTTAGTAGCTGATATGACTTTTGAGAATAAGTATGAAATGCGAAATTGGTGTGAAGAAAATGACATTATTGCACTAGATACGTTACTCGTAAATGATTTTCAACAAAATCAGAGTGTGTATGAAGTGTGCAAAACATCATTATTTTTAAAACAGACTCAAGAAGTAGATATCATATCTTATAGAACCGAAAGTGGCGGAAGAGAACATCATGCAATTATCATTGGCAATCCAGATAAAGATGACGAACCATTAGTAAGAATTCATTCTTCGTGCTATACGGGTGACTTGTTAGATAGCTTATCATGCGATTGCAGAAGTCAGTTACATCAAGCAATTCAAATGATAGCTGACTTTGGAAGTGGTATTATATTGTATTTGATGCAGGATGGAAGAGGTATTGGTTTAACTAATAAGTTAAGAGCATACAGTGTGCAAAGAGAACATAACCTTGATACTGTTGATGCAAATAGAATATTGGGTTTTGAAGATGATGAAAGGAGTTTTGTTGTTGCAGCTAAAATGCTTAAGAAATTGAACATTAACAAAATCCAATTACTTACAAACAATGATAGGAAATTGTCAGAATTGGAAAGTAGTGGTATAGAGGTTACAAAGTGTCTACCACTTATTGTGGAACGTAATAAATATAACGATTCATATATGGAGACAAAGTTTGGTAAGCTAGGCCATAAGTTAAGAGTTTTTTAGCTTTTTTGTTGTAACTACTTTGTTAATTTGCTATGTTTATTAACACAAGTTAAGATTTTTAAGAATATTAAAATGCTAAGATTTTTTAAGCGAGAGAAAAGTACTGAATCGTTAGATAAGGATATAAATTGGAATTCAAACCGCTACAGCACAGTTATTGCTCAAAGGAATATTCTACTTTTATTTGCGTTAATATTATTAGCAACGATCTCTATCAGCATATTAGTCATATTTAAAATTAGCACAAGTAGCACTATTGAGCCATTTGTTATAGAAATTGACAAGAAATCGGGAATAGTGCAATTGGTTGATCCTGTCACAGTAAAGCAGTATTCTGCAGATGAAGCGCTGAACGATTATTTTATTTCAGAGTATATAAAAGCAAGGGAGGTTTTTGATCCATATCATTATAATTATAACTATTATACAAAGGTGAGGTTGTTTTCCTCACCTAATGTGTATAATGAATTTAGAAATTATATAGGATCGCAGAATATGGATGATCTTTTTAATTTATATTCAGATACCAAAAATGAATTTAAAATTCGCTCGATTCAAAAATTGGGTAACGATGCTCTTCAGGTGAGGTTTTTTGTGGAATTTATACGGAAAGATGGAAGTTCCACAAGAAAAAATAAGATAGTTATTATGTCATATAGATATGCATCGCTTGAAATGAATGATCAGCAAAGATATATTAACCCATTAGGGTTTCAAGTTATTTCATATAGAGTAGATGATGAATATGTATAGGATATTATTAGTTTTAGTTTTACTTGTAAGTAGCAATTTAAACGCATCCATTAATTATAATGAACCTATTTCTGTAGATAGTAGAATAAAGACTTTTGTGTATAGCCCTAATGAAGTATTTACGGTGGTTTTTAGTCAGGGTTACTATTCTTATATTGAATTTGCGGAAGGAGAAAAAGTTAAAAATATCGCTGTTGGTGATGCATCAAGTTGGAAAATTAATCCTTATGACAATAAATTGCTTATCATGCCATTTGAAGTTAGTAGCCGCACTAACATGATTATTACGACAACTAAAAAAAGAAATTACATTTTTGATTTAATCTCAAGGCCAAACTACGATAAATACCCGGATACTGATGCTAAGAAAGTAGATCACGATTATTCTGCTGAAAAGGATATATCTTACGTAGTACGTTTTTATTATCCTCAAGAAGAAGGTGAATTTGATGTTGATTTAGATGAGGTTTCTTTACCTACTCAAATGCAATATACTACAGACAAGCTAGAAAAAATAATACAAGAAAATGATACGAAGTACAATTATACATATATTGATGAAGGTGGTAATGCGGATATAGTTCCGATTGAGCTATTTGATGATGGTTATTTAACCTATTTAAAATTTAGAAATAATAATAAAATACCTCAGATTTTTGTAGAAGAGGAGGATAAACCTTGTAAAAGGCTGTTATTTGATGATTATGTTATAATAAAGGGAGTACATAAAAAGCTATTTATGCGTTATGAAGATGGTGAAGTTGAAATTATAAATAGGTCACTTTAGCTGTGGTACATGCAATATGAATAAAGAAAGGCGTAACAATTCAGAAGATGAATCAGAAATAGAGAATAAGGTAGTAACAGTTGGCTCTAATCAAGGTCATAGGGCATTGATGGTCATGATTTTAGTGCTTCTGGTTGGTGGAGTGTATTATTTCTATTTTAGTCCTTCTCATAAAGAGGATTCAGAAGTTATTAAAAAAGAGGAAACAAAGCAAAACGTTCAAGAATTTAAAGGAAAGTTGGAACAAGTTCCAGATAATGTAATAGTTCCAGAAAGAATAATAACCGATCCCTTACCACCCTTACCTCCTCTTCCTACACCACAAATCGTACCAGAAATAAAACAAATTAAAAAAGAAGAAGAGAAACCAAAAGAAACCCCTGTGTCAAATATACCTATTTTGCCAAAGCAAAATTTTCCTTCTAACAATGTTATTAGTAATCTACCTACCTCGTTTCCTACAATAGGGGATGGTGGTTACCCTAGAGAAAGACGTAGTGCACAAATGTTAACAATTTCAGGTGGTAGTGGAGAGAACAAGGCTGCTGATGCTATTTTATCCGACACTTCAGTACAGTCGAGCAAAGCTACCAGAGTAGGAAAGCTTGGTTTAATGATTACTCAAGGTAAAATTATTGATGCTGTTCTTGAAACTGCAATAAACTCTGATCTGCAAGGAATGCTGCGTGCTATGGTGAGTAGAGATGTTTATGCAGAAACTGGTGATACAGTTTTAATACCTAAAGGCTCAAGATTGATAGGCAGTTATTCATTTGATTCGAATGTTGCTAAATCTCGTGTAAATATAAACTGGAACAGAGTGATTCTGCCACATGGAATAGATATTGCAATCTCATCACTTAGTACTGACGAGCTTGGTAGAGCAGGGATAGCGGGAATAGTTGATAATAAAATAGTAAGTGCGTTATTCTCTTCAGTGGCACTTGCTGGTGTTTCAATTAGTTCGGCTGTTATAGGGCAAAAGGCTTCTAATCTTATCGATGTGCTAACTGCAATGGATGTAGTGAAGTCTATTACTGCAACTGAAATAGATATTTCTTCTCTCAAAGGGGCTATTGTTGAGAGATTGGAGGATGCTATAAAAACTGAAGTTGGGAAGGTAGGAGACGAAAAATGGAAATTGGGTCTTAGGGCTATTGAAAAAATTCGAAATGCTAAAAGTGATCAGGATTTACTGAGAATAATAAAGGAAGAAATAGTAAGTGTGATAAAAAGTTCTGGAGCTAGTGGAGTTGATGCAATTACTAGTGACAATATCGGTATAACTTTAGACGATGTACGTCAACTGTTGAGGCAAACTCAGAAAAGAAGCAAATCTGTTTATGATGAAGCAATCGGGAAATCAATCAATGATTTTTCTAAAGACATGCGAGATATAGTGGGCAGATATACAGATAAAAAACCAACTATTTATGTCGATCAAGGCACTGCATTGAAAGTATTTGTTAACCAAGATATAGTATTTCCTCCACAGGCAATATTAAATCAATGAAATGAACTATGCTGCACTTGATACATATTTGGAGCCATTACAAGGCATATTTCAAGAAGAAGGCGTAAATGAAATATCAATAAATAAGCCAAAGGAAGTATGGATTGAAAATCGTGGTGAAATAAGGTGTGAAAAATTAGAAATATTCGATCTTAACCATTTGAAATCTCTTGGCAGACTGATTGCTCAAGCTACAGAACAAAAACTTAGCGAAGAAGCACCTTTACTTTCGGCAACATTACCAAATGGTTATCGTATACAGATAGTATTTCCGCCAGCATGTGAGCCTGATAAAGTAGTCATGTCGATTCGTAAGCCTTCTAGCATGCAGTTAGCACTCGATGATTACGAAAAAATGGGGGCTTTTTCTGAAACTGTTACAGAAGCAACTGATAATCCAGTTGACCGTCATTTGGATTTATTGTTAAGGCAAAAAAAAATAAAAGAGTTTTTAGAATACGCTGTAATAAGTAAGAAAAATATTATAATTAGTGGTGGAACTTCCACTGGTAAGACTACTTTTACTAATGCTACTTTGCGTGCTATTCCAGCTGAGGAAAGAATTATTACTGTTGAGGATGCAAGGGAAATCGTTTTGAACGATCATCCCAATAAAGTCCATCTAATTGCCTCTAAAGGAGGGCAGGGCAGAGCAAAAGTAACCACTCAAGATTTGATAGAAGCGTGCTTACGTTTAAGGCCAGACAGAATAATAGTTGGTGAGCTCCGTGGAGCGGAAGCTTTTAGTTTTCTCAGGGCGATAAATACTGGTCACCCTGGATCAATATCAACCCTTCATGCAGATAGTCCAACAATGGCCCTTGAGCAAATAAAATTGATGGTTATGCAGGCAAATCTTGGCATTCCTCCAGACCAAATTATACCATACATTAAAAATGTGATTGATATTGTTATTCAGCTAAAAAGAACCGGTGGGGGCAAAAGAAGCATTTCTGAGATATTATTTACTAGATCTGCGAGCGAAAATGCTTAAATTTATACATAAGTTAAGGAAGAGTAGTTTATGAGTAATGGAAATCACCTACGTAATATTCTCATAGGAGGTGTAGTAGCTTTTAGCGTACTTGAGTTTTGCTTCTATCTATCTGGTATATTGTTTGTTCTGTTTGCTGATGGTCCGGATGCTGTGGATTTTAAGGCAATTAATCCTAGTTTGACGCCTTTCCCTCAAGCTCTTTGGCCAACGATTTTTGATCATATACAATATTGTTGGCATCATCCAGAGTTATATAGCCTTGAGCTCAAAATCACATTAATTATATCTTCTGCACTGCCTATCATTGTTTTAATGATTATCTTATGGAATTTAAGAGAAAGGATAATTGAGTGGCGACCATTTAAAAAGAAGGAATCACTTCATGGAGATTCGCAGTGGGCATCAGAGAAAGACATACGAAAAGCAGGATTAAGAAGCAAAAAGGGATTATTGCTTGGTAAAGATAAAAGAGGATACTTCATTTCTGATGGGTTTCAGCATGCATTGTTATTTGCACCTACAGGTTCTGGTAAGGGTGTTGGCTTTGTAATTCCTAATTTATTATTTTGGACTGACTCGGTAATTGTACACGACATAAAATTAGAAAACTATGAAATAACAAGTGGTTGGCGAGAACGACAAGGACAAAAAGTATACGTATGGAATCCAGCGCAGCCAGATGGAATAAGTCACTGTTACAATCCATTACAATGGATTAGTGAAAAACCTGGACAGATGGTTGACGATGTGCAGAAAATAGCCAACCTAATTATGCCTGAACAAGACTTTTGGCAAAATGAAGCAAGAAGTTTATTTGTTGGAGTGGTATTATACTTACTTGCTGCACCAGAGAAAGTCAAATCTTTTGGTGAAGTTGTGCGTACGATGCGTAGTGATGATGTAGTCTATAATCTTGCTGTTGCTCTTGATACAATGGGTAAAATACTACACCCTGTAGCATATATGAACATTGCAGCTTTTTTACAAAAAGCTGATAAAGAAAGGTCGGGTGTTGTATCAACCATGAACTCATCACTTGAATTGTGGGCAAACCCATTGATTGATACTGCAACTGCGTCAAGTGATTTTAATATTTTAGATTTTAAAAAGAAGAAAACTACAGTTTATGTTGGTTTAACTCCTGACAACTTGACTAGGCTCAGGCCTTTAATGCAGGTTTTTTACCAACAGGCAACTGAGTTTTTATGTAGAAAATTGCCATCAGATGACGAGCCTTATGGCGTATTGTTTTTAATGGATGAGTTTCCTACACTTGGAAAAATGGAGCAATTTCAAACAGGTATTGCATATTTTCGTGGTTATCGAGTTAGGTTATTCTTAATTGTTCAAGATACTGAGCAGCTCAAAGGAATATACGAAGAAGCAGGGATGAACTCCTTTTTGTCAAACTCGACTTACAGAATAACTTTTGCAGCCAATAATATTGAAACAGCTAATTTAATATCGCAACTTATAGGAAATAAAACTGTACAACAAGAATCGTTAAACAAACCTAAGTTTTTAGACTTGAATCCTGCTTCAAGGTCGTTACATATCTCTGAAATACAGAGAGCATTGCTATTGCCTCAAGAAGTTATTATGTTGCCACGCGACGATCAGATAATTTTAATAGAGTCGACTTACCCAATTAAATCAAAGAAAATTTTGTACTATAGTGATAGCACCTTCACAAAAAGACTGCTCAAGCAAACTCGTGTGCCTACACAAGAACCATATGACCCAAACAAAGTTCTTTCTGCCGCTGCGAGCAAAGATAAGGTTAATAATGAGGGGAATAATGCTCTTGAGGGACCTAATTCAGTTGATTATCCTGCTGAAACTAAAACAGAAGATGCAGTATATGATGAATCAAATGAATTTGCAGACGAAGATATTGATGATGAAGATATCGACGATAAGTTTGAAGATGATGATGACGGGTTTGATGATGAGGAAAAGAGCGATGATGGGTTTGATGACGAAGAAGAGGAGGATGAATTTGAAGATGAGGATATTGATGATAAATTCAAAAATGACGAGAAGTAAGGTTAACTTCGCCTATTTTTTAGCTTAGGAAAGTGCAAGTTATGCAAATAATTAGGTTTTTCATATTAAGCCATTTTTAATTAATTAGTATTAGATTAGCTATTTTAACTAGGGGAGTAGTAATGATTAGTAAAAAAACATTAGCGGTTACAGCGCTTGCTTTGCTGTTGTCACAACAATCTTTTGCGAGTGAAACAGAAGGGTTTTACTTTGGTAGTGGGTATTACGGTCAATATTTAAATTACACGGGTGAGTTGAAAGCAAAAATTGGAGATACTGCTGCTACAGCTACCAATAATGTATCTGTAAATGACAGGAGTGCTCAGAACACAGAAGGTCAGTCACTAAGTAAGTATAAAGGAGATTATAATCCGCCTTTTGCTGCAAATGTAGCATTGGGTTATACAGGGGAATTGAATGGCAATAGCTACAGAGCTGAATTGGAAGGAATGTATTCTTCTGTAAAAGTGGATAATATTGGTTTAACAAGCGGCCAGATGACAATATCCTACACAAAGGATAAAACTAGACCAGAAGAGAGCTATGGAGCAATAGTCAATCATGACCAAATTGAGAACATATCTGTAATGGCAAATGTTTATCATCATTGGAAAAGTGACCGTTTCTCTTTTTCTCCTTATGTTGGGGTTGGAGTCGGTGCAACAAGAATGACAATGTTTGAAAAATCGTCAATAAGACCCGCAGGTCAATTAAAAGCTGGCCTTGATTATCGCATAAACGAAGATGTAAATATGCATATCGGATATAGAGGTTTTGGTGCTATTGGTAGCAGTGAGTATAAACTAGACACCTTAAAATGGGATCCCAACCATGATAATGGCAAAGATAAGCCAAAAGGTGGAATGGCTGAACAAACAGGTGATAATCAAGTATCTACTACCATACAGAACGACTTTTTTCACACACACGGCATAGAGGCTGGTCTTACTTTCCACTTTGCTAGTAAAGCTTAACTGCCCTTTAGAAAAACAATAGATCTCTTGGCATCATTCCAGCGCAGGCCAGGTTTTCCTACGTCATACCGCGATTCATTCGCGGTATAGATTCCGCTAACACGTAGCAGAATGACGATTTTTCAAATCGTCTTAGCTATAAGACTGGATCCTATCATAGGATTACAGAAGCGGAGCTATACATTGCTTCACAACAATGCATCTCTTCATTCCTGCCAAATCATATACATATTCCTGAAAAGCTAATTCGTATGAGGGGATTATTTTATCAATATTGCTTTGATCTTCACCTATCTCCAATATCGCAAACCCATTTTTTTTAAGACACCTCCTTAATATTGGAAAAATGCTCAAGTAACAGTTCAAACCATCAATACCACCATCAAGGGCAGTTTTTGGTTCCTTTTGTACTTCGGCTTGCAAGTCTTTCAATTTACTTCTTTTAATATATGGAGGATTGCTAATTATCAGATCAAATAAATCGCTGCACTCTATCCACGAACTTGGAAATATTTTGGCTCTGCTGAGAAGATCATGTTTTTTTGTGTTCTGATAGGCAACTTTGTATGCTTCCAAGCTTTTTTCAAAACCGACGCCAACAGCATATTTATACTCACTAAGTACGGATATCAATAAACAACCTGTGCCTGTGCCAAAATCTGCAATTTTTAGTCTCTGCTTTTTATTTGGGTAATATTTTAACACTGTTGAGATTAATGTTTCACTATCTGGTCTTGGATCCAAAACATGCTGATTAACTATAAAATTTTTACTCCAGAATTCACGATTACCTATTATTTGCGATATTGGATATCTTTCCGCTCTTTTTTTTGTTAATTTCCAAAATAAAAGTTCTTTCTCCATCGGCACTTGATCAGCATGGTTCACAATTATAAATGATCTTTCCACTCCAAGTACGTGCTGCATGATGATTTCACAATCTAAATGTGGTGATTCAACTTTATGTGACGATAATAACTCCGATCCTTCTTGAATTAAAGTGCTGATTGTTTTCATTATTCTAAAAATATGTTTCTTTCAGCCAAAAATAGCAAGATGAGCTTCCAGTTTAGGGTAGCTGCACTAAATCCCAGTGTCAAGCACGCAGCTGTACGAACATTGCAATTTGCAGATCCAAGTAGCTTGACTACTTGGATCCAGCTAAGTTGGTGAGCATAAAAGTATAGCTAATGCGAGCTTTACGTCATACCGTCACGGTATCTCTAGATTCCGCTAACACGTAGCGGGACGACGAGGTCAGGGTGTCATCCTAGTACCTTCTCCTGTCATCCCAGTGCCCTGACTACTTGGATCCAGGAAAAAGAATGGTGTCATCCAAGTAGCCTTCCTCCCCTGTCATCCCAGTGCCCAGACACTGGGATCCAGAAAAGTTTGCTTGTAAGCAAGCAAACTAGCACAGAAAGTGGTTACAACATTTTCGATGAGATTATATGGAAAACTGGATTCCAGTGTCAAGCACTGGAATGACACCTTCCTGCCCAGTTCATGTTGCCATAAATATTAAGAAATTTACCAAGCAAAAAAAAGGCAAAAGAAGCCCTAGTCATTGTCTATTTTCAGTATTGGCGTTTTTTAAGTCTTAAACACTGCAATTTAGCTGCTTTTAAATGCAACTCACCTTAGTTTAAATGTTTAAGAAATTTACTAAGCAGAAAAAAAGGCAAAAGAAACCCCGTGTTAGCTAGTTGTCACTCTCTAATCCTGCAAATTGGCGTACTATACTGTCTTAAACGCTTTATAAGCGCGTTTCAGCTTATATAGGTAAAAACCCAGAAATGTTGTGAAGACGTAAAGTGTGCATAGTGCAAAAAATTAAAAATAAGACGCCAATTACGTAATACTGTTGTCATTTAATCTGCACAGATTGAAGATAAATGAATACCTTCAGTACCATGATAATGGGGCTGGCGAAGGGTGTCAAGTAAGTTTTTTCGTTTCTACTGAATGACAGTTGTGGCTTGGGAGGTAGTGCAAGAAGTCTACTGATGGCTTTCAAGGCAGTTGAGCTTAATTATTAGAGTAGTAATGTTTATTTTTATATTGACTATTGAGGTTTATTATTTTATAACTAAAAACTTAGTTATTTTAATGAGCTTGAGTTTATAACATATGCCTACGATAAATCAATTAATACGTAAGGGTAGATTAGGATTGACCCATAAGAAAAAGGTACCAGCTTTGGGAAAAAGCAACCCTCAAAGGAGAGGTGTTTGCACTAAGGTGTATACTACAACTCCTAGAAAGCCTAACTCAGCACTCCGTAAAGTAGCCAGAGTAAAAATTAGTGGGTATGGTGAAGTGACGGCTTATATACCTGGTGAAGGTCATAATTTACAAGAACACTCTGTTGTTTTGATACGTGGTGGGCGGGTTAAAGATTTGCCAGGTGTGCGTTATCACATAATAAGAGGTGCCCTTGATCTGCGTGGTGTGCAAAATCGAAAGAAAGCTCGTTCAAAATATGGTGTAAAGAAATCTGGTTAAAGTTTATGGCTCGTCGGAATAAAGCAAAAAAAAGAGAAATAAGTCCTGATTCGCGTTACGGCAGTGTTTTGCTGATGCGTTTCATTAATACAATCATGAAATGTGGTAAAAAATCTACTGCAGAAAAGATTATCTATGACGCTTTGTCTTTAGCTGAAAAGAAAATAGGCGAAGGTGGGTTATCAATTTTTGAGACAGCAGTAGGAAATGTTACTCCTTCTATAGAAGTGCGTTCTCGACGCATTGGTGGTGCAACTTATCAAGTACCTGTTGAAGTTCGACAAGATAGAGCGGTTTCTTTAGCGTTAAGGTGGATTGCTAAAGCAACTTCTGCTGCTCGAAAAAAGAGTGGAAAAACCACTGTTGATTGTTTGCAATCTGAAATACTGGATGCTTATAATAAACGCGGTGGTGCGTTTAAGATGTGCGAAGAAAAATATAAAATGGCTGAAGCTAATAAGGCATTTTCTCATCTTCGTTTTTAATGTTAGCTAATTAATTGTGATATGGAAATTGGAATATCTAAATACAGAAATATAGGGATAATGGCTCACATAGATGCTGGTAAGACTACCACAACAGAGCGTATTTTATTTTATACTGGTAAGCAAAATAGAATTGGTGAAGTGCACGATGGTGCAGCTTCTATGGATTGGATGGAGCAGGAAAAAGAGCGTGGTATTACAATCACATCTGCTGCAACAACATGTTTTTGGAATGATCATAGGGTCAATATAATAGACACTCCTGGTCACGTTGATTTCACTATTGAAGTTGAGAGATCTTTAAGGGTTTTGGATGGTGCAGTTGCTGTATTTGATGGAGTTGCTGGAGTTGAACCTCAATCTGAGACAGTGTGGCGTCAAGCTGATAAATATAGCGTTCCTCGTATCTGCTTTGTTAATAAGATGGATAGAATAGGGGCAAATTTTTATCGATGTGTTGATATGATAAAGACGAAGCTTGGTGCAGCACCTTTAGTTATTCATTTACCAATAGGGAGTGAGAAAGATTTCAAAGGTATAATTGACCTTATTTCTATGAAAGCCATTATATGGCAAGAAGAAACGTTGGGCGCTAAATTTTCTTATGAAGATATTCCTTCTGATTTGCTTGATAAGGCTCAAGAATATCGAAATCTTTTATTAGATGCTGCAGCTGAGATGGATGACGAAGCGATGAATACTTACTTTGAGTCTAATGATCTGCCAGTAGATTTACTGAAAAAATGCGTGAGAAATGGGACCATTAAAGGAAAATTTGTTCCTGTGTTATGTGGATCAGCTTTTAAAAATAAAGGCGTACAACCACTTTTAGATGGTGTGGTTGACTTTTTACCTTCTCCTATTGATGTTGATGTAATTGTTGGAATTGATCCTAAAGATTCAGAAAAGAAAATTGAGGTCAAACCTTCAGAAAAAGAGAAATTTGTTGCTCTTGCATTTAAAGTGATGACGGATAAATTTGTAGGCAGCTTGACGTTTATCCGTATTTATTCTGGTAAATTAAAGTCTAAATCTACCGTTTCAAATGCGTTAAAAAACGAAACTGAAGGGATTGGCAGAATGTTACTTATGCATGCAAATAACCGAGAAGATATAACTGAGGCTAGGGCTGGAGATATAGTTGCTTTAGTTGGGCTAAAGAAAACAACCACCGGAGATACTTTATGTTCTGTTGATTTTCCTATATTATTGGAGCGTATGGAATTTCCTGAGCCTGTTATTGAAATTGCTGTGGAACCTAAAACCACTTCAGATCAGGAAAAATTAGGTATTGCTCTAAATAGGTTGGTTGCAGAAGATCCTTCTTTAAGAATGTCAGTAAATGCGGAAAGTGGCCAGACTATATTGAAAGGCATGGGTGAGCTCCATCTTGAGATTATTGTTGATAGAATGAAGCGCGAATTTAACGTTGAGGCTAACGTCGGTGCTCCTCAGGTTGCATATCGTGAAACTATCACTAAATCTGTTGAAATTGATTACACTCATAAAAAACAATCTGGTGGAGCTGGTCAGTTTGCTAAGGTTAAAATAAAATTTGAACCTCTTGAGCCTGGTTCTGGGTTTCAATTTGAAAGTAAAATTGTAGGTGGTGCTATTCCAAAAGAGTATATTCCTGGGGTAGAAAATGGCTTGGAGTTGATAAAAGAAGGTGGTATAATTTCGGGATTTCCGTTGATTGATTTTAAGGCTACCCTTCTTGATGGTGCTTTTCATGAGGTTGATTCTAGTCCTTTAGCTTTTGAACTTGCTGCTAAAGGTGCTTTTAAAGAGATGGCAAATAAAGCTGGTCCAAAAATGCTGGAGCCTATAATGAAAGTTGAAATCATTACTCCTGAAGAATATATGGGTGATGTTATGGGTGATATAAATAGTAGAAGAGGAAATGTTGCTGATATGCTCGATTTAGGTAATAATAGTAAAATAATTACTGCTTCGGTACCTCTTGCAAATATGTTTGGTTATATCAACGTTTTGCGTTCTATGTCTCAGGGAAGGGCGCAGTATAGTATGCATTTTTCTTGTTATGAGCAAGTGCCACAATATGTGGTTGATGAGTTAAAGTTAGAGTATAATTAAGGGTAATAATTATGACAGCAGTAGTGGAAGCATTTGGAAAGCCGCATGTAAATGTGGGAACAATAGGACATGTGGATCATGGGAAGACAACGTTAACAGCGGCAATAACAAAGCATTATGGAAATTTTGTAGCGTACGATCAGATAGATAAAGCGCCAGAAGAAAGGAAGAGGGGGATAACGATAGCAACAGCGCATGTTGAGTATCAGACGGAAAAAAGGCATTATGCACACGTTGATTGTCCTGGACATGCTGACTATGTAAAGAACATGATAGTAGGTGCAGCACAGATGGATGCGGCGATATTGGTAGTGTCAGGGGTTGATGGGCCAATGCCACAAACGAGAGAGCATATATTGCTGGCGAAGCAGGTAGGTGTTGGATATATCGTGGTGTATATAAATAAAGCTGATGTTGCTGATGCTGATATGATAGATTTAGTAGAAATGGAAGTGAGGGAATTACTGAGTAAATACGGATTTCCAGGGGATGAAGTGCCTGTGGTGGTTGGTTCAGCGCTCAAGGCGCTGGAGGATGACAGCAGCGAATATGGAAAGAAATCAATAGACAAATTGATGGAAAAGTTAGATGAATATGTAGCGGTTCCACCAAGGCCTGTGGATTTACCATTTTTATTGCCAATCGAAGATGTGTTTTCGATATCGGGGCGAGGAACGGTGGTAACAGGAAGGATAGAGAAGGGAGAGATAAAGACGGGAGAAGAGATAGAGATAATAGGTCTGAAGGGAACGCAAAAGACGATATGCACAGGTGTAGAAATGTTTAAGAAGTTGCTGGATAAGGGAAGTGCAGGACTCAATGTAGGAATATTGTTAAGAGGAACAAAAAGAGAAGAAGTAGAGAGAGGGCAAGTATTGGCAAAACCGGGGACGATAACGCCGCATAGAAAGTTTAAGGCGGAGGTTTATATATTAAAGAAAGAGGAAGGAGGAAGGCATACACCATTTTTTGCGAATTACCAGCCACAGTTTTATTTAAGGACAACGGATGTAACTGGGAGCATAAAATTGCTAGATGGGAAGGAGATGGTAATGCCAGGAGATAATGTGAGTGTAGAAGTAGAATTGCAAGTACCGATAGCAATGGATAAGGGATTGCGTTTTGCGATAAGAGAAGGCGGTAGAACTGTTGGTTCTGGTGTTGTTTCTGAAATTTTGGAGTGAGAGTTTGAGTTATAGGAGTGTAGCTCAATTGGTAGAGCGCTGGTCTCCAAAACCAGAGGTTGTAGGTTCAATTCCTATCGCTCCTGCATTAATGTTGTGGTGGAAATGTTAAAAAGTTTGTGTGGTTTTTTCTGTGATATAAAGCAAGAAATACGAAGAATTGCTTGGGTAAAGAAACAGGAGGTGTTGTCATCTCTATTTGTTGTAATGATTGTTATATTATGCTTTTCGATTTTCTTCTGTTTTGTGGATTTTATGTCTCTTTACGTAATTAAGGCTTTATTTGGAATTATTTATGGAATGTGAATATAAATGGTATATCATTAAAGTTGATTATGGATATGAGCAAGGTATACGCGAATTGGTAAGTAATGCTGTTTATTTTAAGGAAGTGTTTATTCCTTATCAAACGGTATGTAATTCAAAGTCTGATATAAAAGAATTATGTGAAGTGTATGTATATATGCATCTGTGTGATGAAAGCAAAAATATTTTGAATCAAACGCCTGGATTCTGCAGTGGCGAATCTGGTAATTTTGAGATGATTTTAGATGATGAGATAAGTTTAAAGTGTAAAGAATTTAATAGGTATAAATGGTATATCTTGAGAGTTGCTTCTAATTGTGAAGAGAAAGTGCGCCAACATATATTGGAAAATTCTATGAGATTGGGTGTTAATGATTACTTTAAGGAAGTTTTTATTCCATATGAAGAGCTAAGTGAAGTAGAGTTGAAATCTAAGAAAATTGCTACACGAAGGAAATGCTTTCCTGGTTATGTCTTTTTATACGTGAATTTATGCGATGAAGTATTGAATTTTATCAATAGTATACCAAAATCTCTTAAGGTTTATGGATTTTTGAAAAACGGTAATATTCCAAAGGTGATTTTGGATGATGAGATTCACTCAATGTGTAATGCACTTTATAATGCTCAAGAGACAAAGAAGTTAGGTTATGGTTATGAAAAAGGTGAAAAAGTGAAAATTAATGATGGTCTTTTTCAAAATTTTACTGGTAAGGTAAATATGGTAAACGATGAGAAAAAAATTATTAATGTGGAAGTATCGATTTTAGGTAAGCCGACAATAATAGAGCTTGATCTGGCTCAAGTAGAGAAAATAGAGGATTAATTATGAGTGTTATAGTTGCTAAGATTAACTTACTTATGGAAGCTGGGAAAGCAGTTCCAGGACCGAAAATTGCTTCAGTACTTGGTCCACGTGGTATACCTGTTCCTAAGTTTTGTGAAGCTTTTAATAAAGTTACTAGTGCTGCTAACGCTAATTATAAAGTAGGCGATTTAGTAACAGTGCGAATTTCCATAAAGGATGATCGCTCTCATGATTTTACTGTCAGCGGTCCGCCTGTGGCTTATTTACTTAAGCAGGAGGCTAAATTAAGTAAAAGTTCTGGTAATCCTGGTAAAGAATTAGTGGCTAAATTACCTATGTCTGCTATAATTAAAGTAGCAAAGTGCAAGATGGTTGATATGAAAGTGGATAATGAAGATTCAGCAGTGAAAATGGTTGTAGGCACTGCAAAATCTATGGGTATAGAAGTTGTGGAAGGTTAGGTAAATGAATACATATAATGATAATCCTAAGCAGTGTTTGAAGAAGATTGTTGAGTCTGCTTCAGCAAAATTTAATGAATCAGTTGATATTGTGGTCAATTTAGGCGTAGATTCACGTAAATCTGAAGAGCAGGTGCGTGGTACAGTAGTTTTGCCTAAAGGTATCGGGAAGAATATTAAAGTAGCTGTTTTCGCTCAAGATAAACATTTATTAGAAGCTGAAAAAGCTGGTGCTGATATTGCAGGAGGAGAGGATTTAGTTGAAGAAATAAAAAAAGGTAGAAAGTTAGATGTTGATTGGTGCATTACTACTCCTGATTTTATGGCAAAAATCACTCCTATTGCAAAAGTATTGGGTGCTAAAGGGCTGATGCCTAACCCTAAATTTGGTACTGTGACTTCTAACATTGCAGAAGCTATTAAAACCATTAAGTCTGGTCAGGTAAAATTTAGAACAGATAAAAATGGTGTTATTCATGGTAAATTAGGAAATATTAAATTTGATATTGATGACTTGCTAGAAAATTTAAAAGCCTTTCTTAAAGTAATTAAAGATAATAAACCTATTTCTGCGAAAGGAATTTACTTTAAGGGTGTTTTTTTAAATTCAACTATGGGTAAAGCTTATAAGATAGGCAAAGTGGAAGATATAATTTAAGGGAGTGATACCGTGAAGCGTAAAGATAAGGATGAATTTATACAGAGCACAATAAACGTATTTGTAAATAATGATTTCTTGATATTAGTAAATTTTAAATCTATAAATGCTAATGATTCATTAACTCTGAGGAATAGTCTGAAGTCTATAGCAGGTGGGGTATTAGTAGTTAAAAACACTCTAGCGCGCTTGGCTTTGGGAAGGACTGGTAAATTCTCTTATTTATCAGGCAAATTTTCCGGTCCTGTTGCTATTATATACTCTAGTGGCATAGTAGAAGCTGCAAAATTAATAGTTGATTTTACTAATGCTAACAAAGAAAAAATGTCTGTGATTTGCGCAGCTCATTTAAATGAATTGTTAACAGTGGAAGATGTTAATAAACTGGCTAAGTTGCCTTCTCTGGATGAATTGCGTGTTAAAATTATGCGTTTAATATCTTATGATATTCCTGCTCGGTTAGCGTTGTCTATTAATTCATCTTCTATGAGGCTTATGAGAGTTTTGGATTATTATAGTTCTAAAAAATAAATTTGTTGTTAAGTAAGGTGGTAATTATGAGTAATGTAACAAGTGATTTGGTTGATAAAATATTATCTTTAAACCTATTAGAGGCTTCTGAACTTGTAAAAGTTTTAGAAGAGAAAATAGGGTTGCCTGCTGGTTCTTTTCTTGGTGGAGCTGTTGGTGCTGGGGCGCCTATTGGTGATAATGCTGCTGCTCCTGCTGCTCAAGAAAAAGCTGAGTATAAAGTTGTGATTAAAGAAATTGATGCGAGTAAAAAAATAGGAGTTATTAAAGCTGTGAGAGAGGTTAATTCTACATTGGGTTTAAAAGAAGCAAAAGAGTTGGTTGAATCTTTACCTAAAGATTTGACTGCTAATGTTCCTAAAGACGAAGCAGAAAAAATCAAGCAAAAACTTATTGAAGCAGGAGCAACTAAAGTGGAGCTTGAATAATATTTAATGTATTAATTTTATATTGATATAGCTCTTTTAATTAGTTTGGGGTATTTTAATGGTTGATTCTTCTTATATGTACGCTTCTGGTGCTTTTGTTCCTAGAGTTTCTTATTCTAGGTCGATTGATTTAAAAGATTCTTTATTGGATTTGGTTAAGGTTCAAAAAGAATCATATGATTCTTTTACTCCTAAGAATAAGGGTAATGAAAGACTTGAAGTTATCTTTCATACAATCTTTCCAATAAATGATCCTTTGCGTAGGGCTACTATTGAGTTTATAAGTTGTAGGGTAGATGATCCTAAGTATGATGAATCTGAGTGTATAAAGCGTGGTGTAACTTTTTCTGCTCAGGTTATTGCTTCTATACGTCTTGTTGTTATGCAGGATGGTATTTCTCTTGATGAATATAAATCGATTAAAGAGAGTGGAGATCATTCTAAACTTGCAACCGTTGTAAAATCTATAGAAGAGCAGAAAGTCCACTTTTGTGGGTTGCCTATGATGACTGATAAGGGCACTTTCATCATTAATGGTGTGGAAAAAGTTATCGTCTCACAAATGCATAGGTCTCCTGGTGTATTTTTTGATAGCGATAAGGGAAAAACTTACAATTCTGGTAAATTGATCTATTCTGCTAGAATTATTCCTTATAGGGGTTCTTGGCTTGATATTGAATTTGATGTTAAAGACCATTTGTATTTTCGTGTTGATAGAAAAAGAAAATTGCCAATTTCAGTTTTATTAAAGGCGTTGGGTCTATCAAATAATGATATACTCGATAGATTTTATGAGAAAATAAAGTATGTAAAACATAAAGATGGTTGGAAAGTGCCTTTTGTTCCTGATAAATTTAAAGGAGTGAGGCTGCCTTTCGACTTAATGGATATTGAAGGTAATGTGCTGCTTAAAGCTAACGTTCGTATTACCTCAAGACTAGCTAAAAAGCTATATGATAATGAATTGAAAGAGTATCTGGTTCCTTTTAATTCTATATGTGGTTTATTCCTCGCAGAAGATTTAATGGATAGTGCTAGCTCTACGAAAATTTTATCTGCTGGTGAATCTATAAAGCTGGAAGACATAAAGAAGCTTGAGTTATTATCTGTAGATGAAATATCAGTGTTGAACATAGATAATTTGTTTGTTGGACCTTATATATTAAATACGCTTTTCTTAGATGAAAACATGTCTTATCAGGATGCACTATATGAAATATATAGAGTTTTGCGTCCTGGTGAAGTTCCTGTTTTAGAGATAGTAGAAGAGTTTTTCCGTAATCTTTTCTTCAGTCCGGAATATTATGATTTGTCTAACATTGGTAGGTTGAAGCTTAACTCTTACCTTGGATTAAATTATGATGAGGATTTAACTGTTTTAACGCATGAAGATATTATTGAAATTGTGAAAAAAATAGTATTGTTACGTGACGGTCAAGGATCTGTAGATGATATTGATCATTTAGGAAACAGAAGAGTAAGATCAGTTGGAGAGTTTATAGAAAATCAATTTAGAACTGGGTTGTTGAAATTGGAACGCGCAATAGTTGATTCTATGTCCACTTCTAGTTTAGATAAAGTTTCTCCATCTGATTTTATTAATCCAAAAGTGTTAACTAATGTCTTAAGAGATTTCTTCAATTCTTCTCAATTATCTCAATTTATGGATCAGACTAATCCGTTATCTGAAATAACACATAAAAGAAGGTTATCCGCGTTAGGTCCTGGCGGTTTAACAAGAGAACGGGCAGGATTTGAGGTGCGTGATGTTCATCCAACTCATTATGGAAGAATTTGCCCTATTGAGACTCCTGAAGGGCAAAATATAGGGTTAATCAACAGCTTAGCTATATACGCGCGTATTAATAAATATGGTTTCATTGAAAGCCCTTATAGAAAAGTAGTCAATAGGGTTGTTACTGATCAAATTGAGTATCTTTCTGCTATAGACGAAGGCTCACATCATATAGCTGACACTAGCGTAAAGCTTGATGAAAATAATTGCTTTGTTGATGACATGCTATACTGTAGATATGCTGGTAGCTTCGTCATGGTAAGTAGCGACCAAGTTAGTTACATTGACGTATCTCCTAAGCAGGTAATATCAGTTGCAGCTTCCTTGATTCCATTTTTAGAAAATGATGATGCTAATAGAGCATTAATGGGCTCAAATATGCAACGTCAGGCCGTACCTTTATTGAAGCCTACCGCTCCTCTGGTTGCTACTGGTATGGAGTCTTTTGTAGCTTCTGGCTCTGGTGCTGTAGTTTTAGCAAAACGCGATGGCATAGTTGATAGTTCTGATAGTAACTCTATAGTTATACGTGCTTTTGATAAAGAAAGGGTTAACTACTTGGACGTAGATATTTATCATCTAAGGAAATTTCAGCGTTCTAACCATAATACTTGTATTAATCAAAGACCGCTAGTGTGCGTAGGTGATTATGTTAAAAAGGGTGATGTAATAGCTGATGGTCCTGCAATTAACAGTGGTGAGTTGGCGCTTGGTAAAAATTTGCTAGTTGCTTTTATGTCTTGGCAAGGTTATAATTTTGAAGACTCTATTATTATTTCTAGTGAAGTTGTTAAAAAAGATCTCTTTACTTCTATTCATATAGAAGAATTTGACTGTGTTGTACATGATACCCCTTTAGGATCAGAAAAAATAACTCGTGCTATACCTGGTGTTAATGAAGAAAATCTATATCACTTGGATGATAGTGGTATAGTGAAAATTGGTACAAGAGTTGGTCCAGGCTATATTCTGGTAGGTAAAGTTACACCTAAACCTTCTCTTTCATTGCCTCCTGAAACGAAGTTATTAATGACAATTTTTGGTGAAAAGTCATTCGATTGTGCGGATTCCTCTTTATATACATCTCCAGATGTTGAAGGGACAGTAATTGATGTACAAGTCTTTACACGCAGGGGGGTTGAAGAAAATGAAAGGGCATTACTCATCAAACAAAAAGAGATAAATGACTTTGAGGAAGAGCGAGATTATATAATCAATGTTACTAGTGAATATTTCTATGATGAACTGAAGAAACTTCTTATTAATTCTGGTTCTCAAGATCGAGAAAAATTTGACTCTATTGAACGTGAGCAATGGTGGGGTATAGGATTAAAAAACCAATCCATTTCTGAGCAAGTTAAGAGCTTAAAAAAAGATTTTGATGAAAAAGTATCACATGCAATAGCACAGTTTAAGCGAAAAGTAGAAAAATTACATGAAGGTTATGACCTGCCTCAAGGTGTGTCGATGTCAGTAAAAGTTTTCATTGCTGTGAAACATAGTCTGCAACCAGGGGATAAAATGGCTGGTAGACATGGAAATAAAGGTGTGATTTCTCGAGTTGTGCCAGTGGAAGATATGCCTTATTTGGAAGATGGTACTCCTGTTGATATTATTCTTAACCCTCTTGGTGTTCCTTCACGAATGAATGTAGGGCAAATACTGGAAACGCATGTAGGTTGGGCTTGTAGAAAATTAGGGGAAAAGGTAAGTAATATTCTCGATGAGATCAATAAGATCAAAAGTGCTTTTTGCAAGGGAATTAGGTCCCTTAACGATGATAATTTTACACAATTTGCAGTAGCATACCTTGATAATAAAAAAATTGAAAATATTGATGATGATGAAATAACGGCTTCTGTTTTAAATACACCTAATAAGAATGCACTAAATGACGAGTTGAATGAGTTAGTAGAGAACTATTTGAACTCTTGTAAAAGTTCATACAGCAATTTACGTAACTTCCTGATTGAGGTTTATAGCTATGGCAGTAACGTATCTATCTGTAATGATATTCGTAATATTAGTGATAATAATCTCATTGAATTTGCACGCAAATTACGTGATGGCGTTCCTGTTGCTGCACCTGTATTTGAGGGTCCAAAAGATGAACAAATAGCAAAATTATTTGAACTTGCTGGTTTAGATAACTCTGGACAAGCTGTATTATATGACGGTTGCAGTGGTGAAAAATTCGACCGCAAGGTTACAGTTGGTTACATGTACATGCTTAAGTTGCACCACTTGGTTGATGGTAAAATTCATGCGCGTTCAGTAGGGCCTTATAGTTTGGTTACTCAACAACCTCTTGGAGGAAAATCTCATTTTGGTGGTCAGCGTTTTGGTGAAATGGAATGTTGGGCATTACAAGCCTATGGTGCTGCTTATACTTTGCAGGAAATGTTAACTGTGAAGTCTGATGATATTAATGGTAGAGTTAAGATTTATGAATCGATAATAAAAGGTGACAGTAATTTTGAATGTGGAATTCCTGAATCCTTTAATGTGATGATAAAAGAACTACGTTCTTTATGTTTAAATGTAGATTTAAAGCAAAATGATGTAGTGATTGAAGATATATCTCACACTAACATTGCACAACCTTTTAATGAGGTTAGCATATCGATTGCTAGCCCTGAAAGTATTAAGCGTATATCTTGTGGTGAGATAGAAGATGTTTCAACTGCAAATTATCGTACGTTCAAAGTTGAGAAAGGTGGATTATTTTGCCCTAAGGTTTTTGGCCCTGTCAATGACGATGAATGTTTATGTGGAAAATACAAAAAAAGAAGACACAGAGGTCGCATATGCGAAAAATGCGGAGTAGAAGTTACATCTTCTAAAGTAAGAAGAGAAAGGATGGGTCATATAGAGCTTGCATCTCCTGTTGCTCATATATGGTTTTTGAAATCGCTTCCTTCAAGAATTGGAGCATTATTAGATATGTCTCTCAGAGATATTGAGAATATTTTATATAGCGATAATTATATCGTAATAGATCCTCTTGTTTCGCCTTTTGAAAAAGGTGAGATTATTAGTGAAAAAGCTTATAATGAAGCTAAAGATAGCTATGGGATCGATAGTTTTGTAGCTATGCAAGGTGTTGAAGCTATAAGAGAGTTGCTAACGCGCCTTGATTTACATGAAATTAGGAAGGATTTAAGACTAGAATTAGAATCTGTTGCTTCTGAGATAAGAAGAAAGAAAATTATAAAGAGATTGCGTATTGTTGAAAACTTCATTAAATCTGGAAATAGGCCTGAGTGGATGATACTTACAACTATACCTATTTTACCACCTGATTTGCGTCCTTTGGTATCGCTTGAGAGTGGTCGTCCTGCAGTTTCTGATCTGAATCATCATTATAGGACTATTATTAATAGAAATAACAGGTTGAGGAAATTGTTGAGCTTAAATCCTCCTGAGATTATGATTCGTAATGAAAAAAGGATGTTACAAGAAGCAGTTGATTCTCTTTTTGATAATAGTCGTCGTAATACTTTGGTAAATAAAGCTGGTGCTGTTGGATATAAAAAGTCCATTAGTGATATGTTAAAAGGAAAACAGGGTCGTTTTCGCCAGAACCTCTTAGGAAAAAGGGTAGACTACTCTGGACGTTCTGTAATAGTTGTTGGTCCAACTTTGAAACTAAATCAGTGTGGATTACCAAAAAGAATGGCTCTTGAACTATTCAAACCTTTTGTTTACTCAAAGCTTAAGATGTATGGTATGGCTCCAACTATTAAGTTTGCTAGTAAGTTGATAAGAGCAGAAAAACCAGAAGTTTGGGATATGCTTGAAGAGGTAATAAAAGAGCATCCTGTTTTGTTGAATAGAGCGCCTACGCTACATAGACTTGGTATTCAGGCTTTTGAGCCAATCCTTATTGAAGGCAAAGCAATACAGCTTCATCCGCTTGTCTGTACGGCGTTTAATGCTGATTTTGATGGTGATCAAATGGCAGTGCATGTGCCAATTTCATTGGAAGCTCAGCTTGAAGCTAGGGTGTTGATGATGTCCACTAATAACGTTTTAAGTCCTTCTAATGGCAGACCGATTATAGTTCCTAGTAAAGATATAGTACTTGGTATATATTATCTGACTTTACAAGAACCTAAGGAAGATAATTTACCATCTTTTGGTGCTTTTTGTGAAGTTGAGCATTCCTTGAGTGATGGTACTTTACATATTCATTCTAGTATAAAGTATAGGATGGAGTATATTAATAGCAGCGGTGAAACTCACTATAAAACTGTTTGTACAACTCCTGGCCGTTTAATATTATGGCAAATTTTTCCTAAGCATGAGAATCTAGGCTTCGATCTAATAAATCAGATATTAACAGTCAAGGAAATAACTGGTATAGTTGATTTGGTATATCGTAACTGTGGTCAAAGTGCTACAGTGGCATTTTCTGATAAATTAATGGTACTTGGCTTTGAGTATGCCACATTTTCTGGTGTCTCTTTTGGTCGTTGTGATATGGTTATACCTGAAACTAAAGCTACACATGTTGATCACGCGAGGGGTGAAATTAAGAAATTCTCTATGCAATATCAAGATGGGCTAATAACTAGAAGTGAGAGGTATAACAAGGTTATAGATGAATGGTCTAAGTGTACGGATATGATAGCTAATGATATGTTAAAAGCAATATCTATATATGATGGAAATAGTAAGTACAACTCAGTGTATATGATGGTTAACTCTGGTGCAAGGGGTTCTACTTCACAGATGAAACAGCTAGCAGGAATGCGAGGGCTCATGACCAAACCTTCTGGTGAGATTATAGAAACACCTATAATTTCTAATTTCCGTGAAGGATTGAACGTATTTGAATACTTTAATTCTACTCACGGTGCGCGTAAAGGTTTAGCTGACACTGCACTTAAAACTGCAAACTCTGGATACTTAACTCGTCGTTTAGTTGATGTATCTCAAAATTGCATAGTTACAAAGCATGACTGTAAAACAAAAAATGGTCTTGTTGTGAGAGCTACAGTTGAAGGAAGTACTATAGTTGCATCTCTAGAGAGTGTTGTGCTGGGTAGAACAGCTGCAAATGATATATATAACCCAGTGACAAAAGAATTATTAGTAAAAGCAGGGGAATTAATTGATGAGGATAAAGTAAAGCAAATCAGCATTGCAGGTCTTGATGTTGTAAAAATTAGATCGCCTTTAACTTGTGAAATAAGTCCTGGTGTATGTTCTTTATGTTATGGAAGAGACCTTGCAACTGGTAAAATTGTTTCAATAGGTGAAGCAGTTGGTGTTATAGCTGCTCAATCTGTTGGAGAGCCAGGTACTCAGTTAACGATGCGTACTTTTCATATAGGTGGAGTAATGACTAGAGGCGTTGAATCCTCGAATATTATAGCTTCTATTAATGCTAAAATAAAGTTAAACAATAGTAATATAATTATAGATAGAAACGGAAATAAAATTGTGATAAGCCGTTCCTGTGAAGTCGTGTTGATTGATAGCCTTGGTAGTGAGAAGTTGAAGCACAGTGTACCTTACGGCGCTAAGCTTTATGTAGATGAGAGTGGGTCAGTAAAAATTGGCGATAAAGTTGCGGAATGGGATCCTTATACATTGCCTATTATCACGGAGAAGACTGGTACAGTGTCTTATCAGGACTTAAAAGATGGAATTTCGATCACTGAAGTGATGGATGAATCTACAGGAATATCAAGCAAAGTAGTAAAAGACTGGAAATTGCATTCTGGTGGAGCTAATTTACGTCCTCGTATTGTGCTGCTTGACGATAATGGTAAAGTAATGACACTCGCAAGTGGCGTTGAAGCATGTTATTTTATACCAATCGGTGCAGTGCTCAATGTACAAGATGGCCAGAAGGTTCATGCAGGTGATGTTATTACAAGAACACCAAGAGAGTCAGTTAAAACTCGTGATATTACTGGTGGTTTACCGAGGGTTATAGAGTTATTTGAAGCACGTCGTCCTAAAGAGCATGCTATTGTTAGTGAGATAGATGGCTATGTAGCGTTTTCTGAAAAAGACCGTAGAGGAAAACGCAGTATATTAATTAAACCTGTAGATGAACAAATTTCTCCAGTTGAATATTTGGTATCAAGAAGTAAGCATGTAATAGTCAATGAAGGTGATTTTGTACGTAAAGGTGATCTATTGATGGATGGTGACCCTGATCTCCATGATATTTTACGTGTGCTTGGGTTAGAAGCTTTAGCGCACTATATGATTTCTGAAATACAGCAAGTTTATAGATTGCAGGGTGTTCGTATAGACAATAAGCATTTAGAGGTGATCTTAAAACAAATGCTACAAAAAGTGGAAATTACTGATCCTGGTGATACTATGTACTTGGTTGGCGAAAGCATTGACAAGCTGGAAGTTGATAGGGAAAATGATGCTATGAGTAACTCTGGCAAACGGTCTACTCATTATCTTCCTATTCTGCAGGGGATTACTAGGGCAAGTCTTGAAACTAGCTCCTTTATTTCTGCTGCCTCTTTCCAAGAGACAACAAAAGTACTTACAGAAGCAGCATTCTGCGGGAAGAGTGATCCTTTAAGTGGATTAAAAGAAAATGTTATAGTAGGAAGATTAATTCCTGCTGGTACAGGTTTGATTATGAATAAGATCAGAGCACTTTCACTTTGTGATAATGTGGATAAATATGAAAAATATTTTGATATTGAAACTTATGACGAGGAATGGTTGATGGATAATGGTTGTCATTTACACTCTGGTGAGGAAGAGAGCGTAGTGGCATACGATCAGTCGAATTGAGTACAGCTAGTGTGTCTCTTGACCAAAAAAGCCAATAATATTTTCTTTCACTTCTGTGCTATCTGTCATGTTATTTACTCTCACACGAAATTCAGATGAGCCTTGAAGCCCGCTACTGTACCAACCTATGTGTTTGCGGGCCATCTTTATTCCTGTGTCATTTCCATAGTACTCAAGAATATTGTCGTAATGCTCGAGTATGATGCTTAATCTCTCTGAAGCTGTTGGCTCAGAAGTTTCACTTCCACTGAGAAAGTTCATTGCTTGATTAATCAGCCAAGGTTTACCGTAGGCACCACGACCTATCATCACTCCGTCTGCTCCAGATTCTTTGAGAGCATTCTGAATATCATTTAAATTTTTAATATCGCCATTTACTATAACTGGAATTTTCACTTGCTCTTTAACATTTCTAACGAATTTCCAATCTGCTTGACCATTATAAAGCTGCGCTCTTGTTCTTCCATGCACAGTGATCATTTTTGCTCCTAAGTCTTCGGCAATTTTCGCAAGTCTCGGGGCATTGCGATTTTCATCGTTCCATCCAGTGCGCATTTTCACCGTAACTGGCATATTCACTGCTTTGACCACAGCTTCAATTATCTCAGCGGCTTTTTTCTCATCACGCATTAGCGCTGATCCTGCATAACCGTTTACAACTTTTTTAACAGGGCAACCAAAGTTTATGTCTATAATTTTTGCTCCCATGTCCTCGTTTAATTTTGCAGCCTCCGCCATAACATCTGGCTCACACCCAGCAAGCTGCACAGCAGTTAATGCATCGACTTTTGCTTTTTGCAAACTCTGGCGAGTTTGCATAATCATAGCTCTGCTTGCGATCATCTCTGAAACTAACAAACTTGCACCAAGTTTCTTCACAATACTTCTAAACGGATAATCAGTCACTCCAGACATTGGAGCTAAAATAACTGGAGAATCAATTGTCAAATTTCCTACTTGTAGGGACATATATTCTATGTGTTCAAACCTAGCGCATTTACACATACTGTTACAACACTTTGTATAGCCGAACTTACTTTTTCCATAAGAGAAGGCTCTACCTCTACTATCTCAGCTCTCTCATAATGACCAGGTGCCAAGTATACCGTTTCTTGTTCTTTATTTCCCCATAGCTCGTTGTTCTGCTGATAACCTTCATTTATCATTCCCGCATTTGGCAGAAACAATGTATTTACATCATTACCATTATTTTTATAGTAGACGTCAATTTCAATATTAGCCAGCGAAGCTAAGATAGAAATTTCTTCTATGAAAACATGGTAACTTTGGCTGCTGATTGCCTCTAGATAAGATCTATAAATGGATTTGCCATTGAGAAAAGAATTTGCTGCAGTATCACTATTATAATTTCTATCATATTTTCTTTCACTAATATTGAGATTACTAGCACTAATGCTTCTTAAATCACCTATAACTTCATTTTCTTTTAATGTTGTAAGACAACATAACTTTTTTATTAATTTATTAGTCTTTTTTTTGATCTTCTCTACCCGTCTGTTTGTATGCTGAACCAAATCTTTTATTGAGTCCGACATACCAATCAAATGATTTGGATTTTCTAAGAATGCACCAAAAACTTTCTGCATCTGTCCCTTCAATAACTCAGGCATCCTTGGATCATTCAAAGAGTTAAATTGACTTAAAAATTTGTGCCATCCCATTCTCATATCTTGTGCTTTTTCAGTTTTATATTGACCAGAGCTATTATCACCAAATACCGCATGGAAAAAGCAGTTGCCATCACCTGTAGTATTATATTGAACAATTTTTGTTTGCTTACTTTCTACTGAATCTAAACTTACTCCGCTATCTTTACGACTTATATTTCCTGGACCACCTAATACAGGGCTTGGCGTGCCAGCCCTGCTTTGTTCATCCTTTTTCAACGCTTTTGCAAATTCTTTTCTCTTCTCTATTAATTGCTCTGAACTAAGTTCATATTTTAGCTGATCATCAATTTCATCAAACGATTTGCCTGCTTTCAGCATATCTGTAATTTTCTTAGCATTCTCTAAGGCAAATATTCCACAATTATACTTATCATCTTGTTGTTTAGCTTTTGAGTTTCTAATACTACTATTGTCTATTCCTAGAGTTTTCTGTAGCGCACTTGATACCTCTTCTGGTAATGGTTCACCAAATGAATCGCAATAATATGCTCTAAACTTTTTACTCTTTTCATCATGAGAAATAACCAATGTTACCCAATGATTGTTATTTAAGTTAAGAATTGAAGATAATACTAAATTGTTATCCCCTTTTACTTTATCTTTATATTCTTGCAATCGGTTCCCCAGAAAAGATGTAAGATTATCGAGGCAAGAAAAGAACACTCCTTTGGAAAATTCCCTGTGACCTTTTTTACGATATGGCATCCATCCATAGTAACTTTTTGCAATCTCTGCAATATCAAAATTACTTAACCAAAATTTATAATCTTCTTTTTTATTTGTCTTATATACAAAAGAATCCTTATTTTCTTTGCAGTCAAAAATACCACTATCCCTATCAGGAGTTTTCGGTCTTGCTTGCTTTTCTGGAGTCTTGCCTTGCAAATCTTGTAGTTCTGTATCTTTTTCTTCACTCTTTTCCCCCTTTGAAGCTCTTTTTCCATTAATATAGTTCTTCGCTAAGTAAAATAAAGGTTCAACAACCATTTTGTATGCTACTGTAAGAATTATTCCCATTAAAACCCAAACTACGGGGTTAGAGATGAGCATAGCAAGTGGAAAGGTCAATAGAGGGGATCCTATTACCGCCCCTAAACAGCCAGCAGCGAATGTGGCTGCTAGGCATACACAAGTAGCGTAGATAACGAATTTCTCACCAGCAAAGTCAGTGCTCTCTTTCTGATTATTTTTTGTAATACCCAACATACTACACCCTATGAACGCTAAGTTAATTAAATTTTAACAAATTCTAACAAAAAAATCAACCATAATAATTTTAGTAGTATGAGAATATATTGAATATTAAGAGCTTTTGGAGTACAGTAACAATGTTAGTAATAGCACAATATATGCACGATATAGAATATATACGCAAAAACCCTGAAGGATTTGAAAAGGCAATGAAAAGCAGGGGAATTAGAGAATCTACTGCGGAAGAGATATTAGAAATCGATCACGAGAAAAGATCATTAACCACTAAACTGCAGGATTTGAATAGGCAGCGCAATGAAATTACAGAGGAAATAAAAAAGCTTAAAATGAGCAAGAGCCCCTGTGAAGAGCAAATAGAGTTGTCAAAAAGCATCACAAATGAGATAGAGGCAATCAGCTTAAAAGAACAAGCAGAAAAGGATAAGTTAGTGAATGTTTTATCTAACTTGCCGAATATTCCTGCGCAAGATGTGCCAATAGGCGCAGATGAGAACTCTAATTTAGAGGTGAGAAGATATGGAGGAAAAAGACAGTTTGATTTTGTACCAGAATCTCATTATGAACTCGGAGAAAAATTAGGTTTAATAGACTTCGAACAAGCGGCGAGAATTTCCGGATCAAGATTTACGATATTAAAAGGACAGTTAGCTAAGCTTGGACGAGCGCTAATAAATTGTATGCTTGAAATGCATGTTAATGAATTTGGCTATACTGAGGTGTACCACCCGGCTTTGGTGAAAAACGAAGCTATGTATAATGTTGGTCAGCTACCGAAATTTTCTGACGATTCGTATTTAACTACCGACGAATTGAGGTTGATTCCCACAAGTGAAGTGTTTTTAACAAATTTAGTTGCTGACAAAATAATGGAAGAAAAAGAACTGCCTATTCGCTTTACTGCGTATTCAGAGTGTTTTCGTAAAGAAGCAGGCAGCGCAGGGCGAGACACGAGAGGCATGATAAGGCAACACCAATTTGGTAAAGTGGAATTGGTGAGTATTACAACTGAAGACCAATCAAATGATGAGCTTGAGCGTATGACGAGTGTTGCTGAAGAGATATTAAAAAAATTAGAATTGCCATACAGAGTAATGCTGCTTTGCAGTGGCGATATGGGTTTTGCTGCACAAAGGACTTATGACATAGAGGTATGGTTACCTGGGCAAAATAAATATAGAGAAATATCAAGCTGCTCAAATTGTGGTGCATTTCAAGCAAGAAGGATGAACGCTAAATACTCTTCAGAAACTGATAAAAAGATAAAAAAATATGTTCACACTTTAAACGGCTCAGCTTTAGCTATAGGAAGAACGATTATTGCCATAATGGAGAATTATCAAAATTCTGACGGGTCGATTGCAATACCAAACGTGTTGCAAAAATACATGAGTAATGATACTGTTATAAGCAAATAATAATTTTGACATATAGAAAAGCGAGGAAATAAAGATGAAGGTTCTGGTTATAGGTTCTGGTGGGCGTGAGCATGCTCTACTTTGGGCTCTAAAAAAATCTCCTATCTTGACTGAGTTATATGTAACTCCTGGTCGCCAAGCTATGAAAGATCTTGGGGCTCTTGTGGATGTAAATATTCAAAATTCAGTGGATGTTACACAATTTTGCAAGAGAGAAAATATAGAGTTGGTTGTTATTGGTCCAGAACAACCAATAATTGATGGGCTTGCTGATGATTTAGTTGCAGAGGGAATAAATGTTTTTGCTCCAAGTCAAGCAACTGCAAAACTTGAGGGATCGAAGTCTTTCACCAAGGGACTATGTAAACGATATGGTATACCAACTGCCAAGTACGAGTGTTTTGTTGATGAAGGGTTAGCTAAAGATTTTGTACGTAGCAATAAAATAAAGTTTCCACTTGTAGTGAAAGCAAATGGAATTGCAGCAGGAAAAGGGGTGGTTATATGTAATACAGAAAGCGAAGCTTTTTCAGCAATAAATTCAATGCTAGTGGAGAAAAAATTTGGTGAATCAGGTGAAGAAATAATCATAGAAGAGTTTTTAGTTGGAGAAGAAGTAAGTTTTTTTGCTCTTATTGATGGGTTGAAAGTAGTAACTCTTGGGTGTGCAAAAGATTATAAGAGAGTTGATGAAAGTAATGAAAGCCAAAATACTGGAGGTATGGGGTCGTACTCATCACCTTCAATTATAAGTAAGGACATGGAGCAAAAAATTATCCAAAAAATAATATACCCTACAGCTCAAGCATTGGTTAACATGGGTACGTCTTATAAAGGAGTACTCTTTGCTGGTTTAATGATTTGCAAAGATAGCCCAAAACTTCTCGAGTATAACGTTAGATTCGGTGATCCAGAAACGCAATCTATATTACCTAGATTTGATTCAAATTGCGATTTGTTAAAATTGATGTTGTCAGTTGCAGAAGGAAAGTTAAATGTCAAAATGGTGGAACTTAACAACAAATCTACAGTTTGTGTAGTTGTTGCAAGTAAAGGCTATCCTGGTGATTATCAAAAGGGAGAAGTAATTAAAGGATTAGATAAGATTGAAAGCATTCCTGGTGTGTTGGTGTTTCATGCTGGTACTAAATTGGATGAAAGTGGTAACTTAGTTTCCGATGGCGGAAGAGTGCTAAATATAGTAGCAGAAGGGAGCACTATAGAGGAAGCCAAAAGTAAGGTGTACTCAGCATTAAATTTTTTAGAATGGCCAGGGGGCTTCTTCAGATACGATATCGGTAGTTAATGTTAGCTGTCGGTTAGCAGGTGGTTCACAGAAACGAAAAACTTCCTTGACAAACTCCGCCAGCCCCCTTATCATGAAACTGAA
>NODE_3_length_33387_cov_892.551902
TACGTGAGTTTTTTTGTCATTTAATCTGTACAGAGAAGATAAATAAATAGCTTCAATTTTATGATAAGAGGGCTGGCGAAGCTTGTCAAGTAATCTTTTGCATTTAACCCGTTTCTATGGGTAAAACAATCTGCATACCACTTAGCTAACATGAGTTTTGTTTTGACTTTTTGTGCTAATTTTGCAGAATATTAAGATTATCATTTAAATAAAATACATGACGAAAGAGGATTGGGAAGCGGTAATTGGGCTTGAGGTACACGCTCAAGTTTCTTCTAATACGAAGCTATTTTCTAGCTCATCAACGGAATTTGGTGCTGAGCATAACACTCAAGTTTCTCTAGTTGATGCGGCAATGCCAGGTACGCTGCCAATACTAAATTATTACTGCATAGAGCAAGCAATACGCACTGGTCTTGCACTTTCTGCAGAAATTAATAAGTATTCTTACTTTGATCGGAAAAATTATTTTTATCCTGATTTACCGCAAGGTTACCAGATAACTCAGTTTTTTGAGCCAATAGTTAAAAACGGTAGAGTATTTATCAACGACAATGAAAAAGAAATAAGAATTGCGAGAATTCATTTAGAGCAAGATGCAGGAAAGAGCGTTCATGAGGAAAGCAAAACTTATGTAGATTTAAATCGTGCAGGGGTTGCTTTAATCGAAATTGTTTCAGAACCAGATCTCCGTTCATCTGCGGAAGCTGCAGAATGCATGAAAAAATTGAGGCAGATTTTGCGTTACACTGGTTCGTGTGATGGTGATATGGAAAAGGGATCACTTCGTTGTGATGCAAATGTTTCTGTCCGCCTAAAAGGCAGTAATACATTTGGCACTCGTTGTGAGATAAAAAATCTGAACTCGATACGTCATATTGTGCAAGCTATAGACTATGAAATACAAAGACAAATTGAAATTTTAGAAAGTGGAGAAGAAATAAGTCAAGATACCTTATTGTTTGACGTTGCTTCGGGAAAAACAAAAGTGATGAGAAGCAAAGAGGATGCAAGCGATTATAGATACTTCCCTGAGCCTGATTTATTACCTGTTGAGGTAAGCCAGGAGAAAATTGATTTAATCCAATCATCTTTGCCCGAGTTGCCAGATCAAAAAAAGCTCCGATACATTGAGGAATTAGGTATCAATGAATACGATGCAAACGTCATTACTTCCGATAAGGCGATTGCTGATTACTTTGAGGAATTGATAAAAAAACATGATTCAAAGCTCGCGGTCACCTGGTTAACTGTAGAGCTTTTCGGTCGTTTAAATAAAGCAAATATTGATATTGTGAGCTCCCCAATCAAAGCAAATGCTTTGTCAGAACTCTTAGATTTTATCGTTGATGGAACAATCTCTGCTAAACTTGGTAAACAAGTTTTTGATATTATGTTTGAAACTGGAAAGCCTGCATCCCTTATTATAGAAGAGCAGGATCTCAAGCAAATAACTGACAAATGTCAAATTTCAGAGGTAATAGATAAAATCATCAATAGCAACCAAGATAAAGTTCAAGAATACAAAAGCGGTAAAACAAGATTATACGGATTCTTTGTCGGCGAAGTCATGAAACTCACCAAGGGAAAAGCCAGCCCTGATGTCGTGAATTCAATTTTGAGTGAGAGATTAGGATAAAAACAGGGGTAATGTATCTAGAAGATGATTCTACTTGGGGGGTCAAACGCATTTACCATGGTATTACCTTTCAAGAGTTATTGATCGTAATATCTCTAATGTCTAAGATGGGTAAAGAATGTTCTTTCTCCATAGACACAGAGTTAGAGTCAGCTCAAGGTTTTGATGATATTGTTGTCCGGCATGAGCAAAATAAAGGTATAGTACATGAGTTTACACAAGTTAAGCACAACCAAGATGGAACTGAAAAAATCAGTGTAAGTAGCTTATTAACAAAAAGTGGTAAGTTTAGTATTTTAAAACTTTTTCCTGCCTATTTAAAAATCAAAAATAGTGAAAAGTTTAGTGATGGAATAAAGCATTTTTTTGTCGCTACGAATATGGATTTTGATTCACCATATTCAATACAACATAAAGTAAGAAACCTAAGAGCAATGTTAAGTGGAGAAAATAAAGGAAAAAAACTTTCATTTGTAAGGATAGACACAAAAGATGAGTTTCTGGATATAGGTGATAGTGCAAGATATAGAATTAGTGATTCAGATGGTAGTGCTGCTCAATACTTGAAGCAAAATATGGATTTTATAAAGCGTGAGATAGGCAAGGAAGTTAGCAATAAAGAGATAGAAGACTTTTTAAATGAATCGGTGTTTGTGGTTAATTTACCCCATGAAGCTCAGCTAAGAGAATTATTGCTAGGTAAGTTGAGTAGTAGGTTGAACAAAAAGTTTGACTATATTGGTAACAATCAAATCTTTTGTAATGATCTTCTAAAAAAAATATCAGACTGGGTAAAAGATATAAAAGCGCGTCCTCTTTCGTACAAAGAAGGAGAAGAACTTTTTCGAGAAGTTGAGCTGTGGGCTAGTACTTTAGGTAAGATAGAACAAGGAGTAAAAGAAAAGAATGAAAGAATTGATAAAGTAATAGAACAACAACATAAGGATAGTAAAACACTACATAAAATATATGTGGCTGTAACGACACAGGATAACAAGCGGGTAGGGAAACCTATTCAGTTTAATATAAAACATCCGGTTGAAATGTTTGTTGGAAGAAAAAATGAATTGCAAGAAATATATGATAGGCTGCATAAAAGCACTGACAAACCAATGGCAATATCGCGGATTGTTGTTATTGGCGGTTCTGAAGGAGTAGGGGAGAGTGAGTTAGCCAGAAAATATGCTTGTGAATATAAAGAGCATTATGATGGTAATCTTGTATGGGTAAATGCAGGAACACAAAAGGATCTTGAAGAATCGTTTAAAGGATTAGCTAAGGAGTTAAATAGAAGGTTACCTGAAGGTTCGAAAATTTTTATTACAGATGAAGATACTGAACAAGAAAAGGGAATCAGATCTATTATTAAGAGTGTATATAGATATTTTAAAGATGTAAAAAGTCTTTTTATTTTCGATAATGCAAGAGAATATAAAGACATCAGTAAATTTTTACCACTGTCTTTATATCCTGACTATAAAAAACCTTATGTTTTAATTACTTCTCGTGATAATAAGTGGGAAGCAAGAGGAGATATAGAAGTAATAAAGTTAGATATATTCAATAAAACGGAGGCTTTGGGATTTATTAAGAAGTCCTTAAATATAGATGACCCTTTACAGGATAAGGAAATAAAAGAGCTAATGGAAAAGCTGCAGTATTTGCCCTTGGCTTTAAAGCAAGTGGTAGTGTACATTCGCAACAAAAATAAAGAATCAAAGTTGAGAGGTTATGGAAGATTTGAGATAAGTGATTACTTAAAGGAGTGTCAACGGTACACAGGAAAATCACTTAAAGAAGGAGTTTGTAAAGATGAAGATTGTTATGCTGAAGCAGTTTCAATAACTTGTACCATTACGATGACACATATACAAAAAGAATACGGCTGTGAAACGTTGAATATTCTGGAGATAATGGCTTATCTTGCTCCTGACAAGATTCGTATAGAAGAAATCTTTTTAAAATTAATAGCAAATGATGAAGACAAACTGCGGGGTGCTGTTGAGCTACTTGATCGATATTCAATGATTGACTTGAAAGAGAAAGTGGCAAGTATTCACAGAGTAGTGCAGAGAATAACTAGATTAAAATTACAAAAGGAGGGCCGAGAAGAAGAAGTTCTAAGGAAAGCTTTGGAATTGGTAAACATTGGTGGTTTAACACAAGGTGGTATGAGTCATATTGCATCTGTATGGGGATACACAAGTATATACGGTAAGTTGATTGATAACTTTTACTTTAACTCATCTTATGTATATGGAGGAACACTGTTTATAAGGAAAAGCACCCCTTTGCACTTGCTTGCTGAAAGTGGTGATTGTAAAGCAATTAGTGCAATAGTAACACATATAGAAAAACATTACCCTGGTGAATTTGTAAAAACTGTTAATGTTAAGGACAATCACGGTCAAACTTTGTTGCATATTGCTGCTCAGAGTGGAAATTTGGGTGTAATGAAATGTCTAGTCAATAAAGGTGCTAGCACTAATACTAAAGATAAATATGATAATATTCCATTGCATTCAGCTGTTTACGCTGGAGAATTGGATATAGTAAAATACCTGGTTATTACAAATAATAACATTAATGCTAAAGGCGAAGATGGCAGGACTCCATTACACATTGCTGCTATAAATGGAGATCTGGATATGGTGGAATATCTAATCAAAAGTTATGCTAATATTGACGCTAAAGACAATTATGGTATGACTCCATTACATTTAGCTGCTGACGTTGGGGAATTAGGTATAGTGGAATACCTAATTAATGAGGATGCTTATGTTGATGCTAGGGACGAACACTACAGAACCCCATTATTTTTTGCTGCTGAGAATGGAAAGTTAAATGTAGTGAAGTGCCTAATTGAAAAAGGTGCTAATGTTAATGCTGAGAATGAATATGGCGAAACAGCATTACACCGTGCTGTCTATAGGGCTACTTTCAGTGGAGACTTAAGAATAGTGGAGTCTCTAATCAATAAAGGTGCTAATGTTAATGCTAGAGATAGAAATAGTAAAACTCTGTTACACTACTCTGCTTTATCTGGAAGCTACAATATTGCAGAATGCCTTATTCAAGAAGGTGCTGGTATTAATGCTAAGGATAAAGATGGCAACACTGCACTACACTTAGCTGTTATTAGGAGAAAGGTTGATATAACGAAGACGCTACTAAAACACAATGCAGACGTTAACGCTAGAAATAATTTGGGGAATACAGCACTGGACTGTGCAGTTGATAACTGCCAAGAACTTGTGGAGTTGCTTTTAGCTCATGGTGCATCCCGTGACTATTGAAATTTTGCATTTAATTTATAGCTCCGCTTCTATCAGGGCATAGGATGACAGAAGTGGGCTTTAATGGCTGTAGTACTATAGCTGTTATACGCCAAAAGTAAGTATTAGATATAACAAATAGAAGAAATTAGATAGAATGATTAAAGGGGCAAGGATATAAAGGTTTAACTTGAAATAACCTGATAAAATTTGAATCACACTTCCAAGTGCTGGCACCCATGAAAGTGATGCAACTGCACAAATCAGTAGATTTCTTACGATTTTTGGTGTTTTATGCTCGTTCTCTAGTTTGCGGTATGATTTTCGTATAGAGATTGTTATTCTACCTAAGTACCAGTTAACTATTCCACCAAGGCTTGATCCTAGTACTCCAAAAAATAACATAAGTAGTGGAGTGTAATACGACCTGAAATAAAGCATGGTATTGAACACAAAACCTTGATGTATGGGTAAGACTAATGATGATACTAGACTATCTGTGAATAACAGGAAGTAGTTTTCCATATGAGTTTACCAGGTTGTTGTACCATCTTCATTATCAGAAATTGTAACCCCTATTTGTTTCAACTGGTCCCTTATTTTGTCTGCAGTATTATAATCTTTATTTTGTTTTGCTGCTCTTCTTAAATCTATCAATCTTTCTATTTCTTGATGACTCACACCAGCAGTAAACCACTCTTGATAGCTTGACTCAAGAAGACCAATAAATCTGGCACTCTTAACAAAACTCTCAGTTAATTTAAGCTTTTCACTTTCATTACTCATTTTGTTGATTTTTGCAGCCATTTCATGTAATATAGCTAGAGCTTCAGGAATGTTTAAGTCGTTTTTTAAAGCGTCTATAAAATCTTTAGAAATCTCTGCATTACTTTCATCAATATTTATTGTATCTAAACCACGTGATAATCGATAAAATTTATTTAAGGTTTCCTGTGCATCAGAAATAACGTTTTCTGTCCAATCAAGTGGTTTTCTGTAGTGAGTTTTGAGCAGTGCATAGCGTATTACTTCACCCTTTATTCCACTATCTAGCAAATCCCTTACTTTGACTATATTAAATAAGGACTTGCTCATTTTCTCTTCATTTACTGTAAGAAAACCGTTATGCATCCAGTATTTTGCAAACATTGATCCAGCAAATGCAGACTTACTCTGTGCAATTTCATTTTCATGGTGAGGAAATTGTAAATCTATGCCGCCACCATGAATATCAAAATCTTTGCCAAGGTAAGCATATGACATTGCTGAGCATTCTATATGCCATCCAGGCCTGCCCTCTCCCCATGGGCTATTCCAATAACTTGAAAGTTTGTAGTCAATATCATTTGCAGGCTTCCACAGCACAAAATCTCCAGGGTGCTTTTTATTTTCATTAACTTCAACTCTGCTACCTGGAACCAATTCATCAGTTTTTTTTCCTGATAAAGCACCATATTCATGGTAAGATTCTATATTAAAATACACGTGTTTGTCAGATTCGTAAGCGTGGCCTGATTGCAGTAAATGTTCAATTAATTTTATAATATAATCTACGTTTTCCGTTGCTTTTGGTTCGTATGTTGGTTTTTTACAATTTATGCTTTCCATATCATCATGAAAAGCTTTAATGTAATATGTGGTTATACTTTCTATGTTGCTATTTTTCTCACTTGCTGCATTAATTATCTTATCATCAATGTCGGTTATGTTACGCACATAGGTAACTTTGCCATAACAAAACTTAAGTAGCTGAAATAACACATCATACACAACAACAGATCGTGCATTGCCTATATGTGCTGTGTCATATACTGTTGGTCCGCAAACATACATTTTCACATGATCTTTATCGATTGGTATAAAAAGTTCCTTTTTTTTTGTTAAGGTGTTGTAAAGCCTAACCATATACAAAGCTTTTGAGAAAAGAAAATGCCCCAATTATAAGTTGTGGCCCTTTGACTACTACAACAAGAGTAAGCAATAACCCACACAATGATATTAGAACTCCCAATATGGATAGAAACCCATCTTTACTCATGATACCAAGCGAAATAAGAGTCGTACCAATTGCAGGAATGAAGTTAGTAAGAGGTAGTGGAAGAGCTATTGATAACGCACAAAGCAGCATTATAAAAGCTAAAATTTTTTCACCGGGCCCATAGAAAATAAAAGACATTCTTGGTCTCATGAACTTTTCTATTTTTTTTAATGCTGGAGAAGTTTTTTCCACCACAAGAGCTAGTGTTGAACGCTGAAAAGATTTTCTTTCTAGCCAACTGGGCATCCAAGGAGAATCAAATCCAAATAGAAGCTGCAGTGAGAATAAGATTAAAGGTATAGAAAGAATAGTTGTATAACCAGGTGGAACCGGTATAGGCACCGATAGCGGCAAGGAGAAGATGATTATTAAAATACCAAAACCACGCTCATGCAAAGCTGTTTTAATGTCAAACAAAGTTACTTTATCGCTATCATTGTTATTGGTATCTGCAACTTCTTTTAGAATATCAGAAGCTAATTTATCACTTTTAGTCAACTTATCATTTTTTGACACGAAAAACCCTTGATAAAAATAATTCTTAACACAATTATTGTTTTATTTCAATATGCATTATTCATTTCGCGCTAGTACTTCGTTCTTTTGTTAAAGTGTTGTAAAGCTTTTAAGAAGAGAAAGTGCTCCGGTTATAAGTTGTGGTCCTTTGAGTATTACAATAAGAGTAAGCAACAACGCACACAATGACACTAAAACTCCCAATATGGATAGAAACCCGTCTTTACTCATAATGCCAAGTGAAATAAGAGTTGTGCCAATTGCAGGAAGGAAGTGAGTAAAAGGTAATGGAAGAGCTATTATTATTGCACAAAGCAACATCATAAAAGCCAGAATCTTCTCACCAGGCCCATAGAAAATGAAAGACAGTCTTGGCTTCATGAATTTTTCTATTTTTTCTAATACAGGGGAAGTTTTCTCTACCACAAGAGCTAGTGTTGAACGCTGAAAAGATCTTCTTTCTAGCCAACTGGGCATCCAAGGAGAATCAAATCCAAATAGAAGCTGCAGTGAGAATAAGATTAAAGGTATAGAAAGAATAGTTGTATAACCAGGTGGAACCGGTATAGGCACCGATAGCGGCAAGGAGAAGATGATTATTAAAATACCAAAACCGCGCTCATGCAAAGCTGTTTTAATGTCAAACAAAGTTACTTTATTGCTATCATTGTTATTGGTATCTGCAACCTCTTTTAGAATATCAGAAGCTAGTTTTTTATCTTTAGTTAGTTTCTCACTTTTTTGCACAATTATCCTTTAATAAAATATTCCTCTTAAGCTAACATAGTTGTTGCTGTATTTCAATATTTGTTATTTATTTCATACCAACACTTCATCTCTTTCATTCTTTAACCTGACTAAGTTTTTAAACAGATGACATGCACTAAGGTGCATGTCACGAAGTATGAGGACGCTAACGATCTGGTTCATTAGACGATAATTTTTCTGAGTCCTTAAGCTCCTGTTTAAGGTTTTTGATGCCTTTTCCTAAATCACCCATAACTTGCGGTAATCTGCCTGCACCAAACAGAACTAAAATTATTATTAAGACTAGAAACAATTGCCATGGTCCTAAACTCATTTTCACCTCCATTTAAAATATTGACCTTTAAATATTAAAACTTGACTGAAGTCAAGTAACACATAGATTATATCACCTTTATTTAATTATAAATCAAGGTTTTTTAATTATTTTATAACAATCCCAAACTAGATTATTTTCTTGCAGCGAATAAGTGGAAACTTTTCGCTTAACTGTAGAGTAGAAGAGAGCTCACTAAAAAACTTTGCTAGCGTATCATCTTTAGGCTTATGGTATATATCGCTAGAAACTCCTGATTGAATAATTTTACCATTTTTCATTACGTAGATAAAATCTGCAACTTTCAATGCTTCTTGCGGGTCATGAGTTACCATTAGCACAGGGATATTTTTACTTCTAAAAAGGGACAATATATGTTGTCTTATTCGGCACTTGAGCAGTATATCTAAATTAGAAAATGGTTCATCTAACAACACAACATCAGGGTTTTGTGCCATCACTCTTGCTATTGCAACTAATTGTTGCTGTCCTCCAGATAAGGCGTTAGGGTACATATTTTCATATTTTTCTATATTGAGTAACTTCAAGATTTCCAATGCAATTAGGTGCTTTTCTCTCTTGGAAGAGCTGCGGATAGCAAAGGTTATATTTTCTACTACTGTTTTATGAGGAAATAATGCAGAATGCTGAAAAATCAATCCGATATTTCTATGTTCTATAGCGACTGATGCCTTATTACTTGCAACTAACCTATCATTTATAAAAATAGTTCCAGATTTTGGATTTTCTATCCCCGCAATTAATTTCAAAATTGTTGACTTGCCACAGCCAGAATGCCCCAATAAACATGCAACATTTCCTTTCTTTACTTTAATGTTTATATTGCTTAAAGCAAAGTCGTTTTGATTGTTATAGAAATAACCAATATTGTTAACTAGCATTAATCTTACTTAAACCATGTTATTAAATATAATAGCATTATACTCAAGAAGTACAGAAATGTTTTTTGTCGTCATAAATTGGTTATGCAAGAAATCTAGAAAAGAAAGGATTTTTTGCTATAACTTTACATGAATGGTAGGAAACACGGGACTATAGCTCAGCAGGATAGAGCGTTGGACTCCTAATCCGAAGGTCGTGCGTTCGAATCGCACTAGTCCCACCACATTGCTTCACAAATTTTATGGAGATTTTTTTTCACAAATACGCACACCTTTTTTTGCGGTTTTAAGATATAAATTCCCTAATAATAAAACGGGTTTTGTGTCATTCCAGTACTCCTCTCTTATAATTTACGTGTTTAAGAATAACTTCTGCTAAACCTTTACTAATTCCAGGTATGTTTTGAATTTCAGCCAGAGAAGCTTTACTTATATTTTTCACTGAACCAAAATAAGACATCAACGCTTTTTTTCTTTTGTTGCCAATGCCGGGTATTTTGCTTAATTGTGAAACTATAAACTGTTTATCGCGTTTTTTTCTATGTGAAGTTATCGCAAAACGGTGGGCTTCATTACGCAGCGATTGTAAGTAAAGCATGACTTTGCTATCATTTGCCAGACTGAATTCTTCCCTGCCCAGCATATAAAATCTTTCATTTCCTGCGTTACGATCAGGACCTTTTGCCATACAAGCAAAAGGAACGTTTATATTCAATACTTCCAGTACATTCTGTACTATGGAAACATGTCCTGGTCCACCATCAATCAGTAAAAAATCAGGTATTATGCCTTTTATATTGCCGGAGAAACGTCTGGTTAGCACTTCCCTCATCATTTTATAGTCATCGCCTGAAAATTTTTCCTTTATAGTAAATTTTCTGTACTCACTTTTTAAAAAACCCTCCTGCCCTGCAACAACCATTACACCAATTTGTTGGTTTCCAAATATATGGCTATTGTCATAAACCTCAATACGCTTTGGAATGTTTGGTAACAAGAAGATTTTGCTAAGCTCTTCAAGCTTTTCTAGGTTATTTCTATAATCGATAAGCTTCTGCTCTAAGCTATGCTGAGAGTTATCATAAACAAATTTCAATAAATCACGCTCTTTTTTATTCTTTGCATGCAGAACTTTTACTGGCTTTTGAGCAACCTTATATAGTGCTTGTTCTATAATTTCCTTATCCACAATAGAATCTGGAACGTAAATTTGTATTGGAGGTATGTTAGCTGAATTATAAAAATTGACCAAAAAGGTGGATAAAATTTCATCATTTGAGTGATCACCACAGTTCTCGGCAAAGTAAGGAGTGCTGCCGTAGTTGTCTTTATTTCTAAACGATAACACACTAATACATGCTAGATCCTCTTCACGTACAATACTGAAGAAATCTGCATCTTTTTCAAAAGAAAAATCCGTGTGCTGTATTTGAATTTGCTCAAGAAACTTTACCCGATCTCTATATATAGCAGCAAGCTCATAGTTTTCTTCACTGCTGCACTTTCTCATTGTGAAAAGTAACTGTTCTTTCACTTCCTTATTTCTTCCAAGCAATGTATTTCGTGCCTGTTTTACTGATTGGCAGTAGTCGTCTTTTGTGATTTTATCTACGCATGGTGCTGAGCAGCGCTTAATTTGATATTCAATACATGGTCTTTTTGTTGAGGAAAAGTATTGATCTGAACATACTCTTAGGAGAAAAGCTTTTTGCAATGATAATATAGTTTGCTTAACAGCAGCGGCAGATGTAAAGGGACCATAATAATGAAACTCATTCTTCTTAAATTTGCCTCTATATTTTGCTATTCTTGGATAATCGTGCTTGGAAATTGTTATATAAGGATAAAATTTTCCATCCTTGAGCACAATATTATAAAGTGGTTTCAATGATTTTATTAGCTGTGCTTCAAGAAGCAGTGCTTCGATTTCATTCTCAGTGATGAATATTTCAACCTTAATAACTTGTGAGAGCATAACTCTAATTCGTTCAGAAAGATTTTCGAATTGAAGGTAGTCAGATAACCTTGACTTTAAGTTTTTTGCTTTTCCAACATATAAAACTTTATTCTTATCTCCAACCATCTTATACACGCCACAGGACTGTGGAGATGATTTAATTTGTTCTTTATATTGCCTGAGCATTTATCCATTGCTTAACCTGTATGAGGTTAAAATCTGCTACTAAATGAAAGATGGAAACTACATTTTCAAGCAAAGATAATCTGTTTCTTCTCAGCTTATCAGAATCACAGTTAATCTTTACACTGTCCATAAACTGATTGATAAACGGAGCAAAACCAGCAAGTTCATCAAGCGCTGCATTAAAGTGGTTATTTTTTATTGCTTGTTTTATGTTTTTGCAAGCAGTTATAGCACAATTTGATAGCGCAATTTCTTCATTTTCAATCAAAAACCTCTTACCGTAAGATGCACTATAAGTAGTGCCATCACTTTTTCTTACTTTGCTCATCATGTTACTGACTCTTTTGTAAGTGCTTAGAATCTGTTCACCTTCTGGCATACTAAGATAACGATCCAATATAACAGTTTGCTTTTCTGCTGTCAGCAGATCATTAATACCGATTTTATATAGTATTGAATCTACAATATCTTGCCTTATATCTCTATTTTTTAAAATAACCTTGAATCTTTCTAAGCAGAATCTAAATACTAGTTCTGAAATTTGTTTTCTATTTGGCTTATCAACTGATGTTGTATTTTTATTAAATAGAAGCCTTGAATATAAAGATACTGACTTATCTATCATTAGCCTAATTGGAATATGCAAATTATTTTCAAGTATTGTCCTAATGATACCAATTGTCATTCTCCGCAAACCAAACTGATCATACGAACCAGAGATTTTCTCACCTGCTGCAATTAAACCAACTAAGCTATCCACTTTGTCTGCAATTGACACAGCAATTGCAGAAGGAGATTTAGGACACTCTTGCTCTGGCCCGATTGGCTTATAATGCTCAGTTATAGCTTCCACTATTTCTCTATCTTCTTGAAAATAAGAAGCATAATATCCACCCATTACTCCTTGTAATTCTGGAAACTCTCTTACTATCGATGTTGCCAAATCAGCTTTTGCCAAATATGCAGCGCGTTCAACTTTTATCAGCGAAGCATGTGGAATAAATATAGCTATATACTTTGACAGAGCCGTAATACGCTTCACCTTTTCCCCCACGCTGCCAAGTGAAGCATGAAATAATATCGAACCTAATTTTTTGACATAATAATCTAGATTTTCCTTTTTATCTTGAGATATTAAAAATTGGGCATCAGCAAGACGTGCTTCTAATATTCTTTCGTGTCCTTTAACAACTTCACCATTGTTGACGTTGACAACAGTGACAAAGTGTGAAATTCTCTTTCCATTACTTAAAGCAAGGTATTTTTGTTGTGTATTAACTATACTAAGTATTACTTCCTTCGGTAATCCAAATGACTTTTCTTGATTCACTTCACCAAACAGTACGATTGGCCACTCTATAAGCCCTGTCAATTCATTTAGTAAATAATCATTTTTCTCAAGTTGTAAATTCTGCTCTTTTGTGAATTTATTAATCTGATCTAGTATAAATTGCTTTCTTTTGTCCATTTGGAGAATTACACTGTTTTTTTCTAGCAATTCAAAATAGTCTTTAGGTGCTTTAACAGTTAACGCTGTACCACTTGAGAGAAATCGATGGCCATATGTTGTGTTAGATGCTGTGATCCCTGCAAAAGACACAGGTATTATTTCGTCATTTAAAATGCATAAAATGTTTTTGATTGGCCTAACCCACCTTTCTTTTCCTTCGCCCCATCTCATGCTCTTCAACCAAGAAAAGTTTTTGAGCATTTCCTCCAGTTGATTTTTGAGGAATTCTCTGATGTTAAATGAGCAGCTTTCTCTTTTAATGAAGTAAAAATCCTCATTATTTACTTTTCGAACGAGCAAATCTTCTTCATTTTTCTGATATTTTCTTAAAAAACCTTCGATAGCACTTTTTGGTGCGTTAATGTTTGGTCCCTTAACTTCGTTATTGGAATCCTTTAGCTCCAAAGCATTTATGTTGTCGACAAATAGGGTAATGCGACGTGCCGTTATAAAAACCTCCATTGATGTAAATTTTACATTATTTTTGTTAAAAACATTGGCAATACAGCTCTTAACTTGAACTGTAGCTGAATTCTGCATTCTCGGTGGTATTTCTTCTGAAAGGCACTCAAATAACAACTGCAACGACATACGCTATTTACTCATGTACAATTCACAACATTTTTTTGTCAGCTCTCTAACTCTACCAATATAAGCTGTACGTTCATTCACACCAAGCACACCTCTTGCATCAAGCAGATTAAGTAGGTGACTAGTTTTAATACATTGGTCATAAGCTGCCATTGGTAGCTCCTTTTCAATAAGGAACTTACATAATTTTTCCGTATCTTCAAATTGCTGCTGTACCACTTTAGTATCATAATAATCTAACGCTAGATAAGAAAATTCATATTCTCTTTGTTTAAAAATATCTCCGTAAGTTACACCGTTATCGTTCCAAATTATATCGTAAACATTATCTACACCTTGTATGCACATTGCTAAACGTTCCAACCCATATGCCACCTCACCAGGAATCATCTTGCAGTCAATCCCTCCAACTTGCTGTATATAAGTAAGCTGTGTTACTTCCATTCCATTGCATGTAACTTCCCATCCAAGTCCTGATGCACCAACACTTGGGTTTTCCCAATCATCTTCAACAAACTTAATATCACATTTTTCTGTAGATATGCCAAGAACTTTTAAGCTATCTAAATAGACGTCTTGTAAATTATTACCAGATGGCTTTATTATAACTTGATATTGGTGATGTTGATACAAGCGATTAGGATTATCACTATAGCGCCCATCTGCTGGCCTAATTACTGGTTGTAGATATGCAATTTTTGTCGGTTTTGTATCAATTGCAGACATAATTGTTGCAGGATGTAATGTGCCAGCACCAACTTCAGATGTGTATGAGTGAAGTATAACACATCCTTCACTAGCCCAAAAATCTTGTAACTCTTTTATTATACTTTGTAAGTTCACACAAATTGCACACTTTTTATACTAAATATATAAATAAATAAGTACTATTCAATACCTATTTTTTTAACAGTATCATGTAAATAATCACCTAAGACTGCTGAACTTTCCCTCACATACTGAATTATGCTTTTATTTAGGACAATTGCATCATGCATAGTTAAATCGCAGAATATAAATGCTGTTAAATACAGTAAAATCACCGCATAAAATGTGTGAAAAATCCCCTCAAATGTAATTGACATTGCATTATTATAGCTGAGCTGTATTGAACTTATTGGCCATGGTTTTATCACTTCTACGACATTAAAAAATACGTAAGGTATCATAAGAAAAAAGAAAAAGTGCATAAAATCATTAAACCAAAATGGGCATTGAAACATCTGCTTACATATATTCCCATAGAGTTTACTTACAGCATAATAAATTGACATTATTGCTGGCATTGAAAGTGCTACAGTCAGTACTTGCCCTGACGCTATTTGTATTACTATTTCTTCACCACTGTTTGCTGAAGGGTCTTGAGCATGAAAAATAAATATTCCAATTAATTGCATTACTAACATAACTATTGCCAATTTTGTAAAAACAGCAGCTACAACTATTCCTGAGCCTGGCATTTTATATAGTAAGTATTCGCCTCCATATGTAAGAATTAATATAACATCGACAATAAATAATATTAAAAAAGAAGACCAATAGTTCTGCCAACTTGGTAAATATCCTATTCCTAAAAGAGAGCTTACTGTTTTGGCAGGAAAAACCTTACCTAGCATCTTTCCCAAAAATTTAAAAAAAATCCCCATGTTCTAAGTAACACTTGGTTTATATTATTTATAATACTGTATTGTAACGGACTTATCAATAACTTAAAACATGTATTGGAAGATTTTAGGTAATATGCAGCAACAGTAGAAGAACGTGCGCCAAAAATTTAATAATTTTATAGGGCTTATGCACTTAAATTTTTTGCAATATCAAGTGCAGCGTAAGTGAATATTGCACTTGCACCCGCACGTTTGAAACCAATCAAAGATTCATAAATCACCTTGTCATAATCCAGCCAGCTATTATTTGCAGCAGCTTTTATCATTGCGTACTCACCGCTTACTTGGTAAGCAAAAATCGGAAAATTAAACTTATCACTTGCTGTTTTGATAATATCTAAATATGGCATACCTGGTTTAATCATAATAAAGTCTGCACCTTCATTTATATCCATTTCAATTTCGCACATTGCTTCGCGCGCATTTTTATAATCCATTTGATAACCACTTTTGTCTATAGAATGTGATAGCCCACATGAACCAACGACTTGCCTGAATGGAGCATAGAAGCTAGAGCAGTATTTCACTGCATAAGATAATATTAATACGTCTTGAAAGTTGTTATCATCTAATGATTTTCTGATTCTTCCTATTCTACCATCCATCATATCAGAAGGAGCAACTATATCACATCCTGCCTTCGCTAAAGCAAGTGCTTGCTTACACAGTACTGATATAGTTTCATCGTTTTCTACATCCATCTGATTATCTTTTAAAATGCCGTCATGGCCATGAATAGTGTATGGATCCAATGCAATGTCTGCAATAATACCAATTTCAGGTACCTTTAATTTTACAGCACAAATTGCTCTGCAGATTAAGTTGTCAGAATTATATGCTTCCTCAGCGTTTTCAGATTTTAGTTTACTATCAACTACAGGAAAAATTGCAACAGCATTAATTCCTAAATCTTTAGCTTCCTTAACTATAGACACTAATCCATCTATTGAATAACACTTTACATCTGGTAAGCCAGAAATTGGTTCAGTTGTTTCTTCTCTGTCATGAACAAACAGAGGAAGAACCAGATCATTTACTGATAAACTATTTTCACTTGTTAAATTGCGAACCCATTTGCTCGAGCGCCTGCGTCTTAATCTTGTATTTGGGAAATTAAACATTGGATCCAGGCAAATTCCCAGTAAAGAGCAACACCCCTGAAATGAGTATCACCCAAAACACTGATATTGGTAGAAATACTTTCCAACCAAGGCGCATTAGCTGATCATATCGATAACGAGGTATTGTTGCTCTAATCCAAATAAATACGAATAAAAGTATAATTATCTTCAAAACGAACCAAATTAAACCTGGAATTTTATAAAGCAAACCAAGTTCTAACGGAGGATACCATCCTCCTAGAAAGAATATCGTCATCATAGCACTTGCTAGAATCATATTTGCATATTCTCCAAGAAAAAAGAGGGCAAAAGGCATGGATGAATATTCAACGTTATATCCAGAGACAAGCTCTGCTTCAGCTTCTGGTAAATCAAACGGGTGACGATTAGTTTCTGCAAGCAAAGAAATAAAAAATATTATTCCTATAGGCATTAGTAGTAAATCAACCCAAAATGGCATATTGTGTTTCGCTACCACCATCTCTCCAAGATTTAATGTTCCAGTGGTAATAACGACTGTAGCAACTATTAAGCCTATTGAAACTTCATACGAAATCATCTGAGCAGCCGACCGTATAGCACCAAGAAATGCATAATTAGAATTGCTTGACCAGCCTGCAATAATCACGCCGTATACTCCCAGCGACGATATAGCTAGCACATAAAGCACTCCAACATTAATATTTGCTATAACCTTAGGAATAACTACTTGCTGGCCATTTTCTACAATTACTTCAGCACCAAACGGTATAACTGCCCAGGCAATTAATGCCAAGATAAAGGTAAGCATTGGAGCCATAATGAACAGTATGGTGCTCGCTCTAAATGGTATTATCGGCTCTTTAATCAGTAGCTTAATAGCATCTGCAAATGGCTGCAATAGCCCAAAAGGTCCAACTACACTCGGGCCGTGCCTTAGTTGAATTGCAGCAAGGACCTTACGCTCAAAGTATGTCAAATATGCAACTGAAAGTAGTAGCGGTACTAAAATAAATAAAATATTAACTAGCGTGTTCATAAAAAGCTTTAGTACAATCCGCCATTATTTTTGAAGCGCGACTTATTGAATCCGTCATATAAAAATTACACTCCTTTAAAGTAAAAGGTGTATCACTTAAATTTATTTTACCATTGCTAATTGGCACCCATGTGTTTTTTATCACTTGATCAGCATTTCTAAACTGTGGACCGATAGTATCTAATTTTTTTCTCACGTCAAATAAACTATCATATGGTAAGGAGAGATCCAAATATTGCGAGAGATTTTTAATAATTAACCAATCCTCCTTTGCTTCACCTGGAGGAAATACAGCTAAATTTGTTCTTTGCACTCGACCTTCAGTGTTTACATAAGTTGCATATTTTTCTGTATATGCAGCACCAGGCAAGATAACATCTGCCACATGTGCACCCTTATCACCGTGATGACCTTGATAAATTACAAATGTATTTTCTAATTTTGATGTATCAATTTCATCTGCACCAAGAAGATAAACCACTTCTGTTTCACCACTTTCTGCATGTTCCAATATTTGATTAATATCCCTTTCGCCTTTTTCAGGAACAAACCCAATATCTAGCCCACCAACTCTTGCTGCAGCTTTATGCAGCACATTAAAGCCATTCCAGTCATCTCTGACCATGTTAAATTTTTCTGCAATTTTGCCAGCTAGAATTAGAACTGATTCAGAATCATCTCTTATCAACGCATCTTGACCGATAATCAGCATAGGGTTTTGAGCAGCTACCAGCAGCTCACAGAACTTATGATTTCCATTTGCTATTTCACTCAAAATATCAGGATTATCGCCCAATTTCTCAACATGATACAAATATTCAATGTTAGGACCAACACTTGCAACAGGAAAGTTGCCCTGTAAATATCTCTTTCTCAATCTTACGTTAATGATCGGTGCTTCTATCCTTGGATTTGTATTTATAAGCAGACATAAATCTGCATTTTCTATACCTTCAATAGTGGTATTGAACACATACGATCCACGATTACTTGGTATAAGCTTTGCACCATCTTGCCTACAGTCTATATTCCCCGAGCCGAGCTTCTGCATCATTTCTTTAAGTAGAAGCATAGACTCACAATCTGCTAAATCACCTGCAATTGCAGCTATTTTATTTGATTTTGTATTCTTTAATTTCTTTGCAGCAACAGTTAATGCCTCATTCCAATCAACTGGGGCTAATTTACCATCTTTTTTTATATAAGGTTGATCAAGACGCTGAACTTTTAGTCCATCATAGGCAAAGCGGGTTTTATCTGATATCCATTCTTCATTTACCTCTTCGCTCAGCCTTGGTAATATCCTCATAACCTCCGGGCCACGATAATCAACTCTAATTGCGCTACCCACAGCATCTAGCACATCTATAGTCTCACAATGTGATAGCTCCCATGGACGCGCTGTAAAGGAGTAAGGCTTTGAAGTTAAAGCCCCTACCGGGCAGAGATCTATGATATTTCCAGATAATTCAGAACTAATATGCCTTTTTATGTAAGTGCTAATCTCTACATTTTCTCCCCTTCCGATTCCTCCAAGTTCATTTGTACCTGCAACATCAGACAAAAATCTAACACACCGAGTGCAATGAATGCATCGATTCATCGCAGTCTCAATCAGTGGTCCGAAGTGTTTTTTTGGCACAGCCCTCTTATGCTCATCAAGTCTGCTGGTTCCTTTCCCATAAGCCATCGTGATATCTTGCAAATCGCATTCACCACCTTGATCGCAAATTGGGCAATCAAGCGGGTGGTTAATTAGCAAAAACTCAAGCACACCTTCACGTGCTTTTTTAACCTTAGGGGTATCAGTGTGAATAACCATCCCTTCTGCAACTGGCATTGCACAAGAGGCTACTGGTTTTGGAGGTCCACCCTCCACTTCAACCAAACACATTCTGCAATTACCAGCAATTGCTAAACGCTCATGATAACAAAAACGTGGAATTTCAACGCCCACGACTTCACAAGCTTGAATTATAGTGAGCCCATGCTCTACTTCACATTCCTTAGAATTAATAGTAACTTTAACCACAACTATTATACAGCTTCCCACTTTATAGGATTGCCGCTTACCTCATCTTCAACCAGATTGCCGTTGTCATATTGAGCAGACATATAATTCATGCGCGAATCACGATCTATATATCTAACAGGTTTTACCGGTTTATCTTTATACATTTTTTGCTCAGCTTTCTTACGCTGAGTAGGGTTATTTTTACTAGCTGTCTTTGCTTTCCCACCTGCTGCCATATAAACTCCTAAAAACTTTTCATTCTATTTTAACACTTAAGTATATAGCGTCAATATTTAATAACTTTAAAATTTCAATAGATCTCTTATTATAATCATTTTACAATCATTGTTTAAATAAAAAGTTACCCCTTGATGCCATTCCAGCGCATGACGCACAGCTGTACGAACATTGCAATTTGCAGGCAATTTGCGTGGCAGATTCAAGTAGCTGACACTGGTTTCCATCCAAGACAGCAGTAGCCCTTTCGGTGTTATTTCAGTGCTTGACACTGAAATCCAGGTTTTGATTGGATACTGAGTTGGTAAGCATAAAAGTGTAGCTAACGCGAGCTCTACGTCATACCGCGATTTATTCGCGGTATCTCAAAGCATAGATCCCGCTAACAAGCAGCGGGATGACGATTGTCGTTTAGCTATAAACATTAAGAAATTTACCAAACGAAAAAAAAGGCAAAAGAAGCCCTGGGGTTATTATCCGCTTTAAAATATTGGCGTTTTTTATGTTTTAAACGCTTGACAAGCAAGATTAAGCTGCTTTTAATTGCAACTAACTTACGCTGCAAATGTTTAAGAAGTTTACTAAGCAGAAAAAAAGACAAAGAATCCCCGAGTTAGCTAGTCTTTTACTATCTCTGTCGAGTATTGGCATTTTTTGATGTCTTGTAACGCTTTATAAGCGCGTTCAGCTTATTTAGATAAAAATCTAGATGTAGATGAAGTTTTGTAAAGACATACAGTATCTATATACTGCAAAAAATTGAACATAAGACGCCGATACATTAAGTAATCCTTACCTTTTAATCTGCAGATTGGCGAAAGCAAATACAATAGCTTCAGTTTCATGATAAGGGCGCTGGCGGAGTTTGTCAAGCAAGTTTTTTCGTTTCTGCAGGCTACTTTCCGACACCAGTGGTGTTAAGTATTCGTACAGTTATTGGTGTTATCAAGATACTCCCTAATCTTCTTCGAATCCTCCCAGGCTAAACGTTTTTGTGCCGGTTGGCGAAGTAGGTAAGCTGGATGAAATATAGCGGCTGTGGTGATTGAATTGGACAAATATTGGTTAGTGTACGTATGAAATCTACCACGCAAATTCGATATAGTTTTTGTGCTGTCAAGAAGGCTATAACATGCGATTCCCCCGACCAAAATTAAAATTTGCGGTGAAACTAGTGCAATATGCTTCTCAACAAATGGTCTGCACATATCAAGCTCTAGGTCGGTTGGCTTTCTATTGCCAGGTGGGCGCCAAAATACGGTATTGCTTATATAAACTTTGGTGCGATCAAGATTGATTGCATTTAACATTTTATCGAGCAACATTCCACTTGCACCACAAAATGGTATGCCTTGAAGGTCTTCATTTGCCCCTGGAGCTTCACCAACGAGCATAATTTTTGCGTTTGGATTACCATCGGAAAAGACAGTATTAGTTGCAGTTTTTTTTATCTCACAACCTTCAAATGACTTTACTGCACTTCTTAATTCATCCACACTACCACATTTACCTGCAAGTTTCCTTGCTTCAATTATCCAATCACTTGGAAACATGTCTTTTCCATCTTTAGTGTCACCCCAGCGCGTATCTGCATCTTTCTTCTGGGTCCCAGTTTGGATAACAGAGGGTTCTTTGCTCTCCAACTTTTTTTCCTCTTCACCCTCCATTAGTGTGCAATCAACGCCCACTTCATGGTAAAATTTTAATAATTCTAGGTCTTCATTGCTCATGTTGCTTTTTAATCTTCTGTGCTTTTGTTATCGCCATATCATACTTTAATTTAGATAGATGTCTAATATATAATATGCCGTTTAAGTGATCTAATTCATGCTGAATACACCTTGCAAGCCAACCACTAGCTTTTAGTGTTTGTTCTTCATTATCTAAGTCTTTATATTTCACAGTTAGATACTTTGGACGCTTAATTTCATGACTTTGCTCTGGAATTGAAAGGCATCCTTCCTTGAGAATTACTTGTTCATCGGATAATTCTGTAATCTCAGGATTAATCATGTAAAATTTGCCAGTTGAGCCATATCCTGCTGGCTCATTTTCAATTGTTTCTAGCTGAACATCCACAACAAAAATTCTCTTTAACACTCCAACTTGCACTGCAGCAAGGCCAAGACCTTCTGCATCGTACATAGTTTCGAACATGTCGTTTACTAATTCTTTAATTTTATCGTTTATATCTGTTACTTCACTGGCACGTGTGATTAGTCTTTCATCAGGGGCAATTACAATTGGTAATATGGACATAAAAATTATAATTCTATGTTTTGCTTTTCCTTTTGTCCAGAATTTAGTGTATATTAAAATGTTGCTATATCTATAATAGAAATATAAATTATTAAAGAAAGCTACAATTTAAATGAAATTGCGTAATAAGGTTAACTAATGTACTCTGCAGTAATAGCAAAACCAAAGAGAAATGTTTTTGCTGTTTTAGACATAGGTACAACAAAGATTATTTGTCTAATCGTTAAGATAAATGGCAACTTCAGCTATAAAGTAACAGGAACGGGTTATAAGATTGCAGAAGGTGTAAACGGTGGATCAATAACTAATGTAAAACACGCAAATTACTCCATCTCATCAACTATAGGTTTAGCTGAGCAAGTGTCAGAAGAAACCATAGACCAGATATATGTGAACATTGCTGGATGTAGCATCTCATCTTTCAATGTACATAATGAAATTATTGCAGCTAATCATGAAATTTCTGACCGGGATATAAAACGCGTAGTTTTTCAGACGTTTGAGAAATATATTGAAGAAAATGTTATCATTCACAATATACCACTGAAATATCACTTAGATGACATGACTGACATAAAAGAAGTTGGTGGATTGTACGGAAAAAGACTATCTGCTGATGTTAATGTTGTCACTGCTTCGCGTCCAGCGCTTACCAATATTGAAAACTGTATTACCAATAATGGTGGATTAAATATGGCAGGTTGTATTGCTTCTGCATATTCTGCAGGTCTTGCCTGTCTGAGTGGAGATGAAAAAGAGCTCGGGACTGCTATTGTTGATATAGGCGGTGGGTGCACTGCAATTGGAATTTTCAAAAGAGGGAAACTTGTGTATGCAAGCAGCGTTCCAATTGGTGGCGTTCATATCACTCGAGATATTGCTTACGGGCTATGCACAAGCATAGAACGTGCAGAGTATATAAAAATACTGTATGGTAGCACTATCGTAACTTCAATAGATGAGAACGAATATATTACAGTCCAAAATAGTGAAAATGATGAACCTACTCAAGTATTCAAATCTGAGCTTATTAACATCATAAGACCAAGAGTTGAAGAAATACTTGAAATGGTAAGAGAGCAATTTCAAGAGCAGAAAGATCCAATTAATAAAGTAGTGATCACAGGTGGAACTAGTCAACTTACAAGCATGAAGGAAATTGCAGGCTATATATTCAATAAACAAGTTCGAATTGGGTCCCCTGAATCTCTCAGTGGCCTTGATGGCGAATATGATAAAAATCCTGTATTTTCTGCTGCTATAGGCTCTATAAAGCTAATAGTTGACACTTTTTACAAAAATAATTCTGGTATTTTAGGTCAGGATGGTAAAATGAGTAAATTGTATAATTGGGTTAAATCAAAAGTTACAGTCTAGATTTCTGTTTTACCACCTTTCATACAAATGACTTGACACTAGGATCCATAGGACTTATTTTTATAATATGTAAAATTATTATGTTTATGTACTTGCGAGTAAGCGTACCAATTACAATAAGACATGGAAAATATGAACATAACTATACACTCACAAGAAGATTTTGAATTTATGCGCAAGGCTGGCAGGCTTGCTGCTAAAACTCTTGATTTCATTGCACCGTACGTAAAGGTAGGGGTGACAACTAATGAGTTAAATGATCTATGTCATGATTTTATAATTAATGCAGGTGCAATTCCAGCACCACTAAACTATAGGGGGTATCCAAAATCGATTTGCACTTCAAAAAATGCAGTTGTGTGCCATGGTGTTCCCGATAATAAACCACTTAAAGATGGAGATATTTTAAATATTGATGTCACGGTGATTTTAAATGGCTGGCATGGTGATACAAGTCGCATGTTTTGGGTTGGCAAGCCATCAATAAAAGCAAAACGCTTGTGTGACGCTACTTATCATGCATTGATGGAAGCAATCAAACAAGTTAAGCCCGGCAATAAGTTAAATGAAATAGGGCTTGCTATAGAGAAATATATTAGAGATTTTGGATATTCTATCGTACGCAGCTACTGCGGACATGGTATAGGAAAAGTCTTTCATGCTCCACCAAATGTAGTGCATTTCTATGATCAAGATGAAAATCTCGTCTTGAAGGAAGGTATGTTTTTTACAATAGAGCCAATGATTAATGCTGGAAAACATGAGACTCTGCTCAGTAAACTCGATGACTGGACAGTAACAACACGCGATCTTTCACTTTCTGCTCAATTTGAGCATACGATTGGAGTAACAAAAGATGGTGCTGAAATATTCACATTATCACCTAAGAATTGGCATTTCCCACCTTATAATTAGATTTTTTTAAATTCTGCTATACTGCAATTATACTTGGTTTACTTTAGGTGATTTTGAAGAAAGCTCACCCTTAATTTGCGATATAGCAACTAGCCCAATTAATGCACAGAAAATCATGTAAAAACTAGCTGAAGTCTCTTGTCCTGTAACCTTGATAATTGTTGTGCATATAAATGGTGCAAGGCCGCCAAAAAATCCAGCAGCTATATTTCTTGATAAACCAAATCCACTGTACCGAACCTTTGTTGGAAATAATTCGCACATAAGTGCACTGACAGGACCAAGCGATGCAGCTATTGGAATTATAAAAAGAATGTGTGCCAGCAAGTAATTGCCACTACATAACATTGAAAAAACTGGATAACTCACTATTACAAAAGCTATAAATGCAAACTTCATAACTTTTTCTCTTCCTACCTTATCAGAAAGTATTGCAAACAATATTGTCAATCCTCCAAGTGCAATTTGACTCAGTATTTCCACTATATGATTAAAATGAGTATTTACTGTTAATATTTTATTCGTAAGCACATTGAAAAAGACCAAATATATATAGAGAGACGCATTTTCAACCAAGTCAATACCTATTGATATTAGAACAGGCTTTTTGTAATTGTTTAATAACTCTTTTAATGGCAATTTAGACGGATTTTTTTGTCTTTTATACTCTGGGCTTTCATCAAGTATATATCTCATATATATGCTGATTAATCCCATTGCTAAACTGAAAATGAAAGGTAATCTCCACCCCCAAGATTCAAAATCAGATACTTTTTTGCATATGAGTACCGCTATCAAGCTTAATACTGAACCAAAAATTGCGCTTAATACTTCAATGCTGCCAAAAAATCCTTTTTTGTTTTTAGGAGCATGTTCTATTAAAAATGGCGCATTTCCTGCTTCTCCTCCAAGAGATATACCCTGCAATAATCTTAAACACACTACCAGCATTGACGCTAGTATTCCAATGCTTTGATAACCTGGAACAAAAGCAATTAATACGGTTGATAAAGTCATTAATATAATCGAGAGCAATAAGGCAACTCTTCTGCCATGTTTATCACCAATGTGACCAAATATAGCAGCACCGACTGGTCTCATTAAGAAACCCACTGCAAACACTCCAAAAGCCTTCAATACGCTGGTTAGTTGATCATCCGATGGAAAAAACACACCACCTATTATGTTTATTAAGTGGCCAAAAAGCATGTGGTCATACCACAATAAAGTGTTACAAATCAAACTTGAAAATATTACTTTTGTTATTTGCTGCATAATTTCCCTATAGCCTGTTTGACCTTATATATAAAAAAAAATGTGAACGTTATGTGAATATTATATTAACAATATTAAACCTTGATTTTAATATTATTGCTCATATATTCCGATAAGATACCATATTTTGGCAAGAAAATCTATGTACATAAATAAAATTGATGTGAAGAGTAGAGTAGAGTAGGATATCTACACCAACTGTACTTAAATTTTTTGATATGACACACACTCCAGTTTTGTTAAAAGAGATGCTATCACTACTATCACCGCAGGATGGTGGCATATACGTGGACGCCACATTTGGAGCTGGAGGGTATAGCAAAGCAATATTGGAGTCAGCTGATTGCAAAGTATATGCAATTGATAGAGATGAAACGGTAACTAAGTTTTATGATGATTTAAGCGTTAGATATCCAGATAGAATAAAACTATTCATTGAGAAGTTTAGTAATATTAAAAATTTATTAGATAGCAACAATATTGAAGGTATCGATGGAATAGTTTTTGACATCGGAGTTTCATCTATGCAGCTTGATAACGGGGATAGAGGGTTCTCATTTTTACATGATGGTCCACTCGATATGAGTATGGATAACTCTTCTTATATAAACGCTTCAACGTTTGTTAACGCTTTACGCGAAGAAGAAATCGCAAATACTATATATAACTACGGAGGCGAACGTCATTCTCGCAAAATCGCAAGAGCAATAGTAAATGCACGGAAGAAGAAAACTATCAAAACTACATTTGAGCTTGCGGATATTGTACGTTCCGTGGTATTTCGTGGAAAAAGCAAAATTGATCCTGCAACCAGAACATTTCAGGCAATCAGAATATGGGTAAACGATGAGCTGGGAGAACTTGAAAAGGGTATTAAAGCTGCATCTGAGATTTTAAGTGAGAATGGCAAATTAATTGTCGTCACCTTTCATTCCTTAGAAGATCGTATAGTCAAAACTTTTTTTAAAGATTTATGTGCTACTGATTGCAAGACATTCTCTCTGCTAAATAAAAAAGTGATCGAAGCAAGTATAGAAGAAGTAAGTGCAAATCCGCGTTCACGCTCAGCAAAACTAAGAGCTATACAGAGGTTGTCGTGAGAACTTTCTGCATCATCTCAATAGTTATGTTTTTTCTTAGCATTGTAGGACTATTTAAGGTAAAATTACATGTTCAGTCGTTAAATAGAGAGCTAATAAAAATAAAAAGTGAAATTAATTTAGTACAAAGTGATATAAAAGTTTTACAAGCAGAATGGAGCTATTTGAATAATCCAAAAAGACTTGCAAGCCTTGTAAAGAAATACCTGAAAAATAACTCTTTAATACTGGCTAGCCAGGTTAAAAATCTTGACTCTCTAAATGGCCGCAGTGTGCTAGCACAACTTAAAATCCATGATCAACAGTGAGATTAAGTCTTATTTTTTACAGATGAGCACATCACAATAAAACTTACTTTGTATCCGTTCAGGATAGCGGCAAGACCATAGAGTAAAAGTGAGTTTACAACAAATGGTGTCATCCCAGTGCTTGACACTGGGATCCAGCCTTTCCATAATCATCAAAACATTGTATTTTAACGTAAAACAGCTATTTTTATGCTTACCAACTTAATAAAATTCCTGGATCCCAGTGTCTGGGCACTGGGATGACAAAGGAGAGCAGTGTCAGCTACTTGCATAACACCATTTGTTGTGCAACTTACTTTAGTATGAAATTGCTTGCGTAAGATTTTGGCAGCCTCTTAACATTTTTTGGCATTTCAATTATGTATTTAACGTTGCGTTTTTTTGCGTAGAATACTGCTTTTTCAAGAGAATCAAACTTTAATACAATCTGTTTTTTTGGATCTTTTGAGCCAACCCACCCCATCAAAGGTTCAATGTAGTAAGAGCCAGATTCAATTTTTAGGTGCCAGAAATTTGTATTACCTAAACCAGATTGTGTTGCAGTTCTTGTTGGTTTATAAATCCTAAAAATTACTTTATCGTCAATGCCCATAGTTCTTGTTAAATAAGTTTAAATATATATCTAAATAAATCCTTTCACAAACAATTAGTATGAAAGAATGAAGTTTGAAATAAATATTTTTATGTTATATTATTATTAAATTATATTAAAAGGATTAGCTGAATAGGAGTAATCGATGACGCAACAGGAAATAGTAACAATTAATGCAGAGTTACGTGATATAACAAAAACAAAAGCGATGCATTCTCTAAGGAAGAAAGGAAACATCCCTGGAATAATATATGGAAAGGGCCATGATAATGTAAATTTGACATTGTCTGCAAAGGAATTCACGAAGCAATATAAATCAGGTTCTCTTTCTGCACATTTGATAGAGCTGAATATTTCGGGCAAAAAGGAATATGCTCTTGTTCGCGATATCCAATTGCATGTAGTAAAGGATACTGTGCAACATGTTGATTTTCAGTTTGTTGATAAAGGCAGTGAAATTAAAATAGACATACCTCTATCATTTGTGAATGAAAGTAAAGCTCCAGGAATCAAATTAGGTGGAGTGCTTAATGTTTTGTGTCGTTCTATTGCTGTTAAATGCTCTCCTGATAAAATACCTCAGGTTATTGAAGTTGATTTATCCGGTAAAATGATTGGCCAATCTATACATATCAATGATGTAAAATTACCAGAAGGTGTTAAGTTTGTAGCTCATGAAGAAGAAAATTTTACCATTGTTACAATTTCTGCTGCCGATAGTGACGTTGAAGAACCTCAAGCAGAAACAGAGGAATAGTGCACCTGATAGTTGGGCTTGGTAACCCTGGTAGTCAATATGAGTTAACTCATCATAATATCGGCTTCATCACCGTTGATGCAATCTGCAAATATTGGGGTTTTCAGTTGTTCTCTAAAAAAGCCGATTATCTGATAACCTCTGGCATGATTAATGATAATAAAATCATGTTAATAAAGCCTTATTCATTTATGAATAATTCAGGCATCCCTGTTGCAAAAATACGAAACTTTTACAAATTATCGCTAGATAATATCGTTGTCATACACGATGACGCTGATTTGGAACTTGGAAGAATAAAAGTAAAGAAAGGTGGTAGCTCTGCTGGACATAATGGACTTAAATCCATAGATAGTTTTATTGGCAACGATTATTGGCGCTTGAGATTTGGAGTGGGTAGACCTGAAGATCAAAGAAGCTTAGCAGATTATGTGTTATCAAAATTTTCAAATTTTGATAATGTTACTCCCTTAGTGGAAAAAATAGCAAAAAATATACACTTAATGCTGCAAGGAGATAATACAGCTTTTATCAATTTGATTGTATAATATTACGAAACACAGGGAGTGTATGGTCCCAGAGTGTGATGGTGTGGATTTAGTATGAACAATTCAGGAGATTTTGTCCACTGTAAAGATATAAACTCAAAAGGTGTAAGACCCTTAAGAGTTTTGAGTCTTTTAGCATAATTGTAGGCCATAACAAAGTCATAAAGATGCTCTTTGAGTTGCTGGTGAGACTGATAGTAATACTTCTTAACAGTGGCATTCTTTAAAGTTTTGTTCATACGCTCAACTTGCCCATTTGTCCAAGGATGGCTAACTTTTGTTAGACGGTGTTCAATGTCATTTTCTTCACAAGCTCTATCAAATATATGTTGAAAAGCGTATTTATGGCGTTTTTGGTTGGTAAATTGTACACTGTTATCTGTCAAAATAGTGTGGATTTTATATGGTAAAATTTTAATCAAATTACGTAGAAACTCAGCAGCTATAGGTTTTGTAGCACTTTTATGCAACTCAACATACGTAAATTTGGATGTTCTATCTATTGCAACAAACAAATATAACTTTCCTTCTTCTGTTCTGACTTCTGCAATATCAATATGGAAATAGCCTATAGGATATTGTTTGAATTTCTTTTTTGGTTTAACTTCGCCATCAACATCTGGTAGTCTGCTAATGCTGTGCCTCTGTAAGCAACGATGTAGACTAGAGCGAGTCAAGTGTGGGATTGAGGTTTGCAAAGCGTAGAGACAATCATCTAATGGCAATAGAGTATGCTTACGAAATGCAACAATTACAGCCTCCTCTTCTAAAGTTAAAACAGTTGATCTTGCATGCTTCGGACCCATATCAGCGTCTTTGGCAAAAGACCGTTTTCTCCATTTAATGATAGTTTTTGGATTAAGGTTATAGTACCTGGAGAGTTTTGCTATGCTCTCTTTACTATTTTGTATTGCTCTACGAATTGTCTCTGTTGTTTTGGCGCACCCATGTAATATTTGTCCCATAATTCCTCCTTTGATGGTATTGTTTTCTCATATTTTATCATACCATCACACTCTGGGACCATACATCCCCCCCTCCCCCCCTAATTCCTATATCAAACCTTTCTTTACTAGATTATATAGTCAATATAAAAAGCCATATAAAATTGCTTCCACTGCTGCCATGAGGAAATTGCTTATTCTTGCTAACTCTTTAGTCAGAGATGACAGGGTTTTTACTGAGGAATATAACTCTCTGTCTGTTTCTATCTAAGAGCCAGTATAGCTGTGGATAAGCACGTTTATACAGATAAAAGTACTTATCCACAGCTACATCAATTTTTCTATTGACTTTTAACACAACTGCTAAACAGATACATTCGTCATCCCGCTACGTGTTAGCGGCCAAGATACCGCGGCGGTATGACGTGGGAAACCTGACTTGCATTAACTATAAAATAGTGATTTATATAAATCCCATAGCATGCCGAATAAAGCGTTTTTTGAGGAAATTTGAATTTTCAACTGCAATCAAGCCAAGATTTCTTAGTGCTTTAGCGCAAAATATTCTGTTGGAAAGCATCCTATTTAATCCATCAGTTGCAAGCGCCATTGTAAAATTATCAAAGTATCTGTTACGTGAAATTTTCTTTAATAAATAACTACTGCCAACATCAGTACCAGCCGCTTTTGCAGCAACTACGTGCTTTATAACACTTTCTACATCTCTAATTCCAAGATTAAGCCCTTGACCTGCAACTGGATGAATTGAATGTGCTGCATCGCCGATAAGCAAAACTCTACCCTTATATAACTTTTTTGCGAAAGCAAAACTTAAAGGATAAAGTTTTCTTTCACCCTCTAATTTTATCTCTCCTAAATAAGAACCAAATCTTTTTTTAAGCTCTATAATAAATTCTTCTTCAGACAGATCCATTAGCATTTTTGAAATTTCAGATTTTTCTGTCCAAACTATCGAAGAAGTATAGCCACCCTTCATCGGTAGAATTGCAAATGGACCGCCAGGGAAAAAACGCTCCACAGCTAAGTTTTGGTGATGCAGTTCATGCTTTACATTAAATACTATGCTACTTTGTTTATAGTCAAATTTCACTGTCGGTATAGAAAATAACTCTGGTAATTTAGAGTTTTTGCCTTCAGCACAGATAAGTAGCGATGATATTAATTCCTGGTTATTATCAAGAATCACTTCCACATATCCTGAATCACAAACAATTGTTTTATAGGAATGTGGAGAGTATATATTCAGTTTATTTAGAAAATTATTGTTGATTGCATTCCATATAGTAGCATTGTTGATAACATAACCCATTGGCTCTTCGCTAACCATTTTATGATTGTAATGCACAGTAACCGCATCTAATATGCATATATCAAGTATTGGCTCAGCTTCACTTTCCACAAACTGCCAAATCCCTAACTTTTCCAATATTTTTTTCGAGCCTTGAGAAATAGCAAATGCTCGATTATCATCTACTACACGTGGTAGACTATTTTTTTCAATCACAGCTACAGACACAGAGTCACAACTGAGGCCAATGGCAGTAATAAGACCAAGTAACCCACCACCTGAAATGATTACATCATAATTCATTTTATTTACGCTAATTGTAAAATTATATTTTATCTGTTTTGAAAATAGTTTAAACAAACTTTATATATAAATTAAATTTTTTAGATCCCAGTGTCAGCTACTTGGATGACATCTAAAGACACTCCACCTTGTCATTCCAGCACGTAACGAACAACTGTACGAACATTTTGCGAAGGCAGTGTGTTAAATGCTATGGCCGGTTTTGCCTCAAACATAAAGGTGTCATCCCAGTGCTTGACACTGGGATGGCTTTGTTGCATCGCTACTTATGAAAGGCTAACTATAATTAGGATTATAAGCAACTTATTGAAAATCTTGTTTTTTTGCAATCAATCTGATCAAATTTAAGAATAGTAATTTGTTATTTATATTAATAAATTTAATTCTATTGAAAATAGCTAAAGCATTGAAATTCTTGAATTTTAGCCAGATTAGTGAGTGGTAGTGAAATTTCTTTTACTCAAATTTAGGTATTCACTGACCGTTCTTGTTATAAATACCAGAATAATAAGCTACTGATATTCTCCACCTTTTTTATCTTTAATCCATCATAGCTAGCGATGCAACAAAGCCCACTGGGATCCATTCTTCTTTTTTTCTGGATTCCAGCGTCACGCGCTGGAATGACAAAAGCTGCTAATTTTTCATGTAAATAATGGTTATGCAAGCAGTCTATTTTGTAACTAACAAAAGAGGACTTTGATTCGCATGTTTCTCACGCTTATTCTATTGTTTAACTATACTTTGAGCAATGTCTTCATAAATCTCTGCCAAATCCTCACTTAACATTAAAGGATTTCCGCAATCAGAAGCATGGCATATTTGTGGATCTAGAGGAACTCTGCCTAGAAGTTTGATGCCCAGCTCCTCAGACATTTTTTTTGCACCGTCTTTTCCAAATATGTATATTTTTGAGCCGCTTTGAATGAAATAACTCATATTTTCTACAATGCCAATAACCGGTACGCTGAGCTTTGTAAACATATCATAAATTTTGCGAGCATCGATTAAAGAGAGCTCCTGTGGAGTTGAAACTATTATCGCCCCAGTTAAGTTAAAATTTTCCATAAGACTTAAATGCACATCGCCAGTTCCAGGTGGTGTATCAATTATCAAATACTCTATATCGGACCATTTTGTTCCCATTAGCAGACTATAAAGTGCTTTTGTAATCATAGGTCCGCGCCATATTGCTGCACGATCTTTATCGATAAAATAGCCAATTGAAATAGTATGCAGTCCATACTTTTCTATAGGCATTGCTTTACTATCCTGTATTTCTGGCTTTAATTTTTCAGCGCCAAGCATTTTAGGAATTGAAGGACCATATATATCTGCATCAACCAGCGCAACTTTGTGTTTTAACTTTGCTAATGAGAGAGCAAGATTTAGCGCAACTGTGGACTTGCCCACACCGCCTTTACCAGAGGCCACAACGATTATATTTTTCACTCCTTCGATATGTAATTTAGCTTTTTGTTGCCCAGTTTGTTTTTGACAAGTAGCAACCACGGTCACTTTTGTCACCCCCGGTATAGCTTTAACAGCTTGCTCACAATTTCTTCTTAATTCTTCATTTGCTTGCGTGTTACCGGCAACTTCAAGCACAAAACCAACATCTTGACCTTTAATAATAATTGAGGATATTATGCCAAGAGCGATCACATCTTTACCGCTTTTTTGCTCTATGACTTTTTTTAAGTTCTCTCTTACAATTTTTTCGTTGATCATTAGCCTTTTAGGTGATTTCTTCCTGAAGTCGTTTAATCTCAGCTTGAGGAAGGCCGGTTGTCTGAGAGATAATATCAATAGAGATGTCAGCCTTAAGTAGGTTTTTTGCTACTTCAATCTTTCCTTCAATCTTTCCCTCATCAAGTTTTTTAGCGAGGATGCCTTCTTCTTTCCGCAGATCCATTATTCTTTCTTCATATGCTACTAAATCTTTTTC
>NODE_4_length_31143_cov_765.165659
ATTCTCTTCTATTTGTCATATTTTGAAAAAACGTTTTATTTTACTCCAAAAACGTCTTAACTTTCTCTCTACTTTTTCTGGGTAAGGTCACTTACAACTTACTTTTAATTAGTCTAACCCATGCGTGCCAATCCCTCTCACCAAGATTGCTTTCAAAAGATAGGAGATCCTTTACAGCTTTTGAGCAAATTTCTTCACTTGGAATTGATAACTCCTTATTCATTGCTAACGTTAAACATTGAGTTTTGCACGCTTGTTCTAAATGATACGTGTAAAACATTGCTTCTTGTATACTCCGACCACACATTATAGATCCATGATTACGCATTAACATGACAAAATTTTCTTTCAGATCAGCTATTAACCTCTTTCCTTCTGTATCGCTAAGTGCTAGGGAATTATAATTATGGTAAGAGATTTTATTGTAAAAGTGCAGTGCCCATTGACTTATAGGAAGCAGCCCATCTTTGAGAGAAGAAACCGCTACAATAGAAGGTGTATGCAAGTGAAAAATTGCTTGAATATCTTTCCTTGCTTGATAAACAAAACCATGAATTATATAGCCAGTTCTATTATATTGATATTCTTTGCCTTCAACTACATCTCCATCAAATGATACTTTCATTAACGAACGTTCATCTACTTCATCAAAACGCATACCAAACGGATAAATATAAAACGACTTTTGATCTTCAGAACGCACTGAAAGGTGAGTATATGTATGATCATCGAACTTAAGGTAGGACAAAATCTGATAGGCATAGACTAGATCCCTTTTTACTCTGCTCTTTGTTAACAACACAATCCTCTGTTAGAATCTTCTGAAGGTTTATACGCGAAAAGAGACTTGTAGTAAACTAATAAGTCTATGCCACTCTGTCTTGCTTTCTGAATACCAAACACTTTTGTGTTGTAGCTTGCTTAAAAATAGTTATCGTTATTATAGAGTTTATATACAGAATTTATGTTTTTAAATTACATAATATCTTAACTACAAAAATAATTTTCTATATAATATTTCATATGTTTTGAAGCTTCATTTTTATGTTATTATAAATGTAAGTTTCAAGATTGAAAATAATATGGTAAATATTAACACAAAAAAACAGCCAGCAGGATTTTTCATATATCTCTCTGGTCTTTCGGGAAGTGGTAAACTTTCCACAGCAATAGAATTATCTAATATGATAAACGCATTAATTGTAAATAGTAAGTTCTATAACAATGTTCAAGCTTGCTCTATATACGATGGTGTCTTTGAACGTGATCAAATACCTAAAGAAGTTCAAGATAGAATATATGGCATTATGCAAATTATGCTTCAGGTAATAGAAAATTATCCGATTCACTCAAAAAATTACATATTTATTGATGAGTTGATGGAAAATAATGACCAGAACATGAGGATGTATGATTCAATAGTAAGGCTTAGTAAAAAAATGAACACAGAAATCCTTCCTGTGGTACTTAGGTGTGATCTACCGACATTACAAAAGCGTATTGCATTAAAAAGGCAAAGAAAAAATAGGAAGGTGATTAATCTAAATAGCATTGTAGAGAAATTTAGGACTGACGATTTATTTATACCACCAAGTGCCATAGAGATAGAAAATTCAGATATGAGTATAAAAGAAGTAGCTCAAGAGATAGTAAACCAGATGCACAAGCTTAGTAACATTGCATGTACGCGAAAGAATAGTCTATAATGATTTCATATACTGAGGCTCATTTAAATATAGAGCTTCAACTTCATTTAATTTTTGCTTGTTCCCTAATCTATAACGGACTAATAGCCCTGCATGGCTAGCATTTAAATTGCAATCCATATGTGTACTGCTTGTAGCGTGACACTGGGATCCAGGTGCAGATAGTGGCAATAAATTGAAATCAAATAACTGCGTATAAAACCCTTGAGCATTTTTGACTATAGCTCTGATATTTTTTTTGTTATTCGTACAAAGCAAAGATATTGCGTAGGCTTGAACTTCCAGCGCACTAACTCCGTATAATGGCTTATTTGTAGCAAGATTTATACCTTGTGCAGCTGATATACCAACTCTAATTCCAGTGAAACTTCCTGGTCCAACTACTACCACTAAATGATCTATTTTATCATAATTATAGTTGTGCTTATCAAACAAAGTATTCAGAATTTGAAAAAATGATTCTGCATGATTGTTGCTGGCGGAATTGTGCTCTACAAAACAGTTACCATCATAATCAACTATTGCTATTGAACTACCAATACCTACAGTATCAATCGCTAAAATAGACATTACTTAAGCTTATCATAGAGTTTTGTAAACATTATAGCAAAGGCACCATTACCCATAACGTTTGCTGAAGTGATTATTGGATCAAACACTATATACAGTGCTGTGATTAACGAAAGCATTTCTGGAGAAAATTTGAGGTATTTCTCAAGAATAGGTAGCATTACCATAATTCCTCCTGCCGGAACTGCCACGATAGCAAACTTAAATAACAAAAAATAGAGAAGGAAAGTTACATAGTCTGTTGTGCACAATGAATAACCGGAGGCAATTATCATTGATAATATTATAATAAAAAAGCAATCACCTACTAAATGAAAGCTAGCAGTTATTGGCACAACAGACGATGCTATGTCAGGTTGCTTTACATTTTTTTTGCTTCCTTCAAGAGTAAGCGGCATAGTTGCATTACTAGACATTGTGCTCATTGCAGTAATAAATGCCGGTATCATATTGCCTATACTAGCTATCCAGCTTGTGATCTTGAATGAATTTGCTGCTCCATATAAGAGGAAAACATAAAGGTAGGTTGCAGATGCTATAATAATGAAAATTATTGAGTAATCCTTAAATATTATAGATAAAACTTGATCATGCTGCATTTTTAAAGCAAGCCCAAGTACAAATATTGGAATAATCGGCGTCAAAAACGTCTTCAAAATAAAGAGAGTTAAATCTAACATTTTGTTCGAAAGCTCTCTGCTTTTTTTGGGTAGCAGTGTGGACACTACTATGCTGGACACAAATCCACAAGCAAGGGCATAAAAATTAGAAAGCAATGCAGGCAGTCTAAACGACCATAAGGGAACAATTGTTTCTTCATACGTTATATCTTGTATTGAATAAGTGTTTTGTATGATAAAATGCCCAACAGAATAAGCTATTAAACTTGAAGCCAGATTCGATAAGAAGATCATTATAATAAGTAACAATATGAACTTTATAGCTGACTGCTTAAGATTGTTAACACTGCTAAAGATTAACGCAAAAATAATAAAAGGCATTATAAATAGCAAAACCTCTTTTATACTAAGGCTCGTTGAGTACAAGAAGGTTTTTACTTCCATTGGAACTAAATGACCAAAGAATGCAGCTGAAGTGATGACCGTGAGTAAGATTAATAGTTGTAGCACGTTCTTATATACCAATGTCCTATGGACATATATATGGTAAGTTAGTTGTTAAGTAAAGCAAAACTGTCTAAACTGCACAGCAAATGGTGTAATGAAAGTGGAATGACAAAAAAGAGTGAAATTAGCATTCACTTATTATTCGTGTCATTTTCAGTAAAAGCTTCTTCCCACGTGCCTTGAGTTGCTGCGCGGCTATACTCTGTTACTCTATTTTCAAAGAAATTCGTATGTTCAACGCCATTTAGTATTTCATCAAGCCACGGAATAGGATTATCATTGACATCATATATGGACTCAAGACCTAATTGCATTAACCGTCTGTTTGCTACGTAGCGTATGTAATTGCGCACTTCTTCTGCGGATAGTCCTTCAACATCTCCTAAATCAAAGGCAAGCTTTATGAATTCGTCCTCAAGTTCAACGATGGTGCGACATGCAGAATATAATTCCTCTTTAAACTCGTTGTCCCAAATTTCATTATTCTCTTTAATAAATGTATTAAATAACATGATAATTGAATTGGTGTGCAAAGTTTCATCACGGGCTGACCAGGCAATTATTTGTCCCATGCCTTTCATTTTTCCAAAGCGTTGAAAATTGAGCAAAATTGCAAATGATGCGAATAACTGCAACCCCTCGGTAAATGCACCAAACACCGCTAGAGTTTTAGCTACATGTTTTTTATCGTGTTTTTTGCTTTCCTCGAATTCTAACATGTATTCATACTTCTTTCTCATAGCATCATACTTTAAGAATGCTTGATACTCGCTTTCTGGCATGCCAATTGTGTCTAAAAGATAAGAATAAGCTGCAATGTGTATAGTTTCCATATTGGAAAAGCTTGCAAGCATCATGCATATTTCCGTTGGCTTAAATATATTTGAATAATGCCTCATGTAGCAGTTATTTACTTCAATGTCTGCCTGAGTAAAAAATCTAAAGATCTGGGTTAGTAGATTTTTTTCTACACTTGAAAGTTTAGTTTTCCAATCCTTTACGTCATCAGCAAGCGGAACTTCCTCAGGTATCCAATGGATTCTTTGTTGCTGCAGCCACGCATCATACGCCCAAGGGTAATTAAAAGGTTTGTATATTGGATCTGCTTCTAACAATGACATAAGACACCTATTATTTTCTAAAGTAAATATTATATTAAGTGATATTGAGAATCAGTCAATTTAACTTTTTTGAAATTTGACGGCAGATAATTTATTAGTGTATTATAGCTTCAAGTAATTTATCAACAGAAATGCGAGTATTAATATCTTTTATTTTATTATTTACAGTGAGCTGCACTCACACTATTCACAATCACGGAGCTCCTGGCATTAGTGTTGAATTGTGGAGCAAGATAAAAGTAGGTGACGATAAAGAAAAAGTGGTTCACACTTTAGGATCACCAACATTAGTATCAAAGTTCGATGACAATGTTTGGTACTATGTCTCATATAAAATTAAACAAGCCAATTTTTTAGGAAAAAGGAAGTATAGTAGTAAGTCTCTGCAAATTTCATTCGACCAGGACGGTAAAGTTGAAGATACAAAAGAAACTGACATCTTAGAGAGATCTTTGGCTGTTTCTGATTGAAAGTTTGCTCAGATCTTCCTACGTCATACCGCGGTTCATTCCATAACTGTACGAACATTGCGATTTGGGCCTACCAGAAGGGTGTCATGAAAGTAGCTGACACTAGTTCCTTTATGACGGCAGTGCCCAGACTACTTGGATCCAGGAAACTTAATTGCAAGTAATGCATTGGGTTTGGTAAGTATGGGTTTTGCGTTATAGAATGAAGCACTTTTGGTGAATTTGTAAAGAAAACTGGATCCCAGTGTCAAGCACTGGGATGACACCATTTGTTGTAAACTCACTTTTACTCTATGGTTATACTACCTTGCTGCTATCCTGAACGGATACAGTGGGCTTATTAAATTATAGAATTACTTTAGCTATAGAATAAAATCTAGTGTTACTTCACGCCAAATGTGGTGGTGCTGAGTAGGCAAGCCGGTCAATGGGCTACATTTATATACTGCACGCATTGCATTATCTGCTATCGACCTGAAAAGTGGATTATTTCGATAGGAATCACTGTCTGCTACATCCGCCATAATTATCTCGCCTTGACTGGATAACAATAAGTTAATTTTTATATTAAAATTTTCTTTGTAAGCTATGCTTTCAGGAATGCTCCAGCATTTTGTGAGCTTTTCTCTTATAGAGTTAATAATTTCTGTTACAACTAATTCATCCTTTTTGCTCTCAACGCTTTTTTCGTTTCCTATTTCATTTTTTGCCCCTCTAACATCCCTTCTTAGTTTTTTCTCTACACTTTTTTTTCTTTTTGGAATTGGAATGAATTCTTTACCCTCGTTAATAATGACTTCTTCTTGCATTTCGATAATTTGCCTCGGTTGTGCTACAACAGTGTGCTCAACTATTTCTTTTTTCCTTTGTGGTATAGGAACAGCTAACGTATCATTCGTTTGGGCTTTTGTTGAAGATAACGAAAAAAGCAAAAAACAACATAAAGACAAAAAAAGAATATAATTCGAATAGAAAAAACGCATATGTTAAGCAGCTTGTTTTACTGGTTTAAAGCTAATATTGCACGTAAAGTCAATATATTTTAGTTGATGGACGAGTTTGAAGTCAATAAGGAATCCCTTCAAAGCTGAAGGCAAGCGAAAGATTGTCTTCTCGACAGACAAAGGAATTGTATAATGGATTAAAAGGAACCGTATGACAAAAATTATAGCAAAAGAATATACAGAATTTTTAGAGCAATTGAAGGATCATATTGCAACAAACCGTTATAAAGCAGCACTTGCAGTAAATAGTAAGCTTATTTTGCTTTACCACCATATTGGTACAGAGATCCTAAAACGCCAAAAAGAACATACCTGGGGAGCTAAGGTAATTGATCAATTAAGTAAGGATTTGAGAAGTACATTTCCAGAAATGAAAGGCTTTAGCATGAGAAATCTGAAGTATATGCGTAAGTTTGCCGAAGAATATCCTGATGTTGAATTTGTGCAGGAGCCTCTTGCACAATTAACTTGGTATCACAATATCACTCTTTTGGAAAAAATAGAAAGTCATGAAATAAGATTATTTTATGTAAAAAAAGCTATTGAACATACGTAACATTATGGTGATGCAGATAGAACTTGGCCTTCATAAACGGCAAGGTAAAGCAATTACAAATTTTAAAGAAAAACTGCCTTATCCAACATCAGATCTAGCAAATCAAACTCTTAAGGATCCGTATATTTTTGATTTTTTAAGTATAGGTAAGGATGCTCATGAAAGAGAAGTAGAAAAAGGACTCGTAGGGCATATGGAAAAATTTCTGTTAGAACTCGGTGAAGGATTTGCATTTGTTGGTAGACAATTTCATTTAGATGTTGGTAATAAAGACTTTTATATTGATTTATTATTCTATCATTTAAAGTTACGTTGCTTCGTAGTGATTGAACTAAAAGATAAGGATTTTAAGCCGGAATATGCTGGTAAAATGAATTTTTATCTTTCTGCAGTTGATGATTTACTGAAGCACTCGACAGATCAACCTTCTATAGGGTTAATCTTATGTAAATCTAAAGACGATGTACTTGCTAAATATACACTCCGAGACATGAACAAGCCAATAGGGCTAGCAGAATATCGAATAACTGAAAATCTACCAGAGAACATAAAAACAGCTTTACCGACGATAGAAGAATTAGAAGCTGAATTATCCAAAATTTCAGACGAGGAAAAGTAATGTTACTAAAATCATTCAAACAATTATTTAGCAAACCAAAAGCTCAGTATGAAATGCATCAGGCTCAGGAAGAAGAGTGGCAGCCAATAACTTACTCTCTCATAGCCTTGAAACTTTGGAAGCAAACAGTAACGGAGTAAGTGATTTTTATGGATTACACGCTCTAGGTGCACTATCCTATATATCATACGGTCAATACACTCTAAATGAGATGGAAAGATGAAGGCATCATTATAGCTGCTAAAAAATACGGCGATAAAAACTTAATTCTTTCTCTGTTTACAAAAAATCATGGAAAGCGCAGGGGATTAACTAAGCTAACAAACAATAGCAATTATAAGTTTCAGATAAGTAATCTATTACATGCAGAATGGAGTGCTAAGTTACCTGAAAATCTAGGTTTTTTTAAGTGCGAATTAATCGAATCTTCATTCCATCATTTCTTTCAAGATAGGTTAAAAAGCATTACTATTGTTTCTTTCTCCTCTATTTTAGAAAAAGTGCTTCCAGAAAGTGAACCCTGTGCCGTGCTGTATGACAATTTTCGATATTTCATCGATGTAATTAAACACAACAATCAGTCTTGGCAAAGCCATTATCTTAACTTAGAGCTTCTGCTTCTTACGCAATTGGGATTCAAGTTAGACTTATCCAAATGCGCTGTAACAGGTGTTAAGGAAAATTTACAATTTATTTCTCCAAAAACTGGTAGAGCAGTGTCAAAAAAAGCAGGAGATTATTATGCAGATAAACTCCTACCTTTTCCACAAATGTTACATGATGTATACAATAATAACCTACAAAACAGCTACTCATTCCAAGAATTTCAGTTAGGACTGAAAGTTACAGGATATTTTTTAAATAAGTATCTATTTTTGCAGTTAAACGTGAAATTTCCAGAGCTGAGAAACCTCATGTTGTCGCTTTAATCTTAGTTATCATTTTTTTGAAATCATTTTAGAAATCTATAGCTAACCCAAGCAACACGTCATACCGCGATTCATTCCATAACTGTACGAACATTGTGATTTTGGCCCATCAGATCCCAGTGCTTGACACTGGGATCCAGGAATTTTAATTGTAAGTAAGCATACTGAGTTGATAAGTATAAAAGTAGCTAGAAAATAAACATTTTTGATGAGATTATATGGAAAACTGGATTCCAGTGTCAAGCACTGGAATGACACCCTCCTGGTGGAGACTGCCCTCAAATCACAACATTAGTACAATTGCACTATCTGTAAACATACATTGCTTTAGCTATATGTCTAATTTCAGAGATCTAGCCAGTAACCACTCTATTTCTACCACTGTTTTTTGCTTTATATAAATATTTGTCGGCACGTACTATAAATTCTTTAATATTGTCAAGGTCAGATCCTTGCATTTCTGCAATTCCAATGCTCACAGTTACATTATGGGTTGTATTTTTATCCGCAAGTATAAAAGGTTTTTTAGCAATAATTTTGCGTATTCTTTCCGCAATAGTATACGCATCTGATGTATCGGTATCTGGCATTACAACAACAAATTCCTCACCACCAAATCTAGCTAACAAATCTGTCACTCTAATATTTTCAGAAATTCTTCTCTGTATTTGCTTTAAAAGTTCATCTCCAGCACTATGTCCAAAATTGTCATTCACCATCTTAAAATAGTCTATATCAAGTATCATAAGAGACAACCTTCTATCTTTTTCTACAGAGTCCTTAACAATGTTTCTTAAGTGTGCATCAAAATATCTTCTATTATAACAGTTAGTTAATGGGTCCTTTATAGACATTTCCGCATTATTGAATAAATTCATTCTCAAGGCATCTTGATATCTTTTGCGTTTTACTTGCGAATTAACCCTTGCTATTAACTCACCCTCATCCAAAGGTACTGTTAAATAATCATTAGCACCTACATCAAGTGCTTTTACTAAATTGTTTTTATCATAATCCTCAGAAAGAATTAGAATTGGTGTATAACGTGTTTCCACCTTACTACGAAACCCAGAACACAAACGCAAGCCGTCAGTTTTGGAAAACTGCATATCAGAAATGATCAAGTCGTAATTATCCTTAATACCAACCTTTAATGCCTCTATTGGATCACTCAGTATTTTAATTGACCTAAAGCGTTGCTTTAGTACATTATATATTTGCTCTGCCTGAAAGACGTCCTCATCTACAACAAGTATGTTAGCATCAAAAATCTGATTGGAATAATCCATAATACTGTTTCCTGCTACTCCGCCAATCTCAGCGTTGGTTTCTCCTCTTAAACGCAATTCATCTATAATCATTTTTAAGCGCGTGAGAGACTTAATTCGTGCAGATAAAGCAGTTTCGTTTATTGGTTTAGTCAGAAAATCATCCGCGCCAGCATTAATACCTTGCACTCTATCATGAGTGTCATGCAGTGCAGTTACCATAATTATTGGAATATGGGTTGTCAAGGGATCACTCTTTAGCTCCTTACAAACTTGAAAGCCATTCATCTTTGGCATCATGATATCAAGTAATATAATATCAGGCTGTTGCTTTGCTACTAAATCTATAGCTTCTTCACCATCATGAGCTACGATAACCGTATAGTACTCTGCTTTTAGTCGAGCTTCTAAAAGCTTGACATTAGATAGTACATCATCTACTACCAGAATCTTCGCTGTCATTATCTTTAGATGTATTATCTATATCATAAGTAGGATAAAGCTTACCATTTTTACCAACTATGTAATTTACTTTCTCAGTATTACACTCTTTATATAAGTCTTCAATTCCGGCATCCTTCAATAACCTTTTGGCTTTTGACTTTACAATTGTAAAATACCTATATATAGTCTTAATAAAATCAATAAATACAGGTACCTTATTTTTATCAAGAACAATTATGCTCACTAAAGCTACAACTAAAATTTCTGAAAGACCTATATTGAACATTTTCCTATGAAGCAAGTACTTTAATCCTTCTGATTATAAATATTAATTTGCTTAAATCAAGTTTAGAAGCAACCATCTCATCTAAAAAACTATTATAACGTTCTATGTAGTCCTTATCATTACAAGCCCAGGTTTGAACCTTATCTTCGGGGTTATCAGTAGCTTTTATGACTTTAACAGCTAGCTTGTGATGGTAATTGCTTAAATCGTCCAATAAATCATTAACTAAGCTGCGATCCCAATAAGAAGAGCGGCTTTTCATCTTGATGGCAATTGTTCTAATCAGATCGAATCTTAACAGCGACTTTAACTCAAAGTATATTTTACCAGCATCAAGAATGGACAAAGATGTCTGTTCAGCAACAGATATAATATCCAGTGCATAAGTAAGAACGCACAGGTCAGCAATTTTTTTTGCTAGATCTTTATCTATATTAAGTTCCACTAAAGAAGTGTATCCATGATTATAGACCTTTAACAGGTGTTCATCTAAAACATCATGGCCTAAAGTTTCAATTGCATCTTTAAATTTTGTAACATCATCCAATTCTACAAAGCTAAGATTTTTTACTAACCAAAACGATACTCTGCCAATAAATTTCTGCACATTTCTCACTATTTGCAAGTATGAGTTAATATCAATTTTTCCATCCAATTCATCAATTTTCTGCCACAGGTTATTTAAATCATATAGGTGGTTAACAACGATATATATGTTAACTGCTTCGTGTACCTTAATTCCAGTATTCTCAACTAAATTATTAATAAATATACAGCCCATCCTATTTACAACATCATTTGCAATGCAAGTGGAGATAATTTCTCTACGAAGTTGGTGTTTTAATATGAAATCCTTAAACTCTGTTAACATCTTTTTAGGAAAATAACCTAGCAAGTAGTCATTAGATATAAGATCTTTTTCAGGCAGATCGGAATGTATAATTTTATTTTTTATTGCTGTTCTAGCATAAGATATTAGAATAGAAAGCTGAGGAGAACTGAAACCTTCTGCACCGGTTAACATCCTTGCTACCTCTTCGTCAGCTGGAAGAAATTCTACGCTTCGGTTTAACAGCCCAGATTTTTCTAAACTGAGCAGTAACCTGTGGTCCTGCTCCAATCTCTCTTTAGCTTGCAAACACTCAAGAAGTAATGCTTTTGTTTCAATTCTGTTGTGGTTCTCAAGCACCTTGGATGCAACTTCATCCACCATACTTGCCAGTATTTCATTCCTTTTTTCTAAAGAAATACCCCCTGCTTTCATAGCTGAAACAAATGCAATCTTAATGTTAACTTCAAGGTCCGAACATATCACTCCGGCTGAATTATCAACAAAATCTGCATTGATATATCCACCTCTTTCAGCATATTCTATTCTTCCAAGCTGTGTGCATCCCAAATTTCCGCCTTCTATAAACATAGAAGCTCTAATATCTTTACCATTCACTCTTAACTCATCGTTTGCTTTGTCACCGACCATGCTATGATTTTCACTCTTTGCCTTAACAAACGTGCCGATTCCTCCATTCCATATGAAGTCCACTTTTGCTTTCAACAGATATCTAATCAAATCACTTGGAGGTAGCATATCTTCTGTTATATCAAAGCACTTTTTTATTTCTTGAGAAATGTTTACTTGCTTGCTGCTACGCTCAAATACTCCTCCACCCTTAGAAATCAAATCTTTGTTATAATCCATCCAGGTTGAAAATGGTAACTTAAAGAGACGTTTACGTTCTGTGAAACTCTTTTCTGCATCAGGATTTGGGTCAACAAAAATATGCATATGGTTAAATGCGCCGATTAAATGTATATTTTTTGAAAGCAGCATACCATTTCCAAATAAGTCGCCAGCCATATCCCCAATTCCAATAACAGTTGCATCCTGGTAAATATCCTTATTCATTTTCCAAAAATGCCTCTGTGCTGCAATCCATGCACCTCTGGCTGTAATACCCATTTTTTTGTGATCATAACCTGCTGATCCACCAGATGCAAATGCATCTCCAAGCCAAAAATTGTATTCAGAGGCTATCTGGTTGGCATAATCAGAAAATGAAGCAGTGCCTTTATCTGCTGCAACTACCAAGTATGGATCGTCTTCATCATACCTAATCACATTCTCTGGTGGAATTATTTCACCATCAACCACGTTATCAGTAATATCAAGCATTCCTCTAATAAAACTCTTATAGCACTCAACACTTTTCTCTCTTAAAATATTCTTATCTTTATAAGCTTGCTTTATTACAAATCCACCCTTTGCACCAACAGGGACAATAACCGCATTTTTTGTCATCTGAGCTTTCATGAGCCCCAAAACTTCAGTGCGAAAATCTTCCGTCCTATCCGACCACCTTAAGCCACCACGGGCTAATTTCCCTCCTCTTAGATGTATTCCCTCAAAAAGGTTTGAATAAATATACAATTCACGATACGGACGAGGATCAGGCAAACCATTCACTTTACTTGAGTCAAATTTTATGGATAAGTAGGGTTTATTATCTTGATAATAACTGGTCCTTAAAATAGCCATTATCAAGTTAAATATCGAGCGCAAAACGTAATCATGTGAAACATTGCTGATCTCTTTTAGAAGTTCCTCAATTTTTTCTCTGACAATGTCTGTAGTTTCTGCTCTATCAATGTCTATGTTAGGATCAAATCTTGCATGAAATAGTTGTATCAAATACTTTACTACTTTTGGATACTCTGAGACTACCTTTTGGATATATTCTGGGTTGTAGTTAAATGACGTCTGCTTTAGATAGGCACTTAGCGCTCTAATCAGAAGCACTTCCTTCCACTTGAGCCCAGCAATAATGATCAAACTATTGAAATAGTCATTTTTAATTTCCTTGCTAAACACTTTCGCAAGTGTTATTTCAAATTGCTCTTTTAGAGTAATGTTGTCTATTAATTCATCGACTCTTGACAACACAAAATGGTGTATCCATATTCCACCGTTAATTTCTATGTAATAGCCATTATGAGATAGAATTTTAGCTCCCAAATTCTTAGTGATCCTTAATATCTTCGATAATTCAAGGCCTCCATTGTTTGGAGTATAAACCTTTAATTGATAATTAAGATTATCACGAGTAAGTCTTAAATCGACCTCGCTAACTCCTTTCTTCCTCACTATCTCCAATTTTTTCATATCGTAATATGCGTCATGAGGTTCGAAACTCTCTTGATAGCTTATTGGAAATGCCTTGCAATAACGGATGAATATATCCTCAACAGTGCTAAAAGTATTGTATAAATTGTCTATAAAACGATCTTCCCACTTTTCTGTAATGTTTCTTAATTTGTTTTCGATACGCAAAACTTCATCATCAGGAACACTAGCGTTTTTAGCCTTTAGCACCACGTGCAATTTCATTAAGTCATATTCGTTTATAATGTGGTGGTTATAAATATCTGAATTTTCTGCATTTATCTCATCCTTCAATATATTGCTTATCTTGAGCATTAGCCTGGAGCTAGCATAACGCATCGGTATCAGCACTATACAACTAGTAAACGCTCCCTTACTTCTTAAGCATAACTTGACTCTTGGTCTTATTGCAAGGGACATAATAGAAGTACAAATTTGAAATAATTCTTCCTCATTAGACTGGAACAATTCATCACATGAGAATACTTGTAAAATATAAATTAGAGCTTTGTTATTGTGGCCCCCGGTTACAAACCCTGCATTTTTTTCTATAACTTTAACTTTATCTCTTATTATTGGAATAGTTCTAATATCTTGGACCTCCGCTACAGAAGTAAATAGCCCGAAAAAACGCCGTTCCTTTACCACATTACCCTGGTCATCAAATTCTTTTACTCCTATACAATTCATGTATGTACGCCGATGGACTATTGAGATTAGATCTGATCTCAATATGTATAGGGAATCAAGGTTTGCAGAAGGAATCAACGTACTTTGACCTACTCTCATCAGGCCAAGGTCCTTTTTGCTGTCACAGACGAGTTTTTCATCTTTACCAGCAATATATTCTTGATAACCTAGAAATACGAAGTTATTATTCTTTAACCAAACTAGAAAATCTTTTTGCTCTTGATTTCGGTCTGGTGTCATTCCAGTGCGTGACACTGGAATCCACGTGTCCTTTTCCTGGATCCCAGTATCAAGTACTGGGATGACAGAAAGACTTGCCTCATCAAGTTTCTTGAGCATTAAGTGCCAATCTTTCACAACACAATTAACTGCTTTCAGCGTTTTTTGTAGAGATTCTTTTAATGTATCAACAAAACTGTCACTTATACCTTTGATAATTACATATATAACTGACTCTTTTATTCCATTACTTTCTTCCAAAGGGTAAATCTCATCTATTAGGCCATCTTTTCTTTTAATGTTAATTATGCTGTTGCTGTAATAGCATATGGTTAAATCGTGCGACTTAATAGTTGCAATAACGGAGTCAACCAAAAATGGCATATCATCGTTTGTTATCTTAATCGTGGTAAAATCGCCTTCTATTCCTGGTATATCATCTATATTACTTACTACTAACTTACTTTCATCTTTCTCTTTTTGAGAAACAAAATTGTAAGCATCGTTTACAATATATAGCAAAAACTTATCATTGGCTTTTAGGTCGCTTTTATAAACAAAACTATAAAAATACTTAATAAATTTTTTAATTTTTTCTTTATCTTGCTGATTTTCTTGATCAGCTAACTTAAATAAAGACTCAGTGTCAACATTATGATCTATACACATTTTTTTTAACAAAAATACACAGTGAACTTAAACCTTTTTAACTAAGATTTCATTATCAAGAGCGTACACTATTAGCTCATCATTTTCTACTACTTCCCCTGATAAAACTAATTTAGCTAAATTATTTTGAATACACTCTTGTATAACCCTTTTTAAGGGCCTTGCTCCATATTCAGGGTCATAGCCAGTTTGTGCTATTAGTTCTTTAGCTTCCTGCGACAAACTTATACTCAGTTTACGCTTAGCAAGTGTTTTTTGTAAATAAGAAAATTGAACATCTATAATTTTATAGATGTCATCTCTGGTTAAACTGTGAAATATAATAATTTCATCCAGCCTGTTTAAAAATTCTGGACGAAATGTTGATTTAACTATTTGCATCACTTCATTTCTTACAGAATCAACATTCCCTTTTAGCATTATCTCAGCGCCAAGGTTAGAAGTTAAAATCAGTATGGTATTGCGAAAATCAATCAATTTGCCATGACTATCAGTGAGTCTCCCCTCATCCAAGATTTGCAGCAATAGATTAAATATATCTGGATTTGCCTTTTCTATCTCATCAAATAAGATTACCTGATATGGTCTTCTCCTCGCTGCTTCAGTTAATCTGCCACCTTGTTCATAGCCAACATACCCTGGAGGCGCGCCAATTAACTTTGAAACAGAATGTTTTTCCATATATTCTGACATATCAAAACGCAGAAGCGCTGATTGATCGTCAAACAGAAATTCAGCTAAGGCTTTCGCAAGTTCAGTTTTACCAACTCCAGTTGGACCTAAAAATAAAAATGAACCAAAAGGCCTGTTGGTATCTTGCACCCCAGAGCGGGAGCGCCTAACTGCATTACTTATCGCTTCTATTGCATCTTTCTGCCCTATTACTCTTCTTCCTATTTCATTCTCCATGTTAAGGAGTTTTTCCTTTTCACTATGCATCATATTATCAACTGGAATTCCCGTCCACTTTGAAACAATGTTTGCAATATCATCTCCAGTCACTTCTTTCTTTAAGAAACTATCAGTAACCTTTTCCTGATTTTTTAATTCATTCTCAAGCTGAGGGATCACACCATACATCAGCTCTCCTGCTTTTCCTAAATTTCCACTCCGCTGAGCCAATTCCAGCTCTTTTCTAGCGTTATCTAATTTTTCGGCTGTTTCTTGTATTCTAGCTATTTTATTCTTTTCCATCTGCCATTTGCTGTTCAAGTCAGCAAATTTACTGTTTAGATTTTCGATCTCTTCATTTATCTTTTTTAAACGCTGTTTAGAATTTTCATCACTTTCTTTTTTTAAAGCCTCTGCTTCAATCTTTAGCTGTATAACCTTTCTCTCAAGTTCATCAATAACTTCAGGCTTGCTATCCATTTCAATTCTCACCCTACTTGCTGCTTCATCAATCAAATCAATTGCTTTATCAGGTGAAAACCTATCTGTTATATATCTATTGGACAACGTTGCAGCAGCAATTATTGCACCGTCTGTAATTCTTATACCATGATGCACCTCATATCTTTCCTTCAAACCCCTGAGTATTGAAATGGTATCAGTTTCAGTTGGTTGAGAAATAAACACAGGCTGAAAACGCCTTGCAAGTGCAGGATCTTTTTCTATATGCTGACGATATTCATCTAAAGTTGTGGCTCCTATACAGCGAATTTCTCCACGTGCAAGAGCAGGCTTCAGCAGATTCGAGGCATCCATTGCACCACTTGTTGCTCCTGCTCCAACTAAAGTGTGCAATTCATCGATGAATAATATAATTTTTCCCTCCGCTCTCGAAATCTCATTAATCACTGCTTTTAACCTTTCCTCAAACTCTCCTCTAAACTTAGTGCCAGCAATTAGTGCTCCAAGATCCAAAGCTAAGACCTTTGCATCATGCAAACCAAGTGGCACATCGTTTGCAACAATTCTATTTGCAAGCCCCTCAACTATTGCAGTTTTTCCAACACCAGGTTCACCGATCAGCACTGGATTATTTTTTGTCCGCCTCAGTGATACCTGCATAGTTCTTCTGATCTCTTCATCACGACCAATTACAGGATCAAGCTTTCCTTGCATAGCAAGCTCTGTAACATCTTTTGTATATTTCTTTGCCGCGTTTAATTTTTCCTCACTGTTTGGCGAGTCCGCACTGCTGCCTTGTCTCATTTCTGCAATAACTGAGTTCAGTTTTTGTAGAGTCACACCATTCTCTGCCAGAATTTTGCCTACAGTATCATCTTTTTGTGCAGTGAGGCCCTGTAGTAAACGCTCAACAGCAACAAATGAATCTTTATTTCTTCTTGCAATACCAATTGAATCTTCAAAAACTTTTGCTATTTCTCTTGAAAGTTGAAGGCCACCACTTCCTGGACCTTCAATTACTGGCAACTTTTTTATTGCGCTATCCACAGCATCAGAAATACTTTGCACACTTCCACCACAAGCGTTTATCAAATCCTGAACTAAACCTGATTCATCTTCAAGCATCACTTTTAGTAAATGCTCAGGCATAAAAATCTGATGCCCAGCTCCCAACGCTTTCATTTGAGCACTTTGAATTAGACTTTTTGCTTTTTCGGTAAATTTATTTAAGTCCATAACACCAGTTAAATTCGTATTTGCTGATGTATATAACAACTGATTTCATAAATTTAAACCTAAAGTTGTTTATTGTTAGGTATGAAATTTAAAACTTTCTTAAAAAAGGAACTATCATAGTAACCATACAAATATCTTGTATCTCAAGACCTTTGGTTTTTGTTGCTGAAAATGGTTGTATTATTTAAGTTATTAACAATATACAATACTAAGTTAATGTAATTTATTTGGAGATGACAGGAAAATTTATTGTAACTTTATATTCTAAATAGAATAAAGTTCTTTTGTTAGTATTGTCCTTTTTGTAAAAAATATTCCTAATTTCTTCATCATTTCTGTGGGTAAGGTCATCTGCTTCTCTATCTCAAGTGGTTAACAAAGTTTCTTGTCACGAGGGACCAAATGGAAATCTGCTCGTTTTCACGCGAATTAATGTTACAAATTCTATACATTTCGTTACAAAATGGCATTCGCTTTCTCCATTATCCTTTACCTGCATTTTCATCAGCGTTCCTTGCGGTTTGCTTGCCATATAGGCGGAAATACAGGCTTACCCTGTTCTTTCTGTCATACAACAGTGGGTTAGGTGACTTCTCTATACCGGTGATTTGCGTACATCCAGAAATGAAAAATGTCACATTACCTTTTGGTCGGAGCTTATCAGCATCTTTAGCTCTTTAATCGTTACGATACTTATGAAGCTTCACTTACGTTCACCATACCACTAAGCCTAGCTCTCCAACCACATGATGCTTGTAGTTTATGCTCCTTTCACGATTGAGCATCTTCTTTTTCAAGAGGAGGTTCATTGTCCGCATCGCTTGGCACCAACCGGTTGCCCGATTCGCACTGATGCGTAGACTCAGATGGCAAAACATCTGGTTTAATAAGTTTTAGAATCCTTTCAGTTTCTTTCTGGAGGAATTCCTCTCCTTTTAAACAATATGACCGAAGACTTTCAGGTCGCACCATTTCAATAATTAGCTGGGTTCCAGCAGAATCAGTACAGAAAACATCAATAATACTTTGTTTTTTAGAGGCAATCTCAGCATCCATGATAGTGCTGAGAAATTCTATTTCTTCTATTTCATCTTTGCCAGCGAAGCCCAATATATCATTGAGAAAGTGAATGAGAATATCTTTATTTTTCTCAGTGCCAAATATTCTCTTGAACGCGAAATTGTTTTTTGGATCGAGAAATTTCGAAAAGGCCATAATTAAATACAATTAGGAGACGAATAATTATACACTATTTTTCGCAAATGTTCAACCTCTGATTACTCCTTATTTTTTGCCCTTCCTGCACGTTTGCGTTCATTTGGATCGAGGAATTTCTTGCGTAAACGTATAGATTTTGGGGTTACTTCTACCAATTCATCATCGTCTATATACGCTATCATATCCTCCAGGGTCATTATCTTTGGAGGAGTGAGTTTTATGGCTTCATCACTACCTGAAGCTCTTACATTGGTTAATTGTTTACCTTTTAGCACATTTATCTCCAAATCATTGTCACGGCTATGCTGGCCGACAACCATGCCACAATATACCTTATCCTGTGGTTTGATAAACATAATTCCCCTATCTTGCAAATTGAAAATTGCATATGCCACAGCCTCACCCTTATCTGTAGAAATTAAAACTCCATTGCGCCTTCCAGAAATTGGACCTTTATGTGGAGCATAACTATGAAATAAACGGTTAATTATGCCCGTACCCCGAGAATCAGTTAAAAACTCTCCTTGATAACCAATTAATCCTCTTGATGGCACTAAAAACGTTAATCTTGTCCTGCCATTGCCAGAAGGTCTCATGTCAGTCACTTCACCTTTTCGGAAGCTGAGTTTTTCCATGATGATTCCACTATATTCATCATCCACATCAATTACTACTTCCTCTATAGGTTCAAGTTTTTTGCCATCTTCTTCCTTAAATAGCACTCGAGGGCGTGATACCGAAAGCTCAAAACCTTCTCTTCTCATATTTTCAATTAACACCCCAAGCTGTAGCTCACCACGTCCACCTACTTCAAACGCTTCACCGCTTGGTGCCAAAGTCACAGTAATTGCAACATTTGTTTCTGCCTCCGCGTATAAGCGATCCTTTATAGCAGTTGAGGTAAGCTTTGTACCTTCTTGTCCAGCAAAAGGCGAATCATTAACGCTTAGAGTAATCGCCATTGTCGGCGGATCAACTGGAGTTGAGCTTACTGCAGTTGTAACCTCTGGTGCTGCTATAGTGTCTGAAACTGAAGCTTCCTCAAGTCCTGCAATTGCAATTATGTCTCCCGCTACAGCTTGTTCTACTGGAATGCGTTTCAAGCCAGAAAATGAGAGCAATTTAGTTAATCTCCCTCGTTCAATTACTTTACCATCGAGGTCAAGCACCTTAAGATCTGAATTGACTTTTGCAACGCCCTGATAAACCTTTCCTGTCAATATTCTGCCAAGAAACTTATCAGACTCAAGTAGAGTGACCAACATAGCAAAAGGTGCATTTTGATCATAAACAGAAGGTTTTATATAATCTATAACCGTTGAAAATAATGGGCTTAAATCTTTTCTTTCATCGGAAAGCTCCTTAGCACACCAACCATTTCTACCTGAAGCATACAACACTGGAAAATCTAGCTGCTCGTTGGTTGCATCAAGGTTAAAAAATAACTCATATATTTCATTTAATACTTCATCAATTCTGCTGTCTGGTCGGTCGACCTTATTGATTATCACAATTGGCTTCAAATTTGCTTTTAGTGCTTTTGAGAGCACAAATTTTGTTTGTGGCATTGGACCTTCTGCAGCATCAACCAGCAGCAACACACCATCTGCCATGCACAATACCCTTTCTACTTCTCCACCAAAGTCTGCGTGCCCTGGCGTATCAATAATATTGATTTTTTCATCACCCCACATTATTGATGTGCATTTTGCAAGTATTGTAATTCCTCGTTCACGCTCTTGATCACCACTATCCATCACTCGCTCTTGAACTTCTTGATTCTCGCGGAACGTGCCACTTTGTTTTAACATGTTATCAAGCAAAGTAGTTTTACCGTGGTCAACGTGTGCGATTATTGCTATATTACGGATCGATTTAAATTCGTTCATTTTCTATCATTTCAAAATTAATTTAGTAATAAGTATACATAAAATACACTTAGAGTAAATAACTAAAGCTGTGCTGTGCTTCCAAGATATTATAGGATTACTTTGTTAAATATTCTCTACTCCCAGGTTTTGTTATGGGTAGTTGTTTTAATTCACTTGGAAGTTCTTCCTCGCTGTAGTTTTTGATGTTCAGTTCAATCAAAGATATGACAGGAAAAGGCAGTTTCGTTTCACTATTTCTCTTTATCAAAGAAGCTTCAGCAACAACTTTACCTCCTTCCCCTTCTGCACATTCCACTGCTTCAAGTGAAGATTTGCCTGTGGTTATCACATCCTCGATAAGTAATATTTTTTCACCTTTTTTAATTTCAAATCCACGGCGTAATTCAAACTTGCCATTAACGCGCTCGCAAAACATTGTCCTTATTCCAAGCTGCCTGCCAATCTCATAACCCACAATTATTCCACCAATTGCAGGAGATAATATTAAATCTATGGAGCTATTTAATTCTTTTTTTATTTTATCTGCTAATAATGCGCAAACTTTCATGGCTCTGCTTGGATTTTCAAAAATTTTAGCGCATTGTATATATGTATTGCTATGCAATCCAGAAGATAAAATAAAATGCCCATGCAAAATTGCTTCTGCTTCTTTAAATTCTTTTATTATTAGGTTATTTTCGTCTAATATCATTTTTTAAGTTTCACTATTACATTCTTTATTAATTATCTGAGTTATGCAAATATCAGACCACACATTTATTGCAGTTTCAAACATATCGATGATTGTATAAATAGGCAAAATCAGTCCCATAATATGCAAAGGAACATTCATCGATACGAGATAACTGGTTGCCATAAAATAGCACCCCATCGGCACTCCAGCGTTACCAATTGCAGCCCCTGTAGCTAAAAAAATCCATATCAACATTTCGCTCAAGGAAAATGCGTATCCGTTCATTTCTGCAACAAACATTACAGTGATTAGTATAAATGCAGCACATGCATTCATATTAATTGTTGTGCATATTGGTAAAATAAAAGACGACAATTTCTTTGGCACCTTTAGCTTGTTCTGCACACAGTCTATGGTTGTGGGCAGCGTTGCACTGGATGATTTAGAAAAAAACGCAAGTGTGAGTGCCGGCATAACTCCCCTTAGCGTTTGAATTGGTGATATGCCTTTATACCACATAAGTAGCGGTAAAATCAGAAATGCCTGTACAAAATTTGCAGACATTATGCAAACAAAATACCAAAAAAGACTGTAGAACTCGCTACCGCCTTTTAATTCGTGCAAAAAACATGTGATAAAGGACCACACAGCAAGCGGAATAAATTTTAATAACCCTTGAGCAATTTTAAGTAGCGTATCAAAAAGTGCAGAGAATACTTGATATAATATATCCTGCTTTTCTTTTGAAAGTGAAACAATAGCTCCACCCATCAAAAAAGCGATCAATATGCTACCAATCATATTATTTTCAAGAAAAACTTGCACAAAATTAGAAGGAATGAGTGATTTTAAATATGAAAAATAACTGTGGTTATTGCTGTTAATACTCCCTATTGTATTACTTATGAAATTTTTTCTTGCTGGATCTATTAACAAATAAAACGATAATGCAACAAACGCAGCTATAATAGTTGTAAGCAGAGTATAAAATAGTGTTTTCTTAACTAAGACTTTGATTTCAATTGAGTCCTTGAGCCCTGAAATTGTGGAAACTATGGATAAAAAAACCAGAGGTAAGCTTATTAATTTGAGCAAGCTGATAAAGATATCACTAAATAGCTTTGCTATTTCAAATATGATTTCATTGTTTAGGTAGTAAGCAACTATTGCAAGCAGTATAGAAAAAAGTATTGCAAACTTGTGCATTGAAAATAAAACTTCAAAGTAACATTATACAATAATTTTGCTGTTTTGGAATCAGATTGATAGACAAAATAACTTTACAGATTAGGGAAAGATAAGAGGATGTGTTTATTCGGAGACAGTGTAAGATTTCTTAATTTAAATTTAGGTGCACTTAGCCCATTCTGGTGATAACAAATTGGAATAGATAAGATATGATAACTAACTCTTCTGCGAGTATATAGTTTTGCCGGACACAACAGTACGTACTACGTGTCCTTTTACTTTGCGACCATCGAAAGGAGAATTCTTTGATTTACTAGCAAAGTTGTCAGTTTTAATTTCCCATTCATGATTGAGGTCAACTAAAATTAAGTCTGCAGCAAGGTTTTTTTGTATACGACCACGTGGTATGTGTATTATATCTGCAGGCTTATATGTCAATTTTGCAAGCACATCAAGTAGACCCATTTGCCCACTGTGATAGAGTTCAAGTGAAAGGGGCAGCATTGTTTCAAGACCAACAATACCAAATGCAGCATTTTCAAGTGGTAGATCTTTAGAACTACGATCATGCGGAGCGTGATCAGTTGCAATGCAATCAATCACACCTGTCTTTAAACCTTCAACCATAGCTAAACGATCTTCTTCAGTGCGAAGCGGCGGATTCATTTTTGCAATTGCTCCATGTTGTTTTACTATATCTTCAGTCAAAGTGAAGTGATGAGGGGTTACTTCGCACGTAACATTTAATCCCAAATCTTTTGCACGTTTAATAGCATCAAGTGAATCTTTTGAAGAGACATGTAGAATATGGTAGTGCACATTTTCCATATCCTTCATTAGCAGTATATCACGATTTACCATAACCGATTCTGACGCACTCAAGATCCCCTTTACTCCCAATTCTTCAGAAATTTTACCTTCGTTGATTGCACCACCTGCTGATAAATTTAAATCTTCTGCATGTTGAGCAATAGGAACACCCAGCATGCTTGAATAAAGCAGCGCCTGTCTCATAATCATTGGGTTCATAACTGGCATGCCATCATCAGTGAACCCAACCGCACCTGCTTCCTTTAAAAGTGCCATTTCAGTCAACTTTTCTTCCAAAGTGGTGATTTTAGCGTAAAATTCAACGTTTACATGTGAAGTTTCAAGTGCTCTATATTTCAAATATTTAGCCAAAACAACGCTATCAATTGCTGGAATAGTGTTTGGCTGACAAACTACAGTTGTAACGCCTCCTGCAGCTGCAGATTTGCTACCTGTATATATAGTTTCTTTATGTTCCTGCCCTGGTTCACGAAAATGTACGTGAATGTCAATAAGGCCTGGCATTAGAACAAGCCCTTTACAGTCTATTGTTTCATCAACTCCACTTGTTGAAAATAATGATTCGCCAAAATCAACAATTTTATCCCCTTCAGTCAATAGCGAACCTTTTATATCAAGTTTAGTTTCTGGGTCGATAATACGAGCATTAGTATACGCAATTTTATAGCCTTCCTTTTGCCCTGTTTGTAACAAATTCCAAGTCTGTGTCATTATATTTGAGTATCGATTATGCAATAAATCTAAAGTTTTTTTAATAAAACACAACCAAATTAAAACACAGACTAAGAGCTGTCTTGAATTAAAATTATCCCAAAAACCCCGCCCTTATAACCTAGTTAGCTCAGTTTTAACGTTAATGTGTGAAACTCTTAGCTCTGTTGGAGGATTTTCCAGTTGAATATCTAGCTCATTCTGCATGTTCGATAAACAAATTAAAGCTGAATCAAAATCTTCATCGAACTGTTTTGCTTCATGTATACCATCGATTATTTCCTCTAATTCTTCCACATCATCCATTTCTTGCGGCGCACTTTTTAATATCGCTTTTATTTGGTTTAAGTTTTGACGAATTTTCTCCTGATATCCAACAATTCTCTCTTGATATATATCAATCATTTTTTGACATGCGTTGCCTCTAAATGGATGTTCTTTTTTCTCTTTTATGTAAGAACTTTGAAAGTCTTTACAGTTAAGGATTGCTTCTCTATGTTTTTTTATGTCATTAATTGCGCTGATTATCGACTTATCTATTTTCTTCAAATTTTCTTCCCGTTCTTCTCTTTTAATTATACTTTTGGATTCATTTTTTATCTGGTTCATTTTGTCATACAGGTTTCTGCATTCTTTGTAAGATGCCATTGGTTGTAATATTCCTTCTTTTACACCTTTATTGTAAAAATTCTTCAACTCATCATTTGATAGTATTGTTATAGCATCTTCCCTTTTACTCTGTGATTTAGGATACTTTTTATTCAATGAACTAACATGATTTAACAAGAAATCTTTAACTAGCTCTTCCTTTTTAACTTCAGCTAATTTTTCTAGTGTTTCTATATATTTTAGAACTTCTGCAAAGAGCTGTCCACCAGATGGAGCAAATCCTTGAAGTGGTTTACTCTGAGCTTTATAAAAATCGGTTTGTAAAAAATCTTCAGCTTGTTTTTTTATTACTGAAAGTTCATTAAAGGCTTTTTCTGGATTGATTTTTCTCAAAATACTAATAGCTTCTCTAATCGCTTTTTCTCTCTTTTTATCACCTTGTTTTTCATTTAATATTAGACGTTCAGCTTTGGTAAAAGCATCACCGCGATCACTCTTTGCAATGTTACAAACGATGCTTTTTACAACTTTTTCGGTTGCTGCATAATCTATTTCCTTTGCAAAACAGTCAACAAATGATTGCCAAACTTTTTTATTAACAAGCTTACTTGTCTTATTTTCAAAATCTTCTATATCTTTGAATCCCAAAATAGTATAGAGATTTTTTTCGATTATTGGTTCGGCATGTTGTTTTGCCACTTTACCTTTTATATTAAATGGAAATTTACTAATCTTAGTTGTACCCACAATGTTACCTCAATATTAACGCTATCTATAAAAGTATAAAGATTTAATATTTAATTTTTAATTAATGCCAGACAGCTAACTATGGGAGCATTATGCTATAGCTGACCCAAGAAAGATTTCCCTACGTCATACCGCGATTCATTCGCGGTATAGATTCCGCTAACGAGTAGCGGAATGACGAATTTGTTGTTTTTCAAATTGTAGGTAAACCTAAGCCACTTTAGCTATAGCATCAATAGCAAGTGTCAATTAACACTTTAACTTCTTACTTGTCATCAGTAATATTGTTTATATAAAAACTATAATTTTTTATGCCTGAACTTGGGAATATATTGCTATTGCTAGCCTGCTTATTGTCTTTGACATATTTGTTTTTACCGCTTAGTTCTTGTCGGTTTATTACCACTGCCATATTTTTTTGTGTATCAACATCAATGGCTATTTTGATCTACTGCCACATTACAAATGATTTTTCACTTGAAAACGTATACTACCACTCACACACAACAAAACCTTTAATCTACAAGATTTGTGGTGTTTGGGGAAATAAAGAAGGGTCCATGTTGCTTTGGACCTTAGTGCTCACCATGTATTTATTACTAATGGATATTTATATACCTTCTGTCATCCCAGTGCTTGACTACTTGGATCCAGACAATTTAATTGCAAATGAGTACATCAAATGGCAGTATAATAAAAACTGGATTCCAGTGTCAAGCACTGGAATGACACCAGAACGAACTAATGGTAGTAAATTAAAAAAAATATCTCTTATCACCCAAGGCTTGATTTGCTTTTGTTTTTTACTGTTCACTTTACTTGAATCCAGCCCCTTCACTAAAATGCCAAGCGTTGAAAAAGATGGATTGGGTTTTAATCCGATATTGCAAGATATAGGCCTTGCTATTCATCCACCGATATTATATTTGGGGTACCTTGGATTTAGCGTTCCTTTTTCGCTCTCTATAGCTGGATTAATTGCAAAAGTTGAAGGAAATGTTTGGGCTAAAATTGTCAGGCCTTGGGTACTTATTTCTTGGTCGCTGCTCACTTTGGGCATCAGCTTAGGTAGCTGGTGGGCATATCGCGAACTTGGGTGGGGTGGATTTTGGTTTTGGGATCCAGTGGAAAACGTTTCTTTGATGCCGTGGCTAATTGCAGTAGCGCTGACACATTTGTTGCTCGTGGTGCGAAATTTCAATGTTTTAAGGAACTTTGCTATTTTACTTACGCTTACAACTTTTATATTGAGTGTGACTGGAACATTTCTAGTCCGCTCAGGAATACTCACCTCAGTGCACACGTTTGCAGATGACCCAAGATATGGACTATATATATTAGCTCTACTTGGTGTAATTACAGTCAGTAGCCTTGTAGTATTTATCGCATTTGCAAAAAAGAATAGATCTCTTACACCACCACCTGTCATCCCAGTGCTTGGCACTGGGATCCAGGAAAAAAATATAGAGGGACCTAATTACACACCAAAGCAAAACTTCTCTGTTTTCTCCCGCTTTACAATGATGTTAATGAACAATCTATTATTTATCACTGCCTTTTTCATTGTGTTCGTTGGCACTTTATACCCTACAGTGCTCGAATATTTAACCGGTGAATTAATTTCAGTTGGAGCACCATATTACAATTCTTTGTTTAATCCTATTGCACTGGCTATTCTAGTGCTCACCATGATCGGGCAATACTGCAGTTGGCAGGGAAATAGTCTATTGCCAATATTCCGCGAATATAGATTTTCATTCTGCAGTGCTGCAGCTATTTTGCCGTTTATCTTTCACATGGAGCTAATAATTGTGCTATCAATTACTATCTCCATAGCATTATTAATCTTTGTTTTAGAAGCATACAGTAAAAGAATTCGTTTATTTAAGAGCGAATCAATTTTATTAGCAAAAAAAGTTTCTAAATCCTACTATGCAATGATGGCAGCTCATGCTGGAGTGGCAATTCTAGTGCTTGGTATAGCATATTCGGTTGGTTGGCAGGAGAAAAAAGAAAATTACTTAAAAATAGGGGATAGCATAACAGTCAATAAATTTAAAGTTACTTTACGAAATATTGAGCTAATAAAAGAAAAAAATTTCCATGCAGTGAGGGGTACAATGGATATCAGGAATTTGCTGAATAATAAGATATTAGGTGAGATAACCCCTGAATATAGATTTTACCTTGTGGAAGGTCAGAAAAATGTTGAAAGCAGTATCTACCACAATTTGCTTTCTGATATTTATGTTGTAATTGGAGAGATTGATAAGAGTAAGAGCAAAATCGCAGCCAAAGTGCACTATAAACCTGGAATGTCTATAATCTGGCTTGGATCCTTTCTTATCGCTTTTGGTTCGCTCCTTGCTGCTTTTCCTTTTAGTAAACGGGCGAAGGTTGTCTAGCTGTCGTGGATTTATTAACAACGCTCCTAGGTCCAGAGTGCAATATATGAGAAATTACCGGGCTATAGATACTGATTTGCAAAGGTTAGAACCAAAGAAAGTTATATTTTTTTATTGACAGACCTATATATTACGATATTCACTAAGGGATTAGTGAGTGATGGTTATACAATATGAATGGTGAGGTATCAGGCAAGGAAGAAGTTATGCACACTCCTTACAGCGATTTGTGTCAAAATCTTGAAAGTAATGCACAAACTCCTCTACAGCACTCCGATGATTCTTGTACAAGTGATAACAGTAATAATCATAGGTCAGGTGATTCAGATTCAGAAGAAGGTGATGGCCATGATTCAGGTATTAGTTCCGATGATGAGGATAACCGGACAACTGATACAGAAGTACAATTAACTAATGATTCTCTTGATAGCCAAAGATATACAGGAATATGCATTCCAACACCAACTGATGGTTGGGCAGGTGAAAATAATCATCAGACTGGTTTATCAGGTGATTTGCCAGACGTGAGTAATAATCCACAAATTTTTGAAAGTACTGATTCAGTAGAGCATAATTCTACCTGCAATGATCATGTAATTTGTGATTCAGGTCACAATTCTGACGATGAGGATCAGATTCCAGAGGACTTTCCTTCAAGGAAACGAGTACGATCGATTGAAATTGATCAGTTTGAACCGTTGTACAAGAAGAGGAAAATAGAAGCACAAAATAATCAAAAATATACAGAAAATGTATGTAATCCAACAAATGGTGGTTTGTTAGGTGAAAGTGATAATCAACAGATTTCTGAAGATACAGAAATAACTTCTGATTGTAATCCAGATGATTCAGATCCAAAAGGGAATGAGGGCTATGGTTCAGATGGTTCTTGTGAAAGTAAAGAAAATTTGACAAAGGGCGCTGGTGGTAGTAATCAGACTTTTGAAGGTGAACAGAAAAGCTCAGAATTTCCGAAAGTTAACAATTGGTCAGATAGTGATGGGAACTCAGAAGACAGTTCGGACTGTGGTGATGATAATGTTGGTCATTATGATACAGATTGTGGTGAACGCTACAGTCATCTAAGTTTTCATGATGAAAACACAAACATAATAAGAAAAAAAGATTCTTTTTTTTTAGCCCAAATAGAACTGAATAAAGCAGAAAGGGAGAAGTATGAAAATATTTGGCAAGAAATGGACAAAATCCTTAGTAGTTCACATGAAGTTGGTCTATGTGAAGATGATATTGAGGAGTTGAAAGGGAGACTTGATGAAGTTATAAGCCAAGCACTGGAACAAAGAATTATGTTCACTTTTCCATATAGAGACGGCGAGTCCTTTGTAGACTGTATAATTAATACAACACAAGAACTATATTGGGTCGATTCTACTGAGAATTCTAGACTTCTAGAGGAGAAAAAGATATTACAAGTAATATCGGAGGGTGCAACTTTAAATAAATTTACTAAAGAAAGGTACGATGATTATGTAAATTGTATTTACAGAGAAAAAGAGATTTTAAGTCAAAGGAATAAAAATATTTTAGGACTTAATAATTTAGCATATGAAAGTATTGTAAACAAAAGCAAGCAGACTCAAAATGTATTAGGAGTAGACAAGGATAATAGATATTTTTGTATAGAGTACTCGCAAGATAGTATTGTTGAAGTTGCAGAAATCCTAAACAATGAAAAAGCCAAAGACTTAAATTTAAGAGTTGGCATACTCAAAATTGGAGAAAGTATAGTAAGAGTTGAAAATGTAGAAGAAATAGGGGAAAAAAGAAATTATATGGATGTCTCAAAAGGTGGTATTGAAATGTCTTTTACTACTGAGGTAGGAAAGATAAGTGTTTATCTAAGTCCTAGTGAGAAAGGCAGCAATAAAATAAAAGTGGAGATTGATGGGGAAAACAGAGCAAGGCTTAATGAGTTAAAAGATAAGGGAAAAAGTTTAGGGGAAAACTGTCTTTTAGGAGGAAAAAGTGTTGAGGAAGCTATAGAGCACGAAAGTTTTGAAAGGTATGGCAGTGTACCTAACACTGCTATGAAGGAACCTAGCTTAGATTGCGTTGCTAACATAACAAGGGGGGGATAAGCTTGCAGAGATAAAATGATGGGCCAAATTGGCAGTATTTCGCTTTTGTAATGTACTTCAAAATGGTAGTATGCAAGCTAGATAGAACTTAATTGACAGACAAGAATTAACTGATGGAAAAATTGACATAATCAAACAATCACAGAATAAACTAGTGAATTTTTTGAAAAGTATATAAAATTCAAGTTTAAGTAAATAGCATGGCACTTAGACTCATTCCAGATAACCTCAATATCAAGTTTAGTAAATATAGAAATTTGACAGCACTCGTTAGCATTATTCTTATCATCTTTTCAATGCTCATTGTTGTACTGCGTGGAGTGAACTTAGGCATAGACTTTGCAGGCGGAATTTTGATAGAGATAAAATCTTCAGATGAGAATCACTCTATTCTCGATGCATTAAAAGAAAATGGTTTTACAGTGCAGAGTTCAAAAGCGGGTGATAATTTAGTCATGCGTTTTAAAGATGAAGGAGATGAAGATAAAATCAAAAAGATAAAAAGCATACTAGAAGAAAAGCTAGGTAGCTCAATAAGCTATCGTAAAATAGACTATGTTGGCCCACAAATAAGCTCAACACAAATATTTGAAGGAATGTTATCCATGTTGATCGCGATTGTTGGAATATTTTTTTACGTTTGGTTTAGATTTAATTGGCAATGTGGATTCAGTGGAATAACAGCACTGATTCATGACGTGATTTTAACTGTTGGTTTTATTAGCCTAACTGGCATTGAGTTTAATATTTCATCAGTTGCAGCTCTCCTCACTGTCATTGGTTATTCAATCAATAACTCAGTAATTATATACGATCGGATTCGAGAGTATTGCAAGAGTGGTAAAAGTGGGCGGATGAGTGAGATAGTAGATGCAAGTATCAACGCTACATTATTTCGCACTATATTAACTTCTGGTACAACCCTTCTTGCTGCTCTTCCTTTGGCATTAATCTGCACAGATGCAGTGAAAGACTTCAGCTTGATCATTTTTTTTGGTATTTTGATTGGCACTTGTTCTGCAATATTTATTTCTGCTCCTATATTGACCTACAGAGCTTTAGATTGTAGAAGTGTTTAGTCGCGGTATAATATCAACTTATTATCTCTTATAGTGAAATGAAAATACCTTAAAAAGCTCATTCCAAGTAGTGAATGAGACATAGAATGAGTGTTAACGCTTGCCTGTACATCATTAATCAAAAAATTTCCTATTTTAACTTGAGGTATTTGAACCACTCCAGCTTTTATTTGACCTTTCGCAGTTTCATATATTTTAAAATCCTGAACGTATCCGTTCAGCGGAGTGGCAGAATAAGGTAGACAAGGTGATCTAAAAAGATAA
>NODE_5_length_28894_cov_730.851104
AATCCTTACCTTTTAATCTGCAGATTGGCGAAAGCAAATACAATAGCTTCACTGTCATGATAAAGGGGCTGGCAAAGCTTGTCAAGAAATTTTCTTATTTCATTTAAATTGCTTGTAACCTTCTTATACACTCATCTTTACCAAGAATCACCATGATATCAATGATTCCAGGTGCATCCATTACTCCAGTTATAGGGGCGCGTAATGAGTGGTATACATCGCTTATTTTCATATCGTGCAATTTTGCACATTCCTTGATCTGAGAAGATAAAAAACCCTTATTCCAATTTTCATCACCGATCTCTGACAGAAATGACGCGAGTAACTTGATTATATCGAGGTTAGATTTGACAATTTGCTCAGCCTCTTCACTTAAATCAAGTGGCGGATCTTGAATATAAAATTTTGCTAAATCCAATAATTCGGTCAGGTAGTTTGCTCTTTTTTTTAGCTCTGTCAGTCCCTGCAGTAAATAGCCCTTTTTTTTGTCAGTTAGAGTATTTTCTCTAAGCATTAGAGTCAGAATATCTTCATTGCTCATATTACTAATATAGTGGTTATTCAAATGCTCCAGTTTTTTGAAATCGAGCCGTGCAGGTGAACGACCAATACTTTCTAAATTAAACCACTCTATTGCTTGCTCATCGCTAATAATCTCATCGTTGCCGTGACTCCAGCCAAGTCTCAGCAAGTAATTACGCATCGCTTTTGGCAATATTCCCATCTTTTCATAATCGCAAACGCTTGTGGCACCATGCCTTTTGGATAGCTTATTCCCATCTTCCCCATGGATAAGCGGCACATGTGCAAAGCGTGGAATGTCAAAATCAAGAGCCTGGTATATTAGCAGATGTTTAAAGGTATTAGTGAGATGGTCAGAACCGCGTATTATATCAGTTATTCCAGCATCATGATCGTCAATTACGACAGCAAAAATATATGTTGGAGTGTTGTCAGAGCGTAAGATCACTATATCATCAAGCTGGTTGCTATTTACTTTGATTTGGCCGTATATTTTATCATCAATAACGATCTCTTGTGAGTCTGGCACTTTGAAACGGATAACTGACCTCACACCCGATGTCATTCCAGCGCGTGACCACATATTTTCTTCTGGATCCCAGTGTCGGCTACTTGGATGACAAGAAGGAGGTTTTGTAGTACATTTATGCTTGTATATCTTGCCCTCTTCTCTTGCTTTTATTTTCTTTTCTGCAACTTCATCCTCAGGGCAATAACAGTGATACGCCCTACCCTTCTCAACTAAAAGGTTTGCTACTTCTTTATGCCGCTCTATTCTTTTTGACTGATATACTATTTCCCCATCATAGCTCACACCGAGCCATCTTAGCCCTTCTATAATTGCATCAATTGCTTCTTTCGTTGAACGTTTTCTGTCGGTGTCCTCAATTCTTAGCAAAAACCTGCCACCATGATGCTTTGCATAGAGCCAATTAAATAACGCAGTACGAGCCCCACCAATGTGCAAAAACCCTGTTGGTGATGGAGCGAATCTCGTGACTACGTCTAGCATGTTATTGTTACAGTAAAGTATAGGCTATGATACCTAAAATCCACGTTTGTAACAATGTAGAATTTATTTATCCTGAGAGATTAAATTTTCTTTATTTTTAATAAATCGTGTTGTATAATTTAGTGTTGGTTAAATATAGCGAGGTGAGTTATGTATGAACTTGTAGATATAGCAAAATTGCTTTCAGATAATGAAGCTAATATCAATTGGCATTACACCGGCCCATTTGATAAAACAAAACAAAGAATTAGGGGAGATAATCTCCTGCATTTAGCTGCAAAAACAGGAAAGGTTGATAAGTTTTTATCTATTTTCAAGAAAAGTGTTGAAAGTAATGTTCATTTGTTAGAGTACAATAAAGATCATGAAAATCCATTTCATATAGCAGCAGAAGTGGGGATATTACCAAGTGTAGTAAAAGGAATATTCAAGCATTTGGAGTCTGAAAAAACTAACCCAAATTGTGATCCGAAAAAATTAGAAAATGTCAAAAATTATGTTAAAGAGGCATTGTGCAATAGATGTGCGCTAGATCAATCTAAAAAGACTCCTCTTGACTGGGTTAGTAAGACAGTCAAAAAAGAAATAAAAGAAATCGCAGGCATAAAAGACAGCTTTATATGTAACCAGAAGTTTCGCCTATGCTTATATATAGTAGGAGCGATAGCATGTATTGCTGCTTTATGTTTGTCTTTATACTTTTTATTTTTAGTTTCTCAGTCTCTTGCATTGGCTTCGATGGCTGGGATAATTTCTGGTGGGGCTGCGTATCTGTCAGGCAAAGTATTTAGTGAGATACATGACTTGCATGACGTGAGCACTCCAGTAGAAACTTTTAGTAATGAGGATCTTGCAAGGATATAACAAAAAATTGCAGGCAATGATATAGAAATTTACTTTCTCAAGCTAAGAAAGTATACTGATAAGATGACGGAAAAGAAGTACAGTAAGATTTTAATAGCAAACAGAGGAGAGATTGCCTGCAGGATTATCAGAACTGCCCATAAGATGGGTATATCTTGTGTGTGCATATACTCGGATGCAGATGTAAATTCTGTGCATGTAAGGCAAGCAGATGAGTCAAGATATATCGGCCCTTCGCCTTCTTGCCTCAGTTATTTAAACATTGAAAAAATATGTGAAGTAGCAGTTGAAACAGGTGCTGAGGCAGTTCATCCTGGCTATGGTTTTTTAGCAGAAAATCCAGATTTTCCACGTGCTCTTCAAAAACATAATATAGACTTCATCGGCCCCAGTGCAGAAACAATAGAAGTTACAGCCAACAAAATAACAGCAAAAGAAGCGGCAAAAAAAGCTGGAGTGAATGTAGTGCCAGGATATATGGGTAAGATCAGCGATGCTGCCCATGCAGCTCAAGTTGCTGAAGAGATCGGTTTTCCCGTTATGCTTAAAGCTGCATCAGGCGGTGGTGGCAAAGGAATGCGAATTGTAAATTCCAAAAAAGAAATTGAACTAGCATTTACATCAGCCACAAATGAAGCAGAGAAAAGTTTTAAGGATGGCAGTATCTTTATAGAGAAATATATAGAGTTGCCAAGACATATTGAAATACAAATCATAGCAGATAAATATGGCAATATAGTTTGTCTTGGAGAAAGAGAATGCTCGATACAAAGGAATAATCAGAAAATAATAGAAGAAACGCCAAGTCCATTCATTAGTGAAGAAGTAAGACAAAAAATGTATGTTCAATGTGTTTCTCTGGCAAAGCAAGTTGGCTATTTTTCAGCAGGCACTGTTGAGTTTGTTGTAGATAAAGACCAAAACTTCTATTTTCTTGAGGTAAATACGAGATTGCAAGTTGAGCATCCAGTAACAGAATTTATAACTGGAATAGACATAGTAGAAGAAATGATTAGAACTTCCTGTGGAGAGAAATTGAGATTCAATCAGGATGATATTAAACTTACTGGTTCTGCAATAGAAAGTAGAATTTGCGCTGAAGACCCATCGAAGAAATTTTTCCCTTCCAGCGGAAGAATAAAATATTACGATAAACCGGGTGAAAATGATTATGTAAGAATAGATGATGGAGTTGCTGCAGGTTCAGAAATTAGCATGTTCTATGATTCGATGATTGCCAAAGTGATAACATATGGAAAAGATAGAGTAGAAGCGATCAGCAGAATGCAAAAAGCATTGTCTGAATGCTATATAGAAGGAGTAACAAATAATATAGAATTTCTAGAATCCATCTTCCATCACCCAAATTTTATCGCAGCAAAGCTCCATACGAGATTCATTCCAGATCATTACCCTAGTGGGTTTCACGGCGATTTTGTTACAGAGGAGTATATTAAAATATTTATTTTCACTGCGTTATATGTTCATTTGGAAAATGAAGAAAGGTACCATCATAAAGCAGTGAATGAAACATCTCAGGTGTCATTCCAGTGCGTGACACTGGAATCTAGTAAAAAAGAAGGGGCACCAGTATCAGCTACTCGGATGGCAGGTGACCGTGCAAGAGATTTATTCATAGTGAATATAAATGACAATGAGTACTCCGTAAATGCAAAATACCAAGATAATATATTAATAACGGTATATAATCACAATAAATACTCCGTTATAGGCAAGTGGAAATCAAGTTATAGATTGCTATATATCACAATTAATGACGATACCAATATAGCACTTAAAATAGAAAGACAAGGCAGCAAGTACTTCATAAGACATGCAGGTATGAAAGCTGAGTGTTGTATATTAAAACCTCATGTAGCTGAATTAAGTAAGTTAATGCTAAATAATGAAACAGAAGGGATTTCAGCAGATGCTGTAAAATCCCCAATATCTGGTTTATTAGTTAAATTGCACGTAAATGTAGGAGATCAGGTGGAAATAGGACAACCTTTATTTGTGGTGGAGGCAATGAAAATGGAAAATATCATATGTGCTGAAGCAGCAATGGTGATAAAAAATATTCCCGTTCAAGAAGGAAAAAATGTGCAGATTGGTGATGTAGTCTGCTTCCTTAAATAACACAAGAAGTATAAACTTGACCCAAACAAGATAAATGAAAACACTTGATGAGCTATGGCAATGGCTATCGGTATGTGCAATAATAGAGTAATTACACCTAAAATGATCTGAATGACGACGGAGAGCAGCATAATATATACCGGTTTTATGCTAGCATTTTTTACTGTGAGTATTACTACCAAAGTTAGTATTAGCAATGCCAGTGCTCGATGTATAAATTGCACTGTCGCTCTGTTCTCAAAGATATTCAGCCATATAGGCTGTAAGAAAAATAAATCTTCTGGAACGATTTGTCCGTCCATTAGTGGAAAGGTATTGTAAATCAAACCAGCATTTAATCCCGCAACAAATGCGCCGAAAATTATTTGTATTACAATTAGGACCAAAATCATCCTTGCGTAGTATATAGTGTTACCACTAACCTTAAGTTTTGTTTGTTGTGGCCTTATCTGATAATCAAAAAATTGATATGACAATAATGCAAAGATAACTAATGCTAATAATAAGTGAAGTGCGAGCCTATAGTGGCTAACATGAGGCTTGGCTACCAAGCCGCTTTTTACCATATACCAACCAGCAAAAGCTTGTAAAGCTCCAAATAATAATGCCACAAATAGCTTTATTACTACCTTTTTAGATATTTTTCTTCTTAATATGAAATATATAAATGGCAGGACAAAAACTAAACCTGTTAGTCTTGCAACCAATCTGTGTATATATTCTATTAAGTATATAGCGCGAAACTCCTCCATACTAATACCATAGTTAAGTGCTTTATATTCAGGTGTAGCTTCGTATTTTAATTTTTCTTGTAGCCAGTCTTGTTCACTCAGTGGTGGTAATGTTCCAGTAATTGGTTTCCACTCCGTGATTGACAATCCTGCTTTTGAAAGTCTGGTAAATCCACCAATTCCTACCATGAGAATTACCATGACCGAGCAGAGAAAAAGCCAAATAGCTACAGGTTTTGCTTCCATAAACCATGCTGAGTTTTGTTCCATCGCTCAGGGTAAAGAATAAATTCCCATAAGGCAAGAAAAGCTGCAACACTATGTAGCAGACTATAGACCGGAAAAAATATCGATACTATATAAAAATAAAAAGGCATCTTTTGCTGTTTGACAGCTATTACCAAAAGAATCAGGTTAGTAACGTATACCACTACAAAGTAGTACAAAAATAATTCATTTAAAACTTTAGTTAATATCAATGAAAGCAGTAAAAATGGAGTAGTAAAAAATAAAAAAGCTGCAGAGCCAACAAAAAGATTCAATAGCAAAATTCCCTTAAATCCAGTGTGTTTATAAAGAGACTTTATATTTTTTAAATGAACAATATAAGTTTGCATATAGCCTTTGATCCAGCGCGCTCTTTGCTTAATCCAAGCAAATACAGCAATTGGTGACTCTTCCAATGTTTCTGAGTCAATCATCCTGGTTTTATATCCCATTTGCGCAAGTCTCAAACCGAGGTCAGCATCTTCGGTAACACTATAAGCATCCCAGAAAAACATTTTTCTTAGAATTTTTACTGAAAAATGATTACTGCTACCACCCAAAGGCATTGGCATGTTCATTTTTTGGAATCCAGGCAATAAGTATTGAAACCAGTTCATATACTCCAGAGAAAAGGATTTTGTGAGAAAATTACAATCACAATTATAGTAATTTAATTTCGCCTGTACACAGGCTAACTTATCGTCGCCCTTATTAAATTCAATCAGTGCTTTTTTTAACTGCAATGGGTCTGGTTTATCGTCCGCATCATATATTACTGCATACTTTCCTCTAGCAAAGCTCATAGCATAATTGCATGACTTGGCTTTTGTTCTAGGCAAAGAATGAGGCACTTTTATTACTTCAAAATACTGCGGTAAAGTGTACTTTTCTATAGCTGCTAGCGTTTCTTGGTCATCACTTTCTACCTGAAGCTTCACATCTAATTTTGATTTTGGATAATCCAAACTTTCAATGCTTTCGATCAATTGCTCTATCACTGCACTTTCTTTAAAAGCAGGCAATAAAATAGTATATATAGGAAAATCTTCTTCATTCAGCTTACTATAATCCACTTTTTGATTAGAGGTTTCACATAAGTTAAAAATTGTAGCTATAAACTTGAATAAATAACTAGAACATCCGATTATAAATATCAACATCAAAGCAAAATATGTATATTTCTCTGTTAGTGTTAAAATTGAAGTTACAATAAAGAAAGAAGCAAAAAATATTGAGCTTAGTTTAATGCTTTTAGCTGAAAAATTAGGATTCTTGTAATATAAGTAGTTGCTTGCAAATTCTGAAATACCAAAGTGCGAGTTAAGAAGATTTAAAATCTGTTCGCTATCCACTTTTATTAATACATAGTCAATACCGTAATGAGCTTCGACCCAACGGTTGATATCTCGGCTTGTGTCTTCAACCATAAAAAAAGTAGTATTATTTAATTTTTGCCAAGGAATTATATTAAATTTATAGTAAAAAAGTTTCTCTTGCTCTTTGCATAAACTAGAATCAAACTTAATTTTTTCTACATTATCAGCTTGAAGTATAGGCATTAAACCTAATGCAATTTTTTATTTAAGTCACGTGAAAATGAAGATATGACCTCGCTACTACGCTTATCATCTTTACGTTCATGCATTATTTTTTTTACAGCATCAGCAGCTATACTCGCTGTGTTAGCCTGTAAATCTCCAAGAGCTTTTTCAACTTGGTCAGTGACTTTCTTCAAGTTAGAATGGGCATTGTCATCTAATGTCTGATCTAGCTGCTGTCTATTGTGCTTAATGATACTATTAGCTTTATCAAGTGCTTCATTCATCATTTCATTAACTTCTGCATCTAATTTTTTGTATTTTTCAGAAGATTTTTTGTAATACTCCAACATATCTTTCCTGAATTTTTCAGTTTCTTCACTTGAAAATTTGCTTTTGTTACGCTTATTGTTAAGCGCATTTTTTATCACTTTCTTCAGCAATTTATACGAAAGAACAAAGCCTACCAAGAAGGCAAGACCGATAATCAGTGATGTAGACATAAAAACCCCTAAAATTCTTTGGACACCAAGTCAGCAATAAATTCCTCTTCAATTTCAGAATTGGTCAATTTAGTATAATAAATTAAAGCAATACTAGTAGCCATTTGTTTTAACTGATCAGTATATTCAGATTTAAATTCTGCCACTTTTTCTTCAATAAGCTTGCTCATTTTTTTGTCTTCCTCTTCTAATATATTCTTAACATTAGCTCTCATTTCTTCTACCTGAGCAAGTGCATCATCTATGATTTTTTTTGCCTGTATTCTAGCTTGGTTTAAAGCGGCATTATACTTGGCAATCTGCTCTTCCGTGAGTCTTAAAAGATGAACAGAACTATTAAAAGAACCCAATACTTCTTTACTTCTAGTGCTTATTATTTTATCTAACTTTGGTAAAAATAAACAACTTACCACGAAAAAAAGTGAAGAGAAAAAAATTAAAAACCAAAAAACTTGAGAAAAGAAGGTTGAAACATCAAGCTGTGGCATCTGTTAAGCAGCAAATATTAATAACATTGCAAGTACAAACGCAAGCAATCCCATGATTTCAACCATGGCAGCACCAATATAAACATAACTTTTCATTTTACCTTCTGATTCAGGGTTTCTCGCAATCCCATTTAACATAGCAGAGAAGATATTAGCTATACCTAAACCAGCACCGAGCATTCCAAACACAGCTAAACCAATTGCTATAAACTTTAAAGCTACTAAATCCATATATTACCTTTAATTATTTCTTTATAATATAATTGTAAAATATTCTACAAGGAAGTCAATTACTTTACTGCATCTGACAAATATACACATGTTAATATAGTAAATATATAAGCTTGTAAAATTGCAACAAATACTTCAAATCCTATCAATGCAATTATGAACAAAAACGGCGCAGGAGTGAAAAATATGTTCATATTTACAATAAACCCTGCTATCACTTTGATGATTGTATGACCAGCAATCATATTTGCTGCAAGCCTTATTGATAGGCTAACCGGCCTTACTAAATAAGCAAACAACTTAATAATAATTATTATAGGTGCAAGCCACGAAGGAGTTCCTTTTGGTAGCAATATGCGTAAAAATTCTACTCCCCTTTCTTTAAATCCAACAATCGTTATATAAATAAAAACCACCATCGATAAAGCGAAGGTGACTATCACATGACTTGTGACCGTGAAACTATAAGGAAGAACACCAACCAAATTACATGATAAAATGAAAATAAACACTGTAAATATCAATGGAATGTGCTGCAAGCCTTTGCTTCCAGTGTTATTTTCTATTATTGAAATAACAAAATCATATACATACTCAACTGCAGCTTGCAAATATCCTGGTATTACTGCCCCCTTCTTTATTCCAAAAAGCAAAAAGAGTATCACCAATATCACCGAAATCATCATGAAAAGAGATGAATTGGTAAAGCTTACGTCATACCCAAATAACCTAGGTAACTCTATTACCGTATATACTTTAAACTGTTCCAGCGGATTTAATGCCATTTTAATCTGAATTATAAACAGTAAATAAAGTATGAATTTTATAGGACAAAGTCAAGAATTAAGATAAGGCTCTGTATTATTATAACATTAACATATTAACAAAATATGTAATTAGAATGTTAATTACAGTCAGCTCTGTATTTTAAAATTTACTAATCTTGTTAAATTATTCAATATCTTGACTTAATATCTTATTTTGATTATAATTTAATTTTTAGTGAGGTATATAATGAACGAAATAGATTTTATTAACACTAATCATCCTTTAAATTTGGAGCAGGAATTTGGTAACGGATACATCGAATCAGTAGATTGTTTCCTTGACGAAGATACTCGCGATTATTACATAGGACTCAACAATGCAATAATACACTTCTTTTTTGATGGTAACATTGATGAGGATGCCTGGGATTATGAAAGTCTTAAATTCTTTCTGGAGATAGATTTAAAAGGTGATATAGAAAAAATTCTTTCTCTTCGCAAGAAGATATAAAGTTACAAAAGCTTCTACATCATAAACAATGATGTAGAAGTATTCCACTACAACAAGCTTTAAAAGCACTACATTTTATATTACAATAACTTTTTTGTTTCTTGTTAGATCGATGAAATTCACGTTATCTTGGTTACTGGAGTATTTAGAAACCAATGCTAGTTTAGAAGAAATTACCGATAAATTAACTCACATAGGGTTAGAAGTAGAAGATGTGATCGACAATACAAAATTAGCTGGTTTTATTGTTGCAGAAGTATTAGAGGTGATACAGCATCCAAATGCTGATAAATTAAAATTATGTAAAGTAGATGACGGAAGTAAAATTCTACAAATAGTTTGCGGAGCAAACAATGTTAGAGAAGGTATGAAAACTGTGCTTGCATCTCTTGGTAGCACATTGCCAGAAAGTGATTTCACAATCAAGCCTACAAAAATACGAGGAGTGCTAAGTGAAGGGATGCTCTGCTCTGCTTCTGAACTTGCGTTGGTTCAAGAGGAAAGTGAAGGAATAATCGAGCTTTCCGATGATTATAAAGTAGGGGATAAATTTTTCAATTGTGACCCTGTAATTGATATAAATGTTACCCCAAACCGTGGAGATTGCTTAGGCATTTATGGAATAGCTCGCGACCTTGCTGCAACTGGAATTGGGACATTAAAGACTTTAAGCATTCCACAACTTACCAGCTTCATAAATTCACCAATCGATGTTGAAGTTACTGACGGGGAAAGTTTTATTAGTGGAATATACATCGCCAATGTAAAAAATCAAGAAAGCCCAAAATGGTTAAAAGATAGGCTGGAATCGATAGGAATGCGCTCCATTTCTGCAATAGTTGATATCACGAACTATATTATGATATCTTTCAGCCGCCCAATGCACGCGTATGATGCAAAAAAAATAGAAGGAGAGCTCACAGTACGCAAAGCAAACGACGGAGAAAAATTTGCTGGTTTGAACGGTAAAGAATACTTATTAAACAAAGACATAAGCGTTATTGCAGGTGATAAAAATATTCATGGAATTGCTGGAATTATAGGTGGTAAGTGCAGTGAATGTACTCTTGAAACTACTGATATCTTTTTAGAGTCTGCTTGGTTCGATCCCATCTCTATTACTAAATCTTCAAGGCAGCTCGGCATCTCCACAGACGCTAGTTACAGATTTGCACGTTCAGTTGATCCTGGATTTACTTTTGATGGACTCAACCTTGCAGCTAAAATGATTCTGGACTTATGTGGTGGAGAAACCTCAAGCGTAGTGTCTGCTGGCAGCTTAGATAGTGTTGACACCAAGGTGAGCTTTGATTATCAGGATGTGAACAAGTTTGGAAGTGTGTCTGTATCGCCTGATGAGGTGCTTGATATCTTAACGAAACTAGGGTTTAGTATTGATAAAAAAACCGAAGGCAATTGGAATGTACAAGTACCAAGCTGGAGACCGGACGTGACAATACCGGCTGACCTAATTGAAGAAGTAACAAGAATATACGGCTATGACAAAATAAAAGAAGAACCACTACCAAATAATGTTGAAGAAGTAGATAGTACATACGACAATTTGCGTATTTTGATGACAAACAGAGGGTTTCATGAAGTGCTAACCTGGTCGTTTATGAGTGAATCAACAGCCGAAAAATTTGGTTACTCGAATAAGTTATTTATCATCGATAATCCGTTTAACAATAACTTTAATATAATGAGACCAAGTATTATGCCAAATTTATTGCAAGTTACTGCTGATAATATTGCCCACGGAATATCTGATCTTGCAATCTTCGAAATTGGGCCGATTTACGATGGTGAAGCTCGGTCTAAACATGTCTTAAGTGGAATAAGAACAGGAAATAATTTACCGCGAAACCATTATAATACTGATAGGAAAGTAGATGTTTTTGACGCAAAGGCTGATTGCATAGCAGCTTTGGAGTTTTTTAACGTTAATTGTGATAATTTAACGATAGAGAAAGCAGAAAAAGAACATTACCACCCAGGAAAGTCAGGCACTCTCTCTTTTAAGAATAAAGTAGCAGGTTATTTTGGAGAGTTGCATCCTAATATATTAGATCTTTTTGATATCAAGCAAAAAGTTGTAGGTTTTGAGGTAATACTAGAAAATATTGAAAATTTACCTGTAAGTAGAAAGAAATTTATCGATTATAAATACCAAAGTGTAAAACGTGATTTTGCATTTATAGTAAATAAGGATGTGGAAGTAGGTAACATAATCAATGTGATAAAAAAAAGCTCAGAGCTCATCACAGAAGTTTTGATATTCGATGTATACCATGGAAATAATATAGAACCGAATAAGATGTCTATAGCGTTGTCAGTTACTTTTTGCTCTCCAATCCACACTTTAACTGAAAAAGAGATCCAAAAAGAATCAAGTGCTATAGTTAATTTAGTATGTGAAAATACCGGAGGAACTTTGAGAACTTATCGTTGAGTCACAATCATAGTTTCCTGCCGTTGCTGTGTCACACTTACTTCATCCAATTTATTTCCAATATTGAATTCAATATCCTTGAAAAATCTATCCCACATTCCATGCAAATGCTCTTCTATTTTAGGCCACACATCATTTTTAAATGTTACCCCATCATCAGAAAATAAATTACCTAAAAAGGCTCCAATACCTTCATAATTTGACTGAAAACATTGAAGAAATGTCTCTCCTTCTTTATAAGTATTATGTGCCACATTTAACGCTTTTCTCTCTGTAGTCTCTTTATAAGCATTTGATGCTCCAATCTTTATTGCACCAAACATAACTTTACTCCAGTTCTTAACTTTCTGTATACAACCTTCACTATTTCCTGGTATATTATTTATTATATTTTTTGTCAAATTGTCTATCAAAGGAGACAATAAATTTTGACTAAAATGTTTGATATTATCTTTTGTTTTAATTACAGGATATTTGATGCGTTTTTCTGCTAAACAGTACTCCAGTTCTGCTCTTTCTAATAACTTCTTGATTTCTTTTTCATCAAAAGTTTCAAGCTTGAATACCTTCAGTAAATCATCTTCTATTACTGCAAATTTTATTTTTTCACGAGACGTTAGTTCTTCTTTATAATCATTTTTTGTTTCTTCATTTATCAATAATTCTTTTTTGCCTAATTCTAACTGTTTTAATGCTTTCAGAATTTCTTCATTCCTTTTTAAGAGCACTTCTATTGATCTTGTACCCGGATGCCCTTTTTCCCTGTTATTTTGTTCAGCTTGTAAACGCTTATTTTGATCTTTGAGTGTTTGTTCTAATGTAGATTTTTCTAAATGTCCTTCATCTTGCACGCGAAAAGCTTCAATTATTTCTGCTAGACCTGATTCACCATATTTTCTTAATTTCTTGCATAAACGTAAAACACCCTTTTTTTGTTCTCGAAGTAACCTTTGCACTTTATATTTTTTTATTTCTAAATACATCTTTTCTATAAAGTCATTTATTTTAGCTGAAGCTTCCTTATCCGATGGAACCTTTACTTTTTTTTCTAAATCTTCAAGCTGCTTCCTTAGGCTTTGCTTCTCCTTATCCGGTATATCTGATTGACTTAACTTACCTTGAACTTTTTTCATTACTGATTTTATCAGCCTGCGCTCAATCTCTTGATCATCATATTCGAATTTAAAAAGGTCTTCTAACCCCCTTTTTAAGGTGTCATTTGTTAAGCTACTGTTTTCATGTATTTCTTTTAATTTCTTATATATATCGTTACACCTTGTTTGACCTATTCCTCTTAAACTCTCTAATTCCTGTCTCACTAAAGAATTTTTTATCTCATCTTCCAGCGAAAAATCTTCTCCCCGTCTATCTCGCTGAAACTTAATTGCTTGTATAAAGGCAACTTGATAAGCACTTTGTATTAAGTGACTTGTCAAATTAGGACCTATACTATCTACCACTTTCGACTTGAATTCGTTCAATAATTCCTTCAATTTATCATATGTAATCTCTTTCTTTTCTAGCTTTATCAGTTCTTCCATAGTCTTCGCAAATTCCTGAATAGAAGTTGCAAGCACATCCTTGATTTCATTGCGTAAGGGCTTAAGACCATTTTTTAAATTGATGTTAGTTGACAATTTCAGTACGATGCTATGCTCTGAATTCCGCGTCACATCAAACCACTTGTTATTTTCATTTTCATACAAATCTCTAAGCAATCGTTTAAATTGCGGTGGAAATTCTATTTCCATATCCCACGCAATATTTGGTCCAGTAACTTCCTTTTCATGAAAAGACACCTCAATATTTTGATGCTTATTAGAATACCGCCCCATACTTATTTTAAGAGCAGTAACTAAAGAGTGAGATAAATCTCTATTTAAAAGATAAAAAGTAGCCAAAGCAATTGTTGCAGGAACAACTAAGGCTACAAGTACAGCCATATTAACAAAAATTGCTATTGCAGCAAGAACACCATATGCCAATCTTTTTGGCACGCCAGTTTCACTCTTTTTTGTCTTATCTTCCCCTACACTGTCTTGTGTCTTGCTGTTTGCTTGAAATCTACTGCATACGACTAATCCCAGTGCAGTAAAAGCAATATAAGGAAGCATTAAAACTGACAGAGCTAAATTTAATATTTTCTTTTCTGGGCAAGTTCTATTTATTTCCTTAAATATTTCGCTTGATATATTATACCAGGAAGTAAAAAAATCAGAGTTATAATCTTTATAATGAAATATACTGAGTGGAACGTTAAAATTAGCTAACGGCTCTTGTTCTTCCACAGCATCAAAAAATTCTTCTTCCTCTTCTGAAGTAGCAAGACCTAAATTATTCCCTTCTTCTACATTAGAAACAGCTTCCATAGCATCAAAAAACTCTTCTTCCTCCTCCAAAGTAACAACAGATTCTGCTTTACCTAAACCACCACTATTGTTAACAACTTCTTCATAATCATCTGCAACAGCTTTATTCATATTATAACCTTATCCAATTACCTTAAGTATAGCATAAATACTGACAATCTTGCAACTTTATTAAAAATTTAACGCTCAATACTAACACTTAAATCCTGATATTCCTTAGAATAGAAGTTAGTTCCAATTTCTGTATTAATGTCCAAAGATAAGGCAAGGGTCTGCTCTTTTATATATTCAAACCACGTATTTATTGCTTCCTTAATTTTCTCATCTTCTGTTTTGATTATTACTCTGATTCTATCTGATATATGAAAATCAGCTTGTTTTCTGGTTTCTTGAATGAGCCTCACGACATCTCTCGCTAACCCTTCTAGAATTAATTCATCATTTAGTTCAGTATTTAGAATGACAACTCCTTTGTTGTTATCAAACACAGCAGAATATCCACTATTTGCTTTTAACAATAGTTCATATTCGCCTTTTTCTATGATGTAATTTTCTGACTCATTACCTAAAAAAACTTGCTCATTTTCAACTTGCTTCCATTTTCCCTCTTTGACATATTGAACTAGTTTCTTAATTTTATCTGGTATTCTCTTTCCAAGCAGCGGAAAACTTAGCTTTAACTCTAGTGATGCAATATCTTCAAGTCTGTTTACTAACTCCAGTTTTTTTACATTTACCTCATCTTTTATCATCTCCTGGTACTCATTTGAATCTGCAGCACACTGGATCCCAGTGTCAGCTACTTGGATAACAGGAGAGAACTCTGGGATGACAGAAAACGGCTCACCTTCAAGAAAACTACAGGAAGACTGATGATAAATGATCATACTGCCAAGTGGCTGTCTGATACGTATGTTAAAAGTGTTTCTAATAGAGAGTGCAGAGTTGCATATCTCTCTCACCAAATCCATCTTGGCAATGAGCTGACTATCAAACTTCTCTAATTGTGGAAAATTAGCCAAATGAACAGATGTTTCTTCATACTTAAGCCCTTGCCATATATTCTCTGTTATAAGTGGCAACAAAGGAGCTGCAGCTCTTAGTATGTAATAAAAAACCGTATATAGAACATTATAAGCATCAGTTTTATCCTGATCCAAATCACTTTTCCAAAAACGCTCGCGACTGCGACGAATATACCAATTATTTAGCACTTCAAAAAAGTTCATTAAAATTTTGCAAGCCTCTTGGGAGTTATAGTTGTTCATAGAAGCTTGGATACCTTCTACAGCTTCAAAACACTTGGAAATCATGTAACGATCAATAGTGCTTTGATAATCCTTACAAACTTCAGCTTTAATCCCATCTGCATTTGCATACATGGTAAAAAAGTGATAGCTATTCCAAATAGGTTTTATTACGTTTTTCAGAACATCTCGTATTGAGTTTCCTTCTTTATCGAGTAGCAAATTACCACCACAAACAATAGATCCAGAAAGCATAAGAAAACGCAGTGCATCAGAACCGTATCTATCAAAAACCTCCATTGGATCTGCATAGTTATTCAAACGTTTGGACAATTTTTGCCCTTTTACATCCAAAACAACACCGTGGCATATGCAGTTCTTAAATGGTTCCCTATCAAACAAAGCAGTGGACAATACAAAGAGCGTATAAAACCACCCCCTGGTTTGCGCTATGTATTCAGTGATAAAATCCGCAGATTCAAACCACTCCTTATTTTCAAACGGATAGTGGATTTGCGCAAATGGCATCGAGCCAGATTCAAACCAGCAGTCAAACACGTCAGGTACACGGCGCATAACTGATTTTCCTGTTGGATCATCAGGATTTGGTCTTGTTAAAGTATCGATAAATGGTCTGTGCAAGTCGTCTATTTTAACATTAAAATCTCTTTCCAGTTCTTCTATTGAACCATATACATCTACTCTTGGATATCTCGCATCATCTGATTTCCATACAGGGATTGGTGTACCCCAGAATCGATTGCGTGAAATTGACCAGTCGTGTGCCCCTTCAAGCCATTTTCCAAATTGACCATCTCTAATGTGGTTTGGTATCCAATTAACTCTCTTATTTAGCTCTACCATTCTGCTTTTGAATTTTGTAACAGCAACATACCAAGAAGGCATAGTGCGATAGATCAAAGGAGTATCAGTTCTCCAGCAGTGTGGATAATTGTGAATATATTGCTCAGTCTTAAACCAACTCCCCTGCCCTTTCAATTTTTTTATTACTGTATCATTGGCATCAAAAACATGAACCCCTGCCAAATCTGAAACTTCAGCAGTAAATTTTCCACTGTTATCAATTGGACAAATAACTGGAATATCATGGCTTTGGCAAAGGTAAAAATCTTCCTCACCAAATCCAGGAGCAGTATGCACAACGCCAGTACCGTCTTCTCCTGTAACATAATCAGCAATAAAAACGCGAAATGCATTTTTTGTGTCTTTAAAATAGTCAAACAGTGGTTTGTAAGAAAGACCTGCAAGATCATTCGCTTTAAGTTTTATATTGCAGTTTTCATATGGAATATTGTTTTGTTCAGAGTGGCTAATAAATTTCTCTAGGTAACTTTCAGCAAAGATATATATTTCATTAGGTTGATTTGATGTCACTTCAGCATGCAAACATTTATTACCTTCCTGGATTCCAGCTTCACGCGCTGCCAAAGAGTGGACTGACACTGCACAATACTTGATGTCCTTTCCTATCGCCAAAGCTAAATTGCTCGGCAACGTCCATGGGGTTGTAGTCCAAGCAAGTAATTTGCACTTTTGTTCAATATTTTTAAATTGCTGTGGGTTTTCTAAAAGCTCAAATGCAACAGTTACAGCTTTGCTAGTCTTTTCTCTATACGCGTTATCAAGCCTTGTTTCAAAATTGGATAATGGAGTTTCGCAAGCCCAACTATATGGAACAACGCGTACTGATTCATATACTAAGCCCTTATCATAAAGCTGCTTAAATGCCCACATGACCGACTCCATGAATGATTTATCCATAGTCTTATAGTCATTGTGAAAATCCACCCATCTTGCTTGTCTATTGACATATTTTTCCCATTCTGATGAAAATTTCATCACAGAAGTACGGCAATGGTTATTGAATTTTTCAATACCAAATTTTTCTATTTCAGTTCTACCAGATATTCCAAGTTCTTTTTCTGCACCCATCTCAGCCGGTAATCCATGGCAATCCCAGCCAAATCTACGTTCGACTCTTTTTTGCAGCATAGTTTGATATCTTGCAAATGCGTCTTTGATGAAACCAGTGAGTAAATGTCCATAATGCGGAAGTCCATTTGCAAACGGAGGCCCATCGTAAAAGACAAAACAATTATCCTTGGAACGTTCTTCAACTGACTGCTCAAAAACTTTATTTTCCTGCCAAAATTTTATGATTTCCTTTTCTAACGACGAAAAATCAGGATTACTTACTGTATCAGGATAATGCTTTGACTTCATGTTCGCTATGTAAAACTAAAGAATATAGGGCTTTCTGAAAAATTACAAATTCAAAAATATTTCCGTAGCTCACACCCCAACAAACTATTCTGCCGAGCTTCCAATACCTTTTTTTAAGTTTTACTTGCAGTTTTTATTGTTTTACTTAACATTAACCCAAGCTTTAGGGGTATTTTATGGATCAGAAGACAGATAAGTTTCCACAATTTTTAAAAATGTTGTGCTTTGTTGAAATGTGGGAACGTTTCTCTTACTATGGAATGAGGGCACTTTTGGTCCTATTTTTGACTTCTCACTTAGGTTTCACTGATGAGAGGGCCTTTACTATTTACTCATTATTTGCTGCAACAGGTTATGCTATACCAATACTTGGAGGTTTTTTAGCTGATAAGTTGATGGGATTCCGCAACATGGTGTTGCTTGGAGGGATAGTGATGATAGCAGGTCATGCTTGCATGTCATTGGTTAAGTTTGAACCAGGTTTATTATATTTAGGTTTATCTCTAATAGCCATAGGTACTGGTATGTTTAAAGGGAACGTAACTAACTTACTTAGTTCATGCTATGGCAAAGACGATCCTGAACGTAGCAGAGGCTTTACTTTATTTTACGTAGGTGTGAATATTGGAGCAATATTGGCTTCTATTTCATGTGGTTATGTAGCCCACTTGTTTGGCTGGCACTACGGCTTTGGTTTAGCTGGTATTGGGATGTCTATAGGGCTAATCTTTTTTCTCAAATTTCAGAATCTTTTAGGAGATAGCGGCCTTTCTCCTTATCCAGAGCTTATGAATAAGCGCATATTAGGGATTAAAATTTTTGGTATAGTATTGATAGGAAGCTTTCTGTCATCATCAATAATTGCTAAAATGCTTATACATAGTGAATTTTTTACTAATATGCTCATATTTATTGGAATAACAGCTCTGGGCATATTTATTTATATAATATCTAAATTATCAGCAGAACAAAGACGAAAATTAGTGGCATTATCTATTCTTGTGGTATTTTTCTTGTGTTTTTTTGCTTTAGAAATGCAGCTTGGCTCTTTGGTTAACTTATTCACCGAAAGAAACGTTATTAACAATGTATTAGGTATAACAATCCCAGCTTCAGTTTCTCAAGCCATAAATCCTTTGTCAATTATAATATTTGGCTTTCTTTTTGGAACATACATGAAGTTTAAGCAAAAATATGCAACTTCCATGTTTACCCTTGGCCTTCTGACAATGGCTATGTGTTTTTTCACACTGTACATAGGATGTTTAAACTCTAACATTGAAGGTAAAGTAGAATACTTATATTTAATAATTGCTATCTCCTTTATGGGACTGGGAGAATTATGTATTGCTCCATTAGTCCAAGAACAAGCAACTACACTAGCCCCCAAAAACCTTAGAGGAGTAGTGATGGGTATAGTAATGCTGTCATTAGCGTTTTCTAACCTAGCCGGAGTTGCAATATCAAAATTTATGTCAGTTCCTTCAGTAAATGGTAAAATAAATTATTTAGAATCTTTAGAAATATATAAAGAGGGTTTTTTAAAGGTGGGAATATTTAATTTAATGCTCGTTATTGTATTTTTATTCTTCTTCAATTTTATACATAAAGTTGTTACTAACTCATCTTGTACAAAAAATTGATATAGGTAAGCTCAAATTTGTAGGTTTAAGGTACCCGTTCAGCAGAGGTAGCAATTAAACTTTGTAACTTTTGAAAAAGATTATGATTGCATTTTTTCAATACTCTTTGCTTAAGATTTATATTTAACGCTGCTTAAAATCAGTGAAATGCACACCCCAGCAAACTACTCTGCCGAGCTTCCAACACTTTCACATTTACTATTTTGTCCCTGTATTTATCTTCAGAATCATCAATGCACACTGATTGCATATATGGGCTTTTACCAATAATTTGGTTTTGGTGTTTACCTTTTTTATCGCTAAATAGAACAGGTATAGTTTTACCTACCATACTCTGGTTAAACTCAAGTTGTTGCTTACTAATTAATTTCTGTAAACGAAGAAGGCGCTCTGTTTTAACCTCTTCTGGTACTTGATCTTTTCTTTCCGCTCCCGGTGTGCCTGGTCTTGGGCTGTATTTAAAACTATAAGCCTGAGCATATCTAACTTTTTCTACTAATTTCATAGTTTCTTCAAAATCTTTTTCGGTTTCTCCAGGAAAACCAACAATAAAATCAGAAGAAAATTCGATTTCAGGTTTCAATTTGCGAAATCTGTCTATTATTTCCAAATACTCCTCTGCAGTGTGTTTCCTGTTCATCGCGTGCAATATTTTATTTGAACCAGACTGCACAGGCAGGTGAACAAACGGCATGAGCTTTGGCTCTTCCGCATGTGCCAAGTAGAGAGATTCATGCATATCTCTTGGATGAGAAGTTGTATAACGAATCCTCTCTAGCTTTTCAATTTTAGCAATATGACTAATTAATTTTCCTAAATCCCACACTTCCCCTTCGCACTCCCCATGGTAAGCATTGACGTTCTGACCAAGCAAATTGATCTCATTTGCCCCATTTGCAACTAATTTCAATGCTTCACGAAATATTTCATTCACTGGCCGTGAATACTCAGCTCCACGAGTATAGGGCACTACACAAAACGTACAAAATTTATCACAACCCTCTTGTATGGCAAGAAACGCAGAAGACCCCTGGCTATTGCCATAGCATTCATCTGGCAATTTATCAAACTTTGCAACTTCAGGAAAATCAGTGTTTATTACATGACCTTTACTTCTGCTTGCTTTGACTATCAGTTCCGGTAAGGTAGCGATACTCTGCGGACCAACAACAATATCAACAAAAGGAGCCCTTCTGAAAACTTCTTCTCCCTCTGCTTGCGCTACACACCCAGCCACCACTATAGTCATTTCTTTTCGTAACGAATGAATCTTCCCAAGCTCTGAGTAAAGTTTTTCTGCTGCCTTCTCTCTAATGTGACAAGTATTCAGTATCACTAAATCGGCTTTCCCTGCATCACTAACAACGTTGAACCCCAAAGGTTTAATTACATTTTCCATTAAAACGGAGTCATAAACGTTCATCTGACAGCCGTAAGTTTTAATATATAGGCCTTTCATATTTGGTATGTCTTTTTCAAAATTTCTTCACCCTACACGTAAATGTCTAACAGACCAGCGCGTGACGCTAGTGAACTTGCTAGCACAATAGATTTTGACAAAATTATACGAAAAACTGGATCCCAGTGTCAAGCACTGGGATGACAAGTTCTCGGCAACCCCTACGTCATACCATCACGGTATCTCTAGATCCCGCTAACAAGTAGCGGGATGACGGTTGTCAGGGTGTCATGAAAGTAGCTAACACTGGCTTCCATCCAAGAGGGCAGTGCCCTCTTCTTGTCATCCCAGTGCTTGACACTGGGATCCAGGAAAAAGAATGGTGTCATGCAAGTAGCTAACACTGGGATCCAGGAAAAAGAATGGTGTCATCCGAGTAGCTTGACACTGGCATCCAGGAAACTTAATTGCAAGTAATGCATTGAGTTTGGTGAGTATGGGTTTTGCGTTATAGAATGAAGCACTTTTGGTGAATTTGTAAAGAAAGCTGGATCCCAGTGTCAAGCACTGGGATGACAAGAAAGGGAGCACTGGAATTTTTATTTCAGTATTGTACATTAGCCATGCATCTGAACAGATACGAGCTTTCTGCTTTTTTTGGGTAAGGTCAGTCAAAAAGGTTTTACAACAACCATAATAACTATAACTATTATCAATACTGTAACTGCTTCATTTAAAACGCGAAAATAAATATGTGACTTCTTATTCGAACCCATTGCAAAATTTTTCCTATATTTTGCAAGTAGCATATGAATAATTAACATCAAAAGTATTGCAAATGCTTTTACATGAAACCATCCTTCACGATATGCTTCCCTAATAACCATTAGTGTAATTCCAAGACCAAGTGAGAAAAGCATTGCAGGGTTTATGATATATCTAAGTAGCCTCTTTTCCATTGTTTGAAGCAAGCTATCATTTTCCGATCCCGGTTTTACAGTTGCATGGTAGACATAAAGCCTGGGTAAATAAAGCATACCTGCCATCCACATGATAACAGAGATAACGTGAAAAGCCTCAAGCCAGTGGTAATAGTTCATTAGCAAAAATTTAAAATTCCTGGTATTGTGTTAGTTTAATGAAAAAGAAATCGATATGAAAGCAGAAAATTTCACTAAAGAACAGATAATTGGATTCTACAGGAAAATGCTACTCATACGCAGATTTGAGGAAAAAGCAGGACAATTATATGGGATGGGATTAATAGGCGGGTTCTGTCACCTATCAATAGGACAAGAAGCAGTTGCAGTTGGAACTCAAGCTGCATCAAAATTAGGTGACGCTTTTATCACAAGTTATAGAGACCATGGCTTAATGCTCGCATGTGATTCTGATCCAAATGTTGTAATGGCAGAGCTTACCGGCAAAGAAACAGGATGCTCGAAAGGTAAAGGTGGTTCGATGCACGTATTTGACGTTGAAAAAAAATTCTTCGGCGGGCATGGAATAGTGGGAGCACAAGTTCCAATTGGCACAGGAATAGCATTTGCTAATAAATATAAGAAAAAAGATAATGTGGTATTTACATATTTTGGCGACGGTGCTGCAAATCAAGGACAAGTATATGAATCGTTTAATATGGCATCTTTGTGGGAGTTGCCTGTGGTTTACATCATAGAAAATAATGAATACGCAATGGGAACCTCCGTGCAAAGGTCAACTTTAGTAACAGAGTTATATAAAAGAGGAGAAAGTTTTGGTATTCCTGGAAAACAAGTTGATGGAATGGATTTTTTCTCTGTTTATGAGGCTACAAGCGAAGCAGCGGAACACACACGCAGCGGAAAAGGGCCTATCCTGCTTGAAATGAAGACATATCGATATCGCGGTCACTCAATGTCAGATCCTGCTACTTATCGCTTAAAAGAAGAAGTTGAAGATATGAAGCAAAATCATGACCCTATAAGCACTTTAAAGAAATACATGACAGATAATAAAATGGCTTCAGAAGAAGAGTGCAAAATAATTGATAAGGAAATACGTGATTTAGTAAAAAAGTCGGAAGATTTTGCCAAAAATAGTAAAGAACCAAGCGTTGATGAGCTGTATACTGATGTTTATAAATTTGTTAGCTAATTTTTTTATCCAGAACTGTACAAACATTGTATAGTAAACGATGTCATCTAAATAGCTCCTTCTCCCGTCATCCAAGTGCCCTCCTTTTTTTGTCATCCCAGTGCTCTGACTACTTGGATCCAGCTGAGTTGGTGAGTATAAAAGTATAGCTAACGCAAGCTCTACGTCATGCCGCCGCGAACCGTCATACCGCGATTCATTCGCGGTATCTCTAGATCCCGCTAACAAGCAGCGGGATGACGGTTGTCAGGCTAGCTGTCATCTCAGTAGTCTCCTTCTCCTGTCATCCGAGTAGCTGACACTGGTTCCTTTATGACGGCAGTAGCCCCTTCGGTGTCATTCCAGTGCTTGACACTGGAATGACACCAATAATTGACATTTCACTAGATATTCATTATAAATAATGGAATGCTACAAAGTATAAAAACCATATTAATAGAAGACGATAACGTTAGGCTGGATAGGTACATCAGAAGAATCTTTCCTGATCTAAAGCAATCTGTAATTGAAAAATCTTTAAGGAAAGGATTAATCAAAGTTGATGATTGCAAAGCAAAGTCCAGTGATAGAGTAAATTCTGGGCAAACTATAACGCTGAAGCACTTGAATTATATTGAAAACGCTAATTCTGATCGCAAATATAATGAAAAGTTAGTGAATCTACTAAGAGAGAACATATTATATGAAGACGAATATATACTAGCTATAAACAAACCCGCAGGGGTCATCGTTCAAGGTGGCGTAAAAGTAAAGATTAGCATGAGTGATTTGCTTGACCAAATAAGAGAGGGAGAAACATTTAAAATTGTCCATAGGCTAGATAGAGATACGAGTGGAGTGATAATATTCGCACGCAACGCTAATGTTGCCAGATACCTTATGGAAGAATTTAAAGGACGAAGAGTAAAAAAAACTTATTTAGCATTAACTTCTGGCATACCGAGCAAGGATAGTGGAACAATAGACTATCCATTGGTGAAAAAATATGTTTCAGGTCAAGAAAAAGTGGTCGTTGATGAAAATTCACCTCAGAATGCCACTACGCATTTTTCAATTATAGCAAAATCCAAACACAATGTTGCTTATTTAAAATTACAACCAATTACCGGCAGAACCCATCAGTTACGTGCACATTTAGCTCATATAAATTGCCCTATTCTTGGTGACGGTAAATATGGTGGTAAAAAAGCTTTTATTGATGGGATAGCAAATAAAATTCACCTTCATTCGCATTCTTTATCTCTAAAACTGCCAAACAATAAAGAAATCACTATCACCGCTCCTATCACTAAACACATCGAAAAATCCATTGAAGCGCTATTTTTCGACTGAAACGATTTCACCAATCAACTTTTCTGTCTTTGGCTTTAATTTGAAGCACAGATATTAGGCTAATTAATGCGCAGGCAGTAAGATAAATGCCTGCTGCAAGTTTTGTTTCGGTTTTTTCTATAAGCCACATGCATATGTATGGAGAAAGGCCACCAAAAATTCCTGCAGATATATTATTTGCTAAGCTTACGCCAGTGCATCTTACTTTTGTTGGAAACAGTTCACAAATAACAGAACCATATATTCCAAAAGATGCACCTACTGGTATAGTAATCAATAAGTAAGTTATTATTACGACATAGTGGTTAACGGAAGATAATAATGGTAATACACATGTACCAATCAGAGATAGCATAATCAGTACAGGAATCATTACGCGTTTTCTTCCAACTTTATCAGATAAAATTGCAAAAAGTACCGCAGATGCTGCAAATACAACCTGTATTACTATCCTCATTAAATCTTTAACACTAATGGATAAAATAACTAGCTCTTTTATTGATATATTATAAAACATTATTGCTGCGTAGACAATTGCATTCTGAGCAATTCCCAGATTGATTGAAATAATAAGCGGTCTTTTATAGTTTCTTACTAGTTCTAACAATGGTGAATGTGCTAAATTATTAGCGTACTTATTAGTTTTATATGCTAAGCTTTCTTTTAATATGTACCTAGTTAAAAAACCTATTGTCCCCAAAAAAAAGCAAAAATAAAAAAGCAACTTCCATCCCCATATTTCATAGTTCTCACCTGTAACTCTTTTGCAGATAAATATCATTGTTATGCATAAGAGCGTTCCAAGGGCTCCGCTAAAGGGCTTCATACTTCCTAAGAAACCTAGATTTTTTTTATCTTTTGAATGCTCTATCGTAAATGCTGTATTAATGCTTGTTTCACCTCCTGCAGTTATTCCTTGCACTATTCTACAAAACACAAGCAATACAGGTGAAAGCAACCCTATTTCTTTATACCCAGGTATAATTCCCATAATTGTGGATGATATTGAAATTAATATTACTGAAGTAAGTAAAGTCTTTCTTCTGCCATACTTATCTCCCATATAACCAAAAATTACTGCACCAATTGGTCTAAACGCAAAACCAATTGCAAAAACACCAAGGAATTTGAGTGTACTCAAATAATGATCTTCTGATGGGAAAAAAACGTTGATGATTGTATCTGTTAATACTCCAAAAAGAGTGAGTTCATACCACACAATCATGTTACAGATCATGCCCGATAGTATTGCTTTTTGGATATTATTCATGGTCTTTCAATTTAACATAACCTAATATATCATTAACCGGTGCTCCTTGCTATAAAATTTTTCATTCAATAACCTTCAAGGATAATTCACGTAAATGCTTATCCTCCACCTTGGAAGGAGCACCCATTAGAACATCTTCACCTTGCTGGTTCATAGGAAAACAGATTACTTCACGAATATTTGGCTCATCAGCAAGCAGCATAACTATTCTATCAACTCCTGGTGCTATTCCACCATGAGGAGGAACACCAAATCTGAATGCACGTACAAGTGCACCGAATCTTGTATCAACTTCTCCCCGGCTATAACCTGCAATGGCAAAAGCTTTATACATGATATCCAGTTTGTTATTACGAATCGCCCCACTTGACAGTTCTATTCCATTGCAAACAAGATCATATTGGTAAGCAAGGATATCCAGTGGATTTTTGTCCTCTAAATCTTTCAGACCACCGTGTGGCATGGAGAATGGGTTATGAAAGAAATCGATTTTTTTACTTTTATCGTCATATACAAAATATGGAAAATCAATGATCCAACAAAACTTGAAGATATTATCATCTATAAGACTGAGTTCTGACCCTAAAAGAGTGCGTACTTTTCCTGCAATGTTTGCCGCCTCATTCTCTTTGTCAGAAGCAAAAAATACACTATCTCCTGGCTCTATGTTTGTTGCTTCTCTTATGTGGTTTAGCCTATTTTCATCAAGAAATTTAGCAATTGGGCCTTTCGCAGTTCCATCTTTATCAAACGTTATATATCCGAGACCCTTAGCACCGAATTCTTTTTGCGCATGTTCTATCTTTTTATCAAAGAAGCTGCGTGGTTCCTCTGCTGTTTTAGGTGCAGGGATGGCTCTCACTACCATACCACGCTCAATATTGCTTTTGAAAATATTGAACCCTGAATCACGAAAAATTTCTGTAACATCGCTGATTAATAGTGGATTGCGCAGATCTGGCTTATCAGAACCATATTTAAGCATTGCTTCTTTATATGTAATACGTGGAAAATCTTTATCAACAGACTTACGAGAAAATTTAGCAAACACTCTATATAAGGTAGACTCAATAATCTGAAAGATGTCTTCTTGAGTTACAAAAGACATTTCAAGATCTAGCTGATAAAACTCTCCCGGAGAACGGTCAGCCCTTGCGTCTTCATCACGAAAACACGGTGCAATTTGGAAATATTTATCAAACCCTGAAACCATGAGCAACTGTTTGAAAATCTGCGGAGCTTGTGGCAATGCATAGAACTTGCCAGGATTTAGCCTGCTTGGCACTAGGTAGTCGCGTGCTCCTTCAGGAGAGGAAGCAGTGAGTATTGGAGTTTGAATCTCTAAAAATCCTCGCTCTATCATGAGCTTGCGGAGCTCTGCAATAATTTGTGAGCGCAAAATAATATTGTTGCGGACTTTTTCACGTCTTAAGTCAAGAAATCGATATTTAAATCTCATGTTTTCTGGGTATTCTTGCTCGCCGGTAATGCTTGCCAATATACTTCTTTCTTCTTTTGCTATTTCTTCATCAAAGTGGAACTCAACTTCCGACTCAACGCGCAAATTGTTGACTATCACCTCGATTTCTCCGGTAGAAATAGAGCTGTTTACCGTATCTTCAGTTCTAGCTTCAACTATTCCTGTAACAGTAATTACACTCTCCAATTTTAAATTTGATATCTCATCAAAAAAGTCTTTGTCATTATTAAATACTAGTTGAGTGATTCCATAGAAGTCTCTTAGATCAACAAAGATTAGGTTGCCGTGATCACGCTTACGGTATAACCATCCAGAAAGGGTAACTTCCTTTTCTACGTCGTTCTTCCTCAGTTCATTGCACGTATGAGTTTTATAGCAGTTCATATTTGTTTTACTTCTAAATTCTTTAAGAAGTATAGAAATAAACCTTATTACATACAAGCCCGTTCGTCAGATATTTGCGCAATTTTCGAAATAGAGCAGTACTGCTTTTATATTGTCTTTACCCGCAAAAAAATTGCACAATTTCTATAATTATGGTATAATAGCAAGGGTATTTTTAATGAATTAGATACAGGAAATGCCACTTACACAGATCATATTATATAGCGTAACATTACTTGCTGTAGCTGCAGTATTTCTCTTTTTGAGAAAAATATACAAAAATCGCATTAGAAAAATCATACTTCCTAGAAAAGTTTTTAAAGAAGAGTGGGAAGAAGACAGAAAATTCAATGAATTATATCAAAAAAATAAGCAAAAAGAGTTGATGAAACAACAAGAAACGCTACGCGAGAAACAAAAAGATGTGCAAGTTTATAAAGAAGATCCAGAAATAGTTGACATAGCAAAACCGGTAGGTAAATGGACAAAGATGGTTATGATGGGTAATGGTTTAATGCAGCGTTTTGCACAATTGATACATAGAGAAGGCGGACAGAAAGGATTTTGGGAGCTGTTTGTAAAAGCTCAGGCTTCAACTCAAGGTAAACATAAGGGAAAGGGCAGATAATCCATGCTTGAATGTGAAAATTTATCCTGCACTCGTAATAATAAGGTACTATTTAAGAATCTCAGTTTTAAAGCTGAGCTAAAATCAAAGATTCTAATCACTGGTCCAAATGGTAGTGGTAAAACCAGCTTAATTAGAAGTTTATCTGGACTTTTACCACCGGTATCAGGCAATATAAGGCACTGTGGAAAAGATATATATGATGATCCAAAATCCTATATATCTTCTATGGTCTATATAGGCCATAAGAATGCCTGTAAAGATAGCTTAACTGTTGCTCAAAACGTAGAATTCTGGGCAGGAATACGAAATACTAGAGAATTGATTGTGGCAGCTATTTGTTGCTTGCAGTTGCAACCTGTACTTAATATTAGATATGGCGAACTTTCTGCAGGCTGGAAAAGGAGAGTTGCGCTTGCTCGCCTCTTGATTTCTAATGCAAACGTTTGGCTGATAGATGAACCATTTTGTAATCTTGATAGTGCAACGTGTGAATTAGTGCTGAACTTAATCTCAATACGCTCTGAGCAAAATGGTATAGTAATTATTACAGGGCATAGCTCTACAGAGCAATTGTGTGATTTTACAACGATTGATATACGTAATTTCAATAGACTTCTTGTATAGTTTTTGGCAACAACCGCTAGAAATAAAAAACTTACTTGACAAACTCCGCCAGCCTCCTTATCATGAAACTGAAGCTATTTATTTATCTTCTCTGTACAGATTAAATGACA
>NODE_6_length_28844_cov_844.712112
GACAAATAACCACGCTGAACGGCAAATTCGGCATTATGTCGTTTATCGCAAAAACTCATATTTTACACAATCAAAGCGGGGAAATACATTCCTTGAGCGGATAATTTCATTATACTTAACTTGGAAACAAAGGGGTCTCAATCCTTTCCAAAATCTCCTATCTATTGTTTCTTAAACCACTCTCCTGAACGGATACGGTAAATTTCTTAATGTTTATGGCTAAACGACAACCGTCATCCCGCTACTTGTTAGCGCCGCGGCGGTATGACGTAGGACTGCTGTCATCCGAGTAGCTGACACTGGGATCCAGTTGAGCTATTTCAACAAAAATACTGCATTTGAGATGAACGTTCCAGACTTATTTATAAATATAACAATTAAAGTCTGGATTCCAGCGTCAAGCACTGGAATAATATCGTTTACTATGTCTATATTACAATATTTGTGCAGTTGTGTGTCAACTACTTTTGTGGCACTGTTTGTTATTCAATCTTTATGCTAGTTTTACTAAAAATTATAGTATTTTAGGTATAATTGCAATATCTAAATTTAAGGTATAGAGATGAACCCTAGGAAAGTTTTTAATATTCTTTTTATAGTATTATTTATTTCTTTTTCTCATGTTGGGAGTGCTGCCGCTGACACTAATACTGATACAACTGCTCAAGTAATATGTAACATTATTGGCTACGTTTGGGGAATAGGCGGACCGCTTATGACCGTAGTGATAATAGGTGCAGCTTTGCTTGCGATATTTGGTAGAATGCCATGGCCAGCTCTTTTTGCACTCGGTATATTTTGTGCTGTATTTTTCGGTGCTAAAACTATCGTCATAAAAGTAATGGGTGGTATAGGCAGCACTGGAAATACTTCTTTGATGGACCAATGCGGAACAGGAGACACAAAAAAGAACTATTTTTTTCTAAAACAGACCTGATGCACGGCTTCAACTATATCTTCCACTTGCGGTAATGCTTTTTTTTCTAGATTTGCAGCGTAAGGTAAGGGGATGTCCTTGCCAGTTACACGTACAACTGGAGCATCAAGGTAGTCAAATCCTTGTTCCATAACAACGGCTGACAGCTCTGCTCCTATTCCTGCAAATGGCCATCCTTCTTCTACACTAACTAACCTATTAGTCTTCTGAATAGAGTTAATAACAGTTTGAGTGTCAAGTGGTCTTAAGGTTCTGAGGTCAATAACTTCAGCTTCTATACCTTCACTCGAAAGTAAATCTGCTGCATTTAAGGCATCCATTAATTTTAATGAAAAAGCAGTGATAGTTACATCCTTTCCTTCCCGTATAACAGCAGCTTTGCCTATCTCAAGTAGATAATCTTTGTTTGATAGCTCAGAGTCAGAAACTTCATGCTCATGTCCATAAGCTATTTCGTTTTCTAGAAATATTACCGGATTAGGGTCACGAATTGCAGCTTTAAGCAGACCTCTGCAATCTGAGGCAAAATAGGGTGCTATTACTTTTAACCCCGGTATATGCGAATACCAAGCTGCAAAGCATTGAGAATGTTGTGCAGCAACTCTTGCTGCAGCGCCATTTGGTCCACGAAATACTATAGGGCATCCAAGTTGTCCGCCTGACATATAATTTGTTTTTGCTGCGGAATTCACAATTTGGTCAATAGCTTGCATAGAAAAATTAAAAGTCATAAACTCGACTATTGGCTTTAATCCAGCAAATGCCGCTCCAACAGCAAGGCCAGCAAATCCATGTTCGGTAATAGGCGTATCAACTACTCTGTTTTCTCCAAACTCTTTCAGTAATCCTTTCGTTACTTTATAAGCACCATCATACTCTGCAACTTCTTCACCCATGATAAGCACATCAGAGTCGTTTTGCATTTCTTCTCTAATTGCTGTGCATAAAGCTTCTCTTACACTTAAGGTTGCCATTTATAAACTTTTATAGACTTTAACTAAAGTAACTATATCAGAATTACTGGGGGTAAGTAAAGTGTACAAATTAAGTTTTACAAACATCATGACCAACTCATTCCAAAAAAAAATCTTCTCACGCTTGCTGTTTTTTGTTGCTGGAAATGGCTGGATTATTTAAGCTTTTAGTAATGTATGTTGTTAAATTAATAGCAATTTATTTGGAAATAACAGAAAAATTTATGATAGTTTTATACTCTAAATAGAATAAGATACTTCTGTCGGTGTCTTCACGTTTGAAACTAACCTTATTCTATCTCTTTCTTGTTCTGGACTTAACCTGTGAAGCGCGTAACTGAAATCTTCCTCACTCACTATAAGCCGTCTTTGCGCACCAGCGCTAATTTTTGCTTCATTCACTAATTGCTCCAACTCAGCTCCAGAATAGCCTTCAGTCTTGTCTGCAATGTCTTGGAGGCTTAGCTTTTCATCAGTTTTTGTACCTCGCATATAAAGTGCCAATATCTTTTGTCTCACCTCTATGTTTGGATTAGGGACATAAACCTTCTGACCTAAACGTCCAGGTCTAATAAGTGCTGGATCTATACCACCGATAAGGTTAGTTGCACCAATTACTATTATATCTTTTCTGCTCTTAAATCCATCTATTTCAGTTAACAACTGTGTTAAACTCTCTCGACAATGGTAAGCTGAGTTATTAGCGGTACTTCTTTTTTGAGCAACTGCATCTATTTCATCTATAAAGACTATACAAGGAGAATATTTTTTTGCTATTTTAAAAAGCTCGCGTACAGCATGTGCACCATGACCAATATATACTCCAATAAGTTCAGGACCTGAGATGCTTATGAAATTCATATTTGATTCACCTGCAATTGCACGAGCGATAAGTGTTTTACCATTTCCAGGAGGGCCATATAATATGTAACCTCTTAGTGAATTAATACTTTTATTTCCAAACAGCTTGCGCATTTCTTCTGTCATTTGGTCACAGCAAATCATCTGCAACCGTTGTCTTAAGGAGTCATCAATTATAGCATCAGCAAATGTTATTCTTTTATCATCTGAATTAGCTAATTCTATCGATATAGGCAGCTCTACTTCCTTTAGTTTGCTGAATATTTGATCATATATAAACCAAGCAATAAAAAAGAAAACGACAAGTAACACACAAGGCATAGCTTCACTAACATAATGTGCAGCTAACTCATACCCTTTACTAAGCAACATTGTATGCATATAGGCAAACAAAAAAGCGATAGAGATAATAGTTGCCACGCATAGTAAACAGATTGAAATTCTTTTTAGTAATTCTGAAATTTCAATTTTTTTCATCTTAATACCTTATACCAATTTTAAACTAAGAATAATTTTATCTAGCTTACCTATTTTAGCTTGATTAGAGCGTTCAGAAAAATTATCAAGTACGTACTTTAATTTATTAAATACTAAAAACAATATATCACCAAAGTTTACCAAATTCATTTTCAAAAAACAAGATTTTATTATTAACCCGAATTCTGGATTAGATTTTAGGTAAATTATTGAAAGTCTTGAATTTTACTAAATTAGTAACTAGTCTTAAAATGCTTACTGCTTTATCGTAAATGCTAAAACAATAAGCTATTGATATTCTTGTTTTTCTGTATTTGTCTTTTAAGGAAAATTTTAACCAGGTTGAGGTGAGTTTTTTGAACATTCCCGTACTGCCTGCTTATTTCTAGCAGTTTTTTCTTCTTTTGCTTCTTCCATTTTAGAGCCTGGTTCTTCATGTGTATCAGTCACAGGTTCTTTTTCTGCTTGCATTATTTTACCTGATATGTACTCCTTAGCTTGCTTAGCGAGCTCGATTACAATAGCTACTCCAATTGCAGTTGCAATCAGAAGTACTGGTATTGTAGCTCCCATAGCTAACAAAGAACTAACTGTAGTTGATAAAGAATCTACTTTAATTATTGGAGTCAAGCCACATGCAACAAGGCCAACTCCGGCTGCAACACTTCCAATAAACAAGCCAGCTAGACACGCAGTTTCTTTTAATGTTAACCCGCTATGACGCTCATATGGAATTGGATACAAAAGAATTGTTATGAAAGCTGCAATTAATGGCACTACATAGATGGCTCCAACAGTTCCGCCTATTATCAGAGGTGAAAGACTAGTGAAACTTAGTAAGAGACCTATTAAAGTGCCTATTATAGCTCCTATTATTGCTGCCACGCCCAGCATCGCTAAATAAATTACACCCACCATAACTTTGTCCCTATGTTAATAACATTTTAGTTTCACACACCATAATAAAAAAGTCAACCCACACCTTAGGTTGCAAAATCCCAAAAAGCAGCCACAATGAAATAAGCAAACATTTACAAATTAAATTTAGTGCAAACAAGGGTGTTGATATCAGCTATTCTCTGCAGAATCGCAATATGGTATGACCATATGCTCTTTATCGATCTGGTTAACATAATTAGTAGAGAGTTTTGTTGTGCAAAAGATGTTTACAACAGAATACTGCAATTGTTTGGAATTGCAGGACTGGGTGCTATGGTAAGGCCACTTGGCGCATTCATATTTGGTCACATTGGTGACAGGTATGGAAGGAGAATGGCATTAACGATTGCTATCTTGCTAATATCGATTCCGTCTAGTCTCGTTGCGTTTATTCCAAGTTATAGCAAAATAGGTATAACTTCTACTATATTGCTTCTTGCAATCCATGTGACACAAGGGATTGCGCTTGGCGCTGAACAAGGAGGCAGTTCTGTTTATCTCATAGAGCATTTACCTAATAAGAAAAAACTAGGAATGTTTTTTGGAATAATAAGTTTTGGTCGCTCCATTGGCATCTTGCTCTCTGTGATTGTAGTGATCATCTGCAAAAAAAACACTGATTTTAACGCTTGGGGTTGGAGGTTGCCGTTTACTTTTTCATTTGTTTTGGGGTTAATCAGCGCATATAGTGTATACACATTAGGAGAAACTCCAGCATATGAAGAAAATCGAAAACAAAGGAATTTATCTGATTTGCCAATAATAGAGCTTATAAAACGCTACAAGAGAGCTCTGATACTTGCTATTTTAATATCTGTACCTGTTAATGTTGTTGTTGGATTTACCATATTTCTTCGAACAATTGCAAAAGAAATAGTGTCGGTTGAGACGTATGTAACAACATATGTCAATGAAATTGTGCTCATTATAACCAGTATATTAATGCCGGTATCTTCAATAGCGCTCGGAATGTTAGCTGATAAAGTAGGAAAAGAGCGCACTACAATCTTATTTACAGTGATCACAATGGTACTGTGTTGTCCTGTGTTATCTACTGCATACTACTATAAAAGTTATCTTATAATTATGCTTGGTGTAATGGCTCTTTCTATAATAGAAAGGGGTATAAATCCTATAGGAATAGTTGCTGCTGAACTTTTTCCTACCAATGTTAGATTTAGTGGAGTGAGTTTATCACGTAACATCTCTTATGCGTTACATGGAGGATTTACTCCTATGATATGCACTTGGTTTACTATAACATTTCCTCAAGTAAACTTTGCCGCTGGGCTTTATGTAGTCTTTTGCTTATTGGTCAGCCTGGTAGCAATATTGCAAATAAAACCGCAAGATAAGAAATTTGATTGGTCTTAGTTTTCTCTTAAGTGTGTATTCTCCTAAGTTGAAAAAAGGTGTGAAAAATGCGCTAATCTCGCTAAATGAGAAAATTTTATTGCGGAAAAATTAGAACGATCAAAAACACATGCCATGATAAACTTTTTTATGCGTAACACTAATTTCTTATTCTATTCGTCTAAAAAAACAGTATTTCCAACTGTAAATTTAAGTTTTTACAAGCGTCACAAATATAGTATGATATAAGTTAGGCTTTATAGAGGGTATATGACAACAAATACAGAAAATAATAATAGAATTAATATAGTACGTGAACAAGCAGGAAATGCTGTTCATTCAGATATTGCTTACTCAGAAAGAATACAAAAATCAGTAGAAAATGAAGCATTGTGTGATGCGTGGTCTAATTTTGAGTACTTTGAAGATGTGTTGAGAATAAAAAACAGCACCGATAGGGAAAACAGAATTAAGCAGCTTATCAAGGAAGATTTAGATATAAATGCTACAAAAAATGGCAAAACTATTCTAGACGTTGCTATAGAAAAAAAATGCTCATCGAAAGTTATAAGTTCATTAATAAGCAATGGCAGTAGGATTGATACTATAAATGCTAGCGATCGTACTGTACTGCATAGATCTGTTAGGAATGAAAATAGAAAAGTTGTTGAGTTGTTTTTAGAAGCTAATGAAAAAGAAGTGTCTCAGTACCTGGTAGCAAGGTTTTTGCCATTGTCTATGTTATATCAAAAAATAGAAGTAAATGCTAAGGATAATGATGGTTGTACTGCTTTGGATTATGCTCAATATGGCAGTGAAATGTATAGCTTGCTGCAAAAATATGGAGCACAACATAGTGAAAAGTTTTTATACTCACGCAACCTTAATATAGGGGAATTAGATTTAAATAAACTTGTTTCTGACCATAACTACTGCTTTGATGTGCTTACAAAAGCATTAGAGATTGAGGACAGATGCGAAAAGGAAGAGGTTATAGATTGGTTGCTAAAAAATGGTGCTAACATTAATGTTAATAAAGGTGATCAAGCCCTACTGAGTGTTGCAGCTGAAAAAGGTGATGTTGAAAATGCTGTGCTATTGCTTGAAAGGGGAGCACATGAAGGAGTAAATTCTCAAGATGCTGAAGGAAGAACGTTATTACTAAATGCAATTATTCAAGATAAGTTGGGCCATGCAAAATATCTCATAAAACAAAGAGTTAACGTTAATATACCAGATAATAATGGAAATAGCTCACTACACTACGCTGTTGTCAATTTTATTAAGCAGCGCTTAATTGAATGTGATGAAACCTATACAGCTAACGCTACTTTTTATGATTTTCTTAAGAATGGTGCAGATCTCTATATCAAAAATCATGATAACCTTACAGCATTTGAATATGCTTTTCACGCAAGAATAGCTCCTAGGGAAGCTGTTTATTTATTCAAGCTATATATAGAAAGAGGTGATCAGAGTGAAAACATGCAGTTAGTAAAAAATTTCAAATTGCCTTCTGGTGAAACACTATTGGAGTATTTTTTCAACAATAAATTATTTGATAGTGCTCAATCTTGTATAGATCTAGGAGCAAATGTTTCGCATAATGGGTCATCTTTACTGATACAAGCTCTTCAGAATCGAGATATAGAAGGTATCGGGTTTCTTTACGAAACAGAGCAGACATTCCAAATAACGCAAACATTTCAAATAATAAGAAAAACTGTAAGTTGTATTTCCAAGTAGCGGTTGGATGTGTAGCGATGTTTTCGCTTGGTATGGGAGCTGCAGCCACGTTTACTCTAATTAAAATGTCTCCGCTAGTGTTAGTAATAGTAGCTGTGACCTTCTTTTTGACTGCAATAGCATCTATGTCTCTGTTTGTATTATATAAAAAAGTAAAAGGGGAACGCAAACACGAGGTAATTGTTAATAATGCTGTATTTAACATAAGTCTAGAAGAAGCAGCTAATGATTTGTTTAGCGGGTTATCAACTATAGCAGAAAGAGGAGCAGAAGCAGGTGCACTATACCTGGAAGTAAAGGAAAAGACTGAAAGTGTAGCTAAAAAAATGACATCCAAAAAGGAATTAATTGAAGCAAGATTTCAAAATATACAAGAAAATTTCATTAATAAGTTAAGTAATTTTGAAGAACTTCAAGGTGCCAGAGATTCTAGTACTTTAAAGAAATTCTATGCTGCTGTTAAAGATGTTCTAAAGATACGCTCCAGCATCCCTATTTCCAATTTACATCTATTATCGCTTGTTTACCATTTATCATTGGAAGTATCATATGCTATTTTTCAGGCAATAACTGATCCAATTCTTGGAAGTACAATTTTAACTGCCATAAGTGAAAGAAAATTGCCTGAAGATAAGCAGTGGGCTAAGGTATTAAAAAATACAGTACCAAACTTAATAAGAAATCAAGAAGTTGTGCGGAATGTTATAGTACCAACTCTTACTGATATTTTAAAGAGCCTATCAGAATCAAGAGAAGAAAGAAAATTTATAATCTATACTCTGGTCTGCCTGAAAGAAGTGATTGATGAAGTTTATACGACATCGGTACAAGAGTCATTGTATAGGATATTAGGAGTAGAACTTGCAAATAGTCTAAATGGTATGGTACAGGCAATAAGTAACCTATTAGGCTGCTATGGACACAAAGAAGTAGAACGTGCAAGAACCGCAAATGAGTTAGATTACAGAGTAGGTAAACTTACACCTGAAGAAACGCAGCAATTCGTTATAAACTTAGGAGAGAGAGTAGGATCTCTCAGGGAGTTTGAGGGTCGAGTTACAAATAAACAGTCAATTAGTAAATTGATAGATTATTGTTTGGACCCAAAACTGAATGATAGGGAAGCAGCCGCAACACTATTAAATTATATACTCACATGTACTGAAGATGGTCGTTATTTGGCCGCTGAAGCTGGTACTAATAATAATTTATCTAGCAACTCTAATGTTGTACTTATTACGCACGTGGCAGCAAATCGATCTGCACAGTTAGACTAGAGGCGGCTATATGGAAAAAAGTGAAGATAGTTTCAGAGATAAGCAAGCAAATGACAATTGATAGACTTAAACTATGTTCTCAATTTCTCAAAAAAATCCTTTAACAAAAAAGAGCATTCTGTTTCTAATATCCCACCATAAACTTCAGGTATATGGCTGCAAAATTGAAATATCTTAGCACCATTTTCGATTCCTCCACCTTTGGGATTATAAGCTCCAAAGTACAATCGTTTAATTCTGGCAAAGGAAATAGCTTGAGCACACATCGGACATGGTTCTAATGTTACGTACATATCAGTATCACAAAGCGTGGAAGTTGAAAATGCTTGTCTGATCGCTAACATCTCTGCATGTGCAGTTGGATCGCTGGATATATTGTGTGCAGAAGAAATGATATTGTCTCCACTCACTATTACAGCACCTATGGGCACCTCATCATTTTTTTGAGCGAGTTTGGCTTGCTCTATGGCAAGCTCCATATATTGATACTTAAACACTAGGCACTTATTTCTTATCAATTGCTGCTTCAATAAATGATACAAAAAGAGGATGAGGAGAAAACGGCTTTGATTGAAACTCTGGATGAAACTGCACACCAATAAACCACGGATGACTCTCTAACTCCACTGCCTCTATGCACGTTCCATCTTCTGATATGCCACTGCATAGCAGCCCATTTTTTTCCAAATCATCTTTATAATCTGAATTGATTATGTATCTATGCCTGTGTCTTTCTGAAATAGTAGTGTTACTATATGCATCCATCATTTTAGAGTTTGCATTTATATTACATTTGTATGCCCCAAGTCTCATGGTTCCACCAAGATCGTCATCTTGATCGCCAGCTAACTTAACGATTGGATGTTTACAGTTACGAAATTCTTCAGAGTGTGCATCTTCAAGCTTAACAACATTACGAGCAAATTCAATAATTGCAAGCTGCATACCAAGGCAAATTCCGAAAAATGGGATATTATTTGTACGGGCATAATTTATTGCTAATATTTTACCCTCTACTCCGTCATCACCAAACCCCCCTGGAACAAGGATTGCATGAGAATTCTGTAATTTCTCTCCTATAAGTTTTTCATTTATAGGTTTTTCTTCCTTCTCTCTTGAGTTAACCCAATTTATCTTTACTTTGACTTTATTACTAATCGCACCATGATTTAATGCTTCAACCAGTGATTTGTATGCATCAGGGAATTCGGTGTATTTTCCCACTATAGATACAGTAACTTCCTGTGTTGGGTGCCTTATGGAATGCACTATTTGATCCCATTCAGTCAAGCTTGGTTTTGGCTTACTTAAATGAAAGTGCTCCAAAATTTGCGTATCAAGCCCACATTGGCTATACAACACCGGTAACTCATATATATGACTCACATCAGGGGCAGGTATCACATTGGATAAAGAAACATTGCAAAGCTTAGCTATTTTCTCTCTTTGATTATCGAAAATTTCTTTCTCACTGCGGCATAATATAATATCTGGTTGTAACCCCGCGGAATTTAACTCTCGAACTGAATGCTGCGTTGGCTTTGTCTTTAATTCTTGCGCTGCGGTAAGATATGGTATTAAAGTTAAGTGAATAAGGATAACTCTTTGTTTTCCTAATGTGTAGTTAACTTGGCGTATAGCCTCCAAAAATGGTTGGCTTTCAATGTCACCTACAGTTCCGCCTATTTCACATATTACAAAATCTAAACCTTCCGTACCATTAAAAATGAACGATTTGATCAAATCTGTTACATGAGGAATGACTTGCACAGTTTTGCCCAGATAATCACCACGCCTCTCTTTCTTCAATAACTCATGATATATCTTACCAGTTGTTATATTGTCATCTTTTGTTGCTTTAATTCCAGTAAAACGCTCATAATGCCCAAGATCCAAATCAGTTTCAGCACCATCTTCGGTAACAAATACCTCTCCGTGCTGAGTTGGGTTCATTGTCCCAGGATCAATGTTGAGATACGGGTCAAGTTTTCTGATACGGATCTTAAAACCGTGAGCTTGAAGAAGCGCACCAACACTCGAAGCAACTAAGCCTTTACCAAGCGATGACACAACTCCACCTGTGACAAAGATAAATTTAGCTTCCTTCATTAATTTTCAAATGGAACAGAAGTAGATTCACTTTCTTGCTTTTTTTCTAATATAATTTTTTCTGCGATCGATTTTTTATGTACGTCTTTTGAACATAATCCTGACAATAGCAATGTGTTTATAATAAACAATCCAGCAACAATAGCCGTTATTCTGCTGAGCGGGTTTTCAGAAGATTTCACTGGAATCATCGAGTTGACCCCCTGTTGTGTATTACTAAAACCACTTAACGAACTACTTCCAGGCGGCTGCAAGAGCACTAAAATTACTAACACAACAACCAATATTATTTGAAATATACTTAATACCGCTACTGACATTATAGATAGGGCTGAAAATAAAAATCTTAGCAGTACAAAGCACGTAAGTCAAGAACATCTGTCACCCAAATAACTTGAAATCTAAGTATGTATTTACTGCTTACCTTATTTTGATTAACATATGCATAAGACTTTGGGCTTAATATGTATCACATTTTAAAATATAAAGATTATGAACCAAAAATAGACGAAAGTGCTTTCATCGCAGGTGGTTCGCATATCATAGGCAAGGTTGAAATAGGAAGAGATGCAAGCATCTGGTTTAATTGTGTAATCAGAGGGGACGTTGGATCAATAAAAATAGGTAATGGAACAAATATTCAAGATGGAACGGTAATTCATGTGGATAGAAACCCAGGTGGTGACACAATTATTGGCAGCATGGTAACAGTGGGACATTTTTGTGTGTTGCACGCATGCACGGTGCATGATAAGGCGTTTATTGGTATGGGCTCTACCGTGATGGACCATGCAGTTGTGGAGCCTGAAGCTATGGTAGCTGCTGGCTCACTGGTAACACACGGAAAAGTGATAAAAAGTGGGGAAATATGGGCTGGCAGGCCAGCAAAATTCTTCAAAAAAATGTCGAATGAAGAAATTAAACATATCGCGCAGTCGGCACAAAATTATATTATGTTAATGAAGGAATACAAAAACTGAAGTTCGCGTCAAGTGTTTTACTTGACACGTACGTCTCAGCTCAACAAACTGTGTTAAGCTGCCTTGTTTTTCCCCCACTTACTCCTTGCACTTCCGCTCCATTCACTTGAGTACTAGGTAATGCTGCATATGTAATACTACCAACTGCGAGTGTAGATACTACTGCTATACCAACCATTACCCAAATATCTAATCTCACTGTACGTTCAAGTGCAGTAAATGCTATCAGTCCAGCAGCAAGACCCATACCAACAGTAGCAGTGTACCGTCCTCCATTGCCTTGTTTTGGTTGCTCAGTTGTTTTGTTTTTAGCTTCTAGTTCTTTATTTTCCTTCTCTAACTGATGAACTCGAGCATTTCGAGCTTGTAAGTCTTTCTTTAGGCTTTCAACTTCAGCATTTGGTTGGTTTATTTTAGCTTCTAATTCTTTTATCTTATCCTCTTTATCTTTTAACTGAGCAGCATCTGGTCGGTTGCTTAACTGTGCCTCTAAATCTTTTATTTTCTCGTCTTTATCTTTTAACTGAGCAGCATTTGGTTGGTTGTTTAACTGTGCTTCTAAATCTTTTATTTTATTTGTTAGTGTTGTTTTTTCACCCTCTAACTTCGTAACAGCAGCATCTGGTTGAGCTTTTAATGCTGTTATTTTATTCTCTTTCTCTGTTAACTTTTGCTGTAACGCCACAGCATCTAATGCTTCCAATTCTGTTATTTTAGCATTTTTCTCTTCTAACTGCTGCTGCAACGCTGTAGAATCTATTGCCTTTAGTTTTTCCACTTCAGCTTCTAAGTCTTGTTTTTCCTGCTGAGCTGTGTCCAATTGATCTTGTAATTCTTGTGTTTTAATTCTCAATTCCTCCTCAGCTTTCTTCTTTGCAGCTTCTAATTCTTCATTTTTCCCCTTTAACTGCTCTTCTGCAGCTTCCAATTCTGTTGTTTTAACATTTTTCTCTTCTAACAATTGTACTGTGGGATGGCAAGATAGGGCTTTTACCATAATCTCCTCTTTCCTATCGTTAAGGCCTAACAGATTTTTCATTTCTTCTAGGCGACTAAAATATTTGCCACCCTTTTTCCCAACGGATTTTACATTCATGATTGTATTATCTCCTAGTTCTTCTTGAGGATAAGAACCAGTAATATATAGTTGTTGATCATTTAGCGTACAGCCCACATAAAACGTGTCATCAATTATAGCACCACTCTTATCTACGTTTTTATACTTTTTAAATTCTTCATAATCATCTTTTTTTATAACAAGCACTATTTTATCATCGGCAACCTGTATTGTACCATTCTTTAAGCTTAGCATAACGAACCTCAATTATAATTTAACATTACATAATACCCTTAGAACCTAAGGTCAAGTAATATTTTTATCATAGCATAGAAAATTTATGTTCGTAAACAAAAAATTTTGGCGTAAAATTGCCGTAATTGTGCTATAGCTAAAGTAATTTAGGTTTACCGACCATCGTCATTCCGCTGCTTGTTAGCGGGATCTAGAGATACCGCCGCGGTATAACGTTGCTAGCTTAAGGTTTAAAATTGAGAAATATTTATGTTAAAAGAAAAATACGGCTTTAAAGAAGTTGAAGACAAATGCAACATATTGTGGGAAGGCAGTAAAGTTTACAGGTGGAATGGTGGAAAGGATAACACTTTCACTATAGACACACCTCCACCGACAATATCGGGAAAACTCCATATTGGCCATATATTTAGCTATTGCCACACGGACTTTATTGCAAGGTTTCAGCGCATGCTGGGGAAAGATGTGTTTTACCCAATTGGGTTTGATGATAACGGGCTTCCCACTGAAAGATTGGTTGAACAAACCTATAAAACCCGTGCAAAAGAAGTTGGCAGAGAAAAATTTATAGAGATGTGCCATGAGGTTATTGAAAAATCAAAGCAAGAATTCAAGGAACTATTTAAATCGGTCGGCATTAGTTATGACTGGGATTTGGAATATCACACGATCAGCAAGGAAACTGTGACGCTTTCACAGATGTCGTTTATTGATCTATATAATAAAGGGTATGCATATAGAAAAATGCAGCCCATCCTTTGGGACCCGGTTGATAAAACAGCAATTGCGCAAGCAGAAATAGAAGATAAAGTTTTTGAGTCATCCTTAAACACGATAGTTTTCTCTACTCAAGAAAATGAGCAGATCAATATTGCAACTACGCGACCTGAGTTACTTCCCGCATGCGTTGCAGTTTTTTGTCATCCAGAGGATGCGCGCTACACTCATCTGATCGGAAAAACAGCGGTAGTGCCAATTACAAAGGAAAAAGTACTAATCATTGCTGACGATAAGGTCAAAATAGATAAAGGCACTGGGCTTGTTATGTGCTGTACGTTTGGTGATGAACTCGACATATATTGGCAGCAAAAGCATAACCTGCCGATGAAAATTATCATCGATCAGGATGGGAGGATGAACCTAGATGATGTCATTCCACCACACCCCGGCGTCATGAAAGTAGCTGACACTGGAATCTACGATGAAATAAATGGATTGAAAGTTACAGCAGCAAGAAAGAGGATGATTGAAATCTTGAGTGGAAAAGGACTTTTGATAGAAAGCACTAGCATTTCTCATTCTGTTAAGTGTGCAGAAAGATCTGGTGCACCACTTGAGATATTACCTACTTATCAATGGTTTATCAAGACCTTAGAGCAAAAAGCTCAAGTATTAGATAAAGTAAAAGAATGCAATTGGCATCCAGCTACTATGCGTAAACGTATGGAAGTGTGGATAGAAGGGCTAAATTGGGACTGGTGCATCTCAAGGCAGCGCTATTTTGGTGTGCCATTTCCAGCATGGTATTCCAAACGTAAGGGAGAAGAAGGTAAAATTATTCTAGCTGAAGTAAAGGACCTGCCTATAGATCCATTGAAAGATTTGCCAAAAGGGTATAGCAAAGAAGAGGTTATCCCAGATCAAGATGTAATGGATACCTGGGCCACAAGTTCAATTACTCCTCAACTGAGTGCACTGGCAGTAAACAGTGAGTTTAGCTTACCAAATCATCGCTATGATACGATATTTCCTGCAGATCTGCGCAGCCAGAGCCATGAGATAATAAGAACTTGGGCTTTTTATACTATTTTAAAGGCACATTATCATGCAAATTCTTTACCTTGGAAAAACATTATGATCAGCGGTTGGTGTTTAGCAGATGATAAGAAAAAGATGAGTAAATCAAAAGGTAATATCATCACTCCTCATGTAATACTTGAAACTTATGGAGCTGATGTAGTGCGCTATTGGGCAGCGAACTCAAGGCTTGGAGTTGATACAGTCTACTCTGAAAATATATTCAAAATTGGCCAGCGCCTCGTTACAAAACTTTGGAACGCTAGCAAGTTTGTTTCCATGTTCATGGAAAAGCATCAAACAGTAAGCATAAATTCCATCAGTGAGACGATGGATAAGTGGATATTGTCTAAGTTATACAAAGTAATAGGTAGAGCAACAAATAACCTATTACAGTTTGAATACTGCGAAGCTTTGGGCGCAATAGAGGAATTTTTTTGGAAAGACTTTTGTGATAACTACTTGGAATTAGTAAAAAAACGCGCGTACGGAAGCAGTGAAGCAACCTTAAGTGCAAAACAAAGCTTGGCGTATGTGTTAAATGTTATTTTGCGGTTATTTGCACCTTTCTTGCCATACATTACAGAAGAGATATACCACCAGTTGTATAGTTATAATTCTGTACACAATCAAAGTAATTGGCCAAGCAAAGAAGAACTTATCTACGATAAATATTCAGAGGAAATGGGAGATAATGTTATTCAGATATTAAATATTATCAGAAAGATAAAAGCAGATAATAATGTGTCAGTTAAGCATTTGATAAAGAAATTAGTGATAAAAGCAGATCTACGAGAGGACAAATTGAATCAATCCGCGCAGAATGATTTGCAGGCAGTGTGCAATGCGGAAATGATAGAGTGGATGCAGTCTGAGCTTGAAACTGAGAACGGAAAATACATAGTGAATATAGATTTATATTGATTTTTATGTGAAATTTGTTTGACTTCCTTTAATGTGAGCGTTACCATAACGATAACTTTAACTTATGAGGGAACGATAGTGGGAAATCTATATAATAAAACTAATGCGCCATATCTTATAGCTGGTACTCTTGCTACTTTGGCATTGCTTGCATCTGGGACACTCGCTGTTGCTCCTTATGTTGCATTCTTATCTTCAATTGCAGCCTTTAATGTAGCTCTTCCTGTTGCCTTGAGTTTATCTATACTATCTACTTTGATACTCGTACTTTCATGCAAGATGATTAGTCGAAATAAAAAATTAGCTGCTCAAGGAGCGGAGCTTAATGAAAAAACTGAATTAGCTGCAGAGCAAGAAAATACAATACAAAGCTTAGAACCTCAAATCAAAGGGCTAAATAAGAAAGTTAGTGATCTCGAAACAAAATTAGATGAAATTTCAAGGCAAGCTAATGGTGCTGCAACAAAAGATGAAGTGGAAGAGCTAAAGGCAGGGCTTAATGGTGCTGCAAAAGATGCAGTGAAAAAGTTAATAGAAGATGCAGCGGAAGAGCTAAAGAAAGAGCTAGAGGTAAAGATTGGTAATGCTGCAACAAAAGATGAAGTGAAAAAGTTAATAGAAGATGCAGTGAAGGAAGTTGAAGTAAAAGAAGAGCTGCAGATGAAGTTTTATGAAAAAGGTAAAAAAAGATATAAGACAACATTTGATGATGTTATACTTCAAAATGAGAAGAAACAAGAGCTGAAAGAGATTTATGAATCACAAAAAGAATCAGATGCGGCTCTAAAAAAAGGAGAAGGATAAATTTTGTATGGTCTACCAGGAACTGGTAAGACTATGATTGCTAAGGCAATTGCGAGTGAAACTAAAGATACATCTGCATTTATAAGTGTTTCTGGTTCTAGTTTGTTTAATATAAAAAATATAGATGATCTTTTTAAAAAAGCAGAAGAAAACGCTCCTTGTATAGTTTTTATAGATGAAATTGAAGGCTTTGGCAAAGCGTATAGTTCTGATGATAATGTACAATATTTAAAACATTTCTTAACTAAAATTGATGGCGCTGACCATGTAAAAGGTGTGACGGTGATTGCTGCAACTAATCATATAGGTATTTTAGATAAGGCACTTGTTAGGGGAGGTCGTTTAGGCAATCACATTGAGATTCCTACATTAGGTACAGATACGCGTAAAAAAATAATCAACAAGTATTGTCAGAAGGAAAATTTGCAAAGTATCGCTCATACAATTTTAAACAATACTAGTGAGGGTTTTTCACCAGCAAATCTGATTAGTTTATTAAAGGAAATAGAAGGTTGTGCAAGTAAAGTACGTGACAAGACTAAGACTGCGGCTATTTGTCGAAGTTTTAAGAGGACTCATAATATTAAAAAGGTGTCGAATAAGCAGACTAACAGGAAAATTGAAAATTCTATAGGAGAATCACAGCAATACACATCCAGACCATCACATAAGCTGAATGACGCTTTATGTGATTCTGGATATACCAGTATATGTTCTACCCTGATCAATAGCTAACTAGACATTATAAGTACAATGGTACACTCGATACACAAGGTCTAAGTCATTTTTTAGCTAGTAGACTGAAAATGGGAAGTTTGTTGTAGGTGCAGCACTATAATTCCTCCACAGATAAGAGAATTTTAATAAATATATACAAGACTGCTGAACGTGGGGGGAGGAGGGGAGTAATGAGCAATTTGCTTAGTGAGGCTAATGCATTTTATTTTGTAGCTAGTTCCTTAGCTACTCTTACGTTACTTACATCTTTAGCGCTTATTGTAACTTCTAATGTGCCTCTTCCTCTAATTCTTGCTTTAGCTACATTATCTGTTTTGGTGCTTGCACTTTCGTATAAAATAATTAGTAATAATGTAGAATTGGAAGCAAAAGTAAAAGGTCAGTTAGAACATAAGGAGGAGATGCTTTCTCTTGAACACCAAGAGTTACGTGATGAAAATACAAGATTGAATGAAAGAGTAGATTCTTTAATGGAGGAATTGTGTCAATGCAAATTAGAAAGTGAAAAGAATAAGTTATGTTTAAAGTCAGAATATGAAGATGAGTTACGCTTAAGATTGGAATATGAAGATGAATTAAACTTGGAATTAGAACATAAAAGTAGAGAAGCTTCTTCTCTGCGTACTCAATTAACTATGTTAAGAAAAAAAGTAGAAGTAGAAGAAGTAAAACAATTAAAAACTTTAGAATCGGAAGAACAACATGAGAGCTCAGAAAGCGACATAGAAGAATTAGAGAAGAAGTTATGCCAGTCGGAAAAGGAAAAGAAAGAATTAGAAGGTAAAGTTAGTGATGAACGTCAAAAGCGCACTGATCTTGAAAGTAAAGTTGATAAATTGTGTACAAAGGAGAAAGAGTACTTATCTAAAATTAAGGAGCTGGAAAAGGAGTCATTATCTTTACAAAAAGAAGAGAAAGAATCTGATAACACATTAACAACAGTGAATGATGATCGCGATAATAAGGTGAAAGAATTAAACAGTTCACTTTTGAAGCAATCCTCTCAAATAGAACAACTTCAAAAAGCTTTATTGGAAAAGAAAAAAGAAGAAGTGCTTTTTTTGCAACGGATGATAGAATATGTAACAGATGAGGTAGAAAAATTAGTAAGGGAAAATGAAGTGATCAGAGATGATGATAAAAAAGTAATATTACAAGTGATTCAAGCAACAAAGTCTGTGTTAGTAGAAGAAGCTGCACAATATTTGCCAGGCGAAACGTCTGTTCCTTCATTTATGGAAGATCCTGGATATACCAGTGGATGTTCTACCCCGACCAACAGCTGCCACACATTTTGAGTACAGTTGTACACTCGATACACAAGGTCTAAGTCATTTTTTAGCTAGCAGACTGAAGATGGGAAGTTTGTTGTAGGTGCAGCACTATAATTCCTCCACAGATAAGAGAATTTTAATAAATATATACAAGACTGCTGAACGTGGGGGGAGGAGGGGAGTAATGAGCAATTTGCTTAGTGAGGCTAATGCATTTTATTTTGTAGCTAGTTCCTTAGCTACTCTTACGTTACTTACATCTTTAGCGCTTATTGTAACTTCTAATGTGCCTCTTCCTCTAATTCTTGCTTTAGCTACATTATCTATTTTGGTGCTTGCACTTTCATGTAAAATAATTAGTAATAATAAAAAAATAGAGGTTGAGAGAAATAAATTCGCTCAGAAAGAGCAAGAGTTGGAAAATAAAATAACTCTAGGAAAGGAAGCTGAAAAAGCTGCAAACAAAGAAGTGGAAAAATTAAAACATGAATTAACTCGAGAAAAGCAAAATTTAGACAAGAGAGCAAAAAAATTGAATCAGAAAGTAAATGAGTCAGAAGTTGAGAGAGAATCTCTTCTTGAAGAAAAAGAATCTTTAGAGAAAAAATTAGAAACAGCAAAGAATCATACGTTTGAAATAAACAATGAATTGGACAAAACAAGAAAGGAAATAGGTAAGCTTAGTGAGCAGGAAGAGAAATTAAAACTTGAAATCTCATGTTTGAAGAAACAGTTGGAAGAAAGAAGTAGATTTATTGCAAAGCTGAAGATGGAAGTGGATGATAATAAACATTTAGAGCTAGAGAATAAGGGGTTGAATGATAGAATAGAAACGTTACGTGAAGTACAAAAGGCACTACGTGAGAAAAAACATGAACTTAGTGAAAAAGTAGAGGTATTGAATAAGGAAAAAAATAAACTTTCTAAAGAAGTAAAGGAATTACGCGAAGAACAAGAAAAGCTGTACATAAGCTTAGATAAGCTACAATGTAAAATTAAAGAGGTCAACAAAGAAAAAGAGGATTTACGTCAGGTTTTATCTTGCAGTTATAGTTGGCAGGAGTTCAGCGAGGAAATGGAACGCTGTAGTAGCAGGGAGAAAAGAATGAGAGAAAGTTGTAGCAATGAGTTGAAAAGATTAGAAGATTTAATTTTAGAGAAATCCTCTGAAATAGAACAACTTGAAAAAGATTTGTTGAGAGAGAAGGAAGAAAAAATGTCTTATGTGGCAAGGATAACAGAATATATGTTATGCAAGTTAGAAGAATCAATAAAGAGAAGTAAAGTGATCAAAAATGATGATAAAACAGTAATATTACAGGAGATTCCAGTAATGAAGTCTGTACTGGAAGAAGTTGTACAAGATTTGCGAGGCAAAACATCTGGGAAAGATTCTGAATATGCATCATTACCAGACGAAACATCTGTTCCTTTACATGCAGGAGATCCTGGATATGAGTCTGAGGAAGATTCTGGATATAACAGTCGCTCATCCACTCCGATCAAATTGCCAAATTCACTATTGACAGAATCTTATGAACGCAGTCAGTTCAATCAGAGTGAAAGTATTTGCAAAACACAACAATGAGTCTTATTATAAGATAAATCATGCAAGATAATGAACCCAATAATATGCGCACTGGATACACAAGACTTAAATAAGGCTATTTCTCTAGCTAATGCTCTGCGTGGTAAAGTTGGCATGGTAAAGCTGGGATTAGAATTTTTTGCTGCTCAAGGTCTTTCTGGAGTGCAAGAAGTTGCAAAATGCAATGTACCAATTTTTTTAGATCTGAAATTGCATGACATTCCAAACACTGTAGCCAAAACAGTTGAAGTAATAAAAGTTCTGAACATTGAAATGTTAACTCTGCACATCAGCGGTGGAACAAAAATGCTTGAAGAAGCGCTAAGTGTAGTGCAAGGCACAAAAATAAAGCTGATTGGAGTGACAGTGCTAACTAGTATGAGCAATGAGGATTTAAACGAGCTTGGAGTAGCAAGAGAGGCAAAATCACAGGTAATTTTGCTTGCAAAGCTTGCAAAAAAGATTGGACTCCATGGAGTAGTCTGTTCTGCACTAGAAGCTCAAGAAGTGCGCCGAGAATGCGGTGAAGACTTTAAAATTATTACTCCAGGAATTCGTATAGATCCAGGTCATGACGACCAAAAAAGAACAGCAACACCAAAAGAAGCAATAAATTCAGGAGCTGATTATATCGTCATTGGCAGACCCATTACAAAAACTACAAGTAGTGCGGAGCTAATATTGAAATCCATGAAAGAATTTTAATATAATAACTTAATTTATAAAAATACTAACATATTAATTAGGAATAAGCATGAGTAATATCAATAGAATAATACGCGAAGTAATCAAGGAATTCCGCTCAAAATTACCAGATAAGGAAATAGAGGAATATTCTGGCAAATTGAATAAGCTACATATCTACCAGTGCAATAAGCATATAATAGAAAATAAGAAGCTATATCATTATACAATAAATGGGAAAACCCATGCTATGGGTCAGCATGGGCATAATTTTGTCAAGAGTTTAGAAGTTATCTTGAGGAATAAGCCACAAATTTCCTTAGAAGAGGTAATTGATTTTATGGAAAAAATAATTAATTTTGGTATTGATAGTTGTTATGGAGCATTTGAGATGATATTTGAATCTCGCTCTGGTGTTACAATAGATGATGCAGTTAATTTTGTAAAAGATAGCTTATCTAGTAAATTTTATGGATTCCATGGCAGTGGGATTTTCAAAGTAATATTAGAACTTAATCCAGAGAGCTCTCTTGAAGAGATAGAGAAACAATTTAGCAAAGTAGTAGATCCTTACTTTCTTAATGCTTGGAGTCGAGAAAGTGAAAGGGCTTTTGCTAAGATATGTAGGTTATGTAGAGAAGGACATGTGGAGAATATGCAGAAATTTGATTTTAGCAATTTTAATTTAGATCAAGATAGTGCTGGAGCATTAAGAGCACTGTTACAGTATTGTGTTGACGTTTCTAATCAAAAAGCTTTAGGTGATTCACATGAATTGCATAGAGAAGAGATGGAGGGGATATATAAATTTGATGATAATTACGATTTAAATTTAGATAGTGATCATAATGATAGTATCTGGCATTGAAATTATACTACAATAATAAAATAACTGGATAAAAATTATCACCAAAAAAATTCAAAAAAGTGCTTGACATAAAAGAACGAACATTATATAGTGTCATTATTTTTTATTTTACCTCGCTTAATTTAATTACTGGATTAAGCTTACAGTACTAAGCGTGGCACAAAGTGCCACGCTATTTTCCGGTTTACATTTTCAACAGATAAAAAATGATGCCATTTCAGTGCCAAGCACATAACTGTACGGATATTCATTTTTAAAGGTAAATTGCACAACAGATGATGTCATTCCAGTGCTTGACACTGGAATCCAGAAATTTTGCTTATAACTGAGCTGATGAGCTAAAGGTAGTTGTCTTACGCTAAAACAAACGTTTTTAATTAAGTTGCATAGAAGCTGGATCCCAGTGTCAGCTACTCGGATGACAAGAAAGGGAGCACTGGAATGACATCGTTTACTATGTACCATATTGCAATATTCGTACAACTGTGGGAAACATCTATGGATGCCATTCTTATTACCTTATTTCCATTTTTATTTCATTTTCAAAGGAGGCTATTATGTCACTTACCGATATCGCTCACCGTATCAATGAACTCGCTTCATCATGGGAGCAATTTAAATTAATAAATGATCGCAAACTAAAAGAAATTGAAAGCAAAGGGCGTGCTGATTCTGCAACAATTGAGCAGCTATGCAAGGTAAATAATGCCATTGATGGTTGCAAAGAGCGTTTAGACTTGATCGAAACTGCAGCTCAACGTCCAGAAGTAAATACAGATTTTAGCACAAGCGATAAATATTTTTCTGATTATATCCGCAAGGGAATGGAAAGCGGTTTATCGCACAAAACCCTCAGTGGAGATGATAATGATATCGGGGGGTATCTAGTTACTCCGCATATTGTAAAACGCATAAGCAAGCGCGTAATTGATTCGTCCCCAATGCGACAAATATGCTCCAGTCAAAGAATCTCTACTGAAACATTGGATTACATTATAGAAGATTTTGACCGCGCCGGTGCAGGTTGGAGCAGTGAAACAGTAGATGATGAGGACGGTGGCAATAAGTCTAAGTATGATTTTGCAAAAGATACGGACACGCCCAAAATCCAAAAGATTTCTATCACGACTTACGAGTTATATGCTCAACCACAAATATCACAAAAGTTACTCGATGATGCGTTTGTCGATGTTGAGAGTTGGCTGGTGGAAAAGATTGCCGAGACTTTTAGTAAGGAAGAAAGCGAAGCCTTCATTAAGGGTGAGGGCACTTTTCAACCAAAAGGAATTTTAGCTTATGAAAATGGAAACAGTTATAATAAAATAGAGCAAGTTAAAACTGAAAAATTAGATAGTGATTCAATAATGATGTTGTATTACTCTCTGGACGAATATTATTCCAAAAATGCGTCATTTTTGATAAACAGGAGTACGTTGAAGGATATCAGGCTGCTAAAATCTCAAACAGGTCAGTATCTCTGGCAGCCAAGTCTGTCGCTTGAAGCTCCAGATACTTTAATGGGAATACCAGTATATCAATCTGCCGATATGCCACCAGCGCCAAACAATCAGCTACCAGTAATTGCCGATGGCAGATTTCAAACAAGCTTATAAGATTGTAGATAACAGAGGAATGAGAATATTAAGAGACCCTTATACGAATAAACCTTATGTGAGGTTTTTTGTCACTAAGCGTGTCGGCGGAGAGGTTGTAAACACCAGTGCTATTAAATTGTTGAAAGTTGCGAGCAAGTACTAAAAACTTCCGCAGCATCATCTTTATAGCTGATCAAAGCAACACATCATACCGCGATTCATTCCATAACTGTACGAACATTGTGATTTTGGCCCATCAGGAGGGTGTCATCCCAGTGCTTGACACATATAGCTAAACTGACTTAGATTTACCGACAGTTTGAAAAACAAAAATTCGTCATTCCGCTACTAGTTAGCGGAATCTATGCCGAGATACCGCGAATGAATCGCTGTATGACGCAGGAAAACCTTGCTTCTTACATTATGTAATTTTATTTTTAGCGTTGCTTCTTATATTATGTAATTTATTTTCCATAATGTATATTATGTAATTTTCGATGCTAAGATCTGTTATAGCTCTCAGTATGATATGAGTGATTCTCTTTTAATAATTATTTTTTAAATAGTTTGTTGGTTCATCAATTTCTTTAGGATTGATATCTACAATTATTTTTCCGTTTTTTAACAGAATAATCCGATCTGATATTTTTGTTAAAAAATCCAAATTGTGAGAAGCGATAATCATAGTAATACCCATATCTCTAACTGATTGTAGTAGTTCCACAACGTCGACTATTGTTGCTACATCTAAACCAGACGTTGGCTCATCGCATAATAGAATCTTTGGATTCATCATTAAACTTCTGGCAAGCGCAACCCGCTGTTTTTGCCCACCAGATAGATTATTAGGGTAATCATTTTTTTTAGAGGCAATACCCAAAGACTCAAGTAGTGAATAACTTTGATCCTGAGTTTTATTTTTAAGCTTGGGAGCATATGTAAGATTTTCCCAGACAGTCATATGTGGGAAAAGTTGAAAATCCTGAAATACAAAACCAGTACTATCATTGCATTCAATGCTACCAGAATCTAAAACTTCGAGTTTTTGTATACAACGTAACAATGTTGATTTACCACTACCAGAAGGACCAGCAAGACCAACTATAGATTGTTCTATAATCAGGTTAATATTATTAAGTACTGGAATATTATTAAATAATTTACAAACATTATGCATTTTTATCATATATACCTTTCTGTTCAATCTTTTTGCCTATATATTCAATTAGTAATACAAGAGCGTAATAATAAGCCCCAGCAAGACAAAGTGGTATAAAATAAGTAAATTGTTCTGCTGCAAGCATTTGCGCAGAGCGCATAATATCAACACCACCAATAGTAGAGATTAATGCCGTTTCTTTAAGGAGTGCAATGATCTCATTTATCATTGCAGGAAGAATATTTTTAATAACTTGTGGTAATATAATATCTCTCCACATATAGAAACTAGGTATTTGTAAAGTTTTAGCTGCTTCAAACTGGTTTTTTGATATAGTTTCAATACCAGCTCGTAAAATCTCAGCAATATAAGCACAGCTATTTAGACCAAATGCTATAATGCCAGCACTAAATATGTTTAATTTAATTCCTGCAATGGTTGGAGTCATAAAATAAACAACACTTAACTGTAATATAAGGGGGGTGCCACGTATTACAGATATAATTCCATTAATTAATGGAATACAGATCTTATTATATCTGAGTACTGAAAATAACCCTCCTAGACTCATACCTAAAAGCAGTCCTCCAATCAATAATTTTAAAGTAAAGGCAAGGCCTGTTCCAACAAACAAGAAATTAGAAATTAATTCTTGCATCAGTTATCTCCTAGCCATTTTTCTGCTATCTTTTGTATTACACCTTTACTTTCTAAACTTTTTAACGCCTCGTTTATTTTATCCTTTAAATCAGATCTTTTATTCACAGCAATAGAATAACCATTATCTGACTTAGCGATGGCTGACCATGATAGACCAGGATTTTTTTTGCTAAATACTTTACCTTGGAATTCATCAATTAGGACGCCATCAACATGACCAGACTTTAATGTTTCTACAGCTTGATTATTATTGTCTATAGCAATAATTTGAGCTGTTGTAGGAACATGCTCTTTTAGCCAAATTTCCATGACAGTTCCTAGTTGAACGGCTATCTTCTTGTGAGTTAAGTTGTTTATACCGGCTATGGGTTTATTTTTGTGATATAGAATACCAAATTCCCCTGTATAATAACTATTTGAAAAATCAAAATTTTTTTCACGCTCTTCTGTGCTACCAATAGTAGATATAGCAGCATCTACAGAATTACTTTGCAATGCTGCAAATATAGTACTAAACTGCATATCTTTAAATATCGCTTCTTTACCTAACTCTTTTGCTACTAATTGAGCAAGCTCAATGTCAAAGCCAGTAAATTTACCATTTTCATAATATTCAAAAGGTGGATAATCTGCAGAAATTGCAAATCTAATGATATTATCGTGTTTATCTTCCTTGCATCCTGTTAATAGAATACTTATCACTATAATAGCATTTAAAATATATTTTTTCATATTACTAATTTATATTCATGTTTTATTCATCTTATGAGTATAGACATTAAAAATTGAATAGTCAAGAAATAATGAATATAATTTCAAATATACTTATTACATATTCAATATGAGGAAAATGCATAATGCATGACAACACACTAGGTGAACATATTTTAAATATTATTCAAAATCACGAAATTTTAGAGCAGAGCGATTTACAGACCTTGCTTAAAGAAAGAGGGCACAACATTCCTCAGGCTACTTTATCAAGAAAATTAAAAAAACTTAAAATTGCCAAAGTTGCTGGTGTATATAAAGTAATCGATATCAACCAGTATCAATTACCATTGATACTTAATATGCAAATTTCGGATTTTGGTTTAATAGTACTACATACCCAACCAGGACAAGCTAGCAGTCTGGCTTACTTTCTAGATCAGAAATATGTTATTTATTCATTAAATAATAGCAAAAACATAGGAATTATAGGAACTATAGCAGGTGATGATACAGTATTATTGATCATCAAAAGTAAGACTGAACTTAACAAAGTATTACAATCAATTTATAAAACATTTCCATATTTAAGTCTTGAATAAGAATGTTGTAAGTTAAAAATGTGATATAAAGGAGATAAGAGGGATTTCTTTGTTTAAATCTTTGTCTTCTTTTTTTCAATATACCTACATATCAGAATGGACAATTCATATAGAATCAGCATAGGTATTGCAAGCCCTACTTGGCTTAATACATCAGGTGGAGTTAAGATTGCAGCGATAATAAAAATTACCACTATCGCGATTCTGCGTTTATTTGACAAACTTTGTGTAGTGAGTAACCCTACTCTCACCATTAATGTGAGTATTACTGGAATTTGAAATGCAGTGCCAAAAGCAAACATAAATTGGAGAACGAGGTCTAAATATTCGCTAACTGATGGCATAAACTCTATTGGTATACCGAAAGATTTCCCACTATGTTCAAAAGTGATGAAAAACTTCCAGGCTAAAGGAAATATATAGTAATAGACTACAGTAGCTCCCGTTACAAATAAAACCGGTGTTGCAATCAAGTATGGCAACAACACTGCCCTTTCACTTTTATATAACCCAGGTGCTAAGAACATATAAAATTGCCATGCAAACACAGGAAAAGAAAACAAAAGTGCGCTCATTATTGCAACTTGGAGATACACAAAAAATGCCTCTGTTAAGTCTGTGTAAATTAAAGAAAAACCTTCGCTACCTTTTGTTGCTTCTATTAAAGGTGCGAGTAAAAAACGGTATATATTTTCCTTAAAGTAATAACAAAAACCAAAAGCAACGCAAAAAAATAGAAAGCAAAAGATAACTCTTTTTCTGAGTTCCGCAAAGTGCTCATAAAATGAGGCGTATTTGTTTGAGTTCCAGTTCATACTTTACTATAGCTCAATAATGCTATGTCTAACATTCTCAGCGAAAAAGCCCACTCATTGTCATACCACGCTGCAACCCTGCATATATCACCTGTAACATATGTACCAGTTAAATCCACAATTGCACTATAAGGGTTATGCACAAAATCTATTGAGACTAAAGGTTCCGCACATACAGAAAGCACATTGCTTGCTGCATCCTTAAACATTTCATTGATTTCTTTAACGGTCGCTTTCTTATCAGTTGTAAATTTAAAATCAACCATAGAAACATTGCTAACCGGAACTCTGACGGCAGTGCCATCTAGCTTTCCCTTTAATTCAGGAATTATAGAACCAATTGTTTTTGCTGCCCCGGTTGTAGTTGGCACCATAGATAATCCGCAAGCCCTTGCTCTACGCAAATCTTTATGATTACCATCAAGAACATTTTGATCATTCGTGTAGGCATGTATAGTAGTCATAAAACCGCTTTTTATGCTTAAACTAGAATGTAGGACTTTCACAATCGGAGCAAGGCAATTTGTAGTGCAAGAACCTGCTGATATCACTTTATGCTCTTTTTCGAGCATATCGTCATTCACACCATAAACTATAGTGACATCAGCATCCGGAACTGGAGCAGAGACAATTACTTTCTCTGCATTGTGCCTTATTGCTTCTTCACGTTTATTGAATGCACCAGTACATTCAAGTATTACATCAACATTCCAAGGAATATTTTCAGGATTCCGTTCTCTATATAAAGAAAACTTTTTGCCATTTATAGAAATCCAATTTTGAGACTCATTAAAATCAATATCACCACTGAATTTGCCATGAACAGAATCATATTTAATCAAATGTGCATGCTGCTTTGCACTGAGCGATCCATTGACAGCTACAACTTCTATTTGTTTGCTATATTCTTCTATTTCGAAAATAGCACGCAATACGCCTCTGCCTATTCTACCCAGACCATTAATTCCTACGCGAACCGTCATCTCTTCATTCAAAAAATTTAATTATAGAGGATATCACTTGATATTTCATTTTATTCTTTTGACTGCTAATTGGCAGTTTTAACCTTAATATATTAATATTCACCTTGACTAAAGAACTATAATACTGTATCATTTTATCAATAGTATTGAAACTTTAATAGGAGGCTAATTATGTTATTACAGAGGATCATTATAGATCAATTAGAAAAAATTTCAGGCCAATCATTTCTACACAAACTTGCTACCGATAAAGAATATTTTAAGGAAGTGTCAAGGTATTTGGAAGAAAATCATAAGATGAGCTTAGAAGAGTTTATAATTAGCGTTTATAGATCAAGTGGAGGAGATGTCAATTTTCGTGATTATAAGGATGAGGCAGCATTATATTCTGCATCAGAAAACGACAATCAAGATATGGTTCGTATTTTAACATCATGTGGTATAAGCATTGATGACTTTAATTGTGAAATTAGTAATAGAATACAGGAAAAATCTGAACAATCTAGGAGAATTTCATTAAGTAATAATGCTAATGTTTCACATATCTACGAAATAATACGCAGAATTACTAATATAAGAGATGCTTTCCAACATTTGGACCTTAGACACAGTGATAAGAGACCTTGTATCTTGAAAAAAGCATCTAGTGTTTTTAAGCTTAAGCATTAGGTGGAGAA
>NODE_7_length_28593_cov_767.223036
TATATTCTCTTGCCATTTCTAATCCTCCAAAATTTTATTTTACCCGAAAAAACTCCTTTCTTTCTCTCCACTTTTTCTGGGTAAGGTCAAGAAGCCTATTGTCTAATTATGTACCTAAATTTTATTACGGCACTTTCACTACTACTTTAACGAGTGAGCTACCTTTCTATAAAAGACCTATCGACTGTTGCAATTATAGGCGTAAACAAGAATGATAAAAGAGTACGGGATTGAGTAACTATGTACACTTCTGCTGGCATACCAGGGTATAGGTATACATTTTTAAATTGAGCAAGCTCTGACTTTGGTATCACTACGCGCACTGAATAATAACGCCCTAGTCTTGGATCATCAAGAGCGTCAGGAGAAATATGGCTTACTATACCACTAATTAAACTTAAACGACGTGCACTGTAAGCACTTAACCGGACTTTAACCTTTAGCCCTTCTAGCCCATCAATAGAGACTATGTTGCTATCTTTCTTTTGTGCTGACAGTACCTCTTCTATGTTTCTGGTCTGAATTTTAGCATCTATTATTAGGTCATCATCCGATGGCACTACGCTCATGATCGGAACTCCAGATTGTATAACACCACCTTCAGTATGGTATCTTATATCTGTAACTATCCCATCTTGAGGCGATTTAATTATTGTACGTGCCAATGAATCTTCAGCAACCATCAGCCTCTCTTTCAAGTCTGCAATAGACGTACTAACTTCCTTAAGTTCAGCGTTTGCTCTTTCTTGAGAATCATTTTTTACGTTTATAATTTCTAATTCGTTCTCTCCAATTTTTTGCTGCACTTGAGATATTGCAGAACGGTAATGTCCAACTCTGCCTTCAATTTCAGCAAACTGTTTTTCTAAAGCTAAAATGTGTGGTTTGCTTATATGGCCACTATCAAGTAATTGTCTTTTTGTTTCCAACTCCTCAGTTATCAAGTCATATTGCTTATGAGCTGCATTTAGTTGAAAGTTTAGCCCCGCTAATTCATCATTTAACTGCTTTATACGTTGTTGCAGTATGTCTGTTTTTCCCAATATGCTCTTTCTCTGAGAGTTGAACAACTTTACTTGATTCTTTATCACTTTATTTACAAGTTCATCGTTAGATAATTTTTTAACCTCATCAGAAAATTCTAGTGTGTCCAAATCTACTCTGATTGCAAGAAGCCTTGCTTCTGTTGCTAAAAATGATAAGAGCTTCTCTTTGATGATACTTAAATTCGCCTTCTCGTTAACATCACTTAATAAAACTAAAGGCTCATCTTTTTTAACCGCTTGGCTCTCTTTTACTAAAATTTTGCTTATTATTCCTCCACCCAAGTGTTGAACTATTTTCCTATTTGAAGATACAATAACTTCTCCACTTGCATGCACCGCACCGTCAATTGGAGCTATAGCCGACCAAATACCACCTATCCCAAAAAAGATGAGTATTACTACCAGACCAAAAAATAGTGGTCCCCATGTTACTTTCAGGACTTCATTTACGTTATTACTTTCGCGTTTTAAAATAAAATTTATCACTGCATCAATCAATGCAAACGTCTTATCCAAAAATTTTGGGTACTTCTTCTTTTTATTTTTTGCTCCTTGCATATTTATATTATCACCATGGCCAATCAAGCCTGTCAAAGAAAATCCAGCGCTAAGCTTTTTTAACTTACTTATCATAATACTACTGTGAATTTGTGTTAACTCAAGATAACACACAAAAACAAAGAATCTATAATTTAAGCATTCCATTTAGACTGTAGAGCACCAGAATAAACTATTTAGTAACAATTCCTGCATCAATTATGTTTTTAAAATTTTTTGACGTTTAACTTTATTATAACTTTTCCTTTATTTTGTGAATATCTGAGTTACTTATATTATGTAAGAAATCTATTGCCAACCAGTCGATATTCTGTTAGGAATTAAGATAATATAAAGTTATTATGTTTGGATTGGAAAGCAGAAAGTTCCTGATCACTGGCGCATCAGGCGGAATAGGGCAAGCAATTGTAAAAATTATGCACAAAGCTGGAGCAACTTTATGTATTTCTGGCACAAAAAAAGAAGTGCTCGAAGAAGTTGCTAAACAATATGAAAAAAACATACACATACTCCCTTGTGACTTATCAAATGCTGAGGAAGTAAATCAACTAATAAATAGAGCAAGTGAGTTGATGGAAGGCTTTGACGGGCTTGTATGCAATGCGGGCATTACGCGAGACAGTTTATTACTGAGAATGACAGATGAAATATGGCAAAAAGTAATTGATATTAACTTGAGTTCTACATTTAAGCTGAGTAGAGAAGCATGTAAGAGACTAATTAAGAATAATTGGGGAAGAATTATAAATATTTCCTCAATAATAGGGCTGACAGGAAACGCCGGGCAAGCAAATTATGCGGCGTCTAAAGCTGGAATAATAGCTATGAGCAAATCTATAGCAAAAGAAGTTGCAAGTCGTAATATAACAGTAAATTGTATTGCTCCTGGGTTTATAGATACTAAAATGACTGAAGTTTTAAATGAAGTGCAAAAGGGAAAAATATTAGATAATATTCCAATGAAAAGAATGGGAACAGGGGAAGAAATAGCAGCAGGGGTCTTATTTTTAGCAAGTGATGAAGCAAAATATATAACAGGGCATGTGCTTAACATTAATGGTGGGTTATTTATGTAGCAACACTTATGTATGGACAAATTATAATTTTTACTTTAAAATAAAAATATGTGTAGGTTTAGGTTTGCGTTAATTTATTATTTAGAGGCAAAAAAATGAGCTCTATAATAGGATTTTTTGGTGTTTTGTGTGTAGTATTGCTTTTCTCTTTCTCAGGTTATGCAGATAACCCTGGTGTTGATATGGATGACACAACTAAAGTAATATGCAATATTATTGGTTATGTTTGGGGGATAGGCGGTCCACTTATGACGGTAGTAATAATTGGTGCAGCTTTGCTTGCAATATTTGGCAGGATGCCGTGGCCAGCCCTCTTTGCTCTTGGCATGTTCTGTGGTGTATTTTTTGGCGCTAAAACTATCATAACGAAAATTATGCCCAACGTAAGCGATGAAGCAAAAACTATGTTGGAAAAGTGTGGACAAAAATAATCCAAAAAGTGCAGAAATGCTTTTTTGTTATCCATTAAACCGCTTCATATCTTCAACTTGCAACAAATAAGGGCTATCTTTTGGTAGAGTTTTAACAGCTAACTCAGCGTATTTCATAAATTGCTTTAAATCACCTTCAATACAAGCCTTTTTTGTCAAGGCAAAATAATGCATTGCCGTATCAGCTTCACATTTATATGCAATGCTTAAATATTTCCAGACAAAAGCGTTATTTGGTTCTACATTCAAAATCTGCTCCAGGTAAAAAATCGCCTTTTTTGCATCACCGTGTAATAATAAAGTATGAGATAATGCAAGTTTCACTAAATAACTGTTTTTCTCAGATAAATACCTAAGCGATTCCTCATACATTTTTATTGCTTCACTTAAATTTCCAGCCTTGTATAGCATTTCTGCTTTTAATTCATATAGGTATGGATCACTGTGTGATTCTTGAATCAATGAGTTAACTTTAGCAATAGCCTCTTCTATCTTTCCTTGCCTATAGCAAACTATAGCATTTACATACTCAGAATTATCTTCATATTTATTAGATAACACATGAATAGGAGCAAAGAAAGAGTCTAGCTTTGCAACCACACGCTCAAACTTTAGTAACTTATCCGCAAAAATTGGTTTTACGTTGTTTTTAACCTTATAATTTTGTACAGCAAATATGCGTTTCTCACTAAGTGGGTGAGTGCGGAAATATTCCTCGGTGTTCTCATGCTCAATACTTTTAAAATAATCAAAAATCTCTTTCATACCTGAATTATCATAGCCAGATTCATCAAGATACCTTAAAGCATAGCTATCTGCTACACTTTCTTGCTCTTGAGAATAGTTAAAAAATAGCCTTGAACTAAACGCTACACCACTAAGCAAAATTGCACCAGCAACCTGAGGGTTAATGATAATACTAGAAACTAATCCTACCATATAACTAATCATTGCTATCGATTGAAAATAACCCATAGCACTACTCATTTGCAATATATGACCAGCAGATATGTGAGCAATCTCATGTGCTAATATACCAAGCAGGACATAAGGTTTAGCCGAATATTGTAAAAGTCCTAAATGAATGAAAATACTGTTATTGTTAATTACAAAAGCATTAATCGAATTGTCATTAATTATAAAAACTTTTATTTGCTCATGATCAATATCCGCAGCAGAAAATAAAGGTTGCGCTAGCTCTTTCACTATTGCTTCCACTTCACTATCTCTAATAATGTTAATAGAGTAAGCATTATTACAATATGCAAAAAAGAACAATAAGGTCAAAAACTTAGCAACTCTAAACATGAAAATTCTGTGCTTGTATAATTTATAGAAATTCTATATTTTAACACTTAAATTATACAAATTTATAAACGCTAGTTTAAATTTTTAACGTAACTGATAAGTTTGTCGATGGTAGTTAACTTAATTTTATGTTGTTCAGCAAATTTAAGTAACTGAGGTAAGCGCATCATAGAGCCATCATCATTCACTAATTCACAAATAACTGCTGAATGATCAAACCCTACTAACTTCGCCATTTCAACACTCGCTTCAGTATGACCAGCACGTTGTGCCACCCCACCTTTATGTGCAATTACAGGAAAAACATGACCTGGAGTTATGATGTCATCCTGAGTACCATCCTTGTTGATAGCAGCATGTATAGTTTTCGTTCTATCCTCTGCTGAAACACCGGTTGTAATGCCATAACGTGCATCAATTGATGTAGTAAATGCGGTATGATTTTCACCAATATTTTTCTTTTCCATGAAATTAAGGCCCAACCTTTTCATGTGAAATTTAGTCATTGCTAAGCAAACAACCCCTGTACCGTACCTAACCATAAAAGCCATATGTTCCGGCTTTATTTTCTCAGCTAAGACAATCAAATCGCCTTCATTTTCTCTATTTTCATCATCAACTAAAATGAATAATTTACCGGAACGAGCATCCTCTAATACATCTTCCACAGAAGAAATACCTGGTAGACTCATTGAAGCATAAGTGGCCTGTACCATAATAATTTACTTAAATTCAATCTTAACTATTTTATACAATTTCTCTCCATTTGGCACTGTCACTTCCACATATTCACCGACTTTTTTGCCGATTAAGGCACTCCCAAGTGGTGAACTAGTAGATATTAACTGCTTTGAAACATCAGCTTCATATTCGCCTACAACCTTATAAACATATTCCACTTCACCGTTATTATCACTTAACATGCTTAATGTCACAGTTGCACCAAACATTACTGAATCACCAGACAAATTTTTTACTTCTATTACTTCCGCATGTGAGAGCTTACTTTCTATCTCCATTATACGGCCTTCAATAAAACCTAACCTTTCCCGTGCTGCATGATACTCTGCGTTTTCAGACAAATCACCTTGATCACGAGCATCAGAAATAGCCTGTATCACAGAAGGTTTTTCTTCCTTTAATTTTTCAAGTTCGGCTTGCATATTCTCAAAACCTTCCCTCGTCATAGGAAATTTATTAATAATGGATGAAGCCATAATCACCACCTAAACGCAATTAAATTGAGTAACGAAATTACTCACAATGTTAAAAATATCACCTTTTATATCATCACTCATGTCATTTGACAACTTTTTTAAAACCCCAGGGTGTACAGTATGAAAATAATTAATAAGATCATGTTCAAATTTATTAATGTAACTTATTTGTATTTTACTTAACTGATTATATAGGTTAGAAAAAATATACATCAGCACTACTTGCTCTTCTATTGACATAGGTAAATGTTGTTTCTGCTTTAATAACTCGACAAGATATTTACCCTTATTCAAGGATAATTGAACACTAGCATCAAGATCAGAACCAAATTTTGCAAAATCTTCTAATTCTCTATACTGAGCTAAGCTTAGCTTTATAGAACCAGCAACTTTCTTCACAGACTTTAGTTGTGCAGCAGAACCAACCCGTGAAACTGACAAACCTATATTTACTGCAGGTCGAAATCCTTTATAAAATAATTCAGACTCAAGAAAGATCTGCCCATCGGTAATTGAAATAACATTTGTTGGCACATATGCAGATACATCACCAGCTTGAGTTTCGACAATTGGCAAAGCAGTTAAAGAACCCTGCCCTTTTTTATCAGACATTTTAGCAGCTCTTTCAAGCAAGCGAGAATGTACATAGAATATATCTCCAGGGTAAGCTTCACGACCAGGAGGACGTCTGAGCAATAAAGACATCTGCCTATATGCCACAGCATGCTTAGATAAATCATCATATATAATCAAACAATGCATTCCATTGTCACGGAAAAATTCCCCAATAGTACAACCAGCATAAGGTGCTAAAAATTGCATAGGCGCGCAGTCAGATGCACTAGCCACAACTACAGTTGTATACTCTAATGCTCCACTTTCTTTCAGCTTATTTACCACTTTTGCTACTGTTGAAATTTTTTGCCCAATAGCAACATAAACACAGTAAACTTTTTGATTTTCGTTTACCTCATCGTTAATCTTCTTCTGATTGATAATAGTATCAAGCGCAATAGTAGTTTTACCAATTTGTCTATCACCAATAATTAATTCACGCTGCCCTCTACCTATTGGAATTAGCAAATCTATAATTTTAATTCCTGTTTGCAGTGGCTCATGCACAGACTTACGATCAATAATGCCTGGCGCTTTAGATTCTATATCCATTCTGTTTTTGGCTCTAATTTCCCCACCGTCGTCCATAGGATGGCCCAACGCATTTACAACTCTCCCTAACAATTCATGTCCTACAGGCACCTGCACAACATCACCACTACATTTTACAACGTCCCCTTCTTTCACATCACGGTCATTACCAAGCACAACTATTCCAGCCGTATCATGATCTAAATCGAGAACTATTCCTTCTACACCACTTGCAAAAAATACCTTTTCACCGAATTTTGCTTTTTCCAGCCCATAAACCAATGCGATACCATCTGTTACTGAAATTACTTCACCTATATTTTCCCGCTTTATAGGATTATCAAACGTCTCAACCTTTTCTCTTATTATACTTGCTATCTCAGAAACATTCATACTGTTCTTCATACAAAATTCCTTACTTTTAATATTTCCATTTTACTTAAGTCAACTAACCTATCCAAGTAACTTTTTAGCGAAGCATCGATCAAATTAAAACCATACCTAACTACGAAGCCACCTAGTATAGAAGGGTCAACCACATTGCTTACTTTTATTATTTTACCAAGAAAGCTCAAAGATTCAGTAATTATTTTTATATCAGATTCCTTTAAAGTTTCTGCTGACTTTATAGTAATTTCGAATTCATTTTCATTTTCTCTTGCAAGACTTAAGAATTTTTCTAATATAAGGATCAATAAACTAGAGCGTTTATTTGCAAATATAACCATAATAAATTTTACTAAATTCTCACTCAAGTGCTCATTTATAGAAAGCATCACTTCTTTTTTGTGTGCAAAAGAAATCATAGGATGAGATAGGTACACAAAAACATCACGTTGATCCTTAAAAAAAGCCAACAAAAATTCTACTTCTTCCCTTATAATACCTAACCTGCTTCCTGAGACATGAAATAGCACTCTAGCGTAAGATGAAACTAAATTATTGTATTGGGTCTTTTTCATATTAAATCCAGTAAATCTAAATTAATTCAGCTACAAATCTTTCATTCTTCAATCCAAGCATTTTTTATATAAACAGGTCTTCTCTTTAAGGAAAGAAAATATAAATCATATCTGACTGAATAATCTAAAAAACTAAGGTTTTTACTTAAGAAATACTTAGAAGAATTTATAATAGACTGACATTGAAGATGAGATATCGGTATTTCTTTTCCAAGTAAACTTGTTTTAACTTCTATAAAAATCAGCTCCTTTTTTTTAGATACAATTAAGTCAATTTCACCGAACTTACAACGGTAACGGCGTTTTATAACATTATACCATTTCAGTTTTAAATATACTAAAACTAATAACTCGCCAAAGTAACCTACAAAGTAGCGTAACCTACTTACCACAAGAAGAACAATTATGATAACAATTAACTTTGTGTAACTACTTTGCCTCCTTCTTTATTTTTACTATAAACCTTACCTCTTGCTGCAATATCCCTATCAACCAGTTCTATCACTGCCATTGAAGCGCAATCACCCTTTCGAGTGCTAAATTTTATTATTCTAGAATACCCACCTTTACGATCTTGATAACGGCTGGCTAAGACGTTTAATAACTTATCAACTGCTAACTTACTATTATGAAGGCGTGAAAGCAAAAGTCTTCTACCATGTAAAGTATTCTTATTCTTAGCAATTGTAATAAACTTTTCGACATATGGACGAAGTTCCTTAGCTTTTGGTAAAGTAGTTACAATCTGCTCATGGTTAATTAATGAGATAGATAGATTCTTTAACGTCGATAATCTATGTTCAGTACAACGAGATAGTTTACGTTTTTTTATTCCATGTTTCATATATCACCTAATCTTCATCAGTATGTTGTTTAGCCAACTCATCTATATCCTTAGGTGGCCAGTTTAGCACATTCATACCCAAAGACAAGCCAAAATTAGTCAAAACTGCCTTAATCTCATTCAAAGACTTTCTGCCAAAATTAGCAGTTCTTAACATTTCACCTTCTGTCTTTTGCACAAGATCACCTATATAAGTGATGTTTTCGTTTTTCAGACAGTTATGAGACCTGACAGATAATTCCATTTCATCTACCTTACGCAATAAGACAGGGTCATAACCCAAATCTTTAGCACCACTAGACGAAGAAACCTGCGATTTTTTATAACTTACATCAGAACTAATAAAGGGCTGAAGTTGCTCCTGTAATATTCTTGCAGCAGAGTCAACAGCTTGACTCGGAGAAATTGTACCATCAGTTTCAATTGACAATATCAGCTTATCCTTATCAGTCACTTGGCCAACACGACTGTTCTCTACCCTGTACGAAACCCTGTTGACAGGGCTATACAAAGCATTAACTGGAATAAAACCAATTAAATCCTGTTCACTCATAAGCTTCAAAAGTTCATTTTCTTTATATTTAGTTACAGGAAGATAACCTTTTCCGCTAGCCACGTATATGGTCATGTTAAGCTCCACATTTTGCCCCAGCGTACATATTAACAAATCTTTATTAACAATAGAGCATTGATCATCAGTTTCTATCATCCCAGCTAATACCTGGCAAGGCCCTTTAGCGTTTAAATTTAAGCATTTATTAGAAGCACCATTTAATTTACACCTCAACATACCCATATTTAATACTATATCAGTTACGTCTTCTCTCACCCCTTGAATTGAAGTGAACTCATGAGTTACACCTTCAATTTTTATTCCATAAACAGCACTACCTTTAAGAGAAGATAACATTACACGTCTTAATGCATTACCTAATGTTAAAGCAAAACCACTTTCCAACGGTTCTAGCACTATATCACTTTTTTCACTTGAATCATCTGATATTACCTTAACTGAACTAGGTTTAATCAATTTATCTAAATTGCTACAGAGAGAAACATCATTATTATAATACATAAAACAACCTTTTCAAATATCCTATACTCTTCTTTTTTTTCTTAACCTGCACCCATTATGAGGAATTGCGGTTTTATCTGCAATTGAAGTCACAGTCAACCCACAGCTCTGAAGTGCTTTAACCGCAGCTTCGGTACCAAAGCCAGGACCACGAATTATTACAGAGACAACCTTCATACCAAATCTCTCTATTGCATTCTTCGCAGCAGCCTCCGCAGCCTTACCTGCAGCATAAGGTGTGGATTTTCTCGAACCTGAAAAACCACATGCACCCACAGAAGTTTGACATAGCGTATTACCATGAACATCAGTTACATTTACAAAAGTATTATTAAAAGTTGCACGAATATGGACAACACCAGTAATAAACTCCTTCTTACTCTTACCAACCGTTTTGACTTTTTTCATTAAAACTCACAATAATAATAAATTTTATTTTTTCCCAGCAATAGGCAACCGAGATCTACCTTTACGAGTCTTAGCATTAGTATGAGTCCTTTGCCCTCTCACAGGTAAACCTTTTCTATGTCTCACCCCTCTATAGCATCCCATTTCCACTAAAGATTTTATGTTCATAGCCACTTCTTTTCTGAGCTCACCTTCTATAACATAATTTTGTCTAATGAAACTGCTGATCTTTTCTATATCTTCATCTCGTAATTCTGAAACACGTTTGCGCTTATCAACTTCGCAAGCGTGACAAATTACATTCGCAGTAGCAATACCTATACCATATATATAAGTTAATGCAAAAGGAACACATTTCCTCACTGGAATATTTATGCCTGCAATACGTGCCACTGGTACCTCGATACTTTATTAATAACAACTCTTAATTTATACCATAAAACAACTCAGAGTCAAACCAAATTACAAGAAATTTTACTTTCAATCTCTTGCGTTACCTCATCAACACTCAAATTAGCGTCAATTGTTAATAATTTGCCTTTATAATACTCGCGTAAACCTTTCATTTGAAGGTGATATTCACTTATTCTCTTATTAATTGCAGACATATCAGCATCATCAATTCTTTTCTCTAACCTCGTACTTTTACATTTAGCACAAGTAGTACTCTTAAAAGAAGATACACTATATATGCTTTTACAGTCCAAACACGCGAGACGATTTTTTAACCTATCGATTGCAATATTATCGTCAAGCTGTAGCTCAACTACAATGTCAACATCCCTATTATATTTTTCTTGCAAAACTTGAGTCAAAAAATGAGCCTGGTTTAAATTTCTCGGAAAACCATCTAATAAGCAATTATCATCCACTAATGCAAGCTGGTCACGTAATAATCCACATATAATTTCATCTTGAATTAAATTACCAGATTCCACGGTACCCTTTATTTTTTTACCTAACTCACTACTGCTAGATATAATATTCCTTAATAAATCCCCTACTGAAATTAATTTTAAATTATATTTTGCTATTAACAAGCTTGACTGAGTACCTTTACCAGAACCTGGAGGACCAAAAATCGTAATGATCATCTTACTTTCCTCGTTTTAGACTCATATTTCTTTATCCAGTTGTCGTACCTATTTGAAAAAATATAAGATTGTATTTGCATAATAGTATCAGTAATAACGTTCACTATAATCAGTAAGCTCGTCCCACCAAAAATAAATGGTATATCATAATAATATCTCATAACTTCAGGTACAGTACATATGACTACCAAATACGCAGAGCCAATGAATGTCAACTTAAAAACTATATCTTGAAGGTAATCAGAAGTATGTTTCCCAGGCCTTCTACCAGGTATAAAACCACCATTTTTTTTAAGAAAATCTGCGTTTTCCTCTGGATTAAATATAAAATTGGTATAGAAAAAATTAAAAAATACTATCAGCACCAAATAGGCTACAATATATACTACTTTATTTGCCATAAAGTAATTCAAAATAAAATCAGAAAAAGCGTGCCCCTTATAGAAATTTGCAATTGAAATAGGTGTCAATAAAATTGCATTAGCAAAAATGGTTGGTACTACACCAGATAAATTAATCTTCAATGGAATATAAGTAAAATCGTCATTATGTAATCTTTTAAATTGCTTTTTAGGATGTTGAACAATAACCTTTCTATAAGAAGACTCTACAAAAATGACTAAGAGTAGCAGCAAAAAAAACAATACCAAAACAAAAAGGATAATAAATAACGATACGCTACCGTTTTTATTTAACGTTAACAAAGATGACAAAGCGCTGTGTAACTCTGATATTATACCCGTGAAAATGATTAATGAGATACCATTGCCTATACCGCTAGCGCTGATTCGTTCACCAAGCCATATTAAAAGCATAGTTCCACCTAAAAGGCTGAAAACACCTATTGTACGAAACATAACACCAGGTTCGATTACAACCAATACCCCTTCCCTATTCATCCCTTCCAATCCAACCAAAATTGGAATTGATTGAAATACACAAATTACTATGGTCAGATAGCGTATATAAGAATTCATCTTTCTACGGCCTGACTCTCCATCATTCTTAACTTCCTTCATTCCTTTAATCGCAGAAGAAAGTAACTGAATAATGATAGAAGCCATTATATATGGCATAACGTTCAATGCTAGAATTGTCATTCTAGCCAATGCACCACCAGAAAATAAATTAAATACTCCAAAAACGCCTGAGCCATCTTTGGGAAATATATCATTAATTACATCAAGATTAATTCCAGGAATAGGCACATAAGTACCCAAGCGATAGCAAATTAAAGCTATTAGCGTAAAAAATATACGCTTTAATAAATCGCCTTTATATAACAACGTAGGATCCAAGCTATTAAATGCTGATTTATTGCCCATGACTTACGATAGTATTTCCACACTACCACCAACTGAAGCTACAGATTTTTTTGCAGCTTCTGACGCAAAATCAACATGAAACACAAATTTTTCGCTCAACTTACCTTTATTAAGAAGTTTAATTTTATCCTTAATAGACTTTATAAAACCTAATTTATACAGCCTCTCCTTATCTATAACAGAGTCTTTCACTATTTTTTTAGCTTCCATTAAGCGCTGTATATCGCCAACATTAATTATAGAGTATATGCTCCTACGTATAGGCTTAAAACCTCTTTTAGGCAAACGAGTATATATAGACTGTTGTCCACCCTCAAAACCATTTATAGAAACTCCACTTCTAGCCTTCTGCCCTTTATGCCCTCTACCGGATGTTTTACCTTTACCACAACCGATACCTCTACCCAGCAACTTAGGCTTCTTTTTCTTAGATAATTTAGTAAATATAGAGTTTAATTTTACAGCATTATTCATACTTTACCTGTTTCCAACTATCTCGCTAATCTTTTTGCCTCTTTTGCTTGCTACCTGACGAGGAGATAACATACTATCAAAAGCCTTAAACACCGCACATATAACGTTATGAGGATTATTTGATCTAGTGGATTTAGCTACCACATCCTTTATACCTAACACCTCAAAAACTGATCTAATCGCTCCACCAGCAATAATACCTGTTCCGGCTCTTGCGGTTCTTAAAACTATCTCACCAGAACAAAATTTAGCTTTAATATCATGATGCAAAGTTCTACCTTCACGCAAGTACACTCTAATCATTGATTTCTTTGCAGCATTTACAGCTTTGACTCTTGCTTCAGCAACTTCTGCGTGCTTACCTATTCCACACCCTACCCTACCCTTCTCATCGCCAACAACAACCAAAATTGAAAATGAAAATCTTCTACCACCTTTGGTAACCGTTGTCACTCTTCGTACCGAAACTAAAAGCTCTGATAAATCATTATTATTTTGTAAATTCTTTATAGCCATATTCAAAACCTTCTAAAATTCAAATCCAGAACTTCTTAAAGCCTCAGCAAATTGAGAAACTAATCCTGTGTATTTATACGCTCCACGATCAAACGTAAGCTGCTGCTCTAATTTCATGCCAGACAGACGCTCAACCATTAAAGAAGAAACCTGTTTTATAGTTTCAGCGTTGACTTTCCCTTTACATACATCCTTAATTTTAGCATCCAAAGTAGAAGCTGAAGTGAGAGTTATTCCTTTTACATCATTAATTAACTGGACATAAAAATGCCTATTAGATTTAAATATGGATATACGTAAACGTTCAGCGCTCTTGTCAAGCTTCGCTCTATTACGTAACTTCCTTTTTTCAGAATTACTTAAAAAATTATACGATCTTTTCATTTTTATTACTTCTTTTTACTTACAACCTTACGCAGCATAAATTTGCCTTTTATTACAACACCCTTACCTTTATAAGGATCATATTTTCTAATTTTGCATATATCAGACGCCACCATATAGACCTTCTGCTTATCCATACCACTAACTACTAAGTGAGTTGGCTTTATGCACTTAATCTCAACATCTTTAGGCACTTTATATTTAACATTATGGCTATAACCAAGATACAAAGTCAAATACTTACCATCACACTCTGCCTTATATCCCACACCGTTAATCTCAAGATTAACAGAAAAACCATCAACCATGCCGTTAATGATATTATTAATATTACTCCTATAAGTGCCCCACATAGGCTTTATTTTATCATAATTATCTTTATCTTGATCAACAGAAAGCAATAGCTGATTATCAATAATCTGACACACAACATCCCTGATCAAGCTAACTTCCTTTTCAGCCTTAGCACTCTTTATTAACATACTACCATTATTATATTCAACTGAAACACCAGCAGGAATATTGATAGGAGCAGCACCTATACGAGACATGAATTTCTCCTATTATTTAAAACACACGACACAAAACTTCTCCACCAACCTTTAACTTATGTGCATTATAATCAGTCATCACTCCTTTGGGTGTCGATATAATAAAAATACCAAGACCATTATATGCTTTAGAAATGTCCTTATACTTAGAATAACGACGACAACCAGGCTTTGACACCCTAACTATGTCACTAATTACAGGTGACTTCTCATAATACTTCAATTTTACAATGAAAGAAGGTAAATTATCTACAACTTGCTTTTCATAATCAAGGATATACCCTTCCTCTTTTAAAATCTCCAATATAGAAGAATTCATCTTAGAAAATAGTACCCTTGTTGCCCTATGCATTGCCAATTGAGCATTACGTATCCTTGTTAAAAAATCACCAATACTATCAGATAACGCCACAATATACTCCTTATATTATATTTACCAACTAGACTTTGTAACTCCTGGAATTTGCCCAAAAGAACATAAATCACGCAAAACAATTCTACATAAACCAAATTTTCTATATACTCCTCTTGGTCTCCCAGTTAAAGCACACCTATTTCTAATTTTGGTTTTAGAAGAATTTCTAGGCAATTTTTTAATTAATTTATTTTGAGCTGTAAACCTTTCTACAATAGACAAATTCTTATTATTTATTATAGATTTCAATTTTTCTCTTTTTTCTTTATATTGATCGCACAACTTTATTCTGCGAAGATTTCTTTCTATCATAGATTTTTTTGCCATATATTTCTCCTCTCAATTAATCAAAAAAAGGAAATTTAAGAGCCAGTAATAATTCCTTTGCTTCCTTATCACTAACTGCACTTGTTATAATATTAATATCCATACCTCTAATTTTACTTATTTTATCATAGTCTATTTCTAAAAACGAGATATGTTCCTTTATACCAAAGGAAAAATTACCATTACCGTCAAATTGCTTCACACTAAATCCTCTAAAATCTTTTTCCCTTGGCAAAGCAATATATATCAATCTTTCTAAAAACTCATACATTTTATCTCTACGCAAAGTTACTTTGCAACCTACTGTAGCACCTTTTCTGATCTTGAAGCCAGAAATAGATTTTTTTGCAAAAGTTGATAAAGGCTTCTGCCCAGCAATCAAATATAGGCTATCAAGTGGTTCATTTATTGCTTTACTATCTGTAGCAGCATCTCCAACGCCCATATTGATACACACCTTGACAAGTTTAGGCACTTGCATTATATTGCCGTAATTAAACTTATCCTTCAAGGACTTTACTATGCTATCTTTATACAATTCTTTAAACATATCAACCTAATCTATCACTTCTCCAGAAACTTTTGCAAAACGCACTTTTCTACCGTCTATAACCTTAAACCCCACTCTAGTTGGAGTTTTATATTTAGGGTCCAATGTTGCAACGTTGGATATATCAATAGCTAACTCTTTATTTAATATACCACCACTACTACCAGCTTTTGGTTTAGTATGTCTCTTATGCACATTCACTCCAGAAACAATTACTTTCTTTTTAGCATCACGTGCTATAACTTTGATTACCTTACCAATTTTTCCCTTATCTTTACCAGTTAAAACTATAACGTCGTCACCACTTTTTATTTTAGCACTCATTATAAAACCTCAACAGCTAATGACATTATCTTCATAAAAGAACCAGATGATAACTTTTTTACCGGACCAAACACCCGAGTGCCAAGTGGTTCACCTTGATCGTTAATCAAAACTACAGCATTGCTAGAAAAACGAATTACAGAACCATCAGATTTTCTAATAGGGCTTTTCACCCTCACCACAACTGCTCTATATACTTTTCCCTTCTCAACTTTCCCTCTTGGAGTAATAGATTTAGTAGATACAATAACTGTGTCACCTATAGATGCAGACTTTCTACCACCCAATAAACCAATACAAAGCACTGCACGCGCGCCAGAATTATCAGCTACTTCCAACAATGTATTTTTTTGAATCATATAAATATCCTATTCAATGTGAGCTATTAACAATAACCCATTTTTTAGTAGTAGAAATAGGCTTGTGTTCTTGTATTAAAACCTTGTCCCCTTCTTTACAACTATTATTCTCATCATGTGCTGTATACTTCTTGTATTTTTTTATAACCTTTTTATACAGCTCATCCTTATACACTTGTAATACCGAAACCTTTACAGTCTTATCACACTTAGCCTTAGTTACAGTACCACAAAAAACCTTTTTAGGCATTCTTTTCCTCTCTTCTTCTTTTATTTAATGTAGTTAAAATACGAGCTATGCTCTTTCTTATTAAGCTAAAACGCGAAATATTGTTGCACTGGCCCAGCTTCTTTTGAAAAACCAAATTAACAAACTCTTTTCTCAAATTCACAAGAATTTCATGCAATTCTTGCGAGGACCTCGATTCAATGTCAGCTATATCCATTGCAACTCCATTTAATTATGATTAGATACAAATTTACACTTCATAGGAAGCTTAGCAGTTGCCTTTTCAAGCGCCAATCTTGCTAAATGCATGGGAACATCACTGCTAATTTCAAACAACATTCTACCGGGCTTAGCTTTAAATACCCAAAACTCAACACTACCTTTCCCTTTACCCATACGCACATCCGCCGGCTTTTTACTAACAGGGGTATCAGGAAAAATTCTTATCCACACTTTACCAGAGCGTTTTAATGTTCTAGATATTACACGCCTTGCAGTTTCAATATGCTTAGATTGAATCCTACCTGCTTCCATAGCCTTTAGACCATAATCTCCAAAAGATAATGTGCTACCACCTTTCGTGTTACCCTTAATTCGTCCTTTAAATACTTTTTTATATTTACTTTTTTTAGGAATAAACATTTCAATATACCTAATTAGTTACCAATATAAACCCAGACCTTAACTCCTATGATGCCATATATAGTTTTTGCTTCAGCAAAAGCATAATCTATATTAGCACGTAAAGTATGCAAAGGCAAACGGCCTTCTTTATACCACTCAGTACGAGCTATCTCAGCTCCGCCAAGGCGCCCAGAACAACTTACTTTAATACCTCTAGCACCCATCCTCAAACAACTTTGAATAGCTTTTTTCATCGCTCTTCTAAATGAAACCCTTTTTTCTAACTGCTGTGCAATGCTGTTTGATATTAAAACTGCATCTATTTCAGACCTTTTAACCCCTACTACATTCACTTCCACATTATTTTTTACTTTTTCAGCTATCTTTTGCTTTATCTTCTCAATATCCGAGCCTTTCTTACCTATTATCACTCCAGGTCTAGAAGAATGTATTATTACAGATACCAAATCGATCGTACGCTCTATAATTACTTTAGAAACACCAGCATGCTTAAAAGATTCATTTATATAACTGCGAATAGATAAATCTTGATGCAACCCTTGTTTATAACCCTTCTCAGCATACCAAATAGATGACCAAGTATTAATTATTTTTAACCTAAATCCTTTAGGATTAACGTTTCCCATATTTTTGCACTTTCCTTATTAATTTTCTATTTTTATGAATCATATAATTTCCCCCAATTTTACAGTTATATTACTATAACGTTTACTAACTCTATTAGCTCTACCCATAGCTTTTGGACATACCCTACGCAAAGTAAGAGACTTACCTATTAAAATTTCTTTTATATATAAATTATCGATATCCAATCCATAATTTTGAGCATTAGCAATCGCAGAATTTAATACCTTCCTTATAAGACCTGCAGCTTTCTTTTCACAAAATCTTAATTGCACAGTGGCAAAAGAAACTTTTTTATTACGTACTAAACCAGCAACCAAATTCAATTTACGAGGAGTTGATTTTAAAACCCTAGAACCAGCTTTAACTATTACATCTCTGTTTTTCATATCAATTACCTTCTTGTCGCCTTTTTATCACCACTATGCCCAGTAAATTTACGAGTGGGTGAAAACTCACCAAACTTATGACCTATCATATTCTGATCATTAACATTCACAGGAATATAATCCTTACCATTATAAACAGCAAATTTTAAACCTAAACAATTAGGAAGAATTACAGAAGCCCTGGAATGAACTTTTATAGCCATGTTAACAAACCCCTTGTTTAAAGCATTATTCACCGACTTTAATATAGAAGGATGACAAAAAGGAGGCTTCCATGCAGATCTACTCATAAACTAACCTTTCAATTGTTTTATATACTTATCACTAGATTTATTTCTCTTCCGAGTTTTCTTTCCTTTTGTTGCAACACCCCAAGGAGTAACAGGATGACGACCACCAGAGGTTTTTCCTTCCCCGCCTCCATGAGGATGGTCAACCGGATTCATTGCAACTCCACGTACAGTAGGTCTAATCCCAAGCCACCTACTTCTCCCAGCTTTACCCAACTTTCTATTCTTATGGTCAGGGTTAGATACTACACCAATAGTAGCCTTGCAAGAAGATAAAATCAACCTAATTTGACCAGACCTGAGTCGTAATAAAACATATTGGCCATCACGACCAACGATTTGTGCATAACAACCAGCAGCTCTAGCAATCGCAGCACCATTACCTGGCTTCAGCTCAACATTATGAACGAAAGAACCAACAGGTATATGCTTGAGTAGTAAACAATTCCCTGGCAAAATATCAGCATCATTCCCAGCTGTAACAACATCACCTGGCTTCATACCTTGAGGAGCTAATATATAAGACTTAATATCATCCTCCTTATATGATATTAACGCCAAAAACCCACTTCTATTTGGGTCATACTCTATTTTTTCAACTATACCTTGACCACTTCTATTACGCTTAAAATCTATCACTCTATACTTCTTTTTGTGACCACCACCCCTATGACGAGTTGTAATTCTACCATGATTATTTCTTCCACCACTGGACTTTTTACCGGATGTAAGAGACTTTTCTGGCTCATCTTTTGATAAACCAACTTTACTTACTAACACAGTCCCACGAGAAGACGGAGTAACAGGATTAAAAAATTTCATACCCATACTAAACGCTCATTATATCTAATTTTTGACCACCCATCAAAGAAAAATAAACTTTCTTTTTCTGTTTTTCACAACCAATCACACCCCTAAAACGCCTATATTTAGGCTTAATTCTAACAACATTTATAGAAGAAATTTTAACATCAAATAGAGACTCTATTGCCAACTTTATTTGACGCTTATTTACATTTACAAAAACATACAAAGAATATTTATTAAACTTCTCCCTCAAAAAAGAGGCCTTTTCTGTAATTATAGGAGATTTTATTATATTATTATATTTGATCATAACAATCTACCTTCAAGATGCTTTAAAGTATCCTTTGTCAACATCACGCATTCGTGATTCAATATATCAAAAACATTTAACCCAATAGGTTTGATTAAGTCTACATAGTGCAAGTTTTTAGCCGCACGCAACAAATCATCTCCATAATCACCAACTATCAAAAAGGAAGAAAATTTAAAATTTTTAATACATTTACACATTTCAGACGTTTTCTTCACATCAATATTTAAATTATCCAGAATAATTACTTGATTATTTAAATACTTTAGAGATAAAGCAATTTTTAAACCAAATTTGCGTACCTTCTTATTAAGAGAATAAGTATGACTCCTCACAACAGGGCCGAAAATAATCCCACCACCTCTAAATTGAGGAGATCGCAAGCTCCCTTGTCTTGCCCTACCGGTACGTTTTTGACCATAAGGTTTAGCTGTTGTACCAGAGACATCACTAATACCTTTTGTTTTATGAGTACCAGCTCTTCTCTTCGCTAATTGCCATCTCACTATATCATGCAAAATACTCAATTTTTGCTTAGCAGAAAATATCAAAGGATTGAGCTGAGCAGTACCTACATTATCATTAGATAGATTAACTAAATTACATTCCATAACTAACTTACCAAATTACTAGCATCATCATTTACATCTAACAGTAAACCTACCGGAAAAGGAACATCTTTATGTAAAGATTTTTTAACTGCATCTCTTACAAAAACATAGGAATTTTTAAACCCAGGAACATTATTACCCTTCACAGCAATTATACTATTTTCATGATCAATGGATAATATCTTCATATTTTGTGCAGTTATCCTGCTGTTACCTAAATGACCAGCCATTTTCTTTCCTTTGAATACTCTACCAGGATCCTGACATTGGCCAGTGGAACCTTGTGATCTGTGAGCAATAGAAACACCATGAGATGCCCTAAGCCCACTGAAATTATGCCGCTTCATCACACCAGCAAATCCTTTACCTATAGAATAACCCGTAATATCAAGATATTGACCAACCACAAAATGATTGATTCCCACTTTTTTACCACATTCTATTCCCGACAGGTCATTTAATCTACTTTCGTATAACTTACATTTATTATTTATACCCTTTTTCTTTAAATATTCCAACTGAGGTTTTGCTATATTTTTAAAATCTCCTGTGCCTAAAATGACTGAATTATAGCCACATTTATCTTGTCCTTTTATATCAATAATATAAGTTTCGCTGAGATGCAATAAAGTTACAGCCATGCGACTATTGTCAGAATACATAGCAGTATGACCAATATTCATCATTAGTAAACCAATTCTCCTCAGCGAATTTATTCTCTTCATTTCCTTCTCCTAAACCTTAACTTCCTTGACTTTTAAATCCACTTCTACGCCAGCAGAAAAAGATAAACCTGTAAGCATCTGCATCATAGTAGGAGTAAGATCATGTAAAACAATCAAACGCCTAGAAGTTCTCATTTCAAACTGTTCACGAGATTTTTTATCAACGTGAGGAGATCTATTAACAATAAATTTAGAATCTTTCCTTGGCAACGCAATCGGACCAGATAATTTTGCACTGGACCGCTTTAATTCATCAACAAATTTTCGAACACACTCCTCCAATAAAGAACAATCGAAAGCCTTAATGTTAATATATATATCTTGCTTCATCTTAGTTACTACACTCACTCCAAAATTTCAGAAACAACACCAGAACCAACAGTTCTACCGCCTTCTCTTATCGCAAAACGCAATCCCTTATCCATTGCTATCGGTACTTGCAATTCTACTTCTACACTCACATTATCTCCTGGCATTACCATCTCCTTCCCATCTAGCAATTTTATGCTCCCAGTTACATCCGTTGTCCTTAAATAAAACTGTGGCTGGTAATTCGCAAAAAATGGTGTATGCCTTCCTCCTTCCTCTTTCTTTAATATATAAACCTCCGCCTTAAACTTTCTATGCGGCGTTATCGTCCCCGGTTTTGCTAATACTTGCCCTCTCTCCACTTCTTCTCTTTTTGTTCCTCTCAGCAATATTCCTACATTGAGCCCTGCACTTCCCTTATCCAGCAACTTCTTAAACATCTCAACACCTGTACATATCGTCTTTTGTGTTGCTTTTAAACCTATTATCTCTATCTCTTCTCCCGTCTTTATCTCTCCCTTCTCTATTCTTCCTGTTACCACTGTTCCTCGCCCCGATATCGAAAATACATCCTCGATTGGCAATAAAAATGGTAAATCCACAGGCCTTGGTGGAACCGCCACATATTCATCTAACTTTTCCATCAATTTATCTATTGATTTCTTTCCATATTCGCTGCTGTCATCCTCCAGCGCTTTCAATGCAGATCCCACTACCACAGGAACTTCATCCCCTGGAAATCCGTATTTATTCAGCAATTCCCTCACTTCCATTTCTACTAAATCCATCATATCAGCATCAGCAACATCAGCTTTATTTATATACACCACGATATATCCAACACCTACCTGCTTCGCCAGCAATATATGCTCTCTCGTTTGTGGCATTGGCCCATCAACCCCTGACACTACCAATATCGCCGCATCCATCTGTGCTGCACCTACTATCATGTTCTTTACATAGTCAGCATGTCCAGGACAATCAACGTGTGCATAATGCCTTTTTTCCGTCTGATACTCAACATGCGCTGTTGCTATCGTTATCCCCCTCTTCCTTTCTTCTGGCGCTTTATCTATCTGATCGTACGCTACAAAATTTCCATAATGCTTTGTTATTGCCGCTGTTAACGTTGTCTTCCCATGATCCACATGTCCTATTGTTCCCACATTTACATGCGGCTTTCCAAATGCTTCCACTACTGCTGTCATAATTTAAACTTTTCTACCTAAAATACAAATACATCAATAAATAATATGTTGATTTTATAAAAATACAACAAAAAAAAGAGCGGATAGTGGGAATCGAACCCACGTCACTAGCTTGGAAGGCTAGAGCTCTACCATTGAGCTATACCCGCACAATGGAGGAGGTAGGATTCGAACCTACGTACGCTCACGCGGACAGATTTACAGTCTGTTACCTTTAACCACTCGGTCACTCCTCCGCAAAAATTTGTTAAGAGAATACTATTTTAGCATCTTAACTTAAGCTCTTATTGTATTTAATACTAAACGCCTAAAATTAAAAAATCAAGCAATAAAACCTACCCTAATTAAAATCATGCAGATTTCATTTTATACAACACAATATTGTCAATAAAACGTCTAAACAAATAATGCGAATCATGCGTACCTGGCGCTTCTTCTGGATGATATTGCACAGAAAAGACTGAGTAATCCTTCATCATTATTCCCTCTACACTATTATCAAATAGAGAAATGTGAGTAATTTCAACATTACTTGGAAGAGAAGCTGAATCAACAACAAAACCATGATTTTGGCTAGTGATCCCAACTTTTCCACTACTTACATCATAAACTGGATGGTTGCTCCCTCGGTGACCTATATCCATCTTGATGGTCTTTGCCCCCAAAGTAATCGCAAGTAATTGATGGCCCATGCATATGCCAAAAATTGGTATTTTAGATTTTATAATAATGTCTATTTCTGAAACTACACTTTCTCCTATTTCTTGCGGATCACCAGGACCATTTGAAAGCACTATCCCATCTGGATTCATACTCAACACTTTTTGAGCAAAACCTGTGCTTGGTCTGATTAATTCAACTGTACAACCAAGTTCTATTAAGCGTGAAACTATACTGATTTTTACGCCAAAATCAACGATTACAACCCTATATTTTGCATTAAGGTCACTTTTAAAATTACTATGCAAGCTGACTTTATTGGTTATTTCTATCCCATTTACAGATTTGTATTCCTTCAATTTGTCCAACGCATGCGCCTTACTCGATGAGCATATCATTCCATTTTGAGATCCATGTTCTCTCAAATGTCTCGTTAAAGCTCTAGTATCAACTCCTGATATCCCAATCACGTTATTTTTCTCTAACCAATCATTTAAACTGATATATGAAGAAGGGTGGGACATAGAAGAAAGTTCACGCATAACCACACCACTTGCAAAAATTTTCTTTCCTTCATTATCCTTATGGTTTATTCCAACGTTACCAATATGAGGAAAAGTGAACGTTATAATTTGATCGGCAAAAGAAGGATCAGTTATAGTATGCTGATAACCGGTCATACCAGTGGTAAAACAGACCTCACCTATGCACTTACCTTTTTTACCTATTGATTTTCCCCAAAAGCATTTACCATCTTGTAAAATTAAAACTGCGTCCTGCACTTCATTATCTATTTAACTGATTCAAAACAGTATACAAGAATTTCAAATAATACGTAACTCTTTCTAAAATTCCAAATTTAACCACGAAGCAGCAAAAAATAACATGAAAAACTTTTAATACAATCTTTCATATAAAATATATAGTTGACTACCTTCATATTTCGTATTAGATATAGGTAAATCATAAGTAAAGTGGAGGGTAATAATGAACACTGGTACAAATCAATCAAAAAAAATAAATGAGAAGTGGTTAGCTGGAGGAATTGGCGCGCTATTATTTGTAATGATGCTACCGTCGATTCTTCTTTTAGCAAAAATAGCTATAGGGCTAATTATGGTTTCAGTTGCAGCAATAGCGATAAAAGTTGCCTTAAAAACAATATCGAATGCTTTAGAGGATAAACAGGCAGATCAAAGCCAAGCGACGCAACAAACAACACAAAGTAAAATTATAAACCTGGCTATTGGATTAACATCTATATTCGTAGGAGGATTATCACTATTCATTATAGCACAAACTGGCTTAATTGCAGCATGTGCAGCTATAACTGCTTTAGCTCTACACGAATATGTTAAAAATCAAGAAATAGGAAAAGAGATAAATGATAAATTCGATGAGGTAGCTAACAGTATAACTAATTTTATTGTTAGCAGTGTTGAAAAACTTATTTCAATAAAGTCGCCAGGCATAACAGCCTAAACTGTCTCCGTTCAGGGCATAAGTGTTACAAGTAGCATCATACAAGGCGATTAACGGCATCCTCCTGATAATAGAATAATTGTATCTGTTCAGGGGCATCGCAAATATTGAAGCAAAAGTGATCAGTGCTTACTATACGAATATTGTGATTTGAATCCACTAGGGAGGATGTCATCCCAGTGCCCAGACACTGGGATCCAGGAATTTTGATTAGAGATTAAATTGGTGAGTATAAAAGTAGCTAATTCTACGTTAAAATACAACGTTTTTAATGGGACTGCGTAAAAGGGCTGGATTCCAGTGTCAAGCACTGGCATGACAAGAAAGGGAGCACTGGAATTTTTGTTTCAGCATTAGCCATGCATCTGAACAGATACCCAAGTCAAATATAATGAAATTATCCTTTCTGCTTTTAAACTTTCATTCTCTTTATTCCAGTCTTTCTATTTTTGCTTCTAACTTTTTTATTTTTTGCTGTAAATTTTCGCACAATTCTAAAGAATCAACCATGTTACCTCACATTTTCTCTATGATTATCTTTATTATTCTTCTCTGTCCATCTTATTTGCTGCTTTCCCGAACGGATGCTCTACAGTTATTTTCTCATCAATAGCCGAGCTAGGTGCACCAGAATCAGGTACAATGATATTCTCGTGTGGTTGTATGTTCTCTTTTTCCTCACATGGTGTTTGCTTAATGAAATGTGCTGCTAAAACTTCATGTAAAGCTTTACCTTTTATAAGCACAGCCTCGTTTTGCTTAGTTAACTCTAAAATTTTCTTTGGTTCAACATCTTTACCGTCAATAGTTGATTTTTTAATACTAACTTGACCTAAATTTATATTTAAAACAACAGCGCAATTAAGGCCTTTTTCAGATTCATCTTTTGCACCCCAACTAATTTCGGTGTCACATATTGCAAATTTTGTAAAGGAGTAGTTCCTCTGTTGTTTCTCATTCTTCTCAATCGTTGCTATTCTTTGACCTTTTTCGTTGTATATTTTTTCTCTTTCTAATTCACTTTTTTTGTTGAATAAGCTACTAACTTCTAAAGTTTGCCCAGGTTTAATTTTAATATTAAGATTCTGATGAATATTGCGATTTTTTCCAATATGAGGTCCATTAAAAAAAGCACCAGGGAAATCGCCATTTAATAATTCTTTTGCATCCTGGTCCCCCTCTCTAATTCTACCCAAATATATATTCAATCTTTCTGTGAATTTCTTTCTATCTTGAGCATTACATTTCTCACCTATTATATTGATTATTTTTTCTAACTGTTCACTGTTCTGCAGCATGGAGATAAAAAGAAAAACATTTTTCTTTCTTCCATAATATTTTGCTATTTTATCGAATGGATTTGCCTCTTTACCTTCATTATAATTTATATCATACAAAGAATAGTTAAATGGACCATTTGAGAAATCTAAATTATCAAAGTCTGACAATATATATTGTACTTCAGGATTATTATCAAACATACATTCATCTTTGGAAACTTCTTGTACAATTAATTTCTCTTGCGAAATACCCTCTGTAGCATTTTTATCACGTGGGTCAACTATAGGTTGAACCTTTTTATCATGTGGGTCAATTATAGATTGAACCTTATTGTATAATTGAAACAATAAACCTACCACTCCAGGACCTCCTTTTTCTTAAGATAGAAACAATATAAATAGTATATTCTAATATCAGTATTGTAAAGCTAAAGTTTAGGTGTATTGAAAAATAATTAACCTAATTTATAACTTGCAGCTTTATCAGCTTGTTAGGTAGAATTATTAAAGAACTAGTTGAACATATGTTATCAACTCCATCCACAAGTTCTCCGCTTGTTACTCCAGTTGCAATGAACACTGATTCACCTCTTGCCATATCTTTTACGGCGTAGACTTTTTCTGGGTCATCAATATTTAAATTTTTTGCTCTTTCTCTTAACTGATCCGTGTCAAGTACTAATCTTCCCTCCATCTGTCCGCCGATAGAGCTTAGCGCTGCAGCCGCAAGCACTCCCTCTGGTGCTCCTCCTATACCGATATACATATCATGATTGCCATTTACTAGTGAAACTATGGCCGCAACATCACCATCATCTATTAGTTTAATTTTTGCTCCTAATTTCCTGATTTTCTCTATTAATTCACCATGCCTTTCACGTTTAAGTACAGTTACCACGAGATCATTCACTTTGCATTTTTTTGCCTTGGCTAAATTGTCTAGATTCTTTTCAATGCTATTTTTTAGTGAGACTACACCCTCTGGAAGATTTTTTCCTACTGCTATCTTTTCCATATAAACATCAGGTGCATGTAAAAAATTACCTTTTTTCGTTGCAGCAAGAACGGACATTGCCCCTGATTTGTAATGAGCACAAATCGTAGTGCCTTCAAGTGGGTCAACAGCAATGTCAATCTCAGGACCATTTCCAGTGCCAACCTTCTCGCCAATATATAGCATCGGCGCTTCATCTCTCTCACCTTCACCAATTACGATAGTACCATTTATTTCCATTGAATTTAATACTGTACGCATTGCATCAACTGCAACCTGATCAGCCTTTTTTTCATCGCCGAAGCCTGCTAGTTTATATGCAGCAAGTGCTGCAGCTTCGGTCACTTTAACTAATTTATAGGCTAAATCTTCCATCATTTGCTTTAAGAACCATAAATAAAGCATTGAATATATATCATGCTGCTTGAAACTGCAATATGTCTTGACTGGTTATGGGAAAGTTGCTATAATAAATTAGATAGTAATAGTGGTAAAATTTGACATGACTTATGAAAAGATAAAGGAAATTGTAACTAACAATCCTAATATAACTGCTGAGGAGTTTGGTGAGAAGCTCAAAGAAAATAGGATAAACATAAAAAAAACAAATAAATATCATTATACTTTACTTGGGCATATTGTTAATTCAAAGGGACCTAATATTACAGACAACACCAATGATCGTGCTATATTTCTACACATTATTAAATTACTCACAGAGTTGAAAACTGAAGGCAATACTGGTCAATTCAAACATGTAAAAGCTGGATTGAGCGAAGCTATAACGACTAAGCAAGCTGATGTTGTAAGAATACTCCTGGATAGTGGTAAGTTTAATGAAGAAGAAAAATTTAACGCTTTGCTCTGTGCTGTTACTCAAAAGTATGTCCAGGGAGTTAAATTATTGTTAGGTCATGTAAATGATGAAAACATGCAAAAGGCTTTAAAGGTGGCCATGGATAAAGAACAAACTACACAAGTTGAAGAAATTACTCAGATACTATTAAATTTTATTACACCAGAAACATCCAATGTAGAAGAAAATATAGTACCAGCACCTCCTATAGTAACAGAAGCAAATGCTAACCAACCTGTGTCAAGTAGTGTTAATGATCAGCCAGGTCATAGTAACGAAAATGAAACGCCTGTAATACCAGAGGAAACAAATACTAAGCAAACTGCCACACCAAATAATGATAATAAAGCTAACGGCTTCGTAGATGCTCAATTTTCTATGCCAAATGAACAAGAAACTAAATATAAAGAGAGCAAAAAGGATTTTTACACCTCATTGACAAAAGATGTTGTTGGAGTTGTTATTACAGGATTATTCATTACTGCTGCTGTAATGGTTCCATTTGTAGCTGGTGCAGTAGTTTGCAGTGTCATAGCTGCTTTGGTTGCAATATACACCGGGTTGCATGTAAAAAATTCTACATTACCAAGTTATAGGGAGATGAGAGAGAATGAAGTTGAACGTGTAACAGGATGTCATCCCAGTGCCCAGACACTGGGATCCAGAAGGCCATAATAAAAACTAGATTCCAGCGTCACGCGCTGGAATGACACCCTCTGGTGGGCTCAAACCGTATCCGTTCAGGAGAGTGGTTTAAGAAACAATAGATAGGAGATTTTGGAAA
>NODE_8_length_27742_cov_888.599343
GGATAATAACCCCAGGGCTTCTTTTGCCTTTTTTTTTATTTGGTAAATTTCTTAATATTTATAGCTAAACGACAATCGTCATCCCGCTACTTGTTAGCGGGATCTAGAGATACCGCGAATGAATCGCGGTATGACGGTTTGTGGCGGCATGACGATAAGGTTTATACCTTGTCATCCCAGTGCTTGACACTGGGATGACAGCTAGCCTGACAATCGTCATCCCGCTACGTGTTAGCGGGATCTATGCTTTGAGATACTGCGAATGAATCGCGGTATGATGGTTAAGTAAGGGATCTATGCTAAGAGATGCCAAAGACCTTCATGAAACTTTGCCCATTTGGCTTCTCTAAAGATTTCGTTTACAGAATCTAGTAACTCAGCTATGCAGAATAAAAAAAGTTTGTATGGTATACAAATAGTGTGTTTTTTTATAATTATTTTCTATAATACATAAACCTTTGGTCCAAGCTGTAAATGCCACCATAGGCATTAAAAGTTAATTAACAAACTGCAATGTATAATGAAATAAAGACACTTGTAAGATTTTGATCTTGCAAATTATAGATAAGCAAATTTGTCATAAAGTTTAATAGTGTCTGTTACTGCTTTTAGGTGTGAGGCTAGAGGGTTATTAGCAGTAACAGACACTATTAAACTTATTATAGAATTTACTTAAAGTAAATACTTAATTTAAAATATTATAATATTTTTACTTACAATAGATTTATGTAAATGCTTTTTTACTCAAATTAGTATTGTACTATTATACTTGTTGAATGCTAAAAAATTATTAACCATCACTAATCTCTATTTGCATAGTAAGTTTATATATACTATTATACAGTATATCATTTAGTTTTACAGCAAACAAACAAAAGATATGGTGAAGTTATTTGCACTATTGATAATATTTTACTCAAATATATCTGTTGCCTCTGCTCCTACTTCCTGGCAATTTGGATTTCCTGCTCCTGCAACTGAAGTAATGGAGGCTGTAGTTAGGTCACATTCGTTTGTGATGCTTGTGATGGTTACAATAATGCTTTTTGTGTGGGCGCTGCTTGCTTATATAGCGTTTCGCTTTCGTAAAAGCAAAGTAACAAACATAAGTAAAACTACCCATAGTGTTCCTTTAGAAATTATTTGGTTTGTTATACCAACTATCATTGTTGGAATATTAGCCTTTGAAAACGCTAAATTACTGAAGCTACAGGAAGAAATACCGAAAGCTGATATAACACTGAAAGTTATTGGCCATCAATGGTATTGGAGTTACCAATATCCAGAATATCAAGGTGTGTCATTTGATAGTTATATTAAGGGAAAAGAAGACTTTATCGAAGGAGATTTAAAGCTATTCTCTGTTGATAACAACATCGTTTTACCCATTAATACTAATGTTCGTTTACAAGTTACAGCAGGAGATGTGATACACAGCTGGGGAGTGCCGGCTTTTGGTGTAAAAATTGATGCGATACCAGGTAGGCTGAATGAGGCGTGGTTTAATATCAAAAAGTCTGGTGTTTATTACGGGCAGTGCTATGAATTGTGTGGTCAAGGCCATGGATTTATGCCAATTGTTGTTGAAGCAGTAAGCAAAGAAGATTTTAATAAGTGGATTGAAAATAGAAAATTAGTGAGTTAAATTTGGAGTATAGATATGAGTGACGTACCAAAGGGCGTAAAGCGTTGGTTGTTTTCCACCAATCATAAAGATATAGGGACACTGTACATTATTTTTTCCATATTAGCTGGAATTATTGGTGGATTATTATCGGTGATTATTCGCACTCAGCTAATGCACATTAATATACTTAACAATAATTATCAATTATATAACGTAATGGTTACAGGGCATGCGTTGATAATGGTGTTTTTTATGATAATGCCAGCCCTCATGGGAGGATTTGGTAATTGGTTTGTGCCTCTTATGATCGGTGCACCAGATATGGCGTTTCCTCGTATGAATAATTTGAGTTTCTGGTTATTAGTGTCATCTTTTATTTTGCTCATTCTCTCAGTGTTTATTGGTGAAGGTCCAGGTACAGGTTGGACTTTATATCCACCTTTATCACAGGTAATGTCCCATCCAAGTGCAGGAGTTGACATTGCTATACTTGCACTTCATGTTGCTGGTATGTCGTCAATTGTTGGGGCGATCAACTTTATAGTTACTATATTTAACATGCGCGCAAAAGGCATGTCATTAACTAAGATGCCACTGTTTGTTTGGTCTGTCTTGCTAACAGCATTTATGTTGATTGTTGCCTTACCAGTGCTTGCCGGTGCTATAACTATGCTTCTTACTGATCGCAATATTGGTACTTCCTTTTTTGATCCTGCCGGTGGTGGCGATCCTGTGTTATTTCAACATCTATTTTGGTTTTTTGGTCATCCAGAAGTTTACGTAATTATTTTTCCTGCATTTGGCATCATAAGTCAGGTTGTATCAACTTTTTCTCACAGACCTGTATTTGGTTACATAGGGATGGTTTATGCAATGATAGGTATAGCAGTATTTGGCTTTATGGTTTGGGCTCACCATATGTTCACTGTTGGGCTTAGTGCTGACGCTGCTGCATTTTTTAGCACTACCACAATTTTTATCGGTGTTATAACTGGTGTAAAAGTCTTTAGCTGGATTGCAACTATGTGGGGCGGAGCAATTGAGTTTAAAACCCCTATGCTATTTGCACTAGGTTTTATTTTTATGTTTGTTGGCGGTGGCATAACGGGAATAATTCTTTCTCATGGTGGAATAGATAAGCTCCTGCACGACACCTATTATGTTGTTGCTCACTTCCATTATGTCATGTCACTTGCTGCATTATTTGGAGCTTTTGCTGGCTTTTATTATTGGATTGGTAAAATGTCGGGTAAACAATATAATGAGCGCTTAGGTCAAATCCACTTTTGGCTTACTTTTATTAGCACCAATATCACTTTTTTACCTCAACATTTCTTAGGATTAGCTGGTATGCCAAGGCGTATACCTGATTATCCTGATGCGTTTATCCCTTGGAATTATATATCCTCAATTGGTTCGTATATGTCCTTTGTTTCAGTTATGTTTTTTGTGTTTATAGTTATACATCTTTTTAAATGGGGCAAGAAAGCTGGAGATAATCCTTGGGGAGGTGACACCTTGGAATGGACGGTATCTTCACCACCGCCTTTTCATACTTTCGAAAAACCACCAGTGGTAAAATAGAATGTACACAAGTGTTTTGCTAAATGTTGAATCAACAATACTGGATTTTTGGCGTTTGCTGAAGCCAAGGATAATGTATCTTGTGGTATTTACTGCAGTTGCTGGTATGGTTACTGCACCAGGTAGTATGCACCCTTTTCTAGCACTAATATCTCTTATATGTGTTGCTCTTGGCTCAGGATCTGCAGGTGCTATAAATATGTGGTATGACAGAGACATAGATCTGCTCATGGAAAGGACAAAAAACCGCCCTATACCTTCAGGTAGAGTTTCTGCAGAAAGTGCGCTTGAATTTGGTATAACTCTTGGAATATTGTCAGTATTTATCATGGCAATAGCAGTAAACTATATTTCTGCTGCTTTGCTTGCTGTTAGCATATTATTTTACGTTTTCATATATACAATTTGGCTAAAAAGGCGTACTCCGCAGAATATCGTTATCGGTGGTGCAGCAGGTGCTTTCCCTCCAATGATTGGCTGGGCAGCTGTGACTAATTCTGTAAGTTGGGAAAGTTTCATTTTATTTTTAGTAATTTTTATGTGGACTCCACCACACTTTTGGGCCCTATCTTTAAATAAGTCTGAAGACTATGCAAAGGCATCAATTCCAATGTTCAATATTGTTTATGGTCCGGAAAAAACAAGAAAATATATATTAATTTATAGTGTTTTGCTGGTGCTAACTAGCTTGCTTCCGGCTCTATTTTTGAAAAAGGCTTTACTTTATCTAAGCATGGCAATTTTTGCAGGTTGCATCTTTATTTGGTACGCTATATCAATTCTCAGATTCAAGAACCACAACTCACAGAAACAAATGTTTTCTTACTCAATTTCTTATCTATTTTCCCTATTCGCCAGTATTATTTTTTGTTCTATTGATTTATTTTAATTATGAAAGAACGGCAGAAGCATAAAAACTGTTTTTTACTTTTCCTTTTGGTAATGCTCGTTGTCACACTTTTTTTTGTTTCTATAATAAAATTTAAAGGTGCAGCTTAAACTACCTTTAGAAATTGTGCTTTCATAGAAGCAACTATATACTTTATTAATTCATTACAGTTAAAGATGAGCAAAAAGGAAGTGGCAATATATACGGATGGGGCGTGTTCTGGTAATCCTGGAGCGGGAGGATGGGCAGCTATCATATTATTTCAAGATTATAGAAAAGACATTTATGGTAGAGAAGAAAATACCACAAACAATAAAATGGAGTTAACAGCGGTGATCAATGGGCTGAAAGTATTGAAATTTTCTTGTAATATTAATTTATATACGGATAGTCTTTATGTTAAACATGGCATAACAGAGTGGATAAATAAGTGGAAAATGAATGGCTGGAAAACAAGTAATAAAAAATCAGTAAAAAATATGGAATTGTGGAAAGAGCTAGACAACGTTGCTTCACAACACGAAATTGATTGGAAGTGGGTTAAAGCACACAGTGGCGATAAGTATAATGAGGAGGCTGATAGTTTAGCGAGAAAAGCAATAATCGATGCTTAAAAAAATTACTGTATTATTTTCCGTAGCTTTATTGTTCATATTGTGCTTCTTTATTTTTTTAAAGCCTTTAGAAATCAATATTAATTATATTAATTTTTATGTTAAACATAAAATATCAAAAATATTTGTTGGCTCAAGCGTTAATATGGAGAATACCTCAGTTGTTTGGCAGAAAGATGGCAAAGATCCGTATTTAGTCATTACAGATTTGGCAATAGCAAACCCTAATTTTACTATAAAAGTTCCTGAGCTTTTTGTACATTTTAAGTTAAGTTCCTTATTTAAAGCTAGCACAAATCTCTCTCAGGTTTCGGCTGATAATGTGCATGTATGTATCAATCAGAAAGAAGCTGACTTTAAAACAGTAAATTTTAATCTGCAAAACTCAGTAAAAACAATAAGGGAATTTTTTTTTGACTTAAATGCGGATTCAAAAATTGAATTTACTAACATCGCTATTGATAAAAGCACAGAAGATGAATTTTTTATTGATAGATTATATATAGGGAAGGGGGAAGATTTTAATGTTTTAGATATTCATGTGAATACAAAAGATGAAAAGGGATTTTTGGATGATTTATCAATTACGATAAAAAATCGCAACAATTTGCTAAATGTGTACGGGACATTTTATGATCTAAAATTGGGACTATTAAGCGAGTTTTCTACATTAGTTAAAAGCTACAATTTGGACAAAAATATAGGATTCAAAGGAAGCTTCTCAGTGAAAATTAATAAAAAGGATGAAATTGTAGATGGAAATATATACGTATTGAATACAGAAAATTATTTGAACAAAAATTTGGCCTTAACTAATGTAAATATAAATTTAACATATAGTGATGGAATTATTAGTGTAAAAAACTTTCATTTTAAGTTAAATGGCACGTATCTCTCTTTAATAGGCAAAATGAACTTTAGTACAAGTCATGCTTTGCTTAGAATTAATATTAGTAAGTTTGCTGCAAAAGATTTATGTACTTATGTACCAGATGGTGTAGTGAATAGTAAATTTAAAAGCTGGTATTGTGATAATATTGATGGGGATGTTTTAAATACCATTGTAAGTTTCAATGGCAAATTGGTTGATGACGATCTGTCAGACATTGTAATTGTTGCTGATATAGAAAACGGTAGCGTAAAATTTGATGAAGATTTTGAGCAAGTAAAGGAATTAAAGGGTGATTTGATTATCAAGAATAACGATCTTGAAATTACTGTAAATAGCGCTAAGTTTCAGAATTTCACTGTTAATGGTGGTGATATTGAAATGAAATCTCTAAATAAGGAAAATTCAGTTCTAACCATTAATGGCCAAGCTGTAAGTGATGCGTATGGTTTATATGAGCCTATAAGATTTAAGCTGGATGATGTGGTGAAGGTTGAAAGGGATAAAGTAAGTGGAATGGCAAAATCCGTATTTAATTTTCGCATTTTTAATCTAAATGCTGATGACAAAAAAGTAGACTTCTCAGCAAATTTTCATTCTGAAATTGACAATTTGGCCGTCTATAATGCAAGTCTTGGTAAATATGATATTAAGCTTAGTTTTGGCAGTGACTTTATAGATTTAAATGGTAGTGGTATGGTGAATAACACACAGCTATTATTTGACCTGAAAAGTAGCAATAGGAATGAAAGTTTCGCCTGGAATTTGACCGGAGATTTACCCGCTCAAATATTTAATTTTGATAGTGGCTATGTCAGTGCAAATTTAGAGTCAGTGATAAATCAAGATAAGACGGGGTATGTTAATGGTGATATAGATTTATCAGAATTTGAATCACATTCAAGCTACTTAGGGTGGAAAAATCGCTTTGAAGATCACAATAAAATTTTGTTTTCTACAAGGTTAAAAGGAGCAGGTGAATTGTTAGTAGATAAATTAGACATTGTAGGAAATGACCTAGATATAAAATTCAGCGGAAGAGTAGAAAATGGAAATTTATATTTAAATTCTAGTAGCTTTAAATTGCCTGATAATGATTTTAGTATAGAAATTGAATCAGGTAAGGAGAAAAATGCCATAACTATTTATGGTGAGGAAATTAACTTAAGTGATATTTTAGGCTTGCTTGGCAAAAACAGTAATGGATTAAATAAAGATATAGAGATTAGTATGAATGTTGACAATGTAATTATGAAAGAAGGCATCGTTATCAAAAATGCTAAGCTGAATGTAACCTGTACTAAAGGTAATTGCAAAGGAAGTCAATTTACAGGGCAGTTTCTGGAAGATAGCAGCAACATACTAGCAGAATACAGTGGAATAGGGCTCGAAATATATGCGGATAATTCAGGTATGCTTTTGCGTTCCTTAGGCATTAGTAAATCAATTAAAAACGGCAAATTGTCTTTTTATCTCTCTCCTCAGAGAGAAAGTGGAGAACATTATGGTACGTTATCCATTAGCAATTTCTACATCAAAGATGCTCCACTACTTACTACTTTATTGTCGATGTCTTCATTGCCTGGCATTGTAAATGCCATAAAAAATGAAGGTGTATACTTTTACAAATGTAATGCACCTTTTTCATACAAAGATGGCACTATTGAAATTGAAGAATCTTGGCTTGAAGGGGCGGAGTTAGGTATTAGCACTGGTGGTAAGCTCGATATTAGAAATTATAAATTCCAGGTTGCAGGACAAGTAATACCAGCATATTCAATTAATAAATCTTTGTTAAAAATTCCTATAATTGGAAAACTTCTTACTGGTGGGAAAAGTAGGGGAATCGTTTCAATAGACTATAAAGCAAGTGGTGATGACAAAAACAATAACGTATCTGTTGATCTTATCTCTTCGCTAACTCCAAACCTATTAAAGAGGTTATTGGGAGTGTTTGATCGCATTATGACAAAAACTAACGAAAGTGGCTTAAAAGGTGGTGTGAAAAAGAAATTTGGTTCGATATGACCAAAAGGGAAGTTATTTAACAAAATTATGGACAAAAATGCAAGAATTTCAGAATGATCTACCTGGTTTTTTATTTAGTTGTTTAAGTAATACCACTCCCTTTAACCTCTCTATATTTGCTGAACAACTAAAAAGGGTAGGGGGGTGGTTGTAAATTGTATCTGTTCAGCAGAGTGGCAAAATAAGGTAGACGAGAAAAGACAACTATAGGAACAAATGGGTGTCATCCCAGTGCTTGACACTGGGATGGCTTTGTTGCATCACACTTTATGAGATGGTGATTTATGGTAAATTCATGTAACTATCTCAAATTTAGCCATACCAATATCAGTGAATTTATTAAGCAAATAACATTTGAGTAGCAGTTCCCTCTCACGATTCATTTCAGATTTGTTCCTAAAACTAAATCCAAATGTTTGTTTCAGTCGCGAGAAAAAACTTTCTATATAAGATCTTTTTCCATAACTCATCTCTTTTTTCCACTTCTTTATACCATCTTCATCATATGACTTTATGAGCTTGACTGCAGAATTTCTCTCAGCCATATAGTCTAACTTTGGATGCTCTGCTGCGTTGTTTTTCGGAGGAATTTTCGTTTTTATACCATATTGATTACACAGCTTATAGAGCTTTTCTCTGTCATATGCTCTATCTGCATATAGTGCTTTTATGGCATGCTGAAAATCAACTTCTTTTAGCAAATCACAAGCTCCATAGTGATCAGAGTAGACACCGTTACTGTATTTTACAGCTATGGCTTTTTTGTTGTTTATATTCAACATTACGTGCAATTTTCTCGTTTGCTCATAGCCACGATATTTTCTGTCAGTGCTATTTTCCTTGCTGTGTGTTGTTGTATATACTAATTCCTGTACTGTCTATAGCAATTTCGATATCTTCCATATTATTTTTATCAATTCTGCAATCATTTATCTTAATATTAAGTTTCTTTTGATGCTTGTGAATAGCTGCAAATCTCTTCCTATTTGTTGCAAATACCCTTTTATAAACCCGACTGTTTGTCTTAAACCAATTCTAAAGAAACTGACGATTATATGCACCAAAATCACAACTTTATCACTATAAATATAGTTGCCGCCCTGCATTTTTGGACAATTCTCGTACCAATTTTCTATGGCGTCATTGATATAACAAAAAATGCTTCCTCTTTCTTGGAGAAATTTGTTATATTCATGGCAGTTACTGACTCTCATTTTTTGTGGCATATTTTTTCTTCAACAGTTAAATGGCTATTTATAATGAATTTTGTCAGTAACTGCCAGTTCTTTTCACTTGAGCGATGCAATAAAGCCCACTGGGATCCAGAAAATTTGATTGTGTACTATACAACATTTTCGATTAAAAGCTGGATTCCAGTGTCAAGCACTGGAATGACATCACAGGGGCACTGGAATTTTTGTTTCAATATTTGTACATTAGCCATGCATCTGAACAGATACTGTAAATTAGCTATATTACATTAGCCCATCAGATGAGTTGTAATGGTTATAATTGTCTGATAAGTGATCTCTAACATCGTGACCTAACTCATTGGCATCAGGCTTAACTTCGTGATCTAACTCATTAGCATCGAGCTTAAACAAAGAAGGATTATCATCAGATTGTTGATTAGACTCTTTCTCTTTCGACCCAAATAACCATGAAAAGAGTGATGAGATAGAATCAATAATGGATTTAATTGTTGAAAAAATATTGGATAAGAAATTACTGGGTTGCTGAGTATCCTCTTCGGCTGATTCTGGTTCAGGCTCTTTTCCTGCTGTGTCATCCACATCTTCTTCAGGTTTACTTCTGCTTATAAGTGTCTTATCTAACCATTTGAATATATTCTTGTCTAGATTATGAAAATACATTTGACTTATCTCCTTATTTTCATCAACGTAAATCACTAAAGTTGTATTCTCATTCCCCAATCCATCACATTCACTAACGAGCGATTCATGAGAGTTCTTAATGTCTTTGATAAATTGAAGTTTTTCTTCTTCTGCTGAAAGATAATCTCTGTGTTCTGCTCTATAAGTGGTGCCTTTGTATTTAAAACTAAACATTGATTCACGATCTTCATATTCATCTAGTCCAGAATTCTTGACACGTTGTATAATTTGAAATTTCTCTGCTTCTGAAAGGTCCTTGAGGTATATACTACCAGTTGTATCTTTATATTTAAATTTAAACATCCATCCATGGTCTTCATATTCATCTAGTCCAGAACTCTTGACACGTTGTATAATTTGAAATTTCTCTTCTTCTGAAAGGTTTAGGCGGTATACACTACCAGTTGTACCTATGTATTTAAAAATAAAACTCCATCCATCGTATTTATATTCATCTACACCCATCTGCTTGCAAATAGCTTTATAATTTTTTTCTTCTACTTCTCGTCCAACAACATTTGCTATGAGTTCAGTATCCTGAGTACTCAAATCTTTGACTGTTGCCGATGGTGAAAAACGCAATTGAAATATGTGGCCTAGCTCATGACCTAGAACAAAATCCATGGCACTTTGCTTATATGTCAGAATATTCTGACAATCTGTTACTCCTCGTGTAATATATCCTGGACCACCATCTTCATCTATGCCGAGAAGATTGTTATACTTTGTATAATCGCTTCTATTATTAAAAATGTAAACCGTTATATCTTTAATTATGCTACTATCTTTGAAGCAAAACTTTTCTTTAAATGCCTCATAGGCAGTTTTAATGTCTGTTTCTATTTGGTTTTGTTCTTGCTCAGATAAGTTGTCGTATTTTATAGTACAATTTATATACCCGTATTTAACGGTAAAGCTGTTAGACAAAACATCATGTATATTTGTGGAAAAATAATTGAACTGCTTTGACTCAGCTTCCTTATACAATTGATGCCCATATTTATCCCTAGAATACTTTGGTAGTTTAGGTACTTTGGCAATTAAGTTTTTGTTACTATCAAAAAAAGAAATGTCTGTATTACCAATCCTAAAATCCGTTATAGATTGCCCGCAAGTACCATCGTTTGCACAATCATGATTATCTTTCTTATTAAACCATGCGTTGGTGTATTTTTCCATTTTGATACTTCACTACCAAATCTTACTATATTATTATCTTGGTAAAAATCATAATAATTCGTTAACTTGTGTTTTAAATTTATGTATCAAGTATATCCCATAAAGTGCCAATTGTGAGGCTAATGAACTTTATTTGTTTGAAACTTTGCTGAAATAGCTCTTTTTATACTATGTTTTATATAGCTAAACTGACTTACGACAATTTGAAAAACAAAAATTCGTCATTCCGCTACTATAGTATTTTCTAAAACGAATGATAAACGTCTAAAATGGTATTACCAACTAAAAGGTGTAAGTCTGTACATTGATGCATTAGAGGTCTGAGGCGACTTTTGATGGTGTGCCAACAATGCTCTATCGGATTTAGATCTTACTATTACCCACAAATATAAATGTTTGTTGCATAGCTCTTAATGGCATAACTTTTGCTTGAAATAACTGTTTATATGGTGCAATTTACAGCTTTTAGTTGCTAAAATTATAACTCTTAGTTTAATAATTTTAATCTAATAAGCTTTCAGGTTAATAAAATTAAATTATTTGAGTAAATACAATACTATGTTTTTATTTGTGGGTAATAGTAAGCGCTAACAAGCAGCGGGATGACGATTGTCAGGGTGTCATCCAAGTAGCCTCCCTCTCCTGTCATCCCAGTGCCCTCTTCTTGTCATCCCAGTGCCCCTATAATGTCATCCCAGTGCGTGACACTGGGATCTCATTTTACTTTATGATGATGTCATGAAAGTAGCTAACACTGGGATCCAGAAGACTTAATTTCAACCAAATAATAAAGGCTAGATCCCAGTGTCTGGGCACTGGGATGACAGCAGTCCTACGTCATACCGCGATTCATTCGCGGTATCTCAGCCGCTAACAAGAGATCCCGCTAACAAGCAGCGGGATGACGATTGTCAGGGTGTCATCCCAGTGCCCCTATGATGTCATCCCAGTGCCCAGACACTGGGATCCAGAAAACTTAATTGCAAGTAATGCATTGGGTTTGGTGAGTATGGGTTTTGCGTTATAGAATGAAACATTTTTGGTGAATTTGTAAAGAAAACTGGATCCCAGTGTCTGGGCACTGGGATAACAGCAGTCCTACGTCATACCGCGATTCATTCGCGGTATCTCAGCCGCTAACAAGAGATCCCGCTAACAAGTAGCGGGATGACGGTTGTTGTTTAGCTACAAACGTTAAGAAATTTACCAAGTGAAAAAAAAGGCAAAAGAAGCCCTGGGGTTATTATCCGCTTTAAAATATTGGCGTTTTTTATGTTTTAAACGCTTGACAAGCGAAATTCAGCTGCTTTTAATTGCAACTAACCTACGCTGCAAATGTTTAAGAAATTTACCAAGCAGAAAAAAAGACAAAGAATCCCCGAGTTAGCTAGTCTTTTACTATCTCTGTCGAGTATTGGCATTTTTTGATGTCTTGTAACGCTTTATAAGCGCGTTCAGCTTATTTAGATAAAAATCTAGATGTAGATGAAGTTTTGTAAAGACATACAGTATCTATATACTGCAAAAAATTGAACATAAGACGCCGATACATTAAGTAATCCTTACCTTTTAATCTGCAGATTGGCGAAAGCAAATACAATAGCTTCAGTTTCATGATACGGGGGCTGGCGGAGTTTGTCAAGTAAGTTTTTCGTTTCTATGTTGTCAGCTACCTGAATATTGATCATACGGGTTCCATCTGTTATATATAATCTTTTTGAATACGAAGAAAACTGATGAATGAGTATGATATTACGGTTATAGGTAGCGGTCCTGGTGGTTATATAGCGGCAATTAGGGCGGCACAGCTTGGGTTTAAAACTGCAATTGTAGAAAAAGAAAAAAATTTAGGCGGTATATGCTTAAATTGGGGATGTATACCAACAAAATCACTGCTTAGAGCATCTGAGGTTTATAGGCTAATAAAAAGATCAAAAGAGTTTGGTATAGAAGTAAAGGGAGCGAATTTTGATATACAATCAATAGTGAAATATTCAAGAAACGTTGTTGATAAATTGTCAAGCGGTGTTGCTTATTTGATGAAGAAGAATAACATCAAAGTTCATCAGGGCTTTGGTAAACTTGCAGGCAATGGTACTATAAAAGTTGCTGGCGATAAGGAAGAACAAGAAATTGTTTCCAAGCATATCATTTTAGCAACAGGCGTGAGGGCACGGAATCTGCCTGGAATAGAGGCAGATGGAGATTTAATATGGAATGCGCAGCACGCTATGACTCCAGAGAGATTACCAAAATCGCTACTAATTATAGGGTCTGGTGCAATTGGAATAGAATTTGCAAGTTTTTATAGTACTTTGGGTGTTGATGTAACAATCATAGAGATAAAGAGCACTATTTTGCCGCTGGAGGATAAGGACATTTCAGATTTAGCACAAGAAATATTCACAAAACAGGGGATAGAAATATATACAAGCAGTAGCGTAAAAGCTCTTACTAAAAGTAAAGACTCTGCTCAAGTGCTACTAAGTAGTGGTGAGAGCAAAGAATTTGAGAGGGTGATTGTTGCGGTTGGAATTCAAGCAAATATTGAAAATATAGGTTTAGAAAATACAAAAATTAAATTAAGCCCTTCTGGCTTTATTGAAACGAATGAATGGTATGAAACTAGTGAATCAAATGTGTATGCAATAGGTGATGTAGCTGGCCCACCATGTTTAGCACATAAAGCGAGCCATGAAGCCGTGATCTGCATTGAAAAGATTGCTGGTAAAAATGCTCATGCGTTAAAAAAAGAATGCATACCAAATTGCACTTATTCTCATCCACAAATAGCGAGCATCGGCCTTACTGAGGAACAGGCAATAAAAGGTGGGTATGATATAAAAATAGGAAAATTTCACTCTAATTTTAATGGTAAGTCTGTTGCACTCAGTGAAACTGAAGGGTTAGTGAAAACGATTATAGATAAAAAAACCGGAGAAATTCTGGGTAGCCACATGATAGGTGCAGAAGTAACGGAGTTAATTAGCAATTTTGCTCTTGTAAAGCAACTAGAAGGAACAGACTTCGACATAAAATCTACGATTTTTCCTCATCCAACCATTTCAGAGATGATACATGAATCAGTGCTTGCTGCAGATGTTAAATAGTTGAACTAACGTTCCATCGTTTTAGAGTTGTCAATGTCTTGAGTAGTAGTTTGATTAGGCACTTTAGTTTCAATAGATTGATTACCACCAGCATCAGAATTCTGTAACTCTTCTTTCAATCCCTTAGCTGCTTCTTTAACTTCAAGCTTTGCCTTTGGATGAAGATCTTCTGGGCCTTTTCCTTTAGTATCCAAACCTTGTTGTAGATTAGTGCTTTTCATTTTATTATGCTGCTCGTGCTCAGGTAGGTCAACGACCGAATTGAAAAGAATTTTTATTATATTTTTTAGCAGTTCTAAAAAACCTCCGCTTCTGCCTTCTCTTTGTTCTTGAGGTTTATTTTTCTCATTAGGTTCTTTTTTACTATTACTTTTAGGCATTTTTAACTCAACTATCATAACGCTTAATAAAATTCTACGTGCAAATTGTTAAATAACAGTTAACAATCTAGGATTTATTATTTACAGATGGATATTATTTTAGCAACAGGTGGCACAGGTGGGCATATCTTTCCGGCCATAGCTTTAGCAAAAGCACTAAAGACACAAGGATACAATTGCATATTATTCACTGATAAAAAAACAAATAAAAATACCGACATAGAAAGCTACACCTTACCATTACGTAGACCAAGCAGCAACAAATTTAAGTTTTTCCTTTTCTTGATATACAGCTCTATGTTAGCACTGTATCAAGTAAGAAAATTAAAACCAAAATCGGTCATTGGTTTTGGTAGCTATGCTTCTTTTCCAACTCTTCTTGCAGCAAGAGTTCTTTCTATACCTATAATTTTACATGAACAAAACACAGTTTTAGGGAGAGTAAATAGATTCTTTTTCAAGAGTGCAAAATTAATTGCAACCAGCTTTCCGGAGACTAAATATGCAGAGGGCAATAAATGTATTTTTACAGGAAATTTTGTTGATATAAAAGCACAGAGCCATTCTAGCACTGAGAAAATCCTAAATATATTGGTCATAGCAGGCAGCCAAGGTGCAAATTTTTTTGATGATGTAGTAAGCAGCGTAATTTGTGATTTACCTATTAAAATGAAAAAGAAAATTAGAGTGACGCAGCAATGTACGAAGAAAAATGTAAACAAGGTCAAAAGTCTATACAAAAGTGAAAAGATCGATTGTGAATTGAGTGAATTTTTTGATGATATGGAGAATAGACTGGCCAATGCTCACTTGGTAATTAGCAGAGCAGGAGCAACTTCAATAGCAGAGATCACTCTTGCTAGGCGTTCTGCTATATATATTCCTTACCCTTACTCAAAAGATAATCACCAATTTTATAACGCAAAATATATTGAAGACTCGAGAGCAGCTATAATAGTTAAGCAGAATAGTGAAGCAAAAAAAAATCTAACAGAGGTACTATTTGATCTATTAAATAATTCTCAAAAATTGCGTGATATGACCAATAGTACAGAAAAAACAGGGATAAAGAATGGGACTACTGAGTTTGTTAAGGTGATTGTTCACAGGTTTAGTTGATGGCTGCTTGCTTTTTCTTCAAACACGTCCCAAAGATCCTTTTCTAGCGATATATTATACAATTTATTGATATAAACTACTCCCGTGGGTGAAGTTGTGTTAATTTCGAGCAGGAAGTCATCTATAATATCAATACCAACAAATATTAGCCCTCTTTTCTTTAATTCAGGACCAATTTTGTTACATATTTCATTGTTTCTATCGTTCATTTGAGCGGGCTCAAAACTTGCTCCAAGTCGCATGTTTGTTCTGATCTCTCCACTGATTTTTGGAATTCGTTTCATTACACCAATTGGTTGGCCATAAAGTAGCAATATTCTTTTATCTTTATCTATGTTTTTACAAAATGATTGTGCAATCACAGGGCATTCGTATTTTGCTATCATGAGATCCACTACTACTTGAATACTATTCTCATCTTGTATTCTTATCACATCGTTTCCTCCATAACTATACAATGGCTTCAGAATAATATCTTGATAGTTGTAGTAGAAATCTCTAATCATTGATATATTTTCAGTAATCAAAGTTGGCGGAATTAGCTCTGGAAATAATGAAGTTATCAATTTTTCAGGACAATTTCTTATTTCTGTTGGATTGTTAATTACCAATGCGCTGGTTTTTTCTAAGATATATGTTGTTGTAATATAACGCATATCAAAGGGTGGATCCTGTCTGATAAATATGATGTCCATTTCATTCAAGTTGATTGCTACATCCTCTTTAGAGATAAAACTAAAATCATCAACGCTGACTTTCTGAGCCAGAGCAATTGGATGGTTTAGCTTTAGTGCTAAATTGTTAGGAGCATAGACAAAAACTTCGTGCTTCCTCCTTTGTGCTTCCTTTATTAGCACGAATGTAGTGTCAGTTTCAAAATTTATATTTTCATCCATCTGAAAGGCAACTTTCATTTATGTTCTCTACCTATTGTCACAATTGTACAAATGTTATAATTTGAAAGCGATTTTTGCCTAATGGCGTAACTTACTGTACCTATATCGTACATAACTTACAACTTGTTTTACTCCCTTTACTTTTCTTGCAATTGCTATTACAGCTTTTAATTCCGCTTTATTTTGGGCTATACCCATCAAATAAACAACTCTATCAACCGTATTAACGCTATAATTAATTGACTTAATATTTCTTTTTCCCAGGAGTCTTGTTCTTATTTCCGCTGTTATCATGCCATCTACAGTGGTGTCTAGCATGGAAGCCATTTGAATTGGTATTACTCTTATTTCATTTATCACTTCTTTAATTTCTTTTTGCTGCCAAGCTATTTTTTCTGCTGTAAGTTGTTTTTCAGGAGTGTCAACACTTCCAATGAGCAATACTCTTCCTTCACTTACTTTAACCTTTATGGATGAAAATAGCCCATGTTTTAAGAGCCCCTTATTAATTCTGATGACCATAGTCGTATCATCAATGATATTTCCCAAGGATTTGTCCTGCATTGTTATTGCTGTTGCTGTCGCTGTAGCCACCACACCACCTATTATAAGGGTTGTGCAACCACTTTGTGTAATCAAAAAAATTGCGAGTAAGAAGCTTGTTATTAATCTCATTATTGATTTTCAGGGTTTAGAGCTTTCATTAAGAAATGTTAATAAGCTTTTTTGATTGTGTAAATACCATAAATTAAGTAAGACTTTAAACCTTGAATATTTTTAATGGAATACCTATAATAGGGTACTGAAAATTTCTTGCGGATATGGCGGAATTGGTAGACGTGCCAGGTTTAGGTCCTGGTGAGCTTGCTCGTGGGGGTTCAAGTCCCTCTATCCGCACTTTAAAGTCATGTAACTTAGGTTTTAAGGGAAAATTTATAATCACTAAATACACTTTTGTTTGTGTAAAAACCTGTTCTTAAGGATTGTGTTTAACTTAAATTCTGGTAAAATGACTCTATTAAGATATGAATTAAAATGTTAATAAATGAATTATGATGTCTAATAATATACCTCAAAATACAGTCGAAGTAAGTAGCGTATATACCTACAAAGAGCTTAGTATAGATAAACTAAAGTATGAGTATGAAATCACAGTTGGTAGTGATTATATAAAACAAAAGGTAAATTCCAGGTTGCAAGAGATAGCAGAAAATGCAAAATCACCTGGATTTAGGGCTGGAAAGATGCCCTATGACCTTGTTGTTGCAAATTATAAAAACGAGGCTTTGGAATATGTGATAAATAATACAATTGATTATTGCTCAAGTGATTTGATGAAAAAAATTGAAGTCAAGTCTCACATTTATCCTAAGGTTGATGTTATATCATTACCAGATCTGGGCAAAGAAAATGAGGAGGGCAATTTTGTATACAAGCTATCTTTTGAGTCGATGCCTGAAGTACCGATGATAGATCTTGACAAAATAAACTTAAAGAAAATTGAAGCAAAGATTGAAGAGGAAGATATAAAAGAATTTATTGATTCTATCAAAACAAAGTTCCCCAATTTTGCCTCTGTTGATGATGCTTCTTATCAAGCGAAAGATGGGGATAAATTGATAATTGATTTTGAAGGGCGGATTAGGAATAAGCTCTTTCAAGGTGGAAGTAGCAAAAATTTTGCCGTTAATTTAGGGTCTGGCACATTTATTAATGGTTTTGAAGATCAATTAACTGGTATGAAAAAGGGAGAAACAAAGAACTTTAAGTTGAAATTTCCTGAAAATTACCAAGCCATTTCCCTTGCAGGACAGGAAGCTGATTTTTCTGTGCGAGTTAATGAGATTCAAATTGCCAAAGATTTTGAAAATGATGATGAAATAGCTAAGAGTATTGGGTTTAAAGATTATTCTTTGCTAATAAATCATGCAAAAAAAATGATTGGTGATCAGTGCACCGAAATGAGAAATCTCTTAATTAAAAAGGAGCTGTTTGATTATTTGGATGCTAACTATAGTTTTGATTTACCCACAGACATAGTAAAACAAGAGCAACAAAGAATGGAAGGAGAATTGGGTGCTCAAAATGATTCTCGTAAAGAAGCTGAAAAACGTGTAAAGCTTGCTATGTTATTTATGAAATTTAGTGCAGAACATAAAATATCATTAACTCAAAATGATGTTTTGAGTGTTATTGTAAATCAATATGTCAGTAAAGATGTGCAATTTGACAGAGTACTTAAGCATTTTGAATCAAATAAACAATTTCAAGAATTAGTTAGAGGGCAAGCGCTTGAGTATAAAGTGACAGATTATATAATAGAAAAAGTTAGTAAAGAAGAGCAGATTATTTCTGTGAAAGAATTAAAGGAATTATTTGATAATATTTAGTAGGAAAAGGTATGACTCTTATACCAATTGTAGTTGAACAAACTAGTCGCGGTGAGCGCGCTTATGACATATATTCAAGACTAGTGAAAGAAAGAATAATTTTTGTAACAGGTCCTATTGAGGACAACATGGCCAGTGTAATAGTAGCACAGCTTTTATTTTTAGAATCGGAAAATCCCGATAAAGACATTTGTATGTACATCAACTCACCAGGTGGTGTTGTAACTGCTGGTTTGTCGATCTACGATACAATGCAATATATAAACCCAGACGTTTCAACTTTATGTATAGGTCAAGCTGCGTCTATGGGTTCTTTATTGCTTGCAGCTGGTACAAAAGGTAAGCGCTACTCTCTACCTCATTCAAGAATTATGATACATCAGCCATCTGGTGGTTATCATGGTCAAGCAACTGATATAGAAATACATGCTAATGAAATTTTGCGGGTTAAGAAAAAACTAAATCAAATTTATGAAAAACATACTGGAAATTCACTGAAGAAAATTGAAGGAATGATGGAAAGAGATAAATTCATGGATCCTGAAGAAGCAAGGAAAATTGGCTTAATTGACAGGGTGATAGCTGAGCGTACAGATATTGAAATTGAAAATATTAAAGTTAAACAAAAGGTGGGTTAATGGATAACAATAATGATTTACACTACTGTTCTTTTTGCAACAAGGCGCAAGATGAAGTAGATAAATTGATTACTAACTCTTCGGATGGTTTAAAGGTGTTTATTTGTAATGAGTGCATAGAATTATCCCATAAAGCAATAAGTCAAAAGAAAGATAGATCTTTTAATTCAGATCGTATATCTGATATGAAGCTATTACTAAAGAAACCTGAGGATATAAAAAACTTTCTCAGCAAGCATGTTGTAGGTCAAGAACACGCGCAACACGTTTTATCTGTAGCTATGTATAACCATTGTCAATCCATGGTACAATTTCATGCTATAAGTGATATTGAAATCGAGAAGTCAAATATAATGCTTATTGGTCCCACTGGTTCTGGTAAGACTTTGCTAGCCAAAACACTTGCTAAAGTTTCAGATGTGCCATTTGCTATGGCTGATGCGACAACTTTAACTGAGGCAGGTTATGTGGGTGATGATGTAGAAAGCGTGTTGTCGCGTTTATTACAAGCTGCAAATTATGACGTTGTAAAAGCACAGCGTGGTATAGTGTTTATAGATGAAATAGACAAGATTACAAGAAAATCTGAAAGCACTTCAATAACCCGTGACGTTTCAGGTGAAGGGGTCCAGCAAGCTCTGCTTAAGATTATGGAGGGTACAGTTGCTTATGTTCCGCCACAAGGAGGGCGAAAACACCCACAACAAGAGTTTATACAAGTGGATACTAGTAACATACTGTTTATTTGTGGAGGAGCTTTTGAAGGCCTCGATAAAATTATTGAAGCGAGAAAAAAGGGAACGTCAGTTGGCTTTGGAGCAGATATAAGTCAGTCTAAAGAGCAAAAGAAAAAGAATGCTTTACATGATGTTCAACCTGAAGATTTAATCAAATTCGGTTTAATACCCGAATTTGTAGGGCGGGTTCCAATAACTGCTGTTTTAGATGAGCTGGATCATGAAGATTTAATACATGTGTTGACAGAGCCAAGGAATGCACTAATAAAACAGTACAAAGCATTGCTTGCGTTTAGCAAAGTAAACCTTGAGTTTTCAGATGAAGCAATATCAGCTATTGCTAAAAAGGCTATAAGCTACAAAACAGGTGCAAGAATGTTACGTGCTATCTTGGAGTCACTTTTGCTTGACATTATGTATACATCTGGAAACGGAGGCTTTGAAGGTAGCACTATAGTAATCACTAAGAAAATGGTAGAATTAGGAAAAGCAACGGTTAATCATAATAACAATGGCAATGTTATAACGGTTAATGATTAATTTGAGGCATATATTATGAACATTGAACGTGCTGTAAGCTCTAGTTTTACTGCATTGCCAGTATTACCTTTAAGAGATGTAGTAATTTTTCCAAATATAATGGTGCCTTTATTCATAGGCAGAGAAAAATCTGTTAATGCACTAGAGTATGCAATAAGTAGTAGTAATCACCAAAATGAGATTTTTCTTGTAGCACAGAAAGATGGCTCTGTTGATAATCCAGAGCCTGAAGATCTTTATGAAGTAGGTGTGTTAGCAAGCATTGTACAACCGTTAATAAAATTACCTGACAATGCAGTAAAAGTTATAATCCGGGGGATAAGAAGGGGAAGAGTTGTAGAATATATTAGCTCTCATACTTTATTACAAGCCAGGGTAGAGTTAGACAATTATTATAAAGAAGATGAAGACAATATTGATTTAGAAGCTTTAAGGCGGTCTGTTGTAGACGCGTTCGATAGCTGGTGTAAGCTAAACAAGAAAAATCAACCCGAGGTTGCCATTAACTCCATTGATCAAATCAAAGAAGTTGATCAACTTGTAGACACGGTAGCTTCACATTTAAATATAAAAGTATCAGATAAACAAAGTATACTTGAGGCTTATGACCCAGAAGAGCGTTTAAAAAAAGCTTTTGCTTTTATTGAGAGAGAAATGAGTATTTTGAACGCACAAAACCGTTTATATAAGACAATTAAATCGCAAGTTGAAAGCACTCAGAAAGTTTACTACCTTAACGAGCAATTGAAAGCTATACAGAAAGAATTAGGCGAATTTGAGAATGGTGATGAAGGGAATATACTCAATGAATTTGAAAAAAAGATAAATGAAACAAAGCTTTCTCAGGAAGCAAGAGAGAAAGCTATAACTGATTTGAAGAGATACAAGAAAATGAATCCCATTTCTCCTGAAGCTACAGTTATATCTAGTTACTTGCATTGGTTGCTTGAGTTGCCATGGGGAAAGTACAAAGATGCAAAAATTAACTTAAATGCAGCTAAGAAAATCTTAGATGAAAATCATTATGGCATAGAGAAAGTAAAAGATAGAATAATAGAATTTTTAGCGGTATTAAAAAGAGTAAAAGAGATAAAAGGTCCTATACTTTGCTTAGTTGGACCGCCAGGTGTTGGTAAAACTTCTTTAGCTAAGTCTATGGCAAGAGCAGTAGGAAGAGATTTTGTTCGCATAGCTCTTGGTGGTGTGCGTGATGAGTCTGAGATACGAGGGCATAGGAAAACTTATATTGGCTCAATGCCTGGTAAAATCATTCAACACATGAAAAAAGCTAATTCATGCAACCCGCTTTTTCTGCTTGATGAAATAGATAAGATGGGTTCTGATTCGCGTGGCGATCCTGCATCTGCATTACTTGAGGTTTTAGATACTGAGCACAATAAACACTTTACGGATCATTACTTGGAAGTTGAGTTTGATCTTTCAAGTGTAATGTTTGTAGCTACGGCAAACAGCTTAAATTTACCACATCCTTTGCGTGATAGGATGGAAATTATACAATTGTCTGGTTATACTGAAGATGAAAAAATCAGTATTGCTACACACCACCTTATTCCGAAGTTAAAGAAGGAGCATGGTTTGTATCAGAAGGAATGGGACATAACTAATGAGGCGTTATACGAGTTGATACGTTTATATACACGTGAAAGTGGTGTGCGGAGTATGGAAAGGGAGCTTGCAAAGCTCATGAGAAAGGCAGTTAAAGAAATATTGACTGATAAAAATAAGAAAATATCCGTAGGGGTTGACAATTTACAAGATTATTTAGGGGTACGTAAATATACCTTTGGCATTGCGGAAAATGAGAGTTTAGTAGGAATAGTAACTGGGCTCGCCTATACTGAAACAGGTGGTGATATTTTGATGATAGAATCAGTCCTAATTCCGGGCAAGGGAGAAATAAAATACACAGGAAAGCTTGGAGAGGTTATGCAAGAATCTATAAAAGCTGCGTATAGTTATATTCGATCGAATTGTTTATTTTTTGGTATAAAGCCCGAAAAATTCCAAAATAATGATATACATTTGCATGTACCTGAGGGTGCTGTACCAAAAGATGGCCCTTCTGCTGGCGGCGCGGTATGTACGTCTATTGTTTCTCTTATGACGAATATACCAGTTAACAAAAATGTTGCTATGACAGGCGAAGTGACATTGCGTGGTAGAGTTTTAGCTATTGGGGGCTTAAGAGAAAAATTGCTTGCAGCGCTCAGAGGATCAATCAAAACTGTGATTATACCAAGTGAAAATGAGAAAGATATGCAAGAGATTCCGGCAAGCATCAAAGAGGGGATCAACGTAGTTTTTGCTAAGAATATTGATGAAGTTATGAAAGTTGCTTTAATGCACCCTACTACTCCAATTGATGGTGATGATAATCAAAATAGTGTGCCTTCCTCTATAGAAAATAAAGATGATACTTTTCCTATGTCGGAAACATTGAAGCATTAGATTAAGAAAATATTATACAATCTCCACTTCTTTTTTATCCGGCAAAAACCCACCAACTTGCGCATTCCATAGGGTCTTATACATTCCGTTTTTATCAAGAAGTTCCTGATGCGTGCCATCTTCTAAAATCTTACCTTGATCAAACACTAAAATGCGATCCATATGCAAAAGCGTAGATAGGCGGTGGGCTATTACTATTGTAGTTTTATCTTGCATCAACTCCCATAGAGATTCTTGAATATTACTTTCAGTCACAGAATCAAGCTGTGAAGTTGCTTCATCCAGAATTAATATAGGAGCATTTTTTAAGATAGCTCTGGCAATTGCGATACGTTGCCTTTGTCCACCAGAAAGTTTCACACCTCTTTCACCAACGAGTGAATCATAACCTTGGGGTAATTTTGAAATAAACTCATGAACATGTGCTTTTTTTGCCGCTTCAATTACTTCATCATCGCTAGCATTTGTTTTTCCATAGCGAATATTCTCCATCAAAGTCCTATGAAAAAGCGATGGATCTTGTGGGATCATTGCGATTTTTGCACGCAAAGAATCCTGCGTAACATTACAAATATCTTGATCATCTATGAGAATTGCACCATCAGTTACATCGTAAAGCCTTAATATCAGGTTCACAAAAGTAGATTTACCACCACCTGAATAGCCAACAAGTCCTACCTTCTGTCCAGCTTTGATAGCGATTGATTTATTCTGGAAAAGAGGTTCGGTACCATCGTAATGGAATTTGACATTATTAAAAGTGATTTGCCCACTATTACATTTGAGAGAAACTGCATCAAGTTTATCCTGAATTTCGCAATGTATCATTAATGAAATTAAACTTTGCTTACATCTACCGACTGCTTTATTGAATTCATCGACCTCTGACATGGTGAACCACATCATATGTCCTGTTTCCATCGATAAACCTAATATTAAAGCAAAATCACCTATAGCCACTAAGTTTTTGCTGTAAAGATAAATTAGAAAACAAGCAGAAGAAGCCATCATAATGGCTATTAATCCTCCTTGTATGGAGTGCATGATAAATGAGTAAAAATGGGTTGCTGTATACGCTTTTTGCTGATTACACAAAAATGGAATCATTCTTGAATTTTCATAAGACTTTCTAGAAAAATTTCTGACATTACTTTGATTAGATAGAGAATCAACCAGCTCACCTATCACTATCGATTCTTCTTTAGCTTGAACATCAGACAGCGAAATAAGCTTTCGTGACATCATAATGCTTGCACTTGCAAAGAATATGAACCAGACAACCAATATGAAATAAAATATAGAATTTACAGAGTAAGCAGCTATAAAAGCAGCCAACAACAATGAAGCTCCTCTTAAGAAATTCGGTGCAACTCTGCTTATCAGAATTTCAATTCCATCTGCTAGATTAGTAATTTGTCTTGAAATTTTTCCTGATAAATTATCCTGATAAAATTTATTAGATTTTCCGAGTACATGATCCATCACTTTTCCAATGACACTATTAATAACAACAGGAATAAATCTACAGCGTATATAACCAATTCCTCTCCAAGTGAAATTATCAAATACGATAAAATTCACGACAATCAGGCTTGATGGTAATATTAAAATTGAAATATCTCCATTCTGCACATGTGGTAGAAGGTTGATGATGTTCTTAATCAGTATGCTGTTCAACGGTCCCCAAAATCCCGCAAAGATTGCAAGGGAAACAAAAATCGAGACCGATAATTTGTATGGTTTCAAAAAATGCCAGATGAAAGAATATAAAGTTTTAGGTAGCTGATGATTCATTTGAACACTCAATTTCTTCACCTTCCTTTCTATCTGGCAAAAACCCACCAACTTGCGCATCCCATAAGGATATGACTTGCTTTGTTGTTATGTCATTCATATTTTTTACTTATTCTATCTCCCAGTTTAATTCAAGTAGATGATAACAATCATATTATAATAGTCCTTTTCATGGAAACCTTTTCTGGTAGATTGCTTTCTAGAAAAACATTGGTCAAGATGCTAACTGTGGTTTATAATAATATAAATTATATCATAGTTGATTTGCATTTATCAGAGCTGAGGTATGTTTTATCTTACAAATTTTTTGCCTATTTTACTGTTCCTCTTTCTTTTTGTAGGAAGTGGTATATATTTTACTATTCTTGGCGTGTCAAATGCTTTTTATCAGTTATCTCCACTGGTAGCCATTGTTCCTGCCATAGCTCTGGGTTGGGTTTTATACAAGGGCAATACTGAAGAAAAAATGTATGCCTTTCTAGATGGGGTAAGAGATCGTAATATTATCACTATGTGCATCATTTTTTTACTTGCAGGTGCATTCAGTGAAGTAACTAAAGCAATCGGTAGTGCTGATGCCACAGTTAATTTGGCTCTTTCATTTATACCAACACAATTTTTACTCATAGGATTATTTTTTGTAGCAGCTTTCATCTCCACTGCTATTGGTACATCAATGGGCACCATTGCAACAATTGCTCCTATTGCAGTTGAACTGACACAAGCTGGGATTTCTCCTTCCTTAGGAGTTGCAACTGTTGTAGGAGGAGCAATGTTTGGCGACAATTTATCTATTATCTCTGATACTACAATTGCATCTGTGATGTCTCAAAAGGCTGATATAAAGAAAAAATTAAAACTGAATGCAAAAGTGGCACTAATTGCTTCTATATTCACAATAATTATATTATTTTATAGCTCAAGCAATAGTGCTGCTATTTCAGTTAAGGAGTATTCTTTATTGCTTGTGGCTCCTTACATCATACTTATATTGCTTGCAAACTTTGGAATCAATGTATTTACGGCATTGGTTTTAAGCATAACTTTTGCTGGAATCATTGGATTTATAAATAACAACAATTATGGGTTATTGTTTTTAAGCCAAAACATCACCAAAGGGTTTATGAGTATGCATGAAATTATGCTACTGTCATTGATGGTTGGCGGACTTTCAGGACTGGTAGGTAAAAATTCTAAGGAGTTTGCAGATAAACTTTCATCTTGGGTTATGATACAACGTGGTGGACAAAAAACTGCGCAGTTATTTATTGCAAAAATAGTCAGTATATTTGATATTTTACTTGCAAATAACACCATCGCTATAATTTTTAGTGGTGAAATTGCTAGAGATATTGCTAAGAAATATGAAATACCGCCTCACTATAGTGCAGCATGGCTAGGCATATTTTCTTGTGTATTTCAAGGATTAATACCGTATGGCGCTCAATTGCTTTTGGCTAGCACTATTGCTGGAGTTTCACCTTTGGCAGTCGTGCCACACGTATACTATTGCTATGTTTTAGGTATTATTGCAGTGTTATATATTGTATTGAACAAAATTGAGAAAAAAGATTGTGCTTAATATACAAGACAACGCTCCGCTCTGTAGAAAATGGATGTTCTTAGCAGTATGTGCCCTTGCTTGCTCTGGGTTACTGTCAATAATTGTTATTTTTCTACGATTGCCTTTTATCTCCTCTCTCGTTCCTTCTGCACAATATATTTTTGATAATGCGCTGGTAATACACGTGAACTTGTCAATTTTAGTGTGGATGTGCTCTATAATATCTCTGCTCTTTATCATAAACCTACAAAATACCAATAGTTGGTTTAACTTTTCATGGGTTCTATCAACCCTTTCGATGCTGCTCATATTTATATCCGCATTCGTTCCAAACACTGAAGTTATCAAAAGTAACTATATTCCCGTATTACAAAACAAATTATTTTTACTTGGACTCAGTTTATTTATTGCCAGTATATTAGTAAATACAATGCTAGCATACACATCAAAAAAAGAGGTTTCATTTCTCTCTGTTGGGCAAATTGGGCTAGTTATTATACTTGTATCGTCATTTCTTTGCTTTGTTTTAGCATATAATAATATGCCTCCAGGTCTATATCACTCAGATAATAATTTATTTTACGAATATCTCTTTTGGGGAGGCGGACATTTATTGCAGTTTGCTTTTACTCAAGGAATGTTTTTAGTCTATTTAATGATCAGTGATGTTAGTTTAGCTTCAAGCAATAAAATTACTATTTTACCACTATTTATAAACACGATTTTAGCTGTAGGCGCACCGTTTGTATATTTTGTTTATCCAGTTGATAGTGCCAAGTTAATACAGTTTTTTACTTGGCATATGAGGATTGCTGGAGCAGTTTTGCCGTGCTTTTTGATAATATTAGTGTGCTGCAACATCAGAACTTTTATTAATGATAAAAGCAACTATTTATTACATTCATTTTTGTTGTTCACTTATGGAGATGTGCTCGGAGTGTTGACTATTGAAGGTAATGTCACGATTCCCGCTCATTACCATGGTTCTGTAGTTGGGATCACTATAGCTTTTATGAACTTTGTTTATTGGCTGTTACCCAAATTAAACTTTAAAGAGATAAAAAGTTCCATGGTAAGATTACAGATTTATGCCTACAGTATAGGGCATTTTCTCCATATTACTGGCCTTGTTTGGCTTGGTGGATATGGTGCTTTAAGGAAGGTTGCAGATCTGCCAAGTATTTCATCAATGTTAGCACGCACGTGCTTCATTATAGGTGGCGCTATATCAGTTGTTGGTGGAATGTTGTTCGTAATAATTGTGCTTTTACATCTGTTAAAAGGCAAAGCGCGTACCAACTGACCCATAGAAACGAAAAAACTTCCTTGACAAACTCCGCCAGCGCCCTTATCATGAAACTGAAGCTATTTATTTATCTTCTCTGTACAGATTAAATGAC
>NODE_9_length_26896_cov_794.756864
GTTATGTTAAAGAGGGAATATGCTTGAATTTACTAGTTTCCGGACAACCTCTTAATGATTTTCCAATAAGTGAAATCAAAAAAGTAGATATAACTGTTCAAAAAACTATTACTGTTACTCACGGTTCATATTCAGGAGCTGTTGATCCAATACCTGATTCTGCAATACTTGAGCTTATTCAAGCTAAACAAGGCAATGTTATTTATGAAAATAGTATAGATTACAAACTAAACGCAGGAAACGTTGATTGGTCATTACCCGGTAAAGAACCAGCTCCTGGAAGTAGTTATCAAATAACTTACCGCTGTCGCACTCATGTAAGTCCTGAAGATATAAGTGAAGAGGGATGCAAAGTAAAAGGAGCAGTTGATAACAGCTTGGTTTTGATTGATTACACCTGGAAAATGCCCCGCTTTGATTTAATTACTATCGATAGCAAAGGAGTGGTAAGGAGAATAAAAGGTATAGCTCACCCTTGGCGACCATCGATGCCAAAAGCGCCTAGTGGACAACTTTTGCTCTGCTACATTCATCAGACGTGGAAAAAAGGCGAAGGGGTAAAAATAGTGAATAATGCTATTCATGCTGTACCGATGAATGAGCTTGAAGCAATGAAAAAAAGAATAAATGATCTTTATGCTCTTGTTGCACAGGAACGTCTACGCAGTGATGCAAATTCAAGAGAACCTACCACCAAAAAAGGAGTATTTGTTGACCCATTCTTTGATGATGATATGCGTGATCAAGGAATTTCGCAGTTTGCAGCAATAGTAAATAGAGAGCTAGTTCTGCCAATAGATGTAGAAGTTGCAGATATTGAAAAAGGTGGGGAAAGATATCTTTTGCCATATGAACTTGAACCGGTACTGGAGCAGCTTTTACAGACTAAAGGAGAAAAGATCAATCCATATCAAGCTTTTGATCCAGTCCCGGCACAAATTACTCTAAATAAAAACATTGATCACTGGACGGAGGTAAAAACAAATTGGAAAAGTCCAGTAACCAGAGTATTTAATGCTAAAGAAACGACAGAGCTGCTGTCAAGTACTTCATACGAAACTGAATTTATGAGAGAAGCAGTACAGAATTTTGAAATTGAAGGTTTTGAGCCAGATGAAAAGCTTAAGGAAATAAAATTTGATGGCATTTCTATTATACCTATGGCATAGAGGAAAAAAAAGTGGAAAAAAGAGCTAACAACCAGGGAAAATTAAAGGGAAAGGTGAAAGTACCAGCAAACATTCCAGCAGGTACTAAATTAGTACAGTTTTATGGGGATAAAGGAAGCTATGGAGAGGCAACTTATACTGGTAAAAAAACTATTACCATAGAGGAAAGAAGAAGAGTGATCGCAGCAAGAAGAGTTGATCCATTAGCGCAAACATTTACTTTAAATGAGAGCAGACACATAGGAGGTCTAGAGTTATGGTTTATAAATAAAGGCAAAAAACGTGTTGTTGTGCAGATTAGAGAAACAGCAGTGGGAATGCCCTCGCAGACTGTCATTGCTGAAAGTTATATTGAGCCAAAAGATATAAAGATAGATGGCACAGCAACACGTATAACTTGGTCACCAGTGTTTTGCCATGCAGGAGAGGAGTATGCAATAGTACTGCTTACTGATGATCCTGGTACTGCAGTAAAGATAGCAGAACTTGGCAAATATGATGCAGTAAATAGCCGTTGGGTAACAAGCCAGCCATATCAAGTAGGAGTATTACTGTCATCAAGCAATGCAAGCACCTGGACTCCACATCAAAATTTAGATTTAACGTTTCGACTACTAGCTGCAAAATTTAGTGAAGTTTCTCATGTTGTTGATCTGGGCAAAGTTACTGTAAATAATGTATCAGATTTAATTGTTTTGACGAACGTCGAAAAAGTAGCATTTGATACCAATGTAGAATTTATTCTGACAGATGAAGAAGGAAAAGAAAATTTTCTATCTGATAACTTGCCGCTCGCGCTGCGTGAAAGACTATCTGGAGAGTTAACAGTAAAGGCAAATTTAAAAGGGTCAAAAGAAAAAAGTCCAGTGCTATATCCTGGGTTACAGCTAGTTATGGGTAATATAGGGGAAAAAGGAGATTATGTAACTAAGAGCATTACAGCAGGAACTAACACTAAGATAACAATTACCTATGATGCGCTAATACCTGGCACTGCAGACGTAAAAGCATATGTGCAAAAAAATGTGGATTGGCAATTAGTCAATTTAACATCAGGAAAACCAATAGGGGAAAACTGGGTGGAGAGAACTCATGTACTGACAAACTTTAATGCTAATGAGACAAGGATAAAATTGGTTTTAAGTGGAACGGTTGTTTATCGGCCAAAGGTAAAAAACTTGCGGATTGTTATAACATAAAAAAAATGCCAAATGATAAAACAAGCAGAGAGTATCCATTACCTCATCCAGAAAATATTGCAGTGGAAGATGTAGTACGTATTCGAAAAGCTATAGAGAAAATAGATGAGGATATGAGTAAGGGAGAAAATAAACATAATCAACTGAAAAGTAATTTTGAACGATTTAGATTTGAAACTTTTTTGAATTTTTGGGAATGAAAGAAGCAATATACCAAAGGATAAAGGATTTAGCAGTAAGTAGCACAGCTGATCAACTGGCATATCTTGCAAAATCGCTGGAATTGATAGCAGATAAAAAAGCTATTTCCAACGTTGTGCAGATGACTGAAGTAAAAGGAATAATTGATGCACTACAAAAAAGACTTAAGGATTTAGTAGCAAACAGTACACCAGATCAATTAGCATATCTTGCTAAAGCATTGGAATCAATAGTCGACAAAAGTGCGGTTTCTGAAATTGTGCAAATGACTGATGGTAAGTTAAAAGAACTTCTTGATAGTGCAAAAAAACACTTAAGTGACATAAACAGCAACAAAACAAACTCAATATCGTCCATAACTGCAGTAAAAACAGAGTCTGTTAATGAAATCAACAAGCTTAGGGATAATTCCTTAAACACTTTAAAAGCATCATCAGATTCGCATATATCGCTACTTGATACGAGAAAGAATGCCAATATTGCAGCAATAAATAGCATTAGTAACAGTCATAAAGATGGTCTTAAAGGTTTAGTAGAAGATTTTCGTGCTGTTAATAATGTACCATCTGGCTCATCAATTATTAGGGAAATAGAAACTCGTGATAACCAATTAAAAACATCCCTGATAAATGAGGTAAAAACTCGGGATGAACAGTTAAAAGCGTCTCTTATAAATGAAATAAGAAAGCGTAATATGGCTGAACCAGGGTCATTACCTTTCTTATTTGGTGTACTTGGAAGAAAAAATAATTATTTTGGCCACGGAACTTTTACGACAGAGCTTGGAAAGTGGAGTAGTGATATAACAAAAACTGACTATATGTTACAACTACTAGCAGGTAGCCATACGTACAATACAGATTACGTTAGTTTTTATCGGCCAAGACAACTAAGTTTTATAGAGGGAAGCAAGGGAACATTTATTTACGGAGAGTTATGCACAAAAAGCTTTTCGGGTAGTTATGATGAGATATACTATTACCCATATGCTGCACTTGGAGTAGTATTTGTAAAAAATACAACGAATGTGAACATAAATAAAACAATAGAATTTATTGGATCATCATACTCTAGTACGGAGTATGGGGGTGCAGGACTATTTGTGGGAACACCAGATAATACTAATTCTAATAAATCAAGTATTTCAAAAATAGTATGGAAAAATGTTTACCAATACACGAGTTCTGATAGCAAATTAGCTGGATCTGGTAATGTGGAGATTCCAGCAGGAAAAACAGTTGCAATATTACTTTACACATCATCTTACCTATGTTCCAGAACACAAGTCAGTCAAGGTATGCTTGCATCAAATTATGTATACAACTATGGTCAATTTATCCAGTGGGGAATATATAACATACGTAGCAATTTTCTGACTACAGGACTTGAAGTAGATGTGGAAAGGACTCTCAGGGCTTGGCAATGCCCAGGATTAGATGCCACCCACAAAATCTGGAATTAAAACGGAGAAAACCAATGCCAATTTATATTAGATTTGAACATAACAAACAAGTAGAAACAACGACGCTTAAAAGCAAACCAGCTGGAAATGATTGGTATGAAGCGCCAGAAAATTTTGAATGGCAAAAGAGTTATTGTCTAACGGAAGGAGGAGAAATTGCTCAGCGTACTAAAGAAGATATACAAAAGGAGTTACTGGATAATGCGAAGCTCTGTGCATTTGACAATATTCGTACTCATTTTAATAACTTTACTAGTAGATTCTCAGGGCACTCTCATCAAAAGGCTAAGTCGTACGAGATTCAAGCAAAAACCGCGGAGAACATTTTAACAACACAAGAATCTATAGATGAGAAGGATGCAGCAATTATAGAGCCACTGGCAAGAGTGAGAGGGATTTCAGTAGTGGAGATGGCAAAAATAATAGAAGAGAAGGCAGAAAAAGCAGTAAAAGCAATAATTAAATGTGAAGAGCTTGAAGATTTAGCCAAGAGAAAGATTGAAGAAGCCAAAAGTGAAGAAGAGCTAGAGGACTTACTAAACAATTTTAAACAAAAGATGCAAAGAAATGGCTGAAGAATTTTTACATGGAGTAAATGTTATTGAGGTAACCTCAGGAGCAAAGACAGTACGTACAGCTAAATCATCAGTGATAGGTGTAATTGGTACTGCCCCTGAAGCTGATGAGCAAAAATTTCCACTCAATAGTCCAGTATTAATAGCAGGAAGCTTAAAGGAAGCAGCAAAGCTTGGGAAAAGTGGAACACTACCTTCTGCAATAAACGGAATATTTTCCCAAATTGGTGCAACAGTAGTAGTTATTCGAGTTGAAGAAAGTGAAACTATTCAAAATATAATTGGCGGTGTTGATAAAGAAACCGGAGAATATCAGGGAATCGAGGCATTTCTCAGCAGTGAAAGTATAGTTCATGTGCTACCTAGAATACTAATTGCACCTCAGTTTACTCACCAACTACCAGAAGATGGCAAAAATCCAGCGGTTGCAGCATTAGTTCCTATAGCAGAAAAGCTGAGAAGCATAATAGTAGCAGATGGACCAAATACCAATGATGAAGAAGCAATAAAATGGAGAAAAAGTGTGGGCAGCTCAAGAGTTTACGTAGTTGATCCTTGGGTTAAGGTATTTATTGAAGGAAAAGAAGAAATTTTGCCTCCAAGTTCATTTGTAGCTGGTTTAATAGCGAAAGTAGATAGCGAGCAAGGATTTTGGCACTCACCTTCAAATAAAGAGATAAATGGTATTATTGGAACAAGCAGGCCTATTGATTTTACGCTCGGTAATACAAATTGTAGAGCAAACCACTTAAATGAAAATGAAGTAACAACGATAATTCATCAAAATGGCTATAGGCTTTGGGGAAATAGGACATGTTCAAACGATGCGAAATGGACTTTTCTATCAGTGAGGCGTACTGCAGATTTAATTAACGATAGTTTACTTCGAGCTCATCTATGGGCAGTTGATCGCAATATTACCAAAACCTATATAGATGATGTGATTGAGGGGGTAAATTCTTATTTGGCCAATTTAAAAGCACAAGGAGCGATTATCAGTGGAAAATGTTATGCAACTCCCGAACTCAATACACCGGCAAATATTGCAAGCGGAAAAGTGTCTTTTGATTTTGAGTTTACACCGCCATATCCAGCTGAGCAGATTACTTTTAGGTCACACCTCGTGAGTGGTACAATATTGTAAAAAGGGAAAAAAGAGGAAAAAATGTTACCGAAGATTTTAAAGAATTTTAACGTATTCGTTGATGGTAGAGGTTATGCAGGGAAAATAGATGAAATTACGCTACCAAAGCTTACCATAAAAACAGAAGAATACAGAGCTGGTGGTATGGATATTCCAATAAATATTGATATGGGAATGGAGAAACTTGAAGCAGAGCTCACTTTTGCTGAATATGACTCTGAGCTCTTTAGACTTTTCGGATTGATAAACAATAATGCAGTTTCTCTTACTTTAAGAGGAGGTTTGCAGGGAAGTAGTGATACAGAATCAGTAGTGATTAACTTAAGAGGGCTCTTTAAAGAACTTGATTTTGGTAGCTGGAAACCTGCTGAAAAAGCAATGCTAAAATGCACTGTAGCTGCCAACTATTATAAGCTTACTATTGATGGCAAAGAATTGATTGAAATTGATGCAGAAAACATGATTCGCAAGATCGATGGTGTTGATCAAATGACTTCTATGCGTACAGCCTTAGGAATTTAACTAAAAGGGTAAAACAATGCAAAAAATTAAATTAACTGAACCAATAAAAATCGATGGAATTTTAGTTTCAGAGATAACTCTACGTCGCCCAAAAGTACGAGATCGTTTAGCTGTTGAACGTATGAGTAATAACGATGCAGAGAAAGAAGTAGCACTGATTGCAAATCTTGCAAGTATTTCAAGAGAAGCAGTAGAAGAACTTGATCTTGCAGACTACAGCAAAATTCAAGAAGCGTTACAAGGTTTTTTGTCTCAGCAGAAGAGTTGAGGCTGAGCATATTATCGCTTAGCTCAGTAGTTGGTGGTGGAATCAATCAGTGGCTTGATATGGATATTGAAGAGTTTTTTACGTGGTTTGAAAGTAGCAGAAAATTATACAAATGAAGGCAATTTCTATAGTAATTGGAGCAACACTACAAAGCAGTTTTAATAGTACGATAGCAGGTAGTACGAAGCAGCTTTCTCGTATTGGTAGTACGATAAAACAACTTGAATCATCAAGTAAATCAGTGTCTAAGTTTAAAGAGCTTAGCCGTGATGCTCTGCTTGCTCGGCGCTCTTGGGATGAGCTAGAAATAAAGACAAAATCTCTGGCTAAACAGATAAAAAACACAGAAGCACCAAGTAAGAAACTACAAAATGAATTTACAAGATCTAAAGCTGCAGCACTGAAAGCTAAAACAGCTTATTTACAAAAAAGAAGTGCTCTCCACTTACTACGCACGGAGTTCAGTAAAAGTGGTAGAGATATAAAATCTCTTATTGGAGATCAAGTTAAACTTGGCTCTTCTATTGAAAAGCTTAAAAATAGCTATACAGCTTTAAATTCCGTAATGCAAAAACGTAAGGGAGTTTTAGCGCAAAGAGCAAATTTTAGAGCTCAAATCATGGATACCGTGGCACTTGGCCTCACCCTTGCAGCACCACTTAAGGCTGCAATTAGTTTTGAGAGTGCCATGGCTGATGTAAAGAAAGTTGTAAAGTTTGAAGATACAGATGTAAATGGCTTAACAAAACTTGGGGAAACATTAAAGGAAATGTCGCGTACAATTCCGCTATCTGCGGCAGAACTTGCGCAAATTACTGCAAGTGGTGGTCAACTTGGTATTAAAGCTAAAGATCTTACGACTTTTACAGACACTGTGGCCAAAATGGCAACTGCATTTGATATGTCAGCAGAAGAAGCAGGAGACGCTATTGCTAAACTTTCTAATATTTATCAAATTGAAATTGGTGAAATGAAAGGTATTGGTGATGCAATAAACCATATCTCTGATAACACTGCAGCAAAAGCTAAAGACATTGTTCCTGCATTAAACAGAATCGGTGGTACAGCAAGGCAATTTGGCTTAACTGCAGTAGAAGCGGGAGCTTTAGCAAGTAGCTTCATTAGTCTTGGTAAGACCCCCGAAAAAGCAGGTACAGCAATTAATGCGATGCTCAGTAAGTTGCAAACAGCAAGTAAGCAAGGTGGCAATTTTCAAAAATCTTTTCAGCAGCTAAAAATAAATGCTAAGGAATTTGAAAAAGCAATTGGCAAGAATGCACAAGGCACATTACTTAAGTTTTTAGAAACAGTTGCAAAATTAGATAAGCAAGAACGTTCTAGCGTTCTCTTTGACCTCTTTGGTCTTGAATATCAGGATGATATAGCGCTACTTACTGGTAGTCTAGATGAATATAGAAAATCTTTGCGATTAATAAACGAAGAATATCATGGCTCAATGCAAAGAGAGTTTGAAAATAGAGCAAATACTACAGCAAATAATCTTCAGCTACTTAAGAATTCAATAGCAGAAGTAGGAATGAATCTTGGTTATGTATTATTACCACCTTTAAATTTTACTGTTAATCTTCTGAGGTCAGCAACTACACAGGTAGCACTTTATGCCAAGGAATATCCAGTATTGACTACAGTAATCATGAGTACTACTACAGCGTTGATTAGCATTAAAATAGCAGCTATATCTCTTGGCTATGCTTGGACTTTTGTAAAAGGTTCTTTATTCGCTCTTTTATCTACTTGGAGAATGTTTGGATCTGTTATTACTTTGGTAAAAATAGGTCTTTATTCTACTTCTGCAGTTTTTCCAGCAATTATTGCTGGATTTAAAGCATTAACAATTGCTGTGATGAGCAACCCTATGGGGCTGATTATTGGTGGTATTGCTGTTGCTGCAACTTTGATAATTACCAAATGGCAAGCAGTAAAGAACTTTTTTGTTACTATCTGGGAATCAGTGAAAATTGTATGGAAGTCTTTTTCTGATTGGGTAGGAAAATTTTGGAATAATATTACTCAGCCCTTTAGAACAATCAGTAATCTGTGGAATAAAAGAAATGAGTCTAAACTAGAAGTTAAGTCTGTAAATAACGTTATAAGTGATTCTCTTAAGTACCCCATTGCGGCACACAGTAAAGCTATAGAGAATAAAACTCAAAATAATCACTTCAGTATTAATATTCATTCAACTCCTGGGCAAGATACACGTAGCATTGCTGATGAAGTAATGGAGCGAATTAGAGAGCAATTTAGTGGCGCACTTTACGATATAAATTAAATTATGTTATCTCTTGGTCCATATAGATTTTCATTAATTGAGCAAGGCTTTACACGCAGAAGTGAATATCGCTGGCCTGCACTTGAGCGTATTGGGGAAAAGCCATTGCTTCAAAGTATTGGTCCTGGAGAGGACATTGTTGAGCTTGCAGGAGTAATCTATTCAGGAGGGCTGAAGCAAATAAATAATATGCGAAATTCATCGAAACCTCTTTTACTTATTGATGGCCAAGGTAATATTTTAGGGCATTTTGTTATCGTGAAAATAGAAGAAACGCAGAAATATTTTTTTCCAAATGGTGAACCAAGAAAGATTGAGTTTCACTTAAGTTTGAAGCACTACGATAATGTGTTGTCAGACGGATCACTAAATAATCCCGTTGACAATATACAACTTGATGATGATGTACTACAAAACTAAAGAAAACGATATGTTAGATTTAATCTGCTGGAACTACTATGGATTCAGCTCAGGAGCAGTTGAGATTGTGTTAAGAGCTAATCCTGGGCTTGCAGAGTACGAACTTCTTCCTGCAGGATTAATCATTAAACTTCCTGTTATTCAAAAAGAGACGCAAAAGCAAGTAGTAAAACTATGGGATTAAAATGACACCAGACTTTAGTATTTCAGTAGAGGGCATTTCCATCACTGAATTGGTGAAAAGTCGATTGGTATCAATGCATATTACTGATGAAGCAGGAGTAATAAGTGATACTGCTGTAATTCATCTTGATGACCGTGATTCATTATTTGAGATTCCTAGAACTGGGGCAAAGCTAAATATTTTACTCGGGTATAAGGAAACTGGCATTGTGCCAATGGGAGATTATATAGTAAATGAAATTACGCTACAAGGCCCGCCACAATCACTAAAGATTAAAAGTCATGCAGCGGATCTAAAAGAGTCATTAAAGGAACAAGTGTTTAATGAGTGGCATCAAATCACCTTAAATGATTTGGTAAAAAAGATTGCAGACAAACATGGCTATCAAGCTAAAATTGCTGCAGAGTTTGTAAATATCATGATATCACATATTGATCAAACTGCAGAGAGCGATATGCATTTTTTAACCAGGCTTGCTCAAATTTATGGAGCAATAGCAAAACCTGCAGGAGGATATTTACTGTTTGTTTCAAAAGGAAAAGCAAAATCAGTTACCGGAAAAACTTTAAGCACTGTTACTTTAACACCTAGAGATATTACAAATTGGAAAGTAAAATTTAATGAGCGTAATCAATATGGCTCGGTTATTGCTTACTGGTATGATTATGAAAAAGCAGAGACAATAACGGAAAAAGTAGGTGATCAAGAACCAAGCTATATTTTGCGAGATATTTATGCAAGTAGTGATTTGGCACAAAGTGCAGCATCTGCGAAGTTGAATCAGCTGATGAGTAATGCAGCAACACTCAATGTCACAATGCCAGGAAATCCTGAATTATTTGCTGAAGCAAAGATTAATCTTTCTGGATTTCGCAAAGGAGTTTATGGTAAATGGATAATAAATAGGGCTGAGCATGTAATTGATAACCTTGGCTATCGTACTATTGTTACGGGAATAATTGATAGTTGGAAAGTAAATTGATAATTTCCTCATAGATATCTTCTTTATTATTGTTTAATTCCTCTACAGCAAGATCTAAAGGAGTTTTTTTATCTTTGTTTTTAGCAGAAGGATTTGCTCCATTTTTCAGTAGAAATTTAGCAATTTCCAGATGTCCTTTTCGTGCAGCATAGTGCAGAGCTGTCCAGCTAAAAGCATCAGTAGTATTTACATCAATGCCTTCTTCAATTAGAAATTTTACGACTTCTAAACAGCCTCCGCTTGTAGCATAGTGTAATGATGTTGCACCAAAATGATGAGTAGCATTGATATCTACTACATTTTTTATTAAGGATCTTACAGTATCTAAATTACATTTTTCAGCTGCAGTAGATAATGTTTCCAGATCATTGCCACTTGCCTTACTTTTTATTGGCACATCTTTTGATAATTGGTCTGTACTAAAGTGCTGATACAGAACAATAACGCATATTATTGGTATTATTGAACTTGTTAACAATTTCCAAAAAAGGCTAGATTTCATGTTGATTATATTATTTACATCGCTTGTTTAGTGCAACTAATTAACTTTATTTTAGAAAAGATTTTTTGGACGTATTTTTGATGAATCTTGTATATGTATATATACAACTTTTCCTTTAAAAAAGATGACAAACACAGGAAAGATCCCTGTAGCAGTAATTGCTACTATGGTGATACAAACAATAGCATTGATCTGGTGGCTAGCTAAGCTCGACTTAAGAGTTCATATGCATGATAAATTTATAGAGCAAAATCAAAGGACTACAGAAATCATCTATCGTCTTGAAGAAAGGGTCAAAAACCTTGCTGAAGAAGTTAACGAGCTTGAGCAGAGACAAAAATAACTATAACAAATGACAAAGTACATTTTATCTGTAGATGGAGGAGGAATTAGAGGAATAATTCCTGCCATTATTCTAGCAGAAATTGAATCTAGGACAAAAAAGCCAATTTCCCAGATCTTTGACTTAATGGCAGGAACCTCAACCGGTGGAATTGTTGTTGCTGGACTTTGTGAAAGCAATAAACTTCAATACTCTGCCAATGATTTGGTTGAACTTTACCAAGAGTATGGAGCATATATCTTTCAAGCATCACTTTGGAGAAAATCAATCGCTTCTTGGCTGAGTGGTTCTCAGTACTCATATAAAAATATGGAATTTATTCTCAACAAATACTTCGGCGAAAGCACTATGGCCGATGTTGCGAGTAATCTACTGCTCACCAGTTATGACATTCACAATAGTTGTGAATTTTTCTTCAAAAGTTGGAAAGAAGAAAACATTAAGTTAAAAGATGCACTCAGAGCTACAACAGCTGCTCCAACGTACTTCACACCAAAACGTCTAAAAATTAGCCAAACAGAGAGAGTGTTGATAGATGGCGGAGTGTTTGCCAATAATCCAGCGGCTTGTGCATATGCAAGTGGTAAAAGGTTATTTCCAAATGATGAGATTATACTGCTATCAATAGGCACTGGTGGAACAAATAGAAGTATAAAGTATGCTAACTCAAGGAGATTTGGCAAAATAGGGTGGATCAAGCCACTACTGAATGTGATGTTTGCTTCTGGATTGGATTGCGTTGATTATCAACTAGAACAAGTAATAGATGATAAATACATAAGAATACAATCGCAATTGAAAGTAGCATCGACTGAGATGGACAATATTACACTCAAAAATATCAAATTTCTTCAGCAAGAGGCAAGTAAAATGATAGAGGATAACCAGAAAGTGATAGACAAATTCTGCAAGCAAAATCCAAAACTATAACTGAGCTAGAAAAACGAAATAAGCGAGTTTCTAGTATCTACTTTAATAAATTTACTAAAATATTTTTTTAATATTATATATTGAATACAGAAGCACAAGAATTTCATTCAGCAATGCAGATAATTAATTATGTAATCACCTTTGTTGATATTTTAATATATTGTATAGAAATCAGTAAACTAATGTTGCTTTTAATTCAGGTTAAGTTTTGGAAGCGTGATTTTCAAGTTCCTCAATAGATAAATCTGTTATTTTAGAAATAGCATCAACAGAAACGTCCAACATACGTAGATTATTTGCAACCTTTATTGACTCTGCTTTGTAAATCGGGAATGTTGCTACCAAATGTTGACATTAAACTTTATGATATGAGGTATCTTTGATGTTTTTACGCTACTAAATTCATGATATCCATCTCTTGGCGATTTAAGCCTATTTTTAGAGTATTGATAAAAAGACGATAAGACCCTTCTACATCTAAAGCCTAAAATGCAATTCTCAGATGATCTCTGACAGACGTTTTTTTCATCAACACATTCAAAACAATAAAAAGATTGAATATTTCTTCACAATTGTGTATAATTATTAATGCTTTGGTGCACGTAACGATTATACTTTAAAAAGAATGTTGGCTACTGAGAAGAATGAAGACATCATCATCAGCGAAAAAAAAGGGCAAAAAACAGAGAAATTTGATGTAACTACTTAAGAAAGGTGTCTCTATTGCAGCTGAGACAGCTGATCACTCATGATCAAATAAAAAAGTTATAAGCACACAGATTGGATTACAGTATCTTTTTTAAGAAGAAGATTTATCTTGCTTAAAAACTTGTAGATACTATATTTTACGTAAATTCTTCATGCGAGGCCTTTATGTTTACTAATAGAATATCTAATAATCTGGATCAGCTACAATTTTTTGTAGAGTTTTTAAATGAAAATTATGAAACTCAGAAACATCTTAGTCTTACACCACTACATTTAGCAGCAGGAAATGGTCAGTTGGATTTAGTCAACACTTTATTAGGAGAGGGTTTAGATATTAACTCAGAGATTAAGTACGATGGCTTTACGCCACTGTATTTTGCAATTGCAAAAAATCGCTTAGAGATGGTTAACTTTCTTATTGCTCATGGAGCAGATGTAAACCATAGGGCCATTCTAGGCTTTACACCTTTAAGTTTTGCATCCCAGCAAGGATATTTAGATATAGTCAACACCTTGATTGCAAATGGAGCAGATCTTAGTACTAAAACAGATAAACTTAATACACCTTTACACCTAGCAGCAGAGAATGGTCATCTAGATATAGTAAATGTTTTTATTGAAAAGGGGTTAGATGTTAATGCTGTAAATAATGATCGAGCAAGACCTTTGCATTCTGCAGTACAAAATGGTAACCTCGAAGTAGTTAAAGCTCTTATTTCACAAGGGTCTAATATTAACGCTGGATCTTCAGGCATAGGTAATCATAAAGTTGATGCAAACATTACACCCTTACATCTGGGAACACAAACTGGTAGGTTAGATATAGTTAAAGTTCTGCTTGAAGCTGGAGCAAACGTTAATGCAAAAACAGATGATAAGATTACACCTCTACATTTAGCGTCTCAAAATGGCTTTTTAGAGTTAGTAGACATTTTACTAAAAGCAAAATCTAATGTTAATGCTAAGGATTATGAGAATCTTACACCTCTACATTTAGCAGCAGAACGTAATCACTTTGGAGTAGTTAAGTCTCTTCTTCTCGTAAAGGGAATTGATGTTAATGCTAAAGGCCACGATAATTCCACAGCTTTACATATAGGATCTCAGAATGGTCACTTAGAAGTAGTGAAGCTACTAATAGAGAAAAAAGCCAATGTTAATGCTAAAAAAAACGAAGGTTTTACACCTTTGCATCTAGCAATTCAGCAAAGTCATTTCGAGGTGAGTGATTTTTTAATTAAAAATGGAGCAAACATTAACACCGTGGATGATCAGAATTGGACTCCTTTACATAATGCAGCATATAATGGTTTTTCTTTAAAAATAGTAGAGAGCTTAATTGCAAAAGGAGCAAATATAAATGCAAAGATGGATGATGGTAGAAGAGCTCTACATTTGGCAGCAGAACATAATCACTTGGAAATAATGAATTTCTTGATTGAAAATGGAGCAGATATTAATGCTCTAGATAACAGAAGTTGGACTCCTCTACATTGTGCAGCATATGATGGTAGTTTAGAAGTTGCTAAATCTTTGCTTGATAAAGGAGCAGACATTAATGCTAAAACAGTTAAAAGTACTACACCTCTACACTTTGCAGTAGACCATGATCATTTAGAGGTGGTTGAATTGCTCTTAGAAAAGGAAGCAGATATTAATGCTTTAGATCACACAAATTGGACTCCTTTACATTTTGCAGCAGAAAAAGGTTATGATCAGATAGCAACCGTTCTATTGAAACATGGTGCTGATGTAAATGTAAAAGAAAATCAAAATAAAGGCACAGCCCTACATCTTGCAGCTCAATATGGTCATCCTAAGGTAGTTAAAACTCTTATTATAAATGGAGCGGATGTTAATGCAAAAATGGATAAAAATGCTACGCCTTTACACTTAGGGGCACAAATTGGTAATTTAGATATAGTTAGGTCTCTACTTATGAGCGGAGCATACTTTAATGCTAGAGCTGAAGGAGGTAGATATGTTTTACCATTACACTTTGCAGAAAGAAGAGGAAACCCAGAAGTCATAAAATTACTAAAATTGGTTGAGAAGTTATTTAAGGCTATAGAAGATAATAATTATTTAGGAATTGAGAGTTTCATTAGAGATGGAGCAATCATTGATTCGAAAAACGTGGATGGAAGAACGCCATTACATTATGCTGTTAATAATGGGCACATAAAAGTTGTAAATATCTTGCTAGCAAATGGAGCTGATGCTACTAAAGTTACTAACAAAGGTAATACACCATTACACACTGCTGCTTCCAAAGGTCATAAAGAAATTATTGAAGCTTTGTTACAACGTGTAAGCCACAATAAATTGAGTGATTTTATTAATGCTAAAACAATAGTTAAAGGCACTGCATCGTTGCATGTTGCTACTGAAAATAGCTTTTTTGAAGCTGTAAAGTCTTTGTTGAAACATGGTGCAATTTATAACATCAAGAATAAGGAAGGTAAAATACCACTTGATCTTTCTCGAGACCAGAATATTACTAACCTATTGAAATTAGTAGAAGAGCTGTTTGAGAATGCAAAAAATGGTAATGTTGAAATTATCAGTAAGCTGAAAGCAATAAAACCTGATGAGCGCGTAGCTGTAACAAATGCTCGTAATGATCAAGACAAGTCATTAGTCCAGGTTGCAGTAATCAATAAACACTCAAACCTTGCAAGTAGATTATTAGAAATATTAAAAAGTCCAGATCAGAGTTTACAAGATGTCAGCGTAGAAAATCGAGTAAAGAGTTTAAAGTTATAGCTCTCTTAAATGAAACTCTAATGAGGGTGACAAGATCTAGAAAATATACAAAAATTTTGTTACAAAATAGTGAAATTTAGGAGGATTTTAAAAATATGCTAAATAATAATATTAACAAAGAATTAGAAAAAGCAGTCTATGAACGAAACTTAGAAAAAGTTAAAGCTCTTTTGTCTGCAGGTGCTAATGCTAACCTTAGAGTAGAAAGGAATAGAGATACGTTACTTCATACTACTAGTAGTGTAGAAATTACTAAAGAGCTTTTGTTAGGTGGTGCTGAAGTCAATTCAAGAAACATGTATAGTGAAACTCCACTACATTCTGCTATAACACTGGGGAAGGAATTAGAATTAGTTAGAGAACTTCTGAAACATGGTGCTGATGTAAATGCAACAAACCGTAAAGGCAATACTGCACTGAACCATGCTGTAAAAAAAAGTGGTAAAAATCTGGGAGTAGTTAAAGAACTATTAGAATATGGAGCTGATATTAACATAAGAAATCGTGAACGACGGCTTTATGATAATTGTTCCACATCTTTAGATAACGCTGTAAGTGATCTAGCATGCACTAAATTGTTGATTAAATTTACTTTAGTAAGGAACTTCAATAAGGATTACGGAAAAATTATTGACTTATCTCCTTATAAAGGATGCAGTAATTACAGTAAATTATCAAGTTATCTAGATGACTGTGTTTGTGAAATTCTTCAAATGAAAACAGATGAAATAAAAGATAGCCTTCCACTATATGAATTTGTTACAAATAACTTCAACATACATGTACTATATAATAATCAATTATCTGTAAGACTAGCAAAAATTGATTATTCCATACGCTATCCTATATATAATGATATCATATTAGATAAGGTAAAACCTTTTTTAGAAAGAGCAGATTTGTTAAATAAGTTAAGTAAGATACAATTTTATACTAAATTAGATGTGGCAGATCAAGATGCCAAAGAAAAGAAAATTATTCTGGACCATGATTCTACATATAATATAACTGAATATCTATATAATGATAACTTGTTAAACTTTATAGTAGCGTTTGATGATTCCAATAAACGTACTTTTCAATCTTTAAGTCCCTTAAATAATCTCGTAGAGCCTGGTACAAGACTTTATGAAACTTCTATAAGTAATGATACCAAACGTGCAAGATTAGAATAAATACATTTTTTGTCAGTACTAGAGTTTTTTATGAACAACAATTAGTCGTATGGTTCCAGAGAGGTGATACATAAGAGATTGCTATAATGCCAAAACACTAAACTTAGTGCTTTTTTATGTAAGTTGATCATCATTTCTCTTTGTTGTTTTCAAACGGGTTATTATTAGTAGGTGTTACTAAAAATTTAAACAACCAACACATTTCCCACACCCAAAACCAAATGTTGTGAAGGCTTTTCGTCCTGAAATTGCAGGATTAGTAGATATTCTCTCAAAAATATTTTATTAACAAAAGATGCTATTTTAAATTTTGCCATATTAAGTAAACTTTGCTATTCTAATACTGGTGTAAATATATCTCAGAGAGGGTTTATGCATGTACCTAAACAACAAACCAGTTTTTATCAAGAAGATAAACAGTTTTTATCACGTTCTTACACATCAAAAGAGGAGTTTATTAGAGAATATAAAAAGCTCTACCGCAGAAAAGCAAAAGCTGAAGAACTTTATCTCCTGGTTTTAACTGAACTCGAAGAGGCAATATCAGATGGTAATGTCGATAGCTTAAAAAAATTAAGCAATTTTATTGATTACATAAGTGATGCAGAAGATCAAGTAACTTTGAGAGACTATTATGATAATGCTAATAACCCTGTTAAGAGTACTAACTTAGTTATCTTAGCTTGTAAACACAATAAGGTAAAGATTTTAGAATACCTACTTGGCAATAATAGTAAAATTCTCAGTAATTTATCTGTTGGCATCAGAGAAACTACTATATTACCAGATGATGAGGATGAAACATGCCATAATGCGTTTTATTATGCTATACGTTCAGGTAATGTTGAACTTCTTGATACACTCATTAATAAATGGCCAGGCAATTATTTTGCTGTTCATTTCAGGGAATTAGATGAAATTCTTTCACGATCTTATGAGGAATTAAAACTAAAGAACGTATTCTTGTCAGAAGAGATAGAAATTTTTGTTGAAAATAAGTTGATAAACCTCCGTTTTTTCTCTAGTGCTTCTGGACAAGATCAGAATGTGAAGAGTTATCTTAATAACATCAGAGAGCGGATTGAGTTAGTACTTCAAAATATTAGCCTGTTAAAGGCAGAATATTCAAACACAGAAAAAGTAGATGAAAAGTTTTTATTCATAGCAAAGTTTATTGCACAAAATATTCATATATTAAAGCGGCAGTTGAAATCAACCTACAATAGACTACCTTGGGAAGAAATGGAATTTTGTTTGATCAGTTTTGTTTCTTCTCACATAAAACGACAGGAAATGAATCTATTCTATAATGCCACATTGAATAAAAGTAAAATACTAAACCACTTAGAAAATTTTGCAAAGAAACTTAAAGAAGAAAAAGATATTATAGAAGGTGTGGACATTGGTAAATTTGCTGATCTCCCAAAGTTAAAACGTGAGAGGGTTGTTGCAGAGATCGTTAGAAATTATCCTCAATTTGGAGAGTTGTATAGCGATTATCAACAAATTAGGGATATTCATTCTTTAGAGAAAATAAGTGATTATATAAAGTTGGCGTTATCAGCTGATCCTAAACAAAGGGAAGGGCAGTTAATTATTACAAGGGTTTTACAAGTTATTGGTGAATATTTAAAAAACACCCTAGAATCTCCTAAGTTATCTAGCACTACAAGCGAGCTTCTTCTACTATCATTACCAAGGAACACAAGAGAAGTCATTATAGATTTACGTAATTCACTATCACATGCTTACTCGCTCTCTAAGAGAACAGAGATTGAAGAAAATACAGATGTTAGCTTTTTTATTGGTGTTCAAAATGATACTAAAAGAATCGATAATGTAATTACTGATATTCTTTACAATAACAAGATTAAAATAGTCATAATGTTGCTAAAGAAAATTACCAGTAGTGAAAACTTAGACGAGATAAAAGAAGTTGCTGGAATATTTAGTAACGTTGAATTAGATGAAATGATTACAGAGAGTTTTAAAGTGATGGAACATTATAAGCTTGAAAAACTCATAAAAGAATTAAGCAATAATATAACTGAAAAGACGAATTATGAAAAGGAGCTGTTTAATAAAATTGATAACATAATCAATTTTGCAAAAACTAAATCAAAAAATATCAGAACTGATTATGTTACGGCGTTTATATCATTAAAGAGCTTAGATGTTGGTTTGAATGACAATAAGATTGACCATAATGTTATTAGAGGAATAAAATTCTTTGCTAATAAAACACTAGAGAATATTCCTTCCCAAATAGAGTCTCACAATCTTAAAGAAATAGCCGAACTATCAATGAAAATTTCTCATAGTGTTAGGTCAAGAATACAGGATGACAACCTTGATAAAGTAAATAGATTAACTTGTGAGATTTTTTACATTGCTGAACTTGGAACAGGTGACCTTAAATGGATTGAGGAATTAAGAAACAAGTTGAATGAGAAAGGTTCGTTTATTCCTATACATAAACAAAGGAAGGCTTACAACATAACAGAAGAAAAATACAATAACCAGCTTGAACTGAAGTTATCTGAACTGAAAAGTATTTTGAGGAATAACGCATTAAGTGGCAAGTTAACTGAAAAGCTTCCTTCCTACAAGAGGAATAAAGAGTTGCAAGCAGTAGTAGAAATGCTTGTTCTGGATATAATGTCAATTTTAGGTAGATCAGAGAAGCATCTAGAAAACAATCTACTTTTTTTAGATGATAACACTCCTTTATTAACTGGAAAATGTTTGCGTAATCATTTAGCACACGATAATACCTTAGTTGATGTATTGTTATCTGATCCCTCAATAGCAGTTATCTTGAATGCTAAAAAACTTATTTCAGAAAATGTAATAAAAAGTAAGAAGAAAATTGGCAAGTCGGTAAGAGATGATCCTTCCAAGCTGAAAGATAAATACGATCAAAACCTTATCACTATTACTAATCAGGAAAAAATGTTTGCTGCGTTGGAAGAAGGAAATCTTGAAGACTTAAAGAGTTATCTCAAAAAAGGAGCAGACATCAATGCTAGAAGTATTAACTCATGGACTACATTACATTTTGCTGCTAAGGGACCTAGTCTTGAAATTATAAAATTTGTTCTTAATCAAAATTTAGACGTTAATGTTAAAGATATTAATGGTCAAAGCCCACTACATATTGCTGCTGCATATGGAAGGAAAAATATTGTGGAATTTTTTATAGGAAAAACAGGTGTATATGTTGATGATCTAGATAATAGTGGCAAAACATCACTACATATTGCAGCTAAAAATGGTCACAAAGATGCTGTTGAAATTCTACTAAAAAATAATGCTAATACTAATACCAAAGATATAGCTGGTTTTTCACCTTTACACTATGCAATAAAAAACAATCATATTGATGTTGCTAAGATTATGCTGGAAAAAGAAGCGAATGTTGACATCAACGAAACTATGGGTGGCTTTACTTCACTACATATAGCTGCAGAAAGTGGTTATCTAGGGCTAGTTAATTTTTTACTGAAAAATGAGGCAAATGTTAATGCAAGAAACGATAAGGAGGGAATACCATTACATACAGCAGCACTAAATGGCCACCTAGAAGTAGTGAATGCTTTAATTCTCAAAGGAGCCGATGTTAACTCCAGAGTTATAGATGGTTGTACACCATTACACTATGCAATAGAAAACGGTCATGAAAAGATAGCTAATATTTTATTGAAGCATGGAGCTAATGTTAATGTTGTTGACAAAACCTATAATAACACACCTTTGCACTACGCAGCAAAAGATGGACATGAGAAAATTGTTAAGGCTTTACTGACAAATAAGGCAAATGCTAGTATTGCCACTGTGGAAGGTATAACCCCACTACATTTTGCAGTGCAGAGTGGCCACTTGAAGATAGTTGTTGCTCTTCTCGAGCATGGGGTTAACATTCGCGCTAAAGATAAAAATAATGCTACGCCATTACACTATGCAGCAGAGAGTGGTCATAAGGCAGTTGCTGAGCTTTTAATAAAAAATGGAGTAGAAATCAATGATAAAGCCAATAATAATCTAACACCATTACATGTAGCTGCTCTGAAAGGTCACAAAGATATTATTGAACTCCTAATAAGAAATAAAGCTGAAGTTAGAGCTCAAGGCATTAAGGTTAGTACACCATTACATGCAGCTGCGATGAATGGTAGCAAAGATATTATTGATCTTCTAATAAAAAATAAAGCTGAAGTTGATGCTAGAACTAATGATGGCATGACGCCATTGCATGTAGCTGCTCTAAGTGGACATAAAGACGCTATTGCTTTTCTAATCAAAAGTAAAGCTGAAGTCAATACTAGTGCTAATTATGGTCTTACACCTTTACATGCAGCTATTGTGGGAGGTCACAAAGATATTGTGAATCTTTTAATAAAAAATAAAGCTAAAGTTAACACAGAAGGTATTGCAGGTAGTACACCATTACATGTAGCTGTGGAAGGAGGTCATAAGGAAATCGTTGGAATTTTGGTAGCAAATAGAGCCAGTGTTAATGTTAAGAGTAACAACCTAACACCATTGCTTTCTGCTATTAAGCATAATCATAAGGAGATCGTTGAAGTTCTTGTAGAAAATGGAGCTAGTGTTAATGCAGAAGGTGGTGAACCTTTATCATTAGCAGTACTCGCTGGTTATAGGGATATTGTAGAGATTTTGCTAAAAAACAAGGCCCATATTGATATAAAAGGTCCTGAAGATGCTACACTATTACATTTGGCTGCTAAAAGAGGACATAAGGGGATAGTAAATGCTCTGATAGAAAGGGGAGCCAATGTTGATGCTATGACTATTAATAGTATAACACCATTATATCTTGCGGCACAAGAAGGCCATGAAGAAGTTGCTGAAGTTTTGATAGCAAACAAGGCTAATGTTAACTTTGTAAATGTTGAAGGTACTCCACTACATATAGCTGCAGGACACGGCCATGTTAATGTTGTTGAAGTCCTATTAAGTAATGGAGCAAAAGTTAATGTTAAGGATAATAAGAGCAGAACACCTTTAGAATTAGCAGTTGCACATGGTCATTTGCAAGTGGTTAAAATGTTACTGCAGTATAAAAAAGTAGATATGAATGCTAAAGGCAATGATGATTGGACTATACTGCACATTGCTTCACAGGAAAGTAACTTGGAAATGGTAAAATGTCTAGTAGATGAAGGGTCTAATATTAATGCTAAAAATGCCTCTGGATCAAAGCCTATACACATTGCAGCTAGAGAAGGTTATAAAGATACCGTAGAGTTTTTCCTTAGCAAGGGGTTGAGTATTAATGAGCTTGGTACAGCTAACCAGACATTACTACACTATGCTGCAATGAAAGGTCGGTTAGAAGTTGTAAAGTATTTGATAGCACAAGGTGCTGACGTTAATGCTAAAGATACTAATGGCTTAACCCCTATGCATATTGCTGCTAATTTTGGTTATAAAGACGTTATTGAAGTTTTATTAAAAAATGGTGCAGTTTATAACGCTGTTGACAAGCTTTGTAGAAGACCATTAGAAATGACTAACGATAAAGACGTTATCAATCTATTAGCATCAACTGAGAAATTATTTGAGGCTGTAAAACGTAATAGCTCTTCAGAGGTTGAGAATTACATTAAAGCAGGAGCGTTTGTTAATGCCAAAAATGCTGATAGTGTAACACCATTATATTATGCTGCATGGAAGGGCTATGATGGAGTTGTCAATATTCTATTACAAAATAAAGCTAATCCTAATGTGGTTGGTAACAAGGGGTTTACTCCTCTGCATTATGCTGCTAAGTTCTCTCACTTAAAAGTTGTAAAGGCCCTATTATCTAATGGTGCAGTATACAATGCTGTCTCTGACAGTGGGAAAACACCATCAGATTTTACTGTGGATAAAAGTATAACTAGCTTATTTAAACTAGTCAGTGAATCATTTAAAAAGGTTAAAGATGGTAATGCTCAAGTTATTAATGACCTAAATAAGATAAAGGATATTGATACAGTAAAAGCAGTGATGAGTGCTCGTAATAGAGAGAACAAAACGTTAGTAGTTGCTGCAGTACATAGTAACTTTTCAAAAGTCGAGCAGTTGAAGCAGATATCGCAAAGTGACGTATCCGCTCAGATTGATACAGCTTTAGTGCTCTTGAATCAAGGCAATTACCAAAAAGCCTTAAGTATTTTCAGAAGCGCATTTGAAAGAAGAAAAGAAATACTAGGAACAGACAATCCTGGTACTTTAGATATTCAGACATATATAGCCAAAGTGCTATATAAGCAAGGAATTTACCAAGAAGCTTTAAATATGCTTGAAGAGATTTTTCAGAAACAAAAAGAAATGCTGGGTTCAAACGATAAGGATACTTTAAGTACAAGAAGTACAATCGCTTTAGTGCTGCATAGACAGGGGAAAGATGAAGAAGCTTTTAATATTTATCAAGAAGTCTATCAGAGACAAAAGGAAATACTAGGGTCAAATCATTCAGATACCTTAAATACTCAGTTTCACATGGCATTAGTATTAGATAAACAGGGAAAATATGAAGAAGCGTTAAATATCAATAGGGCAGTTTTTGAAAAGAGGAAAGAAACACTAGGTACACATGATCTAGCCACTGTGAGTGCCAAAAATAATATAGCAATGGTACTAGCTAACCAAGGTAAATACGAAGAGTCCTTAAAAATCTATAAAGAGGTTTTTGAAAAGAAGAAAATAATTTTAGGTATTAATCATGCTGATACCTTGAGAACGTTACATAACATTGCTGGGGTACTCTTCAATCAAAATAAATATCATGAAGCCTTGAAAGCTTTTCAAGAGGTTTTAAATATACAGAAAAAAGCTTTACAACAAAATCACCCAGAAGCCTTGAATACTCAATACAACATAGCAAATGTACTTTTTGCTCAAGGGAAATGGATCAGCGCACTTAAAGTCTACAGAGAAAGTTTTGATCAAAGAAAAGCTGTTTTTGGACCAAGTCATCCGAGTGTTTTAGACATTTTAAAAAAGATAGAGATGATTAATTTTAGATTTAAGCTTGAGGGTAGCGAAGCATCAGAGGTTCTCCAGCATCTGCAGAAAGATATCAACATTGCTGCTAGTAAAGGTGATATACGAACTGTTCAGCGTCTGTTAAAAGATGGAGCTGATGCCAACGATAAAGATATTGATGGAAGAACACCGTTGCATTACGCTGTTAGCAATGGACACATAGATATTGTAAACATCTTACTAACAAATGGAGCTAATGTTAGTCAAGTTACTAATAAAGGTAATACACCATTACACACTGCTACTTCCAAATGTTACAAAGAAATTGTTGAGGTTCTGTTACAACATATCAGTCGTGATAAATTAAATGACTTTGTTAATGCTAAAACTACTTCTAGTGGTACTACATCACTTCATGTTGCAGCTAAAGGTGGCTCCTTGGAAGTTGTAAAATCTTTATTAAAACATGGTGCAATTTATAACATTGAGAACAAAGAAGGTAAAATACCTATTGATCTTTCTAAGGACCAAAAAGTTACTAACCTACTGAAATTAATTGAAGAATTGTTTGGAGATGCAAAAAAAGGTAATGTTGAAATTATCAGCAAGCTTAAAGCAGTAAAACCTGATGAGTTTATAGCTGTAACAAATGCTCGTAATAATCAAGGGAATACATTATTGCAAGTTGCTATAGCCAATAAACATAAGAATATTGCAACTAAATTGTTAAAAATGCTGAAGGAGCCAGATCAAAATTTACAAGACGTCAATATAGAAAGTGGAGTTAAAAGTTTGAAACTTTGAATAATACTATTGAAATATTTATATATAACCTAAGTTAATATTATACTTAAATCAGTTACAATATCTGAGTTTCAGCAAGCCATAGAGTCAAATTAAGGAAAGTAGATATAGAAAAAAGTACAAATTTTTGGTACATGGGCTACTTTATACTCCACATCACAGCTACAAGTTTACCATTTTATTCTATTAGACATATTTATTGCGTTAAAGGAGAGTATATGTAAACACCTGGATTTATTACAGAAACTAAAACACTGCAAGATAGTAAAAATATTATGTTTAAACTAGTTTGACTTATATTATATACTGTGGATAATATATCATCTATTTATGATTATATTAATATAAGGAAAATGTTATAATCTGGAGGGTAAGTAGTTATGCTAGGCAATGATAATACAAGCTACAGTTTAATTTCTGCAGTTCGTGAAGGAAGACTAGAAAGAGCAAGGGAGTTAATTAATTCTTTTGGACTATCTTATTCACAAGCATGGTCAGAAGGATATGTTTTACTTCGTGATGCTATTGAGAATAAACATACAGCGGTTACTAAACTACTTTTAACAAACGGTTCTAAAGTTAACAGCAAAAACAAAAGACCTTCTAATACTCCACTTCATTTTGCTGCTATAAATGGTGACATAGAAATTGTTAAGATGCTTCTAGACAGAGGTGCTAACATTGATGCTAAAAATCAGTATGGCAGAACTCCGCTTCACAATGCGATTGAAAATAAGAAAATGGAAATTACCGAACTACTTTTAAATCGTGGAGCTAACATTAACGTCAGAAGCAATGATGGTATAACTCCTCTTCATATTGCAGCTGAGAGAGAGTATTTACAGATTGTTGAGCATCTTTTAAAATATGGAGCTTATGTTAATTGTGTGTGTACTTCAACATGGAAAAAAGGTTATGCACCACTGCACTTTGCTGTTGAAAAAGGTAGTAAAGAAGTTATCACGTTGCTTTTAAGTAGAGGTGCTAATGTTGATGTTAAAGGGGAAGATAGTATAACCCCTCTTCATATTGCTGCTAAGAAAGGATATATGCATATTGCCGAAGATCTTCTAAACCATGGTGCTTGTACTCATTCTTTCACATTGAAGGAAGGATATACGCCACTACATTTTGCTTCTGAACTAGGCAATGAAGAAGCTGTGAAATTATTCTTGAATAAAGGTGCTGATATTAATGCTAGCACAAATAGTAATTTAACGCCACTTCATATTGCTACCAAAACAGGACGTAAAACAGTTGTAAAGCTGCTCTTACAACATGGAGCTAAAGTTGATAATCAGGACAAAGATGGTAAAACCACACTACACCTCGCTGTTGAAAAAGGATATTTAATGATTGTTGAGGATGTTTTAAAGTATTGTCCTGATATTAATCATCAAAGTAACAGAAGCTCTCTTAAAATCGCAGTGCACGGCTATGGAGAAGAGTATAAAAAGATTGTTGAGGCTCTTCTAGAATATGGTCTTATTGTTAATCTCGAAGATGCAAATAATCCTAAGTTATTACATGCTGCTGTTGAAAAAGGATATTTGAAAATTGTTGAAGACCTATTGAAGTATGGTGCTGATGTTAATACGTTACACAATTCAACATCTAAAGAAGGTTTTACACCTTTACATAGTGCAGCCAAAAACAAACAGGAAGAAGTAGCTAAATTATTGATAAGCTATGGAGCTGATATAAATGCTCAAGACAAAACTGGAAAAACTCCAATATTTTATGCTACTGAGAATGCCGATTTAAAAATTACCAAGCTACTTTTAACTAATAGAGCTAATGTAAAAGATAATCCTGAGCTATTGAATATTGCTGTTAAGAAGGAATGCATAGAAATCGTTGAAGCTCTTTTGCAACACGATACTGATATTAACGCTAGTGATAAATATGGAAGAACAGCATTGCATTTTACTGCTTTAAGTGAGAGTGAAGGTTTTTTTGGATTTCTTACTAATGAAGATCCTGATATTAATATTAAGGGAGAAATTGCTAAACTGCTTCTAAGTAAGGGAGCTAATATAAATGCTCAAACCAAAAATGGTATTACGACGCTTCATGCTGCTGCTCAGAAAGGATATACGAAAGTTGTTGAAGCTCTTTTAGAATATAATGCAGATGTTAATTCTACAGTTAAAAGTGATATAACACCTCTCCATCTTTCTGCTCAACAAGGAAATGAAGTAAGAGGTTGTCCGGAAACAAGTAAAAGGCTATAATATCTGAAATTTTAGTACGGGG
>NODE_10_length_26891_cov_1063.939074
TCGTTTCTATTTCCAATAAAAGTTCGTTATATGGTTATGCAAGAAGTCTAATGAAGAAAAGACTTAAAGAGAGGCCAAATCAAAGTGCAATGGTATTTCACTAATCCAATTATTTTTCTCCTGATCTAGCCTATCATCTAATATTGCCTGCCTTATTGATGCCATTAACTTATTCATAAAGAAAATATTATGAATGGTAACGAGCGTGTAAGCCAGGAGCTCTTTAGCTTTCAGTAAATGGTGTATATAAGCTCTTGAATGTTTTCTGCAGGTAAAACATAAACAGTCACTTTCAATTGGGTTATCGTCCAGCTCGAATTGTTGATTTCGCAAATTGATATGCTCTTTGCACTTTGAAGAAATAGAATCTCTATTTTTTACTTTAATAAGCGCACCACCATGCCTTGCCAAACGAGTTGGATGCACACAATCAAACGTGTCAATTCCAAGACTTACTCCATGAAAGATGTCCACAATCCCACCGATACCAAGCAAATGAGTAGGCCTGTCTTTTTTCAAGTGGTCCATAGTGAAAGAAACTACATCGTACATCTGCTCTTTACTTTGACCAAGTGATCCACCTATTGCTTGGCCGAAAAATGGTAAATTGTTGATAAAATCACAACTTTCTCTACGCAGATCGTGATATATTCCGCCTTGACTAATTCCATACAGTGCCTGCTTGCCATTATTGTTTTTTTCAAATTCATTTAAAGAACGTTCAGCCCATCTGTGGCTCATGAGCATTGATTTTGCTGTGTATTCTTTGCTTACGTGAAATGGAGTGCATTCATCTAAAACTAGGATTAAATCTGCACCTAATTTTTGTTGAATTTGTATAGACTTTTCAGGAGTTAAGCAATAAGTTTTGCCATTGATGTAAGAACGAAAAATTGCCCCATCCTCATTAATTTTGATCAAAGTTTTTTGTTTTTTTCTTATTCCTTTTATCTCTTCCGAAACTGATCCGTGGCCTAAGCTAAATATCTGATATCCACCTGAGTCAGTTAGCATTGGCCCATTCCATCCCATCATCTTGTGCAAACCACCAAGTTTTGCAACAGTATTCTCTCCTGGTTGAAGCATTAGGTGATAGGTGTTGGAAAGTATTATCTGAGTACCTTCTTCTCTGATTCTCTCGATATCTGCAGCTTTAATAGCAGCTTTGGTTGCACAAAATATAAATGCTGGTGTTTCTATGTTTCCATTTGGAGTTTTAATAATGCCAACTCTTGCAGAACCTGATTGCTTGATTATCTTGAATGCAAATTCTTCTTTCATCTATTTGCCTGAAAGTTCTGCTATGATGTTTTCTACTTTCTCAGGAGTAAGATTTTCATAGAAGTCATTATTAATCTGCACAACGGGAGCATTAATGCATGCACCTAGGCATTCAACTTCTTTTAAAGTGAACAAATTATCTTTAGTAGTCTCACCGATATTGATTCCAAGTTTTTTTTTAAAGGTATTTAAAACTTCTTCACTATTGCACAACCAGCAAGGAGTTGTTCTACAAATTTGTATTAGATATTTGCCTACTGGTTTTAAATTATACATGGTGTAAAAATTTGCCACTTCATATACACGAATATGTGGAATATGCAGCATATCAGCAACATAACGCATAGCAGATTCAGAAACCCATCCGCATTGCTCTTGAACCAGATATAGTAAAGGCATAACAGCACTACCTTCTCTACCTTTGGGATACATCTCTATAAACTTTCCCGCTTTCTTGAGGTTTTCTGATGTAAAACTAAACTGCTCTTCTTTTTCTATCATTCATGAGACTCGTGTAAACTTTAACAGATTATACCTGTAGAACCAATGATTGCAATTGTTGGTTTTTTGAGAAATAGCATAAAGCTTCTTAGCCCTCTTCAAGCTTATATTTACCTTTTAGTATAAAATATTATATTAATTTTTTAATTTTAGTTAAAATTTTCATTGACATTAACACACAGGAGTAATCATAATAGCATTTTATTAATATTTTAAATAAAATTATGTCTATATTAAGAAGATTGCTCGGGATCAACTCAAATACACCGGAAATTAAAGAAGCGATAGGTTTTAATCCAACAAACGTAGAATTAATTGAGGGGAATGGAGTTGCTTACGGACTCAGCTATCAAGATAATGGTAATGGGAGCAGTAAAGTAAAATTACTTATTAGTCCATTATATCAATCAAAAACATACGAATGTGGTACAAATATCAGCGTAGCAAATGAATTCAAAGATCAATTATCTCTCACATTAATAGAAGATTCAGCTGAAATAGATAAAGTTGGAGTTATCTTTCCTGAAGAAGGAATTAGCGAAGAAGGAGAAAAATGCGTTAAAGGCTTATCTTTTAACACTTACGGAATTAAACAATCAGTTAATACTCCTTCAGTTGAACATTTAGATAAAAGAAAATTACAAAAGAATATTGATAATAATAGTCTTGCAAATGTGGGCAATAGTTACTTTCAACCAAGAGCAGTGAAAGTTGGTAATGGTGACGTAATTGTAATCGCCCATAACTTAAAGGATCAAACTTTAGTTTCTTGGTACTTAAAGTCAAGCGAGAGCGGAAAATTTAAGGTATTGACTGGAGAAAAAGGTGTTACAGAAAGAAAATTGTTCAATTTTGATAATCAGGGGCAATTGGCATTAAATGGAAACACGATGCTTTATTCGCAAGTGAGCAAAAGGATTACTAAGGAAAATCAAGAGGTGAGAAAAACACGTATTTTTAAATTTGATATGGCTAAAGTGATTCAGGGTCTGAAGGATGGAGTTAATGGCTTTTTACTTGGTAATCGAAAAGGTCAAATAGATAATAAAGCACTATCTCTTTCTAGAGAACATGAAATAAGCTTTTTGCAGTATGTTGAACAAACGGAAGGAAATGATCTAGTTGCTTTTCTTGAAAATGACCAATCAGCTAATGAGCAGAGGTTACATATAGCAACTCCACTTAAAAATGGATCAGTGTCAGATTTTCCTATCTATCAATTTACAGATCCTATAGAGCAATTATATATTAAAGGCAACGGTCAGGGTGGTTTTATCGTAACTGCGGTAAGTGGAGAAAATATTGTAACTTTTAATCAAAACGGCTCTGGAAAATCTTCTGAAGCAACAATAATACCGGCAAATAGCATCAAAACTCTCAGTGATTTTGTTAATATCATTAACGGTCGATTAACGCCAGATATTATTTCTAGTAGTACCGTGGCTCCTATAACTGTTGCAGAAACGGTTGTGACTTCTAAGAAAACGCCGACTGCTGCAATTACTAGCACAGCAGAAACCGACGCTGTGAAGACTACTAAATTGACAACGGAAGCCGTTGCACCTACTTCTACAATAAGTAAACCTTCAACGGAGTCAACGACAGTAGCAAAAACAACTACTACTTCACAAGCGACCACGGTTGCTACAACGTCAACTAGTGTGCCGATAGTAACTTCAGGGACTGAGACAAGTACTGTAAAACCTACAGCAGCGACTGGTGCGTCGACTTCTACGATGAGTAAACCTTCAACAGAGTCAACGACTCAAACAAGTACAGTAACAGTGAAACCAACAACAGAAGCCGTTGCACCTACTTCTACAACGAATAAACCTTCAACAGAGTCAACGACTCAAACAAGCACAGTAACAGTGGAACCAACTGCGCCAACAACAAGCTCAGAGAAAACTACACAAACAGTATTTAGTATACCAAGTACTAGAACAAAAGAGTCAACAACTCCTATATTCACCACGACTTTACTTCCTCAGTCTACTTCTTCACCACAACCTACTCAACTTGCTATAGGGTCTAATAAGGCAGGAATGATAGGGGGATCTTTGGTTGGAGCAATAGGTATTGTTGGAATTATAGGATTCATAGCATATAGATATGTTAAGGGTCGTAATGCTGCTCCTGTATTAGAACTAACTGATTTGGGTTATAGAAGGCGATCATCTTCAAGTAGCGATGAAGAAATTTTTACCACTGGTAACAGAATGCGAACTATATATCAATCTGAAACAGTGCTAAATAGTATATCAGTAGAAAGTAGTAGTCGATCAAGAAGTAGCTCATCGTCTTCAAGCGGTGGACCAGGCTCTTGACTAACTGAAGCGGAGTCTAAAAGTGAAAAAAGCTTATCTTGGGATAGTGATGATGTGCCGGAATATCACCTTTAGCTATTTGTCTAAATGTTTTTAATATGTAGACTGTTAGGAAATTGTCTTTTGCTTTTGTGATTTTCATGTTAAAGTATAATTCCTAGGTGAAATAAGTAGCTGCTGTTGTGTGATAAACATAGCAGAGGAAAGTCCGGGCTCCAAGGAAAAATAGTGACGGGTAATGCCCGCCGGAGGTAACTCCAGATATAGGGCTACAGAAAATTACCGCCTAAAATATTTTTAGGTAAGGGTGAAAAGGTGTGGTAAGAGCACACCATGGCAATGGCAACATTGGTAGTCGAGTAACCAACACTAGGAGCAAGATTAAATAGAAGTAGATTTTATGTTTTCCTCATATCTACTCGGGTAAATCGCATGCGGTAAATGGTAACATTTACTCCAGATAAATAGCTACATAAACAGAACTCGGCTTATATTTCACCTAGGCGTTCACATGATACGTGCGATATAAGCCATGCTATATTTAAATGTGTAGGCATTTCATGCGTTGTCCTTCACTTGTTCTGCTTGATAGCCATCACTACTTTCGCCTACATTAACATTAGAATATTCATCATCATCAATATACTCTTTCAGAACATACCCTCTGCCCCAAACGGTTTCTATGTGGCTTTTTCCATCATTTGCACTTTCAAGTTTCTTACGTAATTTGCACATAAAAACATCAACTATCTTGTTATCTGAAGGTTCATCTAAGCCATTGTAAAGATGATTTAAGAACATTTCTTTTGTTAATACTGTTCCTTTACGCAGTGCTAGCAATTCTATCATAGAATACTCTTTATTAGTAAGGTGAACCGTTTTACCTTTCACCTCAACAATCCTGTGATCAAAATTGATATTTATATTACCAATCTTTATCACCGATTCAGGATGGCCTTTAGTACGACGCACTATGGCCTTAATTCGAGCTAATAACTCACTTTTATGAAATGGTTTGGTTAAGTAATCATCGGCACCATACCCGAGTCCTTTAGCTTTGTGATTGACAGCGGATATACATGAAAGTATTAAGACAGGAACTTTGATTTTTGCACTTCTTAGTCTTAGCAATATATCATATCCGTCAATATCACCAGGCAAGTGTATATCTAAAATAACTAGGTCATAGTAATCTCCGTTTGAGGAAACCATATTATTGTTATAATCTTGTGCAGAAGTAACAACGTCACAGAAATGTCCATCAGAAGTTAAGGCGTTAACCACAGTCTTTGCACTTACTTGATCATCTTCAATTAATAATATACGCATATTTTACACCCCATAAATAATTTATAATTTTAGTAATATATATAACTAAGGAAAGTAATAAATCAAATTTTTATTAACAAATGATCAAAATTACACTTATTAATTAATAGTAAATATATTGTTCCAAAGTTATATAAATAGATCTAAAATATAATAGACATACCATGATAGTAATAATATTTTTAGTAAATATTGAATTAAAGTTACTATTATTAAAAGAATACTTCGGTTAATAAATATTTAACTATTCTATATGTCTGTGTTATATTTTTAATTTACTTATCCTACTATTTTAAAGTATAAGTAATATTTTCAGGAATATTGTGTGGCAATATCAATTTTAGGTGCTGGTGCATGGGGTACAGCAATCGCAATTTCATTAGGTAGTAAGAAAGATGTGATTTTGTGGACTCGCAATGAAACTACATTTGAATCAATCAACGGGAAAAGAGAAAGTGACAAGCTACCCGGTTGTCGAATTTCTGATAATGTGTCAGTAAAATTGGCTATTGAAGACACAATTAATGCTTCAGTAACAATCCTCGCTGTTCCCACTCAGTCTCTGAGGAAGGTATGTCAGCAATTGCATAATTGTAATCTGAAAAAAGATGTAGCAATAATTTTAGCTTGTAAGGGAATAGAAAAGTCTACATTAAAATTACCTAGTGAAATAGTAAATGAAATTTTACCTAACAATCCTATTGCTATTTTTTCAGGTCCTAGCTTTGCTGTAGAAGTTGCAAGAAAATTACCCTATTCAATGGTTCTTGCATGCCAAAATAACACATTAGGTTCAAAGCTAGTATCAGAGCTGCAACAAGAAAATGTTAAATTGGAGTTTAGTAACGACATTATAGGAGTACAGATTTGTGCAGCGTTAAAGAACGTTTTTGCTATAGCGTGTGGGATTGTTCTAGGTAGTAAACTTGGGTTTAATGCTCATGCAGCATTGATTACGAAAAGTATGAGCGAAATTAAGGCTTTATACTCAGCAAAAATTGGTGACGGTAGTGTGGATATAAATACACTACTTGGGCCAGCATGTCTGGGTGACCTAATTATGACATGCACATCCTTGAATTCAAGAAACTTATCTTTTGGGTTTAAAATAGGTAATAGTGACAATGGCTTTAATGTTCAGCAGATTTTGTCAGAAGGCAAGTCAGTGATTGAAGGTTTTAGCACTGCTGAGTCCATATTTAATTTAGCAGGAAAGCTAAAGATAAAAATGCCTATATGTGAAGCGGTCTATAGATTATTGTATGAAAGCGCCTCTATAGAGGATACTATTTCTGTTCTTATAAGTTAATTTTGTATTTGGATATATTGTGAAATTTTTATATAAATTAATATCAACGTGGTGGCTGTCTGGAACAGTAAAAAAAATGCCAGGTACTGTGGGTAGTTTGGCTTCTTTTCCGCTTGTTCCTGTAATCCTGAGCAACAAAATTTTAGGTGCAGCAATTATTTCTTTTTTATTCTTAATTGGATTATGGTCTACAGGTAATTATATAAAACATTACAAGACTTCATGTGATCCAAAAGAGGTAGTAATTGACGAAGTGGTTGGTCAATTGCTGACGATACTTTTAGTTTCGATATTGTTAAGCCAAGAGATGAATTGTTCTTCATTGTTGTTGTGCTTTTTTTCTTTTAGGTTTTTTGATATAATAAAAACGTGGCCTATAAATTTAATCGATAAAAATACCAAAGGTCCTTTAGGTATTATGCTAGATGACGTTATAGCTGCAATTTTAGCCTGTGTTCTTATAGGAGCCTTTTATTGTTTATTGTTGGTGTATGCAGGATAAAAAAATTTATTATTCAAGCTTAATTGTTCAAAATCTAAAGGATTATATACTGTACACAGCGAATTTATCTGAGTGGGAAGTACACGATGAATTTGATAACATCATATTTACAATAAATGGTACCAGGGAGTCATTATTTAATTTTGTGTTCTGTGGAGATCAATGTACCGAGCTTTCTATACAAAAAACTCTAGATTATCTCAGAACAAGAGATATAGAAGCAACATGGGTAATAAATTCACATATGAAAATAAGAGATATTTTAGAAAAGTGTGAAATAAAACACGTTAGCACACCAAAAAAAGCTTTACTTAATATGAAAAATTACTTTTTACCTGCTGATGTTATTCCAAACTTGAGGTTAAATGCTGTGAATGGTAGCAACCTCTTAGAACAGTTAGATCTACACACTTCTAAAATTTTTTATCATGGCGTTGGAATTGTCAGCACATTTTTTCGCGGATTATCAAATTATGATGATAAGAACTCAAGATTAAGATTTTTTCTTGTAACACTAAATAATGAAATTATTGGGACATGCGGTCTTTATGTTCAAGATAGCGTAGCTGGTTTTTATAGTGATGGAGTTTTACCAATTTACAGGAATCGTGGAATAGGTACCCAAATGGTTTTAGAAAGAATAAAGATAGCTAAACAGCTTGAATGCAAATATATAGTAGCACATTGTATGAAATCTTCTGTGAACCTTTATAAGAGATTGGGCTTTCAAATGTTAGGCAATCTTTACTTATATACCTCTTCAGCATAATTCTGAGCGGTTACAAATTTTTACATTTGTTTTAAAAGTGCTATGTTTTTTTTGTATGAAGTGGTTTTAATATTGATTCTAATATTATTCTTTCTCTCTTATTCTAAATTAAAAATTAGTAATAAGATTAAGAACTTACAGCATCAAAATGTTATCATAAATAATTTAATTGATACTGTGAATGATGGGTTTTATATTTGGGATGCAAAAAAACGTATAGAAAAGTTCTCTCCCAATTTACTAATTTTGCTTAATACTGTTTTTTACTCATTTAATGAGTTTGTGAATTTTTTTGAGCAATCAGAAAGCTTAATCAAAAATTTTGTTGAGGCAAAGGAAATAAATAAATCTTTTACTCTAGATTTAAAGTCAAAAGACAGTGAGGTTTATTGCATATGTTACGGTAGAAGCATAATAGATGATTCTAACAATGTGATAGGTGTGCTGTTATGGATAAGGAATGTCTCAGACTGTAAGATAAAGGCTAACGGACTTGAGTTAGAAAATAGTAAGCTTACACAGGAAGTGGAGAGCTATAAAAACGTTTTCAACTCTTTACCATTTCCAATACTAAGATATAACAAGAGTAGAAAGGTGGAATTTTATAACTTGTTTTATGATAAATATGTAGATGGTTCTAAGAAATTTGCTATTACCGGTAGCGCTCATAGCACAAAACCAGGAAGACATGTCATAACTTATAAGAACGAACCTAAGGTTTTCGATTTTGTTAAAATTCCAATACAAGGTTCTGGTAGCATAGTAATGTATGGGAAAGATGTTAGTGATGCAGAGAAATTATATACTGAATTAAACAGTGATTTAGCTACACAGAAAAATTTGCTTGAGAGGTTACCGGTTGCTATAGTAATATATAGTAAGAATCAAAAGCTAAAATTTTATAATAATGCTTTTATAAAAACCTTTCAATTTGACCCAAAATTTTTGGCATCTTACCCAACTTATCACGAAGTTATGCTTTACCTCTTCGAATCTAAAAAGCTTTTAGAAAAAGAGGATTTTCAAACTATTAGTAACCAAAGACATGAGTTGTTCAAAAAATTATTTGAATCGTACGATGATACGATGCACTTCACAAACGGAAAAGCGTTCAGGGTATTAACAATACCCTACGCTTCGGAAGGTTTGCTGTTCTCTTACGAAGAATGCAAAAGATAATACTTAAACTCCTTCTCTCTCTACCATGAGCTGTTTTACTTTCGCTATTGCTCTTGCTGGATTAAGTCCTTTAGGACAAGTTTTTGTGCAATTCATTATTGCATGACAACGATACAACTTGAATGGGTCGTTTAAAACATCAAGTCTTTCACCTGTCTTATTATCACGGCTGTCAGCAATCCATCTGTAAGCTTGTAATAGTATTGCTGGTCCTAAAAATTTATCACTATTCCACCAGTAGCTTGGGCAACCAGTCGAACAGCAAGCACATAATATACAGTCGGACAAGCCATCTAATTTTTTTCTATCTTCAGAAGATTGAGAGTATTCTTTATTTGGTAGGGCAGGCTTATCTGCTTGTAACCAAGGTTTAATTGATTTGTATTGCTCATAAAATTGGCTCAAATCCGAGACTAGGTCCTTTATTACATACATGTGAGGTAATGGATATATTTTTACGTCACCTTTTATATCATGTATAGATCTAGTACATGCAAGAGTATTGGTTCCGTCAATATTCATGGCACAAGATCCACATATGCCTTCTCTACAAGAACGTCTGAAAGTTAAAGTCGAATCTATTTCATCCTTTATTTTTATTAATGCATCAAGTACCATAGGGCCACAACTATCCATATCAATAAAAAATGTGTCTATTCTAGGGTTTTTCTCGTCATCAGCAGACCAACGGTAAATTTGAAATCTTCTGATGTTTTTTGCTCTAGCAGGAATAGGATAAATTTTGCCCTTTTGATTAATTTTAGAATTCTTTGGCAAAGAAAACTGAACCATATCACTTACCTTTTATTGTTTATAGCTAAAACCCTTTGTAGATAACATATTTTATTATCATCTACTATATTTTTATTAAATTCCTTTTAAATCGCACACATATTGTAGCCAAGCGAAGCTAAAATCTCTCTTTCTAGATTTTTCATTATAATTTCTTCATCTTTTTTTTGGTGATCATAACCAAGTAAATGCAGTAATCCATGCACTAACATGTGTGCAATGTGAGCAAGAATGGGTATATAATACTCATGCGATTCTCTTTTTATTGTGTCTATTGAAATTGCTATGTCTCCTAAATCGCACTCATTAGACAATTGTTCATACGGAAATGATAGTACGTTAGTTGGCTTATCCATTTCTCTAAATTTTAAATTAAGTTGATGTAGCAAGTCATCATCAGCCAGAGCTATTGATATATTTGGTTTATAGTGGTCTATTTTTAATTCTTTTAGAGAAGCATTGATGACACCTAATACAAAATTTTTAGGATTTTCTATAATGCTGCACCATTTCTTGTCAAGAATATTTACTTCTAACATGAGTGACACATCAGTAAGGGTGTCATGCAAATAGCTGACACTGGAATCCAAAAAAGAAGAGTTATAGACCCTTGTGTCATGTACACAACTGTACGAATATTGTACACTAGAAGGATGTCATCCCAGTGTCTAGGCACTGGGATCCAGGAATTTTGATTAGACATCAAGTTAGTGAATATAAAAGTAGCTAATCTTATATTAAAACACAACGGCTTTAATGTGGTTGCATTAAGGCTGGATTCCAGTGTCAAGCACTGGAATGACACCTTTGTGTTTGATGCAAAATCGGCTATAACGTTTAATGCACTGCCTTCGAGACAAATATTCATACAGCTGTGCGTTGTGTGCTGAGATGACATCATTTAGGAACTGAAATGACAGGTATTACACATCACTCATCCTTATTATTTCATTCCATTCAATTTCCGAAACTGGGGCAATTGATAAACGTGGTTGTTTTAATATAGTCATATTTTTCAAAAGTGGGTTTTGTTTTATATTATTTAACGTTACTTGGTTATTTAAAGGTTTCAAAAACTTTACATTCACTAATCCGAACTTGGGATCATTAACATGATAATACTCTTTAAATACTTCAACGATTCCAAGTATTGCTTTCTCTTTACCTGTATGATAAAAAAACGCAAGATCGCTTGCTTTCATAATTTTCATGTAATTTTGAGCTTGATAATTGCGCACACCATCCCACTCAACTACCTGCTCCTTTTCCATTTTTTGCCATGAGTATTCACTTGGCTCTGACTTAAGTAGCCAAAATTGCATTATTTTTTTCTTCTTAAGTAAGCTGGTATATCATAGATATTGCTGCCCCACTTAGCTCCTTCGCTTACCTGTTCAGCTGGTTTTGTTTCCAGTGTTTTGTCTTGTGTACTTTCACTTTGACTATATGGCCACTTAAATTTCTCTTTCTCTGAGTCTTCGCTCTGACTTATAGGTGAAGTTTCTGATTTATTATTGCGACCATCAATGCCAGTTGCAAGAACAGAAACTCTAACTCTTCCCTCCATCGCTTGATCAAAAGTAGCACCAAATATTATATTTGCATTTTCATCTACTTCTTCACGCACTCTATTGGCTGCAGCATCAACTTCAAACAGAGTCATATCTCCGCCACCAGTAATGTTAATTAATATTCCTTGCGCACCTTTCATTGATACATTATCAAGCAATGGATTAGATATTGCAGCCTCTGCAGCACTAATTGCTCTATCTTCTCCTTCTGCCTCTCCGGTGCCGATCATCGCTTTGCCCATCTCGCTCATTACTGTTTCTATATCAGCGAAGTCAAGATTGATAAGCCCTGGCATGACCATCAAGTCAGTTACTCCTCTGATGCCAATGTGCAGAACATTATCAGCAAGTTTAAATGCATCAGAAAATGTAGTTTTTTCATTTGCAATTCTAAATAAATTCTGATTTGGAATGACAATAAGTGTATCCACGTATTTTTGCAGTTCTTCAAGTCCAAGCTCTGCAATGCGCATACGGCGCACACCTTCAAAACCGAACGGTTTAGTTACAACTCCAACAGTCAATATCTTTTTTTCTTTTGGCGCTCTATCCTTAACTGCGGCTCTTGCTTCTCTGGCTGCTTTTGCAATTACCGGTGCTGCACCGGTTCCAGTACCACCGCCCATTCCTGCTGTGATGAAAAGCATATGACTATCTTTTATATGCTCCATAATCTCATCAATTGACTCTTCTGCTGCACCTTTGCCAACATCAGGCAAAGCACCAGCACCAAGCCCCTTAGTTAAATTAATGCCAAGCTGAATTTTTTTATCACATAACGACTTTTCTAGTGCTTGAGCATCGGTATTTGCGACAACAAAATTCACTCCTTGCAAATTAGATTGGATCATGTTATTCACAGCATTTCCACCAGCACCACCCACTCCCACAACGGTAATCCTTGGGTGCAATATAGGTAACTCCGGCAGACTAAGATCAATAGACATTTAAATTACTCAAATTTAGCGAATTCACTTGATAATAAGTTACCGCTTTTTTAATAATATGCAAATACTTTTCACTTCTATAGGCGTAAACAGTAAACGGGATTTACTTATTCTTAACATTTATACTAATAAGTGCCGTTAATTATAATAACTAGATTCTTAGATGACATCACTTAACCGATGCAAAAAATAGAAAACGTTTATAAAAAGGGACAGAAACCTATCCCTTTTTATTTTGTTGAAGATTATTATACTTCCTGACCTTTCCCTTTCAATGCTTCAACTGCAACATCTTTTAATTTTGAGGCAACTTGATATGTTCCATAAACAGCAGCAACTGCAGCAATTGCCATTATGGCACCCGCAACTATCTGACCAGCAACACCTGTTCCGATAAATCCAGGTAATGAAGCAGCTATTGCTTGATTTGTTCCAACAAAGTAACTGGCAGTCTTAGCAAGAAACCCAGAAGCTTCTGCTGCACTAACAAAGCCTGCTTTCATATGCATTGCTGTAAAGACAACACTTGCAACTGCAAGCGGAAATAATGCTGTTCTCCCTTTATTATGCATAGCGTACTGACCAGCTCCACTAGCAGCACCGGGAATTCCCCAGTATTTTTCAGCTTGTATATATCCTTGTGGAATAGCATAAAAAATGCCATCCCCTTTTCCATACTCATAATTTGTTAATGCCATAACTCTACTCCTTAAATAGAATGTTAAAATTTCATTAAGGAAGCATATAGTAAAAAAAATTGCCTGTCAAGTAAACTAATTTTTTAATATACCTTTATTCTGTAATTGAGCGCTTCAGCAATGTGTGCTCTTTTTACTTCTTCACTTTTTGCAAGATCTGCAATAGTTCTTGCAACTTTTAATACGCGTGTGTAGCCTCGATTGGAAATGTAATTTTCTTTCAGTACGTATTTTAGCAATTCTAACCCTGCCTGATCTGGTTCAGTAAATTTATTAAATGCTTCACCGCTTACTTCTGAATTGCAACGAATATTTAATTCACTATAGCGCTCAGTTTGAACTTTTCTTGCTGCTATCACTCTTTCTCTTATGATTTTAGTACTTTCTCCCTCCACAGAGATTTCAGGAGAGAGTATGCTAACGTTTGGCATTTCAATGCATATGTCTATTCTATCAAGCAATGGGCCTGATATTTTGTTTTTGTAATCTGTGCCACACTTTGGAGCTTTGTTGCACGATCTGCTTGCATCACCTAAATAACCGCACCTGCAAGGGTTCATTGCAGCAATCAGTTGAAAATTTGCAGGGTAGGTTATGTGAGCATTTGCCCTTGCAACGGTAACTTTTCTATCTTCAAGTGGTTGGCGCAGAGAATCAAGCACAAGTCTTGGAAATTCTGGCAACTCATCAAGGAATAACACGCCATTGTGAGCCATGGTAATTTCTCCAGGTTTTGCATTCTTTCCTCCCCCTATCATCGCTGGCATAGAGCATGAATGATGAGGTTCACGAAAGGGACGAGTTACTTTGAATATTTCATTACCAGTTTTTGTTATGCTGGAAATAATATTAACATCAATCATCTCCTGTTCGGTTAAATCAGGCAGCAATCCTATAAAGCGCTTAGCAAGCATTGATTTTCCAGTACCAGGAGGGCCAACAAGAAGCATATTATGCCCACCTGCTGCTGCAATTTCAGCTGCTCTTTTTGCAACAACTTGGCCTTTGATATCCTTCATATCGGGAACCAATCTTTTTTCTTTGGGTGCATCACTATAATTAAAAATTACTGGCTGAATTAATTGCTCACCCTTAAAGTGTCTGATAATATCAGTTAATTTCTCTATAGCCAGAATTGAAACATTCTTCACCCATACAGCTTCTACACCATTTCCTCTCGGGCAAATTACTCCTTTATTGTCCTTTTTTGCATTAATTGCTGTTGGCAGCACACCTGAAACTGGAATAACTCTGCTATCAAGAGCCAGTTCACCCATGATTATATAAGACTGAACTTTTTCAACTGGTATCACATTCATTACAACAAGTAGTCCAATAGCAATAGCCAAGTCATAATGACTGCCTTCTTTCAGCAAATCCGCAGGGGAGAGATTAACTGTAATTCTTTTTGGAGGTAGTAGTAGATTGATTGAATTTAACGCTGCTCTGATGCGTTCTTTGGATTCCGCAACAGTTTTATCTGGCAATCCAACAATATTGACTGCTAGTACAACATTGCATAATTCTATTATGCCTATTTTGATCAAAATTTGCAAGACTTTTTATGCGAAATACTATGTATAAGTGGTTGTGGTTGATTTCAATTTGATGAATTAACATTCTAATAATATTTTGCTTAGTCTGCCAATCTACTTGATCAAGCTTTGATTCAACACTTGAGGAAAAGTTTTTCAAGCTATCTGTAACAAGGCTCAATTCTTGTTGTAATTTCTTTTGATCAAGTACTTTTTCTTTTTCCTCCTCAATTTCTTTCAAATGCTGTTTCATTGTTGTAATTCTTGGCTCAAATTCTTCTTGGCTTATAAACCCTTTGGCATAGCTATCGATAAATTTTTTGATACTTAATCTTAACTTACTTTCTTGCTTTTCACGTGTTTGATTATGTAAAGGTTTTTTGTTCTCTGACAATCTACGTTGATATTCATTTGCAATCCTATCTGGCTCTTTTAATATACTCTTAACTTCCTCCCATACGACTGTATCGAGTACATCAGTGCGTATTGATTTATTATCGCAGATTTTATTGCCATTAAATTTGCTAGAGTTTGTACCAGAGCAACGATAGTAATAATATGTCGACTTTTTATGAACGTGGTTTGTACCACAATAAGTATATTGACAACGTTGGCATACCATTAAACCTTGTAATAAATATGTTTCTCTTCTTTGCCGTACTCTTGCTCTTTGTCTATTTTCAGCTAATTGTGTTTGCACTGAATCAAATAAATTTTCATTGATTATTTTTGGTACTGGAATATAAGTCCAATTCTCTTTATCACTATTAAAGCGACCACTTTTAAGTTTACCACAAGTTCCTTTTTTTGATTTTTTTACTTGTGGTTTTGAGCATGTCCTAGTTTTACCATAAGCTGCTTGTCCTATATAAGCAGGATTTTTTAACATGTTCCAAATAGTGCTCCTTTTCCAATACCTTTTTCCTGTTCGTGTTATTATCGGTATCTTATTCAGTTCATGTACAACTTCTCCTATACTTGCTCTTTCTTGGCCAACCCGACTAAATATTTTACGCACTATATTTGCCTCTTCTTCATCAACCTCAAATTGAGCACTTCCTTCACCTACATGTTTTGCTATGTAGCGATAACCGTAAGGCGCCCTACCCATCACACTTATACACCCAGCTTTGGCCGCATGAAGTTTACCTCTACGGTTTCGTTCCATAATCTTTGCACGTTCATACTCTGCTATTGCTCCCTGAATCTGTAGAAATAAATGGGAATCAGGATTATCATCAAACTTATGATTCAAAAATACTATTTCAGATCCAGCCTTTTTAAACTCTTCGAGTAAGATCATTTGATATGAAAATTTACGTGATAGCCGATCAGGTGAATGAATATATATCTTATCAATCTTACCTTCTGCTACTCTATCACGTAAACTCTCTAAGCCAGGACGTTCTAAATTTGATCCACTATAACCATTATCGACAAACCTGTGCTCATCTAATAACTCATGTCCATCACTACTAATGCGACGCTCCAGTTCTACAATCTGACTCTCTATTGTATTCTCCTGTGCCTGTTGTCTTGATGAAACTCTTGCATACAAGCTTACCGTTACCATTTTCTTCTACCTCCTTTATTTTATATTTCAATAATTGTTCATAAGCATTTGCCAAATATGTACTCGCCAATCTGTGAGGTTCATAACGGCAATTAATAGTTAATTCCCCTTTTTGCATGTTTTTCTTCCTGTGAGTTTTTTTATAAGGTTAGGAGACTCCTATTAAACTAAATCAACGCACACCTTATTTAAGAAAGCTGTCTAGTTCACACAAATTCTCCCTAATAAATATACAAGATTTGAAAAAATTATGTCCAAAAAATCTTTGCTTAAATTATCATATTATATATGATATAGCTTATTTAAAGTATCATGAATGTTTATCCAAGTAATGAATTCTGGGAGAGTGATTTAGAAGTTCCTGTTAACCTCTTACTAGAACGTTTTCAGGATTCTAATGTACGTCAATCTTGGTTAGATTCCCTTTCTGGTAAACAACTTAGCATCATTTTTCAGCATTGCTTTAAAAATCATTTAAATGGGCAACTTTTTCAGGACGGAAATTATGACGATAGATCCACTCAACAAAAACGTAAGATACTTACCAGTTACTCTGACTCTCTTTTTGACTATTATCTCATTAGCTACTTTGATCGTACAAAACTTGAGGCTACAGTTAGTGAAGTAGCAAGATTTGCTCTGACTGAGAAGTTAATGAGATCGTACCTGGTAAAAAACAATACCAAGTATGATAAAAGATCCTTATTGTTTTTACTATTTCACATAAATTGTGAACTTCTAAAATCTGTCTATCACTTTGATAAAGTACAAAAGAGAGGTTTCGTATCATTTGCTCTACAGAAATCACCAAGACAAATAAACACTTCATTCAAGGAATTTATGTCACAAGAAGCTGTAGAGCAGATACTGAAGTTTGAAAACCAATTGCAGGGTTTTTTCCATCATCAAGATCGGATATATATGTTTGTACGTCGAGGAAGTGACATGGATTTACTGCTTAATTCAAACAAAGTTGTTCATGGCCATAAACCTGAGTGGATGATTTTAGATTTTTCGATTGATGGTACAAAGGTTAATCTCTGTGCTAAAAATACCAATAAAGCTGTGGAAATAGCAAATAGTATTGTAAGTGGTTATTTTAACTGCGAATGTACTTTTGTAAATATACAAGATAAGAACTTTCCATTACAAGTGTACAAATTTCTTCAAGCATGTATAGATGGTTCTGACCCTGACATTTGTATATTTGAGTTAAATTTTAAGTCAGATTATTTTAAAAATAGTAATACATATCTTACTTTGAGTGTAAAGCCATATGATCCTATTGCACCAGAGTTACATATTTTAAAGCCAGCTATTGGCAACATACTACAATCTATTCAATCAGCTAAAGTAATGTTCCAAAACAAAAAGGTAACATTTTCTTTCAAAATAAGTGGGGAAGTTTATTATTCAGAGCATCCACTCAATAAAAAAGAAAGAGAGGACCTGAAGAAACATATGGAACAATCTTATGGTCTTAAAATCCTTTCACGAGCAAATTGCTGATCTTTTAAGTTTGAATAATTCCTGGATCAATCCAAGTCAAAATCATATTAAAGCAGCAAGATACTTATTTGATCTTGGATTGATAAAAATGCAAGAAAGGTGCTATATTGTTTGTTCTCGTGAAGAAGATCATCTTGATTGGCCGAATGTAATTGATCCAAGTTGTAGCAATGAGATTTTTATTGATCCAGACTTTGATGAAGCATGTGATGACGCTATTTGTGAAAACTGCTCTCGTCATATTTTGCCTAATACTTATAAAAAACAGAGATTTCATCTCTTATCCATATACTTAAATACAGAGAGAATCATAGACTGGTTTGAAATAAAGTTGAATGATTCAAGACTTATGTGGGAAAAAGTAGAAAAAGGAGTTTATTATATTTGTAATCAAGGTCGCATTGTAAATCTAATAATCCTTGATTTTTGTACTGATGCGATATTTTTAACAATAGATAAACTTAGAGTCCATCCGACAGTTCTAATAACTCTAAAAAAAGATATACCGAATCTATTATTGAGTTTATATGTAGTGCCAATGGTGAAACTGTTTTGTCAGCTTAAAACTTTAACTGAGATATTTCAAGAAGCAGCTAAAAGAGGAGTACCAGAGGTAGTAGAAAATACTTCTTTGCAAGTTTTACCAGCTTCATATATTTCGCTTAAACGTATTGAACCAATTATACCAACAAAGCTTTTGGAGTTACAAGTAGTTAAAGGTATGGTATATGTTAATAGTATTGAAGTTATAAATAAAAAAGCTGCATCATGTCTTAATATTTTTCGAATATTATTTAGGCAATTTTTACATGACTGCGAGAAAGAGTTACCACCTGAAAAACATACGCTTCTCAATATTAATCAGTTAGAAAAGCTCTTGGGACTTAATTTAGAAGCAGATTTAGAACAACAAATCAGAAAGCCATTAAATAAGATGCAAAGAACAATCAAATCTATACTTGCTGAGAAATTAGGATTAAGTATTGAACGTGATGATGTAATACAAACACTTGGTTGGCAAAGATCATCACATGGTTATCGTATTAACCCTTTTACTTTGACTATAAAAAAATAGAATCAACTATGTTTTTTAAAAATTTTCAGCTCCATGAGTAAATTTTCCAACTCCACGTGCAAATGGTCCTGTTTTTACATCAAGCCATTTATCTTCTTTTGAACCATTAGCCATTCCTTTAACTATTTGCTTTGCTTGTAAAAGCTCCTGAACTATACGCTCTAGTCTATCCCTTCCCATACTATGAAAAACTTCAGGCAATCTATGTCGTTGTTTATGTATTCCTGCACTTCCTGTATGAGTAAATGGATGTCCTGAACTAGCAGCTCGCGCAATTGAATCAGTAAGATATATTTTAAGATCTTTATCGCTAATATTTTGAGCTTTTAATTGTTCAGTGATGTCTTCCAATAGCCCTGTTTCTTCATTTCTTAGGTAAGTGCGTATGGTACGATCAGCCAGGCCATTTGCTTTAACAACAGCTCCATAAAATAGTGCATTTTGTCTTGGGATTTTTCCAATTGACCTAAAAATCATTGGTTTAGTCATATCTTCAACAGGCCAAAAAGCAAAAGAACACCTGACTCCATTTACGAGAGCAGAAGTGCCTCGAATAGCATCTCGTGCTTGCTCTACTGTTGATATAGGCTTTTCTCCCTTCAGCTTTCTCATATGATGTGCAGTAATTATTGAAGCTCCAGTGCTACATGCTAAATCAGACAATAAACACATGAGGTAATCTCCTACTGCTGGATCAGCATTTAAATCTGCATGAATGAAAGAAGCAAGAGGATCAAATATAATGAGCTTCAAATCTTTTACCTTGCTCAGCTGTTTCACTACAGACTCAAATTCTGGAGATATTTCTACAACTTTACCGCGAACATTCTTAAGTATGGTAAATGATCCTCCTATATTTGGCAGTGGTACAATAAATAGCCTGTCTTTATATTTTAATCTCTCGCATTTTGGATCAAGTCGTTCTAAGCGACGATGTATTTCATTTGTATCATCCTCTGCAGAAAATACCACCACAGATCCGTGTTCAGTAACAAGTTGGCCAAATCCACACACCTGATCTACGCTACCTGCAACCTTAAGGGCTAGGTCAAGAAGTAGCATACCTTTACCAGTATCACCCATTGCAGCCAAAATAGATGTTACACCCAAAGGAAATAATCCTTCAACCAAGAATCTTTGCTTTGGTACTGGGCCTACAAAACGCTCTACGCTCCAACTAAAAATATCAAGTGGTGGTTTAATAATTATTTTTCTTGAGTTTTTTTCGATAAATTCTTCAATATTTATTCCCTCTAACAGACAATCAGCAGCATCCCAACTCTTTGGTTTATTCGGTGGAATCTTAAGCATAGCAAGTGATGCAACACCAAGTTCTAAAAGTTTCTTTTCAACGTTTTTGGCATATTTATTACCTGCTTCATCGTTGTCTGGCCAAATGATAACATGTTTACCTCTAAGAGGAGTCCAATCTGTTCTATCAATAGGTGCATTTGCTCCAAACATCGCAGTTGTAGCTGTAATTCCTTTCTCTATAAGTGCTTCTGCGCATTTTTCTCCTTCAACCAGAATAACCTTATCGGACTTTAAAATACCTGGAATGTTGTAGAGTGGCCTGATCTCTGGCTCTTTGAATTTTTGTCTTTTAACATCAAATGGTTTAAACTGTTTTTTCTCTAAAGGAGGATCATAACGATAGACTATTACAATCAATTGGTTATTTTCATCGTAGTAATTCCAACTACAAGTCAGATATTGTTCTAGATTTCTGATATTGTTTTGTTTCTTAAGACCAAGCCATTCACTTATTGAAGCCATTACTTCAGGAAATTCTATTTTGGCATTTTTCCCATGTACCGTTGCCCAAAGATCAATAATGTCACCGCCTTCTCCTGTTGCAAAATCTTTCCATAATCCAGCTCTTTCGCCTGTTAATTCTATTACAGTACTTTTGCCTTTGTTACCCTGTACATCACCTACATAAAACTTATCACCACGAAATGTCCCTCTTGGTAGTAGATGAAAAAGACAAGATCTGATATTTTGCAAAAGCTGAGTCTTTAGCTCTACCATAGTATCCGTTTTTTGCGGACAAGTTAAGCCGTAGCTATAATTTTAGAATTCTGCCAACGCCCATTTACCCTGCTAATGAATTTTGCTGGTATTGATTTACCGTTTCTTAGTTCATATACTACTTGCAAGACATTTGCACGTTTACTTGGTTGAAACATTACCATACCAGATGTATAAAAGCTTCTTAAAGCATTAGCACCAATTAAAGCTTGAAAAGGGCTTTTTGCGAGTGTAGCTGTCGATACTTTTCTGGTGTGACGTGTAATAATGATTCCAGCCATAGGATTAATTATAGAACGTAGTTTTTCTACTCTGCTTTGCAGGCCAGAAAACATATTTTCATAGTCAAGAGAATCCAAGACGATAAGGTCTATTGTTTTAAATTTTTCTCCTATGATCTCTTTTATTCTCTCTATACCTTCATCGTTTAAAGTTAATCTCATCTTTGTAGTAACAATCAAGTTTTCTTCTGCTAGATTTGGCAGCCTTTGATTGGTTATGATTTGTTGTATTCGTTCCCTGATGTAATTGTACTCCATCTCATTTTGCAGATAGATTATTTTTAGTGGCCTTGCTGATTTCATCTTAAGAAACGACACTCCTGCTGCAAGATGTGCAAGCAAAGAGAGAAGAAAATAACTTTTGCCAACCTTTGGAGTACCACCAATGACTAAAAGACCACCTGGAGTGAGAATTCGTGGAGCTATTATGTCTTCTGGTATTGGTGATTGATCACTCAAGTACTGCTTTACAGAAAATATTTTTTCTTCTCTTTTCCCCCCTTTTTTTTCTCCACTCTTTGATTTTTTATTGAGCCACTTTCTAGCAGAATATATATCACCCTTAATTAAAATCCAAAGATCAATAATATCACCACCAGTTCCTTCAGTAAAATTACGCCAATCACCAGCTTCCTTACCTACTATTTTAACTGTAATTGTATTTCCATTTAAGTTTCCAATATAAGTTTTATCTCGGTAAAACTCACCATTTGGAAGTAGGTAAGAAACACACTCTTTGATATTATCAATTAATAATGCTTTTATCTTTTCTTGCTTTTTAGACATAAAACTCCCATACATATTTTTCATACGTGTAAAGTTGAGATTAGCTAGCTCACAAACAGTTTCAAAAGATTTTGAATTCAGCCAATTAATTGCTTCTTCTCTTAGCTTTGGGTTTTTTCCTACTGCGTCCTGAATACCTCTAGTAACGACAGCAGACCAAAGCTTTTCCTCGTCGTACTTCAAAACGGGACCCAATCAGATTCAATGCTATTGTTTTGTTCTGGAGTAACAACTGCAGTAATTCTGTTCCTGTCTCCGTATCTACTATCAGCTTCAATACCAACTTTTGCAGTAAACTCTAACCCGTTAAAATCAGCTATAGAGTTGATTTTTCTAGCAATAACTGCTTTCTCTGAAGTGTCATGTGCATGAATATTTCGTGCTGACTCCAAAATACTTCTAAGCATGGAACGACCAGATTCTCCCCAAGTATCTCCTTCAACGCTTGCTTTGCCACTTTTAATACCAATTACTTGAAAAATCTTGCGTTTTGCGTATGGACCTTCAGTGACAATAAATTCAGCGTTTAAATAGATGCTGCCGGTAGCATAGCTTTTAGTAAACCAATTTTCATAACCTCCAGGCTTGATTGTCATTTTTACCTTTACTATTGTACATTTTGGTATTAATCTACTTTGCGGTTTTACAGTGTTAAAGTCAGTTAACAGGTCTTCTAACATATATCATTCTCCATGTTTAAATTTTAAAACTTGCTTTTAATCTTTGTAAGCAGCTTGCCTAAATGCGGTTCTTCAACCATACTCAGGCGTCCACTGCGGTCTTTAGCTGGGTATCCCCAAGGGTTTAAAGTGTGGCAAACAAAAGAGCGCTTCTCCGTTCCATCATCTTTCTTGATTCCAACCATACTGATTACTTCGTCAACTATCCCAGGAATTTCACTAGCAGTTTTAGTTCCTTCGCATTGAGGTAGCCAAACTGGACGATTGCAGTCATCGAGATATTGACCTAAAGTGCCAACTATAATGATGTCTTTGTCTCTGATGTGTTGAAATTGATTGAGCCAAGCCATCATTTCCTGAGCAAGTAACCCATAGGCAACTCTCATATCCTGTTTTCCTGATCTCTCAGAAAAAGCTTCAGGTTGCATTTTTGCCCATAATAGACATAAACGTGAAGCAACGGTTATGCTATCTACAAAAATGCATCGGTACTTAGAAAACTCAGAGGAAAAATCTTTGTATTTACTAGATACATGTTCATAGTGTCTTTGGCTGTATGCTTGATCAGATTTCAGTGCAGGATTAGGCCCCCCTATAAGACAAGCAATATCTCTAGCCTCATTCCAAGTGCGAATCTCAGTTGAATCTCCTTTCCAGTCTTGTACAGCTAGAAGTCCTGCTTCAAAATCAAGACAAAGTGTTGGTTCATCTATGGTCTTTAGGAGACTTGTTTTACCAATACCATAAGGACCAAAGATGACCATTTTTACAGTTGATATTGTTTGCAATCTTTCATTATTATTCAAAATTTTAAGAACCATTATTTATCCATGCTACGATGTATATATATACAAGAAAGGCAAAAATTTTGTTCAATTTTTCTTTTTGCCTGCGTAGTAAATAGAAGAAAGTTTGGCACGTATCTTCTTGATAATATTGTTTAAAGTGGTTCTTGAAACGTTGTTCATTTTGGCAACTTCATGTAAGTTGAAAAATTTAAGTTGCTCACATATATTTTGCCATTCCTTTGGTAAAACCGAGATCATATAGTCTACATCAATGCGTTTTGTTATTTCACTCTCAAGTAGCTCTGTTACATCAGTGCTAATATAGTTATTGATGTCACGTTTTGCACATCGCTGTTTCTTTAACAGGTTAATAGCTTTATTTTCAGTTAATCTTGCTACAAAGGTGTTAAAGCTACTTTTATCTTCATCATACTGATCAAGGCATGGCCAAATTTCACAGAAGAGTTCTTGCTCAAGATCTTCGTGAGCTTCATTAATAAAGCACTTAGCAAGTTTCAGTCTATAAGCTTGATATTTTACATTTTTAATAACTATATGGTAGTTTTGTAATTTCATAACTTTCCTTAAAAACAAATTGATGCTTTTAAGGATGAGAGTTATTAATGCTGTTATGTAGGACAGGAGCAAAAATAAATAATACTGATGCGATTTTTAATCTATTGATATTCTGTTATTTTTTTTTGAGAATAATACTGATGCAATTTAAAATAATACAATTCAGGTTTTTGGAACCTATTTTGAATGGATTTCAAAGAATGGGTAGCTCAGGCTTCCTAAAGTTATATTAAAAATATATAAGAATTTCATATTTTGAAATTCAATATCACCTAAAGAGCTAAAAATGTGGATTTCGCTATTAAAAGAATAGCTTAAATTTTTAAGAGGAAAATAGTTGAAAAGTATGCTCTCTATAACCTTAAGTTCCGTTCCTAATTACTGGATTCCTAAATCAGGAATTAGGAATCAGGAATCTAAAACTAGCCTGTATGGCGGGTTTTCACCATGCGTTCCTAAAACCGTTCCTAGGAACGGCATATCTGAAGTCCGCCAATATGGAGGATTCTAGCTTCCTGAAACCCTTATATATAATATATATATATAATACATATATAAAAATATACACATATATAAAAACATATAAAATATCAGATTAGAATAATAAAAGAACCTCTGAAAGTAGAAAAATCATGTTTAGAAGGTTTTTAAATAAACATCTTCAAGAAAGAGTTAATTATAAAAAATTTTCAAAAATTGAAGATTTTTTGGACGTAATTTTTTCAAATCTTGTATATATATGTACTCGGCAATTGAAAGATTTGGTAAACAAACTGGCTGTAAAAGAGTTTTCATGTTAGTTGTTAAATTTCGAAAATTAAAGATTTTTTGGACATAATTTTTTCGAATCTTGTATATATATGTACACAACAACTGAAAGGAAATGCTCACCCTAGATCTTGGCAAACAAACTGGCTGGACTATTTTAAATGATGGAATAGTGCAAAGTGGAAGTAAGAGTTTTCATGTTAGCAGGTTTAGTGGTGGTGGAATGCAGTTTTTAAATTTTCGTAATTGGCTTAATTCACTTAAGTATAAATTTCCAGGCATTGAAGTTGTGTACTTTGAAGAAGTGAGAAGACACTTGGGAACTGATGCTGCACATATCTATGGAGGGTTTTTAGCACACCTTTCTGCTTGGTGTGAGGAAAGCAATATTCCCTATCAAGGTGTTTCGGTTAAGACTATTAAACGTTTTATAACTGGCAAGGGAAATGCAAGTAAAGCTGATGTTATTGAAGCAGTGCAGAAAAAGGGTTTTTGTCCAACAGATGATAATGAAGCAGATTCTTTAGCATTAATGTTCTATGTTATGAATTTTAGTAAAGATTTTAATACACTAGAAATATCATAAAAAGTGGGTCCTTTTGGCCAGAATAGCGGATTTGGTGGTCCTGACCTCGGGCCTTCTTTAGCGTTAGACATATTTCAAATGTTAACTACTTACGAAATTATAGCTGAGAAGTGCTTGAGCAGTGCTAAAAAAGGAGAAAAAAAGGTGAGAATTACGCAAGCAGAGTGGGCAAGGGAAAAAGGATTTTCGAGGCAATATGTCTGTTCTTTAGTAAAAAAAGGAATAGTTGAGCTGGAAGATGGACTTATTGACCGAGAACAAGCAAATGAAGCGGTAGCAGCAATAAGAGATCCAAGTCAACCACTGAGGAGAAAAGAGCGCGGAGAAACACTTTCAACGATATTGCTAAAAACGCGAATAAAAAATGAAACCGAGCGTGGTAAACTTTTGGAAGCTAAAGTGAAAGCTGAAATAGGCAAATTTGTGTCAATTGAAGAGGTAAAAACTGAAGCATTTAACGTAGCAAGAGTTGTTCGTAATAATTTGCTTAATATTCCAAATAGAGTTTCAGCACTACTTGCATCACTGAGTGACACTGAAAAGATTCATATGGTACTAACTGAAGAGATTACAAACTCACTCCAAGAATTATCTAATACTAAATTTCAAATATAAAAAAGATTTTGAATATAAAATGGCTGATAACTTAAGTTTGGAGTTAATAAAGTGTCTCATTAATCAACCTGGATTAGATGTTAATGTCAGAGGGTTAAACGGAAAAACTCCACTGCATTGCGCTATAGAGTTTGATGAATTAAGCATGGTGGATTTGTTACTCACGAAGAAGAATATTAATCCTTTTGTGGAAGATAATGAAGGTAAAACATCTCTTGATTACGCCAAAGAGGGGAAAAAAGCAGAAATATTACAAGCACTAATTAATAACAAATACGGATCAGAGCAAGATAGTTTACTTCATTTAGCTGCAATGATAGGTGAAGTTAATGCAGTTAGATATTTGATCAGAAAAGATACCGTCTTGTTAGTCAACAAAAAAGTCATAAAAATTCTCCAAATTGCATAATAAAATCAAAAAATACTTCCAACTGTGTAGCAGTATACAGATTATAGTTAGTGGATATGTTGATAAGTAAATTAGTTACATATAAAACAGCAGAAATTTACTTATCAACATATCCACTAACCAACAACATTCAATAAATTTGTGTAAGATGCCATTTTACATAAGATGAATTAGAAGCATTTTTTGATTTTAAAGTACTAAACCTTCAGTTAACCTTTTAGCCCTATAGTTCTTGATATGATCTGGATCAAAGGCCTTTTTTGAACTTAAAACACCAAAAACTATATGAAGTAACTTACGCATTGCAGCACCAACTATGGCCATAGCATGCTTGCCTTTCTCTTTTAATCTTTCGCAAGAAGCCATAATGATAGGATTATGCTTTTTAGCTGCTATAGCAGGAAAGTACATTGCTTTACGTAATGTTCGTGAACCGGTTTTACTTAATCTGGGCTTGGCATGTACGGATGAGCC
>NODE_11_length_24513_cov_1643.955884
GAATGAATTCCTCTCCTTTTAAACAATATGACCGAAGGCTTTCAGGTCGCACCATTTCGACTATCACTTGCAGCCCATTTTTATCTCTACAAAGAACATCAACAATGCTTTGTTTTTTAGAAGCAATATCAGGATCTTGAATAGTACTTAAAAACTCTATATCCTGTATTGCATTTGTTCCAGCAAAGCCGAGAATATCATTAAGAAAGTGAATAAGGATATCTTTATTTTTTTCAGTACCAAAGATGCGCTTGAACGATATATCATTCTTGGGATCGAGAAACTTCGAAAGAGCCATAGGAAATCCACTTAAAAAGCATTAATAATTATACACAATTGTGAAGAAATATTCAACTAAAATTCAAACATAGAAAGAAGCATCCCTTTTGTATATCTTTATTTGGTAGTATTAACCTGTATAATATTTATGGCAAATATCTCGATAAGGTACAAAATAGCACAAAAAGTAAGGAGCTGGAGGTTAAAGCGAGGTTATACTCAAAAAGATTTAGCGGGAAAAATTGGCGTAACGTATCAAGTAGTACTACAATATGAAAAAGGAACACGTAAAATTTCGATTGAGAAATTGTATGCTATAGCAGAAGTGTTATCGGTTGGCATCATAGATCTTATTCCTGTATCAAGTGAAAAAATTTGCCTTAAAAACGAAGAAGAGGAAATATTAAATCTAGTAAGAAAATATAAAACGATTAATGATCAAGAGTTGCGCAAGGTGTTTTACTTGCTAACAAAATTTACCCGAGTTGGTGAGAAAAGTAGTAAAAAAGCAGAGAAGGTAAAAATTGCAAAGGGTATGGTTAAAGCAGGAATTTCTGTTGATATTGTTTCACAAGCAATTGGCCTCTCTGCTAATGAGTGTGTTGAAGAAAAAACAGGTTCTATCTACTACCAAATAGGAAAAAAGATAAAAGAATGGAGGCTAGTGAGAGAGTATACTCAAAAGGATTTGGCTGAGAAAATGGATACAACACGTGATGAAATAAGCAACTATGAGCAAGGACGTGTGGCCATTCCACTGGAAAAATTATATGCAATAGCAGAAACATTATCAATTAGCATTACAGATCTGCTCATAGAGGAAGATGAGATAGTAGAAAGTGAGCTACCTGATTTAATAAAAGAATACAAAAAAATTGAGAGTCAAGAATTACGCTATGCGCTAATAAAATCTCTGTTTGAAAGCATACAAATTTGCGAAGAAAAAGTGAAAAGAGCAGAAAAGATGAAAATTGCAAAGGATTTAGTGAAAGGAGGAATTTCTACCGATATTATTTTGCAAATAACAGGCCTCTCTTTAGGCGAAATTCAACAGATTTAAAATAAAAAATCAGTATATATTAATATCTTTACTCTTAGATGAAAAAATAAGTAAAAAAGATTGAGAAATTGATTTGACTTCACTCGAAAGCTATGGCTTTATGCCAATGCTGATAAAAAACAGCAGTAAATATCTAAAAAAAGTTTGTTGTTAGTGAAAGGTAAATTATATGAATAAAAGTAAAGAAGAAATCGAATTCAGAATATTAGAAAGCAAAGGCAAAGCACTACTTGATCGTGAAATAATGGAAACGTTTCTAAGTGCAGTACATGAAAGCCCACAGGCTCAAGAAATTGCTAAAAATTTGGTGAATACTTATACAGGAGTAGGAAGGATTTTAGGTAGAGAAATGGATGACCTGAAAGTTATAGAAGGAGTAACTGATTCTGCAGTAGCAATGATTATGTGTGTTAAGGAAACACTAGAAAGGGTACTGAAAGAAAAGCTTAAGAGTGAGCCAATCATGGACTTACAAGGGATAGTAGAGTACTTAAACGTAAGTATAGGCCACTCAGAAAGGGAATGTGTAAAAATACTGTACTTGAATAAAAGGCGTCAACTAATTGGAGAAGAATCCTATATTGGTGAAATGGAAAAAGCACCAGTATACATAAAGGAAATTACAAGAAAGGCATTAATGAAAAATGCAACATCAATAATAATGTCACATAACCATCCTGGAGGGAGCTTAGAGCCATCAGAAGAAGATCAAGCAGTAACGAAGAGCTTAGCAGCAGCATGTAGTACTGTAAGCGTAAAATTGTTTGACCATATTATCATCACAAGTGGAGGCTATTTCAGCTTTCGAGAAAATGGATTGTTATAGTAGAAAGTATTTGCAAATCTACTCATTATAATTTATAATGAGTAGTAAGATGTATAAAGTTTATTGTACGCTTAAAAAGTATTTTTAATATGAGGTTTATATGACTAGTAAAGATCGGAATAAAAAGACTAATGTTAATCACAAGAAAATATTTGGTGCTCTTGAAGGCGTTGATATAAAGCAGTCTAAATTTGTGAGTAAAATTAATAACCAGAAGGAGATAAACCGGGAGGCCTCCCCTAGCAGAAACATTCGCGAAAACAAAATCAACTACGGGAAAAGCCTTGACTATGTTTATGGCACAAAACCTTTAAATGATCAAGCAGAAGATTTAAATCCATTTGCTTCAAATTTGCAAAAAATAAAACCAAGTGCAAGCGAAAGTGAAAAGTTGAGCTGGTTTAAGAGTGCTGTAGTAGAGACAAAAAACGTAAATGCATTGCATAAAGTTATAGAGCAAGTATTAGCCTCTGGAGCAAGAGTAAATGCATGTAATGATGGGGAGTGGAGCTTCGCAGAATACATGATATTGGGCACACACTTTCACAGATTAGAAAAAAGTGATCGAAAAAAGATAATGCGTAAGCTAATGCTAAGTGGTGCAGAGTTTCATGATACTCTACTACAGAATAAACTGATAGGTGAAATCTATAATGAGCTACAACCAGAAGTTCAGCCACAGATAGATGAGAGACTAGAAGAACTAGAGAAAGCTGGCGAAAGTGCTGTGCAAGAAGGAGAATTAATAGATGTTGAGATAGATAATACAACATCGTACATAGAGTTTTCTGGGAATAGCAAGGTAGAGGTAGCCAAAATACTGAGAGAGTTAGGGAGTAACATTTTAAAAATGGGTAATAATGCAGTTGAGATCAGAAGGGAGGAAGGAGGTGCAAGAAATTACGTTGATGTATCAGATGGTAGCTCCGTTGTGTTAGAATTTCCTACAAGCCTTGGTAAGCTAAATATTGTATTGTACCAGGACGTAAAAAACTGCAGTCAGGTACAAGTAAAAGTAGCGGATAAGGAAATGTGGGCTGAATTACAAAAAAGAGGAGAAGAAATTGGAAAAAATTGCCTTTTTGGGGGAGTGAAACTTAAGAAAGTGGTAGAAAGAGGTAATTTCACTAGGTGCGGCATATGGAGTGAAAAGCAGAAGGAAGTAAGTGAAAAATTGTTTTCATGGGCAGACAAAGTACGTGAAAATAGTAAAGAAACTTGTAGGGCACTTTAATTCATCAATTTAAAGGTTCCAGAGTCTGGCTATTATATCTGGAGCCTTTGAGCTATAGTATAAAATATTATATGTATGGTTCTTTTTGTGGAAAAAAGTCTAGATTATAAAGTGGGAGAAAAATTAAAAAGTTGGAGGTTAGAGAGAGGGTATACTCAGAAAGATTTAGCAGAGAAACTTGGTGTAAAGTACTGGGTAATACTTCAATATGAAAAAGGGAATCGTAGAATTTCAATTGAAAGGTTATATGCTATAACTGAGGCACTATCAATCAGTATTACGGATCTAATTCCTATATCAAAAAGCTGTCTTGAAGATGAGGGAGAAGAAATCTTAAATCTAGTAAGAGAATATAAAAAGATTAATGACCAGGAGTTACGTAAGATGTTTTGTTTACTAACCAATTTTGTCCAAGTTAGTGAAAAAAGTAGTAAAAAAGCAGAGAAAATAAAGATTGCAAAAGGTTTGGTTAAAGCAGGAGTTTCTGTTGATATTGTTGCAAAAACAATTGGCCTCTCTGCTGATGAATGCGTTGAAGAAAAAGGAGGTTCTATTTACTGCCAAATAGGAAAGAAGATAAAAGAATGGAGGCTAGTGAGAGAGTATACTCAAAAAGATTTAGTAGAAAAAATGAGTACAACACGTGACGAAATAAGCAACTATGAGCAAGGAAGGACTGCTGTTCCACTTGATAAATTATATGAAATGGCAGAAGCATTATCGATTAATATTACGGATCTACTAATAGAGGAAGGGAGTAAAGTGAAAAATGAGCTACCTGATTTGATTAAAGAATACAAAGAAATTGAGAGCCAAGAACTACGGCATGCACTAATAAAGTCTTTGTTTGAAGGGATACGGATTTGTGAGGAGAAAGTGAGAGAGATAGAAAGGATTAAAGTTGCAAAGGATTTAGTAAAAGGGGGAATTTCTATTGATATTATTTTGCAAATAATCGGTTTATCCGTTGATCAAATTGCATGAAAATTTATTTCTAAGTAAGGTATATATGTTTGTTTCTGTAAGCGATATTAGTTCTATAAGCTACAAAATAGGACAAAAAATAGAAGATAGCAGGTTAATGCGAGGGCATACTCAAGTAGAATTGGCAAGTGAAATAGGTTTAACATACCAAGAAGTAAACAGCTATGAAAATGGGTATATTCCTATTCCAATTGAAGTACTATATGTAATAGCAAGAGTATTGTCAGTTAATGCTATAGATTTATTACCCGAACCAGTAATAGTAAGGGAAGACAGCTATGAAGACGAGGAAATACTCTATCTAACGAAAATATATGAGAATCAAAAGTTAGGCAAAATAGTACCTTCATTAGTCAGGTTTGTTCATATTAGCGAAAAAATTAATCAAGAAGAGGCAAGGTTGGAAATAGCAAAAAATCTAGTGAAAGAAGGAGTTTCAGTTGACATAATTTCCCAGGCAACCGGCTTATCTATTTACGAGTATGATAATACAGAGAGAGAAATCTGCACTGATTCTATATATTACAGAATAGGGCAAAGAATAAGAGAATGGAGGTTAATAAGAAGGTATACTCAAAAAGATTTAGCGGATAAAGTTGGCGTAACACTCAAGGAAATACATGAATATGAAAGAGGTTATACTACCATACTATTTGATAAATTATATGAAATAGCAGGAGCATTATCAGTAAATATTAAAGTCTTGCTACCTGAAACGAGAGAAAGTAAAAAGCTATTGAGTTTAATAAACGAGTACAGAGAACCGGAATCATTAGATGCGTTAGTCAAATCTCTATCTGAAGATATGAAAAGCGGCAAGGAAAAAGTTAAAAAAGCAGAGAAAATCAGGGTTGCGAAAAATCTAGCAAAGGCAGGTGTTGCAATTGATATTATTGTGCGAGCAAGTGGCCTAACTGCTGATGAGTGTGAAAATTGAATTGTGTTAAAGACGGTACTGAGAAACATTATATTAAGATATAAGTAAAGATGGTTACGTATTTAATACATCTATTCTGAAAATTTGTTTAGCTGACTCAACTGAAGCATTTTCGTAAAGTTTTGCTGCTAATTTGCTTGTTTGATAACTTTCTTTAACGTCTTCACAGCTAACACTGAAAACACATATTGCTAATGCTAGCAGAGAAGCTAGTTGGTAAAATTGCCACAGCCGTCAGTACTCCCGATTACTTTTCCTGATAATGTGATAGTATTCGCAAGTATTATCATATATTACAAAAAAATCAGTTAGCATTTCTGTTTATTAAAATTATACAATAAAGCTGCACTTTATATAATACTTCTCAAATCATTTCTACTAAATATTTATGAATATGGTTAAACAGTAGATAGAGGAAAACTTGTCTAGTATTGATCTTTTTTATAGTAAAGTTATCTCATAAAATATTAAATTGGGAGTTTTATGGATCACAGATTAAGAGCTTATTTGCTTGGAGTTACCTGGTTTATACTCAGTTTACTTAGTAGTGTAGCTAATGATACTATATCAAAATATCTAAGTTTACATCTCCAAAGTTTTGAAGTAATCTTTTTCCGCTTTTTATTTAGCACTATTACCCTTGTACCTTTTATGCTTTACTATGGAAGAGAAGCTTTTAAAACAAGTCAAATATCTATTCAGATAACTAGAGGAGTATTGTTATTTGTTGGAATAACCTTGTGGACCTATGGGTTAGCTATTTTTCCCATAGTAACTGCAACAATTATAAGTTTTTCTATACCATTATTTGTTATACTTCTTGCAATCCCTTTACTAAATGAAAATATAATTTGGCAAAGATGGTCAGTAACTGTTATTGGCTTTGTTGGTATTGCTATTACTACCAAAGCTTATAGTGAAGACTTTAATCCTAAAATTCTTATTTTTATTGTATCTACATTAATCTTTGCTATATTAGACATACTTAATAAGAAACTCGCAATAAAAGAGTCCGTAATAAGTATGTTATTTTATTCAGCTCTAACAACAACTATTTTTTCCACTGTGCCTTTGCTGTTTTATTGGCATTTGCCTTCCTTGTTAGAATTAGTATTACTACTGATTTTGGGAATTAATTCAAATCTAATTCTGTTCTTCACATTAAAAGCTTTTACTCTTGCAGATGCTACTGCACTTGCACCATATAGATACATAGAGCTAATAATTTCTGCAATAGTAACATATGTTATGTTTAATGAGTTGCCTGATAAAAGTGCTTTGTATGGTATTTTAATATTAATACCATCGACTTTGTTTATAGTTTATTCAGAAAGTAAAGTAATTAAGAAAAATAATGTATGCAACGCTAGAGTAAAAATTTATGACTCTAATTGTTAATGATGTTCTTTTTAAATGTTTAAGCAGTTGAGCTACATTAGGATATTTTTAAGGTGATGACAAGATGTATATAACCATTATAGGAATAGGGTATGTAGGTTTAGTATCTTGTGCAATGTTATCAGAGCAGGGTCATAACGTTGATTGCATTGACATAAATACTAAGAAGATTGAGTTATTGAAATTAGGAAAAATTCCTATATATGAGCCTGGATTAGCAGACTATTTAGAGAATAATATAAAGTTACAAAGGATAAGATTCTTCGATTCGTATTCTCAAATAAATCCCAACACAGAAGTAGTGTTTGTAACTGTAGATACTCCATCAGACTCCCTAGGAAATGCAAATTTACAGAATGTATATAATGCAGTAAGTGAAGTTTCTGAGAGAGTTAATCAAGATTGCTTAATAGTGATAAAGTCAACTGTTCCTCCTGGTACTGCAGAAAATATATATAATTATTTATCTAATAAGGGCTATAACTTTGATTTGGGGGTTAATCCAGAGTTTCTCAAGCAAGGCTCTGCAGTATCAGATTTTTTATACCCAGATAGGATAATAATAGGAGTAAAAACTAAGCTAGCTAGAGCAAAACTAGAAGTTATATATAGATCATTTATAGATAAGAATATTCCGTTAATAGTCACTGATACAGTTACTGCTGAAATGATTAAATATGCTTCTAATGCTTTTCTAGCAACAAAGGTTGCTTTTATCAATGAGATGGCAGGTTTATGTGAGCTATTAGGAGCAGACATTGACCTTTTAGCTAACAGTATGGGAATGGACCATAGAATAGGTAAGGAATTTCTCAAAGCTGGTCCAGGATTTGGAGGATCATGTTTTCCTAAAGATTTGTCAGCTTTAATAAGGCTTGCTGAAGATCACAATGTCAAGCTACAAATTTTAAATTCAGTTAAGGAATCTAACTATAATCATATAACAAACATTGCTAAAAAGGTAGAATATGTATTAAATGGAGTCCAAAATAAAAAAATAGCAATATGGGGGCTAACTTTTAAGTCTGGTACTGATGATGTAAGAAATAGCCCAGCTATAGATATTGCACAATTGTTAGTGAATAACAAGGCTAAAATTACTGCATATGACCCAATGGGGATGGATAATGCTAGGCAAGTTCTAAAGGATATAGAATACGCGGACAATGCTATAGGGGCTGCAAGGGACGCGGAAGCCTTGTTATTGTTAACGGAGTGGAAAGAATTTAAAAATCAAGATTTTGCAAGTTTAAAGAGTATTATGGCTGCACCTAATGTTTTTGATTTCCGTAATTTATTAGATAGCGAGCTATTACTAAGATATGGTTACCATGTTTATTCCTTGGGTAAAAAATCTATCTACAAAGTTTAACTGTTGAGAAATTTTTTTTACACCGCTTTACTTAGTTTTTTTAGATCTTTGCTTGATAGTATGGAAAAGCAAACGAGTGCAACAACAGAGCAAATGGAAAAAAATGAAAACATAATACTGTTACCACAGTGCTTAACAAGTACTCCTAAGAGCACGCATGAAAATATTGAACTTGCAATATACCCAAATAATCCTGTTAAGCTTACAATTGCACATACATTATTTTGTGGAGCAATTTCTACAGCTATAACACCTGTCAGTACTTGCACTCCAAATATAAAGAATCCTGATAAGATTGCACAAAGGTTCATAAGAATTATGTTTTGACCAAAGTTCATTGCAATAAAAGTGAGTGCTATACCCAACATATAAAGTGATGCCAGCAAGCTTCTATTTTGAAAGAAGTACATATCACTAATTCTTCCTGTTATTAAAGTTCCAAGGATTCCACCTAAATCATATACGCCTGTTATTAGTGAGGATTGTACAAGAGAAATTTGTAATTTATTCTTTAAAATTATAGGAAACCAAAAGAAGATTCCCATTTTTATAATATAAGCACAAAAAGTAGCACAACATAGAAACCATATGGAACTTGTTACCTTGATACCTATTTGAGATTTCTGCACCTTATAATAGGTAGTAAAGTTGGCACTTTCTTTGTAATATGCCTTTAATATTATATAAATTCCAAAAAGTAAGCATAAGAAACCAGAGTACAAAAATGCACTTTTTGCATTATATATTTTAATTATACTTGGTAATACAATTAAAGTAATACAAGAACCAAGTTGCTGAGATGCGCTCATAACTCCCCATGATGATGCAATTGAAGAGATGCTAGAGTTTGTAACCATAAACTTGGTAATAGCTGGCCAACCTAACCCTTGTGTCCAAGCTAATAATATTAATGTTAACAGTAATAAAGTTAGATTATTATATGATAAAGTTATACCAATGGTTAATAATCCAGTTGCAATATTGCATAGCCCAAACATAAATAATGGATTATTTTTGGAGTCCATGATTATTCCATTAACAAATTTTGATACTCCATAAAAAAAAGAAAAGCAGGCAAAAAAATAGCTTAATTTTACATGGTCAGTATCTATTAACAGTGGTAGAGCAATTGGTATACTTTGTCTTGATAAATAAAGCAGCATATATCCACAGAAGAATAGTAAATATTGAAAGAAGACAAAGTTCACACCTATTCCCAAATAGCTCTATGCAGATGCTAGCATAATACTATATTGGTATAATATTGTTTGACAAGAAGTTTGCAAACAATTAGTGCAGAAAATTACTTAGTATCTTTCTTATAGCAGATACAGTAGTATTAATATCTTCATAGCTTATATCTCTATGTGTTATAGCTCTGATTTTACCTTTGATGTTAGCCATTCTAATTCCATAATTTGTCATTAGTACGTTTATTAATTCTTGAGTAGATATACAATTAGTACGTAATGAAAAATACGCTATATTAGTTTTATACAGGTCGATATCAATTATAACTTGATCTATGGAGTCTAGGCCTTCTATAAGGTGCTGCATTTTTTTATGATCTTCTTCTAAAGAATTTACATTATTACGTAGAGCATATAAACATGCAGCTGAAATAATGCCAGCTTGGTGCATACCTCCGCCAATTTGAAACTTATAGTACCAAGCTTTTTCAATAAAATCTTCACTTCCAAGCAATATTGCACCCATTGGAGCACCTAATCCTTTACTAAAATCAATGAATACCGAATCAAAATAACTTGCATACTCCTTTGGAGATATTTTAGTATGAGCACAAGCGTTGAACAGTCTTGCTCCATCTAAATGAGTGAATACGTCATTCTCTTTGCAGAGACTTGAGATCTCTTGAATATATTCTAAAGGCCACACAGCTCCACCACCAAAATTTGTCGTTTGTTCGATAGAAACAAGCCCAACTCTCGGAATATTTCTTAAACTAGGACGAGTAATAAACTCAACAATTTGTTCTCCAGTAAATATTCCTCTTGTACCTTTGATGGGCAAAGGAGTAGCATGTGCCTGGGCTGCGATCAAGCCAGATTGTACTATGAGTGGATGTGAAGTTTCATCAAGCAGCAAGTAATCACCAGGTCTTTGAATGTGTACTTTATAAGCAATTACATTGGACATCGTTCCTGAAATCAAAAAGATTCCTGCAGGTTTACCTAATATTTTACATGCGGTTGCCACTAATTCGTTCACAGTTGGATCTTCACATGCAGCTTCGTTTCCAACTTTTGCTTTAGCCATCGCTTCCCTCATTTTAGCTGAAGGGTCAGTGTTTGAATCGCTAAAGAAATCTATTTTTACTCTCATATTAAATTTAACACAACCTCCTTTATAATTTCAGCAGCTTTCATGATGTCTGTTTCCTTTGTGCCAAGATGGGTAACTGCTCTTATATGAGACTCGAGCCAAGGAAAAAGCAATAAACCATAAGCTTGGCACTTACTCAAGAAAACCTCATTAGTTACATTTAGTGCTTTTATACTAAAGCTTACTATATTAGTTTCTGGATAAGGTAGTACCAGTTTTATGTGTGGAATTTCCTTAATCTTGTCTGCAAACAGTTTGGCGAGTTTATTGTCTTCTTTAAGCCTAGAAATATTGTTCTGTAGTACATACTTTGCTGCATTAGCACAATACCCTATCTGATGATAACCACTACCTAGCCAAACCTGTAGCTTTTTAGCCCTTTCAATTATCTCTCTTTTACCCATAAGCATTGAACCAAAAGGAGCTCCAAGTCCTTTGGTAAAAGAAAAGCTCATTGTATCCACATATTTAGCATAATCTGCTAAAGCAATATTTGTTTCGACATGAGCATTAAATATTCTTGCACCGTCTAAATGAAGATTTACATTGTGAGCTTTTAAAAAGTGATATAACTCGACTTGTTTTTCAAAAGGATAAATTTTACCATTAAACCCGTTTATACTATTTTCTATAGAAACAAGACTCACCTGAGCAAAAATTTTGTACCTTGGCTTAGAATTAATAGCATATTCTACTTCAGCAACATCTAAGATTCCGCTATTATTTCTAATACAATTAAATACGATATTATTTACTTTTGCATTGCCTGCGCTATCGAAAAAATTAACGTGATAATTATAATGAGTTATTAGTTCATCACCAGGACTTGTTTGACTGGCAATGGCTAATCTATTTGCAAGCATACCGCTGGTTGCAAATAATGCTTCTTCTACTTTGAATAATTGTTTGCAATATTCTGATAAGTCATTACAGCTTTTGTCTTCACCATAAGCAAAATCTCCAACAGTTGCATTACTTATTGCATGTATAACGTTGGAGCTCTGCAGAGTTGTAGTGTCACTTCTCAGATCAATAATTTTTTCCATCTTATTTTTTGCCATTCAAACAACCAATTTGAGCATTCCAAAGTTCCTTGTAAAGACCTTGCTTAGAAACTAATTCAGCGTGTTTACCATCTTGGACAATTTTTCCTTTGTTAAATACTAGAATTCGGTCCATATGTAAAAGTGTAGAAATACGGTGTGCTATAGTAATGGTGGTTTTATTTTCCATCAACTTAAATAAACTCATTTGAATTGTTTTCTCTGTTATAGAATCTAACTGACTAGTTGGCTCATCGAAAAATAATATCGGAGCGTTTTTTAGAAATGCTCTCGCTATGATTATTCTTTGTCTTTCCCCTCCAGATAGCTTTATGCCTTTTTCTCCGACTACAGTTTCATATTGATCGGGTAGAGTCATAATGAAATCGTGAATACCAGCCAGCTTTGCAGCTCTTATTATTTCTTCGATAGTAGATTGAAGTTTACCATATATAATATTTGCTAAAATAGTATCATGAAACAACAATGGTTCTTGAGGTATTACAGATATTTGTTGCCTCAAAGAACTCTGTGTAACTTCCGATACTACTTGATTATCAATCTGTATATTACCTTTTTTAACATCAAATAGCCTTATGATTAAGTTTATAAAAGTAGATTTACCACCTCCAGAATAACCAACTAGACCTACCTTTTCGCAAGGATTAATGGTAACTGAAAAATCTTGAAATAATGACTTCTGACCCTCATAAGAAAAAGAAACATTATTAAACGTTATTCTTCCACTTAATAAATTTAATTTTTTAGCATTTTCCTTATCTTGAATTTCTGGTACGGTAGTCAAGATTGGCAATGCATCTGAAACTTTGCCGAAATGAGTAGAAAATTGGGTAAGATTCCTAGTTAGATGGTTAAGAAACTCTATAATCGATATATTAATTCCAAGTACAAGAGCAATATCTCCTATTGCAATCTTGTTCAATTGATAATCATGAATTAAAAAATACAAGTTTACTGCTTGGAGTATATCAAATGAATAGCCATATATAAACCAAAGCCAAAAGTATGCCCATTGTAATTTTCTTTCTGCAATAGTTTTTTTCTTGCATACTTGAAAAAATTTATGCCTCTCATGCGCTTGCCGAGAAAATAACCTTACTGATATAACATTTAAAATACTGTCGGCTATACCCGCTATTACTTGTGAACTTTGTTTAGAATGATCATCGGCTAATCCGGTAAGCACCCGAAAACTGAAAACCGAAATCAAAATAAAAATGTTCACCCAAATGAATGTAGCTATTGCAAACTTTATATTTACTAGTGATAAAGTATAAATAGCCAAGATTAATGCTATACTATAACTAAAGAAACAGTCTATAAGCAGTCTTATTAGCTCTATCACACTATCCATTAAGTTACTGACCTTATATACTAAACTTCCGGATAGGTTGTTTTGATAATAGGAATGGTCTTGCTGAAGCAGCCTGTAAAAAGACATATCAGCTATTTTTTGACGCATTGAGGTAAACATTCGAATGTCAACAAAATAGCCATAGAATCTAAAAGCAGTAGTAATAAGTAATGCCATACAAACATAAGCGCTTACAGGTAATAAAAGATTTTCAATTACATTACCTTCTTGATATTTTACAGCTGTATCTAAGATATTTTTTACTAAATACTTTCTAAAAGATAAATCAACAGCCACTACTAGGGCAACCAGGAACATTACAAGCACATTAAGCTTAAACTTGGATAAGATATTCAAAATGAACACCAATATATACTTGAAACTACCAACTCTACTTTTGTTCATTTATAATGCTAGCTCCACCACATTGACTTTTTTATTGAGAAATACAAGCAGTGAAAACCATAAATTTTTGTATATTTTTCCTGAAATGTCTCCAGCATCATGTAGTGCTGACGCTTGATTCAGAATAAGTAGCTTATATAAATCTCGCTTAGCTTCAGCAGTGTTGACCTCAGAAATATTTGTAGTTGTGTCTGTAATAAAGGCTAACCAGCTCTTAATAAGTTCTTCCATATTTTTTGTTTTTATACTTTCCTGGCGACGAAATAATGATAAGTATTCTCTCAGTATAAATTCTGTTAATGCACCACAGTTTAATATACCAAAAACTGAAGGCTGAGGTTTTGGCACACAAGGAAGACTTTTATCTTTTACAACCCATCTCGTAACATAAGCAAACCTATCTTTAGCATCTATATTCTTATCACTACCATGCCATAACCGTGAATCAAAAACTATCGCATCTCCTGCTGAAATAGGTAGTGACTTAATTTTATAATTTTCCCGGTTATCCGAGTATTGATCCAAAAAGTATGGATGCCAAAAATCAACTAGAGGCTGTATTTTCCAGTTGTGACTATCTTCTATAACTTGTAGTGCACCTGAAGTTTTATTGACATTATTCAAAGCTAGCCAAACAGAAAAATGATAAGGGTCATTAAAGCTATAAGAGATGTCCTGATGGAAGGGAACTGCATCTATTAAATCAGCAGTTTTACATATAACATTTGATTTTTTCTGCAGTATCTGGCATTGAAGTGACTTTTCAAGATAATTTTTAATAATTTTATCTAATACTTGAGATACAATTCTAGTTACCTGAGATGATGTACCCCATCTTCCAGTGCAGTTTAAATAGTCAGAAGTTGAAACACCTAATTCTTGAGATAACTTTGATATCTTGCTTATTATATCATTTAAAGACTGAGTTATTAACTCTAAAGGAACTAGATTTTTGATAATAAAAAAACCATTTTTTTGCAATGCTTTCATATATTAACACCTAATGTCAATAACTGATAAATAATCTGTTAAAGGTACAATACTAAAAATTTTAAGCCCTTTTACTTGTTTTAGTATTCTTTTCCAATCGCTCAATGTCCTTAGTTTACCCCCTGTTTCAACCATTACATTAATATCTACAGAACCTCCCACTGGGGAGTAGTAATCTAGGATAGTTTCTATCACTAAAACGCGTGGTATTCCTTTATTTTTTACCAATTTTAAATAAGACAATACCTTATTATCATCATAATGCTGCAGAAAGCGGCAAAAGACACCTAATTCATAATTTGTAGCTGATAATTCTTCTTGAGTTATGAGTTTAATTTTTAAATCTTCTACTGCCTGCCTAGGCACTTTATGTTCGTTGTAATAATATAAGCCTATAGAACCTTTATTGTGTATATCAGAATAAGCAAGAAATAAAGAGTGTACGCCAAATAGCAATATATTTTTAGCACCATCTATATTAACCCTAGAATTAAACTCTTTAGTGTCAAACCTGGAATATCCTAGCAATGCTTGGTAAAACGCTATTTTCCTGTCTTCTGATGTTTCTTTCTCCTTAAAAGATTCAAATGAAGATATTGACTCCTGCCTTAATATATCGGCAATTTTTAACCAATTCTTTTCAGCGGCAACCCTTGCCCACATTGCTGCTGCTTTAGGCAAAAATGGTATTTCCTTAAAACACTTACCTTTTGATGATAGTTGCCATAAGTCCTTGTTCTTATCGTAATCAATAAACCCTATTTCCCACAACGCCCTTAACAGCCTTTCTAGATTTGGAACGATAATATTTAACTTTTGAGATAAAACTGGCATAGTTGCAGGTAAGATATTTAACAAATCAAGTTCAATAGCAACATTTGCGAGGTAAGTTTTCCAAAAGGCTGAAAGTTCTGCAGAAATCTTATGCACTTGAGATTCTTTATCTAAATCAAAAATACTAAACTTTACGTTTCCGGTAATATCGATCTGTCCTAATACACCTTCAAAAGTTTCAACTTTTGCCATGCCATTATAGAATGCTTCTACCATTTTAAATCTTTGCCGGTAAACAGGATTGCCATTAATATCTATATGAAACCAGCCATGCTTATCTTCTGCAATAGCAAATCCTTTATGAAAAACATTAAGCTTTTTATACCATTTATTATGTACTAACTTTCCATGATTATTAATATGTGTAGCTTTACCATCTTTATGGACTACAGCGATACCATCCTTAAAATCCCCAACATAATTGTATTCTTGCTCATAAACTCTATTGCCGTTCAAATCAATATGAAAAAACTTATCATGCTTTCTAATCACACAAATATCTTCTTGGTAATTTCCAATCCATTGATACGAATGTTTGTATACTCTACATCCAGATGGATCAATATGGTAATACCCTGTGTCATCTTCTACGGCTGCTCTATTGCAGTAAAATCCAAAAGTTTTTAAAAATCTGTCGCGATAAATTGCTTCTCCCATTGCATCGATGTGATAAGCGCCTGTCTCATCATAAACTGGTGCAAGGCCAGGCTCGTGAAATTTATCAACTCTAATAAATCTATTTTTGTACAAAGGATTTTCTGACAATTGGTGAAACCTTTCACAGGGGGAAACCCTAATAGATTTAAGGTACTCACTATCTTTCATTAATTGACTAATGGTTTTCTCATGTTGCATGTTTTGCATAATTCATAGTTTAAATAATTCTTTTGTAAGTTTAGGTACTCGCTACTTTGCCATATTTCCTCCAGTTTAACTTCATTAACATTGCCAAAATCTCCTAATGTTTTGCGTAGTTCATCTGGAGCACAGCAGGGACTAAACTTGCCTTCATTGTTTATCCATGCTTCTTTACCTAAAAATGGGCACTGACCACCTGGAGCCAAATCCTTGATACCCTCTTGAGAAAGGATCGTAAAATTTTCTAATTTTATCTTTTTACCATTTGGCAATAGCATATTATCCCTAAGTTCATATAACCTTCCCACCTCCGTATTCCATCTACTAATTGCTAATTCATCTCTCCTCATAGATAGATCCTTAATTTCCTTAAAATGTGCCCAAAGATGATGTCCTTTAACTCTATCTATGCCATTTTTTATAGCCATCTCAACTATGTCGTAAAGTTCATGTAAATTACTTTCTAAAAATGTTAATTGTAAAGTAACGGTACACCTTTCACCTGTATCGCTAAAGTATTTATCTCTAACTTCAAGGAAAGTTTTTAAATTTTCTGTCACTACTTCCCATTTTGAACCTTTCATGATTCTTTCATGAGTTTCTTTAGTTGCCCCATTCCAGGAAATCTTAACATCAGATAAAATTGGTACCAATAGTTCAGCCCATTTTCTAGCTCCTTTAATAGGAAAAGAACCATTGGTCGTGAGGTTAAGCTTCAGGCCGAACTCATGGCACAAATTGATTATTTCATCAAAGCTTTTATACATTAAAGGCTCACCCATAGTAGAAGGAATGATTTCCCTTAAAGGTGTTCCATCTGCTTCCTTAATTACCTTCCTGATAGTTTCTATTGACATTATCTTGGGTTTTATCCCTTTAGCTTTCTTCTCCTCTTTAACTTTACTATATGGTGAAAAGCATTCACACATTACACAAGCAAAGTTGCAGTAATCTGGATTAGTATCAAAAGTAATTCTCCAAGGACCAGGTTTTGTAGCCACTGATTTGCCTTTATTTTCAATAACATTACGGTAAATTTTGTTAAGTTTCTCAGTATGCTCACTTATAGAAGGTACATTACCATTTTTAGTATAAAGATAGCCTCTTTGGGTCAGTTCACTGTATAATTCCTGGTCTGTAGATAGGACTTGCATTTTTTCTGACAAACTATTTGTATCTCTATGCTTAAATAATAGTCCGTTTATTCCATCTCTTACATATTCTGCCATGCCACCATAATCAGCCGTTATTACTGGTACACTCAGTTGCTGTGCTTCATGTATTACTAATGGTGAATTTTCACCCCAAATTGAAGGAACAACTATCGCATCAACTTTATTAAATACATCAGTAACTATATTTTTATTGTTATAACTTCCCATCCATTCTATCCTTTCTTTAACAGCATGTGGAAACTGATCGGCAATCGCTTTTAAAGTTTTAGTTTCTTCCCTTGCCGCTCCCCAAATTCTAAGTTTTGCTTTAGATGATAAGCGAGAAAAAGCCTTCAATAATAGGTCAACACCTTTCTCGGGAGTATGAGTACCTATATAACCGAAAATAAACCCTTTTTCTTGCACCCTATTTCTATTCTTAAGACGATTTAGATCAAAACCATAATCAAGATAAGAAATTTTGTTTATCGGAACATTAAAGTCTTGAGTAAATTTATCCATTAAGAATTTTGACGGAGCAATGAAGTAATCTATATAGTCCACTACTTTCTTTGTTTGCTTCATTCTAGTTGCAACCCATTGTTCCCAATAATTTAAGTCTGAATTCAAGAATTCTTCATCTCCTGTAAAATGCCCCTTGTAACATTGGGTTGCACATTTTTGATCCTTCTGTCCATCACAAAGCCGTAACAAATCTTCAGAATTACGTTGAATAAATCTTCCTCTTGGACACATTAACCAAAAATCATGTAGCGTAAAAATTGTAGGTATATTTTCTTTAAAAGCAACTTCTGGTAAAGTAATTGATAGATGATTAAGATGACCAAAATGTATAAGATCTGGTTGAAAGTTATCTATTATTCTTTTAAATTTTATATTTACTTCTTCATTGATAAATTTGTAACGATATTTAGTTGTAGGTATATTAATTAAATTCAGTAAGATCCGGGAATCACTACAGTCCAGAGCTATAGTATAATGGAAATCAGGTAAGAAGCTGTTTTCATGCCTAGTAAATATTTGTACCTCATTATTATTGGCTAGTTCATGGGCAAGAGTTTGGCTGTAAACCTCCGAACCAGCGCTATAATAAGGAGGGTAACCATGAATAACTTTTAATATTTTCATATATTACCATATCTATATTGTTAGGATATTCTTGTGTATTGTTTTGTAGACTTTTTATAAATTTACCTAATCCTACTTTTAATGAATGCTTTGGAGACCAACCAAGTAGCTCTTTAGCTCTAGTAAAATCACCATGGAACTTAGTTACGTCAAAATTTCTTGGAGGATAAAAATCAATTCTAGAATCACTTTCCGTGACTTTTAATATTGTTTTTGCTAAGTTTTCTAAAGTACATGGGCTATTAGTAGTAAGATGAATAGCAGGAAGAGAAGATTTCTCGTTTTGTAAATATTTAACAGTTAAGTATATACCCTCTATAACATCATCCAAATAGGTAAAATCAAAAACACATTCTTTACCTTCTATCCTAATTGGATCGCCTTTCAATGCATTGATACAGAGTGCAGGAATTACTCTACTACTATGATCTAGTAAACCACCATATACATTTGAGAAGCGTAATATTGCTACATTAAAGTTAGAACCTTTTAAATTTATTACTTGTTCTTCAATAAATGCTTTACCTTTGGCGTAATTATTTATTGGGTTGATACTAGCAGACTCTGCAACTGGTAGTTCCTTTTGTTCTCCATATACTTCTCTACTGCTTGCATATATAAACCATGGTTTATTCGGAAGCGACTTGCAGAATTCTAAGAATTGGATTGTACCATCGACATTAACTTTTTGGCACAATTCAGGATAAAGCTCACCATGTATAACTCTAGAAATTGCAGCCAGATGAATAACCCCCGTACACTTAGCGAGTAGCGGCATTATATCTTCTGAAAAAAAACTGAGTGGGTTGTCGCGAAACCTAATATCGCAGCTTATTACTTCATAACCCTGCTTTTCTAACTTTTCTACTAAAGCCGATCCTATCAAACCTGCAGCACCTGTTATTAATATTCCCATGTGTCCCTCTCACTACAACCAGGAAAATCTTTCACACCTATCATCTTACAAGTAAGACTTAAAAAGCATTATAAAACTAGTATAAAACAAATGTCAACTTAAATTAAGGATCAATGAATAAAAAAATATAGTTATGAAAGAAGGGTTGGTTGTCTTCTTCTATTTGCCTGAAAATAACGTTCTGCTTTGACCAAATCCTCTTTGTTATTTACCCCCATTGCTTCCTTTTCGTCAGCGACTACATAACCTGCACGTAAGTTATTGCTTGCTGCAATGGGTATTATATCATTAAGACAACATTCGTTGGTCGAATCATTAAATTTTACTTCTTTTATTAGGGTATAAAGATCTTTAGCGTATGAAACCATTATTCCAGAGTTTGCAAGAAGAATTTCATCTTCACTTTTCAAGACTTTTTGAACATTGTCATTATCATCAATTACTAATCTTCCATATTGCTTATCTTGACTATTAAATCCAAGAAGAACTAAATTTTTATTATTACACTTTAAACAATCAGTCATTCTCATAACTGTATCACTAGATATAAACGGGGTGTCTCCGTACTGTATTAAAACTATGTCTTGGTCAGATAACCGCTCCAGGCTTTCTAGGGCAATTTTAACTGCAGTGCCAGTACCTGTAATATTTTCTTGAATTATCAATTTTATATTATATTTATCAATTATATCTTTTAAGGTACTAAATCTTTCTAACTCCTTTAGAAAAGGCTTGCTAATGACAATTGATAGACTTTTTAAACTCAGCGGTTTTGCATTGTGAATTATATGCTCTAAAAGAGTAAAATTTCCTACTAGGTGTAGTGTTTTTGAGTACTGTGAATTCATTCTACTGCTTTTTCCTGCTGCTAATATTATCAACGTGTTATCCATACATAACTCAAGAACTTACTAGGAGGTAAGTTAAGTGATAATTAATGAGTTGTAAAGTCTACTATAGTTTCCTAAATGATCCAGAAAAAATAATTAACATGCTTGAAATATATAAATCCTCTATGACGCTAATATAGATTAGCCGATAAAGTAAGCTTCCCAGAACTACTCATTTATATTGACCCATCAGTACTTATACAAAAGCTAGTTGATCGAGAAAATAGGCAAATCCTTATCAACGGCCTACTACTTTTCCTAACTTATGCTTCCTTGTTATATTGTTGAGTATACTTTTTAAATAGTTTTTTTCTGTTTTCTATCAACCAATAGAAGTTTCTTTTAGCCCATAAGGATATTTATATAGGAACTGATATTTTCTATGCTGGCAAGAGTCTTGACGCCGTAAAAAAAACTACTCAATAATTGGGTAACTTCTGATGACATTTTCACTGTACATTTATCGCACAACATTAGTGCTACAATCACAGGTGTAAAGGTATTAAACAACCTTTAAAAAGTTTCACTTTTCCCTTAATCAATTTTTCCTTTGATATAAGTGTTTATTGCTTTTGCCCTCTCTGTTGTTATAATTAACATTTTGTAGTAGTTCAAGATGAGTTTTGCATATTCAGAGAAAATCGTCCATAGAATCAGCATCTAGCTTATCTAGGTTAAAATATATAGTTTTACAAGATGACTATTTATGGAAGAACATGGTGGGGTAAGAAGTGGCTCCAGTCTTTTGACGGAATAGATTATGATAACCGTCTTCCACGTGGCAGAACTTGTGCTAATACTGGTCGAGCTTTTGGTATTAAAATTAATGGTCACATAGTTACAGCTAAAGTTCATAGCTCAGGATCTTACCCATATCGTGGTTCAAAACCTCAACCATATAAAGTCAAAATTATACTCAATGAATTAAGCTCATCAGAACAACAGACCATTCGTCAAATTATTGAAACTTCACCAGCTATATTAGCTAAATTGATAAATAGACAATTATCAGCCAGCTTGTTTGATAAGCTTAATGATCTTGGGATTAAATTATTTCCTTCAAATTGGCAGGAGATGAATGCAAGTTGTAGTTGTCCTGATTGGGCTATGCCTTGTAAACACATTGCTGCTGTAATTTATCTTATTGCTGCAGAAATTGATAAAAACCCCTTCATGATTTTTAATATTCATAATTGTAATTTGTCAGCACTTATCGATGATTTTGGGAATGGAAAATTAGAAAATGCTCAAAACATTTTAAAGATAGATGATATATTTAAGGCATGTTCTAAAATTAGAATACATAACCAAGCAATTTTAAATGATATTGATTTATCAACTATTCCTAACCTTTTTGATTGTATCAGTAGTATTTTAACAGATAATCCACTTTTTTTTGAAAAAAACTTTCATAATATCTTACAGATAGCTTATAAGCATTGGCAAAAGTATCCTGCAGGAAGATTAGTGTACTATCCAGCTTCTAAGAAGGAACTATCAGAAGAGGAGCTATTTATTAAAAGATGGGGAAATATTGAGAATTGGCAAACATTTCAACTATTCATTGATGATCAGCATTACCTTACTCAAGTGAGCAATGGTACAACTAATTTATTTAGGCTCAGTGGAAATGTATTGAGGGATGTAGCACGATTTTTAAATGATATTCCTAGTTCGTTACTCCACAAACTTAACCCTGAACTTCGCTTCATGCATATGATTTCACAGTTTGCACATATGCTAATGGAAAAGTCAGCGCTAATACCACAAGTATTACAAAACAAAAGAGGAGAAGTAATAATTAGGTGGATTCCGGCGTTGTTTAATGAGTCAGTTAAGGAAATTCATAGCAAGATATCATCTATTTGTCCGCCTCTATTGATTAAATATCAAGAAATCGTTATGGAACCAGAGGAACAAGTAAATGTTGCTATCTCTCTCATCCTTTTAGGGTATATAGAAGATAACTTTCCTGCATCACTGGATAAGCATAGAGATAAATCCATCTTTGAATTATTCTTTACTGGAAGATCATACAAGTTTACTGAGTTTAGCAACAAGGAAATACCGCAAGCAATTAATCTCTGGCTTTCACGTCTTTATTTAGCAGATAAACCTTACAAACTCTATTTAATGATAAAAGATCACCATGAAAAATTTGAACTTGAGGTACAGTTATCACTGGATGATGAGAAGTCATTCATCAAGCTGGAAAAAGCACTCTCTAATCAAAACGTAAAGCTTAGTATTTTATCTGATCTTGCACTTTTGTCTGAATATATACCTGAACTAGAAAAGTCGATTGACGATAATAGCACATTATCATTTAATTTAGATAATTTTGCACCATTATTTTTGCATATCTTGCCTGTACTAAGAGCAATAGGCATCAAAGTTATTTTGCCGAAATCTTTACAAAAAATCTTAAAACCACAATTAAGTCTTAATTTGTCTACTAAAGATAAAATAAAAGAAGATCGCGAAAGCTTTTTAACGCTGGAAAATTTATTGAAATTTGATTGGAAAGTAGCAATAGGAGATAAAAAACTAAGCGTTACAGAATTTAAAAAATTGCTAAAAGATTCCCGAAGGCTTGTGCGAATAGTCGATCAGTACGTCCTTTTGGATGACAAAGAGGTAGAAGCTTTATTAAAAAAACTTGATAAATTGCCTGATTATTTAAGTCAAGCAGAGCTTATGCAAGCTGCTCTAACAGGAAAAGTAAATGAAACTAAAGTAGCATTTGACCAGCAGCTTACAAGCTTATTTAATAAACTTAATACTTACACACCTGTTACTACACCAAATAATCTAATAGCACAACTACGCCCATATCAAGAACGTGGATTTAGTTGGCTTGTACAGAACATAGAAAACGGGTTTGGTAGCATAATTGCTGATGATATGGGTCTTGGTAAAACATTACAGGTTATAGCAGCTATTCTGTGTTGCAAAAATACAGGGTTTTTGGATCGGGACAGAGTCTTGGTAGTAGCTCCCACAAGCATATTAAGTAATTGGCAACGAGAGATGGAACGTTTTGCACCAGAATTAAAGCTTTTCGTCTATCACGGACAAAATCGAGAATTGGCAAGTGATTATGATGTAGCTCTAACATCCTATGGTCTTGCACGTCGTGATAAAAAAGAACTTAATAAAATTCGCTGGTTTTTGCTCGTGATTGATGAAGCACAAAATATAAAAAATCCTAATACCGAACAAACCAAGGCAATTAAAACTATTGCAGCAAAACATAAGATAGCTATGAGTGGTACGCCTGTTGAGAATAGGTTGCTTGAGTATTGGAGCATTTTTGACTTTATCAACAAATCTTATCTTGGTACTCCTAAGCAGTTTAAAAGCAGCTTTGCAACACCGATTGAAAAAGCAAGAGATAAAACTTGTCTAGAAAGGTTTATGAAAATCACTAGCCCTTTTATGTTACGTAGGCTTAAGAGTGATAAAAGCATTATTCAGGATTTACCAGATAAAATTGAGAACAATCGTTATTGTTCCCTCACTTCAGAGCAAACAGCGCTTTATCAAAAGGTTGTTGATACAACTATGGAGAAGATAGAAAAAAGTGAAGGGATTGAACGTAAGGGACTAATCTTTAAACTTATCAATGCTTTAAAGCAAATTTGTAACCATCCATCACAGTTTGGCAAGAAAAAGCGTGCGAGTATTGAACAATCCGGTAAAATGCAGATGCTTGAGGAAATATTGATTAGTATTGGTGAAGTTGCAGAAAAATCATTGATATTTACTCAATACACTGAAATGGGTGAGATTATAGCTAGGCTACTTGAAGAAAGGTTTGAATCAGAAGTGCCATTTTTACATGGAGGACTTTCTAGAAAAGCACGTGATACAATGATTAATGACTTTCAAAACTTATTCCAGTCCAACATTCTTATAGTGTCTTTAAAAGCTGGTGGAACAGGGCTTAATTTAACAGCGGCAAACCATGTAATACATTACGATTTATGGTGGAATCCAGCAGTGGAAGCACAAGCAACAGATCGGGCCTATCGTATCGGGCAAGAACGTAATGTCATGGTGTACAGGCTACTTTCAACAGGTACATTTGAAGAGCGTATTGATGAGATGATTCAAAGCAAGAAGGAATTAGCAAACCTAACTATAAGTAGTGGCGAGAGTTGGATTACAGAATTTAACAACGATCAATTAAGAGATTTAGTTAATATAAAAAATGCACTATAATATAGCTGAGTTATTTAATGTAAAGAACCAGCTAACTACCGCTAATAGTTCAAAATAGAGACAAAGATTTATATTTCGTACTTTATGTCTCATTGGTAGGCAAAAAGCCTGTAATTACGTTTTAAAGTGATTCCACTTTAAACTGTACCCTTTAGCACCTGTAATGCCCTTTAAAATTTGAATAAAAGTATCCGTTCAGGAGAGTGGTTTAAGAAACAATAGATAGGAGATTTTGGAAAGGA
>NODE_12_length_24282_cov_1524.733479
CCGTACTAAAATTTCAGATATTATAGCCTTTTACTTGTTTCCGGACAACCTCTTAGCTCTGTTCCCTCTACTGGCAGTTTATCGCTACTTATCCTTTTTCCCTTCTCTAGTCGATCTGCCAGGTATTCTAGTCTTTTTGCCCCTTTTCTTGATATTTCTCCGTACGCTTTTTCCTGCATTCTATAAGCTAATCTTGGTATCAGGTATTTCTTTGAGTATCTAGGCGCTCCTTCTCCATATACCTTTTTCCATATTTTCCTCACCTCTTCCAACGCTTTTTTCTCTAAATTCATTACTTTCTTTTCTATTTCTTCCTTTCTTTCCATATTTTCAGCCTCTCATAATTTCTCAAATAACTTTTCTATTCTGTCTGTTTCTTTCTTCAATACTTCAGTTACCTCTTTACTATTTTTCGCATAATCCATCGCTGTCATCCCAAATTTATCTGCTTGTTCTATTTCAGCCCCTGCTTTTACTAGCTCCTCCACTATTTCCACTTTCCCCACCATACATGCAAGGTGCAGCGGTGTGCATTTACTGCCATACTCTTCAGCATTTACATTCCCTCCTGATTTTATCAATTCTCTAACTGTTTCTAGACGTTTCTCCGTTATCGCTAGGTGCAGTGCTGTATATCCTTCTACATCCGCTGCATTCACATTCGCTCCTTTTTCAACTAATAAGCTCACTGTTTTTCCGTCTACTGCATAATGCAGTTCCTTTTTTGTCCCCTTAATATTTTTACCTGAGTTCTCTAATAATTCTTTTAGTGCATCCTCTTTTTCTTTTTTACTCATAACCTACCTCACCTTTTCTTTAAATTTAAGTCCCTTTTTTAATTCTCACCACCTCATCTATCATTTCGTTTACTTGGCACATTATCTTGGTTGCTAAATTTTGACATTCTTTCTTTATTAATGATTTGTCTCTCTTCCTTATTTCTTCGATCTCCATTATTTTTAGCTCTGGCATATAGCTCCTATCCAACTTGTCTGCTATTTCTCCCACTAGCCCCTCTATTCCATAGCACGTCAGTTTTCTACTTTTTGTTACTCCACCTTTTGCTCTCAAAAATTTACTTGCCTTTTCACTCTCTTCCCTATCACATAGACAATACTTTTCACTTTCCCATATGTAATACATTGGTGTTGAACCATACTTATTCAGTTGATTAACTTCAGATCCTGCTTTTACTAGCTCTTTTATTATTTCAACTCCTGCTCCTCCTATTTTACATGCAGAGTGCAGTGGCGTACATCCACTGACATATTGAGTGGCATTTATTTCCGCTCCTGACCTTAGCAGTACTTTTACATTTTCTAAACTTTTTGCGAATACTGCACAGTGCAGTGGCGTATAACCATTTTTATCTCTTGCATTGATCTCCGCTCCTTTTTCTATTAATAACCTCACTGTTTTGTGATCGGAATTTTCTACTGCATGGTGCAATACTGTTTCTCCTTTTTCATCCCTTTTATTAATATTTTTAAATCCATTCCTTGATACTTCTTTAAAAAACTTGTTAAAAGATTCTTTCTTTTCTTCGCTGAACCCCATTTCATACCTCACAAAATTATCTTTTCTAGCGCCAGACAAATTTCTTATATTTACCTGCTGCTATTCAAGTTATGTGCGTTTTGGCATAAAAAGGCAAGTCTTTTTTCGCGTAGTACACCTTTTTAACTAAATACTAATATAGTATATGAAGATATAAATATATATGCTTAATGCATTAAACATATTACTTGTTTCTCTTCCCAACCTCTGTTCAAATGACGATGTTCGTGCCACGTTAGTACGCCTGGGTAAAACACTAAAACGTAATTTTCCGGTTCATGTATTGAATCCTTTTGCTCTGAATTTAAATCCCTTTCAAAATGAATATTGTGCTCTGCCACACCAAATATTATAACTTTTTGGTTGGTAAAATCTTCTACTTTGTAGTGGTGAGTAACGCTAAACCTTTCTAAAATTGGCTTGTGTTTTAAATTCCACAGTTGTTCAGATAGTTTATCACTTCCTAGTAAAAATTTACTTCCTTTCTCTTCTCCACTCGTAACCGGAAAACACGCGTTTATTTCTCCTAAGTTCCAGCTATCTGATAATACTATCTGCGCTTTAGCAAACTTAATCTTAGGTAATAAGCTCTGTGGTAGCGGATATAGCGCTTTGAAGTTATACCACACATGATTTCGTTCATAAATACCGTTGTAGTTCTTAGTATGAGGCTCGGTTTCTCCAAGTATTGCTACATCCAAGCGATATATGTCATTGCTTAAAGCTCGTTCATAATGATCGCGTAGATAGTTTTCTACAATCCTAATAACCGGACCATGAGACCTGAAAAAATTTACTCTTCCAAATGATAAAACTGGCCCATCTTTTTCTATTTTTACCCCGGAATAATCCGATAATAAACTTCCGAAAAAACTCTCATCCAATATGAACCTGCTAATGTTGTAATAATCGTTAAAAATCCTCATTAGCCTCGATCTTGCAGGCAATGATAGTTTTGCTAGTTCTACTACTGCATCAACGAAGAAGTCATTCGGAACATCTTTTATCCCTATCTGCAGTTCAAAGAAGTGCTTGCCAGATGGTTCTTCGATAATTGTAATATCTTCTATATTTGCCCATTTTAGTGCTATTTTCAGTGAAGCAGGTGTTCCTCTTAAACGCTGAAATTTTATCCCTTTTTTTATCGCCTTTCTTTTGTTTTTTACCCAATGTAGGATTTCTCCTAGCCCATATTCCTCTATTATCCATGGCAACACTTTTTCCCCTTGGCTAAATTTAAACCCTCTGATACAACCAGGATCTACTTTGTAATCTATTGCATCAACCAGCGCTTTTTCCTTTTTTGTTGCGTTTGGCGGTAATAGCATTAATTTAACTCAACATTTAAACTTTTTAAGAAAGCGCACTCATTTCCTTTCACAACTATGTCTTCTCTTGGCTCTATTAATTCCACGTTTTCTACTCCTTCCATAAACAAATTGGCTATTATCCATGATCTTGTTACCTTCCATCCTAATCTTTTCGTTGTTCCAAATTTTTCGATAAATTTCTTCTTCACCGTTTCAATAATATCTGGTCTTTTAATGCTAATTTTACTGTGGATATCTATTTCTATCATATTGCAACTTACCACTTCAACTGTATCTGTTAAAATCCTCACATCCTCCCTGTTTAGCTGATTTTTGACAATTTCTAGTAATTCTTCTTGCAGTGTGGATAATTCTGTGGATAAGATTGAAACTTGTACTTTCCCTGGTATAGGTGATTCTACTAATGCATCCTTTACTCTACTATCTGCTGACAGTGCATGATATCGATAGTGTTCTTTACTTCCTCCCGTGCTCCAGCCTATTATCTTTGCTTTAATTATTTTTCTAAAACGTTCGTCATCTTCTTCTTTCTGCCTCTCCACTCCATAAAATTCAGCTAAATTATCAAGATCTTCTCCTGTCGCAAACTTAAGTAAATTACTCTTTACTGCTTCGTTTATCCTTTGTCTCAGCAAAAGCTCTCTCCAGGCTGCTACTTCTAATACCTTCATCGCTGAGTCACTTTCTACTAATGCCGTAAAACTTTCATCTCGACTTATTAATTCTTCTTTCATACGTGAAAAGATTTCTTCGAAGTTCAGTGGCTCAATAATGTTAGTCTGCTGCATCTTTATACTACAACCTCATCGAAGCGAATCTTTTTCCCCATTGGTACGTACAACCCTTCCAGGTCAAGCGTTACTTTTCCCTCTTTTACTTCTGTCATTTTTACTTTTTCTAATTTAAACCTTTTTTCCCATTTTTCCAAAGCTTCTGCAGTTGCTGCGTAAATTTCTAGTGTTAAATCACGATTAACTGGCTTATCCAATAATTCAAATAGCCTAGACCCGTAATTCCTCATCATAATTCGTGATCCTATAGGAGTCGTAAGTATATCAATTATTGATTGCTTTAAGTGCTCTATTCCTTCTAACGCTTTTCCTGTTTTACCATCCATACCCTTCATTTCTATTTTGCAAAGACGCTTTTACTGCCTTTTATTACTTTTAACCCACAAGATACTGAATCCCCTACTCTTCCTACACCATGACCATTTGCAAACACTGTTTTTGATCCTTGAATCATTACTTTTCCTTCGTTAAAATTGTCTCCTTTCCTACAGACTGGGAAATCATTTACAAAAACATTATTACTGCCGCTAATGCAAAAATGTGGTGTTGCTTCTCCACAATAATCTCCTACTCGCACAACTGATTTATTCATTTTCCAATTAATTAAGTTCTATTCTATCTGCTTTCAGTTTTATTTCGCTCCTTGTCATCTCTATACTTGATTCCCCAGCTTTCAATGTTATTTTGTCCACTACTTCAATCTCTAAATGATGCTTCTCTTTATCATATAACAATCTTGTCCCATCTTGAATTTTTACACTATTTATTTCTTTTTTATTCTCTGGTGCAGGGTATTTTTCCTGATATATTCCTGCTAATACCACCCCTAATGATAGTTCTCCTAGCGCAGAAAGTATAATAACCTGTTCATCGATATCTGGAGGAGACCAATTTCTATCTTTTCCTGCTTTACTTGTTATCCATGGCAACCAATCTGTTAAAAATTCCCCTATTTGCACTTTTACTCTCGCTTTTTCATAATCTACTTCTTTCACAAGCCCAATACGTACAATGTTAGCTAACTTTCTTTGCAACTCTGAAATAGCAAAATTACTTTCCAACATTTATTTCACCGATTTCTATTTTGTGTGGCATAAATTTTCCCTCTTCCCAAATAGATCGACCCAAGTGTACTTCATGCACCCAGTCTACCATCCACACTAAATACGCGTCTAATTCTGGCCTAAATCCGTCAATTTCTGCTGATATAAATTCACCTGGCGAAACATTTTTTACGTTCCAAGTATTTTTATTTACTACTCTCGCAACCTCAGCAGCTAATTCTCTGACAATAATAGCTGCATTCTCTATTGTGCTATCAATCACAATTCGTGCCTCAAATCTTGCTTTCAGGGCTAATTCTTCTGTTCCTGAATCTTTTCCTTGCTCTAAACTTGACAATTCCACAAATACCGCTGGTGCTACTATTTCCCTTCTTATCATTGGATATATTTCACATGTCTGTATCGCTGGTATTTCTTTCTTCAACATTCTGCAAATTGCTTTGTGCAACTCAATTAAAATCATACTTTTACAATATAGTTTAATTCACGCTCAAAATATTTCTCAAATATCCCTTCTGTTTCATAATTAACTAGCTCCTTTATTATTTTTGATGCTTCTGGTTCCAGTCCTAATTTTACCTCTTGTATTGGCAAAGCTGTTCTTCCTTCACGCCTAAAAACACCACTATTTCCTCTTGGCATTGTTGCCATAAATCCTCCTATAAACTTATGTTTTCCTACTTTCGCTCCTTTTCTTGTTTGTCTCATCTTGCCAATTGCTGATACCCTAATATCATATAAATTTGCTCTCATTAATACATCTAACCTACTTGTCTTAGCCTTAAAAATTCTTAGCCTTTTTCTCATTACCGTTAATTTTATCTTCTTTTCCTCACTAATTTCCTTAGCTGCTTGCGTTTTTAACCATAGTGCTGTTTTGTTCAATGCCCTCACCGCTGCTTTTTCCACTTTTTTCCTTTCAGCATTTACATTTTCAATTACCTTATTAATATTATCGGTAACTTCTATATTAATAGACATTTTACACCCCCGATGCTTGAATTTTCCATACCATTCCTGAATTATCTCTAAGTGGTGGTGTGTGTACTCTGTATCTACAACTACCTATGGAAAAAGTATCTCCTACCATTGGCTTTAATACATCAAACACACTTACTTCCAACAATAAAATTTCTCCTACAAATTGTCCTTCACCAATCTCGTATAATTTATCTGGCTGTTGCTTTAGTACTTGTACCATATATGACTTATCCTTTGATTCATACAAAGCTACTTTTCCTAAATGGGCAAAACAATCTTGCAATAATCTCTTAATATTTTCTTGCATATTTTTCTGCTATATACTAACCTTTACATGCTAAGAAGGGGCACACAGGTAAAGCATTCTTCTGCCTCACCACTTTATAGTTGCTCTACCTGTGTTGTTATGTTACAACGACTTTTACTAATACTCCCGGTCTATGGCACATTGGCAGAGAATTTGACTGAGTATGTAAATCGGTCCCTCTATCAAATCTTCTTGGCTCTTGTTTCGCGTAAAGTGGCTGTCCAAGAGTATTTACTGTCTCATTAAAGTCTGCTGGTGCAAAATACGTTGTAAATGTGCTCGCTGTTCCTAGTGGAAAACAGTTTCCACTTTCTCTTTCTATAAATCTTCTTACGGTTCCTTCAGGGTCGGTTGCTTGCCCTCTATACTCTTCAAATGTTATTCCACAGAACGTAAATCCTGATCTCATGTCATTCCTCAGCGCTGCTCCTTCTTGCCATCTTTCATATGCCTCTTTCACTTTACTATGCGAAATTAGTGCATCAAAAAACTCTGGACTTACCAGTGCATGAATCCCCGTCATATATTCACCACTTAAATTGTCCTCAACATGGCGCAATACTTCCAGACACTTACGCTTTACATCGGTTGTCGCAGTCCCCAATGCAAAATTTACTACTTTTGGTGTAATTTCAAATTCGTTGTAAAGGTTTAATAACTCCGACCCATCAGCATCAAGAATGATTCCCTTCAGCGCTCCCATTCTCAAATGTTCTAACGTTATTGCGTGTTTATTTCTCATTAGCTGCAAATGATCAGTTATTACATCTGCCAATGCTTTCAGTTCACTTTCTGACCCAAATGCCCTTATTCCCTGTACTTCCTCAGGCAACACTACGTCATCATGTGGTATATGTGGAATGGTAAAAGTTCTTATTTTTCGTTTTCCACGTTTTCCTACTGTTGCTGGTGCTCCTGGTAACTGCGTTGGTAGTAAACTTAATACTCCATTTTGCTCCTCTATAGTAATATGTCTAAATCTTACTGACCTACTTGGAAACAAATTTAAATTTTCAACTCGTCCATAATTTATCGGCAATATATTTATCGCATTTGTTAGTGCCGTCATGCTAAATGCTGTATTTGTAAATGGATTTTGCATTTTTTCTTTTCCCCCTTTTGTATTTTTAATAGTTTTTTTAAGCTCCCTTGCGGATAATGATCCCTCGTCCTTCAAGGTGCTTTATTGCTGCAGTTTTCTGCTCTTCAATGATATTTGCTGGCCATACAACTGCATGATCTGCTAGTATTGCACCACGAGCAATAATTACTCCTTTACTATTTTCCTTTGCGTTTACATCGCTTGCTATCACTCCTATAGCCGTTTGTGTCCCATCTGTGGCAGTTGGATTTAAAGCTTTAATAAAACCATCTTTAGTATCATAACCAACTACTTTTCCCAGCTTTAGATTTTGTCCCTTGGCTACTGTTATTTGATCTCTTGAATATAGGTTGGACACTTCATATTTCAGAAGATCGCCTAAATTATTTCCTTCAGTTATACTTATCATGTCTTTTTCTCTCCTTTTTTTATTTTTTTACCGCCATATTTGTGGTTGTTATACACGGCGGTTATACACATACTTTAAATGTTTGATTGCGCACGACTTTTCGCTACCTGCATCATCAACTCTTCTCCTGAATTCTGTGGTATTGCACTTAGTATTTCTGTCTTCTTCGTTCGCTCTGCAAGTAACTCCATTAAAACTTCCCTGGCTTGCTCAACACTTACGCTTTGCTCAATAAATTCTCCTATCTTTTCTGGCATTCGTGATAAGTTACATAAACGTATTAATTCAAGAACTTCAGTACGATACTTAGTTAAATTGTCAGTTTCTAGGTCATTTGTAGTTTTTTCATTCATAGTAATATCCCCTTTTTTATTAATAGATTTAAACTCTGAAAGAATTGTAATTCCATCTGCAAGACCTATTTCTACTGCTTTCTCGCCAAAATATAGCCCTGCTTCTGTTGATTTTATTGCCTCTACAGAAAGGTTTCTATTGCGTGCTATTAGCTCAACCAGCATTCCATATAAACGATTCACTTCGCTTTTTAGGCTTTCTAAACTCTCAGAAGTTATTGGCTCATGTGGATTTAAATCATTTTTTCTACTTCCTGCAAATACTGTCGTATATTTTATTCCCTGTTTTTCATCAAACCCACTTTGATCTATATGACTTGCTATTACTCCTATGCTTCCAACTCCTGAAGTTCTAGTTACCAATACTTTTTCAGCACTTGATGCAATTGCATACGCCGCAGAATACGCATCATCATTTGCTATTGCCACAATCCTCTTTTTTCTCCTTGCTTGGTAAATAAAGTCGGAAAGGTCGAATAAACCGTTTACTTCTCCTCCGGGGCTGTCTATGTCCAAAATTATTGTTTCTACTTCTTTATCTATTAAAGCTTCTTCTATCTCTTCACTTATCTTCTCATACGATGTCATCCCCAATACATCATCAAAAACTTCTGACTTTTTCGTCAAGATTCCATGTATTGGTATTATTCCTCTTTCACTATTTCTTACCGCATGTTTTATATTTTTAAAGATAGGCTGCTTTCCTGTTTGTAGTGACAGTAATTCAAAACTCCTTGGTTCTACCATTACACATCTGTTTAGCCATATCGCTTGGTTTTTCATATTATCTCTTGATTAGTAGTAACGTCGGAATCAAAACTTAAACCCAAGGAACTAGCACGTCTTTGATCTTCTGCAATTTCTTGGTCTATTTCTTCTACATCATAACCTAGCTCTGAAACCACTTCTGATCGACTCTTAAATCCATTTCTTACTGCCATTTGTTGTGCTTGCTGGTCTTTTAAAGGATCCACCCAATCAAATCCCTGTGGTATCCATTTTACTTCTTCTTTCGCTGCTTTTGCTACTTTTTTATCTATACTCAGTTCTCCACAGAGTACTGCTAATTCTAGCCATCTACTCCATACTGGTCTGCAAAATTGAAATACCATAATGTTGTGTTGCAGCATAGCACATCTACGACGAAACTCTATTAATCCTGCTCGAATGGATGAATAATTAACGCCCGTTAAATCTCCTGTTAGTTGCTCATATGTTATCCCTGTGCCTATTGCTATTGCCCTCAGCTGCTGTCTCATGAATGCTTCATAACTTCCTCCTACATCAGATGGCTCTGAAAATTTTATGTCTTCTCCTGGGTCTAAAAGCTGCATTGTTCCTGGCTCTAAACCTGATAGTGCTACTCCTTGCTCATTACTTTCACCTTCTCCTAAAATATTTGCTTCAGGATCGAGCCTTGTAATAAACCCTGCAAACATCGCTGCTGTCTTTTTTCTCACTAATTCTGCATCATCATATTGATCAAGTTCATAGAGCTTTAGCAGTATACTCGAAAGCCATGGCTCTCCTCTAATTTGCCCAGGTCTTAATGGTCTATAAATATGTAAAACATCATTTGCTGGCACTCTCACTGATTCACCAAATGAGCCTTCACCAGGGTGTTCTTTAAATAGGTAATATGCTTCTCTTTGCCCAAGCTTGTTAAACTCAATCCCGTTTCTTATTACATTACCATTTCCTAAAGTTTGATTTGTTTTATTATCTAAATGTTCAGACTCAAGTACTTGCAGTTGTAATGGCACAGAAAATCTATCTTCCAGCTTTCTCGTTCTTAAACGTACAAAACATTCTCCTCCCTCTATCATACTTCTGCATACTAGAGCTTGTAATCCATAAAAATCACTTACTCCGTTACTGTCTGCTTCATCTGTCCATCTTAGCCATAATTCTTGCACCCTCTTTCGAAATTCCCCATCCCTTGCTTTTGATTGCGGTTTTATTCCTGTTCCAATAGAGTTACTTACTATTGTATCAATAATATTTGCTGCATATGGATTTTTTCTCACCATATCACGTGATCTACTACGTAAAGTTTCAAGGTTTTGAGACAGCAAATTGTTTATACTTCCTAACTCTGGTTGAAAGTGAAAAAATCTTCTTCCTGAGCCTGCAGCATCCCAGGCTGAGCTTTTTATCTTTGGTTTGTTAAATAGTTGTTTGAATGATTTTAATAACATTTTGCCTCTTTGATTATGCAACAAGTTGTTGCACAATTTGACATTGAAAAATTATAGCAAGTTGCTAGAGAATTTGGTCAACAGATTGTATGTAGAGAGTCATTACTCTGGACTACGTTTATAAATTTCTTTTCGATGTCCTATTGCTGCAATTTTGACCATGTGCTCTGAGTTATCTATTAAGTATATGACTCGATAATCGCCAACACGCAACCTAAAGTAGCCTACCCATTTATGCGATAAAGCCTCACCTACTTTATCAGGAATAATTGTGAGACGTTTTTCTATAGCTTTTTGCACCCTTAACCGTATTGTTTTCGGAAGAGAAGGAAGATCTTCGGTATCTACACCTTCTAAATAACCAATTTGGTAAATTATTCCCACTTGATATCTTCATGTCTAATTATTTTTGCTCCAGGAACATTACGTTTAGCAGCAAGTTCAAGTAGAGCTATTTCTCCTTCATCCATTTCGTCACCTTCAGATAGTTTACTTACCTCAAGTTCTTCTTCTACTAGATCTTTTACAATTTCTTCAATAGTTCTATTTTGAACTTTTGCCATTTCTGTAAGATACTGAGCAAATTCCCCCTCAAAATTTACATTAACATTAAGCCTTCCTTGACTTTGATCCATATTATTCACTGTAAGATATCAACTCTAAACTATAACATTTTTACATAATTTTGTCAACCCCTTTATTTGTTGAAAAAACAATTTTTCTCTTTGGCTTCATACCTGCAATTTTCAATTCAGCCTTAATACGTTGTCTTAAGCTTAGTAAATCATTTATATCTACTTCAGCATATCTTACAACATGGTCACCATATGCAATTGATACTACTCGCTCTCCGTTTTGTAGTTTCTTTATCGCTTCTTCGACTTGAATTAGATAATCTTCGTTATACATTTACTACTCGCTGATCCATTTGCTTTTCACTATTTTCTTTGATTTTTTACTTTCTGGTTTTTCACTTAAACTATTCCATTTACTCTCTGGCCAACGATCGATTCCAAGCGCAATAGATGCTGCTCTTGCATAAATCCTACAGTCTAATACTTCATTTCTTTCTCTTACCTTTTGCCACTCTTGTTTGGTATAACCTTTTACTACTTTGCTGACTAATTGCTCTGCCGTTAGCTGCTTAAAATATTCAGGTGCATACTCGGGAAAATGACAGTATCCTGCTGGAGCTTCTTCACCGTCCTTTAAAACATTAAGTAATTGAAAAAGTTCTGACTTTAAAATCGATACTCCCACTGGCCAGAGCTTTATTCCTCTTTTTAGCTTTTGACCACCAACTGTTATATCTACTCTACTTGGGCTGCTAAGTGGTACTAGAGCTTTATTTACACCTTTCACTGCCATTACTCTTCCAGAGCCTTGATGACCTCTTACCCAATTGTATACTTCTTGTGTCGCATACCCAGCATCAACCGCCATCATACTTATCATGTATTCAAGACCATTTTCACCGATAAAATGATGATTTAAGAGCTCAGAGAGTTTTCCCCATACTTCTCCTCTTCCAGTATCACCTTCAAATACTCGGTATTCTATTGACCAACTTTCGCGGCTTTTTCCCCATGCTACAACTTCTACTTCTAAACGATCTTTTTGGACATCTACTCCTGCAGTAAGCACCACTTCTCTCCTAGGTACTGTGCCTACGGGAAAAAATTCTCTCCTGTTAAATAATTGCTTCCAATCTGGTACTTCTCCTTTGTCTACCCAGGTTTCTCCAAGCGTAGTATTTATCCATACTTTTAGTAATTGTTCACTTTCTTTTGCATGAAGAAAATCTTCTACTGCTTGAGTCCAGCTATACCAGCCTACTGGACTATAAAGACTTGAAAGATGAAATCCTTTTTTCTCACCTTTTACTCTATTAGTAGGTCTCCATTCTCCACGCTCAAGCATCTCTGTCTTTTGATGATTTTCTATTTTGCCGCTACATTCAGTGCAGACATAATGTGCTGTTCTTGAGTCGTTGTTTTCCCATTTAATTTGTGACCATTTTAGAACTTGATAGTAATTACAATACGGACATGGTACAAAAAAGTACTGCTTATCTGTTGCTTCAAATTCTTTCTCAATTCTGCTTATTCCATGAATCGTTGGTGTTGATACTAAAAAAATCTTTCGCCGTGCAAATGTATTAGTTCGAGCAATACTGAGCAGCACTGGATCTCCTTCACCACCTGAATCTCCTGGATAGGCGTCTATTTCATCAAGAAAGAGATATTTTACTGGCATAGATCTCAGTGCTACACTGCTATTTGCTCCGGTTATTACTACTATTCCACCTGGAAATTCCTTACTTTGTACAGTATTGCCTGAGTCTCTTGACCTTGGGTCTTTTACTTTACTCTTTAAACATGGCGTACTCTCTATTAACGGCGCAAATCTTCCTTTTGACCAACGCTTTCCCATTTCAACTGTTGGCTGCACAACTAACATTGGACCAGGAGTCTGATCTATAATATAGCCTATCCAATTGTTACCAGCTTCTGTTCCTCCAATCTGCGCTCCTTTCATGAATACTACTTTTTCTGCTGGTGAGGACGGAGAAAGTGAATCCATGATTTCTTTTAAATAAGGAGTTCTTTCTGTTCTCCATTTACCTGGCTCTGATGCTGCAGTTGGCGCTAAAACTCGATACTCATTCGCCCACTCTGACACTTTAAGTAGTGGATCTGGCTTTAAACCTTCAGAAAAAGATGTAGCATATATCATATCGCTAGCTCTTCACCATCATTAGATGATACCTCAACATCACTTAAAATAGAACTGCACTCACTTGTTTTCTCACTTTCGAGTTCAATAAACATTTTCTTTTCAAGTGCTTCTTCTATGTACTTCTGAGTTAAATTACTCATTGCTATTGCAGCTATGAGCGCAACTATTCCCACCATTACCGCAGCTATAATGTTAGGGTAAATTCCCACTATCACTATTGCACATACTGTTATAGAAACACAGACGATATTGATATATTTCTTTATTTTTTTGTCTGCTATTTTCCTTTCTTCAAAATATTTATTGCTCAATAAATGAAATGTTGGAAAGTTCTTCTGTCTTCCAAATAACACTATTTCCTTCTCTTTGCTCAGTAATTTTATTAATTTTGCGTTGTTCGTTATTATTGCATACTGAAAAACATCCGTGGCATCTGCTCCTCTCTTTAGCAACAACTTTACTACGTTAAAGTGACCATGCTTTACAGCAACATAAATTCCCGTTTTTCCACTCTCATCTACAGCATCTATTTCAACTCCTTCACCAAGAATACCGTCTATTAGGTCTTCATATCCTTTTCTGGCAGCTAAATGAAGCAAACTGTTTTTATCAGCTCCGTATCTATTACTTGCTAAAATCTTTACTATATCTAATCTATTTGCTTCTTTTGCATAACAAAATGGTGTCTTGCCATTATCATCCTTAATTAAAGGATCTATATCTTCTCGCGTTAGTAAAACTTCTATTGTTTTCAGCCTTTCAGCATAATGTAGTGGCGTTTTATTTTCATAATCTTGTAAGTTAACCCCAGCATTAGGAACATTTATTAAGCATCTTACAATATCTAAACATAAGTCCCTTTCGTCGTAATTACTACTACTTATAGCTACGTGCAAAGAAGATAATTTCATTGCATTTCTGCCGCTGCCAACTACATTAACATTCGCACCAAGATTTGAAAGTAATTTTACTACTCCTAGCTTCTTGTTGTTTACTGCATAATGAATTGCTGCATGATTTCTCGCATCAAGAACATCTTTGTCCGCATTTCCTTCTCTAATTAAAATTTCTACTATTTGTTCATGCCCAGCTCCTGCCGCTAAGTGTAACGGTGTATGTAGTAAAGCATTCTGCTCATTAACATTAGTCCCTTTGTCGAGTAAAAACCTTACAGCATTTGCTTCATTCAACATCGCAGCTAAGTGAAGTAAGCTATCTTTCTCCAATCCATATTTGTGATTGATTAGTGCTTGTAATATCTCTTCTCTTGCACAATCCAGCGCACTTTTACCATTATCATCAGTGATCAGTGGATTAATATTTTTCCTATTTAGTAAGAGAGCAACCATACTAAGCTCGTTAATTTCTACTGCATAATGTAGTGGGGTTTTCCCATTTAATCCTCTAACATTTACATCCACTCCTGGTTGATTAATAAGACACTTTATTAATTCTAAACTTAAGTTAGCAGACATTATTTAAAACTTAATATTAGATAATTCTTGTAATGAGTTTGTAATCTCTTCGGTTAGCGCCATATGAATCTTTTCAGTGTCACTCAGTGATGCAAGCAGTGCTGAAACTCTATTTGGAATATTAAGCAAATTATTACGTACAACTCTTGCTACATTAAATGCATCGCGCTTTACTTCCTCTACTGCTACAAGTTCACCAATCTCAGCCTTAGCTTTCGCCTCAAGAAGTTTACCTCGTTCCATTTCATTTTTTATTCGAGTTTTTAGCAACATCGTGGAAAGGTTACTTGTATTTTCGTTTTCTGGATTTTTCCTCCTAAGTGGCTGACTTGGATCTCTTATTGCCGCTACTGCTTCATTTGCTTGTTCTCTATTTACCAAACCATTCTCCAACTCAATTATTCCTTTTTTTACTAAATAACAGACATATTGCTTTGAAACTCCTATCTCTCTTGCCCATTCCGTTTGTGTGATCTTTTCCACTTCTTTTGCCCCTTTATTGCTGTTTTTCTTCTTGAATTTGTGCAAAAGTTTTGCCAGTACCAGAAAGAATTGCTTCCCTACCTGTGTATACTTGCCAACGTTTTATCGCTACATCTACAAATTTTGAATCTAGCTCTATTGTTCTGCAAATTCTTCCTGTTCTCTCACATGCAATCAGTGTGCTGCCAGAACCGCTAAATGGATCAAGTACAGTATCCCCAGGTCTGCTGCTATTAACTATTGCTTTCTCCATTAGCTCTACTGGCTTCATTGTTGGGTGCAGTGAGTTATGTATTGGCTTATCATAAAACCATAGATCACTTTGATTTCTACCTCCATGCCACTCACGTTTATTGCCGCTTTTCCATCCATAGAGCATTGCTTCGTATTGTCTTTGATAATCAGACCTGCCTAGCGTAAAATGATTCTTTGCCCAAATGATAAATGTTGACCATTTTCCTCCTGCTTCCTCAAATGCTTTTTGCAGCGTTGAAAACTCTGATGATGATATGCAGATGTAAATTGCTCCTTTCGTATATGCTAAAATATTGGAACAGATGTCGTAGAGAAAAAGCTCATACTTTTCACCTTGATTATCATTCAATATTTTTTTATCTTCTCTCTCCTGGCTACTACCATAATCAACGTTATATGGAGGATCACAAACAGTAATATCTGCCATTTTATCATCTAATACTGCTTTAAATGATTCAACTACGCAGCTATCACCGCAATAGATTCTATGATCACCTAAAATCCATAAATCCCCTGGTTTTGCTATTTCTACCTTTTTATCAATTAACTCCAAAACTCCTCTTTCTACTTCTTCTTTTCCATCAAAATCATCGAGAAAACGTTGAACTTTTTCCAATTCAAATCCAGTCATTTTAAGATCAAACTGCAAATCTTCTAACTCTTGAATTTCCACTTTCAAAAGCTCATCGTCCCACTTTGCCCAGTTAGCTGATTGATTTGCCAGTAACCGAAAAGCTTTAGTTTGTGGTTCATTTAAATTATCACTTAAGACCACTGGAATACTCTCCATACCAAGTTTTCTTGCTGCTTTAAGTCTTAAATGACCATCAACCACAGTTCCATCGCTTTTTGCAACTATTGGTATACGAAAGCCAAATTCCCTGATTGAAGCACACATTCTATTTACTACATCATCATTTTTACGAGGATTACGCTTATATTCGACGAGGTTTTCAACAGGATAGTAGTGGATTGCTAAATTCATATAATTTAAATCCTTAATAATTAAAAAGTTAATATTCAAAATATCTCTGACGCTAAAGAAGGCCTGGGGTTGAACCCACCAAATCCGCCATTCTGGCTGAAAGGACCCACTTTTTATGGATTTTTCGTCTTATTAATATCTTTACTAATATAGAACATTAATGCCAAAGCATCGGCCTCATTATCATCTCTAGGTGAAAAACTTTTTTCACGTATCGCTTCAATAACTTCACTCTTACTTGCATTGCCTTTGCCTGCTATAAAGCGTTTTATAGTTTTAACATTAACACCTTGGTAGGGAATATTGTTCTCTTCACACCAAGCAGACAGCACTGCAAGAAACCCACCGTAGCAATGGGCTGCATCAGTTCCTAAATGTCTTCTCACCTCCTCAAAGTACACTGCAGAAATGTCTTTCAAAGAATTGAGCCAATTGCAAAAGTTTAAGAAACACATTCCACCTCCGCTGAAACGACTACCATGAAAGCTTTTGCTCCCACTTTCAATTATTCCATCTGTTAGAATTGCCCAGCCGGTTTGTTTGCCGAGGTCGAGTGTGAGGATTGACATTTGCTATTATTTAAAACTATAAGTAGCGCTAAATATCGTCTGGTTCCTTCAAAATACGCTATGAATGGGTTTTTGTTGGCCAATGACAAGAATCTTATGCTACCTACCTTAGTTAGGACTTGGTATTATATATATTCACCGATTTTACAAAAACTGTTCACTTTTTTTTAATTTTTCTTTGCAAAGCGTAAAAAACGTGCTAAACTCACCTGTGAGTTTGCTATACAGTAATAGAATTGCTAAGAATGCCATTTATTCGAGTTCTAAGGGGTATTATATGCGTTCTTTGGTAATAGTAGTATTTGTACCCTAAAGTTGCATCTAGCCTTAAAACAAAGTTTTTACCTCATCTAAAAAAATACAAATTCTCAATTACGTAACTTACCAAAAGCCTAAATTTCTTTTGCTTCCTTCAATCTTTTCTACTCTGTTTATTTGCCGACTTTTGTGTTTGAAGCACATCTACACTCAATGCCCCTATACTCCGGATTTCTCACCACTTTTTCCGGGATTTTCTGAAAAAAAGTTAAAATAATTTGAATGCAGCTCAGAAATTAAAGAGAGCCTAAACTTTAAGAACCCGCTAAACGGAAGTCCGACCTCCTAGACACCTTACTATTTGAGTTGTTTCCATTTTGGAAATAACTGTTTACTGGAGCTGAGAAGAGGTCACATGAATTTTTGATAAAACAGATATTCCCCTCTATCCAGCTCATTAATAAGTTATAATAGCCCTCTAAAGACGTTTTAAAGAATTTAGTTGCAGTAGAGACAATTAATTGGTTAAATTCCTATTGATGATCAATGGTTTGTTTGTAAGTTATAGGAGATAGATAATGGATGAGAATAAGATTGTATTTTATACTACTCCAGGTGGAAATATAGAAATTGAAGTTTTATGCAGAGATGAAAATCTTTGGCTTACGCAAAAAAGGATGGCTGAATTATTTGATGTACAACTGCCAGCTATTAGTAAGCATATCAAGAACATATTTGAATCTGGTGAATTACAGGAAAAAGAAGTTGTTTCCACTTTTGAGGTAACCGCTGCAGACGGTAAAAATTACCCAACACAACTTTACAATTTAGATACAATTATAGCTGTTGGTTATCGAGTTAATTCTAAAAAAGCAACATTATTCAGAGTATGGGCTACAAAAGTTTTGAAGGATTTTATTATCAAAGGATTTGCTTTAGATAGTAAACGACTAAAAAACGGGAAAAAGTTTGGCAAAGACTACTTCAATGAATTACTTGAAAAAATCAGGGAAATACGAGCATCCGAACGTAGATTTTACCAGAAGATTACCGACATTTATGCCGAATGTTCTGCAGATTACGATCCAAATTCAGAAATAACAAAACAATTTTACGCAAAAGTACAAAACAAATTATATTGGGCAATTTATGGTTTAACTGCAGCAGAGTTGATATGTTCTCGGGTTGATCACAAAAAACCACATATGGGGCTAACTACATGGAAAGATGGTCCAGGTAAAAAAATTCACAAGAGTGATGTAAGTATTGCGAAAAATTACTTAACTGAAGAAGAACTAAGTGAACTAAACCACATTGTTTCGATGTATCTAGATTATGCAGAACTTCAAGCAAAAAAGAATCGGCTGATGAAAATGCAAGACTGGGCTGAAAAATTGGATGCATTTCTATTATTCAATGATTATGAAGTACTTAAAGATGCCGGTAAAGTTAGTGCTGAAGTTGCAAAAGCCCTGGCTGAAGGAGAATACGAAAAGTACAGAGTTATACAGGACAAATTACATGAATCTGATTTTGATGAATTAATTAAAGCAAGTAAAGAAAGTGAGAAAATAACTATCTAACTACAACAAAAACCAGCTTGTAGTTGAGTTATCTGTGTTTGACATCTTGTTTACCACCTTTTGTTTTAATTTTAAGGGGGGTGAAAAATTGTGTGCGCCAAGAAGTGCGTAAGGAACAGTTGGTGAAAATCCAACACGGGTAAAGCTTAGCCGGCAACCTGGAACAAACCATTATGCTGCGTAAGGTAACGAGCGTAGTAAAGCTAATGGAATGGACAACATAGGGTGCAACGAAAGTGAAGGTATTGAGTCCCGTAATTCACGCGTCATGGGGGCTGACACTTTACATTTGGTGGAAGGCAACATGGGTAATAACGCTAAGGCAAGATATTACTCACCTCATCGGGATCGAAGGCCGCGTCATGTGTTGAGATGGACCTTACGTGAACTTGGGAGATCCTTTGTATTCCTGTAAGGGTACTCTGGAACAAGTCAATAAAGGCGAGGACTGGAGGAAGATGCAAAGGAAGTCGGACTAACTGATAGTACTCGGAGTGTGGGAAAGCCACATACAAGGGGAAGCGGTTAGCAATATAGTGACTGGTATAGGGATTGCTATACCAATACAACAGAGATTGGAGGAGTATGCAAGGAAAACTAAACCAGATAGCAGTAAGGGCTAAGCAAGATAAGCGAGTAAAATTTACATCATTAGTTCATTTGATTAATGAAGAGAATCTTGCAGAGTGTTATAAGGAACTAAAACGCAACAAGGCTTGTGGTATAGATCGTGTGACAGTGGAAGCTTATGGAGAAAATCTAGAAGAGAAACTTAAAACACTAGTGGATAGTATGAAGAGAAAACAATATCAACCGCTACCAGTGAAAAGGGTATACATACCCAAAGCCGGGAGCAAAGAGAAGCGCGGTCTCGGAATACCATCAACGGAAGATAAGTTGGTACAGGTAATGCTAAAGAAGATATTAGAAAATATTTATGAAGCAAACTTTATGGACAGCTCGTATGGATTTCGACCAGGAAGAAATTGTCATCAGGCGATAAACGCTCTAGATAAAGCAGTTATGCACAAACCAATTAACTATATTGTAGAAGTGGATATCAAGAAGTTCTTTGATAATGTTCAACATAAATGGCTAATGAATTGTCTAAGGGAACGAATAGCTGACCCAAATTTATTGTGGTTAATAAAACGATTTCTAAAGGCAGGAATAGTCGAAGTTGGATGTTATAAAGCAACCGATCAAGGCACACCACAAGGTGGTATAGTAAGCCCTGTATTAGCTAATATATACTTACACTATGTGCTGGACTTATGGTTTGAAAAGAAATTTAAGCCAAAAGCCAGAGGATATTTACAGCTAATAAGGTTTTGCGACGATTTTGTAGTTGGCTGCGAGAGGGAAGAAGACGCAAAAGAATTTCTAGAATTACTGAAACAAAGACTAAGTAAATTTGGGTTGGAAATAGCTGAAAATAAAACAAAAATAGTAAAGTTTGGTAAGAAAGAATGGTATCAAGCAGAAAGAGAGAAACGTAGGACGGCTAGCTTCAACTTTCTAGGATTTACACATTATTGTGGAAAAAGTCGTAATGGTAAACTTATGATGAAGCAGAAAACTTCAAAAATAAGCCTAGCCAGAAAGATTAAAGAAATCAAAGAATGGTTGAAGATGGTACGAAGTCGTATCTGTCTCAAAGATTGGTGGCAGAAACTTAAAGCCAAACTAACAGGACACTATAGCTACTTCGGAGTTAGCGGAAATTATCGGTGTTTGATTCAATTCTATCGACCGGTAACAAAGTTAGCATTTAAGTGGATAAACCGACGTAGTCAAAAGAAAAGTATGGATTGGGAACAATTTATACACTATTTAAAAGTAAATCCATTACCAAAACCAAAGGTATATGTTTCTTTATACACAGGAGCACTAGTGTGAACGCTGTATTGTGGAGCCGTGTGCGGGAAATCCGCAAGCACGGTTCTTTTGGGGAGACTATGGTTATGAGACCAAATCGCTGGTTTCAAGGTCATGAGTCTCTACCAGACCCCCTCCCTTCAGAAAGCCCTATATCTCTGCTTTTTTTGACTACTACAAAAGAAGCTTTTCTGTTGGAGACGTAAATAAACTTTGCTCTTTGTCTCCATTTTAAGCAGCAATCAAATTTTACGAGCTTCTGTCTCTTCTTCTATGGCAGTAACTTCAAACTTTTTTCCTTTAGCTTCATCTACAATTTGCTGATAAAGATTGTTTCATCACTGAGAGTTTTGCAATCAATTGCTCAGAGGTTTGCAATAAAAGTTGTTGTATTCTCATATAGTCTCCATTAACCCCTTATACTCACCACAAGTTGTTCAATCTTTTTTGAAAAATTTTCTTTGCAACCAACAAAAAAACATGATAGACTAGCTTTAGGGTTTTTTGTAATAAATAAAAATTTGAGATAAAAAATAATTTAGAAATGCCTCATAATCGATTTTTAAGCTACCTTACATGAGCAACTTAGGTCTTGGTGGTATAATTGTACCCTGAAGTCGTAGAATCGTTTTAAAACCGCATTAGCAGACCAACGTTTATTTGAGTTTTATCAGCATAAAAAAAAGATGAGAGTAAGAGCCTTTTAAAAACGCACTAATTGTATTTTTCATTAAATGTAAATATCTTAATAATATTTTGTGGCAGCCTTTCTGGACTTCTTTCTTTTTGCTGTTTAAGTTATTGTACTTTATTTGTATTTTACTATTATTTTATATTATCTATTATTATTTATTACTATTATATATATATAATATATAAGGGTTTTAGGAACGCAGAATCCGCTATACTGGCTGACTTCAGACACATAATAACTAGGAACACTTTTAGGAATAGAGGGCAAAAGGTTAGGATTCAAGCGATCTTTAGCTTCCTAGTTTCTCATTACTTATTTAGTAACCAAGGAATCAGGAATATAATTCAACCATTTGATGTCTTATCCCTTTTTAATTGAAATCATAACTTATAATAGGGTTGTGGCTCCGAAGTTAGATTGAGTAGATGGTAGATTGAATAGAGAAAATAGGGCAACTCTAAAATATTTAAAGAGCCACCCATAAAGAAAGACTTATCCTAACATTAAATTTTGCCTATAGCTAAAATCTTCAGCTCCAAGAGTGAACTTTCCTATACCACAAGCAAATGGTCCAGTTGGAATGTCAAGCCACTTATCCTCTTTTGCACCTGTAGACATTCCTTTAACTAACTGCTTTGCTTGTAAAAGTTCCTGAACTATACGCTCTAGTCGATCTCTTCCCATACTGTGGAAAATCTCAGGTAGCCTATGCCGTTGTTTATATACTCCTGTGCTTCCTGTGTGAGTAAATGGGTGTCCTGCAACAGCAGATCGTGTAATTGCATCAGTAAGACATATTTTAAGGTCTTTTTCACTAGCATTTTTAACTGTTAGTTGTATTGTTATATCTTCTAGTAGCCCTGTTTCCTGATTTCTTAGGTAAGTTCTTACAGTGCGATCAGCTAAACCATTGGCCTTCACAACTGCCCCATGAAACAAAGCATTCTGTCTTGGTGTTTCTCCTACTGCCTTAAAGATTTCTAGCCTAGCTGTATTTTCTATTGGCCAAAAAGCGTATGAGCATCTAACACCATTAACAAGAGCAGAGGTACCTCTAATTGCATCGCGTGCTTGTTCAGCAGTTAATATTGGTTTTTCTCCTTTTGGCTTTCTCATGTGATGAGCAGTAATTATCGAAGCTCCAGTACTACATGCTAAATCAGATAATAAGCACATTAGATAATCCCCTACAGCAGGATCAGCATTTATATCTGCATGGATAAATGAAGCAAGTGGATCAAATACTATCAATTTCAGATCTTTAATTTCCTCGAGCTGTTTCATTACGGATTCGAATTCAGGAGAAACTTCGACGATTTTACCACGAACATTTCTGAGTATTGTAAGTGATCCTCTGACGTTTGGCAGTGGTACAATAAATAATTTATCTTTATGTTTCAACCTTTCACACTTAGGGTCGAGTCGTTCTAAGCGGCGGTGTATCTCACTTGCATCATCTTCTGCTGAAAAAATCACTACTGATCCATGTTCAGTAACAAGTGAACCAAAGCCACACATCTGATCCTTATCACTTGCAACCTTAAGCGCTAGGTCAAGAAGAAGCATACCTTTGCCTGTATCTCCCATTGCTGCTATTATTGAAGTAACACCTAAAGGAAATAGACCTTCAACAAGAAACTTTTGCTCTGGTACCGGACCTACAAAGCGCTCTGCACTCCAATCTAAAATGTTAAGTGGCTGTTTTGTGGATCTTTCTAAACTTTTCATATTTGAAGTATCAGTAGCTGGAGTATCAATAGTAAGCAACGGAGTTGAAGCTAAAAACTCTTTGACATCTATACCTTCCTCTACACAATCAGCAGCATCCCATTTCTCAGGCTTACCTCGAGGAATTTCAAGCACAGCAAGTGATGCAACTCCGATCTCTAAAAGCTTTTTTTCAGCATTTTTTGCGTATTTATTACCTGCTTCATCATTATCTGGCCAAATGATAATATGCTTACCTTTAAGTGGTGACCAGTCTGTTTTATCAATTGGTGCGTTTGCTCCAGACATTGCTGTTGTTGCTGTGATACCTTGTTCTATCAGCGCTTCTGCACATTTTTCCCCTTCAACCAGAACAACTTTATCAGACTTTAAAATACTTGGTATGTTATAGAGAGGTCTTACTTTTGGCGCACCATACCGAGATTGTTTAACATCAAAAGGCTTATATTGCTTTTTTCCTTTAGGAGGATCAGAACGATAAATTTTTACAATGACCTGACCATTTTCATCATAATAATTCCAACTGTGGGTAATAAATTTCTCGAAGTCTTCGTCAGCCTTTGCGCATTTCTTGTTATATCCAAGACATTCACTTATAGAGGCCATCACTTCACAAAAGTCTCTCTTTGTATCTTTTCCCTGTGCACCTGCCCAAATATCAAGAACATCACCTTTCTGCCCAGTTGCAAAATCCTGCCAGAGTCCGGCTTTTCCACCAGTTAATGCTACTCTGAGGCTTTGTCCTTTGTTACCATGCACATCACCTATTCGGAATTCATCTCCATGAAAAGTTCCCCTTGGGAATAAATAAGAAAGGCATGATCTTATGTTTAATAATAGTTGTCTTTTTATTTCTTCTACATCAAATTGCTCTAATGGTTCTACAGTATTATTAAAATCATAATATTCATCATTTAAAGTATTTTTTTGTTTGACATCAGTTAAAAAATCTTGTACCATAAGTTGAAACTCCTTTTAAGATTAAGCGTTTGAAAGGTTTTTGAGTAAGGCTGTTTTGATTGGGGTCTTACTCTTTCATTATGTAAGTAAAAACTACGGTGGGGGTTCTCTTGGCAAAGCTTGAAAAATATATTAACAAGTAAAGGAAGTCAGTTCAGGTGAAAAGTGAGGTTTTAGTATCTTCTTTCTTTTAAGGAAAAATACTCTATTATAATTCTACTACATTTTACTCACCATGTCAACCACTTAGTTTTTATTCTGTTGATATATTTAAAATAAATTAAAAAAACTAATGTTTTCTTTCTGCTATATAATTCATAATGGTGTCTTTGATAGAAAACCCTCTACTATATATATACCGGGTTTCTTATGACTTTTTCTGAAAAAATTAAAAACTTTTTTCTTTGGAGGAGTTTGGCCTACCTATTAATGATAATCTTTTCAAGCCATCTGTAAAAATGAAAAGTTTCTGAAAACGGCAATTACTTTTTGGTTCATGAATAGAATTATTAAAGATGCTTTTTATTCGTATCCGTTCAGCGGAGTGGCAGAATAAGGTAGACAAGGTGATCTAAAAAGATA
>NODE_13_length_23772_cov_772.601130
[truncated: 942,007 more chars]
