# Supplementary material for: A bioinformatics approach to identifying Wolbachia infections in arthropods
Source: PeerJ. 2018 Sep 3;6:e5486. doi: 10.7717/peerj.5486 (PMC6126470; doi:10.7717/peerj.5486)
Supplement: Supplemental Information 1 — Supplementary figures/tables and code used for data analysis [file peerj-06-5486-s001.zip › Supplement/assembled_genomes/Drosophila_triauraria_1.fasta]

>NODE_1_length_110638_cov_84.641338
TCAACTATTTTACTTACTTCATTATGGCTTTTCTTCCATCTTTGTCCATCTGTTTGCCGTGTAATGGGAATTGGTATTAGCATTATTTTGAACCCTATCCAAAGCTTCCCCAAGTTTATTTACTAAAATTGATTTGTTGCCGTCTTGTGCAGGAAGTATAGCTTCTGCGAAAGCTTTCTTGCTTGCTGCATCTGTAAGGTTGGAAGCATCGATTTTAGCAAAAGGATATTTATCAGCTAAGAAATCTTTTGCTATTTTTTCCTGACCAGCAGCACCATATACTTTGTCGTTAGCATTATTTTGAACCCTATCCAAAGCTTCCCCAAGTTTATTTACTAAAATTGATTTGTTGCCGTCTTGTGCAGGAAGTATAGCTTCCGCGAAAGCTTTCTTGTTTGCTGCATCTGTAAGGTTAGAAGCATCGATTTTAGCAACTATGTTAGCTCCAGTAAGTTTGCCTAGCATAGCAGTTACACCAGGATCAGTTGCATTGGAACCATCAACTTTAAGAACTTTATTTGCATCTATAAGTTTGCCTAGCATGGCAGTTACACCAGGATCAGTTGCATTGGAACCATCAACATTAACTTTACCATCGAATTTAGTATCTGCTGCTGTTTTAGTATAAACACCATTATCACCAGCACCTGCTGCGAGCCGTGGTACTAAATCGGCTATGCTTGTTATAGGCACTTGATTACCGTTGTCATCATAACGTAACAACTCAGCTTTAGTAGCTAATTCAGTATTTGCTGCTGTTTTAGTATACACCCTATTGTTATTAGTACCACCTGTTGTAAGGGCAGTTACAAAAGGGTCTGATATGTTGGTACCATCAACATTAAGTTTGTTAGCTAATGCAGCATCGGCAGCAGCTTTAGTATAAACACCATTAGCACCATCCCGTGCTGCTAGTGCTGTTACGAAAGCAGGCAACTGAAGATTGCTACCAGTAACATTAACTTTATCATTGAATTTAGTATCTAATGTTCCTTTAGGATACATTTGTGGATCCTGGCCTGCTGTAAGCTTTCCTACTAAAGCATTTATAAAATCATTGTCGTTTATGAGTTCTTGTTCTGTTTTATTACTCAATCGATCATTCAACGCCATATCACACTCTCCGTTAATTATAAAAACCATAGCATGCATGAAAAAAGTATAATTTTCGTTAATGCTAGATTTTACATAAGTTTTTTTTGAGGTTTGTCGTTTCAGAATTCTTCTCTTGCTATCCCAGTCCCCTCTCCTGTCATCCGAGTAGCTGACACTGGGATCCAGTTTTCCATATAATCTCATCGAAAATGTTGTAACCACTTTCTATACTAGTTTGCTTGCTCACAAGCAAACTTTCCTGGATCCCAGTGGGCTTTGTTGCATAGCAGCAGAAAAATTAGTGATTACTGACAAAATTCATTATAAATAGCGATTTAACTGTTGAAGGAAAAATATGCCACAAAAAATGAGGGTCAGTAACCATAGCGAATATAACAAATTTCTAGAAAAAAGAGGAAATATTTTTCATTATATCAACGAAGCCATAGAAAAGTGGTACGAGAATGGTCCAAAAATACCAGGTGGCAACAATATTTATAGCGATAAAGTTGTAATTTTGGTGCACATAATAACTTGTTTATTTAGAATAGGCCTGAGGCAAACAGTTGGGTTTATAGCAGGATACCTTGAGCAAATTGGGAAAAATTTGCAAGTTATCAGCTATTCACAATCATCAAGAAGGTTTAAGAAACTCAATATTAAGATCAATGATTGCAGAAAATAATATGGAAGATATCGAAATTGCTATAGACAGTACAGGAATTAGTATATACAACAACACTCCTGGTCATAGCAAAGAAAATAGCGAAGATAGAAAGTATCGCAGCTATGAACAGACAAGAAAATTGCATGTAATGTTGAATACAAACAGCAAAAAAGCCATAGCTGTAAAATACAGTAACGGCTGATCACTATGGAGCTTGTGATTTGCTAAAAGAAGTCGATTTTCAGTATGTCATAAAAGTACTATATGCAGATAGGGCATATGACAGAGAAAAGCTCTATAAGCTGTGTAATCAATATGGTATAAAAACGAAAATTCCTCCGAAAAACAACGCAGCAGAGCATCCAAAGTTAGACTATATGGCTGAGAGAAATTCTGCAGTCAAGCTCATAAAGTCATATGATGAAGATGGTATAAAGAAGTGGAAAAAAGAGATGAGTTATGGAAAAAGATCTTATATAGAAAGTTTTTTCTCGCGACTGAAACAAACATTCGGGTTTAGTTTTAGGAATAAATCTGAGACAAATAGAGAGAAGGAACTACTTGTTAAATGCTATTTGCTCAATAAGTTCACTGATATTGGTATGGCTAAATTTGAGATAGCTTCATAAATTTATTGTGCGTTACCTACTATCCGAAGAGCGATGCAACAAAGCCATCCCAGTGTCAGCTACTTGGATGACAGAGGGGAGTGGGATGACAGAAGATGATGGAGTGACAGGGAGTAATACAAAAAGTTTCGTCATCCCCATTGAATCGGCTTTAAAATCGATGTTCAAAGTTGAAATTTCCCTAGAAGATGCGGGGAAAATCAGAAAAGGTCAGGAAGTTGTATTAAATAACTTGCGTAATTTAAAGAATCATGATATTTGTTGTACGGTGGTGGGTAGTGTACCTATTGCAATCTGCAGTTTTATTTATGGTTGTGTGAAACCTATTCGTGTTTTTAATATTTAAAATGAGGTTTAGATGTCGATAACATCCGAAAAGAAAAAGAGTTTGATAAATATATATGCAATTAAAGAAGATGATACAGGTTCATCTTTTGTACAATGTGCAATTTTGACCGAGAGGATCAGTAACTTAACTGAGCATTTTAAAGTGCACAAGCATGACCATCACTCTAAGCGTGGTTTACTTATATTGATAGGTAGAAGACGCAAGCACTTAAATTATATAAAGCGTAAATTTGGTAATGAAGCCTATCAGGAATTAATAGAGAAGTTAGGCATTAGAAAATAATCGAGGAATTTAGTATGTTTAAAATTATAAAAAAATCTATAGAGTGGGGTGGTCGTACCTTATCTTTAGAAACAGGAAAAATAGCACGCCAAGCTCATGGTTCAGTAGTTGTAAATTACGGTGATACTTCTGTTTTAGTAACTGTTGTAAGTAAAAAGAAGGAAGAAAATGTTGATTTTCTTCCTTTAAATGTACAGTTTATCGCAAAAAGCTATGCCATGGGTAAGATCCCTGGCGGCTTTTTTAAAAGAGAAGGCAAGCCATCTGATAGAGAAACTTTAATCTCAAGGGTAATAGATAGAAGTATAAGACCACTATTCCCAGAAGGATTTCATGATGAAATTAGTGTGGTGTGCAATCTATTAACTTATGATACAGTCAATCCTCCTGAAGTGCCAGCATTGATTGGTGCTGTTGCAGCTCTTGCAATTTCTGGTGTTCCCTTTCACTTTACTATAGCTGGAGTGATGGTTGGTTGTGATGAAAATAATAACTATATACTCAACCCTTCTGTTCAAGAGATGAAAGCAAGCAGCTTGGATCTGTTTTTGTCTGGTGATGAAAATTCAATTTTAATGGTTGAATCAGAAGTGAAAGAGCTCTCTGAAGAAAATGTTTTTAATGCAATAAAATTTGGCCATGAACACCTTAAGCCTGTCATTAAGCTCATAAAAGAGTTTGCTGATACAATTGGCAATAAACCTGAGAGCTTTGCCCCTATTGATGCATCAGATATAACACAAGAGCTCGAAAAATACGGTAAAGATTTTGAAAAAGCATATTCGCAAACAGTAAAACAAGAGCGAGTTCAAGCTCTAGAAGCGATCAGAGAGAATATATTGAATACTCTTAAAGAAACTGGAAAAGACGAAAAGTTAATTACGTATGCAGTAAAAAACTTTGAAAGATCTTTAGTACGTGAAATAATTAGGAAGAAAAGTGTAAGGATAGACGGTCGTAAGCATGATGAGATACGTCAGATAGAAGTTGAAGTTGATATTCTGTCCAAAACTCACGGTTCTGCACTATTTACAAGAGGCAATACTCAGGCACTGGTTGTTACTGCTCTTGGCACCACTCAAGATGAGCAAATTGTGGATGATATTGAAGGGGATAGACGTGAGCATTTCATGTTGCATTATAACTTTCCCTCATTTGCTGTTGGAGAAACTTCTGCTGCGCGTGCACCAGGAAGAAGAGAAATCGGTCATGGCAAACTTGCTTGGAAAGCAATTCATCCTGTTTTACCCGATAAGTCTGAATTTCCTTATACAATAAGAGTAGTGTCCGAAATTTTGGAGTCTGATGGTTCTTCTTCTATGGCAACAGTTTGTGGGACTTCTCTTGCTTTAATGGATACGGGTGTGCCAATAAAGGCCCCTGTTGCTGGAATTGCTATGGGTCTCATCAAAGATAAAGACGAGTATGTAATACTTTCCGATATACTTGGTGATGAAGATTATCTTGGTGATATGGACTTTAAAGTAGCAGGAACTAGTGAAGGGGTTACGGCGCTACAAATGGACATGAAAATTTCTGGTATAAGCTTTGAAATTGTTGAAAAATCTTTAGAACAGGCAAAAGCTGGAAGATTACATATTTTAGAAAAAATGAATGCAGTGATTTCAGAACACAGTGATGATGTCAAAGACCATGCACCAAGGATGTTATCATTTTACATAGATAAAGACAAAATTTCTGCTGCTATAGGTTCTAAGGGGAAAAATATACGCAGTGTGTGTGAAAGAAGTAATGCAAAAATTGAAATAGGAGATGATGGTAAAGTTTCTGTTTTTGCTACGAGTGGCACTGAAGCTGAAATTGCAAAGAGTATGATGATTGATTCAATAACAGAACTAGAACAAGGTTCTATAGTTGATGTCAAGGTTGTAAGAATAGAGAAGTCTATTGTAGAGCTTGAATTTCTTAATGGCAGAAAAGGAAAAATGCACATAAGTGAAGTAGCTAATGAACATATAGATTCTATAGAGAGCGTACTTAAACAAGATGATACTTTCAAAGCACTAGTAATTGACTTCGAAAAAGGTGGGTGTCCAAAGTTGTCAAGACGTCGGGTTGATCAAGAGACGGGAGAGTTTTTTGAAGGTGAGCTTTACAACGAGGAAAGGAAAGATGGTCCAAATGACAGGGATAATTATTACAATAATTCATTTAGTAGAAAACCTGGAGGAAGTCACCATAAGAGGCCTCCTCGTCCTCGTTCTGGTTTCAGCAACAGAAATAGGCCGAAATTTGGTAATAATGATTCATCATCAGGTTTTTATTAAGAGTAAACTTCTTGCGTTACCTCTCGTCATTCCAGTGCTTAACACTGGAATGACACCCTTTCTGGTGAAGGTTGTTCTCAAATCACAATGTTAGTACAATTGTGGTGTTAGCTATAGCTAACCCAAGGTATCCGTTCAGCGGAGTGGTAGAATAAGGTAGACAAAGTGATCTAAAAAGATAATCATAGAGCAAAAGTGAGGTAATGTGGTAAACCTTTTAGAACTTTGCAAAAATTTACAGCAAAAAATAGAAAAACTGAAAGCAGAGATAGAAAACTTAAAAGCAGAAAATAAAGCTTTAAAGATAGAGAACGCTGAATTAAAGGAAAGGCTTGGTTTAAACTCGAAAAATTCATCTCTACCGAGCTCTAAAGAATTGTACAAAACAAAAAAGGACAAGCCAAAAAGCGAAAGGAATGTTGGCGATCAGGTTGGGCATAAAGGAAATTTTCATGCCACAATGGAAGCGGATAAAGTAGTAAAAATAGAGTTGCCTAATATTTGCGAATGCGGAGGAGAGCTTGTAATATGCGAAAAACCTTATGTTCACCAAAAAGTTGATCTTCCGGAAATTAGGCCTTATGTAGTAATTGGAACATGGTCGTTGTCGGAGATGCAGAAAAAGAAAAAGTAGCAAGTTACCAGAAGGTGTTACGCCAGATACATTTGGTCCAAGGGTTAAGTCTATAATTGCAGCACTCAGCGGATTTTACAAAAACTCAAAGCATGAAGTGGCTAGTATCATAAATGACATTTTTAATTTGAACATAAGTGTTGGCAGCATATCAAATAGTGAACACAGAGTTGCATTAAAATGCGAAAAAACATATGAGCAAATCGAACAAGAAATAAGCAGAAGTGAGGTTTTGCATATCGATGAAACCAGTCACTATAACAAAGGAAAACTTGGCTGGTGTTGGATGTTTGCAAGCAATACGGCAAGTTTTGTAAAATTGACAGAATCAAGAGGAATGAAGGTTTTGCAAGACAGCACATTTTGCAATCGCAATAGTTTGATAGTAACTGATAGATATTCAGCCTACAACTACTTTAATGATAAGAAAAGGCAAATCTGCTGGGCTTATTTAATAAGAGATTTTGAAAGGCTGGCTCATAGCTGGAACATTGAAGTTAAGATTCTTGGCTGTTATGTAAGAGATGCCACTACTGAATTATTTGCACTAAAAAAAGCTTTACTAAAAAATGAGATAGACATTTTAAGATTTGCCAGACGTGCAAGAAAATTGCGAAAACGTACAAGGTATTATTTGAAGGAAATATCTCGCTTACCTGAAGCAATTGGAGCTTCTCGAGTTGCAAAGAATATTTTGAAATCTGAAAGAATGATGTGGAAATTTTTAGATGACCCAGAAAATATTCCGCTGACAAATAACCATGCTGAACAGCAAATTCGGCATTATGTCGTTTATCGCAAAAATTCATATTTTACCCAATCGAAGCGGGGAAATGCATTCCTTGAACGGATAATTTCATTATACTTGACATGGAAACAAAGGGGTCTCAATCCTTTCCAAAACCTCTTATCTATCATCTCTTACACCGCTTAGCTGAACGGATACACGTGAATGTTGCAATTACAAAAGCGATCTCTACTAGGAGGATGTCATTTCAGTGCCCCTGTGATGTCATTCCAGTGCTCCTTTTTTTGTCATCCCAGTGTCAGCTACTTGGATGACAGGGGAGGGAGGTGCTACCCTGACAATCGTCATCCCGCTACGTGTTAGCGGGATCTAGAGATACCGCGAATGAATCGCGGTATGACGGTCTGCAGCGGTATGACGTAGGGCTGCACTAGCTATATCATGCATTTTATTAACCGACACTATAAACAATATCCTTACAATTATGAGATTGAACCACAACTTGCTCAAGCGTTAAGCTGCTGCGTTTAGCGTCTTTACTGTGATTTTCCCCAAGAACATTTGTTCTTTCTCGTTTTATTTCCTCAATGAATTTCCCATTAACATCTTTAGGATCAATCTCTTCTTCAGAATATATAAGGTTAGTGCAATTTGTTTTTCTATAATAATGTATGCCAAAACCCACAATGAGTAATGCAAGTATACCAGAACCTATAAGTAATGATAATCCTATGTTATTAGTCAAAGGGTTTTGGTAAAATTTTTGTACACCATTAACACCATGTGTTGCAAGTAGCCCTAGAGGAAACGCTATATTTGCAGCAACTACACCAGTAAATAATGCAGTAAATATTGGTCTGTCGTTAATTACTGATTTTATTTTATTAGTTCTAGTAATTACTTTTTCGTCAATGTTAGTGAAGCCTTGTTTAGCTTCCCAAGCATTAAGTACAAAATTTGAATGAGTGCCATTGCTATATTCCAGTCTTACAGATTTTATAGCTTTATCTTTTGGCTGGTGCTCCAACACCTCAGCTAAAATTTTATCCGCATCTTTTTTTTGAATGGAATGTTCTTCAGTATCTATAAATTGCCTTGTTGCAAAAAATATTGGACCAATTGCAAGCAATGCAGCAAGTGCGATAACTGGTATAGTGATATATTTTGGGCTGTTTGTAAAAAATGCAATAAATTTTGCTTTATCTTGTAAATATAATAAAGCTGCAGATATACTGAGTATAATAGCACTTGCACCAAAAATTATAAAACCCTTCTGCTGCATGGCATACTTTGCTCTTGGCAAGAATCTGTTTGTTTTTTTATTTTTTAAAATTGCATCGTCATTTATGTTAAATTTACTATTTGTAAGCAAAGACTTTTTAGAGCCATCTGCTGCGCTTGTGTATGATGGTAGTGAGCCAGTTGGAGGTATACTTGAGCTGTTAGTTCTTTGTAAATCTTCTAATATTTCACTATTCCAAGGTGGACTAAATACTGTCTCTTGAAAAGGTGATCTGCTTAGAGTGGGATTTTGTGGCACGTCAACATGAGTTTCTTCACCTTTTGTTTCTTCTAGGGAAGGAGGTGATACTTGAGTCTCAAGAGTTAACGGATCTCTTGAATTAGCATTGCTGTTTTTTTTCTCTTTAAATTCTTCCTCTAACAAAGCTTCTAAAGCTGTATTTTCATCATTTTTTTTCGGAGTACTTGTCCTAAGTGCTGGTATTGGTAAAATTCCTGGTGTTATCTCGCCATCTTCACTTATTGATGTGGAAGAAATTAATGTTACTGTTTGTTCTTCATTTACTGGTCCAGGCATATTCACTCCAAAATTAATTACTATGCTGCATTGATTACGCTATAGTTATTAAGATATAGTAAATACCAATTTACGGATAATTATTAGTATAGAAATTGTCTATCAAAGATTCTTTCATTCAGAGGGTAATCTTTGTCAAAAAGCAAAGTGATTGTGTTCTCATGGTCTTTTTGTATTTTTATCTGTGATATATCATGAAATTCTTTGTAATCTGATACTACAAGTGCTGGACGGTTTTTTGTGTCGTTAATGTCAATTTGTACGATTGTATCGTTTGATATTAACGCTCCATTCCAATGCCTTGGGTAATAGCTATTGATAGAGGTTAATGCAAGTAAATTTGAATTTAGCGGCAAGATTGGGCCACCGGCAGAGAAGTTGTATGCAGTGCTGCCTGTGGGGGTAGATAATATTACTCCGTCCCCTCTAAATTTCTCTACTTTTAGCTTATCGTTGATAGTAATATTCATCTCTACTATTTGGTTCGCTTTTCTAAAAACGTATACTTCGTTTACTGCTATGTAATGATATCTCTTGCCACTTGTGTCTGTTGCTTCCATTTTTAGCAAAGTTAACTGAGTTGAAGTTGCATGCTCTATATGATCAATTAAATCTTCACTGCAGCTAAAGCATTTATTCATCAAAAACCCAACATTGCCAGTGTTTATCCCATACACATGCATGTTTTTATTTTCTATAACGTAATTATGCAAGGTACGCAGCATAAAGCCATCACCGCCAACAACTATCAGTAGATCAATTTCGGACTTATTTTCTTCTGTTATATTGATAAAATTAAGTTTCTTTAATAGTTTAGATACTTCCTGCGATTTTGGTGATGGAGAAGCAACATAGCCTATATTTTTGTATTTATGCATGCTTCAGTAAACTCTCTAAAACTTAAAGAGGAGGAGAATTAGAAAATGCTTCCATATTTATCGTTAAACTTAGCTAATTTGCTAGTTTTACTTGCTAACCCGCTTGTCAAACTTCCAGTCCATGCAGGGTGAGTAAGAGGATCTCTATCAAGTTTTACCCTATCTCCCTCCTTTCCATAAGTGGAACGAGTTTCAAACTCTTGACCGTCTGTCATAACTATAATAATTTTATGATAATTCATTGTTGCTTATAAACTTTTAGTCAGTTAATATTCTAGTGAACTTAATTCACTAAGTCAATCATTATTCTAAAATATTGACAAAAAATAGATAAAATGTTATACTCAATAGGGAATAAATAATAGTTATCATGATTTTCGCTTTCCCTGGTCAGGGCTCTCAGTTTGTAGGAATGGGAAGGAGCTTATATAGTGAGTTTTCCGTTGCAAGACAAGTATTTAATGAAGTAGATAGCATATTGGGTAGAAAGCTGTCTCATTTAATCTTCAACGGTCCTATTGAAGAATTAACCATTACAGAAAACGCTCAGCCAGCTATAATGGCAGTATCAATTGCAATGCTACGTGTTATGGAGCATATGTTTGGCAAATCTCTTTTCACTGATCACAATGTTAAATATGTTTGTGGGCATTCAGTTGGCGAATATACAGCGCTGTGTGCTGCAGGAGCGTTAACGCTTGAGTCTGCAATCAAGCTGCTGAAAGTTCGCAGCGAAGCAATGCATGAAGCTTCACTGAAATGTAAAGGCGGAATGGTTGCGTTGCTTGGAGCAGAGATAAATGAAGTGGAAGATATATTGAAATCAGTTCAAATTGACGGAATTTGTGAAATTGCAAACGATAACGGTGGCGGACAAGTGGTTATAAGTGGCACTAGAGAAGCTCTTGAAATGTTACCCGATTTATTCAAAAACTCGAGTGTGAGGAAACTAATTAAATTACAGGTTAGTGGGCCTTTTCATTCATCTCTTATGAAACCTGCTGATGAAAAAGTTTTGGAGTTTTTGAAGGGTATTAAAATAACCCGTCCTATAGTTCCTTTGATATCAAATGTTACAGCTAAAGAGGAGAGTGATCCCAAAGTTATAAAAACTTTACTCGCCAAGCAAGTTGTAAGCAGAGTGAAATGGAGAGAAATGGTTTTGTATATGTCAAGCCGTGGCATTAACAAATTTGTTGAAATTGGCCCTAATAAAGTTTTATCTAATTTGGTCAAAAGAATTGACCAATCTATCAGTACAAAAAATATAGATAGTATTGGTGATATTGACAGCTTCTTTAATGAATCATTAGTACTAACAGCGAAAAATTTAAAAGTTGGATTAAGTTAAAACACATCTATTTGATGTCATTCCGGTGCATAACGCTGCCTAGCTGGAATGACAGAGGGTAATGCAAGAAATCAATGAACTACCTGTCATTTCATCAGGTTTCTTAATTCCAAGTAGCTGTAAAATAGTAGGGGCGATGTCAGATAACCTTCCGTCTCTTAGTTTTAGATTATCGCAAGACACAATAAATGGCACTTTATTTAGAGTGTGTGCTGTATGAGGTGTATTATTTTCTTCATCGAACATACATTCCACATTACCATGGTCTGCAGTAACAATTAATGCGGTGTTGCTTGACTTTTTAACAGCACTCAGCACTTTTGCAAGACAATCATCTACAGCTAGCACAGCTTTCTCGGCTGCTTTTATATTACCTGTATGTCCTACCATATCAGGATTAGCGTAATTTACAACTATCAGTGCGAATTCTTGGGAGTGAATTTTTTCTACAAGCTTTTCTGTGAGCTCGAAGGCTGACATTTCGGGCTGCAAATCGTAAGTTTGAACTTTTGGTGAGGGAATGAGTATTCTTTCTTCACCAGAGAAAGGTTCTTCTTTTCCACAATTGAAAAAGAAAGTCACATGAGCGTATTTCTCGGTTTCGGCGATACGTAATTGTTGCAATTTATTGTCTTCTATTGTTTGTCCTAGAGTATCAGCGAAAGAAGTAGGAGGAAAAATATAAGGGATCTGAAGATCTTTTTTATATTTCATCATGCTTAGAATTGAAGAGAATTTTGCTACCTTAGCGTAATCTGTTTTGCCAAGCAAAATACTTGCTAATTGTATCATTCGATCAGCACGAAAGTTAGCCAACAGCACTCCATCTTCTGGTTTTATACCTTGATAGTCACCTATTACTGCGGGCCTGATAAACTCATCAGTTATGTTATTTTGATAATTTTCATCAATCAACGATACTGCATTATCATGACGAGGTGCCTTTGCAAATGCGATAGCCTCATAAGCTTCAATTGTTCTCTCCCACCTGTTATCACGGTCCATAGCATAGTAACGCCCAGAAACAGTAGCAATTCTTATGTCATTTCCCTTTATACTCTTTATAAATTCTTGAATGCATTTTTTTCCTGAATTTGGCAATGTGTCTCTGCCATCTAAAAATGCATGTATCACCACTTTGATTCCATGCTGTGATATTTTATTTGCTAAAGTTGAAATATGCTTTTGATGCGAATGAACACCGCTATCTGACACTAATCCCATTATATGGCATACTCCGTTCTTACTTTTTAGATTACTAATAAAACTTTGTAGATTTACATTGTTTTCTATTGTTCCAATCTCTTGATTAATGCGCTGAAGGCTTTGTATTGCCACTCTACCACTGCCAATATTCATATGGCCAACTTCTGAGTTACCTATTTGACCACCAGGTAACCCCACATCAGTTCCACAGGCGGATAAACTGCATTTTGGATAATTAGAGCTAATATATTGCCAACAGGGTGGATTTGCGTTGCTAATAGCATTGTATTTACTGTTTTCTACTCCATTTCCCCAACCATCTAGTATACATAAAACGACTGATTTAATGCCCATATAAAATCAACACTAAAATTCAACAGAGAAGAGCTCCCCGGGCCGGATTCGAACCAGCGACCAATTGGTTAACAGCCAACTGCTCTACCACTGAGCTACCGAGGAATAAACCGTTTTTAATTTACCATGTTGAACGTTGGTTGTAAACGTTTTTTGTGTAGACTTTAAGTCCAACTGGTCACAGAAACGAAAAAACTTACTTGACAAACTCCGCCAGCGCCCTTATCATGAAACTGAAGCTATTGTATTTGCTTTCGCCAATCTGCAGATTAAAAGGTAAGGATTACTTAATGTATCGGCGTCTTATGTTCAATTTTTTGCAGTATATAGATACTGTATGTCTTTACAAAACTTCATCTACATCTAGATTTTTATCTAAATAAGCTGAACGCGCTTATAAAGCGTTACAAGACATCAAAAAATGCCAATACTCGACAGAGATAGTAAAAGACTAGCTAACTCGGGGATTCTTTGTCTTTTTTTCTGCTTAGTAAATTTCTTAAACATTTGCAGCGTAGGTTAGTTGCAATTAAAAGCGGCTGAATCTCGCTTGTCAAGCGTTTAAAACATAAAAAACGCCAATATTTTAAAGCGGATAATAACCACGGGGCTTCTTTTGCCTTTTTTTTCGTTTGGTAAATTTCTTAATGTTTATGGCTAAGCGACAGCCGTCATCCCGCTGCTTGTTAGCGGGATCTCTTGTTAGCGGATGAGATACCGCGAATGAATCGCGGTATGACGGTTCGCAGAGGCATGACGGTTCGTGGCAGCACGATAAGCTCGTCATCCCGCTACGTGTTAGCGGGATCTATGTTAAGAGATACCGCGGCGGTATGACGGTTCGTGGCGGCGTGACGATAAGCTCGTCATCCCGCTGCTTGTTAGCGGGATCTATGTTGAGAGATACCGCGAATGAATCGCGGTATGACGGTTCGCGGTGGGATGACGTAGGACTGCTGTCATTCCGCTGCTTGTTAGCGGCCAAGAGATACCGTGACGGTTCGCGGCAGTATGACGATAAGACACAAAGCCTAATGGAAAAAACTGCGAACGCCAGTGAAAAACATAGCAATTTTATTTTCATTTGCAGCTTTTATCACATCTTGATCTTTCAGCGAGCCGCCGGGCTGAATTATAGCTGTAATTCCATGTTTTGCACTTTCTACTATGCTATCTGGGAATGGAAAAAATGCATCTGAAGCAAGCACTGCACCTTTACATTTTTCACCTGCTTTTTTCACTGCAATGTTCACACTATCTATTCTGCTTGTTTGCCCTGCGCCGATGCCAATAGCACAACCATCTTTTGCTATAACTATTGCGTTGGATTTCACATGCTTACATATTTTCCAGGCAAAAATAAGATCTTCCTTTCCTTTTTTTGTTGTAGTGCATTCTGTTACTTGTTCTGCTTTTATCTTGTGATCATTATTTTCTTGCACCAAAAACCCACCAATAACATTTTTAGTTTGGTATTTCACATTTTGTTGAAAAGATTTATGAATAATCACTCTTAAATTTTTCTTTCTTTGCAAAATTTTTAGTGCCTCATTGTTTACTGATGGTGCTATCACAACTTCTAAAAATATCTCGTTTAATTTTTCCGCTAGCTTTAAATCTATTTCCCGGTTTAAGGCAACTATACCACCAAAACTGCTTACTTCATCGCACGATAGAGCTTTTTCATATGCCTCCAAAGCATTATTACCAATAGCAGCGCCACATGGGTTATTATGCTTGATTATCACTGCTGCAGGTTCTTCGAATTCAGAAGTTATGTTAAGTGCGGATTCTATATCTACTATATTATTATAACTCAACTCTTTTCCATGTATTTTTTCCAACGGATATTTGGTAAATTGATTACTATAAAATGCAGCTTTTTGATGGGGATTTTCACCATACCTGAGTTCTTGTACTTTATGCCCGTATAGAGCAAAAAACTCTGGCAACTCATTATTTTTACTCTGGGATAAAAACCAACTGTGAATATTAGAATCGTAGTGTGCAGTGAGAGCAAATGCTTTGGTTGCTAAGTGTTTTCTATATTCCAATGTTGTTTTATTGTTATTTTTTATCATCTCAGCTTTTAGTGCTTCGTAGTCTTGAATGCTAGAAATAACTGAAGTAAAACGAAAGTTTTTTGCTGCAGCTCTAATTAACGCCACTCCGCCGATATCAATTTGTTCTATAATTTGCTCTTCATTTGAGCCGCTATTTACTGTCTCCCAAAATGGGTATAGGTTAGTTATAAGCAGGTCTATTGGCTTAATACCTAGATTTTGTATTTCCGTTTTGTGTTTTTCTCTATTGCAAAGTATTCCTCCATGAATTTTAGGGTGTAAAGTTTTTACTCTACCACCAAGTATCTCTGGAAATTGTGTGTAATCTGAGACCTCTTGTGTTTTTATTCCTGCACTAGATAGCGTTTTATAAGTATTTCCCGTTGAAAGAATTTCTATTTGTTGCTGCGTTAAAAACGATGCAAGATCAATTATATTCGTTTTATCGTATACTGATATTAAAGCTCTTTTTATTTTCATTTTTATATGGAAAGTTTTTTAAGATTATATCTAAGAAAAGGAAATTTAGCTATTACATTTCTACACTAATTTAAAGCAGCCTATTCTATAAATTTTTTTACCATGCTTGATTTCAAGCCACGAATAAAATCTTCAATACTGCAAGGATTTCTCCCTTCCATTTGTACAACTTTAGGAATTAAAGTGCCACCTTTTAAACTTATGTGCATATTATCGTTAACAATCTTACCTTGTTCTGAAGCGAGAGCTTCAAAGTCAGCATCAAGTATCCTGATACGTTTATTCTCTATCTTGATAAACGCTTTTGGGTAAAACGCTTTAACCTTTCTATAAGCAACTTCACAGGCATCACTTCCATAAATTTTATAGTCTTCCACTTTGTCAGCGTAACATGCATCGTTATCGTTCTGTTTTAAGGGAAGCTGTTTTTCAATTTCGTTTAGCACTTTCAGCAGTAAATCACTGCCTAGCTTAGATAATTTATCATGCAATGTCTTGTAGTTATCGTTCTTTTCGATAAGAAATTTTTCCTGTTTTAAAATAGGGCCAGAATCTAATCCTTCATCCAGTTGCATAATGCTAACCCCGGTTTCTTGATCTCCTGCTAAAATTGTGTGCTGTATCGGAGCTGCACCGCGCCACCTCGGTAGTAATGAAGGATGAATATTAATACAACCATATTTTGGAATATTCAAAATTTCTCTTGGAAGTATCAATCCATACGCGGCAACAACCGCAACGTCTGGCTTGAAATTTCTAAATTTTTCTTGCTCTGCCGAGAACTTTAGAGAGATAGGAGTACATACCTCTATGTTACTTTCTTCAGCGATAACATGTACTGGAGATTTCATTGGCTTCTGTCCACGCCCCGAAGGTTTTGGAGCCTTGGTGTATACTGCCACCACTTCGCTCTTTGATTTCAGTAACAAGCTCAGAGAATTAACAGCAAATCCTGGTGATCCCATGAAAATAATTCTCATGGTGTTTTTGCTTTAAGAATTCTCCGCTAATTTACCACTTACAGTTTCTACTAATTTGGCAAAATCATCCTTATAATTAACTGCCATCTCAGCAAGAATTTTTCTATTTAAATCAATGCCGGCAAGTGTAAGACCATGCATAAACCTACCATAGGTAAGCCCATGCTCTCTTGCTGCTGCATTAATACGTATTATCCATAAGCTACGGAAATCACGTTTACGGGTTCTTCTGTCTCTATAAGCATATTGCAGTGCTTTTTCAACTCTTTGTAATGCAATTCTATAACAACTTTTTGCGCGCCCTCTATAACCCTTTGCCAGTTTCAATATTTTTTTATGGCGAGCGTGAGTAGTGACTCCACGTTTTACCCGAGCCATTTTATTTTACCTCCATTTTGTTAAATACCGTAAGGCATATGAAGCTTAACTATACGCGAGTCAGATTTACCAAGAATCGTTGTACCGCGCTGATTACGAATATTAGATTTACTTCTCTTTACCATGCCATGCCTTTTGCCTGACTGAGTAGAAATAACTTTACCCTTAGCTGTAAGGTGAAAGCGCTTTTTCACAGAAGATTTGGTTTTTAATTTTATTTTCTTCATATTCCAAATAAATTTACAAGCACTACTATTGAGTTCTTTAATAGTAATTAAGCATTAGTATAAATAATTTTATTAAAGAATCAAATTAAAATTGTATATTAAAGGAGTTTAAAAGTAATTACGCCCAATATGTGTGTTATACCTTCTTTATTCCCAAGTGGCAACAATACTTGCCTCATTTTAACACTTTCACTTTCTTCCTCTTCATTGATTGGGCATTTACTCTCTATTACAGTATCAAGTTTATCAATGACTGCATCTATTTTATATAGTCGCAGAAATGGTGCATCAATTGCATACTTATTATCAATGCGCGTCTTTTTCTCAAAACCATAGAATTCAACGGCCTTTTCTCCTGCATTTTCGCAAATATAACCTTGATCTTTGACTTCAATGATAAAACAATGCTGCCATGACTCCATTATTTCTGCAGTGTCTATTTCATGCCTTTCTGGCCAATCTCTGTCTGATCCTTTTATGTCATTCCAGTGTTGAGTCACCACATTTGCTATTCTTTTTTCTTTGCCTACATAAATTTCCATTCCAATTTCCACATATAAAACACAGATATGAGGTAAATTTATCGTGAATATATTGATTTTTTCTTACCACAAGGTGCATGTCACTAGAAGTTCTGAGATCTAGAGAGTGGTATTGATTTTATTTCCATTACAACTTATTATTTATAGATAACCTCAATAAAAACGATGAAGCTAAACGAAATCAGAGAAAGATTTATAAAATTTTTTGTAAATAATGACCACGAGCAGGTTTCTTCTTCTCCTTTGATTCCAGAACATGACCCAACGCTCATGTTCACAAATGCTGGTATGGTGCAGTTTAAAAATATTTTTACTGGTGCTCAAAAAACTGAAATGAAACGTGCTGTCTCAAGTCAAAAGTGCCTAAGAGCAGGCGGTAAACACAATGATCTTGAAAATGTTGGCTATACAACTCGGCATCACACATTTTTTGAAATGCTCGGAAATTTTAGCTTCGGTGATTACTTTAAGGAAACTGCGATAGAATTTGCGTGGGAATTTATCACTAAAGAGTTATCTCTTGATAAAAACAGACTATCCATAACCGTCTACCATACTGATGATGAGGCGTACGAGATTTGGCGTAAGATAAGTGGCTTTTCAAGTGATAAAATCATAAGAATTACAACGGATGATAACTTTTGGAGTATGGGAAATACTGGTCCGTGCGGTCCATGTTCTGAAATTTTTTATGACCATGGGAGTCCTAATTTACAAGAGGGCGATAGAATTGTTGAAATCTGGAATCTGGTATTCATGGAGTTTAACAAAGATGAAGAAGGTAATTTACACAAATTGCCAAAAAAATGCATCGATACTGGAATGGGCCTTGAAAGAATAGCGGCTGTTATGCAAAACGTCCATGATAACTATGATATTGATCTATTTTCTGCTCTGATAAGTAAATCACAAGAGTACTGTGGAAGAACGGAAAATAAAATAGCGCATAAGATCATAGCAGATCATCTTCGCGCGGCTGCATTTCTCATCGCAGAGGGGGTGCTCCCTGGAAATGAAGGCAGGAATTACGTATTACGCAGATTAATTAGGAGAGCCGCGCGTTATATCCACCTGCTTGGATATAATGATTCCCTACTCCATCGCGTTTTTCCGGTGCTGATAGATAGCACGAGTTCGGCTTATATGGGGGATATTTATCCTGAATTGATCAGAGCTAAAAGCTTAATAGAAACGACGTTAAAATCAGAGGAAGAAAACTTTAAAGACACTTTGATGAAAGGCATTAGTCTATTGGAAAAATTCACTGCAGATTTAAAATCGGGCGATACTTTGCCTGGAGAATCAGCGTTTAAGCTATATGACACCTACGGATTTCCTTTGGATATTACACTTGATATTTTAAAAGAGAAAAAAATAAATTTTGACCAGAAGGGTTTTGATGATGCAATGGGAGAACAAAAAGAGAGAGCACGTGCTAAATGGGCTGGATCTGGTGAAAAATCTGTTGAGCAAGTATGGTTTGATTTGATCGATAAATTTGGCAAAACAAAATTTGTTGGTTATGAGTTCAATGAAGTAAATGATGCGAAAATACTAGCTATAGTTTCCTCTAAAAATGAAGTAATTGATTCTGCAAAGGAGGGAGAAAAGATAACCATTATACTTGATAAAACACCTTTTTATGGCGAGTCAGGTGGACAAGTGGGAGATACTGGCAGTCTGATCAAATCTGATAGAAGTATTATTATAGTCGAGAATACCAATAAGGTTAATGACCTATATTTGCACAGATGCATAGTTAAGTTCGGTTCAATTTGTAAAGGTAACACAGTTGCAGCAAGCATTGACAAGGAAAGAAGGCAAACCTTAAGAAGAAATCATTCAGCTACACACCTTTTGCACTTTGTATTGAGAAAAATCTTGGGTGATCATGTCACTCAAAAAGGTTCCCTAGTTGCACCGGATAAGTTACGATTTGACTTTAGTCATAACACTCAAGTTACTCAGGATCAGCTATTCTTAGTAGAAGATATGGTAAACTCTCTAATCAGAGAAAACCTTTCTACGTCTACAAAAATTCAGAGCATGAATCAGGCAATAGACGAAGGAGCTATGGCGTTATTCGGTGAAAAATATGGCAACCAAGTAAGAGTAGTGAAGATTGGAGATTCAAGGGAACTGTGTGGTGGCACACACGTTGAACATACTGGAGAAATCGGTTTATTTAAGATAGTAACAGAAAGTTCTGTTGCTTTTGGAGTGAGAAGAATTGAAGCTTTAACTGGTCAAGAAGCAATCAATTATGTACGTGATAATGAAATTAACTTAAAAAAAGTTGCAGAATTCGTAAAAGCGCCAGTGAGTGAAATAATAAACCGATTAAATATTTTAAATCAAGAGCGCAAAGAATCTGAAGCTAAAATAAAAAATTTATATAAAAAACTTATAAGCGCAGAGAGCATAAAAAGCACTGAAATAAATGGAATAAATTTTGTAAGTCATGCTTTTACCAATATTCCAGCGAATATAATAAGAGAGTTTGTTTTGCAGCAACAAAAACCAAAAACGATAATAGCTTTCACGGCAACAGAAAAAGATAAAACAGTCTTGATTATTAAAGTAAGTAAAGACTTAGCTAATAAAATTAGTGCAAAAGAACTAGTATCAATAGCAGTTGAAAAAAATTGTGGTGGGAACGCTGAACTTGCACAAACAGGCTGTGATAGCAATAAAATAGATGATGCCATTACAGCCATTTGTAGCAAAATAGCAGCTTCTAAGCACTCTACGTCATACCACCACGAACCGTCATACCGCCGCGGCGCTAACAAGCAGCGGGATACTTAACCATCGTCTACACCGTCATACCGCGATTCATTCGCGGGATCTCTTAGCCGCTAACAAGAGATCCCGCTAACAAGCAGCGGGATGACGAATTACTATGCCGCCGCGAACCGTCATACCGTTGCAAACCGTCATACCGCGATTCATTCGCGGTATCTCTTAGCATAGATCCCGCTAACAGGTAGCGGGATGACGGTTGTCAGGCTAGCTGTCATCCAAGTAGCTCGACTACTTGGATCCAGGAAAAAGAATGGTGTCATGAAAGTAGCTGACACTGATTCCTTTATGATGGTGTCATCCCAGTGCCCAGACACTGGGATCCAGGAAACTTAATTGCAAGTAATGCATTGGATTTGGTGAGTATGGGTTTTGCGTTATAGAATGAAGCACTTTTGGTGAATTTATAAAGAAAGCTGGATCCCAGTGTCAAGCACTGGGATGACAAGGTATAAACCTTATCGTCATGCCGCCGCGAACCGTCATACCGCGATTCATTCGCGGTATCTCAGCCGCTAACAAGAGATCTCGCTAACAAGTAGCGGGATGACGGTTGTCGTTCAGCCACAAACATTAAGAAATTTACCAAATGAAAAAAAAGGCAAAAGAAGCCCCGTGGTTATTATCCGCTTTAAAATATTGGCGTTTTTTATGTTTTAAACGCTTGACAAGCGAAATTCAGCTGCTTTTAATTGCAACTAACTTACGCTGCAAACGTTTAAGAAATTTACTAAGCAGAAAAAAAGACAAAGAATCCCCGAGTTAGCTAGTCTTTTACTATCTCTGTCGAGTATTGGCATTTTTTGATGTCTTGTAACGCTTTATAAGCGCGTTCAGCTTATTTAGATAAAAATCTAGATGTAGATGAAGTTTTGTAAAGACATACAGTATCTATATACTGCAAAAAATTGAACATAAGACGCCGATACATTAAGTAATCCTTACCTTTTAATCTGCAGATTGGCGAAAGCAAATACAATAGCTTCAGTTTCATGATAAGGGGGCTAGCGGAGTTTGTCAAGGAATTCTTATTAAAACTAAAGAGCTCAAATGAAAGGAGGTAAACTCTAAAGTATACATTTAGTAGCGCTTTCTATGAGAGAAATCGTATTACCTATTCCGTAAAGCTTTATGAAAGATCCCATTCTTGGACCGGTTTTTTGGCCAAGTAACGTTTCATATAATAGCTGAAACCAGTCACGTAAGTTGGTGTAATCATATTTTTTTCCAATAGAAAATACCTGAGATTGAATTTCTTCAGCAGTAGCAGTTGTAGATAGAGAATGTAAAGTGTCCTTCAAATCTAGTAACGCTGCTTTTTCTTTTTCATTTGGAGTTTTATATGATTTTGTTGGCTTGATAAAATCGTGATAATACTTTACTGCAAAGTCTGAAAGTCTATCAAGCATTTTATTATTTTCTGGTGTAACGTTTGGTGCATAAGAGGATATAAAACCCCATAGGATCTCTTTGTTTTCAGCATTACAAGCTGCTGCTAGGTTTAAAAGTAGTGAGAAATTTATGCCTGAAGTTTCTATACTGGGAACATTGCCCTGGTGAATGTGCCAAGCAGGATTATTTATATCCTTTTCTTTGTTCTCATGATAACGCTTTACAAATTCTAAATATTCATCAGTTGATTTTGGTATCACATCAAAATATAAACGTTTAGCTTTTTTAGGACTCTGAAAAATGTACAATGCTAAGCTCTCTGTTGGTGCGTAAGTTAGCCACTCTTCAATTGAAATGCCATTTCCTTTTGATTTTGATATTTTCTTTCCTTCTTTATCAAGGAAAAGCTCGTAGCAAAACAGAAGTGGTGGCTTTTCTCCAAGTATTTCACATATTTGACTTGAAAGCACAGCAGATGGAGTTAAATCTTTTCCGTGAGCTTCGTAATTTACTCCAAATGCGGCCCACCTCATTCCCCAATCAGGTTTCCATTGCAGTTTACATTTTCCTTTTGTCACTGGAACTTCTATTTTTCCCCCGTTTGGGTCTTCATATGTGATTGTTCCTTTCTCTGTATTTGTTTCAATTACTGGAACTTGTAAAACTTGAGAAGTTTTTGGGCATATTGGCAAGAATGGACTATAAGTCTGCTGTCTTTCTTCCCGAAATGATGGAAGCATTACGTCCATCACTTTATCATAATTTTTCAGTAAGAGTAAAAGTTTTTCATCGTAAACGCCAGATTTATAACACTCTGTTGCACTCCTGAACTCGTATTCAAATTCAAACATATCAAGAAATTTACACAACAATGAATTCATATGATGACCATAACTCTGATGAGTGCCAAATGGATCAGGTATCATAGTCAATGGTTTATTTAAGTGCTCTCTTAGCATCTCTTGATTTGGCACATTATCTGGTATTTTTCGCAAACCATCCATATCATCTGAAATTGCAATGATTTTGGTTTTTATACCAGGAGCTATTTTTTTTAATGCATTTACAATAACTGTAGTGCGGAAAACCTCTCCAAAGGTTCCTATGTGGGGTAAACCAGAGGGTCCATAACCAGTTTCAAATATTATTTCTTTTTTATTAGGAAACTCTTGCAATATTTTTTCTGCTTCTTGAAATGGCCAACTTGTCATTATCGGGATTAAATAATGTATCTTAACTTAAAGTGCTACTAGTTTCAATGGATTTTTAATATAATGATATAGTATTAGTGTTAGAGCTATTATTAGAAGGTTAAAGATATGTCCACAGGTAGTATACAAACAGATCAATTATTTAAAGGTCTTACAAGACCTGCAATGCTCTTTGGTGTGAGTTATATGTTTGCAATATTAAACGTCCTGATTTGCATGCTAATTTTCATTAATTCAAATGATTTAAGAGTGATTCTCTTAATGTTACCAGGTATACATGGACTTGGTTATATAGCTTCTGCAAAAGAACCGTTGTTTATTGAATTATTTATGGTAAAATTGGGAAAGTGCTCGAAATGTTTAAATCGTTTTTACCATGGAGCCAATTCTTATGATATTGCTTAACGTTGTGTGATGCTGAGGTTTAGGGCTATTCAATCAAAGAATAAATCTACTCTGAACAGGGAAGTTCACGCTGCTGAATTTATTCCTTATTCTTGCTATTGGAATAGCACAACCTTGATGACAAAAGAAAATTGGTTGGTTAAGGTTATAAAATTAAGTGGTTTTGCATTTGAAACTGCCGATGACGAGGATTTAGTCATACAGAACAACATCAGGAATCAGATGCTAAGAAGCATTTCATCTCCGGCATTTAGTTTGTATTTTCATACTATCAGACGTAAGAAAAATATTTTTTCTGATGAATTTGCAAGTCAAGGTTTGCCGAATTTTTTCGCTAATCACGTAAATCTAAAATGGAGAGAAAAACACGCAACAAGGCAATCATTTATTAATGACCTATACATTACGATTATCCGTAGAGCGGACACAAAAGGAGTAGAATTTTTGTCACATCTACTAAAAAAATTCGGACATGTAACTTCAAAACATGCTTGGGAAAGTGATATACGTGCCACGTATGAAGATTTAGAGGAAACGACAAATCGTGTAGTGACAAGCCTTAGAAATTATTCGCCTAAAATTCTTGGAGTAAAAGAAACTCCAGATGGTTTGTTCTGCGAAATAATGGAGTTTCTATCTAGAATCGTAAATTGTGGCTTCGTTACAAATACGCTTTTTCCGCTAAGAACTGAAATATCAAGGTACTTACCAGTACATAGGTTATTCTTTGGCCGTAAGATGATACAGGTTGTGACTCATAATGAGAGTAAATATGCTGGAATAATTAGTATCAAAGAATATGGAAATCATACTTCTGCAGGAATGCTTGATTCGTTTTTACAACTTCCTTACGAGTTTATAATTACGCAATCTTTTCAATTTATAAACAGGCAAATGGCGATTGGAAAAATGCAGATACAGCAAAATCGAATGATACAGTCTGCAGATAAAGCTATTTCTCAAATAGCAGAAATTTCTCAAGCGCTTGATGACGCAATGAGTGGTAAGATTGCGTTTGGTCAACATCACCTGACTATTTTATGTATAGAAAAAAGTCCTAAATCATTGGATAACGCTCTGTCGTTGGTAGAATCAGAGCTTTCTAATTGCGGTGTTTACCCTATACGTGAGAGAGTTAACCTTGAACCAGCATTTTGGGCGCAAATTCCTGGTAATTTCGATTATATAGTGAGAAAAGCTACAATAAGTAGTCTTAATTTGGCTGGATTTGCATCTCAACATAATTATCCTACTGGTAATAAATTCAATAACCACTGGGGAGATGCCGTTACAGTTTTTGACACGACATCTGGTACTCCATTTTTTTTCAACTTTCATATAAGGGATGTTGGACACACTATGATAATTGGCCCAACTGGTGCTGGTAAAACTGTTTTAATGAATTTCCTGTGTGCCCAAGCGATGAAGTTTTCTCCAAGGATATTCTTTTTTGATAAAGATCGCGGTGCAGAGATTTTCTTAAGAGCACTTAGTGGTATCTATACTGTAATAGAACCAAGAACTAAAACAAATTTTAATCCTTTACAACTTGATGATACCTCTGATAATAGAACATTTTTAATGGAGTGGATAAAGTCTTTAATTTCGGTATATAATGATAAATTTACTTCAGAAGATATTGCACGAATTAATGATGCAATTGAAGGAAATTTTAAATTAAGAAAAGAAGACAGATTCTTGAGAAACCTCGTACCGTTTTTAGGGCTTGCAGGTCCTGATACTCTAGCTGGGGCAATATCTATGTGGCATGATAATGGTTCTCATGCTGCAATATTTGACAATAAAGAAGATTTGCTAGATTTTTCACGAGCAAGAGTATTTGGTTTTGAGATGGCTAGCTTGCTCAAAGATCCTGTTGCTCTTGGACCGGTCTTGATTTATTTATTTCATAGGATTAGTATATCTCTTGATGGCACTCCATCTATTATCGTTCTTGATGAGGCATGGGCGTTAATAGATAATCCAGTTTTTGCACCCAAGATAAAAGACTGGTTGAAGGTACTGAGAAAACTAAATGCTTTTGTGATTTTTGCTACTCAGAGTGTTGAGGATGCAAGTAAAAGTACTATTAGCGATACGCTTGTACAACAAACAGCGACACAGATTTTTTTACCAAATCTGAAAGCTACTAGTGTCTATCGGGATGTTTTTATGTTAACTGAACGTGAATATATATTAATTAAGCACACAGATCCGAGTACTAGATTCTTTTTGGTGAAACAAGGAGTCAATGCTGTAGTAGCTAGAATAGACTTAAAAGGCCTGGATGATATAATCAACGTATTATCCGGACGTGCAGAAAGTGTTCTATTGTTACACGATATATTAAATGAAGTTGGGGACAACCCAAAAGTATGGTTGCCTATATTTTATCAGAAGGTAAAAAATGTTTAAGACTAAGCTGTCATTGCTATTAATTGCGATATTTTTACTAAATATAGACTTTTTACTCTCATATCCAGTGCTTGCAGATGGAGTAAGTGGTACTGACAAGACAGAATTTGTTAGCAGATTTAATTCCATTGGCAGTTTTAGTCGTGCCTCTAATCCTGATTGTGGAGCGTTTAAAACAGCTGCAGCACTTGCTGGAATAGCGATTGCTGTTGGCGCAATATTTACTGGCATTGTTTTGATCGTTTCTTCTGCTGGTTTGTTTACCGCTCTTGTTATTGTTGGAATGATAGCTGCAATTGTTGGAGTCTGGAAAGCGATAGGAGGGCTTGTTGTTTGTGAACATAGTTTTGTTAAACACCCAGTTGCACGTGATCATGATGGAAAATACAAAAATTTTAAATTAGAAGACACAGGTTATAGTGGCTGCACCAATGAAAATTACCAAACAGAAGAGGAATATTTTTCTTGTTTGCAAAATAAAGCTCGGGAAGACGTGAACAAAAAAGATTATGACGGGAAAAGAGCAGAAAAAGAAGCCTTAAATTCTAACGTTCAGGAGAGTACAGAGAGTTATTACTGGCCAAAAAATGGTGTGCAATACAGTGAATATATAGAAGTATGTCATCGAAACCCTTTAACTTTTGGTAATCTTTTTAATAAGGTAGACTTTAATTCCAGAGGAAAACCTGGATACATAGACTTTGATGTCAGGGAGAAAGACACTGGATACGTAGATGGGTCATGGTCCTCGAAGGTTGATGGTGGTCTGGAATGTAGAGTTCTCAAAGCAGGACAGAGCGAACCCATACATGGAGCTACATTCAAAGCAGTGAGAAAAATGGGCAGATTGTGTGTGGAGTTAGCAAGTGTGAAAATGCTTGGTATCGAAATGACTCCTTGGCCGCAAGGGGTTGATATGGGGTGCACGGAATTGCCACCTGACCCACTTGCTCCTATGTGTGAAAAATCTGTGATGATATTCAAAAATAAAGATGGTACAGGAGAGGAAAAAGTTCCTATTGGTAATAATGATGACTATAAAACTATTATCAGATCTAAAGAAAAAAGACTCAACGGACAAGGGGGGAAAATTTTTGTAGGTTATGATAATGCTGGCTGTTTTAGCTCGTATGTTTCTGAAGCTTGTTATAACCAGGCAGGGAGTAAATCATTAGCTCCTATTCCCGTAACTTCTATGATAGTGCAATGCATTAAGGAATCGTTAGATAATTTAGTTGCAGGTAAAGGTGCACCAAATGGTGAGAGTTTTATATCTGTAGCACAGAAAAGGCTGAAAAACACTGTAACTGCTGTTTTAGTTTTAGCTTTAATACTGTTCTCTATAAAAGCCATGTCTGGTGGAGTTCAGAGGCCTCAAGAAATGTATATGTTGATCATAAAATTCGCTTTAGTGATTTACTTCACAACAGGCAGTACCATGTCTCATTATTATGGAGAATTAACTCGTCTCTCAAATGGTTTGTCAGAGATAGTGCTAAAAGCATCATCTGAAAGTAAAGGCATATGTAATTATAAAGCAGGTACAGATTATGAATATACTCGTGCAGGAAAGAGGGTATCTTACAGTTATCTTGCACCTTGGGATAGGCTTGATTGTAGAATTTTATTTTATTTAGGTGCCCCTTTAGATGGAATTGGTGGCAAAATTGGTACTGGAGGTGTTGCAACGTTAGCAGTCTTGCTTGGTGCTGCTCCTGTCTTATTAGTTGCAGGTTCGGTAATCGGTATTATTTTTGCTGGTGGACAAATTTTAGTAGCTCTTGTCTGTATATTTATGGCCGTTCTGATGATGATGGTTATTTTGTGGCTGTGCTATGTATTTATTTTATCTCTAGTTGCTTTAAGTGTAATCATCATTTTATCACCTTTGTTCATTCCTATGGTTTTATTCCAACACACCAAAGGATATTTTGAAGGCTGGGTGAAAGAGTTGATTACCTATAGCTTATACCCGGTTATCCTTTTTGCGTTTTTGTCCTTTATGTTCATAGCATGTGATAAAATCTATTTTAAAAATTTAAATTTTGAACTGGACAAGTCATATAAAAATGAACAACCGGACAAGTCATATGAAAAGAAACAAGCAGAAATCTCATATAGTAAGAAAAAACAGTGGTTTAAATTGAAAGATGGGGAATGTGATAAAAATGAAACTACTCTTGCATGTATGATGCAAAATTATAGCTTTAAAAAGAGCAGCATACTTGGTCTATTCGACTTTACATACATGGAGTTTGGCAGCTCTCTCATCGGAGAATTATTAAAATTGTGTTTAGTATTATTCCTCTTTTACCACTTTTTAAACATTCTTCCTGGCATGGCTGCTGAACTTGCTGGTAACCATAGAGCAGCACTTGGCTCAGGTCAGACACCTGGACAAATAGTGGGCAAAGCTTTATCTGCTGCCAAAGCTGCTGCTGGGGGTGTTGCTGGAGTTGCTGGTGCTGCTGCTAAGAAGTTGAGTGGTGGAGACAAGAGTAAATCTCGAGGTTCTGGTTCTAGTAGCTCCGAGAGTGTTAACAAAAGCACTGAATGAGTTGGATTTATGCTAAAATTTTTGCTGATAATACCGTTTTTTTTTCTGTCAGGCTGCGGGGAACATCACTGTATTAAGCCAGAAAATTTATCAGGTTTGCGTGAAAAACTAGATATAGTGTCAACAGAGCAGAAATGGGTTGATTCTGGTGTTAATATCTCAGATAGAATAAGAGTAACAGAGATTGATATAGTGCCTAGTAAGGTTAATTTTTGTCCTAAGCAGTATGCAGATTTTGCAATTGGGCCTGGGAGAAATGACGTTGCATTACCATTTGCACTTAAAAAAGGCGATACGATAAGCTTTAGTGTGATTGGAAGTAAAGTGTGTAAAGATAAAGAGAGTGAGACAAAAATCAGGTATTTGAAAATCGACGAAAAGTGTAGCGAGCAAGAAACGGAACATTTTGCACATGTTTTAAATCAAGAGAAATGCCAAGGTGGCAAGGATGGGATATGTCCTAATAAATATATAATAGGCGATGCGCAATGGTTGAGTGGAAGAGAGTACTGGTTTTCGAAGTTAGATCAAGATGAAAGAAAAAAGGAAATTGAAAATATTATTAACTCTATAAAACAAGGAGAGAATATAGATTGCAGCAAGCTTTCAGAGAGCAGTGCAAGTAAGATAGATACGCACATTTTAAATTCACTCTGTAGACGTATATGTAAATTTTCTTCTGGTCGTAGAGGCGAGGATTGCGTGTATATTGAATATAATAATATAGAAATTGAGCTATTCAATGCTTTAAATTCTAGTGGTGAATCTGTTGTTGCTGAAATTATTAGTAACGTATTAAAGGGAAAACAGGTAAAAACTGACATTACATTTCTAAAAGTTGGTATGGATAATGAAACTCTTGAACACATTCCAGGTGGTGGTTTATGTACTAGTTGTGATCATAAGATGGAGAATGACCATCAAATACCAAGTTTAACTTTTAGTCTATGTAGCAGAAATGACAAGAGCTGCTACAATACAAATGACAAAGGCGGGTTCAACATAAGAGTAACGAAGAACCATAGTCTGGAAAATAGCTTGTATATAAGTGTTTCCGATAAATTCCCTGAGCATAAGCCTGGTGAAAATCAAGCGGATATATCTGTAGATATCAGCAAAGTTCATGACATGGAAAACTTGAAAGGAAAATTAAAAGACAAAACAGGCACCATATATTACGGAATAAGAGACCATGGCTGCGATTACAAAAATGAAGGTCAGTTTAGCATTAACCTAACAACTCAAGAGCCACCTACAAAAACTTTTAGTGCAATATATAATTTCTTTGATGAAAAAGTGAAAACTGCATTTTTCGGCTCTAATTATAAAGACCCTAACGCAATTCACTCTGATACTAGTCCTGTAAAGTCTCTTTACGAAAGTTTTATAAAATCAAGCAGAACAAATACCATTAGATCTACTATAATATCACTATTAGTACTATATATAATCTTATATACTCTTTATTACTTTTTTGGATTAACTCATATTTCTATATATGAGTTTTTAATTATATGCGTAAAGATAGGAATCATCGCTCAGCTATTGCAGGATAATAGCTGGGACTTTTTTTATAACAACGCATTCTCTATATTTATTAACACTCCAAAACAACTAATAGAAATAGCAAATTTTAGAGGCACTACTTCAAATGTTTTTGAGTTTCTTGATTTGCCGCTCAATAGGTTCTTGTCATCGCATTCAGTATTGTTAATAGTATCTCTTATATTTTCTGGCCCTTTGGGCATTGTATCTTTTTGCTTGGTGATTTGGGGTTTAATCACAGTGAGCTTATCTATTTTTAATGCCTTATTTTCTTTTATTACATCTATAGCAATAGTTGCGTTATTACTTTCTTTAGCACCTATTTTTATTATTTGTCTTTTATTTGCGTATACTAGGCAGATGTTTCAAAACTGGGTTAAAAATTTAGCAAGATTTGCAATTCATCCAGTGGTCCTTTTAATTTTTATATCACTGATAAGTCAGGTTATGGATTATATTGTGTATTCAGTATTTGATTTTGAGGTCTGCTCTACATGTATACTTAATATTAACCTAAAGATTTTTAACCCTTGTATTTTTTATGGTTATGCTTCCAAATATACACCTAATATTACCGCTATGATGGCTTTTGTTATTTTGGGACACGCTATGAAAGCTTTAGTTGAAGCTTCTTCGGCAATATCTGACTCGTTGTTTGGTGCTTATGTAGCAAGCGAACCTGGAAGACAGTATCAACAAAGCTTAATGGGAACAGTAGGGTTAGATGAACAAAGCGTTCAAAGAAGAGAAAGAGGAGATGCCTCTCAACAGTCAGGTACGTCAAGACCTCAAATACCACAAGGGACTCAAAGGTCAACGCCTCAGATACCACAACCAGGAAGACAGCAATGATAAGTAAAAGATCACTATTATTGATACTGTGTCTTGCAATCACTGGTTGTAATATGGATTGTGTCGAGCCTGGGTTGCAGAGCAAAAACACCAGCGTTAATGTGGATGTTCCAGTTCGTAAAGCCGATAAAATTCATTGGGTTGATTCTGGTCAGGTAATTAGTCAGGGTGAGAAAATCAAATTCACCCTCGATGGATCAGTAAATTTTTGCCCTTTTAAAGAAGACAAAAATCCAAGGAAAGTACTTGTGCCAGCTAGCTTTTGTGCTGATGGCTCAGAACCAAATTATAGTAAGGCTGCGGATATTAATAGTGTACCTAACAATTATGGTGTTAATGAAAGTAAAAACGAACTATGTGGTGGCAAAGGATTTGGCAGCAATAGACGTTATGTGGACACTGGAATTAAAGTAAATCCTGGTGACAAGTTAAGCTTCAGCTTAGTTCCCAGAAAAATAACAATTGATTACGACAATCCAGAAGGGAAAGGCATCAATTTTGATGACAATTGTTATAAAGCTGTAGAAAATGATCGTAAGGAAACTGTATATAAGAAAGCTACAGTGAGTGAAGTACATCAGGGGGGAGAGTTTTTTTGTGATGGTAAAGATGGTACAAAAAATAAAATACAATTTTTACCTCTTGATAAAACAAAAGCAAAGGAAAGCAAAGTGCTAGTTGGCAATGGGTATACCCCATATGATAATAAGGTGCATTTTAATAAAGGTTATATTCAAGACAACGAACCATGGGTATATGGTTCACTACTTGATTTACGCCGCGCTAAAATAGGATTGAACGAGTTATGTGATGGAAAAAACTGTAGTCTTGATGAGAGAAAAAAGTACTCCTCCTATGAGCTTAACTGTTACCATCAAAATATATGCTATACTGAGAAGGGTATATGGAACTATGGTTTAGGTCAAGCAGGAGAACGGAACTGTGTCTCCTCTATAAGGTATAAGAAGTACGATAAAGGAAATAAATGTGATATGTATTCTTATCTAGAAAAAATGGAAGGGAATGTTAAAGCAGGTAGTTTTACTGAAGATGATAAATCTTGGGCTGAGGCTCTTGTTGCAAAAATTGGTGATCCTGATGATAAAAATACCGCTAAAGGTATTCAATGTCTTCCAAAGAAAGAGGGTGCAAAAGGGGATAATATGTGTTCGCAAATTGGCGATAACAATAAATTCGAGGATTTTTCTCTGGAATTGAACAATGATTATCCAGTAAATGACGAGGTAACGCCCGGTAGTAGTGTGATGCTCGCTATCGCAGATTATGGTCATTATTACTATAATAGAGGAGGGTACCATGTTAAAGTGACTAGATCATGTGAATATATTAATGGCGAAAAATTATATGTATATTTAGGTGATGAGCCACCTAAAGATTTGCATGGTGTGGGAACTAATGATTTTAAAGTGGTAGGAGTGAGAGAAAGAGTAAACGGAAAAGATGAGTACACCATATTAGATGTAATAAGCGGAGAACACTTTCAGAACGAAGAATCTAAGAAGATATATTTCGGCATCAATGTAAGCAACGTAGAGAGAGATGACATTACAGATAAAAATGGCAAATATTATGAAAATAATAAGTACACAGTAACTTTATTTGTTAAAAGAAAAATTAATGATTTTATTTCATCGAATGTAAACGGGGTATTTAAACTTATAAAAGAAGAAGTAATTGGGGACAGCGTTAAAGATTCATACAAAGGATATGCAAGAGGTCTTCTTCAAGGGGTAAGAGCTTTGCTTACTCTATACGTTATATTTACTGTCGTTGGCTATATGCTTGGAACAATACAGCTAAGTAAATTTGATTTCATTGTAAGAATGTTCAAGATAGCATTTATAGCTTTTGCCTTTAGCGATAGAAGCTGGGAACTTTTTGGTACAACTTTATCCAGACTTTTTATAGATGGTAGCACTTATTTAGTTGATAGTTTTTCTGGCTATGTAGGAGAAGGGGAGAGAAAATTTGCATTCTTAGACTTGACAGCAGGAGTATTATTCACAGCAGAAACTTGGTTAAAGTTTTTATCATTGATGCTCTCTGGTCCTTTTGGCTTTATTGCATTTTGGGTAATATTCTGCGCTACTTATGCGTTTTTAAAATGCATTATTAGCGCTACGTTTAAATATGTAATATCTACTGTTCTAGTGGCGTTTTTACTGTCATTAACACCTTTATTTATCGTATTTATTCTATTTCAAAAGACTAAACCCTTGTTTGATAATTGGATAAAAACGTTGGCTCATGTTTCATTAGAACCAGTCATTTTATTTTCATTTTTATCTCTTTTAAATCAGTTGATGTATTCAGTTTTATATAACCTCACAAATTTTTCTGCATGCTATCAATGTTTAATTAGCGTAAATTTCTTATCGTATGATCTGTGCTTGATGAAATCAATACTGCCTCTTGGATACAGTCCTGGCACTAGCGTTGATGTTGCACTCAGTACCGGAGAAAGGGCTGGTGGACACTTTGCAGCATTACCTATAGACCTAATCCAGGCGTTTATATACCTCATTATTGCCGGTGCAATGGAAGCTTTTGTTTCTATATCGGAAACTATGGTACAAACACTATTTAGCTCTGGTTATGGAGTTACTGGCAGTGTTGGTACAGTTGCTAAGAGCGCATCGCAAGCTATGCTGTCAACCGTTGGCCTTGATGATAAGACCCAAAGTATGATACAGAGTATCAAGCAGAAAATGAGTAAAGATCGGGGAAAAATTGAGGCTAAATTACCTAACACACCAAAGCAACCAGACAAAAAAGAAGATTCTAAAGGAAGTTCTGATAAAACAACGAGTGATAGACCTAAAACATTAAAACAATCAGATCAGCAAAAAAATTCTGATGAAACAATAAGAAGTGATCCTAGTGCTAAAGCTAAAAACAAGGAAGAAAATGGAGAGGAGTAAGATATGAATGATGTTATGGAGTAACTAATTAAAAAGATATTTTAAGTAAAGTTTTAGAAATTTATTCTGTATTTGGAAAAAGTTTAGATATGCAATCACGTTTAGGCAAATGTTGGTTTAGGGTATTACTTCTTGCAGCTTATGTGCTGATCACAGGTTGTAGTAAGAACGATATGCCTTTTCCAAGGTGCATATCTGCTGACTATTTTGGTCCTGAACCTATTGCAGTAAGCGCTCATTTTTCAAGCGATCATGATGCTTTTATTCCAGAAGGTGAAGATGAAAGCGTTATTGATCCTGACACTGGTGAAATTAATTCTGGTTTTCACCATAACCAAGTGGTGAAGTGGAAAGATACTGGATTAGAAACCAATGGAGATAGCTTAATAGTGCGAGTAAATGGTGCATGGACATCTTGGAGTAATAATAACAAGAAGGAATCTAAAAAAGGCAGTTATACCTTACAAAGCTTGGAGCAGTTAAAATATGCAACTAAATTTGAAGGTAAACAAAGTGATAATAGTTTACCTAATTTTCACTTAGTTTGTAATGATTATAAACCTAGCATACAAAAATTTTCAAGTAAGTCTGATACAAGTTGCACTGTAAATTGCAAGTGCATTAATGAAGATGATAGCGCAAATACAGTATCACGTGGTGCTCCATGTTGGTTTACCAATGGTCATGGTGCTTATCTTTTGTTTCAAACGGGGAAAGATGATCCTAACGAAAATCTAAAGTTAATGCGCGATCCTCAATATCCTACTGTACATCTAGGTTACAACTCCGTGGCAGAAAATGGGAGCGGTCTTTTTACTTTAGACAGAGATAGCACTAAATTAAAAGACAGAAATTGTAATGAGTTGAAGTTAAAAAAGGGATGGAAAATATATGTAAAAATATTAGATAGATATTACTTAGATAATGTAGGTGGCTACTCTTTTGAGTTCTTAAGTGGAGTGCAGCAGCCAAGTAGTTTTGGGTTTTTTGATTACATTTATAACTATCTAAAATGTGTATTATTGATTAACGAAAATTGCAAAGAACATTTTAATAGCAATGATCCTGCAGTTGCACAAGCTATGTTCGAAAATATAGCTGAAAAAAGTACGAGCTTTCACAATTTTGTTCTTTCCTTGCTTGTTCTATTTGTAATGATTTCATCGCTTCTTTATCTTTTTGGCATGATACAAGAAACTAAGCATGATATGCTCATCAGAATGATGAAAATCACTCTAGTAATAGTGCTTATATCTCCTGGAAGTTTTAGATTTTTCTATGATCATTTTCTTGTTTTATTCGTTAAAGGTCTTGAACAATTGATAAGTGTAATTACTAACTTTGCTCCCAACATGAACACCGGAAGTATTGCTCAAGAAGATGAAGCTAAGTTGTTTAGCTTCATGGAGGACATGTTCAATAAATTTTTTGCTTATTCTGTTTGGAAAAAGTTTGCAGCGTTTTTACATTACCAAATGTGGGCAAGCCTTCTTATGATACCGGCAATTTTCATAGGGATTGTGCTATACTTCTTGTTGTGCTTGTATGCTTACATAATATTTCTCTCTGGCTTTATGGGTATAGCTTTTCTTATAGCTATCATGCCACTGTTCCTGATCTCTATTTTATTTTCACCGCTGAAAAGTCTATTTGAAGGTTGGATAAAATTCTGTATAAGCTTTTGTTTACAGTCGATTATGATATTTACCCTGCTGTCATTGCTGGCTGCTATTATAATGAACACCTTTTATAGACAACTAGGTTTTACTGTATGCTACAATAAATGGTTCGAGGTAAAGTTATGTGCTCCAAAATGGGTGTTTGGCGGTTTTTGTATCGTTGATAAGCAGTACTTTGGTTGGACCCCAGGGCAAATTTTTGTACCTTACACTCTTGGAGAAGCTTCTTCTCTTAACATAGATAAAAGTATAGAAGGTATAGAAAAGATAAGCAGAGAAGGTGGTACAATAAAATTTACTGGAGGCGCTGGATATATCCCGCTTCCACCGGATTACCCTAAAGATAAAAATGGTGAACATATAAAAGGGTTTCGTTATATAGATTATCCTTTCTTTAATCCAATGCCTGGAACTAAAGATAATCCAGCAGACCACTATATTGCAGAAAGTGATATGGTAGTTAGTAATGGCTGTAGTGAAAAAGATCTAGTGCGCTTAACAAATAGTTTATCTCATGCATCAGAGAGGGCTGACATTATATTACTGATCAACAATATAGAGAAAAGGATAGGTGATGTTAGTGAAATAATAAAACGCTACTGTCAAGATATAAATAAATGCAATAGTTATAGGGAAATAATTAATGAAATAAGATCTTTAGTGCGGAGTGCGGTAGAAAAACAAGGTTGTAGAATACTGAAACTTCATGATTTATATAAGGATCCCAACAGTGAATACTGTCAGAAATGTAAAGATTGTGAGGATTGCAAAAATTATCAAGAAAATAGCGATTACCAAAGGGTGCAAGACATACAGAGAGGTTATTTAATCAATGCAGGGGAAATCTTTGTGTTATTCTTGCTTTCATTTTTAATGTTCTCCTTACGCGAGTTCGTACAACAAATGGGCTCAAGTATAGCTGGTGGTGGATTCAGCGTTTACAATATATCTAGAATGTATGAAGCATCGCCTTTGGTTGGCATAATGGAAGGATTAAAACAGCATTATTGGCAAGACGCAATTGGTGGAAAACTAGAATCTTTAGGTAATTGGGCTACTCATTTACCGGATAGATTAGCCGGAGGTACAGCTAATCTACTGGGTAGGATACCAAGAGTTGGAGGAGTGCTGAAATACGCTATTGATGTGCCACGTAAGTTTGTAGGTGCTACTATTGAAGCAACGAAGTTTGCAACATCGCCTGAAAATGATGTTGATAAGCTCGAGGAAAAAATTTACAGGGCATTTGGAGTTGATAAGGAAGATATTACACACAGAAGGATCGGTAAATATTTAGATTATTATAAAGGATACGTAGGATCACATTTGGGCTATACAATAGAAGATGCTATGAAATTTACTTGGGAGCATGGTCTTGGCTCTATAGGAAAGCATGGCTATGATCATAACCTACTCTATAGAGCAAAAGAATATAGGCGAGATTTCTTAGAGAAGCTTCATGATTACACTATCGGCCGTAAGAGAGAACCAGAAAAAGACAATCCTGATCAATCAAATAAAGTAGAACGAGAGTTAGGCACGGAACTAGTAAGAGATAACCATGATCAGCCACTAGAAGAAGGCGACCCTCTTCGACTACGAGGGGGAGGTCAGCCAGATAAGGTAGTACGAGAACTAAGCACAGAACAAGAAGACAAGCCTAATCAACTACAGCATGATCAGCCAACAGAAGAAGATAAGCCTGATCAATCAAATGAAGTGACACGAAATTTAGGCACGGAACCAAAAGGTTCAGATGAAATTGATGATTTTGGATCTGCTTTTGAAGGTATGGAAAAACGTGCTGAAAGAGAAGGCAGAAGAAATCAAGATAAAGTTTACAACCTCTCACCACTTTTTGAAATGAACACTCCAGAAGCTGTAGAAAAACGTGCTGAAAGAGCTAGAAGAAAAGAAGAAAGAGATCGAAAAGACGAAGTTTATAATCTTAAGCCTTTATTTAAAGAACCAAAAAATCCAGAAGAGTACGTTAAGGCACTTTTTGAAATGAATACCCAGGAAGCTATAAAAAAACGTGCTGAAAGAGAGGAAAAAAGAAATCGAGAAGACAGTAAAAGGAAATTACCGGAACCAATGAGGAAACCAGATGCAAAAGGAGATGAGAAGAGGATTGAAGATGAAGACTAATAAAAATTTCAAAGGCCTTGATTATTATAAATTGCAGCAAGACAAAGATGGCAACATAAAGTTAAATGACTACGACGACATTTTAAATGCGCGTAGGGCAAGGGTAGACTTGTTGCGGGATAACACATCACTTGACAAGGATGTCAATTTTGCTAAATTGAATAAAGCTTTGAGTGAGAAATTTGTAGATAATCATGGTTTATTGTCTGAATTTGATAAGGAAGACAAAGAGATTGTACAAGAAAGGATTAAGGTGTTTAGTATTTTAGAAAGTCTTGAAGACCTTAAAAGCGTGAAAAGTGAAGATCTGTTAGAGGTTAGCTTACTGCTGTCAGATCTTAGCTTCATAGAGAGAAATGTTGTACTAAATACCGATCAGAATTCTGATCTAGCAGGATTTAAAAACCTATTTATTGAAAAAAAAGCATCTGGTGAAGAGTATAGTGAAGAAGAATGTAGAGGCTTTCTTGATAATATAGATAAAATCAATACTATAATTAAGTTAGAGTTAGAAAGCAGAATTGAAGGGCTAAATCATGATGAAAAAAATGATCATGATGATTTACAAGATGAGATTGGTCAAGCAATTAATGCAGCAGGCAAATCAGAAAAAGATAACTGATGAGTTTTGTGTTTGTGTTTTTCTTACAAGCGACTCGATAGCTTCTCTCTATTAAACTGCTAAAGCCATATTGACATTAATCATATAGTATAAATAATTAATTATTTTGGAGCTTATTTAATATGCTACGCATCATTGCAGGCAAATATCGCGGAAGAAAAATAACTACAGGTAAGCATTTAGCTGCACGGCCAACTATGAGTATTGTCCGAGAAGCAATATTTAATATGCTTTCCTCAAGAAAACCTATTTATAACTTGAATGTACTTGATTTATTCTGTGGTAGTGGTTCTTTTTCATTTGAAGCGCTTTCTCGCGGCGCTAAACATGCATTTATGGTAGATTCAGATTATTACAATTTGCAATTGCCTAAAAAAACAGCAAAAGATTTTGGAATTACGGACAATGTTACGCTAATTTGCTGCAGTGCTAACTGCTTACCACAACCTATTTCAAAATGTGACATAGTTTTTATAGACCCACCTTACAATAGCAATCTAGTTGAATCAACGTTGAATGGACTAGCTCACTCAGGCTGGTTAAGTGATGATGCATTGATAATTCTAGAGATTAGGAAAAACGAAGATTTTGAGTGCAATAAAAACTTCAGTATAATCTTGGAACGCACCTACGGTATAGCGAGAATAATTTTTCTTTCTCTATTAACTTGAACTTGCATATACTTTTCATTGATGAGTTCCAGTTCTATTTTCGTCAAGTTTCCGGAGAAATTACTTATTCTGTACTGCCCTAGATCAAAATTTTTATTAAATTCAGAGTCTATTAAATATTCATGTGCTTCTTCAATAAATTTATTTTCTTTTTCTTCGTAACTGGTGTATTTTGTTGTACCATTATTATCCTCACGATAAACTAAATGTTCTTTATGATCAGCATGAATATTTTTATTTTCACAAACCTTTTCAGGATCGTGCTCAAGTACTTTTCTACCAACAATCAATAGCTTATAAGAAATTTCCTATGATTCCTTTTAAGCGAGTTTTGAATTTTTGAAATGTCATGACATTGTTGATACGGTTATCAAGAAACGATAAAGTATCCGCAAAATCTTCTGAATAATCATTGATAAAAAAAAGTATCGTACTTAAGTACACTCCAGCTAATATTGCTCTTTTTGTATAGTAGTTAAAATCTGTTGATTGATCATAAATGCCATACCAAATCGCGCTAATAGTTCTATATAAAAGTTTACTAGAAAAATATGTATTTTTTGGTGATACGGAGAATGATAAAACATTTTTTAAAAGTTCTCTATAATTCGGTAGCTTAGCGTAGTTTGAAAGGCGTATTTGAATAGCTAACTTTACTCGCTCTCGCACTTTTATATCTTCTAAATTAGAATTCCTTAGTTCAGCTTCCATTGAGCTATTTAAGTCCTCTGCTATGTGCTCCAAAGCGCTATATATTCCATTCTGAAATTTGCAAAAGCTATTAGCTAGATTAAGGTCAGTGCACACCTTTAATAGGGTTTCATCGCTTATCCCTTCAAATGGAATAACCCTAATTAGCTTATCTATTATTAACTTTTGTTCCACGCAACATCATACTAAACAGCATGTGTGATTGTACCTGAGATTTTCAAACATTCTACAAAATGCTTCACCACGTTCCTCGAAATTTTTCCATTGATCAAAAGAAGCACACGCGGGAGAAAGTAATATTGTTACTTCTTCTGCGCTATTTAAGGCCTCTTCAAAAGCCAATCTGAATGCATCTTCTAGATTGCAACATTTAACATAATCTACTTTATTCTCCATAACATTTGCAAAAGCTTCGGTTGATTCTCCAATAAGAAAAGCTTTTCTAACCCTTGTAAAATGCTTGCTTAATGATTCTATTCCACCTTTTTTGCTTCTTCCACCAGCGATCCAATTTATGTTTTCATAAGATAAGATCGCCTTTTCGCTCGATTTTGCATTAGTTGCTTTGCTATCGTTCACGAAAAACACATTTCTTATTTTGCCAAGCAGTTCATTCCTATGCCTCAGTCCTGAAAAGGACTTGATTCCATTGATAATAGTGTTGCTATCTACTCCAAGTACCTTACATACGGCATATGTGGCTGCTATGTTTTCTGCGTTGGATATTAGGTTTATTTTCACGTCGCTTACTGATAAGCTATGATTCTCTAGTTTTAACGAGATCTTCTGGATCCCAGTGCCCCTTTTGTCATCCAAGTAGCTGACACTGGGATCCAGATAATTTCGATCTATACCAGTAATCTGTTCACTATAATCAAGCAAATTGTTACCTGCCAATGATATTAGATCTCTTGCACCACCCTCTGTCATCTGAGTAGTTGGCAATGGTTTTTCTTTTCTGGATTCCAGCGTCACGCGCTGGAATGACATCGGGGAATATGTTACTGAGATTGGAATTTTGTCTCCAGTGAATTTGTTGAATATATCAGCAGTAATCTCATTGTCACATCCTATTACGGCAACCTCACTACCGTTTATCAGTTTTAATTTAGTTGCTATGTAGTTCTCCATACTTCCATGCCTATCTATGTGATCTGGTGTAATATTGAGCAGTGCTGAAATGTCCACGTTAATTTCATTCATCAACTCCAATTGAAAAGAGGAGAGTTCGATTACATAAATTTCTGCATCTCTTTCTAGATCCAAAACAGGAACGCCTAAATTTCCACCAATAGCTACTTTTTTCCCTGCAGATTTTAATATGTGCCCTATTAGTGATGTAGTGGTTGATTTACCATTTGTTCCTGTGACGCCTATTACCTTCTGGTTCGTAGTTTTAGCTTCAAGAAATAGCTCAATGTCTGATTTTATTTTGCAATCAAATCTCCTTGCAAGTTTTACTATCCAATGTGGCTCTGTTGGCACTCCAGGGCTTAAAACCAATGCACTGATCTCATGCCAATTGTATTCCTTGGGATGAATAAAATTACATTTTTTATACATCATTTTTGCATTTGCTATTTGCTCTTCATGATCATCCCATGCATATATTCTTGCACCACTCTTTGTTAGAGCGTTAATGGCGGATAAACCAGTTTTACCAAGACCAAAAACCGCGACGTTTTGATTTTTGTATTTGTTTAGTTGCACTGCTAGATAACTTATGCGAACCATTTTATAAAGATATCGTACAAATTACAACAGACTTCTTTCGTAGGTTACAACTGTCATTCAATAGAAACAAAAAACTTCCTTGACAAACTCCGCCAGCCCCCTTATCATGAAACTGAAGCTATTTATTTGTCTTCTCTGTACAGATTAAATGACAAAAAAACTCACGTATCTGGCGTCTCATGTTTAATTTTTTGCACTATGTGCACCTTATGTCTTTATCAAATTTCTAGGTTTTTACCTACACAAGCTGAGATACGCTTATAAAGCATTTAAAACATTAAAAAACGCCAACTTAAAAAATGGATAGTGAATAATTAGCTACCCTAGGGTTTCTTTTGCCTTTTTTTCTGTTTAGTAAATTTCTTAATGTTTATAATTTAGATTAGTTGCGGCTTAAAAGCAACTGAATCGCGGTTATTAAACGTTTAGAATAAAAAAACGCCATACTTGAAAGTATAATGTAAGTAATTAGCCAACCACGGGGATTCTTTTGCCTTTTTTTCATTTGGTAAATTTCTTAATATTTATGGCTAAACGACAATCGTCATCCCGCTGCTTGTTAGCGGCTAAGAGATACCGCGGCAGTATGACGGTTAAGTGGGGTGTCATCCCAGTGTCAGCTACTCGGATGACAGGAGAAGGAGGCTACTTGCATGACACCATTCTTTTTTCTGGATCCAAGTAATCAGGGCACTGGGATGACAAGAAGAGGGCACTGCCGTCATAAAGGAACCAGTGTCAGCTACTCGGATGACAACAAAGAGCTACTTGGATAACAAGAAATATAGGTACTGGAATTGTAAAGAGTTTGCAAATATTAGTTATTACCTGTAGGATATAAAGAAATTAGTAAGGATTTTAATAGGAATAATATGCCATCTGTTACTTTTATTTTACCTGATGGGAGTAAGAAAAGCTATGAAGCTGCAGAGGGAGAAACTCTGCTCAATTTAGCCCACAGAAGTGATCCAGATCTGCTTGAAGGTGCATGTGAAGGTTCTCTTGCTTGCTCTACATGCCATGTAATTGTTGATCCAAAGTTTTATAATGCTGTAGAAATACATAACCCTATATCTGATGAGGAAAATGATATGTTAGACCTAGCTTTCGGCTTAACAGAGACGTCGAGGCTTGGATGCCAAATAAAAATCACAAAAGATATCGACGGCTTGTGTGTAACCATACCAAGGGGTACAAGAAACATATCATTAGATAAATAGGGGAATCATGCGTAAGATTTTTATCTATATTATCATCTCTTTACTTTTGTTTATTCCTGTAGCGTATAGTGGTTTTTGGTATTTTTCTGCATGTAAGGTAAAAAATCTTTTAGCTGAAACAATACTATACATTAACGACGAAAAATTTGATATTTCACATGATTTTAGTGGATTTCCTTCTAACCTAATTTTCCGTGTGACAAACCCAAAATTTTCCAATGAGCAATTAACCATCTCATCTGATGCTTTATTGATAAAAAATAGATTGTTTGATAAATCAGTATATATCTACATACCAAGCAATGAAGTCAACATTGCTGTTCATGATGATGAGAAAAAGAATATAAAATGCCACACAAACGATAGCAGCCACTTTGTTGTTAGACTAAACGATTTACCATCTTCATTGCGATTCAACAAAAATAGTACCGTGATAGACTATATAGATACACTTCGTTACGAAGATTATGGATTAAAATGTGATGTTTCAGAAAATCAGCAAAGTGTTATAACTGAAGTGAATGATAAAAGTAATTACATTCAATTTCATCTCGATAAAGAACCAAGTGGAAATACTAAACTAGGATTTGATTTTTATACTTATCGGTATAAAAATACTGCAAGTCCTGAAAATTACCTTAGTATCGACACTAAATTTGATTACGAATTTGTAAACCACATCTCAGCTTCCAGAGTTAATTTCAACATAGAGAAATTTTTAATTCAAAGTAATAATTTTTCTCTTGCTGCAGATGGTGGAGTGCAAAATTATAATTTGGTTACGTCTTCATTTAAAGACAAAATCAACGTGGCTATATCAAATTATAAAGAATTAATCTCGTTTATGATTGGTGACTCAAAAACTTCAGATGTGTTTGAAAAATTAATGTCTTCCTTATCAGAAAAAACAACTGATGATGGCATTCAATTTTCAATAAAGTACGATGATGATGTAGGGTCAAGCTTTATTGGAAAGTTATCCACTACTGATTTTATGAACCAACTTGGTAAAATAACCCAATTAACCAAGGATGAGAGCAGTAGTTAGTTTACTTTTCATATTGATATTTCACTCAGGCGTAAACGCTTTTACTCTGGATAATAAACTCAGAGATAAAAGCATGGAAAAACGAGCAACCAGTTTATTTGAAATAATAAGGTGTCCAATATGTTCTGGCGAATCATTGTCTGAATCTGGATCTCAGATCGCGTATGATATGCGAGAAGCAATTCGTAAAAAAATCAATGATGGATACACAGATGAAGAGATAATCTCAGAGTTAAAAAATTCTTACGGCAATTCAATTATAATCGTACCGCCTATAAAATCTAGCACTTACATTTTGTGGTTTATTCCACTTACAACTCTGCTTATTGGGTGTTTTTTAATACAAAGATACATCAATACAACCACTTAAACCTTTTATATATAGCTAAAGTGACTTAGGTTCTCTAATTGCACATAAGTCAACAATAATTTTCACACAAATCAAAACAGCATATCTTCTCCATAATCCTTGGTAATTCCACGTAAGTTAAAAGTAGCATATGGTTCTCTCCGCGGTCTGAGATGACAATAAACTTGTCAAGCCGCATTATACTTGTTAGGCGGAAGTGGACGGCAACATGTTTACCACGAAGTCTAACTAAGTTCTTGCTTGTCCCTTCCATCGGCATTGCTATCTTTATTTTCAATAAAATTATTGTCCTATGCTCTTTTGATGTTTATTGATAATAAAATTCTGTTTTATCAACCAACATCCTATGCATAATTACAGCTAATTTTCTTGCTACTGCTACAATTGCTTTTTTCATTCCTTTTTTCTTCGCAACCCCAGTTTTTTAATTTAAATGTCCTCTTGGTAACTGTAAGCATTGTTTGTGCAGCTTCATATAACATACTTCTACATTCCGCTGGTCCCATCTTTGATATGCTGCCATGCCGATCAACTTTTCCAGAAGAATATTGCCTTGGTGTCAACCCTATATACCCCAGTTGCGGATTAGCCAACGAAGTAAAGCTTAGAAATGCAGCGGCTGCATGGAATATGAAACAAGCGTAGAAAAAATGTGTACCAAAAAATTTATCGGTGATCTGTGGCGAGTATGCTCAATCTCAAATTTGTTTTTCAGAGAGCCAAAAACTGTCTCAATAATCGATCTTTTTCTTAACAAAATCTTCTCATTTAGCGCCATTAATGAGTTTTTCATACCCTTTTTTATACTGGTTACAAGCTTTAACCCTCTATCGAATAATTCGTGAAAAAGATCTTTTTTGATATATCCTTTATCTCCAAACAATAATCCAGTCAATTTCTTAGTTAAATTTGGCACAGGTATCAACGTTGCCTTTTATCACCGTAACCCCTTGAATTTCGCCAGTTTCATTGATTACTAGATGTACCGAAAAACCACCCATAAGTAGTCTTTCCAATCTTTGCCAACCCTTTGAAAACTTTGTTTCTCGAGGTCCTTTTTGGATGGCAAACAGCGATAGATTATGTACGAAATCCCTGTCACTTTTGACTGTTCGCAAAACCATTGCATTAAGAGCGCTAAATACCATAAAACCCGCGATTTTAGCCTGATAAACCTACTATAGGATGGCAATTTTGGAAACGCTGATTCGTATAATCATTTCAAATAATGCACATAGAAAATTTTAAAATTGTCGCACTTGATATAGCAATATTATGGTAAAAATCTCTGAATGCGTAATCTCTGGCGTCCTGGTTGGTTTTTTGCCACTTGGTAGAAGTTTTTCTGCAAAATTTTCATCGACTGTATTGCAAAAATCATCGACTATACAAAAGATTTCTGTTACTTTTTCTTTCATTGGTAACCTCCTATTTTAGGAATGAATATCAAATACCTCGGAGTTTACCCTATTTCCTTACCTTTTCTATTTTTTCTAATTTACAACTGGGGTTAGCAGTGCTGTGAGAATGGTTGAAAGCGCAAAAGAAAACCTCTCGGAAGTTAAAAATATACTGGTCGATGCAGGTTATACAGGAGAAAATTTTGCAACTCAAATAAAAACGATTATTGGAGCAACTGTAGAAGTAATAAAACGAAGTGAATTACATTCCTTTGCTGTATTGCCACAAAGATGGGTTGTAGAGCGATCTTTCGCTTGGTTAGAAAAATGCAGACGATTGTGGAAAAATTGCGAGCGAAAACTTAACACTAGCCTACAAATGGTCGTTCTTTCCTTCATTTCTCTTCTATTGAGAAGATTTTAAACAGGTTCTAAATCTTTATTTTAAAAATGTCATATTGACCACCGGTACCTGAAAATACTATTCCAATTGATCAGAGCTATCCATTTCCTTAATTTTTGTAACGTTGTCATAGGAGTACTATAACTTTAGTATCAACTATGTTTTATTGTTTTTGCATCTAAAAAAATTTAGCTTATTCAAGCAGCATTTTGCCTTTTTTTGGATGTAGGGATTTTTTAGGAATTGTCTTCTTGAATTCTATGGTATTTTGTTTAACATTGAAACAAGATTCCAGTGTCAGCTACTTGCATGACATTGTTGGTTAATGTTTTATGGCTTTACGATAGCTATACAACTTATCTTAAAAGCAATATAGTGTTTACTATACAATGAATCAAAGATAGTAAGTAAAGTCTATGGAATTTCAAATCGCTACACATTTTCAACCGGCTGGGGATCAACCACAGGCAATCGATAGCTTAATTGCAGGGCTAAATAGCAATAAAAGAGATCAGGTTTTGCTTGGAGTTACTGGTTCTGGGAAAACTTTTACTATGGCAAATGTTATTGCAAGGACAAACAGGCCTGCATTAATTATGGCACACAATAAAACTTTAGCAGCACAGCTTTATGAGGAAATGAAAGGATTGTTTCCCCATAATGCTGTTGAATACTTCATTTCTTATTATGATTATTATCAACCTGAAGCCTATTTACCACAAACTGATACTTATATCGAAAAAGATTCTGCAATTAACGAAAGAATTGAGATGCTGCGTTATTCCACCGTCTGCTCCCTTTTGGAGCGCAGGGATACGATCGTAGTTGCCAGTGTTTCCTGCATATACGGTCTTGGTTCGCCTGAGAGCTACCGCAGCATGATCATACCGCTTAGTGTTGGAAATAAAATTCGTATTAATGATTTCCTGAGCAACTTAACTGATCTTCAATACAAGCGCTCTGATGCCAGGTTTGAGAGAGGATATTTCAGAGTGCGCGGCGATATTGTTGATATATTTCCTTCCCATTATGAAAATAAAGCTTGGCGTTTATCGTTATTTGGCGATGAAATAGAAGAAATTTCTGAAGTTGATGCTATAACGGGCAATGTTACCAAAGGCGTAAATAAAATCACCATTTTTCCAAATAGCTATTACATAACCCCGCGTGAGGCTTTGTTGCAGGCAATTGAACTAGTCAAAAAAGAGCTGCATGAACGCTTGGATTATTACTACTCGCAAAATAAGATTGTTGAAGCAAAGCGCCTCGAGCAACGCACTAATTTTGATATCGAAATGATGAGAACAACAGGAATATGTAAAGGTATTGAAAATTATTCGCGTTATCTCTATGGAATGGAAGCTGGGGATCCACCGCCTACTTTGTTTGAATATTTACCCAAAGACGTAATTTTATTTGTTGATGAGAGTCATGTCACCGTTCCTCAGGTTGGTGCGATGTACAGTGGTAATGAGGCGCGTAAAAAGAAATTGATTGACTATGGCTTCAGGCTCCCTTCCGCTTTTGATAATCGTCCATTAAAATTTGAAGAGTGGGAGGGAGTTAGGCCGCAGACTGTTTACATTTCAGCCACTCCAGGAAAGTATGAGTTGGCAAAGACCAATAATGTATTTATAGAGCAAGTTATCCGTCCAACAGGGCTTACAGACCCAATCTGCATTGTGAAACCAATAGAGAGTCAAATTGATGATGTAATTCATGAGGCACAAGTGACAATAGGGAAGGGATTTTGTGTTTTAATCACTACATTGACGAAAAAAATGGCTGAAAATTTAGCTGAATATATGAGTGAATTGAATATGAAAGTGAGTTATTTGCATTCTGATATTGCTGCGCTGGAGAGAATAGAAATTATATACAAATTGAGATCTAAAGAAATCGATGTTTTAGTAGGTGTTAACTTGCTGAGGGAAGGTCTTGATATTCCAGAGTGTGGGTTGGTTGCAATTTTGGATGCTGATAAAGAAGGATTTTTGCGATCGGAAACTTCATTAATTCAAACGATCGGTCGTGCTGCGCGTAATGCTGAAGGTAGAGTAATTTTGTATGCAGATAAAATCACTGGTTCTCTGGACCGTGCATTAAGAGAGACCGAAAGAAGAAGAAAAAAACAAGAAGAACATAATATATTGCACAATATTATCCCGAAGACTATAATAAAACCTATATCAAACACCTTACAGGAGAGGGCAATAGCAGAACCGAAAGTAAATACTAATAAGGATGATTTGAGAAAGCAAATGATAGAGCATGCTGAAAATTTAGAGTTCGAAGAAGCAGCAAGAATAAAAAAATTATTGCAAGGTTAAGTAATATATGATGCTATGGGCATAGTATAAAAATGTAAATAATTTTATTGATATCTTTATATTAATACTTTTTAAACATTTAGTACCATGCAATATCTGCAATGGACAAGAAAAACTAACACCAGTGCTTTCAGGGTCAGGGACTTTGGCCCCAACCCTAATAAACCATTTAGATGGTTAAGATATATCTAAAAACCTAAATTTATTTCCCCAAAGCTTCTCACGTACGCTCTACAGAATGTGAGTTTACCTGTTGCACACTACACTCTGTAACCTTTAAAGGGGCACTTCCCTTATGTTGTACAACAGGAGAAGCAGGCGATCCCATAGAAGAAAAACCACTATCTCTATTAGAGTTATCAGGTGACGATAATTGTGCTTCTGCAAGTCGCCGTAACTGTAATTCTTGACTCTCGAAATTTTTTTTCATCTTCTCTTGCCCACTAGGAGTATACAGCAAGTGTTTAAGCTGCTCATCCTCAGGGGAAAGAGAGTTGGAGTCTAGCTTCTTTCGCAGCTCAGGAGAAAGAAATGGGCGTAGTTCCTCTCTCTGATCAGGATTAAGACGTTGTTGCCACTCTGGTCCACCTTCATGCGTAGGAGAAGTCACCGCTGAGGATGGATTACTTCTTGCTCTTATTCTAGCTGGGAATGAAGAAAATAGCTTAGACACAGATGATTTTTTAGTTACAGGAGTTTCAGGAGTACTGCGCGTTGTACCACGCCCTTCATCATGTCGCTTAAGGTTTACGTCATATTGCTTACTAAAAGTTGAAGAGAGCCATTTTTTCATTTTTTGAACACCACCCCCATGTTTCTTCGGAGATTTACTATCTTGTGACTTTGCTTCAGAACACTCATCACTACTTTTTCGATCACTTTCATCAGTAACTTGCTGTTTTTCAGGTTCCTCATTAGAACCCTCAAGATTTAAGAATGTTGAATCATTCCATGCTGTAGGAGAAGGAATCGATAAAGATAGCTGTGATTGATCACCAGTGGATTGACTTGAATCTATTTTCCCCGGCACCAACTGAAATAGCCCCCCTTTTCCTTCCTCTCTTTCTGATCCTTGCCTGGGAGAATCCTTTACTACACCCTGACTCTGCGTGGGAAACTCCTGTGTCGGTGATGCTTCAGCTAATAGCGTTCGAGGAAGCCCAGGATCAATCTCTATTTGACCATCTTTATTGATTACAGAGTTTTCTATAATTACAGGAATTAAAAGAGCAATCTGTCTATCGGACAAAGCATATACCTCATCAAATTCATTTGATTCTGTATCTTTAGTTTGACCTCTAACATTAGTGAAAAGATCATGAGAAAATTTAGCATTAATCTTATTTGCCTCCATATAATTTAGGTACCTTAAACTATTACCTTCCTTGACCATAGGTATAAAAGCAAAGTGATCTCCATTACTTATCCTGTCTTCGCTAATAAAATTATCACGATAGTACCCACAAATTGATACCCCAGCTAAGCGAAAGATTAGCTCGCCCATAGCACCCTTGTAGCGCTCAGCCTTCACTTTCAAATTACCAACTCCTTGAAGATTAAAATTATACGCTGTCTTCTTTTTAGAAGTCTCTGTTACACTTCTTACAAAACCAATATTTTCAACGTCTTTAAAATATACTTTATTGTCATCAATATCATAGAAACCTGAGTAGTTATAACCATGCTTCTTTATTTGTTCTTGAAGTGCTCCTATAAAATACGTTTGCAGATTTGGACTATTAAACAAAAGACATTTTATATAACCAGAGAACGAATCTATTTCTACCTGCCCTATACTTGCGTTTAAAATCTCTTCAATGTGTTTTTTACCAAGATGATGTTTTTCATCAATTGCTTTAATCACTTGGTTTTTCACGTCCAGTTTGAATTCCTCAGCAAAGTGCACCTTGAGATTAAAGATTACTCCAGAGTCTATAGGAACTGTAAGCTTAGTTATTCTTGTTTTCCCATCATACTTTAACCATTCCTTATCAAAGTGAAATGGAAAAGATCCAAGATCAAAAGCGTAACGCGCTACAGACTCATCAGAATAATATTCTCTTACTAAGTCTCTTGCCATCTGTGATAAGTACCTCTTTGCAGAGCGCCGACCACAGTTAAACTTAACGACGATATTATCGCCTTCGACAACAAAATTAGTGTTGACTTTAGAGCCGTAATTACTAACGTTAAATGCATTAACCAGCTCCTTAACAAAATCTAAACTAGTCATAACTCCCCCCTATTCAAATATTACTTTTTTTTATTACTACCTTGAGCACTCTCAACTTTAGCATCACTCATCCCTGTATAAGGATAGTTATAACACCTATCAAACTTACTAGGATCTTTATGCATGTCCGGTCCTCCACCCCCTGTTCCACGATTAGCTGCCATCCAAGCAGCAGAATCATACCCACCAGAGCCTACCTTAAAACGAGGATCCCCTTGTGAACTAGAGCTTGCTTGTTGTTTTTTATCCATAATACCCTCCATTAATAAAAATATTATGTAATCTATATATTATAAATAAATCATAAGTGCAAGAACTTTTTTGCATTTTTATAAATTTTTTTTTCATTTCCCTTTATAACCTCCTTTAGGTTGAACATTTATAGAATTAAGTTCTGATTCTGGTGAAATTTGATCCTGTCCAGCAAGTAATTCATCGCAAATTTTATCTATATCAATTGTTTCTTTGCCAATATTACCGCTATTTCTCATATTTTGCTTACCAACTGACCCTATTGTTGGTATCTCTTGTCTGCTGGCATCATTTTCCCATTGGCCTCTTTCACTAGACTGCCCTGTATCTCTAAAAATTACTGGCTCCTTCTTTGGAGCTTTCTGTTTAAGTGCAGGTTCAGTTTTCTTCGGTTCCTCCTGCTTCGCTTTTTTCTCTTCTTCCACTTTTGGTTTTGTTTCTTTTACCTCGCGGTTCTCATTGTTTATAACCTCCTTAAATATAGAAGGCATTATAGGCTTTGGTAAAAGATCAAGTTCTGGTTTGCTCAGAGGGACTGGCCTTACAAATCCTGGTGAAACGTCAAAAAGGAAAACTGGCACTTTAGGTTTTTCTCTTTCATCCACTTTCATTTCTACGTTTTCGCAAACTTCTTTATTTTCTTCCTTTAATGATGTTTTTTCTGCTTTTTTATCTTCTTTTTCTGTAGATGCCGCTACCGCAGCCGCCAACTCAACTCCAAACATCTCTGCGAACATTGTAACAATCCATCCGACAACGGCCATTTGTAACCTGAGTTTCAGATCTTGCAATGCAGTTAATCTTTCTAACGCCCTTGTAAACTCTTCTTCTGATAACTCACCACTGCCTAATTTCTCCTGCAATTCTTTTATCTCTTTGTCCAACCTCTGATTGAAACTTAAATCGCGTGCAAAAATCTTCTTGATTAACTCCTTAAGCTTATCACGCAAAAACTTCATTATCGCAGCAATCAGGTTTTTTTCTTTCTTCTCCTTGAGCATTTGGTAGATTTTCGGATCATCTACATCTACTTCAAAAAGGGTAAAGAGAGATTCAAAGAAATTCCAGAAATCTCCGAGTACTCTTCCTTTTTCACCAGTGAAGTAATCCTCATCATCACCTTCTCCGATATGTAGCTCTGCTTGAGATGATATTTCATCGATACAACTAGAAGCCTGACGCTCACACTCGAGCCTTCTGAGCAAATCTTGTCTGGTGAGCTCCTCTATGGCTGCTTTTAGTTCATTTAACTTCTGCTCTGCAGAGAAATCTTGCTCCCTGAGTTTTCCTTGGAAGATCGAGCTACCGTTTCCGTTATTATCTGAAAAATTTTCCATTATTTTTGCCTCCTCAATAAAATTACTGCCTTTGTTGTTACCTGAAAAGCTTTCCACCATTTTTACTTCCTTCATAAAACTTAATAATTTAATTCTACAGTACTAAATATTTAAGAACTATTAATGTAAAGATGTCAATAAAATTATTTATATCTTTACACCATATTATATCATACGCCATTTAACCTTTCAATAATATTTTTTATTCTTGCTGTTTTTTCAAACTCTAGCATGCGCTTTTCTTAAATTATCCTTATTAATATTTGCTTTTGCCTCTATCACCACTTTTTCTTGTAAAGTATTTGATATAGATTTTATTATACTCTTTGGCATAACATTTGCAACATACTTTATCTATAAATGGAAATTATTATACTTGCAGCTAGACACAATTTGAAATAATTTACACTATAAAGTTAAGGAACGAGATCCCAGATACAAGTGTCTGGGCACTGGGATGACAGGAGGGGGGGTTGGAATGACACCAGTATGGTTATTAATTGAATAAATAACCTCCTTATTTTCAGAAATCATTGGCAAACAAATGTGATGCCATATGTTTTTTGGCTTAGATAAGAGGTGCCCAGTTAAGTCTTCCAGGTGGAGCCTATGCATCACAAGCACAATTACTCCTTTTTTTCTATCGTTGAGTCTCGTTACTAAAGTCTGATCGAACCAGTTTGTGGCACGTTTTCTAAATGTTTCACTCAAAGCTTGAGCAGGGTTAAGCGGATCATCCACAATAATAAAGTCACCACCTTCACCGGTTAATGTTCCTCCAACTGATGTTGCGATTCTAAATCCTCTCTGCACTGTTTGGAATTTATATTTAGTGTTCTGGTCTTTGGATAGTTCTACCTCTGGAAATAGTTCTTTATACCAATCAGATTGCATTATGCACCTGGTATCAAGCGAATGTTTTTCACTAAGCAACTTAGAATAACTTGCAACTATTATTCTTGCAGTTGCCCAGTATCCATGCGGGCCACGCAACACCCATACATATGGACTTCATTGAACGCGGAGGCATATTGAATATTATGCGCCTTACTTCGCCAGCATTCGCTGCTTCCAGCCTGTCTGCTATGACTTTTATGTACTGATAATCATTATACTCACATCCCGGCACTACTGTTTGAAAGCACAGTTCAATGAATTTTAGAAAGTTCATGTTAGACCTCCTATAGTATCACCCAAGTAACCCCTATGGTGTTATCCAAGTGGCCGACACTGGTTCCTTTATGACGGCGTCATGCAAGTAGCTGACACTGGAATGACATCCTTTGATTTTTTATATGGTTATGCAAGAAATCTAGTGTAGATTTTTATTTATTTTATAAGATTGAAGTGTTACAGTAGCGAGCTTACAACACTACTGTTTTGTAAATTTAGTGAATAAAATTACTTCTTCAACTTTATCGAAGTAAAGAATTGATTTCCATTGCGGTAAATGAGCAACATTATTGAATCTTTACCGTTTTTCTTTACTGCTGAATCAACTTGTTTTTGAAAATCATTAGTATTTTCTATATCGGTTCCATCTAATTGGATAATAATGTCTCCTTTTTTAATACCACGCAACGTGGCATTACTGTTACTATCTACATTGGTAACTATCACACCTTTTGTAGGATTACTTTCTTTTGATTCTTTTGGCAGATTTGAAACAGTTAAACCGGTTACATAATCAGATGTTGATTTATTTTCTTCTTGATTGTTATCTTGGCCATCATTTGTAGATTCCCCGATCACAACTTTAATATTAACCTCTTTGCTCTTTCTAAGTAACTTAACTTGCACTTTTTTCTCAGGTCCAGCTCTTGAAACCATTTGAGGTAATTGTGTCATTCTATCGATTTTTTTACCGTCAAATTCTAATAATATATCACCTACTTTAATCCCACCTTTTTCTGCAGGACTATCCTTTACTATACTTGCAACCAATGCGCCTTTTATATCTTTTAAACCCAAGGACTCAGCAAATTCTTTCGTTATAGGCTGAACTTGCACACCAAGCCAACCATGTTTTATTTTTTTGCCACTTTTTAATGTGTCAATAATTGACATAGCTAAATTAGATGGTATGGCAAAACCTATACCCACGTTGCCGCCAGACTCAGATGGAGAATAGATAGCAGTATTAATACCTATAACTTTTCCATTTAAATCAAATAACGGTCCTCCAGAGTTACCCCTATTAATTGCAGCATCAGTTTGAATAAATTCATTCATAGTGCCAATACTAATGTCCCTGGACCTTGCAGATATAATTCCTGTGCTTACAGAGCCACCCAAACCAAATGGGTTACCTATTGCCATAACCGTATCACCAACCCTTGCTTTATCAGAATCACCAAATGCAACAGAAGAAAGATCTTTATCAGAATTAATCTTAAGCACAGCAAGATCAGTTCTTGCATCATAGCCTAAAACTTCTGCTTTGAAATAAGTATTATCGTTCATAGTAACTGTGATATCTTTGGCGTTTTTAATAACGTGATAATTGGTTACTATAGTTCCACCTTTATCTATAATAAACCCAGAACCAAGCAACACCACCTCTTTGTTAACACTAGGGCCCCTATCCATAAAAAACTGATCAAAATGCTCAAAAAACTCTCTAAAATCGTCAAAAAAATTATTTCCTGGCATAGATGGAACTCTAGTTCTGCTGTTATTTTCTTGTTTGATGATTTGTTCGCTTGAAATATTTACAACCGCAGGAATGAGTTCTTCCACTAAATCGGCAAGTCCTTGATTACAGTTGCATGCAGTAGTGCTAGCATCAACGACCTTTTTTGCATTCCAATCAAACATATTAGCATACGAAGAAAACGCAATTAGAAAATATGCAAATATAGATAAAATAAATGCCTTACTTTTCATAAATTATTTCCATCCTTTATTTAAAATATCTAAAAAGTTATTGTTTGGTGAAAGTACAAATTTAGTATTATTTTCGGCAAATGATTTACTGTAAGCGCTCATAGAGCGATAAAAGTTAAAGAACTCTTCATCAACTTTAAATGCCTCATTATAAATTCTAGTTGCTTCAGCATAACCACGGCCCCTTATTTCGTACGATTCTTTTACTGCACTGGAGATAATTTCCCTTTTTAATTTATCAGCTTTTGATCTAACTTCCTGCCCAGCTTGCTCTCCTTCTGCTCTAATTTCTTTTGCTTCTTTTTCCCTTTCAGTTTGCATACGGCGAAATATTGCAGAACTATTTTCTTCTGGTAAATCTGCTCTCTTAATTCTTACATCTATTATTTCTATGCCAAATTTTTCAGCTTCAGAATAAACTCCACGCTGAATCAATTGCATAACCTCTGATCTTTTTTCATTCAACAAGCTAATCAACGAAAATCTGCCTATATTTTCTCTTATGTGTGCTTCTATAACCGGATATAATCTTCTAACCAGACCTGATTCATTCCTCACAGCCTGGTAAAAAGTAACAGGATTTGTTATTTTATATTTTGCATACGCATCTACTATAATACGTTTTTGATCCGCTGTTATCACTTCCCTTGGGATCTTATCAGGACTTAAATCTAAAACTCTTTTATCAAGAAACTCTACACTATTTATGAATGGCAACTTAAAATATAAGCCACTTTCCCTAACATCCCTTACAACTTTACCCAGTTGTATAACTATTGCTTGCTTTGTTTCTTGCACAACAAATATTGAATTAGATAAAACAATCAATAAAACAACAAATACAGAAACAAAAACAATTTTAATATTACTACTCATGGTTATTTTCCTAAATTTGTAAGAGGTAAATAAGAAAACATACCTTTCAGATCATCAGTTACAACAACTTTGTCTACCTTACTGAAAATATTTTCCATAGTTTCAAGATAAATACGATTCTTAACGAGAGAAGGATTCTGTCTATATTCCTCATAAAGAGATAAAAAGCGATTTGCATTACCTTTTGCTTCATTTATTACTTCATTTTCATATGCTTGTGCATCTAATTTTATCTTTATCGCTTCACCCTTTGCTCGAGGTATAATATCATTATTATAAGCATATGCTTCGTTTATAGTACGCTCTTTGTCTGCACGAGCACTTTGTACATCTCTAAACGAACTGATTACTTTTTCTGGTGGATCAATTTTTTTCATTTGAACAGATAAAATCTCTATACCCATTTGGTATCCATCAAGAATCTGCTGCAATAGAATTCTAGTATCTCTAGAAATTTCTGGTCTGCCTTGACCAAGTGCAAAAGAGATCGTATTTTTACCTATTATTTCTCTCATGGCACTTTCAGCAGCATTTTTAACACTGAAACCGGGTTTGTAATCCCGCACTTTGAATAAATAGTCCTTAGCATCTCTAACGCGCCATTGAACCTCGAAGTTAACGTTGACTATATTTTCATCTCCAGTTAGCATCACGCCTTCACCGCGATCTGTATCTCGCCCATAAGAACTACTTACCCCAATTTCTTCACGATTTACTTCCTTAACGTTCACTTTAAAAACCTTGCCAATAGGGTAGGGGAAGTGATAACGCAAACCGGACATTTCTGTGTTAGAGTATTTACCAAAGGTAAGTTCTATGCCTTCTTCACTTGGGTGAACAATGTAAAAGCCTGTACAAGCATAGAGTAGCAAAATAATGAAAATGATGAAATAAGGTTTTTTGCCCCTGTTTTTGGTTAATCCATTAAGAAAGAACCCTATATCAGATACAGCTTTACTTAAAATATCTTCATTATTAGGAGTTTTGTTCCCTACCGGTTTCTTTCCCAAATTCCAAGGATTATTCTCATCAAACATAATGATTGATTCTATAATTAATACGCTAATATTACTCATCTTATAAGAAAATGCAAAACTATTTTATTTACAAATTAATTATCAGAGCGAAGGACATGATCATACACTTCCTTTTCCCTATGTAATATGGTCGATTCTATGGAATTTTCTGGCTTTTTTTTGAATTCTTTATTGTCACTCTTTAAGTGCACTACGTCTTCGTGAAAATGGAAATGATAGCTGAATAATAAAACCATTATTATTAAAGTTATAACAGCCAAAAAGATGAGTGTTCTTTTTCTATACCTCATAAATGCTGCAGCTTCTTGACCTAATTTTCCACACTATCAAAAAACACGTCAAGCGAAATTATTTGAAGACAAATAAATACTGGCAATCAATTTAACACTAACTTAAGAATCAAGGAATACAATTATAATATATTTAATTAATAGTGAGGTTTAAAATGTCACCTAATGAAAAAAATTCTGTTGTAACTGAACAAGGAAATGATCTTGGTTTGAATAAAACGACGCAAGATTCATTAAATTTAGAGGCTGCTAAGGATCCCAAGAAGCTAAAAGAAAGAATTACTGACCTGTTAAAAGGGGATACAGAATTCTCTAAGATGAAACAAGGAGATAAGATTCTTGTAGTAAGTGCAGCAAGTGGATTATTTACGGCAGTACTACCACTTTTGGCAGTTGGTGCAACACTTGCTATACCAGGTGCTATAGTTGGTCTTGCTTTATATTTCGCTGTAAAAGTTGCTGTAAAAGCAGTTCAATCTGGATATAAAGGGCTCAAGTGGTCAGCAGAAAAAACAGTTGATGGGGCGAAATATACTGCTGGGAAAGTTAAGGACGCGTCAGTATATACTGCAGAAAAAGCAAGAGAAGGTTATTATTCAGTAAAAGGAGCTATAAGTTCTGTGGGACGAGCAACAAGAGAGGGAACTGGTGCTACGTTAGGAAAAATGGGGCGCAGTTTAAGTAATTTAAGTAAAAGTATGTCTAGTTTAGACGGCATCCCATATTCAATAGGTAACGAAGGTCAAACTGTTGTTTTGAAAACAGAAGAAAAAATAAGGAATTTCAATAGTGTAAAGGAGATGTTTATTAAGGAAGTTCTTGAAGACAAAGCCGTAAATAACGCTGCTTTAACTAAGGAAATATTTTCTAAGCTGGGAGAAAAAATATTAGAGAAAGCTTATTCTGTTGATGGTCAACAAAGTGCCAAAAAGGACCAGTTGATCAACCGGTTGAGACAGCAAGTAGATTTTGTCAATAAATTAGACGCTAAGAAGTTGCAAAATTTGTTGTCTAAGGATAATAATAGTCTTTATGAAATTTTCTCTGAACATCATAATGAAATTAAGGAGATTATTAAAAAATGCAAAACAGAGCATAAACTTTCTAACTCTATAGAGAACCTTAATGAAGTAGCAGGAAAGTATGGTATCAGAAAAGGTTCAATGCAATCTTTTGAAAACAGCTCATCAAGAAGCAGTTCAATGAGTTTTCTAAATTCTGTAAGTACTGACAGTACCATTAGCAGTGAAGCGGAATTGTTAAATCCTGCAAACCATAAAGAAGTGAAAACAGCTACTTCACTTTGGGATAAGGTTTCATCACCTTTCAAAAGTGGCAAAAAGTCAGAAAAAACTTCTGAAGTTAAATATCAAGTTCTTTCTGAATCAGACACGTTGCCTAGAAAAATAGGAAATAGCACTTTTTACGTTGATACTCCTACTCCAATTGAGAATACTAATAAAACTGCAACAATAGGAGGAAGACCAGGAGTTGCACGACGTAATAGTACTAGCAACCTTACTAGGGTAGAAACTCCAGAAGTACCAACTAGAAGCGCCTCATTGACTAACTTAAATGGACAAAGTTCTTTCAGTGAAGATGTTCTCAGTGATCCTAAAGTAAACCAATATCTTGGTAATTCGAATAAAGGAACTCTAACTCGCAGTAATTCTTTTGATAGTGCAAGAGGTTCATCTGGTCCTTCTACACCAACAAGCTCATTAGAAAGATTGTTCCAATCTTTCAGTAAAGATGAAGTTGGGGCAGCAATGGAGAAAAACTTAAAAGAATTTAGTTTAAGTGCTAAAACTGAATCTACATTACACAATTCTTTTAGTAATCGTAATGGTTCTGATAGTGGATTCAATTCACCAACTTCTTCTCCAACACATACAATGTTTACTGAAAATGGCAAGGCAAAAACCCAAGCTGACTTAAGAAAGACAGGTCATCTGGACAAACTGGTGGGACAGCCTTCTACGAAAGTAGCTGTTGACACTGACGTTCAACAGCAAGCTGCACAAACAGCTGTGAAAACGAACTAAACAAAGCTATCCACCTTCTCCAAAAGGATGTTACTCAATGAGTAACATCCTTTTTTGTTTTTAAACTATAGAAAAATCCTAGATCCCAGCGGTATGCGTACAACCGTATGAACATTGTGATTTCTCTGCTAGGAAAGGTGTCATCCGAGTAGCTGACACTGGGATCCAGGAAAGTTTGCTTGTTTACAAGCAAACTAGCATAGAAAGTGGTTACAACGTTTTCGATGAGATTATATGGAAAACTGGATTTCAGTGTCAAGCACTGGAATGACATCACAGGGGCACTGGGATGACACCTTTACGTTTGAGGCAAACTAGCTATAACACTTAACATACTACCTTTGCAAACAAATGTTCATACAGTACGCGCTGGCGTTATTTTCTCTTGATGAATAAACCTGAGTGGAGTATAGTAGCAATGCGTTTATATAGATTCTAATGAATAATTTAGTTTTCAACTTTTTCAAATTTAAATGAGGCTAAAACTATTTCTGAAGAATTGTTAAACGAGAAGTTAATTGTATGTGTAACTGAAGTAAATTCTCTGTATTTATGGAAGGGTGAAATTAACAGTGGTTGTGAAGTAGTGGCAATTATGAAGAGCAGGAATGATCAAGTTGATAAAATTGTAGAAAAAATCGAAGCAATGCATTCTTATGATCAGCCAGCTATTGCTGTGATGCCCATAGAAAAAGCAAATAAATCTTTTACTAATTGGGCTAATAGTGTTATTGATGTAAGTAGTATTGGGGTGTAGCCAAGTGGTAAGGCAGCGGTTTTTGATACCGCCACGCGAAGGTTCGAATCCTTCCACCCCAGCCATATTGAAGTGGGTGTGAAATGATATCACTTTTCTATAAATTAAGATTATTGAATTATATATTAGGTAGTCTAAAAGATATAATTGTGAAACTGTTTCTCTTCACAATGTATCTTTACACATTCAGCATTGTGCTCATGTTTCTCAGCAATGGTTTTTGGTATGCTGTAGAATTTTGCTCTTTCAAAAATGCGTTTTACCGTTTGTTTCAATATTGCAAGTGGTATTATGAAAATAGGGAAGATCTCGGTTACGGAATTTCTATTCGAATATTAGTGGCGTTTCTTACTCCGCATTTTCTCTATAAATTATTACTTGGCACAGGCTGGAAGTCCTTTTTAAAGGAAAAGATAATACAGATACTCAACACAAGAAGAAAAAAGGGTAGTGAGTTCAGTAACAGTAGCAAACCAAGTGGCAGTAGTTATAGTAATAAGAATAATTACAGCAATAGCAGTGGTAACAATGAGCGTCAAGCTCAAGATGCAAAGCGAAAAGTAAACATGATAAAGCAGCTATTAATCAAAGATATAGAGGCAACTATAGATAGGAGATTGAATTATATTTTTTTCGGTAAAAGGAGTAAACCTCATTAAGTATATAAAAAGGCTTTATCTAGTAAGGCTTTTTAAGGTTGGCTGTATTTTATTTTTTACGTATACCGGATCACAATCAGCCAATATACATGTGTGCACAAAATCTTGACTAAAGTCTGACAACCAAGAAATTGCCTTACGTTTTTCTACCAAGCTTTCTGTTTTTTTGCAGTGACTTGCTGCATCAATCATTGCCTGCGCTATTACTGATTTCCACAGCAAATAATACCTTTGTATATCATCTGACGTACTATTTGTTTCATAGTGGTTAAAAAATTCTTTAAAATTGAAGTTGTTTGACATAATGATACCTCTTTGGATTGAAATTTGAAATGATTTGAGTTTATGTCGCCACAGCAGATTCCGCTAACAAGCAGCGGGATAACGAATTACTTAACCGTCATTACACCGTCATACCGCGATTCATTCGCGGTATCTCGCTAACAAGCAGCGGGATGACGGTTGTCAGGCCAGCGCCCCTATGATGTCATTCAAGTAGCTGACACTGGTTCCTTTATGACGGCAGTGCCCCTATGGTGTCATCCCAGTGTCCCTATGATGTCATCCCAGTGCCCAGACACTGGGATCCAGGAATTTTGATTGGACACTGGGTTGGTAAGCATAAAAGTGTTATGTAAAATACAACGTTCTTGATGGGATTGTGTGAAATGCTGGATTCCAGTGTCTGGGCACTGGGATGACACCATAGGAGGCTGCTTGGATGACAAAAAAAGGAGCACTGGAATGACAGCAATCTACGTCATACCGCGATTCATTCGCGGTATCTCAGCCGCTAACAAGAGATCCCGCTAACAAGCAGCGGGATGACGGTTGTCGTTTAGCCATAAACATTAAGAAATTTACCAAATGAAAAAAAAGGCAAAAGAAGCCCCGTGGTTATTATCCGCTTTAAAATATTGGCGTTTTTTATGTTTTAAACGCTTGACAAGCGAGATTCAGCCGCTTTTAATTGCAACTAACTTACGCTGCAAATGTTTAAGAAGTTTACTAAGCAGAAAAAAAGACAAAGAATCCCCGAGTTAGCTAGTCTTTTACTATCTCTGTCGAGTATTGGCATTTTTTGATGTCTTGTAACGCTTTATAAGCGCGTTCAGCTTATTTAGATAAAAATCTAGATGTAGATGAAGTTTTGTAAAGACATACAGTATCTATATACTGCAAAAAATTGAACATAAGACGCCGATACATTAAGTAATCCTTACCTTTTAATCTGCAGATTGGCGAAAGCAAATACAATAGCTTCAGTTTCATGATAAGGGGGCTGGTGAGGTTTGTCAAGGAAGTTTTTTCGTTTCTGCGGGCTACCTGGTTTTCCTACTGAAATTTTGAAAAATGTAATCTACTCCTATATTCAAATATATCAAGCAGTAATTCAAAATCAGCCATTGCGCCTTTTGCGTTATTATACGCGAGATTGAGCAGCTCTTTGTCCTGATATAAATCAGCAAATTTAAATTCCATACATCCTGATTGTTTTGTGCCTAAAATATCTCCACTGCCTCTTAGCATCATATCCCTTTCAGCAATGTAAAATCCATCTTGTGACTCACACATGATCTTTAACTTTGAAGATGAGCTTTTACTTAAATTATCGTATAATAATACACAAAAAGATGGCTTGTTTCCTCGCCCTACTCTGCCTCTTAACTGATGCAATTGTGATAACCCAAATTGCTCTGCATTTTCTATAATCATGATGGTTGCATCTGGCACATCTATACCAACTTCTATCACAGTGGTTGCAACAAGCAGAGAAAATTCATTCCTTTTGAAGGAAAACATAACTTGATCTTTCTGCTCCTGAGTCAATTTTCCGTGTATTATCCCGACTTTATCAAGAAATGTTTTTTGTAATTCCTGAAAACGCATCTCTGCTGCAGCAATATTGGTCTCTTCGTTTTCTTCTATATATGGACAAATCCAATATGCTTTTTCGCCCCTGTTTATAGCACCTTTTAGCTTTTCAATAACATCTGGCACCCTACTAATGTTCATAGTTACAGTTTTTATTGGCAATCTGGATTTTGGTTTTTCTTTCAAAATTGAACATTCAACATCACCATACATAGCTTGCTGCAAGGTTCTTGGAATGGGAGTTGCAGTAACGAAAAGTATATCGGCATTTTCTCCTTTTCCTACCAAGCGATTTCTCTGCATCACTCCAAATCGCTGTTGCTCGTCTATGACTGCAAGCCCTAAATTTTTAAATGTAACGTTAGCTTGAAATAGTGCATGAGTGCCAATCACTATATTTAAAACACCACTTGCAAGTTCGTTCATGATAATCTTTCTTTCCTTGCGCGAAGTTTTACCAGTAAGCAGCGCAACTTTTATATCGGTACAGGATAAAACTTCCTCAATCCAATTATAATGTTGCTCCGCCAAGATAGTAGTCGGTGCCATTAGAGCTGCCTGCATGTTGTTTTCTACCACATTTATCATCGCAAAAAGTGCAACTACGGTTTTGCCACTACCAACATCACCTTGCAGCAAGCTTATCATGCGATACTTGGATTTTTGTCTCTCTGAGATCTCATCTATTGCACGAGTTTGATCATTTGTTAATTGAAACGACAATTCATTTAAAACTTGCTCTTTGTATTTACTCAATATTATAAATTCTCTTCCCCTTTCTTTCACATGATTTTTTCTTGCAAGTTTCAGCGCTAGCTGATACGCAAACAATTCATCATAAGCAAGCCTTTTTCTACAAACCTCAGCTTCCGCCAATGAGCTTGGTCTGTGCAACTTTATGATGCTTTCCCTCCAACTTAACCATTTTTTTTGCTTGATTAATGTATCATCTATCCACTCTGGTAAATCAGGCAATTCCTTTAGATTAGAGCTTATTATGTTCCCAATGCGCTTATTGGTAATGCCACGGCATAATTGGTAAACTGGCTCTATGCAAGCTATTTTTTTAAATTGGTTGATGTCAAGCGACACGTAATCTGGATGAGTAATTTGCCAATGTTCAGCAAATTTTTCGAGTTTACCACTGATGATTACAGAAGCTCCAATTGGAAATAACTTATATAAATACTTAACTGAGTAATTAAAAAAGACTATGAATATATACTGACTCTCACTTTCAACAACTATTTTATATGGTCTACCTCTAAAAGTGGGCGACTGATGCTCATAAACTTTTGCAATAAAAGTTATAAATTCTCCAACTTGAGCATCAGGCAGTGACTTACTTCTATCCACATAACTAAGTGGCCTATAAAATAGCAAGTCCATTACTCTATCTCCACCACAAAGTTTAGGTAATATTGTGGAATGAAATTTAGGTATATTCTCCAGCCTGCTATTTAGAAAAATCTGATTGCTCATTGAGATTCATACATGTGTAAAACTGTTATAGAGCCTTTTTAAAATCTTGTCACCTTATGGTCAGGTATGCACTATAGCTAGCACAGCTCTCTAACGTCATACCGCGATTCATTCGCGGTATCTCAGCATAGATTCCGCTAACACGTAGCGGAATGACGATTTGTCGTTTTTAAAATCGTCGGTAAGCCTAAGTTACCCCTAACTATATTTGCTGTCATAGAACTTGCGTTTATATAAAGTATTTTATTGACTTATTAATCATTTTCATGTATTATTATACAGTAGTCTATATTGAGGTACTAATAATGAGTAGCCCTATATCAGAAGAAAAGGAAAATCCAATAGTTACACTAAGAGCTCAAGCAGAAAAGTTTGATTTTAGTAAGTTAAGAGCTGATGAAAAGGATATCTCAGCGAACTCTGGTAAACAGATGTATGAGGATTTTGACAGAATGAATTTTGTTATTAACAAGAAAAATATAGACACAATTTTGATTAAAGCACTAATAAATAGAGATAAAGAAGAATTTGACAAATTTTGGGAAAAGTATTGCGAAGGTCTGAAGGTTTCTAATGATAAAGAAACTGATCGGTATAAAGAGGAAGTTGAAAAATTCTACAATATAGGTAAAGGATATACTAACCTATTACCGAAAGAAGAAGATGAAAATAAGAGTTATCGTGCGTTTGCAAAAGAAGTTTTTAAGGAAATATTTAAATATGCTGAAGCTCAAGTTCCAAGTGATTCTATTTTGGAAGAACTGGTTATCAATTGTAATCAAGCAGGGTACGTAGGTGCATTATACGCTGAAGATAAACCTCTTTTTCATGTAGCTATGGCATATGAGTTAGTTTTCGGTTCTAGTCATACAACACATATTAATTGTAGTGATCCAAGTCATGCAACAATCAGAATTGAAGAAAAAATTGCAGTTTGCACTTTAGCAAAATCAGAAGAAGAATTATGTAAATTGGATAGCTCGCTAGAATTCACACTTAAGTCTCAAGGTGATAAAAATGTAACATATGAAGATGGTAAATTGTCACTTACTGTTCCTAAGAGACTGAAGGACTATAATATAGGTGATAAAAACTTGTTTGACGTTATAAAAGAGTGTTTTCAGAAATTTTGCGAGAGGCTTGGATTTTTTAAAATAAAAATAGAGCATGGTTTAGGCGATCCACTAGAAGTAAGCGACCATCTGGAAAATATGGAACCCCCTATTCGTAGTAATGAGCACGGCCTGAATTAAAATATCTTGAGCTTGTTTGCACAATCAATCACTTCAGCATTTAGAAATTGTTTTTTAAACCAGGTATACTGACGTTTCGCGTAGTGTCTTGTGTTTGTTTGAGCAATTTGTATCGCTTCGTCTAAAGTAATCTCACCTTTCAAGTACTTTATAATTTCTGGCACTCCGTGTGCTTTCATAGCTGGCAAATGTGGGGCTAGGTTCATGCTAAGTAGCTTTTTTACTTCATCAATTGCTCCATTTTCAATCATTGTAATGAAACGAGAATTTATTTTTCGGTATACATCTTCACGTTTAGGCAGAATTGTATATATCTTAAAATTATTGAATAAAGGAGGCTGTCTATTCTCTTGCCATACAAAAATTGACTTGCCAGTTTCAGTGATAACTTCAAGTGCCCTTGAAAGGCGGTGCGAGTCATTCATGAACACTTTACCTTGAATCCTTGGATCTTTGCTTAGCGCTAATTTGTAAAACTCCTCTTTACTTAAATTTTTCCTGAGCTCACTTACGTTTTTTCTCACTTTCTGACTTATTTGTGGCATTGATGATAAGCCTTTGATTAAACTGCTGATGTAAAGCCCGCTTCCTCCAGTGATGATAGGTATTTGAGCATTTTCTAATGCGTGATTAACTTCTTTTTCTAAATCTTCTAACCATAGACCCACGGAATAATTTTCTTTTGCTGAAACATAACCATATAGTTTATAAAATACTTCTTGCTTTGGTGGTTGAGCAGTAATTATGGGAATTTCTTCATATACCTGCTTTGAATCACAATTTATTATACTAATATTTCCATATTTTTCTATCAGGTTATCGCATAATTCTGATTTACCTGAGGCCGTAATTCCTGTAATAATTACTATATTATTTTTCATTTATATTAATTTAATTAACATATGATAAAGTGTAGTAAAAGTTTGGATTCTACAATCTAAAGTTTGGAGATTTTTATGGCAGAAAACAACGACAATAATTCATTTACTAAGCGTTTCACAAACAGGACTCCTGGCGGTACAGGGGAAGGTTTTTCCAGTAAGTATTCGTCTCAAAACACCAAAGAACGGGCATTAGGGGAAAAAGGAAAAATTTCTGAATTAGCAGGCAAAAAAACCGAATCCAAGGAAGCTTTTTCTGAAAGTGGCGGCATAAAAAGTAAAAGCAGAACTGTCAATGAAAGATCTTTTGCTGATGCAACAAAAAGAAGTAGGTCAGATCTTATATACTTAGTCCGTGGTAAAGATCGTGGAAAATCAGCGTGGCATTATGTATTAGTTGATAAAGAGAAAAGAGAAATGTTTCTAGCAAAAAGCAGAACTGGCTCTATAGATGTTGCAGACTATGGAGAGATTTTGTATTCAGGATGGGGAGAGGATCCACCACAGGCAATAATTGATAAAGTCAATGAAGAGTTTGGGTTGTAGCAAATCTGCATAACAAATGGTAAGCTGCGTTGCATTACGTTTACAAAAACTAGCAGTTACTATATAAGATACAGTGCAACAAAACTGATCTAGTTGTTATGAATAAGTTTTTAGCTATATGGTATCTAAAATAATAAATGCAATACAGAACAATTTATTAGTGTGTTTTCCAACAGAAACAGTGTATGCTCTTGCTTGTAATGCACTAGATAATGAATCTATAGGAAAAATATATCAGATAAAGAAACGCTCTCAAAATAAACCACTGTCTATATTTGTTAGTGATATTTACAATTTGACAAAAATAGCAAAGGTAAAGGAAAGATATATTGATTTAATAAACCACTTTTCTCCTGGACCAATTACCTATATTTTACCACTTAAAAACAACAACATATTGCCAAACGAATTCTTTAAAGATAGTATAGGTATCAGAATTCCTGAGCATCCTATTGCAATTTCAATACTAAACAAACTGAAAGTTCCAATAGTTGCAACTAGTACAAATATTTCAGGAAAAGAAAGTGTATGTAAGGCAAACGATATACCACAATCCATTAAGCAACATTTATCTGTAGTGATTGAAGATGACGAACTAGTTTCTGGTATAGAATCTACTATTATTGACTTAACCGAAGATAAGATTAAGGTTTTAAGGGAAGGTGCAATTTCATTACAAACAGTAAACAACGCATTTTCAAACTAAAATCTATAGGAGAAAGAATGAAAAAAGTAATAGGCCACAACCAAGCCAAAAAAAAAATAATGAACAACTTATCTGTTCAGTCTTGGCTGATCTGTGGTAAAAAAGGTATAGGAAAAGCAACACTTGCAAAATCCTTCTCCAATTGGTTACTCATAAAAAACTATAATGAAGTAGCATTGGACTTACACATTGTTGAAGGTGATACTATCGGAATAGAAAAAGTCAGAGAAATGAAAAACTTTCTACACTTAAGTCCCATTCAATCAGAACACAAAATAGCTATAATAGATAGCTTAGAGGCAATGACTAATAACGCTAAAAACGCAATATTGAAAATATTAGAAGAGCCGCCAAAAAATTCTAAGATATTTATAATTAGCCATAAGCCATATGATATACAAACCACTATCTTGTGTAGGTGCTTTCAGCTGAATTTACTTCCATTAACTTATGATGAAACAAAGCAAGTTGTTTCATCTCAATGTAAATTTGATAATCAAACGTTTGACGAAATGATTACTTTATTTCCTGGAATGCCAGGAATGATAATAAATACAATAAGTAGTGATGCTTATGAAGCATACAAATGCTTTTATAAATTTCTTCATGATTTAAAGAATCCCAATATGATTAATAAAGTAATTAATAGCGAAATCGAACTAGAACTAGCATCATATATAATTCAGGCCTTCATTTTAGAAAGCATAAAGAGAGAGGTAAATGGTGTTGAAATTCTGCTAAGTCAGTGGAAAAAAATAGATGAACTTTTCGTTGCCGCAAAGCAACTCCACTTAGATAAAAAGCATGTTTTAGCTAATGTAGTTAATATCATGACATAAGTTTACAAAGTATAATACTTTTAACATAAATTCATGATAAAATTCTGTTAATTTAATACTCGAAGTATATAATTTGACTGATAATAAATTAACTGTATGGCAATCAATAGAAGTTTTGACGAAAGCCATATTGAACATGCAGAAAAAATTAAGCTTAATTAAGAATATAGCTTCAGATCAAGACATAACCCTAGAAAAAGGAAAGGAGTTGTTAAGTGGCATTTATGAAGCAAATTTTAAGCTAAACAAGACAATCAATATAGCTACTTTGCCAAAAATTGGCTATCATATGCTAAATGGTGAGCTTGTTGTACGTAATCATATTACGGAAGAGGAAGTAAAGATTCCTGGAGATTTTCATTACCTTAAAGTCGTTAAATCCGATCATGATAATTATAAATTAACGTTTTGTAATTTTTTAGGTAATGAGTTTTTTGAATATAAAAAGTATGATCCACAATATTCTGGTATTTCAGATGAATATAAATTTGTGGATTTTGGTAGTGTAAAAAAGACTCATAATCTAAAATTTAAGGAATACATTGGTCATGCACCTAAATTTTTTGCTGCAGAAGGGCCTATTGAGCCTGGATCCCAAAACCATGTAATTGATCTATTTGAGCTAGTCAAAAGTGGTAAAGGTAGCAAAGTGGGAACCTTTGCTGATGAATTTGGTTATTTTGATGATCAAAATAAATTACATTATTATAATTATCACAAAAGTGTAGAAAGTAATACTTATGATCCTGAAAATTTCAGTGTAAAAATGATAAATATAGATGTGAGCAAAATCGATAAATTCTACCTTATTGCGGAACAAGGTGATATAATCATTCATCCTATTTTGGAAAATTTAGACATATTTTAAAGTTTTTTAGAGTATCTAATCTTGTTGTTATTATAATTGGATTTGGTAGCATTGTGTTATGGAAGATAAATTGCTTGAATCAGTAAAAAACAAAAGTTATTTCAGTAAAGCAGTCGAATGGTACTGCCATAGGTATCTGTTTTGTGTAGCAGAAAGATCTTGGATGGCATTAATAGTATCGCTTCTCCTAGTATGCTTATGTTTATTAACATTAAACATATACCTGTTATTTCCTGTTAAAAAAGATTTAAATTTTGTGAAGTATATGAACCACACAGAAGATGAGTTCTCTGCAATGCATAAGCTTAGTTTCAGTAAAAAGGAAGATGAATACACTTCCACAGCGAGGTACTTAATAAGTAAATACATTGAAATATACGAGTCCATTAAGACCGTTGAACCGAAGTACCAAGAAAATTTTATAAGAAACAATTCTATACATAAAATCTATCAAGGCTTTCAGGAAAAAACGAATAATGAAGCTGGTAATTTGTCTTTATCTAAAAGAAAAATCGCCAACATAAATGTAATAACATTATCTATTGATCGATCGACCAAGGACTTAGTTACATTTGCTGGAAATGCTACTGTAGTTTTTACAACCGAGCAAAATAAGGAGGATACTGTGGAGATTAGCTTCACTTTGTCGAATATAAAAGCAACTCTGGCTGGTATAATACCATTTAAATTTATTGTTAATGGTTATAAATACAGATTTTAAAATATTACTTGGTAGCTAAAAAAAATAACCAAAGTGCACATAGCAGTAATAACTGGAGGTAAAACTAGAAGAATTGGCGTTTTTTTAATAAAGTAATTCTGAGAAGGTTTTAAGAAAAAGGCGTTGTAGATTATCGGCAAAAAGTACAGAGCGTTGAGTATAGTACTAACAATTAACACTAAAGTTACAAACACAGAAAGTATTACATTGCCAGAGTTGAAAACAGCTTGAAAAATGAGAAATTTACCCCAAAAAGTCGGAGCAGGCGGCACCCCTATCATAGACAATGCACCTATAGCAAATGCTGTCATGCTAATTGGCATACTGCGTCCTATACCGTAAATCTTATCTATATATTTCTCACCTGCTCTCGTTATTATTGCTCCGGCAATGAAAAACAAAGTGATTTTTGCAAATGCGTGGCAAACTAATTGAAAAATTGCAACCCTCATGCTGAGCTCACTAAAAATTGAAGCAAATAATATAATATACGACAATTGAGAGATGGTAGAGTAAGCAAGCAATTTCTTTAATTCTTTTTGCTTTAATGCAATCAATGATGCAGTAATAATAGTAAATCCAGCAACGTATGGAAGCCACCCTCCAGTGAACCAATTTTGCTGCACAAAACGTTGCATGTTATCGACGCCGAAAGTGTATAATATAACTTTTATGATGATGAAAACTCCGGATTTCACAACAGCAACAGCGTGCAGTAGTGCACTCACAGGAGTTGGTGCAACCATTGCTTTTGGTAACCAAAAATGCATTGGCATTAATGCAGCTTTTCCTATTCCGTAAATCAGCATAGCAAAACACACTGCAATGAAAGTGATGAGTGAAGTATCAAATTTGAATATTCCACCGCTTACAAAGTCTAAAGTATGAAATTCATTATATAAAAGGCCTATTGCAGGAAAAAACAATACCAAAGAAGAGAAAAATAGCACGCCAAAGTAATAGCGTCCTGCAATCATTGATTCATTTGTTGAGTTGTAAGTAACCAGAGGGTATGTACTAATAGTTAGAAGCTCATAAAAGACAAATGTAGTGAGCAAGTCTCCAGAAAAAGCAATAAACATTGCACAGCTAATCGATATTGAAAAAAAGCATAGAAAACTTGAGTGATTGCTATCAGCATAGTTATTCTGCATATAACATATTGCATATATACTGGTTAGTATCCATAAAAAAGATATTAATAAACTGAATATTACTCCGGTAGACTCTAGCTTTAAACTAATGTGCAAATTATTACCAAAATCCATGAGAATAAATTGAGAATGATCACCATATACCCAATATAAAGTGCACAGACACGTATACGTAAACAGAAGTACAGAAGAAGTGACAGTAATACTATTGTTCACTCTGGGCCATTTACCAGTAAAAAAAATAACTAACGCACTTAAAAGTGGAATCAACGCAGTAATTAATAAATAATTCTCGGTAATTGAAAATGGTAAGGAAAGAGACGTTAAAACACAGTCCATTAAATAATTCATCTTTTTGTTTAGGTAAAGCTAGAATTATACTAAAATCATAGAAAAACCGCTATGTTTTTTTAGTTGTTGCATATGCTATAGCTATACTGCCGCGGTATCTCTAGATCCCGCTAACACGTAGCGGGATGACGAATTTGTCGTTACGTCATACCGCGATTCATTCGCGGTATCTCATCCGCTAACTAGTAGCGGGATGACGAGCTTATCGTCATGCCACCGCGAACCGTCATACCGCCGCGGTATCTCGGCATAGATCCCGCTAACACGTAGCGGGATGACGGTTTTTCAAATTGTTGTAAGTCGGTTTAGCTATATAGATAGCATAAAGTCAACTGCATAAATTGAAACAATATCTGCTAGACGCAAATTACAACAAATGCAGTAGCGTAATCTCCATCGTCACTCAGAGAAAGATGAATTTTGGAGATAAAATCCTTGCTAACGGTAAGATATGGCTTGCCTCTTACATCATTGTATATTTCTATATCTTTCATTATAATACCCTGACCACTACCTCGTGCTTTAACAAAAGCCTCCTTTGCCGCAAAACGCTTAGCGAAATACCTTGCTCGCATTTCTTGACTATTATACTTTCTACTTAGCTCTATTTCTTTCTCAGTGTAGATTCTATTGAGAAATTTTTCCCCGTATTTTTGTAATATCCTCGATACTCTTGGTATATATACTATGTCAGTGCCGATACCGTGTATCATTTTGTGCTAAAGTGATTTATTGCTTCCTCAATCTGCATTTCCTTTACCTCTCCAGTTGCTCTATTTTTTACTTCAACTATCTTTTCATCTATTGCCTTTTTTCCGACAATTATTTGCCACGGCAAGCCTATCAGATCCATTCTAGAAAATTTTACTCCTACACTTCCTTCCGTGTCATCGTAAAGCACTTCATCGCTCTTCAAAGCTTTGTATATTTTATCTGCAGCCTCCGTTACTTTCGTTTGTAAATTGATTAAACCAATTCTGAAAGGAGCCACCGATTCTGGCCAGATAATTCCTTTATCATCATGAAAAGCTTCTATTATTGCACCGACAAGCCTTGAAACTCCAATGCCATACGAACCCATATGTATATTGACATTTTTTCCATCTTGAGAAGTAACACTTGCCTTCATAGGCTTTGAGTATTTGTCGCCAAAATAAAAAATATGCCCTATTTCAATACCTTTACTAACATTTAACTGCTCTTGTGATATAGGGCAAGTCTCAGGATCATGCATATCATCTGCAACTGCGTATATACTCTTCAAACTTTCAACATCTTCGCTTTCTAGCAACTCAGAAAATTTGTTGTCGTAATATAAAGTGCTTTCACCAGTGTTTGCCAATATATGAAACTCGTGGCTCAAATTTCCTCCAATTGGCCCCGTATCAGCTCTCACTCCAATTGGGGTAAGTCCCATGCGTTTGAAGATTTTTATGTAAGTTTTGTACATCAAATTATATGAATTCAGTGCACCTTCGTAATCTACATCAAAACTGTATGCATCCTTCATCAAAAATTCCCTGCCCCTCATAACACCATAACGTGGTCTTACCTCATCACGAAACTTCCATTGAATTTGGTATAAACAAAGTGGCAAATCTTTGTAACTTTTTACCACATCTCTAATTAAATCAGTTGCTACCTCCTCATGCGTTGGACCAAAAAGCATATCTTCCTCATGCCTATCCTTTATGCGTAGCATTTCCTTACCATAATCATCGTAACGCCCTGATTCTCGCCAAAGATTTGCTGGTTGGACACAAGGCATTAACACTTCAATAGCGCCAGATTTATCCATTTCATCTCTGATGATGTCTTCAATATTCTTAAGCACTAAGAGACCAAGTGGTAACCAGGAATAAATGCCAGATGCTATCTGCTTTATTAAACCTGCACGTAAAGAATATTGATGGGAGATAATTTTAGCATGGGCAGGCTTTTCCTTTAGAGTTGGTAAGTAATACTTGGATAAACGCATATAATAGATCTGATTGTATTAAGTAATCTTAATACAATCAGACCTGTAGGTAAACTTATTTTGAAAAAGAAGGGAAGTGCGTCTTGACCATTTCATATAGCTCATTGTCTTCGTGCAACAAATTGTTTTTGCCATGGCAACGCTTTTCCACCAAACTGTGCTATGCAATCCTCAACAGAAAGAGGAGGTGGATCTTGCACCTCATTATCCACTGGGTCAACATTATTTACTTGTGGTGAATCAACACACGAACTTGGTGACTCCTCTGTCTTTTGTTCAGGATGTATCGGAGATGTGGCTCTAGATTCTATACCACTGTCAGAACTTTTGCTTCTTTCTTCCTTGCTTGATGGGGGATTTGTGTGTTTTGTCTGCTCCTCTTTTTCCTGCTCTATCTCTTTCTGTGTGTCTTTGCTTTCACCTGTAGTCCAATCTGAATCGCTAATAGAATCAGAATGCTCACTTTCACTATCTGAGAATCGCATGACTGCTGCTCTCTCCTTAAGTCTCTTTGTCCACTCTGAATCATTATCATCCGACTTCTTTCTCTCTGCTTGCTCCCTATCTATTCTTGCAGCAAACTCTTCTGGTCTTTCTTTTTTGTCAGTGCCCCCACTACTTTCTAATTTTGCTTTCAATTCATTTGTAAAATTTTGTTGCTGCTCACTCTTTTTAACGTAGTACCTCCTCTTATCTGTTCAAACAGAGTAGAATGATTATTATTCTCAGGTTCACCAGCCTTCTTCGGTGCATCATTCTTAGGTTGCTCCGTACGCTTGGAAGCTGTAAAAAAATGCGGAGGCGGAGGTGGTAGTGCAGCATCTTGTGGCAATGGAGGAGGTGGTGGCGGTGGTACACTGACACTTGGATTTGGTTGTGTACCCAATGTTACTGGAGGTGATTGAGGAGTAGGTACATTTGATTTATTCTCCAGATTAGTACAATTTTTACACACAAATTTTTGTGGTTCTTGAGATGGAGTATGGCCGAATTTCTGTCCATTAAGACCTACTTCTTTCTTATTATCATCTCTAGAAATAGCCAGTTTAACAAGATATGTCACTGAAATAAGTGCAACAACCGTAGAAACAGCAAAAATTGCTAAAGGAACTGCTGCAATGGCACCAGAACCAGAAACTGCTGCAATAACATAAGGAAGATATTGACCAGATGTGAAACTAAATACAGATAATAATGAAACAGCAATTAAAGGTTTCCATATAGTCCCCTTAGTTTTAGTAAGCTCCTGACTATCTTTTAGCAATGAAGAATTATTGGATGTCATCATTTCTTTGCCTCACTTGTTAACGATAATTTAATAATAACCCAATTAATAATTTCTGTCAATAATGAATTATGAAAAATAAAGTCAAAATTTGAATAGATAAGCTATAAGTAATATACGATCAGCAATAGCTATACAATAGACTTCTTGTATAACCCACACTAAGTAGAAAAAAGGTGTCATCCAAGTAGCTGACACTGCTCTCCTTTGTCATTCCAGTGCTTGACACTGGAATGACACCGAAGGGGCTACTGCCGTCTTGGATGGAAACCAGTGTCAGAACTAGTTAACCATGGGGCTTCTTTTGCCTTTTTTTCCATTTGGTAAATTTCTTAAATATTTATGGCTAACATGAAGCTAAGTACGAACTTTGTTAAACATAACAAATGGTGCCATTCCAGTGCTCCTTTTTTTGTCATCCCAGTGCTTGACACTGGGATCCAGTTTTCCATATAATCTCATCGAAAATGTTGTAACCACTTTCTGTGCTAGTTTGCTTGCTTACAAGCAAACTTTCCTGGATCCCAGTGTCTGGGCACTGGGATGACATCATAGGGACACTGAGATTACACCCTGACAATCGTCATCCAGCTACTTGTTAGCGGCTAAGAGATACCGCGAATGAATCGCGGTATGACGGTTCGTGGCGGCATGACGATAACCTCGTCTCACTGCCATTAAGTTAAGGAAAAAAGATAGATTTTATGGGATAATGATGTATACCAATAAGTTTAAAGGTAGTATGAGTAAAAAAGGCAGTAATAAAATTTATTCAAAATGAATTGGCAAGTCTAGAATTTATAGAATCCCATAAATCATCTTCAAAAGATTTTATGAGAAAGAGGAAGTTATCTTTTATTGACATATTTATCTTAATTTTAAGAAAAAGTGTAAAGTCGCTGCAAGTAATACTAAACGAATTTATTTTATATAGGAAAAAAGACTATACCGTTACTGCTAGTGCTTTTAGTCAAGCAAGAAAAAAAATGAAACACAGTGCATTTTCAGAAATTAACGAAGGTGTGGTTTCCTTGTACTACCAAGACCAAAAATTTAAAACTTGTTTTGGCTTTAGAGTGTTAGCTCTTGATGCCTCCAAAATCATTTTACCAACAAGCGTTGAAATAAAAAATGAATTTGGCTCAAGAAAAATACGTAACCAAAAACCAAAAGATTTAGGTGATTATGCAAGTGCAACCTTTGCGGTTTGTTAAGATGTGCTAAATAATGTTGCCATAAGGTCAGTGTTAGATAGAGGTAACACTCATGAAATTAACTTAGCAGATGAAATGCTTAAAGTTGTAAATACTAATGACTTACTGATTTGTATATTTATCTTATAAATTTCTTTCTAGCCTTACAAAAAGAAAAATTGCTTATGTCATTCGATGTCCCAGATCATCTTTTAATGAAGTGAATGCTATGTTTGAAGAAAAAAGCCCATCTAGTGTTGAGGTTACCATATGTGCTCAGCGTAAGATAAAACAAGAAAATAGTGGAATAACGCTTCAAAGTGGTACTGCCATCTGGTGAAATTGAAGTGTTAGCTACATCATTAATGGATGAACAAAAGTTTCAAACTGGAGGATTTAAGGAGTTATATTTTTTACGCTGGGGAGTTGAGACATTTTTTGCAAAACTCAAAGGAAGACTAAGTCTAGAAAATTTTACAGGAAAAAGTGTTGAGTCTGTTAAACAGGATTTTTGGTCAGCTATCTTTATTAGCAACCTAGAAAGTGTTATGACAGAAGATGTAGAAGAAGCGTTGAATATGGACTTAACCGATGATAAGCTTAAGAGGAGCATTAACAAATCTGTCTCATTTAACGCGATCAAAAACTTGGCTTTCGACATTTTTGCTACGGAATCAGATACTGACTGCATTATGGATCAATTATCAAAGCTATTTTTGATGAACACTTTGGCGGTAAGAAAGGGAAGGAAAGTTGATCGTCATAAGGTACCTTATCTTCGTTCGTTCAATTACCAAAAAAGGGTTAGAAAACACATATTTTGACTAGAGGTAGTATTCATATCTTCTGATAATAACTGGGTAGCTTATTGCCATAGCTCCTGTAAAATGACTTCTAAACAAACTATTTCTTAAGTAATTTACACTTCAGAGTTTATCTGCTTTAAAGTTTACTCTATTCTGTTTCAGCATTTGTCATAAATCCTTAATTATTTCTGACTTTTTAGTTCAGTTTTTAACCATTCTTTCCTTAACTTAATGGCAGTGAACCTCGTCATCCCGCTACTTGTTAGCGGGATCTCTTGTTAGCGGCTGAGATACCGCGAATGAATCGCGGTATGACGGTTCGCGGCGGTATGGACGTAGGAAAACCTTTCTTGGGTCAGCTATAGAGACTCTCATCTTTAGCGAGCTTCAAGGTAATTGGTTGCTATTTGCGAAAATATTCGCATAATTTAAGTAACATTACTTAATAAAAATTAACTATGGAGCTTAATAAGATTGCAGCATCGATTTTACTTTCTGGGCTAATCATTATGATAGTTAGTAATGTAGTTGATATGCTTTACAGTCCAGAAGAATATAAGATTGAACACCAAACGATAGTAGCTGCTGGCAGCAATGAGTTCCAGCAAAAAATCGAGCAAGTGGCGCTTGATATTGGAGCGCTCATGCAGAATGCTAGCTTTGAGAAAGGTAAATCAGCAGCAAAAAAATGTATAGCCTGCCATAGTTTTGAGAAAGGTGGAATGAATAAAGTAGGACCAAACTTATGGAACATAGTTGGAAATAAAAAGGCCCATCTTGGTAACTCATTCAATTACTCAAAAGCAGTGCTTGAAAGAGGTGGAAAATGGGGGTATGAGGAGCTATTTGCCTTTTTAAAGAACCCAAAAGCCTATATAAAAGGTACACGTATGGCATTTGCAGGTATTTCCAATCCACAAGAAATTGCAGATCTAGTTAGTTATTTGCATCAATTGAGTGATAGCCCGGTTGCTTTGCCAAAGTAGTATGGATTATTGTAAATTGTTTGATGGAAATAATGGTCACATAGCATATCGAAAGCTACAAGGAAAGAAAGCTTCTGTAGTTTTTTTCGGTGGATTTGCATCCAATATGGATGGAACTAAAGCAACTGCTATTTACAAATTTTGCCAAGAAAATGACGTAGCACTTGTGCTATTTGATTATTTTGGTCACGGTCATTCAAGTGGTAATTTTATTGATTACACGATAAGTGATTGGCAAAAAAATTGTGCTAAAGTAATGAGTGAATTAACTAGCGATAAACAAATAATTATAGGTTCAAGTATGGGAGGGTGGCTGATGTTGCTCACTGCCCTTCAATTTCCAGAAAAAATTGCAGCACTAATTGGTATATCGTCTGCTCCCGATTTTACTGAAGATTTGATATTCAAGCAATTGTCAGGCAAGCAAAAAGAAGAACTAGATTCTAAAGGTGTAATAGATTTTACTTCAGAGCATTGTACATACAAAATAACTAAAAATTTGATCGAAGATGGCAGAAAGAACCTTCTTTTAAACAAAAAGACAATAGATATAAACTGTCCTGTGCGCTTGCTGCATAGCATTAATGATAAAGATGTTCCTTATCAAACTTCATTGAATTTAGCTGAAAAAATTAAGTCAACCGATGTTGAAGTACACTTAATAAAATCAGCAGAGCACAATATGTCTGACAATCATTCACTGGAAGTTTTATTTAAGACCATTAGAGAATTTTGTAACCAGACTGCATTCTGTGATTTTTAGCAAAACACGATTTTTCATTTGAGCTTTCTTCAACTTAAAATAAATACAGAAAATTGCTGCCTATAGCTAAACTGACTTAGATTTACCGACAATTTGAAAAACCGTCATCCCGCTACGTGTTAGCGGCTGAGATACCGCGGCGGTATGACGGTTCGCACCATCACACTTTGGAACCTTACAGATATTGAGCAAATCCAATAATATCCTTGATTTCTTTTATATTATGGGTTGCAATTTCTGCTGCTTTCTTTGTGCCTTTTTTTAATATTTCATGTAAATGGAATTGGTCTTTTAAAAGATCATTCATTTTCTCACGTATGGGTGATATAACACTGATAATTAAATCAGCTAACTCTTTTTTGAAGTGCTTCATGTCATGTTTGTTCACTTCTTCACATACTTTTTCTGCATTTACATTACTAAGCACTGAATAAATGTTTATCAAATTGCTTATTTCTGGTCGGCACTTTAAAGTAGCAAAGCCTAGAATTGAATCTGTTTTTGCTTTTTCTATTTTTTTGACAATTAAGTCATCCGTATCATCAAGGTTAATGCACGAATGTTCTGAAGGATCAGATTTACTCATCTTGCTTGTGCCATCCCTTAAGCTCATTATCCTTGATGTGCAATCCAAAGTTAAGATTTCAGGTACGATGAAATAATCCAGCTTATAATGATTGTTAAAAGCTGATGCAATATCACGTGCAAGCTCCAAATGCTGTTTTTGATCATCACCAACAGGAACGTATTTAGTTTGATACAACAATATATCTGCAGCCATAAGTACTGGATAACTATATAATCCAAGAGAGGCTTTTTGTTTATCGCTGCCAGCTTTATCTTTAAATTGAGTCATGCGATTAAGCCAACCAATTGGTGTATAGCATCCAAGCAGCCAGCCCAGTTCTGCATGACCACTAACTGTGGACTGACTAAAAATAATGGACTTTTCTGTATCTATTCCGCATGCAATATAAGCTGCTGCTGTTTTGAAAATATTACTTTTTAATTCACTTGCGGGAAGCTTATTTGCTGTGATTGCGTGTAGGTCGACAATACAAAAAAGAGATTTGTATTTATCCTGTAAGTCTATCCACTGTTTGATTGCACCAAGATAATTACCTAAATGTAGTACGCCACTTGGCTGGATACCTGAAAAGACAATACTTGTCATTATACATTTACCTCATGCTAATCGCTTCCACAATCAGCAGATTTCTTAGAAAGAATAACCATTGCAGGACGGAGCAACCTATTTTTGATAGTATAACCAGTTTGTAGTACTTCTACAATGGTGCCAGGCTTTTTTTCATTGTCTTCTCTTTCCACAACAGCTTGGTGTAAATTACTATCAAAAAGCTCACCAAGTGGATCTACTTCCTCTATTCCATGTTTTTTTAGATCATTTATAATTTTTTGATAAGCTACTTTAATCCCCTCATGAACAGGATCACCGTCTTTCAAAATTTCCATTACTCTTTTTAAATTGTCGCACGAGTCGATCATATCACGTGCAAGTTTTGTGACTGCGTAGTCACTTGCATCGCTAATTTGCTTTTGCATTATACGTTTGACGTTTTCATTATCTGCAACAGCACGGCGTAAATGATCTTCAAGCTGAACTGCACGTTCTTTTAATGTATTGAGATCTTCATTTAAATCATCAGTTTGCTTATGGTTATCACTTTGTTGGTCGTCACCTTTCTGCCTACTTACCATATCAGCAAACTTCTTCTTTTTCTCCTTACTGCTATCTGACATATCATTACCCTTAAGAATCTAATAAATATATAACAATTAATCTGAAAATATCAAGCGCCAGCTACATTCGTCTTTCTATGCTCGCATTTAAAAAGTTAATTAAAGTAGTTTTATAAAAAGAATCAGAAAAAGTACTAATATCATTTTGTGCCATATTAATGTAGTGTCTAGCTTTTTCCATAGAAAGCTGAATGGCATTATGGTGATTAATATAGTGTAATGCTTGGTCAAAATTGTGTCTAGCTGAAGAAAAGCATTTTTCCCAGAATTTTTGCTCTGCTGGACTGCCCTTTTCGTATGCTATAATAGCAGGTAAGGTGACTTTACCTTCGAAAAAGTCTTTTCCGACTTGCTTTCCAGAAGTGCCTTGATTAGCAGTATAATCGAGCATATCATCAACTATTTGAAATGCCATACCAAAATTAAAACCAAAATTCTTTAGCCTCTCTGTTTCGTCATTTGTTGCACCAGATACTGTTGATGCAGCTTCACAGCATGCAGAAAATAAAGATGCTGTCTTTTCTCCAATGATATCAAAATAATTTTCCCTGACTGTGTGGGGGTCAAAGCGTGCTGTCATCTGCTTTATTTCACCCTTCACAAGTAAATGCGATGCTTTAGATAAAATAGAGAGAATATTTAAATTTCCACACTCTATAAGCCATCTAAATGCTAGAGTCAACAATAGATCACCAACTAAAATGCTTGATTTATTTCCCCAAATCTTATTCGCTGTTTTAACTCCATGGCGTGCCTCACTTTCATCGAGCACATCATCATGAAGTAAAGTAGCATTGTGTATAAACTCTACCGATGCAGCAACGTTGATCCTATTCTCCCCAGAATAGTTTAGCATTTTACATATAATAAAAACTAGTTTAGGCCTTATTTTTTTTCCACCTGACCTAACAAGATGAGATATAATATCAGTAGCAAGCTTAGCATCTTCATCATTGACATTTTTGAAGACAAAGTCATTCATAGCTGACAAATCAGAAGATACAATATCGTCTAATTTATCGCTGTTTGTTATTAGCATTTTAAGAGACTTATGCCTCTTGCCCTTGTGCTTTCTCGTTCTCTACTTTCTTCTTTTCTGTTTTCTTTGGTTCTGTTTCTAAAGTTACTATGCCTTTTTTGATAAACCACAGTACTCTTTCAGTTGCCTGCGCGCCTACACTTAGCCAATGTTTTAATCTATCAGCTTTCACCACAACACGATTTTTATTGTCTTTTGGTAACATTGGATCATATTGTCCTATTTTCTCAATAAAACGCCCATCTCTTGGTGCTCGTGAATCAGCTACAACTATCCTATAAAAAGGGCGTTTCTTTGCGCCAAACCTCGCCAACCTTATTTTAACTGCCATGTTAACCTTTATTCATATATTAGCCACAATTTTATACAATGAGCCGTTTTAAGTCAAATGAATTATACAACTTTTGCACCTTATAATATAATTACCAATAATGTAGGGCAGTGCCGGGCGCACAGCTATACGAACATTCATTTTTGAAGGTAAATTGCACAGCAAATGGTGTCATTCCAGTGCTTGACACTGGAATCCAGCCTTTTTTTAATCATTAAAACGTTGTATTTTAACATAAAACGGCTACTTTTATGCTTACCAACTTAATAAAATTCCTGGATCCCAGTGTCTGGGCACTGGGATGACATCTTTTCTAGTGAAGATTGCTCTCAAATCGCAATGTTCGTACAGTTGTGTGTCTGGGCACTGGATGCGTTTGAAGCAGCTTATAAGATTTTTGATTATATATCATCAAGTATAGCGTGATTAACTTCGACTTTATACTTTGATTCCAGATAGCTAATTAATTGCTCTTTTAGCGATATCATCACACGTTTTCCGGTGTCAAGCATGTTTAATTTGCCATTTGATGAATGCATTTCTTTTAGAACACCTATTATAATTTCATTATTGTATTGAATAGGGTCTGTCACTGAACCAGTTGTTTTCATATTGAAAATCTCTTCTACAAAAGAAAATGGGTAGTTTTGTTCATTGCGATGCATCTGCTGATCTTCAACTAATTCCACACCTTGAATTTTTTCCCAATCTGTTTTTTCTCTTAGTTGAACTGCAAACTCTTGCCCAATTTTAAACATTCTTTCTTTTATAAACTCACTCTGCCAAAGCTCTACTGCTGATGCCCTGCCTTCTTCAAAACTTTGTGATTTAGGTGGAACGATATCGATGATTTTTACACTAACAACAGCGTCCCCAACGCCCTTAAAATAACCTTTCTGATCCTTTTCTCGCGAAAAAATGAAAGAAATCAAATCACTAGAATCTCCTACGTTATTACCGCTTTGATCTTTTCCACTCGCATCTACTGGACCAATAGTTTGTATAGGTAAATTATATTCACTCAATATTTCTTCGATTGCTGAACCATTGTATATCTTATAGTTCACTTGGTTTATGAAATCATTGACTCTTTCAAAAGACTTTTGGTTAGTTAAAACTGACTTTATGTCTTTTTTTAAATCAACTAAGTCTTCATCAGAGATTTGATGCGCACTTTCCACTTTTATTATGTGCCAACCAAAACTGCTTGCTAAAACTTCACTTACTTCACCTACTTTAAGAGCAAACACCTTCTCTCTCATGTCTTCCGGTAGAAAATCCTTAGTTATATTATTTACTCTAGTTTCTTCAAGTTCTGCTTTGCCAAACTCTTCTACTATCTGTTCAAAGCTTGTTTTACCCTCCTCAAATGCTCTTCTTGCTGTCTCAGCTTCTTCTTTGGTAGAAAATATTATATTAAATATGTCTCTTTGATCTCTAAGTTCTTGTTGTTCTATTATGCCATCAACTTCTTCATCTGAGATCTTGATTTGATCTTCAAAATATTTCTGTTCTAGAGAAATATATTGCGCAGTTCGATACTCAGGATAATAAAAATGGGATTTATTTCTTTCGTACAAATCAAGTAAGGTTTGAACATCTGGTTCAGGAATGTTTGTAACTGCATCTTCAGTTATCTTAACAATATCAACTACTCTAGTTTGGTAGCGACTGTTGTATATCTGCTCATCAATTTTCTCGCCAAAAGTTACCGGATAATTATCTTTAAATAACGAAGTCATAAACATCATTGCAGGCAGGATTTTCTCTAGCTTTGCTATATACTCTTTCTCTGTCATATGCAGGTCATTTAGCGTTTCATGGAATTTGTTTTTGTCAAATTCGCCTTTATCATTTTGAAAGTACTTGGTGTTTTTAATATGGTTTTTTATAGACTCTTCTCCAACTGTCAACCCCAGTTCACTAGTTAGGTTAAACAATAGTTTTTGCTCTATAAGTGCGTTAAGTAAATCATATTTCAGCTTTTTTACTTGTTCTCTACTCGCATCAGATCCAGAAATTTGTTTTCCATAATTTTGATATAGTGATTTATACTCATCTGACGTTATAACTTCTTTTCCAACCCTAGCTACCTCTTCTTTTTCATCATCACCTGATAAAAGGTTGCCAACTCCCACAAAGATTAACAAGCAAGCTAAAAGGACAACAGTTACTTTAGTGAAAAAATTTTTAACATTCATTTTAAACTCAGTTAATTAATGGTTAATTATAGAATAGTGATAATTTAATACTTGTAAACCTGTTGCTTTATTAGATAATATATATAATATATTAACTTAAAATTTAACTCTCTTCTTAAATAGAAACATATGTTTAACTGAGTTATACTATACCTTAAGAAGGGGAAATATGCTTAAAGGTGAGAGCATTTAATTAACTTAAGAGGTGGGAAGTGACAAACAAAAAGTTATTGAATGACAAAATTAATGCTTTTTTAGTTTTAATAGCTTATATTTTAGCTCTGTATAACAGTAATGGATACTTTAAATGGGAGATGCTTTTTTGATGTCAATGGAATCTTCTAAGGGCAATAACGATAGAAATAAACAGTTTCTAGTGCAAATAGCTGCTTGGTTAGTAGACAACACTGGTTTAACTTTTAATCAAATAGCACAATGTTGCAGATTGGCCCTTGAAGAAGTACAAGACATAGCTGATGAGGAAATAGAAGTAGAAAAATATAACCCTATTATTTCTGGAATAATTACTGAAAAAGAAATCGATGATTGCAAAAAAAATCCAAATCGTGTACCAAATTTGATTATAAAAAATATAAAAAAAAGGAGTAAAGCGATTGGTAGCATTCTTGGCTTTGCCTCTACGGCAAGACGTAGAGATAAACCTGATGCGATTTATTATTTAGTAAAAAAATTTCCTATCTTGGACAATAACGTTATAGCTAAATTAATTAGTACAACAAATTACACAGTTGAGCAGGTAAGAGATGGATCTCATCATAACATGCAAAATATAAAACCCCAAGATCCTGTACTACTCGGCTTATGTAGTCAAGAAAATTTAGAAGCAGAAGTGGAAAAAGCAAAAGTAGAAGAGGAGAAGCAAGAAAGGTTAAAAAAATATAAAGAATAGCTATTGAAAATCCTCAAATTTTTGTGCTTTGTTAACATTAAATTAACTTGACTTGCTAGTGTTTATTAGTATAATGTAAGTAAAGTACGGGGTTTAATGATAATTAAGCTTAATACGCACTGAAACTAACTCAGCCTAATTTATTATCTTATAGTCACATTTTAGGTTAGTAAGCATCAATTAAAATTTTTGGAGGATTATGACAACAATCAATGAAGATGTTTTGGCAAAAGGAAAGGTTACAGCTCAACCTGAAAAAAGTGAGCAAATTTACAATAACGATACAGTAAAACAGATGGTCAATGAAGGTACTGAGAAAAACAGAAAAACATTAGATCTGAGCGAATTAAAAGAGAAAACAGCAGAAGAATTGTTAGAGTTAGCTGAAGAAAGAAAAATTTCAACTAACGGTAAAAGCAATGGTAGAATGCTAAAGCAGGAAATAATATTCAGCTTAATGAAAAAAATGAGTGAAGAAGGAGGCATAACCACAGGGAGTGGAATAGTGGAAATATTGCCTGATGGTTTTGGTTTCTTACGTTCAGCAAGTGCAAATTATGCCCCAAGTACCGATGATGTTTATATTTCTAACGGGCAAATAAAGAAGTTTAATTTACGTACAGGAGATATGGCATATGGAGAAATAAGGCCACCTGGTGATAAAGAGAGATATTTTACTTTAACTAAGGTTCAAAGTATAAACTCTACTGAAGTAAGTGAATTAAGAAAGTACGTCCATTTTGATAATTTGCTTCCTCTTTATCCTGAGGAAAGCATAGTACTTGAGTGTAATAATGGTGATGATAAAAAAGGCTTAAGCATGCGTGCTATAGATATAGTAGCTCCTCTTGGAAAAGGGCAAAGAGCGTTAGTAGTTGCTCCACCTCGCACAGGAAAAACTGTATTGCTTCAGCAAATGGCTAACTCTATAGCTATAAATCACCCTGAAGTAGAATTAATAGTGTTACTTATAGATGAAAGACCTGAAGAAGTAACAGATATGATACGTTCTGTAAAAGGTGAGGTAGTAAGTTCTACGTTCGATGAGCCTGCTTACCGTCACGTACAGCTTGCTGAAATAGTAATAGAAAAAGCTAAAAGAATGGTTGAGCATAAAAAAGATGTGGTAATTCTACTTGACAATATTACTAGACTTGCACGTGCTTATAATGCGGTTATTCCTTCGTCTGGGAAAGTTCTAACTGGTGGTGTAGATTCAAACGCACTGCAGAGACCAAAACGCTTTTTTGGAGCAGCTCGTAATATTGAGAATGGGGGTTCTTTAACTATAATCGCCACAGCTCTTATAGAGACTGGTTCAAAAATGGATGAAGTTATTTTTGAAGAGTTTAAAGGTACAGGAAATGCTGAGATCATACTTGATAGAAAACTTTCTGATAAACGTATATTTCCAGCTATTGATATTACAAAATCCGGAACAAGGAAGGAAGAGCTATTAGTTGATAAGGCTATACTAAATAAAATATGGGTGGTGCGTAGGATACTCAATCCTATGGGACCCGTTGAAGCAATGGAATTTTTACGTGACAAACTACTTTTAACAAAGAGCAATGCTGACTTTTTTAACTCCATGAATCACTAAAAGTAAGCCAGTTATGATGGATATGCTGAGCAAAAAGTAAAACGCTCTTATAGCTAAAATAATTTGGATTTACCAAAATATATTTATAGTTAAGTTGGCAATTTACCTTAAGTTAGCGCGTGACACTGGAATAACACCCTTGGTGGTAACAACTAAAGAAAAATATCAACTAGGTTTATAATCTATCACTACCGTGTTTGCAATTTTGTCATGAAAAGCTTGTTTATGTTCATCATCTACTGCACATACTAAAACTAGGATTAGTATAGCTAAAAGTAAAATAGGATTATAAAGCGATATACAGTAAATTATGAAAAAAGCGATGGTTCTTTTTATTGCTTGTATTAGAGTGATCTGCTCAAGTGTATCTTTGTCTCTTACACGCATGCTAAATAACAAGTGCCCTAGAGTGCCGCCAAATTTTACTAGCATGAATATATGAAATATACATGGTATCATTAAAAATAAAGAAAATACAATCGTGGTGATTACAATTATTGCACCCATGATCCCTTGTATTGCGTGTGTAAGTGAGAAACCTACCGCCATTAAAGCAAATGGTATTGCGATAAATAAAATACAATCAACTATAAATGCTAGAATACGCCTTGTCATTGTTGAGTAGTTTACGTTTTTATCCATACACTGCCTATAAAGAAAAATATCAACTAGGTTTATAATCTATCACTACCGTGTTTGCAACTTTGTCATAAAAAGTCTGCTTGCGTTGATCAAATATTGCAAACATTAGAACTAAAGTTAGTATAATAAAAAGGCATCCAGAAACATAGCTAGGCAGAAGATAAGACAGAAAATTATAAATAACCCAAATGCCTTCCCTAAAAATGTATCTTATTGTTGCTTGCATTAGAGTAACGTTTTTAAATGTATTTGCATCTTTTATACGTACGCCGCACAGTAGTCTTCCTGGAGTGCAACCGTACTTCGTTATTGTTAATATATTAAATACTATATATGTTATAAGCAGTGTTGCCATAAGGATTATCCTATGGGTAGATATATCATCTACATCGTAATTTAGAAAAAGGAGTGAAACAAGTGCTATTATCATCCATAAAACACCGTCGATCGCACATGCTGAAACTCGCCTCAGAATCCCTGCATAACTTACTTTAGTATCCATACTCTGCCCATGTTCTACTGTGACATAACTAGTATAAAAATATGTTATTAAATAACCGTAAATATACTAATTTGGGTAATATTAGCTACTTGTGTCACTCTATTATTTGAATTAACATTAAATCATTTACAGTTAGGGAAGTTATGTCAACACCAATCACAGTTGCGTATGGCGACGGTATCGGACCAGAGATTATGGAGGCGGTGCTGTCGATATTGCGCGGAGCGGAAGCGAAGATCTCAATAGATATTATTGAAATAGGGGAACGTGTTTATAGTAAGGAATGGTCTCACGGAATTTCTCCAAGTGGTTGGGAGTCTATTGAAAGGACAAAGATATTACTTAAGTCTCCGACAACAACTCCGCAAGGTAAAGGCCACAAAAGCTTAAACGTTGCACTCAGAAAAAATCTAGGGTTGTATGCAAATATCAGACCATGCATTTCATATCATCCTGTGATAGAAAATAAATTCGGTAAGTTTGATATCGTAGTGATACGCGAAAATGAAGAGGACGTTTACACCGGAATAGAGCATAGGCTCACTGGTGACTCTTACCAATGCACTAAAATTATTACTAGGTCTGGCTCAGAGAAGATATGCAGGTACGCTTTTGAATACGCGAAAAAACACAACAGAAAAAAAGTAACTTGCCTGACTAAAGATAACATAATGAAAATGACTGACGGCACTTTCCATGCAGCGTTTGATCGCATTGCAAAGGAATACCAGGACATAAAGGCAGAACATTATATAGTTGATATTGGAATGGCACGTGTTGCAACAGAACCCGAGAATTTCGATGTTATAGTAACCGAGAACTTATATGGCGACATATTATCAGACATTGTGGCACAAACCTCTGGATCTGTGGGGCTTGCTGGAAGTAGCAACATCGGAAATGAATACGCAATGTTTGAAGCAGTGCACGGTTCTGCCCCTGATATTGCAGGAAAAAACATAGCTAATCCTTCTGGTCTTTTAAATGCTGCAGTGCATATGCTAATTTACATAGGTCAAGTGGGTACTGCAAAATTAATCTACGATGCATGGCTCAAGACTTTGGAGGGTGGAATACACACTGCCGATTTGTATAAGGAGAAAAGAAGTAAACAGAAAGTTGGTACAAAAGAATTTGCAGAAGCTGTTATAGATAATTTAGGAAAGAAACCTGCTGAGCTTACAATTGGCAGTGGTTCGGATAGTAAAATAAATTTGGATAGTAAAATAAATAAAGTACAAGACAATTACGAACAAGATTACAAAGTTAAAAAGCTAGTGGGTAGTGATATAACTCTCGCTTGGGACAAATCCAGTAATGTTGATCAAATAGTAGGATTATTTGAATCAAGTAATCCGCAGATTATAGCAATATATTCGAAAGGCCTTGCGATTTGGCCAGGAAGTTCAAAGTCTTCAAGTGACCAAATAACCTGTAGGTTTATCGCGAATAGCGAAAAAAAACCTATCACAAATAGTGACGTAAACGACCTACTAATCAAACTCGAAGAAAATACCTTTGACGTAGTAAGAATGGATAAGTTGTATTTGTATGATGGGAAAGAGGGGTTTTTCTCTTAATGATCGTTTGACATTCTTATGATTGCATAAAACATTTAAATAGATTATACTAGAGATATAATTTATTTATGTGAGATGTAGTAATGGGTCAACATTTCAAGTTAACTGGTCAGGAGTTTTGTGATAATGCTGACCTGTTCAACGTATTGGAAGTAGAAGCTAAGCAAGTTGTAGACAAGAATTATGAAGAGCTTAGCGCAATTTTGAAGAAACAGCATAAGCAGTTAATTCTTGTAAATCATCCTGACAAGGGTGGAGATAAAAATAGATTTGATCAAATTTATAAAGCTTATCAAGAACTAAAAAAATATATTGAACCTTTGGAATCAGGAAATCCTTGTGTTAAAGTCAGTATTGGCGCTGAAAGTGATGGGCGTTTAACAGCAAGAGAGTTTCACTATAGGAAAAATTTGTTTAATAAGCTAAAAGTAAGTGAGGAAGAGGCTGTAGGTAAAGATTTTGATGGATTGATTTCTATACTAAAAAGAAATGACTATTCGTTTGAAAAAGACCTAGAAAAACGCATTGAACTTGAAGATAAAATAGAGAGGATTTTGCAAAATCCAAATTTAGATGATTTTGAGAAGAATGTAAAGAGTGCAGGATTAATGGAAGAGCTATATCAATATATAGCAAAGCCAAGCATACAATTATTCAATTATGTTACTCCTCTAGGAAAAAAGAGAAGCCTAATTGAAGAAGATAAAAAGACATTAGCATTGAAATTTATAGAGCGTAAAGATGCCTTACTATTTATTCGGACTCTTAGTGTTCTACCCTTAGGCCTGTTAACTACAATTACTATAGGTTGCTATTTTTCATGGCGGATCATAGCACTTAATATCATTATTAGTAACGCCTCTCGTTTATTAATAGGTCATTATATGAAAAAATATGCCAACTCAGAAATTTCTACTGATGAATTCATGAGTAAAATAAACTATATCGCACTAGGTAGTAAGCTTCTTATCAACTATCCTTTAGCTGCTTTTTCTGTTTATCTACTTACAACAAATTTCATTGCTAATAGATTAACTGTTGGTGGAACCATACTTGGTTCACTATTGTTATTGGCAGTATTAATTGAAATGTTAGCTCCTGTTTTCTCAAAAGGCTGTGAAATATATGCTGAAAAGCACACAAAAGATTTACTAGAAGAGGATCCAAGAGATAGGGTACAAAAGGAAACTGACCTGTTAGGATGGTATGATCCACGAAAACTGTTAATGCCAATTGTTATGCCTCTTGTTAAAAAGTGTTTTGCGGAAGTGGCAAGCGAATTTGCTGAGAGGAATTTTGATGAGGTAAAAACTGATATGTCTGATGTTAATGCTAAAGGACTATCTAAGCCTAAAGGAATTGAATTTGCACAGCAACCAGTGTAGTATAAGCTTTTAGCTCTATGCATGGACTCAAAAAAAGTAGAATTGATATTTGAAAAGTTTCAACAATCAAATCCTGCACCAAAAATAGAGCTGAATTATACCAATGATTTTACGTTATTAGTTGCGATAGTTCTATCAGCGCGAACAACTGATATAAGCGTTAATAAAATTACAAAGGAGCTATTTAGTATCACTGATACGCCAGAAAAAATGCTGAGTTTTGGGCAGAGTGAGCTAAGAAAATGCATAAGCAGTATTGGTTTATATAATTCCAAAGCAAAAAACATAATCGGGCTCAGCAAAATATTGATTGAGAGGTACAATAGCAAAGTGCCTACTGATTTCGATGATTTGGTGTCTTTGCCGGGAGTGGGAAGAAAGAGCGCTAATGTGTTCTTAAATTCGGGGCTTGGCATTCCAACATTGGCAGTTGATACTCACGTTTTTAGAGTGAGCAATAGAATCGGGCTTGTGAAAGAAAAAGATGTGTTTAAAACAGAACAATCTCTTTTAAATGTGGTTCCCAAAAAATACCTGCTTTATGCTCATCATTGGCTAGTTTTGCATGGTAGATATGTTTGCAAAGCACAGAAACCTTCGTGTGAAACGTGCATAATTCATGATTTATGTGAATTTGAGTGCAAAAGGTATAAAGTCTAGTATTTCTTTTTTTGTCATCCAAGTAGCTATAGAAACGAAAAAACTTACTTGACACATTTTGCTGGAATGATACAAGTTATTATTCAAACAACAGTTATGCAAGAGATCTGATTACATCTAAGCTAACAATGGACCACTAGATATATTACTAATCACGTTGACCTGATTTAATATTTTATTAGTGGGATTGAAATAATTTTCTATAAATTCCTTATATATAGCTGTTAACTTGTGTATATCGTTTACTAATACGCATTCGTTTATCTGATGTGCGGTTTTGTTGATTATACCAAATTCAATCACTGGACAAACATCTTTGATAAACGCAGCGTCAGATGTGCCACCACTTGTGCTCAGCGCAGCATCAATACTGGTAACTTTATTTATCGCATCAAGCATAATATCAGTATTTCTATCGGGAGTAGAGAGGAAAACGTCCCTGCTGCTATGCACAGAAAGTTTATAATCGTTAGTTACACTGGAGCATATTTCATCAATCAGCTTATATAAGCCACCCGGTGTTTGTTCATTGTTATATCGAATGTTAAAACGTGTAGTTGCTAAACCAGGTATTAGATTGCTAGTATTATTTCCAACATCGATAGTAGTAACTTCGCAATGTGAAGGCTGAAAATATTTATTACCATGATCAAAAGTAGTATTTTTTACCTTACTCAATATCGATATTACCTTATATATTGGATTATCTGCTAGGTCTGGATAGGCAACGTGCCCTTGTTTTCCATGGCAAATTAATTCAAATGTTACAGAACCTCTTCTGCCTATTTTTATGGTATCACCTAATTTCTCACTACTGGTTGGTTCAGCAACCACACAGAAATCCACCTTTTTTTGCTTACTTTTCATCCATTCCAAAACTGCCTTTGTTCCATATTCTTCCGTGCTTTCTTCAGCACTGGTAATCAATGCACTTATCGAACCATTAAATTGAAACTTCTCTGCAATCAAATTTACCATAGCAGCAATAAACGCAGCTACTCCGCTTTTCATATCAGCCGCCCCTCTTCCATATAATATACCATCCCTCACTTCTGGATTAAATGGACCAAATGCCCAATCTTTTAACTGACCCGGTGGTACAACATCAACATGCCCAGCAAAGCACAAATTTGGTACTCCATTTATATATTTCGCATAAAGATTTTTAACTTTATCACCAAACTCTAAAATTTCACAATCAAAGCCACTCTTCTTGAAGATTGTTGCTATATACTCTATTGCCCCGCCGTCCCTTGGTGTTATACTCTCAAAAGAGATCAATTTCTTAGTTAGCTCTACAGGGTCAATTTTCATGTCAATCTTAAAATACTTATATTGCTATATTGTAAACACTCTATGCACTATTTAAAACAAATATTACATCAAGCCGAACAAACTTTTCTAAGGGAAGTAATAACAGATTACCACCTTGCTGATGATATCTATGAAATATGCACACGACACGGAAATGACATCTTTCTAGTTGCAGATGAAAATACAGCAAAACTTTTAAACAAAAACGTATTTAATAAAATTTCTCATTTAATTATTCCAGCCCCACCTGTCATTCCAGTGTCACGCGCTGGAATGACACCGGGTGGAGAAATGACACCAAGCAGAGCTGCCTCTCTTGAAACCGTAAATCTAGTGAGAAACAAAGTAAAAGACAGTGACTTAATAGTTGCATTTGGTAGCGGCACCGTTAACGATATCTGCAAATATGCAAGCTACCTCGAGAAAAAAGATTATATATCGTTCCCAACAGCCGCTTCCATGAATGGATATACATCCGCAAATGCTTCAATATTAGTAAATGGATATAAAAAATCGTTCAAAGCACATCTTCCAAGAGCAGTATATATAGATATAGACATACTTGTCAATGCACCACTGCGTCTCACATTAAGCGGATTTGCAGATTTCATTTGTCGTTCAACAGTTCAGGCTGACTGGCTACTATCTCATTTGTTGCTTGGCACAGAATACAATGAATTACCTTTTACACTTGTTCGCGATTTGGAGCAAATTTTGCTAAGAGAGTATACGGCGCTTACTAAAAGAAGTAGAAAAGTGGTCCTATTACTTATGGAAGTTCTACTAATTTCAGGACTTGGAATGGTAATATCAAAAGGCAGCTATTCTGCAAGCCAAGGAGAGCATATGATAGCTCACGCAATGGAAATGGTAACAAGAGATCATTCCTTACTACATGGCGAAAAAATTGCTGTTACGACGATTACCATGGCTAATTTGCAGGAAAAGATATTATCAATACAAAACCCGATTATCAAACCGACCACTTTAGATGTAGAACATATAACTCAGTGCTTTGATAATATCGAATTTGTAAGAACTTTTGAACAGAAGCAAATTATGCAGCAAAAAATCCAAGAGATTATTTGTAAAGAATGGCATAATATTTCCAGTTTAATTAAGCAAAATTTACTACCTGCAAAACACCTGCAAAAAATATTTGAAGATCTATCAATTCCACACTTACCAGAGCACCTCAGTTGGAATAAAGAACAATATTGTAAAGTGGTCGATCTTGCGTTTACAACAAGAGATAGATTCACCTTTCTTGACTTAGCTAACTGCATAGAAGAAAGTTAAGTTTTGTAGTGAAATTCTGTCATTTAAAGAGATCATAGGCCAAAAGCTAAACCCTTTTCACAATCTCTTATCCATTGTCTCCTCACCTGAGTGGATATACAACTCATTCCAAGTAACTGACACTGGGTTTCACCAGTAGCACTGCTTTGCTAAACATAGTTTAGTTCGAGTGGCTGAGGAGGGACTTGAACCCCCGACCAAGAGATTATGATCCTCCTGCTCTACCAACTGAGCTACTCAGCCTAATTAAAAACCTTATTATACACACGATCTATATGTTTCGTATAATACTTCAAATCAAACAAAGATTCAAGTTTTTCCGAGTTAATAACCTTAAGTAAGGGTTTATCTTGTTTCAATTCGGCCAGAAAATCACTGTTGTTTTGTTTCACTTTCATTGCATTGCTCTGAACAATTTTATACGCCTCTTCCCTCGCCAAACCACTATTTACTAACTCAAGCAATACACGCTGTGAGAAAACTAAACCTTTTGAAGAATTTAAGTTCTTTTCAATGTTTTCCTTATTGATCACCAATTTATCTATCAAATCTGTTAATCGCACTAAAGCAAAATCCATTGTTATACAAGCATCAGGAGCAATGCATCTTTCCACAGACGAGTGTGATATATCACGTTCGTGCCACAATGCAACATTTTCTAACGCAGGAAAAACATAACTGCGTATTAAACGTGAGAGTCCAGTCAGATTTTCACTTAAAATAGGATTACATTTGTGTGGCATAGCAGAGCTTCCCTTCTGCCCCGTGGAAAAATGCTCAGAAATTTCGCCGATTTCAGTTCTTTGCAAATGACGAATTTCAACAGCAACATTTTCTATTGAGCTTGCAATCACTCCCAAAACTGAAAAGAACATAGCATGTCTATCACGAGGAATGACTTGAGACGATATGATTTCAGGTATGAGTCCTATTTCTTTCGCTACATATTCTTCAACAAACGGATCAACATTTGCAAAATTGCCTACTGCACCTGATATTTTACAAATTGAGATCTCTTTTTGCGCGCTAATTAATCTCTGATAATTGCGTTTAAATTCAGCATAAAATCTGGCAAATTTTATTCCAAGAGTTGTTGGTTCTGCATGCATTCCGTGACTGCGTCCAACACAAACAATATCTTTATAGTCCTCAGCTTTTTTTTTCAATGCTGCAAGTAAATTTTTTAGATTCTCGAGCAAAATATCACAGGACTCTTTCAGTTGCACCGCAAGGCATGTATCCAAAACATCAGAACTTGTCATTCCATAATGAAGATAACGAACATCAACTCCCGCTTTTTTAGCAATATATGTCAGAAAAGCTATAACATCATGTTTTACAATGGATTCAATTTCGTTGATACATTCAACATCAAATTCAATAGCACCAGAGAGGTTCTCAGCAATATTATTCGGAATCACTCCTAACTTTGCTTGAGCTTCACACGCTAATTTTTCTATTTTAAGCCATATATTAAATTTATTATTTTCCTCCCAAATGGAAGACATTTCTTTTCTGCTATAGCGGGGAATCATTTTTGATTTATTCCAATAATGGTGTCATTCCAGTGCGTGACACTGGAATCCAGGTATAAAAGTATTTGCAAATTATTCAATGGACAACGGATTCTAGAAGCATAAAATAATGTCCATGATGAAATAAACTGGATCCCAGTGTCACGCACTGGGATGACATGAGGGAAGCACTGGGATGACACCAGCTTAGCCATGGCAGACATTTCTTTACGACTATAACAAGGGATCATCTTTGATCAGCTATCATCACCATCAGCAGCTTCTTTATTCGCATCTTGCTCTGCCTCTTGTTGCTCAGATTTCTGATTTTGCAATTTTACTTGCCTTAGCTCATTTGCATCTGTTTCGGATTTCACGACGTATATAGTAATTGGTACTACTACTTCACTATGTAATTCTACGTTTACTTGGTATTCACCCAAGTTTTTGATGCTTATTCCACCAAAAGATAAACTACGGTGATCTATCACATGTCCTTCTTGTAGTAAAATTTTCGCAATTTCACGTGTTGTTACAGAACCAAAAATTTTACCATCCTCTGAAGCTTGCTTTATTAATACCACAAACTTATCATGTAGTGACAACGCAAGCTCTTTTGCTACATTTAATCTTTTTATATTCTCTTCTTCCAGTAATAAACGTTGCTCCTCTAGCTTTGTTAAATTTTCCTTGGTAGCTTTCACCGCTTTTCTTTGTGGAAAAAGAAAATTACGTGCATAACCTGGTTTAACTTTGACAACTTCACCAAGCTTACCTAAAGTCCTTATATTTTCCTTTAAAATTATCAACATAAATTACCTAAACTTTTTTAGTACAGTAAGGAATAAGAGCTAAAAAACGTGCCCTTATGATCGCTAAGCGTAACTTCCTTTGTTTTTTTGCACATACGCCTGTTAATCTTCTAGGTAATATCCTACCATAGTCAGAGGTAAACTTGGATAATAAATCTATATTCTTATAATCTATGTCTTCATCTTTAGACGCAGCAAGAGGGCAAACTTTAGAACGCCTAAAGCCAGTCCTATTATTTACAGATACGTAAGAATTATTAAAACTATTTCGTCTTTTCATCATTATGCGCTTTGTTCCTCAATTTGTTTATTCATCATATAAGATTTACCTTCAAAAATTTTATCAACCTGCACAGGAAAGTGGCGAATAACGTTCTCATTAAGTTTCATTCTACGCACAAATTCATCCAGAATGCTTGCAGTAGAACTTATGCACATTATACAATAATGACCGCTCTTCATTTTATTTGTGTGATATGCAAAATCCAAAAGACCCCAATGTTCATACTTGATTAATCCTGATGCTTCAATGTTTTTCAAAAGCATTTCCAATGCTTTGCTCGATTGAGTTGGACCGTTTATTCTAAAATCTTTCAAAATATCTTGAAAAATCTTTATTAGATGTTCTGAAATATTTCTCTTCAAAGCATTTACTGCGTTATGGATAAACGCACTTTTAGTACTGCCTCCTAGAAATTTTGTAAAATCTTGCGTTATTCCTAAATCTTTTAGGTCATCTTTCAACTCTTTATCGATTTTTGACTTCACTTCTTTCAAATTTGAAAGATCTTCTTCTAATTCAACCCATAAAATTTTTGTAAGATCTTCCAAGAAATCAGAGTAAGCAACTAGACTTTCTTTAATGTTCTCAGCACGCACTTCTAACTCTTGTTTTGTAAGCTTGTCATTTCCTTTTTTCAGAATATCCCTGATTTGCTGGAACATAACATCTGTTTTAATGTTTTTCAACAAGACAGCTAGCTCTTGGACCATCTCCTCTACTTCTTGCTGTAATAATCCTTGTTGTGCTATAAAAGTAAATTCATAAAGATTCACTATATCTTCCTTTAATACCGATTAAATATTTCATTATATAAAGCTTTTTTATATAAGCAAGTTATTTGTATTAATTTCTACGCCTTTAATCCAGCTTAAGTTAGATATTTCATAAATAACTTGAGGAGCAATTGAGTATGCACCTGGTAATAAGATGCTCACTTTGTGTTTTTCGAGAAGAAGTTTTAGCATTATTTTGGTTCTGCCTTCATCTTTCAATATTGCGTTTAATTCCATAGCGGCTTTTTGCGAATCCGTGCACTCAGTGGTGAGAACTAATTCTTTTATTGTAGAAGTGACTCTTTTTGTAAACTCAGATATATCCTTGCCTGCTAATCTTGTCGTATTTTCCGAAGCTTCAAGATCAATTATCACAAATGTTCCTGGTGAAAATAAATCTCTTTTTTCTTCTATTATTTCATTATTATAGAATGCTATTTCAGAAACGTTATGGGGATCAGAAAGTGTGAGGATAACAAACCTTCCACGCTCTGAAGTTCTCATACGTGCATTTAATATTACCCCAGCAGTTTTTGCTGTTCTATTTTCTCCGATAAACCCAATATTTAACTTTTCCAGAAGAGTTCTAAATTTTTCAAGCGGATGATTAGTTAAATAAAATCCTAGTGAAAATAACTCATGTTCTAATTTTTCCTCTTCATCAAAATCTTCCACATTCTCAAGTTTCGGTTTGAGGACATCAAGACTACCAAACAAAGCAGCTTGACTTGATTCTCTATCCTGTTTGTTTTTATTTGCAAAGTAAATCAGCGTGTCCATTGACTCATATAGCTGCTTTCTGTTCTTATGCACGCTATCGAATGCTCCGGATTTAATCAGGCTTTCTAGCGCTCTCTTATTTATTATATGACCTGAATTTTGAATGAATTCCCATATGTCCTTACAAGCGCTTGAACGTACGTTCACTATTCCTTCCGCTATAGAAAAACCAACATTCCTCAAGGCAGCAATACCATAACGTATGCGTTCATCCTCTATTGAGAATTCAGCTTGAGACTTGTTTATATCAGGTGAAAGAACGGTAACGCCACTAAACTTTGCTGCATGATAAAATAAATTCAGTTTATCTCTATCATCAATATTCAGATTCATTAGTGCTGTAAAAAATTCTAATGGATAATTAGCTTTAAGGTAAGCCGTTTGATAAGATATAACCGCATATGCTGCAGCATGAGATTTATTGAACCCATAACCAGCAAATTTTGCAACAAGGTCAAAAATATAACTTGCCCTGTCATAATCAACGCCATTCTTCGTTGCCCCTTGGATGAAAAGTTCACGTTGTTTATCCATCTCTTCCTTGATTTTCTTACCCATGGCACGTCTCAGCAGATCTGCTTCCGCTAAGCTATACCCGGAAAGAATACGGGCTATTTCCATCACTTGTTCTTGGTAAATTATTACCCCAAATGTCTCTTTTAATACTTCCTCAAGTAACGGATGAATATAATCTGGCTTTTCAAGTCCGTGTTTTCTTGCAACATAAGTTGGAATGTTATCCATAGGTCCTGGACGATAAAGGGAAATTAAAGCGATAATATCTTCAATGCAGTCCGGTTTTAGTTTAATTAAAGCTTCTCTCATTCCCGAACTTTCAAGCTGAAACACTCCAATTGAATCACCGCTTGAGAGCATCTCATAGGTTTTTTGGTCATCTAAAGGAACTGAAGAAATATCGATCTTTTGTCTATCACGATTAATTAAACGACATACATGATCTATTAGCGTTAGCGTACCAAGCCCAAGAAAATCAAATTTTATTAGCCCAGCTTTCTCCACATATTTCATGCTGTATTGAGTGATTGGCAGAGCCGAATTTGGATCATAGTACACAGGAACAAAATTTTCCAACTTTTGATCACATATTACAATTCCAGCAGCATGGGTTGAAACGTGACGATATATTCCTTCAAGCTTAAGAGATATATCAAGAAGCTTTGCAATTACCTCATCACTATCCCGTTCTTTCTGCAGGTTTTGATCAAACTCTATCGCTTGTGATAAAGTTACAGGATTTACTGGATTAAATGGAACCATTTTAGATATTTTATCCACTTGAGAGTAAGGCATTTGTAATACCCTCCCAACATCACGCAATACTGCCCTTGCCTGCAATTTTCCAAAAGTGATTATTTGAGCAACATAACCGTACTTTTTCTGAACATAATCAATAACCAGGTCTCTTTTTTCCTGGCAAAAATCAATATCAAAGTCAGGCATCGATATACGATCAGGATTCAAAAATCTTTCAAATATTAGGCCAAACTTTATTGGATCAAGGTCTGTAATCTGTAAGCCCCAAGCAACAATTGATCCAGCACCAGAGCCTCTTCCTGGACCAACTGGAATGCCATTTGCTTTGCTCCAACGAATGAAATCAGAAACTATCAAAAAGTAGCCAGCGTAGTTCATCGAAGTTATCACACTCAGTTCGTAATTCAGCCGATCGTAGTATTGTTTAAGGTCTATGTCTGTCTCATTCGCAATACGGAATTCTAATCCTGCAACTGCCTGCTCCCTCAGTTCTTCATTCTCAGTTTTATTTTCTCGACAAGGAAATTTAGGCAAAATAGGCTGCCTGCTTCTTGGCATGTAAGAGCACCGCTTAGCTATCACTAAAGTGTTATGAATTGCTTCGGGAATGTCACTGAACAGCTCCTCCATTTCTGCCACAGATTTGAAGTAATGCTCGGTAGTTAACTTCTTTCTGTTATTCTCCAGGGCATAACTCCCCTCCGATATACACGTTAATATATCATAAGCCTCATAGTCAGACCTATTTGGAAAAAATACATCGTTCGTTGCAACTAGTGGTATATTGCGCTGATAAGCAAAATCTATTAAAGTTTCTTCAAGCTCTAGCTCCTTGCTCAGCCCATGACGCTGCAATTCAACATATAAATGACCATTGAATGCTGAAAGCAGTTTTTCAACCGTTTCTTTATCTTGCCCCAACAATAGTTGAGCCAAACATCCACCGGTTAAAGCGATCAGACCCGTACTTAAATTCAATAGCTCATCAAAATCAACGTAAGGAATATCGCTGTTATTCTTGCGCTTTCTAAAAGACTCACTCACCAAAGTGACTAAATTAGTGTACCCTTGCTCATTTTTTGCAAGCAATAATATAGGTAAATTTTGTTCTGAATGTTTAACTATAATATTGCATCCTATTATTAGCTGTATTCCCCTACTTGCCGCATATTCTGCAAACTCAAGTGAACCAAATAAATTACCTGAATCAGTAATTGCAACCGCTGGCATTTTATTTCGCAAACAAAGGCCGATCAGCTCCTCAATTTTAACCGAGCTTTCAAGCAGCGAATAAACACTATGAACACGTAAGTGTATGAACATAAGAAACTTTAGATCAACAAAAAAGGATAACATTAATTTACTCATGAGAACATAATTTTCATGAGAACAAAAGCCTATAAGATTTCTCAAATCTAAGGTTAAAATACAAAAAACTTCCTTGACAAACTCCGCCAGCCCCCTTATCATAAAATTGAAGCTATTGTATTTGCTTTCGCCAATCTGCAGATTAAAAGGTAAGGATTACTTAATGTATCGGCGTCTTATGTTCAATTTTTTGCAGTATATAGATACTGTATGTCTTTACAAAACTTCATCTACATCTAGATTTTTATCTAAATAAGCTGAACGCGCTTATAAAGCGTTACAAGACATCAAAAAATGCCAATACTCGACAGAGATAGTAAAAGACTAGCTAACTCGGGGATTCTTTGTCTTTTTTTCTGCTTAGTAAATTTCTTAAACATTTGCAGCGTAAGTTAGTTGCAATTAAAAGCGGCTGAATCTCGCTTGTCAAGCGTTTAAAACATAAAAAACGCCAATATTTTAAAGCGGATAATAACCACGGGGCTTCTTTTGCCTTTTTTTTCATTTGGTAAATTTCTTAATGTTTATGGCTAAACGACAACCGTCATCCCGCTGCTTGTTAGCGGGATCTCTTGTTAGCGGCTGAGATACCGCGAATGAATCGCGGTATGACGTAGGGATTGCATTAGCTATAATTCTTTAGTTTTCACTTTTCTTTTAACCTTGCAATGATATTTTCTTTGCCGATAAAAATTAATAGTTTAGCGAGCTCTGGTCCTGTTTCTGTTCCTGTTAAAGCTGAACGCAACTGCGTAAATAGGTTTTTTGCCTTTATATCCACTGTTTGTCGAATAGTTTTGACCCATTCTGACAACGTGTTTTCATTACAATCACCTTGGGGCAATGCATTGAACGCAATTTTTATAAGCTCCTTATCAAGAATCACAGGCTCTATATCAGATTTGCATATTTTCCACCACTTGGCCACCTCAGAAAACCTTTCTATATTGTTCCTTATAAAATACCAAAACTCTGAGGAGTCCACTCCAATTTGATTTAAACGGTCTTGCACCATTTCAAATGGCATTTGTTGCAGAACTTTGCTATTTAGCTTATATATTTCACTCAAGCTGAATTGTACAGATGCTGAGCTAAATTTTTTAATATTAAATGAATCAATCAAAGATTGCATACAGGCGCAAGCTTCAATTGGATTGGATGTTCCAAGCTTCACTAAATAACTAACTAGTGCCATCGGTTCAATTTCATCTTCTTTTATAGATTTAATGTCCAGCACGCCGGTTCGCTTGGATATCTTGCTATCATCAAAATGTAGCAGAGAAAGGTGAGCAAATGTAGGGATTTTCGCTTTTAATGCTTTAATCATTTGGAGCTGAACTGCGGTATTAGTTACATGATCTTCCCCGCGTACAACATGGGTTACATTAAAGTCAACATCATCAATAACAGAAGGTAACATGTATGTGTAAATTCCATCTTCTCTTTTTACCACAGGGTCACTTATGCTACTGGTTGCAATATTTATTTCATCTTTAACTTCATCATTCCATTTAACAACCTCATTTCTATCCAACTTAAATCTAAAATGTGGTCTTCTTCCTTCTTGCTCATAACTAATTTTCTCTTGCTCAGTTAGAAGTAACGCGCTTCTGTCATATACAGGGGGAAGTCCTTGTTTTAACTGCAATTTTCGTTTAATGTCTAACTCTTCTCTTGTTTCATAGCATGCATAAATATGCCCTTCTTTTATTAACTGCAAAAACACCTCATTGTAACGCTCAAAGCGCTCTGATTGCTTGAAACTTGCATCCCAATTGATACCAATCCATTTCAAATCTTGTATGATATCATTTATATATTTGACATCTGAACGCTGAAGGTCAGTATCATCAAAACGGAGTAAAAATTTTCCATTTTGATTGCGTGTGTACATCCAACAAACCAAGGCAGTTCGTACGTTTCCTACGTGGAGGTAGCCAGTTGGGCTTGGAGCGAATCTTGTTAGCATTTAAACAGCAATATTGTTTACTCTAATTTATTTTAATTTTATATAAATATATGGCTAAAGCAAGTGAGATCTGCTAATACAATTGAGCGAGAGAAGAATAAGTATGGCTATAGCATTGTGGCACCTTTGATATTTGATGGATTAAGACCATATGATAAATTCAAGAAAATTCACAGCTTGACGACAAAGGCTAATGTAGCATTATATTGGTATCATGACTAACTTAGAAAAGATGAGAGAAAAACTGCAAGATCAAATAAATTATCATAATGTTTTGTATCATCAAAAAAATAAGCCAGAAATAAGTGATGCTGAATATGATGAACTGAAGAAAAAGTTAGCTGAAATAGAGCCAGAAATTTATGCAACACAAGAAAGTGTTGGTGCTCCACCTGATGAGAGGTTTTCTAAGGTGGAACATCAAGAACCTATGCTTTCCCTTGAGAATGCTTATGATGAACAAGGTGTAGAGAAATTTTTGTCTAAAATAAAGAGGTTTTTAATTGAGGACAAAATAGAGATATTATGTGAACCAAAAATTGATGGGTTGTCGTTTTCTGCAATTTATGAGGATGGAAGATTTGTTAAAGCTGCAACTCGAGGTGATGGTTTTGTAGGGGAAGATGTCACTCACAATGTTGCAACAATAAAAGGCTTTCCTAAGTTTTTGCAAGGTGTGCAAGGAAGACTAGAAGTAAGAGGTGAAATATACATCAGTAACAGCGACTTTTTAAAGTTAAATGAAAACGATGAATTTGCCAATCCTCGAAATGCAGCCGCTGGTTCTCTAAAGCAATTGGATGCAAACATTACAGCAAGCAGACCTCTTAGATATTTTGCTTATTCTTTGATTGGTGGAGCAGAGAAAAGTCAAAGTGAGGTACTAAATAAGCTTGAGGCACTTGGTTTTTGCGTAAATGAGCATCAGTCCTTAACGAGTAGTTTGGATGGAATGCTGAAGTTCTATAACGAAGTCTATAACTGTCGCTATAACTTGGATTATGATATTGATGGAATAGTCTATAAAGTAAATGATTTGGTACTACAAAATCGTCTAGGGAATACTCACAAAGCACCGCGCTCAGCACTTGCATACAAGTTTTCTGCGGTTTATGCAAAAACAAAGTTAAATAAAATATTTATACAGGTGGGCAGAACAGGAGTTTTAACTCCAGTTGCAGATTTAGTGCCAGTTAATATTGGTGGGGTGCTAGTTAGTAGAGCAAGTCTGCATAACCAAGATGAGATAAAACGTAAAGACATAAGAGAGGGAGATATTGTAACAATCAAAAGGGCAGGGGATGTAATTCCCCAGATCGTTGAAGTAAGCAGAGATTCTCGTCTTCCAAATACACCTGAATTTGTGTTTCCTGAAGTATGCCCTGAATGTGGTAGTAAAGTACGTCAGGTTGAGGGAGAGGCTGCAGTAAGATGTCCTGAGGAATTTGCCTGTAAAGCTCAAATAATAGAAAAACTAAAGCATTTTGTATCGAAAGATGCATTTGACATTGTTGGCCTTGGTGATAAGCAGATAGAGTTTTTTTACGACCTTGGTCTGATAAAACAAATTCCCGATATTTTTACTTTAGAAGAAAGATTGGATGAATTTAATCTGGAAGAACAGTCTGGTTGGGGCAAGAAATCAATAGCTCATTTATTAAATGCTATACAAAGCAGAAGGGTAATAACTCTAGATAGGTTTATATTTTCTTTAGGTATTAGATTTATTGGCCAAGTTGCAGCAGAATTGCTTGCAGATTATTATGTTTCTTATGATAATTGGTATAATTCGATGATTGAACTGTCATCAGATAATACTGAGCTAGTAGGTATAGACGGCATAGGAAAAAAAGTAGCTGAATCTTTGGAATCATTTTTTTCTAAGGAACATAACATCAAAATGTTAAATGATCTTACTGCTTGTCTTCAAATTCTTCCTGTGAGCTCCAACTCTAGTAACTCTGTTTTAAATAATAAAATTATAGTGTTTACTGGTAAGCTACTTGCTATGAGTAGAGGAGAGGCAAAAGTAAGAGCCAAAACTCTAGGAGCAAAGGTCAGCTCACATCTTTCTGCTAAAACTGACTACCTAATTGCAGGAGAAAAACCAGGATCCAAATATAAAAAGGCAGTGGAATTAGGTGTAGAAATTTTAGATGAAGACCAGTGGCATAAAGTGATAAGTTTGGGAGTGTTCAAATGAAACTTGGATTGTATATTAAATCAAAGTTGCAAGACTATTTAGAGAGTAGCCAATTCTTTCCATCCAAGAATCATTTTATTGACTTGCCTCAATTTTTCAACAGAAGGCAAGTCTTCTGTGCTGAGCGGTAGGCGGACAGTTTTGTGTTCTATGAGCCCAATATCATGCAAAAGTGCTTTAGTGGGTATTGGGTTGCTGGCAGTAAATAACGCTTCGCAAGCCTGTTGCCAGATATCTGTTGAACTTTTCATGTCATTTTCTGTCATTTGAACAGGTTTCCTTCTGGATTCCAGCGTCACGCGCTGGAATGACAGTGAAGAGAGTTCGTCGTTCAGACATTTCTTAACATATTCATGCGCTATGCGTGGCCAAACATTGGAAGCAACGGAAACCAGGCCAGCCGCACCATAAGCGGCCATATCGGATATCATATTATCATCTCCGCAAAAGACCTCAATATTTGGTGCAACTTTCTTATACTGAGCTAAAGTATCAACAGTGCCACTTGAATCTTTGATAGCCCAAAATTTTTCGTCGCTGGATAAGTTGCGTATAGTTTCAGCGTAGAGACTCACTCCTGCTCTTGATGGAATATTGTAAAACATAGCCGGCACATGTGCTTTCTCAAGCAGCTTTTCAAACCATAAAGTCTGCCCCATAATTCCGGGCTTTGCATAAATGGGAGTTGTCATTAGATAGCCATGAATAGGCATACCCTTGCAAAAATCAAGCCATTCAAGAGTCTGATATAGATTCACTCCTGGTACGCCAATTATAATTTTCGTATTTAATTTTAGCTTACATACGAATTCAACTAATGTACGCTTTTCAGAATCAGTAAGCGATAGGCTCTCACCTGTGCTACCCAGCAACACTACGCCATTTTCAGCTTTAACTTGCATTGTCAGTAAACGCTGCAAACTGCTATAATCTATGCTATCTCCATTGCAATTAAAAGGAGTAACACAAGCAGTCCATAAAAATGTAGATTTCAATTTAAATTGTTAAAATGGTATTTCATCATCGAGTAGTTCATCTTTTATATCGTTGTCAAAACTTTCGTGTTTATCTTTTTGTTCTGTTTCACCTTGTTTGTATTCACTTGGCTTGTAATCAGAATTTGGCGCACTATTTCGTGAATCCAAGAGAGTAAGAGCGCTATTAAAATTATATAGAACCACCTCTGTTGTGTATCTTTCACCACCGTTTTGGTCAGTCCATTTTCTAGTTCTCAAAGAACCTTCAACATAAACTTTACTGCCTTTGCGTGCAAAATCTTTGACGATTTTTACTAATCCTTCACTAAAAATTACGATATTATGCCATTCTGTCTTTTCAGAGCGCGTACCAGAAAATTTATCAGTCCAACTTTCAGATGTGGCTATTGAAAAACTTGCCATTTCTTTTCCATTTTGTGTAGTCCTAATTTCAGGATCTTTTCCTAAATTACCAACTAGTATGACTTTGTTTATGGTACCACCAGACATAATTATGCTCTAAATAAATCCTTTTATTATCTTATGTGAAAATACTATTGTCAAATTTAATTAAAAGTGCGCTTGGAGGGATTCGAACCCACGGCCTTTGCCTCCGGAGGGCAACGCTCTATCCAACTGAGCTACAAGCGCATATATATTTAAGTTATTTAATAGATAAGCCATCCAAGTTAAATTTTTGTTTTGGATAAAGCGTAAACATAATACTCCCATATCCAAAATATACATTTTGAGAATCATTCGCATGCTTTTTTATTGCTTTTTGATCTACGGTCCATACAAAAGTTACATAATTTTCAGTGACTGAGTGCACTTTTAAATCCTTAGTATTTATAAACAGTTTTCCATTTACCCATATTTTCCATGTATCGGGAGAAAGATATAAAATTGAGTCTAAACTCACTACCTTACAGTTGAAATTCTCCTCTTTCGCAGCTTTTGAAGACCATAAATTGAACTTTTCCATTTCATGAACCATTTTATTAACTGGCTCTTCATCAAAAAAAATGCTTTTTACGTTACTATATTGTGACAAAACGTCAAAGTCACTTTCCACTGCTTCTCTTATTATATCGTCCCGATCTGTATAGCTTAGTTTTTGATTGTTGATAAAGAAACACTCTTTTGCACGCAAATTTGCTATATCAATAAAATCGTCGATTTCTTGATTGCCAACTTTAAGAATACTTTCAAAATATCTTTTTTCTATCATCATTCCATACTGAGAATGATGACAAACCATTTCATCATTACCTTGTTTTTCTATATATACGCATAAATTTCCACTATTTAATCCTAATATTTTATGCTCAATAAAATCTTCATTGCCAATATATTGTCGGCAAGAATACTTCTTACAAATTCCTATGCTTTCTATAATATCTTCACAACTGCAATATGCATTAACATTGGAAATGAGTAGCGTAAAAATAAAAAACAGCTTTATATTCATTATCTTATCTACTTAATATAGTATACCAATCAAAGACTATATTAGCTCTCACTATCTCTATCATATTACCATTCAAAATCTGATTCATAGTTGCAGCATCAATATTTCTCTGCTTGTTTAAAATAAGAGATTTGATCATAACATAACCAGGCAGATTTGGAATAGACTGTAAAAATAAAAAAATATGCTTATCGCTGATTGAGCTTAAATTTAGGGCCACTTCACTTTTTATTACTTTTGTGCGTTCACTTTTGTTGTGGAGCTCAACTTCTTCGGGTATAGAAATTGATATTTCAGGTTCTAATATATAGTACTTTTTATATAACTTGCTAAGCTCGAAATTTAAATTTGCAATGTATCTGCTACTATGTAAATTTGAAGAGGAAATTTTTTTCCATAAATCTAGATTTTTATTTAGAATGACTTCCTTTTTTTGAATCTCAGTAATCTGTAAATTAATAAAACGTATTTTATCAATCTCAATTTGGTTTTTATTATAAATCTTTTCGTTATAGATAACAACATATGTTAATAACCCTATTAATCCAACAGATAATAACAAATACGATATAAACTGAATTGTAGCTTTTCTTTTTAATTGAGAGATAGTCATTAATCTACATTGCCTCTCCTATTTCAACATCAATAGATAGATTTTGCTCTTTAGCAGCAGGTAAGCTAGAAATATTAATGTCATAGGTACGAAAATTATCGTTTAAATTTTTTCGTAGTTTCTCGTATTGATGAGAAATATTTTTACCGGATTGAAAATTAAACTTTAAAGTTGTGGTAATATAACTTTTTGCCTCATTATAATTCCATTCAAATGATCGAAGCTCTATACCTGGTATTTTTAACTTTTCTACATACTTAACTTGTGTAAGAGGAGAATATTCTATTTTTGATAAAATATTATTGATATTAATAAAATCATAAATTTCATCTATTTTTTTTACATTATAGCTTTGGCTAAGTTTTATTAGTTGGTTATTTAAGGTGCTCTTCTTTGTGGATAAATTATCAGCGACATTGAAGTTTGAATATAAATTTAGCAAACAAAGGGCATTAATTACAACTAAAACCAAAGCAAAGTATAGAAAAGTTTGAGGAGAGTTTAAATAAAGGTAATTGAATAGATAAAATTCTTTAGTTTCTTTTGTATTAAAAATAGCTGCTAATTTATTCTTAAAGCTATGAAACAAAATTATGGTATCGCAAAAGTTATCTTTTTCACTTATGGCTAGCTCTGCTCCCAATAGCTTGCCTAACTCATATGGAGTTAATATGCTTACGCTATTCTCTGAAAAATTTATGACTGATAAACTAGCTTTAATATCTTCTGACACTATGATGCAAAGGTCGATAGGGTTATTTTTTTCGAACCCAAACTTAGTTAAGGATCGAATAGTATCTTGCACTTCCTGATATATTCCACCAGCGATAATTCCTGGTAAATTATCATTAGTAAATGATGTTAAGCGCGTAAATACCATTTTATTCTCTTTAAGAACCACTTGTCTATAGCCTCCCGTTTTAGTTGCAGCAACTATAATTTTCCAATTATTAGGATCTTTATGTAGAATCTTTTTTGTTATATTACTTATTTCTATAGGAAACATTAATATTCCCTTAAAGTTGGAGCCTATCTCAATAAACACATTCAACCAATATTCTACTAAATGCTTTGCTTTTGATGAAACAAGAAGATAGCACCAGTTTTGATTGAATTTGTTTGGCTTCTCAACCAAAAAAACTGAACTTATGTCATTATTACGAGAAAAATGCTCCATCTTTGTTTTTGCTGATAGATAGGCACTAATCTTGTTTGCCCTTGTAATAAACTGTAGCGAGTAATTTTGATCTGCATGATTAAGCACCAGGTATAAAGGTGCTTTTTTATCTGACGAAAGACATGAAATTAAATCGGAAACTGCTTTATCGTTTTTGCCCTTAACAAAATACCTTTTATTTAAAGTATTATTTTTAAAATATAGTAACATTATGCCTTCTTCTCCAATAGAAAGCATAAACTTACTTTTGGATTTTGAACTAAACATATTAACAAAGCATATACTTATCTAGAATTAAAAAGGCAATTTATTGAAATTCATTAAACGTTAGAGGGAAATATTGTTATAAATTTTCGCAGCAACATTATTTATATTATAATTTTTTTATAAAATTACTACTAATATTAAGTTATTTAGATAACAAATTAAGAAAATTCATTAAGACGAATTTGTTATTTTTCAAATTGTAGGTAAACTGAAGCCACTTTAGCTATATCTGCCAATTGACTTTAATTAATAAGAGTTATTAATCTATTTACTATTCTTGTAATATTATTTCTAATGGTAAAGAAATATATATTTTTCTGGAACAGTTGTTATTTCAGATACAGAATTTATTGTAAGTAAACTAACCATTTGCTGAAGAGCGCTCATCTTCTGTGGTACTTGATGATGGAGCAACTAATTTGCTCAAAATCTCATCTTTTGGTCCCATAGCGTAAATGACACCATCTGACATGAGGATCACCTTATCAACTACGGACAATAACGGTAGCTTGTGAGTGATGATAACAGTAGTAGTATTTTGTTTTCTTGCAATGCCAATTGCATTAATTAAGCATGCCTCTCCATTGCTATCTAAGTTAGCGTTTGGTTCATCAAGTACTAAAAGTTTTGTGTGACCGTAAAAAGCTCTGGCAAGTCCAAGAAGCTGTTTTTGGCCGCCAGAGAGCGTTACCCCTCCAGGACCTCCTATTATTGTATCATATCCATTTGGTAAGCTTAGTATTAGTTCATGTATCCCTGCAATTTTTGCTGCTTTGATTATTTCTTCAGGATTTGGATCTGGCCTCATGCGAGCAATATTAGCTTTGACACTAGTGTTAAATAACTCAATATCCTGAGGTAAGTAGCCAACATAATTACCAAAATTTTCTCGATTCCAAGTATATACATCAGCGCCATCTAGTCTGACTACACCAGATATTGGCTTCCATACACCAACAGTTAATTTTGCGATAGTGGATTTACCAGAAGCACTTGCACCAATAACACCAACTACATCTCCAGGATCTATAATGAATGATATTCCTTTTACTGTCGGCTTATTGCTTCCATAAGGAGTAAAAAATACTCTATCAAATTCCAATTTTCCTTCAGGTTCTGGTAGAGCCATCGTTTGCTCTCTTTTTGGCGATGTTAATATAAGTCTTTGTAGCCTTCCATATGACATTCTAGCCTGATTTAAAAACTTCCAAGTATGAACCGCAGCGTCAAATGGTGCTAATACTCTACCCATTAAAATTGAAGCAGCGATGATGCTACCGGCAGTCTTATGAGCTGTGATTGCAAGTAATGCACCTGTTCCAATTACTGATATTTGCAGAGTTGAGCGCAAAAACTTAGTGATTCCAGTAATTACATTAGAGCGATTTTGTGCTTTAATTTGCATTGCTCGATTCTGATCATTTCGTTTACACCAATCAGAGACTATGAATTCTGACATGCCCATAGCTTCAACCACTTCTGCATTTCTTGTTGCAACATCTATAGCATTGATATTCCGTATAGTTTCTTCGTTGGTTTCTTGTAATATTCGTTTAGTGGCAAGTTCATTCCATATTGCCATAGAGACTAATATAATAATTCCAGTAATAGCTATAAACCCCGTGGAGGTATGTATCATGAAAATCACAACAAGGTAAATTAACGACCATGGAGTATCAAACAGTGAGAATATACCATTTCCTGTAATGAAATTTTTTATCACTCCGAGATCTCGTATTGCTTCACCACTTGAAGTTGAGCTCTGCACTGACGTTAGCCTGATTGACCTTACTATCAGATCTGGTGTTGCAGTTTTATCGATCCAATCACCTATTTTTGCCATGGCTAAATATCGACAAGTTTCAAGCATTGCAGAACATGCAAATGCAGATAAAGTGATAATTGTCAGCATAGTTAGTGTTGATACACTTTCGCTCGATATCACCCGATCAAGCACTTGAGAGGTATAAAGTGGTAGGAATAACATTAATAAATTGATTCCCGCACTAAACCAAAAGATAAACCAAAATGCACTTTTGCATTTTTCTAGGCAAATATATAGAGTACTTTGCTTCAATTCTTTTTTTATTGATGGCGTAATTTCCACAATCTTCCTCTTAATTTGATTACATGCACCATATACAATTTTTATTACAAAAATATTAATAACGGTAGTTAGCTTACTTTAAGTGAGTAAAATATTAATATATGTGAATAGGAAATATAAACAATGGTAAAAAGAAGTATAGTTAATATTTCCTTCATTGCCTATAGCGAAGCTACGTCATACCGCGATTCATTCCATAGCTGTACGAACATTCATTTTTGAAGGTAAACTGCACAGCAAATGGTGTCATGAAAGTAGCTGACACTGGGATGGCTTTGTTGCATCGCTACTTATGAAAGGCTAACTATAATTAGGATTATAAGCAACTTATTGAAA
>NODE_2_length_78937_cov_76.945815
GAATAAAAAAACGCCATACTTGAAAGTATAATGTAAGTAATTAGCCAACCACGGGGCTTCTTTTGCCTTTTTTTTCGCTTAGTAAATTTCTTAATGTTTATAGCTAAACGACAACCGTCATCCCGCTACGTGTTAGCGGGATCTCTTGTTAGCGCCGCGGCGGTATGACGTCTCGCTTGCAACCTATAGCTTTGTCATTCCAGTGCTCCTTTTTTTGTCATCCCAGTGCCTTGACTATTTGGATCCAGAAAACTTAGCTTCGAGTCAAGTAGGCTGCAAATAAAAACTGGATTCCAGCGTCACGCGCTGGAATGACACCCTGACAATCGTCATCCCGCTACGTGTTAGCGGGATCTATGTTAAGAGATACCGCGGCGGTATGACGTATAGAAACTAAAAAAGTTCTTTTTTAAAAAACTTAAGTTATACTTATAAGTATTTGATACTTTTTATAGTGATTATGTCGAGTTTAAGCTGCCTTTATGGTGATAATGCAGAATTTGTAGAAGAGATGTATAGCCGTTATCTGCAGGGCGATAAATCAATCGGGGAAGATTGGAACAGAATTTTTTCAAGTAATTTAGAAGTTAATAAAGCGGAGACCTGCGGTGCACAACATGTAACTAAGGTGGATGATTCAGTAGCAAATTTTTTCAGATCTTACGGTCATTTTTTTGCGGATCTTAATCCGTTATCACCCAATGTGAATAAGGAAGTAGATTATCAGAAATATTCGAATCTATATCCGGCAAGTGACGCTGGAATCTATAGAGATATTTACTGCAAGAACATCGGTTTTGAATTTATGCATATCTCCTCTTATGAGGAGAGGATGTGGCTGCAGGAAAAGATCGAAAATCAAACCTATACGCTGAGTTCACAAGATAAAAAGGAAATACTGAGGCACTTGATCGAATCTGAGATGTTCGAGCAATTTCTCCATATGAAATTTCCTGGATATAAGCGTTTTTCTATAGAAGGTGGAGAATCAGCTATCGTTGCAATTGAAAAAATCATTAGTGATTCTACGGTTTTTGGTATTGAAGAAATAGTCCTTGGCATGGCTCATCGCGGACGACTCAATGTTCTAACCAAAGTTATGGGCAAAGAATATGCAGCAATGCTGTCTGAATTTCAAGGCAATCTTGCATACCCAAGTGGTCTTGAGGTGTCTGGTGATGTTAAATATCACCTTGGTTACTCTTCTGATCGAGCACTTTCAGGTGGCAAAAAAATACATTTAAGTTTATGCCCTAATCCATCTCACCTTGAAGCGGTAAATCCGGTTTTGGCTGGAAGAATAAGAGCAAAACAGAATATAAGATCTGTGCTTGGCATATCAATTCATGGTGATGCGGCTTTCATCGGTCAAGGAGTGGTTGCTGAAACTTTAACCTTGAGCAATATTGAAGGCTATAGGGTGGATGGCATCGTGCACATTGTCATTAATAACCAAGTTGGTTTTACTGCAAGCCCAAGCTGCGCACGATCCTCTTTTTATTGCACTGACATAGCAAAATCAATAGAAGCTCCAGTGTTTCACGTTAATGGAGATAACCCTGAAGCTGTGAGTTTTGTTGCGAATTTGGCGATGGAATATAGGCAGAAATTTAAAAAGGACGTAGTAATTGACATAATGTGCTACCGCAAATATGGCCATAATGAAGGTGATGAACCGAATTTCACTCAGCCACTTATGTATAAGGCGATATCAAAGCATAAAACTCCTGGAACATTGTATGAAGAAAAATTGACTGCAGAGAAAGTATTAGATGGCGATGAAGTAAATAAATTGCGCAGTGAATTCAGGGCAAAATTAGATAAAAGTCTTGCTGAATCAGCGGCTTACACTCCAAAAAAAGCTGACTGGTTCGGTGGAGTGTGGTCAAAATTAAGAAGAGCAAAGTTGAACGATTTGAGCGAATACTACACGGATTCTGGTGTTCCGCCAGATGAGCTGAAAAAATTAGGTGTGCATATAAATAGCAATATCCCAAGTAACTTTAACATTAACAATAAGGTTAGAAAAATACTCGATGGCAGAATAGACAGTATAAATTCCGGTAGTAATATAGACTGGGCAACTGCCGAAAGTCTTGCGTTTGCATCACTGCTTACAGAAGGAATAGGAGTGCGTTTATCAGGACAAGACTCTGGTCGTGGGACTTTCTCGCACCGTCATTCAAGGCTTGTTGATCAGGTAACAGAAGAAGCGTTTATTCCGCTAAACAATATAAATGAAAAGCAAGCTCACTTTGAGGTCATAGATAGCGCACTATCTGAGTATGCTGTAATGGGCTTTGAATATGGATATAGCCTTGATTCCCCGTATTCACTGGTGCTCTGGGAAGGACAATTTGGTGATTTTGCAAATGGTGCACAAATTATGATCGACCAGTTTATCGCATCTGCAGAAACAAAGTGGTTGCGATCAAGCGGTCTAGTTTTATTGCTGCCTCATGGTTATGAAGGACAGGGACCTGAGCATAGCTCCGCACGTATAGAGAGATTTTTGCAACTCTGCGCAGAGGATAATATGCAGGTAGTTAATTGTTCCACTCCGGCGAATTACTTCCATGTCTTACGCAGACAAATGCATAGAGACTTTCGTAAGCCTTTGGTAGTGTTTACACCTAAATCGCTACTGCGTCATAAAAGAGCAGTTTCTAACCTATCCGATTTTGAAGGAAAATTCCTCACGGTGATTCCAGAATGTAGAAAAGGTTTAGTTTCAAGTGATAAAGTACGAAAAGTTGTAATATGCAGCGGTAAAGTTTATTACGATATAATTGAAATGCTTGAAACACAAAAAATAAACGATATAGCAGTGATACGTTTAGAACAATTCTATCCGTTTCCTGCAGATAAACTAAGTAATGAACTTGAAAAGTACAAAAACGCTGAAATTATATGGTGTCAAGAAGAACCAAAAAATATGGGAGGATGGTTTTTTGTCAATCCATTGATAGAGGAAGTGTTATCCAATCTCAATATTCAAGCAAAAAGACCTAAGTGTATCGCAAGACCTGCTGCTGCATCTCCTGCATGTGGTTATGCTAGTGTCCATGCTCAGCAACAAGAGGAGATTTTAAGACAGATCGCTTAGTATTTACAGTTATTGAAGCAGAAGTGGTGCTATAAAAGTAGCTGACACTTGAATCCGGTTGCATTACGCGCTGCGGCCAGGCGCAATAGAAAACGCATTACACCAATAAAGCCCTTTTGGTACTCAAGCAAATATAAAAGATTTTTATTCTATTAAAAAAAATTTAATTTTTATTAAAATTTTCATTTATTTTTATTTAAAAAGTAAACATTATTAATATTTACTTTAATTAATATAGGATATATATGAATACAAAAATATTTGAGATGTTAATAAGGAGAACTGGTCTACGCAGAGATAGCAAAGCTGAGATCATACAGTTAAATAGAAATGAAAAAGCTTTTGTAGATGAGGATAAAGAATCTATCGAATTAGCTGAGGCCATTTTTGAAGAGAATAATATGTTTCATTTCCGCAAACCAGGTCCTGCTATGGATTACATTTTGCACAAATTAATAAATGATAGGAAGCTTTTCGAGGAAATGAAAGATAGAGGTACAAGTATAATACGTCTTTTTTCTTTGTTATCAATGTATCATGGTCGTCTCAATTGCTGTGTTATAAGAAAAGGAGGGTGTATTACTGAGTGTGGCATACTTGATTACGCTGGCACCTATCCAGAACTAGTGCCTTTAGAGGACTTTATACTTATTGAGCCTTGCTCGTACCTCGAGTACACTGTGCTTGATAATGATAACATCAGAAATAGGTTAGCTAGAGACTTGACTGAAGACAAAACAAAATTAGATATCTTTTTGAATGGAATTTTAGCAACAAAGAATTCGGATTTAGTATTATCTTGTATTAACAAGATAGAGGTTCTTAATGAGGAAGATAGATACTTTGTTAATCGTTTACAGAAAAACAACATGCTAGACTACATCTTAAACAAAGATGATACAACACTTGCAAAATCAACTCTAAAGGAATTGTTGAAGCTTTCTATTTTGCAGGAAGGAGAAAGCACTAAGCTAGAATCTCCCCAAGCTTCAAGTGTAAATGTTAGCAAAGCTCAGCAACATTGTAGTATATAGCTGGTGATAAAGTTTAAAATAATTGCATATACTGAGGCTCATTTAGGTATAGAGCCTCAGTGGTGCTTAATTTTTTCAATTTATGGTAGCCCTACTATGATGTAGATCTATGCTCGCTTATAACTAAAATTTTACCTCTATTAGTGGAATGTTATTCCAGCTATTGCTTCCATAGTCATCAATCGAAGCGTTTAAGTAATCTGTATCAAAGCGTACGGGCACATCAAATTCAAAGCTCGCAGTGATTATCACATCTTTTACTGGCGGTTTCATGAATGTTATTTCTCCCGTTGAATAATTTACTGAATATTCACTCTCTTCTTTACCATTTAAATAAATCTTTACTGTCCCATGTACTGGCTTTTTGATCATACGTATATGCTTATCTTCCCCACTTACATAAGTTTTGATTAGCTGAAAAGTCGTTTTTTTGTTATCTCCTATACCAATCTCTTGATTAATGGCTATAAAATCCGACCAATCCTTAAAACGAAACCCTATTGCTTTACCTTTTCGTGCATGAAAAAATGTTATTAGTTCTAGTAGCTGCTCGTTTGATCTGACCCCGTAAGCTATGTTGTATCTAGTGCGTGCATGAGACCAATTGATGTTGCGCTGTTCACAACCGTTATGAGTTGTTACAACGTCAGTGGAAAATTCCGGTCCTCCAGCGGAACCATAAGATATATTTTCTGGAAATCTAATTTCTGTGAATGACATATACCCTCCTGTGAAAGTAAAATAGTTTGGTTGAAGAAAATGTTGTAATTTGAAAGCGTTTCACATAGTAAATGACGCTATGGAAAGTGGATGAGACTACTGAGTTAAACTGCTGTCACACCCACAGTTACTATACTCAGGTTCATTTGAGTTGTCAAGCAAAAAAAATAAAATTTTATGGCAAACTGTAACTAGCCTTGCTTGTGACTTAATTCATCTACTTTTTTGCGTAATACATTCAAATCAGTTGCTCCTACAAACAGGCTATCTCCAATTATTAAAAAAGGTGTACCACCTACTCCCAAATCTCTTACTAGAAGCCTACTGTTGTTTATCATTTGCTCAATTTTGTCCGCGTTATCTTTTATGGAATCATTAAAATCGTCCTCATCAATCCCTATGTTTTTCACTATATCCAATATGCTTTCGTCTGAAAATTCTCCTTTGTGACTTAAAGCAGCATGGTGAAAATCGAAATATTTTTCTTTATCGAGAAAATAGACAGCTAAAGCACTTTTTGCTGCCTTTAAAGAAGCGTTACCAAGTATTGGAGCATCTCTAAAGATATACTTAATTTTACCGTCGTTAATTAACTGCTTTATATCATTCTTCATAGCTTTGCAATATCCACAAGAATAGTCAAGGAAGCCTGCAACTATAACACTACTATTTTCATTTCCGGAGTAAGGATAAGTAAGGTCAAATATTTCATCCTTGTATTGTGAAATTTTACTTTTGGTTACATTATCTCGAGCAGCGTAACTACTTTTAATCGACTCCTCTTTGAGAGTTTTTACGATCTTATCAAAATTTCTACTGATATAATCATCTAATCTCGTACTTATTTGGTCATCGGTTAGGGTTTGACCGCGGTGTGAAAGCCAATTGTTTATTACTGGTAAACTTGCTACTGCCAGTATAAGAATCAATAAAAACGATATTCTAGACATATACTTATTAAAGAACCTACAATATAAAACTTTTAGTACACATTTATCTATATATTAAAAGAAGCATCTAATGTTAATATATAAAAACATTTATATCAAGTGTATTTTATAGTCAGTTTTGCCTCGAATACAAACTTTACGTACAATGATTAGGTATATTGTCACAAAGTTCATCAGAAGACTTGATAATGTAGGTGACCAAACTACCTCCAGAATAGCCAATTATGAGATGCTCTATCTTTTACCGCCACGCTGTAAATACGGCGGTAAAACAAAGTTGATAATTTTATTCCGCTGTGTATAATTTCAACAAACTCCGCGGAATAAACATATGAGTGAACCAATAATTGGCAGAGAAAAAGAAATAGCTATTCTACAAGACAAACTTCTTTCTCAATCAGCCGAATTTATTGCTGTTTATGGTCGGCGTCGTGTAAATGTTGTATTATCTGCATTTTATCAGCATAATATAGAAGTAATGTAATGCAGATATTATGCCGATGCCAAATTATACGATTACTTCTAAAATTGCTAATTGCCTTATGAGGATTGAAGCAGCAAAAGAAAAAGTGTTACATTTGCCACTCACTGTATCGATGCTCTCGTCCCTTCGTGAAACTGCACGGCTTTATACCACACACTATTCTACTATGATTGAAGGAAATCGACTTGAACCTAAACAGATTGAAGAGGTTTTAAGTGGTAAAAGCCACTTTCCAAAATATAGGAGAGATGAAAATGAGGTTAAAGGATATTATGCAGCTTTAACTCAAGTTGAACAATGGGCAGCAAGGGAAGTGCCTATTACTGAGAAAGCTATTCAAACACTGCATGCTCTAGTAATGGCAAGTGGAAAATCTAAAATAAAATCAACACCTTATCGTGATGGTCAAAATGTTATCCGCGATAGTCTTACACGTGCAATAATTTATATGCCACCTGAAGCAAAGGATGTACCAAAGCTCATGAGCAGTATGATTGATTGGATTCGTAACAGTGAGCAAGTGCCTTGCCCAATTATTGCAGGTATTGCGCATTATCAATTTGTAACAATTCACCCTTACTATGACGGTAATGGTCGTACTGCAAGATTGTTGACTACATTAATTTTACACCTTGGTGGGTATGACCTAAAAGGACTTTATTCATTGGAAGAATATTATGCTAAGAATCTAGGAGCGTATTATGAAGCAATCAGTATAGGTCCATCGCACAACTATTACATGGGACGAGCTGAAGCAGATATTACTAAGTGGGTGGAGTATTTCGTAGAAGGTATGGCAAATTCATTTGAGAACGTTTTACAACGTATAAATAAAGAAGAATACCACGCTGATCAGACTGATCTTATACGTAAGCTTGATCCTAAACAGCGTAGGGCTCTTGAGCTCTTCCAGGAGTTTTCCGCTATTACAGCTAGTCAGGTTGGCGAACTATTTAATTTTAAGCCTCGTACCAGTGCGCAACTTTGTAAAAAGTGGGTGGAAATGGGGTTTATCAAGATTGTAGATTTTTCCAATAGAGGAAGGAAATACAAACTTAGTAAGCAATATGAAGATTTGATCTCAAATTAACTGAAAGCTCGCTAGGCAGGAAAGTAGTGCATAGGTCAAATTTCAATAAAGTGCTTGAAAACTAAATGTAAACTTAAAATTTTAAAAACTGGAATATGTACAACAACTTACGTGACTTCATCAAAGCCTTAGAAGAAAAAAAAGATCTGATTAGGATTAAGGAGGAAGTTTCAATAGTTCTTGAAATGACAGAAATTCACCGTAGGGTTTTGTCAAACAAAGGGCCAGCTATCATCTTTGAAAATGTTGTCACAGAAAACGGCAAAAATTCGATTCCAGTTTTAGTGAATTTATTCGGTACTATTGAAAGAATTGCCTTGGGACTGAACATAAATCCTGGTGAGCTAAGAGATCTTGGTAAACTTTTAGCATTTTTGCAATCACCTGAGCCGCCAAAAAACTTTAAAGATGCTATGAAGATGTTTCCTCTGCTAAAAGTCGTGTTATCGATGCGAAGTAAAGTCGTGAGCAAAGCTCCATGTCAAGAGGTAGTGCTAACCGGAGATGAAGTGGACCTAAGTCTACTGCCCATTCAAATATGCTGGCCAAATGAACCTGCACCACTTATCACCTGGCCGATTGTGGTGACAAAAGGACCTACGAAAGACAAACAAGATAATTTCAATCTTGGAATATATCGTATGCAGGTCATAGATAAAAAAACAACTCTAATGCGTTGGCTTGCGCATCGTGGAGGAGCAGGTCACCATAAACGATGGAAAGAGAAGGAACAAAATATGAAATTTCCTGCTGCTGCTGTGATCGGTAGTGATCCTGCAACGATTATTGCTGCAGTAACTCCAGTGCCAGAAACATTGTCAGAATACCAATTTGCTGGACTGCTGCGAAAGAAGCCGCTTGAGCTGGTAAATTGTAAGACTATTCCACTTCAAGTACCAGCTCACGCGGAAATCGTTCTGGAAGGCTATGTGAGTTTGGATAGATATCAAGACGAAGGGCCATACGGAGATCACACCGGCTACTATAATTCTGTTGAGCAATTTCCTGAATTTAATATTACTGCAATTACTATGCGTAAAAACCCGATATATCTTAGCACTTTCACTGGCAAGCCACCTGATGAACCATCGATTCTTGGTGAAGCACTCAATGAAATTTTTGTGCCCATTCTTATCAATCAATTTCCAGAGATAGTGGACTTTTATCTGCCACCGGAAGGTTGCTCATATAGAATAGCGGTAGTGTCGATAAAAAAATCCTATCCAGGGCAGGCAAAAAGAATTGTTATGGGCATACTTTCCTTTCTAAAGCAATTTTTATACACGAAGTTTATTATCGTTGTTGATGATGATATAAATATACGTGATTGGAAGGAAGTGATGTGGGCAATGTCAACAAGGATGGACCCTGTGCGTGATACAATCATGATAGAAAATGCACCTATTGATTATTTAGACTTTGCTTCCCCTGAAAGTGGACTTGGAGGTAAGATGGGATTTGATGCGACAAATAAAATCCCGCCTGAAACCAAACGAGAGTGGGGAAAGAAAATTGAGATGAGTGAGGAAATAGTAAGGAAAGTCGCGGAGAAGTGGGAGGAATATATGGACTAGACTTCTTGCATAAAAGCAGAAAAAAGTTTGGCGTTTTTTATAATGCCGCATTAACTGATAATTGTGCGTCACAGTGCCCTTTTTTTGTCATCCTATAGCTATACCGCCGCGGTATCTCTTAGCCGCTAACAAGTAGTGGGATGACGAGCTTATCGTCATCCTGCCGCGAACCGTCATACCGCCGCGGTATCTCATCAGCTAACAAGCAGCGGGATACTTAGGGATGACGGTTGTTGTTTAGCTGTAAATATTAAGAAATTTACCAAATGAAAAAAAAGGCAAAAGAAGCCCTGGGGTTATTATCCGCTTTAAAATATTGGCGTTTTTTATGTTTTAAACGCTTGACAAGCGAGATTCAGCCGCTTTTAATTGCAACTAACTTACGCTGCAAATGTTTAAGAAATTTACTAAGCAGAAAAAAAGACAAAGAATCCCCGAGTTAGCTAGTCTTTTACTATCTCTGTCGAGTATTGGCATTTTTTGATGTCTTGTAACGCTTTATAAGCGCGTTCAGCTTATTTAGATAAAAATCTAGATGTAGATGAAGTTTTGTAAAGACATACAGTATCTATATACTGCAAAAAATTGAACATAAGACGCCGATACATTAAGTAATCCTTACCTTTTAATCTGCAGATTGGCGAAAGCAAATACAATAGCTTCACTATCATGATAAGTGGGCTGGCGGAGTTTGTCAAGCAAGTTTTTTTGTTTCTGCGGGCTACCTGAGTCTATTGATTTCATTAGAGCCGAAACTCTTGAGACCTAGGTGATAATTCTATCTAAAAGAATGCCGAAAAAGAGCAGCAACCCTACGTAGGAGTTATTTTTAAATATGGACATGCATTGACTGGGATCGTCAGGATTGAAATTTTTGCATTGGCGGTGAAATATGAACCCTACGGCAAGTAGAGCAATATAAAAAATGTTATTTAATGATGATAAAATACCAGCATATAGCCACGTCATAAGAGATATTAAATAAAATCTTTTCAACCAAGATTTTGTTGTATCACCAAAATATAATGCGGTAGATTTCATCCCGAGTTTTTCATCATCTTTTTTATCTTGATGGGCGTATATGGTGTCATAACTAAGCGTCCAAAAGACGCATCCTATATAAAACAGCAAGGATTCTATACTGATCTGGTTTGTTATTGCTGCTGAGCCCATGAGCGATCCCATATTGAAGGTAAACCCTAAGAACAATTGTGGCCACCAAACATACCGCTTTAATAAAGGGTAAGTAGCTATCATACACATTGAGATTATTCCAAGTATGAGTGTAGTTTTATTAGTTAATAATAAGATTACCAGGGCAATAGACAGTAGCAGTGAAAGTAAAGCCAAAGCCTGCTTTATGTTTAATGCACCACTTGCAAGTGGCCTATATTTTGTTCGTTCAACGTGCGCATCTATTTTTCTATCGAAGATATCATTGATTATGCACCCTGCGGGTCTCATTAAAAATGCACCTATAGTAAACAAAACAAGGAGAAAAAGAGCCTGATATGATAGAGAAGTTGAGGCTAAAAGAATACCGCTCAAACTGGGAAATAGCACAAGCCACAAACCCGTTAAACTGTGCAACCTCATTAATGAAAAGTAACGATTGAAATGCATTAATTAAGTGTGATTATGTAATATTTTGCTTACATTAACAAAATTATCGAACGCTAAGTCAGGCTTGAAAACTAGTTCAGGTATAAATCGCAAATCAACATAACACAATATAGATTTACGTATTGACCATGCAGACTGGTTCATTTCATTAACAACAGTGTTAATATCACAATTATTCTCAGAAGGATCTCCAGTGCGTCTTTTTTCTGGATCTAAGTAGTCAGCTACTTGAATATTCAATGAAGATAACACAATATATACATCTGCTTTTTTCAAATCTTTACTTAATTTTACGTCAGATACCGCTACATTTTTATTGAACACCTTACCTTCCATTAGGACTCTTGATATCGCTCTATGCAATACCGATGCTATTTTTAGGTTTCTAATTTCCTTTTTCATATCCAGCTACTATAATACCCTTTCTTCTTGCACTAATTGATAAGCTTCTAAAATATCTCCAACTTTAATATCGATATTACCCTCTAGTGATACTCCGCATTCAAAGTTTACACCTACTTCTTTAACATCATCTTTAAATCTACGTAGTGCTTTTAACTTTCCTTCATGCACCAATTTGCCACCACGCATTACCTTAATTAAAGAATCTTTTCTTATGACTCCATCACTTACATAACATCCAATGATATTACCAGCTTTAGATACGTTAAATATTTGCCTCACAGATGCAAAGCCAACACGAACCTCTCGTGTAACAGGCTTTAACATTTTAGTTAAATACATTCTCATGTCGTCAATGAGCTCGTATATTATGTTATAAGTATGTATTTCTATACCTTTTTGTTTTGCCAAGTCCCTTATTTTTGAGTCCACTTTTACATTAAAAGCTAAAATTACTGCACTTGATGCTTCTGCAAGCAGCACATCTGAATCTGTTATCCCTCCTACTGCTTTGTGTAGGATATTTAATTTCACTTGGTCTTTACCGAGTTTATCAATTGAACTTGATATTGCTTCAATAGAACCAGTTACATCGCACTTTAAAACTACAGATAGTTCTTCTGTTTCGCTGTTATTACGACTGAATATATCTAAATTATTGTCGCCCAAATCTTCTTTCTTTTTCTTGATTAACTCTAGCCTGTATTCAACAATTTCACGCGCCTGCTTTTCAGAATTTATAACAACAAATTTATCTCCAGCATTTGGCACACCATTTAGACCAGTAATTTCAATTGGAGCGGAGGGTAGTGCTGCTTTTTCTCTTTGACCGAGGTGATTAACCATACTACGTACTTTGCTGTATGTTGTACCAACTACCAATATATCACCAACCTTTAACGTTCCTTCCTCAACTATCAATGTGGCTGATATTCCTTTCGCTTTATCTATTTTGGATTCTATTACCCATCCAAGTGCTCGACAATCTTCTATTGCTTCTAGCTTCATTAATTCAGCGATTAACAAAATCGTCTCTTCTAGTTTATCTAAATTAGTTTTCTTTTTTGCTGATACTGGCACAATCATAACATCACCACCAAGCCCTTCAGGGATGAGATCATATTGAGGCAAACTATTAATTATTTTTTCTACATCACCAGGCTCAGATTTATCAATTTTATTAATAGCAACTATAATGGAAACATTTGCTGCTTTTGCATGATTTATTGCTTCAACTGTTTGTTTCATGATTCCATCGTCAGCTGCAACTACTATTACAACTATATTAGTAATATTGGCACCACATGCACGCATCGCAGTGAACGCTTCATGTCCTGGTGTATCAATGAAAGTAATTTTTTGCTTATCTTTTGTTATTATTTGATAAGCACCTATGTGTTGAGTTATGCCACCTGACTCTCTTTCTGCAACATTAGATTCACGAAATGCATCGAGCAATGAGGTTTTACCATGATCGACGTGTCCCATAAAAGTGACGATTGGTGGTTTAGGTTTTTTAGGCAGGCTTTCTCTGCCTTCTATAAAAAATAAATCCTTTTCTTTGTTGGCATCGCTCACTCGTTTAGCCGTATGATTAAATTTTTCCACTATTTCACATGCTATATCTGGATCCACCAGATCATCTACTCTATAACTCTCACCGACTTCTTCTTTGAACATTTTTAGCACACTCTTGCTATCTTCTGCCATGCGAATAGATAACTCCCTGATAGTTATTTTGTCTGGTATAATAACTTCTCTTGATATATTTTTACCCTTAGTAAACTTTGACTTTCTACCTCTTATACCAAACCTTTGCTTAAATACAGGGGGTTGTTCAGTTTTTTCATCTATTGCCTGTGCAATTACCAGTTTAGAATGCTTAGAATATATATCTTTGTTGACTTTAAAAGACTTTTTATCGTTGTCCTCATGGTCAATACTATCTTCTTTTGGTTCAACTAAGTGGGTATTACTTAAAACTTGCTTATTTATTTCCTTAGATAAAGCGTCCGCTTCATTTTTCTCGTCAGTCTCTTTATTGCTGTCTTCTTTTGCTGTTTTCTCTTTTTCTTCTCTCTGATTTCTTTCTTTCAGCAAAGCAGCATTCTGCACAGCATTAATGCGAAAAATTTGTTCTTTCTCTGTTAAAGAACCTAATTTACTCTCGTCAAATAAATTATGTTCTTCTGCATCATGAGATTTTTTTCTTCTTTTTTTTACTACTGTAGCTCCAGTACTTGGGCTAGCTGAAGAGTTTAAATTGAGGTCTAATTTAAGCTTGCTTAAACCTTGGAGCGTTAATTTTTTATCACTGATATCTTCATTATTCATATTATTTTATTATATTAATCCAAGCTTTTTACGTGCTTCTATGATTATTGAATCTACTATATCTTTTAGATCTTCTTTGCTATCGGATGAGGAAGAGAGTATGCTGCAAAACTCATAACTTGATAAATCTGCTATGTCCTCTAAAGTCTTAATATCATGCTTACTAAGAGCAATTTTATTGTCTATTGATAAAGTTAAATTGATTACATCATCCTCCATACCTAAACTTTTTAGCTCTTCTATTTTTCTATCATTTTCTGCTTTCAGGTACTTATTTGCTCTATTGTGAAGTTCGTTTGCAATATCTTCATTAAAGCCCTCTATTGAAGCAAGCTCTTTAATTGAAGCGCTAGATATGTCTTCTACACTTGAAAAACCTTCTGTTACCAATAGCTGACCCATAATCTCTTCTAAGTTTAAAGCTTCAGCAAATAAAGCTGAACATTGACTAAGTTCTTTACTTCGCCTTTCTGATTCTTGCTGAGTGCTTAATATCTCAATTTTCCATCCAACAAGCTCTGAAGCTAATCTTACATTCTGGCCCTTTTTTCCTATAGCTAAACTCAATTGATCTTCAGCAACTATTAACTCTATGCAATTTTCATTTTCATCAATAATAACCTTCGATACTTCTGCAGGAGTAATGGCTTTGATAACAAATTGACCCAAATCTGAGGAGTAATTTATAACGTCAATTTTTTCACCATTTAATTCGTGTATAATAGTTTTTATTCTATCTCCCTTAACTCCAACACAAGCACCTACTGGATCAATGTTCTTGTCGGGAGAGAAAACGGCAACCTTAGACCTTGAACCAGCATCTCTAGCTATACCTTTAATTGTCACTAATCCGTCAGCAATTTCTGGTATTTCTTGATTTAATAATGCCTCCAAAAAGCCTTCATGAGTCCTAGAAAGAATAATTTGACGTCCATCATCAGAACGCTTAACAGTCTGTATGTAAGCTTTAACCTTATCACCTTCACGAAATGATTCACCACCAGTTAAATTTCGCAATGGAAGATATGCCCTAGTGCCATTTATGTCTATAATAAGATCTGAATATTCTACTTGTTTAACAATACCATACCTTATTTCTCCCACTTTATCTTTAAATTCCTCATATTGCTTTTTTGACTCTTCATCTTTAATTATTTGAGCAATCGTTTGCTGGGCAATTCTTGCTGAAGCAAGATCAGTGTTAAGAGAGAGCAATTCACTAACAGTATCTCCAACTTTTGCATCTCCTTTTATTAATTTAGCTTGTGTAAGCGTAATTGATTCACACTCAGTATTCTCTTTTTCATTTGATTCATCATCAATAACTTTTAGTTTTCTATATGAAGTAACTTTGCCTGTGTTTCTATCTATATCAACTACAATTTTACTTTTGCTACCATATTTTTGATGAGCCACTGCTTCTATAGCACTTTCTAGTGCCTTTATTACAACATCAAAATCTAAACCTTTTTGAAGTGAAAGCTCTCCTGCTGTTTTTATTACATCAAGGCTTCCAACTATGTTATTCTTGTTACTTTTCTGCTTAACACTGCTTTTACGATTAGCAATCATAATAAATAAATCCAATGTAATTAGTTATAATTATAGCTCCAACGGGCAAAGAACACTATCTTAAATGTTAAATGATTGCTAATTTAAGTCAAGTTTTTTCATGTTTTTGTATAACAAGCAACGCAGGAGTAAAGAATAAAGTTAAAACCGTTGCAGCCAATATTCCACTTGCTATGGTTGTTGAAATGTCAACCCACCACTGGCTTGATGGAGCATCATATGTGATTTGTAGCGTAAAAAAATTGATATTTAACCTGGTAATCATCGGTATTAAACCAAGAACTGTGGTTGCAACGGTAAGCAATATTGGCCTAACGCGAGAAATTGCAGCGTTTATTACACATCGCTTGATGTCATTTTTGTGTACCTTAATTTGGTGATGAAAGGCATCAAGCAATAGTATGTTATTATTTACTATAATTCCCGCCAAAGCAATTATCCCCACTCCACACATAACAACTACGAAAACTTGTTGGATAAGAAAGAAAACAAAAAACACACATGTTGTGGATAAAAACACTGCTGTCATTACGATAAATGTATGGTATACATTATTAAACTGTGTCACTAATACCAATATCATTAGTGTAATCGCTAATATAAAAGCCTTTAACAAAAATGCTCCTGATTTTTGTTGATCTTCTTTGTCGCCTTTAAAATCAATTTTTACTCCCTTGTCCCAATCCTGGGCAATAGAATTCTGAATGAACTTTACTCTTTCATCAACAAGATAGCCAGTATCAACGTCAGCAGAGATTGTCACTGTGCGTAATCCATCAATCCTGTTTAGTTTGTTTACCTTTTTTTCGGGAGCATATTTTACTATATTGCTCATAGGATACGGGCCATTAACTGTATTGATAAAAAGATTGTCTATAGTCTTCATGTTGCGATCCTTTCCAGGGAAACGGAGTACAATATCGATTTCTTCATCCGTGTTATTTGGTCTATATTTTCCAATCAACACTCCATTTGTAACCATCTTTATAAAATCGCCAATGGTTGCAACACTTACTTCAGAGCTTGTAGCCTTATTCTTATCAACACTCATATTCCACTCTATTTCAGGTGCTGATCTGCTATCTTGAATATTTATAAACCCGGATGAAGGTTGGTTCATAATTTCTAGAATTTTCTCTGCTGCTAAATTCAAACTGGATACACTCCCGCTGAGGTTAATTTGTATTGGCTTGTCAGCCGACGGTCCTGGCTTTTCCTCTTGAACATTAATTATTATTCCTTTCATGTCTTGCACACTGCTCCTTATATCATTTAGTATGTGCTTAGCTTTGCGCCTGAAGCGCCAATCCATAAGTTCTAGTTGTATTCTGGCGATAACGTTGTCTGAAAATGCTCCTGATCTAGCATAAGAAACATGAATTTCTTTTTCAATGCTCAAAATGCGTTCTTCCACTTCTTTGAGTATCAGATCTCGTTCTTTGGCTGATAAGCTTTCTTTTGCTTTAACACTGATTAAAATATTATCTGAATCCACTTTCGGAAAAAACTTTACTCCAGGACCAAAAGTAAAGTACAGCACACTAAATGAAAACAAAACGAATACAGTAGCACATACGAATTTTTTAGGATGATCCAAAACCTTCTCTAGCATGCGTACGTAAGCTCTTATTATAGGCCCAGCATTTTTTATTTCACCACTTTCTATAGCACTCATTTTTTTTATTTCTTTTTTTGAAGTTATCGAAGGCTTACCAAATATTGCACCAAGTGTTGGTATAAAAACCAAAGCCATAATGAGCGATCCAGTCAAAGTTAGGATTATTGTAATTGGTATGTACTGCATGAATTTACCAACAGTATCAGGCCAGAATAATAGAGGAAAAAACACTGCTAATTTAGTTAACGTTGATGATAGAACCGGATAAAACATATCACGAACTGAAGTGTAAAAAGCTTCTACTTTGTTCATTCCGCAGATCATCTTTCTATCGGCATATTCGCTGATCACAATTGCATCATCAACCAGCATGCCAACAGCCATAATTAAACTGAAGAGCACAACGATATTTAAGGTTATACCCATAAAGTAAAGAGCTATTATCCCAATGAGAAAGGAACCGGGTATCGAGAGTGCCACAAGAATAGCAATCCTTGTTCCCATAGAAAGCATCATTATGATCAATATTAACAACACAGCAAATATTATGCCGTTTTCCAAGTCATCAAGCACATCGCGGACGTTTTTTGACTGGTCGTTTAAGTACACCACTTTTAAATTTTCAGGTAATTGATCTTTTGCCTTATCCATTAAGTATTTTACTTGATTTACTGTGTCTATTATGTTTTTTCCGTTACGTTTTGAAATTTCTAGCATGACACTAGGTAATCCATTAATGCGAGCAAATCCTTGGTGATCCTCAAACCTAGGGTATACTTTTGCTATATCTTTGATTCTCAAAACTGCATCGCCTTGAGATCTAATAGGAATATTCATAATATCTTCTATATCTTTTAATAACCCTGATATTTTAATCGAATATTTACCGGTATCATTTTCCAGTGACCCAGCTCCCACTAGTCTGTTATTGCTTGATATAGCTTGGAATATTTCGTTTGATTGAATGTTATATTTTGTTAGAACTGTGGGCTCAACTATCACTTCCACTGTTTCTTTACGCATACCTGCCACTTCAACTTTGAGAACATTTGGCAGAGATTCTATTTCTTTCTTTAGCTTGCGTGCTATTTCAGTTAAGGCTCTTTCTGGCAAATTACCAATTAAGCCGACATTGAGTATCGGAAATAAGCTCAAGTTTATTTCATTGATTATCGGAGATTCCGCTTCAACAGGTAACTTCGATTTTATGTTTGAAAGCTTTGAACGAACATTATCGAGCACTTCTTTATTATCATACTCTGTTCCAAATTCGAGTATCATGTGAGCACCATCATTAGTTGCAAAAGCTCTCAATTCTCTTACACCTTCGATGGATCTTAGTTCATTTTCTATAGGAAGCACTAATAGCTTTTCACTATCTTGAGCAGAAATCCCAGGAAGTCCAACAAACACGCTGATTATAGGAATCTGTATATCAGGATTGCTTTCCCTTGGCATTTTTACATAAACGTATGAACCGAAGATAAAAATTACTATAAGTAATAATACCACCGCCCTGTTTCGCTCTATGAGTAAGCTCTGCATGTTGAATGTTAGCTGAATATGTGTGTTTGTACAATATTATAGTCGAGATACATTGCATATTAATTAATCCTTGTGTAGCTTTAAAACTTTATGCAAATAATTAAAATTTTCGCAAAATTGCAAGTATAAGAAAATTCCTGTATAATAATTCTAGAACAGTATTTGAGAGGTTATTATGGTGGCAATTCTAAATATAACAAAAGGCAAAAATAAAGTTATTGTGTCTGGATTAGCTGGAGCTTTATCAGCTTTAATATTTTTAACAGCAATCCACATTGCCGCAAAGATAGCCATTATCGTTTCTGCTGCTGCAGTTACTTACTTATTACTTTCGCTGATTCATAAAATAAGAACTAAAAAAGAACAGCCTGAAATTACTGGTGTTTCAGGAGAGAAAGTTTCAGAAGATGAAGGGTATAGCAGTGTTGATGAAGGTGAAGAAAAAGATACCGCAAAAGAACCAGAAAGAACTGAAACTGAGTTAGAAGAAGAAATAATAAGGAAAAGAGCACAAGAACGCATGGAGAAAGGATCACTTGGTGGTCCTATAAATGCGTTTGGCGAACCAATTCATGTGACTATAGATGCTGAAAATAGTAATCCTGTTGATTATACAAAAACTATGGTAGTGCCTGAGGAAATTATTCTTAGCATGCTAAATGATAAAACTCTTACACAAAATAACTCTAGCTCTATAAAGGATCAGATGAAACCTCTTCCTGAGCACATGGATGTGCCTGGTAATCCACTTCCTGGGCAAGTGTTAAGCAATCTAGAGCTTGAATCTAAAAGCACGCAGAAACTATCTGCTTTAGACTTGCTATTACAGTGCAAAAATGTAGATAATGATGTAAAAAAAATGCTAAAACAGCCAATTACCCAAAAGGGGTTTAACGGATTAGGATTTGATAGATAGTTGTTATATTAACCTCTCCATCTCATATTGAGGATCAGATGCAATGCCGTAGACCCTATTTGGCGGAGCAATTTTGTTCTCTATACCAAAAACCATACCTTCAATTATTGCTGTGAGTACTTTTTCAAGGTCACAATCTGCTCCGGGAACGCGGTGCTCTAGGCGGCATCTTTTGAAATCGTTGCCAAAATAGGGAATTCTTATCGCAGCAGTTCTGTTATTTACTCCCCAACTAATCGTAGTTGGAGTGTGAATATCCGGATACTGAAATCTTAAATATGAATCATCATTTGGAGCAAAAAACAACATATGTTTTTTCATCATTGCACATAATCCACCAATACTATGAATCAGATAGTCACTGTACTTTTGCTCATTGATATAAAATAAGTTACCGTTATTTGAATTCACGAGATTAACATGCACATTTAATGCACTGCCTGCTCTATCCAAATAAGGCTTTGCTTTAAAAGAAACATTCCCACCTAGTTTTTGTGCTGTTTCAGTAAGTGATTGTTTTGCTAACTCAAAATGCTTAATTAAATTGTAGGAGTTCGTATAACAACCACTTTTTATCTCATACTGATGTGTAGAATTCTCCTTCTCGCAAGAAAATTCAAGAGATGCTATTTTATTTTTGATGCTATTCAGAAATAAGTATTCTTTTTCTATTCCTTCAATGTAAAACTCTAGTTCAATACCGAATACAGCATAACAACTCAAATTACTTAATATAATCATAAATTTGCTTCAGTAAATCTATATTAGGTTAGCTATATTTATATGAATACTTTACTTATTTGCCAGTAAATTTAACATCTTATTTATACATAATGTATTACTGTTTTTAATAGCATGCTTCTAATCCTCGATACAAGCGACATTTACAAATTTTTCATTTTTTTGAAATAAAAATGATCAATTTTAATGTTTTTATACCCTTTACAACCCATCAAAAAATCACCATAATTTTTAGTATGTATTAAGTAGTATTAGCTTTTCATTTTGCAGTAAGCTATTGATTATCTTATATTTTTCTAATTATTGCTTTTTTCTTGGTGTGGTATATGAACTTAACTAGCCCTAAGGTTTCTACTATGTTTTTTGATCAGATTATTACAGTAACGGATCACAATGTTACTTGGGAAAAAATCCAAAATTGTCTTTATAATCTTTATGGAGAAGCAACATATAATAGCTGGCTGAGTTCACTAAAATTTGTCAGTAGCAGAAATGGGGAAGTTCTTTTATCCGTGTCAACAAGGTTTATAAAAGAGTGGATTACAGTTCATTACATGAAAAAAATATTATCATTATGGCAAAGCGAAGATAAAAGTATACGTTCTATTGATATTCAAGTAATTGAGGAGAGGAATTCAAATTTTAATGTTATACTAAAAAACAGAGAGGAAAGTAATCATAATCTTGGTTCGCCGCTGGATCCAAGGTTCACCTTTGATAATTTTGTAGTGGGAAAGCCAAATGAATTAGCATTTACGGCGGCAAAGCGTGTGGCAGAATCTATAGATCCAATATTAGGCAGCAATCCTTTGTTTCTATATGGTGGAGTGGGACTTGGTAAAACACATCTAATGCATGCTATAGCTTGGCACATAGTCAATTCCCCATCAGCAAAAAGAAAAGTGGTGTATTTATCAGCAGAGAAATTCATGTACCAATATATTACAGCGCTGCGAAGCAAAGATATTATGTTATTTAAAGAGCAATTTAGATCAGTAGATGTATTGATGGTAGATGATGTGCAATTTATCAGTGGTAAAGATAGTACACAAGAAGAATTTTTTCACACTTTCAATGCATTGATAGACCAAAATAAACAATTGGTTATATCAGCTGATAGGTCTCCTAGTGATCTTGATGGAGTGGAAGAAAGAATAAAATCACGACTCGGTTGGGGGTTGGTGGCAGATATTAATGAAACAACTTTTGAATTAAGGCTTGGTATATTGCAGGCAAAAGTGGAGCAGATGAATATGTATGTTCCGAAAGATGTCCTAGAGTTTTTAGCAAGGAACATAAAATCTAATATAAGAGAATTAGAAGGAGCATTAAATAAGGTTACCCATACCTCATTAATTGGAAGAAGTATGACGGTAGAATCAGCTAGTGAAACCCTAATCGATCTTCTTAGGTCAAATCATAGGTCAGTCACAATAGAAGAAATACAAAAGAAAGTAGCTGAATTTTTCAATATAAAGGTTGCAGATATGCAATCCAATAGAAGGCTTCGCAGTCTTGCAAGGCCAAGACAAATAGCTATGTATTTTGCCAAAAAGTTTACGCAAAAAAGCCTACCAGATATTGGGAGAAACTTTGGTGGCAGAGACCATGCTACTGTTATACATGCAGTAAAACAAGTAGAAAATTTTATAAAGACCGACTCAAAATTTGCTGATGAAATCAATCGATTAAAAAAAATGTTTAAGTAGCGTTTTTAAAATAGCTAATAACAAATCCTAAAATGAATCGACTATAGTTTTAATCCGTTTAAGTTTAAAATCTTCTGTTAGCTTCGCAGAATACATTTCCTTATTGTGTTGATTATAGAAGGTAAATTCGTGATCATCTAAATTTAGTATTGCAAAGCCAAAGCCAAAAAAGTTTCTAACCTCGTGTGCTAAGTAGTTTTTACCATTTAAATAGTCAAATTCTACATTTTGATAAACAGATTCTTGATCTTGAGCGTGTAATGATGCACCACCGTTTCCAACTATAATTTGGTCTGGAACATTATCCATTAATAAAATCTGGGCTATATGAATGTGGCCAGAAACTATGGTAGTAACATTGCTTGGAAATTTATCTCCAAAAGCTTCGATTTGTGTAAGATTACCATGGCTTTTTAATGTCAAAAATTCTTTTTTTGGAGATCTCCAAAGCGGTTTATGAGTTAAAAACCACATGGGCTTGTCAGAACTATTTTGTATCAATTTATCAAATTGCCTCTCAAAAGCATCAATTGTGCTTTGGGTTGTAAAAATATCCTCACCGGATGAAGAGTCGAAGATAAAAAATTTCATCGGTCCAGCATCTAAGGACCAACTAGAAACGAAGTTTCCACATTTTTCAGACGAAAAGGGGTATGAATCTAGATACCTGAACCATCCTTCATAAGCTCTATCACAACTCTCATGGTTTCCACGAACAAAAAGGAAAGGGGATTGTGATAAAATATCCTTTGCAGGCTCAAACCAATCAGCGTACCAAACTTCTTTATTATATCCATAAATATCGCCACACTTTTTTGTATTTCTACATTTTGTTTGTCTATAATGATAATCACCAACATGGATAATTAAATCTGGTTTATGAAGGGCGATTGAATCTAAATTTTTTTTTAAAGGCCAGCTATCTACCGAATTACATTCCTGCTGAAATAACATATTTATTCTACAGCCCGTGTCACCAATGAAAGCAATTTTATTAACCTTTTTTGGTAATATAGGAACCCGTAGATCCTCAATACTAATGTTTTTGGCACTTGTTTGTACTGTCAGTTCACAAACTGTTTCGTTATGATCACCATTGTTAATTGAGCTGCGATTCAGCATTTCTGTTTCCTCGCCATCAACATAAACAATGGGACACATGTCATTGTCCGTAATTGCGCGTATGCTTAGTTTATTTTCTGGGATAACTTGAGACCATGTGTATAATATTTGTGCATGGACGAAATGAAAGCTAGTTATAAGAGAGAGAGCTAAAAAAATAAAGATATTAGCTATATTCATTTGTATAAAAACCTAAGTTAAAAATTAGTAGTAAGGTTATCTTAAATGATTAAAATTTATAATCACAAAATTCATAATCAAATTATACAAACAATTTCTAAATTATTCTAGTATCAGATTGACACTCTAGATGAAAAATTCTAAAATGATTAAGTAATTTAAAATAATTATATAAAAACTAGAATATAGTGCGGCCGTGGTGGAATTGGTAGACACGCAGCGTTGAGGTCGCTGTGGCTCATAAGGCCTTGGAAGTTCAAGTCTTCTCGGCCGCACCAGTTTTTATCGCTGTTTAATATGGGTAAAAATGTTTATAGGAAATCAGAGTAGCAATAAGGTAGAAAGAGCTATCAGCGAAATCAGGCGCGGTCGGCCAATTGTAATATATGATGAAAGTAATTACCTATTGTTCGCTGCTGCTGAGGCTTTAGAAAGAGATTTATTTAATCAATACAAGCTTATATCAAGTAATGTATATGTTACTTTAACTTCAAGTAAGGTAAAATACATATCTCAGAATAAAGAACATAACAGCAAACGTCTGTTGGTGAATAATTTTGATGAACTGCTCCATTTAATAAACTGTTCAAAGGAAGATTGCATAAAAGAGTTGCAATGCTCAAAGACAATAGATGAATGTGCTATTGCCTTGCTTAAGTTCTCAGAATTATTGCCATACGCGTTAGTAGCTGATATGACTTTTGAGAATAAGTATGAAATGCGAAATTGGTGTGAAGAAAATGACATTATTGCACTAGATACGTTACTCGTAAATGATTTTCAACAAAATCAGAGTGTGTATGAAGTGTGCAAAACATCATTATTTTTAAAACAGACTCAAGAAGTAGATATCATATCTTATAGAACCGAAAGTGGCGGAAGAGAACATCATGCAATTATCATTGGCAATCCAGATAAAGATGACGAACCATTAGTAAGAATTCATTCTTCGTGCTATACGGGTGACTTATTAGATAGCTTATCATGCGATTGCAGAAGTCAGTTACATCAAGCAATTCAAATGATAGCTGACTTTGGAAGTGGTATTATATTGTATTTGATGCAGGATGGAAGAGGTATTGGTTTAACTAATAAGTTAAGAGCATACAGTGTGCAAAGAGAACATAACCTTGATACTGTTGATGCAAATAGAATATTGGGTTTTGAAGATGATGAAAGGAGTTTTGTTGTTGCAGCTAAAATGCTTAAGAAATTGAACATTAACAAAATCCAATTACTTACAAACAATGATAGGAAATTGTCAGAATTGGAAAGTAGTGGTATAGAGGTTACAAAGTGTCTACCACTTATTGTGGAACGTAATAAATATAACGATTCATATATGGAGACAAAGTTTGGTAAGCTAGGCCATAAGTTAAGAGTTTTTTAGCTTTTTTGTTGTAACTACTTTGTTAATTTGCTATGTTTATTAACACAAGTTAAGATTTTTAAGAATATTAAAATGCTAAGATTTTTTAAGCGAGAGAAAAGTACTGAATCGTTAGATAAGGATATAAATTGGAATTCAAACCGCTACAGCACAGTTATTGCTCAAAGGAATATTCTACTTTTATTTGCGTTAATATTATTAGCAACGATCTCTATCAGCATATTAGTCATATTTAAAATTAGCACAAGTAGCACTATTGAGCCATTTGTTATAGAAATTGACAAGAAATCGGGAATAGTGCAATTGGTTGATCCTGTCACAGTAAAGCAGTATTCTGCAGATGAAGCGCTGAACGATTATTTTATTTCAGAGTATATAAAAGCAAGGGAGGTTTTTGATCCATATCATTATAATTATAACTATTATACAAAGGTGAGGTTGTTTTCCTCACCTAATGTGTATAATGAATTTAGAAATTATATAGGATCGCAGAATATGGATGATCTTTTTAATTTATATTCAGATACCAAAAATGAATTTAAAATTCGCTCGATTCAAAAATTGGGTAACGATGCTCTTCAGGTGAGGTTTTTTGTGGAATTTATACGGAAAGATGGAAGTTCCACAAGAAAAAATAAGATAGTTATTATGTCATATAGATATGCATCGCTTGAAATGAATGATCAGCAAAGATATATTAACCCATTAGGGTTTCAAGTTATTTCATATAGAGTAGATGATGAATATGTATAGGATATTATTAGTTTTAGTTTTACTTGTAAGTAGCAATTTAAACGCATCCATTAATTATAATGAACCTATTTCTGTAGATAGTAGAATAAAGACTTTTGTGTATAGCCCTAATGAAGTATTTACGGTGGTTTTTAGTCAGGGTTACTATTCTTATATTGAATTTGCGGAAGGAGAAAAAGTTAAAAATATCGCTGTTGGTGATGCATCAAGTTGGAAAATTAATCCTTATGACAATAAATTGCTTATCATGCCATTTGAAGTTAGTAGCCGCACTAACATGATTATTACGACAACTAAAAAAAGAAATTACATTTTTGATTTAATCTCAAGGCCAAACTACGATAAATACCCGGATACTGATGCTAAGAAAGTAGATCACGATTATTCTGCTGAAAAGGATATATCTTACGTAGTACGTTTTTATTATCCTCAAGAAGAAGGTGAATTTGATGTTGATTTAGATGAGGTTTCTTTACCTACTCAAATGCAATATACTACAGACAAGCTAGAAAAAATAATACAAGAAAATGATACGAAGTACAATTATACATATATTGATGAAGGTGGTAATGCGGATATAGTTCCGATTGAGCTATTTGATGATGGTTATTTAACCTATTTAAAATTTAGAAATAATAATAAAATACCTCAGATTTTTGTAGAAGAGGAGGATAAACCTTGTAAAAGGCTGTTATTTGATGATTATGTTATAATAAAGGGAGTACATAAAAAGCTATTTATGCGTTATGAAGATGGTGAAGTTGAAATTATAAATAGGTCACTTTAGCTGTGGTACATGCAATATGAATAAAGAAAGGCGTAACAATTCAGAAGATGAATCAGAAATAGAGAATAAGGTAGTAACAGTTGGCTCTAATCAAGGTCATAGGGCATTGATGGTCATGATTTTAGTGCTTCTGGTTGGTGGAGTGTATTATTTCTATTTTAGTCCTTCTCATAAAGAGGATTCAGAAGTTATTAAAAAAGAGGAAACAAAGCAAAACGTTCAAGAATTTAAAGGAAAGTTGGAACAAGTTCCAGATAATGTAATAGTTCCAGAAAGAATAATAACCGATCCCTTACCACCCTTACCTCCTCTTCCTACACCACAAATCGTACCAGAAATAAAACAAATTAAAAAAGAAGAAGAGAAACCAAAAGAAACCCCTGTGTCAAATATACCTATTTTGCCAAAGCAAAATTTTCCTTCTAACAATGTTATTAGTAATCTACCTACCTTGTTTCCTACAATAGGGGATGGTGGTTACCCTAGAGAAAGACGTAGTGCACAAATGTTAACAATTTCAGGTGGTAGTGGAGAGAACAAGGCTGCTGATGCTATTTTATCCGACACTTCAGTACAGTCGAGCAAAGCTACCAGAGTAGGAAAGCTTGGTTTAATGATTACTCAAGGTAAAATTATTGATGCTGTTCTTGAAACTGCAATAAACTCTGATCTGCAAGGAATGCTGCGTGCTATGGTGAGTAGAGATGTTTATGCAGAAACTGGTGATACAGTTTTAATACCTAAAGGCTCAAGATTGATAGGCAGTTATTCATTTGATTCGAATGTTGCTAAATCTCGTGTAAATATAAACTGGAACAGAGTGATTCTGCCACATGGAATAGATATTGCAATCTCATCACTTAGTACTGACGAGCTTGGTAGAGCAGGGATAGCGGGAATAGTTGATAATAAAATAGTAAGTGCGTTATTCTCTTCAGTGGCACTTGCTGGTGTTTCAATTAGTTCGGCTGTTATAGGGCAAAAGGCTTCTAATCTTATCGATGTGCTAACTGCAATGGATGTAGTGAAGTCTATTACTGCAACTGAAATAGATATTTCTTCTCTCAAAGGGGCTATTGTTGAGAGATTGGAGGATGCTATAAAAACTGAAGTTGGGAAGGTAGGAGACGAAAAATGGAAATTGGGTCTTAGGGCTATTGAAAAAATTCGAAATGCTAAAAGTGATCAGGATTTACTGAGAATAATAAAGGAAGAAATAGTAAGTGTGATAAAAAGTTCTGGAGCTAGTGGAGTTGATGCAATTACTAGTGACAATATCGGTATAACTTTAGACGATGTACGTCAACTGTTGAGGCAAACTCAGAAAAGAAGCAAATCTGTTTATGATGAAGCAATCGGGAAATCAATCAATGATTTTTCTAAAGACATGCGAGATATAGTGGGCAGATATACAGATAAAAAACCAACTATTTATGTCGATCAAGGCACTGCATTGAAAGTATTTGTTAACCAAGATATAGTATTTCCTCCACAGGCAATATTAAATCAATGAAATGAACTATGCTGCACTTGATACATATTTGGAGCCATTACAAGGCATATTTCAAGAAGAAGGCGTAAATGAAATATCAATAAATAAGCCAAAGGAAGTATGGATTGAAAATCGTGGTGAAATAAGGTGTGAAAAATTAGAAATATTCGATCTTAACCATTTGAAATCTCTTGGCAGACTGATTGCTCAAGCTACAGAACAAAAACTTAGCGAAGAAGCACCTTTACTTTCGGCAACATTACCAAATGGTTATCGTATACAGATAGTATTTCCGCCAGCATGTGAGCCTGATAAAGTAGTCATGTCGATTCGTAAGCCTTCTAGCATGCAGTTAGCACTCGATGATTACGAAAAAATGGGGGCTTTTTCTGAAACTGTTACAGAAGCAACTGATAATCCAGTTGACCGTCATTTGGATTTATTGTTAAGGCAAAAAAAAATAAAAGAGTTTTTAGAATACGCTGTAATAAGTAAGAAAAATATTATAATTAGTGGTGGAACTTCCACTGGTAAGACTACTTTTACTAATGCTACTTTGCGTGCTATTCCAGCTGAGGAAAGAATTATTACTGTTGAGGATGCAAGGGAAATCGTTTTGAACGATCATCCCAATAAAGTCCATCTAATTGCCTCTAAAGGAGGGCAGGGCAGAGCAAAAGTAACCACTCAAGATTTGATAGAAGCGTGCTTACGTTTAAGGCCAGACAGAATAATAGTTGGTGAGCTCCGTGGAGCGGAAGCTTTTAGTTTTCTCAGGGCGATAAATACTGGTCACCCTGGATCAATATCAACCCTTCATGCAGATAGTCCAACAATGGCCCTTGAGCAAATAAAATTGATGGTTATGCAGGCAAATCTTGGCATTCCTCCAGACCAAATTATACCATACGTTAAAAATGTGATTGATATTGTTATTCAGCTAAAAAGAACCGGTGGGGGCAAAAGAAGCATTTCTGAGATATTATTTACTAGATCTGCGAGCGAAAATGCTTAAATTTATACATAAGTTAAGGAAGAGTAGTTTATGAGTAATGGAAATCACCTACGTAATATTCTCATAGGAGGTGTAGTAGCTTTTAGCGTACTTGAGTTTTGCTTCTATCTATCTGGTATATTGTTTGTTCTGTTTGCTGATGGTCCGGATGCTGTGGATTTTAAGGCAATTAATCCTAGTTTGACGCCTTTCCCTCAAGCTCTTTGGCCAACGATTTTTGATCATATACAATATTGTTGGCATCATCCAGAGTTATATAGCCTTGAGCTCAAAATCACATTAATTATATCTTCTGCACTGCCTATCATTGTTTTAATGATTATCTTATGGAATTTAAGAGAAAGGATAATTGAGTGGCGACCATTTAAAAAGAAGGAATCACTTCATGGAGATTCGCAGTGGGCATCAGAGAAAGACATACGAAAAGCAGGATTAAGAAGCAAAAAGGGATTATTGCTTGGTAAAGATAAAAGAGGATACTTCATTTCTGATGGGTTTCAGCATGCATTGTTATTTGCACCTACAGGTTCTGGTAAGGGTGTTGGCTTTGTAATTCCTAATTTATTATTTTGGACTGACTCGGTAATTGTACACGACATAAAATTAGAAAACTATGAAATAACAAGTGGTTGGCGAGAACGACAAGGACAAAAAGTATACGTATGGAATCCAGCGCAGCCAGATGGAATAAGTCACTGTTACAATCCATTACAATGGATTAGTGAAAAACCTGGACAGATGGTTGACGATGTGCAGAAAATAGCCAACCTAATTATGCCTGAACAAGACTTTTGGCAAAATGAAGCAAGAAGTTTATTTGTTGGAGTGGTATTATACTTACTTGCTGCACCAGAGAAAGTCAAATCTTTTGGTGAAGTTGTGCGTACGATGCGTAGTGATGATGTAGTCTATAATCTTGCTGTTGCTCTTGATACAATGGGTAAAATACTACACCCTGTAGCATATATGAACATTGCAGCTTTTTTACAAAAAGCTGATAAAGAAAGGTCGGGTGTTGTATCAACCATGAACTCATCACTTGAATTGTGGGCAAACCCATTGATTGATACTGCAACTGCGTCAAGTGATTTTAATATTTTAGATTTTAAAAAGAAGAAAACTACAGTTTATGTTGGTTTAACTCCTGACAACTTGACTAGGCTCAGGCCTTTAATGCAGGTTTTTTACCAACAGGCAACTGAGTTTTTATGTAGAAAATTGCCATCAGATGACGAGCCTTATGGCGTATTGTTTTTAATGGATGAGTTTCCTACACTTGGAAAAATGGAGCAATTTCAAACAGGTATTGCATATTTTCGTGGTTATCGAGTTAGGTTATTCTTAATTGTTCAAGATACTGAGCAGCTCAAAGGAATATACGAAGAAGCAGGGATGAACTCCTTTTTGTCAAACTCGACTTACAGAATAACTTTTGCAGCCAATAATATTGAAACAGCTAATTTAATATCGCAACTTATAGGAAATAAAACTGTACAACAAGAATCGTTAAACAAACCTAAGTTTTTAGACTTGAATCCTGCTTCAAGGTCGTTACATATCTCTGAAATACAGAGAGCATTGCTATTGCCTCAAGAAGTTATTATGTTGCCACGCGACGATCAGATAATTTTAATAGAGTCGACTTACCCAATTAAATCAAAGAAAATTTTGTACTATAGTGATAGCACCTTCACAAAAAGACTGCTCAAGCAAACTCGTGTGCCTACACAAGAACCATATGACCCAAACAAAGTTCTTTCTGCCGCTGCGAGCAAAGATAAGGTTAATAATGAGGGGAATAATGCTCTTGAGGGACCTAATTCAGTTGATTATCCTGCTGAAACTAAAACAGAAGATGCAGTATATGATGAATCAAATGAATTTGCAGACGAAGATATTGATGATGAAGATATCGACGATAAGTTTGAAGATGATGATGACGGGTTTGATGATGAGGAAAAGAGCGATGATGGGTTTGATGACGAAGAAGAGGAGGATGAATTTGAAGATGAGGATATTGATGATAAATTCAAAAATGACGAGAAGTAAGGTTAACTTCGCCTATTTTTTAGCTTAGGAAAGTGCAAGTTATGCAAATAATTAGGTTTTTCATATTAAGCCATTTTTAATTAATTAGTATTAGATTAGCTATTTTAACTAGGGGAGTAGTAATGATTAGTAAAAAAACGTTAGCGGTTACAGCGCTTGCTTTGCTGTTGTCACAACAATCTTTTGCGAGTGAAACAGAAGGGTTTTACTTTGGTAGTGGGTATTACGGTCAATATTTAAATTACACGGGTGAGTTGAAAGCAAAAATTGGAGATACTGCTGCTACAGCTACCAATAATGTATCTGTAAATGACAGGAGTGCTCAGAACACAGAAGGTCAGTCACTAAGTAAGTATAAAGGAGATTATAATCCGCCTTTTGCTGCAAATGTAGCATTGGGTTATACAGGGGAATTGAATGGCAATAGCTACAGAGCTGAATTGGAAGGAATGTATTCTTCTGTAAAAGTGGATAATATTGGTTTAACAAGCGGCCAGATGACAATATCCTACACAAAGGATAAAACTAGACCAGAAGAGAGCTATGGAGCAATAGTCAATCATGACCAAATTGAGAACATATCTGTAATGGCAAATGTTTATCATCATTGGAAAAGTGACCGTTTCTCTTTTTCTCCTTATGTTGGGGTTGGAGTCGGTGCAACAAGAATGACAATGTTTGAAAAATCGTCAATAAGACCCGCAGGTCAATTAAAAGCTGGCCTTGATTATCGCATAAACGAAGATGTAAATATGCATATCGGATATAGAGGTTTTGGTGCTATTGGTAGCAGTGAGTATAAACTAGACACCTTAAAATGGGATCCCAACCATGATAATGGCAAAGATAAGCCAAAAGGTGGAATGGCTGAACAAACAGGTGATAATCAAGTATCTACTACCATACAGAACGACTTTTTTCACACACACGGCATAGAGGCTGGTCTTACTTTCCACTTTGCTAGTAAAGCTTAACTGCCCTTTAGAAAAACAATAGATCTCTTGGCATCATTCCAGCGCAGGCCAGGTTTTCCTACGTCATACCGCGATTCATTCGCGGTATAGATTCCGCTAACACGTAGCAGAATGACGATTTTTCAAATCGTCTTAGCTATAAGACTGGATCCTATCATAGGATTACAGAAGCGGAGCTATACATTGCTTCACAACAATGCATCTCTTCATTCCTGCCAAATCATATACATATTCCTGAAAAGCTAATTCGTATGAGGGGATTATTTTATCAATATTGCTTTGATCTTCACCTATCTCCAATATCGCAAACCCATTTTTTTTAAGACACCTCCTTAATATTGGAAAAATGCTCAAGTAACAGTTCAAACCATCAATACCACCATCAAGGGCAGTTTTTGGTTCCTTTTGTACTTCGGCTTGCAAGTCTTTCAATTTACTTCTTTTAATATATGGAGGATTGCTAATTATCAGATCAAATAAATCGCTGCACTCTATCCACGAACTTGGAAATATTTTGGCTCTGCTGAGAAGATCATGTTTTTTTGTGTTCTGATAGGCAACTTTGTATGCTTCCAAGCTTTTTTCAAAACCGACGCCAACAGCATATTTATACTCACTAAGTACGGATATCAATAAACAACCTGTGCCTGTGCCAAAATCTGCAATTTTTAGTCTCTGCTTTTTATTTGGGTAATATTTTAACACTGTTGAGATTAATGTTTCACTATCTGGTCTTGGATCCAAAACATGCTGATTAACTATAAAATTTTTACTCCAGAATTCACGATTACCTATTATTTGCGATATTGGATATCTTTCCGCTCTTTTTTTTGTTAATTTCCAAAATAAAAGTTCTTTCTCCATCGGCACTTGATCAGCATGGTTCACAATTATAAATGATCTTTCCACTCCAAGTACGTGCTGCATGATGATTTCACAATCTAAATGTGGTGATTCAACTTTATGTGACGATAATAACTCCGATCCTTCTTGAATTAAAGTGCTGATTGTTTTCATTATTCTAAAAATATGTTTCTTTCAGCCAAAAATAGCAAGATGAGCTTCCAGTTTAGGGTAGCTGCACTAAATCCCAGTGTCAAGCACGCAGCTGTACGAACATTGCAATTTGCAGATCCAAGTAGCTTGACTACTTGGATCCAGCTAAGTTGGTGAGCATAAAAGTATAGCTAATGCGAGCTTTACGTCATACCGTCACGGTATCTCTAGATTCCGCTAACACGTAGCGGGACGACGAGGTCAGGGTGTCATCCTAGTACCTTCTCCTGTCATCCCAGTGCCCTGACTACTTGGATCCAGGAAAAAGAATGGTGTCATCCAAGTAGCCTTCCTCCCCTGTCATCCCAGTGCCCAGACACTGGGATCCAGAAAAGTTTGCTTGTAAGCAAGCAAACTAGCACAGAAAGTGGTTACAACATTTTCGATGAGATTATATGGAAAACTGGATTCCAGTGTCAAGCACTGGAATGACACCTTCCTGCCCAGTTCATGTTGCCATAAATATTAAGAAATTTACCAAGCAAAAAAAAGGCAAAAGAAGCCCTAGTCATTGTCTATTTTCAGTATTGGCGTTTTTTAAGTCTTAAACACTGCAATTTAGCTGCTTTTAAATGCAACTCACCTTAGTTTAAATGTTTAAGAAATTTACTAAGCAGAAAAAAAGGCAAAAGATATCCCGTATTAGCTAGTTGTCACTCTCTAATCCTGCAAATTGGCATACTATACTGTCTTAAACGCTTTATAAGCGCGTTTCAGCTTATATAGGTAAAAACCCAGAAATGTTGTGAAGACGTAAAGTGTGCATAGTGCAAAAAATTAAAAATAAGACGCCAATTACGTAATACTGTTGTCATTTAATCTGCACAGATTGAAGATAAATGAATACCTTCAGTACCATGATAATGGGGCTGGCGAAGGGTGTCAAGTAAGTTTTTTCGTTTCTACTGAATGACAGTTGTGGCTTGGGAGGTAGTGCAAGAAGTCTACTGATGGCTTTCAAGGCAGTTGAGCTTAATTATTAGAGTAGTAATGTTTATTTTTATATTGACTATTGAGGTTTATTATTTTATAACTAAAAACTTAGTTATTTTAATGAGCTTGAGTTTATAACATATGCCTACGATAAATCAATTAATACGTAAGGGTAGATTAGGATTGACCCATAAGAAAAAGGTACCAGCTTTGGGAAAAAGCAACCCTCAAAGGAGAGGTGTTTGCACTAAGGTGTATACTACAACTCCTAGAAAGCCTAACTCAGCACTCCGTAAAGTAGCCAGAGTAAAAATTAGTGGGTATGGTGAAGTGACGGCTTATATACCTGGTGAAGGTCATAATTTACAAGAACACTCTGTTGTTTTGATACGTGGTGGGCGGGTTAAAGATTTGCCAGGTGTGCGTTATCACATAATAAGAGGTGCCCTTGATCTGCGTGGTGTGCAAAATCGAAAGAAAGCTCGTTCAAAATATGGTGTAAAGAAATCTGGTTAAAGTTTATGGCTCGTCGGAATAAAGCAAAAAAAAGAGAAATAAGTCCTGATTCGCGTTACGGCAGTGTTTTGCTGATGCGTTTCATTAATACAATCATGAAATGTGGTAAAAAATCTACTGCAGAAAAGATTATCTATGACGCTTTGTCTTTAGCTGAAAAGAAAATAGGCGAAGGTGGGTTATCAATTTTTGAGACAGCAGTAGGAAATGTTACTCCTTCTATAGAAGTGCGTTCTCGACGCATTGGTGGTGCAACTTATCAAGTACCTGTTGAAGTTCGACAAGATAGAGCGGTTTCTTTAGCGTTAAGGTGGATTGCTAAAGCAACTTCTGCTGCTCGAAAAAAGAGTGGAAAAACCACTGTTGATTGTTTGCAATCTGAAATACTGGATGCTTATAATAAACGCGGTGGTGCGTTTAAGATGTGCGAAGAAAAATATAAAATGGCTGAAGCTAATAAGGCATTTTCTCATCTTCGTTTTTAATGTTAGCTAATTAATTGTGATATGGAAATTGGAATATCTAAATACAGAAATATAGGGATAATGGCTCACATAGATGCTGGTAAGACTACCACAACAGAGCGTATTTTATTTTATACTGGTAAGCAAAATAGAATTGGTGAAGTGCACGATGGTGCAGCTTCTATGGATTGGATGGAGCAGGAAAAAGAGCGTGGTATTACAATCACATCTGCTGCAACAACATGTTTTTGGAATGATCATAGGGTCAATATAATAGACACTCCTGGTCACGTTGATTTCACTATTGAAGTTGAGAGATCTTTAAGGGTTTTGGATGGTGCAGTTGCTGTATTTGATGGAGTTGCTGGAGTTGAACCTCAATCTGAGACAGTGTGGCGTCAAGCTGATAAATATAGCGTTCCTCGTATCTGCTTTGTTAATAAGATGGATAGAATAGGGGCAAATTTTTATCGATGTGTTGATATGATAAAGACGAAGCTTGGTGCAGCACCTTTAGTTATTCATTTACCAATAGGGAGTGAGAAAGATTTCAAAGGTATAATTGACCTTATTTCTATGAAAGCCATTATATGGCAAGAAGAAACGTTGGGCGCTAAATTTTCTTATGAAGATATTCCTTCTGATTTGCTTGATAAGGCTCAAGAATATCGAAATCTTTTATTAGATGCTGCAGCTGAGATGGATGACGAAGCGATGAATACTTACTTTGAGTCTAATGATCTGCCAGTAGATTTACTGAAAAAATGCGTGAGAAATGGGACCATTAAAGGAAAATTTGTTCCTGTGTTATGTGGATCAGCTTTTAAAAATAAAGGCGTACAACCACTTTTAGATGGTGTGGTTGACTTTTTACCTTCTCCTATTGATGTTGATGTAATTGTTGGAATTGATCCTAAAGATTCAGAAAAGAAAATTGAGGTCAAACCTTCAGAAAAAGAGAAATTTGTTGCTCTTGCATTTAAAGTGATGACGGATAAATTTGTAGGCAGCTTGACGTTTATCCGTATTTATTCTGGTAAATTAAAGTCTAAATCTACCGTTTCAAATGCGTTAAAAAACGAAACTGAAGGGATTGGCAGAATGTTACTTATGCATGCAAATAACCGAGAAGATATAACTGAGGCTAGGGCTGGAGATATAGTTGCTTTAGTTGGGCTAAAGAAAACAACCACCGGAGATACTTTATGTTCTGTTGATTTTCCTATATTATTGGAGCGTATGGAATTTCCTGAGCCTGTTATTGAAATTGCTGTGGAACCTAAAACCACTTCAGATCAGGAAAAATTAGGTATTGCTCTAAATAGGTTGGTTGCAGAAGATCCTTCTTTAAGAATGTCAGTAAATGCGGAAAGTGGCCAGACTATATTGAAAGGCATGGGTGAGCTCCATCTTGAGATTATTGTTGATAGAATGAAGCGCGAATTTAACGTTGAGGCTAACGTCGGTGCTCCTCAGGTTGCATATCGTGAAACTATCACTAAATCTGTTGAAATTGATTACACTCATAAAAAACAATCTGGTGGAGCTGGTCAGTTTGCTAAGGTTAAAATAAAATTTGAACCTCTTGAGCCTGGTTCTGGGTTTCAATTTGAAAGTAAAATTGTAGGTGGTGCTATTCCAAAAGAGTATATTCCTGGGGTAGAAAATGGCTTGGAGTTGATAAAAGAAGGTGGTATAATTTCGGGATTTCCGTTGATTGATTTTAAGGCTACCCTTCTTGATGGTGCTTTTCATGAGGTTGATTCTAGTCCTTTAGCTTTTGAACTTGCTGCTAAAGGTGCTTTTAAAGAGATGGCAAATAAAGCTGGTCCAAAAATGCTGGAGCCTATAATGAAAGTTGAAATCATTACTCCTGAAGAATATATGGGTGATGTTATGGGTGATATAAATAGTAGAAGAGGAAATGTTGCTGATATGCTCGATTTAGGTAATAATAGTAAAATAATTACTGCTTCGGTACCTCTTGCAAATATGTTTGGTTATATCAACGTTTTGCGTTCTATGTCTCAGGGAAGGGCGCAGTATAGTATGCATTTTTCTTGTTATGAGCAAGTGCCACAATATGTGGTTGATGAGTTAAAGTTAGAGTATAATTAAGGGTAATAATTATGACAGCAGTAGTGGAAGCATTTGGAAAGCCGCATGTAAATGTGGGAACAATAGGACATGTGGATCATGGGAAGACAACGTTAACAGCGGCAATAACAAAGCATTATGGAAATTTTGTAGCGTACGATCAGATAGATAAAGCGCCAGAAGAAAGGAAGAGGGGGATAACGATAGCAACAGCGCATGTTGAGTATCAGACAGAGAAAAGGCATTATGCACACGTTGATTGTCCTGGGCACGCTGACTATGTAAAGAACATGATAGTAGGTGCAGCACAGATGGATGCGGCGATATTGGTAGTGTCAGGGGTTGATGGGCCAATGCCACAAACGAGAGAGCATATATTGCTGGCGAAGCAGGTAGGTGTTGGATATATCGTGGTGTATATAAATAAAGCTGATGTTGCTGATGCTGATATGATAGATTTAGTAGAAATGGAAGTGAGGGAATTACTGAGTAAATACGGATTTCCAGGGGATGAAGTGCCTGTGGTGGTTGGTTCAGCGCTCAAGGCGCTGGAGGATGACAGCAGCGAATATGGAAAGAAATCAATAGACAAATTGATGGAAAAGTTAGATGAATATGTAGCGGTTCCACCAAGGCCTGTGGATTTACCATTTTTATTGCCAATCGAAGATGTGTTTTCGATATCGGGGCGAGGAACGGTGGTAACAGGAAGGATAGAGAAGGGAGAGATAAAGACGGGAGAAGAGATAGAGATAATAGGTCTGAAGGGAACGCAAAAGACGATATGCACAGGTGTAGAAATGTTTAAGAAGTTGCTGGATAAGGGAAGTGCAGGACTCAATGTAGGAATATTGTTAAGAGGAACAAAAAGAGAAGAAGTAGAGAGAGGGCAAGTATTGGCAAAACCGGGGACGATAACGCCGCATAGAAAGTTTAAGGCGGAGGTTTATATATTAAAGAAAGAGGAAGGAGGAAGGCATACACCATTTTTTGCGAATTACCAGCCACAGTTTTATTTAAGGACAACGGATGTAACTGGGAGCATAAAATTACTAGATGGGAAGGAGATGGTAATGCCAGGAGATAATGTGAGTGTAGAAGTAGAATTGCAAGTACCGATAGCAATGGATAAGGGATTGCGTTTTGCGGTAAGAGAAGGCGGTAGAACTGTTGGTTCTGGTGTTGTTTCTGAAATTTTGGAGTGAGAGTTTGAGTTATAGGAGTGTAGCTCAATTGGTAGAGCGCTGGTCTCCAAAACCAGAGGTTGTAGGTTCAATTCCTATCGCTCCTGCATTAATGTTGTGGTGGAAATGTTAAAAAGTTTGTGTGGTTTTTTCTGTGATATAAAGCAAGAAATACGAAGGATTGCTTGGGTAAAGAAACAGGAGGTGTTGTCATCTCTATTTGTTGTAATGATTGTTATATTATGCTTTTCGATTTTCTTCTGTTTTGTGGATTTTATGTCTCTTTACGTAATTAAGGCTTTATTTGGAATTATTTATGGAATGTGAATATAAATGGTATATCATTAAAGTTGATTATGGATATGAGCAAGGTATACGCGAATTGGTAAGTAATGCTGTTTATTTTAAGGAAGTGTTTATTCCTTATCAAACGGTATGTAATTCAAAGTCTGATATAAAAGAATTATGTGAAGTGTATGTATATATGCATCTGTGTGATGAAAGCAAAAATATTTTGAATCAAACGCCTGGATTCTGCAGTGGCGAATCTGGTAATTTTGAGATGATTTTAGATGATGAGATAAGTTTAAAGTGTAAAGAATTTAATAGGTATAAATGGTATATCTTGAGAGTTGCTTCTAATTGTGAAGAGAAAGTGCGCCAACATATATTGGAAAATTCTATGAGATTGGGTGTTAATGATTACTTTAAGGAAGTTTTTATTCCATATGAAGAGCTAAGTGAAGTAGAGTTGAAATCTAAGAAAATTGCTACACGAAGGAAATGCTTTCCTGGTTATGTCTTTTTATACGTGAATTTATGCGATGAAGTATTGAATTTTATCAATAGTATACCAAAATCTCTTAAGGTTTATGGATTTTTGAAAAACGGTAATATTCCAAAGGTGATTTTGGATGATGAGATTCACTCAATGTGTAATGCACTTTATAATGCTCAAGAGACAAAGAAGTTAGGTTATGGTTATGAAAAAGGTGAAAAAGTGAAAATTAATGATGGTCTTTTTCAAAATTTTACTGGTAAGGTAAATATGGTAAACGATGAGAAAAAAATTATTAATGTGGAAGTATCGATTTTAGGTAAGCCGACAATAATAGAGCTTGATCTGGCTCAAGTAGAGAAAATAGAGGATTAATTATGAGTGTTATAGTTGCTAAGATTAACTTACTTATGGAAGCTGGGAAAGCAGTTCCAGGACCGAAAATTGCTTCAGTACTTGGTCCACGTGGTATACCTGTTCCTAAGTTTTGTGAAGCTTTTAATAAAGTTACTAGTGCTGCTAACGCTAATTATAAAGTAGGCGATTTAGTAACAGTGCGAATTTCCATAAAGGATGATCGCTCTCATGATTTTACTGTCAGCGGTCCGCCTGTGGCTTATTTACTTAAGCAGGAGGCTAAATTAAGTAAAAGTTCTGGTAATCCTGGTAAAGAATTAGTGGCTAAATTACCTATGTCTGCTATAATTAAAGTAGCAAAGTGCAAGATGGTTGATATGAAAGTGGATAATGAAGATTCAGCAGTGAAAATGGTTGTAGGCACTGCAAAATCTATGGGTATAGAAGTTGTGGAAGGTTAGGTAAATGAATACATATAATGATAATCCTAAGCAGTGTTTGAAGAAGATTGTTGAGTCTGCTTCAGCAAAATTTAATGAATCAGTTGATATTGTGGTCAATTTAGGCGTAGATTCACGTAAATCTGAAGAGCAGGTGCGTGGTACAGTAGTTTTGCCTAAAGGTATCGGGAAGAATATTAAAGTAGCTGTTTTCGCTCAAGATAAACATTTATTAGAAGCTGAAAAAGCTGGTGCTGATATTGCAGGAGGAGAGGATTTAGTTGAAGAAATAAAAAAAGGTAGAAAGTTAGATGTTGATTGGTGCATTACTACTCCTGATTTTATGGCAAAAATCACTCCTATTGCAAAAGTATTGGGTGCTAAAGGGCTGATGCCTAACCCTAAATTTGGTACTGTGACTTCTAACATTGCAGAAGCTATTAAAACCATTAAGTCTGGTCAGGTAAAATTTAGAACAGATAAAAATGGTGTTATTCATGGTAAATTAGGAAATATTAAATTTGATATTGATGACTTGCTAGAAAATTTAAAAGCCTTTCTTAAAGTAATTAAAGATAATAAACCTATTTCTGCGAAAGGAATTTACTTTAAGGGTGTTTTTTTAAATTCAACTATGGGTAAAGCTTATAAGATAGGCAAAGTGGAAGATATAATTTAAGGGAGTGATACCGTGAAGCGTAAAGATAAGGATGAATTTATACAGAGCACAATAAACGTATTTGTAAATAATGATTTCTTGATATTAGTAAATTTTAAATCTATAAATGCTAATGATTCATTAACTCTGAGGAATAGTCTGAAGTCTATAGCAGGTGGGGTATTAGTAGTTAAAAACACTCTAGCGCGCTTGGCTTTGGGAAGGACTGGTAAATTCTCTTATTTATCAGGCAAATTTTCCGGTCCTGTTGCTATTATATACTCTAGTGGCATAGTAGAAGCTGCAAAATTAATAGTTGATTTTACTAATGCTAACAAAGAAAAAATGTCTGTGATTTGCGCAGCTCATTTAAATGAATTGTTAACAGTGGAAGATGTTAATAAACTGGCTAAGTTGCCTTCTCTGGATGAATTGCGTGTTAAAATTATGCGTTTAATATCTTATGATATTCCTGCTCGGTTAGCGTTGTCTATTAATTCATCTTCTATGAGGCTTATGAGAGTTTTGGATTATTATAGTTCTAAAAAATAAATTTGTTGTTAAGTAAGGTGGTAATTATGAGTAATGTAACAAGTGATTTGGTTGATAAAATATTATCTTTAAACCTATTAGAGGCTTCTGAACTTGTAAAAGTTTTAGAAGAGAAAATAGGGTTGCCTGCTGGTTCTTTTCTTGGTGGAGCTGTTGGTGCTGGGGCGCCTATTGGTGATAATGCTGCTGCTCCTGCTGCTCAAGAAAAAGCTGAGTATAAAGTTGTGATTAAAGAAATTGATGCGAGTAAAAAAATAGGAGTTATTAAAGCTGTGAGAGAGGTTAATTCTACATTGGGTTTAAAAGAAGCAAAAGAGTTGGTTGAATCTTTACCTAAAGATTTGACTGCTAATGTTCCTAAAGACGAAGCAGAAAAAATCAAGCAAAAACTTATTGAAGCAGGAGCAACTAAAGTGGAGCTTGAATAATATTTAATGTATTAATTTTATATTGATATAGCTCTTTTAATTAGTTTGGGGTATTTTAATGGTTGATTCTTCTTATATGTACGCTTCTGGTGCTTTTGTTCCTAGAGTTTCTTATTCTAGGTCGATTGATTTAAAAGATTCTTTATTGGATTTGGTTAAGGTTCAAAAAGAATCATATGATTCTTTTACTCCTAAGAATAAGGGTAATGAAAGACTTGAAGTTATCTTTCATACAATCTTTCCAATAAATGATCCTTTGCGTAGGGCTACTATTGAGTTTATAAGTTGTAGGGTAGATGATCCTAAGTATGATGAATCTGAGTGTATAAAGCGTGGTGTAACTTTTTCTGCTCAGGTTATTGCTTCTATACGTCTTGTTGTTATGCAGGATGGTATTTCTCTTGATGAATATAAATCGATTAAAGAGAGTGGAGATCATTCTAAACTTGCAACCGTTGTAAAATCTATAGAAGAGCAGAAAGTCCACTTTTGTGGGTTGCCTATGATGACTGATAAGGGCACTTTCATCATTAATGGTGTGGAAAAAGTTATCGTCTCACAAATGCATAGGTCTCCTGGTGTATTTTTTGATAGCGATAAGGGAAAAACTTACAATTCTGGTAAATTGATCTATTCTGCTAGAATTATTCCTTATAGGGGTTCTTGGCTTGATATTGAATTTGATGTTAAAGACCATTTGTATTTTCGTGTTGATAGAAAAAGAAAATTGCCAATTTCAGTTTTATTAAAGGCGTTGGGTCTATCAAATAATGATATACTCGATAGATTTTATGAGAAAATAAAGTATGTAAAACATAAAGATGGTTGGAAAGTGCCTTTTGTTCCTGATAAATTTAAAGGAGTGAGGCTGCCTTTCGACTTAATGGATATTGAAGGTAATGTGCTGCTTAAAGCTAACGTTCGTATTACCTCAAGACTAGCTAAAAAGCTATATGATAATGAATTGAAAGAGTATCTGGTTCCTTTTAATTCTATATGTGGTTTATTCCTCGCAGAAGATTTAATGGATAGTGCTAGCTCTACGAAAATTTTATCTGCTGGTGAATCTATAAAGCTGGAAGACATAAAGAAGCTTGAGTTATTATCTGTAGATGAAATATCAGTGTTGAACATAGATAATTTGTTTGTTGGACCTTATATATTAAATACGCTTTTCTTAGATGAAAACATGTCTTATCAGGATGCACTATATGAAATATATAGAGTTTTGCGTCCTGGTGAAGTTCCTGTTTTAGAGATAGTAGAAGAGTTTTTCCGTAATCTTTTCTTCAGTCCGGAATATTATGATTTGTCTAACATTGGTAGGTTGAAGCTTAACTCTTACCTTGGATTAAATTATGATGAGGATTTAACTGTTTTAACGCATGAAGATATTATTGAAATTGTGAAAAAAATAGTATTGTTACGTGACGGTCAAGGATCTGTAGATGATATTGATCATTTAGGAAACAGAAGAGTAAGATCAGTTGGAGAGTTTATAGAAAATCAATTTAGAACTGGGTTGTTGAAATTGGAACGCGCAATAGTTGATTCTATGTCCACTTCTAGTTTAGATAAAGTTTCTCCATCTGATTTTATTAATCCAAAAGTGTTAACTAATGTCTTAAGAGATTTCTTCAATTCTTCTCAATTATCTCAATTTATGGATCAGACTAATCCGTTATCTGAAATAACACATAAAAGAAGGTTATCCGCGTTAGGTCCTGGCGGTTTAACAAGAGAACGGGCAGGATTTGAGGTGCGTGATGTTCATCCAACTCATTATGGAAGAATTTGCCCTATTGAGACTCCTGAAGGGCAAAATATAGGGTTAATCAACAGCTTAGCTATATACGCGCGTATTAATAAATATGGTTTCATTGAAAGCCCTTATAGAAAAGTAGTCAATAGGGTTGTTACTGATCAAATTGAGTATCTTTCTGCTATAGACGAAGGCTCACATCATATAGCTGACACTAGCGTAAAGCTTGATGAAAATAATTGCTTTGTTGATGACATGCTATACTGTAGATATGCTGGTAGCTTCGTCATGGTAAGTAGCGACCAAGTTAGTTACATTGACGTATCTCCTAAGCAGGTAATATCAGTTGCAGCTTCCTTGATTCCATTTTTAGAAAATGATGATGCTAATAGAGCATTAATGGGCTCAAATATGCAACGTCAGGCCGTACCTTTATTGAAGCCTACCGCTCCTCTGGTTGCTACTGGTATGGAGTCTTTTGTAGCTTCTGGCTCTGGTGCTGTAGTTTTAGCAAAACGCGATGGCATAGTTGATAGTTCTGATAGTAACTCTATAGTTATACGTGCTTTTGATAAAGAAAGGGTTAACTACTTGGACGTAGATATTTATCATCTAAGGAAATTTCAGCGTTCTAACCATAATACTTGTATTAATCAAAGACCGCTAGTGTGCGTAGGTGATTATGTTAAAAAGGGTGATGTAATAGCTGATGGTCCTGCAATTAACAGTGGTGAGTTGGCGCTTGGTAAAAATTTGCTAGTTGCTTTTATGTCTTGGCAAGGTTATAATTTTGAAGACTCTATTATTATTTCTAGTGAAGTTGTTAAAAAAGATCTCTTTACTTCTATTCATATAGAAGAATTTGACTGTGTTGTACATGATACCCCTTTAGGATCAGAAAAAATAACTCGTGCTATACCTGGTGTTAATGAAGAAAATCTATATCACTTGGATGATAGTGGTATAGTGAAAATTGGTACAAGAGTTGGTCCAGGCTATATTCTGGTAGGTAAAGTTACACCTAAACCTTCTCTTTCATTGCCTCCTGAAACGAAGTTATTAATGACAATTTTTGGTGAAAAGTCATTCGATTGTGCGGATTCCTCTTTATATACATCTCCAGATGTTGAAGGGACAGTAATTGATGTACAAGTCTTTACACGCAGGGGGGTTGAAGAAAATGAAAGGGCATTACTCATCAAACAAAAAGAGATAAATGACTTTGAGGAAGAGCGAGATTATATAATCAATGTTACTAGTGAATATTTCTATGATGAACTGAAGAAACTTCTTATTAATTCTGGTTCTCAAGATCGAGAAAAATTTGACTCTATTGAACGTGAGCAATGGTGGGGTATAGGATTAAAAAACCAATCCATTTCTGAGCAAGTTAAGAGCTTAAAAAAAGATTTTGATGAAAAAGTATCACATGCAATAGCACAGTTTAAGCGAAAAGTAGAAAAATTACATGAAGGTTATGACCTGCCTCAAGGTGTGTCGATGTCAGTAAAAGTTTTCATTGCTGTGAAACATAGTCTGCAACCAGGGGATAAAATGGCTGGTAGACATGGAAATAAAGGTGTGATTTCTCGAGTTGTGCCAGTGGAAGATATGCCTTATTTGGAAGATGGTACTCCTGTTGATATTATTCTTAACCCTCTTGGTGTTCCTTCACGAATGAATGTAGGGCAAATACTGGAAACGCATGTAGGTTGGGCTTGTAGAAAATTAGGGGAAAAGGTAAGTAATATTCTCGATGAGATCAATAAGATCAAAAGTGCTTTTTGCAAGGGAATTAGGTCCCTTAACGATGATAATTTTACACAATTTGCAGTAGCATACCTTGATAATAAAAAAATTGAAAATATTGATGATGATGAAATAACGGCTTCTGTTTTAAATACACCTAATAAGAATGCACTAAATGACGAGTTGAATGAGTTAGTAGAGAACTATTTGAACTCTTGTAAAAGTTCATACAGCAATTTACGTAACTTCCTGATTGAGGTTTATAGCTATGGCAGTAACGTATCTATCTGTAATGATATTCGTAATATTAGTGATAATAATCTCATTGAATTTGCACGCAAATTACGTGATGGCGTTCCTGTTGCTGCACCTGTATTTGAGGGTCCAAAAGATGAACAAATAGCAAAATTATTTGAACTTGCTGGTTTAGATAACTCTGGACAAGCTGTATTATATGACGGTTGCAGTGGTGAAAAATTCGACCGCAAGGTTACAGTTGGTTACATGTACATGCTTAAGTTGCACCACTTGGTTGATGGTAAAATTCATGCGCGTTCAGTAGGGCCTTATAGTTTGGTTACTCAACAACCTCTTGGAGGAAAATCTCATTTTGGTGGTCAGCGTTTTGGTGAAATGGAATGTTGGGCATTACAAGCCTATGGTGCTGCTTATACTTTGCAGGAAATGTTAACTGTGAAGTCTGATGATATTAATGGTAGAGTTAAGATTTATGAATCGATAATAAAAGGTGACAGTAATTTTGAATGTGGAATTCCTGAATCCTTTAATGTGATGATAAAAGAACTACGTTCTTTATGTTTAAATGTAGATTTAAAGCAAAATGATGTAGTGATTGAAGATATATCTCACACTAACATTGCACAACCTTTTAATGAGGTTAGCATATCGATTGCTAGCCCTGAAAGTATTAAGCGTATATCTTGTGGTGAGATAGAAGATGTTTCAACTGCAAATTATCGTACGTTCAAAGTTGAGAAAGGTGGATTATTTTGCCCTAAGGTTTTTGGCCCTGTCAATGACGATGAATGTTTATGTGGAAAATACAAAAAAAGAAGACACAGAGGTCGCATATGCGAAAAATGCGGAGTAGAAGTTACATCTTCTAAAGTAAGAAGAGAAAGGATGGGTCATATAGAGCTTGCATCTCCTGTTGCTCATATATGGTTTTTGAAATCGCTTCCTTCAAGAATTGGAGCATTATTAGATATGTCTCTCAGAGATATTGAGAATATTTTATATAGCGATAATTATATCGTAATAGATCCTCTTGTTTCGCCTTTTGAAAAAGGTGAGATTATTAGTGAAAAAGCTTATAATGAAGCTAAAGATAGCTATGGGATCGATAGTTTTGTAGCTATGCAAGGTGTTGAAGCTATAAGAGAGTTGCTAACGCGCCTTGATTTACATGAAATTAGGAAGGATTTAAGACTAGAATTAGAATCTGTTGCTTCTGAGATAAGAAGAAAGAAAATTATAAAGAGATTGCGTATTGTTGAAAACTTCATTAAATCTGGAAATAGGCCTGAGTGGATGATACTTACAACTATACCTATTTTACCACCTGATTTGCGTCCTTTGGTATCGCTTGAGAGTGGTCGTCCTGCAGTTTCTGATCTGAATCATCATTATAGGACTATTATTAATAGAAATAACAGGTTGAGGAAATTGTTGAGCTTAAATCCTCCTGAGATTATGATTCGTAATGAAAAAAGGATGTTACAAGAAGCAGTTGATTCTCTTTTTGATAATAGTCGTCGTAATACTTTGGTAAATAAAGCTGGTGCTGTTGGATATAAAAAGTCCATTAGTGATATGTTAAAAGGAAAACAGGGTCGTTTTCGCCAGAACCTCTTAGGAAAAAGGGTAGACTACTCTGGACGTTCTGTAATAGTTGTTGGTCCAACTTTGAAACTAAATCAGTGTGGATTACCAAAAAGAATGGCTCTTGAACTATTCAAACCTTTTGTTTACTCAAAGCTTAAGATGTATGGTATGGCTCCAACTATTAAGTTTGCTAGTAAGTTGATAAGAGCAGAAAAACCAGAAGTTTGGGATATGCTTGAAGAGGTAATAAAAGAGCATCCTGTTTTGTTGAATAGAGCGCCTACGCTACATAGACTTGGTATTCAGGCTTTTGAGCCAATCCTTATTGAAGGCAAAGCAATACAGCTTCATCCGCTTGTCTGTACGGCGTTTAATGCTGATTTTGATGGTGATCAAATGGCAGTGCATGTGCCAATTTCATTGGAAGCTCAGCTTGAAGCTAGGGTGTTGATGATGTCCACTAATAACGTTTTAAGTCCTTCTAATGGCAGACCGATTATAGTTCCTAGTAAAGATATAGTACTTGGTATATATTATCTGACTTTACAAGAACCTAAGGAAGATAATTTACCATCTTTTGGTGCTTTTTGTGAAGTTGAGCATTCCTTGAGTGATGGTACTTTACATATTCATTCTAGTATAAAGTATAGGATGGAGTATATTAATAGCAGCGGTGAAACTCACTATAAAACTGTTTGTACAACTCCTGGCCGTTTAATATTATGGCAAATTTTTCCTAAGCATGAGAATCTAGGCTTCGATCTAATAAATCAGATATTAACAGTCAAGGAAATAACTGGTATAGTTGATTTGGTATATCGTAACTGTGGTCAAAGTGCTACAGTGGCATTTTCTGATAAATTAATGGTACTTGGCTTTGAGTATGCCACATTTTCTGGTGTCTCTTTTGGTCGTTGTGATATGGTTATACCTGAAACTAAAGCTACACATGTTGATCACGCGAGGGGTGAAATTAAGAAATTCTCTATGCAATATCAAGATGGGCTAATAACTAGAAGTGAGAGGTATAACAAGGTTATAGATGAATGGTCTAAGTGTACGGATATGATAGCTAATGATATGTTAAAAGCAATATCTATATATGATGGAAATAGTAAGTACAACTCAGTGTATATGATGGTTAACTCTGGTGCAAGGGGTTCTACTTCACAGATGAAACAGCTAGCAGGAATGCGAGGGCTCATGACCAAACCTTCTGGTGAGATTATAGAAACACCTATAATTTCTAATTTCCGTGAAGGATTGAACGTATTTGAATACTTTAATTCTACTCACGGTGCGCGTAAAGGTTTAGCTGACACTGCACTTAAAACTGCAAACTCTGGATACTTAACTCGTCGTTTAGTTGATGTATCTCAAAATTGCATAGTTACAAAGCATGACTGTAAAACAAAAAATGGTCTTGTTGTGAGAGCTACAGTTGAAGGAAGTACTATAGTTGCATCTCTAGAGAGTGTTGTGCTGGGTAGAACAGCTGCAAATGATATATATAACCCAGTGACAAAAGAATTATTAGTAAAAGCAGGGGAATTAATTGATGAGGATAAAGTAAAGCAAATCAGCATTGCAGGTCTTGATGTTGTAAAAATTAGATCGCCTTTAACTTGTGAAATAAGTCCTGGTGTATGTTCTTTATGTTATGGAAGAGACCTTGCAACTGGTAAAATTGTTTCAATAGGTGAAGCAGTTGGTGTTATAGCTGCTCAATCTGTTGGAGAGCCAGGTACTCAGTTAACGATGCGTACTTTTCATATAGGTGGAGTAATGACTAGAGGCGTTGAATCCTCGAATATTATAGCTTCTATTAATGCTAAAATAAAGTTAAACAATAGTAATATAATTATAGATAGAAACGGAAATAAAATTGTGATAAGCCGTTCCTGTGAAGTCGTGTTGATTGATAGCCTTGGTAGTGAGAAGTTGAAGCACAGTGTACCTTACGGCGCTAAGCTTTATGTAGATGAGAGTGGGTCAGTAAAAATTGGCGATAAAGTTGCGGAATGGGATCCTTATACATTGCCTATTATCACGGAGAAGACTGGTACAGTGTCTTATCAGGACTTAAAAGATGGAATTTCGATCACTGAAGTGATGGATGAATCTACAGGAATATCAAGCAAAGTAGTAAAAGACTGGAAATTGCATTCTGGTGGAGCTAATTTACGTCCTCGTATTGTGCTGCTTGACGATAATGGTAAAGTAATGACACTCGCAAGTGGCGTTGAAGCATGTTATTTTATACCAATCGGTGCAGTGCTCAATGTACAAGATGGCCAGAAGGTTCATGCAGGTGATGTTATTACAAGAACACCAAGAGAGTCAGTTAAAACTCGTGATATTACTGGTGGTTTACCGAGGGTTATAGAGTTATTTGAAGCACGTCGTCCTAAAGAGCATGCTATTGTTAGTGAGATAGATGGCTATGTAGCGTTTTCTGAAAAAGACCGTAGAGGAAAACGCAGTATATTAATTAAACCTGTAGATGAACAAATTTCTCCAGTTGAATATTTGGTATCAAGAAGTAAGCATGTAATAGTCAATGAAGGTGATTTTGTACGTAAAGGTGATCTATTGATGGATGGTGACCCTGATCTCCATGATATTTTACGTGTGCTTGGGTTAGAAGCTTTAGCGCACTATATGATTTCTGAAATACAGCAAGTTTATAGATTGCAGGGTGTTCGTATAGACAATAAGCATTTAGAGGTGATCTTAAAACAAATGCTACAAAAAGTGGAAATTACTGATCCTGGTGATACTATGTACTTGGTTGGCGAAAGCATTGACAAGCTGGAAGTTGATAGGGAAAATGATGCTATGAGTAACTCTGGCAAACGGTCTACTCATTATCTTCCTATTCTGCAGGGGATTACTAGGGCAAGTCTTGAAACTAGCTCCTTTATTTCTGCTGCCTCTTTCCAAGAGACAACAAAAGTACTTACAGAAGCAGCATTCTGCGGGAAGAGTGATCCTTTAAGTGGATTAAAAGAAAATGTTATAGTAGGAAGATTAATTCCTGCTGGTACAGGTTTGATTATGAATAAGATCAGAGCACTTTCACTTTGTGATAATGTGGATAAATATGAAAAATATTTTGATATTGAAACTTATGACGAGGAATGGTTGATGGATAATGGTTGTCATTTACACTCTGGTGAGGAAGAGAGCGTAGTGGCATACGATCAGTCGAATTGAGTACAGCTAGTGTGTCTCTTGACCAAAAAAGCCAATAATATTTTCTTTCACTTCTGTGCTATCTGTCATGTTATTTACTCTCACACGAAATTCAGATGAGCCTTGAAGCCCGCTACTGTACCAACCTATGTGTTTGCGGGCCATCTTTATTCCTGTGTCATTTCCATAGTACTCAAGAATATTGTCGTAATGCTCGAGTATGATGCTTAATCTCTCTGAAGCTGTTGGCTCAGAAGTTTCACTTCCACTGAGAAAGTTCATTGCTTGATTAATCAGCCAAGGTTTACCGTAGGCACCACGACCTATCATCACTCCGTCTGCTCCAGATTCTTTGAGAGCATTCTGAATATCATTTAAATTTTTAATATCGCCATTTACTATAACTGGAATTTTCACTTGCTCTTTAACATTTCTAACGAATTTCCAATCTGCTTGACCATTATAAAGCTGCGCTCTTGTTCTTCCATGCACAGTGATCATTTTTGCTCCTAAGTCTTCGGCAATTTTCGCAAGTCTCGGGGCATTGCGATTTTCATCGTTCCATCCAGTGCGCATTTTCACCGTAACTGGCATATTCACTGCTTTGACCACAGCTTCAATTATCTCAGCGGCTTTTTTCTCATCACGCATTAGCGCTGATCCTGCATAACCGTTTACAACTTTTTTAACAGGGCAACCAAAGTTTATGTCTATAATTTTTGCTCCCATGTCCTCGTTTAATTTTGCAGCCTCCGCCATAACATCTGGCTCACACCCAGCAAGCTGCACAGCAGTTAATGCATCGACTTTTGCTTTTTGCAAACTCTGGCGAGTTTGCATAATCATAGCTCTGCTTGCGATCATCTCTGAAACTAACAAACTTGCACCAAGTTTCTTCACAATACTTCTAAACGGATAATCAGTCACTCCAGACATTGGAGCTAAAATAACTGGAGAATCAATTGTCAAATTTCCTACTTGTAGGGACATATATTCTATGTGTTCAAACCTAGCGCATTTACACATACTGTTACAACACTTTGTATAGCCGAACTTACTTTTTCCATAAGAGAAGGCTCTACCTCTACTATCTCAGCTCTCTCATAATGACCAGGTGCCAAGTATACCGTTTCTTGTTCTTTATTTCCCCATAGCTCGTTGTTCTGCTGATAACCTTCATTTATCATTCCCGCATTTGGCAGAAACAATGTATTTACATCATTACCATTATTTTTATAGTAGACGTCAATTTCAATATTAGCCAGCGAAGCTAAGATAGAAATTTCTTCTATGAAAACATGGTAACTTTGGCTGCTGATTGCCTCTAGATAAGATCTATAAATGGATTTGCCATTGAGAAAAGAATTTGCTGCAGTATCACTATTATAATTTCTATCATATTTTCTTTCACTAATATTGAGATTACTAGCACTAATGCTTCTTAAATCACCTATAACTTCATTTTCTTTTAATGTTGTAAGACAACATAACTTTTTTATTAATTTATTAGTCTTTTTTTTGATCTTCTCTACCCGTCTGTTTGTATGCTGAACCAAATCTTTTATTGAGTCCGACATACCAATCAAATGATTTGGATTTTCTAAGAATGCACCAAAAACTTTCTGCATCTGTCCCTTCAATAACTCAGGCATCCTTGGATCATTCAAAGAGTTAAATTGACTTAAAAATTTGTGCCATCCCATTCTCATATCTTGTGCTTTTTCAGTTTTATATTGACCAGAGCTATTATCACCAAATACCGCATGGAAAAAGCAGTTGCCATCACCTGTAGTATTATATTGAACAATTTTTGTTTGCTTACTTTCTACTGAATCTAAACTTACTCCGCTATCTTTACGACTTATATTTCCTGGACCACCTAATACAGGGCTTGGCGTGCCAGCCCTGCTTTGTTCATCCTTTTTCAACGCTTTTGCAAATTCTTTTCTCTTCTCTATTAATTGCTCTGAACTAAGTTCATATTTTAGCTGATCATCAATTTCATCAAACGATTTGCCTGCTTTCAGCATATCTGTAATTTTCTTAGCATTCTCTAAGGCAAATATTCCACAATTATACTTATCATCTTGTTGTTTAGCTTTTGAGTTTCTAATACTACTATTGTCTATTCCTAGAGTTTTCTGTAGCGCACTTGATACCTCTTCTGGTAATGGTTCACCAAATGAATCGCAATAATATGCTCTAAACTTTTTACTCTTTTCATCATGAGAAATAACCAATGTTACCCAATGATTGTTATTTAAGTTAAGAATTGAAGATAATACTAAATTGTTATCCCCTTTTACTTTATCTTTATATTCTTGCAATCGGTTCCCCAGAAAAGATGTAAGATTATCGAGGCAAGAAAAGAACACTCCTTTGGAAAATTCCCTGTGACCTTTTTTACGATATGGCATCCATCCATAGTAACTTTTTGCAATCTCTGCAATATCAAAATTACTTAACCAAAATTTATAATCTTCTTTTTTATTTGTCTTATATACAAAAGAATCCTTATTTTCTTTGCAGTCAAAAATACCACTATCCCTATCAGGAGTTTTCGGTCTTGCTTGCTTTTCTGGAGTCTTGCCTTGCAAATCTTGTAGTTCTGTATCTTTTTCTTCACTCTTTTCCCCCTTTGAAGCTCTTTTTCCATTAATATAGTTCTTCGCTAAGTAAAATAAAGGTTCAACAACCATTTTGTATGCTACTGTAAGAATTATTCCCATTAAAACCCAAACTACGGGGTTAGAGATGAGCATAGCAAGTGGAAAGGTCAATAGAGGGGATCCTATTACCGCCCCTAAACAGCCAGCAGCGAATGTGGCTGCTAGGCATACACAAGTAGCGTAGATAACGAATTCCTCACCAGCAAAGTCAGTGCTCTCTTTCTGATTATTTTTTGTAATACCCAACATACTACACCCTATGAACGCTAAGTTAATTAAATTTTAACAAATTCTAACAAAAAAATCAACCATAATAATTTTAGTAGTATGAGAATATATTGAATATTAAGAGCTTTTGGAGTACAGTAACAATGTTAGTAATAGCACAATATATGCACGATATAGAATATATACGCAAAAACCCTGAAGGATTTGAAAAGGCAATGAAAAGCAGGGGAATTAGAGAATCTACTGCGGAAGAGATATTAGAAATCGATCACGAGAAAAGATCATTAACCACTAAACTGCAGGATTTGAATAGGCAGCGCAATGAAATTACAGAGGAAATAAAAAAGCTTAAAATGAGCAAGAGCCCCTGTGAAGAGCAAATAGAGTTGTCAAAAAGCATCACAAATGAGATAGAGGCAATCAGCTTAAAAGAACAAGCAGAAAAGGATAAGTTAGTGAATGTTTTATCTAACTTGCCGAATATTCCTGCGCAAGATGTGCCAATAGGCGCAGATGAGAACTCTAATTTAGAGGTGAGAAGATATGGAGGAAAAAGACAGTTTGATTTTGTACCAGAATCTCATTATGAACTCGGAGAAAAATTAGGTTTAATAGACTTCGAACAAGCGGCGAGAATTTCCGGATCAAGATTTACGATATTAAAAGGACAGTTAGCTAAGCTTGGACGAGCGCTAATAAATTGTATGCTTGAAATGCATGTTAATGAATTTGGCTATACTGAGGTGTACCACCCGGCTTTGGTGAAAAACGAAGCTATGTATAATGTTGGTCAGCTACCGAAATTTTCTGACGATTCGTATTTAACTACCGACGAATTGAGGTTGATTCCCACAAGTGAAGTGTTTTTAACAAATTTAGTTGCTGACAAAATAATGGAAGAAAAAGAACTGCCTATTCGCTTTACTGCGTATTCAGAGTGTTTTCGTAAAGAAGCAGGCAGCGCAGGGCGAGACACGAGAGGCATGATAAGGCAACACCAATTTGGTAAAGTGGAATTGGTGAGTATTACAACTGAAGACCAATCAAATGATGAGCTTGAGCGTATGACGAGTGTTGCTGAAGAGATATTAAAAAAATTAGAATTGCCATACAGAGTAATGCTGCTTTGCAGTGGCGATATGGGTTTTGCTGCACAAAGGACTTATGACATAGAGGTATGGTTACCTGGGCAAAATAAATATAGAGAAATATCAAGCTGCTCAAATTGTGGTGCATTTCAAGCAAGAAGGATGAACGCTAAATACTCTTCAGAAACTGATAAAAAGATAAAAAAATATGTTCACACTTTAAACGGCTCAGCTTTAGCTATAGGAAGAACGATTATTGCCATAATGGAGAATTATCAAAATTCTGACGGGTCGATTGCAATACCAAACGTGTTGCAAAAATACATGAGTAATGATACTGTTATAAGCAAATAATAATTTTGACATATAGAAAAGCGAGGAAATAAAGATGAAGGTTCTGGTTATAGGTTCTGGTGGGCGTGAGCATGCTCTACTTTGGGCTCTAAAAAAATCTCCTATCTTGACTGAGTTATATGTAACTCCTGGTCGCCAAGCTATGAAAGATCTTGGGGCTCTTGTGGATGTAAATATTCAAAATTCAGTGGATGTTACACAATTTTGCAAGAGAGAAAATATAGAGTTGGTTGTTATTGGTCCAGAACAACCAATAATTGATGGGCTTGCTGATGATTTAGTTGCAGAGGGAATAAATGTTTTTGCTCCAAGTCAAGCAACTGCAAAACTTGAGGGATCGAAGTCTTTCACCAAGGGACTATGTAAACGATATGGTATACCAACTGCCAAGTACGAGTGTTTTGTTGATGAAGGGTTAGCTAAAGATTTTGTACGTAGCAATAAAATAAAGTTTCCACTTGTAGTGAAAGCAAATGGAATTGCAGCAGGAAAAGGGGTGGTTATATGTAATACAGAAAGCGAAGCTTTTTCAGCAATAAATTCAATGCTAGTGGAGAAAAAATTTGGTGAATCAGGTGAAGAAATAATCATAGAAGAGTTTTTAGTTGGAGAAGAAGTAAGTTTTTTTGCTCTTATTGATGGGTTGAAAGTAGTAACTCTTGGGTGTGCAAAAGATTATAAGAGAGTTGATGAAAGTAATGAAAGCCAAAATACTGGAGGTATGGGGTCGTACTCATCACCTTCAATTATAAGTAAGGACATGGAGCAAAAAATTATCCAAAAAATAATATACCCTACAGCTCAAGCATTGGTTAACATGGGTACGTCTTATAAAGGAGTACTCTTTGCTGGTTTAATGATTTGCAAAGATAGCCCAAAACTTCTCGAGTATAACGTTAGATTCGGTGATCCAGAAACGCAATCTATATTACCTAGATTTGATTCAAATTGCGATTTGTTAAAATTGATGTTGTCAGTTGCAGAAGGAAAGTTAAATGTCAAAATGGTGGAACTTAACAACAAATCTACAGTTTGTGTAGTTGTTGCAAGTAAAGGCTATCCTGGTGATTATCAAAAGGGAGAAGTAATTAAAGGATTAGATAAGATTGAAAGCATTCCTGGTGTGTTGGTGTTTCATGCTGGTACTAAATTGGATGAAAGTGGTAACTTAGTTTCCGATGGCGGAAGAGTGCTAAATATAGTAGCAGAAGGGAGCACTATAGAGGAAGCCAAAAGTAAGGTGTACTCAGCATTAAATTTTTTAGAATGGCCAGGGGGCTTCTTCAGATACGATATCGGTAGTTAATGTTAGCTGTCGGTTAGCAGGTGGTTCACAGAAACGAAAAACTTCCTTGACAAACTCCGCCAGCCCCCTTATCATGAAACTGAAGCTATTGTATTTGCTTTCGCCAATCTGCAGATTAAAAGGTAAGGATTACTTAATGTATCGGCGTCTTATGTTCAATTTTTTGCAGTATATAGATACTGTATGTCTTTACAAAACTTCATCTACATCTAGATTTTTATCTAAATAAGCTGAACGCGCTTATAAAGCGTTACAAGACATCAAAAAATGCCAATACTCGACAGAGATAGTAAAAGACTAGCTAACTCGGGGATTCTTTGTCTTTTTTTCTGCTTGGTAAATTTCTTAAACATTTGCAGCGTAGGTTAGTTGCAATTAAAAGCAGCTAAATCTTGCTTGTCAAGCGTTTAAAACATAAAAAACGCCAATATTTTAAAGCAGATAATAACCCCAGGGCTTCTTTTGCCTTTTTTTTCATTTGGTAAATTTCTTAAATATTTATGGCTAAACGACAATCGTCATCCCGCTACTTGTTAGCGGGATCTAGAGATACCGCGGCGGTATGACGTAGGGAAACCTTTCTTGGGTTAGCTATAAAACTAATCAGCATCTTGTTTAGCACATATAAATTAAGTTTCACAAATATAGTGCTAAACCTTGAAAATATGTTATAGCTACTTCTTCCAATTTAGTGGTGGGTTTTGACAGTACACATGTTATTTTACTAGCTACCAACTCAAGTGTCACAGAAGTTGCAATCATTTTAAATGTCACAGAAGTTGCAATCACTGCATTTATATTCTGTACTTTAACATTTACTCTACTTTCTATTAGAGGCTTTACCCCCCCTACATCATTACGTACAGCAGTATGATTTATTTCATTTTTAGTTCCACTACTATGCTGCAACAAGATATCCCCATTAACTTTTATTTCAACATTTTTGTCACTACTACCATTGTTAAAATTTAATCCCTCATCTCTTCTACTTTGTCTTTTTTCTTTTAATTTTAATTCAGTTTCTCTTTCATCAAGTACGGAAACGGTAGGAAATGGGATGTGAGTTTTTTCCTGACCATCTTGATTTATAGCTCTTGTTGTATTAAAAGCTTCGTTGCTTTTACATGATATTGTATAAGTAAGTGGTGTGTAGATTTTTTCTTCACTATCTGGATATTTTATAGTTATTGTTGCATTAAGAATGTCTTTCAGAATATCGTTTTCTCTAGCTATGTCTAAAATTTCTTGAATAACTTTGCGATCATGTAATGCGGCAAGTAACTTATCAGTTACTTTTTGATTATTTTTATGTTTTATGGTTATTGTTGTGTTAAGAATGTCTTTCAGAATACCGTTTTCTTTAGCTACTCTTAACATTTTCTCAACAGCTATACTATCTTTACGTAGTATAGCATAAGCAAGTGGTGTGCAAGTTTCTTCCTGACCATCTGGATATTTTATAGTTGTTGTTGCGTCAAGAATGTCTTTCAGAATATCGTTTTCTTTAGCTACTCTTAACATTTTCTCAACAGCTATACTATCTTTACGTAGTATAGCATAAGCAAGTAGTGTAACAGTTACTCTCCGACCATCTAGACATTTTATAGTTATTGTTGCGTTAAGAATATCTTTCAGAATACTGTTCTCCTTAGAGATTTTTAAAATTTCTTCAATAGCTATACTATTTTCACGCAGTATAGCATAAGCAAGTAGTGTGTAAGTTACTTCCCGGCTATCTGAATGTTTTATAGTTGTTGTTGCGTCAAGAATATCTTTCAGAATACCGTTTTCTTTAGCTACTCTTAACATTTTCTCAACAGCTATACTATCTTTACGTAGTATAGCATAAGTAAGCGGTGCGCAAGTTTCTTCATGACCATCTGGACATTTTATAGTTGTTGTTGCATCAAGAATATCTTTCAGAATACCGTTTTCTTTAGAGATTTTTAAAATTTCTTCAATAGTTTTGCTATTTTTACATGATATAGCGTAAGTAAGCGGTGTGTAAATTTCTTCCTGACCATCTAGATATTTTATAGTAGTTGTTGCGTCAAGAATGTCTTTCAGAATATCGTTTTCTTTAGAGACTTTTAAAATTTCTTCAATAGTTTTGCTATTTTTACATGATATGGCGTAAGTAAGCGGTGTGTAAATTTCTTCTTGACCATCTAGATATTTTATAGTAGTTGTTGCGTCAAGAATATCTTTCAGAATACTGTTCTCTTCAGCTGCTACTAGAATTTCTTTAATAATTTTGCCATCCTCCCAGAACATAGCATGAGCAAGTGGTGTGTAAGTCACTTCCCGGCTATCTAAATGTTTTATAGTTATTGTTGTGTCAAGAATATCTCTCAGAATACCGTTTTCTTTAGCTACTCTTAACACTTTTTTAACAGCTATACTATCTCTACGTAGTATAACATAAGCAAGTGGTGTGTAAGTCACTTCCCGGTCTAGATATTTCATGGTTGTTGTTGTGTTAAGAATATCTTTCAGAATACTGTTCTCTTCATCTGCTACTAGAATTTCTTTAATAGCTTTGCTATCCTTCCAGAACATAGCATAAGCAAGTGGCGCGTAAGTCACTTCCTTGTTATCTGGATATCTTATAGTTGCTGTTGTGTTAAGAATATCTTTCAGAATACCGTTCTCCTTAGAGACTTTTAAAATTTCTTCAATAGCTATACTATCTTCATATAGTATAGCATAAGCAAGTGGTGTAACAGTTGCTCTCCGACCATCTGGATATTTTATAGTTGTTGTTGCGTTAAGAATATCTTTCAGAATACCGTTTTCTTTAGAGACTTTTAAAGTTTCTTCAATAGTTTTGCTATTTTTACATAATATGGCATAAGTAAGTGGTGTGCAAGTTTCTTCCTGACCACCTGGATATTTTATAGTTGTTGTTGCGTCAAGAATGTCTTTCAGAATACCGTTTTCTTTAGCTACTCTTAACATTTTCTCAACAGCTATACTATCTTTACGTAGTATAGCATAAGCAAGTGATATAATAGTTGGTTCTTTACCCCGATGTTTGCTTACTTCCGTAGTAAGAATCCTTTGTTTTTCCTTTTTAGATATTTTTTCTAGTTCTTCAGCAATGCTACTTTTTTTGCCTTTTATTTTTGATGCTAATTTTAAAATACTTTTTTCATCTTTCTCTTTCAATTTCGAATCGTTTACCTGATGAGTCATTTTTTTTCTCAAGGTCTTTCTTATTAAACTAAGCATAACATTTTCTCTCTTCGTGGTTATAATATTTGCTTTTATGAATCAGTTGTGTTGATAATGTATTAATTGCATAGTTCAGACATTGTTTTATAAAGCAAAATTTTAGTAGACCACCTTACAAGAACGTTTCTTGCTAATTCTGAATCCGAAAAAAGGACGCAGTAAAGTTATTTGTAAGGGAAGAATGAAACTTGTAGCTATAGCTAAACTGACTTACGATAATTTGAAAAACCGTCATCCCGCTGCTTGTTAGCGGGATCTAGAGATACCGCGGCGGTATGACGGTTCGCAGTGGTATGACGGTTCGCGGCGGGATGACGATAAGCTCGTCATCCCGCTACATTAATATTGTATTAATAAAAACTTAATAATAATCCTTAATAATATATGAACTAACATGTTCGCAATTTCGTATGACAGAGGAAACAAAAGATGGATATGCTTCCTTATACGTTGCAATTCAGGAAGGTAATATTGAAGCTGCAGAACTACTAATAAAATGTGGCACAAACGTCAATGATCATTATGAACGCAATCGTACGCCACTGCATATTGCCATCGGACGCAAACAATTAGAAATAGCAAAATTGCTGATAAAAAATGGAGCAAACGTTAATGCAAAAACTCAAAATCATGGTAAAGATGATCTAACACCAATGCACTTTGCAGTTTTTGCAAATACGCCAGAATTTATAGAATTACTAGCTAGCCATGGTGCATTGATTAATGAAAGAGAAAGTACCGAAGGGTATACTCCTCTTCACTTTGCTGCTTTATATGGGAACAAAAATATAATACAAGCCTTAATTGATAAGGGACAAGATATTGAAGATGTGGACAATAATGGGCGAACAGCTCTGTTTTTAGCTGCTAGGCAGTGCACTGAAGCAGAAGATGATAGCAGAATAGAAATTATCAAGTATTTGATAGACAAGCTCAAAGCAGATGTAACAAAGAAAGACAATAATAACAATGCAGTACTCTTTCCTGCCGCTAATAATTGCCCTGGAAAAGTGGTAGAATTCATCATTGAGCAATATATAAAAATCTTTGAGTTAGAGAATTTTATCAACCACAAAAATAATGATGGAATGGATGCTTTGGATATTGCGCTGAATAGTGGAAACGAGAAAGCTATTGAAGTATTAAGATCATATGGAGCAGATATCAAGAATAAGGTAGATGGTAGCATTCAAAAAATTACTGCAGAAAAACCAAGTAGTACCCTAGACAGAGCAGAAAGTGCAGAGGTAGCGCCTCCAATTAAGCAAAGAGTATAAAGCTTTTTATAAAGCGATTATAAATTTCAGTAAGTTGCAGAGGCTCTACAATGGGAAGTGTAGTATGTTAGCAGATACAAATGACTAGATAAATTATATTTCATTAAAGTCATTTATCTTGAAACATAAGCAGGATTTTGTATAGTTGTTTCAATTTGGGTCTGTATATTGAAACAACGCGTGAAAATGACAGGTCATTGTACAAGAGATACCTAATTCGCCGACAAGAATACTAGATAAAGAAACTTACATTTCAATTATTTTACAATTTCTGTATAATCTTAAAAACTCAATTAGTGCGTTATGAAGATAATAATAGGTAATGCTAGTAAGGAATTAGGGGAATCAGTAGTTAACCGGCTAGATGTTCAACCATCCTCTGCTTGGATATCAAAGTTTACCGATGGCGAGGTAAATGTAGAAGTAGCAAATGATCTATATAATCAAGAAGTATATATAATACAATCTCTTTCTCCCCCTGTGAATGATAACCTTATGGAGCTTCTGCTTATAATTGATGCAGTAAATAGATTAGGAGCCAAAAGGATAGTAGTAATTATTCCTTATTATGGATATAGCAGACAAGATAGAATTATCAAAAACAATAATATGCAATCTGCTTTAAGTGCTAAATTAGTTGCAAATCTTATTCAAACTGCAGGTGCAAGTAGTGTTGCAGTTATTGATTTGCACTCAAGTCAAATTGAAGGATTCTTTGATGTACCGATAACTAATTTGAACTGCTTTGAAGCATTTGTTGACTCTATACACACGGAAAATTTGGCAATTGTTGCACCTGATGTTGGAGCAATTGGTAGAGCACGTGCTTTTGCAAAGACTTTAGAGGAAAAGTACAAGATAGGGTTAAGTGATAAGATTATTGTAGTAGATAAATATAGGGAGAAAGCAGGCACATCTCAAGTAATGAACATAATAGGAGAAGTTGCAAACAAAAATTGTGTCATTGTTGATGATATAGTTGACTCTGGTGGAACGTTGTGTAATGCAGCTCTTGCTTTAAAAAGTTACGGAGCAAAGTCCGTAACTTCATGCATCACACACGGTGTGCTTTCAGGAAGTGCAGTTGAGAAAATCTCTTCCTCTTCTTTAGATAAATTAGTGATTACGGATACCATACTTCACAAACTTGAAAAAACTGGTAAAATAGAAGTTGTTTCGGTTGTAAATATTTTAACTCACTTCATCCAAGGAGGTAGAAATGCCAGCTAAGTCAACAGAAGACGTTATTACTTCACTAATAGAATTTGCAAATAAGAGAAAAATAACAATTACCAAGGAAGAAATGCTTAAAATTGCACAGCTTGTAAGGATTAAGTTATCAAATGACGAGATTGATCACTACTCCAAAGAACTGACAATGCTGGATTGGATACATGATACTTTATTGCAAGTTAATACTGAAGGTGTTTCTCCTATGCGTTATGGCAGTATAGACAAGGACATTCATGTACGCGATGATGTTATAAATTCTCAAAATATTAAAGAAGAGATATTGTCCAATACAAAACCTGAGCATGGGTATTTTGTAGTGCCAAAGGTTATAAGCGATTAAAGTAAAATAAGGCTCATATCAAACCTATAATAGATCTACTTTCAAAAATAAGACCAATCCGGTAAAGAAGCATTTGTGGGAGTGGAAACCATTTTTTGATTTTTCTTTACTAAGTCTACTAAATATAGTTTAGAGTTGCTTGGTGATTCTGTTCTTGTAAAAATGATTTCTCTACCATTTGGTAGCCATGCCGGGGATTCAATTTTATGCCCCTCTGAAAGCAGACGTTCTTCTTTGCCATCTGGCTTCATAACTCCTATGTAAAATTTTCCTGACTGAATCTTTGTAAAAGCTATCAGATCTCCTTTTGGCGACCAAACAGGCGTAGCATATCTTCCACTTCCAAAACTAATTCTTTTAGGTTTTTTACTTTTGTTAGTAAAATCGATAACGTACAGTTGCTGACTCCCACTTATATCAGAACTAAAAGCCATATACTTTTGATCTGGAGAAAAAGAGGGAGAAGTGCTTATAGCTGAACCTTTAGTAATTTTTTTTGTTCGTTTACTACTTAAATCCAAAGATAATATATTCGTTTCACCACCCAATGAGTGGGAAATTAAAAGAGATTTACCATCGGGAGAAAATCTTGGTGCAGAAACAACTCCTTCAAATGTGCTGATTATTGATTCAGTGTTATCTTTTAAATTTTTTAATATTATATAACTTTTACCATTTGCGTACGAGATATAAACAATACCCTTTCCATTTGGTGAGAATCTCGGTGTTGACACAAATCTATCGCCATTTGTTAAGTATTTTATATTACTTCCATCTTGATTCATCACAGCAATTTTACGCACAGATTTGTAGTTGCTATCTTTTTCTTCAGCGATATACGTGATTTTTGTGTTGAAGTGCCCTTTCTCACCAATTAATCTATCATGTATCACATCCGAAACGAGGTGACCAATTTTTCTCCAGTCTTTTGCTGGAAAAACAACTGACTGAGTAAGTAATTCTCTTTTTGTAAAAGTGTCAAATAAACGAAATGATAGCTCTAATGCACTACCAGATATTTCGCTTAAACTTACTGTGACTACAGTATCGCTTTTCCAAGATTTAGATTCAGCTTCCGCGCCACGTTTTACATTAAATAAGCCACAATTAGATAAATTTGTTCCTATTACCTTTGCAATATTTTCGCTTAATTCGCTTTCCAACGCTGTTTTACATGTACATTTAGATACAACAAGACCAATGTTGCCAACACTGCTTTTTTTTATATCAACATATAAAGCAGCTTTTGTAAAATAAGGAATAAATAACGAAATAAATAACACCAGATGAACGAATAGCTTCATTCATTTCATACCTGTTCTATCTGAACCTCAATTATAGGCCTTTTTAGTAAATATTCCTTTAAGATACTCAATATTGAACTTTCAATCTTATTTTTAATTTTTTTTGTTGGCTGCAAACTAAACAACGACTCAACTTTCTTGACAATTTTCTGTATGGTAGCTGCATCTTCTAGCACTTCAAAAACACCAGGTACAAATACTTTTGGTTTAGCAAGCAATTTATTTTTCTTGTTTACAACTGCTGTTACCACAATAACTCCGGCATCTCTCATTCTTTTACGCATTTTTATAACACTGCTCTCCGGATGACGTAGCAGCATACCATCAATACCAAAGTAGTCAACATCAATTGAATCAACTTTTTCTCCGTTCTCCAAATTAACAATATCACCTGGTGCAATCATTATTGCTTTTGCCACACCGCACTCTTTAGCAAATTTTACATGTGCATGCGTGTGAATATATTCGCCGTGAACTGGAATAGACATCTTCGGTTTTATTAAAGAATACATTTCCTTTAGCTCTTCTCTTGTTGGATGCCCAGAAGCATGAACATGCTCTGTTTTTTCAGTAATAACTTCTACCCCCATCTCAATAAAGGCATTGAGCATGTTGTGCGCACGAGTTTCATTTCCAGGAATGATTTTTGACGAAAAGATCATGGTATCACCTTGCTGCATTTTAAATGCTTGATGACTCTTAGCAGCAAGTCTTGCGGTAGCTGCCAGTGGCTCACCTTGACAACCTGTGCAAAGTAGCACCAGTTCTTCCCTTGGAAAATTTACTGCTTCCTTTGCTTCAAGAAACTGAGGAGAATCAGTTAAATAACCACTATCTTGCGCAACTTTCACTATTCTCCATAAAGATCTACCAAGTAAAACTACTTTTCTATTTAGTGCTTTTGCAGCTTGGCTTATCGTTTCAATTCGTGCCACATTTGAAGCGAATAGCGAAACAGCAACTAATTTTTTAGACCGCTTTATTATGTTATAAATATTATTATAAATTTCACCTTCTGACTCAGGGTGATGCTTGCTTAATATATTGGTTGAATCGCAAATTGCTGCAAGCAGGTCACCTTTATCGCCAATTTCTTTTAGACGCTCCATATTAGAAGTTAATCCAACAACAGGTTTTGGATCAAATTTCCAGTCTCCGGTATGGAGTGCACTACCCATTTCAGTGCTAATTAATATTGAATTTGCCTCAGGAATTGAATGAGTTACATTTATAAACTCGACGGTAAAAGGACCCAAATTTATGCTGCCATTTATGTCTACCTCTTTTACAGGCACTATACCTTCCAATCGAAATTCTTTTAGTTTTTCTTTAAGAAAATTAACCGTAAACTTTGTTGTATATATGGAGCACTGCAACTCTTCCCACAAGTGGGGCACTGCACCGCAGTGGTCCTCATGTGCATGTGTAATTATTATTCCAAGTAAATCTTTTTTTCTTTGAGCAATAAAATCTATATCAGCAATGAGCAGCTCAACACCTGGCATAGTTTCATCTGCAAAACCAACACCAAGGTCGATCATAATCCACTTACCTTGGTAATGATATAGGCTAACATTCATCCCGATTCTTCCTACTCCCCCAAGCGGAAGAAATAAAAACTCATTTTTGTTTATATTCATTAAATTTAAATTATTAAAACCTGAGAATAGCAAAACTTCGACCTTAAATAAAGAAATTTATTGCTTTTACATAGTTTTAAGGAACTAAGAAGTTTCTGTTGGCTAATAATAACACTATTGTTAAGTTTTCCATTAATAAGGTCAAAGAATTGCAGGATTAAATGAAAACCCGTAAACAGTTACCCCTTTATGTCATTTAGCAGATTTCTTATTTTTTTTTTACTTTACTAAAAAACCCTTCAGATTGCTGTTGTACACTTGCATTTTCCTCTTCTTCAAGCGCTTTTAATAGTTCAATTTGCTTTTTAGTTAAATTTTTTGGATTTAAAGTCTCAACTATTACCTGTACGTATAAATCACCACGAGCATGTGAGTTCATATATGGCATACCCTTTTCCCTACAACGTAGTTTGGTACCAGTTTGAGTGCCTTCAGGGACCTTTACTTTTATTTTAGCTCCATCAATTGATTGAATATCGATTTCACCACCAAGCACTGCTAGTGTCATTCTTATAGGCACTTTACAGTGTAAATCTGCTTTATTTCTAGCAAAGATTTTATGGAAAATTATTTTCACGTATACGTATAAATCTCCACTTTTTCCACCTTTTGTTCCAGCTTCTCCTTTACCACTTATCCTTACCTTAGCTCCTTCTTCTATGCCTTTTGGAATTGAAACGGATATATTTACTTCATCTCTTCTACGTCCACTTCCACCACATTTCTTACATTTGTTTTGTATTATTTCTCCTTCCCCATAGCATGTAGTACATGTTCTTTCGATGGTAAAAAAGCCTTGTTGAGTTCTAATCCTACCGCTTCCCTGGCATGTGTGGCACTGAACTGGTTTAATTGCTCCTTCGCCACCTGTGCCTTGGCATGTATCACATTTTACATTTGTCACATAATGTATAGGCGCTTGTATTCCTTTAAATGCATCTTCTAAGGTAATTTCAAGATCATAACGTAGGTCTGCTCCAGATACTCCTGTTGTACTTCTTTTTGCTCTCGATCTACTTGCACCACCACCGAATCCTCCACCAAAGAAGTCATTGAATATGTCGCTAAAATCTCCTGCAGAGCTAAAGCCTTGAAATCCACCAGAAGCACCTTCGTGGCCATAACGGTCATAGCCTGCCCTTTTCTCAGAGTCAGACAGAACTTCATATGCAGCTGTTACTTCTTTAAATTTTTCCTCTGCTTCTTGATTGCCAGGATTTCTATCAGGATGATATTTTAATGCTAATTTTTTATACGCTTTTTTTATCTCATCAATACTGGCATTTCTGCCTACTTCCAGCAGATCATAGTAGTCTTTTTTGCTCATATATAATAGTTTAGTGCTTAACCTTTAAAGATAGGTATTACATATATTAATTTCAAGTGTGACTTCTGTTTCCTATAAAATGTGGTGCACCCTGAGCGACTTGAACGCCCGACCTTTTGATCCGTAGTCAAATGCTCTAATCCAACTGAGCTAAGGGTGCTTTCACAAAGTTAACTTTAGCAGGTTTTGTAGCTTGATTCAATTAATTTGGCTAAAAATAAAACTGTTAATTTTTATCACGCGTGAACCCCTTACAATTCCCAAACTTCTGTTGCAAATAAGGATTATCAAATGCATTTTGAGGAGGAGCAGTTGGAGTAGTATTAGGATCTTGAGAAAAGTAAGGAGGTGGTGCATCATAACGAGAAGAATCTCCATAACCATGCCCTTGTCTAAGACAGCTATCTACCGCTCCTTTAGCTTTCTCGATATTTTCTGATTCTTCCTCATGCTTCATATGAAAAGCTAAACCACCAGCAAAACATACGAGAGAATTAACGCCAAGGATAGCTAAACCCCACACTGGTAAGACTGGGTAAACAGCACAAGCTACCAAAGCTGCCAAAGAAACAACGCCAACCGCAAATTCTATATTTCTGAACGTTTTAAATTTACTATCCAGGTAATCTATTTTTTCTTTTTTTCTAGCCACTTTTCTGCTGCTGTTATACCAAAAACACATACCAGCATGGAAAGCAACACACACAACTGCAGCTACTATACCCAAAGCTAATAGCTTTCTACTGTTTTCTGATTCTTTTTTATTCTCTTTTCTCCCTTGATGAGTGGTATTACCATTGTTAATATTCGTTATATTATTAACCGTAGTGTGACCACGTCCACCGAATAAAGAATCCATCCAGCATTGTAATAGCAAATAATCCCAAAAGTCTAAACCTCTATTGTGTACATGTATATGTGTAATCTGAGAGCCTGTAGGTTGTGCGTTATTCCCTGCGTTATATTGATCATTTCTGCTTCCTGTATCGTGCCTATTGCTTGAATTTGGATGTGTAAATTTTTCATACGCATTTTTAAAATTCTCCTCACTCCAATTTGTGGTATTTTGCGTATTACAAAATTGTAAAAACTCTTTAACATCACTGTTACTACCAGATTTCTTTATATAGGCTAACGCATACCTTTTTAAAACACTATAACTTGCTACCATAAATACCCTCTTAAGTTAAGATTAAATTAATAAATATTTATTATAACAAGATAACATCTACTTGTCAACTTGAGCCTGATTCAAGTATCCGTTCAGAGTGTGGCAGAAGAACTTATTCAAATAAAGTAGGTGGTAAAATATAAACATTTTATAAAGTGAAAAATGGACTTTTCAGACCACTGCCGAGCTAAAAAAGCCCTAAAAACCGTGATACTTAGGCCACTTCTTGCTTAAGCTGTACAATTTCAGCTTGAGAAAGGCCAGTGGATTCAGCTATTAAATTAACAGATACACCAGCTTTAAGTAAATTTTTTGCAACTTCGATTTTTCCTTTCTCTATACCTTCCTCAAGTTTGTATTCAAGAATGGCTTCTTCTTTCCGCAGATCCATTATTCTTTCTTCATATGCTACTAAATCTTTTTCATTCCAGCAAAACTTGTCTAACTCATCATATGCTAGCTTTACTATTGGTGATTTTTCTGCTATCAACTATGTTTTTTAAAAATTTTTTTATTTGTGTAATTTTGCAAATTATATGGGCAATAAAAACCCGTTTGTCATAGAAATAGAATTTTATATCAAACAGCTACCACAGCAATTTCTGCTTAAGCTAATGAATATGTGCTTTAAGTCTGTGTGGACGCACATATTCATTAGCCAATTTCAGTTACCGTTGTGAAGATTTTTAAGTATGCAAATTAATTGCTTCTTTAAGTCTTGTATTAGCAATTACTATAATTTTACGCATTAGGGCTGTTATAGCCACCATCTTCTTCTTACCACTTTCAACAAGCTTAGAATAAAAGGCGCCAAGTATAGATTTTGACCTTGTAGCAGCCATAGCGGCTGTAAAGAGCTTTGAACGAACGTTACTTCTACCACCTGTAATCCTTCGGTAACCAACAGCTTTACCACTTTCTTTTGGATGCGGTGCAACTCCGGCAAGACTTGCTACTTCTTTTCTGTTTAAGTAACCAAGCTCTGGCATTAAACACAAAAAATCTTGTGATAACTTTTTACCTATTCCAGGAACTGTTTTAAGAATTTTTTGGCGTTGTTGTAATTCGCGGCTTTCATCAATAATCTTTTGTATAGTATCATTGAGTTCGTTTATTTGACTATCGAAAAACTCAATGGTCTTTTGACAGCTTTCTTTTATATGATCATTTTCCGGTGCTTCAAGTCTGCATTTTTCTTGAGTTCTCATTTGCGTAATATCATCACGACGTTGACAAAGTGCAGCCAAAGTTGATTGTTCTGTAGAGGTAGGTACAAATAGAGAGATAGTTCTATGGCGTTCAAATCCATATTGAGCAAGAGCTCTTGCATCTAGACTTTGCTAAAGTTCCGTGAGATAAAATAAAGCTTTTTACTTTACGAGTATTAGCTCGATGCACGGCAATATTTTTGTCGGTAAGAAAATGTGATAAGCCAAGCTCATATTTCCCTGTATTTTCTAAAGTCACTAAAGCATTAGGTAGAATATCTGAAAACTCTTGAAATAATTGTTGCCAACCAGAAGCATTATTATCAAATTCGACAGCATTCTTCTGTTTGTGAATTGCAACGACATTTTTAAATTTTCCGATGTCAATGCCAATAAAATTTTGATAAGATGTAACCATAATAAACCTCGATAGTTTTAGTTAATTTAAGATTGTAAACGGGTGCATATATATGTCCCAAGCAACTATTCAAACGTATCGAGAGATAGGGCTAGCGTACCTTGATACCAACGGTTGTAATACCAATTTCCTTTCGGTCGCGCACGCCCGCTATTCCTAGTGAGCAGGGTTATCTTTCTCTCTTATCTCTTTTATATCACGTTTTTAACTTACAATTTCCTTAGATGGAAAATAGAGATATTACATAAAATTTTAAATCCGGTCTCAAAGTTGAAGAATGTAGGCTTGGAATAGCAGAAAGACTAATGAGATATCTAACAGTTGTGAGTATTATTGCTTGGAGAATTTTCTTTATTACATCAATTGCAAGAACTAACCCAACATTACCATGTACTGCCTTATTAGCTGAGGAAGAATGGAAAGTTTTATATGTTAAAATACACAGGAAACCATGTCCAAATATAGCCCCTACTATAAAAGAAGCCGTTTCGTGAACTTGGAGGTCATTTAGCAAGAAAAAGCGACCCAAAACCAGGACCAATTACTCTTTGGAAAGGATATAAACGTCTCTTTGATTTAGCAGAAGGATGGCGACTTGCTCACGAACCTCATATTTGTGGGTAATAGTAAGATTTGATATGCTGCCAACACTTATGTTCAAATTAAAAATGTCATTTATGATACTAGCCACTTCACGCTTTGAGTTTTTGTAAAATCCGCTGAGTGCTGCAATTATAGACTTAACCCTTGGACCAAATGTATCTGGCGTAACACCTTCTGGTAACTTGCTACTTTTTCTTTTTCTGCATCTCCGACAACGACCATGTTCCAATTACTACATAAGGCCTAATTTCCGGAAGATCAACTTTTTGGTGAACATAAGGTTTTTCGCATATTACAAGCTCTCCTCCGCATTCGCAAATATTAGGCAACTCTATTTTTACTACTTTATCCGCTTCCATTGTGGCATGAAAATTTCCTTTATGCCCAACCTGATCGCCAACATTCCTTTCGCTTTTTGGCTTGTCCTTTTTTGTTTTGTACAATTCTTTAGAGCTCGGTAGAGATGAATTTTTCGAGTTTAAACCAAGCCTCTCTTTCAACTCAGCGTTCTCAATCCTCAAGGCCTTATTTTCTGCCTCTAACTCTTCTATCCTCCCTTCCAACTTTTCTATTTTTTGCTGTAAATTTTTGCAGAGTTCTCAAAGGTTTACCACATTACCTCACTTTTGCTCTATGATTATCTTTATTATCTTGCTTTGTCTACCTTATTTTGCCGCTCCCCTGAACGGATACAATTTACTAAACAGAAAAAAAGGCAAAAGAAACCCCGTGTTAGCTAGTTGTCACTCTCTAATCCTGCAAATTGGCGTACTATACTGTCTTGAACGACTTATAAGCGCGTTTCAGCTTGTGTAGGTAAAAACCTAGAAATATTGTGAAGACATAAGGTGCACATAGTGCAAAAAATTAAAAATAAGACGCCAACTACGTTGTTTTCTTGCTGTTTAATCTGCACAGATGAAGATAACTGAATACCTTCAGTTTTATGATAAGAGGGCTGGCGGAGTTTGTAAAGTAATTTTTTCGTTTCTATTCCCAATAAAAGTTTGTTATATGGTTATGCAAGAAGTCTATTATAAATGAAATGAATGTGAAAAATATCTTATTAGCGTTTTTAGTACAAATGGTATTCAGTTTGCCGCTATTTGCAGCTGATCCTGTTTTGCTCAACTGCATTGAAACTCCAGAAATATATGACCTTGATGCAAGGCCAAAAAATTTTAACTCTTCAAACAATTTAAGAAGAAAACCTGGTTCTCCAAATAGTGCAATAGGAGAATTAATACACATAGTAGGTAAAATTACTGATATAAACTGTTTACCAATACAAAACGCTGTAGTTTCTATATGGCACGCGAATTCACGCGGCGTGAACCATTACGATAAGAATATAGAGGATGATCTGAATTTTGCTGGATCAGGAAGGTTTGTAGTGAATAATCTTGGCTATTATAATTTTATTACGATAGCACCTGGTAAAATTGGTGATAGAGCTCCACATATCAACTTTCTAGTTCAACATCCGGATTTTCCAGAATTCACAACGCAAATGTTTTTTGCTGACCATAATTGCGCTGATCCTGTTCTTGAAGATTTTGTTAGTAATGGGCTTGCAAGCCTTCTCATAACACCATTTACTTACAGTGATCAGGTCATAAAAACCTATACGTTTAACATTACCTTGGGCGGATATAATAAGTTCTCTAATAAAAGATAAAAAACCTTGCATGTAAGGGAGTCCATAGTAAACTTAAGTGTTATTGTACTTAGGATGTATATGAAAAATATCTTACTGATGTTTTTGCTATGTTTTATGTACAGTTTACAATTATTTGCAACGGAGATACCAGCAATGAAAATAACAATTTCTAAAATTTCGCCCGATTTTAAAACAATAGTAATGGGTTTATTTGAAGACAACGAAACCGTAAATGATGGCGGAGTTTTGCAAGGAAAACAGGTCATAGATAATATAAAGCAATTTAGCGATTTCAATGGAAGTTTTGGTGAATTTTTCTCTACTGCTTTGCCAGAAGAAAAAAATGTTATAGTTGTTGGACTGGGTAAGAAGGATGAATGGAATGAAAATAAAGAATTAAATATTGGTGGTAAAATATATTGTGAGCTAAGCAGATTAAAAATTAAAAAAGCAGCGGTTTTAATCGAAGGTAGTGCAGCAAATGTTGCATATGGTGCGTTTCTGCGTAGTTTTAAGTTTGATAAGTATAAAACTAAAAAGGATGAGAAAATTACAGAGGTAGAGGAGATTACCGTATTAGTAAAAGATGAACAATTAAGTAATGCTGAAAGATCATTTGAGCACTTAAGGCAAGAAGGTGAGAGTATATTCCTTGCGCGCTCTTTTATAACAGAGCCTCCTAACATTCTATATCCAGAATCCTATGCTGATCATATAAAAAAAGAACTTACTAAGCTTGGCCTTGAAATCGAGGTGCTTGATAAAAAGCAGATGGAAGAGAAAAAAATGGGAGCCTTGCTTGGAGTTGCACAAGGAAGTAGTAAAGAACCAAAATTAGTAGTGATAAAATGGAATGGGGCTTCTAAAGAACAAAAGCCTATAGCTTTTGTTGGTAAAGGTATAACGTTTGACACTGGTGGAGTATCACTCAAACCTTCACGTGGTATGGAGTCGATGAAATATGATATGGCAGGCTCTGCTACTGTGGTTGGGGTGATGCATGCTTTAGCAGGACGAAAAGCAAAAGTAAATGCAATTGGCGTGGTCGCACTTGCAGAAAATGCAGTGGGTGGTAATGCTCAAAGACCAAGTGATGTAGTAACTTCAATGTCTGGACAAACAATAGAAGTGTTGAACACCGATGCAGAAGGAAGGCTCATACTTGCAGATGCTTTATGGTATACGCAAGATAGATTCTCACCAAAATTTATGATTGATCTTGCAACTTTAACTGGTGCTATAGTGGTTGCACTTGGAAATAACGAATATGCTGGTCTTTTTTCAAATAATGATGAATTAGCAAACCGTCTGATTGATGCAGGAAATGAAGTAAATGAGAAGTTATGGCGTTTTCCTATGAATGAAACTTATGACAAAATTATTGATTCACCAATTGCTGATGTTCAAAACATCGCTCCTGCAGGCTCTGGTGGAGATAGCATAATGGCTGCACAGTTTTTACAGCGTTTTGTGAATGAAACTTGCTGGGCACATTTAGATATCGCAGGCACTGCTTGGCACGAGAAAGGTACTGACATTTGTCCAAGAGGAGCAGTAGGTTTTGGTGTAAGGTTACTTAATAAGTTGGTTGAGAAGTACTACGAAGCCAATGATTAAAGGTCTTTATACTGGATTTATGGCTTAGCTACATGAGCGTTTATTTTCGAGGCGCAGCAAATGAAAGTAGCTGATACATATTTCTTTTTTTCTGGATTCCAGTGTCAGCTACTTTCATGACACCCTGACAACCGTCATCCCGCTACTTGTTAGCGGCTGAGATACCGCGAATGAATCGCGGTATGACGGTTCGTGGCGGCGTGACGATAAGCTCGTCATCCCGCTGCTTGTTAGCGGGATCTAGAGATACCGCGGCGGTATGACGTAGGACTGCTGTCATCCCAGTGCTCCTTTTTTTGTCATCCAAGTAGCCTCCTATGGTGTCATCCCAGTGCCCAGACACTGGGATCCAGTTGAGCTATTTCAACAAAAATACTGCATTTTGAGATGAACGTTTATTTTCACCAGATTATTTACAAGTATAACAATTAAAGTCTGGATTCCAGTGTCAAGCACTGGAATGACACCGTCTTGGATGGAAACCAGTGTTGGCTACTCGGATGACATCATAGGGGCGCTGGGATGACACCCTGACAATCGTCATCCCGCTGCTTGTTAGCGGCTAAGAGATACCGCGGCGGCATGACGTAGGGAAACCGTTTTTTGGGTTAGCTATAACAGTAGTCAGGAAACAATAGCTTAAAAAGAGACTTAGTGTTAAATTTCTAATAGATTACTTATAAAAATAAATCTTATGGAAAGCAGAGCTAAGGCTTGGTTCATTTGGCTGATTAGTAACTTGGTTGTTATATTCAGCAACATGCAGATAATTTATACCTTTATAAGTGTAAATCTCGAAAAGGAACTTGGACTTACAATCGCGCAAGTTGCACTGGCTAATTCAGTATATACTTGGACTTTCGCCATCTTACAATTTTTTAGTGGAGCAACGTTTAATGTTTTTTCCAGTAAAAAAATTTATTTTTTCTCGTTATCAACTATGATCTTGGGGTTTTTTGTCCTTATTAATAGTGACAATTTCTCCCATTTGATTTTGTCTCAAGTGTTGATTGCAACTGGAGCATCATTTGGTTTTATTGGTGCTGCTCACACAAGTAGCATATGTTTTTCCGCTGCCCAATTTGGACTAATGTTTTCACTAGTGCAGACAATTTCAAGCCTTTCTGCTTTGGTAATTCAAATACTGTTCTCTAACTTGCTTGCCGAAGATGCATATTGGAAAAATCTGATTGTATGCATAATACTATTTGGTGTGTTGATATTTGTACTTACGCTTTTTTGTCCAAACACACTTCCAGAAAGCAGCTCAGAAAAGCGCACAATAAAAAGCTCTATGAAGACAGTAATGTGCTCTATATTAACAGTGCTAAAATTAAGAGATATCTGGATAACTTCAGTGGTGGGTGCTATTACTTTTGGAACATTTTTAGCACTTAATACCTTGTGGGCTCCAAGGTTACTGGGCAACTCAGAACTCAATGCAATGGAGTCAGGTATAGCAACTGCAATACTATGGCTTGGTCTTGCAGTTGGTGCTCCAATTGCAGATCGAATCTCAAACTTATTTAAAAATAGGAAACATGTAATTTCTGCTTTTGCTTTATTGCAAGGCGTCTCAATTATTATTTTACTATACAGCCATTTAACAGTCCACGTTGTGTACTTTTGTATGTTAATGTTCGGGTTTTTTGCGGGAGGACATATGCTTAATTTTACTGTCGGCAGCGAGATTGTGAAACGAAAATACATCAGCACATCATCATCCATTATCAATGGATTTATGTTTATTGGCAGTGGAGTTATAGTGTCAATGTTAGCACTTTTTACAGATCATAAAATGGCACTTTTTGCAATATTTGCGATATTGATAGTTGCCGGTATTTTAAATTATGCAACAAAAGAGACATACTCTAAAAAATAAAGTAGCTGAATCTCGAGTCGATTGCTATATTATATTTACGTATTGTAATATTTATCAATAATGGATCACGTTACAACAAAAGACACAACAGTAACTAAGGCAACGATAGTTGGAGATATAAACCAAGAAATAGGATTATCAAAGGAAGACTCTGCTTCGATAATAGATGATATATTGGACGAAATAAAGACGAGCTTGGCAAAGGATGGAATAGTGAAAATATCGTCATTTGGAACATTCTTGGTCAAAAAAAAGAAGGAAAGGCCAGGAAATATACCAAATACATCGGAGAAAGTGATGATTCAGGCAAGAAATTCAGTTTCTTTTAGGCCTTCAAAAATTATAAAAAAATCAATCAATAATTAATGAACAAGGAAAAATTATTTTATACGATTGGGGAAGTAGCTGAAGAGCTACATTTGGAACAGCATGTTTTGAGATTCTGGGAAGGTCAATTTCATCAAATTAAGCCTACAAAGCGTAAAGGAAGAAGGCTATATGATCGTAAGTGTATAGAGGCCATAAAGAAAGTAAAATACATGCTATATGATAAAGGATATACAATAAAAGGAGTGCAAAAAGAATTTGGTAATGATATAAAAGTCACAAAGAATTTGTTGCAAGAACTCACCGATTTGAGAGACTATTTAACTAGTAAAATAAATAGCGAGGAAAGTAACAAGCAGACGTGAAACACTACGTCTCGCTAAAATTTTGGAGTTTTATGAGAGTTTAAAATGTGGCATATAGCCTCATTTCTTATGTTATTAGCAATATTAATAGGCTGTGGCCTGCAAAAACCCGCACCTGTGCTGCTTAAAGGCGAAGAATTTTACGGAAAAAGAGATCTGGAATATACAAGAGAGTACCATTTAATTAGGGAGCCTTCAGTGCAAAAAGAAAGTAGAAAAGCCATCATAAATAGGATATACAGAGATAACAATAATGCACAAAACGTGGAGGTAAATTGTAAATTTGTAATGCCAGTTAAAGGTTCAGCTACCTCTTCTGATGAAACGTGTAAGGATGGCATAAAAATTGCTGCTCAAAATGGAACGAACGTAATTGCCTCCGCACCCGGCAAAGTGATATATGTAGGCAAAGGGCTGAGATGGTATGGAAATTTAATTATAGTGGAACACAAAGATAATTACATGACTGTGTACTCCTATTTAAAAAACATACATGTTGAAATTGGTGATAAAGTAAAACAAGGTCAAGTAATTGGATCTGCAGGTAAATCAAGCACACAAGATAAAGACCCGCAGATGTGTTTCACAATACGGCATAATGGCCAAGCGGTTGATCCTTTGGCGCACACAAACTGTGATTAAATTTGGATTTATATGAAATATGATTTTAAAAACGTCGAAAGGTTTTGTCAAGATAAATGGGATTTTTCTGTAAGCAAGAGTAGTAAACAAGAGAAATGTTACGTATTGGAGATGTTTCCATATCCATCTGGTAAAATTCATATGGGGCACTTACGTAACTATGCAATAGGGGATGTGATAGCGCGTTACAAGAGAGCTCGTGGATTTGAGGTTTTGCATCCAATTGGCTGGGATGCGTTTGGATTACCAGCTGAAAATGCAGCAAGGGACAACAATATTAGCCCTGAAATATGGACAAAAGAGAATATAGATAATATGCGTGCACAGTTGAAATCTATAGGTCTTTCTTATAATTGGAACCGTGAACTTTCCACGTGTGAGCCTAATTATTACACACATGAACAAAAATTTTTCCTGGATTTTTTAAAGCATGGGCTTGCCTATCGAAAAGAGTCATGGGTTAACTGGGACCCGGTAGACCAAACAGTGCTTGCAAATGAACAGGTGGTTGATGGAAAAGGATGGCGATCAGGTGCAGTTGTTGAAAAACGTAAGTTATCCCAATGGTTTTTAAAGATTACTGATTTTGCTGAAGATTTACTCAAGTGCCTGCAAAGTTTGAAAAATTGGCCAGAAAAAGTCAAAACAATGCAGGAGCGTTGGATAGGAAAATCTGAAGGAGCAACTATAGAGTTTGAAGTAGTTGGCTTAAATAAGAAATTGAAGGTTTTTACAACTTATCCTCATACTTTGTTTGGGGCTTCTTTTTGTGCAGTGGCAGCAGAGCATCCTATTGTGCAGGATTTAAAGAATGGTTCTTCTGTTGTCATCCCAGTGCTTGACACTGGGATCCAGGAAATAAAATCGAAAAGAGAGAACGATGAAAAAATAGGAGTTTACACCGGATTAAACGTCAAACATCCATTTCTTGATAAGGAATTGCCGCTTTACATAGCGAATTTTGTGTTGATGGAATATGGGGAAGGCGCGATTTTTGGTTGCCCTGCACATGATCAGCGTGACTTTGAATTTGCACAGAAATATAATTTGCCGATAATTCCCGTTATTTCTTCAGCCCACTTAGGTGTCATTCCAGCGCGTGACCAGAATTCTTACAATGGATCCCAGTGTCAAGCTACTCAGATGACAAAGGAGGCGTATACTGGTGATGGGGTAATGTTTAACTCCGAATTCTTAAACGGATTAATGGTTAGTGAAGCAAAGGAAGTAATTATTAAAAAGCTCAAAGAAAAAGGAATAGGCAAGAAAACAACAAACTATCGTTTGCACGATTGGGGAGTTTCAAGACAGCGTTATTGGGGATGCCCTATACCTATCATATATTGCAAAGACTGTGGTACTGTTCCAGTGCCAGAAAAAGACCTGCCTGTAATACTGCCCGCGGATGTGGAATTCACAAGTGGTGGCAATCCACTTGATAAACATCCTACTTGGAAATTTGTTGATTGCCCAAAATGTGGAAAGCAAGCAGAGCGTGAAACTGATACGTTTGACACCTTTTTTGAATCCTCTTGGTATTTTGCTGCATTCTGTAGCGAAGATAAATCAATAGACAAAGATGCGTGTAATCGTTTTATGCCTGTTGATTATTATATAGGTGGAATAGAGCATGCAATTCTGCATTTGCTTTACTCACGATTTTTCTGCCGTGCTTTAACCAAATGTGGCTATTTTGATATTAAAGAGCCTTTCTCTACTTTAATCACTCAAGGAATGGTCTGCCATGCAACTTATAAAGACGAAAATGGTAAGTGGCTATTTCCCGCAGAAGCAAAAGAATTAATAGCGCGAGGTACAAAAGTTCAAGTGGGCAAAGTTGAAAAAATGAGCAAATCGAAAAAGAATACAGTTGACCCAAACTTTATCATAGAAAAGTATGGTGCTGATACTGCTCGCTTGTTTGTGTTGTCTGACACTCCTCCAGAGAAAGATATGGAATGGTCCGATGATGGTGTGGAAGGTTGTTCTCGTTATGTAAATAAATTGTGGCGTATGGTCATGCAGCTTAAGCCTGTGAATATGCACTATGATAACAAAAGTGTTACGGGTGGACTTCTAGAGTACAGAAAAAAAATTCATAAACTCTTACATGGACTTACAGATGACTTGGAAAACTGCAGATTAAACTGTGTAGTGGCAAAATTTCGTGAAATGACGAATTTAATAGCTGAAATAGACGTAGCAGCTGGAAAATCTCTTATTGATGAAGGTATATGCATACTAATCAGAGTAATCGAACCATTTATGCCGCATTTAGCTGAAAGCCTATGGCAAGAAATAGGAGGTCAACCTTGGCCAAAAGCTGATGAATCATTATTAGTTGACGATACGGTAACTATAGCAGTGCAGATCAATGGAAAGTTGCGTGCGACAATCGAAGTGGCAATTAACTTACCTCAAGAAGAATTGAAGAAAATAGCGATAGACTCTGTGTCCAGTAAGATCGATCAAAACAAAGTTCGCACTGTATATGCTGTACCAAATAAGATAGTAAATATAGTTATATAAAAAATCCGTAGCGCATCTTTGACTTCATGGTTATACTCTTTTTAACATGCGATTATATCTTTTTTAATATAAAGGATATATACTTATGCATTATATATTTTTTTGTATGAGGAGTTATATGAAAATGAAAAGATTATGTGCTTTAGCTGTGTTGCTCACTTCATCTCTAGCAGGTACAGCTAATAATAGTGCAAGTAAGTCAGAAGATCAGTACTATGCAGGTTTAAACTTTGGTGCTGGATGGGGTGGTGGCTTAAAAATAAAACCTAGCGTTGTTTTTGGTTATCATCATGACAAAAACTCTAAGTTTGAACTTGAGGTTCTCACTGACATAAGTGATATGTTTGGTAAAGAAGAAAAGAAAATGGGGGCTAGCTTATTAGCAAATTACCGTTATTACCCCGACCTTGATATTGATCCCGTTAAGCTATATGTCAGCGGAGGTTTAGGAGGATACCTACAAGTAATACCTTTTGGCTTTGGTAACAGTGGTACAAGTGAACCTGCAAGCAAAGATATTGAAGCTGCTGGAGAGAAGGCATCTGTAGTAGATAAAATACTGGGTTCTATTTCCTATAAACTAAAGGTCGGTGTTGATTATGAAATTACTCCACAGATAGTTGGTACAGTTGGTATTACCGCAGGCGGGCAACTAAGTGGCTTTAAACCACCAGTACAAATACCGGACGCGATTCTAGAAGTAGGAATACGTTATAATTTTTAATGCTGCTACTTAGTTCATAAAGGTAGAGGCAATGTTGAGGATGAAATAAACAGCATTAAAAAAATCTGGAAATATATGAGATACTTTTCGAATATGGTTTTGAACGCTGACTATAGATTAGAAAAATAACAAGAAAAAGGGTAAACATACTGTAATTGCTGTTGAATGATGGAGTCCATTATTTTAGCACGAAGTAACGAATTCAGTAGAATAAGTTCTTCAAAAATAATTTAAACTTTTATTAGTAGGAGCAGTCTCATGGAATATTATAGCGATCTCACTAAAAGAAACTTTTATAAGTATCGTTGATGAGAAAGGAAAAATTGTTAAGGAAGAAGTTGTTGCAAGAGAAAGTAAGGCAATAGCTGAATTTTTTCTTGGTCAAGGCAAAAAATATGAATCCATGGGAATAGAAAGTGGACAGTTGTCAATTGACCTTACCCAGAAAAAGTGGAGAGAAAGTGTGGAATGTTTTTTACAAAAAGAATGATGCATCAAATTGTTCTGGAATGCAATAGTTAGAGGTTGTCCGGAAACAAGTAAAAGGCTATAATATCTGAAATTTTAGTACGGGGTAAAGATGAGAAAAAAGTATCC
>NODE_3_length_42217_cov_75.531728
TCTAATTTGAATTCTGCTGTATATTCTCTTCTATTTGTCATATTTTGAAAAAACGTTTTATTTTACTCCAAAAACGTCTTAACTTTCTCTCTACTTTTTCTGGGTAAGGTCACTTACAACTTACTTTTAATTAGTCTAACCCATGCGTGCCAATCCCTCTCACCAAGATTGCTTTCAAAAGATAGGAGATCCTTTACAGCTTTTGAGCAAATTTCTTCACTTGGAATTGATAACTCCTTATTCATTGCTAACGTTAAACATTGAGTTTTGCACGCTTGTTCTAAATGATACGTGTAAAACATTGCTTCTTGTATACTCCGACCACACATTATAGATCCATGATTACGCATTAACATGACAAAATTTTCTTTCAGATCAGCTATTAACCTCTTTCCTTCTGTATCGCTAAGTGCTAGGGAATTATAATTATGGTAAGAGATTTTATTGTAAAAGTGCAGTGCCCATTGACTTATAGGAAGCAGCCCATCTTTGAGAGAAGAAACCGCTACAATAGAAGGTGTATGCAAGTGAAAAATTGCTTGAATATCTTTCCTTGCTTGATAAACAAAACCATGAATTATATAGCCAGTTCTATTATATTGATATTCTTTGCCTTCAACTACATCTCCATCAAATGATACTTTCATTAACGAACGTTCATCTACTTCATCAAAACGCATACCAAACGGATAAATATAAAACGACTTTTGATCTTCAGAACGCACTGAAAGGTGAGTATATGTATGATCATCGAACTTAAGGTAGGACAAAATCTGATAGGCATAGACTAGATCCCTTTTTACTCTGCTCTTTGTTAACAACACAATCCTCTGTTAGAATCTTCTGAAGGTTTATACGCGAAAAGAGACTTGTAGTAAACTAATAAGTCTATGCCACTCTGTCTTGCTTTCTGAATACCAAACACTTTTGTGTTGTAGCTTGCTTAAAAATAGTTATCGTTATTATAGAGTTTATATACAGAATTTATGTTTTTAAATTACATAATATCTTAACTACAAAAATAATTTTCTATATAATATTTCATATGTTTTAAAGCTTCATTTTTATGTTATTATAAATGTAAGTTTCAAGATTGAAAATAATATGGTAAATATTAACACAAAAAAACAGCCAGCAGGATTTTTCATATATCTCTCTGGTCTTTCGGGAAGTGGTAAACTTTCCACAGCAATAGAATTATCTAATATGATAAACGCATTAATTGTAAATAGTAAGTTCTATAACAATGTTCAAGCTTGCTCTATATACGATGGTGTCTTTGAACGTGATCAAATACCTAAAGAAGTTCAAGATAGAATATATGGCATTATGCAAATTATGCTTCAGGTAATAGAAAATTATCCGATTCACTCAAAAAATTACATATTTATTGATGAGTTGATGGAAAATAATGACCAGAACATGAGGATGTATGATTCAATAGTAAGGCTTAGTAAAAAAATGAACACAGAAATCCTTCCTGTGGTACTTAGGTGTGATCTACCGACATTACAAAAGCGTATTGCATTAAAAAGGCAAAGAAAAAATAGGAAGGTGATTAATCTAAATAGCATTGTAGAGAAATTTAGGACTGACGATTTATTTATACCACCAAGTGCCATAGAGATAGAAAATTCAGATATGAGTATAAAAGAAGTAGCTCAAGAGATAGTAAACCAGATGCACAAGCTTAGTAACATTGCATGTACGCGAAAGAATAGTCTATAATGATTTCATATACTGAGGCTCATTTAAATATAGAGCTTCAACTTCATTTAATTTTTGCTTGTTCCCTAATCTATAACGGACTAATAGCCCTGCATGGCTAGCATTTAAATTGCAATCCATATGTGTACTGCTTGTAGCGTGACACTGGGATCCAGGTGCAGATAGTGGCAATAAATTGAAATCAAATAACTGCGTATAAAACCCTTGAGCATTTTTGACTATAGCTCTGATATTTTTTTTGTTATTCGTACAAAGCAAAGATATTGCGTAGGCTTGAACTTCCAGCGCACTAACTCCGTATAATGGCTTATTTGTAGCAAGATTTATACCTTGTGCAGCTGATATACCAACTCTAATTCCAGTGAAACTTCCTGGTCCAACTACTACCACTAAATGATCTATTTTATCATAATTATAGTTGTGCTTATCAAACAAAGTATTCAGAATTTGAAAAAATGATTCTGCATGATTGTTGCTGGCGGAATTGTGCTCTACAAAACAGTTACCATCATAATCAACTATTGCTATTGAACTACCAATACCTACAGTATCAATCGCTAAAATAGACATTACTTAAGCTTATCATAGAGTTTTGTAAACATTATAGCAAAGGCACCATTACCCATAACGTTTGCTGAAGTGATTATTGGATCAAACACTATATACAGTGCTGTGATTAACGAAAGCATTTCTGGAGAAAATTTGAGGTATTTCTCAAGAATAGGTAGCATTACCATAATTCCTCCTGCCGGAACTGCCACGATAGCAAACTTAAATAACAAAAAATAGAGAAGGAAAGTTACATAGTCTGTTGTGCACAATGAATAACCGGAGGCAATTATCATTGATAATATTATAATAAAAAAGCAATCACCTACTAAATGAAAGCTAGCAGTTATTGGCACAACAGACGATGCTATGTCAGGTTGCTTTACATTTTTTTTGCTTCCTTCAAGAGTAAGCGGCATAGTTGCATTACTAGACATTGTGCTCATTGCAGCAATAAATGCCGGTATCATATTGCCTATACTAGCTATCCAGCTTGTGATCTTGAATGAATTTGCTGCTCCATATAAGAGGAAAACATAAAGGTAGGTTGCAGATGCTATAATAATGAAAATTATTGAGTAATCCTTAAATATTATAGATAAAACTTGATCATGCTGCATTTTTAAAGCAAGCCCAAGTACAAATATTGGAATAATCGGCGTCAAAAACGTCTTCAAAATAAAGAGAGTTAAATCTAACATTTTGTTCGAAAGCTCTCTGCTTTTTTTGGGTAGCAGTGTGGACACTACTATGCTGGACACAAATCCACAAGCAAGGGCATAAAAATTAGAAAGCAATGCAGGCAGTCTAAACGACCATAAGGGAACAATTGTTTCTTCATACGTTATATCTTGTATTGAATAAGTGTTTTGTATGATAAAATGCCCAACAGAATAAGCTATTAAACTTGAAGCCAGATTCGATAAGAAGATCATTATAATAAGTAACAATATGAACTTTATAGCTGACTGCTTAAGATTGTTAACACTGCTAAAGATTAACGCAAAAATAATAAAAGGCATTATAAATAGCAAAACCTCTTTTATACTAAGGCTCGTTGAGTACAAGAAGGTTTTTACTTCCATTGGAACTAAATGACCAAAGAATGCAGCTGAAGTGATGACCGTGAGTAAGATTAATAGTTGTAGCACGTTCTTATATACCAATGTCCTATGGACATATATATGGTAAGTTAGTTGTTAAGTAAAGCAAAACTGTCTAAACTGCACAGCAAATGGTGTAATGAAAGTGGAATGACAAAAAAGAGTGAAATTAGCATTCACTTATTATTCGTGTCATTTTCAGTAAAAGCTTCTTCCCACGTGCCTTGAGTTGCTGCGCGGCTATACTCTGTTACTCTATTTTCAAAGAAATTCGTATGTTCAACGCCATTTAGTATTTCATCAAGCCACGGAATAGGATTATCATTGACATCATATATGGACTCAAGACCTAATTGCATTAACCGTCTGTTTGCTACGTAGCGTATGTAATTGCGCACTTCTTCTGCGGATAGTCCTTCAACATCTCCTAAATCAAAGGCAAGCTTTATGAATTCGTCCTCAAGTTCAACGATGGTGCGACATGCAGAATATAATTCCTCTTTAAACTCGTTGTCCCAAATTTCATTATTCTCTTTAATAAATGTATTAAATAACATGATAATTGAATTGGTGTGCAAAGTTTCATCACGGGCTGACCAGGCAATTATTTGTCCCATGCCTTTCATTTTTCCAAAGCGTTGAAAATTGAGCAAAATTGCAAATGATGCGAATAACTGCAACCCCTCGGTAAATGCACCAAACACCGCTAGAGTTTTAGCTACATGTTTTTTATCGTGTTTTTTGCTTTCCTCGAATTCTAACATGTATTCATACTTCTTTCTCATAGCATCATACTTTAAGAATGCTTGATACTCGCTTTCTGGCATGCCAATTGTGTCTAAAAGATAAGAATAAGCTGCAATGTGTATAGTTTCCATATTGGAAAAGCTTGCAAGCATCATGCATATTTCCGTTGGCTTAAATATATTTGAATAATGCCTCATGTAGCAGTTATTTACTTCAATGTCTGCCTGAGTAAAAAATCTAAAGATCTGGGTTAGTAGATTTTTTTCTACACTTGAAAGTTTAGTTTTCCAATCCTTTACGTCATCAGCAAGCGGAACTTCCTCAGGTATCCAATGGATTCTTTGTTGCTGCAGCCACGCATCATACGCCCAAGGGTAATTAAAAGGTTTGTATATTGGATCTGCTTCTAACAATGACATAAGACACCTATTATTTTCTAAAGTAAATATTATATTAAGTGATATTGAGAATCAGTCAATTTAACTTTTTTGAAATTTGACGGCAGATAATTTATTAGTGTATTATAGCTTCAAGTAATTTATCAACAGAAATGCGAGTATTAATATCTTTTATTTTATTATTTACAGTGAGCTGCACTCACACTATTCACAATCACGGAGCTCCTGGCATTAGTGTTGAATTGTGGAGCAAGATAAAAGTAGGTGACGATAAAGAAAAAGTGGTTCACACTTTAGGATCACCAACATTAGTATCAAAGTTCGATGACAATGTTTGGTACTATGTCTCATATAAAATTAAACAAGCCAATTTTTTAGGAAAAAGGAAGTATAGTAGTAAGTCTCTGCAAATTTCATTCGACCAGGACGGTAAAGTTGAAGATACAAAAGAAACTGACATCTTAGAGAGATCTTTGGCTGTTTCTGATTGAAAGTTTGCTCAGATCTTCCTACGTCATACCGCGGTTCATTCCATAACTGTACGAACATTGCGATTTGGGCCTACCAGAAGGGTGTCATGAAAGTAGCTGACACTAGTTCCTTTATGACGGCAGTGCCCAGACTACTTGGATCCAGGAAACTTAATTGCAAGTAATGCATTGGGTTTGGTAAGTATGGGTTTTGCGTTATAGAATGAAGCACTTTTGGTGAATTTGTAAAGAAAACTGGATCCCAGTGTCAAGCACTGGGATGACACCATTTGTTGTAAACTCACTTTTACTCTATGGTTATACTACCTTGCTGCTATCCTGAACGGATACAGTGGGCTTATTAAATTATAGAATTACTTTAGCTATAGAATAAAATCTAGTGTTACTTCACGCCAAATGTGGTGGTGCTGAGTAGGCAAGCCGGTCAATGGGCTACATTTATATACTGCACGCATTGCATTATCTGCTATCGACCTGAAAAGTGGATTATTTCGATAGGAATCACTGTCTGCTACATCCGCCATAATTATCTCGCCTTGACTGGATAACAATAAGTTAATTTTTATATTAAAATTTTCTTTGTAAGCTATGCTTTCAGGAATGCTCCAGCATTTTGTGAGCTTTTCTCTTATAGAGTTAATAATTTCTGTTACAACTAATTCATCCTTTTTGCTCTCAACGCTTTTTTCGTTTCCTATTTCATTTTTTGCCCCTCTAACATCCCTTCTTAGTTTTTTCTCTACACTTTTTTTTCTTTTTGGAATTGGAATGAATTCTTTACCCTCGTTAATAATGACTTCTTCTTGCATTTCGATAATTTGCCTCGGTTGTGCTACAACAGTGTGCTCAACTATTTCTTTTTTCCTTTGTGGTATAGGAACAGCTAACGTATCATTCGTTTGGGCTTTTGTTGAAGATAACGAAAAAAGCAAAAAACAACATAAAGACAAAAAAAGAATATAATTCGAATAGAAAAAACGCATATGTTAAGCAGCTTGTTTTACTGGTTTAAAGCTAATATTGCACGTAAAGTCAATATATTTTAGTTGATGGACGAGTTTGAAGTCAATAAGGAATCCCTTCAAAGCTGAAGGCAAGCGAAAGATTGTCTTCTCGACAGACAAAGGAATTGTATAATGGATTAAAAGGAACCGTATGACAAAAATTATAGCAAAAGAATATACAGAATTTTTAGAGCAATTGAAGGATCATATTGCAACAAACCGTTATAAAGCAGCACTTGCAGTAAATAGTAAGCTTATTTTGCTTTACCACCATATTGGTACAGAGATCCTAAAACGCCAAAAAGAACATACCTGGGGAGCTAAGGTAATTGATCAATTAAGTAAGGATTTGAGAAGTACATTTCCAGAAATGAAAGGCTTTAGCATGAGAAATCTGAAGTATATGCGTAAGTTTGCCGAAGAATATCCTGATGTTGAATTTGTGCAGGAGCCTCTTGCACAATTAACTTGGTATCACAATATCACTCTTTTGGAAAAAATAGAAAGTCATGAAATAAGATTATTTTATGTAAAAAAAGCTATTGAACATACGTAACATTATGGTGATGCAGATAGAACTTGGCCTTCATAAACGGCAAGGTAAAGCAATTACAAATTTTAAAGAAAAACTGCCTTATCCAACATCAGATCTAGCAAATCAAACTCTTAAGGATCCGTATATTTTTGATTTTTTAAGTATAGGTAAGGATGCTCATGAAAGAGAAGTAGAAAAAGGACTCGTAGGGCATATGGAAAAATTTCTGTTAGAACTCGGTGAAGGATTTGCATTTGTTGGTAGACAATTTCATTTAGATGTTGGTAATAAAGACTTTTATATTGATTTATTATTCTATCATTTAAAGTTACGTTGCTTCGTAGTGATTGAACTAAAAGATAAGGATTTTAAGCCGGAATATGCTGGTAAAATGAATTTTTATCTTTCTGCAGTTGATGATTTACTGAAGCACTCGACAGATCAACCTTCTATAGGGTTAATCTTATGTAAATCTAAAGACGATGTACTTGCTAAATATACACTCCGAGACATGAACAAGCCAATAGGGCTAGCAGAATATCGAATAACTGAAAATCTACCAGAGAACATAAAAACAGCTTTACCGACGATAGAAGAATTAGAAGCTGAATTATCCAAAATTTCAGACGAGGAAAAGTAATGTTACTAAAATCATTCAAACAATTATTTAGCAAACCAAAAGCTCAGTATGAAATGCATCAGGCTCAGGAAGAAGAGTGGCAGCCAATAACTTACTCTCTCATAGCCTTGAAACTTTGGAAGCAAACAGTAACGGAGTAAGTGATTTTTATGGATTACACGCTCTAGGTGCACTATCCTATATATCATACGGTCAATACACTCTAAATGAGATGGAAAGATGAAGGCATCATTATAGCTGCTAAAAAATACGGCGATAAAAACTTAATTCTTTCTCTGTTTACAAAAAATCATGGAAAGCGCAGGGGATTAACTAAGCTAACAAACAATAGCAATTATAAGTTTCAGATAAGTAATCTATTACATGCAGAATGGAGTGCTAAGTTACCTGAAAATCTAGGTTTTTTTAAGTGCGAATTAATCGAATCTTCATTCCATCATTTCTTTCAAGATAGGTTAAAAAGCATTACTATTGTTTCTTTCTCCTCTATTTTAGAAAAAGTGCTTCCAGAAAGTGAACCCTGTGCCGTGCTGTATGACAATTTTCGATATTTCATCGATGTAATTAAACACAACAATCAGTCTTGGCAAAGCCATTATCTTAACTTAGAGCTTCTGCTTCTTACGCAATTGGGATTCAAGTTAGACTTATCCAAATGCGCTGTAACAGGTGTTAAGGAAAATTTACAATTTATTTCTCCAAAAACTGGTAGAGCAGTGTCAAAAAAAGCAGGAGATTATTATGCAGATAAACTCCTACCTTTTCCACAAATGTTACATGATGTATACAATAATAACCTACAAAACAGCTACTCATTCCAAGAATTTCAGTTAGGACTGAAAGTTACAGGATATTTTTTAAATAAGTATCTATTTTTGCAGTTAAACGTGAAATTTCCAGAGCTGAGAAACCTCATGTTGTCGCTTTAATCTTAGTTATCATTTTTTTGAAATCATTTTAGAAATCTATAGCTAACCCAAGCAACACGTCATACCGCGATTCATTCCATAACTGTACGAACATTGTGATTTTGGCCCATCAGATCCCAGTGCTTGACACTGGGATCCAGGAATTTTAATTGTAAGTAAGCATACTGAGTTGATAAGTATAAAAGTAGCTAGAAAATAAACATTTTTGATGAGATTATATGGAAAACTGGATTCCAGTGTCAAGCACTGGAATGACACCCTCCTGGTGGAGACTGCCCTCAAATCACAACATTAGTACAATTGCACTATCTGTAAACATACATTGCTTTAGCTATATGTCTAATTTCAGAGATCTAGCCAGTAACCACTCTATTTCTACCACTGTTTTTTGCTTTATATAAATATTTGTCGGCACGTACTATAAATTCTTTAATATTGTCAAGGTCAGATCCTTGCATTTCTGCAATTCCAATGCTCACAGTTACATTATGGGTTGTATTTTTATCCGCAAGTATAAAAGGTTTTTTAGCAATAATTTTGCGTATTCTTTCCGCAATAGTATACGCATCTGATGTATCGGTATCTGGCATTACAACAACAAATTCCTCACCACCAAATCTAGCTAACAAATCTGTCACTCTAATATTTTCAGAAATTCTTCTCTGTATTTGCTTTAAAAGTTCATCTCCAGCACTATGTCCAAAATTGTCATTCACCATCTTAAAATAGTCTATATCAAGTATCATAAGAGACAACCTTCTATCTTTTTCTACAGAGTCCTTAACAATGTTTCTTAAGTGTGCATCAAAATATCTTCTATTATAACAGTTAGTTAATGGGTCCTTTATAGACATTTCCGCATTATTGAATAAATTCATTCTCAAGGCATCTTGATATCTTTTGCGTTTTACTTGCGAATTAACCCTTGCTATTAACTCACCCTCATCCAAAGGTACTGTTAAATAATCATTAGCACCTACATCAAGTGCTTTTACTAAATTGTTTTTATCATAATCCTCAGAAAGAATTAGAATTGGTGTATAACGTGTTTCCACCTTACTACGAAACCCAGAACACAAACGCAAGCCGTCAGTTTTGGAAAACTGCATATCAGAAATGATCAAGTCGTAATTATCCTTAATACCAACCTTTAATGCCTCTATTGGATCACTCAGTATTTTAATTGACCTAAAGCGTTGCTTTAGTACATTATATATTTGCTCTGCCTGAAAGACGTCCTCATCTACAACAAGTATGTTAGCATCAAAAATCTGATTGGAATAATCCATAATACTGTTTCCTGCTACTCCGCCAATCTCAGCGTTGGTTTCTCCTCTTAAACGCAATTCATCTATAATCATTTTTAAGCGCGTGAGAGACTTAATTCGTGCAGATAAAGCAGTTTCGTTTATTGGTTTAGTCAGAAAATCATCCGCGCCAGCATTAATACCTTGCACTCTATCATGAGTGTCATGCAGTGCAGTTACCATAATTATTGGAATATGGGTTGTCAAGGGATCACTCTTTAGCTCCTTACAAACTTGAAAGCCATTCATCTTTGGCATCATGATATCAAGTAATATAATATCAGGCTGTTGCTTTGCTACTAAATCTATAGCTTCTTCACCATCATGAGCTACGATAACCGTATAGTACTCTGCTTTTAGTCGAGCTTCTAAAAGCTTGACATTAGATAGTACATCATCTACTACCAGAATCTTCGCTGTCATTATCTTTAGATGTATTATCTATATCATAAGTAGGATAAAGCTTACCATTTTTACCAACTATGTAATTTACTTTCTCAGTATTACACTCTTTATATAAGTCTTCAATTCCGGCATCCTTCAATAACCTTTTGGCTTTTGACTTTACAATTGTAAAATACCTATATATAGTCTTAATAAAATCAATAAATACAGGTACCTTATTTTTATCAAGAACAATTATGCTCACTAAAGCTACAACTAAAATTTCTGAAAGACCTATATTGAACATTTTCCTATGAAGCAAGTACTTTAATCCTTCTGATTATAAATATTAATTTGCTTAAATCAAGTTTAGAAGCAACCATCTCATCTAAAAAACTATTATAACGTTCTATGTAGTCCTTATCATTACAAGCCCAGGTTTGAACCTTATCTTCGGGGTTATCAGTAGCTTTTATGACTTTAACAGCTAGCTTGTGATGGTAATTGCTTAAATCGTCCAATAAATCATTAACTAAGCTGCGATCCCAATAAGAAGAGCGGCTTTTCATCTTGATGGCAATTGTTCTAATCAGATCGAATCTTAACAGCGACTTTAACTCAAAGTATATTTTACCAGCATCAAGAATGGACAAAGATGTCTGTTCAGCAACAGATATAATATCCAGTGCATAAGTAAGAACGCACAGGTCAGCAATTTTTTTTGCTAGATCTTTATCTATATTAAGTTCCACTAAAGAAGTGTATCCATGATTATAGACCTTTAACAGGTGTTCATCTAAAACATCATGGCCTAAAGTTTCAATTGCATCTTTAAATTTTGTAACATCATCCAATTCTACAAAGCTAAGATTTTTTACTAACCAAAACGATACTCTGCCAATAAATTTCTGCACATTTCTCACTATTTGCAAGTATGAGTTAATATCAATTTTTCCATCCAATTCATCAATTTTCTGCCACAGGTTATTTAAATCATATAGGTGGTTAACAACGATATATATGTTAACTGCTTCGTGTACCTTAATTCCAGTATTCTCAACTAAATTATTAATAAATATACAGCCCATCCTATTTACAACATCATTTGCAATGCAAGTGGAGATAATTTCTCTACGAAGTTGGTGTTTTAATATGAAATCCTTAAACTCTGTTAACATCTTTTTAGGAAAATAACCTAGCAAGTAGTCATTAGATATAAGATCTTTTTCAGGCAGATCGGAATGTATAATTTTATTTTTTATTGCTGTTCTAGCATAAGATATTAGAATAGAAAGCTGAGGAGAACTGAAACCTTCTGCACCGGTTAACATCCTTGCTACCTCTTCGTCAGCTGGAAGAAATTCTACGCTTCGGTTTAACAGCCCAGATTTTTCTAAACTGAGCAGTAACCTGTGGTCCTGCTCCAATCTCTCTTTAGCTTGCAAACACTCAAGAAGTAATGCTTTTGTTTCAATTCTGTTGTGGTTCTCAAGCACCTTGGATGCAACTTCATCCACCATACTTGCCAGTATTTCATTCCTTTTTTCTAAAGAAATACCCCCTGCTTTCATAGCTGAAACAAATGCAATCTTAATGTTAACTTCAAGGTCCGAACATATCACTCCGGCTGAATTATCAACAAAATCTGCATTGATATATCCACCTCTTTCAGCATATTCTATTCTTCCAAGCTGTGTGCATCCCAAATTTCCGCCTTCTATAAACATAGAAGCTCTAATATCTTTACCATTCACTCTTAACTCATCGTTTGCTTTGTCACCGACCATGCTATGATTTTCACTCTTTGCCTTAACAAACGTGCCGATTCCTCCATTCCATATGAAGTCCACTTTTGCTTTCAACAGATATCTAATCAAATCACTTGGAGGTAGCATATCTTCTGTTATATCAAAGCACTTTTTTATTTCTTGAGAAATGTTTACTTGCTTGCTGCTACGCTCAAATACTCCTCCACCCTTAGAAATCAAATCTTTGTTATAATCCATCCAGGTTGAAAATGGTAACTTAAAGAGACGTTTACGTTCTGTGAAACTCTTTTCTGCATCAGGATTTGGGTCAACAAAAATATGCATATGGTTAAATGCGCCGATTAAATGTATATTTTTTGAAAGCAGCATACCATTTCCAAATAAGTCGCCAGCCATATCCCCAATTCCAATAACAGTTGCATCCTGGTAAATATCCTTATTCATTTTCCAAAAATGCCTCTGTGCTGCAATCCATGCACCTCTGGCTGTAATACCCATTTTTTTGTGATCATAACCTGCTGATCCACCAGATGCAAATGCATCTCCAAGCCAAAAATTGTATTCAGAGGCTATCTGGTTGGCATAATCAGAAAATGAAGCAGTGCCTTTATCTGCTGCAACTACCAAGTATGGATCGTCTTCATCATACCTAATCACATTCTCTGGTGGAATTATTTCACCATCAACCACGTTATCAGTAATATCAAGCATTCCTCTAATAAAACTCTTATAGCACTCAACACTTTTCTCTCTTAAAATATTCTTATCTTTATAAGCTTGCTTTATTACAAATCCACCCTTTGCACCAACAGGGACAATAACCGCATTTTTTGTCATCTGAGCTTTCATGAGCCCCAAAACTTCAGTGCGAAAATCTTCCGTCCTATCCGACCACCTTAAGCCACCACGGGCTAATTTCCCTCCTCTTAGATGTATTCCCTCAAAAAGGTTTGAATAAATATACAATTCACGATACGGACGAGGATCAGGCAAACCATTCACTTTACTTGAGTCAAATTTTATGGATAAGTAGGGTTTATTATCTTGATAATAACTGGTCCTTAAAATAGCCATTATCAAGTTAAATATCGAGCGCAAAACGTAATCATGTGAAACATTGCTGATCTCTTTTAGAAGTTCCTCAATTTTTTCTCTGACAATGTCTGTAGTTTCTGCTCTATCAATGTCTATGTTAGGATCAAATCTTGCATGAAATAGTTGTATCAAATACTTTACTACTTTTGGATACTCTGAGACTACCTTTTGGATATATTCTGGGTTGTAGTTAAATGACGTCTGCTTTAGATAGGCACTTAGCGCTCTAATCAGAAGCACTTCCTTCCACTTGAGCCCAGCAATAATGATCAAACTATTGAAATAGTCATTTTTAATTTCCTTGCTAAACACTTTCGCAAGTGTTATTTCAAATTGCTCTTTTAGAGTAATGTTGTCTATTAATTCATCGACTCTTGACAACACAAAATGGTGTATCCATATTCCACCGTTAATTTCTATGTAATAGCCATTATGAGATAGAATTTTAGCTCCCAAATTCTTAGTGATCCTTAATATCTTCGATAATTCAAGGCCTCCATTGTTTGGAGTATAAACCTTTAATTGATAATTAAGATTATCACGAGTAAGTCTTAAATCGACCTCGCTAACTCCTTTCTTCCTCACTATCTCCAATTTTTTCATATCGTAATATGCGTCATGAGGTTCGAAACTCTCTTGATAGCTTATTGGAAATGCCTTGCAATAACGGATGAATATATCCTCAACAGTGCTAAAAGTATTGTATAAATTGTCTATAAAACGATCTTCCCACTTTTCTGTAATGTTTCTTAATTTGTTTTCGATACGCAAAACTTCATCATCAGGAACACTAGCGTTTTTAGCCTTTAGCACCACGTGCAATTTCATTAAGTCATATTCGTTTATAATGTGGTGGTTATAAATATCTGAATTTTCTGCATTTATCTCATCCTTCAATATATTGCTTATCTTGAGCATTAGCCTGGAGCTAGCATAACGCATCGGTATCAGCACTATACAACTAGTAAACGCTCCCTTACTTCTTAAGCATAACTTGACTCTTGGTCTTATTGCAAGGGACATAATAGAAGTACAAATTTGAAATAATTCTTCCTCATTAGACTGGAACAATTCATCACATGAGAATACTTGTAAAATATAAATTAGAGCTTTGTTATTGTGGCCCCCGGTTACAAACCCTGCATTTTTTTCTATAACTTTAACTTTATCTCTTATTATTGGAATAGTTCTAATATCTTGGACCTCCGCTACAGAAGTAAATAGCCCGAAAAAACGCCGTTCCTTTACCACATTACCCTGGTCATCAAATTCTTTTACTCCTATACAATTCATGTATGTACGCCGATGGACTATTGAGATTAGATCTGATCTCAATATGTATAGGGAATCAAGGTTTGCAGAAGGAATCAACGTACTTTGACCTACTCTCATCAGGCCAAGGTCCTTTTTGCTGTCACAGACGAGTTTTTCATCTTTACCAGCAATATATTCTTGATAACCTAGAAATACGAAGTTATTATTCTTTAACCAAACTAGAAAATCTTTTTGCTCTTGATTTCGGTCTGGTGTCATTCCAGTGCGTGACACTGGAATCCACGTGTCCTTTTCCTGGATCCCAGTATCAAGTACTGGGATGACAGAAAGACTTGCCTCATCAAGTTTCTTGAGCATTAAGTGCCAATCTTTCACAACACAATTAACTGCTTTCAGCGTTTTTTGTAGAGATTCTTTTAATGTATCAACAAAACTGTCACTTATACCTTTGATAATTACATATATAACTGACTCTTTTATTCCATTACTTTCTTCCAAAGGGTAAATCTCATCTATTAGGCCATCTTTTCTTTTAATGTTAATTATGCTGTTGCTGTAATAGCATATGGTTAAATCGTGCGACTTAATAGTTGCAATAACGGAGTCAACCAAAAATGGCATATCATCGTTTGTTATCTTAATCGTGGTAAAATCGCCTTCTATTCCTGGTATATCATCTATATTACTTACTACTAACTTACTTTCATCTTTCTCTTTTTGAGAAACAAAATTGTAAGCATCGTTTACAATATATAGCAAAAACTTATCATTGGCTTTTAGGTCGCTTTTATAAACAAAACTATAAAAATACTTAATAAATTTTTTAATTTTTTCTTTATCTTGCTGATTTTCTTGATCAGCTAACTTAAATAAAGACTCAGTGTCAACATTATGATCTATACACATTTTTTTTAACAAAAATACACAGTGAACTTAAACCTTTTTAACTAAGATTTCATTATCAAGAGCGTACACTATTAGCTCATCATTTTCTACTACTTTCCCTGATAAAACTAATTTAGCTAAATTATTTTGAATACACTCTTGTATAACCCTTTTTAAGGGCCTTGCTCCATATTCAGGGTCATAGCCAGTTTGTGCTATTAGTTCTTTAGCTTCCTGCGACAAACTTATACTCAGTTTACGCTTAGCAAGTGTTTTTTGTAAATAAGAAAATTGAACATCTATAATTTTATAGATGTCATCTCTGGTTAAACTGTGAAATATAATAATTTCATCCAGCCTGTTTAAAAATTCTGGACGAAATGTTGATTTAACTATTTGCATCACTTCATTTCTTACAGAATCAACATTCCCTTTTAGCATTATCTCAGCGCCAAGGTTAGAAGTTAAAATCAGTATGGTATTGCGAAAATCAATCAATTTGCCATGACTATCAGTGAGTCTCCCCTCATCCAAGATTTGCAGCAATAGATTAAATATATCTGGATTTGCCTTTTCTATCTCATCAAATAAGATTACCTGATATGGTCTTCTCCTCACTGCTTCAGTTAATCTGCCACCTTGTTCATAGCCAACATACCCTGGAGGCGCGCCAATTAACTTTGAAACAGAATGTTTTTCCATATATTCTGACATATCAAAACGCAGAAGCGCTGATTGATCGTCAAACAGAAATTCAGCTAAGGCTTTCGCAAGTTCAGTTTTACCAACTCCAGTTGGACCTAAAAATAAAAATGAACCAAAAGGCCTGTTGGTATCTTGCACCCCAGAGCGGGAGCGCCTAACTGCATTACTTATCGCTTCTATTGCATCTTTCTGCCCTATTACTCTTCTTCCTATTTCATTCTCCATGTTAAGGAGTTTTTCCTTTTCACTATGCATCATATTATCAACTGGAATTCCCGTCCACTTTGAAACAATGTTTGCAATATCATCTCCAGTCACTTCTTTCTTTAAGAAACTATCAGTAACCTTTTCCTGATTTTTTAATTCATTCTCAAGCTGAGGGATCACACCATACATCAGCTCTCCTGCTTTTCCTAAATTTCCACTCCGCTGAGCCAATTCCAGCTCTTTTCTAGCGTTATCTAATTTTTCGGCTGTTTCTTGTATTCTAGCTATTTTATTCTTTTCCATCTGCCATTTGCTGTTCAAGTCAGCAAATTTACTGTTTAGATTTTCGATCTCTTCATTTATCTTTTTTAAACGCTGTTTAGAATTTTCATCACTTTCTTTTTTTAAAGCCTCTGCTTCAATCTTTAGCTGTATAACCTTTCTCTCAAGTTCATCAATAACTTCAGGCTTGCTATCCATTTCAATTCTCACCCTACTTGCTGCTTCATCAATCAAATCAATTGCTTTATCAGGTGAAAACCTATCTGTTATATATCTATTGGACAACGTTGCAGCAGCAATTATTGCACCGTCTGTAATTCTTATACCATGATGCACCTCATATCTTTCCTTCAAACCCCTGAGTATTGAAATGGTATCAGTTTCAGTTGGTTGAGAAATAAACACAGGCTGAAAACGCCTTGCAAGTGCAGGATCTTTTTCTATATGCTGACGATATTCATCTAAAGTTGTGGCTCCTATACAGCGAATTTCTCCACGTGCAAGAGCAGGCTTCAGCAGATTCGAGGCATCCATTGCACCACTTGTTGCTCCTGCTCCAACTAAAGTGTGCAATTCATCGATGAATAATATAATTTTTCCCTCCGCTCTCGAAATCTCATTAATCACTGCTTTTAACCTTTCCTCAAACTCTCCTCTAAACTTAGTGCCAGCAATTAGTGCTCCAAGATCCAAAGCTAAGACCTTTGCATCATGCAAACCAAGTGGCACATCGTTTGCAACAATTCTATTTGCAAGCCCCTCAACTATTGCAGTTTTTCCAACACCAGGTTCACCGATCAGCACTGGATTATTTTTTGTCCGCCTCAGTGATACCTGCATAGTTCTTCTGATCTCTTCATCACGACCAATTACAGGATCAAGCTTTCCTTGCATAGCAAGCTCTGTAACATCTTTTGTATATTTCTTTGCCGCGTTTAATTTTTCCTCACTGTTTGGCGAGTCCGCACTGCTGCCTTGTCTCATTTCTGCAATAACTGAGTTCAGTTTTTGTAGAGTCACACCATTCTCTGCCAGAATTTTGCCTACAGTATCATCTTTTTGTGCAGTGAGGCCCTGTAGTAAACGCTCAACAGCAACAAATGAATCTTTATTTCTTCTTGCAATACCAATTGAATCTTCAAAAACTTTTGCTATTTCTCTTGAAAGTTGAAGGCCACCACTTCCTGGACCTTCAATTACTGGCAACTTTTTTATTGCGCTATCCACAGCATCAGAAATACTTTGCACACTTCCACCACAAGCGTTTATCAAATCCTGAACTAAACCTGATTCATCTTCAAGCATCACTTTTAGTAAATGCTCAGGCATAAAAATCTGATGCCCAGCTCCCAACGCTTTCATTTGAGCACTTTGAATTAGACTTTTTGCTTTTTCGGTAAATTTATTTAAGTCCATAACACCAGTTAAATTCGTATTTGCTGATGTATATAACAACTGATTTCATAAATTTAAACCTAAAGTTGTTTATTGTTAGGTATGAAATTTAAAACTTTCTTAAAAAAGGAACTATCATAGTAACCATACAAATATCTTGTATCTCAAGACCTTTGGTTTTTGTTGCTGAAAATGGTTGTATTATTTAAGTTATTAACAATATACAATACTAAGTTAATGTAATTTATTTGGAGATGACAGGAAAATTTATTGTAACTTTATATTCTAAATAGAATAAAGTTCTTTTGTTAGTATTGTCCTTTTTGTAAAAAATATTCCTAATTTCTTCATCATTTCTGTGGGTAAGGTCATCTGCTTCTCTATCTCAAGTGGTTAACAAAGTTTCTTGTCACGAGGGACCAAATGGAAATCTGCTCGTTTTCACGCGAATTAATGTTACAAATTCTATACATTTCGTTACAAAATGGCATTCGCTTTCTCCATTATCCTTTACCTGCATTTTCATCAGCGTTCCTTGCGGTTTGCTTGCCATATAGGCGGAAATACAGGCTTACCCTGTTCTTTCTGTCATACAACAGTGGGTTAGGTGACTTCTCTATACCGGTGATTTGCGTACATCCAGAAATGAAAAATGTCACATTACCTTTTGGTCGGAGCTTATCAGCATCTTTAGCTCTTTAATCGTTACGATACTTATGAAGCTTCACTTACGTTCACCATACCACTAAGCCTAGCTCTCCAACCACATGATGCTTGTAGTTTATGCTCCTTTCACGATTGAGCATCTTCTTTTTCAAGAGGAGGTTCATTGTCCGCATCGCTTGGCACCAACCGGTTACCCGATTCGCACTGATGCGTAGACTCAGATGGCAAAACATCTGGTTTAATAAGTTTTAGAACTCTTTTAGTTTCTTTCTGAAGGAATTCCTCTCCTTTTAAACAATATGACCGAAGACTTTCAGGTCGCACCATTTCAATAATTAGCTGGGTTCCAGCAGAATCAGTACAGAAAACATCAATAATACTTTGTTTTTTAGAGGCAATCTCAGCATCCATGATAGTGCTGAGAAATTCTATTTCTTCTATTTCATCTTTGCCAGCGAAGCCCAATATATCATTGAGAAAGTGAATGAGAATATCTTTATTTTTCTCAGTGCCAAATATTCTCTTGAACGCGAAATTGTTTTTTGGATCGAGAAATTTCGAAAAGGCCATAATTAAATACAATTAGGAGACGAATAATTATACACTATTTTTCGCAAATGTTCAACCTCTGATTACTCCTTATTTTTTGCCCTTCCTGCACGTTTGCGTTCATTTGGATCGAGGAATTTCTTGCGTAAACGTATAGATTTTGGGGTTACTTCTACCAATTCATCATCGTCTATATACGCTATCATATCCTCCAGGGTCATTATCTTTGGAGGAGTGAGTTTTATGGCTTCATCACTACCTGAAGCTCTTACATTGGTTAATTGTTTACCTTTTAGCACATTTATCTCCAAATCATTGTCACGGCTATGCTGGCCGACAACCATGCCACAATATACCTTATCCTGTGGTTTGATAAACATAATTCCCCTATCTTGCAAATTGAAAATTGCATATGCCACAGCCTCACCCTTATCTGTAGAAATTAAAACTCCATTGCGCCTTCCAGAAATTGGACCTTTATGTGGAGCATAACTATGAAATAAACGGTTAATTATGCCCGTACCCCGAGAATCAGTTAAAAACTCTCCTTGATAACCAATTAATCCTCTTGATGGCACTAAAAACGTTAATCTTGTCCTGCCATTGCCAGAAGGTCTCATGTCAGTCACTTCACCTTTTCGGAAGCTGAGTTTTTCCATGATGATTCCACTATATTCATCATCCACATCAATTACTACTTCCTCTATAGGTTCAAGTTTTTTGCCATCTTCTTCCTTAAATAGCACTCGAGGGCGTGATACCGAAAGCTCAAAACCTTCTCTTCTCATATTTTCAATTAACACCCCAAGCTGTAGCTCACCACGTCCACCTACTTCAAACGCTTCACCGCTTGGTGCCAAAGTCACAGTAATTGCAACATTTGTTTCTGCCTCCGCGTATAAGCGATCCTTTATAGCAGTTGAGGTAAGCTTTGTACCTTCTTGTCCAGCAAAAGGCGAATCATTAACGCTTAGAGTAATCGCCATTGTCGGCGGATCAACTGGAGTTGAGCTTACTGCAGTTGTAACCTCTGGTGCTGCTATAGTGTCTGAAACTGAAGCTTCCTCAAGTCCTGCAATTGCAATTATGTCTCCCGCTACAGCTTGTTCTACTGGAATGCGTTTCAAGCCAGAAAATGAGAGCAATTTAGTTAATCTCCCTCGTTCAATTACTTTACCATCGAGGTCAAGCACCTTAAGATCTGAATTGACTTTTGCAACGCCCTGATAAACCTTTCCTGTCAATATTCTGCCAAGAAACTTATCAGACTCAAGTAGAGTGACCAACATAGCAAAAGGTGCATTTTGATCATAAACAGAAGGTTTTATATAATCTATAACCGTTGAAAATAATGGGCTTAAATCTTTTCTTTCATCGGAAAGCTCCTTAGCACACCAACCATTTCTACCTGAAGCATACAACACTGGAAAATCTAGCTGCTCGTTGGTTGCATCAAGGTTAAAAAATAACTCATATATTTCATTTAATACTTCATCAATTCTGCTGTCTGGTCGGTCGACCTTATTGATTATCACAATTGGCTTCAAATTTGCTTTTAGTGCTTTTGAGAGCACAAATTTTGTTTGTGGCATTGGACCTTCTGCAGCATCAACCAGCAGCAACACACCATCTGCCATGCACAATACCCTTTCTACTTCTCCACCAAAGTCTGCGTGCCCTGGCGTATCAATAATATTGATTTTTTCATCACCCCACATTATTGATGTGCATTTTGCAAGTATTGTAATTCCTCGTTCACGCTCTTGATCACCACTATCCATCACTCGCTCTTGAACTTCTTGATTCTCGCGGAACGTGCCACTTTGTTTTAACATGTTATCAAGCAAAGTAGTTTTACCGTGGTCAACGTGTGCGATTATTGCTATATTACGGATCGATTTAAATTCGTTCATTTTCTATCATTTCAAAATTAATTTAGTAATAAGTATACATAAAATACACTTAGAGTAAATAACTAAAGCTGTGCTGTGCTTCCAAGATATTATAGGATTACTTTGTTAAATATTCTCTACTCCCAGGTTTTGTTATGGGTAGTTGTTTTAATTCACTTGGAAGTTCTTCCTCGCTGTAGTTTTTGATGTTCAGTTCAATCAAAGATATGACAGGAAAAGGCAGTTTCGTTTCACTATTTCTCTTTATCAAAGAAGCTTCAGCAACAACTTTACCTCCTTCCCCTTCTGCACATTCCACTGCTTCAAGTGAAGATTTGCCTGTGGTTATCACATCCTCGATAAGTAATATTTTTTCACCTTTTTTAATTTCAAATCCACGGCGTAATTCAAACTTGCCATTAACGCGCTCGCAAAACATTGTCCTTATTCCAAGCTGCCTGCCAATCTCATAACCCACAATTATTCCACCAATTGCAGGAGATAATATTAAATCTATGGAGCTATTTAATTCTTTTTTTATTTTATCTGCTAATAATGCGCAAACTTTCATGGCTCTGCTTGGATTTTCAAAAATTTTAGCGCATTGTATATATGTATTGCTATGCAATCCAGAAGATAAAATAAAATGCCCATGCAAAATTGCTTCTGCTTCTTTAAATTCTTTTATTATTAGGTTATTTTCGTCTAATATCATTTTTTAAGTTTCACTATTACATTCTTTATTAATTATCTGAGTTATGCAAATATCAGACCACACATTTATTGCAGTTTCAAACATATCGATGATTGTATAAATAGGCAAAATCAGTCCCATAATATGCAAAGGAACATTCATCGATACGAGATAACTGGTTGCCATAAAATAGCACCCCATCGGCACTCCAGCGTTACCAATTGCAGCCCCTGTAGCTAAAAAAATCCATATCAACATTTCGCTCAAGGAAAATGCGTATCCGTTCATTTCTGCAACAAACATTACAGTGATTAGTATAAATGCAGCACATGCATTCATATTAATTGTTGTGCATATTGGTAAAATAAAAGACGACAATTTCTTTGGCACCTTTAGCTTGTTCTGCACACAGTCTATGGTTGTGGGCAGCGTTGCACTGGATGATTTAGAAAAAAACGCAAGTGTGAGTGCCGGCATAACTCCCCTTAGCGTTTGAATTGGTGATATGCCTTTATACCACATAAGTAGCGGTAAAATCAGAAATGCCTGTACAAAATTTGCAGACATTATGCAAACAAAATACCAAAAAAGACTGTAGAACTCGCTACCGCCTTTTAATTCGTGCAAAAAACATGTGATAAAGGACCACACAGCAAGCGGAATAAATTTTAATAACCCTTGAGCAATTTTAAGTAGCGTATCAAAAAGTGCAGAGAATACTTGATATAATATATCCTGCTTTTCTTTTGAAAGTGAAACAATAGCTCCACCCATCAAAAAAGCGATCAATATGCTACCAATCATATTATTTTCAAGAAAAACTTGCACAAAATTAGAAGGAATGAGTGATTTTAAATATGAAAAATAACTGTGGTTATTGCTGTTAATACTCCCTATTGTATTACTTATGAAATTTTTTCTTGCTGGATCTATTAACAAATAAAACGATAATGCAACAAACGCAGCTATAATAGTTGTAAGCAGAGTATAAAATAGTGTTTTCTTAACTAAGACTTTGATTTCAATTGAGTCCTTGAGCCCTGAAATTGTGGAAACTATGGATAAAAAAACCAGAGGTAAGCTTATTAATTTGAGCAAGCTGATAAAGATATCACTAAATAGCTTTGCTATTTCAAATATGATTTCATTGTTTAGGTAGTAAGCAACTATTGCAAGCAGTATAGAAAAAAGTATTGCAAACTTGTGCATTGAAAATAAAACTTCAAAGTAACATTATACAATAATTTTGCTGTTTTGGAATCAGATTGATAGACAAAATAACTTTACAGATTAGGGAAAGATAAGAGGATGTGTTTATTCGGAGACAGTGTAAGATTTCTTAATTTAAATTTAGGTGCACTTAGCCCATTCTGGTGATAACAAATTGGAATAGATAAGATATGATAACTAACTCTTCTGCGAGTATATAGTTTTGCCGGACACAACAGTACGTACTACGTGTCCTTTTACTTTGCGACCATCGAAAGGAGAATTCTTTGATTTACTAGCAAAGTTGTCAGTTTTAATTTCCCATTCATGATTGAGGTCAACTAAAATTAAGTCTGCAGCAAGGTTTTTTTGTATACGACCACGTGGTATGTGTATTATATCTGCAGGCTTATATGTCAATTTTGCAAGCACATCAAGTAGACCCATTTGCCCACTGTGATAGAGTTCAAGTGAAAGGGGCAGCATTGTTTCAAGACCAACAATACCAAATGCAGCATTTTCAAGTGGTAGATCTTTAGAACTACGATCATGCGGAGCGTGATCAGTTGCAATGCAATCAATCACACCTGTCTTTAAACCTTCAACCATAGCTAAACGATCTTCTTCAGTGCGAAGCGGCGGATTCATTTTTGCAATTGCTCCATGTTGTTTTACTATATCTTCAGTCAAAGTGAAGTGATGAGGGGTTACTTCGCACGTAACATTTAATCCCAAATCTTTTGCACGTTTAATAGCATCAAGTGAATCTTTTGAAGAGACATGTAGAATATGGTAGTGCACATTTTCCATATCCTTCATTAGCAGTATATCACGATTTACCATAACCGATTCTGACGCACTCAAGATCCCCTTTACTCCCAATTCTTCAGAAATTTTACCTTCGTTGATTGCACCACCTGCTGATAAATTTAAATCTTCTGCATGTTGAGCAATAGGAACACCCAGCATGCTTGAATAAAGCAGCGCCTGTCTCATAATCATTGGGTTCATAACTGGCATGCCATCATCAGTGAACCCAACCGCACCTGCTTCCTTTAAAAGTGCCATTTCAGTCAACTTTTCTTCCAAAGTGGTGATTTTAGCGTAAAATTCAACGTTTACATGTGAAGTTTCAAGTGCTCTATATTTCAAATATTTAGCCAAAACAACGCTATCAATTGCTGGAATAGTGTTTGGCTGACAAACTACAGTTGTAACGCCTCCTGCAGCTGCAGATTTGCTACCTGTATATATAGTTTCTTTATGTTCCTGCCCTGGTTCACGAAAATGTACGTGAATGTCAATAAGGCCTGGCATTAGAACAAGCCCTTTACAGTCTATTGTTTCATCAACTCCACTTGTTGAAAATAATGATTCGCCAAAATCAACAATTTTATCCCCTTCAGTCAATAGCGAACCTTTTATATCAAGTTTAGTTTCTGGGTCGATAATACGAGCATTAGTATACGCAATTTTATAGCCTTCCTTTTGCCCTGTTTGTAACAAATTCCAAGTCTGTGTCATTATATTTGAGTATCGATTATGCAATAAATCTAAAGTTTTTTTAATAAAACACAACCAAATTAAAACACAGACTAAGAGCTGTCTTGAATTAAAATTATCCCAAAAACCCCGCCCTTATAACCTAGTTAGCTCAGTTTTAACGTTAATGTGTGAAACTCTTAGCTCTGTTGGAGGATTTTCCAGTTGAATATCTAGCTCATTCTGCATGTTCGATAAACAAATTAAAGCTGAATCAAAATCTTCATCGAACTGTTTTGCTTCATGTATACCATCGATTATTTCCTCTAATTCTTCCACATCATCCATTTCTTGCGGCGCACTTTTTAATATCGCTTTTATTTGGTTTAAGTTTTGACGAATTTTCTCCTGATATCCAACAATTCTCTCTTGATATATATCAATCATTTTTTGACATGCGTTGCCTCTAAATGGATGTTCTTTTTTCTCTTTTATGTAAGAACTTTGAAAGTCTTTACAGTTAAGGATTGCTTCTCTATGTTTTTTTATGTCATTAATTGCGCTGATTATCGACTTATCTATTTTCTTCAAATTTTCTTCCCGTTCTTCTCTTTTAATTATACTTTTGGATTCATTTTTTATCTGGTTCATTTTGTCATACAGGTTTCTGCATTCTTTGTAAGATGCCATTGGTTGTAATATTCCTTCTTTTACACCTTTATTGTAAAAATTCTTCAACTCATCATTTGATAGTATTGTTTTAGCATCTTCCCTTTTACTCTGTGATTTAGGATACTTTTTATTCAATGAACTAACATGATTTAACAAGAAATCTTTAACTAGCTCTTCCTTTTTAACTTCAGCTAATTTTTCTAGTGTTTCTATATATTTTAGAACTTCTGCAAAGAGCTGTCCACCAGATGGAGCAAATCCTTGAAGTGGTTTACTCTGAGCTTTATAAAAATCGGTTTGTAAAAAATCTTCAGCTTGTTTTTTTATTACTGAAAGTTCATTAAAGGCTTTTTCTGGATTGATTTTTCTCAAAATACTAATAGCTTCTCTAATCGCTTTTTCTCTCTTTTTATCACCTTGTTTTTCATTTAATATTAGACGTTCAGCTTTGGTAAAAGCATCACCGCGATCACTCTTTGCAATGTTACAAACGATGCTTTTTACAACTTTTTCGGTTGCTGCATAATCTATTTCCTTTGCAAAACAGTCAACAAATGATTGCCAAACTTTTTTATTAACAAGCTTACTTGTCTTATTTTCAAAATCTTCTATATCTTTGAATCCCAAAATAGTATAGAGATTTTTTTCGATTATTGGTTCGGCATGTTGTTTTGCCACTTTACCTTTTATATTAAATGGAAATTTACTAATCTTAGTTGTACCCACAATGTTACCTCAATATTAACGCTATCTATAAAAGTATAAAGATTTAATATTTAATTTTTAATTAATGCCAGACAGCTAACTATGGGAGCATTATGCTATAGCTGACCCAAGAAAGATTTCCCTACGTCATACCGCGATTCATTCGCGGTATAGATTCCGCTAACGAGTAGCGGAATGACGAATTTGTTGTTTTTCAAATTGTAGGTAAACCTAAGCCACTTTAGCTATAGCATCAATAGCAAGTGTCAATTAACACTTTAACTTCTTACTTGTCATCAGTAATATTGTTTATATAAAAACTATAATTTTTTATGCCTGAACTTGGGAATATATTGCTATTGCTAGCCTGCTTATTGTCTTTGACATATTTGTTTTTACCGCTTAGTTCTTGTCGGTTTATTACCACTGCCATATTTTTTTGTGTATCAACATCAATGGCTATTTTGATCTACTGCCACATTACAAATGATTTTTCACTTGAAAACGTATACTACCACTCACACACAACAAAACCTTTAATCTACAAGATTTGTGGTGTTTGGGGAAATAAAGAAGGGTCCATGTTGCTTTGGACCTTAGTGCTCACCATGTATTTATTACTAATGGATATTTATATACCTTCTGTCATCCCAGTGCTTGACTACTTGGATCCAGACAATTTAATTGCAAATGAGTACATCAAATGGCAGTATAATAAAAACTGGATTCCAGTGTCAAGCACTGGAATGACACCAGAACGAACTAATGGTAGTAAATTAAAAAAAATATCTCTTATCACCCAAGGCTTGATTTGCTTTTGTTTTTTACTGTTCACTTTACTTGAATCCAGCCCCTTCACTAAAATGCCAAGCGTTGAAAAAGATGGATTGGGTTTTAATCCGATATTGCAAGATATAGGCCTTGCTATTCATCCACCGATATTATATTTGGGGTACCTTGGATTTAGCGTTCCTTTTTCGCTCTCTATAGCTGGATTAATTGCAAAAGTTGAAGGAAATGTTTGGGCTAAAATTGTCAGGCCTTGGGTACTTATTTCTTGGTCGCTGCTCACTTTGGGCATCAGCTTAGGTAGCTGGTGGGCATATCGCGAACTTGGGTGGGGTGGATTTTGGTTTTGGGATCCAGTGGAAAACGTTTCTTTGATGCCGTGGCTAATTGCAGTAGCGCTGACACATTTGTTGCTCGTGGTGCGAAATTTCAATGTTTTAAGGAACTTTGCTATTTTACTTACGCTTACAACTTTTATATTGAGTGTGACTGGAACATTTCTAGTCCGCTCAGGAATACTCACCTCAGTGCACACGTTTGCAGATGACCCAAGATATGGACTATATATATTAGCTCTACTTGGTGTAATTACAGTCAGTAGCCTTGTAGTATTTATCGCATTTGCAAAAAAGAATAGATCTCTTACACCACCACCTGTCATCCCAGTGCTTGGCACTGGGATCCAGGAAAAAAATATAGAGGGACCTAATTACACACCAAAGCAAAACTTCTCTGTTTTCTCCCGCTTTACAATGATGTTAATGAACAATCTATTATTTATCACTGCCTTTTTCATTGTGTTCGTTGGCACTTTATACCCTACAGTGCTCGAATATTTAACCGGTGAATTAATTTCAGTTGGAGCACCATATTACAATTCTTTGTTTAATCCTATTGCACTGGCTATTCTAGTGCTCACCATGATCGGGCAATACTGCAGTTGGCAGGGAAATAGTCTATTGCCAATATTCCGCGAATATAGATTTTCATTCTGCAGTGCTGCAGCTATTTTGCCGTTTATCTTTCACATGGAGCTAATAATTGTGCTATCAATTACTATCTCCATAGCATTATTAATCTTTGTTTTAGAAGCATACAGTAAAAGAATTCGTTTATTTAAGAGCGAATCAATTTTATTAGCAAAAAAAGTTTCTAAATCCTACTATGCAATGATGGCAGCTCATGCTGGAGTGGCAATTCTAGTGCTTGGTATAGCATATTCGGTTGGTTGGCAGGAGAAAAAAGAAAATTACTTAAAAATAGGGGATAGCATAACAGTCAATAAATTTAAAGTTACTTTACGAAATATTGAGCTAATAAAAGAAAAAAATTTCCATGCAGTGAGGGGTACAATGGATATCAGGAATTTGCTGAATAATAAGATATTAGGTGAGATAACCCCTGAATATAGATTTTACCTTGTGGAAGGTCAGAAAAATGTTGAAAGCAGTATCTACCACAATTTGCTTTCTGATATTTATGTTGTAATTGGAGAGATTGATAAGAGTAAGAGCAAAATCGCAGCCAAAGTGCACTATAAACCTGGAATGTCTATAATCTGGCTTGGATCCTTTCTTATCGCTTTTGGTTCGCTCCTTGCTGCTTTTCCTTTTAGTAAACGGGCGAAGGTTGTCTAGCTGTCGTGGATTTATTAACAACGCTCCTAGGTCCAGAGTGCAATATATGAGAAATTACCGGGCTATAGATACTGATTTGCAAAGGTTAGAACCAAAGAAAGTTATATTTTTTTATTGACAGACCTATATATTACGATATTCACTAAGGGATTAGTGAGTGATGGTTATACAATATGAATGGTGAGGTATCAGGCAAGGAAGAAGTTATGCACACTCCTTACAGCGATTTGTGTCAAAATCTTGAAAGTAATGCACAAACTCCTCTACAGCACTCCGATGATTCTTGTACAAGTGATAACAGTAATAATCATAGGTCAGGTGATTCAGATTCAGAAGAAGGTGATGGCCATGATTCAGGTATTAGTTCCGATGATGAGGATAACCGGACAACTGATACAGAAGTACAATTAACTAATGATTCTCTTGATAGCCAAAGATATACAGGAATATGCATTCCAACACCAACTGATGGTTGGGCAGGTGAAAATAATCATCAGACTGGTTTATCAGGTGATTTGCCAGACGTGAGTAATAATCCACAAATTTTTGAAAGTACTGATTCAGTAGAGCATAATTCTACCTGCAATGATCATGTAATTTGTGATTCAGGTCACAATTCTGACGATGAGGATCAGATTCCAGAGGACTTTCCTTCAAGGAAACGAGTACGATCGATTGAAATTGATCAGTTTGAACCGTTGTACAAGAAGAGGAAAATAGAAGCACAAAATAATCAAAAATATACAGAAAATGTATGTAATCCAACAAATGGTGGTTTATTAGGTGAAAGTGATAATCAACAGATTTCTGAAGATACAGAAATAACTTCTGATTGTAATCCAGATGATTCAGATCCAAAAGGGAATGAGGGCTATGGTTCAGATGGTTCTTGTGAAAGTAAAGAAAATTTGACAAAGGGCGCTGGTGGTAGTAATCAGACTTTTGAAGGTGAACAGAAAAGCTCAGAATTTCCGAAAGTTAACAATTGGTCAGATAGTGATGGGAACTCAGAAGACAGTTCGGACTGTGGTGATGATAATGTTGGTCATTATGATACAGATTGTGGTGAACGCTACAGTCATCTAAGTTTTCATGATGAAAACACAAACATAATAAGAAAAAAAGATTCTTTTTTTTTAGCCCAAATAGAACTGAATAAAGCAGAAAGGGAGAAGTATGAAAATATTTGGCAAGAAATGGACAAAATCCTTAGTAGTTCACATGAAGTTGGTCTATGTGAAGATGATATTGAGGAGTTGAAAGGGAGACTTGATGAAGTTATAAGCCAAGCACTGGAACAAAGAATTATGTTCACTTTTCCATATAGAGACGGCGAGTCCTTTGTAGACTGTATAATTAATACAACACAAGAACTATATTGGGTCGATTCTACTGAGAATTCTAGACTTCTAGAGGAGAAAAAGATATTACAAGTAATATCGGAGGGTGCAACTTTAAATAAATTTACTAAAGAAAGGTACGATGATTATGTAAATTGTATTTACAGAGAAAAAGAGATTTTAAGTCAAAGGAATAAAAATATTTTAGGACTTAATAATTTAGCATATGAAAGTATTGTAAACAAAAGCAAGCAGACTCAAAATGTATTAGGAGTAGACAAGGATAATAGATATTTTTGTATAGAGTACTCGCAAGATAGTATTGTTGAAGTTGCAGAAATCCTAAACAATGAAAAAGCCAAAGACTTAAATTTAAGAGTTGGCATACTCAAAATTGGAGAAAGTATAGTAAGAGTTGAAAATGTAGAAGAAATAGGGGAAAAAAGAAATTATATGGATGTCTCAAAAGGTGGTATTGAAATGTCTTTTACTACTGAGGTAGGAAAGATAAGTGTTTATCTAAGTCCTAGTGAGAAAGGCAGCAATAAAATAAAAGTGGAGATTGATGGGGAAAACAGAGCAAGGCTTAATGAGTTAAAAGATAAGGGAAAAAGTTTAGGGGAAAACTGTCTTTTAGGAGGAAAAAGTGTTGAGGAAGCTATAGAGCACGAAAGTTTTGAAAGGTATGGCAGTGTACCTAACACTGCTATGAAGGAACCTAGCTTAGATTGCGTTGCTAACATAACAAGGGGGGGATAAGCTTGCAGAGATAAAATGATGGGCCAAATTGGCAGTATTTCGCTTTTGTAATGTACTTCAAAATGGTAGTATGCAAGCTAGATAGAACTTAATTGACAGACAAGAATTAACTGATGGAAAAATTGACATAATCAAACAATCACAGAATAAACTAGTGAATTTTTTGAAAAGTATATAAAATTCAAGTTTAAGTAAATAGCATGGCACTTAGACTCATTCCAGATAACCTCAATATCAAGTTTAGTAAATATAGAAATTTGACAGCACTCGTTAGCATTATTCTTATCATCTTTTCAATGCTCATTGTTGTACTGCGTGGAGTGAACTTAGGCATAGACTTTGCAGGCGGAATTTTGATAGAGATAAAATCTTCAGATGAGAATCACTCTATTCTCGATGCATTAAAAGAAAATGGTTTTACAGTGCAGAGTTCAAAAGCGGGTGATAATTTAGTCATGCGTTTTAAAGATGAAGGAGATGAAGATAAAATCAAAAAGATAAAAAGCATACTAGAAGAAAAGCTAGGTAGCTCAATAAGCTATCGTAAAATAGACTATGTTGGCCCACAAATAAGCTCAACACAAATATTTGAAGGAATGTTATCCATGTTGATCGCGATTGTTGGAATATTTTTTTACGTTTGGTTTAGATTTAATTGGCAATGTGGATTCAGTGGAATAACAGCACTGATTCATGACGTGATTTTAACTGTTGGTTTTATTAGCCTAACTGGCATTGAGTTTAATATTTCATCAGTTGCAGCTCTCCTCACTGTCATTGGTTATTCAATCAATAACTCAGTAATTATATACGATCGGATTCGAGAGTATTGCAAGAGTGGTAAAAGTGGGCGGATGAGTGAGATAGTAGATGCAAGTATCAACGCTACATTATTTCGCACTATATTAACTTCTGGTACAACCCTTCTTGCTGCTCTTCCTTTGGCATTAATCTGCACAGATGCAGTGAAAGACTTCAGCTTGATCATTTTTTTTGGTATTTTGATTGGCACTTGTTCTGCAATATTTATTTCTGCTCCTATATTGACCTACAGAGCTTTAGATTGTAGAAGTGTTTAGTCGCGGTATAATATCAACTTATTATCTCTTATAGTGAAATGAAAATACCTTAAAAAGCTCATTCCAAGTAGTGAATGAGACATAGAATGAGTGTTAACGCTTGCCTGTACATCATTAATCAAAAAATTTCCTATTTTAACTTGAGGTATTTGAACCACTCCAGCTTTTATTTGACCTTTCGCAGTTTCATATATTTTAAAATCCTGAACGTTTTGTAAGTTAATACCAGCATGTAATGCGTCTTTTTGTGATAGAACAATATCGGTTGCTCCAGTATCAAGCAAAAACGTTATATTGCTATCATTGACTTGAGCCTGAATATAAAAGTGTCCATCGTATGATTTCGTAAATTCGATACTTCCACTATTTTGAATTCTTCCTTTATATGGTAAAAAAGTACTGAGAAATCTGTCGCTTAGTTTGTCCCTTTGTGAATCAATAAGCATTGCAGTGGTGGCTATTATTAGTAACCAAATAACTAGATTTTTCACCGCGTTCATATCAGACCTCTTGCATAATCATTATTTGAGCAAAAAGTTAACAACGCACTTCCTGATGTCATTCCAGTGCTTGACACTGGAATCCAGTTTTCTGATCGAAAATGTTGTATAGTGCACAATCAATTTTTCTGGATCCAAGTAGTCAAGGCACTGGGATGACACCTTTGTACTTGAGGTAAAACCGGCTAACACACTGTCTTCGAAAACAAACGTTTGTACAATTGTGCACGTGACACTGGAATCTAGAAAAAAAGAACCAGTGTCAGCTACTTGGGTTAAAAAGAGCAGTTTATCGTTAAAATTTGAAGCCATTACAATAAATTTTTAAGATTAGCGTTAAAAGTTATTATTAAAAATAAGTAAATTTCATTGTTTTAGTACAATATTTAGTATACACTTTAAGAAGATATGTTTGATTTAATTTCATGTCAGAAGCAAAAAGTTTAATTTTGGCAGCTATCCTTTCCATGTTAATCATGGTGTCTTGGCGTATTATTTATGATAATTTTTTTAGTACAAACCAAAATCAGCCATTGATTGAAAATATTGAACATATCGAATCTTTTAACGACCTTGCTCCTATAATACACCAGAATCGTTCTGAAATTATTAATTCTACTCGAGAACAGAGGGTTAGTTTAACCAATAACATGATTAAAGGATCAATTTCTCTGAAAGGTGCAAGGTTTGATGACTTAATTTTAACTAATTACCACTTAGAACCGAGTTCTTCTTCTCCACAAGTGGTGTTACTGTCACCTGCAGAATCAAAAGATGTATATTTCGCAGAATTTGGGTGGCTCGATCCGAGTAACAAGATTAAAGTTCCAGATTCTAAAGCAGTCTGGCGAGCAGATAAACTTAATCAAAAAGAGGTCAATTTATCTTGGGACAATGAGAATGGCATTTTATTTAGAATGAAAATTAACCTCGACGATAATTACATGTTTAAAGTTGAGCAAGTTGTTGAAAATAATACAAAGGATAATGTAGTTTTGGTTCCTTATGGTAAAATCAACCGTAAACGTGATAATATTAATGAGTCTTATTGGATATCACATGAGGGAGTACTGGGTGCATTTGATAATAAACTGGAGGAGTGGACGTATAAGGATATCTCCAAGAAACATTTAATAAAAGCAAATACAAGTGAAAAAAATTGGTTTGGTTTTGCTGATAAATACTGGCTCACAGCCATCATACCTGAAAAATCTGATAAAATAAATGTAAGCATTAAACATACTAACGCTAATGATATTGATAAATTTCAAGTAGATTTTGTTAAGTCTTATAAGAGTATACTTCCTGGTGCAAGCACTTCTAATGTGAATTATTTTTTTGCTGGAGCAAAAAAGTTGAATTTACTGGATTCTTATAAGGATACTCTCAATATACCTTTGTTTGATAAAGCTGTAGATTTTGGTGTTCTTTACTTTATAACTAAACCAGTGTTTTTACTGCTTGAATACTTTAACTTCGTTTTAAAGAATTTTGGCTTAGCAATATTATTGCTGACTTTAGTAATCAAACTTTTGATGCTTCCCTTATCTAATAGATCATATGTTTCAATGTTCAAGGTGAAAAGCTTGCAGCCTGAGCTAACTCGTGTAAAAGAGTTGTATAAAAATGACAGCTTAAAGCAGCATAAAGAGACAATTGCATTGTTTAAGAGAAACAACGTAAATCCAATGTCGAGCATTTTTCCCATGCTAATACAAATACCGGTATTTTTTGCTCTATATAAAGTATTATTTGTTACTATAGAGATGAGGCATGCTCCTTTTTTTTTATGGATTAAGGATCTTTCAGCTCCTGACCCAACGAACATCTTTACATTATTTGGGTTGTTTAATTATAACTTTCCTATTTCTATAGGCATTTTACCTATAATTTTCGGTGCCACCATGATAATTCAGCAGAAGCTAAGTGAGAAAGATCAAACCAGTAAAGATGATATTCAAGTAAATGTTATGAAGTTTTTACCTTACATTTCTGTCTTTATTTTTTCTTCTTTTCCTGCCGGCCTGGTAATATATTGGATATTTAGTAATATTATAACTCTAATTCAACAGTCATTAATAAAGTTGTTTTTAACAAAAAAAGTGGTAGTAAATGTCGAGAATACTAATAGTTAATTCGATTTATTATACTGAAATAGCGAACCTTTTGCTTGAAGGTGCAATTGATAAATTAAAAGGCAGTAATGCCAGTTACGATGTAGTTGAGGTTCCTGGTACATTTGAGATACCAGCTACAATTCTTTTTGCAGTCAAGAGTGGGCATACTAATTATGATGGTTATTTAGCTCTTGGGTGCGTAATTCGCGGTGAAACCGATCATTATCAATATGTTTGTAAAGGAGTAATTGAAGGCTTAAATGAGGTTGTTATGCATTATGCAATACCCCTTGGTATGGGTGTAATTACCGCTGACAGCAAAGATAAAGCACTAGTTAGAGCTGATAAAAACAAAAAGAACGTTGGTGGCCATGCAGCCTCAACTGTTTTGCGTATGATAGATTTACACAATAAATTAAAATAATGGAGGAAAAACCAGTAGATAAAAAGTGGCGCATAAAAAGAAGCACGGCAAGATTTCTTGCTGTACAAATTGCTTATTCAAATATTTTCGTAGGTTACAACAAAAGCACTTTTAAACTGGAAAATTGTGAGCTTAAGGACTACATAAATAAGTTGAAAGATATATTTGAATGTGAAGAATTTGAACATCAGTTCTTAGAAAACTTGTTATATAAGGTTATAAAAAGCAGTGAAGAATATGATAAAATAATAGAGTCTTATTTACACCCAAGTTGGTCCCTTTCACGGTTAAATCTTATAAGCTTATCTATTTTGCGTGTTGCAATATGTGAGTTAGCTAATTGTGATACGCCAGTTCCAGTTGTCATTAATGAATATACTAACATTGCATCTGATTTACTTGATAAACCAAGCGAAATTGGTTTTATTAATGGGTTATTGGATAAGGCAAAAGATGCAGTTAAATTAAATAAAAATCCTTAGCAATTATAGCCAGCAAGCACAAGGTGTCATCCGAGTAGCTGCTGTATGAACATTGTCTACCAGATCCCAGTGCTTGACACTGGAATCCAGAAAAATTGATTGTGCACTATACAACATTTTCGATCAAAAGCTGGATCCCAGTGTCAGCTACTTGGATGACAAGAAAGGGAGCACTGGAATGACATTATCTGTTGTGCAATTTACCTTCAAAAATGAATGTTTGTACAGTTATGTGTCAAGCACTGGGATGACAAGAAAGGGAACACTGGAATTTTTGTTTCAGCATTAGCCATGCATCTAAACAGATACGTTGCCTTGAGAATCGCAACATCCATGCAGTTATGCGCGTAACACTGAAAATCAAAAAAACAAAGAGGCAGACTTAATCTACCTCTTTTATACTTAGCTGTCTAGTCTAGTACTTTTCCTTTAGCAGCTTGTTCAACAATAGGTGAGCCTAAATAAGTGTTAACCTCTTTAGCACCATCTTTGTCTAAACCTAATGTTTTATTCCACTTTGTTTCATTTACTGCCTCGAACTTACCTTCATCGTTTTTCTCTTTTAGTGAACCTATCTTGAAGAGTAAAGTATTGCCTAGTATACTGGTAAGCTGATTAATATCAACAATAATACGGTAGTTCTTGCCTTCTAAGCTGAAGTCTATATAATATTTATCCTTTTCTACCTTACCTTCTTCATCTTTAACTTGGTTATTCCTTGCAATTTCCCTAAATGCGTCTTTTGTTACTAGCAACCCATCCTTAATAACCTTCAGAGCTTTCAACTCAGATATTTCGTTATTTTTGCTGATAGCATATATTGCTAAATAAGTCAGCGCAGCAGCAACAAATGCTAAAACGCCCATTCCAAGTGGTGTAGCTGCAAAAGCTGCTAGCTTGCAAGTTGAAGGCCTCCAAAGCGGTGTTGAAAGTATTGCTAATCCACCTATAACGTATATAGCAGTAAATGCAACAAATACAGTGTTTGCTTTGTGGAGCTGGCCACAATGATTTTTGAAAGTTAGCATAAACGACTTCATTTAATAAAATATTAATATGCTTAAATTGTGTATAAAAGAACTGTCATAGTCAAGCTTTTTCGTAAGCTACCTGCCGCTTGAGCCAAAGCCCCCTGCATTGCGACCGGTTTCTTCTGCGCAGAATTCTTCTCTGTCATCCCAAATTACCTGAGATACCGGAGAAATAAGGATTTGTGCGATTCTATCTCCTCTTTTTATTTCGTATGGTTGATTACTTAGATTAATTAGGCAAATTTTAACCTCACCTCGATAATCAGAGTCTATAGTGCCCGGAGAGTTTAAGACAGTGATTCCATGTTTTGCAGCAAGACCAGAACGTGGGCGTACTTGCCCCTCAAAACCGTTTGGTATTGCAATCACAATTCCAGTTGGAACAAGTAATCTCTCAAGTGGATTTAAAACAGCAGAGTCATTCAATGCAGCATAAAGATCCATACCAGCACTTTGCACAGTTGCATAACATGGAAGAGACAAGTCTTCTCCGTGTGATAATCTTTTTATTTCTACTTTAATTTTACTTCTTTGCACTCCAATTTACCATCTATGAAGACTCAATTATAGCATGTAAATTGTATCTGCAAAAGTGATAAATGTAAATGATGTCATTCCAGCGCAGCCATAAAAATTCCTTGACAAACTCCGCCAGCCCCCTTATCATGAAACTGAAGCTATTGTATTTGCTTTCGCCAATCTGCAGATTAAAAGGTAAGGATTACTTAATGTATCGGCGTCTTATGTTCAATTTTTTGCAGTATATAGATACTGTATGTCTTTACAAAACTTCATCTACATCTAGATTTTTATCTAAATAAGCTGAACGCGCTTATAAAGCGTTACAAGACATCAAAAAATGCCAATACTCGACAGAGATAGTAAAAGACTAGCTAACTCGGGGATTCTTTGTCTTTTTTTCTGCTTGGTAAATTTCTTAAACATTTGCAGCGTAGGTTAGTTGCAATTAAAAGCAGCTAAATCTTGCTTGTCAAGCGTTTAAAACATAAAAAACGCCAATATTTTAAAGCGGATAATAACCACGGGGCTTCTTTTGCCTTTTTTTTGTTTGGTAAATTTCTTAATATTTATGGCTAAACGACAACCGTCATCCCGCTGCTTGTTAGCGGGATCTGAGATACCGCGAATGAATCGCGGTATGACGTAGATTGCTGTCATTCCAGTGTCAGCTACTTGAATGACACCCTCTTGGTATTCGTGTAGTTGCAAGCAGTATAGCTATAAATCACTCACAATCGATATGCTTGAATTACTCTCAGTAAATAAATCAAGCATAATGTTAGGTATTCTACCATCAACTATGTGAACAACTCCAGCACATTCCTCCGCCATTTTAACGTATGCCATAAGCCTTTCAATAAATTTTTCCCCTTTAATTTTCCCACAATCAATCGATGCATTTAAATTTTTAACAGATATCTTCCTGCCACCAATTTTATCTATTTCTTCATCTGTGTCACTCAAGATTATCATTTTAGATGCAGAAACTGCGATTGCGATTGCGCTTGCAGTGCTATCGGCATCAATATGATATGTTTCCCCATCTTTTCCATGACCAATTGGTGCAATAACTGGTATAAAATCTGATTCTTCAATAAAAAATAATATATCAGGATTGATTTCAGTGGGTCTACCGATGAACCCCATGTCTAATATCTTTTCGATATTATTTGATCTATCTTCTCTAAGCGTAGCGGTTATTTTTTCGACTTTAATTAAGTTACCATCTTTTCCACATAATCCAATAGCTGAACCACCAGCAGAATTTATATGCTGAACAATTTTTTTATTAACTGAGCCACACAGTGCCATTTCAATGATTTTCATAGTGTCTCTGTCTGTAAGTCTGATACCATTCACAAATTTACTGTCCATACCCAGCACTTTTAACACCGAGTTAATTTCATATTCTCCGTCATGAATTATTACCGGATTTATACCAAGCTGCTTCAACAAGACAACATTATGCACAAAAGTGTTAAATAGTGTTTCATCTAAGATTATTGTACCACCGCATTTAATGACAAAAGTCTCGCCTACAAAGCTAGGTATATTAGATAGCACTTCAAATAATATTTCTGCTTTTTGTTCAAATGATACCTCACCCTTTAAGAATTCACTACTCTTCATTTTTTTATCTTGTAAACTTGAAAAACTCATCTCTTACCTTGGTTATTTTATGCTTAACACGGATGCTCATTTGATGAATTGACACATTCTCATTATTAATCCATCTTTGAATATCTTCTATAACAGCACCTAAGCTTTTTTGACTTACTTTATCTATTTTTGTTAGCACAACGTTAAAGTTAATGTTATTACATATTAACCAATAAATGAAGTCTTTGTCTATTTCTTTTAATCCTACCTTGCTATCTATCAACACAAACACTCTTCTTAGATTTCTTCTTTGAATTAGATAATACTCAATTAAGTTTAAATATTGTATAATTTCCTCCTTACCTGCATGAGAATAACCATACCCTGGTAGGTCAACAAGCCTGAACTTATCATTGTACATAGAGTAAAAATTTATTTGTCTAGTGCATCCAGGTTTAGAGGAAACTCTGGCAGCTTTTTTGCTGTTTATCAGTAAGTTAATCAGACTGGATTTTCCTACATTTGATCTACCAGCAAACGCAATCTCTGGAGCCGACTCATTTGGTAATGATTTTATGTCCGAAGCTCCAAATATGAAATTGCAGTTTGATGTTATCTGTTTTGCCATTATATTCAACTAGAAGGTAGTAGGTATATTATAGTGTTATTGCTTGATATAAGAAATTTTTTATTTCAGTATATATTACTTAGCTAGATCTGTGCTATATGGATATGGAAAATAATTTACAAGACTTAAAGAAAAAATTTAATGATATAGAGAGAAATTTGGAAAATCCTACCAATTTAAGTCAAAAAGAATTCATTACCCTTTCAAAGGAATACTCTGAGCTCAGGCCAATAATCAAGATAATTGACGAATATAACACGCTGAAAGAGGAAATTTCAGACTTAGAAGAAATAATGAAAGATGAAAACAGCGAAGGTGATATAAAAGAGTTAGCAAAAGAAGAATTCTTCGAAAAGCACAAGGTATTATTACCAAAAATAAAAGCAAAATTAAAGTTAGCATTATTGCCCAAAGATGAAGATGACTCAAGAAATGCAATATTAGAAATTAGAGCAGGTACAGGCGGAGAAGAAGCAGCATTATTTGCAGCAATGTTATTTCGTATGTATCAAAAATATGCAGAAAGAAGAAATTGGAAGTTCGAGCCAATAAGCATTTCTAATACAGGTATAGGTGGCTATAAGGAAGCTTCTGCACTCATTAATGGAACAGAAGTTTTTGCAAGGTTGAAATTTGAATCAGGGGTGCACAGAGTACAGAGAGTGCCAGAAACTGAATCCTCAGGAAGGTTGCATACCTCTGCCGCTACTGTTGCGATATTACCTGAAGTAGAAGAAGTTGACTTTAAAATAGAAGAAAAAGACTTACGAATAGATGTTTATAGATCCAGTGGTCCTGGAGGGCAATCAGTGAATACAACTGACAGCGCAGTAAGGGTCACCCACTTGCCAACAGGGATAGTTGTGATACAGCAAGATGAAAAATCGCAGCATAAAAATAAAGCTAAAGCGCTCAAAGTATTGAGGGCAAGGCTATACGAAATTGAAAGACAAAAAAAAGAAATGGAAAGGTCAACAATGAGGAAAAGTCAGATTGGCTCTGGTGATCGTTCCGAGCGCATAAGAACATATAATTTTCCACAATCAAGAATAACAGACCACAGAATTAATCTAACTTCACATCGGCTAGAGCAGATCATAAAAGAAGGTGAACTAGATGAATTTATTGAGGCATTAATTTCACGCAATGAAGCAGAAAGATTGGCCGGGGAAAGTTAGCAGCCTACAATGGAATATCTTTATTAATTACATAGGATCTTTTAAACGCAATAGATAGACAGTAAAAACAAGTTCTAGTACTATCGCGGATAAAACAAGAACAGCTACACTAATTGTTTGACCATTGTAAATGTAGCTTGTTAAGCCGATAAAAATAGCCATGATAAAAGCTCTAATGAACGAGACTGCAGAAGAAGCTGTGCCTTTAATTTCAGGGAAAACATTTATTGATGCATTAAAAATCACTGGCTGGAAAATTGCACAACCGATAGAAAAAATAATCATAGACAGTGTTACTAAGTAGAAAGAGTGGGGTACAATTATACTGAATATTACAAGCAATAGAGACCCAATAGCACCCACGCTCGTACCAGAAATTACACACTTTATTGCTCCAAGTTTCTGCAAGATTTTGCCAGCAAATAGACTGATGAGTGAGAAGCACCCAACTATTGCACCTTGATGTAGTGCATAAATAGTGCTAGATAAACCAAAAGTCTTCATATACAGAAAAGGTCCACAAGTAATGAATGACATATACGCAGCAGAAAAGAGGCTTGACATCAAAGACAACGTAACAAACCTCGGACTAGATAGTAGTTTTCTGTAATCTTTCATCATTTTTTTCAAACTGAAAATATCGCGGTCCTTTTTTGTTTCTGGTAACGCTAAAAGCAGCAAAACCCAAGAGATTAAACAAAGTATTGCAACAGTTGCATAATTACCACGCCATCCTACAATTTCATTGATGAAACTGCCTAACACTGGCGCAATTGCCATGACAACTGTAAGAACAGAATTCATGATTCCAATAAATTTCACCGCTTCGTCGCCTTTGTAGCTGTCTGCAACGATTGCAAACACAACTACAGATGTGCTAACACCAATGCCCTGAACAAAGCGAGAGATTAAAAGCCAAAAAATCGACGGTGCAAAAACACAACCAACAGCGCCGATTAATAACAAAGTGTTACCTATGATCATAATTCTCCTTCTGCCATAGCATTCAGACAATGGACCAAAAAACAACCCTCCTATGCAAAAGCCTAAAAAATTATAAGCAATAGTTAATTGAATTGTTCCTTCTGATACGTTAAAATAGTGCACCATATCAGGAAAACTAGGTACGGAAATGTCAATTTCAATGAACTTGGCAATTAGAGACAGGATTAATAGAAAGGGTAGTAACATTTGAGATTTTCAATTAATGAATAAAAATATCACATTTAAAGCGTTGAAAGAAGAACATTTTTTACTGTTATTAAAATGGTTAGAAACACCTCATGTGAAGGAATGGTGGATAAATTGGACACTAGGGTTAATTAAAGAAAAATATGACAACTATGTTAAAGCTCTTACTCTCTGTCCTAACTTTACTTATTTCCTCTTACTTTTTCAACAGTCCGTCTAAATTACTACAAGCAGTTTAATTTTTAGTAAATATGTCATTATTCAAAAATATGCAAGAAGCTTTACAGAAACTTAACATAATTTTATCATACAAATGTCATTCTTAAGTCCTATGTAAAAACAAATTTTGGCACTAATTTAATTAACTATGAGCTGGATAAATTGGAAAATAAATTTTGTTTACTTTTACAACACCTTAAGATCTAATGTCACTTTATCAATCAAAAATATTACAATAGGCTAGTATGTTCCTTACTCTTTTTCTCAAAATATTACCTATTTATATTACAATATTTATTGGTTACTTAGCAGGAAAATATCTTAAAATTGATAGAAACACTATATCTCAAATACTTTTTTATATAGCTAATCCAATAGTGATTTTATATGGAGTCTCTCATACAGAAGTTAACTTAAAAGTAATTTCTCTGCCGATTTTGATATGGTTTATAGGTAGCACTATGTCCTTATCAGTGTATTATCTTTCTTCTTTTTTATTTAAGGATAACACAAGAAACATATTAGCATTTAGCTCGGGCAGCACAAGTATGGGTTATTTTGGCCTGCCGATTGCCATGGCTTTATTTGATGAAGATTCAGTATCTGTATATGTTGTTTGTTATATAGGAATGGCGCTATTTGAAAACAGCTTAGGATTTTACATAGCTGCAAATGGTATTTATACTGCAAAAGAATGCATATTAAAGTTGTTCAAACTTCCTTCGCTTTATGCGATGGTTCTGGGCTTCTTTTTAAGTATATACGATATACAAATACCTACTTTTTTAACAGATGTTATGATGAATATTAGAAGTACATTTGTCACATTAGGAATGGTGCTACTTGGAGTGAGCATTGCGAATATTGCAAGCTTTAAAATAGATTGGAAGCTTGCTTTGATCACTATTACAGCAAAGTACGTATTCTGGCCACTGTTTGTTTTAGGAATTGTCCTTTTAGACAAGCATGTTATAGGTATATACGATGAGAGCATATATAAAGCACTGATGTTGCTGGCTATTATTCCAGTTTCTGGGTCCAGTATAATACTTGCTAATATTTTGAATTATCAACCAGATAAAGCTACTCTGTTGCTTCTAATCAGTACTGCAGTGGGACTGTTTTATGTTCCACTAATAACATCATTATTTTTTACTAAACTTGTTCCTTTTTGATCAAAAAATTAAGCGCTTGCACAACCATTATTTGGGTAACAACACAAGACATTGATAAAACTTGAATTTATAGCTAAAGCAACTTCTACAATTTGGTAACCCGTCATCCCGCTACTAGTTAGCGCCGCGGCGGTAAATTGACCTTACCCAGAAAAAGTAGAGAGAAAGTTAAAACGTTTTTGGAGTAAAATAAAACGTTTTTTCAAAATATGACAAATAGAAGAGAATATACAGCAGAATTCAAATTAGA
>NODE_4_length_36990_cov_80.889985
TCTCTTGCCAGCTCCACAATTAAACAACTCTGCAATGTCTCCTATTTGACTGGCCAACAATGAGAGTTGGTATTAGTTAATTTGTAGGTGTAATGTGGCTAGAAATGTTTTGAATGAAAATGAGTACCACGCTTTAAAGCAGTTGTTTTTAACATTTAATATTCAAAAGGAGGATGTGGTAAATTCTGACATTAAGCATATTAAGAAAAAGCTTAGTCAACAATACCGTAAATTATCGTTAAAATATCATTCAGATAAAAACCCAAACAATAAAGAAGCGGAGGAGAAATTTAAGGTTATTGCATTAAATAAGCCATTTTTTGAAGAATTTATAATAGAGCCATTGGAGAAAGGTCTCAATAAAAGAAATAATTTAATAAAAGAATTACGCGGTAAGTTGTGGAGTCGCAGTTATGAAGAATTGCAAAAATACTTAGATGATAAGTGCAGAAATAAACTCTATAATAAGCAGCAGTCAATTAACAATAATGTAACTGCTTATGTAAAATATTCTTCTTATTCAAATCTCTTAGGAGTTCTTTTAGTATTCTTCACATCAATTGCATTTTTAATAATTAATGGTATTTCTTCTAATGTACCAATAGCAGTAGGTTTTCTTGCTCCCTTGTTAGCAGGATCTATTTTGAGTCTAGCTGTTAAGAGCATTTATACTAGAAATGGGAAAGAGTTTAATCATCAGACTAATATTTTATTATTGTTTAACTTTGACCAAGAATGCGAAAATTTTTCAAAGAGTGATAGGACTAAATTAAAGTGGCTAAAAAATTCAGTTATTTTGAGCAACACAATCTGTACACCTTTAATGTTTTTCAGTGTGGGATTAGATTTAGTTGCCAACGGCTTTGGTATAACTAACTCTATGATGTTATCCGGCTTATTACTTTCATTACCATTCACGCTTTTAATTGTTACTTCACCTATTTTAAATGCTGCAAGTAATTATATTCTCAAAAAGACAGCTATAAATTCAATTGAGGAGCAATTTAAAGGTGATGATCAGTTTATAGAAGTCGGTAACGAAAAGCCAAGCAGTACTATGAGCAATCAAAGTTATTTCCCCATCGGTCAGTTAATATCATCAAAGTTAGCTATTCTCCATAGCGAAGTCTCTAGCTAGGAACAATGAGCCACAGATCAGTATGGTTTTGACGTTTTGGATAGAGGCTTTTAATATGTGATTTGATATTGCATCGCCAATTGACTCACACTCAATTGCTTTTATTCCTATGTTATTGGCTTTTTCCCTAATCAAGTTTGTATTTGTTGCTTTGGGCTCAGATTTAACACAAACCGCACATAATAACTTGATATATGGTTTTAAGTGTTCTAAGAACTCTTCCACATTTCTGTTACGAGTAACACCAAAAATTATATAGATACCTTCAGCAAAATTATCTTTTACCCACTGAAATAGTACTCTAGCACCATCATTATTGTGCGCACCATCCAAAAATAATTGCCAATCTTTTGGTAATAAAGAAATTAAATTGCCCTCTTTTATACGCTCCAGTCGTGCAGGCCAATAAGTGCACTGTAAACCTGAAGTGATATCCTCTTCTCCAATGTCAAATCCATATTTTCCACTCAAAATGCTACATGCTGCAATGGCGTTTCCTGCATTGATTATTTGGTGATCACCCTTTAAAGACGGCAAAGAAAATTCTATTGATTGAATAGCTGATTGAAAGACCATCCTGTTATCTTGTTTTTCGCAATTCCATTCAAAACCTCCTCTATATAAGGGAGATTTCTTATTTATTGCGTGGTATTCTAGCGTGTTCATTATAGATTTTTCTTGTGGTGCTATCACGCAAGGAACATTAGGTTTCATTATTCCAGCCTTTTCACCTGCTATAATTTCTATAGTAGGGCCAAGATATTCCGTATGATCAAGTGCAATGGAAGTAATTATTGTTAAAATCGGACTATCTATAACATTTGTTGTATCAAGTCTTCCACCCATACCCACTTCAATTAAAGTTATATCGGCTTTATGACGAGAAAAAGCTAAAAAAGCTGCAATAGTTGCAGCTTCAAACAGAGTGATAGCTTGTTCTGCAATTACGGCACGGCATTCTTCTAACAAGCTATATAATTCATTATCGTCGATATAACTGCCTGCAATAACTATTCTTTCATTAAAATTCACCAAATGTGGAGAAGTGTATGCGTGTACCTTATACCCTGCTGCTTGCATTATATATCTTATAAATGCTAGTGTTGAGCCTTTCCCATTAGTTCCAGCTATATGAATTACGGGAGGCACTTTTTTCTCGGGATTATCTAGTTTACTAAGAAAGCTTTTTATGCGATCAAGAGAAAAATCATTCGGCCTGCTACCAAGTGGCTTAGGCCAATGAGGCATATATATCATAGATTATTGTTACATTTTAATTCACCTATCACACTTGCTATGCCATGCGTGTCAATCTTCTCACTAAATTGAGAACGTTGATTAATAGCAATACTTATTCCACTCATTACAACATCACTTATCAAGAAAGAACTGTGATTTTTAGTAACTTTAAAATCAATATTTGTAAATTCTTCATCACCGTAAGAGAACCTTGTGCCAATTAAGCAAGTTTCATCGTCAACTGCTTTTGTACTCATTATGATCATTTCACTATTACTCATGTATTTAGATAAAATTTTAACGCACAAACGTGTAAGATACACTTCATACTCTCTTAAGAAATCTTCCCTTTCCTTCTGGGTAGTCAAAACCCCATATTTTCCCATGACAAATCGAGATATTTCTTTGAGGTTAACATTATTCTGAATGACCTCCTGAAGCTTTTCGTGTACATGCCCTAGGTTTTTTCTATTTCCTTTTGTAGATATGCTGTCTACTTGTTGTTTCATAGTATGCACAAAAATTTTGTGATCTGTACAATTAGTGTAAGCACTTGAAGACATTACAATAAAAACAATAATAGTTAAAACTTTAGTAATATTCATAAGATATACTTAAAATGCAAAGTTTAATAAAGATTAAATAACAATCGCTGACTTTAATATACCTATAGACATGCTCTGTGTAAATCATCTATAATTCAAGTAGGGGTCTGTGCTATGCGTTATGAGTTAAGTTAAATTTCCCGAGCGATAATTTCTAGAGAAGGGAATTGCCTCTGCTGGTTTCGTTGAAACTAATATGCGATGCCCACCTTAACTTCAGGTCTCAGGAATCTACTAAGGCTGACGGTAGATACGGATCCTTTTTTGATTGGTACTAAATTTATGCTTCATCAATACAGAGAACAAGGTACCTTCCTATGTTCGCCTAATGAAGTATTCCAAATTGTAATTGATGTTGAAAGGTATCCTGATTTTGTTCCTTGGTGCAAAGCCGTTTATATAAAAGAAAAAATTGACAATCAAATGGTTGTGGACCTTCTAGCAGCTTTTCATGGAATTAAAGGAAGATATACATCAGAGGTAACCTTTCTTTCTCCAAGTAGAACAAATGAAGGTTGGATAAAAGCTGTATCATCAAATGGAATATTTAAACATCTATGCAATAAATGGCAATTCATTCCCATAGATGAAAATAAAACTATGGTAAAGTTTTATATAGAGTTTAAGTTTAAGTCCAACTCATTTTCAACCCTATTAAACTCAGTATATAAATATACACAAAGTAAAATAATTGCTGCATTTAAAGACAGGGCTGAAAGCCTTGCTAAACAAAAGTTACCTTGACATTATTTATATAAATATATAATTTTTTTAGTAAGTTAAGTATTTATATCGTAATGATTTTTAGACTATTGCTTTTATCAATTTTTATAAGTGTTAATTCTTATGCAGTTGTTAACCAACATATTCAAAAAGAAACTAATGAAATAACATCAAAGGAGTTACTATCACTATTACCCGATGATAAATTATTAGGAAATCCAAAAGCACCAATTCTAATGATAGAATATGCTTCATTAACTTGCTATCACTGCTCTCTTTTTCATAAGAATGTTTTTCCTAAAATAAAAGAGAAATATATAGACACAGGTAAGATGTTATATATATTTCGTCATTTTCCTTTGGATTACAGAGGGCTAAAGGCTGCAATGCTAAGTCATTGCTACGAAAAACAAGAAGACTACTTTAATTTTAACAAAGCTGTTTTTAACTCAATAGATTCGTGGAATTACTACAATTTAAGTGATTTGACTTTACTACAAAGAATTGCTGCACTAAGCAACTTAAAGCAAGATGCATTTAACCAATGCATTAATGATAAGAAAATTATGGATAAAATCATAAATGATAAATCACTGGCAATTAATAAACTTGGTATCACAGCTACCCCAATATTTTTCATCAAGCTTAACGATGGTAAGTCATATATAGAGCATAATAAAGTTAAACATGAAGGGTATAAAGAGCTGAAATACCTCACTGATGTAATAGATAAATTATATGGAAAAGCTATAGTGAAGTAATACCACTGTAGCTTACCATATAAAAGACTCTATGCTGAGTCATTGTTTTTTACGACTGTTTGTTGTTTTTTACGCTCAAATTCTCTTTTTTTACTGTGCCAAGCGTAGTAATACATAGCAATTTTATTCTCTATTAATACTATTGTTCCATCATAAAACTGAACCATATCCATAACTTTTCTCTGAGCTTCATCAAAACGTTCTTTATACTTTTCACGATAAGCTGGATTATTTAATAACATAACCCCTTCATTCTTGTTAGATTTTTTGTTTAACGTTTCAACTTCGCTAGCAATAGTATAAGACATATAACCCCCTCTAATTGATTATAAAAATTATATTTTAATAAAGAGAAATGCGCATAAACAATCTCTTTAATTCCAGCACAATAATCGACTGCTTATTATACTAGTTAACTATAGTACAATATATAATAATCCTTGTCACTTAAAATTTTATACTATGAAATAATAACTTAAAATAAATATTTTTATTATTTCAAACTATATTATTATATTTATAAATTGTGTATGAATTAAGCCTCCCTAATTTATAATATATGCGTAATAATTTTAGTATAAAATTGTCATACATAAGAAATCTATTTGCAAAAGAATATAAAACAATAGAAGAATATTGTATTCTTGAAAAAAAGCAACATATTCAGATTAGCCCTGAAGAAGGAAAGCTATTAAGTTTATTTATAAAAATCCATAAAATCAAAAGTATTGTTGAGATTGGCACGTTATACGGTTATTCGTCGATTTGCATGGCAAAAGCTCTACTGGAAGATGGTCACATATATACAATAGAAAATAACCCTCAATACTCAAGAATAGCAAAAAAAAATTTTAGTGCTTTTAATCTGAGTGATAAAATTACTCTAATAGAAGGCAATGCATTGGAAAAACTTAATGAATTATCAGCAAAAGCACCATTTGACATGATATTTATCGATGCTGATAAAGGTGGTTATCCTAAATATTTAGATTGGGCAGAGTCATACATTAAACAAGATGGGCTAATCGTTGCAGATAACACTCTATTGTTTAACACAGTATTTTTAGAATCGCCTCCAAAAGAAGTATCAGAAAAATCATGGCATGCTATGAGGGAGTTTAATAATAGATTATCAGATGAAAAAAAATATTTCTCTATATTGATTCCAACTGATGAAGGAATGACTGTAGCTTTAAAGCTAACATAAGTTAAAAATCAAGGTCAGCGTAATGTTTAGGAGGGATTAAACCGGAAACTCTCTCTAATAATATCTCACGAAAACAAGGCTTTGATTTAACAATGGAGTACCATTCTTTTAAAATTTTACTTTTTTCCCATGGAAAACTACTTACATAATCCATTACGGAAATATGCGATGCTAAAGTAATATCAGCTAAAGTGAACTTATCAGTTGCAAGCCAAACGTTCTTGTTAATTAAGTGTTCGATGTATTCCATATGGCAAGGCAGGTTATGCTGAGCTGCATGAAGAAATCTAGAGTCAGGGCTGCGGTTAGTAATTACTTTTTCATTCATAATATACTTAGTAACTTCATTGTAAAATTTGTTATCGAACCAATTGATTAGAGCGCGTATTTTAGACTTAATAATAGTGGATGAACCAAATAATTTGACATTGCTATTGTAAGTCTCTTCTATATATTCACAAATGGCATTACTATCCGCTATTACAAAGTTATTATCTATTAATACTGGTACTTGCCCGGTTGGATTGATCTCCATAAATTCATTCCGCTTTTCCCATGGATTTTCATACACTAAATCGCAGCCCAACTTTTTTTCTTTGAGAAGAGCTCTAACTTTTCGTGAAAATGGACAAAGAGGAAAATGATATAAAATCATAATGTTCCTCTTTTATTATCCCAATATCCTTTTTTTGTTACCCTATGGCTTGACCTACAACTGTACGAACTTTCTTTGTAGTCCACAGAAGTTTGCGTAGCAGGTGGTGTCATGCAAGTAGCTGACACTGGAATCCAGCTCTTATTATACAACAGCCTGATGTATTCATTTAAAATTAAGTTTTCTGGATCCAAGTAGTCAAGCACTGGGATGACAGAAGAAGAGTATTTTGGGTAACAGTTGTTTACTCCAAAGTAATGTTGCAAGAGATCTAACATATAAATTATTAAGGTTAATAAAGGATATACCTTGCTAAATAAAAAAAAAAGTATAATATTTTATAAGGTATGCAGGCAAAAACTCTGTAATTTGGTCAGATCAGAAATGAAGCAGCCATATCAGAACCTTTTTGGGTTGCATACCTATTTCATTATTTGTTTTATCCGAGGCTATGAATATAGCATTAAAACATCGTCCTAGTAGCTTCAAAGATCTAGTAGGTCAAGATATATTAGTGCGTGTATTAGAAAATGCTTTTATTTTAAACAAAATCCCACAATCTATACTGCTCTCTGGTAGTAGTGGAGTTGGTAAAACCACCACTGCAAGGATAATAGCTTTATGTTTGAATTGTTCCCTGGGGCCAATTTTTGAACCTTGCGGATCATGTGAAAATTGTCTAGCAATAAAAAATTCAAGCCATCCAGATGTAATTGAAATCGATGCAGCAAGTCACACTAGCATTGACGATATTAAAGTAATCCTGGGAGATATTTGCTATTCACCTATAAGCTCTAAATTCAAAGTCTACATTATAGATGAAGTACACATGCTATCTAGCAGTGCATTTAACGCATTACTTAAAACCCTAGAAGAGCCACCATCTAGTGTAAAGTTCATTTTAGCAACTACGGAAATAAAAAAGATACCAATAACTATTATTGCACGTTGTCAAAGATTTGATTTACACAACATTCCTGTAGCTAAAATAGTGGAACGTTTAAATGATGTTGCACAAAAAGAGAGTTATTCCATTGAAAAGGGAGCATTAGAATTAATTGCACGACACTCTGGAAATTCAATGCGTAACGCCTTGTTTTTGATGAATCAAGCAGTGCTATATAGCAAAGATGGTGCAATATCCACTAAAAATGTGACAGACATACTTGGCCTAGTGGATAAAGATATTATATTCGATCTATTAGGGGCAATATTAGAAGGTGATTTACAGAAAGCTCTATCAGTGTTTGACAAGGCGGTAAAAACAGCAAACCCACTTAGTATTTTTGAAGGTCTATTGCAAACAATTCAGTTAGTATGCCGTTTTTTGATTACAAAAGAGATTGATAATGCAGTTACAGAGCATGAAAAGAATAGGATAAAAGATTTAAGTATAAAGAGATCTTTAATATTTTTTTCGAGATTGTGGAAGATGTTGCTTAAAGGTATTCAAGATATAAAAACTTCAACATGCAACGATGTTGCTGCTGAAATGATGTTAATTAGCCTCTGTTATCTTTCTGATCTGCCTTCTCCGGAACAGGTGATCAAAAAAGTTCTTTCGCAGAATGTAGAGCAAGGAAATAGACAGGGCAGACCTGTTGCACCTTCCCCCTCTGTCATCCAAGTAGCTGACTACTCGGATCCAAAAAAATATGTGGAAAGTAAACAACAACCCCACTCTGTCATCCCAGTGCGTGACACTGGGATCCATGTGGAAAATAAACAACAAAATTACGATTTTGATAAGATTTTGCAACTATTAAGGCGAAGTAACCAAATTTATCTTTACAAACAACTGTGTAATAATCTACAATTAATAGATTGTAAACCTGGATATTTAAAATTAAAAGCTGTATCTAAGTTGGATAGTAATTTTTGCAATGATTTAAAAAATTACTTAAACCAGGTGACTCAGCAAGAGTGGGTTATTGCAGTTGATACAGGTTATATAAACAGGGAAGTGAGTAATTTAAATTATGCACCTGCAGTTAAGGATATCCTTGACACGTTTAAAGGTGCAAAAGTAGTTAATATAGAAAATAAGGAGTAAGTTGTGGATTTTAGTCAAATAATGAAACAAGCGCAAGAGATGCAAAAAAAGCTTGCAGAAGCTCAAGAAAAATATGTTGGAAAAGAGTTTCAAGGTATTTCTGGTGGTGGCAAAGTTTCTGTATTAGTGGAAGTCATAAAAATAGGTAGCTATAAAGCTAAAAAGGTGAACATAGACTTAGAACTTATGAGAAATGAGGAAAAAGATATAGTAGAGGATTTAGTAACAGCAGCGTTTAATGATGCCGTTAAAAAAGCAGAAGAAGATATGGCGAATGCAACTTCTGATCTTGCAGGTATGATGGGTTTACCATCTGGGTTTAAACTTCCTTTTTGAATTTACTACTGAAGTTTCTTTTAGTGTAAGTATTTTTTTTCTAATATTCCCAACGCTAGTACTTCTTCATATAATGTACCTATACTAGCATAGCCCTACGTCATACCGTGATTCATTCCACAACTGTACAAACATTGCAATATGGCACATAGTAAACGATGTCATTCCAGTCTGGAATCCAGCCTTGCCGTAATCTCATCAAGAACATTGTGTTTTAACATAAAACGGCTACTTTTATGCTTACCAACTTAATAAAATTCCTGGATCCCAGACTGGGATGACAAGAAGATGGTACTTGGATAAGAGGCATTGCCCTCCTGGTAGGCCCAAATTGCAATGTTCGTACAGTTGTGGATTTCTCATCCGCTAACAAGCAGCGAGATGACGAGGTCTTTCGATAGTAAATCTTACCTGTGTTAGCTATACCAAAAAATCAAAAGTCGTATTTATTCATTAATAAAATCTTTGTCTTCTCCTAAAAATTAGTTAAAATGTAGAATATTTTGTGTTATTAAGTTAGCACTTGACTTAACTTTAGTTGTTACTTAGACTGCTAAAGTGGAATTTTAATTTTTTTTACGAGGACAATTATGCATTATAAAAAGTTTTTTTCAGCAGCCGCTTTAGCAACGTTGCTAAGTTTATCAAACTCTGCTTTTTCAGATCCTGTTGGTCCAATAAGTGATGAAGAAACTAGCTACTACGTTCGTTTGCAATACAACGGTGAAATTTTACCTCTTTTCACAAAAATTGAAGGTATTGAATATAAAAAGGCCACAGACATTCATAATCCATTAAAAGCATCTTTTATAGCTGGTGGTGGTGCATTTGGTTACAAAATGGACGACATCAGGGTTGATGTTGAAGGGCTTTATTCACAGCTAAACAAAAATGATGTTACAGGTGCAGCATTTAACCCAGATACTGTTGCAGACAGTTTAACAGCAATTTCAGGGCTAGTTAACGTTTATTACGATATAGCAATTGAAGATATGCCTATCACTCCATATGTTGGTGTTGGTGTTGGTGCAGCGTATATTAGCACTCCTTTGAAAGACGCTGTGAATGATCAAAAAAGTAAATTTGGTTTTGCTGGTCAAGTAAAAGCTGGTGTTAGTTATGATGTAACTCCAGAAGTCAAACTTTATGCTGGAGCTCGTTATTTCGGTTCTTTTGGTGCTCATTTTGATAAAGATACTGCTGCAGCAAGCAAAGACAAGGGGGAACTCAAAGTTCTTTACAGCACTGTTGGTGCAGAAGCTGGAGTAGCGTTTAATTTTTAGTCTATCTCAGTCTTGTTATCCCAGTGGGTTTTTTCTTGTCATTCAAGTAGCATGACACTGGGATCTAGAAAAAAGAAATGTGGATTCCAGTGTCAAGGCACTGGAATAACACTATTTGCTATGTGTTTAAGCTATAACGTTTACCATTGTACTGGTAGAATATCATCTAAAGTTACATAATGTTATCCAATTAGCTAACACTGCGGCCTACTGTCTCCAAGAAATTAGATGGAAAATTTGTACTTTTTTCAAATCAAAGCTTGAATTTTTGCTGGAAAATCAATATATTATATGCATGAAGTTTTAATTTAAGTTGTTATGTTGACCTCAATGGCAAACTTATGTGTCGATAGCAGAACCAATCTCATGCAATATATTGCTAGGGTGCAAAAATTTCCTATGCTGTCTCAAGAGGAAGAGGTACGATTAGCAAAAAATTGGAACCAATATAAGGATGTTTCTTCTGCTCATAAATTGATTACCAGCCATTTGAATTTGGTAGTGAAAATTGCAATGAAATTCAAAAATTATGGACTATTGTTGATGGACCTGGTCATGGAAGGAAATATGGGTTTAATGCATGCAGTGAAAAAGTTTAATCCTGATTTAGGGTTTCGTTTTTCAACTTATGCGGTGTGGTGGATTGAAGCTTCAATAAAAGACTTTATATTGAAATCTTGGTCGTTTGTGAAAATAGGCACAACGCAAGCACAAAGAAGATTGTTTTTTAGTTTACGTAAAATAAAAAAAAGAATTTTACAGTATACAAACAGGGAAACCTTAAATAATGAAGAAATAAAAGCAATATCTAATGAGCTTTCTGTATCCGAAGGAGACGTTCTGCAGATGAATTACCGTATGGCTTGTAAGGATCAGTCGCTAAACGATTGCATAAAAATAGGTGATGACTCTAAAAGGGAGCTACAAGATATGATCCCATGTAACTTGGTTAGTCAAGAAGTAACCTATCAGAATCATGAAGAAAAAGAATTAAAAGAAGCAATTTTAAACAATGCACTAGCGAGCCTCAACGAAAGGGCAAGAGACATTTTTATCAGTAGATATTTGTCTGAAAACATTCAAACTCTGGATGAACTTAGTAAAAAATATTGTGTTTCAAGAGAAAGAATAAGGCAGTTGGCTGAGCAGGCGATGGCTAAGGTAAAACAATATATACAATCTGAAAGTTTGAAATTTTGTTTGCATGCGTAGTTTTTTTATATTTCTAATATTTTTTTCGATAGGCGCTTTTGCATCGGTTAGTGATGTACAATTGAAGGAAAAATATAAAGATTGGCTCGTGTATACTGCATTGGAAGATGGAGAGAAAGTATGTTATATTGTATCCTATCCTAAAAAAAAAAGCGAATATTATACAACCAATCGCAAGCCGTATGTAATGGTTAGTTATGTTGATAAAAAAGCAGATGAGGTAAGCGTTACCTCTGGTTTTCAGTATGATAAGGAGCCTGTAGCTCTCAATATCGACAAAAAAATTAAATATACACTGCCCATAATACAGGGAAGTTTTGCGTGGGCAGAGCATACAAAAATAGATCAAGATCTCATTCTAAAAATGAAGCAGGGATTATCAATGGTAGTTAATGGAAAAACAAAAACAGTGACCATTGATGATACTTATTCCCTACTTGGTTTTCAAAAAGCGTATCAAAAAATGCATGATTTATGCCATACAAAGTAAATTATTGTAACAGAATACCCAGCTATAGTATAAACTAGACTACTCTTTCAATGGAAATATAAATAGCACTTTACTTTATATGGGATGTGGATATCATTTAAAATATATTTTTGAGAGTTAGCAATGTCAGAGGTTGCAGGTGTAGATACAGAAATCAAAAAGCAAAATTCTGTGTGCGAGCAGATGCGTTTTAGCGTGAGCCGCACAAGTCTTTTAAATACATTATCCAGAGTAAGTGGAGTGGTTGAAAGGCGTAATGCAATAGATGTTTTGGCGTGTATAAATATCAAAGCACAACACGGCAGCATAAAATTAATGGCAACTGATCTTGACATTTCAATGTTTGCCTCACTTGCTGCAACCGTATTAACAGAAGGAGAAGTAAAAATTTCAGCGCATACTTTACATGACATAGTGAAGAAGTTACCCGCTGATTTGGATGTCAATTTTGAAGTAAACAACCAAGGAAAATTATTGATGTCTTGCGGAAATGCAAACTTTTCTTTACCGAATGTAGTTTCAAGCAGCTTTCCTGCTCTTGAAGAAGACAATTATAAACATGATTTTATTCTACTAAATACGGACCTGATAGACTTATTAACTAAAACAAAATTTGCTGTATCACTAGATGATACAAGGTATAATTTAAATGGAATATATCTACATACAGATGAGCAGTTTCTGTACTGCGTTGCAACTGATGGCCATCGTTTATCATGTATAAAGAGGCCAAAGCCTGGGAACATCAATGGCGAATTTGGTGTGATCATTCCACGTAAAACTGTTATGGAGCTGTTAAAAATATTGGACGATTGTAATGAAATTAAAGTAAAACTCTCAGACAGAAAAATCAAGCTTACATGCGGTGAATATATTCTAATATCAAAATTAATAGATGGGACTTTTCCAAATTATAAAGCAGTTATTCCAGCATCTCAAGATAAGCATATGATTATTGAAAGTAAAAAACTTTCAGATGTTATAGATCGAGTTTCCGTTGTTGTATCTGATAAAGTAAAATCTATTAAATTCTCACTACAAGAAAAGCTGCTAACTCTGCATTCAAACTCCCAAGAGTGCAGTGATGCAACTGAATCCATAGAAGTGGACTACAATGAAGCCCCTATAGAAATAGGGTTCAACTCGCGTTATTTGCTTGATGTTCTATCTTGCATAAAAAATAAATGTAAGTTTAGCTTAGCCGATGGTAATAGTGCTACAATTATCACTGATGAAGATGATTCAAGTGTATTATATGTAGTGATGCCAATGAGAACTTAAACTCGTCATCTCGCTGCTTGTTAGCGAGATCTGGAGATACTGCGGCGGTATGACACTTATTTCACTAAGAACGTTACTTTTTATTAAATTAGTAATCTATCTTTACCAAATACAAGCCAAAAGGCGGCGCGGTAACCCCAGCAGCACTTCTTTTGCATTGGCTTAATATATGTAGCATTTCTTGCGGATTGGTTCTATTTTTTCCAAATTCAACTAAAGTACCCGCAATAATCCTCACTTGGTTATGTAAAAAGGAAATAGCAGATATTTTGATGTGTATATGATTCCCGTTTTGTACTATATCGATATCATCAATTGTTCTTATCGGATTTGCGGCGTGACAATCTTTTGAACGAAAACTTGAAAGGTCATGTTTTCCAAGTAGATGTTTAGCAGCTTCACGCATAATATTTACATCAAGTGGGCTAAACACTTGCCATACATAACCCGTCTCCAGAGCGGCAGGAGCATAGCGATTAACTATTCTGTATTCGTAATATCTTTTTTTTGCTGAAAACCGTGCGTGAAACGCATCATCTACAACTTCTGCATTAAGCACAACTATAGGAATTGATTTTAAATGATAATTTATTGCGTTTCTTATTCTATAAAGCTCACATTCCTTTTCCATATCAAAATGAGCAACTTGTCCTAAAGCATGAACCCCAGCATCGGTCCTTCCACCACAGTACAAGGCAATTTTCTCACCACTAAAATTAAATATAGCATTTTCTATCTTCTCCTGGATTGAGTTAGCAGAGTGTTGCTGTTTTTGCCAACCAGAGAAACTACTACCATTATATTCTACCGTTATTTTGTATCGCACTGCATTACATCAAGCTCTATCTAAAATAGTCATTTTCTATCTTAACATAATTTATGGTCAAGCCTACAGTGCTGCCACTCCCATAAAGTAGTTCGTCCAATCTTAAATCTTGCTGCCACTGCTTCTCTGCTTTCTCCTTCGTCTAGCGCCTCCATTGCTTTTTTTCTTAAATCATAACTATATGCTGCTGGCATTCAACCTCCTTATCCTTATCACATCCGGACTTCTATGAAAAGAGCTATAAATCGTGAAAAAGAACTGCTCATTAAGTGCTATTTGCTTAATAAATTTACTGACATTGGTATGGCTAAATTCGAAATGGCTACATGAATTTATCGTAAATTATTACCGTATAAGGTACGATGCGACAAAGCCATCCCAGTGTCAGCTACTCGGATGACACCGTCATAAAGGAACCAGTGTTAGCTACTTGGATGACAACCATTGTGCTTGAGGCAAAATTGACTATCACTTCTTTTTATAGAGCTTGCTCCAAACTTTGTTGTTAGTTAATACAAAAAACACTGTTAAAATTATAAAATACGCCACTACTTTTAATCCAAGTTTATGCCGGCGCTCTAATTCTGGCTCTGCTGCCCATTGTAAAAAATTTATCACATCATACGCCATATTTTCAACTGTGGCTTGCCTTGCACCATCATATTCCACCATTCCTTCAGAAAGTGGTGGCGCCATAGCTAATCTGCCTGTTGGAAAATACGAATTAAAATATAAATCATTTTCATCGTGTTCGCCGTTTTGATAGCCTGTTAACAATGAATAGACATAATTTGCACCATCATGCCTTGCTTTAATAATTAATGATAAGTCTGGTGGGACTGCACCATTGTTGCTTGCTGCAGCTGCTTCTTTTGTATCAAAAGGCGCAATAAAATAATCCGAAGGTACTCCAGGTCTGTCAAACATTTCACCCAAATCATTCGGACCATCTTTAACTTGATAAGAAGCTGCTATTTGTTTTACATCTTCTTCAGAAAAACCGACATCTTGCAAATTACGAAATGCTACCCTATTCATTGAATGACAAGCAGCACAGACTTCTTTATACACTTTATAGCCACGCTGAATTGACTCTCTATCGAAAGATCCGACAATTCCATCAAATTTCCAGTCTATTTTCTTATTTGGTAATGATTTAAATTCTTCTGCAGATATAAGACTAGATAGAAATAACATGCAGAAGATTGCAAATACATTAGATCCCATGCATAACCACTGTTTTAGTAAATTTCGAATTGATGTCATGCAAGTAGCTGACACTGGAATCCAGCTTATTTCATCACTGACATTATGGTTATCATGCACTCCTAGAATCTGTTGTCCATTGCATGATTTGTAAGTATTTTTATACCTGGATCCCAGTGTCAAGCACTGGGATGACAACGGAAGATAGTGGAATGACACTGTGTGTTGTATACAACGTTCATACAATTGTGTACATGATGCTGGAATCCATTTATTTTTTTTCTGGATCCCAGTGTCAAGCACTGGGATGACAAAAGAGGGCTCTGGGATGACAGAAGAGAGCTCTGGGATGACAGAGAATTTTGTAAGAGATCTGCTTTGAATTGACATCACCTCATCTCCGGCACAGAATCACTTAAGGTTTTTGGTGGTTCTTTTGGCTTTTCATACTTACTAAGCAGTGGTAAAACTATCACAAAGTATGCAAAGTAATAAAGAGTAGATAGCCTACTCATAGTGATGTAAGGCTCTTTTACCTCTTGTCCTCCAAGCCAGGCAAGAAGTACAAAATTTATTGCAAAAACCCAAAAAAATTTCTTAAACACCGGGCGATAAGCACCACTTTTAACTTTTGATTTATCAAGCCAAGGTAACAAAAACCACACTAAAATAGACGCAAACATGGTAAGCACACCAGTAAGTTTATCTGGAATTGAACGTAGCATTGCATAAAAAGGTAAAAAATACCACTCTGGCACTATATGTACCGGAGTGACCATAGAATCAGCTTCTATATAATTGTCTGGATGCCCAAGATAATTGGGAGCATAGAAAACAAATGCGAACAAAACTACAAAAAACAGACCAAAAGTTATGCAATCCTTGACTATATAATAAGGATAGAGAGGGATGGTATCCTTATCTGATTTTACCTCCACTCCACTTGGGTTACCAGAGCCAAACCTATGCAGAGCTATCATATGAAGCATAGCTAAAGCAATAATAACAAAAGGCAGAAGATAATGCAGAGCGAAAAAACGGTTAAGGGTTGGGTTATCCACTGAAAAACCACCCCATAACCATATAACTATTTTATTGCCAATTAAAGGTATAGCAGAAAATAAGTTGGTTATAACTGTTGCACCCCAGAAACTCATTTGTCCCCAAGGCAATACATATCCCATAAAGGCAGTTGCCATCATTGCAAAAAATATAAATATTCCAATAAACCACACCATCTCTCTCGGTCTTTTATAAGATCCGTAATATAATCCACGCATTATATGAACATAGACTACCATAAAGAAGAGCGATGCTCCAACAGCGTGAGTGTAGCGTATTAACCACCCGTAATTCACATCTCGCATTATGCGCTCTACACTATTAAACGCATAATCAACATGCGGAGTGTAGTGCATAGCAAGAAATATACCTGTTATTATTTGTAAAATCAGCGCTATACCAGCCAAAGAGCCAAAGTTCCAAGCATAATTTAAGTTTTTTGGCACTTGGTAAGAAGCAGTGTGTCTTAGAAAAGAAAATATAGGCAATCTATATTCTATCCATCCTAATATGCCTTTTTCTTCTTTTATTGTTTCTTTTTTGTTATCTTCCTGCATAACTTAAACCTTTCTGAACACATGTCCATTGCTACTTTTATCTTATTTTTTTATTGTAGCAACTTATCCTTTACGCACAAATAAAAACTTTAAAGCAATATTAATTACCTCTTCAGCAACCTGTCACGTGCTGCGTTTAATTTTTGTGCAAAATATTCCGAGCCTCCTTTATCTGGGTGAACTAATTTCATTAAATTTTGATATGCTTTATTGATTTCATTTTGGTTCGCTCCAGAATCTATTCCTAGCACTTTAAATGCTCCATCTCTGAACATGTTACTACTACCAGACTAGTATGATTTTGTCTTGTAAATTTATTCAACAACCCTATTCTAACTATATAATGAAAAATTATCTACAAAGTGTTTATGAAGATGGTATGAAAATCCAACTATCTAAAGTCAACAAATATTTATTAGTTTTACTGATTACTGTCTCAGCATTTCTCATATCTGGGCAAGTATCCAGTTCAAGCAATATCGAGAATGATTTTCAAGATTTACAAGAAAAATTACCATTATTGAAAGATCAGGATTTGTTATTTTTAGATCCAGCTTCAGCTTTAAATTATGGTGATAGGGCAGGTAAAAAAGTGTTAATGGTTATAGTTCACCATACTGAAACATCAACACTAAAAGGTACAAAAGATACGCTGAATGCTAGAGGATTGTCAGTTCATTTTATTGTCGATAGGGATGGCAACATCACCTTAATGGTTCCATTAGAGAAAGAAGCATGGCATGCTGGTATTAGTTATGCAAGAGTTAAGGTAGATAGTAAGCTTGAAGAGTTACGGAAGCTTAACAACTATTCTGTAGGTATTGAAATTGTAAACACAGGACTTGAGCCTTTTCCGGAAGAGCAAATGAGATCTGTTAAAGAGCTGATTTTATACCTTATGGAGCGTTTTAAAATTAAAAGGGATATGATATTTAGTCATTCTGAAATAGGAACTATAGTGTATGATCCAGAGCTTGGCTATACAATGCGTAAACCAGATCCACACAAATTGTTTGATTGGGAGTTATTAGAGAAAAATGAAATTGGATTGCACATAAGTGACAGAATAAACCCTAAAGATGCTAAACACAAAATGGGCAAAACATTGTATAAAGCAGGTGATAGAAATGAAGGTATTTTGAAATTAAAACAAAGGCTGAACAGATTTTTCTATAAGATAGAACCTTGGAATGATAAGAAAGGTAATGTAATTTTTCCTGATAATAATGCTGATTACTCAGATGAGTTTGATGAGAATTTTGTATGGGTTATTTATCAGTTTTCAATACATAATTTACCAAGAGAAATTAGAAAAGATCTACCTCTTAAACTAGAACAAGCAGATATATTTCCTGAATTCTTTAGTGAATATAGTCATGGCATTTCTTCTAGTTATCTAACCTTTAGTGAAAAAATTAAATCGACTCTACAACCATGTTTAAGCAAAGTAGATTATGAGAATTTATTATCTTCTCTTGCACAATATGAGAATAACATTTCTCCTGATGCATCTACCACTTTAATGTACAAAATTAAGTTATACTATGATTCTTATTTAAGATATCGCATATGGTCTTCACTCTATAAACCATTTAAGCTTAATGTATTGGAAGAGTTAGAGATTTTAAAGAGTGGAGTGTTATCTTTAAAATCACTAGATAGCTCTAAAGCTGCAGAAGTTTCCAGTTTAATTGATAGCTTTAAAGTAGATATTTCTTTAGAATTTCAGGGTTTTGAAAAACAGTGGTTTCAGGAGTTTAAGAATGCTTGGAGACAAGAATTTATACCTTCCCTGGAAGAACAGATAACATGGACTGCACTACATGAAGCAATATTGGAGTATTTAGAAAAAGCAAAGGAAGAAATTCGTTAAACGAAAACTTTTTTTAAGATCACTTTTTTAACAATTTATCACGTGCCGCATTTAGCTTTTGCGCAAAATATTCCGAGCCTCCCTTATCTGGGTGAACTAATTTCATTAAATTTTGATATGCTTTATTGATTTCATTTTGACTTGCCTCAGGATTCAGCCCCAGTATCTTTAATGCTTCATCCTTGGACATGTTATCACCAGTGTAATTTTCAGTATAACTTCTACTGCTACTAAATTCGTTCAAAAACTTACTCAATATAGAGTTCATCATGAAACTCATATTATTTTTTTTTGTCAGGAAAAGAAAAAATATAACAACGCTAGGCAAGACAAATGTAATTACTATGAATACTAAAAAAAGAAAAAAGATGAATGACATGTATATTTTTTTATCATTTTATGATTAAATAGTAACAATTATAATTGTCATGGTAAATAACATGTTCATCCAGATTGAAGAAACACCAAACCCAAATACGCTAAAATTCCTTCCTGGATTTGAAATTTTAAACGAAGGAGAAACGACTGATTTTTCAAATGCAAATGAGATAAAAAATTCTAAACTAGCAGCAAATCTTTTTCAAATAGAACATGTGGTAAGAGTGTTTTTTGGTCATGATTTTATTTCAGTAACAAAATTGGGTGGAATTAATTGGGATACATTAAAAGTAGAAATTTTAACTACAATCATGGATCACTTTACTTCAGGTGGAAAAGCACTAGATAAAGAAGGAGTAAATGATAATAATATACCGGATGAAGAATTTTTTGATAAAAATGATATAGAAATTGTAAATAGAATAAAAGAATTAATGGAAAGTTATATCAAACCTGCAGTTGCTCAAGATGGTGGCGATATCAAATTTCGTGGCTATAAAGACGGGATAGTTTATGTTGAGTTACAAGGAGCTTGCTCTGGATGCCCAAGTGCTGCAATTACTTTAAAGCAAGGAGTGCAAAATATGCTGAGCTACCACATACCAGAGATTGCAGGTATAGAGACCACACTATGACTAATCAAACGGTTAGAGGAACAAAAGATTTCCTGTTTGATGAATGGTACAAGTTTAAACACATAGAGCAAACAGCAAGCAGAATCTCAAATCTATATGGCTTTTTGCCTGCTCAAACTCCGATATTTGAATACACGGAGGTTTTTACAAAAACCTTAGGTGATAGCTCAGATATCATCACTAAAGAGATGTATAGCTTCAATGATAAAGGGGGAAAGAGCATAACTTTACGTCCTGAGTTCACTGCAGCGATTGTCAGGCTACTCATTGAAAAAAAACTGCAAACACCGATAAAATTATTCTCAACAGGACCTGCATTTCGCTATGAAAGACCGCAAAAGGGAAGACAAAGGCAATTTCATCAGATAAATTTTGAGGTTTTTGGCATAGAAGATCCAAAAGCTGATATTGAATTGATATCACTCGTTCAGCACTTACTAACTGAATTTGGCATCAATAAAAATGTAAAGCTGGAAATCAACTCTTTAGGTGATGGTGAAACAATAACTAAGTATAGAGAAGCTTTGATCTTATACTTTACAAAGTATCAAAATGATCTATCAGAAGATAGCAAAAATAGGTTGATCAAAAACCCACTCAGAATACTGGATTCCAAGGATGAGAAAGATAAATCAATAATTTCTGATGCGCCTAAAATCAGCAATTATTATACGAAAGGGTCCTCAGATTTCTTTGAACAAATACTAAATGGATTAACAATTCTTGATATACCTTATACCGTAAACAATAAACTAGTTCGAGGTTTGGATTATTATTGCCACACAGTGTTTGAGTTTGTTACAGAGGATTTAGGTGCACAAGGGGCAGTTTTTGCCGGTGGAAGATACGATAATTTAGTATCTTCAGTAGGTGGAAAACACACTCCAGCAATAGGATTTGCAGGGGGTATTGAGCGCATAATGGAGTTAATCAATTATTCTCCGAAAGAAGAGCGACCTATTTACCTAATTCCAATCGGTAGAGAGGCTGAAAAACATGCTTTAACACTTGCGAATGAATTGCGCAGAAATGGTTTATATGTAATCTATGAATATAGCGGAACGCTCAGAACCCGAATGAAAAAAGCAAATCAAGCAAATGCTAAAGCTGCTTTAATCTTTGGCGATGAAGAATTGAGTAGTAAAACTTTAAAGATTAAAAACATGAATACAGGTGAAGAAAAAATAATTGCTCGCGATAACACAATAGAAAATATCTATTAGGAGCAATGCAAATGTTTTTCTCAGTCAGCTATAGAAGAAAATTCGTCTGCACAAGAATTTTTCATAGTATTCAATGTATCATAATCTGTAAAATCTAATTTTACCGGTGTAATAGTAATAAATCCTTCTTTTATTTTATTTATACTACCACTGCCTGAGTGCTCTCGAGACCAATTTAAGCTAAAAGAGCCATTCGAATTTTCAGTAAAAGTTAAATCCCCATCAATGTTATATTCACCTTGTTCAGCAAATTCTACTCCTTTTACTTTTTCCGTAGCAGGAAAATTTACACTCATCACTATGTTTTTAGGCCAACCAACCTTAACTAGCTTGGCAATAACCTTTGGTGCAAAAACCTTTGTATTGTGCCAGTCTATTTTATCATGATAAACTTGGCTTAGCGCAATAGAAGGTATAGACCTTGCAGCACCTTCCATTACAGCACCAATTGTTCCTGAATAACAAATATCGTCCCCAACATTTGATCCAATATTTACTCCGGACAATATTAAGTCTGGTTTTTTATTCATAACTTTATTTAGCGCAATAATGACACAATCTGCAGGAGTACCAGACACACTAAATTCCCTTTCACTATGTTGTTTTATTCCAATAGATTGTTTCACTGGATAATCAAGAGATCTTGCAGCTCCGCTTCTATCAGTATCTGGTGCCACTATCCATATTTCTGGCGCAAAATTCCGTGCAATCTCTTTGAGTAATTTTATTCCTTCACTTCCAAAGCCATCATCGTTTGTTATCAATATTATCATATACAATACTCAGCTATACAGTTCCAAATTATGTAAACCACTGGCTGTAAATAAACTCATGAGGCTTTAAGTTTCTTTGCATAACTGTGGACTGTAACAAAGAACCTGCTGTAAATCAATAGATTTCTTGCACAGGCCATAACTGTCATTACAATAGAAACGAAAAAACTTACTTGACAAACTCCGCCAGCTCCCTTATCATGAAACTGAAGCTATTGTATTTGCTTTCGCCAATCTGCAGATTAAAAGGTAAGGATTACTTAATGTATCGGCGTCTTATGTTTAATTTTTTGCAGTATATAGATACTGTATGTCTTTACAAAACTTCATCTACATCTAGATTTTTATCTAAATAAGCTGAACGCGCTTATAAAGCGTTACAAGACATCAAAAAATGCCAATACTCGACAGAGATAGTAAAAGACTAGCTAACTCGGGGATTCTTTGTCTTTTTTTCTGCTTGGTAAATTTCTTAAACATTTGCAGCGTAGGTTAGTTGCAATTAAAAGCAGCTAAATCTTGCTTGTCAAGCGTTTAAAACATAAAAAACGCCAATATTTTAAAGCAGATAATAACCCCAGGGCTTCTTTTGCCTTTTTTTTCATTTGGTAAATTTCTTAATATTTATGGCTAAACGACAACCGTCATCCCGCTGCTTGTTAGCGGGATCTAGAGATACCGCGAATGAATCGCGGTATGACGGTTCGCGGCGGCATGACGATAAGCTCGTCATCCCGCTACTTGTTAGCGGGATCTAGAGATACCGCGAATGAATCGCGGTATGACGGTTCGCGGCGGCGTGACGATAAGCTCGTCATCCCGCTGCTTGTTAGCGGGATCTATGTTAAGGTATAGTAGGGGATCTATGTTAAGAGATACCGCGAATGAATCGCGGTATGACGGTGTAATGATGGTTAAGTAATTCGTCATCCCGCTGCTTGTTAGCGGGATCTAGAGATACCGCGAATGAATCGCGGTATGACGGTTCGCGGCGGCGTGACGATAAGCTCGTCATCCAGCTACGTGTTAGCGGGATCTCTTGTTAGCGGATGAGATACCGCGAATGAATCGCGGTATGACGTGTTGAAACAATCCGATAAGGTAAGCCTCGTCATCCAGCTACGTGTTAGCGGGATCTAGAGATACCGCGGCGGTATGACGTGTTGCTTGGGTCAGCTATAGTATTTCTTAAAATTAATAATAAATTTCTTGGCTAGCAAGAAGCTGTAAATTTTTTTGCGAGACCTAAGCCGCTTTTGATATAGCTAAAGGTTTACTGATGATTTGTCTCATTCCACTACCTGCTGACTTACTTTCTGCTTAGCATATTCATCAAATCAGATTCTTTGAGTTTACTATGGTCAACTTTACTGAACTTATTTACCATAGAGCTCATTTGATTATACTGCTTAATTAGAAGATTAATGTCAGTTACAGTTGTTCCGGACCCCTTAGAAATTCTAAGTCTTCTTTTGCCATTTAAAATATCTGGATTTTGCCTTTCTTTTTCAGTCATTGAGTTTATGATGGCTATATATTTTTTCACTTTATTGTCATCTGGCACACTGCTACTTAGCTTTTTTGTAAATGAACTAGGAATGAATTTCATTATGTTGCTAATGCCATCCATTTTACTCAGAGTTTTTAACATTCCCACTAGGTCGTTTAGGTCGAATTTACCTTTTTTCACTTTCTTTTGTAACTTATCAATTTCTTCCTGACCAACAATCTCAGCAGCTTTTTCAACCAATGAGACAACATCACCCATGCTAAGTATTCTTTTTGCAATTCTATCTGGATAAAAATCATCGAGGTCACTTAATTTTTCACCACAAGCAATAAATTTAATTGGACAATCGGCGATCATTTTCATAGAAAGAGCAGCACCACCACGTGCATCACCATCAACACGGGTAAGAATAATGCCGGTTACACCTATTACCTCATTGAATGATTTGGCAATGTTGACCGCATCCTGGCCTATCATTGCGTCGGCTACTAAAATAACTTCTGCAGGTGAAGCTATTTCCTTTACGGCTTTCAACTCATTCATCATATTATTGTCAATATGAAGCCTGCCTGCGGTATCTAGTATTAATACATCATAATTATCGTTCTTTGCTGCTGCCAGTGCCCTTTTTGTAATTGTAATGGGCTTCTCGTCTATTACTACAGGTAAAGTTTGCACATCTATTTGTTTACCTAGCACTTCAAGTTGTTTTTGGGCAGCCGGCCTATAAATGTCTAAAGAGGCAAGCATCACTTTTTTCTTTTGCTTTTTTAGCTTTAAAGCAAGCTTTCCTGAGGTAGTTGTTTTACCTGCACCTTGTAAGCCCACCATCATAATCACAGCAGGGGGTTTAACTGCTAGATTTAAGTCACTTTTCTCTGATCCGAGAACTGCAACTAAATTATCCTGCACAATTTTGATTATCATTTGTGCTGGAGAAACGCTTTTTATGACTTTTTCCCCAATCACTTTATCTTTAATGTCGTTGATGAATTTTTTTGCAACTTCAAGTGAAACGTCAGCTTCAATTAAGGCTATGCGTATTTCACGCATGGCAAGATTAAAATCATCTTCAGAAATGATTGACTTTCCTCTTAGTTTACTAAATACAGAATTTAAACTTTCGGTTAACGACTTAAACATAATAGCATTAGTAGAATACTCATTAAAAAGAGAGAAGAAGCTGAAACAAAACTCACTGAGTTATAACCCAGCACTTCCTTAAGTTTAGTAATATTATCAAAGTATAAACTAGTAAGTGAATTAGTCAAGTTTTGCAGTACGTTGGCAGACATTTCTCTCACTTTAAAGACCAATTGATTGAACAGCAAGATAATATAGGGTATGAAAGCTCTAAAAATCCAATCAACATCCATTTTAAAATTTATTCTCGGGTAAAATAACTTGCGTAAAAGAATGAACAATAAAGTGGTACATAATAACAAATTAAATTGCGACAAAATATTTTTTGTGTTGTACACAAAATCGAAAATCGAAGGTTTATTGTAAATAGGTAAGTAAGGGTTGCCAGCAATAACGCATATAAATGCTAAAATAATCATAGTCATTTTTCCTCCCTCCTCTGCTAAAGGTTTTGACTTACTTTTCGCAATAAATAAATAATAAAGAAACTTGAGCCCCACGCTTAAATAAAGCAGCAAATTTAGAGTCTTGTATAAGTTTTTATACACTTCTAAATTAGCACCACTTGCTTCAATCTCGGCTGTAATGTATGATTTGCTAATAAATCCAGCGGTTCCAGGAAATGCAGCCATTGTAAGTATTGCGATTATAGCACACATGCCTTCCACTGACATCAGTTTGCCTACTCCATTAAAACTAATTGTTTTTGTTCGTGAAATAATCGAATTGCTGACCACAAACAATAATGATTGATAAACAAGAGAGAAGATTATATGCAGTATCAAAATTGGTATTGCCTTTTCCGAAGGGCTGAGTAAACCTCCTGCAATAATCAGCAAGCCCATTTGTCCTACAACGTTATAGCATAAAAATCTACGAATATTTTGCTCGAGAGAAGCAAATATAATGCTGTAAATTGCAGTGATGGTGCCTACAAGTGCTAACATTTCAGCACAATTTTGCCATAGGTTATAAGTGTGTAAAAGCATCACTAAAAAAGAGACTTTAGTGGTAAATAAAGAGAGATATGTAGTGCCATATAGCGATGCAGCAGGATATGCATCAACAACCCAAAACGAAAAAGGAAAACAAGCGCAGTTTATCAATAAACCCAAAATTATCAGGTTAGTGCTTTGAAGTGCCAATCCTGCTATTAATATAACTCCAACGAAAAAGTGTACACAAGCGTACCTTATTGCAGGTCCACTATCTCTACAGCTAGCTGCGATAATAAAAAATGCACTGATGGTCATTAATTCACAGAATATTATAACCAATATCATATGTTCAGATAAAACTGCATAAAGTGAACTAATAGTGTAAGCAGCAAAAGATAGCATCTCTGAAAAAGTCAAATTTTGTGCTGGTAGAACAGCTAAAAATGCAACTGATAAAAAAGATATTAGTATGGTACGAAAAGATAAATCAAAATCTAGAATTGGGAGAGACCAATTTACTGCAATGCTCAAATTTTCAGGTAATTTTAGGACTATAACTATTAATACAGTCAGTAGAAGTAACAGTGACGATTTATAAAGTTGCACAATAATTAAAACCAATATGGTTTATGCTATCTCAATATATGAATAAAATCAATTTGCATATTAACCACTAATTAAACTAATTATCATATAATTATATCAGAGTTTAGAGGGTTATAGAGAAACCGGTCAGATTAGGTTTTTAATCTAATCTGACCGATAGCTTTAATAGTGAGGTAAGCTTTAATATAGCACTCCTAATTCATAACGCTACACTCGTGCATAATTTATTTTTAATTTGTGCACGAGCGTTAGTAAATTATTTACTTTTTGAAATAAAATTTGGCATCACTTTAATATTGAGACTTAGTAAACCTCAGTAGGTCTGCCAGTTGGGCCCATAAGAATTATTTGCTCGCCTTCTCTTAAGTGTCTGCATAAATTAGTGGAGCCGCCGATTTCCAGCACAATAGTGGAAATAATTCCTTTTTTTTTGTCTACTTCAGTGCCAGTCACAGCTATACCTTCCATAGCAAGGTTAGTTTTTCTGCCATTGGTTTCAAAATTTTGCAATCTAAAGAATTGCCCAGGCTTAAAATTCTTTGCCGCAAGTGGTGCTTTAATCACTATTTCTATCACTTTATCTGTTAAATATTGAACTTTTATGACTTTTGCAGCGAATTGCTCTTTGATTCTATTGAAGAATTCTTTGTTAGCCAGATCTTCAATGCTTGACCACGCATTTTTTTTCTGGCCCACAACATCACACACTGGAATGACAGAAACGAAGCTATTAACTCTATTCAAAAGCTGGGAAATAATAGGGTAGCCGTTCTTAGCACTTGCCATAGCTTTCACGACGCTACCGCTATACGAAGGGTGAAGATCACCAAAAAAGCTGATTGTTTTATTGCCTTGCTTATACACTAATATTCTATCTTTATTTTGCATTTTTGGAGAAAATATTGGATCTATTTCTTTTCCCAATGAATTCAATTGAGTAAAATACCCATTACTTAATTTAAAATGCCTTTTATCTTCTGTTGCAATAACTGTATTTGGCTCAGTACCTGCTGCTATAAAAATAGAACGTGCTTTTATACGTTTGATTTCGCCGGATTTTGTGTCTATTAGTTTTATTGATTCAGCATGGTTATATTTATCCGTCACAACTTCAACTGGCTCTAAGTTTTCAATAAAGTAAATCCCTTCTGATAATGCGTTTTGTACCTCTTCGCTATTTAATCGATAACTTGGCGAGTCTTTCAGCTCTTTTCTATATACAACTTTCACTCCCCTGAGGCTCTGCATTAATTCCAATATTTTTGCTTCTCTATTCTCTTTTTTTGCTAATTCTTGCTCTGCTTGGATCAACTTTGCATGCGATATAAACTCATTCGCAATTTCGCGTTCTTCTTCTGTCCAATCTTTTTCAACACAGTCCTTTCCATACTTATCAACTAATATCTCATAACGAAGAAGAAATTTTTTTACTTGAATTGGATAATACGCTAAAGCTTCAGTGGCAGTGTCAATCGCAGTAAGCCCCGCACCTATGACAACTATCGGCATGCGAACTTGCAGATTTGCTATAGAATCAAATTTAAGAGCGCCAGTCAGTTGTAACGACATAAGAAAGTCAGATGCCATGCGTACTCCACGAGCTAGTATATTCTTTATTTTGATCATTCGTGGCTTACCAGAGCCAAGTGCTAGGGCAATGTGATCAAAACCCAAGTTGAACGCGTCATCAACATTAATCGTGCCACCAAAACGAATGCCTCCATAAAGTGCAAAATGCTCACGTCTTTCCAGCAGTAATCTAATAATCTTTAAGTAATTCTTATCCCACCGAGAAGTAATACCATATTCTGCCACCCCACCAAACCCTCCTGCCGTGCGTTCACTCAATTTTTCGTGTTTGAAATCTTTAATTAGCTGGAAATTATCGATCAAAGGCTCAATTTTTAGTCCATCAATGGCAATAACGTTATGCCCATCATTCAACAAATGATGAGCTAAATTAAAACCAGCAGGACCAAGGCCTACAACTAGAACGTTTTTTCCAGTGTTTCCTCTTGGCAATGAACGCTGAAAATTTAAAGGATTCCAACGGCTGAGCAGAGAATATATTTCAAATCCGTACGGTAAACTGAGCACATCATCCAGAATCCTTGTTTCAATTGCTGGCACATTTACGGGTTCTTGTTTTTGATATATGCACGAATTCATGCAGTCATTGCATATTCTGTGTCCAGTAGCCGCGCATAATGGGTTATCTGTCATCACAATTGCAAGACTTGCTATGCTGTACCCTTCGCTTTTCACCAGATTCATTTCTGATATTTTCTGCTCTAGTGGGCAGCCGTGCAGTTCAACTCTAAGTGGAGACTTTTTGAAAGTATTGTCATCATTAATTAGCCCCTTTGAGCAGCTATCCTTACTTTGCTTATGACAAAATATGCAGTAATGAGCATTATCTAGTGCTTTATTCAAACTCACCTTTTTGCTTGTTAGATCAAAACCATATCGTCTTTTTACTTCATTTGAATGCAGCACTTCAACTTTGTCTACTTCTTTTTTAGAAAATGGTATGAGGTTTTCGTGGTCAATTTTTTTATGTATGCTAAATAATATGCTCTGTTTATTTTTTACTCTCCACACTGCATATTGTGCCGCAAGTTCTATTTCCTCTTTGTGATTTTCTTTATCTTCAAACCAATGCATCACCTGCTCAGCGAAATTTTTTTCTGTTGTTGGCAAAGTGAGAAAATGACTTAGTTTGTTAGTAATATCTATATTCTCCACATTAGTGTATTTCTTTAATGCGTAGCGTTGGACAAATAACCTTTTGCACTTATATATTACAGCAAAGTCGTTGTGCTTTTTCTTTAGCTCCTCTATTTCTTTTTTAATATTGAAAAGTTTTGCAATAAATTCATCAAGTAAGTACGAAAGGTCTATAATCAACTGGCTATCGCCAATGCGATTTTCTCTTGCTTCAATTAATGAACAAAACAAGCTTTCATCACATGATTTAATATAATTCAAAAATGTCTCATCTAATTTTATTAATCCATTGCGAGTATATAGATTCGAAAATGAGATTTTGAAATTCAGCTTCATTGCTATACTATAAAGTGTACATGCTGTTTCTTACAGATGAAGATTTTATTTATTTTGCAGTACTGCTGAGATTGTTGCTTCTGCAACTTTTTCTTCGCTAACAGATGCAATACACCTAAATTTGTGTACACCTAAACACACACTTTGAATGTTAGCTTGAAGAATCAATGTGTCCCCTGGAGTAACTGGCTTTCTGAATTTTGCATTTTCAATGGATCTCAAGTAAACAACTTTATTTTCTATTGTTTCTTTACCAAGAACACATATGGCAGATGCCTGAGCTAGAGATTCAATTATCAAGACTCCTGGCATTATTGGATGACCAGGAAAATGACCAATAAAAAATGGTTCATTGAAAGTCACATTTTTGATTGCTTTTATACTTTTACCAGGATCACACTCTATAACCCTATCAACCAAGAGGAACGGATAAGAATGTGGCAATATTTTTATAATATCACTGATATTAAATTGCATAAGTCTATTCAATGCCTTTCAAAGCAAATTCAGGTACTTCCTTGTTTACATTTTTTAGTACCACATCTGATAAATCAACTTCGTCCATAGAGTATAAAACTTGGTTCTTTTTTGAAATAAATAGTACCAAATCTATGTTGTTTTTTTCTGCCGTTCTTTTAGCAACTTCTTTTATTTTATTAAAGACACTCTCTACTGCTTCTCTATAGCTTTCTTCTAAATGTAACATTTTTTTAGCGTAATTATCTCTAGTATTTACAGTGTGCTTATTAAATTGTCCTGTCTTTTCCTTTTTTGCTTCTTCTGACAAAAGTTCAAATTCTTCTTTTGATGGCTTAAGTTTTTCTAACTCATTTTCAAATTCTTGTTGTAATCTAGAATTCTGCTCCTTTATTTGTTGTTGTATATTTTGCAGAGCAAGAGATTCATTGATGACTTTGTCACTATCAATAATGGCAGCCTTTGTGTTCTGAGGTTGATATCCTACAAACTTATACCCCACAAATAAGGAAATAATTAAGGCAATAACTGATATAAATAACTGTATATATTTCATTCAAATCCCCGCTTCAATAGAAAATTTAACATTTGGTGATGGTATTATATCATAAGATTCCTTTACTAAAGGAAACCCGAAATCCAATCTAAGTCTACCAAAAGGAGAAAGCATTGAAAAGCCAAAACCTGGTGACACTCTCACAAGCTTGCTATCATAGTATTTCCCTTCATACTTCTTATTTTTATCATCTAAGCCAAAAAGTGTCGCATAGTCAACAAATAGTGAGCCTTTGATACCAGCATAGTCATATAGTTTTGGTAGAGGAAAATCCACTTGCTGTGTTAGATTAAAATAAGTTTTGCCTCCCAATGAGCTTTTATTTTTGTCTTCTGCTCTTGGTCCAATACCGGAAAGGTCAAACCCTCTAATCTCATTACCCCCTTTAAAAAAGTGCTGGCCAATGTTTAGATTTTCATCAGTATAAGAAAAAATATGACCTGCTGCCATCTTAAAGCGTAGCGTTATATCATCGTCAATTTTGCTTAATATAGGGTGCGTATAAAAAGATAAGAATTCAGATTTTAGGAAATTCACGTTTCCTCCCAATCCTGAAATATCCTGACTTAAGCGCAGTAAATACCCTTCTTTTGGAGTATAGAGGTTATCCAGTTTATTATATGCCAACGTGTATCCCACTGATGAAATCTGATGTTCACCTTTTCGGTCCAGTATTATTTCAGAGATATCGGTGTCTTGTCCACCCTTATTATCCATGTGTATATGATTATACTTATAAGAATAGCGAAGGGAATTAGTTAAGTTCTCTGTGACTTTATATGATAACTTTGTAAAAAATCCCATATCGCAACTATCAAAAGTAGTGTTTGGCTTATCTTGTTTTTCGTAAAATACGTCTACACCTAGTGACGTATCAGAATCATTAAAATTATTTTCAACAAACTCTAAATCAGTAGAAAATACGTATTGACTTTTTTCAAGAGCAAAAGAGAGCTCTTTTCCAGTACCAAATAAATTACGGTCTTTGAGGTCAATTTTAATCAATGCTCCACCAGGAAGAGACACACCTCCTCCCAAATACAACGAAGTAGTGTTTTTTTCTTTAACACTTAAGTCAAGATTTACTGCATTATCATTAACTGCGTAACTATTTACTTTCACTGTTTCAAAAAAATCACTACTCATTAGTTTTTTACGTGACTTTTGAATCTCAGATATATTGTATGCATCACCTTCTGCTACACTTAGCTTACTTCTGATCACTTTATCTAAAGTGCGATCGTTACCATCAATTGTAATTTGATTTATATAAATCTTTTTACCCGGCAGCACTCTGTAGGTTACATCTACAACGTTGTCACGTTGTGCATACTCTGGATTAACTTTTGCAAATATGTATCCTTTTTCATTTAAATATTTGTTTATTTTTTCTACTGTATTATTAATTTTAACTCTATTAAATATCTTATCGTTTTCCTCTGTTATAAAATCCAATATTTCTTCTTTTAGGCTCAAATCCTGAATTTCAGTTTCAATATTAACCTCATTATTTCCAAACAAATACTGCTGTCCTTCGTCAATCAAAAAAGTTAACTCTGTTTGATTGTTATTATCAACCTCAACAATTGGTTGAATATTATTTTGAATATATCCCTTAGACGAATAAAAACGATCGAGCAATTCTGTGTTAATCAATAGATATTGCGGTGAATAATGATTTTCGCCTTTAAAAATGGCTCTAAATAACTTACTAAATATGTCATTACTATGTCTTTTAATAACTTGCTCTAGCTCATTTTCAGAAAAGTTTTTATTGCCTATAAATCTTATATCCTTAATTTTAGAGGTTTTGCCTTCTTTTATTTTGAAAATTAGATTGACCCTATTACTATCGAGCTTCTCCAACTCATATTCAATTTTAACGCCAACCTTACCGTTATTTCTATAAGTAGTGATTAAATTCATTAAATCGTTTTGCAATTTTGTTTCAGTGAAAATAGTTAGCGATTTTGACTGAATCACATTATTTAGTAACTCTTTGCTATTAAATAACTTATTACCCTTTAATATTATCTTGTTAATTAGTGGATTTTCTTGAATTTTTATTACCAAATTTTTTTTATCATCTATGTAAGCATTAACACTAGCAAATAACTTTGTTTTATATAGATCTTTTATAATTGAGTCTATATCATCGTCGTTTATATAATCACCAGATTTTAGTTTTATATAGAACCCTATTGTCTGGTTGCTTACCCTCTCATTACCAATACATTTGACATCTTTCACCTGCACTTTTTCCGCAGTTCCTAAAGCAACAAGCAGGGCAGGAAAAGAAATAAAAACCACTACCAGTATATAAAATAGCTTTTTCATATTTTATTTCAAAAAAGATCCCTAATATCATTTGACATTCCAGTTGCCATAAGCAAAAACAACACTAAAGCACCAAAAATAGCTGCATATTTTTGACATTTCAAGCTTAAATCCCTACGTATAACCGCTTCTATGATATAATGAAATAAATGCCCACCATCTAGCAGTGGTATTGGCAGCAAGTTAATTGCAGCTAAATTAGCTGAAATGATTGCCATAAAATATAGAACCATAATAAATCCCTTTTTAGCTGATTGTCCTGAATATTTTGCGATTTTTATTGGTCCACCTATTTCATTGATACTCCTTTTACCAACAATAATGTGAAAGAGAGCTTTGATCGTTAAGCACATAGTGTGGTAAGTTTCACTTACTGATAAGCTCACAGCCCCAAGAAAAGACGACTGCTTTAATGTATTGACTGAAATAATCCCTATAGTTTCTCTTTCTATTGTGTTGCCAAAAACGTCTTTGTCCTTGATTATTAATGGAGTTAAACTGGTCCTGTGCTTCTCATTATTTCTGCTATACTCAATCTCCATTCTTGTTTTAGGATTCGACATTATCACACGTGAAATATCTTCAAAGTATTTTATTTTATGCTCATTGATTTGTGTAATAGTGTCACCTGGCAACAAACCAGCTTGCTTAGCTGCACTACCTTCGATTACATTTTCAATCACCGGTGGAGTGCGATAATAACCTGCTATGCTAAAAAATATTGTAAAAGCTATAACAGCAAATACCATGTTTGCAAAAGGCCCTGCAAAAACTACTGCTGCTTTTTTATGACGCGGTTTTGTATGAAATGAATACAATTTTTCTTCTTCCGTTAATTCTTGTTGATCAGCTGGGACACTCGCTGCATTAGTATCTCCTAGCATTTTAACATAACCACCCAATGGAACAGCGCTTAATTTCCATCTAGTTCCAGACTTATCGTTAAAACCAAAAATTTCAGGACCAAAACCTATGGAAAAAGATTCAACTTTAACTTTGCATGCTTTGGCAACAACATAATGCCCATATTCATGCACGAATACTATGACAGAAATTATTAAAGAAAATGATAAAAAATAATATATTCCATCGCTAAATTGATGGATAAGATTAGAAATTAATTCCACCTGTATATTTAGATCTTAACAAAATGTTAAGTATATTAAAATGCGCCTCGCTTGACAAGTATTTAGTTTAACTTTTAAATTAAAAAAAGTTTAATTGTAATGACAGATACCTCACTACTCAGAAGAAAATTAATATATAGAAGCTGGCATAGGGGTTGCAAAGAAACCGATATACTTTTAGGGCATTTCGCATTGAAATATCTTGATAAATTTTCCTTAAGCGAACTAATCGAATACGAAAAAATAGTTGATCTTGATGATTACGAATTATATTGTTACATAACTCGTAAGACAAACCTCCCTCCTGGCTTGAATAGTCAGATAGTCAATTTAATTGCTTGCTTTATTGAAGCTAATCCTTTATGCACTCAAGATTAGTGATAATCTTATTTACCTTATCTAGTACCTCAGTATATTCTATTCTTTTCTCGTTTCTATACTTTTTGCGCTCTTGATTTACTTCATCTAATCGCTTTGTTAATTCTAAAATTTTATCCTCAAGAATTAGTGCTGCAAGTAAGAAATTTAATGCATCCGAACCCTTACCTCCAATTTTTTGAGATACAGAACCAACTAGCTTGTCAAAACTATTAGCAAGGCGTAATAAATGGCTCTTCTTCCCACTTTCGCAAGATATTTTGTATGTGTTATTACGTATAACTATTTCTACTACTTGCATATGATGCTAAAAATTTTTACTGTACAATATAAACTTAAATTCCCACTTTTATCTTATTTATGGTATAAGTTTTTATTCATTTACCAAATCAGACAATTTTTTACTGCTACGAAAATATGTTTTAAAGTATTGATTCTTTGTAAACTTCTGTAACATTAAATGGCTTGTTTCTTTCAAGTTATAACTTCTAACTGAAAAAGAACCAAACCCCCTAATTTCAACTCTATTATGATGTTTCAATGTGCTTGAAAGTATCCCAAAAAATCTATCAACTATAGCTGCTATAACAATCTTATCTAAAAAAGGATGTCTTTTTGCTACCCTCGCTATTATATCAGACTTTGTTGCCATTTATATGAAGCCAAAATAAGTAAACCTTATCACTTAGCAGATAATGCTATGTTATATTCTTCAACACCCAATACTTCAACTTCTATTTTTTCTGATATAGAGAATTTTTTATTCTCTGGTAAATGCTCTTGATCTATTAGAAGGGTTACATCGTTCTCAACTTCAACGACTAGTCCATTATCTTCTCTCTTACCTACAATAACCTGTATTTTATCACCTACCTTAACTTTCTTTATCAGTTCTTCAAGAGGATCATACTCTATTTGTTTTATTCCAAGATAAATTCTTGCCCGATTCACGTTAGCCCTTATTACTTTTGCTTCTATTTTATCACCTACATTATACTTCTTTATCTCATCTGAACCATTTTTAGACCAACTAAAATCTTTCACATATATTGTCCCTTCTACGTTCTCATCTATTTCAGAATCACCGAAAGCAACAGATACATATGAGCCGGTATTATTCTTCACTTCACCAGAAACAATAGAACCAGGAGGATATTTATTGATAAATACTTGCCAAGGGTTGTCTACACACCTTTTCATGCTTAAACTCATCCTACTCTTAGCAATGTCAATACTGAGAATTTTTACATATACTTCTTGTCCCCTTGTTACGAGACTACTAACTGGTAAATTACTCTTAACCCAAGTTATTTCTGACGAGTGCACTAAACCTTCAATTCCAGGTCTAAGCTCAACAAATAATCCATAATCTTCTATGCTTGTTACATAACCCTTATGCACACTATCAACTGGATATTTTGACTCTGCATCTTGCCAAGGGCTATCTTCTAGCTGCTTCACACCCAAGGAAATTTTAGCATTTTCCTTATCTATTTTTATAATTTTAACTTTTATAGTCTGACCACAAGTAAAAACTGCAGACGGATGACTTACCCTACTCCAAGAGATATCTGTAATATGTAACAATCCATCTATAACTCCCACTACATCTGATTCATGAATACCGACAAATACACCGTAATAAGTGATACTTTTTATTTTCCCTTCTATTATATCGCCTTCATTTAAAGATTCTAAAAATTTAATTTTTTCACCAGCGTGCAATTTTTCTAACACCAGCTTTCTTGATACTACAATATTGCCCTGCTTCTTATCCATTTTAAGCACGATGAACTTTTGTTCAGTTTCAATAAGGTGCTTCGCATCTTTTACTTGCTTCAAATCCACATGACTCAGCGGTAAAAAAGCGCTTATTCCGTCACCAAGATCAACAATAAAGCCACATTTAATTGAGCGTTTAATAACTCCGCTTACTTCAGCCCTTGTAACTGTATCTTCTTCCAACTTATTCCATTTTTCGTCCCTAATTGCTTTTTCACGACTAAGAACAACATTACCATGATAATCTTCAATTCTTTCCACATAAACTCTGATTTTCGAGCCAATAATGACCTCATCATTACAACCGAGTTCCTTGATCAGAATTCTCCCGTCAGATTTTAAACCAATATCAACCACAACGTCGTTAGGGTTTATTCTTGTAATTACACCTTCTACCACATCTCCTTCTTTAATTTTGTTAACAAAAGAATCTTCAAACAAGGTATTATCTTGATCCTCAAATTGGCCTTGACATATCTCTTCTATAAATTTGTTTGATGATAGCTTTCTGATAGTAACCGGTAGATTTACGACTGGATTATTATTATTCATACCTTTAACTTAAACTTTATTAGAACTCATATATTATATAATATTAACAATTATTGACAAGTAATTTTTCATTAACTCATTTCGAGAATTGTTTAAGCTATATAAAATATAGTGAGAAAATTATATATGTATCAAGAATATGCTATTTAAGAATAGCAAGTGGATTAGATCGTTCTCCAGAAGGTCCAGGCTAAAACCTGATGTTGATGAAATATTGGAAAAATATTCTATTCAAAACAGCAAGGAATCTATAGAGAAAATTGTAAATTCACAAAAAAGAATATGGGTAGAAATAGGCTTTGGCAACGGTGAAAATATGCTTTACCAGGTGCTCAATGAACCTGATCTATTATTTATAGGATGTGAGCCCTACTTAAAGGGGGTTTCTCGCTTGCTGACAAACATAGAAATACAGAACATAAAAAATATTTTAATGTGGACAGAAGATGCAAGAGAATTGATTGCAAATTTTCCTGATAACAGTGTTGAAAGATTCTTTATTCTCTTTCCAGATCCATGGCCAAAAAGAAGTCACAATAAAAGACGATTAATTAATACGGAATTTTTAAATTTATTAGCAAAAAAAATACTTATAACAGGGGAAATATTCATTGCAACCGATCATCAGGACTATGCAGAGTGGATAGCATCACATATAAAGCAGTGTAACTCTTTAATCTATAGGGAAGACGATTTCACAAGTTATACTCTTACAAAATACCACAGAAGAGCGCTCAAAGATCAGCGTAAAGTGAGGTTCTTTAAAGTAAGTGTTATTAATAATTTGCAGACTATGGATCAATAGAGTTTTTGCATATCTCTTTTACGTTAACTATAGATTAAAAATAATAAAAAAAGAGGGAGAAATAGAGTAAATTCCTTTAACTACTTCTCCTTATGAATGAATAGACTTCTTGCATAACCCAAACTAATACCAATTCCCATTACACGGCAAACAGATGGACAAAGATGGAAGAAAAGCCATAATGAAGTAAGTAAAATAGT
>NODE_5_length_35258_cov_100.516358
TGTTCCAGGTTGCCGGCTAAGCTTTACCCGTGTTGGATTTTCACCAACTGTTCCTTACGCACTTCTTGGCGCACACATTTTGTCAACTACCTTTGTAGATTTAAAAGGGCATTTTTACATATTCCATATGGCTGCCAATTGCACCCCTCACATGCGTACTCGAATTTCTCTAAAGACATTTTCTCTCTAATCTTTTTTACTGCCTCATTCCAAGTTAAAGTCTCGCCAATTTTTACTCCTAAAATTTCCATATGCCTTCTATCTAGCTCTAAAACTTTAGCTTGTGTGGTGCATTTACCTTGTTTAGTCTGATTTGGACAAGCACTACAGATACTATCAAGGTTACCAACTACTTCGATTTGAGTACTAACCACTTCACTTGCTATCTTCCTATAATTTTCTACAAAACCCTGAGAATACCCATATCCCCGAAACGCGAGGGTGCACATGAAATGATGAGGGCGAAACTTTATCATTTTTTCAAATATTGCAAAGCCGCTACAAGTAGAAAAATTTTTACCAAACCAGGAAGGATAAATGGTAAAACACCCACCATTATTGCTTGTTCCAGACCCAAGTAAACAGCAAGCCAACTAACACCACAAATAAAGATTACAACTGTACCAGCCAGACAACTTAAAGAATTACATACAAATGATTTATACTTAGAGTTCAGTAATTCATTTACTTTGCTCATTACCATAACAGCAGCTAAACAGCCAATTAAATATCCACCTGTTGGTCCAAGGAGAGCGTGATAACCACCAGAAAAATTTGCAAGAACAGGCAATCCTGCTGCACCAAGTGATAGATATGTAAGCACAGAATAGAATGCTGTTCTGCGGTTAAATTTAAGCCCAATAAGCATTACTCCTAAAGTTTGCAATGTGATAGGCACAGGCTGCAATGGTATACTTATTTGAGCCATCAAGAATAAAAGTAAAACGCAAGACAATATTTCAGCCAGTGTTGATCTGCTGCTAGATTGTGTTATAAACATACCTTCCCAATAAAAATAACTTATTAAATGTAATATATGTGTATGAGAGGTTTTGCAATTTAAATTTTGCTTATATTGTGCTACAATGAATTATTTATGCACTATTAAATTAAAAATGATGAGTAAACAAGATCTATTATCGTTGATGAAAGCAAGACACAGCGGACGTTCATACGATCCTACAAGAGCAATATCTCAGGAAGACATGGATATTTTAATGGAAGCTGTAAGGCTGACTCCCTCATGTTTTGGTGATGAACCCTGGAGATACGTAATATGCAACAAACAGAACAATCAAAGCGCATGGGAAAAGCTGCTAAATTGCCTTGATGAATCTAATCAAAAATGGGCAAAAGATGCACAAGTGTTAATCATATCTTTAAGTGCTAAAAACTTCCGTAAACAAGGTAAAGGAGAAAATCTTTGGGCTAGTCATGATACTGGTGCAGCAAATTATGGACTTATGTTACAAGCTGCAGTTATGAACTTAATGGCCCATCAAATGGGTGGATTTGATAGAGATAAAATAGTGAAAGAGTTCAATATACCCAATGACTTTAACGTAATGTCAGTGATAGCGGTTGGTTACGAAGAAGAGGGTGCTGAAACAAGTAAGAAGAAAAGAAGACCAATAGAAGAAATATTTTTTTATGATGAGTGGCCAAAATTCTGAAAATTTTATCAAAATGCACGGAACTGGTAACAACTTCGTTATCATAGACTCATGTTCAGCAAATGATTTAAATTGGAACTATAAAAAAATTGCTAACCAAAACGGTTGCGATCAAGTCATAGTGATAACAAACTCCAGTTTAGCCGATTGCTTTATGCATATCTATAATGCTGATGGTAGCAAAGCTGAAATGTGCGGAAATGCAGCACGTTGCGTTGGATATTTGCTAATGTCAGAAAAAGGTACTGAGTATATCACTATTGAGCTGGTAAACAAACGCATTTTAGAGTGTTTTAAAGTGGGTGATAAATCCATAAAGGTTAACATGGGTAAACCTTTGCTAAAATGGCATAAAATTCCCTTGTCTACTGAGTGTGACACTCTTCACTTACCTATAGAGCTTGAAATGCTAAAAGATCCTGTTGCAGTAAATATTGGTAATCCTCACATAGTTTTTTTTGTTGATAGTGTAAATGAAATACCATTGCAAAGTTTAGGACCAAAGCTAGAAAATCACGCATTATTTCCTCAGAAAATTAATATTAGTATTGCACAAGTTGAAAAGTCTGGAGAAATAGCTTTAAGAGTTTGGGAAAGAGGTACAGGCATTACTGCATCATGCGGTAGTGCAGCCTGTGCAGCACTTGTTACATCCACACTACGTGGATATCTGACTGTCCAACAGACTTCAGTAAATTTACCAGGAGGGAAGTTATTAATCGAATGGGCAAATAACGTATTCATGACCGGTGATATAGGGTTTTTGTGACCCTAATTCTAGTGATGCATTACTTCCAATACCTTCTTACCAATTACTGCAGGGGTTTCAGCAATTGCAATCCCGGCACTCCGCATAACTTCTAGTTTTGCACCAGCACTTCCACCGCTGGAAGAAATGATTGCTCCAGCGTGTCCCATACGTCTTCCTGGAGGTGCCGTTTGGCCTGCTACAAAACCAACGATTGGCTTTTTAGTTTTTTCTGCTTTCACAAAATGTGATACATCTTCTTCTTCGTTTCCACCTATTTCACCAATAACTACAATACCATGAGTATCGTTATCTTTTAAAAAGAGCTCCATACAGTCGACAAATGTCATACCATGAATTGGATCCCCCCCAATTCCGATACACGTGGATTGACCAAGACCAACAGCGGTTGTTTGTGCTACTGCCTCGTAAGTTAAAGTTCCGGAGCGAGACATAATTCCTATGTGTCCACGCTTATGGATATGGCCAGGCATAATTCCTATTTTGCATTCTTCAGGTGTAATAATTCCCGGGCAGTTGGGACCAATCAATCGACTTTTTGAGCCGATAAGCGCACGCTTAACTTTCACCATATCAAGTATAGGAATGCCCTCTGTAATACAAATTATCAATTCTATTTTTGCATCTATTGCTTCAAGTATTGCAGCAGCAGCAAATTTAGCAGGTACATATATAACTGTAGCATTTGCACCGGTTTTTTCTTTGGCTTCTGCTACAGTATTAAAAACCGGTAAATTAAGGTGAGTGCTACCACCCTTTCCAGGAGTTACACCTCCCACCATTTTCGTTCCGTAATCAATTGCTTGCTCTGAATGAAATGTGCCTTGTGCACCAGTAAAACCCTGGCATATTAATCTTGTATCTTTGTTTACTAAAACGGACATGCTTTATTTTACCTCTTTTACTATCTTTTGTGCAGCATCACCCAGTTCATCTGCAGCAATAATATTTAATCCTGACTCTTCTAAGATTTTTTTTCCTTCTTCAAAATTAGTACCTGATAATCTAACCACTAGAGGAACTTTAATGCTCATTTCTTTTGCAGCCGCAACAATTCCACTTGCGATAATATCGCAACGCATTATACCACCAAATATGTTAACCAGAATTCCTTTTACGTTGCTATCAGACAATATGATTTTAAATGCTTCAGTTACAGTTTCTTTACTCGCTCCACCACCAACATCCAAAAAGTTAGCAGGCTCTGCTCCGTAGTATTTTATTATATCCATTGTTGCCATAGCAAGACCTGCACCATTTACCATGCAACCAATACTGCCATCCATTTTGATGTAACTGAGCCCATACTTTGAAGCCTCTATCTCTTCTTTCACTTCTTCATCATAATCACGAAGTTCCATAATTTCTGGGTGACGATATAAAGCATTATCATCGAAATTAATTTTCGCATCGAGCGCAATAAAATCTCCAGAACTTGTTTCAACCAGTGGATTAATTTCAATTTGGCTCGCATCAGTTGCAATAAACGCATCATATATATTTTTTGCAACATTTGTTATTTTTTCTATTTGTTCTGGACTCAAATGAAAACTGCTGCTTAACTTGCTGCTATCAAAACTTGTAGCAGAATCAATATCAAATTTCACAATTTTTGCGGGAGAATTTTTCGCCACTTCTTCAATGTCCATTCCACCTTCTGAGGAAAATATGAATATTGGCCTACTGAGCTTCGGGTCGATTACCAGGCTTAAATAATACTCTTTCTTAATGCTTGAGCCTTCTTCAACGTACACTTTTCTTACTTGCTGCCCGCTTGGCCCTGTTTGATGAGTAACTAAAGTCATACCAATCATGTCCTTTACAAACTGTTGAGCTTCTTCAGCTGACTTTGCTAGCTTTACGCCACCGGCTTTACCCCTACCACCTGCATGAATTTGAGCTTTAACTACAAACACGTCAGATTTTAATTGACTTACTTGAGTCTTTACTTCTTCCGCAGATGTAGCAACAAAACCTTTTGGCACTGGGACATTAAATTTATGTAAAACTTCTTTCGCTTGATATTCGTGAATATTCATAAAATAACCAATGATAAACTATTAACTTGAGTACAAACTACCAACCATAACGCTGCCTTCTGCACTCTTGTTGGTACCTCTTTTTTTTAGCTTCAGCTTTCTTTTTAGCTCTTTTTTCTGATTTTTTTTCATGATATTGTTTTTTCATTTTCAACCCTCTTCCTTCCTTTTGAATTGTTTTTTTCAATACTGGAAGAGCTCTGTCTACATCACCATAATGGACTGATACTTCTATCAAACTCTATACCTCCTTCGGTAATCATTTCAAAATCTATTTATAAATTAGAAAATTAACATTGTCAATTATTTTATAAACTTGAGCATTAAAATATAATATGCCACAATTTACATGGTAAATGATGTCATTCCAGTGTCAGCTACTTGCTTACTGATGGAGATTGCTCTTATATTGCAGCGTTTTTACAATCGTACTAACATCGGGGCGGAGAGATTTGAACTCCCGACCCTTTGGTCCCAAACCAAATGCGCTACCAGGCTGCGCTACGCCCCGACTTCTTTACTCAGAGTATCAATAACTCAGGCAAAATGCAAGATTCATTTGTTTACTTTAGAAAAAATATAATATGAGATTTAATATTATCTTAGAATATGTTTTTTATTAGCTCCTCTTTAACAACAGACTGCTTCGTAGAAAGTCTACAGGGTTTTTGTGCGCGCAACACTGAACCAGATTTCTTTATGACCCAAACCTTAGTCATATTTAAAAATCTAGCTACACCAATTGGTGAAAGTGAGTGCAGCAACTACAGCAGTATCGACCCTTAAAATTCTTTTTCCTAGACTCAATTTTTGACAAAACTTATCGGCAAGATCAAGTTCATAAGATGAAAAACCACCTTCAGGGCCAACAATAATAGCAACATTTTTTTTGCCTTTCAGCACTTTGTCAGCTTTACCTGTTTCATCACACAAAACAAAATTTTTACTCTGGGAATCAGGTAACTCACAAAAGTTAATAGGAGGCAAAATCTCTGGTATACTTATCCTACCTGATTGTTCCGCTGCTTCGATTGCTTGTAATTTTGCTCTACTTAGGTTAATATTTTTTACCACTGTACGTTCCGTTGAAATAAATTGAATGCAGATTACTCCCATTTCAGTTGCCTGTCTTACTATGTTGTTCAAAGCAGCACTTTTTACCATGGCACAATACAGGTATAAATTTTCCTCATATTGCTGTTGTTTAGTGCATTCTTTGGGTGTAACTTCTGTCAATTTACGCGATATATTAACTACTTCTCCTAACCATTCTCCATCTTTTCCATTAAAAAGAGAGAGATTATCATACTTCTTAAGCCGCATTACATTGCAAATATAGTGACTTTGTTGTGGATTAAGTGCTAAACTCACGCCTTGTGATAAAGCTTCTTCAACATAGAGCCTAATTTTTCCCATTCAAAACTTTAATTATATTCTACTTGAGTGACTCTTACGGGATTTGAACCCGTGTTACCACCGTGAAAGGGTGGTGTCCTAACCACTAGACGAAAGAGTCAACTTGAATCTAACTAGGTTATATCGATTACATATATAAAGTCAATTCAATTATTTTGAATCACATAGTTAGAGGGATATATCAGTAATCTTATATCGACAGCCTCCTATTACTCCATGCTCAATACTCACTGAACCTATCTCAGATTTAGGAGCTAATTCTAATTGTTGTTCAACTTTTGTATCGGAATCATAGCCAGAATCGTAGCCAGAATCTCTACGCTCATATTTCTGCCTTATTTCTTCTACACTAAAGCCAGCCTTGGTCTTAATTTTTTGATCATTAGTCTGTTGCTGACTTATCGACTTATTAGCACTTAGCTCATTTAGCTTCACTTGCCAATCATTCACTTTATCTTGCACTAACCCATGGCAAGTTCCAGAATTAGCTTTTATGTCTTTTGCTTTTCTTTCTGCTCTTTTCTTGGACAAATCTACCCTAGCATAAATAGGTTCTGACGACTGTTCTGGCTCTTTCTGTTTTAGGCTAGTAGGCTTTTTTTGTTCTGAAAGATCATCTATAGTGCAATAAATAGGTTCTTCTGATATACTCAAATAACCACTATCTTCCAATGATAAATTTTCAGTGGATTTTTTATGTGAATCATATATTTCAGCATAAATAGATTCTTCTGATACACTCAAATAACCATTCTCCCCTAATGAGTTACTAACCTTAGCATCATACACCTCAGCGTAAATGGGCTCTTTTGAAGGCAAAGCATCATAGCTAGTATTCTTTGACTTATACTCAAAAGTTCTAGGAGGTTTTTGTTGTATAGCTTCAATATTCAAATCATCTGTAGAATAATACTCTGCGCCTTTTCCTAGTAAAAAGGAAACTGTGGGGTGAAGAATTATCTCTGCTGGTAAGTTTTTCTCACTATCCAATTTTAGATTTTTTGATTCTGCTAAACTCTCAATAACACGAATTATAACATTCTTTCCATTCTCATCTATTGAGTGGATATCAGCTCCACGATTAATCAGCAATTCCATTATTTTGTGATCTGTAGCATGTCCTAAAGCCTGATTTAAAGCTTGATTATTATTTATATCAAATGATCCTGTATTCTTGAGAGACATAGTCTTTGAAAAGAATTTTCTAAAACTATTTAATGCATCATAGAGAATTAGAGTCAGTTTAACACCTTTTATGTCATTGTTTTTGACAGATTTAATTAAAAAATTATCTATTATGCCCATGATTATACCCCCTATATAAAAGCTCACTACCATGGTACAATTTTAAACTATGATGATTTATTTTCTACTAATAGCAGCTCTCTATAACCACTTAACAAGTGGTGGCATTGACATCATAATTGCATCTGGATTGCCGTCAGTCATTAAACCAAACCTTGTGCCACGATCGTATAACAGATTGAATTCTACATATCTGCCACGTTTTATTAATTGATTTTCTCGTTGTTCTTTTGTCCAAGATTTTTGTATATGTTTACGTATGATGTGCAAATAAATTTCCAAAAAGGCTTCACCTACTGCTTTTGTGAACTCAAAATCATTTTCCCAATTACCAGAACTCAGATTATCATAGAAAATACCACCAATGCCACGTGGCTCTTTTCTGTGTTGTAAGAAAAAATAATTGTCACATTGCTCTTTAAATTTTGGATAATATCCGGTGTCAAATCTATCACATATCATTTTGATTGATTCATGAATATACTTGCAATCTTCTTCATTTCTATATATTGGCGTAAAATCCATTCCTCCACCAAACCATTGTTTTGAAGTATATATCAGCCTTGTGTTCATATGCGCTGCAGGGATAAGGGGCGATTGCATATGAGACACTAAAGATATACCGCTTGCCCAGAACTCTCCGTTACTTTCACTTGCACCAGGAATTTCATTGATGGCTGAATCTGCAAATTTTCCGTGTACTTTTGAAACGTTTACTCCAACTTTTTCAAAAACATTACCAAAAATAATTGTAGATTCACCACCTCCACCACCTGGGCGATCCCACTTTCTCTTTTCGATCTTTGGCTCTGCGGATGATTGTTTTTCAATTAATAAGAAAGATTCTATGATCTTATCTCTTAGTGCACAGAACCATTTAAATGCTTGTGTTTTTTGTTTTTCCATAATATCCTCTTGCTAGCTTATTAACATTGTTATATCTGATATTTAAGGAACTTAATTAGATTTGGATGATAATTATCTATCAAAGACGTTAATAAATCTATAATAATTAAATCAATATAATAGAACATTTTCGTATGTACAACAATGCCAAGTAACAATAATGAATAAAAGATACATAGATAACAAAAAAGAGAACAGGGTTGACTTCATACTAAGAAATTATGGAATGTCAATTGTTGTGATGGCAGTTATTATGCTCTTACCTCCAGTAGCAATATCGATACTCTACTTTTTTGATATATATAGTCAGCATATTAATATAGAGATTAATTTATTAGTTAGCATTCTAACAACTCTCTTTATGATGTATAATGTAAAACGCTACAGATACCTACTTAACACTATAGAATTTCAAAATGCAATATTTGCAAATGCACTAAATCATAATACAGAATTTTGCCTTATTTTACATAAAGATGAGGGTGTTATTTATGCTGATGCAAGGTTCTACGAAAGGTTTAAAGATCATATAATAGATGATGACATTACGTTAGGCAAGATTCTTGAAATAGGAGATGTTTCAGAAGCAGACAAAAAAGTACTCTATCATGCACTAAAAAATAACTCTTCTGTACAGGTATGCATTTCCTTAAACAAGAAGAATAGAGTATCTAACTTTCTTTTGCTCTTTGAGCCAATACCAGATAATCCCCAAATTGCTATAAATAGTAATAAGATTTTAAATTTATCATTAGTGCCAATAGCAAGGCCAGATGGGTATTTTGTATTAAAAGCAACACAGATAAACAAGGAGCAGATATATGAAGAGTTAATAGAAAAACACAGCATAGGAACTTACATTGCAAATGCCAAAGGGGTGATTTTATCTGTAAATAAAAGATTTTTAGACATATTTGAACTAAAAAAACTGGAAAAAGGTAGCTCAATCAGTGATTTTATATCTCAATCTAAATATAACAATACAACAACCGATAATGAAATTTTGTTTTTTACTATAAGTGGTATTCCATTCAAGGCTTATATGAGCACTGCTATATTTTGTGATAAATACAACCATAGCTATATATATGGCTTTATAACACCAACCGAATCAAATATTGTTGATTATCAATTACACCCTTGTTTTGCAAATTCATCAATTGCTATTGCACAATGTGACATAAACGGCAACTTTGTAAAGAAAAATACGGCACTAATAAAGCTTGCAGGGTCAGATAATAATTCAATCTTTACGTTGATATTGGATAGTTATCATGTGAAAATACGTGAATATTTTTCGAGTAATAGAATAAATAATGCGTCTTTTGATGTACAGCTCAACGGCGGTAATAACATAAAAATATATTTCAATAAGTTTCTTCATAATAAAATGATCTTCATACTTTGTTATTTTATTGACAATACTGAACACAAAAACCTAGAGATAAAGCTTGAGCATTATCAAAAGATGCAAGCTATAGGGCAGTTAGCAGGTGGTATTGCGCATGATTTCAACAATATATTGACTGGGATAATAGGATTTTGCGATTTGCTTTTACTCCAGCATTCAGCTGGTGATCCATCTTTTGGAGATATAATACAGATACAGCAAAATGCAAAGCGTGGATCAAATTTAGTAAGACAATTGCTTGCTTTCTCAAGAAGACAGACCTTGCAGCCAAAAATTATTGATGTAAATAATACTATAGCTAATCTTTATGAAATGATAAAAAGATTAATAGGTGAAAATATAAAATTTAATATTTATTATGGTAGAGACTTGGGTGCTGTTAGGGCTGATCAAGGGCAATTAGAGCAAGTTATACTTAACTTAGCAGTCAATGCTAGTGCTGCTATGGAAAAGGGCGGAGAATTAACTATACGAACCTTTAATCAAAAGATTGACTCATTAAATTCTACACCTCAGGATATGTTTTCTCCAGACAAGGAAGCGATTGAACATGGAAATTATGTTGTGATTGAAGTAATTGATACTGGATGTGGAATGACGAGTGATACAACTGAAAAGATCTTTGATCCATTTTTTTCTACCAAAGATATTACCTCTGGTACAGGTCTTGGCCTCTCTACTGTATATGGCATTATTAAACAAACTGAAGGATACATCTATGTTGCTAGCAAAGTAAATCATGGAACTAAATTTAGCATATTTTTGCCCATGGTTTACATATCAGATGAAAATGATAGAGAGGAAGATAGTGAAGAAACAGAAAGACCGGTAGTAAGTGAAATTAAAGGTAATGGTATAATTTTATTAATCGAAGATGAAGATTCAGTAAGGGAATTCATCTCTAAAGCACTCAAAAGAAAAGGATTTGATGTAATAGAAGCAAGCATAGGCAGCGAGGCGCTAGAAATAATCAGTAAAAAAAGTCAACATATAGATCTTATAATCACTGATGTAATCATGCCAGAGGTGAGCGGCCCAGAAATAGTTAAAGAAGCATTGATCCATAGGCCAAATATCAACGTTATTTTTATTTCTGGGTATGCAGAAGATGCTTTTTTAAAGAGTGATGACATCAATATAGAAGATTTTCACTTTTTGCCAAAACCATTCACTCTGAATGAATTAGGAAACAAGGTTCAAAGTGTGTTACACAAAGCAAAAAAGACAGTCTAATTTTAGTGTGGTTAACAACAAAAAAATTTTCTAATGCAAAAGTTTCTTGCATATATACAATAGAATTATTTTATACATAAGATAAAAGGCGTGAGCAAGATTATTGCAATAGTAAATCAAAAGGGTGGAGTTGGCAAAACCACAACTAGTATAAATTTATCGACAGCCTTTGCTGCTGTGGGAAAAAGCACTTTATTGGTAGATCTTGATCCTCAAGGAAATGCTAGCACCGGGCTCGGGATTTCTTATCGTAGTAGGGAAGAAAAAAATATATACAAAATACTACTAAGCAGCGAAAATAAATTGATAGAATCGGCAATTTTCAATATAAAGGAAATTCCAAATTTATCACTAATTTCGTCAGTAGTTGATTTATCAGCTGCAGAAATTGAATTATCGCAACTTGAGCGAGGAAAATTTGTGCTAAAAAGCGCATTAGAGAAGATACGCGATAATTATGAGTATATAATCATCGATTGCCCTCCATCACTTGGGCTTTTGACCATAAATGCTTTGACTGCTGCTAATTCTATTATTGTCCCTCTTCAGTGTGAATTTTTTGCTTTGGAGGGATTAAGCCATTTAGTTAAAACTGTAGAGCTGATAAAAAGAAATAACCTAAACCCTTTTTTGGCAATAGAAGGGATAGTGTTAACAATGTATGACAGGCGCAACAAACTTAGTGAGCAGATTAAAAACGATATTTGTCAGTATTTAAATGATAAAGTATACAAAACTATCATCCCATTGTATGAGACTGTTATTCCACGTAACGTACGGTTATCAGAAGCACCTTCTCATGGAAAACCTGCTATTGTGTATGATCTTAAATGTCCTGGTGCACAAGCGTATATAAGTTTGGCAAGGGAAATTTTAAAAAAGCACGCGAGCAGTTGTAAGGAGAAGAAGCTAGTAAGCGAGGGCGTGGTATGAAGGATGATAGACGCCTCGGCAGAGGTCTTGCCGGTCTCATAGGCGATAATTATGATAATAAAGAAGATCGACAAGAGCATTTGCCTATTTCATTACTGCACCCAAGCAAATTTCAACCGAGGAAACATTTTGACGAGGAGTCATTAAGAGAACTTGCAAATTCGATAAAGAAAAGTGGCATTATACAGCCTATCGTGGTACGCAAAGATTCAAATGATGATGGTTATGAAATAATAGCTGGAGAACGTCGTTGGCGAGCAAGCAAGATTGCAAATCTTGATAGTGCACCGGTTATCATAAAAGATCTGAGCGACAAGGAATGCTTGGAAGTATCCATTATTGAAAACATACAAAGGCAAGATATTAATCCAATAGAGGAAGGTGAAGCTTACAGAAAACTGATAGATGAGTTTTTCTATACACATGAGGAATTAGCTTCAGCTATAGGCAAAAGCCGCAGCCACATAACCAATATGATTCGGATGTTGTTGCTCCCTGATAGGGTGAAAACAATGATCAATGAGAAAAAATTGTCTATGGGTCATGCAAGAGCGTTGATTAATGTTGAAAATGCGGAAAGTATTGCAGAAAAAATAGTTTCTCAGGGCTTAAGCGTTAGACAAACTGAAAAACTGATAAAGGACCTACATCAAAACAACAATCAAAAAGAGCAGAGATATACTAGAAATCAAGATATGACAGTAATAGAAGGCGCTATATCTTCTCAACTTGGTTTAAAGATCAAAATTAATGACAACAATTCTAAGGGTAAAGTTATGATACGGTATGATAATCCAAATGAATTGGATTTGATATTGAAAATTTTGAATAGGAAACTTGAGGCATAGCTAGTAGTTGGCTAGCAAAGCAACAAACCAATATCAACTGTTGGTGTCATGAAAGTAGCTGACACTGGAATCCAGGAATTTTATTAAGTTGGTAAGCATAAAAGTATAACTTCTACGTCATACCGCCGCGGTATCCGCTAACAAGCAGCGGGGTGACGATTGTCAGGGTAGCTGTCATCCCAGTGCCCTGACTACTTGGATCCAGGAAAAAGAATGGTGTCATCCCAGTGCGTGATACCCTAGTAGAAATCGTTTTTGTAATTGCAACATTCGTGCAATCTTTAGCCATAAATATTTAAAAAATTTACCAAATAAAAAAAAAGGCAAAAGAAACCCTGGGGTTATTATCCGCTTTAAAATATTGGCGTTTTTTATGTTTTAAACGCTTGACAAGCAAGATTAAGCTGCTTTTAATTGCAACTAACTTACGCTGCAAATGTTTAAGAAGTTTACTAAGCAGAAAAAAAGACAAAGAATCCCCGAGTTAGCTAGTCTTTTACTATCTCTGTCGAGTATTGGCATTTTTTGATGTCTTGTAACGCTTTATAAGCGCGTTCAGCTTATTTAGATAAAAATCTAGATGTAGATGAAGTTTTGTAAAGACATACAGTATCTATATACTGCAAAAAATTGAACATAAGACGCCGATACATTAAGTAATCCTTACCTTTTAATCTGCAGATTGGCGAAAGCAAATACAATAGCTTCACTATCATGATAAGGGCGCTGGCGAAGGGTGTCAAGTAAGTTTTTTCGTTTCATCCGATGCGCTGCCAAAAGCTATGCAAAAAGTCCAATGAGTTAACTCCCATATATCCTGAGTAATTCTTGTGCATTAGCTTTGATTAGGATAGGGCATTTTCTATCATTTAATAGGGAATGCAATATTTCAGTTGCACCCTTAACGTCGTTATTGTGTATCTTTACTACAGCGATAGCTTCTTGGCTTGAATAAGGATACACTGCACTTGATTCTAAATTATCAATTTTATCTTTATTTATTTTTTCACCGTTGGAGTGAAGTAAGCTCATTACTTCTAAATATTGTGCTAACTCACGCAAAACACCAGGAGCATCTTTATCATCTGCCAAATCATTATAAATAGATGCTGTGTCTGTTGGCATTGAATCTGAGATATGATTGAATGCGCGTTCAAAATTTGCTAAATACTCCCAATTTGAATCTATTTCTTCTAGCAGCGGCTTATTATCTTTTTTTAAGAATAATACTTCGTAAAACTTGTCACCTGCAGTTATAGATTGTTTTGTGTTATCAATGTTGCGCAATAAGTATAATGTGATGCCAACTAACATTGGCGCGAGTGCAAGCAGAAAGATGTATTTTTTCATGGTAATATTCCAAATAGTTATATATTTATACATTAATGCTTTTGATTTGCAAAAACATATTGACATAGTGATTATATCACATAATAATATTCTTAAAGTTGTTTGAATAGTTGGAGATTAAAATATTTCTAAAGTAGAAATAAAGACAGCAGTATTAAGCTAAATTATTTTTTGTCGGATTTATCCGATGTACCCTCAACCTTTTATAGGTTGAAGTCTAAATTTGAGAGTTTGATCCTGGCTCAGAATGAACGCTGGCGGCAGGCCTAACACATGCAAGTCGAACGGAGTTATATTGTAGCTTGCTATGGTATAACTTAGTGGCAGACGGGTGAGTAATGTATAGGAATCTACCTAGTAGTACGGAATAATTGTTGGAAACGGCAACTAATACCGTATACGCCCTACGGGGGAAAAATTTATTGCTATTAGATGAGCCTATATTAGATTAGCTAGTTGGTGGAGTAATAGCCTACCAAGGCAATGATCTATAGCTGATCTGAGAGGATGATCAGCCACACTGGAACTGAGATACGGTCCAGACTCCTACGGGAGGCAGCAGTGGGGAATATTGGACAATGGGCGAAAGCCTGATCCAGCCATGCCGCATGAGTGAAGAAGGCCTTTGGGTTGTAAAGCTCTTTTAGTGAGGAAGATAATGACGGTACTCACAGAAGAAGTCCTGGCTAACTCCGTGCCAGCAGCCGCGGTAATACGGAGAGGGCTAGCGTTATTCGGAATTATTGGGCGTAAAGGGCGCGTAGGCGGATTAGTAAGTTAAAAGTGAAATCCCAAGGCTCAACCTTGGAATTGCTTTTAAAACTGCTAATCTAGAGATTGAAAGAGGATAGAGGAATTCCTAGTGTAGAGGTGAAATTCGTAAATATTAGGAGGAACACCAGTGGCGAAGGCGTCTATCTGGTTCAAATCTGACGCTGAGGCGCGAAGGCGTGGGGAGCAAACAGGATTAGATACCCTGGTAGTCCACGCTGTAAACGATGAATGTTAAATATGGGAAGTTTTACTTTCTGTATTACAGCTAACGCGTTAAACATTCCGCCTGGGGACTACGGTCGCAAGATTAAAACTCAAAGGAATTGACGGGGACCCGCACAAGCGGTGGAGCATGTGGTTTAATTCGATGCAACGCGAAAAACCTTACCACTCCTTGACATGGAAATTATACCTATTCGAAGGGATAGGGTCGGTTCGGCCGGGTTTCACACAGGTGTTGCATGGCTGTCGTCAGCTCGTGTCGTGAGATGTTGGGTTAAGTCCCGCAACGAGCGCAACCCTCATCCTTAGTTACCATCAGGTAATGCTGGGGACTTTAAGGAAACTGCCAGTGATAAACTGGAGGAAGGTGGGGATGATGTCAAGTCATCATGGCCCTTATGGAGTGGGCTACACACGTGCTACAATGGTGGCTACAATGGGCTGCAAAGTCGCGAGGCTAAGCTAATCCCTTAAAAGCCATCTCAGTTCGGATTGTACTCTGCAACTCGAGTGCATGAAGTTGGAATCGCTAGTAATCGTGGATCAGCACGCCACGGTGAATACGTTCTCGGGTCTTGTACACACTGCCCGTCACGCCATGGGAATTGGTTTCACTCGAAGCTAACGACCTAACCGCAAGGAGGGAGTTATTTAAAGTGGGATCGGTGACTGGGGTGAAGTCGTAACAAGGTAGCAGTAGGGGAATCTGCAGCTGGATTACCTCCTTAGGCTTTGCGCATAACTTACCATTTTTAATGATGGTGTTGTTATGTGCTATACTGCTGTCTTTACTTCTACTTTATTTTAATTTCCCGATAACGGAATTTTATGAGTGATAGACCTCTTTCTCCACATTTACAAATATATAAAGTACAAGTTACTAGTTTTTTCTCTATTATGCATAGATTGACTGGTATCTTGCTATTCCTTTTATTAATGATACTTTCTTGGTATTTCATATTACATGTTTACTTTCCTGAGTTACTTATAGTAAGGTACTTAAATGCATTATTATTCACTCCTGTTGCTAAATTAGCTTATGTCTTATGTTTTATAAGTTTTGTATATCATTTTCTTAATGGTATTCGTCATTTATTGTGGGATGCTGGGCTTAATTTAGAAATTACTGGCGTTTCAAGGAGTGCTATACTGCTGACAGTAACGCTACTTCTTTCTACTATGGCTTTTTTATTTATGTTTATATGAGTCAGTCTGGAAATTCAGTACATCATTGGTGGGTTCAGCGTGTTTCTGCGGTAATTTTACTGTTCCTGTTTCCTTGGTTTATCTATTCATTTTCTTGCACATTTTATACTGATAGCTCTTTGTCTTTTAGTGAAAAATTTATTAATCACCCTCTAGAGCTTTTATTTTTTGTTGTATTGTTGTTTTGCATTTTTTGGCACGCAGTTCTTGGAATGCAGGTAGTATGCGAAGATTATATACACAGCGTACCTTTGAGGATTTTTACAATTACATGCATAAAGTACTTATCAAGCATTACTTATATAACCCTCGCTTTTACAATCTTTATCTTCTACAGGCGTATTTTCTTGTAAAATCACCGGTGCTGTGTTAATATATTATTAGTGTACTAGTTTTATTATTGAACTATAGCATTATAGCGATTTTGGTTTGACAATATGTTTGAAGCATTAAAAAAGGGAGCAATAGATCTTACACTTAAAGCAAAAGGTCTGCTTACTTCACCTGAATCTCAAGTTTACGTCGAAGACCTTAGAAAGGTAATGATGTATGATGGAAGGAAATGCCAGTATCCAAAAAATTATGATCAAATTGTACAGTCTGCTAAAATCATAGAAAACAGGGATATGCATGGAAATGCTATACTAGATAAAGATAAAAATCCAACCTATAAACTTTTGTATGGTCAAAAAGATGAGAATGGAGAACAACCAAGTTTCAGATTATCTTTAGTTACCAAAGATAAAGATAATGATAGATCTTATTTTACTATCAATTATATAGACAATCAGGGTAAGCAAATTCCGATAAATGAGTTGCATAAGTCATATTTTGAGCCATTAGGCTTTTCGAGAATGGATTTGAAAAAACACGTGCCAATTTTTGAAGCTGAAAAAACTAAGGATCCTCAATATCCATTTGAATTAACTAATTCTTCTGTGCTAACTAAAGAGGTAAAAAATAAAGAAGGTAAAGTTCAGGAAGTTGTTGATGAAAAAGGAAGAAATGGAGAATTATTATACACTAGTGATTACAAGAAGCTAAGCACCCATTTTTCAGAAATTAGAGATCAGAATGGTAATCTAGAGCTAGATAAAAGTCTTATATCTGTTCCTATCGTTTTTGCTACAAGTTTAGCTAAAGTTTGTACTAAATTGTTGACTTCTCTTCCTATAAAGTTAGGGGAGCATTTAATAAGCGAACAAAACCCAATTGCAAAGTCTTTTGGTTATCTTTTATTCACTCCTGCAGCGGCAGTAAAAAATTTAGTGGATATGGGAGCTACCATACTTAAGGCTCCAATTTTATTGTTTGTAGCAAATGAGAAAAAATATGGTGATGCTTACTACACCATGTGGAAACACCAACTGAAAGGATGTTTGGAAGAAGCAAAAAGTGACTTTAATGTTATTAAAGGTGAAGAAAGGCTAAAGCCGGATCATGGGAATCGTGATTCACTAGTGGGCACATGGGATGAGCTTAACGCTAGAAGGCCAAAGAAACAAGGGGATGATAAAGAAGTTAGCAAGAGTAATGAAATACTAAAGAGTCCTGAGGAAGAACAAAATAAGGGTAATGAAATATTAAGTGATAAAAGAAAAGGTCATGTTGAGGAATTACAAAATAGAAGAAATTCACAGCAAGGGCAAGGCGCTACACATGATCACTCTCATTAGCAATTACTTTAAATCAACATTTATTTTCTTTATTAACTATTCCACAACAAAAACTTGCATGTATTTTGCCCTCAGTATAAGATATTAATTATTTAATTAATATCTTAACTAAATGCGCCCTGTAATATTGTGTGGTGGTAGTGGTAGCAGACTTTGGCCTTTATCTAAGCCAAAGCAATTTCAGAAAATATTTAGTCAGAACACTATGTTTCACAACACTTTGTTGAGGCTAAAAAGCGATTATATGCCGCCCATAATTGCTACAAATATACAGTACGAGTCATTAGTGATGGAGGAATTGCATGCACTGCAAGAATATAAAGTGATTTTCGAACCAGTGAAAATTGGAACAGCAGCGGCAATATTAATTGCTGCACTTCTCTGCAATGAAAACGAGACAATGTTAATTCTGCCTTCAGACCATTTTATAGGTGATTTGAATAGTTTTTATGCTTCTACTCAAAAAGCGTCTAAGTTAGCCTCTGAAACTAACTCTATAGTCACTTTTGGGGTTAAGCCTCATGAATTCAATTCTGAATACGGCTATATAAATGCAGTATATGATCAGAAAGAAAAATGTCATATAGTGAAAGATTTTACAGAAAAGCCCGAGCGTAAGTTAAGTAACGATCATTATTGGAACTCTGGAATATTTGTGTTTAAAGCAAAACGCTACATAGATGAGATTAAAAAATCTGCCCCGAATCTTTACAATTTATGTTTTAAATATTTCACACCGCAAGAGAGATTTCTGTATTTAAAACAACGAGATTTTGCAGGAATTGAAGGCATATCCATTGATTACTTGGTGATGGAGAAAGCAAAAAACGTTGCAATGATAGAAGCTAATTTCGATTGGTTGGATGTTGGAACTTGGAATTCAGTTTTAGAATTGAGTGAGAAGTTTAGTAAAGAACCGGTGTCATTTCAGCATGTGATTAGAGAAAAAGAACCAGTTTCAACGACAAAAAGTAATAAAAATTTATTGGGTGGAGCTTGTAAGCAACCAAACAAAAGTCTAATTTCATTTATTCATAAAGTTAAGAAAGTAAAGGTGATAAGGAAAGAAGTTAAACCATGGGGATTTTGTAGTATAATTTTAATGAGCGAAAATTTTCTTATAAAATATCTTTTTATAAATCCATTAAGCTGCACTTCTAAGCAATTCCATCACTATAGAGATGAATACCATATAGTGCTATCAGGAGTTGGGTATGTTAGTTTAGAAGACAAAGAATATGCTATAGCAAAAGACCATATGATAGAAATCCCAAGGGAAGTTTCCCATAGGATTGAAAATAGAAGCATAAGCTCTCCACTTGAAATAGTTGAATTTCAGATAGGAGAGCATTTATCTGATAATGATATAGTGAGGTTGGATGATGTATATGGAAGATTTTGAAATTCTAATGTTAAAGATACTCTATAAGCCTGCTAAATTTAAGGAAGCAAAAATCTCTAGTTTTCAAATAAAGAAAAGTCTACAATTATACGAAGTTTCAAAAATATAATGTTTAACCTCAAAATATTTTGTAATGTCCATTGCCTTTGAAATTACTATGGCTGCTTGCTATTTGCGAGCGAAAAATGCCAGATTTTGCTCTATAATGACTTTGTTCTCTATTATCGGCATTGCCCTTGGAGTTGCAACACTAATAGTGGTGATGTCTGTGATGAACGGATTCAGAGCAAAGTTGCTTGACTCAATACTTGGCATTGATGGCCATATTAATGTTTATTTTGATAGGAACATAAATTCAGATTACTACGCAGTTTCAAAATCTATTGAGAGAATTCCTGGTATATTAAAAGCTACTCCTATGACCAATGATCAAGTTATTATTGTAGCAAACGGTAAAATTGCAGGTAGCGTAGTGCGAGGTGTATCAACTAAAGACTTGCTTGATAGTACTGCCGTTACAAATAATGTAATTATAGGTGATGTAAAAAAATTTGATGAAGGAATAATAATAGGAGCACGCTTAGCAGAAGCTTTGAACGTTGACTATGGCGACGAAATTACGTTTATATCATCTGAAGAATTTGATGCATTACTTGGTGAAATGCCGCGAATGAAAAAATATAAAGTTATAGCAATATTTGATATGGGTATGTTTGAGTATGATAATACCTTGATATATATGCCTCTAAAATCAGCACAAGCCTTTTTTAATTATAAAAATAGCATAAAAAATATAGAAGTACTTGTAGACGACGTTACTAGAGCTGATAAGCTGGCAGATGCTATAGAAAAAGAAATAGGAATGGAAGCTGAAAGTTGGCAATCACAGCAAAGCCATTATTTTAGTGCTTTAAAAACTGAAAGAAATGTGATGTTTTTAATTCTCACTTTGATTATAGTTGTAGCAGCGTTTAATATTATCTCAAATTTAATGATGATAGTGCAAGAAAAGAAATCCGCGATTGCAATTATGCGTACATTTGGTGCAACAAGTGGAAGCATTATGCGTATATTTTGCGCTTGTGGTCTATTAATCGGTTTTACGGGAACTTGTCTTGGCTGTATTATAGGTGTCGTTTTTTCTCTCAATATCGAAAGCATTAGAGTGTTTTTAGAAAACATTACTAACGTCAAGCTGTTTGATCCTATGATATACTTTTTTTCAAGTTTGCCAGTGATATTAGTACCCCAAGACGTAGTAAATATTTCTGCACTTGCGTTACTCTTATCATTTTTAGCGACAATTGCTCCTGCGTTGCAGGCAGCTGCACAAGATCCTGCGGAGATACTACGTTATGAATGATACTCAGCAAAAGTACATAGGTTGGTTCTTAATTGTATTGTTATTTACCGGTTACATCACAATAAATAACATAATCTTTTTAAAAATAAATCAGCAAGAGAGTGAAAACAATGTGAAAGCTTTAACGGAAAACATGGATGAATTTAGAATGTTGCTTGAAGTTAATCAATCTAGAATAGAAAAAAAGATATTTGACCTCAAGAGAAGTCAGCATACTCAATGTGAGCAAGGTGATAATAACTCAAGATGTAAGAACCTTGCAAAATTGCTATTACTTGTGGTTAAAATGAAGAATTCGTTATTGCGAGAAGCAAAATTTGATAACCATATAAATTCAATAAAGCCTTTGATATCAGAGCTTGACGATCCAGAGATAGAAAATGCAGTAGATGAATTAGAAAATTTGAAAGAGATAAATACCTTACACGAATTGAAGTTATCTTTTGAAAAAACTATTGATACTATCGATTACAACAAAAGTACATTGTCTAAAAAGATCATTTCAAACTGGATAAAGGTAGACGACCGAAATGATCCATTAAGAGTAAAATTCGCAGAAATTGAGGAGTCAATAAATGATAATGATTGGCAAAATATAACTGTTACAGTAAGCAATTTAACGCATTCAGAATTCAAGCCATGGCTGAATAAATTGAATGGTTTTATTGTAGCTTCTAAGAATATTTCAACAATATATCATCACTTATTACAATATATCTCATGATTTATTTTATAATTTTCGCTTTTTCGTTTTTATTTGGTATATGGGTCAAGGTAAGTGGTGAAGTAATAAAATTGGAATTAGGCAATTACACTATAAGTATTGATCTATATTTCATTATTTTTACTTGTGTAGTTTTATTATTTTTATTAATTACACTTGTACGCTTTTTTTCCTCCATTTCATCAACATTTGCCAACATAAGAAATAGAAGAAGGGATAGGGAAGAATTGCTTCTCTTTGAAGCTTTCTTTAGCATAGACTTAGACAATATAGAGAATGCCCAAAAGCTAGTTAAAAGTCTGAGTGAGGAGAGCGATAGGTTGTCTTTAATAAAGCTCTTTAACTCAGGTAAGACGGGAAATTACAGCTTTTTCAGTAACGGTTTAACAAATATTGCAAATAAAAATCGTAACTTAGCTCTACTTCTAGCCAATAAGCTGATTGTCCACCTCAAACAAGAAAAAGTAGTCTTTCAAAAATTTATAGAATATTGCTCTAGTTCAATTAACGATAAAATGCTATCTATTCCCTTTCAAATAGAGCATTGCATATTGAAAGAAGATTGGATTAATGCAATTTTGAGGTTGAAGGAAGCAGTTAAGTCCAATATTTTTCTCCCCTTTGATCATAAAGAAATGTTTGCAGTGTTTTATTGCGCTTTAGCAAAGCAATATGAAAGTAAAGGAAATTTTAAGGAGGCTATAAAGTCTTTATTTAGAGCACAACGTTATAGTGCAATTTTTCAGCCCATCAATTATTTAAAGGCAGAATTATATATTAAACTTGGAAAAATCAGAAAAGCTTCTGCAGTGCTAGAGGCAGAGTATACAGTAAATCCTACTCCTCAGTCAGCTAAAATGTACATCAATTTAAATAGTAAAGGTGCTGAAAGACTATACAACTTACGCCCTGATTATTATTTTAGTTACTGTTTACTTGCTTTGTCCTCAATGAGTTCAGGTAAATATGATCTTGCAAGTCAATATTTAGACACTGCTATGAAAAAAGCTAATTACATGTCAATCTACTTTATTGTAATACAACTCAAGGTTACATTGCAAGAACACGACAAGGTAATTTATTGGCTAAACAAGATGGGCTCAGAAGCTTTGCCTGATCCAGGCTGGAAATGTAAAAATTGTAACAGGGAACTAGAACAATGGGATCATAAGTGTTCAAGTTGTAATAGTTTTAATTGTGTTTATTATATATTATAAAATTCCACAAAGTGTAGAAATTACCATTAGGCTACTTTCACATTGATATTGCTGAAGTTAGAGCACTTTCTTAATATAATCCTTATCTCCAAACAATAAACCTGCAAGTTTCTTAGCTAGACTTGGTTTTAATGTCAAAAAAACTTGCTTTTAGACACTAACAGTTATATATTTTAATAAATCAGGGTTGTATACAAAATGAAGAGCTTAAAGGAATTATCCTTAAGAATTAAGAATATTAGGTCTGTACAGAAAACCACGAAAATAATGCAAATGGTTTCTGCAGCAAAGTTATTACAAAGCCAAAAGAAATTATCAAATTCAAAATTATATATATCTAAGCTGCATAGCATTATTTCTTCATTAATGCTATCAGTTGATCAAGAATTACTGGCAAAAATTCTAAATGTCAGTAACAACGGTTCTTACCTAGTATTCATTGTTGCGTCTGATCGTGGCTTGTGCGGCAACTTTAACTCTTCTATTGTCAAATTTAGTCAAAATAAGTTAATCACAAATGGCAAAAAAGTAGATATTGTATTTCTTGGTAAAAAAGCTTTTGATATAGGGAAAAATAGATTTGACTCTAAAAGTATCTTAAAAATTGAAAATAGTAAGGGAATCACGTTAAAGCACGTAGAAGCTTTGGTTGGTGGTATAGATCTAAGTAAATACGATAAAGTTAAAGTTTTTTATAGCAAATTCTATAATACCTTCACGCAAAAACCAATGTTGGAAACAATAAAACCATGGAGTAAAGACTCATCCTTGATTGATAACTCTCTGGCTGGTCCAATAACAGATTACGGCTATGAGTATGAACCACAAAATATTGAATTTATTTTAAAATCTTTGGTTCAAGATTACGTTGTAATTGCTCTTTACTCTGCTTTACTTGAAAGTGCAACGAGTGAGAATAGTGCTAGAATGGTTGCTATGGAATCAGCAAACAGAAACACTAAAGAGATACTGAACAAATTAGCATTGCTTTATAATCGTTCTCGTCAAGCAGCGATTACGACTGATTTAATTGAAGTTATAGGTGGTGCAGAATCTTTATAGAAATCTAAGGAATAGAAAATGAATATATTAAATATTGCAGCAGATATTACTAAACTAATAAAAAAGCAAAATCAAGATGCGGAAGTTACAATATATGAAACTAATAAGACTTCAGTTTCTCAGCGTCTATCAAAAATTGAGCAAATATCACAATCTAAAAATTGCACTGTAGGAATCAGAGCTATAGCAGGTAAAAACAAAGCTGCGTATATTTCTACAAACGATTTGAATAATCTGAGTGATACAGTAAGCCAAGTGGTAGAAATGGCAAAGAATGCACCAGAAGATCCTTGCATTAATTTTGCTGTAAATGGTAGTAATTATATCTCTTCTGCAGATTTAAGTATCTCAGATAATAATGTTGTAACCGTTGATAACCTAAAAGAAATTGCTGAAGCTGCAGAAAATTCAGCCCTTGCACATAAGAGTATCACTAATTCTGAAGGAGCCTCTTCTTCATACGCTTTAGTGAATACAGTATTATCGACTGTTTCTGGTTTTATTGGCTCGTTTAGTAAATCAACCTTTGCTAATCAGGTCTCTGTTGTTGCTGGAAGAGAAAGTGAAATGAAGGTTGGTTACGATTATGATATAGCATGTAATTTTAGTGATTTAAAGTTGCCAGAGTTAATGGGAAAAGAAGCAGCAAAAAGAGCAGTTGATCAATTGAATTCACGTACAATGAAAACTGGTAAATTTCCAGTTATTTTTGAAAAAAGAGCAGCAAAAGGGCTAGTAAAAAGTTTTGCTTCTGCTATAAATGGGAGCAGTATTATAAGCAACAGTTCTTTCTTGAGGGGTAGTTTAAACGCTCAGATTTTCAACGATAGAATTAATATTATCGATGATCCATTGTTGCCAAGAGGCATAGCATCGAGACCATTTGATGGAGAAGGGATAACTAGCAAGAAAAATATATTTGTAAAAAACGGAATATTACAAAATTGGATTTTAGACTTATACTCGGCTAGAAAATTAGACTCAGAAACAACCGGAAGTGCAACTCGTGCAAGTAATGCTGCAGTTATTCCTGCAGCTAGTAACCTCTACATTGAGAATGGTGATGTATCGTTTGAAGAATTAATTCAGGAAGTGAAAGAGGGAATATATGTAACTGATTTATTTGGTTTTGGTGTCAATTTAATCAATGGCGATTACAGCCAAGGCGCTTCCGGATTTTTTATAGAAAATGGAAAAATAACGTATCCAATACATGAGATTACCATTGCTAGCAATTTGAAGGATATGTTTAGCAATTTAGTCGTTGCAGATGATCTAACTTTTTGTGGGCAATTTAATTCACCAACGATTAAAGTTAGCGAAATGACGGTTGCAGGTTCGCTTAACGATTAAAAAATTTATTTGCATCAAGTACAACAATTGTGTATTATTGTCATGTAATGTTAAGAATAGACTATGGAGTATAAAGGTTTAGTTTCAATAGCTAAGCTTAAAGCATTCTCAATCGTAATTTCAAAGTTTTTCATCACATTAGTAATGTTAGTTAATAATTTAGGAGTTGTTTAAATGGAATTTGGTAATGTAAAATGGTTTAATGCCGAAAAAGGCTATGGTTTCATCAAGCCAGAAGGTAAAGGGGGTGACGTTTTTGTACATATTAGCACATTGGAACGTTCGGGAATAAGACCTGAGGCACTTAAAGGAGAGAATAAAGAGAAGGGAATAAAAGGAGAAAGGGTGAGTTATGAGGTTAAAGAGGAGCGCGGTAGAAACGGAGAAGATAAAAAATCTGCAATAAATTTAAGATTGGAAGATTAATCTATTATGAAGTCTTTTAACAGGATTAACGTATTGTGAATAATTTTCATGAGATGGGTCTCCCAGCTTCGCTTAGACAAGCTCTAGATAAAAATAATCTTTTCGTCCCAACTCCGATTCAAATACAAGCGATTCCCTTAGCGCTACAAGGTAAAGATATTCTCGGATCTGCTCAAACGGGGACTGGAAAAACTTTAGCATTTGCTATTCCGTTGGTTGCTAAGTTGCTGAATGAGCCTAACACTGGTTCAGCTTTAGTCATCGTGCCAACCAGAGAGCTTGCGCATCAGGTAACAAATGAGATAAGAAAACTCTTATCTCAAAATTCTGCACTAAGGGTCGCTTTGTTGATTGGTGGTGAGCCTATTTTTAGGCAGCTAAATCAGCTTCAGAAAAAACCACAAATTGTAATAGGTACTCCTGGTCGTATTATAGACCATATTGAGCGTAAAACTTTGATTACTCGCAATGTTAGCGTTCTTGTGCTTGATGAAACGGATCGTATGTTTGATATGGGCTTTGGAGTTCAGATTGAAGAAATTATGAAGCATTTGCCTAAAATAAGGCAAACTCTTATGTTTTCTGCAACTCTTCCTGGAGATATAGTAAAACTTGCTGAGAAGTACCTTAATCGACCAGAACGTATTTCTGTTGATTGTGAGGTTACAACTTCTGTAAAAATTAAGCAAGAAATTGTTTATGCATCAGAATCAGAAAAATATGAAAAGCTTGTTACACAACTATGTCAGCGCGAAGGATCAATCATTATCTTTGTCAAAACAAAGCGAGGAGCGGATCAGCTAGCTCACAGATTGCACAAAGATGACTATAGCGCTTTAGCAATTCATGGTGATTTAAGGCAGCACAAGCGCGAAAGGGTCATTAATTCTTTTCGTCGTGGCCGTAATCAAATCATGGTTGCAACAGATGTTGCTTCTCGCGGCCTTGATATTCCCCACATTCAACATGTTATCAATTATGATGCACCACAATCGCAAGCTGACTATATTCATCGTATAGGTAGAACTGCACGCGCTGGAGCTGAAGGGTATGCGCTATCTTTTGTTACACCTCAAGATAAGAGAAGACTGCCTGTACTGGCAGACAAAGAAGGAGAGCTAAATTTTGATTGTAGTGTGCAATTTAAAAAACGTAACAGCAAAAAGGTCTTTAAAAGGCCAAGTACGTTAAAGACTAAATACGGTAGAAAAAAGATCAATGCATTTAAGAAGAAAAGCAGAGTACTAGAAAAAGCGTATTAAATAGGATTTACCTACAATTTGATAAGCGTAAAACTCGTCATTCCGCTACTCATTAGCGGAATCTATGCTGAGATATTGCGGTGCTATGACGTAGATCCAGAGTGGGATTCAAATTGGCTACAGCGAACTGCTGGATTTCAAATTTTTTAATAATTGTGTGCTATTCATTATATATGAGTTCCCACTTTTAAAGAGAATAGGAGATGATTTCCAAAAACTTAGAGGCAAGTTTGAATAGAGCACTATTCATTGCTTCTAATTTTAATCTTAAATATGCGAAAGTAGAACATTTATTGCTGGCGTTAACTAAAGACGTGGATGTAAATTACGTTTTATCAAGATGTAATATCAGAGCCGATGAAATCATCAGTATGGATAACATTCTATCAAGATGCAATATTAAGGCTAATGATTATAATAATAATATAAAAGGGTTTTTACAAAGCAGTTCTGAATTGATTATCAGTGGAGTTAAACCTAGCTCAATGTTTCAATGCATAATACACAGAGCAATAATACGGGCTCATAGCTTGGGGAAAAAAGAAATAAATGGAGCAAGTGTTCTAGTAGAAATTTTGTCTGGGCAAGATTTATACGTTGAAGATCTATTGCAGAAACAAAGTGCGAAAGATTCCAATTTGATTTACCACATATCTAACATGAAATACTCTAACGATATAGATGAATACACCACTAATCATAAAGTAAAACTTGATAAAAATAATGATGCTCCTACTACAGTAAATAAAGGTGAGCTACTAAAAGATGAGGAAATTCTACAAAGTTATTGTAAAAATTTAAATGACTATGCAAGAAGCAAAAAAATAGATTATGTTATTGGTCGTGATTATGAATTAAATCGCACTATAGAAATATTATTGAGGCGTAGAAAAAACAACCCTTTATATGTTGGAGATCCAGGTGTTGGCAAAACCACAATAGTTGAGGGTTTGGTACTCAAAATCATTGAAGGCAGTGTTCCGAGTGTGCTCAGGTCCAGTATAATTTATGCTTTGGATTTAGGATCACTCCTTGCAGGGACACGCTACAGAGGTGATTTTGAAGAGAGAATAAAATCCATAATAAAAGCGATTGAGGCAAAACCAGGTGCTATCCTTTTTATTGACGAAATACACACTATCATTGGAGCAGGTTCTACAAGTGGTAGCTTTCTTGATGCCGGTAATCTGCTCAAACCTGCACTTGCAAGAGGTACACTGCGTTGTATAGGTGCAACTACATATAGAGAATACAGCACTAGTTTTGAAAAAGATAAAGCACTAGCGAGAAGGTTTCAAAAAATTAATGTTAAAGAATCTTCTGTTAATGAAACGATAAAGATACTAGATGGTATAAAGCACTACTATGAAGGGTATCATGGAGTATATTATACAAAGAATGCCATTAGGTCTGCGGCTGAACTCTCGCATAAGTATATTACTGGGCGAATATTACCTGATAAAGCGGTTGATGTTATTGATGAGGCAGGGGCATATTGTAAATTGCTAAGAAACAGGGGTAAAATTGTAAATAGTAGAGATATTAAGAATACCATTACTAGAATTACAAATGTGCCTTGCGGATCTGAATCTGATGATTTGCAGAAAGTAAAGTCTTTAAAAGCTAATCTAGAGAAGGTGATTTTTGGCCAAGAGCAGGCAATAGAATCTCTTGTTAATTCTATTAAAATTGCTAAATCTGGGTTGAGAAATTACAATAAGCCTTTAGCAAATTATCTTTTTGCAGGGCCAACCGGTGTTGGTAAAACCGAGCTAGCAAAACAATTAGCAGAAAGCATGGGCATGAATCTTATACGCTTTGATATGTCCGAATATATTGAGTCTCATACGATATCAAGGATGATTGGTTCTCCTCCTGGATATGTAGGTTATGATCAGGGTGGATTACTCACAGAGTCTGTATCTAATAATCAATATAGTGTTGTGCTGCTTGATGAAATTGAAAAGGCTCATAGCGATATCTATAATATATTGCTACAAATTATGGATTATGGTTGCGTTACAGACACTTACGGACGTAAAGTTAACTTTTCCAATATAATCTTAATTATGACAACTAATGCAGGAGCAGCTGAACGCAGCAAAAGTTTTGTTGGCTTTGGGCATAAAAAATTTAACACTGGTGATAGTAAAAAAGCGATAGAACAGGTTTTTAGCCCTGAATTTCGTAATCGTCTTGATGCGATTATTTCTTTTTCTGACTTAAATGCGGATATAATTCTGCATATTGTAGATAAATTTATTCAGGAACTGAAAAAGCAGCTGACGCAAAAAGGCATAAACTGCTTGGTAGAAGATGAAGTGAAATCTTATCTTGCACAAACAGGTTATAGTAAGGAAATGGGAGCACGTCCGATAGAGAGACTTATTGAAAAAGAGATAAAAAGTTACTTAGCGGAAGAAATACTGAATCGTAAATTAATAAAAGGAAAGAAATTAAGAATCTATATGAATAAAGTAGAAAATAAAATTGCTTTTGATATAGTTTGAAATTCTTGTTTTTTTATTACACTGATAGTATACTTATTTTAAGAATAATGAGGCTATAGTGGCAAGTTTAACTAGAAATCAGTATTACAGTAATCGCGATTTACAGAATTTATTTTCAAGACTAGAAATAAAAGCAGAAGAAGTAATAAGCCAGGAGTTTGACGATATACTCAAGTTAGTTGAACGGAGCTTTAGAAAGCTTTCATTAAAGTGCCACCCTGACAAAGAAAAAGATGAAGAGAAGAAAAAGATAGCTACAGAAAAGTTTCAAAAACTTAGTGCAGATAAAAAAGAGCTAGAGAAGCATCTCAACGCTTTAAAAGAAGGAAAAACTCCTAGTCAATATGAAAGGCTATCAAGTGAAGAAGAACGGAGGAGGCAAACAAAAATTTATGGAATATTATCACGTAGAAGCAAAGCTATAAATAGAGCACTTTTATTTTTTATATTAGCAAATGCGGTGTTTACTCCATCGCTGAAAGTTGAGTATTGCTTATCGCAACTTGCTAATAGTGGCACGGTGCAAAGCATCGCTTATCAATTTTATGCATTTAGCATAGGGATTTGGCCGTTGTTATTTATTATATCCTTTTGTGGTATTATTTATGCAGCAAGTAAACAAAAAGGTTCACAAGAGGAAAATCTGGATAGATTAAATCGAAGATACAATCTACTTATTGCTGCTGATAATTATGTGATATGTATCGCAGCAACATTTGCTATATGTGGTCTAGTGTCAGAGGTAGCACAAAATGGCTGGCCTGCTCAATATGGAACAATGCTGATGATTAATTTAGCATTGGATTTATTACTTATTGCTTTACTTAGAACTTTTACAAAGGCATCTGAACTATATAGTGAACATTGCATTCAGCGCTTATATGAAGAAGATGCAGAATTTAGCTATAAAGAAAAATTTGCATGGTATGACTACAAGCTAGTGCTTATGCCACTTGTTCTTCCTATTGTCAAAATGTATTTTAGAGATTTAATCCAAAAAAAGCCACAACAGCACACCACCAATCCTAACGTTACATCTTTAGGTACACCTGCAGGACAGAACCATAAAAAGATCTTTGCTTCAACTGTGGTTTTTGCTATACTTTAAATGAACTTCATAGCGTTAATGAGTAAAGAAATAAGACAAATCTTAAACCACTACGAAAGTGAAAACCCCGGGGTAAAAGCAAATCTTACTCGTATTCTCATGCATGGAAAGCTTGGCGGCACTGGCAAGTTAGTGATTCTGCCAGTAGATCAAGGATTTGAGCATGGTCCAATTAAAAGTTTTGAAGTTAACCCTGATGCTTATGACCCACATTATCATTTTCAGCTTGCGGTTGATTCGGGAGTAAGTGCATATGCTGCTCCACTTGGTATGATTGAAGCTGGTGCTGCAACTTATGCTGGAATGCTCCCACTTATTTTGAAACTTAATAGTTCCAACTCTTTACATTCGAAGAATCTGACTTCTGATCAGGCAATAACCTCTTCTGTGAAAGATGCGCTGCGTTTGGGCTGCTTAGCTGTCGGATTTACTATATATCCTGGTTCTGCTAAGTGTTTCGATATGATGGAGGAAGCCCGTGGAATCATAGCTGAAGCCAAATCTTATGGGCTTGCAGTAGTGCTATGGTCTTATCCACGCGGTGAAGGAATTTCCAAAGAAGGTGAAACAGCAGTTGATGTTATTGCCTATGCTGCACACATAGCAGCTTTGCTTGGCGCTAATATAATAAAAGTAAAACTTCCAACTAAATATTTGGAAAGGGAGAAAATAGAAACAGAAAATATTGAATCATTATCTAAAAGAATTGAATATGTTAAAAGGTCTTGTTTTGCAGGGAAAAGAATAGTAGTTTTTTCTGGTGGTGAATCGAAGGAAGTAGATAACATATACAATGAAGCGAAAGAAATTAAGCAGGGTGGCGGTAATGGTTCAATCATTGGACGTAACACTTTTCAACGCAAAAGGGAGGAGGCTTTATCTATGCTAAAAGATATAATGGATATCTACACATAAAAAACGGCTGGGTGGCAGAATGGCTTATGCGGAGGACTGCAAATCCTTTTATACCGGTTCAATTCCGGTCCCGGCCTCTTTCATTCTCTATATCTAGTAAAAGTTAACAGTAGCTTTAAGTGTGTAACCTATAGAGAAAGCTTGTCCATAGTAAAATCAATTTCTTTTCAAGTTATGGTTATACTCTTATAGCGTTTCATGGTAAAAAATAAACTAAAAATAAGCAAAGTGTTTTACAAACGTAATTTACTATTTTTACTACCGCCCGAAGTTGCTCACTCTTTGGCAATTATGGCATTAAAGAAAATGCCTTATAAGAATCCTATAGAGCTACCAGAATCTTTGAGTGTGAATTTTTTTGGTAATAAGCTCAGAAGCCCCATAGGTCTGGCTGCAGGTTTTGACAAGAATGCAGAAGTTATAAGGCCTATGCTCTCATTTGGTTTTGGGTTTATTGAAACTGGTACTGTAACTCGTAATCCACAATATGGAAACAAAAAGCCAAGAATTTTTCGGTTAATTAAAGATCAAGGGGTAATTAACAGATTGGGATTTAACAATAAAGGAATAGACTATTTTCTTAAACAAATAGGTGAAACCAAGCTTGATGACTGCATTTTTGGCATCAACATAGGAAAAAACAGTACATCAAAGGACCAAATCAGCGATTATGTTGACTTAATAAAGATAGTATATGGAAAGAGCAATTATATAGTGCTGAACATCTCATCCCCAAACACGCCTAATTTACGCAATCTGCACAATAAGCAAGAATTATCGGAATTGTTGAAATCCGTAACTCTAACCCGAAAATCAATTGATAATTCTAAATCCATACCAATAATATTAAAAATCTCACCAGATGTAGATCAGCAAACGAAAGAAAATATCGCTGAGCTTGCGTTGGAATATAAGATTGACGGATTAACAGTAAGCAACACTACGGTAAGTAGAGATAATCTGCATTCTCACCATAATGAGAGTGGTGGGTTGAGTGGCAAACCGCTGTTTAAACTTTCAACCGAGTTATTGGGCGATATGTACAAATTTACTAAGGGCAAAATATTATTGATAGGGTGCGGAGGAATCTCAAGTGGTGCTGATGCATATAAAAAAATAAAGGCAGGAGCTTCTTTGGTGCAGTTGTACACTGCTCTCATATACCACGGACCTCAAGTTGTAAACAAAATTAATCTAGAACTTGCAGAACTAATAAGGAGAGATGGATTTAGTAACATTAGTGAGGTGGTGGGTTGTATACATTAATTTTGGAAGTTGGTGGTATTATTTTAATAAAATAAAACTAATTCTCTGGTATAAAGGTGGTAGAAAGTGCTTTTCTTTTAAATAATTGGTATGAAGAGTTTGAATGATGCAATATCTAAGATCATTGATTATAAATTTACAAATTATGCAATATTAGAAGAGGCACTAACTCACCCAAGCGTAAATAAAAGGAATAGCAAAAACCAGATTGTAAGCTACGAAAGACTAGAGTTTTTGGGCGATAGTGTTTTGAATATGGTTGTATCTGCCACACTGTTTAAACTATTTCCTGAAGAAAAAGAAGGAGCATTGGCAAAAAGAAAGACGGATTTAGTTTGTGGCAACACCATTGCTAATGTTGCTAAAGAAATAAAATTAGGCAGCTTTATCATCATGAATAATAGTGAACGCTGCAATGGAGGGAGATGTAACTTAAAAAATTTAGAAAACTCGCTTGAAGCACTAATAGGTGCAATTTATATTGATGGCGGGCTTGAAAATGTTGAAAAATTTATTATCCAATATTGGGAAAAGCTAGCTAAAGGCATGCTTGACCCCCCTCAAGATCCTAAAACCTCACTGCAAGAGTGGACTCAGAAAAACAAATTGCCTTTACCAGAGTATGAGCTTGTAAAACAAACTGGACCAGCGCACAATCCTGAATTTACTATATCAGTTTGCATAGAAGATTATGGTAAAGTTTCTGCATGCGCTTCTAGTAAAAAGATTGCTGAACAAAAAGCTGCTGAGTTGATGCTAGAAAAAATTGGAAAAGACGCTTCAGTTTAGGCAAAATAGGCATTAATGTAAATTTTAAGGAAGCTAATAGCGTTTAGGGTAAATGGTCAATTTAAGGAGAAGCATAGTATTATTCATAAAAAAGTTGATCTACCAAAAATCAAGCCTTATGTAGTGGAATATCAATGGCTGTTGTCGGAGATGCGGAAAAAAAGAAGTAGCAAGTTACCAAAAGGTGTTATGCCAGATACATTTGGTCCAAGAGTTGTTTTGTGAAGTTGACAGAGTCAAGGAGAATGAAAGTTTTAAAAAATAGCATATTTTTTAATTATAAAAATTTGATATTAACTGTTGTTGGTTGATTGAGTAAAAACCAGTGAATGGTCACGTTAAAACATATTTTTAAATTTCTGCCAAAATCCTGGTTTATTATCATTAACCTTTGTAAATGTTATATTTAAACTGTATTTCGGATCATTTGGCACGTCGTATTTTATGCTAAATGTTGAAACTTTATCGTTATTGTAAATATGTACATCATCATATGATAGCTTTGTTGTGTAACACTTTACATACTTTTGCTTATCATGCACTAAATCACCTGACTCCCTTTCTAGTTCCACAAATTTCGTTTTTTTCTGACATTCCTTCATTTTTATTAAATCCTTATCTAGTGATATTGAAACTGGCAACGTATTTCCAGCATATTCTTTAGCTAAAAGTTCACTTTGAGGATACATTTTTATTTCCCTGCCAAAATGTGAGTCTATGAAATTATTACTCCAAAATTTATCGCCAGAATGGTGCGACCTGAAAGCCTTCGGTCATATTGTTTAAAAGGAGAGGAATTCATTCAGAAAGAAACTGAAAGGATTCTAAAGCTTATTGAACCAGATGTTTTGCCATCTGAGTCTACGCATCAGTGCGAATTGGGTAACCAGTTGGTGCCGAGCGACGCGGACAATGAACCTCCTCTTGATAAAGAAGATGCTCAATCGTGAGAGAAAGCATAAACTACAAGCATCATGTGGTTGGAGGGCTAGGCTTAGTGGTATGGTGAACGTAAGTGAAGCTTCATAAGTATCGTAACGATTAAAGAGCTAAAGATGCTGATAAGCTCCGACCAAAAGGTAATGTGGATGAGTTACATTTTTCATTTCTGGATGTACGCAAATAATAATTCCACCGGTATAGAGAAGCCACCTAACCCACTATTGTATGACAAAAGGAACAGGATAAGCCTGTATTTTCGCCTATATGGCAGGCAACCCGCAAGGAATGCTGATGGATGTGCAGGTAAAGGATAATGGAGAAAGCGAATGCCATTTTGTAACGAAATGGATAGAATTTGTAACATTAATTCGCGTGAAAACGAGCAGACTTCCATTTGGTCCCTCATGACAAGAAACTTTGTTAACCACTTAAGGTAGGAAAGCAGATGATTACAAGTACAACTGTAAGTGCACCTACCAATAACTCCGAAGCATGGAACCAGTTACCCTGGAAGAAATGCCAAAAAGTTGTTATGAGGCTACAGAGGCGTATTGTTAAGGCTGTCCAACAAGGCAGATGGGGTAAGGTGAAAACTTTACAACACCTTCTCACACGCTCTTTTAGCGGCAAAGCTTTGGCGGTTAAGAGAGTAACTGAAAACCAAGGAAAAAACACAGCAGGTGTAGATCGTCAAATATGGTCAACTTGCAACACAAAATTTCAAGGAATAAAGCTATTAAAACAAAGAGGATACAAACCTTCTCCGCTAAAACGGATATACATCAGTAAGTCTAATGGCAAAAGAAGACCTCTTGGAATCCCTACGATAAAAGATAGAGCCATGCAAGCATTATACTTGTTTGCTTTGGAACCGATAGCTGAAACGATCAGTGATCGTCACTCTTATGGTTTTAGACCAAAAAGATCCTGCGCAGACGCTACTGTGGCTTGTCACTTGTTACTGGCAAGCCGTAACCAACTACAATGGATACTCGAAGGTGATATTAAAGGGTGTTTTGATAACATTAACCATGAATGGCTCATGAAGCATATTCCTATGGAGAAGAAAATTCTTCATAGCTGGTTAAAAGCTGGCTTCCTAGAATCAAAAACTCTGTATTCCACAACTGCAGGTACCCCACAAGGTAGTATCATCTC
>NODE_6_length_32112_cov_71.539254
GCAATTTCTATATAAAAGAATACTTTACTCTTTTTCTTTGCCCAGGGCTTTTTTTAAGATGTCTCTTTCTCTTGTTACTTTTGCTAACTCTTTCTGTAAATCAAATCTCTCTTTGTCATAAGGTGCTACATCTGGAAATGCATTTGCCGCTGACTTTTTTTCGTTATATTTCTTCATCCATTTTCCTAATACACTATCCCTTATTCCTAGATCTCTTGCTACTTTTGCAACTGGTTGACCTACCTTTCTTTGTTCATTTGCCAGCTTAACAGCTTCCAATTTGAATTCTGCCGTATATTCTCTTGCCATTTCTAATCCTCCAAAATTTTATTTTACCCGAAAAAACTCCTTTCTTTCTCTCCACTTTTTCTGGGTAAGGTCAAGAAGCCTATTGTCTAATTATGTACCTAAATTTTATTACGGCACTTTCACTACTACTTTAACGAGTGAGCTACCTTTCTATAAAAGACCTATCGACTGTTGCAATTATAGGCGTAAACAAGAATGATAAAAGAGTACGGGATTGAGTAACTATGTACACTTCTGCTGGCATACCAGGGTATAGGTATACATTTTTAAATTGAGCAAGCTCTGACTTTGGTATCACTACGCGCACTGAATAATAACGCCCTAGTCTTGGATCATCAAGAGCGTCAGGAGAAATATGGCTTACTATACCACTAATTAAACTTAAACGACGTGCACTGTAAGCACTTAACCGGACTTTAACCTTTAGCCCTTCTAGCCCATCAATAGAGACTATGTTGCTATCTTTCTTTTGTGCTGACAGTACCTCTTCTATGTTTCTGGTCTGAATTTTAGCATCTATTATTAGGTCATCATCCGATGGCACTACGCTCATGATCGGAACTCCAGATTGTATAACACCACCTTCAGTATGGTATCTTATATCTGTAACTATCCCATCTTGAGGCGATTTAATTATTGTACGTGCCAATGAATCTTCAGCAACCATCAGCCTCTCTTTCAAGTCTGCAATAGACGTACTAATTTCCTTAAGTTCAGCGTTTGCTCTTTCTTGAGAATCATTTTTTACGTTTATAATTTCTAATTCGTTCTCTCCAATTTTTTGCTGCACTTGAGATATTGCAGAACGGTAATGTCCAACTCTGCCTTCAATTTCAGCAAACTGTTTTTCTAAAGCTAAAATGTGTGGTTTGCTTATATGGCCACTATCAAGTAATTGTCTTTTTGTTTCCAACTCCTCAGTTATCAAGTCATATTGCTTATGAGCTGCATTTAGTTGAAAGTTTAGCCCCGCTAATTCATCATTTAACTGCTTTATACGTTGTTGCAGTATGTCTGTTTTTCCCAATATGCTCTTTCTCTGAGAGTTGAACAACTTTACTTGATTCTTTATCACTTTATTTACAAGTTCATCGTTAGATAATTTTTTAACCTCATCAGAAAATTCTAGTGTGTCCAAATCTACTCTGATTGCAAGAAGCCTTGCTTCTGTTGCTAAAAATGATAAGAGCTTCTCTTTGATGATACTTAAATTCGCCTTCTCGTTAACATCACTTAATAAAACTAAAGGCTCATCTTTTTTAACCGCTTGGCTCTCTTTTACTAAAATTTTGCTTATTATTCCTCCACCCAAGTGTTGAACTATTTTCCTATTTGAAGATACAATAACTTCTCCACTTGCATTCACCGCACCGTCAATTGGAGCTATAGCCGACCAAATACCACCTATCCCAAAAAAGATGAGTATTACTACCAGACCAAAAAATAGTGGTCCCCATGTTACTTTCAGGACTTCATTTACGTTATTACTTTCGCGTTTTAAAATAAAATTTATCACTGCATCAATCAATGCAAACGTCTTATCCAAAAATTTTGGGTACTTCTTCTTTTTATTTTTTGCTCCTTGCATATTTATATTATCACCATGGCCAATCAAGCCTGTCAAAGAAAATCCAGCGCTAAGCTTTTTTAACTTACTTATCATAATACTACTGTGAATTTGTGTTAACTCAAGATAACACACAAAAACAAAGAATCTATAATTTAAGCATTCCATTTAGACTGTAGAGCACCAGAATAAACTATTTAGTAACAATTCCTGCATCAATTATGTTTTTAAAATTTTTTGACGTTTAACTTTATTATAACTTTTCCTTTATTTTGTGAATATCTGAGTTACTTATATTATGTAAGAAATCTATTGCCAACCAGTCGATATTCTGTTAGGAATTAAGATAATATAAAGTTATTATGTTTGGATTGGAAAGCAGAAAGTTCCTGATCACTGGCGCATCAGGCGGAATAGGGCAAGCAATTGTAAAAATTATGCACAAAGCTGGAGCAACTTTATGTATTTCTGGCACAAAAAAAGAAGTGCTCGAAGAAGTTGCTAAACAATATGAAAAAAACATACACATACTCCCTTGTGACTTATCAAATGCTGAGGAAGTAAATCAACTAATAAATAGAGCAAGTGAGTTGATGGAAGGCTTTGACGGGCTTGTATGCAATGCGGGCATTACGCGAGACAGTTTATTACTGAGAATGACAGATGAAATATGGCAAAAAGTAATTGATATTAACTTGAGTTCTACATTTAAGCTGAGTAGAGAAGCATGTAAGAGACTAATTAAGAATAATTGGGGAAGAATTATAAATATTTCCTCAATAATAGGGCTGACAGGAAACGCCGGGCAAGCAAATTATGCGGCGTCTAAAGCTGGAATAATAGCTATGAGCAAATCTATAGCAAAAGAAGTTGCAAGTCGTAATATAACAGTAAATTGTATTGCTCCTGGGTTTATAGATACTAAAATGACTGAAGTTTTAAATGAAGTGCAAAAGGGAAAAATATTAGATAATATTCCAATGAAAAGAATGGGAACAGGGGAAGAAATAGCAGCAGGGGTCTTATTTTTAGCAAGTGATGAAGCAAAATATATAACAGGGCATGTGCTTAACATTAATGGTGGGTTATTTATGTAGCAACACTTATGTATGGACAAATTATAATTTTTACTTTAAAATAAAAATATGTGTAGGTTTAGGTTTGCGTTAATTTATTATTTAGAGGCAAAAAAATGAGCTCTATAATAGGATTTTTTGGTGTTTTGTGTGTAGTATTGCTTTTCTCTTTCTCAGGTTATGCAGATAACCCTGGTGTTGATATGGATGACACAACTAAAGTAATATGCAATATTATTGGTTATGTTTGGGGGATAGGCGGTCCACTTATGACGGTAGTAATAATTGGTGCAGCTTTGCTTGCAATATTTGGCAGGATGCCGTGGCCAGCCCTCTTTGCTCTTGGCATGTTCTGTGGTGTATTTTTTGGCGCTAAAACTATCATAACGAAAATTATGCCCAACGTAAGCGATGAAGCAAAAACTATGTTGGAAAAGTGTGGACAAAAATAATCCAAAAAGTGCAGAAATGCTTTTTTGTTATCCATTAAACCGCTTCATATCTTCAACTTGCAACAAATAAGGGCTATCTTTTGGTAGAGTTTTAACAGCTAACTCAGCGTATTTCATAAATTGCTTTAAATCACCTTCAATACAAGCCTTTTTTGTCAAGGCAAAATAATGCATTGCCGTATCAGCTTCACATTTATATGCAATGCTTAAATATTTCCAGACAAAAGCGTTATTTGGTTCTACATTCAAAATCTGCTCCAGGTAAAAAATCGCCTTTTTTGCATCACCGTGTAATAATAAAGTATGAGATAATGCAAGTTTCACTAAATAACTGTTTTTCTCAGATAAATACCTAAGCGATTCCTCATACATTTTTATTGCTTCACTTAAATTTCCAGCCTTGTATAGCATTTCTGCTTTTAATTCATATAGGTATGGATCACTGTGTGATTCTTGAATCAATGAGTTAACTTTAGCAATAGCCTCTTCTATCTTTCCTTGCCTATAGCAAACTATAGCATTTACATACTCAGAATTATCTTCATATTTATTAGATAACACATGAATAGGAGCAAAGAAAGAGTCTAGCTTTGCAACCACACGCTCAAACTTTAGTAACTTATCCGCAAAAATTGGTTTTACGTTGTTTTTAACCTTATAATTTTGTACAGCAAATATGCGTTTCTCACTAAGTGGGTGAGTGCGGAAATATTCCTCGGTGTTCTCATGCTCAATACTTTTAAAATAATCAAAAATCTCTTTCATACCTGAATTATCATAGCCAGATTCATCAAGATACCTTAAAGCATAGCTATCTGCTACACTTTCTTGCTCTTGAGAATAGTTAAAAAATAGCCTTGAACTAAACGCTACACCACTAAGCAAAATTGCACCAGCAACCTGAGGGTTAATGATAATACTAGAAACTAATCCTACCATATAACTAATCATTGCTATCGATTGAAAATAACCCATAGCACTACTCATTTGCAATATATGACCAGCAGATATGTGAGCAATCTCATGTGCTAATATACCAAGCAGGACATAAGGTTTAGCCGAATATTGTAAAAGTCCTAAATGAATGAAAATACTGTTATTGTTAATTACAAAAGCATTAATCGAATTGTCATTAATTATAAAAACTTTTATTTGCTCATGATCAATATCCGCAGCAGAAAATAAAGGTTGCGCTAGCTCTTTCACTATTGCTTCCACTTCACTATCTCTAATAATGTTAATAGAGTAAGCATTATTACAATATGCAAAAAAGAACAATAAGGTCAAAAACTTAGCAACTCTAAACATGAAAATTCTGTGCTTGTATAATTTATAGAAATTCTATATTTTAACACTTAAATTATACAAATTTATAAACGCTAGTTTAAATTTTTAACGTAACTGATAAGTTTGTCGATGGTAGTTAACTTAATTTTATGTTGTTCAGCAAATTTAAGTAACTGAGGTAAGCGCATCATAGAGCCATCATCATTCACTAATTCACAAATAACTGCTGAATGATCAAACCCTACTAACTTCGCCATTTCAACACTCGCTTCAGTATGACCAGCACGTTGTGCCACCCCACCTTTATGTGCAATTACAGGAAAAACATGACCTGGAGTTATGATGTCATCCTGAGTACCATCCTTGTTGATAGCAGCATGTATAGTTTTCGTTCTATCCTCTGCTGAAACACCGGTTGTAATGCCATAACGTGCATCAATTGATGTAGTAAATGCGGTATGATTTTCACCAATATTTTTCTTTTCCATGAAATTAAGGCCCAACCTTTTCATGTGAAATTTAGTCATTGCTAAGCAAACAACCCCTGTACCGTACCTAACCATAAAAGCCATATGTTCCGGCTTTATTTTCTCAGCTAAGACAATCAAATCGCCTTCATTTTCTCTATTTTCATCATCAACTAAAATGAATAATTTACCGGAACGAGCATCCTCTAATACATCTTCCACAGAAGAAATACCTGGTAGACTCATTGAAGCATAAGTGGCCTGTACCATAATAATTTACTTAAATTCAATCTTAACTATTTTATACAATTTCTCTCCATTTGGCACTGTCACTTCCACATATTCACCGACTTTTTTGCCGATTAAGGCACTCCCAAGTGGTGAACTAGTAGATATTAACTGCTTTGAAACATCAGCTTCATATTCGCCTACAACCTTATAAACATATTCCACTTCACCGTTATTATCACTTAACATGCTTAATGTCACAGTTGCACCAAACATTACTGAATCACCAGACAAATTTTTTACTTCTATTACTTCCGCATGTGAGAGCTTACTTTCTATCTCCATTATACGGCCTTCAATAAAACCTAACCTTTCCCGTGCTGCATGATACTCTGCGTTTTCAGACAAATCACCTTGATCACGAGCATCAGAAATAGCCTGTATCACAGAAGGTTTTTCTTCCTTTAATTTTTCAAGTTCGGCTTGCATATTCTCAAAACCTTCCCTCGTCATAGGAAATTTATTAATAATGGATGAAGCCATAATCACCACCTAAACGCAATTAAATTGAGTAACGAAATTACTCACAATGTTAAAAATATCACCTTTTATATCATCACTCATGTCATTTGACAACTTTTTTAAAACCCCAGGGTGTACAGTATGAAAATAATTAATAAGATCATGTTCAAATTTATTAATGTAACTTATTTGTATTTTACTTAACTGATTATATAGGTTAGAAAAAATATACATCAGCACTACTTGCTCTTCTATTGACATAGGTAAATGTTGTTTCTGCTTTAATAACTCGACAAGATATTTACCCTTATTCAAGGATAATTGAACACTAGCATCAAGATCAGAACCAAATTTTGCAAAATCTTCTAATTCTCTATACTGAGCTAAGCTTAGCTTTATAGAACCAGCAACTTTCTTCACAGACTTTAGTTGTGCAGCAGAACCAACCCGTGAAACTGACAAACCTATATTTACTGCAGGTCGAAATCCTTTATAAAATAATTCAGACTCAAGAAAGATCTGCCCATCGGTAATTGAAATAACATTTGTTGGCACATATGCAGATACATCACCAGCTTGAGTTTCGACAATTGGCAAAGCAGTTAAAGAACCCTGCCCTTTTTTATCAGACATTTTAGCAGCTCTTTCAAGCAAGCGAGAATGTACATAGAATATATCTCCAGGGTAAGCTTCACGACCAGGAGGACGTCTGAGCAATAAAGACATCTGCCTATATGCCACAGCATGCTTAGATAAATCATCATATATAATCAAACAATGCATTCCATTGTCACGGAAAAATTCCCCAATAGTACAACCAGCATAAGGTGCTAAAAATTGCATAGGCGCGCAGTCAGATGCACTAGCCACAACTACAGTTGTATACTCTAATGCTCCACTTTCTTTCAGCTTATTTACCACTTTTGCTACTGTTGAAATTTTTTGCCCAATAGCAACATAAACACAGTAAACTTTTTGATTTTCGTTTACCTCATCGTTAATCTTCTTCTGATTGATAATAGTATCAAGCGCAATAGTAGTTTTACCAATTTGTCTATCACCAATAATTAATTCACGCTGCCCTCTACCTATTGGAATTAGCAAATCTATAATTTTAATTCCTGTTTGCAGTGGCTCATGCACAGACTTACGATCAATAATGCCTGGCGCTTTAGATTCTATATCCATTCTGTTTTTGGCTCTAATTTCCCCACCGTCGTCCATAGGATGGCCCAACGCATTTACAACTCTCCCTAACAATTCATGTCCTACAGGCACCTGCACAACATCACCACTACATTTTACAACGTCCCCTTCTTTCACATCACGGTCATTACCAAGCACAACTATTCCAGCCGTATCATGATCTAAATCGAGAACTATTCCTTCTACACCACTTGCAAAAAATACCTTTTCACCGAATTTTGCTTTTTCCAGCCCATAAACCAATGCGATACCATCTGTTACTGAAATTACTTCACCTATATTTTCCCGCTTTATAGGATTATCAAACGTCTCAACCTTTTCTCTTATTATACTTGCTATCTCAGAAACATTCATACTGTTCTTCATACAAAATTCCTTACTTTTAATATTTCCATTTTACTTAAGTCAACTAACCTATCCAAGTAACTTTTTAGCGAAGCATCGATCAAATTAAAACCATACCTAACTACGAAGCCACCTAGTATAGAAGGGTCAACCACATTGCTTACTTTTATTATTTTACCAAGAAAGCTCAAAGATTCAGTAATTATTTTTATATCAGATTCCTTTAAAGTTTCTGCTGACTTTATAGTAATTTCGAATTCATTTTCATTTTCTCTTGCAAGACTTAAGAATTTTTCTAATATAAGGATCAATAAACTAGAGCGTTTATTTGCAAATATAACCATAATAAATTTTACTAAATTCTCACTCAAGTGCTCATTTATAGAAAGCATCACTTCTTTTTTGTGTGCAAAAGAAATCATAGGATGAGATAGGTACACAAAAACATCACGTTGATCCTTAAAAAAAGCCAACAAAAATTCTACTTCTTCCCTTATAATACCTAACCTGCTTCCTGAGACATGAAATAGCACTCTAGCGTAAGATGAAACTAAATTATTGTATTGGGTCTTTTTCATATTAAATCCAGTAAATCTAAATTAATTCAGCTACAAATCTTTCATTCTTCAATCCAAGCATTTTTTATATAAACAGGTCTTCTCTTTAAGGAAAGAAAATATAAATCATATCTGACTGAATAATCTAAAAAACTAAGGTTTTTACTTAAGAAATACTTAGAAGAATTTATAATAGACTGACATTGAAGATGAGATATCGGTATTTCTTTTCCAAGTAAACTTGTTTTAACTTCTATAAAAATCAGCTCCTTTTTTTTAGATACAATTAAGTCAATTTCACCGAACTTACAACGGTAACGGCGTTTTATAACATTATACCATTTCAGTTTTAAATATACTAAAACTAATAACTCGCCAAAGTAACCTACAAAGTAGCGTAACCTACTTACCACAAGAAGAACAATTATGATAACAATTAACTTTGTGTAACTACTTTGCCTCCTTCTTTATTTTTACTATAAACCTTACCTCTTGCTGCAATATCCCTATCAACCAGTTCTATCACTGCCATTGAAGCGCAATCACCCTTTCGAGTGCTAAATTTTATTATTCTAGAATACCCACCTTTACGATCTTGATAACGGCTGGCTAAGACGTTTAATAACTTATCAACTGCTAACTTACTATTATGAAGGCGTGAAAGCAAAAGTCTTCTACCATGTAAAGTATTCTTATTCTTAGCAATTGTAATAAACTTTTCGACATATGGACGAAGTTCCTTAGCTTTTGGTAAAGTAGTTACAATCTGCTCATGGTTAATTAATGAGATAGATAGATTCTTTAACGTCGATAATCTATGTTCAGTACAACGAGATAGTTTACGTTTTTTTATTCCATGTTTCATATATCACCTAATCTTCATCAGTATGTTGTTTAGCCAACTCATCTATATCCTTAGGTGGCCAGTTTAGCACATTCATACCCAAAGACAAGCCAAAATTAGTCAAAACTGCCTTAATCTCATTCAAAGACTTTCTGCCAAAATTAGCAGTTCTTAACATTTCACCTTCTGTCTTTTGCACAAGATCACCTATATAAGTGATGTTTTCGTTTTTCAGACAGTTATGAGACCTGACAGATAATTCCATTTCATCTACCTTACGCAATAAGACAGGGTCATAACCCAAATCTTTAGCACCACTAGACGAAGAAACCTGCGATTTTTTATAACTTACATCAGAACTAATAAAGGGCTGAAGTTGCTCCTGTAATATTCTTGCAGCAGAGTCAACAGCTTGACTCGGAGAAATTGTACCATCAGTTTCAATTGACAATATCAGCTTATCCTTATCAGTCACTTGGCCAACACGACTGTTCTCTACCCTGTACGAAACCCTGTTGACAGGGCTATACAAAGCATTAACTGGAATAAAACCAATTAAATCCTGTTCACTCATAAGCTTCAAAAGTTCATTTTCTTTATATTTAGTTACAGGAAGATAACCTTTTCCGCTAGCCACGTATATGGTCATGTTAAGCTCCACATTTTGCCCCAGCGTACATATTAACAAATCTTTATTAACAATAGAGCATTGATCATCAGTTTCTATCATCCCAGCTAATACCTGGCAAGGCCCTTTAGCGTTTAAATTTAAGCATTTATTAGAAGCACCATTTAATTTACACCTCAACATACCCATATTTAATACTATATCAGTTACGTCTTCTCTCACCCCTTGAATTGAAGTGAACTCATGAGTTACACCTTCAATTTTTATTCCATAAACAGCACTACCTTTAAGAGAAGATAACATTACACGTCTTAATGCATTACCTAATGTTAAAGCAAAACCACTTTCCAACGGTTCTAGCACTATATCACTTTTTTCACTTGAATCATCTGATATTACCTTAACTGAACTAGGTTTAATCAATTTATCTAAATTGCTACAGAGAGAAACATCATTATTATAATACATAAAACAACCTTTTCAAATATCCTATACTCTTCTTTTTTTTCTTAACCTGCACCCATTATGAGGAATTGCGGTTTTATCTGCAATTGAAGTCACAGTCAACCCACAGCTCTGAAGTGCTTTAACCGCAGCTTCGGTACCAAAGCCAGGACCACGAATTATTACAGAGACAACCTTCATACCAAATCTCTCTATTGCATTCTTCGCAGCAGCCTCCGCAGCCTTACCTGCAGCATAAGGTGTGGATTTTCTCGAACCTGAAAAACCACATGCACCCACAGAAGTTTGACATAGCGTATTACCATGAACATCAGTTACATTTACAAAAGTATTATTAAAAGTTGCACGAATATGGACAACACCAGTAATAAACTCCTTCTTACTCTTACCAACCGTTTTGACTTTTTTCATTAAAACTCACAATAATAATAAATTTTATTTTTTCCCAGCAATAGGCAACCGAGATCTACCTTTACGAGTCTTAGCATTAGTATGAGTCCTTTGCCCTCTCACAGGTAAACCTTTTCTATGTCTCACCCCTCTATAGCATCCCATTTCCACTAAAGATTTTATGTTCATAGCCACTTCTTTTCTGAGCTCACCTTCTATAACATAATTTTGTCTAATGAAACTGCTGATCTTTTCTATATCTTCATCTCGTAATTCTGAAACACGTTTGCGCTTATCAACTTCGCAAGCGTGACAAATTACATTCGCAGTAGCAATACCTATACCATATATATAAGTTAATGCAAAAGGAACACATTTCCTCACTGGAATATTTATGCCTGCAATACGTGCCACTGGTACCTCGATACTTTATTAATAACAACTCTTAATTTATACCATAAAACAACTCAGAGTCAAACCAAATTACAAGAAATTTTACTTTCAATCTCTTGCGTTACCTCATCAACACTCAAATTAGCGTCAATTGTTAATAATTTGCCTTTATAATACTCGCGTAAACCTTTCATTTGAAGGTGATATTCACTTATTCTCTTATTAATTGCAGACATATCAGCATCATCAATTCTTTTCTCTAACCTCGTACTTTTACATTTAGCACAAGTAGTACTCTTAAAAGAAGATACACTATATATGCTTTTACAGTCCAAACACGCGAGACGATTTTTTAACCTATCGATTGCAATATTATCGTCAAGCTGCAGCTCAACTACAATGTCAACATCCCTATTATATTTTTCTTGCAAAACTTGAGTCAAAAAATGAGCCTGGTTTAAATTTCTCGGAAAACCATCTAATAAGCAATTATCATCCACTAATGCAAGCTGGTCACGTAATAATCCACATATAATTTCATCTTGAATTAAATTACCAGATTCCACGGTACCCTTTATTTTTTTACCTAACTCACTACTGCTAGATATAATATTCCTTAATAAATCCCCTACTGAAATTAATTTTAAATTATATTTTGCTATTAACAAGCTTGACTGAGTACCTTTACCAGAACCTGGAGGACCAAAAATCGTAATGATCATCTTACTTTCCTCGTTTTAGACTCATATTTCTTTATCCAGTTGTCGTACCTATTTGAAAAAATATAAGATTGTATTTGCATAATAGTATCAGTAATAACGTTCACTATAATCAGTAAGCTCGTCCCACCAAAAATAAATGGTATATCATAATAATATCTCATAACTTCAGGTACAGTACATATGACTACCAAATACGCAGAGCCAATGAATGTCAACTTAAAAACTATATCTTGAAGGTAATCAGAAGTATGTTTCCCAGGCCTTCTACCAGGTATAAAACCACCATTTTTTTTAAGAAAATCTGCGTTTTCCTCTGGATTAAATATAAAATTGGTATAGAAAAAATTAAAAAATACTATCAGCACCAAATAGGCTACAATATATACTACTTTATTTGCCATAAAGTAATTCAAAATAAAATCAGAAAAAGCGTGCCCCTTATAGAAATTTGCAATTGAAATAGGTGTCAATAAAATTGCATTAGCAAAAATGGTTGGTACTACACCAGATAAATTAATCTTCAATGGAATATAAGTAAAATCGTCATTATGTAATCTTTTAAATTGCTTTTTAGGATGTTGAACAATAACCTTTCTATAAGAAGACTCTACAAAAATGACTAAGAGTAGCAGCAAAAAAAACAATACCAAAACAAAAAGGATAATAAATAACGATACGCTACCGTTTTTATTTAACGTTAACAAAGATGACAAAGCGCTGTGTAACTCTGATATTATACCCGTGAAAATGATTAATGAGATACCATTGCCTATACCGCTAGCGCTGATTCGTTCACCAAGCCATATTAAAAGCATAGTTCCACCTAAAAGGCTGAAAACACCTATTGTACGAAACATAACACCAGGTTCGATTACAACCAATACCCCTTCCCTATTCATCCCTTCCAATCCAACCAAAATTGGAATTGATTGAAATACACAAATTACTATGGTCAGATAGCGTATATAAGAATTCATCTTTCTACGGCCTGACTCTCCATCATTCTTAACTTCCTTCATTCCTTTAATCGCAGAAGAAAGTAACTGAATAATGATAGAAGCCATTATATATGGCATAACGTTCAATGCTAGAATTGTCATTCTAGCCAATGCACCACCAGAAAATAAATTAAATACTCCAAAAACGCCTGAGCCATCTTTGGGAAATATATCATTAATTACATCAAGATTAATTCCAGGAATAGGCACATAAGTACCCAAGCGATAGCAAATTAAAGCTATTAGCGTAAAAAATATACGCTTTAATAAATCGCCTTTATATAACAACGTAGGATCCAAGCTATTAAATGCTGATTTATTGCCCATGACTTACGATAGTATTTCCACACTACCACCAACTGAAGCTACAGATTTTTTTGCAGCTTCTGACGCAAAATCAACATGAAACACAAATTTTTCGCTCAACTTACCTTTATTAAGAAGTTTAATTTTATCCTTAATAGACTTTATAAAACCTAATTTATACAGCCTCTCCTTATCTATAACAGAGTCTTTCACTATTTTTTTAGCTTCCATTAAGCGCTGTATATCGCCAACATTAATTATAGAGTATATGCTCCTACGTATAGGCTTAAAACCTCTTTTAGGCAAACGAGTATATATAGACTGTTGTCCACCCTCAAAACCATTTATAGAAACTCCACTTCTAGCCTTCTGCCCTTTATGCCCTCTACCGGATGTTTTACCTTTACCACAACCGATACCTCTACCCAGCAACTTAGGCTTCTTTTTCTTAGATAATTTAGTAAATATAGAGTTTAATTTTACAGCATTATTCATACTTTACCTGTTTCCAACTATCTCGCTAATCTTTTTGCCTCTTTTGCTTGCTACCTGACGAGGAGATAACATACTATCAAAAGCCTTAAACACCGCACATATAACGTTATGAGGATTATTTGATCTAGTGGATTTAGCTACCACATCCTTTATACCTAACACCTCAAAAACTGATCTAATCGCTCCACCAGCAATAATACCTGTTCCGGCTCTTGCGGTTCTTAAAACTATCTCACCAGAACAAAATTTAGCTTTAATATCATGATGCAAAGTTCTACCTTCACGCAAGTACACTCTAATCATTGATTTCTTTGCAGCATTTACAGCTTTGACTCTTGCTTCAGCAACTTCTGCGTGCTTACCTATTCCACACCCTACCCTACCCTTCTCATCGCCAACAACAACCAAAATTGAAAATGAAAATCTTCTACCACCTTTGGTAACCGTTGTCACTCTTCGTACCGAAACTAAAAGCTCTGATAAATCATTATTATTTTGTAAATTCTTTATAGCCATATTCAAAACCTTCTAAAATTCAAATCCAGAACTTCTTAAAGCCTCAGCAAATTGAGAAACTAATCCTGTGTATTTATACGCTCCACGATCAAACGTAAGCTGCTGCTCTAATTTCATGCCAGACAGACGCTCAACCATTAAAGAAGAAACCTGTTTTATAGTTTCAGCGTTGACTTTCCCTTTACATACATCCTTAATTTTAGCATCCAAAGTAGAAGCTGAAGTGAGAGTTATTCCTTTTACATCATTAATTAACTGGACATAAAAATGCCTATTAGATTTAAATATGGATATACGTAAACGTTCAGCGCTCTTGTCAAGCTTCGCTCTATTACGTAACTTCCTTTTTTCAGAATTACTTAAAAAATTATACGATCTTTTCATTTTTATTACTTCTTTTTACTTACAACCTTACGCAGCATAAATTTGCCTTTTATTACAACACCCTTACCTTTATAAGGATCATATTTTCTAATTTTGCATATATCAGACGCCACCATATAGACCTTCTGCTTATCCATACCACTAACTACTAAGTGAGTTGGCTTTATGCACTTAATCTCAACATCTTTAGGCACTTTATATTTAACATTATGGCTATAACCAAGATACAAAGTCAAATACTTACCATCACACTCTGCCTTATATCCCACACCGTTAATCTCAAGATTAACAGAAAAACCATCAACCATGCCGTTAATGATATTATTAATATTACTCCTATAAGTGCCCCACATAGGCTTTATTTTATCATAATTATCTTTATCTTGATCAACAGAAAGCAATAGCTGATTATCAATAATCTGACACACAACATCCCTGATCAAGCTAACTTCCTTTTCAGCCTTAGCACTCTTTATTAACATACTACCATTATTATATTCAACTGAAACACCAGCAGGAATATTGATAGGAGCAGCACCTATACGAGACATGAATTTCTCCTATTATTTAAAACACACGACACAAAACTTCTCCACCAACCTTTAACTTATGTGCATTATAATCAGTCATCACTCCTTTGGGTGTCGATATAATAAAAATACCAAGACCATTATATGCTTTAGAAATGTCCTTATACTTAGAATAACGACGACAACCAGGCTTTGACACCCTAACTATGTCACTAATTACAGGTGACTTCTCATAATACTTCAATTTTACAATGAAAGAAGGTAAATTATCTACAACTTGCTTTTCATAATCAAGGATATACCCTTCCTCTTTTAAAATCTCCAATATAGAAGAATTCATCTTAGAAAATAGTACCCTTGTTGCCCTATGCATTGCCAATTGAGCATTACGTATCCTTGTTAAAAAATCACCAATACTATCAGATAACGCCACAATATACTCCTTATATTATATTTACCAACTAGACTTTGTAACTCCTGGAATTTGCCCAAAAGAACATAAATCACGCAAAACAATTCTACATAAACCAAATTTTCTATATACTCCTCTTGGTCTCCCAGTTAAAGCACACCTATTTCTAATTTTGGTTTTAGAAGAATTTCTAGGCAATTTTTTAATTAATTTATTTTGAGCTGTAAACCTTTCTACAATAGACAAATTCTTATTATTTATTATAGATTTCAATTTTTCTCTTTTTTCTTTATATTGATCGCACAACTTTATTCTGCGAAGATTTCTTTCTATCATAGATTTTTTTGCCATATATTTCTCCTCTCAATTAATCAAAAAAAGGAAATTTAAGAGCCAGTAATAATTCCTTTGCTTCCTTATCACTAACTGCACTTGTTATAATATTAATATCCATACCTCTAATTTTACTTATTTTATCATAGTCTATTTCTAAAAACGAGATATGTTCCTTTATACCAAAGGAAAAATTACCATTACCGTCAAATTGCTTCACACTAAATCCTCTAAAATCTTTTTCCCTTGGCAAAGCAATATATATCAATCTTTCTAAAAACTCATACATTTTATCTCTACGCAAAGTTACTTTGCAACCTACTGTAGCACCTTTTCTGATCTTGAAGCCAGAAATAGATTTTTTTGCAAAAGTTGATAAAGGCTTCTGCCCAGCAATCAAATATAGGCTATCAAGTGGTTCATTTATTGCTTTACTATCTGTAGCAGCATCTCCAACGCCCATATTGATACACACCTTGACAAGTTTAGGCACTTGCATTATATTGCCGTAATTAAACTTATCCTTCAAGGACTTTACTATGCTATCTTTATACAATTCTTTAAACATATCAACCTAATCTATCACTTCTCCAGAAACTTTTGCAAAACGCACTTTTCTACCGTCTATAACCTTAAACCCCACTCTAGTTGGAGTTTTATATTTAGGGTCCAATGTTGCAACGTTGGATATATCAATAGCTAACTCTTTATTTAATATACCACCACTACTACCAGCTTTTGGTTTAGTATGTCTCTTATGCACATTCACTCCAGAAACAATTACTTTCTTTTTAGCATCACGTGCTATAACTTTGATTACCTTACCAATTTTTCCCTTATCTTTACCAGTTAAAACTATAACGTCGTCACCACTTTTTATTTTAGCACTCATTATAAAACCTCAACAGCTAATGACATTATCTTCATAAAAGAACCAGATGATAACTTTTTTACCGGACCAAACACCCGAGTGCCAAGTGGTTCACCTTGATCGTTAATCAAAACTACAGCATTGCTAGAAAAACGAATTACAGAACCATCAGATTTTCTAATAGGGCTTTTCACCCTCACCACAACTGCTCTATATACTTTTCCCTTCTCAACTTTCCCTCTTGGAGTAATAGATTTAGTAGATACAATAACTGTGTCACCTATAGATGCAGACTTTCTACCACCCAATAAACCAATACAAAGCACTGCACGCGCGCCAGAATTATCAGCTACTTCCAACAATGTATTTTTTTGAATCATATAAATATCCTATTCAATGTGAGCTATTAACAATAACCCATTTTTTAGTAGTAGAAATAGGCTTGTGTTCTTGTATTAAAACCTTGTCCCCTTCTTTACAACTATTATTCTCATCATGTGCTGTATACTTCTTGTATTTTTTTATAACCTTTTTATACAGCTCATCCTTATACACTTGTAATACCGAAACCTTTACAGTCTTATCACACTTAGCCTTAGTTACAGTACCACAAAAAACCTTTTTAGGCATTCTTTTCCTCTCTTCTTCTTTTATTTAATGTAGTTAAAATACGAGCTATGCTCTTTCTTATTAAGCTAAAACGCGAAATATTGTTGCACTGGCCCAGCTTCTTTTGAAAAACCAAATTAACAAACTCTTTTCTCAAATTCACAAGAATTTCATGCAATTCTTGCGAGGACCTCGATTCAATGTCAGCTATATCCATTGCAACTCCATTTAATTATGATTAGATACAAATTTACACTTCATAGGAAGCTTAGCAGTTGCCTTTTCAAGCGCCAATCTTGCTAAATGCATGGGAACATCACTGCTAATTTCAAACAACATTCTACCGGGCTTAGCTTTAAATACCCAAAACTCAACACTACCTTTCCCTTTACCCATACGCACATCCGCCGGCTTTTTACTAACAGGGGTATCAGGAAAAATTCTTATCCACACTTTACCAGAGCGTTTTAATGTTCTAGATATTACACGCCTTGCAGTTTCAATATGCTTAGATTGAATCCTACCTGCTTCCATAGCCTTTAGACCATAATCTCCAAAAGATAATGTGCTACCACCTTTCGTGTTACCCTTAATTCGTCCTTTAAATACTTTTTTATATTTACTTTTTTTAGGAATAAACATTTCAATATACCTAATTAGTTACCAATATAAACCCAGACCTTAACTCCTATGATGCCATATATAGTTTTTGCTTCAGCAAAAGCATAATCTATATTAGCACGTAAAGTATGCAAAGGCAAACGGCCTTCTTTATACCACTCAGTACGAGCTATCTCAGCTCCGCCAAGGCGCCCAGAACAACTTACTTTAATACCTCTAGCACCCATCCTCAAACAACTTTGAATAGCTTTTTTCATCGCTCTTCTAAATGAAACCCTTTTTTCTAACTGCTGTGCAATGCTGTTTGATATTAAAACTGCATCTATTTCAGACCTTTTAACCCCTACTACATTCACTTCCACATTATTTTTTACTTTTTCAGCTATCTTTTGCTTTATCTTCTCAATATCCGAGCCTTTCTTACCTATTATCACTCCAGGTCTAGAAGAATGTATTATTACAGATACCAAATCGATCGTACGCTCTATAATTACTTTAGAAACACCAGCATGCTTAAAAGATTCATTTATATAACTGCGAATAGATAAATCTTGATGCAACCCTTGTTTATAACCCTTCTCAGCATACCAAATAGATGACCAAGTATTAATTATTTTTAACCTAAATCCTTTAGGATTAACGTTTCCCATATTTTTGCACTTTCCTTATTAATTTTCTATTTTTATGAATCATATAATTTCCCCCAATTTTACAGTTATATTACTATAACGTTTACTAACTCTATTAGCTCTACCCATAGCTTTTGGACATACCCTACGCAAAGTAAGAGACTTACCTATTAAAATTTCTTTTATATATAAATTATCGATATCCAATCCATAATTTTGAGCATTAGCAATCGCAGAATTTAATACCTTCCTTATAAGACCTGCAGCTTTCTTTTCACAAAATCTTAATTGCACAGTGGCAAAAGAAACTTTTTTATTACGTACTAAACCAGCAACCAAATTCAATTTACGAGGAGTTGATTTTAAAACCCTAGAACCAGCTTTAACTATTACATCTCTGTTTTTCATATCAATTACCTTCTTGTCGCCTTTTTATCACCACTATGCCCAGTAAATTTACGAGTGGGTGAAAACTCACCAAACTTATGACCTATCATATTCTGATCATTAACATTCACAGGAATATAATCCTTACCATTATAAACAGCAAATTTTAAACCTAAACAATTAGGAAGAATTACAGAAGCCCTGGAATGAACTTTTATAGCCATGTTAACAAACCCCTTGTTTAAAGCATTATTCACCGACTTTAATATAGAAGGATGACAAAAAGGAGGCTTCCATGCAGATCTACTCATAAACTAACCTTTCAATTGTTTTATATACTTATCACTAGATTTATTTCTCTTCCGAGTTTTCTTTCCTTTTGTTGCAACACCCCAAGGAGTAACAGGATGACGACCACCAGAGGTTTTTCCTTCCCCGCCTCCATGAGGATGGTCAACCGGATTCATTGCAACTCCACGTACAGTAGGTCTAATCCCAAGCCACCTACTTCTCCCAGCTTTACCCAACTTTCTATTCTTATGGTCAGGGTTAGATACTACACCAATAGTAGCCTTGCAAGAAGATAAAATCAACCTAATTTGACCAGACCTGAGTCGTAATAAAACATATTGGCCATCACGACCAACGATTTGTGCATAACAACCAGCAGCTCTAGCAATCGCAGCACCATTACCTGGCTTCAGCTCAACATTATGAACGAAAGAACCAACAGGTATATGCTTGAGTAGTAAACAATTCCCTGGCAAAATATCAGCATCATTCCCAGCTGTAACAACATCACCTGGCTTCATACCTTGAGGAGCTAATATATAAGACTTAATATCATCCTCCTTATATGATATTAACGCCAAAAACCCACTTCTATTTGGGTCATACTCTATTTTTTCAACTATACCTTGACCACTTCTATTACGCTTAAAATCTATCACTCTATACTTCTTTTTGTGACCACCACCCCTATGACGAGTTGTAATTCTACCATGATTATTTCTTCCACCACTGGACTTTTTACCGGATGTAAGAGACTTTTCTGGCTCATCTTTTGATAAACCAACTTTACTTACTAACACAGTCCCACGAGAAGACGGAGTAACAGGATTAAAAAATTTCATACCCATACTAAACGCTCATTATATCTAATTTTTGACCATCCATCAAAGAAAAATAAACTTTCTTTTTCTGTTTTTCACAACCAATCACACCCCTAAAACGCCTATATTTAGGCTTAATTCTAACAACATTTATAGAAGAAATTTTAACATCAAATAGAGACTCTATTGCCAACTTTATTTGACGCTTATTTACATTTACAAAAACATACAAAGAATATTTATTAAACTTCTCCCTCAAAAAAGAGGCCTTTTCTGTAATTATAGGAGATTTTATTATATTATTATATTTGATCATAACAATCTACCTTCAAGATGCTTTAAAGTATCCTTTGTCAACATCACGCATTCGTGATTCAATATATCAAAAACATTTAACCCAATAGGTTTGATTAAGTCTACATAGTGCAAGTTTTTAGCCGCACGCAACAAATCATCTCCATAATCACCAACTATCAAAAAGGAAGAAAATTTAAAATTTTTAATACATTTACACATTTCAGACGTTTTCTTCACATCAATATTTAAATTATCCAGAATAATTACTTGATTATTTAAATACTTTAGAGATAAAGCAATTTTTAAACCAAATTTGCGTACCTTCTTATTAAGAGAATAAGTATGACTCCTCACAACAGGGCCGAAAATAATCCCACCACCTCTAAATTGAGGAGATCGCAAGCTCCCTTGTCTTGCCCTACCGGTACGTTTTTGACCATAAGGTTTAGCTGTTGTACCAGAGACATCACTAATACCTTTTGTTTTATGAGTACCAGCTCTTCTCTTCGCTAATTGCCATCTCACTATATCATGCAAAATACTCAATTTTTGCTTAGCAGAAAATATCAAAGGATTGAGCTGAGCAGTACCTACATTATCATTAGATAGATTAACTAAATTACATTCCATAACTAACTTACCAAATTACTAGCATCATCATTTACATCTAACAGTAAACCTACCGGAAAAGGAACATCTTTATGTAAAGATTTTTTAACTGCATCTCTTACAAAAACATAGGAATTTTTAAACCCAGGAACATTATTACCCTTCACAGCAATTATACTATTTTCATGATCAATGGATAATATCTTCATATTTTGTGCAGTTATCCTGCTGTTACCTAAATGACCAGCCATTTTCTTTCCTTTGAATACTCTACCAGGATCCTGACATTGGCCAGTGGAACCTTGTGATCTGTGAGCAATAGAAACACCATGAGATGCCCTAAGCCCACTGAAATTATGCCGCTTCATCACACCAGCAAATCCTTTACCTATAGAATAACCCGTAATATCAAGATATTGACCAACCACAAAATGATTGATTCCCACTTTTTTACCACATTCTATTCCCGACAGGTCATTTAATCTACTTTCGTATAACTTACATTTATTATTTATACCCTTTTTCTTTAAATATTCCAACTGAGGTTTTGCTATATTTTTAAAATCTCCTGTGCCTAAAATGACTGAATTATAGCCACATTTATCTTGTCCTTTTATATCAATAATATAAGTTTCGCTGAGATGCAATAAAGTTACAGCCATGCGACTATTGTCAGAATACATAGCAGTATGACCAATATTCATCATTAGTAAACCAATTCTCCTCAGCGAATTTATTCTCTTCATTTCCTTCTCCTAAACCTTAACTTCCTTGACTTTTAAATCCACTTCTACGCCAGCAGAAAAAGATAAACCTGTAAGCATCTGCATCATAGTAGGAGTAAGATCATGTAAAACAATCAAACGCCTAGAAGTTCTCATTTCAAACTGTTCACGAGATTTTTTATCAACGTGAGGAGATCTATTAACAATAAATTTAGAATCTTTCCTTGGCAACGCAATCGGACCAGATAATTTTGCACTGGACCGCTTTAATTCATCAACAAATTTTCGAACACACTCCTCCAATAAAGAACAATCGAAAGCCTTAATGTTAATATATATATCTTGCTTCATCTTAGTTACTACACTCACTCCAAAATTTCAGAAACAACACCAGAACCAACAGTTCTACCGCCTTCTCTTATCGCAAAACGCAATCCCTTATCCATTGCTATCGGTACTTGCAATTCTACTTCTACACTCACATTATCTCCTGGCATTACCATCTCCTTCCCATCTAGTAATTTTATGCTCCCAGTTACATCCGTTGTCCTTAAATAAAACTGTGGCTGGTAATTCGCAAAAAATGGTGTATGCCTTCCTCCTTCCTCTTTCTTTAATATATAAACCTCCGCCTTAAACTTTCTATGCGGCGTTATCGTCCCCGGTTTTGCTAATACTTGCCCTCTCTCCACTTCTTCTCTTTTTGTTCCTCTCAGCAATATTCCTACATTGAGCCCTGCACTTCCCTTATCCAGCAACTTCTTAAACATCTCAACACCTGTACATATCGTCTTTTGTGTTGCTTTTAAACCTATTATCTCTATCTCTTCTCCCGTCTTTATCTCTCCCTTCTCTATTCTTCCTGTTACCACTGTTCCTCGCCCCGATATCGAAAATACATCCTCGATTGGCAATAAAAATGGTAAATCCACAGGCCTTGGTGGAACCGCCACATATTCATCTAACTTTTCCATCAATTTATCTATTGATTTCTTTCCATATTCGCTGCTGTCATCCTCCAGCGCTTTCAATGCAGATCCCACTACCACAGGAACTTCATCCCCTGGAAATCCGTATTTATTCAGCAATTCCCTCACTTCCATTTCTACTAAATCCATCATATCAGCATCAGCAACATCAGCTTTATTTATATACACCACGATATATCCAACACCTACCTGCTTCGCCAGCAATATATGCTCTCTCGTTTGTGGCATTGGCCCATCAACCCCTGACACTACCAATATCGCCGCATCCATCTGTGCTGCACCTACTATCATGTTCTTTACATAGTCAGCGTGCCCAGGACAATCAACGTGTGCATAATGCCTTTTCTCTGTCTGATACTCAACATGCGCTGTTGCTATCGTTATCCCCCTCTTCCTTTCTTCTGGCGCTTTATCTATCTGATCGTACGCTACAAAATTTCCATAATGCTTTGTTATTGCCGCTGTTAACGTTGTCTTCCCATGATCCACATGTCCTATTGTTCCCACATTTACATGCGGCTTTCCAAATGCTTCCACTACTGCTGTCATAATTTAAACTTTTCTACCTAAAATACAAATACATCAATAAATAATATGTTGATTTTATAAAAATACAACAAAAAAAAGAGCGGATAGTGGGAATCGAACCCACGTCACTAGCTTGGAAGGCTAGAGCTCTACCATTGAGCTATACCCGCACAATGGAGGAGGTAGGATTCGAACCTACGTACGCTCACGCGGACAGATTTACAGTCTGTTACCTTTAACCACTCGGTCACTCCTCCGCAAAAATTTGTTAAGAGAATACTATTTTAGCATCTTAACTTAAGCTCTTATTGTATTTAATACTAAACGCCTAAAATTAAAAAATCAAGCAATAAAACCTACCCTAATTAAAATCATGCAGATTTCATTTTATACAACACAATATTGTCAATAAAACGTCTAAACAAATAATGCGAATCATGCGTACCTGGCGCTTCTTCTGGATGATATTGCACAGAAAAGACTGAGTAATCCTTCATCATTATTCCCTCTACACTATTATCAAATAGAGAAATGTGAGTAATTTCAACATTACTTGGAAGAGAAGCTGAATCAACAACAAAACCATGATTTTGGCTAGTGATCCCAACTTTTCCACTACTTACATCATAAACTGGATGGTTACTCCCTCGGTGACCTATATCCATCTTGATGGTCTTTGCCCCCAAAGTAATCGCAAGTAATTGATGGCCCATGCATATGCCAAAAATTGGTATTTTAGATTTTATAATAATGTCTATTTCTGAAACTACACTTTCTCCTATTTCTTGCGGATCACCAGGACCATTTGAAAGCACTATCCCATCTGGATTCATACTCAACACTTTTTGAGCAAAACCTGTGCTTGGTCTGATTAATTCAACTGTACAACCAAGTTCTATTAAGCGTGAAACTATACTGATTTTTACGCCAAAATCAACGATTACAACCCTATATTTTGCATTAAGGTCACTTTTAAAATTACTATGCAAGCTGACTTTATTGGTTATTTCTATCCCATTTACAGATTTGTATTCCTTCAATTTGTCCAACGCATGCGCCTTACTCGATGAGCATATCATTCCATTTTGAGATCCATGTTCTCTCAAATGTCTCGTTAAAGCTCTAGTATCAACTCCTGATATCCCAATCACGTTATTTTTCTCTAACCAATCATTTAAACTGATATATGAAGAAGGGTGGGACATAGAAGAAAGTTCACGCATAACCACACCACTTGCAAAAATTTTCTTTCCTTCATTATCCTTATGGTTTATTCCAACGTTACCAATATGAGGAAAAGTGAACGTTATAATTTGATCGGCAAAAGAAGGATCAGTTATAGTATGCTGATAACCGGTCATACCAGTGGTAAAACAGACCTCACCTATGCACTTACCTTTTTTACCTATTGATTTTCCCCAAAAGCATTTACCATCTTGTAAAATTAAAACTGCGTCCTGCACTTCATTATCTATTTAACTGATTCAAAACAGTATACAAGAATTTCAAATAATACGTAACTCTTTCTAAAATTCCAAATTTAACCACGAAGCAGCAAAAAATAACATGAAAAACTTTTAATACAATCTTTCATATAAAATATATAGTTGACTACCTTCATATTTCGTATTAGATATAGGTAAATCATAAGTAAAGTGGAGGGTAATAATGAACACTGGTACAAATCAATCAAAAAAAATAAATGAGAAGTGGTTAGCTGGAGGAATTGGCGCGCTATTATTTGTAATGATGCTACCGTCGATTCTTCTTTTAGCAAAAATAGCTATAGGGCTAATTATGGTTTCAGTTGCAGCAATAGCGATAAAAGTTGCCTTAAAAACAATATCGAATGCTTTAGAGGATAAACAGGCAGATCAAAGCCAAGCGACGCAACAAACAACACAAAGTAAAATTATAAACCTGGCTATTGGATTAACATCTATATTCGTAGGAGGATTATCACTATTCATTATAGCACAAACTGGCTTAATTGCAGCATGTGCAGCTATAACTGCTTTAGCTCTACACGAATATGTTAAAAATCAAGAAATAGGAAAAGAGATAAATGATAAATTCGATGAGGTAGCTAACAGTATAACTAATTTTATTGTTAGCAGTGTTGAAAAACTTATTTCAATAAAGTCGCCAGGCATAACAGCCTAAACTGTCTCCGTTCAGGGCATAAGTGTTACAAGTAGCATCATACAAGGCGATTAACGGCATCCTCCTGATAATAGAATAATTGTATCTGTTCAGGGGCATCGCAAATATTGAAGCAAAAGTGATCAGTGCTTACTATACGAATATTGTGATTTGAATCCACTAGGGAGGATGTCATCCCAGTGCCCAGACACTGGGATCCAGGAATTTTGATTAGAGATTAAATTGGTGAGTATAAAAGTAGCTAATTCTACGTTAAAATACAACGTTTTTAATGGGACTGCGTAAAAGGGCTGGATTCCAGTGTCAAGCACTGGCATGACAAGAAAGGGAGCACTGGAATTTTTGTTTCAGCATTAGCCATGCATCTGAACAGATACCCAAGTCAAATATAATGAAATTATCCTTTCTGCTTTTAAACTTTCATTCTCTTTATTCCAGTCTTTCTATTTTTGCTTCTAACTTTTTTATTTTTTGCTGTAAATTTTCGCACAATTCTAAAGAATCAACCATGTTACCTCACATTTTCTCTATGATTATCTTTATTATTCTTCTCTGTCCATCTTATTTGCTGCTTTCCCGAACGGATGCTCTACAGTTATTTTCTCATCAATAGCCGAGCTAGGTGCACCAGAATCAGGTACAATGATATTCTCGTGTGGCTGTATGTTCTCTTTTTCCTCACATGGTGTTTGCTTAATGAAATGTGCTGCTAAAACTTCATGTAAAGCTTTACCTTTTATAAGCACAGCCTCGTTTTGCTTAGTTAACTCTAAAATTTTCTTTGGTTCAACATCTTTACCGTCAATAGTTGATTTTTTAATACTAACTTGACCTAAATTTATATTTAAAACAACAGCGCAATTAAGGCCTTTTTCAGATTCATCTTTTGCACCCCAACTAATTTCGGTGTCACATATTGCAAATTTTGTAAAGGAGTAGTTCCTCTGTTGTTTCTCATTCTTCTCAATCGTTGCTATTCTTTGACCTTTTTCGTTGTATATTTTTTCTCTTTCTAATTCACTTTTTTTGTTGAATAAGCTACTAACTTCTAAAGTTTGCCCAGGTTTAATATTAAGATTCTGATGAATATTGCGATTTTTTCCAATATGAGGTCCATTAAAAAAAGCACCAGGGAAATCGCCATTTAATAATTCTTTTGCATCCTGCTCCCCCTCTCTAATTCTACCCAAATATATATTCAATCTTTCTGTGAATTTCTTTCTATCTTGAGCATTACATTTCTCACCTATTATATTGATTATTTTTTCTAACTGTTCACTGTTCTGCAGCATGGAGATAAAAAGAAAAACATTTTTCTTTCTTCCATAATATTTTGCTATTTTATCGAATGGATTTGCCTCTTTACCTTCATTATAATTTATATCATACAAAGAATAGTTAAATGGACCATTTGAGAAATCTAAATTATCAAAGTCTGACAATATATATTGTACTTCAGGATTATTATCAAACATACATTCATCTTTGGAAACTTCTTGTACAATTAATTTCTCTTGCGAAATACCCTCTGTAGCATTTTTATCACGTGGGTCAACTATAGGTTGAACCTTTTTATCATGTGGGTCAATTATAGATTGAACCTTATTGTATAATTGAAACAATAAACCTACCACTCCAGGACCTCCTTTTTCTTAAGATAGAAACAATATAAATAGTATATTCTAATATCAGTATTGTAAAGCTAAAGTTTAGGTGTATTGAAAAATAATTAACCTAATTTATAACTTGCAGCTTTATCAGCTTGTTAGGTAGAATTATTAAAGAACTAGTTGAACATATGTTATCAACTCCATCCACAAGTTCTCCGCTTGTTACTCCAGTTGCAATGAACACTGATTCACCTCTTGCCATATCTTTTACGGCGTAGACTTTTTCTGGGTCATCAATATTTAAATTTTTTGCTCTTTCTCTTAACTGATCCGTGTCAAGTACTAATCTTCCCTCCATCTGTCCGCCGATAGAGCTTAGCGCTGCAGCCGCAAGCACTCCCTCTGGTGCTCCTCCTATACCGATATACATATCATGATTGCCATTTACTAGTGAAACTATGGCCGCAACATCACCATCATCTATTAGTTTAATTTTTGCTCCTAATTTCCTGATTTTCTCTATTAATTCACCATGCCTTTCACGTTTAAGTACAGTTACCACGAGATCATTCACTTTGCATTTTTTTGCCTTGGCTAAATTGTCTAGATTCTTTTCAATGCTATTTTTTAGTGAGACTACACCCTCTGGAAGATTTTTTCCTACTGCTATCTTTTCCATATAAACATCAGGTGCATGTAAAAAATTACCTTTTTTCGTTGCAGCAAGAACGGACATTGCCCCTGATTTGTAATGAGCACAAATCGTAGTGCCTTCAAGTGGGTCAACAGCAATGTCAATCTCAGGACCATTTCCAGTGCCAACCTTCTCGCCAATATATAGCATCGGCGCTTCATCTCTCTCACCTTCACCAATTACGATAGTACCATTTATTTCCATTGAATTTAATACTGTACGCATTGCATCAACTGCAACCTGATCAGCCTTTTTTTCATCGCCGAAGCCTGCTAGTTTATATGCAGCAAGTGCTGCAGCTTCGGTCACTTTAACTAATTTATAGGCTAAATCTTCCATCATTTGCTTTAAGAACCATAAATAAAGCATTGAATATATATCATGCTGCTTGAAACTGCAATATGTCTTGACTGGTTATGGGAAAGTTGCTATAATAAATTAGATAGTAATAGTGGTAAAATTTGACATGACTTATGAAAAGATAAAGGAAATTGTAACTAACAATCCTAATATAACTGCTGAGGAGTTTGGTGAGAAGCTCAAAGAAAATAGGATAAACATAAAAAAAACAAATAAATATCATTATACTTTACTTGGGCATATTGTTAATTCAAAGGGACCTAATATTACAGACAACACCAATGATCGTGCTATATTTCTACACATTATTAAATTACTCACAGAGTTGAAAACTGAAGGCAATACTGGTCAATTCAAACATGTAAAAGCTGGATTGAGCGAAGCTATAACGACTAAGCAAGCTGATGTTGTAAGAATACTCCTGGATAGTGGTAAGTTTAATGAAGAAGAAAAATTTAACGCTTTGCTCTGTGCTGTTACTCAAAAGTATGTCCAGGGAGTTAAATTATTGTTAGGTCATGTAAATGATGAAAACATGCAAAAGGCTTTAAAGGTGGCCATGGATAAAGAACAAACTACACAAGTTGAAGAAATTACTCAGATACTATTAAATTTTATTACACCAGAAACATCCAATGTAGAAGAAAATATAGTACCAGCACCTCCTATAGTAACAGAAGCAAATGCTAACCAACCTGTGTCAAGTAGTGTTAATGATCAGCCAGGTCATAGTAACGAAAATGAAACGCCTGTAATACCAGAGGAAACAAATACTAAGCAAACTGCCACACCAAATAATGATAATAAAGCTAACGGCTTCGTAGATGCTCAATTTTCTATGCCAAATGAACAAGAAACTAAATATAAAGAGAGCAAAAAGGATTTTTACACCTCATTGACAAAAGATGTTGTTGGAGTTGTTATTACAGGATTATTCATTACTGCTGCTGTAATGGTTCCATTTGTAGCTGGTGCAGTAGTTTGCAGTGTCATAGCTGCTTTGGTTGCAATATACACCGGGTTGCATGTAAAAAATTCTACATTACCAAGTTATAGGGAGATGAGAGAGAATGAAGTTGAACGTGTAACAGGATGTCATCCCAGTGCCCAGACACTGGGATCCAGAAGGCCATAATAAAAACTAGATTCCAGCGTCACGCGCTGGAATGACACCCTCTGGTGGGCTCAAACCATATGAGTAGCCAACACTGCCACTATACTTACCTAGCAAATTTAGATCTAACACTAAACTGTGCTGCCACTAACTTTGCAATCGGTACTCTATAGGGTGAGCATGAAACATAATCCACCCCTGATTCGATGAGAAACTCTATAGATTTTGGATCTGCTCCATGCTCTCCACATATACCCAGTTTTATTTCTTTTCGGGTTTTTTTGCCTCTTTCAATGGCCATCTTGATTAACTCCCCTACCCCTTCGATGTCCAGCACTTCAAATGGATCATTGTCAAATATGTTGTTTTTCTTATAGGAATCGAGGAAATTAACTGAATCATCTCTTGAAAGTCCCATGGTTGTTTGCGTTAAATCATTAGTGCCAAAACTAAAGAACTCTGCATGTTTTGCTAACTTATCAGCAATCAGTGCCGCTCGTGGTAGCTCTATCATTGTTCCAATTGAGTACGCCTTGTCTGATGTCATTCCAGCGCGTGACGCTGGAATCTGCGTCTGTGAGATAACAGAGGATTCTTTCTTTGCTAGCTCGCATATCAGAATAAATTCTTTCTCGCTCATGATAAAAGGAATCATGATTTCAGGCTCCACTTCTATCTTCTTTTCTTTCTTTAATTCACTTGCAGCACTAAGTATTGCCCTAATCTGCATGCTATATATTTCAGGATGAGAAATGGCAAGTCTACAACCTCGATGGCCAAGCATTGGGTTCTTTTCTGATAACTGTGCTATTTTATTTTTTACTGACTCAACTGACTTACTAAGTGATTTGGCAATTTTTTCTATAGTAGACTGATCATTGGGTAAAAATTCATGCAAAGGTGGATCAAGCAACCGTATAGTGACTTCCCTGCCCTCCATAATAGAAAATATTTCTTTGAAATCAGACTTTTGCATTTCTTCTAGTTTAATGAGCGCATTTGCCCTTTCATTTTCATCGTCAGCTATTATCAACTTTTGAATGAATTCGATTCTATCACTAGCGAAAAACATATGTTCTGTGCGACATAAGCCTATACCTTCTGCACCGAATTCTTTTGCAATTTTTGCGTCTTTTGGAGTATCAGCGTTCGCTCTCACTTTGACCGTTTTGATTTCATCTATCCAGTTGATTACCGTTTTGAATTCTTGCGATAATTCAGGTGAAATTGTAGGGAGAATGCCAAGCATAACCTCCCCTGTTCCTCCGTTGATGGTAATTGGTTCACCTTTATTTACTTTTGTATCCCCTACAGAAAAGAAAGTTCCATCTTTATCGATATAAAGTCCACTCACACTGCAAATGCATGGCTTACCCATTCCACGGGTTACAACAGCAGCATGCGAGGTCATCCCTCCCCGTGCTGTTACTATGCCACTTGCAGCATTCATTCCATTAATATCTTCAGGACTCGTTTCTGACCTTACTAAAATCACTTTTTTACCCTGCTCTGCAGCTTTTTCAGCATCACTTGCACTAAACACTACATATCCAGAAGCAACACCTGGAGAAGCAGGTAGCCCCTTCCCTATTACTTTTTGGTCACTCTTAACGTCAAGAACTGGATGCAATAAATTGTCAAAAGTTTTTGGATCAATTCTCAATATTCCTTCTTCTTTTGTAATCGTTCCTTCGTTTACCATATCAACTATTATGCGAATAGCAGCTTCAGCCGTGCGCTTGCCAGACCTAGTCTGCAAAATCCATAATTTACCGTCCTGTACAGTAAATTCGATATCCTGCATGTCTTTATAATGCCTTTCAAGTTTTTCACATACCACGCATAATTCTCGGTAGACACTTGGCAGCAACTTCTCCATGGTGTTTTTTTGCTCTCCGTCAATTGGCATAGGAGTATAAACACCAGAAACCACATCCTCACCCTGAGCATTAACCAAAAACTCACCAAAAAGCTTTTTTTCTCCAGTTGAAGGATTTCGTGTAAATATCACACCAGTTGCAGAATTATCATTTAAATTACCAAAAACCATTGCTTGCACGTTGACCGCTGTTCCAAGGTTTTCAGGAATATTATGTATTCTTCTATAGGAAACAGCCCTATCATTTTTCCAAGAGGCAAATACTGCATTAACTGAGTTTAACAATTGCTCTTCAACGTTCTGCGGGAAATGTTTCTCAGTTTTTTCATATACTATCTTTTTAAAATCGTTAACAATTCTCTTTAAAACATCAACATCAAGATCAGCTAAGCTTTTTGCTCCACTCTTTTGCTGCTCATTATCAATAACATCTTGAAATAGGTGATGATCAAGCTGTAGTACAACATTGGAGTACATCATGATGAAACGGCAGTAGCTATCGTAAGCAAAACGTTCGCCACTTTTTTTTGCAAGCCCAACAACGGTTTCATCATTTAGACCAACATTTAAAATAGTATCAAGCATGCCCGGCATTGAACTAACACTACCAGAGCGTATGGAAACTAATAAGGGATTATTTAAATCCCCAAATTTACAACCGATGTCATTTTCGAGCATCGTCATGTAGTTTTTAATTCCACTACATATGTCATTCCAGTGCGTGACCACATTTTTTTCTGGATCCGAGTAATCAGATACTTGGATGACAGAAGATCTATTGTCTTGATAATAGACTTTGCAAGCAGAGGTGGAAATTGTGAAACCAGGTGGAACAGGAATGCCAACATTGCACATTTCTGCTAAATTTGCCCCCTTTCCTCCCAGCAGATTTTTCATTTCTGCATTGCCTTCGCATTTACCCTGGCTAAAGTAATGTATTAACTTTTCCCCCATCATTTTCTCCGGATTTTCACTGATAAACACATTGTACATATAGTTCCAATAAACCTGTGAGGACTTGAAACCTTAGGATAATAAATTTTACAAAATTTTGCAACAACGTTCCCTCTGGCAACATCAGTAAAGTTAACAAAAAAGATGACAAATTATTGAATTATTATCAATAAGAATATATAATATAAAGATACATTTAAAAATTTTTTTATGGCTCTTTCTAAGTTTCTCGACCCCAAGAATGATGTTGCGTTTCGGCGTATTTTTGGTACTGAAAAAAATAAAGACATCCTCATTCACTTTCTCAATGATATTTTGGGGTTCACTGGCAAAGATGAAATAAAAGAAATAGAATTCCTCAGCACTATTCAAGATGCTGAAATTGCCTCTAAAAAACAAAGTATCGTTGATGTTCTTTGCAGGGATGAAAATGGGGTGCAAGTAATAGTCGAAATGGTGCGACCTGAAAGCCTTCGGTCATATTGTTTAAAAGGAGAGGAATTCATTCAGAAAGAAACTGAAAGGATTC
>NODE_7_length_31773_cov_79.692800
TTTCAATAAGTTGCTTATAATCCTAATTATAGTTAGCCTTTCATAAGTAGCGATGCAACAAAGCCATCCCAGTGTCAAGCACTGGGATGACACCTTTATGTTTGAGGCAAAACCGGCCATAGCATTTAACACACTGCCTTCGCAAAATGTTCGTACAGTTGTTCGTTACGTGCTGGAATGACAAGGTGGAGTGTCTTTAGATGTCATCCAAGTAGCTGACACTGGGATCTAAAAAATTTAATTTATATATAAAGTTTGTTTAAACTATTTTCAAAACAGATAAAATATAATTTTACAATTAGCGTAAATAAAATGAATTATGATGTAATCATTTCAGGTGGTGGGTTACTTGGTCTTATTACTGCCATTGGCCTCAGTTGTGACTCTGTGTCTGTAGCTGTGATTGAAAAAAATAGTCTACCACGTGTAGTAGATGATAATCGAGCATTTGCTATTTCTCAAGGCTCGAAAAAAATATTGGAAAAGTTAGGGATTTGGCAGTTTGTGGAAAGTGAAGCTGAGCCAATACTTGATATATGCATATTAGATGCGGTTACTGTGCATTACAATCATAAAATGGTTAGCGAAGAGCCAATGGGTTATGTTATCAACAATGCTACTATATGGAATGCAATCAACAATAATTTTCTAAATAAACTGAATATATACTCTCCACATTCCTATAAAACAATTGTTTGTGATTCAGGATATGTGGAAGTGATTCTTGATAATAACCAGGAATTAATATCATCGCTACTTATCTGTGCTGAAGGCAAAAACTCTAAATTACCAGAGTTATTTTCTATACCGACAGTGAAATTTGACTATAAACAAAGTAGCATAGTATTTAATGTAAAGCATGAACTGCATCACCAAAACTTAGCTGTGGAGCGTTTTTTCCCTGGCGGTCCATTTGCAATTCTACCGATGAAGGGTGGCTATACTTCTTCGATAGTTTGGACAGAAAAATCTGAAATTTCAAAAATGCTAATGGATCTGTCTGAAGAAGAATTTATTATAGAGCTTAAAAAAAGATTTGGTTCTTATTTAGGAGAGATAAAATTAGAGGGTGAAAGAAAACTTTATCCTTTAAGTTTTGCTTTCGCAAAAAAGTTATATAAGGGTAGAGTTTTGCTTATCGGCGATGCAGCACATTCAATTCATCCAGTTGCAGGTCAAGGGCTTAATCTTGGAATTAGAGATGTAGAAAGTGTTATAAAGCACGTAGTTGCTGCAAAAGCGGCTGGTACTGATGTTGGCAGTAGTTATTTATTAAAGAAAATTTCACGTAACAGATACTTTGATAATTTTACAATGGCGCTTGCAACTGATGGATTAAATAGGATGCTTTCCAACAGAATATTTTGCGCTAAAGCACTAAGAAATCTTGGCTTGATTGCAGTTGAAAATTCAAATTTCCTCAAAAAACGCTTTATTCGGCATGCTATGGGATTTATATAAATCACTATTTTATAGTTAATGCAAGTCAGGTTTCCCACGTCATACCGCCGCGGTATCTTGGCCGCTAACACGTAGCGGGATGACGAATGTATCTGTTTAGCAGTTGTGTTAAAAGTCAATAGAAAAATTGATGTAGCTGTGGATAAGTACTTTTATCTGTATAAACGTGCTTATCCACAGCTATACTGGCTCTTAGATAGAAACAGACAGAGAGTTATATTCCTCAGTAAAAACCCTGTCATCTCTGACTAAAGAGTTAGCAAGAATAAGCAATTTCCTCATGGCAGCAGTGGAAGCAATTTTATATGGCTTTTTATATTGACTATATAATCTAGTAAAGAAAGGTTTGATATAGGAATTAGGGGGGGAGGGGGGGATGTATGGTCCCAGAGTGTGATGGTATGATAAAATATGAGAAAACAATACCATCAAAGGAGGAATTATGGGACAAATATTACATGGGTGCGCCAAAACAACAGAGACAATTCGTAGAGCAATACAAAATAGTAAAGAGAGCATAGCAAAACTCTCCAGGTACTATAACCTTAATCCAAAAACTATCATTAAATGGAGAAAACGGTCTTTTGCCAAAGACGCTGATATGGGTCCGAAGCATGCAAGATCAACTGTTTTAACTTTAGAAGAGGAGGCTGTAATTGTTGCATTTCGTAAGCATACTCTATTGCCATTAGATGATTGTCTCTACGCTTTGCAAACCTCAATCCCACACTTGACTCGCTCTAGTCTACATCGTTGCTTACAGAGGCACAGCATTAGCAGACTACCAGATGTTGATGGCGAAGTTAAACCAAAAAAGAAATTCAAACAATATCCTATAGGCTATTTCCATATTGATATTGCAGAAGTCAGAACAGAAGAAGGAAAGTTATATTTGTTTGTTGCAATAGATAGAACATCCAAATTTACGTATGTTGAGTTGCATAAAAGTGCTACAAAACCTATAGCTGCTGAGTTTCTACGTAATTTGATTAAAATTTTACCATATAAAATCCACACTATTTTGACAGATAACAGTGTACAATTTACCAACCAAAAACGCCATAAATACGCTTTTCAACATATATTTGATAGAGCTTGTGAAGAAAATGACATTGAACACCGTCTAACAAAAGTTAGCCATCCTTGGACAAATGGGCAAGTTGAGCGTATGAACAAAACTTTAAAGAATGCCACTGTTAAGAAGTATTACTATCAGTCTCACCAGCAACTCAAAGAGCATCTTTATGACTTTGTTATGGCCTACAATTATGCTAAAAGACTCAAAACTCTTAAGGGTCTTACACCTTTTGAGTTTATATCTTTACAGTGGACAAAATCTCCTGAATTGTTCATACTAAATCCACACCATCACACTCTGGGACCATACACTCCCTGTGTTTCGTAATATTATACAATCAAATTGATAAAAGCTGTATTATCTCCTTGCAGCATTAAGTGTATATTTTTTGCTATTTTTTCCACTAAGGGAGTAACATTATCAAAATTTGAAAATTTTGATAACACATAATCTGCTAAGCTTCTTTGATCTTCAGGTCTACCCACTCCAAATCTCAAGCGCCAATAATCGTTGCCAATAAAACTATCTATGGATTTAAGTCCATTATGTCCAGCAGAGCTACCACCTTTCTTTACTTTTATTCTTCCAAGTTCCAAATCAGCGTCATCGTGTATGACAACGATATTATCTAGCGATAATTTGTAAAAGTTTCGTATTTTTGCAACAGGGATGCCTGAATTATTCATAAATGAATAAGGCTTTATTAACATGATTTTATTATCATTAATCATGCCAGAGGTTATCAGATAATCGGCTTTTTTAGAGAACAACTGAAAACCCCAATATTTGCAGATTGCATCAACGGTGATGAAGCCGATATTATGATGAGTTAACTCATATTGACTACCAGGGTTACCAAGCCCAACTATCAGGTGCACTATTCCTCTGTTTCTGCTTGAGGTTCTTCAACGTCACTATCGGCAGCAGAAATTGTAACAATGGTAAAATTTTCTTCTTCATGAGCTACAAACTTAACACCTTCTGGTAATTTTACATCATTGATATGTATAGATTGGCCAATCATTTTACCGGATAAATCAACTTCAATAACCTGAGGTATTTTATCAGGAGAGCATTTAACAGCAATAGAACGACACAAAACATTAAGCACTCCACCTAATTTGATTCCTGGAGCTTTACTTTCATTCACAAATGATAGAGGTATGTCTATTTTAATTTCACTGCCTTTATCAACAAACTGAAAATCAACATGTTGCACAGTATCCTTTACTACATGCAATTGGATATCGCGAACAAGAGCATATTCCTTTTTGCCCGAAATATTCAGCTCTATCAAATGTGCAGAAAGAGAACCTGATTTATATTGCTTCGTGAATTCCTTTGCAGACAATGTCAAATTTACATTATCATGGCCCTTTCCATATATTATTCCAGGGATGTTTCCTTTCTTCCTTAGAGAATGCATCGCTTTTGTTTTTGTTATATCACGTAACTCTGCATTAATTGTTACTATTTCCTGTTGCGTCATCGATTACTCCTATTCAGCTAATCCTTTTAATATAATTTAATAATAATATAACATAAAAATATTTATTTCAAACTTCATTCTTTCATACTAATTGTTTGTGAAAGGATTTATTTAGATATATATTTAAACTTATTTAACAAGAACTATGGGCATTGACGATAAAGTAGTTTTTAGGATTTATAAACCAACAAGAACTGCAACACAATCTGGTTTAGGTAATACAAATTTCTGGCACCTAAAAATTGAATCTGGCTCTTACTACATTGAACCTTTGATGGGGTGGGTTGGCTCAAAAGATCCAAAAAAACAGATTGTATTAAAGTTTGATTCTCTTGAAAAAGCAGTATTCTACGCAAAAAAACGCAACGTTAAATACATAATTGAAATGCCAAAAAATGTTAAGAGGCTGCCAAAATCTTACGCAAGCAATTTCATACTAAAGTAAGTTGCACAACAAATGGTGTTATGCAAGTAGCTGACACTGCTCTCCTTTGTCATCCCAGTGCCCAGACACTGGGATCCAGGAATTTTATTAAGTTGGTAAGCATAAAAATAGCTGTTTTACGTTAAAATACAATGTTTTGATGATTATGGAAAGGCTGGATCCCAGTGTCAAGCACTGGGATGACACCATTTGTTGTAAACTCACTTTTACTCTATGGTCTTGCCGCTATCCTGAACGGATACAAAGTAAGTTTTATTGTGATGTGCTCATCTGTAAAAAATAAGACTTAATCTCACTGTTGATCATGGATTTTAAGTTGTGCTAGCACACTGCGGCCATTTAGAGAGTCAAGATTTTTAACCTGGCTAGCCAGTATTAAAGAGTTATTTTTCAGGTATTTCTTTACAAGGCTTGCAAGTCTTTTTGGATTATTCAAATAGCTCCATTCTGCTTGTAAAACTTTTATATCACTTTGTACTAAATTAATTTCACTTTTTATTTTTATTAGCTCTCTATTTAACGACTGAACATGTAATTTTACCTTAAATAGTCCTACAATGCTAAGAAAAAACATAACTATTGAGATGATGCAGAAAGTTCTCACGACAACCTCTGTATAGCTCTTAGTTTTGCTGAGCGTGAACGCGGATTTGCACTTACTTCTTCTATACTTGCTTCGATCACTTTTTTATTTAGCAGAGAGAATGTCTTGCAATCAGTAGCACATAAATCTTTAAAAAAAGTTTTGACTATACGATCTTCTAAGGAATGAAAGGTGACGACAATTAATTTGCCATTCTCACTTAAAATCTCAGATGCAGCTTTAATACCCTTTTCAAGTTCTCCCAGCTCATCGTTTACCCATATTCTGATTGCCTGAAATGTTCTGGTTGCAGGATCAATTTTGCTTTTTCCACGAAATACCACGGAACGTACAATATCCGCAAGCTCAAATGTAGTTTTGATAGTTTTCTTCTTCCGTGCATTTACTATTGCTCTTGCGATTTTGCGAGAATGACGTTCGCCTCCGTAGTTATATATAGTATTTGCGATTTCTTCTTCGCGTAAAGCGTTAACAAACGTTGAAGCGTTTATATAAGAAGAGTTATCCATACTCATATCGAGTGGACCATCATGTAAAAATGAGAACCCTCTATCCCCGTTATCAAGCTGCATAGATGAAACTCCGATGTCAAAAACTATTCCATCGATACCTTCAATATTGTTGCTATCTAATAAATTTTTAATATTACTAAACTTCTCAATGAATAGTTTTATTCTATCTGGATATCTAACGCTTAAATCATCATAAAACTTAGTTACCGTTTCATCTCTATCAATTGCATATACTTTGCAATCAGCTGACTCCAATATTGCTTTGCTATACCCTCCAGCTCCAAATGTGGCGTCCACGTATATGCCACCATCCTGCGGTGATAGTAGTGATAGCATCTCTTTTAACAAAACTGGAGTGTGTGTCATATCAAAAAATTTAAGTACAGTTGGTGTAGATATCCTACTCTACTCTACTCTTCACATCAATTTTATTTATGTACATAGATTTTCTTGCCAAAATATGGTATCTTATCGGAATATATGAGCAATAATATTAAAATCAAGGTTTAATATTGTTAATATAATATTCACATAACGTTCACATTTTTTTTTATATATAAGGTCAAACAGGCTATAGGGAAATTATGCAGCAAATAACAAAAGTAATATTTTCAAGTTTGATTTGTAACACTTTATTGTGGTATGACCACATGCTTTTTGGCCACTTAATAAACATAATAGGTGGTGTGTTTTTTCCATCGGATGATCAACTAACCAGCGTATTGAAGGCTTTTGGAGTGTTTGCAGTGGGTTTCTTAATGAGACCAGTCGGTGCTGCTATATTTGGTCACATTGGTGATAAACATGGCAGAAGAGTTGCCTTATTGCTCTCGATTATATTAATGACTTTATCAACCGTATTAATTGCTTTTGTTCCAGGTTATCAAAGCATTGGAATACTAGCGTCAATGCTGGTAGTGTGTTTAAGATTATTGCAGGGTATATCTCTTGGAGGAGAAGCAGGAAATGCGCCATTTTTAATAGAACATGCTCCTAAAAACAAAAAAGGATTTTTTGGCAGCATTGAAGTATTAAGCGCAATTTTTGGTTCAGTATTAAGCTTGATAGCGGTACTCATATGCAAAAAAGTATCTGATTTTGAATCTTGGGGGTGGAGATTACCTTTCATTTTCAGTTTAGCAATGGGATTAATCAGCATATATATGAGATATATACTTGATGAAAGCCCAGAGTATAAAAGACAAAAAAATCCGTCTAAATTGCCATTAAAAGAGTTATTAAACAATTACAAAAAGCCTGTTCTAATATCAATAGGTATTGACTTGGTTGAAAATGCGTCTCTCTATATATATTTGGTCTTTTTCAATGTGCTTACGAATAAAATATTAACAGTAAATACTCATTTTAATCATATAGTGGAAATACTGAGTCAAATTGCACTTGGAGGATTGACAATATTGTTTGCAATACTTTCTGATAAGGTAGGAAGAGAAAAAGTTATGAAGTTTGCATTTATAGCTTTTGTAATAGTGAGTTATCCAGTTTTTTCAATGTTATGTAGTGGCAATTACTTGCTGGCACACATTCTTTTTATAATTCCAATAGCTGCATCGCTTGGTCCTGTCAGTGCACTTATGTGCGAATTATTTCCAACAAAGGTTCGGTACAGTGGATTTGGTTTATCAAGAAATATAGCTGCTGGATTTTTTGGCGGCCTTGCACCATTTATATGCACAACAATTATCAAGGTTACAGGACAAGAGACTTCAGCTAGTTTTTACATGATTTTCTGTGCATTAATTGGGCTAGTTGCTATATCGCAAATTAAGGGTGAGCTTTCTTCAAAATCACCTAAAGTAAACCAAGTATAATTGCAGTATAGCAGAATTTAAAAAAATCTAATTATAAGGTGGGAAATGCCAATTCTTAGGTGATAATGTGAATATTTCAGCACCATCTTTTGTTACTCCAATCGTATGCTCAAATTGAGCAGAAAGTGAAAGATCGCGTGTTGTTACTGTCCAGTCATCGAGTTTACTGAGCAGAGTCTCATGTTTTCCAGCATTAATCATTGGCTCTATTGTAAAAAACATACCTTCCTTCAAGACGAGATTTTCATCTTGATCATAGAAATGCACTACATTTGGTGGAGCATGAAAGACTTTTCCTATACCATGTCCGCAGTAGCTGCGTACGATAGAATATCCAAAATCTCTAATATATTTCTCTATAGCAAGCCCTATTTCATTTAACTTATTGCCGGGCTTAACTTGTTTGATTGCTTCCATCAATGCATGATAAGTAGCGTCACACAAGCGTTTTGCTTTTATTGATGGCTTGCCAACCCAAAACATGCGACTTGTATCACCATGCCAGCCATTTAAAATCACCGTGACATCAATATTTAAAATATCTCCATCTTTAAGTGGTTTATTATCGGGAACACCATGGCACACAACTGCATTTTTTGAAGTGCAAATCGATTTTGGATACCCCCTATAGTTTAGTGGTGCTGGAATTGCACCTGCATTAATTATAAAATCATGACATAGATCATTTAACTCATTAGTTGTCACCCCTACCTTTACGTACGGTGCAATGAAATCAAGAGTTTTAGCAGCAAGCCTGCCAGCCTTGCGCATAAATTCAAAATCTTCTTGTGAGTGTATAGTTATGTTCATATTTTCCATGTCTTATTGTAATTGGTACGCTTACTCGCAAGTACATAAACATAATAATTTTACATATTATAAAAATAAGTCCTATGGATCCTAGTGTCAAGTCATTTGTATGAAAGGTGGTAAAACAGAAATCTAGACTGTAACTTTTGATTTAACCCAATTATACAATTTACTCATTTTACCATCCTGACCTAAAATACCAGAATTATTTTTATAAAAAGTGTCAACTATTAGCTTTATAGAGCCTATAGCAGCAGAAAATACAGGATTTTTATCATATTCGCCATCAAGGCCACTGAGAGATTCAGGGGACCCAATTCGAACTTGTTTATTGAATATATAGCCTGCAATTTCCTTCATGCTTGTAAGTTGACTAGTTCCACCTGTGATCACTACTTTATTAATTGGATCTTTCTGCTCTTGAAATTGCTCTCTTACCATTTCAAGTATTTCTTCAACTCTTGGTCTTATGATGTTAATAAGCTCAGATTTGAATACTTGAGTAGGTTCATCATTTTCACTATTTTGGACTGTAATATATTCGTTCTCATCTATTGAAGTTACGATAGTGCTACCATACAGTATTTTTATATACTCTGCACGTTCTATGCTTGTGCATAGCCCGTAAGCAATATCTCGAGTGATATGAACGCCACCAATTGGAACGCTGCTTGCATACACAAGTTTCCCTCTTTTGAAAATTCCAATTGCAGTGCACCCACCGCCTATATCAACAATAGCAGTCCCGAGCTCTTTTTCATCTCCACTCAGACAGGCAAGACCTGCAGAATATGCAGAAGCAATACAACCTGCCATATTTAATCCACCATTATTGGTAATACAGTTTTCAATATTGGTAAGCGCTGGACGCGAAGCAGTGACAACATTAACATCAGCAGATAGTCTTTTTCCGTACAATCCACCAACTTCTTTTATGTCAGTCATGTCATCTAAGTGATATTTCAGTGGTATATTGTGAATGATAACATTTTCTTCAATATATTTCTCAAACGTCTGAAAAACTACGCGTTTTATATCCCGGTCAGAAATTTCATGATTAGCTGCAATAATTTCATTATGTACATTGAAAGATGAGATGCTACATCCAGCAATGTTCACATATATCTGGTCTATGGTTTCTTCTGACACTTGCTCAGCTAAACCTATAGTTGATGAGATGGAGTAATTTGCGTGTTTTACATTAGTTATTGATCCACCGTTTACACCTTCTGCAATCTTATAACCCGTTCCTGTTACTTTATAGCTGAAGTTGCCATTTATCTTAACGATTAGACAAATAATCTTTGTTGTACCTATGTCTAAAACAGCAAAAACATTTCTCTTTGGTTTTGCTATTACTGCAGAGTACATTAGTTAACCTTATTACGCAATTTCATTTAAATTGTAGCTTTCTTTAATAATTTATATTTCTATTATAGATATAGCAACATTTTAATATACACTAAATTCTGGACAAAAGGAAAAGCAAAACATAGAATTATAATTTTTATGTCCATATTACCAATTGTAATTGCCCCTGATGAAAGACTAATCACACGTGCCAGTGAAGTAACAGATATAAACGATAAAATTAAAGAATTAGTAAACGACATGTTCGAAACTATGTATGATGCAGAAGGTCTTGGCCTTGCTGCAGTGCAAGTTGGAGTGTTAAAGAGAATTTTTGTTGTGGATGTTCAGCTAGAAACAATTGAAAATGAGCCAGCAGGATATGGCTCAACTGGCAAATTTTACATGATTAATCCTGAGATTACAGAATTATCCGATGAACAAGTAATTCTCAAGGAAGGATGCCTTTCAATTCCAGAGCAAAGTCATGAAATTAAGCGTCCAAAGTATCTAACTGTGAAATATAAAGACTTAGATAATGAAGAACAAACACTAAAAGCTAGTGGTTGGCTTGCAAGGTGTATTCAGCATGAATTAGATCACTTAAACGGCATATTATATATTAGACATCTATCTAAATTAAAGTATGATATGGCGATAACAAAAGCACAGAAGATTAAAAAGCAACATGAGCAATGAAGACCTAGAATTATTAAAATTTTACCATGAAGTGGGCGTTGATTGCACACTAATGGAGGGTGAAGAGGAAAAAAAGTTGGAGAGCAAAGAACCCTCTGTTATCCAAACTGGGACCCAGAAGAAAGATGCAGATACGCGCTGGGGTGACACTAAAGATGGAAAAGACATGTTTCCAAGTGATTGGATAATTGAAGCAAGGAAACTTGCAGGTAAATGTGGTAGTGTGGATGAATTAAGAAGTGCAGTAAAGTCATTTGAAGGTTGTGAGATAAAAAAAACTGCAACTAATACTGTCTTTTCCGATGGTAATCCAAACGCAAAAATTATGCTCGTTGGTGAAGCTCCAGGGGCAAATGAAGACCTTCAAGGCATACCATTTTGTGGTGCAAGTGGAATGTTGCTCGATAAAATGTTAAATGCAATCAATCTTGATCGCACCAAAGTTTATATAAGCAATACCGTATTTTGGCGCCCACCTGGCAATAGAAAGCCAACTGACCTAGAGCTTGATATGTGCAGACCATTTGTTGAGAAGCATATTGCACTAGTTTCACCGCAAATTTTAATTTTGGTCGGGGGAATCGCATGTTATAGCCTTCTTGACAGCACAAAAACTATATCGAATTTGCGTGGTAGATTTCATACGTACACTAACCAATATTTGTCCAATTCAATCACCACAGCCGCTATATTTCATCCAGCTTACCTACTTCGCCAACCGGCACAAAAACGTTTAGCCTGGGAGGATTTGAAGAAGATTAGGGAGTATCTTGATAACACCAATAACTGTACGAATACTTAACACCACTGGTGTCGGAAAGTAGCCTGCAGAAACGAAAAAACTTGCTTGACAAACTCCGCCAGCGCCCTTATCATGAAACTGAAGCTATTGTATTTGCTTTCGCCAATCTGCAGATTAAAAGGTAAGGATTACTTAATGTATCGGCGTCTTATGTTCAATTTTTTGCAGTATATAGATACTGTATGTCTTTACAAAACTTCATCTACATCTAGATTTTTATCTAAATAAGCTGAACGCGCTTATAAAGCGTTACAAGACATCAAAAAATGCCAATACTCGACAGAGATAGTAAAAGACTAGCTAACTCGGGGATTCTTTGTCTTTTTTTCTGCTTAGTAAACTTCTTAAACATTTGCAGCGTAAGTTAGTTGCAATTAAAAGCAGCTTAATCTTGCTTGTCAAGCGTTTAAAACATAAAAAACGCCAATATTTTAAAGCGGATAATAACCCCAGGGCTTCTTTTGCCTTTTTTTTCGTTTGGTAAATTTCTTAATGTTTATAGCTAAACGACAATCGTCATCCCGCTGCTTGTTAGCGGGATCTATGCTTTGAGATACCGCGAATAAATCGCGGTATGACGTAGAGCTCGCGTTAGCTACACTTTTATGCTTACCAACTCAGTATCCAATCAAAACCTGGATTTCAGTGTCAAGCACTGAAATAACACCGAAAGGGCTACTGCTGTCTTGGATGGAAACCAGTGTCAGCTACTTGAATCTGCCACGCAAATTGCCTGCAAATTGCAATGTTCGTACAGCTGTGCGTCATGCGCTGGAATGGCATCAAGGGGTAACTTTTTATTTAAACAATGATTGTAAAATGATTATAATAAGAGATCTATTGAAATTTTAAAGTTATTAAATATTGACGCTATATACTTAAGTGTTAAAATAGAATGAAAAGTTTTTAGGAGTTTATATGGCAGCAGGTGGGAAAGCAAAGACAGCTAGTAAAAATAACCCTACTCAGCGTAAGAAAGCTGAGCAAAAAATGTATAAAGATAAACCGGTAAAACCTGTTAGATATATAGATCGTGATTCGCGCATGAATTATATGTCTGCTCAATATGACAACGGCAATCTGGTTGAAGATGAGGTAAGCGGCAATCCTATAAAGTGGGAAGCTGTATAATAGTTGTGGTTAAAGTTACTATTAATTCTAAGGAATGTGAAGTAGAGCATGGGCTCACTATAATTCAAGCTTGTGAAGTCGTGGGCGTTGAAATTCCACGTTTTTGTTATCATGAGCGTTTAGCAATTGCTGGTAATTGCAGAATGTGTTTGGTTGAAGTGGAGGGTGGACCTCCAAAACCAGTAGCCTCTTGTGCAATGCCAGTTGCAGAAGGGATGGTTATTCACACTGATACCCCTAAGGTTAAAAAAGCACGTGAAGGTGTGCTTGAGTTTTTGCTAATTAACCACCCGCTTGATTGCCCAATTTGCGATCAAGGTGGTGAATGCGATTTGCAAGATATCACGATGGCTTATGGGAAAGGAACCAGCAGACTTGATGAGCATAAGAGGGCTGTGCCAAAAAAACACTTCGGACCACTGATTGAGACTGCGATGAATCGATGCATTCATTGCACTCGGTGTGTTAGATTTTTGTCTGATGTTGCAGGTACAAATGAACTTGGAGGAATCGGAAGGGGAGAAAATGTAGAGATTAGCACTTACATAAAAAGGCATATTAGTTCTGAATTATCTGGAAATATCATAGATCTCTGCCCGGTAGGGGCTTTAACTTCAAAGCCTTACTCCTTTACAGCGCGTCCATGGGAGCTATCACATTGTGAGACTATAGATGTGCTAGATGCTGTGGGTAGCGCAATTAGAGTTGATTATCGTGGCCCGGAGGTTATGAGGATATTACCAAGGCTGAGCGAAGAGGTAAATGAAGAATGGATATCAGATAAAACCCGCTTTGCCTATGATGGACTAAAAGTTCAGCGTCTTGATCAACCTTATATAAAAAAAGATGGTAAATTAGCCCCAGTTGATTGGAATGAGGCATTAACTGTTGCTGCAAAGAAATTAAAGAATACAAAATCAAATAAAATAGCTGCAATTGCAGGTGATTTAGCAGATTGTGAGTCTATGCTTCTACTTAAAGAAATGATGCAGAAGCTCGGCTCGGGGAATATAGACTGTAGGCAAGATGGTGCAAAGCTTATACCAAGTAATCGTGGATCGTATGTGTTCAATACCACTATTGAAGGTATAGAAAATGCAGATTTATGTCTGCTTATAAATACAAATCCAAGGATAGAAGCACCGATCATTAACGTAAGATTGAGAAAGAGATATTTACAGGGCAACTTTCCTGTTGCAAGTGTTGGTCCTAACATTGAATATTTGTATCATGTTGAGAAATTGGGCGATAATCCTGATATTTTGAGTGAAATAGCAAATGGAAATCATAAGTTCTGTGAGCTGCTGGTAGCTGCTCAAAACCCTATGCTGATTATCGGTCAAGATGCGTTGATAAGAGATGATTCTGAATCAGTTCTAATTCTAGCTGGCAAAATTGCAGAAAAATTTAACATGGTCAGAGATGACTGGAATGGCTTTAATGTGCTGCATAAAGCTGCAGCAAGAGTTGGTGGGCTAGATATTGGGTTTGTTCCTGAAAAAGGCGAAAGGGATATTAATCAAATATTGGAACATGCAGAAAGTGGTGAAACAGAAGTGGTTTATCTTCTTGGTGCAGATGAAATTGATACATCAAAATTAGAAAATACATTTGTAATTTATCAAGGTCATCACGGTGATAAGGGTGCACATGTGGCAGATGTTATCTTGCCTGGTGCTGCATATACAGAAAAATATGCAACTTATGTAAACACTGAAGGTCGAGTGCAAAGAACAAATTTAGCTGTATTTCCTCCAGGTGAAGCAAAGGAGGATTGGTTAATTATTAAAAATCTCTCGCAATATTTGGATCTCTCCTTACCATATGATAGTTTATTTGACGTGAGAAAAAAATTAGATACTATCGGTCCACAGTTTAGAAATGCTGATCAAGTGATAAAAAACACATGGGTGCCAATTAGCAATGGTAAAATAAATTTAAGTGATACACCTTTTACTTTAAAGGAGTGTAATTTTTATATGACGGATTCAATAAGTCGCGCTTCAAAAATAATGGCAGATTGTACTAAAGCTTTTTATGAACACGCTAGTTAATATTTTATTTATTTTAGTACCGCTACTACTTTCAGTTGCATATTTGACATACTTTGAGCGTAAGGTCCTTGCTGCAATTCAACTAAGGCACGGCCCGAGTGTAGTTGGACCTTTTGGGCTATTGCAGCCATTTGCAGATGCTATTAAGCTACTGATTAAAGAGCCGATAATACCATTTAGAGCGAGCACCATACTGTTCATTATGGCTCCAATGCTTACCTTTATCTTGGCATTAATTGCCTGGGCAGTTATACCGTTTGGTGCTGAAGTAATTGTAGAAAATGGCCAGCAAGTAGTTATTCCTAAGGTTATAGCAAATATTAATGTTGGAGTGCTTTATGTGCTAGCTATATCGTCGCTGGGAGTATACGGCGTGATTATTGCAGGCTGGTCAAGCAATTCTAATTATGCATTTCTTGGTGCTATACGGTCGGCTGCTCAGATGATTTCGTATGAAGTTTCAATAGGCTTAATAGTTGCTACAGTCGTTATTACCACTGGAACATTAAATCTTGGAGAGATGGTGGTAGCGAAACACAATATGCCATTTTGGGTTGATTTACTACTAATGCCTATAGGAATAATATTTTTTATTTCTTTGCTTGCAGAAACTAATCGTCACCCGTTTGATTTACCAGAAGCTGAAGCAGAGCTTGTCTCTGGATATAACGTTGAATATTCATCCATGCCTTTTGCCCTCTTTTTTCTTGGAGAATATGCAAATATGATTCTAGCAAGTGCTATGATGACGATATTCTTTCTAGGAGGATGGTATCCTCCGTTAGAACTTGGTTTGCTTTATAAAATTCCAGGTTTAATTTGGTTCGTTTTGAAGATAATTATACTTTTATTCGTATTTATTTGGATTAGAGCAACAATACCTCGTTATCGATATGATCAGCTAATGCGCCTTGGTTGGAAAGTATTTCTACCAATATCAGTGTTTTGGGTGATACTCATTTCAGGGGTGTTGCTCTTTACTGGGAATTTGCCTGGATCCAATGTTTAATTTCCCAAATACAAGATTAAGACGCAGGCGCTCGAGCAAATGGGTTCGCAATTTAACAAGTGAAAATAGTTTATCAGTAAATGATCTGGTTCTTCCTCTGTTTGTTCATGACAGAGAAGAAACAACTGAACCAATTTCTGGCTTACCAGATGTAAAGTGTTATTCAATAGATGGATTAGTGTCTATAGTTAAGGAAGCTAAAGATTTAGGAATTAATGCTGTTGCAATTTTTCCTGTAGTTGATAGTAAACTAAAATCTGAAAACGCTGAGGAAGCATATAATTCTGACAACTTAATCTGCAGAGCAATTTGTGCTGTAAAATTAAAGGTACCTGAAATTGGTATTATTGCAGACATTGCATTGGATCCATACACTATTCATGGCCATGACGGCATTTTAAAAGATAATCAGATGGATGTAGAAAACGATGAAACTATATCAGTACTGTGTAAGCAAGCACTTGCTTTAGCGAAGGCAGGATGTGATATAGTTGCTCCTTCTGATATGATGGATGGTAGAATAGGAAGAATCAGAAAATCATTAGATGATAACAACTTTCAAGACGTATTAATATTATCTTATGCAGTGAAATACTGCTCTAGCTTCTATGCTCCATTCAGGCAAGTCGTTGGTTCATGTGGGCTATCACATTCTATAGACAAAAGTGGTTATCAAATGGATTATAAAAATGCGCGCGAAGCAATGTGCGAAATTGAAATGGATATAAATGAAGGTGCAGACTTTATTATGATTAAACCAGGTATGCCATATTTAGATATTATCAAAACAGCAAGTGATAAGTTTAATTTTCCGATTTTTGCTTACCAAGTAAGCGGTGAGTACGCAATGATAAAAGCTGCTGCAAATAATAGCTGGCTGGATTATGACAAGGTGATTTATGAATCTTTGATTGGTTTCAAACGTGCGGGTGCAAGTGCAATATTCACTTACGCTGCACTTGATATTGCAAAAAATTTAAGTGCATAAGCCCTATAAAATTATTAAATTTTTGGCGCACGTTCTTCTACTGTTGCTGCATATTACCTAAAATCTTCCAATACATGTTTTAAGTTATTGATAAGTCCGTTACAATACAGTATTATAAATAATATAAACCAAGTGTTACTTAGAACATGGGGATTTTTTTTAAATTTTTGGGAAAGATGCTAGGTAAGGTTTTTCCTGCCAAAACAGTAAGCTCTCTTTTAGGAATAGGATATTTACCAAGTTGGCAGAACTATTGGTCTTCTTTTTTAATATTATTTATTGTCGATGTTATATTAATTCTTACATATGGAGGCGAATACTTACTATATAAAATGCCAGACTCAGGAATAGTTGTAGCTGCTGTTTTTACAAAATTGGCAATAGTTATGTTAGTAATGCAATTAATTGGAATATTTATTTTTCATGCTCAAGACCCTTCAGCAAACAGTGGTGAAGAAATAGTAATACAAATAGCGTCAGGGCAAGTACTGACTGTAGCACTTTCAATGCCAGCAATAATGTCAATTTATTATGCTGTAAGTAAACTCTATGGGAATATATGTAAGCAGATGTTTCAATGCCCATTTTGGTTTAATGATTTTATGCACTTTTTCTTTTTTCTTATGATACCTTACGTATTTTTTAATGTCGTAGAAGTGATAAAACCATGGCCAATAAGTTCAATACAGCTCAGCTATAATAATGCAATGTCAATTACATTTGAGGGGATTTTTCACACATTTTATGCGGTGATTTTACTGTATTTAACAGCATTTATATTCTGCGATTTAACTATGCATGATGCAATTGTCCTAAATAAAAGCATAATTCAGTATGTGAGGGAAAGTTCAGCAGTCTTAGGTGATTATTTACATGATACTGTTAAAAAAATAGGTATTGAATAGTACTTATTTATTTATATATTTAGTATAAAAAGTGTGCAATTTGTGTGAACTTACAAAGTATAATAAAAGAGTTACAAGATTTTTGGGCTAGTGAAGGATGTGTTATACTTCACTCATACACATCTGAAGTTGGTGCTGGCACATTACATCCTGCAACAATTATGTCTGCAATTGATACAAAACCGACAAAAATTGCATATCTACAACCAGTAATTAGGCCAGCAGATGGGCGCTATAGTGATAATCCTAATCGCTTGTATCAACATCACCAATATCAAGTTATAATAAAGCCATCTGGTAATAATTTACAAGACGTCTATTTAGATAGCTTAAAAGTTCTTGGCATATCTACAGAAAAATGTGATATTAAGTTTGTTGAAGATGATTGGGAAAACCCAAGTGTTGGTGCATCAGGACTTGGATGGGAAGTTACATGCAATGGAATGGAAGTAACACAGCTTACTTATATACAGCAAGTTGGAGGGATTGACTGCAAGATGATTCCTGGTGAGGTGGCATATGGGTTGGAACGTTTAGCAATGTGCATACAAGGTGTAGATAATGTTTACGATATAATTTGGAACGATAACGGTGTAACTTACGGAGATATTTTTAAACAAAGAGAATATGAATTTTCTTATCTAGCGTTAGATTATTATGATACTAAAGTGGTACAGCAGCAATTTGAAGATACGGAAAAATTATGTAAGTTCCTTATTGAAAAGGAGCTACCAATGGCAGCTTATGACCAATGTATTAAAACTAGTCACCTACTTAATCTGCTTGATGCAAGAGGTGTGCTTGGTGTGAATGAACGTACAGCTTATATTGGTAGAGTTAGAGAGCTGACAAAAAAATGTTGTGAATTGTACATGAGTAAATAGCGTATGTCGTTGCAGTTGTTATTTGAGTGCCTTTCAGAAGAAATACCACCGAGAATGCAGAATTCAGCTACAGTTCAAGTTAAGAGCTGTATTGCCAATGTTTTTAACAAAAATAATGTAAAATTTACATCAATGGAGGTTTTTATAACGGCACGTCGCATTACCCTATTTGTCGACAACATAAATGCTTTGGAGCTAAAGGATTCCAATAACGAAGTTAAGGGACCAAACATTAACGCACCAAAAAGTGCTATCGAAGGTTTTTTAAGAAAATATCAGAAAAATGAAGAAGATTTGCTCGTTCGAAAAGTAAATAATGAGGATTTTTACTTCATTAAAAGAGAAAGCTGCTCATTTAACATCAGAGAATTCCTCAAAAATCAACTGGAGGAAATGCTCAAAAACTTTTCTTGGTTGAAGAGCATGAGATGGGGCGAAGGAAAAGAAAGGTGGGTTAGGCCAATCAAAAACATTTTATGCATTTTAAATGACGAAATAATACCTGTGTCTTTTGCAGGGATCACAGCATCTAACACAACATATGGCCATCGATTTCTCTCAAGTGGTACAGCGTTAACTGTTAAAGCACCTAAAGACTATTTTGAATTGCTAGAAAAAAACAGTGTAATTCTCCAAATGGACAAAAGAAAGCAATTTATACTAGATCAGATTAATAAATTCACAAAAGAGCAGAATTTACAACTTGAGAAAAATGATTATTTACTAAATGAATTGACAGGGCTTATAGAGTGGCCAATCGTACTGTTTGGTGAAGTGAATCAAGAAAAGTCATTTGGATTACCGAAGGAAGTAATACTTAGTATAGTTAATACACAACAAAAATACCTTGCTTTAAGTAATGGAAAGAGAATTTCACACTTTGTCACTGTTGTCAACGTCAACAATGGTGAAGTTGTTAAAGGACACGAAAGAATATTAGAAGCACGTCTTGCTGATGCCCAATTTTTAATATCTCAAGATAAAAAGGAAAATCTAGATTATTATGTCAAAAAATTAGGTTCGATATTATTTCATGCTTCACTTGGCAGCGTGGGGGAAAAGGTGAAGCGTATTACGGCTCTGTCAAAGTATATAGCTATATTTATTCCACATGCTTCGCTGATAAAAGTTGAACGCGCTGCATATTTGGCAAAAGCTGATTTGGCAACATCGATAGTAAGAGAGTTTCCAGAATTACAAGGAGTAATGGGTGGATATTATGCTTCTTATTTTCAAGAAGATAGAGAAATAGTGGAAGCTATAACTGAGCATTATAAGCCAATCGGGCCAGAGCAAGAGTGTCCTAAATCTCCTTCTGCAATTGCTGTGTCAATTGCAGACAAAGTGGATAGCTTAGTTGGTTTAATTGCAGCAGGTGAGAAAATCTCTGGTTCGTATGATCAGTTTGGTTTGCGGAGAATGACAATTGGTATCATTAGGACAATACTTGAAAATAATTTGCATATTCCAATTAGGCTAATGATAGATAAGTCAGTATCTTTATATTCAAGGCTTCTATTTAATAAAAATACAACATCAGTTGATAAGCCAAATAGAAAACAAATTTCAGAACTAGTATTTAGATTCTGCTTAGAAAGATTCAAGGTTATTTTAAAAAATAGAGATATAAGGCAAGATATTGTAGATTCAATACTATATAAAATCGGTATTAATGATCTGCTGACAGCAGAAAAGCAAACTGTTATATTGGATCGTTATCTTAGTATGCCAGAAGGTGAACAGATTCTAAGCACTTACAAAAGAGTCAGTAACATGATGAGCAAAGTAAGAAAAAGTGATGGCACTACTTATAGTGCATCTTACGGTAAGAGGTTTTTGATTGAAAATGAAGAAATTGCGCTATCAAATTGTGCTATAACTGCTTGCAAAAACATAAAACAAGCAATAAAAAATAACCACTTTAATGCAGCGCTTGATGAACTTGCTGGTTTTGCTCCGTTTATCAATCAGTTTATGGACAGTGTAAAGATTAACTGTGATTCTGATAAGCTGAGAAGAAACAGATTATCTTTGCTTGAAAATGTAGTTTCCATCTTTCATTTAGTAGCAGATTTTAACCTCATACAGGTTAAGCAATGGATAAATGCTCAGGCAATATAAAGAACAAATTAAATCATCTCCACAGTCCTGTGGCGTGTATAAGATGGTTGGAGATAAGAATAAAGTTTTATATGTTGGAAAAGCAAAAAACTTAAAGTCAAGGTTATCTGACTACCTTCAATTCGAAAATCTTTCTGAACGAATTAGAGTTATGCTCTCACAAGTTATTAAGGTTGAAATATTCATCACTGAGAATGAAATCGAAGCACTGCTTCTTGAAGCACAGCTAATAAAATCATTGAAACCACTTTATAATATTGTGCTCAAGGATGGAAAATTTTATCCTTATATAACAATTTCCAAGCACGATTATCCAAGAATAGCAAAATATAGAGGCAAATTTAAGAAGAATGAGTTTCATTATTATGGTCCCTTTACATCTGCCGCTGCTGTTAAGCAAACTATATTATCATTGCAAAAAGCTTTTCTCCTAAGAGTATGTTCAGATCAATACTTTTCCTCAACAAAAAGACCATGTATTGAATATCAAATTAAGCGCTGCTCAGCACCATGCGTAGATAAAATCACAAAAGACGACTACTGCCAATCAGTAAAACAGGCACGAAATACATTGCTTGGAAGAAATAAGGAAGTGAAAGAACAGTTACTTTTCACAATGAGAAAGTGCAGCAGTGAAGAAAACTATGAGCTTGCTGCTATATATAGAGATCGGGTAAAGTTTCTTGAGCAAATTCAAATACAGCACACGGATTTTTCTTTTGAAAAAGATGCAGATTTCTTCAGTATTGTACGTGAAGAGGATCTAGCATGTATTAGTGTGTTATCGTTTAGAAATAAAGACAACTACGGCAGCACTCCTTACTTTGCCGAGAACTGTGGTGATCACTCAAATGATGAAATTTTATCCACCTTTTTGGTCAATTTTTATAATTCAGCTAACATACCTCCAATACAAATTTACGTTCCAGATTCTATTGTGGATAAGGAAATTATAGAACAAGCACTATATAAGGTTGCTCAAAAGCCAGTAAAAGTTCTGCATGCAAAGAATAAAAAAGAGCGTGATTTATTGAAATTTGTTTATGATAACTCTCAGCATAGCTTAGAGCAGAAGCTTATCGATTATAGAAATAACCTAGAAAAGCTTGAAGAGCTTAGCAAAATCTTCTTGTTACCAAACATTCCAAAGCGTATTGAGGTTTATGACAATAGCCATATATTTGGAAACCAACAAATTGGTGTAATGGTTGTTGCAGGGCAGGAGGGTTTTTTAAAAAGTGAGTACAGAAAATTTACTATAAAGGAAAAATTTTCAGGCGATGACTATAAAATGATGAGGGAAGTGCTAACCAGACGTTTCTCCGGCAATATAAAAGGCATAATACCTGATTTTTTACTGATTGATGGTGGACCAGGACATGTTTCCATAGTACAGAATGTACTGGAAGTATTGAATATAAACGTTCCTTTTGCTTGTATGGCAAAAGGTCCTGATCGTAACGCAGGAAATGAAAGATTTTATATGCTGGGCAGGGAAGAATTCAGTCTGGCAAATGATAGCAAAGTCATGCTTTACTTACAATCGCTGCGTAATGAAGCCCACCGTTTTGCGATAACTTCACATAGAAAAAAACGCGATAAACAGTTTATAGTTTCACAATTAAGCAAAATACCCGGCATTGGCAACAAAAGAAAAAAAGCGTTGATGTCTTATTTTGGTTCAGTGAAAAATATAAGTAAAGCTTCTCTGGCTGAAATTCAAAACATACCTGGAATTAGTAAAGGTTTAGCAGAAGTTATTCTTAAACACGTAAATTATAAGAGAGGAGTACTGGAAAGACACAAAACCCGTTTTATTATTAGGGAATTTATATCTTAAAACCGCAAAAAAAGGTGTGCGTATTTGTGAAAAAAAATCTCCATAAAATTTGTGAAGCAATGTGGTGGGACTAGTGCGATTCGAACGCACGACCTTCGGATTAGGAGTCCAACGCTCTATCCTGCTGAGCTATAGTCCCGTGTTTCCTACCATTCATGTAAAGTTATAGCAAAAAATCCTTTCTTTTCTAGATTTCTTGCATAACCAATTTATGACGACAAAAAACATTTCTGTACTTCTTGAGTATAATGCTATTATATTTAATAACATGGTTTAAGTAAGATTAATGCTAGTTAACAATATTGGTTATTTCTATAACAATCAAAACGACTTTGCTTTAAGCAATATAAACATTAAAGTAAAGAAAGGAAATGTTGCATGTTTATTGGGGCATTCTGGCTGTGGCAAGTCAACAATTTTGAAATTAATTGCGGGGATAGAAAATCCAAAATCTGGAACTATTTTTATAAATGATAGGTTAGTTGCAAGTAATAAGGCATCAGTCGCTATAGAACATAGAAATATCGGATTGATTTTTCAGCATTCTGCATTATTTCCTCATAAAACAGTAGTAGAAAATATAACCTTTGCTATCCGCAGCTCTTCCAAGAGAGAAAAGCACCTAATTGCATTGGAAATCTTGAAGTTACTCAATATAGAAAAATATGAAAATATGTACCCTAACGCCTTATCTGGAGGACAGCAACAATTAGTTGCAATAGCAAGAGTGATGGCACAAAACCCTGATGTTGTGTTGTTAGATGAACCATTTTCTAATTTAGATATACTGCTCAAGTGCCGAATAAGACAACATATATTGTCCCTTTTTAGAAGTAAAAATATCCCTGTGCTAATGGTAACTCATGACCCGCAAGAAGCATTGAAAGTTGCAGATTTTATCTACGTAATGAAAAATGGTAAAATTATTCAATCAGGAGTTTCTAGCGATATATACCATAAGCCTAAAGATGATACGCTAGCAAAGTTTTTTAGTGAGCTCTCTTCTACTCTACAGTTAAGCGAAAAGTTTCCACTTATTCGCTGCAAGAAAATAATCTAGTTTGGGATTGTTATAAAATAATTAAAAAACCTTGATTTATAATTAAATAAAGGTGATATAATCTATGTGTTACTTGACTTCAGTCAAGTTTTAATATTTAAAGGTCAATATTTTAAATGGAGGTGAAAATGAGTTTAGGACCATGGCAATTGTTTCTAGTCTTAATAATAATTTTAGTTCTGTTTGGTGCAGGCAGATTACCGCAAGTTATGGGTGATTTAGGAAAAGGCATCAAAAACCTTAAACAGGAGCTTAAGGACTCAGAAAAATTATCGTCTAATGAACCAGATCGTTAGCGTCCTCATACTTCGTGACATGCACCTTAGTGCATGTCATCTGTTTAAAAACTTAGTCAGGTTAAAGAATGAAAGAGATGAAGTGTTGGTATGAAATAAATAACAAATATTGAAATACAGCAACAACTATGTTAGCTTAAGAGGAATATTTTATTAAAGGATAATTGTGCAAAAAAGTGAGAAACTAACTAAAGATAAAAAACTAGCTTCTGATATTCTAAAAGAGGTTGCAGATACCAATAACAATGATAGCAATAAAGTAACTTTGTTTGACATTAAAACAGCTTTGCATGAGCGCGGTTTTGGTATTTTAATAATCATCTTCTCCTTGCCGCTATCGGTGCCTATACCGGTTCCACCTGGTTATACAACTATTCTTTCTATACCTTTAATCTTATTCTCACTGCAGCTTCTATTTGGATTTGATTCTCCTTGGATGCCCAGTTGGCTAGAAAGAAGATCTTTTCAGCGTTCAACACTAGCTCTTGTGGTAGAGAAAACTTCCCCTGTATTAGAAAAAATAGAAAAATTCATGAAGCCAAGACTGTCTTTCATTTTCTATGGGCCTGGTGAGAAGATTCTGGCTTTTATGATGTTGCTTTGTGCAATAATAATAGCTCTTCCATTACCTTTTACTCACTTCCTTCCTGCAATTGGCACAACTCTTATTTCACTTGGCATTATGAGTAAAGACGGGTTTCTATCCATATTGGGAGTTTTAGTGTCATTGTGTGCGTTGTTGCTTACTCTTATTGTAATACTCAAAGGACCACAACTTATAACCGGAGCACTTTCTCTTCTTAAAAGCTTTACAACACTTTAACAAAAGAACGAAGTACTAGCGCGAAATGAATAATGCATATTGAAATAAAACAATAATTGTGTTAAGAATTATTTTTATCAAGGGTTTTTCGTGTCAAAAAATGATAAGTTGACTAAAAGTGATAAATTAGCTTCTGATATTCTAAAAGAAGTTGCAGATACCAATAACAATGATAGCGATAAAGTAACTTTGTTTGACATTAAAACAGCTTTGCATGAGCGTGGTTTTGGTATTTTAATAATCATCTTCTCCTTGCCGCTATCGGTGCCTATACCGGTTCCACCTGGTTATACAACTATTCTTTCTATACCTTTAATCTTATTCTCACTGCAGCTTCTATTTGGATTTGATTCTCCTTGGATGCCCAGTTGGCTAGAAAGAAAATCTTTTCAGCGTTCAACACTAGCTCTTGTGGTGGAAAAAACTTCTCCAGCATTAAAAAAAATAGAAAAGTTCATGAGACCAAGAATGTCTTTTATTTTCTATGGGCCCGGTGAAAAAATTTTAGCTTTTATAATGCTGCTTTGTGCGTTATCAATAGCTCTTCCACTACCTCTTACTAACTTCATTCCTGCAATTGGTACGACTCTTATTTCGCTTGGTATCATGAGTAAAGATGGGTTTCTATCCATATTGGGAGTTCTAATATCATTGTGTGGGTTATTGCTTACTCTTGTTGTAGTAGTCAAAGGGCCACAACTTATAATTGGGGCATTTTCTTTTCTCAAAAGCTTTGTATATGGTTAGGCTTTACAACACCTTAACAAAAAAAAAGGAACTTTTTATACCAATCGATAAAGATCATGTGAAAATGTATGTTTGCGGACCAACAGTATATGACACAGCACATATAGGCAATGCACGATCTGTTGTTGTGTATGATGTGTTATTTCAGCTACTTAAGTTTTGTTATGGCAAAGTTACCTATGTGCGTAACATAACCGACATTGATGATAAGATAATTAATGCAGCAAGTGAGAAAAATAGCAACATAGAAAGTATAACCACATATTACATTAAAGCTTTTCATGATGATATGGAAAGCATAAATTGTAAAAAACCAACATACGAACCAAAAGCAACGGAAAACGTAGATTATATTATAAAATTAATTGAACATTTACTGCAATCAGGCCACGCTTACGAATCTGACAAACACGTGTATTTTAATATAGAATCTTACCATGAATATGGTGCTTTATCAGGAAAAAAAACTGATGAATTGGTTCCAGGTAGCAGAGTTGAAGTTAATGAAAATAAAAAGCACCCTGGAGATTTTGTGCTGTGGAAGCCTGCAAATGATATTGACTACAAACTTTCAAGTTATTGGAATAGCCCATGGGGAGAGGGCAGGCCTGGATGGCATATAGAATGCTCAGCAATGTCATATGCTTACCTTGGCAAAGATTTTGATATTCATGGTGGCGGCATAGATTTACAATTTCCTCACCATGAAAATGAAATTGCACAGAGTAAGTCTGCATTTGCTGGATCAATGTTTGCAAAATACTGGATGCATAACGGTTTTCTTACAGTAAATGAAGAGAAAATGAGCAAGTCCTTATTTAATATAGTCAAAGTAAGGGATTTGCTAGATAGTGGAATAAAGGGTGAAGTAATACGCTATGCACTGCTCAAAACTCACTACAGAAAACCACTTGATTGGACAGAAAACGTTATTTCTGATGCACAGGAAACCTTAAATAAATTTTATCGATTATCACGTGGTTTAGATACAATAAATATTGATGAAAGTAATGCAGAGATTTCTAAAGATTTTATAGACGCTTTAAAAAACGACTTAAACATTCCTGAAGCTCTAGCTATATTACATGAAATGGCTGCAAAAATCAACAAAATGAGTAATGAAAGTGAAAAGCTTAAATTAACTGAGAGTTTTGTTAAGAGTGCCAGATTTATTGGTCTTCTTGAGTCAAGCTATCAAGAGTGGTTTACTGCTGGTGTGAGTCATCAAGAAATAGAAAGATTGATAGATTTAAGAAGAGCAGCAAAACAAAATAAAGATTATAATACTGCAGACAAAATAAGGGACCAGTTGAAACAAATAGGGGTTACAATTTCTGATAATGAAGATGGTACAACAACCTGGTAAACTCATATGGAAAACTACTTCCTGTTATTCACAGATAGTCTAGTATCATCATTAGTCTTACCCATACATCAAGGTTTTGTGTTCAATACCATGCTTTATTTCAGGTCGTATTACACTCCACTACTTATGTTATTTTTTGGAGTACTAGGATCAAGCCTTGGTGGAATAGTTAACTGGTACTTAGGTAGAATAACAATCTCTATACGAAAATCATACCGCAAACTAGAGAACGAGCATAAAACACCAAAAATCGTAAGAAATCTACTGATTTGTGCAGTTGCATCACTTTCATGGGTGCCAGCACTTGGAAGTGTGATTCAAATTTTATCAGGTTATTTCAAGTTAAACCTTTATATCCTTGCCCCTTTAATCATTCTATCTAATTTCTTCTATTTGTTATATCTAATACTTACTTTTGGCGTATAACAGCTATAGTACTACAGCCATTAAAGCCCACTTCTGTCATCCTATGCCCTGATAGAAGCGGAGCTATAAATTAAATGCAAAATTTCAATAGTCACGGGATGCACCATGAGCTAAAAGCAACTCCACAAGTTCTTGGCAGTTATCAACTGCACAGTCCAGTGCTGTATTCCCCAAATTATTTCTAGCGTTAACGTCTGCATTGTGTTTTAGTAGCGTCTTCGTTATATCAACCTTTCTCCTAATAACAGCTAAGTGTAGTGCAGTGTTGCCATCTTTATCCTTAGCATTAATACCAGCACCTTCTTGAATAAGGCATTCTGCAATATTGTAGCTTCCAGATAAAGCAGAGTAGTGTAACAGAGTTTTACTATTTCTATCTCTAGCATTAACATTAGCACCTTTATTGATTAGAGACTCCACTATTCTTAAGTCTCCACTGAAAGTAGCCCTATAGACAGCACGGTGTAATGCTGTTTCGCCATATTCATTCTCAGCATTAACATTAGCACCTTTTTCAATTAGGCACTTCACTACATTTAACTTTCCATTCTCAGCAGCAAAAAATAATGGGGTTCTGTAGTGTTCGTCCCTAGCATCAACATAAGCATCCTCATTAATTAGGTATTCCACTATACCTAATTCCCCAACGTCAGCAGCTAAATGTAATGGAGTCATACCATAATTGTCTTTAGCGTCAATATTAGCATAACTTTTGATTAGATATTCCACCATATCCAGATCTCCATTTATAGCAGCAATGTGTAATGGAGTCCTGCCATCTTCGCCTTTAGCATTAATGTTATTATTTGTAATAACCAGGTATTTTACTATATCCAATTCTCCAGCGTAAACAGCTGAATGCAATGGAATATTATCATATTTATCTTTAGTATTAGTGCTAGCACCTTTATTGACTAGACATTTCATTACACCCAAATTTCCACTCTGAGCAGCAATATGCAACAAAGTTTGACCGTGATTGTCCTTAACATTAACAGTTTTTACAAATTCACCAGGGTAATGTTTTTCTATATGTGTTACTATTGCACTAATTGCTTTACAATCACCACTTTCAGCAAGCAAGTGCAAAGGGGTGCTTTTCCTTATAAACAGTGTTCCTCCATATACATAAGATGAGTTAAAGTAAAAGTTATCAATCAACTTACCGTATATACTTGTGTATCCCCATACAGATGCAATATGACTCATACCACCTTGTGTTAAACCACCAATGTTTACCAATTCCAAAGCTTTCCTTAGAACTTCTTCTTCTCGGCCCTCCTTTTGTAATTTTAATCTAGTTATTCTCTGCACTACTCTGTGAATACTTGCCACTTTCTCTTTCAAGTCAATCATTGAATATCGATCAAGTAGCTCAACAGCACCCCGCAGTTTGTCTTCATCATTTGCTATTAATTTTAAAAAGATTTCTTCTATACGAATCTTGTCAGGAGCAAGATAAGCCATTATCTCCAGAATATTCAACGTTTCACAGCCGTATTCTTTTTGTATATGTGTCATCGTAATGGTACAAGTTATTGAAACTGCTTCAGCATAACAATCTTCATCTTTACAAACTCCTTCTTTAAGTGATTTTCCTGTGTACCGTTGACACTCCTTTAAGTAATCACTTATCTCAAATCTTCCATAACCTCTCAACTTTGATTCTTTATTTTTGTTGCGAATGTACACTACCACTTGCTTTAAAGCCAAGGGCAAATACTGCAGCTTTTCCATTAGCTCTTTTATTTCCTTATCCTGTAAAGGGTCATCTATATTTAAGGACTTCTTAATAAATCCCAAAGCCTCCGTTTTATTGAATATATCTAACTTTATTACTTCTATATCTCCTCTTGCTTCCCACTTATTATCACGAGAAGTAATTAAAACATAAGGTTTTTTATAGTCAGGATATAAAGACAGTGGTAAAAATTTACTGATGTCTTTATATTCTCTTGCATTATCGAAAATAAAAAGACTTTTTACATCTTTAAAATATCTATATACACTCTTAATAATAGATCTGATTCCCTTTTCTTGTTCAGTATCTTCATCTGTAATAAAAATTTTCGAACCTTCAGGTAACCTTCTATTTAACTCCTTAGCTAATCCTTTAAACGATTCTTCAAGATCCTTTTGTGTTCCTGCATTTACCCATACAAGATTACCATCATAATGCTCTTTATATTCACAAGCATATTTTCTGGCTAACTCACTCTCCCCTACTCCTTCAGAACCGCCAATAACAACAATCCGCGATATTGCCATTGGTTTGTCAGTGCTTTTATGCAGCCTATCATATATTTCTTGCAATTCATTTTTTCTTCCAACAAACATTTCAACCGGATGTTTTATATTAAACTGAATAGGTTTCCCTACCCGCTTGTTATCCTGTGTCGTTACAGCCACATATATTTTATGTAGTGTTTTACTATCCTTATGTTGTTGTTCTATTACTTTATCAATTCTTTCATTCTTTTCTTTTACTCCTTGTTCTATCTTACCTAAAGTACTAGCCCACAGCTCAACTTCTCGAAAAAGTTCTTCTCCTTCTTTGTACGAAAGAGGACGCGCTTTTATATCTTTTACCCAGTCTGATATTTTTTTTAGAAGATCATTACAAAAGATTTGATTGTTACCAATATAGTCAAACTTTTTGTTCAACCTACTACTCAACTTACCTAGCAATAATTCTCTTAGCTGAGCTTCATGGGGTAAATTAACCACAAACACCGATTCATTTAAAAAGTCTTCTATCTCTTTATTGCTAACTTCCTTGCCTATCTCACGCTTTATAAAATCCATATTTTGCTTCAAGTATTGAGCAGCACTACCATCTGAATCACTAATTCTATATCTTGCACTATCACCTATATCCAGAAACTCATCTTTTGTGTCTATCCTTACAAATGAAAGTTTTTTTCCTTTATTTTCTCCACTTAACATTGCTCTTAGGTTTCTTACTTTATGTTGTATTGAATATGGTGAATCAAAATCCATATTCGTAGCGACAAAAAAATGCTTTATTCCATCACTAAACTTTTCACTATTTTTGATTTTTAAATAGGCAGGAAAAAGTTTTAAAATACTAAACTTACCACTTTTTGTTAATAAGCTACTTACACTGATTTTTTCAGTTCCATCTTGGTTGTGCTTAACTTGTGTAAACTCATGTACTATACCTTTATTTTGCTCATGCCGGACAACAATATCATCAAAACCTTGAGCTGACTCTAACTCTGTGTCTATGGAGAAAGAACATTCTTTACCCATCTTAGACATTAGAGATATTACGATCAATAACTCTTGAAAGGTAATACCATGGTAAATGCGTTTGACCCCCCAAGTAGAATCATCTTCTAGATACATTACCCCTGTTTTTATCCTAATCTCTCACTCAAAATTGAATTCACGACATCAGGGCTGGCTTTTCCCTTGGTGAGTTTCATGACTTCGCCGACAAAGAATCCGTATAATCTTGTTTTACCGCTTTTGTATTCTTGAACTTTATCTTGGTTGCTATTGATGATTTTATCTATTACCTCTGAAATTTGACATTTGTCAGTTATTTGCTTGAGATCCTGCTCTTCTATAATAAGGGATGCAGGCTTTCCAGTTTCAAACATAATATCAAAAACTTGTTTACCAAGTTTAGCAGAGATTGTTCCATCAACGATAAAATCTAAGAGTTCTGACAAAGCATTTGCTTTGATTGGGGAGCTCACAATATCAATATTTGCTTTATTTAAACGACCGAAAAGCTCTACAGTTAACCAGGTGACCGCGAGCTTTGAATCATGTTTTTTTATCAATTCCTCAAAGTAATCAGCAATCGCCTTATCGGAAGTAATGACGTTTGCATCGTATTCATTGATACCTAATTCCTCAATGTATCGCAGCTTTTTTTGATCTGGCAACTCGGGCAAAGATGATTGGATTAAATCAATTTTCTCCTGGCTTACCTCAACAGGTAATAAATCAGGCTCAGGGAAGTATCTATAATCGCTTGCATCCTCTTTGCTTCTCATCACTTTTGTTTTTCCCGAAGCAACGTCAAACAATAAGGTATCTTGACTTATTTCTTCTCCACTTTCTAAAATTTCAATTTGTCTTTGTATTTCATAGTCTATAGCTTGCACAATATGACGTATCGAGTTCAGATTTTTTATCTCACAACGAGTGCCAAATGTATTACTGCCTTTTAGGCGGACAGAAACATTTGCATCACAACGAAGTGATCCCTTTTCCATATCACCATCACACGAACCAGTGTAACGCAAAATCTGCCTCAATTTTTTCATGCATTCTGCAGCTTCCGCAGATGAACGGAGATCTGGTTCTGAAACAATTTCCATTAAAGCAACCCCTGCACGATTTAAATCTACATAAGTTTTGCTTTCCTCATGAACGCTCTTTCCTGCATCTTGCTCTAAATGAATTCTCGCAATTCTTATTTCTTTTTCATTGTCGTTGATAAATACTCTACCGTTTTTAACTATTGGCTCAAAAAACTGAGTTATCTGGTAACCTTGCGGTAAATCAGGATAAAAATAATTTTTCCGATCAAAGTAAGAATACTTATTAATTTCTGCAGAAAGTGCAAGACCAGTGCGTATTGCTTGCTCTATGCAGTAATAATTTAGTATTGGCAGCGTACCTGGCATTGCCGCATCAACTAGAGAAACTTGAGTGTTATGCTCAGCACCAAATTCCGTTGATGAGCTAGAAAATAGCTTCGTATTAGAAGAAACTTGAGCGTGTACCTCAAGCCCAATTACCGCTTCCCAATCCTCTTTCGTCATGTATTTTATTTAAATGATAATCTTAATATTCTGCAAAATTAGCACAAAAAGTCAAAACAAAACTCATGTTAGCTAAGTGGTATGCAGATTGTTTTACCCATAGAAACGGGTTAAATGCAAAAGATTACTTGACAAGCTTCGCCAGCCCTCTTATCATAAAATTGAAGCTATTTATTTATCTTCTCTGTACAGATTAAATGACAAAAAAACTCACGTATCTGGCGTCTCATGTTTAATTT
>NODE_8_length_30229_cov_82.030379
ATCCTTTCAGTTTCTTTCTGAATGAATTCCTCTCCTTTTAAACAATATGACCGAAGGCTTTCAGGTCGCACCATTTCAATCACATACCTGGCCCCACTAGAATCCCTGCAAAGAACATCAACTATACTTTGTTTATCAGATGCAATTTCAGGATCCATTATAGTACTGAGGAATTCCACTTCTTGTATAGTATTTATCTCAGTAAACCCTAAAATATCATTCAAAAAATGTATGAGAATATTCTTATTTTTTTCAGTGCCAAATATTTTTTTGAAGGTCAAATCCAGCTTAGGGTCGAGAAACTTAGATAAAGCCATAGCCAAAGTGCTTAAAAATATTAATAATTATACACTATTATTAACAATTATTCAACCATATTTTTGAAGATAGCTATGCCGCCGCGAACCGTCATACCGCCGCGGTATCTCTAGATCCCGCTAACAAGCAGCGGGATGACGAATTACTTAACCGTCATACCACCGCGAACCGTCATACCGCCGCGGTATCTCGGCATAGATTCCGCTAATTAGTAGCGGAATGACGATTGTGTATCGTGTTTTGCTAAAAATCACAGAATGCAGTCTGGTTACATTACTCTAGCTATACGCAACAACTTTACTTTCAACAATTTTGTGAGCAATAATACGACTTTCACAATCAATATTTATTATATCAGATAGTGAATTAATATCGGTATAACTACCAAAACTTTCCATTGTTGATTCCACTACCTCTACTATTTCCAAAAAGCCGATTCGTGACTTCAAAAATTCATTAACAGCTATTTCATTTGCAGCATTGAGCACAATACTGTTTGTTTGTGGAGTAGAAGAGTTTAACACTTCCATGCTAAGCTTTAGCACAGGGAAATGCTTATGGTCTGGCTCTTGAAAGGTCAATTTTCCTTGCTTTGTTAAATCTAATTTATAATTTAAAACTAATCTTTCTGGCCAAGATAGAGCATATGAAATAGGAATTGCCATGTCAGTTTCTGCAAGCACAGCAAAGTTGAACCCATCCTTATAAGTTACAATTCCATGTACTATTGACTCAGGATGCACTACTGCTTCAATTTTATCCGGGCTGATGTTAAACAAGTTATGTGCTTCTATTATCTCTAGTGCCTTATTCATCATTGTTGCGCTATCAACCGAGATTTTCTTTCCCATATTCCAAGTGGGGTGACTAAGCGCCTGATCTACCATGATATTTCTTAATTGCTCAAGGCTATAATTTAAGAATGGTCCACCAGAAGCAGTAAGTATGATCTTTTCTACGCATTTGTCGTCATTTTGCAAAATTTGAAAAATTGCATTGTGCTCAGAGTCAATAGGGATTATTTGTACATTTTTTTCTTTAGCTTTTTTGAGTAATAACTTTCCACCGCAAACAATGCTTTCTTTGTTTGCCAATGCAATGACTTTGGTACCGCTTTCTATAACCTCCATAACTGGCCCAAGGCCTGCAATGCCAACTATTGCAACAACTGAGAGATCAACAGGTATAGCAGCAACATTTGTAGCACCAATTGCTATTTTTACATCTGTACCAAGTAGACTTTCTTTCAAATCTTTGTAAAGTCTTTCATCGGAGATAGCAACATATTTTGCATTCAGCAGTTTTGCTTGGTGTGCCAGTAGAGCAAAGTTCGAATGGGCACTTAGTGCTTCCACTTGGTATTCTTCTTTTCTCTTTGAGAGCAAATCTACAGTCTTTTTTCCAACACTTCCTGTTGACCCTAAAACTGAAACCTTTTTCACTAAGACAAACTCATAACAATAGCAACTTTTCTTGCGAACCCAACTATTCAATAGTTTTTAAGCGTTTAACCAAGTTCATGCCCGTGGTCATCGCCAACAGATGGTGAAGGACCAGGTGAAAAAGATTGACCATGGTGATCACCTGCATCATGCATGTCTTGCAAACCATCAGCATTATGAGCTATTTCGTTATTGGCATGAGGGTAATCATCTGAGTGATGTCCATCATCACCATGAGCCATATCCATTCCTTCTGATGGCATATCTTCCCCACCTCCACCTGAAAAATATTCTGCAAGGCCTTCAAGAAATTTTATGCCAAACATATTACCTGACTTTCCAAACAATGTTACTAAACTACTGCCACTCACCAAACCTTCAAACACGTTACTATAAGCAGCAATTGCTCCTTCATGAAAGTTGAACAACCATTTCATTCCATCGACAACTGTTGAAACAGAGTCACTATGACCAAGACCAAAACCACTTTTCTCACCAGCAGCCTCTTGGTGTTGCTGCTGCGCTTGCCATTCTGCAATGTTTGGACCTTGAGCTTCACTCATAAATTTTTACTCTCAACCTTAAGCTATTATTTTATCACAAATATTGCAAAATATCAATAGAGCTTTTGAATATAGCTAATACAAACAATTTCTGTCATCCTATATATAGCTAAACTGACTTACGACAATTTGAAAAACTATCATTTTCCAGATGACAGATTTTAACAAAAGCGTTGTGGTAAAGCATCAAGGCGCCGAATGCCAAAAGTTTTAAAATAAATCCTGCCTAGCAGCTTATTTGCTCAGTTAAAGAACTCCCAATTATATTTGTCTTGCATAAATCAAGAAGAGATGGTGGTGTTTGTTTTGTGTTATGGTTTACAGAGATATCTTTAAATGTATCACAAATTGTTTGTGTTATGTTTTGTGTAAGACTTACTCTTTCTCCAATTACGTTTGCAATATGAATACTGTCCTCTATCAATTTTGCTAGTAAAGACAGATCATCTGAATTTGTTATTCCTTTTTTTCTTAAAAATTCTTCTATCTCCTCAGTTTCTGGTATTGCTGATAAGTCTTGTATTGTTAAATCTTGAATTTTTGCTAAAGATTCTGGTGTAATTTGCTGATACTTCTGTGCCACAAAAAGCTCTGTAAACTTTCTTTTCAGTATTTTTTCCCATCGTTCTTCTAGAGTGGTATGCAGACCTTCCTCAAATTCAAACAACGGAAAAAAAAGGATGATTATTACCTGTAATCTAAGTATATTACTTACATCTGAAAACAGGTTCCCTTTAAAAATAAGTAAGTTAGAAAGGTAGCGGTTTATTTTATCTCTTACTTTTGAGATAAATCTGCCATCAACTAAATGTTCAACTTTAGTGTCTTCTATGATGGGAAACATTAGTTCATACCTATCTTTTATCGCTTCTTTGAGGAAAATCTGAAACAGATTAACACTTTTAGAAAAAACTCTTTCTGCTCGCTGATTATTATGTATTCCACTTAATAGAGCATAATCTTGTGCACATCCACGAAACTCACTATTTATGAAACGTGGGCGAAATGTATAAAAAAGCTTGTCCTCTAGATCCATATCATTATTAAACATACTATTTTTTCGCAACGTCCACAACAAGTTAATGTGATTCAATATTTCTCTCACTTTATTACCATCAAATTTTTCATCTGAAAGCACCCGTAGTATTTCATTCCGAGAATTGAATAATTTACTATTTAAAAGTGCATGAGTTGCTTCGGGATCTTTTTCAAAAGCAACTATTAGATTATCTAAAATATTTTTATTTTTACTTTTATCACCCAAGCAATCAAAGAATGCTAAAACTTCGTCAACATTTGCACAGTTTTCATATAGCTCGGTACTGCAGATTTTTCTAAGGACTCCAATGGGGATGCCCCTGAACTTATAAAACAACCTATTGTTTGCTAACAATAAGTGCAGATTACTTATATCAGAAGCTGCTGTTTTAAGATCAAAAATTTCCCTTAATCCCAAAAAAGTGCTATAGCCATTGCATTCTAATGTATGTGGCAGAACATTGTTAATATCATCAATATGTTTTAAATTATCAATCATATTTTTATCTTCCAACATTGAAGTGAGGTTATCAAACTCGCGTTCACTCATCTCTTTACGCAAAAAATATTTGATTATTAGCATTAAACTAGATTGTGCGCCCAAGTTAGAAGATAAATTATCAATTAAATCCTTTTTTAGAAACAACTTTTTTAAATTGTCTTGCATTACCTTCTTACTGTAGTACCCATTGTACTCATGTCCAAGAAATATGGAGAGGTATTCAGCCATTTGCACAGCAAGTATTTGTTTGTTTCTAAAGGCATCAGACATGTTTTTTACTAAGTCATTATTATCAAACAAATCTATAACATTGGATAACCGCGAAATGCACATATATTTCGGGTTTCTCACTGAAGATTCATTTAACTTGAGCAGTGTTTTAAGTAATCCTATGTCAATATCATTAACTACTTTAATAAGCTTTTCATGTGTGTTATAAATTTCATACAGACGGCGTTCACCATAACTATCTTTTTGGATTAAAGGTTTTAAGTTACTTAGGCCTAAATAATCGAATATGATTTTTGATTTCTCTTTATCGGAAATCTTAGTAGTGACATCTGTCACAAACTCTAGGTGTGTTTCATAGAAATGGAAAGGTGTATCATCTTGTATACTAAAGTCGTTATCTTTAAGAAGTGCTACTAATAGTTTTCTATTACTATCTTTTATCTTAAAAAAAGTTTTAGAGTCTTTTATATATGCATAAAAATCCATATTATGGAATTGAGTAATAGATAAGCTAAAAACTCTACTAAACTTAATTCCTTCCTTAATTCGCAAAGACAAAAAGAACTCAGGAAAAAGTGTAATTTTTGCGACTGTCAACAAAGTACTAATTGATAAATGTAGCACTAGAGCTAGCATTGCACATGGCAAATATAGCACTACTAATGGAGCAATAATAATATACTTTAATGCTTTGTTTATACTTTCTGTATTCCAGATGTTAAAAACCAAGAGACTTAATGCTACAAATGGAGCTGCTGCTATAAAGAACAGTGCTATAAGTGGTAACATTATAGCTTGATATAAACGTTTTCTTATGTGCTTTACTGCCATTATAGTTTCGTAATTACTACTTCAATTAAACATACTTTAAGAATCGAGCTTTGTCAATTTTTATGTTAAACTGTTTAGTACTCACAATCTCGTTTGTGAACCTATAGCTATATATAACGAATGAATTTTTTTATATATTGGTTATTAGTATTTTGTATTTCCTGAACAGTTCCATGGGAAATGATCTCCCCTTCATATAATACTGCTATTTTATCAGCTATTTTAAATGCACTATGAATATCATGTGTAATCGTGATAATTGTAGGGTTAAGATCTCTAGATAATTTTATTATTATCTCGTTTACTATATCTGACATAATTGGGTCCAATCCTGAAGTTGGTTCATCCAAAATAATGATTTCTGGATTGTGTGCAATCGCCCTTGCAAGTGCCACTCTTTTTTTCATTCCACCTGATAGCTCTATTGGAAACATATCTGCTATGCTTTCCTCCAGTCCAACATCATTTAACTTCTCGATTGCTAGCTGTTTTGCCTCTTTTTTGCTGATATTAAAGCGCTTTTTATAATTAAAAGATATATTTTCCCACACTGTAACGTAGTCAAATAAAGCGGAATTTTGAAATAAAACCCCAAATTTATTTTTGCTTTTACTATTTATTTTAACAGACCCTGAGTCTGGAGCAAGCAAGCCGATAATTGTTTTTGTTAATACAGATTTGCCGCTTCCTGAGCCACCAAGTATGACTAATGATTCCCCTTTTAATATATCAAAATTTAGATCTTTTAGTACTGTCCTATCATCAAAAGATAAGCTTAAGTTCAATATTGATATTATGGGGTTACGCATGTATCAAAGTAATCATGTAGTTTGCTAAAATGATCAGTATGGACGATAAAACAACAGTTGATGTTGTAGCAACACCTACTCCTCGTGCACCTTCTTTGCAATGGTAACCGTAATAGCAGCTTGAGACAGAAATTATGGCGCCAAATACAGTTGCTTTTATTAGCCCAGTTATAAAATCATACGTATTAAAGAACTGAGCTGTGTGTTTAATGTATATATTTAAATTGTGGTTAAATTCGAAGACTGCAGTGATACATCCTCCAAATATTCCTATTAAATCTGCACATACTGTAAGTATGGGAAATACTATGATTGACGCTAAAATCCTTGGTGCAATTAAATATTTAAAAGGGTTGATGTTCAAGGTTGTAAGTGCATCTATTTGCTCGGTGATGCGCATTGTACCAATTTCTGCTGCAACTGATGATCCAACCTTTCCTACCATTATTAAGCTGATCAAAACTGGTCCTAACTCTTTAATGATAGTGATCGTAACAAGTTTGGGTATTATCTGTTCTTGGTTAATTAATGGGTCACTCAAGCTGCTTTGTAAAACTATCGCCGCTCCTATGAAAACTCCAGTGAGCCCAACAATTGGCAGAGAGAAAAAGCCTATCTCTATAATTTGTCTTGCTACGTTGCTAAAATAATATGGCGGCACAAGGCAGTGGTATAGAGATTGAATAAAAAATATGAATGCACTACCAAGCCTTAACAAAAAATTGATAAAGTACCTACCAATTATTCTAACACTATTTATATCAAAAAAGCTCACTTTGTATTCATTTTAGCTAGAGGTTAGTCTTACTGATTTTATTAAAATTTTTATTAACTTTATCGCAAAGTATAGCTGAGATATGTTTTAAGTTCAATATACTTGATGTTTTAATTTATAGCTAACCCAAGAAAGGTTTCCCTATGTCATACCGCAATTCATTCGCGGTATAGATTCCACTAACTGGTAGCGGAATGACGGTTTTTCAAATTGTAGAGCCACTTTAGCTATAGAACTCAATTACATAAGCAAACCTTACTTATTTTACTATCCCTGTTTACTTCCTGTAAAAAACATGTTACTAATGAATTGAATTTTGTAGTAGAATGGAGGAAGTTTTGGCAGTTCCAAAAAGAAAAAAGTCAAAGTCAAGGCGTAATATGCATCGTTCTCATCATGCTATTGAGCCTAAGAATGTTGTGGTATGTTCAACAACTGGGGAATTCATGTTGCCTCATAACGTAGCAGTTGATGGCAGTTACAAAGGAAAACGGGTTTTCATCAAGCAACAGGCAGAGTGACTATTATGATATGTTATCTACGGTCAATAATAATATAGTTATTGCACTTGACGCTATGGGGGGAGATTTTGCGCCTCTTTCCGTAATTCATGGTGCTGGTTTTTTTTTAGACAACCTTGTTGACCCAGGCATTAAAGTTTTTTTTCATATTTATGGAGATAAGGAAGAAGTATCTCCTTTGCTTTTGAAATATAAAAAAGTAAGTAACAATTCTGAATTTACTCATTGTTCTGACAATGTCCTTGCAAATGATAAGCCATCTTTTGCGCTGAGACATCGTAAAGACTCAAGTATGAAAGCTGCAATTGTTGCAGTGAAAGAAGGTAAAGCTTTCGGAGTGGTATCTTCAGGCAACACCGGAGCGTTGATGGCAATTTCCAGATTTGTTTTAGGAACATTACCAAATATTTATCGTCCTGCTATTGCCTCTATCTGTCCCACTAAGACAAAAAGCTTCGCTTTGCTTGACCTTGGTGCAAATGTTGATTGTAATGCCGACTCATTATTTCAATTTGCGTTAATGGGTAGTATATTTGCAAAAATAGCATTAAAAATTGACAATCCTGAAGTTGCTTTGCTAAATATCGGCACAGAAGAAGTTAAAGGTAATGACTCAGTGCGCGGCGCTTTTGAGTTGCTTAAAAACGCTCCAGGCATTAATTTCAAAGGGTATATAGAGGCAAGTGAATTTTTAGAGGGTAATATAGATGTGATTGTTGCTGATGGTTTTGTTGGCAATGTAATGCTCAAAACGGCTGAGGCAACCGCTAGTACCTTTATCAATCTAATAAAGCAGGAAGTATTCAATTCGTGGATAGCGAAAATGCTTGTTGGTATATTGTTAAAATCCAAACTAAATAAAGCTTTAACGCGTTTTAATCCCAAAATTAGAAGTGGAGCTATGTTTTTAGGGCTGAATGGTATCATCATTAAAAGTCATGGAAATTCTGATGCTATTTCTTTTGCCCATGCCATAAAATTTGCAGTAAATGCAATTAGTGAAAATTTAAATCAAAAGATAATTAACGGGGTAAGTCATATTGAATAAAAGTTTCATATTAAGCACTGGATCTTACCTACCAAGAAAAATGTTGAGTAACAACGAAATTGCATCGATAGTTGAGACGAGCGATGAATGGATAAGGCAGAGAACAGGAATAGTTCAAAGGCATATAGCAGATGAAGGAGAACTAACGTCAGATCTAGCTGTAAATGCAGCAAAAAGTGCTATAGAAAAAGCTAAAATTTCAGTAGATGAAATTGACTTGATTATAGTTGCTACAACAACTCCTGATAAAACTTTTCCTAGCTGTGCAACGATTGTACAAAGTAAGTTAAAATGTAAAAACGCATTTGCTTTTGATGTACAAGCAGCATGCTCTGGTTTTATATATGCAGTTACAGTTGCTGATTCGCTCATAAAATCTAACAATAGAATTAAATATGCATTGGTTATAGGTGCTGAAATAATGTCTAGGATTGTTGATTGGGAAGATAGGTCAACTTGTGTACTCTTTGGTGATGGTGCTGGTGCAGTGGTGATGAAATCAGAAATGGGTAGAAGCGGCATCATATCAACAAACTTATACTCTGACGGCAATGTGGACATACTATGTACGAACGGAGGGATATCCTCAACTGGTGATTCTGGAAAAATATGCATGAATGGAAGAGAAGTGTTTAAACATGCAGTGGATAAGTTAACAGCCTCAGTAGAGGAAACTCTGAAATGCAATAATTTGAAAATCACTGATATTGACTGGTTAATTCCCCATCAAGCAAACATTCGTATTATTGAAGCAGTAGTAAAGAAATTAGATTTTCCTATAGAGAAAGTGATTAATACCGTTGATAAGCATGCAAACACCTCAGCGGCATCAATTCCACTGGCCTTAGACTATGCAATACAAGAATCAAAAATAAAATCAGGAAATCTGGTACTGCTGATTTCAATAGGTGCAGGCCTGACCTGGGGTTCCGTGTTGCTGCACTATTAGACTTCCTGCATTACCTCCTGTCATCCAAGTACCCTCTTTGTCATTCCAGTGCCTCTTTCTCCTGTCATCCCAGTGCCCCCTTTTGTCATCCCAGTAGCCCCTTCGGTGTCATTCCAGTCTGGAATCCAGTTCTTATTGTACATTCACCTGGTGTAAAGTTAAGTTTCCTGGATCCCAGTGTCAGCTACTCGGATGACAAAAAAAGGAGCACTGGAATGACAGCAGTCCTACGTCATACCGCGATTCATTCGCGGTATCTCTAGATCCCGCTGGGATGACGGTTGTCGTTTAGCCATAAATATTTAAGAAATTTACCAAATAAAAAAAAAGGCAAAAGAAGCCCTGGGGTTATTATCCGCTTTAAAATATTGGCGTTTTTTATGTTTTAAACGCTTGACAAGCGAAATTCAGCTGCTTTTAATTGCAACTAACCTACGCTGCAAACGTTTAAGAAATTTACTAAGCAGAAAAAAAGACAAAGAATCCCCGAGTTAGCTAGTCTTTTACTATCTCTGTCGAGTATTGGCATTTTTTGATGTCTTGTAACGCTTTATAAGCGCGTTCAGCTTATTTAGATAAAAATCTAGATGTAGATGAAGTTTTGTAAAGACATACAGTATCTATATACTGCAAAAAATTGAACATAAGACGCCGATACATTAAGTAATCCTTACCTTTTAATCTGCAGATTGGCGAAAGCAAATACAATAGCTTCAGTTTCATGATAAGGGAGCTGGCGAGGTTTGTCAAGGAAGTTTTTCTTTCCCGTGAATTCCCTTTGAGGTTGAATATTGAAAGTTAACCGGAGAATTGTGGATTACTTTGTATATGTCATAACAAGCCATGGCACTCTCAGCAAAACCACTTAATATTAACTTTAGTTTGCCTGAATAAATAGCTATATCTCCGATTGCATATATCCTATCTCTACTGGTTTTAAGTGTAGCTGGGTCGACAACTATGCGGCTATGTTCTAACTGTATACCCCAATTGTTTATTGGACCAAGATTCATTGACAATCCAAAAAATGGCAGCAAAAAATCAGCGGATATTTCTTTTTCTTCCTTAGAGGCAATGTTTTTTACTATCACTGTGCTCAATTGCCCATTACCTCCTGCTAGTTCGTGTAATTGATATGGCACTACCAGTTCTATCTTTCCATCACTTTCAAGTGATTCTAATTTATTTCTAGTTTCAGGAGTGCAGCGAAATTCCTTTCTCCTATGTATCACATAAATTTTCTTCGCAACTTTAGAAAGTTCTACAGTCCAATCAGCCGCAGAATCACCCCCCCCTGCAATGACTATAGTTTTATCCTGAAAATCGGAAATTTTATTTACACTATAAAATACAGATTTATTTTCATATTCTAATATACCACTTAAGGGTGGACGGTTAGGTTCAAACATTCCATTACCTGCAGCAACAATAACAGCCTTACATTTTACCTCTGTACCTATGCTCGTTATGATAGTAAAGTTTTCACCTTCGTTATTTGAAATCTTTTCTACTTTTTGACTTAAATGGTAAATAGGCTTAAATGGCGAAGCTTGCTCCATTAGTTGCTCAATTAATTTTTGGGCAGTAATTACAGGATAACCAGGTATATCATATATTGGCTTTTCTGGGTAAAGAGCTGTGCATTGTCCTCCTGCTTGATCCAAAACATCTATTATATGACATCCCATATCAAGCATTCCCGCTTGAAAAGCAGTGAATATTCCAACAGGTCCTGCACCTATTATTACTATATCGGTTTTCATATTCAGATGGTGATCTATTTATAGATATTAGCTTTCTTTGCTAACAAGGTCAATTTACAAAGGGATGTATTTTTAAAAGATGTGGCTAGATTAGACAAGATTTCCAGCGTTATGAACCACATAGTCCAAATAAGCTCTAAAAATCAGCTAGCATAGCGAGATGCTGTGCGGACGGAATGGGATTCGAACCCATGGTACGCTCATCACGTACGTCAGTTTTCAAGACTGGTGCCTTAAACCGCTCGGCCATCCGTCCATTTCTTTTCTATCACAACATTTGATTTTAAGCAATCTATAAAAGCTTTACTTGCCCACGCAAAAGTTGCTAAACACACTACTCAATATTTCCTCAACATCAATAATTCCAATCACCGCACCAAGTTCAAATGCAGCAAGCCTCAAATCTTCAGATATCAACTCAATTGGATTATCGATATTAAAACGTTGTAAATGTTCCAGTGCTTTCTGCATGTGATTCCTATGTCTTTGCCGAGTAATCACAGGAGTGTCTCTATCATGCCCAAATTTTTCCTCTGCCTTCTCTTTTATGAGAGAGATCAATTTGTTTGTACCTATTCCCTTTAGAATAGAAACGGGTAAAAGATCTATGCCATTAATTTTTATATCGTGATTATTGATAACATCGTCAGCTTTGCTCAATACATAAATAGTATCGCTATTTACAACGTTGCAATTGATATTAGGACGCTGTTCAAAAGGAAATAGTTCTATTCTTAAATCAGCTTCAAAAGACCTCTTTTTCGCTCGACTTATACCTTCTAATTCTATTGGATCTGAACTTTCACGAATTCCAGCAGTATCAGAGAGAATGATTGGGTATCCGCCAATGTCAATATGAGCTTCAAGTATATCTCTTGTTGTGCCTGCATATTCAGAAACAATAGCAATATCACGCTTGGCTAAGAAATTAAACAGAGTTGATTTACCGACATTTGGTTCACCAGTTATTACAATATGTAAACCCTCACGCAACCTTTCGCCCCGTCTATTATCATTTAAATGCTCTTGTATCAATCGCACGAGAGATTGCACTTCATTATTAATTTTTTCCAACTCACTTTTTTCTGCCCAAATGTCCTCTGGAAAGTCTATATATGCTTCGATTTTGGATTGTATCGTTATCAATCTTTGCCTCCAATTGCTGTATAGTCTCTCCAATTCTCCTGATATCTGCTTAATCGCTTGTTTAGCTTGCATTTTCGTCTCAGCATCAATTAAGTCTGCAATCCCTTCTATTTGCGTTAAGTCAAATTTACCATTTAGAAAAGCCCTAAGTGAGAATTCTCCAGGCTTGGCCATAACGAAAACTTTTGATAATTCCTCCAAGATGATTTTTATAACTGCCTTGCTTCCATGCACTTGTAACTCTATAACATCCTCGCCAGTGAAACTGTTTGGAGCAGGGAAATAGATGATTATTCCATTATCTATCAATTGACTGGAATCATCATATAGATCAACTAAAGTAGCAAATCTTGGTTTAATTTCTTTCTTAATATGAAAATGATTTAAAGCTTTAAGCGCGTAATTGCCTGAAATTCTGATTACTGCAACTCCTGACTTACCAAATACGGTCGATAAAGCGAAAATAGTTTCATTTGTGTTTGTCATTATTTATATAAACTACTTAGCAATGTTATACTTAAGGAACCAAAATACCTAAAAAGTCACCCAGGTGAAAATATTTATTTTGAAAACTGATAATATGATTTATAATGACTGACACAAGTTTTAAATATTTTATGCTCAAGAAATTAGCTTGGTACTGGTCTTTTGTAGAGTTAATTAAAGGGTTTGTTATTACATTAAAATATATGTTTAAGCCAAAGGTTACTTTGAGGTATCCTATGGAGAAGGGCCCTTTAAGTCCAAGGTTTCGTGGTGAGCATGCGTTGCGTAGGTATCCAAACGGTGAAGAACGATGCATAGCTTGTAAATTATGTGAAGTTATCTGCCCTGCTCAAGCAATAGTTATTGAAGCAGAGGAAAGAGAAGACGGTAGTCGCCGCACCACGCGCTATGATATTGATATGACAAAATGCATATACTGCGGACTTTGCCAAGAGGCATGTCCAGTTGATGCAATTGTTGAAGGTCCTAACTTTGAATTTGCTACTGAAACAAGAGAGGAGCTAATGTACAATAAAGAAAAGTTATTGCGTAATGGTGAAGTTTGGGAAGACGCAATTGCACTCAGGTTAAAGAAGAATAGGCCTTATTATTAATGTTCAGAGCTTATAACCCTGTTATCCATTATGATTTAGGGGCAGTGCCCACTAGGGGTGGTGTCATCCCAGTAGCTGATACACAACTGTACGAACATTTGTTTGCGAGGGCAGTATGTTAAATGTTATAGCCTGTTTTGCCTCAAACACAAAGGTGTCATCCCAGTGCTTGACACTGGGATCCAGTAAAATTGATTGTGAACAAGCACACTATACAACATTTTCAATGAAATTACAAAAAAGCTGGATTCCAGTGTCAAGCACTGGGATGACAAAGAGAGGGTTAGACAAAAGGGTCGATAAATGATTAGGATTACTTTTTCAGCCGAACAAAAAGTAAAAGAATACAGTGGTAAAGTTACTGGCTTTGATATATTACAACCGGATGTTTTGAAAGAAGCAATTGCCTTTAAGGTAAATGGTGAGTTGCATGATCTCTCACGTGAAATTGAAGCTGATGCAGAGATAGAGGTGATACAACTGAGTGACGAAGCGGGTTTAGATATAATAAGGCATGATGCTGCTCACATAATGGCACAGGCAGTGAAAGAGCTATTTCCTAATACTCAGATTACTATCGGCCCAACAATTCAGGACGGTTTTTACTATGATTTTGCTACAGGTCGTACCTTCACTACGGACGATCTTACCGCAATAGAAAAGAAAATGAAAGAGATTGTAAAAAGTAACCACAGATTTGTTCGAGAAGTTTGGACTCGCAAGCAGGCAATTGATTTCTTTAGTGATATAGGCGAAAAATATAAGGTTGATATTATCTCATCCATACCAGAGGGTGAAAACCTAACTGTTTATAGGCAAGGTGATTTTATTGACCTATGTCGTGGTCCGCACTCACCATCAACCGGCAGAGTTAAAGCGTTTAAACTTATGAAAGTAGCGGGTGCATACTGGCGAGGTGATGCAAAGGGCCCAATGTTGCAGCGAATATATGGTACAGCATGGAGAAATAAGGATGAATTAAACGCTTACCTTGAGTGCCTCAAAGAAGCAGAAAAACGTGATCACCGCAAAATTGCTAAGGATATGGATTTATTTCACATTCAAGAGGAAGCTGTTGGGCAGGTTTTTTGGCATGAACAAGGATATATTCTATATAATGTTCTTGAGTCTTACATCAGAAAGAAGCTAATAAATAATGGCTATTTTGAGGTAAAAACTCCTATTTTAGTAAGCAAAGAGCTGTGGGAAAAATCTGGACATTGGGATAAGTTTCGTGAAAATATGTTTATTGTTGATGAATCTGAAAGCAAAAAGCTAGCAATAAAACCCATGAATTGCCCCTGTCATGTGCAGATTTTTAATTCTCACACCAGAAGCTATCGTGATTTACCGATACGTATGGCAGAATTTGGTACGTGTCATAGGAATGAAAGCTCAGGCTCATTGCACGGACTGATGCGAGTGCGTGGTTTTACGCAAGACGATGCACACATTTTTTGTATGGAAGAACAAGTGAATTCTGAGACTATAAAGTTTTGTGACCTTTTAAAAGAAGTATATTCAGAGCTTGGGTTCAATGAAATTTCTGTGAAATTTTCAGACCGTCCAGATGTTAGGGCAGGAGATGATGAAGTGTGGGATAGAGCTGAAAAAGCGCTGCTTGAAGCCGTTAAAGAAGCGGGCTTGAGTTATGAACTGAGCCCTGGTGAAGGTGCATTTTATGGTCCAAAGCTAGAGTTTGTTTTGAAAGATGCAATAGGCAGAAGCTGGCAATGTGGAACATTGCAAGTTGATTTCATTTTACCAGAACGTCTGGGAGCTTTTTATATAGGAGCAGATGGGCACAAGCATCACCCTGTCATGTTACATAGGGCAATTCTTGGGACTTTTGAGCGTTTTATTGGAATTTTGATAGAAAATTACGCAGGAAAATTTCCAGTTTGGCTTGCTCCAACGCAACTTGCTATTCTGACCATTACAAATGAGGCTGACGGTTACGCCACAAAAATCAGCAATGTCTTAAAAGAACAAGGTGTAAGAGTCAAGACTGATTTGACCAATGAAAAAATTAGTTATAAGATACGTTTGCATAGTCTAAACAAGGTTCCTATATTGTGGATTGTAGGCAAAAATGAAGTTACCAGTAAAACTGTGTCAGTGAGAAATTTAGGATCGGAAAGACAGGAGTCTTTTTCTTTGGAGAAGGCTATTGAATTGTTGTTAAAAAGTATTAATTTGAATTAAGGGAGTTAAAGTTTGCAAGTTAAAAAGAACAATAAAAACAGAATTAATGGATTCATCACAGCTAAGGAGGTACGCTTAGTTGATCACAGTGGTGAAATGATCGGAATCGTGCTAATAGAACGAGCTTTGGAGCTTGCACAGGGTGTTGGTTTAGACTTGGTGGAAATTGCACCTGATTCAACCCCTCCAGTATGTAAAATTCTGGATTATAGCAAGCAAAAGTATGATATAAAAAAGAAAGCAAGTGAAGCAAAAAAGAAACAAAAAACATTAACTATAAAAGAAATTAAACTGGGTCCTAATATTGGTGATCACGACTACGAAACAAAATTGCGTCAAGCAAGAGACTTACTTGTCCACGGACATAAAATTAAAGTCACAATGAGATTTAGAGGGAGAGAGCTTATAAACACTGAAGTTGGACTGGAAAAATTAGAACGGCTAATTCGAGACACTGAAGATATCGCAAAGGTAGAATTGGCACCTAAAAGAGAAGGGAATCAATATTTTTTAGCTCTGGTTGCTAAGTAGCAAAACGGCTTAAGAAGTATAAGTAAAGTTAAATTATCGCTCTCTCTTTGATAACATGGCGAAAATGTCTTATTAATCCTTGAATCGGCCAAGCTGCAGCATCGCCAAGCGCGCAAATTGTATGTCCTTCTATTTGAGTTGTAAGGTCAAGCAGCTTATCTATTTCATCAGGTTTAATATCTCCTGCCACCATCCTCTTCATAATCCTCCACATCCATCCAGTACCTTCACGGCATGGTGTGCATTGTCCACAGGACTCATGCATATAAAAGTGTGATAACCTCTCTATTGCAGCTATTATATCAGTTGATTTATCCATCACTATTACAGCAGCAGTACCAAGCCCTGATTGTGCAGTTCTTAATGAATCAAAATCCATTTCAATAGTATCGCATATAGATTTTGGAATTAATGGCGCTGAAGACCCACCAGGTATTACAGCAAGTAAATTATCCCAACCTCCTCGCACTCCACCTGCGTATTTTTCAATTAATTCACGTAATGGAATTCCGAGCTCTTCTTCAACATTACACGGGTTGTTTACATGTCCTGAAATACAAAAGACCTTGGTACCAGTATTATTTGGTTTACCAAGAGATGTAAACCATTCTCCTCCGCGATTTAGAATATCTGGAACCATGGCTATAGTTTCAACGTTGTTTATTGTGGTTGGGCAGCCAAAAAGTCCAACACCTGCGGGAAATGGAGGCTTCATGCGAGGAAAGCCCTTTTTTCCTTCAATTGATTCAAGTTGAGCTGTTTCTTCTCCACATATGTAAGCTCCTGCACCCCTATGGATAAACACATCAAGATCATAACCTGATTTGCAGGCATTTTTTCCAATTAAGTTTTCTTTATAGGCTTCCTCAAGTGCTTTTTTCAGAACTAAATATTCATTATAAAATTCACCCCTGATATAAATATACGCAACTGATGCGCTGATCGCTCTGCTGGCCAGGAGAATTCCCTCAAGTAACTTATGTGGCTCATATCGCAATATATCTCTATCTTTACATGTACCAGGTTCTGACTCATCTGCATTGACTACTAAATATGCTTTTGGGAGATTTTTGGGCATAAAGCTCCACTTAAGGCCGGTGGAAAATCCTGCACCCCCTCGACCTCTCAAGCCAGATTTCTTTACTTCATCAATGATTTTTTCTGATCCTAAATCCAGTAATTCCTTTGTTTTTTGCCAACCACCACGTTTTTTTGCACCCTCAAGTAGTGGAGTTTCTTTACCATTTAGGTTGGTGAATATTTTGTCTTGTTCTTTTAGCATGTTTTTCAAAATTTGTGAGTGATCCCGACGCGATTCGAACGCGTGACCCACTGATTAAAAGTCAGTTGCTCTACCGGCTGAGCTACGGGATCATTTCATTTTTCAGCTATACTAAACATCAATACAGTTTTTATCCGTTTTAATCAAACTAAAATTTTCATGTGTGGTTAAATGAATTATATAATATACTGCGTTAGTGATAATTTAGTTAAAAAATTTTTAAAGGAAAACTTCTTGTTAATTTTCAGTTCACAGATTTATTTGGATGGTGTGACGTATAACGCTAAGGAGACAAAAAAATAGAGAAGTGTGTACACCCTGCAGAATTTGTACACTATTTAGCAATAGCCTAATAGATAAATATTTCTTGCATTTCAGCCTGAGTGATTTATGCTTTAAGCAAGAATTACCTGGGGGTATAGCTCAGCTGGTAGAGCATCTGTTTTGCACGCAGAAGGTCAGCGGTTCGATCCCGCTTGCCTCCACCAGTCTATACAGCTCTAGCCGCCACAAAACCTGTCAAAGCAGCTTATTTTAATCTATGAGGATTTTATACTACTTCCCTGAAAATCTCTATTTCTTTTCGTAACTTTTCTCTACACAAGTAATGTTGGTTATTACAATTGTAATATATACCAATTTAACAATAAATTAATCAATAAATGTTAGAATACTAACAATTAATTTATTGGTAACGCCTATGAGTGGAAAAAAGCATGTTTTTAAGATGATACCTGGAAAAGAGGTGTTTAGAAAAACCCCGACTACAAGGATAAAGTGGCCTGAAGGTAATGATCCTACAATGCCTATTAAAAAAGTTGAGCTTGTATCGCTGGATGATAAAAACGATGTAGTACTAGGCTTATTGCCTATAAAACTTTGCAGCAGTTCTTGCCTAGACAGTTACATATGTCTGGAGGAAGAAAATGAAGGAAATCTGGTAGCCAAAGATTATAAAAGTGATTCTAACTTAGATTATGTAAAAAGTAACCATACATTTGTATATTACGGTAATGAGTTGGCTAAGTTATCATATACAAGAGAGCTTGTGCAGCCTTTCAAAACTATGTGTAGCAGTTCTATTAAATCAAAAAAATTGGAATACAAATATGTAACATGGGAAGATTCAGATACTGGCAACAATAAATATTATTTTTCAGACGAGGCAGGAAATATAATCGATTCACCTGACAATGAGGTATTACAAGACATTATGTTATACTACGGTGAGAGACATATAAGAGATGTGCTACTGTTGCTATCAAACGCGTTTACTAAAGTTTTTATTCAGGGCCTAACAGACGGCCAACTAAAAACTCTTGCCAATACTCTTAGTAACGAGCAACTACAAAAAATCATTCCTGAACTGAGCTCAAGCCAGTTGCAGGCCTTAGCAGAGAACTTAACAGATGAACAACTCCAAGCTTTAGTGGATCATCTAACCAATCACCAGCTAAAAACCCTCGCTCAGGAACTAAATCCAGAAAAGTTACAAATAATTGTTCCTATTTTAAATGATACTCAGCTTGAAGCTCTAGTGAGAAAATTAAATTCAGAGCAAGTAAAAGAAATTTTACCTCACTTAAAAGTGGATCAGTTCAAAGCACTTATTAAAACTTTAAATGACGAGCAATTTACAGTGCTTGCAAAAGACTTGGCTGAGCACCACTTGACGATACTCTCCAAAGAATTAGAAGGTGATCAGTTGAAAGCTTTAGTAAATAGTCTGCAAGAAGACCAACTGAAAGACTTAGTTAATAAGCTTGATCCTGAGAAACTCGAAGCAATTGCTCAGGATTTAACTGATTCTAATAGGATCCAGATTATCATTAAGTCTTTAGTTGATAATCCAGAAAAACTTCAAGCTTTTGCTCGCAATATGTCTAATGAGCAGTTTAAAGAACTTTTGGATAACATAGGCGCAGAAGAGCTTAAAGATATTATTCACAAGCTGCCTTATGAAAAGGTGACAGCTGTGATTGGTGATCTTGGCAGTAAAGATCAATCTAAAGCTATTATTGATGCATTAAAAGGGGAACTTGACGAGCAGAGTAAACAGAACAAGGAAATGATTGAGATGCTCAAGCAAATCAAGGACGATATGCCAGAAATCGGACAGGCCTCAGACTTCACAATAGTAGACATTAATAATGACTCACTGTTATTTGTATAGTAGTGATTTATAAAGATAAGTAGTTTTTTATAGGAGGTAACTATTATGAGTAAAAATACAGAATTATATTCTAGTGAAGAAGTTGAATCAAATAATACATTACAACTTCCGAAGCCGGCGTTTAATAAACCAAATTTTGCAATACCAGAAATAAAGAAGATTACTACTAAAAGCGCACCGGATGGAATTGATATAACTAAGGTTATGGAAGAAAAAGAGATTAATGCTATACCGACAATCACGGTAAGCGTTAAGAATCTTAAAAATTTTTATGATGGTCTGATGAAAAGTATTAATAAATATAACGATGATGTAAGTGATGTGATGACAAGCGGCATAGTAGAACCACTGTCATCAACTATAGAAAACATAGGCACAAAGACAAGCGAGATAGACGCTAAACTTAAAGATCTTCAGGCTAGACTTGATGATATACCAGAGATTGGAGAAGCTCCTTCATTACTCCATATTACTGGCGGAGAGAACGGATTGCTTTAATAAAAAAGGTAATAGCTTGCTAGCAGGCTGTTGCTTTCTTTCACATACCATTTCAAGGTAACTAGTTAGTTTCAAAGTTCTAATTTTTTATAGGAGTTAGCATGAATAATAGTAAACAAGAAAGCAAAAACGAACTTAAAGTAATAAGCAAAATAGAAGTTAACGCCAAACCTAAAGGTTATGATGAAACAGTTGCGCGAAATCCAGCGCAGCTTGGTTATGTCCACAAAGCTTTAGATAAATTAATCGCAGAGCTGAACACGAAATTCGTTCCTGAATTGGATGATGTATTGCATAACAATAGCAACTCTATCAGTCAATTAAATGACATGCTAACAGAAGAAAGGAGTAAGCTTGACGAGCTAATAAAAGAAATTAACGATTTAAAATCTTCGCTAGAACCGCCACCAATGGATGCTCCTGAATTCATATAAGAAAAAAAGTAATAGCCCAGTGGGCTGTTACTCTCTCTACATATCGTTTCAATACAGCTGAATTAGGGAATCTGTTTTAAAACTTTCGGCATATAGTTCTCATCATGTTTTGCAAACACTGTATCTGCAAGAAAAGTACTATTATCAAACATTTTACCTTGCACAACAACACCACTTTTTTCTGAAAACATTGGTGGAAGTATCCCTTGATATTTTACCACAACGCTTTTGTTAAAATCTGTCATTTGAAAAATTACTTCACTTTCGCTCCGTATCACGCTATTTTCAACAACCATTCCACCAACACGGATTAGTTTTTGACTATTTTGTAAAACTATTGCCTCACTTACTGTATAGAAAAATGAGATGTTTTCTTTGAGCGTTGTTAAAATAAAAAAGACTATGCAGCTTAAAAAGCAGAAAATTCCTGAAGTTATAAGTAATCGCTTATGTTTCTTCTTCATTATTGTCTTTCAGGCTTTCTAGAATTTTTTTACTTTTAATATAGCAAGAAATGGTAAGAATCAGTTCTCCGGTAATCAATGTAAGACTAATAAGGTAAGCAAAAATCACATACGTGTTCATAATATATCGTTAATAAATAACTCACCTGCATCAAAATAAATTAAGCTTTCATCCTTTTGCTGCAACACCAATTTACCACTTTTATCTATATCAGCAAAAATTCCTTCATACAATTTGTCAGCTAACTTTACACTGATTTGCTCATTCATTTTGAATGCTTTTTTTAACCACATTTCTCTTATAGCATAAAACCCATCAAATAGCCATTGCTTTCTTAGCTTATTAAAATTTATTATTAATTCCTTTAACAGATCTATGTTAGACACAGACTCACCGTAATTGCTAATGCACGTTGTTCCTGGAAGTGGTGCATGACTGACATTAATTCCAATTCCTACAATAAGCCAATTCGAATTGGATCTTTTTTCAAGCAATATTCCACTTATTTTCTTGCCATCAATAAGGACATCATTTGGCCACTTATACTGGAGATTTAGACCATTTATAAATGACAGTATAGTATTTCCAACAGTAAGAGCAGTAACAAAAGTCAATTCTGTTAATTTGCTAACATCCGCAATTTTATTCACCAAACCCTTCTCTGTCATCCCAATGCCCTCTGATGTCATCCCAGTGCTTGACACTGGGATCCATTCTTCTTTTTTTCTAGATTCCAGCGTCACGCGCTGGAATGACACCGAAAGCTGGCTTTCATTCAGATAATCGTTAAAGAGGTTTATTACCAAACTTGCATAAAAATTACCCTCGGGAGAAATCCAACTTTTTCCGGTACGCCCTCTACCCTCTGTTTGTTTGTCGGCAATAATAGCGGTTTCATTTGATATTCCTTTATCAATTAAATCCAACGCTTCTTTATTAGTGCTTGAAACTTCTTTGTAATGATGAATATGAAAACCCTCAGGGATCACCTTGTCAGTCCTTTAGTTCAATGAGTGAGTAAAACGTACAAGAAAAGAACGAGGTTGATCAGTGAAGCCACTGAAGTAATAATGAATAGACCCTTAGAATAAGCAACCTTATTACCACTAGCTTTATCAAAATACATAACTTTCATGATATTTAAATAATAGTAGCATGATATCACACTCGCTATTACAAGGATCAAGGACAGGCTGATAAAGCCAGAATTTATTAAACTTTTGAATATAAAAAATTTAGCGATAAAACCTGCAAGTGGAGGTATTCCCGACATCGAGAGTAACAGCACAGAAAGATGAAATGCTACAATTGGGCGTTTCTTCCCTATACCAGATAAATTTGCAATATCACAATCGTCATCGTCAATTTGTACAAGATATGAGAATAGTCCTATGCTTGTGATGATATATATCACCAGATACATTAAGGCACTATCTGTTCCTGCTTGTGTAAAAATAGAAAGTGAAGCAAATATAAAACCAATGTGACCAATTGAACTGTAAGCAAGCAGCCTTTTTAAGTTTTGCTGACGCAAGGCCCCAAAAGCTGAGATAAGCACAGACAATGCTGAAACGTATAAGAAAATAGGCTGAACATAACTTTTTACATTTACTAACTCTTCATTCATCAATCGAATTAAAAATGTTACAAGTGCAGCTTTTGGAGCTGTAGAAAAAAACGCAGTTACTATGGTAGGTGCACCTTGATAGACATCTGGAGCCCACATATGAAAAGGAACAATAGCAAGCTTGAAACACAAACCAATTAGGACAAAGACTAACCCAAAAACTATTCCATAAGTTATCTGGTGGTTTTGCAAGAATGAACTGAGCTCAGAGAAATTGACTTGTCCTGTATATCCATAAAGCAGCGACATTCCATATAGCATAATGCAGGAAGATAACGCACTGAGTGTAAAATATTTCACTCCTGCTTCGCATGAATAAGCTGAATCTTTATTAAAGCTCGCAAGAACATACAAAGATATACTCATCAACTCAAAAGCTAAATAGAAAGAAATTAAGCTATTTGCTGAAACTAAAGTTATCATGCCAAATAGCGCAAAAAGAATCAGTATTGAAAATTCATATTTATAGTCATATTTTGATAAATTCAGCATCAAAAGTATTAAAATTCCTGTGCTGAGAATTAACCCTTGGGCTGACCTGATGTATAAATTGAGTTTTAACAACGAATTAAAGAGAAAAATTTCATTGTTTTCTGCCGAAATAATTAAAATAATCAAAGTTACCACTGTGCAGCCAAGTGCTAGTAAATTGATAGTGCGGCGGTTAAATATAATCCCAAGCAGCAGCAACACTAACGAGGAGATAATAGAGAACGTTTCCGGCAATATCTGTATATAATTCATAGCGCATTATATTTGACTAACAAATTTGCCATACATGGCTTCAAATAATTCAGTGCAAGGGTTGGGTAGAATCCAAGCAAAATAACAAACACTGCAAGCAGAATTAAGACAGAAAATTCTATGCTATCCAAGCGGTTATTTAATAATTTAGAATAGCTAACCCCCCATATTATTTGCTTACATAAATTCAGCATATAAACTGCGCTTAAAATAGTGCCAAGTGCGATAAATCCTGTAAAAAACCCTAGGCTCTTAAACATTCCAACCATAGCCAAAAACTCACCTGCGAACCCAGATGTTCCAGGTAGCCCTATTGAAGCTATTGAAAATAAAATGAACATAAAACCAAATTTTGGCATTGTGTTTACTATGCCAAAATATTTTGCAATCTCCAAAGTTCCAGTTCGAGTATATAGCATTCCAACACATAAAAATAAAGCAGCAGAGATAAGGCCATGACTGATCATTTGAAATATGCTACCCAGTACTCCTTCCTCACAAAATGAAAAGAGGCCAGCAGTAACGATCCCCATATGTGCTATTGAAGAATAAGCTATTAACTTCTTTATATCATCTTGAGCAAACGCAACTAGAGAAGCATATATCACCGCAATAATGCTCAGCACAACAACGAAATTTGAAAAATATAAACTTGCCTGAGGAAGCATTGGAATAGAAAACCTTAAAAATCCATATCCCCCCATTTTAATAAGCAAGCCAGCTAAAATCACAGATCCAGAAGTTGGTGATTGCACATGCGCATCAGGAAGCCAAGTGTGAAATGGAAACATCGGTACTTTTATTGCAAAAGAAATAAAAAATGCAATCCACAGCAATGACTGCACTTCAAGATCAAGGTTTGGCACTAATGTAGCTAATTTTTGTATATTAAACGTCCCAAAAGTGCTATAGATGTACACCAATCCAAGTAAAAATAATAATGAGCCAGTTAATGTATAAAGAAACAACTTAAACGTTGCATATACCCTGTGTTTTCCTCCCCAAATGCCAATAATAAAGAACATTGGTATTAAAACAGCTTCAAAAAACACATAAAAGCTTATAGCATTCAGTGAAACGAAAAAACCGACTACAAAACTCTCAAGCAGTAGAAATAATGCCATATATGGCCTAAGGGTTGTATAACTCATTTTGCAGTTGTAGAGTATACAAATTACAAACAAGAAAGTTGTAAGCAGAAGGAAAAGCAACGATATACCATCTATCCCTATTCCAACATTTCTAATTGGGTAGCTGACAAACTGAAAGTCCGCATCGTTATAATCAAATTCTATACAAGCTACAATGCTAAGCAAAAATGGAAGTACAGCAAAAAATAGAGCAAGGAATCTTAAGTGTATAGATTGATGATTAATCCTGATTAAGGATAAAATCAACGCTCCTATCAGTGGAAGCAAGAATATACTAAGTAACAACACCTTCTATTTAATTCCAATAATATATAAAGCACCGATTATTAAAGTAACAAACATAATAAATGCATAATCAAATATATAACCAGTTTGTAACTTTATAGAACTTTTTGAACATTCATTAACCAACCTTACAATACCATTTGGCCCAAATGAATCAATAGCCTTAACATCAAACTTCCATAGAAGCCTAGATATAAACCTTATCGGTGCAATGATAACAAACTCATACACCTCATCAAAGTACCATTTATTCTGCAAAAACTTAAGTAAAAATTTACTCTTAATTTGCCTAATTACTTGATATTGGTAAATTAGGTACGCAAGTGCTATTCCACTTAGGCTTGCTAAGGTTGGCAGTAGTTTTATAAAGAAATTATGAACTCCATGCTCATCAATAACTACTAAACTTGATTTCCAAAACGCATTACTAGTTATGTTCAAAATATTTGCTCCCCACACTCCAGAAAATACCGAACCAAAAGCAAGTATCAGTAATGGTATAAGCATAATCTTTGGTGCCTCATGTATATTAATTTTACTTTGTTTTTGGCTGTGGAACACAAGAAGCAATAACCTCCAAGAGTAAAACGCTGTGAAGAATGCAACAACTAAGCTTATTACAAAAGCAAAGCTATCCGTGCTATAAGCATGTTCAATTATCAAATCCTTTGAGTAAAAACCTGCAAATGGAAATATTCCAGAAAGCGCAAGAGACCCAATCCACATGAGAGTGTAAGTGCAAGGGATTTTCTTCCAGCAATTTCCCATTTTCTGAATGTTTTGCTCATGATGCATTGCATGAATTACATTGCCAGCACCAAGAAATAGTAGAGCTTTAAAAAAAGCGTGGGTCATTAAATGAAAAATAGCAACATTGTAAGCAGAAAGCCCACATGCCATGAACATATAACCAAGTTGACTGCAGGTTGAATAAGCAATTATTTTCTTTATATCGTTCTGAGTAATTGCAACGGTGGCTGCAAAAAAAGCAGTGAGTGCTCCAACGATAACTATTAATTCTCGTGCCACATTTGATAACTCAAACAATGGAGAACACTTTGCTACTAAAAATATACCTGCTGTTACCATCGTTGCTGCGTGAATAAGTGCAGAAACAGGAGTTGGCCCTTCCATTGCATCTGGCAACCAAACATGTAAACCAAGCTGTGCAGATTTACCCATACAGCCAATAAAAAGTAATATGCATATTATATGAGTTACTTTGAATTCACAGCAGAATGCTCTAATGTTCTGCGTGCCAAGAAGATCAGCTGTGTCAAAAACTTCAGTAAATTTCAAAGAGTGAAATGTATAATAAATAAGAAAGATCCCAATCAATAGTGCAAAGTCTCCTACCCTATTCACAACAAATGCTTTAATTGCTGCATTATTTGCAGAATATTTTTGGAACCAAAATCCTATGAGTAAATAAGAACACAGGCCAACTCCTTCCCAGCCAAAAAAAAGCTGCACGAAATTATCGCTTACAACCAGCACAATCATGCAAAACGTAAATAGCGATAGGTAAGAAAAAAACCTCGACTTCCCCTTATCATGCTCCATATAACCGATAGAGTAGAGATGTACTACCAGTGAAACGGTGGTAATAACAATCAGCATTAAGGATGAGAGAGCATCCACACTAATTGCCCAATTTACTTTTAAGATGCTCAATGAAAACAAAGGAAATAAACTCAAGTGATAATTTTCAGAGAAGGTGAGAAAAACATACCAAGATAAAACTGCAGATATTCCAATCCCTGCCGTTGTAACTAACTGACTAAAAACATCTCTTCTAAAAAGTGCTGCAAATAGCGAACCAAAAAGTGGCAAAAATACTATTAATTTCAGTATATACGTCATACTTTCATTCTTTCATTAAATTTGCTTGTTCAACGTCTATATTGCCACGGCTTCTATAATATACAACCAATATCGCAAGCCCAACTCCTGACTCTGCTGCTGCAACAGTCAACACAAACATCACAAAAATTTGCCCAACTATATCATTCATAAAGGCAGAAAAAGCAACTAGATTGATGTTGATTGCCAGCAATAATATTTCTATTGATAACAGTATGTTGATTATGCTCTTACGGTTAATGAAAATACCGCACACCCCAATAGTGAACAAAACAGCAGCAACTATCAGAAAATGATTTAATCCTATTTCCATTCTACTCCTTTTCCAAATTTAGCCTTAACCAATTTTACAGATGAAGATTGCGTCAATTGCTTTAAAACATTCTGTCTTTTAATTCCTTTTTTCTTGTCTTGCAAAGTAAGAGCAATTGCACCGACAATTGCAACAAGCAGCAGAATACCAGAAAGATGAAAAGCGTACATGTAGTCAGTATACAGCAAATTACCAATAGCTTTCACGTTATTAGTATTATAGTTTATAACATTACTTATATTCAGCGTTGAGCTGCGGATTACAAAGCTGATGACTAGAAAAAACACAACACATAATATAGCACCAAGAGTGAAATGCTTTGCAAAACCCTGGCGCAACCTTATGTAGTCAATATCGAGCATCATAACTACAAAGAGGAATAACACTGCAACCGCGCCGATGTATACTATCAGCACCATCATAGCAATGAATTCAGCTCCAAGGAGAATAAAAAGCACTGCAGAGTTAACGAAGGTGAAAATTAAAAATAATACTGCATGCACAGGATTTCTTACGCTAATCACACAAACAGCAGATAAAATGCTCAAAATCGAAAAAAAATAAAAGAAAAAAGGCATTGATACTTTAATTGCAACAATAGTTACTAATTTAAAGTGACTATTGTTGTAAAGTCAATATTATATTAAACGTTTGAAAACATTGTACTACAAAGCTCCAGCTCCATTTTAAATTATTATACAGAGCGCTTTCTAAGTGCTTAATCAATACACTAAACCCTTAATTTATCCTTGATTATTTTAATTTATCAATATATAATATGTGTATGTTAGTAATTAATGGCGGCTCAAAATGTACAACATATTTGGTTATTTTCAAAGTAATAACACTTGTAATACACAAAGTGGTAAATTAAATAGAGAAAGTTATCAGTACACTACAAGAGATTATGTGACAATTTACTTTAATAACATACCAGCCAGTTTAGGTAGATCATTGAGAGAATTTAAAGAAAAAGCGTATGGATTTGTGTATGATATCGGAGCTTGGTTGAAAGAAACATATGAAAATCTCACTGAACGACCTGCAACGCATAATCACTATACCCCAAAAGAAAAACCCCTTGTTGAAGAAATAGAAATGAAGGAACTAAATTGTACATATAAGCCATTCCAAACTCCACCTATTCACCCAACAACTGGTGCCAATACCTCAAATCAAGTTGTTGTTACTCGACATACACCTGAAACTACTAAAACAAAATAGATGTAAAACCTACGTTTAAATATATAGTACTTGAGTGAAGCATTCTTTAACTGTTCTATTCAATAAAACCTTTACAATATTTCAATCATAGGTTTAACTTTACGAAGTTATAATCTATAGGGCTACGATGAACGATTATCTCTCACTGCTAAATCCAGAACAACAATCAGCTGTAACTAACATAGATGGACCGGTTTTAATATTGGCAGGAGCCGGAACCGGAAAAACAAGAACGATTACTTCAAGAATAGCACACATAATTAGAAATGGTCACGCTTATTCTGATGAAATATTAGCTGTTACATTCACAAATAAAGCAGCAAATGAGATGGTATCAAGGGTACTTGAGCTAACGGGCACAAACATACCATGGCTTGGCACTTTCCATGCAATTGCAGCAAAAATTTTGCGCCTGCACGCAGAAATTGTGGGCTTAAACCCCAATTTTACAATCATTGGTGTGGATGACCAATTACAGGTAATAAAAAATATTATCAATGAAATAAATCCTGATTACCTATCAGAAAAATGTAAGACCATTATGAATATTATTCAGCAATGGAAAGAGAAGTGCTTATTGCCATCTGAAGTGGAAGATATTCAATCATTTAGGCCAGTATATGTAACTGCACTCAAGGTCTATCACCAGTATCAGGAAAGGTTGAGATTCCTTAACTCTGTCGATTTTGGTGACTTATTGCTATATAACATACAACTCTTTAATCAAAAGACCGAAGTTCTGTCCTACTACCAAAACAAGTTTAAATATGTCATGGTAGATGAATATCAAGATACAAATGCGATACAATATCTTTGGCTAAAATACCTTGCAAAAGAGCACTCAAATATTTGCTGTGTAGGAGATGATGACCAGTCGATATATAGTTGGCGTGGTGCAGAAGTTGAAAATATTTTGAAGTTTTCTGATGATTTTAAAAATGCAAAAACCGTTAAACTAGAGTGTAACTACAGGTCAACATCCCACATACTTGCAACTGCGTCATATGTTATCAATCACAATAAGACTCGCTTAGAAAAAAAATTGTGGACAACAAACATTGAAGGGGAAAAGGTAAATCTAATAAAATTATGGGACGGAAAAGCTGAAGCAAGGTTCATAAGCGAACAGATATTAAAGCTCAATAAATACAGATTTAGTGACATTGCAGTGCTGGTAAGGGCCACTTTTCAAACTAGAGTTCTCGAAGAGTATTTTATAAAATATTCAATTCCCTACAAGATTATAAGTGGCGTAAAATTCTACGAACGTCAGGAAGTCAGGGATATAATTGCATATTTAAGACTCGTTACAAACAATAACGATGACTTAGCTTTCGAAAGGATCGTAAACCGGCCAAAAAGAAGCATAGGAGCTACAACTCTAAAGAAAATATACACGACTGCTCAGGATAACAAAATTTCTTTTTTTGAGGCAGCAAAAATATTAGTTAATAGTAATCAAGTAACCGAAAGAATTAAACTCTCACTAAATGATTTTTTAAATAAAATTAAAGCTTGGGAAGAAATAGTAAGCGTAAAACCACTGCATGAATTCGTTAAAATCGTAGCAAACCAATCAGGGTATATTGAAATGCTTGAAAATGAGGAGGTAACAGGCTTAGCACGAATAGAAAATGTCAAGGAGCTCATCTCATCTTTAAAAAATTTCGATAATGCCACAACTTTCTTGGAGCACATAAGTTTGGTGATGGAAGTGGATAATATGAATAACGATGACACCGTATATGTTATGACTCTTCATGCAGCCAAAGGACTTGAATTCCCGTGCGTGTTTCTACCTGGTTGGGAAGAGGGATTATTTCCTCATCAAAGATCTTTTGATGACAAAAGTGGTAAAGCTTTAGAAGAAGAAAGGAGACTCGCATATGTTGGCATAACCAGAGCCAAAGAAAGGTTAATCATTTCATGTGCAGATAGGAGGGAAATTAACAACCAGTGGCAACCGATGCGCACTTCTCGGTTCATTAAAGAATTGCCAAGAGAAAATGTTGAGGTAATTAAAAGCAACATTGCCTACTGTTGAAGCTATAATTGCAGATAAACATATCTTACAAATCTGAATTACTTTAACTATATGTTTCTCCTGGCAAAAATTCTGTAACCGTTCACACTTAATTCTTCAATCTCATACCAATTTCTATTACATAACAAACAAATAGACAATAGGAGTGAGAAGGTTATACTAAGGCAGTATAATGATGGAGTTTTGGAATGGCATTGGTATCAGGTTGCAATTTTAGCTTACATTGTGCCAATCTTTCTTCAATTGCTGCTCGCATAAATTCTGCCTGTCTTTTAGTTGTATTAAATAAGACTTGACCTGACACTTTAAAAAAGTAAGTTAAAAATAATAAAAATAAAGGAGTGTTAGATATGA
>NODE_9_length_29875_cov_83.083798
[truncated: 915,013 more chars]
