# Supplementary material for: A bioinformatics approach to identifying Wolbachia infections in arthropods
Source: PeerJ. 2018 Sep 3;6:e5486. doi: 10.7717/peerj.5486 (PMC6126470; doi:10.7717/peerj.5486)
Supplement: Supplemental Information 1 — Supplementary figures/tables and code used for data analysis [file peerj-06-5486-s001.zip › Supplement/assembled_genomes/Drosophila_yakuba_1.fasta]

>NODE_1_length_35848_cov_16.783142
GAATGAATTCCTCTCCTTTTAAACAATATGACCGAAGGCTTTCAGGTCGCACCATTTCTGCTATATATCTATTTCCGTGAGAATCCTTGCAGAGAACATCAACAATACTTTGTTTATCAGAGGCAACTTCGGGATCCATAATAGTGCTAAGAAACTCAACTTCTTGTATTGCATTTATCTCAGTAAACCCTAAAATATCGTTCAAAAAGTGGATCAGGATATTCTTATTTTTTTCCGTTCCAAAGATTTTTTTGAAACACAAATCATTGCGAGGATCGAGAAATTTTGAAAGAGCCATAGCCAAAGTGCTTAAAAATATTAATAATTATACACTATTATTAACAATTATTCAACCATATTTTTGAAGATAGCTATAGCTAACACGTCATAACCGCCACGAACCGTCATACCGCGATTCATTCGCGGTATCTTAGCATAGATCCCGCTAACAAGTAGCGGGATGACGAGCTTATCGTCATGCCGCCGCGAACCGTCATACCGCCGCGGTATCTTAGCATAGATCCCGCTAACAAGTAGCGGGATGACGATTGTGTATCGTGCTTTGCTAAAAATCACAGAATGCAGTCTGGTTACAAATAAACTATTTTGACAGTTAATGGGGTCTAGTTTTGATGTATGGACTATCCAAAGAAAAGGGTGGTATCATAACTTCAAAAACTTTTATGCTTTCTTCATTCAGAAATTCATACTTACCCTGCATTATTCCTGACGGTACATTTAAGTATGTTCCACTTGTGTATTTAAATACCTCTCCAGATTTTATCACAGGTTGTTCTCCGATAACACCAACTCCGGCAATTTCATTTACTTTTCCCTTATAATCTATTATTTGCCAATGACGACTTAACAATTGAATAGTTGATTGGCTTTTGTTTTTTATCTTAACGTTATACATCCATACATAGCAATTTTCATAAGGAATGGATTGCTCTTCAATATAAATTGGTAAAACTGTAACTTCAACAAAGTTGGTAGTTAGTGTGTATTCTATCATTATAAAATATTCATGATAAGAAAATAGTATTTTAATTATATACTTTTTTCATAGATTTTTCAAGTATACTTTAATTAGGAAATATCAATTTATAGTATGAATGAACCAGATGCGCTGAGCAAAAAAGTAATAGGAATAATAGGTGGTGGACAATTAGGTAAAATGACTGCTATCGCTGCAACAAAACTTGGACAAAAAATACATGTTTTTGCCAGTGCTAAAGACGATCCAGCTTGTTCTATTGCTGATGATTTCACAATAGCAGATTTCTCTGATAAGAAAGCGCTTGAATCTTTTGCACAGAGTGTGGATTTGGTCACTATTGAGTCTGAAAATATTCCATGTAGTGCAATTGATATCGATGTAAATTTTTATCCGGGTAAAAAAGCGTTACACATTGCGCAAAATAGGCTTAGAGAGAAAGATTTCATTAGAAGCTTGAGTATAAAAACTGCTGAATACAAAAGTATACAAAATTATAATGAGCTACTGAAAAGCAGTAGAGCTTTTGGCTATCCAACAAGGCTGAAAACAACAGAAATGGGTTATGATGGAAAAGGGCAATATGTGCTTGAGAATGATTCTGAAGTGAAGCAATTTGCTTCCTTTGATTGGAATACAGAGTACATTCTTGAAGCAAGTGTTGATTTACTGAAAGAGGTTTCAATAGTCGTTGCAAGAGATAAAAACGGTAAAGTAGCTTTTTTTCCTATAGCAGAAAATTACCACGTTGATGGAATACTTGATACTTCAACAGTGCCAGCTAAAATAGATAGTAAATTAACTCAAGAGGTACAACGAGCTGCAAAGAAAATAGCAAATGCGCTTGATGTAATAGGAATTCTGGCTATTGAATTTTTTGTTACTAAGGATAACGAATTGTTAGTTAATGAACTAGCTCCAAGACCTCACAATTCTTGCCACTGGAGCTTGGATGCATGTAACGTTAGTCAATTTGAACAGCTAGTTAGGATAATATGCGGGCTACCTATGCAGGAAGTAGTATTACGCTTTCCTTGTATGACGAAAAATATAATAGGTAATGATATATATGATTCTCATAAGTATTTGAGTAACGAAAAAGCTAGTTTAACCATATATGGGAAAAAAGAGGTTAGGGATAAGCGTAAAATGGGACATGTCAATATAGATTTAAGTTAACAGTTTTTCTACGTCATACCGCCACAACTGTACGAACATTGTGATATGATGAGATGTTACATAGTAAACGGTGTCATTCTAGCACCTCTTTTCCCGTCATCCCGCTGCTTGTTAGCGGGATCTCATTTCACTTTGTGAAGGTGTCATCCCAGCACCTCTTTTCCCGTCATTCCGCTGCTTGTTAGCGGGATCTCATTTTACTTTATGAGGGTATCATCCGAGTAGCCCCTTTCTCGTCATCCCGCTGCTTGTTAGCGGGATCTCATTTCACTTTATGAAGGTGTCATTCGAGTAGCCTGACTACTTGGATCCAGGAATTTTATTAAGTTGGTAAGCATAAAAGTGGCTGATCTTATGTTAAAACACAACGTTCTTGATGAGATTACAGCAAGGCTGGATTCCAGCGTCAGCTACTTGAATGACAGCAGTCCTACGTCATGCCGCCGCGGTATCTCTAGATCCCGCTAACAAGTAGCGGGATGACGATTGTCGTTTAGCCATAAATGTTTAAGAAATTTACCAAACGAAAAAAAAGGCAAAAGAAGCCCCGTGGTTGGCTAGTTACTTACATTATACTTTCAAGTATGGCGTTTTTTTATTCTAAACGCTTAATAACCGCGATTTAGTTGCTTTTAAGCCGCAACTAATCTAAATTATAAACATTAAGAAATTTACTAAACAGAAAAAAAGGCAAAGAAAACCTAGGGTAGCTAATTACTCACTATCCATTTTTTAAGTTGGCGTTTTTTGATGTTTTAAATGCTTTATAAGCGCATTTTAGCTTGTATAGCTAGAAATTTGATAAAGACATAAGGTGCACATAGTGCAAAAAATTAAACATGAGACGCCAGATACGTGAGTTTTTTTGTCATTTAATCTGTACAGAGAAGATAAATAAATAGCTTCAGTTTCATGATAAGGGGGCTGGCGGAGTTTGTCAAGCAAGTTTTTTTGTTTCTGTTATATGGTTATGCAAGAAGTCTATTGTATGTTTACACTCTGCATTAAAGCTTTTAGTTAAGAGCATATCCATCCACCGCCGATAACTTGCTCATCTTTATACGCTACACAGGCTTGACCTGGACTGATGCCAAAGTAATCGTCGTTTAAAATGACACAGGCTTTATTTTTTTCGTCAGTTGAATGTATTGTTGCTAAACTTCCCACATGTGATGATCTCAGCTTCACAGTTACTTCCATACCTTCCTTTGGTTGTTCTAACCAATTTAACTCCTTGATCAATATTTTTTTTTGCATTAATACGTTGATCGGACCTACTATAACCTCATTATTTTCTGTATTAATTTTTATCACATAAAGAGGTTCATTGTGTGCGATACCCAAGCCCTTTCTTTGCCCCACTGTAAAATTTACTATGCCACTGTGCTCGCCTAGCACTTTTCCATTAACATCCACTATTTTACCTTTCTGTACAGATTGTGGAGCTAATTTAGCTATTGTTTTACTATAGCTTTCGGAAACAAAGCATATATCTTGACTGTCCTGCTTTTCAGAAATTTGTAAGCTGAAATACTTTGCTAATTTTCTTATATCACTTTTATAGAACCCACCTAGTGGAAATCGCAAAAGCTTCAATTGCTCTTGAGTTGTAGCAAACAAAAAATAACTTTGATCTTTACTTTTATCAATGCTTCTGCACAACTTTACCTCACCATTTTTTTCTAACCTTCTCACGTAATGTCCTGTTACGAGCACATCCGCACCAAGATTTTTTGTAACTTGCAATAGATCACGAAATTTTACCGTTTGGTTACATCTCACGCATGGTATGGGAGTTTCCCCACGCATATAGGTACTCGCAAAATCCTCTATTACTTCCTTTTTGAATATTTCCTCATAGTTTAAAATATAGTGAGGAAAGCCAACACTTTCAGCTACACGCTTAGCGTCATAAATATCCTTTCCAGCGCAGCATGCGCCCTTTCTTGCGTTAGCATTACCGTCGGTGCCATAGAGTTGAAGAGTCACACCTACCACTTTGTACCCAAGGTTATGTAGCAGTGCTGCAGCAACGGAGCTATCAACTCCCCCGGACATTGCAACAACAGCCTTGGTCTGGTGCGGAGCTTTATCTTTTAGCAGAGGTTCTATTTCAAATTCTTTTAGCATAATCGCCTTAATTTATAAACACAAACTTGGTGTCATGCAAGTAGCTGACACTGGAATCTAGTTTCTATTACACAATTTCATCGAAACAGCATACTTGTTTATAGTCAATTTTTCTGGATCCCAGTGTTGGCTACTTGGATGACATCTTTATGCTTGAGGTAAAATTTGCTATAAAATTCGATGAACTACCTTTAAAAATAATTTAATCCTGCTTAAATAAAACATGGCCAAAATAATCCATGTTTTCAAGCACTTTTCCGCTACCCAGAGCAACACAACAAAGTGGGTCATCTGCAACACGAACCGGTAATTTTGTTGTTTCACTGATAACTTTACCTAGATTACGTAATAATCCACCACCACCGGATAAAACTATTCCTCTATCGACTATATCAGAAGAAAGTTCAGGTAGAGTGCTCTCCAGCGCAGTCTTAATAGCAGAAATTATCTGATGTACAGGCTCTATTAAACTCTCTGCAACTTGGTATTCTGATAAAAGCATTTCTTTTGGCATGCCACTCACTAAATCCCTGCCCTTAATTATCATTCCCTCTTTGTTATTTTCACCTGGCAGACTGGCTGAACCTATGCTTTTCTTAATTTTCTCAGCGGTTGTTTCACCGATTAATAATTTATGATTTTCACGAATATATGACTTTATTGCCTCATCCATAATATCGCCACCTACTCTGGCAGAACGTGAATAAACAATTCCGCCTAAAGAAATAATTGCAACTTCAGTTGTACCGCCTCCTATATCAACAATCATAGAACCCTCAGGTTCAGTAACCGGGAGCCCAGCTCCGATTGCTGCAGCCATTGGTTCTTCAATTAAAAATACTTCATTTGCACCAGCACTTTCTGCTGCATCTTGTATAGCACGCCTTTCAACTGGCGTGGATCCAGATGGAACGCATATGATAATATTAGGTTTATTAACAGTGAATTTTGTGTTTGCACTGCGTATGAAATATTTTAGCATTTCTTCCGCACTTTTAAAATCAGCAATAACTCCATCCTTTAAGGGCCTTATCGCCTCTATTTCTCCAGGCGTTTTCCCAAGCATCATTTTAGCTTTTTTACCAAAAGCATAAGGAACGTAACTTCCTTTTTCTTTTATTCTTGCTACAACTGAAGGCTCATCAAGCACTATTCCCTGATTTTTCTGATAAACTAAAGTGTTTGCAGTACCAAGGTCTATAGCAATATCGCTAGCAAACAAACCTTTGAAAGTAAAAAGGCTATAAAACTTTCCGGTTAATTTTCGAACAAAATTCATACATAACTCAAGAAAACCATTTATTAAGACAAATTATACTTTTCAGATAAGTAGTAAGTAACACACTCAACGTCTAAACCCTTACCTGTTACTTTTTTTAGCAGTTCCAGGCCACACTTTGCACTGTATATATTTTGAGATAACCAACTGATAAGTAAACTAAAATCTCCTTTTATTATAGCACTTAATGATTCGTAATGATTCTTTTTAACGCAAGAGAAAATCTGCACAGCAGCAATTAAAGCAATAATTTTTATAGGAAAGTAGCCCATAACACCACTTGCCCAATATTCATCTTGAAAATAAGTGTTTAGCTCATTTTCAGCTTTTACTGGAATTTTATAGTGCTTCATACCTTCCAGCCACGCATCATGCAGGTCTTTGACTTCCAATGTACCATTTATTATATCTTGTTCTAACCTAGTTCTCAACATAATATGAGCTAACAGACTAAATTCATCTGCATTTTTTAAAAAAGAAGAAAGGTTTATTTCATTGAAAATCAAGTACAAATTTTCAACACTGCTAACTTTCTCGTTAGTTTTGCCTTTTATAGCAAATTTCTCTTTTATGTGTGGTTGAATAAACTCAATAAATTCTCTGGATGTTCCAATCATCCTTTCCATGAATAACCCTTGAGTTTCATACATAACATGTCTCGTAATTGGACTACTTATAGAATTTTGCGCTAAACATTTTTGATAAATTGCATAACCACTATGCCGTAAAAGTGAAAATAAACCATAACAAAAATCAGATTCATCATAATCTATAGGGTAGTAATAAGAAGTACGAATCTCATTTAGTGCAATACCCATTTGCTGTAAACATAATGAGCCAAGTTCAATCTGTTTCTGAGTAGCAACTTTTTGTATATTAGTAACCTTATCCTTTTTCTGCTTTTCAATTATTTTATCTACATTTTCGCTAAAAAATTTGCCTACCTTGGGGAATACTTCCCTTATATTCTTTTCTGTGATATCAGAGTCATAGTCAGCAAGCAGTGAGTCGTATTTTGAGCATTTTAATTGCTGCGATTTTATAGAAGCTACTTCGCGAATGAGTGTGATTAAATCAGTAAAACGTTCTTTTAGTTTTTCTAAGTTACTGGTTTCAGAATGAGATAGCTTCCATAAATTTTGGCATTCAACCTTAGCTTTGGATAAAGACTTTACTAAATCAATAGGAACAGCACTGTTGCTTTTATGTATTCTCTCTATTAACTTTAGCTGCTGAGTATTTGCACTTTTTTTGTTACCAAGAGCATCTGCTAATGATTCCTTTATTGCGTCATGAGAGATAATTTCATGTCTGATTTCTTCTAGAAGACTCATTTGTTCAACTTTGTCCTCTATATTCAATTGGCTTTGGTTTAGTACTTTTAGCGTATTTTCGATATTCTTTACCCTATATAATACTTCCTCTAAAAACTTATAAGATTGCATATTTGTTCATTATTTTAGAAAACATCTGTTTAATACCGTAATAGATTAATAATAAAGTTAAAAGTATATTTGCTTAAAGTACAATAAAAAATTGTACTTTTTATTCTTTTATTGGATTTTTCTACTCAGAGTCCAGCATATTATAGGAAAATTAATTGTAAGGTTGTACAAAAAGTATTTAGTATTTTATTTCTCTTGACTATATTACAATATGGAGAGATATTAGCTACTGAAATTAAAGTTACGCACTATTTAAAATTTATGGAGGTTTAGTAATGTGGAGTAGACTGGTTATAATGTGCTGTTTTTGTTTATTACTTACTGGTGTAAGTTCTTGCCCAAAAAAAGGAGCAAATACAACAAATAAAATAAATTCTGTTGTTAAGCAGATAGGTGATAAAAGAGTTTTCTTTGGTTATGATGAATCTAGTATTGCTGAAGTAAGTGCAGATGCATTACTTGACGTAATGGAGGTGTTACAAGATAACCCTGACGCGAAGGTTACTTTAACTGGTCACACTGACAACCGTGGTTCTCATGAATATAATCTTGCGCTAGGCGCTAGAAGGGCTGATGCAGCTAAAAAATTTATGGTTAGTTGTACACCCTACATAGAAAACAGAATAAAAACTGCTTCTAAAGGTGAAACTGAGCCTTTGGTTAATGTAAAAGATGATTCTAGAAATTCTAAATATGAAAAAGAGCATGCTAAAAATCGTAGAGTGGAATTTTCATTTTCTGGAATAAAGAAATAGTTTCTTGCATTAAAACCTGGATCCCAGTGTCAAACACTGGGATGACATAAAGAAAGGGCACTGGGGTAGACAAAAAAGGACAAACTTGTCATATTTCGTTGCTTGTTAGCGGGATCTATATATACCACAAATAAGTCGCGGTATGACGTAAGAGATCTGACCTGTCTGGCCGTCAAGAGACATAATGGAATTAGAGTTATTATTTCAAAATGTGGTTAATAGTTTTGCTTTCTATAACAATCAAGTTGCAGTTGCAGTATCAGGTGGTGTAGATAGTATAGTTTTACTGCACTTAATGACTAACTGGGCAAAAAAAAACAAGCTTTCACTTCCTATAGCATTAACAGTAAATCATGGATTACGTCCAGAGTCTCAAAAAGAAGCTGATTTTGTTGTAAGTTATGCAAAGGAACTTGGAGCAAAGGAATCGTTCATATTAAATTGGGAGAAGCAAAATATTAAAGGCAATATTCAGTTACAGGCACGAAAAGCACGGTATAAGTTACTAGCAGAGTGGTGTAAAAATAATAATGTTAAATATTTACTTGTTGCTCATCACAAAGATGATCAAGCAGAAACGTTCTTGTTAAGATTAGAGCGAGGTAGTGGCGTAGATGGGTTATCATCAATGGACTACAAGTCTTTCCTAAATGGTATTGATATATTTAGGCCATTGTTAAATTTTAGTCGTAGTGAAATAGAAAAGTACGCTAAGCTTCATCGGTTAAAATGGATCGAAGATAGAAGCAATCATGACTTAAAATACAGACGAACTTTATACCGTAACTTACTTAAAGCAAGTGATAATCAAGAGATTTTAACAGAGCGAATATGCCTCACAGCCCTTCATATGAAAAGAGCTGCAAAAGCGTTGATGCACTACACACGCCTTGCGTTTAATGACTGCGTTAATGTGCATGATCTTGGTTATATTGAAATTAAACTAAGTGAATTTTATCAATTGCCAGAGGAAATAGCCTTGAGGCTTCTTCTTTACTCTATAATGGCAATTGCCAGTAAACATTATAAACCAAGGTACAGCAGCCTCATTGCAATATTTAATAGGATATTGCAAAAGGATAGTAATGTTAACTGTACACTTTCTGGGTGTAAAATAAGAAAGTATGGAGAAAATATCTTAATAATTAGAGAATCGTCAAGGATACAAGAAATTACCGTAAACCTACCTTTAAATGAACCTACCCAATGGGATAACAGATTTAGCTGCACAATACTCGGAAATCAAGGGTGTTCAGTTATCATCGCTCCATTAAAAAAAACACAAAAAGTTCCTGAATTTCTGAAGGATTACAACTGCTGCCCTGAAGTTTTCTACTCTTTGCCTACAGTACAAAAAGATAGCAAGGTGCTTGCTTATCCTGATGTAAATTATAACGGAAAAAATACCAATGACGATAAGGTTCAATGCATTATTAATAGCACGATAAAACAAAATTTGGTAAGCTTGATTAGTATTTAGTTAGAAATAGAAATGAAAAAATTTTTAGAAGGCTTATTGATCTGGTTAGTAATTATTGTTCTTATTTCAGTTGCTTATATTCAATTCAGCAGAAATGTAGGTAAAAGTAAAACAATTATACCTTTTTCGGAATTTTTAACTAGACTAGAAGACAATGATGTAGAAAATATTGTCATAAAAAACCAGAGCATTGAAGGCAAGTTCAGGGACGGTTCAAGTTTCAATTCAAGCGGTGTCATATATAGCGACCTAATAAAAAATTTACATGATAGAAAAGTGAGATTCTCCTTTTCAACTGGAGATTCTGCCATGAACGTAATTGGTGGATTACTTATCTCATGGGTCCCAACATTTATCTTTATTGGCTTTTTGCTATTCTTTCTTAAACAAACACAAGCGGGAGGCAACAGCACTATAAGCTTTGGCAAGTCAAGGGCTAGACTCATGACTAGTGGAAAAAAAGTAACATTTGATGATGTTGCTGGAATTGATGAAGCAAAAGAAGAGCTAGTAGAGATCGTTGATTTCCTTAAACAAAGGCAAAAATTTCAAATATTAGGTGGAAAAATACCAAAAGGGTGCCTTTTAATTGGCTCTCCTGGAACTGGTAAAACTTTACTTGCTCGTGCAATTGCAGGAGAAGCTAATGTGCCATTCTTTAGCATTTCTGGATCTGATTTTGTTGAAATGTTTGTTGGTGTTGGTGCGAGCCGTGTTCGTGATATGTTTGATCAAGGCAAGAAAAATGCTCCTTGTATAATTTTTATAGATGAGATAGATGCGGTGGGTAGACATCGTGGCATTGGTCTTGGTGGCAGCAATGATGAAAGAGAACAAACATTAAATCAGTTATTAGTTGAGATGGATGGCTTTGAGTCTAATGAAGGTGTAATAATAATTGCTGCGACTAACCGTCCGGATGTCTTAGATCCAGCACTGCTTAGACCTGGTCGTTTTGACCGACAGATTACTATTTCTTTACCCGATATAAATGGGCGTGAAAAGATATTAAATACTCATATAAAGAAAATATCAATAGCACCAGATGTAAACGTGAAAACAGTTGCAAGAGGAACACCAGGTTTTTCAGGGGCTGATCTAGCAAATTTGGTGAATGAATCTGCACTTATCGCTGCAAGAAGAAACAAGAAAATTGTTACCATGGATGATTTTGAATATGCACGTGATAAAGTAATGATGGGGGTAGAAAGACGATCCCTAATTATGACAGAAGAGGAAAAGAGACTGACTGCATACCATGAAGCTGGTCATGCGATAATTGCGGTTAATATGCCTGCTTCTGATCCTATACACAAGGCAACAATCATTCCAAGAGGTATGGCCTTAGGTTTAGTTATGAGACTACCGGAAACAGATAGAGTGTCCCACACAAGAGAAAAGCTGATAGCAGATATAACTGTTGCCATGGGTGGCAGGGCAGCAGAAGAGTTAATTTTTGGCTACGATAAAGTTACAAGTGGCGCGTCTTCTGATATACGACAAGCATCTAACATAGCACGTGCTATGGTAAAAAAATGTGGAATGAATGATGAGATAGGGCTAGTGTATCACAATCGTGAGCAGCAAGATCCACAACATCCTCATATGACATCTGAAGATACGCTAAAGCTCATAGATGAAGAAGTGAAAAAAATCATATCTTCTTGCTATGAAAAAGCAAAAGACATTTTGACCAAGCATAAGAAAGGCTTAGAGCTTATTGCTGAAAATCTACTGGAGTTTGAAACTTTAACAGGAGATGAAATAAAGGATATACTAAACGGAAAAAAAATTGTTAGAGAAGAAAATGAGAAGAATGAGAAAGTAAAAAAATCCTCTCTCTATGAGAGTTGACCTCATCTTAAAAATGCTAATCAGCTAACGCTGCAATAAAACATTCAGAATTGTAACTGTCAATATAAATTGTATTAAAATATTCATAATATTGCATTTTCATCACAATAATGCTATCATTCAGTTAGTATTAATGTTTAATGAGGTGTGAGTAATGATTGATATAGCTTCTATTGGTGTAAGTACAGTTATTGATCAGAATTATAGAAGAAAAGCACAATTATGTTTATCAGGATTATTTGTAACTGTGTCAATAGCAACTGTTACCTGGTTTATTTTCCCTGCGTCACAAAATGTATTAGCTCCGTTTTTACTTCCGGCTATGTTCTTGCTCTTCACTTTATCGATGGGTTATTACATGTTCATATTTAGTTGTGAAGAAAAATCTTTGGTAAAGAATGTTCTTGGTATGGTTGAACCGGATGAATCGGTAAAGAGAGTGCATTGCCAAGAAAATATTAAGTCCTTATTAGCAGAAGTGAGAAGTACTACGAAAGATAGGTTTCGTAACGTGCTTGTTAATCTTTGTTTTGAAGATCGTAGTAAAGCACACAAACTTGCATTATATGTGAAAGAAATTGACGATATTGTGTCTTCAATAAAAAATAAAGACCTCTTAGACCATTTTGATCAATTTTTTACTATTACTGAAGTAAGCAATAAAAAAAATAGAAGTGAATTAATGAACCTCGCAAGGGCATATAAGATGATAAGTGAAGAAGATCCAGACAAAATACAGGATTTTTTAGCTACTCAAACAAAAAGTTATTCATATGAAATAATGTTACCTGAAATTGATAATTTTCTATCACAAGCTAGGTGATTTTATCAATAATTTCATTGTGTACGTGATTATCATTTTTTGTTTCAATTCCAGTGATAACACTGCACCTAACGGGCTCTTTTATGGCTATTTCCTGAAATCCTTTTCTGACCTTATTGTAAAAATTAACATCCATTTCTTCATATTTATTCTTGTCTTTTGCTCTATTTAACCCAACTTTAACATCAATATCTAGAATGAATGTAATATCTGGATATTTAATTTCCACTAGCTTATGTAAGTCCCTTATTAGCCCTAAGTCAACTCCAAACCCATATCCTTGATATGCAATAGTTGAATCAATAAACCGATCACAAATCACTATTTTTCCTTCTGCAAGAGCTGGTAATATTAATTTTTTCATATGTTCGCGCCTCATCGAGATAAGTAGCAAGAGTTCAGAAATAGAATCAATATTATTCGTTAACAATACTCCTCTTACCTTCTCTGCAAAGTTAGTGCCACCTGGTTCTCGAGTCAATACCACATTATTTTCGCCGCGAATTTGCTTAAAATGATTTGCAAGTAGCTTAGATTGTGTTGTTTTACCAGAGCCGTCTATTCCTTCGAAAGTTATGAACATAAGTTTTATAATTATAATACTAAAAAAGAATATGCAAACAGTATACATAGAAACCGTTTGACATTTAAATAATAAGACCGTAAATTACATGTGGTATAATAATAGTCTATGGTTGCTCTGAATACTCCTAAAGTCGATTTTAGTTTTACTGCAAAAGATTTTAATCTTTTGGGAGTAGACAATAAATATTATGCATTAAGTGACTGTTGTGGAAAAAATGGTCTTATTATAATGTTTATATGCAATCACTGTCCTTACGTTCAGTCAATTATTAGCAATCTGGTAAGCGATGTTGATCAATTGAAAAAAGATTATCAGGTAAACACCATTGCAATAATGCCAAATGATGTAAATGAATATCCAGAAGATTCCTTTGAAAATATGATTAATTTTGCCAAGGAAAATAAGTTTATATTTCCATATTTAATTGATAGTACACAGAAAATAGCTAAAGAATACGGGGCTGTTTGCACTCCTGACTTTTTCGGCTTTAATTCCAATTTAAACCTTTGCTATCGTGGACGTTTTAACGACACAAAAAAAGAAAAGGTTCAAAGCTATGAAGTAGGAAGTAGTGACTTATTTCAAGCTATGAAATTTATTGCAGAAACTGGTAATTCTCCAATTGACCAAAAATCAAGTATTGGCTGCTCAATTAAATGGTCTAATTCTACAGGTTAAATATCATGCACAGTGGCTCTCAGCATTTGTTTGATATTATAATTTTGCTTTCTGCTGCTGTGTTTATAGTCATAGCATTTTGGAAAATGAATATTAGTCCAGTGCTTGGTTACTTCGTTGCAGGTGCAGTTATTGGTTCTCACGGATTTAATCTGATACACTCAGCTGAAGCAATGGATAATCTTGCAGAATTTGGTGTAGTTTTTCTATTATTCATTATAGGCCTTGAATTGACATTTGAACGCCTGATCGCTATGCGTATTCATGTATTTGGGTTCGGTTCTCTTCAAGTTATAGTTACCATGGTAGCAATATGGTGCATCGCTCTTGCTTTCGGAGTGAATACGAATATAGCAACAGTTATTGGTGGTGGGCTTGCGCTATCCTCAACAGCAATAGTGTTGCAGGTTCTGCAAGAAAAAGGTTCTCAAGCAAGTCAGGTTGGTAGGTTGTCGATAGCAGTGCTATTAATGCAAGATTTTGCAGTGGTACCATTAATAGTATTGGTACCTTTACTTACTGGCAATTCTGAGCACAGCCTGATAAGCTCATTGGCAGGTTCATTGGTGCAAGCAGCTATTGCATTAGTGCTGATATTTATAACTGGTAGATTATTGCTTAGACCTTTATTTTCGGTTATTGCTAAAATGGAAAGTAATGAGATCTTTATATCAACAACGCTTTTAATAGTATTAGGAGCAGCATTTATTACTGAGCAATTCCATTTATCGTTAGCATTAGGTGCATTTGTTGCTGGATTGTTAGTTGCAGAAACAGAATATAGACACTCAGTAGAACACGCAGTATTGCCATTTAAAGATTTGTTTCTTGGCTTATTTTTCATGACTGTTGGTATGTCCATCAATACCGAACTTTTACTCAATAAGTTACCACTAATTACTTTATTATCGATTATCCTTATCGTTTTAAAAACATCTATTATATATATATTGTGTAGATTTTTTGGGTTTAAGAGTGCACCTGCTATACAAGCTGGGTTACTGCTTTCACAAGGCGGTGAATTTGCGTTTATTTTGTTTCGCTTAGCAGATGAGCTAAATGTGCTACCAAGTGAAATCGCTCAAGTACTTATGATGGTAACTACAGTAACCATGGCTTTCACTCCTCTTTTATCGGGGCTTGGAGATTGGATAGCAAACTCATTTAGCACTGAGAAAACAATATTAGATGATGAAGCTGTTGAAACAGATACACAAGATCTTTATAACCATGTGATAGTTACTGGATTTGGTAGAGTGGGATATATGGTAACAAAAATGCTTACGGCAGAGCATTTAAGTTACGTTGTTGTAGATATTCAATCGAAAATAGTCAAAGAAGGAAAAAGTGATAGTTTTCCTATATATCTTGGAGATGTTACAAGATGTGAAATTTTAAAATCGGTAGGAATAGAAAGAGCTCAAGCTCTCGTTATTTCAATAAAGAATGAAGTTACTATAAAAAAAGTTGTTTCTTTAGTTGCAGCAAATTTTCCGCATGTAAATATTGTAATACGCTTACCAGATCTGAGTAATGTGGAGGTTTATAGAGATCTAGGAGCTAGTAAAATTATTCCTGAAACATCTGAGATAGGATTGCAGCTAGGTGGAGCTGCACTGAGCCTTAGTGGTATTAGCGAAAGTGGAGTTACGTCTTTAAAAAGTAGATTCAGAAAAGGCAATTACAGTATGTTAAAAGACCTTGGTAGTGATAAAGATGAATAACTACTTCTCTAATTTTATGTACAGAAAGCTTCAAGCTTTATTGAGGTTTTGCCTATAGTAAATTACGCACATAATCAACCAAATTAAGGAAAGTGCAAACCAAGTGATTGCATATTCCAAATGCTTCATTGGCTGTATAGCTACTTTGCTGCCAAAATTGTTCGGCCACAATACACACTTCTCTAGCTTAATACCTAACTCATTGGAAATTTCTTCTGTACTCAGGGTAAACCATGTATTCGAAGCAGTATCGTTCTTGATAAACCAATTTTTACTTTTATTGCTATCGCAATATAAAATTCCATCTGCAACTACTTTTTCAATTTTTACTTTTTTCTCCTTTTTTTCTCCGACTATTCCTTTATTCACCAACATGTAACGTCCAGTGGTGAGCAACATAGGAGACAGCACGTGATAGCCGTGTTGCCCTGCAAAAACATATAGTTCTATGTCACTTAGAATCCCATCAATCTTGACATGCCTATAGTTAAATTTTTCAAGGTCGTTATTGGGCAACAGATGAACAACAGGAAGACTCATATTTTTGATAATATTATTCTTCCAGTTCAATCTGAATACTTGCCATGATCCTAATAAAAAAAGGAGCAAGCAAGGTACAATTAAAATAAATACTATTTTTTTTAACACTCTATATTTGTGTTCTTAAATAGTTTTCAACACCCATTAGTTCAATAAGGTCAATCTGTTTTTCAATCCAATGGAAGTGCTCTTCTTCATTTTTTAACATCTCTTCTAATAACATTACACTAACAAAATCTTTTTCTTTCTCAGCGATAGAAATCGTTTCTTTGATATCCTTAATACCTTTTCCCTCTAATTTCAAATTAGCTTCTAAGATTTTCCGTATTGTGTCTTTTGTAAACTTTCCATCATGCTTTGATATTTCGTTTGTATCCTGAAAATTTGGAACTCCTTTGAATAACAAAATTCTTTCTGCCAACTTGTTTGCATGTTCAAGTTCTTCGTTAAGCTCATTTTTTACCTTTTCTGCAAATCTATTAATTCCATTGTTTTTGAGAATCGCAAAATGCAAAAGATACTGGCATACAGAAGTTAGCTCATTGGTCAATAATTTGTTCAAATGTTTTACTATCTCTTCATTCATAATCTTCCCTTAGTTCAATTCATCAGCATAATTTATATGATAACGATAGTTATAGCAACTCATTTAATATTTCCTTTGATAACAACCGTATTAAATAGCATGTCGTGGTATGTCTGTTTTTTCTTAGAGAAGCAAGCAACTAGATACCAGCAAAGAGTGAGCAGCACCGTTAATATAGTGAGTAGCACTATTAATATATCAAAAGCGTTTATTAACACGTCCTGTTCTTGGAAAAGCTCGATGAGGATAACTATTATGTTATATAATAGAGAAAGAAAAAACTGAGAAATGCTTCTATCAAATGCTAAACTCAAATCTATTTTAGAACCGTCCAAGCTTATGGTATGTATGTTCATTAATTGCTGACCAGGAGTTGCTTGGGCTTTTGAAGATATAAAATATGTGAAGTAACTGCAATCTATACACATAGATGAAATTAACGGAAAATTCTTTAACAATAGTCTGATTAATAAGTTTGGAATTAATAAAATTGCTCTATCTATCAAATATGCGCAAAAGCGTCTTATTATACTGGCAATCTCTGTAACAGTGGTCATTACCTATCTTCTAAATACTTTATTATAAAATCTGTAAGTTTATCAAAATGTTGAAAACATAACAAATCTTCATAACCGCTTATTGATTGACCGTATATAATAGGTAAACAATTGGCATTTTGTGCACACAGAACATCTGTGATGCTATCACCAACGAAAAACACATTTTCTCTATTTATAGGCAACGTACTCTCTTCTAGTGCAAATAGCAGTGGGGTTGCAGATGGTTTATCTTCTGCAGTATCGCATGACCCAACCACTCTTTCAAAGTAGGAATCTAGTTTAAAATAGGCAACTTCTTTACGTAAATTAGTATTTTTCTTATTACTTACTATTGCTAGATAAATATTGTGGCTTTTCAGTGTCTGCAACATTTTCTCTACTCCTTGATTCAAAGCAATGTTTTGCAATAGTGCATCATCTAAATATTGTTGATATATCTGATTCGCTTTTTTCCACTGATCGCCAAATAAATTGACCATATAGCTCTTTCTCGACTCATGGGAATTTCTATCAGCAGCTTTATTACTATACCCCATTGAGTTTATGGTATGCTTAATAGCATTAAAAATATTATCTTGAGTGTCAACTAAGGTATTATCCCAATCGAATACTACTGCTAATGAGCTATCTTTCATCTCTTATATAATTATACATTTTAACTTAATAAGTAAATAGCATTTTAATGAAAAAGATATAAATAGGACGCCCTTGATAAACACTTTTTACCACAAGTTATGTTAACTGTTTTTTATATAATTAGCTAATATACTGATTATATGATATGTTTTAATAGGTAACAGGTATGGCCCAGACATCTAAAGAAAGTGTTGAAAAAAAGTTTAAAGATGTTTTTGAACGTTCTCCAGGTGCTTTTCCAGAAGGTACCTCATTAGAAAAGAAGGTTAATTATATCGCAAAAGGAACAGAGGCTCTAAAAGCTGTGAAAAGTAAGGAGCTTGAGAACAAAATGAAAAACGTTGCAGAATTGAGTCAGAAATTTGAAAGTCAAAAAGGACGTGCAGATGAAAAAGTACGTCAAGATTTTGAAAGAATTGCTGAGCTTGACCAACAATATAAAGGGAAGGGCATCTTCACAAGTGAAAAAGTTGCAGAGCCAAAAAGTGACAAAAAACTCCAAGACACTCCGAGAAAAACTACAACAGCAGTTAAAGACCTTGAACATAATACACAAAAAAAGACTACTGAAGCTTCTGTGCAAACAGCATCAGAGCACGATTCACAAACCGTTAATCCCTCAGTAAGCAAGAGTTCTGTAAAAGAGAAGCTCAACACTGAGCCGGACAAAAAAGATAACACGCCTCAACCACAAGAAAATCAAAAAGAAGAAGGGTTTTTGAGTCTTCTGAAGCGCTTTGTTAAGAAAATATTAGAAAAATTTTTAGGTGAAGGTGAAAAGGATGTAGAGAATGCTCGTGGCATGAAAGAAGATGCTCAAAGAGATACGTCAAATAACGAAGAGCAACAAAAGAGTAAGCAGCTTGATGAAATTTTAAAGGACAAAAGTGTAAGCGAGGGTTTGAAGCAGGCAACAAAGCTTGAAAACCCGGCAATAACGCCTGTTAATACTCCTAAAGTGAATGAAGTAAACACGGGTCGTGAAAGGTGATCCGCTTTCAAGCTTCATTATACCGCCACAAACCGTCATACCGCCGCGGTATCTCATCCGCTAACAAGTAGCGGGATGACGATTGTCAGGGTGTCATCCCAGTGTCCCTATGATGTCATCCCAGTGCCCTGACTACTTGGATCTAGCAAGCTTTGCTTGCAAATAAGTCTAATACGCGTCGCGTTTTATGCCAAAACACAATTGGAGTTACATGCAAAATAGATCCCAGTGTCAGCTACTCGGATGACAAAAAAAGGAGCACTGGGATGACACCATTTGTTGTATTTAACAAAGTTCGTACTTAGCTTCATGTTAGCTATAAACATTAAGAAATTTACCAAGCGAAAAAAAAGGCAAAAGAAGCCCCAGCTAATATCTATTTTAGAACATTGGCGTTTTTTAAGTCTTAAACACTGCAATTTAGCTGCTTTTAAATGCAACTCACCTTAGTTTAAATGTTTAAGAAATTTACTAAGCAGAAAAAAAGGCAAAAGAAACCCCGTGTTAGCTAGTTGTCACTCTCTAATCCTGCAAATTGGCGTACTATACTGTCTTAAACGACTTATAAGCGCGTTTCAGCTTGTGTAGGTAAAAACCTAGAAATATTGTGAAGACATAAGGTGCACATAGTGCAAAAAATTAAAAATAAGACGCCAACTACGTTGTTTTCTTGCTGTTTAATCTGCACAGATGAAGATAACTGAATGCCTTCAGTTTCATGATAAGGGGGCTGGCGGAGTTTGTCAAGTAAGTTTTTTCGTTTCTAACGGTTGTTGCCAAAAACTATGCAAGAAGTCTATTGACAGGTGATTAAATTATAATGTAGCCTATCGCCGTATATCCGGGGGTGGGTTGTTGTGAGGCTTTTTCACTTTTTATTCTTGTTAATGTGTTTTTCTCTGTATTACTATGCGGGTTTTATATTTTCGCCCTGCCCAAAAGCTACGGTTTGCTTTTCACCTGGAGAAGATTGTGCTGTACCGATAATCAACGTAATAGATCAGTCTAAAAAATCTATCTTAGTTCAAGAATATACATTTACTCTTGGAACAGTTGCAAAATCTTTGATTAATGCTAAAGAACGCGGTGTTGATGTTAAAGTCATCTTAGATAAATCGCAACTCTACTCAAAATATAGTGTTATAAATGAATTATTTTCAGGTGGAGTACCAATTTGGATCGATGATAAGCCAAAGATTGCTCATAATAAGATAATGATTGCTGACAATCAAAAAGTCATCACAGGGTCATTTAACCTTAGTAAGACAGCTAAAAAAGGAAATGCTGAAAATTTATTAATTATTACAGATTATCCTGAATTGATTCAGCAGTATGTGAAAAACTGGGAGGCACGAATGTCACAATCTTACAAATACGCTCCCAACTAATCGAGAGCGCTTGCTCAAAATCAGTTTTAAAAACAGCAAGGGAGAGCTTTTTTGATTGATTGGCATAATGATTATGATATAATGAACTAAAAATTTAAGGAATAAAGTAATGGATTATATAAATGATGCTGCCGGTAGCTACACTGCTATTCATGATTTTTTTCAAAACAACGGTGTTGGAGATTACAAAGTTCAATGCAATTATGGTGGGGTGCAGTATGCTACTGATGAGTACGTGCATTCTGGCGATAAATTTTGGAGTAATAATTTCATAGACTCACATTTTGGCAGGGAAATAAAAATGTATCCTCAAAGTGAACTTTTAGCTAAAGAATATGCTGGAAATACGTTGCCAGTTTCAATATCACTAGATAAGGATTTAATAAAAATGAAGGAATGTCAGAAAAAAACGAAATTTGTGGAACTAGAAAGGGAGTCAGGTAATTTAGTGCATGATAAGCAAAAGTATGTAAAGTGTTACACAACAAAGCTATCATATGATGATGTACATATTTACAATAACGATAAAGTTTCAACATTTAGCATAAAATACGACGTGCCAAATGATCCGAAATACAGTTTAAATATAACATTTACAAAGGTTAATGATAATAAACCAGGATTTTGGCAGAAATTTAAAAATATGTTTTAACGTGACCATTCACTGGTTTTTACTCAATCAACCAACAACAGTTAATATCAAATTTTTATAATTAAAAAATATGCTATTTTTTAAAACTTTCATTCTCATTGACTCTGTCAACTTCACAAAACAACTCTTGGACCAAATGTATCTGGCATAACACCTTTTGGTAACTTGCTACTTCTTTTTTTCCGCATCTCCGACAACAGCCATTGATATTCCACTACATAAGGCTTGATTTTTGGTAAATCAACTTTTTTATGAATAATACTATGCTTCTCCTTAAATTGACCATTTACCCTAAACGCTATTAGCTTCCTTAAAATTTACATTAATGCCTATTTTGCCTAAACTGAAGCGTCTTTTCCAATTTTTTCTAGCATCAACTCAGCAGCTTTTTGTTCAGCAATCTTTTTACTAGAAGCGCATGCAGAAACTTTACCATAATCTTCTATGCAAACTGATATAGTAAATTCAGGATTGTGCGCTGGTCCAGTTTGTTTTACAAGCTCATACTCTGGTAAAGGCAATTTGTTTTTCTGAGTCCACTCTTGCAGTGAGGTTTTAGGATCTTGAGGGGGGTCAAGCATGCCTTTAGCTAGCTTTTCCCAATATTGGATAATAAATTTTTCAACATTTTCAAGCCCGCCATCAATATAAATTGCACCTATTAGTGCTTCAAGCGAGTTTTCTAAATTTTTTAAGTTACATCTCCCTCCATTGCAGCGTTCACTATTATTCATGATGATAAAGCTGCCTAATTTTATTTCTTTAGCAACATTAGCAATGGTGTTGCCACAAACTAAATCCGTCTTTCTTTTTGCCAATGCTCCTTCTTTTTCTTCAGGAAATAGTTTAAACAGTGTGGCAGATACAACCATATTCAAAACACTATCGCCCAAAAACTCTAGTCTTTCGTAGCTTACAATCTGGTTTTTGCTATTTCTTTTATTTACGCTTGGGTGAGTTAGTGCCTCTTCTAATATTGCATAATTTGTAAATTTATAATCAATGATCTTAGATATTGCATCATTCAAACTCTTCATACCCATTATTTAAAAGAAAAGCACTTTCTACCACCTTTATACCAGAGAATTAGTTTTATTTTATTAAAATAATACCACCAACTTTCAAAATTAATGTATACAACCCACCACCTCATTAATGTTACTAAATCCATCTCTCCTTATTAGTTCTGCAAGTTCTAGATTAATTTTGTTTACAACTTGAGGTCCGTGGTATATGAGAGCAGTGTACAACTGCACCAAAGAAGCTCCTGCCTTTATTTTTTTATATGCATCAGCACCACTTGAGATTCCTCCGCACCCTATCAATAATATTTTGCCCTTAGTAAATTTGTACATATCGCCCAATAACTCGGTTGAAAGTTTAAACAGCGGTTTGCCACTCAACCCACCACTCTCATTATGGTGAGAATGCAGATTATCTCTACTTACCGTAGTGTTGCTTACTGTTAATCCGTCAATCTTATATTCCAACGCAAGCTCAGCGATATTTTCTTTCGTTTGCTGATCTACATCTGGTGAGATTTTTAATATTATTGGTATGGATTTAGAATTATCAATTGATTTTCGGGTTAGAGTTACGGATTTCAACAATTCCGATAATTCTTGCTTATTGTGCAGATTGCGTAAATTAGGCGTGTTTGGGGATGAGATGTTCAGCACTATATAATTGCTCTTTCCATATACTATCTTTATTAAGTCAACATAATCGCTGATTTGGTCCTTTGATGTACTGTTTTTTCCTATGTTGATGCCAAAAATGCAGTCATCAAGCTTGGTTTCACCTATTTGTTTAAGAAAATAGTCTATTCCTTTATTGTTAAATCCCAATCTGTTAATTACCCCTTGATCTTTAATTAACCGAAAAATTCTTGGCTTTTTGTTTCCATATTGTGGATTACGAGTTACAGTACCAGTTTCAATAAACCCAAAACCAAATGAGAGCATAGGCCTTATAACTTCTGCATTCTTGTCAAAACCTGCAGCCAGACCTACGGGGCTTCTGAGCTTATTACCAAAAAAATTCACACTCAAAGATTCTGGTAGCTCTATAGGATTCTTATAAGGCATTTTCTTTAATGCCATAATTACCAAAGAGTGAGCAACTTCGGGCGGTAGTAAAAATAGTAAATTACGTTTGTAAAACACTTTGCTTATTTTTAGTTTATTTTTTACCATGAAACGCTATAAGAGTATAACCATAACTTGAAAAGAAATTGATTTTACTATGGACAAGCTTTCTCTATAGGTTACACACTTAAAGCTACTGTTAACTTTTACAAGATATAGAGAATGAAAGAGGCCGGGACCGGAATTGAACCGGTATAAAAGGATTTGCAGTCCTCCGCATAAGCCATTCTGCCACCCAGCCGTTTTTTATGTGTAGATATCCATTATATCTTTTAGCATAGATAAAGCCTCCTCCCTTTTGCGTTGAAAAGTGTTACGTCCAATGATTGAACCATTACCGCCACCCTGCTTAATTTCTTTCGCTTCATTGTATATGTTATCTACTTCCTTCGATTCACCACCAGAAAAAACTACTATTCTTTTCCCTGCAAAACAAGACCTTTTAACATATTCAATTCTTTTAGATAATGATTCAATATTTTCTGTTTCTATTTTCTCCCTTTCCAAATATTTAGTTGGAAGTTTTACTTTTATTATATTAGCGCCAAGCAAAGCTGCCATGTGCGCAGCATAGGCAATAACATCAACTGCTGTTTCACCTTCTTTGGAAATCCCTTCACCGCGTGGATAAGACCATAGCACTACTGCAAGTCCATAAGATTTGGCTTCAGCTATGATTCCACGGGCTTCCTCCATCATATCGAAACACTTAGCAGAACCAGGATATATAGTAAATCCGACAGCTAAGCATCCCAAACGCAGCGCATCTTTCACAGAAGAGGTTATTGCCTGATCAGAGGTTAGATCCTTTGAATGTAAAGAGTTGGAACTATTAAGTTTCAAAATAAGTGGGAGCATTCCAGCATAAGTTGCAGCACCAGCTTCAATCATACCAAGTGGAGCAGCATATGCACTTACTCCCGAATCAACCGCAAGCTGAAAATGATAATGTGGGTCATAAGCATCAGGGTTAACTTCAAAACTTTTAATTGGACCATGCTCAAATCCTTGATCTACTGGCAGAATCACTAACTTGCCAGTGCCGCCAAGCTTTCCATGCATGAGAATACGAGTAAGATTTGCTTTTACCCCAGGGTTTTCACTTTCGTAGTAGCTTAGGACTTGTTTTACTTTATCACTTATCACTATAATTCAAATTGAATTTAAGTTATAGATTGTAACAAAGATGAAGTTCAATACAAGGATTTTAAACTATATCAAAAGCAATTTTATTTTCTACTTTATTCATATAGATTCTTAATTTCTTTCCTTTTATTAATTTACGATTCAGTATTTCTTCCGCTAAGTAACTTTTTATCTCTTTTTCAATAAGTCTCTCTATCGGACGTGCTCCCATTTCCTTACTATAACCTGTTTGTGCAAGATAAGATTTCACTTCATCTTCTACCAAGCAGTTTATGCCTTTTTGCGTCAGCTGCTTTTTCAGTTCCTGAATAAATTTATCTACAATATGCAGAATTATATCCGCATTTAAGTCAGAAAAAGAAATAATCGCATCAAGACGATTACGAAATTCAGGGCTAAAAACCTGTTCTATCGCTTTTTCACTATCACCAGTGTTAAATTTTTTATGCCCAAAGCCAACAAAACTTTTGCTGCGTTCAGCTGCTCCTGCATTAGTTGTCATAATTAAGATTATATTGGAAAAGTTAACTTTACGTCCGTAAGTGTCTGTAACGCAACCATAATCCATAATTTGTAGCAATATATTATAGATATCGCTATGAGCCTTTTCAATTTCATCAAGCAGCACAACACTATATTGATTATTAGATACAGACTCTGTGAGTAATCCACCCTGATCATAACCTACATATCCAGGAGGAGAACCAATCATCCTTGATATCGTATGAGACTCAATATATTCGGACATATCAAAGCGTATAAGATTCATGCCCATGCTTTCTGCTAATTGTTTTGCTAGCTCGGTTTTACCAACACCGGTTGGCCCTGCAAAAAGATAATTTGCTAAAGGCTTATTGTAATTTCTCAACCCAGATTTAGCAATTTTAATAGAATTAACAAGAGATTCTATTGCCTGCTCTTGGCCAAAAATCACCTTCTCTAGATTAGCTTTTAAAGACTTTACTTTCTGCAAATCATCAGATTCAGATCCGCAAGGCACATTTGTAATTCTAGTAATGGTATTCTTAATATCTTTACTATTTACAATTTTACCCCTGTTTCTTAGCAATTTACAATATGCCCCTGCCTCATCAATAACATCAACCGCTTTATCAGGTAATATTCGCCCAGTAATATACTTATGCGAAAGTTCAGCCGCAGACCTAATGGCATTCTTTGTATAATATACTCCATGATACCCTTCATAGTAGTGCTTTATACCATCTAGTATCTTTATCGTTTCGTTAACAGAAGATTCCTTAACATTAATTTTTTGAAACCTCCTCGCTAATGCTTTATCTTTTTCAAAACTATTGCTGTATTCTCTATATGTAGTTGCACCTATACAACGCAGTGTACCTCTTGCAAGCGCAGGTTTGAGTAGGTTACCTGCATCAAGAAAGCTACCACTTGTAGAACCTGCTCCAATGATAGTGTGTATTTCGTCAATAAAAAGGATAGCACCTGGTTTTGCCTCAATCGCTTTTATTATAGATTTTATTCTCTCTTCAAAATCACCTCTATAGCGTGTCCCTGCAAGGAGTGACCCTAAATCCAAAGCATAAATTATACTGGACCTGAGCGCACTTGGAACACTGTTTTCAATGATTTTGAGTACCAAACCCTCAACTATTGTGGTTTTGCCAACACCTGGATCTCCAACATATAAAGGGTTGTTTTTTCTACGCCTCAATAATATTTCTATAGTGCGATTTAATTCATAATCACGACCAATAACATAATCTATTTTTTTGCTTCTTGCATAGTCATTTAAATTTTTACAATAACTTTGTAGAATTTCCTCATCTTTTAGTAGCTCACCTTTATTTACTGTAGTAGGAGCATCATTATTTTTATCAAGTTTTACTTTATGATTAGTGGTGTATTCATCTATATCGTTAGAGTATTTCATGTTAGATATGTGGTAAATCAAATTGGAATCTTTCGCACTTTGTTTCTGCAATAGATCTTCAACGTATAAATCTTGCCCAGACAAAATTTCTACTAGAACACTTGCTCCATTTATTTCTTTTTTCCCCAAGCTATGAGCCCGTATTATTGCTCTGTGTATTATGCATTGAAACATTGAGCTAGGTTTAACTCCACTGATAATCAATTCAGAACTGCTTTGTAAAAACCCTTTTATATTATTATTATAATCATTAGCCTTAATATTGCATCTTGATAGAATGTTATCCATACTGATGATTTCATCGGCTCTGATATTACATCTTGATAAAACGTAATTTACATCCACGTCTTTAGTTAACGCCAGCAATAAATGTTCTACTTTCGCATATTTAAGATTAAAATTAGAAGCAATGAATAGTGCTCTATTCAAACTTGCCTCTAAGTTTTTGGAAATCATCTCCTATTCTCTTTAAAAGTGGGAACTCATATATAATGAATAGCACACAATTATTAAAAAAATTGAAATCCAGCAGTTCGCTGTAGCCAATTTGAATCCCACTCTGGATCTACGTCATAGCACCGCAATATCTCAGCATAGATTCCGCTAATGAGTAGCGGAATGACGAGTTTTACGCTTATCAAATTGTAGGTAAATCCTATTTAATACGCTTTTTCTAGTACTCTGCTTTTCTTCTTAAATGCATTGATCTTTTTTCTACCGTATTTAGTCTTTAACGTACTTGGCCTTTTAAAGACCTTTTTGCTGTTACGTTTTTTAAATTGCACACTACAATCAAAATTTAGCTCTCCTTCTTTGTCTGCCAGTGCAGGCAGTCTTCTCTTATCTTGAGGTGTAACAAAAGATAGCGCATACCCTTCAGCTCCAGCGCGTGCAGTTCTACCTATACGATGAATATAGTCAGCTTGCGATTGTGGTGCATCATAATTGATAACATGTTGAATGTGGGGAATATCAAGGCCGCGAGAAGCAACATCTGTTGCAACCATGATTTGATTACGGCCACGACGAAAAGAATTAATGACCCTTTCGCGCTTGTGCTGCCTTAAATCACCATGAATTGCTAAAGCGCTATAGTCATCTTTGTGCAATCTGTTAGCTAGCTGATCCGCTCCTCGCTTTGTTTTGACAAAGATAATGATTGATCCTTCGCGCTGACATAGTTGTGTAACAAGCTTTTCATATTTTTCTGATTCTGATGCATAAACAATTTCTTGCTTAATTTTTACAGAAGTTGTAACCTCACAATCAACAGAAATACGTTCTGGTCGATTAAGGTACTTCTCAGCAAGTTTTACTATATCTCCAGGAAGAGTTGCAGAAAACATAAGAGTTTGCCTTATTTTAGGCAAATGCTTCATAATTTCTTCAATCTGAACTCCAAAGCCCATATCAAACATACGATCCGTTTCATCAAGCACAAGAACGCTAACATTGCGAGTAATCAAAGTTTTACGCTCAATATGGTCTATAATACGACCAGGAGTACCTATTACAATTTGTGGTTTTTTCTGAAGCTGATTTAGCTGCCTAAAAATAGGCTCACCACCAATCAACAAAGCGACCCTTAGTGCAGAATTTTGAGATAAGAGTTTTCTTATCTCATTTGTTACCTGATGCGCAAGCTCTCTGGTTGGCACGATGACTAAAGCTGAACCAGTGTTAGGCTCATTCAGCAACTTAGCAACCAACGGAATAGCAAATGCTAAAGTTTTTCCAGTCCCCGTTTGAGCAGATCCGAGAATATCTTTACCTTGTAGCGCTAAGGGAATCGCTTGTATTTGAATCGGAGTTGGGACGAAAAGATTATTTTTATCTAGAGCTTGTCTAAGCGAAGCTGGGAGACCCATCTCATGAAAATTATTCACAATACGTTAATCCTGTTAAAAGACTTCATAATAGATTAATCTTCCAATCTTAAATTTATTGCAGATTTTTTATCTTCTCCGTTTCTACCGCGCTCCTCTTTAACCTCATAACTCACCCTCTCTCCTTTTATTCCCTTCTCTTTATTCTCTCCTTTAAGTGCCTCAGGTCTTATTCCCGAACGTTCCAATGTGCTAATATGTACAAAAACGTCACCCCCTTTACCTTCTGGCTTGATGAAACCATAGCCTTTTTCGGCATTAAACCATTTTACATTACCAAATTCCATTTAAACAACTCCTAAATTATTAACTAACATTACTAATGTGATGAAAAACTTTGAAATTACGATTGAGAATGCTTTAAGCTTAGCTATTGAAACTAAACCTTTATACTCCATAGTCTATTCTTAACATTACATGACAATAATACACAATTGTTGTACTTGATGCAAATAAATTTTTTAATCGTTAAGCGAACCTGCAACCGTCATTTCGCTAACTTTAATCGTTGGTGAATTAAATTGCCCACAAAAAGTTAGATCATCTGCAACGACTAAATTGCTAAACATATCCTTCAAATTGCTAGCAATGGTAATCTCATGTATTGGATACGTTATTTTTCCATTTTCTATAAAAAATCCGGAAGCGCCTTGGCTGTAATCGCCATTGATTAAATTGACACCAAAACCAAATAAATCAGTTACATATATTCCCTCTTTCACTTCCTGAATTAATTCTTCAAACGATACATCACCATTCTCAATGTAGAGGTTACTAGCTGCAGGAATAACTGCAGCATTACTTGCACGAGTTGCACTTCCGGTTGTTTCTGAGTCTAATTTTCTAGCCGAGTATAAGTCTAAAATCCAATTTTGTAATATTCCGTTTTTTACAAATATATTTTTCTTGCTAGTTATCCCTTCTCCATCAAATGGTCTCGATGCTATGCCTCTTGGCAACAATGGATCATCGATAATATTAATTCTATCGTTGAAAATCTGAGCGTTTAAACTACCCCTCAAGAAAGAACTGTTGCTTATAATACTGCTCCCATTTATAGCAGAAGCAAAACTTTTTACTAGCCCTTTTGCTGCTCTTTTTTCAAAAATAACTGGAAATTTACCAGTTTTCATTGTACGTGAATTCAATTGATCAACTGCTCTTTTTGCTGCTTCTTTTCCCATTAACTCTGGCAACTTTAAATCACTAAAATTACATGCTATATCATAATCGTAACCAACCTTCATTTCACTTTCTCTTCCAGCAATAACAGAGACCTGATTAGCAAAGGTTGATTTACTAAACGAGCCAATAAAACCAGAAACAGTCGATAATACTGTATTCACTAAAGCGTATGAAGAAGAGGCTCCTTCAGAATTAGTGATACTCTTATGTGCAAGGGCTGAATTTTCTGCAGCTTCAGCAATTTCTTTTAGGTTATCAACGGTTACAACATTATTATCTGAGATACTTAAATCTGCAGAAGAGATATAATTACTACCATTTACAGCAAAATTAATGCAAGGATCTTCTGGCGCATTCTTTGCCATTTCTACCACTTGGCTTACTGTATCACTCAGATTATTCAAATCGTTTGTAGAAATATACGCAGCTTTGTTTTTACCTGCTATAGCTCTGATTCCTACAGTGCAATTTTTAGATTGTGATATTTGCTCAATTTTTGATAGACGCTGAGAAACTGAAGTCTTATTAGTTTCATATATTGTAACTTCCGCATCTTGATTTTGCTTTTTTATTAGTTTAGTAATATCTGCTGCAATATTTAATATATTCATTTTCTATTCCTTAGATTTCTATAAAGATTCTGCACCACCTATAACTTCAATTAAATCAGTCGTAATCGCTGCTTGACGAGAACGATTATAAAGCAATGCTAATTTGTTCAGTATCTCTTTAGTGTTTCTGTTTGCTGATTCCATAGCAACCATTCTAGCACTATTCTCACTCGTTGCACTTTCAAGTAAAGCAGAGTAAAGAGCAATTACAACGTAATCTTGAACCAAAGATTTTAAAATAAATTCAATATTTTGTGGTTCATACTCATAGCCGTAATCTGTTGTTGGACCAGCCAGAGAGCTATCAATCAAGGATGAGTCTTTACTCCATGGTTTTATTGTTTCCAACATTGGTTTTTGCGTGAAGGTATTATAGAATTTACTATAAAAAACTTTAACTTTATCGTATTTACTTAAATCTATACCATCAACCAAAGCTTCTACGTGCTTTAACGTGATTCCCTTACTATTTTCAATTTTTAAGATACTTTTAGAGTCAAATCTATTTTTACCTACATCAAAAGCTTTTTTACCAAGAAATACAATATCTACTTTTTTGCCATTTGCGATTGACTTATTTACACGCTCTTGACTAAATTTGACAATAGAAGAGTTAAAGTTGCCGCACAAGCCACGATCAGACGCAATAATGAATACTAGGTAAGAACCGTCGTTACTGACATTTAGAATTTTTGCCAGTAATTCTTGATCAACTGATAGCATTAATGAAAAAATAATGTTATGCAGCTTAGATACATATAATTTTGAATTTAATAACTTCTTTTGGCTTTGTAACAACTTTGCTGCAGAAACCATTTGCATTATTTTCGTGGTTTTCTGTACAGACCTAATATTCTTAATTCTTAAGGATAATTCCTTTAAGCTCTTCATTTTGTATACAACCCTGATTTATTAAAATATATAACTGTTAGTGTCTAAAAGCAAGTTTTTTTGACATTAAAACCAAGTCTAGCTAAGAAACTTGCAGGTTTATTGTTTGGAGATAAGGATTATATTAAGAAAGTGCTCTAACTTCAGCAATATCAATGTGAAAGTAGCCTAATGGTAATTTCTACACTTTGTGGAATTTTATAATATATAATAAACACAATTAAAACTATTACAACTTGAACACTTATGATCCCATTGTTCTAGTTCCCTGTTACAATTTTTACATTTCCAGCCTGGATCAGGCAAAGCTTCTGAGCCCATCTTGTTTAGCCAATAAATTACCTTGTCGTGTTCTTGCAATGTAACCTTGAGTTGTATTACAATAAAGTAGATTGACATGTAATTAGCTTTTTTCATAGCAGTATCTAAATATTGACTTGCAAGATCATATTTACCTGAACTCATTGAGGACAAAGCAAGTAAACAGTAACTAAAATAACAATCAGGGCGTAAGTTGTATAGTCTTTCAGCACCTTTACTATTTAAATTGATGTACATTTTAGCTGACTGAGGAGTAGGATTTACTGTATACTCTGCCTCTAGCACTGCAGAAGCTTTTCTGATTTTTCCAAGTTTAATATATAATTCTGCCTTTAAATAATTGATGGGCTGAAAAATTGCACTATAACGTTGTGCTCTAAATAAAGACTTTATAGCCTCCTTAAAATTTCCTTTACTTTCATATTGCTTTGCTAAAGCGCAATAAAACACTGCAAACATTTCTTTATGATCAAAGGGGAGAAAAATATTGGACTTAACTGCTTCCTTCAACCTCAAAATTGCATTAATCCAATCTTCTTTCAATATGCAATGCTCTATTTGAAAGGGAATAGATAGCATTTTATCGTTAATTGAACTAGAGCAATATTCTATAAATTTTTGAAAGACTACTTTTTCTTGTTTGAGGTGGACAATCAGCTTATTGGCTAGAAGTAGAGCTAAGTTACGATTTTTATTTGCAATATTTGTTAAACCGTTACTGAAAAAGCTGTAATTTCCCGTCTTACCTGAGTTAAAGAGCTTTATTAAAGACAACCTATCGCTCTCCTCACTCAGACTTTTAACTAGCTTTTGGGCATTCTCTATATTGTCTAAGTCTATGCTAAAGAAAGCTTCAAAGAGAAGCAATTCTTCCCTATCCCTTCTTCTATTTCTTATGTTGGCAAATGTTGATGAAATGGAGGAAAAAAAGCGTACAAGTGTAATTAATAAAAATAATAAAACTACACAAGTAAAAATAATGAAATATAGATCAATACTTATAGTGTAATTGCCTAATTCCAATTTTATTACTTCACCACTTACCTTGACCCATATACCAAATAAAAACGAAAAAGCGAAAATTATAAAATAAATCATGAGATATATTGTAATAAGTGATGATATATTGTTGAAATATTCTTAGAAGCTACAATAAAACCATTCAATTTATTCAGCCATAGCTTGAATTCTGAATGCGTTAAATTGCTTACTGTAACAGTTATATTTTGCCAATCATTATCATTTATTGACTCCTCAATTTCTGCGAATTTTACTCTTAATGGATCATTTCGGTCGTCTACCTTTATCCAGTTTGAAATGATTTTTTTAGACAATGTACTTTTGTTGTAATCGATAGTATCAATAGTTTTTTCAAAAGATAACTTCAATTCGTGTAAGGTATTTATCTCTTTCAAATTTTCTAATTCATCTACTGCATTTTCTATCTCTGGATCGTCAAGCTCTGATATCAAAGGCTTTATTGAATTTATATGGTTATCAAATTTTGCTTCTCGCAATAACGAATTCTTCATTTTAACCACAAGTAATAGCAATTTTGCAAGGTTCTTACATCTTGAGTTATTATCACCTTGCTCACATTGAGTATGCTGACTTCTCTTGAGGTCAAATATCTTTTTTTCTATTCTAGATTGATTAACTTCAAGCAACATTCTAAATTCATCCATGTTTTCCGTTAAAGCTTTCACATTGTTTTCACTCTCTTGCTGATTTATTTTTAAAAAGATTATGTTATTTATTGTGATGTAACCGGTAAATAACAATACAATTAAGAACCAACCTATGTACTTTTGCTGAGTATCATTCATAACGTAGTATCTCCGCAGGATCTTGTGCAGCTGCCTGCAACGCAGGAGCAATTGTCGCTAAAAATGATAAGAGTAACGCAAGTGCAGAAATATTTACTACGTCTTGGGGTACTAATATCACTGGCAAACTTGAAAAAAAGTATATCATAGGATCAAACAGCTTGACGTTAGTAATGTTTTCTAAAAACACTCTAATGCTTTCGATATTGAGAGAAAAAACGACACCTATAATACAGCCAAGACAAGTTCCCGTAAAACCGATTAATAGACCACAAGCGCAAAATATACGCATAATGCTTCCACTTGTTGCACCAAATGTACGCATAATTGCAATCGCGGATTTCTTTTCTTGCACTATCATCATTAAATTTGAGATAATATTAAACGCTGCTACAACTATAATCAAAGTGAGAATTAAAAACATCACATTTCTTTCAGTTTTTAAAGCACTAAAATAATGGCTTTGCTGTGATTGCCAACTTTCAGCTTCCATTCCTATTTCTTTTTCTATAGCATCTGCCAGCTTATCAGCTCTAGTAACGTCGTCTACAAGTACTTCTATATTTTTTATGCTATTTTTATAACTAAAAAAGGCTTGTGCTGATTTTAGAGGCATATATATCAAGGTATTATCATACTCAAACATACCCATATCAAATATTGCTATAACTTTATATTTTTTCATTCGCGGCATTTCACCAAGTAATGCATCAAATTCTTCAGATGATATAAACGTAATTTCGTCGCCATAGTCAATGTTCAAAACTTCTGCTAAGCGTGCTCCTATTATTATCCCTTCATCAAATTTTTTTACATCACCTATAATTACATTATTTGTAACGGCAGTACTATCAAGCAAATCTTTAGTTGACACACCTCGCACTACGCTACCTGCAATTTTACCATTTGCTACAATAATAACTTGATCATTGGTCATAGGAGTAGCTTTTAATATACCAGGAATTCTCTCAATAGATTTTGAAACTGCGTAGTAATCTGAATTTATGTTCCTATCAAAATAAACGTTAATATGGCCATCAATGCCAAGTATTGAGTCAAGCAACTTTGCTCTGAATCCGTTCATCACAGACATCACCACTATTAGTGTTGCAACTCCAAGGGCAATGCCGATAATAGAGAACAAAGTCATTATAGAGCAAAATCTGGCATTTCTTGCTCGCAAATAGCAAGCAGCCATAGTAATTTCAAAGGCAATGGACATTACAAAATATTTTGAGGTTAGACATTATATTTTTGAAACTTCGTATAATTGTAGACTTTTCTTTATTTAAAAACTAGAGATTTTTGCTTCCTTAAATTTAGCAGACTTATAGAGTATCTTTAACATTAGAATTTCAAAATCTTCCATATACATCATCCAACCTCACTATATCATTATCAGATAAATGCTCTCCTATCTGAAATTCAACTATTTCAAGTGGAGAGCTTGTGCTTTTATAACATAGAAAAAATCAAGAATATTATTGGGTTTATTCAATAAGTTATAATTCTTTCCTTCCATAATTTTCAAATTGTACAACTAGTTGCTTTACATTTACATCTGTGAGAAGAGCATTTTTGCTAACATGAGGTCTCGGATCAGATTTTGCTGATAAGGGATTCATCTGAGATATTTCATCCCTCATTGGAAATAAGCGAGATTGGGAAGCAACTTTTGGTGATGGCCTAGTTTTTTTCTCCACATCTATATTCACTTGTGCAACAGGAGGGGTCCTGCTTTCAATAGTTTGCGCATTAGGACTTTCTTTTGCTTGATTTTGTTTGAATTTTTTTCTTATCTCTTGTACTTTAATATCGATATTATAATTAATTTCTTTTTCCATAGAAGATACTACCATTTCTAGCTTTGTGCTTGATTTTTGATCAGTATGACCTAACTTTTTAAGTTTTAGTGGTAATTCAGGTTTATCTTTAGTTGATTTAGGAACAGTTCCTACTACTTTTGGTTTTTGTCTAACTTCTTGACCAGCAGTAAACATTTTTTTTGGCAATGGGGGTGCTATTGATGGTTTTGGCAATATTGGAGGTTTAGATTGTTGTTTTTGTTTAAGTTCTCTTTTTGCTTCCATATGTTCTTTAGGAACTGTTACATAAATTAGCTCTTCTCTAGGCGATTTTGAACTTTGTGAATTTTCTGTTAAAATTTTACTCTTCTTCTCTTGATAATTTGATATCTCTTTGTATCCAGGCTTTTCATCTAATGAATTTCCATGGCCTGAATCATTATAATTAACTTCTACTTGTCTATCTTCTTTTAGAAAACTGCGTTCTGGCTTTTCTGGAGCTATTGCAATATTTCCTCTTTCAACTTGCTCCAAACCTGAAATTTTACGATAAGCCTCTAGATATTCAAAGATTGTCATTGAAGTAGGAGGAGGTAATTTATCAATAAAACTACTTATATTCTTAACTGGAACATTTCTTCCCGAGATTCTATTCAATATTTCCTTTAATATCTTAAGACCTGATGGCTTTCCATTCATCGATTTTACATAATCAATTGAGTCACTACGTATAACAAACTTAGCTACATCTTCTGCCTTATCTGTAAAACGCTTTAATGCCTGAGATAAATCCCTTACCGTTTTATTATAATGTCTAATAGTTACTAACTCATCTCTTGCTTTTATAGCTTCTTTAAGGAAACCGAGATTTTCTCTATAATTGTCACTTTTAAATGGATCCTTCATATTAATTACAACTCATTATTTATTAAAATATGGGTATAGGTTTAAAATATTAAGATTTAGTAAATATTATTTTTTACATAAAGCAGCTATACCCATATTATAAATTGCCAACAAATGCATTTATGGCGTTACCATATTCTTCCATATACATCATCCAATCTCACTATATCATTATCAGATAAATGCTCTCCTATCTGAAATTCAACTATTTCAAGTGGAAAGCTTGTGCTTCTATTTTCAATCCTATGGGAAACTTCCCTTGGGATTTCTATCATATGGTCCTTTGCTATAGCATATTCTTTGTCTTCTAAACTAACATATCCAACTCCTGATAGCACTATATGGTATTCATCTCTATAGTGATGGAATTGCTTAGAAGTGCAGCTTAATGGATTGATAAAAAGATATTTTATAAGAAAATTTTCGCTCATTAAAATTATACTACAAAATCCCCATGGTTTAACTTCTTTCCTTATCACCTTTACTTTCTTCACTTTATGAATAAATGAAATTAGACTTTTGTTTGGTTGCTTACAAGCTCCACTCAATAAATTTTTATTACTTTCTGTCGTTGAAACTGGTTCTTTTTCTCTAATCACATGCTGAAATGATGCCGGTTCTTTACTAAACTTCTCACTCAATTCTAAAACTGAATTCCAAGTTCCAACATCCAACCAATCGAAATTAGCTTCTATCATTGCAACGTTTTTTGCTTTCTCCATCACCAAGTAATCAATGGATATGCCTTCAATTCCTGCAAAATCTCGTTGTTTTAAATACAGAAATCTCTCTTGCGGTGTGAAATATTTAAAACATAAATTGTAAAGATTCGGGGCAGATTTTTTAATCTCATCTATGTAGCGTTTTGCTTTAAGAGGTTGTCCGGAAACTAGTAAATTCAAGCATATTCCCTCTTTAACATAACCCTA
>NODE_2_length_32512_cov_15.624703
CCCCGTACTAAAATTTCAGATATTATAGCCTTTTACTTGTTTCCGGACAACCTCTGAGAACAAAAAGAAAAATTTATGATAATTTTACATTTCAAATGGATATTGTTCTTTTTATAAAAAATATTCCTATACTATGTAAGGTCAAGTTCTAATCACATCAATTTTTCTTCCAAATTAAATCTTATCTTTTACAGTGGATCTTACGTTTAAATTATTTTATATCCAAAATTAAGGAAGTTATTCTAAACGGTACACAACTTCAGCATCTAAAGCTAGCTGATTTTAAGAAAATATCGCTCTCATGAATGTGCTTTACGGACAAAAGCTTTATTAATATCTTCTATATTATTGTTAATAAACAACCCCCCAAAAAAAATATGCAGAAATAAATTAAAAGACCCATTACAACCAACGCGTAAATATGGAGTAAAGAAATACTTCATTCACCTATTAACCTCTACCTACTGCCTCTACCATTGCTATGATCATAAACTCTATTCACTCCATCAATTTCATCCAATACAGATTGCGGACCAAAATCAATTGATATCACTCTTTCTCCGCCTAATTGCAATGCTCCCCCACCTCCACGCTGTGGATATTGGAGTTCTAAAAATTGTAATAGTAATGGATCAATTTCATGTTGAATTCCTGGACGACCTTGAATCAATCTACCCCTAGGAGAAGATAGAGAATCATTTTGGAATAATTGTGAAATATTTCTTCTCCGATTTCTAAAGTATTGTTCATTTCTTTGAGGTTGTCTAGTGTCATTTCCAATTCCTGCACTAAGAAGACCACGTATATAACCTATAATACCTTCACCTTTCTCTCCAAAGTTACTATTTCCCTGTAAAGCTTGATCAATAGCTTGGTTAATATCCCTAGCATTTTCGTATGCCCATATGCCACAATTATGGCCATCTGTTTGCTGATAAACGGAAACATCATGGACATTATCATCGCTAATATCACATTCTCTTAAAGCTCCTCGAATATTATTGTCAATACGACTATCTGGACCAAGTGAATCAGCATAATACCCATAATAATTTCCATTTTGGTGGACAATAACTAATGTAACCCAATGACGATTACCTACATTAATAATAGCAGTTAATCTATCTTTTTCACCCGAATCTACTTTTTGTTTAAAGTTATCTATGTTACTACTTAATAAGTCCCTACCTGTTGGATCATTTTGATTTCCATCGACTCCTAATGAAGTTATTGCAAAATCATGACGATCATTAGTTGGATTAGATCGATCATCATGGAAAGTATATTGTCGTGCAGCGAAAAACATGTCATGAGTTTGTAGCCAATAACGGAAATTTTGATTTTCTGTTGCAAAGTCTAGTGCAAGTAGATTATGCACATCTTCTATTTCACGAGCGTTGTTTCTACGAAGGATAGTGTTTATTTGTTGTAATATTCCTTGTGCTGTAGAAGTACCACCTCCCCTTATTCTTGACCTTAATGTTTCTATTGCCTGTGCTCTAGTACCTTGCAAGTAACTAAATGGAACGTGCAGATTATCATCTATATCAAGCAAAAAAATCGAGTTCTGTCCTGGTCTTTTTTCCATGTAAAAGCGCCTGAAATTTTCACGAGTTTGATCTGACAATAGATTTTCTGGTGGATTTTCATCAATAACACTTTCAGGTCCCACTAATACTTCTGGTCTTGAGTCATGACCACGACGATCAAGTCTATGTACATACACTGCTTGTTGTGGAAGAGATATAAAGTCTTCTGCTCTCTGTGCACCTCTATTAAATACAGCATAAGACAAAACCACCTCATTTCCAGAAGTAATAGGCAAATATCCCCTTTGTTTGCTCATCAATTCTGTTATTTTGTACCTTGCCTCGTCTTGCTCCTGTTCTACTTCTTCTGCATTATCAGCAAATCCTAATACATATCCAATTGGGTGAGTATCTGCTGTAGGTTGTCTTAATAATAGAAGACCTAGTCTCTGTTCTGTAACTCTTGTAAGTATTACCCTTTCTCCTTCTTCTTCCTGCCACCTTTTTAAACTATATGTTTGACCAACTTTATACATAGCAAGCACTTTATAAGGATTATCACTAGCATAAAATGTACCATGTAGTATAGAGCGAAACTTATCTTTGCTATTTACATCTATTATCATATTGCCATGCGTATCTTCTGGCATTAATACTGCAGAAATGTTTCTAAATAATTCTTGATGCTGAAATCTATCTTGCCAGCCATCATTCATAACTTGATTTAAAGCATTATGCACATTTCCAGCATTAGGCACTTGCACAAGATTACCACCAAGAAAATTATTTGCATTATTATTTTGGTAATTGTGATATAAACCAAGGTTATCTGTATGAATATTAAGGCCAAGTTGATTATTAAGTGTGCATGAAACTTCCCGTACATGAACATTATTTCCGTCAACATTAAGATCTTGTAAATTGATGGCTCCTTGTTGTACAGCGTTGTTATCTCTAATATGAAGTATAACTATATCAGAACCTTGAGTATGGAAGACCATGGTTAAAGCATGATTCTCATCACCATATCTAAATATATACTTTCTTACACGTTGTTGAACTGCGTTTACTAATCTGAACTCTTCTAAAATACTATTCCCAAAAGCAAAACCAGTTATGCAATCAAATATTCTGTTATAATTCTCTGCATTTCTTGGTATTTCGTTAGGAAGATGTTGAAGCAAGAAATCTCTAATATTTTCTCTAATTCCTTCATCCTCCAAACACTCAAATAATCTTTGTACCAAAGGAAATCTATTCTCTAAAAACTCTACTGTATCAATACTAAAAGGATCTATATTCAGATTAAAATTTAATCCAATACAAACAGCATTTCTTGATTCAGTGTGAATAGATATAAATGAAGAAGCATGTAATCTTTTAGCATCAGCTCTAGCGCGGTTTAATGCAATATCAGACGATGTCCTCCATCTAGTAACATTAATAACGATAGGAATGTTTTCTCTCTCTGCCTGATGACATATAAGAAAAGCAACATATGAATTTCCAGGAGACAAGTCAAGGTCAATATCTATTGTGTAGAGATGAATAAAATTTGCCAACAAACCTAAGAAAAATCCGTGACTCTCAAACTTTTGACTGCGATTTTGAATGTCATTTTGTAGGCTGCCTAGGTAACTACGATAGATTCGAGTTATGTATGGCAAAATTCCTTCATTTATTCCACGTTCTATATTTATTCTTTGGTTACTTGCTAGCACTTCCATAAAACTGAAAATCCCTTGCTGACCCGGTGCAACTTGCACAAAATTGACCAAATGACCAAGCTGTACTCTCTGATCTTGATTGAGTCGTATACTTCCTATTTCCTTAACTGTCAACAAACTGCGTGGCGCAGGCGCATTAATCCCATTAAGCCTATTGCGTTCTATATGCCTAAGAAGGCTAATCTCAGACGCTGAATATTTAGCAAATCTATCTCTACCTTGAGAATCTTTTTCACGAATCACCTCGAATACTGTTGCAATCGCCTCTCCCTGACTCTTGCCCTTTCCATGCATGCATACTTTGTATTGCTCAAAATTTAGGTCTTCTTCCCTTAAATTTGGATTTTGCCCTCTAATCTCTCGCACTAGAGCATTTCTTTCCCTTGTACTGAACCTTAACCCATCACTATTAGGACGTTTCCTTCCTGTATTCTTTTTCAGTATGTTTGCTACTGCTCATGATGCTAATATCTTAAAAGCAAATGAGAGAGTGTATTTTCGTTTTGATAATCATGGTATTGATACAGGTGGTAGAAATAGAAATACAGGGAACCTAAAAGTCGCTGTTTATCGTGACGGACAGCAAGTTGTCAGATGCTACAGTATTTCTGATCGTCCTGTACTTACATGATACAAGAAAAATGGACATTGATCTAAAAAGGATTCAAACTCTTGTCTAAAACCATCAAGATCTCCATCCACTAAACTTCTTATTAAAGACACAAAGCACCTCTCTATTTGCTAAGACCAGAAAAACCACTCACATTAATGAGTAGACTAGATTCTTCTTTTCTTATGAGAACCAGAAATACCACTCACACTAGGAGCTTCAAACTCAGACTGTGGGCCATCACCAGAACCATCAAGTGGCAAAGATACCTTAGATTGAGACCGCAAATTATTCCAAGGACCATCACCTACAGAAGGTAAAGTTACTTTCTCTAACTGAAGAAATAACTCTTCTGCAAACTTGCCGTAATCTACACCTTTCCTCTTTCCTTCCCTACCACATATTCTAAGATTTTCTATCATGACTTCTTTAAAAAGGTCAAACTTTTCAGGAAAGCAACCTTTGGCAAATGAAATCATATCTAATATTTCTTCTTTCTCTATTTCCCTATCGGGCTTACAAACATCTTCTCGTTTCCAATTAATGATTAATCCCCCAAGTACACTCTTTATAGGAACTGTATAATTAGAAGTATTAACAGAGGTCTCTCTGTATTCAGCAAAGCGTTCACATTTCCAAATCTCCATAATAAGGGATCTAGCTTGAACACTTAACTCAGGATTTTTCAACATCACATTTGAAAGTGAATAAAGAAAAAGTTCATAGTCTTGCTGTGAGAATATCTTGTCCGAACAGTCTCCTCCTGCTGAAACGCCTTTATAACACCAGCACTGTACCAAATCATGAACCGTATCAAAAAAACATGACTCTATTAATTCAGCAAGAAGGGAATATACTCCCTTATCTTTCTGCAATAATTTCTGTAAAAGAGTATCTTTATCGCCTATATTCCTTACACAAAAATCTAAAATAGGAGCGTCTCTCTTAACAGATTGAGGACGAGAAAGAGCAACAATAGCTTCTGTAAGCTTCTTCTCCTTATCTTTTTCCTCTAACTGATTATAAAAATACTCTACCCCTTCGCTCCACTTAAGTTTTACAGTACTGTCAAAACCTTCTACTGCATCATACTTCTTTAATTCCCCAGATTCTCTATCGATCCAGAAATCAAACACAGGACCATTTCTCTTCATGGATGATAGCAGAATGTTTCTTACATATTGATCACTGATCGGATTACCTTGACTATCTACCTCTTCTGAAGTAAATTGACCTCTAGAGAGTACAAACTGTTTGTTGAAAAAATCACCTATCTTGCCCGTTATACAGTACCTAGATGCCATACCATACCTTGGTAGTGGGTTATCGATTTCTCCTATTTTCTCTTCAGTCAATTTCTGACCTAAAACAGTATTATTTAACCTTGTACCTAACCAACAACCTTCATCTCGAAAAACATTATATAAGAATTCCAGCTTATCATCCTTAAAAAGTTTGATATACTCTATATAGGTCTCGACCCACCTTTTAATAGCTAACTTTCTTCCAGCCGCAATGTCACGATCTGTATGTTTTATCACATCTTGTAGCTTTTTAAGCACTTCAGCCTGACGTTTTGTTTCTATTGGCATTTAAACCTCCCTATATCATGAAAACAACGCTATGGTACTAAATTTGTAACTAAGTTACAACACCTAATTACTCCAGAAAGACCTATTTGATACCCAAACGTTCTGGTCAGGCCTAGAGAAATCTGTCTGGAATTATTGAGTATTTTCTAGAAATCTTAATTTGACAGCTAACACCAGGTTTTCTGGAGACTATAGGTGATGCACTTTTTCTATTTATATTCCCAAGAATAAGGTCAGTAGATATGTTGTTTTCCAGAAGAATATTAGTAAGATTAATTGGAGAAGTGCTTATGACTTTAACTAAGTGTGTTTTAACTTCGCCCTTAAGTTCTGTTCAGCAGTATCTGTTAGTGTTAGGTAAGGTTATGGTTGTAAATACAAAATCCGATCAGCAGAGGGCTGAAGATGATCTATATACTGTTTTGAGATTCAAAGAAAAAGGAGATTTTGAAAGACGGATAAGAGAACTGCTTGTTAACGATTATAAGAAACTTAAAAAACCACTGAGCAAACTCCTTGGTAAGTTAGAAAGTAAAATAAGGACTGATAAAGAGAATAACCAAGCAGCCAGAAACGTTTATGATCAAATCAAAAAATCTAAAACTAATGAAGATAAATTAAGTAATTTATTGAACTTTAAAAAACAGCTAAAAGCTTTCCTAAAAAATCAAGATGATTGTAGTATTGTGTTAAATGCGATTGACTCTGCAAGTGTTATCCCTGTTATTGAAGTTAATGGTGTGCATCCAAAAGATAGTGAGATCAAAAAGTTAAAAAAAGCTCAACCTCTCACCTCTAACAGACAAGACTTTGAAGAAGCTCTAGGATACATAGAATCACAAGAAAAAGTTATGGGGATTACATTAGAGGAAATTATGGAATACAAGCAACACTCTGTTAAGATTTTTCTACTGAACCGTGTTCATTCATGCAAAAATGGGCATTCTCAATTGCATCCTGATGTAAAAGAAGCTATAGCAATATTATCAAATGATAAGCTGAGAGCTTTCTACGATGAAGAAGTAAAGAAGAAGACGCTACAACCAATATTGTCCTACAAAGAATGTGAACAATTATATGATAAAATTAACTATGAAAAAAATGAATCTCGTGTTATAATCGAAAGAGAAGAACTTGGAGAGAATGTTAGGAGGGTAATGGGAGTGAAGCGCTTTACGAATGAAAGCAGTAGAGAAGATCAGAAAAATGGTATTAGTCCAACAGGAACTTCTACAAATTATAGACAAGAGCAAGTTGCCTCTAGTGGTGATAGAACACTTTATAATAGTGATATACCTTCACTAGGTAGATCGATTAAGAGCAGCCGAAGTGCACTGTTTATGCCATTTGGAGCTTCTGTTGATACGAGTACCACGATTAAACCTGCCAATCCATCTAACCTAGTTACCACTGGTGAGAATTATACTAGTAATGCAGATCTGAGTGATGAATTGAACGTAAGTGAAGTAACTAAAATTGTTGAACGAATGGAGCTATTATCCAATAGTTTAAAAAAAATCCAAGAAATTGTGGAAAAGCTGGGTAATACTACACTAAGTGAAGAAGTGATAGTTCATGAGAGACATTTCAAAAAGTTTATGGATTTTGTAGGAGAAATTCTCGTAGATATTGGTACAAGATTACCACAAAGTGATTCTAAAAGCATGTATCTTGAACGAAAATTGAATGGATTGGAAAAGATGAATGAATCCTTAGATAACAGTGTTCAAGAGTTAGAGAAAAAAGTAGATAAACTTGAAAAAGAGAATAAAGATTTTCTAGCAGAAAATGATGAACTTAAGGAAAAACTTGCTACAGCGAAAGAAGAAAAGGAATTGCTATTTAATAAAGAAGAAAAGATACAGGAAGTTATAAATGGGCTGAATGAGGACAATCAACGATTAATGCAAAAAATAAATGGGTTAGAAGATGATCATAAGTATTTGTTAAAAGTGGAAAAGACAAAAAGAGAAACCGAAGATTCGTGTATACAAGTGGAGGATGCAGATATACCGGAAGGAAAAGCTGAGTTATGTAAAGACTATGAAATTAAACTAGTAAAGCTGGAACAAGAGATAGATGGAAAAGGGAAACAATGTGAGGAATTGCTATTAGAAAATAGTATATTACGAGGAAATATAGAACGATTAAAGGAAGAGAATAAACGATTAGAAGGCATTGAAGAAAGCTTTAGTATCGATCCCTCACATTTTTGCTCTGTAAAAAATTTGCATGATGAGCTTATTCTAGCTAATGAACAGCCGGAAAATATTGATATATCAATCCAGGATGAGATGGATTCAAAAGTTGCCACTGAGTCTGTGGGTGTTAATGTAAAACAAGGTTATAGTAAAAGGACTAGCAACCTATCTCGAGTCTCTGAACAAAGTTCAGCAGTAAAATCTCAATTCTCAGAAGCAAGAGCTCAGAGTAGAAAGCAAATAATTTATGCCTCTGCTTCTCTTATATTATCTGGAGTATTTGCTGTTGGCACAAGTTTAACAATGTCTCATTTAGGAATATCTATTTCACTTGCTTTGACTGCATTAACTTTCCTTACATTGGGATGTTATTGTTCATATAAGGCAAGTACAACGCTTAGGAATATTGAACTTGATCGAACTTTTAAAATGGCTGATCATGAAGCTGTTTTTATGGTTCCCAGCTTATAACTATGTGGAAAAATATATTGTTTTACTCACCCCAAGAAAAGAGATAATGGGAAAGATAAAAAGGTCTATCAGTTCTCGGTGCGGCAGATTAATTTCTGACGGTGATATAGAGCATTACTTATTTCTCTAGAGAATAGGGAATTGGCGAATAGAGTTCTAGGTGTAGAAGGAGATATAGATGAAGAAAAGACCAGATTTAGTAGAAAAATATAAGGGCTTCTTTGTAAATGATAGTAAGGGAACAGCAAAGTAGTTATATTAAGGGACTGGTTTTATGTTCTGAACTCAGATTTTCGTTAGGTTATAAAAGAAGTAATATCGAGACCTTACTTTGAAATTCCAGATTATCAGAGTACTTTGCTCTTCTGAAGTGAGTGATGTTGGAATACCTCTGGATCGCAGTACTAATAACCAAAATTAAAGAGTAAATAGTTTATAATTTAAGTATTTATAATAGAGAAATTAGCATGTATCTAAATTTGAGCAGCAAATACCTTGAAATTACCATCAATTCAGTAAAATTGAAGAGTTTTAATGGTTTAATCATGTAAAGTATTCAATAAACTGCCGTTTTTAAATTTTATCAGACTCAGTTAAAAGAGTGGAGATTTTAATGATTTACCTCAAATCTAATTAAGAGTTAAAGTGAGAAGATGTTTTAGTTTTTATGCACCTTCCTCTCTACTAATTAAGGCGTTCTTTTTATTTGCGGCTTTTCAGACGTACGATTCTGCTTAGCAACCAATCCGGTACTTCTCTACCCTTTTCCCACTGAGCAAACCTCATCTTTTCTTTTAGGTAGTACTCTCTGTAAGCTTTTACTGAATGACTAGACTTATATTGATCTGGTAACGCCTGTACAAAAGGCTTTATATCGGTTGATTGAAAAACAAGCAAATTCTTATTACTATCACACCAATCTATAACTTCTTCTGATCTATGTTTTCTTTTATATCGCCAAGTATACTCTTTGCACAGCTCCCTTCCGTATTTTATTAACCAGAAAAAGTTCCCTTTGGATTGTCTAGCCCATAGAGAACAAGGGTGGTTTTTGTGAGTAAGTTTATATGGAACTTCTATATTCTGGTCTGTGATGCTGACTAAAGGATTTGGCACTTTTAATGCTATTGAAAAAACATTACTCAGTAACTGAGCAGTTTCTAATAGCATTTTTACTATATGCTTATCACATAACATTTTTGCCGCAATCTCTGGGTTTTCATCTAGTACAAAGATGTTCATCTAAACATCCAAAGAGCTTAAGTCTTTAATTTCATTAGCTGTAAGACCAGTAGTTTGAGCTATGATATCAATAGAAACTCCTGCTTTAAGTAGATTCTTTGCAACTTCAATTTCCCTCTCTTTTCTGCCTTTTTCATGTCCGATGAGGATGCCTTTTGCAGTAGCATCATCAAGTTTTTGAGCAAGGACAGCCTGTTCATCAAGAATACGTTTTATTTCCTGTTCATAGGCAATAAATTCTTTTTCTGACCAGTTGAACCTATTTAGTTCTTCATAGGCCTTTTTAATTATTAGATCACTACCTATTATTTTTTCCAGCTCTTCTTCACTAGTCTCATCTGCATATTTAAAGAAGTAGACCCATTTCTCAACAATACTTGAAAGCTGATCTTCTTTGGTTTTTGGAAATTTAGGCAACTCAATAAATATAAAGTAAAAATCTTTTAGATCATGTTCATTAGTATCTTCATCGCGAATGGTATGCTTTGACTTATACTCAGACTTATCAGGAAATAAAATACAGTCTGCTATAGCAATAAAGATAATTTCCTTAAGGTCATGATATTGATCGCCTTTGTCAGCCTGTCTTGAATAGGCTTTAGCAGCATAGTATTGAGCACGTTTTTCAAAGCCCTTAGTTTTAGCGACCTGCATTTCGACTATCACTTGCAGCCCATTTTTATCTCTACAAAGAACATCAACAATGCTTTGTTTTTTAGAAGCAATATCAGGATCTTGAATAGTACTTAAAAACTCTATATCCTGTATTGCATTTGTTCCAGCAAAGCCGAGAATATCATTAAGAAAGTGAATAAGGATATCTTTATTTTTTTCAGTACCAAAGATGCGCTTGAACGATATATCATTCTTGGGATCGAGAAACTTCGAAAGAGCCATAGGAAATCCACTTAAAAAGCATTAATAATTATACACAATTGTGAAGAAATATTCAACTAAAATTCAAACATAGAAAGAAGCATCCCTTTTGTATATCTTTATTTGGTAGTATTAACCTGTATAATATTTATGGCAAATATCTCGATAAGGTACAAAATAGCACAAAAAGTAAGGAGCTGGAGGTTAAAGCGAGGTTATACTCAAAAAGATTTAGCGGGAAAAATTGGCGTAACGTATCAAGTAGTACTACAATATGAAAAAGGAACACGTAAAATTTCGATTGAGAAATTGTATGCTATAGCAGAAGTGTTATCGGTTGGCATCATAGATCTTATTCCTGTATCAAGTGAAAAAATTTGCCTTAAAAACGAAGAAGAGGAAATATTAAATCTAGTAAGAAAATATAAAACGATTAATGATCAAGAGTTGCGCAAGGTGTTTTACTTGCTAACAAAATTTACCCGAGTTGGTGAGAAAAGTAGTAAAAAAGCAGAGAAGGTAAAAATTGCAAAGGGTATGGTTAAAGCAGGAATTTCTGTTGATATTGTTTCACAAGCAATTGGCCTCTCTGCTAATGAGTGTGTTGAAGAAAAAACAGGTTCTATCTACTACCAAATAGGAAAAAAGATAAAAGAATGGAGGCTAGTGAGAGAGTATACTCAAAAGGATTTGGCTGAGAAAATGGATACAACACGTGATGAAATAAGCAACTATGAGCAAGGACGTGTGGCCATTCCACTGGAAAAATTATATGCAATAGCAGAAACATTATCAATTAGCATTACAGATCTGCTCATAGAGGAAGATGAGATAGTAGAAAGTGAGCTACCTGATTTAATAAAAGAATACAAAAAAATTGAGAGTCAAGAATTACGCTATGCGCTAATAAAATCTCTGTTTGAAAGCATACAAATTTGCGAAGAAAAAGTGAAAAGAGCAGAAAAGATGAAAATTGCAAAGGATTTAGTGAAAGGAGGAATTTCTACCGATATTATTTTGCAAATAACAGGCCTCTCTTTAGGCGAAATTCAACAGATTTAAAATAAAAAATCAGTATATATTAATATCTTTACTCTTAGATGAAAAAATAAGTAAAAAAGATTGAGAAATTGATTTGACTTCACTCGAAAGCTATGACTTTATGCCAATGCTGATAAAAAACAGCAGTAAATATCTAAAAAAAGTTTGTTGTTAGTGAAAGGTAAATTATATGAATAAAAGTAAAGAAGAAATCGAATTCAGAATATTAGAAAGCAAAGGCAAAGCACTACTTGATCGTGAAATAATGGAAACGTTTCTAAGTGCAGTACATGAAAGCCCACAGGCTCAAGAAATTGCTAAAAATTTGGTGAATACTTATACAGGAGTAGGAAGGATTTTAGGTAGAGAAATGGATGACCTGAAAGTTATAGAAGGAGTAACTGATTCTGCAGTAGCAATGATTATGTGTGTTAAGGAAACACTAGAAAGGGTACTGAAAGAAAAGCTTAAGAGTGAGCCAATCATGGACTTACAAGGGATAGTAGAGTACTTAAACGTAAGTATAGGCCACTCAGAAAGGGAATGTGTAAAAATACTGTACTTGAATAAAAGGCGTCAACTAATTGGAGAAGAATCCTATATTGGTGAAATGGAAAAAGCACCAGTATACATAAAGGAAATTATAAGAAAAGCATTAATAAAGAATGCAACATTAGTAATAATGTCACACAACCATCCTGGAGGAAGCTTAGAGCCGTCAGAAGAAGATCAAGCAGTAACGAAGAGCTTAGCAGCAGCATGTAGTACTGTAAGCGTAAAATTGTTTGACCATATTATCATCACAAGTGGAGGCTATTTCAGCTTTCGAGAAAATGGATTGTTATAGTAGAAAGTATTTGCAAATCTACTCATTATAATTTATAATGAGTAGTAAGATGTATAAAGTTTATTGTACGCTTAAAAAGTATTTTTAATATGAGGTTTATATGACTAGTAAAGATCGGAATAAAAAGACTAATGTTAATCACAAGAAAATATTTGGTGCTCTTGAAGGCGTTGATATAAAGCAGTCTAAATTTGTGAGTAAAATTAATAACCAGAAGGAGATAAACCGGGAGGCCTCCCCTAGCAGAAACATTCGCGAAAACAAAATCAACTACGGGAAAAGCCTTGACTATGTTTATGGCACAAAACCTTTAAATGATCAAGCAGAAGATTTAAATCCATTTGCTTCAAATTTGCAAAAAATAAAACCAAGTGCAAGCGAAAGTGAAAAGTTGAGCTGGTTTAAGAGTGCTGTAGTAGAGACAAAAAACGTAAATGCATTGCATAAAGTTATAGAGCAAGTATTAGCCTCTGGAGCAAGAGTAAATGCATGTAATGATGGGGAGTGGAGCTTCGCAGAATACATGATATTGGGCACACACTTTCACAGATTAGAAAAAAGTGATCGAAAAAAGATAATGCGTAAGCTAATGCTAAGTGGTGCAGAGTTTCATGATACTCTACTACAGAATAAACTGATAGGTGAAATCTATAATGAGCTACAACCAGAAGTTCAGCCACAGATAGATGAGAGACTAGAAGAACTAGAGAAAGCTGGCGAAAGTGCTGTGCAAGAAGGAGAATTAATAGATGTTGAGATAGATAATACAACATCGTACATAGAGTTTTCTGGGAATAGCAAGGTAGAGGTAGCCAAAATACTGAGAGAGTTAGGGAGTAACATTTTAAAAATGGGTAATAATGCAGTTGAGATCAGAAGGGAGGAAGGAGGTGCAAGAAATTACGTTGATGTATCAGATGGTAGCTCCGTTGTGTTAGAATTTCCTACAAGCCTTGGTAAGCTAAATATTGTATTGTACCAGGACGTAAAAAACTGCAGTCAGGTACAAGTAAAAGTAGCGGATAAGGAAATGTGGGCTGAATTACAAAAAAGAGGAGAAGAAATTGGAAAAAATTGCCTTTTTGGGGGAGTGAAACTTAAGAAAGTGGTAGAAAGAGGTAATTTCACTAGGTGCGGCATATGGAGTGAAAAGCAGAAGGAAGTAAGTGAAAAATTGTTTTCATGGGCAGACAAAGTACGTGAAAATAGTAAAGAAACTTGTAGGGCACTTTAATTCATCAATTTAAAGGTTCCAGAGTCTGGCTATTATATCTGGAGCCTTTGAGCTATAGTATAAAATATTATATGTATGGTTCTTTTTGTGGAAAAAAGTCTAGATTATAAAGTGGGAGAAAAATTAAAAAGTTGGAGGTTAGAGAGAGGGTATACTCAGAAAGATTTAGCAGAGAAACTTGGTGTAAAGTACTGGGTAATACTTCAATATGAAAAAGGGAATCGTAGAATTTCAATTGAAAGGTTATATGCTATAACTGAGGCACTATCAATCAGTATTACGGATCTAATTCCTATATCAAAAAGCTGTCTTGAAGATGAGGGAGAAGAAATCTTAAATCTAGTAAGAGAATATAAAAAGATTAATGACCAGGAGTTACGTAAGATGTTTTGTTTACTAACCAATTTTGTCCAAGTTAGTGAAAAAAGTAGTAAAAAAGCAGAGAAAATAAAGATTGCAAAAGGTTTGGTTAAAGCAGGAGTTTCTGTTGATATTGTTGCAAAAACAATTGGCCTCTCTGCTGATGAATGCGTTGAAGAAAAAGGAGGTTCTATTTACTGCCAAATAGGAAAGAAGATAAAAGAATGGAGGCTAGTGAGAGAGTATACTCAAAAAGATTTAGTAGAAAAAATGAGTACAACACGTGACGAAATAAGCAACTATGAGCAAGGAAGGACTGCTGTTCCACTTGATAAATTATATGAAATGGCAGAAGCATTATCGATTAATATTACGGATCTACTAATAGAGGAAGGGAGTAAAGTGAAAAATGAGCTACCTGATTTGATTAAAGAATACAAAGAAATTGAGAGCCAAGAACTACGGCATGCACTAATAAAGTCTTTGTTTGAAGGGATACGGATTTGTGAGGAGAAAGTGAGAGAGATAGAAAGGATTAAAGTTGCAAAGGATTTAGTAAAAGGGGGAATTTCTATTGATATTATTTTGCAAATAATCGGTTTATCCGTTGATCAAATTGCATGAAAATTTATTTCTAAGTAAGGTATATATGTTTGTTTCTGTAAGCGATATTAGTTCTATAAGCTACAAAATAGGACAAAAAATAGAAGATAGCAGGTTAATGCGAGGGCATACTCAAGTAGAATTGGCAAGTGAAATAGGTTTAACATACCAAGAAGTAAACAGCTATGAAAATGGGTATATTCCTATTCCAATTGAAGTACTATATGTAATAGCAAGAGTATTGTCAGTTAATGCTATAGATTTATTACCCGAACCAGTAATAGTAAGGGAAGACAGCTATGAAGACGAGGAAATACTCTATCTAACGAAAATATATGAGAATCAAAAGTTAGGCAAAATAGTACCTTCATTAGTCAGGTTTGTTCATATTAGCGAAAAAATTAATCAAGAAGAGGCAAGGTTGGAAATAGCAAAAAATCTAGTGAAAGAAGGAGTTTCAGTTGACATAATTTCCCAGGCAACCGGCTTATCTATTTACGAGTATGATAATACAGAGAGAGAAATCTGCACTGATTCTATATATTACAGAATAGGGCAAAGAATAAGAGAATGGAGGTTAATAAGAAGGTATACTCAAAAAGATTTAGCGGATAAAGTTGGCGTAACACTCAAGGAAATACATGAATATGAAAGAGGTTATACTACCATACTATTTGATAAATTATATGAAATAGCAGGAGCATTATCAGTAAATATTAAAGTCTTGCTACCTGAAACGAGAGAAAGTAAAAAGCTATTGAGTTTAATAAACGAGTACAGAGAACCGGAATCATTAGATGCGTTAGTCAAATCTCTATCTGAAGATATGAAAAGCGGCAAGGAAAAAGTTAAAAAAGCAGAGAAAATCAGGGTTGCGAAAAATCTAGCAAAGGCAGGTGTTGCAATTGATATTATTGTGCGAGCAAGTGGCCTAACTGCTGATGAGTGTGAAAATTGAATTGTGTTAAAGACGGTACTGAGAAACATTATATTAAGATATAAGTAAAGATGGTTACGTATTTAATATATCTATTCTGAAAATTTGTTTAGCTGACTCAACTGAAGCATTTTCGTAAAGTTTTGCTGCTAATTTGCTTGTTTGATAACTTTCTTTAACGTTTTCACAGCTAACACTGAAAACACATATTGCTAATGCTAGCAGAGAAGCTAGTTGGTAAAATTGCCACAGCCGTCAGTACTCCCGATTACTTTTCCTGATAATGTGATAGTATTCGCAAGTATTATCATATATTACAAAAAAATCAGTTAGCATTTCTGTTTATTAAAATTATACAATAAAGCTGCACTTTATATAATACTTCTCAAATCATTTCTACTAAATATTTATGAATATGGTTAAACAGTAGATAGAGGAAAACTTGTCTAGTATTGATCTTTTTTATAGTAAAGTTATCTCATAAAATATTAAATTGGGAGTTTTATGGATCACAGATTAAGAGCTTATTTGCTTGGAGTTACCTGGTTTATACTCAGTTTACTTAGTAGTGTAGCTAATGATACTATATCAAAATATCTAAGTTTACATCTCCAAAGTTTTGAAGTAATCTTTTTCCGCTTTTTATTTAGCACTATTACCCTTGTACCTTTTATGCTTTACTATGGAAGAGAAGCTTTTAAAACAAGTCAAATATCTATTCAGATAACTAGAGGAGTATTGTTATTTGTTGGAATAACCTTGTGGACCTATGGGTTAGCTATTTTTCCCATAGTAACTGCAACAATTATAAGTTTTTCTATACCATTATTTGTTATACTTCTTGCAATCCCTTTACTAAATGAAAATATAATTTGGCAAAGATGGTCAGTAACTGTTATTGGCTTTGTTGGTATTGCTATTACTACCAAAGCTTATAGTGAAGACTTTAATCCTAAAATTCTTATTTTTATTGTATCTACATTAATCTTTGCTATATTAGACATACTTAATAAGAAACTCGCAATAAAAGAGTCCGTAATAAGTATGTTATTTTATTCAGCTCTAACAACAACTATTTTTTCCACTGTGCCTTTGCTGTTTTATTGGCATTTGCCTTCCTTGTTAGAATTAGTATTACTACTGATTTTGGGAATTAATTCAAATCTAATTCTGTTCTTCACATTAAAAGCTTTTACTCTTGCAGATGCTACTGCACTTGCACCATATAGATACATAGAGCTAATAATTTCTGCAATAGTAACATATGTTATGTTTAATGAGTTGCCTGATAAAAGTGCTTTGTATGGTATTTTAATATTAATACCATCGACTTTGTTTATAGTTTATTCAGAAAGTAAAGTAATTAAGAAAAATAATGTATGCAACGCTAGAGTAAAAATTTATGACTCTAATTGTTAATGATGTTCTTTTTAAATGTTTAAGCAGTTGAGCTACATTAGGATATTTTTAAGGTGATGACAAGATGTATATAACCATTATAGGAATAGGGTATGTAGGTTTAGTATCTTGTGCAATGTTATCAGAGCAGGGTCATAACGTTGATTGCATTGACATAAATACTAAGAAGATTGAGTTATTGAAATTAGGAAAAATTCCTATATATGAGCCTGGATTAGCAGACTATTTAGAGAATAATATAAAGTTACAAAGGATAAGATTCTTCGATTCGTATTCTCAAATAAATCCCAACACAGAAGTAGTGTTTGTAACTGTAGATACTCCATCAGACTCCCTAGGAAATGCAAATTTACAGAATGTATATAATGCAGTAAGTGAAGTTTCTGAGAGAGTTAATCAAGATTGCTTAATAGTGATAAAGTCAACTGTTCCTCCTGGTACTGCAGAAAATATATATAATTATTTATCTAATAAGGGCTATAACTTTGATTTGGGGGTTAATCCAGAGTTTCTCAAGCAAGGCTCTGCAGTATCAGATTTTTTATACCCAGATAGGATAATAATAGGAGTAAAAACTAAGCTAGCTAGAGCAAAACTAGAAGTTATATATAGATCATTTATAGATAAGAATATTCCGTTAATAGTCACTGATACAGTTACTGCTGAAATGATTAAATATGCTTCTAATGCTTTTCTAGCAACAAAGGTTGCTTTTATCAATGAGATGGCAGGTTTATGTGAGCTATTAGGAGCAGACATTGACCTTTTAGCTAACAGTATGGGAATGGACCATAGAATAGGTAAGGAATTTCTCAAAGCTGGTCCAGGATTTGGAGGATCATGTTTTCCTAAAGATTTGTCAGCTTTAATAAGGCTTGCTGAAGATCACAATGTCAAGCTACAAATTTTAAATTCAGTTAAGGAATCTAACTATAATCATATAACAAACATTGCTAAAAAGGTAGAATATGTATTAAATGGAGTCCAAAATAAAAAAATAGCAATATGGGGGCTAACTTTTAAGTCTGGTACTGATGATGTAAGAAATAGCCCAGCTATAGATATTGCACAATTGTTAGTGAATAGCAAGGCTAAAATTACTGCATATGACCCAATGGGGATGGATAATGCTAGGCAAGTTCTAAAGGATATAGAATACGCGGACAATGCTATAGGGGCTGCAAGGGACGCGGAAGCCTTGTTATTGTTAACGGAGTGGAAAGAATTTAAAAATCAAGATTTTGCAAGTTTAAAGAGTATTATGGCTGCACCTAATGTTTTTGATTTCCGTAATTTATTAGATAGCGAGCTATTACTAAGATATGGTTACCATGTTTATTCCTTGGGTAAAAAATCTATCTACAAAGTTTAACTGTTGAGAAATTTTTTTTACACCGCTTTACTTAGTTTTTTTAGATCTTTGCTTGATAGTATGGAAAAGCAAACGAGTGCAACAACAGAGCAAATGGAAAAAAATGAAAACATAATACTGTTACCACAGTGCTTAACAAGTACTCCTAAGAGCACGCATGAAAATATTGAACTTGCAATATACCCAAATAATCCTGTTAAGCTTACAATTGCACATACATTATTTTGTGGAGCAATTTCTACAGCTATAACACCTGTCAGTACTTGCACTCCAAATATAAAGAATCCTGATAAGATTGCACAAAGGTTCATAAGAATTATGTTTTGACCAAAGTTCATTGCAATAAAAGTGAGTGCTATACCCAACATATAAAGTGATGCCAGCAAGCTTCTATTTTGAAAGAAGTACATATCACTAATTCTTCCTGTTATTAAAGTTCCAAGGATTCCACCTAAATCATATACGCCTGTTATTAGTGAGGATTGTACAAGAGAAATTTGTAATTTATTCTTTAAAATTATAGGAAACCAAAAGAAGATTCCCATTTTTATAATATAAGCACAAAAAGTAGCACAACATAGAAACCATATGGAACTTGTTACCTTGATACCTATTTGAGATTTCTGCACCTTATAATAGGTAGTAAAGTTGGCACTTTCTTTGTAATATGCCTTTAATATTATATAAATTCCAAAAAGTAAGCATAAGAAACCAGAGTACAAAAATGCACTTTTTGCATTATATATTTTAATTATACTTGGTAATACAATTAAAGTAATACAAGAACCAAGTTGCTGAGATGCGCTCATAACTCCCCATGATGATGCAATTGAAGAGATGCTAGAGTTTGTAACCATAAACTTGGTAATAGCTGGCCAACCTAACCCTTGTGTCCAAGCTAATAATATTAATGTTAACAGTAATAAAGTTAGATTATTATATGATAAAGTTATACCAATGGTTAATAATCCAGTTGCAATATTGCATAGCCCAAACATAAATAATGGATTATTTTTGGAGTCCATGATTATTCCATTAACAAATTTTGATACTCCATAAAAAAAAGAAAAGCAGGCAAAAAAATAGCTTAATTTTACATGGTCAGTATCTATTAACAGTGGTAGAGCAATTGGTATACTTTGTCTTGATAAATAAAGCAGCATATATCCACAGAAGAATAGTAAATATTGAAAGAAGACAAAGTTCATACCTATTCCCAAATAGCTCTATGCAGATGCTAGCATAATACTATATTGATATAATATTGTTTGACAAGAAGTTTGCAAACAATTAGTGCAGAAAATTACTTAGTATCTTTCTTATAGCAGATACAGTAGTATTAATATCTTCATAGCTTATATCTCTATGTGTTATAGCTCTGATTTTACCTTTGATGTTAGCCATTCTAATTCCATAATTTGTCATTAGTACGTTTATTAATTCTTGAGTAGATATACAATTAGTACGTAATGAAAAATACGCTATATTAGTTTTATACAGGTCGATATCAATTATAACTTGATCTATGGAGTCTAGGCCTTCTATAAGGTGCTGCATTTTTTTATGATCTTCTTCTAAAGAATTTACATTATTACGTAGAGCATATAAACATGCAGCTGAAATAATGCCAGCTTGGTGCATACCTCCGCCAATTTGAAACTTATAGTACCAAGCTTTTTCAATAAAATCTTCACTTCCAAGCAATATTGCACCCATTGGAGCACCTAATCCTTTACTAAAATCAATGAATACCGAATCAAAATAACTTGCATACTCCTTTGGAGATATTTTAGTATGAGCACAAGCGTTGAACAGTCTTGCTCCATCTAAATGAGTGAATACGTCATTCTCTTTGCAGAGACTTGAGATCTCTTGAATATATTCTAAAGGCCACACAGCTCCACCACCAAAATTTGTCGTTTGTTCGATAGAAACAAGCCCAACTCTCGGAATATTTCTTAAACTAGGACGAGTAATAAACTCAACAATTTGTTCTCCAGTAAATATTCCTCTTGTACCTTTGATGGGCAAAGGAGTAGCATGTGCCTGGGCTGCGATCAAGCCAGATTGTACTATGAGTGGATGTGAAGTTTCATCAAGCAGCAAGTAATCACCAGGTCTTTGAATGTGTACTTTATAAGCAATTACATTGGACATCGTTCCTGAAATCAAAAAGATTCCTGCAGGTTTACCTAATATTTTACATGCGGTTGCCACTAATTCGTTCACAGTTGGATCTTCACATGCAGCTTCGTTTCCAACTTTTGCTTTAGCCATCGCTTCCCTCATTTTAGCTGAAGGGTCAGTGTTTGAATCGCTAAAGAAATCTATTTTTACTCTCATATTAAATTTAACACAACCTCCTTTATAATTTCAGCAGCTTTCATGATGTCTGTTTCCTTTGTGCCAAGATGGGTAACTGCTCTTATATGAGACTCGAGCCAAGGAAAAAGCAATAAACCATAAGCTTGGCACTTACTCAAGAAAACCTCATTAGTTACATTTAGTGCTTTTATACTAAAGCTTACTATATTAGTTTCTGGATAAGGTAGTACCAGTTTTATGTGTGGAATTTCCTTAATCTTGTCTGCAAACAGTTTGGCGAGTTTATTGTCTTCTTTAAGCCTAGAAATATTGTTCTGTAGTACATACTTTGCTGCATTAGCACAATACCCTATCTGATGATAACCACTACCTAGCCAAACCTGTAGCTTTTTAGCCCTTTCAATTATCTCTCTTTTACCCATAAGCATTGAACCAAAAGGAGCTCCAAGTCCTTTGGTAAAAGAAAAGCTCATTGTATCCACATATTTAGCATAATCTGCTAAAGCAATATTTGTTTCGACATGAGCATTAAATATTCTTGCACCGTCTAAATGAAGATTTACATTGTGAGCTTTTAAAAAGTGATATAACTCGACTTGTTTTTCAAAAGGATAAATTTTACCATTAAACCCGTTTATACTATTTTCTATAGAAACAAGACTCACCTGAGCAAAAATTTTGTACCTTGGCTTAGAATTAATAGCATATTCTACTTCAGCAACATCTAAGATTCCGCTATTATTTCTAATACAATTAAATACGATATTATTTACTTTTGCATTGCCTGCGCTATCGAAAAAATTAACGTGATAATTATAATGAGTTATTAGTTCATCACCAGGACTTGTTTGACTGGCAATGGCTAATCTATTTGCAAGCATACCGCTGGTTGCAAATAATGCTTCTTCTACTTTGAATAATTGTTTGCAATATTCTGATAAGTCATTACAGCTTTTGTCTTCACCATAAGCAAAATCTCCAACAGTTGCATTACTTATTGCATGTATAACGTTGGAGCTCTGCAGAGTTGTAGTGTCACTTCTCAGATCAATAATTTTTTCCATCTTATTTTTTGCCATTCAAACAACCAATTTGAGCATTCCAAAGTTCCTTGTAAAGACCTTGCTTAGAAACTAATTCAGCGTGTTTACCATCTTGGACAATTTTTCCTTTGTTAAATACTAGAATTCGGTCCATATGTAAAAGTGTAGAAATACGGTGTGCTATAGTAATGGTGGTTTTATTTTCCATCAACTTAAATAAACTCATTTGAATTGTTTTCTCTGTTATAGAATCTAACTGACTAGTTGGCTCATCGAAAAATAATATCGGAGCGTTTTTTAGAAATGCTCTCGCTATGATTATTCTTTGTCTTTCCCCTCCAGATAGCTTTATGCCTTTTTCTCCGACTACAGTTTCATATTGATCGGGTAGAGTCATAATGAAATCGTGAATACCAGCCAGCTTTGCAGCTCTTATTATTTCTTCGATAGTAGATTGAAGTTTACCATATATAATATTTGCTAAAATAGTATCATGAAACAACAATGGTTCTTGAGGTATTACAGATATTTGTTGCCTCAAAGAACTCTGTGTAACTTCCGATACTACTTGATTATCAATCTGTATATTACCTTTTTTAACATCAAATAGCCTTATGATTAAGTTTATAAAAGTAGATTTACCACCTCCAGAATAACCAACTAGACCTACCTTTTCGCAAGGATTAATGGTAACTGAAAAATCTTGAAATAATGACTTCTGACCCTCATAAGAAAAAGAAACATTATTAAACGTTATTCTTCCACTTAATAAATTTAATTTTTTAGCATTTTCCTTATCTTGAATTTCTGGTACGGTAGTCAAGATTGGCAATGCATCTGAAACTTTGCCGAAATGAGTAGAAAATTGGGTAAGATTCCTAGTTAGATGGTTAAGAAACTCTATAATCGATATATTAATTCCAAGTACAAGAGCAATATCTCCTATTGCAATCTTGTTCAATTGATAATCATGAATTAAAAAATACAAGTTTACTGCTTGGAGTATATCAAATGAATAGCCATATATAAACCAAAGCCAAAAGTATGCCCATTGTAATTTTCTTTCTGCAATAGTTTTTTTCTTGCATACTTGAAAAAATTTATGCCTCTCATGCGCTTGCCGAGAAAATAACCTTACTGATATAACATTTAAAATACTGTCGGCTATACCCGCTATTACTTGTGAACTTTGTTTAGAATGATCATCGGCTAATCCGGTAAGCACCCGAAAACTGAAAACCGAAATCAAAATAAAAATGTTCACCCAAATGAATGTAGCTATTGCAAACTTTATATTTACTAGTGATAAAGTATAAATAGCCAAGATTAATGCTATACTATAACTAAAGAAACAGTCTATAAGCAGTCTTATTAGCTCTATCACACTATCCATTAAGTTACTGACCTTATATACTAAACTTCCGGATAGGTTGTTTTGATAATAGGAATGGTCTTGCTGAAGCAGCCTGTAAAAAGACATATCAGCTATTTTTTGACGCATTGAGGTAAACATTCGAATGTCAACAAAATAGCCATAGAATCTAAAAGCAGTAGTAATAAGTAATGCCATACAAACATAAGCGCTTACAGGTAATAAAAGATTTTCAATTACATTACCTTCTTGATATTTTACAGCTGTATCTAAGATATTTTTTACTAAATACTTTCTAAAAGATAAATCAATAGCCACTACTAGGGCAACCAGGAACATTACAAGCACATTAAGCTTAAACTTGGATAAGATATTCAAAATGAACACCAATATATACTTGAAACTACCAACTCTACTTTTGTTCATTTATAATGCTAGCTCCACCACATTGACTTTTTTATTGAGAAATACAAGCAGTGAAAACCATAAATTTTTGTATATTTTTCCTGAAATGTCTCCAGCATCATGTAGTGCTGACGCTTGATTCAGAATAAGTAGCTTATATAAATCTCGCTTAGCTTCAGCAGTGTTGACCTCAGAAATATTTGTAGTTGTGTCTGTAATAAAGGCTAACCAGCTCTTAATAAGTTCTTCCATATTTTTTGTTTTTATACTTTCCTGGCGACGAAATAATGATAAGTATTCTCTCAGTATAAATTCTGTTAATGCACCACAGTTTAATATACCAAAAACTGAAGGCTGAGGTTTTGGCACACAAGGAAGACTTTTATCTTTTACAACCCATCTCGTAACATAAGCAAACCTATCTTTAGCATCTATATTCTTATCACTACCATGCCATAACCGTGAATCAAAAACTATCGCATCTCCTGCTGAAATAGGTAGTGACTTAATTTTATAATTTTCCCGGTTATCCGAGTATTGATCCAAAAAGTATGGATGCCAAAAATCAACTAGAGGCTGTATTTTCCAGTTGTGACTATCTTCTATAACTTGTAGTGCACCTGAAGTTTTATTGACATTATTCAAAGCTAGCCAAACAGAAAAATGATAAGGGTCATTAAAGCTATAAGAGATGTCCTGATGGAAGGGAACTGCATCTATTAAATCAGCAGTTTTACATATAACATTTGATTTTTTCTGCAGTATCTGGCATTGAAGTGACTTTTCAAGATAATTTTTAATAATTTTATCTAATACTTGAGATACAATTCTAGTTACCTGAGATGATGTACCCCATCTTCCAGTGCAGTTTAAATAGTCAGAAGTTGAAACACCTAATTCTTGAGATAACTTTGATATCTTGCTTATTATATCATTTAAAGACTGAGTTATTAACTCTAAAGGAACTAGATTTTTGATAATAAAAAAACCATTTTTTTGCAATGCTTTCATATATTAACACCTAATGTCAATAACTGATAAATAATCTGTTAAAGGTACAATACTAAAAATTTTAAGCCCTTTTACTTGTTTTAGTATTCTTTTCCAATCGCTCAATGTCCTTAGTTTACCCCCTGTTTCAACCATTACATTAATATCTACAGAACCTCCCACTGGGGAGTAGTAATCTAGGATAGTTTCTATCACTAAAACGCGTGGTATTCCTTTATTTTTTACCAATTTTAAATAAGACAATACCTTATTATCATCATAATGCTGCAGAAAGCGGCAAAAGACACCTAATTCATAATTTGTAGCTGATAATTCTTCTTGAGTTATGAGTTTAATTTTTAAATCTTCTACTGCCTGCCTAGGCACTTTATGTTCGTTGTAATAATATAAGCCTATAGAACCTTTATTGTGTATATCAGAATAAGCAAGAAATAAAGAGTGTACGCCAAATAGCAATATATTTTTAGCACCATCTATATTAACCCTAGAATTAAACTCTTTAGTGTCAAACCTGGAATATCCTAGCAATGCTTGGTAAAACGCTATTTTCCTGTCTTCTGATGTTTCTTTCTCCTTAAAAGATTCAAATGAAGATATTGACTCCTGCCTTAATATATCGGCAATTTTTAACCAATTCTTTTCAGCGGCAACCCTTGCCCACATTGCTGCTGCTTTAGGCAAAAATGGTATTTCCTTAAAACACTTACCTTTTGATGATAGTTGCCATAAGTCCTTGTTCTTATCGTAATCAATAAACCCTATTTCCCACAACGCCCTTAACAGCCTTTCTAGATTTGGAACGATAATATTTAACTTTTGAGATAAAACTGGCATAGTTGCAGGTAAGATATTTAACAAATCAAGTTCAATAGCAACATTTGCGAGGTAAGTTTTCCAAAAGGCTGAAAGTTCTGCAGAAATCTTATGCACTTGAGATTCTTTATCTAAATCAAAAATACTAAACTTTACGTTTCCGGTAATATCGATCTGTCCTAATACACCTTCAAAAGTTTCAACTTTTGCCATGCCATTATAGAATGCTTCTACCATTTTAAATCTTTGCCGGTAAACAGGATTGCCATTAATATCTATATGAAACCAGCCATGCTTATCTTCTGCAATAGCAAATCCTTTATGAAAAACATTAAGCTTTTTATACCATTTATTATGTACTAACTTTCCATGATTATTAATATGTGTAGCTTTACCATCTTTATGGACTACAGCGATACCATCCTTAAAATCCCCAACATAATTGTATTCTTGCTCATAAACTCTATTGCCGTTCAAATCAATATGAAAAAACTTATCATGCTTTCTAATCACACAAATATCTTCTTGGTAATTTCCAATCCATTGATACGAATGTTTGTATACTCTACATCCAGATGGATCAATATGGTAATACCCTGTGTCATCTTCTACGGCTGCTCTATTGCAGTAAAATCCAAAAGTTTTTAAAAATCTGTCGCGATAAATTGCTTCTCCCATTGCATCGATGTGATAAGCGCCTGTCTCATCATAAACTGGTGCAAGGCCAGGCTCGTGAAATTTATCAACTCTAATAAATCTATTTTTGTACAAAGGATTTTCTGACAATTGGTGAAACCTTTCACAGGGGGAAACCCTAATAGATTTAAGGTACTCACTATCTTTCATTAATTGACTAATGGTTTTCTCATGTTGCATGTTTTGCATAATTCATAGTTTAAATAATTCTTTTGTAAGTTTAGGTACTCGCTACTTTGCCATATTTCCTCCAGTTTAACTTCATTAACATTGCCAAAATCTCCTAATGTTTTGCGTAGTTCATCTGGAGCACAGCAGGGACTAAACTTGCCTTCATTGTTTATCCATGCTTCTTTACCTAAAAATGGGCACTGACCACCTGGAGCCAAATCCTTGATACCCTCTTGAGAAAGGATCGTAAAATTTTCTAATTTTATCTTTTTACCATTTGGCAATAGCATATTATCCCTAAGTTCATATAACCTTCCCACCTCCGTATTCCATCTACTAATTGCTAATTCATCTCTCCTCATAGATAGATCCTTAATTTCCTTAAAATGTGCCCAAAGATGATGTCCTTTAACTCTATCTATGCCATTTTTTATAGCCATCTCAACTATGTCGTAAAGTTCATGTAAATTACTTTCTAAAAATGTTAATTGTAAAGTAACGGTACACCTTTCACCTGTATCGCTAAAGTATTTATCTCTAACTTCAAGGAAAGTTTTTAAATTTTCTGTCACTACTTCCCATTTTGAACCTTTCATGATTCTTTCATGAGTTTCTTTAGTTGCCCCATTCCAGGAAATCTTAACATCAGATAAAATTGGTACCAATAGTTCAGCCCATTTTCTAGCTCCTTTAATAGGAAAAGAACCATTGGTCGTGAGGTTAAGCTTCAGGCCGAACTCATGGCACAAATTGATTATTTCATCAAAGCTTTTATACATTAAAGGCTCACCCATAGTAGAAGGAATGATTTCCCTTAAAGGTGTTCCATCTGCTTCCTTAATTACCTTCCTGATAGTTTCTATTGACATTATCTTGGGTTTTATCCCTTTAGCTTTCTTCTCCTCTTTAACTTTACTATATGGTGAAAAGCATTCACACATTACACAAGCAAAGTTGCAGTAATCTGGATTAGTATCAAAAGTAATTCTCCAAGGACCAGGTTTTGTAGCCACTGATTTGCCTTTATTTTCAATAACATTACGGTAAATTTTGTTAAGTTTCTCAGTATGCTCACTTATAGAAGGTACATTACCATTTTTAGTATAAAGATAGCCTCTTTGGGTCAGTTCACTGTATAATTCCTGGTCTGTAGATAGGACTTGCATTTTTTCTGACAAACTATTTGTATCTCTATGCTTAAATAATAGTCCGTTTATTCCATCTCTTACATATTCTGCCATGCCACCATAATCAGCCGTTATTACTGGTACACTCAGTTGCTGTGCTTCATGTATTACTAATGGTGAATTTTCACCCCAAATTGAAGGAACAACTATCGCATCAACTTTATTAAATACATCAGTAACTATATTTTTATTGTTATAACTTCCCATCCATTCTATCCTTTCTTTAACAGCATGTGGAAACTGATCGGCAATCGCTTTTAAAGTTTTAGTTTCTTCCCTTGCCGCTCCCCAAATTCTAAGTTTTGCTTTAGATGATAAGCGAGAAAAAGCCTTCAATAATAGGTCAACACCTTTCTCGGGAGTATGAGTACCTATATAACCGAAAATAAACCCTTTTTCTTGCACCCTATTTCTATTCTTAAGACGATTTAGATCAAAACCATAATCAAGATAAGAAATTTTGTTTATCGGAACATTAAAGTCTTGAGTAAATTTATCCATTAAGAATTTTGACGGAGCAATGAAGTAATCTATATAGTCCACTACTTTCTTTGTTTGCTTCATTCTAGTTGCAACCCATTGTTCCCAATAATTTAAGTCTGAATTCAAGAATTCTTCATCTCCTGTAAAATGCCCCTTGTAACATTGGGTTGCACATTTTTGATCCTTCTGTCCATCACAAAGCCGTAACAAATCTTCAGAATTACGTTGAATAAATCTTCCTCTTGGACACATTAACCAAAAATCATGTAGCGTAAAAATTGTAGGTATATTTTCTTTAAAAGCAACTTCTGGTAAAGTAATTGATAGATGATTAAGATGACCAAAATGTATAAGATCTGGTTGAAAGTTATCTATTATTCTTTTAAATTTTATATTTACTTCTTCATTGATAAATTTGTAACGATATTTAGTTGTAGGTATATTAATTAAATTCAGTAAGATCCGGGAATCACTACAGTCCAGAGCTATAGTATAATGGAAATCAGGTAAGAAGCTGTTTTCATGCCTAGTAAATATTTGTACCTCATTATTATTGGCTAGTTCATGGGCAAGAGTTTGGCTGTAAACCTCCGAACCAGCGCTATAATAAGGAGGGTAACCATGAATAACTTTTAATATTTTCATATATTACCATATCTATATTGTTAGGATATTCTTGTGTATTGTTTTGTAGACTTTTTATAAATTTACCTAATCCTACTTTTAATGAATGCTTTGGAGACCAACCAAGTAGCTCTTTAGCTCTAGTAAAATCACCATGGAACTTAGTTACGTCAAAATTTCTTGGAGGATAAAAATCAATTCTAGAATCACTTTCCGTGACTTTTAATATTGTTTTTGCTAAGTTTTCTAAAGTACATGGGCTATTAGTAGTAAGATGAATAGCAGGAAGAGAAGGTTTCTCGTTTTGTAAATATTTAACAGTTAAGTATATACCCTCTATAACATCATCCAAATAGGTAAAATCAAAAACACATTCTTTACCTTCTATCCTAATTGGATCGCCTTTCAATGCATTGATACAGAGTGCAGGAATTACTCTACTACTATGATCTAGTAAACCACCATATACATTTGAGAAGCGTAATATTGCTACATTAAAGTTAGAACCTTTTAAATTTATTACTTGTTCTTCAATAAATGCTTTACCTTTGGCGTAATTATTTATTGGGTTGATACTAGCAGACTCTGCAACTGGTAGTTCCTTTTGTTCTCCATATACTTCTCTACTGCTTGCATATATAAACCATGGTTTATTCGGAAGCGACTTGCAGAATTCTAAGAATTGGATTGTACCATCGACATTAACTTTTTGGCACAATTCAGGATAAAGCTCACCATGTATAACTCTAGAAATTGCAGCCAGATGAATAACCCCCGTACACTTAGCGAGTAGCGGCATTATATCTTCTGAAAAAAAACTGAGTGGGTTGTCGCGAAACCTAATATCGCAGCTTATTACTTCATAACCCTGCTTTTCTAACTTTTCTACTAAAGCCGATCCTATCAAACCTGCAGCACCTGTTATTAATATTCCCATGTGTCCCTCTCACTACAACCAGAAAAATCTTTCACACCTATCATCTTACAAGTAAGACTTAAAAAGCATTATAAAACTAGTATGAAACAAATGTCAACTTAAATTAAGGATCAATGAATAAAAAAATATAGTTATGAAAGAAGGGTTGGTTGTCTTCTTCTATTTGCCTGAAAATAACGTTCTGCTTTGACCAAATCCTCTTTGTTATTTACCCCCATTGCTTCCTTTTCGTCAGCGACTACATAACCTGCACGTAAGTTATTGCTTGCTGCAATGGGTATTATATCATTAAGACAACATTCGTTGGTCGAATCATTAAATTTTACTTCTTTTATTAGGGTATAAAGATCTTTAGCGTATGAAACCATTATTCCAGAGTTTGCAAGAAGAATTTCATCTTCACTTTTCAAGACTTTTTGAACATTGTCATTATCATCAATTACTAATCTTCCATATTGCTTATCTTGACTATTAAATCCAAGAAGAACTAAATTTTTATTATTACACTTTAAACAATCAGTCATTCTCATAACTGTATCACTAGATATAAACGGGGTGTCTCCGTACTGTATTAAAACTATGTCTTGGTCAGATAACCGCTCCAGGCTTTCTAGGGCAATTTTAACTGCAGTGCCAGTACCTGTAATATTTTCTTGAATTATCAATTTTATATTATATTTATCAATTATATCTTTTAAGGTACTAAATCTTTCTAACTCCTTTAGAAAAGGCTTGTTAATGACAATTGATAGACTTTTTAAACTCAGCGGTTTTGCATTGTGAATTATATGCTCTAAAAGAGTAAAATTTCCTACTAGGTGTAGTGTTTTTGAGTACTGTGAATTCATTCTACTGCTTTTTCCTGCTGCTAATATTATCAACGTGTTATCCATACATAACTCAAGAACTTACTAGGAGGTAAGTTAAGTGATAATTAATGAGTTGTAAAGTCTACTATAGTTTCCTAAATGATCCAGAAAAAATAATTAACATGCTTGAAATATATAAATCCTCTATGACGCTAATATAGATTAGCCGATAAAGTAAGCTTCCCAGAACTACTCATTTATATTGACCCATCAGTACTTATACAAAAGCTAGTTGATCGAGAAAATAGGCAAATCCTTATCAACGGCCTACTACTTTTCCTAACTTATGCTTCCTTGTTATATTGTTGAGTATACTTTTTAAATAGTTTTTTTCTGTTTTCTATCAACCAATAGAAGTTTCTTTTAGCCCATAAGGATATTTATATAGGAACTGATATTTTCTATGCTGGCAAGAGTCTTGACGCCGTAAAAAAAACTACTCAATAATTGGGTAACTTCTGATGACATTTTCACTGTACATTTATCGCACAACATTAGTGCTACAATCACAGGTGTAAAGGTATTAAACAACCTTTAAAAAGTTTCACTTTTCCCTTAATCAATTTTTCCTTTGATATAAGTGTTTATTGCTTTTGCCCTCTCTGTTGTTATAATTAACATTTTGTAGTAGTTCAAGATGAGTTTTGCATATTCAGAGAAAATCGTCCATAGAATCAGCATCTAGCTTATCTAGGTTAAAATATATAGTTTTACAAGATGACTATTTATGGAAGAACATGGTGGGGTAAGAAGTGGCTCCAGTCTTTTGACGGAATAGATTATGATAACCGTCTTCCACGTGGCAGAACTTGTGCTAATACTGGTCGAGCTTTTGGTATTAAAATTAATGGTCACATAGTTACAGCTAAAGTTCATAGCTCAGGATCTTACCCATATCGTGGTTCAAAACCTCAACCATATAAAGTCAAAATTATACTCAATGAATTAAGCCCATCAGAACAACAGACCATTCGTCAAATTATTGAAACTTCACCAGCTATATTAGCTAAATTGATAAATAGACAATTATCAGCCAGCTTGTTTGATAAGCTTAATGATCTTGGGATTAAATTATTTCCTTCAAATTGGCAGGAGATGAATGCAAGTTGTAGTTGTCCTGATTGGGCTATGCCTTGTAAACACATTGCTGCTGTAATTTATCTTATTGCTGCAGAAATTGATAAAAACCCCTTCATGATTTTTAATATTCATAATTGTAATTTGTCAGCACTTATCGATGATTTTGGGGATGGAAAATTAGAAAATGCTCAAAACATTTTAAAGATAGATGATATATTTAAGGCATGTTCTAAAATTAGAATACATAACCAAGCAATTTTAAATGATATTGATTTATCAACTATTCCTAACCTTTTTGATTGTATCAGTAGTATTTTAACAGATAATCCACTTTTTTTTGAAAAAAACTTTCATAATATCTTACAGATAGCTTATAAGCATTGGCAAAAGTATCCTGCAGGAAGATTAGTGTACTATCCAGCTTCTAAGAAGGAACTATCAGAAGAGGAGCTATTTATTAAAAGATGGGGAAATATTGAGAATTGGCAAACATTTCAACTATTCATTGATGATCAGCATTACCTTACTCAAGTGAGCAATGGTACAACTAATTTATTTAGGCTCAGTGGAAATGTATTGAGGGATGTAGCACGATTTTTAAATGATATTCCTAGTTCGTTACTCCACAAACTTAACCCTGAACTTCGCTTCATGCATATGATTTCACAGTTTGCACATATGCTAATGGAAAAGTCAGCGCTAATACCACAAGTATTACAAAACAAAAGAGGAGAAGTAATAATTAGGTGGATTCCGGCGTTGTTTAATGAGTCAGTTAAGGAAATTCATAGCAAGATATCATCTATTTGTCCGCCTCTATTGATTAAATATCAAGAAATCGTTATGGAACCAGAGGAACAAGTAAATGTTGCTATCTCTCTCATCCTTTTAGGGTATATAGAAGATAACTTTCCTGCATCACTGGATAAGCATAGAGATAAATCCATCTTTGAATTATTCTTTACTGGAAGATCATACAAGTTTACTGAGTTTAGCAACAAGGAAATACCGCAAGCAATTAATCTCTGGCTTTCACGTCTTTATTTAGCAGATAAACCTTACAAACTCTATTTAATGATAAAAGATCACCATGAAAAATTTGAACTTGAGGTACAGTTATCACTGGATGATGAGAAGTCATTCATCAAGCTGGAAAAAGCACTCTCTAATCAAAACGTAAAGCTTAGTATTTTATCTGATCTTGCACTTTTGTCTGAATATATACCTGAACTAGAAAAGTCGATTGACGATAATAGCACATTATCATTTAATTTAGATAATTTTGCACCATTATTTTTGCATATCTTGCCTGTACTAAGAGCAATAGGCATCAAAGTTATTTTGCCGAAATCTTTACAAAAAATCTTAAAACCACAATTAAGAGGTTGTCCGGAAACAAGTAAAAGGCTATAATATCTGAAATTTTAGTACGGGG
>NODE_3_length_31782_cov_17.459482
CTTTTAATCTGCAGATTGGCGAAAGCAAATACAATAGCTTCACTATCATGATAAGGGAGCTGGCGGAGTTTGTCAAGTAAGTTTTTGTATTTTAATTTTAGAATTTTATAGGCTTTTGTTCTCATGAAAATTATGTTCTCATGAGTAAATTAATGTTATCCTTTTTTGTTGATCTAAAGTTTTTTATGTTCATACACTTGCGTGTTCATAGTGTTTATTCGCTGCTTGAAAGCTCGGTTAAAATTGAGGAGCTGATCGGCCTTTGTTTGCGAAATAAAATGCCAGCGGTTGCAATTACTGATTCAGGTAACTTGTTTGGCTCACTTGAATTTGCAGAATATGCGGCAAGTAGGGGAATACAGCTAATAATAGGATGCAATATTATAGTTAAACATTCAGAACAAAATTTACCTATATTATTGCTTGCAAAAAATGAGCAAGGGTACACTAATTTAGTCACTTTGGTGAGTGAGTCTTTTAGAAAGCGCAAGAATAACAGCGATATTCCTTACGTTGATTTTGATGAGCTATTGAATTTAAGTACGGGTCTGATCGCTTTAACCGGTGGATGTTTGGCTCAACTATTGTTGGGGCAAGATAAAGAAACGGTTGAAAAACTGCTTTCAGCATTTAATGGTCATTTATATGTTGAATTGCAGCGTCATGGGCTGAATAAAGAGCTAGAGCTTGAAGAAGCTTTGATAGACTTTGCTTATCAGCGCAATATACCACTAGTTGCAACGAACGATGTGTTTTTTCCAAATAGGTCTGACTATGAGGCTTATGATATATTAACGTGTATATCGGAGGGGAGTTATGCCCTGGAGAATAACAGAAAGAAGTTAACTACCGAGCATTACTTCAAGTCTGTGGCAGAAATGGAGGAGCTGTTCAGCGACATTCCCGAAGCAATTCATAACACTTTAGTGATAGCTAAGCGGTGCTCTTACATGCCAAGAAGCAGGCAGCCTATTTTGCCTAAATTTCCTTGTCGAGAAAATAAAACTGAGAATGAAGAACTGAGGGAGCAGGCAGTTGCAGGATTAGAATTCCGTATTGCGAATGAGACAGACATAGACCTTAAACAATACTACGATCGGCTGAATTACGAACTGAGTGTGATAACTTCGATGAACTACGCTGGCTACTTTTTGATAGTTTCTGATTTCATTCGTTGGAGCAAAGCAAATGGCATTCCAGTTGGTCCAGGAAGAGGCTCTGGTGCTGGATCAATTGTTGCTTGGGGCTTGCAGATTACAGACCTTGATCCAATAAAGTTTGGCCTAATATTTGAAAGATTTTTGAATCCTGATCGTGTATCGATGCCTGACTTTGATGTCGATTTCTGCCAAGAGAAAAGGGACCTGGTTATTGATTATGTTCAGAAAAAGTACGGTTATGTTGCTCAAATAATCACTTTTGGTAAATTGCAGGCAAGGGCAGTATTGCGTGATGTTGGTAGAGTATTGCAAATGCCTTACTCTCAAGTGGATAAAATATCTAAAATGGTTCCATTTAATCCAGTAAATCCTGTAACTTTATCACAAGCGATAGAGTTTGATCAAAACCTGCAGAAAGAGCGGGATAGTGATGAGGTAATTGCAAAGCTTCTTGATATATCGCTAAGGCTCGAAGGAATATATCGTCACGTTTCAACTCATGCTGCTGGAATTGTAATATGTGATCAAAAGTTGGAAAATTTTGTTCCTGTGTACTATGATCCAAATTCGGCTTTGCCAATCACTCAATACAGCATGAAATATGTGGAGAAAGCTGGGCTAATAAAATTTGATTTTCTTGGGCTTGGTACGCTAACGCTAATAGATCATGTATGTCGTTTAATTAATCGTGATGGAAAAAAGATTGATATTTCTTCAGTTCCTTTAAATGACCAAAAAACCTATGAGATACTCTCAAGCGGTGATTCAATTGGAGTGTTTCAGCTTGAAAGTTCGGGAATGAGAGAAGCTTTAATTAAACTAAAGCCGGACTGCATTGAAGATATTATCGCTTTAATTTCCCTTTATCGTCCAGGACCTATGGATAACATTCCAACTTATGCTGCAAGAAAACACGGACTTGAAAAGCCAGATTATATTCATCCGTTACTTGAGGAAGTATTAAAAGAGACATTTGGGGTAATAATTTACCAAGAACAAGTGATGGAAATAGCCCGTATTCTTTCCGGGTATAGCTTAGCGGAAGCAGATTTGCTGAGACGTGCTATGGGTAAGAAAATCAAGGAAGAGATGGATAAACAACGTGAACTTTTCATCCAAGGGGCAACGAAGAATGGCGTTGATTACGACAGGGCAAGTTATATCTTTGACCTTGTTGCAAAATTTGCTGGTTATGGGTTCAATAAATCTCATGCTGCAGCATATGCGGTGATATCTTATCAAACGGCTTACCTTAAAGCTAATTATCCATTAGAATTTTTTACAGCACTAATGAATCTGAATATTGATGATAGAGATAAACTGAATTTATTTTATCATGCAGCAAAGTTTAGTGGCGTTACCGTTCTTTCACCTGATATAAACAATTCTCAAGCTGAATTCTCAATAGAGGATGAACGCATACGTTATGGTATTGCTGCCTTGAGGAATGTTGGTTTTTCTATAGCGGAAGGAATAGTGAACGTACGTTCAAGCGCTTGTAAGGACATATGGGAATTCATTCAAAATTCAGGTCATATAATAAATAAGAGAGCGCTAGAAAGCCTGATTAAATCCGGAGCATTCGATAGCGTGCATAAGAACAGAAAGCAGCTATATGAGTCAATGGACACGCTGATTTACTTTGCAAATAAAAACAAACAGGATAGAGAATCAAGTCAAGCTGCTTTGTTTGGTAGTCTTGATGTCCTCAAACCGAAACTTGAGAATGTGGAAGATTTTGATGAAGAGGAAAAATTAGAACATGAGTTATTTTCACTAGGATTTTATTTAACTAATCATCCGCTTGAAAAATTTAGAACTCTTCTGGAAAAGTTAAATATTGGGTTTATCGGAGAAAATAGAACAGCAAAAACTGCTGGGGTAATATTAAATGCACGTATGAGAACTTCAGAGCGTGGAAGGTTTGTTATCCTCACACTTTCTGATCCCCATAACGTTTCTGAAATAGCATTCTATAATAATGAAATAATAGAAGAAAAAAGAGATTTATTTTCACCAGGAACATTTGTGATAATTGATCTTGAAGCTTCGGAAAATACAACAAGATTAGCAGGCAAGGATATATCTGAGTTTACAAAAAGAGTCACTTCTACAATAAAAGAATTAGTTCTCACCACTGAGTGCACGGATTCGCAAAAAGCCGCTATGGAATTAAACACAATATTGAAAGATGAAGGCAGAACCAAAATAATGCTAAAACTTCTTCTCGAAAAACATAAAGTGAGCATCTTATTACCAGGTGCATACTCAATTGCTCCTCAAGTAATTTATGAAATATCTAATTTAAGCTGGATTAAAGGCGTAGAAATTAATACAAATAACTTGCTTATATAAAAAAGCTTTATATAATGAAATATTTAATCGGTATTAAAGGAAGATATAGTGAATCTTTATGAATTTACTTTTATAGCACAACAAGGGTTGTTACAGCAAGAAGTAGAGGAGATGGTCCAAGAGCTAGCTGTTTCATTGAAAAATATTAAAGCAGATATTATGTTCCAGCAAATCAGGGATATTCTGAAAAAAGGAAATGACAAGCTTACAAAACAAGAGTTAGAAGTGCGTGCTGAGGACATTAAAGAAAGTCTAGTTGCTTACTCTGATTTCTTGGAAGATCTTACAAAAATTTTATGGGTTGAATTAGAAGAAGATCTTTCAAATTTGAAAGAAGTGAAGTCAAAAATCGATAAAGAGTTGAAAGATGACCTAAAAGATTTAGGAATAACGCAAGATTTTACAAAATTTCTAGGAGGCAGTACTAAAAGTGCGTTTATCCATAACGCAGTAAATGCTTTGAAGAGAAATATTTCAGAACATCTAATAAAGATTTTTCAAGATATTTTGAAAGATTTTAGAATAAACGGTCCAACTCAATCGAGCAAAGCGTTGGAAATGCTTTTGAAAAACATTGAAGCATCAGGATTAATCAAGTATGAACATTGGGGTCTTTTGGATTTTGCATATCACAAAAATAAAATGAAGAGCGGTCATTATTGTATAATGTGCATAAGTTCTACTGCAAGCATTCTGGATGAATTTATGCGTAGAATGAAACTTAATGAGAACGTTATTCGCCACTTTCCTGTGCAGGTTGATAAAATTTTTGAAGGTAAATCTCATATGATGAATAAACAAATTGAGGAGCAAAGCGCATAATGATGAAAAGACGAAATAGTTTTAATAATTCTTACGTATCTGTAAATAATAGGACTGGCTTTAGGCGTTCTAAAGTTTGCCCTCTTGCTGCGTCTAAAGATGAAGACATAGATTATAAGAATATAGATTTATTATCCAAGTTTACCTCTGACTATGGTAGGATATTACCTAGAAGATTAACAGGCGTATGTGCAAAAAAACAAAGGAAGTTACGCTTAGCGATCATAAGGGCACGTTTTTTAGCTCTTATTCCTTACTGTACTAAAAAAGTTTAGGTAATTTATGTTGATAATTTTAAAGGAAAATATAAGGACTTTAGGTAAGCTTGGTGAAGTTGTCAAAGTTAAACCAGGTTATGCACGTAATTTTCTTTTTCCACAAAGAAAAGCGGTGAAAGCTACCAAGGAAAATTTAACAAAGCTAGAGGAGCAACGTTTATTACTGGAAGAAGAGAATATAAAAAGATTAAATGTAGCAAAAGAGCTTGCGTTGTCACTACATGATAAGTTTGTGGTATTAATAAAGCAAGCTTCAGAGGATGGTAAAATTTTTGGTTCTGTAACAACACGTGAAATTGCGAAAATTTTACTACAAGAAGGACATGTGGTAGATCACCGTAGTTTATCTTTTGGTGGAGTAAGCATCAAAAACTTGGGTGAATACCAAGTAAACGTAGAATTACATAGTGAAGTAGTAGTACCAATTACTATATACGTCGTGAAATCCGAAACAGATGCAAATGAGCTAAGGCAAGTAAAATTGCAAAATCAGAAGTCTGAGCAACAAGAGGCAGAGCAAGATGCGAATAAAGAAGCTACTGATGGTGATGATAGCTGATCAAAGATGATCCCTTGTTATAGTCGTAAAGAAATGTCTGCCATGGCTAAGCTGGTGTCATCCCAGTGCTTCCCTCATGTCATCCCAGTGCGTGACACTGGGATCCAGTTTATTTCATCATGGACATTATTTTATGCTTCTAGAATCCGTTGTCCATTGAATTATTTGCAAATACTTTTATACCTGGATTCCAGTGTCACGCACTGGAATGACACCATTATTGGAGTAAATCAAAAATGATCCCACGCTATAGCCGTAAAGAAATTTCTGCCATGGCTAAGCTGGTGTCATCCCAGTGCTTCCCTCATGTCATCCCAGTGCGTGACACTGGGATCCAGTTTATTTCATCATGGACATTATTTTATGCTTCTAGAATCCGTTGTCCATTGAATAATTTGCAAATACTTTTATATCTGGATTCCAGTGTCACGCACTGGAATGACACCATTATTGGAATAAATCAAAAATGATTCCCCGCTATAGCAGAAAAGAAATGTCTTCCATTTGGGAGGAAAATAATAAATTTAATATATGGCTTAAAATAGAAAAATTAGCGTGTGAAGCTCAAGCAAAGTTAGGAGTGATTCCGAATAATATTGCTGAGAACCTCTCTGGTGCTATTGAATTTGATGTTGAATGTATCAACGAAATTGAATCCATTGTAAAACATGATGTTATAGCTTTTCTGACATATATTGCTAAAAAAGCGGGAGTTGATGTTCGTTATCTTCATTATGGAATGACAAGTTCTGATGTTTTGGATACATGCCTTGCGGTGCAACTGAAAGAGTCCTGTGATATTTTGCTCGAGAATCTAAAAAATTTACTTGCAGCATTGAAAAAAAAAGCTGAGGACTATAAAGATATTGTTTGTGTTGGACGCAGTCACGGAATGCATGCAGAACCAACAACTCTTGGAATAAAATTTGCCAGATTTTATGCTGAATTTAAACGCAATTATCAGAGATTAATTAGCGCGCAAAAAGAGATCTCAATTTGTAAAATATCAGGTGCAGTAGGCAATTTTGCAAATGTTGATCCGTTTGTTGAAGAATATGTAGCGAAAGAAATGGGACTCATACCTGAAACCATATCATCTCAAATCATTCCTCGTGATAGACATGCCATGTTCTTTTCAGTTTTGGGAGTAATTGCAAGTTCAATAGAAAATGTTGCTGTTGAAATTCGTCATTTGCAAAGAACTGAAATCGGCGAAATTTCTGAGCATTTTTCCACTGGGCAGAAGGGAAGCTCTGCTATGCCACACAAATGTAATCCTATTTTAAGTGAAAATCTGACTGGACTCTCACGTTTAATACGCAGTTATGTTTTTCCTGCGTTAGAAAATGTTGCATTGTGGCACGAACGTGATATATCACACTCGTCTGTGGAAAGATGCATTGCTCCTGATGCTTGTATAACAATGGATTTTGCTTTAGTGCGATTAACAGATTTGATAGATAAATTGGTGATCAATAAGGAAAACATTGAAAAGAACTTAAATTCTTCAAAAGGTTTAGTTTTCTCACAGCGTGTATTGCTTGAGTTAGTAAATAGTGGTTTGGCGAGGGAAGAGGCGTATAAAATTGTTCAGAGCAATGCAATGAAAGTGAAACAAAACAACAGTGATTTTCTGGCCGAATTGAAACAAGATAAACCCTTACTTAAGGTTATTAACTCGGAAAAACTTGAATCTTTGTTTGATTTGAAGTATTATACGAAACATATAGATCGTGTGTATAATAAGGTTTTTAATTAGGCTGAGTAGCTCAGTTGGTAGAGCAGGAGGATCATAATCTCTTGGTCGGGGGTTCAAGTCCCTCCTCAGCCACTCGAACTAAACTATGTTTAGCAAAGCAGTGCTATTGGTGAAACCCAGTGTCAGTTACTTGGAATGAGTTGTATATCCACTCAGGTGAGGAGACAATGGATAAGAGATTGTGAAAAGGGTTTAGCTTTTGGCCTATGATCTCTTTAAATGACAGAATTTCACTACAAAACTTAACTTTCTTCTATGCAGTTAGCTAAGTCAAGAAAGGTGAATCTATCTCTTGTTGTAAACGCAAGATCGACCACTTTACAATATTGTTCTTTATTCCAACTGAGGTGCTCTGGTAAGTGTGGAATTGATAGATCTTCAAATATTTTTTGCAGGTGTTTTGCAGGTAGTAAATTTTGCTTAATTAAACTGGAAATATTATGCCATTCTTTACAAATAATCTCTTGGATTTTTTGCTGCATAATTTGCTTCTGTTCAAAAGTTCTTACAAATTCGATATTATCAAAGTACTGAGTTATATGTTTTACATCTAAAGTGGTCGGTTTGATAATCGGGTTTTGTATTGATAATATCTTTTCCTGTAAATTAGCCATAGTAATCGTTGTGACAGCAATTTTTTCACCATGTAGTGAGGAATAATCTTTTGTTACCATTTCCATTGCGTGAGCTATCATATGCTCTCCTTGGCTTGCAGAATAGCTGCCTTTTGACATCACCATTCCAAGTCCTGAAATTAGTAGAACTTCCATAAGTAATAGGACCTCTTTTCCACTTCTTTTAGTAAGCGCCGTATATTCTCTTAGCAAAATTTGCTCCAAATCGTGAACAAGTGTAAAAGGTAATTCATTGTATTCTGTGCTAAGCAACAAATGAGATAGTAGCCTGTCAGCCTGAACTGTTGAACGACAAATGAAATCTGCAAATCCGCTTAATGTGAGGCGCAGTGGCGCATTGGCAAGTATGTCTATATCTATATATATTGCTCTTGGAAGATGTGCTTTGAACGATTTTTTATATCCATTTACTAATATTGAAGCATTTGCGGATGTATATCCATTCATAGAAGCGGCTGTTGGAAAGGATATATAATCTTTTTTCTCGAGGTAGCTTGCATATTTGCAGATATCGTTAACGGTGCCGCTACCAAATGCAACTATTAAGTCACTGTCTTTTACTTTGTTTCTCACTAGATTTACGGTTTCAAGAGAGGCAGCTCTGCTTGGTGTCATTTCTCTACTTGATGTCATCCCAGCGCGTGACACTGGAATGGCAGGTGGAGTTGGAATAATTAAATGAGAAATTTTATTAAATACGTTTTTGTTTAAAAGTTTTGCTGTATTTTCATCTGCAACTAGAAAGATGTCATTTCCGTGTTGTGTGCATATTTCATAGATATCATCAGCAAGGTGGTAATCTGTTATTACTTCCCTTAGAAAAGTTTGTTCGGTTTGATGTAATATTTGTTTTAAATAGTGCATAGAGTGTTTACAATATAGCAGTATAAGTATTTTAAGATTGACATGAAAATTGACCCTGTAGAGCTAACTAGGAAATTGATCTCTTTTGAGAGTATAACACCAGAAGACAGCGGGGCAATAGAGTATATAGCAACAATCTTCAAGAAGAGCGGCTTTGATTGTGAGATTTTAGAATTTGGTGATAAAGTTAAAAATCTTTATGCGAAATATATAAATGGAGTGCCAAATTTGTGCTTTGCTGGGCACGTTGATGTTGTACCACCGGGTCAGTTAAAAGATTGGGCATTTGGTCCATTTAAACCAGAAGTGAGGGATGGAATGCTATATGGAAGAGGGGCCGCTGATATGAAAAGCGGAGTAGCTGCATTTATTGCTGCTATGGTAAATTTGATTGCAGAGAAGTTTCAATTTAATGGTTCAATAAGTGCATTGATTACCAGTGCTGAAGAAAGCATGGAAGAATATGGAACAAAGGCAGTTTTGGAATGGATGAAAAATAAGCAGAAAAAGATAGATTTTTGTGTGGTTGGCGAACCAACCAGTAGTGAGAAATTAGGTGATACCATAAAAATAGGCAGAAGAGGTTCTGTAACATTTGAATTAATTTGCCATGGAAAACAAGGGCACGTTGCCTACCCAGACCTAGCAGACAATCCAATATATAAGGTAATATCGATATTGAGTAAGGTAAAAAATACTACTTTTGATCATGGTAATAAATATTTTCAGCCTTCACATTGCGAAGTTACTACTATCGATGTTGGAAATAATACTAGCAATCTAATACCTGGCTCAGCAACTACACGTTTTAACATTCGATATAACAATGAACAAACACCGGGTGGCTTATATAAGCTGATTGATGAAATATGCTCCAGTGTAACTAACGATTATAAACTTTCTATGCATAGCAGCAGGGACGTTTTCCTCTCTACTCCCGATAGAAATACTGATATTATGCTTGATGCAATAAGTAAGGTTACCAACATTGATGCTATACTTAGCACAAGTGGTGGCACATCTGACGCTGCGTTTATCAAAGATGTTTGTCCAGTGATTGAATTTGGTATAATCAACAAAACTGCACATCAGATAAACGAATGCGTATCAGTAAACGATATACACAAGTTAACAGCTATATATAAGGAATTTATAGAAAATTATTTCAATCCCACTAATAAAATATTGAATCAGGTCAACGTAGTTAGTAATATATCTAGTGGTCCATTGTTAGCTTAGATGTAATCAGATCTCTTGCATAACTGTTGTCTGAATAACAACTGGTGTCATTCCAGCAAAATGTGTCAAGTAAGTTTTTTCGTTTCTATAGCTACTTGGATGACAAAAGAAGAAATACTAGACTTTATACCTTTTGCACTCAAATTCACATAAATCATGAATTATGCACGTTTCACACGAAGGTTTCTGTGCTTTGCAAACATATCTACCATGCAAAACTAGCCAATGATGAGCATAAAGCAGGTATTTTTTGGGAACCACATTTAAAAGAGATTGCTCTGTTTTAAACACATCTTTTTCTTTCACAAGCCCAATTCTATTGCTCACTCTAAAAACGTGAGTATCAACTGCCAATGTTGGAATGCCAAGCCCCGAATTTAAGAACACATTAGCGCTCTTTCTTCCCACTCCCGGCAAAGACACCAAATCATCGAAATCAGTAGGCACTTTGCTATTGTACCTCTCAATCAATATTTTGCTGAGCCCGATTATATTTTTTGCTTTGGAATTATATAAACCGATACTATTTACACGTTTTTTTAGCTCGTTTTGCCCAAGATTCAGCATTTTTTCTGGCGTATCAGCGATATTAAAAAGTTCTCTTGTAATTTTGTTAACGCTTACATCGGTCGTCCGTGCTGATAAAACTATTGCGACCAGAAGCGTATAATGATTGATATAATTTAGCTCTATTTTTGGTGCAGAATTTGATTCTTGAAACTTTTCAAATATCAATTCTACTTTTTTTGAGTCCATGCATAGAGCTAAAAGCCTATACTACACTGGTTACTGTGCAAATTCAATTCCTTGAGGCTTAGATAGTCCTTCAGTATTAACATCAGACACATTAGTGTTCACTTCATCAAAATTTCTCTCAGCAAATTCGCTTACCACTTCCGCAAAACACTTTTTAATAAGAGACATAACAATTGGCATTAACAGTTTTCGTGGATCATACCATCCTAACAGGTCAGTTTCCTTTTGTACCCTATCTCTTGGATCCTCTTCTAGTAAATCTTTTGTGTGCTTTTCAGCATATATTTCACAGCCTTTTGAGAAAACAGGAGCTAACATTTCAATTAATACTGCCAATAACAATAGTGAACCAAGTATGGTTCCACCAACAGTTAATCTATTAGCAATGAAATTTGTTGTAAGTAGATAAACAGAAAAAGCAGCTAAAGGATAGTTGATAAGAAGCTTATTGCCTAGCGTGATATAGTTTATTTTACTCATGAATTCATCAGTGGAAATTTCTGAATTTTTATACTTTTTCATATAATAATTTACTAATAAATGAGAGGCATTACCAGCAATGATATTAAATCCTATGATCCACCATGAAAAATAGCAACCTATAGTAACTGTAGTTAATAGAGCTAAAGGCAGAAGACTTATTTTTGGGACAAGCAGTAGAGCATTTTTACGCTCTATAAATTTCAACGCTAATGCTTTCTTATCTTCTTTAACTAGGCTTCTCTTTTCTTCTAGAGGAGTAATATAATTGAATAATTGTATGCTTGGCTTTGTTATATATTGATATAGCTCTTTCATTAATTTTGTACTTTCTACACTCTTCTTAAAATTATCTAAATTTGGATTTTGCAAAATCCTATTTATTTGAGCTTGGAGTTTCATGCATTTTTCTAGATCTTTTTTAAACGAATAGTCATTTCTTTTTAGTATAGAAATCAATCCATCAAAATCTTTACCTACAGCATCTTCCTCTAAACTTATTTTTAGCTTATTAAACAAACTTCTCCTATAGTGAAACTCTCTTGCCGTTAAACGCCCATCACTTTCAGCACCAACACTGACTTTAACACAAGGATTTCCTGACTCTAAAGGTTCAATGTACTTTTTTAGCTCTTGATAAGCTTTATAAATCTGATCAAATCTATTTTTGTCTCCACCTTTGTCAGGATGGTTTACAAGTATCAATTTATTATATTATTTTTTCAGAAACTTGCTAAGAGCTTGATAATCCTTACCTACAATTTGTTCAGCTTTTATCTCTAGTACGTTAAACAGATCATTATTATCATAAAACTCCTGACCAGTTAACTTAAAATGTTGACTCATTACTACACCTCACATAAATACACGATACTATTAGTATAATATATTTAATGTTCACACAAGCATAAAAATATCAAGCAACCACTAAGAGAAGAAACCCTCTTTCCCATCATACAAATACAACTTATCCATTCTCACCACATCAAAATTATGTTCCTCAAATTTGATTAGCAAGTTATTCACATCACTATTTGTAATTTCATTATTTGCAATGAACCTGCAGGTTATTTGGTCACTTGAAGACTTTGAACTTCCTGGCCAAATCGCAAGGCCTTTTGAATATATTGCTATAATCTGCGGATTACTTGTTTCAAACAACTTCACTATTTGGTCAAAGTCAGCCGGCTTACTCCAGGCAAGCGTTATATCGCTACCCACTAGTTTTTTAATCTTATAATCCTGTTCATAATTATCCTGTATTTTATCCACTTTACTATTTGGATCACTGCCAATTATAAGCTCAGATAATGTTTTCGGTTTTTTTCCTAGATTGTCTATAACAGCTTCTGCAAATTCTTTTGTACCAACTTTCTGTTTACTTCTTTTCTCCTTATATAAATCGGCAGTGTGTATTCCATCCTCCAAAGTCTTGAGCCATGCATCGTAGATTAGTTTTGCAGTACCCACTTGACCTATGTAAATTAGCATATGCACTGCAGCATTTAAAAGACCAGAAGGATTGGCTATGTTTTTTCCTGCAATATCAGGGGCAGAACCGTGCACTGCTTCAAACATTGCGTATTCATTCCCGATGTTGCTACTTCCGGCAAGCCCCACAGATCCAGAGGTTTGTGCGACTATATCTGATAATATGTCGCCATATAAGTTCTCGGTTACTATAACATCAAAATTCTCCGGTTCTGTTGCAACACGCGCCATTCCAATATCAACTATATAATGTTCTGCCTTTATATCTGGGTATTCCTTTGCAATGCGATCAAACGCGGCATGGAAAGTTCCGTCAGTCATTTTCATGATGTTATCTTTAGTCAGGCAAGTTACTTTTTTTCTGTTGTGTTTTTTTGCATATTCAAAAGCGTACCTGCATATCTTCTCTGAGCCAGATCTAGTAATAATTTTAGTGCATTGGTAAGAGTCACCAGTGAGCCTATGCTCTATTCCGGTGTAAACGTCCTCTTCATTTTCACGTATCACTACGATATCAAACTTATCGAATTTATTTTCTATAACAGGATGATATGAAATGCATGGTCTGATATTTGCATACAACCCTAGATTTTTTCTGAGTGCAACGTTTAAGCTTTTGTGCCCTTTACCTTGAGGAGTTGTTGTCGGAGATTTTAATAATATTTTTGTCCTTTCAATTGATTCCCAACCACTTGGAGAAATTCCGTGAGACCATTCTTTACTGTAAACACGCTCCCCTATTTCAATAATATCTATTGAGATTTCCGCTTCTGCTTCGCGCAATATCGACAGCACCGCTTCCATGATTTCTGGTCCGATACCGTCGCCATATGCAACTGTGATTAGTGTTGACATAACTTCCCTAGTTATAAATGATTTAATATTAATTTAAATAATAGAGTGGCACAAGTAGCTAATATTACCCAAGTTAGTATATTTACGGTTATTTAATAACGTATTTTTATATCATATGATGATATTATGAAATATAGGTGGGGTTATGAATACTGAAATAAATGTTAAAGTAAATTATGTAGGATTTACAAGGCGTATTGTAGCAGAAATACTTGACCTCATCATATTTTCCCCTCATTTTATCTTCGGTTTTATCTATGGTGTATTCATCGTATCATTACAAGATCAAGATAAAGACTCTTTTCAGGAACTTGCACAACTAGCAACAGAAATACCATTTATAGTTTCTACAGTGGTCGCAACATTAGTACTAACAATATCCAAAATATTAATGGTAACAAAACTTGGTGGTAACCCAGGAAAACTATTGTGTGGTATGCATATTAAAGATGCTAATACATTTACAAATGTTACCCTTATGCAAGCAACAATAAGATGTATTTCTAAGGGAAGCATCTGGATTATTTTTCGCTTTTTGCTTCATCTGCATTATCATGGTTATACTTTTCTATATCTTTTAATTGTGCTAATTTTATTTTTGTTTGCAGTATTTGATCAACGCAAACAGACTTTTTACGATAAAATTGCAAAAACAGTAGTGATAGACTATAAATCTAGTTGATATTTTTCTTTATAGGTAGTACATGGATAAAAAAGTAAACTACTCAACGATGACAAGACGTACTCTAGCATTTATAGTTGATTGTATTTTATTTATCGCAATACCATTTGGTTTAATGGCGGTGGATTTCTCACTTACACACGCAATACAAGGGATCATGGGTGCAATAATTGTAATCACCACGATTGTATTTTCTTTATTTTTAATGATACCATGTATATTTCATATATTCATGCTAGTAAAATTTGGCGGCACTCCAGGACACTTGTTATTTAGCATGCGTGTAAAAGACAAAGATACATTTGAGTCAATCACTACAATGCAAGCAATGAAAAGGACTATAGCTCTTTTTATAATTTATTGCATATCACTTTGTAATCCCATTTTATTCTTAGCTATACTAATCTTAGTTTTAGTATGTGCAGTAGGTGATGAACATAAACAAGCTTTTCACGACAAAATTGCAAACACGGTAGTGATAGATTATAAACCTAGTTGATATTTTCCTTTAGCTGTCTGCCACCAAGGGTGTCATTCCAGTGTCACGCGCTAACTTAAGGTAAATTGCCAACTTAACTATAAATATATTTTGGTAAATCCAAATTATTTTAGCTATAAGAGCATTTTACTTTTTGCTCAGCATATCCATCATAACTGGCTTACTTTTAGTGATTCATGGAGTTAAAAAAGTCAGCATTGCTCTTTGTTAAAAGTAGTTTGTCACGTAAAAATTCCATTGCTTCAACGGGTCCCATAGGATTGAGTATCCTACGCACCACCCATATTTTATTTAGTATAGCCTTATCAACTAATAGCTCTTCCTTCCTTGTTCCGGATTTTGTAATATCAATAGCTGGAAATATACGTTTATCAGAAAGTTTTCTATCAAGTATGATCTCAGCATTTCCTGTACCTTTAAACTCTTCAAAAATAACTTCATCCATTTTTGAACCAGTCTCTATAAGAGCTGTGGCGATTATAGTTAAAGAACCCCCATTCTCAATATTACGAGCTGCTCCAAAAAAGCGTTTTGGTCTCTGCAGTGCGTTTGAATCTACACCACCAGTTAGAACTTTCCCAGACGAAGGAATAACCGCATTATAAGCACGTGCAAGTCTAGTAATATTGTCAAGTAGAATTACCACATCTTTTTTATGCTCAACCATTCTTTTAGCTTTTTCTATTACTATTTCAGCAAGCTGTATGTGACGGTAAGCAGGCTCATCGAATGTAGAACTTACTACCTCACCTTTTACAGAACGTATCATATCTGTTACTTCTTCAGGTCTTTCATCTATAAGTAACACTATTAATTCTACTTCAGGGTGATTTATAGCTATAGAGTTAGCCATTTGCTGAAGCAATACAGTTTTTCCTGTGCGAGGTGGAGCAACTACTAACGCTCTTTGCCCTTTTCCAAGAGGAGCTACTATATCTATAGCACGCATGCTTAAGCCTTTTTTATCATCACCATTATTACACTCAAGTACTATGCTTTCCTCAGGATAAAGAGGAAGCAAATTATCAAAATGGACGTACTTTCTTAATTCACTTACTTCAGTAGAGTTTATACTTTGAACCTTAGTTAAAGTAAAATATCTCTCTTTATCACCAGGTGGCCTTATTTCTCCATATGCCATATCTCCTGTACGTAAATTAAACTTCTTTATTTGCCCGTTAGAAATATAAACATCATCGGTACTTGGGGCATAATTTGCACTTGCTGAACGTAAGAAACCAAAACCATCAGGCAATATTTCCACTATTCCACTCCCTGTGGTTATGCCTCCTTCTTCACTCATTTTTTTCATTAAGCTGAATATTATTTCCTGCTTTAGCATTCTACCATTGCTTTTACCGTTAGTTAAAATTTTTCTTTCTTCAGCTAACTCTAACAATTCTTCTGCTGTTTTCTCTTTTAATTCGCTCAGATCTAATGTTTTTCTGTTTTTCTCAGTACCTTCATTGACCATCTGTTTTACTGTATCGTTATTGTAAATTTGCTCACTTTTTTCAGGTTGAGCTGTAACCTTTCCTTTTGCCAAAACATCTTCATTGATTGTTGTCATAATCCTCCAAAAATTTTAATTGATGCTTACTAACCTAAAATGTGACTATAAGATAATAAATTAGGCTGAGTTAGTTTCAGTGCGTATTAAGCTTAATTATCATTAAACCCCGTACTTTACTTACATTATACTAATAAACACTAGCAAGTCAAGTTAATTTAATGTTAACAAAACACAAAAATTTGAGGATTTTCAATAGCTATTCTTTATATTTTTTTAACCTTTCTTGCTTCTCCTCTTCTACTTTTGCTTTTTCCACTTCTGCTTCTAAATTTTCTTGACTACATAAGCCGAGTAGTACAGGATCTTGGGGTTTTATATTTTGCATGTTATGATGAGATCCATCTCTTACCTGCTCAACTGTGTAATTTGTTGTACTAATTAATTTAGCTATAACGTTATTGTCCAAGATAGGAAATTTTTTTACTAAATAATAAATCGCATCAGGTTTATCTCTACGTCTTGCCGTAGAGGCAAAGCCAAGAATGCTACCAATCGCTTTACTCCTTTTTTTTATATTTTTTATAATCAAATTTGGTACACGATTTGGATTTTTTTTGCAATCATCGATTTCTTTTTCAGTAATTATTCCAGAAATAATAGGGTTATATTTTTCTACTTCTATTTCCTCATCAGCTATGTCTTGTACTTCTTCAAGGGCCAATCTGCAACATTGTGCTATTTGATTAAAAGTTAAACCAGTGTTGTCTACTAACCAAGCAGCTATTTGCACTAGAAACTGTTTATTTCTATCGTTATTGCCCTTAGAAGATTCCATTGACATCAAAAAAGCATCTCCCATTTAAAGTATCCCTTACTGTTATACAGAGCTAAAATATAAACTATTAAAACTAAAAAAGCATTAATTTTGTCATTCAATAACTTTTTGTTTGTCACTTCCCACCTCTTAAGTTAATTAAATGCGCTTACCTTTAAGCATATTTCAAACAAAATATTTCCCCTTCCTAAGGTATAGTATAACTCAGTTAAACATATGTTCCTATTTAAGATTAGAGAGTTAAATTTTAAGTTAATATATTGTAATATTATATATATTAGCTAATAAAGCAACAGGTTTACAAGCATTAAATTATCACTATTCTATAATTAATCATTAATTAACTGGGTTTAAAATGAATGTTAAAAATTTTTTCACTAAAGTAACCGTTGTCCTTTTAGCTTGCTTGTTAATCTTCATGGGAATTGGCAACCTTTTATCAGGTGATGATGAAAAAGAAGAGGTAGCTAGGGTTGGAAAAGAAGTTATAACGTCAGATGAGTATAAGTCGCTATATCAAAATTATGGAAAACAAATTTCTGGATCTGATGCGAGTAGAGAACAAGTAAAAAAGCTGAAATATGATTTGCTTAACGCACTTATAGAGCAAAAACTATTGTTTAACCTAACTAGTGAGCTGGGGTTGACAGTTGGAGAAGAATCTATAAAAAACCATATTAAAAACACCAAATACTTTCAAAATGATAAAGGTGAATTTGACAAAAATAAATTCTATGAAACGCTAAATGACCTGCATATGACAGAGAAAGAGTATATAGCAAAGCTAGAGAAAGTCCTGCCTGCAATGATGTTCATGACTTCATTATTTAAAGATAATTATCCAGTAACTTTTGGCGAGAAAATTGATGAGCAGATATACAAAAGTCGCTACCAAACTAGAGTAGTTGATATTGTTAAAATAACTGAAGATGCAGTTACAAACATTCCTGAACCAGATGATCAAGCCTTACTTGATTTGTACGAAAGAAATAAATCCCATTTTTATTATCCTGAGTATCGAACTGCGCAATATATTTCCCTAGGCCAAAAGTATTTTGAAGATCAAATCAAGATCTCAGATGAAGAAGTTGATGGTATAATAGAACAACAAGAACTTAAAAATCAAAGAGATATATTCAATGCAATATTTTCTACCAAAGAAGAAGCTGAGACAGCAAGAAGAGCATTTGAGGAGGGTAAAACAAGCTTTGAACAGATAGTAGAAGAGTTTGGCAAAGCAAAACTTGAGGAAACTAGAGTAAATAATATAACTAAGGATTTTTTACCAGAAGACGTGAGAGAGAAGGTATTTGCTCTTAAAGTAGGTGAAGTAAGTGAAGTTTTAGCAAGCAGTTTTGGTTGGCACATAGTAAAAGTGGAAAGTGCGCATCAAATCTCTGATGAAGACTTAGTTGATTTAAAAAAAGACATAAAGTCAGTTCTAACTAACCAAAAGTCTTTTGAAAGAGTCAATGATTTCATAAACCAAGTGAACTATAAGATATACAATGGTTCAGAAATTGAAGAAATATTGAGTGAATATAATTTACCTATACAAACTATTGGTCCAGTAGATGCGAGTGGAAAAGATCAAAGCGGTAATAACGTAGGAGATTCTGGTGATTTGATTTCTTTCATTTTTTCGCGAGAAAAGGATCAGAAAAGTTATTTTAAGGGCGTTGGGGACGCCGTTGTTAGTGTAAAAATCGTCGATATCTTTCCACCCAAATTGCAAAGTTTTGAAGAAGGCAAGGCATTAGCGGTAGAGCTTTGGCGTAGTGAGTTTATAAAAGAAAGAATGTTTAAATTCGGGCAAGAGGTTGCAGTTCAACTAAGAGAAAAAACAGATTTGGAAGAAATTCAAGGTGTGGAATTAGTTAAAGGTCAGCAGATGCACCGCAATAAAGTGGATCAACAAAACTACCCCTTTTCTTTTGTAGAAGAGATTTTCAATATGAAAACAACTGGTTCAGTGACAGATCCTATTCAATACAATAATGAAATTATAATAGGTGTTCTAAAAGAAATGCATTCATCAAATGGCAAATTAAACACGCTTGACACCGGAAAACGTGTGATGATATCGCTAAAAGAGCAATTAATTAGCTATCTGGAATCAAAGTATAAAGTCGAAGTTAATCACGCTATACTTGATGATATATAATCAAAAATCTTATAAGCTGCTTCAAACGCATCCAGTGCCCAGACACACAACTGTACGAACATTGCGATTTGAGAGCAATCTTCACTAGAAAGGATGTTATCCCAGTGCCCAGACACTGGGATCCAGGAATTTTATTAAGTTGGTAAGCATAAAAGTAGCCGTTTTATGTTAAAATACAACGTTTTAATGATTAAAAAAAGGCTGGATTCCAGTGTCAAGCACTGGAATGACACCATTTGCTGTGCAATTTACCTTCAAAAATGAATGTTCGTATAGCTGTGCGCCCGGCACTGCCCTACATTATTGGTAATTATATTATAAGGTGCAAAAGCTGTATAATTCATTTGACTTAAAACGGCTCATTGTATAAAATTGTGGCTAATATATGAATAAAGGTTAACATGGCAGTTAAAATAAGGTTGGCGAGGTTTGGCGCAAAGAAACGCCCTTTTTATAGGATAGTTGTAGCTGATTCACGAGCACCAAGAGATGGGCGTTTTATTGAGAAAATAGGACAATATGATCCAATGTTACCAAAAGACAATAAAAATCGTGTTGTGGTGAAAGCTGATAGATTAAAACATTGGCTAAGTGTAGGCGCGCAGGCAACTGAAAGAGTACTGTGGTTTATCAAAAAAGGCATAGTAACTTTAGAAACAGAACCAAAGAAAACAGAAAAGAAGAAAGTAGAGAACGAGAAAGCACAAGGGCAAGAGGCATAAGTCTCTTAAAATGCTAAATACTGATTTAACAAACAGCGATAAATTAGACGATATTGTATCTTCTGATTTGTCAGCTATGAATGACTTTGTCTTCAAAAATGTCAATGATGAAGATGCTAAGCTTGCTACTGATATTATATCTCATCTTGTTAGGTCAGGTGGAAAAAAAATAAGGCCTAAACTAGTTTTTATTATATGTAAAATGCTAAACTATTCTGGGGAGAATAGGATCAACGTTGCTGCATCGGTAGAGTTTATACACAATGCTACTTTACTTCATGATGATGTGCTCGATGAAAGTGAGGCACGCCATGGAGTTAAAACAGCGAATAAGATTTGGGGAAATAAATCAAGCATTTTAGTTGGTGATCTATTGTTGACTCTAGCATTTAGATGGCTTATAGAGTGTGGAAATTTAAATATTCTCTCTATTTTATCTAAAGCATCGCATTTACTTGTGAAGGGTGAAATAAAGCAGATGACAGCACACTTTGACCCCCACACAGTCAGGGAAAATTATTTTGATATCATTGGAGAAAAGACAGCATCTTTATTTTCTGCATGCTGTGAAGCTGCATCAACAGTATCTGGTGCAACAAATGACGAAACAGAGAGGCTAAAGAATTTTGGTTTTAATTTTGGTATGGCATTTCAAATAGTTGATGATATGCTCGATTATACTGCTAATCAAGGCACTTCTGGAAAGCAAGTCGGAAAAGACTTTTTCGAAGGTAAAGTCACCTTACCTGCTATTATAGCATACGAAAAGGGCAGTCCAGCAGAGCAAAAATTCTGGGAAAAATGCTTTTCTTCAGCTAGACACAATTTTGACCAAGCATTACACTATATTAATCACCATAATGCCATTCAGCTTTCTATGGAAAAAGCTAGACACTACATTAATATGGCACAAAATGATATTAGTACTTTTTCTGATTCTTTTTATAAAACTACTTTAATTAACTTTTTAAATGCGAGCATAGAAAGACGAATGTAGCTGGCGCTTGATATTTTCAGATTAATTGTTATATATTTATTAGATTCTTAAGGGTAATGATATGTCAGATAGCAGTAAGGAGAAAAAGAAGAAGTTTGCTGATATGGTAAGTAGGCAGAAAGGTGACGACCAACAAAGTGATAACCATAAGCAAACTGATGATTTAAATGAAGATCTCAATACATTAAAAGAACGTGCAGTTCAGCTTGAAGATCATTTACGCCGTGCTGTTGCAGATAATGAAAACGTCAAACGTATAATGCAAAAGCAAATTAGCGATGCAAGTGACTACGCAGTCACAAAACTTGCACGTGATATGATCGACTCGTGCGACAATTTAAAAAGAGTAATGGAAATTTTGAAAGACGGTGATCCTGTTCATGAGGGGATTAAAGTAGCTTATCAAAAAATTATAAATGATCTAAAAAAACATGGAATAAAGGAAGTAGACCCACTTGGTGAGCTTTTTGATAGTAATTTACACCAAGCTGTTGTGGAAAGAGAAGACAATGAAAAAGAGCCTGGCACCATTGTAGAGGTACTACAAACTGGTTATACTATCAAAAATAGGTTGCTCCGCCCTGCAATGGTTATTCTTTCTAAGAAATCTGCTGATTGTGGAAACGATTAGCATGAGGTAAATGTATAATGACAAGTATTGTCTTTTCAGGTATCCAGCCAAGTGGCGTACTACATTTAGGTAATTATCTTGGTGCAATCAAACAGTGGATAGACTTACAGGATAAATACAAATCTCTTTTTTGTATTGTCGACCTACATGCAATCACAGCAAATAAGCTTCCCGCAAGTGAATTAAAAAGTAATATTTTCAAAACAGCAGCAGCTTATATTGCATGTGGAATAGATCCAGAAAAGTCCATTATTTTTAATCAGTCCACAGTTAGTGGTCATGCAGAACTGGGCTGGCTGCTTGGGTGCTATACACCAATTGGTTGGCTTAATCGCATGACTCAATTTAAAGATAAAGCTGGCAGCGATAAACAAAAAGCCTCTCTTGGATTATATAGTTATCCAGTACTTATGGCTGCAGATATATTGTTGTATCAAACTAAATACGTTCCTGTTGGTGATGATCAAAAACAGCATTTGGAGCTTGCACGTGATATTGCATCAGCTTTTAACAATCATTATAAGCTGGATCATTTCATCGTACCTGAAATCTTAACTTTGGATTGCACATCAAGGATAATGAGCTTAAGAGATGGTACAAGCAAGATGAGTAAATCTGATCCTTCAGAACATTCGTGCATTAACCTTGATGATACGGATGACTTAATTGTCAAAAAAATAGAAAAAGCAAAAACAGATTCAATTCTAGGCTTTGCTACTTTAGAGTGCCGACCAGAAATAAGCAATTTGATAAACATTTATTCAGTGCTTAGTAATGTAAATGTGAAAAAAGTATGTGAAGAAGTGAACAAACATGACATGAAGCACTTCAAAAAAGAGTTAGCTGATTTAATTATCAGTGTTATATCACCCATACGTGAGAAAATGAATGATCTTTTAAAAGACCAATTCCATTTACATGAAATATTAAAAAAAGGCACAAAGAAAGCAGCAGAAATTGCAACCCATAATATAAAAGAAATCAAGGATATTATTGGATTTGCTCAATATCTGTAAGGTTCCAAAGTGTGATGGTGCGAACCGTCATACCGCCGCGGTATCTCAGCCGCTAACACGTAGCGGGATGACGGTTTTTCAAATTGTCGGTAAATCTAAGTCAGTTTAGCTATAGGCAGCAATTTTCTGTATTTATTTTAAGTTGAAGAAAGCTCAAATGAAAAATCGTGTTTTGCTAAAAATCACAGAATGCAGTCTGGTTACAAAATTCTCTAATGGTCTTAAATAAAACTTCCAGTGAATGATTGTCAGACATATTGTGCTCTGCTGATTTTATTAAGTGTACTTCAACATCGGTTGACTTAATTTTTTCAGCTAAATTCAATGAAGTTTGATAAGGAACATCTTTATCATTAATGCTATGCAGCAAGCGCACAGGACAGTTTATATCTATTGTCTTTTTGTTTAAAAGAAGGTTCTTTCTGCCATCTGCGATCAAATTTTTAGTTATTTTGTATGTACAATGCTCTGAAGTAAAATCTATTACACCTTTAGAATCTAGTTCTTCTTTTTGCTTGCCTGACAATTGCTTGAATATCAAATCTTCAGTAAAATCGGGAGCAGACGATATACCAATTAGTGCTGCAATTTTTTCTGGAAATTGAAGGGCAGTGAGCAACATCAGCCATCCTCCCATACTTGAACCTATAATTATTTGTTTATCGCTAGTTAATTCACTCATTACTTTAGCACAATTTTTTTGCCAATCACTTATCGTGTAATCAATAAAATTACCACTTGAATGACCGTGACCAAAATAATCAAATAGCACAAGTGCTACGTCATTTTCTTGGCAAAATTTGTAAATAGCAGTTGCTTTAGTTCCATCCATATTGGATGCAAATCCACCGAAAAAAACTACAGAAGCTTTCTTTCCTTGTAGCTTTCGATATGCTATGTGACCATTATTTCCATCAAACAATTTACAATAATCCATACTACTTTGGCAAAGCAACCGGGCTATCACTCAATTGATGCAAATAACTAACTAGATCTGCAATTTCTTGTGGATTGGAAATACCTGCAAATGCCATACGTGTACCTTTTATATAGGCTTTTGGGTTCTTTAAAAAGGCAAATAGCTCCTCATACCCCCATTTTCCACCTCTTTCAAGCACTGCTTTTGAGTAATTGAATGAGTTACCAAGATGGGCCTTTTTATTTCCAACTATGTTCCATAAGTTTGGTCCTACTTTATTCATTCCACCTTTCTCAAAACTATGGCAGGCTATACATTTTTTTGCTGCTGATTTACCTTTCTCAAAGCTAGCATTCTGCATGAGCGCTCCAATATCAAGCGCCACTTGCTCGATTTTTTGCTGGAACTCATTGCTGCCAGCAGCTACTATCGTTTGGTGTTCAATCTTATATTCTTCTGGACTGTAAAGCATATCAACTACATTACTAACTATCATAATGATTAGCCCAGAAAGTAAAATCGATGCTGCAATCTTATTAAGCTCCATAGTTAATTTTTATTAAGTAATGTTACTTAAATTATGCGAATATTTTCGCAAATAGCAACCAATTACCTTGAAGCTCGCTAAAGATGAGAGTCTCTATAGCTAACCCAAGAAAGGTTTTCCTACGTCCATACCGCCGCGAACCGTCATACCGCGATTCATTCGCGGTATCTCAGCCGCTAACAAGAGATCCCGCTAACAAGTAGCGGGATGACGAGGTTCACTGCCATTAAGTTAAGGAAAGAATGGTTAAAAACTGAACTAAAAAGTCAGAAATAATTAAGGATTTATGACAAATACTGAAACAGAATAGAGTAAACTTTAAAGCAGATAAACCCTGAAGTGTAAATTACTTAAGAAATAGTTTGTTTAGAAGTCATTTTACAGGAGCTATGGCAATAAGCTACCCAGTTATTATCAGAAGATATGAATACTACCTCTAGTCAAAATATGTGTTTTCTAACCCTTTTTTGGTAATTGAACGAACGAAGATAAGGTACCTTATGACGATCAACTTTCCTTCCCTTTCTTACCGCCAAAGTGTTCATCAAAAATAGCTTTGATAATTGATCCATAATGCAGTCAGTATCTGATTCCGTAGCAAAAATGTCGAAAGCCAAGTTTTTGATCGCGTTAAATGAGACAGATTTGTTAATGCTCCTCTTAAGCTTATCATCGGTTAAGTCCATATTCAACGCTTCTTCTACATCTTCTGTCATAACACTTTCTAGGTTGCTAATAAAGATAGCTGACCAAAAATCCTGTTTAACAGACTCAATACTTTTTCCTGTAAAATTTTCTAGACTTAGTCTTCCTTTGAGTTTTGCAAAAAATGTCTCAACTCCCCAGCGTAAAAAATATAACTCCTTAAATCCTCCAGTTTGAAACTTTTGTTCATCCATTAATGATGTAGCTAACACTTCAATTTCACCAGATGGCAGTACCACTTTGAAGCGTTATTCCACTATTTTCTTGTTTTATCTTACGCTGAGCACATATGGTAACCTCAACACTAGATGGGCTTTTTTCTTCAAACATAGCATTCACTTCATTAAAAGATGATCTGGAACATCGAATGACATAAGCAATTTTTCTTTTTGTAAGGCTAGAAAGAAATTTATAAGATAAATATACAAATCAGTAAGTCATTAGTATTTACAACTTTAAGCATTCCATCTGCTAAGTTAATTTCATGAGTGTTACCTCTATCTAACACTGACCTTATGGCAACATTATTTAGCACATCTTAACAAACCGCAAAGGTTGCACTTGCATAATCACCTAAATCTTTTGGTTTTTGGTTACGTATTTTTCTTGAGCCAAATTCATTTTTTATTTCAACGCTTGTTGGTAAAATGATTTTGGAGGCATCAAGAGCTAACACTCTAAAGCCAAAACAAGTTTTAAATTTTTGGTCTTGGTAGTACAAGGAAACCACACCTTCGTTAATTTCTGAAAATGCACTGTGTTTCATTTTTTTTCTTGCTTGACTAAAAGCACTAGCAGTAACGGTATAGTCTTTTTTCCTATATAAAATAAATTCGTTTAGTATTACTTGCAGCGACTTTACACTTTTTCTTAAAATTAAGATAAATATGTCAATAAAAGATAACTTCCTCTTTCTCATAAAATCTTTTGAAGATGATTTATGGGATTCTATAAATTCTAGACTTGCCAATTCATTTTGAATAAATTTTATTACTGCCTTTTTTACTCATACTACCTTTAAACTTATTGGTATACATCATTATCCCATAAAATCTATCTTTTTTCCTTAACTTAATGGCAGTGAGACGAGGTTATCGTCATGCCGCCACGAACCGTCATACCGCGATTCATTCGCGGTATCTCTTAGCCGCTAACAAGTAGCTGGATGACGATTGTCAGGGTGTAATCCCAGTGTCCCTATGATGTCATCCCAGTGCCCAGACACTGGGATCCAGGAAAGTTTGCTTGTAAGCAAGCAAACTAGCACAGAAAGTGGTTACAACATTTTCGATGAGATTATATGGAAAACTGGATCCCAGTGTCAAGCACTGGGATGACAAAAAAAGGAGCACTGGAATGGCACCATTTGTTATGTTTAACAAAGTTCGTACTTAGCTTCATGTTAGCCATAAATATTTAAGAAATTTACCAAATGGAAAAAAAGGCAAAAGAAGCCCCATGGTTAACTAGTTCTGACACTGGTTTCCATCCAAGACGGCAGTAGCCCCTTCGGTGTCATTCCAGTGTCAAGCACTGGAATGACAAAGGAGAGCAGTGTCAGCTACTTGGATGACACCTTTTTTCTACTTAGTGTGGGTTTTACAAGAAGTCTATTGTATGGCTATTGCTGGTCGTATATTACTTATAGCTTATCTATTCAAATTGCAACTTTGTTTTTCATAATTAATTATTGACAGAAATTATTAATTGGGTTATTATTAAATTATCGTTAACAAGTGAGGCAAAGAAATGATGATATCCAATAATTCTTCATTGCTAAAAGATAGTCAGGAGCTTACTAAAACTAAGCAGACTATATGGAAACCTTTAATTGCTGTTTCATTATTATCTATATTTAGTTTCATATCTGGTCAATATCTTCCTTATGTTATTATAGCAGTTTCTGGTTCTGGTCCTATTGCAGCAGTTCCTTTAGCAATTTTTGCTGTTTCTACGGTTGTTGCACTTATTTCAGTGACATATCTTGTTAAACTGGCTATTTCTAGAGATGATAATAAGAAAGAAGTAGGTCTTAATGGACAGAAATTCGGCCATACTCCATCTCAAGAACCACAAAAATTTGTGTGTAAAAATTGTACTAATCTGGAGAATAAATCAAATGTACCTACTCCTCAATCACCTCCAGTAACGTTTGGAACACAACCAAATCCAAGTCCACCGCCGCCACCTCCTCCATTGCCACAAGATGCTGCACTACCACCTCCGCCTCCGCATTTTTTTACAGCTTCCAAGCGTACGGAGCAACCTAAGAATGATGCACCGAAGAAGGCTGGTGAACCTGAGAATAATAATCATTCTACTCTGTTTGAACAGATAAGAGGAGGTACTACGTTAAAAAGAGTGGGCAGCAACAAAATTTTACAAATGAATTGAAAGCAAAATTAGAAAGTAGTGGGGGCACTGACAAAAAAGAAACACCAGAAGAGTTTGCTGCAAGAATAGATAGGGAGCAAGCAGAGAGAAAGAAGTCGGATGATAATGATTCAGATTGGACAAAGAGACTTAAGGAGAGAGCAGCAGTCATGCAATTCTCAGATAGTGAAGAGGAGTCACCGGTACCGCCAAGTTCGTGTGTTGATTCACCACAAGTAAATAATGTTGACTCAGTGGATAATGAGGTGCAAGATTCACCTCCTCTTTCTGTTGAGGATCGCATAGCACAGTTTGGTGGAAAAGCGTTGCGATGCCAAAAGGAAAATGTTGTACAAGGACTATGATAACTATGAAATGGTCAGCCATGCACTTCCCTTCCTTTTCAAAATAAGTTTACCTACAGGTCTGATTGTATTAAGATTACTTAATACAATCAGATCTATTATATGCGCTTATCCAAATATTACCTGCCAACTCTAAAGGAAAAGCCTGCCCATGCTAAAATTATCTCCCATCAATATTCTTTGCGTGCAGGTTTAATAAAGCAGATAGCATCTGGCATCTATACGTGGTTACCACTTGGTCTCTTAGTGCTTAAGAATATTGAAGATATTATCAGAGATGAAATGAACAAATCCGGTGCTATTGAAGCATTAATGCCTTGTGTGCAACCAGCAAGTCTTTGGCGAGAATCAGGGCGTTACGACGATTACGGTAAGGAAATGCTACGCATAAAGGATAGGCATGAGGAAGATATGCTTTTTGGTCCAACGCATGAGGAGATAGCAACTGATTTAATTAGAGATGTGGTAAAAAGTTACAAAGATTTGCCACTTTGTTTATACCAAATTCAATGGAAATTCCGTGATGAGGTAAGACCACGTTATGGTGTTATGAGGGGCAGGGAATTTTTGATGAAGGATGCATACAGTTTTGATGTAGATTACGAAGGTGCACTGAATTCATATAATTTGATGTACAAAACTTACATAAAAATCTTCAAACGCATGGGATTTACTCCAATTGGAGTTCGAGCTGATACGGGGCCAATTGGAGGAAATTTGAGCCACGAGTTTCATATATTGGCAAACACTGGTGAGAGCACTTTATATTATGACAATAAATTTTCTGAACTACTAGAGAGTGAAGATATTGAAAGTTTAAAGAGTATATACGCAGTTGCAGATGATATGCATGATCCTGAGACTTGCCCTATATCACAAGAGCAGTTAAATGTTAGTAAAGGTATTGAAATAGGGCATATTTTTTATTTTGGCGACAAATATTCAAAGCCTATGAAGGCAAGTGTTACTTCTCAAGATGAAAAAAATGTCAATATACATATGGGTTCGTATGGCATTGGGGTTTCAAGACTTGTTGGTGCGATAATAGAAGCTTTTCATGATGATAAGGGAATTATCTGGCCGGAGGAGGTAGCTCCTTTCAGAATTGGTTTAATCAATTTACAAACGAAAGTAACGGAGGCTGCAGATAAAATATACAAAGCTTTGAAGAGCGATGAAGTGCTTTACGATGATACGGAAGGGAGTGTAGGAGTAAAATTTTCTAGAATGGATCTGATAGGCTTGCCGTGGCAAATAATTGTCGGAAAGAAAGCAGTAAGTGAAAATATAGTTGAAGTAAAAAATAGAGCAACTGGAGAGGTAAAGGAAATGCAGATTGAGGAAGCAATAAATCACTTTAGCGCAAAATGATACACGGTATCGGCACTGACATAGTATATATACCAAGAATATTGAGAATATTACAAAAATACGGGGAAAAATTTCTCAATAGAATCTACACTGAAAAGGAAATAGAGCTAAGTAGAAAGTATAATAGTCAAGAAATGCGAGCAAGGTATTTTGCTAAACGCTTTGCAGCAAAAGAAGCTTTTGTTAAAGCACGAGGTAGTGGTCAGGGTATTACAATGAAAGATATAGAAATATACAATGATGTAAGAGGCAAGCCATATCTTACCGTTAGCAAGGATTTTATCTCCAAAATTCATCTTTCTTTAAGTGACGATGGAGATTACGCTACTGCATTTGTTGTAATTTGCGTCTATAGCTCACACAGATAAAGTTTACTCTTTTGTCATCTTATGGCTTACTGTATGAACATTCATTTTTAAAGGTAAACTGCACAGCAAATGGTCAGTGCTTGACACTGTCCTCCTTTGTCATCCCAGTGCCCAGACACTGGTTTTCTGCAATCTCATCGAAAACGTTTTTCTATGCTAGTTTGCTTGCTCACAAGCAAACTTTCCTGGATCCAAGTAGTCAGGGCACTGGGATGACATCTTTGTTGTGTTTAACAAAAACAAATGTTCGTACAGTTGTGGAATGAATCGCAGTATAGCTATAGCATACACAAACGACTAGTTTGCCAAAAAAACATAGCGGTTTTTCTATGATTTTAGTATAATTCTAGCTTTACCTAAACAAAAAGATGAATTATTTAATGGACTGTGTTTTAACGTCTCTTTCCTTACCATTTTCAATTACTGAGAATTATTTATTAATTACTGCGTTGATTCCACTTTTAAGTGCGTTAGTTATTTTTTTTACTGGTAAATGGCCAGGAGTGAACAATAGTATTACTGTCACTTCTTCTGTACTTCTGTTTACGTATACGTGTCTGTGCACTTTATATTGGGTATATGGTGATCATTCTCAATTTATTCTCATGGATTTTGGTAATAATTTGCACATTAGTTTAAAGCTAGAGTCTACCGGAGTAATATTCAGTTTATTAATATCGTTTTTATGGGTGCTGACCAGTATATATGCAATATGTTATATGCAGAATAACTATGCTGATAGCAATCACTCAAGTTTTCTATGCTTTTTTTCAATATCGATTGGCTGTGCAATGTTTATTGCTTTTTCTGGAGACTTGCTCACTACATTTGTCTTTTATGAGCTTCTAACTATTAGTACATACCCTCTGGTTACTTACAACTCAACAAATGAATCAATGATTGCAGGACGCTATTACTTTGGCGTGCTATTTTTCTCTTCTTTGGTATTATTTTTTCCTGCAATAGGCCTTTTATATCATGAATTTCATACTTTAGACTTTGTAAGCGGTGGAATATTCAAATTTGATACTTCACTCATCACTTTCATTGCAGTGTGTTTTGCTATGCTGATTTACGGAATAGGAAAAGCTGCATTAATGCCAATGCATTTTTGGTTACCAAAAGCAATGGTTGCACCAACTCCTGTGAGTGCACTACTGCACGCTGTTGCTGTTGTGAAATCCGGAGTTTTCATCATCATAAAAGTTATATTATACACTTTCGGCGTCGATAATATGCAACGTTTTGTGCAGCAAAATTGGTTTGCTGGAGGGTGGCTTCCGTACGCTGCTGGATTTACTATTATTACTGCATCATTGATTGCACTAAAGCAAAAAGAATTAAAGAAATTGCTTGCTTACTCTACCATCTCTCAATTGTCGTATATTATATTATTCGCTTCAATTTTTAGTGATCTCAGCATGAGGGTTGCAATTTTTCAATTAGTTTGCCACGCATTTGCAAAAATCACTTTGTTTTTCGTTGCCGGAGCAATAATAACGAGAGCAGGTGAGAAATATATAGATAAGATTTACGGTATAGGACGCAGTATGCCAATTAGCATGACAGCATTTGCTATAGGTGCATTGTCTATGATAGGGGTGCCGCCTGCTCCGACTTTTTGGGGTAAATTTCTCATTTTTCAAGCTGTTTTCAACTCTGGCAATGTAATACTTTCTGTGTTTGTAACTCTAGTGTTAATTGTTAGTACTATACTCAACGCTCTGTACTTTTTACCGATAATTTACAACGCCTTTTTCTTAAAACCTTCTCAGAATTACTTTATTAAAAAAACACCAATTCTTCTAGTTTTACCTCCAGTTATTACTGCTATGTGCACTTTGGTTATTTTTTTTAGCTACCAAGTAATATTTTAAAATCTGTATTTATAACCATTAACAATAAATTTAAATGGTATTATACCAGCCAGAGTTGCTTTTATATTCGACAAAGTGAAGCTAATCTCCACAGTATCCTCCTTATTTTGCTCGGTTGTAAAAACTACAGTAGCATTTCCAGCAAATGTAACTAAGTCCTTGGTCGATCGATCAATAGATAATGTTATTACATTTATGTTGGCGATTTTTCTTTTAGATAAAGACAAATTACCAGCTTCATTATTCGTTTTTTCCTGAAAGCCTTGATAGATTTTATGTATAGAATTGTTTCTTATAAAATTTTCTTGGTACTTCGGTTCAACGATCTTAATGGACTCGTATATTTCAATGTATTTACTTATTAAGTACCTCGCTGTGGAAGTGTATTCATCTTCCTTTTTACTGAAACTAAGCTTATGCATTGCAGAGAACTCATCTTCTGTGTGGTTCATATACTTCACAAGATTTAAATCTTTTTTAATAGGAAATAACAGGTATATGTTTAATGTTAATAAACATAAGCATACTAGGAGAAGCGATACTATTAATGCCATCCAAGATCTTTCTGCTACACAAAACAGATACCTATGGCAGTACCATTCGACTGCTTTACTGAAATAACTTTTGTTTTTTACTGATTCAAGCAATTTATCTTCCATAACACAATACTACCAGACCTAATCGGATCATTATAATAACAATAAGCTTAGATACTCTAAAAAAAACTTTAAAATATGTCTAAATTTTCCCAAATAGGATGAATGATTATATCACCTTGTTCTGCAATGAGGTAGAATTTATCGATTTTGCTCACATCTATATTTATCATTTTTACACTGAAATTTTCAGGATCATAAGTATTACTTTCTACACTTTTGTGATAATTATAATAAGAGGTTGTCCGGAAACTAGTAAATTCAAGCATATTCCCTCTTTAACATAACC
>NODE_4_length_29310_cov_16.458930
TAAATGGCTATTTTATAATGAATTTTGTCAGTAGCCACCAGATTTTTTCAGTTGCTATGCAACAAAGCCATTCCAGTGTCAAGCACTGGGATCTGGTAGACAATGTTCATACAGCAGCTACTCGGATGACACCTTGTGCTTGCTGGCTATAATTGCTAAGGATTTTTATTTAATTTAACTGCATCTTTTGCCTTATCCAATAACCCATTAATAAAACCAATTTCGCTTGGTTTATCAAGTAAATCAGATGCAATGTTAGTATATTCATTAATGACAACTGGAACTGGCGTATCACAATTAGCTAACTCACATATTGCAACACGCAAAATAGATAAGCTTATAAGATTTAACCGTGAAAGGGACCAACTTGGGTGTAAATAAGACTCTATTATTTTATCATATTCTTCACTGCTTTTTATAACCTTATATAACAAGTTTTCTAAGAACTGATGTTCAAATTCTTCACATTCAAATATATCTTTCAACTTATTTATGTAGTCCTTAAGCTCACAATTTTCCAGTTTAAAAGTGCTTTTGTTGTAACCTACGAAAATATTTGAATAAGCAATTTGTACAGCAAGAAATCTTGCCGTGCTTCTTTTTATGCGCCACTTTTTATCTACTGGTTTTTCCTCCATTATTTTAATTTATTGTGTAAATCTATCATACGCAAAACAGTTGAGGCTGCATGGCCACCAACGTTCTTTTTGTTTTTATCAGCTCTAACTAGTGCTTTATCTTTGCTGTCAGCGGTAATTACACCCATACCAAGGGGTATTGCATAATGCATAACAACCTCATTTAAGCCTTCAATTACTCCTTTACAAACATATTGATAATGATCGGTTTCACCGCGAATTACGCACCCAAGAGCTAAATAACCATCATAATTAGTATGCCCACTCTTGACTGCAAAAAGAATTGTAGCTGGTATCTCAAATGTACCAGGAACCTCAACTACATCGTAACTGGCATTACTGCCTTTTAATTTATCAATTGCACCTTCAAGCAAAAGGTTCGCTATTTCAGTATAATAAATCGAATTAACTATTAGTATTCTCGACATTTACTACCACTTTTTTTGTTAAAAACAACTTTATTAATGACTGTTGAATTAGAGTTATAATATTACTAAATATCCAATATATTACCAGGCCGGCAGGAAAAGAAGAAAAAATAAAGACAGAAATGTAAGGTAAAAACTTCATAACATTTACTTGAATATCATCTTTACTGGTTTGATCTTTCTCACTTAGCTTCTGCTGAATTATCATGGTGGCACCGAAAATTATAGGTAAAATGCCTATAGAAATAGGAAAGTTATAATTAAACAACCCAAATAATGTAAAGATGTTCGTTGGGTCAGGAGCTGAAAGATCCTTAATCCATAAAAAAAAAGGAGCATGCCTCATCTCTATAGTAACAAATAATACTTTATATAGAGCAAAAAATACCGGTATTTGTATTAGCATGGGAAAAATGCTCGACATTGGATTTACGTTGTTTCTCTTAAACAATGCAATTGTCTCTTTATGCTGCTTTAAGCTGTCATTTTTATACAACTCTTTTATACGAGTTAATTCAGGCTGCAGGCTTTTTACCTTAAACATCGAAATATATGATCTATTAAATAAGGAAAGCATCAAAAGTTTGATTACTAAAGTCAGCAATAATATTGCTAAGCCAAAATTTTTTAAAACGAAGTTAAAATATTCAAGCAGTAAAAACACTGGTTTAGTTATAAAGTAAAGAACACCAAAATCTACAGCTTTATCAAACAGGGGTATATTGAGAGTGTCCTTATAAGAATCCAGTAAATTCAACTTTTTTGCTCCAGCAAAAAAATAATTCACATTAGAAACGCTTGCACCAGGAAGTATGCTCTTGTAAGGTTTGACAAAATCTACTTGGAATTTATCAGTATTATTAACGTTTGTGTGTTTAATGCTTACATTTATTTTATCAGATTTTTCAGGTATGATGGCTGTGAGCCAGTATTTATCAGCAAAACCAAACCAATTTTTTTCACTCGTGCTTGCTTTTATTAAATGTTTTTTGGAAATATCCTTATATGTCCACTCCTCTAGTTTATTATCAAATGCACCCAGTACTCCTTCATGGGATATCCAATAAGATTCGTTGATATTGTCACGTTTATGGTTAATTTTACCATAAGGAACCAAAACTACATTATCCTTTGTATTATTTTCAACAACTTGCTCAACTTTAAACATGTAATTATCGTCGAGGTTAATTTTCATTCTAAATAAAATGCCATTCTCATTGTCCCAAGATAAATTGACCTCTTTTTGATTAAGTTTATCTGCTCGCCAGACTGCTTTAGAATCTGGAACTTTAATCTTGTTACTCGGATCGAGCCACCCAAATTCTGCAAAATATACATCTTTTGATTCTGCAGGTGACAGTAACACCACTTGTGGAGAAGAAGAACTCGGTTCTAAGTGGTAATTAGTTAAAATTAAGTCATCAAACCTTGCACCTTTCAGAGAAATTGATCCTTTAATCATGTTATTGGTTAAACTAACCCTCTGTTCTCGAGTAGAATTAATAATTTCAGAACGATTTTGGTATATTATAGAAGCAAGGTCGTTAAAAGATTCGATATGTTCAATATTTTCAATCAATGGCTGGTTTTGGTTTGTACTAAAAAAATTATCATAAATAATACGCCAAGACACCATGATTAACATGGAAAGGATAGCTGCCAAAATTAAACTTTTTGCTTCTGACATGAAATTAAATCAAACATATCTTCTTAAAGTGTATACTAAATATTGTACTAAAACAATGAAATTTACTTATTTTTAATAATAACTTTTAACGCTGATCTTTAAAATTTATTTTAATAGCTTCAAATTTTAACAATATGAACGCGGTGAAAAATCTAGTTATTTGGTTGCTAATAATAGCCACTACTGCAATGCTTATTGATTCACAAAGGGACAAACTAAGCGACAGATTTCTCAGTACTTTTTTACCATATAAAGGAAGAATTCAAAATAGCGGTCAGAATAGTGGAAGTATTGAATTTACGAAGTCATATGATGGACACTTTTATATTCAGGCTCAAGTCAATGATCGCAATATAACGTTTTTGCTTGATACTGGAGCAACCGATATTGTTCTATCACAAAAAGACGCATTACATGTTGGTATTAACTTACAAAATGTTCAGGATTTTAAAATATATGAAACTGCGAAAGGTCAAATAAAAGCTGGAGTGGTTCAAATACCTCAAGTTAAAATAGGAAATTTTTTGATTAATGATGTACAGGCAAGCGTTAACACTCATTCTATGTCTCATTCACTACTTGGAATGAGCTTTTTAAGGTATTTTCATTTCACTATAAGAGATAATAAGTTGATATTATACCGCGACTAAACACTTCTACAATCTACTTATCAAAGCTCTGTAGGTCAATATAGGAGCAGAAATAAATATTGCAGAACAAGTGCCAATCAAAATACCAAAAAAAATGATCAAGCTGAAGTCTCTCACTGCATCTGTGCAGATTAATACCAAAGGAAGAGCAGCAAGAAGGGTTGTACCAGAAGTTAATATAGTGCGAAATAATGTAGCGTTGATACTTGCATCTACTACCTCACTCATCCGCCCACTTTTACCACTCCTGCGATACTCTCGAATCCGATCATATATAATTACTGAGTTATTGATTGAATAACCAATGACAGTAAGGAGAGCTGCAACTGATGAAATATTAAACTCAATGCCAGTTAGGCTAATAAAACCAACAGTTAAAATCACGTCATGAATCAGTGCTGTTATTCCACTGAATCCACATTGCCAATTAAATCTAAACCAAACGTAAAAAAATATTCCAACAATCGCGATCAACATGGATAACATTCCTTCAAATATTTGTGTTGAGCTTATTTGTGGGCCAACATAGTCTATTTTACGATAGCTTATTGAGCTCCCCAGCTTTTCTTCTAGTATGCTTTTTATCTTTTTGATTTTATCTTCATCTCCTTCATCTTTAAAACGCATGACTAAATTATCACCCGCTTTTGAACTCTGCACTGTAAAACCATTTTCTTTTAATGCATCGAGAATAGAGTGATTCTCATCTGAAGATTTTATCTCTATCAAAATTCCGCCTGCAAAGTCTATGCCTAAGTTCACTCCACGCAGCACAACAGTGAATATTGAAAAGATGATAAGAATAATGCTAATTAATGCAGTCAAATCCCTATATTTACTAAACTTGATATCGAGGTTGTCTGGAATGAGTCTAAGTGCCATGCTATTTACTTAAACTTGAATTTTATATACTTTTCAAAAAATTCACTAGTTTATTCTGTGATTGTTTGATTATGTCAATTTTTCCATCAGTTAATTCTTGTCTGTCAATTAAGTTCTATCTAGCTTGCATACTACCATTTTGAAGTACATTACAAAAGCGAAATACTGCCAATTTGGCCCATCATTTTATCTCTGCAAGCTTATCCCCCCCTTGCTATGTTAGCAACTCAACCTAAGCTAGGTTCCTTCATAGCAGTGTTAGGTACACTGCCATATCTTTCAAAACTTTCATGCTCTATAGCTTCCTCAACACTTTTTCCTCCTAAAAGACAGTTTTCCCCTAAACTTTTTCCCCTATTTTTTAACTCATTAAGCCTTGCTCTGTTTTCCCCATCAATCTCCACTTTTATTTTATTGCTGCCTTTCTCACTAGGACTTAGATAAATACTTATCTCTCCTACCTCAGTAGTAAAAGACATTTCAATACCACCTTTTGAGACATCCATGTAATTTCTTTTTCCCCCTATTTCTTCTACATTTTCAACTCTTACTATACTTTCTCCAATTTTGAGTATGCCAACTCTTAAATTTAAGTCTTTGGCTTTTTCATTGTTTAGGATTTCTGCAACTTCAACAATACTATCTTGCGAGTACTCTATACAAAAATATCTATTATCCTTGTCTACTCCTAATACATTTTGAGTCTGCTTGCTTTTGTTTACAATACTTTCATATGCTAAACCTTTTAGCTTGCTTTCAATTTCCTTACATTTCTCAGAAAGACCATCATCAAATCCATTACAAGTAACTATCTGCTCAAACTCATTCCCATCGAAAAAATTATGGCGTTTTACTTTCCCACCTTCTAACAATAAATTACTAACAATGCTTTTGATAATGTCCTCTTCGGACACTTCATTTTTTTTGTTACAGTTTTGATCTTCACTTTCTTTGTTACAGTTTTGACCTTTACTTTCTTTGTTACAGTTTTTATCTTTACTTTGATAGGGAAAGTTATCAAATACAAAAGTGTTACTTCTGTTACTTATATGACTACCACTAGTAAGATCTTTTATTTCTTCAAATACTGTATTTGTTACAGTTTTGTTACAACAACTACATTTTAAATTTAACATTACTTCTTTTTCTAAGTATTTAGCTACTATGCACTTAATACTTTCTGGAGTATTTTTTATATCTTTTTGTTCATTTTGTTCTGTTATACCTCTCACCTCCCCACAGCATTTATCAATCAGATCCTGTTTACTTTGAGTTAACGACATTTTTAGTTTCATAAAAAGTGAGTCTTTTAGAAAAGGATTATCATCTTCTAGGTCCCGATCATTTTCTGAATCCAAATCATCTGTTAACTCCATTGAATCAAGATTACCTGAACTATAGTACGAACCCTTTTTTGAGTCCGAACTATCTTCTGAGTTCCCATCACTATCTGACCAATTGTCAACTTTCGGAAATTCTGAGCTTTTCTGTTCACCTTCAAAAGTCTGATTACTACCACCAGCGCCCTTTGTCAAATTTTCTTTATTTTCACAAGAACCACCTAAAGAATAGCCTTGACCCTCTTCTTGATCTGAAGCACTTAATTTACTATAAGTTGCTTGACTATAACCATTGAAGTTATAACCTAAACCATTACTACCATGCTGTAAAGGATCGCTTTCAAAAGTTTGTGGATTATCACTTTCACCTAACAAACCACCATTTGTTGGATTACATACATTTTCTGTATATTTTTGATTATTTTGTGCTTCTATTTTCCTCTTCTTGTACAACGGTTCAAACTGATCAATTTCAATCGATCGTACTCGTTTCCTTGAAGGAAAGTCCTCTGGAATCTGATCCTCATCGTCAGAATTGTGACCTGAATCACAAATTACATGATCATTGCAGGTAGAATTATGCTCTTGACTAATCAAGGAAAGCTGAATTAGATTGCTAAAAACAATATTATCTAGCTGTACTGAATCAGTACTTTCAAAAATTTGTGGATTATTACTCACGTCTGGCAAATCACCTGATAAACCAGTCTGATGATTATTTTCACCTACCCAACCATCAGTTGGTGTTGGAATGCATATTCCTGTATATCTTTGGCTATCAAGAGAATCATTAGTTAATTGTACTGCTGTATAAGTTGTCCGGTCATCCTCATCATCGGAACTAATACCTGAATCATGGCCATCACCTTCTTCAATCTTTTGAGTTTCTATATCGTGTTCATTTATTTCGCTCGACGAATCATAGTTGGAAGGGTTATACTGTTGATTAGGACGTTTAAAAATTTGACGCCAATCGCTGTAAGGCTCCTTAAAATCGAAAGGAGTGCGTATAACTTTTTCCTTGCCTGATACCCCACCATTCATATTGTATAACCATTACTCACTAATCCCTTAGTGAATATCGTAATATATAGGTCTGTCAATAAAAAAATATAACTTTCTTTGGTTCTAACCTTTGCAAATCAGTATCTATAGCTCGGTAATTTCTCATACGTTGCACTCTGGACCTAGGAGCGTTGTTAATAAATCCACGACAGCTAGACAATCCTTGCTCGTCCACTAAAAGGAAAAGCAGCAAGGAGCGAACCAAAAGCGATAAGAAAGGATCCAAGCCAGATTATAGACATTCCAGGTTTATAGTGCACTTTGGCTGCGATTTTGCTCTTACTCTTATCAATCTCTCCAATTACAACATAAATATCAGAAAGCAAATTGTGGTAGATACTGCTTTCAACATTTTTCTGACCTTCCGCAAGGTAAAATCTATATTCAGGAGTTACTTCACCTAATATCTTATTATTCAGCAAATTCCTGATATCCATTGTACCCCTCACTGCATGGAAATTTTTTTCTTTTATTAGCTCAATATTGCGTAAAGTAACTTTAAATTTATTGACTGTTATGCTATTCCCTATTTTTAAGTAATTTTCTTTTTTCTCCTGCCAACCAACTGAATAAGCTATACCAAGCACTAGAATTGCCACTCCAGCATGAGCAAGCATCATTGCATAGTAGGACTTAGAAACTCTTCTTGCTAATAAAATTGATTCACCAAATGCTACCTTAAATAAACGAATTCTTTTACTGTATGCTTCTAAAACAAAGATTAATAATGCTATGGAGATAGTAATTGATAGCACAATTATTAGCTCCATGTGAAAGATAAACGGCAAAATAGCTGCAGCACTGCAGAATGAAAATCTATATTCACGGAATATTGGCAATAGACTATTTCCCTGCCAACTGCAGTATTGCCCGATCATGGTGAGCACTAGAATAGCTAGTGCAATAGAGTTAAATAAAGAATTGTAATATGGTGCTCCAACTGAAATTAATTCACCGGTTAAATACTCAAGCACTGTAGGGTATAAAGTGCCAACGAACACGATGAAAAAGGCAGTGATGAATAATAAATTGTTCATCAGTATCATCGTAAAGCGTGAAAAGAATCTTCTACCCTCTGTCACTTGAGTAGCAAGTTTCTTTCTGGATTCCAGTGTCAAGCATTGGAATGACATCGCAGGCGTGTGATTTTTTCTCGTAAATACTACAAATATTACTAAGCTACTGACTGTAATTACACCAAGTAGAGCTAATATATATAGTCCATATCTTGGGTCATCTGCAAACGTGTGCACTGAGGTAAGTATTCCTGAGCGGACTAGAAATGTTCCAGTCACACTCAATATAAAAGTTGTAAGCGTAAGTAAAATAGCAAAGTTCCTTAAAACATTGAAATTCCGTACCACGAGCAACAAATGTGTCAGCGCTACTGCAATTAGCCACGGCATCAAAGAAACGTTTTCCACTGGATCCCAAAACCAAAATCCACCCCACCCAAGTTCGCGATATGCCCACCAGCTACCCAAGCTGATGCCCAAAGTGAGCAGTGACCAAGAAATAAGTACCCAAGGCCTGACAATTTTAGCCCAAACATTTCCTTCAGTATTTAAAATTAATCCAGCTATAGAGAGCGAAAAAGGAACGCTAAATCCAAGGTACCCCAAATATAATATCGGTGGATGAATAGCAAGGCCTATATCCTGCAATATCGGATTAAAACCCAATCCATCTGTTTCAATGCCTGGCATTTTAGTGAAGGGGCTGGATTCAATTAAAGTGAACAGCAAAAAACAAAAGCAAATCAGCCCATGAGTGATAAGAGATATTTTTTTTAATTTACTACCATTAGTTCGTTCTGGTGTCATTCCAGTGCTTGACACTGGAATCCAGTTTTTATTACACTGCCATTTGATGTACTCATTTGCAATTAAATTGTCTGGATCCCAGTGTCTGGGCACTGGGATGACAGAAGAAGAGACTGGGATGACAGAGGGGGAAACTGGGATGACAGAAGGTATATAAATATCCATTAGTAATAAATACATGACAAGCACTAAGGTCCAAAGCAACATGGACCCTTCTTTGTTTCCCCAAACACCACAAATCTTGTAGATCAAAGGTTTTGTTGTGTGTGAGTGGTAGTATACGTTTTCAAGTGAAAAATCATTTGTAATGTGGCAGTAGATCAAAATAGCCATTGACGCTGATACACAAAAAAATATGGCAGTGGTAATAAACCGACAAGAACTAAGCGGTAAAAACAAATATGTCAAAGACAATAAGCAGGCTAGCAATAGCAATATATTCCCAAGTTCAGGCATAAAAAATTATAGTTTTTATATAAACAATATTACTGATGACAAGTTAGAAGTTAAAGTGTTAATTGATGCTAGCATAATGCTCCCGTAGTTAGCTGTGCTAGTATTAATTAAAAATTAAATATTAAATCTTTATACTTTTATAGATAGCGTTAATATTGAGGTAATATTGTGGGTACAACTAAGATTAGTAAATTTCCATTCAATATAAAAGGTAAAGTGGCAAAACAACATGCCGAACCAATAATCGAAAAAAATCTCTATACTATTTTAGGATTCAAAGATATAGAAGATTTTGAAAATAAGACAAGTAAACTTGTTAATAAAAAAGTTTGGCAATCATTTGTTGACTGCTTTGCAAAAGAAATAGATTATGCAGCAACCGAAGAAGTTGTAAAAAACATCGTTTGTAACATTGCAAAGAGTGATCAAGGTAATGCTTTTACCAAAACTGAACATCTCATATTAAATGAAAAGCAAGATAATAAAAAGAGAGAAAAAGCGATTAGAAAAGCTATTAGTATTTTGAGAAAAATCAATCCAGAAAAAGCCTTTAATGAACTTTCAGTAATAAAAAAACAAGCTGAAGATTTTTTACAAACCGATTTTTGTAAAGCACAGAGTAAATCACTTCAAGGATTTGCTCCCTCTGGTGGACAGCTCTTTGCGGAAACTCTGAAATATATAGAAACACTAGAAAGATTATCCGAAGTAAAAAAAGAAGGGCTAGTTAGAGATTTCTTGTTAAATCATGTTAGTTTATTGAATAAAAAGTATCCTAAATCACAAGGTAAAAGGGAAGATGCTATAACAATACTATCAAGTGATGAGTTGAAGAATTTTTACAATAAAGGTGTAAAAGAAGGAATGTTACAACCAATGGCATCTTACAAAGGATGCAGAAACCTGTATGACAAAATGAACCAGATAAAAAATGAATCCAAAAGTATAATTAAAAGAGAAGAACGGGAAGAAAATTTAAAGAAAATAGATAAGTCGATAATCAGCGCAATTAATGACATAAAAAAACATAGAGAAGCAATCCTTAACTGTAAAGACTTTCAAAGTTCTTACATAAAAGAGAAAAAAGAACATCCATTTAGAGGCAACGCATGTCAAAAAATGATTGATATATATCAAGAGAGAATTGTTGGATATCAGGAGAAAATTCGTCAAAACTTAAACCAAATAAAAGCGATATTAAAAAGTGCGCCGCAAGAAATGGATGATGTGGAAGAATTCGAGGAAATAATTGATGATATACATGAAGCAAAGCAGTGTGATGAAATTTTTGATTCAGCTTTAATTTGTTTATCGAACATACAGAATGAGCTAGATATTCAGCTGGAAAATCCTTCAACAGAACTCAGAGCTTCACACATTAACGTTAAAACTGAGCTAACTAGGTTATAAGAACCAAATCTTTAGGGTAATGAAAGCACTTTAATTCAAGACAGCTCTTAGTCTGTGTTTTAATTTGGTTGTGTTTTATTAAAAAAACTTTAGATTTATTTTATAATCGATACTCAAATATAATGACTCAAACTTGGGATTTGTTGCAAACAGGGCAAAAGGAAGGCTATAAAATTGCGTATACTAATGCTCGTATTATCGACCCGGAAACTAAACTTGATATAAAAGGTTCATTATTGACTGAAGGGGATAAAATTGTTGACTTTGGTGAATCATTATTTTCAACAAGTGGAGTTGATGAAACAATAGACTGTAAAGGGCTTGTTCTAATGCCAGGCCTTATTGACATTCACGTACATTTTCGTGAACCAGGCCAGGAACATAAAGAAACTATATATACAGGCAGCAAATCTGCAGCTGCGGGGGGAGTTACAACTGTAGTTTGTCAGCCAAACACTGTTCCAGCAATTGATAGCGTTATTTTGGCTAAATATTTGAAATATAGAGCACTTGAAACTTCACATGTAAACGTTGAATTTTACGCTAAAATCACCACTTCGGAAGAACACCTGACTGAAATGGCACTTTTAAAGGAAGCAGGTGCGGTTGGGTTCACCGATGATGGCATGCCAGTTATGAACCCAATGATTATGAGACAGGCGCTGCTTTATTCAAGTATGCTGAATGTTCCTATTGCTCAACATGCAGAAGATTTAAATTTATCTGCTGGTGGCGCAATCAACGAAGGTAAAATTTCTGAAGAATTGGGAGTAAAGGGGATCTTGAGTGCGTCAGAATCGGTTATGGTAAATCGTGATATACTGCTAATGAAGGATATGGAAAATGTGCACTACCATATTCTACATGTCTCTTCAAAAGATTCACTTGATGCTATTAAACGTGCAAAAGATTTGGGATTAAATGTTACGTGCGAAGTAACCCCTCATCACTTCACTTTGACTGAAGATATAGTAAAACAACATGGAGCAATTGCAAAAATGAATCCGCCGCTTCGCACTGAAGAAGATCGTTTAGCTATGGTTGAAGGTTTAAAGACAGGTGTGATTGATTGCATTGCAACTGATCACGCTCCGCATGATCGTAGTTCTAAAGATCTACCACTTGAAAATGCTGCATTTGGTATTGTTGGTCTTGAAACAATGCTGCCCCTTTCACTTGAACTCTATCACAGTGGGCAAATGGGTCTACTTGATGTGCTTGCAAAATTGACATATAAGCCTGCAGATATAATACACATACCACGTGGTCGTATACAAAAAAACCTTGCTGCAGACTTAATTTTAGTTGACCTCAATCATGAATGGGAAATTAAAACTGACAACTTTGCTAGTAAATCAAAGAATTCTCCTTTCGATGGTCGCAAAGTAAAAGGACACGTAGTACGTACTGTTGTGTCCGGCAAAACTATATACTCGCAGAAGAGTTAGTTATCATATCTTATCTATTCCAATTTGTTATCACCAGAATGGGCTAAGTGCACCTAAATTTAAATTAAGAAATCTTACACTGTCTCCGAATAAACACATCCTCTTATCTTTCCCTAATCTGTAAAGTTATTTTGTCTATCAATCTGATTCCAAAACAGCAAAATTATTGTATAATGTTACTTTGAAGTTTTATTTTCAATGCACAAGTTTGCAATACTTTTTTCTATACTGCTTGCAATAGTTGCTTACTACCTAAACAATGAAATCATATTTGAAATAGCAAAGCTATTTAGTGATATCTTTATCAGCTTGCTCAAATTAATAAGCTTACCTCTGGTTTTTTTATCCATAGTTTCCACAATTTCCGGGCTCAAAGACTCAATTGAAATCAAAGTCTTAGTTAAGAAAACACTATTTTATACTCTGCTTACAACTATTATAGCTGCGTTTGTTGCATTATCGTTTTATTTGTTAATAGATCCAGCAAGAAAAAATTTCATAAGTAATACAATAGGGAGTATTAACAGCAATAACCACAGTTATTTTTCATATTTAAAATCACTCATTCCTTCTAATTTTGTGCAAGTTTTTCTTGAAAATAATATGATTGGTAGCATATTAATCGCTTTTTTGATGGGTGGAGCTATTGTTTCACTTTCAAAAGAAAAGCAGGATATATTATATCAAGTATTCTCTGCACTTTTTGATACGCTACTTAAAATTGCTCAAGGGTTATTAAAATTTATTCCGCTTGCTGTTTGGTCTTTTATTACATGTTTTTTGCATGAATTAAAAGGCGGTAGTGAGTTCTACAATCTTTTATGGTATTTTGTTTGCATAATGTCTGCAAATTTTGTGCAGGCATTTCTGATTTTACCGCTATTTATGTGGTATAAAGGCATATCACCAATTCAAACGCTGAAAGGGGTTATGCCAGCACTCACACTTGCGTTTTTTTCTAAATCATCCAGTGCAACATTGCCAACAACTATAGAATGTGTGCAGAACAAGCTAAAGGTGCCAAAGAAATTATCGTCTTTTATTTTACCAATATGCACAACAATTAACATGAATGCATGTGCTGCATTTATACTAATCACTGTAATGTTTGTTGCAGAAATGAACGGATACGTATTTTCCTTAAGCGAAATGTTGATATGGATTTTTTTAGCTACAGGGGCTGCAATTGGTAACGCTGGAGTGCCGATGGGGTGCTATTTTACGGCAACCAGTTATCTCATGTCGATGAATGTTCCTCTGCATATTATGGGACTGATTTTGCCTATTTATACAATCATCGATATGTTTGAAACTGCAATAAATGTGTGGTCTGATGTTTGTATCACTCAGATAATTAATAAAGAATGTAATAGTGAAACTTAAAAAATGATATTAGACGAAAATAACCTAATAATAAAAGAATTTAAAGAAGCAGAAGCAATTTTGCATGGGCATTTTGTTTTATCATCCGGGCTGCATAGTGACACATACATACAGTGTGCGAAGATTTTTGAAAATCCAAGCAGAGCCATGAAAGTTTGCGCATTATTAGCAGATAAAATAAAAAAAGAATTAAATAGCTCCATAGATTTAATATTATCTCCTGCAATTGGTGGAATAATTGTGGGTTATGAGATTGGCAGGCAGCTTGGAATAAAGACAATGTTTTGCGAGCGCGTTAATGGTAAGTTTGAATTACGCCGTGGATTTAAGATCAAAAAGGGTGAGAAAATATTGCTCATTGAAGATGTAATAACCACAGGTAAATCTTCACTTGAAGCAGTGGAATGTGCAGAAGGGGAAGGAGGTAAAGTTGTTGCTGAAGCTTCTTTGATAAAGAGAAATAGTGAAACGAAACTGCCTTTTCCTGTCATATCTTTGATTGAACTGAACATCAAAAACTACAGCGAGGAAGAACTTCCAAGTGAATTAAAACAACTACCCATAACAAAACCTGGGAGTAGGGAATATTTAACAAAGTAATCCTATAATATCTTGGAAACACAGCATTTATACACAGCTTTAGTTATTTACTCCAAGTGTATTTTATGTATACTTATTACTAAATTAATTTTGAAATGATAGAAAATGAACGAATTTAAATCGATCCGAAATATAGCAATAATCGCACACGTTGACCACGGTAAAACTACTTTACTTGATAACATGTTAAAACAAAGTGGCACATTCCGCGAGAATCAAGAAGTTCAAGAACGAGTGATGGATAGTGGTGATCAAGAGCGTGAACGCGGAATTACAATACTTGCAAAATGTACATCAATAATGTGGGGCGATGAAAAGATCAATATTATTGACACGCCAGGGCACGCGGACTTTGGTGGGGAAGTGGAAAGGGTATTGTGCATGGCAGATGGTGTGTTGCTGCTGGTTGACGCTGCAGAAGGTCCCATGCCACAAACAAAATTTGTGCTCTCAAAAGCACTAAAAGCAAATTTGAAGCCAATTGTGATAATCAATAAGGTCGACCGACCAGATAGCAGAATTGATGAAGTATTAAATGAAATATATGAGTTATTTTTTAACCTTGATGCAACCAACGAGCAGCTAGATTTTCCAGTGTTGTATGCTTCAGGTAGAAATGGCTGGTGTGCTAAGGAGCTTTCTGATGAAAGAAAAGATTTAAGCCCATTATTTTCAACGGTTATAGATTATATAAAACCTTCTGTTTATAATCAAAATGCACCTTTTGCTATGTTGGTCACTCTACTTGAGTCTGATAAGTTTCTTGGCAGAATATTGACAGGAAAGGTTTATCAGGGCATTGCAAAAGTCAATTCAGATCTTAAGGTGCTTGACCTCGATGGCAAAGTAATTGAACGAGGAAGATTAACTAAGTTGCTCTCATTTTCTGGCTTGAAACGCATTCCAGTAGAACAAGCTGTGGCGGGAGACATAATTGCAATTGCAGGACTTGAGGAAGCTTCGGTTTCAGATACTATAGCAGCACCAGAAGTTACAACTGCAGTAAGCTCAACTCCAGTTGATCCGCCAACAATGGCGATTACTCTGAGCGTTAATGATTCACCTTTTGCTGGGCAAGAAGGTACAAAGCTTACTTCAACTGCTATAAAGGATCGTTTATATGCGGAAGCAGAAACAAATGTTGCAATTACTGTGACTTTGGCACCAAGCGGTGAAGCATTTGAAGTAGGTGGGCGTGGTGAGTTACAGCTTGGAGTGTTAATTGAAAATATGAGGAGAGAAGGTTTTGAGCTTTCGGTATCACGCCCTCGCGTGTTATTTAAAGAAGAAGGCGGTAAAAAACTTGAACCTATAGAGGAAGTAGTAATTGATGTAGATGATGAATATAGTGGAATCATCATGGAAAAACTCAGCTTCCGTAAAGGTGAAGTAACTGACATGAGACCTTCTGGTAATGGCAGGACAAGATTAACGTTTTTAGTGCCATCAAGAGGATTAATCGGTTATCAAGGAGAGTTTTTAACTGATTCTCGTGGCACAGGCATAATTAACCGTTTATTTCACAGTTATGCTCCACATAGAGGTCCAATTTCTGGAAGGCGCAATGGAGTTTTAATTTCTACAGATAAGGGTGAGGCTGTGGCATATGCAATTTTCAATTTGCAAGACAGGGGAATTATGTTTATTAAGCCACAGGATAAGGTATATTGTGGCATGGTTGTCGGCCAGCATAGCCGTGACAATGATTTGGAGATAAATGTGTTAAAGGGTAAGCAATTAACAAACGTAAGAGCTTCAGGTAGTGATGAAGCTATAAAGCTCACTCCACCAAAGATAATGACACTGGAGGATATGATAGCGTATATAGATGATGATGAATTGGTGGAAGTAACTCCAAAATCTATACGTTTACGCAAGAAATTCCTTGATCCAAATGAACGTAAGCGTGCAGGAAGGGCAAAGAATAAGGAGTAATCAGAGGTTGAACATTTGCGAAAAATAGTGTATAATTATTCGTCTCCTAATTGTATTTAATTATGGCCTTTTCGAAATTTCTCGATCCAAAAAACAATTTCGCGTTCAAGAGAATATTTGGCACTGAGAAAAATAAAGATATTCTCATTCACTTTCTCAATGATATATTGGGCTTCGCTGGCAAAGATGAAATAGAAGAAATAGAATTTCTCAGCACTATCATGGATGCTGAGATTGCCTCTAAAAAACAAAGTATTGTTGATGTTTTCTGTACTGATTCTGCTGGAACCCAGCTAATTATTGAAATGGTGCGACCTGAAAGTCTTCGGTCATATTGTTTAAAAGGAGAGGAATTCCTTCAGAAAGAAACTAAAAGAGTTCTAAAACTTATTAAACCAGATGTTTTGCCATCTGAGTCTATGCATCAGTGCGAATCGGGTAACCGGTTGGTGCCAAGCGATGCGGACAATGAACCTCCTCTTGAAAAAGAAGATGCTCAATCGTGAAAGGAGCATAAACTACAAGCATCATGTGGTTGGAGAGCTAGGCTTAGTGGTATGGTGAACGTAAGTGAAGCTTCATAAGTATCGTAACGATTAAAGAGCTAAAGATGCTGATAAGCTCCGACCAAAAGGTAATGTGACATTTTTCATTTCTGGATGTACGCAAATCACCGGTATAGAGAAGTCACCTAACCCACTGTTGTATGACAGAAGGAACAGGGTAAGCCTGTATTTCCGCCTATATGGCAAGCAAACCGCAAGGAACGCTGATGAAAATGCAGGTAAAGGATAATGGAGAAAGCGAATGCCATTTTGTAACGAAATGTATAGAATTTGTAACATTAATTCGCGTGAAAACGAGCAGATTTCCATTTGGTCCCTCGTGACAAGAAACTTTGTTAACCACTTGAGGTAGAGAAGCAGATGACCTTACCCACAGAAATGATGAAGAAATTAGGAATATTTTTTACAAAAAGGACAATACTAACAAAAGAACTTTATTCTATTTAAAATATAAAGTTACAATAAATTTTCCTGTCATCTCCAAATAAATTACATTAACTTAGTATTGTATATTGTTAATAACTTAAATAATACAACCATTTTCAGCAACAAAAACCAAAGGTCTTGAGATACAAGATATTTGTATGGTTACTATGATAGTTCCTTTTTTAAGAAAGTTTTAAATTTCATACCTAACAATAAACAACTTTAGGTTTAAATTTATGAAATCAGTTGTTATATACATCAGCAAATACGAATTTAACTGGTGTTATGGACTTAAATAAATTTACCGAAAAAGCAAAAAGTCTAATTCAAAGTGCTCAAATGAAAGCGTTGGGAGCTGGGCATCAGATTTTTATGCCTGAGCATTTACTAAAAGTGATGCTTGAAGATGAATCAGGTTTAGTTCAGGATTTGATAAACGCTTGTGGTGGAAATGTGCAGAGTATTTCCGATGCTGTGGATAGTGCAATAAAAAAGTTGCCAGTAATTGAAGGTCCAGGAAGTGGTGGCCTTCAACTTTCAAGAGAAATAGCAAAAGTTTTTGAAGATTCAATTGGTATTGCAAAGAGAAATAAAGATTCATTTGTTGCTGTCGAGCGTTTACTGCAGGGCCTCACTGCACAAAAAGATGATACTGTAGGCAAAATTCTGGCAGAGAATGGTGTGACTCCACAAAAACTGAACTCAGTTGTTGCAGAAATGAGAAAGGGCAGCAGTGCGGACTCGCCAAACAGTGAGGAAAAATTAAATGCGGCAAAGAAATATACAAAAGATGTTACAGAGCTTGCTATGCAAGGAAAGCTTGATCCTGTAATTGGTCGTGATGAAGAGATCAGAAGAACTATGCAGGTATCACTGAGGCGGACAAAAAATAATCCAGTGCTGATCGGTGAACCTGGTGTTGGAAAAACTGCAATAGTTGAGGGGCTTGCAAATAGAATTGTTGCAAACGATGTACCACTTGGTTTGCATGATGCAAAGGTCTTAGCTTTGGATCTTGGAGCACTAATTGCTGGCACTAAGTTTAGAGGAGAATTTGAAGAAAGGTTAAAAGCAGTTATTAATGAGCTTTCGAGAGCGGAGGGAAAAGTTATCTTGTTTATAGATGAGCTTCATACTTTAGTTGGAGCAGGAGCAACAAGTGGTGCAATGGATGCCTCGAATCTGCTGAAGCCTGCTCTTGCGCGTGGAGAAATTCGCTGTATAGGAGCCACAACTTTAGATGAATATCGTCAGCATATAGAAAAAGATCCTGCACTTGCAAGGCGTTTTCAGCCTGTGTTTATCTCTCAACCAACTGAAACTGATACCATTTCAATACTCAGGGGTTTGAAGGAAAGATATGAGGTGCATCATGGTATAAGAATTACAGACGGTGCAATAATTGCTGCTGCAACGTTATCCAATAGATATATAACAGATAGGTTTTTACCTGATAAAGCAATTGATTTGATTGATGAAGCAGCAAGTAGGGTGAGAATTGAAATGGATAGCAAGCCTGAAGTTATTGATGAACTTGAGAGAAAGGTTATACAGCTAAAGATTGAAGCAGAGGCTCTAAAAAAAGAAAGTGATGAAAATTCTAAACAGCGTTTAAAAAAGATAAATGAAGAGATCGAAAATCTAAACAGTAAATTTGCTGACTTGAACAGCAAATGGCAGATGGAAAAGAATAAAATAGCTAGAATACAAGAAACAGCCGAAAAATTAGATAACGCTAGAAAAGAGTTGGAATTAGTTCAGCGTAGTGGGAATTTGGGAAGGGCAGGAGAGCTGATGTATGGTGTGATCCCTCAGCTTGAGAATGAATTAAAAAATCAGGAAAAGGTTACTGATAGTTTCTTAAAGAAAGAAGTGACTGGAGATGATATTGCAAACATTGTTTCAAAGTGGACGGGAATTCCAGTTGATAATATGATGCATAGTGAAAAGGAAAAACTCCTTAACATGGAGAATGAAATAGGAAGAAGAGTAATAGGGCAGAAAGATGCAATAGAAGCGATAAGTAATGCAGTTAGGCGCTCCCGCTCTGGGGTGCAAGATACCAATAAGCCTTTTGGTTCATTTTTATTTTTAGGTCCAACTGGAGTTGGTAAAACCGAACTTGCGAAAGCCTTAGCTGAATTTCTGTTTGACGATCAATCAGCGCTTTTGCGTTTTGATATGTCAGAATATATGGAAAAACATTCTGTTTCAAAGTTAATTGGCGCGCCTCCAGGGTATGTTGGCTATGAACAAGGTGGCAGATTAACTGAAGCGGTAAGAAGAAGGCCATATCAGGTTATTCTGTTTGATGAAATCGAGAAAGCAAATCCAGATATATTTAATCTATTGCTGCAAATCTTGGATGAGGGTAGACTCACTGATAGTCATGGTAAATTAATTGATTTTCGCAACACCATACTGATTTTAACTTCTAACCTTGGCGCTGAGATAATGCTAAAAGGGAATGTTGATTCTGTAAGAAATGAAGTGATGCAAATAGTTAAATCAGCATTTCGTCCAGAATTTTTAAACAGGCTGGATGAAATTATTATATTCCACAGTTTAACCAGAGATGACATCTATAAAATTATAGATGTTCAATTTTCTTATTTACAAAAAACACTTGCTAAGCGTAAACTGAGTATAAGTTTGTTGCAGGAAGCTAAAGAACTAATAGCACAAACTGGCTATGACCCTGAATATGGAGCAAGGCCCTTAAAAAGGGTTATACAAGAGTGTATTCAAAATAATTTAGCTAAATTAGTTTTATCAGGGGAAGTAGTAGAAAATGATGAGCTAATAGTGTACGCTCTTGATAATGAAATCTTAGTTAAAAAGGTTTAAGTTCACTGTGTATTTTTGTTAAAAAAAATGTGTATAGATCATAATGTTGACACTGAGTCTTTATTTAAGTTAGCTGATCAAGAAAATCAGCAAGATAAAGAAAAAATTAAAAAATTTATTAAGTATTTTTATAGTTTTGTTTATAAAAGCGACCTAAAAGCCAATGATAAGTTTTTGCTATATATTGTAAACGATGCTTACAATTTTGTTTCTCAAAAAGAGAAAGATGAAAGTAAGTTAGTAGTAAGCAATATAGATGATATACCAGGAATAGAAGGCGATTTTACCACGATTAAGATAACAAACGATGATATGCCATTTTTGGTTGACTCCGTTATTGCAACTATTAAGTCGCACGATTTAACCATATGCTATTACAGCAACAGCATAATTAACATTAAAAGAAAAGATGGCCTAATAGACGAGATTTACTCTTTGGAAGAAAGCAATGGAGTCAAAGAGTCAGTCATATATGTAATTATCAAAGGTATAAGTGACAGCTTTGTTGATACATTAAAAGAATCTCTACAGAAAACGCTGAAAGCGGTTAATTGCGTTGTGAAAGATTGGCACTTAATGCTCAAGAAACTTGATGAGGCAAGTCTTTCTGTCATCCCAGCTGGGATCCAGGAAAAGGACACGTGGATTCCAGTGTCACGCACTGGAATGACACCAGACCGAAATCAAGAGCAAAAAGATTTTCTAGTTTGGTTAAAGAATAATAACTTCGTATTTCTAGGTTATCAAGAATATATTGCTGGTAAAGATGAAAAACTCGTCTGTGACAGCAAAAAGGACCTTGGCCTGATGAGAGTAGGTCAAAGTACGTTGATTCCTTCTGCAAACCTTGATTCCCTATACATATTGAGATCAGATCTAATCTCAATAGTCCATCGGCGTACATACATGAATTGTATAGGAGTAAAAGAATTTGATGACCAGGGTAATGTGGTAAAGGAACGGCGTTTTTTCGGGCTATTTACTTCTGTAGCGGAGGTCCAAGATATTAGAACTATTCCAATAATAAGAGATAAAGTTAAAGTTATAGAAAAAAATGCAGGGTTTGTAACCGGGGGCCACAATAACAAAGCTTTGATTTCTATTTTGCAAGTGTTCTCTTGTGATGAATTATTCCAATCAAATGAAGACGAATTATTTAAAATTTGCATTTCGATCATGTCTCTTGCGATTAGGCCAAGGGTCAGATTATTTTTAAGAAGAGTCGGGGATTTTATTAGTTGCATAGTGCTGATACCGATGCGTTATGCTAGCGCTAGGCTAATGTTCAAGATACGTGACATATTGAAGGATGAGACAAGTGCAGGAAGTTCAGATATTTATAACAATCACATTATCAATGAATATGATTTGATGAAATTGCATGTAGTGCTAAAGACCAAAAATGCTAGCGTTCTTGATGATGAAGTTTTGCGTATCGAAAACAAATTAAGAAACATTACAGAAAAGTGGGAAGATCGTTTTATAGACAATTTATACAATACTTTTAGCACTGTTGAGGATATATTCATCCGTTATTGCAAGGCATTTCCAATAAGCTATCAAGAGAGTTTCGAACCTCATGACGCATATTACGATATGAAAAAATTGGAGATAGTGAGGAAGAAAGGAGTTAGCGAGGTCGATTTAAGACTTACTCGTGATAATCTTAATTATCAATTAAAGGTTTATACTCCAAACAATGGAGGCCTTGAATTATCGAAGATATTAAGGATCACTAAGAATTTGGGAGCTAAAATTCTATCTCATAATGGCTATTACATAGAAATTAACGGTGGAATATGGATACACCATTTTGTGTTGTCAAGAGTCGATGAATTAATAGACAACATTACTCTAAAAGAGCAATTTGAAATAACACTTGCGAAAGTGTTTAGCAAGGAAATTAAAAATGACTATTTCAATAGTTTGATCATTATTGCTGGGCTCAAGTGGAAAGAAGTGCTTCTGGTTAGAGCGTTAAGTGCTTACCTAAAGCAGACGTCATTTAACTACAATCCAGAATATATCCAAAAGGTAGTCTCAGAGCATCCAAAAATAGTAAAGTATTTGATACAACTATTTCATGCAAGATTTGATCCTAACATAGACATTGATAGAGCAGAAACTACGGACATTGTCAGAGAAAAAATTGAGGAACTTCTAAAAGAGATCAGCAATGTTTCACATGATTGCGTTTTGCGCTCGATATTTAACTTGATAATGGCTATTTTAAGGACCAGTTATTATCAAGACGATAAACCATATTTATCTACAAAATTTGACTCAAGTAAAATAAATGGTTTACCTGATCCTCGTCCGTATCGTGAATTGTATATTTATTCAAACCTTTTTGAGGGAATACATCTAAGAGGAGGGAAATTAGCCCGTGGTGGCTTAAGGTGGTCGGATAGGACGGAAGATTTTCGCACTGAAGTTTTGGGGCTCATGAAAGCTCAGATGACAAAAAATGCGGTTATTGTCCCTGTTGGTGCAAAGGGTGGGTTTGTAATAAAGCAAGCTTATAAAGATAAGAATATTTTAAGAGAGAAAAGTGTTGAGTGCTATAAGAGTTTTATCAGAGGAATGCTTGATATTACTGATAACGTGGTTGATGGTAAAATAATTCCACCAGAGAATGTGATTAGGTATGATGAAGATGATCCATATCTCGTGGTTGCTGCTGATAAAGGAACTGCTTCATTTTCTGATTATGCCAACCAGATAGCCTCTGAATATAACTTTTGGCTTGGCGATGCATTTGCATCTGGTGGATCAGTAGGTTACGACCATAAGAAAATGGGTATTACAGCAAGAGGTGCATGGATTGCAGCACAGAGGCATTTTTGGAAAATGAATAAGGATATTTACCAGGATGCAACTGTTATTGGAATTGGGGATATGGCTGGCGATCTATTTGGAAACGGTATGCTGCTTTCAAAAAATATACATTTAATCGGCGCATTTAACCATATGCATATTTTTATTGATCCAAATCCTGATGCAGAAAAGAGTTTCACAGAACGTAAACGTCTCTTTAAGTTACCATTTTCAACCTGGATGGATTATAACAAAGATTTGATCTCTCAGGGTGGCAGGGTATTTGAGCGTAGCAGCAAGCAAGTAAATCTTTCTCAAGAAATGAAAAAATGCTTTGACATAACGGAAGATACGTTATCTCCAAGTGATTTGATTAGATATCTACTCAAAGCAGAAGTGGACTTCATATGGAACGGAGGAATCGGCACGTTTGTTAAGGCAAAGAGTGAAAGTCATAGCATGGTCGGTGACAAAGCAAACGATGAATTAAGAGTAAACGGTAAGGATATTAGAGCTTCTATGTTTATAGAGGGTGGAAATCTTGGTTGTACACAGCTTGGGAGAATAGAATATGCTGAAAGAGGTGGATATATCAATGCAGATTTTGTTGATAATTCAGCCGGAGTGATATGTTCGGACCTTGAAGTTAACATTAAGATTGCATTTGTTTCAGCTATGAAAGCAGGGGGTATTTCTTTAGAAAAAAGGAATGAAATACTGGCAAGTATGGTGGATGAAGTTGCATCCAAGGTGCTTGAGAACCACAACAGAATTGAAACAAAAGCATTACTTCTTGAGTGTTTGCAAGCTAAAGAGAGATTGGAGCAGGACCACAGGTTACTGCTCAGTTTAGAAAAATCTGGGCTGTTAAACCGAAGCGTAGAATTTCTTCCAGCTGACGAAGAGGTAGCAAGGATGTTAACCGGTGCAGAAGGTTTCAGTTCTCCTCAGCTTTCTATTCTAATATCTTATGCTAGAACAGCAATAAAAAATAAAATTATACATTCCGATCTGCCTGAAAAAGATCTTATATCTAATGACTACTTGCTAGGTTATTTTCCTAAAAAGATGTCAACAGAGTTTAAGGATTTCATATTAAAACACCAACTTCGTAGAGAAATTATCTCCACTTGCATTGCAAATGATGTTGTAAATAGGATGGGCTGTATATTTATTAATAATTTAGTTGAGAATACTGGAATTAAGGTACACGAAGCAGTTAACATATATATCGTTGTTAACCACCTATATGATTTAAATAACCTGTGGCAGAAAATTGATGAATTGGATGGAAAAATTGATATTAACTCATACTTGCAAATAGTGAGAAATGTGCAGAAATTTATTGGCAGAGTATCGTTTTGGTTAGTAAAAAATCTTAGCTTTGTAGAATTGGATGATGTTACAAAATTTAAAGATGCAATTGAAACTTTAGGCCATGATGTTTTAGATGAACACCTGTTAAAGGTCTATAATCATGGATACACTTCTTTAGTGGAACTTAATATAGATAAAGATCTAGCAAAAAAAATTGCTGACCTGTGCGTTCTTACTTATGCACTGGATATTATATCTGTTGCTGAACAGACATCTTTGTCCATTCTTGATGCTGGTAAAATATACTTTGAGTTAAAGTCGCTGTTAAGATTCGATCTGATTAGGACAATTGCCATCAAGATGAAAAGCCGCTCTTCTTATTGGGATCGCAGCTTAGTTAATGATTTATTGGACGATTTAAGCAATTACCATCACAAGCTAGCTGTTAAAGTCATAAAAGCTACTGATAACCCTGAAGATAAGGTTCAAACCTGGGCTTGTAATGATAAGGACTACATAGAACGTTATAATAGTTTTTTAGATGAGATGGTTGCTTCTAAACTTGATTTAAGCAAATTAATATTTATAATCAGAAGGATTAAATTACTTGCTTCATAGGAAAATGTTCAATATAGGTCTTTCAGAAATTTTAGTTGTAGCTTTAGTGAGCATAATTGTTCTTGATAAAAATAAGGTACCTGTATTTATTGATTTTATTAAGACTATATATAGGTATTTTACAATTGTAAGGTTAAAAGCCAGAAGGTTATTGAAGGATGCCGGAATTGAAGACTTATATAAGGAGTGTAATACTGAGAAAGTAAATTACATAGTTGGTAAAAATGGTAAGCTTTATCCTACTTACGATATAGATAATACATCTAAAGATAATGACAGCGAAGATTCTGGTAGTAGATGATGTACTATCTAATGTCAAGCTTTTAGAAGCTCGACTAAAAGCAGAGTACTATACGGTTATCGTAGCTCATGATGGTGAAGAAGCTATAGATTTAGTAGCAAAGCAGCAGCCTGATATTATATTACTTGATATCATGATGCCAAAGATGAATGGCTTTGAAGTTTGTAAGGAGCTAAAGAGTGATCCCTTGACAACCCATATTCCAATAATTATGGTAACTGCGCTGCATGATACTCATGATAGAGTGCAAGGTATTAATGCTGGCGCGGATGATTTTCTGACTAAACCAATAAACGAAACTGCTTTATCTTCACGAATTAAGTCTCTCACACGCTTAAAGATGATTATCGATGAATTGCGTTTGAGAGGAGAAACTAACGCTGAGATTGGTGGAGTCGCAGGAAACAGTATTATGGATTATTCCAATCAGATTTTTGATGCTAACGTACTTGTTATAGATGAGGATGTTCATCAAGCAGAGCAGATATATAATATATTAAAGCAACGCTTTAGGTCAATTAAAATACTGAGTGATCCAATGGAAGCATTGAAGGTTGGTATTGAGAATGGTTACGACCTGATCATTTCTGATATGCAATTTTCAAAAACTGACGGCTTGCGTTTGTGTTCTGAGTTTCGTAGTAAGGTGGAAACACGTTATACACCAATTCTGATTCTTTCTGAGGATTATGATAAAAACAATTTAGTAAAAGCACTTGATGTAGGTGCTAATGATTATTTAACAGTACCTTTGGATGAGGGTGAGCTAATAGCAAGGGTTAATTCGCAAGTAAAACGCAAAAGATATCAAGATGCCTTGAGAATGAATTTATTTAATAATGCGGAAATGTCTATAAAGGACCCATTAACTAACTGTTATAATAGAAGATATTTTGATGCACACTTAAGAAACATTGTTAAGGACTCTGTGGAAAAGGATAGAAGGTTGTCTCTTATGATACTTGATATAGACTATTTTAAGATAGTGAATGACAGTTTTGGGCATAGTGCTGGAGATGAACTTTTAAAGCAAATACAGAAAAGAATTTCTGAAAATATCAGAGTGACAGATTTACTAGCTAGGTTTGGTGGTGAGGAGTTTGTTGTTGTAATGCCAGATACCAATGTATCAGATGCGTATACTATTGCGGAGAGAATACGAAAAATTATTGCTAAAAAACCTTTTATACTTGCGGATAAAAATACAACCCACGATGTAACTGTGAGCATTGGAATTGCAGAAATGCAAGAATCTGACCTTGACAATATTAAAGAATTTATAGTACGTGCCGACAAATATTTATATAAAGCAAAAAACAGTGGTAGAAATAGAGTGGTTACTGGCTATAGCTAAAGTGGCTTAAGTTTGCCGACAACCGTCATTCCGCTACTAGTTAGCGGAATCTATGCTGAGATACCGCGAATGAATCGCGGTATGAAGGTTCGCGGCAGCATGACGATAAGGTTTATACCTTGTCATTCCAGTGCTTGACACTGGAATCCAGTTTTCCATATAATCTCATCGAAAACGTTGTAACCACTTTCCATGCTAGTTTGCTTGTTCACAAGCAAACTTTTCTGGATCCCAGTGTCTGGGCACTGGGATGACATCATAGGGGCGCTGGGATGACACCCTGACAACCGTCGTCCCGCTGCTTGTTAGCTGGATCTATGCTAAGAGATACCGTGAATAAATCACGGTATGACGGTTCGCGGTGGCATGACGATAAGTTCGTCATCCCGCTACTTGTTAGCTGGATCTATGCTAAGAGATACCGCGAATGAATCGCGGTATGACGTAGGACTGCTAAGATTAAAGCGACAACATGAGGTTTCTCAGCTCTGGAAATTTCACGTTTAACTGCAAAAATAGATACTTATTTAAAAAATATCCTGTGACTTTCAGTCCTAACTGAAATTCTTGGAATGAGTAGCTGTTTTGTAGGTTATTATTGTATACATCATGTAACATTTGTGGAAAAGGTAGGAGTTTATCTGCATAATAATCTCCTACTTTTTTTGACACTGCTCTACCAGTTTTTGGAGAAATAAATTGTAAATTTTCCTTAACACCTGTTACAGCGCATTTGGATAAGTCTAACTTGAATCCCAATTGCGTAAGAAGCAGAAGCTCTAAGTTAAGATAATGGCTTTGCCAAGACTGATTGTTGTGTTTAATTACATCGATGAAATATCGAAAATTGTCATACAGCATGGCACAGGGTTCACTTTCTGGAAGCACTTTTTCTAAAATAGAGGAGAAAGAAACAATAGTAATGCTTTTTAACCTATCTTGAAAGAAATGATGGAATGGAGATTCGATTAATTCGCACTTAAAAAAACCTAGATTTTCAGGTAACTTAGCACTCCATTCTGCATGTAATAGATTACTTATCTGAAACTTATAATTGCTATTGTTTGTTAGCTTAGTTAATCCCCTGCGCTTTCCATGATTTTTTGTAAACAGAGAAAGAATTAAGTTTTTATCGCCGTATTTTTTAGCAGCTATAATGATGCCTTCATCTTTCCATCTCATTTAGAGTGTATTGACCGTATGATATATAGGATAGTGCACCTAGAGCGTGTAATCCATAAAAATCACTTACTCCGTTACTGTTTGCTTCCAAAGTTTCAAGGCTATGAGAGAGTAAGTTATTGGCTGCCACTCTTCTTCCTGAGCCTGATGCATTTCATACTGAGCTTTTGGTTTGCTAAATAATTGTTTGAATGATTTTAGTAACATTACTTTTCCTCGTCTGAAATTTTGGATAATTCAGCTTCTAATTCTTCTATCGTCGGTAAAGCTGTTTTTATGTTCTCTGGTAGATTTTCAGTTATTCGATATTCTGCTAGCCCTATTGGCTTGTTCATGTCTCGGAGTGTATATTTAGCAAGTACATCGTCTTTAGATTTACATAAGATTAACCCTATAGAAGGTTGATCTGTCGAGTGCTTCAGTAAATCATCAACTGCAGAAAGATAAAAATTCATTTTACCAGCATATTCCGGCTTAAAATCCTTATCTTTTAGTTCAATCACTACGAAGCAACGTAACTTTAAATGATAGAATAATAAATCAATATAAAAGTCTTTATTACCAACATCTAAATGAAATTGTCTACCAACAAATGCAAATCCTTCACCGAGTTCTAACAGAAATTTTTCCATATGCCCTACGAGTCCTTTTTCTACTTCTCTTTCATGAGCATCCTTACCTATACTTAAAAAATCAAAAATATACGGATCTTTTAATGTGTAATGTGCTAGATCGGATTGTGGAGATGGTAATTTTTCTTTAAAATTAGTTATTGCTTTTCCTTGACGTTTATGTAGTCCAAGTTCTATCTGCATCACCATAATGTTACGTGACCAGCCATGTTCAATAGCTTTTTTTACATAAAATAATCTTATTTCATGACTTTCTATTTTTTCCAAAAGAGTGATATTGTGATACCAAGTTAATTGTGCAAGAGGCTCCTGCACAAATTCAACATCAGGATATTCTTCGGCAAACTTACGCATATACTTCAGATTTCTCATGCTAAAGCCTTTCATTTCTGGAAATGTACTTCTCAAATCCTTACTTAATTGATCAATTACCTTAGCTCCCCAGGTATGTTCTTTTTGGCGTTTTAGGATCTCTGTACCAATATGGTGGTAAAGCAAAATAAGCTTACTATTTACTGCAAGTGCTGCTTTATAACGGTTTGTTGCAATATGATCCTTCAATTGCTCTAAAAATTCTGTATATTCTTTTGCTATAATTTTTGTCATACGGTTCCTTTTAATCCATTATACAATTCCTTTGTCTGTCGAGAAGACAATCTTCCGCTTGCCTTCAGCTTTGAAGGGATTCCTTATTGACTTCAAACTCGTCCATCAACTAAAATATATTGACTTTACGTGCAATATTAGCTTTAAACCAGTAAAACAAGCTGCTTAACATATGCGTTTTTTCTATTCGAATTATATTCTTTTTTTGTCTTTATGTTGTTTTTTGCTTTTTTCGTTATCTTCAACAAAAGCCCAAACGAATGATACGTTAGCTGTTCCTATACCACAAAGGAAAAAAGAAATAGTTGAGCACACTGTTGTAGCACAACCGAGGCAAATTATCGAAATGCAAGAAGAAGTCATTATTAACGAGGGTAAAGAATTCATTCCAATTCCAAAAAGAAAAAAAAGTGTAGAGAAAAAACTAAGAAGGGATGTTAGAGGGGCAAAAAATGAAATAGGAAACGAAAAAAGCGTTGAGAGCAAAAAGGATGAATTAGTTGTAACAGAAATTATTAACTCTATAAGAGACAAGCTCACAAAATGCTGGAGCATTCCTGAAAGCATAGCTTACAAAGAAAATTTTAATATAAAAATTAACTTATTGTTATCCAGTCAAGGCGAGATAATTATGGCGGATGTAGCAGACAGTGATTCCTATCGAAATAATCCACTTTTCAGGTCGATAGCAGATAATGCAATGCGTGCAGTATATAAATGTAGCCCATTGACCGGCTTGCCTACTCAGCACCACCACATTTGGCGTGAAGTAACACTAGATTTTATTCTATAGCTAAAGTAATTCTATAATTTAATAAGCCCACTGTATCCGTTCAGAATAGCAGCAAGGTAGTATAACCATAGAGTAAAAGTGAGTTTACAACAAATGGTGTCATCCC
>NODE_5_length_26686_cov_17.648793
TCCACATGTCCTATTGTTCCCACATTTACATGCGGCTTTCCAAATGCTTCCACTACTGCTGTCATAATTATTACCCTTAATTATACTCTAACTTTAACTCATCAACCACATATTGTGGCACTTGCTCATAACAAGAAAAATGCATACTATACTGCGCCCTTCCCTGAGACATAGAACGCAAAACGTTGATATAACCAAACATATTTGCAAGAGGTACCGAAGCAGTAATTATTTTACTATTATTACCTAAATCGAGCATATCAGCAACATTTCCTCTTCTACTATTTATATCACCCATAACATCACCCATATATTCTTCAGGAGTAATGATTTCAACTTTCATTATAGGCTCCAGCATTTTTGGACTAGCTTTATTTACCATCTCTTTAAAAGCACCTTTAGCAGCAAGTTCAAAAGCTAAAGGACTAGAATCAACCTCATGAAAAGCACCATCAAGAAGGGTAGCCTTAAAATCAATCAACGGAAATCCCGAAATTATACCACCTTCTTTTATCAACTCCAAGCCATTTTCTACCCCAGGAATATACTCTTTTGGAATAGCACCACCTACAATTTTACTTTCAAATTGAAACCCAGAACCAGGCTCAAGAGGTTCAAATTTTATTTTAACCTTAGCAAACTGACCAGCTCCACCAGATTGTTTTTTATGAGTGTAATCAATTTCAACAGATTTAGTGATAGTTTCACGATATGCAACCTGAGGAGCACCGACGTTAGCCTCAACGTTAAATTCGCGCTTCATTCTATCAACAATAATCTCAAGATGGAGCTCACCCATGCCTTTCAATATAGTCTGGCCACTTTCCGCATTTACTGACATTCTCAAAGAAGGATCTTCTGCAACCAACCTATTTAGAGCAATACCTAATTTTTCCTGATCTGAAGTGGTTTTAGGTTCTACAGCAATTTCAATAACAGGCTCAGGAAATTCCATACGCTCCAATAATATAGGAAAATCAACAGAACATAAAGTATCTCCGGTGGTTGTTTTCTTTAGCCCAACTAAAGCAACTATATCTCCAGCCCTAGCCTCAGTTATATCTTCTCGGTTATTTGCATGCATAAGTAACATTCTGCCAATCCCTTCAGTTTCGTTTTTTAACGCATTTGAAACGGTAGATTTAGACTTTAATTTACCAGAATAAATACGGATAAACGTCAAGCTGCCTACAAATTTATCCGTCATCACTTTAAATGCAAGAGCAACAAATTTCTCTTTTTCTGAAGGTTTGACCTCAATTTTCTTTTCTGAATCTTTAGGATCAATTCCAACAATTACATCAACATCAATAGGAGAAGGTAAAAAGTCAACCACACCATCTAAAAGTGGTTGTACGCCTTTATTTTTAAAAGCTGATCCACATAACACAGGAACAAATTTTCCTTTAATGGTCCCATTTCTCACGCATTTTTTCAGTAAATCCACTGGCAGATCATTAGACTCAAAGTAAGTATTCATCGCTTCATCATCCATCTCAGCTGCAGCATCTAATAAAAGATTTCGATATTCTTGAGCCTTATCAAGCAAATCAGAAGGAATATCTTCATAAGAAAATTTAGCGCCCAACGTTTCTTCTTGCCATATAATGGCTTTCATAGAAATAAGGTCAATTATACCTTTGAAATCTTTCTCACTCCCTATTGGTAAATGAATAACTAAAGGTGCTGCACCAAGCTTCGTCTTTATCATATCAACACATCGATAAAAATTTGCCCCTATTCTATCCATCTTATTAACAAAGCAGATACGAGGAACGCTATATTTATCAGCTTGACGCCACACTGTCTCAGATTGAGGTTCAACTCCAGCAACTCCATCAAATACAGCAACTGCACCATCCAAAACCCTTAAAGATCTCTCAACTTCAATAGTGAAATCAACGTGACCAGGAGTGTCTATTATATTGACCCTATGATCATTCCAAAAACATGTTGTTGCAGCAGATGTGATTGTAATACCACGCTCTTTTTCCTGCTCCATCCAATCCATAGAAGCTGCACCATCGTGCACTTCACCAATTCTATTTTGCTTACCAGTATAAAATAAAATACGCTCTGTTGTGGTAGTCTTACCAGCATCTATGTGAGCCATTATCCCTATATTTCTGTATTTAGATATTCCAATTTCCATATCACAATTAATTAGCTAACATTAAAAACGAAGATGAGAAAATGCCTTATTAGCTTCAGCCATTTTATATTTTTCTTCGCACATCTTAAACGCACCACCGCGTTTATTATAAGCATCCAGTATTTCAGATTGCAAACAATCAACAGTGGTTTTTCCACTCTTTTTTCGAGCAGCAGAAGTTGCTTTAGCAATCCACCTTAACGCTAAAGAAACCGCTCTATCTTGTCGAACTTCAACAGGTACTTGATAAGTTGCACCACCAATGCGTCGAGAACGCACTTCTATAGAAGGAGTAACATTTCCTACTGCTGTCTCAAAAATTGATAACCCACCTTCTCCTATTTTCTTTTCAGCTAAAGACAAAGCGTCATAGATAATCTTTTCTGCAGTAGATTTTTTACCACATTTCATGATTGTATTAATGAAACGCATCAGCAAAACACTGCCGTAACGCGAATCAGGACTTATTTCTCTTTTTTTTGCTTTATTCCGACGAGCCATAAACTTTAACCAGATTTCTTTACACCATATTTTGAACGAGCTTTCTTTCGATTTTGCACACCACGCAGATCAAGGGCACCTCTTATTATGTGATAACGCACACCTGGCAAATCTTTAACCCGCCCACCACGTATCAAAACAACAGAGTGTTCTTGTAAATTATGACCTTCACCAGGTATATAAGCCGTCACTTCACCATACCCACTAATTTTTACTCTGGCTACTTTACGGAGTGCTGAGTTAGGCTTTCTAGGAGTTGTAGTATACACCTTAGTGCAAACACCTCTCCTTTGAGGGTTGCTTTCTCCCAAAGCTGGTACCTTTTTCTTATGGGTCAATCCTAATCTACCCTTACGTATTAATTGATTTATCGTAGGCATATGTTATAAACTCAAGCTCATTAAAATAACTAAGTTTTTAGTTATAAAATAATAAACCTCAATAGTCAATATAAAAATAAACATTACTACTCTAATAATTAAGCTCAACTGCCTTGAAAGCCATCAGTAGACTTCTTGCACTACCTCCCAAGCCACAACTGTCATTCAGTAGAAACGAAAAAACTTACTTGACACCCTTCGCCAGCCCCATTATCATGGTACTGAAGGTATTCATTTATCTTCAATCTGTGCAGATTAAATGACAACAGTATTACGTAATTGGCGTCTTATTTTTAATTTTTTGCACTATGCACACTTTACTTCTTCACAACATTTCTGGGTTTTTACCTATATAAGCTGAAACGCGCTTATAAAGCGTTTAAGACAGTATAGTACGCCAATTTGCAGGATTAGAGAGTGACAACTAGCTAACACGGGGTTTCTTTTGCCTTTTTTTCTGCTTAGTAAATTTCTTAAACATTTAAACTAAGGTGAGTTGCATTTAAAAGCAGCTAAATTGCAGTGTTTAAGACTTAAAAAACGCCAATACTGAAAATAGACAATGACTAGGGCTTCTTTTGCCTTTTTTTTGCTTGGTAAATTTCTTAATATTTATGGCAACATGAACTGGGCAGGAAGGTGTCATTCCAGTGCTTGACACTGGAATCCAGTTTTCCATATAATCTCATCGAAAATGTTGTAACCACTTTCTGTGCTAGTTTGCTTGCTTACAAGCAAACTTTTCTGGATCTCAGTGTCTGGGCACTGGGATGACAGGGGAGGGAGGCTACTTGGATGACACCATTCTTTTTCCTGGATCCAAGTAGTCAGGGCACTGGGATGACAGGAGAAGGTACTAGGATGACACCCTGACCTCGTCGTCCCGCTACGTGTTAGCGGAATCTAGAGATACCGTGACGGTATGACGTAAAGCTCGCATTAGCTATACTTTTATGCTCACCAACTTAGCTGGATCCAAGTAGTCAAGCTACTTGGATCTGCAAATTGCAATGTTCGTACAGCTGCGTGCTTGACACTGGGATTTAGTGCAGCTACCCTAAACTGGAAGCTCATCTTGCTATTTTTGGCTGAAAGAAACATATTTTTAGAATAATGAAAACAATCAGCACTTTAATTCAAGAAGGATCGGAGTTATTATCGTCACATAAAGTTGAATCACCACATTTAGATTGTGAAATCATCATGCAGCACGTACTTGGAGTGGAAAGATCATTTATAATTGTGAACCATGCTGATCAAGTGCCGATGGAGAAAGAACTTTTATTTTGGAAATTAACAAAAAAAAGAGCGGAAAGATATCCAATATCGCAAATAATAGGTAATCGTGAATTCTGGAGTAAAAATTTTATAGTTAACCAGCATGTTTTAGATCCAAGGCCAGATAGTGAAACAATAATCCTAGCAGTGTTAAAATATTACCCAAACAAAAAACAGAAACTAAAAATTGCAGATTTTGGTACAGGCACAGGTTGTTTATTGATATCCGTACTTAGTGAGTATGAATATGCTGTTGGCGTCGGTTTTGAAAAAAGCTTGGAAGCATATAAAGTTGCCTATCAGAACACAAAAAAACATGATCTTCTCAGCAGAGCCAAAATATTTCCAAGTTCGTGGACAGAGTGCAGAGGTTCATTCGATCTTATAATCAGTAATCCTCCATATATTAAAAGAAGCAAATTGAAAGACTTGCAAGCTGAAGTGCAAAAGGAACCAAGAATTGCCCTTGATGGTGGTATTGATGGTTTGAGCTGTTACTTGAGCATTTTTCCAATATTGAGAAAGTGCCTTAAAAAAAATGGGTTTGCGATATTGGAGATAGGTGAAGATCAAAGCAATATTGACAAAATAATCCCCTCATACGAATTAGCTTTTCAGGAATATGTATATGACTTAGCGGGAATGAAGAGATGCATTGTTGTGAAAAGAACATAGCTAATGTTTTTTTGCCTTCATCCCATATTATCCTATATCATCCCAGTACCCTCTACCTAGTCATCCAAGTAGCGTGACTACTTGGATCTATATTTAACTAGATCCTATGGTCAAGCCATAGGACGACAGGAACGGTTTTATGCATTTTTTAAAGGGCAACATGTTTAAGCTTTGCTGGCAAAATGGAAAGTAAGACCAGCCTCTATACCGTGTGTGTGAAATAGTTGATTACCTATATTTATTTCCTCAGTTACTTTGCTACCTGAGCTAGGATTAAGCTTCTTTTTTTTATCATTATTAGGGTCGTCTACCACTTGTCCTAACCTTTTTGCTGTAAGCTTAATATCGCTACCAATAGCACCAAAACCTCTATATCCGATATGCATATTTACATCTTCGTTTATGCGATAGTCAAAGCCAGCTTTTAATTGACCTGCGGGTCTTATTGACGGTTTTTCAAACATCGTCATTCTTGTTGCACCGATCCCAATACCAACGTAAGGAGAAAAAGAGAAACGGTCACTTTTCCAATGATGATAAACATTTGCCATTACAGATATGTTCTCAATTTGGTCATGACTAACTGCAGCACTATAGAGATAAGTTTCTTTATCAGGATCCTCACCAGTCTCCTTTAGGTATGAAACAGTTATTTGGCTACTTGTTAAACCAATATTATCCACTTTTACAGAAGAATACATCCCTTCCAATTCAGCCCTATAGCTGTTGTTACCCAATTCCCCTGTGTAACCAAATGCCACATTTGCAGCAAAAGGTGGATTATAATCTCCTTTATACTCACTTAGTGACTGACCTTCTGTGTTCTGAGCACCCCTGTCATTTATAGACAAATTTTTGATACCTGTAGTGCTTGTTTTTAGTACGCTTGTGTTATTTAAATATTGACCGTAATACCCACTACCAAAGTAAAACCCTTCTGTTTCACTTGCAAAAGATTGTTGTGACAACAATAAAGCAAATGCTGTAACCGCTAATGTTTTTTTACTAATCATTACTACTCCCCTAGTTAAAATAGCTAATCTAATACTAATTAATTAAAAATGGCTTAATATGAAAAACCTAATTATTTGCATAACTTGCACTTTTCTGAGCTAAAAATAGGCAAAGTTAACCTTACTTCTCGTCATTTTTTAATTTATCCTCATCTTCAAATTCATCCTCCTCTTCTTCGTCATCAAACCCATCATCGCTCCTATCCTCATCTTCCTCGTCATCATCTTCAAACTTATCGTCGATATCTTCATCATCAATATCTTCGTCTGCAAATTCATCTGATTCATCATATACTGCATCTTCGGTTTTAGTTTCAGCAGGATAATCAACTGAATTAGGTCCCTCAAGAACATTATTCCCCTCGTTATTAACCTTATCTTTGCTCGCAGCGGCAGAAAGAACTTTGTTTGGGTCATATGGTTCTTGTGTAGGCACACGAGTTTGTTTGAGCAGCCTTCTTGTGAAGGTGGTATCACTGTAGTACAAAATTTTCTTTGATTTAATTGGGTAAGTCGACTCTATTAAAATTATCTGATCGTCACGTGGCAACATAATAACTTCTTGAGGCAATAGCAATGCTCTCTGTATTTCAGAGATATGTAATGACCTTGAAGCAGGATTTAAATCTAAAAATTTAGGCTTATTCAACGATTCTTGTTGTACAGTTTTGTTTCCTATAAGTTGCGATATTAAATTAGCTGTTTCAATATTATTGGCTGCAAAAGTTATTCTGTAAGTCGAGTTTGACAAAAAGGAGTTCATCCCTGCTTCTTCGTATATTCCTTTGAGCTGCTCAGTATCTTGAACAATTAAGAATAACCTAACTCGATAACCACGAAAATATGCAATACCTGTTTGAAATTGCTCCATTTTTCCAAGTGTAGGAAACTCATCCATTAAAAACAATACGCCATAAGGCTCGTCATCCGATGGCAATTTTCTACATAAAAACTCAGTTGCCTGTTGGTAAAAAACCTGCATTAAAGGCCTGAGCCTAGTCAAGTTGTCAGGAGTTAAACCAACATAAACTGTAATTTTCTTCTTTTTAAAATCTAGAATATTAAAATCACTTGACGCAGTTGCAGTATCAATCAATGGGTTTACCCACAATTCAAGTGATGAGTTCATGGTTGATACAACACCTGACCTTTCTTTATCAGCTTTTTGTAAAAAAGCTGCAATATTCATATATGCTACAGGGTGTAGTATTTTACCCATTGTATCAAGAGCAACAGCAAGATTATAAACCACGTCATCACTACGCATCGTACGCACAACTTCACCAAAAGATTTAACTTTCTCTGGTGCAGCAAGTAAGTATAATACCACTCCAACAAATAAGCTTCTTGCTTCATTCTGCCAAAAGTCTTGTTCAGGCATGATTAGGTTAGCTATTTTCTGCACATCGTCAACCATCTGCCCAGGTTTTTCACTAATCCATTGTAATGGATTGTAACAGTGACTTATTCCATCTGGCTGCGCTGGATTCCATACGTATACTTTTTGTCCTTGTCGTTCTCGCCAACCACTTGTTATTTCATAGTTTTCTAATTTTATGTCGTGTACAATTACCGAGTCAGTCCAAAATAATAAATTAGGAATTACAAAGCCAACACCCTTACCAGAACCTGTAGGTGCAAATAACAATGCATGCTGAAACCTATCAGAAATGAAGTATCCTCTTTTATCTTTACCAAGCAATAATCCCTTTTTGCTTCTTAATCCTGCTTTTCGTATGTCTTTCTCTGATGCCCACTGCGAATCTCCATGAAGTGATTCCTTCTTTTTAAATGGTCGCCACTCAATTATCCTTTCTCTTAAATTCCATAAGATAATCATTAAAACAATGATAGGCAGTGCAGAAGATATAATTAATGTGATTTTGAGCTCAAGGCTATATAACTCTGGATGATGCCAACAATATTGTATATGATTAAAAATCGTTGGCCAAAGAGCTTGAGGGAAAGGCGTCAAACTAGGATTAATTGCCTTAAAATCCACAGCATCCGGACCATCAGCAAACAGAACAAACAATATACCAGATAGATAGAAGCAAAACTCAAGTACGCTAAAAGCTACTACACCTCCTATGAGAATATTACGTAGGTGATTTCTATTACTCATAAACTACTCTTCCTTAACTTATGTATAAATTTAAGCATTTTCGCTCGCAGATCTAGTAAATAATATCTCAGAAATGCTTCTTTTGCCCCCACCGGTTCTTTTTAGCTGAATAACAATATCAATCACATTTCTAATGTATGGTATAATTTGGTCTGGAGGAATGCCAAGGTTTGCTTGCATAACCATCAGTTTTATTTGCTCAAGGGCCATTGTTGGACTATCCGCATGAAGGGTTGATATTGATCCAGGGTGACCAGTATTTATCGCCCTAAGAAAACTAAAAGCTTCCGCTCCACGGAGCTCACCAACTATTATTCTGTCTGGCCTTAAACGTAAGCACGCTTCTATCAAATCTTGAGTGGTTACTTTTGCTCTGCCCTGCCCTCCTTTAGAGGCAATTAGATGGACTTTATTGGGATGATCGTTCAAAACGATTTCCCTTGCATCCTCAACAGTAATAATTCTTTCCTCATCTGGAATAGCACGCAAAGTAGCATTAGTAAAAGTAGTCTTACCAGTGGAAGTTCCACCACTAATTATAATATTTTTCTTACTTATTACAGCGTATTCTAAAAACTCTTTTATTTTTTTTTGCCTTAACAATAAATCCAAATGACGGTCAACTGGATTATCAGTTGCTTCTGTAACAGTTTCAGAAAAAGCCCCCATTTTTTCGTAATCATCGAGTGCTAACTGCATGCTAGAAGGCTTACGAATCGACATGACTACTTTATCAGGTTCACATGCTGGCGGAAATACTATCTGTATACGATAACCATTTGGTAATGTTGCCGAAAGTAACGGCGCTTCTTCGCTAAGTTTTTGTTCTGTAGCTTGAGCAATCAGTCTGCCAAGAGATTTCAAATGGTTAAGATCGAATACTTCTAATTTTTCACACCTTATTTCACCGCGATTTTCAATCCATACTTCCTTTGGCTTATTTATTGATATTTCATTTACGCCTTCTTCTTGAAATATGCCTTGTAATGGCTCCAAATATGTATCAAGTGCAGCATAGTTCATTTCATTGATTTAATATTGCCTGTGGAGGAAATACTATATCTTGGTTAACAAATACTTTCAATGCAGTGCCTTGATCAACATAAATAGTTGGTTTTTTATCTGTATATCTGCCCACTACATCCCGCATATCTTGAGAAAAATCCTCGATTGATTTCCCGATTGCTTCATCATAAACAGACTTGCTTTTTCTTTGAATTTGTTCTAACAGTTGATTTACAATTTCCAGGCTTATATTTACCTCGTCTTCTTCAATTCCTAGTGCTTTTGCTATTTCCTCTTTCATTATTTTTAGTAAATCTTGTCTGCTTTTGGCACTCCGAATTCTTCCGATAGCCCCAAGGCCTAATTTCCATTTGTCACTAGATATCTTCTTTTCTGGGTCAATAATGAGTTGGAGAGAAGAAAAATCTATTTCGGTTGCAGTGATAGACTTTACTGCATCTCTGACAGTTAGCGTATCAACAAGATTAGAAGCCTTTTGCCCTATAACAGCAGAACCAATCGAAACACCAGCAAGTGTCACCGAAGAGAATAACGCACTTACTATTTTGTTATCAACTATTCCTGCTATTCCTGCTCTACCAAGCTCGTCAGTACTAAGTGATGAGATTGCAATATCTATTCCATGTGGCAGAATCACTCTATTCCAGTTTATATTTACACGAGATTTAGCAACATTCGAGTCAAATGAATAACTGCCTATCAATCTTGAGCCTTTAGGTATTAAAACTGTATCACCAGTTTCTGCATAAACATCTCTACTCACCATAGCACGCAGCATTCCTTGCAGATCAGAGTTTATTGCAGTTTCAAGAACAGCATCAATAATTTTACCTTGAGTAATCATTAAACCAAGCTTTCCTACTCTGGTAGCTTTGCTCGATTGTGCTGAAGTGTCGGATAAAATAGCATCAGCAGCCTTGTTCTCTCCACTACCACCTGAAATTGTCAACATCTGTGCACTACGTCTGTCTCTAGGATAACCGCCACCCCCTATTGTAGGAAACGAGGTAGGTAAATTGCCCATAACATTACTAGAAGGAAAATTTTGCTTTGGCAAAATAGGTATATTTGACACAGGAGTTTCTTTTGGTTTCTCTTCTTCTTTTTTCATCACTTCTTCTTTTCTAATTTGTTTTATTTCTGGTATGATTAGTGGTGTAGGAAGAGGAGGTAAGGGTGGTAAGGGATCAGTTATTATTCTTTCAGGAACCATTACATTATCTGGAACTTGTTCCAACTTTCCTTTCAATTCTTGAACGTTTTGCTTTGTTTCCTCTTTTTTAATAACTTCTGAACCCTCTTTAGGAGAAGGACTAAAATAGAGATAATACACTCCACCAGCCAGAAGCACTAAAATAATGACCATCAATGCCCTATGACCTTGATTAGAGCCAACTGTTACTACCTTATTCTCTATTTCTGATTCATCTTCTGAATTGTTACGCCTTTCTTTATTCATATTGCATGTACCACAGCTAAAGTGACCTATTTATAATTTCAACTTCACCATCTTCATAACGCATAAATAGCTTTTTATGTACTCCTTTTATTATAACATAATCATCAAATAACAGCCTTTTACAAGGTTTATCCTCCCCTTCTACAAAAACCTGAGGTATTTTATTATTATTTCTAAATTTTAAATAGGTTAAATAACCATCATCAAATAACTCGATCGGAACTATATCCGCATTACCACCTTCATCAATATATGTATAATTGTACTTCGTATCATTTTCTTGTATTATTTTTTCTAGCTTGTCTGTAGTATATTGCATTTGAGTAGGTAAAGAAACCTCATCTAAATCAACATCAAATTCACCTTCTTCTTGAGGATAATAAAAACGTACTACGTAAGATATATCCTTTTCAGCAGAATAATCGTGATCTACTTTCTTAGCATCAGTATCCGGGTATTTATCGTAGTTTGGCCTTGAGATTAAATCAAAAATGTAATTTCTTTTTTTAGTTGTCGTAATAATCATGTTAGTGCGACTACTAACTTCAAATGGCATGATAAGCAATTTATTGTCATAAGGATTAATTTTCCAACTTGATGCATCACCAACAGCGATATTTTTAACTTTTTCTCCTTCCGCAAATTCAATATAAGAATAGTAACCCTGACTAAAAACCACCGTAAATACTTCATTAGGGCTATACACAAAAGTCTTTATTCTACTATCTATAGAAATAGGCTCATTATAATTAATGGATGCGTTTAAATTGCCACTTACAAGTAAAGCTAAAACTAATAATATCCTATACATATTCATCATCTACTCTATATGAAATAACTTGAAATCCTAATGGGTTAATATATCTTTGCTGATTATCCATTTCAAGCGATGCATATCTATATGACATAATAACTATCTTATTTTTTCTCGTAGAACTTCCATCTTTCCGTGTAAATTCCACAAAAAATCTCACCTGAAGAGCATCGTTACCCAACTTTTGAATTGAGCGAATTTTAAATTCACTTTTGGTATCTGAATATAAATTAAAAAGATCATCCATATTCTGCGATCCTACATAATTTCTAAATTCATTATACACATCAGGTGAGGAAAACAACCTCACCTTTGTATAATAGTTATAATTATAATGATATGGATCAAAAACCTCCCTTGCTTTTATATACTCTGAAATAAAATAATCGTTTAGCGCTTCATCTGCAGAATACTGTTTTACTGTGACAGGATCAACCAATTGCACTATTCCTGATTTCTTGTCAATTTCTATAACAAATGGCTCAATAGTGCTACTTGTGCTAATTTTAAATATGACTAATATGCTGATAGAGATCGTTGCTAATAATATTAATGCAAATAAAAGTAGAATATTCCTTTGAGCAATAACTGTGCTGTAGCGGTTTGAATTCCAATTTATATCCTTATCTAAGGATTCAGTATTTTTTTCTCGCTTAAAAAATCTTAGCATTTTAGTATTCCTAAAAATCTTAACTTATGTTAATAAACATAGCAAATTAACAAAGTAGTTACAGCAAAAAAGCTAAAAAACTCTTAATCTATGGCCTAATTTACCAAACTTTGTCTCCATATATGAATCGTTATATTTATTACGTTCCACAATAAGTGGTAGACACTTTGTAACTCCTATACCACTACTTTCCAATTCTGACAATTTCCTATCATTGTTTGTAAGTAATTGGATTTTGTTAATGTTCAATTTCTTAAGCATTTTAGCTGCAACAGCAAAACTCCTTTCATCATCTTCAAAACCCAATATTCTATTTGCATCAACAGTATCAAGATTATGTCCTCTTTGCATACTGTACGCTCTTAACTTATTAGTTAAACCAATGCCTCTTCCATCTTGCATCAAATACAATATAATACCACTTCCAGAGTCAGCTATCATTTGAATTGCTTGATGTAACTGACTTCTGCAATCGCATGACAAGCTATCTAACAAGTCACCCGTATAGCACGAAGAATGAATTCTCACTAATGGTTCGTCATCTTTATCTGGATTGCCAATGATAATTGCATGATGTTCTCTTCCACCACTTTCGGTTCTATAAGATATGATATTTACTTCTTGAGTCTGTTTTAAAAATAATGATGTTTTGCACACTTCATATACATCCTGATTTTCTTGAAAATTATTTATGAATGACGTGTCCAGTGCAATAACGTCATTTTTCTCGCACCAATTTCGCATTTCATGGTTATTCTCAAAAGTCATATCAGCCACTAACGCGTATGGCAATAATTCTGAGAACTTAAGCAAGGCAATAGCACATTCATCTATTGTCTTTGAGCATTGCAACTCTTTTATGCAATCTTCCTTTGAACAGTTTATTAAATAGAGCAGTTCATCAAAATTATTCACCAACAGACGTTTGCTGTTATGTTCTTTATTCTGAGATATGTATTTTACCTTACTTGAAGTTAAAGTAACATATACATTACTTGATGTAAGCTTGTATTGATTAAATAAATCTCTTTCTAAAGCCTCAGCAGCAGCAAACAATAGGTAATTACTTTCATCATATATTACAATTGGCCGACCGCGCCTGATTTCGCTGATAGCTCTTTCTACCTTATTGCTACTCTGATTTCCTATAAACATTTTTACCCATATTAAACAGCGATAAAAACTGGTGCGGCCGAGAAGACTTGAACTTCCAAGGCCTTATGAGCCACAGCGACCTCAACGCTGCGTGTCTACCAATTCCACCACGGCCGCACTATATTCTAGTTTTTATATAATTATTTTAAATTACTTAATCATTTTAGAATTTTTCATCTAGAGTGTCAATCTGATACTAGAATAATTTAGAAATTGTTTGTATAATTTGATTATGAATTTTGTGATTATAAATTTTAATCATTTAAGATAACCTTACTACTAATTTTTAACTTAGGTTTTTATACAAATGAATATAGCTAATATCTTTATTTTTTTAGCTCTCTCTCTTATAACTAGCTTTCATTTCGTCCATGCACAAATATTATACACATGGTCTCAAGTTATCCCAGAAAATAAACTAAGCATACGCGCAATTACGGACAATGACATGTGTCCCATTGTTTATGTTGATGGCGAGGAAACAGAAATGCTGAATCGCAGCTCAATTAACAATGGTGGTCATAACGAAACAGTTTGTGAACTGACAGTACAAACAAGTGCCAAAAACATTAGTATTGAGGATCTACGGGTTCCTATATTACCAAAAAAGGTTAATAAAATTGCTTTCATTGGTGACACGGGCTGTAGAATAAATATGTTATTTCAGCAGGAATGTAATTCGGTAGATAGCTGGCCTTTAAAAAAAAATTTAGATTCAATCGCCCTTCATAAACCAGATTTAATTATCCATGTTGGTGATTATCATTATAGACAAACAAAATGTAGAAATACAAAAAAGTGTGGCGATATTTATGGATATAATAAAGAAGTTTGGTACGCTGATTGGTTTGAGCCTGCAAAGGATATTTTATCACAATCCCCTTTCCTTTTTGTTCGTGGAAACCATGAGAGTTGTGATAGAGCTTATGAAGGATGGTTCAGGTATCTAGATTCATACCCCTTTTCGTCTGAAAAATGTGGAAACTTCGTTTCTAGTTGGTCCTTAGATGCTGGACCGATGAAATTTTTTATCTTCGACTCTTCATCCGGTGAGGATATTTTTACAACCCAAAGCACAATTGATGCTTTTGAGAGGCAATTTGATAAATTGATACAAAATAGTTCTGACAAGCCCATGTGGTTTTTAACTCATAAACCGCTTTGGAGATCTCCAAAAAAAGAATTTTTGACATTAAAAAGCCATGGTAATCTTACACAAATCGAAGCTTTTGGAGATAAATTTCCAAGCAATGTTACTACCATAGTTTCTGGCCACATTCATATAGCCCAGATTTTATTAATGGATAATGTTCCAGACCAAATTATAGTTGGAAACGGTGGTGCATCATTACACGCTCAAGATCAAGAATCTGTTTATCAAAATGTAGAATTTGACTATTCAAATGGTAAAAACTACTTAGCACACGAGGTTAGAAACTTTTTTGGCTTTGGCTTTGCAATACTAAATTTAGATGATCACGAATTTACCTTCTATAATCAACACAATAAGGAAATGTATTCTGCGAAGCTAACAGAAGATTTTAAACTTAAACGGATTAAAACTATAGTCGATTCATTTTAGGATTTGTTATTAGCTATTTTAAAAACGCTACTTAAACATTTTTTTTAATCGATTGATTTCATCAGCAAATTTTGAGTCGGTCTTTATAAAATTTTCTACTTGTTTTACTGCATGTATAACAGTAGCATGGTCTCTGCCACCAAAGTTTCTCCCAATATCTGGTAGGCTTTTTTGCGTAAATTTTTTGGCAAAATACATAGCTATTTGTCTTGGCCTTGCAAGACTGCGAAGCCTTCTATTGGATTGCATATCTGCAACCTTTATATTGAAAAATTCAGCTACTTTCTTTTGTATTTCTTCTATTGTGACTGACCTATGATTTGACCTAAGAAGATCGATTAGGGTTTCACTAGCTGATTCTACCGTCATACTTCTTCCAATTAATGAGGTATGGGTAACCTTATTTAATGCTCCTTCTAATTCTCTTATATTAGATTTTATGTTCCTTGCTAAAAACTCTAGGACATCTTTCGGAACATACATATTCATCTGCTCCACTTTTGCCTGCAATATACCAAGCCTTAATTCAAAAGTTGTTTCATTAATATCTGCCACCAACCCCCAACCGAGTCGTGATTTTATTCTTTCTTCCACTCCATCAAGATCACTAGGAGACCTATCAGCTGATATAACCAATTGTTTATTTTGGTCTATCAATGCATTGAAAGTGTGAAAAAATTCTTCTTGTGTACTATCTTTACCACTGATAAATTGCACATCATCTACCATCAATACATCTACTGATCTAAATTGCTCTTTAAATAACATAATATCTTTGCTTCGCAGCGCTGTAATATATTGGTACATGAATTTCTCTGCTGATAAATACACCACTTTTCTTTTTGCTGATGGGGAATTGACTATGTGCCAAGCTATAGCATGCATTAGATGTGTTTTACCAAGTCCCACTCCACCATATAGAAACAAAGGATTGCTGCCTAATATTGGATCTATAGATTCTGCCACACGCTTTGCCGCCGTAAATGCTAATTCATTTGGCTTTCCCACTACAAAATTATCAAAGGTGAACCTTGGATCCAGCGGCGAACCAAGATTATGATTACTTTCCTCTCTGTTTTTTAGTATAACATTAAAATTTGAATTCCTCTCCTCAATTACTTGAATATCAATAGAACGTATACTTTTATCTTCGCTTTGCCATAATGATAATATTTTTTTCATGTAATGAACTGTAATCCACTCTTTTATAAACCTTGTTGACACGGATAAAAGAACTTCCCCATTTCTGCTACTGACAAATTTTAGTGAACTCAGCCAGCTATTATATGTTGCTTCTCCATAAAGATTATAAAGACAATTTTGGATTTTTTCCCAAGTAACATTGTGATCCGTTACTGTAATAATCTGATCAAAAAACATAGTAGAAACCTTAGGGCTAGTTAAGTTCATATACCACACCAAGAAAAAAGCAATAATTAGAAAAATATAAGATAATCAATAGCTTGCTGCAAAATGAAAAGCTAATACTACTTAATACATACTAAAAATTATGGTGATTTTTTGATGGGTTGTAAAGGGTATAAAAACATTAAAATTGATCATTTTTATTTCAAAAAAATGAAAAATTTGTAAATGTCGCTTGTATCGAGGATTAGAAGCATGCTATTAAAAACAGTAATACATTATGTATAAATAAGATGTTAAATTTACTGGCAAATAAGTAAAGTATTCATATAAATATAGCTAACCTAATATAGATTTACTGAAGCAAATTTATGATTATATTAAGTAATTTGAGTTGTTATGCTGTATTCGGTATTGAACTAGAGTTTTACATTGAAGGAATAGAAAAAGAATACTTATTTCTGAATAGCATCAAAAATAAAATAGCATCTCTTGAATTTTCTTGCGAGAAGGAGAATTCTACACATCAGTATGAGATAAAAAGTGGTTGTTATACGAACTCCTACAATTTAATTAAGCATTTTGAGTTAGCAAAACAATCACTTACTGAAACAGCACAAAAACTAGGTGGGAATGTTTCTTTTAAAGCAAAGCCTTATTTGGATAGAGCAGGCAGTGCATTAAATGTGCATGTTAATCTCGTGAATTCAAATAACGGTAACTTATTTTATATCAATGAGCAAAAGTACAGTGACTATCTGATTCATAGTATTGGTGGATTATGTGCAATGATGAAAAAACATATGTTGTTTTTTGCTCCAAATGATGATTCATATTTAAGATTTCAGTATCCGGATATTCACACTCCAACTACGATTAGTTGGGGAGTAAATAACAGAACTGCTGCGATAAGAATTCCCTATTTTGGCAACGATTCCAAAAGATGCCGCCTAGAGCACCGTGTTCCTGGAACAGATTGTAACCTTGAAAAAGTACTCACAGCAATAATTGAAGGTATAGTTTTTGGTATAGAGAACAAAATTGCTCCGCCAAATAGAGTGTATGGCATTGCATCTGATCCTCAATATAAGATGGAGAGTTTGATATAGCAACTACCTGTTAAACCCTAACCCATTAAACTCCTTTGAGGTAATTGGCCATTCTAGCACTTTCCTCACATCATTATTTACATTCCCATACTGTAATAGCAAGTCTGCAGCAGATAGTTTCTGCGTACTTTTAGATGATCCAAGCCCTATATTGGTAAGGTTGCTCGGTGGCTGCTCAGGAAGTGGATTACCAGATACATCCATGTGTTCAGGGAGAGATTTCATCTGATTCTTTATAGAGCTAGAGTTATTTTGTGCAGGATTTCTATCATCTGACATGTCAAGAATAATTTTCTCAGGTACTACCATAGTTTTTGTATAATCAGCAGAATGACTGCCTTCAGTGTTCTTAAATTCATCAAGAATTGGTTCGCCAAACGCATTTATAGGGCCACCAAGTGATCCTTTCTCCATGCGCTCTTCTGCTCTTTTCCTTATTATTTCTTCTGCTAGCTCAGTTTCAGTTCTTTTTGGTTCTTTTACGGTACCTTTTTCTTCACCTTCATCTCCTGAAACACCAGTAATTTCAGCAGGCTGTTCTTTTTTAGTTCTTATTTTATGAATCAGCGAAAGTAATAAGTAAGTAACTGCAGCAGCAGAAACGATAATGGCTATCTTTGCGGCAATGTGGATTGCTGTTAAAAATATTAAAGCTGATAAAGCTCCAGCTAATCCAGACACAATAACTTTATTTTTGCCTTTTGTTATATTTAGAATTGCCACCATAATAACCTCTCAAATACTGCTCTAGAATTATTATACAGAAATTTTCTTATACTTGCAATTTTGCAAAAATTTTAATTATTTGCGTAAAGTTTTAAAGCTACACAAGGATTAATTAATATGCAATGTATCTCGACTATAATATTGTATAAACGCACATATTCAGCTAACATTCAACATGCAGAGCTTACTCATAGAGCGAAACAGGGCGGTGGTATTATTACTTATAGTAATTTTTATCTTCGGTTCATACGTTTATGTAAAAATGCCAAGGGAAAGCAATCCTGGTATACAGATTCCTATAATCAGCGTGTTTGTTGGACTTCCTGGGATTTCTGCTCAAGATAGTGAAAAGCTATTAGTGCTTCCTATAGAAAATGAACTAAGATCCATCGAAGGTGTAAGAGAATTGAGAGCTTTTGCAACTAATGATGGTGCTCACATGATACTCGAATTTGGAACAGAGTATGATAATAAAGAAGTGCTCGATAATGTCCGTTCAAAGCTTTCAAACATAAAATCGAAGTTACCTGTTGAAGCGGAATCTCCGATAATCAATGAAATAAACTTGAGCTTATTTCCGATACTCAATGTCGGCTTAATTGGTAATTTGCCAGAAAGAGCCTTAACTGAAATAGCACGCAAGCTAAAGAAAGAAATAGAATCTCTGCCAAATGTTCTCAAAGTTGAAGTGGCAGGTATGCGTAAAGAAACAGTGGAAGTGATAGTTGAGCCCACAGTTCTAACAAAATATAACATTCAATCAAACGAAATATTCCAAGCTATATCAAGCAATAACAGACTAGTGGGAGCTGGGTCACTGGAAAATGATACCGGTAAATATTCGATTAAAATATCAGGGTTATTAAAAGATATAGAAGATATTATGAATATTCCTATTAGATCTCAAGGCGATGCAGTTTTGAGAATCAAAGATATAGCAAAAGTATACCCTAGGTTTGAGGATCACCAAGGATTTGCTCGCATTAATGGATTACCTAGTGTCGTGCTAGGAATTTCAAAACGTAACGGAAAAAACATAATAGACACAGTAAATCAAGTAAAATACTTAATGGATAAGGCAAAAGATCAATTACCTGAAAATTTAAAAGTGGTGTACTTAAACGACCAGTCAAAAAACGTCCTCGATGTGCTTGATGACTTGGAAAACGGCATAATATTTGCTGTGTTGTTAATATTGATCATAATGATGCTTTCTATGGGAACAAGGATTGCTATTCTTGTGGCACTCTCGATACCCGGTTCCTTTCTCATTGGGATAATAGCTCTTTACTTTATGGGTATAACCTTAAATATCGTTGTGCTCTTCAGTTTAATTATGGCTGTTGGCATGCTGGTTGATGATGCAATTGTGATCAGCGAATATGCCGATAGAAAGATGATCTGCGGAATGGACAAAGTAGAAGCTTTTTACACTTCAGTTCGTGATATGTTTTATCCGGTTCTATCATCAACGTTAACTAAATTAGCAGTGTTTTTTCCTCTATTATTCTGGCCTGATACTGTTGGTAAATTCATGCAGTACATACCAATTACAATAATCCTAACTTTGACTGGATCGCTCATTATGGCTTTGGTTTTTATACCAACACTTGGTGCAATATTTGGTAAGCCTTCGATAACTTCAAAAAAAGAAATAAAAAAAATGAGTGCTATAGAAAGTGGTGAAATAAAAAATGCTGGGCCTATAATAAGAGCTTACGTACGCATGCTAGAGAAGGTTTTGGATCATCCTAAAAAATTCGTATGTGCTACTGTATTCGTTTTGTTTTCATTTAGTGTGCTGTACTTTACTTTTGGTCCTGGAGTAAAGTTTTTTCCGAAAGTGGATTCAGATAATATTTTAATCAGTGTTAAAGCAAAAGAAAGCTTATCAGCCAAAGAACGAGATCTGATACTCAAAGAAGTGGAAGAACGCATTTTGAGCATTGAAAAAGAAATTCATGTTTCTTATGCTAGATCAGGAGCATTTTCAGACAACGTTATCGCCAGAATACAACTAGAACTTATGGATTGGCGCTTCAGGCGCAAAGCTAAGCACATACTAAATGATATAAGGAGCAGTGTGCAAGACATGAAAGGAATAATAATTAATGTTCAAGAGGAAAAGCCAGGACCGTCGGCTGACAAGCCAATACAAATTAACCTCAGCGGGAGTGTATCCAGTTTGAATTTAGCAGCAGAGAAAATTCTAGAAATTATGAACCAACCTTCATCCGGGTTTATAAATATTCAAGATAGCAGATCAGCACCTGAAATAGAGTGGAATATGAGTGTTGATAAGAGTAAGGCTACAAGCTCTGAAGTAAGTGTTGCAACCATTGGCGATTTTATAAAGATGGTTACAAATGGAGTATTGATTGGAAAATATAGACCAAATAACACGGATGAAGAAATCGATATTGTACTCCGTTTCCCCAGAAAGGACCGCAATATGAAGACTATAGACAATCTTTTTATCAATACAGTTAATGGCCCGTATCCTATGAGCAACATAGTAAAATATGCTCCCGAAAAAAAGGTAAACAAACTAAACAGGATTGATGGATTACGCACAGTGACAATCTCTGCTGACGTTGATACTGGCTATCTTGTTGATGAAAGAGTAAAGTTCATTCAGAATTCTATTGCCCAGGATTGGGACAAGGGAGTAAAAATTGATTTTAAAGGCGACAAAGAAGATCAACAAAAATCAGGAGCATTTTTGTTAAAGGCTTTTATATTAGCGATTACACTAATGATATTGGTATTAGTGACACAGTTTAATAATGTATACCATACATTTATCGTAATGACAGCAGTGTTTTTATCCACAACATGTGTGTTTTTTGTTTTCTTTCTTATCCAACAAGTTTTCGTAGTTGTTATGTGTGGAGTGGGGATAATTGCTTTGGCAGGAATTATAGTGAATAATAACATACTATTGCTTGATGCCTTTCATCATCAAATTAAGGTACACAAAAATGACATCAAGCGATGTGTAATAAACGCTGCAATTTCTCGCGTTAGGCCAATATTGCTTACCGTTGCAACCACAGTTCTTGGTTTAATACCGATGATTACCAGGTTAAATATCAATTTTTTTACGCTACAAATCACATATGATGCTCCATCAAGCCAGTGGTGGGTTGACATTTCAACAACCATAGCAAGTGGAATATTGGCTGCAACGGTTTTAACTTTATTCTTTACTCCTGCGTTGCTTGTTATACAAAAACATGAAAAAACTTGACTTAAATTAGCAATCATTTAACATTTAAGATAGTGTTCTTTGCCCGTTGGAGCTATAATTATAACTAATTACATTGGATTTATTTATTATGATTGCTAATCGTAAAAGCAGTGTTAAGCAGAAAAGTAACAAGAATAACATAGTTGGAAGCCTTGATGTAATAAAAACAGCAGGAGAGCTTTCACTTCAAAAAGGTTTAGATTTTGATGTTGTAATAAAGGCACTAGAAAGTGCTATAGAAGCAGTGGCTCATCAAAAATATGGTAGCAAAAGTAAAATTGTAGTTGATATAGATAGAAACACAGGCAAAGTTACTTCATATAGAAAACTAAAAGTTATTGATGATGAATCAAATGAAAAAGAGAATACTGAGTGTGAATCAATTACGCTTACACAAGCTAAATTAATAAAAGGAGATGCAAAAGTTGGAGATACTGTTAGTGAATTGCTCTCTCTTAACACTGATCTTGCTTCAGCAAGAATTGCCCAGCAAAAGATTGCTCAAGTAATTAAAGATGAAGAGTCAAAAAAGCAATATGAGGAGTTTAAAGATAAAGTGGGAGAAATAAGGTATGGTATTGTTAAACAAGTAGAATATTCAGATCTTATTATAGACATAAATGGCACTAGGGCATATCTTCCATTGCGAAATTTAACTGGTGGTGAATCATTTCGTGAAGGTGATAAGGTTAAAGCTTACATACAGACTGTTAAGCACTCTGATGATGGACGTCAAATTATTCTTTCTAGGACTCATGAAGGCTTTTTGGAGGCATTATTAAATCAAGAAATACCAGAAATTGCTGACGGATTAGTGACAATTAAAGGTATAGCTAGAGATGCTGGTTCAAGGTCTAAGGTTGCCGTTTTCTCTCCCGACAAGAACATTGATCCAGTAGGTGCTTGTGTTGGAGTTAAGGGAGATAGAATAAAAACTATTATACACGAATTAAATGGTGAAAAAATTGACGTTATAAATTACTCCTCAGATTTGGGTCAATTCGTTATTAAAGCCATTACTCCTGCAGAAGTATCGAAGGTTATTATTGATGAAAATGAAAATTGCATAGAGTTAATAGTTGCTGAAGATCAATTGAGTTTAGCGATAGGAAAAAAGGGCCAGAATGTAAGATTAGCTTCAGAGCTTGTTGGATGGAAAATTGAGATATTAAGCACTCAGCAAGAATCAGAAAGGCGAAGTAAAGAACTTAGTCAATGTTCAGCTTTATTTGCTGAAGCTTTAAACTTAGAAGAGATTATGGGTCAGCTATTGGTAACAGAAGGTTTTTCAAGTGTAGAAGACATATCTAGCGCTTCAATTAAAGAGCTTGCTTCAATAGAGGGCTTTAATGAAGATATTGCAAACGAACTTCACAATAGAGCAAATAAGTACCTGAAAGCAGAAAATGATAGAAAAATAGAAGAGCTAAAAAGTTTAGGTATGGAGGATGATGTAATCAATTTAACTTTATCAATAGACAATAAAATTGCTCTTAGTAAGCATGATATTAAGACTTTAGAGGACATAGCAGATTTATCAAGTTATGAGTTTTGCAGCATACTCTCTTCCTCATCCGATAGCAAAGAAGATCTAAAAGATACAGTAGATTCAATAATCATAGAAGCACGTAAAAAGCTTGGATTAATATAATAAAATAATATGAATAATGAAGATATCAGTGATAAAAAATTAACGCTCCAAGGTTTAAGCAAGCTTAAATTAGACCTCAATTTAAACTCTTCAGCTAGCCCAAGTACTGGAGCTACAGTAGTAAAAAAAAGAAGAAAAAAATCTCATGATGCAGAAGAACATAATTTATTTGACGAGAGTAAATTATGTTCTTTAACAGAGAAAGAACAAATTTTTCGCATTAATGCTGTGCAGAATGCTGCTTTGCTGAAAGAAAGAAATCAGAGAGAAGAAAAAGAGAAAACAGCAAAAGAAGACAGCAATAAAGAGATTGACGAGAAAAATGAAGCGGACGCTTTATCTAAGGAAATAAATAAGCAAGTTTTAAGTAATACCCACTTAGTTGAACCAAAAGAAGATAGTATTGACCATGAGGACAACGATAAAAAGTCTTTTAAAGTCAACAAAGATATATATTCTAAGCATTCTAAACTGGTAATTGCACAGGCAATAGATGAAAAAACTGAACAACCCCCTGTATTTAAGCAAAGGTTTGGTATAAGAGGTAGAAAGTCAAAGTTTACTAAGGGTAAAAATATATCAAGAGAAGTTATTATACCAGACAAAATAACTATCAGGGAGTTATCTATTCGCATGGCAGAAGATAGCAAGAGTGTGCTAAAAATGTTCAAAGAAGAAGTCGGTGAGAGTTATAGAGTAGATGATCTGGTGGATCCAGATATAGCATGTGAAATAGTGGAAAAATTTAATCATACGGCTAAACGAGTGAGCGATACCAACAGAGAAAAAGATTTATTTTTTATAGAAGGCAGAGAAAGCCTGCCTAAAAAACCTAAACCACCAATCGTCACTTTTATGGGACACGTCGATCATGGTAAAACCTCATTGCTCGATGCATTTCGTGAATCTAATGTTGCAGAAAGAGAGTCAGGTGGCATAACTCAACACATAGGTGCTTATCAAATAACGACAAAAGATAAGCAAAAAATTACCTTTATTGATACACCAGGACATGAAGCGTTCACTGCGATGCGTGCACGTGGTGCCAATATTACTAATATAGTTGTAATAGTAGTTGCAGCTGACGATGGAATCATGAAACAAACAGTTGAAGCAATAAATCATGCAAAAGCAGCAAATGTTTCCATTATAGTTGCTATTAATAAAATTGATAAATCTGAGCCTGGTGATGTAGAAAAAATAATTAATAGTTTGCCTCAATATGATCTCATCCCTGAAGGGCTTGGTGGTGATGTTATGATTATGCCAGTATCAGCAAAAAAGAAAACTAATTTAGATAAACTAGAAGAGGCGATTTTGTTAATCGCTGAATTAATGAAGCTAGAAGCAATAGAAGATTGTCGAGCACTTGGATGGGTAATAGAATCCAAAATAGATAAAGCGAAAGGAATATCAGCCACATTGATAGTTGAGGAAGGAACGTTAAAGGTTGGTGATATATTGGTAGTTGGTACAACATACAGCAAAGTACGTAGTATGGTTAATCACCTCGGTCAAAGAGAAAAAGCAGCACTACCCTCCGCTCCAATTGAAATTACTGGTCTAAATGGTGTACCAAATGCTGGAGATAAATTTGTTGTTGTAAATTCTGAAAAGCAGGCGCGTGAAATTGTTGAATACAGGCTAGAGTTAATCAAGAAAAAGAAAGAAGATTTGGGCGACAATAATTTAGATATATTCAGTCGTAATAACAGCGAAACAGAAGAACTATCTGTAGTTTTAAAGTGCGATGTAACTGGTTCTATTGAAGCAATATCAAGTTCAATTGATAAACTCGGTAAAGACCAAGTGAAATTAAATATCCTACACAAAGCAGTAGGAGGGATAACAGATTCAGATGTGCTGCTTGCAGAAGCATCAAGTGCAGTAATTTTAGCTTTTAATGTAAAAGTGGACTCAAAAATAAGGGACTTGGCAAAACAAAAAGGTATAGAAATACATACTTATAACATAATATACGAGCTCATTGACGACATGAGAATGTATTTAACTAAAATGTTAAAGCCTGTTACACGAGAGGTTCGTGTTGGCTTTGCATCTGTGAGGCAAATATTTAACGTATCTAAAGCTGGTAATATCATTGGATGTTACGTAAGTGATGGAGTCATAAGAAAAGATTCTTTAATTAAGGTAATGCGTGGTGGCAAATTGGTGCATGAAGGAAAGTTAAAAGCACTACGTAGATTTAAAGATGATGTTAAAGAAGTAGGTGTAAACTTTGAATGCGGAGTATCACTAGAGGGTAATGTCGATATTAAAGTTGGAGATATTTTGGAAGCTTATCAATTAGTGCAAGAAGAAAGGGTGTTATAGTAGCTGGATATGAAAAAGGAAATTAGAAACCTAAAGATAGCATCGGTATTGCATAGAGCAATATCAAGAGTTCTAATGGAAGGTAAGGTGTTCAATAAAAATGTAGCGGTATCTGACGTAAAATTAAGTAAAGATTTGAAAAAAGCAGATGTATATATTGTGTTATCTTCATTGAATATTCAAGTAGCTGACTACTTAGATCCAGAAAAAAGACGCACTGGAGATCCTTCTGAGAATAATTGTGATATTAACACTGTTGTTAATGAAATGAACCAGTCTGCATGGTCAATACGTAAATCTATATTGTGTTATGTTGATTTGCGATTTATACCTGAGTTAGTTTTCAAGCCTGATTTAGCGTTCGATAATTTTGTTAATGTAAGCAAAATATTACATAATCACACTTAATTAATGTATTTCAACCATTACTTTTCATTAATGAGGTTGCACAGTTTAACAGGTTTGTGGCTTGTGCTATTTCCCAGTTTGAGCGGTATTCTTTTAGCCTCAACTTCTCTATCGTATCAGGTTCTTTTTCTCCTTGTTTTGTTTACTATAGGTGCATTTTTAATGAGACCCGCAGGGTGCATAATCAATGATATCTTCGATAGAAAAATAGATGCGCACGTTGAACGAACAAAATATAGGCCACTTGCAAGTGGTGCATTAAACATAAAGCAGGCTTTAGCTTTACTTTCACTGTTACTGTCTATTGCCCTGGTAATCTTATTATTAACTAATAAAACTACACTCATACTTGGAATAATCTCAATGTGTATGATAGCTACTTACCCTTTATTAAAGCGGTATGTTTGGTGGCCACAATTGTTCTTAGGGTTTACCTTCAATATGGGATCGCTCATGGGCTCAGCAGCAATAACAAACCAGATCAGTATAGAATCCTTGCTGTTTTATATAGGATGCGTCTTTTGGACACTTAGCTATGACACCATATACGCCCATCAAGATAAAAAAGATGATGAAAAACTCGGGATGAAATCTACCGCATTATATTTTGGTGATACAACAAAATCTTGGTTGAAAAGATTTTATTTAATATCTCTTATGACGTGGCTATATGCTGGTATCTTATCATCATTAAATAACATTTTTTATATTGCTCTACTTGCTGTAGGGTTCATATTTCACCGCCAATACAAAAATTTCAATCCTGACGATCCCAGTCAATGCATGTCCATATTTAAAAATAATTCCTACGTAGGGTTGCTTCTCTTTTTTGGCATCCTTTTAGATAGAATTATCACCTAGGTCTCAAGAGTTTTGGCTCTAATGAAGTCAATAAACTCAGGTACTCGCAGAAACGAAAATTGCTTGACAAACTCCGCCAGCCCTCTTATCATGAAACTGAAGCTATTGTATTTGCTTTCGCCAATCTGCAGATTAAAAGGTAAGGATTACTT
>NODE_6_length_25318_cov_22.263904
CATGCTGCGTTTCTAAGGGAGGGAGTAGTAGCAATACTACTTCCTTACCTAACCAGCTCGCTCGTGATAAAGGCTTTGAAAAACGCGCACAACTTTATGCTGCTAAGGCTTACTCAAGACAAGCTGATAAATCTGGTAAATACGTTGATTTAAAGAAGATTTTCTTTATCGCGATTTCAAATTGTACCTTATTCCCTGATAAGCTTGACTATATATCTAGCCATACCATAAGAGATGAAAAAACCAATGAGCATGACTTAAAAGATTTTCAATTTATCTTCATAGAGCTGCCAAAATTTCCTAAGAGTAGAGAAGAACAACTAGAAAGTGTAGTAGACCGTTGGCTATTTTTTTTCAAATATGCAGATGAAACAACGGACGAAGATCTCAGAAAAATTGCGGAAAAATCACCAATAATAAAGCTAGCATATGATGAATTAGATAAGTTTCACTGGAATGAAAAAGATCTAATAACTTATGAAGAAAGAATAATGGATCTGCGCAAAGAAGAAGCCATTCTTGAATACAGACTTGATCTTGCTAAAGAGGAAGGTAGAAAAGAGAGGGAAATTGAAGTCGCAAAGAATCTACTTAAAGCAGGTGTTTCTTTTAATATTATAGCTCAAACTACTGGTCTTTCTATGAGTGAGATCAAAGAATTGCAGAATTAAGTGTGAATGGTTACGAAAAATATAAGTTTTTGCGATAAACGACATAGTGATGTATTTGTTGTTCAGCATGTCAGTGGAATATTTTCTGGTATCTGTTCAGATGCATGGCTAATGCTGAAACAAAAATTCCAGTGCTCCTTTTTTTGTCATCCCAGTCTGGGATCCAGATTGGGCACTAAGTTGGTAAACACGAAAGCGCTTTACAACGTTTTTGATGGAACTGTGCAAAAGGACTGGATACCAGTGTCAGCTACTTGCATGACACCCATTTGTTCCTATAGTTGCTTTTCTCGTCTACCTTATTTTGCCACTCATCTGAACAGATACCCATTTTGGAGGGATACCAATAATAGTTGTGAGCGGTACAAGTTTAGTCCATATACCTTCCAAGCATAACACGCTCACGAAACTTTAATGCGATAGCTTGGTTTCTACTGAAAGACAGCATTATGCCAAGTGCGATGCTCGAAGATAAAAGAGAAGAACCACCATAGCTAAGTAACGGCAGGGTTATGCCGGTGGTAGGAAAAACACTCAATGTTACCCCTATGTTTATTATGAATTGTGTGATGAATTGCATTGAGATACCGAGAATCACCAACAGATTAAATAATTCATTTTCCCTATATGCAATGTAAAGCAAGCGGGCGGAAATGATGCCAAATAACATCAATGTGGCTAAGCACGTAATCAAACCAAATTCTTCTGCTAAAACAGAAAACACAAAATCTGTATGACAATCAGGAAGAGAGGCTTTTACGCTACCTTCACCAGGTCCAACTCCAGTTAATTGACCTCTTTTGAATGCTTCTAATGATTTTGTGACTTGAAAGTTATCGCGCTGCGTAAAAAAGACAAAATTGTAAATCCTTTGCTTTATATGTGGGAGGCATAAGTAAGCTATTGTAGTTCCAGTTGTGGCCATTCCTATTATGCATAGAAAGTATAAAAATGGTATACATGCAATAAACATTTGACCGATAAAAGAATATGTTAAAAGCATAGACATACTGAAATCAGGTTGCAAAAGTAACAACACAAAAACTAACAGAAATATTATGATTGATATGTGTATTTTAAACTTCATTTCGCTGGCCAAGATACTAGCTATAACAACAGAAAAAAATGGCCTTACGAACTCAGATGGTTGAACAGAAATTTTGACAATATGTAACCATCGTTTCGCACCTTTTACCTCTATACCAAGTATTATCGCAGTTGCTACTAGAATAGTAAATAAAGCGAAACCTGCGAATGAGAGGTGAAGTATAGTTCTTGTGTTGAGAAAAGAAAATGTCACCAAGGTAATTAGTGACAGGACTATATAAATTGTATGGCGCCGTATAAAATAATCCTGTGGTAGAGAAAGACGCTGCGCAATTACAGGGCTTGCTGAACAAACAAGAATGAAGCTTATAGTGAGCAAAAAAAACACTGGAAGGATGAGATAATAATCCAGCGTTCTATACCAGAGTTTAATATTCATTTTGTTCCAATGTGTAATGCCACTATTCCATAGCTCATATTATGAAACTCAACATTCTTAAAGCCTACCTCTTCAATTTCCATTTTAAAATCAGCCTGAGTTGGAAACTCTCTAATGCTCCTCACTAAATATTCATAAGAACTCTTGTCTTTAGCAACTATGCTGCCAATTTTAGGAATTACTTTAAATGAATATAAGTCATAAAGTTTGGTAAATATCTCATTTTGATAGTGCATAGGGGCAAATTCTAAGCAGATAAATTTCCCATGTGGTTTTAATACCCTGTGCGCCTCATTTAAAGCCTTCTTGCGGTCAGAAACATTTCGAATGCCAAAAGCTATTGTGCAATAATCAAATTCGGAGTCTTCAAATGGTAAACTTTCTGCACTTGCACATACCCAATCAAAATTAATTTGGTTTGAATTTATAGCTTTATCACGTCCTCTGTTTAGCATGTTTTGATTTATATCGCATACTGTAACCTTAGCACTTGGCTCTTTTCTTACTACTCTTATTGCTATATCTCCAGTTCCTCCAGCAACATCTAAAACCTTAGAGTTTTTTGTAAAATGCACACTATTTACCATCTTATCTTTCCATAATCTGTGCATTCCGAGGCTCATTATATCATTCATGGTGTCGTAGCGACTTGCCACGGAATCGAATACCTCTTTAACTAATTGTGATTTCTTCTCGATTTTTATAGTAGACATTACGTAAAAACTCCTTTATAATTAGTAAAAATTAATTTGAATTAACACAAATGTCAACGACAGGCCTTGAGCCTGTTAAAATCTTCTTCAGCGTGGTATGATGACCGAGTTAGTGGGCTTGATGCAACCACTAAGAAACCTTTGGAGTAAGCAATGTATTTATAATGCTCAAACTCTTCTGGGGTAACATACCTATCAAGTTTTGCATGTTTTGGAGTTGGTTGTAGATATTGACCAATTGTAATAAAATCAACCTCAGCACTGCGCAAATCGTCCATAACCTGAAGTATTTCCTCTTTTGTTTCTCCAAGACCAACCATAAGCCCTGACTTTGTGAAAACTTTAGGATTAATCTGCTTTACCATCTTCAACAAATATAGTGAATGAAAATAGCGAGCTCGTGGTCTTATTTTTGCATACAATCTCGGCACTGTTTCAATATTGTGGTTATAGACATCAGGTGATGCAACAGCGATTGCTTCAAATGCTCCTTTCTTATTTAAAAAATCAGGAGTTAAAATCTCTATTGTTGTTTCTGAAGTTATCTTTCTAATTTCTTCTATGCACTGTATAAACTGATTTGCGCCACCATCTGGCAAATCATCACGATCAACGGAAGTAATGACAACATGTTTTAAGTTTAACTTTTTTATTGCTTTTGCTAAATTTTCTGGTTCATGAGGATCTAGTTTATCAGGAATGCCAGTTGCAACGTTGCAAAATGCACAAGCACGAGTGCAAACAGAACCGAGAATCATCACAGTAGCATGACGTTTATTCCAACATTCACCAATGTTTGGACATGCAGCCTCTTCGCACACTGTATGCAAGTTATGCAGTTTAACGATGTTTAAGGTCTCATTGAATACTTCACCGGTCGGAGCTTTTGCTCTGAGCCATTGAGGTTTGCTATGCATCTGAAACTGCTAACTCTACCTCTTGCTTTACTAAAACTTTTTTCAACCTTCTTTTTATCTTCTGCGCTTTCTCACTTAGTTTAATCGTTCTTGTGTTGAGCAAAAAAGCATCTAAATCACCTTTGTAATCTATAGTTCTCAAAGTTCTTGTTGCCACACGAAATCTAAACTTTTTATTCAATATATCACTTGTCAACGTAACCTTATGTAAATTTAAAAGAAAGGTACGCTTTGTTTTACGATTCGAATGTGATACCTTATTACCAAAAGATTTTTTTCTATTTGTTAATTCACAAACTCTACTCACTTCAATATACCAAATTATTCTATGTACTTAGATTACCTTATATAGTCAAATAGTCAATACTCTCTTGCTTAATTTTTATACCATATACTGCTTTATAACCAAAAAATATCGTAATTTTTTCTATTATAAGAGAAATCATATGCTGAATTTCCAATGCTTTGCTGCCATTTGTTACTACCAGATGCAACACACCCGAATTTATATTCTGTGCATATGAGATCTTTTTCGGTTTTGTACACTCTGCTATTTCTTTCCCTACTATATTTCGCCAGTTTAAAATAAGACGTATTTCATTTTTACTAATCTTATTTTTCATGCATTTTAATGCATAGTTTTCAATTATAGACTTTAATTTTTTTGGACCGCTACGTTTGAGCATTTTTCTGTTTTTTTAGTAAGTAGATAATATAAAAGTATACATATAACTTGAGATTTTGTCATTACTGCTACATGTTTGTGAGATACCGTGACGGTATGACCATAATCGTCACTCCGCAACGCATATTGCATAGTCGTCATTCCGCGGCGTGTTCGCGGAATCTAGCTCTGGTCACGCTACTTAGATGACAACCTTCTAACTGCTTTACAAAGGCTCTACCCTCTGGCCTCACAACGTAAAAGCAGTATTTTTATGCAAAACTTATCTCAACGTAGCACTTGTCAAGATCGTTCCATTCAAAAATTTTTGTTTTGCCTCATAATTAACCTTATAGCTGTTTTAATTGTAATTGGTTAAATTATTATTAACTTGCCAGGCTAGATCCAAAAAATAGCATAATCAATATGCAAATTGCAATAGAAATCACGTTTGCGTATGGTTTATTGCTATGCAGTTAATCTTTCCTCAATCCAAGCTGCTTGAATAGCTTCGAGTATTTTTTCGTTACAGCGTTTTTCATCATCATCAAATTCCTCTAAACTCAATACCTTTTTTTTAAGCTCAGTGAATCTAATACTAATTATATTCTCATCTGGAAATTTTTCTTCCAGAGCTTCTACAATATCTTCTATATCAAGCCATTTCATACTTTTTTGTATTTATCTGCTAAGTTAAATTGGTGCCCATGGGGAGACTTGAACTCCCAAGGTCGCAAAACCCACGGATTTTAAGTCCGCTGCGTCTACCGATTCCGCCACACGGGCTTTTTTTATCTATCTAGAGTAAAACTCTACTACTAAATTGACTTCCATGTCTGCTGAATAAGGAACCTCAGAATATTGAGGTGACCTCAAATACTTCACTGAATGCTCTTTACTATCTGCTTCTAAATAATCCGGAGCCTTGCGCTCTTGTTTTTGTTCAGCCTCTACTACTACAGGGATTTTTGCTGCCCTTTCTCTTATTTTTATTATATCACCTGGCTTCACTCGATAACTCGATATGTTAACCACCTTATCATTAACTGTAACGTGCTTGTGAGATATGAGCTGCTTTGCTGAGTAAATTGTTGGAACAAGACCAGAGTGGTATAAAACAGAACTTAATCTCGATTCTAAGATACCGATAAAATTATCAGCCGTATAACCCTTTCTGTTATAAGCATCTAAAAATGTACGTCTGAGCTGCTTACTTGAAATCGCATAGTAAAACTTAAATTTCTTATGCGCAGCAAACTGCTTACCAAAGTCGGATAACTTCTTGAATCCAAGAATACCATGTTGACCTGGAGGGTATTTCCTTTTGTTTACTGGGTCTTTAGCTCTACCCCATAAATTTACACCAAGTCTACGGCTAATCCTATACTTTCTAGTGATAACAGTTGTCATATAAAAACTCTCACGATTTAACTTTAGATTATTAAGGATTTTAGCACTCAGTGTCAACTTGTTTTTGCTGATATAATCTTTTATACTTCATTTTTAAGTTTTTCTATTAACACATGAATCATTCACATTTAAAATCTATGGCAAACGCCATCCGTTTTTTATCAATTGATGCAGTACAAAAAGCAAACTCTGGACACCCAGGTATGCCACTTGGCATGGCAGATGTTGCAACTGTTTTGTTTGCTAAATATCTGAATCATAATCCTGATGATTCTAAATGGTTCAATAGAGATCGCTTTGTTTTATCAAACGGTCATGGGTCAATGTTACTATACTCAATATTATATTTGACAGGTTATATTAGCGTAGATGAGCTAAAAAACTTCAGACAAATGGGATCCAAGACCCCAGGTCATCCAGAGTTCGGCTTGACTTCCGGGGTAGAGGCAACAACAGGCCCGCTCGGTCAGGGGTTTGCCGCTGCTGTTGGCATGGCACTTGCTGAATCGATACTTGAAAAGCAGTTTAGAATCAATCACTACACTTATGTGATGCTAGGGGATGGCTGTCTTATGGAAGGAATAAGCCATGAAGCAGCATCACTTGCTGGGCATCTTAAATTGAATAAGCTTATAGCTCTTTTTGATGATAATGATATTTCTATAGATGGCGCTACTTGCCTTTCCTGTTCTGACGATGTAGAGAAACGCTTCTTAGCGTATGGATGGAATGTTGACAAAATTGATGGCCATGATTTTGATGCCATATCCCTTGCAATAGAGCAAGCAAAAAAGTCTGATAAACCTACAATGATCTGCTGCAAAACTATTATCGGAAAATTTTCAAGCCGTGCTGGCACATCCTCTGCTCACAGTGGTGCTTTTTCGGAGGAAGACATAAAACAGATGAGAGAGAAATTAAACTGGAATTATGAACCATTCCATGTACCAGAAGATGTGAAAAATGCCTGGAAGAAAACTGTTGAGAGAGCAAAACAAAACTACACGATGTCATTCCAGCGCGTGACGCTGGAATCCAGGAAAGAAGAAAAAGAATGGATCCCAGTGTCAAGCACTGGGATGACAAGAGAGAGTACTGGGATGACAGAAGAGAATGCTGGGATGACAGGGTATCATGCAGAACTTCAAAGACGGTTAGATAAACATCTACCAGATAATATCGCTGGTGTTTTAGCTGACCTGAAGAAACAAATATGTGAGCTAATGCCAAACGAAGCTACTCGATCTTCTTTCGGCAGAGTAATGGAACTTTTAACTGAGTCTATGCCGGAATTAATCGGCGGTTCTGCTGATCTTACCGGGTCAAATTGCACTAAATATGAGCACATGCAGGTAATAAATAGCAATAATTATAGTGGCTCTTATGTCCACTATGGAGTGAGAGAGCACGCTATGGCAGCATGTATGAATGGTATGGCACTTCACGGCGCGATTCTTCCTTATGGCGGCACTTTTTTGGTATTTTCCGACTATTGTCGTCCTGCTATACGTCTTTCAGCTCTGATGAAGCAGCAGGTTATGTATGTCATGACTCATGACTCAATTGGAGTGGGAGAAGATGGCCCGACTCATCAGCCAATAGAGCATTTAGCCTCTTTGCGTGCTATACCAAATCTATATGTTTTTAGGCCAGCCGATGCAGTTGAAACTCTGGAGTGTGTTAGCATTGCACTCGAAAAGAAAGAATCTCCAGCACTGTTTGCGCTCTCAAGGCAAAACGTAAGTTACATGCGCAAGTTCTACTCTGATATCGATCAATCTGCTAATTTATCGAAGTTTGGTGCATATATTTTGTGTGAATGTTCAAAAGAATTAAAAGTGACGATATTTGCTACGGGGTCCGAGGTTGAAATTGCAGTTGAAGCAAGGGAGAAATTGCAGGAAAAGGGTATAGGTACAAGGATTGTTTCTATGCCATGCTGGAGGCTTTTTGACGAGCAAAGCGATGAATATAAAGCGGCAATATTAAATAATGACAGCATTAAAGTTGCAATTGAAGCCGGAAGTGAAATGGGTTGGCATAAATATATAGGTTCAAACGGTATATTTATTGGCATGAAAAGCTTCGGAGAATCAGCACCTTATAAAACACTCTATGAGCATTTTAATATCAGCGCAGATCATGTGGTAAAATGTGTGTGTGAGAAACTGGTTTACATTCAGTAGACTTCTTGCATAACCATATGAAAGCCCACTCTTCTTTGTCATCCCAGTACGTGACGTTATTTCCATCCAAGATGATGTCATTCCAGCACTTGACACTGGCATCTAGTTTTCTTTACAAATTCACCAAAAGTGCTTCATTCTATAACGCAAAACCCATACTCACCAAACCCAATGCATTACTTGCAATTAAGTTTCCTGGATCCCAGTGTCAAGCACTGGGATGACACCTTTTCCGGTAGAAGATCACTATCAAATCACATTGCTCTGGTCATTATGATCACCATTATTTTGTTCAACTGATTGATCGACCCCAGGTGAAGAAGAATCATCATAAGGTTGTGTGTCAGACTTTTCTTCGTCAGACCCAAACAACCATGAAAAAAACCACCAAAAAATGATGCAATTAATGAAAAAGGCTTCATAAGTATACTAAACAAACTACCAAAAAAAGAGCTCGGCTGTTCTTCTGTTTGTGCAGGTTCTGTGGAAGCAACAGGACCTACATCGTTGTCTTGTACATCAGTTCCTTGTTCTGCACTGGTGGTGCTGGTTTTTTCCCCTTCTTTGCTATTATCTGATTGTAGTTCAGTATCATCACCTACTCGTTTTTCTTCCTCTTGACCCCCTTCACTATCTGTCGATGATCCACCCGCTGAACCATCATCAGATTTTTCTGCGGGTTGCAATAGAGTTTTTATTCCTTCATCAGTGGCTAATTTGAAAGGAGTGTTTCCATGTTTATCTTCTATATTAACATCGATTCCATCTTTTCCCAATAGGGCTTCTACTGCCTCTTTATGGCCCTTTACAACGGCCCAATGTAAAGGAGTCTGTTCTGCAAGTTTATCTTTTATATTAACATCGATTCCTTCTGCTCCCAGTAGAGCGTTCAATACATTTATATCTATGTTGTCCTTTTTAGCAGCCAAATGCAAAGGAGTCCTGTCATCTTTATCTTGTGCATTAACATTGATTTCTTTTGCTCCCAGTAGAGCGTTCAATACATTTATATCTATGTTGTCCTTTTTAAGAACAGAATGTAAAGGAGTATCTTTATTCTTATCTGCTAAATTAACATCNNNNNNNNNNTTTTAAGAACAGAATGTAAAGGAGTATCTTTATTCTTATCTGCTAAATTAACATCAATTCCCTCTTTTCTAAGTAGAGCGTTCAATACATTTATATCTATGTTGCCCTTTTTAAGAACAGAATGTAAAGGAGTATCTTTATTCTTATCTGCTAAATTAACATCGATTCCATCTTTTCCCAATAGGGCTTCTACTACCTCTTCATGGCTATTTTTAGCAGCACAATGTAGAGGAGTCTTTCCATCTTGATCTGTTGCATTAACACTTGCTCCTTGATTTATTAGATCGTTTACTGTATCGATATCACCTCTTCCAGCAGCCTTAAGTAATTCATCTGTGTTTTGTAATAGAGTTCGTATGTCTTGAGTAGTGGCTAAATCTAAAGGAGTGTCTCCATTTTCATCTTCTGCATCAACATTTGCCCCTTTGTCCAATAGAGCTTCTACTACCTCTTTATGGCCCTTTTCAGCAGCCCAATGTAGAGGAGTCTTGTTATCTTGATCTTTTACATTAACCTTTGCTCCTTCACTTATTAGACTGTTTACTTCCTGAATATTACCGCTTTTAGCAACCTCAAGTAATTTAGCTGTGCTTTGTAATAGAGTTTTTATTTCTTCGTCAGTAGTTAAAACTAAGGGAGTGTTTCCCTCTTCATCTTCTGCATTAACATTTGCCCCTTTGTCCAATAGAGCTTCTACTACCTCTTTATGGCCCCATACAGCAGCAATATGTAAAGGAGTCTCTCCTTTATCATTTTCTACCTTAACATCTGCTCCTTCACTTATTAGACGGTTTACTGCATCAATATCACCTCTTTCAACAGCCTTAAAAAAATTATCTCTACTTTGTGAACTACTCATCCTACACCTCTTTGTAAAACTATATTGTTATGATAAAGTCGTTAATAATCTATGAGCTCTCACCCCCTGTAAAATTATATTATCATGATAAAGTCATTAATAACCCATGAGCTCTGGATCACGCAAATAATGGTTATTCCCTGTGTTTTTCAGTACATTTGAGCTGGCTGTACATAAGAATCGCAATTGTAGAGCATGCTATTGTTAATAGTAAATTTGGTAAAATACCATAGCGAAAAAATTTTCCTACTATATATATTCCAATAGCCCCAAACATCATATTGCAGAATGAGAGGACTGCACTACCAAGCCCTATACCTTTGATCGTTTCTAAAGCAGAAGTTACGTTATTGCTTATTATTAATGCAAGTCCGATATTGGCTGGAATCCAAGCAGTTTGAAGAATGAATATATTCAACTTGTCCGCGAAATAAAAATATACCAATAAACTATCGGATATTATCGGTAACACCAAACCTATTATTAGCATTTTGCTAACCCCTACTTTTGGTACATACCTTCTATTAATTAAAGTTCCAATTATGTAGAATATGACTATGATCGATATGAGGTAGCCAAAATACTGTACTTCAATGCCCATCGATTCAAATATGAACGGGTAGTTAGCAATATATGCCCAAAGCCACATGAAAGTTAATCCATGAATGGCTGAAAACCCAAGGAAACGATAATTTCTAAATATTGATATATATTGCTTGAAGATATTAGTAGTTATGTTAGTTATACTGGTTTCATTTTTATTTACAGTGAGTGTTTCTTGTAACTTAAAGTAGATAAAAATAAGTATAGCAATTGCCGCGAGTGACATAATAAAAAACAAAAATTTCCAATGATACCCATGTGAAATTATATAACTGCCCACCACTGGAGCTATTCCAGGTGAGAGTGCCACAACCATATTTAATTTTGAAATTACTCTCGAGTATTCACTACCCGAGTACATATCCCTTATTGCTGCATACCCAACAACACCTGCAACACCAGCTCCTGCCCCTTGTATGAAGCGAATTAGTATCAAAAGCATAATACTGTCGGCTATATAACACATGACACTTGCCAAAGTAAAAATTGTCATACCAATCAGCATCATTGGACGCCTACCATAATGGTCCGATAATGGACCATAAATTAAGCCAGATACCGCAAATCCAACTAGATTTAAGCTAATTGTAAGCTGCACTACACTGCCTTCTACTTTAAAATAATTGGCAATGCTTGGTAGTGCAACTGAGTATAGGTCAGTTGCCATATCGACAATTGCTACAGACAATATCATAATAAGAGAGATGATATTTTGCGAAAGAGCTGTTTTCACTTAATGATTTACTGGATTAAATATACTTAATTATAATGTATTTTTTTCATTAGTATATTAAATTAACTACTGAAATTAAGAGTAGCTATTCAAGAAAAAGCCTGTGAAGGCTCTATCCAGTAGGGCAGTGCCATGACTACTTGGATCTAGTTTCCATTATACAATTTCATCAAAGCAGTTTACTTACTTGCAATTAAGTTTCTGGATCCAAGTAGTCATGGCACTGGGATGACAGGAGAAGGAGGCTACTTAGATGACACCCTCCTAGTGGATTCAAATCACAATGTTCGTACAGTTATGTGCTTTGACACTGAAATCTTAAGCTAAAATCATGAAAAGCACGAATTTCAATATCTTACCTTTGATTATTCACTTTAAGCTTTAAGTCTTCAACAGAAGATGCATTTGCCTCACTTACTACCTTTAGTGGTTCACCAAGGCTATGTTCCACTTTTGTCTCAAATTTAAAGCCCAATTTTTCGCAAAGCTTCTGAAAATATTCAACAATAACATCAAACAAATTCTTACCACTTACTTTGTAGTTTTTTAGCTCTTTAGGAATGGTAAGAAGTACTTTACCATCTTCATATGTTACATTTTTATCTTCACATTTCAGTTTAAACTCCGCTGAACTGCAAAAACCTGGTGTTTCGATATATGTACAATCATCATAGTTAAGCATTTTTGTATATTTCATGCTAAAACTAAGCTTTATACAATTGGGTTCACGACAATCCATAATATACTCTCTTGTCATACAGTTGCTTTGCGTTGACAAATGAAAAGATCCAAGAGCTTGACTCATATCATTAGGAAGAAAATGAGTATATCCGCCCTGATAATAGTTATTTATTAACTCCTCAATAATAGAGTTATTGGGAATTGTTGCACCAACGTGTTTAAACATTTCTGTAAAAATTTGTCTGAGAAATGGACGATAATTCCCTTTTCCGTTTTCATCCCGTAGAATTAGATTTTTATGTTTTGAATACAGATTGTTAATAAATTCGTTAGTTATTTTTTGTCCGTTAATAGCAAGGCCGTGTGTTCTATTAAGATCCTTATATGTTCCCTCACCAGAAATTACTTCGTCCCAAGTGTTAGCTTTGAAATCAGCATATTTGAGCTTCTTCACTTCAGCTTTCAACGCATTGACCATTTCCTTTGACATGTTATATCTCTACCATTAATACCTGTATATTAATTCTAGCACTTACTTTATTAAATTTCAATTACTAAATGAATTTATCACTTTCACTTCCGTATTTTCCAGCGAGTCACCGTAAGTCACTGCTTTTAGGTAAAACTTTTTTCCCCTTTGCACTTCGAAAGATATTACTGAATCATCAAGCAGAGTAAATTTTTCACCTGCGGTGTGCTGATACTCTTTGGTGCCCTCTTGCCCTCTAATTAGGTTGCTAAGCTTATATTTATTTTTATCTATAAGTTCGGCACTCTGAAATTTTACTATCTCTTTTCCAACCAGTGCTAAATTGCTTACATTTATAGTACTAACATTAGTGCTTGTAAAACCCTCTTCTGTCATCCCAGTGCCCAGACACTGGGATCCAGGAGAAATATGGTCAAGCGCTGGAATGACACCATCACTTAAATAATGGTTATATGAAGAACTCAATACACCAAAACGTAACACTACTATAATCCCCTCGTCGGTAGATTCCATTACATATCCGTAAGTAGACTGCTTGTTTGTGTTTGCGATAGGCTTATAATCCTTATCGTTGTACGAAATAAAGAGTGTTGCTCCTTTCCAATTCTTTTCCTCACTAATTAAAGTAAAGCTTGCATTATTACCTTTAATATCCGGTAAATCTATCATTTCTACGATGGTTTTGCTGATATGAGAAGGAGGGTATTCCTTCAGCATAAGTGACCTTGTTGAAGGAAAAGAAAGCTTATATATAGAGTGATCATAACCAACGCCAATTACTTGAATGGACATGCTTTCAAATTTCGTTTTTATAATTCTCACCGTATGTTTTTTCTCACTGTCTAAAATCGTTATTACATCACTTGGCACAAGCCACGCATATTTTATCGGTAGCTTGAAATTGTATATATTTCTCTCTTGCCACGAAGAATAAAGTAAAACCTCAGCGATATTTTGCGCCTCTCCCTCCTCCATAATGAGCGGTATTTCAACTGTTATAGCAGCGCCTTGCTTTGGCAACTCAGCATATTTAACATCAATTGGATAGCCAAAATTGCGATTAAAATAAACGACGTTAACTTTATTGTTTAAATCTAATTGACTGATATTAGCAAGTTTTGAATTGTTACTGAAAACCGTTTCACCAATTGGTATTTCAGTCGTAACTCCCCTGCCCTTTTGGACAAATTTCAGTTTAGAGTCCTGTTCAACCACATCAAAAAAATAGCAACTTTGCAGCATTTTAATAATTGAACGTACCGATTGCTGGTCATTTATTACATATCCAGACAATAATCCTTTAACATCACTCGTATCGAACTGATCGCTTTTTAAACCTGCTTTTTGTAATAGATCCGATAAAACATCGGAAATATTAAGCTGTGAAAGCTTTCCCTGAATCCAATGTCCTGTCTGCCAATTATGGCAGTCAGTCCACATATCACACAAATTGGGGAAATAAGGAAATGGCCTTGCATCCCATGCCCAGAGAAACATTTTTTCTACCATTTCCGAGCTTTGCCACTTCTTTAGCGTTCCTTCAATTGCAATTTTTTGCGAAAGAAAGCTCACCTCTCCGTTTGAATATCGTGGATATTTGCTCTCTATGCTGCCTTTATCAACAAACACATTTGGCTCATTAGTGCAGCCGTTCATACTGGGAAATCCATACTCAGTAAACCATATTTTTTTCATTTTTGGTTGCCATTTCGTTTTACTACCACTGGGGTTTATGTGAGTTTCACTCCACCATTTCTCTATATTTTTCCACGCATACCTGCTGTCGTTATACTTTACTTTTTCAGGTTCACTCTTTGAGTAATCATAGAAATAATCATACCCCACTCCACTGCTCCAACCACCCATTACATCTTCCACGGAATAACCAAAAGGAGGCTCTGGACCATCAGTCAGTGGAAAATAAGCATCTATGCCAATAACGTCGATGTACTCTGAAGACCAAAGCTCATCCATATTATACCAACCATCATATGAATGGTATTCACTCCAATCAGCAGCGTAAGTTACCGTTACTTCTTTTCCAAGCTGAAGTTTTATTCGCTTTGCAAGCTTAACTAGCTCTATAACGGCAGGGTAATTCCCTTGTTCATCCCTGATTTTGGTAAGTTGCGCAAATTCAGATCCGATGATAAACCCTTCCACTTTAGTTTGTTTGGCAATGCTTGCATAATGCTCTATAAATTTGTTATATTGATTCTCAAAAAAATCACTTATATCCCCAGGGGTCCCGCTCAATTTTTCTCGCCACTCTTTGTTCTTTGTGTCAAGTAAGGGCATTGGATAGAGCATCACCTTGTAGCCTCTGCTGTGTAGCTCTTCTATATATCTTATCAACGCTGCATCACTAACTGTGCCACCATACCTTGGGTTTCCACTCGCATCTTTTGAAATTAGCTGAGCATTATCTCTGGTTACACCCCCTACTTGCCAATCATCAGGTAATATTGCGGAATCATCTTGAAATTCAACTGCAGGATATATTTTACAATCTTTAATGTTCAGATCATTCACAAACCAATTGACTACCACCGACACCAACTCAACATTTGGCAAATCTTCTTTTAATTGATCCAAAGAAAGCATTGCATCGCTCTTTTTAGTGTGGTTGTTGTGATTTACCCTTTGCGCCAGCCCATATGGGATATATTGGTTGCTGCTTATTTTCTCTTGCGCGATTTTCTTCTGTATTTTTGTATCATATACAAACTCACCTGAACCTGGTATGATATTGATATTCCGAATATTTTCCGCTATTGAAAACCCAACGGGCTTTAATGCAGTTCGCACTTCAAATGTAAATATCGGGACGCGATTGTTATAGTCTGCTAAAGGAAAATTCTTGATGACTATGTAAGATATTCCCCTATAAGCCGGCACATTCCCCTCTCCTTCAATTGATGACATAAATGGATCAGGATTTTGGTCTTCTCTGCCGCTGTAAAAAGTATAATCTATTTCATCAAAGCTAAGTGATGTTGTATCTGCCCAGATTCTGTTTAATTTTTCTACTTTCCCCTTGCAGATCGCAATTGCAAGCGTTGCGTAGTAATTATATGTAACGTTCATACCTCTTCCAATTTTGCTTTTGGTGGTTATCGCCTCTTCTTTTATTGGCTGTGACCAAATAATGTTCCCTGCAACACGAGCAGTGCCATAGATAATTGGAATCGTTCTGCCGTAGGTTGAGGTTTGAACTTGCAGATTTTTTAGTCTCGCACCATGCGTTACTTTTTGCTCGGCATCAAGGCCGAACATTGCCCCATCTAGCTGTGCACCAAGAAGAGCACCGAGTTCTGAGCCGATAATCCGGCCAATTGGACCAAAAATGCTGCCTGCTTGACCAAAAATTGATGATAAAATTATTGTAGACATGGTAATCCTCCTTTTGATAGATTTTTTTGAAATTGTTGAGAGAAGATCCAAGTGTCACGCTACTTGGATGACAAGAAAGTGGTACTGGGATGACAGATACTATGATAAGAAATTCAGCAGCTTACAATGGATAGTTGAAGTTTTTAATTAAGAAAAGCACACAAGTAAATCGTGTAGCTATAGTTATTGTAAGCAACAATGAAAAAGTGCGGAAGTGAAAAATTTATGTTGATTTTATATTAATTTTTAGTACAACTTAGCATTATAATCTGGGGGTGCCAATGAAATTTGAAATGTCGGAAGAAAATCGTAAAAGAGTCTTGTCTGGTACAAAATGGATTACTAATGTTGGTCAAAACTATCTTACATCACTGAATAATAGCACTAAACCAACTAGTTCTGGAAAAAAATTAATCAATGCTTTTTTACTTGTTCCAATCATCGTGCCTACTGCTATAACAGCATTATCTCTTAGCTTAACTATGCTTTTTTTGAATGCTGTTAATGTTCAAAAAGATGATTCTAAATTATCTAAAGTAATAAAGTTTATAGTTAGCTCTCTAATCTATATAGCTGCTACCGTGGTTTTAATTCCGTGCATTGTATTAAATCTAATAATTTCACTGATACCTGGTCTTATTCTTTATTACATTAATAAAGGCATGTCTAGTCAAAAAGACATAGAAAACAGTCAAGGTCAACCAGTAAATAAAGTTGAGATAAGTAATGATAAAGAATACAATGAGCGTGTTGAAAAAGAAGCTAGAATATCAGGAACTGACCAACATCAAAATAATGAAGAGCACGAGCAAAATGAACTAAGGAGTAATAGTCAAAGTAATTCAGAACAACACCATTCAGCATATAATCAAGCATTAGTAAGTAATGGTCAACTACATAATCAACCGACTGTAGAAGTAATATCTCGAGAAGTGGGTAATACGCGATTTGTAGACCAGACTGTTATAGCAAACGATATAAATAATGATGGTATACAAGATGGTGAAATGATGATGCGAACAGTTGGAAATGATCGTAACTTCACTGCTTTTGGTGTTGTTACCGGAAGTGCTACTAATAAACAAGAAGGTTTCGCTACTGCTATGGGGTTTTCATGTAACATTGTTGAAAATGGAATAGATTTCCAACTTGGCTGCAGTATGCGCATTGGAACTGACAAAAAGCAAGCAATGAAACATCTTAAGCAAAGTGAATCAGCGCGAACTTTGCTATCTGGTAATAGTGGAACATTGTCTATAGAGCAGTTTGGTAGCTCACAACGAAAGCAGTAATTATTTCACCAGCGGCAAAGTAATACCATGCTGATTCATATATTTTCCTTTCATATCATCATATGATTTCTCGCATTCACTTTCGCCGCTTAAAAATACGAATTGGCATGCGCCTTCATTAGCGTAAATTTTCGCAGGAAGTGGAGTGGTGTTTGAGAATTCGAGTGTGACATGACCTTCCCATCCAGGTTCTAAGGGAGTAACGTTTACTATAATTCCACATCTTGCGTAAGTTGATTTACCAACACAAATGACCAGTACATTCCTTGGTATACGAAAATATTCCACTGTACTTGCAAGCACAAAGCTATTTGGTGGAATTATACATACGTCTGTTTCCTTATCTATGAAACTATTCTCAGAAAAATTTTTAGGGTCCACGATGGCTGAATTAACGTTAGTAAAAATTTTAAATTTATTATCCACTCTTGCATCGTAACCATAAGATGATAGTCCGAAAGATATAACACCTTTGCTGCTTTTGTGGTTCACAAAAGGTTCTATCATTCCAAAATTTTCAGCTTTTTCTCTTATCCATTTATCTGGCATAACTGCCATAATTGCCCCTTAAAGTTGTGTAATACTTACAATAATATAAAATAAAATTTAAATGTAAACTGTAGCTTTTGTCATGCAATTAAAGCTTTTCAGTTTGATTTTTTATTACAATAATTAGATTTATGTTCTTAACTAAAAATAATGCTTAGAAACTTTCTCCTGATTTTTGTATTCGTATTATTCACGCCGCTATCAAATGCTGATGCCAGGAAATACATCAGAATTGTTGGATCTTCAACTGTTTTTCCTTTTATCTCGTTTATAGCCGAAGAGTTCAACCGTGTATTCTCCTTTAAGACTCCAGTTGTGGAATCGATAGGAAGTGGATCAGGATTCAAAATGTTTTGCTCAGGAATAGGGGAAGACACTCCAGACATCACCACTTCATCTCGCCCTATGAAGGAAGTAGAAAGAGAACTATGTAAAAGGAATAAAATTAATGAAGTGATAGAAATCATCATTGGCTATGATGGAGTTGTCATTGCAAATTCAAATCAAAGCCATAGATTTGATTTCACAAAGAAGGACTTATTTGAAACTTTATCTGCATATTCTCAAGAAAATGATAAATTAGTAAAAAATAATAAGAAGTTTTGGTCTAATGTCAATCAAGCCTTACCAAAAACAGAAATTGAAATTTATGGTCCACATCAAAATACAGGTACATACGAAACTTTGGTTAATTCTATTATGCTTGATCAATATTCATGCATGAACTCGAGAATTTTCAAAGAGAATTATAAAGATCAGGAAGAAAGAAAGAAAGCATGTGGTAATATAAGGAATGACGGAAGGTATATAGAAGTTGGAATTAATGAAAATATAATAATACAAAAATTGAAAAGTAACAAGAACGCCTTAGGGATATTTAGTTTCAGCTTTTTAATGAGGAATCAAGATAAAATACAAGGGAGCACAATTGCAGGAATTGAGCCAACTTACGAAAATATATCATCGGGAAAATATATATTAGCAAGACCTCTATACCTTTACATAAAGAGGGAACACTTGGATACTGTTGATGGATTAAGAGAATTCGTAAAAGAAATTATAGATTCGATCGGCATTGAAGATGGGTACCTATCTAGGCTTGGTCTAATTCCACTTTCAAGTGAAGATATAAAGAAAGCTTCAGCAAAGGTTTATGATATAACGTGACGGCAACGTTTCTTTTATATTCTTTGTTCTAGCGTAGTCAGACCCAGCGCGGCGCGCTGGGATGACAATGGATTACTGATTAGGCAGTTCTGCGTTGTTGCAACACCCAGAAACAACCGGGTTCAAACTTTTCGTATTTGGACTTTCTGATTTCTCACAAACTCCTCCAATATAAGCTAGTACAGCCAATGCTGAAACTGCTGAAACTTCTAAAACTAATGCAACTACAGGATATGCCAGCACATAGGCTGCAATAGCACCAACTACGCATAGTCCAACAACGCCTAGAGCGATCTTCCCTTTGTATTCATTAAGCTTTATTTCTCTGTCCTTTTTATAACCCTTAACTTCTTGAATAAAGTCTTCAAGCCATCCCTCACCAGCTATATTAGCATACTCTTTTTGTTGCTTTTCAAGAGAACCTATTATATAGTTATCTTCTGTATTTTGACCTTCTCTATTAACCATGTGGTCTTCAAGCCAGAAGTTACGAACATCAGGGGAAGCTTTATCCCAAAGAAGTTTAGTGATCTCTTTTATCTTTTCAAATTCTTCTTTGCCAAGGTTTCTTTCATAGTCAACCATCAGAGGATAAATTAACAAGCAATCAATATCAGTAGCATCACTCCAATATACATTTCGCGTCAAAACACTTTCTACATCTTCACCGCAATTCTCTAGTGCTGTTTTAACTTGATCAACATTAAGACTTCTTATTGCACGCCTTAGTGCCATATCAAGATCCATTACCCTCTTGTGCTCTTCTATTTCTTGAATAACTGTTTTAAGAGCAGGTATGTTATAAAGGCCAAATCCTCGAAAACTCTCTATTGCACGACAACACACAAAATCACGAGTTTTCTGATTAGCAACTTTCCAAATTTGTTTAATGATCTCTACGTTTTCTCCAATTTCTCCTTGAACTTTAACTCCAGCGTCAAGACCAATAATAGCAAAATCTAAAAAATTATCTTTGTAACCAGCCCCAATCCCCTCGTGGTTCAAAACTGCTTGTATATTATCACATTCATTATTGTCGAATATGCCCTGGACCTTTTGAGGGTAGTTATTGCTAATTGCTATAATTAATGAAGCTCGAATTTTTTTTGTATATCAGTTAATTCAACCATATCTTACCTCTAATAAAAATTTAATTATCACACATATTTACAAGTAAATCAAGTATATTGTTAATAACTGTTAATAAAGGCCAACAAAATGCTTGACGTTAGAGTAGCTTTTATGGCTTTGTATAGCGAGGAAGTAATTCTATGAAAAATCATCAACGTTTACAAAATTTGCGTTCAATTGTATTTATTGTGGGAATATTCCTATTGCTGTTTAGCTTAGCAATGCTTATTCCTGCTATTACTAATAAATGTCTCAGCTACAAATGGAAAAATTTCCTCGCTGGATTCATAATTACCTGCACATCTGGCACAATTCTTATTTTACTCGGTAAATTAAGTAGATTGCATGGAATGCCAGCAATTTTTGCGATTACTAGTTGCACCTGGATTGCCTTGTCTCTGTTTGCAGCTATTCCTTTCTATTTTGATAATCTGAGCTATGTTGATGCATTGTTTGAAACGATATCTGGCATCACAACCACAGGAGCAACTATATTAATGATATTGAAAAACAATCTCCAGGAATACTGCTATGGAGAGCAATGCTACATGGCATGGGGGGTTTTGGTGTAATCACTTTAGGAATTGCAGTTTTTCCTATGTTTAAGGTTCTCAGCCTAAATAATTTACTTTATTCTGAGTATTCAGATGCTACCAAAAGGAAGTTGCCGAATACGCGAAGCGTAGTGATTCATGTTACGGCAATATATTATGGCTTAATTTTGTTATGTATATTTTCCTATTATCTAGCTGGTATGCCACTGTTTGATGCAATATGCCACGGAATGTCCTCTGTATCAACTGGTGGATTTGCTAACTATAATGATTCTATAGGGCACTATAATAACCCTATGTTAGAAGTCATAACGATCATTTTTATGATTTTGGGTTCTCTGCCTTTTCTTAGCTATTTAAAAATTATAAGACGGTTAGACATTTGCTATGATGAACAGGTCTCTTACTTTGTTAAGATAGCTACTATCTCATCTTTATTTGCTTGTTTTTGGTTGTATAAAAATGTTGATTTAGGAGTGTCATTATCATTTAGATGCAGCACATTTACCATCACTTCCTTGATTACGTCAACTGGTTATGCAATCTGTAATCATATAGATTGGAGTTTCATTTCAGTCTTAGCTTTTTTTCTCACCTTTGTTGGTGGATGTAGTGGTTCTTCAAGTGGTGGTGTCAAAATCTTCCGCTTGATTGTTCTTTTAAGGTCTATAAGAAATTACTTTTACCTTTTATTAAACCCTGATGCAGACAATGGAGTAAAATTCAATGGAAAAACCCTGGAGAATGATGAAATTCACTCTGTCTTTATATTTTTTGCAATTTTCATGTTAACGTTTACCATTTCATCAATAGTGATGTCTTACTTAAGCAATGCAGACTTTATAACTAGCGTCAGTTCAGTCTCTGCAACGCTTACAAACTCTGGTCCAGGGTTCAGCAACTTAATAGGTCCTTCAGGTAACTATTCTTCTTTCAGTAATGAAGTAAAATTATTTCTATCGTTTTTAATGCTGCTTGGCAGACTTGAAATATTGCCAATCTATTTTTGTATAGGTAATTTATTCTTATTTAATAGAGAGAAATAGTTGGTGAAACTTGATATTATAGCTAAACTGACTTACGACAATTTGAAAAACCGTCATTCCGCTACTCGTTAGCGATATCTATACCGCGAATAAATCCACAGATGTACGAACATTGTGATTTGGGCACACCAAGAAGAATGTCATCCAAGTAGCCCCTTTCTCGTCATCCCGCTACTTGTTAGCGGGATCTATGCTAAGAGATACCGCGAATGAATCGCGGCATGACGGTTCGCGGCGGTATAGCTATAGATAGTATTAGCTATTTAATAAAAAGATCGTAGCTAAACCAAGAAATATAAAAGCTGAGAGAATATCAGTTGTTGCCGATGTTAGGATTGAAGAAGAAACGGCAGGGTCAGACTTTAAGCGATGAAGCATTATAGGAATGAAAGTTCCGATGAACGTTGCAATAATTGACATCATAATCATGGAGACCACAAAAATCATCTCCACTTTGAAGTTGTGAAACCTTATTGCTAACACTACTAATGAAATAGTAGATAAGATCACCCCGTTTATAAGACCTATTAAAAATTCTTTCATCAGTATTCTTTTTGCATTTTGCTCAGTTAGATATTTTGTTGCGATTGCCCGGATGGTTAGCGTTACTGTTTGGGATCCTGCATTTCCGCTCATTGATGCAATTATCGGCATGATTATTGGCAGCACTATAAAACTTTTTATTACATCATCGAAAAAGCCAACTACTATGGAACACATTGTTGCAGCTAAGAGGTTAAACAGTAACCAAGGTAGCCTTTTAATTATAGTTTTATGTATAGGGGCATTTATATCGGCTTTAGAAGATACACCGCTTATTTTGAGTACATCCTCTTCTGTTTCTTGTTGAACAACTTTTATCACATCTTCAATTAAGATCACACCAATAATTTTACCATTCTTATTTACTACCGGAGCCGATAATAGAGAGTAATCTTTAAATATTCTTGCTACTTCCTCTTGGTCTATTCCAGTTTTAATGATTTTTATGTCATGATCCATTATCTCTTTTATTATTGTGTCTCCTGAGTGAGATATTACCTTATTTAAATTAACACTGCCTATAGGCTCTAATTTTGAGTTGATAATGAATATCTGGTGAAATTTTTCTGGTATTTTTTTATAGTTGCACACAAATTCTGTCAGTTGATTTATTGTCCAATAATATGGAGCTATAACCATATCTTTATGTATTAACCTTCCTGCACTTTCTTCTGGATATGATAGCAACTCCTCTACCGATTTCTGAGTTTTGCTGGGCAAATAGTAAAGTATATTTTCTACAGACTTTCTATCTAAATCTTTCACTATGGTTACTATATCTTCTACATCAAGGAGCATTAGTAACTTTGCTGTATTTTCTATTCCCAATGTTTCTATGATCTCTATTTGTAAATCTGGCACTACATGCACTAGGGCATCACTTAACAAATGTTGATCGAGGATATTAACTAATTTCTCCCTGTGATCACTGATCGAAGTAGATAAAAAATAAGCTAACTGAACACTGTCTATCGTTTTTACAATATTACGAACATTCTCTAGCTCCTCGTTATCAAGTGACTCTATTAAGTCATCAATAGCCTTTTTGTATAAGCCATAATGGGAACTTATTTCAATATTCATTACTTTACCTTGTTTTTTAATAAATATACGCGCTTGATTTCCTTAAACATTAAAGTATAATGAAATTATTTAAATTAACTATCATATGGTTAAATTTCTATTTTGTTTACTGTTATTGTTATTGATAGTAAATATATTAAAATCTAAAGTATAATGAAAACTTATCCAGAAATTCTTGAACACCTTCAAAGCTTAAATAAAAGTATTTCTCTTATCAGGAGGTGTCTTTGACATAGAAAAATTAAAGTTGCGTCTTGAAGAGCTTGACTCCCAAGCGTCGAATGATGACCTATGGCAAGATAACCAAAAAGCACAAGAAGTTTTAAAAGAACGTTCTAAAATTAAGAATGACGTAGAGTCGTTTTTAAAGCTGGAAAGCGATTACAACGATGCCATCAGCTTAATGAAGTCTGCTATTGATGAAAATGATGAAGAATTTTTCTCTGAAGTTGAAAATGAATTAGCTAAGCTAGAGAAATTAATCAAGTATAAAGAAACAGAGTCCTTATTTACTGGTGAAGCAGATAATAATAACTGCTTTTTAGAAATCCACTCAGGAGCTGGCGGAACCGAGAGCAATGATTGGGCTGAAATGCTGATGCGCATGTATATAAGGTGGGCAGAAATTTATCACAACTTTAAAGTTGAAGTTGTAGAAAAATTAGAAGGAGAGTCAGTTGGTATAAAGTCTGCAATGATAAAAATCGTTGGAGAAAAAGCTTATGGGTGGGCAAAAAGTGAAAGTGGAATTCACAGGCTGGTTAGAATATCGCCATTTGATGCAAATGGTAAACGTCATACCAGTTTTGCAAGTATAGGAGTAACTCCAGTGATAGAAGATTCAATTGATATTGCTGTGGATGAAAAGGATCTAAAGATCGACACCTATCGTGCTTCCGGAGCAGGCGGTCAGCATGTGAACAAGACTGAAAGTGCGGTACGCATTACGCATATTCCAACTGGTGTTGTAGTTCAATGCCAAAATGGTCGTTCTCAACACAGAAATAAAGATGAGGCGTTAAAATTACTTAAAGGACGTTTATACCAAATTGAACTGGAAAAAAAAGAACAGAAAATGGCTGAAGAATATGGTAAAAAATGCGATATAGGCTGGGGCAATCAGATCAGATCGTACGTTATGCATCCATATCAAATGGTGAAGGATTTAAGAACCGGACATGAAGTGGGCAATATAAATTCTGTTTTTGATGGTAATATAGATTGTTTCATAGTTAGTGTGCTTACTAAGCAAAATTAGGTAGGGTTGACTTTCTTGCCATAATATATGATAATTAAAATATTGTTAAAGTAGGAGTAAAGTTATGGCGATTAAATATGATCAGTGGAAAAGTGACCTTACCCAGAAAAAGTGGAGAGAAAGTGTGGAATGTTTTTTACAAAAAGAATGATGCATCAAATTGTTCTGGAATGCAATAGTTAATAGTGACGTTGTTTGTTATAAAAAATTTCTATGTATTCAAATATTGCAGTTCTAGTTTGTTGAGCAGAGTGTTGTGAAGTATCAATAAGTATTTCTCTTTTCAATGAGCTAAAGAAGCTTTCTGCAACAGAATTGTCGTAACAACAGCCTTTATTACTCATCTATATTCTTTACAGCTAAGAGATATTGATACCCTTGCGCAGTATATTGTGAACCTTGGTCACTGTGCAGCAGTAGATTTTTAACAGGTTTACGCCTATTAATGGCCATTAATAAAGAGTTCATAACCAATTGTTTATTTATTGCACTACTCATTAACTACCATACGTGAGAATTATTGCTGCCAAATATAGCCATCCCTCCTTGGTTTTGATGTAAGTAATCCCATACTTTATTTGGTTGATCAACAATAAAGTTTTGATCTAGTATATTGGGAGCTACAGCTCTATTATCTGTTTGTTGTTTTTTAATTTTAAACTTTCTTCTCAGTATAGCCCTGATGTCATTTTTCTGCATAATACTTTGCACCGTTTTCAAATTGCAACTTTTACCCAAAGCCTTCAATTCAGCATGAATTTTAGGAGCTCCATATCTACATTTAGAAACTTGATATATTT
>NODE_7_length_22620_cov_18.120275
GTTTACCGATGAGACCGCCTGTCCGAATCTATTGAGGAAACACTTGTTGCTGCAGCCAAGGCCTCTACCCCTCCAGACACACACAAAATGACAAATCATACCAAGACAACTCGCGAAATCGAACTGCTAGTACTTGAAAAACAAGCTGAGCCTACCACTAAAAAACAAGCTAAATCTACTACTAAAAAATTAGTAAGTAACTTTAAGTCATCACTTTTTTGTGGAACAAAAGGGTTTTTGACTTTTAGTCTGGCATTTTTAAGTTATTTGGAATATAGTTCACATCATAATACGAAATTAAAAGAAGGTGCTGCCTTTGCAATGAAAAGAAACACTATTCCATTTCTTGAAATGACAATCATAGCACCGCTTGTTTGTTTTGCACTGCCAGCTATGCTAGGCAGTATGAGCCTCATGCAATGCGCACTTTTATGTGCTTCCTTAATGATTGCCACATGTTTTATTGTCAGAACTTTTCATCTGCGTGAGAAGTTAATGGAAAAAATCACTAACCATAGTAGAAAAGAAATAGACGCGGAATTTAGGAAAGATACTATAAAATTTCCTATCTTTGATCAAAATAGAAAACACACCGAGTATAATTCGCCTAACTCAGGGCGACTACTGGATGAAACAAGTAGCACCTCTCTTTTCGTTAAAGTTTTACTTTTTCCCCTCAAGGTTCTTCTGAATGTCCTGCAAAGTTGTATAATGCTATCTTTAGCTGCTGTTGAACTTCTTGAAACGGTACCAAGTCTTTTTGTCGATACATTTTTCGATTGGAACTTCACATCCACCAAGAGTAACCTGAAGAGATCAGGCCACTTATTGTATGCCAGTGTAAGAAATTTAGTGCCTATAACTAAATTTGATGAGTGTGTAGCTAATTTTATAGGCACCCCAGAAGTAACTTGTTGTAGTAGTGCGTAGGTGAAAAAGGCAGTTATCTTATTTAATCTTGGCGGGCCTGATTCACTAAATGCGGTCCGTCCTTTTTTATTCAACCTTTTTTATGACAGGAGAATAATCAATCTACCGAATCCCTTTCGGTTTCTTTTAGCAAAGTTTATATCTGCGAAACGAGAAAATACTGCACGAAAAATATACGAGGAAATTGGAGGTAAATCGCCAATTCTAGAGAATACAAAAATGCAAGCTAATGCTTCAGAACTAAAATTAAACGAAAATAGAAACCATGTACACAAGGTATTCATCTGCATGCGCTATTGGCGTCCATTTGCTGACGAAGTTATTGAAAGTGTAAAACAGTTTGATCCTGACGAAGTAATTCTGCTGCCACTGTATCCACAATATTCAACTACCACAACTCTGTCATCCATCGAGAATTGGCAAAAAAATGCTAAACGGTATGGCCTAAAATGCAATACAAAAATGATTCACCGTTATTATGATAACCAAGATTTTATTGAAGCTCACACTAATCTGATAGCTAAGTACTATAAATTGGCTAGAAAAATCGGTAAACCAAGAGTCCTATTTTCAGCCCATAGCTTACCTCTTAGTATCATTAAAAAGGGCGACCCTTACGCTTCACAGGTAGAAAGAAGCGTAGAGTTAATAGTAGAAAAGTTAGCTATCAATAACTTAGATTGGTCAATATGTTATCAGAGTAAGATTGGTCCTGTAAAATGGCTAGAGCCAAGCACTGAAAGTGAGCTATTACGCGCAAAAGCTGATGGTGTACCTGTAGTTCTATCACCTATATCTTTTGTTTCTGAGCATTCAGAAACTCTAGTTGAACTTGATATAGAATATAAAGCAATTATCAAGGATGGATATTACTTTCGTGTGCCAACTCTCAGTACCGATCCCTTGTTTATAAAATGCTTAGCCGATTTGTGCATAAATCTCCCTTAAAGTCCTGATTCATAGGGCTTTTCTTTTAGGATTTTATGTGATAGAATAACAGGAAGTTATTAACTATTTCATGCCAAACAAGCTAAAAAAGAAATCTAACATACTCGCACAAAGGGTGCATGATATTTATGATCATGATTTCAGGAAGGTAATCTGCATCACAACAGGTTTAACAGCCCTATTGTGTAAGATTTCACTGCAATTTTGCTGCGAGTTCATTGACAATAATAGATCCAATATCTTTCTTATACGGAATGTTGCTCGACTAGTAAAGTTTCCGACATCTATTCTATACATTGCCCATTCTGCATTTACTCTACAGGATCTAATTAAGGATTACAGAAACCCTGAGAGTAAAAAAGAGCTGGCAAAAATTGTGGGTAAATCGGCTAATCTTGCAAGCTGCACCATAGAAGCATTGATGATGTTGAAAGTCATCCATTTTTTGGCTAGAGGTAATGCAGATGTAACAAGTTATATTAGTTCAACATCAACGATCCTATTTTTGTTCATTTCAGAACCTATAAGCTATTATTATACATGCAAGAAATATCTGGATAATAAGGATCCTGAAAAGTCTGCTAAGTGTAAGAAGGACCTTATTATCAGCACATTAACTTTGTCGTTAGGTTTATTAAACTTCATATTAAGAAGGATAGAAACTCCAACTATACCAATAAACTTGGGTAGTGGTATAATCTATAATTTCAACTTAAGCGTAACAGTCAGCATAATATATAGTGCAGTATTTCTTGCAGTTCAACTTGATAAGTTGTTTAATCAACCTGTCAATGATGATCCTTCCACTGAACTTGATGATGTTCATAATATAAACGGTCATTCTAATGACAGCACTGTAGAGGTATAAGAATTAGGGATGAAAAGATTTTATTTCTACTGCCAACGCTAGTACTGCTAATTTGCTAACAATACTCCAAAGTGATAGAATTTTACCTTCTACAACCTGGCTAACATCATGAAACTCACAGTCAGTGGCATTCAAGCTAGAATATACATCTTTTCTGCTATTACATCGGTATAAGTAACATGTTGAAGTATCTCCTATATAGTATATTAGCGGTTCTGCAGAACTGCTTTTAAACATGTCAATGGTTGGTACACCTTCTTGTATAATAACGCTATTGATTGCTATTCCTTCTTTTATCTTTTTCATTTTATGACGCTTTTTTTTATTGAGGTTTAATATTTCCTCTCCACTTGTTGCTGTTATAATGCCCATCCCATATGTGCCATTGCTTGCTTTGATAAAAACGTAAGGTTGTGTTTTTATTTTATATTCTTCGTATTTTTTTTGCACTAGAGATAATATTTGGTCAACTTTAGTTGCTACTGCTCCTAGTGACAAATCATCATCAAAATCAACTCCATCACAGCTCTCTGTAAGCACAGAAATTAGCCATGGGTCTATTTTAAATTTGCCACAAAACTCAGATGCTAATTCTTGATAGATTTCAAAATACTTAAATTTCTGCCTGCTATGCCAACCGTATAGTGGGCTTGGTACTATATCTTGCTTTACGTCTTTCAGCGTGTCTGGAATGTGGCTCGTCATATCACGGTTCAGTATAATAACATCAGGCACAAATCCTGAAGTTGTCTTTAGCAGAGAGTTTTCTTTCACAACAGTTTCATACTGTTCTATTAAATTGTATACTTCATTATATAAAAGGCCAATTCTAGTCTCAAAACCTGCGAGTTGTAGTATTTTCTCTATAACAAATACGTTTTCTATATACATTTTATTGCGTGTATAATTTTCCGGTATTATAAGAACCTTTTTGTATTGATGTCTTTTAAAATAGCTTTTTATCAATCTTGCTGCCATCGTTCTTGATTCTTCACTTAAGTTATTGAACCCCGCAGGAAATAAATTAGCGTCTACTGGAACGATTTTATAGCCAGAGTTTCTAAGATCTATAGAGCTATAAAATGGCGATGTAAGGCCATTAAATTTTGCTTCGAACCAATTATTTATACTTTTTTCCAAATCTGGGTGAATTATGTTTTGCATCTGCACTTTAAATGTTATAAGGAAGGTATTATATTATAAGCTATAGTTGAACATATTTAGTAAATTTGACTAAAGATTAAAGTATAATGAGATTCTTATTTAAAGTGATAGAAAAATGATTCAACACGATAACAATAAAATGTATGGCACTACTATATTATCAATTAGAAAAGATAAAAGTGTAGTAGTAATAGGTGACGGACAAGTTTCACTGGGCCACACTGTTATAAAATCTGGAGCAAAAAAAGTTAGGCGTCTTTCTGGTGATTCCGTAATTGCTGGATTTGCCGGGGCAACAGCCGACGCATTTACTCTTTTTGAAAGATTAGAATCTAAACTTGACAAGCACCCAGGGCAATTAATGAGAGCATGTGTTGAACTTGCAAAAGACTGGAGAATGGATAAATATCTGAGGAAATTAGAAGCTATGATGATCGTTGCAGATAAATCTATTTCATTAGTAATTACGGGAACAGGTGATGTTCTTGAACCTGAAGATGGAGTCGCAGCTATTGGCTCTGGGGGAAATTTTGCTCTATCTGCAGCAAGAGCTTTAATTGACATTAAAGGAATATCAATAGAGGAAATTGCGAAAAAGGCTATGAAGATAGCTGGCGATATATGTGTTTATACAAATCATAATGTAGTTATTGAAAAGATAGAGGAGTGATATGTCTTCCAAGCAAAAAACTTTATGCACCAATTTTTCCAATCAGCCCATAACCCTTTCAGAAGGGCGGTCTTGTAGTAGTGACACCTACGATGAAAAAGATAACCTCTATAAAGATACTAAGAGTGGTTTTGATTCAAATGACAGCGATGTTCAAGTTAATGACAGCACTCAAGTTTTGTTAGATGACCTGCCACCACAGAAGATAGTTAAAGAATTGGACAGATTCATAATCGGACAGGATGATGCAAAGCGTGCTGTTGCTATTGCGCTCAGAAATCGTTGGCGTCGCAATCAGGTTCCATTTCCATTGCGTGATGAAATCATACCTAAGAATATATTGATGATCGGTCATACAGGGGTTGGTAAAACTGAAATAGCTCGTCGCTTAGCAAAACTTGCCGGTGCACCGTTCATAAAAATTGAGGCAACGAAGTTTACTGAAATAGGGTACGTTGGACGTGACGTTGATTCGATAATACGCGATTTAGTTGATGCAGCAATAGTTTTAGTTAAAGAGAAAGCCCGTAAAGCCTTAGCTAAAAAGGCTTTAATTTTAGCTGAGAAAACAATAGTAAACTCTATGGTAGGCGAAAATGCAACCGAAGAGAGTAAAAAAATTTTTAGAGAAAGGTTGAGGAATAAAGAGTTTGAGGACGGAGAAGTTTCTATTAACGTCAGAGAGAGCAAGAGTATGTTACCTACTTTCGATATACCAGGCATGCCAGGTGGGCAAGTTGGTGTGATGAATGTAACAGAAATAATGGGCAAGATGTTTAACGGGAGCAAAAAAACAAAAACTATTACGGTGAAGGTAAAAGAAGCGCGTGAAATATTAATTAATGAAGAAAGTGAAAGGCTAATGGATGAAGATAAGATAATCAAAGAAGCCATTGATCTTGTTAGTAATGACGGTATAGTATTTTTGGATGAAATAGACAAAATTGCAGCGCGTACAGAAGTAAAAGGTGAAGTAAACAGAGAAGGAGTGCAACGCGATCTGTTACCATTACTTGAAGGAACAACTGTTACAACTAAGTATGGCCATGTAAAAACAGACTATATATTATTTATTGCATCTGGTGCTTTTCATCAGTCTAAACCATCTGACCTCTTACCGGAATTGCAGGGCAGATTACCGATCAGGGTAGAACTTAAGGCACTTACTCAAGAGGATTTAATAAGAATATTAAAGGAACCAGAATCTAGTTTGTTAAAGCAGTACATAGCTTTAATGAAAACAGAAAATGTGACACTTGAGTTCACTGATGATGGTATAAAAACCATAGCTGAAATAGCGTTTACAGTTAATAGGCAAGTGGAAAATATAGGCGCAAGAAGGCTTCACACTGTCATGGAGAAGCTTTTAGATGAAATAAGTTTCATTGCTTCTGAGAAAAATAGCGAAAAATTCATTATAGACAGCAAGTATGTAAAAGATAAACTTGAGTCAATTTCGAAGCAGCTTGATTTATCTAAGTTTATACTTTAGGAAAAACGAAAAGCCTACTTTAAGTAGTATAGAGAGTGTTCAGAAGATTAGCCAGTAGACCTAAAATTTCAGCTATATTCTTTAGGCTGTTTTTCAACAGTAGAATGGTGTGCTGCGACCTCTTGCTTAACATCTAAGCTTAAGTCAATTATTGAGATATTTTCTTCATCATAATCTATGTCTTTTATTAACATATCGTCAGTAATAGTCAAAAGGTCAGGCGGAGAAAGAATAGTTCTTTTATTACCAGCTCTCATTCCCACAACTCCAAGCTCTATAGCAAGTGGTATTTTTTTATCGCCAACCCTAAATTGCACTGTTTGATCTTTGACTATATATTCCCCATTATGCTCCTTTACGCTATATTTAACCGATATCTCATCACCGCACCTTACTTGTTTTCCAGTCTTGTTAATTAAGTCATTAAAAACCATCAGATTATTTACTGAGTCGGGATATTTATCCTTTACTTCGATCAGTTTGACGTAATAAGAATTAAAATTCATTTTGTTCTCATTGGCAATAGTAACTACACGCTCTCCGCCTTCTTTCATACCTATTACCCCTAAACTCACTTCTTTTAGGTCATCTTGACCTATTTTCAAAGTAACATCAGAAACTTTGCTAGGGAGTGTTGCTGAGTTATTATTAGAAATTTTATATATTTGCAATAGGACTTCCAGGCCACAAAAAGCCTTGCTGCCACTGCCTTCAGTAATTTCATAAAAATTTATTGAATCTTCTTCCTTTTGCTGCGTTATTTCTTCTAAATATTCTGTCAGCCCATGCTTTTCAATATAGCGGTCAAGTGCTGATTCAAGTATTGGCTTCACTAGGTAATGTGCTATCGTCTGTATCAAACCACCATGCGTGGCATTTATCTCATAAAGCTTGTCCTTTTTTTCCGGTTTACCTTTGTTTATATAGACAATAGTAAACACAAAAGCAGAAGTTAAAGTGAGAATCATTACTACGGAAATAAGCATTTGTAATATAATTTTTCTAACCATCTTTCTTTACTTGATTCAATAAATCATATAAATAATTAGTATCCCCTGAAAGCGCACTCAAATTATCCAAGCCTTGTTTAAAGAGGCCGTCTATATAGTCCTCTACTTCACTTTTACCAAGCACAGACATAAGATTATTTGTTTTATCTTGTTCGTAGTCTTCAATATCATCCTTAGCTTGAAAGATAAGCCCTAGATTTATTCCATAGTTATATAACGCTTTACGTTGCTTGTCTGTAGCACCCCCTATTATAGCACCTATTTCACATGAAGCTGCAAATAGTTTTGCGGTTTTCATCAAATGAATTTCTTTTATTTTATCAGCTTGGCCCGACGTCATTCCAGCGTCATACATACAGTCGTACGAATGTTGTAGTTTTAAGGTAGAAAGGGTGTCATGCAAGTAGCTGACACTGGAATCCATTTCATGTTCAGCTCCACTATCGCATGGCTTTTTGCACGAAATGCTTGTAGGCAAAGCCTTCTGGATCCCAGTGTCCGCTACTTGAATGACAGAGGGTTGGGGGCTAAAATCTATATGCTCACTGTTAATATCTAAAGCCTGTCCTCCCACCATTCCCCTAATTCCTATTGCCTGAGAAAGAACTTTTATGATCTCACAGCGTTTCTCATTTAACGAAGATAATACCTCAAAAGCCAGAGTAAGTAGTGCATCTCCGGCAAGCACTGCTGTTGCTTCATCAAATTTTTTATGGCAGCTTAGCTGGCTTCTGCGAGTATCACTGTTGTCCATGCACGGTAAATCATCGTGAATTAGAGAGTAAGCATGAACAAATTCAATTGCTGCAGCAACTGATATTACTTTTTTAGCTTCCGCGTTAAACACTCGCGATGAAGCTACGACTAAAAAGGAGCGTATATGTTTTGCAGGAGCAAGGAGTATATAACGCATAGCTGATATAAGCTTATTCTCGCTATTTTCGGGTAAGAGTTTATTTACTTCTACAATAAGCAAATTTTTTGTTGTTTCGTCTAGCATTTTTGAATTGTTAATTGTTTAGCACGTAACGCTAGCCAGCTAGGGCAGTAGAAAACTTTACTGTAGTTTACCAGTTATAAAAGATATTGCAAACATAAAAATTTTTTATAACATCAAAGAATAGGTTATTTTTTTGGTAAGAAATGTGAATAGCGAACTAGCAAAGAGCACTAGAGAAGACATAGAAGAAAAAGTGAAAAAGATTATACTAGAGCATATTAGTAAGGATGTAGAGAAATTCAACAGCTCTTCAAAGCTTTCGGAGCATGGTACAGACAGCTTAGATGCAGTTGAAATCATCATGGCAGCAGAAGAAGAGTTTGGAATAGAAATTCCAGATGAAGACGCACAAAAAATGGAAACTATGGAGCAAATAGTTGAGTACATTAATAATAAAAAAGGCTAATAGTTAGTGTTAAATGAGCAGAAGAGTAGTAGTCACTGGTGTTGGTTTAATCACTCCACTAGCGGCAGATGTTGACAACACTTGGTCAAGGCTAATAAAAAGTGAGTCTGGCATAAAAGCAATCAATACGGATAGATTTGACTCTTCTGATCTTGCTTGCAAAATTGCAGGGCAGGTGCCGTTGCAATCAGACAACATTGAGCACCATTTCAATCCACTAGATTATATTTCTGAGAAAGACTCAAAAAGGATAGATCGTTTTATCCATTACGGTATTGCAGCAGCTATTCAGGCAGTAGATGATTCATTAATTTTGGAAAGCCAAAATATCAATCGGGAACGTGTTGGTGTGACTATTGGCTCTGGTATAGGTGGTCTTCCGTCAATTCAGGAAAATGTTATTACCATGCAGGAAAAAGGGCCCAGACGTGTCAGTCCATTTTTTGTCCCTGCAAGTCTAATAAATTTGATATCTGGCCATATTTCTATTAAATACGAATTTACAGGTCCAAACGATTCAGCAGTAACCGCATGTGCAACAGGTGCGCATGCAATCATAAACTCAGCAAGAACTATAAAACTTGGTGAAGCGGATGTTATGATTGCAGGTGGAGCAGAAAGTGCACTGTGTAGAGTTGGAATTGCAGGTTTTGCATCTATGAAGGCGTTATCAACTAAATTTAACGATAAACCGGAAGAAGCTTCAAGGCCATGGGATGAAGAACGCGATGGTTTTGTTATGGGTGAAGGAGCAGGTATATTGGTGCTGGAGGAATACGAACATGCGAAAAAAAGGGGGGCAAAAATACATGCTGAACTGGTTGGGTACGGACTCACAGGAGATGCGCACCACATTACAGCACCACATCCAGAAGGAAGAGGCGCATTTAAGGCAATGCAGCTTGCTTTAAAGAGCGCACAAATTAATCCCAATCAAGTAGGGTATATCAATGCACATGGAACTTCAACGCCACTTGGAGATAAAATTGAAGTAATAGCAATGAAACAGTTATTCGGTGACTACGTTTATAAAATACCTGTTTCTTCAACTAAATCTTCTATAGGACATTTACTTGGTGCTGCAGGGAGCGTTGAAGCAATATTCAGTATTCTTGCGTTAAATAATGGAATTATTCCGCCAACCTTAAATTTACACAAGCCTTCAGAAGGATGTGATTTAAATTTTGTACCGTTTAAAGCTCAGGAGCATAAAATTCAATATGCACTTTCTAATTCGTTTGGTTTTGGTGGCACTAATGCATCGCTCATATTTGGACAAGTTTAGTTGATGTCACCCCAGTGTCTTCCTCTTGTCATTCCAGTACCCTCCTCTTGTCATGCAAGCAGCTCTCCTACTGTCATCCCAGCACGTGACACTGGGATGACAAACGGTTGTGAAAGGGAATACATATAAAAATTAAACTATCAATAGCAATTCAAAAAGAAAAAATATTCTATTCATCCCTGAAGAAGTATTTTATTGACAATTTATGAATAAAGATCAATAATGCAGAAAAGGAATTGATGGGCGTATGCATGAATTTAACCACTATTAATTGTACATTATTTGTTGTAATTACATATTTTTTGACGTGCATTATAGCTTGGTGCTTACCTTTCAAAGACATAACATTATTAACAACATTTGTTCCGGCTTCAGTTGCAATTTTGCTAACCATTTATAATAAACAGAAGGTAAGGGATCTTTTTAAACTTAGTTCGCCAAAAAACTGTCTATTAGGGTTTATACTTATTCTGGTAAGTATGCTAATTTCCAATGGTCTTTTGTCAATTTATTGCGGTTTTTCATTTTTCCGAGAGTCTTTTACGTTAGACCGTGTAAAGGATTTGAGTGCAGTTTTGAGTCCATTAGTGATGTTATTTGTTTTATTATCAACCTTTGTGATGTGGATCATTATGTCTCTTGGTGAAGAGATCGGTTGGCGTGGCTATCTTTTGAAAAATCTTAAAAGCAAAATATCAAATTTTTATATCAGAGCAATTATTGTCGGTATTATTTGGTCAGTATGGCACATACCAACTTATGTGGTTGCTGGCTCAGCTTTGTGGAAGGATGGCTTTACATTCCCGACTATTTGTGCTTATACCCTTTATATTTGTGCAATGTCTATAATGTTTACCTGGTTGTTTGAAAAAGACAACTCGATTTGGCCAGTAACTATTGCTCATGCAACAAATAATCTTGTGTATAGTGTTTTGAGCATTCTAATGCCGTCTCCTCCTCTGTCAACTTTCGATGCAGTAATTCGCCTTACATTAGGAGCAGCTGGTTATTTCATTGTTGCAATTGGTGTTATTTGGTTTGATAAAGCTCGAGAGCGTCATTTGAGTAATTCATAGTATAAAATTTCGGGGGCAATTCGCATCAGGTGTCATGCAGGTAGCATGACACTGGGATGATGAGGAAGAAAAAGCAAATTTTGCCTTTTACGGTCAATCTATTATACTTAGTAAGACTTCAATAAACTAATGAATTATACTTTATATCTGATTAAATGCACAAGATATTAATAAGAAATAACTACAAACCTTTGGTCGGAAAAATCAAGATTAATGGCTCAAAAAATGCTGTTTTACCAATAATGGCAGCAAGTCTATTAAGTAGCTCCTCGGTAATTTTGCATAATGTACCTGATTTAATTGATGTGCATCTAATGTCTAAGTTGCTTGAAAGTCTTGGAGCAGAAGTGAACTTTATGCACAATAAAAATTATAAAGCGAACCATACTTTGAAAATTGACTGCAGCAATATCAACAATCACGTGATGCCATATAAAACCGCAAGTAAGCTAAGAACTTCTTTTCTAATATTGGGTCCAATGCTTAGCAGATTTGGCAAAGCGAGAACAGCATTTCCTGGTGGATGCAACATTGGAAAGCGTCCCGTTGATATGCATATTAAAGCATTAGAAGAAATGGGAGCTAAAATTGAAATTGACGGCTATAATATAATTGCAACAGTGAAAGGAAAGCTACAAGGAAAAGAAATCACATTTGAGAAAATAAGTGTTGGCGCAACAGAAAATGTAATAATGGCAGCAACATTTGCAGAAGGAGTGACAACAATAAACAATGCTGCAACTGAGCCGGAAGTTCTTGATTTAATAGATTTTCTGAAGAAAATGGGTGCTGATATTGAAATTGATAATACAAAGGTCATAATAACAGGAGTTGAAGCACTAAATGGATGTGTTCATAAAATAATACCAGATCGCATAGAAGCAGGCACCTATGCACTAGCTGCTATAATAACCGGTGGTAAGTTGGAGTTGGAAGGAATAAATCTATCTGATATAAGGTGTATTACAAATGAGTTGGAGACTATAGGAGCTATGGTTGAACTGTATGATGGAGGCATTGTTATTTCCAGAAAAAATGGCTCTATTAAGTCTGCTAACGTTGCGACAGATCCATATCCCAATTTTCCCAGTGATATGCAACCACAACTGATGTCTGCAATGTGCATCGCTGATGGGATATCAGTAATTGAAGAGAACATTTTTGAAAACAGATTTACACATGCAGATGAATTGAGAAAGTTAGGTGCTAATATCAGCATCGAGAAAAGCAAAGCTACTATAAGTGGAATAAAAAGCTTATCTGGAGCTAATCTATATGCTACTGACTTAAGATCAACAGCAGCTTTGGTGCTTGCTTCTTTGGTAGCCGGTGGAGAAACTATAATAAACAATTCACATCATTTATGGAGAGGATATGAAGCAATGCATGAAAAACTCAATTCATGTGGAGCTGATATCTCCATTTCGTCTTGAGGATATTTTATGAATGAAGCAACCAAACGAACTATAGTAAAAGAAATAGATGCAATCTTATATGAAGAACATAAGGTATTAGACCATGGATTTATTCGAGTAGTGGATTATATGGGCTCTGATAGCGCTATAGTTCAAGCTGCTCGTGTTTCTTATGGCAAGGGAACAAAACAGATAAGTCAGGATGAAGCACTTATAAAGTATTTAATGAGACATCATCATACAACTCCATTTGAAATGTGTGAAATTAAGTTTCACGTGAAACTTCCAATTTTTGTTGCAAGGCAATGGATAAGGCATAGAACTGCAAATGTGAATGAATATTCAGCAAGGTATTCAATACTTGATAATGAATTTTATACACCTAAACCAGAACAAGTTGCAAAACAATCTGACAATAATAAACAAGGTAGCGGGGAAGCTTTTGATCCAGATACCTCAAAGGAAATAATAGATTCTCTAATAAATGACTCTAATTTAGTATATTCTCATTATGAAAAATTTATTGAGCAGGGGCTTGCAAGAGAAATTGCCAGAACTAACCTAATGCTTAATTACTACACGCAATTTTATTGGAAAATAGATCTGCATAATCTCCTTCATTTTTTGAAGCTTAGAGCTGATAAGCATGCCCAATATGAAATCAGAGTTTATGCAGAAGTTATGCTGGATATAATAAAAAAATGGGTTCCACTGGCCTACAATGCCTTTGTTGAATATTGCCTAGAATCAGCCTGTATTTCAAGAACTGGTCTAGAAATAATTCGCAAATTAATTAAAGGGGAAAACGTTACTAGAGAAGAAAGTAATATTGGTAAAAGAGAATGGGGCGAGCTGATGTCTATACTTGATAAACAATCTTAAAGATAAAGGCATACGTGTCAATCTCCTCTGTCAGTTAACTCTCGTTCACCAGATTGAATCTTGCTTTTTACATCACATTAACTCATCACTTTTATAGAACATCTCATTAAAATCATTTAGAGTTCCAAAATCCTGACCCTTGATAAACAGGTGATCATTAGCAACATGTGCTTCATCAAGAGTAAACAGCTCGTAATGATGATTGTGAGCGGGCCTAACAATTTCATTATATAAAACCATTACTTGTTCGTAGTTATATCCATCGCCAGCATGATATTTACCACGTACGGTATCATAAAAATTCTTTACATCATCATATGTCACTTGCAGCTCCACCTTATACTTTCCCACTTCAAGAGGACTTCCTGTCTTTATTTTTAAGGGATGTTGTGAATTTGCAACACTGTTAGAAGTTTCTGCTTCAATATCAGAATTTTTATCCATATTTTCTATCACACTTGCCATAACAGTTTCTTGTTCATCTTCTGTTGGTTTTGTTTGTTTTTCAGTCTTATTACTGCTACTGTCAGTTTCCACAGTTACTTTTTTTACTTCTATATCTTTTTGAGCTTTCTCATTACTTTGCTTGTGTATTTCATCTCCATGCAATTTTTCCTGCAGAGCTTTTTTCGTATCAGCATAATCATCACGATTGCTTTGCAAAGCTGGTTTATAACTGCTGCTATCATCCGCTTGCATTTGATCTATATAGTTAGATTCTTCTTCCTGTATAGTATTTTTTGCGTTATCCTCACCAACCGTTCCTTTCTCCCCAGACTTGGCTTCACTCTCTACCACAACTTCTTCGTCTACTTGCTCATCATCAATTGTAAATTCAGTACCTATCTGATTGCTATCTTCCTCCAATTCATTAGATAATTTTTCAGATAGCTGGTCACCACTCAAATATGGTTCCTTTGAATATTTAGCATAATTATGGGGATCGGTTCTGTTTTCTGAATAAAACCCACTTTCAAAGTCTGAGTAGGAGCTTTGATTGAGCACAAAAAATAAGTTTTCATAATTAACCAGCATATCACTATCAGGGCTAACAAAATTTAAATATTCATCGCCTTCCCATTCTGGGTGGTGTCTATACTCTGCTATGTAGTATTTACTAGAGTCGAGAGGTATCTTGTCACCTTCTTCCCCATCAAGTTGTAAAACTACTGCTGAATGCCCATTACCTAAATCATTACCTTTTACCACTTTGAATATTTTAATCTCATCCTTTTCTACAAGTTCTTTTAACTCCTCGTTCTTTTCATTTAACTCTTCCTCCCTTTGTCTTTCTGCTTCTCTCTCTCTTGCCAATCTTTCTGCTTCTTCATCAGCTTTCTTCTGCAGTTGTGAGAATACATTTTGTAATATATCTTGTGTGGTTAAGCTATTTGTGTTGCTTAAAAAATTATCTAACACATTTGATGCAATTGGTGACAATTCACCGTGATCATCAAATACTTTTTCCTTTGCTTTATCATAGTGATTTGGGTTATAGATTGCATACAGAGGATAAAAACCATAATCTGCAATTGACGCTCCGTCAGGTGATAGTTCCATTGAGAATCCATAGTAATTAAGTGGAAGATTGGAGGTTAAATATTTACCGTTATCATCCCTAACGTGTAGCTCACTTCTACCATTGTGCTCACTATATTTGTTGTAGTAGATATAAAAATTCTCATGGTTAAGATTGAAGTGATCATCTAGATTATCGAATTGAATTGTACTGCCAAGCTTCTCGCGCAAAAGATTTTTGCTTTCATCTGTAAGCTTTATATGTGCAGAAAAGTAGTATCGATCTATAGGTTCGCCTTTTTCTATTTCAAAGTTCAAAGTAATCTTGTCGTTGACCATTGGTAGCCTCCACAAATTCTATAAATCATTTTATTTATCAATCATACGGTCTGTACTATGAAAAATGTGTTAAACGTTAAGATTTTCTCTGTACCGATTCATCTATATTGCCAAGCTTAATAAAGTTACAAGCTCTTTAAAACAATGTTAAACTCAATCACTATGGCAAAAACAGTTGACGTATTACTACCACTTCCAATTGATCAGTTATTTTCATATGCAATTGAGGAAAATACTGAGATTTTACTTGGAGATTACGTAGTGGTGCCATTTGGCAAAAAACGCTTAATCGGAATAGTTTGGAAATACAGTGATAAAAGTAACCGAGAATTAAAATTTATTGAGCAAAAAATTGATTTACCAAATATTAGACCAAAATTGATCGCATTTGCAGAGTGGGTTGCGCAGTATAACTTAATACCTGTTGGTATGCTTGCCAAAGTGATAATGGGAGGAGTGTTAAAAGTAAATCACATAGATAAATTGGTTTGTGCTAAGCAGAAGCAGGAAATAAGTGAAATAAGTTGCCAATTAAGCCCTGAACAGCAGGTAGCTAGTGATAAAATAATCAGCAGTTTGAATGAGTATTCAGTGACTTTGCTTGATGGTGAGACAGGATCTGGAAAAACGGAAGTTTATCTCTCTGTGATTGCACAATTGATTAAGAATTACACTGCCGTTCCAAATGCTGCTCAGACTTTACCATCCCAGTGCCCAGAGACACAACTGTACGAACATTGTGATTTGGGTCTACCAAGAGGGTGTTATCCGAGTAGCCTGACACTGGGATCCAGTTTTTCATATAACCTCATTACAAATGTTTATTTTAACTTAAAACCAATACCTAATTTACAATCAAAATTCCTGGATTCCAGTGTCAAGCGCTGGAATGACACCTTTATACTCAAGGCAAAACCCACTGTAACATTTAGCATACCGTCTTTGCCACGTACTAGTATGACACCAGAATATGTTGAAATGACATCAGGAGAAGGTAATACACAAATTTTAATCCTCCTACCTGAAATTGTTTTAACTTCACAATTGGTAAATCGTGTTCGCGGTCAGATATCAAAAAACTTAGTTGAATGGCACTCAGGACTCACTCCAAAAACTCGCCGGAATAATTGGCTCAATATAGCAAGTGGAAATGCGCAGATAATTATTGGTGCACGATCAGCACTTTTTTTGCCTTATAAAAACCTAAAATTGATTATCGTTGATGAAGAGCACGACTCATCTTTTAAACAAGAACAGGGAATTATATATAATGCTCGAGATATGGCGATAATCTTAGCCAAATTTGAAAATATTCCGATTATTTTATCATCAGCTACTCCACTGCTTGAAACGATTCATCATGTTAAAAACGGGAATTACAATCATGTAAAGCTAACTAAACGATTTGGTGGTGCAGAATTGCCACTCATTAAAGTAGTAGATATGAGGAACAACAAGCAATGGATCTCCTCTGAGCTTTTTGAAAGCATCAAACAAACCATAGAGAAAAAACAGCAGGTTATGCTTTTTCTAAACCGCAGAGGGTATGCACAACTGGCAATTTGTAAAAAGTGTGGATATAAAATTTCCTGCTTAAATTGTGCTGTTTGGCTTACATATCACAAGAAAAAAAATGCTCTTTTGTGCCATCATTGCTCTTATCAATTAAAACTTCCAGAGAAATGCTCTAATTGCCAAAGTGAACAGCCATTGTCCCTCTACGGCATAGGAATTGAAAGGTTGCTTGAAGAAATGGTGAAATTAATACCAAACGCAAAAACTGCGATGATAAGCAGCGATCAGAAGTCGGTTAGTAACGTAATTGACTTGATATTGAAAGAAGAGGTGAACATTATAATCGGCACACAAATAATTGCTAAAGGGCACAATTTTCCCAAATTAACTTTGGTTGGAGTAATGAATGCAGATTTGAGTCTCGAAAATTCTGATTTGAGAGCAGCGGAAAAGACGTATCAATTATTGCACCAAGTTGCAGGCAGATCAGGAAGGTTTAATGAAAAAGGAATGGTAATAGTGCAAACCAATAATCCTGAAAGTTCAATAATAAAAGCATTGCTGCATCAAAAAAGAGACTCATTTTATGAAATCGAACTTAAGTCAAGACGCGAAGCCAAAATGCCACCATTTAGCAGATTAATAGCGCTTATAATCTGTGGTAAGAATCAGATTGCAACACAAAAAGCAGCGAATGAAATAGTAAAATCTCTTCTCTGTCATTCAAGTAGCTCAACTATTTGTATCCAGGAAAAAAATGTAGGTGTAGACAAAAAGGAATTTGAAATTCTTGGCCCATCACCAGCAGCGATAAATTTTTTAAATAATAAGTATCGGTATAGGGTATTATTAAAAATACACAATAAGCATAGTCTATCCATACAAAAAAAGCTGAAATATTGGATTAAAAATTGTAACTTGAATTCGAGTATTGCAGTGATAATAGATGTTGATCCTGTGAGTTTTTTTTAACGAGTTTATTTATATTCGTTAAGCCTTCTTGCCAATTACCACAACATTCTCACTGGGAAAAAAATAATCAGGTACAGCCATATTTTTCGGTGCAGGACCCCCAATTACTCGACCTGATGTATCATAATATGAACCGTGGCAAGGACAGAACCAACCATTACCATCTCTTGTAGCGTGGTCAACCGGTACACACCCAAGATGTGTACATATTCCAAGCATAATTAACCATTCGTCTTTTCCTTCGTATACTCTCTGCTCATCTAATTGAGGATCCCTCAAGCTCTTCACATTCACAGCTCTTGCAGCCTCAATTTCTTGCTTTGTGCGTCTACGAATGAATACTGGTTTACCTTGCCACTTTACTTTTACTCCATGTCCTTCCTGAATTCCAGACAAATTCACCTCCACTGTGGAAGTTGCTAGAACTTCAGCAGAAGGATTCATAGATTTAACCAGTGGCCAAAGTCCGCTTGCAGCTCCTATACCTGCCATAGCGCATGTAGTTAATGTTATAAAATCTCTCCTACTCTTATTTTTAGTAAGATCTTTAACAGGAGGTGTTTTTTTATCCTCTTTGTCTGCCAGTGGTTTTTTATTTTTAGTTAATTTTTTGTCCATTGATCTTTACTTAGCCATAAGTATATATTTTAATTTAAATACTGCGTATTAATCAACAAAAACTTGCGCTTTTTGTTTAACCTATACTACGGTTAAGAAGCGATAGAGTTTTCAACTTCAAAAATACTATCTTCAGTGGAATCAGGATCTTCAATTTTCGCTACTGACACCACTTTTTCTCTACTTTCTGTTTTAAACAGAGTGACTCCTTGAGTGCTGCGTCCTGCAATTCTAATCTCATTGACCGAAATGCGAATTAACTTTCCTTTATCTGTAATAAGCATTATATTATCACCCTGCTCAACTGGAAAACTAGCAACAACATTACCGTTTCTGCTAGTAGTAAGAATATTGGTGATACCAACACCACCCCTGTTAGTTACTCTATACTCATACGCAGAAGTTCTTTTACCAAAGCCATTTTCAGTAATAGTTAATATAAACTCCTCATTCACTGCAAGTTTTAAGAATAATTCGTTATCTATTCCTAAATCATTCAAAGTCTTTTCCAATTTAGAATCAATGGAGTTATTAATTGCAGTCCCCAGTCTTTTTGCAAGTGGAACTTTTAAGTAAAGTTCTTTTGTTTCTGTTGCTACACCTATCCCATTTAATATGGTCATGGATATCACGCTGTCATTCTTTACAAGTTTGATACCTCTTACGCCATCTGAATTGCGACTCTTAAATTGACGCACATCACTTACAACAAATCTGATACTTTTTCCAAGCGTTGTTGAAAGTAAAACATGGTCAATTTCATTACATACCTTAACCGATACTAATTTGTCTCCTTCATCGAGCTTTATTGCTATTTTTCCATTGCTTGGAATATAGTGAAAGTCCGCTAAGGAGTTACGCCTTATGTTTCCATAGGCAGTAGCAAAAACTATGTTTTGATTTTCGTCATTTTCACTTGGCAATGGCATGATATTAGTTATAGTTTCACCATCGCTAAGCGGAAATATGTTAACAAGTGCTCTTCCACGTGCGGTTGGCTCTGCAAGAGGTAACTTATAAACTTTTAATCTATAAACTCGACCAATGTTAGAAAAGAATAAAAAGCTAGTATGGGTATTTCCAACAAATAATTCTGTGATTACATCCTCTTCTTTTAATCCCTGTCCTAGCTTTCCTTTTCCACCACGACGCTGAGTTCTGTAGTGAGAAAGTTTTACACGCTTGATATAACCATTCATAGTTACGGTTATCACCATATCCTCTTGTGGAATTAGATCTTCAGCTTCAATGTCCGCGTCTGACTCTTCTATTGAAGTTTTTCGCGGCACAGCAAATCTGTTCTTTATTTCTTGTAGATTGTTTTTTATTTCTTTCATCAACTTCTCTCCTGAGCCAAGAAAAGCGATATATTCTTTTATCAGGTTGATCATTGAACTTAGCTCAGCTTCTAATTTGTCTTTTTCAAGGCCTGTTAAACGCTGCAGTTTCATATCAAGGATAGCTTTAATTTGTAGTTCAGTTAATCTATACACTCCATCTTTCAAAAAGCTTGCGCTATCTGAAATCAACTCGATAATAGTATTGATTTCATTCGAAGTTTTCCATTCTTTATTTAAAAGTTCTCTACTTGCTTCTGCAGGATCTTTTGCACCGCGGATGATTTTTATCACTTCATCTATGCTGAGGACCGCAATGTAGAGCCCTATATATATATGAGCTTTTTCCCTCGTTTTTCTTAGACGAAATTCTGTTCTCCTGATTAATACTTCTTTTCTAAAATCAACAAAAGCAGTTATGATTTCTTTCAATGACATCAAAGCAGGCCTGTTGTTATTGAGCACTAAAGTGTTAACACTAAAACTACTTCTTAGTGGAGTTAGCCCCAATATTTGATTAAGTATAAAACTTGCTTCAGCATTTCTTTTGAGGTCAATTACTACTCTAATACCAGACTTATCGGACTCATCCCTAATTTCTGTTATACCATCAATTCTTTTTTCTTTTACAAGCTCACCTATCTTCTCAATTAATTTTACTTTATTTACCTGGTAAGGTATTTCATCAATCACTATTGCTTGCCTATCTTGTGGCAGATCTTCTATATGAGTCTTGCCTTGCACAACAATTGATCCACGACCAGTTGCAAATGCTGATCTTATTCCAGACCTTCCAAGAATTGTTCCCCCAGTTGGAAAATCCGGCCCTGGCATCACTTCAAGTAACTCATCCAAAGTAACTTCAGGATTATTTACATATAATATACAAGCATCTATTATTTCTCCAAGATTATGAGAAGGAATATTGGTTGCCATACCAACTGCAACACCACTTGCACCGTTTACCAATAGATTCGGAAACTCTGCAGGCAGCACAACTGGTTCTGTTTCATTTCCATCGTAGTTTGGCCTAAAATTAACTGTATCTTCATCAATATCATTCAGTAAAAAGTGCGACACTTTTTGAAGTCTTGCTTCTGTGTATCGCATTGAAGCTGGTGGATCTCCATCTATCGAACCAAAGTTACCTTGCCCATCAACAAGTGGTAAAAGAAGAGAGAAATCTTGGGCCATTCTAACCAAGGAATCGTAAATAGCTGCATCACCATGTGGGTGATATTTCCCCATTACATCCCCAACTATACGAGCTGCCTTTTTATATGGCTTACCGGCATCGAATCCAGCTCTTGACATTGCATATAATATGCGCCTGTGAACAGGTTTAAATCCATCCCGCACGTCAGGTATAGCCCGGCTTATGATAACGCTCATTGCGTAGGAAAGATAAGAATCTTCCAGCTCTTTTACTATTGAGATTGGTACTATATTATCCTGCATTTTCTATACTTTAATTGAAGTAATTAATAATACTAACATTCAGTTAAGCAAATGGGCAATGACAGACTTGAACTGCCGACCTCCTCGGTGTAAACGAGATGCTCTACCAGCTGAGCTAATTGCCCCTTTAGATCTAATTCTATAGCTCAATATTATTATTGTAAACAAAAATAGCAATAAATTGTATCCGTTCAGCAGAGTGGCAAAATAGGTAGACAAGGTGATCTAAAAAGATAATCATAGAGTAAATGTGAGGTAAGTCCTTACAATAAATGGTGTCATCCAAGTAGCCGACACTGGGATCCAGAAAAAAGAATGGTATCATTCCAGTGCTTGACACTGGAATCCAGCTTTTTCATAATCATTAAAACGTTGTATTTTTACATAAAACAGCTATTTTTATGCTCGCCAACTTAATAAAATTCCTGGATCCCAGTATCAAGCACTGGGATGACACCCTCCTGATGGGCCAAAATCACAATGTTCGTACAGTTATGCATTTGTTGTGTAAATTACCTTTGCAAACAAATGTTCGTACATCTGTGTTTCACACACTTTGCTTCAATATTTGCACATTAGCCACTCCCTTGAACAGATACGATAAATTAGATTTAGGTGAGCTATAAGCTTTTATGAAATCTTTGAGTGCGTGCTGTGAAGTTTTATAAATTTTAGTCTTGCTGTCACTCTGTATAAAGGTATTTTTTCACTCACATCTTTCGAAGTTGTAGCCATGTTCAACAATTTTAAGTAGAATATTGTAGCATTTTGAAAATCTGAAAGTTTATCTAGAATAACAGCTAAATTATAAGTATAAAAAATATTGTTTTCATCGAGGGAAATAGCAGTTATCATATACTCTTTACCTTTTACATAATCCTCCTTTTTCATATAGATCATACCTAAATTTGCTAATAAAGGAGCATAATTTTTATGTATATCATACAATTTTAACATTTCACTCAACGCCAGATCAGGATTATATTGTGAGATTATCGTCAGAAAATTTTTTAATATGTAAGGGTTACTAGGGTGTTCTTTTAACAGTCTTGTGTAAATCTCTACAGCTTTTTTGTATTCTTTATTAGCGTAATAAATATTTCCCAATCCAATTAAAGCATTTTTATGATAAGGAAACTTTGCAATGATCTGATTAAGGAGAGAAATAGCTGTTTCATTATCTCCTGATTCAAAGGAATCTTTTGCTTTTTTTAAAGTAGAGTATATGTCAAAACTCTTGCCAGAATTCTGCGCAATTTTGATGTTAAATTTATCACTTTTTCTCTCAATAACATCAAGATCTTTATATTTTTTATCAGCTTTTATATGCTTGACAACACTATCAAAGGCCTTCTGTATCTCCAAATTTTCACTAGCATAGGTAACAGAAGACCTCCATAAAATCACAACGCAAATTAACATGCAGATAAACATAGGTCCTAGTGTTGTGGCATTGGCTGCAGCGTGTAACCAGTAAACCTTATTTCTTTGAGCTATATGCAACACATTACAAATTCATAAATGCTAAATTACCTATCTCATACAATAATAAAGATATTATTAATTAGCGGGACGAACATGCTGTGTAGCCTTTCAGAATGCATTTATCTTTTGTCTTCCATATTTCGCTTTATTTCCACAAAAATGCTTCAATTTATCTTAGTCTGGTAGAGACTCATGACCTTGAAACCAGCGATTTGGTCTCATAACCATAGTC
>NODE_8_length_22141_cov_16.541927
GACTATGGTTATGAGACCAAATCGCTGGTTTCAAGGTCATGAGTCTCTACCAGACCTTTTGATAATAATCTTTCTAATTTATCTGAGTTTGAAGGGAGAATAAATGAAAATGTTTCTCTCCATAGTATTTCCAAAAGTAGCAATTTTAGGAATAGTAACAATGTAAGAAAAGAAATTGAAGTTGTTGAAAGAGACCTTGATGGTAGGTTTACAGAAATAAGAGATGAGTTCAAAGATTTAAGAGACACCGGTGAGCTGGTAGAAGTTTCAACGTATGTAAAGAGCCAACGCTTTAAACGTTCTACTAACGAGCCACTCTCAGAGATGGAGACTGTGCCTGAGAATCAAGAGGAAATCATTATCGGGCTTGAAAATAAAGTGAGGGAGTTAAAAAAGGAGATTGAGGAGATAAAGAATTCTTCTTCTGCTTCTGATGAAAGTTACAAAGAACAAATCTCCTCGCTTGAAGGGCAACTGATTGTTTTACAACGATCTTTTGATGATATGAAAAGACAGTCCAGTCAAACACTATCAGAAAAAGCTAATGAGATAAAAAGGTTGAGTGCAATTGTGAAAAACCTTCGTAAACAAGGTGAAGACTTGAACAAAAAAATTCAAGAAAATGAGCGAAAGTACCTATATGTTGAATGTACTAAGGATATAGAAGCAAGGAAGTTTAAAGATGCAGAAGAAAAGCTAAAGCAGATTAACAATGAAACTGAAACTTCTAATGTGGTAAAGCAGGTATACAGTGGCCGGATAAATAACTTTCCTTTGTTGCTTGAGTTTGGCAAGAGTATCGGGGATGCCAAGTTAAAATTTTGGGTTTACGAATCTCTAAGTGTCGAAATGGAAAATACTCAACCTATAGATTTGCCTAAAACGGCTGAGTTAGCTAAAGCTTTGCGGATAGGTTGTATTGATCGAACAAACGTTCCGAATGATATAAGGGGAAAAGCACGTGGTATTTTTGAAAAGTTGAGAAGTTTAGTTGTTGGTGCTAATGACTTATGCCATGCAACGACTATGCACCATGCTGCTGAGATGGGTGACTTAGATGTGGTGAGGTTACTTATAGATGGGCGTGCTTATGTTGATTATCAAGATCAGCAACTTAAAACACCTCTGTACTATGCTGCTGAGATGGGCAACTTAGATGTGGTGAGATTACTTATAGATAAGGGCGCTGATGTTAATCATCAAGACGAATACCTTCAAACACCTTTGTACCTTGCTGCTGAGGAGGGCAAGCTAGATGTGGTGAGATTACTTATAGATAAGGGCGCTGATGTTAATCATCGGGACCAGCAATCAAGAACAGCTCTGGAATATGCTACTAGTAATAGCAGGTTCGATGTAGTGAAATTTCTTAAAGAAAAACAAGGTTTACGTAGTAGGCGTGATGTAAAAGAGTTAGGAAATGTAAGTAACTCCACTCTGGGGTCGCTACAAGAAAGCGTTAAGCCTTCTTCCTACGTTAGCGATATTGTTTTAGAGAAAACAAAGGAAAGTAATTCTTCTTTCATTTTGAAGTAATTACTTATTTCCGTAGATTTTTCAGGAGGTTTTCTATGCCAAATTTTTATAAGTTAAGCTTTGCCAAGCAAGTACTTCCTTTTGATGAAGGGGTACAACTCTATCAAGATAATTCTCGAAGTGGTGACCCTTTACAATTGTATGCTCTTCATAAGGAAGGACTGAATGGCTATCGGTATGACAACAATACTTGGAAAGAGACACTCTCCATGAGAGGTCTTCATGCTCAACAAATCTATTTTGCTGACGTGTTAGGAAATGGAGAACTGATGTTGATTGCAAAAACCAAAGAAGGAATTAGTTTTTACCAGCATAAGAATAACGAGTTTAGTCTCTTAAATAGAACTGAGAATTTTAGGAACAATGGTTTTGGTAGCGTTCGTGACTGGAATGAACCTGGCAGTATTATAAAGTTTGGCCATTTTTACCGTAATCAAGGCTTGGTTGGAATATTTACCCATCGCAGGAAATATGGAACAAAGCTCTTTTTGGTTAAGAAGGATTTACTCAAGAAGTATGAACAGCCTATTTATAAATTTGACAGGGATCTTAGTATTCTTGGTAATTCCTCTCAAGCTAAATTTGCATTGTCTGACTTAAAACAAAATGGCCGAGAAAACATTATTGTTCATGGTAATAATGGTCTGAATATATACTCGTTTAATCAAACCAACTGGCTAGAACATCTGATGCAAGTACCAAGTAGCGCTAAATTTGATGATTCTGAAGAGGAGTTATTCTTTCCTAACTTAACTGGCCAGGCTTATCGTGATATTGTTGTATTAAATTCCAGCGGATTGTTCATTTATCAATATGACAGTAGCGTTAATAATTATGGACTAATTGATTATCAGCCTTCATTCTCAAAGTTAAAGGGTTGGGAGCAAAAATATGTAAGCTCCATTCAATTTGAGGACATAGACTTAGATGGCAGAGAGGATATGCTCTTTACTGGCCCGAGTGGAATAAACTTACTTTCATTTAATAATCGTACTAATCAATGGCAGTCCTTGTTGGACAATTCCGAGCTTACTATTTCTCAGCGTCATAGTGATGTAGTAAAGGTGTTCCCCGCTAGTCCTCCGATTACAAAATATCCGATAGTTTTTACAAAGTATAAGAATCAATTACACTCGGCAAACATTTTCGAAATTAAAGATTCACTATCTTTAGAAGAGGAACTTGAGATACACAGTACTTCATCTCAGGTGGCAACATCAAAGGTAGTGCCACAAGTATCTAAGGTTCATCTTGAAGAAGAAAAGCCTCATCTTTTACTTAGGGATCAATTAGATGACTCTTCGATTATCGATGCGGTTAATAAAAATACAGGAAAGCTAAATTTTAAATTGCCATTAATTGATTTATCAAATCTTTCATCTGATCTTAAGTTAGATGTGTTTTACGATGGCAATAGTCAAATATCTGGTAATTTGGGGCTTGGTTGGTCCTTACCACAAAATTTTATAATGGTAGATCACCAAGCGAGTATTTTTCCTGAAGATAAAAAGTATTATGTTATTCTGCAAGATTTGCCACAGCAACTAGTATTTGATTCTAAAAATTCAACTGATAACGTTTATTCCTTTAAATTATCGAATGAACAATCTGATGTACAGGTACGTTATTATAGAGACAAAGAAAGATGGGAAATAGATAGCAAGGGTGTTAAGCAGAGTTATGGTGGTGCTCAAAATGGAGCTGTTAGTTGGGGATTGAAGTGGAAAAATTGGCGAGGTGTAGGTAGTAGCTCTACAGGACAAGAGCAATTTGCCAATGTCTGGTATTTAGCTCAAATAGAGGATGAAAATAATAATATTCTGCGTTACACGTATGACGCAACTAATGTTAAAGTACCAGGTGGTAAGAACTTTACCAGGGAAATTTATTTAAAAACCATTAGTGATGATCAGGGCAATAATATTACCTTTAATTACTCTAATAGGGACAAAAGTGAGTACGATTTACCTCCTGTAGTAGATGAGCAAGGCAATATCAATACACAAATGGTGCAAACTCATTATCTTAGTGGCTATAAGGTTAGCACTGCAAGCTATCAACAAGATATCAGTTTCGTTTATGAAGTAAAAGATAGAAAGCGTTTATTATCTAAAATTGAGCAAGAAGGTGATTCCACTAATCAGCCAATTCTACAATTTTCTTACAATAAATCACATATGTTGGAAAAGGTTGTTTTACCAACTGGTGCGAGTGTTCAATTTGACTACCAATTGTTGGAAAGAGATCCTTCAATTTCAATTAATGAGAGGATTGGGCAAAGGTATGATGTAGAGAAAGACTACAGAGTAGATCATGTTGATGATTACGTACTTGTGAGTTATCTCGATAGACAAGGGCAAGTAATTCTCAGAATGTTTAATCAAGAGATGACAGAGGAGTTGTATTCTTCTCTATCATGGGAAGATTCATCAAAATTACCGCTGTTAGGAAGGGGTGGAGCAAAATCTTATGGGATTGTTCTTGTAAATGGATTTCTTGCTGTTGTTTTATCTTATAGTACTGATCAAGAGTTACATTTACTACGTCAAGAAGAAGGTAAATGGTTATCCAAATCTTACACTTTTAGTGAAAAAACAACAATCAATCCTGGCAAGGGTTTTATGGTTGTGGTAGATCGTGACTCTGCTATAGAAGTGATTAGCTGGAATAAAGATTCAAAAGAGTGGAGAAAGGATAAACCTTTTGCTGAGTCAGAAGCACCACTATTGCTCAAAGTGTTTGGTAGAGGGTTTATCTTTTATGATAACGATCTTTTGTCAATAGGATATAAAGATTATGAAGACCGGTGGCGGTATAATACAATTGAAGCAATACCCGGAGTGATTAATGATATAGAGGAAACATTAGATAAATTTGATTTAGATAGCAAGCGGCGTGATGATCTTTTCGCATTCTTCAAAAGTAATGCATTGCAAGTTAGTAATAATTTGTTGTTTCTAAATAGATGGAAAAAGGAGGGAATGAAGCTTTATTCTGTAATAGACTTATTTGTTCTGGATAGTAGTTACAAATTAGCTGAACGCGAACAAAAAAAGATTCTACAAGATGATTTAAATCAAATTTCAGATTGGTTGGAAAATGGTAGTGGAAGTTCCTTCAAACTTGCTTATGAAGTTTTTGAGGGCAAATTTAAGGTTATTGCTAAGGACATTCGTGGTAGTATTGTTGACGAAATACATAAGCAAACTGATAATGACAATATAAGAACAGATAGAAAAGATGAAGTTCTCAAGAATGTCACTAAAACTCTGGAAGATTCTGCAGACAAGCCTTTTCTGCTGAATCCTTATAAGTATCTTGCAGCTCTCAATTCACAAGTGGTGATATGTAATAACACCAAGCTCACTTTTACTGGTGATAACTGGAAGGAAGGTACGGTATCTGAAGAAGAGCTGAAACAGGAGAAATTTTCTGTTCCACTTGATGAAAAGTTTGTTTTGAAAAAGGAAGATTTAAATTCTTCCATCAAGCTATATAAGAAGTCAAATGATAAAGAAGAGCTGGTTAAAGATCTAGGAGTCAATCAATTGAATCAGGCTGTGATCAGATATCCGATTTACTTAGCTTATCAGCCAAGGGATCAACAGGTAAGCGTGATTAAGTTTACAAATGATGGCAATATTAATAGAACTGATGAATTGTATTGGGGGGAAAACCTAAGTCCATACAATAAGGGTCAAGTATTAGTAACAAACGTTGATACAAAAGATGGTAATACTTTGGTCTTTCGCCAACAGTTTGGACATTTATTTCCTAATCCTGTTATTACAAAGGTTACAGTGAGTTTTGATGATGGTAATAAACGTATTACTGGATATGAATATAGTAAAGCAAAAGCGTTAGGTAATATTATATATTATGAAAATGTTTCTGTAGTTCCAGGCAATGATAAGGGATCTTTTGGTTGGATAGAAGAAAGGAGAGATTTTGGCAACCAATCTAGAACAGAAAAAAGAATTTTTAACTCACAAAAAGAGTTAATAAAAACTGTAAATTTTGAAGATAAGCAAGCTAATGCTACCGCAGTAGATAAGGAGAATTTATACTTAAACACTACCTTATTGGATAAAACAGGAAGACTAGAAATAGCACAGTTTTTTCCTTACGAAATAGCAGATGAAGAAGTTGGTTACTATGGCTTTGAAGGTTATGAGGTAAACAGAATTGGTGAAAAAAACTCCACATTTGAAAAGAAATGGGTATTTGATGAGAAGGATATAATAAGAGAAGGTTTTTCATTTACTGGAAGGAACTATTTGAGCTTATCAGGAAAGTCCTTGGTAGGGAAGTTTCAGCCAAATGATCAAAGTCAGGAATACATAGCATCATGCTGGGTAAGGCCACACAGCGAAATGTTTAAACTTGGTGATATTGTTCCTTATCTAAAAGCAGTTGTTTCAACTGAAAACAAAAATGAGACGGTTTTACCACTTGGTGAGGTTAAGTTGCAGTTTGGTAATTGGTTCTATCTAGAGGTTATTGTAGATTTATTTTATGCGAGAGAGATTTTAAAAAATTTAAATGAAGTACAGACAAATAAAACTCTAGTAGAAAAAGACGATATTAAATTAATAACATCTATTGTTATAGCTCCTGGTACAAACACTACTATTGATGTAGATCATGTTCGTTTCTCTCCGCTCAAGAGTAGTTTTAAAGCTAATGTATATACCAAACAGGTGAAAGAAGTAATAAGTGCTAGTGGACTGGTTGAGAGACAGATTTATGATAAATATCAAAAGCAAGTAGGAAGCATCAGTGGATATGGTGAGCTTAAAGAGCTTAGCACTTACACTAAGTCTTCAAGTATTGGTAGGATAACAGAGCTAAAGAGTAGTGTGATAATTCAGCCTGAAAACGGTTTTTACGAGGATTTTGCTCCTGACTCATTTAACGAGCGCTGGAAAATAGATAGTGCTGATGCTTGGCAAATTTCTCCTGGTCAGTTAGACCATTTTACTAATGATTCGCATACATTGCAGTTAAGTTCAAGCGATATAAATCGTAGTTCATGTGGAATGAGGTTTTATTTCTCACTACAGTCAGATGGTAGTGTAATCAAATTTAACAATAATCTCAAAGCAATGCGCACAGGAAATAAAGCGGAGATTACATTCTCAGGGAGAGGTCAATCTATACCACTTGATGGTGAACTACTAATAGTTGCTGAGGGTAAGCGGATATTCGTATGGGTAGATGGAGGTTTATACTTTGATGGATTTTTGAATGTTTCCCTGTTCAATTTAGAAATTAGCGGTAAAGCAAGAATAAGTGATGTGATTGTCTTTAGTCAGCCAAGCGTTGAGGTAACTTATTTCAATCGATTGAATAAAAAGGTGCAGAAAATTGTATTAGAAAGCGAAAATGTTTCAGTAATAACGCAATATCTGTATGATGAGCTTGGTAGAGAAGCTATTGCCACACAACCAGTGGGTATAGAGCGTAATGGTTTAGCCTACTGTCCTAATTTTGTTACAAATGGTAATCCTTATGCAGCAAATTCGGTGTGGAAAACTGGCAAATTGGAAGGTGATGCTGCAAGAATTATTGGAGAATATGGTTATAGTCAAGTTAAATATTGCGATAATCCACTGAATGAGGAGTGTGCAGTAGGTCTACCTAGCAAAGAGTTCTCTATTTCAGGTCCTTATGCAAAACGTTTTTCTTCTTCATTAGATAATTTGTTTATCAGCAATCTCTTTCCTGCTAGCAAAAATTATAGTTACCGAGTAGAATATAAACCTGGAAATGTGGAAGACATTTCTGTTTTTGACAGCAAGGATAATAGAGTAGCTTGGTATATCTCCACTCCGAAAAGTAAAAGTCTATTAAGCACTTATGAGTATGATGAGAATGGCAAGCTAGTAAAGAGTTTACCGCCTATTTATCATGAGAAGGTGGGTACTTTTTACAAAATGAATTCACAGCTTAATTCTACGTCTAGAGAGGAAAAGACTTTGCAAGATTCTTTAGGCGTAAATATAAGTTATGACCAAAGGGGAAACATCATTAGTAAAACAACGCCAGATTCAGGGAAAGTAGAGAATTTATACGATAAGGATGGATTGCTAAGATTTGTTTTACACTATTCTAATAATGAGAAGATTGATAATACTGTATATTTTGATTATGACGAACTAGGAAGACTGCGAAGTACAGGTGAAGTAATTTCTTCAACGCCTAAGGAAGAGCTGCTGAGTTTAGAGCTTTCTGGTAACAATACAAGAGCGTATCAGGAATTTTACTATAGCGATGCTGAACATCAACCTGTTCTGCGTGGAAAGATAGCAAGAGCTATTACGTTTAATAGTGGAGAACCTCTTATTGAAGAATCAGTATTAAATATAGATGAAGAGACCATAAGCAAACGTATCGTTATTCCAACTAAAGATAGTGAAAAGCCTGTATTGATTGCAGTAAATAAGAGATATGGAGCAGGGAAATTAAGGGAGGTAGAATATCCAATTGATATTCAGGATAGACCTTTGAGGATTAACTATCAGTATGACAAGCTTGGTAGGATTGAAGGTATTGGTGTAAGGGGAAAAGAAGACCTGTTTGCAAGTTTTACCTATAATGCTTATGGGCAGATCAGTAGTGAGGTGCACTTACCAGATTTAGAAAAGAACTTTACGCGTCAATATAGTTATAATTCTGCAGGCTTTTTAATTGAACTAAAAGATAAATTTTTAACGGAGAAGGTTTATTATACCAATGGAAGTTATGGTGGTTATGGATATGGTGATGGGACTATTACACGCACTGAATTTCAAGCAGACTGGCATGAAAATTGTGATGATAGTAAACTTGGATTGAATGAGAAGTCCTTTGTAAGTGAATATGTCACTTCTGAAAAATCAGCACTTTGTTTTCGCGAGCTAAAGAAAGGAGGTTATCTGAATGACAATGGGCATCAAGCAAAAGTTTCTTCTACCATGAGGGGCGAGCTCCCAATTATTTGCAGGTATGGTTCGACTGGTCGTCACATTCAAAACACCTTGGGAAGAGAAGGATTTCCTAGAGAATATGGACATAGCTATGATTATGGTAATTATCAAGAGTTAACTAAGGCCAAGTATTTTGTAGGTAAGGAAGTGCCTATGCCGCTGCAGCGTGATAGTTTTGCTAGAGAAATTCCTAGAATGAATGAAACGGCCTCACGTGATATTTGGAAGAGGTTAAAAGAGTCTTGGTATCTGATAGAAGACAATGAAAAAGTTGATCTATCTTTAGGTCATGGTAAAAGGGGAAAATCTTTTATTAAAGGCACACTGCTTGATGATCTTAAAAGTGTTAATGCTGATTATGAACGGTATAAATTACCTTTAGAAGAGGTATTGATTGAGTATTTTGCTCAAAAGCGGGATTTATCATCATTGAAGGTAAGTTTGCGAGATGCATTTGTAAGGTGGGGTAGTATTGAGGAAGCAAATACAAATAAGATTGTGGAAATGTTAGAAGAGAAGGGATACTTCAAGAATCCTTTTGCAAAAGAATTTAATGAGGTACTGGAGCGGTATCAGCCATGTGTTCACGAAATAGTTAGTGTGTTGTCCGAACATTTTGCTAATCTTCTTGGTGAAGCAGAGTTTGATGTTGAATCTTATAGTATAGATGCAAACGGTAATCATGGGCATTTTTACACTGGATTTGATCGTTATGAGATTGACTATCGTAATAATACCAACCAAGTTAGCAATGTGAAGTTTCAATCTTTTGCTTTATCTAAAATGGAACAAAATTTTTTAATCAAACATGATAGTCGAGGAAATGTAATTCAGGCTTTGCATAAAGGTATTGAGCAGATTGATTATCATCCGGTATCAAATCGTGCTACAAAAATAAAATTAACTGACGGTAGAACATTAGAATTTTACTATGATGCACGTGGTGAACGTGTACTAAAGAGAGTATATGATAAAGCAGGGGAAACAACAAAAGAAATACACTATATAAGAGATGAGTTTGGTCGAGCATTAGTAGAAAGGGAAGTTACTTATATTGCTGGAGGTTTGAGACCAGACGTATCAGTAACAGCATATATCTATGGTCCGAGAGGGTTGTTTGGGTTTATTAGGAATAATGAGTTTTATAGTGTAATAACTGACCATGAAGGCTCAATAAGGTTAGTGGTAAAGGGTGATGAAGTTGTAGCAGCGTATGATTACTTACCATATGGTAATTTAATGCGTAAGTACGAAAGTGATCCTGAAGGTAAAATTTCATATCGTTATACCGGTCAAGAATGGGATGAAGAAATAGGTTTGTATAACTACCATGCAAGATTTTATGATCCAAACATTGGAAGGTTTTATCAGATTGATCCGAAGGAGCAGTACTTTAGTCCATATAAATATGCTGGTAATTCGCCGGTATCAATGGTTGATCCAGATGGAGAGCTTGCCTTCCTGGTTCTTCTACCATTTATCATAGCTGGAGCTATAGCAGGAGGGTATTTGGGTGGAGCTGCAGCGAATAATAGATGGGATCCCACGGTATGGGATTTTAAAAGTAAAGAGACTTGGCTTGGTATAACAGGTGGAGGAATTGCTGGAGCATTTGTACCGGTAGGATTTGCTGGATCTGTGGGTGCTTTGACTACTGTGGGATTATCAACAGGAGAAGCTATTGCTACAACAGCCGGGTTAGGTTTTGGTGGTATGTATTTAAGCATGGGAGCAGCTAATAATGAATGGAATCTTGGTAAGTGGAATTATGGATCACCTGAAACGTGGAATGCAGGGTTTCATGGGTTTGCATTAGGTTCTAGCATACCAGCTGGAATCCATGGTGCTAGAATAGCTTACGGAAAGTTAAGTTCTAGTTTGAGTAGAGGTGCTTTTATTGGTGGTAGTACAGTTACTGGTGGGGGATTATTTGCTATGAATGGACATGCTGCTAATTGGGACTGGTCAAAGCCTGGAATGTACTATGGATTGTTGGATGCAGTTACTGGTGCTTCTGATCTGCCAATGCTTGCATATAGCGGTAATAAGTTTTTGAGAAAAGGTTTTACAAAAGTAAAGCAGGATTACATAATCGCAAGTATGGTCGATTGCCTTCTCATAGCGATCATTATATCGACTTTCCTGAAGACGGTCCTCTTTGGAAGACTATCAAAAGAAAAACAGGCTTTTTTCCTATTGCTGATTCTCTTCATCTTAGTGAACTGAAATATTTTATGAAAGCAGTTGGAATAGTTGGGTTACCGATTGCATTTGCGGGGTTAAGTCATGATCTAGATATGGGTGATCCCAACTCCTATAGGGAAGTATTTGGTACAGCAATGACAATCAATCAGATTTTCTCTACTGGTAAGTATGCTTATAGACAACACAAGTTGGGTAGAGTATTGAAGGATAATGATGCAAAAAGACAGTTTTCTAAGGAAATAGCAGAGAGTGCTGTTTCACAGTATAAAGATGAGTTGCGTAATAGATTACATATAGATAGATTAATTGAATCAGAATTGGAGAGTCTACCGGGAAGCAGTAGTGCTGATGGTAATAAGATTCTTGTTCAGAAAACTGTAAAGGATGTTGTTATGGACTATAGCTATAAATTGAAAGAGGTAGCAGAAACACGTAGAGATGAGCGTATTCTAACTGAGAGAATTGTGGGTGATACTATTAACTTGTATGAGAGAGGATCTATTGATGTACCAGGACCCAGTAGTGCTAATGTAGCAGGATCAAGTATTTATAACGATATTAAGGTTCGCACTGAGCAAATTGTAAGCCATGTCATTGAGTTTTATAGAGATAAATTGACCAAATTACCAGAAGTTGGTGATGTTAGTAATGTTAATATACCCAACAGAGCAGTTTCAATAGGAATAACTGATACACATATAGTAGCTGGATTTTCAGGAAACCAAGATACTGGACTTATTGCATTGTATACTCATAAAGACTTCAAGGGTCATAAATTGGTTGATTATTTTTTTCAGAAAGATAATTCAAAGATTGCTGGCAAAGGAATCGTTGTAGCTGATAGTCCTGAACTTAATGAAGTTATGGCTCGTCATATGTACGAGAACCAAGAAAATATCAAAAAGAATAATTTAGAAGAATTATTTGAGAAAATTAATACAGAGAGTTTAGACAAGATGTTAGGTGATGAATTAAGCAGAAATGGCAAGGTGAATGAAAAAGTACTTGCTTTTTTACAGGAAAATCGAGAAAAAGGTGAGTGGATGAGTCCAGATTCTTTAAGAGCAAAAATAGTAGAAATTTACTTAAAATCCGACTCCAGTTTAAAGGATTTATTACTTAAGAAAGAACAAAAAGTAACTGAGGCATCAAAGTATAACGAAGAACTTAAATCCATTCCGGAAGAAGAAAAAAGTGTTACTAAATGGTGGGATGAATATCAAAATTTAATAGAACAAAAAAAGAGTCTAGAAAAAAATAATAAAAAAAAGATACCGAAGGAGGAAATTAAGATTTTAGAAGAGAAAATTCAAAACAAAGAACATGATGAGAATATTCATCAAGATAATAGGAAAAGATTGGAACTTCTAAAGTTAAACGAACAAATTATTGAACTGAAGAAGAAGAAAGGTAAAGAAAAGGATAAGAGTAAAAAAGACGAATTGGAAAAGGAAATTAATGAATTAAAAAATAAAGCCGAAAAAAGTATGTCTGAAAGGCAAAAATTATCGAAGGAATTTGATGATTTAAACAAAGAAGTCAATAAACTGGAACAAGATATAGCAAAAAAAACAAAGGATTTAAAAAAAGAAGTTCAAGAGTTTTTAAAAGAGAGTAGTCTTTTGGAAGAAGTCGAAAAGCTTGATAAAAAATTGGCTCCTTGGGTTCACAATAACTGTGCTGAAGCTCACGTTATTACAGCACTTACTAGAGCTAAAGAAGTTTTCCCTGGTCACCAAGTTGAAGTACCAATAAAATATTTAGCCACTTACAAAGAACTAAATTCAGGAGAATCTTTAGTAGCTTTTGATAGGTGTTCTCATTGTGTACAATCGACAATGGTGATTGATTATGCTATTATAACAGAAGAGGAATGGGGCAACTGGTATAAAGAGAGAAAAAGTAAGGCTGATAACATGATAGCTATTTATGGAAAGGTTCCAAATTTCTCCATACACATGACTAACAGGTCAGTGAAGGAAGAAAATTCTAGTTCCATCAGAAAGAAAAGGTCGGTATTTCTTGAACTTGGTGAAGTAGAGACGATATCTAACTCTAAAATTAGAGCTGGTAGAGTAACTTCCATTTCAAATCAACTAAGTAAGGAAAGTATTATTGATATAAACAAAAAAATTACAAATAGTGCTACTCGAACGTCTTCATGGATAAATGATTTATTTGGTTGGATAAGAAGCTCTGTGAGTGGGTTATTAGGTTCTGAGTTACCTGAAGTAGTATCAAGTACTAAAAGTCCAATCTCACAAGTTGATGCAAAAATGGATGTAAACGGTACGATAATGTTACTTGACTTATTAATTAGAAAGGTTACAGGTCAAAAGTATATTTCTACAGCAGATCAGTCTATATCTCCACTAGAAGCACAGGGATATGCACTCAATATTACAAAGAGATTTGAGAAAGTAGTAGAGCAAGCTGGATTAAAAAGTGGCATATCAATGCACCGGTTAAATATTGATTATATGGGAATGCAGAAAGAGATTATTGGAAAAGTCATGAGTGGTAAATTTGATGAGATTTCTGGAGTTTTAAACTCATATCTAGAAGAAGCATGTCCTGGTAGAGAAGCAGGATGCCCTGGTAAATTAAGCGAGAAAAGGTTTAATGAGTTTATGGCTAGATTTAATAAAGGATTAGATGTAATAATAAATCAATCAATACAACAGATATTACACAAAAGAGATGATACATTAGAGGTTAATAATATAGAAGAACAGCAAGGACCTAGGAGTTATTTAAATAATACTTTTATCCAAGGCCATTCAAAGGACAAAATATCAACTTGTCTTTCTGAGATAGGAGTAACCAAGCTTGGAGGTAATATCAATAGGTAGGTTATAATATAAGAGGTAATATGCCAAGTAGTGGAAAATTTAAAGTGAAGGTAGCCAAAATAATTAGGGATACCAGACCAAGTTTGATGGTCCTAATAGTAAAATCGATGAAGTAGACATAATATGATAGTAATTTATATAATTCTATGTGCAATCTTCATAGCTATTTTAGACAGTTCACTAGATTCTTAATTAGGGGATATGTCTAACTTAGAGAAGGTTTTCATAAATGTTAAAGTGAATAATTATGTCTTTTCTTTGAGTTGTGAAATTTCAGAATGAGAGAGACCAGTAATTTGAGCTATAACATCAATAGAGACACCAGCCTTGAGTGAGTTTTTTGCAACTTCGATTTTTTCTTCTTGTCTACCTTTTTGAGTGGCATCATCGAGTTTTTGAGCGAGGACAGCCTGTTCATCACGAATACGCTTGATCTCTTGTTCATAGGCTATAAATTCTTTTTCTGACCAGTTGAACCTATTTAGTTCTTCATATGCTCTTTTAATTATTAGGTCACTTCCTATTATTCTCTCTAGCTCTTCTTCACTAGTTTCGTCTGCATATCTGAAAAAGTATACCCATTTTTCAACTATACTTGAAAGCTGATCTTCTTTGGTTTTTGGAAATTTAGGCAACTCAATAAATATAAAGTAAAAATCTTTTAGATCATGTTCATTAGTATCTTCATCGCGAATGGTATGCTTTGACTTATACTCAGACTTATCAGGAAATAAAATACAGTCTGCTATAGCAATAAAGATAATTTCCTTAAGGTCATGGTATTGATCACCTTTATCAGCTTGTCTTGAGTAAGCTTTAGCAGCATAGTATTGTGCACGTTTTTCAAAGCCTTTAGTTTTAGCGACCTGCATTTCGACTATGACTTGCAGCCCATTTTCATCTCTACAAAGAACATCAACAATGCTTTGTTTTTTAGAAGCAATATCAGGGTCTTGAATAGTACTTAAGAACTCTATATCCTGTATTGTACTTTTGCCAGTGAAGCCAAGGATATCATTAAGAAAGTGAATAAGGATATCTTTATTTTTTTCAGTGCCAAAGATGCGCTTGAACGATATATCATTTTTTGGATCGAGAAACTTCGAAAGAGCCATAAGAAAGTAAGATAAAAAGCATTAATAATTATACACAATTGTGAAGAAATATTCAACTAAAATGCAAACATTTTGTATATCTTTATTTGTTAGTATTAACCTGTATAATATTTATGGCAAACATCTCGATAAGGTACCAGATAGCACAAAAAGTAAGGAGCTGGAGGTTAAAGCGAGGATATACTCAAAAAGATTTAGCGGGAAAAATCGATGTAACATATCAGGTGATACTACAATATGAAAAAGGAACACGTAAAATTTCGATTGAGAAGTTATACGCTATAGCAGAGATATTATCAATTAATATTAAGGATCTTATTCCTGTATCAAATGAAAAAATCTGTCTTGAAGATGAGGGGGAAGAAATATTAAATTTAGTAAGAGAATATAAAAAGATTAATGATCAAGAGTTACGTAAGATGTTTTGTTTGCTAACCAAATTTGTTCAAGTTAGTGAGAAAAATAGTAAAAAAACGGAGAGAATAAAAATTGCAAAAGGTCTGGTTAAAGGAGGAGTTTCTGTTGATATTGTTGCAAAAACAATTGGTCTCTCTGCTGATGAATGTGTTGAAGAAAAAGGAGGTTCTATTTACTGCCAAATAGGAAAGAAGATAAAAGAATGGAGACTAGTGAGAGAGTATACTCAAAAGGATTTGGCTGAGAAAATGGATATAACACGTGACGAAATAAGCAACTATGAACAAGGACGTGTGGCTATTCCACTGGAAAAATTGTATGCAATAGCGGAAACATTATCGATTAATATTACAGATCTACTAATAGAAGAAGATGAAGGTAGTAAAGTGGAAGATGAGCTACCTGATTTGATTAAAGAATACAAAGAAATTGAGAGCCAAGAACTACGTAATGTACTAATAAAATCTATGTTTAAAAGCATACAAATTTGTGAGGAGAAAATTAGAGAAGAAGAAAGAATCAAAATTGCAAAGAACTTAGTTAAAAAAGGAATTTCTACCGATATTATTTTGCAAATAACAGGCCTCTCTTTAGGCGAAATTCAACAAGTTTAAAATAAAAAAATCACCATATATTAATATCTTCACCTATTCATGAAAAAATAAGTAAAAAAGATTGAAAAATTGATTTGACTTCACTCGGAAGCTATGGCTCTATGCCAATGCTGATAAAGCAGTAAATATTAAAAAAAAGTTTGTTGTTAGTGAAAGGTAAATTATATGAATAATAATAAGAATAAAGAAGAAATAGAATTCAGAATATTAGAAAGCAAAGGCAAAGCATTACTTGATCGTGAAATAATGGAAACGTTTCTAAGTGCAGTACATGAAAGGCCACAAGCTCAAGAAATTGCTAAAAATCTGGTGAATACTTATACAGGAGTAGGAAGGATTTTAGGCCGAGAAATGGATGACCTGAAAGTTATAGAAGGAGTGACTGATTCTGCAGTAGCAATGATTATGTGCGTTAAGGAAACACTAGAAAGGGTACTGAGAGAAAAGCTTAAGAGTGAGCCAATAATGGACTTACAAGGGCTAGTAGAGTATTTGAACGTAAGTATAGGACACTCAGAAAGGGAATGTGTAAAAATACTGTATTTGAATAAGAGGCGCCAATTAATCGGAGAAGAATCCTATATTGGTGAAATGGAAAAAGCACCAGTATACATAAAGGAAATTATAAGAAAAGCATTAATAAAGAATGCAACATTAGTAATAATGTCACACAACCATCCTGGAGGAAGCTTAGAGCCGTCAGAAGAAGATCAAGCAGTAACGAAGAGCTTAGCAGCAGCATGTAGTACTGTAAGCGTAAAATTGTTTGACCATATTATCATCACAAGTGGAGGCTATTTCAGCTTTCGAGAAAACGGATTGTTATAGTAGAAAGTATTTGCAAATCTACTCACTATAATTTATAATGAGTAGTAGAGTGTATAACAACTATACACTTAGAAAGTATATTTAATAGCGGAGGCTAATATGGGTAATAAGATAATTGTACCTTTTGATGACAAAAAAGGAGGTGTTTACGAGTTAAACGTTGATCTTGATAAATTATCAAAAGGTGAGATGTTAAATGCTATTGTAGGAATTGGTCGTACTAGCCAGCAGCCTACTTTTGTAAGCAAAATTAATAAGGCTAAAAAGCTTGGAGAAGTGCCCTTTCCTAATAGAGACGTTCAAACCAACTACGGAAAAGGGCTCGACTACATATATGGTACAAAACCTTTAAATGATCAAGCAGAAGATTTAAATCCATTTACTTCAGCATTAAAAAAAATAAAGCCAAGTGCAAGCGAAAGCAAAGAATTGAGCTGGTTTAAAAGTGCTGTAGTAGAGGCAAAAAACGTAAATGAATTGCACAAAGTTATAGACAAAGTAATAACTTCTGGAGCAAGGCTAAATGCATGTAATGATGGGGAATGGAGTTTTGCAGAATATCTAGTATTAGGTACACATTTTCATAAATTTGATAAGGCTGATCGTAAAAAGCTAATACGTAAATTAATGCTAAGCGGTGCAGAGTTTCATGATACTTTATTGGAGAATAAACTGATAGGTGAAATCTATAATGAGCTACAACCAGAAGTTCAGCCACAGATAGATGAGAGACTAGAAGAACTAGAGAAAGCTGGCGAAAGTGCTGTGCAAGAAGGAGAATTAATAGATGTTGAGATAGATAATACAACATCGTATATAGAATTTTCTAAGGATAGCAAGGTAGAGGTAGCCAAAATACTGAGAGAGTTAGGAAGTAATATTTTAAAAATTGGCAATGATGCAGTTGAAGTTAAAAGTGAAAAGGGAGGTATAAGAAACTATACTGATATATCAGATGGTAGCTCTATCATGTTAGAATTTCCTACGAGCATTGGTAAGCTAAATATTATATTGTACCATGATGTAAAAAAATATGATCAAGTACAATTGAGAGTAGAAAACAAGGAAATGTGGGCTGAGTTACAAAAAAGAGGCGAAGAGATAGGAAAGAATTGTCTTTTTGCTGGAGTAAAGCTTAAAGAAGCGGTAGAAAGAGGTAGTTTCACTAGATGTGGCATATGGAGTGAAAAGTATGCTATAAAAGAGATTAGCAATGATGAAGTATTGTCTCCGTCTTCATGGGTAAATAGGGTATTTGGAGGTAGTAAAGAAACCTTTAGGGAGCTTTAATTCATTTATTTTAAGGTTCCAGAGTTTACTGGAGCCTTTGAGCTATAGTAGAAAATATTATATATATGGTTTTTTGCGTGGAAAAAAGTCTAGACTGTGAAGTAGGGGAAAAAGTGAAAAATTGGAGGTTAGAGAGAGGTTATACTCAGAAGGATTTAGCTGAGAAAATTGGTGTAAAGTACTGGGTAATACTGCAATATGAGAAAGGGAACCGTAGAATTTCAATCGAAAGGTTGTACGCTATAGCAGAAGCATTGTCAGTAAGTATCACTGATCTCATTCCTGCATCAAAGGAGAAAATCGGCTTTAAGAATGAGGAAAGAGAAATATTAAATCTAGTAAGAGAATATAAAAAGATTAATGATCAGGAGTTACGTAGAATGTTTTGTTTACTAACCAAATTTGTCCAAGTTAGTGAGAAAAGTAGTAAAAAAGCAGAGAAAGTAAAAATTGCAAAGGGTCTGGTTAAAGCAGGAATTTCTGTTGATATTGTTTCAAAAACAATTGGTCTCTCTGCTGATGAATGTATTGAAGAAAAAGTTGGTTCTATATATTACAAAATAGGAAAAAAGATGAAAGAATGGAGGCTAGTGAGAGAGTATACTCAAAAAGATTTAGCAGAAAAAATGAGTACAACACGTCACGAAGTAAGCAACTATGAACAAGGAAGGACTGCTGTTCCACTTGATAAATTATATGAAATGGCAGAAGCGTTATCGATTAATATTACAGATCTACTAATAGAGAAAGATGAAGGTAGTACAGTAGAAAATGAGCTACCTGATTTGATTAAAGAATACAAAGAAATTGAGAGCCAAGAACTACGTAATGCATTAATAAAATCTTTATTTGAAGGGATGCATATTTGCGAAGAAAAAGTGAGGAAAGCGGAAAGGATCAAAGTTGCAAAGGATTTAGTAAAAGGGGGAATTCCTGTTGATATTATTTTGCAATCGGTAGGTTTACCTGTTGATCTAGTTTTAGATGGGTAGCTCGTGGAAAAATTATAGTAATAGAGTTTTTTTCTTAAATGGAGGTATATGTGTTTGTTTCTGCAAGCAATGTTAGCTATGGAATAGGGCAAAAAATAGAAAATTGTAGGTTAATGCGAGGTCATACTCAAATAGGATTAGCAGGTCAAATAGGTTTAACATACCAAGAAGTGAACAGCTATGAGAATGGTTATACTCCTATTCCAATTGGAGTACTATATGTAATAGCAAGAGTATTATCAGTTAATGCTGTAGATCTATTACCTAAACCAATAACAGTAAGAGAGTATAAAGATGAAGACGAAGAAATACTCTATCTAACGAAAATATACGAGAATCAAAAGTTAGGTAAGATAGTACCTTCATTAGTCAGGTTTGTTTATATTAGTGAAAAAATTGATCAAGAAGAGGCTAGGTTAGATATAGCAAAAAATCTAGTTAAAGAAGGAGTGTCAGTTGACATAATTTCCCAGGCAACGGGTTTATCTATTTACGAGTATGATAGTACAGAGAGAGAAATCTGCACTGATTCTATATATTACAGAATAGGAGAAAGAATAAGAGAATGGAGATTGATAAAAAGGTATACTCAGGAAGATTTAGCAAACAAAGTTGGTTTAACACTCAAGGAAATACACGAGTATGAAAGAGGCTATACTGCTATAACATTTGACAAATTATATCAAATAGCAGAAGGATTATCAGTGAATATTAAAGTTCTGCTGCCTAAAACAAATGAAGATAGTGAACTACTTAATTTACTAAGAAAAACTGAAGAGCAAGAACTAGTGAATGAATTAGTAAAATTTTTATCTAGGGATATGAAGGATAGTAAAGAAAAGGTTAAAAAAACAGAAAAAATCAAGGTTGCAAAAAATCTAGCAAAGGCAGGTGTTGCTAGTGATATTATTGTGCGAGCAAGTGGCCTAACTGCTGATGAGTGTGAAAATTGAATTGTGTTAAAGACGGTTGGGAGTGTTAAATAATATATTAAGATATAAGCAAAAATAGTTATATATTTAACACTTCTATGCAGAATTTCTCTATCACTTTCTGATTATCCTCTATCATTGCCTTTGCCTCCTCCTGCAGAGATTTGATATTTTTTGATGTAATATTATCCATGTCAGGTGATGCTATTTTCAATTGCGATTGTATACGTATATATTTATCAGCTATAACTTGATTAAGTTGATAGTTTACTGCATCTAAATTTGAGGCAAACATTACGTTCAACAGCGGTTTTATCCAACCTATCTTTCCAAATTTCCTCGAGTTAGAATACCTTATACTTCTATCTGTTCTGCCAGTACCAATTGATAGAATTATAATATCATCATTAGGAAATAACCTTTTACTACTTGCATATGCACAAGCCGCTGGATTATTGGCAAAAACCCCTCCATCCACCAAAACTCTGTCTACCTGGTTAATTTTCAGATGTTTTGGTATGAAATAGGTAGGTGCTGCGGTTGTAGCTCTGAGTGTATCTTTTAACTTAATGTTTTCTTTTTTCCAGCTTTTAAAGAAAAATGGGCAGTTGTTATTTATATCATAACTGGTAAGTAGTAAGTTACTTGAAACATCAGCAATAGTACTTTCGCCGAAGTATTGATCAAGTATTTTTTCTATGTTTTGATGTGAATATTGTGCACCATTAAACCATGAAGCAATCGATCTCCTCCAAAATGATGATTTAAAAATATATGGCCCATATTGTTGATAAAGTTCAACTAAATCATTTGCTGAGTATTGAGGACTTCCTTTATTATCTTTTTTACATAACCCAGCTGCAACAACTCCACCGGTTGAAGTTCCTGCTATCAGGTCAAAGAGTTGGGAAATAGGGTTTCTTGATCTTTTTTCTATTTCTGCTAATATTATTGCTGGTATTATTCCTCTTATGCCACCACCATCAATGGATAGTATAAATTTAGTCATATGTTGAGATATATTGCACTGTTATTCTTAATATGTTCATTTCTATTTGGGTGTACGTTTTGTCCAAAAACTACGGTTTGCTTTACTCCAAATGGAAATTGCACCGAACAGATAATTGATGTGATAGATGGGTCCAAAAAGTCTATATTTATGCAAGCCTATGAATTTACTTCCAAGCCCATTGCAAAATCTTTGATTCGAGCAAAGGAGCGTGGTGTCAGTGTGGAAGTTATTTTGGATGAATCTCAGCTTAGCTCAAAATATAGCGTTATAAATCATTTGTTTACACAAGGAATACCAATATACATAGACTATAAACCAGCCATTGCACACAGTAAAGTGATTATTATCGATAACCAAAAAATCATCACTGGTTCATTTAATTTTACTTATTCGGCTCAAGAAAGGAACACAGAAAATTTGCTGATCATTGAAAATAACGACCTATTGGTTAAGAAATACGTGAAAAATTGGTATGACCGTCAGTCGCAATCCAAGCTTTATCAACCTGTGAAAGAGTAGTCATTTGCATTTTGAGTTATTAATCTTAAATTCATTAAGATCTTCTGATAAGTTTTTTACCCTTTCCTCAAGTACAAGCACTTTCTCCATTAACCCATGTTCAATTATCTTGTCGTGGAGTTGTACTTGTGAGTCTAGCTTGGACAACCACCATATGAATGCTACAGTTTGGATTAATAATGTGACTATTACTGCTAATGGTACTTTTTGATTTTGCATGGATATAAATTTACTATGAATAATTGCTGATAAAGGATTATTTTTTTGATCTGTGCTGGTCTTCGGCTTGAGCAAGTAGCTTTATTATTTCTCTATATGATTTATCTTTATTGTGTCTTGATTCCATTACAGCTATTTTTCTAGGGCTTTTTCCGTCGTTATCCTTAACGTTAGGATTTGCCCCTTGCTCTAACAGAAACTCAACAATTTCCAAATGTCCTTTATCTGTCGCAGAATGTAGTGCTGTCCACTTAAATTTATTAGCTGCGTTAATATCGACACCTCCTTCTACTAAAAACTTTATGACTTCTAAGCATCCATTTCCTGCAGAATAACGTAGTGCCTTTTCACCAATATTTACATCACTTTTCATTAAAGACTTCACAGCCTCTAAGTCACAATTTTTAGTTGCGATTTCCAATTCAGTATTGTGATTTTTATCTCCCTTATCAAACAAAGAAGAACATATAACTACAATACATACTACCAGTACTATTAATAAAATTAGACCATCATTACGAAAAAGTCTTCTCACATTCCTATTCACAAAACGCTGTAAATCATAACCATCTAGTATTAAATAACTATTTTCTTCTAGTATGCTTTTTATCTTTTTGATTTTATCTTCATCTCCTTCATCTT
>NODE_9_length_21703_cov_18.248660
TATAAAAAAATATTTTACTCTTTTTGACTGGCCAGGGCTTTTTTTTAAATGTCTCTTTCCCTTGTTACTCTTGCTAACTCTCTTTGTAAATCAAACCTCTCTTTGTCATAAGGTGCTACATCTGGAAATGCATTTGCCGCTGACTTTTTTTCGTTATATTTCTTCATCCATTTTCCTAATACACTATCCCTTATTCCTAGATCTCTTGCTACTTTTGCAACTGGTTGACCTACCTTTCTTTGTTCATTTGCCAGCTTAACAGCTTCCAATTTGAATTCTGCCGTATATTCTCTTGCCATTTCTAATCCTCCAAAATTTTATTTTACCCGAAAAAACTCCTTTCTTTCTCTCCACTTTTTCTGGGTAAGGTCAAGAAGCCTATTGTCTAATTATGTACCTAAATTTTATTACGGCACTTTCACTACTACTTTAACGAGTGAGCTACCTTTCTATAAAAGACCTATCGACTGTTGCAATTATAGGCGTAAACAAGAATGATAAAAGAGTACGAGATTGAGTAACTATGTACACTTCTGCTGGCATACCAGGGTATAGGTATACGTTTTTAAACTGAGCAAGCTCTGGTTTTGGTATCACTACACGTACTGAATAATAACGCCCTAGTCTTGGATCATCAAGAGCGTCAGGAGAAATATGGCTTACTATACCACTAATTAAACTTAAACGACGTGCACTGTAAGCACTTAACCGGACTTTAACCTTTAGCCCTTCTAGCCCATCAATAGAGACTATGTTGCTATCTTTCTTTTGTGCCGACAGTACTTCTTCTATGTTTCTGGTCTGAATTTTAGCATCTATTATTAGGTCATCATCCGATGGCACTACGCTCATGATCGGAACTCCAGATTGTATAACACCACCTTCAGTATGGTATCTTATATCTGTGACTATCCCATCTTGAGGCGATTTAATTATTGTACGTGCTAATGAATCTTCAGCAACCATCAGCCTCTCTTTCAAGTCTGCAATAGACGTACTAACTTCCTTAAGTTCAGCGTTTGCTCTTTCTTGAGAATCGTTTCTCACGTTTATAATTTCTAATTCGTTCTCTCCAATTTTTTGCTGCACTTGAGATATTGCAGAACGGTAATGTCCAACTCTGCCTTCAATTTCAGCAAACTGCTTTTCTAAAGCTAAAATGTGTGGTTTGCTTATATGGCCACTATCAAGTAATTGTCTTTTTGTTTCCAACTCCTCAGTTATCAAGTCATATTGCTTATGAGCTGCATTTAGTTGAAAGTTTAGCCCCGCTAATTCATCATTTAACTGCTTTATACGTTGTTGCAGTATGTCTGTTTTTCCCAATATGCTCTTTCTCTGAGAGTTGAACAACTTTACTTGATTCTTTATCGCTTTATTTACAAGTTCATCGTGAGATAATTTTTTAACCTCATCAGGAAACTCGAGCGTGTCCAAATCTACTCTGATTGCAAGAAGCCTTGCTTCTGTTGCTAAAAATGATAAGAGCTTCTCTTTGATAATACTTAAATTCGCCTTCTCGTTAACATCACTCAACAAAACTAGAGGCTCATCTTTTTTAACTGCTTGGCTCTCTTTGACTAAAATTTTGCTTATTATTCCTCCACCCAAGTGTTGAACTATTTTCCTATTTGAAGATACAATAACTTCTCCACTTGCATGCACCGCACCGTCAATTGGAGCTATAGCCGACCAAATACCACCTATCCCAAAAAAGATAAGTATTACTACCAGACCAAAAAATAGTGGTCCCCATGTTACTCTCAGAACTTCATTTACGTTATTACTTTCACGTTTTAAAATAAAATTTATCATCGCATCAATCAATGCGAACGTCTTATCCAAAAATTTTGGGTACTTCTTCTTTTTATTTTTTGCTCCTTGCATATTTATATTATCACTATGGCCAATCAAGCCTGTCAAAGAAAATCCAGTGCTAAGCTTTTTTAACTTACTGATCATAATACTACTGTGAATTTGTGTTAACTCAAGATAACACACAAAAACAAAGAATCTATAATTTAAGCATTCCATTTAAACTGTAGAGCACCAGAATAAACTATTTAGTAACAATTCCTGCATAACTATGTTTTTAAAATTTTTTGACGTTTAACTTTATTATAACTTTTCCTTTATTTTGTGAATATCTGAGTTACTTATATTATGTAAGAAATCTATTGCCAACTAGTCAATATTCTGTTAGGAATTAAGATAATATAAAGTTATTATGTTTGGATTGGAAAGCAGAAAGTTCCTGATTACTGGTGCATCAGGCGGAATAGGGCAAGCAATTGTAAAAATTATGCACAAAGCCGGAGCAACTTTATGTGTTTCTGGCACAAAAAAAGAAGTGCTCGAAGAAGTTGCTAAACAATATGAAAAAAATATGCACGTACTCCCTTGTGATTTATCAAATGCTGAGGAAGTAAATCAACTAGTAAACAGAGCAAGTGAGTTGATGGAAGGCTTTGACGGGCTTGTATGCAACGCGGGCATTACGCAAGACAGTTTATTATTGAGAATGACAGATGAAACATGGCAAAAAGTAATTGATATTAACTTGAGTTCTACATTTAAGCTGAGTAGAGAAGCATGCAGGAAACTAATTAAGAATAATTGGGGAAGAATTATAAATATTTCCTCAATAATAGGGCTGACAGGAAACGCCGGGCAAGCAAATTATGCAGCGTCTAAAGCTGGAATAATAGCTATGAGCAAATCTATAGCAAAAGAAGTTGCAAGTCGTAATATAACAGTAAATTGTATTGCTCCTGGGTTTATAGATACTAAAATGACTGAAGTTTTAAATGAAGTGCAAAAGGGAAAAATATTAGATAATATTCCAATGAAAAGAATGGGAACAGGGGAAGAAATAGCAGCAGGGGTCTTATTTTTAGCAAGTGATGAAGCAAAATATATAACAGGGCATGTGCTTAACATTAATGGTGGGTTATTTATGTAGCAACACTTATGTATGGACAAATTATAATTTTTACTTTAAAATAAAAATATGTGTAGGTGTAGGTTTACGTTAATTTATTATTTAGAGGCAAAAAAATGAGCTCTATAATGGAATTTTTTAGTGTTTTTTGCGTAGTATTGCTTTTCTCTTTCTCAGGTTATGCAGCTGACCCTGATATGGATGACACAACTAAAGTAATATGCAATATTATTGGTTATGTTTGGGGGATAGGCGGTCCACTTATGACGGTAGTAATAATTGGTGCAGCTTTGCTTGCAATATTTGGCAGGATGCCGTGGCCAGCCCTCTTTGCTCTTGGCATGTTCTGTGGTGTATTTTTTGGCGCTAAAACTATCATAACGAAAATTATGCCCGATGTAAGCGATGAAGCAAAAGCTATGTTGGAAAATTGTGGAAAGAGAAACCCATAAAAGTACAGAAATGCTTTTTTGTTATCCATTAAATCGCTTCATATCTTCAACTTGCAACAAATGAGGGCTATCTTTTGGTAAAGTTTTAACAGCTAGCTCAGCATATTTTGTAAATTGCTTTAAATCACCTTCAATACAAGCCTTTTTTGTCAAAGCAAAATAATGCATTGCCGTATCAGCGTCACATTTATATGCAACGCTTAAATATTTCCAGACAAAAGCGTTATTTGGTTCTACATTCAAAATCTGCTCCAGGTAAAAAATTGCCTTTTTTGCATCACCGTGTAATAATAAAGTATGAGATAATGCAAGTTTCACTAAATAACTGTTTTTCTCAGATAAATACCTAAGCGATTCCTCATACATTTTTATTGCTTCACTTAAATTTCCAGCCTTGTATAGCATTTCTGCTTTTAATTCATATAGGTATGGGTCATTGCGTGACTCTTGAATCAATGAATTAACTTTAGCAATAGCCTCCTCTATCTTTCCTTGCCTATAGCAAACTATAGCATTTACATACTCAGAATTATCTTCATATTTATTAGATAACACATGAATAGGAGCAAAGAAAGAGTCTAGCTTTGCAACCACACGCTCAAACTTTAGTAACTTATCCGCAAAAATTGGTTTTACGTTGTTTTTGACCTTATAATTCTGTACAGCAAATATACGTTTCTCACTAAGTGGGTGAGTACGGAAATATTCCTCGGTATTCTCATGCTCAATACTTTTAAAATAATCAAAAATCTCTTTCATACCTGAATTATCATAGCCAGATTCATCAAGGTACCTTAAAGCATAGCTATCTGCTACACTTTCTTGCTCTTGAGAATAGTTAAAAAATAGCCTTGAACTGAGTGCTACACCACTAAGCAAAATTGCACCAGCAACCTGAGGGTTAATGATAATACTAGAAACTAATCCTACCATATAACTAATCATTGCTATCGATTGAAAATAACCCATAGCACTACTCATTTGCAATATATGACCAGCAGATATGTGAGCAATCTCATGTGCTAATATACCAAGCAAGACATAAGGTTTAGCCGAATATCGTAAAAGCCCTAAATGAATGAAGATACTGTTATTGTTAATTACAAAAGCATTAATCGAACTGTCATTAATTACAAAAACTTTCACTTGATCATGATCAATATCTGCAGCAGAAAATAAAGGTTGCGCTAGCTCTTTCACTATTGCTTCCACCTCACTATCTCTAATAATGTTAATAGAGTAAGCATTATTATAATATGCAAGAAAGAACAATAAGGTCAAAAACTTAGCAATTCTAAACATGAAAATTCTGTGCTTGTATAATTTACAGGAATTTTATATTTTAACACTTAAATTATACAAATTTATAAACGCTAGTTTAATTTTTTAACGTAACTGATAAGTTTGTCGATGGTAGTTAACTTAATTTTATGTTGTTCAGCAAATTTAAGCAACTGAGGTAAGCGCATCATAGAGCCATCATCATTCACTAATTCACACCCTACAGCTGCATGATTAAGACCAACCAACTTTGCTATTTCAACACTTGCTTCAGTGTGACCATTGCGTGCTAAAACCCCGCCTTCATTTGCAATAATAGGGAAAACATGCCCTGGAGTAATAATATCGTCCTTAGTACTCTTTTCATCAATGGCAGTAAGTATCGTATGCGTTCTATCATGAGCAGAAACACCTGTTGTAATGCCATAACGCGCATCAATTGACGTAGTAAATGCAGTATGAGGAGTAAGCTTTTCATCTACATTGCTCTTCCTCATAAACTCAAGATTTAGTTTACTCATATGAAGCTTTGTCATAGCTAAAAATACAATACCAGTACCGTATCTAACCATAAAAGCCATATGTTCTGGTTTTACTTTTTCAGCTAAGACAACCAAATCACCTTCATTCTCTCTACTTTCATCATCAACTAAAATGAACAATTTACCGGAACGAGCATCCTCTAATACATCTTCCACAGAAGAAATACCGGGTAGACTCATTGAAGCATAAGTGGCCTGTACCATAATAATTTACTTAAATTCAATCTTAACTATTTTATACAATTTCTCTCCATTTGGCACTGTCACTTCCACATACTCACCGACTTTTTTGCCGATTAAGGCACTCCCGAGTGGTGAACTAGTAGATATTAACTGCTTTGAAACATCAGCTTCATATTCGCCTACAACCTTATAAACATATTCCACTTCACCGTTATTATCACTTAACATTCTTAATGTCACAGTTGCACCAAATATTACTGAATCACCAGACAAATTTTTTACTTCTATTACTTCCGCATGTGAGAGCTTACTTTCTATCTCCATTATACGGCCTTCAATAAAACCTAACCTTTCCCGTGCAGCATGATACTCTGCGTTTTCAGACAAATCACCTTGATCACGAGCATCAGAAATAGCTTGTATAACAGAAGGCTTTTCTTCCTTTAATTTTTCAAGTTCGGTTTGCATATTCTCAAAACCTTCCCTCGTCATAGGAAATTTATTAATAATAGATGAAGCCATAATTACCACCTAAACGCAATTAAATTGAGTAACAAAATTACTCACAATATTAAAAATATCACCTTTTATATCACCATTCATGTCATTTGACAACTTTTTTAAAACCCCAGGGTGTACAGTACGAAAATAATTAACAAGATCATGTTCAAATTTATTAACGTTACTTATTTGTATTTTACTTAACTGATTATACAGGTTAGAAAAAATATACATCAGCACTACTTGCTCTTCTATTGACATAGGTAAATGTTGTTTTTGCTTTAATAACTCAACAAGATATTTACCCTTATTCAAGGATAATTGAACACTAGCATCAAGATCAGAACCAAATTTTGCAAAATCTTCTAATTCTCTATACTGAGCTAAGCTTAGCTTTATAGAACCAGCAACTTTTTTCACAGACTTTAATTGTGCAGCAGAACCAACCCGTGAAACCGACAAACCTATATTTACTGCAGGTCGAAATCCTTTATAAAATAATTCAGACTCAAGAAAGATCTGCCCATCGGTAATTGAAATAACATTTGTTGGCACATATGCGGATACATCACCAGCTTGAGTTTCGACAATTGGCAAAGCAGTTAAAGAACCCTGCCCTTTTTTATCAGACATTTTAGCAGCTCTTTCAAGCAAGCGAGAATGTACATAGAATATATCTCCAGGGTAAGCTTCACGACCAGGAGGACGTCTGAGCAATAAAGACATCTGCCTATATGCCACAGCATGCTTAGATAAATCATCATATATAATCAAACAATGCATTCCATTGTCACGGAAAAATTCCCCAATAGTGCAACCAGCATAAGGTGCTAAAAATTGCATAGGCGCGCAGTCAGATGCACTAGCCACAACTACAGTTGTATACTCTAATGCTCCGCTTTCTTTCAGCTTATTTACCACTTTTGCTACTGTTGAAATTTTTTGCCCAATAGCAACATAAACACAGTAAACTTTTTGATTTTCGTTTACCTCATCGTTAATCTTCTTCTGATTGATAATAGTATCAAGCGCAATAGTAGTTTTACCAATTTGTCTATCACCAATAATTAATTCACGCTGCCCTCTACCTATTGGAATTAGCAAATCTATAATTTTAATTCCTGTTTGCAGTGGCTCATGCACAGACTTACGATCAATAATGCCTGGCGCTTTAGATTCTATATCCATTCTGTTTTTGGCTCTAATTTCCCCACCGTCGTCCATAGGATGGCCCAACGCATTTACAACTCTCCCTAACAATTCATGCCCTACAGGCACCTGCACAACATCACCACTACATTTTACAACGTCCCCTTCTTTCACATCACGGTCATTACCAAGCACAACTATTCCAGCCGTATTATGATCTAAATCGAGAACTATTCCTTCTACACCACTTGCAAAAAATACCTTTTCACCGAATTTTGCTTTTTCCAGCCCATAAACCAATGCGATACCATCTGTTACTGAAATTACTTCACCTATATTTTCCCGCTTTATAGGATTATCAAACGTCTCAACCTTTTCTCTTATTATACTTGCTATCTCAGAAACATTCATACTGTTCTTCATACAAAATTCCTTACTTTTAATATTTCCATTTTACTTAAGTCAACTAACCTATCCAAGTAACTTTTTAGCGAAGCATCGATCAAATTAAAACCATACCTAACTACGAAGCCACCTAGTATAGAAGGGTCAACCACATTGCTTACTTTTATTATTTTACCAAGAAAGCTCAAAGATTCAGTAATTATTTTTATATCAGATTCCTTTAAAGTTTCTGCTGACTTTATAGTAATTTCGAATTCATTTTCATTTTCTCTTGCAAGACTTAAGAATTTTTCTAATATAAGGATCAATAAACTAGAGCGTTTATTTGCAAATATAACCATAATAAATTTTACTAAATTCTCACTCAAGTGCTCATTTATAGAAAGCATCACTTCTTTTTTGTGTGCAAAAGAAATCATAGGATGAGATAGGTACACAAAAACATCACGTTGATCCTTAAAAAAAGCCAACAAAAATTCTACTTCTTTCCTTATAATACCTAACCTGCTTCCTGAGACATGAAATAGCACTCTAGCGTAAGATGAAACTAAATTATTGTATTGGGTCTTTTTCATATTAAATCCAGTAAATCTAAATTAATTCAGCTACAAATCTTTCATTCTTCAATCCAAGCATTTTTTATATAAACAGGTCTTCTCTTTAAGGAAAGAAAATATAAATCATATCTGACTGAATAATCTAAAAAACTAAGGTTTTTACTTAAGAAATACTTAGAAGAATTTATAATAGACTGACATTGAAGATGAGATATCGGTATTTCTTTTCCAAGTAAACTTGTTTTAACTTCTATAAAAATCAGCTCCTTTTTTTTAGATACAATTAAGTCAATTTCACCGAACTTACAACGGTAACGGCGTTTTATAACATTATACCATTTCAGTTTTAAATATACTAAAACTAATAACTCGCCAAAGTAACCTACAAAGCAGCGTAACCTACTTACCACAAGAAGAACAATTATGATAACAATTAACTTTGTGTAACTACTTTGCCTCCTTCTTTATTTTTACTATAAACCTTACCTCTTGCTGCAATATCCCTATCAACCAGTTCTATCACTGCCATTGAAGCGCAATCACCCTTTCGAGTGCTAAATTTTATTATTCTAGAATACCCACCTTTACGATCTTGATAACGGCTGGCTAAGACGTTTAATAACTTATCAACTGCTAACTTACTATTATGAAGGCGTGAAAGCAAAAGTCTTCTACCATGTAAAGTATTCTTATTCTTAGCAATTGTAATAAACTTTTCGACATATGGACGAAGTTCCTTAGCTTTTGGTAAAGTAGTTACAATCTGCTCATGGTTAATTAATGAGATAGATAGATTCTTTAACGTCGATAATCTATGTTCAGTACAACGAGATAGTTTACGTTTTTTTATTCCATGTTTCATATATCACCTAATCTTCATCAGTATGTTGTTTAGCCAACTCATCTATATCCTTAGGTGGCCAGTTTAGCACATTCATACCCAAAGACAAGCCAAAATTAGTCAAAACTGCCTTAATCTCATTCAAAGACTTTCTGCCAAAATTAGCAGTTCTTAACATTTCACCTTCTGTCTTTTGTACAAGATCACCTATATGAGTGATGTTTTCGTTTTTCAGACAGTTATGAGACCTGACAGATAATTCCATTTCATCTACCTTACGCAATAAGACAGGGTCATAACCCAAATCTTTAGCACCACTAGACGAAGAAACCTGCGATTTTTTATAACTTACATCAGAACTAATAAAGGGCTGAAGTTGCTCCTGTAATATTCTTGCAGCAGAGTCAACAGCTTGACTCGGAGAAATTGTACCATCAGTTTCAATTGACAATATCAGCTTATCCTTATCAGTCACTTGGCCAACACGACTGTTCTCTACCCTGTACGAAACCCTGTTGACAGGGCTATACAAAGCATTAACTGGAATAAAACCAATTAAATCCTGTTCACTCATAAGCTTCAAAAGTTCATTTTCTTTATATTTAGTTACAGGAAGATAACCTTTTCCGCTAGCCACATATATGGTCATGTTAAGCTCCACATTTTGCCCCAGCGTACATATTAACAAATCTTTATTAACAATAGAGCATTGATCATCAGTTTCTATCATCCCAGCTAATACCTGGCAAGGCCCTTTAGCGTTTAAATTTAAGCATTTATTAGAAGCACCATTTAATTTACACCTCAACATACCCATATTTAATACTATATCAGTTACGTCTTCTCTCACCCCTTGAATTGAAGTGAACTCATGAGTTACACCTTCAATTTTTATTCCATAAACAGCACTACCTTTAAGAGAAGATAACATTACACGTCTTAATGCATTGCCTAATGTTAAAGCAAAACCACTTTCCAACGGTTCTAGCACTATATCACTTTTTTCACTTGAATCATCTGATATTACCTTAACTGAACTAGGTTTAATCAATTTATCTAAATTGCTACAGAGAGAAACATCATTATTATAATACATAAAACAACCTTTTCAAATATCCTATACTCTTCTTTTTTTTCTTAACCTGCACCCATTATGAGGAATTGCGGTTTTATCTGCAATTGAAGTCACAGTCAACCCACAGCTCTGAAGTGCTTTAACCGCAGCTTCGGTACCAAAGCCAGGGCCGCGAATTATTACAGAGACAACCTTCATACCAAATCTCTCCATTGCGTTCTTCGCAGCAGACTCCGCAGCCTTACCTGCAGCATAAGGTGTGGATTTTCTCGAACCTGAAAAACCACATGCACCCACAGAAGTTTGACATAGCGTATTACCATGAACATCAGTTACATTTACAAAAGTATTATTAAAAGTTGCACGAATATGGACAACACCAGTAATAAACTCCTTCTTACTCTTACTAACCGTTTTGACTTTTTTCATTAAAACTCACAATAATAATAAATTTTATTTTTTCCCAGCAATAGGCAACCGAGATCTACCTTTACGAGTCTTAGCATTAGTATGAGTCCTTTGCCCTCTCACAGGTAAACCTTTTCTATGTCTCACCCCTCTATAGCATCCCATTTCCACTAAAGATTTTATGTTCATAGCCACTTCTTTTCTGAGCTCACCTTCTATAACATAATTTTGTCTAATGAAACCGCTGATCTTTTCTATATCTTCATCTCGTAATTCTGAAACACGTTTGCGCTTATCAACTTCGCAAGCGTGACAAATTACATTCGCAGTAGCAATACCTATACCATATATATAAGTTAATGCAAAAGGAACACATTTCCTCACTGGAATATTTATGCCTGCAATACGTGCCACTGGTACCTCGATACTTTATTAATAACAACTCTTAATTTATACCATAAAACAACTCAGAGTCAAACCAAATTACAAGAAATTTTACTTTCAATCTCTTGCGTTACCTCATCAACACTCAAATTAGCGTCAATTGTTAATAATTTGCCTTTATAATACTCGCGTAAACCTTTCATTTGAAGGTGATATTCACTTATTCTCTTATTAATTGCAGACATATCAGCATCATCAATTCTTTTCTCTAACCTCGTACTTTTACATTTAGCACAAGTAGTACTCTTAAAAGAAGATACACTATATATGTTTTTACAGTCCAAACACGCGAGACGATTTTTTAACCTATCGATTGCAATATTATCGTCAAGCTGCAGCTCAACTACAATGTCAACATCCCTATTATATTTTTCTTGCAAAACTTGAGTCAAAAAATGAGCCTGGTTTAAATTTCTCGGAAAACCATCTAATAAGCAATTATCATCCACTAATGCAAGCTGGTCACGTAATAATCCACATATAATTTCATCTTGAATTAAATTACCAGATTCCACGGTACCCTTTATTTTTTTACCTAACTCACTACTGCTAGATATAATATTCCTTAATAAATCCCCTACTGAAATTAATTTTAAATTATATTTTGCTATTAACAAGCTTGACTGAGTACCTTTACCAGAACCTGGAGGACCAAAAATCGTAATGATCATCTTACTTTCCTCGTTTTAGACTCATATTTCTTTATCCAGTTGTCGTACCTATTTGAAAAAATATAAGATTGTATTTGCATAATAGTATCAGTAATAACGTTCACTATAATCAGTAAGCTCGTCCCACCAAAAATAAATGGTATATCATAATAATATCTCATAACTTCAGGTACAGTACATATGACTACCAAATACGCAGAGCCAATGAATGTCAACTTAAAAACTATATCTTGAAGGTAATCAGAAGTATGTTTCCCAGGCCTTCTACCAGGTATAAAACCACCATTTTTTTTAAGAAAATCTGCGTTTTCCTCTGGATTAAATATAAAATTGGTATAGAAAAAATTAAAAAATACTATCAGCACCAAATAGGCTACAATATATACTACTTTATTTGCCATAAAGTAATTCAAAATAAAATCAGAAAAAGCGTGCCCCTTATAGAAATTTGCAATTGAAATAGGTGTCAATAAAATTGCATTAGCAAAAATGGTTGGTACTACACCAGATAAATTAATCTTCAATGGAATATAAGTAAAATCGTCATTATGTAATCTTTTAAATTGCTTTTTAGGATGTTGAACAATAACCTTTCTATAAGAAGACTCTACAAAAATGACTAAGAGTAGCAGCAAAAAAAACAATACCAAAACAAAAAGGATAATAAATAACGATACGCTACCGTTTTTATTTAACGTTAACAAAGATGACAAAGCGCTGTGTAACTCTGATATTATACCCGTGAAAATGATTAATGAGATACCATTGCCTATACCGCTAGCGCTGATTCGTTCACCAAGCCATATTAAAAGCATAGTTCCACCTAAAAGGCTGAAAACACCTATTGTACGAAACATAACACCAGGTTCGATTACAACCAATACCCCTTCCCTATTCATCCCTTCCAATCCAACCAAAATTGGAATTGATTGAAATACACAAATTACTATGGTCAGATAGCGTATATAAGAATTCATCTTTCTACGGCCTGACTCTCCATCATTCTTAACTTCCTTCATTCCTTTAATCGCAGAAGAAAGTAACTGAATAATGATAGAAGCCATTATATATGGCATAACGTTCAATGCTAGAATTGTCATTCTAGCCAATGCACCACCAGAAAATAAATTAAATACTCCAAAAACGCCTGAGCCATCTTTGGGAAATATATCATTAATTACATCAAGATTAATTCCAGGAATAGGCACATAAGTACCCAAGCGATAGCAAATTAAAGCTATTAGCGTAAAAAATATACGCTTTAATAAATCGCCTTTATATAACAACGTAGGATCCAAGCTATTAAATGCTGATTTATTGCCCATGACTTACGATAGTATTTCCACACTACCACCAACTGAAGCTACAGATTTTTTTGCAGCTTCTGACGCAAAATCAACATGAAACACAAATTTTTCGCTCAACTTACCTTTATTAAGAAGTTTAATTTTATCCTTAATAGACTTTATAAAACCTAATTTATACAGCCTCTCCTTATCTATAACAGAGTCTTTCACTATTTTTTTAGCTTCCATTAAGCGCTGTATATCGCCAACATTAATTATAGAGTATATGCTCCTACGTATAGGCTTAAAACCTCTTTTAGGCAAACGAGTATATATAGACTGTTGTCCACCCTCAAAACCATTTATAGAAACTCCACTTCTAGCCTTCTGCCCTTTATGCCCTCTACCGGATGTTTTACCTTTACCACAACCGATACCTCTACCCAGCAACTTAGGCTTCTTTTTCTTAGATAATTTAGTAAATATAGAGTTTAATTTTACAGCATTATTCATACTTTACCTGTTTCCAACTATCTCGCTAATCTTTTTGCCTCTTTTGCTTGCTACCTGACGAGGAGATAACATACTATCAAAAGCCTTAAACACCGCACATATAACGTTATGAGGATTATTTGATCTAGTGGATTTAGCTACCACATCCTTTATACCTAACACCTCAAAAACTGATCTAATCGCTCCACCAGCAATAATACCTGTTCCGGCTCTTGCGGTTCTTAAAACTATCTCACCAGAACAAAATTTAGCTTTAATATCATGATGCAAAGTTCTACCTTCACGCAAGTACACTCTAATCATTGATTTCTTTGCAGCATTTACAGCTTTGACTCTTGCTTCAGCAACTTCTGCGTGCTTACCTATTCCACACCCTACCCTACCCTTCTCATCGCCAACAACAACCAAAATTGAAAATGAAAATCTTCTACCACCTTTGGTAACCGTTGTCACTCTTCGTACCGAAACTAAAAGCTCTGATAAATCATTATTATTTTGTAAATTCTTTATAGCCATATTCAAAACCTTCTAAAATTCAAATCCAGAACTTCTTAAAGCCTCAGCAAATTGAGAAACTAATCCTGTGTATTTATACGCTCCACGATCAAACGTAAGCTGCTGCTCTAATTTCATGCCAGACAGACGCTCAACCATTAAAGAAGAAACCTGTTTTATAGTTTCAGCGTTGACTTTCCCTTTACATACATCCTTAATTTTAGCATCCAAAGTAGAAGCTGAAGTGAGAGTTATTCCTTTTACATCATTAATTAACTGGACATAAAAATGCCTATTAGATTTAAATATGGATATACGTAAACGTTCAGCGCTCTTGTCAAGCTTCGCTCTATTACGTAACTTCCTTTTTTCAGAATTACTTAAAAAATTATACGATCTTTTCATTTTTATTACTTCTTTTTACTTACAACCTTACGCAGCATAAATTTGCCTTTTATTACAACACCCTTACCTTTATAAGGATCATATTTTCTAATTTTGCATATATCAGACGCCACCATATAGACCTTCTGCTTATCCATACCACTAACTATTAAGTGAGTTGGCTTTATGCACTTAATCTCAACATCTTTAGGCACTTTATATTTAACATTATGGCTATAACCAAGATATAAAGTCAAATACTTACCATCACACTCTGCCTTATATCCCACACCGTTAATCTCAAGATTAACAGAAAAACCATCAACCATGCCGTTAATGATATTATTAATATTACTCCTATAAGTGCCCCACATAGGCTTTATTTTATCATAATTATCTTTATCTTGATCAACAGAAAGCAATAGCTGATTATCAATAATCTGACACACAACATCCCTGATCAAGCTAACTTCCTTTTCAGCCTTAGCACTCTTTATTAACATACTACCATTATTATATTCAACTGAAACACCAGCAGGAATATTGATAGGAGCAGCACCTATACGAGACATGAATTTCTCCTATTATTTAAAACACACGACACAAAACTTCTCCACCAACCTTTAATTTATGTGCATTATAATCAGTCATCACTCCTTTGGGTGTCGATATAATAAAAATACCAAGACCATTATATGCTTTAGAAATGTCCTTATACTTAGAATAACGACGACAACCAGGCTTTGACACCCTAACTATGTCACTAATTACAGGTGACTTCTCATAATACTTCAATTTTACAATGAAAGAAGGTAAGTTATCTACAACTTGCTTTTCATAATCAAGGATATACCCTTCCTCTTTTAAAATCTCCAATATAGAAGAATTCATCTTAGAAAATAGTACCCTTGTTGCCCTATGCATTGCCAATTGAGCATTACGTATCCTTGTTAAAAAATCACCAATACTATCAGATAACGCCACAATATACTCCTTATATTATATTTACCAACTAGACTTTGTAACTCCTGGAATTTGCCCAAAAGAACATAAATCACGCAAAACAATTCTACATAAACCAAATTTTCTATATACTCCTCTTGGTCTCCCAGTTAAAGCACACCTATTTCTAATTTTGGTTTTAGAAGAATTTCTAGGCAATTTTTTAATTAATTTATTTTGAGCTGTAAACCTTTCTACAATAGACAAATTCTTATTATTTATTATAGATTTCAATTTTTCTCTTTTTTCTTTATATTGATCGCACAACTTTATTCTGCGAAGATTTCTTTCTATCATAGATTTTTTTGCCATATATTTCTCCTCTCAATTAATCAAAAAAAGGAAATTTAAGAGCCAGTAATAATTCCTTTGCTTCCTTATCACTAACTGCACTTGTTATAATATTAATATCCATACCTCTAATTTTACTTATTTTATCATAGTCTATTTCTAAAAACGAGATATGTTCCTTTATACCAAAGGAAAAATTACCATTACCGTCAAATTGCTTCACACTAAATCCTCTAAAATCTTTTTCCCTTGGCAAAGCAATATATATCAATCTTTCTAAAAACTCATACATTTTATCTCTACGCAAAGTTACTTTGCAACCTACTGTAGCACCTTTTCTGATCTTGAAGCCAGAAATAGATTTTTTTGCAAAAGTTGATAAAGGCTTCTGCCCAGCAATCAAATATAGGCTATCAAGTGGTTCATTTATTGCTTTACTATCTGTAGCAGCATCTCCAACGCCCATATTGATACACACCTTGACAAGTTTAGGCACTTGCATTATATTGCCGTAATTAAACTTATCCTTCAAGGACTTTACTATGCTATCTTTATACAATTCTTTAAACATATCAACCTAATCTATCACTTCTCCAGAAACTTTTGCAAAACGCACTTTTCTACCGTCTATAACCTTAAACCCCACTCTAGTTGGAGTTTTATATTTAGAGTCCAATGTTGCAACGTTGGATATATCAATAGCTAACTCTTTATTTAATATACCACCACTACTACCAGCTTTTGGTTTAGTATGTCTCTTATGCACATTCACTCCAGAAACAATTACTTTCTTTTTAGCATCACGTGCTATAACTTTGATTACCTTACCAATTTTTCCCTTATCTTTACCAGTTAAAACTATAACGTCGTCACCACTTTTTATTTTAGCACTCATTATAAAACCTCAACAGCTAATGACATTATCTTCATAAAAGAACCAGATGATAACTTTTTTACCGGACCAAACACCCGAGTGCCAAGTGGTTCACCTTGATCGTTAATCAAAACTACAGCATTGCTAGAAAAACGAATTACAGAACCATCAGATTTCCTAATAGGGCTTTTCACCCTCACCACAACTGCTCTATATACTTTTCCCTTCTCAACTTTCCCTCTTGGAGTAATAGATTTAGTAGATACAATAACTGTGTCACCTATAGATGCAGACTTTCTACCACCCAATAAACCAATACAAAGCACTGCACGCGCGCCAGAATTATCAGCTACTTCCAACAATGTATTTTTTTGAATCATATAAATATCCTATTCAATGTGAGCTATTAACAATAACCCATTTTTTAGTAGTAGAAATAGGCTTGTGTTCTTGTATTAAAACCTTGTCCCCTTCTTTACAACTATTATTCTCATCATGTGCTGTATACTTCTTGTATTTTTTTATAACCTTTTTATACAGCTCATCCTTATACACTTGTAATACCGAAACCTTTACAGTCTTATCACACTTAGCCTTAGTTACAGTACCACAAAAAACCTTTTTAGGCATTCTTTTCCTCTCTTCTTCTTTTATTTAATGTAGTTAAAATACGAGCTATGCTCTTTCTTATTAAGCTAAAACGCGAAATATTGTTGCACTGGGCCAGCTTCTTTTGAAAAACCAAATTAACAAACTCTTTTCTCAAATTCACAAGAATTTCATGCAATTCTTGCGAGGACCTCGATTCAATGTCAGCTATATCCATTGCAACTCCATTTAATTATGATTAGATACAAATTTACACTTCATAGGAAGCTTAGCAGTTGCCTTTTCAAGCGCCAATCTTGCTAAATGCATGGGAACATCACTGCTAATTTCAAACAACATTCTACCGGGCTTAGCTTTAAATACCCAAAACTCAACACTACCTTTCCCTTTACCCATACGCACATCCGCCGGCTTTTTACTAACAGGGGTATCAGGAAAAATTCTTATCCACACTTTACCAGAGCGTTTTAATGTTCTAGATATTACACGCCTTGCAGTTTCAATATGCTTAGATTGAATCCTACCTGCTTCCATAGCCTTTAGACCATAATCTCCAAAAGATAATGTGCTACCACCTTTCGTGTTACCCTTAATTCGTCCTTTAAATACTTTTTTATATTTACTTTTTTTAGGAATAAACATTTCAATATACCTAATTAGTTACCAATATAAACCCAGACCTTAACTCCTATGATGCCATATATAGTTTTTGCTTCAGCAAAAGCATAATCTATATTAGCACGTAAAGTATGCAAAGGCAAACGGCCTTCTTTATACCACTCAGTACGAGCTATCTCAGCTCCGCCAAGGCGCCCAGAACAACTTACTTTAATACCTCTAGCACCCATCCTCAAACAACTTTGAATAGCTTTTTTCATCGCTCTTCTAAATGAAACCCTTTTTTCTAACTGCTGTGCAATGCTGTTTGATATTAAAACTGCATCTATTTCAGACCTTTTAACCCCTACTACATTCACTTCCACATTATTTTTTACTTTTTCAGCTATCTTTTGCTTTATCTTCTCAATATCCGAGCCTTTCTTACCTATTATCACTCCAGGTCTAGAAGAATGTATTATTACAGATACCAAATCGATCGTACGCTCTATAATTACTTTAGAAACACCAGCATGCTTAAAAGATTCATTTACATAACTGCGAATAGATAAATCTTGATGCAACCCTTGTTTATAACCCTTCTCAGCATACCAAATAGATGACCAAGTATTAATTATTTTTAACCTAAATCCTTTAGGATTAACGTTTCCCATATTTTTGCACTTTCCTTATTAATTTTCTATTTTTATGAATCATATAATTTCCCCCAATTTTACAGTTATATTACTATAACGTTTACTAACTCTATTAGCTCTACCCATAGCTTTTGGACATACCCTACGCAAAGTAAGAGACTTACCTATTAAAATTTCTTTTATATATAAATTATCGATATCCAATCCATAATTTTGAGCATTAGCAATCGCAGAATTTAATACCTTCCTTATAAGACCTGCAGCTTTCTTTTCACAAAATCTTAATTGCACAGTGGCAAAAGAAACTTTTTTATTACGTACTAAACCAGCAACCAAATTCAATTTACGAGGAGTTGATTTTAAAACCCTAGAACCAGCTTTAACTATTACATCTCTGTTTTTCATATCAATTACCTTCTTGTCGCCTTTTTATCACCACTATGCCCAGTAAATTTACGAGTGGGTGAAAACTCACCAAACTTATGACCTATCATATTCTGATCATTAACATTCACAGGAATGTAATCCTTACCATTATAAACAGCAAACTTTAAACCTAAACAATTAGGAAGAATTACAGAAGCCCTGGAATGAACTTTTATAGCCATGTTAACAAACCCCTTGTTTAAAGCATTATTCACCGACTTTAATATAGAAGGATGACAAAAAGGAGGCTTCCATGCAGATCTACTCATAAACTAACCTTTCAATTGTTTTATATACTTATCACTAGATTTATTTCTCCTTCGAGTTTTCTTTCCTTTTGTTGCAACACCCCAAGGAGTAACAGGATGACGACCACCAGAGGTTTTTCCTTCCCCGCCTCCATGAGGATGGTCAACTGGATTCATTGCAACTCCACGTACAGTAGGTCTAATCCCAAGCCACCTACTTCTCCCAGCTTTACCCAACTTTCTATTCTTATGGTCAGGGTTAGATACTACACCAATAGTAGCCTTGCAAGAAGATAAAATCAACCTAATTTGACCAGACCTGAGTCGTAATAAAACATATTGGCCATCACGACCAACGATTTGTGCATAACAACCAGCAGCTCTAGCAATCGCAGCACCATTACCTGGCTTCAGCTCAACATTATGAACGAAAGAACCAACAGGTATATGCTTGAGTAGTAAACAATTCCCTGGCAAAATATCAGCATCATTCCCAGCTGTAACAACATCACCTGGCTTCATACCTTGAGGAGCTAATATATAAGACTTAATATCATCTTCCTTATATGATATTAACGCCAAAAACCCACTTCTATTTGGGTCATACTCTATTTTTTCAACTATACCTTGACCACTTCTATTACGCTTAAAATCTATCACTCTATACTTCTTTTTGTGACCACCACCCCTATGACGAGTTGTAATTCTACCATGATTATTTCTTCCACCACTGGACTTTTTACCGGATGTAAGAGACTTTTCTGGCTCATCTTTTGATAAACCAACTTTACTTACTAACACAGTCCCACGAGAAGACGGAGTAACAGGATTAAAAAATTTCATACCCATACTAAACGCTCATTATATCTAATTTTTGACCATCCATCAAAGAAAAATAAACTTTCTTTTTCTGTTTTTCACAACCAACCACACCCCTAAAACGCCTATATTTAGGCTTAATTCTAACAACATTTATAGAAGAAATTTTAACATCAAATAGAGACTCTATTGCCAACTTCATTTGACGCTTATTTACATTTACAAAAACATACAAAGAATATTTATTAAACTTCTCCCTCAAAAAAGAGGCCTTTTCTGTAATTATAGAAGATTTTATTATATTATTATATTTGATCATAACAATCTACCTTCAAGATGCTTTAAAGTATCCTTTGTCAACATCACGCATTCGTGATTCAATATATCAAAAACATTTAACCCAATAGGTTTGATTAAGTCTACATAGTGCAAGTTTTTAGCCGCACGCAACAAATCATCTCCATAATCACCAACTATCAAAAAGGAAGAAAATTTAAAATTTTTAATACATTTACACATTTCAGACGTTTTCTTCACATCAATATTTAAATTATCCAGAATAATTACTTGATTATTTAAATACTTTAGAGATAAAGCAATTTTTAAACCAAATTTGCGTACCTTCTTATTAAGAGAATAAGTATGACTCCTCACAACAGGGCCGAAAATAATCCCACCACCTCTAAATTGAGGAGATCGCAAGCTCCCTTGTCTTGCCCTACCGGTACGTTTTTGACCATAAGGTTTAGCTGTTGTACCAGAGACATCACTAATACCTTTTGTTTTATGAGTACCAGCTCTTCTCTTCGCTAATTGCCATCTCACTATATCATGCAAAATACTCAATTTTTGCTTAGCAGAAAATATCAAAGGATTGAGCTGAGCAGTACCTACATTATCATTAGATAGATTAACTAAATTACATTCCATAACTAACTTACCAAATTACTAGCATCATCATTTACATCTAACAGTAAACCTACCGGAAAAGGAACATCTTTATGTAAAGATTTTTTAACTGCATCTCTTACAAAAACATAGGAATTTTTAAACCCAGGAACATTATTACCCTTCACAGCAATTATACTATTTTCATGATCAATGGATAATATCTTCATATTTTGTGCAGTTATCCTGCTGTTACCTAAATGACCAGCCATTTTCTTTCCTTTGAATACTCTACCAGGATCCTGACATTGGCCAGTGGAACCTTGTGATCTGTGAGCAATAGAAACACCATGAGATGCCCTAAGCCCACTGAAATTATGCCGCTTCATCACACCAGCAAATCCTTTACCTATAGAATAACCCGTAATATCAAGATATTGACCAACCACAAAATGATTGATTCCCACTTTTTTACCACATTCTATTCCCGACAGGTCATTTAATCTACTTTCGTATAACTTACATTTATTATTTATACCCTTTTTCTTTAAATATTCCAACTGAGGTTTTGCTATATTTTTAAAATCTCCTGTGCCTAAAATGACTGAATTATAGCCACATTTATCTTGTCCTTTTATATCAATAATATGAGTTTCGCTGAGATGCAATAAAGTTACAGCCATGCGACTATTGTCAGAATACATAGCAGTATGACCAATATTCATCATTAGTAAACCAATTCTCCTCAGCGAATTTATTCTCTTCATTTCCTTCTCCTAAACCTTAACTTCCTTGACTTTTAAATCCACTTCTACGCCAGCAGAAAAAGATAAACCTGTAAGCATCTGCATCATAGTAGGAGTAAGATCATGTAAAACAATCAAACGCCTAGAAGTTCTCATTTCAAACTGTTCACGAGATTTTTTATCAACGTGAGGAGATCTATTAACAATAAATTTAGAATCTTTCCTTGGCAACGCAATCGGACCAGATAATTTTGCACTGGACCGCTTTAATTCATCAACAAATTTTCGAACACACTCCTCCAATAAAGAACAATCGAAAGCCTTAATGTTAATATATATATCTTGCTTCATCTTAGTTACTACACTCACTCCAAAATTTCAGAAACAACACCAGAACCAACAGTTCTACCGCCTTCTCT
>NODE_10_length_21467_cov_15.967261
ACTATTCTTAAATTTGATCAGATTGATTGCAAAAAAACAAGATTTTCAATAGGTTGCTTATAATCCTAACTATAGTTAGCCTTTCATAAGTAGCGATGCAACAAAGCCATCCCAGTGTCAAGCACTGGGATGACAAGAAGAGGGCACTGCCCTCTTGGATGGAAGCCAGTGTTAGCTACTTTCATGACACCCTGACAACCGTCATCCCGCTACTTGTTAGCGGGATCTAGAGATACCGTGATGGTATGACGTAGGGGTTGCCGAGAACTTGTCATCCCAGTGCTTGACACTGGGATCCAGTTTTTCGTATAATTTTGTCAAAATCTATTGTGCTAGCAAGTTCACTAGCGTCACGCGCTGGTCTGTTAGACATTTACGTGTAGGGTGAAGAAATTTTGAAAAAGACATACCAAATATGAAAGGCCTATATATTAAAACTTACGGCTGTCAGATGAACGTTTATGACTCCGTTTTAATGGAAAATGTAATTAAACCTTTGGGGTTCAACGTTGTTAGTGATGCAGGGAAAGCCGATTTAGTGATACTGAATACTTGTCACATTAGAGAGAAGGCAGCAGAAAAACTTTACTCAGAGCTTGGGAAGATTCATTCGTTACGAAAAGAAATGACTATAGTGGTGGCTGGGTGTGTAGCGCAAGCAGAGGGAGAAGAAGTGTTCAGAAGGGCTCCTTTTGTTGATATTGTTGTTGGTCCGCAGAGTATCGCTACCTTACCGGAGCTGATAGTCAAAGCAAGCAGAAGTAAAGGTCATGTAATAAACACTGATTTTCCTGAAGTTGCAAAGTTTGATAAATTGCCAGATGAATGCTATGGCAATAGCCAGGGGTCTTCTGCGTTTCTTGCCATACAAGAGGGTTGTGATAAATTTTGTACGTTTTGTGTAGTGCCCTATACTCGTGGAGCTGAGTATTCACGGCCAGTGAATGAAATATTTCGTGAAGCATTGAAATTAGTTGCAAATGGGGCAAATGAGATCAATTTGCTTGGTCAGAACGTCAATGCTTACCATGGGGAGTGCGAAGGGGAAGTGTGGGATTTAGGAAAATTAATTAGTCATATTGCTAAAATTGAAAAGCTAGAGAGGATTCGTTATACAACTTCTCATCCAAGAGATATGCATGAATCTCTCTACTTGGCACATGCGGAAGAGCCAAAGCTCATGCCGTTTGTTCACCTGCCTGTGCAGTCTGGTTCGAATAAAATATTGCACGCGATGAACAGGAAACACACTGCAGAGGAGTATTTGGAAATAATAGACAGATTTCGCAAATTGAAACCTGAAATCGAATTTTCTTCTGATTTTATTGTTGGTTTTCCTGGAGAAACCGAAAAAGATTTTGAAGAAACTATGAAATTAGTAGAAAAAGTTAGATATGCTCAGGCTTATAGTTTTAAATACAGCCCAAGACCAGGCACACCGGGAGCGGAAAGAAAAGATCAAGTACCAGAAGAGGTTAAAACAGAGCGCCTTCTTCGTTTACAGAAATTAATTAGTAAGCAACAACTTGAGTTTAACCAGAGTATGGTAGGTAAAACTATACCTGTTCTATTTAGCGATAAAAAAGGTAAACACCAAAACCAAATTATTGGTAAAAGCCCATATATGCAATCAGTGTGCATTGATGATTCTGAAGATAAATACAGGGACAAAATAGTAAATGTGAAAGTGTTGGAAGCTCGGCAGAGTAGTTTGCTGGGGTGTGCATTTCACTGATTTTAAGCAGCGTTAAATATAAATCTTAAGCAAAGAGTATTGAAAAAATGCAATCATAATCTTTTTCAAAAGTTACAAAGTTTAATTGCTACCTCTGCTGAACGGGTACCTTAAACCTACAAATTTGAGCTTACCTATATCAATTTTTTGTACAAGATGAGTTAGTAACAACTTTATGTATAAAATTGAAGAAGAATAAAAATACAATAACGAGCATTAAATTAAATATTCCCACCTTTAAAAAACCCTCTTTATATATTTCTAAAGATTCTAAATAATTTATTTTACCATTTACTGAAGGAACTGACATAAATTTTGATATTGCAACTCCGGCTAGGTTAGAAAACGCTAATGACAGCATTACTATACCCATCACTACTCCTCTAAGGTTTTTGGGGGCTAGTGTAGTTGCTTGTTCTTGGACTAATGGAGCAATACATAATTCTCCCAGTCCCATAAAGGAGATAGCAATTATTAAATATAAGTATTCTACTTTACCTTCAATGTTAGAGTTTAAACATCCTATGTACAGTGTGAAAAAACACATAGCCATTGTCAGAAGGCCAAGGGTAAACATGGAAGTTGCATATTTTTGCTTAAACTTCATGTATGTTCCAAAAAGAAAGCCAAATATTATAATTGACAAAGGATTTATGGCTTGAGAAACTGAAGCTGGGATTGTTATACCTAATACATTGTTAATAACGTTTCTTTCGGTGAATAAGTTAACCAAAGAGCCAAGCTGCATTTCTAAAGCAAAAAAACACAAGAAAAATACCACAAGAATAGATAATGCCACTAATTTTCGTCTTTGTTCTGCTGATAATTTAGATATTATATAAATAAATATGCCCAGAGCTGTTATTCCAATAAATATGAGCATATTAGTAAAAAATTCACTATGTATAAGCATTTTAGCAATTATTGATGATGACAGAAAGCTTCCTATCAATACTATACCAAAAATTTTAATCCCTAATATGCGCTTATTCATAAGCTCTGGATAAGGAGAAAGGCCGCTATCTCCTAAAAGATTCTGAAATTTGAGAAAAAAGATTAGCCCTATAGACATCCCAATACCAGCTAAACCAAAGCCGTAGTGCCAGCCAAACAAGTGGGCTACATAACCACATGAAATAGAAGCCAATATTGCTCCAATATTCACACCTACGTAAAATAAAGTCAAGCCTCTGCTACGTTCAGGATCGTCTTTGCCATAGCATGAACTAAGTAAGTTAGTTACGTTCCCTTTAAACATACCAGTACCTATGGCTATTAGAGATAAACCTAAATATAATAAACCTGGTTCAAACTTAACCAATGACATGCAAGCATGACCTGCTATCATCACTATCCCTCCAAGCAACACCATGTTGCGGAATCCCATCAACTTATCAGCTAAAAAACCTCCAAGTATTGGTATAGCATAACCTGTTGCAGCAAATAATGAGTAAATAGTAAAGGCCCTCTCATCAGTGAAACCTAAGTGAGAAGTCAAAAATAGGACCAAAAGTGCCCTCATTCCATAGTAAGAGAAACGTTCCCACATTTCAACAAAGCACAACATTTTTAAAAATTGTGGAAACTTATCTGTCTTCTGATCCATAAAATACCCCTAAAGCTTGGGTTAATGTTAAGTAAAACAATAAAAACTGCAAGTAAAACTTAAAAAAAGGTATTGGAAGCTCGGCAGAATAGTTTGTTGGGGTGTGAGCTACGGAAATATTTTTGAATTTGTAATTTTTCAGAAAGCCCTATATTCTTTAGTTTTACATAGCGAACATGAAGTCAAAGCATTATCCTGATACAGTAAGTAGTCCTGATTTTTTATCGTTAGAAAAGGAAATCATAAAATTTTGGCAGGAAAACAAAGTTTTTGAGCGGTCAGTTGAAGAACGTTCCAAGGATAATTGTTTTGTCTTTTACGATGGGCCTCCGTTTGCAAATGGACTTCCGCATTATGGACATTTACTCACTGGTTTCATCAAAGACGCATTTGCAAGATATCAAACTATGCTTCAAAAAAGGGTTGAACGTAGATTTGGCTGGGATTGCCATGGATTGCCGGCTGAGATGGGTGCAGAAAAAGAACTTGGAATATCTGGTAGAACTGAGATAGAGAAGTTTGGTATAGATAAATTTAACGATCATTGCCGTACTTCTGTGATGAAATTTTCATCAGAGTGGGAGAAGTATGTAAATAGGCAAGCAAGGTGGGTAGACTTTCACAATGACTATAAGACTATGGATAAATCATTCATGGAGTCGGTCATGTGGGCATTCAAGCAGCTTTATGATAAGGGTCTGGTGTATGAATCAGTGCGCGTTGTACCATATAGCTGGGCATGCGAAACTCCATTATCTAATTTCGAAACAAGGCTTGATAACGCGTATAGAGAAAAAGTTAGCAAAGCTGTAACTGTTGCATTTGAGCTTTTAGAAAACCCACAGCAATTTAAAAGTGTTAAACGAAAGTGTAAATTACTTGCTTGGACTACAACTCCTTGGACGTTGCCGAGCAACTTGGCTTTAGCAATAGGAAAAGATATTAAGTATTGTGCAGTGTCAGTCCACCCTTTGATGTCATTCCAGCGCGTGACGCTGGAATCTATTTCTGGATCCCAGTGTCTGGGCACTGGGATGACAGGGAGTAGTGAAGGAAGTTCAATGAATGGTGAAATATACATTTTTGCTGAAAGCTACTTAGAGAAATTTATCAGCCACTCTGAACAAAACAATATTCCATATGAAAACTGCAATATAAAACTTAAAGCGAATGATCTTGCAGGTCTTTCTTACAAACCACTGTTTGACTATTTTAAAGACACAAAAAATGCATTTCGCGTTTTTATTGCTGATTATGTGACGGAAGAAGACGGTACTGGCGTTGTGCATACTGCTCCTGGATTTGGTGAGGAAGATTTTTACCTTTGCCAAAGCCATGATATTCCAGTTATTTGTCCAATTGATAACAGTGGAAAATTTACTGCTGAAGTTTCAGATTTGGCAGGGGTTCATGTTTTTGATGCCAATGATACAGTAATAAAAAAATTGAAAGGGCAGGGAAGTTGGTTTAAGACTGAGCAATATATTCACAATTATCCACACTGCTGGAGAACTGACACTCCTTTGATCTATCGAACTATGCCTTCTTGGTATGTTGCTGTTACAAAATTCAAAAGCAGAATGGTAGAGCTAAATAAGAGAGTTAATTGGATACCAAACCACATTAGAGATGGTCAATTTGGAAAATGGCTTGAAGGGGCACACGACTGGTCAATTTCACGCAATCGATTCTGGGGTACGCCAATCCCTGTATGGAAATCAGATGATGCGAGATATCCAAGAGTAGATGTATATGGTTCAATAGAAGAACTGGAGAGAGATTTTAATGTTAAAATAGACGACTTGCACAGACCATTTATCGATACTTTAACAAGACTAAATCCTGATGATCCAACAGGAAAATCAGTTATGCGCCGTGTACCTGACGTGTTTGACTGCTGGTTTGAATCTGGCTCGATGCCATTTGCGCAAATCCACTATCCGTTTGAAAATAAGGAGTGGTTTGAATCTGCGGATTTTATCACTGAATACATAGCGCAAACCAGGGGGTGGTTTTATACGCTCTTTGTATTGTCCACTGCTTTGTTTAATAGGGAACCATTTAAGAACTGCATATGCCACGGTGTTGTTTTGGATGTAAAAGGGCAAAAATTGTCCAAACGTTTGAATAACTATGCAGATCCAATGGAGGTTTTTGATAGATACGGTTCTGATGCACTGCGTTTTCTTATGCTTTCTGGATCTATTATTTGTGGTGGTAATTTGCTACTCGATAAAGAAGGAAACTCAATACGAGATGTTCTGAAAAACGTAATAAAACCTATTTGGAACAGTTATCACTTTTTTACTATGTATGCAAATGCAGATGGAATTAAAGCTGAAGTTTGTAAGGATTATCAAAGTACTATTGATCGCTACATGATTTCCAAATGTTTTGAAGCTGTAGAAAGTATCCAAGCTTCTATGAACAGCTATAGCTCCCAAGAGGCTTGCAAAATTCTGATAGATTTTTTTGAAGTGCTGAATAACTGGTATATTCGTCGCAGTCGCGAGCGTTTTTGGAAAAGTGATTTGGATCAGGATAAAACTGATGCTTATAATGTTCTATATACGGTTTTTTATTACATACTAAGAGCTGCAGCTCCTTTGTTGCCACTTATAACAGAGAATATATGGCAAGGGCTTAAGTATGAAGAAACATCTGTTCATTTGGCTAATTTTCCACAATTAGAGAAGTTTGATAGTCAGCTCATTGCCAAGATGGATCTAGTGAGAGAGGTGTGCAACTCTGCACTTTCGATCAGAAACACTTTTAATATACGTATCAGACAGCCGCTTGGCAGTATGATCATTTATCATCAGTCTTCCTGTAGTTTTCTTGAAGGTGAACCGCTTTCTGTCATCCCAGAGTTCTCTCCTGTTATCCAAGTAGCTGACACTGGGATCCAGTGTGCTGCAGATTCAAATGAGTACCAGGAGATGATAAAAGATGAGGTGAATGTAAAAAGCTTGGAATTAGTAAACAGACTTGAAGGTATTGCATCACTAGAGTTAAAGCTAAATTTCCCACTGCTTGGGAAAAGAATTCCAGACAAAATCAAGAAGCTAGTTCAATATGTCAAGGAGGGAAAATGGAAGCAAGTTGAGAATGAGCAGATATTTCTAGGAGACGAATCAGAGAACTATATTATAGAAAAAGGCGAATATGAACTATTGTTAAAAGCAAACAGTGAATATTCCTCTGTATTTGATAACAATAAAGGGATTGTCATTCTAAATACTGAACTAAATGATGAATTAATTCTAGAAGGGTTAGCGAGAGATGTCGTGAGGCTCATTCAAGAAACCAGAAAACAAGCTGATTTTCATATATCAGATAGAATCAGAGTAATAATCAAAACAGAAGAAGAGAAAATTAAGGAAGCAATAAATACGTGGTTTGAATATATAAAAGAGCAGACCCTTGCCTTATCTTTGGACATTAATACAGAAATTGGAACTAACTTCTATTCTAAGGAATATCAGGATTTAAGTGTTAGTATTGAGCGTTAAATTTTTAATAAAGTTGCAAGATTGTCAGTATTTATGCTATACTTAAGGTAATTGGATAAGGTTATAATATGAATAAAGCTGTTGCAGATGATTATGAAGAAGTTGTTAACAATAGTGGTGGTTTAGGTAAAGCAGAATCTGTTGTTACTTTGGAGGAGGAAGAAGAGTTTTTTGATGCTATGGAAGCTGTTTCTAATGTAGAAGAAGGGAATAATTTAGGTCTTGCTACTTCAGAAGAGGAAGAAGAATTTTTTGATGCTGTGGAAGAACAAGAGCCGTTAGCTAATTTTAACGTTCCACTCAGTATATTTCATTATAAAGATTATAACTCTGATTTTTTTACTTCCTGGTATAATATATCAAGCGAAATATTTAAGGAAATAAATAGAACTTGCCCAGAAAAGAAAATATTAAATTTAGCTCTGTCAGTTTTAATGCTTCCTTATATTGCTTTTACTGCACTGGGATTAGTCGTATGCAGTAGATTTCAAGCAAACAGCAAGACACAAGACAGTGTAGGGGAAGATAAGACAAAAAAGAGTGAAACTGGCGTGCCAAAAAGATTGGCATATGGTGTTCTTGCTGCAATAGCAATTTTTGTTAATATGGCTGTACTTGTAGCCTTAGTTGTTCCTGCAACAATTGCTTTGGCTACTTTTTATCTTTTAAATAGAGATTTATCTCACTCTTTAGTTACTGCTCTTAAAATAAGTATGGGGCGGTATTCTAATAAGCATCAAAATATTGAGGTGTCTTTTCATGAAAAGGAAGTTACTGGACCAAATATTGCGTGGGATATGGAAATAGAATTTCCACCGCAATTTAAACGATTGCTTAGAGATTTGTATGAAAATGAAAATAACAAGTGGTTTGATGTGACGCGGAATTCAGAGCATAGCATCGTACTGAAATTGTCAACTAACATCAATTTAAAAAATGGTCTTAAGCCCTTACGCAATGAAATCAAGGATGTGCTTGCAACTTCTATTCAGGAATTTGCGAAGACTATGGAAGAACTGATAAAGCTAGAAAAGAAAGAGATTACATATGATAAATTGAAGGAATTATTGAACGAATTCAAGTCGAAAGTGGTAGATAGTATAGGTCCTAATTTGACAAGTCACTTAATACAAAGTGCTTATCAAGTTGCCTTTATACAAGCAATTAAGTTTCAGCGAGATAGACGGGGAGAAGATTTTTCGCTGGAAGATGAGATAAAAAATTCTTTAGTGAGACAGGAATTAGAGAGTTTAAGAGGAATAGGTCAAACAAGGTGTAACAATATATATAAGAAATTAAAAGAAATACATGAAAACAGTAGCTTAACAAATGACACCTTAAAAAGGGGGTTAGAAGACCTTTTTAAATTCGAATATGATGATCAAGAGATTGAGCGCAGGCTGATAAAATCAGTAATGAAAAAAGTTCAAGGTAAGTTAAGTCAATCAGATATACCGGATAAGGAGAAGCAAAGCCTAAGGAAGCAGCTTGAAGATTTAGAAAAAAAAGTAAAGGTTCCATCGGATAAGGAAGCTTCAGCTAAAATAAATGACTTTATAGAAAAGATGTATTTAGAAATAAAAAAATATAAAGTGCAAAGGTTACTTCGAGAACAAAAAAAGGGTGTTTTACGTTTATGCAAGAAATTAAGAAAATATGGTGAATCAGGTCTAGCAGAAATAATTGAAGCTTTTCGCGTGCAAGATGAAGGACATTTAGAAAAATCTACATTAGAACAAACACTCAAAGATCAAAATAAGCGTTTACAAGCTGAACAAAATAACAGGGAAAAAGGGCATCCGGGTACAAGATCAATAGAAGTGCTCTTAAAAAGGAATGAAGAAATTCTGAAAGCATTAAAACAGTTAGAATTAGGCAAAAAAGAATTATTGATAAATGAAGAAACAAAAAATGATTATAAAGAAGAACTAACGTCTCGTGAAAAAATAAAATTTGCAGTAATAGAAGATGATTTACTGAAGGTATTCAAGCTTGAAACTTTTGATGAAAAAGAAATCAAGAAGTTATTAGAAAGAGCAGAACTGGAGTACTGTTTAGCAGAAAAACGCATCAAATATCCTGTAATTAAAACAAAAGATAATATCAAACATTTTAGTCAAAATTTATTGTCTCCTTTGATAGACAATTTGACAAAAAATATAATAAATAATATACCAGGAAATAGTGAAGGTTGTATACAGAAAGTTAAGAACTGGAGTAAAGTTATGTTTGGTGCAATAAAGATTGGAGCATCAAATGCTTATAAAGAGACTACAGAGAGAAAAGCGTTAAATGTGGCACATAATACTTATAAAGAAGGAGAGACATTTCTTCAATGTTTTCAGTCAAATTATGAAGGTATTGGAGCCTTTTTAGGTAATTTATTTTCTGATGATGGGGTAACATTTAAAAATGATGTGTGGCCTAAAATAGAAGAGCATTTGCATGGAATGTGGGATAGATTTTTCAAGGATATTGAATTCAATATTGGAAATAAATTGGATGAAGTAAGTGTGACACAGCAACGGCAGGAAACTATGATTGTGACTCAACGATAAGTTCTCAAAGTTCCTCCGGTATTTTCACATACTAAATTAACTATAGCACTTGATTCTTTTTGGATCTCTTTTTCAGTTAAAGTGTGGATTGGAGAGCAAAAAGTAACTGACAACGCTATAGACATCTTATTCGGTTCTATATTATTTCCATGGTATACATCGAATATCAAAACTTCTGTGATGAGCTCTGAGCTTTTTTTTATCACATTGATTATGTTACCTACTTCCACATCCTTATTTACTATAAATGCAAAATCACGTTTTACACTTTGGTATTTATAATCGATAAATTTCTTTCTACTTACAGGTAAATTTTCAATATTTTCTAGTATTACCTCAAAACCTACAACTTTTTGCTTGATATCAAAAAGATCTAATATATTAGGATGCAACTCTCCAAAATAACCTGCTACTTTATTCTTAAAAGAGAGAGTGCCTGACTTTCCTGGGTGGTAATGTTCTTTTTCTGCTTTCTCTATCGTTAAATTATCACAATTAACGTTAAAAAACTCCAAAGCTGCTATGCAATCAGCCTTTGCGTCAAAAACATCTACTTTCCTATCAGTATTATAATGGTTTCGCGGTAAATTATTTCCTGACCTAATTCCACTTAAAACATACTTAGACTGAGCTTCACCATCGTAAATCGGCCCGATTTCGAAGATTGCAAGATCAGATATTCCATGGGCAATATTATCAGCAGTAACTTGCAATAAATTTGGCATAATACTTGGTCTCATTATATTAAAGCTATTGTTAAACGGATTATCGATGATAAATAACTTATTCGAGTAACCAAATTTTTCAGCTGTTGATTCACTCATAAACGACCAGGTTAGCACTTCATGAAACCCTCTGTTTGTCATCAAAATACGCAGATTGTCGTATGTACTATCTACTTCTTCAACATTATTTGGTAGTGGTTCTTCTTTTATTTTGTCATAGCCGTATATCCTTGTTACTTCTTCGATTAGGTCAGCCGGTATTGTCACGTCTGGTCTCCAGCTTGGTACTTGTACATTCCAATTGCCTTCGGTTTTTTTATCAATACTAAACCCTAGTTTCGTTAAGATATCAAGCACCTCATCAGGCGATACAGACACACTTCCAAACTTGTTCACATCCTGATAATCAAAGCTCACCTTGGTGTCAGCACTATCTAAACTGCCAGCAGACACTACGCTTGAGGTTTCTCCACCACATAAGTCCAGAATCATTTTAGCTGCAAGGTTGAGTCCATCAAAAGTAAATTCAGGATCAACTGAACGTGCAAATCTGTAACTAGCGTCTGTGGAGATGCCGAGCTGCCTTGAAGATTTAGTAATAGAGATGGGATCGAACCAAGCAGACTCTAAAAAGATATCAGTAGTTTCAAGAGTACATTCACTGCACTTACCACCTATAATTCCAGCAATTCCATGAATATTTTTATCACCTGCAATAACGCTTATGTCTTTGTTTAATAAGTATTCTTTACCGTTCAAACCAGCAAATTTTTCTCCGTCGTTTGCTTTGCGTACTGTGAGCTCTCCTTCTATTTTTTTTGCATCATACGCGTGCATTGGGCGGCTGAAAGATATCATAATATAGTTCGTGATATCAACTATTGCAGAAATGGAGCGCATTCCTATCGATTCCAGCCTATCTTTTAACCATTTTGGGCTTTCTTGATTTTTTACATTGGCGATGTATATTCCACTAATAAAACTTTCCCCGTCAGTAACTTCAACATCGATTGGTGAATTTATGGAGCTGGTAAGTTGTGGAATGCTTAAAGTCTTTAATGTCCCAATTCCAGTTGCAGCAAGGTCGCGAGCTATTCCATAAATGCCTAAGCAATCTCCACGGTTTGGAGTAACATTTATATCAATTACAGGGTCACAATTGAAAAATTTATCCCCTACTTTATAATCATCGGAAAGCTCGATTATTCCTTCACTTTCCTCTTGAACCAGCGCAAGTTCAGAAGCAGAGCAGAGCATCCCTTCACTTAGCACTCCTCGTATTTTTGTGGGCTTGATTGTGAAATCACTTTCTGGCAATGTGCTACCAAGAGATGCAAGCACAGTTTTCATACCTTCTCTAACATTGTTTGCTCCGCAAACTATTTGTAGAATTTTACTTCCGTCATCTACTTTACATAATTTTAATTTATCAGCATTTGGATGAGGTACGACTTCTAATACCTCTGCAACGATAAACCCAGTCAATCTGGAATTATCGATCACATCTTCTACTTCTAACCCTATGTGAGTTAATTTATCGGTAATTTCTTCTAAACTAGCATTGGTTTCTAAGTACTCTAATAACCAAGATAATGTGAATTTCATGGACCTAAAAAGAAGTGAAAAAGTTATTGTAATATAAAATGTAGTGCTTTTAAAGCTTGTTGTAGTGGAATACTTCTACATCATTGTTTATGATGTAGAAGCTTTTGTAACTTTATATCTTCTTGCGAAGAGAAAGAATTTTTTCTATATCACCTTTTAAATCTATCTCCAGAAAGAATTTAAGACTTTCATAATCCCAGGCATCCTCATCAATGTTACCATCAAAAAAGAAGTGTATTATTGCATTGTTGAGTCCTATGTAATAATCGCGAGTATCTTCGTCAAGGAAACAATCTACTGATTCGATGTATCCGTTACCAAATTCCTGCTCCAAATTTAAAGGATGATTAGTGTTAATAAAATCTATTTCGTTCATTATATACCTCACTAAAAATTAAATTATAATCAAAATAAGATATTAAGTTAAGATATTGAATAATTTAACAAGATTAGTAAATTTTAAAATACAGAGCTGACTGTAATTAACATTCTAATTACATATTTTGTTAATATGTTAATGTTATAATAATACAGAGCCTTATCTTAATTCTTGACTTTGTCCTATAAAATTCATACTTTATTTACTGTTTATAATTCAGATTAAAATGGCACTAAATCCACTGGAACAGTTTAAGGTATATACAATAATAGAGTTACCTAGGTTATTTGGGTATGACGTAAGCTTTACCAATTCATCTTTTTTCACGATGATTTCGGTGATATTGATGATACTCTTTTTGCTTTTTGGAATAAAGAAGGGGTCAGTAATACCAGGATATTTGCAAGCTGCAGTTGAGTATGTATATGATTTTGTTATTTCAATAATAGAAAATAACACTGGAAGCAAAGGCTTGCAGCACATTCCATTGATATTCACAGTATTTATTTTCATTTTATCGTGTAATTTAGTTGGTGTTCTTCCTTATAGTTTCACGGTCACAAGTCATGTGATAGTCACCTTCGCTTTATCGATGGTGGTTTTTATTTATATAACGATTGTTGGATTTAAAGAAAGGGGAGTAGAATTTTTACGCATATTGCTACCAAAAGGAACTCCTTCGTGGCTTGCACCTATAATAATTATTATTAAGTTGTTTGCTTATTTAGTAAGGCCGGTTAGCCTATCAATAAGGCTTGCAGCAAATATGATTGCTGGTCATACAATCATCAAAGTGATAGCAGGGTTTATTGTAAATATGAACATATTTTTCACTCCTGCGCCGTTTTTGTTCATAATTGCATTGATAGGATTTGAAGTATTTGTTGCAATTTTACAAGCTTATATATTTACTATATTAACATGTGTATATTTGTCAGATGCAGTAAAGTAATTGACTTCCTTGTAGAATATTTTACAATTATATTATAAAGAAATAATTAAAGGTAATATATGGATTTAGTAGCTTTAAAATTTATAGCAATTGGTTTAGCTGTGTTTGGAATGCTCGGCGCTGGTTTAGGTATAGCTAATATCTTCTCTGCTATGTTAAATGGGATTGCGAGAAACCCTGAATCAGAAGGTAAAATGAAAAGTTATGTTTATATTGGTGCTGCCATGGTTGAAATCATGGGATTGCTTGCGTTTGTACTTGCAATGTTATTAATATTTGCTGCTTAACAGATGCCACAGCTTGATGTTTCAACCTTCTTTTCTCAAGTTTTTTGGTTTTTAATTTTTTTCTCTTCACTTTTTTTCGTAGTAAGTTGTTTATTTTTGCCAAAGTTAGATGAAATAATAAGCACTAGAAGTAAAGAAGTATTGGGTTCTTTTAATAGTTCTGTTCATCTTTTAAGACTTACGGAAGATCAGATTACCAAGTATAACGCAGCTTTAACCCAAGCTAGAATACAGGCAAAAAAAATCATAGATGATGCACTTGCTCAGGTAGAAGAAATGAGAGCTAATGTTAAGAATATATTAGAAGAGGAAGATAAAAAAAAGAGCAAGCTTATTGAAAAAAAAGTGGCAGAATTTAAATCTGAATATACTGATCAGTTAAAACAAATGGCTACTAGTATTGCTTTAATTTATTATACTAAATTGACTAATTCTGAAATTGAAGAGGAATTTATTGCTGACTTGGTGTCCAAAGAATTTTAGGGGTTTTTATGTCTACATCACTGATTATCGGTCTTGCCTTCTTGGTAAGTTTTGTCCTTTCGTATAAATTGCTAAAGAAAGTGATAAAAAATGCGCTTAACAATAAGCGTAACAAAAGCAAATTTTCAAGTGAAGAAACTGAAAAATTCAGGAAAGATATGTTGGAGTATTACAAAAAATCTTCTAAAAAATACAAAGAATTAGATGCAGAAGTTAATAAAATGATGAATGAAGCACTTGATAAAGCTAATAGTATCATTAAGCACAATAGACAGCAGCTAGATCAGACATTAGATGACAATGCCCATTCTAACTTGAAGAAAGTCACTGACCAAGTTGAAAAAGCTCTTGGAGATTTACAGGCTAACACAGCGAGTATAGCTGCTGATGCTGTAAAAAAAATAATGCATGAACGTAAAGATGATAAGCGTAGTAGCGAGGTCATATCTTCATTTTCACGTGACTTAAATAAAAAATTGCATTAGGTTTAATGCCTATACTTCAAGCTGATAATGTAGAAAAAATTAAGTTTGATTCTAGTTTGTGCAAAGAGCAAGAGAAACTTTTTTACTATAAATTTAATATAATTCCTTGGCAAAAATTAAATGATACTACTTTTTTTATGGTTGAAGACACAAGCCGAGATATCAACCGTTGGGTCGAAGCTCATTACGGCATTGACTATGTATTAATAAAAGTGGATAGCGAACAGATTTTAAATCTTCTTAACTCGCACTTTGGTATTTCAGAATTTGCAAGCAACTACTTATATTACAAGAATCCTAATTTTTCAGCTAAAAGCATTAAACTAAGCTCAATATTTTTTGCTTCTTTCTTTATTGTAACTTCAATTTTAACACTAACAGAGAAATATACATATTTTGCTTTGATGTTGATATTTATAATCGGATGTTCTAGTTATTTATTCAAGTTTATAGCTACAGTTTTTAGCTTATGTGAAACCTCTAATCAAAAAGTGGATTATAGTAAGCTGAATGAAGAAGATTTTCCTATATATACTATTTTATTGCCTGCTTTTAAAGAAAGTGCAGTGATAGAGCAATTGATCGAAAGCATTGAAAGTTTGGATTATCCAAAATCAAAATTAGATGTGAAGCTTCAGGTAGAAAGTGATGACCAAGAAACGCTAGCAGCTATAGAAAAGTACACTTTACCGCAGTATTTTGAAGTAATAAAAGTGCCTCATTCTTTGCCTAGAACAAAAGCCAAGTCATGCAATTATGCTATGAGCTTTGCTAGAGGAAAGTATGCAGTAATATATGATGCGGACGATAAACCAGACCCATTGCAGTTAAAAAAAGCACTGATTGAATTTAATAAGGACGACGATAAGCTTGCCTGTGTACAGGCGAAATTAAATTACTACAATTGTGATTATAATTTTCTCACAAAATTCTTTTCTCTGGAGTATATGAACTGGTTTCAATACTTATTGCCTGGATTCCAAAAAATGAACATGCCGATACCTTTGGGTGGTAGCAGTAATCATTTTTCAGTAAAAATTCTAAAAGAAGTGTTTTTCTGGGATGCTTATAGTGTTACCGAAGATGCTGACCTTGGTTTGAGACTTGCGCAAATGGGATATAAAACCAGGATGATTGACTCAGAAACATTGGAAGAGTCACCAATTGCTGTATTTGCTTGGATTAAGCAAAGAGCGCGCTGGATCAAAGGCTATATGCAAACTTATATTGTTCATTTAAAAAATATAAAGTCACTTTATAAACACACTGGATTTAAGGGAATTTTGCTATTGAATCTTTTTGTTGGCTCTGCAGCTTTTATATTTTTTACTACTCCATTTTTACTGCTTTCATTGATATTAACTAAAGTTTTAAATGAATTATTTTTGTACTACTTTGTAGTGGTATACGTTACTAACCTGATTCTTTTGGTAATAGCTGTCAAACAGCAAAAGATGCCTTTTTATTTTTATATAGTATCGATATTTTTTCCGGTCTATAGTCTGCTACATAGTGTTGCAGCTTTTCTTGCCTTATGGGAATTTATTCTTTACCCTGAGCGATGGAACAAAACTCAGCATGGTTTATGGAAGCAAAACCTGTAGCTATTTGGCTTTTTCTCTGCTCGGTCATGGTAATTCTCATGGTAGGGATTGGTGGATTTACCAGACTTTCAAAAGCAGGATTGTCAATCACGGAGTGGAAACCCATTACTGGAACATTACCACCACTGAGTGAACAAGACTGGCTACAAGAAAAATTAAAATACGAAGCTACACCTGAATATAAAGCACTTAACTATGGTATTAGTATGGAGGAGTTTCGCGCTATATACTTAATAGAATATGTACACAGATTGGTTGCAAGACTAACAGGTTTAGTTTTTGTCCTGCCATTTATATATTTTACATTAAGAAGAAAAATATCTAAAAAGGTAGTAATAAAGCTATTTGTGGCATTATTATTTGGAGCTTTACAAGCTTTTGCTGGTTGGTATATGGTAAAAAGCGGCTTGGTAGCCAAGCCTCATGTTAGCCACTATAGGCTCGCACTTCACTTATTATTAGCATTAATTATCTTTGCATTATTTTCATATCAATTTTTTGATTACCAAATCAGGCCAAAGCAAACTAAACTTAAGATTAGTTGTAACACCAAGTACTACGTAGGAATTATTTTAGTTCTGATCATGATACAAATAATTTTCGGCGCATTTGTTGCAGGATTAAATGCTGGTCTAATTTACAATACCTTTCCACTAATGGACGGACAAATCGTTCCAGAAGATTTATTTTTCTTACAGCCTACATGGCTGAATATCTTTGAGAACAGAGCGACAGTGCAATTTATACATCGAGCACTGGCATTGCTAATACTAACTTTGGTAGTAATACTCACAGTAAAAAATGCTAGCATAAAACCGGTATATATTATGCTGCTCTCCGTCGTCATTCAGATCATTTTAGGTGTAATTACTCTATTATTGCACATACCAATAGCCATTGCCATAGCTCATCAAGTGTTTTCATTTATCTTGTTTGGGTCAAGTTTGTACTTCTTATGTTATTTAAGAAAGCAGACTACATCACCAATCTGCACATTTTTTCCTTCTTGAACGGGAATATTTTTTATCACCATTGCTGCTTCAGCACATATGATATTTTCCATTTTCATTGCCTCCACCACAAATAAAGGTTGTCCTATTTCCACCTGATCTCCTACATTTACGTGCAATTTAACTAATAAACCAGATATTGGGGATTTTACAGCATCTGCTGAAATCCCTTCTGTTTCATTATTTAGCATTAACCTACTTAATTCAGCTACATGAGGCTTAAATATACAACACTCAGCTTTCATGCCTGCATGCCTTATGAAGTACTTGCTGCCTTGTCTTTCTATTTTAAGTGCTATATTGGTATCGTCATTAATTGTGATATATAGCAATCTATAACTTGATTTCCACTTGCCTATAACGGAGTATTTATTGTGATTATATACCGTTATTAATATATTATCTTGGTATTTTGCATTTACGGAGTACTCATTGTCATTTATATTCACTATGAATAAATCTCTTGCACGGTCACCTGCCATCCGAGTAGCTGATACTGGTGCCCCTTCTTTTTTACTAGATTCCAGTGTCACGCACTGGAATGACACCTGAGATGTTTCATTCACTGCTTTATGATGGTACCTTTCTTCATTTTCCAAATGAACATATAACGCAGTGAAAATAAATATTTTAATATACTCCTCTGTAACAAAATCGCCGTGAAACCCACTAGGGTAATGATCTGGAATGAATCTCGTATGGAGCTTTGCTGCGATAAAATTTGGGTGATGGAAGATGGATTCTAGAAATTCTATATTATTTGTTACTCCTTCTATATAGCATTCAGACAATGCTTTTTGCATTCTGCTGATCGCTTCTACTCTATCTTTTCCATATGTTATCACTTTGGCAATCATCGAATCATAGAACATGCTAATTTCTGAACCTGCAGCAACTCCATCATCTATTCTTACATAATCATTTTCACCCGGTTTATCGTAATATTTTATTCTTCCGCTGGAAGGGAAAAATTTCTTCGATGGGTCTTCAGCGCAAATTCTACTTTCTATTGCAGAACCAGTAAGTTTAATATCATCCTGATTGAATCTCAATTTCTCTCCACAGGAAGTTCTAATCATTTCTTCTACTATGTCTATTCCAGTTATAAATTCTGTTACTGGATGCTCAACTTGCAATCTCGTATTTACCTCAAGAAAATAGAAGTTTTGGTCTTTATCTACAACAAACTCAACAGTGCCTGCTGAAAAATAGCCAACTTGCTTTGCCAGAGAAACACATTGAACATACATTTTTTGTCTTACTTCTTCACTAATGAATGGACTTGGCGTTTCTTCTATTATTTTCTGATTATTCCTTTGTATCGAGCATTCTCTTTCTCCAAGACAAACTATATTGCCATATTTATCTGCTATGATTTGTATTTCAATATGTCTTGGCAACTCTATATATTTCTCTATAAAGATACTGCCATCCTTAAAACTTTTCTCTGCTTCATTTGTGGCTGATGTAAATGCTAGTTCAATTTCTTTTTTGGAGTTTACAATTCGCATTCCTTTGCCACCACCGCCTGATGCAGCTTTGAGCATAACGGGAAAACCGACCTCTTTAGCAACTTGAGCTGCGTGGGCAGCATCGCTGATCTTACCCATATATCCTGGCACTACATTCACTCCAGCTTTTCTTGCAGCTTCTTTTGCTGTTATTTTGTTGGCTGTAACTTCTATTGTTTCTGCACTGGGACCGATGAAGTCTATATTATGTTTTTGAAGAGCACGTGGAAAATCTGGATTCTCTGCTAAAAAACCATAGCCAGGATGAACTGCCTCAGCACCTGTTTCAACTGCTACTTCACATATTTTTTCAATGTTTAAATAACTGAGGCAAGATGGCGAAGGGCCGATATATCTTGACTCATCTGCTTGTCTTACATGCACAGAATTTACATCTGCATCCGAGTATATGCACACACAAGATATACCCATCTTATGGGCAGTTCTGATAATCCTGCAGGCAATCTCTCCTCTGTTTGCTATTAAAATCTTACTGTACTCCTTTTCTATCATCGTATGAGTATACTTTCTGAAGTTAAGAAAGTAAATTTCTATATCATTGCCTGCAAGTAATTTCTAGCTTCATCAAACACCTAAACTTTCTCCTGCAAGTTGTACATTAGCATTTTCCACTAAAGTGCTTTCGTTATGCAAGGCATGTATCTCGCTACATGCTTTAACTGACAGGTATGTGACTCCGCCAGAAGCTATTGCAACCATCGAGCTTAGTGCAAAAGATTGAGAAACTAAAAATAAAAAGTATAAAGACAAACATAAAGCAGCGATACATGCTATCGCTCCTATTATATATAAGCACAGGTGAAACTTCTGGTTACATATAAAGCTGTCTTTTATGCCTGCGATTTGCTTAATTTCTTTCTGTTGTGCAGCATTTAAGTAATAAAGAGGAGTTTCCCTCTTCTTATTAAAAGCATAGCCTTTACTGCAGAGCGCATCTTTAATATATTTTTTATTACATTTGAGTTCCTCTTTCAATCTGCTTACTTCTTTCCGATCTCCAGCTTCTTCTGCTTTCGTAATTTTGTTATTAGCTTCCTTCTCTAAGTCATTCACAATCTCTTGTACTGCAGGCAGCAAAATTCCACTTCTTGCTGCTTCATGAAATGGATTATCTCCATATTCATTATGCGCAGTTACAGAAGCAATGTTCTTCTTACAAATGTCTACAAATTTACCTTTGTTTTGTATTCTTGCAGCTAAATGCAGGAGATTACCTGCCTGTACTCTTTGTTTTGTTTTATCAAAAGGGCCGGTGTAACGCCAATTGATATTAGCTTCATTATCTGAAAGCAATTTTGCTATATCTACAAGTCCATCCATAACTCACCTTGCTATATTCAACCAATACTAAATTATACAACACAATTTATGAAAAACAAGTAAATTTTATCTCTCAGAACAAATAAATTCTAAATTGTTACAAACATAAATTTTAGCTATCATCATTTACATTACTGTAACAGACAAATATGCCAGGTATAGTCACGAGATTTGCTCCATCACCAACAGGATTTTTGCACATTGGAGGAGCTCGTACTGCGTTATTTAATTGGCTCTATGCAAAGCATCATGGTGGCAGGTTTTTGCTAAGAATTGAGGACACCGACAGAAAACGTTCAACACAAGAAGCAATTGATGCAATTATAGAAGGGCTAAGATGGCTCGGTATGAGCTATGATGGGGAAATAGTATATCAGTCAAAAAGAATAGAGCGGCATAAAGAAGTAGCAAACCTTTTAGTTGAAAAGGGTAGGGCGTATCACTGTTACTGCCCTGAAGATGAAGTTGCAGAAAAGAAGGCAAAAGCAAGAGAAGAGGGCAAGATATACAAGCATAAATGTACTACAAAACCTCCTTCTTGTCATCCAAGTAGCCGACACTGGAAAAATATGTGGTCACGCGCTGGAATGACATCGGGTGTGAGGTCAGTTGTCCGCTTTAAAGTGCCAGATTCGCAAGAGATCGTCATTGATGACAAAATATACGGCCAAATCAAAGTAAATAGCGACCAGCTTGATGATATAGTGATCTTACGCTCTGATAACACTCCAACATATATTTTTGCCGTGGTAGTTGACGATCATGATGCTGGAATAACTGATATAATACGTGGTTCTGACCATCTCACTAATACCTTTAAACATCTGCTAATATACCAGGCTCTTGATTTTGACATTCCACGCTTTGCACATGTGCCGCTTATCCATGGGGAAGATGGGAATAAGCTATCCAAAAGGCATGGTGCCACAAGCGTTTGCGATTATGAAAAGATGGGAATATTGCCAAAAGCGATGCGTAATTACTTGCTGAGACTTGGCTGGAGTCACGGCAACGATGAGATTATTAGCGATGAGCAAGCAATAGAGTGGTTTAATTTAGAAAGTATTGGTCGTTCACCTGCACGGCTCGATTTCAAAAAACTGGAGCATTTGAATAACCACTATATTAGTAATATGAGCAATGAAGATATTCTGACTCTAATGCTTAGAGAAAATACTCTAACTGACAAAAAAAAGGGCTATTTACTGCAGGGACTGACAGAGCTAAAAAAAAGAGCAAACTACCTGACCGAATTATTGGATTTAGCAAAATTTTATATTCAAGATCCGCCACTTGATTTAAGTGAAGAGGCTGAGCAAATTGTCAAATCTAACCTCGATATAATCAAGTTACTTGCGTCATTTCTGTCAAAGATCGGTGATGAAAATTGGAATAAGGGTTTTTTATCTTCTCAGATCAAGGAATGTGCAAAATTGCACGATATGAAAATAAGCGATGTATACCACTCATTACGCGCCCCTATAACTGGAGTAATGGATGCACCTGGAATCATTGATATCATGGTGATTCTTGGTAAAGATGAGTGTATAAGAAGGTTACAAGCAATTTAAATGAAATAAGAAAATTTCTTGACAAGCTTTGCCAGCCCCTTTATCATGACAGTGAAGCTATTGTATTTGCTTTCGCCAATCTGCAGATTAAAAGGTAAGGATT
>NODE_11_length_21240_cov_16.441822
TTAGTAATATGAAAAAATATATTTTAAATGCTATTATAGTGATAAGTATTCTATTAACAGGATGCAAGGAAAATAAACACGATAATATCATTAGATTTGCAATTTCTGCAGATTATCCACCTTTTGAATATTATGAAAATGGTAAATTTACTGGCTTTGACATTGAGCTTGCTCAATTAGTAGCAAAAGAGTTAGGTAAAGAAGCGATATTTAAAGATATGCAGTTTAGTGCTATATTTGCAGCATTGCAAAGTAATTCTGTAGATGCTGCTATATCTACTATTGGTAGCACAGAAGAGCGTGAAAAAAATTTTGATTTTTCAAATAGTTATTATACAGGGGAATTTGGTATTCTATATCACAAAAATAAACCCATAGCCGGTATAAACAACTTAACTCACAAGAAGATAGCCGTTCAACTAGGAACTGTCATGGAAATTTGGCTAAAAGAGCATGTTCCTACAACAGCTCAAATTATTGCTATAGACAATAATAATCAAGCTGTAGAAACATTAAAGTCTGGTCATGTTGATGGCGTCCTAATTGATGAATTCCAAGGTAAAGTATTTAGCAAAAAAAATCCTGGTCTATCATGGTCAGCCACTGCCAAGTTAGATGGTGGTTATGTTATTGCTGTGAATAAAGGATCTGCTTTAAAGGATAAAATAAACGAGGCATCAAAAAGTTTAGAAAGTAAAGGTGTAATACAAAAAATAGCAGAAAAATGGCTAGGAGATAACTGATGCAGGAATTAATTTCTAATTTCTTGTTTGTTGGAACAGGCCTTGCCTTTACTTTAAAATTATTGATTGGAGGACTGCTTTTAGGTGTGAGTCTAGGGGGATTATTGTCAGTACTCAGATATAATAAGATCTGTATTCCATTAATTAATGGAATTATATCTGTAATACGTGGCACCCCCCTTATATTACAGTTAAGTGTTGTTTATTTTATGACCCCAACCATTGCAGGAATTAAATTAAACATATTTAGTGCTGGCATTATAGCATTTGGTCTAAATAGCTGTGCTTATATTGCTGAGATTTTACGAGCTGGTATTGAAACTATATCAAAAAACCAGTTTGAAGCAGCTAAAACTTTACAAATACCTAGTTTCTATATGTGGAGAGATATTATATTACCACAAGTTATTAAAAATATTCTTCCTGCAATGATAAATGAGATCATTGCACTCCTTAAAGAAACGGCATTAATCTCTACTATTGGTGGTGTTGATATTATGCGCTCTGCGCAAATGCTTGCAGCAGAACAATTTACTTATTTTATACCACTTTGTCTTGCTGGGGCTTATTATTACGCTCTTGTATTACTAATTGAATATATAGGCAAAAAGATTGAACAGAAAGGTATATATGATAAAAATGCATAATATTTGTAAATTATTTAATAATGTTCCAGTACTTAATAATATTAACCTGATTATAGAGCAATCTATAGTTGGTCTTGCTGGTCCTTCTGGTAGTGGTAAATCAACATTGTTACGTTGTATACAAAAACTCGAAGTTTTAGATTCTGGTAGCATTGAATGCAATGATAGTACTGGTTTTGTATTTCAGGATTTTCAACTTTTCTCACATATGACTGTCTGGGAAAATCTTACATATGCTCCCAAACTTAAAAACAAAACTCAGGATCAAAGTGATTCACTACTTGAGTCTTTGGGTATTGCCTCTAAAAAAAATGATTACCCTAGTAATCTATCCGGTGGGCAAAAACAGCGGGTTGCGCTTGCCAGAAGCTTAATGATGAATCCAAGGATTCTATTATGCGATGAGCCAACGTCTGGTTTAGATGTAGCAGCAATAGTCGACGTTGTGGAACTACTACAATCAGTTAGAGATATGGGTATTACTATGATTATCGCTTCTCACAATTTGGATTTTTTAACAAAAATATCAGATCGGATTATTCTGTTAAAAAACGGAAAAATAATTGTAGATATCAATCCTAAAGAAATTGATGAACCAACAAACTATTTAAAAAATAATTATTAAAAGAGAATCACTCATATCATACTGAGAGCTATAACAGATCTTAGCATCGAAAATTACATAATATACATTATGGAAAACAAAATTACATAATGTAAGAAGCAATGCTAAAAATAAAATCACATAATATAGCAAACTATAGCTAACCCAAGAAAGGTTTTCCTACGTCATACCGCCGTGATATCTCAGCATAGATTCCGCTAACAAGTAGCGGAATGACGAATTTTTGTTTTTCAAACTGTCGGTAAATCTAAGTCAGTTTAGCTATATGTGTCAAGCACTGGGATGACACCCTCCTGATGGGCCAAAATCACAATGTTCGTACAGTTATGGAATGAATCGCGGTATGACGTGTTGCTTTGATCAGCTATAAAGATGATGCTGCGGAAGTTTTTAGTACTTGCTCGCAACTTTCAACAATTTAATAGCACTGGTGTTTACAACCTCTCCGCCGACACGCTTAGTGACAAAAAACCTCACATAAGGTTTATTCGTATAAGGGTCTCTTAATATTCTCATTCCTCTGTTATCTACAATCTTATAAGCTTGTTTGAAATCTGCCATCGCAATTACTGGTAGCTGATTGTTTGGCGCTGGTGGCATATCGGCAGATTGATATACTGGTATTCCCATTAAAGTATCTGGAGCTTCAAGCGACAGACTTGGCTGCCAGAGATACTGACCTGTTTGAGATTTTAGCAGCCTGATATCCTTCAACGTACTCCTGTTCATCAAAAATGACGCATTTTTGGAATAATATTCGTCCAGAGAGTAATACAACATCATTATTGAATCACTATCTAATTTTTCAGTTTTAACTTGCTCTATTTTATTATAACTGTTTCCATTTTCATAAGCTAAAATTCCTTTTGGTTGAAAAGTGCCCTCACCCTTAATGAAGGCTTCGCTTTCTTCCTTACTAAAAGTCTCGGCAATCTTTTCCACCAGCCAACTCTCAACATCGACAAACGCATCATCGAGTAACTTTTGTGATATTTGTGGTTGAGCATATAACTCGTAAGTTGTGACGGAAATCTTTTGGATTTTGGGCGTGTCCGTATCTTTTGCAAAATCATACTTAGACTTATTGCCACCGTCCTCATCATCTACTGTTTCACTGCTCCAACCTGCACCGGCGCGGTCAAAATCTTCTATAATGTAATCCAATGTTTCAGTAGAGATTCTTTGACTGGAGCATATTTGTCGCATTGGGGACGAATCAGTTACGCGCTTGTTTATGCGTTTTACAATATGCGGAGTAACTAGATACCCCCCGATATCACTGTCATCTCCACTGAGGGTTTTGTGTGATAAACCGCTTTCCATTCCCTTGCGGATATAATCAGAAAAATATTTATCGCTTGTGCTAAAATCTGTATTTACTTCTGGGCGTTGAGCTGCAGTTTCGATCAAGTCTAAACGCTCTTTGCAACTATCAATGGCATTATTTACCTTGCATAGCTGCTCAATTGTTGCAGAATCAGCACGCCCTTTGCTTTCAATTTCTTTTAGTTTGCGATCATTTATTAATTTAAATTGCTCCCATGATGAAGCGAGTTCATTGATACGGTGAGCGATATCGGTAAGTGACATAATAGCCTCCTTTGAAAATGAAATAAAAATGGAAATAAGGTAATAGGAATGGCATCCATAGATGTTTCCCACAGTTGTACGAATATTGCAATATGGTACATAGTAAACGATGTCATTCCAGTGCTTGACACTGGGATCCAGCTTCTATGCAACTTAATTAAAAACGTTTGTTTTAGCGTAAGACAACTACCTTTAGCTCATCAGCTCAGTTATAAGCAAAATTTCTGGATTCCAGTGTCAAGCACTGGAATGACATCATCTGTTGTGCAATTTACCTTTAAAAATGAATATCCGTACAGTTATGTGCTTGGCACTGAAATGGCATCATTTTTTATCTGTTGAAAATGTAAACCGAAAAATAGCGTGGCACTTTGTGCCACGCTTAGTACTGTAAGCTTAATCCAGTAATTAAATTAAGCGAGGTAAAATAAAAGATAATGACACTATATAATGTTCGTTCTTTTATGTCAAGCACTTTTTTGAATTTTTTTGGTGATAATTTTTATCCAGTTATTTTATTATTGTAGTATAATTTCAATGCCAGATACTATCATTATGATCACTATCTAAATTTAAATCGTAATTATCATCAAATTTATATATCCCCTCCATCTCTTCTCTATGCAATTCATGTGAATCACCTAAAGCTTTTTGATTAGAAACGTCAACACAATACTGTAACAGTGCTCTTAATGCTCCAGCACTATCTTGATCTAAATTAAAATTGCTAAAATCAAATTTCTGCATATTCTCCACATGTCCTTCTCTACATAACCTACATATCTTAGCAAAAGCCCTTTCACTTTCTCGACTCCAAGCATTAAGAAAGTAAGGATCTACTACTTTGCTAAATTGTTTCTCTATCTCTTCAAGAGAGCTCTCTGGATTAAGTTCTAATATTACTTTGAAAATCCTACTGCCATGGAATCCATAAAATTTACTAGATAAGCTATCTTTTACAAAATTAACTGCATCATCTATTGTAACACCAGAGCGAGATTCAAATATCATCTCAAATGCTCCATAACAACTATCAATACCAAAATTAATTATTTTTTCCATAAAATCAATTACCTCTTCTAAGGAAATTTGTGGCTTATTCCTCAAGATAACTTCTAAACTCTTGACAAAATTATGCCCATGCTGACCCATAGCATGGGTTTTCCCATTTATTGTATAATGATATAGCTTCTTATTTTCTATTATATGCTTATTGCACTGGTAGATATGTAGCTTATTCAATTTGCCAGAATATTCCTCTATTTCCTTATCTGGTAATTTTGAGCGGAATTCCTTGATTACTTCGCGTATTATTCTATTGATATTACTCATGCTTATTCCTAATTAATATGTTAGTATTTTTATAAATTAAGTTATTATATTAAAATTCTTTCATGGATTTCAATATTAGCTCCGCACTACTTGTAGTTTTTGTAATGGGTCTGCCAATGACGATATAATCAGCTCCTGAATTTATTGCTTCTTTTGGTGTTGCTGTTCTTTTTTGGTCGTCATGACCTGGATCTATACGAATTCCTGGAGTAATAATTTTAAAGTCTTCACCGCATTCTCGGCGCACTTCCTGAGCTTCCAATGCAGAACAGACTATTCCATAGAGTCCAATCTTTTTTGCAAGCTTTGCAAGCAAAATTACCTGTGATTTTACTTCTCTTGCTACTCCAAGCTCGTTTAAATCCTCATTGCTCATACTAGTTAGCACTGTCACTCCAATCAGCTTTATTTTTGTGCCTTGCACTACACTTAGCGCTTCTTCAAGCATTTTTGTCCCACCGCTGATGTGCAGAGTTAACATTTCAACGTTCAGAACTTTTATTACTTCAACTGTTTTAGCTACAGTGTTTGGAATGTCATGCAATTTCAGATCTAAAAAAATTGGTACATTGCATTTTGCAACTTCTTGCACTCCAGAAAGACCTTGAGCAGCAAAAAATTCTAATCCCAGCTTTACCATGCCAACTTTACCACGCAGAGCATTAGCTAGAGAAATAGCCTTATTTAAGTCTTGTGTATCCAGTGCGCATATTATTGGGTTCATTATCTTGCATGATTTATCTTATAATAAGACTCATTGTTGTGTTTTGCAAATACTTTCACTCTGATTGAACTGACTGCGTTCATAAGATTCTGTCAATAGTGAATTTGGCAACTTGGTCGGGGTGGATGAGCGACTGACAAATAATGATTCATATCCAAGATCTTCCAGCGAAGAAGAAGGCGTTTCGTCTGGCAAAAGCCGTGCAATTTCTCCTTGTAACGCAGACTTTAATATTTGAATCGTATCTAATATTGCTTTTCCATCATTATTTCTTATTGGTTCTTCTATATTGTCTGTTACGCATCTTATCAACAGTTGCGCAAAATTCACTTGTTTTTCTTTCTCTTTCAAAAAATCTTCTATTTGACTGTCTCGTTCTAAAAGTGAATTTCTTAAACTTTTTACTTCATTATTACAATCTTTTCTTATCCCATCTAACTCAAAAGATTGATTTTTAATTAAACCATTTGCTTCATCTAACTCTTCAAATTTCTCTTTTAATTCTTTAGATAAATTTTTCTTTTCTTTGTTGACCTCTTTAATTTTACATTGTAGCTTATCTAAGTTTGCATGCAGCCTTTCTTGTTCTTCACGTAATTCCTCTACTTCTTTAGAAAGTTTATTTTTTTCCTTATTCAATGCCTCTACTTTTTCACTAAGTTCATGTTTTTTCTCACGTAGTGCCTTTTGTACTTCACGTAACGTTTCTATTCTATCATTTAACCCCTTATTCTCTAGCTCTAAATGTTTATTATCATCCACTTCCATCTTCAGCTTTGCAATAAATCTACTTCTTTCTTCCAACTGTTTCTTTAAACATGAGATTTCAAGTTTTAATTTCTCTTCCTGCTCATTAAGCTTACCTATTTCCTTTCTTGTTTTGTCCAATTCATTGTCTATTTCAAACGTACGATTCTTTGCTGTTTCTAATTTTTTCTCTAAAGATTTTTTTTCTTCAAGAAGAGATTCTCTCTCAACTTCTGACTCATTTACTTTCTGATCCAATCTTTTTGCTCTCTTGTCTAAATTTTGCTTTTCTCGAGTTAATTCATGTTTTAATTTTTCCACTTCTTTGTTTGCAGCTTTTTCAGCTTCCTTTCCTAGAGTTATTTTATTTTCTAACTCTTGCTCTTTCTGAGCGAATTTATTTCTCTCAACCTCTATTTTTTTATTATTACTAATTATTTTATACGAAAGTGCAAGCACCAAAACAGATAATGTAGCTAAAGCAAGAATTAGAGGAAGAGGCACATTAGAAGTTACAATAAGCGCTAAAGATGTAAGTAACGTAAGAGTAGCTAAGGAACTAGCTATAAAATAAAATGTGTTAGCCTCACTAAGCAAATTGCTCATTACTCCCCTCCTCCCCCCACGTTCAGCAGTCTTGTATATATTTATTAAAATTCTCTTATCTGTGGAGGAATTATAGTGCTGCACCTACAACAAACTTTCCTTTTTCAGTCTACTAGCTAAAAATGGCTAAGGTTTTATGTATCCAGTGTACAACTGTACTCAAAATGTCTAGTGGCTATTGATCGGGGTAGAACATCCACTGGTATATTCAGGATCTTCCACAAATGAAGGAACAGACGTTTCGCCTGGCAAATATTGTGCAGCTTCTTCTACTAACACAGACTTTGTTGCTTGAATCACTTGTAATATTACTTTTTTATCATCATCTCTGATCACTTCATTTTCCCTTACTAATTTTTCTACCTCATCTGTTACATATTCTATCATCCGTTGCAAAAAAAGCACTTCTTCTTTTTTCTTTTCCAATAAAGCTTTTTGAAGTTGTTCTATTTGAGAGGATTGCTTCAAAAGTGAACTGTTTAATTCTTTCACCTTATTATCGCGATCATCATTCACTGTTGTTAATGTGTTATCAGATTCTTTCTCTTCTTTTTGTAAAGATAATGACTCCTTTTCCAGCTTCTTAATTTTAGATAAGTACTCTTTCTCCTTTGTACACAATTTATCAACTTTACTTTCAAGATCAGTGCGCTTTTGACGTTCATCACTAACTTTACCTTCTAATTCTTTCTTTTCCTTTTCCGACTGGCATAACTTCTTCTCTAATTCTTCTATGTCGCTTTCTGAGCTCTCATGTTGTTCTTCCGATTCTAAAGTTTTTAATTGTTTTACTTCTTCTACTTCTACTTTTTTTCTTAACATAGTTAATTGAGTACGCAGAGAAGAAGCTTCCCTACTTTTATGTTCTAATTCCAAGTTTAATTCATCTTCATATTCCAATCTTAAGCGTAACTCATCTTCATATTCTGACTTTAAACATAACTTATTCTTTTCACTTTCATCTTTTGTTGCAGCACTACCAATTAGCTTTTCAACTTCATTACTAAGCTTATTTATCTCTTCTTTTGTTGCAACACTAGCAATCTTTACCTTTAGCTCTTTCACTTCATTGTTAAGCTTATTTAGCTCCTCTTTTTTTGCAGCACTAGCAATTAGCTTTTCAATCTCATTGTACTGACTACTAAGCCTCTTATTTAGCTCTTTGATTTGAGGCTCTAAGCTTTGTATTATATTTTCTTGCTCTTTAGCTAATCCATTTTTTTCATTAGGTTCTGCTTTTTGTGCATCAAGCTTTTTATTCTGGCTGATCATTTTACATGAAAGTACAAGCACCAGAACAGAAAGTATAGACAAACTCAAAGCAACAGGAAGAGCTACATTAAAGGCTGCAACTGAAGACAAGAACTCAACATAAGGGGCAACGGCAAGTGTCCCAGACGCAAGCAATACCAAAGTAGCAAGAGCACCAGCTATAAGATACGGTGCATTGGCTTTATTATATAAATCCCCCATTATTATTCCCTCATACTAATAATGATTACAATAGCATGGATATTAAAGGAAGTAAAGCTATAAAAATCAATATAAATCTATATTCACTATGTATTTCTCGTCTTCAGTTTCAAGCTCAGACTGCATCCACTCTATCGTTTCCGCATTGCAAACTGCCTGCAAATCATTCTGTGCGGATTGATCCAACTTATCCTCTCGTAGATCTGCTTTTATCATCAACTTTTTTATCAGATGCTTAACTGATACATTATTATCTGCCTTTATCTTTCTGATAATGTTTAATATCTGAATAACATTATCTCCCATTTCCTCTGAATATTTATCGTAGATAAGTTCTTCTTTGCTTGGCCAATTACTTTGATTGTGTACAGAATTATAACTATACAACTGGTGGTATATCTCTTCTGTAATGTATGGCAAGAAAGGTGCAAATAACCGCAAAATAACATTTAACACATACGCCAAGCTTTGTTTTGCGCTTAAGGTTGCTTCACTGCTTCCGTACGCACGTTTTTTTACTAACTCCAAGTAACTATCACAAAAATCCTTCCAAAAAAATTCCTCTATTGCGCCCAAAGCTTCGCAGTATTCAAACTGTAATAGGTTATTTGTTGCTCTTTCTATAACTTTGTATAACTTAGACAATATCCACTTATCCATTGTCTCGTGAGCAGAATTTATGCTCATCACTTGATGCTTTTCCATGAACATGGAAACGAACTTGCTAGCGTTCCAAAGTTTTGTAACGAGGCGCTTGCCAATTTTGAATGTATTTTCAGAGTAGACTGTATCAACTCCAAGCCTTGAGTTCGCTGCCCAATAGCGCACTACATCAGCTCCATAAGTTTCAAGTATTACATGAGGAGTGATGATGTTACCCTTTGATTTACCCATCTTTTTCTTATCATCTGCTAAACACCAACCGCTGATCATAATGTTTTTCCAAGGTAAAGAATTTGCATGATAATGTGCCTTTAAAATAGTATAAAAAGCCCAAGTTCTTATTATCTCATGGCTCTGGCTGCGCAGATCTGCAGGAAATATCGTATCATAGCGATGATTTGGTAAGCTAAACTCACTGTTTACTGCCAGTGCACTTAGTTGAGGAGTAATTGAACTTGTGGCCCAAGTATCCATTACATCTTGATCTGGGATAATCTCTTCTTTGCTATACCCTTTTGGTAAATCTTTCGATGGATCTATAGGTAGGGCCTTTATTTCAGCTAGGATGATTTTGCCCTCTTCTCCTTTACGCTTGGAATACCACGCTGGAAATGGCACACCAAAATAGCGCTGCCTTGAGATGCACCAGTCCCAATTTAGCCCTTCTATCCACACTTCCATGCGTTTACGCATATTGCTTGGGTGCCAATTGCATTCTTTTACTTTATCTAATATTTGAGCTTTTTGCTCTAAGGTCTTGATAAACCATTGATAAGTAGGCAATATCTCAAGTGGTGCACCAGATCTTTCTGCACACTTAACAGAATGAGAAATGTTAGTGCTTTCTACCAAAAGTCCTTTTTCAGTTAGGATTTCGATTATCCGCTTTCTTGCTGCTGTAACTTTCAATCCATTTATTTCATTTAGTATATCGTCTGTCATCCGAGTAGCTGACACTGGGATCCATTCTTCTTTCTGATCACACCCACCTTCCTTTGTCATCTGAGTAGCCCTTTCTCCTGTCATCCCAGTAGCCCCTATGGTGTCATCCCAGTGTCCAGACACTGGGATCCATATTTCTTCCTTCTGACCATGTACTGAATGAAGGCTCATCCTCCCATCCTGATCGATGATAATTTTCATCGGTAGATTATGCTTTTGCTGCCAATATATGTCGAGTTCATCACCAAACGTACAGCACATAACAAGCCCAGTGCCTTTATCTATTTTAACCTTATCATCAGCTATTATTGGAACTTTTGTCTCTGTGATCGGCACCACGGCTGTTTTTCCGATCAGATGGGTGTAGCGCGCATCCTCTGGATGACAAAAAACTGCAACACATGCTGGAAGTAACTCAGGTCGCGTAGTTGCAATGTTGATCTGCTCATTTTCTTCAGTAGAGAAAACTACCGTATTTAAGGATGACTCAAAAACTTTATCTTCTATTTCTGCTTGCGCAATTGCTGTTTTATCAACCGGGTCCCAAAGGATGGGCTGCATTTTTCTATATGCATACCCTTTATTATATAGATCAATAAACGACATCTGTGAAAGCGTCACAGTTTCCTTGCTGATCGTGTGATATTCCAAATCCCAGTCATAACTAATGCCGACCGATTTAAATAGTTCCTTGAATTCTTGCTTTGATTTTTCAATAACCTCATGGCACATCTCTATAAATTTTTCCCTGCCAACTTCTTTTGCGCGGGTTTTATAGGTTTGCTCAACCAATCTTTCAGTGGGAAGCCCATTATCATCAAACCCAATTGGGTAAAACACATCTTTTCCCAGCATGCGCTGAAACCTTGCAATAAAGTCCGTGTGGCAATAGCTAAATATATGGCCAATATGCAATTTACCCGATATTGTCGGTGGAGGTGTGTCTATAGTGAAAGTGTTATCCTTTTCACCATTCCACCTGTAAACTTTACTGCCTTCCCACAATATGTTGCATTTGTCTTCAACTTCTTTAAAGCCGTATTTTTCTTTTAACATAAATATTTCTCAATTTTAAACTTTAAGCTAGCAACGTCATACCGCCGCGGTATCTCTAGATCCCGCTAACAAGCAGCGGAATGACGATGGTCGGTAAACCTAAATTACTTTAGCTATAGCACAATTACGGCAATTTTACGCCAAAATTTTTTGTTTACGAACATAAATTTTCTATGCTATGATAAAAATATTACTTGACCTTAGGTTCTAAGGGTATTATGTAATGTTAAATTATAATTGAGGTTCGTTATGCTAAGCTTAGAGAGTGGTACAATAAAGGTTGCCGATGATAAAATAGTGCTTATTATAAAAAAAGATGATTCTGAAGAATTTAAAAAGTATAAAAACGTAGATAAGAGTGGTGCTATAATTGATGGCAAGTTTTATGTGAGCTGTACGCTAAATGGTCAACAACTATATATTATTAGTTCTTATCCTCAAGAAGAACTAGGAGATAAGACAATCATAAATGTAAAATCCGTTAGGAAAAAGGGTGGCAAATATCCTAGTCGCCTAGAAGAAATGAAAAATCTGTTAGGCTTTAACGATGGGAAAGAGGAGATTATGGTAAAAGACCTATCTTTCCATCCCACATTACAATCGTTAGAAAAGAAAAATGTTAAAGTAACAGAATTGGAAGCTGCAGAAGAGCAGTTAAAGGGGAAAAATGAAGAATTAGAAGCTGCAAAGAAGAAAGCTGAGGAGGAATTGAGAATTAAAACACAAGAATTACAAGATCAATTGGACACAGCTCAGCAGGAAAAACAAGACTTAGAAGCTGAAGTGGAAAAACTAAAGGCAATAGATTCTACAGCGTTGCAGCAGCAGTTAGAAGAGAAAAATGCTAAAATAACAGAATTGGAAGCACAGTTAAACAACCAACCAAATGCTGCTCAGTTAAAAGCCAAAGAGAATGAAATAATAGCATTAAAAGATCAAGTTCAGCAGTTGCAAGCAGCACCAAATGATACTGCTGCTCAGTTAAAAGCCAAAAAGGATGAAACAAAAGACTTACAAAATCGATTGACTGAAGCTGAGGAGAAAAATAGAAAACTAGAAGATAAAAGCAAAACAACTGAGCAACCAAAACAAGGCAATGGAGCACGGTACACTGCTACTGTTGGTATGGGTCTTGCTGCTGGACTGATAGCATTTACTGCACTTGAACGTACAGTTAAGTTAGAGATGTTAGTAATGATTGGTATAGCAGTAGCATCTGCACTCGTAGCCGGTGGTATTACATATGCAGTATTACCTAGTACTCAAGTAGATGGGGCAAAAGCACAAGAAGTAAATGAGAATGGGAAAAAGAAGTAACAAGGGTTAAGCCGAAATGTACGTGTCAAGTAAAACACTTGACGCGAACTTCAGTTTTTATATTCCTTCATTAGCATAATATAATTTTGTGCTGATTGTGTAGTATGTTTAATTTCTTCATTCGACATTTTTTTGAAGAATTTTGCTGGCCTGCCAGCCCATATTTCCCCACTTTTTATCACTTTTCCGTGTGTTACCAGTGAGCCAGCAGCTACCATAGCTTCAGGCTCCACAACTGCATGGTCCATCACGGTAGAGCCCATACCAATAAACGCCTTATCATGCACCGTGCATGCGTGCAACACACAAAAATGTCCCGCTGTTACCATGCTGCCAATAATTGTGTCACCACCTGGGTTTCTATCCACATGAATTACCGTTCCATCTTGAATATTTGTTCCATTACCTATTTTTATTGATTCAACGTCCCCTCTGATTACACAATTAAACCAGATGCTTGCATCTCTTCCTATTTCAACCTTACCTATGATATGCGAACCACCTGCGATGAAAGCACTTTCGTCTATTTTTGGTTCATAATCTTTATATTTTAAAATGTGATACATATTAAGCCCAAAGTCTTATGCATATGTTAATCAAAATAAGGTAAGCAGTAAATACATACTTAGATTTCAAGTTATTTGGGTGACAGATGTTCTTGACTTACGTGCTTTGTACTGCTAAGATTTTTATTTTCAGCCCTATCTATAATGTCAGTAGCGGTATTAAGTATATTTCAAATAATATTGGTTGTTGTGTTAGTAATTTTAGTGCTCTTGCAGCCGCCTGGAAGTAGTTCGTTAAGTGGTTTTAGTAATACACAACAGGGGGTCAATTCGATGATTCCAGTGAAATCTTCTGAAAACCCGCTCAGCAGAATAACGGCTATTGTTGCTGGATTGTTTATTATAAACACATTGCTATTGTCAGGATTATATTCAAAAGACGTACATAAAAAATCGATTGCAGAGAAAATTATATTAGAAAAAAAGCAAGAAAGTGAACCTACTTCTGTTCCATTTGAAAATTAATGAAGGAAGCTAAATTTATCTTTGTTACAGGTGGAGTTGTGTCATCGCTTGGTAAAGGCTTAGTTGCTTCAAGCGTTGGTGCGCTTCTTCAAGCTCACGGTTTTAAGATCCGTATCAGAAAACTTGACCCGTATCTCAACATTGATCCTGGGACAATGAACCCAACTCAGCACGGAGAGGTATTTGTGACCGAGGATGGTGCTGAAACTGATTTGGATCTTGGGCATTATGAGCGTTTTACTGGAATTAAAGCAACAAAAGATGACAATATAACAACTGGTAAGATATATCATGAGTTATTGAAGAAAGAGAGGCGTGGTGATTATCTGGGCAAAACTGTGCAAGTCATTCCTCATGTGACAGATTTGATCAAATCGTTCATTTTTAATGGTACGGAAGGTTTAGATTTTGTAATATGTGAAATAGGCGGAACTGTAGGTGACATTGAAAGCCAACCATTTTTGGAGGCTATACGTCAAGTTAACTACACATTAGGAAAACAAAGAGTTATCCTTATTCACTTAACTTTAATACCATATCTTACCGCAGCGCAAGAATTAAAGACAAAACCAACGCAGCATTCGGTTCGAGAGTTAAATTCCGCGGGGTTACAACCAGATATTATATTATGCCGCAGTGAGAAAGAAATTTTCGATAATCAAAGAGAGAAAATAGCTAAGCTTTGCAATGTTTCTTTATCCAATGTGATACCTGCCCCTGATGTGAGTCATATATATGAGTTACCGGTGTTGTATAGCCAATGTGGGCTTGATACGCAAATTTTGGAGCACTTTCATTTAAGTAAGCCAAAACCAAGCTTGACTGAATGGGATCAAATAGTGCATTCCATAAGGCACCCAACACAGGAAGTTACTGTATCTATAGTGGGAAAATACACCGAATTCCCTGATGCATACAAATCACTGGTTGAAGCATTAAATCATGGTGCGATTAGTAATAAAGTCAAAGTAAAGATAAATTGGGTTAACTCAAGAGAGAAGGAAGAAAAACCTATAGGAGAGAAATTACAGAATTCTCATGCAATCCTTGTTCCAGGGGGGTTTGGTGATGACGGAGTAGAGGGTAAAATATTAGCAATAAATTATGCCCGTACAAATAATATCCCATTTTTCGGAATTTGCCTTGGTATGCAGCTTGCAATTATTGAATTTGCTCGTAATGTTGTTAAGCTTGAAGATGCACACTCTGAAGAATTTCGTAACTGTAAACATCCAATCGTTAAGTTAGCTGGCGATCAAGATGACGATCTTGGTGGAACCATGAGACTTGGGGCATACAAATGTAATATAAATGCAAACTCTAAAATGATGGATGCATATAGTAACACTACTATTTCAGAAAGACACAGGCATAGATACATAATCAATTCAGATTATAAAGATGATTTGGAAAAAAATGGGCTGCTATGCAGTGGCATATCAGAAGATGGAACGTGCATAGAGGCAGTGGAGTTAGAGAGTCATCCGTGGTTTATTGGTGTGCAGTTTCATCCAGAATTTCAATCAAAGCCGTTTTCTCCTCATCCTCTTTTCGTGTCGTTCGTTAAAGCAGCAATTGATAAGAAATAAGTGCCTAGTGTTTAAGTATCAATATATGGAGCTTGCCATAGAGCAAGCCAAACTCGCTCAAAAAAATGATGAGGTGCCCATAGGTGCTGTAATAGTGAGTGGAGACAATATCATTTCTTCTGCACACAATATATCCAGCGATCCAACTGCACATGCAGAGATGTTAGCGATCAGACAAGCATTTTCAACTCCCACGCTTTGTGATGCTGATATGTACGTAACATTAGAACCATGTCCGATGTGTGCTCAAGCTATTTCCTTTGCCAGAATTAAACGATTGTACTTTGGAGCTTATAATCCAAAAGGTGGAGGAATTGAAAATGGTGCTAAGATATTTCAATTTTGCAGCCATATACCTGAAGTTTATGGTGGGATATTAGAAATAGAATGCTCTTTTTTGTTAAAGGATTTTTTTGAGAAACTAAGGACCTAATTTAGGTTACGGTATAAATCTAAGAGAAAACTGAGAACTTTCACAAATCAAAATTTTTATCTTGCGGTTTTATTTGCAATATTGCTACCACACTGATCAACAAGCAGAAGACTATATAAAGCCCAGCAGCAAGGTTTGTTTGAGGAAATGTTACAGTCAACCAAATACAAACCATAGGAGTAAATCCTCCATGTAACGCATAAGAGATATTGCGTGATAAGCTCACACCACTAAATCTAACATTGGTAGGAAAGAGTTCAGATGCAACTATTCCTATGGGAACTATACCCCTTTCTATTATAGAGAGAACCATTACGCTCAACGCAATCACAAGATAATTTTTATAGTAATATGCAATAGATAACGCAGGACAACACAGTGCCATTGTAATTGCTATAAATAAGATTGCAGTGCGCTCTTTTCCAACTTTATCAGCCAACATTCCAAACGCTATTGAAGATATCGGCATTAATACACTGGTTATAATCAATACAATTTCGTTGATATATGTTGTTACATAAACATCCACTGATGCTATTTCCTTTGCGAGAGTTCGAAGAAATATGGTAAATCCAACAGCAACATTAACAGGTACAGATATTAAAATAGCAAGTATAAGAGCTCTCTTGTGGCGTTTTATAAGCTCTATTATTGGCAAATCAGGTAAATTTCTTTGTTTTCGATTTTTTTCATATGCTGGAGTTTCTCCCAATGTGTATATGCTATACGCGCTAATTAATCCTAAAATAGCTGAGAAAATAAATGGCAATCTCCAACCCCAGGTACAAAAATCAGTAGTTTTTTTACAGATAATCACTATCACCGCAGAAAGCAAGACGCCAATGGAGCGACCAAAACCCATCATTCCAAAATACATCCCTAAGTTCTCTTTCCTACTGGATAAATGCTCTATAAGATAAACAGAACTTCCTTGTTCACCACCAAGTGCAATTCCTTGTGTTATATGGATTGCAAGAAGCAATATAGTAGAAATTATACCTACTTGATTGTGACTTGGAATAAATGCAATGAGACTTGATGGTATCGATATTAGCAAGATAGTAATTATTAATGCTATCCTCCTTCCATACCTATCACCAACGTGACCAAATATGAATGCACCAAGTGGCCTTACAATTGCACCTAGCCCTACAATTCCAAATAATTGCAGTATGTTACTGTAGACATCTTTTGCAAAACAAAACTCTCTGCTGATTATGTTAATCAAATCAATAAAAAGCATGTAGTCATACCATATTGCGATTCTGCAGAGTATGGTTGATATCAACACCCTTGTTTGCACTAAATTCAATTCGTAAATGTTTGCTTATTCTATTCTGGCTGCTTTTTGGGATTTTACAACCTAAACATATGGAGTTGACTTTTTTATTATGGTGTGTGATAATTGCAATGAATATAGCTTATTTAGCAGCACTTATAGCAGCAGCTATAATAAAAATAGCAGCAGTAATACTTTGTGCTATAATGTGTATAAGCATTTTCTTTATATTATTTAAGGGAATTAAAGAACACTTAGATTCAAAAGGATTTCTATCTCTTCTGAAAACAGTAGGTGTAATTTCTATAATACTATCAATTATATCTCTCCCACTTATTATATTAAGCCTTACTACTCCGTCACCTCTGGTAGTAGGTATAGTAGGTGGTATCGTTGGTGCTATTTCCATAATACCATTAATAGTAGCTTACATTTTGCTTGTGGCTATATCGAATATCTTTATTACCAAGTCTTTATAAATTTGAGCTAATGTTACTGTCTTCATTTCTTCTTGGTTGTAATATTGCTGAAAGTTATCTATTTCCATAGGTATAACATATAATCTGATTTTATAAGATATTCTACCGGGATTAAAATATCGTAAATCTTAGGCGTTATAAACAAAATTTACAGGAAAAATAAGATGATACTACTCAAAAAGGCAAACAAGACGGTATTTTTCTGGCATAAGTTAGCGTTCAGCTTTACCTTTCCTTGCAAGACATTTTAGAGCTATTATGTCTTACTTCTTGAAGATACAAGTTAGCGTTTTTAACCCGAATTCTGGATTGGAGATTAAAAAAAACAAGAATATCAATAGCTTATTGTTTTAGCATTTACGATAAAGCAGTAAGCATTTTAAGACTAGTTACTAATTTAGTAAAATTCAAGACTTTCAATAATTTACCTAAAATCTAATCCAGAATTCGGGTTAATAATAAAATCTTGTTTTTTGAAAATGAATTTGGTAAACTTTAAAGATGTATGTGACAATATGGTGATATATTGTTTTTAGTATTTAATAAAGTATGTACTTGATAATTTTTCTGAACGCTCTAATCAAGCTAAAATAGGTAAGCTAGATAAAATTATTCTTAGTTTAAAATTGGTATAAGGTATTAAGATGAAAAAAATTGAAATTTCAGAATTACTAAAAAGAATTTCAATCTGTTTACTATGCGTGGCAACTATTGTCTCTATCGCTTTTTTGTTTGCCTATATGCATACAATGTTGCTTAGTAAAGGGTATGAGTTAGCTGCACATTATGTTAGTGAAGCTATGCCTTGTGTGTTACTTGTCGTTCTCCTTTTTATTGTTTGGTTTGTATATGATCAAGTATTCAGCAAACTAAAGGAAGTAGAGCTACCTATATCGATAGAATTAGCTAATTCAGATGATAAAAGAATAACATTTGCTGATGCTATAATTGATGACTCCTTAAAACAACGGTTGCAGATGATTTGCTGTGACCAAATGACAGAAGAAATGCGCAAGCTGTTTGGAAATAAAAGTATTAATTCACTAAGAGGTTACATATTATATGGCCCTCCTGGAAATGGTAAAACACTTATCGCTCGTGCAATTGCAGGTGAATCAAATATGAATTTCATAAGCATCTCAGGTCCTGAACTTATTGGAGTATATATTGGTCATGGTGCACATGCTGTACGCGAGCTTTTTAAAATAGCAAAAAAATATTCTCCTTGTATAGTCTTTATAGATGAAATAGATGCAGTTGCACAAAAAAGAAGTACCGCTAATAACTCAGCTTACCATTGTCGAGAGAGTTTAACACAGTTGTTAACTGAAATAGATGGATTTAAGAGCAGAAAAGATATAATAGTAATTGGTGCAACTAACCTTATCGGTGGTATAGATCCAGCACTTATTAGACCTGGACGTTTAGGTCAGAAGGTTTATGTCCCTAATCCAAACATAGAGGTGAGACAAAAGATATTGGCACTTTATATGCGAGGTACAAAAACTGATGAAAAGCTAAGCCTCCAAGACATTGCAGACAAGACTGAAGGCTATTCTGGGGCTGAGTTAGAGCAATTAGTGAATGAAGCAAAAATTAGCGCTGGTGCGCAAAGACGGCTTATAGTGAGTGAGGAAGATTTCAGTTACGCGCTTCACAGGTTAAGTCCAGAACAAGAAAGAGATAGAATAAAGTTAGTTTCAAACGCGAAGACACAGATAGAAGAAACTTCTTTTATACGGTAAACATAAAAATTGAAATTATAGAAGTGTAGCTGAGCCAACCTTCGTTATTCTTATTATTACCCACAAATAAAGACATGGTATTGCATTTACTCAAATAATTTAATTTTATTAACCTGAAAGCTTATTGGATTAAAATTATTAAATTAAGAGTTATAATTTTAGCAACTAAAAGCTGTAAATTGCACCATATAAACAGTTATTTCAAGCAAAAGTTATACTGACCTTAGCCAGAAAAAGTGGTGGAAAAGTTAGGAATGTTTTTTACAAAAAAAGACAGTATCAATAAAAAGGATTTTATTCTATTTGAAATATAAAATTATCATGTATTTTTCTGTTATTCCCAAGTGAATTATTATTAACTTAGCAGTATATATTATTAAAAACACAAGCAATACAATCATTTTTAGCAACCAAAACCAGCAAGCGTGAGAAGATTTTTTTTTGGAATGAGTTGGTCATGATGTTTGTAAAACTTAATTTGTACACTTTACTTACCCCCAGTAATTCTGATATAGTTACTTTAGTTAAAGTCTATAAAAGTTTATAAATGGCAACCTTAAGTGTAAGAGAAGCTTTATGCACAGCAATTAGAGAAGAAATGCAAAACGACTCTGATGTGCTTATCATGGGTGAAGAAGTTGCAGAGTATGATGGTGCTTATAAAGTAACGAAAGGATTACTGAAAGAGTTTGGAGAAAACAGAGTAGTTGATACGCCTATTACCGAACATGGATTTGCTGGCCTTGCTGTTGGAGCGGCATTTGCTGGATTAAAGCCAATAGTCGAGTTTATGACTTTTAATTTTTCTATGCAAGCTATTGACCAAATTGTGAATTCCGCAGCAAAAACAAATTATATGTCAGGCGGACAACTTGGATGCCCTATAGTATTTCGTGGACCAAATGGCACTGCAGCAAGAGTTGCTGCACAACATTCTCAATGCTTTGCAGCTTGGTATTCGCATATACCGGGGTTAAAAGTAATAGCACCCTATTTTGCCTCAGATTGCAGAGGTCTGCTTAAAGCTGCAATTCGTGACCCTAATCCGGTAATATTTCTAGAAAACGAAATAGCTTATGGACATGAGCATGAAGTTTCTGACTCTGAGCTATCAAACAAAGATTATCTACTTGAGATAGGCAAAGCTGCTGTTATACGGGAAGGAAAGGATGTAACTATCACTGCTTTTTCATTAAAATTAATGGATGCCTTAAATGCAGCAGATTTACTTTCGAGTAAAGGTATAGAAGCTGAAGTTATTGACCTCAGAACCTTAAGACCACTTGACACTCAAACTGTTATTAACTCTATTCAGAAGACTAATAGGTTAGTTAGTGTAGAAGAAGGATGGCCATTTGCAGGAATAGGAGCAGAGCTATCAGCCGTTGTTATGGAACAAGGATTTGACTACCTTGATGCTCCAGTTGTACGTGTAACTGGCAAGGACATCCCCTTACCTTACGCTGCAAATCTAGAAAAAAAAGCATTACCGCAAGTGGAAGATATAGTTGAAGCCGTGCATCAGGTCTGTTTTAGAAAAAAATAGTTCTTTTTTGTGTCTCCTGTTCCGCATTGGTCCATCAAAGAAGTATTTCCAGTGCCGCCTATACCACCCATTACTTTTATGACGATAGTTTTAGCACCGAAAAATACAGCACAAAATATACCGAGTGCAAAAAGAGCTGGCCATGGCATTCTACCAAATATCGCAAGCAAAGCTGCACCTATTATCACTACGGTCATAAGCGGTCCGCCTATTCCCCAAACGTAGCCAATAATGTTACATATTACTTGAGCAGTTGTATCAGTATTAGTGTCAGCGGCAGCACTCCCAACATGAGAAAAAGAAATAAATAATACTATAAAAAGAATATTAAAAACTTTCCTAGGGTTCATCTCTATACCTTAAATTTAGATATTGCAATTATACCTAAAATACTATAATTTTTAGTAAAACTAGCATAAAGATTGAATAACAAACGGTGCCACAAAAGTAGTTGACACACAACTGCACAAATATTGTAATATAGACATAGTAAACGATATTATTCCAGTGCTTGACGCTGGAATCCAGACTTTAATTGTTATATTTATAAATAAGTCTGGAACGTTCATCTCAAATGCAGTATTTTTGTTGAAATAGCTCAACTGGATCCCAGTGTCAAGCACTGGGATGACAGCAGTCCTACGTCATACCGCCGCGGTATCTCAGCCGCTAA
>NODE_12_length_20084_cov_18.474762
TTTAATCTGCAGATTGGCGAAAGCAAATACAATAGCTTCAGTTTCATGATAAGGGGGCTAGCGGAGTTTGTCAAGGAATTCTTATTAAAACTAAAGAGCTCAAATGAAAGGAGGTAAACTCTAAAGTATACATTTAGTAGCGCTTTCTATGAGAGAAATCGTATTACCTATTCCGTAAAGCTTTATGAAAGATCCCATTCTTGGACCGGTTTTTTGGCCAAGTAACGTTTCATATAATAGCTGAAACCAGTCACGTAAGTTGGTGTAATCATATTTTTTTCCAATAGAAAATACCTGAGATTGAATTTCTTCAGCAGTAGCAGTTGTAGATAGAGAATGTAAAGTGTCCTTCAAATCTAGTAACGCTGCTTTTTCTTTTTCATTTGGAGTTTTATATGATTTTGTTGGCTTGATAAAATCGTGATAATACTTTACTGCAAAGTCTGAAAGTCTATCAAGCATTTTATTATTTTCTGGTGTAACGTTTGGTGCATAAGAGGATATAAAACCCCATAGGATCTCTTTGTTTTCAGCATTACAAGCTGCTGCTAGGTTTAAAAGTAGTGAGAAATTTATGCCTGAAGTTTCTATACTGGGAACATTGCCCTGGTGAATGTGCCAAGCAGGATTATTTATATCCTTTTCTTTGTTCTCATGATAACGCTTTACAAATTCTAAATATTCATCAGTTGATTTTGGTATCACATCAAAATATAAACGTTTAGCTTTTTTAGGACTCTGAAAAATGTACAATGCTAAGCTCTCTGTTGGTGCGTAAGTTAGCCACTCTTCAATTGAAATGCCATTTCCTTTTGATTTTGATATTTTCTTTCCTTCTTTATCAAGGAAAAGCTCGTAGCAAAACAGAAGTGGTGGCTTTTCTCCAAGTATTTCACATATTTGACTTGAAAGCACAGCAGATGGAGTTAAATCTTTTCCGTGAGCTTCGTAATTTACTCCAAATGCGGCCCACCTCATTCCCCAATCAGGTTTCCATTGCAGTTTACATTTTCCTTTTGTCACTGGAACTTCTATTTTTTCCCCGTTTGGGTCTTCATATGTGATTGTTCCTTTCTCTGTATTTGTTTCAATTACTGGAACTTGTAAAACTTGAGAAGTTTTTGGGCATATTGGCAAGAATGGACTATAAGTCTGCTGTCTTTCTTCCCGAAATGATGGAAGCATTACGTCCATCACTTTATCATAATTTTTCAGTAAGAGTAAAAGTTTTTCATCGTAAACGCCAGATTTATAACACTCTGTTGCACTCCTGAACTCGTATTCAAATTCAAACATATCAAGAAATTTACACAACAATGAATTCATATGATGACCATAACTCTGATGAGTGCCAAATGGATCAGGTATCATAGTCAATGGTTTATTTAAGTGCTCTCTTAGCATCTCTTGATTTGGCACATTATCTGGTATTTTTCGCAAACCATCCATATCATCTGAAACTGCAATGATTTTGGTTTTTATACCAGGAGCTATTTTTTTTAATGCATTTACAATAACTGTAGTGCGGAAAACCTCTCCAAAGGTTCCTATGTGGGGTAAACCAGAGGGTCCATAACCAGTTTCAAATATTATTTCTTTTTTATTAGGAAACTCTTGCAATATTTTTTCTGCTTCTTGAAATGGCCAATTTGTCATTATCGGGATTAAATAATGTATCTTAACTTAAAGTGCTACTAGTTTCAATGGATTTTTAATATAATGATATAGTATTAGTGTTAGAGCTATTATTAGAAGGTTAAAGATATGTCCACAGGTAGTATACAAACAGATCAATTATTTAAAGGTCTTACAAGACCTCCAATGCTCTTTGGTGTGAGTTATATGTTTGCAATATTAAACGTCCTGATTTGCATGCTAATTTTCATTAATTCAAATGATTTAAGAGTGATTCTCTTAATGTTACCAGGTATACATGGACTTGGTTATATAGCTTCTGCAAAAGAACCGTTGTTTATTGAATTATTTATGGTAAAATTGGGAAAGTGCTCGAAATGTTTAAATCGTTTTTACCATGGAGCCAATTCTTATGATATTGCTTAACGTTGTGTGATGCTGAGGTTTAGGGCTATTCAATCAAAGAATAAATCTACTCTGAACAGGGAAGTTCACGCTGCTGAATTTATTCCTTATTCTTGCTATTGGAATAGCACAACCTTGATGACAAAAGAAAATTGGTTGGTTAAGGTTATAAAATTAAGTGGTTTTGCATTTGAAACTGCCGATGACGAGGATTTAGTCATACAGAACAACATCAGGAATCAGATGCTAAGAAGCATTTCATCTCCGGCATTTAGTTTGTATTTTCATACTATCAGACGTAAGAAAAATATTTTTTCTGATGAATTTGCAAGTCAAGGTTTGCCGAATTTTTTCGCTAATCACGTAAATCTAAAATGGAGAGAAAAACACGCAACAAGGCAATCATTTATTAATGACCTATACATTACGATTATCCGTAGAGCGGACACAAAAGGAGTAGAATTTTTGTCACATCTACTAAAAAAATTCGGACATGTAACTTCAAAACATGCTTGGGAAAGTGATATACGTGCCACGTATGAAGATTTAGAGGAAACGACAAATCGTGTAGTGACAAGCCTTAGAAATTATTCGCCTAAAATTCTTGGAGTAAAAGAAACTCCAGATGGTTTGTTCTGCGAAATAATGGAGTTTCTATCTAGAATCGTAAATTGTGGATTCGTTACAAATACGCTTTTTCCGCTAAGAACTGAAATATCAAGGTACTTACCAGTACATAGGTTATTCTTTGGCCGTAAGATGATACAGGTTGTGACTCATAATGAGAGTAAATATGCTGGAATAATTAGTATCAAAGAATATGGAAATCATACTTCTGCAGGAATGCTTGATTCGTTTTTACAACTTCCTTACGAGTTTATAATTACGCAATCTTTTCAATTTATAAACAGGCAAATGGCGATTGGAAAAATGCAGATACAGCAAAATCGAATGATACAGTCTGCAGATAAAGCTATTTCTCAAATAGCAGAAATTTCTCAAGCGCTTGATGACGCAATGAGTGGTAAGATTGCGTTTGGTCAACATCACCTGACTATTTTATGTATAGAAAAAAGTCCTAAATCATTGGATAACGCTCTGTCGTTGGTAGAATCAGAGCTTTCTAATTGCGGTGTTTACCCTATACGTGAGAGAGTTAACCTTGAACCAGCATTTTGGGCGCAAATTCCTGGTAATTTCGATTATATAGTGAGAAAAGCTACAATAAGTAGTCTTAATTTGGCTGGATTTGCATCTCAACATAATTATCCTACTGGTAATAAATTCAATAACCACTGGGGAGATGCCGTTACAGTTTTTGACACGACATCTGGTACTCCATTTTTTTTCAACTTTCATATAAGGGATGTTGGACATACTATGATAATTGGCCCAACTGGTGCTGGTAAAACTGTTTTAATGAATTTCCTGTGTGCCCAAGCGATGAAGTTTTCTCCAAGGATATTCTTTTTTGATAAAGATCGCGGTGCAGAGATTTTCTTAAGAGCACTTAGTGGTATCTATACTGTAATAGAACCAAGAACTAAAACAAATTTTAATCCTTTACAACTTGATGATACCTCTGATAATAGAACATTTTTAATGGAGTGGATAAAGTCTTTAATTTCGGTATATAATGATAAATTTACTTCAGAAGATATTGCACGAATTAATGATGCAATTGAAGGAAATTTTAAATTAAGAAAAGAAGACAGATTCTTGAGAAACCTCGTACCGTTTTTAGGGCTTGCAGGTCCTGATACTCTAGCTGGGGCAATATCTATGTGGCATGATAATGGTTCTCATGCTGCAATATTTGACAATAAAGAAGATTTGCTAGATTTTTCACGAGCAAGAGTATTTGGTTTTGAGATGGCTAGCTTGCTCAAAGATCCTGTTGCTCTTGGACCGGTCTTGATTTATTTATTTCATAGGATTAGTATATCTCTTGATGGCACTCCATCTATTATCGTTCTTGATGAGGCATGGGCGTTAATAGATAATCCAGTTTTTGCACCCAAGATAAAAGACTGGTTGAAGGTACTGAGAAAACTAAATGCTTTTGTGATTTTTGCTACTCAGAGTGTTGAGGATGCAAGTAAAAGTACTATTAGCGATACGCTTGTACAACAAACAGCGACACAGATTTTTTTACCAAATCTGAAAGCTACTAGTGTCTATCGGGATGTTTTTATGTTAACTGAACGTGAATATATATTAATTAAGCACACAGATCCAAGTACTAGATTCTTTTTGGTGAAACAAGGAGTCAATGCTGTAGTAGCTAGAATAGACTTAAAAGGCCTGGATGATATAATCAACGTATTATCCGGACGTGCAGAAAGTGTTCTATTGTTACACGATATATTAAATGAAGTTGGGGACAACCCAAAAGTATGGTTGCCTATATTTTATCAGAAGGTAAAAAATGTTTAAGACTAAGCTGTCATTGCTATTAATTGCGATATTTTTACTAAATATAGACTTTTTACTCTCATATCCAGTGCTTGCAGATGGAGTAAGTGGTACTGACAAGACAGAATTTGTTAGCAGATTTAATTCCACTGGCAGTTTTAGTCGTGCCTCTAATCCTGATTGTGGAGCGTTTAAAACAGCTGCAGCACTTGCTGGAATAGCGATTGCTGTTGGCGCAATATTTACTGGCATTGTTTTGATCGTTTCTTCTGCTGGTTTGTTTACCGCTCTTGTTATTGTTGGAATGATAGCTGCAATTGTTGGAGTCTGGAAAGCGATAGGAGGGCTTGTTGTTTGTGAACATAGTTTTGTTAAACACCCAGTTGCACGTGATCATGATGGAAAATACAAAAATTTTAAATTAGAAGACACAGGTTATAGTGGCTGCACCAATGAAAATTACCAAACAGAAGAGGAATATTTTTCTTGTTTGCAAAATAAAGCTCGGGAAGACGTGAACAAAAAAGATTATGACGGGAAAAGAGCAGAAAAAGAAGCCTTAAATTCTAACGTTCAGGAGAGTACAGAGAGTTATTACTGGCCAAAAAATGGTGTGCAATACAGTGAATATATAGAAGTATGTCATCGAAACCCTTTAACTTTTGGTAATCTTTTTAATAAGGTAGACTTTAATTCCAGAGGAAAACCTGGATACATAGACTTTGATGTCAGGGAGAAAGACACTGGATACGTAGATGGGTCATGGTCCTCGAAGGTTGATGGTGGTCTGGAATGTAGAGTTCTCAAAGCAGGACAGAGCGAACCCATACATGGAGCTACATTCAAAGCAGTGAGAAAAACGGGCAGATTATGTGTGGAGTTAGCCAGTGTTAGCATGCTTGGTATCGAAATGACTCCTTGGCCGCAAGGGGTTGATATGGGGTGCACGGAATTGCCACCTGACCCACTTGCTCCTATGTGTGAAAAATCTGTGATGATATTCAAAAATAAAGATGGTACAGGAGAGGAAAAAGTTCCTATTGGTAATAATGATGACTATAAAACTATTATCAGATCTAAAGAAAAAAGACTCAACGGACAAGGGGGGAAGATTTTTGTAGGTTATGATAATGCTGGCTGTTTTAGCTCGTATGTTTCTGAAGCTTGTTATAACCAGGCAGGGAGTAAATCATTAGCTCCTATTCCCGTAACTTCTATGATAGTGCAATGCATTAAGGAATCGTTAGATAATTTAGTTGCAGGTAAAGGTGCACCAAATGGTGAGAGTTTTATATCTGTAGCACAGAAAAGGCTGAAAAACACTGTAACTGCTGTTTTAGTTTTAGCTTTAATACTGTTCTCTATAAAAGCCATGTCTGGTGGAGTTCAGAGGCCTCAAGAAATGTATATGTTGATCATAAAATTCGCTTTAGTGATTTACTTCACAACAGGCAGTACCATGTCTCATTATTATGGAGAATTAACTCGTCTCTCAAATGGTTTGTCAGAGATAGTGCTAAAAGCATCATCTGAAAGTAAAGGCATATGTAATTATAAAGCAGGTACAGATTATGAATATACTCGTGCAGGAAAGAGGGTATCTTACAGTTATCTTGCACCTTGGGATAGGCTTGATTGTAGAATTTTATTTTATTTAGGTGCCCCTTTAGATGGAATTGGTGGCAAAATTGGTACTGGAGGTGTTGCAACGTTAGCAGTCTTGCTTGGTGCTGCTCCTGTCTTATTAGTTGCAGGTTCGGTAATCGGTATTATTTTTGCTGGTGGACAAATTTTAGTAGCTCTTGTCTGTATATTTATGGCCGTTCTGATGATGATGGTTATTTTGTGGCTGTGCTATGTATTTATTTTATCTCTAGTTGCTTTAAGTGTAATCATCATTTTATCACCTTTGTTCATTCCTATGGTTTTATTCCAACACACCAAAGGATATTTTGAAGGCTGGGTGAAAGAGTTGATTACCTATAGCTTATACCCGGTTATCCTTTTTGCGTTTTTGTCCTTTATGTTCATAGCATGTGATAAAATCTATTTTAAAAATTTAAATTTTGAACTGGACGAGTCATATAAAAATGAACAACCGGACAAGTCATATGAAAAGAAACAAGCAGAAATCTCATATAGTAAGAAAAAACAGTGGTTTAAATTGAAAGATGGGGAATGTGATAAAAATGAAACTACTCTTGCATGTATGATGCAAAATTATAGCTTTAAAAAGAGCAGCATACTTGGTCTATTCGACTTTACATACATGGAGTTTGGCAGCTCTCTCATCGGAGAATTATTAAAATTGTGTTTAGTATTATTCCTCTTTTACCACTTTTTAAACATTCTTCCTGGCATGGCTGCTGAACTTGCTGGTAACCATAGAGCAGCACTTGGCTCAGGTCAGACACCTGGACAAATAGTGGGCAAAGCTTTATCTGCTGCCAAAGCTGCTGCTGGGGGTGTTGCTGGAGTTGCTGGTGCTGCTGCTAAGAAGTTGAGTGGTGGAGACAAGAGTAAATCTCGAGGTTCTGGTTCTAGTAGCTCCGAGAGTGTTAACAAAAGCACTGAATGAGTTGGATTTATGCTAAAATTTTTGCTGATAATACCGTTTTTTTTTCTGTCAGGCTGCGGGGAACATCACTGTATTAAGCCAGAAAATTTATCAGGTTTGCGTGAAAAACTAGATATAGTGTCAACAGAGCAGAAATGGGTTGATTCTGGTGTTAATATCTCAGATAGAATAAGAGTAACAGAGATTGATATAGTGCCTAGTAAGGTTAATTTTTGTCCTAAGCAGTATGCAGATTTTGCAATTGGGCCTGGGAGAAATGACGTTGCATTACCATTTGCACTTAAAAAAGGCGATACGATAAGCTTTAGTGTGATTGGAAGTAAAGTGTGTAAAGATAAAGAGAGTGAGACAAAAATCAGGTATTTGAAAATCGACGAAAAGTGTAGCGAGCAAGAAACGGAACATTTTGCACATGTTTTAAATCAAGAGAAATGCCAAGGTGGCAAGGATGGGATATGTCCTAATAAATATATAATAGGCGATGCGCAATGGTTGAGTGGAAGAGAGTACTGGTTTTCGAAGTTAGATCAAGATGAAAGAAAAAAGGAAATTGAAAATATTATTAACTCTATAAAACAAGGAGAGAATATAGATTGCAGTAAGCTTTCAGAGAGCAGTGCAAGTAAGATAGATACGCACATTTTAAATTCACTCTGTAGACGTATATGTAAATTTTCTTCTGGTCGTAGAGGCGAGAATTGCGTGTATATTGAATATAATAATATAGAAATTGAGCTATTCAATGCTTTAAATTCTAGTGGTGAATCTGTTGTTGCTGAAATTATTAGTAACGTATTAAAGGGAAAACAGGTAAAAACTGACATTACATTTCTAAAAGTTGGTATGGATAATGAAACTCTTGAACACATTCCAGGTGGTGGTTTATGTACTAGTTGTGATCATAAGATGGAGAATGACCATCAAATACCAAGTTTAACTTTTAGTCTATGTAGCAGAAATGACAAGAGCTGCTACAATACAAATGACAAAGGCGGGTTCAACATAAGAGTAACGAAGAACCATAGTCTGGAAAATAGCTTGTATATAAGTGTTTCCGATAAATTCCCTGAGCATAAGCCTGGTGAAAATCAAGCGGATATATCTGTAGATATCAGCAAAGTTCATGACATGGAAAACTTGAAAGGAAAATTAAAAGACAAAACAGGCACCATATATTACGGAATAAGAGACCATGGCTGCGATTACAAAAATGAAGGTCAATTTAGTATTAACCTAACAACTAAAGAGCCACCTACAAAAACTTTTAGTGCAATATATAATTTCTTTGATGAAAAAGTGAAAACTGCATTTTTCGGCTCTAATTATAAAGACCCTAACGCAATTCACTCTGATACTAGTCCTGTAAAGTCTCTTTACGAAAGTTTTATAAAATCAAGCAGAACAAATACCATTAGATCTACTATAATATCACTATTAGTACTATATATAATCTTATATACTCTTTATTACTTTTTTGGATTAACTCATATTTCTATATATGAGTTTTTAATTATATGTGTAAAGATAGGAATCATCGCCCAGCTATTGCAGGATAATAGCTGGGACTTTTTTTATAACAACGCATTCTCTATATTTATTAACACTCCAAAACAACTAATAGAAATAGCAAATTTTAGAGGCACTACTTCAAATGTTTTTGAGTTTCTTGATTTGCCGCTCAATAGGTTCTTGTCATCGCATTCAGTATTGTTAATAGTATCTCTTATATTTTCTGGCCCTTTGGGCATTGTATCTTTTTGCTTGGTGATTTGGGGTTTAATCACAGTGAGCTTATCTATTTTTAATGCCTTATTTTCTTTTATTACATCTATAGCAATAGTTGCGTTATTGCTTTCTTTAGCACCTATTTTTATTATTTGTCTTTTATTTGCGTATACTAGGCAGATGTTTCACAACTGGGTTAAAAATTTAGCAAGATTTGCGATTCATCCAGTAGTGCTTTTAATTTTTATATCACTGATAAGCCAGGTTATGGATTATATTGTGTATTCAGTATTTGATTTTGAGGTCTGCTCTACATGTATACTTAATATTAACTTAAAGATTTTTAACCCTTGTATTTTTTATGGTTATGCTTCCAAATATACACCTAATATTACCGCTATGATGGCTTTTGTTATTTTGGGACACGCTATGAAAGCTTTAGTTGAAGCTTCTTCGACAATATCTGACTCGTTGTTTGGTGCTTATGTAGCAAGCGAACCTGGAAGACAGTATCAACAAAGCTTAATGGGAACAGTAGGGTTAGATGAACAAAGCGTTCAAAGAAGAGAAAGAGGAGGTGCTTCTCAACAGTCAGGTACGTCAAGACCTCAAATACCACAAGGGACTCAAAGGTCAACGCCTCAGATACCACCACCAGGAAGACAGCAATGATAAGTAAAAGATCACTATTGTTGATACTGTGTCTTGCAATCACTGGTTGTAACATGGATTGTGTCGAACCTGGGTTGCAGAGCAGAAACACTAGTGTTAACGTGGATGTTCCAGTTCATAAAGCTGGTGAAGAAGTTAAAATTCATTGGGTTGATTCTGGTCAAGTAATTAGTAAGGGTGAGGAAATCAAATTCACCCTCGATGGATCAGTAAATTTTTGCCCTTTTAAAGAAGACAAAAATCCAAGGAAAGTACTTGTGCCAGCTAGCTTTTGTGCTGATGGCTCAGAACCAAATTATAGTAAAGCTGCAAATATTAACGATGTGCCTAATAATTATGGCGTTGATGAAAAAGGCGTAAATAAAAACGAATTGTGCGGTGGTAAAGGATTTGGCAGCAATAGACGTTATGTAGACACTGGAATTAAAGTAAATCCTGGTGATAAGTTAAGCTTTAGCTTAGTTCCCAGAAAAATAACAATTGATTATGACAATCCAGGAGGGAAAGGTATCAGCTTTGATGACAATTGTTATAGAGCTGAAGAAGGAGGTGAAAAAGTGTCAGAAAGTGAAATATTGAATGTTAGCAAGCAAGAGGGAGAGGAATTTTTTTGTGAGGGCAAGGATGGAAAGAGAAATAAAATAAAATTTTTACCTCTTGATAAAACAAAAGCAAAGGAAAGCAAAGTGCTAGTTGGCAATGGGTACACTCCATATGATAATAAGGTACATTTTAATAAAAGTTATGTTAAAAACAACGAACCATGGATACATGGCTCGCTGTTCGATTTACGCCGAGCTAAAATAGGATTGAATGAGTTATGTGATGGAAAAAACTGTAGTTTGGATGAGAAAAAAAAGTACAGTTCTTATGAGCTTAATTGTTACTATCAGAATATATGCTATACTAGAAAAGGTATATGGAGCTATGATTCAGGTCGAGCAGGAGAACGGAACTGTGTCTCCTCTATAAGGTATAAGAAGTACGATAAAGGAAATAAATGTGATATGTATTCTTATCTAGAAAAAATGGAAGGGAATGTTAAAGCAGGTAGTTTTACTGAAGATGATAAATCTTGGGCTGAGGCTCTTGTTGCAAAAATTGGTGATCTTGGTGATCAAGATACTGATAAAGGTATGCAATGTCTTCCAGATAATGAAGTAGGTGCAAGAAAGGATAATGTGTGTTCGCAAATTAGTGACAATTTCGAGGATTTTTCTCTGAAATTAAATAGTGACTATGCAGTAAATGACAATGTAAAATATGGTAGTAGTGTGATGCTTGCTATAGCAGATTATGGTTACTATGGAGCTAATAGGGGCGGGTACCATGTTAAAGTGACTAGATCGTGTGAATATATCAATGGTGAAAAACTGTATGTGTATTTGGGTGATAACCCGCCAGGGGATCCATCTGCTCCAAAGACTAATGATTTCAAAAAAGTAGAGCACTTAGATAAAACAAAGGATAAGGTATATTATATAATAGATGGAGGTCTTTTAACAGATGAATGCAAACCTAAGAAGATATATTTTGGCATCAATGTAAGCAACGTAGAGAAAGATGACATTACGGACAAAAATGGCAAATATTACGAAAACAATAAGTATAGTGTAACTTTATTTGTCAAAAGAAAAATTAATGATTTTATTTCATCGAATGTAAACGGGGTATTTAAATTTATAAAAGAAGAAGTAATTGGGGACAGCGTTAAAGATTCATACAAAGGATATGCAAGAGGTCTTCTTCAGGGGGTAAGAGCTTTACTTACTCTATACGTTATATTTACTGTCATTGGCTATATGCTTGGAACAATACAGCTAAGTAAATTTGATTTCATTGTAAGAATGTTCAAGATAGCATTTATAGCTTTTGCCTTTAGCGATAGAAGCTGGGAACTTTTTGGTACAACTTTATCCAGACTTTTTATAGATGGTAGCACTTATTTGGTTGATAGCTTTTCTGGCTATATAGGGGAAGGGGGGAGAAAATTTGCATTCTTAGACTTGACAGCAGGAGTATTATTCACAGCAGAAACTTGGTTAAAGTTTTTATCATTGATGCTCTCTGGTCCTTTTGGCTTTATTGCATTTTTGGCAATACTCTACGCTACTTTTATGTTCTTAAAATGCATTATTAGCGCTACGTTTAAATATGTAATATCTACTGTTCTAGTGGCGTTTTTACTGTCATTAACACCTTTATTTATCGTATTTATTCTATTTCAAAAGACTAAACCCTTGTTTGATAATTGGATAAAAACGTTGGCTCATGTTTCATTAGAACCAGTCATTTTATTTTCATTTTTATCTCTTTTAAATCAGTTGATGTATTCAGTTTTATATAACCTCACAAATTTTTCTGCATGCTATCAATGTTTAATTAGCGTAAATTTCTTATCGTATGATCTGTGCTTGATGAAATCAATACTGCCTCTTGGATACAGTCCTGGCACTAGCGTTGATGTTGCACTCAGTACCGGAGAAAGGGCTGGTGGACACTTTGCAGCATTACCTATAGACCTAATCCAGGCGTTTATATACCTCATTATTGCCGGTGCAATGGAAGCTTTTGTTTCTATATCGGAAACTATGGTACAAACACTATTTAGCTCTGGTTATGGAGTTACTGGCGGTGTTGGTACAGTTGCTAAGAGCGCATCGCAAGCTATGCTGTCAACCGTTGGCCTTGATGATAAGACCCAAAGTATGATACAGAGTATCAAGCAGAAAATGAGTAAAGATCGGGGAAAAATTGAGGCTAAATTACCTAACACGCCAAAGCAACCAGACAAAAAAGAAGATTCTAAAGGAAGTTCTGATAAAACAACGAGTGATAGACCTAAAACATTAAAACAATCAGATCAGCAAAAAAATTCTGATGAAACAATAAGAAGTGATCCTAGTGCTAAAGCTAAAAACAAGGAAGAAAATGGAGAGGAGTAAGATATAAATGATATTATGGAGTAACTAATTAAAAAGATATTTTAAGTAAAGTTTTAGAAATTTATTCTGTATTTGGAAAAAGTTTAGATATGCAATCACGTTTAGGCAAATGTTGGTTTAGGGTATTACTTCTTGCAGCTTATGTGCTGATCACAGGTTGTAGTAAAAACGATATGCCTTTTCCAAGGTGTATATCTGCTGACTATTTTGGTCCTAAACCTATTGCAGTAAGCGCTCATTTTTCAAGCGACCACGATGAGTTTATTCCAGGAGATGGAGAAGTTATTGATCCTGAAACTGGCGAAATTAATTATGGTTTTCACCATAACCAAGTGGTGAAGTGGGAGGATACCGGACTCGAAACCAATGGAGATAGTTTAAAAGTGCGAGTTAATGGTGCATGGACATCTTGGAGTAATAATAACAAGAAGGAATCTAAAAAAGGCAGTTATACCTTACAAAGCTTGGAGCAGTTAAAATATGCAACTAAATTTGAAGGTAAACAAAGTGATAATAGTTTACCTAATTTTCACTTAGTTTGTAATGATTATAAACCTAGCATACAAAAATTTTCAAGTAAGCCTAATGCAAGTTGCACTGTAAATTGCAAGTGCATTAATGAAGATGATAGTGCAAATACAGTATCACGTGGTGCTCCATGTTGGTTTACCAACGGTCATGGTGCTTATCTTTTGTTTCAAACGGGGAAAGATGATCCTAACGAAAATCTAAAGTTAATGCGCGATCCTCAATATCCTACTGTACATCTAGGTTATAACTCCACAGCAGAGGGCGACAATGGATTTTTTACTTTAGACAGAGATAACACTAAATTAAAGGACAGAAATTGTAATGAGTTGAAGTTAAAAAAGGGATGGAAAATATATGTAAAAATATTAGATAGATATTACTTAGATAATGTAGGTGGCTACTCTTTTGAGTTCTTAAGTGGAGTGCAGCAGCCAAGTAGTTTTGGGTTTTTTGATTACATTTATAACTATCTAAAATGTGTATTATTGATTAACGAAAATTGCAAAGAACATTTTAATAGCAATGATCCTGCAGTTGCACAAGCTATGTTCGAAAATATAGCTGAAAAAAGTACGAGCTTTCACAATTTTGTTCTTTCCTTGCTTGTTCTATTTGTAATGATTTCATCGCTTCTTTATCTTTTTGGCATGATACGAGAAACTAAGCATGATATGCTCATCAGAATGATGAAAATCACTCTAGTAATAGTGCTTATATCTCCTGGAAGTTTTAGATTTTTCTATGATCATTTTCTTGTTTTATTCGTTAAAGGTCTTGAACAATTGATAAGTGTAATTACTAACTTTGCTCCCAACATGAACACCGGAAGTATTGCTCAAGGAGATGAAGCTAAGTTGTTTAGCTTCATGGAGGACATGTTCAATAAATTTTTTGCTTATTCTGTTTGGAAAAAGTTTGCAGCGTTTTTACATTACCAAATGTGGGCAAGCCTTCTTATGATACCGGCAATTTTCATAGGGATTGTACTATACTTCTTGTTGTGCTTGTATGCTTACATAATATTTCTCTCTGGCTTTATGGGTATAGCTTTTCTTATAGCTATCATGCCACTGTTTCTAATTTCTATTTTATTTTCACCGCTGAAAAGTCTATTTGAAGGTTGGATAAAATTCTGCATCAGTTTTTGTTTACAATCGATTATGATATTTACTCTCTTGTCATTGTTGGCTTCAATGATAATGAACACCTTTTATAGACAACTAGGTTTTACTGTATGCTACAATAAATGGTTCGAGGTAAAGTTATGTGCTCCAAAATGGGTGTTTGGCGGTTTTTGTATCGTTGATAAGCAGTACTTTGGTTGGACCCCAGGGCAAATTTTTGTACCTTACACTCTTGGAGAAGCTTCTTCTCTTAACATAGATAAAAGTATAGAAGGTATAGAAAAGATAAGCAGAGAAGGTGGTACAATAAAATTTACTGGTGGTGCTGGATATATCCCGCTTCCACCAGATTACCCTAAAGATAAAAATGGTGAACATATAAAAGGGTTTCGTTATATAGATTATCCTTTCTTTAATCCAATTCCTGGAACTAAAGATAATCCAGCAGACCACTATATTGCAGAAAGTGATATGGTAGTTAGTAATGGCTGTAGTGAAAAAGATCTAGTGCGCTTAACAAATAGTTTATCTCATGCATCAGAGAGGGCTGACATTATATTACTGATCAACAATATAGAGAAAAGGATAGGTGATGTTAGTGAAATAATAAAACGCTACTGTCAAGATATAAATAAATGCAATAGTTATAGGGAAATAATTAATGAAATAAGATCTTTAGTGCGGAGTGCGGTAGAAAAACAAGGTTGTAGAATACTGAAACTTCATGATTTATATAAGGATCCCAACAGTGAATACTGTCAGAAATGTAAAGATTGTGAGGATTGCAAAAATTATCAAGAAAATAGCGATTACCAAAGGGTGCAAGACATACAGAGAGGTTATTTAATCAATGCAGGGGGAATCTTTATACTATTCTTGCTTTCATTTTTAATGTTCTCCTTACGCACGTTCGTACAACAAATGGGCTCAAGTATCGCTGGTGGTGGATTCAGCGTTTACAATATATCTAGTATGTATCAGGCATCGCCTTTGACTGGCATAATGGAAGGATTCAAACAGCAGTGGCAAAATTTTGCTGGTAGAGGACTTGAGTCTTTAGGCAGTTGGGCTACTCATTTACCGGATAGATTAGCCGGAGGTGCAGCTAATCTGCTGGGGAGAGTACCAAGAGTTGGAGGAGTGCTGAAATACGCTATTGATGTGCCACGTAAATTTGTAGGTGCTACTATTGAAGCAACGAAGTTTGCAACATCGCCTGAAAATGATGTTGATAAGCTCGAGGAAAAAATTTACAGGGCATTTGGAGTTGATAAGGAAGATATTACACACAGAAGGATCGGTAAATATTTAGATTATTATAAAGGATACGTAGGATCACATTTGGGCTATACAATAGAAGATGCTATGAAGTTTACTTGGGAGCATGGTCTTGACTCTATAGGAAAGCATGGCTATGATCATAACCTACTCTATAGAGCAAAAGAATATAGGCGAGATTTCTTAGAGAAGCTTCATGATTACACTATCGGCCGTAAGAGAGAACCAGAAAAAGACAATCCTGATCAATCAAATAAGGTAGAACGAGAGTTAGGCACGGAACTAGTAAGAGATAACCATGATCAGCCACTAGAAGAAGGCGACCCTCTTCGACTACGAGGGGGAGGTCAGCCAGATAAGGTAGTACGAGAACTAAGCACAGAACAAGAAGACAAGCCTAATCAACTACAGCATGATCAGCCAACAGAAGAAGATAAGCCTGATCAATCAAATGAAGTGACACGAAATTTAGGCACGGAACCAAAAGGTTCAGATGAAATTGATGATTTTGGATCTGCTTTTGAAGGTATGGAAAAACGTGCTGAAAGAGAAGGCAGAAGAAATCAAGATAAAGTTTACAACCTCTCACCACTTTTTGAAATGAACACTCCAGAAGCTGTAGAAAAACGTGCTGAAAGAGCTAGAAGAAAAGAAGAAAGAGATCGAAAAGACGAAGTTTATAATCTTAAGCCTTTATTTAAAGAACCAAAAAATCCAGAAGAGTACGTTAAGGCACTTTTTGAAATGAATACCCAGGAAGCTATAAAAAAACGTGCTGAAAGAGAGGAAAAAAGAAATCGAGAAGACAGTAAAAGGAAATTACCGGAACCAATGAGGAAACCAGATGCAAAAGGAGATGAGAAGAGGATTGAAGATGAAGACTAATAAAAATTTCAAAGGCCTTGATTATTATAAATTGCAGCAAGACAAAGATGGCAACATAAAGTTAAATGACTACGACGACATTTTAAATGCGCGTAGGGCAAGGGTAGACTTGTTGCGGGATAACACATCACTTGACAAGGATGTCAATTTTGCTAAATTGAATAAAGCTTTGAGTGAGAAATTTGTAGATAATCATAGTTTATTGTCTGAATTTGATAAGGAAGACAAAGAGATTGTACAAGAAAGGATTAAGGTGTTTAGTATTTTAGAAAGTCTTGAAGACCTTAAAAGCGTGAAAAGTGAAGATCTGTTAGAGGTTAGCTTACTGCTGTCAGATCTTAGCTTCATAGAGAGAAATGTTGTACTAAATACCGATCAGAATTCTGATCTAGCAGGATTTAAAAACCTATTTATTGAAAAAAAAGCATCTGGTGAAGAGTATAGTGAAGAAGAATGTAGAGGCTTTCTTGATAATATAGATAAAATCAATACTATAATTAAGTTAGAGTTAGAAAGCAGAATTGAAGGGCTAAATCATGATGAAAAAAATGATCATGATGATTTACAAGATGAGATTGGTCAAGCAATTAATGCAGCAGGCAAATCAGAAAAAGATAACTGATGAGTCTTGTGTTTGTGTTTTTCTTACAAGCGACTCGATAGCTTCTCTCTATTAAACTGCTAAAGCCATATTGACATTAATCATATAGTATAAATAATTAATTATTTTGGAGCTTATTTAATATGCTACGCATCATTGCAGGCAAATATCGCGGAAGAAAAATAACTACAGGTAAGCATTTAGCTGCACGACCAACTATGAGTATTGTTCGAGAAGCAATATTTAGTATACTTTCCTCAAGAAAACCTATTTATAACTTGAATGTACTTGATTTGTTCTGCGGAAGTGGCTCTTTTTCATTTGAAGCGCTTTCTCGCGGCGCTAAACATGCATTCATGGTGGATTCAGATTATTACAATTTGCAACTGCCTAAAAAAACAGCAGAAGATTTTGGAATTACGGACAATGTTACGCTAATTTGCTGCAGTGCTAACTGCTTACCAAAACCTATTTCAAAATGCGACATAGTTTTTATAGACCCACCTTACAATAGCAATCTAGTTGAATCAACGTTGAATGGACTAGCTAACTCAGGCTGGTTAAGTGATGATGCATTGATAATTCTAGAGATTAGGAAAAACGAAGGTTTTGAGTGCAATAAAGACTTTAGTATAATCTTGGAACGTATTTACGGTATAGCAAGAATAATTTTTCTTTCTCTATCAACTTAAACTTGCATATACTTTTCATTGATGAGTTCCAGTTCTATTTTCGTCAAGTTTCCGGAGAAATTACTTATTCTGTACTGCCCTAGATCAAAATTTTTATTAAATTCAGAGTCTATTAAATATTCATGTGCTTCTTCAATAAATTTATTTTCTTTTTCTTCGTAACTGGTGTATTTTGTTGTACCATTATTATCCTCACAATAAACTAAATGTTCTTTATGATCAGCATGAATATTTTTATTTTCACAAACCTTTTCAGGATCGTGCTCAAGTACTTTTCTACCAACAATCAATAGCTTATAAGAAATTTCCTATGATTCCTTTTAAGCGAGTTTTGAATTTTTGAAATGTCATGACATTGTTGATACGGTTATCAAGAAACGATAAAGTATCCACAAAATCTTCTGAATAATCATTGATAAAAAAAAGTATCGTACTTAAGTACACTCCAGCTAATATTGCTCTTTTTGTATAGTAGTTAAAATCTGTTGATTGGTCATGAATGCCATACCAAATCGCACTAATAGTTCTGTATAAAAGTTTACTAGAAAAATATGTATTTTTTGGTGATACGGAGAATGATAAAACATTTTTTAAAAATTCTCTATAATTCGGTAGCTTAGCATAGTTTGAAAGGTGTATTTGAATAGCTAACTTTACTCGCTCTCGCACTTTCATATCTTCTAAATTAGAATTTCTTAATTCAGCTTCCATTGAGCTATTTAAGTCCTCTGCTATGTGCTCCAAAGCGCTATATATTCCATTCTGAAATTTGCAAAAGCTATTAGCTAGATTAAGGTCAGTGCACACCTTTAATAGGGTTTCATCGCTTATCCCTTCAAATGGAATAACCCTAATTAGCTTATCTATTATTAACTTTTGTTCCACGCAACATCATACTAAACAGCATGTGTGATTGTACCTGAGATTTTCAAACATTCTACAAAATGCTTCACCACGTTCCTCGAAATTTTTCCATTGATCAAAAGAAGCACACGCGGGAGAAAGTAATATTGTTACTTCTTCTGCGCTATTTAAGGCCTCTTCAAAAGCCAATCTGAATGCATCTTCTAGATTGCAACATTTAACATAATCTACTTTATTCTCCATAACATTTGCAAAAGCTTCGGTTGATTCTCCAATAAGAAAAGCTTTTCTAACCCTTGTAAAATGCTTGCTTAATGATTCTATTCCACCTTTTTTGCTTCTTCCACCAGCGATCCAATTTATGTTTTCATAAGATAAGATCGCCTTTTCGCTCGATTTTGCATTAGTTGCTTTGCTATCGTTCACGAAAAACACATTTCTTATTTTGCCAAGCAGTTCATTCCTATGCCTCAGTCCTGAAAAGGACTTGATTCCATTGATAATAGTGTTGCTATCTACTCCAAGTACCTTACATACGGCATATGTGGCTGCTATGTTTTCTGCGTTGGATATTAGGTTTATTTTCACGTCGCTTACTGATAAGCTATGATTCTCTAGTTTTAACGAGATCTTCTGGATCCCAGTGCCCCTTTTGTCATCCAAGTAGCTGACACTGGGATCCAGATAATTTCGATCTATACCAGTAACCTGTTCACTATAATCAAGCAAATTGTTACCTGCCAATGATATTAGATCTCTTGCACCACCCTCTGTCATCTGAGTAGTTGGCAATGGTTTTTCTTTTCTGGATTCCAGCGTCACGCACTGGAATGACATCGGGGAATATGTTACTGAGATTGGAATTTTGTCTCCAGTGAATTTGTTGAATATATCAGCAGTAATCTCATTGTCACATCCTATTACGGCAACCTCACTACCGTTTATCAGTTTTAATTTAGTTGCTATGTAGTTCTCCATACTTCCATGCCTATCTATGTGATCTGGTGTAATATTGAGCAGTGCTGAAATGTCCACGTTAATTTCATTCATCAACTCCAATTGAAAAGAGGAGAGTTCGATTACATAAATTTCTGCATCTCTTTCTAGATCCAAAACAGGAACGCCTAAATTTCCACCAATAGCTACTTTTTTCCCTGCAGATTTTAATATGTGCCCTATTAGTGATGTAGTGGTTGATTTACCATTTGTTCCTGTGACGCCTATTACCTTCTGGTTCGTAGTTTTAGCTTCAAGAAATAGCTCAATGTCTGATTTTATTTTGCAATCAAATCTCCTTGCAAGTTTTACTATCCAATGTGGCTCTGTTGGCACTCCAGGGCTTAAAACCAATGCACTGATCTCATGCCAATTGTATTCCTTGGGATGAATAAAATTACATTTTTTATACATCATTTTTGCATTTGCTATTTGCTCTTCATGATCATCCCATGCATATATTCTTGCACCACTCTTTGTTAGAGCGTTAATGGCGGATAAACCAGTTTTACCAAGACCAAAAACCGCGACGTTTTGATTTTTGTATTTGTTTAGTTGCACTGCTAGATAACTTATGCGAACCATTTTATAAAGATATCGTACAAATTACAACAGACTTCTTTCGTAGGTTACAACTGTCATTCAATAGAAACAAAAAACTTACTTGACAAACTCCGCCAGCGCCCTTATCATGAAACTGAAGCTATTGTATTTGCTTTCGCCAATCTGCAGATTAAA
>NODE_13_length_20026_cov_16.840018
ACGCCAATATTTTAAAGCGGATAATAACCCCAGGGCTTCTTTTGCCTTTTTTTTCGTTTGGTAAATTTCTTAATGTTTATAGCTAAACGACAATCGTCATCCCGCAGCGGGATCTATGCTTTGAGATACCGCGAATAAATCGCGGTATGACGTAGAGCTCGCGTTAGCTACACTTTTATGCTTACCAACTCAGTATCCAATCAAAATCCTGGATTTCAGTGTCAAGCACTGAAATAACACCGAAAGGGCTACTGCTGTCTTGGATGGAAACCAGTGTCAGCTACTTGAATCTGCCACGCAAATTGCCTGCAAATTGCAATGTTCGTACAGCTGTGCGTCATGCGCTGGAATGGCATCAAGGGGTAACTTTTTATTTAAACAATGATTGTAAAATGATTATAATAAGAGATCTATTGAAATTTTAAAGTTATTAAATATTGACGCTATATACTTAAGTGTTAAAATAGAATGAAAAGTTTTAGGAGTTTATATGGCAGCAGGTGGGAAAGCAAAGACAGCTAGTAAAAATAACCCTACTCAGCGTAAGAAAGCTGAGCAAAAAATGTATAAAGATAAACCGGTAAAACCTGTTAGATATATAGATCGTGATTCGCGCATGAATTATATGTCTGCTCAATATGACAACGGCAATCTGGTTGAAGATGAGGTAAGCGGCAATCCTATAAAGTGGGAAGCTGTATAATAGTTGTGGTTAAAGTTACTATTAATTCTAAGGAATGTGAAGTAGAGCATGGGCTCACTATAATTCAAGCTTGTGAAGTCGTGGGCGTTGAAATTCCACGTTTTTGTTATCATGAGCGTTTAGCAATTGCTGGTAATTGCAGAATGTGTTTGGTTGAAGTGGAGGGTGGACCTCCAAAACCAGTAGCCTCTTGTGCAATGCCAGTTGCAGAAGGGATGGTTATTCACACTGATACCCCTAAGGTTAAAAAAGCACGTGAAGGTGTGCTTGAGTTTTTGCTAATTAACCACCCGCTTGATTGCCCAATTTGCGATCAGGGTGGTGAATGCGATTTGCAAGATATCACGATGGCTTATGGGAAAGGAACCAGCAGACTTGATGAGCATAAGAGGGCTGTGCCAAAAAAACACTTCGGACCACTGATTGAGACCGCGATGAATCGATGCATTCATTGCACTCGGTGTGTTAGATTTTTGTCTGATGTTGCAGGTACAAATGAACTTGGAGGAATCGGAAGGGGAGAAAATGTAGAGATTAGCACTTACATAAAAAGGCATATTAGTTCTGAATTATCCGGAAATATCATAGATCTCTGCCCGGTAGGAGCTTTAACTTCAAAGCCTTACTCCTTTACAGCGCGTCCATGGGAGCTATCACATTGTGAGACTATAGATGTGCTAGATGCTGTGGGTAGCGCAATTAGAGTTGATTATCGTGGCCCGGAGGTTATGAGGATATTACCAAGGCTGAGCGAAGAGGTAAATGAAGAATGGATATCAGATAAAACCCGCTTTGCCTATGATGGACTAAAAGTTCAGCGTCTTGATCGACCTTATATAAAAAAAGATGGTAAATTAGCCCCAGTTGATTGGAATGAGGCATTAACTGTTGCTGCAAAGAAATTAAAGAATACAAAATCAAATAAAATAGCTGCAATTGCAGGTGATTTAGCAGATTGTGAGTCTATGCTTCTACTTAAAGAAATGATGCAGAAGCTCGGCTCGGGAAATATAGATTGCAGGCAGGATGGTGCAAAACTTATACCAAATAATCGTGGATCGTATGTGTTCAATACCACTATTGAAGGTATAGAGAATGCGGATTTGTGTCTGCTTATAAATACAAACCCAAGGATAGAAGCACCGATCATTAACGTAAGATTGAGAAAGAGATATTTACAGGGCAACTTTCCTGTTGCAAGTGTTGGTCCTAACATTGAATATTTGTATCATGTTGAGAAATTGGGCGATAATCCTGATATTTTGAGTGAAATAGCAAATGGAAATCATAAGTTCTGTAAGCTGCTGAGTGCTGCTCAGAGCCCTATGCTGATTATCGGTCAAGATGCATTAGTAAGAGACGATTCTGAATCAATTCTAATTCTAGCTGGCAAAATTGCAGAAGAATTTAACATGGTCAGAGATGACTGGAATGGCTTTAATGTGCTGCATAAAGCTGCAGCAAGAGTTGGTGGGCTAGATATTGGGTTTGTTCCTAAAAAAGGCGAAAGGGATATTAATCAAATATTGGAACATGCAGAAAGTGGTGAAATAGAAGTTGTTTATCTTCTTGGTGCAGATGAAATTGACACATCAAAGTTAGAAAACACATTTGTAATTTATCAAGGTCATCACGGTGATAAGGGTGCACATGTGGCAGATGTTATCTTGCCTGGTGCTGCATATACAGAAAAATATGCAACTTATGTAAACACTGAAGGTCGAGTGCAAAGAACAAATTTAGCTGTATTTCCTCCAGGTGAAGCAAAGGAGGACTGGTTAATTATTAAAAATCTCTCGCAATATTTGGATCTCTCCTTACCATATGATAGTTTATTTGACGTGAGAAAAAAATTAGATACTATCGGTCCACAGTTTAGAAATGCTGATCAAGTGATAAAAAACACATGGGTGCCAATTAGCAATGGTAAAATAAATTTAAGTGATACACCTTTTACTTTAAAGGAGTGTAATTTTTATATGACGGATTCAATAAGTCGCGCTTCAAAAATAATGGCAGATTGTACTAAAGCTTTTTATGAACACACTAGTTAATATTTTATTTATTTTAGTACCGCTACTACTTTCAGTTGCATATTTGACATACTTTGAGCGTAAGGTCCTTGCTGCAATTCAACTAAGGCACGGCCCGAGTGTAGTTGGACCTTTTGGGCTATTGCAGCCATTTGCAGATGCTATTAAGCTACTGATTAAAGAGCCGATAATACCATTTAGAGCGAGCACCATACTGTTCATTATGGCTCCAATGCTTACCTTTATCTTGGCATTAATTGCCTGGGCAGTTATACCGTTTGGTGCTGAAGTAATTGTAGAAAATGGCCAGCAAGTAGTTATTCCTAAGGTTATAGCAAATATTAATGTTGGAGTGCTTTACGTGCTAGCTATATCGTCGCTGGGAGTATACGGCGTGATTATTGCAGGCTGGTCAAGCAACTCCAATTATGCATTCCTTGGCGCTATACGGTCGGCTGCTCAGATGATTTCATATGAAGTTTCAATAGGCTTAATAGTTGCTGCAGTCGTTATTACCACTGGAACATTAAATCTTGGAGAGATGGTGGTAGCGAAACACAATATGCCATTTTGGGTTGATTTGCTACTAATGCCTATAGGAATAATATTTTTTATTTCTTTGCTTGCAGAAACTAATCGTCACCCATTTGATTTACCAGAAGCTGAAGCAGAGCTTGTCTCTGGATATAACGTTGAATATTCATCCATGCCTTTTGCCCTCTTTTTTCTTGGAGAATATGCAAATATGATTCTAGCAAGTGCTATGATGACGATATTCTTTCTAGGAGGATGGTATCCGCCGCTGGAGTTCAGTTTACTTTACAAAATTCCAGGTTTAATTTGGTTCATTTTGAAAATAGTTATACTTTTGTTTATATTTATTTGGATTAGAGCAACAATACCTCGTTATCGATATGATCAGCTAATGCGCCTTGGTTGGAAAGTATTTCTACCAATATCGGTGCTTTGGGTGATACTCATTTCAGGGGTGTTGCTCTTTACTGGGAACTTGCCTGGATCCAATGTTTAATTTTCCAAATACAAGATTAAGACGCAGGCGCTCGAGCAAATGGGTTCGCAATTTAACAAGTGAAAATAGTTTATCAGTAAATGATCTGGTTCTTCCTCTGTTTGTTCATGACAGAGAAGAAACAACTGAACCAATTTCTGGCTTACCAGGCGTAAAATGTTATTCAATAGATGGATTAGTGTCTATAGTTAAGGAAGCTAAAGATTTAGGAATTAATGCTGTTGCAATTTTTCCTGTAGTTGATAGTAAACTAAAATCTGAAAACGCTGAAGAAGCATATAATTCTGACAACTTAATCTGCAGAGCAATTTGTGCTGTAAAATTAAAGGTACCTGAAATTGGTATTATTGCAGACGTTGCACTGGATCCATACACTATTCATGGCCATGACGGCATTTTAAAAGATAATCAGATGGATGTAGAAAACGATGAAACTATATCAGTACTGTGTAAGCAAGCACTTGCTTTAGCGAAGGCAGGATGTGATATAGTTGCTCCTTCTGATATGATGGATGGTAGAGTAGGAAGAATCAGAAAATCATTAGATGATAACAACTTTCAAGACGTATTAATATTATCTTATGCAGTGAAATACTGCTCTAGCTTCTATGCTCCATTCAGGCAAGTCGTTGGTTCATGTGGGCTATCACATTCTATAGACAAAAGTGGTTATCAAATGGATTATAAAAATGCGCACGAAGCAATGTGCGAAATTGAAATGGATATAAATGAAGGTGCAGATTTTATTATGATTAAACCAGGTATGCCATATTTAGATATTATCAAAACAGCAAGTGATAAGTTTAATTTTCCGATTTTTGCTTACCAAGTAAGCGGTGAGTACGCAATGATAAAAGCTGCTGCAAATAATGGCTGGCTAGATTATGACAAGGTGATTTATGAATCTTTGATTGGTTTCAAACGTGCAGGTGCAAGTGCAATATTCACTTACGCTGCACTTGATATTGCAAAAAATTTAAGTGCATAAGCCCTATAAAATTATTAAATTTTTGGCGCACGTTCTTCTACTGTTGCTGCATATTACTTAAAGTTTTCCAATACATGTTTTAAGTTGTTGATAAGTCCGTTACAATACAGTATTATAAATAATATAAACCAAGTGTTACTTAGAACATGGGGATTTTTTTTAAATTTTTGGGAAAGATGCTAGGCAAGGTTTTTCCTGCTAAAACAGTAAGCTCTCTTTTAGGAATAGGATATTTACCAAGTTGGCAGAACTATTGGTCTTCTTTTTTAATATTATTTATTGTCGATGTTATATTAATTCTTACATATGGAGGCGAATACTTACTATATAAAATGCCAGACTCAGGAATAGTTGTAGCTGCTGTTTTTACAAAATTGGCAATAGTTATGTTAGTAATGCAATTAATTGGAATATTTATTTTTCATGCTCAAGACCCTTCAGCAAACAGTGGTGAAGAAATAGTAATACAAATAGCGTCAGGGCAAGTACTGACTGTAGCACTTTCAATGCCGGCAATGATGTCGATTTATTATGCTGTAAGTAAACTCTATGGGAATATATGTAAGCAGATGTTTCAATGCCCATTTTGGTTTAATGATTTTATGCACTTTTTCTTTTTTCTTATGATACCTTACGTATTTTTTAATGTCGTAGAAGTGATAAAACCATGGCCAATAAGTTCAATACAGCTCAGCTATAATAATGCAATGTCAATTACATTTGAGGGGATTTTTCACACATTTTATGCGGTGATTTTACTGTATTTAACAGCATTTATATTCTGCGATTTAACTATGCATGATGCAATTGTCCTAAATAAAAGCATAATTCAGTATGTGAGGGAAAGTTCAGCAGTTTTAGGTGATTATTTACATGATACTGTTAAAAAAATAGGTATTGAATAGTACTTATTTATTTATATATTTAGTATAAAAAGTGTACAATTTGTGTGAACTTACAAAGTATAATAAAAGAGTTACAAGATTTTTGGGCTAGTGAAGGATGTGTTATACTTCACCCATACACATCTGAAGTTGGTGCTGGCACATTACATCCTGCAACAATTATGTCTGCAATTGATACAAAACCGGCAAAAATTGCATATCTACAACCAGTAATTAGGCCAGCAGATGGACGCTATAGTGATAATCCTAATCGTTTGTATCAACATCACCAATATCAAGTTATAATAAAGCCATCTGGTAATAATTTACAAGACGTCTATTTAGATAGCTTAAAAGTTCTTGGCATATCTACAGAAAAATATGATATTAAGTTTGTTGAAGATGATTGGGAAAATCCGAGCGTTGGTGCATCAGGACTTGGATGGGAAGTTACATGCAATGGAATGGAAGTAACACAGCTTACTTATATACAGCAAGTTGGAGGGATTGACTGCAAGATGATTCCTGGTGAGGTGGCATATGGGTTGGAACGTTTAGCAATGTGCATACAAGGTGTAGATAATGTTTATGATATAATTTGGAACGATAACGGTGTAACTTACGGAGATATTTTTAAACAAAGAGAATATGAATTTTCTTATCTAGCGTTAGATTATTATGATACTAAAGTGGTACAGCAGCAATTCGAAGATACGGAAAAATTGTGTAAGTTCCTTATTGAAAAGGAGCTACCAATGGCAGCCTATGACCAATGTATTAAAACTAGTCACCTACTTAATCTGCTTGATGCAAGAGGTGTGCTTGGTGTGAATGAACGTACAGCTTATATTGGTAAAGTTAGAGAGCTAACAAAAAAATGTTGTGAATTGTACATGAGTAAATAGCGTATGTCGTTGCAGTTATTATTTGAGTGCCTTTCAGAAGAAATACCACCGAGAATGCAGAATGTAGTTGCAACTCAAGTTAAAAGCTGTATTGCCAATGTTTTTAACAAAAATAATGTAAAATTTACATCAATGGAGGTTTTTATAACGGCACGTCGCATTACCCTATTTGTCGACAACATAAATGCTTTGGAGCTAAAGGATTCCAATAACGAAGTTAAGGGACCAAACATTAACGCACCAAAAAGTGCTATCGAAGGTTTTTTAAGAAAATATCAGAAAAATGAAGAAGATTTGCTCGTTCGAAAAGTAAATAATGAGGATTTTTACTTCATTAAAAGAGAAAGCTGCTCATTTAACATCAGAGAATTCCTCAAAAATCAACTGGAGGAAATGCTCAAAAACTTTTCTTGGTTGAAGAGCATGAGATGGGGCGAAGGAAAAGAAAGGTGGGTTAGGCCAATCAAAAACATTTTATGCATTTTAAATGACGAAATAATACCTGTGTCTTTTGCAGGGATCACAGCATCTAACACAACATATGGCCATCGATTTCTCTCAAGTGGTACAGCGTTAACTGTTAAAGCACCTAAAGACTATTTTGAATTGCTAGAAAAAAACAGTGTAATTCTCCAAATGGACAAAAGAAAGCAATTTATACTAGATCAGATTAATAAATTCACAAAAGAGCAGAATTTACAACTTGAGAAAAATGATTATTTACTAAATGAATTGACAGGGCTTATAGAGTGGCCAATCGTACTGTTTGGTGAAGTGAATCAAGAAAAGTCATTTGGATTACCGAAGGAAGTAATACTTAGTATAGTTAATACACAACAAAAATACCTTGCTTTAAGTAATGGAAAGAGAATTTCACACTTTGTCACTGTTGTCAACGTCAACAATGGTGAAGTTGTTAAAGGGCACGAAAGAATATTAGAAGCACGTCTTGCTGATGCCCAATTTTTAATATCTCAAGATAAAAAGGAAAATCTAGATTATTATGTCAAAAAATTAGGTTCGATATTATTTCATGCTTCACTTGGCAGCGTGGGGGAAAAGGTGAAGCGTATTACGGCTCTGTCAAAGTATATAGCTATATTTATTCCACATGCTTCGCTGATAAAAGTTGAACGTGCTGCATATTTGGCAAAAGCTGATTTGGCAACATCGATAGTCAGAGAGTTTCCAGAATTACAAGGAGTAATGGGTGGATATTATGCTTCTTATTTTCAAGAAGATAAAGAAGTAGTGGAAGCTATAACTGAGCATTATAAGCCAATCGGGCCAGAGCAGGAGTGTCCTAAATCTCCTTCTGCAATTGCTGTGTCAATTGCAGACAAAGTGGATAGCTTAGTTGGTTTAATTGCAGCAGGTGAGAAAATCTCTGGTTCGTATGATCAATTTGGTTTGCGGAGAATGACAATTGGTATAATTAGGACAATACTTGAAAATAATTTGCATGTTCCAATTAGGCTAATGATAGACAAGTCAGTATCTTTATATTCAAGGCTTCTATTTAATAAAAATACAGCGTCAGTTGATAAGCCGAATAGAAAACAAATTTCAGAACTAGTATTTAGATTTTGCTTAGAAAGATTCAAGGTTATTTTAAAAAATAGAGATATAAGGCAAGATGTTGTAGATTCAATACTATATAAAATCGATATTAATGATCTGCTGACAGCAGAAAAGCGAACTGTTATATTGGATCGTTATCTTAGTACTCCAGAAGGTGAACAAATTCTAAGCACTTACAAAAGAGTCAGTAACATGATGAGCAAAGCAAGGAAAAGTGATGGCACTACTTATAGTGCATCTTACGGTAAGAGGTTTTTGATTGAAAGTGAAGAAATTGCGCTATCAAATTGTGCTATAACTGCTTGTAAAAACATAAAACAAGCGATAAAAAATAACCACTTTAATGTAGCACTTGATGAACTTGCTGGTTTTGCTCCGTTTATCAATAAGTTTATGGACAGTATAAAGATTAACTGTGATTCTGATAAGCTGAGAAGAAACAGATTATCTTTGCTTGAAAATGTAGTTTCCATCTTTCATTTAGTAGCAGATTTTAACCTCATACAGGTTAAACAATGGATAAATGCTCAGGCAATATAAAGAACAAATCAAATCATCTCCACAATCCTGTGGCGTGTATAAGATGGTTGGAGATAAGAATAAAGTTTTATATGTTGGAAAAGCAAAAAACTTAAAGTCAAGGTTATCCGACTACCTTCAATTCGAAAACCTTTCTGAACGAATTAGAGTTATGCTCTTACAGGTTATTAAGGTTGAAATATTCATCACTGAGAATGAAATCGAAGCACTGCTTCTTGAAGCACAGCTAATAAAATCATTGAAACCACTTTATAATATTGTGCTCAAGGATGGAAAATTTTATCCTTATATAACAATTTCCAAGCACGATTATCCAAGAATAGCAAAATATAGAGGCAAATTTAAGAAAAATGAGTTTCATTATTATGGTCCCTTTACATCTGCCGCTGCTGTTAAGCAAACTATATTGTCATTGCAAAAAGCTTTTCTCCTAAGAGTATGTTCAGATCAATACTTTTCCTCAACAAAAAGACCATGTATTGAATATCAAATTAAGCGCTGCTCAGCACCATGCATAAACAAAATCACAAAAGACGACTACTGCCAATCAGTAAAACAGGCACGAAATACATTGCTTGGAAGAAATAAGGAAGTGAAAGAACAGTTACTTTTCACAATGAGAAAGTGCAGCAGTGAAGAAAACTATGAGCTTGCTGCTATATATAGAGATCGGGTAAAGTTTCTTGAGCAAATTCAAATACAGCACACGGATTTTTCTTTTGAAAAAGATGCAGATTTCTTCAGTATTGTACGTGAAGAGGATCTAGCATGTATTAGTGTGTTATCGTTTAGAAATAAAGACAACTACGGCAGCACTCCTTACTTTGCCGAGAACTGTGGTGATCACTCAAATGATGAAATTTTATCCACCTTTTTGGTCAATTTTTATAATTCAGCTAACATACCTCCAATACAAATTTACGTTCCAGATTCTATTGTGGATAAGGAAATTATAGAACAAGCACTATATAAGGTTGCTCAAAAGCCAGTAAAAGTTCTGCATGCAAAGAATAAAAAAGAGCGTGATTTATTGAAATTTGTTTATGATAACTCTCAGCATAGCTTAGAGCAGAAGCTTATCGATTATAGAAATAACCTAGAAAAGCTTGAGGAGCTTAGCAAAATCTTCTTGTTACCAAACATTCCAAAGCGTATCGAGGTTTATGATAATAGCCATATTTCTGGAAGCCAGCAAATTGGTGTGATGATTGTTGCAGGGCAGGAGGGTTTTTTAAAGAGTGAGTACAGAAAATTTACTATAAAGGAAAAATTTTCAGGCGATGACTATAAAATGATGAGGGAAGTGCTAACCAGACGTTTCTCCGGCAATATAAAAGGCATAATACCTGATTTTTTACTGATTGATGGTGGACCAGGACATGTTTCCATAGTACAGAATGTACTGGAAGTATTGAATATAAACGTTCCTTTTGCTTGTATGGCAAAAGGTCCTGATCGTAACGCAGGAAATGAAAGATTTTATATGCTGGGCAGGGAAGAATTCAGTCTGGCAAATGACAGCAAAGTCATGCTTTACTTACAATCGCTGCGTAATGAAGCCCACCGTTTTGCGATAACTTCACATAGAAAAAAACGCGATAAACAGTTTATAGTTTCACAATTAAGCAAAATACCCGGCATTGGCAACAAAAGAAAAAAAGCGTTGATGTCTTATTTTGGTTCAGTGAAAAATATAAGCAAAGCTTCTCTGGCTGAAATTCAAAACGTACCTGGAATTAGTAAAGGTTTAGCAGAAGTCATTCTTAAATACGTGAATTATAAGAGAGGAGTACTGGAATGACACAAAACCCGTTTTATTATTAGGGAATTTATATCTTAAAACCGCAAAAAAAGGTGTGCGTATTTGTGAAAAAAAATCTCCATAAAATTTGTGAAGCAATGTGGTGGGACTAGTGCGATTCGAACGCACGACCTTCAGATTAGGAGTCCAACGCTCTATCCTGCTGAGCTATAGTCCCGTATTTCCTACCATTCATGTAAAGTTATAGCAAAAAATCCTTTCTTTTCTAGATTTCTTGCATAACCAATTTATGACGACAAAAAACATTTCTGTACTTCTTGAGTATAATGCTATTATATTTAATAACATGGTTTAAGTAAGATTAATGCTAGTTAACAATATTGGTTATTTCTATAACAATCAAAACGACTTTGCTTTAAGCAATATAAACATTAAAGTAAAGAAAGGAAATGTTGCATGTTTATTGGGGCATTCTGGCTGTGGCAAGTCAACAATTTTGAAATTAATTGCGGGGATAGAAAATCCAAAATCTGGAACTATTTTTATAAATGATAGGTTAGTTGCAAGTAATAAGGCATCAGTCGCTATAGAGCATAGAAATATCGGATTGATTTTTCAGCATTCTGCATTATTTCCTCATAAAACAGTAGTAGAAAATATAACCTTTGCTATCCGCAGCTCTTCCAAGAGAGAAAAGCACCTAATTGCATTGGAAATCTTGAAGTTACTCAATATAGAAAAATATGAAAATATGTACCCTAACGCCTTATCTGGAGGACAGCAACAATTAGTTGCAATAGCAAGAGTGATGGCACAAAACCCTGATGTTGTGTTGTTAGATGAACCATTTTCTAATTTAGATATACTGCTCAAGTGCCGAATAAGACAACATATATTGTCCCTTTTTAGAAGTAAAAATATCCCTGTGCTAATGGTAACTCATGACCCGCAAGAAGCATTGAAAGTTGCAGATTTTATCTACGTAATGAAAAATGGTAAAATTATTCAATCAGGAGTTTCTAGCGATATATACCATAAGCCTAAAGATGATACGCTAGCAAAGTTTTTTAGTGAGCTCTCTTCTACTCTACAGTTAAGCGAAAAGTTTCCACTTATTCGCTGCAAGAAAATAATCTAGTTTGGGATTGTTATAAAATAATTAAAAAACCTTGATTTATAATTAAATAAAGGTGATATAATCTATGTGTTACTTGACTTCAGTCAAGTTTTAATATTTAAAGGTCAATATTTTAAATGGAGGTGAAAATGAGTTTAGGACCATGGCAATTGTTTCTAGTCTTAATAATAATTTTAGTTCTGTTTGGTGCAGGCAGATTACCGCAAGTTATGGGTGATTTAGGAAAAGGCATCAAAAACCTTAAACAGGAGCTTAAGGACTCAGAAAAATTATCGTCTAATGAACCAGATCGTTAGCGTCCTCATACTTCGTGACATGCACCTTAGTGCATGTCATCTGTTTAAAAACTTAGTCAGGTTAAAGAATGAAAGAGATGAAGTGTTGGTATGAAATAAATAACAAATATTGAAATACAGCAACAACTATGTTAGCTTAAGAGGAATATTTTATTAAAGGATAATTGTGCAAAAAAGTGAGAAACTAACTAAAGATAAAAAACTAGCTTCTGATATTCTAAAAGAGGTTGCAGATACCAATAACAATGATAGCAATAAAGTAACTTTGTTTGACATTAAAACAGCTTTGCATGAGCGCGGTTTTGGTATTTTAATAATCATCTTCTCCTTGCCGCTATCGGTGCCTATACCGGTTCCACCTGGTTATACAACTATTCTTTCTATACCTTTAATCTTATTCTCACTGCAGCTTCTATTTGGATTTGATTCTCCTTGGATGCCCAGTTGGCTAGAAAGAAGATCTTTTCAGCGTTCAACACTAGCTCTTGTGGTAGAGAAAACTTCCCCTGTATTAGAAAAAATAGAAAAATTCATGAAGCCAAGACTGTCTTTCATTTTCTATGGGCCTGGTGAGAAGATTCTGGCTTTTATGATGTTGCTTTGTGCAATAATAATAGCTCTTCCATTACCTTTTACTCACTTCCTTCCTGCAATTGGCACAACTCTTATTTCACTTAGCATTATGAGTAAAGACGGGTTTCTATCCATATTGGGAGTTTTAGTATCATTGTGCGCGTTGTTGCTTACTCTTGTTGTAATAGTCAAAGGACCACAACTTATAACCGGAGCACTTTCTCTTCTTAAAAGCTTTACAACACTTTAACAAAAGAACGAATTACTAGCGCAAAATGAATAATGCATATTGAAATAAAACAATAATTGTGTTAAGAATTATTTTTATCAAAGGTTTTTCGTGTCAAAAAATGATAAGTTGACTAAAAGTGATAAATTAGCTTCTGATATTCTAAAAGAAGTTGCAGATACCAATAACAATGATAGCGATAAAGTAACTTTGTTTGACATTAAAACAGCTTTGCATGAGCGTGGTTTTGGTATTTTAATAATCATCTTCTCCTTGCCGCTATCGGTGCCTATACCGGTTCCACCTGGTTATACAACTATTCTTTCTATACCTTTAATCTTATTCTCACTGCAGCTTCTATTTGGATTTGATTCTCCTTGGATGCCGCATTGGTTGGAAAGAAGGTCTTTTCAGCGTTCAACACTAGCTTTTGTGGTAGAGAAAACTTCTCCAGCATTAAAAAAAATAGAAAAGTTCATGAAACCAAGAATGTCTTTTATTTTCTATGGGCCCGGTGAAAAGATTTTAGCTTTTGTAATGTTGCTTTCTGCATTATCGATAGCTCTTCCATTGCCTCTTACTAACTTCATTCCTGCAATTGGTACGACTCTTATTTCGCTTGGCATTATGAGTAAAGATGGGTTTCTATCCATATTGGGAGTTTTAATATCATTGTGTGGGCTATTGCTTACTCTTGTTGTAGTAGTCAAAGGGCCACAACTTATCATTGGGGCATTTTCTTTTCTCAAAAGCTTCGTATATGGTTAGGCTTTACAACACCTTAACAAAAAAAAAGGAGCTTTTTACACCTATCGATAAAGATCATGTGAAAATGTATGTTTGCGGACCAACAGTATATGACACAGCACATATAGGCAATGCACGGTCTGTTGTTGTGTATGATGTGTTATTTCAGCTACTTAAGTTTTGTTATGGCAAAGTTACCTATGTGCGTAACATAACCGACATTGATGATAAGATAATTAATGCAGCAAGTGAAAAAAATAGCAACATAGAAAGTATCAGCACATATTACACCAAGGCTTTTCATGAAGATATGAGAAGCATAAATTGTGCAGAGCCAACACACGAGCCAAAAGCAACGAAAAACGTAGATTATATTATAAAATTAATTGAACATTTGCTGCAATCAGGCCACGCTTATGAATCTGACAAACATGTGTATTTTAATATAGAATCTTACCATGAATATGGTGCTTTATCAGGAAAAAAAACTGATGAATTGGTTCCAGGTAGCAGAGTTGAAGTTAATGAAAATAAAAAGCACCCGGGAGATTTTGTGCTGTGGAAGCCTGCAAATGATATTGACTACAAACTTTCAAGTTATTGGAATAGCCCATGGGGAGAGGGCAGACCTGGATGGCATATAGAATGCTCAGCAATGTCATATGCTTACCTTGGCAAAGATTTTGATATTCATGGTGGCGGCATAGATTTACAATTTCCTCACCATGAAAATGAAATTGCACAGAGTAAGTCTGCATTTGCTGGATCAATGTTTGCAAAATACTGGATACATAACGGTTTTCTTACAGTAAATGAAGAGAAAATGAGCAAGTCCTTATTTAATATAGTCAAAGTAAGAGATTTGCTAGATAGTGGAATAAAGGGTGAAGTAATACGCTATGCACTGCTCAAAACTCACTACAGAAAACCACTTGATTGGACAGAAAACGTTATTTCTGACGCACAGGAAACCTTAAATAAATTTTATCGGCTATCACGTGGTTTAGATACAATAAATATTGATGAAAGTAACGCAGAGATTTCTAAAGATTTTATAGACGCTTTAAAAAACGACTTAAACATTCCTGAAGCTCTAGCTATATTACATGAAATGGCTGCAAAAATTAACAAAATGAGTAATGAAAGTGAAAAGCTAAAATTAACTGAGAGTTTTGTTAAGAGTGCCAGATTTATTGGTCTTCTTGAGTCAAGTTATGAAAAGTGGTTTGCTGTGGATGTAAATCATCAAGAAATAGAAAGGTTGATAGACTTAAGAAAAATTGCAAAAAAAAATAAAAATTACGATACTGCAGACAAAATAAGGGATCAGTTGAAACAAATGGGGATTACAATTTCTGACAATGAAGATGGTACAACAACCTGGTAAACTCATATGGAAAATTACTTTCTGTTATTCACAGATAGTCTAGTATCATCATTAGTCTTACCCATACATCAAGGTTTTGTGTTCAATACCATGCTTTATTTCAGGTCGTATCACACTCCACTACTGATGTTATTTTTTGGAGTACTAGGATCAAGCCTTGGTGGAATAGTTAACTGGTATTTAGGTAGAATAACAATCTCTATACGAAAATCATACCGCAAACTAGAGAACGAGCATAAAACACCAAAAATCGTAAAAAATCTACTGATTTGTGCAGTTACATTACTTTCATGGATGCCAGCACTTGGAAGTGTGATTCAAATTTTATCAGGTTATTTTAAGTTAAACCTTTATACCCTTGCCCCTTTAATCATTCTATCTAATTTCTTCTATTTGTTATATCTAATACTTACTTTTGGAGTATAACAGCTATAGTACTACAGCCATTAAAGCCCACTTCTGTCATCCTATGCCCTGATAGAAGCGGAGCTATAAATTAAATGCAAAATTTCAGTAGTCACAGGATGGATGCACCATGAGCTAAAAGCCATTCCACAAGATCCCTATGATCAAAATCAGTGGCATAATGTAATGCTGTCATTCCCCTATTATTCTTAGCATTAACATCTGCTTTGCGTTTTAGTAGCACTCTAGCCGTGTCAAAATTTTCCATAATAGTAGCGGAGTGTTGCCATTTTCATCTTTAGCGTTAACATCATCCCCTTCTTTAATGAAGTATTTTGTTAATTTTTCACTTCCAATTTTAGCAGCATGGTGCAGTGGAGTTTTATTGCATTCGTTCTTAACACTAACATTTGTGGTGTGTTTCAATAGTGTCTTAGCTAAAGCAACCATACACATCCCATCGTCAATAGAATTTGTATCACGAGCTGAAAGTAACTCCACAAGTTCTTGGTGATCAAAATCAGTGGCATAATGCAATGCTGTCATTCCCCTATTATTCTTAGTATCAACATCTGCATTGTGTTTTAGTAGCACTCTAGCCGTGTCAAAATTTCCCATAATAGCAGCAAAGTGTAGCGGAGTGTTGCCATTTTCATCTTTAGCGTTAACATCGGCACCTTTTTCAATGAGGCATTCTATCGTTTCTATACTTCCACTTCTAGCAACATAGTGCAGCGAAATTCTATTTTGTTCGTTCTTAACATTAACATCTACATTATGTTCTAATAGTACCTTAGCTACGGCAACCCTACCCATCTTAGTAGCAAGATGTAGCGAAGTATCGCCATCTTTATCCTTAGCATTAACATCTGCATTATGTTTTAATAGTACCTTAGCCACGTCAACCCTATACATCATAGTAGCCCAGTGTAACGCAGTGAAGCCACTTTCATCTTTAGCGTTAATGTCCGCCCCTTTGCCTATAAGGTATTCTACTATATCAACCCTTCCATCATAAACAGCCTGATGTAACGGAGTGATACCATATCTGCTCTTAGCATTGACATCTGCACCCTTATTGATAAAATATTGCACTATGTCCAATCCTCCACTCTCAACAGCTGAACACAATGGAGTGCTGTCAGATCCATCCCTAGCATTAACAACACAATTAAATTTATCTGGGTGTTTTTCTTCCATATGTGTTAATACGCACCTAACTGCCTCATAACTGCCACTTTCGGCAAGTGAATGCAACGGTGTATATTTCCATTTACCATAAATAGGATTAAAGTAAAATTCGTCAATTAACTCACCATACTTACTCACATATCCCCAAACAGATGCAACAATAGAATTATCTATTAATACATCATAACTGTTTATCAATTCTAGAGCTTTCCTTAAGACCTCTTCTTCTCGGCCTTTCTCTTGTAATTTTAATCTAGTCACCTTTTGCACTAGTCTGTAAATATTTACTACTCCTTTCCTTAATTTAATCATTGAATATCGATTAAGTAACTCAACAGCATTCCACAACGCTTCTTTATCATTAGCTACTTGCTGTGAAAAGATTTCTTCTATATAAATCTCATTAGGAGAAAAATAGGCCATTATCTCGAGAATGCTCAATGCTTCCGGCCCAAATTTTTTTTGCACTATAGCATCAATTGTAATTTTCCAAGTTATGAAAGTTGCCTTAGCATAACGATCACTTTTATATTCGGACTTAAAGTCAAGTAGCTTCTCTGCTATCTTTTCACACTTTTTCAGATAGCCACCAACTCTAATCCTTTTTCTACCCCTATGACTAAATACAATATTTTCTTCACTAATATATGTAACCGCTAGTTTTAAAGCCAATTGGGAATATTGTAGTTCCTGTGCTAGCTTTTTTATTTCCTTATTCTGTAAATTGTTTTCTATATTCAAAGCCCTTTTAACAAATTCTAAAGCTTCTATTTCATCAAATTCATCTGATTCTTCTATATCTCCTTCTTCTCTTGCTTTCGATTTTTTGTCACGAGGACCATAAGGTTTCTTATGGGGTCTTTGCTTGTTATTTTGCGCTGTTACAGCTGCATGTATTTCATTCAGTGTTTTACTATCCTTATGCTGTTGTTTTGCTATTTTATCAATTCCTTTATTCCCTTTCTTTACCCCTCGTTCTATCCCACATAGAGTGCTGGCCCATAGCTCCACTTTTTGGAAAAATTCTTTTCCTTCTTCTGGCGAAAGAAAACGTCCTTTTATATCTTTCACCCAGTCTGATATTTTCTCCAGAAGGTCATTGCAAAAGATTTCATTGTCACCAACATAGCCAAACTTTTTGGCCAATCTACCACTCATCTCACCTTTAAACAATTCTTTTAGCTGACTTTCATTGGGCAAATTAACCGCAAACACTAGTTCATTTAAAAAGTCTTCGACTTCTTTATCACTGACTTCTCTACCTACCTTACCCTTTATAAAATCCTTATTTTCCTGCAAGTATGAGATAATACTATTATCAAATTTATATCTTACACCATCACCTACATCCAGAAACTCATCTTGTGTGTCTATTCTTATAACTGAAATTTCCTTTTCTTTATTCTTTCCACTCGACATCATTCTCAGCTTTCTCACTTCATGTTGTGCTGAATCTGTGAAATCAAAATCAATATTCGTAACAATAGCAAAATACTTCATCTCACCCTTAAACTTTCCATTACTTTTGATCTTTAAATAAGCAATAAAGTATTTCAACAAATTAAACTCACCACTCTTTGTTAATAAGCTACCTACACTGATTTTTTCAGTTCCATCTTGTTTGTGTTTGACTTGCACAAACCTATGTATTGTTGTTTTATTTTGCTTACATTGGAGAACAACATCATCAAAGCCTGCAGCTGACTTCAATTCTGTAGCTAAGCGGAAAGGACATTTTTTATCCATCACACGCATGAGAAATAATATGAGCCACAACTCTTGATAGTCAATACCATGGCGAGAACATTTTGCCCCCTAAACAGGATGATCTTCAAGCATCCTCAACCTCACATAATTTTAAAAATAGTACCAACAAATGGTAAAAAAGTTATATGTCATGATATACAGATATCGTAGCGTAAATCTGAGAATATCTACGAGATGTGCTGTTATGTAAATAAAAAAATGTGACTAATTACTTAATCTTTCACTCAAAATTGAATTCACGACATCAGGGCTGGCTTTTCCCTTGGTAAGTTTCATAACTTCGCCGACAAAGAATCCGTATAACTTTGTTTTACCGCTTTTGTATTCTTGAACTTTATCTTGGTTGTTATTGATGATTTTGTCGATAACTTCTGATATTTGACCTCTATCGGTTATTTGTTTTAGGCCTTGCTCTTCTATAATTAAAGATGCAGGTTTGCCAGTTTCAAACATACTATCGAATACCTGCTTGCCAAGTTTAGCAGAGATTGTTCCATCAACGATAAAATCTAAGAGTTCGGACAAAGCATTTGCTTTGATTGGGGAGCTCACAATATCAATACCTGCTTTATTCAAACGACCAAAAAGCTCTACGGTTAACCAGGTAACGGCGAGCTTTGAATCATGTTTTTTTATCAATTCCTCAAAATAATCAGCAATTGCTTTATCGGAGGTAATGACGTTTGCATCGTATTCATTGATACCCAATTCCTCAATGTATCGCAGCTTTTTTTGATCTGGCAACTCGGGCAAAGATGATTGAATTAAATCAATTTTATCCTGGCTTACCTCAACAGGTAATAAATCAGGCTCAGGGAAGTATCTATAATCGCTTGCATCCTCTTTGCTTCTCATCACTTTTGTTTTTCCCGAAGCAACGTCAAACAATAAGGTATCTTGACTTATTTCTTCTCCACTTTCTAAAATTTCAATTTGTCTTTGTATTTCATAGTCTATAGCTTGCACAATATAACGTATCGAGTTCAGATTTTTTATTTCACAACGAGTGCCAAATGTACTACTGCCTTTTAGGCGGACAGAAACATTTGCATCACAACGAAGTGATCCCTTTTCCATATCACCATCACACGAACCAATGTAACGCAAAATCTGCCTCAATTTTTTCATGCATTCTGCAGCTTCCGCAGATGAACGGAGATCTGGTTCTGAAACAATTTCCATTAAAGCAACCCCTGCACGATTTAAATCTACATAAGTTTTGCTTTCCTCATGAACGCTCTTTCCTGCATCTTGCTCTAAATGAATTCTCGCAATTCTTATTTCCTTTTCATTGTCGTTGATAAATACTCTACCATTTTTAACTATTGGCTCAAAAAACTGGGTTATCTGGTAACCTTGCGGTAAATCAGGATAAAAATAATTTTTCCGATCAAAGTAAGAATACTTATTAATTTCTGCAGAAAGTGCAAGACCAGTGCGTATTGCTTGCTCTATGCAGTAATAATTTAGTATTGGCAGCGTACCTGGCATTGCCGCATCAACTAGAGAAACTTGAGTGTTATGCTCAGCACCAAATTCCGTTGATGAGCTAGAAAATAGCTTCGTATTAGAAGAAACTTGAGCATGCACCTCAAGCCCAATTACCGCTTCCCAATCCTCTTTCGTCATGTATTTTATTTAAATGATAATCTTAATATTCTGCAAAATTAGCACAAAAAGTCAAAACAAAACTCATGTTAGCTAAGTGGTATGCAGATTGTTTTACCCATAGAAACGGGTTAAATGCAAAAGATTACTTGACAAGCTTCGCCAGCCCTCTTATCATAAAATTGAAGCTATTTATTTATCTTATCTGTACAGATTAAATGACAAAAAAACTCACGTATCTGGCGTCTCATGTTTAATT
>NODE_14_length_19881_cov_18.763190
GAAAGTATAATGTAAGTAATTAGCCAACCACGGGGCTTCTTTTGCCTTTTTTTTCGTTTGGTAAATTTCTTAATATTTATACAGAAGGTGTCATTCCAGTGCTTGACACTGGAATCCAGTTCTTATTATACAGCTATCTGGTGTACTTATTTAAAATTAAGTTTTCTGGATCTCAGTGCCAAAGCACTGGGATGACACCCTTCCTGGCGGAGATTATTCTCAAATCACAATGTTCGTACAGTTGTGGAATGAATTGCGGTATGACGTAGGAAAACCTTAGCTATAGCTTTAGAACTCCCAAAAGGTCAGAAGCATTGAATGACTTGACAGAAAGTTCAAACCCATATAAAATGTCCTTATTTCTTATATGTTAGGTATAGTATCAATTGCCTCAGATCATGCTGGTTATGAATTAAAATCAGAAATAAAACCTTACCTGGAAGCCCTAGGTTACAGAGTAGTAGATCAAGGCTGCACTGCTAAGCAAAAGTGTGTAGATTACCCAAACTATGCTGTTAAAGTTGTAGAAGATATAACAAGCAAAAAAGCAAATTATGGGATATTAATTTGTGGTACAGGTTTGGGCATGAGTACTGTGGCAAATCGTTTTGAAGGAATCTACGCTGCTTTATGTAACAGTGTTGAGATCGCAAAATTAGCTCGCGAGCATGGCAACGCAAATGTACTGTGTCTTGGTGCAGGATTTACTGCGAGTGGATTAGCAAAAGACATAGTCAAAAAATTCCTCGAAACAGAATTTTCAAAAGAAAGCAGACATAAAAAACGCCTTGATAAACTCAGCAATATAACCTCTAAGAAAAAAAAAACAAAAACTTATAACGAAGATGAAATATCAAAATTCGCTAAAATGGCAGGCCAGTGGTGGGATGAGAACGGCAAATTCAAACCATTGCACATAATGAATCCTGTTAGAGTATCTTACATTATTGAGAAAATAAAAGAGTTAAAAAAATGCAATTTGAAAGAATTATCATTGCTTGATGTTGGATGCGGTGGTGGCATTTTGTCAGAGTCAATGGCACGCGTTGGCATTAACGTTGTGGGAATAGATGTATGTGAAGAAAACATAAAAGTAGCGCATTCACATGCAAAAAAAGTAGGGTTAAATATAGAATATATACACACCAGCATTGAAGAGCTAAGCAATGACAAGAAGTACGACGTGGTTCTGCTGATGGAAGTAGTTGAACATGTGGATAATTTAGAGCTTTTCATGAAAAAAGCGATAGAACTGCTAAAACCGGAGGGGTTAATCTTTATATCCACAATAAATAGAACTATTAAATCCTTTTGTCTTGCAATAATTGGTGCAGAGTACATATTAAATTGGCTGCCAAAAGGTACACATAACTGGAATAAATTTCTCAAGCCGTCAGAAATTGCAAATCACTTAAGAGAAAATAATGTAACGCTGCAAAACATGTCTGGCATGGAGTACAACGTAATAAAGCGTGAGTGGAATCTAACTAAAGGCGTGGATGTTAATTATATACTCTGCGGTTTGTTAGATTTAACTCTATAAAAGCACCATTTTCACTTCCAATACTTTGAAGGATCTTGGCCAGCTTTTATACAGTAGCCTTTATTAGTTAGCGCCCAACCGGAACGACAAGCATAACCTGTACCTACACGTTCATATCCAGGAGCAGCAACACACTTTCCATTCTCCAAGGTTTGACCTTTAAAAAGACAACAAACTTCTTTTTCTGTTACCTTTGTTACAATTTGAGGAGCACCAAAAAACACAGCAACAAACATACCCAGTGCGAAAAGTGCAGGCCAAGGCATTCTGCCAAATATTGCAAGTAAGCTTGAACCAATTATTACCACTGTAATCATTGGTCCACCTATTCCATGAACGTAACCTATTACATTACACATTACATCTGTTGCTCCATCAGCGTGTGCATCAAATGCATAGAAAACTATAAATAGAATTACAAGAAAATTTCTCATTGTTCTTTCAATAATCATGCCTGATTGTTTCTTATTTTAATAAAATTTCAGTAAATAGCTTTTTTCAAAAATTATGCTTAACCCAATCAATATTTATTTATTACTGCCTTTTTAATACTATAATTAACTCAGTTGATTTTTATCAAAATGCTAAACCATGGAACAATTCGAGAACTTTTACATCACCACGCCAGTATATTACGTAAACGATAAGCCGCATATTGGTCATGCATACACTTCTCTCTTGTGTGACGTGGTGGCAAGGTTCATGAAACTAGCTGGGAAAAATGTCAAATTTACCACTGGTACAGATGAACATGGACAAAAAATAGAAAAAGCAGCTAAAGCAAAGGAAATGCAGCCAAAAGAATTTACAGATGAAGTGAGCGTTTCATTTAAAGAATTGGCTAAGTTCATGAATTTTGAGTATGACGATTTTATTCGCACTACGGAGGAACGTCACAAAAAAGCAGTTATAGCTTTATGGAATAGACTTGAAGAGAGAGGGCAAATATATTTGGATTCCTATTCGGGTTGGTATTCAGTTCGTGATGAAGCATTTTATCAGGAGTCAGAGCTGATAGATGGCAAAGCACCAACAGGTGCTGAGGTCCAGTGGATAAAAGAAGAGAGTTACTTTTTTCGCTTATCAAACTGGCAAGAAAAATTACTGGAACTCTATAAAAATCAGCCAAGTTTTATCTTTCCTGAGAGCAGAAGAAATGAAGTGATATCGTTTGTAAGATCAGGGCTCATTGACCTCTCAATCTCTCGCACTAGTTTTAACTGGGGAATAAAAGTACCAGGTAATGACAAACACGTAATCTATGTCTGGATAGATGCATTAACCAATTATCTTACATCAATAGGTTTCCCTAGTACTGAAGGTGAGGAATATAAGAGGTTTTGGGCAGAACCAGAAACACAGATTCCAGTGTCAAGCACTGGAATGACACCAAACCAAGGGAAAACGCAGATTCCAGTGTCAAGCGCTGCAAACCTAGCTGACAACTCTTTCAACGTTCATGTAATCGGTAAAGACATATTGCGCTTTCATGCTGTATATTGGCCAGCGATTCTCCTTGCAGCAGACCTGCCACTGCCAAAACAAATTGCAGTTCATGGTTGGTGGTTGAACGAGGGAGAGAAAATATCCAAGTCCCTTGGTAATGTCATAGATCCAATTGGCCTCGCTCAAGAGTTTGGTGTTGATCAGCTACGCTATTTTCTCCTCAGGGAAGCAAGCTTCGGCCAAGATGGCAACTTTAGTAAGAAAAATATGATCAGCCGGATAAATTCAGAACTGGCAAACAACATAGGCAATTTAGTACAAAGAACAATTTCATTTTTACACAAGCAATGTTCTGGAATTGTACCAACAATCGATCAAAGCCTACTTAAAGGTGAAGAAAGTCTTCCAGGTTGCAAAGCTATACTCGATCAAGTGATGAATCACCTATCAAAGTATGAATTTAACCATATCATACTTCTAATCATCAACATCTCTTCTGAAGCAAATGCCTACATAGACAAAAGTGCACCCTGGACACTAAGCAAAACTGACAGAGAGCGCATGAATTTAGTAATTTACAAGTTACTGGAATATATCAGGATAATAGGCATTTTATTGCAGCCAATCGTTCCCAAGTCAGCAGAGATGATACTAAATCAACTGCAAATTCCGAAAGAACAACGAGATTTAAAATCTTTGTGCGACGCGTGCGTAAGTTCAGGCATAACATTGCCTAAACCTACGCCGGTTTTTTTGAGGGTTGATGCTAAAGAGGAGAAATAGTGTAAAAACTATTTCTCCTGGATGGGATTATCTTTAGTTAACGACGGTGCACACCGCTGTCTACATATTCAAGTTAGGTGGCAAGTGCCTTAGTTACTTTAGCACAATATGGTTTAGTAACATCAGCACCTATCACTACTACTTCAGTAATTGCCGACTTAACCTTTCCTAGGCTCCATGCAAACCAGCCTTGACCATTTTCTTCTTTAGTTGGCTGACTTTCTGGGCTAGAAATCTCAGTACCTTTTTCATCACCAGATTCTGCATCATAAAATACATCCTGATCCTCAGAAAGACTCATTAAATAACTTTTAGCAGCATCAACATTTAAATGATCAGGTTGCTTAGGAACGTTATCAATATTTAAATAATCCAAACTATTAGCTCGTTGCTTTTGCTCACTGGAAAGAACCTCAAGATTTAAATAATCCAAACGAGTTAGTTCTTGCATGCTAGGTTTAGATCCATCTTCACGCTTAAACTGCTCTTCCGGACTAGAAACCTTAGTACCATAAATCCTACTGTACAAGCTGCTTCCAACGCTGTTAAGTGCTCCTCTTACAGATGCAATTGACGCATCATAAGTATTTTTCAAGCCACCTCCAATACCACTAAGTGTTCCTTTTATAGACTCAGTTGATGGCACATAATTATCGTAAGCATATTTGCCAGAATACAAGACACCATTAACTGCTTCTTTTGCAAACCAAACAGCGCTATTAACTGTTCCTTTTGCAAGCTGAACAGTGCCATCAGCAATTGCCACTTTTAATTTGTCTTCTTCTATCTTTTTATTTTTTTCAGCTAGTTGAGTTTTTTGCTCAGAACTTTTCTGCTTTTGAGTGCGTACTTGATCTTTTAACTTAGAATTTTCTTCCTCTTGAGCTTCTACTTTATTTTTTAACTTAGAATTTTCTTCCTCTTTAGCTTTTACTTCCGCTTCTTTTTTAGCTAGTTGAGTTTTTTGCCCAGAAATTGTTTGCTCTTGAGCTTTCATTTTATTTTTTAACTCAGAATTTGTTTTGTTCTCACTAATTGCTTGATACGAAAGTGCAATAGCTACAGCAGAAAATACAGCACCACCAATAATAAATGGAAGGCCAACACTTAATGCTGCAACTGGAGCTAAGAAACCAATATAAGGAGCTGCAGCAAACACTCCAGATGCTAATAAAGTTAAAGCAGCCAGAGTTCCAGCTATATAATAGGGTACATTGTTTTTATTCATCATCTCACGTATTATAAAATATAATACCATTATAAAAGGATTTTTAAGAAGTTGTCAAGCTATCTTTACATAAAAAAAATAATTGATAAACTTGGGAACAAGAAGATTGCTGTCAAGCTATGAACTATGCCTTTCCGTGTAATCTTTAAATGCACCTCTGTTAGAGTCAAAATATAGCTTCACACTGCCAATTGGCCCGTTCCTCTGCTTTGCAATAACAAGCTCTGCAATATTTCTAATTTTCTCCATTTTCTCTTGCCATTCCCGATGTTTATTGTTTCCTTCACTTGGTTGCTTTCTCAATTCGTAGTATTCTTCTCTATAGAGAAACATTACTATATCTGCGTCTTGCTCTATGCTCCCTGAATCACGTAAATCAGAAAGTTGTGGTTTTTTATCATCCCTCTGCTCAACAGAACGAGAGAGCTGAGATAGTGCAACAATGGGAATATTTAGCTCCTTTGCAATTGCTTTCAAACCCTGCGTCACTTCCGAGATTTCTTGCACTCTATTTTCATTACTCCTTTTTGTTGTTCCTCTGATTAGCTGCAAATAATCAATGAATACCACTTCTACATTATATAATTGATACAGCAAGCGTATTCTGGTGCGAAGGGCACTAATTGATAGCGCAGGGGTGTCATCTATGATGAAAGGCAGTTCAGATAATTCTGTACTAGTATTGATAAATTCATGCAATTCAAAATCACTAATTCTCCCGGTTAATGCCTTATAATAACTAATCCCTGAATCTATAGTGATCAGCCTTGCAGTTAATTGCTCTGCTGACATTTCAAGCGAGAAAAACGCTACATAGTGTTGCTTATCTGCTCTTTTTTGCAACATCTTACAAGCATTAAGTGCGATGTTTAGCGCCAATGCTGTTTTACCCATAGAAGGCCTTGCAGCTAAAATTAATAAATCAGATTTTTGTAGACCACCAAGAAGCTGATTTAGATCTTGAAGTCCGGTTGTAACGCCTAGCGCTTCTGGATTATTTTTCAGTGTGCTGATCTTCTCAACTACATCTTTAATTGAACTTGCAAGTTTTATATATGTTTTCTCACCTTGTTTTTTTACTGCCAAATTGAACAATTTTGTCATTGCTTGTTCAATTTGCGCCTGTGCAGGATTTTCAATATCGTAGTTGTAGCTATCACCAACTATTTCTTGCCCGAGCTTGATTAAACATCTCCTTAAGTAAGTATCACGGATTATTCTAGTCAAACTATAAATATCAAGTGCAATACTTGCCTTCGCTGCAAGCTTTGCTAAGTACTCTACCCCGCCACACTCGGTAAACGCTTGGTCGTTCTCAAAAAACATTTTGAGGCTCAGTTCATTGGCAACTATACCGTGTTTCCTGGTTTTAGATATTTGCGTAAAAATACTTTGATGCAGTGGATCATAGAAATTTTCTGCTGTAATTGTGTCTTCAACTGCATCACAGATTCTATTATCACGAATCATTGCACCAATAAGCATCTGTTCAGCTTCTAAATTATGCGGTAATTTACATATTTCCTTATCTACACTTCTTGAACTGAGGAGATTGGCTAATTCATTCATTTTAAGTTTTGAGAGTAACTGTTGATTATTGTAGAATATTTAGTCCTCATTTGAAAGATGTAAAGGCAAAAAAATTTGACTAATTCCGTGTTGCCTATAGCATTAAAACTTAATGCCCCTGTGGTGGAATGGTAGACACGGCAGACTCAAAATCTGTTGCTTGCAAAAGCATGCTGGTTCAAGTCCGGCCAGGGGCACGTTAAATATTGGAAAGTATATATATGTTACATAAATTTTTTAATCGTTTATTTTCTATTTTTTCTTCTATAAATGTTATTCAAAAGGTAAAGAAAGATGAAAATGGGATATGTTATGTAACGGGCCTCAGGCGCTATATATCAGTATTGCTTGATTTAATTATTATCGTTTTGTTCTTGCAGTTTTGCGGCCAAGCCTTTAATCAGCTCTTTACAAACTCAGAGGATAGCAAAATATTCAGCCAAGTTGCTGCAAAATCCCCAATGCAAGTGCCACTTTCTATAGAAGAAAAGGCAATGCAGAGTAGACTTGTAAAATTAATGATTCTAAATCAAATAGTCCAGTTTATTATGCTCTTTTGCTATGTAATATATATGTGGGTAAAGTTTGCTACTACACCTGGAAAACTATTATTTGGGCTTAGAGTTGTGGATGCACAAACTTTCGAAAAGATGACCCTAAAACAAGCAACAAAGAGATTTTTTTCCTTTATATTGTCAGTTGCACCATTGTTCTTGGGCTTTTTATGGTCAAATTTCAACAAACGCTGTCAAACTTGGCACGATAAGATCGCAGGCACAGTGGTTGTCACGAGTAAAAGCCTTAGAAGGCAGAGCTAAAAACTACTTGACACCCTTCGCCAGCCCCTTTATCATGATAGTGAAGGTATTCAGTTATCTTCATCTGTGCAGATTAAACAGCAAGAAAACAACGTAGTTGGCGTCTTATTTTTAATTTTTTGCACTATGTGCACCTTATGTCTTCACAACATTTCTGGGTTTTTACCTATATAAGCTGAAACGCGCTTATAAGTCGTTTAAGACAGTATAGTACGCCAATTTGCAGGATTAGAGAGTGACAACTAGCTAACGCGGGGTTTCTTTTGCCTTTTTTTTCATTTGGTAAATTTCTTAATGTTTGTAGCTAAACGACAACCGTCATCCCTGTAAAGATCAAGTATCCCGCTACTTGTTAGCGGGACCTAGAGATACCGCGAATGAATCGCGGTATGACGGTTCACGGTGGCATGACGGTTAAGTAATTCGTCATCCCGCTACTTGTTAGCGGGATCTCTTGTTAGCGGATGAGATACCGCGAATGAATCGCGGTATGACGGTCTGCGGCGGTATGATGGTCTGCGGCGGTATGACGTAGAGCTCGCGTCAGCTACTTTCATGACACCATTTGCTGTCTTTAAAAATGAATGTTCTTACAATTGTGCGTCATGCGCTTTATTAAATATTTTACTTAAAAATCTAATTTCTTATTATACAAGAGATAAGCAATTCATTGATGATGAAAAATTACAAAAAGGGGCATAGAAAGCGCCTAAGAGAGAAAATTATTTTAGATAATGGACAATCATTACTTGATTATGAAGTTTTAGAGCACATTTTATATTCAGCATATAGTAGAATTGATGTAAAACCGGTGGCAAAGAGTTTGATAGAAAGTTTTGGCAGCTTAAATAAAGTTTTTAATGCTGACCTGGAAGCGCTGCAAAACGTTGATGATGTCAGCAATGCAGCGATATCTGCCATCTTTTGTGTAAAACAAGCCTTTGTTCGTTCTGCAAGAGAAGAAATAAAAAACCTGCCTGTAATCGATAACTGGGAAAAATTGCTTGATTATTTAAGAATAAGTATAGGAAGCCTCAATAAGGAAAATTTTCGTGTCATCTATATGAATAAAAAGTATCGTCTAATAGCGGAAGACTTGCAAAATATTGGTACAGTAGATCAAACTCCTCTTTATGTCAGAGAGATCATCAAGCGCGCACTTTTGATTGGTTCAACATCCATTGTAATATCTCACAATCATCCAAGCGGAGATACACAACCTTCAAATAGCGATATATCTCTCACTAGACAACTAGCAGAAGCTTGCCAAAGTATAGGAATAGAATTAATAGATCACATTATTATTACATTCAGTAGCTATTTTAGTTTCAAGGAAAATAGGTTGTTGTGAAAGCCTTTATAGCTACAGTAACTTAGATTTACCGACAATCGTCATTCCGCTACGTGTTAACGGCTAAGAGATACCGCGAATGAATCGCGGTATGACGTAGATTGCTGTCATCCCGCTGCTTGTTAGCGGCTGAGATACCGCCGCGGTATAGTAACTCGTCATCCCGCTACGTGTTAGCGGGATCTATCTGCGGCGGCATGACGGTAAGTTTTATTGTGGTATGATGGTGTAGTATAATGTTGGTAAACCTCAGTTACTTTAGCTATAAACGATTAAGATGAAGTTATCATATATCTATATACTTACAAATAAAGCTAATAGCACATTATATATTGGTGTAACTGCAAATTTGATCAAGAGGATTTGGGAACACAAAAACAAAATTGTTTCAGGTTTTACATCAAGATATAATGTAAATAAACTTGTATATTTTGAAGAGTTTGAAGATATAAGTTTAGCTATTGCAAGAGAAAGGCGCCTGAAAGAATGGCCAAGGCAGTGGAAAATTAATTTGATCAATCAAAAGAATCCTAGCTGGATTGACTTATATTACTTAGCTTTAAGATAGCTATGCTGAGATCCCGCTAACACGTAGCGGGATGACGAGAAAGGAGCAGCAGGATAACGGTTGAGTAATTCGTCATCCCGCTACTTGTTAGTGGCTGAGATACCGCGGCGGTATGACGGTTTGCGGTGGTATGACAGTTAAGTAATTCGTCATCCCGCTACTTGTTAGCGGGATCTATCCGCAGCGGTATGACGTAGGACTGCTGTCATTCCGCTACGTGTTAGCGGCTGAGATACCGCGAATGAATCGCGGTATGACGGTCTGCGGCGGTATGACGGTTCGCGGTGGTATGACGTAGTAGCTATTTCTTGCAATCAAGTTTCGTTAAAAGTCAGATTGAATGGTTAAATCTTCCACCCAAATAACCACGCACTCTACTTGCTTGTTTGGATATATTTCTTGTACTAAGGTTTTATAGATTAACATCTGTTTTTTTATTTCATTTAATAAGGAAACAGAAACGTTACGGTGTGATTTGTAGTCAATTATGATTGCTTTATCTTGCGTTATGCATAGCCTATCTAGTCGTACTAATACTGACTTGCCATCAATTGTTCCACTCAGTGTAATCTCTGATTTGCCTTCCAAGTCAAACAAATAGCCATATTTTTCATTAAAGGCTAATATTTTACTGTAAATTTCATCCTTATCTTCGCTGATGTTATCAAGGTATTTTCTGACCCAATTTTTTCTCCTTTCTTTTTCTATCTTGGGCATATACTGCAATATGCTGTGAATAATCAGGCCTCTTGCATAACCATCTGTCATCCAAGTAGCTGACACTGGGATCCATTCTGCTCCTTCTTTTTCACTGGATTCCAGCGTCACGCGCTGGGATGACACCGAAGAGTGGGCTAAAGCTGGTGGAAGGGAAATGACCGGAACGTCAAAATAATCACGTTTTTTATAAATGTAAGGGTAGTTTGCATTCACGCATAATACTTCAACTTTTTCTTTAAATATTGGCTGTAAATCCCTTTGTTTCTTTTCATATGGCTCTCCGTACTTAGTGATTAGATCATACCAAGAGCCCTTTTGCACTGGCTCTTTACTTAAGATGTATAACTCATCTTCAGCACGCGTGAGTGCTACGTATAATAAACGCAAATATTCATTATAATCCTCTAGTTTTTTCTCTCTTTTTACTTGATCGCAATAAGCGTTGTTGTTTTTTCCACACCAAAATGGCACTTCTGTTCCATCAAAGATAATGCTTTCACTGTTTCTTGGCACTGTGTTTGTATCAACCAAAAATACTATGGGAGCTTGCAGACCTTTTGATTTGTGAATTGTCATTATTCGCACAGCATTGCGTTCTGATTGCATATCATTCTTAATCTCCGGATTATTCTCCTTGATCCATTGAACAAACGCTTGAAGAGATGGGTTTTCAAATTGCAACACGAGGTTCATAAATTCGTCTAGAACCTCAAAGCACTCAAGACCTAGCCTTGCAGCAAATTTCTTCTTACCTGTACGCAATATATGTGTAAATAGTGCAAGAGGAGACTCTATGCGAGATAAGTTAATGAGATAGTTTAATTCACTATAGATAACCACAGAATAATCCTGAATTCTTTCCCATAGTGAATGCTCTTTACGGTCGTATGCAATGTTAAATAAATCATCCTCGGTGAAATTAAATAGCGGTGATTTTAAAGCATTTGCAAGAGCTAAATCATTTGCCTGGAGGAGTAAAAATTCGGCCAAAGCTATTAAGTCCTGCACGGCTATATAGTCCATAATTCTAAAATAATCCCGGCCTACAACTGGCACGTTTGCTTTTTTAAGTTCGCTTATTATGTAATCAACTAATACGTTTCGTTGCCGTACCAAAATCATAATGTCTCTTGGCTCTATATGGCGATCTTTAGCGACTAAAATTCGCCCTTCATTTAACCAATTGTGAATTCTGTTGGCTATTGTTTGAGCAAGTAATCGGTCTGCTATTATATAATTTTCCCTGCATGTCAGAGGAATTTGTAAAGTTTGCTGTTCTTTCTCTTTGCGCCTTGGTAACGCTGGCCAAATTTCAATATATCCTTGGTCATTTTCTCTATGTGGAACATGTTTTATTTCATTATCATTAAAAGATATTTCTGCGCGGAAGTTATTAAATATTCTATCTACAAGCATCAAAACTTCTGGAGTTGAGCGAAATGACTTTTCAAGTTGGCATGATATCCAATCTCTACCACCAGTTTTCGTATGAAAGTATTGTTGCATATAGTTGAATAGATGGGGATTTGCTCCTTGAAATCTGTATATGGATTGTTTTACGTCACCAACAACAAATAAGGTTCGCTTTTCATCATTACCGGCAAAAAATTCATCGCAGAGATTTGTTATAATTTTCCACTGGCTGATGCTATTGTCTTGTGCCTCGTCAACAAGGATGTGATCTATTTTTTGATCCAAGTTAAACAATATCCAATCTTTATAGTTTGGATTGCTAAGAAGATTTGTTGCTAAGTTGATTATATCATTGTAGTCAAGCAGTGCATTTTTTGATTTTTCACTATTATACAAATCAACATATACTTTAAATACACCAAGTAAGCTACTGGTTCTCTTGAATATTTGATAAGAGTTCATGTCTCTTATATGGGTAAATACTACATTCTGAACGCTCTCTATTATTTGCTCTGCATCTTTGAATTTCTCCAAAATACTTTTTGTTGCAATGGATGATATGCTCTTTTTTTCGTGCGATTCTGATTTTAAAAAGACCTTGGCTAGGTTTTCTACTTTAGTGTCATTCCAGCGCGTGACGCTGGTTCTTTTCTTCTGGATCCCAGCTGGGATGACAGTAGAATAAAGTATTTCACTATAACTCTGATCTCTTTTACTGCCTTCACTTAATATCTCGGCTAGTCTTTCCACGTGCTCAATTGTTTCACTCTGTAAGTCATGAATTTCATCTGGGGCGCTCAATTTATCTTTGATATATTTCGAATCATTTGCTGACGCTGATCTTTTTACACATAAAGTATAAAGCAAATCGCGTAGTTTATTTTCATCAATTTCAGTTGCAATAAGGTTGATATCATCCTGCACAGTTTCGTTATGAAGCACTTTATTGAATATGATGGAATGTAATTCTTTGCATTCGCTCAGCGTGCAATTTGGAGCAATGCCAGCTTCTATAGGAAAGCTGGAGATTAATTTGTAACAGAAAGCGTGTATGGTTTGTATAGTTAGACCAAGATTTTCCAGTTCAGAGAAAAGCCTTCTTGCTCTTGTTAAATAATCTTTATTTTTTCTGGATCCCAGTGTCACGCACTGGGATGACAAGTAGGGGTGCTGAGATCCCAGTGTCACGCACTGGGATGACATTGGAAAGAAATCTAGTTGTTCTAGATCTGCTGCCAACACACTATCTGAACATATTGCCCACTTACTGAGTATGCTGTGAATGCGATTCTCCATTTCGTTTGCTGCAGCATTGGTGAATGTTAAGCAAAGAATATTTCTTTTGTTTTCTAATAAAAGTCTCAATACTCTGTCTATTAAGATTTTTGTTTTGCCTGTACCAGCGGACGCATTTACCCACACAGAGAAATTAGGATTTATGGCATTTGATCTCATCAGAAGTGCGAGAACCTTATAAAAGTTGACTAGAATAGCATTATACATATAATGTAAAAATAGTGTTAGTGAAGATATATGATGAAAAGTTTTTGTGTAAAGGCGCCTGCAAAAATCAATCTTTTTTTGCATGTTGTAGACAAAAAAGAAACAGGGTATCACTTGATTGAAGGTTTATTTGTCTTTGCTAATCTCTCTAATTTTTTGGAAATAAAAGTAGGTGAGAAGGATTCTAGATACGATAACTCTACAGTTGAATTTATAAACTCCGAGTCTAAAATAAATAACCAATATAACACTGTAACGAAAGCGGTTAATCTGCTGCTTAGGCATGCTCCTGTACGCACTAAAGTCACTGTAAAGGTTGTAAAAAACATACCAATTGCTGCAGGACTTGGTAGCGGATCCTCAGATGCTGGAGCTGTGGTACGTACGCTAGGGAAGCTGTGGGAGATTGATAGGACGATTTTAAATGAAATAGCCTTAAACGTTGGTGCTGATGTTCCCGCAAGCGTAGATAGCAAGCCAGTTTTTGTTAGAGGTATTGGCGAAGAATTATGCCACATTAAAAAATTCTCTTTACCTACAAATGTGGTGCTTGTGAAACCGAAAAAAAGGTTTTTGAGTACACCAGAGGTATTTTCCAAACATGAAGGAAAATTTTCTGAGCCAATTAAATGGAGCGATGACGCTGAAAAGGATTTGTTGAAGTTTCTTAAAGAGACGAGAAACGATCTTCAAGAAATAGCAATAAGCTTTGTACCTGAAATTAAGGATGTGATATCAACACTTAAGTCACAAGAAGGCTCTATACTTTCTCGCATGTCAGGCAGTGGTGTATCATGCTTTGGAATATTCGATAGTGAGGAAAATGCAAAAGCTGCTGCAGTTAATATCAGAAAAAAGCAACCAGAATGGTGGGTATGCAACACTCAATTAATAGTTTGACTTATGGATATAACTCCCTTAATTTCCGAGAATAAAAATCTTATAAATGGTTACAGGGAAGGAAAATTTTTGGTAAACAATCAAGAATATTGCGGCTCAATTATAATTTTTCCTGAAAAGGTGATAAAATTGAAAGAAAGTGATATAAACAGCAAGGAGTATTTTGAATCTTTTTTAACAGAGGAAATAGAAATTTTGTTAATAGGTACTGGTAAAACACGCAATATACTAAGTTCTTCAGTGAAGTCCTATCTTATGGAACAAAAAGGTTTAAATTTTGAATTTATGACAACAGGTTCTGCATGCAGAACCCATAATATTCTGATATCCGAAGATAGATTTGTTGTCAGTTATCTAATAGCCATATAGCATGCTTACCCAGGACTTTTTCATCAACAGTCTAGTTGCAGTAGTTGTAATTAGCCTAGTAACAGGCGCTTTAGGATCGTTTATGATATGGCAAAGGTTATCTTATCTTGGTGATAGTTTGTCCCATTCTTCGTTGCTTGGTGTTGCACTTGCTTTAATCTTTAAGATTAGCCCATCGCTTAGCATAATGCTCATTGCAATTACATTTGCTATACTACTTTCTCTTAATTTTAACAGATTATATTCTGCTGATACGATATTGAACATTGTTACCAATGTAGTTTTATCATCGAGTTTAATACTTATGTCTTTTCTTCCATCTGGCAATAATAGTATTATTAGCTCACTGTTTGGTGATATATTAACGCTCGATCAAAGTGATATAGTATTGATTTTTTTAACCTCTGCAGTAGTTACTTTGATATTAATATTTAGATGGCGTTATTGGTTAATGATTTCAATTAATCAAGATTTAGCAGTAGTTGAAAAAATTAATGTTACCTTTGTTAGACTAGAATTTTTAATCACTCTTGCTATATTTATAGCAATTGCTGCCCAACTAATAGGAATATTACTCATTGCTGCATTTTTGCTAATACCAGCAGCATCTGCAAGGCTCATTTCGAAAACTCCAATGCAGATGATTATTGTTGCAACAGTTTTTTCTGTGATCTCTGGGATATCAGGTCTCATGTTATCTGCAAGTTTTGATTTGTTAACTGGACCTGCAATTATACTTGTTGCAGCGGTATATTTAATTATCGCTTATTTTATAAGGCTAGTATTAAGCAGGTTGGCTTAATTTTGATCTCGAATGTTAATAATTTTGTAATATACTCATTATAAAACATCACTATCTTAGCACAAAATAGTTTTTGCTATACTATTATTTATATGCTAATGATAAGTTGTTAATTTTATGGAGTAAGCAATATGAGCGAAGAAGGATTTTTTTCCAAATATATATCTCAACCTGTGAAAAAATTTTATAATTATATTACAGGAAAAACAGAAGAGTCAGATGATGTAGCAGGTGATGTGCATAATATTGCACAAGGAGACTCAGAGTCTTTGGATACTCATGTACAGTCAAATGAGAATGATATCATATAGATAGCATGAGGGTCACACCATCCAAAGTTAAAAAATTCCTAGAGAAACCTGATGCTTTACGTGGTGTGTTAATTCATGGAAGTGATAACAGTAGGGTTGATTTTTATGTACAAGAAATAATTGCTAATTTGGGTGAGTATTCAGTTCAGGTGATGGATTTTGCAATAGTGAATAAGTCACCCAGTTTACTGTTTTCTGAATTGGCAAACGTTTCGATGTTTACCAGCAAAAAATTAATTAAGCTGATAAATGTGAGTGGAGGTATATCCAAGGAGTTAAAAAATGTATTGGATTATAACGCAAGTGGTCATTATGTAATGATGGTAGCAAATGATCTTCCATATAATTCTGCGACTAAAAGTTATATGGAGAGTTCAAAAATTTTTGGTGTGATTGCTTGCTATAAGGACAGCAACAGCAATCTTTATGACATTATATCAAGTTACTTAAAACAAAATGATATAAAATGCACAAATGAGATAATCTACCATTTGCAATCTTACTTTAATCATAGCAAGCTGCCTATATGTTCAGAACTTGAGAAGTTAGTTTTATACTTAGGGGAGAGAAAAGACCTAAAACTTACTGATATAGAATTATGCTTTTCAACTTCCGGCAACGACTATGCTACACTTGATGATCTATGCTCTGCCATAGCAAGTAAAGATATGTCGCGTTTCATTAGAATTTCTGATGCATTGATATCGCAAGAAAATTTTTCACCGATAGCACTAATTCGCATTATATCAAATTATTTCCTACGCCTTGAAAACGTTTTGCTGTCAGTGCAAGGTGGAATGAGTGAGCAGGCTGCGATTGATCAGCTAAGCCCTCCATTGTTTTTTAAACAATTGCAGAGTTTTAAATCTCATTTGAAAAGTTTGCAACTTTCAGAACTTAAGAAGATCTTGGAAAAATTGATAAGCTTAGAAGTTACCTGTAAAAAAACTGATTTAGATCATAAAATGATTTTTCAACATGCACTGACAGGTAGCTGACTACTCGGATCCAGCCTTTCTTATAATTTCATCAAAATGTTGTATTTTAACATAAAATAGCTGCTTTTATGCCTACCAAAATTCATTCTTTAGTGTGTGTCTCATAAGTATTCTTTGCTAATAGGATATTTTCGAATATAATTGAATATAACTAGATAAAAATACAGATATGTTTGACATTTCAAAAATTGTAATAACACCTGAAATGTTAAAATTAGTTGCTGAAATTGATGAATTTAAAGGAGCATGGCAATTGTTTGGTAATTTAGCTCCAGAACGTTTACAAATGCTCAAGAAAATTGCAACAATTGAAAGTATTGGTTCTTCTACTCGTATTGAAGGGGCAAGATTATCAGACCGTGAAGTTGAGCAATTACTATCCAAACTTGATACACGCTCATTTCGTTCTCTAGATGAACGAGAAATAGCCGGATATGCGTATGTGTGTGAAGAAGTATTTCAAAACTTTAACAAGATGCCATTTACAGAAAACACTATAAAACAGTTTCACATCTGGCTTTTACAATTTTCATATAAAGATCAAAGGCACATGGGAGAATATAAAAAATTCCCCAATCATGTTGAAGCGTTTGATGAATCTGGAAAAAGCTTGGGCATAGTTTTTGAAACAGCCTCTCCATTTGAGACAGCAACACAAATGCAAGAACTTATTTATTGGACTAGCCAGCAATTAGAGGTGAAATCGTTACACCCTCTATTAATTATTGGCATTTTTATAGTTACTTTTTTAGCTATTCATCCCTTCCAGGATGGAAATGGCAGATTATCACGCATTCTCACAACTTTCTTGTTACTAAAGTTAGGGTATATCTATGTACCTTACAGTTCCCTTGAAAGTATAATTGAAAGTAATAAGGAGAGTTACTACTTAGCTTTGCGTCGTACTCAACAATCCTTGAAGACGAGCAGCTATGATTTTAATCCATGGCTTATATTCTTTTTAAGGTCACTACAAAAGCAAAAATTTCATCTTGAACAAAAGGTGTCACATGAAAAAGTGTTAAATCTCTATTTACCACCACTTTCTGCTAAAGTATTAGCACTACTCAGCAAACATGGACGTCTTACAATTAAGGATTTGGAAAATATTACTAAAGCAAACTGCAATACCTTAAAGAAGCACGTATCTAATCTCGTAAAGAGTAATCACATCACTCAGCATGGAAAAGGCAAAGCAACCTGGTATGTAATATAGAGCTCAATAGGATATGTATTCATTTTGAATTGTTAAATTATTCAGCTATAGAATATAGATCACAGCTGTACAAACATTGTAGTTTGAGCCCACTAGATCCCAGTGCCCTATTCTTGTCATCCCAGTGCCCAGACACTGGGATCTCATTTTACTTTATAATGATGTCATGAAAGTAGCTGACACTGGGATCCAGAAAACTTAATTTCAACCAAATAATAAAGGCTAGATCCCAGTGTCACGCACTGGGATGACAAAAAAAGGAGCACTGGAATGACAGTAGTCCTACGTCATACCGCGATTCATTCGCGGTATCTTTTAGCATAGATCCCGCTAACAAGTAGCGGGATGACGGTTGTCAGGGTGTCATCCCAGTGCCCAGACACTGGGATCCAGAAAAGTTTGCTTGTAAGCAAGCAAACTAGCATAGAAAAACGTTTTCGATGAGATTGCAGAAAGGCTAGATTCCAGACTGGAATGACATCGTTCACTATGTACCATATTGCAATAGTTGTGGTCAAGGTACTGGGATCTGAAATTGCAGTGTTCGTACAGCTATAGAATATAGATCAGAAGTGACAGAGCTTAAAAAAAGGCCTAACATTCTTAATAAACGTAAAAAGCTTTATGAAAATCAGAGTTGGAGTAATAGGCTGCTTAGGCAGAATGGGCAAAAAAATACTCAATGAATTAATTACAAATACCAAAGTGGAAATAGCAGGTGCTGTTGCCCGTTCAGGTAGTAAGTACATAGATTCAGATATTGGAGCAATTATAGCCAATCTAGGAATTAAAGTTACAAGTTCTATTAGTGGCATATTTGAGTCATCTGACGTTGTAATAGATTTTACAACTAAAGAATGTATGTTAGACTGCCTTAAAGCAGCTGTAAAATTTAAAACACCGCTGGTTAGTGGCACAACTGGAATAGAAGGTGTCGATTTGAAAGAATATGCTGCTGAAGTTCCAATATTATGGTCAGCAAATATGAGTGTTGGGGTTAATGTGTTGCTGAAATTGGTAAAAAAAGCTGCTGAGCTTTTAGGTAATGAATATGACGTTGAGATTTGGGAAATGCATCATAACTTAAAAAAGGATTCACCATCTGGAACAGCTATAGAACTTGGCAAAACAATTGCTAACGCTTCAAAAGTGGATTTTCAGTCCAATCAATATTTACATAGTGGTTCAAACATAAGGAAAAAGGGGGGAATAGGTTTTGCAGTATCTCGTGGAGGTGGAGTAATAGGAGATCACAGCGTGATGTTTGTTAATTCTGATGAACGGATAGAACTAAACCACAAAGCAATTGATCGCACAACATTTGCTAGAGGAGCTGTTCAAGCAGCAGTATGGCTATACGAAAATAAAAGAGAAATTCCGGGGCTCTATTCAATGCAGGATGTGATATGAGCAATACACGTGCCTCTGTTAAAGATTTAAATCTCTGGTACGGCTCTAAGCAAGTTTTATTCGATATAAATTTGAATATTTATAAAAGAAAAGTTACTACTTTTATCGGACCATCCGGGTGCGGTAAATCAACATTTTTGCGTTGTTTTAATCGTATGAATGACTATGTACCAGGTTGCAAAACTGTTGGTGAATTAGATATCGATGGGCTGGGTGATATATATTCACGCGATATGGATGTTGTACTACTTAGAGCAAAAGTTGGTATGGTATTTCAAAAGCCAAATCCTTTTCCAAAATCAATATATGATAATGTTGCTTGTGGGCCAAAATTGCATGGTATGGCGAAGGATAAGCAAAAATTGAATGAGATGGTGGAAAATAGTTTAACCAAGGTTGGTTTATGGGAAGAATTGAAGGACAGATTGCAAGATAGCGCACTCAATTTATCCGGTGGCCAACAACAGAGGCTATGCATCGCTCGCGCAATTGCAGTGAAGCCAACTATTTTATTAATGGATGAACCGTGCTCTGCTCTTGATCCAATGGCAACCAATGCAATCGAAAATCTTATACAAGAGCTAAAATTAAGATTTACTATAATTATGGTGACTCATTCAATGAAGCAAGCTAAAAAGTTATCTGATAGTGTAATTTTCTTTCATAATGGCAGAATTGTTGAGTCTGGAAGCACTCAAGAAATATTCGAAAATGCTCAATCTCCCTTAACAAAGGAGTATATCCTGGATCATTAAATTTCTGACCTTACCCAGAAAAAGTGGAGAGAAAGAAAAGAGTTTTTTTGGGTAAAATAAAATTTTGGAGGATTAGAAATGGTAAGAGAATATACAGCAGAATTCAAATTGGAAGCTGTTAAACTGGCAAATGAACAAAGAAAGGTAGGTCAACCAGTTGCAAAAGTAGCAAGAGATC
>NODE_15_length_19724_cov_19.904418
ATGTTAAGAGATACCGCGAATGAATCGCGGTATGACGGTGTAGATGATGGTTAAGCAATTCGTCATCCCGCTGCTTGTTAGCGGCTAAGAGATACCGCGGCGGTATGACGTAGGACTGCTGTCATTCAAGTAGCTGAAACTGGAATGACACGTCATAAAGGAACCAGTGTCAGCTACTTGGATGATACCTTTTTTCTACTTAGTTTGGGTTATGCAAGAAGTCTATTTACTTCTTAACTTGACGCACATGATGTCTTGCAGCATCATCTACTGTCTCTAAATAAATCATTGCTAGACATATACCACTGTGTACTTCTACGGATACCTTATTGCCTAAACTTCGATTAAAGCAAGAATTTTTTCCCGGAAAAGCAAGATTACTAAGGTGCAGTTCCCATTTTAATCCTTTAGTTGATATTTGAACTCTCGGTATACCAAGTAAAGATATTTTAGTATTTTTTGGCAAAGAAAAAAAATGGGTAATACCTTTTTGTAAAGTGTAACCTACCATGGGAGGTGAAGGTGTGTAAAAGATACTGCCCGTACTTAGAAAAATGTTAATATTCTGTAGTATGTGATCAATTGCTCCTCCAGTAATACCCGTTACTATTGATGGCAATAACTTTACTGTTTTTAAGTGAGCCATTGCTTTAGAAAAGTCGCAATAATCTTGATCAGGTAGATATATCGTATTCAAATTAGCACGTAAATCCAGATTTACGCTATCCAAATCTCCTACTACAAGATCAGGTTTTACGCCAATTGATAGAAGCTTGTTTGCTCCTCCATCTACAGCAATAATAGGTATATCTCGTTTAAAAAACGATGAGCTCGGTATTTTTCCATTTAGCACTACAATAGAACGATATTGTTGTTGTGTACTGCAGTGCAGCACATGATCATGGTGCAGGTTTTGCATCGTAGTAACATTTTTGAATAATTGATATTATGCTAATCACTAATCCAGCAATATTGCTAAGCACCACAAAAATTGAGCTCTGGTAAAGACCATAGCCAATCCAAGACAATGAACAAATAAGATAGTTTACTAACATTAACATCGATACATCACGAGTAACTTTAGTGATATATGCTTTATATACTTGAGGTGATAATCCAATTAGAGATGCAATTAACGCAATGAAGCCGAAGCATTCTTCAATATTTATATACATACATTTCCCTACGCTTGCTTTAACAATATCAGGTTCAAAGGGTTGTACTTTATGTACTCTCAGCTTTTCTAGAGCACCCCTAATGCGTGTAATTTATAACATCATTTAGTCTATTAATCAAGAAATTAATAGTGACTTGCATTTATGAAACCCAATCGGCTTCTATGCTAATTATTATCTAAACTAATCGTCGGTTGTGCATCTTGCTCAGAGATTAGGGCAACCAACAAATTATTTATCAATTGAACCTTTTGCTTGCCATCTAATTGTAAGCTTTTGTTTTTTTCAAAATGAGCTATTACTTCCTCGACAATTCCTATTGCATTTTGCACTATATGCCTTCTTGCCGAAGTGATAGCATGTGCTTGTTGACGCCTTAACATTGCTTGTGCAATCTCGGACGAATACGCCAAATGCGATATTCTGGCTTCTGTAATCTCAATTCCTGCAATATCTAATCTTTGTTGTAACATTGACCGCAATTCATCTGAAATTTTATCAGAATTTTTACGTAAAGATTCCTCATTGCTCTCGCTGTCATACGGATAATTGCTCGCCAATTCTCTAATTACCGAGTCACTTTGTACAAAAACAAATTCGTGATAGTTGTTAACATTATAATACGCCTTTGCAGGACTGCTCACTCTCCAAACAATTACTGCAGAAATCTCTATTGGACTTCCATTTGCATCATTAACTTTTATTTTTTCTGTGTTAATATTCTGAAATTTTAGGGAAACTATATATTTGCTTGAAAAGGGAAGCGTTACACATATTCCAGACTTAAAATAAGTTCCAATATAATGACCAAAAAATTCTATCACTCTTGCTTCATTAGGGTCATTAATAAAAAATCCTTGAAGAAAAGTCAAAATTGAAACGGCAGCAACTCCAAGTGCAATTGTGCTGTCATATGCCAAAAAAAGCAGCGATAAAATTAATCCTAGCGCTATTAGTACAGGAAAAGCCCGAATTTGACTCAAATTTCTATCGTTTATCGTATTCTTATCCATATTGTCTTTAAACTTCTTTTTCACTTGAACTCTCTCTGTTGATCGTTTTATTTATCTTATTTACAAATAGTTTAAACTCTCTTAATTCATGATCAGGCAATTTTACTTCAGTTTTATGTGCTATCGTAAGCGGATCGATGTGTTTGCCGTTATATATAACTTCGTAATGTAAATGAGGGCCTGTTGCAACACCAGTGCTACCAACATAGGCGATGACCTGCCCCTGCTTTACTTTAGAGCCTAACTTTATATCGCCACTAAATCTACTTATATGCGCGTAACAGGTTGAATATTCATTTTTGTGTTTTATTTTGATGTAATTTCCATAGCCACCATTCTTTCCTATATATTCTATCACACCCTCTGCAGCAGCGTATATGGGAGTGCCAAGTTTAGCTGCATAATCCACTCCTTTGTGAAAAGCAATTTTACCGCGAACAGGATGCTTTCTATTGCCAAATTTTGAGGATATGCGATAATCTCCATTTAAAGGATTTGCAAAAATTTCGCCATTTTTTAAGCTTATTCCTTCTTTATTAAAATACCTTTCTTTGCCGTCTTGCGATTTATAATGATATAAACTAATAGCTTTCTTGTTTATTATCAGTGAAGCATATAAAATTTTTTCTTCAGTCTTCTGATTATTAGGCAATCTCTCAAAAAGAACCTCCAATTTACTCTTCGGCACAATGTCTTTTTTAAAATCAACACCGAAATCTTTATATATGTTGATCAATTTCACCACTGTATTTGGCGCCAACCCTTCCGTGGCAAAAAAGGAAGATTTTATGGTACTGGATATGAATAACAACTTTCTATCACTTTCTGTCGTCAAAGTAGCTTTTTTTTTTCTGATTCCATGCTGGAATGGCTGTGCAAGATCTGTTGATGTTTCAGCGGTATATAACGGTAAGATAAAGAGCAGCATAAATACAATCAGCTTCATCATTTAAACAGCATCAACAAAAGTAAAATTACCTTCCACATACTGTACATCATCATTATCTTCTAATTCTTCAACCAATGCAGATAATTTATCAATTAACTCTTTATCGCTAATTTCAATCAGATCTTTTGGCTGCCATGAAAGACGAGCAAGTTCTGGTTCTCCGAATTTTGCATAAAAGGCATCGCGTACTTTACCAAAATCTTTTATTTCACAAGTTATAACGTGTAATCCTTCTTTGTCATTTTCCTCAACATTCAATACTTCTAATTCGATTCCATGACTGAATAAATCATCAAAATTCACACCCTCTGCTTTATAGACGATTAAGCCTACATGATCGAAAAGGTAACTAACACTTCCTGTTTCTCCCAAGTTTCCACCCTTGCGAGAAAATATATAACGTACCTCAGAAGCAGTTCGGTTGCGATTATTAGTCAAAACATGGACAATGAGTGCAGTGCCAGAAGGCCCATGACCTTCATATTGGATTTCCTCGTAATTTTCTCCAGCAACGTTACCAGTTGCATTTTTTATTGCTGTTTCTATTTTATCTTTTGGTAGATTTTCCTTGCGTGCAGCAAATATAGCAGAGCGAAGGCGCGGGTTGAGTTCGGGATCGGGCAGCCCTTGCTTTGCAGCAACTGTTATTTCTCTGATCAGCTTCGTAAATTTTTGAGAGCGCTTTGCATCCTGAGCGCCTTTCCGATGTTTTATATTTGAAAATTGTGAATGACCAGCCATATTCAAATAGTTAAAAACCTAATTATATATCAAAGCATAGAAAAAGCTAAAGCAAATTTTCAAGCCTCTGGCTTGGCATCTTGCAGGTTTTCTGCTAATAACATACTTTCATACTGCTCAGCTTCTAAGTCAAGGCCAAGAGCTGAATGGGCTGCTATTAAATGGTTAATAGACTTAGAAAAATATTTAGAATCCTTATAGCTTGCCATATTCTGGAAACGCTTAATTGCTGCTAAATATTCACCACGCCTCAGGTAAAATTTACCGATAGAATACTCTTTTGTTGATATATGTTCTGTGATTAATTTTGCTCTTTCCTTTATCTCGTCTACATATTCGCTGCCTGGAAAGAGATTAATGTACTCAGTGGCTAGCTCTAAAGTTTTATATGCAGTTTGCTGTCCAAGTTGCACTTTATTAATTTGCATGTAATAAGATAATACTCTTAAGTAGTATACATATGGTAAATCTTCACCATTTGAATAAACATATATATAATCAGCCATATCACTTGCAGCACTGCTATAGTTACCCATATTATAGTGAGAGACCCCAGATAATAATTTTGCTTTCATTGCCCAATAAGAAAAAGGATACAAATCCTCTATCTTATGAAATGCCCTAATAGCTTGTTTATATTTTTTCTGGTCAAAAAGTTCAACTGCTTCTTCATATAGTTCAGTTTCAGTTTTTTCAAGATCATCCGCATACGATTGTGTAAAGGAGCAAATTAGGAAAATAAAGCACGTGATTAAAGTCTTATACATAAGATTTTTTTCGATCAAAATAAAGTATAGACCTAAATATTACTTAAATAAATAAATTTCTTAGGCAATAGCCGGTCCTTCTTCTTTATAACTACGGTCAGAACTACCTGCATTTCTTGATTCACCTCGTCCTTCCACTTTTGGATCTTTCAGCGTCTTACTGTAGGAATGTATAGTTAAGACCTGTACAGCCATAAAAATTGCAATACCTACCAAGCCTAAAGTAGTTCCAACAGCAGGATTTAAGGACGATGCTAATGCTATTAACATTATCCTTCTTATTAAAAATACAGAAGAACCAGCAAGCGCCAATCCGGCTACAGATATATTGCTAGTTTTCTTGCTAGATTTCTCATCAAGATCAGACTTTTCTGTTTCCTTTTTCTTATTTTTTTCATGCTTATCAATATAAGAAACAAGAGTTGCAAGAAAAGCAATTGCATTGGCAAGAAATAAAATTGCATCCTCTGCTGCTTCAAGTGAAGATGTTTCACCCATTATCATACCTACAATAACCAGTGCAGTTGTTATAGCCTCAATATAGATCAAACACTGACCTATATCAGAAATATTGTGCTCTTTTTCCTTTACTTCCTCTCCATTTTCAATAATCTCCAACTCTCGTTCTTTTTGTGCTATCTTCCTATTATTGTAAATTAAATATAGCGTACAAATAAGAGATAAGACTGTAAAAGGTAATATAGTGTGGCTTAGCGCGCCACTTATCACGCCAAGTAATACCTGATCGCTATATGTTTTTTCCAGTTCAATCGCCATCAGCAATGTAAATGGGACCATTGTTGCCAATGATGCACATTTTCTATATAGCTCTCTTTTTTTTAGTGCTAATAGTTCTTGTTCTAGCCTTTCTCTTTTGACTTCTTTATCAACTGTTGGCCAAAAATCCCAAAAAAACTCTTCTAATGGTTCAAAATCTCTTTTTTTCTTATTCTTTCCTGGAACCTTTTTAGTAGAAGAAAATTTGCCACTAGGTATTTTCATAATATTAACCTAATTAGTAGTAAGTTAATACAATTATACACCTTTTTGCTTTCTGAGTCAATATCACTAAGATATTAACTACTCTTGTCTATTAACTATTTCCTAGGAGATTTAATCAATCTATTTGATGCCGGCTAGGATATAATTATAGCCTGACCACATAGTTATAATAGCTGCAACCCATAAACAAATCGCACCTGTATATTGAATCATATAATAATCGTTCATTATTAGCGCTACTACAGCAACCATCTGCAAAAATGTTTTAATTTTTCCAGCTTTGCTTACAGGTAGACTAACATTTGTAGCTATCAGAAACTCCCGTAAACCCGAGACTAATATCTCCCGACAGATGATGATAATCGATGGTACTATTGTAAAATCATTTATCTTATGCTTATAAACTAGCATAATTATCGTTGAAACCACTATTAATTTGTCAGCAATTGGATCAAATAGCTTGCCAAACTTTGATTGGACTTTCCACGCACGCGCCAGGTAACCATCAAAAAAATCCGTAATGCACGCAAACACAAAGATTGATATTGTTATCAGGCCTGCATATTTATTTTCTATATAAAAACTTAATATTATTGCTGGTATTGCAAGTGCACGAGAAATTGTAAGCAAATTAGGCACGTTTTTTTTAAGCATGTAATATCATCTTACGTAATAGGTAAACTTATACAGAAGTACAACAGAGTTCACAAGTTAATAGTTTACAATTGAACATTTATAAAAACTCCATATACTTAAAAAATACAAGCTTAAAATATAAGGATGTAATGATGAACGATGATTTAGATAGTACCACAAAACAAGAAGCGCTTAAGTATCACAGCAGAGGTGGTAACCCTGGTAAAATTTCAATCATGCCAACAAAACCTTTATCTACCCAGTATGATTTGTCACTTGCTTATTCCCCTGGTGTTGCAGCTCCGTGCCTTGAAATAGCTAAAAATCCTGAGGTTGTTTATGATTATACAGCAAAAAGCAACTGTGTTGCTGTCATTTCAAATGGCACTGCAGTGCTTGGACTTGGTAATATCGGTCCTCTTGCTGCAAAACCTGTCATGGAAGGCAAAGCTGTTTTATTTAAGCGTTTTGCTGATATTGATGCAGTTGATATAGAAGTTGGTACAGAAAATATAGAAGATTTCATCAATGCAGTAAGGTATCTTGGGCCAAGTTGGGGGGGGATAAATTTAGAAGATATAAGATCTCCCGATTGTTTTATAATAGAGAAACGCCTGAATGAACTGATGGATATTCCAGTGTTCCATGATGACCAGCATGGAACTGCGGTGGTTGTTGCAGCTGGCATAGAAAATGCTCTTGATATTGTTGAAAAGAAATTAGAGGACGTTAAGATCATTATGAATGGTGCTGGAGCAGCCGGTATTGCATGTTTAGAAATACTAAAGTCCATGGGCGCTAAAAATATAGTGCTGTGTGATAAGCAAGGAGTAATATACAAAGGTAGAAACGAGGATATGAATGAGTGGAAGGAAAAGTATGCAATTGATACTTCCGAACGTTCTCTACTTGATACAATAAAAGGCGCTGATGTATTCATCGGACTATCTGCAAAAGATGTGTTAAATGAAGAGATGTTAAAGAGTATGGGCAAAGACCCGATTATTTTTGCTCTTGCCAATCCCGATCCAGAAGTAAGGCCTGAGTTTGCAAAATCTGTGAGGCCAGATGCAATAATTGCAACTGGTAGGTCAGATTACAACAACCAAGTCAACAACGTAATGGGTTTTCCTTATATATTTAGAGGGGCACTTGATGTACATGCAACAACAATAAATGATGAAATGAAAATTGCAGCTGCAGATGCAATAGCAAAGCTTGCCCGTGAGCCAGTACCAGGTGAGATATCTGCAGTCTATGGCGGTCGTAAAATGGGCTATGGACGTGAATATATAATACCTACTCCATTTGACCCAAGATTAATTTCTATAGTAGCTCCTGCTGTTGCAAAAGCCGCAGTTGATTCAGGTGTTGCAAGAAAGGCAATACAAGATTGGAGTAAATATGAAAATCAATTAAAATCTCGTCTTTCTAATGTTCTCAGCACGCTGAATTTACTATCTTCACATATGTAATTTATTGGATAAAGTTAAAAGTGATAAACCAACCCAAACTCTAAGCCATATATGCCAAACCTATTGGTAATGGTTGCAGTTGTTGATTCAACACGTGCAGTTTCATCAACTTTACTTCCTCCACCGGCAGGAATATATCCTTCACCAGCTAGTATCTTTATTCCTGGTACAATATCTTTAAATTGGTTATCAAGGATACCAAAATAGCGTAAACCAGCAAATGCTTGAGTTTGTGCTGTAAGTTGGTGATTGATACCAAGTTTTGCTTGGTAAGCCAAGGCATATCTGGTTTTTCCTAGAAATTTAACCCTAGTTACACCTGCACCAATACCAACATATGGGGTGAATGGCATTTTTGCTATATTAAAATCACGATATACATTGACCATTCCAGCTAAGTTATTAAAACCTTCATTTTTTATCTTAAATGCAGCTCTGAACTCTGCTTCAACACTACAATTTTCTTGAATGTGAATATCAACCTTTCCACTTCTCCAAGGTGAATTGCATTCCGCTCCAGTAGACGCATCATTGTGACGACGAAGTTCAATATATCTTGCTTTTTTCTTATCTGAATAATCTTCATCATATAAGTTAGTCTGAGAATATAAGCCTTCAAACTCAACTCTCATATTTTTGAATAAATACCCTATTGCAGCACTACCGGCAAACCCTGGAACATATTTAGGACTGTATCCAGCTTCAATTCGCTCCTTCTTATTAAAACTAAAAACCCCCTCTGTTATATTGTCACCTGCATCTTCTTTTCCTTCTAGAGAACCTATTGCATTGAAGAATGCTCCAAATAGTTAGCTTTGATGTAAACATTCTCTAAGTTATTTATTTTATCATCGTAAGATAAGCACCTAAATGAAAAAGTTAGCAAAACCAATAGATATGTGAATTTAAATCTTTCGCCCACCACAAAGCCTCCCTGCATAATTTGTCATTCCATTATTATAGTATGCTTCTATTTTTTATGATAGCAACTTTTTATTGCGCTCAATCGTTTTAGATTTATAATGAAAGTATTGTAATTTAAAGCAAATCAATGACTATTGCAATTCACGAATTAGAGAGGATCATCAAACAATCGTTCCCCGACGCTGATATAAAGATTCATGATCTTGCTGGAGATGATGACCATTATCATTTAAAAATAAACTCCAAGTGTTTTCTTGGAAAGACAAAAATAGAACAGCATAAAATGGTATATAAAGCTCTGGAAGGTCAGTCTATACACGCCTTGCAACTGGAAACTAATACTTAAAAATAAGGTGAATTTATGAGCAATTTTGAACAAATAAAAAAAGATATAACAGAAAATGATGTGGTATTGTATATGAAAGGCACTTCTGATTTTCCTCAATGCGGATTCTCTGGACTCGTCGTGTCAATCCTAAAAAAATTGAACGTGAAGTTTAAGTATATTAACATGTTGGAGAATGATGAAATACGTGAATCTATAAAAAAGTTTTCTGATTGGCCAACAATTCCACAATTATATATAAAGGAAGAGTTTATTGGTGGTTGCGACATCACTCGCGAGATGTACGAAAAAGGCGAACTGCAAAGTTTATTGAAGGAAAAAAAAATTATTGCGGAATAAGTACCAAGAAACCAGTGCCCAGACGCTGGATAACGTAGTATAGCTATGAAAAAGGATCTTATGTCTTAAACCGTATCCGTTCAGGGGAGCGGCAAAATAAGGTAGACAAAGCAAGATAATAATGTTGATGTTAACACTATTGTCAAGTTTACTGGCCTTTCTATTAGTGAGATTGAAGAATTAAGTGTGAGCGGTTACAAATAATTTACCATTTCTTCTGGTTTCACTATCCTTTCAAACTCTTCCTCAGTGAGCAGTTGAAGTTTTGCTGCTGCTTCTTTTAGAGTGATATTTTCTTTATAAGCAAGCTTCGCTATTTTTGCTGCATTGTCGTACCCTATATGCGTATTTAATATAGTGACCAACATCAACGACTGATTCAGTAAATCTTTTATCCTCTCTTCATTTGCTTTAATACCAACTACACATTTTTCTGTAAAATTTAAACTTGCATCAGCTAAAAGTCTTATAGACTGCAAAACATTGTAAATTATCACTGGCTTAAACACATTCAATTCAAAATGACCGTTTGAACCACTAATGGTTACAGCAACATGATTTCCCATAACTTGAGTGCATACCATAGTCACCGCTTCACACTGAGTTGGATTCACTTTACCTGGCATAATTGAAGAACCAGGCTCATTTTCCGGTAACATTATTTCCCCAATTCCGCATCTTGGACCAGAACCAAGCAACCTTATATCATTTGCAATTTTCATTAAACTGACTGCTACTGTATTGAGTGTTCCACTGAGCTCAACTAAAGCATCATTTGCTGCTAGCGCTTCAAATTTATTGCCTGCTGAAGTAAATGGAAGGTTAGTAATTCCTGCAACTTGCTTTGCAAAATCTTCAGCAAAACCCTTTTTAGTATTGAGTCCCGTGCCAACCGCAGTGCCACCTTGTGCAAGCTCGTATATACCACTTAAAGTTGATTTTACTCTCTCTATCCCCTTTTTAATCTGGGCTGCATAGCCAGAAAACTCCTGTCCTAGTGTTAGGGGCGTTGCATCTTGCAGATGAGTACGTCCTACTTTTATTATATCTTTAAATTCCTGAACCTTATTATCCAGCACCTTATGCAATTTTTCAAGATTTGGAATAAGCAAGCAGTTTATTTGCTCTGCTGCTGCTATATGCATTGCTGTTGGAAAGGTGTCATTTGACGACTGACCATAATTCACATGATCATTTGGATGTATTGGAGATTTACTACCCAAATTACCACCTAAAATCTCTATTGCACGATTGCTGATCACTTCATTCATATTCATATTAGTCTGCGTTCCGGATCCGGTTTGCCAAACAACAAGCGGAAATTCATTATTAAATTTGCCATCTATTACTTCCCTCGCGGCTGTGCAAATTGCGTCCCCTACCCTATCATCTATAACACCATGTTTCATATTAACACGCGCTGCTGCAAGTTTTACTATTGCTAATGCTTTAATCAGAGGCTCTGGCATTTTTTCTGTGCCAATCTTAAAATTTTCTAAAGAACGCTGAGTCTGTGCTCCCCAGTAATGTTCACTTGGTACTTTTACTTCCCCTAAGCTGTCTGATTCTATTCTCGTCTTTCTATCCATATTTTCCTCCTGGTGTTATGCAAACTGGTTCACTACATAATTTTTTCATGCCTACTTCTTTGTTAATTAAATCATACTAGATCCAAGTAGTCAAGTGTACGAACATTGCAATTTTCAGTTAACTTGCATGGTAGATGCAAGTAGCTGACACTGATTCACTTTATGATGGTGTCATTCCAGTCTGGAATCCAGCCTTTTCATAATCATCAAAACGTTGTATTTTAACATAAAACGGCTACTTTTATGCTTACCAACTTAATAAAATTCCTGGATCCCAGTGTCTGGGCACTGGGATGACACCCTTCTGGTGGACTCAAATCACGATGTTTGCACAGCTGTACGCTTAGTTCTGGTTGCACGCTACCATTCTTGTACATCCATAAATAGAAAATTTACGCTTTAAAAGGATCATATACATCGATTTCCTTAGAATTACTCTTTTTCAATTTTTCACTTAATAATCTTAAAATAGGCTGTAAATCACCATTAATTGATAAGCACAGCACTTCTTTATTGAGATAATTAGCTAGGTGATTCTTCTTTTCCAGAATTTCTGCTTCCCTCAATAAGTCGCATTTGTTTAATACTACAATCTCTTCTTTTTCAACAAGATCACTATTGTAAAGTTCCAATTCATTATGGATACAACTATAAGCCAAAACAACGTCATCGTGAGTTACATCGATTAAATGAAGTAAAATTTGACACCTTTCTATGTGCTTTAAAAATTTATGCCCGAGCCCAACTCCAAGGTGAGCATCAGTAATTATTCCAGGAATATCTGCTATTACAACTTCGCTATCATCCACTTTTACCATGCCTAAATGAGGTCTTACGGTGGTAAATGGATAATCGCCTACTTTTGTATCGGAATTTGAGCAGCGAGTCAAAAATTTTGATTTACCTGCGTTTGGCATGCCAATAATTCCAACATCTGATAAAACTTTTAGTTTTAATAATACATGTTTTTCTTCGCCAGGCTGACCGTAAGTAAAATGTCTTGGTGCCTTATTAGTAGAAGATTTAAAATTAGTATTTCCAAGTCCACCTTTTCCACCCTGTGCTACTTGAAATTCCATACCAGGCTTGTCAAGGTCTACTATTATCTCTTCACTTTCTTCATCAATTATTTGTGCACCGACTGGAACTTTAAGTATAACGTCTTTCCCTGCTGTGCCAGATCTATCCCTGCCTGCACCATTTTTTCCACTATCTGCTTTAATGTGTCTTCTATAACGAAAATGAAGCAAAGTGTTGAGATTAGCGTCGCTGATGAAAACTATGTTTCCACCCTTTCCTCCATTACCACCATTTGGACCACCAAATTCAACGAACTTTTCTCGACGAAAACTTGCACAGCCATCACCACCGTCACCAGCTTTTAAACACAATTTTACTTCGTCTATAAAACCCATGCTAACCCACGATAATATTTAGCATCCTTTCCTAATGCGCTTTCTATTCTGATTAGCTCGTTATACTTCGCGAGTCTATCAGAACGCGATAGCGACCCGGTTTTTATTTGCCCGCAATTTGACGCAACTGCTATATGAGATATTGTTGTGTCTTCTGTTTCACCTGAGCGATGAGAAACAACAGCTTTATAGCCATTTGATTTTGCCATTTCAATAGCAGCAAAAGTTTCTGTTAACGTCCCTATTTGATTTGGCTTGATCAGTACAGCATTTGCCATTTTTTCCTCTATTCCTTTGCATATCAGTTCACAATTTGTAACAAACAAATCATCCCCAACCAATTGAATTTTACTCCCCAATTTTGCAGTAAGTAATTTCCAACCTTCATAGTCGTCTTCACTCATTGCATCTTCTATAGAAATTATTGGATATCTTTCCACAAGATTACAATAATATTCAGTCAACTCTTCTGAAGTAAGATCTCTGTGTTCAAATTTGTAAATTCCATCTTCATAAAAAGTAGATGAAGCAACATCAAGGCCTAGTGCAAAATCACTTTGCGCTGAATAACCTGCTGATTCTATAGCGTATATGATCAAATCAAGTGCTTCTTCAGTACTTTCAATATTTGGTGCAAAACCACCTTCATCCCCTACATTTGTGCTATAACCTTTTTTCTTAAGAATGCTACGTAAGTTGTGGAATACCTCCGCAGATATTCTAATCGCTTCGCTGAAAGTCTCAGCACCGACCGGAAGAATCATGAATTCTTGGAAATCGAGCTTATTGTCTGCATGTACTCCACCATTAATTATGTTAATGAGTGGAACCGGCATAACACTCGTCTGCTTTCCTCCCAAATATCTATATAGCGGCATTTTGAAACTGTTTGCTGCTGCTTTTGCAACTGCAAGAGACACACCCAAAGTTGCATTTGCTCCAAGTTTTGATTTGTTTTTTGTTCCATCCAGTTCAATTAATGCTTTATCAATTGCATTTTGGTCCGCTGCATTCATTCCAATGATTTCATCTGCTATTATCCCATTTACAGCTTGAACAGCTTTCAGCACTCCCTTACCACAATACCTTTTCTCATCTTGGTCCCTGAGTTCCAAGACTTCTAATTTACCGGTTGAAGCTCCAGAAGGTACAGATGCCCTGCCTATTGCACCATCACAGAGCTCAATTTCTACCTCAATAGTGGGGTAACCCCTGCTATCTAAAATTTCTCTTGCAAATACGTTATTGATTATCTTATTCATTACATTAAACCTTAACTTCCGCAATAAGTGCTGCAGTTTCCTTTGCCAATTTAGCTATATTACTACCAGCACCAATAAATAATACTATATCACTTGGACTTGTCGAATCACTAATAAAATGTGAAATGAGCAAAGCATCATTCATAATTTTTGTGTTATTAAATCCATTACTGATTAAAGCTTTTTGTATATCATCAATCCCACAACCAGGAATAGGCTTGTCTTCTGGGGGATGAACAGGAGTGAGGATGACATAATCAAACATCATGAAAATGCGTATGAATTCATCAAAAAAATTACGAATGCGGGCAAAACGAAGTGGTTCGATAATTCCTATTACTTTTCCTTTAGTAATCGAACGTGCAGCCGTTAAAGTTGCATATATTTCATTTGGATGATGGGCATAATCCTCAATTAACTTAACACCTTTAATATCGGCAATCAAAGAGAATCTTCTTGCTACTCCTTGAAATTCCAAAAGGCCTTTTTTAATATCTGCATCGCTAATTCCGAGCTTTATCGCAACTGATATTGCAGCTAGGGCGTTGCTTACTTTGTGAATTCCAATTGCATTTGATAGTACTATGTTTTTTAAAGGGCTGGATCCCAGTGTCACGTACTGGGATGACATCTCTGTACACTTTCCTTTTGTCATTCCAGCACGTAATGCTGGAATCCAGTTGTTCAACACATCAAATTCTATGCTGTTAGCATGCTGTTTAATGTTGCTGGCTCTTATGCTACCATTCTCAAACCCAAACGTTATAGAATTACCCGCATCATAATCGATGTCTACAGAATCAGGTAAAACTGCAGAACCTGCATTATTCACGAATTGGGAAAATGCATTTTTGATATTATCAAATGTGCCGTAATAATCTATGTGGTCATTGTTGATACTTGTTATGACAGCAATCTTTGCAGGGATTTTTAGCATAGTTCCATCAGACTCATCAGCCTCGATCAGAAAAGTGTCACTCCCTCCAAGTTTGAAGTTGCTCTTATAGGAATTTAATATCCCTCCTACAGTTACAGTCGCATCAATGCCAGAATGATCAAAAATGGAAGCAATCATAGCGGTTGTTGTTGTCTTTCCGCTTGAACCTGAAACCGCTATCACATATTTACCTTTCATAATTTCAGCAAGTATGTCTGATCTATGCAAAACGGTTTTATTGTTATTTTTTGCCGCAATTAACTCCACATTATCAGATTCTATTGCAGAAGAATGTACAACTATTTGAGCTTGGCTTATATTATTAGCATTGTGACCAATAAAAACCTCTATACCTAGCTTTTGTAACTTATTTATATTGTCGTTTGATTGTGCATCACTGCCTTGAACTTTGCAATTGGAATTGTGAAGAATTTCAGCAATGGCACTCATTCCGATTCCACCTATACCAATAATATGTATTATTCCTTTTTGAGTTTTGTTAATATTTAGCAGTAGATGTTTACTCATTACTAAATTTATTATAGTATAATTTAAAATCCTCATAGTATCGAACCCTCTTACCGAATACAATGATAAAAAACCTAACCTTTCTATGTCTAATATTTGTTTTGATAAGTAGCTGCAGTTTTAGCAACAGGTTTAACTGCACTGCAGGTCATTATAAAATTGGCAGCAGCTACACAATAAATGGTATAACTTATTATCCAAAAAACTGTAAACACTATGAAGAGATAGGGATAGCATCGTGGTATGGAATAGAAGATCATGGCACACTTACAGCAAATGGTGAAGCGTTTAACCGTCACTTGATCTCTGCAGCGCATAAGACTTTGCCCTTACCCTGCTTTGTTCTTGTCACTAATTTAGAAAACGGAAGAAAGCTTGTTACAAGGGTTAACGATAGAGGGCCTTTTATTGAAGGCAGAATAATAGACTTATCAGAAAAAGCAGCTCAAGTCTTAGGATTTCATAAATCTGGGCTTGCAAAAGTAAAAGTTCAATACCTAAGAAAGATGTCAGAACAATTGATACAAAATACTCCTCATTACAGAAAGCAATATGAAAAAGAAATGCAGAAACGTCATCCGAAACAAGACAGTGCAGAAAGTAAGGGATATGTTGCATTTTTTAAAAGTGCTCAGGCTGCTAAATCAGCTGCATCAAAGCTTCGCAATCAAGGAATAAAAAATGTTAGATTGCTTTTTAAGAACGATCAATATTGCGTGAAAGTGAGTTATAGGTAGTGGTGAGTGCAGAATTTGAAAGATTTGGTTAATGTAAGGAACGCTGGCTAACTATTGTAAGTTAAAAATGTGATATAAAAAAGATATCAACAATTTATAGCTATACCACCGCGATATCTCTTAGCCGCTAACACGTAGCGGAATGACGAGCTTATCGTCACGCCACCGCTAACCGTCATACCGCGATTTATTCGCGGTATCTCAGCCGCTAACAAGTAGCGAAATGACAGCAATCCTACGTCATGCCGCCGCTAACCGTCATACCGCGATTCATTCGCGGTATCTCAGCCGCTAACAAGTAGCGGGATGACGAGCTTATCGTCATGCCACCGCGAACCGTCATACCGCGATTCATTCGCGGTATCTCAGCCGCTAACAAGTAGCAGAATGACAGCAATCCTACGTCATACCGTCACGGTATCTCTAGATCCCGCTAACAAGTAGCGGGATACTTGACCTTTACAGGAATGACAGTTGTCGTTTAGCTATAAATGTTAAGAAATTTACCAAATAAAAAAAAAGGCAAAGAAACCCTAGGGTAGCTAGTATTCAAATTCTCCCTTGTCTATTTGACGTCTTTTACTGTCTTAAACACTTTATAAGCGCGTTTCGGCTTGTATAGGTAGAAACCTAAAAGTTTTATAAAGACATGAGGTGCACATAGTGCAAAAAATTAAGCATGATTTACGCCAAATACATTAAGTTTTTTGTCATTAATCCACTGCAGAGATTGCGAAGATAAATAAATAGCTTCAGTTTCATGATAAGAGGGCTGGCGGAGTTTGTCAAGTAAGTTTTTCGTTTCATCCAATGCGCTGCCAAAAGTTTGTTATGCAAGAATGCACTAGCCATTTCTCACAGATTCATTTAAACTTAATCAAGTAGGAGTATTATTAACGCGAAAAGAGCTTAATTAGAGATTTAAGTGATATGGCGCGTGAGGAAGATATAAACCAATTAGTAGAAAATGGATTTGATATTAACTCAAAAGATGCAAGTGGAATCACTCTCTTGCATAAGTTCACAAAAGAAGGCGATTTAGTTGGAGTAAAGTCATTACTAGAGCACGAAGCTGATTTCAATGTTGTAGACAACGAAAATAGAAACCCTCTGCATTACGCCATTATGCATGGACACAAGAAAGTTGCTAAACTTTTTGTTAACCAACTGACAATTAATTCCAAGGATAAAAATGGATTCACTCCACTGCACCTTGCTGCACTACAAGATGACACGGAATTAATAGATTTTTTGATAACAAAAGGCGCAAAAATTAATGAAAAAGATGCCAAAGAGGGCTATACTCCTCTTCATATAGCTTCACTATACGGTTCTAAAAAAAGCGTCCAAATTTTAATTGATAGCGGAGCAAATCTCGAATGTGAAGATAACAATTTTCGTACTCCTTTGTTTTTAACCATTTATCAATGCACCGCACATTATGACAGCAGAGCAGAAATTATAGAATATCTGATAAAGAAAGGTGCAAATATAGAAGCCAAAGATGCAGAAAATAACACTACGCTTTTCCTAGCAGCGTATAACAACAAAATGCAAATAGTAAAACTTATTGCAAAAAAACAGCAAGCAAGTAACGATAAAATTAAACTTAAAGAGTTTTTTTGCACAAAAAACAACCATGGTTTTGATGCGTTAGATTGCGCTATTGAGCATAATAATAGAAAAATGGTAACATTTCTTGTTTCAAAGGGAATAGAAGCAAACGATCAAGATTTTAATGGTAACGCTAGGCTGCATAAAGCTAGCCATAATGGTAACACTAAAACAGTTAAGCTCTTATTGAAGCTTAAGGTAAACGTTAATGCTGTTACTAAATGTAACAGAACTCCCTTGCTACTCGCAGTTAAAAAAGGCCATACACAAATTGTGAAAATGTTATTGGAAGTTAGAGCCAATATGAACATTTGTGAGCAACAAGGTTTTGCACCTCTACATCTTGCTGTTCAAAAGGATTATTTTGATATAGCTCAGTTGTTAACAGAAAAAGGTGCAGACCTTAACATTAAGTGCAATAACGGTCATACCGCAATAGATATGTTCATTAGCAAGGCTCATAGCAAAAAAAACATCGAAGAAAATTACAAAAAATTTTGTAGATTTTTGATGCTTTATCTGAAAGAGCTACATAGTAAACACAAAGCCTGTTGTATACTTTCAACCCTAGCTCTAAGCTTAACAATTATAGGCTTACCATTTATTTTCAAGCCTATTATTAAATACAGAGAAAGAAGTACAATATATAAAAAAATTAGGGCTATGCTGGTCTACATTTAAGTACAAGAAGAGTATACAAAAAATACATAGCCAAAGCTAATACACGACAATTATCTGCTCGATGAAAATGAGATTAAATACATTTTTAATATTTTTATAGAAATCTATTAGTATAGATTTTGTATGCTGTTCTAATGGCTATTTTTAAATGCTTAATACTCCTCTTCATTATTTCTTGCACACATCTACCTACCAAGCAATATCCTATTAACATAGACAATTATAAGCACGATTATCCGTTGCAACAATATAACACCTCTTTGGAGATTAATGAACCGGCAATACCAGAAATTATGCCTCTACCAATAGAGTTTCCCGATCTCACAATCAGTAATCAGCTTATTTCTATTAATGTTAGTGAAGAAGTATCAGTAAAGGATTTGCTGATTGAGATAGGAAAACTTTCTGACGTTAACTTGGATATGGACCCAAAAATATCAGGTAATATTATTTTAAAGCTAAAAGATAAGGATATAAACGAAGTAATTCAGAGTATAGCAAATAGCGCCAAACTGCGTTACTCAACAAGTAATGGTGTAATTAGAATTGAGCAGGACTTGCCATACGCACAAAATTATTACGTAGACTTCATCAATATTCAACATTCTGCTCAAAGCAGTTTCGTCATTAATAACAATATTACTAACAGTGATGGAAGTAACGTTGATAGGGACTATAACAATGTTATGAAGTCTCAATACAGTAGTGACTTATGGAATTCATTAGAAAAAGGCTTGAATGCAATAATGGATGTTAACGGGGTGGATGATGGCGAATTCCTTTCATCCAACAGAGAAGCTGGTGTTATTATTTTGAATGCTAGAAAAGATATCCACAAAGCTGTTGAAGAATATATTAATAAGGTTAAGAAGTTAGCGTCTTCTCAAGTAATGATAGAGGCAAAAATAGTTGAAGTTGTGCTAGATGACAAATACCTTTCTGGTATGAACTTAAATGACTTACAAGATGGAACTAAGTCTATAATAAATCAAGATAACTCCATTATTAACCTAGCAATGAACTTTGGTGCAAATGATCTAGGAGATTTAGTAAAAAATTTAGACAAATTTGGCACTTCAACTGTAATTTCAAGCCCCAGAGTACATGCTATAAATAATCAGCAAGCGATGATTTCATTTACTAAAAACCATATTTATTTTACCTCCGATATACAAAAAGATACTAGAAACTCTAATCAGACCTTAATTACCAAGATGAATAGCGTCCCAATAGGTGTTGTGCTAATAATCCACCCAAGCATTAACATTGATACTAGTGAAATATTCATGGATATACATCCAACTTTATCAAGAATTAACGGCTACACTAAAGATCCAGATATAGAGTACGTCGCACAGCAGAGTAAAATGAAATTAAATAGCGACATTCCAATTGTTGAAATCAGAGAAATGAACTCTATGTTAAAAATTAAGAGCGGTGAAATTATGGTAATCGGCGGGCTTATAGAACATAGAGAAGATAAGCAAAGCTTATTGCATCAGAAATCAAAAAGGCTAGCGAATAATATTAGAACAGTAGAAACAGGCACGAAATACATTGCTTGGAAGAAATAAGGAAGTGAAAGAACAGTTAC
>NODE_16_length_18521_cov_17.624662
ATAGTTGTCTTTTCTCGTCTACCTTATTTTGCCACTCTGCTGAACAGATACATAACATTTGCTATACAGAAACTCTGCGATACCAAAATAAATAAAGAGGTACGCCACTTGCAGTGAATAAGCTTGCGATCAGCAAGGTATTCACAGAAGTTTCAAATATTACCCAGCAGCAAAAGGTTGTTGCTATACTGCCAATTAAAAATTTGTAACAACTCTTTTCTTGCACAATAACTTTGAGAAAAGCAAGACTGCATGCAAGGTAAACAAATAAAAATGAAACTACAGAAAAGTCGATAATTGATGTGATCTGCTTAGCAAAATTGTTGCTTGAAGTGAGGATTAGTAAAGTTGCAGTTCCAACTGAGCTAGTTGTTATGCCCCAGAAAGGAGAACCGTGCTTGTTTCTTTGAGCAAAAAACTGTGGCATCAGTTTATCTTTTGCAAGGCCAAGGGCCACTTGTCCACTAGCTAGTACCCAAGCGTTTAAAGTACCAACACAAAAAATGAACGCAGTTATAGAAATAATCAAGTGCCAATTGCCAGAGGCCATAATTTTTATTGCGTCAACATATGGTGCTCTTGAACTTGCTAAATCATTGCCATTTATTAATCCCATAATTGCAAGATTGTTGATAAAATACACAACAGCAACAGAGATTGTTCCAAGTACCACAGCTCTTGGTATTGTTCTAGCTGGATTATCAACTGACCCTGCAGGTGCTGTTGCCAATTCAACTCCAATAAAACCCCATAGAGTAATAAGTGTAGAACGGGCAAGAATCTGCGATGTTGTAAGATTTGATATTTCTTCACTTATGATGAAGTTATTTCTATCAAAAAAAAACAATGCTGCTATAGGTATTACAAGCAATACAGAAATTTTTATCACCGTCAATAAAAACTCAACACGTCCAGCAGTAGCTACTCCTCTAAAATTTATTAGTGTAATAATTGTAAGTAATAACATCTCTAAAAACAGATGTACGTTTTGAATATCTTCATGGAAAAATGGTGTAAGATAACCAACACCCACAACTATTACGGCTGTTGTGCTAACCCATGAGATCACCCAATACGTCCAACCAACAAAAAAAGCTGCAGCAGGGCCAAAAGCATGCTTTACATAGACGTGAGGGCCACCCGTTTCCGGAAATTTTGCGCAGAGTGAGGCAAAAACTAAAGCAAGAGATATAGCACCAAGCCCTGATATTATCCAGCTTATAAGGCTATACATGCCATATGGAGCAAGGCTAATTGGAAGCATAAAAATTCCAGAGCCAATTTGGCTGCTAATCACTAAGGCAAAAATAGCCCAAAAACCTATTTTATTTGACACAATAATTCTTATCTAAATAGATTAACAATATACCCTAAACTCAGAAATTTCAATTGATCTTTTAATATAAAAACTTGCATTTTTTTCAATTTATTCCTAAAATAGATTATTAAGAGGGAGTTATGAATCCGAGATTAAAAGCATTTTTGGTTGCACTTTTGTTTCTCATGTATTATTTAAATCTTCTTGTTAACTATATCCTTGACCCGATTCTAGTTCGTCCCTTTGAAAGATTATACAAAAACTTAATTGTTGATGGTCTTTATGCCTATTTATCTACAAGCACTTCTAGCCCTGCACTAGCATTTTTGGCTACAGGTTTTATTGTTATTGCTGCGTTTATTTGCCTGAATAAAATGCTTCTTCCCTTGCAAGAGAAGATCATAAACAACTATACCTCCTTTAAAAACAACAATATTGATAGCAATAGCATGTTGTTTGAGGTTTATAAAGATCCAACAATAAAATTAAAGGACAAAATCTTATTCTTCAGTATACACTTGATATATTACCTACAGCTTCCATTTTTGTATATTGCATCAAAGGTATCAGCTCTACGTGGGTTTCTTATATTTAATTTTGGTTTATTATTGTTAAATTATGCACTGCTAATTCCAGTAGCACTTCTTGAGTTAATAAAATATCCATCAGTAAAACTCTTTTCACCTTTGGGTTTGAATGTAAAGCAGCTAAGCTTTTTGTTTAATGTAAGTGATGTGGGTACTAGTAGTCAGAGCGTTCATACTAGAAGTTTTCAGCAAAGCGTTATTGAATGTGCCAAAAAATTAAAGGAAGAACATGGTACGCCGTTAAATGAGTTGGATGAAGAGTTTAAAAGTTATATAAGCGGTTTAACAAGTCAGCAAAAACGAATGATAGAACCTTATCTAAGATTGGATGGTTATGAAACTGGGGAGTGGGTAAATTGGGCAGATTCACAAACCGGATTGACATTGACACAGGCTATAAATTTAGTTTTAATTGCGGCAAGAAAGCAAAATGCAGATATAGAATTATTGAAGTCTATATTACTGGTTCGCTTTGAGGAAAGTAATCGCCAATGTGGTCCTGGAATGCTCAACCGTATCATTTATGCATTAAGTGGTCTTAAAGCGGAAAATAATTTTGCAGCTCAACTAGAGCCTCAGCCAATAGGAAAGTTGGCTAGTGATGCTACTAAAAGATTTCTTGAGAAATATGTGGATAAGCACTACCATAAAATAAAAGTTTTGAAAGAAAATTTTGATAATTTGTATTCACCAAGTTCTGGGGTGGATTTGAGCAGCGTGAGTGATGAAGTAAAGGATGGCATTTCTTATACAAGAGATGCTATAAAAGAATTTGTGTTTAAGGAATTATATGTAAAGTTTTATAACGACTATGGAGAACATATTCGGAGAGGGCAAATAAAACAAAGGCTAAGAGAATTAATAACAGATGAAGTCATAGATGCAGCAATATCTTATAAGATAGACGAGATAGAAATTCCTGCAGAACCACTTACTTATCTTGAAAGAGTAAAAACATTTTTTGGAGGTCATGCAAGGTCTTCTGCTGCTTAGTGGTTTAGTTCGTGCTATATAGCTAAACTGACTTAGATTTACTGACAATTTTAAAACAACAAATTCGTCATTCCGCTACTAGTTAGCGGAATCTATACCGCGAATGAATCCATAGCTGTACGAACATTGTGATTTGAGAGCAATTTCCACAAGGGAGGGTGTCATTCCAGTGCTTGGCACTGGAATCCAGCCTTTATTATGCAGCCACTTGGTTGAAATTAAGTCTTCTGGATCCCAGTGTCTAGGCACTGGGATGACACCATTTGCTGTGCAATTTACCTTCAAAAATGAATGTTCGTACAGCTATGGAATGAATCGTGGTATGACGCGTTAGCTATAGCTTTGTCTTCCCTTTTCTGAATGGCTTGCAAGCTGCTATCTCTACAAAAACTATATTTTTCTTCAGAAGAGAGTTATATTGTAACTATGGACAAAATAATCATAAAAAAATTTGGTGGGACTTCGCTAACTGATTTAAACCGAGTTGCAAATTTGATAAAAAACGATATTGAGAAAGGTTGTAATGTAATCGTTGTTGTATCTGCTGTTGCAGGATTTACTGACCAAATGGTTTTTCAGGCTAGGCAAATCTCAAATTTAAGTTATAGACAAGAGTTATCAGAGTATGACGTTATGCTTTCAGCAGGAGAACAAATCTCTTGCGGTCTATTAGCTATCACTCTCCAATCGATCGGAGTTAATGCTAAATCGTGGCTTGCCTGGCAGTTACCAATTGTAACTGATGATTTTTATTCTGAGTCTAAAATAAAAACAATAAAGATTGAACGTGTGAAAAGATCTTTTGCTGAGGGTTATACTGCTGCGATCATTGCTGGTTTTCAGGGTATAAATGATGATAGAATCACTACTTTTGGAAGAGGAGGCTCTGATATATCAGCAGTTGCCTTCGCGGTAGCCTTTGGTGTTAGAACTTGCGAAATTTTTACTGATATTGATGGAATATATACAGCAGACCCGAGAATTGTTCCAAAGGCACGCAAGCTCAAATTTATCTCTTACGATGAAATGTTGGAAATGTCGTCATCTGGTGCTAAAATACTGCATAATCGTTCAGTACAACTTGCAATGAAACATAACATTAAAGTGCAAGTGCTATCCACTTTTAAGGAAGTAGAAGGCACCACAGTGCTACACAAAAGGGATGTACTAGAGAGATACTTAATTACTGGAATAACTTATAGCACTAATGAAGCTCTTGTAACTTTCACTAACCTTGCAAATAACTTGCGTACTTTAAGAGATATAGCAGGAGCAAACGTTAAAATTGATATGATACATGGGTCAAGTTTTGTTATCTCCAAATTTGATATTGATTTAATGGAAAAGTTACTGAATAAGAATGAAAATTATGCTATAAACGATAATGTAGCTAAAATTTCAATAATTGGTATTGGTGTTATGTCTAACACTGAAGTGATGCACCGCACACTCAAGGTTTTAAGCGAAAAAAAGATAGAAATACTTGCTATCACAACATCTGAAATCAAAATCAGTATAATTGTTCAAAAAGAATGCGCTGTAGCTTTAGTCAAAGATTTACATACTGAGTATGAGCTTGATATGCAGCACTAGGATAGGCTTGACGTCCAGTTGTCTAAGAGTATGTCTTAAAAAGGAATGAGGAAAAAAATATGATAGTGTAAGTAAAAAATAGGAGGGAAAATTGTATCCAAGTGATATAAGTGATAAGGAATGGGAAATTTTGGAGCCACATGTTGCACAAGGAAAGATAGGGAGGCCAAGAAAGCACAATATCAGAACAATTATTAATGCAATAAGGTATATAATGAGAGGTGGTTGTCAATGGAGAATGCTGCCGAAAGATTTTCCTCCATGGAAGACGGTGTATGACTATTTTCTCAGGTGACGTAGTAATGGCAAATTGGAAAAAATACATAATATGCTAGTAAAAGAGGTAAGAAAAATGTTTGGTAAAAATGAAACACCTTCAGTAGGAATAATTGACAGTCAATCAGTAAAAACCACTCAAAAAGGGGATCCAGAGGATATGATGCTGAAAAAAAATAAAGGGTAGAAAACGTCATATTGTTGTAGATACAGTGGGCTTAATTATTGCGGCTGATGTTCATAGTGCAAGTGTTCAAGATCGTGATGGTGCTCTAAATCTTTTCACTCAAGCTAAATACAAGGCTCCAACTTTACGTAAGTTTTTTGCTGATCAAGGATACATAGCAAAACCGCTGTTTATTGGAGACAGGATACGATTACCAAGAAAGCTGTTGATGTTACAGGATTTTTCGACAATCTGGACCACAATTTAGCACTGCAGGCTATCAAGAAGCACACAGACTGCAAATGGGTCATACTGTATGTTGAAAGGTGGATGAAATCCCCTATTCAGCAAGCAGATGGCAGTAAGGTAGTTAGGGAAAAAAGGAGTTCCGCAAGGAGGTTCAATAAGCCCAATCATTTCAAACATATTTATGCACCATGCATTTGATATATGGATGAAACAAAATCACCCAACAGTACCATTTGAAAGATATGTGGATGATGCGATAGTGCACTGCAGAACTAAAAGACAGGCAGAATTTATGCGAGCAGCAATTGAAGAAAGATTGGCATAATGTAAGCTAAAATTGCAACCTGATACCAATGCCATTCCAAAACTCCATCACTATACTGCCTTAGTATAACCTTCTCACTTCTATTGTCTATTTGTTTGTTATGTAATAGAAATTGGTATGAGATTGAAGAATTAAGTGTGAACGGTTACAGAATTTTTGCCAGGAGAAACATATAGTTAAAGTAATTCAGATTTGTAAGATATGTTTATCTGCAATTATAGCTTCAACAGTAGGCAATGTTGCTTTTAATTACCTCAACATTTTCTCTTGGCAATTCTTTAATGAACCCAGAAGTGCGCATCGGTTGCCACTGGTTGTTAATTTCCCTCCTATCTGCACATGAAATGATTAACCTTTCTTTGGCTCTGGTTATGCCAACATATGCGAGTCTCCTTTCTTCTTCTAAAGCTTTACCACTTTTGTCATCAAAAGATCTTTGATGAGGAAATAATCCCTCTTCCCAACCAGGTAGAAACACGCACGGGAATTCAAGTCCTTTGGCTGCATGAAGAGTCATAACATATACGGTGTCATCGTTATTCATATTATCCACTTCCATCACCAGACTTATATGCTCCAAGAAAGTTGTGGCATTATCGAAATTTTTTAAAGATGAGATGAGCTCTTTAACATTTTCTATTCGTGCTAAGCCTGTTACCTCCTCATTTTCAAGCATTTCAATATATCCTGATTGGTTTGCTACGATTTTAACGAATTCATGCAGTGGTTTTACGCTTACTATTTCTTCCCAAGCTTTAATTTTATTTAAAAAATCGTTGAGTGAGAGTTTAATTCTTTCGGTTACCTGATTACTATTAACTAATATTTTTGCTGCCTCAAAAAAAGAAATTTTGTTATCCTGAGCAGTCGTGTATATTTTCTTTAGAGTTGTAGCTCCTATGCTTCTTTTTGGCCGATTTACTATCCTTTCGAAAGCTAAGTCATCGTTATTGTTTGTAACAAGTCTTAAATATGCAATTATATCCCTGACTTCCTGACGTTCGTAGAATTTTACGCCACTTATAATCTTGTAGGGAATTGAATATTTTATAAAATACTCTTCGAGAACTCTAGTTTGAAAAGTGGCCCTTACCAGCACTGCAATGTCACTAAATCTGTATTTATTGAGTTTCAATATCTGTTCGCTTATGAACCTTGCTTCAGCTTTCCCATCCCATAATTTTATTAGATTTACCTTTTCCCCTTCAATGTTTGTTGTCCACAATTTTTTTTCTAAGCGAGTCTTATTGTGATTGATAACATATGACGCAGTTGCAAGTATGTGGGATGTTGACCTGTAGTTACACTCTAGTTTAACGGTTTTTGCATTTTTAAAATCATCAGAAAACTTCAAAATATTTTCAACTTCTGCACCACGCCAACTATATATCGACTGGTCATCATCTCCTACACAGCAAATATTTGAGTGCTCTTTTGCAAGGTATTTTAGCCAAAGATATTGTATCGCATTTGTATCTTGATATTCATCTACCATAACATATTTAAACTTGTTTTGGTAGTAGGACAGAACTTCGGTCTTTTGATTAAAGAGCTGTATGTTATATAGCAATAAGTCACCAAAATCGACAGAATTAAGGAATTTCAACCTTTCCTGATACTGGTGATAGACTTTGAGTGCAGTTACATATACTGGCCTAAATGATTGAATATCTTCCACTTCAGATGGCAATAAGCACTTCTCTTTCCATTGCTGAATAGTATTCATAATGGTCTTACATTTTTCTGATAGGTAATCAGGATTTATTTCATTGATAATATTTTTTATTACCTGTAATTGGTCATCCACACCAATGATTGTAAAATTAGGGTTTAAGCCCACAATTTCTGCGTGCAGGCGCAAGATTTTTGCTGCAATTGCATGGAAAGTGCCAAGCCATGGTATGTTTGTGCCCGTTAGCTCAAGTACCCTTGATACCATCTCATTTGCTGCTTTATTTGTAAATGTAACTGCTAATATCTCATCAGAATAAGCGTGACCGTTTCTAATTATGTGTGCTATTCTTGAAGTAATCGTTCTTGTTTTTCCCGTCCCGGCTCCTGCCAGTATCAAAACTGGTCCATCTATGTTAGTTACAGCTGATTGTTGTTCTGGATTTAGCAGTGAGAGATAATCGTTCATCGTAGCCCTATAGATTATAACTTCGTAAAGTTAAACCTATGATTGAAATATTGTAAAGGTTTTATTGAATAGAACAGTTAAAGAATGCTTCACTCAAGTACTACATATTTAAACGTAGGTTTTACATCTATTTTGTTTTAGTAGTTTCAGGTGTATGTCGAGTAACAACAACTTGATTTGAGGTATTGGCAACAGAACTTCTGCTTGTTGGGTGGATAAGTGGAGTTTGGAATGGCTTATATGTACGGTTTAGTTCCTTCATTTCTATTTCTTCAACTTCAACAAGGGGTTTTTCTTTTGGGGTATAGCGATTATGCGTTGCAGGTCGTTCAGTGAGATTTTCATATGTTTCTTTCAACCAAGTTCCGATATCATACATAAATCCATACGCTTTTTCTTTAAATTCTCTCAATGATCTACTGAAACTTGCTAGTGTGTTATTAAAGTAAATTGTCATATAGTCTCTTGTGGTGTATTGATAACTTTCTCCATCTAGTCTGCTACTTTGTGCGTTAGAACTATTGTTGCTTTTAAAATAACCAAATATGTTGTACATTTTGAGCCGCCATTAATTACTAACATACACATATTATATATTGATAAATTAAGGACTTAGAAAGCGCTCTGTATAATAATTTAAAATGGAGCTGGAGCTTTGTAGTACAATGTTTTCAAACGTTTAATATAATATTGACTTTACAACGATAGTCACTTTAAATTAGTAACTATTGTTGCAGTTAAAGTATCAATGCCTTTTTTCTTTTATTTTTTTGCAATTCTTAGCATTTTATCTGCTGTATGCGTAATTAGTGTAAGAAATCCTGTGCATGCAGTATTATTTTTAATTTTCACCTTCGTTAACTCTGCAGTGCTTTTCATTCTCCTTGGAGCTGAATTCATCGCTATGATGGTACTGATAGTATACATCGGTGCAGTTGCAGTGTTGTTCCTCTTTGTAGTTATGATGCTCGATATTGACTACATAAGATTGCGCCAGGGTTTTGCGAAGCATTTCACTCTTGGTGCTATATTGTGTGGTGTGTTTTTTTTGATTATCAGTTTTGTAATCCGCAGCTCAACGCTGAATATAAGTAATGTTATAAACTATAATGCCAATAACGTGAAAGCTATCGGTAATTTGCTCTACACTGACTACATGTACGCTTTTCATCTTTCTGGAATTTTGCTACTTGTTGCAATTGTCGGTGCAATTGCTCTTACTTTGCAGGACAAGAAAAAAGGAGTTAAAAAACAGAATGTATTAAAGCAATTGACGCAATCTTCATCTGTAAAATTGGTTAAGGCTAAATTTGGAAAAGGAGTGGAATGGAAATAGGATTAAATCATTTTTTGATAGTTGCTGCTATTTTGTTCACTGTTGGGGTGTGCGGTATTTTCATCAACCGTAAGAGCATAATCAATATATTGTTATCAATAGAAATATTATTGTTGGCGATTAACATCAATCTAGTTGCTTTTTCTGCCTTTATGAATGATATAGTTGGGCAAATTTTTGTGATGTTTGTGTTGACTGTTGCGGCAGCAGAGTCAGGAGTTGGGCTTGCAATATTGGTTGTATATTATAGAAGCCGTGGCAATATAGATGTTGAACAAGCAAATTTAATGAAAGAATGATGGATATACTGAAATTAATAGTATTTTTGCCACTTTTTGGTTCGCTATTTGCAGCACTTTTTAGAAAAAGTCAGTTAGTTACAACGGCAGGGATTGGAATATCTGCAGTTTTATCTTGGTATGTTTTTCTCACCTTCTCTGAAAATTATCACTTGAGTTTATTTCCTTTGTTTTCATTGAGCATCTTAAAAGTAAATTGGGCAATTAGTGTGGATGCTCTCTCATCCTTAATGCTTATTGTTATTACCACCGTTTCACTGGTAGTACATCTCTACTCTATCGGTTATATGGAGCATGATAAGGGGAAGTCGAGGTTTTTTTCTTACCTATCGCTATTTACGTTTTGCATGATTGTGCTGGTTGTAAGCGATAATTTCGTGCAGCTTTTTTTTGGCTGGGAAGGGGTTGGCCTATGTTCTTATTTACTCATAGGATTTTGGTTCCAAAAATATTCTGCAAATAATGCAGCAATTAAAGCATTTGTTGTGAATAGGGTAGGAGACTTTGCACTATTGATTGGAATCTTTCTTATTTATTATACATTTCACTCTTTGAATTTTACTGAAGTTTTTGACACAACTGATCTTCTTGGCACGCAGAACATTAGGGCATTCTGCTGTGAATTCAAAGTAACTCATATAATATGCATATTACTTTTTATTGGCTGTATGGGTAAATCTGCACAGCTTGGTTTACATGTTTGGTTGCCAGATGCAATGGAAGGGCCAACTCCTGTTTCTGCACTTATTCACGCAGCAACGATGGTAACAGCAGGTATATTTTTAGTAGCAAAGTGTTCTCCATTGTTTGAGTTATCAAATGTGGCACGAGAATTAATAGTTATCGTTGGAGCACTCACTGCTTTTTTTGCAGCCACCGTTGCAATTACTCAGAACGATATAAAGAAAATAATTGCTTATTCAACCTGCAGTCAACTTGGTTATATGTTCATGGCATGTGGGCTTTCTGCTTACAATGTTGCTATTTTTCATTTAATGACACACGCTTTTTTTAAAGCTCTACTATTTCTTGGTGCTGGCAATGTGATTCATGCAATGCATCATGAGCAAAACATTCAGAAAATGGGAAATTGCTGGAAGAAAATCCCTTGCACTTACGCTCTCATGTGGATTGGATCTCTTGCGCTTTCTGGGATATTCCCATTTGCAGGTTTTTATTCAAAGGATTTGATAATTGAACATGCTTATAGCACGGATAGCTTTGCTTTTGTAATAAGCTTAGTTGTTGCATTCTTCACAGCGTTTTACTCTTGGAGGTTATTGCTTCTTGTGTTCCACAGCCAAAAACAAAGTAAAATTAATATACATGAGGCACCAAAGATTATGCTTATACCATTACTGATACTCGCTTTTGGATCAGTATTTTCTGGAATATGGGGAGCAAATATTTTGAACATAACTAGTAATGCGTTTTGGAAATCAAGTTTAGTGATGATTGATGAGCATGGAGTTCATAATTTCTTTATAAAACTACTGCCAACCTTAGCAAGCCTAAGTGGAATAGCACTTGCGTACCTAATTTACCAATATCAAGTAATTAGGCAAATTAAGAGTAAATTTTTACTTAAGTTTTTGCAGAATAAATGGTACTTTGATGAGGTGTATGAGTTTGTTATAATTGCACCGATAAGGTTTATATCTAGGCTTCTATGGAAGTTTGATGTTAAGGCTATTGATTCATTTGGACCAAATGGTGTTGTAAGGTTGGTTAATGAATGTTCAAAAAGTTCTATAAAGTTACAAACTGGTTATATATTTGATTATGCATTTATTATGTTTGTTACTCTAATAATCGGTGCTTTATATATTATTGGAATTAAATAGAAGGTGTTGTTACTTAGTATATTCTTGCTTCCACTGATAGGAGCGTTGATTTTATCCTTAATCAGGATTAATCATCAATCTATACACTTAAGATTCCTTGCTCTATTTTTTGCTGTACTTCCATTTTTGCTTAGCATTGTAGCTTGTATAGAATTTGATTATAACAATGCGGACTTTCAGTTTGTCAGCTACCCAATTAGAAATGTTGGAATAGGGATAGATGGTATATCGTTGCTTTTCCTTCTGCTTACAACTTTCTTGTTTGTAATTTGTATACTCTACAACTGCAAAATGAGTTATACGACCCTAAAAGCCTATATGGCATTGTTTCTACTGCTTGAGAGTTTTGTAGTCGGTTTTTTCGTTTCACTGAATGCTATAAGCTTTTATGTGTTTTTTGAAGCTGTTTTAATACCAATGTTCTTTATTATTGGCATCTGGGGAGGAAAACACAGGGTATATGCAACGTTTAAGTTGTTTCTTTATACATTAACTGGCTCATTATTATTTCTACTTGGATTGGTTTACATCTATAACATTTTTGGAACGTTTAATATACAAAAATTAGCTACATTAGTGCCAAGCCTTGATCTTGAAGTGCAGTCATTGCTGTGGATTGCATTTTTTATTTCTTTTGCAATAAAAGTACCGATGTTTCCATTTCACACTTGGCTTCCTGATGCACATGTGCAATCACCAACTTCTGGATCTGTGATTTTAGCTGGCTTGCTTATTAAAATGGGGGGATATGGATTTTTAAGGTTTTCTATTCCAATGCTTCCTCAGGCAAGTTTGTATTTTTCAAATTTCGTTGTTGTGCTGAGCATTATTGCGGTGATATATGCTTCTCTAGTTGCGTTTGCTCAAGATGATATAAAGAAGTTAATAGCTTATTCTTCAATAGCACATATGGGGATCGTTACTGCTGGCCTCTTTTCATTTTGTGAGGAAGGAGTACTGGGTAGCATATTTCAAATGATTAGTCATGGCCTTATTTCTGCTACTTTATTTTTATGTGTTGGAATGCTATATACTCGAACTGGAACTTTGGAGATTGCAAAATATTTTGGCATAGTAAACACAATGCCAAAATTTGGTTTTATGTTCATTTTATTTTCAATGGCTTCAATAGGGCTACCTGGAACATCTGGGTTCGCAGGTGAGTTTTTGGCTATGGTTGGAATGTTTAAGAGCATAGGGTTTTTTACAGGATTTATCGCACTTGGCACTATTTTAAGCGCAGTTTATATGCTGAATTTATGTAAGCAAATAATATGGGGGGTTAGCTATTCTAAATTATTAAATAACCGTTTGGATAGCATAGAATTTTCTGTCTTAATTCTGCTTGCAGTGTTTGTTATTTTGCTTGGATTTTACCCAACCCTTGCACTGAATTATTTGAAGCCATGTATGGCAAATTTGTTAGTCAAATATAATGCGCTATGAATTATATACAGATATTGCCGGAAACGTTCTCTATTATCTCCTCGTTAGTGTTGCTGCTGCTTGGGATTATATTTAACCGCAGAACTATCAACTTATTAGCACTTGGCTGCACAGTGGTAACTTTGATTATTTTAATTCTTTCGGCAGAAAACAATGAAATTTTTCTCTTTAATTCGTTGTTAAAACTCAATTTATACATCAGGTCAGCCCAAGGGTTAATTCTCAGCACAGGAATTTTAATACTTTTGATGCTGAATTTATCAAAATATGACTATAAGTATGAATTTTCAATGCTGATTCTTTTTGCGCTATTTGGCATGATAACTTTGGTTTCAGCAAATAGTCTGATTTCTTTTTATTTAGCTTTTGAGTTGATGAGTATATCTTTGTATGTTCTTGCGAGCTTTAATAAAGATTCGATTTATTCATGTGAAGCAGGAGTGAAATATTTTACACTCAGTGCATTATCTTCCTGCATTATGCTATATGGAATGTCGCTGCTTTATGGATATACAGGACAAGTCAATTTCTCTGAGCTCGGTTCATTCTTGCAAAACCATCAGATAACTTATGGAATAGTTTTTGGGTTAGTCTTTGTCCTAATTGGTTTGTGTTTCAAGCTTGCTATTGCTCCTTTTCATATGTGGGCTCCAGATGTCTATCAAGGTGCACCTACCATAGTAACTGCGTTTTTTTCTACGGCCCCAAAAGCTGCACTTGTAACATTTTTAATTCGATTGATGAATGAAGAGTTAGTAAATGTAAAAAGTTATGTTCAGCCTATTTTCTTATACGTTTCAGCATTGTCTGTTCTTATCTCAGCTTTTGGGGCCTTACGTCAGCAAAACTTAAAAAGGCTGCTTGCTTACAGTTCAATTGGTCACATTGGTTTTATATTTGCTTCACTTTCTATTTTTACACAAGCAGGAACAGATAGTGCCTTAATGTATCTGGTGATATATATCATCACAAGCATAGGGCTATTCTCATATCTTGTACAAATTGACGATGAAGATTGTGATATTGCAAATTTATCTGGTATAGGGAAGAAACGCCCAATTGTAGCATTTCATCTTTCTGTACTGTTACTCTCGATGTCGGGAATACCTCCACTTGCAGGTTTTATCGCTAAATTTTTTATATTCAAAAGTTTAATAAATTCTGGCTTTATCAGCCTGTCTTTGACCCTTGTGGTGGCGAGTGTTGTATCGTGTTACTATTATCTAAATATTATAAAAGCTATGTATTTCGATAAAGCTAGTGGTAATAAGGTTGCTTATTCTAAGGGCCTATTCATTATCACTTCGGTGGCTTCGCTGATCAACCTCGTTCTTTTCTTGTACGTTTTACTCACTCATTGAACTAAAGGGCTGACAAGGTGACCCCTGAGGGTTTTCATATTCATCATTACAAAAAAGTTTCAAGCACTAATAAAGAAGCGTTGGATTTAATTGATAAAGGAATATCAAATGAAACTATTATTGTTGCTGATAAACAAACAGAAGGCAGGGGGCGCACCGGAAAAAACTGGATTTCTCCAGAGGGTAATTTTTATGCAAGTTTGGTAATAAACCTCTTTAACGATTATCTGAATGAAAGCCAGCTTTCGGTGTCATTCCAGCGCGTGACGCTGGAATCTAGAAATCAAGAAGAATGGTCAAGCACACAACTGTACAAACGTTGTGGTATTCCCACCAAGGATGATGTCATCCGAGTAGCCTGGCACTGGGATCCAGAAAACTTAATTACAAATGGGCACATCAGGCAACTGTGTAATAAGAACTGGATTCCAGTGTCACGCACTGGAATGACACCACATACCACCTGCAAATTGCAATGTTCGCATAGTTATGTGTCAAGCACTGGGGAAAATACTGGGATGATAGAAAGAGGTTTAATGAATCAAGTTAGCAAATTAACAGAATTGACTTTTGTTACTGCTCTTGCTGTTGGAAATGCTATACTGTCATTTATAAATGGTCTAAATCTCCAGTATAAATGGCCAAATGACATTCTAATCGATGGCAAGAAAATAAGTGGAATATTGCTTGAAAAAAGATCCAATTCGAATTGGCTCATTATAGGAATTGGAATTAATGTCAGTCATGCACCACTTCCAGGAACAACGTGCATTAGCAATTACGGTGAGTCTGTGTCTAACATAGATCTGTTAAAGAAATTAATAATAAATTTTAATAAGCTAAGAAAGCAATGGCTACTTGATGGGTTTTATGCTATAAGAGAAATGTGGTTAAAAAAAGCATTCAAAATGAATGAGCAAATCAGTGTAAAGTTAGCTGACAAATTGTATGAAGGAATTTTTGCTGATATAGATAAAAGTGGTAAATTGGTGTTGCAGCAAAAGGATGGAAGCTTAATTTATTTTGATGCAGGTGAGTTATTTATTGATAATGCATTATGAATACATATGTAATTTTTGCTTACCTTATTAGTTTCACGCTGATTGCTGGAGAGCTAATTTTTACCATTTCTTGTTATACTAAAAGTAAAAAAATTCTAGAAAGCCTGAAAGATAATCATGAAGAAGAAACATAAGCGATTACTTATAACTTCAGGAATTTTCTGCTTTTTAAGTTGTGCAGTTTTTTTTATTTTAACAACGCTCAAAGAAAATATCTCATTTTTCTATACAGTAAGTGAGGCAATAGTTTTACCAAATGGTCAAAAACTAATCCGTGTTGGTGGAATGGTTGTTGAAAATAGCGTGATACGCAACGAAAGTGAAGTGATTTTTCAAATGACAGATTTTAATAAGAGCGTTATGGTGAAATATCAGGGAATACTTCCACCAATGTTTTCAGAAAAAAGTGGTGTTGTTGTGCAAGGTAAAATGTTTGATAATAGTACTTTTCTTGCAGATACAGTGTTTGCAAAACATGATGAGAACTATATGCCGAAAGTTTTAAAATAGATTCCTTAACCTGGCTGTATTGAAACGGTATGTAGAGAGAGTCACAGCCTAGAGACTATTACTCTTTCCAGTTTAACCCCAATCTGGTTCATTAATGGTATTGTTTTCTAATTCCTCTACTTTTGTCTGTAAGTTATTCAGGCTCTGTACTAAACCACTATTTTCATTACCAACCTTTGTAATTAGCTCGTCAAGCTTACTCCTTTCTTCTGTTAGCATGTCATTTAATTGACTGATAGAGTTGCTATTGTTATGCAATACATCATCCAATTCAGGAACGAATTTCGTGTTCAGCTCTGCGATTAATTTATCTAAAGCTTTGTGGACATAACCAAGCTGCGCTGGATTTCGCGCAACTGTTTCATCATAACCTTTAGGTTTGGTGTTAACTTCTATTTTGCTTATTACTTTAAGTTCGTTTTTGCTTTCTTGTTTACTATTATTCATGCTAACTCCTATAAAAAATTATAATTTTAAAATCAATTCAGCTACATTGAAGTGGTATGTGGAAAGAGTAACAGCTAGCAAGCTATTACCTTTTTTATTAAAGCAACCCGTTCTCTTCGCCAGTAGCATGAGGGAATATGGAAGCTTCTGCAATGCCTGGCTGGTCATCACGAAATTCCTGAAGCTCATCTCGAAGAGTTTGAAGTTGACTTTTTATTTCAGTTGTATTGTTCCCTATATTTGATATAGTTGTTGACAGTGGCTCCACTATGCCAGTTGTAATGTTACTGCTTAAACTTGTGTTATACTCATTAATACTGTCTATCAAGCCATCATAAACCTTTTTAAGGTATGTTATAGCTGCGGCTGTTTGCTTCATTTCCGCTATAGGTATTTTTTCCAGTGGCTGATTTATATCAAAATCTAACTCCTTAGCACCTTTTTCTTTATTCTGAATTTTTACTGAATCTATACTTGGTTTTACAAAATCTGGTTTTGTAAAAACCGGGCTCTCAAGTTTTAGTAATTTACTTTGGTCTGAAGGCTCGTCACCAAAATATAATTCTACATTGTTTTTACTCATAATAAGTTACCTCCTATAAAAAAATTGATTTTCATAAATTGCTACCATACAAGTAGCATTGAATCGTTATTGTTTTCTACTATTGTAAAATCTGGAGCTTCTGCAATGCCTGGCATATCGTCCTTGATTTGCTTGAGCATCTCAATCATTTCCTTGTTCTGTTTACTCTGCTCGTCAAGTTTCCCTTTTAATGCATCAATAATAGCTTTAGACTGATCTTGATTGCTGAGATCACCGATCACAGCTGTCACTTTCTCATAAGGCAGTTTGTGAATGATGTCTTTAAGCTCTTCTGCGCCTACGTTATCCAAAAGTTCTTTAAACTGCTCATTAGACATATTGCGAGCAAAAGCTTGAAGTTTGTCTGGGTTGTCAACTAAAGACTTAATGATAATCTGAATCTTATTAGAATCAGTTAAATCCTGAGCAATTGCTTCGAGTTTCTCAGGATCAAGCTTATTAACTAAGTCTTTCAGTTGTTCTTCTTGCAGACTATTTACTAAAGCTTTCAACTGATCACCTTCTAATTCTTTGGAGAGTATTGTCAAGTGGTGCTCAGCCAAGTCTTTTGCAAGCACTGTAAATTGCTCGTCATTTAAAGTTTTAATAAGTGCTTTGAACTGATCCACTTTTAAGTGAGGTAAAATTTCTTTTACTTGCTCTGAATTTAATTTTCTCACTAGAGCTTCAAGCTGAGTATCATTTAAAATAGGAACAATTATTTGTAACTTTTCTGGATTTAGTTCCTGAGCGAGGGTTTTTAGCTGGTGATTGGTTAGATGATCCACTAAAGCTTGGAGTTGTTCATCTGTTAAGTTCTCTGCTAAGGCCTGCAACTGGCTTGAGCTCAGTTCAGGAATTATTTTTTGCAGTTGCTCGTTACTAAGAGTATTGGCAAGAGTTTTTAGTTGGCCGTCTGTTAGGCCCTGAATAAAAACTTTAGTAAACGCGTTTGATAGCAACAGTAGCACATCTCTTATATGTCTCTCACCGTAGTATAACATAATGTCTTGTAATACCTCATTGTCAGGTGAATCGATTATATTTCCTGCCTCGTCTGAAAAATAATATTTATTGTTGCCAGTATCTGAATCTTCCCATGTTACATATTTGTATTCCAATTTTTTTGATTTAATAGAACTGCTACACATAGTTTTGAAAGGCTGCACAAGCTCTCTTGTATATGATAACTTAGCCAACTCATTACCGTAATATACAAATGTATGGTTACTTTTTACATAATCTAAGTTAGAATCACTTTTATAATCTTTGGCTACCAGATTTCCTTCATTTTCTTCCTCCAGACATATGTAACTGTCTAGGCAAGAACTGCTGCAAAGTTTTATAGGCAATAAGCCTAGTACTACATCGTTTTTATCATCCAGCGATACAAGCTCAACTTTTTTAATAGGCATTGTAGGATCATTACCTTCAGGCCACTTTATCCTTGTAGTCGGGGTTTTTCTAAACACCTCTTTTCCAGGTATCATCTTAAAAACATGCTTTTTTCCACTCATAGGCGTTACCAATAAATTAATTGTTAGTATTCTAACATTTATTGATTAATTTATTGTTAAGTTAGTATATATTACAATTGTAATAACCAACATTACTTGTGTAGAGAAAAGTTACGAAAAGAAATAGAGATTTTCAGGGAAATAGTATAAAATCCTCATAGATTAAAATAAGCTGCTTTGACAGGTTTTGTGGCGGCTAGAGCTGTATAGACTGGTGGAGGCAAGCGGGATCGAACCGCTGACCTTCTGCGTGCAAAACAGATGCTCTACCAGCTGAGCTATACCCCCAGGTAATTCTTGCTTAAAGCATAAATCACTCAGGCTGAAATGCAAGAAATATTTATCTATTAGGCTATTGCTAAATAGTGTACAAATTCTGCAGGGTGTACACACTTCTCTATTTTTTTGTCTCCTTAGAGGTTGTCCGGAAACTAGTAAATTCAAGCATATTCCCTCTTTAACATAACCCT
>NODE_17_length_17961_cov_17.125880
[truncated: 876,504 more chars]
