# Supplementary material for: A bioinformatics approach to identifying Wolbachia infections in arthropods
Source: PeerJ. 2018 Sep 3;6:e5486. doi: 10.7717/peerj.5486 (PMC6126470; doi:10.7717/peerj.5486)
Supplement: Supplemental Information 1 — Supplementary figures/tables and code used for data analysis [file peerj-06-5486-s001.zip › Supplement/assembled_genomes/Drosophila_yakuba_2.fasta]

>NODE_1_length_23813_cov_14.487878
ATACCGCGAATGAATCGCGGTATGACGGTGTAATGATGGTTAAGTAATTCGTCATCCCGCTTCTTGTTAGCGGGATCTAGAGATACCGCAACGTCTCACCTATAGCCTTCAGTGCTCCTTTTTTTGTCATCCCAGCGTCACGCGTTGGTTTCAACATTATATCATGAACTTTCTAAAATTCATTGAACTGTGTTTTCAAACGGTAGTGCCGGGGTGTGAGTATAATGATTATCAGTATATAAAAGTCATAGCAGACAGACTTGAAGCGGCAAATGTTGGCAAAATGAGGCGAATAATATTCAATATGCCTCCGCGTTCAATGAAGTCCCTGTGCGCTAGTGTTGCGTGGCCCGCATGGATACTGGGAAATCAGCCAACTGCAAGAATAATAGTTGCAAGCTACTCTCGGCTGCTTAGCGAAAAGCACTCGCTCGATACAAGATGCATAATGCAGTCTAGTTGGTATAGAGAGCTGTTTCCAGAGGTAGAACTATCCAAAGATCAGAATACCAAATACAAATTTCAAACAGTGCAGAGAGGATACAGAATCGCAACGTCAGTTGGAGGGACGTTAACAGGTGAAGGTGGTGATTTCATCATCGTGGATGATCCACTGAGTCCCGCCCAAGCTTTGAGTGAAACGTTTAGAAAGCGTGCTACAAATTGGTTTGACCAGACTTTAGTAGCCAGGCTCAACAATAGAAAAAAAGGAGTAATTGTTCTTGTGATGCATAGGCTACATCAAGAAGATTTAACCGGGCACCTTCTCTCCAAACCGAAAAACATATGGAACCATACTTGTTTACCGATGATATCTGAAAATAAGGAGATTATCTATTCAATCAAAAAGCCAGCGCCTCCTTTTCTTGTTCCTGTCACCCGAGTAACTACAAATGAGTACAAAAGCTGGATTACAGCATCAAGTGCTAGAATGACACCACCCGTAATATTATACTCAAGAGAAGAAGGTCAGTTGCTATATCCCCTCGATGGAGGAAAAGAAGAAGTTGAGATGATAAAGGTTGAACTTGGAAGTTACGCTTTTGCTGCACAATATCAACAAAACCCTCTGCCACTTTCAAGTGGTATAATTAAACGAGAGTGGCTGAAGCGCTATAGAAATTTTTCTGATAGTCTCTCATATGTCACTCAGAGCTGGGACACTGCAGTTTCAACAAGCAGCATGAGCAACTTTAGCGTCTGCACCACCTGGACAAAAGTGGGCAATAAATTCTATTTACTCGATGTATATCGCGCAAAGCTTGAGTATCCAAAGCTTAAAGAGCAAGTTCTGTCACTAGCTGCAAGATGGACACCGCACGCAATTTTAATCGAAGCAAAAACAAGTGGTCAGCAATTGGTGCAAGAGCTAAAGACAAACAGTGATTTACCAATTATCGAAATAGTACCACATGATGACAAACTCACTCGATTTTATCAAATTGTTCCGATTATAGAGTCTGGCAAGGTTTTTCTGCCGCACCAAGCAGTATGGCTGAACGATTTTGAGTATGAGATTTTAATGTTTCCTGAAACTCGACACGATGATCAAGTGGATAGTACCGTGCAATATTTGCAGTGGGTGAGAGATAGTAGCTCTAGGGTCGCAGCTTTACGGGCATTGTGATTTAAGCCTACCAGATCCAAGTAGTCAGCTACTTGCATGACACCCTGACAACCGTCATCCCGCTACGTGTTAGCGGGATCTAGAGATACCGCGAATGAATCGCGGTATGACGGTTAAGTACGTGTTAGCGGCTAAGAGATACTGCGGCGGTATGACGTAGAGCTCGCGTTAGCTATAAGATTAGCTAACATTCTGCACGTCCATAAAAAACAAACCTTCTTTTTCGTCTTGAACGCTAATAATAGCGTGAGTGTTAAAAGGTAAAGGATCATTTGTATGTCCATGGCCTACCCCTTTCATAGTAAATACAGGAAAGTTAACACTTTTTGCAAACCTTTCTTTTACAACTTCAACAAGGTTATCGTTATAGCAGTTAACGAAATCCCCAAAGATTACTGCATGTACTCCATCAAAGATGTGAGCTTGTTTTAGGTGATCTAAACTGCGCTCTATTGCGTATGGGTAGACTCTTATGTCCTCTAAAAATAGAATTTTACCTTTCGCATTTATTTGCCAAACAGTTCCTATACTGTTTTCAACTAAAGTCATATTACCACCGATGATTTTAGACTTTAATCTGCCATCTTTTAGTCTAATGCCATTATTTATCATCTTTAGCTTATCAAATCTGATAGAATCCCGCTTGTTAAGAATTAACTCTTTCAATTTTTCAACAGAGCTTTCAGAAACGGAGTTATTTACTATCATTTCCAACATGGTGCCGTGAAGAGTTTGCCAATCATATTTAGCTTGTAGATGGATGTGCAAGGCAGTTATATCGCTATAGCCTATGAGGATCTTTTTGTTTTGAGCAATCCTTTCTTTTTTATCATTGGGTAACTTTTCTAGATAGGGAATTAACCGAGAAGCCCCTTCTCCTCCTCTGATACACCAGATTATTTTACTATCACCGGTTAGTGCACTAACCAAATCATTTGCTCTGAATTCATCAGAGTTGGAATAAAATGGGTTATCATTACTATATATTTTCTCCGAAATATGGGGATTAAAATCCAAAGCTTCTACATATTCTTTTATAGTAGTCAGATCTGATTCTTTTCCCTTGGAGGAAGGAGCAATAATATCAACTTGGTCCATTGCATGAATACCTGTGTTAGCACATAAAGTGAGAATGAAATATAAAAGGTAAACAATCATTAAAATATCTTATAAAACTCTTTTTTTAGTATATCATCCAATTCAGAGAGTGGAACTTTCACTCCTAGTTCTTCCATTGACGTGACGCCATAACCTTGCAACCCACAAGGAATAATACCCTTATAGTGAGAGAGGTCTGGAAAGACGTTAAGCGCTATGCCATGATAAGTTACCCATTTTCTTAAGCGAATACCAAAAGCTGCAATTTTTTTTTCTACTCCGTTATGGTTTACCCAAATGCCTATTCTATCTTCTCTAAACTCTCCAAGTATATTAAATTGCTTTAAAACATTTATGATCCACTTACTTAGATCTCTAATATATAGCTTTATATCGCATTTGTTTCTTTTTTTAAGGTTTAACATTAAATATATAATGCGCTGTCCTGGACCATGATATGTGTGTTTACCACCCCTTCCTGTTTTATATATGGGAAATAGTTTTTCAACAATATCATCAGCTGTTGCACTGATTCCTGCAGTATAAAGTGGAGGGTGCTGGAGTAGCCATACCAATTCGTCTGCTGAATTATTGTGAATTTGTTGAATTTTCTCTTCCATGGATTTTACAGCACAGTTATAATCAATAAGCTGATTAGATATTAGCCATTCTGTCATATTCTATTTCTTTTTTTTTAGTATAGCAGTTCGTTTTTTCCTGTTATTCCAGTGTGTGACACTGGGCGCAGCCTTTCTTATTCCTAATATACTTAATACTAACTTCTGTGCTATTTCTCCTTAACAAACATAGTACATGACAAATGTTTAATTATTTGTCAACACAGGTCCTCTTTACGTATAGGCAACTTTTTTTATTGAAAAATTCAGAAAAATGTTGTATAATTATTAGTAGATTTTAGGTAAAATATATGGCAAACTCAAAATTTAGCATAACTTTCAACAACGAAATTTCAGAGTGTCTTGCTGGACTGGCTAAAATAAGAAATAAGTCCATTAAAGAACTAACAGAGAAGCTAATACAAGAAGCAATTGAAAATGAGGAAGATAAAATACTAATTGAGCGTGCTGCTAAACGTAATGTTTCAGGTGTAAAGAAAATTAGAAGTGAGGATGTAGACTGGAATACAATATTATCTTCATAGAAAGCGTTCTTGAGAAAGACCTTCCAGCTCTTCCAAAAACAATAAGATTAAGGATCATAAATGCGATAAATAAGCGCCTTACAGTTGATCCCATTAACCTTGGTGAGCCATTATATTACAGATTTAAAGGACAAAGAAGATTAAGGGTAGGTGATTATCGCGTTATCTATTCCGTAAATATTATAAAATATGAAGTGGTTATCACAGAGATAGGACACAGAAAAGATATTTATAAGTAAGTACATCATATAAATATTAAATATATTTTTACTCCTTCCTGATTCATTTTCTACCTTAGGTGGCTTCGCTCAGCTCAAAAAAAAAGCTCATTCTTTTTGCTACCCCTTATTGTGCCTGCCATTTAACTACTGTGTAGAGATTGCTCTCAAACATAATGTTCGTACGTTAGTATATCCTTCCTGTGACACCAATTGATATAATTCTACCACAAATTCAATTTTTTAGGAGGCATATATGAATCTCAATATTTTTCAAAGAAAAAAAAGCGCAGTATTTACTAAATATTCTGCTTTGCAGCTAATGATGGAGCCAAGTTGGAGTAAGCGTGATTATGTAAGTTTTGCTGAGGAAGGTTACATAAAAAATGTTATTGCCTTTCGAGCAATTAATATGATTGCAAGTGCTGCATCTTCGGTACCTTTTACTCTCTGCCAGCTTACTGAACAGGGAAAATCGCAATTAAAAGCCCATCCATTACTGAAATTACTTTATTCTCCTAATCCAATGACATCAAAATCGGAATTTATTGAGGGGATTGTAACTTATCGGTTAGTTAACGGCAATTCTTATATATTGATGGTTGAATCACAGAATAGTAGAAAACCACCAACAGAGCTTTATCTTCTGCGCCCCGATAGGGTTGAAATTGTTCCAGGGAGAAATAACGTTCCTTATATCTATCGTTATACCATAAATAACAACAGTTATGACTTTAAAGTTGATAAACTAACTGGATGTTCAGCAGTGTTGCACTTAAAGACCTTTAATCCTTTGAATGATTGGTATGGGTTATCACCAATTGAGGCAGCTGCATATAGCATAGATCAACATAATCAGGCGGGTGCTTGGAATCAAGCGATGTTGCAAAATGGGGCAAGACCAAGTGGTGCAATAGTTGTAAAATCAGCAAAAGATGGAAGTGGTGGAAGTTTAAGTCAAGAGCAGTACCAACGCTTAAAAGCGCAGATAAATGATCATTATTCAGGCTCTATAAACGCTGGAAGACCGATATTGCTTGAAGGAGGCTTGGAGTGGAAAGAAATGAGCTTATCGCCAAGGGATATGGATTTTATTGAGTCCAAACACAGCTCAGCTCGTGATATTGCTCTAGCTTTTGGCGTTCCACCGCAATTGCTTGGCATACCGGGTGATAACACTTATAGCAATTTAGTCGAAGCACGCTTATCCCTCTGGGAGCAGACGGTTTTACCAACGCTAGAAAATATTATCTGTCACCTGAATTCTTGGCTGACACCAAGATTTGGTGAAGATCTGTGCTTGTCGTATGACAAAGATGCAATAGAAATTCTCATGGAAAAAAGACAAAAGTTGTGGAAATACGTAGAAAACGCAAGCTTCATGACGCTCAACGAAAAGAGAGAAGCATTTGGCTTGCCACCACTGCCAGGTGGTGATGAGTTAGGTTAAGTTTGTATCCGTTCAGATGAGTTTATTGTCCCCTAAACCGTACACCTAAGTAAATTAACTATTTTTCTTGCCAACCAGAGCGATGAAGATTTGGTCTACATCAAAACTCATCTTAGGACGCCAAATAGGGCCATCCAAATGCATATCGATATAGATTGGATTACTATAATTTGGTGGTATGAAAAAGAACCTGAATATAGAAGCTAAAGCGAAGTTAGATAAGGTTAAATTAGAAGAGATCGATCCTGATGCTTGATCAATCCCGAACTGTAAACTAGTTGAACATATACCACTCTTAATACTTGCTTTTCCGCTAATATTTTCAAAAAATGTCTTGCCATTATATATATCAACATAAGCAAGTGTGGAAATTTCAGATTTATTCTTACTGCTTAACAAATTAGTGATAAATGAATTGAAATCTACATTAGTAACTTCTATTCCTTGCGCTTGTAAGTTTACATCTCCTGATAAGTTACTAGCCCAATCATGAAAACTTTTTCCTTGAGTTTTGATTTCACCATTTAAGCTTACCTGACCATTTACATTGTCAATTCCTATAACCTTACCAATCTTTTTAGTGTCCAAATTTACAATAGAAAATCTTGTATTTATTGAGTCTGATCTTAAATAACCCTGAAAAAACACTTGCCCGCGTTCTAATACGTAACTTGCCTGCCTGATAGTGATAGTGTTGTTTCTCATTACCGCATCCAAATTAAAATCTTTTAAAACATTCTGCTCGGTTTTAAATTCTGCAGTATTGATTTGCACATTTGCATCAAAGCCTTCTTTATCATCCAAAAAATCAAGCTGCTTTGTTGACCATTGAATTTGATCTATCTCATTTCTTGAATTTCTTTTCGTCTCTACTAAATTTGGTAATGTAATAATTTTTCCATTAAATTTACTGCCCGTAAGGTTAACATCTAATAAAGGTTTGGCGTATTTTTGATCTGCTAATATTTTTGCATTACCGGTAATATCGAAATCTTCTCCAGATAGTTTTATTTTATCTGCAACTAGCTTACCTTTTTCCATTTTCAGCAAAAAATCCAAATTTTTAATTTTCGTATCATTCAATGTAAGGTTATTAACACGGGCCTTTATATTTGTATCATACTGAAAATTTTTCAGCCATTGCATTTTAGGTAAACTGCTAAATAATGAAAGATCATATTTATCTGCATCAAGATTATGCATGCTAAATTCACCATCGATCACACTGCGTTTTTTTGTGTGGCTTACTCTAATTGATCCTTGCAAGGATTCCTTATTATTTAGCAGTCTAATGTCTGAGATAGATAATATTCTTGGTGCAAGGTGCAGTTTAGAACTTAGTGTAAATTGATTTTTCTGGTTTTCTTTCATCTTTATAGAAGGGAAAAAACATGAAATGAATGACTCAAAATCATTTCCTTCGACTAATAAATCACCGTTGAATTCAGATAGGACATTATTGTTTGAGATCTCTCCTGATAAGTAAGATATATTATTGATTCCAGGAAATTTAAGAAGCGTATTAACTTTTACTTTGCCATCAGTGGATTTTAGTACAGCACGGAAATTGTCCAATATTTTGTTTTGATATTGAATGTTAGAAGCTTCCATATTAAAATTTAAGCTCAAGTTCTTTGGCACAACTGCTCTAAAACATTCCAGAAGATCCTTCATATTCATTGTTCTTTGTGAATCATTTTGTATGGAATCTAAATCAACTTTACTGAAGCTAATATTGAAATTAGTGTGATTGCCTTTTCTATCATTTTGTATTGTACCGCTGGCTTGCATGCTTTTGGAATCAATTTTTAAGTCAGTTGCCGTAAACTCACTTTCATTAAGACTTATATTGGATGATATCTTGATATTTTCGCTAGGAATAACACAAGAGAGAAAGCTAAGATTAATGATTTTTGCTAAATCACTCACAGAACCGGAACTGTTATTAATTGTTAATGTTAAATTACCCTGGAGTTCTTCTTGATTTCTATTACCTGTAAATAGCAAATTTACAAAATTTGATTCAACACTAATGTGTACATTCCTTTTTGTGATATTAACCTTTCCTGAAAAATCGTAATTATTATCACCTACCTTTACTTTACCAAAAAACTGCTTATTTTTTTTTACAGCAACTTCCTTTATGTTAACAATATCAGCGAAATCATTCTTGAAACTTACTTGGCTGTCTTTTATTACTATATCGACTGTGTTACCACTGGCGTTTGTATTTATAATATTAAGTAAATTTTCTTTGTTGCTTTTCATGCCAAACAATGTGATTGACTTTGGTTGCAACGAAAATAAAAACAACGATAGGAATGATGGCCTTATTTCAATTTTTCTTACACTAATTAAATCTGACAACTTTTGCTCTTTATTTTCGTTGTATTGTACGTATACATTATAAATAGTGAGCTTTGGGGTAATCAACGAAACTTTAATTTTTCCCCCAATATGCACTTTAGCATCATACGTCTTCTCTAACTCTTTTATGATATATTTCCTGTAGCCACTCCAATCCTTAAAAGTTGCAGCAACATGCATGAGAATTAATAGCAGTGAGATTGATAATATAGCATATAAAGAAAGTCTCATAATTTACACATGCTTAAAGTTTCCCTTAAATATTAAATAGAGAATACCAAAATAAACAATAACACTCAAAGCTATTAAAGTCGTTAAATAAACAATACGAGCCAACATTTTATCAAAAAATAATCCTGCCAACAAAGAATTAAAAATATAAAGGGCTATTGACATGACTGCCGTTGCTACAAAAATTTTCATGACATTTAACAATAACGCTTGGCTAACCTTATACATTTTATTTATTGTTAAATAACTAATTAATAGAATAGAGTTTATCCAAGTGGAAACGGAAGTAGCAATAGCAATCCCCGTATGCTGATACTCGTTCATTAACAAAAGGTTTAGCACTACATTAATTCCAAGACACATTAGCGAAAATATGGTTGGTATTTTCAGATTGCCTTTAGCAAAAAATGTAGGTAGCAATACTTTATTTATAATAAATGCAGGTAAAGAAAGAGAAAATGCTATTAAAGTGGGAACAGTTTGCTGCACTGCATAATGATCAAACCGGCCGTAAGAAAAAAGCGTAAGTAAAATTATGTCGGGAATAATGATAAAGGCAGCAGTTGTTGGCATAATTAACATTAATCCTATGTTGAGAGCCTTGTTCTGTATTTTGACTATATTTTCAGTATTATCCACCTGTTTTGAAATTAAAGGAAGAAGCACTGTACCAATTGCAGTACCGATTATTCCCTGCGGTAGTTGATTTAGTCTATCGGCATAATATATATAGGACACCGCATTTGGTATAAAACTCGCCATGATTGTATCAATCCATAAGCTTATTTGAGTTACACAATTGTTGATAATTGCAGGTATCACACGCTTAAAAAATAACCTTACTTCATTGCTTAATTCAAGGCTAAAAGAAAAAGCTGCCTTTAACTTGTATGCACTAAATAGTATCAAAAGTAGCTGGAAAATTCCTCCTATAAGGACAGCTATAGAAAGGTTGTGCGCTGGAGTTTTTACGTAAGGCACAAACAAACTGATGATTAAACAGAGATTCAAAACGATTGGTGCAATAGCTGTTGAAGCAAAATGCTGCTTTACTTGCAGCATTCCACCAATAAGTGATGCAATTGAAACAAAGATTATGTAGGGCATCATAATTCTTGATAAAGTAACAGTAAGGGTAAACTTACTTTGGTCAAATCCAGGAGCAAAAATTTGAATCATATAAGGGGAGAAAGTTTGCATGATAAGGCAAAAAATTACTAAGATAATAAACGTAATGGATATTACACTACTTGCAAAATTAAATGCCTTTTTATTATCATATGATTCTGTCGAATATAATGGTATGAATGAGGTAGTGAACGCTCCTTCTGCAAAAAATGCTCGAAATAGATTGGCAAAACGAAACGAAGAAAAAAATATGTCTGCAAGAGAGTTCGCACCAATAACCGTAGCAATCAATACATCTCTTATTAACCCTGAGATCCTTGAAATAGCCGTAAAAAAACTAAATGTGAAAATACTTTTAAACATACCACTACTTCATTAGTGTCAATACAATTAACTATAATGGTAAAAGTATCAATGAAAATATTTATTGGCTAAACTTAAAACCCTCTGCAAAAGGAGAGTTAAATAATCAATTGACTATTTGCGCTCTTATGTTAGAAATTTTATATCTTGGCGGGCGTAGCTCAGTTGGTAGAGCGTCAGTTTGTGGTACTGAATGTCGCCAGTTCGATCCTGGTCGCTCGCCCCACTAAAACCCGATAATTTGAAAAACCGTCATCCCGCTGCTTGTTAGCGGGATCTAGAGATACCGTGACGGTATGACGTGAGTTAGCTATACATTGGCCACTGATGATTGAAATAGTTAATTACTGTAAAATTTGACATTAACCGCTAATAGTTAGAATATTAGTAGAGTAAGAATTACTCAAGAAGGCATGCATAAATATGATGTAGTAGTAGTAGGTGGTGGTCATGCAGGGTGCGAAGCTGCTGCTGCAGCAGCTCGCCTTGGTGCAAACACGCTGCTTATAACTCATAAAATTTCAACTATAGGGGAAATGTCCTGCAATCCAGCAATCGGAGGAGTTGCAAAGGGCGTTGTAGTCAGGGAAGTTGACGCTCTTGATGGAATAATGGGAAGAGCAATCGATCAAGCAAGTATACACTCAGTCATTTTAAATAGCAGCAGAGGTGCAGCAGTATGGGGCCCGCGTGCACAGGCAGACCGAAAATTATACAAGCAAGCAATACAGGAAATTATTCTAAATTATAATAATTTGACGGTAAAAGAAGAGTCGGTTGACGATTTTCTTATAGAGAGTAATAACAATGGAGAATTGTGCATTAAAGCTGTAATAACAAGCTCAGGGGAGCATATACTGACAAGTAAAGTCGTTCTAACTACAGGGACTTTTCTGCGGGGTGTGATTCATATAGGAGAGCAGGTAACTCCTTCAGGGAGAATGGGAGATAAGCCTGCAGTAGAACTTGCAAATACGTTGAAGAAATATAATTTTAAATTAGGTAGATTGCGTACTGGAACTCCACCGAGGCTTGATCGTGGCACTATAAACTGGTCAATATTGCAAGAACAAGTGGGTGATAATCCACCTGTGCCGTTTTCTTATCTCACAGAAAAAATTAACCAACCTCAGGTATCATGCTTTATTACCCATACTAATGAAAACACGCATAAAATAATTAGAGAGAATCTGCACAGGTCAGCTTCTTCGTATTTGGATGATATTATAGCACCAAGATACTGCCCATCAATTGAAGTTAAAGTTAATAAATTTGCAGAAAAAAGTAGTCATCAAATATTTCTAGAGCCAGAAGGCCTGGATGATGATACTGTATACCCGAACGGAATTTCAAATTCATTGCCTATTGAAGTGCAGCGTGAAATGATAAAGAGTATCAAAGGACTTGAAAACGCAGAAATACTAAGGCCTGGATATGCAGTTGAGTATGACTATATTGACCCACGAGAGCTGTTTCATACTCTTGAAACTAAGAAAATTAAAGGCCTATATTTTGCTGGCCAAATTAATGGCACCACTGGATATGAAGAAGCAGCAGGGCAAGGAATTATTGCCGGGATCAATGCAGCACTTTCTGCATCTGAAAAAAAAGAAAGCTTTGTTCTTCATCGCACAGACTCATATATCGGCGTAATGATAGATGATCTAGTCATCAAAGGGGTGATCGAACCTTATAGATTATTTACCTCGCGTGCAGAATATAGGCTAGCTATCAGGTCAGACAATGCAGATAGAAGATTAACACAAAAAGGTTATGATATTTCCCTTGTTTCGCATGAGAGATACTCTGTTTTACAGAATAAACTTGAATCCATTAAGCAGCTTGAAGAGAAGTTAGGGAGTCTGACGATTACTCCTGAGCAGCTTAGGTCTTATGGTATCAAAATATCTTATGATGGGATAAGAAAAACGGCACTAGATTTACTTAGCTATCCAAACATCGACTGGAATAAATTACAAGAAATATGGCCGGAGTTAAGCAGCGTCACGCGCTGGAATGGCAAAATGGGACACACCAAAGCGGATAATAGAGCTAAGAATGAAATATGCGAAGCGGTTGAAATTGAAGCAAAATATAAACCCTACCTAATAAGACAAGAAGCAGATATGAAGTTTTTACGAGAGGAAATTAACACTCAAATTCCAATCAACTTCAACTATTCACAAGTTAAAGGCTTGTCAAGTGAGGTAATAGAAAAGCTACAAACAATAAAACCAGCGACGATTGGCATTGCAAAGCAAATACAAGGCATCACTCCCGCAGCGATAGTGAGCATATTAGTGTATTTGAGAAACAGGAAAACGAAAGTAGCTGCTAGTTTTGCGTGAGGCATTCCATGTCAAAAATCAAAGAATTTCGTTCTTTTATGCACGAAATAAACGTTGATGCATTTGTGTTACATACTAAAGACGAATATTTAAATGAGTATTCAGAGGAGCTAACAAAGCTGTGTGGCTTCACAGGAACAAATGGGCTGCTTATTGTCACAAAAAACAACAAGTGCCAATTTTTTACAGATGGACGCTATATCACACAAGCTCACAATCAGCTCGATCAGGGCAATTTTCAAGTATATAATATACAAGAAGAGGATCCACGCGAATGGATAAAAGCAAACTTAACATCGACTGCCTCACTAGGTTATTATTTGCAATATTTTACCATGGAAGATATAAGAAAGTATGAGAATATCTGTAAATTAATACCCTGTTTAGCTGGAAAAAAAAGTGACTATCGAAAACAAGCAGTGGTTTTACATTCTATTAAATATGCTGGTGAAAGTAGTAAGGACAAATGTGAAAAAGTCGCTAAAAGTATAGATAAAGAAGCTGAAGCAGTGCTTTTAACTGATCCAAATTCAATTTCATGGTTATTAAATTTAAGAAACGAAAATGCTAAATATACTCCATGTATATTGGGTCGTGCTATATTGTATAAAAGCGGTAATGTTGATTTGTTTATTCAAGATAAAGAACATTCAACTATAGAAGCAAATTTAGGCAATCATATAAATATTTTTGATATCAGTGAGCTAGAAAATTCGCTGCACAAGCTAAATTCAATAGTTATAGATCCAAACACAACTCCAATGAGTATCATGGCTGTAATAAAAGATAAACAGGTAGCTGAAAGAGAGGATCCTTGTTTAATTTATAAAGCAGTAAAAAATCAAACTGAAATAGCTGGGGCTATAAATGCGCACATCAGAGATGGAGTGGCAGTTACAAATTTTCTACATTGGCTTGAAAGTAATGTTGGTACAGAGCTTGAAGCTGAAGAAAGGATTTTAGAATACAGAAAAGAGCAGAATTTGTTTAAACAATTGAGCTTTCCAACAATTTCTGCATTTAATGAGAATGGGGCAATAATTCACTATCGTGCAAGCAGTAAGACGAATAAAGTAATTCAGAAAGATGGACTGTATTTGATTGACTCTGGTGGCCAGTACCTTGACGGCACAACTGATGTGACAAGAACTGTAGTAGTTGGTAATCCGACCAATGAGCAAATAACCCACTATACAATAGTACTCAAAGCTCACATTGCTATAGCAAGTGTCGTCTTTCCCCCCGGCACTACTGGTGGAGAATTGGATATATTGGCACGTACGCATTTATGGAAATTTGGAATGGACTATATGCATGGTACAGGGCATGGAGTAGGAAGTTACCTATCAGTACACGAAGGACCACAAGCAATATCAAAAAGTAATAAAGTGAAACTCACGCCAGGGATGATACTTTCCAACGAACCTGGCTATTACATTCCGGGAGAGTATGGAATAAGGATTGAAAATCTGATGTATGTCAACAGACAAGAAAACGGCTTCTTAAACTTTAAACAACTGACCTCTATTCCATATGATAGAAGACTAATAAATGTGCAAATGCTTACTAAGGATGAAATTGAATGGATAAATGGCTACCATCAATTTGTCTATAAAAACTTAGAAAATAGCGTCAAAGATAAGGAGTGGTTAAAGAAAGTATGTGACCCTTTATAAGCAAAGGAGCATTTTTTATTATTTAAAAAGTATTAATGCAATTGTGATGAGTATTTTGTATTGTTTTTAATTTAAAAACAATATATAATAAAGAATCGATATTTTCAAGTAGGTGTAATTATGACAGGTAAAGTGCAAGAAGATGAATTTATGAAGCAGTATATGGATACTTGCAAAGAGCAAATAGAAAAATTAGCCAAGGATCCTGAATTGCTTAATCAGACTTTAAAACCATTTATGCAAATGTCTCAGCAGCTTATGGCTGGCGGTATGTTAGAAGGCGCTATGCCTAACATGATACCTGATTTGGACAGCATGGATGCTAACAAGATGATTGCTCAGATGAAGGAAATGATTGACTACATAAGAGGTAACTATAAGGAACTAATGAAAGAGCGCAGCTCGCAAATTCAAGAGCTTGATGAATCCAGTAAGAAGCTAAGAGGTTTAGTTAAAAAATTGATAGAAAAGATCGAAAGTAAGTAAATAACATCTGGATTTCTGTCATTCTATATACAACTTTCTAGTTGGACGGTAAGTCGAGGTCAATTGTTGATGTCATGCAAGTAGTGTAGCTACTTGCATAGCATTTATACTAGTTTTCGTAAATAAATAAGGTACGTTGCTTAAGGCTGCAGTTATAGTGAGGTATTTTTTCTAGTTTGTTTTCTTATTTCTGAGGTTTATAGCTAAGGTTTTCCCTACGTCATACCGCGATTCATTCGCGGTATCTCAGCCGCTAACGAGTAGCGGAATGACGGTTTTTCAAATCGTCGATGAACCTAAGTCACTTTATCTGTAGTATCGGGAACGTAATTGCACATTGGTTTTACAAATTTGAAAATTAGTGTTAAATAAAAATATAAACGCAAAAGGAAAAGAAATGATTGAACTTAAAGGCCCAGAAATTTGTGCAGGCGGAAATAAGAAAAATTTGATTATTTTTTTACATGGTTGGGGCTCAAGTGGCGATAATTTCATTCACCTTGCTAAAGTTATGAGCAAGTTTTTACTGGGTTCATATTTTACAGTACCCAATGCTCCGTTTGAAAGAGAAATAGGTGATGGTTATCAGTGGTTCAGCTTGGAAGATCGTAGTGAGGAAGCGCTATATAATGGAGTAAAAAATGCTACATCAATTGTAAATCATTTCATTGATACAAAATTAAAGGAGCTTAATTTAAAAGATACGCAACTTTCTTTAGTTGGATTTTCTCAAGGAGCAATGCTTGCAATACATACAGCTCTCACCCGCTCTCAATCCTGTGCATCAGTTGTTGCATACTCTGGTAGGTTTCTTTCACCTTCAAAAACTGCACCAGAGATCAAATCAAAACCTAACATATGTGTTATCCATGGTGATGCTGACGACGTGGTACCTTTTTCGTCCCTCGACTTAGCGGTTAAAGCTCTGAAAGAAAATGGAGTAAATGTTGAAGGACACCCAATTCATGCATTAGGGCATATTATTAATGAAGAGGGAATAAAATTAGGAGTAGAATTTATCAAGAAGAATTTTAAAAATTAATTTTCATGCACTTGTTTTGCTTTGGTTATGGATATGTAGCTAAATTTTTATCGAAAAAATTACTGAACTTAGGTTGGAAAGTCAGTGGCACATCAAGAAGTAAAAATATACAAGATGTAATCCTCTTTAATTATGAGAAAGTTAGTCAAGATCTGCTTAAAAGCGCAACGCACGTTTTAATTTCTATTCCTCCAGATGGCGATGATGTTGTGGAGAGATACGGTGATTGCCTGCAAAATGTAAAATGGTTCGGTTATTTGTCTGCAACTAGCGTCTATGGTGATCACTCTGGTAATTGGGTGAATGAGGAATCTGAAACAAAACCTATAGAAATCAGAGGAGAAAAGCGCCTTAGATCTGAAAAGAGGTGGCTGAATAGCAGATTGCCTGTACATATTTTTCGTTTAGCTGGAATATACGGTCCTGGTAGGAACGTGTTAATTGACTTGCAGCTTGGCAAAGCAAGGAATGTGAAAAAAGAAGGGCATTTTTTTTCTCGTATTCACGTTGAAGATATATCAAATATTTTATTTTCTTCCATGCAAAACATAAAACCTGGTGAAATATACAATTGTGCAGACGATTTACCCACTACACAATCTGAAGTGGTAATATATGCGACCAAACTTCTCAATGTTAGCCCTCCAGAACCAATTGAGTTACCAGATTATGCACAGAGTTTTTATTTAGGATCAAAGAGAGTAAGTAATGTTAAAATTAAAAAAGATCTTAATGTCTCTCTAATTTATCCTAACTATAAGGTGGGATTAGAGAGTTTGCACGTAAACAAAACTGAAATCACATCAGAATGATAGATAGGCTTATTGTCACTGCCATTAAGTTAAGGAAAGAATGGTTAAAAACTGAACTAAAAAGTCAGAAATAATTAAGGATTTATGACAAATACTGAAACAGAATAGAGTAAACTTTAAAGCAGATAAACCCTGAAGTGTAAATTACTTAAGAAATAGTTTGTTTAGAAGTCATTTTACAGGAGCTATGGCAATAAGCTACCCAGTTATTATCAGAAGATATGAATACTACCTCTAGTCAAAATATGTGTTTTCTAACCCTTTTTTGGTAATTGAACGAACGAAGATAAGGTACCTTATGACGATCAACTTTCCTTCCCTTTCTTACCGCCAAAGTGTTCATCAAAAATAGCTTTGATAATTGATCCATAATGCAGTCAGTATCTGATTCCGTAGCAAAAATGTCGAAAGCCAAGTTTTTGATCGCGTTAAATGAGACAGATTTGTTAATGCTCCTCTTAAGCTTATCATCGGTTAAGTCCATATTCAACGCTTCTTCTACATCTTCTGTCATAACACTTTCTAGGTTGCTAATAAAGATAGCTGACCAAAAATCCTGTTTAACAGACTCAATACTTTTTCCTGTAAAATTTTCTAGACTTAGTCTTCCTTTGAGTTTTGCAAAAAATGTCTCAACTCCCCAGCGTAAAAAATATAACTCCTTAAATCCTCCAGTTTGAAACTTTTGTTCATCCATTAATGATGTAGCTAACACTTCAATTTCACCAGATGGCAGTACCACTTTGAAGCGTTATTCCACTATTTTCTTGTTTTATCTTACGCTGAGCACATATGGTAACCTCAACACTAGATGGGCTTTTTTCTTCAAACATAGCATTCACTTCATTAAAAGATGATCTGGAACATCGAATGACATAAGCAATTTTTCTTTTTGTAAGGCTAGAAAGAAATTTATAAGATAAATATACAAATCAGTAAGTCATTAGTATTTACAACTTTAAGCATTCCATCTGCTAAGTTAATTTCATGAGTGTTACCTCTATCTAACACTGACCTTATGGCAACATTATTTAGCACATCTTAACAAACCGCAAAGGTTGCACTTGCATAATCACCTAAATCTTTTGGTTTTTGGTTACGTATTTTTCTTGAGCCAAATTCATTTTTTATTTCAACGCTTGTTGGTAAAATGATTTTGGAGGCATCAAGAGCTAACACTCTAAAGCCAAAACAAGTTTTAAATTTTTGGTCTTGGTAGTACAAGGAAACCACACCTTCGTTAATTTCTGAAAATGCACTGTGTTTCATTTTTTTTCTTGCTTGACTAAAAGCACTAGCAGTAACGGTATAGTCTTTTTTCCTATATAAAATAAATTCGTTTAGTATTACTTGCAGCGACTTTACACTTTTTCTTAAAATTAAGATAAATATGTCAATAAAAGATAACTTCCTCTTTCTCATAAAATCTTTTGAAGATGATTTATGGGATTCTATAAATTCTAGACTTGCCAATTCATTTTGAATAAATTTTATTACTGCCTTTTTTACTCATACTACCTTTAAACTTATTGGTATACATCATTATCCCATAAAATCTATCTTTTTTCCTTAACTTAATGGCAGTGAGACGAGGTTATCGTCATGCCGCCACGAACCGTCATACCGCGATTCATTCGCGGTATCTCTTAGCCGCTAACAAGTAGCTGGATGACGATTGTCAGGGTGTAATCCCAGTGTCCCTATGATGTCATCCCAGTGCCCAGACACTGGGATCCAGGAAAGTTTGCTTGTAAGCAAGCAAACTAGCACAGAAAGTGGTTACAACATTTTCGATGAGATTATATGGAAAACTGGATCCCAGTGTCAAGCACTGGGATGACAAAAAAAGGAGCACTGGAATGGCACCATTTGTTATGTTTAACAAAGTTCGTACTTAGCTTCATGTTAGCCATAAATATTTAAGAAATTTACCAAATGGAAAAAAAGGCAAAAGAAGCCCCATGGTTAACTAGTTCTGACACTGGTTTCCATCCAAGACGGCAGTAGCCCCTTCGGTGTCATTCCAGTGTCAAGCACTGGAATGACAAAGGAGAGCAGTGTCAGCTACTTGGATGACACCTTTTTTCTACTTAGTGTGGGTTTTACAAGAAGTCTATTGTATGGCTATTGCTGGTCGTATATTACTTATAGCTTATCTATTCAAATTGCAACTTTGTTTTTCATAATTAATTATTGACAGAAATTATTAATTGGGTTATTATTAAATTATCGTTAACAAGTGAGGCAAAGAAATGATGATATCCAATAATTCTTCATTGCTAAAAGATAGTCAGGAGCTTACTAAAACTAAGCAGACTATATGGAAACCTTTAATTGCTGTTTCATTATTATCTATATTTAGTTTCATATCTGGTCAATATCTTCCTTATGTTATTATAGCAGTTTCTGGTTCTGGTCCTATTGCAGCAGTTCCTTTAGCAATTTTTGCTGTTTCTACGGTTGTTGCACTTATTTCAGTGACATATCTTGTTAAACTGGCTATTTCTAGAGATGATAATAAGAAAGAAGTAGGTCTTAATGGACAGAAATTCGGCCATACTCCATCTCAAGAACCACAAAAATTTGTGTGTAAAAATTGTACTAATCTGGAGAATAAATCAAATGTACCTACTCCTCAATCACCTCCAGTAACGTTTGGAACACAACCAAATCCAAGTCCACCGCCGCCACCTCCTCCATTGCCACAAGATGCTGCACTACCACCTCCGCCTCCGCATTTTTTTACAGCTTCCAAGCGTACGGAGCAACCTAAGAATGATGCACCGAAGAAGGCTGGTGAACCTGAGAATAATAATCATTCTACTCTGTTTGAACAGATAAGAGGAGGTACTACGTTAAAAAGAGTGGGCAGCAACAAAATTTTACAAATGAATTGAAAGCAAAATTAGAAAGTAGTGGGGGCACTGACAAAAAAGAAACACCAGAAGAGTTTGCTGCAAGAATAGATAGGGAGCAAGCAGAGAGAAAGAAGTCGGATGATAATGATTCAGATTGGACAAAGAGACTTAAGGAGAGAGCAGCAGTCATGCAATTCTCAGATAGTGAAGAGGAGTCACCGGTACCGCCAAGTTCGTGTGTTGATTCACCACAAGTAAATAATGTTGACTCAGTGGATAATGAGGTGCAAGATTCACCTCCTCTTTCTGTTGAGGATCGCATAGCACAGTTTGGTGGAAAAGCGTTGCGATGCCAAAAGGAAAATGTTGTACAAGGACTATGATAACTATGAAATGGTCAGCCATGCACTTCCCTTCCTTTTCAAAATAAGTTTACCTACAGGTCTGATTGTATTAAGATTACTTAATACAATCAGATCTATTATATGCGCTTATCCAAATATTACCTGCCAACTCTAAAGGAAAAGCCTGCCCATGCTAAAATTATCTCCCATCAATATTCTTTGCGTGCAGGTTTAATAAAGCAGATAGCATCTGGCATCTATACGTGGTTACCACTTGGTCTCTTAGTGCTTAAGAATATTGAAGATATTATCAGAGATGAAATGAACAAATCCGGTGCTATTGAAGCATTAATGCCTTGTGTGCAACCAGCAAGTCTTTGGCGAGAATCAGGGCGTTACGACGATTACGGTAAGGAAATGCTACGCATAAAGGATAGGCATGAGGAAGATATGCTTTTTGGTCCAACGCATGAGGAGATAGCAACTGATTTAATTAGAGATGTGGTAAAAAGTTACAAAGATTTGCCACTTTGTTTATACCAAATTCAATGGAAATTCCGTGATGAGGTAAGACCACGTTATGGTGTTATGAGGGGCAGGGAATTTTTGATGAAGGATGCATACAGTTTTGATGTAGATTACGAAGGTGCACTGAATTCATATAATTTGATGTACAAAACTTACATAAAAATCTTCAAACGCATGGGATTTACTCCAATTGGAGTTCGAGCTGATACGGGGCCAATTGGAGGAAATTTGAGCCACGAGTTTCATATATTGGCAAACACTGGTGAGAGCACTTTATATTATGACAATAAATTTTCTGAACTACTAGAGAGTGAAGATATTGAAAGTTTAAAGAGTATATACGCAGTTGCAGATGATATGCATGATCCTGAGACTTGCCCTATATCACAAGAGCAGTTAAATGTTAGTAAAGGTATTGAAATAGGGCATATTTTTTATTTTGGCGACAAATATTCAAAGCCTATGAAGGCAAGTGTTACTTCTCAAGATGAAAAAAATGTCAATATACATATGGGTTCGTATGGCATTGGGGTTTCAAGACTTGTTGGTGCGATAATAGAAGCTTTTCATGATGATAAGGGAATTATCTGGCCGGAGGAGGTAGCTCCTTTCAGAATTGGTTTAATCAATTTACAAACGAAAGTAACGGAGGCTGCAGATAAAATATACAAAGCTTTGAAGAGCGATGAAGTGCTTTACGATGATACGGAAGGGAGTGTAGGAGTAAAATTTTCTAGAATGGATCTGATAGGCTTGCCGTGGCAAATAATTGTCGGAAAGAAAGCAGTAAGTGAAAATATAGTTGAAGTAAAAAATAGAGCAACTGGAGAGGTAAAGGAAATGCAGATTGAGGAAGCAATAAATCACTTTAGCGCAAAATGATACACGGTATCGGCACTGACATAGTATATATACCAAGAATATTGAGAATATTACAAAAATACGGGGAAAAATTTCTCAATAGAATCTACACTGAAAAGGAAATAGAGCTAAGTAGAAAGTATAATAGTCAAGAAATGCGAGCAAGGTATTTTGCTAAACGCTTTGCAGCAAAAGAAGCTTTTGTTAAAGCACGAGGTAGTGGTCAGGGTATTACAATGAAAGATATAGAAATATACAATGATGTAAGAGGCAAGCCATATCTTACCGTTAGCAAGGATTTTATCTCCAAAATTCATCTTTCTTTAAGTGACGATGGAGATTACGCTACTGCATTTGTTGTAATTTGCGTCTATAGCTCACACAGATAAAGTTTACTCTTTTGTCATCTTATGGCTTACTGTATGAACATTCATTTTTAAAGGTAAACTGCACAGCAAATGGTCAGTGCTTGACACTGTCCTCCTTTGTCATCCCAGTGCCCAGACACTGGTTTTCTGCAATCTCATCGAAAACGTTTTTCTATGCTAGTTTGCTTGCTCACAAGCAAACTTTCCTGGATCCAAGTAGTCAGGGCACTGGGATGACATCTTTGTTGTGTTTAACAAAAACAAATGTTCGTACAGTTGTGGAATGAATCGCAGTATAGCTATAGCATACACAAACGACTAGTTTGCCAAAAAAACATAGCGGTTTTTCTATGATTTTAGTATAATTCTAGCTTTACCTAAACAAAAAGATGAATTATTTAATGGACTGTGTTTTAACGTCTCTTTCCTTACCATTTTCAATTACTGAGAATTATTTATTAATTACTGCGTTGATTCCACTTTTAAGTGCGTTAGTTATTTTTTTTACTGGTAAATGGCCAGGAGTGAACAATAGTATTACTGTCACTTCTTCTGTACTTCTGTTTACGTATACGTGTCTGTGCACTTTATATTGGGTATATGGTGATCATTCTCAATTTATTCTCATGGATTTTGGTAATAATTTGCACATTAGTTTAAAGCTAGAGTCTACCGGAGTAATATTCAGTTTATTAATATCGTTTTTATGGGTGCTGACCAGTATATATGCAATATGTTATATGCAGAATAACTATGCTGATAGCAATCACTCAAGTTTTCTATGCTTTTTTTCAATATCGATTGGCTGTGCAATGTTTATTGCTTTTTCTGGAGACTTGCTCACTACATTTGTCTTTTATGAGCTTCTAACTATTAGTACATACCCTCTGGTTACTTACAACTCAACAAATGAATCAATGATTGCAGGACGCTATTACTTTGGCGTGCTATTTTTCTCTTCTTTGGTATTATTTTTTCCTGCAATAGGCCTTTTATATCATGAATTTCATACTTTAGACTTTGTAAGCGGTGGAATATTCAAATTTGATACTTCACTCATCACTTTCATTGCAGTGTGTTTTGCTATGCTGATTTACGGAATAGGAAAAGCTGCATTAATGCCAATGCATTTTTGGTTACCAAAAGCAATGGTTGCACCAACTCCTGTGAGTGCACTACTGCACGCTGTTGCTGTTGTGAAATCCGGAGTTTTCATCATCATAAAAGTTATATTATACACTTTCGGCGTCGATAATATGCAACGTTTTGTGCAGCAAAATTGGTTTGCTGGAGGGTGGCTTCCGTACGCTGCTGGATTTACTATTATTACTGCATCATTGATTGCACTAAAGCAAAAAGAATTAAAGAAATTGCTTGCTTACTCTACCATCTCTCAATTGTCGTATATTATATTATTCGCTTCAATTTTTAGTGATCTCAGCATGAGGGTTGCAATTTTTCAATTAGTTTGCCACGCATTTGCAAAAATCACTTTGTTTTTCGTTGCCGGAGCAATAATAACGAGAGCAGGTGAGAAATATATAGATAAGATTTACGGTATAGGACGCAGTATGCCAATTAGCATGACAGCATTTGCTATAGGTGCATTGTCTATGATAGGGGTGCCGCCTGCTCCGACTTTTTGGGGTAAATTTCTCATTTTTCAAGCTGTTTTCAACTCTGGCAATGTAATACTTTCTGTGTTTGTAACTCTAGTGTTAATTGTTAGTACTATACTCAACGCTCTGTACTTTTTACCGATAATTTACAACGCCTTTTTCTTAAAACCTTCTCAGAATTACTTTATTAAAAAAACACCAATTCTTCTAGTTTTACCTCCAGTTATTACTGCTATGTGCACTTTGGTTATTTTTTTTAGCTACCAAGTAATATTTTAAAATCTGTATTTATAACCATTAACAATAAATTTAAATGGTATTATACCAGCCAGAGTTGCTTTTATATTCGACAAAGTGAAGCTAATCTCCACAGTATCCTCCTTATTTTGCTCGGTTGTAAAAACTACAGTAGCATTTCCAGCAAATGTAACTAAGTCCTTGGTCGATCGATCAATAGATAATGTTATTACATTTATGTTGGCGATTTTTCTTTTAGATAAAGACAAATTACCAGCTTCATTATTCGTTTTTTCCTGAAAGCCTTGATAGATTTTATGTATAGAATTGTTTCTTATAAAATTTTCTTGGTACTTCGGTTCAACGATCTTAATGGACTCGTATATTTCAATGTATTTACTTATTAAGTACCTCGCTGTGGAAGTGTATTCATCTTCCTTTTTACTGAAACTAAGCTTATGCATTGCAGAGAACTCATCTTCTGTGTGGTTCATATACTTCACAAGATTTAAATCTTTTTTAATAGGAAATAACAGGTATATGTTTAATGTTAATAAACATAAGCATACTAGGAGAAGCGATACTATTAATGCCATCCAAGATCTTTCTGCTACACAAAACAGATACCTATGGCAGTACCATTCGACTGCTTTACTGAAATAACTTTTGTTTTTTACTGATTCAAGCAATTTATCTTCCATAACACAATACTACCAGACCTAATCGGATCATTATAATAACAATAAGCTTAGATACTCTAAAAAAAACTTTAAAATATGTCTAAATTTTCCCAAATAGGATGAATGATTATATCACCTTGTTCTGCAATGAGGTAGAATTTATCGATTTTGCTCACATCTATATTTATCATTTTTACACTGAAATTTTCAGGATCATAAGTATTACTTTCTACACTTTTGTGATAATTATAATAAGAGGTTGTCCGGAAACTAGTAAATTCAAGCATATTCCCTCTTTAACATAACCCTA
>NODE_2_length_22594_cov_14.019744
GACTATGGTTATGAGACCAAATCGCTGGTTTCAAGGTCATGAGTCTCTACCAGACTAAGATAAATTGAAGCATTTTTGTGGAAATAAAGCGAAATATGGAAGACAAAAGATAAATGCATTCTGAAAGGCTACACAGCATGTTCGTCCCGCTAATTAATAATATCTTTATTATTGTATGAGATAGGTAATTTAGCATTTATGAATTTGTAATGTGTTGCATATAGCTCAAAGAAATAAGGTTTACTGGTTACACGCTGCAGCCAATGCCACAACACTAGGACCTATGTTTATCTGCATGTTAATTTGCGTTGTGATTTTATGGAGGTCTTCTGTTACCTATGCTAGTGAAAATTTGGAGATACAGAAGGCCTTTGATAGTGTTGTCAAGCATATAAAAGCTGATAAAAAATATAAAGATCTTGATGTTATTGAGAGAAAAAGTGATAAATTTAACATCAAAATTGCGCAGAATTCTGGCAAGAGTTTTGACATATACTCTACTTTAAAAAAAGCAAAAGATTCCTTTGAATCAGGAGATAATGAAACAGCTATTTCTCTCCTTAATCAGATCATTGCAAAGTTTCCTTATCATAAAAATGCTTTAATTGGATTGGGAAATATTTATTACGCTAATAAAGAATACAAAAAAGCTGTAGAGATTTACACAAGACTGTTAAAAGAACACCCTAGTAACCCTTACATATTAAAAAATTTTCTGACGATAATCTCACAATATAATCCTGATCTGGCGTTGAGTGAAATGTTAAAATTGTATGATATACATAAAAATTATGCTCCTTTATTAGCAAATTTAGGTATGATCTATATGAAAAAGGAGGATTATGTAAAAGGTAAAGAGTATATGATAACTGCTATTTCCCTCGATGAAAACAATATTTTTTATACTTATAATTTAGCTGTTATTCTAGATAAACTTTCAGATTTTCAAAATGCTACAATATTCTACTTAAAATTGTTGAACATGGCTACAACTTCGAAAGATGTGAGTGAAAAAATACCTTTATACAGAGTGACAGCAAGACTAAAATTTATAAAACTTCACAGCACGCACTCAAAGATTTCATAAAAGCTTATAGCTCACCTAAATCTAATTTATCGTATCTGTTCAAGGGAGTGGCTAATGTGCAAATATTGAAGCAAAGTGTGTGAAACACAGATGTACGAACATTTGTTTGCAAAGGTAATTTACACAACAAATGCATAACTGTACGAACATTGTGATTTTGGCCCATCAGGAGGGTGTCATCCCAGTGCTTGATACTGGGATCCAGGAATTTTATTAAGTTGGCGAGCATAAAAATAGCTGTTTTATGTAAAAATACAACGTTTTAATGATTATGAAAAAGCTGGATTCCAGTGTCAAGCACTGGAATGATACCATTCTTTTTTCTGGATCCCAGTGTCGGCTACTTGGATGACACCATTTATTGTAAGGACTTACCTCACATTTACTCTATGATTATCTTTTTAGATCACCTTGTCTACCTATTTTGCCACTCTGCTGAACGGATACAATTTATTGCTATTTTTGTTTACAATAATAATATTGAGCTATAGAATTAGATCTAAAGGGGCAATTAGCTCAGCTGGTAGAGCATCTCGTTTACACCGAGGAGGTCGGCAGTTCAAGTCTGTCATTGCCCATTTGCTTAACTGAATGTTAGTATTATTAATTACTTCAATTAAAGTATAGAAAATGCAGGATAATATAGTACCAATCTCAATAGTAAAAGAGCTGGAAGATTCTTATCTTTCCTACGCAATGAGCGTTATCATAAGCCGGGCTATACCTGACGTGCGGGATGGATTTAAACCTGTTCACAGGCGCATATTATATGCAATGTCAAGAGCTGGATTCGATGCCGGTAAGCCATATAAAAAGGCAGCTCGTATAGTTGGGGATGTAATGGGGAAATATCACCCACATGGTGATGCAGCTATTTACGATTCCTTGGTTAGAATGGCCCAAGATTTCTCTCTTCTTTTACCACTTGTTGATGGGCAAGGTAACTTTGGTTCGATAGATGGAGATCCACCAGCTTCAATGCGATACACAGAAGCAAGACTTCAAAAAGTGTCGCACTTTTTACTGAATGATATTGATGAAGATACAGTTAATTTTAGGCCAAACTACGATGGAAATGAAACAGAACCAGTTGTGCTGCCTGCAGAGTTTCCGAATCTATTGGTAAACGGTGCAAGTGGTGTTGCAGTTGGTATGGCAACCAATATTCCTTCTCATAATCTTGGAGAAATAATAGATGCTTGTATATTATATGTAAATAATCCTGAAGTTACTTTGGATGAGTTACTTGAAGTGATGCCAGGGCCGGATTTTCCAACTGGGGGAACAATTCTTGGAAGGTCTGGAATAAGATCAGCATTTGCAACTGGTCGTGGATCAATTGTTGTGCAAGGCAAGACTCATATAGAAGATCTGCCACAAGATAGGCAAGCAATAGTGATTGATGAAATACCTTACCAGGTAAATAAAGTAAAATTAATTGAGAAGATAGGTGAGCTTGTAAAAGAAAAAAGAATTGATGGTATAACAGAAATTAGGGATGAGTCCGATAAGTCTGGTATTAGAGTAGTAATTGACCTCAAAAGAAATGCTGAAGCAAGTTTTATACTTAATCAAATATTGGGGCTAACTCCACTAAGAAGTAGTTTTAGTGTTAACACTTTAGTGCTCAATAACAACAGGCCTGCTTTGATGTCATTGAAAGAAATCATAACTGCTTTTGTTGATTTTAGAAAAGAAGTATTAATCAGGAGAACAGAATTTCGTCTAAGAAAAACGAGGGAAAAAGCTCATATATATATAGGGCTCTACATTGCGGTCCTCAGCATAGATGAAGTGATAAAAATCATCCGCGGTGCAAAAGATCCTGCAGAAGCAAGTAGAGAACTTTTAAATAAAGAATGGAAAACTTCGAATGAAATCAATACTATTATCGAGTTGATTTCAGATAGCGCAAGCTTTTTGAAAGATGGAGTGTATAGATTAACTGAACTACAAATTAAAGCTATCCTTGATATGAAACTGCAGCGTTTAACAGGCCTTGAAAAAGACAAATTAGAAGCTGAGCTAAGTTCAATGATCAACCTGATAAAAGAATATATCGCTTTTCTTGGCTCAGGAGAGAAGTTGATGAAAGAAATAAAAAACAATCTACAAGAAATAAAGAACAGATTTGCTGTGCCGCGAAAAACTTCAATAGAAGAGTCAGACGCGGACATTGAAGCTGAAGATCTAATTCCACAAGAGGATATGGTGATAACCGTAACTATGAATGGTTATATCAAGCGTGTAAAACTTTCTCACTACAGAACTCAGCGTCGTGGTGGAAAAGGAAAGCTAGGACAGGGATTAAAAGAAGAGGATGTAATCACAGAATTATTTGTTGGAAATACCCATACTAGCTTTTTATTCTTTTCTAACATTGGTCGAGTTTATAGATTAAAAGTTTATAAGTTACCTCTTGCAGAGCCAACCGCACGTGGAAGAGCACTTGTTAACATATTTCCGCTTAGCGATGGTGAAACTATAACTAATATCATGCCATTGCCAAGTGAAAATGACGAAAATCAAAACATAGTTTTTGCTACTGCCTATGGAAACATAAGGCGTAACTCCTTAGCGGACTTTCACTATATTCCAAGCAATGGAAAAATAGCAATAAAGCTCGATGAAGGAGACAAATTAGTATCGGTTAAGGTATGTAATGAAATTGACCATGTTTTACTTTCAACAACGCTTGGAAAAAGTATCAGATTTGTTGTAAGTGATGTGCGTCAATTTAAGAGTCGCAATTCAGATGGCGTAAGAGGTATCAAACTTGTAAAGAATGACAGCGTGATATCCATGACCATATTAAATGGGATAGGTGTAGCAACAGAAACAAAAGAACTTTACTTAAAAGTTCCACTTGCAAAAAGACTGGGGACTGCAATTAATAACTCCATTGATTCTAAATTGGAAAAGACTTTGAATGATTTAGGAATAGATAACGAATTATTCTTAAAACTTGCAGTGAATGAGGAGTTTATATTAACTATTACTGAAAATGGCTTTGGTAAAAGAACTTCTGCGTATGAGTATAGAGTAACTAACAGGGGTGGTGTTGGTATCACCAATATTCTTACTACTAGCAGAAACGGTAATGTTGTTGCTAGTTTTCCAGTTGAGCAGGGTGATAATATAATGCTTATTACAGATAAAGGAAAGTTAATTCGCATTTCGGTCAATGAGATTAGAATTGCAGGACGCAGCACTCAAGGAGTCACTCTGTTTAAAACAGAAAGTAGAGAAAAAGTGGTGTCAGTAGCGAAAATTGAAGATCCTGATTCCACTGAAGATAGTATTTTTGAAGTTGAAAACTCTATCGCTTCTTAACCGTAGTATAGGTTAAACAAAAAGCGCAAGTTTTTGTTGATTAATACGCAGTATTTAAATTAAAATATATACTTATGGCTAAGTAAAGATCAATGGACAAAAAATTAACTAAAAATAAAAAACCACTGGCAGACAAAGAGGATAAAAAAACACCTCCTGTTAAAGATCTTACTAAAAATAAGAGTAGGAGAGATTTTATAACATTAACTACATGCGCTATGGCAGGTATAGGAGCTGCAAGCGGACTTTGGCCACTGGTTAAATCTATGAATCCTTCTGCTGAAGTTCTAGCAACTTCCACAGTGGAGGTGAATTTGTCTGGAATTCAGGAAGGACATGGAGTAAAAGTAAAGTGGCAAGGTAAACCAGTATTCATTCGTAGACGCACAAAGCAAGAAATTGAGGCTGCAAGAGCTGTGAATGTGAAGAGCTTGAGGGATCCTCAATTAGATGAGCAGAGAGTATACGAAGGAAAAGACGAATGGTTAATTATGCTTGGAATATGTACACATCTTGGGTGTGTACCGGTTGACCACGCTACAAGAGATGGTAATGGTTGGTTCTGTCCTTGCCACGGTTCATATTATGATACATCAGGTCGAGTAATTGGGGGTCCTGCACCGAAAAATATGGCTGTACCTGATTATTTTTTTCCCAGTGAGAATGTTGTGGTAATTGGCAAGAAGGCTTAACGAATATAAATAAACTCGTTAAAAAAAACTCACAGGATCAACATCTATTATCACTGCAATACTCGAATTCAAGTTACAATTTTTAATCCAATATTTCAGCTTTTTTTGTATGGATAGACTATGCTTATTGTGTATTTTTAATAATACCCTATACCGATACTTATTATTTAAAAAATTTATCGCTGCTGGTGATGGGCCAAGAATTTCAAATTCCTTTTTGTCTACACCTACATTTTTTTCCTGGATACAAATAGTTGAGCTACTTGAATGACAGAGAAGAGATTTTACTATTTCATTCGCTGCTTTTTGTGTTGCAATCTGATTCTTACCACAGATTATAAGCGCTATTAATCTGCTAAATGGTGGCATTTTGGCTTCGCGTCTTGACTTAAGTTCGATTTCATAAAATGAGTCTCTTTTTTGATGCAGCAATGCTTTTATTATTGAACTTTCAGGATTATTGGTTTGCACTATTACCATTCCTTTTTCATTAAACCTTCCTGATCTGCCTGCAACTTGGTGCAATAATTGATACGTCTTTTCCGCTGCTCTCAAATCAGAATTTTCGAGACTCAAATCTGCATTCATTACTCCAACCAAAGTTAATTTGGGAAAATTGTGCCCTTTAGCAATTATTTGTGTGCCGATTATAATGTTCACCTCTTCTTTCAATATCAAGTCAATTACGTTACTAACCGACTTCTGATCGCTGCTTATCATCGCAGTTTTTGCGTTTGGTATTAATTTCACCATTTCTTCAAGCAACCTTTCAATTCCTATGCCGTAGAGGGACAATGGCTGTTCACTTTGGCAATTAGAGCATTTCTCTGGAAGTTTTAATTGATAAGAGCAATGATGGCACAAAAGAGCATTTTTTTTCTTGTGATATGTAAGCCAAACAGCACAATTTAAGCAGGAAATTTTATATCCACACTTTTTACAAATTGCCAGTTGTGCATACCCTCTGCGGTTTAGAAAAAGCATAACCTGCTGTTTTTTCTCTATGGTTTGTTTGATGCTTTCAAAAAGCTCAGAGGAGATCCATTGCTTGTTGTTCCTCATATCTACTACTTTAATGAGTGGCAATTCTGCACCACCAAATCGTTTAGTTAGCTTTACATGATTGTAATTCCCGTTTTTAACATGATGAATCGTTTCAAGCAGTGGAGTAGCTGATGATAAAATAATCGGAATATTTTCAAATTTGGCTAAGATTATCGCCATATCTCGAGCATTATATATAATTCCCTGTTCTTGTTTAAAAGATGAGTCGTGCTCTTCATCAACGATAATCAATTTTAGGTTTTTATAAGGCAAAAAAAGTGCTGATCGTGCACCAATAATTATCTGCGCATTTCCACTTGCTATATTGAGCCAATTATTCCGGCGAGTTTTTGGAGTGAGTCCTGAGTGCCATTCAACTAAGTTTTTTGATATCTGACCGCGAACACGATTTACCAATTGTGAAGTTAAAACAATTTCAGGTAGGAGGATTAAAATTTGTGTATTACCTTCTCCTGATGTCATTTCAACATATTCTGGTGTCATACTAGTACGTGGCAAAGACGGTATGCTAAATGTTACAGTGGGTTTTGCCTTGAGTATAAAGGTGTCATTCCAGCGCTTGACACTGGAATCCAGGAATTTTGATTGTAAATTAGGTATTGGTTTTAAGTTAAAATAAACATTTGTAATGAGGTTATATGAAAAACTGGATCCCAGTGTCAGGCTACTCGGATAACACCCTCTTGGTAGACCCAAATCACAATGTTCGTACAGTTGTGTCTCTGGGCACTGGGATGGTAAAGTCTGAGCAGCATTTGGAACGGCAGTGTAATTCTTAATCAATTGTGCAATCACAGAGAGATAAACTTCCGTTTTTCCAGATCCTGTCTCACCATCAAGCAAAGTCACTGAATACTCATTCAAACTGCTGATTATTTTATCACTAGCTACCTGCTGTTCAGGGCTTAATTGGCAACTTATTTCACTTATTTCCTGCTTCTGCTTAGCACAAACCAATTTATCTATGTGATTTACTTTTAACACTCCTCCCATTATCACTTTGGCAAGCATACCAACAGGTATTAAGTTATACTGCGCAACCCACTCTGCAAATGCGATCAATTTTGGTCTAATATTTGGTAAATCAATTTTTTGCTCAATAAATTTTAATTCTCGGTTACTTTTATCACTGTATTTCCAAACTATTCCGATTAAGCGTTTTTTGCCAAATGGCACCACTACGTAATCTCCAAGTAAAATCTCAGTATTTTCCTCAATTGCATATGAAAATAACTGATCAATTGGAAGTGGTAGTAATACGTCAACTGTTTTTGCCATAGTGATTGAGTTTAACATTGTTTTAAAGAGCTTGTAACTTTATTAAGCTTGGCAATATAGATGAATCGGTACAGAGAAAATCTTAACGTTTAACACATTTTTCATAGTACAGACCGTATGATTGATAAATAAAATGATTTATAGAATTTGTGGAGGCTACCAATGGTCAACGACAAGATTACTTTGAACTTTGAAATAGAAAAAGGCGAACCTATAGATCGATACTACTTTTCTGCACATATAAAGCTTACAGATGAAAGCAAAAATCTTTTGCGCGAGAAGCTTGGCAGTACAATTCAATTCGATAATCTAGATGATCACTTCAATCTTAACCATGAGAATTTTTATATCTACTACAACAAATATAGTGAGCACAATGGTAGAAGTGAGCTACACGTTAGGGATGATAACGGTAAATATTTAACCTCCAATCTTCCACTTAATTACTATGGATTCTCAATGGAACTATCACCTGACGGAGCGTCAATTGCAGATTATGGTTTTTATCCTCTGTATGCAATCTATAACCCAAATCACTATGATAAAGCAAAGGAAAAAGTATTTGATGATCACGGTGAATTGTCACCAATTGCATCAAATGTGTTAGATAATTTTTTAAGCAACACAAATAGCTTAACCACACAAGATATATTACAAAATGTATTCTCACAACTGCAGAAGAAAGCTGATGAAGAAGCAGAAAGATTGGCAAGAGAGAGAGAAGCAGAAAGACAAAGGGAGGAAGAGTTAAATGAAAAGAACGAGGAGTTAAAAGAACTTGTAGAAAAGGATGAGATTAAAATATTCAAAGTGGTAAAAGGTAATGATTTAGGTAATGGGCATTCAGCAGTAGTTTTACAACTTGATGGGGAAGAAGGTGACAAGATACCTCTCGACTCTAGTAAATACTACATAGCAGAGTATAGACACCACCCAGAATGGGAAGGCGATGAATATTTAAATTTTGTTAGCCCTGATAGTGATATGCTGGTTAATTATGAAAACTTATTTTTTGTGCTCAATCAAAGCTCCTACTCAGACTTTGAAAGTGGGTTTTATTCAGAAAACAGAACCGATCCCCATAATTATGCTAAATATTCAAAGGAACCATATTTGAGTGGTGACCAGCTATCTGAAAAATTATCTAATGAATTGGAGGAAGATAGCAATCAGATAGGTACTGAATTTACAATTGATGATGAGCAAGTAGACGAAGAAGTTGTGGTAGAGAGTGAAGCCAAGTCTGGGGAGAAAGGAACGGTTGGTGAGGATAACGCAAAAAATACTATACAGGAAGAAGAATCTAACTATATAGATCAAATGCAAGCGGATGATAGCAGCAGTTATAAACCAGCTTTGCAAAGCAATCGTGATGATTATGCTGATACGAAAAAAGCTCTGCAGGAAAAATTGCATGGAGATGAAATACACAAGCAAAGTAATGAGAAAGCTCAAAAAGATATAGAAGTAAAAAAAGTAACTGTGGAAACTGACAGTAGCAGTAATAAGACTGAAAAACAAACAAAACCAACAGAAGATGAACAAGAAACTGTTATGGCAAGTGTGATAGAAAATATGGATAAAAATTCTGATATTGAAGCAGAAACTTCTAACAGTGTTGCAAATTCACAACATCCCTTAAAAATAAAGACAGGAAGTCCTCTTGAAGTGGGAAAGTATAAGGTGGAGCTGCAAGTGACATATGATGATGTAAAGAATTTTTATGATACCGTACGTGGTAAATATCATGCTGGCGATGGATATAACTACGAACAAGTAATGGTTTTATATAATGAAATTGTTAGGCCCGCTCACAATCATCATTACGAGCTGTTTACTCTTGATGAAGCACATGTTGCTAATGATCACCTGTTTATCAAGGGTCAGGATTTTGGAACTCTAAATGATTTTAATGAGATGTTCTATAAAAGTGATGAGTTAATGTGATGTAAAAAGCAAGATTCAATCTGGTGAACGAGAGTTAACTGACAGAGGAGATTGACACGTATGCCTTTATCTTTAAGATTGTTTATCAAGTATAGACATCAGCTCGCCCCATTCTCTTTTACCAATATTACTTTCTTCTCTAGTAACGTTTTCCCCTTTAATTAATTTGCGAATTATTTCTAGACCAGTTCTTGAAATACAGGCTGATTCTAGGCAATATTCAACAAAGGCATTGTAGGCCAGTGGAACCCATTTTTTTATTATATCCAGCATAACTTCTGCATAAACTCTGATTTCATATTGGGCATGCTTATCAGCTCTAAGCTTCAAAAAATGAAGGAGATTATGCAGATCTATTTTCCAATAAAATTGCGTGTAGTAATTAAGCATTAGGTTAGTTCTGGCAATTTCTCTTGCAAGCCCCTGCTCAATAAATTTTTCATAATGAGAATATACTAAATTAGAGTCATTTATTAGAGAATCTATTATTTCCTTTGAGGTATCTGGATCAAAAGCTTCCCCGCTACCTTGTTTATTATTGTCAGATTGTTTTGCAACTTGTTCTGGTTTAGGTGTATAAAATTCATTATCAAGTATTGAATACCTTGCTGAATATTCATTCACATTTGCAGTTCTATGCCTTATCCATTGCCTTGCAACAAAAATTGGAAGTTTCACGTGAAACTTAATTTCACACATTTCAAATGGAGTTGTATGATGATGTCTCATTAAATACTTTATAAGTGCTTCATCCTGACTTATCTGTTTTGTTCCCTTGCCATAAGAAACACGAGCAGCTTGAACTATAGCGCTATCAGAGCCCATATAATCCACTACTCGAATAAATCCATGGTCTAATACCTTATGTTCTTCATATAAGATTGCATCTATTTCTTTTACTATAGTTCGTTTGGTTGCTTCATTCATAAAATATCCTCAAGACGAAATGGAGATATCAGCTCCACATGAATTGAGTTTTTCATGCATTGCTTCATATCCTCTCCATAAATGATGTGAATTGTTTATTATAGTTTCTCCACCGGCTACCAAAGAAGCAAGCACCAAAGCTGCTGTTGATCTTAAGTCAGTAGCATATAGATTAGCTCCAGATAAGCTTTTTATTCCACTTATAGTAGCTTTGCTTTTCTCGATGCTGATATTAGCACCTAACTTTCTCAATTCATCTGCATGTGTAAATCTGTTTTCAAAAATGTTCTCTTCAATTACTGATATCCCATCAGCGATGCACATTGCAGACATCAGTTGTGGTTGCATATCACTGGGAAAATTGGGATATGGATCTGTCGCAACGTTAGCAGACTTAATAGAGCCATTTTTTCTGGAAATAACAATGCCTCCATCATACAGTTCAACCATAGCTCCTATAGTCTCCAACTCATTTGTAATACACCTTATATCAGATAGATTTATTCCTTCCAACTCCAACTTACCACCGGTTATTATAGCAGCTAGTGCATAGGTGCCTGCTTCTATGCGATCTGGTATTATTTTATGAACACATCCATTTAGTGCTTCAACTCCTGTTATTATGACCTTTGTATTATCAATTTCAATATCAGCACCCATTTTCTTCAGAAAATCTATTAAATCAAGAACTTCCGGCTCAGTTGCAGCATTGTTTATTGTTGTCACTCCTTCTGCAAATGTTGCTGCCATTATTACATTTTCTGTTGCGCCAACACTTATTTTCTCAAATGTGATTTCTTTTCCTTGTAGCTTTCCTTTCACTGTTGCAATTATATTATAGCCGTCAATTTCAATTTTAGCTCCCATTTCTTCTAATGCTTTAATATGCATATCAACGGGACGCTTTCCAATGTTGCATCCACCAGGAAATGCTGTTCTCGCTTTGCCAAATCTGCTAAGCATTGGACCCAATATTAGAAAAGAAGTTCTTAGCTTACTTGCGGTTTTATATGGCATCACGTGATTGTTGATATTGCTGCAGTCAATTTTCAAAGTATGGTTCGCTTTATAATTTTTATTGTGCATAAAGTTCACTTCTGCTCCAAGACTTTCAAGCAACTTAGACATTAGATGCACATCAATTAAATCAGGTACATTATGCAAAATTACCGAGGAGCTACTTAATAGACTTGCTGCCATTATTGGTAAAACAGCATTTTTTGAGCCATTAATCTTGATTTTTCCGACCAAAGGTTTGTAGTTATTTCTTATTAATATCTTGTGCATTTAATCAGATATAAAGTATAATTCATTAGTTTATTGAAGTCTTACTAAGTATAATAGATTGACCGTAAAAGGCAAAATTTGCTTTTTCTTCCTCATCATCCCAGTGTCATGCTACCTGCATGACACCTGATGCGAATTGCCCCCGAAATTTTATACTATGAATTACTCAAATGACGCTCTCGAGCTTTATCAAACCAAATAACACCAATTGCAACAATGAAATAACCAGCTGCTCCTAATGTAAGGCGAATTACTGCATCGAAAGTTGACAGAGGAGGAGACGGCATTAGAATGCTCAAAACACTATACACAAGATTATTTGTTGCATGAGCAATAGTTACTGGCCAAATCGAGTTGTCTTTTTCAAACAACCAGGTAAACATTATAGACATTGCACAAATATAAAGGGTATAAGCACAAATAGTCGGGAATGTAAAGCCATCCTTCCACAAAGCTGAGCCAGCAACCACATAAGTTGGTATGTGCCATACTGACCAAATAATACCGACAATAATTGCTCTGATATAAAAATTTGATATTTTGCTTTTAAGATTTTTCAAAAGATAGCCACGCCAACCGATCTCTTCACCAAGAGACATAATGATCCACATCACAAAGGTTGATAATAAAACAAATAACATCACTAATGGACTCAAAACTGCACTCAAATCCTTTACACGGTCTAACGTAAAAGACTCTCGGAAAAATGAAAAACCGCAATAAATTGACAAAAGACCATTGGAAATTAGCATACTTACCAGAATAAGTATAAACCCTAATAGACAGTTTTTTGGCGAACTAAGTTTAAAAAGATCCCTTACCTTCTGTTTATTATAAATGGTTAGCAAAATTGCAACTGAAGCCGGAACAAATGTTGTTAATAATGTTATGTCTTTGAAAGGTAAGCACCAAGCTATAATGCACGTCAAAAAATATGTAATTACAACAAATAATGTACAATTAATAGTGGTTAAATTCATGCATACGCCCATCAATTCCTTTTCTGCATTATTGATCTTTATTCATAAATTGTCAATAAAATACTTCTTCAGGGATGAATAGAATATTTTTTCTTTTTGAATTGCTATTGATAGTTTAATTTTTATATGTATTCCCTTTCACAACCGTTTGTCATCCCAGTGTCACGTGCTGGGATGACAGTAGGAGAGCTGCTTGCATGACAAGAGGAGGGTACTGGAATGACAAGAGGAAGACACTGGGGTGACATCAACTAAACTTGTCCAAATATGAGCGATGCATTAGTGCCACCAAAACCAAACGAATTAGAAAGTGCATATTGAATTTTATGCTCCTGAGCTTTAAACGGTACAAAATTTAAATCACATCCTTCTGAAGGCTTGTGTAAATTTAAGGTTGGCGGAATAATTCCATTATTTAACGCAAGAATACTGAATATTGCTTCAACGCTCCCTGCAGCACCAAGTAAATGTCCTATAGAAGATTTAGTTGAAGAAACAGGTATTTTATAAACGTAGTCACCGAATAACTGTTTCATTGCTATTACTTCAATTTTATCTCCAAGTGGCGTTGAAGTTCCATGTGCATTGATATACCCTACTTGATTGGGATTAATTTGTGCGCTCTTTAAAGCAAGCTGCATTGCCTTAAATGCGCCTCTTCCTTCTGGATGTGGTGCTGTAATGTGGTGCGCATCTCCTGTGAGTCCGTACCCAACCAGTTCAGCATGTATTTTTGCCCCCCTTTTTTTCGCATGTTCGTATTCCTCCAGCACCAATATACCTGCTCCTTCACCCATAACAAAACCATCGCGTTCTTCATCCCATGGCCTTGAAGCTTCTTCCGGTTTATCGTTAAATTTAGTTGATAACGCCTTCATAGATGCAAAACCTGCAATTCCAACTCTACACAGTGCACTTTCTGCTCCACCTGCAATCATAACATCCGCTTCACCAAGTTTTATAGTTCTTGCTGAGTTTATGATTGCATGCGCACCTGTTGCACATGCGGTTACTGCTGAATCGTTTGGACCTGTAAATTCGTATTTAATAGAAATATGGCCAGATATCAAATTTATTAGACTTGCAGGGACAAAAAATGGACTGACACGTCTGGGCCCTTTTTCCTGCATGGTAATAACATTTTCCTGAATTGACGGAAGACCACCTATACCAGAGCCAATAGTCACACCAACACGTTCCCGATTGATATTTTGGCTTTCCAAAATTAATGAATCATCTACTGCCTGAATAGCTGCTGCAATACCGTAATGGATAAAACGATCTATCCTTTTTGAGTCTTTCTCAGAAATATAATCTAGTGGATTGAAATGGTGCTCAATGTTGTCTGATTGCAACGGCACCTGCCCTGCAATTTTGCAAGCAAGATCAGAAGAGTCAAATCTATCCGTATTGATTGCTTTTATGCCAGACTCACTTTTTATTAGCCTTGACCAAGTGTTGTCAACATCTGCCGCTAGTGGAGTGATTAAACCAACACCAGTGACTACTACTCTTCTGCTCATTTAACACTAACTATTAGCCTTTTTTATTATTAATGTACTCAACTATTTGCTCCATAGTTTCCATTTTTTGTGCGTCTTCATCTGGAATTTCTATTCCAAACTCTTCTTCTGCTGCCATGATGATTTCAACTGCATCTAAGCTGTCTGTACCATGCTCCGAAAGCTTTGAAGAGCTGTTGAATTTCTCTACATCCTTACTAATATGCTCTAGTATAATCTTTTTCACTTTTTCTTCTATGTCTTCTCTAGTGCTCTTTGCTAGTTCGCTATTCACATTTCTTACCAAAAAAATAACCTATTCTTTGATGTTATAAAAAATTTTTATGTTTGCAATATCTTTTATAACTGGTAAACTACAGTAAAGTTTTCTACTGCCCTAGCTGGCTAGCGTTACGTGCTAAACAATTAACAATTCAAAAATGCTAGACGAAACAACAAAAAATTTGCTTATTGTAGAAGTAAATAAACTCTTACCCGAAAATAGCGAGAATAAGCTTATATCAGCTATGCGTTATATACTCCTTGCTCCTGCAAAACATATACGCTCCTTTTTAGTCGTAGCTTCATCGCGAGTGTTTAACGCGGAAGCTAAAAAAGTAATATCAGTTGCTGCAGCAATTGAATTTGTTCATGCTTACTCTCTAATTCACGATGATTTACCGTGCATGGACAACAGTGATACTCGCAGAAGCCAGCTAAGCTGCCATAAAAAATTTGATGAAGCAACAGCAGTGCTTGCCGGAGATGCACTACTTACTCTGGCTTTTGAGGTATTATCTTCGTTAAATGAGAAACGCTGTGAGATCATAAAAGTTCTTTCTCAGGCAATAGGAATTAGGGGAATGGTGGGAGGACAGGCTTTAGATATTAACAGTGAGCATATAGATTTTAGCCCCCAACCCTCTGTCATTCAAGTAGCGGACACTGGGATCCAGAAGGCTTTGCCTACAAGCATTTCGTGCAAAAAGCCATGCGATAGTGGAGCTGAACATGAAATGGATTCCAGTGTCAGCTACTTGCATGACACCCTTTCTACCTTAAAACTACAACATTCGTACGACTGTATGTATGACGCTGGAATGACGTCGGGCCAAGCTGATAAAATAAAAGAAATTCATTTGATGAAAACCGCAAAACTATTTGCAGCTTCATGTGAAATAGGTGCTATAATAGGGGGTGCTACAGACAAGCAACGTAAAGCGTTATATAACTATGGAATAAATCTAGGGCTTATCTTTCAAGCTAAGGATGATATTGAAGACTACGAACAAGATAAAACAAATAATCTTATGTCTGTGCTTGGTAAAAGTGAAGTAGAGGACTATATAGACGGCCTCTTTAAACAAGGCTTGGATAATTTGAGTGCGCTTTCAGGGGATACTAATTATTTATATGATTTATTGAATCAAGTAAAGAAAGATGGTTAGAAAAATTATATTACAAATGCTTATTTCCGTAGTAATGATTCTCACTTTAACTTCTGCTTTTGTGTTTACTATTGTCTATATAAACAAAGGTAAACCGGAAAAAAAGGACAAGCTTTATGAGATAAATGCCACGCATGGTGGTTTGATACAGACGATAGCACATTACCTAGTGAAGCCAATACTTGAATCAGCACTTGACCGCTATATTGAAAAGCATGGGCTGACAGAATATTTAGAAGAAATAACGCAGCAAAAGGAAGAAGATTCAATAAATTTTTATGAAATTACTGAAGGCAGTGGCAGCAAGGCTTTTTGTGGCCTGGAAGTCCTATTGCAAATATATAAAATTTCTAATAATAACTCAGCAACACTCCCTAGCAAAGTTTCTGATGTTACTTTGAAAATAGGTCAAGATGACCTAAAAGAAGTGAGTTTAGGGGTAATAGGTATGAAAGAAGGCGGAGAGCGTGTAGTTACTATTGCCAATGAGAACAAAATGAATTTTAATTCTTATTACGTCAAACTGATCGAAGTAAAGGATAAATATCCCGACTCAGTAAATAATCTGATGGTTTTTAATGACTTAATTAACAAGACTGGAAAACAAGTAAGGTGCGGTGATGAGATATCGGTTAAATATAGCGTAAAGGAGCATAATGGGGAATATATAGTCAAAGATCAAACAGTGCAATTTAGGGTTGGCGATAAAAAAATACCACTTGCTATAGAGCTTGGAGTTGTGGGAATGAGAGCTGGTAATAAAAGAACTATTCTTTCTCCGCCTGACCTTTTGACTATTACTGACGATATGTTAATAAAAGACATAGATTATGATGAAGAAAATATCTCAATAATTGACTTAAGCTTAGATGTTAAGCAAGAGGTCGCAGCACACCATTCTACTGTTGAAAAACAGCCTAAAGAATATAGCTGAAATTTTAGGTCTACTGGCTAATCTTCTGAACACTCTCTATACTACTTAAAGTAGGCTTTTCGTTTTTCCTAAAGTATAAACTTAGATAAATCAAGCTGCTTCGAAATTGACTCAAGTTTATCTTTTACATACTTGCTGTCTATAATGAATTTTTCGCTATTTTTCTCAGAAGCAATGAAACTTATTTCATCTAAAAGCTTCTCCATGACAGTGTGAAGCCTTCTTGCGCCTATATTTTCCACTTGCCTATTAACTGTAAACGCTATTTCAGCTATGGTTTTTATACCATCATCAGTGAACTCAAGTGTCACATTTTCTGTTTTCATTAAAGCTATGTACTGCTTTAACAAACTAGATTCTGGTTCCTTTAATATTCTTATTAAATCCTCTTGAGTAAGTGCCTTAAGTTCTACCCTGATCGGTAATCTGCCCTGCAATTCCGGTAAGAGGTCAGATGGTTTAGACTGATGAAAAGCACCAGATGCAATAAATAATATATAGTCTGTTTTTACATGGCCATACTTAGTTGTAACAGTTGTTCCTTCAAGTAATGGTAACAGATCGCGTTGCACTCCTTCTCTGTTTACTTCACCTTTTACTTCTGTACGCGCTGCAATTTTGTCTATTTCATCCAAAAATACTATACCGTCATTACTAACAAGATCAATGGCTTCTTTGATTATCTTATCTTCATCCATTAGCCTTTCACTTTCTTCATTAATTAATATTTCACGCGCTTCTTTTACCTTCACCGTAATAGTTTTTGTTTTTTTGCTCCCGTTAAACATCTTGCCCATTATTTCTGTTACATTCATCACACCAACTTGCCCACCTGGCATGCCTGGTATATCGAAAGTAGGTAACATACTCTTGCTCTCTCTGACGTTAATAGAAACTTCTCCGTCCTCAAACTCTTTATTCCTCAACCTTTCTCTAAAAATTTTTTTACTCTCTTCGGTTGCATTTTCGCCTACCATAGAGTTTACTATTGTTTTCTCAGCTAAAATTAAAGCCTTTTTAGCTAAGGCTTTACGGGCTTTCTCTTTAACTAAAACTATTGCTGCATCAACTAAATCGCGTATTATCGAATCAACGTCACGTCCAACGTACCCTATTTCAGTAAACTTCGTTGCCTCAATTTTTATGAACGGTGCACCGGCAAGTTTTGCTAAGCGACGAGCTATTTCAGTTTTACCAACCCCTGTATGACCGATCATCAATATATTCTTAGGTATGATTTCATCACGCAATGGAAATGGAACCTGATTGCGACGCCAACGATTTCTGAGCGCAATAGCAACAGCACGCTTTGCATCATCCTGTCCGATTATGAATCTGTCCAATTCTTTAACTATCTTCTGTGGTGGCAGGTCATCTAACAAAACTTGAGTGCTGTCATTAACTTGAACATCGCTGTCATTTGAATCAAAACCACTCTTAGTATCTTTATAGAGGTTATCTTTTTCATCGTAGGTGTCACTACTACAAGACCGCCCTTCTGAAAGGGTTATGGGCTGATTGGAAAAATTGGTGCATAAAGTTTTTTGCTTGGAAGACATATCACTCCTCTATCTTTTCAATAACTACATTATGATTTGTATAAACACATATATCGCCAGCTATCTTCATAGCCTTTTTCGCAATTTCCTCTATTGATATTCCTTTAATGTCAATTAAAGCTCTTGCTGCAGATAGAGCAAAATTTCCCCCAGAGCCAATAGCTGCGACTCCATCTTCAGGTTCAAGAACATCACCTGTTCCCGTAATTACTAATGAAATAGATTTATCTGCAACGATCATCATAGCTTCTAATTTCCTCAGATATTTATCCATTCTCCAGTCTTTTGCAAGTTCAACACATGCTCTCATTAATTGCCCTGGGTGCTTGTCAAGTTTAGATTCTAATCTTTCAAAAAGAGTAAATGCGTCGGCTGTTGCCCCGGCAAATCCAGCAATTACGGAATCACCAGAAAGACGCCTAACTTTTTTTGCTCCAGATTTTATAACAGTGTGGCCCAGTGAAACTTGTCCGTCACCTATTACTACTACACTTTTATCTTTTCTAATTGATAATATAGTAGTGCCATACATTTTATTGTTATCGTGTTGAATCATTTTTCTATCACTTTAAATAAGAATCTCATTATACTTTAATCTTTAGTCAAATTTACTAAATATGTTCAACTATAGCTTATAATATAATACCTTCCTTATAACATTTAAAGTGCAGATGCAAAACATAATTCACCCAGATTTGGAAAAAAGTATAAATAATTGGTTCGAAGCAAAATTTAATGGCCTTACATCGCCATTTTATAGCTCTATAGATCTTAGAAACTCTGGCTATAAAATCGTTCCAGTAGACGCTAATTTATTTCCTGCGGGGTTCAATAACTTAAGTGAAGAATCAAGAACGATGGCAGCAAGATTGATAAAAAGCTATTTTAAAAGACATCAATACAAAAAGGTTCTTATAATACCGGAAAATTATACACGCAATAAAATGTATATAGAAAACGTATTTGTTATAGAGAAAATACTACAACTCGCAGGTTTTGAGACTAGAATTGGCCTTTTATATAATGAAGTATACAATTTAATAGAACAGTATGAAACTGTTGTGAAAGAAAACTCTCTGCTAAAGACAACTTCAGGATTTGTGCCTGATGTTATTATACTGAACCGTGATATGACGAGCCACATTCCAGACACGCTGAAAGACGTAAAGCAAGATATAGTACCAAGCCCACTATACGGTTGGCATAGCAGGCAGAAATTTAAGTATTTTGAAATCTATCAAGAATTAGCATCTGAGTTTTGTGGCAAATTTAAAATAGACCCATGGCTAATTTCTGTGCTTACAGAGAGCTGTGATGGAGTTGATTTTGATGATGATTTGTCACTAGGAGCAGTAGCAACTAAAGTTGACCAAATATTATCTCTAGTGCAAAAAAAATACGAAGAATATAAAATAAAAACACAACCTTACGTTTTTATCAAAGCAAGCAATGGCACATATGGGATGGGCATTATAACAGCAACAAGTGGAGAGGAAATATTAAACCTCAATAAAAAAAAGCGTCATAAAATGAAAAAGATAAAAGAAGGAATAGCAATCAATAGCGTTATTATACAAGAAGGTGTACCAACCATTGACATGTTTAAAAGCAGTTCTGCAGAACCGCTAATATACTATATAGGAGATACTTCAACATGTTACTTATACCGATGTAATAGCAGAAAAGATGTATATTCTAGCTTGAATGCCACTGACTGTGAGTTTCATGATGTTAGCCAGGTTGTAGAAGGTAAAATTCTATCACTTTGGAGTATTGTTAGCAAATTAGCAGTACTAGCGTTGGCAGTAGAAATAAAATCTTTTCATCCCTAATTCTTATACCTCTACAGTGCTGTCATTAGAATGACCGTTTATATTATGAACATCATCAAGTTCAGTGGAAGGATCATCATTGACAGGTTGATTAAACAACTTATCAAGTTGAACTGCAAGAAATACTGCACTATATATTATGCTGACTGTTACGCTTAAGTTGAAATTATAGATTATACCACTACCCAAGTTTATTGGTATAGTTGGAGTTTCTATCCTTCTTAATATGAAGTTTAATAAACCTAACGACAAAGTTAATGTGCTGATAATAAGGTCCTTCTTACACTTAGCAGACTTTTCAGGATCCTTATTATCCAGATATTTCTTGCATGTATAATAATAGCTTATAGGTTCTGAAATGAACAAAAATAGGATCGTTGATGTTGAACTAATATAACTTGTTACATCTGCATTACCTCTAGCCAAAAAATGGATGACTTTCAACATCATCAATGCTTCTATGGTGCAGCTTGCAAGATTAGCCGATTTACCCACAATTTTTGCCAGCTCTTTTTTACTCTCAGGGTTTCTGTAATCCTTAATTAGATCCTGTAGAGTAAATGCAGAATGGGCAATGTATAGAATAGATGTCGGAAACTTTACTAGTCGAGCAACATTCCGTATAAGAAAGATATTGGATCTATTATTGTCAATGAACTCGCAGCAAAATTGCAGTGAAATCTTACACAATAGGGCTGTTAAACCTGTTGTGATGCAGATTACCTTCCTGAAATCATGATCATAAATATCATGCACCCTTTGTGCGAGTATGTTAGATTTCTTTTTTAGCTTGTTTGGCATGAAATAGTTAATAACTTCCTGTTATTCTATCACATAAAATCCTAAAAGAAAAGCCCTATGAATCAGGACTTTAAGGGAGATTTATGCACAAATCGGCTAAGCATTTTATAAACAAGGGATCGGTACTGAGAGTTGGCACACGAAAGTAATATCCATCCTTGATAATTGCTTTATATTCTATATCAAGTTCAACTAGAGTTTCTGAATGCTCAGAAACAAAAGATATAGGTGATAGAACTACAGGTACACCATCAGCTTTTGCGCGTAATAGCTCACTTTCAGTGCTTGGCTCTAGCCATTTTACAGGACCAATCTTACTCTGATAACATATTGACCAATCTAAGTTATTGATAGCTAACTTTTCTACTATTAACTCTACGCTTCTTTCTACCTGTGAAGCGTAAGGGTCGCCCTTTTTAATGATACTAAGAGGTAAGCTATGGGCTGAAAATAGGACTCTTGGTTTACCGATTTTTCTAGCCAATTTATAGTACTTAGCTATCAGATTAGTGTGAGCTTCAATAAAATCTTGGTTATCATAATAACGGTGAATCATTTTTGTATTGCATTTTAGGCCATACCGTTTAGCATTTTTTTGCCAATTCTCGATGGATGACAGAGTTGTGGTAGTTGAATATTGTGGATACAGTGGCAGCAGAATTACTTCGTCAGGATCAAACTGTTTTACACTTTCAATAACTTCGTCAGCAAATGGACGCCAATAGCGCATGCAGATGAATACCTTGTGTACATGGTTTCTATTTTCGTTTAATTTTAGTTCTGAAGCATTAGCTTGCATTTTTGTATTCTCTAGAATTGGCGATTTACCTCCAATTTCCTCGTATATTTTTCGTGCAGTATTTTCTCGTTTCGCAGATATAAACTTTGCTAAAAGAAACCGAAAGGGATTCGGTAGATTGATTATTCTCCTGTCATAAAAAAGGTTGAATAAAAAAGGACGGACCGCATTTAGTGAATCAGGCCCGCCAAGATTAAATAAGATAACTGCCTTTTTCACCTACGCACTACTACAACAAGTTACTTCTGGGGTGCCTATAAAATTAGCTACACACTCATCAAATTTAGTTATAGGCACTAAATTTCTTACACTGGCATACAATAAGTGGCCTGATCTCTTCAGGTTACTCTTGGTGGATGTGAAGTTCCAATCGAAAAATGTATCGACAAAAAGACTTGGTACCGTTTCAAGAAGTTCAACAGCAGCTAAAGATAGCATTATACAACTTTGCAGGACATTCAGAAGAACCTTGAGGGGAAAAAGTAAAACTTTAACGAAAAGAGAGGTGCTACTTGTTTCATCCAGTAGTCGCCCTGAGTTAGGCGAATTATACTCGGTGTGTTTTCTATTTTGATCAAAGATAGGAAATTTTATAGTATCTTTCCTAAATTCCGCGTCTATTTCTTTTCTACTATGGTTAGTGATTTTTTCCATTAACTTCTCACGCAGATGAAAAGTTCTGACAATAAAACATGTGGCAATCATTAAGGAAGCACATAAAAGTGCGCATTGCATGAGGCTCATACTGCCTAGCATAGCTGGCAGTGCAAAACAAACAAGCGGTGCTATGATTGTCATTTCAAGAAATGGAATAGTGTTTCTTTTCATTGCAAAGGCAGCACCTTCTTTTAATTTCGTATTATGATGTGAACTATATTCCAAATAACTTAAAAATGCCAGACTAAAAGTCAAAAACCCTTTTGTTCCACAAAAAAGTGATGACTTAAAGTTACTTACTAATTTTTTAGTAGTAGATTTAGCTTGTTTTTTAGTGGTAGGCTCAGCTTGTTTAGTAGTGTTATTTTTACAACATTCACCCATACAATACCTCCTTGATGGTTTATTCTTAACTATAAATAAAAAACTGCTTTTATCAAATCAAAATTTACAATAAAACAAATCC
>NODE_3_length_21529_cov_13.386374
AATAAAGATAAATCATATAGAGAAATAATAAAGCTACTTGCTCAAGCCGAAGACCAGCACAGATCAAAAAAATAATCCTTTATCAGCAATTATTCATAGTAAATTTATATCCATGCAAAATCAAAAAGTACCATTAGCAGTAATAGTCACATTATTAATCCAAACTGTAGCATTCATATGGTGGTTGTCCAAGCTAGACTCACAAGTACAACTCCACGACAAGATAATTGAACATGGGTTAATGGAGAAAGTGCTTGTACTTGAGGAAAGGGTAAAAAACTTATCAGAAGATCTTAATGAATTTAAGATTAATAACTCAAAATGCAAATGACTACTCTTTCACAGGTTGATAAAGCTTGGATTGCGACTGACGGTCATACCAATTTTTCACGTATTTCTTAACCAATAGGTCGTTATTTTCAATGATCAGCAAATTTTCTGTGTTCCTTTCTTGAGCCGAATAAGTAAAATTAAATGAACCAGTGATGATTTTTTGGTTATCGATAATAATCACTTTACTGTGTGCAATGGCTGGTTTATAGTCTATGTATATTGGTATTCCTTGTGTAAACAAATGATTTATAACGCTATATTTTGAGCTAAGCTGAGATTCATCCAAAATAACTTCCACACTGACACCACGCTCCTTTGCTCGAATCAAAGATTTTGCAATGGGCTTGGAAGTAAATTCATAGGCTTGCATAAATATAGACTTTTTGGACCCATCTATCACATCAATTATCTGTTCGGTGCAATTTCCATTTGGAGTAAAGCAAACCGTAGTTTTTGGACAAAACGTACACCCAAATAGAAATGAACATATTAAGAATAACAGTGCAATATATCTCAACATATGACTAAATTTATACTATCCATTGATGGTGGTGGCATAAGAGGAATAATACCAGCAATAATATTAGCAGAAATAGAAAAAAGATCAAGAAACCCTATTTCCCAACTCTTTGACCTGATAGCAGGAACTTCAACCGGTGGAGTTGTTGCAGCTGGGTTATGTAAAAAAGATAATAAAGGAAGTCCTCAATACTCAGCAAATGATTTAGTTGAACTTTATCAACAATATGGGCCATATATTTTTAAATCATCATTTTGGAGGAGATCGATTGCTTCATGGTTTAATGGTGCACAATATTCACATCAAAACATAGAAAAAATACTTGATCAATACTTCGGCGAAAGTACTATTGCTGATGTTTCAAGTAACTTACTACTTACCAGTTATGATATAAATAACAACTGCCCATTTTTCTTTAAAAGCTGGAAAAAAGAAAACATTAAGTTAAAAGATACACTCAGAGCTACAACCGCAGCACCTACCTATTTCATACCAAAACATCTGAAAATTAACCAGGTAGACAGAGTTTTGGTGGATGGAGGGGTTTTTGCCAATAATCCAGCGGCTTGTGCATATGCAAGTAGTAAAAGGTTATTTCCTAATGATGATATTATAATTCTATCAATTGGTACTGGCAGAACAGATAGAAGTATAAGGTATTCTAACTCGAGGAAATTTGGAAAGATAGGTTGGATAAAACCGCTGTTGAACGTAATGTTTGCCTCAAATTTAGATGCAGTAAACTATCAACTTAATCAAGTTATAGCTGATAAATATATACGTATACAATCGCAATTGAAAATAGCATCACCTGACATGGATAATATTACATCAAAAAATATCAAATCTCTGCAGGAGGAGGCAAAGGCAATGATAGAGGATAATCAGAAAGTGATAGAGAAATTCTGCATAGAAGTGTTAAATATATAACTATTTTTGCTTATATCTTAATATATTATTTAACACTCCCAACCGTCTTTAACACAATTCAATTTTCACACTCATCAGCAGTTAGGCCACTTGCTCGCACAATAATATCAATTGCAACACCTGCCTTTGCTAGATTTTTCGCAACCCTGATTTTCTCTGCTTTTTTAACTTTTTCCTTGCCGCTTTTCATATCTTCAGATAGAGATTTGACTAACGCATCTAATGATTCCGGTTCTCTGTACTCGTTTATTAAACTCAATAGCTTTTTACTTTCTCTCGTTTCAGGTAGCAAGACTTTAATATTTACTGATAATGCTCCTGCTATTTCATATAATTTATCAAATAGTATGGTAGTATAACCTCTTTCATATTCATGTATTTCCTTGAGTGTTACGCCAACTTTATCCGCTAAATCTTTTTGAGTATACCTTCTTATTAACCTCCATTCTCTTATTCTTTGCCCTATTCTGTAATATATAGAATCAGTGCAGATTTCTCTCTCTGTATTATCATACTCGTAAATAGATAAGCCGGTTGCCTGGGAAATTATGTCAACTGAAACTCCTTCTTTCACTAGATTTTTTGCTATTTCCAACCTTGCCTCTTCTTGATTAATTTTTTCGCTAATATGAACAAACCTGACTAATGAAGGTACTATTTTGCCTAACTTTTGATTCTCATATATTTTCGTTAGATAGAGTATTTCCTCGTCTTCATAGCTGTCTTCCCTTACTATTACTGGTTCGGGTAATAAATCTATAGCATTAACTGACAATACTCTTGCTATTACATATAGTACTTCAATTGGAATAGGAATATACCCATTTTCATAGCTGTTTACTTCTTGGTATGTTAAACCTATTTCACTTGCCAATTCTACTTGAGTATGCCCTCGCATTAACCTGCTATCTTCTATTTTTTGTCCTATTTTGTAGCTTATAGAACTAATATCGCTTACAGAAACAAACATATATACCTTACTTAGAAATAAATTTTCATGCAATTTGATCAACGGATAAACCGATTATTTGCAAAATAATATCAATAGAAATTCCCCCTTTTACTAAATCCTTTGCAACTTTAATCCTTTCTATCTCTCTCACTTTCTCCTCACAAATCCGTATCCCTTCAAACAAAGACTTTATTAGTGCATGCCGTAGTTCTTGGCTCTCAATTTCTTTGTATTCTTTAATCAAATCAGGTAGCTCATTTTTCACTTTACTCCCTTCCTCTATTAGTAGATCCGTAATATTAATCGATAATGCTTCTGCCATTTCATATAATTTATCAAGTGGAACAGCAGTCCTTCCTTGCTCATAGTTGCTTATTTCGTCACGTGTTGTACTCATTTTTTCTACTAAATCTTTTTGAGTATACTCTCTCACTAGCCTCCATTCTTTTATCTTCTTTCCTATTTGGCAGTAAATAGAACCTCCTTTTTCTTCAACGCATTCATCAGCAGAGAGGCCAATTGTTTTTGCAACAATATCAACAGAAACTCCTGCTTTAACCAAACCTTTTGCAATCTTTATTTTCTCTGCTTTTTTACTACTTTTTTCACTAACTTGGACAAAATTGGTTAGTAAACAAAACATCTTACGTAACTCCTGGTCATTAATCTTTTTATATTCTCTTACTAGATTTAAGATTTCTTCTCCCTCATCTTCAAGACAGCTTTTTGATATAGGAATTAGATCCGTAATACTGATTGATAGTGCCTCAGTTATAGCATATAACCTTTCAATTGAAATTCTACGATTCCCTTTTTCATATTGAAGTATTACCCAGTACTTTACACCAAGTTTCTCTGCTAAATCTTTCTGAGTATACCCTCTCTCTAACCTCCAACTTTTTAATTTTTCTCCCACTTTATAATCTAGACTTTTTTCCACAAAAAGAACCATACATATAATATTTTATACTATAGCTCAAAGGCTCCAGATATAATAGCCAGACTCTGGAACCTTTAAATTGATGAATTAAAGTGCCCTACAAGTTTCTTTACTATTTTCACGTACTTTGTCTGCCCATGAAAACAATTTTTCACTTACTTCCTTCTGCTTTTCACTCCATATGCCGCACCTAGTGAAATTACCTCTTTCTACCACTTTCTTAAGTTTCACTCCCCCAAAAAGGCAATTTTTTCCAATTTCTTCTCCTCTTTTTTGTAATTCAGCCCACATTTCCTTATCCGCTACTTTTACTTGTACCTGACTGCAGTTTTTTACGTCCTGGTACAATACAATATTTAGCTTACCAAGGCTTGTAGGAAATTCTAACACAACGGAGCTACCATCTGATACATCAACGTAATTTCTTGCACCTCCTTCCTCCCTTCTGATCTCAACTGCATTATTACCCATTTTTAAAATGTTACTCCCTAACTCTCTCAGTATTTTGGCTACCTCTACCTTGCTATTCCCAGAAAACTCTATGTACGATGTTGTATTATCTATCTCAACATCTATTAATTCTCCTTCTTGCACAGCACTTTCGCCAGCTTTCTCTAGTTCTTCTAGTCTCTCATCTATCTGTGGCTGAACTTCTGGTTGTAGCTCATTATAGATTTCACCTATCAGTTTATTCTGTAGTAGAGTATCATGAAACTCTGCACCACTTAGCATTAGCTTACGCATTATCTTTTTTCGATCACTTTTTTCTAATCTGTGAAAGTGTGTGCCCAATATCATGTATTCTGCGAAGCTCCACTCCCCATCATTACATGCATTTACTCTTGCTCCAGAGGCTAATACTTGCTCTATAACTTTATGCAATGCATTTACGTTTTTTGTCTCTACTACAGCACTCTTAAACCAGCTCAACTTTTCACTTTCGCTTGCACTTGGTTTTATTTTTTGCAAATTTGAAGCAAATGGATTTAAATCTTCTGCTTGATCATTTAAAGGTTTTGTGCCATAAACATAGTCAAGGCTTTTCCCGTAGTTGATTTTGTTTTCGCGAATGTTTCTGCTAGGGGAGGCCTCCCGGTTTATCTCCTTCTGGTTATTAATTTTACTCACAAATTTAGACTGCTTTATATCAACGCCTTCAAGAGCACCAAATATTTTCTTGTGATTAACATTAGTCTTTTTATTCCGATCTTTACTAGTCATATAAACCTCATATTAAAAATACTTTTTAAGCGTACAATAAACTTTATACATCTTACTACTCATTATAAATTATAATGAGTAGATTTGCAAATACTTTCTACTATAACAATCCATTTTCTCGAAAGCTGAAATAGCCTCCACTTGTGATGATAATATGGTCAAACAATTTTACGCTTACAGTACTACATGCTGCTGCTAAGCTCTTCGTTACTGCTTGATCTTCTTCTGATGGCTCTAAGCTCCCTCCAGGATGGTTATGTGACATTATTATTGATGTTGCATTTTTCATTAATGCCTTTCTTGTAATTTCCTTTATGTATACTGGTGCTTTTTCCATTTCACCAATATAGGATTCTTCTCCAATTAGTTGACGCCTTTTATTCAAGTACAGTATTTTTACACATTCCCTTTCTGAGTGGCCTATACTTACGTTTAAGTACTCTACTATCCCTTGTAAGTCCATGATTGGCTCACTCTTAAGCTTTTCTTTCAGTACCCTTTCTAGTGTTTCCTTAACACACATAATCATTGCTACTGCAGAATCAGTTACTCCTTCTATAACTTTCAGGTCATCCATTTCTCTACCTAAAATCCTTCCTACTCCTGTATAAGTATTCACCAAATTTTTAGCAATTTCTTGAGCCTGTGGGCTTTCATGTACTGCACTTAGAAACGTTTCCATTATTTCACGATCAAGTAGTGCTTTGCCTTTGCTTTCTAATATTCTGAATTCGATTTCTTCTTTACTTTTATTCATATAATTTACCTTTCACTAACAACAAACTTTTTTTAGATATTTACTGCTGTTTTTTATCAGCATTGGCATAAAGTCATAGCTTTCGAGTGAAGTCAAATCAATTTCTCAATCTTTTTTACTTATTTTTTCATCTAAGAGTAAAGATATTAATATATACTGATTTTTTATTTTAAATCTGTTGAATTTCGCCTAAAGAGAGGCCTGTTATTTGCAAAATAATATCGGTAGAAATTCCTTTTTTAACTAAGTTCTTTGCAATTTTGATTCTTTCTTCTTCTCTAATTTTCTCCTCACAAATTTGTATGCTTTTAAACATAGATTTTATTAGTACATTACGTAGTTCTTGGCTCTCAATTTCTTTGTATTCTTTAATCAAATCAGGTAGCTCATCTTCCACTTTACTACCTTCATCTTCTTCTATTAGTAGATCTGTAATATTAATCGATAATGTTTCCGCTATTGCATACAATTTTTCCAGTGGAATAGCCACACGTCCTTGTTCATAGTTGCTTATTTCGTCACGTGTTATATCCATTTTCTCAGCCAAATCCTTTTGAGTATACTCTCTCACTAGTCTCCATTCTTTTATCTTCTTTCCTATTTGGCAGTAAATAGAACCTCCTTTTTCTTCAACACATTCATCAGCAGAGAGACCAATTGTTTTTGCAACAATATCAACAGAAACTCCTCCTTTAACCAGACCTTTTGCAATTTTTATTCTCTCCGTTTTTTTACTATTTTTCTCACTAACTTGAACAAATTTGGTTAGCAAACAAAACATCTTACGTAACTCTTGATCATTAATCTTTTTATATTCTCTTACTAAATTTAATATTTCTTCCCCCTCATCTTCAAGACAGATTTTTTCATTTGATACAGGAATAAGATCCTTAATATTAATTGATAATATCTCTGCTATAGCGTATAACTTCTCAATCGAAATTTTACGTGTTCCTTTTTCATATTGTAGTATCACCTGATATGTTACATCGATTTTTCCCGCTAAATCTTTTTGAGTATATCCTCGCTTTAACCTCCAGCTCCTTACTTTTTGTGCTATCTGGTACCTTATCGAGATGTTTGCCATAAATATTATACAGGTTAATACTAACAAATAAAGATATACAAAATGTTTGCATTTTAGTTGAATATTTCTTCACAATTGTGTATAATTATTAATGCTTTTTATCTTACTTTCTTATGGCTCTTTCGAAGTTTCTCGATCCAAAAAATGATATATCGTTCAAGCGCATCTTTGGCACTGAAAAAAATAAAGATATCCTTATTCACTTTCTTAATGATATCCTTGGCTTCACTGGCAAAAGTACAATACAGGATATAGAGTTCTTAAGTACTATTCAAGACCCTGATATTGCTTCTAAAAAACAAAGCATTGTTGATGTTCTTTGTAGAGATGAAAATGGGCTGCAAGTCATAGTCGAAATGCAGGTCGCTAAAACTAAAGGCTTTGAAAAACGTGCACAATACTATGCTGCTAAAGCTTACTCAAGACAAGCTGATAAAGGTGATCAATACCATGACCTTAAGGAAATTATCTTTATTGCTATAGCAGACTGTATTTTATTTCCTGATAAGTCTGAGTATAAGTCAAAGCATACCATTCGCGATGAAGATACTAATGAACATGATCTAAAAGATTTTTACTTTATATTTATTGAGTTGCCTAAATTTCCAAAAACCAAAGAAGATCAGCTTTCAAGTATAGTTGAAAAATGGGTATACTTTTTCAGATATGCAGACGAAACTAGTGAAGAAGAGCTAGAGAGAATAATAGGAAGTGACCTAATAATTAAAAGAGCATATGAAGAACTAAATAGGTTCAACTGGTCAGAAAAAGAATTTATAGCCTATGAACAAGAGATCAAGCGTATTCGTGATGAACAGGCTGTCCTCGCTCAAAAACTCGATGATGCCACTCAAAAAGGTAGACAAGAAGAAAAAATCGAAGTTGCAAAAAACTCACTCAAGGCTGGTGTCTCTATTGATGTTATAGCTCAAATTACTGGTCTCTCTCATTCTGAAATTTCACAACTCAAAGAAAAGACATAATTATTCACTTTAACATTTATGAAAACCTTCTCTAAGTTAGACATATCCCCTAATTAAGAATCTAGTGAACTGTCTAAAATAGCTATGAAGATTGCACATAGAATTATATAAATTACTATCATATTATGTCTACTTCATCGATTTTACTATTAGGACCATCAAACTTGGTCTGGTATCCCTAATTATTTTGGCTACCTTCACTTTAAATTTTCCACTACTTGGCATATTACCTCTTATATTATAACCTACCTATTGATATTACCTCCAAGCTTGGTTACTCCTATCTCAGAAAGACAAGTTGATATTTTGTCCTTTGAATGGCCTTGGATAAAAGTATTATTTAAATAACTCCTAGGTCCTTGCTGTTCTTCTATATTATTAACCTCTAATGTATCATCTCTTTTGTGTAATATCTGTTGTATTGATTGATTTATTATTACATCTAATCCTTTATTAAATCTAGCCATAAACTCATTAAACCTTTTCTCGCTTAATTTACCAGGGCATCCTGCTTCTCTACCAGGACATGCTTCTTCTAGATATGAGTTTAAAACTCCAGAAATCTCATCAAATTTACCACTCATGACTTTTCCAATAATCTCTTTCTGCATTCCCATATAATCAATATTTAACCGGTGCATTGATATGCCACTTTTTAATCCAGCTTGCTCTACTACTTTCTCAAATCTCTTTGTAATATTGAGTGCATATCCCTGTGCTTCTAGTGGAGATATAGACTGATCTGCTGTAGAAATATACTTTTGACCTGTAACCTTTCTAATTAATAAGTCAAGTAACATTATCGTACCGTTTACATCCATTTTTGCATCAACTTGTGAGATTGGACTTTTAGTACTTGATACTACTTCAGGTAACTCAGAACCTAATAACCCACTCACAGAGCTTCTTATCCAACCAAATAAATCATTTATCCATGAAGACGTTCGAGTAGCACTATTTGTAATTTTTTTGTTTATATCAATAATACTTTCCTTACTTAGTTGATTTGAAATGGAAGTTACTCTACCAGCTCTAATTTTAGAGTTAGATATCGTCTCTACTTCACCAAGTTCAAGAAATACCGACCTTTTCTTTCTGATGGAACTAGAATTTTCTTCCTTCACTGACCTGTTAGTCATGTGTATGGAGAAATTTGGAACCTTTCCATAAATAGCTATCATGTTATCAGCCTTACTTTTTCTCTCTTTATACCAGTTGCCCCATTCCTCTTCTGTTATAATAGCATAATCAATCACCATTGTCGATTGTACACAATGAGAACACCTATCAAAAGCTACTAAAGATTCTCCTGAATTTAGTTCTTTGTAAGTGGCTAAATATTTTATTGGTACTTCAACTTGGTGACCAGGGAAAACTTCTTTAGCTCTAGTAAGTGCTGTAATAACGTGAGCTTCAGCACAGTTATTGTGAACCCAAGGAGCCAATTTTTTATCAAGCTTTTCGACTTCTTCCAAAAGACTACTCTCTTTTAAAAACTCTTGAACTTCTTTTTTTAAATCCTTTGTTTTTTTTGCTATATCTTGTTCCAGTTTATTGACTTCTTTGTTTAAATCATCAAATTCCTTCGATAATTTTTGCCTTTCAGACATACTTTTTTCGGCTTTATTTTTTAATTCATTAATTTCCTTTTCCAATTCGTCTTTTTTACTCTTATCCTTTTCTTTACCTTTCTTCTTCTTCAGTTCAATAATTTGTTCGTTTAACTTTAGAAGTTCCAATCTTTTCCTATTATCTTGATGAATATTCTCATCATGTTCTTTGTTTTGAATTTTCTCTTCTAAAATCTTAATTTCCTCCTTCGGTATCTTTTTTTTATTATTTTTTTCTAGACTCTTTTTTTGTTCTATTAAATTTTGATATTCATCCCACCATTTAGTAACACTTTTTTCTTCTTCCGGAATGGATTTAAGTTCTTCGTTATACTTTGATGCCTCAGTTACTTTTTGTTCTTTCTTAAGTAATAAATCCTTTAAACTGGAGTCGGATTTTAAGTAAATTTCTACTATTTTTGCTCTTAAAGAATCTGGACTCATCCACTCACCTTTTTCTCGATTTTCCTGTAAAAAAGCAAGTACTTTTTCATTCACCTTGCCATTTCTGCTTAATTCATCACCTAACATCTTGTCTAAACTCTCTGTATTAATTTTCTCAAATAATTCTTCTAAATTATTCTTTTTGATATTTTCTTGGTTCTCGTACATATGACGAGCCATAACTTCATTAAGTTCAGGACTATCAGCTACAACGATTCCTTTGCCAGCAATCTTTGAATTATCTTTCTGAAAAAAATAATCAACCAATTTATGACCCTTGAAGTCTTTATGAGTATACAATGCAATAAGTCCAGTATCTTGGTTTCCTGAAAATCCAGCTACTATATGTGTATCAGTTATTCCTATTGAAACTGCTCTGTTGGGTATATTAACATTACTAACATCACCAACTTCTGGTAATTTGGTCAATTTATCTCTATAAAACTCAATGACATGGCTTACAATTTGCTCAGTGCGAACCTTAATATCGTTATAAATACTTGATCCTGCTACATTAGCACTACTGGGTCCTGGTACATCAATAGATCCTCTCTCATACAAGTTAATAGTATCACCCACAATTCTCTCAGTTAGAATACGCTCATCTCTACGTGTTTCTGCTACCTCTTTCAATTTATAGCTATAGTCCATAACAACATCCTTTACAGTTTTCTGAACAAGAATCTTATTACCATCAGCACTACTGCTTCCCGGTAGACTCTCCAATTCTGATTCAATTAATCTATCTATATGTAATCTATTACGCAACTCATCTTTATACTGTGAAACAGCACTCTCTGCTATTTCCTTAGAAAACTGTCTTTTTGCATCATTATCCTTCAATACTCTACCCAACTTGTGTTGTCTATAAGCATACTTACCAGTAGAGAAAATCTGATTGATTGTCATTGCTGTACCAAATACTTCCCTATAGGAGTTGGGATCACCCATATCTAGATCATGACTTAACCCCGCAAATGCAATCGGTAACCCAACTATTCCAACTGCTTTCATAAAATATTTCAGTTCACTAAGATGAAGAGAATCAGCAATAGGAAAAAAGCCTGTTTTTCTTTTGATAGTCTTCCAAAGAGGACCGTCTTCAGGAAAGTCGATATAATGATCGCTATGAGAAGGCAATCGACCATACTTGCGATTATGTAATCCTGCTTTACTTTTGTAAAACCTTTTCTCAAAAACTTATTACCGCTATATGCAAGCATTGGCAGATCAGAAGCACCAGTAACTGCATCCAACAATCCATAGTACATTCCAGGCTTTGACCAGTCCCAATTAGCAGCATGTCCATTCATAGCAAATAATCCCCCACCAGTAACTGTACTACCACCAATAAAAGCACCTCTACTCAAACTAGAACTTAACTTTCCGTAAGCTATTCTAGCACCATGGATTCCAGCTGGTATGCTAGAACCTAATGCAAACCCATGAAACCCTGCATTCCACGTTTCAGGTGATCCATAATTCCACTTACCAAGATTCCATTCATTATTAGCTGCTCCCATGCTTAAATACATACCACCAAAACCTAACCCGGCTGTTGTAGCAATAGCTTCTCCTGTTGATAATCCCACAGTAGTCAAAGCACCCACAGATCCAGCAAATCCTACCGGTACAAATGCTCCAGCAATTCCTCCACCTGTTATACCAAGCCAAGTCTCTTTACTTTTAAAATCCCATACCGTGGGATCCCATCTATTATTCGCTGCAGCTCCACCCAAATACCCTCCTGCTATAGCTCCAGCTATGATAAATGGTAGAAGAACCAGGAAGGCAAGCTCTCCATCTGGATCAACCATTGATACCGGCGAATTACCAGCATATTTATATGGACTAAAGTACTGCTCCTTCGGATCAATCTGATAAAACCTTCCAATGTTTGGATCATAAAATCTTGCATGGTAGTTATACAAACCTATTTCTTCATCCCATTCTTGACCGGTATAACGATATGAAATTTTACCTTCAGGATCACTTTCGTACTTACGCATTAAATTACCATATGGTAAGTAATCATACGCTGCTACAACTTCATCACCCTTTACCACTAACCTTATTGAGCCTTCATGGTCAGTTATTACACTATAAAACTCATTATTCCTAATAAACCCAAACAACCCTCTCGGACCATAGATATATGCTGTTACTGATACGTCTGGTCTCAAACCTCCAGCAATATAAGTAACTTCCCTTTCTACTAATGCTCGACCAAACTCATCTCTTATATAGTGTATTTCTTTTGTTGTTTCCCCTGCTTTATCATATACTCTCTTTAGTACACGTTCACCACGTGCATCATAGTAAAATTCTAATGTTCTACCGTCAGTTAATTTTATTTTTGTAGCACGATTTGATACCGGATGATAATCAATCTGCTCAATACCTTTATGCAAAGCCTGAATTACATTTCCTCGACTATCATGTTTGATTAAAAAATTTTGTTCCATTTTAGATAAAGCAAAAGATTGAAACTTCACATTGCTAACTTGGTTGGTATTATTACGATAGTCAATCTCATAACGATCAAATCCAGTGTAAAAATGCCCATGATTACCGTTTGCATCTATACTATAAGATTCAACATCAAACTCTGCTTCACCAAGAAGATTAGCAAAATGTTCGGACAACACACTAACTATTTCGTGAACACATGGCTGATACCGCTCCAGTACCTCATTAAATTCTTTTGCAAAAGGATTCTTGAAGTATCCCTTCTCTTCTAACATTTCCACAATCTTATTTGTATTTGCTTCCTCAATACTACCCCACCTTACAAATGCATCTCGCAAACTTACCTTCAATGATGATAAATCCCGCTTTTGAGCAAAATACTCAATCAATACCTCTTCTAAAGGTAATTTATACCGTTCATAATCAGCATTAACACTTTTAAGATCATCAAGCAGTGTGCCTTTAATAAAAGATTTTCCCCTTTTACCATGACCTAAAGATAGATCAACTTTTTCATTGTCTTCTATCAGATACCAAGACTCTTTTAACCTCTTCCAAATATCACGTGAGGCCGTTTCATTCATTCTAGGAATTTCTCTAGCAAAACTATCACGCTGCAGCGGCATAGGCACTTCCTTACCTACAAAATACTTGGCCTTAGTTAACTCTTGATAATTACCATAATCATAGCTATGTCCATATTCTCTAGGAAATCCTTCTCTTCCCAAGGTGTTTTGAATGTGACGACCAGTCGAACCATACCTGCAAATAATTGGGAGCTCGCCCCTCATGGTAGAAGAAACTTTTGCTTGATGCCCATTGTCATTCAGATAACCTCCTTTCTTTAGCTCGCGAAAACAAAGTGCTGATTTTTCAGAAGTGACATATTCACTTACAAAGGACTTCTCATTCAATCCAAGTTTACTATCATCACAATTTTCATGCCAGTCTGCTTGAAATTCAGTGCGTGTAATAGTCCCATCACCATATCCATAACCACCATAACTTCCATTGGTATAATAAACCTTCTCCGTTAAAAATTTATCTTTTAGTTCAATTAAAAAGCCTGCAGAATTATAACTATATTGACGCGTAAAGTTCTTTTCTAAATCTGGTAAGTGCACCTCACTACTGATCTGCCCATAAGCATTATAGGTAAAACTTGCAAACAGGTCTTCTTTTCCCCTTACACCAATACCTTCAATCCTACCAAGCTTGTCATACTGATAGTTAATCCTCAAAGGTCTATCCTGAATATCAATTGGATATTCTACCTCCCTTAATTTCCCTGCTCCATATCTCTTATTTACTGCAATCAATACAGGCTTTTCACTATCTTTAGTTGGAATAACGATACGTTTGCTTATGGTCTCTTCATCTATATTTAATACTGATTCTTCAATAAGAGGTTCTCCACTATTAAACGTAATAGCTCTTGCTATCTTTCCACGCAGAACAGGTTGATGTTCAGCATCGCTATAGTAAAATTCCTGATACGCTCTTGTATTGTTACCAGAAAGCTCTAAACTCAGCAGCTCTTCCTTAGGCGTTGAAGAAATTACTTCACCTGTACTTCGCAGTCTTCCTAGTTCGTCATAATCAAAATATACAGTATTATCAATCTTCTCATTATTAGAATAGTGTAAAACAAATCTTAGCAATCCATCCTTATCGTATAAATTCTCTACTTTCCCTGAATCTGGCGTTGTTTTACTAATGATGTTTCCCCTTTGGTCATAACTTATATTTACGCCTAAAGAATCTTGCAAAGTCTTTTCCTCTCTAGACGTAGAATTAAGCTGTGAATTCATTTTGTAAAAAGTACCCACCTTCTCATGATAAATAGGCGGTAAACTCTTTACTAGCTTGCCATTCTCATCATACTCATAAGTGCTTAATAGACTTTTACTTTTCGGAGTGGAGATATACCAAGCTACTCTATTATCCTTGCTGTCAAAAACAGAAATGTCTTCCACATTTCCAGGTTTATATTCTACTCGGTAACTATAATTTTTGCTAGCAGGAAAGAGATTGCTGATAAACAAATTATCTAATGAAGAAGAAAAACGTTTTGCATAAGGACCTGAAATAGAGAACTCTTTGCTAGGTAGACCTACTGCACACTCCTCATTCAGTGGATTATCGCAATATTTAACTTGACTATAACCATATTCTCCAATAATTCTTGCAGCATCACCTTCCAATTTGCCAGTTTTCCACACCGAATTTGCTGCATAAGGATTACCATTTGTAACAAAATTAGGACAGTAGGCTAAACCATTACGCTCTATACCCACTGGTTGTGTGGCAATAGCTTCTCTACCAAGCTCATCATACAGATATTGCGTTATTACTGAAACATTTTCGCTTTCTAATACAATTTTCTGCACCTTTTTATTCAATCGATTGAAATAAGTTACCTCAACGCTTGGCTGACTAAAGACAATCACATCACTTATTCTTGCTTTACCGCTAATTTCTAAATTGAACAGGGAAACATTCAAAAATCCATCAAAGTATAAACCTCCATCTACCCATACGAATATCCGCTTACCCTCAGCAACTATTAGTAGTTCACCATCAAGTGGTATAGATTGACCTCTCCCTGAGAATGTAATCTCCGCTTTATTTCCTGTGCGCATTGCTTTGAGATTATTGTTAAATTTGATTACACTACCATCTGACTGTAGTGAGAAATAAAACCTCATTCCACATGAACTACGATTTATATCGCTTGAACTTAACTGCAATGTATGCGAATCATTAGTAAAATGGTCTAACTGACCAGGAGAAATTTGCCAAGCATCAGCACTATCTATTTTCCAGCGCTCGTTAAATGAGTCAGGAGCAAAATCCTCGTAAAAACCGTTTTCAGGCTGAATTATCACACTACTCTTTAGCTCTGTTATCCTACCAATACTTGAAGACTTAGTGTAAGTGCTAAGCTCTTTAAGCTCACCATATCCACTGATGCTTCCTACTTGCTTTTGATATTTATCATAAATCTGTCTCTCAACCAGTCCACTAGCACTTATTACTTCTTTCACCTGTTTGGTATATACATTAGCTTTAAAACTACTCTTGAGCGGAGAGAAACGAACATGATCTACATCAATAGTAGTGTTTGTACCAGGAGCTATAACAATAGATGTTATTAATTTAATATCGTCTTTTTCTACTAGAGTTTTATTTGTCTGTACTTCATTTAAATTTTTTAAAATCTCTCTCGCATAAAATAAATCTACAATAACCTCTAGATAGAACCAATTACCAAACTGCAACTTAACCTCACCAAGTGGTAAAACCGTCTCATTTTTGTTTTCAGTTGAAACAACTGCTTTTAGATAAGGAACAATATCACCAAGTTTAAACATTTCGCTGTGTGGCCTTACCCAGCATGATGCTATGTATTCCTGACTTTGATCATTTGGCTGAAACTTCCCTACCAAGGACTTTCCTGATAAGCTCAAATAGTTCCTTCCAGTAAATGAAAAACCTTCTCTTATTATATCCTTCTCATCAAATACCCATTTCTTTTCAAATGTGGAGTTTTTTTCACCAATTCTGTTTACCTCATAACCTTCAAAGCCATAGTAACCAACTTCTTCATCTGCTATTTCGTAAGGAAAAAACTGTGCTATTTCTAGTCTTCCTGTTTTATCCAATAAGGTAGTGTTTAAGTATAAATTCTCCTTATCTACTGCGGTAGCATTAGCTTGCTTATCTTCAAAATTTACAGTTTTTATTAACTCTTTTTGTGAGTTAAAAATTCTTTTTTCTGTTCTAGATTGGTTGCCAAAATCTCTCCTTTCTTCTATCCAACCAAAAGATCCCTTATCATTGCCTGGAACTACAGAAACATTTTCATAATATATAATATTACCTAACGCTTTTGCTTTACTATATTCATATCCAGTAATACGTTTATTACCATCATCAAAACTCACTGTAACCTTTGTAATAACAGGATTAGGAAATAAATGTCCAAACTGTTGGCGAAAGACCAAAGTATTACCATCTTTTGTATCAACGTTTGTTACTAATACTTGACCCTTATTGTATGGACTTAGGTTTTCCCCCCAATACAATTCATCAGTTCTATTAATATTGCCATCATTTGTAAACTTAATCACGCTTACCTGTTGATCCCTTGGCTGATAAGCTAAGTAAATCGGATATCTGATCACAGCCTGATTCAATTGATTGACTCCTAGATCTTTAACCAGCTCTTCTTTATCATTTGACTTCTTATATAGCTTGATGGAAGAATTTAAATCTTCCTTTTTCAAAACAAACTTTTCATCAAGTGGAACAGAAAATTTCTCCTGTTTCAGCTCTTCTTCAGATACCGTACCTTCCTTCCAGTTATCACCAGTAAAAGTGAGCTTGGTGTTATTACATATCACCACTTGTGAATTGAGAGCTGCAAGATACTTATAAGGATTCAGCAGAAAAGGCTTGTCTGCAGAATCTTCCAGAGTTTTAGTGACATTCTTGAGAACTTCATCTTTTCTATCTGTTCTTATATTGTCATTATCAGTTTGCTTATGTATTTCGTCAACAATACTACCACGAATGTCCTTAGCAATAACCTTAAATTTGCCCTCAAAAACTTCATAAGCAAGTTTGAAGGAACTTCCACTACCATTTTCCAACCAATCTGAAATTTGATTTAAATCATCTTGTAGAATCTTTTTTTGTTCGCGTTCAGCTAATTTGTAACTACTATCCAGAACAAATAAGTCTATTACAGAATAAAGCTTCATTCCCTCCTTTTTCCATCTATTTAGAAACAACAAATTATTACTAACTTGCAATGCATTACTTTTGAAGAATGCGAAAAGATCATCACGCCGCTTGCTATCTAAATCAAATTTATCTAATGTTTCCTCTATATCATTAATCACTCCGGGTATTGCTTCAATTGTATTATACCGCCACCGGTCTTCATAATCTTTATATCCTATTGACAAAAGATCGTTATCATAAAAGATAAACCCTCTACCAAACACTTTGAGCAATAGTGGTGCTTCTGACTCAGCAAAAGGTTTATCCTTTCTCCACTCTTTTGAATCTTTATTCCAGCTAATCACTTCTATAGCAGAGTCACGATCTACCACAACCATAAAACCCTTGCCAGGATTGATTGTTGTTTTTTCACTAAAAGTGTAAGATTTGGATAACCATTTACCTTCTTCTTGACGTAGTAAATGTAACTCTTGATCAGTACTATAAGATAAAACAACAGCAAGAAATCCATTTACAAGAACAATCCCATAAGATTTTGCTCCACCCCTTCCTAACAGCGGTAATTTTGATGAATCTTCCCATGATAGAGAAGAATACAACTCCTCTGTCATCTCTTGATTAAACATTCTGAGAATTACTTGCCCTTGTCTATCGAGATAACTCACAAGTACGTAATCATCAACATGATCTACTCTGTAGTCTTTCTCTACATCATACCTTTGCCCAATCCTCTCATTAATTGAAATTGAAGGATCTCTTTCCAACAATTGGTAGTCAAATTGAACACTCGCACCAGTTGGTAAAACAACCTTTTCCAACATATGTGATTTATTGTAAGAAAATTGTAGAATTGGCTGATTAGTGGAATCACCTTCTTGCTCAATTTTAGATAATAAACGCTTTCTATCTTTTACTTCATAAACGAAACTGATATCTTGTTGATAGCTTGCAGTGCTAACCTTATAGCCACTAAGATAATGAGTTTGCACCATTTGTGTATTGATATTGCCTTGCTCATCTACTACAGGAGGTAAATCGTACTCACTTTTGTCCCTATTAGAGTAATTAAAGGTAATATTATTGCCCTGATCATCACTAATGGTTTTTAAATAAATTTCCCTGGTAAAGTTCTTACCACCTGGTACTTTAACATTAGTTGCGTCATACGTGTAACGCAGAATATTATTATTTTCATCCTCTATTTGAGCTAAATACCAGACATTGGCAAATTGCTCTTGTCCTGTAGAGCTACTACCTACACCTCGCCAATTTTTCCACTTCAATCCCCAACTAACAGCTCCATTTTGAGCACCACCATAACTCTGCTTAACACCCTTGCTATCTATTTCCCATCTTTCTTTGTCTCTATAATAACGTACCTGTACATCAGATTGTTCATTCGATAATTTAAAGGAATAAACGTTATCAGTTGAATTTTTAGAATCAAATACTAGTTGCTGTGGCAAATCTTGCAGAATAACATAATACTTTTTATCTTCAGGAAAAATACTCGCTTGGTGATCTACCATTATAAAATTTTGTGGTAAGGACCAACCAAGCCCCAAATTACCAGATATTTGACTATTGCCATCGTAAAACACATCTAACTTAAGATCAGATGAAAGATTTGATAAATCAATTAATGGCAATTTAAAATTTAGCTTTCCTGTATTTTTATTAACCGCATCGATAATCGAAGAGTCATCTAATTGATCCCTAAGTAAAAGATGAGGCTTTTCTTCTTCAAGATGAACCTTAGATACTTGTGGCACTACCTTTGATGTTGCCACCTGAGATGAAGTACTGTGTATCTCAAGTTCCTCTTCTAAAGATAGTGAATCTTTAATTTCGAAAATGTTTGCCGAGTGTAATTGATTCTTATACTTTGTAAAAACTATCGGATATTTTGTAATCGGAGGACTAGCGGGGAACACCTTTACTACATCACTATGACGCTGAGAAATAGTAAGCTCGGAATTGTCCAACAAGGACTGCCATTGATTAGTACGATTATTAAATGAAAGTAAGTTTATTCCACTCGGGCCAGTAAAGAGCATATCCTCTCTGCCATCTAAGTCTATGTCCTCAAATTGAATGGAGCTTACATATTTTTGCTCCCAACCCTTTAACTTTGAGAATGAAGGCTGATAATCAATTAGTCCATAATTATTAACGCTACTGTCATATTGATAAATGAACAATCCGCTGGAATTTAATACAACAATATCACGATAAGCCTGGCCAGTTAAGTTAGGAAAGAATAACTCCTCTTCAGAATCATCAAATTTAGCGCTACTTGGTACTTGCATCAGATGTTCTAGCCAGTTGGTTTGATTAAACGAGTATATATTCAGACCATTATTACCATGAACAATAATGTTTTCTCGGCCATTTTGTTTTAAGTCAGACAATGCAAATTTAGCTTGAGAGGAATTACCAAGAATACTAAGATCCCTGTCAAATTTATAAATAGGCTGTTCATACTTCTTGAGTAAATCCTTCTTAACCAAAAAGAGCTTTGTTCCATATTTCCTGCGATGGGTAAATATTCCAACCAAGCCTTGATTACGGTAAAAATGGCCAAACTTTATAATACTGCCAGGTTCATTCCAGTCACGAACGCTACCAAAACCATTGTTCCTAAAATTCTCAGTTCTATTTAAGAGACTAAACTCGTTATTCTTATGCTGGTAAAAACTAATTCCTTCTTTGGTTTTTGCAATCAACATCAGTTCTCCATTTCCTAACACGTCAGCAAAATAGATTTGTTGAGCATGAAGACCTCTCATGGAGAGTGTCTCTTTCCAAGTATTGTTGTCATACCGATAGCCATTCAGTCCTTCCTTATGAAGAGCATACAATTGTAAAGGGTCACCACTTCGAGAATTATCTTGATAGAGTTGTACCCCTTCATCAAAAGGAAGTACTTGCTTGGCAAAGCTTAACTTATAAAAATTTGGCATAGAAAACCTCCTGAAAAATCTACGGAAATAAGTAATTACTTCAAAATGAAAGAAGAATTACTTTCCTTTGTTTTCTCTAAAACAATATCGCTAACGTAGGAAGAAGGCTTAACGCTTTCTTGTAGCGACCCCAGAGTGGAGTTACTTACATTTCCTAACTCTTTTACATCACGCCTACTACGTAAACCTTGTTTTTCTTTAAGAAATTTCACTACATCGAACCTGCTATTACTAGTAGCATATTCCAGAGCTGTTCTTGATTGCTGGTCCCGATGATTAACATCAGCGCCCTTATCTATAAGTAATCTCACCACATCTAGCTTGCCCTCCTCAGCAGCAAGGTACAAAGGTGTTTGAAGGTATTCGTCTTGATGATTAACATCAGCGCCCTTATCTATAAGTAATCTCACCACATCTAAGTTGCCCATCTCAGCAGCATAGTACAGAGGTGTTTTAAGTTGCTGATCTTGATAATCAACATAAGCACGCCCATCTATAAGTAACCTCACCACATCTAAGTCACCCATCTCAGCAGCATGGTGCATAGTCGTTGCATGGCATAAGTCATTAGCACCAACAACTAAACTTCTCAACTTTTCAAAAATACCACGTGCTTTTCCCCTTATATCATTCGGAACGTTTGTTCGATCAATACAACCTATCCGCAAAGCTTTAGCTAACTCAGCCGTTTTAGGCAAATCTATAGGTTGAGTATTTTCCATTTCGACACTTAGAGATTCGTAAACCCAAAATTTTAACTTGGCATCCCCGATACTCTTGCCAAACTCAAGCAACAAAGGAAAGTTATTTATCCGGCCACTGTATACCTGCTTTACCACATTAGAAGTTTCAGTTTCATTGTTAATCTGCTTTAGCTTTTCTTCTGCATCTTTAAACTTCCTTGCTTCTATATCCTTAGTACATTCAACATATAGGTACTTTCGCTCATTTTCTTGAATTTTTTTGTTCAAGTCTTCACCTTGTTTACGAAGGTTTTTCACAATTGCACTCAACCTTTTTATCTCATTAGCTTTTTCTGATAGTGTTTGACTGGACTGTCTTTTCATATCATCAAAAGATCGTTGTAAAACAATCAGTTGCCCTTCAAGCGAGGAGATTTGTTCTTTGTAACTTTCATCAGAAGCAGAAGAAGAATTCTTTATCTCCTCAATCTCCTTTTTTAACTCCCTCACTTTATTTTCAAGCCCGATAATGATTTCCTCTTGATTCTCAGGCACAGTCTCCATCTCTGAGAGTGGCTCGTTAGTAGAACGTTTAAAGCGTTGGCTCTTTACATACGTTGAAACTTCTACCAGCTCACCGGTGTCTCTTAAATCTTTGAACTCATCTCTTATTTCTGTAAACCTACCATCAAGGTCTCTTTCAACAACTTCAATTTCTTTTCTTACATTGTTACTATTCCTAAAATTGCTACTTTTGGAAATACTATGGAGAGAAACATTTTCATTTATTCTCCCTTCAAACTCAGATAAATTAGAAAGATTATTATCAAAAGGTCTGGTAGAGACTCATGACCTTGAAACCAGCGATTTGGTCTCATAACCATAGTC
>NODE_4_length_20241_cov_13.838155
GGGATGACACCATTTGTTGTAAACTCACTTTTACTCTATGGTTATACTACCTTGCTGCTATTCTGAACGGATACAGTGGGCTTATTAAATTATAGAATTACTTTAGCTATAGAATAAAATCTAGTGTTACTTCACGCCAAATGTGGTGGTGCTGAGTAGGCAAGCCGGTCAATGGGCTACATTTATATACTGCACGCATTGCATTATCTGCTATCGACCTGAAAAGTGGATTATTTCGATAGGAATCACTGTCTGCTACATCCGCCATAATTATCTCGCCTTGACTGGATAACAATAAGTTAATTTTTATATTAAAATTTTCTTTGTAAGCTATGCTTTCAGGAATGCTCCAGCATTTTGTGAGCTTGTCTCTTATAGAGTTAATAATTTCTGTTACAACTAATTCATCCTTTTTGCTCTCAACGCTTTTTTCGTTTCCTATTTCATTTTTTGCCCCTCTAACATCCCTTCTTAGTTTTTTCTCTACACTTTTTTTTCTTTTTGGAATTGGAATGAATTCTTTACCCTCGTTAATAATGACTTCTTCTTGCATTTCGATAATTTGCCTCGGTTGTGCTACAACAGTGTGCTCAACTATTTCTTTTTTCCTTTGTGGTATAGGAACAGCTAACGTATCATTCGTTTGGGCTTTTGTTGAAGATAACGAAAAAAGCAAAAAACAACATAAAGACAAAAAAAGAATATAATTCGAATAGAAAAAACGCATATGTTAAGCAGCTTGTTTTACTGGTTTAAAGCTAATATTGCACGTAAAGTCAATATATTTTAGTTGATGGACGAGTTTGAAGTCAATAAGGAATCCCTTCAAAGCTGAAGGCAAGCGGAAGATTGTCTTCTCGACAGACAAAGGAATTGTATAATGGATTAAAAGGAACCGTATGACAAAAATTATAGCAAAAGAATATACAGAATTTTTAGAGCAATTGAAGGATCATATTGCAACAAACCGTTATAAAGCAGCACTTGCAGTAAATAGTAAGCTTATTTTGCTTTACCACCATATTGGTACAGAGATCCTAAAACGCCAAAAAGAACATACCTGGGGAGCTAAGGTAATTGATCAATTAAGTAAGGATTTGAGAAGTACATTTCCAGAAATGAAAGGCTTTAGCATGAGAAATCTGAAGTATATGCGTAAGTTTGCCGAAGAATATCCTGATGTTGAATTTGTGCAGGAGCCTCTTGCACAATTAACTTGGTATCACAATATCACTCTTTTGGAAAAAATAGAAAGTCATGAAATAAGATTATTTTATGTAAAAAAAGCTATTGAACATGGCTGGTCACGTAACATTATGGTGATGCAGATAGAACTTGGACTACATAAACGTCAAGGAAAAGCAATAACTAATTTTAAAGAAAAATTACCATCTCCACAATCCGATCTAGCACATTACACATTAAAAGATCCGTATATTTTTGATTTTTTAAGTATAGGTAAGGATGCTCATGAAAGAGAAGTAGAAAAAGGACTCGTAGGGCATATGGAAAAATTTCTGTTAGAACTCGGTGAAGGATTTGCATTTGTTGGTAGACAATTTCATTTAGATGTTGGTAATAAAGACTTTTATATTGATTTATTATTCTATCATTTAAAGTTACGTTGCTTCGTAGTGATTGAACTAAAAGATAAGGATTTTAAGCCGGAATATGCTGGTAAAATGAATTTTTATCTTTCTGCAGTTGATGATTTACTGAAGCACTCGACAGATCAACCTTCTATAGGGTTAATCTTATGTAAATCTAAAGACGATGTACTTGCTAAATATACACTCCGAGACATGAACAAGCCAATAGGGCTAGCAGAATATCGAATAACTGAAAATCTACCAGAGAACATAAAAACAGCTTTACCGACGATAGAAGAATTAGAAGCTGAATTATCCAAAATTTCAGACGAGGAAAAGTAATGTTACTAAAATCATTCAAACAATTATTTAGCAAACCAAAAGCTCAGTATGAAATGCATCAGGCTCAGGAAGAAGAGTGGCAGCCAATAACTTACTCTCTCATAGCCTTGAAACTTTGGAAGCAAACAGTAACGGAGTAAGTGATTTTTATGGATTACACGCTCTAGGTGCACTATCCTATATATCATACGGTCAATACACTCTAAATGAGATGGAAAGATGAAGGCATCATTATAGCTGCTAAAAAATACGGCGATAAAAACTTAATTCTTTCTCTGTTTACAAAAAATCATGGAAAGCGCAGGGGATTAACTAAGCTAACAAACAATAGCAATTATAAGTTTCAGATAAGTAATCTATTACATGCAGAATGGAGTGCTAAGTTACCTGAAAATCTAGGTTTTTTTAAGTGCGAATTAATCGAATCTCCATTCCATCATTTCTTTCAAGATAGGTTAAAAAGCATTACTATTGTTTCTTTCTCCTCTATTTTAGAAAAAGTGCTTCCAGAAAGTGAACCCTGTGCCATGCTGTATGACAATTTTCGATATTTCATCGATGTAATTAAACACAACAATCAGTCTTGGCAAAGCCATTATCTTAACTTAGAGCTTCTGCTTCTTACGCAATTGGGATTCAAGTTAGACTTATCCAAATGCGCTGTAACAGGTGTTAAGGAAAATTTACAATTTATTTCTCCAAAAACTGGTAGAGCAGTGTCAAAAAAAGTAGGAGATTATTATGCAGATAAACTCCTACCTTTTCCACAAATGTTACATGATGTATACAATAATAACCTACAAAACAGCTACTCATTCCAAGAATTTCAGTTAGGACTGAAAGTCACAGGATATTTTTTAAATAAGTATCTATTTTTGCAGTTAAACGTGAAATTTCCAGAGCTGAGAAACCTCATGTTGTCGCTTTAATCTTAGCAGTCCTACGTCATACCGCGATTCATTCGCGGTATCTCTTAGCATAGATCCAGCTAACAAGTAGCGGGATGACGAACTTATCGTCATGCCACCGCGAACCGTCATACCGTGATTTATTCACGGTATCTCTTAGCATAGATCCAGCTAACAAGCAGCGGGACGACGGTTGTCAGGGTGTCATCCCAGCGCCCCTATGATGTCATCCCAGTGCCCAGACACTGGGATCCAGAAAAGTTTGCTTGTGAACAAGCAAACTAGCATGGAAAGTGGTTACAACGTTTTCGATGAGATTATATGGAAAACTGGATTCCAGTGTCAAGCACTGGAATGACAAGGTATAAACCTTATCGTCATGCTGCCGCGAACCTTCATACCGCGATTCATTCGCGGTATCTCAGCATAGATTCCGCTAACTAGTAGCGGAATGACGGTTGTCGGCAAACTTAAGCCACTTTAGCTATAGCCAGTAACCACTCTATTTCTACCACTGTTTTTTGCTTTATATAAATATTTGTCGGCACGTACTATAAATTCTTTAATATTGTCAAGGTCAGATTCTTGCATTTCTGCAATTCCAATGCTCACAGTTACATCGTGGGTTGTATTTTTATCCGCAAGTATAAAAGGTTTTTTAGCAATAATTTTTCGTATTCTCTCCGCAATAGTATACGCATCTGATACATTGGTATCTGGCATTACAACAACAAACTCCTCACCACCAAACCTAGCTAGTAAATCTGTCACTCTGATATTTTCAGAAATTCTTTTCTGTATTTGCTTTAAAAGTTCATCTCCAGCACTATGCCCAAAACTGTCATTCACTATCTTAAAATAGTCTATATCAAGTATCATAAGAGACAACCTTCTATCCTTTTCCACAGAGTCCTTAACAATGTTTCTTAAGTGTGCATCAAAATATCTTCTATTATAACAGTTAGTTAATGGGTCCTTTATAGACATTTCCGCATTATTAAATAAATTCATTCTCAAGGCATCTTGATATCTTTTGCGTTTTACTTGCGAATTAACCCTTGCTATTAGCTCACCCTCATCCAAAGGTACTGTTAAATAATCATTAGCACCTACATCAAGTGCTTTTACTAAATTGTTTTTATCATAATCCTCAGAAAGAATCAGAATTGGTGTATAACGTGTTTCCACCTTACTACGAAACTCAGAACACAAACGCAAGCCGTCAGTTTTTGAAAATTGCATATCAGAAATGATCAGGTCGTAACCATTCTCAATACCAACCTTCAATGCTTCCATTGGATCACTCAGTATTTTAATTGACCTAAAGCGTTGCTTTAATATATTATATATCTGCTCTGCTTGATGAACATCCTCATCTATAACAAGTACGTTAGCATCAAAAATCTGATTGGAATAATCCATAATACTGTTTCCTGCGACTCCACCAATCTCAGCGTTAGTTTCTCCTCTCAAACGCAATTCATCGATAATCATCTTTAAGCGTGTGAGAGACTTAATTCGTGAAGATAAAGCAGTTTCGTTTATTGGTTTAGTCAGAAAATCATCCGCGCCAGCATTAATACCTTGCACTCTATCATGAGTATCATGCAGCGCAGTTACCATAATTATTGGAATATGGGTTGTCAAGGGATCACTCTTTAGCTCCTTACAAACTTCAAAGCCATTCATCTTTGGCATCATGATATCAAGTAATATAATATCAGGCTGCTGCTTTGCTACTAAATCTATAGCTTCTTCACCATCATGAGCTACGATAACCGTATAGTACTCTGCTTTTAGTCGAGCTTCTAAAAGCTTGACATTAGATAGTACATCATCTACTACCAGAATCTTCGCTGTCATTATCTTTAGATGTATTATCTATATCGTAAGTAGGATAAAGCTTACCATTTTTACCAACTATGTAATTTACTTTCTCAGTATTACACTCCTTATATAAGTCTTCAATTCCGGCATCCTTCAATAACCTTCTGGCTTTTAACCTTACAATTGTAAAATACCTATATATAGTCTTAATAAAATCAATAAATACAGGTACCTTATTTTTATCAAGAACAATTATGCTCACTAAAGCTACAACTAAAATTTCTGAAAGACCTATATTGAACATTTTCCTATGAAGCAAGTAATTTAATCCTTCTGATTATAAATATTAATTTGCTTAAATCAAGTTTAGAAGCAACCATCTCATCTAAAAAACTATTATAACGTTCTATGTAGTCCTTATCATTACAAGCCCAGGTTTGAACCTTATCTTCAGGGTTATCAGTAGCTTTTATGACTTTAACAGCTAGCTTGTGATGGTAATTGCTTAAATCGTCCAATAAATCATTAACTAAGCTGCGATCCCAATAAGAAGAGCGGCTTTTCATCTTGATGGCAATTGTCCTAATCAGATCGAATCTTAACAGCGACTTTAACTCAAAGTATATTTTACCAGCATCAAGAATGGACAAAGATGTCTGTTCAGCAACAGATATAATATCCAGTGCATAAGTAAGAACGCACAGGTCAGCAATTTTTTTTGCTAGATCTTTATCTATATTAAGTTCCACTAAAGAAGTGTATCCATGATTATAGACCTTTAACAGGTGTTCATCTAAAACATCATGGCCTAAAGTTTCAATTGCATCTTTAAATTTTGTAACATCATCCAATTCTACAAAGCTAAGATTTTTTACTAACCAAAACGATACTCTGCCAATAAATTTCTGCACATTTCTCACTATTTGCAAGTATGAGTTAATATCAATTTTTCCATCCAATTCATCAATTTTCTGCCACAGGTTATTTAAATCATATAGGTGGTTAACAACGATATATATGTTAACTGCTTCGTGTACCTTAATTCCAGTATTCTCAACTAAATTATTAATAAATATACAGCCCATCCTATTTACAACATCATTTGCAATGCAAGTGGAGATAATTTCTCTACGAAGTTGGTGTTTTAATATGAAATCCTTAAACTCTGTTGACATCTTTTTAGGAAAATAACCTAGCAAGTAGTCATTAGATATAAGATCTTTTTCAGGCAGATCGGAATGTATAATTTTATTTTTTATTGCTGTTCTAGCATAAGATATTAGAATAGAAAGCTGAGGAGAACTGAAACCTTCTGCACCGGTTAACATCCTTGCTACCTCTTCGTCAGCTGGAAGAAATTCTACGCTTCGGTTTAACAGCCCAGATTTTTCTAAACTGAGCAGTAACCTGTGGTCCTGCTCCAATCTCTCTTTAGCTTGCAAACACTCAAGAAGTAATGCTTTTGTTTCAATTCTGTTGTGGTTCTCAAGCACCTTGGATGCAACTTCATCCACCATACTTGCCAGTATTTCATTCCTTTTTTCTAAAGAAATACCCCCTGCTTTCATAGCTGAAACAAATGCAATCTTAATGTTAACTTCAAGGTCCGAACATATCACTCCGGCTGAATTATCAACAAAATCTGCATTGATATATCCACCTCTTTCAGCATATTCTATTCTCCCAAGCTGTGTACAACCAAGATTTCCACCCTCTATAAACATAGAAGCTCTAATATCCTTACCGTTTACTCTTAATTCATCGTTTGCTTTGTCACCGACCATGCTATGACTTTCACTCTTTGCCTTAACAAACGTGCCGATTCCTCCGTTCCATATGAAGTCCACTTCTGCTTTGAGTAGATATCTAATCAAATCACTTGGAGATAACGTATCTTCCGTTATGTCAAAGCATTTTTTCATTTCTTGAGAAAGATTTACTTGCTTGCTGCTACGCTCAAATACCCTGCCACCCTGAGAGATCAAATCTTTGTTATAATCCATCCAGGTTGAAAATGGTAACTTAAAGAGACGTTTACGTTCTGTGAAACTCTTTTCTGCATCAGGATTTGGATCAATAAAAATATGCATATGGTTAAATGCGCCGATTAAATGTATATTTTTTGAAAGCAGCATACCGTTTCCAAATAGATCGCCAGCCATATCCCCAATTCCAATAACAGTTGCATCCTGGTAAATATCCTTATTCATTTTCCAAAAATGCCTCTGTGCTGCAATCCATGCACCTCTTGCTGTAATACCCATTTTCTTATGGTCGTAACCTACTGATCCACCAGATGCAAATGCATCGCCAAGCCAAAAGTTATATTCAGAGGCTATCTGGTTGGCATAATCAGAAAATGAAGCAGTTCCTTTATCAGCAGCAACCACGAGATATGGATCATCTTCATCATACCTAATCACATTCTCTGGTGGAATTATTTTACCATCAACCACGTTATCAGTAATATCAAGCATTCCTCTGATAAAACTCTTATAGCACTCAACACTTTTCTCTCTTAAAATATTCTTATCTTTATAAGCTTGCTTTATTACAAACCCACCCTTTGCACCAACAGGGACAATAACCGCATTTTTTGTCATCTGAGCTTTCATGAGCCCCAAAACTTCAGTGCGAAAATCTTCCGTCCTATCCGACCACCTTAAGCCACCACGGGCTAATTTCCCTCCTCTTAGATGTATTCCCTCAAAAAGGTTTGAATAAATATACAATTCACGATACGGACGAGGATCAGGTAAACCATTTATTTTACTTGAGTCAAATTTTGTAGATAAATATGGTTTATCGTCTTGATAATAACTGGTCCTTAAAATAGCCATTATCAAGTTAAATATCGAGCGCAAAACGCAATCATGTGAAACATTGCTGATCTCTTTTAGAAGTTCCTCAATTTTTTCTCTGACAATGTCCGTAGTTTCTGCTCTATCAATGTCTATGTTAGGATCAAATCTTGCATGAAATAGTTGTATCAAATACTTTACTATTTTTGGATGCTCTGAGACTACCTTTTGGATATATTCTGGATTGTAGTTAAATGACGTCTGCTTTAGGTAAGCACTTAACGCTCTAACCAGAAGCACTTCTTTCCACTTGAGCCCAGCAATAATGATCAAACTATTGAAATAGTCATTTTTAATTTCCTTGCTAAACACTTTCGCAAGTGTTATTTCAAATTGCTCTTTTAGAGTAATGTTGTCTATTAATTCATCGACTCTTGACAACACAAAATGGTGTATCCATATTCCACCGTTAATTTCTATGTAATAGCCATTATGAGATAGAATTTTAGCTCCCAAATTCTTAGTGATCCTTAATATCTTCGATAATTCAAGGCCTCCATTGTTTGGAGTATAAACCTTTAATTGATAATTAAGATTATCACGAGTAAGTCTTAAATCGACCTCGCTAACTCCTTTCTTCCTCACTATCTCCAATTTTTTCATATCGTAATATGCGTCATGAGGTTCGAAACTCTCTTGATAGCTTATTGGAAATGCCTTGCAATAACGGATGAATATATCCTCAACAGTGCTAAAAGTATTGTATAAATTGTCTATAAAACGATCTTCCCACTTTTCTGTAATGTTTCTTAATTTGTTTTCGATACGCAAAACTTCATCATCAAGAACGCTAGCATTTTTGGTCTTTAGCACTACATGCAATTTCATCAAATCATATTCATTGATAATGTGATTGTTATAAATATCTGAACTTCCTGCACTTGTCTCATCCTTCAATATGTCACGTATCTTGAACATTAGCCTAGCGCTAGCATAACGCATCGGTATCAGCACTATGCAACTAATAAAATCCCCGACTCTTCTTAAAAATAATCTGACCCTTGGCCTAATCGCAAGAGACATGATCGAAATGCAAATTTTAAATAATTCGTCTTCATTTGATTGGAATAATTCATCACAAGAGAACACTTGCAAAATAGAAATCAAAGCTTTGTTATTGTGGCCCCCGGTTACAAACCCTGCATTTTTTTCTATAACTTTAACTTTATCTCTTATTATTGGAATAGTTCTAATATCTTGGACCTCCGCTACAGAAGTAAATAGCCCGAAAAAACGCCGTTCCTTTACCACATTACCCTGGTCATCAAATTCTTTTACTCCTATACAATTCATGTATGTACGCCGATGGACTATTGAGATTAGATCTGATCTCAATATGTATAGGGAATCAAGGTTTGCAGAAGGAATCAACGTACTTTGACCTACTCTCATCAGGCCAAGGTCCTTTTTGCTGTCACAGACGAGTTTTTCATCTTTACCAGCAATATATTCTTGATAACCTAGAAATACGAAGTTATTATTCTTTAACCAAACTAGAAAATCTTTTTGCTCTTGATTTCGGTCTGGTGTCATTCCAGTGCGTGACACTGGAATCCACGTGTCCTTTTCCTGGATCCCAGCTGGGATGACAGAAAGACTTGCCTCATCAAGTTTCTTGAGCATTAAGTGCCAATCTTTCACAACGCAATTAACCGCTTTCAGCGTTTTCTGTAGAGATTCTTTTAATGTATCAACAAAGCTGTCACTTATACCTTTGATAATTACATATATGACTGACTCTTTGACTCCATTGCTTTCTTCCAAAGAGTAAATCTCGTCTATTAGGCCATCTTTTCTTTTAATGTTAATTATGCTGTTGCTGTAATAGCATATGGTTAAATCGTGCGACTTAATAGTTGCAATAACGGAGTCAACCAAAAATGGCATATCATCGTTTGTTATCTTAATCGTGGTAAAATCGCCTTCTATTCCTGGTATATCATCTATATTGCTTACTACTAACTTACTTTCATCTTTCTCTTTTTGAGAAACAAAATTGTAAGCATCGTTTACAATATATAGCAAAAACTTATCATTGGCTTTTAGGTCGCTTTTATAAACAAAACTATAAAAATACTTAATAAATTTTTTAATTTTTTCTTTATCTTGCTGATTTTCTTGATCAGCTAACTTAAATAAAGACTCAGTGTCAACATTATGATCTATACACATTTTTTTTAACAAAAATACACAGTGAACTTAAACCTTTTTAACTAAGATTTCATTATCAAGAGCGTACACTATTAGCTCATCATTTTCTACTACTTCCCCTGATAAAACTAATTTAGCTAAATTATTTTGAATACACTCTTGTATAACCCTTTTTAAGGGCCTTGCTCCATATTCAGGGTCATAGCCAGTTTGTGCTATTAGTTCTTTAGCTTCCTGCAACAAACTTATACTCAGTTTACGCTTAGCAAGTGTTTTTTGTAAATAAGAAAATTGAACATCTATAATTTTATAGATGTCATCTCTGGTTAAACTGTGGAATATAATAATTTCATCCAGCCTGTTTAAAAATTCTGGACGAAATGCTGATTTAACTATTTGCATCACTTCATTTCTTACAGAATCAACATTCCCTTTTAGCATTATCTCAGCGCCAAGGTTAGAAGTTAAAATCAGTATGGTGTTGCGAAAATCAATTAATTTACCATGACTATCAGTGAGTCTACCCTCATCCAAGATTTGCAGCAATAGATTAAATATATCTGGATTTGCTTTCTCGATTTCATCAAACAGAATAACCTGATATGGCCTTCTTCTTACCGCTTCAGTTAATCTGCCACCTTGTTCATAGCCAACATACCCTGGAGGCGCGCCAATTAACTTTGAAACAGAATGTTTTTCCATATATTCTGACATATCAAAACGCAAAAGCGCTGATTGATCGTCAAACAGAAATTCAGCTAAGGCTTTCGCAAGTTCGGTTTTACCAACTCCAGTTGGACCTAAAAATAAAAATGAACCAAAAGGCTTATTGGTATCTTGCACCCCAGAGCGGGAGCGCCTAACTGCATTACTTATCGCTTCTATTGCATCTTTCTGCCCTATTACTCTTCTTCCTATTTCATTCTCCATGTTAAGGAGTTTTTCCTTTTCACTATGCATCATATTATCAACTGGAATTCCCGTCCACTTTGAAACAATGTTTGCAATATCATCTCCAGTCACTTCTTTCTTTAAGAAACTATCAGTAACCTTTTCCTGATTTTTTAATTCATTCTCAAGCTGAGGGATCACACCATACATCAGCTCTCCTGCCCTTCCCAAATTCCCACTACGCTGAACTAATTCCAACTCTTTTCTAGCGTTATCTAATTTTTCGGCTGTTTCTTGTATTCTAGCTATTTTATTCTTTTCCATCTGCCATTTGCTGTTCAAGTCAGCAAATTTACTGTTTAGATTTTCGATCTCTTCATTTATCTTTTTTAAACGCTGTTTAGAATTTTCATCACTTTCTTTTTTTAGAGCCTCTGCTTCAATCTTTAGCTGTATAACCTTTCTCTCAAGTTCATCAATAACTTCAGGCTTGCTATCCATTTCAATTCTCACCCTACTTGCTGCTTCATCAATCAAATCAATTGCTTTATCAGGTAAAAACCTATCTGTTATATATCTATTGGATAACGTTGCAGCAGCAATTATTGCACCGTCTGTAATTCTTATACCATGATGCACCTCATATCTTTCCTTCAAACCCCTGAGTATTGAAATGGTATCAGTTTCAGTTGGTTGAGAGATAAACACAGGCTGAAAACGCCTTGCAAGTGCAGGATCTTTTTCTATATGCTGACGATATTCATCTAAAGTTGTGGCTCCTATACAGCGAATTTCTCCACGCGCAAGAGCAGGCTTCAGCAGATTCGAGGCATCCATTGCACCACTTGTTGCTCCTGCTCCAACTAAAGTATGAAGCTCATCTATAAACAAGATAACTTTTCCCTCCGCTCTCGAAAGCTCATTAATAACTGCTTTTAACCTTTCTTCAAATTCTCCTCTAAACTTAGTGCCAGCAATTAGTGCTCCAAGATCCAAAGCTAAGACCTTTGCATCATGCAAACCAAGTGGTACATCGTTTGCAACAATTCTATTTGCAAGCCCCTCAACTATTGCAGTTTTTCCAACACCAGGTTCACCGATCAGCACTGGATTATTTTTTGTCCGCCTCAGTGATACCTGCATAGTTCTTCTGATCTCTTCATCACGACCAATTACAGGATCAAGCTTTCCTTGCATAGCAAGCTCTGTAACATCTTTTGTATATTTCTTTGCCGCATTTAATTTTTCCTCACTGTTTGGCGAGTCCGCACTGCTGCCCTTTCTCATTTCTGCAACAACTGAGTTCAGTTTTTGTGGAGTCACACCATTCTCTGCCAGAATTTTGCCTACAGTATCATCTTTTTGTGCAGTGAGGCCCTGCAGTAAACGCTCGACAGCAACAAATGAATCTTTATTTCTCTTTGCAATACCAATTGAATCTTCAAAAACTTTTGCTATTTCTCTTGAAAGTTGAAGGCCACCACTTCCTGGACCTTCAATTACTGGCAACTTTTTTATTGCACTATCCACAGCATCGGAAATACTCTGCACATTTCCACCACAAGCGTTTATCAAATCCTGAACTAAACCTGATTCATCTTCAAGCATCACTTTTAGTAAATGCTCAGGCATAAAAATCTGATGCCCAGCTCCCAACGCTTTCATTTGAGCACTTTGAATTAGACTTTTTGCTTTTTCGGTAAATTTATTTAAGTCCATAACACCAGTTAAATTCGTATTTGCTGATGTATATAACAACTGATTTCATAAATTTAAACCTAAAGTTGTTTATTGTTAGGTATGAAATTTAAAACTTTCTTAAAAAAGGAACTATCATAGTAACCATACAAATATCTTGTATCTCAAGACCTTTGGTTTTTGTTGCTGAAAATGGTTGTATTATTTAAGTTATTAACAATATACAATACTAAGTTAATGTAATTTATTTGGAGATGACAGGAAAATTTATTGTAACTTTATATTTTAAATAGAATAAAGTTCTTTTGTTAGTATTGTCCTTTTTGTAAAAAATATTCCTAATTTCTTCATCATTTCTGTGGGTAAGGTCATCTGCTTCTCTACCTCAAGTGGTTAACAAAGTTTCTTGTCACGAGGGACCAAATGGAAATCTGCTCGTTTTCACGCGAATTAATGTTACAAATTCTATACATTTCGTTACAAAATGGCATTCGCTTTCTCCATTATCCTTTACCTGCATTTTCATCAGCGTTCCTTGCGGTTTGCTTGCCATATAGGCGGAAATACAGGCTTACCCTGTTCCTTCTGTCATACAACAGTGGGTTAGGTGACTTCTCTATACCGGTGATTTGCGTACATCCAGAAATGAAAAATGTCACATTACCTTTTGGTCGGAGCTTATCAGCATCTTTAGCTCTTTAATCGTTACGATACTTATGAAGCTTCACTTACGTTCACCATACCACTAAGCCTAGCTCTCCAACCACATGATGCTTGTAGTTTATGCTCCTTTCACGATTGAGCATCTTCTTTTTCAAGAGGAGGTTCATTGTCCGCATCGCTTGGCACCAACCGGTTACCCGATTCGCACTGATGCATAGACTCAGATGGCAAAACATCTGGTTTAATAAGTTTTAGAACTCTTTTAGTTTCTTTCTGAAGGAATTCCTCTCCTTTTAAACAATATGACCGAAGACTTTCAGGTCGCACCATTTCAATAATTAGCTGGGTTCCAGCAGAATCAGTACAGAAAACATCAACAATACTTTGTTTTTTAGAGGCAATCTCAGCATCCATGATAGTGCTGAGAAATTCTATTTCTTCTATTTCATCTTTGCCAGCGAAGCCCAATATATCATTGAGAAAGTGAATGAGAATATCTTTATTTTTCTCAGTGCCAAATATTCTCTTGAACGCGAAATTGTTTTTTGGATCGAGAAATTTCGAAAAGGCCATAATTAAATACAATTAGGAGACGAATAATTATACACTATTTTTCGCAAATGTTCAACCTCTGATTACTCCTTATTCTTTGCCCTTCCTGCACGCTTACGTTCATTTGGATCAAGGAATTTCTTGCGTAAACGTATAGATTTTGGAGTTACTTCCACCAATTCATCATCATCTATATACGCTATCATATCCTCCAGTGTCATTATCTTTGGTGGAGTGAGCTTTATAGCTTCATCACTACCTGAAGCTCTTACGTTTGTTAATTGCTTACCCTTTAACACATTTATCTCCAAATCATTGTCACGGCTATGCTGGCCGACAACCATGCCACAATATACCTTATCCTGTGGCTTAATAAACATAATTCCCCTGTCTTGCAAATTGAAAATTGCATATGCCACAGCCTCACCCTTATCTGTAGAAATTAAAACTCCATTGCGCCTTCCAGAAATTGGACCTCTATGTGGAGCATAACTGTGAAATAAACGGTTAATTATGCCTGTGCCACGAGAATCAGTTAAAAACTCTCCTTGATAACCGATTAATCCTCTTGATGGCACTAAAAACGTTAATCTTGTCCTGCCATTACCAGAAGGTCTCATGTCAGTTACTTCACCTTTACGGAAGCTGAGTTTTTCCATGATGATTCCACTATATTCATCATCTACATCAATTACTACTTCCTCTATAGGTTCAAGTTTTTTACCGCCTTCTTCTTTAAATAACACGCGAGGGCGTGATACCGAAAGCTCAAAACCTTCTCTCCTCATATTTTCAATTAACACTCCAAGCTGTAACTCACCACGCCCACCTACTTCAAATGCTTCACCGCTTGGTGCCAAAGTCACAGTAATTGCAACATTTGTTTCTGCTTCCGCATATAAACGATCCTTTATAGCAGTTGAAGTAAGCTTTGTACCTTCTTGCCCAGCAAAAGGTGAATCATTAACGCTCAGAGTAATCGCCATTGTTGGCGGATCAACTGGAGTTGAGCTTACTGCAGTTGTAACTTCTGGTGCTGCTATAGTATCTGAAACCGAAGCTTCCTCAAGTCCTGCAATTGCAATTATGTCTCCCGCCACAGCTTGTTCTACTGGAATGCGTTTCAAGCCAGAAAATGAGAGCAACTTAGTTAATCTTCCTCGTTCAATTACTTTGCCATCGAGGTCAAGCACCTTAAGATCTGAATTGACTTTTGCAATGCCCTGATAAACCTTTCCTGTCAATATTCTGCCAAGAAACTTATCAGACTCAAGTAGAGTGACCAACATAGCAAAAGGTGCATTTTGATTATAAACAGAAGGTTTTATATAATCTATAACCGTTGAAAATAATGGGCTTAAATCTTTTCTTTCATCAGAAAGCTCCTTAGCACACCAGCCATTTCTACCTGAAGCATACAACACTGGAAAATCTAGCTGCTCGTTGGTTGCATCAAGGTTAAAAAATAACTCATATATTTCATTTAATACTTCATCAATTCTGCTATCTGGTCGGTCGACCTTATTGATTATCACAATTGGCTTCAAATTTGCTTTTAGTGCTTTTGAGAGCACAAATTTTGTTTGTGGCATGGGACCTTCTGCAGCGTCAACCAGCAGCAACACACCATCTGCCATGCACAATACCCTTTCCACTTCCCCACCAAAGTCCGCGTGCCCTGGCGTGTCAATAATATTGATCTTTTCATCGCCCCACATTATTGATGTACATTTTGCAAGTATTGTAATTCCGCGTTCACGCTCTTGATCACCACTATCCATCACTCGTTCTTGAACTTCTTGATTCTCGCGGAATGTGCCACTTTGTTTTAACATGTTATCAAGTAAAGTAGTTTTACCGTGGTCAACGTGTGCGATTATTGCTATATTTCGGATCGATTTAAATTCGTTCATTTTCTATCATTTCAAAATTAATTTAGTAATAAGTATACATAAAATACACTTGGAGTAAATAACTAAAGCTGTGTATAAATGCTGTGTTTCCAAGATATTATAGGATTACTTTGTTAAATATTCCCTACTCCCAGGTTTTGTTATGGGTAGTTGTTTTAATTCACTTGGAAGTTCTTCCTCGCTGTAGTTTTTGATGTTCAGTTCAATCAAAGATATGACAGGAAAAGGCAGTTTCGTTTCACTATTTCTCTTTATCAAAGAAGCTTCAGCAACAACTTTACCTCCTTCCCCTTCTGCACATTCCACTGCTTCAAGTGAAGATTTACCTGTGGTTATTACATCTTCAATGAGCAATATTTTCTCACCCTTTTTGATCTTAAATCCACGGCGTAATTCAAACTTACCATTAACGCGCTCGCAAAACATTGTCTTTATTCCAAGCTGCCTGCCAATCTCATAACCCACAATTATTCCACCAATTGCAGGAGATAATATTAAATCTATGGAGCTATTTAATTCTTTTTTTATTTTATCTGCTAATAATGCGCAAACTTTCATGGCTCTGCTTGGATTTTCAAAAATCTTCGCACACTGTATGTATGTGTCACTATGCAGCCCGGATGATAAAACAAAATGCCCATGCAAAATTGCTTCTGCTTCTTTAAATTCTTTTATTATTAGGTTATTTTCGTCTAATATCATTTTTTAAGTTTCACTATTACATTCTTTATTAATTATCTGAGTGATACAAACATCAGACCACACATTTATTGCAGTTTCAAACATATCGATGATTGTATAAATAGGCAAAATCAGTCCCATAATATGCAGAGGAACATTCATCGACATGAGATAACTGGTTGCCGTAAAATAGCACCCCATCGGCACTCCAGCGTTACCAATTGCAGCCCCTGTAGCTAAAAAAATCCATATCAACATTTCGCTTAAGGAAAATACGTATCCGTTCATTTCTGCAACAAACATTACAGTGATTAGTATAAATGCAGCACATGCATTCATGTTAATTGTTGTGCATATTGGTAAAATAAAAGACGATAATTTCTTTGGCACCTTTAGCTTGTTCTGCACACATTCTATAGTTGTTGGCAATGTTGCACTGGATGATTTAGAAAAAAACGCAAGTGTGAGTGCTGGCATAACCCCTTTCAGCGTTTGAATTGGTGATATGCCTTTATACCACATAAATAGCGGTAAAATCAGAAATGCCTGCACAAAATTTGCAGACATTATGCAAACAAAATACCATAAAAGATTGTAGAACTCACTACCGCCTTTTAATTCATGCAAAAAACATGTAATAAAAGACCAAACAGCAAGCGGAATAAATTTTAATAACCCTTGAGCAATTTTAAGTAGCGTATCAAAAAGTGCAGAGAATACTTGATATAATATATCCTGCTTTTCTTTTGAAAGTGAAACAATAGCTCCACCCATCAAAAAAGCGATTAATATGCTACCAATCATATTATTTTCAAGAAAAACTTGCACAAAATTAGAAGGAATGAGTGATTTTAAATATGAAAAATAACTGTGGTTATTGCTGTTAATACTCCCTATTGTATTACTTATGAAATTTTTTCTTGCTGGATCTATTAACAAATAAAACGATAATGCAACAAACGCAGCTATAATAGTTGTAAGCAGAGTATAAAATAGTGTTTTCTTAACTAAGACTTTGATTTCAATTGAGTCTTTGAGCCCGGAAATTGTGGAAACTATGGATAAAAAAACCAGAGGTAAGCTTATTAATTTGAGCAAGCTGATAAAGATATCACTAAATAGCTTTGCTATTTCAAATATGATTTCATTGTTTAGGTAGTAAGCAACTATTGCAAGCAGTATAGAAAAAAGTATTGCAAACTTGTGCATTGAAAATAAAACTTCAAAGTAACATTATACAATAATTTTGCTGTTTTGGAATCAGATTGATAGACAAAATAACTTTACAGATTAGGGAAAGATAAGAGGATGTGTTTATTCGGAGACAGTGTAAGATTTCTTAATTTAAATTTAGGTGCACTTAGCCCATTCTGGTGATAACAAATTGGAATAGATAAGATATGATAACTAACTCTTCTGCGAGTATATAGTTTTGCCGGACACAACAGTACGTACTACGTGTCCTTTTACTTTGCGACCATCGAAAGGAGAATTCTTTGATTTACTAGCAAAGTTGTCAGTTTTAATTTCCCATTCATGATTGAGGTCAACTAAAATTAAGTCTGCAGCAAGGTTTTTTTGTATACGACCACGTGGTATGTGTATTATATCTGCAGGCTTATATGTCAATTTTGCAAGCACATCAAGTAGACCCATTTGCCCACTGTGATAGAGTTCAAGTGAAAGGGGCAGCATTGTTTCAAGACCAACAATACCAAATGCAGCATTTTCAAGTGGTAGATCTTTAGAACTACGATCATGCGGAGCGTGATCAGTTGCAATGCAATCAATCACACCTGTCTTTAAACCTTCAACCATAGCTAAACGATCTTCTTCAGTGCGAAGCGGCGGATTCATTTTTGCAATTGCTCCATGTTGTTTTACTATATCTTCAGTCAAAGTGAAGTGATGAGGGGTTACTTCGCACGTAACATTTAATCCCAAATCTTTTGCACGTTTAATAGCATCAAGTGAATCTTTTGAAGAGACATGTAGAATATGGTAGTGCACATTTTCCATATCCTTCATTAGCAGTATATCACGATTTACCATAACCGATTCTGACGCACTCAAGATCCCCTTTACTCCCAATTCTTCAGAAATTTTACCTTCGTTGATTGCGCCACCAGCAGATAAATTTAAATCTTCTGCATGTTGAGCAATAGGAACATTCAGCATACTTGAATAAAGCAGCGCCTGTCTCATAATCATTGGGTTCATAACTGGCATGCCATCATCGGTGAACCCAACCGCACCTGCTTCCTTTAAAAGTGCCATTTCAGTCAGGTGTTCTTCCGAAGTGGTGATTTTAGCGTAAAATTCAACGTTTACATGTGAAGTTTCAAGTGCTCTATATTTCAAATATTTAGCCAAAATAACGCTATCAATTGCTGGAACAGTGTTTGGCTGACAAACTACAGTTGTAACTCCCCCCGCAGCTGCAGATTTGCTGCCTGTATATATAGTTTCTTTATGTTCCTGGCCTGGTTCACGAAAATGTACGTGAATGTCAATAAGGCCTGGCATTAGAACAAGCCCTTTACAGTCTATTGTTTCATCAACTCCACTTGTTGAAAATAATGATTCACCAAAGTCAACAATTTTATCCCCTTCAGTCAATAATGAACCTTTTATATCAAGTTTAGTTTCCGGGTCGATAATACGAGCATTAGTATACGCAATTTTATAGCCTTCCTTTTGCCCTGTTTGCAACAAATCCCAAGTTTGAGTCATTATATTTGAGTATCGATTATAAAATAAATCTAAAGTTTTTTTAATAAAACACAACCAAATTAAAACACAGACTAAGAGCTGTCTTGAATTAAAGTGCTTTCATTACCCTAAAGATTTGGTTCTTATAACCTAGTTAGCTCAGTTTTAACGTTAATGTGTGAAGCTCTGAGTTCTGTTGAAGGATTTTCCAGCTGAATATCTAGCTCATTCTGTATGTTCGATAAACAAATTAAAGCTGAATCAAAAATTTCATCACACTGCTTTGCTTCATGTATATCATCAATTATTTCCTCGAATTCTTCCACATCATCCATTTCTTGCGGCGCACTTTTTAATATCGCTTTTATTTGGTTTAAGTTTTGACGAATTTTCTCCTGATATCCAACAATTCTCTCTTGATATATATCAATCATTTTTTGACATGCGTTGCCTCTAAATGGATGTTCTTTTTTCTCTTTTATGTAAGAACTTTGAAAGTCTTTACAGTTAAGGATTGCTTCTCTATGTTTTTTTATGTCATTAATTGCGCTGATTATCGACTTATCTATTTTCTTTAAATTTTCTTCCCGTTCTTCTCTTTTAATTATACTTTTGGATTCATTTTTTATCTGGTTCATTTTGTCATACAGGTTTCTGCATCCTTTGTAAGATGCCATTGGTTGTAACATTCCTTCTTTTACACCTTTATTGTAAAAATTCTTCAACTCATCACTTGATAGTATTGTTATAGCATCTTCCCTTTTACCTTGTGATTTAGGATACTTTTTATTCAATAAACTAACATGATTTAACAAGAAATCTCTAACTAGCCCTTCTTTTTTTACTTCGGATAATCTTTCTAGTGTTTCTATATATTTCAGAGTTTCCGCAAAGAGCTGTCCACCAGAGGGAGCAAATCCTTGAAGTGATTTACTCTGTGCTTTACAAAAATCGGTTTGTAAAAAATCTTCAGCTTGTTTTTTTATTACTGAAAGTTCATTAAAGGCTTTTTCTGGATTGATTTTTCTCAAAATACTAATAGCTTTTCTAATCGCTTTTTCTCTCTTTTTATTATCTTGCTTTTCATTTAATATGAGATGTTCAGTTTTGGTAAAAGCATTACCTTGATCACTCTTTGCAATGTTACAAACGATGTTTTTTACAACTTCTTCGGTTGCTGCATAATCTATTTCTTTTGCAAAGCAGTCAACAAATGATTGCCAAACTTTTTTATTAACAAGTTTACTTGTCTTATTTTCAAAATCTTCTATATCTTTGAATCCTAAAATAGTATAGAGATTTTTTTCGATTATTGGTTCGGCATGTTGTTTGCCAAGTGATATTTTCGTATTTCTCATTCTTGTTCGTTTGTGTCGGTTATGTCTTGTACTAACGTGATACATCTTATGACTTTATATAGGTCGGTAGGTAAAAAATATTCTTTTAGAGTCTC
>NODE_5_length_20099_cov_15.045799
TATAAAAAAATATTTTACTCTTTTTGACTGGCCAGGGCTTTTTTTTAAATGTCTCTTTCCCTTGTTACTCTTGCTTTGTAAATCAAACCTCTCTTTGTCATAAGGTGCTACATCTGGAAATGCATTTGCCGCTGACTTTTTTTCGTTATATTTCTTCATCCATTTTCCTAATACACTATCCCTTATTCCTAGATCTCTTGCTACTTTTGCAACTGGTTGACCTACCTTTCTTTGTTCATTTGCCAGTTTAACAGCTTCCAATTTGAATTCTGCTGTATATTCTCTTACCATTTCTAATCCTCCAAAATTTTATTTTACCCAAAAAAACTCTTTTCTTTCTCTCCACTTTTTCTGGGTAAGGTCAGAAATTTAATGATCCAGGATATACTCCTTTGTTAAGGGAGATTGAGCATTTTCGAATATTTCTTGAGTGCTTCCAGACTCAACAATTCTGCCATTATGAAAGAAAATTACACTATCAGATAACTTTTTAGCTTGCTTCATTGAATGAGTCACCATAATTATAGTAAATCTTAATTTTAGCTCTTGTATAAGATTTTCGATTGCATTGGTTGCCATTGGATCAAGAGCAGAGCACGGTTCATCCATTAATAAAATAGTTGGCTTCACTGCAATTGCGCGAGCGATGCATAGCCTCTGTTGTTGGCCACCGGATAAATTGAGTGCGCTATCTTGCAATCTGTCCTTCAATTCTTCCCATAAACCAACCTTGGTTAAACTATTTTCCACCATCTCATTCAATTTTTGCTTATCCTTCGCCATACCATGCAATTTTGGCCCACAAGCAACATTATCATATATTGATTTTGGAAAAGGATTTGGCTTTTGAAATACCATACCAACTTTTGCTCTAAGTAGTACAACATCCATATCGCGTGAATATATATCACCCAGCCCATCGATATCTAATTCACCAACAGTTTTGCAACCTGGTACATAGTCATTCATACGATTAAAACAACGCAAAAATGTTGATTTACCGCACCCGGATGGTCCGATAAAAGTAGTAACTTTTCTTTTATAAATATTCAAATTTATATCGAATAAAACTTGCTTAGAGCCGTACCAGAGATTTAAATCTTTAACAGAGGCACGTGTATTGCTCATATCACATCCTGCATTGAATAGAGCCCCGGAATTTCTCTTTTATTTTCGTATAGCCATACTGCTGCTTGAACAGCTCCTCTAGCAAATGTTGTGCGATCAATTGCTTTGTGGTTTAGTTCTATCCGTTCATCAGAATTAACAAACATCACGCTGTGATCTCCTATTACTCCACCTCCACGAGATACTGCAAAACCTATTCCCCCCTTTTTCCTTATGTTTGAACCACTATGTAAATATTGATTGGACTGAAAATCCACTTTTGAAGCGTTAGCAATTGTTTTGCCAAGTTCTATAGCTGTTCCAGATGGTGAATCCTTTTTTAAGTTATGATGCATTTCCCAAATCTCAACGTCATATTCATTACCTAAAAGCTCAGCAGCTTTTTTTACCAATTTCAGCAACACATTAACCCCAACACTCATATTTGCTGACCATAATATTGGAACTTCAGCAGCATATTCTTTCAAATCGACACCTTCTATTCCAGTTGTGCCACTAACCAGCGGTGTTTTAAATTTTACAGCTGCTTTAAGGCAGTCTAACATACATTCTTTAGTTGTAAAATCTATTACAACGTCAGATGACTCAAATATGCCACTAATAGAACTTGTAACTTTAATTCCTAGATTGGCTATAATTGCTCCAATATCTGAATCTATGTACTTACTACCTGAACGGGCAACAGCACCTGCTATTTCCACTTTGGTATTTGTAATTAATTCATTGAGTATTTTTTTGCCCATTCTGCCTAAGCAGCCTATTACTCCAACTCTGATTTTCATAAAGCTTTTTACGTTTATTAAGAATGTTAGGCCTTTTTTTAAGCTCTGTCACTTCTGATCTATATTCTATAGCTGTACGAACACTGCAATTTCAGATCCCAGTACCTTGACCACAACTATTGCAATATGGTACATAGTGAACGATGTCATTCCAGTCTGGAATCTAGCCTTTCTGCAATCTCATCGAAAACGTTTTTCTATGCTAGTTTGCTTGCTTACAAGCAAACTTTTCTGGATCCCAGTGTCTGGGCACTGGGATGACACCCTGACAACCGTCATCCCGCTACTTGTTAGCGGGATCTATGCTAAAAGATACCGCGAATGAATCGCGGTATGACGTAGGACTACTGTCATTCCAGTGCTCCTTTTTTTGTCATCCCAGTGCGTGACACTGGGATCTAGCCTTTATTATTTGGTTGAAATTAAGTTTTCTGGATCCCAGTGTCAGCTACTTTCATGACATCATTATAAAGTAAAATGAGATCCCAGTGTCTGGGCACTGGGATGACAAGAATAGGGCACTGGGATCTAGTGGGCTCAAACTACAATGTTTGTACAGCTGTGATCTATATTCTATAGCTGAATAATTTAACAATTCAAAATGAATACATATCCTATTGAGCTCTATATTACATACCAGGTTGCTTTGCCTTTTCCATGCTGAGTGATGTGATTACTCTTTACGAGATTAGATACGTGCTTCTTTAAGGTATTGCAGTTTGCTTTAGTAATATTTTCCAAATCCTTAATTGTAAGACGTCCATGTTTGCTGAGTAGTGCTAATACTTTAGCAGAAAGTGGTGGTAAATAGAGATTTAACACTTTTTCATGTGACACCTTTTGTTCAAGATGAAATTTTTGCTTTTGTAGTGACCTTAAAAAGAATATAAGCCATGGATTAAAATCATAGCTGCTCGTCTTCAAGGATTGTTGAGTACGACGCAAAGCTAAGTAGTAACTCTCCTTATTACTTTCAATTATACTTTCAAGGGAACTGTAAGGTACATAGATATACCCTAACTTTAGTAACAAGAAAGTTGTGAGAATGCGTGATAATCTGCCATTTCCATCCTGGAAGGGATGAATAGCTAAAAAAGTAACTATAAAAATGCCAATAATTAATAGAGGGTGTAACGATTTCACCTCTAATTGCTGGCTAGTCCAATAAATAAGTTCTTGCATTTGTGTTGCTGTCTCAAATGGAGAGGCTGTTTCAAAAACTATGCCCAAGCTTTTTCCAGATTCATCAAACGCTTCAACATGATTGGGGAATTTTTTATATTCTCCCATGTGCCTTTGATCTTTATATGAAAATTGTAAAAGCCAGATGTGAAACTGTTTTATAGTGTTTTCTGTAAATGGCATCTTGTTAAAGTTTTGAAATACTTCTTCACACACATACGCATATCCGGCTATTTCTCGTTCATCTAGAGAACGAAATGAGCGTGTATCAAGTTTGGATAGTAATTGCTCAACTTCACGGTCTGATAATCTTGCCCCTTCAATACGAGTAGAAGAACCAATACTTTCAATTGTTGCAATTTTCTTGAGCATTTGTAAACGTTCTGGAGCTAAATTACCAAACAATTGCCATGCTCCTTTAAATTCATCAATTTCAGCAACTAATTTTAACATTTCAGGTGTTATTACAATTTTTGAAATGTCAAACATATCTGTATTTTTATCTAGTTATATTCAATTATATTCGAAAATATCCTATTAGCAAAGAATACTTATGAGACACACACTAAAGAATGAATTTTGGTAGGCATAAAAGCAGCTATTTTATGTTAAAATACAACATTTTGATGAAATTATAAGAAAGGCTGGATCCGAGTAGTCAGCTACCTGTCAGTGCATGTTGAAAAATCATTTTATGATCTAAATCAGTTTTTTTACAGGTAACTTCTAAGCTTATCAATTTTTCCAAGATCTTCTTAAGTTCTGAAAGTTGCAAACTTTTCAAATGAGATTTAAAACTCTGCAATTGTTTAAAAAACAATGGAGGGCTTAGCTGATCAATCGCAGCCTGCTCACTCATTCCACCTTGCACTGACAGCAAAACGTTTTCAAGGCGTAGGAAATAATTTGATATAATGCGAATTAGTGCTATCGGTGAAAAATTTTCTTGCGATATCAATGCATCAGAAATTCTAATGAAACGCGACATATCTTTACTTGCTATGGCAGAGCATAGATCATCAAGTGTAGCATAGTCGTTGCCGGAAGTTGAAAAGCATAATTCTATATCAGTAAGTTTTAGGTCTTTTCTCTCCCCTAAGTATAAAACTAACTTCTCAAGTTCTGAACATATAGGCAGCTTGCTATGATTAAAGTAAGATTGCAAATGGTAGATTATCTCATTTGTGCATTTTATATCATTTTGTTTTAAGTAACTTGATATAATGTCATAAAGATTGCTGTTGCTGTCCTTATAGCAAGCAATCACACCAAAAATTTTTGAACTCTCCATATAACTTTTAGTCGCAGAATTATATGGAAGATCATTTGCTACCATCATTACATAATGACCACTTGCGTTATAATCCAATACATTTTTTAACTCCTTGGATATACCTCCACTCACATTTATCAGCTTAATTAATTTTTTGCTGGTAAACATCGAAACGTTTGCCAATTCAGAAAACAGTAAACTGGGTGACTTATTCACTATTGCAAAATCCATCACCTGAACTGAATACTCACCCAAATTAGCAATTATTTCTTGTACATAAAAATCAACCCTACTGTTATCACTTCCATGAATTAACACACCACGTAAAGCATCAGGTTTCTCTAGGAATTTTTTAACTTTGGATGGTGTGACCCTCATGCTATCTATATGATATCATTCTCATTTGACTGTACATGAGTATCCAAAGACTCTGAGTCTCCTTGTGCAATATTATGCACATCACCTGCTACATCATCTGACTCTTCTGTTTTTCCTGTAATATAATTATAAAATTTTTTCACAGGTTGAGATATATATTTGGAAAAAAATCCTTCTTCGCTCATATTGCTTACTCCATAAAATTAACAACTTATCATTAGCATATAAATAATAGTATAGCAAAAACTATTTTGTGCTAAGATAGTGATGTTTTATAATGAGTATATTACAAAATTATTAACATTCGAGATCAAAATTAAGCCAACCTGCTTAATACTAGCCTTATAAAATAAGCGATAATTAAATATACCGCTGCAACAAGTATAATTGCAGGTCCAGTTAACAAATCAAAACTTGCAGATAACATGAGACCTGATATCCCAGAGATCACAGAAAAAACTGTTGCAACAATAATCATCTGCATTGGAGTTTTCGAAATGAGCCTTGCAGATGCTGCTGGTATTAGCAAAAATGCAGCAATGAGTAATATTCCTATTAGTTGGGCAGCAATTGCTATAAATATAGCAAGAGTGATTAAAAATTCTAGTCTAACAAAGGTAACATTAATTTTTTCAACTACTGCTAAATCTTGATTAATTGAAATCATTAACCAATAACGCCATCTAAATATTAATATCAAAGTAACTACTGCAGAGGTTAAAAAAATCAATACTATATCACTTTGATCGAGCGTTAATATATCACCAAACAGTGAGCTAATAATACTATTATTGCCAGATGGAAGAAAAGACATAAGTATTAAACTCGATGATAAAACTACATTGGTAACAATGTTCAATATCGTATCAGCAGAATATAATCTGTTAAAATTAAGAGAAAGTAGTATAGCAAATGTAATTGCAATGAGCATTATGCTAAGCGATGGGCTAATCTTAAAGATTAAAGCAAGTGCAACACCAAGCAACGAAGAATGGGACAAACTATCACCAAGATAAGATAACCTTTGCCATATCATAAACGATCCTAAAGCGCCTGTTACTAGGCTAATTACAACTACTGCAACTAGACTGTTGATGAAAAAGTCCTGGGTAAGCATGCTATATGGCTATTAGATAACTGACAACAAATCTATCTTCGGATATCAGAATATTATGGGTTCTGCATGCAGAACCTGTTGTCATAAATTCAAAATTTAAACCTTTTTGTTCCATAAGATAGGACTTCACTGAAGAACTTAGTATATTGCGTGTTTTACCAGTACCTATTAACAAAATTTCTATTTCCTCTGTTAAAAAAGATTCAAAATACTCCTTGCTGTTTATATCACTTTCTTTCAATTTTATCACCTTTTCAGGAAAAATTATAATTGAGCCGCAATATTCTTGATTGTTTACCAAAAATTTTCCTTCCCTGTAACCATTTATAAGATTTTTATTCTCGGAAATTAAGGGAGTTATATCCATAAGTCAAACTATTAATTGAGTGTTGCATACCCACCATTCTGGTTGCTTTTTTCTGATATTAACTGCAGCAGCTTTTGCATTTTCCTCACTATCGAATATTCCAAAGCATGATACACCACTGCCTGACATGCGAGAAAGTATAGAGCCTTCTTGTGACTTAAGTGTTGATATCACATCCTTAATTTCAGGTACAAAGCTTATTGCTATTTCTTGAAGATCGTTTCTCGTCTCTTTAAGAAACTTCAACAAATCCTTTTCAGCGTCATCGCTCCATTTAATTGGCTCAGAAAATTTTCCTTCATGTTTGGAAAATACCTCTGGTGTACTCAAAAACCTTTTTTTCGGTTTCACAAGCACCACATTTGTAGGTAAAGAGAATTTTTTAATGTGGCATAATTCTTCGCCAATACCTCTAACAAAAACTGGCTTGCTATCTACGCTTGCGGGAACATCAGCACCAACGTTTAAGGCTATTTCATTTAAAATCGTCCTATCAATCTCCCACAGCTTCCCTAGCGTACGTACCACAGCTCCAGCATCTGAGGATCCGCTACCAAGTCCTGCAGCAATTGGTATGTTTTTTACAACCTTTACAGTGACTTTAGTGCGTACAGGAGCATGCCTAAGCAGCAGATTAACCGCTTTCGTTACAGTGTTATATTGGTTATTTATTTTAGACTCGGAGTTTATAAATTCAACTGTAGAGTTATCGTATCTAGAATCCTTCTCACCTACTTTTATTTCCAAAAAATTAGAGAGATTAGCAAAGACAAATAAACCTTCAATCAAGTGATACCCTGTTTCTTTTTTGTCTACAACATGCAAAAAAAGATTGATTTTTGCAGGCGCCTTTACACAAAAACTTTTCATCATATATCTTCACTAACACTATTTTTACATTATATGTATAATGCTATTCTAGTCAACTTTTATAAGGTTCTCGCACTTCTGATGAGATCAAATGCCATAAATCCTAATTTCTCTGTGTGGGTAAATGCGTCCGCTGGTACAGGCAAAACAAAAATCTTAATAGACAGAGTATTGAGACTTTTATTAGAAAACAAAAGAAATATTCTTTGCTTAACATTCACCAATGCTGCAGCAAACGAAATGGAGAATCGCATTCACAGCATACTCAGTAAGTGGGCAATATGTTCAGATAGTGTGTTGGCAGCAGATCTAGAACAACTAGATTTCTTTCCAATGTCATCCCAGTGCGTGACACTGGGATCTCAGCACCCCTACTTGTCATCCCAGTGCGTGACACTGGGATCCAGAAAAAATAAAGATTATTTAACAAGAGCAAGAAGGCTTTTCTCTGAACTGGAAAATCTTGGTCTAACTATACAAACCATACACGCTTTCTGTTACAAATTAATCTCCAGCTTTCCTATAGAAGCTGGCATTGCTCCAAATTGCACGCTGAGCGAATGCAAAGAATTACATTCCATCATATTCAATAAAGTGCTTCATAACGAAACTGTGCAGGATGATATCAACCTTATTGCAACTGAAATTGATGAAAATAAACTACGCGATTTGCTTTATACTTTATGTGTAAAAAGATCAGCGTCAGCAAATGATTCGAAATATATCAAAGATAAATTGAGCGCCCCAGATGAAATTCATGACTTACAGAGTGAAACAATTGAGCACGTGGAAAGACTAGCCGAGATATTAAGTGAAGGCAGTAAAAGAGATCAGAGTTATAGTGAAATACTTTATTCTACTGTCATCCCAGCTGGGATCCAGAAGAAAAGAACCAGCGTCACGCGCTGGAATGACACTAAAGTAGAAAACCTAGCCAAGGTCTTTTTAAAATCAGAATCGCACGAAAAAAAGAGCATATCATCCATTGCAACAAAAAGTATTTTGGAGAAATTCAAAGATGCAGAGCAAATAATAGAGAGCGTTCAGAATGTAGTATTTACCCATATAAGAGACATGAACTCTTATCAAATATTCAAGAGAACCAGTAGCTTACTTGGTGTATTTAAAGTATATGTTGATTTGTATAATAGTGAAAAATCAAAAAATGCACTGCTTGACTACAATGATATAATCAACTTAGCAACAAATCTTCTTAGCAATCCAAACTATAAAGATTGGATATTGTTTAACTTGGATCAAAAAATAGATCACATCCTTGTTGACGAGGCACAAGACAATAGCATCAGCCAGTGGAAAATTATAACAAATCTCTGCGATGAATTTTTTGCCGGTAATGATGAAAAGCGAACCTTATTTGTTGTTGGTGACGTAAAACAATCCATATACAGATTTCAAGGAGCAAATCCCCATCTATTCAACTATATGCAACAATACTTTCATACGAAAACTGGTGGTAGAGATTGGATATCATGCCAACTTGAAAAGTCATTTCGCTCAACTCCAGAAGTTTTGATGCTTGTAGATAGAATATTTAATAACTTCCGCGCAGAAATATCTTTTAATGATAATGAAATAAAACATGTTCCACATAGAGAAAATGACCAAGGATATATTGAAATTTGGCCAGCGTTACCAAGGCGCAAAGAGAAAGAACAGCAAACTTTACAAATTCCTCTGACATGCAGGGAAAATTATATAATAGCAGACCGATTACTTGCTCAAACAATAGCCAACAGAATTCACAATTGGTTAAATGAAGGGCGAATTTTAGTCGCTAAAGATCGCCATATAGAGCCAAGAGACATTATGATTTTGGTACGGCAACGAAACGTATTAGTTGATTACATAATAAGCGAACTTAAAAAAGCAAACGTGCCAGTTGTAGGCCGGGATTATTTTAGAATTATGGACTATATAGCCGTGCAGGACTTAATAGCTTTGGCCGAATTTTTACTCCTCCAGGCAAATGATTTAGCTCTTGCAAATGCTTTAAAATCACCGCTATTTAATTTCACCGAGGATGATTTATTTAACATTGCATACGACCGTAAAGAGCATTCACTATGGGAAAGAATTCAGGATTATTCTGTGGTTATCTATAGTGAATTAAACTATCTCATTAACTTATCTCGCATAGAGTCTCCTCTTGCACTATTTACACATATATTGCGTACAGGTAAGAAGAAATTTGCTGCAAGGCTAGGTCTTGAGTGCTTTGAGGTTCTAGACGAATTTATGAACCTCGTGTTGCAATTTGAAAACCCATCTCTTCAAGCGTTTGTTCAATGGATCAAGGAGAATAATCCGGAGATTAAGAATGATATGCAATCAGAACGCAATGCTGTGCGAATAATGACAATTCACAAATCAAAAGGTCTGCAAGCTCCCATAGTATTTTTGGTTGATACAAACACAGTGCCAAGAAACAGTGAAAGCATTATCTTTGATGGAACAGAAGTGCCATTTTGGTGTGGAAAAAACAACAACGCTTATTGCGATCAAGTAAAAAGAGAGAAAAAACTAGAGGATTATAATGAATATTTGCGTTTATTATACGTAGCACTCACGCGTGCTGAAGATGAGTTATACATCTTAAGTAAAGAGCCAGTGCAAAAGGGCTCTTGGTATGATCTAATCACTAAGTACGGAGAGCCATATGAAAAGAAACAAAGGGATTTACAGCCAATATTTAAAGAAAAAGTTGAAGTATTATGCGTGAATGCAAACTACCCTTACATTTATAAAAAACGTGATTATTTTGACGTTCCGGTCATTTCCCTTCCACCAGCTTTAGCCCACTCTTCGGTGTCATCCCAGCGCGTGACGCTGGAATCCAGTGAAAAAGAAGGAGCAGAATGGATCCCAGTGTCAGCTACTTGGATGACAGATGGTTATGCAAGAGGCCTGATTATTCACAGCATATTGCAGTATATGCCCAAGATAGAAAAAGAAAGGAGAAAAAATTGGGTCAGAAAATACCTTGATAACATCAGCGAAGATAAGGATGAAATTTACAGTAAAATATTAGCCTTTAATGAAAAATATGGCTATTTGTTTGACTTGGAAGGCAAATCAGAGATTACACTGAGTGGAACAATTGATGGCAAGTCAGTATTAGTACGACTAGATAGGCTATGCATAACGCAAGATAAAGCAATCATAATTGACTACAAATCACACCGTAACGTTTCTGTTTCCTTATTAAATGAAATAAAAAAACAGATGTTAATCTATAAAACCTTAGTACAAGAAATATATCCAAACAAGCAAGTAGAGTGCGTGGTTATTTGGGTGGAAGATTTAACCATTCAATCTGACTTTTAACGAAACTTGATTGCAAGAAATAGCTACTACGTCATACCACCGCGAACCGTCATACCGCCGCAGACCGTCATACCGCGATTCATTCGCGGTATCTCAGCCGCTAACACGTAGCGGAATGACAGCAGTCCTACGTCATACCGCTGCGGATAGATCCCGCTAACAAGTAGCGGGATGACGAATTACTTAACTGTCATACCACCGCAAACCGTCATACCGCCGCGGTATCTCAGCCACTAACAAGTAGCGGGATGACGAATTACTCAACCGTTATCCTGCTGCTCCTTTCTCGTCATCCCGCTACGTGTTAGCGGGATCTCAGCATAGCTATCTTAAAGCTAAGTAATATAAGTCAATCCAGCTAGGATTCTTTTGATTGATCAAATTAATTTTCCACTGCCTTGGCCATTCTTTCAGGCGCCTTTCTCTTGCAATAGCTAAACTTATATCTTCAAACTCTTCAAAATATACAAGTTTATTTACATTATATCTTGATGTAAAACCTGAAACAATTTTGTTTTTGTGTTCCCAAATCCTCTTGATCAAATTTGCAGTTACACCAATATATAATGTGCTATTAGCTTTATTTGTAAGTATATAGATATATGATAACTTCATCTTAATCGTTTATAGCTAAAGTAACTGAGGTTTACCAACATTATACTACACCATCATACCACAATAAAACTTACCGTCATGCCGCCGCAGATAGATCCCGCTAACACGTAGCGGGATGACGAGTTACTATACCGCGGCGGTATCTCAGCCGCTAACAAGCAGCGGGATGACAGCAATCTACGTCATACCGCGATTCATTCGCGGTATCTCTTAGCCGTTAACACGTAGCGGAATGACGATTGTCGGTAAATCTAAGTTACTGTAGCTATAAAGGCTTTCACAACAACCTATTTTCCTTGAAACTAAAATAGCTACTGAATGTAATAATAATGTGATCTATTAATTCTATTCCTATACTTTGGCAAGCTTCTGCTAGTTGTCTAGTGAGAGATATATCGCTATTTGAAGGTTGTGTATCTCCGCTTGGATGATTGTGAGATATTACAATGGATGTTGAACCAATCAAAAGTGCGCGCTTGATGATCTCTCTGACATAAAGAGGAGTTTGATCTACTGTACCAATATTTTGCAAGTCTTCCGCTATTAGACGATACTTTTTATTCATATAGATGACACGAAAATTTTCCTTATTGAGGCTTCCTATACTTATTCTTAAATAATCAAGCAATTTTTCCCAGTTATCGATTACAGGCAGGTTTTTTATTTCTTCTCTTGCAGAACGAACAAAGGCTTGTTTTACACAAAAGATGGCAGATATCGCTGCATTGCTGACATCATCAACGTTTTGCAGCGCTTCCAGGTCAGCATTAAAAACTTTATTTAAGCTGCCAAAACTTTCTATCAAACTCTTTGCCACCGGTTTTACATCAATTCTACTATATGCTGAATATAAAATGTGCTCTAAAACTTCATAATCAAGTAATGATTGTCCATTATCTAAAATAATTTTCTCTCTTAGGCGCTTTCTATGCCCCTTTTTGTAATTTTTCATCATCAATGAATTGCTTATCTCTTGTATAATAAGAAATTAGATTTTTAAGTAAAATATTTAATAAAGCGCATGACGCACAATTGTAAGAACATTCATTTTTAAAGACAGCAAATGGTGTCATGAAAGTAGCTGACGCGAGCTCTACGTCATACCGCCGCAGACCATCATACCGCCGCAGACCGTCATACCGCGATTCATTCGCGGTATCTCATCCGCTAACAAGAGATCCCGCTAACAAGTAGCGGGATGACGAATTACTTAACCGTCATGCCACCGTGAACCGTCATACCGCGATTCATTCGCGGTATCTCTAGGTCCCGCTAACAAGTAGCGGGATACTTGATCTTTACAGGGATGACGGTTGTCGTTTAGCTACAAACATTAAGAAATTTACCAAATGAAAAAAAAGGCAAAAGAAACCCCGCGTTAGCTAGTTGTCACTCTCTAATCCTGCAAATTGGCGTACTATACTGTCTTAAACGACTTATAAGCGCGTTTCAGCTTATATAGGTAAAAACCCAGAAATGTTGTGAAGACATAAGGTGCACATAGTGCAAAAAATTAAAAATAAGACGCCAACTACGTTGTTTTCTTGCTGTTTAATCTGCACAGATGAAGATAACTGAATACCTTCACTATCATGATAAAGGGGCTGGCGAAGGGTGTCAAGTAGTTTTTAGCTCTGCCTTCTAAGGCTTTTACTCGTGACAACCACTGTGCCTGCGATCTTATCGTGCCAAGTTTGACAGCGTTTGTTGAAATTTGACCATAAAAAGCCCAAGAACAATGGTGCAACTGACAATATAAAGGAAAAAAATCTCTTTGTTGCTTGTTTTAGGGTCATCTTTTCGAAAGTTTGTGCATCCACAACTCTAAGCCCAAATAATAGTTTTCCAGGTGTAGTAGCAAACTTTACCCACATATATATTACATAGCAAAAGAGCATAATAAACTGGACTATTTGATTTAGAATCATTAATTTTACAAGTCTACTCTGCATTGCCTTTTCTTCTATAGAAAGTGGCACTTGCATTGGGGATTTTGCAGCAACTTGGCTGAATATTTTGCTATCCTCTGAGTTTGTAAAGAGCTGATTAAAGGCTTGGCCGCAAAACTGCAAGAACAAAACGATAATAATTAAATCAAGCAATACTGATATATAGCGCCTGAGGCCCGTTACATAACATATCCCATTTTCATCTTTCTTTACCTTTTGAATAACATTTATAGAAGAAAAAATAGAAAATAAACGATTAAAAAATTTATGTAACATATATATACTTTCCAATATTTAACGTGCCCCTGGCCGGACTTGAACCAGCATGCTTTTGCAAGCAACAGATTTTGAGTCTGCCGTGTCTACCATTCCACCACAGGGGCATTAAGTTTTAATGCTATAGGCAACACGGAATTAGTCAAATTTTTTTGCCTTTACATCTTTCAAATGAGGACTAAATATTCTACAATAATCAACAGTTACTCTCAAAACTTAAAATGAATGAATTAGCCAATCTCCTCAGTTCAAGAAGTGTAGATAAGGAAATATGTAAATTACCGCATAATTTAGAAGCTGAACAGATGCTTATTGGTGCAATGATTCGTGATAATAGAATCTGTGATGCAGTTGAAGACACAATTACAGCAGAAAATTTCTATGATCCACTGCATCAAAGTATTTTTACGCAAATATCTAAAACCAGGAAACACGGTATAGTTGCCAATGAACTGAGCCTCAAAATGTTTTTTGAGAACGACCAAGCGTTTACCGAGTGTGGCGGGGTAGAGTACTTAGCAAAGCTTGCAGCGAAGGCAAGTATTGCACTTGATATTTATAGTTTGACTAGAATAATCCGTGATACTTACTTAAGGAGATGTTTAATCAAGCTCGGGCAAGAAATAGTTGGTGATAGCTACAACTACGATATTGAAAATCCTGCACAGGCGCAAATTGAACAAGCAATGACAAAATTGTTCAATTTGGCAGTAAAAAAACAAGGTGAGAAAACATATATAAAACTTGCAAGTTCAATTAAAGATGTAGTTGAGAAGATCAGCACACTGAAAAATAATCCAGAAGCGCTAGGCGTTACAACCGGACTTCAAGATCTAAATCAGCTTCTTGGTGGTCTACAAAAATCTGATTTATTAATTTTAGCTGCAAGGCCTTCTATGGGTAAAACAGCATTGGCGCTAAACATCGCACTTAATGCTTGTAAGATGTTGCAAAAAAGAGCAGATAAGCAACACTATGTAGCGTTTTTCTCGCTTGAAATGTCAGCAGAGCAATTAACTGCAAGGCTGATCACTATAGATTCAGGGATTAGTTATTATAAGGCATTAACCGGGAGAATTAGTGATTTTGAATTGCATGAATTTATCAATACTAGTACAGAATTATCTGAACTGCCTTTCATCATAGATGACACCCCTGCGCTATCAATTAGTGCCCTTCGCACCAGAATACGCTTGCTGTATCAATTATATAATGTAGAAGTGGTATTCATTGATTATTTGCAGCTAATCAGAGGAACAACAAAAAGGAGTAATGAAAATAGAGTGCAAGAAATCTCGGAAGTGACGCAGGGTTTGAAAGCAATTGCAAAGGAGCTAAATATTCCCATTGTTGCACTATCTCAGCTCTCTCGTTCTGTTGAGCAGAGGGATGATAAAAAACCACAACTTTCTGATTTACGTGATTCAGGGAGCATAGAGCAAGACGCAGATATAGTAATGTTTCTCTATAGAGAAGAATACTACGAATTGAGAAAGCAACCAAGTGAAGGAAACAATAAACATCGGGAATGGCAAGAGAAAATGGAGAAAATTAGAAATATTGCAGAGCTTGTTATTGCAAAGCAGAGGAACGGGCCAATTGGCAGTGTGAAGCTATATTTTGACTCTAACAGAGGTGCATTTAAAGATTACACGGAAAGGCATAGTTCATAGCTTGACAGCAATCTTCTTGTTCCCAAGTTTATCAATTATTTTTTTTATGTAAAGATAGCTTGACAACTTCTTAAAAATCCTTTTATAATGGTATTATATTTTATAATACGTGAGATGATGAATAAAAACAATGTACCCTATTATATAGCTGGAACTCTGGCTGCTTTAACTTTATTAGCATCTGGAGTGTTTGCTGCAGCTCCTTATATTGGTTTCTTAGCTCCAGTTGCAGCATTAAGTGTTGGCCTTCCATTTATTATTGGTGGTGCTGTATTTTCTGCTGTAGCTATTGCACTTTCGTATCAAGCAATTAGTGAGAACAAAACAAATTCTGAGTTAAAAAATAAAATGAAAGCTCAAGAGCAAACAATTTCTGGGCAAAAAACTCAACTAGCTAAAAAAGAAGCGGAAGTAAAAGCTAAAGAGGAAGAAAATTCTAAGTTAAAAAATAAAGTAGAAGCTCAAGAGGAAGAAAATTCTAAGTTAAAAGATCAAGTACGCACTCAAAAGCAGAAAAGTTCTGAGCAAAAAACTCAACTAGCTGAAAAAAATAAAAAGATAGAAGAAGACAAATTAAAAGTGGCAATTGCTGATGGCACTGTTCAGCTTGCAAAAGGAACAGTTAATAGCGCTGTTTGGTTTGCAAAAGAAGCAGTTAATGGTGTCTTGTATTCTGGCAAATATGCTTACGATAATTATGTGCCATCAACTGAGTCTATAAAAGGAACACTTAGTGGTATTGGAGGTGGCTTGAAAAATACTTATGATGCGTCAATTGCATCTGTAAGAGGAGCACTTAACAGCGTTGGAAGCAGCTTGTACAGTAGGATTTATGGTACTAAGGTTTCTAGTCCGGAAGAGCAGTTTAAGCGTGAAGATGGATCTAAACCTAGCATGCAAGAACTAACTCGTTTGGATTATTTAAATCTTGAGGTTCTTTCCAGTGAGCAAAAGCAACGAGCTAATAGTTTGGATTATTTAAATATTGATAACGTTCCTAAGCAACCTGATCATTTAAATGTTGATGCTGCTAAAAGTTATTTAATGAGTCTTTCTGAGGATCAGGATGTATTTTATGATGCAGAATCTGGTGATGAAAAAGGTACTGAGATTTCTAGCCCAGAAAGTCAGCCAACTAAAGAAGAAAATGGTCAAGGCTGGTTTGCATGGAGCCTAGGAAAGGTTAAGTCGGCAATTACTGAAGTAGTAGTGATAGGTGCTGATGTTACTAAACCATATTGTGCTAAAGTAACTAAGGCACTTGCCACCTAACTTGAATATGTAGACAGCGGTGTGCACCGTCGTTAACTAAAGATAATCCCATCCAGGAGAAATAGTTTTTACACTATTTCTCCTCTTTAGCATCAACCCTCAAAAAAACCGGCGTAGGTTTAGGCAATGTTATGCCTGAACTTACGCACGCGTCGCACAAAGATTTTAAATCTCGTTGTTCTTTCGGAATTTGCAGTTGATTTAGTATCATCTCTGCTGACTTGGGAACGATTGGCTGCAATAAAATGCCTATTATCCTGATATATTCCAGTAACTTGTAAATTACTAAATTCATGCGCTCTCTGTCAGTTTTGCTTAGTGTCCAGGGTGCACTTTTGTCTATGTAGGCATTTGCTTCAGAAGAGATGTTGATGATTAGAAGTATGATATGGTTAAATTCATACTTTGATAGGTGATTCATCACTTGATCGAGTATAGCTTTGCAACCTGGAAGACTTTCTTCACCTTTAAGTAGGCTTTGATCGATTGTTGGTACAATTCCAGAACATTGCTTGTGTAAAAATGAAATTGTTCTTTGTACTAAATTGCCTATGTTGTTTGCCAGTTCTGAATTTATCCGGCTGATCATATTTTTCTTACTAAAGTTGCCATCTTGGCCGAAGCTTGCTTCCCTGAGGAGAAAATAGCGTAGCTGATCAACACCAAACTCTTGAGCGAGGCCAATTGGATCTATGACATTACCAAGGGACTTGGATATTTTCTCTCCCTCGTTCAACCACCAACCATGAACTGCAATTTGTTTTGGCAGTGGCAGGTCTGCTGCAAGGAGAATCGCTGGCCAATATACAGCATGAAAGCGCAATATGTCTTTACCGATTACATGAACGTTGAAAGAGTTGTCAGCTAGGTTTGCAGCGCTTGACACTGGAATCTGCGTTTTCCCTTGGTTTGGTGTCATTCCAGTGCTTGACACTGGAATCTGTGTTTCTGGTTCTGCCCAAAACCTCTTATATTCCTCACCTTCAGTACTAGGGAAACCTATTGATGTAAGATAATTGGTTAATGCATCTATCCAGACATAGATTACGTGTTTGTCATTACCTGGTACTTTTATTCCCCAGTTAAAACTAGTGCGAGAGATTGAGAGGTCAATGAGCCCTGATCTTACAAACGATATCACTTCATTTCTTCTGCTCTCAGGAAAGATAAAACTTGGCTGATTTTTATAGAGTTCCAGTAATTTTTCTTGCCAGTTTGATAAGCGAAAAAAGTAACTCTCTTCTTTTATCCACTGGACCTCAGCACCTGTTGGTGCTTTGCCATCTATCAGCTCTGACTCCTGATAAAATGCTTCATCACGAACTGAATACCAACCCGAATAGGAATCCAAATATATTTGCCCTCTCTCTTCAAGTCTATTCCATAAAGCTATAACTGCTTTTTTGTGACGTTCCTCCGTAGTGCGAATAAAATCGTCATACTCAAAATTCATGAACTTAGCCAATTCTTTAAATGAAACGCTCACTTCATCTGTAAATTCTTTTGGCTGCATTTCCTTTGCTTTAGCTGCTTTTTCTATTTTTTGTCCATGTTCATCTGTACCAGTGGTAAATTTGACATTTTTCCCAGCTAGTTTCATGAACCTTGCCACCACGTCACACAAGAGAGAAGTGTATGCATGACCAATATGCGGCTTATCGTTTACGTAATATACTGGCGTGGTGATGTAAAAGTTCTCGAATTGTTCCATGGTTTAGCATTTTGATAAAAATCAACTGAGTTAATTATAGTATTAAAAAGGCAGTAATAAATAAATATTGATTGGGTTAAGCATAATTTTTGAAAAAAGCTATTTACTGAAATTTTATTAAAATAAGAAACAATCAGGCATGATTATTGAAAGAACAATGAGAAATTTTCTTGTAATTCTATTTATAGTTTTCTATGCATTTGATGCACACGCTGATGGAGCAACAGATGTAATGTGTAATGTAATAGGTTACGTTCATGGAATAGGTGGACCAATGATTACAGTGGTAATAATTGGTTCAAGCTTACTTGCAATATTTGGCAGAATGCCTTGGCCTGCACTTTTCGCACTGGGTATGTTTGTTGCTGTGTTTTTTGGTGCTCCTCAAATTGTAACAAAGGTAACAGAAAAAGAAGTTTGTTGTCTTTTTAAAGGTCAAACCTTGGAGAATGGAAAGTGTGTTGCTGCTCCTGGATATGAACGTGTAGGTACAGGTTATGCTTGTCGTTCCGGTTGGGCGCTAACTAATAAAGGCTACTGTATAAAAGCTGGCCAAGATCCTTCAAAGTATTGGAAGTGAAAATGGTGCTTTTATAGAGTTAAATCTAACAAACCGCAGAGTATATAATTAACATCCACGCCTTTAGTTAGATTCCACTCACGCTTTATTACGTTGTACTCCATGCCAGACATGTTTTGCAGCGTTACATTATTTTCTCTTAAGTGATTTGCAATTTCTGACGGCTTGAGAAATTTATTCCAGTTATGTGTACCTTTTGGCAGCCAATTTAATATGTACTCTGCACCAATTATTGCAAGACAAAAGGATTTAATAGTTCTATTTATTGTGGATATAAAGATTAACCCCTCCGGTTTTAGCAGTTCTATCGCTTTTTTCATGAAAAGCTCTAAATTATCCACATGTTCAACTACTTCCATCAGCAGAACCACGTCGTACTTCTTGTCATTGCTTAGCTCTTCAATGCTGGTGTGTATATATTCTATATTTAACCCTACTTTTTTTGCATGTGAATGCGCTACTTTTATGTTTTCTTCACATACATCTATTCCCACAACGTTAATGCCAACGCGTGCCATTGACTCTGACAAAATGCCACCACCGCATCCAACATCAAGCAATGATAATTCTTTCAAATTGCATTTTTTTAACTCTTTTATTTTCTCAATAATGTAAGATACTCTAACAGGATTCATTATGTGCAATGGTTTGAATTTGCCGTTCTCATCCCACCACTGGCCTGCCATTTTAGCGAATTTTGATATTTCATCTTCGTTATAAGTTTTTGTTTTTTTTTTCTTAGAGGTTATATTGCTGAGTTTATCAAGGCGTTTTTTATGTCTGCTTTCTTTTGAAAATTCTGTTTCGAGGAATTTTTTGACTATGTCTTTTGCTAATCCACTCGCAGTAAATCCTGCACCAAGACACAGTACATTTGCGTTGCCATGCTCGCGAGCTAATTTTGCGATCTCAACACTGTTACATAAAGCAGCGTAGATTCCTTCAAAACGATTTGCCACAGTACTCATGCCCAAACCTGTACCACAAATTAATATCCCATAATTTGCTTTTTTGCTTGTTATATCTTCTACAACTTTAACAGCATAGTTTGGGTAATCTACACACTTTTGCTTAGCAGTGCAGCCTTGATCTACTACTCTGTAACCTAGGGCTTCCAGGTAAGGTTTTATTTCTGATTTTAATTCATAACCAGCATGATCTGAGGCAATTGATACTATACCTAACATATAAGAAATAAGGACATTTTATATGGGTTTGAACTTTCTGTCAAGTCATTCAATGCTTCTGACCTTTTGGGAGTTCTAAAGCTATAGCTAAGGTTTTCCTACGTCATACCGCAATTCATTCCACAACTGTACGAACATTGTGATTTGAGAATAATCTCCGCCAGGAAGGGTGTCATCCCAGTGCTTTGGCACTGAGATCCAGAAAACTTAATTTTAAATAAGTACACCAGATAGCTGTATAATAAGAACTGGATTCCAGTGTCAAGCACTGGAATGACACCTTCTGTATAAATATTAAGAAATTTACCAAACGAAAAAAAAGGCAAAAGAAGCCCCGTGGTTGGCTAATTACTTACATTATACTTTCAAGTATGGCGTTTTTTTATTCTAAACG
>NODE_6_length_20084_cov_14.050127
TTTAATCTGCAGATTGGCGAAAGCAAATACAATAGCTTCAGTTTCATGATAAGGGGGCTAGCGGAGTTTGTCAAGGAATTCTTATTAAAACTAAAGAGCTCAAATGAAAGGAGGTAAACTCTAAAGTATACATTTAGTAGCGCTTTCTATGAGAGAAATCGTATTACCTATTCCGTAAAGCTTTATGAAAGATCCCATTCTTGGACCGGTTTTTTGGCCAAGTAACGTTTCATATAATAGCTGAAACCAGTCACGTAAGTTGGTGTAATCATATTTTTTTCCAATAGAAAATACCTGAGATTGAATTTCTTCAGCAGTAGCAGTTGTAGATAGAGAATGTAAAGTGTCCTTCAAATCTAGTAACGCTGCTTTTTCTTTTTCATTTGGAGTTTTATATGATTTTGTTGGCTTGATAAAATCGTGATAATACTTTACTGCAAAGTCTGAAAGTCTATCAAGCATTTTATTATTTTCTGGTGTAACGTTTGGTGCATAAGAGGATATAAAACCCCATAGGATCTCTTTGTTTTCAGCATTACAAGCTGCTGCTAGGTTTAAAAGTAGTGAGAAATTTATGCCTGAAGTTTCTATACTGGGAACATTGCCCTGGTGAATGTGCCAAGCAGGATTATTTATATCCTTTTCTTTGTTCTCATGATAACGCTTTACAAATTCTAAATATTCATCAGTTGATTTTGGTATCACATCAAAATATAAACGTTTAGCTTTTTTAGGACTCTGAAAAATGTACAATGCTAAGCTCTCTGTTGGTGCGTAAGTTAGCCACTCTTCAATTGAAATGCCATTTCCTTTTGATTTTGATATTTTCTTTCCTTCTTTATCAAGGAAAAGCTCGTAGCAAAACAGAAGTGGTGGCTTTTCTCCAAGTATTTCACATATTTGACTTGAAAGCACAGCAGATGGAGTTAAATCTTTTCCGTGAGCTTCGTAATTTACTCCAAATGCGGCCCACCTCATTCCCCAATCAGGTTTCCATTGCAGTTTACATTTTCCTTTTGTCACTGGAACTTCTATTTTTTCCCCGTTTGGGTCTTCATATGTGATTGTTCCTTTCTCTGTATTTGTTTCAATTACTGGAACTTGTAAAACTTGAGAAGTTTTTGGGCATATTGGCAAGAATGGACTATAAGTCTGCTGTCTTTCTTCCCGAAATGATGGAAGCATTACGTCCATCACTTTATCATAATTTTTCAGTAAGAGTAAAAGTTTTTCATCGTAAACGCCAGATTTATAACACTCTGTTGCACTCCTGAACTCGTATTCAAATTCAAACATATCAAGAAATTTACACAACAATGAATTCATATGATGACCATAACTCTGATGAGTGCCAAATGGATCAGGTATCATAGTCAATGGTTTATTTAAGTGCTCTCTTAGCATCTCTTGATTTGGCACATTATCTGGTATTTTTCGCAAACCATCCATATCATCTGAAACTGCAATGATTTTGGTTTTTATACCAGGAGCTATTTTTTTTAATGCATTTACAATAACTGTAGTGCGGAAAACCTCTCCAAAGGTTCCTATGTGGGGTAAACCAGAGGGTCCATAACCAGTTTCAAATATTATTTCTTTTTTATTAGGAAACTCTTGCAATATTTTTTCTGCTTCTTGAAATGGCCAATTTGTCATTATCGGGATTAAATAATGTATCTTAACTTAAAGTGCTACTAGTTTCAATGGATTTTTAATATAATGATATAGTATTAGTGTTAGAGCTATTATTAGAAGGTTAAAGATATGTCCACAGGTAGTATACAAACAGATCAATTATTTAAAGGTCTTACAAGACCTCCAATGCTCTTTGGTGTGAGTTATATGTTTGCAATATTAAACGTCCTGATTTGCATGCTAATTTTCATTAATTCAAATGATTTAAGAGTGATTCTCTTAATGTTACCAGGTATACATGGACTTGGTTATATAGCTTCTGCAAAAGAACCGTTGTTTATTGAATTATTTATGGTAAAATTGGGAAAGTGCTCGAAATGTTTAAATCGTTTTTACCATGGAGCCAATTCTTATGATATTGCTTAACGTTGTGTGATGCTGAGGTTTAGGGCTATTCAATCAAAGAATAAATCTACTCTGAACAGGGAAGTTCACGCTGCTGAATTTATTCCTTATTCTTGCTATTGGAATAGCACAACCTTGATGACAAAAGAAAATTGGTTGGTTAAGGTTATAAAATTAAGTGGTTTTGCATTTGAAACTGCCGATGACGAGGATTTAGTCATACAGAACAACATCAGGAATCAGATGCTAAGAAGCATTTCATCTCCGGCATTTAGTTTGTATTTTCATACTATCAGACGTAAGAAAAATATTTTTTCTGATGAATTTGCAAGTCAAGGTTTGCCGAATTTTTTCGCTAATCACGTAAATCTAAAATGGAGAGAAAAACACGCAACAAGGCAATCATTTATTAATGACCTATACATTACGATTATCCGTAGAGCGGACACAAAAGGAGTAGAATTTTTGTCACATCTACTAAAAAAATTCGGACATGTAACTTCAAAACATGCTTGGGAAAGTGATATACGTGCCACGTATGAAGATTTAGAGGAAACGACAAATCGTGTAGTGACAAGCCTTAGAAATTATTCGCCTAAAATTCTTGGAGTAAAAGAAACTCCAGATGGTTTGTTCTGCGAAATAATGGAGTTTCTATCTAGAATCGTAAATTGTGGATTCGTTACAAATACGCTTTTTCCGCTAAGAACTGAAATATCAAGGTACTTACCAGTACATAGGTTATTCTTTGGCCGTAAGATGATACAGGTTGTGACTCATAATGAGAGTAAATATGCTGGAATAATTAGTATCAAAGAATATGGAAATCATACTTCTGCAGGAATGCTTGATTCGTTTTTACAACTTCCTTACGAGTTTATAATTACGCAATCTTTTCAATTTATAAACAGGCAAATGGCGATTGGAAAAATGCAGATACAGCAAAATCGAATGATACAGTCTGCAGATAAAGCTATTTCTCAAATAGCAGAAATTTCTCAAGCGCTTGATGACGCAATGAGTGGTAAGATTGCGTTTGGTCAACATCACCTGACTATTTTATGTATAGAAAAAAGTCCTAAATCATTGGATAACGCTCTGTCGTTGGTAGAATCAGAGCTTTCTAATTGCGGTGTTTACCCTATACGTGAGAGAGTTAACCTTGAACCAGCATTTTGGGCGCAAATTCCTGGTAATTTCGATTATATAGTGAGAAAAGCTACAATAAGTAGTCTTAATTTGGCTGGATTTGCATCTCAACATAATTATCCTACTGGTAATAAATTCAATAACCACTGGGGAGATGCCGTTACAGTTTTTGACACGACATCTGGTACTCCATTTTTTTTCAACTTTCATATAAGGGATGTTGGACATACTATGATAATTGGCCCAACTGGTGCTGGTAAAACTGTTTTAATGAATTTCCTGTGTGCCCAAGCGATGAAGTTTTCTCCAAGGATATTCTTTTTTGATAAAGATCGCGGTGCAGAGATTTTCTTAAGAGCACTTAGTGGTATCTATACTGTAATAGAACCAAGAACTAAAACAAATTTTAATCCTTTACAACTTGATGATACCTCTGATAATAGAACATTTTTAATGGAGTGGATAAAGTCTTTAATTTCGGTATATAATGATAAATTTACTTCAGAAGATATTGCACGAATTAATGATGCAATTGAAGGAAATTTTAAATTAAGAAAAGAAGACAGATTCTTGAGAAACCTCGTACCGTTTTTAGGGCTTGCAGGTCCTGATACTCTAGCTGGGGCAATATCTATGTGGCATGATAATGGTTCTCATGCTGCAATATTTGACAATAAAGAAGATTTGCTAGATTTTTCACGAGCAAGAGTATTTGGTTTTGAGATGGCTAGCTTGCTCAAAGATCCTGTTGCTCTTGGACCGGTCTTGATTTATTTATTTCATAGGATTAGTATATCTCTTGATGGCACTCCATCTATTATCGTTCTTGATGAGGCATGGGCGTTAATAGATAATCCAGTTTTTGCACCCAAGATAAAAGACTGGTTGAAGGTACTGAGAAAACTAAATGCTTTTGTGATTTTTGCTACTCAGAGTGTTGAGGATGCAAGTAAAAGTACTATTAGCGATACGCTTGTACAACAAACAGCGACACAGATTTTTTTACCAAATCTGAAAGCTACTAGTGTCTATCGGGATGTTTTTATGTTAACTGAACGTGAATATATATTAATTAAGCACACAGATCCAAGTACTAGATTCTTTTTGGTGAAACAAGGAGTCAATGCTGTAGTAGCTAGAATAGACTTAAAAGGCCTGGATGATATAATCAACGTATTATCCGGACGTGCAGAAAGTGTTCTATTGTTACACGATATATTAAATGAAGTTGGGGACAACCCAAAAGTATGGTTGCCTATATTTTATCAGAAGGTAAAAAATGTTTAAGACTAAGCTGTCATTGCTATTAATTGCGATATTTTTACTAAATATAGACTTTTTACTCTCATATCCAGTGCTTGCAGATGGAGTAAGTGGTACTGACAAGACAGAATTTGTTAGCAGATTTAATTCCACTGGCAGTTTTAGTCGTGCCTCTAATCCTGATTGTGGAGCGTTTAAAACAGCTGCAGCACTTGCTGGAATAGCGATTGCTGTTGGCGCAATATTTACTGGCATTGTTTTGATCGTTTCTTCTGCTGGTTTGTTTACCGCTCTTGTTATTGTTGGAATGATAGCTGCAATTGTTGGAGTCTGGAAAGCGATAGGAGGGCTTGTTGTTTGTGAACATAGTTTTGTTAAACACCCAGTTGCACGTGATCATGATGGAAAATACAAAAATTTTAAATTAGAAGACACAGGTTATAGTGGCTGCACCAATGAAAATTACCAAACAGAAGAGGAATATTTTTCTTGTTTGCAAAATAAAGCTCGGGAAGACGTGAACAAAAAAGATTATGACGGGAAAAGAGCAGAAAAAGAAGCCTTAAATTCTAACGTTCAGGAGAGTACAGAGAGTTATTACTGGCCAAAAAATGGTGTGCAATACAGTGAATATATAGAAGTATGTCATCGAAACCCTTTAACTTTTGGTAATCTTTTTAATAAGGTAGACTTTAATTCCAGAGGAAAACCTGGATACATAGACTTTGATGTCAGGGAGAAAGACACTGGATACGTAGATGGGTCATGGTCCTCGAAGGTTGATGGTGGTCTGGAATGTAGAGTTCTCAAAGCAGGACAGAGCGAACCCATACATGGAGCTACATTCAAAGCAGTGAGAAAAACGGGCAGATTATGTGTGGAGTTAGCCAGTGTTAGCATGCTTGGTATCGAAATGACTCCTTGGCCGCAAGGGGTTGATATGGGGTGCACGGAATTGCCACCTGACCCACTTGCTCCTATGTGTGAAAAATCTGTGATGATATTCAAAAATAAAGATGGTACAGGAGAGGAAAAAGTTCCTATTGGTAATAATGATGACTATAAAACTATTATCAGATCTAAAGAAAAAAGACTCAACGGACAAGGGGGGAAGATTTTTGTAGGTTATGATAATGCTGGCTGTTTTAGCTCGTATGTTTCTGAAGCTTGTTATAACCAGGCAGGGAGTAAATCATTAGCTCCTATTCCCGTAACTTCTATGATAGTGCAATGCATTAAGGAATCGTTAGATAATTTAGTTGCAGGTAAAGGTGCACCAAATGGTGAGAGTTTTATATCTGTAGCACAGAAAAGGCTGAAAAACACTGTAACTGCTGTTTTAGTTTTAGCTTTAATACTGTTCTCTATAAAAGCCATGTCTGGTGGAGTTCAGAGGCCTCAAGAAATGTATATGTTGATCATAAAATTCGCTTTAGTGATTTACTTCACAACAGGCAGTACCATGTCTCATTATTATGGAGAATTAACTCGTCTCTCAAATGGTTTGTCAGAGATAGTGCTAAAAGCATCATCTGAAAGTAAAGGCATATGTAATTATAAAGCAGGTACAGATTATGAATATACTCGTGCAGGAAAGAGGGTATCTTACAGTTATCTTGCACCTTGGGATAGGCTTGATTGTAGAATTTTATTTTATTTAGGTGCCCCTTTAGATGGAATTGGTGGCAAAATTGGTACTGGAGGTGTTGCAACGTTAGCAGTCTTGCTTGGTGCTGCTCCTGTCTTATTAGTTGCAGGTTCGGTAATCGGTATTATTTTTGCTGGTGGACAAATTTTAGTAGCTCTTGTCTGTATATTTATGGCCGTTCTGATGATGATGGTTATTTTGTGGCTGTGCTATGTATTTATTTTATCTCTAGTTGCTTTAAGTGTAATCATCATTTTATCACCTTTGTTCATTCCTATGGTTTTATTCCAACACACCAAAGGATATTTTGAAGGCTGGGTGAAAGAGTTGATTACCTATAGCTTATACCCGGTTATCCTTTTTGCGTTTTTGTCCTTTATGTTCATAGCATGTGATAAAATCTATTTTAAAAATTTAAATTTTGAACTGGACGAGTCATATAAAAATGAACAACCGGACAAGTCATATGAAAAGAAACAAGCAGAAATCTCATATAGTAAGAAAAAACAGTGGTTTAAATTGAAAGATGGGGAATGTGATAAAAATGAAACTACTCTTGCATGTATGATGCAAAATTATAGCTTTAAAAAGAGCAGCATACTTGGTCTATTCGACTTTACATACATGGAGTTTGGCAGCTCTCTCATCGGAGAATTATTAAAATTGTGTTTAGTATTATTCCTCTTTTACCACTTTTTAAACATTCTTCCTGGCATGGCTGCTGAACTTGCTGGTAACCATAGAGCAGCACTTGGCTCAGGTCAGACACCTGGACAAATAGTGGGCAAAGCTTTATCTGCTGCCAAAGCTGCTGCTGGGGGTGTTGCTGGAGTTGCTGGTGCTGCTGCTAAGAAGTTGAGTGGTGGAGACAAGAGTAAATCTCGAGGTTCTGGTTCTAGTAGCTCCGAGAGTGTTAACAAAAGCACTGAATGAGTTGGATTTATGCTAAAATTTTTGCTGATAATACCGTTTTTTTTTCTGTCAGGCTGCGGGGAACATCACTGTATTAAGCCAGAAAATTTATCAGGTTTGCGTGAAAAACTAGATATAGTGTCAACAGAGCAGAAATGGGTTGATTCTGGTGTTAATATCTCAGATAGAATAAGAGTAACAGAGATTGATATAGTGCCTAGTAAGGTTAATTTTTGTCCTAAGCAGTATGCAGATTTTGCAATTGGGCCTGGGAGAAATGACGTTGCATTACCATTTGCACTTAAAAAAGGCGATACGATAAGCTTTAGTGTGATTGGAAGTAAAGTGTGTAAAGATAAAGAGAGTGAGACAAAAATCAGGTATTTGAAAATCGACGAAAAGTGTAGCGAGCAAGAAACGGAACATTTTGCACATGTTTTAAATCAAGAGAAATGCCAAGGTGGCAAGGATGGGATATGTCCTAATAAATATATAATAGGCGATGCGCAATGGTTGAGTGGAAGAGAGTACTGGTTTTCGAAGTTAGATCAAGATGAAAGAAAAAAGGAAATTGAAAATATTATTAACTCTATAAAACAAGGAGAGAATATAGATTGCAGTAAGCTTTCAGAGAGCAGTGCAAGTAAGATAGATACGCACATTTTAAATTCACTCTGTAGACGTATATGTAAATTTTCTTCTGGTCGTAGAGGCGAGAATTGCGTGTATATTGAATATAATAATATAGAAATTGAGCTATTCAATGCTTTAAATTCTAGTGGTGAATCTGTTGTTGCTGAAATTATTAGTAACGTATTAAAGGGAAAACAGGTAAAAACTGACATTACATTTCTAAAAGTTGGTATGGATAATGAAACTCTTGAACACATTCCAGGTGGTGGTTTATGTACTAGTTGTGATCATAAGATGGAGAATGACCATCAAATACCAAGTTTAACTTTTAGTCTATGTAGCAGAAATGACAAGAGCTGCTACAATACAAATGACAAAGGCGGGTTCAACATAAGAGTAACGAAGAACCATAGTCTGGAAAATAGCTTGTATATAAGTGTTTCCGATAAATTCCCTGAGCATAAGCCTGGTGAAAATCAAGCGGATATATCTGTAGATATCAGCAAAGTTCATGACATGGAAAACTTGAAAGGAAAATTAAAAGACAAAACAGGCACCATATATTACGGAATAAGAGACCATGGCTGCGATTACAAAAATGAAGGTCAATTTAGTATTAACCTAACAACTAAAGAGCCACCTACAAAAACTTTTAGTGCAATATATAATTTCTTTGATGAAAAAGTGAAAACTGCATTTTTCGGCTCTAATTATAAAGACCCTAACGCAATTCACTCTGATACTAGTCCTGTAAAGTCTCTTTACGAAAGTTTTATAAAATCAAGCAGAACAAATACCATTAGATCTACTATAATATCACTATTAGTACTATATATAATCTTATATACTCTTTATTACTTTTTTGGATTAACTCATATTTCTATATATGAGTTTTTAATTATATGTGTAAAGATAGGAATCATCGCCCAGCTATTGCAGGATAATAGCTGGGACTTTTTTTATAACAACGCATTCTCTATATTTATTAACACTCCAAAACAACTAATAGAAATAGCAAATTTTAGAGGCACTACTTCAAATGTTTTTGAGTTTCTTGATTTGCCGCTCAATAGGTTCTTGTCATCGCATTCAGTATTGTTAATAGTATCTCTTATATTTTCTGGCCCTTTGGGCATTGTATCTTTTTGCTTGGTGATTTGGGGTTTAATCACAGTGAGCTTATCTATTTTTAATGCCTTATTTTCTTTTATTACATCTATAGCAATAGTTGCGTTATTGCTTTCTTTAGCACCTATTTTTATTATTTGTCTTTTATTTGCGTATACTAGGCAGATGTTTCACAACTGGGTTAAAAATTTAGCAAGATTTGCGATTCATCCAGTAGTGCTTTTAATTTTTATATCACTGATAAGCCAGGTTATGGATTATATTGTGTATTCAGTATTTGATTTTGAGGTCTGCTCTACATGTATACTTAATATTAACTTAAAGATTTTTAACCCTTGTATTTTTTATGGTTATGCTTCCAAATATACACCTAATATTACCGCTATGATGGCTTTTGTTATTTTGGGACACGCTATGAAAGCTTTAGTTGAAGCTTCTTCGACAATATCTGACTCGTTGTTTGGTGCTTATGTAGCAAGCGAACCTGGAAGACAGTATCAACAAAGCTTAATGGGAACAGTAGGGTTAGATGAACAAAGCGTTCAAAGAAGAGAAAGAGGAGGTGCTTCTCAACAGTCAGGTACGTCAAGACCTCAAATACCACAAGGGACTCAAAGGTCAACGCCTCAGATACCACCACCAGGAAGACAGCAATGATAAGTAAAAGATCACTATTGTTGATACTGTGTCTTGCAATCACTGGTTGTAACATGGATTGTGTCGAACCTGGGTTGCAGAGCAGAAACACTAGTGTTAACGTGGATGTTCCAGTTCATAAAGCTGGTGAAGAAGTTAAAATTCATTGGGTTGATTCTGGTCAAGTAATTAGTAAGGGTGAGGAAATCAAATTCACCCTCGATGGATCAGTAAATTTTTGCCCTTTTAAAGAAGACAAAAATCCAAGGAAAGTACTTGTGCCAGCTAGCTTTTGTGCTGATGGCTCAGAACCAAATTATAGTAAAGCTGCAAATATTAACGATGTGCCTAATAATTATGGCGTTGATGAAAAAGGCGTAAATAAAAACGAATTGTGCGGTGGTAAAGGATTTGGCAGCAATAGACGTTATGTAGACACTGGAATTAAAGTAAATCCTGGTGATAAGTTAAGCTTTAGCTTAGTTCCCAGAAAAATAACAATTGATTATGACAATCCAGGAGGGAAAGGTATCAGCTTTGATGACAATTGTTATAGAGCTGAAGAAGGAGGTGAAAAAGTGTCAGAAAGTGAAATATTGAATGTTAGCAAGCAAGAGGGAGAGGAATTTTTTTGTGAGGGCAAGGATGGAAAGAGAAATAAAATAAAATTTTTACCTCTTGATAAAACAAAAGCAAAGGAAAGCAAAGTGCTAGTTGGCAATGGGTACACTCCATATGATAATAAGGTACATTTTAATAAAAGTTATGTTAAAAACAACGAACCATGGATACATGGCTCGCTGTTCGATTTACGCCGAGCTAAAATAGGATTGAATGAGTTATGTGATGGAAAAAACTGTAGTTTGGATGAGAAAAAAAAGTACAGTTCTTATGAGCTTAATTGTTACTATCAGAATATATGCTATACTAGAAAAGGTATATGGAGCTATGATTCAGGTCGAGCAGGAGAACGGAACTGTGTCTCCTCTATAAGGTATAAGAAGTACGATAAAGGAAATAAATGTGATATGTATTCTTATCTAGAAAAAATGGAAGGGAATGTTAAAGCAGGTAGTTTTACTGAAGATGATAAATCTTGGGCTGAGGCTCTTGTTGCAAAAATTGGTGATCTTGGTGATCAAGATACTGATAAAGGTATGCAATGTCTTCCAGATAATGAAGTAGGTGCAAGAAAGGATAATGTGTGTTCGCAAATTAGTGACAATTTCGAGGATTTTTCTCTGAAATTAAATAGTGACTATGCAGTAAATGACAATGTAAAATATGGTAGTAGTGTGATGCTTGCTATAGCAGATTATGGTTACTATGGAGCTAATAGGGGCGGGTACCATGTTAAAGTGACTAGATCGTGTGAATATATCAATGGTGAAAAACTGTATGTGTATTTGGGTGATAACCCGCCAGGGGATCCATCTGCTCCAAAGACTAATGATTTCAAAAAAGTAGAGCACTTAGATAAAACAAAGGATAAGGTATATTATATAATAGATGGAGGTCTTTTAACAGATGAATGCAAACCTAAGAAGATATATTTTGGCATCAATGTAAGCAACGTAGAGAAAGATGACATTACGGACAAAAATGGCAAATATTACGAAAACAATAAGTATAGTGTAACTTTATTTGTCAAAAGAAAAATTAATGATTTTATTTCATCGAATGTAAACGGGGTATTTAAATTTATAAAAGAAGAAGTAATTGGGGACAGCGTTAAAGATTCATACAAAGGATATGCAAGAGGTCTTCTTCAGGGGGTAAGAGCTTTACTTACTCTATACGTTATATTTACTGTCATTGGCTATATGCTTGGAACAATACAGCTAAGTAAATTTGATTTCATTGTAAGAATGTTCAAGATAGCATTTATAGCTTTTGCCTTTAGCGATAGAAGCTGGGAACTTTTTGGTACAACTTTATCCAGACTTTTTATAGATGGTAGCACTTATTTGGTTGATAGCTTTTCTGGCTATATAGGGGAAGGGGGGAGAAAATTTGCATTCTTAGACTTGACAGCAGGAGTATTATTCACAGCAGAAACTTGGTTAAAGTTTTTATCATTGATGCTCTCTGGTCCTTTTGGCTTTATTGCATTTTTGGCAATACTCTACGCTACTTTTATGTTCTTAAAATGCATTATTAGCGCTACGTTTAAATATGTAATATCTACTGTTCTAGTGGCGTTTTTACTGTCATTAACACCTTTATTTATCGTATTTATTCTATTTCAAAAGACTAAACCCTTGTTTGATAATTGGATAAAAACGTTGGCTCATGTTTCATTAGAACCAGTCATTTTATTTTCATTTTTATCTCTTTTAAATCAGTTGATGTATTCAGTTTTATATAACCTCACAAATTTTTCTGCATGCTATCAATGTTTAATTAGCGTAAATTTCTTATCGTATGATCTGTGCTTGATGAAATCAATACTGCCTCTTGGATACAGTCCTGGCACTAGCGTTGATGTTGCACTCAGTACCGGAGAAAGGGCTGGTGGACACTTTGCAGCATTACCTATAGACCTAATCCAGGCGTTTATATACCTCATTATTGCCGGTGCAATGGAAGCTTTTGTTTCTATATCGGAAACTATGGTACAAACACTATTTAGCTCTGGTTATGGAGTTACTGGCGGTGTTGGTACAGTTGCTAAGAGCGCATCGCAAGCTATGCTGTCAACCGTTGGCCTTGATGATAAGACCCAAAGTATGATACAGAGTATCAAGCAGAAAATGAGTAAAGATCGGGGAAAAATTGAGGCTAAATTACCTAACACGCCAAAGCAACCAGACAAAAAAGAAGATTCTAAAGGAAGTTCTGATAAAACAACGAGTGATAGACCTAAAACATTAAAACAATCAGATCAGCAAAAAAATTCTGATGAAACAATAAGAAGTGATCCTAGTGCTAAAGCTAAAAACAAGGAAGAAAATGGAGAGGAGTAAGATATAAATGATATTATGGAGTAACTAATTAAAAAGATATTTTAAGTAAAGTTTTAGAAATTTATTCTGTATTTGGAAAAAGTTTAGATATGCAATCACGTTTAGGCAAATGTTGGTTTAGGGTATTACTTCTTGCAGCTTATGTGCTGATCACAGGTTGTAGTAAAAACGATATGCCTTTTCCAAGGTGTATATCTGCTGACTATTTTGGTCCTAAACCTATTGCAGTAAGCGCTCATTTTTCAAGCGACCACGATGAGTTTATTCCAGGAGATGGAGAAGTTATTGATCCTGAAACTGGCGAAATTAATTATGGTTTTCACCATAACCAAGTGGTGAAGTGGGAGGATACCGGACTCGAAACCAATGGAGATAGTTTAAAAGTGCGAGTTAATGGTGCATGGACATCTTGGAGTAATAATAACAAGAAGGAATCTAAAAAAGGCAGTTATACCTTACAAAGCTTGGAGCAGTTAAAATATGCAACTAAATTTGAAGGTAAACAAAGTGATAATAGTTTACCTAATTTTCACTTAGTTTGTAATGATTATAAACCTAGCATACAAAAATTTTCAAGTAAGCCTAATGCAAGTTGCACTGTAAATTGCAAGTGCATTAATGAAGATGATAGTGCAAATACAGTATCACGTGGTGCTCCATGTTGGTTTACCAACGGTCATGGTGCTTATCTTTTGTTTCAAACGGGGAAAGATGATCCTAACGAAAATCTAAAGTTAATGCGCGATCCTCAATATCCTACTGTACATCTAGGTTATAACTCCACAGCAGAGGGCGACAATGGATTTTTTACTTTAGACAGAGATAACACTAAATTAAAGGACAGAAATTGTAATGAGTTGAAGTTAAAAAAGGGATGGAAAATATATGTAAAAATATTAGATAGATATTACTTAGATAATGTAGGTGGCTACTCTTTTGAGTTCTTAAGTGGAGTGCAGCAGCCAAGTAGTTTTGGGTTTTTTGATTACATTTATAACTATCTAAAATGTGTATTATTGATTAACGAAAATTGCAAAGAACATTTTAATAGCAATGATCCTGCAGTTGCACAAGCTATGTTCGAAAATATAGCTGAAAAAAGTACGAGCTTTCACAATTTTGTTCTTTCCTTGCTTGTTCTATTTGTAATGATTTCATCGCTTCTTTATCTTTTTGGCATGATACGAGAAACTAAGCATGATATGCTCATCAGAATGATGAAAATCACTCTAGTAATAGTGCTTATATCTCCTGGAAGTTTTAGATTTTTCTATGATCATTTTCTTGTTTTATTCGTTAAAGGTCTTGAACAATTGATAAGTGTAATTACTAACTTTGCTCCCAACATGAACACCGGAAGTATTGCTCAAGGAGATGAAGCTAAGTTGTTTAGCTTCATGGAGGACATGTTCAATAAATTTTTTGCTTATTCTGTTTGGAAAAAGTTTGCAGCGTTTTTACATTACCAAATGTGGGCAAGCCTTCTTATGATACCGGCAATTTTCATAGGGATTGTACTATACTTCTTGTTGTGCTTGTATGCTTACATAATATTTCTCTCTGGCTTTATGGGTATAGCTTTTCTTATAGCTATCATGCCACTGTTTCTAATTTCTATTTTATTTTCACCGCTGAAAAGTCTATTTGAAGGTTGGATAAAATTCTGCATCAGTTTTTGTTTACAATCGATTATGATATTTACTCTCTTGTCATTGTTGGCTTCAATGATAATGAACACCTTTTATAGACAACTAGGTTTTACTGTATGCTACAATAAATGGTTCGAGGTAAAGTTATGTGCTCCAAAATGGGTGTTTGGCGGTTTTTGTATCGTTGATAAGCAGTACTTTGGTTGGACCCCAGGGCAAATTTTTGTACCTTACACTCTTGGAGAAGCTTCTTCTCTTAACATAGATAAAAGTATAGAAGGTATAGAAAAGATAAGCAGAGAAGGTGGTACAATAAAATTTACTGGTGGTGCTGGATATATCCCGCTTCCACCAGATTACCCTAAAGATAAAAATGGTGAACATATAAAAGGGTTTCGTTATATAGATTATCCTTTCTTTAATCCAATTCCTGGAACTAAAGATAATCCAGCAGACCACTATATTGCAGAAAGTGATATGGTAGTTAGTAATGGCTGTAGTGAAAAAGATCTAGTGCGCTTAACAAATAGTTTATCTCATGCATCAGAGAGGGCTGACATTATATTACTGATCAACAATATAGAGAAAAGGATAGGTGATGTTAGTGAAATAATAAAACGCTACTGTCAAGATATAAATAAATGCAATAGTTATAGGGAAATAATTAATGAAATAAGATCTTTAGTGCGGAGTGCGGTAGAAAAACAAGGTTGTAGAATACTGAAACTTCATGATTTATATAAGGATCCCAACAGTGAATACTGTCAGAAATGTAAAGATTGTGAGGATTGCAAAAATTATCAAGAAAATAGCGATTACCAAAGGGTGCAAGACATACAGAGAGGTTATTTAATCAATGCAGGGGGAATCTTTATACTATTCTTGCTTTCATTTTTAATGTTCTCCTTACGCACGTTCGTACAACAAATGGGCTCAAGTATCGCTGGTGGTGGATTCAGCGTTTACAATATATCTAGTATGTATCAGGCATCGCCTTTGACTGGCATAATGGAAGGATTCAAACAGCAGTGGCAAAATTTTGCTGGTAGAGGACTTGAGTCTTTAGGCAGTTGGGCTACTCATTTACCGGATAGATTAGCCGGAGGTGCAGCTAATCTGCTGGGGAGAGTACCAAGAGTTGGAGGAGTGCTGAAATACGCTATTGATGTGCCACGTAAATTTGTAGGTGCTACTATTGAAGCAACGAAGTTTGCAACATCGCCTGAAAATGATGTTGATAAGCTCGAGGAAAAAATTTACAGGGCATTTGGAGTTGATAAGGAAGATATTACACACAGAAGGATCGGTAAATATTTAGATTATTATAAAGGATACGTAGGATCACATTTGGGCTATACAATAGAAGATGCTATGAAGTTTACTTGGGAGCATGGTCTTGACTCTATAGGAAAGCATGGCTATGATCATAACCTACTCTATAGAGCAAAAGAATATAGGCGAGATTTCTTAGAGAAGCTTCATGATTACACTATCGGCCGTAAGAGAGAACCAGAAAAAGACAATCCTGATCAATCAAATAAGGTAGAACGAGAGTTAGGCACGGAACTAGTAAGAGATAACCATGATCAGCCACTAGAAGAAGGCGACCCTCTTCGACTACGAGGGGGAGGTCAGCCAGATAAGGTAGTACGAGAACTAAGCACAGAACAAGAAGACAAGCCTAATCAACTACAGCATGATCAGCCAACAGAAGAAGATAAGCCTGATCAATCAAATGAAGTGACACGAAATTTAGGCACGGAACCAAAAGGTTCAGATGAAATTGATGATTTTGGATCTGCTTTTGAAGGTATGGAAAAACGTGCTGAAAGAGAAGGCAGAAGAAATCAAGATAAAGTTTACAACCTCTCACCACTTTTTGAAATGAACACTCCAGAAGCTGTAGAAAAACGTGCTGAAAGAGCTAGAAGAAAAGAAGAAAGAGATCGAAAAGACGAAGTTTATAATCTTAAGCCTTTATTTAAAGAACCAAAAAATCCAGAAGAGTACGTTAAGGCACTTTTTGAAATGAATACCCAGGAAGCTATAAAAAAACGTGCTGAAAGAGAGGAAAAAAGAAATCGAGAAGACAGTAAAAGGAAATTACCGGAACCAATGAGGAAACCAGATGCAAAAGGAGATGAGAAGAGGATTGAAGATGAAGACTAATAAAAATTTCAAAGGCCTTGATTATTATAAATTGCAGCAAGACAAAGATGGCAACATAAAGTTAAATGACTACGACGACATTTTAAATGCGCGTAGGGCAAGGGTAGACTTGTTGCGGGATAACACATCACTTGACAAGGATGTCAATTTTGCTAAATTGAATAAAGCTTTGAGTGAGAAATTTGTAGATAATCATAGTTTATTGTCTGAATTTGATAAGGAAGACAAAGAGATTGTACAAGAAAGGATTAAGGTGTTTAGTATTTTAGAAAGTCTTGAAGACCTTAAAAGCGTGAAAAGTGAAGATCTGTTAGAGGTTAGCTTACTGCTGTCAGATCTTAGCTTCATAGAGAGAAATGTTGTACTAAATACCGATCAGAATTCTGATCTAGCAGGATTTAAAAACCTATTTATTGAAAAAAAAGCATCTGGTGAAGAGTATAGTGAAGAAGAATGTAGAGGCTTTCTTGATAATATAGATAAAATCAATACTATAATTAAGTTAGAGTTAGAAAGCAGAATTGAAGGGCTAAATCATGATGAAAAAAATGATCATGATGATTTACAAGATGAGATTGGTCAAGCAATTAATGCAGCAGGCAAATCAGAAAAAGATAACTGATGAGTCTTGTGTTTGTGTTTTTCTTACAAGCGACTCGATAGCTTCTCTCTATTAAACTGCTAAAGCCATATTGACATTAATCATATAGTATAAATAATTAATTATTTTGGAGCTTATTTAATATGCTACGCATCATTGCAGGCAAATATCGCGGAAGAAAAATAACTACAGGTAAGCATTTAGCTGCACGACCAACTATGAGTATTGTTCGAGAAGCAATATTTAGTATACTTTCCTCAAGAAAACCTATTTATAACTTGAATGTACTTGATTTGTTCTGCGGAAGTGGCTCTTTTTCATTTGAAGCGCTTTCTCGCGGCGCTAAACATGCATTCATGGTGGATTCAGATTATTACAATTTGCAACTGCCTAAAAAAACAGCAGAAGATTTTGGAATTACGGACAATGTTACGCTAATTTGCTGCAGTGCTAACTGCTTACCAAAACCTATTTCAAAATGCGACATAGTTTTTATAGACCCACCTTACAATAGCAATCTAGTTGAATCAACGTTGAATGGACTAGCTAACTCAGGCTGGTTAAGTGATGATGCATTGATAATTCTAGAGATTAGGAAAAACGAAGGTTTTGAGTGCAATAAAGACTTTAGTATAATCTTGGAACGTATTTACGGTATAGCAAGAATAATTTTTCTTTCTCTATCAACTTAAACTTGCATATACTTTTCATTGATGAGTTCCAGTTCTATTTTCGTCAAGTTTCCGGAGAAATTACTTATTCTGTACTGCCCTAGATCAAAATTTTTATTAAATTCAGAGTCTATTAAATATTCATGTGCTTCTTCAATAAATTTATTTTCTTTTTCTTCGTAACTGGTGTATTTTGTTGTACCATTATTATCCTCACAATAAACTAAATGTTCTTTATGATCAGCATGAATATTTTTATTTTCACAAACCTTTTCAGGATCGTGCTCAAGTACTTTTCTACCAACAATCAATAGCTTATAAGAAATTTCCTATGATTCCTTTTAAGCGAGTTTTGAATTTTTGAAATGTCATGACATTGTTGATACGGTTATCAAGAAACGATAAAGTATCCACAAAATCTTCTGAATAATCATTGATAAAAAAAAGTATCGTACTTAAGTACACTCCAGCTAATATTGCTCTTTTTGTATAGTAGTTAAAATCTGTTGATTGGTCATGAATGCCATACCAAATCGCACTAATAGTTCTGTATAAAAGTTTACTAGAAAAATATGTATTTTTTGGTGATACGGAGAATGATAAAACATTTTTTAAAAATTCTCTATAATTCGGTAGCTTAGCATAGTTTGAAAGGTGTATTTGAATAGCTAACTTTACTCGCTCTCGCACTTTCATATCTTCTAAATTAGAATTTCTTAATTCAGCTTCCATTGAGCTATTTAAGTCCTCTGCTATGTGCTCCAAAGCGCTATATATTCCATTCTGAAATTTGCAAAAGCTATTAGCTAGATTAAGGTCAGTGCACACCTTTAATAGGGTTTCATCGCTTATCCCTTCAAATGGAATAACCCTAATTAGCTTATCTATTATTAACTTTTGTTCCACGCAACATCATACTAAACAGCATGTGTGATTGTACCTGAGATTTTCAAACATTCTACAAAATGCTTCACCACGTTCCTCGAAATTTTTCCATTGATCAAAAGAAGCACACGCGGGAGAAAGTAATATTGTTACTTCTTCTGCGCTATTTAAGGCCTCTTCAAAAGCCAATCTGAATGCATCTTCTAGATTGCAACATTTAACATAATCTACTTTATTCTCCATAACATTTGCAAAAGCTTCGGTTGATTCTCCAATAAGAAAAGCTTTTCTAACCCTTGTAAAATGCTTGCTTAATGATTCTATTCCACCTTTTTTGCTTCTTCCACCAGCGATCCAATTTATGTTTTCATAAGATAAGATCGCCTTTTCGCTCGATTTTGCATTAGTTGCTTTGCTATCGTTCACGAAAAACACATTTCTTATTTTGCCAAGCAGTTCATTCCTATGCCTCAGTCCTGAAAAGGACTTGATTCCATTGATAATAGTGTTGCTATCTACTCCAAGTACCTTACATACGGCATATGTGGCTGCTATGTTTTCTGCGTTGGATATTAGGTTTATTTTCACGTCGCTTACTGATAAGCTATGATTCTCTAGTTTTAACGAGATCTTCTGGATCCCAGTGCCCCTTTTGTCATCCAAGTAGCTGACACTGGGATCCAGATAATTTCGATCTATACCAGTAACCTGTTCACTATAATCAAGCAAATTGTTACCTGCCAATGATATTAGATCTCTTGCACCACCCTCTGTCATCTGAGTAGTTGGCAATGGTTTTTCTTTTCTGGATTCCAGCGTCACGCACTGGAATGACATCGGGGAATATGTTACTGAGATTGGAATTTTGTCTCCAGTGAATTTGTTGAATATATCAGCAGTAATCTCATTGTCACATCCTATTACGGCAACCTCACTACCGTTTATCAGTTTTAATTTAGTTGCTATGTAGTTCTCCATACTTCCATGCCTATCTATGTGATCTGGTGTAATATTGAGCAGTGCTGAAATGTCCACGTTAATTTCATTCATCAACTCCAATTGAAAAGAGGAGAGTTCGATTACATAAATTTCTGCATCTCTTTCTAGATCCAAAACAGGAACGCCTAAATTTCCACCAATAGCTACTTTTTTCCCTGCAGATTTTAATATGTGCCCTATTAGTGATGTAGTGGTTGATTTACCATTTGTTCCTGTGACGCCTATTACCTTCTGGTTCGTAGTTTTAGCTTCAAGAAATAGCTCAATGTCTGATTTTATTTTGCAATCAAATCTCCTTGCAAGTTTTACTATCCAATGTGGCTCTGTTGGCACTCCAGGGCTTAAAACCAATGCACTGATCTCATGCCAATTGTATTCCTTGGGATGAATAAAATTACATTTTTTATACATCATTTTTGCATTTGCTATTTGCTCTTCATGATCATCCCATGCATATATTCTTGCACCACTCTTTGTTAGAGCGTTAATGGCGGATAAACCAGTTTTACCAAGACCAAAAACCGCGACGTTTTGATTTTTGTATTTGTTTAGTTGCACTGCTAGATAACTTATGCGAACCATTTTATAAAGATATCGTACAAATTACAACAGACTTCTTTCGTAGGTTACAACTGTCATTCAATAGAAACAAAAAACTTACTTGACAAACTCCGCCAGCGCCCTTATCATGAAACTGAAGCTATTGTATTTGCTTTCGCCAATCTGCAGATTAAA
>NODE_7_length_20060_cov_13.726618
ACGCCAATATTTTAAAGCGGATAATAACCCCAGGGCTTCTTTTGCCTTTTTTTTCGTTTGGTAAATTTCTTAATGTTTATAGCTAAACGACAATCGTCATCCCGCAGCGGGATCTATGCTTTGAGATACCGCGAATAAATCGCGGTATGACGTAGAGCTCGCGTTAGCTACACTTTTATGCTTACCAACTCAGTATCCAATCAAAATCCTGGATTTCAGTGTCAAGCACTGAAATAACACCGAAAGGGCTACTGCTGTCTTGGATGGAAACCAGTGTCAGCTACTTGAATCTGCCACGCAAATTGCCTGCAAATTGCAATGTTCGTACAGCTGTGCGTCATGCGCTGGAATGGCATCAAGGGGTAACTTTTTATTTAAACAATGATTGTAAAATGATTATAATAAGAGATCTATTGAAATTTTAAAGTTATTAAATATTGACGCTATATACTTAAGTGTTAAAATAGAATGAAAAGTTTTAGGAGTTTATATGGCAGCAGGTGGGAAAGCAAAGACAGCTAGTAAAAATAACCCTACTCAGCGTAAGAAAGCTGAGCAAAAAATGTATAAAGATAAACCGGTAAAACCTGTTAGATATATAGATCGTGATTCGCGCATGAATTATATGTCTGCTCAATATGACAACGGCAATCTGGTTGAAGATGAGGTAAGCGGCAATCCTATAAAGTGGGAAGCTGTATAATAGTTGTGGTTAAAGTTACTATTAATTCTAAGGAATGTGAAGTAGAGCATGGGCTCACTATAATTCAAGCTTGTGAAGTCGTGGGCGTTGAAATTCCACGTTTTTGTTATCATGAGCGTTTAGCAATTGCTGGTAATTGCAGAATGTGTTTGGTTGAAGTGGAGGGTGGACCTCCAAAACCAGTAGCCTCTTGTGCAATGCCAGTTGCAGAAGGGATGGTTATTCACACTGATACCCCTAAGGTTAAAAAAGCACGTGAAGGTGTGCTTGAGTTTTTGCTAATTAACCACCCGCTTGATTGCCCAATTTGCGATCAGGGTGGTGAATGCGATTTGCAAGATATCACGATGGCTTATGGGAAAGGAACCAGCAGACTTGATGAGCATAAGAGGGCTGTGCCAAAAAAACACTTCGGACCACTGATTGAGACCGCGATGAATCGATGCATTCATTGCACTCGGTGTGTTAGATTTTTGTCTGATGTTGCAGGTACAAATGAACTTGGAGGAATCGGAAGGGGAGAAAATGTAGAGATTAGCACTTACATAAAAAGGCATATTAGTTCTGAATTATCCGGAAATATCATAGATCTCTGCCCGGTAGGAGCTTTAACTTCAAAGCCTTACTCCTTTACAGCGCGTCCATGGGAGCTATCACATTGTGAGACTATAGATGTGCTAGATGCTGTGGGTAGCGCAATTAGAGTTGATTATCGTGGCCCGGAGGTTATGAGGATATTACCAAGGCTGAGCGAAGAGGTAAATGAAGAATGGATATCAGATAAAACCCGCTTTGCCTATGATGGACTAAAAGTTCAGCGTCTTGATCGACCTTATATAAAAAAAGATGGTAAATTAGCCCCAGTTGATTGGAATGAGGCATTAACTGTTGCTGCAAAGAAATTAAAGAATACAAAATCAAATAAAATAGCTGCAATTGCAGGTGATTTAGCAGATTGTGAGTCTATGCTTCTACTTAAAGAAATGATGCAGAAGCTCGGCTCGGGAAATATAGATTGCAGGCAGGATGGTGCAAAACTTATACCAAATAATCGTGGATCGTATGTGTTCAATACCACTATTGAAGGTATAGAGAATGCGGATTTGTGTCTGCTTATAAATACAAACCCAAGGATAGAAGCACCGATCATTAACGTAAGATTGAGAAAGAGATATTTACAGGGCAACTTTCCTGTTGCAAGTGTTGGTCCTAACATTGAATATTTGTATCATGTTGAGAAATTGGGCGATAATCCTGATATTTTGAGTGAAATAGCAAATGGAAATCATAAGTTCTGTAAGCTGCTGAGTGCTGCTCAGAGCCCTATGCTGATTATCGGTCAAGATGCATTAGTAAGAGACGATTCTGAATCAATTCTAATTCTAGCTGGCAAAATTGCAGAAGAATTTAACATGGTCAGAGATGACTGGAATGGCTTTAATGTGCTGCATAAAGCTGCAGCAAGAGTTGGTGGGCTAGATATTGGGTTTGTTCCTAAAAAAGGCGAAAGGGATATTAATCAAATATTGGAACATGCAGAAAGTGGTGAAATAGAAGTTGTTTATCTTCTTGGTGCAGATGAAATTGACACATCAAAGTTAGAAAACACATTTGTAATTTATCAAGGTCATCACGGTGATAAGGGTGCACATGTGGCAGATGTTATCTTGCCTGGTGCTGCATATACAGAAAAATATGCAACTTATGTAAACACTGAAGGTCGAGTGCAAAGAACAAATTTAGCTGTATTTCCTCCAGGTGAAGCAAAGGAGGACTGGTTAATTATTAAAAATCTCTCGCAATATTTGGATCTCTCCTTACCATATGATAGTTTATTTGACGTGAGAAAAAAATTAGATACTATCGGTCCACAGTTTAGAAATGCTGATCAAGTGATAAAAAACACATGGGTGCCAATTAGCAATGGTAAAATAAATTTAAGTGATACACCTTTTACTTTAAAGGAGTGTAATTTTTATATGACGGATTCAATAAGTCGCGCTTCAAAAATAATGGCAGATTGTACTAAAGCTTTTTATGAACACACTAGTTAATATTTTATTTATTTTAGTACCGCTACTACTTTCAGTTGCATATTTGACATACTTTGAGCGTAAGGTCCTTGCTGCAATTCAACTAAGGCACGGCCCGAGTGTAGTTGGACCTTTTGGGCTATTGCAGCCATTTGCAGATGCTATTAAGCTACTGATTAAAGAGCCGATAATACCATTTAGAGCGAGCACCATACTGTTCATTATGGCTCCAATGCTTACCTTTATCTTGGCATTAATTGCCTGGGCAGTTATACCGTTTGGTGCTGAAGTAATTGTAGAAAATGGCCAGCAAGTAGTTATTCCTAAGGTTATAGCAAATATTAATGTTGGAGTGCTTTACGTGCTAGCTATATCGTCGCTGGGAGTATACGGCGTGATTATTGCAGGCTGGTCAAGCAACTCCAATTATGCATTCCTTGGCGCTATACGGTCGGCTGCTCAGATGATTTCATATGAAGTTTCAATAGGCTTAATAGTTGCTGCAGTCGTTATTACCACTGGAACATTAAATCTTGGAGAGATGGTGGTAGCGAAACACAATATGCCATTTTGGGTTGATTTGCTACTAATGCCTATAGGAATAATATTTTTTATTTCTTTGCTTGCAGAAACTAATCGTCACCCATTTGATTTACCAGAAGCTGAAGCAGAGCTTGTCTCTGGATATAACGTTGAATATTCATCCATGCCTTTTGCCCTCTTTTTTCTTGGAGAATATGCAAATATGATTCTAGCAAGTGCTATGATGACGATATTCTTTCTAGGAGGATGGTATCCGCCGCTGGAGTTCAGTTTACTTTACAAAATTCCAGGTTTAATTTGGTTCATTTTGAAAATAGTTATACTTTTGTTTATATTTATTTGGATTAGAGCAACAATACCTCGTTATCGATATGATCAGCTAATGCGCCTTGGTTGGAAAGTATTTCTACCAATATCGGTGCTTTGGGTGATACTCATTTCAGGGGTGTTGCTCTTTACTGGGAACTTGCCTGGATCCAATGTTTAATTTTCCAAATACAAGATTAAGACGCAGGCGCTCGAGCAAATGGGTTCGCAATTTAACAAGTGAAAATAGTTTATCAGTAAATGATCTGGTTCTTCCTCTGTTTGTTCATGACAGAGAAGAAACAACTGAACCAATTTCTGGCTTACCAGGCGTAAAATGTTATTCAATAGATGGATTAGTGTCTATAGTTAAGGAAGCTAAAGATTTAGGAATTAATGCTGTTGCAATTTTTCCTGTAGTTGATAGTAAACTAAAATCTGAAAACGCTGAAGAAGCATATAATTCTGACAACTTAATCTGCAGAGCAATTTGTGCTGTAAAATTAAAGGTACCTGAAATTGGTATTATTGCAGACGTTGCACTGGATCCATACACTATTCATGGCCATGACGGCATTTTAAAAGATAATCAGATGGATGTAGAAAACGATGAAACTATATCAGTACTGTGTAAGCAAGCACTTGCTTTAGCGAAGGCAGGATGTGATATAGTTGCTCCTTCTGATATGATGGATGGTAGAGTAGGAAGAATCAGAAAATCATTAGATGATAACAACTTTCAAGACGTATTAATATTATCTTATGCAGTGAAATACTGCTCTAGCTTCTATGCTCCATTCAGGCAAGTCGTTGGTTCATGTGGGCTATCACATTCTATAGACAAAAGTGGTTATCAAATGGATTATAAAAATGCGCACGAAGCAATGTGCGAAATTGAAATGGATATAAATGAAGGTGCAGATTTTATTATGATTAAACCAGGTATGCCATATTTAGATATTATCAAAACAGCAAGTGATAAGTTTAATTTTCCGATTTTTGCTTACCAAGTAAGCGGTGAGTACGCAATGATAAAAGCTGCTGCAAATAATGGCTGGCTAGATTATGACAAGGTGATTTATGAATCTTTGATTGGTTTCAAACGTGCAGGTGCAAGTGCAATATTCACTTACGCTGCACTTGATATTGCAAAAAATTTAAGTGCATAAGCCCTATAAAATTATTAAATTTTTGGCGCACGTTCTTCTACTGTTGCTGCATATTACTTAAAGTTTTCCAATACATGTTTTAAGTTGTTGATAAGTCCGTTACAATACAGTATTATAAATAATATAAACCAAGTGTTACTTAGAACATGGGGATTTTTTTTAAATTTTTGGGAAAGATGCTAGGCAAGGTTTTTCCTGCTAAAACAGTAAGCTCTCTTTTAGGAATAGGATATTTACCAAGTTGGCAGAACTATTGGTCTTCTTTTTTAATATTATTTATTGTCGATGTTATATTAATTCTTACATATGGAGGCGAATACTTACTATATAAAATGCCAGACTCAGGAATAGTTGTAGCTGCTGTTTTTACAAAATTGGCAATAGTTATGTTAGTAATGCAATTAATTGGAATATTTATTTTTCATGCTCAAGACCCTTCAGCAAACAGTGGTGAAGAAATAGTAATACAAATAGCGTCAGGGCAAGTACTGACTGTAGCACTTTCAATGCCGGCAATGATGTCGATTTATTATGCTGTAAGTAAACTCTATGGGAATATATGTAAGCAGATGTTTCAATGCCCATTTTGGTTTAATGATTTTATGCACTTTTTCTTTTTTCTTATGATACCTTACGTATTTTTTAATGTCGTAGAAGTGATAAAACCATGGCCAATAAGTTCAATACAGCTCAGCTATAATAATGCAATGTCAATTACATTTGAGGGGATTTTTCACACATTTTATGCGGTGATTTTACTGTATTTAACAGCATTTATATTCTGCGATTTAACTATGCATGATGCAATTGTCCTAAATAAAAGCATAATTCAGTATGTGAGGGAAAGTTCAGCAGTTTTAGGTGATTATTTACATGATACTGTTAAAAAAATAGGTATTGAATAGTACTTATTTATTTATATATTTAGTATAAAAAGTGTACAATTTGTGTGAACTTACAAAGTATAATAAAAGAGTTACAAGATTTTTGGGCTAGTGAAGGATGTGTTATACTTCACCCATACACATCTGAAGTTGGTGCTGGCACATTACATCCTGCAACAATTATGTCTGCAATTGATACAAAACCGGCAAAAATTGCATATCTACAACCAGTAATTAGGCCAGCAGATGGACGCTATAGTGATAATCCTAATCGTTTGTATCAACATCACCAATATCAAGTTATAATAAAGCCATCTGGTAATAATTTACAAGACGTCTATTTAGATAGCTTAAAAGTTCTTGGCATATCTACAGAAAAATATGATATTAAGTTTGTTGAAGATGATTGGGAAAATCCGAGCGTTGGTGCATCAGGACTTGGATGGGAAGTTACATGCAATGGAATGGAAGTAACACAGCTTACTTATATACAGCAAGTTGGAGGGATTGACTGCAAGATGATTCCTGGTGAGGTGGCATATGGGTTGGAACGTTTAGCAATGTGCATACAAGGTGTAGATAATGTTTATGATATAATTTGGAACGATAACGGTGTAACTTACGGAGATATTTTTAAACAAAGAGAATATGAATTTTCTTATCTAGCGTTAGATTATTATGATACTAAAGTGGTACAGCAGCAATTCGAAGATACGGAAAAATTGTGTAAGTTCCTTATTGAAAAGGAGCTACCAATGGCAGCCTATGACCAATGTATTAAAACTAGTCACCTACTTAATCTGCTTGATGCAAGAGGTGTGCTTGGTGTGAATGAACGTACAGCTTATATTGGTAAAGTTAGAGAGCTAACAAAAAAATGTTGTGAATTGTACATGAGTAAATAGCGTATGTCGTTGCAGTTATTATTTGAGTGCCTTTCAGAAGAAATACCACCGAGAATGCAGAATGTAGTTGCAACTCAAGTTAAAAGCTGTATTGCCAATGTTTTTAACAAAAATAATGTAAAATTTACATCAATGGAGGTTTTTATAACGGCACGTCGCATTACCCTATTTGTCGACAACATAAATGCTTTGGAGCTAAAGGATTCCAATAACGAAGTTAAGGGACCAAACATTAACGCACCAAAAAGTGCTATCGAAGGTTTTTTAAGAAAATATCAGAAAAATGAAGAAGATTTGCTCGTTCGAAAAGTAAATAATGAGGATTTTTACTTCATTAAAAGAGAAAGCTGCTCATTTAACATCAGAGAATTCCTCAAAAATCAACTGGAGGAAATGCTCAAAAACTTTTCTTGGTTGAAGAGCATGAGATGGGGCGAAGGAAAAGAAAGGTGGGTTAGGCCAATCAAAAACATTTTATGCATTTTAAATGACGAAATAATACCTGTGTCTTTTGCAGGGATCACAGCATCTAACACAACATATGGCCATCGATTTCTCTCAAGTGGTACAGCGTTAACTGTTAAAGCACCTAAAGACTATTTTGAATTGCTAGAAAAAAACAGTGTAATTCTCCAAATGGACAAAAGAAAGCAATTTATACTAGATCAGATTAATAAATTCACAAAAGAGCAGAATTTACAACTTGAGAAAAATGATTATTTACTAAATGAATTGACAGGGCTTATAGAGTGGCCAATCGTACTGTTTGGTGAAGTGAATCAAGAAAAGTCATTTGGATTACCGAAGGAAGTAATACTTAGTATAGTTAATACACAACAAAAATACCTTGCTTTAAGTAATGGAAAGAGAATTTCACACTTTGTCACTGTTGTCAACGTCAACAATGGTGAAGTTGTTAAAGGGCACGAAAGAATATTAGAAGCACGTCTTGCTGATGCCCAATTTTTAATATCTCAAGATAAAAAGGAAAATCTAGATTATTATGTCAAAAAATTAGGTTCGATATTATTTCATGCTTCACTTGGCAGCGTGGGGGAAAAGGTGAAGCGTATTACGGCTCTGTCAAAGTATATAGCTATATTTATTCCACATGCTTCGCTGATAAAAGTTGAACGTGCTGCATATTTGGCAAAAGCTGATTTGGCAACATCGATAGTCAGAGAGTTTCCAGAATTACAAGGAGTAATGGGTGGATATTATGCTTCTTATTTTCAAGAAGATAAAGAAGTAGTGGAAGCTATAACTGAGCATTATAAGCCAATCGGGCCAGAGCAGGAGTGTCCTAAATCTCCTTCTGCAATTGCTGTGTCAATTGCAGACAAAGTGGATAGCTTAGTTGGTTTAATTGCAGCAGGTGAGAAAATCTCTGGTTCGTATGATCAATTTGGTTTGCGGAGAATGACAATTGGTATAATTAGGACAATACTTGAAAATAATTTGCATGTTCCAATTAGGCTAATGATAGACAAGTCAGTATCTTTATATTCAAGGCTTCTATTTAATAAAAATACAGCGTCAGTTGATAAGCCGAATAGAAAACAAATTTCAGAACTAGTATTTAGATTTTGCTTAGAAAGATTCAAGGTTATTTTAAAAAATAGAGATATAAGGCAAGATGTTGTAGATTCAATACTATATAAAATCGATATTAATGATCTGCTGACAGCAGAAAAGCGAACTGTTATATTGGATCGTTATCTTAGTACTCCAGAAGGTGAACAAATTCTAAGCACTTACAAAAGAGTCAGTAACATGATGAGCAAAGCAAGGAAAAGTGATGGCACTACTTATAGTGCATCTTACGGTAAGAGGTTTTTGATTGAAAGTGAAGAAATTGCGCTATCAAATTGTGCTATAACTGCTTGTAAAAACATAAAACAAGCGATAAAAAATAACCACTTTAATGTAGCACTTGATGAACTTGCTGGTTTTGCTCCGTTTATCAATAAGTTTATGGACAGTATAAAGATTAACTGTGATTCTGATAAGCTGAGAAGAAACAGATTATCTTTGCTTGAAAATGTAGTTTCCATCTTTCATTTAGTAGCAGATTTTAACCTCATACAGGTTAAACAATGGATAAATGCTCAGGCAATATAAAGAACAAATCAAATCATCTCCACAATCCTGTGGCGTGTATAAGATGGTTGGAGATAAGAATAAAGTTTTATATGTTGGAAAAGCAAAAAACTTAAAGTCAAGGTTATCCGACTACCTTCAATTCGAAAACCTTTCTGAACGAATTAGAGTTATGCTCTTACAGGTTATTAAGGTTGAAATATTCATCACTGAGAATGAAATCGAAGCACTGCTTCTTGAAGCACAGCTAATAAAATCATTGAAACCACTTTATAATATTGTGCTCAAGGATGGAAAATTTTATCCTTATATAACAATTTCCAAGCACGATTATCCAAGAATAGCAAAATATAGAGGCAAATTTAAGAAAAATGAGTTTCATTATTATGGTCCCTTTACATCTGCCGCTGCTGTTAAGCAAACTATATTGTCATTGCAAAAAGCTTTTCTCCTAAGAGTATGTTCAGATCAATACTTTTCCTCAACAAAAAGACCATGTATTGAATATCAAATTAAGCGCTGCTCAGCACCATGCATAAACAAAATCACAAAAGACGACTACTGCCAATCAGTAAAACAGGCACGAAATACATTGCTTGGAAGAAATAAGGAAGTGAAAGAACAGTTACTTTTCACAATGAGAAAGTGCAGCAGTGAAGAAAACTATGAGCTTGCTGCTATATATAGAGATCGGGTAAAGTTTCTTGAGCAAATTCAAATACAGCACACGGATTTTTCTTTTGAAAAAGATGCAGATTTCTTCAGTATTGTACGTGAAGAGGATCTAGCATGTATTAGTGTGTTATCGTTTAGAAATAAAGACAACTACGGCAGCACTCCTTACTTTGCCGAGAACTGTGGTGATCACTCAAATGATGAAATTTTATCCACCTTTTTGGTCAATTTTTATAATTCAGCTAACATACCTCCAATACAAATTTACGTTCCAGATTCTATTGTGGATAAGGAAATTATAGAACAAGCACTATATAAGGTTGCTCAAAAGCCAGTAAAAGTTCTGCATGCAAAGAATAAAAAAGAGCGTGATTTATTGAAATTTGTTTATGATAACTCTCAGCATAGCTTAGAGCAGAAGCTTATCGATTATAGAAATAACCTAGAAAAGCTTGAGGAGCTTAGCAAAATCTTCTTGTTACCAAACATTCCAAAGCGTATCGAGGTTTATGATAATAGCCATATTTCTGGAAGCCAGCAAATTGGTGTGATGATTGTTGCAGGGCAGGAGGGTTTTTTAAAGAGTGAGTACAGAAAATTTACTATAAAGGAAAAATTTTCAGGCGATGACTATAAAATGATGAGGGAAGTGCTAACCAGACGTTTCTCCGGCAATATAAAAGGCATAATACCTGATTTTTTACTGATTGATGGTGGACCAGGACATGTTTCCATAGTACAGAATGTACTGGAAGTATTGAATATAAACGTTCCTTTTGCTTGTATGGCAAAAGGTCCTGATCGTAACGCAGGAAATGAAAGATTTTATATGCTGGGCAGGGAAGAATTCAGTCTGGCAAATGACAGCAAAGTCATGCTTTACTTACAATCGCTGCGTAATGAAGCCCACCGTTTTGCGATAACTTCACATAGAAAAAAACGCGATAAACAGTTTATAGTTTCACAATTAAGCAAAATACCCGGCATTGGCAACAAAAGAAAAAAAGCGTTGATGTCTTATTTTGGTTCAGTGAAAAATATAAGCAAAGCTTCTCTGGCTGAAATTCAAAACGTACCTGGAATTAGTAAAGGTTTAGCAGAAGTCATTCTTAAATACGTGAATTATAAGAGAGGAGTACTGGAATGACACAAAACCCGTTTTATTATTAGGGAATTTATATCTTAAAACCGCAAAAAAAGGTGTGCGTATTTGTGAAAAAAAATCTCCATAAAATTTGTGAAGCAATGTGGTGGGACTAGTGCGATTCGAACGCACGACCTTCAGATTAGGAGTCCAACGCTCTATCCTGCTGAGCTATAGTCCCGTATTTCCTACCATTCATGTAAAGTTATAGCAAAAAATCCTTTCTTTTCTAGATTTCTTGCATAACCAATTTATGACGACAAAAAACATTTCTGTACTTCTTGAGTATAATGCTATTATATTTAATAACATGGTTTAAGTAAGATTAATGCTAGTTAACAATATTGGTTATTTCTATAACAATCAAAACGACTTTGCTTTAAGCAATATAAACATTAAAGTAAAGAAAGGAAATGTTGCATGTTTATTGGGGCATTCTGGCTGTGGCAAGTCAACAATTTTGAAATTAATTGCGGGGATAGAAAATCCAAAATCTGGAACTATTTTTATAAATGATAGGTTAGTTGCAAGTAATAAGGCATCAGTCGCTATAGAGCATAGAAATATCGGATTGATTTTTCAGCATTCTGCATTATTTCCTCATAAAACAGTAGTAGAAAATATAACCTTTGCTATCCGCAGCTCTTCCAAGAGAGAAAAGCACCTAATTGCATTGGAAATCTTGAAGTTACTCAATATAGAAAAATATGAAAATATGTACCCTAACGCCTTATCTGGAGGACAGCAACAATTAGTTGCAATAGCAAGAGTGATGGCACAAAACCCTGATGTTGTGTTGTTAGATGAACCATTTTCTAATTTAGATATACTGCTCAAGTGCCGAATAAGACAACATATATTGTCCCTTTTTAGAAGTAAAAATATCCCTGTGCTAATGGTAACTCATGACCCGCAAGAAGCATTGAAAGTTGCAGATTTTATCTACGTAATGAAAAATGGTAAAATTATTCAATCAGGAGTTTCTAGCGATATATACCATAAGCCTAAAGATGATACGCTAGCAAAGTTTTTTAGTGAGCTCTCTTCTACTCTACAGTTAAGCGAAAAGTTTCCACTTATTCGCTGCAAGAAAATAATCTAGTTTGGGATTGTTATAAAATAATTAAAAAACCTTGATTTATAATTAAATAAAGGTGATATAATCTATGTGTTACTTGACTTCAGTCAAGTTTTAATATTTAAAGGTCAATATTTTAAATGGAGGTGAAAATGAGTTTAGGACCATGGCAATTGTTTCTAGTCTTAATAATAATTTTAGTTCTGTTTGGTGCAGGCAGATTACCGCAAGTTATGGGTGATTTAGGAAAAGGCATCAAAAACCTTAAACAGGAGCTTAAGGACTCAGAAAAATTATCGTCTAATGAACCAGATCGTTAGCGTCCTCATACTTCGTGACATGCACCTTAGTGCATGTCATCTGTTTAAAAACTTAGTCAGGTTAAAGAATGAAAGAGATGAAGTGTTGGTATGAAATAAATAACAAATATTGAAATACAGCAACAACTATGTTAGCTTAAGAGGAATATTTTATTAAAGGATAATTGTGCAAAAAAGTGAGAAACTAACTAAAGATAAAAAACTAGCTTCTGATATTCTAAAAGAGGTTGCAGATACCAATAACAATGATAGCAATAAAGTAACTTTGTTTGACATTAAAACAGCTTTGCATGAGCGCGGTTTTGGTATTTTAATAATCATCTTCTCCTTGCCGCTATCGGTGCCTATACCGGTTCCACCTGGTTATACAACTATTCTTTCTATACCTTTAATCTTATTCTCACTGCAGCTTCTATTTGGATTTGATTCTCCTTGGATGCCCAGTTGGCTAGAAAGAAGATCTTTTCAGCGTTCAACACTAGCTCTTGTGGTAGAGAAAACTTCCCCTGTATTAGAAAAAATAGAAAAATTCATGAAGCCAAGACTGTCTTTCATTTTCTATGGGCCTGGTGAGAAGATTCTGGCTTTTATGATGTTGCTTTGTGCAATAATAATAGCTCTTCCATTACCTTTTACTCACTTCCTTCCTGCAATTGGCACAACTCTTATTTCACTTAGCATTATGAGTAAAGACGGGTTTCTATCCATATTGGGAGTTTTAGTATCATTGTGCGCGTTGTTGCTTACTCTTGTTGTAATAGTCAAAGGACCACAACTTATAACCGGAGCACTTTCTCTTCTTAAAAGCTTTACAACACTTTAACAAAAGAACGAATTACTAGCGCAAAATGAATAATGCATATTGAAATAAAACAATAATTGTGTTAAGAATTATTTTTATCAAAGGTTTTTCGTGTCAAAAAATGATAAGTTGACTAAAAGTGATAAATTAGCTTCTGATATTCTAAAAGAAGTTGCAGATACCAATAACAATGATAGCGATAAAGTAACTTTGTTTGACATTAAAACAGCTTTGCATGAGCGTGGTTTTGGTATTTTAATAATCATCTTCTCCTTGCCGCTATCGGTGCCTATACCGGTTCCACCTGGTTATACAACTATTCTTTCTATACCTTTAATCTTATTCTCACTGCAGCTTCTATTTGGATTTGATTCTCCTTGGATGCCGCATTGGTTGGAAAGAAGGTCTTTTCAGCGTTCAACACTAGCTTTTGTGGTAGAGAAAACTTCTCCAGCATTAAAAAAAATAGAAAAGTTCATGAAACCAAGAATGTCTTTTATTTTCTATGGGCCCGGTGAAAAGATTTTAGCTTTTGTAATGTTGCTTTCTGCATTATCGATAGCTCTTCCATTGCCTCTTACTAACTTCATTCCTGCAATTGGTACGACTCTTATTTCGCTTGGCATTATGAGTAAAGATGGGTTTCTATCCATATTGGGAGTTTTAATATCATTGTGTGGGCTATTGCTTACTCTTGTTGTAGTAGTCAAAGGGCCACAACTTATCATTGGGGCATTTTCTTTTCTCAAAAGCTTCGTATATGGTTAGGCTTTACAACACCTTAACAAAAAAAAAGGAGCTTTTTACACCTATCGATAAAGATCATGTGAAAATGTATGTTTGCGGACCAACAGTATATGACACAGCACATATAGGCAATGCACGGTCTGTTGTTGTGTATGATGTGTTATTTCAGCTACTTAAGTTTTGTTATGGCAAAGTTACCTATGTGCGTAACATAACCGACATTGATGATAAGATAATTAATGCAGCAAGTGAAAAAAATAGCAACATAGAAAGTATCAGCACATATTACACCAAGGCTTTTCATGAAGATATGAGAAGCATAAATTGTGCAGAGCCAACACACGAGCCAAAAGCAACGAAAAACGTAGATTATATTATAAAATTAATTGAACATTTGCTGCAATCAGGCCACGCTTATGAATCTGACAAACATGTGTATTTTAATATAGAATCTTACCATGAATATGGTGCTTTATCAGGAAAAAAAACTGATGAATTGGTTCCAGGTAGCAGAGTTGAAGTTAATGAAAATAAAAAGCACCCGGGAGATTTTGTGCTGTGGAAGCCTGCAAATGATATTGACTACAAACTTTCAAGTTATTGGAATAGCCCATGGGGAGAGGGCAGACCTGGATGGCATATAGAATGCTCAGCAATGTCATATGCTTACCTTGGCAAAGATTTTGATATTCATGGTGGCGGCATAGATTTACAATTTCCTCACCATGAAAATGAAATTGCACAGAGTAAGTCTGCATTTGCTGGATCAATGTTTGCAAAATACTGGATACATAACGGTTTTCTTACAGTAAATGAAGAGAAAATGAGCAAGTCCTTATTTAATATAGTCAAAGTAAGAGATTTGCTAGATAGTGGAATAAAGGGTGAAGTAATACGCTATGCACTGCTCAAAACTCACTACAGAAAACCACTTGATTGGACAGAAAACGTTATTTCTGACGCACAGGAAACCTTAAATAAATTTTATCGGCTATCACGTGGTTTAGATACAATAAATATTGATGAAAGTAACGCAGAGATTTCTAAAGATTTTATAGACGCTTTAAAAAACGACTTAAACATTCCTGAAGCTCTAGCTATATTACATGAAATGGCTGCAAAAATTAACAAAATGAGTAATGAAAGTGAAAAGCTAAAATTAACTGAGAGTTTTGTTAAGAGTGCCAGATTTATTGGTCTTCTTGAGTCAAGTTATGAAAAGTGGTTTGCTGTGGATGTAAATCATCAAGAAATAGAAAGGTTGATAGACTTAAGAAAAATTGCAAAAAAAAATAAAAATTACGATACTGCAGACAAAATAAGGGATCAGTTGAAACAAATGGGGATTACAATTTCTGACAATGAAGATGGTACAACAACCTGGTAAACTCATATGGAAAATTACTTTCTGTTATTCACAGATAGTCTAGTATCATCATTAGTCTTACCCATACATCAAGGTTTTGTGTTCAATACCATGCTTTATTTCAGGTCGTATCACACTCCACTACTGATGTTATTTTTTGGAGTACTAGGATCAAGCCTTGGTGGAATAGTTAACTGGTATTTAGGTAGAATAACAATCTCTATACGAAAATCATACCGCAAACTAGAGAACGAGCATAAAACACCAAAAATCGTAAAAAATCTACTGATTTGTGCAGTTACATTACTTTCATGGATGCCAGCACTTGGAAGTGTGATTCAAATTTTATCAGGTTATTTTAAGTTAAACCTTTATACCCTTGCCCCTTTAATCATTCTATCTAATTTCTTCTATTTGTTATATCTAATACTTACTTTTGGAGTATAACAGCTATAGTACTACAGCCATTAAAGCCCACTTCTGTCATCCTATGCCCTGATAGAAGCGGAGCTATAAATTAAATGCAAAATTTCAGTAGTCACAGGATGGATGCACCATGAGCTAAAAGCCATTCCACAAGATCCCTATGATCAAAATCAGTGGCATAATGTAATGCTGTCATTCCCCTATTATTCTTAGCATTAACATCTGCTTTGCGTTTTAGTAGCACTCTAGCCGTGTCAAAATTTTCCATAATAGTAGCGGAGTGTTGCCATTTTCATCTTTAGCGTTAACATCATCCCCTTCTTTAATGAAGTATTTTGTTAATTTTTCACTTCCAATTTTAGCAGCATGGTGCAGTGGAGTTTTATTGCATTCGTTCTTAACACTAACATTTGTGGTGTGTTTCAATAGTGTCTTAGCTAAAGCAACCATACACATCCCATCGTCAATAGAATTTGTATCACGAGCTGAAAGTAACTCCACAAGTTCTTGGTGATCAAAATCAGTGGCATAATGCAATGCTGTCATTCCCCTATTATTCTTAGTATCAACATCTGCATTGTGTTTTAGTAGCACTCTAGCCGTGTCAAAATTTCCCATAATAGCAGCAAAGTGTAGCGGAGTGTTGCCATTTTCATCTTTAGCGTTAACATCGGCACCTTTTTCAATGAGGCATTCTATCGTTTCTATACTTCCACTTCTAGCAACATAGTGCAGCGAAATTCTATTTTGTTCGTTCTTAACATTAACATCTACATTATGTTCTAATAGTACCTTAGCTACGGCAACCCTACCCATCTTAGTAGCAAGATGTAGCGAAGTATCGCCATCTTTATCCTTAGCATTAACATCTGCATTATGTTTTAATAGTACCTTAGCCACGTCAACCCTATACATCATAGTAGCCCAGTGTAACGCAGTGAAGCCACTTTCATCTTTAGCGTTAATGTCCGCCCCTTTGCCTATAAGGTATTCTACTATATCAACCCTTCCATCATAAACAGCCTGATGTAACGGAGTGATACCATATCTGCTCTTAGCATTGACATCTGCACCCTTATTGATAAAATATTGCACTATGTCCAATCCTCCACTCTCAACAGCTGAACACAATGGAGTGCTGTCAGATCCATCCCTAGCATTAACAACACAATTAAATTTATCTGGGTGTTTTTCTTCCATATGTGTTAATACGCACCTAACTGCCTCATAACTGCCACTTTCGGCAAGTGAATGCAACGGTGTATATTTCCATTTACCATAAATAGGATTAAAGTAAAATTCGTCAATTAACTCACCATACTTACTCACATATCCCCAAACAGATGCAACAATAGAATTATCTATTAATACATCATAACTGTTTATCAATTCTAGAGCTTTCCTTAAGACCTCTTCTTCTCGGCCTTTCTCTTGTAATTTTAATCTAGTCACCTTTTGCACTAGTCTGTAAATATTTACTACTCCTTTCCTTAATTTAATCATTGAATATCGATTAAGTAACTCAACAGCATTCCACAACGCTTCTTTATCATTAGCTACTTGCTGTGAAAAGATTTCTTCTATATAAATCTCATTAGGAGAAAAATAGGCCATTATCTCGAGAATGCTCAATGCTTCCGGCCCAAATTTTTTTTGCACTATAGCATCAATTGTAATTTTCCAAGTTATGAAAGTTGCCTTAGCATAACGATCACTTTTATATTCGGACTTAAAGTCAAGTAGCTTCTCTGCTATCTTTTCACACTTTTTCAGATAGCCACCAACTCTAATCCTTTTTCTACCCCTATGACTAAATACAATATTTTCTTCACTAATATATGTAACCGCTAGTTTTAAAGCCAATTGGGAATATTGTAGTTCCTGTGCTAGCTTTTTTATTTCCTTATTCTGTAAATTGTTTTCTATATTCAAAGCCCTTTTAACAAATTCTAAAGCTTCTATTTCATCAAATTCATCTGATTCTTCTATATCTCCTTCTTCTCTTGCTTTCGATTTTTTGTCACGAGGACCATAAGGTTTCTTATGGGGTCTTTGCTTGTTATTTTGCGCTGTTACAGCTGCATGTATTTCATTCAGTGTTTTACTATCCTTATGCTGTTGTTTTGCTATTTTATCAATTCCTTTATTCCCTTTCTTTACCCCTCGTTCTATCCCACATAGAGTGCTGGCCCATAGCTCCACTTTTTGGAAAAATTCTTTTCCTTCTTCTGGCGAAAGAAAACGTCCTTTTATATCTTTCACCCAGTCTGATATTTTCTCCAGAAGGTCATTGCAAAAGATTTCATTGTCACCAACATAGCCAAACTTTTTGGCCAATCTACCACTCATCTCACCTTTAAACAATTCTTTTAGCTGACTTTCATTGGGCAAATTAACCGCAAACACTAGTTCATTTAAAAAGTCTTCGACTTCTTTATCACTGACTTCTCTACCTACCTTACCCTTTATAAAATCCTTATTTTCCTGCAAGTATGAGATAATACTATTATCAAATTTATATCTTACACCATCACCTACATCCAGAAACTCATCTTGTGTGTCTATTCTTATAACTGAAATTTCCTTTTCTTTATTCTTTCCACTCGACATCATTCTCAGCTTTCTCACTTCATGTTGTGCTGAATCTGTGAAATCAAAATCAATATTCGTAACAATAGCAAAATACTTCATCTCACCCTTAAACTTTCCATTACTTTTGATCTTTAAATAAGCAATAAAGTATTTCAACAAATTAAACTCACCACTCTTTGTTAATAAGCTACCTACACTGATTTTTTCAGTTCCATCTTGTTTGTGTTTGACTTGCACAAACCTATGTATTGTTGTTTTATTTTGCTTACATTGGAGAACAACATCATCAAAGCCTGCAGCTGACTTCAATTCTGTAGCTAAGCGGAAAGGACATTTTTTATCCATCACACGCATGAGAAATAATATGAGCCACAACTCTTGATAGTCAATACCATGGCGAGAACATTTTGCCCCCTAAACAGGATGATCTTCAAGCATCCTCAACCTCACATAATTTTAAAAATAGTACCAACAAATGGTAAAAAAGTTATATGTCATGATATACAGATATCGTAGCGTAAATCTGAGAATATCTACGAGATGTGCTGTTATGTAAATAAAAAAATGTGACTAATTACTTAATCTTTCACTCAAAATTGAATTCACGACATCAGGGCTGGCTTTTCCCTTGGTAAGTTTCATAACTTCGCCGACAAAGAATCCGTATAACTTTGTTTTACCGCTTTTGTATTCTTGAACTTTATCTTGGTTGTTATTGATGATTTTGTCGATAACTTCTGATATTTGACCTCTATCGGTTATTTGTTTTAGGCCTTGCTCTTCTATAATTAAAGATGCAGGTTTGCCAGTTTCAAACATACTATCGAATACCTGCTTGCCAAGTTTAGCAGAGATTGTTCCATCAACGATAAAATCTAAGAGTTCGGACAAAGCATTTGCTTTGATTGGGGAGCTCACAATATCAATACCTGCTTTATTCAAACGACCAAAAAGCTCTACGGTTAACCAGGTAACGGCGAGCTTTGAATCATGTTTTTTTATCAATTCCTCAAAATAATCAGCAATTGCTTTATCGGAGGTAATGACGTTTGCATCGTATTCATTGATACCCAATTCCTCAATGTATCGCAGCTTTTTTTGATCTGGCAACTCGGGCAAAGATGATTGAATTAAATCAATTTTATCCTGGCTTACCTCAACAGGTAATAAATCAGGCTCAGGGAAGTATCTATAATCGCTTGCATCCTCTTTGCTTCTCATCACTTTTGTTTTTCCCGAAGCAACGTCAAACAATAAGGTATCTTGACTTATTTCTTCTCCACTTTCTAAAATTTCAATTTGTCTTTGTATTTCATAGTCTATAGCTTGCACAATATAACGTATCGAGTTCAGATTTTTTATTTCACAACGAGTGCCAAATGTACTACTGCCTTTTAGGCGGACAGAAACATTTGCATCACAACGAAGTGATCCCTTTTCCATATCACCATCACACGAACCAATGTAACGCAAAATCTGCCTCAATTTTTTCATGCATTCTGCAGCTTCCGCAGATGAACGGAGATCTGGTTCTGAAACAATTTCCATTAAAGCAACCCCTGCACGATTTAAATCTACATAAGTTTTGCTTTCCTCATGAACGCTCTTTCCTGCATCTTGCTCTAAATGAATTCTCGCAATTCTTATTTCCTTTTCATTGTCGTTGATAAATACTCTACCATTTTTAACTATTGGCTCAAAAAACTGGGTTATCTGGTAACCTTGCGGTAAATCAGGATAAAAATAATTTTTCCGATCAAAGTAAGAATACTTATTAATTTCTGCAGAAAGTGCAAGACCAGTGCGTATTGCTTGCTCTATGCAGTAATAATTTAGTATTGGCAGCGTACCTGGCATTGCCGCATCAACTAGAGAAACTTGAGTGTTATGCTCAGCACCAAATTCCGTTGATGAGCTAGAAAATAGCTTCGTATTAGAAGAAACTTGAGCATGCACCTCAAGCCCAATTACCGCTTCCCAATCCTCTTTCGTCATGTATTTTATTTAAATGATAATCTTAATATTCTGCAAAATTAGCACAAAAAGTCAAAACAAAACTCATGTTAGCTAAGTGGTATGCAGATTGTTTTACCCATAGAAACGGGTTAAATGCAAAAGATTACTTGACAAGCTTCGCCAGCCCTCTTATCATAAAATTGAAGCTATTTATTTATCTTATCTGTACAGATTAAATGACAAAAAAACTCACGTATCTGGCGTCTCATGTTTAATTTTTTGCACTATGTGCACCTTATGTCTTTATCAAA
>NODE_8_length_19840_cov_14.534395
TTTAGTGATAATTTAATATATATATAAATTCTTATCTTTTCCATCTAACAAACCAAATGTTGGTACGATTGTTGCTTTTAAAAAAATGACAGTTTCTACTGTTCTAATATTATTCGCTAGCCTTTTTGATTTCTGATGCAATAAGCTTTGCTTATCTTCTCTATGTTCTATAAGCCCGCCGATTACCATAATTTCACCGCTCTTAATTTTTAACATAGAGTTCATTTCTCTGATTTCAACAATTGGAATGTCGCTATTTAATTTCATTTTACTCTGCTGTGCGACGTACTCTATATCTGGATCTTTAGTGTAGCCGTTAATTCTTGATAAAGTTGGATGTATATCCATGAATATTTCACTAGTATCAATGTTAATGCTTGGGTGGATTATTAGCACAACACCTATTGGGACGCTATTCATCTTGGTAATTAAGGTCTGATTAGAGTTTCTAGTATCTTTTTGTATATCGGAGGTAAAATAAATATGGTTTTTAGTAAATGAAATCATCGCTTGCTGATTATTTATAGCATGTACTCTGGGGCTTGAAATTACAGTTGAAGTGCCAAATTTGTCTAAATTTTTTACTAAATCTCCTAGATCATTTGCACCAAAGTTCATTGCTAGGTTAATAATGGAGTTATCTTGATTTATTATAGACTTAGTTCCATCTTGTAAGTCATTTAAGTTCATACCAGAAAGGTATTTGTCATCTAGCACAACTTCAACTATTTTTGCCTCTATCATTACTTGAGAAGACGCTAACTTCTTAACCTTATTAATATATTCTTCAACAGCTTTGTGGATATCTTTTCTAGCATTCAAAATAATAACACCAGCTTCTCTGTTGGATGAAAGGAATTCGCCATCATCCACCCCGTTAACATCCATTATTGCATTCAAGCCTTTTTCTAATGAATTCCATAAGTCACTACTGTATTGAGACTTCATAACATTGTTATAGTCCCTATCAACGTTACTTCCATCACTGTTAGTAATATTGTTATTAATGACGAAACTGCTTTGAGCAGAATGTTGAATATTGATGAAGTCTACGTAATAATTTTGTGCGTATGGCAAGTCCTGCTCAATTCTAATTACACCATTACTTGTTGAGTAACGCAGTTTGGCGCTATTTGCTATACTCTGAATTACTTCGTTTATATCCTTATCTTTTAGCTTTAAAATAATATTACCTGATATTTTTGGGTCCATATCCAAGTTAACGTCAGAAAGTTTTCCTATCTCAATCAGCAAATCCTTTACTGATACTTCTTCACTAACATTAATAGAAATAAGCTGATTACTGATTGTGAGATCGGGAAACTCTATTGGTAGAGGCATAATTTCTGGTATTGCCGGTTCATTAATCTCCAAAGAGGTGTTATATTGTTGCAACGGATAATCGTGCTTATAATTGTCTATGTTAATAGGATATTGCTTGGTAGGTAGATGTGTGCAAGAAATAATGAAGAGGAGTATTAAGCATTTAAAAATAGCCATTAGAACAGCATACAAAATCTATACTAATAGATTTCTATAAAAATATTAAAAATGTATTTAATCTCATTTTCATCGAGCAGATAATTGTCGTGTATTAGCTTTGGCTATGTATTTTTTGTATACTCTTCTTGTACTTAAATGTAGACCAGCATAGCCCTAATTTTTTTATATATTGTACTTCTTTCTCTGTATTTAATAATAGGCTTGAAAATAAATGGTAAGCCTATAATTGTTAAGCTTAGAGCTAGGGTTGAAAGTATACAACAGGCTTTGTGTTTACTATGTAGCTCTTTCAGATAAAGCATCAAAAATCTACAAAATTTTTTGTAATTTTCTTCGATGTTTTTTTTGCTATGAGCCTTGCTAATGAACATATCTATTGCGGTATGACCGTTATTGCACTTAATGTTAAGGTCTGCACCTTTTTCTGTTAACAACTGAGCTATATCAAAATAATCCTTTTGAACAGCAAGATGTAGAGGTGCAAAACCTTGTTGCTCACAAATGTTCATATTGGCTCTAACTTCCAATAACATTTTCACAATTTGTGTATGGCCTTTTTTAACTGCGAGTAGCAAGGGAGTTCTGTTACATTTAGTAACAGCATTAACGTTTACCTTAAGCTTCAATAAGAGCTTAACTGTTTTAGTGTTACCATTATGGCTAGCTTTATGCAGCCTAGCGTTACCATTAAAATCTTGATCGTTTGCTTCTATTCCCTTTGAAACAAGAAATGTTACCATTTTTCTATTATTATGCTCAATAGCGCAATCTAACGCATCAAAACCATGGTTGTTTTTTGTGCAAAAAAACTCTTTAAGTTTAATTTTATCGTTACTTGCTTGCTGTTTTTTTGCAATAAGTTTTACTATTTGCATTTTGTTGTTATACGCTGCTAGGAAAAGCGTAGTGTTATTTTCTGCATCTTTGGCTTCTATATTTGCACCTTTCTTTATCAGATATTCTATAATTTCTGCTCTGCTGTCATAATGTGCGGTGCATTGATAAATGGTTAAAAACAAAGGAGTACGAAAATTGTTATCTTCACATTCGAGATTTGCTCCGCTATCAATTAAAATTTGGACGCTTTTTTTAGAACCGTATAGTGAAGCTATATGAAGAGGAGTATAGCCCTCTTTGGCATCTTTTTCATTAATTTTTGCGCCTTTTGTTATCAAAAAATCTATTAATTCCGTGTCATCTTGTAGTGCAGCAAGGTGCAGTGGAGTGAATCCATTTTTATCCTTGGAATTAATTGTCAGTTGGTTAACAAAAAGTTTAGCAACTTTCTTGTGTCCATGCATAATGGCGTAATGCAGAGGGTTTCTATTTTCGTTGTCTACAACATTGAAATCAGCTTCGTGCTCTAGTAATGACTTTACTCCAACTAAATCGCCTTCTTTTGTGAACTTATGCAAGAGAGTGATTCCACTTGCATCTTTTGAGTTAATATCAAATCCATTTTCTACTAATTGGTTTATATCTTCCTCACGCGCCATATCACTTAAATCTCTAATTAAGCTCTTTTCGCGTTAATAATACTCCTACTTGATTAAGTTTAAATGAATCTGTGAGAAATGGCTAGTGCATTCTTGCATAACAAACTTTTGGCAGCGCATTGGATGAAACGAAAAACTTACTTGACAAACTCCGCCAGCCCTCTTATCATGAAACTGAAGCTATTTATTTATCTTCGCAATCTCTGCAGTGGATTAATGACAAAAAACTTAATGTATTTGGCGTAAATCATGCTTAATTTTTTGCACTATGTGCACCTCATGTCTTTATAAAACTTTTAGGTTTCTACCTATACAAGCCGAAACGCGCTTATAAAGTGTTTAAGACAGTAAAAGACGTCAAATAGACAAGGGAGAATTTGAATACTAGCTACCCTAGGGTTTCTTTGCCTTTTTTTTTATTTGGTAAATTTCTTAACATTTATAGCTAAACGACAACTGTCATTCCTGTAAAGGTCAAGTATCCCGCTACTTGTTAGCGGGATCTAGAGATACCGTGACGGTATGACGTAGGATTGCTGTCATTCTGCTACTTGTTAGCGGCTGAGATACCGCGAATGAATCGCGGTATGACGGTTCGCGGTGGCATGACGATAAGCTCGTCATCCCGCTACTTGTTAGCGGCTGAGATACCGCGAATGAATCGCGGTATGACGGTTAGCGGCGGCATGACGTAGGATTGCTGTCATTTCGCTACTTGTTAGCGGCTGAGATACCGCGAATAAATCGCGGTATGACGGTTAGCGGTGGCGTGACGATAAGCTCGTCATTCCGCTACGTGTTAGCGGCTAAGAGATATCGCGGTGGTATAGCTATAAATTGTTGATATCTTTTTTATATCACATTTTTAACTTACAATAGTTAGCCAGCGTTCCTTACATTAACCAAATCTTTCAAATTCTGCACTCACCACTACCTATAACTCACTTTCACGCAATATTGATCGTTCTTAAAAAGCAATCTAACATTTTTTATTCCTTGATTGCGAAGCTTTGATGCAGCTGATTTAGCAGCCTGAGCACTTTTAAAAAATGCAACATATCCCTTACTTTCTGCACTGTCTTGTTTCGGATGACGTTTCTGCATTTCTTTTTCATATTGCTTTCTGTAATGAGGAGTATTTTGTATCAATTGTTCTGACATCTTTCTTAGGTATTGAACTTTTACTTTTGCAAGCCCAGATTTATGAAATCCTAAGACTTGAGCTGCTTTTTCTGATAAGTCTATTATTCTGCCTTCAATAAAAGGCCCTCTATCGTTAACCCTTGTAACAAGCTTTCTTCCGTTTTCTAAATTAGTGACAAGAACAAAGCAGGGTAAGGGCAAAGTCTTATGCGCTGCAGAGATCAAGTGACGGTTAAACGCTTCACCATTTGCTGTAAGTGTGCCATGATCTTCTATTCCATACCACGATGCTATCCCTATCTCTTCATAGTGTTTACAGTTTTTTGGATAATAAGTTATACCATTTATTGTGTAGCTGCTGCCAATTTTATAATGACCTGCAGTGCAGTTAAACCTGTTGCTAAAACTGCAGCTACTTATCAAAACAAATATTAGACATAGAAAGGTTAGGTTTTTTATCATTGTATTCGGTAAGAGGGTTCGATACTATGAGGATTTTAAATTATACTATAATAAATTTAGTAATGAGTAAACATCTACTGCTAAATATTAACAAAACTCAAAAAGGAATAATACATATTATTGGTATAGGTGGAATCGGAATGAGTGCCATTGCTGAAATTCTTCACAATTCCAATTGCAAAGTTCAAGGCAGTGATGCACAATCAAACGACAATATAAATAAGTTACAAAAGCTAGGTATAGAGGTTTTTATTGGTCACAATGCTAATAATATAAGCCAAGCTCAAATAGTTGTACATTCTTCTGCAATAGAATCTGATAATGTGGAGTTAATTGCGGCAAAAAATAACAATAAAACCGTTTTGCATAGATCAGACATACTTGCTGAAATTATGAAAGGTAAATATGTGATAGCGGTTTCAGGTTCAAGCGGAAAGACAACAACAACCGCTATGATTGCTTCCATTTTTGATCATTCTGGCATTGATGCGACTGTAACTGTAGGAGGGATATTAAATTCCTATAAGAGCAACTTCAAACTTGGAGGGAGTGACACTTTTCTGATCGAGGCTGATGAGTCTGATGGAACTATGCTAAAAATCCCTGCAAAGATTGCTGTCATAACAAGTATCAACAATGACCACATAGATTATTACGGCACATTTGATAATATCAAAAATGCATTTTCCCAATTCGTGAATAATGCAGGTTCTGCAGTTTTACCTGATTCTGTAGACATCGATTATGATGCGGGTAATTCTATAACGTTTGGGTTTGAGAATGGTAGCATAAGAGCCAGCAACATTAAACAGCATGCTAACAGCATAGAATTTGATGTGTTGAACAACTGGATTCCAGCATTACGTGCTGGAATGACAAAAGGAAAGTGTACAGAGATGTCATCCCAGTACGTGACACTGGGATCCAGCCCTTTAAAAAACATAGTACTATCAAATGCAATTGGAATTCACAAAGTAAGCAACGCCCTAGCTGCAATATCAGTTGCGATAAAGCTCGGAATTAGCGATGCAGATATTAAAAAAGGCCTTTTGGAATTTCAAGGAGTAGCAAGAAGATTCTCTTTGATTGCCGATATTAAAGGTGTTAAGTTAATTGAGGATTATGCCCATCATCCAAATGAAATATATGCAACTTTAACGGCTGCACGTTCGATTACTAAAGGAAAAGTAATAGGAATTATCGAACCACTTCGTTTTGCCCGCATTCGTAATTTTTTTGATGAATTCATACGCATTTTCATGATGTTTGATTATGTCATCCTCACTCCTGTTCATCCCCCAGAAGACAAGCCTATTCCTGGTTGTGGGATTGATGATATACAAAAAGCTTTAATCAGTAATGGATTTAATAACACAAAAATTATGAATGATGCTTTGCTCATTTCACATTTTATTAGTGATTCGACAAGTCCAAGTGATATAGTATTATTTATTGGTGCTGGTAGTAATATAGCTAAATTGGCAAAGGAAACTGCAGCACTTATTGCGGAAGTTAAGGTTTAATGTAATGAATAAGATAATCAATAACGTATTTGCAAGAGAAATTTTAGATAGCAGGGGTTACCCCACTATTGAGGTAGAAATTGAGCTCTGTGATGGTGCAATAGGCAGGGCATCTGTACCTTCTGGAGCTTCAACCGGTAAATTAGAAGTCTTGGAACTCAGGGACCAAGATGAGAAAAGGTATTGTGGTAAGGGAGTGCTGAAAGCTGTTCAAGCTGTAAATGGGATAATAGCAGATGAAATCATTGGAATGAATGCAGCGGACCAAAATGCAATTGATAAAGCATTAATTGAACTGGATGGAACAAAAAACAAATCAAAACTTGGAGCAAATGCAACTTTGGGTGTGTCTCTTGCAGTTGCAAAAGCAGCAGCAAACAGTTTCAAAATGCCGCTATATAGATATTTGGGAGGAAAGCAGACGAGTGTTATGCCGGTTCCACTCATTAACATAATTAATGGTGGAGTACATGCAGACAATAAGCTCGATTTCCAAGAATTCATGATTCTTCCGGTCGGTGCTGAGACTTTCAGCGAAGCGATTAGAATATCTGCGGAGGTATTCCACAACTTACGTAGCATTCTTAAGAAAAAAGGTTATAGCACAAATGTAGGGGATGAAGGTGGTTTTGCACCAAATATTGAAAGTACTGAAGAAGCACTTGATTTGATCATATACGCTATAGAATCAGCAGGTTATTCAGCGCAAAGTGATTTTGCACTAGGCCTTGATGTTGCTTCATCTACTTTTTATGAAGATGGAATTTACAAATTTGAACACAGAGATCTTACTTCAGAAGAGTTGACTGAATATTATTGTAATCTTGTGGAAAGATATCCAATAATTTCTATAGAAGATGCAATGAGTGAAGACGACTATGAAGGTTGGAAATTACTTACTGCAAAATTGGGGAGTAAAATTCAATTGGTTGGGGATGATTTGTTTGTTACAAATTGTGAACTGATATGCAAAGGAATAGAGGAAAAAATGGCAAATGCTGTACTGATCAAGCCAAATCAAATAGGGACGTTAACAGAAACTTTTGCTGCTATTGAAATGGCAAAATCAAATGGCTATAAAGCTGTTGTTTCTCATCGCTCAGGTGAAACAGAAGACACAACAATATCTCATATAGCAGTTGCGTCAAATTGCGGGCAAATAAAAACCGGGTCGCTATCGCGTTCTGATAGACTCGCGAAGTATAACGAGCTAATCAGAATAGAAAGCGCATTAGGAAAGGATGCTAAATATTATCGTGGGTTAGCATGGGTTTTATAGACGAAGTAAAATTGTGTTTAAAAGCTGGTGACGGTGGTGATGGCTGTGCAAGTTTTCGTCGAGAAAAGTTCGTTGAATTTGGTGGTCCAAATGGTGGTAATGGAGGAAAGGGTGGAAACATAGTTTTCATCAGCGACGCTAATCTCAACACTTTGCTTCATTTTCGTTATAGAAGACACATTAAAGCAGATAGTGGAAAAAATGGTGCAGGCAGGGATAGATCTGGCACAGCAGGGAAAGACGTTATACTTAAAGTTCCAGTCGGTGCACAAATAATTGATGAAGAAAGTGAAGAGATAATAGTAGACCTTGACAAGCCTGGTATGGAATTTCAAGTAGCACAGGGTGGAAAAGGTGGACTTGGAAATACTAATTTTAAATCTTCTACTAATAAGGCACCAAGACATTTTACTTACGGTCAGCCTGGCGAAGAAAAACATGTATTATTAAAACTAAAAGTTTTATCAGATGTTGGAATTATTGGCATGCCAAACGCAGGTAAATCAAAATTTTTGACTCGCTGCTCAAATTCCGATACAAAAGTAGGCGATTATCCATTTACCACCGTAAGACCTCATTTAGGCATGGTAAAAGTGGATGATAGCGAAGTTGTAATAGCAGATATTCCTGGAATAATTACTGATGCTCACCTTGGAGTTGGGCTCGGGCATAAATTTTTAAAGCACATAGAAAGGTGTCAAATTTTACTTCATTTAATCGATGTAACTCACGATGACGTTGTTTTGGCTTATAGTTGTATCCATAATGAATTGGAACTTTACAATAGTGATCTTGTTGAAAAAGAAGAGATTGTAGTATTAAACAAATGCGACTTATTGAGGGAAGCAGAAATTCTGGAAAAGAAGAATCACCTAGCTAATTATCTCAATAAAGAAGTGCTGTGCTTATCAATTAATGGTGATTTACAGCCTATTTTAAGATTATTAAGTGAAAAATTGAAAAAGAGTAATTCTAAGGAAATCGATGTATATGATCCTTTTAAAGCGTAAATTTTCTATTTATGGATGTACAAGAATGGTAGCGTGCAACCAGAACTAAGCGTACAGCTGTGCAAACATCGTGATTTGAGTCCACCAGAAGGGTGTCATCCCAGTGCCCAGACACTGGGATCCAGGAATTTTATTAAGTTGGTAAGCATAAAAGTAGCCGTTTTATGTTAAAATACAACGTTTTGATGATTATGAAAAGGCTGGATTCCAGACTGGAATGACACCATCATAAAGTGAATCAGTGTCAGCTACTTGCATCTACCATGCAAGTTAACTGAAAATTGCAATGTTCGTACACTTGACTACTTGGATCTAGTATGATTTAATTAACAAAGAAGTAGGCATGAAAAAATTATGTAGTGAACCAGTTTGCATAACACCAGGAGGAAAATATGGATAGAAAGACGAGAATAGAATCAGACAGCTTAGGGGAAGTAAAAGTACCAAGTGAACATTACTGGGGAGCACAGACTCAGCGTTCTTTAGAAAATTTTAAGATTGGCACAGAAAAAATGCCAGAGCCTCTGATTAAAGCATTAGCAATAGTAAAACTTGCAGCAGCGCGTGTTAATATGAAACATGGTGTTATAGATGATAGGGTAGGGGACGCAATTTGCACAGCCGCGAGGGAAGTAATAGATGGCAAATTTAATAATGAATTTCCGCTTGTTGTTTGGCAAACCGGATCCGGAACGCAGACTAATATGAATATGAATGAAGTGATCAGCAATCGTGCAATAGAGATTTTAGGTGGTAATTTGGGTAGTAAATCTCCAATACATCCAAATGATCATGTGAATTATGGTCAGTCGTCAAATGACACCTTTCCAACAGCAATGCATATAGCAGCAGCAGAGCAAATAAACTGCTTGCTTATTCCAAATCTTGAAAAATTGCATAAGGTGCTGGATAATAAGGTTCAGGAATTTAAAGATATAATAAAAGTAGGACGTACTCATCTGCAAGATGCAACGCCCCTAACACTAGGACAGGAGTTTTCTGGCTATGCAGCCCAGATTAAAAAGGGGATAGAGAGAGTAAAATCAACTTTAAGTGGTATATACGAGCTTGCACAAGGTGGCACTGCGGTTGGCACGGGACTCAATACTAAAAAGGGTTTTGCTGAAGATTTTGCAAAGCAAGTTGCAGGAATTACTAACCTTCCATTTACTTCAGCAGGCAATAAATTTGAAGCGCTAGCAGCAAATGATGCTTTAGTTGAGCTCAGTGGAACACTCAATACAGTAGCAGTCAGTTTAATGAAAATTGCAAATGATATAAGGTTGCTTGGTTCTGGTCCAAGATGCGGAATTGGGGAAATAATGTTACCGGAAAATGAGCCTGGTTCTTCAATTATGCCAGGTAAAGTGAATCCAACTCAGTGTGAAGCGGTGACTATGGTATGCACTCAAGTTATGGGAAATCATGTTGCTGTAACCATTAGTGGTTCAAACGGTCATTTTGAATTGAATGTGTTTAAGCCAGTGATAATTTACAATGTTTTGCAGTCTATAAGACTTTTAGCTGATGCAAGTTTAAATTTTACAGAAAAATGTGTAGTTGGTATTAAAGCAAATGAAGAGAGGATAAAAGATTTACTGAATCAGTCGTTGATGTTGGTCACTATATTAAATACGCATATAGGGTACGACAATGCAGCAAAAATAGCGAAGCTTGCTTATAAAGAAAATATCACTCTAAAAGAAGCAGCAGCAAAACTTCAACTGCTCACTGAGGAAGAGTTTGAAAGGATAGTGAAACCAGAAGAAATGGTAAATTATTTGTAACCGCTCACACTTAATTCTTCAATCTCACTAATAGAAAGGCCAGTAAACTTGACAATAGTGTTAACATCAACATTATTATCTTGCTTTGTCTACCTTATTTTGCCGCTCCCCTGAACGGATACGGTTTAAGACATAAGATCCTTTTTCATAGCTATACTACGTTATCCAGCGTCTGGGCACTGGTTTCTTGGTACTTATTCCGCAATAATTTTTTTTTCCTTCAATAAACTTTGCAGTTCGCCTTTTTCGTACATCTCGCGAGTGATGTCGCAACCACCAATAAACTCTTCCTTTATATATAATTGTGGAATTGTTGGCCAATCAGAAAACTTTTTTATAGATTCACGTATTTCATCATTCTCCAACATGTTAATATACTTAAACTTCACGTTCAATTTTTTTAGGATTGACACGACGAGTCCAGAGAATCCGCATTGAGGAAAATCAGAAGTGCCTTTCATATACAATACCACATCATTTTCTGTTATATCTTTTTTTATTTGTTCAAAATTGCTCATAAATTCACCTTATTTTTAAGTATTAGTTTCCAGTTGCAAGGCGTGTATAGACTGACCTTCCAGAGCTTTATATACCATTTTATGCTGTTCTATTTTTGTCTTTCCAAGAAAACACTTGGAGTTTATTTTTAAATGATAATGGTCATCATCTCCAGCAAGATCATGAATCTTTATATCAGCGTCGGGGAACGATTGTTTGATGATCCTCTCTAATTCGTGAATTGCAATAGTCATTGATTTGCTTTAAATTACAATACTTTCATTATAAATCTAAAACGATTGAGCGCAATAAAAAGTTGCTATCATAAAAAATAGAAGCATACTATAATAATGGAATGACAAATTATGCAGGGAGGCTTTGTGGTGGGCGAAAGATTTAAATTCACATATCTATTGGTTTTGCTAACTTTTTCATTTAGGTGCTTATCTTACGATGATAAAATAAATAACTTAGAGAATGTTTACATCAAAGCTAACTATTTGGAGCATTCTTCAATGCAATAGGTTCTCTAGAAGGAAAAGAAGATGCAGGTGACAATATAACAGAGGGGGTTTTTAGTTTTAATAAGAAGGAGCGAATTGAAGCTGGATACAGTCCTAAATATGTTCCAGGGTTTGCCGGTAGTGCTGCAATAGGGTATTTATTCAAAAATATGAGAGTTGAGTTTGAAGGCTTATATTCTCAGACTAACTTATATGATGAAGATTATTCAGATAAGAAAAAAGCAAGATATATTGAACTTCGTCGTCACAATGATGCGTCTACTGGAGCGGAATGCAATTCACCTTGGAGAAGTGGAAAGGTTGATATTCACATTCAAGAAAATTGTAGTGTTGAAGCAGAGTTCAGAGCTGCATTTAAGATAAAAAATGAAGGTTTTAATAACTTAGCTGGAATGGTCAATGTATATCGTGATTTTAATATAGCAAAAATGCCATTCACCCCATATGTTGGTATTGGTGCAGGTGTAACTAGGGTTAAATTTCTAGGAAAAACCAGATATGCCTTGGCTTACCAAGCAAAACTTGGTATCAATCACCAACTTACAGCACAAACTCAAGCATTTGCTGGTTTACGCTATTTTGGTATCCTTGATAACCAATTTAAAGATATTGTACCAGGAATAAAGATACTAGCTGGTGAAGGATATATTCCTGCCGGTGGAGGAAGTAAAGTTGATGAAACTGCACGTGTTGAATCAACAACTGCAACCATTACCAATAGGTTTGGCATATATGGCTTAGAGTTTGGGTTGGTTTATCACTTTTAACTTTATCCAATAAATTACATATGTGAAGATAGTAAATTCAGCGTGCTGAGAACATTAGAAAGACGAGATTTTAATTGATTTTCATATTTACTCCAATCTTGTATTGCCTTTCTTGCAACACCTGAATCAACTGCGGCTTTTGCAACAGCAGGAGCTACTATAGAAATTAATCTTGGGTCAAATGGAGTAGGTATTATATATTCACGTCCATAGCCCATTTTACGACCGCCATAGACTGCAGATATCTCACCTGGTACTGGCTCACGGGCAAGCTTTGCTATTGCATCTGCAGCTGCAATTTTCATTTCATCATTTATTGTTGTTGCATGTACATCAAGTGCCCCTCTAAATATATAAGGAAAACCCATTACGTTGTTGACTTGGTTGTTGTAATCTGACCTACCAGTTGCAATTATTGCATCTGGCCTCACAGATTTTGCAAACTCAGGCCTTACTTCTGGATCGGGATTGGCAAGAGCAAAAATAATCGGGTCTTTGCCCATACTCTTTAACATCTCTTCATTTAACACATCTTTTGCAGATAGTCCGATGAATACATCAGCGCCTTTTATTGTATCAAGTAGAGAACGTTCGGAAGTATCAATTGCATACTTTTCCTTCCACTCATTCATATCCTCGTTTCTACCTTTGTATATTACTCCTTGCTTATCACACAGCACTATATTTTTAGCGCCCATGGACTTTAGTATTTCTAAACATGCAATACCGGCTGCTCCAGCACCATTCATAATGATCTTAACGTCCTCTAATTTCTTTTCAACAATATCAAGAGCATTTTCTATGCCAGCTGCAACAACCACCGCAGTTCCATGCTGGTCATCATGGAACACTGGAATATCCATCAGTTCATTCAGGCGTTTCTCTATTATAAAACAATCGGGAGATCTTATATCTTCTAAATTTATCCCCCCCCAACTTGGCCCAAGATACCTTACTGCATTGATGAAATCTTCTATATTTTCTGTACCAACTTCTATATCAACTGCATCAATATCAGCAAAACGCTTAAATAAAACAGCTTTGCCTTCCATGACAGGTTTTGCAGCAAGAGGACCGATATTACCAAGTCCAAGCACTGCAGTGCCATTTGAAATGACAGCAACACAGTTGCTTTTTGCTGTATAATCATAAACAACCTCAGGATTTTTAGCTATTTCAAGGCACGGAGCTGCAACACCAGGGGAATAAGCAAGTGACAAATCATACTGGGTAGATAAAGGTTTTGTTGGCATGATTGAAATTTTACCAGGGTTACCACCTCTGCTGTGATACTTAAGCGCTTCTTGTTTTGTGGTACTATCTAAATCATCGTTCATCATTACATCCTTATATTTTAAGCTTGTATTTTTTAAGTATATGGAGTTTTTATAAATGTTCAATTGTAAACTATTAACTTGTGAACTCTGTTGTACTTCTGTATAAGTTTACCTATTACGTAAGATGATATTACATGCTTAAAAAAAACGTGCCTAATTTGCTTACAATTTCTCGTGCACTTGCAATACCAGCAATAATATTAAGTTTTTATATAGAAAATAAATATGCAGGCCTGATAACAATATCAATCTTTGTGTTTGCGTGCATTACGGATTTTTTTGATGGTTACCTGGCGCGTGCGTGGAAAGTCCAATCAAAGTTTGGCAAGCTATTTGATCCAATTGCTGACAAATTAATAGTGGTTTCAACGATAATTATGCTAGTTTATAAGCATAAGATAAATGATTTTACAATAGTACCATCGATTATCATCATCTGTCGGGAGATATTAGTCTCGGGTTTACGGGAGTTTCTGATAGCTACAAATGTTAGTCTACCTGTAAGCAAAGCTGGAAAAATTAAAACATTTTTGCAGATGGTTGCTGTAGTAGCGCTAATAATGAACGATTATTATATGATTCAATATACAGGTGCGATTTGTTTATGGGTTGCAGCTATTATAACTATGTGGTCAGGCTATAATTATATCCTAGCCGGCATCAAATAGATTGATTAAATCTCCTAGGAAATAGTTAATAGACAAGAGTAGTTAATATCTTAGTGATATTGACTCAGAAAGCAAAAAGGTGTATAATTGTATTAACTTACTACTAATTAGGTTAATATTATGAAAATACCTAGTGGCAAATTTTCTTCTACTAAAAAGGTTCCAGGAAAGAATAAGAAAAAAAGAGATTTTGAACCATTAGAAGAGTTTTTTTGGGATTTTTGGCCAACAGTTGATAAAGAAGTCAAAAGAGAAAGGCTAGAACAAGAACTATTAGCACTAAAAAAAAGAGAGCTATATAGAAAATGTGCATCATTGGCAACAATGGTCCCATTTACATTGCTGATGGCGATTGAACTGGAAAAAACATATAGCGATCAGGTATTACTTGGCGTGATAAGTGGCGCGCTAAGCCACACTATATTACCTTTTACAGTCTTATCTCTTATTTGTACGCTATATTTAATTTACAATAATAGGAAGATAGCACAAAAAGAACGAGAGTTGGAGATTATTGAAAATGGAGAGGAAGTAAAGGAAAAAGAGCACAATATTTCTGATATAGGTCAGTGTTTGATCTATATTGAGGCTATAACAACTGCACTGGTTATTGTAGGTATGATAATGGGTGAAACATCTTCACTTGAAGCAGCAGAGGATGCAATTTTATTTCTTGCCAATGCAATTGCTTTTCTTGCAACTCTTGTTTCTTATATTGATAAGCATGAAAAAAATAAGAAAAAGGAAACAGAAAAGTCTGATCTTGATGAGAAATCTAGCAAGAAAACTAGCAATATATCTGTAGCCGGATTGGCGCTTGCTGGTTCTTCTGTATTTTTAATAAGAAGGATAATGTTAATAGCATTAGCATCGTCCTTAAATCCTGCTGTTGGAACTACTTTAGGCTTGGTAGGTATTGCAATTTTTATGGCTGTACAGGTCTTAACTATACATTCCTACAGTAAGACGCTGAAAGATCCAAAAGTGGAAGGACGAGGTGAATCAAGAAATGCAGGTAGTTCTGACCGTAGTTATAAAGAAGAAGGACCGGCTATTGCCTAAGAAATTTATTTATTTAAGTAATATTTAGGTCTATACTTTATTTTGATCGAAAAAAATCTTATGTATAAGACTTTAATCACGTGCTTTATTTTCCTAATTTGCTCCTTTACACAATCGTATGCGGATGATCTTGAAAAAACTGAAACTGAACTATATGAAGAAGCAGTTGAACTTTTTGACCAGAAAAAATATAAACAAGCTATTAGGGCATTTCATAAGATAGAGGATTTGTATCCTTTTTCTTATTGGGCAATGAAAGCAAAATTATTATCTGGGGTCTCTCACTATAATATGGGTAACTATAGCAGTGCTGCAAGTGATATGGCTGATTATATATATGTTTATTCAAATGGTGAAGATTTACCATATGTATACTACTTAAGAGTATTATCTTATTACATGCAAATTAATAAAGTGCAACTTGGACAGCAAACTGCATATAAAACTTTAGAGCTAGCCACTGAGTACATTAATCTCTTTCCAGGCAGCGAATATGTAGACGAGATAAAGGAAAGAGCAAAATTAATCACAGAACATATATCAACAAAAGAGTATTCTATCGGTAAATTTTACCTGAGGCGTGGTGAATATTTAGCAGCAATTAAGCGTTTCCAGAATATGGCAAGCTATAAGGATTCTAAATATTTTTCTAAGTCTATTAACCATTTAATAGCAGCCCATTCAGCTCTTGGCCTTGACTTAGAAGCTGAGCAGTATGAAAGTATGTTATTAGCAGAAAACCTGCAAGATGCCAAGCCAGAGGCTTGAAAATTTGCTTTAGCTTTTTCTATGCTTTGATATATAATTAGGTTTTTAACTATTTGAATATGGCTGGTCATTCACAATTTTCAAATATAAAACATCGGAAAGGCGCTCAGGATGCAAAGCGCTCTCAAAAATTTACGAAGCTGATCAGAGAAATAACAGTTGCTGCAAAGCAAGGGCTGCCCGATCCCGAACTCAACCCGCGCCTTCGCTCTGCTATATTTGCTGCACGCAAGGAAAATCTACCAAAAGATAAAATAGAAACAGCAATAAAAAATGCAACTGGTAACGTTGCTGGAGAAAATTACGAGGAAATCCAATATGAAGGTCATGGGCCTTCTGGCACTGCACTCATTGTCCATGTTTTGACTAATAATCGCAACCGAACTGCTTCTGAGGTACGTTATATATTTTCTCGCAAGGGTGGAAACTTGGGAGAAACAGGAAGTGTTAGTTACCTTTTCGATCATGTAGGCTTAATCGTCTATAAAGCAGAGGGTGTGAATTTTGATGATTTATTCAGTCATGGAATCGAATTAGAAGTATTGAATGTTGAGGAAAATGACAAAGAAGGATTACACGTTATAACTTGTGAAATAAAAGATTTTGGTAAAGTACGCGATGCCTTTTATGCAAAATTCGGAGAACCAGAACTTGCTCGTCTTTCATGGCAGCCAAAAGATCTGATTGAAATTAGCGATAAAGAGTTAATTGATAAATTATCTGCATTGGTTGAAGAATTAGAAGATAATGATGATGTACAGTATGTGGAAGGTAATTTTACTTTTGTTGATGCTGTTTAAATGATGAAGCTGATTGTATTTATGCTGCTCTTTATCTTACCGTTATATACCGCTGAAACATCAACAGATCTTGCACAGCCATTCCAGCATGGAATCAGAAAAAAAAAAGCTACTTTGACGACAGAAAGTGATAGAAAGTTGTTATTCATATCCAGTACCATAAAATCTTCCTTTTTTGCCACGGAAGGGTTGGCGCCAAATACAGTGGTGAAATTGATCAACATATATAAAGATTTCGGTGTTGATTTTAAAAAAGACATTGTGCCGAAGAGTAAATTGGAGGTTCTTTTTGAGAGATTGCCTAATAATCAGAAGACTGAAGAAAAAATTTTATATGCTTCACTGATAATAAACAAGAAAGCTATTAGTTTATATCATTATAAATCGCAAGACGGCAAAGAAAGGTATTTTAATAAAGAAGGAATAAGCTTAAAAAATGGCGAAATTTTTGCAAATCCTTTAAATGGAGATTATCGCATATCCTCAAAATTTGGCAATAGAAAGCATCCTGTTCGCGGTAAAATTGCTTTTCACAAAGGAGTGGATTATGCAGCTAAACTTGGCACTCCCATATACGCTGCTGCAGAGGGTGTGATAGAATATATAGGAAAGAATGGTGGCTATGGAAATTACATCAAAATAAAACACAAAAATGAATATTCAACCTGTTACGCGCATATAAGTAGATTTAGTGGCGATATAAAGTTAGGCTCTAAAGTAAAGCAGGGGCAGGTCATCGCCTATGTTGGTAGCACTGGTGTTGCAACAGGCCCTCATTTACATTACGAAGTTATATATAACGGCAAACACATCGATCCGCTTACGATAGCACATAAAACTGAAGTAAAATTGCCTGATCATGAATTAAGAGAGTTTAAACTATTTGTAAATAAGATAAATAAAACGATCAACAGAGAGAGTTCAAGTGAAAAAGAAGTTTAAAGACAATATGGATAAGAATACGATAAACGATAGAAATTTGAGTCAAATTCGGGCTTTTCCTGTACTAATAGCGCTAGGATTAATTTTATCGCTGCTTTTTTTGGCATATGACAGCACAATTGCACTTGGAGTTGCTGCCGTTTCAATTTTGACTTTTCTTCAAGGATTTTTTATTAATGACCCTAATGAAGCAAGAGTGATAGAATTTTTTGGTCATTATATTGGAACTTATTTTAAGTCTGGAATATGTGTAACGCTTCCCTTTTCAAGCAAATATATAGTTTCCCTAAAATTTCAGAATATTAACACAGAAAAAATAAAAGTTAATGATGCAAATGGAAGTCCAATAGAGATTTCTGCAGTAATTGTTTGGAGAGTGAGCAGTCCTGCAAAGGCGTATTATAATGTTAACAACTATCACGAATTTGTTTTTGTACAAAGTGACTCGGTAATTAGAGAATTGGCGAGCAATTATCCGTATGACAGCGAGAGCAATGAGGAATCTTTACGTAAAAATTCTGATAAAATTTCAGATGAATTGCGGTCAATGTTACAACAAAGATTAGATATTGCAGGAATTGAGATTACAGAAGCCAGAATATCGCATTTGGCGTATTCGTCCGAGATTGCACAAGCAATGTTAAGGCGTCAACAAGCACATGCTATCACTTCGGCAAGAAGGCATATAGTGCAAAATGCAATAGGAATTGTCGAGGAAGTAATAGCTCATTTTGAAAAAAACAAAAGCTTACAATTAGATGGCAAGCAAAAGGTTCAATTGATAAATAATTTGTTGGTTGCCCTAATCTCTGAGCAAGATGCACAACCGACGATTAGTTTAGATAATAATTAGCATAGAAGCCGATTGGGTTTCATAAATGCAAGTCACTATTAATTTCTTGATTAATAGACTAAATGATGTTATAAATTACACGCATTAGGGGTGCTCTAGAAAAGCTGAGAGTACATAAAGTACAACCCTTTGAACCTGATATTGTTAAAGCAAGCGTAGGGAAATGTATGTATATAAATATTGAAGAATGCTTCGGCTTCATTGCGTTAATTGCATCTCTAATTGGATTATCACCTCAAGTATATAAAGCATATATCACTAAAGTTACTCGTGATGTATCGATGTTAATGTTAGTAAACTATCTTATTTGTTCATTGTCTTGGATTGGCTATGGTCTTTACCAGAGCTCAATTTTTGTGGTGCTTAGCAATATTGCTGGATTAGTGATTAGCATAATATCAATTATTCAAAAATGTTACTACGATGCAAAACCTGCACCATGATCATGTGCTGCACTGCAGTACACAACAACAATATCGTTCTATTGTAGTGCTAAATGGAAAAATACCGAGCTCATCGTTTTTTAAACGAGATATACCTATTATTGCTGTAGATGGAGGAGCAAACAAGCTTCTATCAATTGGCGTAAAACCTGATCTTGTAGTAGGAGATTTGGATAGCGTAAATCTGGATTTACGTGCTAATTTGAATACGATATATCTACCTGATCAAGATTATTGCGACTTTTCTAAAGCAATGGCTCACTTAAAAACAGTAAAGTTATTGCCATCAATAGTAACGGGTATTACTGGAGGAGCAATTGATCACATACTACAGAATATTAACATTTTTCTAAGTACGGGCAGTATCTTTTACACACCTTCACCTCCCATGGTAGGTTACACTTTACAAAAAGGTATTACCCATTTTTTTTCTTTGCCAAAAAATACTAAAATATCTTTACTTGGTATACCGAGAGTTCAAATATCAACTAAAGGATTAAAATGGGAACTGCACCTTAGTAATCTTGCTTTTCCGGGAAAAAATTCTTGCTTTAATCGAAGTTTAGGCAATAAGGTATCCGTAGAAGTACACAGTGGTATATGTCTAGCAATGATTTATTTAGAGACAGTAGATGATGCTGCAAGACATCATGTGCGTCAAGTTAAGAAGTAAATAGACTTCTTGCATAACCCAAACTAAGTAGAAAAAAGGTATCATCCAAGTAGCTGACACTGGTTCCTTTATGACGTGTCATTCCAGTTTCAGCTACTTGAATGACAGCAGTCCTACGTCATACCGCCGCGGTATCTCTTAGCCGCTAACAAGCAGCGGGATGACGAATTGCTTAACCATCATCTACACCGTCATACCGCGATTCATTCGCGGTATCTCTTAACATAGATCCCCTACTATACCTTAACATAGATCCCGCTGCGGGATGACGATTGTCGTTTAGCTATAAACATTAAGAAATT
>NODE_9_length_19177_cov_13.382805
AATAATTTTAATCCAATAAGCTTTCAGGTTAATAAAATTAAATTATTTGAGTAAATGCAATACCATGTCTTTATTTGTGGGTAATAATAAGAATAACGAAGGTTGGCTCAGCTACACTTCTATAATTTCAATTTTTATGTTTACCGTATAAAAGAAGTTTCTTCTATCTGTGTCTTCGCGTTTGAAACTAACTTTATTCTATCTCTTTCTTGTTCTGGACTTAACCTGTGAAGCGCGTAACTGAAATCTTCCTCACTCACTATAAGCCGTCTTTGCGCACCAGCGCTAATTTTTGCTTCATTCACTAATTGCTCTAACTCAGCCCCAGAATAGCCTTCAGTCTTGTCTGCAATGTCTTGGAGGCTTAGCTTTTCATCAGTTTTTGTACCTCGCATATAAAGTGCCAATATCTTTTGTCTCACCTCTATGTTTGGATTAGGGACATAAACCTTCTGACCTAAACGTCCAGGTCTAATAAGTGCTGGATCTATACCACCGATAAGGTTAGTTGCACCAATTACTATTATATCTTTTCTGCTCTTAAATCCATCTATTTCAGTTAACAACTGTGTTAAACTCTCTCGACAATGGTAAGCTGAGTTATTAGCGGTACTTCTTTTTTGTGCAACTGCATCTATTTCATCTATAAAGACTATACAAGGAGAATATTTTTTTGCTATTTTAAAAAGCTCGCGTACAGCATGTGCACCATGACCAATATATACTCCAATAAGTTCAGGACCTGAGATGCTTATGAAATTCATATTTGATTCACCTGCAATTGCACGAGCGATAAGTGTTTTACCATTTCCAGGAGGGCCATATAATATGTAACCTCTTAGTGAATTAATACTTTTATTTCCAAACAGCTTGCGCATTTCTTCTGTCATTTGGTCACAGCAAATCATCTGCAACCGTTGTTTTAAGGAGTCATCAATTATAGCATCAGCAAATGTTATTCTTTTATCATCTGAATTAGCTAATTCTATCGATATAGGTAGCTCTACTTCCTTTAGTTTGCTGAATACTTGATCATATACAAACCAAACAATAAAAAGGAGAACGACAAGTAACACACAAGGCATAGCTTCACTAACATAATGTGCAGCTAACTCATACCCTTTACTAAGCAACATTGTATGCATATAGGCAAACAAAAAAGCGATAGAGACAATAGTTGCCACGCATAGTAAACAGATTGAAATTCTTTTTAGTAATTCTGAAATTTCAATTTTTTTCATCTTAATACCTTATACCAATTTTAAACTAAGAATAATTTTATCTAGCTTACCTATTTTAGCTTGATTAGAGCGTTCAGAAAAATTATCAAGTACATACTTTATTAAATACTAAAAACAATATATCACCATATTGTCACATACATCTTTAAAGTTTACCAAATTCATTTTCAAAAAACAAGATTTTATTATTAACCCGAATTCTGGATTAGATTTTAGGTAAATTATTGAAAGTCTTGAATTTTACTAAATTAGTAACTAGTCTTAAAATGCTTACTGCTTTATCGTAAATGCTAAAACAATAAGCTATTGATATTCTTGTTTTTTTTAATCTCCAATCCAGAATTCGGGTTAAAAACGCTAACTTGTATCTTCAAGAAGTAAGACATAATAGCTCTAAAATGTCTTGCAAGGAAAGGTAAAGCTGAACGCTAACTTATGCCAGAAAAATACCGTCTTGTTTGCCTTTTTGAGTAGTATCATCTTATTTTTCCTGTAAATTTTGTTTATAACGCCTAAGATTTACGATATTTTAATCCCGGTAGAATATCTTATAAAATCAGATTATATGTTATACCTATGGAAATAGATAACTTTCAGCAATATTACAACCAAGAAGAAATGAAGACAGTAACATTAGCTCAAATTTATAAAGACTTGGTAATAAAGATATTCGATATAGCCACAAGCAAAATGTAAGCTACTATTAATGGTATTATGGAAATAGCACCAACGATACCACCTACTATACCTACTACCAGAGGTGACGGAGTAGTAAGGCTTAATATAATAAGTGGGAGAGATATAATTGATAGTATTATAGAAATTACACCTACTGTTTTCAGAAGAGATAGAAATCCTTTTGAATCTAAGTGTTCTTTAATTCCCTTAAATAATATAAAGAAAATGCTTATACACATTATAGCACAAAGTATTACTGCTGCTATTTTTATTATAGCTGCTGCTATAAGTGCTGCTAAATAAGCTATATTCATTGCAATTATCACACACCATAATAAAAAAGTCAACTCCATATGTTTAGGTTGTAAAATCCCAAAAAGCAGCCAGAATAGAATAAGCAAACATTTACGAATTGAATTTAGTGCAAACAAGGGTGTTGATATCAACCATACTCTGCAGAATCGCAATATGGTATGACTACATGCTTTTTATTGATTTGATTAACATAATCAGCAGAGAGTTTTGTTTTGCAAAAGATGTCTACAGTAACATACTGCAATTATTTGGAATTGTAGGGCTAGGTGCAATTGTAAGGCCACTTGGTGCATTCATATTTGGTCACGTTGGTGATAGGTATGGAAGGAGGATAGCATTAATAATTACTATCTTGCTAATATCGATACCATCAAGTCTCATTGCATTTATTCCAAGTCACAATCAAGTAGGTATAATTTCTACTATATTGCTTCTTGCAATCCATATAACACAAGGAATTGCACTTGGTGGTGAACAAGGAAGTTCTGTTTATCTTATAGAGCATTTATCCAGTAGGAAAGAGAACTTAGGGATGTATTTTGGAATGATGGGTTTTGGTCGCTCCATTGGCGTCTTGCTTTCTGCGGTGATAGTGATTATCTGTAAAAAAACTACTGATTTTTGTACCTGGGGTTGGAGATTGCCATTTATTTTCTCAGCTATTTTAGGATTAATTAGCGCGTATAGCATATACACATTGGGAGAAACTCCAGCATATGAAAAAAATCGAAAACAAAGAAATTTACCTGATTTGCCAATAATAGAGCTTATAAAACGCCACAAGAGAGCTCTTATACTTGCTATTTTAATATCTGTACCTGTTAATGTTGCTGTTGGATTTACCATATTTCTTCGAACTCTCGCAAAGGAAATAGCATCAGTGGATGTTTATGTAACAACATATATCAACGAAATTGTATTGATTATAACCAGTGTATTAATGCCGATATCTTCAATAGCGTTTGGAATGTTGGCTGATAAAGTTGGAAAAGAGCGCACTGCAATCTTATTTATAGCAATTACAATGGCACTGTGTTGTCCTGCGTTATCTATTGCATATTACTATAAAAATTATCTTGTGATTGCGTTGAGCGTAATGGTTCTCTCTATAATAGAAAGGGGTATAGTTCCCATAGGAATAGTTGCATCTGAACTCTTTCCTACCAATGTTAGATTTAGTGGTGTGAGCTTATCACGCAATATCTCTTATGCGTTACATGGAGGATTTACTCCTATGGTTTGTATTTGGTTGACTGTAACATTTCCTCAAACAAACCTTGCTGCTGGGCTTTATATAGTCTTCTGCTTGTTGATCAGTGTGGTAGCAATATTGCAAATAAAACCGCAAGATAAAAATTTTGATTTGTGAAAGTTCTCAGTTTTCTCTTAGATTTATACCGTAACCTAAATTAGGTCCTTAGTTTCTCAAAAAAATCCTTTAACAAAAAAGAGCATTCTATTTCTAATATCCCACCATAAACTTCAGGTATATGGCTGCAAAATTGAAATATCTTAGCACCATTTTCAATTCCTCCACCTTTTGGATTATAAGCTCCAAAGTACAATCGTTTAATTCTGGCAAAGGAAATAGCTTGAGCACACATCGGACATGGTTCTAATGTTACGTACATATCAGCATCACAAAGCGTGGGAGTTGAAAATGCTTGTCTGATCGCTAACATCTCTGCATGTGCAGTTGGATCGCTGGATATATTGTGTGCAGAAGAAATGATATTGTCTCCACTCACTATTACAGCACCTATGGGCACCTCATCATTTTTTTGAGCGAGTTTGGCTTGCTCTATGGCAAGCTCCATATATTGATACTTAAACACTAGGCACTTATTTCTTATCAATTGCTGCTTTAACGAACGACACGAAAAGAGGATGAGGAGAAAACGGCTTTGATTGAAATTCTGGATGAAACTGCACACCAATAAACCACGGATGACTCTCTAACTCCACTGCCTCTATGCACGTTCCATCTTCTGATATGCCACTGCATAGCAGCCCATTTTTTTCCAAATCATCTTTATAATCTGAATTGATTATGTATCTATGCCTGTGTCTTTCTGAAATAGTAGTGTTACTATATGCATCCATCATTTTAGAGTTTGCATTTATATTACATTTGTATGCCCCAAGTCTCATGGTTCCACCAAGATCGTCATCTTGATCGCCAGCTAACTTAACGATTGGATGTTTACAGTTACGAAATTCTTCAGAGTGTGCATCTTCAAGCTTAACAACATTACGAGCAAATTCAATAATTGCAAGCTGCATACCAAGGCAAATTCCGAAAAATGGGATATTATTTGTACGGGCATAATTTATTGCTAATATTTTACCCTCTACTCCGTCATCACCAAACCCCCCTGGAACAAGGATTGCATGAGAATTCTGTAATTTCTCTCCTATAGGTTTTTCTTCCTTCTCTCTTGAGTTAACCCAATTTATCTTTACTTTGACTTTATTACTAATCGCACCATGATTTAATGCTTCAACCAGTGATTTGTATGCATCAGGGAATTCGGTGTATTTTCCCACTATAGATACAGTAACTTCCTGTGTTGGGTGCCTTATGGAATGCACTATTTGATCCCATTCAGTCAAGCTTGGTTTTGGCTTACTTAAATGAAAGTGCTCCAAAATTTGCGTATCAAGCCCACATTGGCTATACAACACCGGTAACTCATATATATGACTCACATCAGGGGCAGGTATCACATTGGATAAAGAAACATTGCAAAGCTTAGCTATTTTCTCTCTTTGATTATCGAAAATTTCTTTCTCACTGCGGCATAATATAATATCTGGTTGTAACCCCGCGGAATTTAACTCTCGAACCGAATGCTGCGTTGGTTTTGTCTTTAATTCTTGCGCTGCGGTAAGATATGGTATTAAAGTTAAGTGAATAAGGATAACTCTTTGTTTTCCTAATGTGTAGTTAACTTGACGTATAGCCTCCAAAAATGGTTGGCTTTCAATGTCACCTACAGTTCCGCCTATTTCACATATTACAAAATCTAAACCTTCCGTACCATTAAAAATGAACGATTTGATCAAATCTGTCACATGAGGAATGACTTGCACAGTTTTGCCCAGATAATCACCACGCCTCTCTTTCTTCAATAACTCATGATATATCTTACCAGTTGTTATATTGTCATCTTTTGTTGCTTTAATTCCAGTAAAACGCTCATAATGCCCAAGATCCAAATCAGTTTCAGCACCATCCTCGGTCACAAATACCTCTCCGTGCTGAGTTGGGTTCATTGTCCCAGGATCAATGTTGAGATACGGGTCAAGTTTTCTGATACGGATCTTAAAACCGTGAGCTTGAAGAAGCGCACCAACGCTTGAAGCAACTAAGCCTTTACCAAGCGATGACACAACTCCACCTGTAACAAAGATAAATTTAGCTTCCTTCATTAATTTTCAAATGGAACAGAAGTAGGTTCACTTTCTTGCTTTTTTTCTAATATAATTTTCTCTGCAATCGATTTTTTATGTACGTCTTTTGAATATAATCCTGACAATAGCAATGTGTTTATAATAAACAATCCAGCAACAATAGCCGTTATTCTGCTGAGCGGGTTTTCAGAAGATTTCACTGGAATCATCGAATTGACCCCCTGTTGTGTATTACTAAAACCACTTAACGAACTACTTCCAGGCGGCTGCAAGAGCACTAAAATTACTAACACAACAACCAATATTATTTGAAATATACTTAATACCGCTACTGACATTATAGATAGGGCTGAAAATAAAAATCTTAGCAGTACAAAGCACGTAAGTCAAGAACATCTGTCACCCAAATAACTTGAAATCTAAGTATGTATTTACTGCTTACCTTATTTTGATTAACATATGCATAAGACTTTGGGCTTAATATGTATCACATTTTAAAATATAAAGATTATGAACCAAAAATAGACGAAAGTGCTTTCATCGCAGGTGGTTCGCATATCATAGGTAAGGTTGAAATAGGAAGAGATGCAAGCATCTGGTTTAATTGTGTAATCAGAGGGGACGTTGAATCAATAAAAATAGGTAATGGAACAAATATTCAAGATGGAACGGTAATTCATGTGGATAGAAACCCAGGTGGTGACACAATTATTGGCAGCATGGTAACAGCGGGACATTTTTGTGTGTTGCACGCATGCACGGTGCATGATAAGGCGTTTATTGGTATGGGCTCTACCGTGATGGACCATGCAGTTGTGGAGCCTGAAGCTATGGTAGCTGCTGGCTCACTGGTAACACACGGAAAAGTGATAAAAAGTGGGGAAATATGGGCTGGCAGGCCAGCAAAATTCTTCAAAAAAATGTCGAATGAAGAAATTAAACATACTACACAATCAGCACAAAATTATATTATGCTAATGAAGGAATATAAAAACTGAAGTTCGCGTCAAGTGTTTTACTTGACACGTACATTTCGGCTTAACCCTTGTTACTTCTTTTTCCCATTCTCATTTACTTCTTGTGCTTTTGCCCCATCTACTTGAGTACTAGGTAATACTGCATATGTAATACCACCGGCTACGAGTGCAGATGCTACTGCTATACCAATCATTACTAACATCTCTAACTTAACTGTACGTTCAAGTGCAGTAAATGCTATCAGTCCAGCAGCAAGACCCATACCAACAGTAGCAGTGTACCGTGCTCCATTGCCTTGTTTTGGTTGCTCAGTTGTTTTGCTTTTATCTTCTAGTTTTCTATTTTTCTCCTCAGCTTCAGTCAATCGATTTTGTAAGTCTTTTGTTTCATCCTTTTTGGCTTTTAACTGAGCAGCAGTATCATTTGGTGCTGCTTGCAACTGCTGAACTTGATCTTTTAATGCTATTATTTCATTCTCTTTGGCTTTTAACTGAGCAGCATTTGGTTGGTTGTTTAACTGTGCTTCCAATTCTGTTATTTTAGCATTTTTCTCTTCTAACTGCTGCTGCAACGCTGTAGAATCTATTGCCTTTAGTTTTTCCACTTCAGCTTCTAAGTCTTGTTTTTCCTGCTGAGCTGTGTCCAATTGATCTTGTAATTCTTGTGTTTTAATTCTCAATTCCTCCTCAGCTTTCTTCTTTGCAGCTTCTAATTCTTCATTTTTCCCCTTTAACTGCTCTTCTGCAGCTTCCAATTCTGTTACTTTAACATTTTTCTTTTCTAACGATTGTAATGTGGGATGGAAAGATAGGTCTTTTACCATAATCTCCTCTTTCCCATCGTTAAAGCCTAACAGATTTTTCATTTCTTCTAGGCGACTAGGATATTTGCCACCCTTTTTCCTAACGGATTTTACATTTATGATTGTCTTATCTCCTAGTTCTTCTTGAGGATAAGAACTAATAATATATAGTTGTTGACCATTTAGCGTACAGCTCACATAAAACTTGCCATCAATTATAGCACCACTCTTATCTACGTTTTTATACTTTTTAAATTCTTCAGAATCATCTTTTTTTATAATAAGCACTATTTTATCATCGGCAACCTTTATTGTACCACTCTCTAAGCTTAGCATAACGAACCTCAATTATAATTTAACATTACATAATACCCTTAGAACCTAAGGTCAAGTAATATTTTTATCATAGCATAGAAAATTTATGTTCGTAAACAAAAAATTTTGGCGTAAAATTGCCGTAATTGTGCTATAGCTAAAGTAATTTAGGTTTACCGACCATCGTCATTCCGCTGCTTGTTAGCGGGATCTAGAGATACCGCGGCGGTATGACGTTGCTAGCTTAAAGTTTAAAATTGAGAAATATTTATGTTAAAAGAAAAATACGGCTTTAAAGAAGTTGAAGACAAATGCAACATATTGTGGGAAGGCAGTAAAGTTTACAGGTGGAATGGTGAAAAGGATAACACTTTCACTATAGACACACCTCCACCGACAATATCGGGTAAATTGCATATTGGCCATATATTTAGCTATTGCCACACGGACTTTATTGCAAGGTTTCAGCGCATGCTGGGAAAAGATGTGTTTTACCCAATTGGGTTTGATGATAATGGGCTTCCCACTGAAAGATTGGTTGAGCAAACCTATAAAACCCGCGCAAAAGAAGTTGGCAGGGAAAAATTTATAGAGATGTGCCATGAGGTTATTGAAAAATCAAAGCAAGAATTCAAGGAACTATTTAAATCGGTCGGCATTAGTTATGACTGGGATTTGGAATATCACACGATCAGCAAGGAAACTGTGACGCTTTCACAGATGTCGTTTATTGATCTATATAATAAAGGGTATGCATATAGAAAAATGCAGCCCATCCTTTGGGACCCGGTTGATAAAACAGCAATTGCGCAAGCAGAAATAGAAGATAAAGTTTTTGAGTCATCCTTAAATACGGTAGTTTTCTCTACTGAAGAAAATGAGCAGATCAACATTGCAACTACGCGACCTGAGTTACTTCCAGCATGTGTTGCAGTTTTTTGTCATCCAGAGGATGCGCGCTACACCCATCTGATCGGAAAAACAGCCGTGGTGCCGATCACAGAGACAAAAGTTCCAATAATAGCTGATGATAAGGTTAAAATAGATAAAGGCACTGGGCTTGTTATGTGCTGTACGTTTGGTGATGAACTCGACATATATTGGCAGCAAAAGCATAATCTACCGATGAAAATTATCATCGATCAGGATGGGAGGATGAGCCTTCATTCAGTACATGGTCAGAAGGAAGAAATATGGATCCCAGTGTCTGGACACTGGGATGACACCATAGGGGCTACTGGGATGACAGGAGAAAGGGCTACTCAGATGACAAAGGAAGGTGGGTGTGATCAGAAAGAAGAATGGATCCCAGTGTCAGCTACTCGGATGACAGACGATATACTAAATGAAATAAATGGATTGAAAGTTACAGCAGCAAGAAAGCGGATAATCGAAATCCTAACTGAAAAAGGACTTTTGGTAGAAAGCACTAACATTTCTCATTCTGTTAAGTGTGCAGAAAGATCTGGTGCACCACTTGAGATATTGCCTACTTATCAATGGTTTATCAAGACCTTAGAGCAAAAAGCTCAAATATTAGATAAAGTAAAAGAATGCAATTGGCACCCAAGCAATATGCGTAAACGCATGGAAGTGTGGATAGAAGGGCTAAATTGGGACTGGTGCATCTCAAGGCAGCGCTATTTTGGTGTGCCATTTCCAGCGTGGTATTCCAAGCGTAAAGGAGAAGAGGGCAAAATCATCCTAGCTGAAATAAAGGCCCTACCTATAGATCCATCGAAAGATTTACCAAAAGGGTATAGCAAAGAAGAGATTATCCCAGATCAAGATGTAATGGATACTTGGGCCACAAGTTCAATTACTCCTCAACTAAGTGCACTGGCAGTAAACAGTGAGTTTAGCTTACCAAATCATCGCTATGATACGATATTTCCTGCAGATCTGCGCAGCCAGAGCCATGAGATAATAAGAACTTGGGCTTTTTATACTATTTTAAAGGCACATTATCATGCAAATTCTTTACCTTGGAAAAACATTATGATCAGCGGTTGGTGTTTAGCAGATGATAAGAAAAAGATGGGTAAATCAAAGGGTAACATCATCACTCCTCATGTAATACTTGAAACTTATGGAGCTGATGTAGTGCGCTATTGGGCAGCGAACTCAAGGCTTGGAGTTGATACAGTCTACTCTGAAAATACATTCAAAATTGGCAAGCGCCTCGTTACAAAACTTTGGAACGCTAGCAAGTTCGTTTCCATGTTCATGGAAAAGCATCAAGTGATGAGCATAAATTCTGCTCACGAGACAATGGATAAGTGGATATTGTCTAAGTTATACAAAGTTATAGAAAGAGCAACAAATAACCTATTACAGTTTGAATACTGCGAAGCTTTGGGCGCAATAGAGGAATTTTTTTGGAAGGATTTTTGTGATAGTTACTTGGAGTTAGTAAAAAAACGTGCGTACGGAAGCAGTGAAGCAACCTTAAGCGCAAAACAAAGCTTGGCGTATGTGTTAAATGTTATTTTGCGGTTATTTGCACCTTTCTTGCCATACATTACAGAAGAGATATACCACCAGTTGTATAGTTATAATTCTGTACACAATCAAAGTAATTGGCCAAGCAAAGAAGAACTTATCTACGATAAATATTCAGAGGAAATGGGAGATAATGTTATTCAGATATTAAACATTATCAGAAAGATAAAGGCAGATAATAATGTATCAGTTAAGCATCTGATAAAAAAGTTGATGATAAAAGCAGATCTACGAGAGGATAAGTTGGATCAATCCGCACAGAATGATTTGCAGGCAGTTTGCAATGCGGAAACGATAGAGTGGATGCAGTCTGAGCTTGAAACTGAAGACGAGAAATACATAGTGAATATAGATTTATATTGATTTTTATAGCTTTACTTCCTTTAATATCCATGCTATTGTAATCATTATTAGTATGAGGGAATAATAATGGGGGATTTATATAATAAAGCCAATGCACCGTATCTTATAGCTGGTGCTCTTGCTACTTTGGTATTGCTTGCGTCTGGGACACTTGCCGTTGCCCCTTATGTTGAGTTCTTGTCTTCAGTTGCAGCCTTTAATGTAGCTCTTCCTGTTGCTTTGAGTTTGTCTATACTTTCTGTTCTGGTGCTTGTACTTTCATGTAAAATGATCAGCCAGAATAAAAAGCTTGATGCACAAAAAGCAGAACCTAATGAAAAAAATGGATTAGCTAAAGAGCAAGAAAATATAATACAAAGCTTAGAGCCTCAAATCAAAGAGCTAAATAAGAGGCTTAGTAGTCAGTACAATGAGATTGAAAAGCTAATTGCTAGTGCTGCAAAAAAAGAGGAGCTAAATAAGCTTAACAATGAAGTGAAAGAGCTAAAGGTAAAGATTGCTAGTGTTGCAACAAAAGAAGAGATAAATAAGCTTAGTAATGAAGTTGAAAAGCTAATTGGTAGTGCTGCAACAAAAGATGAAAGTGAAAAGAATAAGTTATGTTTAAAGTCAGAATATGAAGATGAGTTACGCTTAAGATTGGAATATGAAGATGAATTAAACTTGGAATTAGAACATAAAAGTAGGGAAGCTTCTTCTCTGCGTACTCAATTAACTATGTTAAGAAAAAAAGTAGAAGTAGAAGAAGTAAAACAATTAAAAACTTTAGAATCGGAAGAACAACATGAGAGCTCAGAAAGCGACATAGAAGAATTAGAGAAGAAGTTATGCCAGTCGGAAAAGGAAAAGAAAGAATTAGAAGGTAAAGTTAGTGATGAACGTCAAAAGCGCACTGATCTTGAAAGTAAAGTTGATAAATTGTGTACAAAGGAGAAAGAGTACTTATCTAAAATTAAGAAGCTGGAAAAGGAGTCATTATCTTTACAAAAAGAAGAGAAAGAATCTGATAACACATTAACAACAGTGAATGATGATCGCGATAATAAGGTGAAAGAATTAAACAGTTCACTTTTGAAGCAATCCTCTCAAATAGAACAACTTCAAAAAGCTTTATTGGAAAAGAAAAAAGAAGAAGTGCTTTTTTTGCAACGGATGATAGAATATGTAACAGATGAGGTAGAAAAATTAGTAAGGGAAAATGAAGTGATCAGAGATGATGATAAAAAAGTAATATTACAAGTGATTCAAGCAACAAAGTCTGTGTTAGTAGAAGAAGCTGCACAATATTTGCCAGGCGAAACGTCTGTTCCTTCATTTGTGGAAGATCCTGAATATACCAGTGGATGTTCTACCCCGATCAATAGCCACTAGACATTTTGAGTACAGTTGTACACTGGATACATAAAACCTTAGCCATTTTTAGCTAGTAGACTGAAAAAGGAAAGTTTGTTGTAGGTGCAGCACTATAATTCCTCCACAGATAAGAGAATTTTAATAAATATATACAAGACTGCTGAACGTGGGGGGAGGAGGGGAGTAATGAGCAATTTGCTTAGTGAGGCTAACACATTTTATTTTATAGCTAGTTCCTTAGCTACTCTTACGTTACTTACATCTTTAGCGCTTATTGTAACTTCTAATGTGCCTCTTCCTCTAATTCTTGCTTTAGCTACATTATCTGTTTTGGTGCTTGCACTTTCGTATAAAATAATTAGTAATAATAAAAAAATAGAGGTTGAGAGAAATAAATTCGCTCAGAAAGAGCAAGAGTTAGAAAATAAAATAACTCTAGGAAAGGAAGCTGAAAAAGCTGCAAACAAAGAAGTGGAAAAATTAAAACATGAATTAACTCGAGAAAAGCAAAATTTAGACAAGAGAGCAAAAAGATTGGATCAGAAAGTAAATGAGTCAGAAGTTGAGAGAGAATCTCTTCTTGAAGAAAAAAAATCTTTAGAGAAAAAATTAGAAACAGCAAAGAATCGTACGTTTGAAATAGACAATGAATTGGACAAAACAAGAAAGGAAATAGGTAAGCTTAATGAGCAGGAAGAGAAATTAAAACTTGAAATCTCATGTTTAAAGAAACAGTTGGAAGAAAGAAGTAGATTTATTGCAAAGCTGAAGATGGAAGTGGATGATAATAAACATTTAGAGCTAGAGAATAAGGGGTTAAATGATAGAATAGAAACGTTACGTGAAGTACAAAAGGCACTACGTGAGAAAAAACATGAACTTAGTGAAAAAGTAGAGGCATTGAATAAGGAAAAAAATAAACTTTCTAAAGAAGTAGAGGAATTACGTGAAGAACAAGAAAGGCTGCATGCAAACTTAGATAAGCTACAATGTAAAATTAAAGAGGTCAACAAAGAAAAGAAAAATTTATCTAAAGAATTAAAAGAGAAATTTGAAGAGTTAGATGAAGCAAATGGTTTAATTAAAAATCAATCTTTTGAGTTAGATGGGATAAGAAAAGATTGTAATAATGAAGTAAAAAGTTTAAGAAATTCACTTTTAGAACGAGACAGTCAAATAGAAGATTTTTTGAAAGAGAAAGAAAAACAAGTGAATTTTGCGCAACTGTTGATAAGATGCGTAACAGACAATATAGAAGAACCAATAAGAAATAATGATGGAAAAGCAATATTAGATACGATTCAAATATTAAAGTCTGCGTTACAAGGAGAAATTGCACGGCTTTTGCCAGACGAAACGCCTTCTTCTTCGCTGGAAGATCTTGGATATGAATCATTATTTGTCAGTCGCTCATCCACCCCGACCAAGTTGCCAAATTCACTATTGACAGAATCTTATGAACGCAGTCAGTTCAATCAGAGTGAAAGTATTTGCAAAACACAACAATGAGTCTTATTATAAGATAAATCATGCAAGATAATGAACCCAATAATATGCGCACTGGATACACAAGACTTAAATAAGGCTATTTCTCTAGCTAATGCTCTGCGTGGTAAAGTTGGCATGGTAAAGCTGGGATTAGAATTTTTTGCTGCTCAAGGTCTTTCTGGAGTGCAAGAAGTTGCAAAATGCAATGTACCAATTTTTTTAGATCTGAAATTGCATGACATTCCAAACACTGTAGCTAAAACAGTTGAAGTAATAAAAGTTCTGAACGTTGAAATGTTAACTCTGCACATCAGCGGTGGGACAAAAATGCTTGAAGAAGCGCTAAGTGTAGTGCAAGGCACAAAAATAAAGCTGATTGGAGTGACAGTGCTAACTAGTATGAGCAATGAGGATTTAAACGAGCTTGGAGTAGCAAGAGAAGTAAAATCACAGGTAATTTTGCTTGCAAAGCTTGCAAAAAAGATTGGACTCTATGGAATAGTCTGTTCTGCATTGGAAGCTCAGGAAGTGCGCCGAGAATGCGGTGAAGACTTTAAAATTATTACTCCAGGAATTCGTATAGATCCAGGTCATGACGACCAAAAAAGAACAGCAACACCAAAAGAAGCAATAAATTCAGGAGCTGATTATATCGTCATTGGCAGACCCATTACAAAAACTACAAGTAGTGCGGAGCTAATATTGAAATCCATGAAAGAATTTTAATATAATAACTTAATTTATAAAAATACTAACATATTAATTAGGAATAAGCATGAGTAATATCAATAGAATAATACGCGAAGTAATCAAGGAATTCCGCTCAAAATTACCAGATAAGGAAATAGAGGAATATTCTGGCAAATTGAATAAGCTACATATCTACCAGTGCAATAAGCATATAATAGAAAATAAGAAGCTATATCATTATACAATAAATGGGAAAACCCATGCTATGGGTCAGCATGGGCATAATTTTGTCAAGAGTTTAGAAGTTATCTTGAGGAATAAGCCACAAATTTCCTTAGAAGAGGTAATTGATTTTATGGAAAAAATAATTAATTTTGGTATTGATAGTTGTTATGGAGCATTTGAGATGATATTTGAATCTCGCTCTGGTGTTACAATAGATGATGCAGTTAATTTTGTAAAAGATAGCTTATCTAGTAAATTTTATGGATTCCATGGCAGTAGGATTTTCAAAGTAATATTAGAACTTAATCCAGAGAGCTCTCTTGAAGAGATAGAGAAACAATTTAGCAAAGTAGTAGATCCTTACTTTCTTAATGCTTGGAGTCGAGAAAGTGAAAGGGCTTTTGCTAAGATATGTAGGTTATGTAGAGAAGGACATGTGGAGAATATGCAGAAATTTGATTTTAGCAATTTTAATTTAGATCAAGATAGTGCTGGAGCATTAAGAGCACTGTTACAGTATTGTGTTGACGTTTCTAATCAAAAAGCTTTAGGTGATTCACATGAATTGCATAGAGAAGAGATGGAGGGGATATATAAATTTGATGATAATTACGATTTAAATTTAGATAGTGATCATAATGATAGTATCTGGCATTGAAATTATACTACAATAATAAAATAACTGGATAAAAATTATCACCAAAAAAATTCAAAAAAGTGCTTGACATAAAAGAACGAACATTATATAGTGTCATTATCTTTTATTTTACCTCGCTTAATTTAATTACTGGATTAAGCTTACAGTACTAAGCGTGGCACAAAGTGCCACGCTATTTTTCGGTTTACATTTTCAACAGATAAAAAATGATGCCATTTCAGTGCCAAGCACATAACTGTACGGATATTCATTTTTAAAGGTAAATTGCACAACAGATGATGTCATTCCAGTGCTTGACACTGGAATCCAGAAATTTTGCTTATAACTGAGCTGATGAGCTAAAGGTAGTTGTCTTACGCTAAAACAAACGTTTTTAATTAAGTTGCATAGAAGCTGGATCCCAGTGTCAAGCACTGGAATGACATCGTTTACTATGTACCATATTGCAATATTCGTACAACTGTGGGAAACATCTATGGATGCCATTCCTATTACCTTATTTCCATTTTTATTTCATTTTCAAAGGAGGCTATTATGTCACTTACCGATATCGCTCACCGTATCAATGAACTCGCTTCATCATGGGAGCAATTTAAATTAATAAATGATCGCAAACTAAAAGAAATTGAAAGCAAAGGGCGTGCTGATTCTGCAACAATTGAGCAGCTATGCAAGGTAAATAATGCCATTGATAGTTGCAAAGAGCGTTTAGACTTGATCGAAACTGCAGCTCAACGCCCAGAAGTAAATACAGATTTTAGCACAAGCGATAAATATTTTTCTGATTATATCCGCAAGGGAATGGAAAGCGGTTTATCACACAAAACCCTCAGTGGAGATGACAGTGATATCGGGGGGTATCTAGTTACTCCGCATATTGTAAAACGCATAAACAAGCGCGTAACTGATTCGTCCCCAATGCGACAAATATGCTCCAGTCAAAGAATCTCTACTGAAACATTGGATTACATTATAGAAGATTTTGACCGCGCCGGTGCAGGTTGGAGCAGTGAAACAGTAGATGATGAGGACGGTGGCAATAAGTCTAAGTATGATTTTGCAAAAGATACGGACACGCCCAAAATCCAAAAGATTTCCGTCACAACTTACGAGTTATATGCTCAACCACAAATATCACAAAAGTTACTCGATGATGCGTTTGTCGATGTTGAGAGTTGGCTGGTGGAAAAGATTGCCGAGACTTTTAGTAAGGAAGAAAGCGAAGCCTTCATTAAGGGTGAGGGCACTTTTCAACCAAAAGGAATTTTAGCTTATGAAAATGGAAACAGTTATAATAAAATAGAGCAAGTTAAAACTGAAAAATTAGATAGTGATTCAATAATGATGTTGTATTACTCTCTGGACGAATATTATTCCAAAAATGCGTCATTTTTGATGAACAGGAGTACGTTGAAGGATATCAGGCTGCTAAAATCTCAAACAGGTCAGTATCTCTGGCAGCCAAGTCTGTCGCTTGAAGCTCCAGATACTTTAATGGGAATACCAGTATATCAATCTGCCGATATGCCACCAGCGCCAAACAATCAGCTACCAGTAATTGCGATGGCAGATTTCAAACAAGCTTATAAGATTGTAGATAACAGAGGAATGAGAATATTAAGAGACCCTTATACGAATAAACCTTATGTGAGGTTTTTTGTCACTAAGCGTGTCGGCGGAGAGGTTGTAAACACCAGTGCTATTAAATTGTTGAAAGTTGCGAGCAAGTACTAAAAACTTCCGCAGCATCATCTTTATAGCTGATCAAAGCAACACGTCATACCGCGATTCATTCCATAACTGTACGAACATTGTGATTTTGGCCCATCAGGAGGGTGTCATCCCAGTGCTTGACACATATAGCTAAACTGACTTAGATTTACCGACAGTTTGAAAAACAAAAATTCGTCATTCCGCTACTTGTTAGCGGAATCTATGCTGAGATATCACGGCGGTATGACGTAGGAAAACCTTTCTTGGGTTAGCTATAGTTTGCTATATTATGTGATTTTATTTTTAGCATTGCTTCTTACATTATGTAATTTTGTTTTCCATAATGTATATTATGTAATTTTCGATGCTAAGATCTGTTATAGCTCTCAGTATGATATGAGTGATTCTCTTTTAATAATTATTTTTTAAATAGTTTGTTGGTTCATCAATTTCTTTAGGATTGATATCTACAATTATTTTTCCGTTTTTTAACAGAATAATCCGATCTGATATTTTTGTTAAAAAATCCAAATTGTGAGAAGCGATAATCATAGTAATACCCATATCTCTAACTGATTGTAGTAGTTCCACAACGTCGACTATTGCTGCTACATCTAAACCAGACGTTGGCTCATCGCATAATAGAATCCTTGGATTCATCATTAAGCTTCTGGCAAGCGCAACCCGCTGTTTTTGCCCACCGGATAGATTACTAGGGTAATCATTTTTTTTAGAGGCAATACCCAAAGACTCAAGTAGTGAATCACTTTGATCCTGAGTTTTGTTTTTAAGTTTGGGAGCATATGTAAGATTTTCCCAGACAGTCATATGTGAGAAAAGTTGAAAATCCTGAAATACAAAACCAGTACTATCATTGCATTCAATGCTACCAGAATCTAAAACTTCGAGTTTTTGTATACAACGTAACAATGTTGATTTACCACTACCAGAAGGACCAGCAAGACCAACTATAGATTGCTCTATAATCAGGTTAATATTATTAAGTACTGGAACATTATTAAATAATTTACAAATATTATGCATTTTTATCATATATACCTTTCTGTTCAATCTTTTTGCCTATATATTCAATTAGTAATACAAGAGCGTAATAATAAGCCCCAGCAAGACAAAGTGGTATAAAATAAGTAAATTGTTCTGCTGCAAGCATTTGCGCAGAGCGCATAATATCAACACCACCAATAGTAGAGATTAATGCCGTTTCTTTAAGGAGTGCAATGATCTCATTTATCATTGCAGGAAGAATATTTTTAATAACTTGTGGTAATATAATATCTCTCCACATATAGAAACTAGGTATTTGTAAAGTTTTAGCTGCTTCAAACTGGTTTTTTGATATAGTTTCAATACCAGCTCGTAAAATCTCAGCAATATAAGCACAGCTATTTAGACCAAATGCTATAATGCCAGCACTAAATATGTTTAATTTAATTCCTGCAATGGTTGGGGTCATAAAATAAACAACACTTAACTGTAATATAAGGGGGGTGCCACGTATTACAGATATAATTCCATTAATTAATGGAATACAGATCTTATTATATCTGAGTACTGACAATAATCCCCCTAGACTCACACCTAAAAGCAGTCCTCCAATCAATAATTTTAAAGTAAAGGCAAGGCCTGTTCCAACAAACAAGAAATTAGAAATTAATTCCTGCATCAGTTATCTCCTAGCCATTTTTCTGCTATTTTTTGTATTACACCTTTACTTTCTAAACTTTTTGATGCCTCGTTTATTTTATCCTTTAAAGCAGATCCTTTATTCACAGCAATAACATAACCACCATCTAACTTGGCAGTGGCTGACCATGATAGACCAGGATTTTTTTTGCTAAATACTTTACCTTGGAATTCATCAATTAGGACGCCATCAACATGACCAGACTTTAATGTTTCTACAGCTTGATTATTATTGTCTATAGCAATAATTTGAGCTGTTGTAGGAACATGCTCTTTTAGCCAAATTTCCATGACAGTTCCTAGTTGAACGGCTATCTTCTTGTGAGTTAAGTTGTTTATACCGGCTATGGGTTTATTTTTGTGATATAGAATACCAAATTCCCCTGTATAATAACTATTTGAAAAATCAAAATTTTTTTCACGCTCTTCTGTGCTACCAATAGTAGATATAGCAGCATCTACAGAATTACTTTGCAATGCTGCAAATATAGCACTAAACTGCATATCTTTAAATATCGCTTCTTTACCTAACTCTTTTGCTACTAATTGAGCAAGCTCAATGTCAAAGCCAGTAAATTTACCATTTTCATAATATTCAAAAGGTGGATAATCTGCAGAAATTGCAAATCTAATGATATTATCGTGTTTATTTTCCTTGCATCCTGTTAATAGAATACTTATCACTATAATAGCATTTAAAATATATTTTTTCATATTACTAATTTATATTCATATTTT
>NODE_10_length_18524_cov_13.949537
CCTATAGTTGTCTTTTCTCGTCTACCTTATTTTGCCACTCTGCTGAACAGATACATAACATTTGCTATACAGAAACTCTGCGATACCAAAATAAATAAAGAGGTACGCCACTTGCAGTGAATAAGCTTGCGATCAGCAAGGTATTCACAGAAGTTTCAAATATTACCCAGCAGCAAAAGGTTGTTGCTATACTGCCAATTAAAAATTTGTAACAACTCTTTTCTTGCACAATAACTTTGAGAAAAGCAAGACTGCATGCAAGGTAAACAAATAAAAATGAAACTACAGAAAAGTCGATAATTGATGTGATCTGCTTAGCAAAATTGTTGCTTGAAGTGAGGATTAGTAAAGTTGCAGTTCCAACTGAGCTAGTTGTTATGCCCCAGAAAGGAGAACCGTGCTTGTTTCTTTGAGCAAAAAACTGTGGCATCAGTTTATCTTTTGCAAGGCCAAGGGCCACTTGTCCACTAGCTAGTACCCAAGCGTTTAAAGTACCAACACAAAAAATGAACGCAGTTATAGAAATAATCAAGTGCCAATTGCCAGAGGCCATAATTTTTATTGCGTCAACATATGGTGCTCTTGAACTTGCTAAATCATTGCCATTTATTAATCCCATAATTGCAAGATTGTTGATAAAATACACAACAGCAACAGAGATTGTTCCAAGTACCACAGCTCTTGGTATTGTTCTAGCTGGATTATCAACTGACCCTGCAGGTGCTGTTGCCAATTCAACTCCAATAAAACCCCATAGAGTAATAAGTGTAGAACGGGCAAGAATCTGCGATGTTGTAAGATTTGATATTTCTTCACTTATGATGAAGTTATTTCTATCAAAAAAAAACAATGCTGCTATAGGTATTACAAGCAATACAGAAATTTTTATCACCGTCAATAAAAACTCAACACGTCCAGCAGTAGCTACTCCTCTAAAATTTATTAGTGTAATAATTGTAAGTAATAACATCTCTAAAAACAGATGTACGTTTTGAATATCTTCATGGAAAAATGGTGTAAGATAACCAACACCCACAACTATTACGGCTGTTGTGCTAACCCATGAGATCACCCAATACGTCCAACCAACAAAAAAAGCTGCAGCAGGGCCAAAAGCATGCTTTACATAGACGTGAGGGCCACCCGTTTCCGGAAATTTTGCGCAGAGTGAGGCAAAAACTAAAGCAAGAGATATAGCACCAAGCCCTGATATTATCCAGCTTATAAGGCTATACATGCCATATGGAGCAAGGCTAATTGGAAGCATAAAAATTCCAGAGCCAATTTGGCTGCTAATCACTAAGGCAAAAATAGCCCAAAAACCTATTTTATTTGACACAATAATTCTTATCTAAATAGATTAACAATATACCCTAAACTCAGAAATTTCAATTGATCTTTTAATATAAAAACTTGCATTTTTTTCAATTTATTCCTAAAATAGATTATTAAGAGGGAGTTATGAATCCGAGATTAAAAGCATTTTTGGTTGCACTTTTGTTTCTCATGTATTATTTAAATCTTCTTGTTAACTATATCCTTGACCCGATTCTAGTTCGTCCCTTTGAAAGATTATACAAAAACTTAATTGTTGATGGTCTTTATGCCTATTTATCTACAAGCACTTCTAGCCCTGCACTAGCATTTTTGGCTACAGGTTTTATTGTTATTGCTGCGTTTATTTGCCTGAATAAAATGCTTCTTCCCTTGCAAGAGAAGATCATAAACAACTATACCTCCTTTAAAAACAACAATATTGATAGCAATAGCATGTTGTTTGAGGTTTATAAAGATCCAACAATAAAATTAAAGGACAAAATCTTATTCTTCAGTATACACTTGATATATTACCTACAGCTTCCATTTTTGTATATTGCATCAAAGGTATCAGCTCTACGTGGGTTTCTTATATTTAATTTTGGTTTATTATTGTTAAATTATGCACTGCTAATTCCAGTAGCACTTCTTGAGTTAATAAAATATCCATCAGTAAAACTCTTTTCACCTTTGGGTTTGAATGTAAAGCAGCTAAGCTTTTTGTTTAATGTAAGTGATGTGGGTACTAGTAGTCAGAGCGTTCATACTAGAAGTTTTCAGCAAAGCGTTATTGAATGTGCCAAAAAATTAAAGGAAGAACATGGTACGCCGTTAAATGAGTTGGATGAAGAGTTTAAAAGTTATATAAGCGGTTTAACAAGTCAGCAAAAACGAATGATAGAACCTTATCTAAGATTGGATGGTTATGAAACTGGGGAGTGGGTAAATTGGGCAGATTCACAAACCGGATTGACATTGACACAGGCTATAAATTTAGTTTTAATTGCGGCAAGAAAGCAAAATGCAGATATAGAATTATTGAAGTCTATATTACTGGTTCGCTTTGAGGAAAGTAATCGCCAATGTGGTCCTGGAATGCTCAACCGTATCATTTATGCATTAAGTGGTCTTAAAGCGGAAAATAATTTTGCAGCTCAACTAGAGCCTCAGCCAATAGGAAAGTTGGCTAGTGATGCTACTAAAAGATTTCTTGAGAAATATGTGGATAAGCACTACCATAAAATAAAAGTTTTGAAAGAAAATTTTGATAATTTGTATTCACCAAGTTCTGGGGTGGATTTGAGCAGCGTGAGTGATGAAGTAAAGGATGGCATTTCTTATACAAGAGATGCTATAAAAGAATTTGTGTTTAAGGAATTATATGTAAAGTTTTATAACGACTATGGAGAACATATTCGGAGAGGGCAAATAAAACAAAGGCTAAGAGAATTAATAACAGATGAAGTCATAGATGCAGCAATATCTTATAAGATAGACGAGATAGAAATTCCTGCAGAACCACTTACTTATCTTGAAAGAGTAAAAACATTTTTTGGAGGTCATGCAAGGTCTTCTGCTGCTTAGTGGTTTAGTTCGTGCTATATAGCTAAACTGACTTAGATTTACTGACAATTTTAAAACAACAAATTCGTCATTCCGCTACTAGTTAGCGGAATCTATACCGCGAATGAATCCATAGCTGTACGAACATTGTGATTTGAGAGCAATTTCCACAAGGGAGGGTGTCATTCCAGTGCTTGGCACTGGAATCCAGCCTTTATTATGCAGCCACTTGGTTGAAATTAAGTCTTCTGGATCCCAGTGTCTAGGCACTGGGATGACACCATTTGCTGTGCAATTTACCTTCAAAAATGAATGTTCGTACAGCTATGGAATGAATCGTGGTATGACGCGTTAGCTATAGCTTTGTCTTCCCTTTTCTGAATGGCTTGCAAGCTGCTATCTCTACAAAAACTATATTTTTCTTCAGAAGAGAGTTATATTGTAACTATGGACAAAATAATCATAAAAAAATTTGGTGGGACTTCGCTAACTGATTTAAACCGAGTTGCAAATTTGATAAAAAACGATATTGAGAAAGGTTGTAATGTAATCGTTGTTGTATCTGCTGTTGCAGGATTTACTGACCAAATGGTTTTTCAGGCTAGGCAAATCTCAAATTTAAGTTATAGACAAGAGTTATCAGAGTATGACGTTATGCTTTCAGCAGGAGAACAAATCTCTTGCGGTCTATTAGCTATCACTCTCCAATCGATCGGAGTTAATGCTAAATCGTGGCTTGCCTGGCAGTTACCAATTGTAACTGATGATTTTTATTCTGAGTCTAAAATAAAAACAATAAAGATTGAACGTGTGAAAAGATCTTTTGCTGAGGGTTATACTGCTGCGATCATTGCTGGTTTTCAGGGTATAAATGATGATAGAATCACTACTTTTGGAAGAGGAGGCTCTGATATATCAGCAGTTGCCTTCGCGGTAGCCTTTGGTGTTAGAACTTGCGAAATTTTTACTGATATTGATGGAATATATACAGCAGACCCGAGAATTGTTCCAAAGGCACGCAAGCTCAAATTTATCTCTTACGATGAAATGTTGGAAATGTCGTCATCTGGTGCTAAAATACTGCATAATCGTTCAGTACAACTTGCAATGAAACATAACATTAAAGTGCAAGTGCTATCCACTTTTAAGGAAGTAGAAGGCACCACAGTGCTACACAAAAGGGATGTACTAGAGAGATACTTAATTACTGGAATAACTTATAGCACTAATGAAGCTCTTGTAACTTTCACTAACCTTGCAAATAACTTGCGTACTTTAAGAGATATAGCAGGAGCAAACGTTAAAATTGATATGATACATGGGTCAAGTTTTGTTATCTCCAAATTTGATATTGATTTAATGGAAAAGTTACTGAATAAGAATGAAAATTATGCTATAAACGATAATGTAGCTAAAATTTCAATAATTGGTATTGGTGTTATGTCTAACACTGAAGTGATGCACCGCACACTCAAGGTTTTAAGCGAAAAAAAGATAGAAATACTTGCTATCACAACATCTGAAATCAAAATCAGTATAATTGTTCAAAAAGAATGCGCTGTAGCTTTAGTCAAAGATTTACATACTGAGTATGAGCTTGATATGCAGCACTAGGATAGGCTTGACGTCCAGTTGTCTAAGAGTATGTCTTAAAAAGGAATGAGGAAAAAAATATGATAGTGTAAGTAAAAAATAGGAGGGAAAATTGTATCCAAGTGATATAAGTGATAAGGAATGGGAAATTTTGGAGCCACATGTTGCACAAGGAAAGATAGGGAGGCCAAGAAAGCACAATATCAGAACAATTATTAATGCAATAAGGTATATAATGAGAGGTGGTTGTCAATGGAGAATGCTGCCGAAAGATTTTCCTCCATGGAAGACGGTGTATGACTATTTTCTCAGGTGACGTAGTAATGGCAAATTGGAAAAAATACATAATATGCTAGTAAAAGAGGTAAGAAAAATGTTTGGTAAAAATGAAACACCTTCAGTAGGAATAATTGACAGTCAATCAGTAAAAACCACTCAAAAAGGGGATCCAGAGGATATGATGCTGAAAAAAAATAAAGGGTAGAAAACGTCATATTGTTGTAGATACAGTGGGCTTAATTATTGCGGCTGATGTTCATAGTGCAAGTGTTCAAGATCGTGATGGTGCTCTAAATCTTTTCACTCAAGCTAAATACAAGGCTCCAACTTTACGTAAGTTTTTTGCTGATCAAGGATACATAGCAAAACCGCTGTTTATTGGAGACAGGATACGATTACCAAGAAAGCTGTTGATGTTACAGGATTTTTCGACAATCTGGACCACAATTTAGCACTGCAGGCTATCAAGAAGCACACAGACTGCAAATGGGTCATACTGTATGTTGAAAGGTGGATGAAATCCCCTATTCAGCAAGCAGATGGCAGTAAGGTAGTTAGGGAAAAAAGGAGTTCCGCAAGGAGGTTCAATAAGCCCAATCATTTCAAACATATTTATGCACCATGCATTTGATATATGGATGAAACAAAATCACCCAACAGTACCATTTGAAAGATATGTGGATGATGCGATAGTGCACTGCAGAACTAAAAGACAGGCAGAATTTATGCGAGCAGCAATTGAAGAAAGATTGGCATAATGTAAGCTAAAATTGCAACCTGATACCAATGCCATTCCAAAACTCCATCACTATACTGCCTTAGTATAACCTTCTCACTTCTATTGTCTATTTGTTTGTTATGTAATAGAAATTGGTATGAGATTGAAGAATTAAGTGTGAACGGTTACAGAATTTTTGCCAGGAGAAACATATAGTTAAAGTAATTCAGATTTGTAAGATATGTTTATCTGCAATTATAGCTTCAACAGTAGGCAATGTTGCTTTTAATTACCTCAACATTTTCTCTTGGCAATTCTTTAATGAACCCAGAAGTGCGCATCGGTTGCCACTGGTTGTTAATTTCCCTCCTATCTGCACATGAAATGATTAACCTTTCTTTGGCTCTGGTTATGCCAACATATGCGAGTCTCCTTTCTTCTTCTAAAGCTTTACCACTTTTGTCATCAAAAGATCTTTGATGAGGAAATAATCCCTCTTCCCAACCAGGTAGAAACACGCACGGGAATTCAAGTCCTTTGGCTGCATGAAGAGTCATAACATATACGGTGTCATCGTTATTCATATTATCCACTTCCATCACCAGACTTATATGCTCCAAGAAAGTTGTGGCATTATCGAAATTTTTTAAAGATGAGATGAGCTCTTTAACATTTTCTATTCGTGCTAAGCCTGTTACCTCCTCATTTTCAAGCATTTCAATATATCCTGATTGGTTTGCTACGATTTTAACGAATTCATGCAGTGGTTTTACGCTTACTATTTCTTCCCAAGCTTTAATTTTATTTAAAAAATCGTTGAGTGAGAGTTTAATTCTTTCGGTTACCTGATTACTATTAACTAATATTTTTGCTGCCTCAAAAAAAGAAATTTTGTTATCCTGAGCAGTCGTGTATATTTTCTTTAGAGTTGTAGCTCCTATGCTTCTTTTTGGCCGATTTACTATCCTTTCGAAAGCTAAGTCATCGTTATTGTTTGTAACAAGTCTTAAATATGCAATTATATCCCTGACTTCCTGACGTTCGTAGAATTTTACGCCACTTATAATCTTGTAGGGAATTGAATATTTTATAAAATACTCTTCGAGAACTCTAGTTTGAAAAGTGGCCCTTACCAGCACTGCAATGTCACTAAATCTGTATTTATTGAGTTTCAATATCTGTTCGCTTATGAACCTTGCTTCAGCTTTCCCATCCCATAATTTTATTAGATTTACCTTTTCCCCTTCAATGTTTGTTGTCCACAATTTTTTTTCTAAGCGAGTCTTATTGTGATTGATAACATATGACGCAGTTGCAAGTATGTGGGATGTTGACCTGTAGTTACACTCTAGTTTAACGGTTTTTGCATTTTTAAAATCATCAGAAAACTTCAAAATATTTTCAACTTCTGCACCACGCCAACTATATATCGACTGGTCATCATCTCCTACACAGCAAATATTTGAGTGCTCTTTTGCAAGGTATTTTAGCCAAAGATATTGTATCGCATTTGTATCTTGATATTCATCTACCATAACATATTTAAACTTGTTTTGGTAGTAGGACAGAACTTCGGTCTTTTGATTAAAGAGCTGTATGTTATATAGCAATAAGTCACCAAAATCGACAGAATTAAGGAATTTCAACCTTTCCTGATACTGGTGATAGACTTTGAGTGCAGTTACATATACTGGCCTAAATGATTGAATATCTTCCACTTCAGATGGCAATAAGCACTTCTCTTTCCATTGCTGAATAGTATTCATAATGGTCTTACATTTTTCTGATAGGTAATCAGGATTTATTTCATTGATAATATTTTTTATTACCTGTAATTGGTCATCCACACCAATGATTGTAAAATTAGGGTTTAAGCCCACAATTTCTGCGTGCAGGCGCAAGATTTTTGCTGCAATTGCATGGAAAGTGCCAAGCCATGGTATGTTTGTGCCCGTTAGCTCAAGTACCCTTGATACCATCTCATTTGCTGCTTTATTTGTAAATGTAACTGCTAATATCTCATCAGAATAAGCGTGACCGTTTCTAATTATGTGTGCTATTCTTGAAGTAATCGTTCTTGTTTTTCCCGTCCCGGCTCCTGCCAGTATCAAAACTGGTCCATCTATGTTAGTTACAGCTGATTGTTGTTCTGGATTTAGCAGTGAGAGATAATCGTTCATCGTAGCCCTATAGATTATAACTTCGTAAAGTTAAACCTATGATTGAAATATTGTAAAGGTTTTATTGAATAGAACAGTTAAAGAATGCTTCACTCAAGTACTACATATTTAAACGTAGGTTTTACATCTATTTTGTTTTAGTAGTTTCAGGTGTATGTCGAGTAACAACAACTTGATTTGAGGTATTGGCAACAGAACTTCTGCTTGTTGGGTGGATAAGTGGAGTTTGGAATGGCTTATATGTACGGTTTAGTTCCTTCATTTCTATTTCTTCAACTTCAACAAGGGGTTTTTCTTTTGGGGTATAGCGATTATGCGTTGCAGGTCGTTCAGTGAGATTTTCATATGTTTCTTTCAACCAAGTTCCGATATCATACATAAATCCATACGCTTTTTCTTTAAATTCTCTCAATGATCTACTGAAACTTGCTAGTGTGTTATTAAAGTAAATTGTCATATAGTCTCTTGTGGTGTATTGATAACTTTCTCCATCTAGTCTGCTACTTTGTGCGTTAGAACTATTGTTGCTTTTAAAATAACCAAATATGTTGTACATTTTGAGCCGCCATTAATTACTAACATACACATATTATATATTGATAAATTAAGGACTTAGAAAGCGCTCTGTATAATAATTTAAAATGGAGCTGGAGCTTTGTAGTACAATGTTTTCAAACGTTTAATATAATATTGACTTTACAACGATAGTCACTTTAAATTAGTAACTATTGTTGCAGTTAAAGTATCAATGCCTTTTTTCTTTTATTTTTTTGCAATTCTTAGCATTTTATCTGCTGTATGCGTAATTAGTGTAAGAAATCCTGTGCATGCAGTATTATTTTTAATTTTCACCTTCGTTAACTCTGCAGTGCTTTTCATTCTCCTTGGAGCTGAATTCATCGCTATGATGGTACTGATAGTATACATCGGTGCAGTTGCAGTGTTGTTCCTCTTTGTAGTTATGATGCTCGATATTGACTACATAAGATTGCGCCAGGGTTTTGCGAAGCATTTCACTCTTGGTGCTATATTGTGTGGTGTGTTTTTTTTGATTATCAGTTTTGTAATCCGCAGCTCAACGCTGAATATAAGTAATGTTATAAACTATAATGCCAATAACGTGAAAGCTATCGGTAATTTGCTCTACACTGACTACATGTACGCTTTTCATCTTTCTGGAATTTTGCTACTTGTTGCAATTGTCGGTGCAATTGCTCTTACTTTGCAGGACAAGAAAAAAGGAGTTAAAAAACAGAATGTATTAAAGCAATTGACGCAATCTTCATCTGTAAAATTGGTTAAGGCTAAATTTGGAAAAGGAGTGGAATGGAAATAGGATTAAATCATTTTTTGATAGTTGCTGCTATTTTGTTCACTGTTGGGGTGTGCGGTATTTTCATCAACCGTAAGAGCATAATCAATATATTGTTATCAATAGAAATATTATTGTTGGCGATTAACATCAATCTAGTTGCTTTTTCTGCCTTTATGAATGATATAGTTGGGCAAATTTTTGTGATGTTTGTGTTGACTGTTGCGGCAGCAGAGTCAGGAGTTGGGCTTGCAATATTGGTTGTATATTATAGAAGCCGTGGCAATATAGATGTTGAACAAGCAAATTTAATGAAAGAATGATGGATATACTGAAATTAATAGTATTTTTGCCACTTTTTGGTTCGCTATTTGCAGCACTTTTTAGAAAAAGTCAGTTAGTTACAACGGCAGGGATTGGAATATCTGCAGTTTTATCTTGGTATGTTTTTCTCACCTTCTCTGAAAATTATCACTTGAGTTTATTTCCTTTGTTTTCATTGAGCATCTTAAAAGTAAATTGGGCAATTAGTGTGGATGCTCTCTCATCCTTAATGCTTATTGTTATTACCACCGTTTCACTGGTAGTACATCTCTACTCTATCGGTTATATGGAGCATGATAAGGGGAAGTCGAGGTTTTTTTCTTACCTATCGCTATTTACGTTTTGCATGATTGTGCTGGTTGTAAGCGATAATTTCGTGCAGCTTTTTTTTGGCTGGGAAGGGGTTGGCCTATGTTCTTATTTACTCATAGGATTTTGGTTCCAAAAATATTCTGCAAATAATGCAGCAATTAAAGCATTTGTTGTGAATAGGGTAGGAGACTTTGCACTATTGATTGGAATCTTTCTTATTTATTATACATTTCACTCTTTGAATTTTACTGAAGTTTTTGACACAACTGATCTTCTTGGCACGCAGAACATTAGGGCATTCTGCTGTGAATTCAAAGTAACTCATATAATATGCATATTACTTTTTATTGGCTGTATGGGTAAATCTGCACAGCTTGGTTTACATGTTTGGTTGCCAGATGCAATGGAAGGGCCAACTCCTGTTTCTGCACTTATTCACGCAGCAACGATGGTAACAGCAGGTATATTTTTAGTAGCAAAGTGTTCTCCATTGTTTGAGTTATCAAATGTGGCACGAGAATTAATAGTTATCGTTGGAGCACTCACTGCTTTTTTTGCAGCCACCGTTGCAATTACTCAGAACGATATAAAGAAAATAATTGCTTATTCAACCTGCAGTCAACTTGGTTATATGTTCATGGCATGTGGGCTTTCTGCTTACAATGTTGCTATTTTTCATTTAATGACACACGCTTTTTTTAAAGCTCTACTATTTCTTGGTGCTGGCAATGTGATTCATGCAATGCATCATGAGCAAAACATTCAGAAAATGGGAAATTGCTGGAAGAAAATCCCTTGCACTTACGCTCTCATGTGGATTGGATCTCTTGCGCTTTCTGGGATATTCCCATTTGCAGGTTTTTATTCAAAGGATTTGATAATTGAACATGCTTATAGCACGGATAGCTTTGCTTTTGTAATAAGCTTAGTTGTTGCATTCTTCACAGCGTTTTACTCTTGGAGGTTATTGCTTCTTGTGTTCCACAGCCAAAAACAAAGTAAAATTAATATACATGAGGCACCAAAGATTATGCTTATACCATTACTGATACTCGCTTTTGGATCAGTATTTTCTGGAATATGGGGAGCAAATATTTTGAACATAACTAGTAATGCGTTTTGGAAATCAAGTTTAGTGATGATTGATGAGCATGGAGTTCATAATTTCTTTATAAAACTACTGCCAACCTTAGCAAGCCTAAGTGGAATAGCACTTGCGTACCTAATTTACCAATATCAAGTAATTAGGCAAATTAAGAGTAAATTTTTACTTAAGTTTTTGCAGAATAAATGGTACTTTGATGAGGTGTATGAGTTTGTTATAATTGCACCGATAAGGTTTATATCTAGGCTTCTATGGAAGTTTGATGTTAAGGCTATTGATTCATTTGGACCAAATGGTGTTGTAAGGTTGGTTAATGAATGTTCAAAAAGTTCTATAAAGTTACAAACTGGTTATATATTTGATTATGCATTTATTATGTTTGTTACTCTAATAATCGGTGCTTTATATATTATTGGAATTAAATAGAAGGTGTTGTTACTTAGTATATTCTTGCTTCCACTGATAGGAGCGTTGATTTTATCCTTAATCAGGATTAATCATCAATCTATACACTTAAGATTCCTTGCTCTATTTTTTGCTGTACTTCCATTTTTGCTTAGCATTGTAGCTTGTATAGAATTTGATTATAACAATGCGGACTTTCAGTTTGTCAGCTACCCAATTAGAAATGTTGGAATAGGGATAGATGGTATATCGTTGCTTTTCCTTCTGCTTACAACTTTCTTGTTTGTAATTTGTATACTCTACAACTGCAAAATGAGTTATACGACCCTAAAAGCCTATATGGCATTGTTTCTACTGCTTGAGAGTTTTGTAGTCGGTTTTTTCGTTTCACTGAATGCTATAAGCTTTTATGTGTTTTTTGAAGCTGTTTTAATACCAATGTTCTTTATTATTGGCATCTGGGGAGGAAAACACAGGGTATATGCAACGTTTAAGTTGTTTCTTTATACATTAACTGGCTCATTATTATTTCTACTTGGATTGGTTTACATCTATAACATTTTTGGAACGTTTAATATACAAAAATTAGCTACATTAGTGCCAAGCCTTGATCTTGAAGTGCAGTCATTGCTGTGGATTGCATTTTTTATTTCTTTTGCAATAAAAGTACCGATGTTTCCATTTCACACTTGGCTTCCTGATGCACATGTGCAATCACCAACTTCTGGATCTGTGATTTTAGCTGGCTTGCTTATTAAAATGGGGGGATATGGATTTTTAAGGTTTTCTATTCCAATGCTTCCTCAGGCAAGTTTGTATTTTTCAAATTTCGTTGTTGTGCTGAGCATTATTGCGGTGATATATGCTTCTCTAGTTGCGTTTGCTCAAGATGATATAAAGAAGTTAATAGCTTATTCTTCAATAGCACATATGGGGATCGTTACTGCTGGCCTCTTTTCATTTTGTGAGGAAGGAGTACTGGGTAGCATATTTCAAATGATTAGTCATGGCCTTATTTCTGCTACTTTATTTTTATGTGTTGGAATGCTATATACTCGAACTGGAACTTTGGAGATTGCAAAATATTTTGGCATAGTAAACACAATGCCAAAATTTGGTTTTATGTTCATTTTATTTTCAATGGCTTCAATAGGGCTACCTGGAACATCTGGGTTCGCAGGTGAGTTTTTGGCTATGGTTGGAATGTTTAAGAGCATAGGGTTTTTTACAGGATTTATCGCACTTGGCACTATTTTAAGCGCAGTTTATATGCTGAATTTATGTAAGCAAATAATATGGGGGGTTAGCTATTCTAAATTATTAAATAACCGTTTGGATAGCATAGAATTTTCTGTCTTAATTCTGCTTGCAGTGTTTGTTATTTTGCTTGGATTTTACCCAACCCTTGCACTGAATTATTTGAAGCCATGTATGGCAAATTTGTTAGTCAAATATAATGCGCTATGAATTATATACAGATATTGCCGGAAACGTTCTCTATTATCTCCTCGTTAGTGTTGCTGCTGCTTGGGATTATATTTAACCGCAGAACTATCAACTTATTAGCACTTGGCTGCACAGTGGTAACTTTGATTATTTTAATTCTTTCGGCAGAAAACAATGAAATTTTTCTCTTTAATTCGTTGTTAAAACTCAATTTATACATCAGGTCAGCCCAAGGGTTAATTCTCAGCACAGGAATTTTAATACTTTTGATGCTGAATTTATCAAAATATGACTATAAGTATGAATTTTCAATGCTGATTCTTTTTGCGCTATTTGGCATGATAACTTTGGTTTCAGCAAATAGTCTGATTTCTTTTTATTTAGCTTTTGAGTTGATGAGTATATCTTTGTATGTTCTTGCGAGCTTTAATAAAGATTCGATTTATTCATGTGAAGCAGGAGTGAAATATTTTACACTCAGTGCATTATCTTCCTGCATTATGCTATATGGAATGTCGCTGCTTTATGGATATACAGGACAAGTCAATTTCTCTGAGCTCGGTTCATTCTTGCAAAACCATCAGATAACTTATGGAATAGTTTTTGGGTTAGTCTTTGTCCTAATTGGTTTGTGTTTCAAGCTTGCTATTGCTCCTTTTCATATGTGGGCTCCAGATGTCTATCAAGGTGCACCTACCATAGTAACTGCGTTTTTTTCTACGGCCCCAAAAGCTGCACTTGTAACATTTTTAATTCGATTGATGAATGAAGAGTTAGTAAATGTAAAAAGTTATGTTCAGCCTATTTTCTTATACGTTTCAGCATTGTCTGTTCTTATCTCAGCTTTTGGGGCCTTACGTCAGCAAAACTTAAAAAGGCTGCTTGCTTACAGTTCAATTGGTCACATTGGTTTTATATTTGCTTCACTTTCTATTTTTACACAAGCAGGAACAGATAGTGCCTTAATGTATCTGGTGATATATATCATCACAAGCATAGGGCTATTCTCATATCTTGTACAAATTGACGATGAAGATTGTGATATTGCAAATTTATCTGGTATAGGGAAGAAACGCCCAATTGTAGCATTTCATCTTTCTGTACTGTTACTCTCGATGTCGGGAATACCTCCACTTGCAGGTTTTATCGCTAAATTTTTTATATTCAAAAGTTTAATAAATTCTGGCTTTATCAGCCTGTCTTTGACCCTTGTGGTGGCGAGTGTTGTATCGTGTTACTATTATCTAAATATTATAAAAGCTATGTATTTCGATAAAGCTAGTGGTAATAAGGTTGCTTATTCTAAGGGCCTATTCATTATCACTTCGGTGGCTTCGCTGATCAACCTCGTTCTTTTCTTGTACGTTTTACTCACTCATTGAACTAAAGGGCTGACAAGGTGACCCCTGAGGGTTTTCATATTCATCATTACAAAAAAGTTTCAAGCACTAATAAAGAAGCGTTGGATTTAATTGATAAAGGAATATCAAATGAAACTATTATTGTTGCTGATAAACAAACAGAAGGCAGGGGGCGCACCGGAAAAAACTGGATTTCTCCAGAGGGTAATTTTTATGCAAGTTTGGTAATAAACCTCTTTAACGATTATCTGAATGAAAGCCAGCTTTCGGTGTCATTCCAGCGCGTGACGCTGGAATCTAGAAATCAAGAAGAATGGTCAAGCACACAACTGTACAAACGTTGTGGTATTCCCACCAAGGATGATGTCATCCGAGTAGCCTGGCACTGGGATCCAGAAAACTTAATTACAAATGGGCACATCAGGCAACTGTGTAATAAGAACTGGATTCCAGTGTCACGCACTGGAATGACACCACATACCACCTGCAAATTGCAATGTTCGCATAGTTATGTGTCAAGCACTGGGGAAAATACTGGGATGATAGAAAGAGGTTTAATGAATCAAGTTAGCAAATTAACAGAATTGACTTTTGTTACTGCTCTTGCTGTTGGAAATGCTATACTGTCATTTATAAATGGTCTAAATCTCCAGTATAAATGGCCAAATGACATTCTAATCGATGGCAAGAAAATAAGTGGAATATTGCTTGAAAAAAGATCCAATTCGAATTGGCTCATTATAGGAATTGGAATTAATGTCAGTCATGCACCACTTCCAGGAACAACGTGCATTAGCAATTACGGTGAGTCTGTGTCTAACATAGATCTGTTAAAGAAATTAATAATAAATTTTAATAAGCTAAGAAAGCAATGGCTACTTGATGGGTTTTATGCTATAAGAGAAATGTGGTTAAAAAAAGCATTCAAAATGAATGAGCAAATCAGTGTAAAGTTAGCTGACAAATTGTATGAAGGAATTTTTGCTGATATAGATAAAAGTGGTAAATTGGTGTTGCAGCAAAAGGATGGAAGCTTAATTTATTTTGATGCAGGTGAGTTATTTATTGATAATGCATTATGAATACATATGTAATTTTTGCTTACCTTATTAGTTTCACGCTGATTGCTGGAGAGCTAATTTTTACCATTTCTTGTTATACTAAAAGTAAAAAAATTCTAGAAAGCCTGAAAGATAATCATGAAGAAGAAACATAAGCGATTACTTATAACTTCAGGAATTTTCTGCTTTTTAAGTTGTGCAGTTTTTTTTATTTTAACAACGCTCAAAGAAAATATCTCATTTTTCTATACAGTAAGTGAGGCAATAGTTTTACCAAATGGTCAAAAACTAATCCGTGTTGGTGGAATGGTTGTTGAAAATAGCGTGATACGCAACGAAAGTGAAGTGATTTTTCAAATGACAGATTTTAATAAGAGCGTTATGGTGAAATATCAGGGAATACTTCCACCAATGTTTTCAGAAAAAAGTGGTGTTGTTGTGCAAGGTAAAATGTTTGATAATAGTACTTTTCTTGCAGATACAGTGTTTGCAAAACATGATGAGAACTATATGCCGAAAGTTTTAAAATAGATTCCTTAACCTGGCTGTATTGAAACGGTATGTAGAGAGAGTCACAGCCTAGAGACTATTACTCTTTCCAGTTTAACCCCAATCTGGTTCATTAATGGTATTGTTTTCTAATTCCTCTACTTTTGTCTGTAAGTTATTCAGGCTCTGTACTAAACCACTATTTTCATTACCAACCTTTGTAATTAGCTCGTCAAGCTTACTCCTTTCTTCTGTTAGCATGTCATTTAATTGACTGATAGAGTTGCTATTGTTATGCAATACATCATCCAATTCAGGAACGAATTTCGTGTTCAGCTCTGCGATTAATTTATCTAAAGCTTTGTGGACATAACCAAGCTGCGCTGGATTTCGCGCAACTGTTTCATCATAACCTTTAGGTTTGGTGTTAACTTCTATTTTGCTTATTACTTTAAGTTCGTTTTTGCTTTCTTGTTTACTATTATTCATGCTAACTCCTATAAAAAATTATAATTTTAAAATCAATTCAGCTACATTGAAGTGGTATGTGGAAAGAGTAACAGCTAGCAAGCTATTACCTTTTTTATTAAAGCAACCCGTTCTCTTCGCCAGTAGCATGAGGGAATATGGAAGCTTCTGCAATGCCTGGCTGGTCATCACGAAATTCCTGAAGCTCATCTCGAAGAGTTTGAAGTTGACTTTTTATTTCAGTTGTATTGTTCCCTATATTTGATATAGTTGTTGACAGTGGCTCCACTATGCCAGTTGTAATGTTACTGCTTAAACTTGTGTTATACTCATTAATACTGTCTATCAAGCCATCATAAACCTTTTTAAGGTATGTTATAGCTGCGGCTGTTTGCTTCATTTCCGCTATAGGTATTTTTTCCAGTGGCTGATTTATATCAAAATCTAACTCCTTAGCACCTTTTTCTTTATTCTGAATTTTTACTGAATCTATACTTGGTTTTACAAAATCTGGTTTTGTAAAAACCGGGCTCTCAAGTTTTAGTAATTTACTTTGGTCTGAAGGCTCGTCACCAAAATATAATTCTACATTGTTTTTACTCATAATAAGTTACCTCCTATAAAAAAATTGATTTTCATAAATTGCTACCATACAAGTAGCATTGAATCGTTATTGTTTTCTACTATTGTAAAATCTGGAGCTTCTGCAATGCCTGGCATATCGTCCTTGATTTGCTTGAGCATCTCAATCATTTCCTTGTTCTGTTTACTCTGCTCGTCAAGTTTCCCTTTTAATGCATCAATAATAGCTTTAGACTGATCTTGATTGCTGAGATCACCGATCACAGCTGTCACTTTCTCATAAGGCAGTTTGTGAATGATGTCTTTAAGCTCTTCTGCGCCTACGTTATCCAAAAGTTCTTTAAACTGCTCATTAGACATATTGCGAGCAAAAGCTTGAAGTTTGTCTGGGTTGTCAACTAAAGACTTAATGATAATCTGAATCTTATTAGAATCAGTTAAATCCTGAGCAATTGCTTCGAGTTTCTCAGGATCAAGCTTATTAACTAAGTCTTTCAGTTGTTCTTCTTGCAGACTATTTACTAAAGCTTTCAACTGATCACCTTCTAATTCTTTGGAGAGTATTGTCAAGTGGTGCTCAGCCAAGTCTTTTGCAAGCACTGTAAATTGCTCGTCATTTAAAGTTTTAATAAGTGCTTTGAACTGATCCACTTTTAAGTGAGGTAAAATTTCTTTTACTTGCTCTGAATTTAATTTTCTCACTAGAGCTTCAAGCTGAGTATCATTTAAAATAGGAACAATTATTTGTAACTTTTCTGGATTTAGTTCCTGAGCGAGGGTTTTTAGCTGGTGATTGGTTAGATGATCCACTAAAGCTTGGAGTTGTTCATCTGTTAAGTTCTCTGCTAAGGCCTGCAACTGGCTTGAGCTCAGTTCAGGAATTATTTTTTGCAGTTGCTCGTTACTAAGAGTATTGGCAAGAGTTTTTAGTTGGCCGTCTGTTAGGCCCTGAATAAAAACTTTAGTAAACGCGTTTGATAGCAACAGTAGCACATCTCTTATATGTCTCTCACCGTAGTATAACATAATGTCTTGTAATACCTCATTGTCAGGTGAATCGATTATATTTCCTGCCTCGTCTGAAAAATAATATTTATTGTTGCCAGTATCTGAATCTTCCCATGTTACATATTTGTATTCCAATTTTTTTGATTTAATAGAACTGCTACACATAGTTTTGAAAGGCTGCACAAGCTCTCTTGTATATGATAACTTAGCCAACTCATTACCGTAATATACAAATGTATGGTTACTTTTTACATAATCTAAGTTAGAATCACTTTTATAATCTTTGGCTACCAGATTTCCTTCATTTTCTTCCTCCAGACATATGTAACTGTCTAGGCAAGAACTGCTGCAAAGTTTTATAGGCAATAAGCCTAGTACTACATCGTTTTTATCATCCAGCGATACAAGCTCAACTTTTTTAATAGGCATTGTAGGATCATTACCTTCAGGCCACTTTATCCTTGTAGTCGGGGTTTTTCTAAACACCTCTTTTCCAGGTATCATCTTAAAAACATGCTTTTTTCCACTCATAGGCGTTACCAATAAATTAATTGTTAGTATTCTAACATTTATTGATTAATTTATTGTTAAGTTAGTATATATTACAATTGTAATAACCAACATTACTTGTGTAGAGAAAAGTTACGAAAAGAAATAGAGATTTTCAGGGAAATAGTATAAAATCCTCATAGATTAAAATAAGCTGCTTTGACAGGTTTTGTGGCGGCTAGAGCTGTATAGACTGGTGGAGGCAAGCGGGATCGAACCGCTGACCTTCTGCGTGCAAAACAGATGCTCTACCAGCTGAGCTATACCCCCAGGTAATTCTTGCTTAAAGCATAAATCACTCAGGCTGAAATGCAAGAAATATTTATCTATTAGGCTATTGCTAAATAGTGTACAAATTCTGCAGGGTGTACACACTTCTCTATTTTTTTGTCTCCTTAGAGGTTGTCCGGAAACTAGTAAATTCAAGCATATTCCCTCTTTAACATAACCCT
>NODE_11_length_17730_cov_11.644809
TATTCTGGTATTGTGTTTATTTATTACAAAGATTAAACTTTCGAAATTATTCAAAATGATCTATATCCCGATCTCCCTTTATAAAGCTCTTAGCTTGGGGTCATTGTCACACCCTTTTTTTTCGCAGTGTCCAGGAGAGGGTCACCCTGGCTGATGGTTAATGGTCAGGAGATGGAGGAGGAGGATGAGCTGAGTTCCTTGGGCCACCTTGCTGGCTGCTCGCTGCTCACTGAGCCGTCGTCATCGTCGCGTTCAACTTCGTGTTCATTAACGCTTTGCCCATTAAACTTGAGGACTGGTTCCTGACCCCTCCTGCCCCCTTCCGCCCACCAATCCGCCAGGCTGCCCGCCCGCCCCCTGCTCGCCGCCCAACTGCAGTGCTTTTCGGAAAGCGTTTAATCGCATTTACATAGATTAGGCAGAATTTGTGTGAAATTGAAACTGAGTGAATGCAGCAACAAAAAAAAAAAAAAACGAAAATAAAAATAAAACAGGAAAATGTGAAGAAGCGAAGGAAATAAATAAATAAAAGGCGTGCAAAGTGCGAAGATTACAGGATACCAGGTAATTCCAGATAGACGGACGAACACCTCAGTGATTCAGTGATTCAGTAGAAAAAGGGGGGTGAATGCAGTTAACTGGAAAGGGGATGCGAATCCGAAATTGTATAATAAAATGCATAACTTGGGCTGTACTTAAGCAATTTATTTAATTATAACTTTATGCTTATATTTCGTTTATATATGTCGCTTTTGGTTGTGTGTCTAATAATTTAACAGAGTAAGAAACAAGTTAGGATTTTTGCCATTACTTCACTTATGCATAAAAGTATGTAAGTTTGGAATTTGTGTTGAGTTTAATCATTGAAATATTTTTGTAATCTGCATTTTGGCACAAACCTGTATTTGTTTTGTGCCACTTTTCATCTGCACATCTACTCAAGTGCTATCAGTAGCACTTTTCTGTCTTTAGTGCATATTTTCGCGATGCTTACTTTCTTGTGCATTTCGTTTTGGCATTCTTTTATTTCGATGTTATAACTTTTTTTTCGATTGTCGCTTTTTTTTGTTCATTTGTTTTTATTTTTTGTTCATTTTTGTTGTATCACAACCCAAATTTCTTCATCAATTAAGAACATCAACGAGCTGAGAAGGGGAATGAGTAGGGCGATGGGAAAAGCAGCATCGAACCAGAACAAAGAGTGGAAAAACAAGCTAAGAAAGAAATGGCCAGAAATGGCTTGGTATGGGGTGGAAAATGGCGTCTATGCCTGTCCATACTTGTTATTATCCTTCGAGTCGAGGACGCTGACACTTTTTCGTCATTACTGTTAAAAGCGTTAAGGCAAAGGACGAAGCGAACCCAACAAACAACAAAATGAAAAAGATATAAATAGGACGCCCTTGATAAACACTTTTTACCACAAGTTATGTTAACTGTTTTTTATATAATTAGCTAATATACTGATTATATGATATGTTTTAATAGGTAACAGGTATGGCCCAGACATCTAAAGAAAGTGTTGAAAAAAAGTTTAAAGATGTTTTTGAACGTTCTCCAGGTGCTTTTCCAGAAGGTACCTCATTAGAAAAGAAGGTTAATTATATCGCAAAAGGAACAGAGGCTCTAAAAGCTGTGAAAAGTAAGGAGCTTGAGAACAAAATGAAAAACGTTGCAGAATTGAGTCAGAAATTTGAAAGTCAAAAAGGACGTGCAGATGAAAAAGTACGTCAAGATTTTGAAAGAATTGCTGAGCTTGACCAACAATATAAAGGGAAGGGCATCTTCACAAGTGAAAAAGTTGCAGAGCCAAAAAGTGACAAAAAACTCCAAGACACTCCGAGAAAAACTACAACAGCAGTTAAAGACCTTGAACATAATACACAAAAAAAGACTACTGAAGCTTCTGTGCAAACAGCATCAGAGCACGATTCACAAACCGTTAATCCCTCAGTAAGCAAGAGTTCTGTAAAAGAGAAGCTCAACACTGAGCCGGACAAAAAAGATAACACGCCTCAACCACAAGAAAATCAAAAAGAAGAAGGGTTTTTGAGTCTTCTGAAGCGCTTTGTTAAGAAAATATTAGAAAAATTTTTAGGTGAAGGTGAAAAGGATGTAGAGAATGCTCGTGGCATGAAAGAAGATGCTCAAAGAGATACGTCAAATAACGAAGAGCAACAAAAGAGTAAGCAGCTTGATGAAATTTTAAAGGACAAAAGTGTAAGCGAGGGTTTGAAGCAGGCAACAAAGCTTGAAAACCCGGCAATAACGCCTGTTAATACTCCTAAAGTGAATGAAGTAAACACGGGTCGTGAAAGGTGATCCGCTTTCAAGCTTCATTATACCGCCACAAACCGTCATACCGCCGCGGTATCTCATCCGCTAACAAGTAGCGGGATGACGATTGTCAGGGTGTCATCCCAGTGTCCCTATGATGTCATCCCAGTGCCCTGACTACTTGGATCTAGCAAGCTTTGCTTGCAAATAAGTCTAATACGCGTCGCGTTTTATGCCAAAACACAATTGGAGTTACATGCAAAATAGATCCCAGTGTCAGCTACTCGGATGACAAAAAAAGGAGCACTGGGATGACACCATTTGTTGTATTTAACAAAGTTCGTACTTAGCTTCATGTTAGCTATAAACATTAAGAAATTTACCAAGCGAAAAAAAAGGCAAAAGAAGCCCCAGCTAATATCTATTTTAGAACATTGGCGTTTTTTAAGTCTTAAACACTGCAATTTAGCTGCTTTTAAATGCAACTCACCTTAGTTTAAATGTTTAAGAAATTTACTAAGCAGAAAAAAAGGCAAAAGAAACCCCGTGTTAGCTAGTTGTCACTCTCTAATCCTGCAAATTGGCGTACTATACTGTCTTAAACGACTTATAAGCGCGTTTCAGCTTGTGTAGGTAAAAACCTAGAAATATTGTGAAGACATAAGGTGCACATAGTGCAAAAAATTAAAAATAAGACGCCAACTACGTTGTTTTCTTGCTGTTTAATCTGCACAGATGAAGATAACTGAATGCCTTCAGTTTCATGATAAGGGGGCTGGCGGAGTTTGTCAAGTAAGTTTTTTCGTTTCTAACGGTTGTTGCCAAAAACTATGCAAGAAGTCTATTGACAGGTGATTAAATTATAATGTAGCCTATCGCCGTATATCCGGGGGTGGGTTGTTGTGAGGCTTTTTCACTTTTTATTCTTGTTAATGTGTTTTTCTCTGTATTACTATGCGGGTTTTATATTTTCGCCCTGCCCAAAAGCTACGGTTTGCTTTTCACCTGGAGAAGATTGTGCTGTACCGATAATCAACGTAATAGATCAGTCTAAAAAATCTATCTTAGTTCAAGAATATACATTTACTCTTGGAACAGTTGCAAAATCTTTGATTAATGCTAAAGAACGCGGTGTTGATGTTAAAGTCATCTTAGATAAATCGCAACTCTACTCAAAATATAGTGTTATAAATGAATTATTTTCAGGTGGAGTACCAATTTGGATCGATGATAAGCCAAAGATTGCTCATAATAAGATAATGATTGCTGACAATCAAAAAGTCATCACAGGGTCATTTAACCTTAGTAAGACAGCTAAAAAAGGAAATGCTGAAAATTTATTAATTATTACAGATTATCCTGAATTGATTCAGCAGTATGTGAAAAACTGGGAGGCACGAATGTCACAATCTTACAAATACGCTCCCAACTAATCGAGAGCGCTTGCTCAAAATCAGTTTTAAAAACAGCAAGGGAGAGCTTTTTTGATTGATTGGCATAATGATTATGATATAATGAACTAAAAATTTAAGGAATAAAGTAATGGATTATATAAATGATGCTGCCGGTAGCTACACTGCTATTCATGATTTTTTTCAAAACAACGGTGTTGGAGATTACAAAGTTCAATGCAATTATGGTGGGGTGCAGTATGCTACTGATGAGTACGTGCATTCTGGCGATAAATTTTGGAGTAATAATTTCATAGACTCACATTTTGGCAGGGAAATAAAAATGTATCCTCAAAGTGAACTTTTAGCTAAAGAATATGCTGGAAATACGTTGCCAGTTTCAATATCACTAGATAAGGATTTAATAAAAATGAAGGAATGTCAGAAAAAAACGAAATTTGTGGAACTAGAAAGGGAGTCAGGTAATTTAGTGCATGATAAGCAAAAGTATGTAAAGTGTTACACAACAAAGCTATCATATGATGATGTACATATTTACAATAACGATAAAGTTTCAACATTTAGCATAAAATACGACGTGCCAAATGATCCGAAATACAGTTTAAATATAACATTTACAAAGGTTAATGATAATAAACCAGGATTTTGGCAGAAATTTAAAAATATGTTTTAACGTGACCATTCACTGGTTTTTACTCAATCAACCAACAACAGTTAATATCAAATTTTTATAATTAAAAAATATGCTATTTTTTAAAACTTTCATTCTCATTGACTCTGTCAACTTCACAAAACAACTCTTGGACCAAATGTATCTGGCATAACACCTTTTGGTAACTTGCTACTTCTTTTTTTCCGCATCTCCGACAACAGCCATTGATATTCCACTACATAAGGCTTGATTTTTGGTAAATCAACTTTTTTATGAATAATACTATGCTTCTCCTTAAATTGACCATTTACCCTAAACGCTATTAGCTTCCTTAAAATTTACATTAATGCCTATTTTGCCTAAACTGAAGCGTCTTTTCCAATTTTTTCTAGCATCAACTCAGCAGCTTTTTGTTCAGCAATCTTTTTACTAGAAGCGCATGCAGAAACTTTACCATAATCTTCTATGCAAACTGATATAGTAAATTCAGGATTGTGCGCTGGTCCAGTTTGTTTTACAAGCTCATACTCTGGTAAAGGCAATTTGTTTTTCTGAGTCCACTCTTGCAGTGAGGTTTTAGGATCTTGAGGGGGGTCAAGCATGCCTTTAGCTAGCTTTTCCCAATATTGGATAATAAATTTTTCAACATTTTCAAGCCCGCCATCAATATAAATTGCACCTATTAGTGCTTCAAGCGAGTTTTCTAAATTTTTTAAGTTACATCTCCCTCCATTGCAGCGTTCACTATTATTCATGATGATAAAGCTGCCTAATTTTATTTCTTTAGCAACATTAGCAATGGTGTTGCCACAAACTAAATCCGTCTTTCTTTTTGCCAATGCTCCTTCTTTTTCTTCAGGAAATAGTTTAAACAGTGTGGCAGATACAACCATATTCAAAACACTATCGCCCAAAAACTCTAGTCTTTCGTAGCTTACAATCTGGTTTTTGCTATTTCTTTTATTTACGCTTGGGTGAGTTAGTGCCTCTTCTAATATTGCATAATTTGTAAATTTATAATCAATGATCTTAGATATTGCATCATTCAAACTCTTCATACCCATTATTTAAAAGAAAAGCACTTTCTACCACCTTTATACCAGAGAATTAGTTTTATTTTATTAAAATAATACCACCAACTTTCAAAATTAATGTATACAACCCACCACCTCATTAATGTTACTAAATCCATCTCTCCTTATTAGTTCTGCAAGTTCTAGATTAATTTTGTTTACAACTTGAGGTCCGTGGTATATGAGAGCAGTGTACAACTGCACCAAAGAAGCTCCTGCCTTTATTTTTTTATATGCATCAGCACCACTTGAGATTCCTCCGCACCCTATCAATAATATTTTGCCCTTAGTAAATTTGTACATATCGCCCAATAACTCGGTTGAAAGTTTAAACAGCGGTTTGCCACTCAACCCACCACTCTCATTATGGTGAGAATGCAGATTATCTCTACTTACCGTAGTGTTGCTTACTGTTAATCCGTCAATCTTATATTCCAACGCAAGCTCAGCGATATTTTCTTTCGTTTGCTGATCTACATCTGGTGAGATTTTTAATATTATTGGTATGGATTTAGAATTATCAATTGATTTTCGGGTTAGAGTTACGGATTTCAACAATTCCGATAATTCTTGCTTATTGTGCAGATTGCGTAAATTAGGCGTGTTTGGGGATGAGATGTTCAGCACTATATAATTGCTCTTTCCATATACTATCTTTATTAAGTCAACATAATCGCTGATTTGGTCCTTTGATGTACTGTTTTTTCCTATGTTGATGCCAAAAATGCAGTCATCAAGCTTGGTTTCACCTATTTGTTTAAGAAAATAGTCTATTCCTTTATTGTTAAATCCCAATCTGTTAATTACCCCTTGATCTTTAATTAACCGAAAAATTCTTGGCTTTTTGTTTCCATATTGTGGATTACGAGTTACAGTACCAGTTTCAATAAACCCAAAACCAAATGAGAGCATAGGCCTTATAACTTCTGCATTCTTGTCAAAACCTGCAGCCAGACCTACGGGGCTTCTGAGCTTATTACCAAAAAAATTCACACTCAAAGATTCTGGTAGCTCTATAGGATTCTTATAAGGCATTTTCTTTAATGCCATAATTACCAAAGAGTGAGCAACTTCGGGCGGTAGTAAAAATAGTAAATTACGTTTGTAAAACACTTTGCTTATTTTTAGTTTATTTTTTACCATGAAACGCTATAAGAGTATAACCATAACTTGAAAAGAAATTGATTTTACTATGGACAAGCTTTCTCTATAGGTTACACACTTAAAGCTACTGTTAACTTTTACAAGATATAGAGAATGAAAGAGGCCGGGACCGGAATTGAACCGGTATAAAAGGATTTGCAGTCCTCCGCATAAGCCATTCTGCCACCCAGCCGTTTTTTATGTGTAGATATCCATTATATCTTTTAGCATAGATAAAGCCTCCTCCCTTTTGCGTTGAAAAGTGTTACGTCCAATGATTGAACCATTACCGCCACCCTGCTTAATTTCTTTCGCTTCATTGTATATGTTATCTACTTCCTTCGATTCACCACCAGAAAAAACTACTATTCTTTTCCCTGCAAAACAAGACCTTTTAACATATTCAATTCTTTTAGATAATGATTCAATATTTTCTGTTTCTATTTTCTCCCTTTCCAAATATTTAGTTGGAAGTTTTACTTTTATTATATTAGCGCCAAGCAAAGCTGCCATGTGCGCAGCATAGGCAATAACATCAACTGCTGTTTCACCTTCTTTGGAAATCCCTTCACCGCGTGGATAAGACCATAGCACTACTGCAAGTCCATAAGATTTGGCTTCAGCTATGATTCCACGGGCTTCCTCCATCATATCGAAACACTTAGCAGAACCAGGATATATAGTAAATCCGACAGCTAAGCATCCCAAACGCAGCGCATCTTTCACAGAAGAGGTTATTGCCTGATCAGAGGTTAGATCCTTTGAATGTAAAGAGTTGGAACTATTAAGTTTCAAAATAAGTGGGAGCATTCCAGCATAAGTTGCAGCACCAGCTTCAATCATACCAAGTGGAGCAGCATATGCACTTACTCCCGAATCAACCGCAAGCTGAAAATGATAATGTGGGTCATAAGCATCAGGGTTAACTTCAAAACTTTTAATTGGACCATGCTCAAATCCTTGATCTACTGGCAGAATCACTAACTTGCCAGTGCCGCCAAGCTTTCCATGCATGAGAATACGAGTAAGATTTGCTTTTACCCCAGGGTTTTCACTTTCGTAGTAGCTTAGGACTTGTTTTACTTTATCACTTATCACTATAATTCAAATTGAATTTAAGTTATAGATTGTAACAAAGATGAAGTTCAATACAAGGATTTTAAACTATATCAAAAGCAATTTTATTTTCTACTTTATTCATATAGATTCTTAATTTCTTTCCTTTTATTAATTTACGATTCAGTATTTCTTCCGCTAAGTAACTTTTTATCTCTTTTTCAATAAGTCTCTCTATCGGACGTGCTCCCATTTCCTTACTATAACCTGTTTGTGCAAGATAAGATTTCACTTCATCTTCTACCAAGCAGTTTATGCCTTTTTGCGTCAGCTGCTTTTTCAGTTCCTGAATAAATTTATCTACAATATGCAGAATTATATCCGCATTTAAGTCAGAAAAAGAAATAATCGCATCAAGACGATTACGAAATTCAGGGCTAAAAACCTGTTCTATCGCTTTTTCACTATCACCAGTGTTAAATTTTTTATGCCCAAAGCCAACAAAACTTTTGCTGCGTTCAGCTGCTCCTGCATTAGTTGTCATAATTAAGATTATATTGGAAAAGTTAACTTTACGTCCGTAAGTGTCTGTAACGCAACCATAATCCATAATTTGTAGCAATATATTATAGATATCGCTATGAGCCTTTTCAATTTCATCAAGCAGCACAACACTATATTGATTATTAGATACAGACTCTGTGAGTAATCCACCCTGATCATAACCTACATATCCAGGAGGAGAACCAATCATCCTTGATATCGTATGAGACTCAATATATTCGGACATATCAAAGCGTATAAGATTCATGCCCATGCTTTCTGCTAATTGTTTTGCTAGCTCGGTTTTACCAACACCGGTTGGCCCTGCAAAAAGATAATTTGCTAAAGGCTTATTGTAATTTCTCAACCCAGATTTAGCAATTTTAATAGAATTAACAAGAGATTCTATTGCCTGCTCTTGGCCAAAAATCACCTTCTCTAGATTAGCTTTTAAAGACTTTACTTTCTGCAAATCATCAGATTCAGATCCGCAAGGCACATTTGTAATTCTAGTAATGGTATTCTTAATATCTTTACTATTTACAATTTTACCCCTGTTTCTTAGCAATTTACAATATGCCCCTGCCTCATCAATAACATCAACCGCTTTATCAGGTAATATTCGCCCAGTAATATACTTATGCGAAAGTTCAGCCGCAGACCTAATGGCATTCTTTGTATAATATACTCCATGATACCCTTCATAGTAGTGCTTTATACCATCTAGTATCTTTATCGTTTCGTTAACAGAAGATTCCTTAACATTAATTTTTTGAAACCTCCTCGCTAATGCTTTATCTTTTTCAAAACTATTGCTGTATTCTCTATATGTAGTTGCACCTATACAACGCAGTGTACCTCTTGCAAGCGCAGGTTTGAGTAGGTTACCTGCATCAAGAAAGCTACCACTTGTAGAACCTGCTCCAATGATAGTGTGTATTTCGTCAATAAAAAGGATAGCACCTGGTTTTGCCTCAATCGCTTTTATTATAGATTTTATTCTCTCTTCAAAATCACCTCTATAGCGTGTCCCTGCAAGGAGTGACCCTAAATCCAAAGCATAAATTATACTGGACCTGAGCGCACTTGGAACACTGTTTTCAATGATTTTGAGTACCAAACCCTCAACTATTGTGGTTTTGCCAACACCTGGATCTCCAACATATAAAGGGTTGTTTTTTCTACGCCTCAATAATATTTCTATAGTGCGATTTAATTCATAATCACGACCAATAACATAATCTATTTTTTTGCTTCTTGCATAGTCATTTAAATTTTTACAATAACTTTGTAGAATTTCCTCATCTTTTAGTAGCTCACCTTTATTTACTGTAGTAGGAGCATCATTATTTTTATCAAGTTTTACTTTATGATTAGTGGTGTATTCATCTATATCGTTAGAGTATTTCATGTTAGATATGTGGTAAATCAAATTGGAATCTTTCGCACTTTGTTTCTGCAATAGATCTTCAACGTATAAATCTTGCCCAGACAAAATTTCTACTAGAACACTTGCTCCATTTATTTCTTTTTTCCCCAAGCTATGAGCCCGTATTATTGCTCTGTGTATTATGCATTGAAACATTGAGCTAGGTTTAACTCCACTGATAATCAATTCAGAACTGCTTTGTAAAAACCCTTTTATATTATTATTATAATCATTAGCCTTAATATTGCATCTTGATAGAATGTTATCCATACTGATGATTTCATCGGCTCTGATATTACATCTTGATAAAACGTAATTTACATCCACGTCTTTAGTTAACGCCAGCAATAAATGTTCTACTTTCGCATATTTAAGATTAAAATTAGAAGCAATGAATAGTGCTCTATTCAAACTTGCCTCTAAGTTTTTGGAAATCATCTCCTATTCTCTTTAAAAGTGGGAACTCATATATAATGAATAGCACACAATTATTAAAAAAATTGAAATCCAGCAGTTCGCTGTAGCCAATTTGAATCCCACTCTGGATCTACGTCATAGCACCGCAATATCTCAGCATAGATTCCGCTAATGAGTAGCGGAATGACGAGTTTTACGCTTATCAAATTGTAGGTAAATCCTATTTAATACGCTTTTTCTAGTACTCTGCTTTTCTTCTTAAATGCATTGATCTTTTTTCTACCGTATTTAGTCTTTAACGTACTTGGCCTTTTAAAGACCTTTTTGCTGTTACGTTTTTTAAATTGCACACTACAATCAAAATTTAGCTCTCCTTCTTTGTCTGCCAGTGCAGGCAGTCTTCTCTTATCTTGAGGTGTAACAAAAGATAGCGCATACCCTTCAGCTCCAGCGCGTGCAGTTCTACCTATACGATGAATATAGTCAGCTTGCGATTGTGGTGCATCATAATTGATAACATGTTGAATGTGGGGAATATCAAGGCCGCGAGAAGCAACATCTGTTGCAACCATGATTTGATTACGGCCACGACGAAAAGAATTAATGACCCTTTCGCGCTTGTGCTGCCTTAAATCACCATGAATTGCTAAAGCGCTATAGTCATCTTTGTGCAATCTGTTAGCTAGCTGATCCGCTCCTCGCTTTGTTTTGACAAAGATAATGATTGATCCTTCGCGCTGACATAGTTGTGTAACAAGCTTTTCATATTTTTCTGATTCTGATGCATAAACAATTTCTTGCTTAATTTTTACAGAAGTTGTAACCTCACAATCAACAGAAATACGTTCTGGTCGATTAAGGTACTTCTCAGCAAGTTTTACTATATCTCCAGGAAGAGTTGCAGAAAACATAAGAGTTTGCCTTATTTTAGGCAAATGCTTCATAATTTCTTCAATCTGAACTCCAAAGCCCATATCAAACATACGATCCGTTTCATCAAGCACAAGAACGCTAACATTGCGAGTAATCAAAGTTTTACGCTCAATATGGTCTATAATACGACCAGGAGTACCTATTACAATTTGTGGTTTTTTCTGAAGCTGATTTAGCTGCCTAAAAATAGGCTCACCACCAATCAACAAAGCGACCCTTAGTGCAGAATTTTGAGATAAGAGTTTTCTTATCTCATTTGTTACCTGATGCGCAAGCTCTCTGGTTGGCACGATGACTAAAGCTGAACCAGTGTTAGGCTCATTCAGCAACTTAGCAACCAACGGAATAGCAAATGCTAAAGTTTTTCCAGTCCCCGTTTGAGCAGATCCGAGAATATCTTTACCTTGTAGCGCTAAGGGAATCGCTTGTATTTGAATCGGAGTTGGGACGAAAAGATTATTTTTATCTAGAGCTTGTCTAAGCGAAGCTGGGAGACCCATCTCATGAAAATTATTCACAATACGTTAATCCTGTTAAAAGACTTCATAATAGATTAATCTTCCAATCTTAAATTTATTGCAGATTTTTTATCTTCTCCGTTTCTACCGCGCTCCTCTTTAACCTCATAACTCACCCTCTCTCCTTTTATTCCCTTCTCTTTATTCTCTCCTTTAAGTGCCTCAGGTCTTATTCCCGAACGTTCCAATGTGCTAATATGTACAAAAACGTCACCCCCTTTACCTTCTGGCTTGATGAAACCATAGCCTTTTTCGGCATTAAACCATTTTACATTACCAAATTCCATTTAAACAACTCCTAAATTATTAACTAACATTACTAATGTGATGAAAAACTTTGAAATTACGATTGAGAATGCTTTAAGCTTAGCTATTGAAACTAAACCTTTATACTCCATAGTCTATTCTTAACATTACATGACAATAATACACAATTGTTGTACTTGATGCAAATAAATTTTTTAATCGTTAAGCGAACCTGCAACCGTCATTTCGCTAACTTTAATCGTTGGTGAATTAAATTGCCCACAAAAAGTTAGATCATCTGCAACGACTAAATTGCTAAACATATCCTTCAAATTGCTAGCAATGGTAATCTCATGTATTGGATACGTTATTTTTCCATTTTCTATAAAAAATCCGGAAGCGCCTTGGCTGTAATCGCCATTGATTAAATTGACACCAAAACCAAATAAATCAGTTACATATATTCCCTCTTTCACTTCCTGAATTAATTCTTCAAACGATACATCACCATTCTCAATGTAGAGGTTACTAGCTGCAGGAATAACTGCAGCATTACTTGCACGAGTTGCACTTCCGGTTGTTTCTGAGTCTAATTTTCTAGCCGAGTATAAGTCTAAAATCCAATTTTGTAATATTCCGTTTTTTACAAATATATTTTTCTTGCTAGTTATCCCTTCTCCATCAAATGGTCTCGATGCTATGCCTCTTGGCAACAATGGATCATCGATAATATTAATTCTATCGTTGAAAATCTGAGCGTTTAAACTACCCCTCAAGAAAGAACTGTTGCTTATAATACTGCTCCCATTTATAGCAGAAGCAAAACTTTTTACTAGCCCTTTTGCTGCTCTTTTTTCAAAAATAACTGGAAATTTACCAGTTTTCATTGTACGTGAATTCAATTGATCAACTGCTCTTTTTGCTGCTTCTTTTCCCATTAACTCTGGCAACTTTAAATCACTAAAATTACATGCTATATCATAATCGTAACCAACCTTCATTTCACTTTCTCTTCCAGCAATAACAGAGACCTGATTAGCAAAGGTTGATTTACTAAACGAGCCAATAAAACCAGAAACAGTCGATAATACTGTATTCACTAAAGCGTATGAAGAAGAGGCTCCTTCAGAATTAGTGATACTCTTATGTGCAAGGGCTGAATTTTCTGCAGCTTCAGCAATTTCTTTTAGGTTATCAACGGTTACAACATTATTATCTGAGATACTTAAATCTGCAGAAGAGATATAATTACTACCATTTACAGCAAAATTAATGCAAGGATCTTCTGGCGCATTCTTTGCCATTTCTACCACTTGGCTTACTGTATCACTCAGATTATTCAAATCGTTTGTAGAAATATACGCAGCTTTGTTTTTACCTGCTATAGCTCTGATTCCTACAGTGCAATTTTTAGATTGTGATATTTGCTCAATTTTTGATAGACGCTGAGAAACTGAAGTCTTATTAGTTTCATATATTGTAACTTCCGCATCTTGATTTTGCTTTTTTATTAGTTTAGTAATATCTGCTGCAATATTTAATATATTCATTTTCTATTCCTTAGATTTCTATAAAGATTCTGCACCACCTATAACTTCAATTAAATCAGTCGTAATCGCTGCTTGACGAGAACGATTATAAAGCAATGCTAATTTGTTCAGTATCTCTTTAGTGTTTCTGTTTGCTGATTCCATAGCAACCATTCTAGCACTATTCTCACTCGTTGCACTTTCAAGTAAAGCAGAGTAAAGAGCAATTACAACGTAATCTTGAACCAAAGATTTTAAAATAAATTCAATATTTTGTGGTTCATACTCATAGCCGTAATCTGTTGTTGGACCAGCCAGAGAGCTATCAATCAAGGATGAGTCTTTACTCCATGGTTTTATTGTTTCCAACATTGGTTTTTGCGTGAAGGTATTATAGAATTTACTATAAAAAACTTTAACTTTATCGTATTTACTTAAATCTATACCATCAACCAAAGCTTCTACGTGCTTTAACGTGATTCCCTTACTATTTTCAATTTTTAAGATACTTTTAGAGTCAAATCTATTTTTACCTACATCAAAAGCTTTTTTACCAAGAAATACAATATCTACTTTTTTGCCATTTGCGATTGACTTATTTACACGCTCTTGACTAAATTTGACAATAGAAGAGTTAAAGTTGCCGCACAAGCCACGATCAGACGCAATAATGAATACTAGGTAAGAACCGTCGTTACTGACATTTAGAATTTTTGCCAGTAATTCTTGATCAACTGATAGCATTAATGAAAAAATAATGTTATGCAGCTTAGATACATATAATTTTGAATTTAATAACTTCTTTTGGCTTTGTAACAACTTTGCTGCAGAAACCATTTGCATTATTTTCGTGGTTTTCTGTACAGACCTAATATTCTTAATTCTTAAGGATAATTCCTTTAAGCTCTTCATTTTGTATACAACCCTGATTTATTAAAATATATAACTGTTAGTGTCTAAAAGCAAGTTTTTTTGACATTAAAACCAAGTCTAGCTAAGAAACTTGCAGGTTTATTGTTTGGAGATAAGGATTATATTAAGAAAGTGCTCTAACTTCAGCAATATCAATGTGAAAGTAGCCTAATGGTAATTTCTACACTTTGTGGAATTTTATAATATATAATAAACACAATTAAAACTATTACAACTTGAACACTTATGATCCCATTGTTCTAGTTCCCTGTTACAATTTTTACATTTCCAGCCTGGATCAGGCAAAGCTTCTGAGCCCATCTTGTTTAGCCAATAAATTACCTTGTCGTGTTCTTGCAATGTAACCTTGAGTTGTATTACAATAAAGTAGATTGACATGTAATTAGCTTTTTTCATAGCAGTATCTAAATATTGACTTGCAAGATCATATTTACCTGAACTCATTGAGGACAAAGCAAGTAAACAGTAACTAAAATAACAATCAGGGCGTAAGTTGTATAGTCTTTCAGCACCTTTACTATTTAAATTGATGTACATTTTAGCTGACTGAGGAGTAGGATTTACTGTATACTCTGCCTCTAGCACTGCAGAAGCTTTTCTGATTTTTCCAAGTTTAATATATAATTCTGCCTTTAAATAATTGATGGGCTGAAAAATTGCACTATAACGTTGTGCTCTAAATAAAGACTTTATAGCCTCCTTAAAATTTCCTTTACTTTCATATTGCTTTGCTAAAGCGCAATAAAACACTGCAAACATTTCTTTATGATCAAAGGGGAGAAAAATATTGGACTTAACTGCTTCCTTCAACCTCAAAATTGCATTAATCCAATCTTCTTTCAATATGCAATGCTCTATTTGAAAGGGAATAGATAGCATTTTATCGTTAATTGAACTAGAGCAATATTCTATAAATTTTTGAAAGACTACTTTTTCTTGTTTGAGGTGGACAATCAGCTTATTGGCTAGAAGTAGAGCTAAGTTACGATTTTTATTTGCAATATTTGTTAAACCGTTACTGAAAAAGCTGTAATTTCCCGTCTTACCTGAGTTAAAGAGCTTTATTAAAGACAACCTATCGCTCTCCTCACTCAGACTTTTAACTAGCTTTTGGGCATTCTCTATATTGTCTAAGTCTATGCTAAAGAAAGCTTCAAAGAGAAGCAATTCTTCCCTATCCCTTCTTCTATTTCTTATGTTGGCAAATGTTGATGAAATGGAGGAAAAAAAGCGTACAAGTGTAATTAATAAAAATAATAAAACTACACAAGTAAAAATAATGAAATATAGATCAATACTTATAGTGTAATTGCCTAATTCCAATTTTATTACTTCACCACTTACCTTGACCCATATACCAAATAAAAACGAAAAAGCGAAAATTATAAAATAAATCATGAGATATATTGTAATAAGTGATGATATATTGTTGAAATATTCTTAGAAGCTACAATAAAACCATTCAATTTATTCAGCCATAGCTTGAATTCTGAATGCGTTAAATTGCTTACTGTAACAGTTATATTTTGCCAATCATTATCATTTATTGACTCCTCAATTTCTGCGAATTTTACTCTTAATGGATCATTTCGGTCGTCTACCTTTATCCAGTTTGAAATGATTTTTTTAGACAATGTACTTTTGTTGTAATCGATAGTATCAATAGTTTTTTCAAAAGATAACTTCAATTCGTGTAAGGTATTTATCTCTTTCAAATTTTCTAATTCATCTACTGCATTTTCTATCTCTGGATCGTCAAGCTCTGATATCAAAGGCTTTATTGAATTTATATGGTTATCAAATTTTGCTTCTCGCAATAACGAATTCTTCATTTTAACCACAAGTAATAGCAATTTTGCAAGGTTCTTACATCTTGAGTTATTATCACCTTGCTCACATTGAGTATGCTGACTTCTCTTGAGGTCAAATATCTTTTTTTCTATTCTAGATTGATTAACTTCAAGCAACATTCTAAATTCATCCATGTTTTCCGTTAAAGCTTTCACATTGTTTTCACTCTCTTGCTGATTTATTTTTAAAAAGATTATGTTATTTATTGTGATGTAACCGGTAAATAACAATACAATTAAGAACCAACCTATGTACTTTTGCTGAGTATCATTCATAACGTAGTATCTCCGCAGGATCTTGTGCAGCTGCCTGCAACGCAGGAGCAATTGTCGCTAAAAATGATAAGAGTAACGCAAGTGCAGAAATATTTACTACGTCTTGGGGTACTAATATCACTGGCAAACTTGAAAAAAAGTATATCATAGGATCAAACAGCTTGACGTTAGTAATGTTTTCTAAAAACACTCTAATGCTTTCGATATTGAGAGAAAAAACGACACCTATAATACAGCCAAGACAAGTTCCCGTAAAACCGATTAATAGACCACAAGCGCAAAATATACGCATAATGCTTCCACTTGTTGCACCAAATGTACGCATAATTGCAATCGCGGATTTCTTTTCTTGCACTATCATCATTAAATTTGAGATAATATTAAACGCTGCTACAACTATAATCAAAGTGAGAATTAAAAACATCACATTTCTTTCAGTTTTTAAAGCACTAAAATAATGGCTTTGCTGTGATTGCCAACTTTCAGCTTCCATTCCTATTTCTTTTTCTATAGCATCTGCCAGCTTATCAGCTCTAGTAACGTCGTCTACAAGTACTTCTATATTTTTTATGCTATTTTTATAACTAAAAAAGGCTTGTGCTGATTTTAGAGGCATATATATCAAGGTATTATCATACTCAAACATACCCATATCAAATATTGCTATAACTTTATATTTTTTCATTCGCGGCATTTCACCAAGTAATGCATCAAATTCTTCAGATGATATAAACGTAATTTCGTCGCCATAGTCAATGTTCAAAACTTCTGCTAAGCGTGCTCCTATTATTATCCCTTCATCAAATTTTTTTACATCACCTATAATTACATTATTTGTAACGGCAGTACTATCAAGCAAATCTTTAGTTGACACACCTCGCACTACGCTACCTGCAATTTTACCATTTGCTACAATAATAACTTGATCATTGGTCATAGGAGTAGCTTTTAATATACCAGGAATTCTCTCAATAGATTTTGAAACTGCGTAGTAATCTGAATTTATGTTCCTATCAAAATAAACGTTAATATGGCCATCAATGCCAAGTATTGAGTCAAGCAACTTTGCTCTGAATCCGTTCATCACAGACATCACCACTATTAGTGTTGCAACTCCAAGGGCAATGCCGATAATAGAGAACAAAGTCATTATAGAGCAAAATCTGGCATTTCTTGCTCGCAAATAGCAAGCAGCCATAGTAATTTCAAAGGCAATGGACATTACAAAATATTTTGAGGTTAGACATTATATTTTTGAAACTTCGTATAATTGTAGACTTTTCTTTATTTAAAAACTAGAGATTTTTGCTTCCTTAAATTTAGCAGACTTATAGAGTATCTTTAACATTAGAATTTCAAAATCTTCCATATACATCATCCAACCTCACTATATCATTATCAGATAAATGCTCTCCTATCTGAAATTCAACTATTTCAAGTGGA
>NODE_12_length_17259_cov_11.557952
CAGTTTCATGATAAGGGGGCTGGCGGAGTTTGTCAAGTAAGTTTTTTCGTTTCTATTGTAATGACAGTTATGGCCTGTGCAAGAAATCTATTGATTTACAGCAGGTTCTTTGTTACAGTCCACAGTTATGCAAAGAAACTTAAAGCCTCATGAGTTTATTTACAGCCAGTGGTTTACATAATTTGGAGCTGTATAGCTGAGTATTGTATATGATAATATTGATAACAAACGATGATGGCTTTGGAAGTGAAGGAATAAAATTACTCAAAGAGGTTGCACGGAATTTTGCGTCAGAAATATGGATAGTGGCACCAGATACTGATAGAAGCGGAGCTGCAAGATCTCTTGATTATCCAGTGAAACAATCTATTGGAATAAAACAACATAGTGAAAGGGAATTTAGTGTGTCTGGTACTCCTGCAGATTGTGTCATTATTGCGCTAAATAAAGTTATGAATAAAAAACCAGACTTAATATTGTCCGGAGTAAATATTGGATCAAATGTCGGGGACGATATTTGTTATTCAGGAACAATTGGTGCTGTAATGAAAGGTGCTGCAAGGTCTATACCTTCTATTGCGCTGAGCCAAGTTTATCATGATAAAATAGACTGGCACAATACAAAGGTTTTTGCACCAAAGGTTATTGCCAAGCTAGTTAAGGTTGGTTGGCCTAAAAACATAGTGATGAGTGTAAATTTTCCTGCTACGGAAAAAGTAAAAGGAGTAGAATTTGCTGAACAAGGTGAATATAACATTGATGGGGATTTAACTTTTACTGAAAATTCGAATGGCTCTTTTAGCTTAAATTGGTCTCGAGAGCACTCAGGCAGTGGTAGTATAAATAAAATAAAAGAAGGATTTATTACTATTACACCGGTAAAATTAGATTTTACAGATTATGATACTTTGAATACTATGAAAAATTCTTGTGCAGACGAATTTTCTTCTATAGCTGACTGAGAAAAACATTTGCATTGCTCCTAATAGATATTTTCTATTGTGTTATCGCGAGCAATTATTTTTTCTTCACCTGTATCCATGTTTTTAATCTTTAAAGTTTTACTACTCAATTCTTCATCGCCAAAGATTAAAGCAGCTTTAGCATTTGCTTGATTTGCTTTTTTCATTCGGGTTCTGAGCGTTCCGCTATATTCATAGATTACATATAAACCATTTCTGCGCAATTCATTTGCAAGTGTTAAAGCATGTTTTTCAGCCTCTCTACCGATTGGAATTAGGTAAATAGGTCGCTCTTCTTTCGGAGAATAATTGATTAACTCCATTATGCGCTCAATACCCCCTGCAAATCCTATTGCTGGAGTGTGTTTTCCACCTACTGAAGATACTAAATTATCGTATCTTCCACCGGCAAAAACTGCCCCTTGTGCACCTAAATCCTCTGTAACAAACTCAAACACTGTGTGGCAATAATAATCCAAACCTCGAACTAGTTTATTGTTTACGGTATAAGGTATATCAAGAATTGTTAATCCATTTAGTATTTGTTCAAAGAAATCTGAGGACTCTTTCGTATAATAATTGCTGATTTTAGGCGCATCAGAAATTATTGATTTATCTTTCTCATCCTTGGAATCCAGTATTCTGAGTGGATTTTTGATCAACCTATTTTTGCTATCTTCTGATAGATCATTTTGATACTTTGTAAAGTATAAGATCAAAGCTTCTCTATATTTAGTTATTGTTTCACCATCACCTAAAGAGTTGATTTCCAGCTTTACATTTTTATTGATGCCAAATTCAGTTAGTAAGTGCTGAGCGAGTGATATCAATTCAATATCAGCTTTTGGATCTTCTATGCCAAAAACCTCAAAATTTATCTGATGAAATTGCCTTTGTCTTCCCTTTTGCGGTCTTTCATAGCGAAATGCAGGTCCTGTTGAGAATAATTTTATCGGTGTTTGCAGTTTTTTTTCAATGAGTAGCCTGACAATCGCTGCAGTGAACTCAGGACGTAAAGTTATGCTCTTTCCCCCTTTATCATTGAAGCTATACATCTCTTTAGTGATGATGTCTGAGCTATCACCTAAGGTTTTTGTAAAAACCTCCGTGCACTCAAATATTGGAGTTTGGGCGGGCAAAAAGCCGTATAAACTTGAGATTCTGTTTGCTGTTTGCTCTATGTATTTAAACTTGTACCATTCATCAAACAGGAGATCTTTTGTTCCTCTAACCGTTTGATTAGTCATAGTGTGGTCTCTATACCTGCAATCTCTGGTATGTGGTAGCTCAGCATATTTTGCACTCCTTGCTTTAAAGTAATTGCAGCACTTGGGCATCCAGAGCAAGCTCCTTGCAACTCAACATAAACTATTCCATCTTTATAGCCACGAAATTTGATATCGCCACCATCTTGAGCAACTGCAGGTTTGATATGACTTTCCATCAATTCTTTTATTCTATTTACAATTTCTATATCATTTTTATCAAAAAATTCTTCATCTGGATCATTCACTTCTTCTTTATCTAGTGCTTTTCCACCAGAAGTAAAGTGATTCATGATTGTAGTTAAAACTTCTACTTTTAATATATCCCAATTAATTCCATCCAATTTTGTTACTGAAATAAAATCATGACCGAAAAATACTCTTACCACATGCTCTATTTGAAAAAGATTTGCTGCTAGTTTAGAATTTTTTATCTCATTCGCATTTGAAAAATCAGCAGTTTCTCCTTCGTTTAAAATTTCAAATCCAGGAAGGAATTTTAGCGTATTTGGGTTTGGTGTTTCTTCAATCTGGATGAACATGTTATTTACCATGACAATTATAATTGTTACTATTTAATCATAAAATGATAAAAAAATATACATGTCATTCATCTTTTTTCTTTTTTTAGTATTCATAGTAATTACATTTGTCTTGCCTAGCGTTGTTATATTTTTTCTTTTCCTGACAAAAAAAAATAATATGAGTTTCATGATGAACTCTATATTGAGTAAGTTTTTGAACGAATTTAGTAGCAGTAGAAGTTATACTGAAAATTACACTGGTGATAACATGTCCAAGGATGAAGCATTAAAGATACTGGGGCTGAATCCTGAGGCAAGTCAAAATGAAATCAATAAAGCATATCAAAATTTAATGAAATTAGTTCACCCAGATAAGGGAGGCTCGGAATATTTTGCGCAAAAGCTAAATGCGGCACGTGATAAATTGTTAAAAAAGTGATCTTAAAAAAAGTTTTCGTTTAACGAATTTCTTCCTTTGCTTTTTCTAAATACTCCAATATTGCTTCATGTAGTGCAGTCCATGTTATCTGTTCTTCCAGGGAAGGTATAAATTCTTGTCTCCAAGCATTCTTAAACTCCTGAAACCACTGTTTTTCAAAACCCTGAAATTCTAAAGAAATATCTACTTTAAAGCTATCAATTAAACTGGAAACTTCTGCAGCTTTAGAGCTATCTAGTGATTTTAAAGATAACACTCCACTCTTTAAAATCTCTAACTCTTCCAATACATTAAGCTTAAATGGTTTATAGAGTGAAGACCATATGCGATATCTTAAATAAGAATCATAGTATAACTTAATTTTGTACATTAAAGTGGTAGATGCATCAGGAGAAATGTTATTCTCATATTGTGCAAGAGAAGATAATAAATTCTCATAATCTACTTTGCTTAAACATGGTTGTAGAGTCGATTTAATTTTTTCACTAAAGGTTAGATAACTAGAAGAAATGCCATGACTATATTCACTAAAGAATTCAGGAAATATATCTGCTTGTTCTAGTTTAAGAGGTAGATCTTTTCTAATTTCTCTTGGTAAATTATGTATTGAAAACTGATAAATAACCCATACAAAATTCTCATCAAACTCATCTGAGTAATCAGCATTATTATCAGGAAAAATTACATTACCTTTCTTATCATTCCAAGGTTCTATCTTATAGAAAAATCTGTTCAGCCTTTGTTTTAATTTCAAAATACCTTCATTTCTATCACCTGCTTTATACAATGTTTTGCCCATTTTGTGTTTAGCATCTTTAGGGTTTATTCTGTCACTTATGTGCAATCCAATTTCATTTTTCTCTAATAACTCCCAATCAAACAATTTGTGTGGATCTGGTTTACGCATTGTATAGCCAAGCTCTGGATCATACACTATAGTTCCTATTTCAGAATGACTAAATATCATATCCCTTTTAATTTTAAAACGCTCCATAAGGTATAAAATCAGCTCTTTAACAGATCTCATTTGCTCTTCCGGAAAAGGCTCAAGTCCTGTGTTTACAATTTCAATACCTACAGAATAGTTGTTAAGCTTCCGTAACTCTTCAAGCTTACTATCTACCTTAACTCTTGCATAACTAATACCAGCATGCCATGCTTCTTTCTCTAATGGAACCATTAAGGTGATGCTGCCATCCCTATCGACAATAAAATGAACTGACAATCCTCTAGCATTCAGCGTATCTTTTGTACCTTTTAGTGTTGATGTTTCAGTATGGTGAACTATAACCATTAACACTTTTTTACCTGCCCTATCACCATAATTTAAAGCTGAAGCTGGATCTAAAAATAACAAATCCTGATCTTTCAATAATGGTAATTTTTCTTGTAAATCTTGAAAATCATTCTCGATATTGCTTGAACTGGATACTTGCCCAGATATGAGAAATGCTGAGACAGTAATCAGTAAAACTAATAAATATTTGTTGACTTTAGATAGTTGGATTTTCATACCATCTTCATAAACACTTTGTAGATAATTTTTCATTATATAGTTAGAATAGGGTTGTTGAATAAATTTACAAGACAAAATCATACTAGTCTGGTAGTAGTAACATGTTCAGAGATGGAGCATTTAAAGTGCTAGGAATAGATTCTGGAGCGAACCAAAATGAAATCAATAAAGCATATCAAAATTTAATGAAATTAGTTCACCCAGATAAAGGAGGCTCGGAATATTTTGCACAAAAATTAAACGCAGCACGTGACAGGTTGCTGAAGAGGTAATTAATATTGCTTTAAAGTTTTTATTTGTGCGTAAAGGATAAGTTGCTACAATAAAAAAATAAGATAAAAGTAGCAATGGACATGTGTTCAGAAAGGTTTAAGTTATGCAGGAAGATAACAAAAAAGAAACAATAAAAGAAGAAAAAGGCATATTAGGATGGATAGAATATAGATTGCCTATATTTTCTTTTCTAAGACACACTGCTTCTTACCAAGTGCCAAAAAACTTAAATTATGCTTGGAACTTTGGCTCTTTGGCTGGTATAGCGCTGATTTTACAAATAATAACAGGTATATTTCTTGCTATGCACTACACTCCGCATGTTGATTATGCGTTTAATAGTGTAGAGCGCATAATGCGAGATGTGAATTACGGGTGGTTAATACGCTACACTCACGCTGTTGGAGCATCGCTCTTCTTTATGGTAGTCTATGTTCATATAATGCGTGGATTATATTACGGATCTTATAAAAGACCGAGAGAGATGGTGTGGTTTATTGGAATATTTATATTTTTTGCAATGATGGCAACTGCCTTTATGGGATATGTATTGCCTTGGGGACAAATGAGTTTCTGGGGTGCAACAGTTATAACCAACTTATTTTCTGCTATACCTTTAATTGGCAATAAAATAGTTATATGGTTATGGGGTGGTTTTTCAGTGGATAACCCAACACTTAACCGTTTTTTCGCTCTGCATTATCTTCTGCCTTTTGTTATTATTGCTTTAGCTATGCTTCATGTGATAGCTCTGCATAGGTTTGGCTCTGGTAACCCAAGTGGAGTGGAGGTAAAATCAGATAAGGATACCATCCCTCTCTATCCTTATTATATAGTCAAGGATTGCATAACTTTTGGTCTGTTTTTTGTAGTTTTGTTCGCATTTGTTTTCTATGCTCCCAATTATCTTGGGCATCCAGACAATTATATAGAAGCTGATTCTATGGTCACTCCGGTACATATAGTGCCAGAGTGGTATTTTTTACCTTTTTATGCAATGCTACGTTCAATTCCAGATAAACTTACTGGTGTGCTTACCATGTTTGCGTCTATTTTAGTGTGGTTTTTGTTACCTTGGCTTGATAAATCAAAAGTTAAAAGTGGTGCTTATCGCCCGGTGTTTAAGAAATTTTTTTGGGTTTTTGCAATAAATTTTGTACTTCTTGCCTGGCTTGGAGGACAAGAGGTAAAAGAGCCTTACATCACTATGAGTAGGCTATCTACTCTTTATTACTTTGCATACTTTGTGATAGTTTTACCACTGCTTAGTAAGTATGAAAAGCCAAAAGAACCACCAAAAACCTTAAGTGATTCTGTGCCGGAGATGAGGTGATGTCAATTCAAAGCAGATCTCTTACAAAATTCTCTTTCATCCCAGAGCCCTCTTTTGTCATCCCAGTGCTTGACACTGGGATCCAGAAAAAAAATAAATGGATTCCAGCATCATGTACACAATTGTATGAACGTTGTATACAACACACAGTGTCATTCCACTATCTTCCGTTGTCATCCCAGTGCTTGACACTGGGATCCAGGTATAAAAATACTTACAAATCATGCAATGGACAACAGATTCTAGGAGTGCATGATAACCATAATGTCAGTGATGAAATAAGCTGGATTCCAGTGTCAGCTACTTGCATGACATCAATTCGAAATTTACTAAAACAGTGGTTATGCATGGGATCTAATGTATTTGCAATCTTCTGCATGTTATTTCTATCTAGTCTTATATCTGCAGAAGAATTTAAATCATCACCAAATAAGAAAATAGACTGGAAATTTGATGGAATTGTCGGATCTTTCGATAGAGAGTCAATTCAGCGTGGCTATAAAGTGTATAAAGAAGTCTGTGCTGCTTGTCATTCAATGAATAGGGTAGCATTTCGTAATTTGCAAGATGTCGGTTTTTCTGAAGAAGATGTAAAACAAATAGCAGCTTCTTATCAAGTTAAAGATGGTCCGAATGATTTGGGTGAAATGTTTGACAGACCTGGAGTACCTTCGGATTATTTTATTGCGCCTTTTGATACAAAAGAAGCAGCTGCAGCAAGCAACAATGGTGCAGTCCCACCAGACTTATCATTAATTATTAAAGCAAGGCATGATGGTGCAAATTATGTCTATTCATTGTTAACAGGCTATCAAAACGGCGAACACGATGAAAATGATTTATATTTTAATTCGTATTTTCCAACAGGCAGATTAGCTATGGCGCCACCACTTTCTGAAGGAATGGTGGAATATGATGGTGCAAGGCAAGCCACAGTCGAAAATATGGCGTATGATGTGATAAATTTTTTACAATGGGCAGCAGAGCCAGAATTAGAGCGCCGGCATAAACTTGGATTAAAAGTAGTGGCGTATTTTATAATTTTAACAGTGTTTTTTGTATTAACTAACAACAAAGTTTGGAGCAAGCTCTATAAAAAGAAGTGATAGTCAATTTTGCCTCAAGCACAATGGTTGTCATCCAAGTAGCTAACACTGGTTCCTTTATGACGGTGTCATCCGAGTAGCTGACACTGGGATGGCTTTGTCGCATCGTACCTTATACGGTAATAATTTACGATAAATTCATGTAGCCATTTCGAATTTAGCCATACCAATGTCAGTAAATTTATTAAGCAAACAGCACTTAATGAGCAGTTCTTTTTCACGATTTATAGCTCTTTTCATAGAAGTCCGGATGTGATAAGGATAGATAATGATAAGGAGGTTGAATGCCAGCAGCATATAGTTATGATTTAAGAAAAAAAGCAATGGAGGCGCTAGACGAAGGAGAAAGCAGAGAAGCAGTGGCAGCAAGATTTAAGATTGGACGAACTACTTTATGGGAGTGGCAGCACTGTAGGCTTGACCATAAATTATGTTAAGATAGAAAATGACTATTTTAGATAGAGCTTGATGTAATGCAGTGCGATACAAAATAACGGTAGAATATAATGGTAGTAATTTCTCTGGTTGGCAAAAACAGCAACACTCTGCTAACTCAATCCAGGAGAAGATAGAAAATGCTATATTTAATTTTAGTGGTGAGAAAGTTACTTTGTACTGTGGTGGCAGGACTGATGCAGGAGTTCATGCTTTAGGACAAGTTGCTCATTTTGATATGGAAAAGGAATTTGAGCTTTATAGAATAAGGAATGCAATAAACTATCATTTAAAATCAATTCCTATAGTCGTGCTTAATGCAGAAGTTGTAGATGATGCTTTTCACGCACGGTTTTCAGCAAAAAAAAGATATTACGAATATAGAATAGTTAATCGCTATGCTCCTGCCGCTCTGGAGACGGGTTATGTATGGCAAGTGTTTAGCCCACTTGATGTAAATATTATGCGTGAAGCTGCTAAACATCTACTTGGAAAACATGACCTTTCAAGTTTCCGTTCAAAAGATTGTCAAGCCGCAAATCCGATAAGAACAATTGATGATATCGATATAATACAAAATGGGAATCATATACACATCAAAATATCTGCTATTTCCTTTTTACATAACCAAGTGAGGATTATTGTGGGTACTTTAGTTGAATTTGGAAAAAATAGAACCAATCCGCAAGAAATGCTAAATATATTAAACCAATGCAAAAGAAGTGCCGCTGGAGTTACTGCACCACCTTTTGGCTTATATTTGGTAAAGATAGATTACTAATTTAATAAAAGCTAGTGAAATAAGTGCCATACCGCCACGGTATCTCCAGATTCCGCTAACAAGCAGCGAGATGACGAGTTTAAGTTCTCATTGGCATTACTACATATAATGCACTTGAATCGTCTTCATCAGTGATAATTGTAGCACTATTACCATCGGCTAAGCTAAACTTACATTTATTTTTTATGCAGGATAGAACATCAAGTAAATAACGCGAGTTGAACCCTATTTCTATAGGGGCTTCATTGTAGTCCACTTCTATGGATTCAGTTGCATCACTGCACTCTTGGGAGTTTGAATGCAGAGTTAGCAGCTTTTCTTGTAGTGAGAATTTAATAGATTTTACTTTATCAGATACAACAACGGAAACTCGATCTATAACGTCTGAAAGTTTTTTACTTTCAATAATCATATGCTTATCTTGAGATGCTGGAATAACTGCTTTATAATTTGGAAAAGTTCCATCTATTAATTTTGATATTAGAATATATTCACCGCATGAAAACTTGATTTTTCTGTCTGAGAGTTTTACTTTAATTTCATTACAATCGTCCAATATTTTTAACAGCTCCATAACAGTTTTACGTGGAATGATCACACCAAATTCGCCATTGATGTTCCCAGGCTTTGGCCTCTTTATACATGATAAACGATGGCCATCAGTTGCAACGCAGTACAGAAATTGCTCATCTGTATGTAGATATATTCCATTTAAATTATACCTTGTATCATCTAGTGATACAGCAAATTTTGTTTTAGTTAATAAGTCTATCAGGTCTGTATTTAGTAGAGTAAAATCATGTTTATAATTGTCTTCTTCAAGAGCAGGAAAGCTGCTTGAAACTACATTCGGTAAAGAAAAGTTTGCATTTCCGCAAGACATCAATAATTTTCCTTGGTTGTTTACTTCAAAATTGACATCCAAATCAGCGGGTAACTTCTTCACTATGTCATGTAAAGTATGCGCTGAAATTTTTACTTCTCCTTCTGTTAATACGGTTGCAGCAAGTGAGGCAAACATTGAAATGTCAAGATCAGTTGCCATTAATTTTATGCTGCCGTGTTGTGCTTTGATATTTATACACGCCAAAACATCTATTGCATTACGCCTTTCAACCACTCCACTTACTCTGGATAATGTATTTAAAAGACTTGTGCGGCTCACGCTAAAACGCATCTGCTCGCACACAGAATTTTGCTTTTTGATTTCTGTATCTACACCTGCAACCTCTGACATTGCTAACTCTCAAAAATATATTTTAAATGATATCCACATCCCATATAAAGTAAAGTGCTATTTATATTTCCATTGAAAGAGTAGTCTAGTTTATACTATAGCTGGGTATTCTGTTACAATAATTTACTTTGTATGGCATAAATCATGCATTTTTTGATACGCTTTTTGAAAACCAAGTAGGGAATAAGTATCATCAATGGTCACTGTTTTTGTTTTTCCATTAACTACCATTGATAATCCCTGCTTCATTTTTAGAATGAGATCTTGATCTATTTTTGTATGCTCTGCCCACGCAAAACTTCCCTGTATTATGGGCAGTGTATATTTAATTTTTTTGTCGATATTGAGAGCTACAGGCTCCTTATCATACTGAAAACCAGAGGTAACGCTTACCTCATCTGCTTTTTTATCAACATAACTAACCATTACATACGGCTTGCGATTGGTTGTATAATATTCGCTTTTTTTTTTAGGATAGGATACAATATAACATACTTTCTCTCCATCTTCCAATGCAGTATACACGAGCCAATCTTTATATTTTTCCTTCAATTGTACATCACTAACCGATGCAAAAGCGCCTATCGAAAAAAATATTAGAAATATAAAAAAACTACGCATGCAAACCAAATTTCAAACTTTCAGATTGTATATATTGTTTTACCTTAGCCATCGCCTGCTCAGCCAACTGCCTTATTCTTTCTCTTGAAACACAATATTTTTTACTAAGTTCATCCAGAGTTTGAATGTTTTCAGACAAATATCTACTGATAAAAATGTCTCTTGCCCTTTCGTTGAGACTCGCTAGTGCATTGTTTAAAATTGTTTCTTTTAATTCTTTTTCTTCATGATTCTGATAGGTTACTTCTTGACTGACCAAGTTACATGGGATCATATCTTGCAACTCCCTTTTAGAGTCATCACCTATTTTTATGCAATCGTTTAACGACTGATCCTTACAAGCCATACGGTAATTCATCTGCAGAACGTCTCCTTCGGATACAGAAAGCTCATTAGATATTGCTTTTATTTCTTCATTATTTAAAGTTTCCCTGTTTGTATACTGTAAAATTCTTTTTTTTATTTTACGTAAACTAAAAAACAATCTTCTTTGTGCTTGCGTTGTGCCTATTTTCACAAACGACCAAGATTTCAATATAAAGTCTTTTATTGAAGCTTCAATCCACCACACTGCATAAGTTGAAAAACGAAACCCTAAATCAGGATTAAACTTTTTCACTGCGTGCATTAAACCCATATTTCCTTCCATAACCAGGTCCATCAACAATAGCCCATAATTTTTGAATTTCATTGCAATTTTCACTACCAAATTCAAATGGCTGGTAATCAATTTATGAGCAGAAGAAACATCCTTATATTGGTTCCAATTTTTTGCTAATCGTACCTCTTCCTCTTGAGACAGCATAGGAAATTTTTGCACCCTAGCAATATATTGCATGAGATTGGTTCTGCTATCGACACATAAGTTTGCCATTGAGGTCAACATAACAACTTAAATCAAAACTTCATGCATATAATATATTGATTTTCCAGCAAAAATTCAAGCTTTGATTTGAAAAAAGTACAAATTTTCCATCTAATTTCTTGGAGACAGTAGGCCGCAGTGTTAGCTAATTGGATAACATTATGTAACCTTAGATGATATTCTACCAGTACAATGGTAAACGTTATAGCTTAAACACATAGCAAATAGTGTTATTCCAGTGCCTTGACACTGGAATCCACATTTCTTTTTTCTAGATCCCAGTGTCATGCCACTTAGATGGCAAGAAAAAACTCACTGGGATAACAAGACTGAGATAGACTAGAAATTAAACGCTACTCCAGCTTCTGCACCAACAGTGCTGTAAAGAACTTTGTATGCGCCTGCATCAGTAACCTGTCTGGTTGAATCTTTAGGATCTGTTTTTTTTCCATCAAAATTAGCACCATAAGAACCGAAATAACGAGCTCCAGCATAAAGTTTGACTTCTGGAGTTACATCATAACTAACACCAGCTTTTACTTGACCAGCAAAACCAAATTTACTTTTTTGATCATTCACAGCGGGTTCCAAAGGAGTGCTAATATACGCTGCACCAACACCAACACCAATGTATGGAGTGATAGGCATATCTTCAATTGCTATATCGTAATACACGTTCACTAATCCTGAAATTGCTGTTACACTGTCTGCAATAGTATTTGCTGGGTCAAATGTTACATCTTTAACATCATTTTTGTTTAGGTATGAATAAACTCCTTCAACATCAACCCTGATGTCGTCCATTTTGTAACCAAATGCACCACCACCAGCTATAAAAGATGGTTTTAATGGACTGTAATCACTCTTGTCTTTCTTATAGGTAATACCATCAACTTTTGTGAAAAGAGGTAAAAATTCACCGTTGTATTGCAAACGAACGTAGTAGCTAGTTTCTTCATCACTTATTGGACCAACAGGATCTGAAAAAGCAGAGTTTGATAAACTTAGCAACGTTGCTAAAGCGGCTGCTGAAAAAAACTTTTTATAATGCATAATTGTCCTCGTAAAAAAATTAAAATTCCACTTTAGCAGTCTAAGTAACAACTAAAGTTAAGTCAAGTGCTAACTTAATAACACAAAATATTCTACATTTTAACTAATTTTTAGGAGAAGACAAAGATTTTATTAATGAATAAATACGACTTTTGATTTTTTGGTATAGCTAACACAGGTAAGATTTACTATCGAAAGACCTCGTCATTCCGCTGCTTGTTAGCGGATGAGAAATCCACAACTGTACGAACATTGCAATTTGGGCCTACCAGGAGGGCAATGCCTCTTATCCAAGTACCATCTTCTTGTCATCCCAGTCTGGGATCCAGGAATTTTATTAAGTTGGTAAGCATAAAAGTAGCCGTTTTATGTTAAAACACAATGTTCTTGATGAGATTACGGCAAGGCTGGATTCCAGACTGGAATGACATCGTTTACTATGTGCCATATTGCAATGTTTGTACAGTTGTGGAATGAATCACGGTATGACGTAGGGCTATGCTAGTATAGGTACATTATATGAAGAAGTACTAGCGTTGGGAATATTAGAAAAAAAATACTTACACTAAAAGAAACTTCAGTAGTAAATTCAAAAAGGAAGTTTAAACCCAGATGGTAAACCCATCATACCTGCAAGATCAGAAGTTGCATTCGCCATATCTTCTTCTGCTTTTTTAACGGCATCATTAAACGCTGCTGTTACTAAATCCTCTACTATATCTTTTTCCTCATTTCTCATAAGTTCTAAGTCTATGTTCACCTTTTTAGCTTTATAGCTACCTATTTTTATGACTTCCACTAATACAGAAACTTTGCCACCACCAGAAATACCTTGAAACTCTTTTCCAACATATTTTTCTTGAGCTTCTGCAAGCTTTTTTTGCATCTCTTGCGCTTGTTTCATTATTTGACTAAAATCCACAACTTACTCCTTATTTTCTATATTAACTACTTTTGCACCTTTAAACGTGTCAAGGATATCCTTAACTGCAGGTGCATAACTTAAATTACTCACTTCCCTGTTTATATAACCTGTATCAACTGCAACAACCCACTCTTGCTGAGTCACCTGGTTTAAGTAATTTTTTAAATCATTGCAAAAATTACTATCCAACTTAGATACAGCTTTTAATTTTAAATATCCAGGTTTACAATCTATTAATTGTAGATTATTACACAGTTGTTTGTAAAGATAAATTTGGTTACTTCGCCTTAATAGTTGCAAAATCTTATCAAAATCGTAATTTTGTTGTTTATTTTCCACATGGATCCCAGTGTCACGCACTGGGATGACAGAGTGGGGTTGTTGTTTACTTTCCACATATTTTTTTGGATCCGAGTAGTCAGCTACTTGGATGACAGAGGGGGAAGGTGCAACAGGTCTGCCCTGTCTATTTCCTTGCTCTACATTCTGCGAAAGAACTTTTTTGATCACCTGTTCCGGAGAAGGCAGATCAGAAAGATAACAGAGGCTAATTAACATCATTTCAGCAGCAACATCGTTGCATGTTGAAGTTTTTATATCTTGAATACCTTTAAGCAACATCTTCCACAATCTCGAAAAAAATATTAAAGATCTCTTTATACTTAAATCTTTTATCCTATTCTTTTCATGCTCTGTAACTGCATTATCAATCTCTTTTGTAATCAAAAAACGGCATACTAACTGAATTGTTTGCAATAGACCTTCAAAAATACTAAGTGGGTTTGCTGTTTTTACCGCCTTGTCAAACACTGATAGAGCTTTCTGTAAATCACCTTCTAATATTGCCCCTAATAGATCGAATATAATATCTTTATCCACTAGGCCAAGTATGTCTGTCACATTTTTAGTGGATATTGCACCATCTTTGCTATATAGCACTGCTTGATTCATCAAAAACAAGGCGTTACGCATTGAATTTCCAGAGTGTCGTGCAATTAATTCTAATGCTCCCTTTTCAATGGAATAACTCTCTTTTTGTGCAACATCATTTAAACGTTCCACTATTTTAGCTACAGGAATGTTGTGTAAATCAAATCTTTGACAACGTGCAATAATAGTTATTGGTATCTTTTTTATTTCCGTAGTTGCTAAAATGAACTTTACACTAGATGGTGGCTCTTCTAGGGTTTTAAGTAATGCGTTAAATGCACTGCTAGATAGCATGTGTACTTCATCTATAATGTAGACTTTGAATTTAGAGCTTATAGGTGAATAGCAAATATCTCCCAGGATTACTTTAATATCGTCAATGCTAGTGTGACTTGCTGCATCGATTTCAATTACATCTGGATGGCTTGAATTTTTTATTGCTAGACAATTTTCACATGATCCGCAAGGTTCAAAAATTGGCCCCAGGGAACAATTCAAACATAAAGCTATTATCCTTGCAGTGGTGGTTTTACCAACTCCACTACTACCAGAGAGCAGTATAGATTGTGGGATTTTGTTTAAAATAAAAGCATTTTCTAATACACGCACTAATATATCTTGACCTACTAGATCTTTGAAGCTACTAGGACGATGTTTTAATGCTATATTCATAGCCTCGGATAAAACAAATAATGAAATAGGTATGCAACCCAAAAAGGTTCTGATATGGCTGCTTCATTTCTGATCTGACCAAATTACAGAGTTTTTGCCTGCATACCTTATAAAATATTATACTTTTTTTTTTATTTAGCAAGGTATATCCTATATTAGCTCTATAATTTGATATGTTAAATTTTTTACAGTGCTATTTTGAAGTAAACAAAAAGTTAGTTGTCATGCAAGTCACTACAAGATTGTCACTCCAATGTTTATTTATGTCATTTCAGCGCTTATTTATGTCATCCCAGTGCCTAGGCATACAGCTGTATGAATGTTGTGATATAAGAGCAATTTTTACCGAAAAGGATGTCATCCCAGTGCTTGACTACTTGGATCCAGAAAACTTAACTGTAAATGAGCGCACTAGGCAATTGTATAACAAGAACTGGATTCCAGTGTCAGCTACTTGCATGACACTACCTGCTACGCAAACTTCTGTGGACTACAAAGAAAGTTCGTACAGTTGTAGGTCAAGCCATAGAGTAACAAAAAAAGGATATTGGTATAACAAAAGAGGAACATTATGATTTTATATCATTTTCCTCTTTGTCCATTTTCACGAAAAGTTAGAGCTTTTCTAAAAGAAAAAAAATTAGGCTGTGATCTAGTGTATGAAAATCCGTGGGAAAAGCGGAATGAATTTATGGAGATCAATCCAACCGGGCAAGTACCAGTGTTAATAGATAATAACTTTGTAATAGCGGATAGTAATGCCATTTGTGAATATATAGAAGAGACTTACAATAGCGACGTCAAATTACTTGGTTCATCCACTATTATTAAGTCTAAAATACGCGCTCTAATCAATTGGTTCGATAACAAATTTTACAATGAAGTTACTAAGTATATTATGAATGAAAAAGTAATTACTAACCGCAGCCCTGACTCTAGATTTCTTCATGCAGCTCAGCATAACCTGCCTTGCCATATGGAATACACCGAACACTTAATTAACAAGAACGTTTGGCTTGCAACTGATAAGTTCACTTTAGCTGATATTACTTTAGCATCGCATATTTCCGTAATGGATTATGTAAGTAGTTTTCCATGGGAAAAAAGTAAAATTTTAAAAGAATGGTACTCCATTGTTAAATCAAAGCCTTGTTTTCGTGAGATATTATTAGAGAGGATTTCTGGTTTAATCCCTCCTAAACATTATGCTGACCTTGATTTTTAACTTATGTTAGCTTTAAAGCTACAGTCATTCCTTCATCAGTTGGAATCAATATAGAGAAATATTTTTTTTCATCTGATAATCTATTATTAAACTCCCTCATGGCATGCCATGATTTTTCTGATACTTCTTTTGGAGGCGATTCTAAAAATACTGTGTTAAACAGTAGAGTGTTATCTGCAACGATTAGCCCATCTTGTTTAATGTATGACTCTGCCCAATCTAAATACTTAGGATAACTACTTTTGTCAGCATCAATAAATATCATGTCAAATGGTGCTTTTGCTGATAATTCATTAATTTTTTCCAGTGCATCGCCTTCTATTAGAGTAATTTTATCACTTAGATTAAAAGCACTAAAATTTTTTTTTGCTATTCTTGAGTGTTGAGGATTATTTTCTATTGTATATATATGACCGTCTTTTAGTAGAGCTTTTGCCATGCAAATCGACGAGTAACCGTATAACGTGCCAATCTCAACAATACTTTTGATTTTTTGGATTTTTATAAATAAACTTAATAGCTTTCCTTCTTCAGGGCCAATTTGAATATGTTGCTTTTTTTCAAGAATACAATATTCTTCTATTTTTTTATATGCTTTTGTTTTATGTAATATGTACAATGTAATATGTTTAACTTCAATTAATTTTTGGGTTTTTAGGCACTGAAGGTATTTTAATCTGTTTTTGTTTTACACTAGTTTTGTAAGGGTTTTTATTTCTATGTAGGTTTTCTGTAGATTTTTTTCCTGCGACCTCCGAAGAATTTGTCTCCCAGCAGAGGTAGCTGACTCCAGCCGAACTTTTGGGTCGGCGTGGAAGAGTTTAAAATTCAGCTTCGTTTCCTCGGGTAACTGCGGGAATATAACTCATTCATTTCGGGCAATTTTTCCCCAGAATTACTTGGATATTTACCCAGTGATTTTCTTCTTTAGTGGAATCGATCGACCTGGCGATTTCTCGCTGTGTAGTCGACGATAAAAATAACACGCGTGACCTAAACGTGCACAACTGTTATTATAATTTGTTTTTTTTGAAGTTTTCATTGAAATATTTACCTTGCCGACACGGCAATCCACGGGCATTTATTAATTGCCTTTT
>NODE_13_length_17038_cov_15.526880
TGAAAATTATTGTTGACTTATGTGCAATTAGAGAACCTAAGTCACTTTAGCTATAATTCAGAATTGAGAGCTTTTAATAACTCTCTAACTCCCACTTAGGTCTTGGTGCAAAATTAAGTGGATCTATATAATTTTTCTGTAACCTTTCAATTCCTGTCCATCCAACCATAATTGCATTGTCTGTACATAGGTCGTTAGGGGGAAAAAATATGTTTAAGTTTATGTGTTGTTTTAATTTTTCTCTCAAGAAATTATTTGCTGCAACTCCGCCGGTAATCACAAAGTCATTGATTTTGATATTTAAAGATTCGGCCATAATAATTGCATTACTAACCCTGTCCAGCAGTATGTCACTAATACACTCTTGAAACGAAGCACATACATCACACACATCTTGCTCGCTCATTTTAAGTTCTTGTACTAAGTTTTTTACTGCTGTTTTAATCCCAGAAAACGAAAAGTTACATCCAGAACGTTTTATCATTGCCCTCGGCAGTTTGAATCTTGTGCCATTGCCTTTTTTAGCCAACTTTTCAATTAATGGGCCTCCTGGGTAGCTTAAACCCAGCATCTTAGCAACTTTATCAAATGCTTCTCCTAGTGAATCATCGAGCGTTTCTCCAAGTTTAATGTATTTACCTACATCTTGTGCAATTAAAAATTGACAGTGACCACCTGATATTAGTAGGACTAAAAATGGAAATTTTACCTCATGCAGTAACCTAATAACCAATGCATGCGCTTCTAAGTGATTCACTGCAATGAATGGTTTTTGTGCTACATGCGCAATTGCTTTAGCCATCATTGTACCAACTATTAATCCACCTATGAGTCCTGGTCCTGATGTTGCTGCAATTGCATTGAGGTCACAAAAGTTAAGGTTAGATTTTTCCACGGCGCTTTTTATTAGACCACTTAAATGCTCCATATGAGCACGTGAAGCTATTTCAGGGATCACCCCACCACGTTTTTTGTGTTCTGCTTGGGAGAGAATTTCGTGAGCAAGGACTTGCTTGTCACTATTTACAATCGCTACTGCAGTTTCGTCGCAGCTTGTTTCAACAGCTAAAATGGTTTTCATGTATATTTAGTTACTGTATTACCAAAACTATACTTTGAAACGCTGTAGAAGTTAACTGCAAAGTTAACTTCTATAGCTAAAAGATTTACCGACAACCGTCATTCCGCTACGTGTTAGCTGATGAGATACCGCGCACAACTGTACGAACATTCATTCTTAAAGGTAAACTGCACAGCAAATGGTGTCATTCCAGTGCTTGACACTGGAATCCAGCCTTGCCGTAATCTCATCAAGAACGTTGTGTTTTAACATAAGATCAGCCACTTTTATGCTCACCAACTTAGTGCCCAATCCAAATTCCTGGATTCCAGTGTCAAGCACTGGAATGACACCATCTACTACTCAAATTACCTGCAAATTGCAATGTTCGTACACCAAAAGAATGAATCGCGGTATGACGGTTCGCGGCGGCATGACGTAGGAAAACCTGCACTATAAGCTAATCATCATCTCCAAATATAGAGCTAATTTTTTTGCCCCCAGGAGAAAATTTATTAGTCCAACTGCTTTGCACTTTGGTTACGTCTTTAGTGGCAGTTTTATTGCTGTATTCCTTGATTTCCTTATCTATTCTCTCCATCATTTGTGAATCAAGGTAGCTCTTTTTCCATTGGCCAGTAGCAAGGAACACTTTGTTTAAGTCTTGAGTGCGGATTAAGTATTCTTTATCTTTAGGGTAAACCTCCTGCGCCCAAGCAAATAGCTCAAAATAGCGTGCAAATAATTCAGATGCACGTGATTTTGCAGTTTGATAAGCCTGTATCTCCTTAAATATAACTTGGCCGATAATTTTCTGCACAAGAATATTTGCTTGCTTTAGGTTCTGCTCAATATCCTGGTAAACTTTATGGAGAAATTCCTGTTCCAAACTTAAGTTCAGTTCATTTTCAACCATGTGTGAAAGTTCATGCACTATAATGTATGGGTTTGACTTCCTCAGTACAATAACATATCTATTTACACTGGAAGACCTGATTGTCTTACACACTCCCTCTTCCATATCCACTAATCCCTCTTGGTATATTTCAAATGAGAGCCTGTTTTGCTTTATTAGTGATAAAGTGAGGTTTAATGTGTTTCTAAACTTCTCAAATTGATAGAGATATTCGACATACCGTATTGCATTTTCACTGCTTCCTACTTGAGTTGCTTGTTTTATTAAATTCCTGATTAGCATACCTTATTATTAAAGGAATTCTTTTTATACTCAAGAATTGATTGGCTACAAAGTGTTTTTAGGAAGCCTGATTGCATAGCTAAAGTAATTCATGTTTACTGATAACCGTCATACCGCTGCTTGTCAGCGGGATCTATGGTGAGATACCGCGAATGAATCCATAGCTGTACGAACATTCATTTTTGAAGGTAAATTGCACAGCAAATGGTGTCATTCCAGTGCTCTTTTTTTGTCATCCCAGTCTGGGATCTATTTTGCATGTAACTCCAATTGTGTTTTGGCATAAAACGCGACACGTATTAGACTTATTTGCAAGCAAAGCTTGCTAGATCCAAGTAGTCAGGACACTGGAATGACACCATAGGGGCACTGCCGTCATAAAGGAACCAGTGTCAGCTACTTGGATGACAGCTAGCCTAACAACCGTCATCCCGCTGCTTGTTAGCGGGATCTAGAGATACCGCGGGGTTGTAAAGTAATTTTTTACATCTAATGCTCGGCCAGTGCCTGCATGATACCACGTATTATCTATACCAAGGTGTTCTGCTTGTAGATATTATACCAACAATCCACTATTTTTTTTATGTCTTGTGGTTTAGTTTCTGGACCTATACTGATTCTAATTGAACACTCTGCTTGCTCTTTTGTTGCCCCCATTGCAAGCAAAACATGGGAAGGCTCAACTTTTCCAGAAGAACATGCGGAGCCATTACTAACTGCAATATGATTCAAGTCAAAATGCATAAGCTGCACATCACTCTTTACTCCTGGCATATAAATAAAACTTGTGTTTGGCAGCCTCTTAGAGTTTTTACCGAAGATTCTTATGTCACTGGCAAGATTTAATAATTCACACTCTAATTGATCACGTAGCTCCTTTACTTCATCCATTTTTGATAGAAGGTCTGGAATATTTTGCAGTGCAGCAGAAAGGCCTGCAATCGCAACAATATTTTCCGTACCACCACGAAATCCCTTCTCTTGTCCACCACCTATTATAATAGGTTCTATCGCAAGTTCTTTATTGAATATTAAAACTCCACTGCCTGCTACACCGCCAAATTTATGGGCGGATAAAGTGAGTAAATCCACTCCTAAATCTTCCATATTAACTTTAATTTTCCCAACACTTTGAGCAGTGTCAGTGTGGCAAATTGCTCCAAATTTGTGGGCTATTTCAGCTATTTCCTCAATAGGTTGAATAACTCCGGTTTCGTTATTTGCCATCATAACTGAAACTATTGCTTTGTTTCCTTTAAGTTCGCTTAGAATTTTTTCTAGCTCTAAAAAGTCAACAATGCCCTCCTGATTAACAGGTATTATATATGGATTACATGCAGAATTAAGAATTGAAGGATGCTCTATAGCTGAAATTATATGCAGGTAGCCTGCTATTCCTCTCATAACAAGGTTATTCGCTTCAGTTGCACCAGACGTAAAAACTATTTCTTTATCACTTGAGACGCCAATAGCACCACGTACGTTATCTCTTGCATCCTGAAGAATCTTCCTCGCTTCTTGTCCTCTTTTATGTAGTGATGATGGATTGAGCGTTTGTTTTAACAAGACCTCAAATATACTTTTTTTTACATTTTCACTAATTGGAGCAGTTGCATTGTAATCAGCATATACGCAACCACTATTTTCTAAAGAGAATGGACTCATCTGTCACTTAAATAAGTTTACCATCAACTATAGCCATAACTATGTACGTTAGCTTTAACACGATAAAAAATTTATTGCAAAAACAGCGAAATTAATACATAATTAATAACTCACGTCATTAATACCTGTCAAGCGGGTTCTTATTAGGGGTTACCATGGTTGAAGTTTTTTTGAATAATGCAACAAGAAAGATAGAAGGTGAATACCACCAAAGCAAAGATGCCAACGCGCCGGTTGTGCTGGTTTTACATCATCATCCTCAATATGGTGGTAATATGGATAGTAAAATTGTACATAGTACATATACGTCTTTTATCGATAACAATTTTTCTGCATTGAAAATTAACTTTCGTGGTGTGGGCAAATCTACCGGAACTTTTGATAAGGGTATAGGAGAATTAACTGACGCTGCGGTAGCCATTGATTGGCTTCAGGAACATAATCCTAGCAATGTTCCAATTTGGATCGCTGGTTTTTCTTTTGGAGCATGGGTGGCTATGCAGCTAACAATGCGCCGCCCTGAGATAGTGGGTTTTATTGCTCTTTCTCTTCCGGTAACTAAGTACGATTTTTCTTTTCTTTCTCCCTGTCCAGTTTCTGGGCTTATAATACAAAGCAGTAATGATACAATCTCAGAAGAAAGCGATGTAACAGAATTAGCAAAAAGGTTGATAAATTCAGTAAGAAGTGATCACATGAAATACTATATAATAGATGATACTAATCACTTTCTAAAGGATAAAGAAGAGGAAGTGACTCAAATCGTGGACAATTATATAAAACTGCGCTTGAATAGTGCAACTATTTCTTTTCAAAAGGTCAAAAAAGAGGTAAGGGTAAAAGAATATGCCTAATCTTTACAAACAAGAGAAATGAGTGTAGTAATATAAATGAAAAGGTTTTGTTATGTTTAAAAAGCTATTATTTTTTGTTTTAGCTGTGTTTATGTTATCGGGGTGTTCCCTAAGTAAACAGCGTAAGTTAAAAAGTCCGTGTATAAAAAGCAATGAAAGCATTTCATGCGAGTTGTACTCTGTTAATGATCATTGGTTAGATAAGTATAAGGCATAGAAATTGTGCTATTTTTCCTATTCACAACTTCACTAATGATCGATCTCTCAATTGGAAAATGCAGTCTGCCTTTTCTGCAAGGAGATGATTGTGTGTTACTATAAGCATAGAGCTGTTATTTTCCTTTACGTATGAATGTAGCAGTAAAAACACGTTAAAAGAATTTGTTGGATCTAAGTTTCCTGTTGGCTCATCTGCAAGTAAAAGCTTTGGAGAATTTACAATGCTTCTTGCAATTGCAACTCTCTGCCTTTCCCCACCCGAAACTTCAGATACCATGCTACTTGCTTTGTTTTCCAGACCAAATTTTTCCAACATTGCTTGCGAATTTTTTTTTGCTTCAGCTTTGCTTTTTCCTGCAATGAGTTGAGGAAGCATAATATTTTCCAACACCGATAACTCTTGTAACAAATAGTGAAATTGATAAACAAAACTAAGAAAATTTCTTCTTACATGAGTTTTATGCTTATTACTGGCTTGTGTGCAATTTATTCCATCTATCGTAACTATACCTGAAGTTGGCTTGTCCAACAAGCCTGCGATTTGCAATATAGTTGTTTTCCCTGCACCTGAATCGCCAATCAGCGCTACTACTTGCCCTCTTGTGACACTTAAGTTGATATCCTTTACAACAGCAGAATTGTTCTTGAAGCTTTTATCTACGGAAGTTAGTTCTAGTGCTACATTACCACCCATGTTTAAAAGATCCAGAAGGCATCTAAGTTTTAGTAATAATTAAACCGAAAAACTGTTACCACAACCACATTGAGACTTAGCAAAGGCATTCTTTATTTGAAAACCAGAACCACTGAGATCCTCAGTATAATCTATAACTGAGTTATTTAAAAATTTTGCTGAACAATTATCAACCATTAATACAGGGTTTCCATTTTCATCATTAATTACTATATCTTTACCTTTTTCGCTAAAACTGGAGTGGCTTCTATAGTCCTCACTTTCTTCATAGTCATCATCTTCGTCTTCGTCATCAAACTCATCATCGTAATCATCGTCTTCATCATCCAAAGATAGATTTTTATTCATTTGATCCATAAGAAAATTGTATTTGAAGCCAGAACATCCACCACCTGAAACTGCAACCCGTAAAATGGAACTCTTATCCCCTTCCTGCTCTGCAAGAGAGTGGATTTTTTTTAGTGCATTATCAGTTAAGTTGATGTTGTAATTTGTTGACATAGTAACCACCGTTTATTATTGATAACTTATTATAGTAGAAATTTTACATGTCAAACAATAACTTTCTATTAAATTATGCATGTTTTCCAAGCAAAACAAAAGGGAGATACTTCAAAGAGCCAGAAGATGAGAATCGCAGCTGCTTTCAGCGTGATAGGGACCGTATCATTCACTCTAATGCGTTTAGAAAATTGGAGTACAAAACACAAGTTTTTATCAATTATGAGCACGACTACTATCGCACTCGGCTTACTCATAGCCTTGAAGTTGCACAAATTGCAAGGTCCATTGCGCGTAGACTTGGCTTAAATGAGGATATCACTGAATGCATAGCGCTCGCACATGATCTTGGTCATCCTCCATTTGGTCATGCAGGTGAAGATGCTCTAAAGAAATCAGTTCAAGATTTGAATCTTGATAACGAGAAGTATGAGTTTGATCATAATGTTCAAGCTATAAGGATTTTAACTTACCTCGAACAAAAACATGCTGATTTTGATGGTATGAATCTAAGTTGGGAGGTGATTGAAGGAGTTGCAAAACATAACGGTCCCTTGCTTGGTCAAAACGCGGAGTCTTCTACAAATAATCAGCTGTTATTAGAATACAACAAAAAATATGATCTAAAACTTGAAGAATTTTCAAGCATTGAAGCGCAAGTTGCTTCAATTGCCGATGATATTGCTTACAGTGTTCACGATCTTGATGATGCACTCAGGGCGAATTTAGTAACCATCGAAGATTTGCTGAATGTTCCTTTAATTGAAAAAATGTTTAAAGACATAAGGAGCAGATATTCAGAATTGCCTCAGAGCAAACTCATACATGAATCACTGAGTGGAACTATAGGAACTATGATAAGTGATGTTGTTTCTCAGACTGAAAGAAATATTGAAGATCACAAAATAAAAAGCGTAGAAGACGTAAGAAGTCTAAATAAAATGCTAGTCACATTTTCACCAGAAGTTGCGAATGCTACAAAAGAAATGAAAAGATTCAACATGGAGAAAATATACAGAAGCTATAAACTGAGTAGAACGATGAACAAAGCAAAACGCATAATACAGGAACTCTTTCAATGTTTTTATGAAAACCCAGGATTACTTCCCACAGAGTGGAGCAAACTCGCTTGTGAATCTCAGCGTTCAGTAATAATATGTGACTATATCTCAGGTATGACAGATAGATTTGCTATACACGAGCACAGAAGAATTTTTGATACCTCATACGAAATGACTTCTTTCTAATGACTGATGATCATTTCATGTCAATTGCATTAAGGCTTGCAGAAAAAAATCTTGGAAATGTTGCACCAAATCCTGCTGTCGGGTGTATTATTGTAAAGGATGGTACAATTGTTAGTGAGGGATACACAGGGATTGGTGGGCGTCCGCATGCGGAGGTAGTCGCTTTGCAAAACGCTAAAGATTCAACTCATGGCGCAACTATATATATCACTCTTGAGCCATGTTGTCATCATGGAGTCACGGGGCCTTGCACTGCAAAAATCATAAAAGCTAGCATAAAAAGAGTAGTAATTGCAACTATTGACCCAGATAGTAGAGTTTCAGGCAGAGGCATGAAAGCTCTGAAAGAAGCAGGAATTGAAGTTGAGCAAGGTATTATGCAAAAAGAGGCAAAAGAACTGAATGTCGGTTTTTTCACCACTAAAGAATTACATAGACCATTTATAGCTTGCAAAGTCGCAACAACTCTTGACGGAAAAATCGCAACATTTACAGGCGATAGCAAATGGATAACAAGTGAAAATACGAGAAACTGGGTGCATGAGCTCAGAACGAAATATGATGCAATTATGATTGGCAGCAATACTCTTATTAATGATGATCCACTCTTAACTTGCAGATTACCAGGACTCGGAAGTAGATCGCCAATAAGGCTAATTATAGATAGTCAAGGGAGATTAAAGGAAGAGCATAACATTGCAAAGACTGCAGACAAAGTAATAACTTGGGTCATCACAAATAAAGAAGTAGAGAAAAAAATAAAAAACATTAACTACTTAGTAGTTAATTCAAGCAACGCAGGTAAGGTTTGCCTAAAGGACATGGCATTAAAACTTGTTTCAGAAATTGGTATAACAAGATTATTAGTTGAAGGTGGAGGAGTGTTAATCACAGAACTATTAAAGTGTAATTTAATCGACAGGTTGATAATATGCCGCAGTGGTAAAATTTTAGGCAATGATGCCACTCCTTTTGTAGGAGATTTAGGGATTCAATTCATTAACAACTGTTATCAGTTTAAAAAAACAAAGATAATAGAGTTTAGTGAGGATATAGTTGAGGTTTGGGATAGGTCGTCATAATCCTTACATACTCAAACAGTAAAAAAAAGGTATCCGTTCAGCGGAGCGGTAAAATAAAAAGTAGACAAGGAGTGCTAAAAACATAATATCACAAGTAGTATGTGTGGTAAATATGTCTGATCTACTAGCTAGTCTTCTCAAGCTCTGTGAAAGCTTTAAAATAGAGATAGAGCAACTAAAAGCAGAGATAAAGAGGTTAGAGATAGAAAACGAAAATTTTAGATCTGAGAATAAGGCGCTAAGAATCGAAAATGCTGAATTGAAAGAAAGACTAGGTCTGAATTCACAAAATTCATCGATACCGAGCTCAAAAGAGTTATACAAGCTAAAGAAGAAAAAGAAAAAAAGTGACAGGAAAATAGGGGCACAGATTGGGCATGAAGGAAAGTATCGCCCTAAAATGGAAGCAGATGAAGTGGTGAAAATAGAGTTCTTGCGAGTGCAGAGGAGAAATTGCAATATCGAAAGAGCCATACATTCATCAAAAAGTTGATTTGCCAGCTTATGTTGTGGAATACCAATGGCCGCTGTTGCAAGTGTGGAAAAAGAAAAAGTAGCAGGCTACCAGAAGGTGTTACTGCGGATACATTTGGTCCAAAAGTTAAGTCAACAATTGCGGCGCTGAGCGGATTTTACAAGAACTCGAAAAGAGAAGTAGCAAATATTATAAAAAATATTTTCAACCTGGACATCAGTGTTGGTAGCGTGTCAAATAGCGAGGCTAGAGTTGCAGAAAAATGCCAAGAAGCATATGAGCAAATCGAGCAAGAAGTAAGTAAAAGTGAAGTTCTGCATATCGATGAAACGAGCCATTATAACAAAGGTAAACTTGGTTGGTGCTGGATGTTTGCCAGTAATACAGCAAGTTTTATAAAATTGACAGAGTCAAGAGGAATGAAGGTTTTACAAAATAGTAAGTTCTGCAATCGCAATAGCTTACGACAGGTACGCAGCATACAACTACTTTGCCGATAAGAATAGGCAAATCTGTTGGGCACATTTATCAAGAGATTTTGAAAGATTAGCACATAGTTGAAGTTAAAGTTCTGGGCTGTTACTTAAGAAACGTAGCCACTGAATTATTTGCACTAAAAAAGGCCTTGCTAAAAAATGAGATAGATGTTTTTAGATTTACCAGACGTGCCAGAAAGTTGCGAAAACGTACAAGGTATTACTTGAAGCCGTTTACCTGAAGCAATTGGAGCTTCTCGAGTTGCAAAGAATATTTTGAAATCTGAAAGAATGATGTGGAAATTTTTAGATGACCCAGAAAACATTCCGCTGACAAACAACCATGCTGAACAGCAGATACGGCATTATGTCGTTTATCGCAAAAATTCATATTTTACCCAATCGAAGTGGGGAACTTGAACGGATAATTTCATTATACTTGACATGGAAACAAAGGGGTCTCAATCCTTTCCAAAACCTCTTATCTATCATCTCTCACACCGCTTAGCTGAACGGATACAACCCAAGAAAGGTTTTTCTACGTCATACCGCCGCGGTATCTCAGCATAGATTCCGCTAACGAGTAGCGGAATGACGAATTTGTTGTTTTTCAAATTGTAGGTAAACCTAAGCCACTTTAGCTATACTTGTAGAGAAAAAAGAATAGATGATGATCCTAAATATTTAATAAATTTGACTACTGAGGAATTTCAAAAATCTCAATTTTTTATTAATTGTGATATGGTACATTCTATCTTCATATAGCTTTCCTCTTCATACCTCAACTAATGAAATCAGAAGCATCAACTCCCTTTTGCAAGCAAGCAGCAATAACAGTGTTCATCATTAGAAATGCAATGGTCATTGGGCCAACGCCCCCGGGTACTGGGGTCATAGCTTTGGCTTTCCCTTTTATTCCTTCAAAGTCAACATCACCTACAAGCTTTCCTACGTTAACGCTATTTATGCCAACATCGATCACTATTGCACCTTTCTTTATCCAGTCTGCTTGAACAAAATTTGGCTTTCCGACTGCTGCAACTACTATATCCGCTTTAGAGCAATATTCAGCTAAATCCTTGCTTTGTGAATGCAAGATGGTGACAGTGCAGTTTTCTTGCAATAGCAGGTAAAACATTGGCTTGCCCACGATATTTGACCTACCAATTACCACTGCGTTTTTACCGGAAAGGTTCTCTTCAATTGACTTAATTAAATGCAAAGAACCTTTAGGAGTGCAAGGTATAAGGCAGTTTTTTTCACCTTTAACTAATTTGCCAACGTTTTCATCATGAAAGCCATCTACATCTTTTTCAACACTTACTGTGTTAATTACTCTGCTTGCACTAATATGATTTGGTAAAGGCAATTGCACTAAAATGCCATGCACAGATGGATCTTCATTTAATTCATTGATTTTTTCAATTAATTCATCTTCTAAAATATTATTAGGCAAAACAATGGTCTCAGAACTTATGCCTATTGATTCTGCTTTTTTCTGTTTGTTGCGAACATAAACCTGACTTGCTGGATTGCTACCTATGAGAATTACTTTCAGGCAAGGAAAAATGTTATACTCTCTCTTTAAAATATCAATTTTTTGTGATAGCCTCTCACATAGGTCGTTTGCTATTTTTTTACCATCAATAATAATTGTCACTTCCTTGCCACTCCTTAAAGTCGGGTAATTTGATATCAAATAAATCCAATACTTTGCCAACAGAATGATTAATAATATCATCCAACGATTTCGGTTTAATATAAAAAGCAGGCACTGGTGGAGCAATAATTGCTCCCATCTCCGTTAATTTTAACATATTTTGTAAATGCCCAAGATGCAGTGGTGACTCTCGCACCATAAGAACTAACTTTCTTCTTTCTTTTAGCGTTACATCTGCAGCCCTTGTCAATAGATTGGAAGTAACACCTGATGCGATTTCAGACATTGTCTTCATAGAGCATGGTGCTACAATCATCCCTGAGGTTTTAAATGAGCCGCTTGCTATTTTTTCTCCAATCTTTTCTTCAGAATAGTAAAAATCTGCAAGTGATGTAATATCTTCAAGTTTTTCTTTAATCTCGTGAGCTAAAGTTACTTTCCCAGCACGACTTATCACTAAATGAGTTTCATAATCGACGTCTTTCAACGCTTCTAAAATACGCACACCGTAAATAGAACCAGATGCTCCACTTATTCCAATTACAATTCTGCTATTCACTTAACTCTTCTTCGTAGCTCATTCCCAATGCACGTTTATAGGTATCAAGCAATATTTCTTGTTCCTCTCTGTCATCATCATCCATCTTCCTCAGCCTAATAATTTGTTTCATCACTTTTATATCCCAACCTTCATCTGCGGCTTTTGCATATACATCACGAATGTGATCTTGCACATCCCTCTTTTCTTGTTCAAGTTTTTCGATTCTCTCTATGTAACCCTTCAACTCTTCAGCCGTTATTTTTACTGTATCTTCCATGAAACTCCACTAATTAATTGCTGCCACTAATATTACCAATTTTTACTTGCACTTCAACAACAGTAATAATATTTTTATCTTTTTTTAAAATCTTAAAGCGAAAACCATACATGGAAAACTCCTCGCCTTCGTCAGGAATGCGCTCTATTTCATTCACAATCATACCTGCTAGAGTTGTAGCTTCTTCATCAGGGAGATTCCAGTATAACTGCCTGTTAATGTCCCTAATAGTAGATTTTCCTTCTATGTGATACATATTATCAGATATTTTCTTTATAAAATTCTCCGTAATCAAATCATGTTCATCCGAAATTTCTCCAACTATTTCTTCCAGTATATCCTCAAGAGTTACAATTCCCTGCAGTGCTCCATACTCATCAATAACAAATGCAAGGTGTTTCCTGTTCTTACGGAAGTTGTGAAGTTGCACGCTGAGCGGTGTACTTTCTGGTATGAACCAAGGCCTTGACATAACTTGGGTAATGTCAACTTCTTCCGCTTTATTATTCTTTTCACGCAAAGCATTTATTAGAGCTTTCACGTGAATTACACCTACAATGTTATCTGGTTCCTTCTGCCATAAAGGTACTCTACTGTGACTGCTGGTTAAAATCTCTCTTATTAACTCTTCTTTATTCCGATCTATATCAAGAGAAAATAGGTTTCTTCTATGGGTCATAATTTGTGATATCTCTGTCTCAGCTAAATCAAGTATGCTGCTTAGCATATCTAAATCCTGTTGCAACATAGTTCCTTCACTGCGGTGAAGAGTAATCATATTACGCATTGCATCCGCTGCAGATATCACTTCCTTATCTTTATGCAGCCCACATAATTTTAGGATGAGGTTAACAATAAATTGAATACCTAGTGTCAATGGAGAAAAAATCTTTACAAAAAACAATACAAAATAAGCAGAAAATGATGCAAATTTTTCAGGATTTTGAATAGCATAAGTTTTTGGTAGAACTTCGCAGAACAATAAAATACAAAATGTCATTATAATTGTTGATAGGAGAATGCCCTCATTTCCAAAAAGATTGATAAATATTGCTGTAAATAAAGCAGAGCAAGTAATATTAATAATTGTATTGCCGAGCAATACCGTTCCTATTGTCAATTCTTTCCTATTTAATAAGCGATCTATTACCCTGGCTTTTTTGTTACCGTCTAGCTTTAGCTTATTAACTCGAGAACGGCTAATTGAGGTTAAGCCTATTTCTGCTCCTGAGAACAAAAACGATAAAACTAACAAAACAAAAATTGCTGATGATACTAAGACCAATAACCAATCCATTAAAGTACGATGTTATTGTGATAAAAAATAAAATTAATTTTACATGTTATGAGAGGCATTTGCAAGCCTGAATTTATATTGCCGAATTTTATATACCTTTAATCTTAAAAAACAAATCATAAAGCATATTACACGCTGCGTTCACATGCTCATCCTCAATGATAAGTGGTGGGGTTACCCTTACTACTTTGTTGTTTAAAACCCTAGTTATTATTAAACCTTTATCAAGAGATCGACTAATAATTTTATCAGCTACAAGAGTTGCTAGTTCTATTCCCATTAGTAACCCTTCTCCACGAACTTCTAAAATCATCTCAGGAAATTCTTTAGCTAAAAGCAACAGCTTTTCTTTTAAATATTTACTAATTCTTTTAACATGATCAAAAAAGCCTTCTTTTAGCATTATATCGAGCACTGCATTACCAACAGTCATGGCAAGTGGATTGCCACCATAGGTTGATCCATGAGTTCCTGGAGTAATTGCTTCTGCTATATAATCTTTCACTAAACATGCAGCTACAGGAAAACCGTTACCCATAGCCTTCGCACAGGTTAGCATATCAGGTTCAATGCCGACATTTTGATAATGAAATAAAGAACCGATGCGTCCATATCCGCACTGCACTTCATCAAAGCACAAAATTATTCCTTGAGCTTTTGTTATTTCCCTTACTTTTTGAAGATATTCTACGTCTAGTGGATATACTCCACCTTCGCTTTGTATGGGCTCTAAAAATACAGCAGCTATTTCATTGTTGATTTTTTCTTCTAATGCTTTAATGTTATTTCTTGGTACTTTATCAAAACCAGAAAGGAGCGGAGCAAAACCTTCGCGTGATTTTTCATTGCCTCCAGCAGAAATTGCAGCAATACTGCGGCCATGAAAGCCTCCTTCAATTGTAATAATACGATTACGTTTTGCTTGCCCTTTTGAATAAAAGTAACGACGAATAAACTTAATTGCAGCTTCTGTTGCTTCAAGCCCACTTGAGCAGAAAAAAACTTTATCTGCAAAAGTAAGGGTTGTTAAACGATCGGCAAGCCTTTCTTGCTCGGGAATAGTGAAAATGTTAGAGCAGTGCCATAATGAGCTCGATTGCTCTTTCAGCTTATCTGTAATGTATGGATGACAATGCCCTAAAGAAGTTGTAGAAATACCTGCAGCAAAATCTAAATATTTTTTACCATCTTTATCAAAAAGATATGCCCCTTCTCCCCTGACTATAGGAGTGTCAAGTCTATTATACGCATTAACAACATGATCCATTTTATAAGTATTGTGGTATTATCTATACTATACCTGAAATGAATCCATTAACACAAAGCTTTTCCTTTAACCTCTTATGCTACTTCAACTAAAAATTTGGCTAATGCAAACCTTTTTTGTCATTCTATAGCTAAAGTGACTTGGTTTTACCAACACTTATTAGCCATTGTAAAAGTTTTTGTTTCTATTGAATGATAGTTGTAGCCTATGCAAGAAGTTTATTGACTTTGAGCGCACTTTAGCCTATACAATTTTAATATCTTAAACTACTGGACATGCCCGATCTAAAGACAATGATGTTAAATTTTGGACCTCAGCACCCAGCTGCACATGGAGTGTTGCGTCTTGTTTTAGAGATGGATGGTGAAGTGATCGAGAGGGCAGATCCCCATATTGGGCTTTTGCACCGCGGTACTGAAAAATTAATAGAACATAAAACGTATCTTCAAGCTTTGCCTTATTTTGATCGCCTTGATTACGTATCACCAATGTCACAAGAGCATGCATATTCACTTTGTGTGGAGAAATTGTTGCAATGTGAAGTGCCAATTAGGGCAAAGTATTTACGTGTCTTGTTTTGTGAACTGACGAGAATACTAAATCATTTACTGAACGTTTCTTCTCAAGCACTTGATGTTGGAGCAATGACCCCTCTTTTATGGCTCTTTGAAGAAAGAGAAAAAATACTGGAATTTTACGAAAGAGCTTCAGGTGCAAGGTTTCACGCAGCTTACATCAGGCCAGGTGGAATTGCAGCAGATGTTCCAGAAGATTTGATTGAGGATATTGCAAAGTTTATAGAGCAATTTCCAAAATATATAGACGATGTTGATGAACTTTTAACAGAAAATAGGATATGGAAGCAACGCACTGTAGGAATTAGTGAAATATCAATTAAACAGGCACTTGATTGGGGCTTTAGTGGCCCAATGTTGCGCGCTGCTGGGCTTGCTTGGGATTTGCGAAAAAGCCAGCCATATGAGATATATGATCAACTAGATTTTGATATACCGATCGGCCAAAATGGCGACTGTTATGACCGTTATCTAGTTAGAATGGCAGAGATTAGGCAATCTATCAGTTTGGTGAAGCAGTGCATAGAGAAAATGCCTGAAGGGCAAATAAAAACTGAAGATAGAAAAATTTCTCCACCGTCAAGAGCAGAGATGAAAAAATCTATGGAAGCTCTGATTCACCATTTTAAGCTCTATTCAGAAGGATATCACGTACCAGAAGGTGAGGCTTACGCAGTTGTTGAGGCACCAAAAGGTGAGTTTGGAGTGTATATAGTTTCAGATGGTACCAATAGACCTTATAGGTGCCGAATAAGAGCACCTGGCTTTGCGCATTTACAAGCCTTAGACTTTATGGCAAAAGGACACATGCTTGCTGACGTTGCAGCAATTATTGGCTCACTCGATATAGTTTTTGGTGAGATTGATAGGTAATCATTGGTACCCGTTCAGGCAATGGCGTCATGCAAGTAGCTGACACATAACTGTACGAACATTTGTTTGCAAAGGCAGTATGTTAAGTGTTATAGCCGATTTTGCCTCAAACACAAAGGCAGTGCCTTGACTACTTGGATCCAGAAAAATTGATTGTGTACTATACAACATTTTTGATCAAAAGCGTAACCGTTCACTGTTAGACTGCATTCTGTGATTTTTAGCAAAACATGATCTTTCATTTGAGCTTCCTTCAATTTAAAATAAATACAGAAAATTGCTGCCTATAGCTAAACTGACTTAGATTTACCAACAATCGTCATCCCGCTACTTGTTAGCGGCTAAGAGATACCGCGGCGGCATAGCTATCTTCAAAAATATGGTTGAATAATTGTGTGTATAATTATTAATATTTTTAAACACTTTGGCTATGGCTTTATCTAAGTTTCTCGACCCTAAGCTGGATTTAACCTTCAAAAAAATATGTAGGGTCAAGAACTGGCGCGCCTACTTTAGGGTTTGGTGGCTGATCCATTGTTTTCACAATAGGCCTCAATCCAAATTCCCATGTTAACGTTTCCAGCTCCCGCCTCGTCAAACGCAGCATCCGCACTACGCTTTCCTAGCAGATTCTTTACCAAAGTTTATAACATATTGTGCTGGTGATGCTTTCGGTTTGTAATACCTTATTCTATAGTCTGAATATAGACCCAGCGTTTTGTATATCCATTCGCTACTCCACTTCTTCCAACCAAACCCTCTCTTCACTTTCAGCTAATAAGTGATTTTCTATTTCACCTTCCAAACTTGCCTCCAGCAGCTTTTTTATAAATGGTGTAAATGCTCCATCCCTTCCTGTTAATGGTCTGCCTTCCCTTATTGATGACAGTATATTTGCTTCCAGTTCTTTGTAATCTACCAAACCGGTAGTTCTGTTTACTACTTTCTGACTCATTGTCAAACCTCCATTTTTTTTATATCAATTTATTACTTTTTTTTTGGTTTGACACACTTTTTTGAACCATACGCGTCAAGTTAAGGAAATAAAGGTATGAAAGAGATAGAATAATAAGGTAT
>NODE_14_length_16928_cov_12.565223
CTTTTAATCTGCAGATTGGCGAAAGCAAATACAATAGCTTCACTATCATGATAAGGGAGCTGGCGGAGTTTGTCAAGTAAGTTTTTGTATTTTAATTTTAGAATTTTATAGGCTTTTGTTCTCATGAAAATTATGTTCTCATGAGTAAATTAATGTTATCCTTTTTTGTTGATCTAAAGTTTTTTATGTTCATACACTTGCGTGTTCATAGTGTTTATTCGCTGCTTGAAAGCTCGGTTAAAATTGAGGAGCTGATCGGCCTTTGTTTGCGAAATAAAATGCCAGCGGTTGCAATTACTGATTCAGGTAACTTGTTTGGCTCACTTGAATTTGCAGAATATGCGGCAAGTAGGGGAATACAGCTAATAATAGGATGCAATATTATAGTTAAACATTCAGAACAAAATTTACCTATATTATTGCTTGCAAAAAATGAGCAAGGGTACACTAATTTAGTCACTTTGGTGAGTGAGTCTTTTAGAAAGCGCAAGAATAACAGCGATATTCCTTACGTTGATTTTGATGAGCTATTGAATTTAAGTACGGGTCTGATCGCTTTAACCGGTGGATGTTTGGCTCAACTATTGTTGGGGCAAGATAAAGAAACGGTTGAAAAACTGCTTTCAGCATTTAATGGTCATTTATATGTTGAATTGCAGCGTCATGGGCTGAATAAAGAGCTAGAGCTTGAAGAAGCTTTGATAGACTTTGCTTATCAGCGCAATATACCACTAGTTGCAACGAACGATGTGTTTTTTCCAAATAGGTCTGACTATGAGGCTTATGATATATTAACGTGTATATCGGAGGGGAGTTATGCCCTGGAGAATAACAGAAAGAAGTTAACTACCGAGCATTACTTCAAGTCTGTGGCAGAAATGGAGGAGCTGTTCAGCGACATTCCCGAAGCAATTCATAACACTTTAGTGATAGCTAAGCGGTGCTCTTACATGCCAAGAAGCAGGCAGCCTATTTTGCCTAAATTTCCTTGTCGAGAAAATAAAACTGAGAATGAAGAACTGAGGGAGCAGGCAGTTGCAGGATTAGAATTCCGTATTGCGAATGAGACAGACATAGACCTTAAACAATACTACGATCGGCTGAATTACGAACTGAGTGTGATAACTTCGATGAACTACGCTGGCTACTTTTTGATAGTTTCTGATTTCATTCGTTGGAGCAAAGCAAATGGCATTCCAGTTGGTCCAGGAAGAGGCTCTGGTGCTGGATCAATTGTTGCTTGGGGCTTGCAGATTACAGACCTTGATCCAATAAAGTTTGGCCTAATATTTGAAAGATTTTTGAATCCTGATCGTGTATCGATGCCTGACTTTGATGTCGATTTCTGCCAAGAGAAAAGGGACCTGGTTATTGATTATGTTCAGAAAAAGTACGGTTATGTTGCTCAAATAATCACTTTTGGTAAATTGCAGGCAAGGGCAGTATTGCGTGATGTTGGTAGAGTATTGCAAATGCCTTACTCTCAAGTGGATAAAATATCTAAAATGGTTCCATTTAATCCAGTAAATCCTGTAACTTTATCACAAGCGATAGAGTTTGATCAAAACCTGCAGAAAGAGCGGGATAGTGATGAGGTAATTGCAAAGCTTCTTGATATATCGCTAAGGCTCGAAGGAATATATCGTCACGTTTCAACTCATGCTGCTGGAATTGTAATATGTGATCAAAAGTTGGAAAATTTTGTTCCTGTGTACTATGATCCAAATTCGGCTTTGCCAATCACTCAATACAGCATGAAATATGTGGAGAAAGCTGGGCTAATAAAATTTGATTTTCTTGGGCTTGGTACGCTAACGCTAATAGATCATGTATGTCGTTTAATTAATCGTGATGGAAAAAAGATTGATATTTCTTCAGTTCCTTTAAATGACCAAAAAACCTATGAGATACTCTCAAGCGGTGATTCAATTGGAGTGTTTCAGCTTGAAAGTTCGGGAATGAGAGAAGCTTTAATTAAACTAAAGCCGGACTGCATTGAAGATATTATCGCTTTAATTTCCCTTTATCGTCCAGGACCTATGGATAACATTCCAACTTATGCTGCAAGAAAACACGGACTTGAAAAGCCAGATTATATTCATCCGTTACTTGAGGAAGTATTAAAAGAGACATTTGGGGTAATAATTTACCAAGAACAAGTGATGGAAATAGCCCGTATTCTTTCCGGGTATAGCTTAGCGGAAGCAGATTTGCTGAGACGTGCTATGGGTAAGAAAATCAAGGAAGAGATGGATAAACAACGTGAACTTTTCATCCAAGGGGCAACGAAGAATGGCGTTGATTACGACAGGGCAAGTTATATCTTTGACCTTGTTGCAAAATTTGCTGGTTATGGGTTCAATAAATCTCATGCTGCAGCATATGCGGTGATATCTTATCAAACGGCTTACCTTAAAGCTAATTATCCATTAGAATTTTTTACAGCACTAATGAATCTGAATATTGATGATAGAGATAAACTGAATTTATTTTATCATGCAGCAAAGTTTAGTGGCGTTACCGTTCTTTCACCTGATATAAACAATTCTCAAGCTGAATTCTCAATAGAGGATGAACGCATACGTTATGGTATTGCTGCCTTGAGGAATGTTGGTTTTTCTATAGCGGAAGGAATAGTGAACGTACGTTCAAGCGCTTGTAAGGACATATGGGAATTCATTCAAAATTCAGGTCATATAATAAATAAGAGAGCGCTAGAAAGCCTGATTAAATCCGGAGCATTCGATAGCGTGCATAAGAACAGAAAGCAGCTATATGAGTCAATGGACACGCTGATTTACTTTGCAAATAAAAACAAACAGGATAGAGAATCAAGTCAAGCTGCTTTGTTTGGTAGTCTTGATGTCCTCAAACCGAAACTTGAGAATGTGGAAGATTTTGATGAAGAGGAAAAATTAGAACATGAGTTATTTTCACTAGGATTTTATTTAACTAATCATCCGCTTGAAAAATTTAGAACTCTTCTGGAAAAGTTAAATATTGGGTTTATCGGAGAAAATAGAACAGCAAAAACTGCTGGGGTAATATTAAATGCACGTATGAGAACTTCAGAGCGTGGAAGGTTTGTTATCCTCACACTTTCTGATCCCCATAACGTTTCTGAAATAGCATTCTATAATAATGAAATAATAGAAGAAAAAAGAGATTTATTTTCACCAGGAACATTTGTGATAATTGATCTTGAAGCTTCGGAAAATACAACAAGATTAGCAGGCAAGGATATATCTGAGTTTACAAAAAGAGTCACTTCTACAATAAAAGAATTAGTTCTCACCACTGAGTGCACGGATTCGCAAAAAGCCGCTATGGAATTAAACACAATATTGAAAGATGAAGGCAGAACCAAAATAATGCTAAAACTTCTTCTCGAAAAACATAAAGTGAGCATCTTATTACCAGGTGCATACTCAATTGCTCCTCAAGTAATTTATGAAATATCTAATTTAAGCTGGATTAAAGGCGTAGAAATTAATACAAATAACTTGCTTATATAAAAAAGCTTTATATAATGAAATATTTAATCGGTATTAAAGGAAGATATAGTGAATCTTTATGAATTTACTTTTATAGCACAACAAGGGTTGTTACAGCAAGAAGTAGAGGAGATGGTCCAAGAGCTAGCTGTTTCATTGAAAAATATTAAAGCAGATATTATGTTCCAGCAAATCAGGGATATTCTGAAAAAAGGAAATGACAAGCTTACAAAACAAGAGTTAGAAGTGCGTGCTGAGGACATTAAAGAAAGTCTAGTTGCTTACTCTGATTTCTTGGAAGATCTTACAAAAATTTTATGGGTTGAATTAGAAGAAGATCTTTCAAATTTGAAAGAAGTGAAGTCAAAAATCGATAAAGAGTTGAAAGATGACCTAAAAGATTTAGGAATAACGCAAGATTTTACAAAATTTCTAGGAGGCAGTACTAAAAGTGCGTTTATCCATAACGCAGTAAATGCTTTGAAGAGAAATATTTCAGAACATCTAATAAAGATTTTTCAAGATATTTTGAAAGATTTTAGAATAAACGGTCCAACTCAATCGAGCAAAGCGTTGGAAATGCTTTTGAAAAACATTGAAGCATCAGGATTAATCAAGTATGAACATTGGGGTCTTTTGGATTTTGCATATCACAAAAATAAAATGAAGAGCGGTCATTATTGTATAATGTGCATAAGTTCTACTGCAAGCATTCTGGATGAATTTATGCGTAGAATGAAACTTAATGAGAACGTTATTCGCCACTTTCCTGTGCAGGTTGATAAAATTTTTGAAGGTAAATCTCATATGATGAATAAACAAATTGAGGAGCAAAGCGCATAATGATGAAAAGACGAAATAGTTTTAATAATTCTTACGTATCTGTAAATAATAGGACTGGCTTTAGGCGTTCTAAAGTTTGCCCTCTTGCTGCGTCTAAAGATGAAGACATAGATTATAAGAATATAGATTTATTATCCAAGTTTACCTCTGACTATGGTAGGATATTACCTAGAAGATTAACAGGCGTATGTGCAAAAAAACAAAGGAAGTTACGCTTAGCGATCATAAGGGCACGTTTTTTAGCTCTTATTCCTTACTGTACTAAAAAAGTTTAGGTAATTTATGTTGATAATTTTAAAGGAAAATATAAGGACTTTAGGTAAGCTTGGTGAAGTTGTCAAAGTTAAACCAGGTTATGCACGTAATTTTCTTTTTCCACAAAGAAAAGCGGTGAAAGCTACCAAGGAAAATTTAACAAAGCTAGAGGAGCAACGTTTATTACTGGAAGAAGAGAATATAAAAAGATTAAATGTAGCAAAAGAGCTTGCGTTGTCACTACATGATAAGTTTGTGGTATTAATAAAGCAAGCTTCAGAGGATGGTAAAATTTTTGGTTCTGTAACAACACGTGAAATTGCGAAAATTTTACTACAAGAAGGACATGTGGTAGATCACCGTAGTTTATCTTTTGGTGGAGTAAGCATCAAAAACTTGGGTGAATACCAAGTAAACGTAGAATTACATAGTGAAGTAGTAGTACCAATTACTATATACGTCGTGAAATCCGAAACAGATGCAAATGAGCTAAGGCAAGTAAAATTGCAAAATCAGAAGTCTGAGCAACAAGAGGCAGAGCAAGATGCGAATAAAGAAGCTACTGATGGTGATGATAGCTGATCAAAGATGATCCCTTGTTATAGTCGTAAAGAAATGTCTGCCATGGCTAAGCTGGTGTCATCCCAGTGCTTCCCTCATGTCATCCCAGTGCGTGACACTGGGATCCAGTTTATTTCATCATGGACATTATTTTATGCTTCTAGAATCCGTTGTCCATTGAATTATTTGCAAATACTTTTATACCTGGATTCCAGTGTCACGCACTGGAATGACACCATTATTGGAGTAAATCAAAAATGATCCCACGCTATAGCCGTAAAGAAATTTCTGCCATGGCTAAGCTGGTGTCATCCCAGTGCTTCCCTCATGTCATCCCAGTGCGTGACACTGGGATCCAGTTTATTTCATCATGGACATTATTTTATGCTTCTAGAATCCGTTGTCCATTGAATAATTTGCAAATACTTTTATATCTGGATTCCAGTGTCACGCACTGGAATGACACCATTATTGGAATAAATCAAAAATGATTCCCCGCTATAGCAGAAAAGAAATGTCTTCCATTTGGGAGGAAAATAATAAATTTAATATATGGCTTAAAATAGAAAAATTAGCGTGTGAAGCTCAAGCAAAGTTAGGAGTGATTCCGAATAATATTGCTGAGAACCTCTCTGGTGCTATTGAATTTGATGTTGAATGTATCAACGAAATTGAATCCATTGTAAAACATGATGTTATAGCTTTTCTGACATATATTGCTAAAAAAGCGGGAGTTGATGTTCGTTATCTTCATTATGGAATGACAAGTTCTGATGTTTTGGATACATGCCTTGCGGTGCAACTGAAAGAGTCCTGTGATATTTTGCTCGAGAATCTAAAAAATTTACTTGCAGCATTGAAAAAAAAAGCTGAGGACTATAAAGATATTGTTTGTGTTGGACGCAGTCACGGAATGCATGCAGAACCAACAACTCTTGGAATAAAATTTGCCAGATTTTATGCTGAATTTAAACGCAATTATCAGAGATTAATTAGCGCGCAAAAAGAGATCTCAATTTGTAAAATATCAGGTGCAGTAGGCAATTTTGCAAATGTTGATCCGTTTGTTGAAGAATATGTAGCGAAAGAAATGGGACTCATACCTGAAACCATATCATCTCAAATCATTCCTCGTGATAGACATGCCATGTTCTTTTCAGTTTTGGGAGTAATTGCAAGTTCAATAGAAAATGTTGCTGTTGAAATTCGTCATTTGCAAAGAACTGAAATCGGCGAAATTTCTGAGCATTTTTCCACTGGGCAGAAGGGAAGCTCTGCTATGCCACACAAATGTAATCCTATTTTAAGTGAAAATCTGACTGGACTCTCACGTTTAATACGCAGTTATGTTTTTCCTGCGTTAGAAAATGTTGCATTGTGGCACGAACGTGATATATCACACTCGTCTGTGGAAAGATGCATTGCTCCTGATGCTTGTATAACAATGGATTTTGCTTTAGTGCGATTAACAGATTTGATAGATAAATTGGTGATCAATAAGGAAAACATTGAAAAGAACTTAAATTCTTCAAAAGGTTTAGTTTTCTCACAGCGTGTATTGCTTGAGTTAGTAAATAGTGGTTTGGCGAGGGAAGAGGCGTATAAAATTGTTCAGAGCAATGCAATGAAAGTGAAACAAAACAACAGTGATTTTCTGGCCGAATTGAAACAAGATAAACCCTTACTTAAGGTTATTAACTCGGAAAAACTTGAATCTTTGTTTGATTTGAAGTATTATACGAAACATATAGATCGTGTGTATAATAAGGTTTTTAATTAGGCTGAGTAGCTCAGTTGGTAGAGCAGGAGGATCATAATCTCTTGGTCGGGGGTTCAAGTCCCTCCTCAGCCACTCGAACTAAACTATGTTTAGCAAAGCAGTGCTATTGGTGAAACCCAGTGTCAGTTACTTGGAATGAGTTGTATATCCACTCAGGTGAGGAGACAATGGATAAGAGATTGTGAAAAGGGTTTAGCTTTTGGCCTATGATCTCTTTAAATGACAGAATTTCACTACAAAACTTAACTTTCTTCTATGCAGTTAGCTAAGTCAAGAAAGGTGAATCTATCTCTTGTTGTAAACGCAAGATCGACCACTTTACAATATTGTTCTTTATTCCAACTGAGGTGCTCTGGTAAGTGTGGAATTGATAGATCTTCAAATATTTTTTGCAGGTGTTTTGCAGGTAGTAAATTTTGCTTAATTAAACTGGAAATATTATGCCATTCTTTACAAATAATCTCTTGGATTTTTTGCTGCATAATTTGCTTCTGTTCAAAAGTTCTTACAAATTCGATATTATCAAAGTACTGAGTTATATGTTTTACATCTAAAGTGGTCGGTTTGATAATCGGGTTTTGTATTGATAATATCTTTTCCTGTAAATTAGCCATAGTAATCGTTGTGACAGCAATTTTTTCACCATGTAGTGAGGAATAATCTTTTGTTACCATTTCCATTGCGTGAGCTATCATATGCTCTCCTTGGCTTGCAGAATAGCTGCCTTTTGACATCACCATTCCAAGTCCTGAAATTAGTAGAACTTCCATAAGTAATAGGACCTCTTTTCCACTTCTTTTAGTAAGCGCCGTATATTCTCTTAGCAAAATTTGCTCCAAATCGTGAACAAGTGTAAAAGGTAATTCATTGTATTCTGTGCTAAGCAACAAATGAGATAGTAGCCTGTCAGCCTGAACTGTTGAACGACAAATGAAATCTGCAAATCCGCTTAATGTGAGGCGCAGTGGCGCATTGGCAAGTATGTCTATATCTATATATATTGCTCTTGGAAGATGTGCTTTGAACGATTTTTTATATCCATTTACTAATATTGAAGCATTTGCGGATGTATATCCATTCATAGAAGCGGCTGTTGGAAAGGATATATAATCTTTTTTCTCGAGGTAGCTTGCATATTTGCAGATATCGTTAACGGTGCCGCTACCAAATGCAACTATTAAGTCACTGTCTTTTACTTTGTTTCTCACTAGATTTACGGTTTCAAGAGAGGCAGCTCTGCTTGGTGTCATTTCTCTACTTGATGTCATCCCAGCGCGTGACACTGGAATGGCAGGTGGAGTTGGAATAATTAAATGAGAAATTTTATTAAATACGTTTTTGTTTAAAAGTTTTGCTGTATTTTCATCTGCAACTAGAAAGATGTCATTTCCGTGTTGTGTGCATATTTCATAGATATCATCAGCAAGGTGGTAATCTGTTATTACTTCCCTTAGAAAAGTTTGTTCGGTTTGATGTAATATTTGTTTTAAATAGTGCATAGAGTGTTTACAATATAGCAGTATAAGTATTTTAAGATTGACATGAAAATTGACCCTGTAGAGCTAACTAGGAAATTGATCTCTTTTGAGAGTATAACACCAGAAGACAGCGGGGCAATAGAGTATATAGCAACAATCTTCAAGAAGAGCGGCTTTGATTGTGAGATTTTAGAATTTGGTGATAAAGTTAAAAATCTTTATGCGAAATATATAAATGGAGTGCCAAATTTGTGCTTTGCTGGGCACGTTGATGTTGTACCACCGGGTCAGTTAAAAGATTGGGCATTTGGTCCATTTAAACCAGAAGTGAGGGATGGAATGCTATATGGAAGAGGGGCCGCTGATATGAAAAGCGGAGTAGCTGCATTTATTGCTGCTATGGTAAATTTGATTGCAGAGAAGTTTCAATTTAATGGTTCAATAAGTGCATTGATTACCAGTGCTGAAGAAAGCATGGAAGAATATGGAACAAAGGCAGTTTTGGAATGGATGAAAAATAAGCAGAAAAAGATAGATTTTTGTGTGGTTGGCGAACCAACCAGTAGTGAGAAATTAGGTGATACCATAAAAATAGGCAGAAGAGGTTCTGTAACATTTGAATTAATTTGCCATGGAAAACAAGGGCACGTTGCCTACCCAGACCTAGCAGACAATCCAATATATAAGGTAATATCGATATTGAGTAAGGTAAAAAATACTACTTTTGATCATGGTAATAAATATTTTCAGCCTTCACATTGCGAAGTTACTACTATCGATGTTGGAAATAATACTAGCAATCTAATACCTGGCTCAGCAACTACACGTTTTAACATTCGATATAACAATGAACAAACACCGGGTGGCTTATATAAGCTGATTGATGAAATATGCTCCAGTGTAACTAACGATTATAAACTTTCTATGCATAGCAGCAGGGACGTTTTCCTCTCTACTCCCGATAGAAATACTGATATTATGCTTGATGCAATAAGTAAGGTTACCAACATTGATGCTATACTTAGCACAAGTGGTGGCACATCTGACGCTGCGTTTATCAAAGATGTTTGTCCAGTGATTGAATTTGGTATAATCAACAAAACTGCACATCAGATAAACGAATGCGTATCAGTAAACGATATACACAAGTTAACAGCTATATATAAGGAATTTATAGAAAATTATTTCAATCCCACTAATAAAATATTGAATCAGGTCAACGTAGTTAGTAATATATCTAGTGGTCCATTGTTAGCTTAGATGTAATCAGATCTCTTGCATAACTGTTGTCTGAATAACAACTGGTGTCATTCCAGCAAAATGTGTCAAGTAAGTTTTTTCGTTTCTATAGCTACTTGGATGACAAAAGAAGAAATACTAGACTTTATACCTTTTGCACTCAAATTCACATAAATCATGAATTATGCACGTTTCACACGAAGGTTTCTGTGCTTTGCAAACATATCTACCATGCAAAACTAGCCAATGATGAGCATAAAGCAGGTATTTTTTGGGAACCACATTTAAAAGAGATTGCTCTGTTTTAAACACATCTTTTTCTTTCACAAGCCCAATTCTATTGCTCACTCTAAAAACGTGAGTATCAACTGCCAATGTTGGAATGCCAAGCCCCGAATTTAAGAACACATTAGCGCTCTTTCTTCCCACTCCCGGCAAAGACACCAAATCATCGAAATCAGTAGGCACTTTGCTATTGTACCTCTCAATCAATATTTTGCTGAGCCCGATTATATTTTTTGCTTTGGAATTATATAAACCGATACTATTTACACGTTTTTTTAGCTCGTTTTGCCCAAGATTCAGCATTTTTTCTGGCGTATCAGCGATATTAAAAAGTTCTCTTGTAATTTTGTTAACGCTTACATCGGTCGTCCGTGCTGATAAAACTATTGCGACCAGAAGCGTATAATGATTGATATAATTTAGCTCTATTTTTGGTGCAGAATTTGATTCTTGAAACTTTTCAAATATCAATTCTACTTTTTTTGAGTCCATGCATAGAGCTAAAAGCCTATACTACACTGGTTACTGTGCAAATTCAATTCCTTGAGGCTTAGATAGTCCTTCAGTATTAACATCAGACACATTAGTGTTCACTTCATCAAAATTTCTCTCAGCAAATTCGCTTACCACTTCCGCAAAACACTTTTTAATAAGAGACATAACAATTGGCATTAACAGTTTTCGTGGATCATACCATCCTAACAGGTCAGTTTCCTTTTGTACCCTATCTCTTGGATCCTCTTCTAGTAAATCTTTTGTGTGCTTTTCAGCATATATTTCACAGCCTTTTGAGAAAACAGGAGCTAACATTTCAATTAATACTGCCAATAACAATAGTGAACCAAGTATGGTTCCACCAACAGTTAATCTATTAGCAATGAAATTTGTTGTAAGTAGATAAACAGAAAAAGCAGCTAAAGGATAGTTGATAAGAAGCTTATTGCCTAGCGTGATATAGTTTATTTTACTCATGAATTCATCAGTGGAAATTTCTGAATTTTTATACTTTTTCATATAATAATTTACTAATAAATGAGAGGCATTACCAGCAATGATATTAAATCCTATGATCCACCATGAAAAATAGCAACCTATAGTAACTGTAGTTAATAGAGCTAAAGGCAGAAGACTTATTTTTGGGACAAGCAGTAGAGCATTTTTACGCTCTATAAATTTCAACGCTAATGCTTTCTTATCTTCTTTAACTAGGCTTCTCTTTTCTTCTAGAGGAGTAATATAATTGAATAATTGTATGCTTGGCTTTGTTATATATTGATATAGCTCTTTCATTAATTTTGTACTTTCTACACTCTTCTTAAAATTATCTAAATTTGGATTTTGCAAAATCCTATTTATTTGAGCTTGGAGTTTCATGCATTTTTCTAGATCTTTTTTAAACGAATAGTCATTTCTTTTTAGTATAGAAATCAATCCATCAAAATCTTTACCTACAGCATCTTCCTCTAAACTTATTTTTAGCTTATTAAACAAACTTCTCCTATAGTGAAACTCTCTTGCCGTTAAACGCCCATCACTTTCAGCACCAACACTGACTTTAACACAAGGATTTCCTGACTCTAAAGGTTCAATGTACTTTTTTAGCTCTTGATAAGCTTTATAAATCTGATCAAATCTATTTTTGTCTCCACCTTTGTCAGGATGGTTTACAAGTATCAATTTATTATATTATTTTTTCAGAAACTTGCTAAGAGCTTGATAATCCTTACCTACAATTTGTTCAGCTTTTATCTCTAGTACGTTAAACAGATCATTATTATCATAAAACTCCTGACCAGTTAACTTAAAATGTTGACTCATTACTACACCTCACATAAATACACGATACTATTAGTATAATATATTTAATGTTCACACAAGCATAAAAATATCAAGCAACCACTAAGAGAAGAAACCCTCTTTCCCATCATACAAATACAACTTATCCATTCTCACCACATCAAAATTATGTTCCTCAAATTTGATTAGCAAGTTATTCACATCACTATTTGTAATTTCATTATTTGCAATGAACCTGCAGGTTATTTGGTCACTTGAAGACTTTGAACTTCCTGGCCAAATCGCAAGGCCTTTTGAATATATTGCTATAATCTGCGGATTACTTGTTTCAAACAACTTCACTATTTGGTCAAAGTCAGCCGGCTTACTCCAGGCAAGCGTTATATCGCTACCCACTAGTTTTTTAATCTTATAATCCTGTTCATAATTATCCTGTATTTTATCCACTTTACTATTTGGATCACTGCCAATTATAAGCTCAGATAATGTTTTCGGTTTTTTTCCTAGATTGTCTATAACAGCTTCTGCAAATTCTTTTGTACCAACTTTCTGTTTACTTCTTTTCTCCTTATATAAATCGGCAGTGTGTATTCCATCCTCCAAAGTCTTGAGCCATGCATCGTAGATTAGTTTTGCAGTACCCACTTGACCTATGTAAATTAGCATATGCACTGCAGCATTTAAAAGACCAGAAGGATTGGCTATGTTTTTTCCTGCAATATCAGGGGCAGAACCGTGCACTGCTTCAAACATTGCGTATTCATTCCCGATGTTGCTACTTCCGGCAAGCCCCACAGATCCAGAGGTTTGTGCGACTATATCTGATAATATGTCGCCATATAAGTTCTCGGTTACTATAACATCAAAATTCTCCGGTTCTGTTGCAACACGCGCCATTCCAATATCAACTATATAATGTTCTGCCTTTATATCTGGGTATTCCTTTGCAATGCGATCAAACGCGGCATGGAAAGTTCCGTCAGTCATTTTCATGATGTTATCTTTAGTCAGGCAAGTTACTTTTTTTCTGTTGTGTTTTTTTGCATATTCAAAAGCGTACCTGCATATCTTCTCTGAGCCAGATCTAGTAATAATTTTAGTGCATTGGTAAGAGTCACCAGTGAGCCTATGCTCTATTCCGGTGTAAACGTCCTCTTCATTTTCACGTATCACTACGATATCAAACTTATCGAATTTATTTTCTATAACAGGATGATATGAAATGCATGGTCTGATATTTGCATACAACCCTAGATTTTTTCTGAGTGCAACGTTTAAGCTTTTGTGCCCTTTACCTTGAGGAGTTGTTGTCGGAGATTTTAATAATATTTTTGTCCTTTCAATTGATTCCCAACCACTTGGAGAAATTCCGTGAGACCATTCTTTACTGTAAACACGCTCCCCTATTTCAATAATATCTATTGAGATTTCCGCTTCTGCTTCGCGCAATATCGACAGCACCGCTTCCATGATTTCTGGTCCGATACCGTCGCCATATGCAACTGTGATTAGTGTTGACATAACTTCCCTAGTTATAAATGATTTAATATTAATTTAAATAATAGAGTGGCACAAGTAGCTAATATTACCCAAGTTAGTATATTTACGGTTATTTAATAACGTATTTTTATATCATATGATGATATTATGAAATATAGGTGGGGTTATGAATACTGAAATAAATGTTAAAGTAAATTATGTAGGATTTACAAGGCGTATTGTAGCAGAAATACTTGACCTCATCATATTTTCCCCTCATTTTATCTTCGGTTTTATCTATGGTGTATTCATCGTATCATTACAAGATCAAGATAAAGACTCTTTTCAGGAACTTGCACAACTAGCAACAGAAATACCATTTATAGTTTCTACAGTGGTCGCAACATTAGTACTAACAATATCCAAAATATTAATGGTAACAAAACTTGGTGGTAACCCAGGAAAACTATTGTGTGGTATGCATATTAAAGATGCTAATACATTTACAAATGTTACCCTTATGCAAGCAACAATAAGATGTATTTCTAAGGGAAGCATCTGGATTATTTTTCGCTTTTTGCTTCATCTGCATTATCATGGTTATACTTTTCTATATCTTTTAATTGTGCTAATTTTATTTTTGTTTGCAGTATTTGATCAACGCAAACAGACTTTTTACGATAAAATTGCAAAAACAGTAGTGATAGACTATAAATCTAGTTGATATTTTTCTTTATAGGTAGTACATGGATAAAAAAGTAAACTACTCAACGATGACAAGACGTACTCTAGCATTTATAGTTGATTGTATTTTATTTATCGCAATACCATTTGGTTTAATGGCGGTGGATTTCTCACTTACACACGCAATACAAGGGATCATGGGTGCAATAATTGTAATCACCACGATTGTATTTTCTTTATTTTTAATGATACCATGTATATTTCATATATTCATGCTAGTAAAATTTGGCGGCACTCCAGGACACTTGTTATTTAGCATGCGTGTAAAAGACAAAGATACATTTGAGTCAATCACTACAATGCAAGCAATGAAAAGGACTATAGCTCTTTTTATAATTTATTGCATATCACTTTGTAATCCCATTTTATTCTTAGCTATACTAATCTTAGTTTTAGTATGTGCAGTAGGTGATGAACATAAACAAGCTTTTCACGACAAAATTGCAAACACGGTAGTGATAGATTATAAACCTAGTTGATATTTTCCTTTAGCTGTCTGCCACCAAGGGTGTCATTCCAGTGTCACGCGCTAACTTAAGGTAAATTGCCAACTTAACTATAAATATATTTTGGTAAATCCAAATTATTTTAGCTATAAGAGCATTTTACTTTTTGCTCAGCATATCCATCATAACTGGCTTACTTTTAGTGATTCATGGAGTTAAAAAAGTCAGCATTGCTCTTTGTTAAAAGTAGTTTGTCACGTAAAAATTCCATTGCTTCAACGGGTCCCATAGGATTGAGTATCCTACGCACCACCCATATTTTATTTAGTATAGCCTTATCAACTAATAGCTCTTCCTTCCTTGTTCCGGATTTTGTAATATCAATAGCTGGAAATATACGTTTATCAGAAAGTTTTCTATCAAGTATGATCTCAGCATTTCCTGTACCTTTAAACTCTTCAAAAATAACTTCATCCATTTTTGAACCAGTCTCTATAAGAGCTGTGGCGATTATAGTTAAAGAACCCCCATTCTCAATATTACGAGCTGCTCCAAAAAAGCGTTTTGGTCTCTGCAGTGCGTTTGAATCTACACCACCAGTTAGAACTTTCCCAGACGAAGGAATAACCGCATTATAAGCACGTGCAAGTCTAGTAATATTGTCAAGTAGAATTACCACATCTTTTTTATGCTCAACCATTCTTTTAGCTTTTTCTATTACTATTTCAGCAAGCTGTATGTGACGGTAAGCAGGCTCATCGAATGTAGAACTTACTACCTCACCTTTTACAGAACGTATCATATCTGTTACTTCTTCAGGTCTTTCATCTATAAGTAACACTATTAATTCTACTTCAGGGTGATTTATAGCTATAGAGTTAGCCATTTGCTGAAGCAATACAGTTTTTCCTGTGCGAGGTGGAGCAACTACTAACGCTCTTTGCCCTTTTCCAAGAGGAGCTACTATATCTATAGCACGCATGCTTAAGCCTTTTTTATCATCACCATTATTACACTCAAGTACTATGCTTTCCTCAGGATAAAGAGGAAGCAAATTATCAAAATGGACGTACTTTCTTAATTCACTTACTTCAGTAGAGTTTATACTTTGAACCTTAGTTAAAGTAAAATATCTCTCTTTATCACCAGGTGGCCTTATTTCTCCATATGCCATATCTCCTGTACGTAAATTAAACTTCTTTATTTGCCCGTTAGAAATATAAACATCATCGGTACTTGGGGCATAATTTGCACTTGCTGAACGTAAGAAACCAAAACCATCAGGCAATATTTCCACTATTCCACTCCCTGTGGTTATGCCTCCTTCTTCACTCATTTTTTTCATTAAGCTGAATATTATTTCCTGCTTTAGCATTCTACCATTGCTTTTACCGTTAGTTAAAATTTTTCTTTCTTCAGCTAACTCTAACAATTCTTCTGCTGTTTTCTCTTTTAATTCGCTCAGATCTAATGTTTTTCTGTTTTTCTCAGTACCTTCATTGACCATCTGTTTTACTGTATCGTTATTGTAAATTTGCTCACTTTTTTCAGGTTGAGCTGTAACCTTTCCTTTTGCCAAAACATCTTCATTGATTGTTGTCATAATCCTCCAAAAATTTTAATTGATGCTTACTAACCTAAAATGTGACTATAAGATAATAAATTAGGCTGAGTTAGTTTCAGTGCGTATTAAGCTTAATTATCATTAAACCCCGTACTTTACTTACATTATACTAATAAACACTAGCAAGTCAAGTTAATTTAATGTTAACAAAACACAAAAATTTGAGGATTTTCAATAGCTATTCTTTATATTTTTTTAACCTTTCTTGCTTCTCCTCTTCTACTTTTGCTTTTTCCACTTCTGCTTCTAAATTTTCTTGACTACATAAGCCGAGTAGTACAGGATCTTGGGGTTTTATATTTTGCATGTTATGATGAGATCCATCTCTTACCTGCTCAACTGTGTAATTTGTTGTACTAATTAATTTAGCTATAACGTTATTGTCCAAGATAGGAAATTTTTTTACTAAATAATAAATCGCATCAGGTTTATCTCTACGTCTTGCCGTAGAGGCAAAGCCAAGAATGCTACCAATCGCTTTACTCCTTTTTTTTATATTTTTTATAATCAAATTTGGTACACGATTTGGATTTTTTTTGCAATCATCGATTTCTTTTTCAGTAATTATTCCAGAAATAATAGGGTTATATTTTTCTACTTCTATTTCCTCATCAGCTATGTCTTGTACTTCTTCAAGGGCCAATCTGCAACATTGTGCTATTTGATTAAAAGTTAAACCAGTGTTGTCTACTAACCAAGCAGCTATTTGCACTAGAAACTGTTTATTTCTATCGTTATTGCCCTTAGAAGATTCCATTGACATCAAAAAAGCATCTCCCATTTAAAGTATCCCTTACTGTTATACAGAGCTAAAATATAAACTATTAAAACTAAAAAAGCATTAATTTTGTCATTCAATAACTTTTTGTTTGTCACTTCCCACCTCTTAAGTTAATTAAATGC
>NODE_15_length_16912_cov_15.951711
ATACTTCTACATTCCGCTGGTCCCATCTTTGATATGCTGCCATGCCGATCAACTTTTCCAGAAGAATATTGCCTTGGTGTCAACCCTATATACCCCAGTTGCGGATTAGCCAACGAAGTAAAGCTTAGAAATGCAGCGGCTGCATGGAATATGAAACAAGCGTAGAAAAAATGTGTACCAAAAAATTTATCGGTGATCTGTGGCGAGTATGCTCAATCTCAAATTTGTTTTTCAGAGAGCCAAAAACTGTCTCAATAATCGATCTTTTTCTTAACAAAATCTTCTCATTTAGCACCATTCTTGAATTTCGCCAGTTTCGTTGATTACTAGATGTACCGAAAAACCACCCATAAGTAGTCTTTCCAATCTTTGCCAACCCTTTGAAAACTTTGTTTCTCGAGGTCCTTTTTGGATGGCAAACAGCGATAGATTATGTACGAAATCCCTGTCACTTTTGACTGTTCGCAAAACCATTGCATTAAGAGCGCTAAATACCATAAAACCTGCGATTTTAGCCTGATAAACCTACTATAGGATGGCAATTTTGGAAACGCTGATTCGTATAATAATTTCAAATAATGCACATAGAAAATTTTAAAATTGTCGCACTTGATATAGCAATATTATGGTAAAAATCTCTGAATGCGTAATCTCTGGCGTCCTGGTTGGTTTTTTGCCACTTGGTAGAAGTTTTTCTGCAAAATTTTCATCGACTGTATTGCAAAAATCATCGACTATACAAAAGATTTCTGTTACTTTCTCTTTCATTGGTAACCTCCTATTTTAGGAATGAATATCAAATACCTCGGAGTTTACCCTATTTCCTTACCTTTTCTATTTTTTCTAATTTACAACTGGGGTTAGCAGTGCTGTGAGAATGGTTGAAAGCGCAAAAGAAAACCTCTCGGAAGTTAAAAATATACTGGTCGATGCAGGTTATACAGGAGAAAATTTTGCAACTCAAATAAAAACGATTATTGGAGCAACTGTAGAAGTAATAAAACGAAGTGAATTACATTCCTTTGCTGTATTGCCACAAAGATGGGTTGTAGAGCGATCTTTCGCTTGGTTAGAAAAATGCAGACGATTGTGGAAAAATTGCGAGCGAAAACTTAACACTAGCCTACAAATGGTCGTTCTTTCCTTCATTTCTCTTCTATTGAGAAGATTTTAAACAGGTTCTAAATCTTTATTTTAAAAATGTCATATTGACCACCGGTACCTGAAAATACTATTCCAATTGATCAGAGCTATCCATTTCCTTAATTTTTGTAACGTTGTCATAGGAGTACTATAATTTAGTATCAACTATGTTTTATTGTTTTTGCATCTAAAAAAATTTAGCTTATTCAAGCAGCATTTTGCCTTTTTTTGGATGTAGGGATTTTTTAGGAATTGTCTTCTTGAATTCTATGGTATTTTGTTTAACATTGAAACAAGATTCCAGTGTCAGCTACTTGCATGACATTGTTGGTTAATGTTTTATGGCTTTACGATAGCTATACAACTTATCTTAAAAGCAATATAGTGTTCACTATGCAATGAATCAAAGATAGTAAGTAAAGTCTATGAAATTTCAAATCACTACACATTTTCAACCTGCTGGAGATCAACCGCAGGCAATCGATAGTTTAATTGCGGGGCTAAATAGCAATAAAAGAGACCAAGTTTTGCTTGGAGTTACTGGTTCTGGGAAAACTTTTACTATGGCAAATGTTATTGCAAGGACAAACAGGCCTGCATTAATTATGGCACACAATAAAACTTTAGCAGCACAGCTTTATGAGGAAATGAAAGGATTGTTTCCCCATAATGCTGTTGAATACTTCATTTCTTATTATGATTATTATCAACCTGAAGCCTATTTACCACAAACTGATACTTATATCGAAAAAGATTCTGCAATTAACGAAAGAATTGAGATGCTGCGTTATTCCACCGTCTGCTCCCTTTTGGAGCGCAGGGATACGATCGTAGTTGCCAGTGTTTCCTGCATATACGGTCTTGGTTCGCCTGAGAGCTACCGCAGCATGATCATACCGCTTAGTGTTGGAAATAAAATTCGTATTAATGATTTCCTGAGCAACTTAACTGATCTTCAATACAAGCGCTCTGATGCCAGGTTTGAGAGAGGATATTTCAGAGTGCGCGGCGATATTGTTGATATATTTCCTTCCCATTATGAAAATAAAGCTTGGCGTTTATCGTTATTTGGCGATGAAATAGAAGAAATTTCTGAAGTTGATGCTATAACGGGCAATGTTACCAAAGGCGTAAATAAAATCACCATTTTTCCAAATAGCTATTACATAACCCCGCGTGAGGCTTTGTTGCAGGCAATTGAACTAGTCAAAAAAGAGCTGCATGAACGCTTGGATTATTACTACTCGCAAAACAAGATTGTTGAAGCAAAGCGCCTCGAGCAACGCACTAATTTTGATATCGAAATGATGAGAACAACAGGAATATGTAAAGGTATTGAAAATTATTCGCGTTATCTCTATGGAATGGAAGCTGGGGATCCACCACCTACTTTGTTTGAATATTTACCTAAAGACGTAATTTTATTTGTTGATGAGAGTCATGTCACCGTTCCTCAGGTTGGTGCGATGTACAGTGGTAATGAGGCGCGTAAAAAGAGATTGATTGACTATGGCTTCAGGCTCCCTTCCGCTTTTGATAATCGTCCATTAAAATTTGAAGAGTGGGAGGGAGTTAGGCCGCAGACTGTTTACATTTCAGCCACTCCCGGAAAGTATGAGTTGGCAAAGACCAGTAATGTATTTATAGAGCAAGTTATCCGTCCAACAGGGCTTACGGACCCAATCTGCATTGTAAAACCAATAGAGAGTCAAATTGATGATGTAATTCATGAGGCACAAGTGACAATAGGGAAGGGATTTTGTGTTTTAATCACTACATTGACGAAAAAAATGGCTGAAAATTTAGCTGAATATATGAGTGAAATGAATATGAGAGTGAGTTATTTGCATTCTGATATTGCTGCGCTGGAGAGAATAGAAATTATATACAAATTGAGATCTAAAGAAATCGATGTTTTAGTAGGTGTTAACTTGCTGAGGGAAGGTCTTGATATTCCAGAGTGTGGGTTGGTTGCAATTTTGGATGCTGATAAAGAAGGATTTTTGCGATCGGAAACTTCATTAATTCAAACGATTGGTCGTGCTGCGCGTAATGCTGAAGGTAGAGTAATTTTGTATGCAGATAAAATCACTGGTTCTCTGGACCGTGCATTAAGAGAGACCGAAAGAAGAAGAAAAAAACAAGAAGAACATAATATATTGCACAATATTGTCCCAAAGACTATAATAAAACCTATATCAAACACCTTACAGGAGAGGGCAATAGCAGAACCGAAAGTAAATACTAATAAGGATGATTTGAGAAAGCAAATGATAGAGCATGCTGAAAATTTAGAATTTGAAGAAGCAGCAAGAATAAAAAAATTATTGTAAGGTTAAATAACACATGATGTAATGTGCATAGTATAAAAATGTAAATAATTTTATTGATATCTTTATATTAATACTTTTTAAACATTTAGTACCGCGCAATATCTGCAATGGATGAGAAAAACTAACACCAGTGCCTTTAGGGTCAGGGACTTTGCCCTAACCCTAATAAAACGCTTAGGTGGCTGAGAGCGGTGGATTAGATCAATTGCTTCTAAATTTTTTTATGGGAGAGTGCTGCTCGGCCTTAGTGGCATACAGGTCTGTGGATATTGTCAATTCTTCCATTCCCACACTCAACTCTAGAGTACGTTTTGGCGATCCTCCTCTAGTATTCTCACAATCCATAGACTCATAACCACTTGTTGTTGCCTCAGCTTTAGAGCTTACGTTTTCAGCATCAGTCGCCTCCGCTGAAGAGATACCGCTGTCTTTATTATCTTCGGACTTCATCTTTTCAGCTTTTGACGTACCTTTAGCAGGCCATTGCTCTTTCCTAAACGACTCTACTTCCGAACCATCATAATCACGGTTAATCCAGTATCCACCTTTGTCTTTTGTAATTGAAATATATTCTGATACGCTTTCATCGGGATAACAGGTTTTAATTGCTTTTTTAGGGGATAACCCATGTTCTTGCACCTGAAAATTTACCCATTTGTCCTTTTCAGATTTCACTGCCTTTTCGACGATGTTAATGTCGATATCTTTTATTTCTACTTTCCCCTCATGCTCCCGACTAAAAAGTTCTTTTAAGTTAAGTAAGGCACCACGACTTATATTAGCAACAACTGTTGTTTCTTGGTTTTTCTCACAATTAGAAAGAAATTGAAATGGAAACTCATTGAGATCATAGGCTTCTTCCTTATTGACACGATACTCTTCTTTCGTTTTATCTATTATCTCCTCTAAATACTCTTTTACATCAACACTATCATCAATTAAACTAGCAATCTTCCCATTTTTTACAATAAAGTTAGTATGAGGAGGATCCAAAGCATAATCATTTAAGTTAAACCAATAAAGCAATGCTTTAAACAACTTTTCTTCTTCCTTTTCCTTAGTAACTTGCTGTTTTTTAGGTTCCTCATTAGAAACCTCAGGATTTAAGAATGTTGAATCATCCCATGCTATAGGAGAAGAAATCGATGATGATCTACTCAAAGATAGCTGTGATTGATCACCAGTGGATTGACTTGAATCTATTTCCCCCGGCACCAACTGAAACAGCCCCCCTTTTCCTTCCTCTCTTTCTAATCCTTGCCTGGGAGGACTCTCTAACCCTTCACCACGACTTCGCTTGAGAAACTCCTGTGTCGGTGATGACAATTCAGTTAAGCCAGAACTTGGACCACCACTTGAAGAACCAGAATCCTTAAGTTGTGGAGGTGAATCACCAAGACCACTATCTCTGTCTCCTCTAGATTCAAAAAACCTAGCTCCAGTTTGTTCAAGCGGTGTTCTTGGTCGCTCTGCATGTGTAGGAGAATTGAGTGGAGAAGTTACCGTTGAGGAGGATCGACTCGAGCTACGTCTCTTAAAATTCTCAAGATCAACTGCAAATTCAAAACGTCCGTTTATTTGATTATATGCAATTGGAGACCCCATAATTTTAGGAAGTAACTGAGCAATCTGCTTATTAGAGAAAGCATAAACTGGCTCTTTACAATTAGCAAATTGTGGATTTGCAGTTTTGCCTCTAATATCACTTATACAATGAAAACCATTAAATATTCCTCCATTAATCTTTGATGCATCCCTAGAACTTAAAGATTTCAACTGACCATTCTCTTCTATAAAAGGTATAAGAGCAAAACTATGCCCATTCTTTATTTTGTTTTTGTTTGTAAAGTCATCATAATCATACCCGTCAACAAACTTTCCTGTCGCTTTAAGAATTAGTTCACTCAAAACATTTTTACAATTTTCAACTTTAAACTCTACGCTGCCTGGAGTTCTAAAATCAAGCGCTACTCGCCCTTTAACATATTCTGTTACACTCCTGACTACCTTATCACTCACATTTTTAATGTATAACATACCATCTTTATATTCATAAAAGTCTGAACTCTTAAGACCACACGCCTCTAATCTTGAGTTAAATTCACTGATATAAAGACTCTTCAATAGCTCAAAAATCCTCGAATTATACCTTTTTTCGAGGTACTCGTTGCTAAAAGCTATACAGTATAGATAAGGACTACCTATCGCTCCTGTTCCAACAATTCCATTGACCCATTCATATGCTTGTTCCTTCGTTATTCCTACTAATTCTTGTAGAAGTGCAGCCACTTTAGATCTCACAGCCCCCTCAAACTCATTAGCAAAATGAACCTTCAAGTTACGAATTACTCCATTATCTGTAGAATCTGCAAGCTTTACTTTCACTATGCCATTACCTAAATCCTCTTTATCAGGATTAGCATCTAGAACAAATGGAAAATAGTTTAAGTTATAATATTCACTTGCTAACTCAGTTCCATCACTGTAGTGCTGCTTTATTATCTCCTCTCCTATTCTTCGCAGATATTCTTTTGTATTAATACCACTAGCAAATAAACCAACAATCTTTTTACCTCCTACAGTAAAATTAGTATTGACCTTATCAATACCATAATTATTTAAGTTAAATGCGTTAACTAGCTCTTTTGTAGAATTACCCATAACTCCCCCTACTAAAATTGTGATGAAACAACATTACTTACTTTTACCTTTACTACTGCCAGCACTAGTAGAGCTACTACTCTCCATTTGCGAGCCAGGCTTGCTACTTTCACGTCTCTGTCTTTCACGTGCCTCAAGCATTACCGGATTAGAACCGCTATACTTTTCATACCTGCTGCTTGGAGTAAACCCTTTATCGCTATCTTTTTTATCATTATTACTATACATATTGACCCCTAAGTAAAAATATTATGTGGCTAGTGTACTAAAAATAAATTGTAGCGCAAGCACTTTTTTTATATTTTTTAGTATAAATTTTATTCGTCATTTTTATACTCCTGGATTCCAGCGTCACGCACTGGAATGACATGGTGAGGCGTCATCCAAGTAGCTGACGCTGGTTTCCATCCAAGAGGGTGTCATCCCAGTGCCCAGACACTGGGATCTAACTACCTTCACGATTATGTCTTTCCTACTGATTGACCTTCTACACATTTCTCAACTTTTACATCATTAGTCAATCCTCTTGGTGATTGAGCATCATTCACAGAACCTTCATTCTCAGCACCATTCCAAACACCTATTTTAAAATTGGCAAGTTCTTTTGCAAGTTCGGTGTAAAGGTTATCCGCTTCTTTCTTATTAACATTACCATTCAGACGGCTTGCTGCATAACTAGCAGACTCGTTTTTCTTCCCATTATCAAGCTTGTTTCCTTGTCCATTAGTGGGTGGCGTGGTTCCTCTTCCATTAACACTAGTATTCGCATCCCTTTCTCGGAAACCAATATTCTTTATTTTATTAAAATTAATTTTTATCCCACTTGCCACAGGCTTCTTGTCTGGAAGTTTCGGTGGACACACCTCTTTCTTCGGTTCAGGCTTCGCTTTTTTCTCTTCATTCACTTTTTCTGGTTTTTGTGAATTTTCATGATATTTTCTTTCAAGCTCAGCAAGACGCAATAGATGTTTCAAAGGACCTGACGCAATTTCAAGTTCTGGTTTGCTCAGAACAACCGGTCTTACAAATCCTGGTGAAATTTCAAAAAGGAAAACTGGCACTTTAGGTTTTTCTCTTTCATCCACTTTCATTTCTACGTTTTCGCAAACTTCTTTAGTTGCTTCTAATGATGTTTTTTCTGCTTTTTTATCTTCTTTTTCTGTAGATGCCTCTACCGCAGCCGCCAACTCAACTCCAAACATCTCTGCGAACATTGTAACAATCCATCCGACAACGGCCATTTGTAACCTGAGTTTCAGATCTTGCAATGCAGTGAATCTTTCTAACGCCCTTGCAAACTCTTCTTCTGATAACTCACTACTGCCTAATTTTTCCTGCAATTCTTTTATCTCTTTGTCCAACTTCTGATTGAAACTTAAATCGCGTGCAAAAATCTTCTTGATTAACTCCTTAAGCTTATCACGCAAAAACTTCATTATCGCAGCAATCAGGTTTTTTTCTTTCTTCTCCTTGAGCATTTGGTAGATTTTCGGATCATCTACATCTACTTCAAAAAGGTTGAAGAGAGATTCAAAGAAATTCCAGAAATCTCCGAGTACTCTTCCTTTTTCACCAGTGAAGTAATCCTCATCATCACCTTCTCCGATATGTAGCTCTGCTTGAGATGATATTTCATCGATACAACTAGAAGCCTGACGCTCACACTCGAGCCTCCTGAGGAAATCTTGTCTGGTAAGCTCCTCTATGGCTGCTTTTAGTTCATTTAGCTTCTGCTCTGCAGAGAAATCTTGCTCCCTGATTTTTCCTTGGAAGATTGAGCTACCGTTTCCGTTATTATCTGAAAAATTTTCCATTATTTTTGCCTCCTCAATAAAATTACTGCCTTTGTTGTTACCTGAAAAGCTTTCCACCATTTTTACTTCCTTCATAAAACTTAATTCTACAGTACTAAATATTTAAGAACTATTAATGTAAAGATATCAATAAAATTGTTTACATTTTTACACTATATATACATATTATATCATGTGCTATTTAACCTTTCAATAATATTTTTTATTTTTACTGCTTCTTCAAACTCTAGTATGCGCTTTTCTTAAATTATCCTTATTAATATTTGCTTTTGCCTCTATCCCACTTTTTCTTGTAAAGTATTTGATATAGATCTTATTATACTCTTTGGCATAACATTTGCAACATACTTTATCTATAAATGGAAATTATTATACTTGCAGCTAGACACAATTTGAAATAATTTACACTATAAAGTTAAGGAACGAGATCCCAGATACAAGTGTCTGGGCACTGGGATGACAGGAGGGGGGGTTGGAATGACACCAGTATGGTTATTAATTGAATAAATAACCTCCTTATTTTCAGAAATCATTGGCAAACAAATGTGATGCCATATGTTTTTTGGCTTAGATAAGAGGTGCCCAGTTAAGTCTTCCAGGTGGAGCCTATGCATCACAAGCACAATTACTCCTTTTTTTCTATCGTTGAGTCTCGTTACTAAAGTCTGATCGAACCAGTTTGTGGCACGTTTTCTAAATGTTTCACTCAAAGCTTGAGCAGGGTTAAGCGGATCATCCACAATAATAGAGTCACCACCTTCACCGGTTAATGTTCCTCCAACTGATGTTGCGATTCTGTATCCTCTCTGCACTGTTTGGAATTTATATTTAGTGTTCTGGTCTTTGGATAGTTCTACCTCTGGAAATAGTTCTTTATACCAATCAGATTGCATTATGCACCTGGTATCAAGCGAATGTTTTTCACTAAGCAACTTAGAATAACTTGCAACTATTATTCTTGCAGTTGCCCAGTATCCATGCGGGCCACGCAACACTCATACATATGGACTTCATTGAACGCGGAGGCATATTGAATATTATGCGCCTTACTTCGCCAGCATTCGCTGCTTCCAGCCTTTCTGCTATGACTTTTATGTACTGATAATCATTATACTCACATCCCGGCACCACTGTTTGAAAGCACAGTTCAATGAATTTTAGAAAATTTATATTATCCATATGTGTATTTTAGTGAATGGAATGTAGACTTTAATAGTTTTGATTTGTCTTGTAAGATTGAGGTGTTACAGTGACAGGCTTACAATGCTGCTAATTTAGTAAATAACCTACGAGTGCTATTTCTTCAACTTTATCGAAGTAAAGAATTGATTTCCATTGCGGTAAATGAGCAACATTATTGAATCTTTACCGTTTTTCTTTACTGCTGAATCAACTTGTTTTTGAAAATCATTAGTATTTTCTATATCGGTTCCATCTAATTGGATAATAATGTCTCCTTTTTTAATACCACGCAACGTGGCATTACTGTTACTATCTACATTGGTAACTATCACACCTTTTGTAGGTACATTATTTTTACTTTCTTTTGATTCTTTTGGCAGATTTGAAACAGTTAAACCGGTTACATAATCAGATGTTGATTTATTTTCTTCTTGATTGTTATCTTGGCCATCATTTGTAGATTCTCCGATCACAACTTTAATATTAACCTCTTTGCTCTTTCTAAGTAACTTAACTTGCACTTTTTTCTCAGGTCCAGCTCTTGAAACCATTTGAGGTAATTGTGTCATTCTATCGATTTTTTTACCGTCAAATTCTAATAATATATCACCTACTTTAATCCCACCTTTTTCTGCAGGACTATCCTTTACTATACTTGCAACCAATGCGCCTTTTATATCTTTTAAACCCAAGGACTCAGCAAATTCTTTCGTTATAGGCTGAACTTGCACACCAAGCCAACCATGTTTTATTTTTTTGCCACTTTTTAATGTGTCAATAATTGACATAGCTAAATTAGATGGTATGGCAAAACCTATACCCACGTTGCCGCCAGACTCAGATGGAGAATAGATAGCAGTATTAATACCTATAACTTTTCCATTTAAATCAAATAACGGTCCTCCAGAATTACCCCTATTAATTGCAGCATCAGTTTGAATAAATTCATTCATAGTGCCAATACTAATGTCCCTGGACCTTGCAGATATAATTCCTGTGCTTACAGAGCCACCCAAACCAAATGGGTTACCTATTGCCATAACCGTATCACCAACCCTTGCTTTATCAGAATCACCAAATGCAACAGAAGAAAGATCTTTATCAGAATTAATCTTAAGCACAGCAAGATCAGTTCTTGCATCATAGCCTAAAACTTCTGCTTTGAAATAAGTATTATCGTTCATAGTAACTGTGATATCTTTGGCGTTTTTAATAACGTGATAATTGGTTACTATAGTTCCACCTTTATCTATAATAAACCCAGAACCAAGCAACACCACCTCTTTGTTAACACTAGGGCCCCTATCCATAAAAAACTGATCAAAATGCTCAAAAAACTCTCTAAAATCATCAAAAAAATTATTTCCTGGCATAGATGGAACTCTAGTTCTGCTGTTATTTTCTTGTTTGATGATTTGTTCGCTTGAAATATTTACAACCGCAGGAATGAGTTCTTCCACTAAATCGGCAAGTCCTTGATTACAGTTGCATGCAGTAGTGCTAGCATCAACGACCTTTTTTGCATTCCAATCAAACATATTAGCATACGAAGAAAACGCAATTAGAAAATATGCAAATATAGATAAAATAAATGCCTTACTTTTCATAGACTATTTCCACCCCTTATTTAAAATATCTAAAAAGTTATTGTTTGGTGAAAGTACAAATTTAGTATTATTTTCGGCAAATGATTTACTGTAAGCGCTCATAGAGCGATAAAAGTTAAAGAACTCTTCATCGACCTTAAATGCCTCATTATAAATTCTAGTTGCTTCAGCATAACCACGGCCCCTTATTTCGTACGATTCTTTTACTGCACTGGAGATAATTTCCCTTTTTAATTTATCAGCTTTTGATCTAACTTCCTGCCCAGCTTGCTCTCCTTCTGCTCTAATTTCTTTTGCTTCTTTTTCCCTTTCAGTTTGCATACGGCGAAATATTGCAGAACTATTTTCTTCTGGTAAGTCTGCTCTCTTAATTCTTACATCTATTATTTCTATGCCAAATTTTTCAGCTTCAGAATAAACTCCACGCTGAATCAATTGCATAACCTCTGATCTTTTTTCATTCAACAAGCTAATCAACGAAAATCTGCCTATATTTTCTCTTATGTGTGCTTCTATAACCGGATATAATCTTCTAACCAGACCTGATTCATTCCTCACAGCCTGGTAAAAAGTAACAGGATTTGTTATTTTATATTTTGCATACGCATCTACTATAATACGTTTTTGATCCGCTGTTATCACTTCCCTTGGGATCTTATCAGGACTTAAATCTAAAACTCTTTTATCAAGAAACTCTACACTATTTATGAATGGCAACTTAAAATATAAGCCACTTTCCCTAACATCCCTTACAACTTTACCGAGTTGTATAACTATCGCTTGCTTTGTTTCTTGCACAACAAATATTGAATTAAATAAAACAATCAATAAAACAACAAATACAGAAACAAAAACAATTTTAATATTACTACTCATGGTTATTTTCCTAAATTTGTAAGAGGTAAATAAGAAAACATACCTTTCAGATCATCAGTTACAACAACTTTGTCTACCTTACTGAAAATATTTTCCATAGTTTCAAGATAAATACGATTCTTAACGAGAGAAGGATTCTGTCTATATTCCTCATAAAGAGATAAAAAGCGATTTGCATTACCTTTTGCTTCATTTATTATTTCATTTTCATATGCTTGTGCATCTAATTTTATCTTTATCGCTTCACCCTTTGCTCGAGGTATAATATCATTATTATAAGCATATGCTTCGTTTATAGTACGCTCTTTGTCTGCACGAGCACTTTGTACATCTCTAAACGAACTGATTACTTTTTCTGGTGGATCAATTTTTTTCATTTGAACAGATAAAATCTCTATACCCATTTGGTACCCATCAAGAATCTGCTGCAATAGAATTCTAGTATCTCTAGAAATTTCTGGTCTGCCTTGACCAAGTGCAAAAGAGATCGTATTTTTACCTATTATTTCTCTCATGGCACTTTCAGCAGCATTTTTAACACTGAAACCGGGTTTGTAATCCCGCACTTTGAATAAATAGTCCTTAGCATCTCTAACGCGCCACTGAACCTCGAAGTTAACGTTGACTATATTTTCATCTCCAGTTAGCATCACGCCTTCACCGCGATCTGTATCTCGCCCATAAGAACTACTTACCCCAATTTCTTCACGATTTACTTCCTTAACGTTCACTTTAAAAACCTTGCCAATAGGGTAGGGGAAGTGATAACGCAAACCAGGTGTTTCTGTATTAGAATATTTACCAAAGGTAAGTTCTATACTTTCTTCACTAGGATGGACAATATAAAAGCCAGTGCAAGCATAGAACAGCAAAATAATGAAAATGATGAAATAAGGTTTTTTGCCCCTGTTTCTGGTTAATCCATTAAGAAAGAACCTTATATCAGATACAGCTTTACTTAAAATATCTTCATTATTAGGAGTTTTGTTCCCTACCGGTTTCTTTCCCAGATTCCAAGGATTATTATCATCAAACATAATGATTGATTCTATAATTAATACGCTAATATTACTTCTTTAATAAGAAAATGCAAACATAAATTGCTATTTTATTTACAAATTAATCATCAGGATGGAAAACATGATCGTACACTTCCTTTTCTCTATGTAATATGGTCGACTCTATGGAATTTTCTGGCTTTTTTTTGAATTCTTTGTTGTCACTCTTTAAGTGCACTACGTCTTTGTGAAAATGGGAATTATACCTAAATAGTAAAGCTATTATTATTAAAGTTATAACAGCCAAAAAGATGAGTGTTCTTTTTCTATACTTCATAAATGCTGCAGTTTCTTGACCTAATTTTCTATGTTACCACAAAACACGTCAAGCGAAATTATTTGAAGACAAATAAATACTGGCAATCAATTTAACACTAACTTAAGAATCAAGGAATACAATTATAATATATTTAATTAATAGTGAGGTTTAAAATGTTACATAATGAAAAAAATTCAAATTCTGTTGGAACTCAACAAAACCAACCAGAAGATAGTTTTGATTTGAATAAAACGATGCAAAATCTACCAAATTCAGATATTGCTAATGATCACAAGAAGCTAAAAGAAAGAATGACTGACCTGTTAAAAGGAGATACAGAATTCTCTAAGATGAAACAAGGAGATAAGATTCTTGTAGTAAGTACAGCAAGTGGATTATTTACGGCAGTACTACCACTTTTGGCAGTTGGTGCAACACTTGCTATACCGGGTGCTATAGTTGGTCTTGCTTTATATTTCGCTGTAAAAGTCGCTGTAAAAGCAGTTCAATCTGGATATAAAGGGCTCAAGTGGTCAGCAGAAAAAACAGTTGATGGGGCGAAATATACTGCTGGGAAAGTTAAGGACGCATCAACATACGCTGCCGGAAAAGTTAGAGATGGTGCTATGCATGTTAAAGATAAGGTGAAAGAAGGTTATGAACATTCAGTAGATTCACTGAAAAAAGGCGCTAGTTTTGTAGGCGAAGGAGTGGCAAATAAGTTCCATAAGGCATCTGGTGAGACGGACTATTTAGATAAGGTAAAAAGGTTTACTCCAGATGCAATTAAGAAATCTGACGAAATAAGAAATGATATGAAAGCAATTTTTGCTGATAAAGGAAATAATTCTGGGTTAGTGAAAAATATACTTTCTGGAATATCGTCAGAAATTGATTTAAAAATGGCAGAGAAGGCAAAATCAGGGGAGATTGAACATACTTCTGGATGGCAAGTACAGAAAGAATTCATTAATAATTTAAATGAAAAAAGCTTGCATAACTTGTTAACACAAAGGTCATTACCTAAAGGTAGTTATTTCATCGACAGTGTTTTCTCTGAACATCACGATGAAATTAAGAAGGTTATTAAAGAATGTAGAGAAAATCATTTGTACTCAAGCGTAAGCAATATGTTTGACAGAGCAGAGAAAAAAGCTAACAGGCCTTCTGTCAAAAGTTTAACTAGGTCTGTGTCATCATCATTCTCTTCACTGGGAAGAAAAGGCTCTGAACAATCTAACAGCTTGTCAAAAAGCAATTCACTAAATTCTATAGGAACTGAAAGTACTGCTACTGTCTCTGATTCAGATTCTCAGAACTTTGCAACAGTCCGTAGAAGCAATTCATCTAGTAGCTTAACTCCTAAGCTTACTCCAGTTGCTCCACCAGAACTACCTAGAAGCGCCTCATTGACTAACTTAAATGGACAAAGTTCTTTCAGTGAAGATGTTCTCAGTGATCCTATTGTGGAGCAAAACCTGGATAGTTTGAGTAACAGAACTCTCACTCACAGTAATTCTACTGATAGTGGAATGGGTTCTGGTTCTTCTACGCTAACAAGAAAACAAGTTCTTCCTTTAAAAGAAGAATTTGACAGAGAACTCGAAGAAAAGTTGGCAAAACGACGCGCATCTCTAGATCAACCTAGTGCAGAACCTGTCAACTCAAGAGCTACAGCAACTCCAGGAACAGTGTAATAAGTAAAACTTCTACCTTCTCCAAAAGGATGTTACTCAATGAGTAACGTCCTTTTTTTGTTTTTAAACTATAGAAAAATCCTAGATCCCAGCGGTATGCGTACAACCGTATGAACATTGTGATTTCTCTGCTAGGAAAGGTGTCATCCGAGTAGCTGACACTGGGATCCAGGAAAGTTTGCTTGTTTACAAGCAAACTAGCATAGGAAGTGGTTACAACGTTTTCGATGAGATTATATGGAAAACTGGATTCCAGTGTCAAGCACTGGAATGACATCACAGGGGCACTGGGATGACACCTTTACGTTTGAGGCAAACTAGCTATAACACTTAACATACTACCTTTGCAAACAAATGTTCATACAGTACGCGCTGGCGTTATTTTCTCTTGATGAATAAATCTCGGTAGAGTATAGTAGCAATGCATTTATGTAGCTACTAATGAATAATTTAGTTTTGGTTTATACAACTTTTTCAAATTTTGAGGAGGCTAAAACTGTTTCTGAAGAATTGTTAAACGAGAAATTAATTGTATGTGTAAATATATTTCCCGAAGTGAATTCTCTGTATTTATGGGAAGGTAAAATTAGTAATAGTTGTGAAGTAGTGGCAATTATGAAGAGCAGGAATGATCAAGTTGATAAAATTGTAGAAAAAATCGAAGCAATGCATTCTTATGATCAGCCAGCTATTGCTGTGATGCCCATAGAAAAAGCAAATAAATCTTTTACTAATTGGGCTAATAGTGTTATTGATGTAAGTAGTATTGGGGTGTAGCCAAGTGGTAAGGCAGCGGTTTTTGATACCGCCACGCGAAGGTTCGAATCCTTCCACCCCAGCCATATTGAAGTGGGTGTGAAATGATATCACTTTTCTATAAATTAAGATTATTGAATTATATATTAGGTAGTCTAAAAGATATAATTGTGAAACTGTTTCTCTTCACAATGTATCTTTACACATTCAGCATTGTGCTCATGTTTCTCAGCAATGGTTTTTGGTATGCTGTAGAATTTTGCTCTTTCAAAAATGCGTTTTACCGTTTGTTTCAATATTGCAAGTGGTATTATGAAAATAGGGAAGATCTCGGTTACGGAATTTCTATTCGAATATTAGTGGCGTTTCTTACTCCGCATTTTCTCTATAAATTATTACTTGGCACAGGCTGGAAGTCCTTTTTAAAGGAAAAGATAATACAGATACTCAACACAAGAAGAAAAAAGGGTAGTGAGTTCAGTAACAGTAGCAAACCAAGTGGCAGTAGTTATAGTGATAAGAATAATTACAGCAATAACAGTGGTAACAATGAGCGTCAAGCTCAAGATGCAAAGCGAAAAGTAAACATGATAAAGCAGCTATTAATCAAAGATATAGAGGCAACTATAGATAGGAGATTGAATTATATTTTTTTCGGTAAAAGGAGTAAACCTCATTAAGTATATAAAAAGGCTTTATCTAGTAAGGCTTTTTAAGGTTGGCTGTATTTTATTTTTTACGTATACCGGATCACAATCAGCCAATATACATGTGTGCACAAAATCTTGACTAAAGTCTGACAACCAAGAAATTGCCTTACGTTTTTCTACCAAGCTTTCTGTTTTTTTACAGTTACTTGCTGCATCAATCATTGCCTGCGCTATTACTGATTTCCACAGCAAATGATACCTTTGTATATCATCTGACGTACTATTTGTTTCATAGTGGTTAAAAAATTCTTTAAAATTGAAGTTGTTTGACATAATGATACCTCTTTGGATTGAAATTTGAAATGATTTGAGTTTATGTCGCCACAGCAGATTCCGCTAACAAGCAGCGGGATAACGAATTACTTAACCGTCATTACACCGTCATACCGCGATTCATTCGCGGTATCTCGCTAACAAGCAGCGGACCGTCATACCGCCGCGGCGCTAACAAGCAGCGGGATGACGGTTGTCAGGCCAGCGCCCCCATGATGTCATTCAAGTAGCTGACACTGGTTCCTTTATGACGGCAGTGCCCCTATGGTGTCATCCCAGTGTTCCTATGATGTCATCCCAGTGCCCAGACACTGGGATCCAGGAATTTTGATTGGACACTGGGTTGGTAAGCATAAAAGTGTTATGTAAAATACAACGTTCTTGATGGGATTGTGTGAAATGCTGGATCCCAGTGTCTGGGCACTGGGATGACACCATAGGAGGCTGCTTGGATGACAAAAAAAGGAGCACTGGAATGACAGCAATCTACGTCATACCGCGATTCATTCGCGGTATCTCAGCCGCTAACAAGAGATCCCGCTA
>NODE_16_length_16780_cov_13.794200
AGAGAAGGCGGTAGAACTGTTGGTTCTGGTGTTGTTTCTGAAATTTTGGAGTGAGAGTTTGAGTTATAGGAGTGTAGCTCAATTGGTAGAGCGCTGGTCTCCAAAACCAGAGGTTGTAGGTTCAATTCCTATCGCTCCTGCATTAATGTTGTGGTGGAAATGTTAAAAAGTTTGTGTGGTTTTTTCTGTGATATAAAGCAAGAAATACGAAGAATTGCTTGGGTAAAGAAACAGGAGGTGTTGTCATCTCTATTTGTTGTAATGATTGTTATATTATGCTTTTCGATTTTCTTCTGTTTTGTGGATTTTATGTCTCTTTACGTAATTAAGGCTTTATTTGGAATTATTTATGGAATGTGAATATAAATGGTATATCATTAAAGTTGATTATGGATATGAGCAAAACATACGCGAATTGGTAAGTAATGCTGTTTATTTTAAGGAAGTGTTTATTCCTTATCAAACGGTATGTAATTCAAAGTCTGATATAAAAGAATTATGTGAAGTGTATGTATATATGCATCTGTGTGATGAAAGCAAAAATATTTTGAATCAAACGCCTGGATTCTGCAGTGGCGAATCTGGTGATTTTGAGATGATTTCAGATGATGAGATAAGTTTAAAGTGTAAAGAATTTAATAGATATAAATGGTATATCTTGAGAGTTGCTTCCAATTGTGAAGAGAAAGTGCGCCAACATATATTGGAAAATTCTATGAGATTGGGTGTTAATGATTACTTTAAGGAAGTTTTTATTCCATATGAAGAGCTAAGTGAAGTAGAGTTGAAATCTAAGAAAATTGCTACACGAAGGAAATGCTTTCCTGGTTATGTCTTTTTATACGTGAATTTATGCGATGAAGTATTGAATTTTATCAATAATATACCAAAATCTCTTAAGGTTTATGGATTTTTGAAAAACGGTAATATTCCAAAGGTGATTTTGGATGATGAGATTCACTCAATGTGTAATGCACTTTATAATGCTCAAGAGACAAAGAAGTTAGGTTATGGTTATGAAAAAGGTGAAAAAGTGAAAATTAATGATGGTCTTTTTCAAAATTTTACTGGTAAGGTAAATATGGTAAACGATGAGAAAAAAATTATTAATGTGGAAGTATCGATTTTAGGTAAGCCGACAATAATAGAGCTTGATCTGGCTCAAGTAGAGAAAATAGAGGATTAATTATGAGTGTTATAGTTGCTAAGATTAACTTACTTATGGAAGCTGGGAAAGCAGTTCCAGGACCGAAAATTGCTTCAGTACTTGGTCCACGTGGTATACCTGTTCCTAAGTTTTGTGAAGCTTTTAATAAAGTTACTAGTGCTGCTAACGCTAATTATAAAGTAGGCGATTTAGTAACAGTGCGAATTTCCATAAAGGATGATCGCTCTCATGATTTTACTGTCAGCGGTCCGCCTGTGGCTTATTTACTTAAGCAGGAGGCTAAATTAAGTAAAAGTTCTGGTAATCCTGGTAAAGAATTAGTGGCTAAATTACCTATGTCTGCTATAATTAAAGTAGCAAAGTGCAAGATGGTTGATATGAAAGTGGATAATGAAGATTCAGCAGTGAAAATGGTTGTAGGCACTGCAAAATCTATGGGTATAGAAGTTGTGGAAGGTTAGGTAAATGAATACATATAATGATAATCCTAAGCAGTGTTTGAAGAAGATTGTTGAGTCTGCTTCAGCAAAATTTAATGAATCAGTTGATATTGCGGTCAATTTAGGCGTAGATTCACGTAAATCTGAAGAGCAGGTGCGTGGTACAGTAGTTTTGCCTAAAGGTATCGGGAAGAATATTAAAGTAGCTGTTTTCGCTCAAGATAAACATTTATTAGAAGCTGAAAAAGCTGGTGCTGATATTGCAGGAGGAGAGGATTTAGTTGAAGAAATAAAAAAAGGTAGAAAGTTAGATGTTGATTGGTGCATTACTACTCCTGATTTTATGGCAAAAATCACTCCTATTGCAAAAGTATTGGGTGTTAAAGGGCTGATGCCTAACCCTAAATTTGGTACTGTGACTTCTAACATTGCAGAAGCTATTAAAACCATTAAGTCTGGTCAGGTAAAATTTGGAACAGATAAAAATGGTGTTATTCATGGTAAATTAGGAAATATTAAATTTGATATTGATGACTTGCTAGAAAATTTAAAAGCCTTTCTTAAAGTAATTAAAGATAATAAACCTATTTCTGCGAAAGGAATTTACTTTAAGGGTGTTTTTTTAAATTCAACTATGGGTAAAGCTTATAAGATAGGCAAAGTGGAAGATATAATTTAAGGGAGTGATACCGTGAAGCGTAAAGATAAGGATGAATTTATACAGAGCACAATAAACGTATTTGTAAATAATGATTTCTTGATATTAGTAAATTTTAAATCTATAAATGCTAATGATTCATTAACTCTGAGGAATAGTCTGAAGTCTATAGCAGGTGGGGTATTAGTAGTTAAAAACACTCTAGCGCGCTTGGCTTTGGAAAGGACTGGTAAATTCTCTTATTTATCAGGCAAATTTTCCGGTCCTGTTGCTATTATATACTCTAGTGGCATAGTAGAAGCTGCAAAATTAATAGTTGATTTTACTAATGCTAACAAAGAAAAAATGTCTGTGATTTGCGCAGCTCATTTAAATGAATTGTTAACAGTGGAAGATGTTAATAAACTGGCTAAGTTGCCTTCTCTGGATGAATTGCGTGTTAAAATTATGCGTTTAATATCTTATGATATTCCTGCTCGGTTAGCGTTGTCTATTAATTCATCTTCTATGAGGCTTATGAGAGTTTTGGATTATTATAGTTCTAAAAAATAAATTTGTTGTTAAGTAAGGTGGTAATTATGAGTAATGTAACAAGTGATTTGGTTGATAAAATATTATCTTTAAACCTATTAGAGGCTTCTGAACTTGTAAAAGTTTTAGAAGAGAAAATAGGGTTGCCTGCTGGTTCTTTTCTTGGTGGAGCTGTTGGTGCTAGGGCGCCTATTGGTGATAATGCTGCTGCTCCTGCTGCTCAAGAAAAAGCTGAGTATAAAGTTGTGATTAAAGAAATTGATGCGAGTAAAAAAATAGGAGTTATTAAAGCTGTGAGAGAGGTTAATTCTACATTGGGTTTAAAAGAAGCAAAAGAGTTGGTTGAATCTTTACCTAAAGATTTGACTGCTAATGTTCCTAAAGACGAAGCAGAAAAAATCAAGCAAAAACTTATTGAAGCAGGAGCAACTAAAGTGGAGCTTGAATAATATTTAATGTATTAATTTTATATTGATATAGCTCTTTTAATTAGTTTGGGGTATTTTAATGGTTGATTCTTCTTATATGTACGCTTCTGGTGCTTTTGTTCCTAGAGTTTCTTATTCTAGGTCGATTGATTTAAAAGATTCTTTATTGGATTTGGTTAAGGTTCAAAAAGAATCATATGATTCTTTTACTCCTAAGAATAAGGGTAATGAAAGACTTGAAGTTATCTTTCATACAATCTTTCCAATAAATGATCCTTTGCGTAGGGCTACTATTGAGTTTATAAGTTGTAGGGTAGATGATCCTAAGTATGATGAATCTGAGTGTATAAAGCGTGGTGTAACTTTTTCTGCTCAGGTTATTGCTTCTATACGTCTTGTTGTTATGCAGGATGGTATTTCTCTTGATGAATATAAATCGATTAAAGAGAGTGGAGATCATTCTAAACTTGCAACCGTTGTAAAATCTATAGAAGAGCAGAAAGTCCACTTTTGTGGGTTGCCTATGATGACTGATAAGGGCACTTTCATCATTAATGGTGTGGAAAAAGTTATCGTCTCACAAATGCATAGGTCTCCTGGTGTATTTTTTGATAGCGATAAGGGAAAAACTTACAATTCTGGTAAATTGATCTATTCTGCTAGAATTATTCCTTATAGGGGTTCTTGGCTTGATATTGAATTTGATGTTAAAGACCATTTGTATTTTCGTGTTGATAGAAAAAGAAAATTGCCAATTTCAGTTTTATTAAAGGCGTTGGGTCTATCAAATAATGATATACTCGATAGATTTTATGAGAAAATAAAGTATGTAAAACATAAAGATGGTTGGAAAGTGCCTTTTGTTCCTGATAAATTTAAAGGAGTGAGGCTGCCTTTCGACTTAATGGATATTGAAGGTAATGTGCTGCTTAAAGCTAACGTTCGTATTACCTCAAGACTAGCTAAAAAGCTATATGATAATGAATTGAAAGAGTATCTGGTTCCGTTTAATTCTATATGTGGTTTATTCCTCGCAGAAGATTTAATGGATAGTGCTAGCTCTACGAAAATTTTATCTGCTGGTGAATCTATAAAGCTGGAAGACATAAAGAAGCTTGAGTTATTATCTGTAGATGAAATATCAGTGTTGAACATAGATAATTTGTTTGTTGGACCTTATATATTAAATACGCTTTTCTTAGATGAAAACATGTCTTATCAGGATGCACTATATGAAATATATAGAGTTTTGCGTCCTGGTGAAGTTCCTGTTTTAGAGATAGTAGAAGAGTTTTTCCGTAATCTTTTCTTCAGTCCGGAATATTATGATTTGTCTAACATTGGTAGGTTGAAGCTTAACTCTTACCTTGGATTAAATTATGATGAGGATTTAACTGTTTTAACGCATGAAGATATTATTGAAATTGTGAAAAAAATAGTATTGTTACGTGACGGTCAAGGATCTGTAGATGATATTGATCATTTAGGAAACAGAAGAGTAAGATCAGTTGGAGAGTTTATAGAAAATCAATTTAGAACTGGGTTGTTGAAATTGGAACGCGCAATAGTTGATTCTATGTCCACTTCTAGTTTAGATAAAGTTTCTCCATCTGATTTTATTAATCCAAAAGTGTTAACTAATGTCTTAAGAGATTTCTTCAATTCTTCTCAATTATCTCAATTTATGGATCAGACTAATCCGTTATCTGAAATAACACATAAAAGAAGGTTATCCGCGTTAGGTCCTGGCGGTTTAACAAGAGAACGGGCAGGATTTGAGGTGCGTGATGTTCATCCAACTCATTATGGAAGAATTTGCCCTATTGAGACTCCTGAAGGGCAAAATATAGGGTTAATCAACAGCTTAGCTATATACGCGCGTATTAATAAATATGGTTTCATTGAAAGCCCTTATAGAAAAGTAGTCAATAGGGTTGTTACTGATCAAATTGAGTATCTTTCTGCTATAGACGAAGGCTCACATCATATAGCTGACACTAGCGTAAAGCTTGATGAAAATAATTGCTTTGTTGATGACATGCTATACTGTAGATATGCTGGTAGCTTCGTCATGGTAAGTAGCGACCAAGTTAGTTACATTGACGTATCTCCTAAGCAGGTAATATCAGTTGCAGCTTCCTTGATTCCATTTTTAGAAAATGATGATGCTAATAGAGCATTAATGGGCTCAAATATGCAACGTCAGGCCGTACCTTTATTGAAGCCTACCGCTCCTCTGGTTGCTACTGGTATGGAGTCTTTTGTAGCTTCTGGCTCTGGTGCTGTAGTTTTAGCAAAACGCGATGGCATAGTTGATAATTCTGATAGTAACTCTATAGTTATACGTGCTTTTGATAAAGAAAGGGTTAACTACTTGGACGTAGATATTTATCATCTAAGGAAATTTCAGCGTTCTAACCATAATACTTGTATTAATCAAAGACCGCTAGTGTGCGTAGGTGATTATGTTAAAAAGGGTGATGTAATAGCTGATGGTCCTGCAATTAACAGTGGTGAGTTGGCGCTTGGTAAAAATTTGCTAGTCGCTTTTATGTCTTGGCAAGGTTATAATTTTGAAGACTCTATTATTATTTCTAGTGAAGTTGTTAAAAAAGATCTCTTTACTTCTATTCATATAGAAGAATTTGACTGTGTTGTACATGATACCCCTTTAGGATCAGAAAAAATAACTCGTGCTATACCTGGTGTTAATGAAGAAAATCTATATCACTTGGATGATAGTGGTATAGTGAAAATTGGTACAAGAGTTGGTCCAGGCTATATTCTGGTAGGTAAAGTTACACCTAAACCTTCTCTTTCATTGCCTCCTGAAACGAAGTTATTAATGACAATTTTTGGTGAAAAGTCATTCGATTGTGCGGATTCCTCTTTATATACATCTCCAGATGTTGAAGGGACAGTAATTGATGTACAAGTCTTTACACGCAGGGGGGTTGAAGAAAATGAAAGGGCATTACTCATCAAACAAAAAGAGATAAATGACTTTGAGGAAGAGCGAGATTATATAATCAATGTTACTAGTGAATATTTCTATGATGAACTGAAGAAACTTCTTATTAATTCTGGTTCTCAAGATCGAGAAAAATTTGACTCTATTGAACGTGAGCAATGGTGGGGTATAGGATTAAAAAACCAATCCATTTCTGAGCAAGTTAAGAGCTTAAAAAAAGATTTTGATGAAAAAGTATCACATGCAATAGCACAGTTTAAGCGAAAAGTAGAAAAATTACATGAAGGTTATGACCTGCCTCAAGGTGTGTCGATGTCAGTAAAAGTTTTCATTGCTGTGAAACATAGTCTGCAACCAGGGGATAAAATGGCTGGTAGACATGGAAATAAAGGTGTGATTTCTCGAGTTGTGCCAGTGGAAGATATGCCTTATTTGGAAGATGGTACTCCTGTTGATATTATTCTTAACCCTCTTGGTGTTCCTTCACGAATGAATGTAGGGCAAATACTGGAAACGCATGTAGGTTGGGCTTGTAGAAAATTAGGGGAAAAGGTAAGTAATATTCTCGATGAGATCAATAAGATCAAAAGTGCTTTTTGCAAGGGAATTAGGTCCCTTAACGATGATAATTTTACACAATTTGCAGTAGCATACCTTGATAATAAAAAAATTGAAAATATTGATGATGATGAAATAACGGCTTCTGTTTTAAATACACCTAATAAGAATGCACTAAATGACGAGTTGAATGAGTTAGTAGAGAACTATTTGAACTCTTGTAAAAGTTCATACAGCAATTTACGTAACTTCCTGATTGAGGTTTATAGCTATGGCAGTAACGTATCTATCTGTAATGATATTCGTAATATTAGTGATAATAATCTCATTGAGTTTGCACGCAAATTACGTGATGGCGTTCCTGTTGCTGCACCTGTATTTGAGGGTCCAAAAGATGAACAAATAGCAAAATTATTTGAACTTGCTGGTTTAGATAACTCTGGACAAGCTGTATTATATGACGGTTGCAGTGGTGAAAAATTCGACCGCAAGGTTACAGTTGGTTACATGTACATGCTTAAGTTGCACCACTTGGTTGATGGTAAAATTCATGCGCGTTCAGTAGGGCCTTATAGTTTGGTTACTCAACAACCTCTTGGAGGAAAATCTCATTTTGGTGGTCAGCGTTTTGGTGAAATGGAATGTTGGGCATTACAAGCCTATGGTGCTGCTTATACTTTGCAGGAAATGTTAACTGTGAAGTCTGATGATATTAATGGTAGAGTTAAGATTTATGAATCGATAATAAAAGGTGACAGTAATTTTGAATGTGGAATTCCTGAATCCTTTAATGTGATGATAAAAGAACTACGTTCTTTATGTTTAAATGTAGATTTAAAGCAAAATGATGTAGTGATTGAAGATATATCTCACACTAACATTGCACAACCTTTTAATGAGGTTAGCATATCGATTGCTAGCCCTGAAAGTATTAAGCGTATATCTTGTGGTGAGATAGAAGATGTTTTAACTGCAAATTATCGTACGTTCAAAGTTGAGAAAGGTGGATTATTTTGCCCTAAGGTTTTTGGCCCTGTCAATGACGATGAATGTTTATGTGGAAAATACAAAAAAAGAAGACACAGAGGTCGCATATGCGAAAAATGCGGAGTAGAAGTTACATCTTCTAAAGTAAGAAGAGAAAGGATGGGTCATATAGAGCTTGCATCTCCTGTTGCTCATATATGGTTTTTGAAATCGCTTCCTTCAAGAATTGGAGCATTATTGGATATGTCTCTCAGAGATATTGAGAATATTTTATATAGCGATAATTATATCGTAATAGATCCTCTTGTTTCGCCTTTTGAAAAAGGTGAGATTATTAGTGAAAAAGCTTATAATGAAGCTAAAGATAGCTATGGGATCGATAGTTTTGTAGCTATGCAAGGTGTTGAAGCTATAAGAGAGTTGCTAACGCGCCTTGATTTACATGAAATTAGGAAGGATTTAAGACTAGAATTAGAATCTGTTGCTTCTGAGATAAGAAGAAAGAAAATTATAAAGAGATTGCGTATTGTTGAAAACTTCATTAAATCTGGAAATAGGCCTGAGTGGATGATACTTACAACTATACCTATTTTACCACCTGATTTGCGTCCTTTGGTATCGCTTGAGAGTGGTCGTCCTGCAGTTTCTGATCTGAATCATCATTATAGGACTATTATTAATAGAAATAACAGGTTGAGAAAATTGTTGAGCTTAAATCCTCCTGAGATTATGATTCGTAATGAAAAAAGGATGTTACAAGAAGCAGTTGATTCTCTTTTTGATAATAGTCGTCGTAATACTTTGGTAAATAAAGCTGGTGCTGTTGGATATAAAAAGTCCATTAGTGATATGTTAAAAGGAAAACAGGGTCGTTTTCGCCAGAACCTCTTAGGAAAAAGGGTAGACTACTCTGGACGTTCTGTAATAGTTGTTGGTCCAACTTTGAAACTAAATCAGTGTGGATTACCAAAAAGAATGGCTCTTGAACTATTCAAACCTTTTGTTTACTCAAAGCTTAAGATGTATGGTATGGCTCCAACTATTAAGTTTGCTAGTAAGTTGATAAGAGCAGAAAAACCAGAAGTTTGGGATATGCTTGAAGAGGTAATAAAAGAGCATCCTGTTTTGTTGAATAGAGCGCCTACGCTACATAGACTTGGTATTCAGGCTTTTGAGCCAATCCTTATTGAAGGCAAAGCAATACAGCTTCATCCGCTTGTCTGTACGGCGTTTAATGCTGATTTTGATGGTGATCAAATGGCAGTGCATGTGCCAATTTCATTGGAAGCTCAGCTTGAAGCTAGGGTGTTGATGATGTCCACTAATAACGTTTTAAGTCCTTCTAATGGCAGACCGATTATAGTTCCTAGTAAAGATATAGTACTTGGTATATATTATCTGACTTTACAAGAACCTAAGGAAGATAATTTACCATCTTTTGGTGCTTTTTGTGAAGTTGAGCATTCCTTGAGTGATGGTACTTTACATATTCATTCTAGTATAAAGTATAGGATGGAGTATATTAATAGCAGCGGTGAAACTCACTATAAAACTGTTTGTACAACTCCTGGCCGTTTAATATTATGGCAAATTTTTCCTAAGCATGAGAATCTAGGCTTCGATCTAATAAATCAGATATTAACAGTCAAGGAAATAACTGGTATAGTTGATTTGGTATATCGTAACTGTGGTCAAAGTGCTACAGTGGCATTTTCTGATAAATTAATGGTACTTGGCTTTGAGTATGCCACATTTTCTGGTGTCTCTTTTGGTCGTTGTGATATGGTTATACCTGAAACTAAAGCTACACATGTTGATCACGCGAGGGGTGAAATTAAGAAATTCTCTATGCAATATCAAGATGGGCTAATAACTAGAAGTGAGAGGTATAACAAGGTTATAGATGAATGGTCTAAGTGTACGGATATGATAGCTAATGATATGTTAAAAGCAATATCTATATATGATGGAAATAGTAAGTACAACTCAGTGTATATGATGGTTAACTCTGGTGCAAGGGGTTCTACTTCACAGATGAAACAGCTAGCAGGAATGCGAGGGCTCATGACCAAACCTTCTGGTGAGATTATAGAAACACCTATAATTTCTAATTTCCGTGAAGGATTGAACGTATTTGAATACTTTAATTCTACTCACGGTGCGCGTAAAGGTTTAGCTGACACTGCACTTAAAACTGCAAACTCTGGATACTTAACTCGTCGTTTAGTTGATGTATCTCAAAATTGCATAGTTACAAAGCATGACTGTAAAACAAAAAATGGTCTTGTTGTGAGAGCTACAGTTGAAGGAAGTACTATAGTTGCATCTCTAGAGAGTGTTGTGCTGGGTAGAACAGCTGCAAATGATATATATAACCCAGTGACAAAAGAATTATTAGTAAAAGCAGGGGAATTAATTGATGAGGATAAAGTAAAGCAAATCAGCATTGCAGGTCTTGATGTTGTAAAAATTAGATCGCCTTTAACTTGTGAAATAAGTCCTGGTGTATGTTCTTTATGTTATGGAAGAGACCTTGCAACTGGTAAAATTGTTTCAATAGGTGAAGCAGTTGGTGTTATAGCTGCTCAATCTGTTGGAGAGCCAGGTACTCAGTTAACGATGCGTACTTTTCATATAGGTGGAGTAATGACTAGAGGCGTTGAATCCTCGAATATTATAGCTTCTATTAATGCTAAAATAAAGTTAAACAATAGTAATATAATTATAGATAGAAACGGAAATAAAATTGTGATAAGCCGTTCCTGTGAAGTCGTGTTGATTGATAGCCTTGGTAGTGAGAAGTTGAAGCACAGTGTACCTTACGGCGCTAAGCTTTATGTAGATGAGAGTGGGTCAGTAAAAATTGGCGATAAAGTTGCGGAATGGGATCCTTATACATTGCCTATTATCACGGAGAAGACTGGTACAGTGTCTTATCAGGACTTAAAAGATGGAATTTCGATCACTGAAGTGATGGATGAATCTACAGGAATATCAAGCAAAGTAGTAAAAGACTGGAAATTGCATTCTGGTGGAGCTAATTTACGTCCTCGTATTGTGCTGCTTGACGATAATGGTAAAGTAATGACACTCGCAAGTGGCGTTGAAGCATGTTATTTTATACCAATCGGTGCAGTGCTCAATGTACAAGATGGCCAGAAGGTTCATGCAGGTGATGTTATTACAAGAACACCAAGAGAGTCAGTTAAAACTCGTGATATTACTGGTGGTTTACCGAGGGTTATAGAGTTATTTGAAGCACGTCGTCCTAAAGAGCATGCTATTGTTAGTGAGATAGATGGCTATGTAGCGTTTTCTGAAAAAGACCGTAGAGGAAAACGCAGTATATTAATTAAACCTGTAGATGAACAAATTTCTCCAGTTGAATATTTGGTATCAAGAAGTAAGCATGTAATAGTCAATGAAAGTGATTTTGTACGTAAAGGTGATCTATTGATGGATGGTGACCCTGATCTCCATGATATTTTACGTGTGCTTGGGTTAGAAGCTTTAGCGCACTATATGATTTCTGAAATACAGCAAGTTTATAGATTGCAGGGTGTTCGTATAGACAATAAGCATTTAGAGGTGATCTTAAAACAAATGCTACAAAAAGTGGAAATTACTGATCCTGGTGATACTATGTACTTGGTTGGCGAAAGCATTGACAAGCTGGAAGTTGATAGGGAAAATGATGCTATGAGTAACTCTGGCAAACGGCCTACTCATTATCTTCCTATTCTGCAGGGGATTACTAGGGCAAGTCTTGAAACTAGCTCCTTTATTTCTGCTGCCTCTTTCCAAGAGACAACAAAAGTACTTACAGAAGCAGCATTCTGCGGGAAGAGTGATCCTTTAAGTGGATTAAAAGAAAATGTTATAGTAGGAAGATTAATTCCTGCTGGTACAGGTTTGATTATGAATAAGATCAGAGCACTTTCACTTTGTGATAATGTGGATAAATATGAAAAATATTTTGATATTGAAACTTATGACGAGGAATGGTTGATGGATAATGGTTGTCATTTACACTCTGGTGAGGAAGAGAGCGTAGTGGCATACGATCAGTCGAATTGAGTACAGCGAGTGTGTCTCTTGACCAAAAAAGCCAATAATATTTTCTTTCACTTCTGTGCTATCTGTCATGTTATTTACTCTCACACGAAATTCAGATGAGCCTTGAAGCCCGCTACTGTACCAACCTATGTGTTTGCGGGCCATCTTTATTCCTGTGTCATTTCCATAGTACTCAAGAATATTGTCGTAATGCTCGAGTATGATGCTTAATCTCTCTGAAGCTGTTGGCTCAGAAGTTTCACTTCCACTGAGAAAGTTCATTGCTTGATTAATCAGCCAAGGTTTACCGTAGGCACCACGACCTATCATCACTCCGTCTGCTCCAGATTCTTTGAGAGCATTCTGAATATCATTTAAATTTTTAATATCGCCATTTACTATAACTGGAATTTTCACTTGCTCTTTAACATTTCTAACGAATTTCCAATCTGCTTGACCATTATAAAGCTGCGCTCTTGTTCTTCCATGCACAGTGATCATTTTTGCTCCTAAGTCTTCGGCAATTTTCGCAAGTCTCGGGGCATTGCGATTTTCATCGTTCCATCCAGTGCGCATTTTCACCGTAACTGGCATATTCACTGCTTTGACCACAGCTTCAATTATCTCAGCGGCTTTTTTCTCATCACGCATTAGCGCTGATCCTGCATAACCGTTTACAACTTTTTTAACAGGGCAACCAAAGTTTATGTCTATAATTTTTGCTCCCATGTCCTCGTTTAATTTTGCAGCCTCCGCCATAACATCTGGCTCACACCCAGCAAGCTGCACAGCAGTTAATGCATCGACTTTTGCTTTTTGCAAACTCTGGCGAGTTTGCATAATCATAGCTCTGCTTGCGATCATCTCTGAAACTAACAAACTTGCACCAAGTTTCTTCACAATACTTCTAAACGGATAATCAGTCACTCCAGACATTGGAGCTAAAATAACTGGAGAATCAATTGTCAAATTTCCTATTTGGAGGGGCATAAGGTCAATGGTAATTTTTCATTGATTACATAATGCAACACAAACTTGCATTCTCCCTTGAAATAGAAGACTGAGATGTTTTCGTCCTTGGCGGACGCTTACGATTTCTTAGATCTTCCTTACATTTCTCATCTTCCATAAGCGCTCTTGTAAATTCTTCTCTTTTCTCATTCAAATCAAATTTATATTCTGATAACTTTTTGTCAATTTCGTCAAATGATTTGTCTTCGTTAAGCATTTGTTTAATTTTATGAGCATTTTCTAACGCAAATATTCCACAGTTATACCCGTCACTTTGCTGCTTAGTTGGGGAAATTCTTATGTCTAATACCCATTCCTCTTTTTGCAGTTCTCTTTTAACAATATTTAGCACATTATCTGGCAATTGATTACCAAATGAGTCACAGTAATAAGCTCTAAATTTTTTATCACCTGCATCAGGTTTAATAACCAAAGTTACCCAATGATTGTTGTTAATATGAAGAACCGAAGTAAATATCAATTTAGAATTTTGTTTTAATTCACCTCTATAATTCTGAAGAAATTCTTTTGTGAGTTCGTCCCAACCATTAGAATAGCTAGGAGCAAGAAAATAGACATTATTATTACTATGTTCACTTTGTGAGTACCCATACACAACTCTTGCAATATGTGTAATGTCATCATCACATAACCAGTAAGCATAATTTCCTCTGTTTGTCTGATGCACAAGAGTGTCCAAATTTTCATGAAACTCTTTACCACCCAAACCACTATCTTTTGAAGCAATAGAACTTCTGCGACTACTGTTCTCTGAAACAGTTGACCCATCTTCATTATCTGGTCCAGGAAAAATACCACTATCCTCATCTGGAGTTTTTTGCTCACCTTGACTTGCTCTTTTTCCATTAATATAACCCTTCGCTAAGTAAAATAAAGGTTCAACAACCATTTTGTATGCTACTGTAAGAATTGTTCCCATTAAAACCCAAACTACGGGGTTAGAGATGAGCATAGCAAGTGGAAAGGTCAATAGAGGGGATCCTATTACCGCCCCTAAACAGCCAGCAGCGAATGTGGCTGCTAGGCATACACAAGTAGCGTAGATAACGAATTCCTCACCAGCAAAGTAAGTGCTCTCTTTCTGATTATTTTTTGTAATGCCCAACATACTACACCCTATGAACGCTAAGTTAATTAAATTTAAACAAATTCTAACAAAAAAATCAACCATAATAATTTTAGTAGTATGAGAATATATTGAATATTAAGAGCTTTTGGAGTACAGTAACAATGTTAGTAATAGCACAATATATGCACGATATAGAATATATACGCAAAAACCCTGAAGGATTTGAAAAGGCAATGAAAAGCAGGGGAATTAGAGAATCTACTGCGGAAGAGATATTAGAAATCGATCACGAGAAAAGATCATTAACCACTAAACTGCAGGATTTGAATAGGCAGCGCAATGAAATCACAGAGGAAATAAAAAAGCTTAAAATGAGCAAGAGCCCCTGTGAAGAGCAAATAGAGTTGTCAAAAAGCATCACAAATGAGATAGAGGCAATCAGCTTAAAAGAACAAGCAGAAAAGGATAAGTTAGTGAATGTTTTATCTAACTTGCCGAATATTCCTGCGCAAGATGTGCCAATAGGCGCAGATGAGAACTCTAATTTAGAGGTGAGAAGATATGGAGGAAAAAGACAGTTTGATTTTGTACCAGAATCTCATTATGAACTCGGAGAAAAATTAGGTTTAATGGACTTCGAACAAGCGGCGAGAATTTCCGGATCAAGATTTACGATATTAAAAGGACAGTTAGCTAAGCTTGGACGAGCGCTAATAAATTGTATGCTTGAAATGCATGTTAATGAATTTGGCTGTACTGAGGTGTACCACCCGGCTTTGGTGAAAAACGAAGCTATGTATAATGTTGGTCAGCTACCGAAATTTTCTGACGATTCGTATTTAACTACCGACGAATTGAGGTTGATTCCCACAAGTGAAGTGTTTTTAACAAATTTAGTTGCTGACAAAATAATGGAAGAAAAAGAACTGCCTATTCGCTTTACTGCATATTCGGAGTGCTTTCGTAAAGAAGCAGGTAGTGCAGGTCGCGATACCAGGGGTATGATAAGGCAACACCAATTTGGTAAAGTGGAGTTGGTAAGCATCACAACTGAAGACCAATCAAATGATGAGCTTGAGCGTATGACGAGTGTTGCTGAAGAGATATTAAAAAAATTAGAATTGCCATACAGAGTAATGCTGCTTTGCAGTGGCGATATGGGTTTTGCTGCACAAAGGACTTATGACATAGAGGTATGGTTACCTGGGCAAAATAAATATAGAGAAATATCAAGCTGCTCAAATTGTGGTGCATTTCAAGCAAGAAGGATGAACGCTAAATACTCTTCAGAAACTGATAAAAAGATGAAAAAATATATTCACACTTTAAACGGCTCAGCTTTAGCTATAGGAAGAACGATTATTGCCATAATGGAGAATTATCAAAATTCTGACGGGTCGATTGCAATACCAAACGTGTTGCAAAAATACATGAGTAATGATACTGTTATAAGCAAATAATAATTTTGACATATAGAAAAGCGAGGAAATAAAGATGAAGGTTCTGGTTATAGGTTCTGGTGGGCGTGAGCACGCTCTACTTTGGGCTCTAAAAAAATCTCCTATCTTGACTGAGTTATATGTAACTCCTGGTCGCCAAGCTATGAAAGATCTTGGGGCTCTTGTGGATGTAAATATTCAAAATTCAGTGGATGTTACACAATTTTGCAAGAGAGAAAATATAGAGTTGGTTGTTATTGGTCCAGAACAACCAATAATTGATGGGCTTGCTGATGATTTAGTTGCAGAGGGAATAAATGTTTTTGCTCCAAGTCAAGCAACTGCAAAACTTGAGGGATCGAAGTCTTTCACCAAGGGACTATGTAAGCGATATGGTATACCAACTGCCAAGTACGAGTGTTTTGTTGATGAAGGGTTAGCTAAAGATTTTGTACGTAGCAATAAAATAAAGTTTCCACTTGTAGTGAAAGCAAATGGAATTGCAGCAGGAAAAGGGGTGGTTATATGTAATACAGAAAGCGAAGCTTTTTCAGCAATAAATTCAATGCTAGTGGAGAAAAAATTTGGTGAATCAGGTGAAGAAATAATCATAGAAGAGTTTTTAGTTGGAGAAGAAGTAAGTTTTTTTGCTCTTATTGATGGGTTGAAAGTAGTAACTCTTGGGTGTGCAAAAGATTATAAGAGAGTTGATGAAAGTAATGAAAGCCAAAATACTGGAGGTATGGGGTCATACTCATCACCTTCAATTATAAGTAAGGACATGGAGCAAAAAATTATCCAAAAAATAATATACCCTACAGCTCAAGCATTGGTTAACATGGGTACGTCTTATAAAGGAGTACTCTTTGCTGGTTTAATGATTTGCAAAGATAGCCCAAAACTTCTCGAGTATAACGTTAGATTCGGTGATCCAGAAACGCAATCTATATTACCTAGATTTGATTCAAATTGCGATTTGTTAAAATTGATGTTGTCAGTTGCAGAAGGAAAGTTAAATGTCAAAATGGTGGAACTTAACAACAAATCTACAGTTTGTGTAGTTGTTGCAAGTAAAGGCTATCCGGGTGATTATCAAAAGGGAGAAGTAATTAAAGGATTAGATAAGATTGAAAGCATTCCTGGTGTGTTGGTGTTTCATGCTGGTACTAAATTCGATGAAAGTGGTAACTTAGTTTCCGATGGCGGAAGAGTGCTAAATATAGTAGCAGAAGGGAGCACTATAGAGGAAGCCAAAAGTAAGGTGTACTCAGCATTAAATTTTTTAGAATGGCCAGGGGGCTTCTTCAGATACGATATCGGTAGTTAATGTTAGCTGTCGGTTAGCAGGTGGTTCACAGAAACGAAAAACTTCCTTGACAAACTCCGCCAGCCCCCTTATCATGAAACTGAAGCTATTGTATTTGCTTTCGCCAATCTGCAGAT
>NODE_17_length_16541_cov_15.500607
GTTAGCGGGATCTAGAGATACCGCGAATGAATCGCGGTATGACGGTTCGTGGCGGTATGACGGTTCGCGGTGGCATGACGATAAGCTCGTCATCCCGCTACTTGTGAGCGGCTGAGATACCGTGGCGGTATGACGGTTCGCGGTGGCATGACGTAGAATTTTATACTCACCAACTCAGTATTCCAACCTGGATTGTATCTTATCGGTAAAAAAGAAGAGCTATTTTAGGAAGTTTTTATAGGACTAAAACCAAAGAAAACTTGCATATAAGTTTATCAAGATGTAAAATTAAAGTTATTTTAAAAGAATAGGTTAATTATGAATCTTGTAACAAAATCTGCTATCGATTTTACTGCTTCATCTGTTCTCTCTGACGGAGAAATTGTTGATGATTTCTGTCTGAGTAAGCGCATAAAAAATAAGTATGCTGTCCTTTTTTTCTATCCACTTGATTTTACTTTTGTTTGCCCAACTGAATTGATATCGCTCAATAATAGAATAAATGAGTTTGCAAAGCGTGGTGTTAAAGTGATAGGAATAAGTGTAGATTCAAAATTTTCACATTATAAATGGCGAAACACTCCAGTTAATGATGGTGGTATTGGAGAGATTAGCTACACTTTAGTGTCTGATATCAAAAAGTCTATATCAAGAGACTATGGGGTCTTATATGATGACTCAATTGCGCTGAGAGCAACTTTCGTTATTGATGATAAATTTATTGTACGTCATCAATCGATAAATGATTTCTCTTTAGGGCGTAATATCGATGAATTCGTTAGAATCGTTGATGCAATTAAACATAATGAGGAGCATGGTGAAGTATGTCCAGCAGGGTGGAAGAAAGGTAAGCCAGCAATGCAGGCAAGCGATGAAGGAGTAGCTGATTATCTAAACTCATACAGTGAAGAATTATAAATTTAGTACAAAAGTTCTTATTATTGGATCTGGGGCAGCGGGTTATGCTGCCGCTATATATGCAGCACGTGCAAACTTAGAGCCAATTGTAGTAACGGGAATGCAGCCTGGTGGTCAGCTTACAATTACTACAGATGTTGAAAACTATCCTGGTTTTGTTTCAATACAGGGTCCAGAACTAATGGAGCAAATGAGGTTTCATGCAGAAAAGGTTGGAGCAAAAATAATAGATGATGAGATAAAAAGCGTTGAACAACTTGAGGACTTTAATGAGTATAGATTTAGATCTTCTGGTAATATCAATGACTACTATTCAGATGCAATTATCATTGCATCTGGTGCGCAAGCGAAGTGGCTTGGTTTAGAAAGTGAAAAGAAATTTCAGGGTTATGGGGTTTCAGCTTGTGCGACTTGCGATGGTGCATTTTTTAGGAATAAAGTTGTAGCTGTGATTGGTGGTGGAAACACTGCTGTTGAAGAAGCAATATTTTTAACTCGATTTGCCAAAGAAGTGATATTAATACACAGGCGTGATAAATTAAGAGCGGAAAAAGTAATGCAAGATAGGCTCTTTAAAAATGATAAAATAAAAGTAATGTGGAACCATACCGTAGAGCAGATTCTTGGAGAAGAAAATCCAAAAAGGGTTGCTGGTATTGCGATTAAATCAGCAGAGATCGATAAAACCCAAGAATTAAAAGTGGATGGAGTGTTCATTGCAATCGGGCATGCACCAAATACGGGTATTTTTAAAGGCTTTGTTGAAATGGATGAGCAGGGTTACATCATTACAAAACCTGGAACAACTTTAACTAGTAGGGCAGGAGTGTTTGCTGCAGGTGATGTTCAAGATAAGGTATATCGTCAGGCAGTAGTTGCAGCAGGAACAGGATGCATGGCTGCGCTTGATGCAGAAAAGTTTTTAGAGTCGTAGTTAATTCTAGGATTTTGAATAAATCGCTTGCAATTTTCCTTTTCTTTTTCATAATTATATTAGTAAATTATTAGGTAGGTTTAATATGCTTTATGGAGGGGATGGGATAAATACTAATGGTTATAGATATAATCAGACAACTTCAAGACAGCTCGATGAACCAACACAAAAGTTATTTAAGGCTATTGATAACGAAAACCCGGAAGCTTTTAAACAAGCTCTGAAAGAAGGTGCGGATGTTAATGCGTTTGATAAGGAGGGCATGACACCTTTGATGTCTATTGTCAATGTCTGCGCTGTCAGCGGTGATGGACAGGCTACGTTAGAGAAAATGGCTAAATTGCTTATACAAAACAGAAGTATCAATATTAATGCTCAGAGTAAGCAATCTGTGTCTACAACACGGACGAGATATGATCCTAGTACACAAAGTGAAATATCAGAATTTATAACAACATCTAATATGCGCAAAGACACAGCTTTACATATTGTTTGTCAAGTTGGGGCTAAAGATGTGGTAAAAATATTGCTCACGCACCCAGATATAAAAACTGATATCAAAAATTATGAATATAAAAGCCCTGAAGATTGTATTGCAAGAGGATTTGAGCGCGTAATAAAATTAGAATTTAAAAAAGCACAAAAAGCAAACGAGTTGTTAGGTGCTCTTTCTAGCAGAAACATTTACCAAGCGAAAAGACCATTAAATCAAGAGTTTAACCCTAATTGCTGGAAAAGAAGCCGAAATGAAGAAATAGAAACGCCGCTTAGCTTAATTATTCAATCATGTTTACAAGGAATAACATCAGATAACAAAGAAGTATTGACAAAACTTTTAAAACATAAAGAGCTAGATTTTAGTCAAATAAAGCCAATACAAGCTATAGAGCAAAATTCGTGGGTGAAGCAAATAATTGAACAAGCCATTACAGAGCGATTAACCGCTACTATTAATAAAAAAGATTTAGATGATGTAAAAAAATTAGTAGAAGATAATTGCTTCATGAGTCATGCAATTGTTACTGCTGCATTGAGGGGTGTTAATAATCCAATCGAATCTATTACAAATTATCTAAATGAAAAATTTCCTGCAAATACATTACAACCTTTGGCAAGTACGAATGATATACCGGTAGGTTCTGAGCAAGTTATACAAGAACTTAAAGGTGAACTTGAAAGAACGAAAGCTCAACTCATAGAAAAAGAACGAGAGCTGGATAGGGTCGTACGCGAAAGAACGAGAGGCATTAACAAAATTTCACAGTTAGAAGAAGATTTAAGGCAGGAAAAATCGGCTCAAAAAACAAAAATCAATGATCTAAATAGTGAAGTAACTCGACTTAATAGAATTGTGTATGGAAGAGCAAGCGACACTGTCGAAATTTAACGATTAAAAAGAGATTTGAAACAAGTAAGGGAAGAAAGAGATAGGCTTTCATCAGAAAATAGACTGCTCCGTAGTAATAAAAACGAAAAATCCTCGCAAGCAATTTCTTCTGGTAGAAAACTGAGCAACTACGCTTCTGCATGTTTTATATTGCTTGGAGTATATACTGTTGTTGCATGTTTAGTAATAGAAGATTATCCAGGGATAATAAGTGCTTTCTTTACAGCAGTTGCACTGGCTTTTTTTTTATTAGGATGTTGTAGTTTATATAAAGCAAACACAATACTTAGTGATGTTGAAAGCACTCAGCTTGGTGGTTTAGAACGAAGTTAAAGTTTTGATTTCTTCTCCAGGCCCTGCTGAAAATTTTTGTACATGTTAAAAACATCTTGATAATTGAGGTGAGTGTAAATTTGAGTAGTTTCCAGGCTTGAGTGACCAAGCAGTTGTTGTATTGATCTTATGTCAATATCTTCCTGAAGCAAATGAGTAGCAAAACTATGGCGAAATGCATGTGGAGATAAAATTTCTGGTAAATTTAACATTCTCCTTATTTTTTGCAAACGATTGGCCACATAAGTTCTTCCCAATTTTTTTCCTCTTACTCCCAAAAAAAGATATTGTGTTTCATTATTAGTGCCAAGATAAGGACAGGCTTTTACATATTCTTGTATACACTTTTTTACTACCGGAAGAATGAATACCTGCCTTTGTTTATCTCCCTTACCTGTTACTATTAAACTTTCATTGTTAATATCACTAACCCTAAGGTTCAACGCTTCGCTGATTCTTAAGCCTGTACTATATAGCAGGACGATAATCGCAATTTCTCTTTTTACCACCCAAGATTCGCCCAGATCGGATAGTTTTATTTCTTTCAATAAAGTTTTTATATCAGGTATTGATAATGCTTTGGGCAAAGTTCTTCTCTGAATTGGCCTTGATAAGGAAAATACAGCTTCATTGTCTATATTGTGGTTATTTTTTATGTACTTGAAGAAATTTCTGATTACTGAGAGTGCTCGAGTGTTGGATCTTGCGTTTACACCTCTTGCGTAACGAGAGGTAAGCCAACTTCTTAACTCAGGTACGCTCAATTTTTCCAAAGTGCCAACATTTACTTCTCCACCAATGTGAGTATTTAGGAAACTTATAAGATCCTTCAAGTCCCTCATGTATGACTCTAAAGTGTTTGGTGAATAAGATCTGTTGCACCTCAGCCACTCATACCATTTTTCAATGATTGAACCGAGGTCCACAATTATTTTTTAAAGAAAGCATCGATGCACGCATCTCGAAAGGCTTCATTTATATCAGGATGAGAGTGACAAATTCTGTATATATCCTCTGCTGCTGCGCTATATGCCATTGCAACTGCTGCTTCGTTGATTAGCGTATCAGCGTATGCTCCTATGATATGCACACCTAGTATTGTATCTGCTCTGCTACAAGTCAGCACTTTCACGAATCCCTCAGCATCATCAGTGATTTTTGCTCTGCCGTTTGCAGCAAATTGACATTTACCAACTTTGTACTTACGGCCAGCATTTTTGAGTTCCTCTTCGGTTTTACCAATCGAAGAAACCGCAGGGTGAGTGTAAATGACAGATGGTATGATTCCATAATCAACGTGAGGTGACTGTCCTGCTATTATCTCTGCAACTGCCACTCCTTCTTCCTCTGCTTTATGAGCAAGCATTGCTCCACCGATCACATCACCAATAGCAAATATTCCTTTCACATTAGTTTCATATCTGTTGTTAACTTGAACGAAACCGCGATTATCTTTTTCTATTTTTTCATCAATACCAAGATTCTCAGTGCATGGTTTGCGTCCTGCTGCCACCAATACCTTATCCGCCTCTATAGTGTTTGTTTGATTATCTTTTACAGAGCAAACTTTCACACTCAAAGAATTACTACTTTGTTTTATCTCCTCAACTTTAGTGCTAAGTAAAAATTTTATTCCTTGTTTTTGTAGACTAGAAAGTAGAGACTTACTTAATTCTCCATCCATTGCTGCAGCGATTCTGTCAAAAAATTCTACTACAGTGACTTCAGACCCTAGCCTCCTCCATACAGAAGACATTTCAAGCCCTATTGCCCCGGCTCCGATTACGACAAGTTTTTTTGGTACTTCAGTTAAAGATAATGCACCAGTTGATGAAATAATACTTTTCTCATCGATATTAATTCCTGGCAAAGAAATAACGTCAGAACCGGTTGCAATTACTATATTTTTTGTCTTCAGCACCTTACCTTCAACTGAAACTTCAAGATTACCTTGGTCAAAAGAAGCAAGCCCATTGATTTTAGTGATTTTGTGAAGGTTAAACAGATATTCTATACCTTTTCCAAGTTCCTGAACTCTGGCGTCCTTATAGCCTAGCATTTCTTTTAAATCGAAACTTGCATCCTTAATTTTTATGCCAAGCTTCGACAGATCATTTTTCGTGTGAGCATACTGATAGGAAGAATGAAGTAGTGCTTTGGAAGGTATGCATCCAACTCGCAAGCATGTACCACCAAAAATGCTATTTTTATCTATGCAGGCAACTTTCAATCCAAGTTTTGCAGCAGCGATAGCACACTTATAGCCTCCTGGGCCACCACCTATAACAATTAAATCATAATCAGTCATAAAAAACAAACCTATTTTCTAAAGAATAAACACCTTTTCCCTCAGTTGTTACATATATCTTATTGCGAGTAAACACTGGAGTGTGAAACACATTACCAGGTACTTTGACTACCTTTCCTGCACTTTCAGATCCCGGAAAAGCAAACATTGAACCTTTATTGCTTGTCACCCACAGTGTATGGGCATGCATAATTGGAGCAAACAATTGCGTATTTTCTATTAAATCAGATGCCCAGACTGTTTCTCCATTTTTTATATCCAGGCCAATTATTTTATCGTCTTTAGTAACTATAAAAATTCTTCCGCCTTCTTTTTGTTTCTCTGCAGGAATAAGAGGACTATAATATGACTCAATGTCTGATACACTTTTTACTTGCAGTGACTTTGACCATAAAATATTTCCTGATTTCACGTCAATGCTATAAATATAAGAATTATTTGTAGCTATTAAAGTATCGCCAAGCACTCTCGGTGTAGTAGTTACATCTGTGAGCTGTGTATCCAAAAGGTTTGTAGCCAATTTTTGGCTCCACAATTTTTTACCGTCTTCATTAAAAGCTATTAACTCACCATTTGAAAATGGTGCTATTATTTTATCATTAGAAATTGCTGGCGATATGGAATACAAACCTCGAACCTCATTGATGCCGTTTTGATAAGTCCAAACGAAGCTGCCATCTTTTATATCAAACACGTACAGATAATTATCAATAGTCAATACTACCAATTTATTGTTTATTACTGCTGCTTTCCCTCTTACTGGAGCTCTCAATTCTTTTTCCCACTGAATCTCGCCGGTTTTTGCATCTATTGTGTGTAGAACGTTATCCACTATAAAGAAAACGTTTCCTCTGTGACGCAATAGGCTCATGTTACTAATTTTTTTTCTGTGTGAGAGGTGTAATTTCCAATTCATAGCCTTTGAGTTATCAATATCAAAGGAATATAAAGCGCCGTGCTTGTCTGATAAAATAACGCTATCTTCTGTAAGCACTGGAGCTACATATCCTTGAGATAGTTTTTTATCCACTAGACTTATTCTCTCGCTTGCCATTGTGTAACTGCTACACAATAACATTATCATGACAATTATTACTTTCATTATTTATTGAAAACAAGATTCATTAATATACATCTTAAGAACCTTAATTACAACGGAAATGTTCTTGCTGCATGTTAAAAACGTTGATTTATGAACGAAATATTATATTATTATGTGAGATAATGTATACCCTTAGAGGTAGTACACCTCATCCACTATGCGGCAACGTGCATAGCTGTACGAACATTGAGATATAAAAGTAATTTATACCAAGAAGAAAGATGTCATCCAAATAGCCTCTTTTCCTGTCACCCCAGTGCTTGACACTGGGATGGCTCTGTTACACCGCAACTGAAAAAATCTGGTGGCTACTGACAAAATTCATTATAAAATAGCCATTTAACCGCTTAAGGAAAAATATGCCACAAAAAATGAGAGTTAGTAACTGCCATGAATATAACAAATTTCTAGAAAAAAGAGGAAATATTTTTCGTTACATCGATAAAGCTATCGAAAATTGGTATGAAAATAGTCCAAAAATGCAGGGCGGCAACTATATTTATAGTGATAAAGTTGTGATTTTAGTGCATATAATCGTTAATCTTTTTAGAATTGGCTTAAGACAAACAGTCGGGTTTATAAAAGGATATTTGCAACAAATAGGAAGAGATTTAGCAGTTATCAGCTATTCGCAAGCTTCAAAAAAAACTTAATATTAAGATCAATGATTGCAGAATTGATAAAAATAATATGGAAGATATCGAAATTGCCATAGATAGCACAAGCATCAGCATTTATAACAACACACAGCAAGGAAAATAGCGCTGACAGAAAATATCGTGGTTATGAACAGACAAGAAAATTGCATGTAATGTTGAATATAAACAGCAAAAAAGCCATAGCTGCAAAATACAGTAACGGTCTGATCACTATGGAGCTTGCGATTTACTTAAAGGAGTTAATTTTCAGCATGCCATAAAAGCACTATATGCAGACAGAGCATATGACAGACATAAACTCTATAAATTGTGTGATGAATGCGGCATAAAGACAAAAATTCCTCCAAAAAAACAATGCAGCAGAGCATCCAAAGTATGGCAGAGAGAAATGCTGCAATTAGACTAATAAAGTCATACAGCGAAGATGGAATGAAGAGGTGGAAAAGGCAAACAAACTACGGAAAAAGATCTTATGTAGAAAGTTTTTTCTCGCGACTGAAACAAACATTCGGGTTTGATTTTCGGAACAAATCTGAAATTAATCGTGGGAAGGAACTGCTACTCAAGTGTTATTTGCTTAATCAATTTACTGACATTGGTATGGCTAAATTTGAAATGGCTACATGAATTTATCGTAAATTACCACCGCATAGTTGTAACATTGTACCATATTACAATGTTCGTACAGTTGTGTGCGCGACCGGGGGTTTTATACTATTCTAGAAGTAACATACGGAAAAGGGGGGATTCGAACCCCCGACATATTTTCATATGTGCACGCTTTCCAAGCGTGTGCTTTAGACCACTCAGCCACCTTTCCATGCTTATTCATAATATTGAAAATTGTACTGCTAAACAATATAAAAACCTGGTATATAGGGTTCACCACGAAAATTCACAGTATTGTTAAACTTGCTTCTGCAAGTTGGAAATGTTTTATCGCAACCTGCGAGTATTGAATATTTATCTCCAGCAAAAATTTGGTATGGAGGCGAAGTAAACAACGTAACTACTTTATTTTTATATTCTTTTACTACACCTTCAAACGCTATTGAGCCAAAGAATTTTACTACTCCGTGCTTATAATATTCATCACTCTCAGTTAAATTCGTGTCTTCAAATCTTCTTTCGTCTATTACTTTAGTGATTGTACTTATTTTACTAAATTTTTTAGTATCGGCTTTACATTTATCATCGCAAAATTGTGCTCTGCATGCAGGAGAGTATAATTCTGCTATGCTTCTCTCAAGCTTTGCTGAAAGCACTCTAATTTCAACAATAAATCTTCCACTACTTAATGTCACTTTACCAAAAATTCCTGAATGTAGATTCATTGTTCCCTGGGTCAAGTCTTTATAATTCACAAGAAATATTTCAATATTTGCAAAGTCGTACTTTCCTGATAAAACATCTTCTTCTTTAATATCAGCACTATTTAATATCCCTTCAATTTCTAGATTATCAGTTTTCAAATCGCTGTTTAATATTATACTACTGGCTGTAAATCCACTTGAAGATTTATAGAGTATATTATCAATATTTAAATCTTCATCATAGTCAGTGAATCCCATTACTTCTCCACCTGCGAGCTTTAATTTCCAGCACGTAGCGGTGGTAAGTAATTCTCCAGCTAAATGATTTTTTAGTGTGGTTTGCATAGGGGCCTCCTGCTTAATTGATTAAATTTGAAAGTAGCTATACGGCCAGTAGAATAAGGGCAGTGTGTTCTTTTCTCATCATCTAAGTAGCCATAAAGCGTCATTCCGGTGACCATAGGGTGTCATTCCAGTGCTTGACACTGGAATCCAGGAAATTTTGCTTGTAAGTAAGCAAACTGATTTGGTGAGCATAAAAAGTGGCTGATCTTATGCTGAATAAACGCTTTTGATGAAGTTGCATGGAAAGCTGGATCCCAGTGTCTGGGCACTGGGATGACATCCTTCTTGGTGGAGTGTCCTCAAATCACAATGTTCGTACAGTTGTGTGTCACGCACTGGGATGACAGGAGAGAGGACACCATATGTTTATTTGATCGACAAATAAACACTAACAGACAAGAATACACCACAGTTAACTGTGGTGTGTACTGGCTGGTTAGAAAGAAAACTTCACACCAGTAAGAAGGAGAATTCCTTGGTTAGAAGGTACATCAGCATCAGACTCATCTTTCAGCTTACCTGTTTCGTTAGTCATAAAATAATGGAGAGCTGCGTAAGGAACAAATTTGCTCTTACTGCATGCAGGAGACAGATCATATTGAACGCCAAGTGCACCATCATGAAGCATATCTTTGTCATTCATTCTGCTGCCAAAATACGTCAAACTTGTGTAGATATTCTCATGTTGATACCCAGCTCCTACAGTCCAATACATGGTATCTATACTATCTTTACCAAATTGAGCTTTCAGCCCTTCCACTCTTTTGCCATCAGTAGCATCTTTACTATCAATTTCCGTGTAGGTATCACCAATTAATTTTTTAATACCCTTCGGTTGACCAGATTTGCCCAAGTATGCAAAAGAGGCAGCAAACTTTACGCCTTGATCTTCATTAATCTTATAATCAGCGCTTACACCAAAATTAACACCCATCAGGTCATTATACTCCACAAATTCCTTATAAAGATGCTTATCTTTACTTGGTTGCTTTGGAAAGCCATATTCACCAACTGCAGAAGTTTTAACTTTTATGTTATGTTTATCAAAGTCATATTCATATGATGCACCAGCACTTACTATGTGCTCATAGTCTGGGCCGACATGCTTTATCGTTTCCTTATGTTCTATCTTACCGCCTTTATCTTCTGAAACTGTTTCTTTTACAGTAAACAAACCACTATCATAACGAGGTGAGTAGCTGATACCAAATCTTGCGCCCATATAATTTGGTGAGTAGTAAGCAACTCTAAATGGCAGTGTAGTCATAACGCCTTTGTTATATTTCCCTGCCATGCGGAAAGAGAATTTTTCACTTTCACTCGAAAAACTTTCAGTGTAAAGACGTGGTGTTACATAAAATGGAAAGCTAGCAGCGCTTCCTTCTAAGTTCACTTTTCTGAACCAGTCACTATCTGCAGCTCCGTCAACAGTCGCAATTCTTGTTGCATCAAGCCTCATCAGAGCCTCAGGACCAAATTGGTAACCAAGCTTCACGTCACCATATTTTGAGTTAACAAACACATGCGCACTTCTGCCTTTTGCAGCATAAACACCCTGTGAAGCTCCCTTACCTTCGGTCACTGGAACATGAAACTGCACGTCAGCACCATAAAGAAGACCTAAATCTTCATTCTTATTTTCTGCTCTGAGGTGCAATATTGCATCAGCAATCATACCCATATCGTTGCTGTAATCACCAATATTTCCTATTCCTTCATAGAATATTGGATTTGCTCCTCTTGTTATATCTGGAGTGGCATTATAATACTCTGTAGATCTGTTTGGCATAACGTTATAACGTTTATAATCTGCGCCACTTGGTCCAGCTTTGCCATAACCTTGAGCATCAACAACACCACCAAAAGTTATTCTTAAATTACTTTGCCCTTGATTGGTATCGATAATATCAACTCCACCAACTGAAACAACAGGACTTGCCTTACCTTTTTCCTCTGTATTTTTGTTAACAACTTTTATATCCTTCTTTACATCTTTAGCTTCAACTTTAGCATTCTTAGTTTTAGAACGCTTAGTTTTTGAAACTTTACCTTTTTCTATATTAGAATTCTTAGCGTTTAGAGCTTTCGCTTTTGAATCCTCTATAAGCTTTGCTTTTTTCTCATTTGCTAGCCTGATCTCCTCTTTTTTCTTCTGCTCGGCTGCTAATCTTAGCTCCTCTTTTTTCTTAAGCTCTTCAGCTTTTTTTCTTGGATCAGCATTACATATTCTGTCCATCTTTTCTTTCAGTTTTTTATTTGATGTTTTCATAACTTCCACTTTTCCAGAAGTTTTTGTGCTCTCTTGCTTTTTTATTTCCTTCATACTCTCATCAGGAAAGTCAGCTGCAAAACTGCTGAAAGAACATAAAGTTAATAAAGAAACTAGAGCAGTTCTAGTATACATAGACTTTTTCATGAAGTGCCCCCAAAAAATTTCGAAATCATATCTTAAATGTAAATAGTATAAAAATGTTGAAAATTCAACTTAAAGCAACCTTATAACGAAAATAAAAGTAAAATGCAATACCTTAAAAGCAACTTTCTTAATATGCTCAACGTGTATATTAACCAAAATTTAGTACAGAGGTTCGCTTGTTAGTGCATTATAACTCGACTATTTATTCTATGGAAGTAAAATTTTTCCACCACAAGTTATTTGCCATTCTTCTTTAAATTTCTTTAGGTATTCTTTTTTTTCGCACTCTAAAAGTAGCTCTTCCACACTTTTGTTGTAGCTTTCAGTAGTAATCCTTCCCTGATGATGCATGAACCTTAAGTAAATCAAATAAGTGTTAATTACATCTGTTTCACAATAATCTCGAATCTCTTGTATCTTGCCGCTATTGTATAAGTCCATAACTTGTGACCCATCAACTCCAATCTTACCAGGAAGATTAAATGCTGCACAAACTTCGTTCATTTTTACTCTCGCAGAAGCTCCAAAATCAGAGAGGGATTCAAGCAAATCACAATGCCAATCACTGCTATATCTCTGATTGTAACTATTCCACTTATCGCCAGCTTTATGAAAATATTCTGCTTGAATGCCATGGACCATAGCACGATACTTCAGCACTGGTATATCAAAAGTGCGTCCGTTGAACGAAACTAATCTTGGCTTTTTCTCTGATATGTAGTTAAAAAATCCTTTCACTAGCTCCTTTTCACTGGAATTTAGTGTGCCTCCAGATCTTATTTCTTGCAGTGTGAACACCTCATAACCACTCTGGTAGCTTATATTGCAAAGTAAAAAACTAATAACTACAACAAGGTGAAAAGGCTGACGCAGAAAAGAGTTTTGCCCGTTTGTTATTTCAAGATGATATTTTGTTAATGCATCCCTCTTCTCTTCTACACTACTATCATCACTAATATTGAGTAAATTTTTGCAGGAATTTACATCTGGTATAGTTTCAATATCAAATACCAATAAAGAATTAAGCATTGCCTATATACTCCTCCGGACGGTCGATCCAAGGTCGCACTTTCACAAATAAAAAGAGGTGTACCTTGCACTCAAATAATTTTTCTAGTTCAGCACGCGCTTCGATATTAATTTTTTTAATATTACTGCCATCTTTTCCTAGTACTATTTTTTTATGACTATCTTTCAACACAAATATGATCTGTTTGATGACTAAACTCTTATCTTTTTTTTCCTCAAATTGTTCAGTTATAACAGCTGTAGAGTATGGCAATTCTTCACGCAAGTTCAAGAATAATTTTTCTCTCGTAATTTCTGCTGATAAAAAATTTGTCGAGGAATCGGTTATTTGATCTTCTTCATAAAACCAGGGGCTCACCGATGCAACTTCAGACAAGTAATTCATCAAATCAGAAAGTCCATCATTCTTTAATGCTGATATCATAAAAACCTTTTCAAATTTATAAAGCAAATTCAGATGCTCATGCGCCATCTTTAATTCAGGCCTTTTTACCAAATCAGTTTTATTGATAACCAAAATGCATCTGCCTTTTGTGCGCTGCAGCCGCATAAATATAGTCTTAATTCTTTCTATATTTTTCAAATAATTGCTTACATCAACAAGCAACAAAGTGATGTCACTATCCTTAACTGCCGACCATGCAGATTTGACTAAAGCTTTTTCAAGTTTTGTTTCTGCTGAGAAAATTCCTGGGGAGTCAGTAAAGATAATTTGTGTGTTGTTGCATGTTGCAACACCCCTTATTTGCGTCCTTGTTGTTTGCACTTTAGGGGTGACAATTGCAATTTTCTTGCCTATGATGCTGTTAATTAATGTAGACTTCCCAGCATTTGGTAAGCCAGCTATGGTTACAAATAAGCATTTTTGTTCTTTCACAAAGAAAATTATAAAGAAAACTGAATGCCCGCGTCAAGCTACTTATATGACAAGAAGGATGACAGAACCCTTTTTGGTTAGCATGCAAAAAGGAAAAAAACTTATTCTACAAATTAAAAATACAATATACTCAAAAACTTTTCAGAAAATCCATAGGAGGGTTTGCTAATGAAGGCTCTTGAGTTGACGCCATTGCCTGAACGACTGCTTGATTTAAGGGTAACGTTTTAACCATAAGGTCACTAACTCCTTAATATGTGTGTTCATAATTTGATTTTCCACGAAAGACATAATAGCAATAACCAGTGTAAGTTAAAATGATTGGTAAAAGCGGTATTATAACAATGAGCATTAAAGATAAACTTGGCCCAGAAGCAGCTGCATCCAGAATGGTATATTGAAAAGGTATAATCCATGGGTAGATACTAATTCCTAAACCTAAATATCCCATAAAAAAAATAGCAATACTGAGAAAGAATGGACGGTACTCCCGTTTAGTATTCTGAAGATCAAACCACAGCATGAAAAATAGCCAAGATGTGAGTAATGGAATAGAAAATAAATAATAAAAATTTGGCATGCTAAACCAAAAGTTTTTAATACGTTCATTTAAAAATGGTGTCACTACACTCACTAGTCCCATGAAAATACCTACAAAACCAAGCGTATAAGAAGCAACCTTGCGTGCCCATTCTTGTGTTATATTTTCTGTCTTCATTATGAGCCATGTAGAACCTAAAAGTGCATATCCAAATATCACAGCAATGCCTGTCATTACACTAAAAGCACTTGCCCAATCAAATTGGCCACCAGAAAAGTTGCGTCCGTTTACTTCTACACCATGTATAAATGCACCTAAAATCATGCCTTGGCAAAATGCAGCACCAAGTGACCCAAAATGAAAGGCATAATCCCATAATCGCCTGTATTTTCCTTCTGCCTTAAAACGAAACTCAAAGGATACTCCGCGCACTATAAGGCCAAGCAGCATAATAATGATTGGAATATAAAAAGCAGGCATTAATATTGAATATGCAAGAGGAAAAGCAGCAAACAACCCTCCACCACCCAATACCAACCATGTTTCGTTTCCATCCCAAAATGGTGCAATTGAGCTTATCATGTGATCACGGCATTTATCTGACGGTGCAAAAGGAAGTAAAATACCAATACCTAAATCAAACCCATCCATTAAAATATACAGTAAAACAGCTATGGCAATTAGTAATCCCCAGATTAGGGGTAAATTAATTAAGGAAGAAAAATCAAACATGATTGTTGTCCTTTCCAGATGTACCAGCATCAATCACTGAAGCTCCAATACCGTGTTTATAAAATTGCTCTTCTTCTTTAATGACAGGAATTCCTTTGTATATAAGTTTCAGAATATAGTAACTACCTGCTCCAAATATAAGGGTATACATAACGATAAATGCAATCAAAGACCATGCAACCTGAGGACCGGTAATCGCAGATGAAAATGATTCAATTGTGCGCATAATTCCATATACAGTGTAAGGTTGACGGCCAATTTCAGTAGTAAACCAACCTGCAAGTAACGCTATGAACCCAGACGGCATCATTGATATCCACCATCCATGTAAGAAACAACTTTGGAATAATTTGCCACGAAGATACTGTATAACACTTACTGACCCAATTATGATCATTAAAATTCCAACTCCAACCATTATACGGAAGGACCAGAATACCCATACTACAGGTGGTCTATCTTCTTTTTTCCATTCCTTTAATCCTTTTACTTCTCCTAAAAAATCATGTGTTAAGATCAAGCTGGCAAGATTAGGAATTTTTATCTCGTAGTGATTAATTTCATTTTGCTGATCCGGATAAGCAAATAAAAGTAAGCCAGCCCCTTTTTCGGTTTCCCATATACCTTCCATTGCAGCAATCTTAGCAGGTTGATGCTTTAGTGTATTTAATCCATGCCTATCTCCCATGAACAGCTGAAATGGTGCAGCTAAAGCTACCATAATGGTTGCCATACCAAGCATAATTCTTGCTTGAGGAGCATGTCGTTTTCTCCAAAGATAAAATGCTCCTACACCACCAACCACAAAAGCTGTTGTAAGATAGGCTGCTGTTACCATATGAATAAAGCGATAAGGGAAAGAAGGATTAAAAATAATCTCTAACCAATTGGTTGGATATAGGAGACCATTCTCACCAATCGTGAATCCAGCGGGTGTTTGCATCCAACTGTTGGCCGCAATAATCCAAAAAGCTGAAATAAGCGTTCCCACTGCAACAATACAAGTAGAAGCAAAGTGCATACGAGAACTTACTCTATTCCATCCAAATAGCATAATACTCAAAAAAGATGCCTCCAGAAAAAAGGCTGTTAAAACCTCAAAGGAAAATAGAGGGCCGAGAACATTGGCTATGCGGTCAGAAAAAATCGACCAATTGGTACCAAGTTGATATGACATTACAACTCCAGATACCACTCCCATGCCAAAAGCAACGGCAAAAATCTTGATCCAGAATTTATAAACATCACGGAAACGTGTATCACCAGTCTTAAGCCAACACCATTCCAAAAAGGCTAGAAAACTTGCAAGCCCGATCGTGAAAGCAGGAAATATAATGTGAAAGCCTATTGTGAAGGCAAACTGAATTCGAGCTAGCAGCACAGAACTAAATTCAAACATTTTATCCAATACCCATGTATTACAAATAATAGCCAAATCTACCTATAATTCAATCCATTTTTTCACAAAATTGACCTTACCCAGAAAAAGTAGAGAGAAAGTTAAGACGTTTTTGTCATGAGAATAAATTGTGCAGGAATACAACTGTTCTCCCTTGTCATACCGTCACGGTATCTCTAGATCCCGCTAACACGTAGCGGAATGACGAATTACTTAACCATCATTACACCGTCATACCGCGATTCATT
>NODE_18_length_16223_cov_11.433634
TAGCTAGTTGTCACTCTCTAATCCTGCAAATTGGCGTACTATACTGTCTTAAACGCTTTATAAGCGCGTTTCAGCTTATATAGGTAAAAACCCAGAAATGTTGTGAAGACGTAGGGTGCGCATAGTGCAAAAAATTAAAAATAAGACGCCAATTACGTAATACTGTTGTCGTTTAATCTGCACAGATTGAAGATAAATGAATACCTTCAGTTTCATGATAAGAGGGCTGGCGAAGGGTGTCAAGTAAGTTTTTTCGTTTCTACCAGCTACTTGGATGACACCACATAAATTAATAAATAGGAAAATTACTACAAATCCTTTCAACTTTAGCTTTTACTGCTTTTTCGACACTTGAGCTATTTCCGCTGATTAATCCTTGAATTACTTCATTTATTAGACCAGCTATCTCTTTAAAATTTTCTGCCTCAAGTCCGCGTGTTGTCTCAGCAGCGGTGCCAAAACGGAGCCCTGAAGTGATGGTCGGCTTTGCTGTATCAAATGGTACAGAGTTTTTATTACAGGTAATACCGGCTCTCTCAAGGCTATCTACAACGTCTTTTCCAGTTAATTTCTGCGATCTTAAGTCAACTAGCACTATATGAGAGTCAGTGCCACCGGTTATAATGTCAAGTCCATGCTTTTGCAATTCTTGAGCCAGCACTTTCGCATTTTCCACGACTTTCTTGCTATAAGTCTTAAACTCTGGTGCTAATGCTTCTTTAAATGCAACAGCTTTTGCAGCTATCACATGCATAAGTGGCCCGCCCTGCAATCCTGGAAAAACTGCGGATTGAATTTTTTTGTGTAATGCTTCATCATTGGTCATCACTATTCCACCACGAGGACCACGCAAAGTTTTGTGAGTCGTGGAAGTCATAACATGTGCATATTCAGCAGGGGATGGATATTCGCCCGCTGCAATAAGCCCTGCATAGTGAGCAATGTCTGCAAGCAAATAAGCACCAACTTTATCTGCAATCTCGCGAAAGCGTTTGAAGTCCATTTTTCTTGGATAAGCAGAAGCACCAGCTATGATCAATTTCGGTTTATGCTCCAGCGCCAGCTTTTCTATCTCATCCATATTGAGCAGATAAGTGTCTTTATTCACTGTATATTGAATTGACTTAAACCATTTACCAGAAAGGCTTGGTGCCGCACCATGAGTTAGATGCCCACCGCAACTCAGTGATAATCCAAGTATTGTATCGCCTGGAGTAAGCAGTGAAGCAAATACCGCCTGGTTTGCCTGAGAACCAGAATGAGGTTGAACGTTTGCAAATTTAACACCAAACAACTTACAAAGTCTTTCTATAGCCAGACTTTCAATTTTGTCCACATGCTCACAACCACAGTAATATCTTTTACCTGGATAACCTTCTGCGTATTTATTAGTCAGAAAAGAGCCTTGTGCCTCCATTACCGCTTTGCTTGCAAAATTTTCTGATGCAATTAATTGCAATTGTGATTTTTGGCGTTGTAATTCTTTTTCTATAGACTGATAAACCTCGTTATCAAAAGACTTTAAACTATTTTTAGAGCCACAGATTTTTTTTAAAACACTCATCATAGATCAAACCTCGCTTTAATTTTAAGATGCACAAGCAATTTTAAGACTGCTTATCCTGCTTTTTTAACCATAAGAGCCCAAAAACAGCTATCAGCAAACATACAGGAATAATAGATGTTGCTTTTATCAGCAATTCAGCACTATACACAGGATTTCCTTGTATCACTGTCCTATCCCAACACAAATCTATTATTTTTGCGATCCCAGTGTGAAAAAAATAGCCAAAAACCATGACTATCATATTTGACACAGCTGTAGTTAATCCTATTAAGTTATTATTTACATAACTTAATGCTTTGTACAGTGTTACTATTTGATATCCAGAAGCGAAACCTATAACAAGAAGTGCAGGCAATACAATATACAATCCGCCAGCCTGTGTAAAAAGTAAAAGGAAACTAGCAATCATTGCAAAGGAACAGACAATAATAACTTCATAATGTCTATTTGGATATTTTTCTAATATGTGAGCAAAAGAGAGCAATCCAGCTGCAAATCCTACATATATAACAGAAGAAATTGAAGACGCTAGATCACCGGCCATTTGATATACCTCACATAAAAAAGCTTTTGTCCAAGCATCAGCAAAACCTTCTAGTGGACCTACCATTAAGCCACCAAAAAAACTAATTAGAATGATATATTTATTGAAAAGCACAGTTTTTAGATCCTTCATGCTAATTTTTTCTTTTCGAAAGTCGTAAGCATTGTAAGGAATAACTAAAAATAAAGATAAAGCGAGTAAGAAACCAAACCCTGAAAGAATATAAATTACGTAATTCCAACCAAACTCATCAAGCAAAAGTTCTATTGGTAGACCACCATATGTTGCCCCTAATAGCCCTATAATAACAGATATGCTTGCCATTTTTGCTGATTTTTCTCGCGGAAAATACATACTGGCAACTTTAAATACTCCTATTACTGACGCAGACGAGCCAATCCCAACAATTATTCTACCTAATACTGAATAATACCACTCATCAAAGCACACAAGAGGTAATGTTCCAATAGATACCAAGACAGCACAAATAGGTAAAACAATTTTTGGACCGAATCTATCAAAACAAAGACCAACAGGGATATGAACTAGTGTAAATCCCACATAGTAGAGACCATTAAATTGCCCTAAATCTGCAATGCTTATATTAAATTTTGTTATTAATACAGGCGCAATTATGTTTGGCATGACACGTAACACATACTGGTATGCATAGAAAAGAGATACTATCAACCATACAAAAAAATTACTTTTCGACATACCTACCACCTAATAAAACCCAATTACAATTAAAACAAAAATATCAAAGTAAAATAAAGTATTATATTTCATAATAACAAGAGCCTTAAATTAGTACATCTAACGATTTTATCATACGAGCCTTCGATAAATTATCTACTTATTACAATCAACTTCTCTAAAATCTTTATTTTTTAACCATAAGAGCCCAAAAACAGCCACCAGCAAACATACAGGAATAACTGATGTTGCTTTTATCAGCAATTCAGCACCATACACAGGATTTCCTTGTATTATTGTTCTATCCCAACACAAATCTACTATTTTTGCGATCCCAGTGTGAAAAAAATAGCCAAAAACCATAACTATCATGTTTGACACAGCTGTAGCCAGGCCTACTAAGTTATTATTTACATAACTTATCGCTTTGTAAATGGTAACCACCTGATATCCAGATGTGAAGCCAATAATAAAAAGCATAGGTAATACAACATACAAGCCACCAATCTGAGTAAAAAGCAAAAGAAAACTAGCGATCATTGCAAATGAGCATGCAATTATTACTTCATAATGCTTATTTTTATATTTTTCCAATAAATAAGCCAAAGAGAATGATCCTGTTAACATTCCTATCAATATTACGGAAGAGAGAGAAGATGCCAAGTCTTCATTCATTTTATATACTTCAAAAAAGAATGCTTTCACCCAACCATCGGCAAAACCTTGCATTGGACCGACCATGAGTCCACCAAAAAAGCTAATTAGAATAATATGCTTGTTGAAAAGTATGTTTTTTAAGTCTCTAATGCTAACTTTTTCCTGTTGAGCATTGCTTTCAGGCGTTACTAAGAACAGCAACAGAGCAAGTAAACACCCAAATGCTGAGAATGTATAGATAACATAATTCCAGCCAAATTTATCGAGTAAGAAGTCTAAAGGTAACCCGCCACATATCCCTCCCAAAATTCCTATAATTATAGATAAGCTGGCCATTCTTGCTGATTTTTCTTGCGCAAAATACATGCTTGCAACTTTAAAGATTCCAATTGCCGAAGCGGATGACCCAATTCCCACAATTATTCTTCCAATTATTGAATAACTCCACTCATCAAAGCATATAAGCGGTAGTGTTCCGGTAAATGTCAAAACGGTACAAGCAGGTAAAACAAACTTTGGTCCAAATCTATCAAGGAAAAGACCAATAGGTATATGAGCTAGCGTATAGCCTACATAGTATAACCCACCAAACTGGCCAACATCTGCAATACTTATGTTAAATTTTGTTATTAATTCAGGCGCAATTATGTTTGGAATTACGCGTAATATATATTGGTATGCATAAAACAGTGACGTCAACAACCAGATTAAAAAATTCCTCTGCAACATGAATCTCAGCTAAAATTTAGGATTATAGATACTTTAGTTATAAAAAACAATACTATATTAATCATCTAAATCTGCTTAGCTCTTTTTACAGCTTATAACTTTAAGTAACCAAAAGCCTATCATTCCTATTAGTAGGCATATAGGTATTATTAACATAGACTTAACCATTACATCAGTTCCATAAAATGGCTTTCCATCGATAATTTCACCGTTCCAATAAAAATTCATTATATTTGCAATAATGACGTGAAAAAAATAACCAAAACTCATAACTATGGAATTACCTACAGATCCTGCACTTGCTACTGCTTCGTTTTTTACACAACTTACAACTTTAGCAGTAAAAACAATTTGGTATGCAGAAGCAAGACCAATAATGAATAGTAATATACATGCCAGGAGTTCACTAATATTGCATATAAAAAGTAATAAGAACACAATTATCATGGCCATAGCACAAGAAATTATTATTTCATAGTGCTTGGTTGGATTTTTTGCTAATATGTAAGGAAGTAATAAATGCCCAAAGCCAAAGCCTATTAGTATCCATTTTGAAATGCTATATGCAATGTGTCTATCTATAGCGTAATCTCATGCAAGAATGTTGCGGACCACGCATCTGCAAAGCCTTCTAATGGTCCAACCATAAAACCGCCAAACAAACCTATCAATAAAATATCTTTATTAAATATAACTTTGCTTAAATTTTTAATATTTAATTCTTCGTCTGAGGTGCCAACTTTAGGTATAGATATAAAGGTAGTTAAAGCAAGCAATAATCCAAGCATTATACACACAGTAAATAAATAATCCCACCCAAACTTATCAAGTAAGACATGTAATGGTTTGGTGGCAAATACACCACCTGAAATGCCAATAATAACCGATATGCTGAACATCATGGCAAATTTTTCTCTATGGTAATAGATTCTTATTATTTTAAAGAGTCCAAGTACTGAAGCAGAGGATCCAATACCAGTAATTATTCTTCCAATAATAGAATAACTCCAATCATTAGAACTGACTAAAGGTAAAGCACCTAAAGATGTTAATGCAATACAAATCGGTATAACAACTTTAGAACTAAATCTATCTAAAAGAATACCTACAGGAATATGTGCTAACACATAACCTACATAATACAGTCCACAAAATTGTCCTATTTCTGTTGTTCCTATATTAAACCTTACTACCAATTCAGGAATTATAATATTTGGAATTACGCGTAATATATATTGGTATGCATAAAACAGTGACGCCAACAACCAGATTAAAAAATTCCTCTGCAATACTTTACCCCAAAGCTAGCATTATAGATACTCTGTTTATAGAAAACAATATTTTTATGAATACTTATTTTAATTTACCGGAATTTTATACAGTTGAACTCATAGCCAACATAAGTAGTTTATGCATTAACTAAATTTTCCAGGTTCAAGTTTGGATGATGGAAAAAGTTCACTTTTTCTATTTTTAAAAGAGACCTTTTATTTTACTTATAATTTTTTCTACCATATCTACAACTGGCTCATGAATAAGGTATATGAAAAAAATTACACCACAAATGATAAGTATATTTATGATTTTACCCTTATTCATCTTTATCTTGAGCTTCACTTTTGTTACAAGATCCATTTTATTTATGTTTTTATTTCATGCTGACAATTATATCTTAAATACCATAATTTTCAGTAAAATTTGACTTCAGAAGTATTCTATTAATTCAATATTAACCTTTTTATGTGTAAAATAGTTAATATAATATTAAAGCAGGCTGATGAATATAAGCACGATAGATAATACGCTGCAAAATTACATAACAAAATACATTGAACAAACATTCGCTACACACGTGCTAGGCAATAGATACGACAAATTGTATAGGAAACTTCTAAGTGGTATAGAAGAGATAATAAAGCTTGCTGTAAATGAAGCAAAACACTACGATGAAAATTTAGAAGATCTATATAACGATTCAAGATTTAATAAGAAATTTATTCAAGCTGTTGCTAAACATCAGGTGTCGGAATTTTTAAATACTTATCCGAAAAGAAAAGAAATTGTTGCAGAATTTTACAATGAACATCACATTAACGAAAGTGATTTAAAGACTCTGGAAAAGGGGAAAGATTTAGTAAATAAAATAAATAACATTAACTTACTGCAACAAAATGAAAAAAATGAGGAATTCAATATTAGAAAGACACTTGCTCAATCAATAAAAATGCCTTCCATAGAAAAACACAAGTTAGAACATTCAAAATAACCTTGGCGAAGTATGGCAAAATATACAACTTATGGATAGTCTATTTCATTTTAACTCCTGGCACGCTTTAGTAATACTATCACATCCAATTTCTAATTGTTCCTGAGAGGTTGCATAAGAAATTCTGATAAAATTTTCTAGACCAAATGCAATTCCTGGAACCACAGCAACCAAATGATCTCCCAGTAAGTATTCAGTAAAATCTAAATCATTATTTATTATCTTACCACTTTTTGTGCTTTTACTGAGCAATCCTTCACATGAGACAAATAAATAAAACGCACCTTGTGGAACAGACGCTGATAATCCCGGGGCAGAATTTAGCTCTTTCACCATAAAATCTCTACGACTCTTAAAAATCCTTGTTCTTTCTTTCAAAAAACTATGATCACCGTTTAATGCTGCTGCTGCTGCTGCTTGTGCTATCGAATTTGGATTAGAAGTGCTTTGAGACTGCAGCGTAGAGATAGCTTTTACCACATCACTTCTACCTGCAATATACCCTATTCTCCAGCCTGTCATTGCATAGGCTTTTGATACTCCATTGACTACAAAAACTCTATCATAAAGCTTCGGCTCAACCTGAGCGATAGTAAAAAACTTTTCGTCGTATATTATATGCTCATAAATATCATCTGTAACGACATTCATATGTGGATATTCAAGCAATATTTGTGCTATGTCTTTCAATTCATCACATGTGTACACAGCTCCTGCAGGGTTGTTCGGTGAGTTAAGAATTAACCATTTAGTTTTTTTAGTTATCCTGCTTTTCAATAATTCCGCTGTCAGTTTAAAATTTTGTTTGCATTCTACTACAACTGGCAAGCCGCCAAAAAGACTTACCATATCAACATATGAAACCCAATAAGGAGCTGGAATAATAACTTCATCTCCAGAGTTAATTGTTGCCATGAACAAATTGAATAACACCTGCTTAGCACCTGTACCAACACAGATTTGGTTAAGCGTGTACTCGAGGTTATTATCCTTTCTTAACTTATTAATTATTGCTTCTTTCAGCTCACGCGTTCCATCAACAGCAGTATATTTAGTCTTACCTTCACTTATTGCTTGAATAGCTGCTTTTTTTATATGATCTGGAGTATCAAAATCCGGTTCTCCTGCAGCTAAAACACAGATCTTTTTTCCTTCATTTTTCAACTTATTTGCCTTATCAGTTACAGCAATCGTAGGTGATGGTTTTATTAGGGACATTCTTTTTGCAAGGTCTGACATATCTTACTGAAGCTAAATTCAAATGATAAACCCCGTACAACAAAAAAGCTAGAATTTTGTGTATTGTATTAGTAGCTTTTTACCAGGTTTACCAATGCAGCAATATTTTCAACTGGAGTATCAGGGAGTACTCCATGTCCGAGATTAAATATGAAGGGTAAATCTCTAAAGCAATCTATTATACGTTTTGCTTCTTTGATTGCTTCCGTTTTATTATAGGCTAAAAGATTAGGATCAAGGTTTCCTTGTAGAGGGATGTTTAGATTCGCTTTCGCCCATTTTATTGGAACATTATAATCTATACTTACTGCAGATACACCTGTTTGTTCGCAGTAATCTTTATAAAGATTTCCAGCAGACCTTGGAAAACCTATTATTGGAAAATCAGAAAATCTATCCTTTATTGCCAAGATAATTCTCTTTGTTGGTTCGATAACATATTCTTTAAACAATGGTTCCGATAACGCACCAGCATTACTGTCAAATAGCTGAATAACATCTGCTCCAAATTCTATCTGTTTAATTAGATAAATAATCGTTACTTCCGTTATTCGTTCAATTATTTCCTTCAAACACGAAGGATAAAAATTTAATACTTTGGAAAAAGTTTTGCTGCTCCTACCTTCTATGATGTATGAGGCTACTGTCCATGGTCCACCAGCAAATCCTATGAGAGATTTTTCTTTTGGTAATTGGCTTCTGACTTTTTTTATAGCGTTTAGAATTGGTAAGGTTTTAGTTTCAATTTCTTGTGGACCCTTCAATTCCTTAGGACTTTCCACGGGTTTTATTATTGGACCTACACCGCGTACGAAATTCACGTCACAACCCAAAACATCAGCTATTATTAAAATGTCTGAAAAAATTATCGCCGCATCCATGTCAAATCTTGTCACCGGCTGTAATGTCAATTCTGTCACTAAATCTGTGTTGTAGCATATCTCCATAAAATTATTCATATTTTCTACTGCTTTGCGGTACTCAGGAAGAGACCTGCCAGCCTGACGCATTAGCCAGATAGGCACTCTTCCACCCGGCTCATTTCTCTTAATAATTTTTGCTATTATTGTTTTGCCGCTTTCCAATCTATTCTATTTATTCTTTTGTATATTAAAGTATAGTAATAATAATAGTTCTATCAATAACTTGTTACTAACTTAAAATTCAGTAAAAATTGGCGTTGTTCAACTTGTGGATAAATATGTGAGTAACTTTCGTATATTATTGATTTTCTGTTATGATTTATGTGTATAAGTAAGGTGTTTAGAGTGTTAGTAATTTTCTTTTATGGAAAATACTTTACCATCATGCATTGTTACACAACTATGTATATATTGTTGAAAAAGTTGTTGATCAATTGTTGGTATTTTATATCAACAAATAATTCACAAATTAATTTGACATTATTCACATGCTTATTAAACATTTAATAACAGTTTTCTTGATAAATCTAATCTGAAAACGTTTTTGCCATTACAGGGAATAAATTGAGTAAAAAAAGAACCTTAGTAGAAAAAATAGCACATAGAATTTTTCTCTTCCTTTTCAAAAAAGCTTCTGTGTTGAAAAAGTGTGCGACTGAGGCATTAATGAAAGATCTGCCAGACCTTAATATATTTAATGGTCTATTAAAATTCCGCGATTGTGGTATAATGGATATAATGACTCCACGTACAGAGATATGCGCAGTAGACATTGAGTCAAGCGAGCGTGAAATAATAAAGAAGATAAAAAACACTTGCCACACTAAAATACCAATTTATAAAAATAACTTTGATAACGTAATAGGCTTTTTTTATGTAAAAGATGTTATTTTTAATAGGGATAAAAATTTTAATCTGAAACATATTATACAAAGCGTAATATTTGTTCCACCCTCGATGAAGACAACTAATCTTTTTGTTAGGATGAACTCTTCTAAATCATGCTTAGCTATCGTATTGGATGAATATGGTGGAACTGATGGTTTAATTTCAATGACTGATCTTATAGAGGAACTAATACCAAACATTGATAGTGAAAACGAAATAAATTCAGAATATACCATTACTGAATTGTCTCAAAATAAGTTTGAAGTATCAGCAAGGGCTCTTATAAAAGATATAGAAGAGGATCTAAAAATAGAATTACGTGACCCTGAAGAAGACTATGTTACACTTGGTGGTTTGATTCTTTCGATTGCTGGTAAAGTGCCTTCTGTAGATGAAGTCATTAAATATAAAAATGGTATGAAGTTTATCATCAAAGATGCAAATGAGCGCTACATTAATAAAATAGTACTAGACTTAAGTGATTACAAAAATTAGATTTGGTACCCCTTGTCGGGGAATGCCTTGACACGAAGAAAAAGTTGTAATAACCAAATATGCAACTCAAGTTATAGTTAAACCTATTTCCAGCAAATTATTTTCGCAAGTATAATGCATTTCAGTGTTATAGTACTCTAATAATAAAGAGGTCATATAGATATTAATATCTTTTGTATTTAAATTAGTGTCATTTTTTTTGATTAATTTGTCTACTAATGATTTGCTTATTGGTTTGTGTTCATTTAGAATTTTTATAGTTAATAGCATTTTATCTTCTGTTTGACTCAGTAAAACAGATACTAGTTCAACTTCCGCCACTGCACTGGCTATAGTTAGCACCATATTAGAAATTATCTTATTTATCTTTTCAATTAAATCTTCCTTATTTTTTGCAGAGTATGCGTCTATTTTCCACGTAAGCTTTACTTTTTTTTTAATAAATAATTTTCGATATTAGATTTGGTCTTATCAAAGCTATAATTATCCATTGAAGAAGAATATGCCTGCTTCATAACTTTATGTTTATATATTAAATCATCGGAGCTTTCTTTAAGAAACAACAACGCTTCCTTCTGCGCATCAGCATCATTCTTATCTATTACTTCAAGCTCTTCTACGCCAAACGTTATTCCATTCATAGAGTTAGCAAAGTCATGAAGCAGCCGTCCTGATAGCAGTTCCGTTATTAACAGTATGTTTTTGGTATTTTCGTTCATTGGATAATTATAAATGATTTAAGTTACCCTATATTGGTAAGTATATAATAGTCAATTAAGAGAAAGTTTCGTTGCACTTTTTATATCAAGGCATTAATATAGTATTAACAATTTTAAAATTTATAAAAGGATTATGAATACTTATACCAGATCAGGAATAGATATTGAACTATATAATAAGTTAATAAAAGAAGTCAAGCCTATTGCTCAAGAAACTACTAGAGAAGAAGTAATCAGCGAAATAGGTTCATTTTCTGCGTTATTTGATTTTGCTGCACTAAGTAAGAAGTATGACCATCCAGTACTCGTTTCCTCAACTGATGGAGTAGGTACGAAACTGTTGATAGCTCAAGAAGTGAATAAACATGATACTATAGGTATAGATTTAGTTGCAATGTGTGTAAATGACTTACTTGCACAAGGAGCAACGCCTTTGTTTTTCCTTGATTACTTTGCAACAGGCGTTTTGACCAAAGATGTTTTATTATCTGTGGTTAAGGGCATTGCAGAGGGGTGCAAGCAAGCTAAAATAGCATTGGTTGGTGGGGAAACTGCAGAAATGCCTGGAATGTATGGTAATAATCACTATGACCTTGCAGGGTTTGTGGTTGGTGTAGTTGATCGAAAGCAAATTCTTCCAAACTGTAGTATGATGAAAGCAGGTGATTATATAGTTGGCTTAGAGTCAAGTGGAATTCACTCAAATGGGTTTTCTTTAGTGCGCCATGTTTTCAAAAGCTTAGGTATAAATTATAACGATACATCTCTATGGAATAATAAATCTTGGAGTGAAATACTACTTGAACCAACAAAAATATATGTTGATTCTTTGCTGCCTATCATGTCACAAGTAAAAGGTATTGCGCACATCACGGGTGGTGGTTTGGTAGACAATATTCCGCGAATTCTTCCAAAAAACTTATTTGCAAACATAGACATTAATTCCTGGAAATGGCCAGATATATTTTTATGGCTAACAAAGGAGGGTAAAATAGAGAAGAAAGAAATGCTAAAAACATTTAATTGTGGTATTGGTATGGTATTGATCGTAAGTTCTGAGAATATGCAAAACGTGAAAAATCATTTCCAAAAACGTGGAGAAAAAATTGAAATTATTGGAAAACTTGATGAGGCATGTAACCCTCCACTTGATAGAGTAGTATTTAGTTAACCTAACTTTACTGACAGTCTTTTTGCAACTTCTAGGTATGCTTCCTTTAAATCTCCTAAATTCAAACGAAAGACATCTTTATCTAGCTTTTTATAAGTATTTTTATCCCATAATCTGCAGTTATCAGGGCTAATTTCATCAGCTAAAACGATTTTAGTACTGTCATTTATTAATCTGCCAAATTCTAACTTGAGATCAACTAAATATATACTTGCATTTGAAAATAGGTGAACTAATATTTCGTTGATTTTTAAAGTTGTAGTTTTAACTTCATCCATTTCTTTGCTAGATAGCCAATCAAAATACAGTATGTGATTTTCACTTACCATTGGGTCGGCTAGGTCATCATTTTTGTAAAAAAAATCGATTATAGGAGATGCAAGCCTCTCACCTTCTTTGATATTAAAACGTTTGCAAAAGCTGCCAGCTGCGACATTTCTAACTACTACCTCAAGAGGTATTATCTTGAGTTTTTTGACTAGCTGTTCTCTTTCGTTTAGAGTTTTTATAAAGTGTGTGCTAATTTCTGCTTTCTCAAGCTTTTCCATGATAAAAGCACTAATATGATTATTAATTATTCCTTTACCATCGATTATTTCATATTTTTCCTTATTGAATGCTGTAACATCATCTTTAAAGTGCTGTATGACAATTGATAAGTCTTCAGTTTCAATAATGGCTTTCGCTTTACCTTCGTATATCGTTTTATTCAGTGACATGTTTAATTTAACTATATATTATATCAATTTACTATTCTTAGAGTATAGCCCCAAATAACTTAAAATAAACCTTAATGGCATTCAATGTTACAATATTAACCATATTCCCAGAAATGTTCCCGGGGTTTTTGAACTATTCTCTTGCCGGAAAAGCGTTAGAAAAAAAAATATGGAACCTTGAAGTAATAAATATTCGTTCTTTTGCGAAAGATAAACATTCAACTGTGGATGATGTTCCATATGGAGGTGGAGCAGGAATGGTTATGCGTTCTGATGTAGTTGGTGATGCAGTAGATAGTATGCTCTCTGTTCATAAAAACACTAAGTTTATTTACATGACTCCATCTGGAACTAAGTTTAATCAGAATATTGCCAGAGAATTATTAGAGTTTCCTCATATAACAATATTGTGTGGTCGATTTGAAGGTATTGACCAAAGGATAATTGATGCGTATACTCCTTATGAGTTAAGTATTGGAGATTATATACTTTCAGGAGGTGAGCCAGCTGCAATGGTGGTTCTTGATGCATGCATTAGACTTCTTCCAGGTGTAGTAAATAATACCGATAGTATTACTGAAGAAAGTTTTAATTATGGTGGTGGTGTACTTGAATATCCTCAATATACTAGACCTGAGCAGTGGAAGGGATATAAAGTACCTGAGGTTTTGTTATCTGGCAATCACAAAAAAATAAGTGATTGGAGGCAGAAGCAGTCTCATGTTATAACAAAAAAGCGTAGGCCTGAATTATTGAGTGGAGAGATAAATGACAAATTTACTTAAAAAATTTAACGAACAGCAAATGCAAGTGTTAGCTAAAGAAATACCAGAATTTCGTCCTGGCGATGATTTGAAGGTCACTTTTAAAGTAGTTGACGGTACAAGTGAACGTATACAGATATTTGAAGGTGTATGTATATCAAAAAGGAACCGCGGGTTACATTCTTCTTTTGCAGTCAGAAAAGTGAGCCATGGAGAAAGTATAGTGTCTCAGTTTTTTGTTTATTCTCCTGCACTGGTTTCAGTGCAAGTGACAAGAAAAGGAAAGGTTCGTAGAGCAAAACTGTATTATCTGTGCAAACTATTTGGAAAAGCTGCAAGGATCAAAGAGCGTACTACTTATGTTAAAAAGAAATCTAAGTAGATACAATAGGGAGTGATGTCAATTGTGTCATCTCAGAACTCTCTCTTGTCATCCCAGTGCGTGACACACAACTGTACGAACATTGTGTTTGCCTCCCGCTGTGGTGTCATCCCAGTGCTCCGACACTGGGATCCAGCATTCATTATTCTCCTTTTGGTTTGTGCTTTCATGGAAAATGTAAAAATTATTTGCAGGCAAAGCCTGCTGGATCCCAGTGTCAGCTACTTGCATGACAAAAAAGGGGAAAGTTTTTTCAAATCCTCGTGTAAAGAAAAGTAAATGAGTATAAAGAAAAAATTCCTTAAATTACTTCAGTCAAGGCGTGTACATGCTCGTATAAAAAGGAAAAATAAAAAGAACAGAGCGCTACGCTTTTGTTCTTTCACGGCACTAGTTATCTCACTTGGCTGTCCTGTGTGTATATTGCTCAGTATATTGGTTAACTCTTACAGTGCCTTAACAGTAACGAAAATTTTATTGCCAGTTGAAATAAATGCTGATCTTGCTTTGGCGAGTAATCCTAGTGATTTGCGGTATAAGTCCATTGGCTTACTCAACGATTCTTTACGTAAGGTGTTTGGAGGAACTGATTTTAAAGACGGTGACGAAATTTTAAGTCGTAATTCTTACAAAGAACTAGAGAAATTTTTTCGTAAGAAAGTAAAAGATAGTGGTGAATATGAGATCTGGTTTACCGCGTCAAGTATAATTAATTCAATAAATAAAGATAAATATTTGAATGATCGTTATGCTAAATTACTTGATTGGCTAAAAGAAAAGAGGAGAGTGAAAAAATTTTTTAATAAGTCTTTATTCCTTAAATCTGACTCTCGTGAACCTGAAAATGCAGGGATTTTAGGAGCGTTTATCGGTTCATTAATGACAATTATAGTGTGCCTAGCATTAGCATTACCAATAGGAATTATGTCGGGCATCTGTCTTTACGAATTTATGCCTAAAAATAGGCTAATGACTAATATTGTAGAAATTAGCATAAATAATCTTGCTGCAGTGCCTTCAATAATATTTGGTGTAGTGGGCTTAACTCTCTATCTTGGCATATTTGGGCTACCACGCTCTTCACCACTTGTTGGTGGAATGACTCTTTCATTTATGATGTTACCTAATATTATAATTGCAACAAAAAATGCCTTTGCGAATGTTCCTATTACGATAAAAGATGCAGCGTTTGCGCTCGGTGCACCTCACATCAAGGTGATATTAGATCACTCTTTACCGATTGCGTTACCAAGAATAATACATGGTACTGTGCTTGCAATTGCAAGGATTTTAGGTGAATCTTCTCCTTTACTTATGATGGGTATGGTGGCATTTATTGCTGATACACCTACGTCCTTTTTCGATCCGGCGACTGTTCTACCTGTGCAAATATACATATGGTCAAGCAATCCTGAAATTGCATTTGTTGAACTTGCTGCTATCGCAATTATAGCTTTATTATTGGTGTTATTTGCGTTAAATTTAGTAGCAAATTTTGTAAAAAGGAAATTCGAATTTTTTAATTTTTAGCAATTCATGAAAATCACAGTCCTATCTGGTTATGGCTTAAATTGCGAAAAAGAAACTGCATTTGCATTTATGGAATGCAGCAGAAAACTTGGTATTGGTAATATTGAAGTAAAAATCGTTCACATTAACGATATCATAGATAATCCAGGTGAACTGAAATTAAGCAATATACTTGCAATTCCAGGGGGTTTTTCCTATGGTGATGACACTGGTGCTGGTAATGCGTTTGCTTTACGTATTAAAAACAACTTGTTGGATGAGTTTCAAGAGTTTTTATCTCAGGACAAGCTGATTATAGGAATATGTAATGGTTGTCAGATATTAGTAAAATTAATTCCAGAATTCTCTAGTCTAGCTTTAATCCATAATGATATAGGCAATTATCAATGCCGTTGGATTAGAGTGAGAGTTAATTCAAAGAGTAATTCTGTTTGGCTACGGGGTCTGAGTGAACTATATCTCCCTATTGCTCATGGGGAAGGCAAATTTTTTATGGATCAAGATATTTTGAACCAATTGATTGAGAGCAATTCCACCGCATTACGTTACATTGATAAAAATGGCAACTATGCTAACCTACAATTTCCTTACAATCCGAATGGATCTACATACGACCTAGCAGCTTTATCAGATAAAAGTGGAAGAGTGCTAGCTTTAATGCCCCATCCAGAAAGGGGAATATTTTTTACCCAGCAAGATAATTGGCCCCTTGAAAAAGAAAAGAGCAAGCGTTTAGGTGTTGCTGTGCCAAAATATGGCGATGGAATGCTTATATTTGAAAATGCACTAAAGTATTTTTGTTAAAATTTATTGATAGGGATTTATGGTCGAAATTATCCCCTGATATTGCAAAAAACTTGCTTGACAAGCCTTGCCAGTCCCCTTATCATGAAACTGAAGCTATTTATTTATCTTCTCTGTACAGATTAAATGA
>NODE_19_length_16183_cov_16.753720
ACCAACATTAGTAATCCATTTTGTACCAGACAAGACTCTTTTACGATTTTCTTCCGACATTTCAAATTTCATTGGCACCCCCAGATTATAATGCTAAGTTGTACTAAAAATTAATATAAAATCAACATAAATTTTTCACTTCCGCACTTTTTCATTGTTGCTTACAATAACTATAGCTACACGATTTACTTGTGTGCTTTTCTTAATTAAAAACTTCAACTATCCATTGTAAGCTGCTGAATTTCTTATCATAGTATCTGTCATCCCAGTACCACTTTCTTGTCATCCAAGTAGCGTGACACTTGGATCTTCTCTCAACAATTTCAAAAAAATCTATCAAAAGGAGGATTACCATGTCTACAATAATTTTATCATCAATTTTTGGTCAAGCAGGCAGCATTTTTGGTCCAATTGGCCGGATTATCGGCTCAGAACTCGGTGCTCTTCTTGGTGCACAGCTAGATGGGGCAATGTTCGGCCTTGATGCCGAGCAAAAAGTAACGCATGGTGCGAGACTAAAAAATCTGCAAGTTCAAACCTCAACCTACGGCAGAACGATTCCAATTATCTATGGCACTGCTCGTGTTGCAGGGAACATTATTTGGTCACAGCCAATAAAAGAAGAGGCGATAACCACCAAAAGCAAAATTGGAAGAGGTATGAACGTTACATATAATTACTACGCAACGCTTGCAATTGCGATCTGCAAGGGGAAAGTAGAAAAATTAAACAGAATCTGGGCAGATACAACATCACTTAGCTTTGATGAAATAGATTATACTTTTTACAGCGGCAGAGAAGACCAAAATCCTGATCCATTTATGTCATCAATTGAAGGAGAGGGGAATGTGCCGGCTTATAGGGGAATATCTTACATAGTCATCAAGAATTTTCCTTTAGCAGACTATAACAATCGCGTCCCGATATTTACATTTGAAGTGCGAACTGCATTAAAGCCCGTTGGGTTTTCAATAGCGGAAAATATTCGGAATATCAATATCATACCAGGTTCAGGTGAGTTTGTATATGATACAAAAATACAGAAGAAAATCGCGCAAGAGAAAATAAGCAGCAACCAATATATCCCATATGGGCTGGCGCAAAGGGTAAATCACAACAACCACACTAAAAAGAGCGATGCAATGCTTTCTTTGGATCAATTAAAAGAAGATTTGCCAAATGTTGAGTTGGTGTCGGTGGTAGTCAATTGGTTTGTGAATGATCTGAACATTAAAGATTGTAAAATATATCCTGCAGTTGAATTTCAAGATGATTCCGCAATATTACCTGATGATTGGCAAGTAGGGGGTGTAACCAGAGATAATGCTCAGCTAATTTCAAAAGATGCGAGTGGAAACCCAAGGTATGGTGGCACAGTTAGTGATGCAGCGTTGATAAGATATATAGAAGAGCTACACAGCAGAGGCTACAAGGTGATGCTCTATCCAATGCCCTTACTTGACACAAAGAACAAAGAGTGGCGAGAAAAATTGAGCGGGACCCCTGGGGATATAAGTGATTTTTTTGAGAATCAATATAACAAATTTATAGAGCATTATGCAAGCATTGCCAAACAAACTAAAGTGGAAGGGTTTATCATCGGATCTGAATTTGCGCAACTTACCAAAATCAGGGATGAACAAGGGAATTACCCTGCCGTTATAGAGCTAGTTAAGCTTGCAAAGCGAATAAAACTTCAGCTTGGAAAAGAAGTAACGGTAACTTACGCTGCTGATTGGAGTGAATACCATTCATATGATGGTTGGTATAATATGGATGAGCTTTGGTCTTCAGAGTACATCGACGTTATTGGCATAGATGCTTATTTTCCACTGACTGATGGTCCAGAGCCTCCTTTTGGTTATTCCGTGGAAGATGTAATGGGTGGTTGGAGCAGTGGAGTGGGGTATGATTATTTCTATGATTACTCAAAGAGTGAACCTGAAAAAGTAAAGTATAACGACAGCAGGTATGCGTGGAAAAATATAGAGAAATGGTGGAGTGAAACTCACATAAACCCCAGTGGTAGTAAAACGAAATGGCAACCAAAAATGAAAAAAATATGGTTTACTGAGTATGGATTTCCCAGTATGAACGGCTGCACTAATGAGCCAAATGTGTTTGTTGATAAAGGCAGCATAGAGAGCAAATATCCACGATATTCAAACGGAGAGGTGAGCTTTCTTTCGCAAAAAATTGCAATTGAAGGAACGCTAAAGAAGTGGCAAAGCTCGGAAATGGTAGAAAAAATGTTTCTCTGGGCATGGGATGCAAGGCCATTTCCTTATTTCCCCAATTTGTGTGATATGTGGACTGACTGCCATAATTGGCAGACAGGACATTGGATTCAGGGAAAGCTTTCACAGCTTAATATTTCCGATGTTTTATCGGATCTATTACAAAAAGCAGGTTTAAAAAGCGATCAGTTCGATACGAGTGATGTTAAAGGATTATTGTCTGGATATGTAATAAATGACCAGCAATCGGTACGTTCAATTATTAAAATGCTGCAAAGTTGCTATTTTTTTGATGTGGTTGAACAGGACTCTAAACTGAAATTTGTCCAAAAGGGCAGGGGAGTTACGACTGAAATACCAATTGGTGAAACGGTTTTCAGTAACAATTCAAAACTTGCTAATATCAGTCAATTAGATTTAAACAATAAAGTTAACGTCGTTTATTTTAATCGCAATTTTGGCTATCCAATTGATGTTAAATATGCTGAGTTGCCAAAGCAAGGCGCTGCTATAACAGTTGAAATACCGCTCATTATGGAGGAGGGAGAGGCGCAAAATATCGCTGAGGTTTTACTTTATTCTTCGTGGCAAGAGAGAAATATATACAATTTCAAGCTACCGATAAAATATGCGTGGCTTGTGCCAAGTGATGTAATAACGATTTTAGACAGTGAGAAAAAACATACGGTGAGAATTATAAAAACGAAATTTGAAAGCATGTCCATTCAAGTAATTGGCGTTGGTTATGATCACTCTATATATAAGCTTTCTTTTCCTTCAACAAGGTCACTTATGCTGAAGGAATACCCTCCTTCTCATATCAGCAAAACCATCGTAGAAATGATAGATTTACCGGATATTAAAGGTAATAATGCAAGCTTTACTTTAATTAGTGAGGAAAAGAATTGGAAAGGAGCAACACTCTTTATTTCGTACAACGATAAGGATTATAAGCCTATCGCAAACACAAACAAGCAGTCTACTTACGGATATGTAATGGAATCTACCGACGAGGGGATTATAGTAGTGTTACGTTTTGGTGTATTGAGTTCTTCATATAACCATTATTTAAGTGATGGTGTCATTCCAGCGCTTGACCATATTTCTCCTGGATCCCAGTGTCTGGGCACTGGGATGACAGAAGAGGGTTTTACAAGCACTAATGTTAGTACTATAAATGTAAGCAATTTAGCACTGGTTGGAAAAGAGATAGTAAAATTTCAGAGTGCCGAACTTATAGATAAAAATAAATATAAGCTTAGCAACCTAATTAGAGGGCAAGAGGGCACCAAAGAGTATCAGCACACCGCAGGTGAAAAATTTACTCTGCTTGATGATTCAGTAATATCTTTCGAAGTGCAAAGGGGAAAAAAGTTTTACCTAAAAGCAGTGACTTACGGTGACTCGCTGGAAAATACGGAAGTGAAAGTGATAAATTCATTTAGTAATTGAAATTTAATAAAGTAAGTGCTAGAATTAATATACAGGTATTAATGGTAGAGATATAACATGTCAAAGGAAATGGTCAATGCGTTGAAAGCTGAAGTGAAGAAGCTCAAATATGCTGATTTCAAAGCTAACACTTGGGACGAAGTAATTTCTGGTGAGGGAACATATAAGGATCTTAATAGAACACACGGCCTTGCTATTAACGGACAAAAAATAACTAACGAATTTATTAACAATCTGTATTCAAAACATAAAAATCTAATTCTACGGGATGAAAACGGAAAAGGGAATTATCGTCCATTTCTCAGACAAATTTTTACAGAAATGTTTAAACACGTTGGTGCAACAATTCCCAATAACTCTATTATTGAGGAGTTAATAAATAACTATTATCAGGGCGGATATACTCATTTTCTTCCTAATGATATGAGTCAAGCTCTTGGATCTTTTCATTTGTCAACGCAAAGCAACTGTATGACAAGAGAGTATATTATGGATTGTCGTGAACCCAATTGTATAAAGCTTAGTTTTAGCATGAAATATACAAAAATGCTTAACTATGATGATTGTACATATATCGAAACACCAGGTTTTTGCAGTTCAGCGGAGTTTAAACTGAAATGTGAAGATAAAAATGTAACATATGAAGATGGTAAAGTACTTCTTACCATTCCTAAAGAGCTAAAAAACTACAAAGTAAGTGGTAAGAATTTGTTTGATGTTATTGTTGAATATTTTCAGAAGCTTTGCGAAAAATTGGGCTTTAAATTTGAGACAAAAGTGGAACATAGCCTTGGTGAACCACTAAAGGTAGTAAGTGAGGCAAATGCATCTTCTGTTGAAGACTTAAAGCTTAAAGTGAATAATCAAAGGTAAGATATTGAAATTCGTGCTTTTCATGATTTTAGCTTAAGATTTCAGTGTCAAAGCACATAACTGTACGAACATTGTGATTTGAATCCACTAGGAGGGTGTCATCTAAGTAGCCTCCTTCTCCTGTCATCCCAGTGCCATGACTACTTGGATCCAGAAACTTAATTGCAAGTAAGTAAACTGCTTTGATGAAATTGTATAATGGAAACTAGATCCAAGTAGTCATGGCACTGCCCTACTGGATAGAGCCTTCACAGGCTTTTTCTTGAATAGCTACTCTTAATTTCAGTAGTTAATTTAATATACTAATGAAAAAAATACATTATAATTAAGTATATTTAATCCAGTAAATCATTAAGTGAAAACAGCTCTTTCGCAAAATATCATCTCTCTTATTATGATATTGTCTGTAGCAATTGTCGATATGGCAACTGACCTATACTCAGTTGCACTACCAAGCATTGCCAATTATTTTAAAGTAGAAGGCAGTGTAGTGCAGCTTACAATTAGCTTAAATCTAGTTGGATTTGCGGTATCTGGCTTAATTTATGGTCCATTATCGGACCATTATGGTAGGCGTCCAATGATGCTGATTGGTATGACAATTTTTACTTTGGCAAGTGTCATGTGTTATATAGCCGACAGTATTATGCTTTTGATACTAATTCGCTTCATACAAGGGGCAGGAGCTGGTGTTGCAGGTGTTGTTGGGTATGCAGCAATAAGGGATATGTACTCGGGTAGTGAATACTCGAGAGTAATTTCAAAATTAAATATGGTTGTGGCACTCTCACCTGGAATAGCTCCAGTGGTGGGCAGTTATATAATTTCACATGGGTATCATTGGAAATTTTTGTTTTTTATTATGTCACTCGCGGCAATTGCTATACTTATTTTTATCTACTTTAAGTTACAAGAAACACTCACTGTAAATAAAAATGAAACCAGTATAACTAACATAACTACTAATATCTTCAAGCAATATATATCAATATTTAGAAATTATCGTTTCCTTGGGTTTTCAGCCATTCATGGATTAACTTTCATGTGGCTTTGGGCATATATTGCTAACTACCCGTTCATATTTGAATCGATGGGCATTGAAGTACAGTATTTTGGCTACCTCATATCGATCATAGTCATATTCTACATAATTGGAACTTTAATTAATAGAAGGTATGTACCAAAAGTAGGGGTTAGCAAAATGCTAATAATAGGTTTGGTGTTACCGATAATATCCGATAGTTTATTGGTATATTTTTATTTCGCGGACAAGTTGAATATATTCATTCTTCAAACTGCTTGGATTCCAGCCAATATCGGACTTGCATTAATAATAAGCAATAACGTAACTTCTGCTTTAGAAACGATCAAAGGTATAGGGCTTGGTAGTGCAGTCCTCTCATTCTGCAATATGATGTTTGGGGCTATTGGAATATATATAGTAGGAAAATTTTTTCGCTATGGTATTTTACCAAATTTACTATTAACAATAGCATGCTCTACAATTGCGATTCTTATGTACAGCCAGCTCAAATGTACTGAAAAACACAGGGAATAACCATTATTTGCGTGATCCAGAGCTCATGGGTTATTAATGACTTTATCATGATAATATAATTTTACAGGGGGTGAGAGCTCATAGATTATTAACGACTTTATCATAACAATATAGTTTTACAAAGAGGTGTAGGATGAGTAGTTCACAAAGTAGAGATAATTTTTTTAAGGCTGTTGAAAGAGGTGATATTGATGCAGTAAACCGTCTAATAAGTGAAGGAGCAGATGTTAAGGTAGAAAATGATAAAGGAGAGACTCCTTTACATATTGCTGCTGTATGGGGCCATAAAGAGGTAGTAGAAGCTCTATTGGACAAAGGGGCAAATGTTAATGCAGAAGATGAAGAGGGAAACACTCCCTTAGTTTTAACTACTGACGAAGAAATAAAAACTCTATTACAAAGCACAGCTAAATTACTTGAGGTTGCTAAAAGCGGTAATATTCAGGAAGTAAACAGTCTAATAAGTGAAGGAGCAAAGGTTAATGTAAAAGATCAAGATAACAAGACTCCTCTACATTGGGCTGCTGAAAAGGGCCATAAAGAGGTAGTAGAAGCTCTATTGGACAAAGGGGCAAATGTTGATGCAGAAGATGAAAATGGAGACACTCCTTTAGATTTAGCCACTACTCAAGACATACGAACTCTATTACAAAACACAGATGAATTACTTAAGGCTGCTGGAAGAGGTGATATCGATACAGTAAACGATCTAATAAATCAAGGAGCAAGTGTTAATGCAACAGATCAAGATGGAAAGACTCCTCTACATTGTGCTGCTAAAAATAGCCATGAAGAGGTAGTAGAAGCCCTATTGGGAAAAGATGGAATCGATGTTAATTTAGCAGATAAGAATAAAGATACTCCTTTACATTCTGTTCTTAAAAAGGGCAACATAGATATAAATGTATTGAACGCTCTACTTAGAAAAGAGGGAATTGATGTTAATTTAGCAGATAAGAATAAAGATACTCCTTTACATTCTGTTCTTAAAAAGGACAACATAGATATAAATGTATTGAACGCTCTACTGGGAGCAAAAGAAATCAATGTTAATGCACAAGATAAAGATGACAGGACTCCTTTGCATTTGGCTGCTAAAAAGGACAACATAGATATAAATGTATTGAACGCTCTACTGGGAGCAGAAGGAATCGATGTTAATATAAAAGATAAACTTGCAGAACAGACTCCTTTACATTGGGCCGTTGTAAAGGGCCATAAAGAGGCAGTAGAAGCCCTATTGGGAAAAGATGGAATCGATGTTAATATAGAAGATAAACATGGAAACACTCCTTTCAAATTAGCCACTGATGAAGGAATAAAAACTCTATTGCAACCCGCAGAAAAATCTGATGATGGTTCAGCGGGTGGATCATCGACAGATAGTGAAGGGGGTCAAGAGGAAGAAAAACGAGTAGGTGATGATACTGAACTACAATCAGATAATAGCAAAGAAGGGGAAAAAACCAGCACCACCAGTGCAGAACAAGGAACTGATGTACAAGACAACGATGTAGGTCCTGTTGCTTCCACAGAACCTGCACAAACAGAAGAACAGCCGAGCTCTTTTTTTGGTAGTTTGTTTAGTATACTTATGAAGCCTTTTTCATTAATTGCATCATTTTTTGGTGGTTTTTTTCATGGTTGTTTGGGTCTGACGAAGAAAAGTCTGACACACAACCTTATGATGATTCTTCTTCACCTGGGGTCGATCAATCAGTTGAACAAAATAATGGTGATCATAATGACCAGAGCAATGTGATTTGATAGTGATCTTCTACCGGAAAAGGTGTCATCCCAGTGCTTGACACTGGGATCCAGGAAACTTAATTGCAAGTAATGCATTGGGTTTGGTGAGTATGGGTTTTGCGTTATAGAATGAAGCACTTTTGGTGAATTTGTAAAGAAAACTAGATGCCAGTGTCAAGTGCTGGAATGACATCATCTTGGATGGAAATAACGTCACGTACTGGGATGACAAAGAAGAGTGGGCTTTCATATGGTTATGCAAGAAGTCTACTGAATGTAAACCAGTTTCTCACACACACATTTTACCACATGATCTGCGCTGATATTAAAATGCTCATAGAGTGTTTTATAAGGTGCTGATTCTCCGAAGCTTTTCATGCCAATAAATATACCGTTTGAACCTATATATTTATGCCAACCCATTTCACTTCCGGCTTCAATTGCAACTTTAATGCTGTCATTATTTAATATTGCCGCTTTATATTCATCGCTTTGCTCGTCAAAAAGCCTCCAGCATGGCATAGAAACAATCCTTGTACCTATACCCTTTTCCTGCAATTTCTCCCTTGCTTCAACTGCAATTTCAACCTCGGACCCCGTAGCAAATATCGTCACTTTTAATTCTTTTGAACATTCACACAAAATATATGCACCAAACTTCGATAAATTAGCAGATTGATCGATATCAGAGTAGAACTTGCGCATGTAACTTACGTTTTGCCTTGAGAGCGCAAACAGTGCTGGAGATTCTTTCTTTTCGAGTGCAATGCTAACACACTCCAGAGTTTCAACTGCATCGGCTGGCCTAAAAACATATAGATTTGGTATAGCACGCAAAGAGGCTAAATGCTCTATTGGCTGATGAGTCGGGCCATCTTCTCCCACTCCAATTGAGTCATGAGTCATGACATACATAACCTGCTGCTTCATCAGAGCTGAAAGACGTATAGCAGGACGACAATAGTCGGAAAATACCAAAAAAGTGCCGCCATAAGGAAGAATCGCGCCGTGAAGTGCCATACCATTCATACATGCTGCCATAGCGTGCTCTCTCACTCCATAGTGGACATAAGAGCCACTATAATTATTGCTATTTATTACCTGCATGTGCTCATATTTAGTGCAATTTGACCCGGTAAGATCAGCAGAACCGCCGATTAATTCCGGCATAGACTCAGTTAAAAGTTCCATTACTCTGCCGAAAGAAGATCGAGTAGCTTCGTTTGGCATTAGCTCACATATTTGTTTCTTCAGGTCAGCTAAAACACCAGCGATATTATCTGGTAGATGTTTATCTAACCGTCTTTGAAGTTCTGCATGATACCCTGTCATCCCAGCATTCTCTTCTGTCATCCCAGTACTCTCTCTTGTCATCCCAGTGCTTGACACTGGGATCCATTCTTTTTCTTCTTTCCTGGATTCCAGCGTCACGCGCTGGAATGACATCGTGTAGTTTTGTTTTGCTCTCTCAACAGTTTTCTTCCAGGCATTTTTCACATCTTCTGGTACATGGAATGGTTCATAATTCCAGTTTAATTTCTCTCTCATCTGTTTTATGTCTTCCTCCGAAAAAGCACCACTGTGAGCAGAGGATGTGCCAGCACGGCTTGAAAATTTTCCGATAATAGTTTTGCAGCAGATCATTGTAGGTTTATCAGACTTTTTTGCTTGCTCTATTGCAAGGGATATGGCATCAAAATCATGGCCATCAATTTTGTCAACATTCCATCCATACGCTAAGAAGCGTTTCTCTACATCGTCAGAACAGGAAAGGCAAGTAGCGCCATCTATAGAAATATCATTATCATCAAAAAGAGCTATAAGCTTATTCAATTTAAGATGCCCAGCAAGTGATGCTGCTTCATGGCTTATTCCTTCCATAAGACAGCCATCCCCTAGCATCACATAAGTGTAGTGATTGATTCTAAACTGCTTTTCAAGTATCGATTCAGCAAGTGCCATGCCAACAGCAGCGGCAAACCCCTGACCGAGCGGGCCTGTTGTTGCCTCTACCCCGGAAGTCAAGCCGAACTCTGGATGACCTGGGGTCTTGGATCCCATTTGTCTGAAGTTTTTTAGCTCATCTACGCTAATATAACCTGTCAAATATAATATTGAGTATAGTAACATTGACCCATGACCGTTTGATAAAACAAAGCGATCTCTATTGAACCATTTAGAATCATCAGGATTATGATTCAGATATTTAGCAAACAAAACAGTTGCAACATCTGCCATGCCAAGTGGCATACCTGGGTGTCCAGAGTTTGCTTTTTGTACTGCATCAATTGATAAAAAACGGATGGCGTTTGCCATAGATTTTAAATGTGAATGATTCATGTGTTAATAGAAAAACTTAAAAATGAAGTATAAAAGATTATATCAGCAAAAACAAGTTGACACTGAGTGCTAAAATCCTTAATAATCTAAAGTTAAATCGTGAGAGTTTTTATATGACAACTGTTATCACTAGAAAGTATAGGATTAGCCGTAGACTTGGTGTAAATTTATGGGGTAGAGCTAAAGACCCAGTAAACAAAAGGAAATACCCTCCAGGTCAACATGGTATTCTTGGATTCAAGAAGTTATCCGACTTTGGTAAGCAGTTTGCTGCGCATAAGAAATTTAAGTTTTACTATGCGATTTCAAGTAAGCAGCTCAGACGTACATTTTTAGATGCTTATAACAGAAAGGGTTATACGGCTGATAATTTTATCGGTATCTTAGAATCGAGATTAAGTTCTGTTTTATACCACTCTGGTCTTGTTCCAACAATTTACTCAGCAAAGCAGCTCATATCTCACAAGCACGTTACAGTTAATGATAAGGTGGTTAACATATCGAGTTATCGAGTGAAGCCAGGTGATATAATAAAAATAAGAGAAAGGGCAGCAAAAATCCCTGTAGTAGTAGAGGCTGAACAAAAACAAGAGCGCAAGGCTCCGGATTATTTAGAAGCAGATAGTAAAGAGCATTCAGTGAAGTATTTGAGGTCACCTCAATATTCTGAGGTTCCTTATTCAGCAGACATGGAAGTCAATTTAGTAGTAGAGTTTTACTCTAGATAGATAAAAAAAGCCCGTGTGGCGGAATCGGTAGACGCAGCGGACTTAAAATCCGTGGGTTTTGCGACCTTGGGAGTTCAAGTCTCCCCATGGGCACCAATTTAACTTAGCAGATAAATACAAAAAAGTATGAAATGGCTTGATATAGAAGATATTGTAGAAGCTCTGGAAGAAAAATTTCCAGATGAGAATATAATTAGTATTAGATTCACTGAGCTTAAAAAAAAGGTATTGAGTTTAGAGGAATTTGATGATGATGAAAAACGCTGTAACGAAAAAATACTCGAAGCTATTCAAGCAGCTTGGATTGAGGAAAGATTAACTGCATAGCAATAAACCATACGCAAACGTGATTTCTATTGCAATTTGCATATTGATTATGCTATTTTTTGGATCTAGCCTGGCAAGTTAATAATAATTTAACCAATTACAATTAAAACAGCTATAAGGTTAATTATGAGGCAAAACAAAAATTTTTGAATGGAACGATCTTGACAAGTGCTACGTTGAGATAAGTTTTGCATAAAAATACTGCTTTTACGTTGTGAGGCCAGAGGGTAGAGCCTTTGTAAAGCAGTTAGAAGGTTGTCATCTAAGTAGCGTGACCAGAGCTAGATTCCGCGAACACGCCGCGGAATGACGACTATGCAATATGCGTTGCGGAGTGACGATTATGGTCATACCGTCACGGTATCTCACAAACATGTAGCAGTAATGACAAAATCTCAAGTTATATGTATACTTTTATATTATCTACTTACTAAAAAAACAGAAAAATGCTCAAACGTAGCGGTCCAAAAAAATTAAAGTCTATAATTGAAAACTATGCATTAAAATGCATGAAAAATAAGATTAGTAAAAATGAAATACGTCTTATTTTAAACTGGCGAAATATAGTAGGGAAAGAAATAGCAGAGTGTACAAAACCGAAAAAGATCTCATATGCACAGAATATAAATTCGGGTGTGTTGCATCTGGTAGTAACAAATGGCAGCAAAGCATTGGAAATTCAGCATATGATTTCTCTTATAATAGAAAAAATTACGATATTTTTTGGTTATAAAGCAGTATATGGTATAAAAATTAAGCAAGAGAGTATTGACTATTTGACTATATAAGGTAATCTAAGTACATAGAATAATTTGGTATATTGAAGTGAGTAGAGTTTGTGAATTAACAAATAGAAAAAAATCTTTTGGTAATAAGGTATCACATTCGAATCGTAAAACAAAGCGTACCTTTCTTTTAAATTTACATAAGGTTACGTTGACAAGTGATATATTGAATAAAAAGTTTAGATTTCGTGTGGCAACAAGAACTTTGAGAACTATAGATTACAAAGGTGATTTAGATGCTTTTTTGCTCAACACAAGAACGATTAAACTAAGTGAGAAAGCGCAGAAGATAAAAAGAAGGTTGAAAAAAGTTTTAGTAAAGCAAGAGGTAGAGTTAGCAGTTTCAGATGCATAGCAAACCTCAATGGCTCAGAGCAAAAGCTCCGACCGGTGAAGTATTCAATGAGACCTTAAACATCGTTAAACTGCATAACTTGCATACAGTGTGCGAAGAGGCTGCATGTCCAAACATTGGTGAATGTTGGAATAAACGTCATGCTACTGTGATGATTCTCGGTTCTGTTTGCACTCGTGCTTGTGCATTTTGCAACGTTGCAACTGGCATTCCTGATAAACTAGATCCTCATGAACCAGAAAATTTAGCAAAAGCAATAAAAAAGTTAAACTTAAAACATGTTGTCATTACTTCCGTTGATCGTGATGATTTGCCAGATGGTGGCGCAAATCAGTTTATACAGTGCATAGAAGAAATTAGAAAGATAACTTCAGAAACAACAATAGAGATTTTAACTCCTGATTTTTTAAATAAGAAAGGAGCATTTGAAGCAATCGCTGTTGCATCACCTGATGTCTATAACCACAATATTGAAACAGTGCCGAGATTGTATGCAAAAATAAGACCACGAGCTCGCTATTTTCATTCACTATATTTGTTGAAGATGGTAAAGCAGATTAATCCTAAAGTTTTCACAAAGTCAGGGCTTATGGTTGGTCTTGGAGAAACAAAAGAGGAAATACTTCAGGTTATGGACGATTTGCGCAGTGCTGAGGTTGATTTTATTACAATTGGTCAATATCTACAACCAACTCCAAAACATGCAAAACTTGATAGGTATGTTACCCCAGAAGAGTTTGAGCATTATAAATACATTGCTTACTCCAAAGGTTTCTTAGTGGTTGCATCAAGCCCACTAACTCGGTCATCATACCACGCTGAAGAAGATTTTAACAGGCTCAAGGCCTGTCGTTGACATTTGTGTTAATTCAAATTAATTTTTACTAATTATAAAGGAGTTTTTACGTAATGTCTACTATAAAAATCGAGAAGAAATCACAATTAGTTAAAGAGGTATTCGATTCCGTGGCAAGTCGCTACGACACCATGAATGATATAATGAGCCTCGGAATGCACAGATTATGGAAAGATAAGATGGTAAATAGTGTGCATTTTACAAAAAACTCTAAGGTTTTAGATGTTGCTGGAGGAACTGGAGATATAGCAATAAGAGTAGTAAGAAAAGAGCCAAGTGCTAAGGTTACAGTATGCGATATAAATCAAAACATGCTAAACAGAGGACGTGATAAAGCTATAAATTCAAACCAAATTAATTTTGATTGGGTATGTGCAAGTGCAGAAAGTTTACCATTTGAAGACTCCGAATTTGATTATTGCACAATAGCTTTTGGCATTCGAAATGTTTCTGACCGCAAGAAGGCTTTAAATGAGGCGCACAGGGTATTAAAACCACATGGGAAATTTATCTGCTTAGAATTTGCCCCTATGCACTATCAAAATGAGATATTTACCAAACTTTATGACTTATATTCATTTAAAGTAATTCCTAAAATTGGCAGCATAGTTGCTAAAGACAAGAGTTCTTATGAATATTTAGTGAGGAGCATTAGAGAGTTTCCAACTCAGGCTGATTTTAAAATGGAAATTGAAGAGGTAGGCTTTAAGAATGTTGAGTTTCATAATATGAGCTATGGAATAGTGGCATTACACATTGGAACAAAATGAATATTAAACTCTGGTATAGAACGCTGGATTATTATCTCATCCTTCCAGTGTTTTTTTTGCTCACTATAAGCTTCATTCTTGTTTGTTCAGCAAGCCCTGTAATTGCGCAGCGTCTTTCTCTACCACAGGATTATTTTATACGGCGCCATACAATTTATATAGTCCTGTCACTAATTACCTTGGTGACATTTTCTTTTCTCAACACAAGAACTATACTTCACCTCTCATTCGCAGGTTTCGCTTTATTTACTATTCTAGTAGCAACTGCGATAATACTTGGTATAGAGGTAAAAGGTGCGAAACGATGGTTACATATTGTCAAAATTTCTGTTCAACCATCTGAGTTCGTAAGGCCATTTTTTTCTGTTGTTATAGCTAGTATCTTGGCCAGCGAAATGAAGTTTAAAATACACATATCAATCATAATATTTCTGTTAGTTTTTGTGTTGTTACTTTTGCAACCTGATTTCAGTATGTCTATGCTTTTAACATATTCTTTTATCGGTCAAATGTTTATTGCATGTATACCATTTTTATACTTTCTATGCATAATAGGAATGGCCACAACTGGAACTACAATAGCTTACTTATGCCTCCCACATATAAAGCAAAGGATTTACAATTTTGTCTTTTTTACGCAGCGCGATAACTTTCAAGTCACAAAATCATTAGAAGCATTCAAAAGAGGTCAATTAACTGGAGTTGGACCTGGTGAAGGTAGCGTAAAAGCCTCTCTTCCTGATTGTCATACAGATTTTGTGTTTTCTGTTTTAGCAGAAGAATTTGGTTTGATTACGTGCTTAGCCACATTGATGTTATTTGGCATCATTTCCGCCCGCTTGCTTTACATTGCATATAGGGAAAATGAATTATTTAATCTGTTGGTGATTCTCGGTATCTCAATGCAATTCATCACACAATTCATAATAAACATAGGGGTAACATTGAGTGTTTTTCCTACCACCGGCATAACCCTGCCGTTACTTAGCTATGGTGGTTCTTCTCTTTTATCTTCGAGCATCGCACTTGGCATAATGCTGTCTTTCAGTAGAAACCAAGCTATCGCATTAAAGTTTCGTGAGCGTGTTATGCTTGGAAGGTATATGGACTAAACTTGTACCGCTCACAACTATTATTGGTATCCCTCCAAAATGGGTATCTGTTCAGATGAGTGGCAAAATAAGGTAGACGAGAAAAGCAACTATAGGAACAAATGGGTGTCATGCAAGTAGCTGACACTGGTATCCAGTCCTTTTGCACAGTTCCATCAAAAACGTTGTAAAGCGCTTTCGTGTTTACCAACTTAGTGCCCAATCTGGATCCCAGACTGGGATGACAAAAAAAGGAGCACTGGAATTTTTGTTTCAGCATTAGCCATGCATCTGAACAGATACCAGAAAATATTCCACTGACATGCTGAACAACAAATACATCACTATGTCGTTTATCGCAAAAACTTATATTTTTCGTAACCATTCACACTTAATTCTGCAATTCTTTGATCTCACTCATAGAAAGACCAGTAGTTTGAGCTATAATATTAAAAGAAACACCTGCTTTAAGTAGATTCTTTGCGACTTCAATTTCCCTCTCTTTTCTACCTTCCTCTTTAGCAAGATCAAGTCTGTATTCAAGAATGGCTTCTTCTTTGCGCAGATCCATTATTCTTTCTTCATAAGTTATTAGATCTTTTTCATTCCAGTGAAACTTATCTAATTCATCATATGCTAGCTTTATTATTGGTGATTTTTCCGCAATTTTTCTGAGATCTTCGTCCGTTGTTTCATCTGCATATTTGAAAAAAAATAGCCAACGGTCTACTACACTTTCTAGTTGTTCTTCTCTACTCTTAGGAAATTTTGGCAGCTCTATGAAGATAAATTGAAAATCTTTTAAGTCATGCTCATTGGTTTTTTCATCTCTTATGGTATGGCTAGATATATAGTCAAGCTTATCAGGGAATAAGGTACAATTTGAAATCGCGATAAAGAAAATCTTCTTTAAATCAACGTATTTACCAGATTTATCAGCTTGTCTTGAGTAAGCCTTAGCAGCATAAAGTTGTGCGCGTTTTTCAAAGCCTTTATCACGAGCGAGCTGGTTAGGTAAGGAAGTAGTATTGCTACTACTCCCTCCCTTAGAAACGCAGCATG
>NODE_20_length_15400_cov_10.105767
CCCCACAAACCGCCCAAAGCTGCTACGCCCACACCTTTGAATTTTTTTTTTTTGTAAATCTTCTTATTTATTGAAACTTCCCTTTTACTTAAGAGATTAACAATAAGTTTTCAAATCTTATTCTAAGCTAGCTAGAGCAAAACTAGAAGTTATATATAGATCATTTATAGATAAGAATATTCCGTTAATAGTCACTGATACAGTTACTGCTGAAATGATTAAATATGCTTCTAATGCTTTTCTAGCAACAAAGGTTGCTTTTATCAATGAGATGGCAGGTTTATGTGAGCTATTAGGAGCAGACATTGACCTTTTAGCTAACAGTATGGGAATGGACCATAGAATAGGTAAGGAATTTCTCAAAGCTGGTCCAGGATTTGGAGGATCATGTTTTCCTAAAGATTTGTCAGCTTTAATAAGGCTTGCTGAAGATCACAATGTCAAGCTACAAATTTTAAATTCAGTTAAGGAATCTAACTATAATCATATAACAAACATTGCTAAAAAGGTAGAATATGTATTAAATGGAGTCCAAAATAAAAAAATAGCAATATGGGGGCTAACTTTTAAGTCTGGTACTGATGATGTAAGAAATAGCCCAGCTATAGATATTGCACAATTGTTAGTGAATAGCAAGGCTAAAATTACTGCATATGACCCAATGGGGATGGATAATGCTAGGCAAGTTCTAAAGGATATAGAATACGCGGACAATGCTATAGGGGCTGCAAGGGACGCGGAAGCCTTGTTATTGTTAACGGAGTGGAAAGAATTTAAAAATCAAGATTTTGCAAGTTTAAAGAGTATTATGGCTGCACCTAATGTTTTTGATTTCCGTAATTTATTAGATAGCGAGCTATTACTAAGATATGGTTACCATGTTTATTCCTTGGGTAAAAAATCTATCTACAAAGTTTAACTGTTGAGAAATTTTTTTTACACCGCTTTACTTAGTTTTTTTAGATCTTTGCTTGATAGTATGGAAAAGCAAACGAGTGCAACAACAGAGCAAATGGAAAAAAATGAAAACATAATACTGTTACCACAGTGCTTAACAAGTACTCCTAAGAGCACGCATGAAAATATTGAACTTGCAATATACCCAAATAATCCTGTTAAGCTTACAATTGCACATACATTATTTTGTGGAGCAATTTCTACAGCTATAACACCTGTCAGTACTTGCACTCCAAATATAAAGAATCCTGATAAGATTGCACAAAGGTTCATAAGAATTATGTTTTGACCAAAGTTCATTGCAATAAAAGTGAGTGCTATACCCAACATATAAAGTGATGCCAGCAAGCTTCTATTTTGAAAGAAGTACATATCACTAATTCTTCCTGTTATTAAAGTTCCAAGGATTCCACCTAAATCATATACGCCTGTTATTAGTGAGGATTGTACAAGAGAAATTTGTAATTTATTCTTTAAAATTATAGGAAACCAAAAGAAGATTCCCATTTTTATAATATAAGCACAAAAAGTAGCACAACATAGAAACCATATGGAACTTGTTACCTTGATACCTATTTGAGATTTCTGCACCTTATAATAGGTAGTAAAGTTGGCACTTTCTTTGTAATATGCCTTTAATATTATATAAATTCCAAAAAGTAAGCATAAGAAACCAGAGTACAAAAATGCACTTTTTGCATTATATATTTTAATTATACTTGGTAATACAATTAAAGTAATACAAGAACCAAGTTGCTGAGATGCGCTCATAACTCCCCATGATGATGCAATTGAAGAGATGCTAGAGTTTGTAACCATAAACTTGGTAATAGCTGGCCAACCTAACCCTTGTGTCCAAGCTAATAATATTAATGTTAACAGTAATAAAGTTAGATTATTATATGATAAAGTTATACCAATGGTTAATAATCCAGTTGCAATATTGCATAGCCCAAACATAAATAATGGATTATTTTTGGAGTCCATGATTATTCCATTAACAAATTTTGATACTCCATAAAAAAAAGAAAAGCAGGCAAAAAAATAGCTTAATTTTACATGGTCAGTATCTATTAACAGTGGTAGAGCAATTGGTATACTTTGTCTTGATAAATAAAGCAGCATATATCCACAGAAGAATAGTAAATATTGAAAGAAGACAAAGTTCATACCTATTCCCAAATAGCTCTATGCAGATGCTAGCATAATACTATATTGATATAATATTGTTTGACAAGAAGTTTGCAAACAATTAGTGCAGAAAATTACTTAGTATCTTTCTTATAGCAGATACAGTAGTATTAATATCTTCATAGCTTATATCTCTATGTGTTATAGCTCTGATTTTACCTTTGATGTTAGCCATTCTAATTCCATAATTTGTCATTAGTACGTTTATTAATTCTTGAGTAGATATACAATTAGTACGTAATGAAAAATACGCTATATTAGTTTTATACAGGTCGATATCAATTATAACTTGATCTATGGAGTCTAGGCCTTCTATAAGGTGCTGCATTTTTTTATGATCTTCTTCTAAAGAATTTACATTATTACGTAGAGCATATAAACATGCAGCTGAAATAATGCCAGCTTGGTGCATACCTCCGCCAATTTGAAACTTATAGTACCAAGCTTTTTCAATAAAATCTTCACTTCCAAGCAATATTGCACCCATTGGAGCACCTAATCCTTTACTAAAATCAATGAATACCGAATCAAAATAACTTGCATACTCCTTTGGAGATATTTTAGTATGAGCACAAGCGTTGAACAGTCTTGCTCCATCTAAATGAGTGAATACGTCATTCTCTTTGCAGAGACTTGAGATCTCTTGAATATATTCTAAAGGCCACACAGCTCCACCACCAAAATTTGTCGTTTGTTCGATAGAAACAAGCCCAACTCTCGGAATATTTCTTAAACTAGGACGAGTAATAAACTCAACAATTTGTTCTCCAGTAAATATTCCTCTTGTACCTTTGATGGGCAAAGGAGTAGCATGTGCCTGGGCTGCGATCAAGCCAGATTGTACTATGAGTGGATGTGAAGTTTCATCAAGCAGCAAGTAATCACCAGGTCTTTGAATGTGTACTTTATAAGCAATTACATTGGACATCGTTCCTGAAATCAAAAAGATTCCTGCAGGTTTACCTAATATTTTACATGCGGTTGCCACTAATTCGTTCACAGTTGGATCTTCACATGCAGCTTCGTTTCCAACTTTTGCTTTAGCCATCGCTTCCCTCATTTTAGCTGAAGGGTCAGTGTTTGAATCGCTAAAGAAATCTATTTTTACTCTCATATTAAATTTAACACAACCTCCTTTATAATTTCAGCAGCTTTCATGATGTCTGTTTCCTTTGTGCCAAGATGGGTAACTGCTCTTATATGAGACTCGAGCCAAGGAAAAAGCAATAAACCATAAGCTTGGCACTTACTCAAGAAAACCTCATTAGTTACATTTAGTGCTTTTATACTAAAGCTTACTATATTAGTTTCTGGATAAGGTAGTACCAGTTTTATGTGTGGAATTTCCTTAATCTTGTCTGCAAACAGTTTGGCGAGTTTATTGTCTTCTTTAAGCCTAGAAATATTGTTCTGTAGTACATACTTTGCTGCATTAGCACAATACCCTATCTGATGATAACCACTACCTAGCCAAACCTGTAGCTTTTTAGCCCTTTCAATTATCTCTCTTTTACCCATAAGCATTGAACCAAAAGGAGCTCCAAGTCCTTTGGTAAAAGAAAAGCTCATTGTATCCACATATTTAGCATAATCTGCTAAAGCAATATTTGTTTCGACATGAGCATTAAATATTCTTGCACCGTCTAAATGAAGATTTACATTGTGAGCTTTTAAAAAGTGATATAACTCGACTTGTTTTTCAAAAGGATAAATTTTACCATTAAACCCGTTTATACTATTTTCTATAGAAACAAGACTCACCTGAGCAAAAATTTTGTACCTTGGCTTAGAATTAATAGCATATTCTACTTCAGCAACATCTAAGATTCCGCTATTATTTCTAATACAATTAAATACGATATTATTTACTTTTGCATTGCCTGCGCTATCGAAAAAATTAACGTGATAATTATAATGAGTTATTAGTTCATCACCAGGACTTGTTTGACTGGCAATGGCTAATCTATTTGCAAGCATACCGCTGGTTGCAAATAATGCTTCTTCTACTTTGAATAATTGTTTGCAATATTCTGATAAGTCATTACAGCTTTTGTCTTCACCATAAGCAAAATCTCCAACAGTTGCATTACTTATTGCATGTATAACGTTGGAGCTCTGCAGAGTTGTAGTGTCACTTCTCAGATCAATAATTTTTTCCATCTTATTTTTTGCCATTCAAACAACCAATTTGAGCATTCCAAAGTTCCTTGTAAAGACCTTGCTTAGAAACTAATTCAGCGTGTTTACCATCTTGGACAATTTTTCCTTTGTTAAATACTAGAATTCGGTCCATATGTAAAAGTGTAGAAATACGGTGTGCTATAGTAATGGTGGTTTTATTTTCCATCAACTTAAATAAACTCATTTGAATTGTTTTCTCTGTTATAGAATCTAACTGACTAGTTGGCTCATCGAAAAATAATATCGGAGCGTTTTTTAGAAATGCTCTCGCTATGATTATTCTTTGTCTTTCCCCTCCAGATAGCTTTATGCCTTTTTCTCCGACTACAGTTTCATATTGATCGGGTAGAGTCATAATGAAATCGTGAATACCAGCCAGCTTTGCAGCTCTTATTATTTCTTCGATAGTAGATTGAAGTTTACCATATATAATATTTGCTAAAATAGTATCATGAAACAACAATGGTTCTTGAGGTATTACAGATATTTGTTGCCTCAAAGAACTCTGTGTAACTTCCGATACTACTTGATTATCAATCTGTATATTACCTTTTTTAACATCAAATAGCCTTATGATTAAGTTTATAAAAGTAGATTTACCACCTCCAGAATAACCAACTAGACCTACCTTTTCGCAAGGATTAATGGTAACTGAAAAATCTTGAAATAATGACTTCTGACCCTCATAAGAAAAAGAAACATTATTAAACGTTATTCTTCCACTTAATAAATTTAATTTTTTAGCATTTTCCTTATCTTGAATTTCTGGTACGGTAGTCAAGATTGGCAATGCATCTGAAACTTTGCCGAAATGAGTAGAAAATTGGGTAAGATTCCTAGTTAGATGGTTAAGAAACTCTATAATCGATATATTAATTCCAAGTACAAGAGCAATATCTCCTATTGCAATCTTGTTCAATTGATAATCATGAATTAAAAAATACAAGTTTACTGCTTGGAGTATATCAAATGAATAGCCATATATAAACCAAAGCCAAAAGTATGCCCATTGTAATTTTCTTTCTGCAATAGTTTTTTTCTTGCATACTTGAAAAAATTTATGCCTCTCATGCGCTTGCCGAGAAAATAACCTTACTGATATAACATTTAAAATACTGTCGGCTATACCCGCTATTACTTGTGAACTTTGTTTAGAATGATCATCGGCTAATCCGGTAAGCACCCGAAAACTGAAAACCGAAATCAAAATAAAAATGTTCACCCAAATGAATGTAGCTATTGCAAACTTTATATTTACTAGTGATAAAGTATAAATAGCCAAGATTAATGCTATACTATAACTAAAGAAACAGTCTATAAGCAGTCTTATTAGCTCTATCACACTATCCATTAAGTTACTGACCTTATATACTAAACTTCCGGATAGGTTGTTTTGATAATAGGAATGGTCTTGCTGAAGCAGCCTGTAAAAAGACATATCAGCTATTTTTTGACGCATTGAGGTAAACATTCGAATGTCAACAAAATAGCCATAGAATCTAAAAGCAGTAGTAATAAGTAATGCCATACAAACATAAGCGCTTACAGGTAATAAAAGATTTTCAATTACATTACCTTCTTGATATTTTACAGCTGTATCTAAGATATTTTTTACTAAATACTTTCTAAAAGATAAATCAATAGCCACTACTAGGGCAACCAGGAACATTACAAGCACATTAAGCTTAAACTTGGATAAGATATTCAAAATGAACACCAATATATACTTGAAACTACCAACTCTACTTTTGTTCATTTATAATGCTAGCTCCACCACATTGACTTTTTTATTGAGAAATACAAGCAGTGAAAACCATAAATTTTTGTATATTTTTCCTGAAATGTCTCCAGCATCATGTAGTGCTGACGCTTGATTCAGAATAAGTAGCTTATATAAATCTCGCTTAGCTTCAGCAGTGTTGACCTCAGAAATATTTGTAGTTGTGTCTGTAATAAAGGCTAACCAGCTCTTAATAAGTTCTTCCATATTTTTTGTTTTTATACTTTCCTGGCGACGAAATAATGATAAGTATTCTCTCAGTATAAATTCTGTTAATGCACCACAGTTTAATATACCAAAAACTGAAGGCTGAGGTTTTGGCACACAAGGAAGACTTTTATCTTTTACAACCCATCTCGTAACATAAGCAAACCTATCTTTAGCATCTATATTCTTATCACTACCATGCCATAACCGTGAATCAAAAACTATCGCATCTCCTGCTGAAATAGGTAGTGACTTAATTTTATAATTTTCCCGGTTATCCGAGTATTGATCCAAAAAGTATGGATGCCAAAAATCAACTAGAGGCTGTATTTTCCAGTTGTGACTATCTTCTATAACTTGTAGTGCACCTGAAGTTTTATTGACATTATTCAAAGCTAGCCAAACAGAAAAATGATAAGGGTCATTAAAGCTATAAGAGATGTCCTGATGGAAGGGAACTGCATCTATTAAATCAGCAGTTTTACATATAACATTTGATTTTTTCTGCAGTATCTGGCATTGAAGTGACTTTTCAAGATAATTTTTAATAATTTTATCTAATACTTGAGATACAATTCTAGTTACCTGAGATGATGTACCCCATCTTCCAGTGCAGTTTAAATAGTCAGAAGTTGAAACACCTAATTCTTGAGATAACTTTGATATCTTGCTTATTATATCATTTAAAGACTGAGTTATTAACTCTAAAGGAACTAGATTTTTGATAATAAAAAAACCATTTTTTTGCAATGCTTTCATATATTAACACCTAATGTCAATAACTGATAAATAATCTGTTAAAGGTACAATACTAAAAATTTTAAGCCCTTTTACTTGTTTTAGTATTCTTTTCCAATCGCTCAATGTCCTTAGTTTACCCCCTGTTTCAACCATTACATTAATATCTACAGAACCTCCCACTGGGGAGTAGTAATCTAGGATAGTTTCTATCACTAAAACGCGTGGTATTCCTTTATTTTTTACCAATTTTAAATAAGACAATACCTTATTATCATCATAATGCTGCAGAAAGCGGCAAAAGACACCTAATTCATAATTTGTAGCTGATAATTCTTCTTGAGTTATGAGTTTAATTTTTAAATCTTCTACTGCCTGCCTAGGCACTTTATGTTCGTTGTAATAATATAAGCCTATAGAACCTTTATTGTGTATATCAGAATAAGCAAGAAATAAAGAGTGTACGCCAAATAGCAATATATTTTTAGCACCATCTATATTAACCCTAGAATTAAACTCTTTAGTGTCAAACCTGGAATATCCTAGCAATGCTTGGTAAAACGCTATTTTCCTGTCTTCTGATGTTTCTTTCTCCTTAAAAGATTCAAATGAAGATATTGACTCCTGCCTTAATATATCGGCAATTTTTAACCAATTCTTTTCAGCGGCAACCCTTGCCCACATTGCTGCTGCTTTAGGCAAAAATGGTATTTCCTTAAAACACTTACCTTTTGATGATAGTTGCCATAAGTCCTTGTTCTTATCGTAATCAATAAACCCTATTTCCCACAACGCCCTTAACAGCCTTTCTAGATTTGGAACGATAATATTTAACTTTTGAGATAAAACTGGCATAGTTGCAGGTAAGATATTTAACAAATCAAGTTCAATAGCAACATTTGCGAGGTAAGTTTTCCAAAAGGCTGAAAGTTCTGCAGAAATCTTATGCACTTGAGATTCTTTATCTAAATCAAAAATACTAAACTTTACGTTTCCGGTAATATCGATCTGTCCTAATACACCTTCAAAAGTTTCAACTTTTGCCATGCCATTATAGAATGCTTCTACCATTTTAAATCTTTGCCGGTAAACAGGATTGCCATTAATATCTATATGAAACCAGCCATGCTTATCTTCTGCAATAGCAAATCCTTTATGAAAAACATTAAGCTTTTTATACCATTTATTATGTACTAACTTTCCATGATTATTAATATGTGTAGCTTTACCATCTTTATGGACTACAGCGATACCATCCTTAAAATCCCCAACATAATTGTATTCTTGCTCATAAACTCTATTGCCGTTCAAATCAATATGAAAAAACTTATCATGCTTTCTAATCACACAAATATCTTCTTGGTAATTTCCAATCCATTGATACGAATGTTTGTATACTCTACATCCAGATGGATCAATATGGTAATACCCTGTGTCATCTTCTACGGCTGCTCTATTGCAGTAAAATCCAAAAGTTTTTAAAAATCTGTCGCGATAAATTGCTTCTCCCATTGCATCGATGTGATAAGCGCCTGTCTCATCATAAACTGGTGCAAGGCCAGGCTCGTGAAATTTATCAACTCTAATAAATCTATTTTTGTACAAAGGATTTTCTGACAATTGGTGAAACCTTTCACAGGGGGAAACCCTAATAGATTTAAGGTACTCACTATCTTTCATTAATTGACTAATGGTTTTCTCATGTTGCATGTTTTGCATAATTCATAGTTTAAATAATTCTTTTGTAAGTTTAGGTACTCGCTACTTTGCCATATTTCCTCCAGTTTAACTTCATTAACATTGCCAAAATCTCCTAATGTTTTGCGTAGTTCATCTGGAGCACAGCAGGGACTAAACTTGCCTTCATTGTTTATCCATGCTTCTTTACCTAAAAATGGGCACTGACCACCTGGAGCCAAATCCTTGATACCCTCTTGAGAAAGGATCGTAAAATTTTCTAATTTTATCTTTTTACCATTTGGCAATAGCATATTATCCCTAAGTTCATATAACCTTCCCACCTCCGTATTCCATCTACTAATTGCTAATTCATCTCTCCTCATAGATAGATCCTTAATTTCCTTAAAATGTGCCCAAAGATGATGTCCTTTAACTCTATCTATGCCATTTTTTATAGCCATCTCAACTATGTCGTAAAGTTCATGTAAATTACTTTCTAAAAATGTTAATTGTAAAGTAACGGTACACCTTTCACCTGTATCGCTAAAGTATTTATCTCTAACTTCAAGGAAAGTTTTTAAATTTTCTGTCACTACTTCCCATTTTGAACCTTTCATGATTCTTTCATGAGTTTCTTTAGTTGCCCCATTCCAGGAAATCTTAACATCAGATAAAATTGGTACCAATAGTTCAGCCCATTTTCTAGCTCCTTTAATAGGAAAAGAACCATTGGTCGTGAGGTTAAGCTTCAGGCCGAACTCATGGCACAAATTGATTATTTCATCAAAGCTTTTATACATTAAAGGCTCACCCATAGTAGAAGGAATGATTTCCCTTAAAGGTGTTCCATCTGCTTCCTTAATTACCTTCCTGATAGTTTCTATTGACATTATCTTGGGTTTTATCCCTTTAGCTTTCTTCTCCTCTTTAACTTTACTATATGGTGAAAAGCATTCACACATTACACAAGCAAAGTTGCAGTAATCTGGATTAGTATCAAAAGTAATTCTCCAAGGACCAGGTTTTGTAGCCACTGATTTGCCTTTATTTTCAATAACATTACGGTAAATTTTGTTAAGTTTCTCAGTATGCTCACTTATAGAAGGTACATTACCATTTTTAGTATAAAGATAGCCTCTTTGGGTCAGTTCACTGTATAATTCCTGGTCTGTAGATAGGACTTGCATTTTTTCTGACAAACTATTTGTATCTCTATGCTTAAATAATAGTCCGTTTATTCCATCTCTTACATATTCTGCCATGCCACCATAATCAGCCGTTATTACTGGTACACTCAGTTGCTGTGCTTCATGTATTACTAATGGTGAATTTTCACCCCAAATTGAAGGAACAACTATCGCATCAACTTTATTAAATACATCAGTAACTATATTTTTATTGTTATAACTTCCCATCCATTCTATCCTTTCTTTAACAGCATGTGGAAACTGATCGGCAATCGCTTTTAAAGTTTTAGTTTCTTCCCTTGCCGCTCCCCAAATTCTAAGTTTTGCTTTAGATGATAAGCGAGAAAAAGCCTTCAATAATAGGTCAACACCTTTCTCGGGAGTATGAGTACCTATATAACCGAAAATAAACCCTTTTTCTTGCACCCTATTTCTATTCTTAAGACGATTTAGATCAAAACCATAATCAAGATAAGAAATTTTGTTTATCGGAACATTAAAGTCTTGAGTAAATTTATCCATTAAGAATTTTGACGGAGCAATGAAGTAATCTATATAGTCCACTACTTTCTTTGTTTGCTTCATTCTAGTTGCAACCCATTGTTCCCAATAATTTAAGTCTGAATTCAAGAATTCTTCATCTCCTGTAAAATGCCCCTTGTAACATTGGGTTGCACATTTTTGATCCTTCTGTCCATCACAAAGCCGTAACAAATCTTCAGAATTACGTTGAATAAATCTTCCTCTTGGACACATTAACCAAAAATCATGTAGCGTAAAAATTGTAGGTATATTTTCTTTAAAAGCAACTTCTGGTAAAGTAATTGATAGATGATTAAGATGACCAAAATGTATAAGATCTGGTTGAAAGTTATCTATTATTCTTTTAAATTTTATATTTACTTCTTCATTGATAAATTTGTAACGATATTTAGTTGTAGGTATATTAATTAAATTCAGTAAGATCCGGGAATCACTACAGTCCAGAGCTATAGTATAATGGAAATCAGGTAAGAAGCTGTTTTCATGCCTAGTAAATATTTGTACCTCATTATTATTGGCTAGTTCATGGGCAAGAGTTTGGCTGTAAACCTCCGAACCAGCGCTATAATAAGGAGGGTAACCATGAATAACTTTTAATATTTTCATATATTACCATATCTATATTGTTAGGATATTCTTGTGTATTGTTTTGTAGACTTTTTATAAATTTACCTAATCCTACTTTTAATGAATGCTTTGGAGACCAACCAAGTAGCTCTTTAGCTCTAGTAAAATCACCATGGAACTTAGTTACGTCAAAATTTCTTGGAGGATAAAAATCAATTCTAGAATCACTTTCCGTGACTTTTAATATTGTTTTTGCTAAGTTTTCTAAAGTACATGGGCTATTAGTAGTAAGATGAATAGCAGGAAGAGAAGGTTTCTCGTTTTGTAAATATTTAACAGTTAAGTATATACCCTCTATAACATCATCCAAATAGGTAAAATCAAAAACACATTCTTTACCTTCTATCCTAATTGGATCGCCTTTCAATGCATTGATACAGAGTGCAGGAATTACTCTACTACTATGATCTAGTAAACCACCATATACATTTGAGAAGCGTAATATTGCTACATTAAAGTTAGAACCTTTTAAATTTATTACTTGTTCTTCAATAAATGCTTTACCTTTGGCGTAATTATTTATTGGGTTGATACTAGCAGACTCTGCAACTGGTAGTTCCTTTTGTTCTCCATATACTTCTCTACTGCTTGCATATATAAACCATGGTTTATTCGGAAGCGACTTGCAGAATTCTAAGAATTGGATTGTACCATCGACATTAACTTTTTGGCACAATTCAGGATAAAGCTCACCATGTATAACTCTAGAAATTGCAGCCAGATGAATAACCCCCGTACACTTAGCGAGTAGCGGCATTATATCTTCTGAAAAAAAACTGAGTGGGTTGTCGCGAAACCTAATATCGCAGCTTATTACTTCATAACCCTGCTTTTCTAACTTTTCTACTAAAGCCGATCCTATCAAACCTGCAGCACCTGTTATTAATATTCCCATGTGTCCCTCTCACTACAACCAGAAAAATCTTTCACACCTATCATCTTACAAGTAAGACTTAAAAAGCATTATAAAACTAGTATGAAACAAATGTCAACTTAAATTAAGGATCAATGAATAAAAAAATATAGTTATGAAAGAAGGGTTGGTTGTCTTCTTCTATTTGCCTGAAAATAACGTTCTGCTTTGACCAAATCCTCTTTGTTATTTACCCCCATTGCTTCCTTTTCGTCAGCGACTACATAACCTGCACGTAAGTTATTGCTTGCTGCAATGGGTATTATATCATTAAGACAACATTCGTTGGTCGAATCATTAAATTTTACTTCTTTTATTAGGGTATAAAGATCTTTAGCGTATGAAACCATTATTCCAGAGTTTGCAAGAAGAATTTCATCTTCACTTTTCAAGACTTTTTGAACATTGTCATTATCATCAATTACTAATCTTCCATATTGCTTATCTTGACTATTAAATCCAAGAAGAACTAAATTTTTATTATTACACTTTAAACAATCAGTCATTCTCATAACTGTATCACTAGATATAAACGGGGTGTCTCCGTACTGTATTAAAACTATGTCTTGGTCAGATAACCGCTCCAGGCTTTCTAGGGCAATTTTAACTGCAGTGCCAGTACCTGTAATATTTTCTTGAATTATCAATTTTATATTATATTTATCAATTATATCTTTTAAGGTACTAAATCTTTCTAACTCCTTTAGAAAAGGCTTGTTAATGACAATTGATAGACTTTTTAAACTCAGCGGTTTTGCATTGTGAATTATATGCTCTAAAAGAGTAAAATTTCCTACTAGGTGTAGTGTTTTTGAGTACTGTGAATTCATTCTACTGCTTTTTCCTGCTGCTAATATTATCAACGTGTTATCCATACATAACTCAAGAACTTACTAGGAGGTAAGTTAAGTGATAATTAATGAGTTGTAAAGTCTACTATAGTTTCCTAAATGATCCAGAAAAAATAATTAACATGCTTGAAATATATAAATCCTCTATGACGCTAATATAGATTAGCCGATAAAGTAAGCTTCCCAGAACTACTCATTTATATTGACCCATCAGTACTTATACAAAAGCTAGTTGATCGAGAAAATAGGCAAATCCTTATCAACGGCCTACTACTTTTCCTAACTTATGCTTCCTTGTTATATTGTTGAGTATACTTTTTAAATAGTTTTTTTCTGTTTTCTATCAACCAATAGAAGTTTCTTTTAGCCCATAAGGATATTTATATAGGAACTGATATTTTCTATGCTGGCAAGAGTCTTGACGCCGTAAAAAAAACTACTCAATAATTGGGTAACTTCTGATGACATTTTCACTGTACATTTATCGCACAACATTAGTGCTACAATCACAGGTGTAAAGGTATTAAACAACCTTTAAAAAGTTTCACTTTTCCCTTAATCAATTTTTCCTTTGATATAAGTGTTTATTGCTTTTGCCCTCTCTGTTGTTATAATTAACATTTTGTAGTAGTTCAAGATGAGTTTTGCATATTCAGAGAAAATCGTCCATAGAATCAGCATCTAGCTTATCTAGGTTAAAATATATAGTTTTACAAGATGACTATTTATGGAAGAACATGGTGGGGTAAGAAGTGGCTCCAGTCTTTTGACGGAATAGATTATGATAACCGTCTTCCACGTGGCAGAACTTGTGCTAATACTGGTCGAGCTTTTGGTATTAAAATTAATGGTCACATAGTTACAGCTAAAGTTCATAGCTCAGGATCTTACCCATATCGTGGTTCAAAACCTCAACCATATAAAGTCAAAATTATACTCAATGAATTAAGCCCATCAGAACAACAGACCATTCGTCAAATTATTGAAACTTCACCAGCTATATTAGCTAAATTGATAAATAGACAATTATCAGCCAGCTTGTTTGATAAGCTTAATGATCTTGGGATTAAATTATTTCCTTCAAATTGGCAGGAGATGAATGCAAGTTGTAGTTGTCCTGATTGGGCTATGCCTTGTAAACACATTGCTGCTGTAATTTATCTTATTGCTGCAGAAATTGATAAAAACCCCTTCATGATTTTTAATATTCATAATTGTAATTTGTCAGCACTTATCGATGATTTTGGGGATGGAAAATTAGAAAATGCTCAAAACATTTTAAAGATAGATGATATATTTAAGGCATGTTCTAAAATTAGAATACATAACCAAGCAATTTTAAATGATATTGATTTATCAACTATTCCTAACCTTTTTGATTGTATCAGTAGTATTTTAACAGATAATCCACTTTTTTTTGAAAAAAACTTTCATAATATCTTACAGATAGCTTATAAGCATTGGCAAAAGTATCCTGCAGGAAGATTAGTGTACTATCCAGCTTCTAAGAAGGAACTATCAGAAGAGGAGCTATTTATTAAAAGATGGGGAAATATTGAGAATTGGCAAACATTTCAACTATTCATTGATGATCAGCATTACCTTACTCAAGTGAGCAATGGTACAACTAATTTATTTAGGCTCAGTGGAAATGTATTGAGGGATGTAGCACGATTTTTAAATGATATTCCTAGTTCGTTACTCCACAAACTTAACCCTGAACTTCGCTTCATGCATATGATTTCACAGTTTGCACATATGCTAATGGAAAAGTCAGCGCTAATACCACAAGTATTACAAAACAAAAGAGGAGAAGTAATAATTAGGTGGATTCCGGCGTTGTTTAATGAGTCAGTTAAGGAAATTCATAGCAAGATATCATCTATTTGTCCGCCTCTATTGATTAAATATCAAGAAATCGTTATGGAACCAGAGGAACAAGTAAATGTTGCTATCTCTCTCATCCTTTTAGGGTATATAGAAGATAACTTTCCTGCATCACTGGATAAGCATAGAGATAAATCCATCTTTGAATTATTCTTTACTGGAAGATCATACAAGTTTACTGAGTTTAGCAACAAGGAAATACCGCAAGCAATTAATCTCTGGCTTTCACGTCTTTATTTAGCAGATAAACCTTACAAACTCTATTTAATGATAAAAGATCACCATGAAAAATTTGAACTTGAGGTACAGTTATCACTGGATGATGAGAAGTCATTCATCAAGCTGGAAAAAGCACTCTCTAATCAAAACGTAAAGCTTAGTATTTTATCTGATCTTGCACTTTTGTCTGAATATATACCTGAACTAGAAAAGTCGATTGACGATAATAGCACATTATCATTTAATTTAGATAATTTTGCACCATTATTTTTGCATATCTTGCCTGTACTAAGAGCAATAGGCATCAAAGTTATTTTGCCGAAATCTTTACAAAAAATCTTAAAACCACAATTAAGAGGTTGTCCGGAAACAAGTAAAAGGCTATAATATCTGAAATTTTAGTACGGGGTAAAGATGAGAAAAAAGTATCCAACAGATC
>NODE_21_length_14763_cov_11.817582
AAGATAAATAAATAGCTTCAGTTTCATGATAAGGGGGCTGGCGGAGTTTGTCAAGGAAGTTTTTTTTGTTTCTATGGGTCAGTTTGTACGCGCTTTGCCTTTTAACAGATGTAAAAGCACAATTATTACGAACAACATTCCACCAACAACTGATATAGCGCCACCTATAATGAAGCACGTGCGTGCTAACATTGACGAAATACTTGGCAGATCTGCAACCTTCCTTAAAGCACCATATCCACCAAGCCACACAAGGCCAGTGATATGGAGAAAATGCCCTATACTGTAGGCATAAATCTGTAATCTTACCATGGAACTTTTTATCTCTTTAAAGTTTAATTTAGGTAACATCCAGTAGACAAAATTCATAAAAGCTATAGTGATACCAACTACAGAACCGTGATAATGAGCAGGAATCGTGACATTACCTTCAATAGTCAACACTCCGAGCACATCTCCATAAGTGAACAACAAAAATGAATGTAATAAATAGTTGCTTTTATCATTAATAAAAGTTCTGATGTTGTAGCACACTAATATTATCAAAAAGCACGGCAAAACTGCTCCAGCAATCCTCATATGCCAAGTAAAAAACTGTATTAACTTGGCACTATCAACTGGATAAACAAAATATACAAACGGTGCGCCTACAGCTAAAATCGTGTTTATAAATAGTGGTAAAATAGTAATTTTATTGTTTGAAGCTAAACTAATATCATTGGAACTTAGCATTATTAAATAGACTAAAAACATTCCTTGAGTAAAAGCAAACTGCAATAAATGTCCGCCTCCCCAAAAGAAATATTCGTAAAATAAATTATTATCTGAGTGATATAGACCTGGAGGCATATTATTATATGCTAAAACAAAGCAAAGAAATGACGATACAAGTATAATAACTAGCCCAATTTGCCCAACAGAGAGAAATGAAACCTCTTTTTTTGATGTGTATGCTAGCATTGTATTTACTAATATACTGGCAATAAATAAACTGAGTCCAAGTAAAAATAATTTGTTTTGTAATACGGGAATATAGTTACTTTTGATAACTTCAGTGTTTGGAACGAATGCGGATATAAACATGAGCAGCATCGAAAGGGTTGATAGAACCCATGAAAAGTTAAACCAACTATTGGTATTTTGTAGGTTTATGATAAAGAGCAGAGATATTATAGAGCACATCCACACTAAAATTGACAAGTTCACGTGTATTACCAGCGCATTATCAAAAATATATTGTGCAGAAGGAACAAGAGAGGAGATAAAAGGCAATCGTAGAAAAATAACAATTATTGACAGTAACCCAGAGCAAGCAAGAGCACATACTGCCAAGAACATCCATTTTCTACAGAGCGGAGCGTTGTCTTGTATATTAAGCACAATCTTTTTTCTCAATTTTGTTCAATACAATATATAACACTGCAATAATACCTAAAACATAGCAATAGTATACGTGTGGCACGACTGCCAAAGGTGAAACTCCAGCAATAGTGCTAGCCAAAAGCAATTGAGCGCCATACGGTATTAATCCTTGAAATACACAAGAAAATATGCCTAGCCATGCTGCACTATAGTGAGGCGGTATTTCATATTTCTTAGCAATATCTCTAGCAATTTCACCACTAAAAATTATAGCGATGGTGTTATTTGCAAGTAAAATATCAAATATGCTGACTATTTTTGCAATAAATAATTGCGCAGTTTTTTGTCCACCACGTTGTATCATAACCCAAGATGAAAGTTTATCTGCAAGCTCCTTAGAATTTTTACCTACCAGTCCTGAAAGCCCGCCAACCATCAATGACAGTAGCATAATTTCATGCATACTCATAAACCCTTTGGTGATGTTTTGGCTTAAAAACAATAAACCATGATTGTTGTTATTTATAAATCCAATGATTCCAGCAAAAGTTATGCTTAAAACCAATGCCGTAAATACATTTATTCCAAAGTTTGCAAGCAATATAAGTATTATGTAAGGAGTCACAAGCAATAAAGAATACTCCTTAACTGAAATAGCAGCACTATTGCTTGAGCTATAAAATAATATAATTATTGTGAATATAGAAGCAATTAGTGCCACTTTTGCATTCAGTTTTAATTTTTTCTTTATATCAGCCTTTTGAGACATCACAGATGCAATTGTAGTATCAGAGATAATAGATAAATTGTCGCCAAACATTGCTCCTCCTACAACGGTTGCAACTCCTAAGGAAGGAGAAATCCCAGCTTGTGTCAGTTCAACTGCAATAGGAGCAATTGTTGCAATGGTGCCCATTGATGTACCAATAGCAGTGGAGATGAAAGCTGCTACAAAAAATAATCCTATGAGTAAAAATTGTGTTGGTATAAATGAAAGAGCCAAATTAACTGTGGCATCAGCACTACCGATTGCTTTAGTTACTTCACTGAATGCACCTGCAAGTAAGAAAATGATACACATAGTGATAATATTACGATCTCTTACCCCATCTAGAAAGGCATACATTTTTTCTTCAGTATTGCCCTTGTATAAAACCCAACCCAGAGCTATGGCAGGAACAATGGCTACCAGTGGAGATAACTGATAAAAAGCATTTGACACGCCAAGAATAGTAAAATATATACCACTTCCTACAAAAAGAAATAGGAACAGTAAAATAGGCAAAAAATTTGTAAGATAAAACATACCTCTACTCCAGCTCTGATAAACGCAAATCAACTATGATATGATTTATATTATTATAAACCACAGTTAGCACCTTGACCAAGGTTTTTCTAGAAAGCAATCTACCAGAAAAGGTTTCCATGAAAAGGACTATTATAATATATCATCTACTTGAATAAAACTGGGAGATAGAATAAGTAAAAAATATGAATGACATAACAACAAAGCAAGTCATATCCTTATGGAATGCACAAGCTGGTAGATTCTTGCCGGATAAAAGAGAAATGGAGATTGATAATATTTTCTTAATCTAATGCTTCAATGTTTCCGATATAGGAAAAGTATCATCTTTATTTTCTATAGAGGAAGGCACACTATTTTGATTATCATCACCATTAATTGGAGTAGTAGGGTGCATTAAAGCAACTTTCATAACTTCATCAATATTCTTAGCAAAAACTACGTTGATCCCTTCTTTGATGCTTGCCGGAATTTCTTGCATATCTTTCTCATTTTCACTTGGTATAATCACAGTTTTGATTGATCCTCTGAGCGCTGCAAGCAATTTTTCTCTCAAGCCCCCGATAGCTAAAACTCTACCACGCAATGTCACTTCGCCTGTCATAGCAACATTTTTGTTAACTGGTATATTTGTCATAAGAGAAACAATAGACGTACATACCGCGCCGCCAGCAGAAGGGCCATCTTTTGGTACAGCACCCTCAGGTACATGCAAATGTATATCATTATTTTGGAATTTTTCGGGCTTTATACCAAAAAACAAACAATTTGATCGAATATAACTATACGCAGCTTTTATAGATTCTTGCATAACCTCTCCAAGCTTTCCTGTGTATTTTATTTCTCCCTTGCCCGGAATTAGGACTGATTCTATCATCAAAATATCACCACCTGTTTCAGTATAGGCGAGCCCAGTTACTATTCCTACTAAACTCTCATTTTCCGCAATGCCAAAGGTATATTTACGTACCCCTAAATAATCTTGTAAATTGTCAACCCCTACGGATATTTTCTTATTTTTATCAGTCAATATTTCTTTAACTGCCTTTCTCATGAGCTTTGCAAGCTCCCTTTCCATACTCCGCACACCACTTTCACGTGTATATAAACGTATCAACTCGTATAACGCCTCATTAGTTATGTCCCATTCCTTCTGATACAAACCATGCTCCTTCTTTAACTTCGGAATAAGGTGGTGTGTAGCAATACTGATTTTTTCATCTTCAGTATACCCGGACAATTGTATAATTTCCATCCTATCACGCAAAGGATGTGGTAAATTTAAGCTGTTTGCCGTAGCTACAAACATTACACTTGAAAGATCAAACTCAACTTCCAAGTAATGATCCGTAAAGTGTTTATTGTGCTCAGTATCTAAAACCTCAAGTAATGCAGACGCAGGATCGCCACGCGAATCAGAACCCATCTTATCTATTTCATCAAGCAGAAAAAGCGGGTTGCATGAATTAGCTTTTTTCATGTGTTGAATGATTTTACCAGGCATTGAGCCAATATAAGTTTTCCTATGCCCTCGTATCTCAGACTCATCACGCACACCACCAAGAGCTATGCGAACAAAATCTCTTCCTACTGCTCTTGCCATAGACTTAGCTAAAGAAGTTTTACCAACACCTGGCGGTCCAACTAAGCAAAGTATAGGACCTTTTATCTCTTTTACTCTTTTTAATACCGCTAAAAATTCTATTATTCTATCTTTTACTTTCTCTATGCCATAATGATTTTCATCTAAGATTTTCTTAGCTGCATTTAAGTTAATTTTTGCATCTTTGTACTTTCCCCATGGCAACTCAAGCAACCAATGCAAGTAACTAGATATAACTGTAGCTTCAGGAGAAATGGGATTCATTTTCTTGTATCTCTTCAAATCAGTTATAGCTTTCTCTCTTGCTTCCTGAGAAAGCTTTGTTTCATTTATCTTTTTTTCAAATTCATTGAGTATATTCCCTTCATCACCATTCTCAAATTCGCCTAATTCTTTCTGTATAGCTTTCAATTGCTCGTTAAGGTAGTAAACTTTCTGAGTGCTTTCAACTTGCGATTTAATTGTCTTATATAAACGGTTTTGTGCGTTCAAAATACTCATTTCTCTCTCAATAAAAGCAAAAGCTTTTTTTAAACGCTCTTCTGGGTCATAAGCCTCAAGTATACTTTGTTTATCTGATACTTTTATATTTAAATGTGAAGCTACCGTGTCTACAAGTTGATCAACTTCTTTGATTTGATCAATGGAGTTAATGGCAACCTCGGGTTGATTTTTCTTGTTTAGCTTACACCAGCTATCGAACGCGTCTACAACAGACCGCCTTAAAGCTTCTAAATCAATATTGTCTTCATCTTCTTTATAATAATTGTCTAACTCTACCCTGGCTTGTAATAAAGTATGAGAGCTAATATATTCTACAACTCTTCCCCTTCTTATCCCCCGGATTATAACTTTTACTGCATTGTCAGGTAATTTTATTAACGGTTGTACAATGCTTGCTAACACACCTACTTCATAAAGATCTTCAGGCTCTGGATTATCAACAGAGCCATCTTTCTGTGCTACAAGAAAAATCTCATTTTGGTGATTACTACTACTTATTGCATACTCTAGTGCATTAACAGATTTTTCTCTGCCTATGAATAAAGGCACCATTATATTTGGAAAAATTACTACATCTCTTAAAGGTAATACTGGCAATGCAGTAAAACTAGAGCTTACAGCACGTTCAATGTTCATAATATATGCCTCAAATTAATCATTAACCGTTATAACATTGCCATTGTTATTATGATTAACCGTTGCTTTTCCTAATTCTACCATTTTCTTAGTGATTACTATAGTGCTACCTTCAAAGCCTCCGTTTCCAGATGTATACATAATGTCAAGCAAAAGTGACTCCAAGATAGCACGTAACATTCTTGCACCTGTTTTGTAGCTTATAGCCTTTTTAGCAATAGCTGATATTGCTTCATCTGAAAACTCAAGGTTTACTTTGCTAAACGCAAGCAATGCTTTGTACTGTTTTATTAGTGCATTCCTTGGCTCTGTCAACACATGTATTAAATCTTCATGATCCAGCTCATCTAAAACAGCAGTTATTGGAACCCGCCCTACAAATTCGGGTATTAAACCGAATTTGATTAAATCTTCAGGTTGAACATCATGTAAAGCATTCTTTTTCTTTTGCTCTTTAGACTGACTTATATCTGCTCCAAAGCCAACTGACGTTCCCTTTTTTCTCGCTTCAATAATTTTATCGAGGCCTTCAAAAGCTCCTCCACAAATAAACAGTATGTTACTAGTATCCACTTGTATAAACTCTTGTTGTGGGTGTTTTCGCCCTCCTTGTGGCGGAACATAAGCAACTGTACCCTCCATAATCTTAAGCAGAGCTTGCTGGACCCCTTCACCTGAAACGTCACGGGTTATTGAAGTGCTTTCAGATTTTCTTGTAATTTTGTCTATTTCATCTATAAACACTATACCACGCTGTGCTTTTACAACGTCATAATTTGCAGCTTGTAATAAACGCGACAACACGCTTTCTACATCATCACCCACATAACCTGCCTCAGTTAAAGTTGTCGCATCAGCCATAGCAAATGGCACATCTGAAACTTTAGCAAGTGTTTTGGCTAGCAAAGTCTTACCAGAACCAGTGGGACCAATAAGCATTATATTTGACTTCTCGATTTCAATATCACTTATAGCATGAAATTGTACCATGGATTGACAATGGTTATACATAGCTACAGATAAAACGTGTTGCGCGTGTTCTTGACCTACAACATGCTTGCTGAGAAAGTTTTTTATATCCTCAGGTTTCTTTAGTAATAGCTTCATATCAGATATACGATCTGAATTAAAAGATCTATCTTTCTTTTGACTTATTGCTTTATGGGATAATTCTATGCACTCATTACAAATAAACACCTTTAAACCATCCGAAGAGTTAGTAATCAATTTATCTACTTCATCTTGCGCCTTGTTGCAAAAAGAACAGTAGTGTAAATCATTATTGTTATCCATTAACCCACCTTTTGTTTAACTTTAATATTTTCAATTTCAATATCTGTACGCTCAGCTATCACCCTGTCAATTAAGCCAATTTTCCTTGCTTCTTCAGGATCCATGAATTTATCTCTTTCCATCATTCCTTCAATTTTCTTCAGTGAATTTCCAGTATGTTTTTCATAAATTTGATTTAGTTTTTTCTTAACCCGCAAAATTTCATTAGCATGTATTTCTATATCAGTTGCTTGACCATGATAACCACCAGATGGCTGATGTATCATAATTCTTGAATGAGGTAGAGAGTAGCGCTTACCTTTTGTACCAGCTGCAAGCAATAAAGAACCCATAGACGCAGCTTGACCTATACATAAAGTTGAAACGTCTGGGTTTATATACTGCATTGTATCGTAGATCGACAAACCAGCAGTTACAACACCACCTGGTGAGTTGATGTACATACAAATGTCTTTATTGGGATTTTCCGATTCTAAAAATAAAAGCTGTGCTACTATTACACTGGCCATATTGTCTTCAATAGGACCTGTTACAAAAATTATTCTTTCTTTCACTAGTCTTGAATATATGTCATAAGCGCGCTCACCGCGACTAGTTTGTTCAACTACAATTGGTATAAGAGTCATACCTTTCCCTATTAAATATTATCAAATAATTCCTTTAATTCTTTCACAGAAACAATCTGCTCTTCTTTACTAACTTTTTCTATTATATAATCTGTCACTTTATACTCAAGCGCTTGCCCTCTAACTAATTCTTGAAATTGTTTATTTGATTCAAAATGCTTAAGTACTCTGTCAAACTGCACATCTTTACTGACATATTGATTTACAATAACACTCAAAACATCATTTTGAGTTAATGATATTTTATGTTCTGCACTAAATTTCATAAATAACATAGCAAGCTTTACACGTTTTTCAGCTTCTTTACGAGAATCATTTTGAGCACCCAATTCTCCTTCCATTCTTTGTTGCTCCTGTTTTACTATGTCTGTGGGTAAATCAAAACTATAATTAGCATCCAAATAATCAAACAGCTCCTTTTTAATTAAGAGATTTCTCATTTCGGTGCACTGATCACCAATCATTTTTTTTGCATGATTTATTAGCAAAGAATAATCTTTAAACCCAATACTCTTAGCTATTTCATCATCATTTTCAAAATCTTTGGCAATTTGAATCTCATTAACTCGCACAGAAAAATCAGCTTCCTGTCCTGCAAGGGAAATGGCTTGGTAATTTTCAGGAAATTTCAACTTAAAGTTCTTTGTTTCTCCCTTTTTCATACCAGTTAATTGATCTTCAAAACCATTAATAAATGTGCCAGACCCTAAATTAACGGCAAAATTTTTGCTACTTCCACCTTGAAAGAGCTTATTCCTAATCCGCCCTTCAAAATCAATTATCAATTTATCCCCATCTTTCGCTTGATAAGAAGCATCATCAACAGAGGCGAAATTGGGGAACTTTGTTTTAATAGAATCAATAAATTCTTTTATATCTTCCTCTTCAATCTTTGCTTCAATTTTCTTTAAGTTTATTTTGTCAAGATCTATCACTGGTACTTCAGGCATCGACTCAAAAGATAGCTTGTATACAAAATTGCCCTCCTCATTTTCTTTGCCCAGATCTGGTAATGATATAACATCAACCTTAGGATAAATGTGAGACTTGACTTCAATTTTTTTCATCAAATCACTTGAGCAATAATCAATTGTATTATTTATCACATATTCCAAAGCCTCGTTTTTATAATTTGCAACAACAAGGTCATAGGGCATCTTTCCAGCCCTAAATCCAGGTGATTTTGCATTTTCTGCTATCTCTTGCAACCTGGAATTTACCTTTTGTTTTATATAATCACTACCAACTGTGATTTCATACTCATACTTTAGTTTATCTATACTAAGCTCTTTGTAGGTATATACGCTACTTACTTCGACTGTATTTTGAGGTATATTATTAGACATCATAATTCATTTATTAACATTTTAATTCATATCTTAATAGAGTCATTTTACCAGAATTTAAGTTAAACACAATCCTTAAGAACAGGTTTTTACACAAACAAAAGTGTATTTAGTGATTATAAATTTTCCCTTAAAACCTAAGTTACATGACTTTAAAGTGCGGATAGAGGGACTTGAACCCCCACGAGCAAGCTCACCAGGACCTAAACCTGGCACGTCTACCAATTCCGCCATATCCGCAAGAAATTTTTAGTACCCTATTATAGGTATTCCATTAAAAATATTCAAGGTTTAAAGTCTTACTTAATTTATGGTATTTACACAATCAAAAAAGCTTATTAACATTTCTTAATGAAAGCTCTAAACCCTGAAAATCAATAATGAGATTAATAACAAGCTTCTTACTCGCAATTTTTTTGATTACACAAAGTGGTTGCACAACCCTTATAATAGGTGGTGTGGTGGCTACAGCGGCAGCAACAGCAATAACAATGCAGGACAAATCCTTGGGAAATATCATTGATGATACGACTATGGTCATCAGAATTAATAAGGGGCTCTTAAAACATGGGCTATTTTCATCCATAAAGGTTAAAGTAAGTGAAGGAAGAGTATTGCTCATTGGAAGTGTTGACACTCCTGAAAAACAACTTACAGCAGAAAAAATAGCTTGGCAGCAAAAAGAAATTAAAGAAGTGATAAATGAAATAAGAGTAATACCAATTCAAATGGCTTCCATGCTAGACACCACTGTAGATGGCATGATAACAGCGGAAATAAGAACAAGACTCCTGGGAAAAAGAAATATTAAGTCAATTAATTATAGCGTTAATACGGTTGATAGAGTTGTTTATTTGATGGGTATAGCCCAAAATAAAGCGGAATTAAAAGCTGTAATAGCAATTGCAAGAAAAGTAAAGGGAGTAAAACAAGTTGTAAGTTATGTACGATACAGGTACAGTAAGTTACGCCATTAGGCAAAAATCGCTTTCAAATTATAACATTTGTACAGTTGTGACAATAGGTAGAGAACATAAATGAAAATTGCCTTTCAGATGGATGAAAATATAAATTTTGAAACTGATACTACATTTGCGCTAATAAAAGAAGCACAAAGGAGGGGGTATGAAATTTTTGTTTATACTCCTGATAATTTAGCACTAAAGCTAAACTATCCAATTGCTTTTGCTCAGAAAGTCAGCGTTGATGATTTTAGTTTTATCTCCAAAAAAGATGTAGCTATCAACTTGAATGAAATGAACATCATATTTATCAGACAGGATCCACCTTTTGATATGCGTTACATTACAACAACATATATCTTAGAAAAAACTAGCGCATTGGTAATTAACAATCCAACAGAAATAAGAAATTGTCCTGAAAAATTGATAACTTCATTATTTCCAGAACTAATTCCGCCAACTTTGATTACTGAAAATATATCAATGATTAGAGATTTCTACTACAACTATCAAGATATTATTCTGAAGCCATTGTATAGTTATGGAGGAAACGATGTGATAAGAATACAAGATGAGAATAGTATTCAAGTAGTAGTAGATCTCATGATAGCAAAATACGAATGCCCTGTGATTGCACAATCATTTTGTAAAAACATAGATAAAGATAAAAGAATATTGCTACTTTATGGCCAACCAATTGGTGTAATGAAACGAATTCCAAAAATCAGTGGAGAGATCAGAACAAACATGCGACTTGGAGCAAGTTTTGAGCCCGCTCAAATGAACGATAGAAACAATGAAATATGTAACAAAATTGGTCCTGAATTAAAGAAAAGAGGGCTAATATTTGTTGGTATTGATATTATAGATGACTTCCTGCTCGAAATTAACACAACTTCACCCACGGGAGTAGTTTATATCAATAAATTGTATAATATATCGCTAGAAAAGGATCTTTGGGACGTGTTTGAAGAAAAAGCAAGCAGCCATCAACTAAACCTGTGAACAATCACCTTAACAAACTCAGTAGTCCCATTCTTTATCCCTGTTTTTTCTGTACTATTGGTCATATCACGCAATTTTTGAGAATTATTTAATAGATCAAATAGTACCTCTGTTAGATTTTTTTTTGCTTCACTATTCTGCTTAACTATTATAGCTGCTCTCGAGTCTTCAATATATTTTGCGTTATAAAATTGGTGATTATCTTTTGAGTAAGGGTAAGGAATATATATAACAGAACGCCTAGCAAGAGTGATCTCTGCTATTGAAGTTGCTCCTGCTCTGCTAATTACCAAGTGAGCATTGGCCAGTCTATTCTCCATATCATCAAAAAATTCACTCAATTCACAATCGATCTTTTCACTTTTGTATAGACTTTTGACCTTGTTTACATTTTTCTTCGTACATTGCTGCGTCACTCTAATTTTCTTTTTCATTTTAATAGGTAAATCACAAATTACGCTGCTTACTACATCATCAAAAAAATTTGCACCTTGGCTGCCTGCTATGACCAATATATTTAGGATTTTCTCAGTGCTAGAATGGCTCTGTGCTTTTATATCAACAAAATTTCCTGTAAAAATACATTTATTGCCCTCTGCATATTTAGTCTCCGGAAAGCTGGTTGCAATTAATTTTGCACTCTTGAAAAAGAATCTATTTACTCTCCCTAAAACTGTGTTTTGTTCATGTAAAATTATAGGTATAGAAAGAACTCTTGCTGCAAGAAGAGTTGGAAAAGAAGCATAGCTACCAAAACCAATGACCGATTTTGGTTTTAATTTTCTTACTTGATACAGTGCTAACATAGAGCTGTATATCAAGAAAAGGAAAAACTTAAATTTGTTGCTGCTTGGTCTACGTAATGGTAAGGTGTAGCTTTCTATGTCGGTATTTTTATTTGTTTTTTTATCAGTGAATAATATGCAATTGTATCCTTGTGTCTTTAGTGCTTTTGCTAAAGCTATGGCCGGAAAGATATGCCCACCTGTGCCACCTGTTGCTAAAATAATATCCATCTGTAAATAATAAATCCTAGATTGTTAACTGTTATTTAACAATTTGCACGTAGAATTTTATTAAGCGTTATGATAGTTGAGTTAAAAATGCCTAAAAGTAATAGTAAAAAAGAACCTAATGAGAAAAATAAACCTCAAGAACAAAGAGAAGGCAGAAGCGGAGGTTTTTTAGAACTGCTAAAAAATATAATAAAAATTCTTTTCAATTCGGTCGTTGACCTACCTGAGCACGAGCAGCATAATAAAATGAAAAGCACTAATCTACAACAAGGTTTGGATACTAAAGGAAAAGGCCCAGAAGATCTTCATCCAAAGGCAAAGCTTGAAGTTAAAGAAGCAGCTAAGGGATTGAAAGAAGAGTTACAGAATTCTGATGCTGGTGGTAATCAATCTATTGAAACTAAAGTGCCTAATCAAACTACTACTCAAGACATTGACAACTCTAAAACGATGGAACGTTAGTTCAACTATTTAACATCTGCAGCAAGCACTGATTCATGTATCATCTCTGAAATGGTTGGATGAGGAAAAATCGTAGATTTTATGTCGAAGTCTGTTCCTTCTAGTTGCTTTGCAAGAGCAAAATTGCTAATTAACTCCGTTACTTCTGCACCTATCATGTGGCTACCCAGAATTTCTCCGGTTTTTTTATCTATAATCGTTTTCACTAACCCTTCAGTTTCACTGAGTGCAACAGATTTACCATTAAAGTTAGAGTGAAATTTTCCTATTTTTATATCATACCCACCTTTTATTGCCTGTTCCTCAGTAAGGCCGATGCTCGCTATTTGTGGATGAGAATAAGTGCAATTTGGTATGCATTCTTTTTTTAACGCATGAGCATTTTTACCAGCAATCTTTTCAATGCAGATCACGGCTTCATGGCTCGCTTTATGTGCTAAACATGGTGGGCCAGCTACATCACCTATTGCATACACATTTGATTCACTAGTTTCATACCATTCATTCGTTTCAATAAAGCCAGAAGGGCTTAATTTAATTTTTGTATTTTCTAAACCTATATTTTCAATATTTGCTTGAATTCCAACCGCAACAATCACCCTCTCAAATTCTTTGCTCTCACCACTACTTAGTAGCACTTGAGCAGAGTCTTTACTTTTAGTAAGAGCTTTTACGCTACTGTTTGTATATATTTTTATCCCCTGTTTTGTGAATATTTCTTGTGCTAAATCTGAAATGTCCTTATCCTCCAGCGGCAAAATAGTGCTCTTTATCTCTATGATTGTTACATCAACCCCCAAAGTACTATAAAAACTTGCAAATTCTATTCCAATTGCACCAGACCCTATAATTAGTAGCGATTTTGGTAATCTCTCTGGAGTCATAGCGTGCTGCGCATTCCATATTAAATCTCCATCTGCCTCTATTCCAGGCAGATTCCGTGCCCTCACGCCTGTTGCTAAAATGATATGCTTGGAAACAATTTCTTGTTCTTCCTTATCGCTAACGACTTTTATAGTACCATTGCCTGCAAGTTTACCAAAACCTTGATGAACTTTGATATTATTTTTTTTCATCAAATATGCAACACCGCTTGACAATTTATCAACAACGTTTCTTGAGTATTTCACTATTGATTGTATATCAAAATTCGCTCCCTTTACTTCTATACCAAACTCTTTTGATCTTTTTATTAGCCTATAAACCTCAGATGCTCTAAGCAGTGATTTTGTTGGTATACATCCCCAATTTAAGCATATACCGCCTAAATTTTTTTCTTTTTCCACAATTGCAGTTTTAAACCCAAGCTGTGCCGCCCTAATTGCCGCTATATAACCACCAGGACCGCTACCTATAACCGTAATATCATACTCATTCATCAGTTTTCTTCGTATTCAAAAAGATTATATATAACAGATGAAACCCATACAATCAATGGTCTGTCATCTACCGTCTTAAGAGTCAAGATAAAAGTTGTTATTTTTTATCATGGCATTTAAACAAACGATAATTTTTCTCATGACAGCAACTAATGCAACCTTAGCAGCTTTGCCAGAATCAACCAAACGCTGATAAAACGCTTTCATTTTTCTGTTGTGGCGCATAGCAACAAGAGCTGACATGTATAGTGCTTTCCTTGCATAAAACCTGCCTCCTTTGATTTGAGCTTTGCCAACTTTTCTTCCACTTTCACTAGTTTTAGGTGCAACTCCAACTAAGCATGCAATTTCTCTATTCTCTAATCTACCAAGCTCAGGCACCTCTGTCAGTAGAACGCTCGCCGTCTTTGATCCAATACCTTTATAGCTGATTAAAAGCTCATTTTTTCCTTTCAATTCAGCTATTGCGTCTTCTATGTCTTGCCTAATTTCTTTCAATTGTTTTTCAGCAAACCCTATCTGTCTTTCTATGTATTCTCTAGCTTTTCCCGTCGCACTTTGCAGGCGACACTTGTTTGCATGAATTGCATCATTTAAATTACGCTCAACTGCCCCCAGCTCCTTTAATTCCTCTTGCTTTTGTGAAATTATACATCCTTTTACTTCACCGTCTTTACTGACAAATTCAGCGTATTTTTCCAGTAATTTAGCATCTAACTTGTCAGTTTTTGCAAAATGATTGCAAGCTTTGGCAAATGCATATACCCGATTCGGGTGAGCTTTATGGACAGTTATCTTGCAACAATTTTATAATGAGCTTTTCATAGCCACCAGCTTACACATAACTTGATGGGTAAATCGACTATATTTGTTTCTATAATACTTAGATATAGCATCACTCACGTTTGCTATGCGCTTATGCTTGCCATTAATTGAGATGTCCAATGCTTCCTTGGAAACATCTACTCCCATGAAAATTATTCTAGCCATTTTTGTACCTATAAATATAATCAAACAATAATGCAAAATGCTGTATACAGGATTGTAATTCGATCTTTAGATCCACCTACCGTTCGTACTACATTTTGCTTTAAGCCTTACTATTACCCACAAATAAAAACATAGTATTGTATTTACTCAAATAATTTAATTTTATTAACCTGAAAGCTTATTAGATTAAAATTATTAAACTAAGAGTTATAATTTTAGCAACTAAAAGCTGTAAATTGCACCATATAAACAGTTATTTCAAGCAAAAGTTAT
>NODE_22_length_14208_cov_11.721049
[truncated: 884,282 more chars]
