# Supplementary material for: A bioinformatics approach to identifying Wolbachia infections in arthropods
Source: PeerJ. 2018 Sep 3;6:e5486. doi: 10.7717/peerj.5486 (PMC6126470; doi:10.7717/peerj.5486)
Supplement: Supplemental Information 1 — Supplementary figures/tables and code used for data analysis [file peerj-06-5486-s001.zip › Supplement/assembled_genomes/Ecitophya_simulans.fasta]

>NODE_1_length_79411_cov_72.615575
AGGGGTTAAATGGCTATTCTATAATGAATTTTGTCAGTAGCCACCAGATTTTTTCAGTTGCTATGCAACAAAGCCATCCCAGTGTCACGCACTGGGATGACATCTTCCAGCTGTGCATATGAAGCTAGAATGACATTCTTTTTTCTAAATTCCAACGGTCTTGACAACAGGCAAGAAGTCTATTTTTCATTGCAACTAATTTGCAGTGATTTTTGTTTTAATGTAGATGGAATATAGTCCTATTGCTGCTGCATTTGAAACATTTAGACTATCAATTACGTTTGACATTGGAATTTTTAAAAGATAATCACAACTTTCTTTCACTAATCTCCGCATTCCTTTCTCTTCAGAACCAAAAATAATTACTCTTTTTTGCCCAAAATTCTTTATTTCATCTATATTTTCCTTTGCATTGCAATCAAACCCATAACACCAGTAGCCTATCTTTTTTAAAGACTCCATCGTCTTTACTATGTTTGTAATGTATATTAGAGGGACAATATCCAGTGCTCCACTTGCTGCTTTTGCGATAGACGCATTTTCGCCCGGCGAATGGTGATGTGGTAAAACCAATGCATCAATGTTGAAACAAGCTGAGGTTCTTAAAATCGAACCTATATTGTGTGTATCAGTAATTTGATCTAAAATGACTATAGTAGAGTTTTCACCTGATCTTTCAGCTATTTCTTCAATATTTAAGCTGTGAAAAATAGGAGTAACTTTTAAAGCAATTCCTTGGTGATTTACACCTTTGGGTAAAACATCATTGAACATTTTGTTCTCTACCAGTCGAGCTTTAATGCCCTTATTATCTGCACATTGTTTAATTTCTTTCTCAAATTCTCTGTAGAAATTTTCTGTTACTAACAGTTCTATACACCGCCTATTTTTGTTTCTTAATGCTGAGATACAAGTGTGCTTTCCATATATCCAACAGTTTTCATTAGCTTTTGATGATTTCATCTTATTATTGAAAATCAGGTTTTTATAAAATAAGCAATATTTTACTGTGTTTATATATTGTTGTAAAATTATGCAGTTCAATTAATGAATTTATGTCAGATGACGAGTTAGATTGGCAAAAAAATGTTAAGCCAATAGAATGTGGAAAAGTTACTTTGAAAGTTGATCACAAAGTAAATATCAAATCTATTATCAATAAAGATATCTCTGGCTTACAAGGAAATTTTCTTAATACCGATAATGGTGATTCATCATTTTGTCTTGACTACAATACAAAATTAAAGATTGATAGGGGTAAATATTTTATAAGCGATAAACTCGATTTGCACGGCTATAGTATAGATAATGCTTATTGTCAATTGATAGATTTTATTATCAAAAATTATCAAGCAGGGAATAGGTGCTTATTAGTAATTACGGGGCATGGTAATAGTACAGATAAAATAGACACTATAAAGAATAGCTTAAATAAGTGGTTGAATGACATAAAGGTTCGGAATATGATCTTATACTATCAGCAAGCCATAAAAAAACATGGTGGCAAAGGAGCTTTTTATGTCTTATTAAGAAGAAATAAAGGTTAATTTTAGAGTACCTATTTAGGAGTACCTTTCTTAGAATTCACGTGTTGAAGAATGATTTCTGCTAAACCTTTACTAATTCCAGGTACGTTTTGAATTTCAGCTAGAGAAGCTTTGCTTATATTTTCCACAGAACCAAAATGAGACATGAGTGCCTTCTTTCTTTTACTGCCAACACCGGATATTTTACTTAATTGTGAAGCAAAAAACTGTTTATCGCGTTTTTTTCTATGCGAAGTTATCGCAAAACGGTGAGCTTCATTACGCAGCAATTGTAAATAAAGCATGACCTTACTGTCACTTGCTAGAGTAAATTCTTCTCTGTCCGGCACATAAAATCTTTCATTTCCTGCATTACGATCATGACCTTTCGCCATACAAGCAAAAGGAACGTTTATATTCAATATCTCCAACACATTCTGCACTATGGAAACATGTCCTGGCCCACCATCTATCAGTAAAAAATCAGGAATGATGTCTTTTATATTGCCAGAGAAACGTCTAGTCAGCACTTCTCTCATCATTTTATAGTCATCACCTGAAATTTCTTCTTTTATAGTAAATTTTTTGTATTCACTTTTTAAAAAACCTTCCTGCCCTGCAACAACCATCACACCAACTTGTTGATTTCCAGATATATGGCTATTATCATAAACCTCGATACGCTTTGGAATATTTGGTAACGAGAAAATCTTGCTAAGCTCTTCGAGCTTTTCTAGGTTATTTCTATAATCAGTAAGCTTCTGCTCTAGGCTATGCTTAGAATTATTGTAAATAAAATTCAACAAATCACGCTCTTTACTATTTTTCGCATACAAAACTTTTATTGATTTTTGAGTAAGAGCATACAGTGCTTGCTCTAAAATTTTCTTATCCTTAATAAAATCGGGAACGTAAATTTGCGCTGGTGGTGTGTTAACTGGATTATACAAATTGACCAAAAAGGTGGATAAAATTTCATCATTTGGATGATCACTACAATTCTCAACAAAGTAAGGAATGCTTCCGTAATTGCCTTTATCTCTGAAAGATAGTACACCAATGCATGCTAAGTCTGCCTCATGTACAATGCTGAAGAAATCTGCATCTTCTTCAAAAGAAAAATCCATTGGCTGCATTTGAATTTGCTGAAGAAATTTCAATCGATCTCTATAGACAGCAGCAAGCTCGTAGTTCATTTCCCTACTGCACTTTTCCATTGTAGAAAATAGCTGTCTTTGCACTTCTTTATTCCTTCCGAGCAGGGTATCTTGTGCTTGTTTTACTGATTTGCAGTAATCATCTTTTGTAATTTTATCTACGCATGGTGCTGAACAGCGCTTAACTTGATACTCAAGGCATGGTCTTTTTGTTGAAGAAAAATATTGATCTGAACATACTCTTAAGAGAAAAGCTCTTTGCAATGATAATATAGTGTTCTTAACAGCAGCAGCAGATGGAAAGGGGCCATAGTAATGAAATTCGTTTTTCTTAAATTTGCCTCTATATTTCGCTATTCTTGGATAATCATGCTTAGAAATTGTTATATAAGGATAAGATTTTCCATCCCTAAGCAAAATATTATAAGATGGCTTTAACGATTTTATTAACTGTGCTTCAAGAAGCAATGCTTCAATTTCATTCTCAGTGATGAATATTTCAACCTTAATAACCTGTGAGATCATTACTCTGATTCGTTCAGAAAGATTTTCGAATTGAAGATAGTCAGATAACCTCGACTTCAAGTTTTTTGCTTTACCAATGTATAAAACCTTATCCTTATCTCCAACCATCTTATACACGCCACAGGACTGTGGAGATGATTTGATTTGTTCCTTATATTGCCTGAGCATTTATCAATTGTTTAACCTGTATAAGGTTAAACTCTGCTACTAAATGAAAGGTAGAAATGACATTTGCAAGCAAAGATAACCTGTTTATTCTGAGTTCATTAGAATCACAATTAATCTTTACATTGTCCATAAATTGATTGATAAATGGAGCAAAACGAGCAAGTTCATCAAGCGCTATATTAAAGTCGTTATTTTCTATCGCCTGTTTTATGTTTTTACACACAGCTATAGCACAATTTGATAGCTCAACCTCTTCATTTTCAATCAAAAACTTCTTGTTGTAAGATGCACTATAAGTAATGCCATCATTTTTTCTTACTTTGCCTATTATGTTACTGACTCTTTTATAAGTGCTTAGAACATGTTCACCTTCTGGTGTACTAAGATAATAATCCAACATAACAGTTTGTTTTTCTGCTGTTAGCAGATCATTAATATCGATTTTATATATTATTGAATCTACAACATCTTGCCTTATATTTCTATTTTTTAAAATAACCTTGAACCTTTCTAAGCAGAATTTAAATACTAGCTCTGAAATTTGTTTTTCACTTGGCTTATCAACTGGAGTTATATTTTTATTCAATAGAAGTCTTGAACATAAAGATACTGACTTATCTATCAGCAGTCTAATTGGAATATGCAAATTATTTTCAAGTATTGTTCTAATTATACCAATTGTCATTCTCCGCAAACCAAACTGATCATACGAACCAGAGATTTTCTCACCTGCTGCAATTAAACCAACCAAACTATCCATTTTGTCTGCAATAGCTACAGCAATCGCAGTAGGAGATTTAGGGCATTCTTGCTCCGATCCAATTGGCTTATAGTGCTCAGTTATAGCTTCTACTACTTCTTTATCTTCTTGAAAGTAAGAAGCGTAATATCCACTCATTACTCCTTGCAATCCCGGAAATTCTTTCACTATCAACGTTGCAAGATCTGCCTTTGCTAAATATGCAGCACGTTCAACTTTCATTAATGAAGCATGTGGAATAAATATCGCTATATACTTTGACAGAGCAATAATACGCTTCACTTTTTCTTCCACACTACCGAGCAAGGCATGAAATGAAATAGAGCTCAATTTTTTGACATAGTAATCCAGGTTTTCCTTCTTGTCTTGAGATATCAAAAACTGGGCATCAGCAAGACGTGCTTCTAATATTCTTTCATGGCCTTTGACAACTTCATTATTGTTAACATTTACAACAGTAACGAAATGTGAAATTTTTTGTCCGTCGCTTAAAGCAAGATACTTTTGCTGCGTGTTAATTATACTAAGTATTACTTCCTTCGGTAATTCTGATGATTTTACCTTACCAAATAATACTATTGGCCACTCTATAAGCCCTGCCAATTCATTGAGTAAATAATCATTTTTTTCAAGTTGTAAGTTCTCCTCTTTTGTAAACTTATTAATCTGATCTAGTATAAATTGCTTTCTTTTGTCCGACTGGAGAATGACATTATTTTTTTCTAACAATTCAAAATAGTCTTTGGGTACTTTAACAGTAAATGCTGCATCACCTGAAAGAAATCTATGACCATACGTTACGTTGCATGCTGTAATCCCTGCAAAAGATACAGGTATTATTTCGTCATTTAAAATGCATAGAATATTTTTAATTGGCCTAACCCATCTTTCTTTTCTTTCACTCCATCTCATGCTCTTTGGCCAAGAAAAGTTTTTTAGCATTTCCTCCAGTTGATTTTTGAGGAACCCGTTGATGTTAAATAAGCAGCTTTCTTTCTTAATGAAGTAAAAATCTTCATCGTTTACTTTGCGAATGAGTAAATCTTCTTCAACTTTGCGATTTTTTCTCAAAAAACCTTCGATAGCACTTTTTGGTGCATTAACTCTTGGTCCTTTAATCTCACTGTTAGAATCTTTTAGCTCTAAAGCACTTACGCCATCGATAAAAAGAGCAATGCGACGTGCAGTCACATAAATTTCTATGGATACAAACTTTACATTATTTTTACTGAAAGCATTAGTAATATAGCTCTTAATCTGAGCTGCAGCTGAATTCTGCATTCTCGATGGAATTTCTTCTGAAAGACATTCAAACAATAATTGTGACGACATATGCTATTTAACTCTATATAACTCACAGCATTTTTTTGTCAGCTCTCTCACTCTACCAATATAAGCTGTACGTTCATTCACACCAAGCACACCTCTTGCATCAAGCAAATTAAGTAGATGGCTAGTTTTAATACATTGGTCATAAGCTGCTACCGGCAATTCTTTTTCAATAAGGAATTTACACAATTTTTCTGTGTCCTCAAACTGCTGTTGTACTACTTTAGTATCATAATAATCAAGTGCCAGGTAAGAAAATTCATACTCTCTTTGTTTAAAAATATCTCCATAAGTTGCACCGCTATCGTTCCATATTATGTCGTAAACATTATCTACACCCTGTATACACATTGCTAAACGCTCTAACCCATATGCCACCTCACCAGGAATTATTCTGCAGTCAATGCCTCCCACTTGCTGTATATAAGTAAGTTGTGTTACTTCCATTCCGTTGCACGTAACTTCCCAGCCAAGCCCCGATGCGCCAACACTTGGATTCTCCCAATCATCTTCAATAAACTTAATATCATATTTTTTTATCGATACACCAAGAGCTTTTAAGCTGTCTAAGTAGACATCTTGCAAATTGCTGCCAGATGGTTTGATTATAACTTGGTATTGATGATGCTGATATAAGCGATTAGGGTTGTCGCCATAGCGCCCATCTGCAGGTCTGATTACTGGTTGCAGATACGCAATTTTTGTTGGTTTTTCGTCAACCGCTGACATGATTGTTGCAGGATGTAGTGTTCCAGCTCCAACTTCAGACGTATATGGGTGAAGTATAGTACACCCTTCATCTGCCCAAAAGTCTTGTAATCCCTTTATTATATCCTGTAGATTCACGCAAACTGTATATCTTTTAAACTGAATATATAAACAAATAAGTACTATTCTATACTTATTTGTTTAATAGTGCCATGGAAATAGTCACTCAAGGCTATTGAACTTTCTTTTACATACTCAAATATGCTTTTATTTAAAACAATCGCATCATGCATAGTCAGATCGCAGAATATAAATGCAGTCAAGTACAATAAAATCACTGCATAAAACACATGAAAAATCCCTTCAAATGTGATTGATATTGCATTGTTATAACTAAGCTGTATCGTACTTATCGGCCATGGTTTTATTACTTCTACAATATTAAAAAATAAATAAGGTATTATAAAGAAAAAGAACAAATGCATAAGATCATTAAACCAAAATGGACATTTAAGTATTGCCTTGCATATACTTAAATAGAATTTACTTACAATGTAATAAATTGACATTATTGCCGGCATCGAAAGCGCAACAGTCATCACCTGTCCTGATGCTATTTGTATTACTATATTCTCATCACTGCTGGCTGAAGGATCTTGAGTATGAAAAATAGATATGCCAACTAATTGCAGCACTAACATAACTATTGCTAGCTTGGTAAAAATAGCAGCTACAACTATGCCTGAATTCGGCATTTTATATAGTATAAAATCACTCCCATATGAGAGCATTAATACAATGTCAGTAATAAGTAATATCAGACAAGAAGACCAATGATTTTGCCAGCCTGGTAAATATCCTATTCCCAAAAAAGAGCTTACTATTTTGGCAGGAAAAACCTTGCCTAGCACCTTACCCAAAAATTGAAAAAAAATCCCCATGTCCTAAGTAACACTTGATTTATATTCTTCACAATACTGAATTGTAATGGACTTATCAATACACTTCTTGCATAGAAAAAAGGCAAATAGTTAAAAACGATCTAAACCGTTGCCCCTTTATACTAGTAGCCTCCTTTTTTGTCATCCAAGTTGCCCCTTTGTGTCATCCGAGTAGCTGACACTGGTTTCTTACCAATAAAAACTTAGAATAACTTTTGTGCTCAAAAAATTCCTGGATTCCAGTGTCAGCTACTTGAATGACATCTTCAATCTCCGTATAGCTATGCGTCACGCGCTGGCCTGAAGCTTTAGCTATAAATATTAAAAAATTTACCAAGCGAAAAAAAGGCAAAAGAATCCCCTAGTAGTGAGTTTTATAATGTAAATTGGCATTGTAATAATGTGCTAACGCTTATTTAAAGCGTGTTTTGGCTGAATGTAGAAAAAATAAAAAAGACATGCAGCCGCTATAATTTTATGTAATTTGCCAATAAATATCTGAGTTTTTTACTGAATTTTTGTTATTGAACCCGCGCGGATCGAAAACAAGGATAAATACTCTTATTGATATGATAAGGAAAGTGGGAAGGTTTGTCAAGTCACTTCGGCCAGCTACCTATCTAGATGTTCCACACTGCTAAAACTTTTTGCAACATCAAGTGCAGCATAGGTAAATATTGCACTTGCACCCGCACGTTTAAAACCAATTAAAGATTCATAAATCACTCTGTCATAATCCAGCCAGCCATTATTTGCTGCAGCTTTTATCATTGCGTATTCACCGCTTACTTGGTAAGCAAAAATTGGAAAATTAAACTTTTCACTTGCTGTTTTTATTACATCCAAGTATGGCATACCTGGCTTTATCATAATAAAATCTGCGCCTTCATCTATATCCATTTCAATTTCGCAAATTGCTTCGCGTGCATTTCTATAATCCATTTGATAACCACTTTTATCAATGAAATTTGATGACGCACACGAACCGACAACCTGCCTGAATGGGGCATAAAAGCTAGAACAGTACTTTACTGCATAGGACAATATTGACACATTCTGAAAGTTATTATCATCCAATGTTTTTCTTATTTTTCCTATCCTACCATCCATCATATCAGAAGGAGCAACTATATCGCATCCTGCTTTTGCTAAAACAAGCGCTTGCTTACATAATGCTGACACAGTCTCGTCATTTTCTACATCTATCCTACTGCTTTTTAAAATGCCATCATGACCGTGAGTAGTATATGGATCTAGTGCAATGTCTGCAATAATGCCAATATCCTGCACATTTGATTTTACAGCATGAATTGTTTTGCAGATTAAATTATCAGAATTATATGATTCCTCAGCGTTTTCAGATTTTAGTTTACTATCAACTACAGGAAAAATTGCAACAGCATTAATTCCCAAATCCTTAGCTTCCTTAGCTATGGAAACCAGCCCATCTATTGAATAACATTTGATATCAGGTAAGCCAGAAATTGGCTCAATTGTTTCTTCTCCGTCATAAACAAATAAGGGAAAAATCAAATCATTTACTGATAAAGTGCTTTCACTTGTTAAATTGCGAATCCACTGACTTGAGCGCCTACGCCTTAACCTTGTATTTGGGAAATTAAACATTGGATCCAGGCAAATTCCCAGTAAAAAGCAACACTCCTGAAATGAGTACTACCCAAAGCACCGATATCGGTAGAAACACTTTCCAACCAAGACGCATTAATTGATCATAACGATATCGAGGTATTGTTGCCCTAATCCAAATAAATATGAACAAAAGTATAACTATCTTCAAAACGAACCAAATCAAACCTGGAATTTTATACAGTAAACTAAGCTCTAATGGGGGATACCACCCTCCTAGAAAGAATATTGTCATCATAGCACTTGCTAAAATCATGTTTGCATATTCTCCCAAGAAAAAGAGAGCAAAAGGCATTGATGAATATTCAACGTTATACCCAGAGACAAGCTCTGCTTCAGCTTCTGGTAAGTCAAATGGATGACGATTAGTTTCGGCAAGCAAAGAAATAAAAAATATTATTCCTACAGGCATTAGTAATAAATCAATCCAAAATGGCATATTATGTTTCGCTACCACCATCTCTCCAAGATTTAATGTGCCAGTTGTAATAACAACTGTAGCAACTATTAGACCTATTGAAACTTCATATGAAATCATTTGAGCAGCTGACCTTATAGCACCAAGGAATGCATAATTGGAATTGCTCGACCAGCCCGCAATAATAATGCCATATATTCCCAAAGAGGATATAGCCAGCACATAAAGCACTCCAACATTAATATTTGCTATTACCTTAGGGATTACTATCTGCTGTTCGTTTTCCATAATTATTTCAGCTCCAAATGGTATAACTGCCCAGGCAATTAATGCTAAAATAAAGGTGATCATTGGAGCCATAATAAACAGTATGGTGTTTGCTCTAAATGGTATTATCGGCTCTTTAATTATCAATTTGATAGCATCTGCAAACGGCTGCAATAAACCAAATGGCCCTACTACACTTGGACCATGTCTCAGTTGAATTGCACCAATAACTTTGCGCTCAAAATATACTAAATATGCAACTGAAAGCAGTAGCGGTACTAAAACAAATAAGATATTAATCAGCGTGTCCATGGAAAGCTTTAGTACAATCTGCCATTATTTTTGAAGCGCGACTTATTGAGTCTGTCATATAAAAATCATACTTTTTTAGAGTGAAAGGGATATTACTTAATTTGATCTCATTACAAGCAATTGATATCCATTTATTTTTTACTAATTGGTCAGCATCTCTAAACTGTGGACCAATAGTGTCTAATTTTTTCCTAACATCAAATAGACTATCATATAGAAAGGAAAGACCCAAATATTGGGATAAATTTTTTATAATCAACCAATCTTCCTTTGCTTCACCAGGAGGAAAAACAGCTAAATTTGTTCTCTGTACTCGCCCTTCAGTATTTACATAAGTTGCATATTTTTCTGTGTATGCAGCTCCAGGTAGAATGACATCTGCTATATGTGCTCCCCTATCACCATGGTGGCCTTGATAAATTACAAATGTATTTTCTAACTTTGATGTGTCAACTTCATCTGCGCCAAGAAGATAAACAACTTCTACCTCGCCATTTTCTGTTTGCTTTAATATTTGACTAACATCCTTTCCATCTTTTTTAGGAACAAATCCAACATCGAGTCCACCAACTCTTCCTGCAGCTTTATGTAGCACATTAAAGCCATTCCAATCATCTCTGATCATGTTGAATTTTTCTGCAATTGTACCAGCCAGAGCTAAAATTGACTCAGAATCATCTCTCATTAATGTATCTTGACCGATGATGAGCATAGGGTTTGAGGCAGTGCTCAGCAGCTTACAAAATTTATGATTTCCTTTTGCTATTTCGTCTAAAATATTTGGGTTATTGCCCAACTTCTCAACATGATACAAATACTCAATGTCAGGGCCAATGCTTGCAATAGGAAAATTACCTTGTAAATATCTCTTTCTTATGCGTGCATTAATAATTGGTGCCTCTACTTTGGGATTTGTATTTACAAGCAGACACAAATCTGCATTCTCTATGCCCTCGATAGTGGTATTGAACACATAAGATCCACGATTACTTGGTATAAGTTTTGCTCCATCCTGTCTGCAGTCTATATTTGCTGAACCAAGCTTATACATCATTTCTTTTAGTAAGAGCATAGACTCACAATCTGCTAAATCACCTGCAATTGCAGCTATTTTGTTTGGTTTTGTACTCTTTAGTTTTTTCGCAGCAAGAGTCAATGCCTCACTCCAATCAGCTGGCACTAATTTGCCCTCTTTTTTTATATAAGGTCGATCGAGGCGTTGTACTTTGAGTCCATCATAAGCAAAACGAGTTTTGTCTGATATCCATTCCTCGTTCACTTCTTCATTGAGTCTTGGCAATATTCGCATAACTTCAGGACCACGATAATCAACTCTAATACTGCTCCCTACAGCATCCAGCACATCTATAGTTTCGCAATGTGATAGCTCCCATGGGCGCGCTGTAAAAGAGTAAGGCTTTGAAGTTAAGGCTCCCACAGGGCAGAGATCTATAATATTCCCAGATAATTCAGAGCTAATATGCCTTTTTATGTAAGTACTAATCTCTATATTTTCTCCCCTGCCAATTCCTCCAAGTTCATTTGTACCTGCAACATCAGACAGAAATCTAACACATCGAGTACAATGAATACACCTGTTCATTGTAGTCTCAATCAGTGGACCAAAATGTTTTTTCGGTACAGCCCTCTTATGCTCATCAAGTCTGCTGTTCCCTTTCCCATAGGCCATTGTTATATCTTGTAAATCGCACTCACCACCTTGATCACAAATCGGACAATCAAGTGGGTGATTAATCAACAAAAACTCGAGCACTCCTTCACGTGCCTTTTTTACCTTGGGAGTGTCGGTGTGAATCACCATACCCTCTGCAACTGGCATTGCGCAGGAAGCTACTGGTTTTGGAGGACCACCCTCAACTTCAACCAAACACATTCTGCAGTTACCAGCAATTGCTAAACGCTCATGATAACAAAAACGTGGAATTTCAATGCCCACAGCTTCACAAGCTTGGATTATAGTGAGCCCATGCTCTACTTCACATTCCTGAGAGTTAATAATAACTTTCACTATACAGCTTCCCACTTTATAGGATTGCCACTTACCTCATCTTCAACCAAATTGCCGTTATCGTATTGAGCTGACATATAGTTCATGCGTGAATCACGATCTATATACTTAACCGGTTTTACCGGTTTATCCTTATACATTTTTTGTTCAGCTTTCTTACGTTGAGTAGGGTTATTTTTACTAGCTGTTTTCGCTTTCCCACCTGCTGCCATATAAACTCCTAAAAACTTCTTATTTTATTTTAACACTTAAGTATACACCGTCAATGCTAAATGGCTTTAAAGTTTCAATAAGCCATCATTTGAACAAAAATACTTTCTTGATGCTGCTCAAGTACGTAACTTTAGAATCCCCAAAAAAGAAAATGTAAGTTACTTTGATGATATCATTTTCTACGTCTTATAAATAGACATTCATGTAGCCGTAAATTAAGCTATAAACTCAATACAAAGATCCTTAATTATTAACCTCATAGTATTTCTCAACCAACTTATTTAGTAACCTTACACCGAAACCTACTGCCCCTCTTGGAGAAATATCGGTACCTTTTTCGTGCCAAGCAGTACCTGCAATGTCTAAATGTGCCCAGCAAGTGTCGTTTACAAAACGCTGTAGAAACTGTGCAGCCATTATACTATCTCCACCAGAACCTGCAGGAGCTATATTTTGCACATCAGCAATCGGCGAATCAATAATTTTGTTATAAGTTTCATTCATAGGAAAGCGCCATAATTTTTCATTTACTTCATTTCCTGCATCAATCAGATGATTTGCTAATTCATCGTTATTTGAAAAAAGACCAGCATATTCATTACTTCCAAGTGCAACCACTATAGCACCAGTTAAAGTTGCAAGGTCAATCATAAATTTCGGTGCAAATCTATCTTGTGTATACCATAAAGCGTCTGCAAGTATTAGTCTTCCCTCTGCATCGGTATTTAATATTTCTATTGTTTGTCCAGACATTGAAGTGACTACATCGCTCGGTCTTTGAGCATTACCGTCCACTGCATTTTCTGCAAGTGCAACCACACCAATTGCATTTACTTTTGCTTTTCGTCCAGCTAAAGTACGCATAACTCCAACTACAGTGGCAGAGCCTGCCATGTCATATTTCATTGACTCCATACCACGTGAAGGTTTAAGTGAAACTCCACCAGTATCAAACGTTATACCTTTGCCCACAAAAGCTATAGGCTTTTGTTCTTTAGAGGCTCCGTTCCATTTAATCACTACTAATTTTGGCTCTTTACTACTTCCTTGCGCTACCCCAAGCAATGCTCCCATTTTTTTTTCTTCCATTTGCTTTTTACCAAGCACTTCAACCTCAAGACTAAGTTTAGTAAGTTCAGCTTTTATACGATTAGCGTAAGACTCTGGATATAAAATATTAGGTGGCTCAGTAGTAAAAGCACGTGCAAGAAAGATGCCTTCACCTTCGTGTTTTAAACGCTCAAATAATTTTTCAGTGCTGCTTAATTGTTCATCTTTTACTAATACTGTAACTTCCTCTACTTCTGTGATTTTTTCATCTTTTTTAGTTTTATACTTATCAAACTTAAAACTACGCAAAAATGCGCCATATGCAACACTCGCTACATTGCCTTCGATTGAAATTGCTGCCCTTTTGATTCTTAATCTGCTTAGTTCACAATATATTTTACCGCCAATATTTAATTCTTTGCTTTCATTCCATTCATCTCTCTTGCCAAGACCAGCAACTATAATATTTTTTCCCTCTGATGAAGTGACGGAGAAAAATTCACCAAAGCCTCCACTGAAGTCGCTAAATTTCTTGATATTATCTACAGCTTGCTTGTCTTGTAGAACATTATTTATGAACTTATCACCCTCAAACAAACCTACCACTAGCGTCTCAAAATTAGGTAAAGCCTTAGAAATTGTTATCTTCATCGTTGATATCTCCGCTGCAAATAATTGTAAACTGTACATAAAACATAGTAAAAACATTAGCAAGATATTTTTCATGCACGTTTCAAGTACAATAACACTTAAAGTTACTATGAGCTCCCTTCATACGCAAGGGTTTTTACCTTTTATCAGAAAATTTGTTATACCCACCTAGGGTTATATTAAATGTGTAGGTCTTAATGGCCCGATTGTTATAAGTAAATGGTGCTATCAGAAGGCTTGCAAACCCATTATCAATAAGACCCCCAAGAACAGAATCAGCACAGTTGTCGCAATTATGATCAGCAAAGAACATTTGTGTTGTGAATTCTGGAAAATCTGGATGTTGAATCAAAAAGTTGATGTGTGGAGCCCTATCACCGATTTTTCCAGGTGCTATTGTAATAAAACTATAATAGCCAAGGTTATTTACTACAAATCTTCCTGATCCAGCAAAATTTGGATCATCCTCTACATTCTCATCATAATGGCTCATACCACGTGAATTTGCATGCCACATAGAAACTACAGCATTTTGTATTGGTAAGCAATTTACATCAGTAACTCTACCCACTACATTTATTAATTCTCCTGCTGCACTACTTGGAGAGCCAGGTTTTCTTCTTAAATTATTTGAAGAGTTAAAGCTTTTTGGCCTTGTTTCAAGATTATAAATCCCTGGAGTTTCAATACAATTGAGTAAAATAGGGTCAGCTGCAAATAATGACAAACCTAATATAGAATGTACTAAAAACGCTAATAAGATACTTTTCACATTCATTTTGTTTATAGTGCTTTTATCAGAATTATAGCAACCTTTTTCTTTTATTTAAAGATAAGACTTTCTTTGAAGCCTTCTTAGAATCACAACTATCCCTTCAGTGTATGAGTTTTAGACTTCAGTACTGCATACATAACTGCACGAACTTCCAATTTAGGAATTGCAAATCAATCCAAACACGCAAGTGTAATGTTACCACCACATGCTGTAGTGTTGATGCTCACAACCTTTTCTGTAGAAAAACGTTGCAGATAATTAGGACCACCAGCTTTTGGTCCGGTACCTGATAATCCTCTACCGCCAAATGGTTGTATTCCAACTGCTGCACCTATTTGATTGCGATTGATGTACACATTTCCAACTGATATTTTCCTGCTTATTAAATCGATCTGATTTTGCACGCGGCTCTGCAAAGAAAACGTCAGCCCATATTCTGTATTGTTTATATCACTTATAACTTCATTTAATTGCAGCTTATTAAAACGTATAATATGTAAAATAGGACCAAACACTTCTTGCTTGAGTTGCGAAATTTTTTGTATCTCATAAATGTATGGAGGAAAGAAATAACCATTATAAGAATTTGTATCCATGGGTACCTTGGACAAAAGGTTTGAATCTTTATCTCTTGACATTTTCTCCGTATGTTTAGTGAGCATATCAATAGATGCTTTGTCAATTATTGGACCAATATCTGTGCTCAGCTGTATTGGGTCACCTATCTTTAGTTCTTGAGCCGCATTGCATATCATTTTTATCTGTTTTTCTGCTATATCTTCTTGAATAAATAGCACTCTAAGAGCAGAACAACGTTGACCGCTACTGCGAAATGCAGAAATTAAAACATCCATAGTTACTTGCTCTAAAAGAGCAGAACTATCAACAATCATAGCATTTAATCCACCAGTTTCAGCGATAAGTGGCACAATAGGACCATCTCTGCTAGCAAGCATTCGATTAATTATTTGAGCGGTTTGTGTTGAACCAGTAAAAGCTACACCGGAAATTCTATTATCTGGCACTAATACTTTACCTAAATACCAACCATCCCCTGGAACGAAATGCAATACATTCTTTGGTATTCCAGCTTCATGTAATATCTTAATGGCTTCATAGGCAATAATTGGTGTTTGTTCTGCCGGCTTTGCCAGCACTGCATTACCTGCTGCAAGCGCAGCTGAAATCTGCCCAATGAAGATAGCAAGTGGAAAATTCCACGGTGATACGCACAAGAAAACTCCTCTGCCCTCAAAAAAGATAAAGTTATCTTCACCTGTTGGGCCCGGCAAATTCCTCCAATCATTCAGTTTATTTTTTGCTATTACTGCATAGTAACGCAAAAAGTCGATTGCCTCCCTTACTTCTGCTATTGCATCAGGCAAAATCTTTCCAGCTTCTACAATCAGAATATAAATTAACTCTTTCATCCTTTCCTCAAGCAAATCTGCAGCTTTTTCAAGGCATTTAGCGCGCTCTTCTGCTGAAACATTCTGCCACTTAGTAAAAGCACTATGTGCTATTTCAAGAGCATTTAAAGCCTGAGCACTTGTTGCACTTGACACTTCTCCAACTACATTTTTCAAATGTGCAGGATTCACTATTTCAATAAATTCAGCACTGTCAAAAAGCGACTCTCCATCAATTATTGGGCCAATCTGCCATTTCTTTTCACTAAATTCCCTTATATCATTTGCGAATTGTGAAACTGTAATTGAATCGCTAATATCCATCCCTAGAGAGTTTTGCCTTTCCTCTCCAAAAATATCTCGTGGCAACGGAATGCTTGGGTGAGGCTCATATTCTAAGCTTTTAGCTTTTTCTAATGGATCTGAAACTAATCCTTCAATTTTAACGTCAGAATCATTTACTTGATTGACAAACGAGCTATTAGCTCCGTTTTCAAGAAGGCGCCTAATAAGATATGGCAATAAATCACTATGTTTACCAACTGGTGCATATATACGACAATTGATACTTGTTGCAAGTTCTGAAATTGCATAATCATACAAACTTTTACCCATTCCATGTAAGCACTGAAACTCAAATCCAGGATGATTTTTATCAGCAAGCTCTATTATAGTAGCAAAAGTATAAGCATTATGAGTTCCAAAACATGGATAAAAGTGATTCTCTTTGCTTAAAAGTTTCTGCGCACAGGCAAGGTAGCATACATCTGTGTGGCTTTTTCTAGTAAATACCGGATAACCAATTAACCCTAATTCTTGTGTGCGCTTGATTTCTGAGTCCCAATATGCTCCTTTCACAAGCCTCACCATAATTTTATGCTTTGATCGAATGGCAACGTCTTCAACAAAATCAAGAACAGATAAAGCACGTTTTTGATACGCTTGCACAGCCAAGCCAAGCCCTTCCCATTTAGAAAGTGAATCATCAAGACGCAATTGCTCAAATAAAACTAATGACATCTCAAGTCTTTCTGATTCTTCTGCATCTATACAAAGTGAAATGTTATATTTCTTCGCTTCATGACACAGTTCCAGCAACTTAGCTCTCAGCTCTTCAGCTATATTACCAAATTGGCTAAATTCATAACGTGAGTGCAGTGAAGACAATTTGATCGAAACTCCTTGAGATTTAAAGCAATCATTTACATTAGCAGATTCACCTATAGCTTTTATTGCATGCATGTATAAATTAAAATACTCTTCTGCATCCTCAACTGTGCGAGCAGATTCACCAAGCATGTCAAAAGAGCATAAATACTTGCTATAGTTATCTGATTTTATACTTTCCAATGCTTTTTCTATAGTTTCTCCAACAATAAAATGCTTGCCAAGAATGGATATTGCTTGCTTCACCGCTTTGCGGATTATTGGCTCTCCTAAATTTTTCAGTAACCTGGAAATTATGTGATAGAATTTTGAATCCTCTCCATTGTTTCTTAATATACTGCTTCCTATAATTAAACTCCAAGTAGAAGCATTAACAAATAATGAAGAGGAATGCCCCAAGTGTTTATTCCATTCTTGATTGGTAATTTTATCTTTGATTAATTTATCTATTGTGTAATCGTCTGGTATTCTAAGCAGTGACTCAGCAAGACACATTAGCGCTACTCCTTCGTCATCAGAAAGCGAGTACTGTTGTATAAAAGAATCTATAATGCCTAATTTACTACCTCTAATCTTTTCGACAACTTGTTTTGCAATATTGTAAATTCTGTTTTTTGAATCAGCAGAAAGTTCTGCTTTTTCTACAAGATAACGTACATAACTTTTTTCATCAGCACGATAAAATCCCTGCAACCGTTTTCGTAACGCGTTAGGTTCTTGTATAGAACTGATCATAATCATCTACAAAACACCTTTTACCATATGTAAGGTAAAATTATATCATAACTTTACGTAGAATACATTATTATTTAAGTAAAGGGCTAGGATCGATTCAAAGATCCTAGTTAATGATTACGATAGCTCAAGAGGACTATGTAAGTATATAGCTCAACACTCCGCCACTCGTCAAGTATTTCATCTCAATTGCAGTTTGTATACAGCACTTAAGTTGAATTGATTCATCCTTTCCTTTTATGATACATTCTAGATTCCCATTTGGTACTACTTCACCTTTTATGCTCATTATCTCACTACCGTCAAATATCTTTCTCGTTGCTCCATCTTGAAATACAAGCGGAAGAACACCCATGCCGATTAAGTTGGACCTATGTATGCGCTCAAAGCTTTCTGCAATTACAGCTTTAATTCCTAGCAATGCAGTACCCTTTGCTGCCCAGTCTCTGCTTGAACCTGTACCATATTCTTTTCCTGCAATAACAACTAATGGAACAGCTTCTTTTTTGTAACGTATTGCTGCATCAAAAATTGACATAATCTCTTGAGAAGGAATATGTTTTGTATAGCCACCTTCAGTGCTCACCATTTCATTTCTTATTCTGATATTAGCAAAAGTTCCACGCATCATTACGTTATGGTTACCGCGGCGAGATCCATATGAATTGAAATCCTGTGGTTCAATTCCAAGACTTTTCAAGTATATGCCCGCAGGACTATTTGAGGCAATATTTCCAGCAGGGGAGATGTGGTCGGTAGTAACGCTACCGCCAAACATCGCTAGTATTCGCGCATTCTTTATATCGATAATGTTACTTTTATCATCTTTAGTCGATAAATTATCAAAATAAGGGGGGTTTTGTATATAAGTACTTTTTGCTTCCCAGTTGTAGATTTCACTTTTCTCGCACTTTATCTTTTGCCAATGTTCATCACCAGAAAAAACATCCTTATACTTTTGTATGAACATTTCACGTGTTACAACACTTTTAACACAGCTCTCAATTTCATTATTTGTTGGCCATATATCTTTGAGATAAACATCATTTCCATTCTTATTTCTGCATATAGGATCTTTTGTCAGATCAATTTGTACAGTGCCTGCAAGTGCATAAACAACGACAAGCGGCGGAGATGCTAAGTAATTAGCTTTGACTGAAGGATGAATTCTTCCTTCAAAATTACGATTACCAGATAAAACTGCAGCAACGGTTAAATTTTTGTTTTTTATATCATCCTCTATATCTTTATTGAGTGGGCCAGAGTTTCCAATACAAGTTGTGCAACCATATCCAACTAAATTAAAGCCTAAAGCATTTAGATCTTCTTGTAACCCTGACTTTTCTAAATATTCTGTTACAACTTGTGACCCTGGAGCAAGAGAAGTTTTAACCCAAGGCTTTGATTTTATTCCAAGTTTAATCGCATTACGCGCTACAAGACCAGCAGCAATCATCACACTTGGGTTTGAGGTATTGGTGCAGCTTGTTATTGCCGCAATCACTACACTTCCATCTTGAAGTTTATCACTTTCTTCTGATGTATTAACAGAAAATGATGTAGAAAAAGACTCTGCCACTTGTGAAAGAAAAACTTTATCTTGCGGTCTTTTTGGACCAGCCATTACTGATTCCACACTCGATAAATCAAGTTCCAATGTATCAAAGAATGCTAATTTGTCATTGCCACGCCACAGCCCTTGCTCTTTTGCATAGACCTCAACCAATTTAACTAACTCGTTTGGCCTGCCGGTTAAGTTTAAATAATCTAGAGTTTTCTGATCAATTGGAAAGAATCCACAAGTTGCACCATATTCTGGAGCCATATTAGCTATAGTTGCCCTATCTGCCAAAGATAAGTAATCTAAACCATCACCATAAAATTCTACAAATCTGCCAACAACGCTTTTTGTTCTCAGGATATTGGTAATCGTTAGCACTAGATCAGTTGCTGTTACTCCTTCTGAAAGCCTCCCAATTAATTTAAATCCTACTACTTCTGGAATTACCATACTGATTGGTTGACCAAGCATCACAGACTCAGCTTCTATTCCACCAACGCCCCAACCAAGAACCGATAAACCATTTACCATAGTAGTGTGGCTGTCTGTGCCAACTAAGGTATCTGGGTATACAGCTCCGCTATCGCTGCGTACAACTTGCGCTAAATACTCAAGATTCACTTGGTGACAAATTCCGGTACCTGGTGGCACTACTCTAAAATTTGTGAAGGATGATTCTCCCCATTTTAAGAATTGATATCTCTCCAAATTTCTTTTCACTTCCAGTTCAACGTTTTTACCAAATGCGGAAGTGCTTCCATAACTATCCACTTGAACAGAGTGGTCGATCACAAGATCGACAGGTACAGAAGGATTTATTTTGCTTGGGTTACTTCCATTTTTCTTTACATAACTACGCATTGAAGCTAAGTCAACGATAGCAGGAACTCCTGTAAAATCCTGCATCAATACCCTTGCTGGCTTGTAGCTAATTTCGTGATTGATATGTTTGTTGACGCAACTTGCTAATGTTTTTATGTCATTCAATTTTACGCTTACTCCATCTTCGTTGCGCAATAAATTTTCAAGCAATACCTTGAGTGAGCAAGGCAATTTGGTTAAATCCATTCCTAAGAATTTACCAGCGCTACTTAGGCTAAAATAGTTGTATGATTTCCCGTCAATGTTTAAAGTTGTTTTTGCGTTTAAAGAATTATTCATCCTGCATAACCATTTTTAAGTGAAAAATCAACTAATGATGTCATTCCAGCACGTGACGCTGGAATCCAGCCTATTTCATCATAGACATTGTTTTTGACATATGTTCCTAGGATCCCCTGCAAATTGTATGATTTGCAAACACTTCTATACCTGGATCCCAGCGTCACGCACTGGGATGACAAAAACGGTGTGCACTGGTGGACATACAGACTACCTTCAAAATCATTACACATATTCTGCTTCATTTCAGATACTTCCTCCTTTGGTACCTCAGTAGCACAGCTATTTTCAGCTATATATTACACTATATTAGTTAAAATTGGCGTTACTTCTTTGTTGTTGACTTTGCTGCTGATACATAGTTTCAAAATCTATGGGATCTAGCATAAGTGGAGGAAATCCACCACTACTTGTAGCTCTTGCAATTATTTCTCTTGCGAAAGGAAAAAGAAAAGTAGGTCCACCAATAAACAAAGCTTGTCTCATTTCCTCTTCACTTAGCTTTGTAGAGTTTTCTATTGAAAAAATACCGCAATACTTTACCTCGCAAATGAAAGCTACACCATCTTTCACATTTTCATCTTTTACTGTTGCTTTGGCTTCTATATGCAAAGTAATTTCATGAAAATGCTTTTCTTCATTTATTTCTTTTTTGTTTTCCGTTCCTTCTAATTTTGCTGAATTAATATTAACCGTTACTTTAATATCGGGAACTTCTTTTGAAGAGAGGAACGGCGAATTTGGATTCTCAAACGAAAAATCTTTGACATACTGACCATGAATTTTCATTTTGTGTTGTGACATTTCTTACGTCTCCTTTAATTAAGTTGAGATGTTTAATACTTTCTTATATAATATATCCATTTACAAATGAATAGTAAACCTAACTATAGGTTAATATGAAAAACATATTTTTATCAATAATTAATAATATTTAGATACTTTATATATCAAGGAGTAAGTTACCATGATAGAGCTTGTAATATATGCTTTACTAGCGGCGTTTATTTTTTCACGCTTATATAATTCTTTAGGAAGATCATCCAGTCTCAATCTAAAAAAGCTAACTTGTGTATTGGATGTAAGCCGAAGTAGAGAAGATGTAGTAGAAAACATTGAGGGTTACATTGATAGCAATGATGAAAATTCAATAAAAGTTACTTATGAACAAATATTAAAAAAAAACAAAGATTTTTCTATTTCCCACTTTATAGAAGGTTCAAGCATAGCTTTTGAATTAATAATAAAATATTTCAATCAAGGAAATTTGTCTCAGTTAAAACCACTTCTCGATAAAGACTTATATGATAATTTTGCAGAGAAGATTAAACATCGTAAAGAGGTGTACGAATCTATAATTGTTTCTATCGTTTCACAAAAGATTTTAGAAATAAAGCTAGTAAAAAATGTAGTGTTTATTGCAGTATATTTCCTTTCAGAGCAAATTAACTTCGTTAAGAATAATAAAGGAGATATCATATCAGGTAGTACATCCACCATTAATAAAGTTGAGGATGTATGGCAATTCAAAAAAAATGTTAATTCATCAGACCCAAGCTGGTTGCTTGTTTCTATTAACTATAAAAAGACAAATAACGATAAGACAAATGGCAAGCAAGATTAGTTTTATTTGAAATGGCAAGCAAGCTACGCGAAATAGTACTTGACACTGAAACGACAGGTCTTGACACTGGATCTGGTCATCGAATTATTGAAATAGGGTGTGTGGAATTAATTAATCGTATTCCAACAGGTAAAGTATTCCATCGGTACCTTAACCCAGAAAGAGATATACCTTATCACTCGTTTAAGATTCACGGTATTAGTGAAGAATTTTTAGAAGATAAACCATTATTCTCAGATGTTGCACTTGAATTTCTTGACTTTATATCTAATGATATTTTGGTAATTCACAACGCTGAATTCGATGTTAAGTTCCTTAACATGGAGTTAAGCAAGCTGAATGCTGGGTTAATTTCCTCAGATAGAGTGCTAGATACATTACCTCTTGCGAGGAAAAAATTCGTAGGATCACCTGCTTCTTTGAATGCATTATGTAAGCGTTTTGATATATCGCTAGAGAATAGAGAATTGCACGGAGCACTAGTTGATGCTCAATTGCTTGCAAAGGTATATGTTGAACTTACAGGAGGGTTACAAACCTTTCTGTTTGATAATGAATGCAATCAGGACAGTAACTCTACATTCGTTCAGCATAAAGTGCGTAATCTAACTCCCAGAGAACATTCACCAAATAGTGAAGAAATTGATGAACATAAGAAACTGTTAGACAAAATTAACAATACACTTTGGAATAAATATATTGAATAGGTTAACCAATAAAGATACAATTTGATTTTACTGAGAGCATTCTAATGGTAAGGTTTATAAGATTGTTATCTAATGTGCTAGCAGCATTAGCAGTTGTTTTTTTAGGTTATTGTTATTTCACTAAAAAAGGCATATTTGTCCCAGCAGCGATTCACAACGCGGAAGTTAAGATAGGCAGAGATTTTTCTTTAATTAATCAGGACGGACAGATTCTGCGCAGTAGTGATTTTAAAGATAAATACATGATGATTTTCTTTGGATTTTCCTCATGCAAAAGAATTTGCCCTATGAACCTTGGGATAATTTCAGAAGCACTTGCAAAGTTAGATAAGAAAATTGACAATAAGCTACAAACATTTTTTATCACAATTGATCCTGAGCGCGATAGCACGGAAAGACTTAAAGAATTTCAGCAGCAATTTGACCATAGAATACAAATGTTAACTGGTGAAAGAGAAAAAATAAACGAAGTAATTGCGAAGTATAAAGTATATGCAAGCAAAGTAGACGGAGAAGAAGAAATCAACCATTCTTCGATAATATATCTTATTGGCCCTGGAGGAAAATATGTTACACACTTTGCAGCTGATTTAAATTCAGATGAAAGTCAATCTGATAAGATTATGGCTGAGATAAGAAAATATGTAAGCTAACGGCTATTTTCCTTAAACTAAGTCGTTTTTTTAATTTTCTCTAGCACCAACTCAGCAGCTTTTTGTTCAGCAATTTTTTTACTAGGAGCGCATGCAGAAACTTTGTCATAACTTTCTATGCAAACTGATATAGTAAATTCAGGATTGTGTGCTGGTCCAGTTTGTTTTACAAGCTCATACTTTGGTAAAGGTAATTTATTTCTCTGAGTCCATTCTTGCAGTGAGGTTTTAGGATCTTGAGGAGGATCGAGGATGTCCTTAGCTAGCTTTTCCCAATGTCGGATAATAAATTTCTCAACACTCTCAAGTCCGCCGTCAATATAAATTGCACCTATTAATGCTTCCAACAAATTTTCTAAATTTTTTAAGTTACATTTTCCTCCGTTGCAACGTTCACTATTATTCATGATGATAAAGTTACCTAACTCCATTTCTTTAGCAACATTAGCAATGGTATTACCACAAACTAAATCCGTTTTTCTTTTTGCCAATGCCCCTTCTTTTTCTTCAGGAAACATTTTAAACAGCATAGCAGATACAACCATGTTCAAAATACTATCGCCCAAAAACTCTAGCCTTTCGTAGCTTACGATCTGGTCTTCGCTATTCCTTTTATTTACGCTTGGGTGGGTTAATGCCTCTTCTAATATTGCATAATCTGTAAATTTATAATTAATAACTTGAGATAGTGTATCGTTCAAAACTTTCATATTCATCGTTCAAAAGAAAAGCGCTCCCTATCATACCTCTACACTAAAAAGTTAGCTCTATTTCACTAAAACAATATCAATAACTTCCAAAATGTACAGTCTAATGTATACAACCCACTGCTTCAATAACATTACTAAATCCATCTCTTCTTACCAATTCCGCAAGTTCCAGGTTGATTTTGTTCACAACTTGATGCCCCTGGTATACAAGAGCAGTGTACAGTTGTATTAAAGAGGCTCCTGCCTTTATTTTTTCATATGCATCAACACCACTTGAAATTCCTCCGCATCCTATCAATAAAATTCTGCTTTTAGTAAGCTTGTACATGTCACTCAATAACTCGGTTGAAAGTTGAAATAATGGCCTGCCGCTCAACCCACCACTCTCATTATAGTAAGAATCTCGACTTATCGTAGTGTTGCTTACTATTAAGCCGTCAATTTTATATTCTAGTGTAAGCTCAGCGATATTTTCTTTTGTTTGCTGATCTATATCTGGAGAAATTTTTAATATTATCGGTATGGATTCAGAGCTATCGATTGATTTCCGGGTTAGAGTGATAGATTTCAACAATTTGGATAATTCTTGTTTATTGTGCAAATCGCGCAAGTTAGGTGTGTTTGGAGATGAGATGTTCAGTACTATATAATTGCTCTTTCCATATACTATCTTTATTAAGTCAACATAATCACTGATTTGATCTTTTGATGTACTGTTTTTTCCTATATTGATGCCAAAAATACAATCATCAAGCTTAGTTTCACTTATCTGCTTAAGAAAATAGTCCACCCCTTTATTATTGAATCCCAATCTATTAATTATTCCTTCATCTTTAATTAACCGAAAAATTCTCGGTTTTTTGTTTCCATATTGGGGATATTTAGTTACAGTACCAGCCTCAATAAATCCAAAACCAAATGAAAGCATGGGCTTTACAACTTCCGCATTTTTATCGAAACCTGCAGCAAGACCTACAGGACTCCTAATTTTATTACCAAAAAAGTTTACATTTAAAGACTTCGGTAATTCTATAGGTTTCCTATAGGGCATCTTCTTTAACGCTGTGATTACCAAGGAGTGAGCAATTTCAGGCGGCAGCAAAAACAATAAATTACGTAATATCATTTTGTAAAACACTTTGCTTATTTTTAGTTTATTTTTTACCATGCAACAAGAATAACGTAGAAAGCTGATTAAAGTGAGGTTTATCAAAATAGTAAGTATATAGTTTCTATAAGTAGTAAAAACTAATTTTTCTGAAGGTAAACCACAACTTGATCAGTATTTTTATCTAGTAATTCTAGGTAGCCAAATTTGTTAATTTGAGATTTTATTAGTATAGGAATCTTATTTCGATTTAAATAAAATCCCTGTTTTGATTGTTTATTAATCCGCAACCTTACATCCCCATTTTTCCAAGCAAGCATCTTATTTATTCCAGATTTTTCTTTACAATTATCTTCATTTACAAATCCTAAGTATTCATCTTCTGAAGAAGATATTGCAATCTTGCATATTCTATACCCTACCCAATTCCCTAGATATGGATCAGTATCGTCTTTTTCGTGAAGCTTGAACTCTCCTTTGACATATTCCCATGGAGCTTTTGCATCACCTATTTTTTTTAGAAAGAGTACATCCTGATCAAAGTTTATAATGGTTCTTGTATGAAATGTTGTTAAGCTTGTGTCCCATAATAGTTGTTCTGTGATGCTAAAATGCTCTTTATCCTTTTGCATATTTTGAAATGATACAATTATCACATCTGCTCCAACTTCTCTTCCATAGTTGATATATTGACTAGCACGCCCATGTTTAGCTGTGAATGATGACTTACCTATTAACAGAAAGTCATTAAATAACTCATTATATATAGTCTGTGCACTGTAAGCTGTACCGACGTAAACCGGCTGTTTGTTGGATGAAGGGTACTTTTCTGGTGCAAGATGAGTATACGAGCTCTTTAATAAATAGTGAAAAGTGCAACTGGTAAGCAAGAAGGGCAAACCAATCAATAATAAAACTTCTGTTAATCTCTTTGGCATTTTACTGCTTATATTTTGAATATAGTATCTTATTTTTTTAAATACTTCATTAAAAGCCACACTTCTTGTTAAAATTTCAGAAGAAAAAACGATCTAATTGGAGTAAGAGGCCGGGACCGGAATTGAACCGGTATAAAAGGATTTGCAGTCCTCCGCATAAGCCATTCTGCCACCCAGCCGTTTTTTTATGCGTAGATATTAATTATATCTTTTAGCATAGATAAAGCATCCTCTTTTTTTCTTTGAAAAGTGTTGCGCCCGATAATTGAACCATTACCACCACCTTGCTTAATTTCTTTTGCCTCATTGTATATATCATCCACTGACTTTGACTCACCACCAGAGAAAACTACTATTCTTTTTCCTGCAAAGCAAGACTTTTTAATATATTCAATTCTTTTAGATAATGATTCAATATTTTCTATTTTTTCTCTTTCCAGATGATTGGTTGGAAGTTTTACTTTTATTATGTTGGCACCGAGCAAAGCCGCTATATGCGCAGCATAAGCAATCACATCAACTGCTGTTTCACCTTCTTTGGAAATCCCTTCACCACGTGGATAAGACCATAGCACTACAGCAAGGCCACAAGATTTAGCCTCAGCTATAATTTCGCGAGCTTCTTCCATCATATCAAAACACTTAGCAGAACCAGGATATATAGTAAACCCAACAGCCATGCAGCCCAAACGCAGCGCATCTTTTACAGAGGCAGTTATTGCTTGATCAGAAGTTAGGATTTTCGAATGCAAAGAGTTAGCGCTATTAAGCTTCAAAATAAGCGGTAGCATTCCAGCATAAGTTGAAGCACCAGCTTCGATCATACCAAGCGGAGCAGCGTATGCACTTACTCCTGAATCAACTGCAAGCTGAAAATGATAATGTGGATCGTAAGCATCAGGGTTAACTTCAAAACTTTTTATTGGCCCGTGCTCAAATCCCTGGTCTACAGGGAGAATTACTAACTTGCCAGTTCCACCAAGTTTCCCATGCATAAGAATGCGAGTAAGATTCGCTTTTACTCCAGGGTTTTCACTTTCGTAGTAACTTAGGATTTGTTTTACTTCTTCACTCATTAATATCTTCAAATTTACTCAAAGTGTAGCAAAAACTATAGTTGAAGCAAAGACCTTTTTATGCTCTTGTTCCTACGCCTATATTTAAAGGTGTAACTTTAGGATCAGTAGTATGCTGTTGTGGTTTTTCTTGAACTAAATCTTCAAAATACATTTTAACAATAGGAAGAACGAGCGGCATAAGTACTAATTTGTAGTCATACCATGCAAATTTTTCTTTATAACCAAATTCTGCATCTTCTTCGTATAAACGCTGGATACAGTATTCACCATATAGTTCAGAAGCTTTTATAAAAGTTCTAAGTAAAGCAATAAGTAATAAATCCAATGCTAAATTAGCCATAAGCACCATTCCATATTGAACAGGCCAGCCATTTTGTGCAATTTCCGACGCTAAACTGCACACAGCAAACGCTGCTGCTATACATATCACATAATTATCAGCAGCAATAAGTAAATTGTATCCCCTATTTAACCTATCTAGATTTTCTTCTTGTGAGCCTCTTTGTTTACTTGCTGCATAGATAATACTACAAAAGGATATAATAAATAACCATGGCCAAACTCCGATGCTGAATGCATAAAATTTATAAGCAATATTTTGCACTTTGCCACTGTTAGCAAGTTGTGATAAGCAATATTTGACTTGAGGCAACGGACCAAGTACCACATTTGCTAATATAAAAAATAAAAGTGCTCTATTTATAGCTTCGCTTCTACGTGATAGAATCTCATTGATTTTTCCTTGTTTCCCCCCTACTCCTTCTGGCAAAGTTGTGTGCATAGAAAAAATTCTTCCTGCTTTTAAGGCTCTAAGACATTCCTCTAGCCTATTTTTATCTGCACTAAGTTTTTTAAACTTTTCTTCAGCTATTTTTTTCTCTTTCTCTTCTACTACTTTATCAGGATGACATTTTAACGAAGCTTTTCTAAAGCGCCGCTCAACTAACTTAAGTACATCATCAAACTCCTGGCTTATTACTTCTTCTGCTTTTATTCCCAGCCTTGAAAATAAATTCTGTAAATCTTGATTACTGTAATATTGATTTCTGGTTAAACTTGCCACTATAGCCCATTAAAAAAGGCAAGTGTACTGTAAATTTAATGCTAAGACAAGGATTCAAGTTATATCAAAAGCAATTTTATTTTTCTGTTTATTCATATAGATCATTAATTTCTTTCCTTTAATTAATCGACGATTCAGTATTTCTTCAGCTAAATGACTTTTTATCTCTTTTTCAATCAGCCTCTCTATTGGGCGTGCTCCCATTTCTTTGCTATAACCTGTTTGCGCAAGATAAGACTTTACTTCTTCTTCCACTGAGCAGCTTATACCCTTTTGCACAAGTTGTTTTTTTAATTCCTGAATAAATTTATCCACAATGTGCAAAATGACATCCGTATCCAAATCAGAAAAGGAAATGACTGCATCAAGACGATTACGAAATTCAGGGTTAAAAACCCGTTCCATTGCTTTTTCGCTGTCACTGATGTTAAAGTTTTTATACCCAAAGCCAATAGAACTTTTGTTACGTTCAAATGCCCCTGCATTGGTTGTCATAATTAAAATAGTATTGGAAAAATTAACCTTACGTCCGTAAGTGTCTGTAATACACCCATAATCCATGATTTGTAGTAATATATTATAAATATCACTATGAGCTTTCTCAATTTCATCAAGAAGTACTACGCTATATTGATTATTAGATACAGATTCTGCAAGCAATCCACCTTGGTCGTAACCCACATATCCAGGAGGGGAACCAATCATTCTAGATATTGTGTGAGGTTCCATATACTCAGACATATCAAACCGAATAAGGTTCATACCCATATTTTGTGCTAGTTGCTTCGCAAGCTCAGTCTTACCTACACCAGTTGGCCCTGCAAAAAGATAATTTGCTAAGGGTTTATTGTAACTTCTCAGACCAGATTTAGCAATTTTAATAGAATTAACGAGAGACTCTATCGCTTGCTCTTGACCAAAAATGGCCCTATTGAGATTTTCTTTCAAAGATTTTACTCTTTGCATATCATCAAACCCGCAAGGTACATTTGTAATCCTAGCGATAGTATTCTTAATGTCTCTACTGTTTATAATTTTTCGCCTGCTTTTTTGTAACTTACAATATGCCCCAGCTTCATCTATAACATCAACTGCTTTATCAGGTAATATTCGCCCAGTAATATACTTGTGTGAAAGTTCAGCTGCAGATTTAATGGCGTGTTTCGTGTAATATACTCTATGATACCTTTCATAGTAATGCTTTATACCATCTAGTATCTTTACTGTATCATTAATAGAAGACTCTTTTACATTAATTTTTTGAAACCTCCTTGCTAATGCTTTATCCTTTTCAAAGCTATTACTATATTCTCTATATGTAGTTGCACCTATACAACGCAACGTACCTCTTGCAAGTGCAGGTTTGAGCAGATTGCCAGCATCAAGAAAGCTGCCACTTGTTGAACCCGCTCCAATAATAGTGTGTATTTCATCAATGAAAAGAATAGCGCCAGGTTTCGCCTCAATTACTTTTATTATAGATTTTATTCTCTCTTCGAAGTCACCTCTATAGCGTGTTCCTGCAAGAAGTGATCCTAAATCCAAAGCATAAATTATGCTGGATCTCAGTGCACTTGGAACACTACCTTCAATAATTTTCAATACCAAGCCTTCAACTATTGTTGTTTTACCAACACCTGGTTCTCCGACATATAAAGGGTTATTTTTTCTGCGTCTTAGTAAGATTTCTATAGTGCGATCTAATTCATAATCACGACCAATGACATAATCTATTTTTTTGCTTCTTGCATAATCATTTAAATTTTTACAATAATTTTGTAGAACTTCTTCATCTTTTAATAATTCACCTTTATTTGCTACAGTAGAGATATCGTTATTCTTATCAAGTTTTATCTTGCGATTAGTTACATATTCTTCTATATCACCTGAATATTTTATATTGGATATATTATAAATCAAATTAGAACCCTTTGCATTCTGTTTGAGTAATAGCTCTTCAATGTATAAATCTTGCTCAGACAAAATCTCTAATAGAATACTTGCTCCATTTATTTCTTTTCTTCCCAAACGATGAGCTCGTATCATGGCTTTATGTATTATGCGTTTAAATAGCACATCAGGCTCAACTTTATTGACAGTTAATTCGGAGTTGTCTTGTAAAAAACCCTTTGTATTATTACCATGATCATTCCTTAATATAATATTATCTATATTTATGATTTCACCAGCTCTGATGTTACATCTTGATAAAACATAATTTACATCCACATCTTTGGTTAATGCTAGCAACAAATGTTCCACTTTTGCATATTTAAGCTTACAATCAGAAGCAATCTGTAACGCTCTATTTAAACTTGCCTCTAAATTTTCAGAAATCATCTATTCTCTTTAAAAGTGTAAATTTATATATAATTAGTAGCACACAATTATTAAAAAAACTGAAATCTAGCAGCTCGTTGTAGCCAAATTGAATTAAGCTACAGATTATAGTCCACACAGCCTAACATTATACCGTTGTGATAATCTCAAAACGTTATAAGCAGCAGAATTAAGATTATCAAATTGTAGGTAAATCTAATTTGGGCTAGCTATATATTCTTTCTACCATCCTCCAATCACTTCACTTTGCAGCAAGTTTACTGGAGCTTTTAAAGAATAGTTAAGTACATTAATACGCTTTTTCTAGTACTCTGCTTTTCTTCTTAAATACATTGATCTTTTTTCTACCATATTTAGCCTTTAGCGTACTTGGCCTTTTAAAGATCTTTTTGCTGTTACGTTTTTGAGATTGCATACTACAATCAAAATTTGGCTCTCCTTCTTTATCTGCTAGTGCAGGCAGTCTTCTCTTATCTTGAGGTGTAACAAAAGATAATGCAAATCCTTCAGCTCCCGCACGTGCAGTTCTACCTATACGATGAACATAATCAGCTTGCGATTGTGGTACATCATAATTGATAACATGTTGAATGTGCGGAATATCAAGGCCGCGAGAAGCAACATCTGTTGCAACCATGATTTGATTGCGGCCACGACGAAAAGAATTAATGACTCTTTCACGCTTGTGCTGCCTTAAATCACCATGAATTGCCAAAGCGCTATAGTCATCTTTGTGCAATTTGTCAGCCAGCTGATCCGCTCCTCGCTTTGTTTTGACAAAAATAATGATCGATCCTTTGCGCTGACATAATTGTGTAACAAGTTTTCCATATTTTTCTGATTCTGATGCATAAACAACTTCTTGCTTAATTTTTACAGAAGTTGTAGCCTGGCAATCAACAGAAACACGCTCTGGTTGATTAAGATATTTTTCAGTAAGTTTTACTATTTCTCCAGGAAGAGTTGCAGAAAACATAAGAGTTTGCCTTATTTTAGGCAAATGCTCCATAATTTCTTCAATCTGAATTCCAAAGCCCATATCAAACATACGATCCGTCTCATCAAGCACAAGAATACTAATATTCCGAGTAACTAAAGTTTTACGCTCAATATGGTCTATAATACGACCAGGAGTACCTATTATGATTTGTGGTTTTTTCTGAAGCTGATTTAGCTGCCTAAAAATAGGCTCACCTCCAATCAACAAAGCGACTCTTAGTACAGAATTTTGAGATAAGAGTTTTCTTATCTCATTTGTTACCTGATGAGCAAGCTCTCTGGTTGGCACGATGACTAAAGCTGAACCAATGCTTGGCTCATTCAGCAATTTAGCAACCAGTGGAATAGCAAATGCCAAAGTCTTTCCAGTTCCCGTTTGAGCAGATCCAAGAATATCTTTGCCCTGGAGAGCTAGAGGAATCGCTTGCATTTGAATCGGGGTTGGAATACAAAGATTATTTTTACTTAGAGCTTGCCTAAGCAAAATTGGAAGCCCCATTTCATGAAAATTACTCACAATACATTACCCTATTAAAAAGCTTCACGATAGACTAATCTTCTAATCTTAAATTTATTGCAGACTTTTTATCTTCTCCGTTCCTACCACGCTCCTCTTTAAGCTCATAACTTACTCTTTCCCCTTTCATTCCTTTCTTTTTATCCTCTCCTCGAAGTGCATCAGGTCTTATTCCTGAACGTTCTAATGTACTAACATGTACAAAAACGTCCTCACCTTTACCTTCTGGCTTGATGAAACCATAGCCTTTTTCAACATTAAACCATTTTATATTACCAAATTCCATATGGATAACTCCTAAACTACTAACTAATATTATTAATGTGATGAAAAACTTTGAAATTACGATTTAGAATGCTTTAAGCTTAGTTACTGCAACTAAACTTCTATACTCCATAGTCTATTCTTAACATTACATAGTAATAGTACACAATTATTGTACTTAATGCAACTAAAATTTTTAATCACTAAGCGAACCTGCTACTGTCATTTCGCTAACTTTAATCGTTGGTGAATTAAACTGCCCACAGAAAGTTAGGTCATTTGCAACAACTAAATTGCTAAACATATTTTTCAAATTGTCGGCAACAGTAATCTCGTGTATTGGATACGTTATTTTACCATTTTCTATAAAAAATCCGCATGCACCTTGACTATAATCGCCATTGATTAAATTAACACCAAAACCAAATAAATCAGTTACATATATTCCTTCTTTTACTTCCTCAATTAATTCTTTAAATGATCTATTACCATTTTTGAAATAGAAATTACTAGCTGAAGGAATAATTGCAGCATTGCTTGCACGAGTTGCATTTGCGGTCGTTTCCAAGTTTAATTTCCTAGCCGAATATAGATCTAAAATCCAGTTTTGCAGTACTCCATTTTTTACAAATTCATTTCTTCTGCTCATTATTCCTTCCCCGTCAAACGGTCTTGATGTTATACCCCTTGGTAACAATGGATCATCAATAATGCTAATATTAGTATTAAAAATTTGAGTATTTAAACTATTTCTCAAAAAAGAGCCATTATTTACAATATTGCTACCATTTATGGCAGAAGCAAAGCTCTTTACTAGCTCTTTTGCTGCTCTTTTTTCAAAAACAACCGGAAATTTGCCTGTCCTGATTGTACATGAACCCAATTGATCTATTGCTCTTTTTGCTGCTTCTTTCCCTATTGACTCCGGTGTTTTTAAATCACTGAAGTTGCATGCTACATCGTAATCGTAGCCTATTTTCATTTCACTCTTTTCTCCAGCAACAACAGAAACCTGATTAACAAAAGTTGACTTACTAAATGAACCAACAAAACCAGAAACGGTTGATAATACTGTATTTACTGAAGTATGTGAAGATGAAGCTCCTTCGGAATTAATAATATTTTTATGTGCAAGAGCTGAATTTTCTGTAGATTCAGTAATTTCTTTTAATTTATCAATTGTTACAACATTATTATCTGAGATATTTAAATCTGCAGAAGAGATATAATTACTGCCATCTACAGCAAAACTAATATAAGGATCTTCCTGGGCATTCTTTGCCATTTCCACCACTTGGCTCACTGCACTACTAAGATTATTCAAATCGTTTGTGGAAATATACGCAGCTTTGTTCTTACCTGCTATAGCTCTAATTCCGACAGTACAGTTTTTAGATTGTGATATTTGTTCAATTTTTGATAGACGCTGAGAAACCGAGGTCTTATTAGTTTCATATATTGTAACTTCTGCGTCTTGATTCTGCTTTTTTATTAGTTTAGTGATATCTGCTGCAATATTTAATATATTCATTTTTCATTCCTTGAGTTTCTATAAAGATTCTGCACCACCTATAACTTCAATCAAATCAGTTGTAATTGCTGCTTGACGAGAACGATTATAAAGTAATGCTAGTTTATTTAGCATTTCTTTTGTATTTCTGTTTGCTGATTCCATAGCAACCATCCTAGCACTATTTTCACTTGCTGCACTTTCAAGTAAAGCAGAATAAAGAGCAGCTGTAACATAATCTTGAGTCAAAGATTTTAAAATAAACTCAATATTTTGTGGTTCATACTCATAGCTGTAATCTGTTAGAGGACTAACTACAGAATTATCAATTAATAATGAGTCTTTACTCCATGGTTTTATTGTTTCTAATATTGGCTTTTGCATGAAGGTATTATAGAATTTACTGTAAAAAACCTTAACTTTATTGTATTTACTTAGATCTATATCACTAACCAAGGCTTCCACACGCTTTAGTGTGATTCCCTTACTATTTTCAACCTTCAAGATATTTTTAGAATTAAATCTATTTTTGCCTGTCTCAAAAGCTTTCTTACCAAAAAACACAATGTCTACTTTCTTATCATTTGCAATTAATTTGTTTATATGCTCCTGACTGAATTTAACAACAGAGGAGTTAAAGCTGCCACATAAACCACGATCAGATGCAATAATAAATACTAGGAAAGAATCTTCATTATTGATATTTAGAATTCTTGCTAGTAACTCTTGATCCGCTGATAGCGCTAGTGAAGAAATAATGCTATGCAGCTTAGATATATGCAATTTTGAATTTGATAACTTCTTTTGGCTTTGTAATAACTTTGCTGCAGAAACCATTTGCATTATTTTCGTGGTTTTCTGCACAGACTTAATATTCTTAATTCTTAAGGATAGTTCCTTTAAGCTCTTCATTTTATAATTTCAATTTATTAAAATATATAATTGCTAATGTCTAAAAGCAAGTTTTTTTGATTGAACGAGCTAAATCAACCGTGTCAAGAAAAAATATCACTAAAAAATTTGCAGGTTTATTGACTTAAAACAAGAGTTATATTAAGAAGGATCAATTTCAAAGATTATTCATAAAATTCTGTAATCTAAGATATTATTACTATCAAACTTTGTAGAACCTCATAACACATAACAAATACAATTAAAACTACTGCAATTTGAACACTTATAATTCCATCGTTCTAGTTCTTTGTTGCAATCTTTACATCTCCAACATGGATCAGATAAAGCCTCTGATTCTATTTTGTTTAGCCAAAAAATTACTTGATCATGCTCTTGCAGCACAATCTTGAGCTGTATCATAACAAGGTAGATTGATATGTAATTAGCTTTTTTCATAGCAATACCTAAGTGTTGACTTGCAAGATCATATTCACCTAAGCTAATTGAAGACGAAGCAAGCAAACAGTAAGTAAAATAATAATCAGGATTCAAGTCATATAGTCTTTCAGCACCTTTATTATTTAACTTGATATACATTCTAGCTGATTGAGGAGTAGGATTTACCTTATACTCTTCCTCTAATACTGCGGAAGCTTTTCTGATTTTTTCAAGTTTGATATATAATTCTGCCTTTAAATAATTGATGGGCTGAAAAGCTGCGCAACAGCTTTGCGCTTTAAATAAAGACCTTACAGCTTCTTTGAAATTTCCTTTACTTTCGTGTTGCTTTGCTAAAGAGCAATAAAAGACCGCTAACATCTTTTTACGATCAAAGGGAAGAAAAATATTGAATTTGATAGCTTCATTTAACTTTGAAATTGCATTTATCCAATCTTCTTGCAATATGCAATGCTCTATTTGAAAGGGAATAGACAAAATTTTATCATTAATTGAACTAGAGCAATATTCTATAAATTTTTGAAAGACTAATCTTTCTTGCTTTAGGTGAATAATCAATTTATTGATCAGAAGTAGAGCTAAGTTGCGATTTTTACTTGCAATACTCGTCAAATTATGGCTAAAAAAGCTGTAATTTCCCGTTTTACCTGAATTAAAGAGCTTTACTAAAGATAATTTATCACTTTCTTCATTTAGATTTTTAATTAGTTTATTGGTGTTCTCTATATTACCTAAATCTAAACTAAAGAAAGCTTCAAAGAGAAGCAATTCTTCCCTGCTTCTTTTCCTATTTTTTATGTTGGCAAATGTTGATGAAACAGAAGAATAAAAGCGTGCAATTGCAATCAATAAAAATAATAAAACTATGCAAGCAAGAATAACGAAATATAGATCAATACTTATGGTGTAATTGCCTAATTCCAATTTTATTACTTCACCACTTACCTTGATCCATATGCCAAATAAAAACGAAAAAGCAAAAATTATAAAATAAATCATGAGATGTATTGTAATAAGTGACGATATATTATTGAAGTATTCTTAGAAGCTACAATAAAATCATTCAATTTATTAAGCCATGGTTTGAATTTTGGGTATGTTAAGTCACTTATTGCGGTGGCTATGCTCTGCCAATCATTATCGATTATTAATTCTTCAATTTCTGCAAGCTTTAACCTGAGTGGATCACTACGATCATCTATCTTTATCCAATTTGAAATGATTTTTTTAAACAAGTTACTTTTATTGTAGTTAATAACAGTCATGTTCTTCTCAAAAGACAATTTTAACCCGCGTAAAGTATCTACCTCTTTCAAACTTTCCAATTCATTTACTGCATTTTCTATCTCTGGATCGTCAAGCTCTGATATCAAAGGCTTTATTGAATTTATATGATTATCAAACTTTGTTTCTTGCAATAATGAATTCTTCATTTTAACTACAATGAGCAGCAACTTTGCGAGGTTCTTATACCTTGAGCCACCATCACCTTGCTCACATTGAGTGTGGAGATTTCTCTTTAAGTCAAATATCCTTTTTTCTACCCTAGATTGATTCACTTCAAGCAACATTCTAAGTTCATCTATCTTTTCCTTTAAAGCATTTATATTGTCTTCACTCTCTTGCTGATTTATTTTAAAAAATATTATGTTATTTATTGTAATATAGCTAACAAACAACAATATAATTAAGAACCAACCTATGCATTTTTTCCAAGTATCATTCATAACGTAATATCTCCACAGGATCTTGAGCAGCTGCTTGTAATGCAGGAGGAATTGTCGCTAAAAATGATAAGAACAATGCAAGTGCAGAAATGTTAATCACATCTTGAGTGGATAATATTACTGGCAAGCTTGAAAAAAAATGTATCATAGGATCAAGCAATTTGATATTAGTAATGCTTTCTAAAAATACTCTAATATTTTCAACGTTGAGAGAAAAAATAACTCCTATAACAGAGCCAAGACAAGTTCCTGTAAAACCAATTAGCAGCCCACAAGCACAAAATATGCGCATAATGCTTCCACTTGTTGCACCAAACGTACGCATAATTGCAATTGCGGATTTCTTTTCTTGCACTACCATCATCAAACTTGAAACAATATTGAATGCTGCTACAACTATAATCAAAGTAAGAATTAAAAACATCACATTTCTTTCAGTTTTTAAAGCATTAACATAATAGCTTTGCTGAGATTGCCAACTTTCAGCTTTCATTCCTGTTTCTTTTACTATAGCATTTGCTAGCTTATTAGCCGCAGCAATATCGTCTATAAACACTTCTATATTTCTCACACTATCTTTATAATTAAAAAAAGCCTGAGCTAATTTCATGGGCATATACACCAAAGTATTATCATACTCAAACATACCCATATCAAATATTGCTACAATTTTATACTCTTTCATTCTTGGCATTTCGTCAAACAACGCATCAAACCCTTTAGGCGATATAAGCATGATATTATCACCATAATCAATATTCAAAGCTTCTGCTAACCTTGCACCTATTATTATCCCTTCATCAAATTTTTCCACATTACCCACAATTAAATTGTTCGTAACGGTAGTGTTATTAAATAAGTCTTTAGCTGATACACCACGAACTACACTACCTGCAATTCCACCATTTGCTGCAACTATCACTTGATCATTGGTCATAGAAGTAGCTTTTAATATACCTGGGATTTTCTCAATAGATTTTGACACTGCATGGTAATCTGAATTTATGTTTCTATCAAAGTAAACATTAATATGACCATTAATGCCAAGCACAGAGTCAAGCAACTTTGCTCTGAACCCGTTCATTACAGACATCACTACTATTAGCGTTGCAACTCCAAGAGCAATACCAATAATAGAGAATAAAGTCATTATAGAGCAAAATCTGGAGTTCTTTGCTCGCAAATAGCGAGCAGCCATAGTGATTTCAAATGCAATAGACATTATACTAAGATTTAAATATCATACTTTTCATGCTTCATATAACTGTAATTTTTCCTTTACCTCAAATTAGGTTGTCTAAATTTAGCAAGCTTATAGAATATATTCAATATTCTATATTAAGACCTTCCATATATATCGTCCAATCTTACTATATCATTATCAGATAAAAACTTTCCTACCTGAAACTCAACTATCTCAAGAGGAAATCTTGTACTTTTGTTCTCAATTCTATGAAACACCTTCCTTGGAATCTCTATTACATGATTTTTCGTTATATCATATGTTTTGTCATCTAAACTAACACATCCAACTCCTGATAGTATTATATGGTACTCATCTCTATAGTGATGAAATTGCTTAGAAGTGCAGCTTAGTGGATTTATAAAAAGATATTTTATAAGAAAATCCTTGCCCATTAAAACTACACTATAAAATCCCCATGGCTTAATCTCTTTCCTTATTGGCTTTACTTCCTTAACTTTATTAATGAACAACATTAGGCTCTTACTTGGCCGTTTATAAACTCTACCTAGTAAATTTTTTGCATCATTTTCTGTCATCAAAACTGGTTCTCTTCCTTTGGTTACAGCTTGAAACGACTCAAAATTCTTATTAAATCTCTTACTTAACTCTAAAACTGAACCCCAAGTGCCAACATCCATCCAATCGAAATTAGCTTCTATCATTACAATATTTTCTGCTTTTTCTATCACTAGGTGATCAATAGATGTATCACCCATTCCTGCACAATTTTGCTGTTCTAAATACAAAAATCTCTCTCGTGGTACAAAATGCTTCATACTTTCACAACATAAATTATAGAGAGTCGGAGCAGTTTTTTTTACCTCATCTATATAGCGTTTTGCTCTAAACACAAATATTCCAGAGTTCCAATAATGATCGTTACTTACCTTACGCTCGGGTTTTTCTGTAAAATCTTTTACTATATGACATTTTTCTTTCTGACCATATACTGCATTTATATAGCCGTATTCAGAATTGAATTCATGAGGCTTTACCCCAAAAGTGACTATAGAGTCAATTTTAGAGGCTAGCTTAGACGCTTTCTCAATAGAAACATAAAAACTATTCAAATCACCTATAAAATGGTCTGAAGGCAGAACTAAGATTGTCTCGTTTTTATCGCAGAGAAGCACAGCTATTAGTATTGCTGCCGCTGTCCCAATTTTAACTGGTTCAAAAACTACTTTACATTCCTGTAATGCATGTAATTCCTGCATCAATAATGACTCATATTGTATATTTGTAGTAATGATGGGTGGCATATAATCGCTTTTTAGCCTCAACAAAGTGTTGTGAAACATAGTATTATGACTAAATATTTTCTGAAATTGCTTTGGTTTAGATAGAGGCCACATTCTGCTGCCACTACCACCACACAGTATTACAGGGCGCATTTAATTAAGATATTAATTATTTGGTTAATATCTTATACTAAAGGCAAAATGCATGCAAGTTTCTATTGTGAGATGATTAAAGTAAAAAGTAATTTGAAGTGATGGTTGACTACGAGCGTGATGGAGTCCCTACATTTTGTGATGAGTCTTGTCTTCTTTCTATCTCTCTATCAATATGAGAAGTGTTGCTTCTTTGATTAACGGCTGCAGCTATTTTTTCATCAGTTTTGTTTTGCAACTTTTCCTTTAAGCTTTCTCCAACACCTAGTTCTCTAGATTTATCTATACTTTCACTATTTTTGCTTAACCCCTTCTCTAAGTTTTTTTCAATATCTGATTTTCTAGCGTTAAGCTCTTTCCATGTACCCACTATACTAAGTGGCTCATGATCCTTTTTCTGCGGCTTCAGCCTTTTTCCATTTTCAATAACACTAAAATCACTTTTTACTTCTTTCCAGGATTCTTTTAATTGGTGTATCCACATAGTGTAGTAAGCATCACCATACTTTTTTTCATTTGCTACAAATAATAAAATTGGAGCTTTAAGTATGGTAGCTCCTATATTTGCTAAATTTTTTACTGCCACTGCAGGAGTGAAAAAAAGATAACCAAAAGATTTTGCAACTCGATTTTTTCTAGCTATCAAATTCTCTCCTAATTTCATAGGAATGAAAGTCAGCAGTCTAGCACAAATCTTAGCTAAACCCGCAGCAAAAACAATAGGAACAGATATCAGACTTTTATCTAGCTCTAGACTACCATTTTGATCTCTAATTTCTGAAAAATTAGTGCTTAATTGTTTATAATTACTAGTGTATAGTAATTCTCCATTTCTTCCCTTTTCATCAACAACTCCCTGAACTTTACCCTCTCCATTTTTTACCTTTTTCATTAGCACAGAAGAGTGAGTTAATTCAAACGGATATTTAGGATCATTAGTTTTTTTAGCTTCAAAAATTGGAATATGTTTATCAAGATCAATTTTTGAAAACTCAAATGGTTTATAGTAGCCATCATAATGCTTAACATCCTTGTTTTTTTCCCGATTAACTAAAAAGTCAATGGTAAAATAGGACCTATCATCCGTTTTCTCAACGCGAGCTAATTCAAAAATTTTCTTGCCATACGAAAGTTTATATATAGTCTCACCATTACTATTCTTACTTTCTACAACTTTCCCAGATTTTACAATCTGATCGTAATTCTTTGGATACTTGCATTTTCTTCCATCTGTATATGTCATTACCTTTCTAAGATCCTTGACATAAATTTGAGATTCAGATGAAGGAAATAAACCTTTTGCTTTAAGTGTAAAATCTGTTACTCCTTTTTTTAACACTCCGAACATATTGTCAAACCAAAATCGCTATAGTTCAATAATAAAATTAGTAAACTAATAATATATTAACACAGAATTAACAATTTTACAAGAAAATATGCCTATAAAAGAAAAAAGTCGTAAAAGCAAGGACTATATAAGTAATGCTTGATAAGTATTTTATGCATGTAATTGTAAAAATCCTTAGAGGTACGCTGTCTATATAATCTTCGCATACTACCTGCATTCCAAGAACTGCGTGCCAAAAAATGCAAAACAACAATACAACAAAAAATAAAAGCTCTAGAGGGTGATTAATAAATTTTTCACTAAAAGACAAAGAGCTATCAGTATAAAATGTGCAAGAGAATGAATAGATAAACCAAGGAAACAGGAACAGTAAGATTACCGCAGAAACACGCTGGATCCACCAATGATGTACTGAATTTACAGATTGACTCATATAAACATAAATAAAAAAGCCATAGTAGAAAGAAATAGCATTATTGTTAGTAACATAGCACTTTTTGAAACACTAGCAATTTCTAAATTAAGCCCAGCATCCCACAATAAATGACGAATACCATTAAGAAAGTGATATATAAAGCTTACAAAACATAAGATATAAGCTAATTTAGCAATAGGAGTGAACAATAATACATTTAAGCACTTTACTATAAGTAACTTAGGGGAGTAAACATATAATATAAAATACCAAGAAAGTATGATTAATAAAAGAAATAGCAAGATACCAGTCAATCTATGCATAATAGAGAAAAAAGTAGTAACTTGTACTTTATATATTTGTAAATATGGAGAAAGAGGCCTATCACTCATAAAATTTTGTTATCGAGAAATTAAAAAAATAAAGTAGAAGTAAAGACAGCAGTATAGTACATAATGACACTATTATTTGAAATGGTGAATTACATACAAAGCCTAAGGAGGTAATCCAGCTGCAGATTCCCCTACTGCTACCTTGTTACGACTTCACCCCAGTCACTGATCCCACTTTAAATAACTCCTTCCTTACGGTTAGGCCATTAGCTTCGAGTGAAACCAATTCCCATGGCGTGACGGGCAGTGTGTACAAGACCCGAGAACGTATTCACCGTGGCATGCTGATCCACGATTACTAGCGATTCCAACTTCATGTACTCGAGTTGCAGAGTACAATCCGAACTGAGATGTCTTTTAGGGATTAGCTTAGGCTTGCGCACCTTGCAACCCATTGTAGACACCATTGTAGCACGTGTGTAGCCCACTCCATAAAGGCCATGATGACTTGACATCATCCCCACCTTCCTCCAGCTTATCACTGGCAGTTTCCTTAAAGTGCTCAGCATTACCCGATGGCAACTAAGGATGAGGGTTGCGCTCGTTGCGGGACTTAACCCAACATCTCACGACACGAGCTGACGACAGCCATGCAACACTTGTGTAAAATCCGGCCGAACCGACCCTATCCTTTCGAATAGGTATGATTTCCATGTCAAGAAGTGGTAAGGTTTTTCGCGTTGCATCGAATTAAACCACATGCTCCACCGCTTGTGCGGGTCCCCGTCAATTCCTTTGAGTTTTAATCTTGCGACCGTAGTCCCCAGGCGGAATGTTTAACGCGTTAGCTGTAATACAGAAAGTAAACTTCCCATATTTAACATTCATCGTTTACAGCGTGGACTACCAGGGTATCTAATCCTGTTTGCTCCCCACGCCTTCGCGCTTCAGCGTCAGATTTGAACCAGATAGACGCCTTCGCCACTGGTGTTCCTCCTAATATTTACGAATTTTACCTCTACATCAGGAATTCCTCTATCCTCTTTCAATCTCTAGATTAATAGTTTTAAAAGCAATTCCAAGGTTAAGCCTCGGGATTTCACTTTTAACTTATTAATCAGCCTACGCGCCCTTTACGCCCAATAATTCCGAATAACGCTAGCCCTCTCCGTATTACCGCGGCTGCTGGCACGGAGTTAGCCAGGACTTCTTCTGTGAGTACCGTCATTATCTTCCTCACTAAAAGAGCTTTACAACCCAAAGGCCTTCTTCACTCATGCGACATGGCTGGATCAGGCTTTCGCCCATTGTCCAATATTCCCCACTGCTGCCTCCCGTAGGAGTCTGGACCGTATCTCAGTTCCAGTGTGGCTGATCATCCTCTCAGATCAGCTATAGATCATTGCCTTGGTAGGCTATTACTCCACCAACTAGCTAATCTAATATAGGCTCATCTAATAGCAATAAATTTTTCCCCCGTAGGGCGTATACGGTATTAGTTGCCGTTTCCAACAATTATTCCGTACTACTAGGTAGATTCCTATATATTACTCACCCGTCTGCCACTAAGTTATACCATAGCAAGCTACAATATAACTCCGTTCGACTTGCATGTGTTAGGCCTGCCGCCAGCGTTCATTCTGAGCCAGGATCAAACTCTCAAATTTAGACTTCAACCTATAAAAGGTTGAGGGTACATCGGATAAATCCGACAAAAATAATTTAGCTTAATACTGCTGTCTTTATTTCTACTTTAGAAATATTTTAATCTCCAACTATTCAAACAACTTTGAGAATATTATTATGTGATATAATCACTATGTCAATATGTTTTTGCAAATCAAAAGCATTAATGTATAAATATATAACTATTTGGAATATTACCATGAAAAAATACATCTTTCTGCTTGCACTTGCACCAATGTTAGTTGGCATCACATTATACTTATTGCGCAACATTGATAACAAAAAACAATCTATAACTGCAGGTGACAAATTTTACGAAGTATTATTCTTAAAAAAAGATAGTAAGCCGCTGCTAGAAGAAATAGATTCAAATTGGGGGTATTTAGCAAATTTTGAACACGCATTCAATCATATCTCAGATTCAATGCCAACAGACACAGCATCTATTATTTATAATGATTTGGCAGATGATAAAGATGCTCCTGATGTTTTGCGTGAGTTAGCACAATACTTAGAAGTAATGAGCTTACTTCACTCCAGCGGTGAAAAAATAAATAAAGATAAAATTAGTAATTTAGAATCAAATGCAGTGTATCCTTATTCAAGCCAAGAAGCTATCGCTATAGTAAAGATACATAGTAACGACATTAAAGGTGCAATTGAAATATTGCATTCATTATTAAATGATAGAGAATGTCCTACTCTAATCAAGGCCAATGCACAAGAATTACTTCGAATATACGAAAACTAAAAAACTTGCTTGCATAACAATTTGGCAGCGCATCCGATGAAATAAAGAACTTTACTTGACAAACCTCCCTATTTCCCTTATCATGGCATTAAAAGTATTTATGACTCAAAACTTGTTTTTGACCTGTAGGATCAATCACAAAATTCAGTAAAAATTTATGTATTTATTGGTAGATTACGTAAAATTATAGCGGTTTTTTAAGTTTTTCTATACTTAGCCAAGTCGCGCTTGTTAGAACATTATTACAGCACCACTTACAGTAATATAGAGTCAAAACTTCACTACTCAGAGGTTCTTTTACCTTTTTTATTTAGTAATACTTCTCTATATTTATAGTTAATATATCAAAGAATAAACTTCACTAGTAGAATGTCGTTCTAGTACTAAAATGACAAAAAGAGGATAAAATCGCAATAGCTACGTATCAAGCACCGTTGTATTTTCTCTATGTTTTAGGTTACTTTGTTTACCCCCCTTTACCATTCAGCTGCGTAGATAGTTACTACAAATCGTAAAAATGTTTAAAAGAAATCGAATTTTTTATCAACTCATACATTTCATTACCAACTTCACAATAAGGTTCTGCAGTTGGATAAAAATAATCAAAAAAGAAATAATCCTTTAGTATTTTTGTGCTGCATCCAGAATTATAGTAAGTATCAAGCCCTCCTTTAAATATCAACTTTAAGAGTATCTTTATACTTTTTCCAAATCACCCTCCCCCAAACTGGTCTGTGATGTTTGATAGTTATGCATCTCGATCATTTAACCCTTTGCTCTTATATTTACCAAGCATACTTTTCATTTTAGAGTTAAGATCGAATGCTTTTATTTCAAGATCTGCACTTTTCTTCATATAATCTAAACCATTAGCTAATTTTGCATTGAAACTCTGTGTAAGCTTTGCAGCCAGCTCTCTTGCTTTTCGTCTTTATTAAAAGCTAGTATCAAACCAACGTCACATTTGCAACAATCACATGCTTTATACCATGTTCATTTAGAACCAAATGCATTGCATATTTCACTAGCCGCTTTATTTCAATACTTTTTCTGCTTTAACATTGTTATAAGCAGTGGCACCCATAATATTATTTCCGTCGATTATAATGAAAAATAAATCTCCTTTACCTACACCTGGATGATGTTTAATTACTGCGTTTAGCTGATTAACTAAACGAAATTTATTGAGGAAATAAGAAAAAACAGGGTCAAGAATTTCAGATGCTGTTGCATATAAAATCGCATAGTTATGACCTTGCTGTTCATAGTATCGATCAAAAAATGAGCATCTCCATGATGGCTTAAATTCTTCTAAAACCAAATACTTTGCTACATATTCAACAGCAGTAAGGCCATTGCTAAAAGATCTTCCTTAATGAAAAGGGGCATTAAGTTTCACGTTTCTTGCAAAGGATAAGTTATTTAAAATTTCAATAATTGCACTATTATCAGATAAACTATCACCCAGAACACAAAAATTTTTACACTCTGAATTAGAGTTATTATTTTTATTTGCCATAACATTCAATATCTAATCATATTGCTCTATGAAGCCTATAAAAAAGGAAAAATAGGGTAAAATTATAGAATTTTGGCTGAATTTTACCTATTTTTTGAGCAGCCCTTCTGCCTTAAAAGAAACCTCTAAGTTTTTTAGCACGGCTTGGATGTTTCAACTTACGTAGTGCTTTTGCCTCTATTTGCCTAATTCTCTCACGTGTAACATTAAAAATTTTTCCTACTTCTTCTAAGGTATGCTCCTTTCCATCTTTACCAAGGCCAAAGCGCATCCTTAGAATTCTTTCTTCTTTTGGTGTTAAAGTTGCAAGAACACTGGTCGTAATGCCACGCAAGTCGGCAAGTATTGCAGCATCCTCTGGTTTAGAAACTCGCTTATCTTCTATACAATCACCGAAGGTACTACTATCATCCTTTCCTGTTGGAGCTTCAAGACTTACCGGATCTCTTGCTATCTTCATAACTTTGCGTATTCTTTCTAGCGGCATCGCCAATTCTATACTTAATTCCTCTAATGTAGGCTCTCTACCCATTCCATGGGTCATCTTTCTTAATGCTTTGTTGATCTTACTGATAATTTCCACCATATGTACTGGTATTCTAACTACTTTAGACTGTTCAGGTATTGCCCTAGTGATTGATTGTTTTACCCACCAAGTGCCATAAGTCGAAAATTTATATCCACGTTTGTAATCAAACTTATCCACAGCCTTCATAAGACCAATATTACCCTCTTGTATCAAATCAAGCAGATCAAGGCCTCTTTTTGAATATTTTTTAGCAATCGAAACCACCAGCCTTAAATTAGCCTTAATCATTTCTTGCTTTGCTTGAGAGATTTCTCGTTCGTGTTTCTGTATTCTCTTGATTAGCTTCTTAAACTCCTGAACTTTATCTCCTTGTACATAACTCTTAATATTGCTTAAGGCACTAGCCATATACTCATAGCTATCGTTTATAAACCTTAAGAATTTATTTTTTAATTCACTTGTAAAAAGAGATTGATTTTCATTAATCTTGAGAAGACTTATTTCACTAAACTCACGCTTTAAAAGCACATCATCATAAACATTATAAAAACTTTCTCTATCAATATCGTACTTTCTAGCTTCAGTAATAAGATTAGCTTCTTCAAACGTGATTAGTCTATTTATTTCGTAAAGTTTTTTTGTAATTCTGGTAATAGCAGCATCACTAAACTGAATTTGTAATGCTACAGACCATATTTGATTATATAAATTTTCTAGCTCATTAGAGAAATCTTTAGAATCTTTTTTCAATACCAATGCTTCATTTGTTAAAGAAATGATCTCATCCAATGCCGTGATAACCTTTGGCAACAAATCACTTTCCATTTCAAGAACAGAAATACTTAAGTTAGCTGAACTTATGTCTTCACTCTCATTTCCCTTTTCATCATTACCTTTTTCCTCATCATTAACACAATCTCTAACATCTTCAGCTTCACTTTCTTCTTTGTCTACCATATTGAAATCAGAGTTATAAATTGCATCCAGATTTATAATTTCTCTCAGCAAAAAAGTTCCACCACTTAAATCATCACGCCATGTTTTGATCATGTTGAATGCCACTGATATTTCAATGATTGCACGTAACATGTTATGCTTTTCAGATTCAATTTTTTTTGCTATCTTAATTTCATCTGCTCGTGACAAAAGCTTTACAGAGCTCATATCTTGTAAATAAATTCTTACTGGATCATCATTTTGCACTAAAGTTGTAGTAGTATTCAACGATGTCTCATCATCATCAAGCTTATTACCATCATCATTAGAAGGAGCTTCTTCCTCATCTTCACTACTTTCGAGTATGTTAACTCCAGAGTCTCGTAATAAAGCTATAGTATCATCTATAAAATCAGGTGAAAAATTTTCATCTGACAACTTATCATTTATATCATCAAAAGTGATAAAACCACCCTTTCTTATACTTTTAGTTACAAGATCTTTGATGATTTTTTTCCTATCTTCCGTATCATTAATAGTTGACATCATTACCTTTACAGTTTATAATTTTACTTCTTATTATCAAATAAACTTACAATTAGCAAGCTTATAGTTTTATTCTTAATTTATAGCTACTTGCTACTTCATATAGTTTAAGATACTGTCAATTTATTCACACTCTTCTTAATCAACTAATCTCTCCATTCTTACTGCTATGGACAATCCAACTGAAAATGTTGCAATTCCAACCACTATAGCAGTAAGCATTAAGACGTGAGGTATAGGATTGGTATATAAGTGAAAATTTGAAGTCAATATAGGAGGTAAAGAACTTTTTATATACCCTAAAGATATGTAAAATAACAAAACAGATGCTTGTAAGACACTTAATCCCATCATTTTTTTGATTAAGTTTTTATCATTTACAATGATATAGAAACCTAGCACCATTAATATAGTAATGCCTACATAATTATATAGAGTCATTGTTTTTTCTTACGAGCAAAATTTATATATATGATTAACATGGAAGAAGAAACGGTAAGTAATACACCCAGCTCCACTAAGAAAATACCCAATTTTTGACCTGTTCTACTGTCAGCTGACAATATACTATAGGATAAAAAATTTTGGCCAAATAAAACTGTTATAATACCAGCTCCTCCATAGGTTAAAATACCTAGTACGTTAGTAAATTTGATCATAGAGTAAGGTATTGCTTTTAAAGTTGTAGATATATCAAATAACATAGAATATAATATTATCCCAGAAGCAATAATTATCCCCGCCTGAAAACCTCCACCTGGAGTATAGTCACCATGAAACTGTATGTATAACCCAAACAAAATGATAAAAGGTATCATCAAAAATGTTACTGCACTTAACACCGGATCTTTAATCACTTTCTTTCTCTTCTAATATTAACATTATACAGAGTGCAGCAGTAAAAACTACTATAGTTTCTCCAAATGTGTCATAGCCACGAAAGCTTGCTAAAACAGCTGTCACTATATTAGGAATATCAATAGCCTTTTCAGTATTTTCTACATAATAAGGAGCAACGTGCAAGTGAACTGGAGCATTATGACTGCCAAAATCTGGTAATTGAATCATAAAGTATGATAAACATGCAGTCAAAAATAACATAAAAAAAAGTGTTGTGGGGCTATGAGATAAATTTGCTTTGTGATTCTTTACCAAAGAAAGTGCTGCAAACGTAAAGACTGTGCTCAATCCTGCACCAACAGAAGCTTCAGTAATTGCAACATCTGGCGCATTCATAATTAAGTACATAAGTGCACTAAGTGCACTAAATACACACATTAGAACAGCACTTACAACCAAATGTTTCGAAAGAACTATAAAAACTGTAACCGTGAGTAACAGCGAAAGTAATATTAGATTCAGTATTTCCAGCATCTTAACCTTCTTTAATAGTCTTTACTTTTATAATGAGTACGCGCTAAAATATAACTGTTAGTTGAATTGGCTATCCATATTATAAAAATCAATAATATAATTTTAATAGTATTGATTGAAAATTCATTTTGCCAAGCAAAACCAATCAACAACAACATTGCGCCACTAGAATCTGCAATACCTGCAGCATGTAGTCTAGTATAGAAATCAGGAAATACTACTACTCCTACGCTTGAAATGACTATTAAACAAATACCTAAAAATATGAGAATGGATGCTACCATAAATTATCAAAACAACATTAATCTCATTAGCGCTATAGTTGATATAAAGCTGATGCTAGCATATAGTAATGCTATATCAATTAAAAAAAAATCATTCAGAATAATCGATATTGCTGTTATGAGTAAAACTACTTGTGTTGATAAATTATTGAATGCTAAAACCTTATTGTACACATCACTTGACCTAAACACTATACAACATAACATTACACTCATACAGAATAAAAGCGCATAGATAGCAATACTAATCATTTATAAGCTATTATAACCTCTGCAGATTTCTAAATCGGTACTTCTTCACCACTATCTTGATCATCTATTTCATCATCTTGGCTTTCTTGACTTATATCCAGACTTGTGTTAAGTTGATGATCAGAAAAATTTAACAAATTTGCTAGTTTACTTGGACTACTACTATAAGCATTATCTGTGTTTCCTTTCATGTGCTCCTTGCACCTTTTCACCAAAAGGTTAAACAACTCATGAGTATTCACCTTCTTTTCTGCTATTTCATATAAAGAAACTATGGTATCCTTATGACCTTTAAACTTAACCATTTCAACGGGATCGCTTGCCCCTGTACTCAAATCATGTGTTCTTTGACTTGCTAGCAGAACCAATTTAAAACGGTTGTGTACCTGTTCTACACACTTTTCTACAATAGAATCAACCATAAAATACTACCTTGATAAGCTTTATACTATATCACAAAAAATAAGATGTCAACTTCGCATCTATTGAGATCCAATTCTACATTCTACTTTTTCTTCTTTAGCTTTTACTGATTGATTCTCTGTTATTGTAATTGTTATTTCATGATCAAGCTTTTTCAAAAAACCTAACAATCTCTCTAAAGAAAAACCACTTGTCTTACCACTTTTAATTTGTGACACCTTTGGTTGATCAATACCAAGTTTCTCAGCTGCACAAGCTTGAGTCCAAGTATTTTTTCCTATAATTTTACTTATTATGCCAAGTAATTTTTTTTTTATTGCTTCACTATCCAGATTGTTTAACGATATTGTTTCCATAATTTTTACTCTCACATACCAACTAGCTTTATTAAATATTATATCATAATATTTAATATACCAATATATTAATACTATATAATTTGTCAATAACTATAATGATATACTGATACTCAAAATTTTAAATTGACTATAATTTTTATCAAAATACTAGTAATTTCAAACTATTATTTTGTAAAAAACTCACTATTAAAGAGAATAAGTTAAAATTGCAAAGTTTAAAATACAGAAATAATCATTTTACAAATTCATTTTAGAGACTGTACATGATCTCAAGAAAGGAATAAAGTAGGAGACAGGGTATGTAAATTATGAAAACAGAGCAAGATGAGTAGAGTTCTGTAGAAAGAAACAAAATCAAGAAGATTTAGGATGTATTTTACATAGTGTTACAGGTCCTAAAAAGTGGCTTTCAGTGAATCAACAATGTTTTCAAAATGGCAAGATTATTTTAATAAATGAAGTAAAAAACATAGCGGAAGTAAAGAAAGTGTTTTGAAACATATATAACAAAGTAGTTGCAAAGAAACAAATAAAAGGATGTAACTGTTGAGATCTTTGCCATATTGTCAAAAGGTAAGTCTCTAATACTCTTATAGAAAAGTGTAGACAATTGTGATAAGCAAAATTCAATACTAGCTTACAAATCGTCTTCTTGCTTCCACTGCTTTGCTTCTAAAAAGATTATGAATAGACCCTTATATCCGAAATTTATACCTCTATACTTTAATATAGAGATTCATTTCAATTTTTAAAGTTTCTATTTAATGAGAATGCTATATCATATTCGTAATTTAATTTAAATATTTGTTGCTTCTGAAATACTATTTGGTTAGTAAATAAAATCATGTCTAATACAGAAAAAATGAAAAAAGATGTTGCTATAATTATGGGAAGCGAGTCGGATTATGGCACTATGGTGCATGCTATTAACCTATTAAAAGAATTAGAAATTTCACATGATGTATTTATAATATCCGCACACAGAACACCAGAGAGACTCCTTAATTTTGCTAAGTCTGCTCAAGAAAAAGGCTTTAAGGTTATTATAGCTGGTGCAGGAGGGGCGGCTCATTTACCTGGTATGACTGCATCGCTTACTTGTTTACCTGTTATCGGCGTCCCTGTGCACAGCAAGCACCTAAATGGGCTAGATAGTCTTTTATCCATAGTACAGATGCCAAAGGGTGTTCCAGTTGCAACAATGTCCATAGGAGAGAGTGGAGCATGCAATGCCGCTATCACTGCTGCATCTATATTATCGATTTCTAACAGTGAAATTGCAGATAGATTAAAAAAATGGAAAGAGAAGCAGACCGAAGCAGTAAAAGAGAAACCAACACTATAATGGCAATAGTTCTTTTAGACACAAAAACCATAAATCGTATAGCAGCAGGAGAGGTAATTGAAAGGCCTGCAAGTGTGGTAAAGGAATTAGTGGAAAATGCAATAGATGCAAAGAGCTCAGAGATAGAAATTAAGATAGAAAGTGGTGGGCGTAACCTCATTACTGTGGTCGATGATGGTAGCGGAGTAAAAAAGGACGATTTAGAACTTGCGTTTATGCGCCATGCTACTTCAAAATTGAGTGACAGTGAATTGATAGAGATCAAGCAACTTGGCTTTAGAGGAGAGGCTTTGCCTTCGATTGCAGCAGTAAGTAGAATAAAGTTATCATCTAAGACAAGCAGAGCAGATGAAGCATGGTCTACAAGGTATGAGGGGGGAGAAAAAATAGGAGAGCTTATTCCTTACTCTCTATCGAGAGGAACACACGTTGAAGTACGAGATTTATTTTTTGCCACACCAAATAGATTAAAATTTCTCAAGACCGAAAGGGCAGAAACACAAAACATTGTTGATATTGTAAACAACTTAGCAATGATCAATTATGGAACTGGGTTTACTCTTACCTCCGATAATAAGAAGCTTCTTAAGTATGCTAAGCAGGCTTCGTTATTTAGCAGACTATGCGAAGTAGAAGAAGAATTTCATAAAAACTCTTTGCAAATTAATGAAGAAGAAGATGGCATTAGACTTACAGGGCACATCTGTAAACCGACTGTCAATCGTGGCAATTCAACTCAAATCTATACATTTGTTAATGGTAGACCAATTAAAGACAATCTACTTATTGGTGCAATCCGTTATGCGTATCATGATCTTATTCCAAGCAATAGATATCCCTTTGCAGCGCTGCACTTAGAGATACCGTATGATCAAGTAGATGTAAATGTGCATCCAAACAAATCAGAGGTAAGATTTCAGAACAAGAGGCTAATATATGAAATAGTGAGAAGAGGGCTAATAAAAGTGCTATCAAAGAGAATAGATGAAACTTATCCTGCAATACGTGATCAAACTTTGGTGACCCAGACTGGGACAACAACGAATCATCTATCATCAGATCTTTTTGATAGGTCTAATCTTAAAAATGAATTTTATGGAAGAAGGTCAGATTCTTTTGAAAATCAGTTAATGAGAGAATTCACCTCTCCAAATATAGAGACAAAAAGCTTATCAGAGCATTCAAAATCGTTTGACTATACTGGTATGCAAAAATCTCCTCCACAAGCAGAAACTACAATTCTGGAAAGGAAACAAACTGATTTGATAAAGGACTATCCACTTGGGTTTGCACACTGTCAAATCCATAACACTTATATTATTGCCGAGGTAAGAGACAAACTAATTATAGTAGATCAGCATGCAGCTCATGAAAGACTAGTATACGAGTGCTTAAAAGAGAAATCAAGTATAAAAAGACAAAAGCTTCTTCTGCCTGAAATGGTTGAAATCAAAAATCGAGCTGGAATGGAGATGATTGAAATTTATAAAGATAAGCTTTTTAAGATGGGTTTTGAGATTGAAATTAAATCAGAAAATACGGTCTTAGTAAAAGAAATACCTGCAATCTTAGGAGCAATAGATGTGAAGGTGATGATCATTGATATAGCAGATAGATTAATAGAAATAGAAGATACACTACCTATAGAGGATAAAGTGAATAAAATACTAGCCACAATTGCTTGTCATGGATCAATTAGAGCAGGCAGAAAGATGAAATTGGAGGAGATGAATGAATTATTGAGGCAAATGGAAAAGACACCTTATTCTGGACAATGTAACCACGGAAGGCCAACCTATATAGAAATGAAATTAAGCGATATTGAAAAGTTATTTGAGCGCAGGTAAGAAATTGTCACAAATGTGTATAGATTATACAACCCTAGTTTCGTCATCTCAAAACTCAGATACACAATTATTCGAACATTGCAATTTGCAGGTAATTTGTATAGTAGATAATGTCATTCTATTACTTGACGATGATTTATTATGCAGCTACTTGATTAAAATTAAGTTTCCTAAATCCCAGGCATTGTCTTTTATGTTAATAATTAATATACAACTAAAGATACTTATCAAAAACGACAATAAAGAATTCAAAAAAAGCCAGAAATTCTGTAGAATTGACCATACCATATAGAGAAAAAGGAAGTGTATGATCACATCCTTCACTCCGATCATTAATTTGTAAACAAAATAGTTTTGCATTTTTTGATAAGATTAAGTAATATCAGCGTATTAGTTATACAATTAATAATTTTTATGGATGAGCGTAATCCTTGGAATCTTGGAAAGAAACCGTCAGGTCCTAGTAATGAAGATATTTTAAGTAAAGCTGTGTCTGATATAAGATGCTTTTTTAATGGCTTAACCAGAAATAGAGGGAAAAAACCTTATTTCATCATTTTTATTGTTTTGTTGTTTTATTTTTGTACTGGTTTCTATATTGTCCATCCGAGTGAGGAAGGTATAGAACTTACTTTTGGCAAATATTCCAATACAGAAACATCTGGTTTGCGCTATCACTTCCCCTACCCTATTGGTAAGGTTTTTAAAGTGAATGTTAAAGAAGTAAATCGTGAAGAAATTGGGATAAGCAGCTCTTATGGGCGAGATACAGATCGTGGTGAAGGAGTGATGCTTACTGGAGATGAAAATATAGTCAACGTTAACTTTGAGGTCCAGTGGCGAGTTAGAGATGCCAAAGATTATTTATTCAAAGTGCGGGATTATAAACCTGGTTTCAGCGTTAAAAATGCTGCTGAAAGTGCTATGAGAGAAATAATAGGTAAGAATACGATCTCTTTTGCACTCGAAGGTCAAGGCAGGGCTGAAATTTCCAAAGATACTAGAATTTTATTGCAACAGATTCTTGATGGATATCAAATGGGTATAGAGATTTTATCTGTTCAAATGAAAAAAATTGACCCACCAGAAAAAGTGATTAGCTCATTTAGAGATGTACAAAGTGCTCGAGCAGATAAGGAGCGCACCATAAACGAAGCATACGCTTACAGTAATGACATTATACCTCGCGCAAAAGGTGAAGCAATAAAGATAAAGTTAGACGCAGAAGCATACGAGAATGAAATAATAAATGAAGCAAAAGGTAATGCAAATCGCTTTTTATCTCTTCATGAAGAATATAGACAAAATCCTTTTCTTGTTAAGAATCGTATTTATCTTGAAACTATGGAAAATATTTTTAGCAAGGTAGATAAGTTTGTTATAACAGACGATCTGAAAGGTATGTTCTCTTATTTACCCCTTACAAATCTAGGAAAATAGTCATGAGTAGTAATATTAAAATTGTTTTTGCTTTTGTATTTGTTGCGTTATTGATTGCATTATCTAATTCAATCTTTGTTGTTCAAGAAACAAAACAAGCGATAGTTATACAATTAGGTAAAGTCGTCAGAGATGTTAAGGACAGTGGTTTATATTTTAAGCTACCATTTATAAATAACGTAGAATTTCTTGATAAGAGAATTTTAGATCTAAGTCCTGATAAAACTCCAAGGGAAGTGATAACTGCAGATCAAAAGCGTATTATAGTAGATGCTTATGCAAAATATAAAATAATAGATCCTATCACTTTTTATCAAACTGTGAAAAATGAATCAGGGCTAGTTAGAAGATTATATCCTGTCATAGAAGCTCACATAAGGGAGAATATAGGAAGATTTTCATTAATTAGTTTGTTGAATGAAAAGAGATCAGAAGTTATGCAATTAATTCAACGTGGAGTTTATTCTGAAGCTGGAAAATTTGGCATAGAGATAATAGATGTAAGAATTAAGAGAGCAGATCTACCAGAAGAAAATAGTTCTGCAATATTCCGCCGAATGCAAACTGAAAGGGAAAAGGAAGCAAAAGAAATTAGAGCAGAAGGAGAACAAGCTGGACAAGAAATTAGATCAAAAGCTGATAAATTAAAAAGGGGAATTGTCTCTAGTGCAGTAAAAGAATCACATGAAATAAGAGGTCGAGGTTATGCTGAAGCAACTAGAATCTATAATGAGGCATTCAAGGTTGATGAAGAGTTTTTTAACTTTTATCGCTCTATGAAAGCTTATAGTAAATCCTTTGCTAAGGATAATACTAAATTTGTGCTTTCACCAAATAATAATTTCTTAGATATTTTGAACAAGGGATGGAAATAGTTTATGAAAATTATTTTATCTATATTTGCATATTTTTTAATTTCATTTTCTTCATATGCTAATCTGTTTGCAAAAACAGTTGCAGATCCTGTATGTAGTTGTAATAAAGGGCTTGCTGATATAGTGGAAGAACTTATTCCTGCAGTTGTAAATATTTCAAGTGAGCAAATAGTTAAGCAAGAAAATAACAATAGAACTAAAATTCCTTTTACGCCAAGAAATAATTTCTTTGATGACTTTAGAGAATTTTTCGAGCATTTTGATCAATTTTTTGATAGAGCTCCTAGTGTTAACAGAGAGGTAGTTTTGCTTGGCTCTGGGTTTATTATAGATAAAGGTGGAATCATAGTAACTAATTATCACGTTATTAAAAACGCCCAAGATATAACAGTTACTATGAACGATAACACTTATTTCAAAGCAGAAGTTTTAGGCTATGATGCAAAAACTGACCTTGCTGTGCTTAAGATTAATTCTGATAAAGATCTTCCTTTTGTTGCATTTGGCGATTCTGATACAGCAAGGGTTGGTGATACAGTTATTGCAATAGGTAACCCATTTGGTTTAGGTGGCTCTGTAAGTACAGGAATTGTGTCTGCAAGATCTAGAGATATTAGCATTGGCACTATGCATGAGTTTATTCAGACTGACGCTGCAATCAACAGAGGTAACTCAGGGGGACCACTATTTCATCTAAATGGAAAAGTTATAGGTATTAATACTGCTATTTATTCCCCATCTGAGTCTGGCGGTAACGTGGGTATAGGCTTTGCTATACCATCTAATCTAGCTATTTCAATTATTGACACATTAAAAAGTGGTAAAAAAATAAAACATGGTTGGCTTGGCGTGCAAGTTCAGCCTATAACAAAAGAATTTGCTGAATCCTTGGGTTTAAAAGATATCAAAGGTGCATTAGTTGCAAGCGTAATAAAGGGCAGTCCTGCAGAGAAAGGAGGAATCAAAGTAGGTGATATACTATTAGAGTTTGACGGCAAAAAAATTGATAGAATGACGCAATTACCTCATATGGTTTCACGAACTGAGCCCGAAAAGAAAGTACAGGTTAAGTTACTTAGAAAAGGTAAGGAAGTCAATATCAAGGTTGCAATCGAGGAATCTACAAATGATGATTCAGGTAATAATCAAGAAGAAAATAAATCAACATCTAGTTATATAAGTGGTTTAACCGTTTCAAATTTGCCAAAAGAACTAAAAAATAATGCACCTACAAAGGGTGTAGTAGTTACTAGTGTAGATAGTAGTAGTAATTCTACACTACGTGTTATTAAGAAAGGTGATATAATTATTCAACTAGATGGAATCGATATTGAAAATACTAATGATTTTCAAAAACAAATTGATTCAGCAGTAAAGAAAGACGGCAAAGATTCAGTAATGTTGCTTATTTACCGCAACGGCAATCAATTTTTTACCTCAATCAAATTGAAGAAGTAGCTATTTATCTAGCTGGTCATGAAAAAATTGCTTGACAAATTTAACTAGCTTCTTTATCCTGAGAGTAAGGGTATTTTTGTAGATTAATAAAATTTATCCCTATACTGAAAACGTTTCCAATGAGATTATGGAAGAACTAGATTTCAGTATCAAGCACTGGAACGACATCATCTATCAGATGAAAGAGCTGGAGTGGTAAGAAATTCGATAATATAAAGCATTTTTATGCTCAGTTGTAAAAAAACAACTTTCTTTCATGAATTAATTTATAACTAAATTAGTATAAAATATAATTATATTTACTGATCATCATTATTAATCAATAATTAATACCCATAAATTAATTATACCTAATCGCAAAGGAAGGTGGAGATGCGTTTTAAACTAGAAAAGGAAGATATTCCACAAAACGATTGTAATAATAGAACTGGTCGTAGGATACCTGCACAAATAAGATTAAATAACAAAACAACATTTAGCCTGCCTAGTGTATCTTACATTATCATCAACAATAATATTGATCTGCGTTTTCAAATTTGGGATTTGAAGCATGACGTGGGAAGTATACTAAACGACTTATCTCAAGGGCTACAACTAAAGCTAAGAAATGATTACAAATTCGCTTTAGTTACTACCTCTGATCAACCTTATTATTATTACTATGATGACAAAGATACTATGATAGATACTATTGATCGTATACCTCATGGTTACACAAATGGTTTACATGTTAAGGCATATAATCGTGAAAGCTGTAGTATTTATTATGAACTGCTAGAAAACAGGAAGGTTTTAATAGATCCAAAAGACATAATTAGTAGCGAAAATGTCAGTTTTATTTTGGAAGATCTTAAAAGTTCACCTGATAAAAGACTCAAAATAAAAATAGGAGACCATTTGTTTAAAGAATCAAGAAATATATACAAAGTATATAGGAGCGCTCAGGTATATAATTTAACTGGTGAAAAAGTTGGCATATTGAATGATATCATTTCAGCATTTACTCGTATAAGCAATACATTCGAGTTATTCCCTTTTCATGAAATGGAGAGCTTGAAAGCACAAGATACCTATTTCGCAGTAAAAAAGTTAGGCAATAATTATGTTGGTTGCATATCGTATGAAAATAGCACATGCAAAAATTTTTATAATTTTAACCCTAATTCTTTTGGGTATGACCACGACAATAGCCCAGGTCCATATCCTTATTATTATAACTTAGAAAATTTTGGCAATTTTTTGGAGGTTGATGTGAACACTAAAGAATATCTAGATTTAGAAACAGAAATTGAATTTTTAAAACGCAGAATTGAAAGATTAGAACATACTGGTATACAAGGTCCTCCAGGCCAAAAGGGTGAACCAGGTCGTAACGGTGAACGGGGGTTAAAGGGCGAACAAGGTTCCAAAGGTGGTAAGGGTGACCGAGGTTTTCCTGGTCCAAAAGGTGATAAAGGAGATACTGGCTTCGATGGAGCGCCTGGTCCTCAAGGTAACAAGGGGGATACTGGATCGTCAGGTGCGCATGGATCAAAAGGCGATCAAGGACCTAAAGGAGAAAAAGGAAATCAAGGCACTAATGGAATAACTCCAAGTATTAATCAAGTTGTCACCGAATTTTCTTCTAACAGAGCCCATCTATATCCTTTAGCAGCAGCTATAATGGAAGAAGATCAGCGTAATTCTATGGGATTTTCAGAAAGAATAGCACATTTTTTTGGTGAGCGTGTAAAGCGAGAAGATTCTTTAAAAGCGTTAGTTAAAGGCGTACAAGGTCCTCCAGGCCAAAAGGGCGAACCAGGTCGTAACGGTGAACGGGGGTTAAAGGGCGAACAAGGTTCCAAAAGTGATAAGGGTGACCGAGGTTTTCCTGGTCCAGAAGGTTCTGTAGGTAGCACTGGAGCACGTGGTCCTAAAGGTGAGCCAGGCCATTTGGGTCCAAAAGGCGATAAGGGAGAACCTGGTTCTCAGGGTAAGCCAGGTATAGATGGAAAAAAAGGTATAAAGGGTGATAGAGGTGTGCGAGGTGAAAGTGGAACGAATGGGCTAAGGGGTTCTAAAGGTGAGTCTGGTTATCAAGGCCCAAAAGGTGATAAGGGAGATGCCTCAAGTGCTACAGAAATCGCAACTGAATTAGTTACCAGTAAAAAAGCTGAGCTAGGAGAAGCAGTTCTTAACGCAAATGGTATCAAAGGTGAAAATCTTGCAACTCAGATTGCCGGTAAAATTAATCTTAATTCGCAGGAACTTGTGAATAAAATTGATGTAGCAAAACTTACTGAAGGAGTAGTAAGTAAACTTTCTTTAGAGGAAGCAAAAAACATTATAAAAGATACTGTGAGTAAGATAACAAGCGATGCCACAAAGAAAAATAATCCCGATCCTATAGCCTTCCAAAAATATGAAAAATTTGCAGAAAAGCTTGCTAAACTACTTGTTGATAGAAGCAGTATGAGCGAGATAGAAGCTCACAATCTTATAAAAGGTAAGGTGAGCGATTGGGCACTTGCTAAGTATCTTCTGCTTCATAGTGATTTAAATAAGCAGGCAAAGGCTCTAGAAATCGTGAAGCAAGAAATAGACAAGGAAAAATTAGTTGAGTATTTGCTTGAGTATGCCAAATTAAAAAGCAATGTGAATGCAGCAAAAACAATAGTTGAAAATATTGTTCATCAGTTCTTTGACACTCAAAAAGTAGGTGAATTAGGAAGAGCAGTACTAGAAGCAAAAGATGATCAAGATAAAAAAGTGCTGGTAAATGACCCAGTCTTACGTGAAGGAATAGCAGAAGAGTTGAGACAAAATCCAGGAAAGATAAAAGGTTCCAAAGGAGATACTGGGTCTAAAGGAGATACTGGAACAGATGGATTGCCAGGTGCACAAGGTCCAAAAGGTGATAAAGGAGATACTGGCTCTAAAGGTGACAAAGGAGAGCCAGGTCTGAGAGGCTTCAATGGTACACAAGGTCTTCCAGGTAACAAGGGTGAACCAGGTATAGACGGATTAAAAGGAGATATTGGTCCTCAAGGCATAAAAGGTGAGCCAGGTATAAATGGAACAAAGGGAGATATTGGTCCTAAAGGATTAGATGGAGCCATAGGAATAAAAGGTGAGATAGGTTCTAAAGGTGACAAAGGTAGAGACGCAAATTCTGAAGAAGTTGCACAAAAATTAATTAATAATGGAACTATTGCTAATCAGGTGCTTGAATATCGTGACCAAGACGGAGATTTAGTATTAGAGAAGCAAGTTGCAGGAAGAATTATTAGTAACCAAGATATTCAAACAGGAATAGCCATTGCACTAGCTGATAACAGAATGGAAGAGCTAGCAGATGTGTTACTAAGTGATGCTAATCATACATTAGTAGAAAACCTTGCAAATAATACCGAGCTAACACAAAGCATTGCAGAAGAACTAAGGAAAAATCCAAGAGGAGTCCAAGGTCCAAAGGGAGAAAAAGGAGATATAGGTCCTAAAGGATTAGACGGAGCCATGGGAATAAAAGGTGATAGAGGAGATATAGGTCCTATGAGTCCTAAAGGAATAGATGGAGCTCCAGGTATAGATGGAACGAAGGGTGATATTGGTCCTAAGGGATTAGATGGAGCCATGGGAATAAAAGGCGATATGGGTGAGAAAGGAGAGATAGGTTCTAAAGGTGACAAAGGAGAACCAGGTGCGAATGGGTTGCAAGGTCCAGAAGGTCCAAAAGGTGAGCCAGGTGTAAAAGGTGAGCCAGGTCTGAGAGGCTTCAATGGTACACAAGGTCTTCCAGGTACCAACGGATTAAAAGGAGATATAGGACCTCAAGGCATAAAAGGTGAGCCCGGTATAGACGGATTAAAAGGAGATATTGGTCCTAAAGGCATAAAGGGTGAGCCAGGTATAGATGGAATAAAGGGAGATATTGGTCCTAAAGGATTAGATGGAGCCATAGGAATAAAAGGTGAGATAGGTGAGATAGGTTCTAAAGGTGACAAAGGTAGAGACGCAAATTCTGAAGAAGTTGCACAAAAATTAATTAATAATGGCACTATTGCTAATCAGGTGCTTGAATACCGTGACCAAGATGGAGATTTAGTATTAGAGAAGCAAGTTGCAGGAAGAATTATTAGTGATCAAGATATTCAAACAGGAATAGCCATTGCATTAGCTGATAACAGAATGGAAGAGCTAGCAGATGTGTTACTACGTGATGCTAATCATACATTAGTAGAAAAACTTGCAAATAATACCGAGCTAACACAAAGCATTTCAGAAGAAATAAGAAGAAATCCAGGAAAAGTCCAAGGTCCAAAGGGAGATATAGGTCCTAAGGGAGAGCCAGGTCTGAGGGGCTTCAATGGTACACAAGGTCTTACAGGTAACAAGGGTGAGCCGGGTATAGACGGATTAAAAGGAGATATTGGTCCTCAAGGCATAAAAGGAGAGCCAGGTATAGATGGAACAAAGGGAGATATAGGTCCTAAAGGATTAGATGGAGCCATGGGAATAAAAGGTGAGAAAGGAGAGATCGGAGCTCCAGGTGCGAATGGATTGCAAGGTCCAGAAGGTCCTAAAGGAGAGCCAGGTCTGAGGGGCTTCAATGGTACACAAGGTCTTCCAGGTACCAACGGATTAAAAGGAGATATAGGACCTCAAGGCATAAAAGGTGAGCCCGGTATAGACGGATTAAAAGGAGATATTGGTCCTCAAGGCATAAAAGGAGAGCCAGGTATAAATGGAACAAAGGGAGATATTGGTCCTAAAGGATTAGACGGAACTATAGGAATAAAAGGTGATAGGGGTGAGAAAGGAGAGATAGGTTCTAAAGGTGACAAAGGTGATATAGGTCTTCAAGGGCCCAAAGGTCAGGTTGGTAGATCTGGTCTTAAGGGTATGCCAGGTCCACAAGGTCCAAAAGGAGATACCGGAGCTCCAGGTGCAAATGGATTGCCAGGTTCCAAGGGAGAAGATGGAATAGGTGCTACATTAGCTGATCAGTTTTTACATGAGATAAGAAAAGCAAAAAATGAAACTCTGGATGCTAAAAAAGCAGCAGAGGCAGCTAAAAATGCTTCAGAAGGTTTTGCCAAACAAGCTAAAGATACGGAAGATAAGGTTAAAATACTACACAATCAAACAGTGAATCTTACAGGAGAAGCTGAAGATTCTGCTGATCAAGCACTGCAATCCGCAAACAACGCGGAAGCATTTCATGATAGCGTAAGAGATATGTTTTGTACAACAAATCCTGCATATCAAGTTTGTAGTGCACGCAGAAAAAGGAGGGAAACTAAAAAATCATCAGTGACAAGCGGAGCAAGCAGACCAACTTCATTTATATCTCAAGTAATAAATTTCTTTTACCCTGCGGTAGGACAGGACGAATATAAAGTAAAAAATGAAATAGAGGAGCTTAATCGAGTGACAAAAATAATAGATGCAGTAGATATTGTAAAAAAATTTGAAGAAGTATTAGGAGAAACAGCTGTGAAATGCAGCATTTCAAAGAAAAGTCTAAATTTTAATCCAGTAGAACTGCAGTCAACCATTATCAATAAGTCATTACTTAATGATGAAAATCATAACGAGTTGTTGAAGTTCTTGTGTGTAACTGCGAAAAAATCACTCCCTAATTATAAACAAACCAGTAAATGTTTGGCTACTTTTAAAGATCATATGGAAAAAAGATTAAATGAGCAGCAAAGAGCTTTCGTTAATACTGAAAAAATAGTGGCAGATAATGAGCAGCCAAGGAGTTTTATGAGTTATGTCTCTCCTCCTAGTAGCCTAAGTGCCATTAATCAGCAAGTTGTTGGTTATTTAAGGTAATATCATGGAAAAACATATATTTAAAATAGAGGATAAAAATCCGCTCTATAAAAAATTGATTAAACTTCCTGCTGAATATTATATATTAAACAAAAATAGTAAGGTTATCCATTCACATATTGGTCCAATTAAAGTAAAGAATATTCATGATTTAAAGTTAAAGAAGCAGGGAGATAAAATATCTTTATATGAAGGAAACTTACCCCTGCAGGCAGAAAGATCTGATGAAAGTGGAAACTCTATTAAAGAGGATCTTATTGTAGAACAAGAAGCTATAATAAGTACAAATAGAAACAATATTATAGAAAAGCTTGAATCAAAACCTATCTTGATTTCGCTTTACAACATAAAAGATAGTCCTGACTTTGGCCTCAAATTGTCTGGTAGAGATATAACCGGAGTACTCAATTTTATCAATTTTAACGATGAAAGTAACCCAGTACTAGAAAAGATTAAAGAAGAAAAAGGTGGACTTTATTTTACAATAGAAGGTGATTATATCTATATATCAGATGAAGAAGGAAAATGTCTTCCAGTATGTGAAGATGGTAGTTGCTATAAGTATCAATACACAAAAAATGAACATGATATATTAGAAATTAGTGAGGTATCAACAATAATAAAAAACTTAACTAAGACTGAGCAGTGCAGTGCACTAGCTAATGCAGGGCAGGATTTTACTTTGCAGAAGGGAAAAGAATTATCGGATAATATCTATCAAGCAAATATCATGTTGAACGGTAAGCTCGTAGCTACTTTGCCGAAAATTGGCTATCATATGCTAAGTGATGAGCTTGTCATACATAATCATATTATAGAAAAAGATGTAGTAAAAATTCCTAGAGACTTTCATTATCTTAAAGTAGTCAAGTCCAGTAGTAATGATGATTATCAATTAACGTTTTGTAATTTCTTAGGTAATGAGTTTTTTGAACATAAAAAATATGATCCTCAATACTCAAATGTTCCAGATAAATATCAATATATAAGTTTAAACTGTATGAAAAAGGAATATAAGCCAAATTTCTGCAAGTTACTTAACGATAAACCATCTTTTTTTATTGCAAAAGGAACTACTAATCAAGATTCTTCAGGCCACTGCCCAGCTGATGTATTTGAATTAACAAAAAGTGAGAAAATGGCTACATTAATTGATCAATTTGGCTCTTTCAATAAAGAGGGTAAGTTTCAATATTGTGATTACCATACAACAGCAAATTACGATGTTTATGATTCTTATAAAATTAATAAAGAGTACAAAACAACAGATGAATTTCTCTTCAATGATGACATAGTTCTTTACACTATTCCAGAGCTATCTTAACCACGCACAAAGTATGTTATAATTATTATTCTTTAAAAATGAATTTAGTAGACTTTCAAGCAGTGTAAGAATGCATTCTTTTTAGTTTAGATTCGCTACCATTTTACCGCTCGTTAGTACCACAGTGGTTTTGTAATAGAACACAAGCTGCAAAAACTTAAGGAAAAATGGGTCAGTGCTTGACACTGGCATCTAGTTCTTTCCATCAAAAATGCTGTAAAGTGTTCACCAATTTAGTTGGATCCCAGTACTGGGATGATATTATGAAGACCTAGCAGTTTATGACGGTGTCATTCCAGCGCGTGGCGCTGGAATCTAGTTCTTATTACCTGAGTCTTCTGGGTCCCAGTACTCGTATGACAAGAAAAGGGAGTATTGGTTTCAGCATTAGTCATGCATCTGGATCCCAGTATCAAGTACTGGGATGACAAGAGAAAGAGGACACTGGAATGACATTATGAAGACCTAGCAGTTTATGACGGTGTCATTCCAGTCTGGAATCCATCTTTTTTATAATTTTATTGAAAATATCGTATAGCTATTTGTTCACAATTAATTCTTCTGGATCCCAGTACTCGGATGATAAGAAAAGAAACACTGGTTTCAATATTTGCATACATCTGAACAGATACAGATGGCTCAAATGTTAAAAAAAGTATACGCGTCAAGTTAAGAGCAACTAGCCTTCTTTGACTTGTTAAGAAAGGTCTTTTTTCCCCAGATATCACATGCTGAAATGACATCAAAGGATGCTCTTGCTTCTTCATGTGATTATGCAAAAAGCCCTTTGAATTTTTACAGCTTGAAAAATCTTTATAAAATTTACTTTCTTTAAATGCTTTAATCTTCTCTTCATTATTTAATGAGCCATGTTTAGAAAAATATTCATCTGTAATGTGAATATATAAACTAATCAACTCAGATCAGTTTTGTTGGAAGACTTTAAACACGTAATTGGCAATTTATGTATATCTTTATCAGCTTTAAAAGATGTTTTTCACTTTGATTTCTTGCCAGATTGTCTCTATTTTCATCCCGTTTTGAGTTTTTATAAATTCTCTCTCAGTTTGCTCTCTTATTTCTTTTATTTTAACCCTCACTATAATTATACAACAAAATCTTAAAAAATCAACAAACCTTAATCTATGAACTATATAAACCTTCTCAAATTCATTGAATTATGCTTTCAAACGGTAGTGCCGGGGTGTGAGTATAATGATTATCAATATATAAAAGTCATAGCAGATAGGCTTGAAGCAGCAAGCGCTGGTGAAGTAAGAAGAATAATATTCAATATGCCTCCGCGTTCAATGAAGTCCATTTGTGTAAGTGTTGCATGGCCCGCATGGATACTTGGAAATCAGCCAACTGCAAGAATAATAGTTGCAAGTTATTCTCGGTTGCTTAGCGAAAAGCACTCACTCGATACCAGGTGCATAATGCAATCTGATTGGTATAGAAAGCTATTTCCGAAAGTAGAATTATGCAAAGATCAAAACACTAAATATAAATTTCAAACAGTGCAAAGAGGATGTCGAATTGCAACATCAGTTGGGGGAACATTAACCGGTGAAGGTGGAGATTTCATCATCGTGGATGATCCACTAAGTCCCGCACAAGCTTTGAGCGAAACATTTAGAAAGCGTGCTGCAAACTGGTTTGATCAGGCTCTAGTAACTAGACTTAACGATAGAAAAAAAGGAATCATCGTTCTTGTGATGCACAGGCTCCACTTGGAAGATTTAACTGATTACCTCCTCTGTAAACCAAAAAGCATATGGCATCATGTCTGTTTACCAATAATAGCTGAAGATAAGGAGATTATTTATTCAATTAATAATACTACTGGTGTCCCCCCTCCTGTCATCCCAGTGCCCAGACACTGGGATCCAGAAAATTCAATCGCAAAACCAGCATCAAGTGCTGTACCTGCAAGAGTATTATACTCAAGAGAAGAAGGTCAGTTGCTATATCCCCTCAATGAAGGAAAAGAAGAAATTGAGATGATAAAAGCTGAACTTGGGAGTTATGGTTTTGCTGCTCAATACCAACAAAATCCTCTACCACTTTCAAGTGGTATGATTAAACGAGAGTGGCTGAAGCGATATAAAAATTTTCCTGATAGCCTCTCGCATGTAACGCAAAGTTGGGATACTGCAATTTCAATAGGCAACACAAGCGACTTTAGTGTCTGCACTACCTGGACAAAAGTAGGTAATATATTTTATTTACTCGATGTATATCGTGCAAAACTTGAGTATCCAAAACTTAAAGAGCAAGTTCTATCGCTGGCTGCAAGGTGGAAGCCACACGCAATTTTAATCGAAGCCAAAGCAAGCGGTCAGCAATTGGTGCAAGAGCTCAAAAAAAACAGTGATTTATCTATTATTCAAATAGTACCACATGATGACAAACTAACTAGATTCCACCGAATTGTTCCAATTATAGAATCTGAGAGGGTTTTTCTGCCGCACCAAGCAGTATGGCTCAGCGATTTTGAGCATGAGATTTTAATGTTTCCAGAAGCTCGCCACGACGATCAAGTAGACAGTATCGTGCAATATTTGCAGTGGGTGAGAAATCATACTTCTCGTACCGCAGCTATACGAGCATTGTAGCTTGAAAAGGTTCCTTGGAGTTGTGTATAATTTTTTTAACTGAGCTTATTTAACTTATCCATTTTCTGAATAATATTTTAGGGTTTACTGAAATAAATACTACGCAAAAATTCCATCTCTGGATGCTTAGATGAATATCTTTATATTAGACGAAAATCCTGTAACTGCAGCACAAATGTTATGCGATAAACACATAGTGAAAATGCCACTAGAAACTGCTCAATTGCTTAGCAGTATTTTTTCAATAGCATTAAAAGAGCCAAATCCTTTAGTCAGCATTACAAACCAGAATATAGAAGTTCCATATAAACTTACTCACAAAAACCATCCTTGTTCTTTATGGGCTAAAAGGAAACTTTAATTGGTTAATAAAACATGGAAAAGAATTATGTATAGAATATAGCTTGCGATACAAAAGAACGCATAAATCCGAAGAAGTTATAGATTGGTGCGATAATAACAAGGATTTGCTAATATTTCGATCAGCTGATATACAAGCTTTACACAAGCGTTACCTGATCGATATAAATGTAGTAATCCAATAGAAGCCTATAGAGAATATTATCTAAAAGAAAAGATGAGGTTTGCTAAGTGGGAAAAAGGTAGAGAAGCACCAGATTGGTTGCTAGACAAAATGCTATAGGTTATAAAATAGAGAAGCTGTCCAAATCGGTCATAAAAAAGGTGAAATTGAAGCTACAAAAGCAATGCTGGCTGATAATGTTGATAGTTTATTGATCTTCCTAGTGAGATTAAAGAATTTAGTGAACTGTTATCATGATGGGCTGCTTGCACTGTAGAGTGTCACGTACACATCTGTACTAACAAGTAGAGGTAAATTCTAAGTCATTTTAGACATAACACTTACTTTAAAAAACTTTATTTTACGCTGATATTCTAGCGCTTTTCTGTGGTATTTTGTTAGAGTATAATTTGCAAAACCATCTTCCTTGTAGGTTAAAGAATTACACTGCTTTATATGTAACTCTATCCACTCTGCGTAATCCTGATGATCAGTTGCAATAAATATTTCCCCTGTGATAAGTATTTTTTTGCTAATAAATTTAAAAATTCCGTATTGATTAACCGTCTTTTGTTGTGACTTCTTTTTGGCCATGGATCTGGAAAGAGAATAAAGAACTTTTCAACACTGTTGTCAGGAAAATTGGCAATTAATTCTCTTGCATCTTCTGTCCATATTAAAATATTTTTTATGCTGTGTGCTTCTATGCTTTTTAGCAAGGAAGAAACCCCCTTTAAATAAGGCTCACATCCTATAAATAATAGATCAGGTTCATTGGATACCTGATGAAGCATATTTTCACCATTACCGAAACCTATTTCTACCCGTATTCTTTTTTGTAAGTCTACGATCTTTTTTATAGATTCCTTGCTGTTTTTTATAGAATACTTCTCCAAAACATTCAACTTCAACCTAGATCTTCTGGAAAATGATCTAATCCATTTATTATTCCTAGATAGCATATCTTACATAACTTAATCTTTTATAGCTTAAACAATTCTCGAAATGAATTAATGAGAATTTACTTGTCACTAATTATTAATATTATATAATATATCAGTTCTAATGAAGTTAAAGTTAAAAGGTATGGAAAATACAGTTGCTATCAGGAGGCTATTATCAAATAGGTTCATAGAAGAGATATTTCAAGATCAATTTGACAATCAAGATAATGACTTTTGTGAAGATTCTTTTGCTAACAAAATCAAAGAAGGAGATGTGGTAGAAGGTATAATCACAAGAAGAAATTCTAATGATATTGTGGTTGATGTTGGTTTAAAGTCAGACGGAAGAATTCTGATTAAGGAGCTCAGTTGTAATGATGATATCACTGTTGGCTCGAAAATTAGAGTTTATGTTGAAAGAATTGAAGATTACCATGGTAATGTTGTTCTTAGTCGTGAGAAAGCAATCAGAGACGAAAAATGGAATAAATTGGAAGAAAGCGCAGTTACAAAAGATGAAGTAACAGGAATCATTAAACGCTCAATTAAATGCGGTTTTATTGTTGATCTTGGTGATGGAATAAGTGCATTTTTACCTCTGAGTCATGTAGATTTGAAGCAAATAAAAGATGCTAATCACCTTATTGAAACTGAACAAAAATTCATCGTTCTTAAAATGGATAAGAAGCAGGGGAACATTGTAGTATCAAGGAAGCTGGTATTAGAGAAATTGCATGCTGGTGAAAAAATTAAGTTTTTAGAATCTTTAAATGAAGGTGATGTAGTAGAAGGCAAAATAAAAAGTATCACTCACTACGGTGCATTTGTTGGCATTCATGAATCAGATACAGTGGGAGTTATAGATGGACTGCTACATATTACAGATATCTCTTGGAGTAATGTAAGTCATCCATCTGCAATTTTTTCTTGTGGTCAGCATATAAAAACTAAAATTATAAAAATAGATAGAGAAAATGGAAAAATCTCCCTGGGTGTAAAACAATTAGGAGACAATCCTTGGCAAGATCTAGAGTCAAAATGTCCAATTAACAGCGTACACAAAGGATGTGTAACGGGTATAAAAGATTGTGGATTCATTGTTGAGATTAAACCTGGGATTGCGGGTTTGGTACACTCATCAGAAATAACTTGGAGCAAGAGTAATTTACCAATTAGTAGTTTTGTAACAATAGGACAAGAAGTGGATGTAAAAATTCTCGGTATTGACATTATTAAAAATAAGATGAGTTTAAGCACAAAAAGGTGCGTAGAGAATCCTTGGCAGGTATTTATTGATAAATATCCTCTTGGTTCTATTGTTTCTGGTAAAGTTAAAAGCAACAATGGTTCACAAATATCTGTGACTTTTGATGATTCTGAGATATCTGAGGACATAGAAGGAACAATTTATATGCAAAATCTAAGTTGGTCCAAAAACAATTCAGATGAGATAAAAAAGTATAATGTAGGTGATGAAATAGAAGCAAAAGTGATAAGGGCTAACGTAGATCGGACAAGAATTTATCTTGGAGTAAAACAAATAGAGTATGATCCTCTTGAAGAACTGATAGAGAAAGTTAAAGTAGGGGATAAAATGCAGGTTACTGTAAGTAAGAGAGAGGAAAATGGTCTAATCGTTGAGGTTGAGAACAATGTAACCCTTTTAGTAGATCAAGAGCATTTACCAGAAAATAAAAAGTTTTCTATATCAGAAAAAATAAAAGTTGAAGTAGTAGGTGTTGAAAAATATAATATCATATTATCTGCCAAATAACTTCTTGTGCTTCATATAAATGGCAACGAAATCTGATATAATAGCAAGAGTGGCAAAAAAACACCTTTTGTTAGATAAGGTCATTATAGCAGCCATAGTTGATAGTTTTTTTCGAGTATTTTCAAACACATTGAAATATCATAATAGAGTTGAAATCAGGGGGTTTGGTTCTTTTTCAATTAGAAGCTATAACTTGAAAGAAGCAAGTAATTTGATGTCACAGAAGCTTGCAAAATATCAATACTTTAAAACTTATTTTCGTAGCAGTAAAAAGTTATCCCTCTTGATAAATGAATGAAAATCTATATTGTAAATTTGAAAGTTATACAATATAGCATCATATGCAAGTAGTAGAAATAGTTATACATAATAACACATATAAAATATCTTGCGAAAGTAAAAAGAAGGACCATTTATTACAACTTGCTAATAGCTTCAACAAGCTAGTTAGCTCCATATCTCAAAGAACTGGAGGTAAGGGCTCAGATGCATTAAATTTCTTACTTGCAGCATTGACTCTCGAAGACAAAATTTTAGAATTAACAAAGCGATTAGATGAAATAAATCAAGAATGCAAAAAGTATAGGGAGGAAAAAAGAGTAGAATATGCTGAAGTATTAGATAGGGTAAACAAGATTATTGGGTGCATAAGTGATTAAAGCAAGCAATCAAATCGACTACCTCACTACTCAAATCAGGGGGGAGAAGTGTCTTACGAGTTATGTAACAATATAATTCGCAATCATCAAGGTCAACTATTTTTTCGTATTCAATTAGTTCGCTTAAGGAAAATTTATCAAGATATTTCAATGCGAAATGCCCTAAAAGTATATCAGTTTCTTTACAACCCCTATGCCAACTCCTATACATCAGTTTTCTTCTTAATAAGGAGATATCTATCATTGTCATTAAACTTTTTTTAATTTAAAGACTAAACTAAATACTTGTCAAGCAAGGCGCATTTTAATACACTCAATGTTTGATTAAGATTTAAAACATAGGTGGAATTAATTTCTCATCAACTTAGCGCTGGAATATATTATTTTTTATCATTTTCTTTAATAATTTCTATCATAGTATTCGTGCATGAATATGGACATTATATTGTCGCTAAAGCATGCAAGGTTAAAGTTGAATCTTTTTCTATAGGCTTTGGTCCTGAAATTTTTGGTTTTAACGACAAGTCTGGAACTAGATGGAAATTAAGTGCCTTTCCATTGGGTGGCTACGTTAAAATGTTAGGGGATACTAATGCAGCAAGCGTTCCTGTTGATCAACAAAAATTAACTGAAGAAGAAAAATTATACTCATTCCATACAAAACCTCGATATCAAAAAGCAGCAATAGTTTTTGCAGGGCCTTTTGCAAATATGATATTTACCGTTATAGCCTTCACAGTATTTTTTAGTGTGGCAGGCTATTATCGTACTCCACCGGTAATTGGTAATGTAATTGAAGAAAGTGCAGCAAAGCAAGCTGGCCTGTTGCCAGGTGACACTATTACACAGATCAATGAGTATAAAATAAAATACTTTGAAGATATTTCACGCATGATAATGTCGAACCCTGAGACAAGAATTGAAATTAAATATAGCAGGAATAACGAAGAGCATACAACCACCCTAACTCCGTTTACAGTTGAGGATAGAGATGTCTTTGGCAACATAATAGAAAGAAATACTATAGGAATTACCTCAATTAATATGACTGGGTTAAAACAGTCATCTTTTCTTGGAGCTGCTAGCCTATCAGTGAGTGAAACTTACCACACTATGTGTTTAACAATCAAAGCCCTCTTTCAAATTGTCGTTGGTAAGAGGAGTATAAATGAAATAGGCGGGCCAATAAAAATCGCAAAATACTCAGGACAATCAGCTAAAAAGGGATTTATTATAGTTCTATATTTTATGGCAATCATTTCAGCTAATTTAGCTGCTATTAACTTATTGCCAATACCACTATTAGATGGTGGGCATTTATTTCATTATATCATAGAAACAGTGATACGTAGAGATTTGAGTTTGAAATATCAAAAATATGCAGCCACTTTTGGTGCTACCATACTGTTTTTGTTGATGGCAGTTGCAATCACAAACGATATTAGGCATCTTTTTTAAGATACGTATGAAAAAGTTATTCCACATACTAATAATAATTTTTATCTCTTTTCCTGCTCTACTTGTTGCTCTAGAAAATAAGGAAAAAGTACAGATAAAAGATATCAGGTATACTGGCAATGAGCGAGTAAGTGATCAAACAATAAAATTTTATACAAAACTAGAACCAGGTAATTATATAAATGGTGATGATATAGATTCAGTTATAAAAGGTTTATATAAAACAAAGTTATTTGCTAGTATTAACGCCTATATCGATGGTGAAAAAAACTTAGTAATAAAAATTCATGAGAATCCATTGATTAACAAAGTAATATTAAAGGGTAATAAGTTATTTAAAAGTAAAGAGTTGCTAAATAACGTTATCCAGTCAAAATCACTAACCATTTTTACTGAAACAAAATTACAAAACGATTTGATAAATCTAGTTAATCTTTATAGGAACAGCGGTAAAATTGGTGTTAAAATTTCGTACGAGCTAGATAAGCTTGGTAGCAATAGGATCAACCTAATTTTTAAGATAAAAGAAGGAAAAACCTCTAGAATTAAGGGTTTACGATTCATAGGTAACAAAAACTTTTCAGGAAATGAGCTAGAGCAAGTTATCAAAAGGCATAGCAATGATATATTCAGTAAATTATTTAGAGCTATTTTTAAAAGCGGAACTCATTATTCACCTCAATATCTACTGATTAATACAGAACTGCTTGATCGCTTCTATTCATCTAAGGGGTATATTCAAAATAATATTCAACCCATTGTTGAGATTGATAGCAACAACCAAATAGAGTTAACTTTTTTGATTGATGAAAAGCAGCAATATTTATTTGGAAGTAATGAAGTTGATATTGAAACTGAGATTCAGGATTTAAATTTAAGGGAAGAAATATTAGAGTTTATCACAGAAGAAAATAATCAGATATTTAATAGAGTTAAAATTAACAATACAGCAGAAAAAATAAGTAAACATTTGAATGAAAAAGGGTATATATTTGCAAAAGTTAATCCAGAATATACACAGCATAACAATATTGTGGATGTAACTTACAAAGTGCTACCGGGTAAAAAGATTTATATAAACCAAATTACTATTGATGGTAATGACCGCACTTTAGATAAAGTAATTAGAAGAAAGCTCAGTATAGCAGAAGGTGATGCATATAACACATCTGAGATTCAAAAATCACGTAGAAAACTGATATATAGTGATTTTTTTGAAACAGTGAAAATAAATAGTTACACAGTGAGTGATAATGTAGTAAATCTTGATTTAAATGTCAAAGAAAAAAGAACTGCCTCATTATCTTTAACAGGAGGTATGTCTTTTCCTGGTGGAGTATTTGTTAAAACCGATTTCACAGATCGTAATTTATTTGGTAGTGGTAAAGAGGTATCTTTTGCTCTTGAAAAAAGTCAATATGTTCTTTCTACTAGTATAGACGCTGTTGAAAATAATTTTAACGACTCTGATACTTCACTAGGCATGAGTATTTTTTATGAAAAACAAGATAAACCAAACACTACTTTCGATACCTGCAACTGGGGAGGAATAGCAAAAGTATCATATAAAATCTCAGAAAATCTAACCAATTCTTTTCACTATTCTTATAAGTATAATCACATACACATGGACAATAAGGGTGGAAAAGATGAGGATATTTCTAAGATAATAAAAGATCAAGAAGGCGAGTATCAGATCTCATCAGTGGGATACACGTTAGCGTACAATAAATTGGATAATCTATATACTCCAAAGGAGGGGTACTTGTTGCGCTTAAATCAGGATATTTCAGGATTGGGAGGAAATGTAAATTTCCTAAAGTCTGAACTCTTATATTTTTATACGCACCCTATATTAAGCAAGATTGATGATGATATAACACTGCGCTTTAAAATGGCAGCAGGTCATATTTTCTCTTATACCGATAAAGAGCTAAACATTGGCCAGCACTTTTTTAAAGGTGGTAATGAAATTAGAGGATTTGACCTCTCTGGTATTGGACCAAGAGCAAAAGATAAAAATGATAGCTCGTTAGGAGGTAAAACTTATTTTAATTTAACACAGCAAGTAGATTTTCCATTACCTAAATTATACGATTACACTGGTATCAAAGGCTCAATATTTGTTGACTATGCAGCGCTTTTTGGTTTAGATGAAAAAGAGGTATATAGTGGAGAATATTACGATAGTAAGCTTATGAGAGTATCACCAGGTTTTGGCTTTTCAATGCCTTCTCCTTTTGGTAGAATAAGATTAGACTTTGGGTTTCCTTTAGTAAAGGAAACTTATGACATAATACCATCAACAAAAGTTAAAGTTTCTATTGAAGCGGGGATTTAAATGAAATATATACAGTTATTTACATCAGTTATTGCCTTAATTATTTCCTTGTTTGTGGGATATAAGTTTGTAGGGTATCAACCTCAGGTTGCACTTAATACAAAGGCTGCCATTATTGATAGTGATAAAGTTATCAATGAATCTCTTGCTCTGCAAAATATACAACAACAAATAAAGGAGCAGAATTCTAGATTGCAGCAAGAATTTGAAAATGAGTTAGAAAAATTTAAGCCATCGAAAGAAGAATTTGATCTTTTGTCAGAAGAAGCAAAAAAAGAAAAGACAGAACAATTTAGTAAGCATACTGTAAGTGTTAGGGATAATTACGCTAAGAAAATGTCACATTTAGAAGAAAATTATAGAGAAGCAGTAGAAAATGTCTTTAACAAGATAAAAGAAGTTGCTAAAAGAACGGCAGAAAAAAACAATATAGATTTAGTATTATTTATTTCAAAAAAGAATCAAGTTTTATACTCTATGGATAAAGCAGATTTATCAGATGCGGTACTAAAAAGTATAAATAAGGAAATACCTGAATTTGCTTTGCAAAACATTGAGTAGGCTTATGCAATTTAATATCAGTGATATTATAAAAATACTACCACATTCTTATCCATTTCTCTTAGTAGATAGAGTAATAGAGTGTGACCATGGTAAAAGCATAAAAGCAATTAAGAATGTGACTTTCAATGAGCCATTTTTTATTGGTCATTTTCCTGGCCATCCGATAATGCCAGGAGTTTTGATAATTGAATCTCTGGCTCAAGCATCTGCAATATGTGTTCTCGGTAAAGAAAGTCAAAATGCAATAGAAAATAAAGTTGTTTACTTTATGTCCATTGAAAACGCAAAATTCAGAAAGCCAGTCACTCCAGGGGATACATTGATTCTTCAAGCTAATGTTAAAAATGCACGTCTTAGTGCATGTAAATTTGAGTGTATCGCATACGTTGGTGAAGAAAAAGTTGCAGAAGCAACAATTTTAGCCATGTTGCAAAACGCATAAAATTTTCATCTGTAATGCAGTTTAATACCTCATTTTCAAATCTGTATACTCGCAGTGGATTAATAAAACTAAATGAGACATTTTTAGATTACATCAAATTATGCGATGAAAATTTGTTTTGTTCACTGATTGAAGCGAGAGAAAACTCTCCGGTGTCATCCCAGCTAGAACAACCGACGTCAGCCACCCAAATGACAGATAGCCAGCTAATTATAGATCTTTCATATTTACTTGATGAATTTATCGCAAAACTTTTCAATATTGAAAAAGAAATAGAAGAGCTAAGGAAAAAACACAACGACTTCGCTGTAATATATAAATGCAAAAGATTGTTTGTTCAGCGCTACGCATTGAAGAAATACACTGACATAGCAAATATAGACATTGATTATGTCACAAACAGATTAAATCATTTTCTTACTTTATCGACAACAGAGAAAAGCTTTGCCGAGCAAGTGATGCATTGGTTTGAGGATAAAGAGCATCACAAAGAGAAAATAGAACTTGCGGCACAATATGCAGCGTGGAGAGTGAAAAATAAACAGAGTATACTCTTTAGTATCTACAGAAAAACTGACCACGAAAATCTCGTATCATTCTCTAAAAAAGAAGTAGACGGAGTTGAGGCCCTGTATTCAAATGAAGTAAAAAGGCGATATGGTTTTGATCTCACAAATAAAAAGGTGAGTTTAGATAAAGCATTAGATAACGCTCACTATTGCATATTTTGCCATAAGCAAAATAAGGATAGCTGCTCAAAAGGACTGATTAATAATGGCAATGCCTTTAAAAAATCTCCACTTAAAGTTGAACTGCATGGCTGTCCACTAGAACAGAAAATATCAGAAATGAATCTGGTGAAAAGCGAAGGGTACAGCATAGCAAGTCTTGCAATTGTGATGATAGACAATCCGCTATGTGCAGCTACTGGGAACAGAATATGCAATGATTGCATGAACTCATGCATATACCAGAAACAAGAGCCTGTAAATGTGCCAGTGGTTGAAACAAGAACTTTGGATGACGTGCTTAGTTTGCCGTACGGCTTTGAAATATATTCTCTGCTTAGCCGTTGGAATCCTTTAAATTTTCAGCGTCCATTGCCAAAAGAAAACACTGGAAAAAACGTTCTAGTTGTAGGCCTTGGTCCTGCAGGTTTTAATTTAGCTCATCATCTGTTAAATGATGGGCACAATGTTATCGCTATCGATGGATTAAAGATTGAACCTTTGATCGATAATTTTCAGCTAATTAAAGATTTTGAACATGAAAAACTAAGTGAACGCACAGCTGGTGGATTTGGTGGGGTAGCAGAGTATGGCATAACCTCCAGATGGGATAAAAATTACTTAAAAATCATTAGACTTTTGCTGGAAAGGCGTGAGAATTTCGCACTTTATGGAGGAATTCGTTTTGGAGGTACGATAACTGTTGATGACTCATTCAACTTGGGTTTTGATCACATTGCCTTGGCGCTTGGCTCTGGCAAGCCACGAATGATCAAAATAAAGAATATACTAGCTCGTGGAGTGCGTATGGCATCTGACTTTCTTATGTCGTTACAACTGACTGGCGCTCTTAAATTTGATTCTATAGCAAATCTGCAAGTTCGTATGCCGATAATTGTCATAGGTGCGGGGCTTACTGCGATTGACACCGCCACTGAAGCTTTAGCGTATTATCCAATTCAAGTAGAAAAATTTCTTCTTCGTTATGAGATATTAGTTGATAAGTATGGAGAGGACTATGTTGAAAAAGATTGGACAGAGGAAGAACACAAAATTGCAAATGAGCTCATATCGCACGCACAGTTGATCCAAGCAGAACAAGAGTTAGCAAAAAAAGAGAATAGAGAAATAAAAATATTAGAGTTAATGCAGAGCTTGGGGGGAGTGAAAGTTGTATATAGAAAAGAGCTAAAAGATTCACCAAGTTATCGATTAAATAGCGAAGAGGTGGAAAATGCACTGTCAGAAGGGATTTACTTTGTTGAAAACTTAGAGCCAGTTGAAGTTGTGACGGATAAATATAACCATGCTGAATCAATAAAACTAATAGATACAAAATCCGGCGAAATCAAATGCATGAAAGCACGTTCTATTTTTATAGCAGCAGGTACTGAGCCAAATACAGCTATTGCAACAGAAGATAAAAAGCATTTTAAATTAAGTAATGGGTATTTTACTCATTTGAATTCATCAGGAAAAGAGATAGATCCAATATTTTCTCCTAAGATGCAGGATAAAGACAGAATATTAGTATATAGGCAAGGCAATAAAACAATTAGCTTTTTTGGTGATCTTCATCCTTCGTATAGCGGCAGTGTCGTGAAAGCTATGGCAAGTGCCAAAAATGGTTATCCTATTATCTCTCAGCTTTTGAGCCAAGTAACTAATCAACGTGCTTCAAAACACCTGACCAATGAAGAATTCTTTAATAAAATTAAAGAAAAATTTAGTGTAAAGGTTATAAAAGTCCAATACTTAACCGACAAAGTTGTGGAAATAGTAATCAAATCACCTCTTGCAGCAAAAAATTTTAAACCTGGACAATTCTATAGATTGCAAAATTTTGCAATCTATAGCAGAAAAGTCAATAATACAAACCTTGCTATGGAAGGTATAGCTGTAACTGGCACTGAAGTAGATAAAAAAAAGGGAATTATTTCCACTATTGTGCTTGAAACTGGCGGCTCCACTAATTTGTGCAGACACTTAAGAGAAGGAGAGCAAATAATCCTTATGGGTCCAACTGGTAAACCTACTGAGGTTGATTAAACCCACTTCGTACTAATTATACTACAATGTATATTATTTATTAATAAATCTATATTACAATAACGATTTTTATTAAGGTAGCATTATGACACATCAGTTAATATTCACACTTCCAAAAGAAAGCTACTATATAGCTATAGGACCGTGTTCTGCAAAAAGTAGAAAGTGTAAGGAGTTTGTAGCAAAAAACAAAGACGTAGGTATTAAATTTCTTATTTCTACTACAGATGATACTGGCAAAACAGGAAAAATGTCCCTTTGTAAAGATAATAACGGTCAAGATGAGTGTACAACATCCTACACAGTTCAATTTCCAGTAATTTATAATGATCTTTTTAATGATAGCTTTAGCTACGTAAGTGTTCTTTTGGATCATGGTAAAGGACATTTAACTAGGATGCGCAATGAATTCGATAAATATAATATTGATTACACAGTTATGGATAATGATACAACACAGAATGTGCTGTCAGAGGATTTTATAATCTAATTTTCATTATACAGCTACTCAGAGCTCTCTTGATTCCATTATCTGCTACTCGAATGCCGTCATTACAGTGCTTGATACATAACTGTACGAACATTGTGATTTGGGCCCACCAGGAGGGTGTCATCCCAGTGCTTGACACCGGAATGGCTTTGTTGCATAGCAACTGAAAAAATCTGGTGGCTACTGACAAAATTCATTATAGAATAGCCATTTAACCCCT
>NODE_2_length_59308_cov_73.942446
GGTATGGCTAAGTTCGAGTTAGCCGCATGAATTTATTCTACTTACCAGTCCTTATCAGGAGCTATGCAACAAAGCCATTTCGTTTCAAAAGGTAATTATGTAAGTGAGGGAGTGTTAAAATTATTGCCAGAAGATGTAATTGAAAGATGTGAAGATTACTTATCAAACCTAGAGAAAATTGCAAGTGAAAGTATTGATAATGGTGAAATAAACAAAGTTGCAGTAAAAAGAGACAATCAATGCTATTTTGTAAAGTATCCAGCAGAGTGTACTGTCATTCCTACAAAGTTGCTGAACCATCCAGAACTTCAAGATTTAGACGGAGCGCTAAAAATCGGAGATGGTATAATTCGAATAAAAGATGGAAAATATCATGATATAAAAGGCAGCGTAATAATGACCTTTACCTTTTACGATGAAACAGTTGAAATGGTTTTATCCTCAAAAGATGCTTCAGGATTTGGTAAAATGATGGTCTATATGAACGACAAAAATTGTGAAATTTTCTCAAAGTACCTTAAAGAGCTAGAAGAAAAACCTCATATAAATGAGATTGTTGAAGCTGCTAAAAGCTTTGTGCAAACAAAAAGCAATACGCCTTCTTCTACTCTAGACAATACTAATCTATCTCAACGTTCTAAGGAAGTTCTAAAAGTGTAAGCTGATAGACAAAGCATGTACACTGCTAAACAGTGTACAATTGCTTAGCGTTAAAAATATCCAGATTCTAGACTATAAATCTGTTTGTGATAATTACAGTTAATGTCATCAATTTCGTTAGACCTTAAGAAGATGTTTATGTCAAAATAGACAATGCAAAAAAGTAATGTATACTTAATTATTGAAAAATAACTTTCCTTGATATGCAGGACTTTAAAATACTAGAAACTAAAACATTAGAAGCTGAAAAAGGAGGAGGTCCTGATAGGGTTAACAAGCAACATGAAAAAGGGAAACTAACTGCTAGAGAAAGGCTGAGTATATTGCTCGATGAAAATTCATTTCAAGAATATGATAAGTTTGTAAAACATCACGCAACTGATTTTGGCATGCAAAATGCTGATTTTTTAGGTGATGGAGTTGTAATTGGCCATGGTACTATTTATGGCAGAAAAGTTTTCGTTTATTCGCAAGATTTCACTGTCTTTGGTGGATCACTCGGTGCATCACATGCAAAAAAAATATGCAAAATTATGGATATGGCAATTAATGCCAGGATTCCAATTATCGGACTAAATGACTCTGGTGGAGCCAGAATTCAGGAGGGAGTAAATTCCCTTGCTGGTTATGGAGAAATCTTTCAAAAAAACGTAAATGCATCAGGCGTTATACCACAAATCTCTCTAATCATGGGCCCATGTGCTGGTGGTGCAGTTTATTCTCCGGCATTAACTGACTTTACTTTCATGGTAAAAAATAGCTCATACATGTTTATAACCGGACCAGATGTAGTGAAAAAAGTTACCTATGAAGATGTAAGCCATGAAGATCTTGGTGGAGCAAAAGTTCATACAGGTAAAACAGGAGTAGCAGATTTTGCGTTCAATAGCGAAGTTGAAATGCTATTAGAAATGCGAAAATTCTTCACCTTTTTGCCAGCAAATAATCAAGAATTACCAAAAACTGTATTAACTTCTGACTTAACTGATGATGTTGATGAATCTTTAAATACTCTAGTTCCTATCAACCCTAACATTTCTTATAATATGTATGAACTTATTGAAAAAGTTTGTGATGAAAGGAAATTTTTTGAACTAAAACCCGATTTTGCTCGTAACATCATAATTGGCTTTGGCAGAATTGGAGGAAATACTATTGGTGTTGTTGCAAATCAACCTATGCACCTTGCAGGATGCTTGGATATTGACTCTTCAAGAAAAGCTGCGAGGTTTGTAAGGTTTTGTGACGCATTTAACATTCCCATCATCACACTTATTGATGTTCCAGGGTTTCTGCCAGGTACAAATCAAGAATACAATAATATAATACAACACGGAGCGAAACTGCTTTACGCTTACGCTGAAGCGACTGTGCCGAAAATTAGTTTGATCACCAGAAAGGCATACGGTGGTGCATACATTGTTATGAATTCCAAGCATTTAAAAGGTGATATAAATTATGCTTGGCCAACTGCTGAAATAGCTGTAATGGGACCTGAAAGTGCAGTTGAAATTATATTTCGACACGAAAAAGATCAACAAACACTAATTAAAGAATATAAAGAAAAATTTGCTAACCCATTTTTTGCTGCATCGCATGGATATATTGATGACATAATAGTGCCAAGTAAAACAAGGTATCACCTTCACAAAGCACTAGAGCTACTCAAAAACAAAAAAGTAGAAAGAATATGGAAGAAGCATGATAATCTTCCTTTGTAACTTTCCTCTCAGTCTTTATTGTAAGGTCTACAGTGTCGTTACACCAAGACTAGCGCTTGTGAGCTACAACGGCAAATTCATACATTATGATGAGAAAGTTTGAAAGTATGTAGACTACTTTTTCTACGGAAAGGTATCTGTTCAGATTCATGTGAAACCAGTGCTTCTTTTCTTGTCATCCCAGTTTCCATCATGTCATCCGAGTAGCTGACACACAGCTGTACGAACATTCATTTTTGAAGACAGCAAATGTTGTCATTCCAGTGCTTGACACTGGAATCCAGGTTGACGAAAGCGCTCTACAACGTTTTTTGATAAAAATACCTACAACGCTAACTTTTGGGTTCTTTTTTCTACAATATATTCTTACTTTAGCTAAAAATTACTTCCGCATATTTTAAATCTGATTATAACTACAATTAGAGATACTTTTAGAGCTCAAAAATTTATCTTTGTCTGCAGACTTTTTTTATTAAACTCATAAAAAAATGTAGCGTATCCTCTTCAGCGTATGTGGGTGCATACACACATACTTAATTTCTGTCGTATGTGCACTGCATTTTTTTCTAATCTTTTTTTCACAGGGGGATTTTATGTCCAGAATTCCAGATACTTGACCTTTACTTTAGCTAATAAAAACCAATTGGTACCTGCGGTTTTTATAGCCTCAAAATTTCAATCAAAATTCAACTATCATTCAAAGTAACTTATAGTTACTCTTAGTGTTATTACTATAGTAGCAATGCTATGATGATAAGAATATAGAAAACTTCTATAACCTTGGTTCTTTTAAACTTTGTAGTTGATTAGAGCATTTTAAGTAAAGATACTCGTAATTGTGCCAGCTAATTGTGAAAAAGACTTCAAGTGAGAGATATAAGTAAAGCACTGACTACTAACAAAGATATACAAAAGTTGTCTTTGTTTACTTTGCCAATTAGCAAAAAGCTTGTCCAATAAGTCGTTGTTCCTGTCTTTTAGGCCTAATATTCCATCAATTGCAGTGCTATTGCTTTTTTTATCATTTTTTAGAGAGCTAACTAGAACACCTACCATAAAAGAAAAATTACTTTTATATTCATCAAGCTCTATACTTAATTTACTACCCAAAACAAATTCTATTATCTTATTAAAGATGCTCTTGAAGCCCATACTACATTACACAAATGTTTATTATTCATAAAACTTAAAGTCAGTAAAGCAACCACAAATATTATTACAGCATAACCATATGAAAAATTAGCGACTCACTCTTTTTTGTCATTCCAGCGTCAAGCACTGAAATGACAAAAAAAGAAGCACTGATTTCATATTCATCTGATAAAAAAGATGATATCATGCCAGTCTGGCATCCAGTTTTCTTTATAAATTCACCAAAAGTGCTTCATTATATAACGCAAAATTCATACTCACCAAACCCATTTGCAATCTGGATCCCAGTGTCAAGCACTGGGATGACATCCTTCTGGTAGCTGGAATGACAAGAAAGAAAGCACTGGTTTCACATACATCTACGGATACCATTAATTACTTTACGACTACAATAACATGATTATAATCGAGTGTGCCGTTACCAAGATTCGAACTTGGGACCTCGTCATTACCAATGACGTACTCTACCACCTGAGCTACAACGGCAAGTTCACGTATTATGATAATGAATAACATGAAAAAAAATAAGGAAAAAGAAGAAGAGAGAAAAAGATTGGCAAAAGCTTTAAAGCAAAATATTCTAAAAAGAAAAAAACAGCAACAGAGTAGACAAAGCAGACCCCTTTCAAAATTTGTTTGTGGTGAGGAATTTTTAGGAGAAAGCACCGCAGAATACTCGAATGTATTTGAGGAAGCTTTAACGACAAAATTACCATCAGAAACTTAAGTTTTTAAGGAGGTATCATGCCAGAACTCCCAGAAGTGGAAGTAATCTCTAACTTCTTATTTGATAAAATCAAAAATAAGAAAATAAGCAATGTGACAGTCAATAATTGGAATTTGCGTGTACCAATAACGAAGAATATTGATGATTTGCTAAAGGGCAAAGTTATAAATGATATCAAGCGTAGAGGTAAATATATAATCTCGAATATAGATGCTAGTATGGCTGTAATCATACACCTTGGCATGAGCGGAAAGCTTATATATGCTGAAGACAATCAAGCACAGAACAAACATGATCATGTGATATTCTTATTTTCTGACAACACTTCACTAATCTTTAATGACCCAAGAAGGTTTGGATTAGTGATTGTTTTAAACAGAGAGCAAGAACTAAATTTTTTTAATAACCTAGGAATAGAACCCCTCACAGATGAATTTAATGGAAATTATTTACAGAAGTTGCTAAAGAGCAGAAAAGCAAATATCAAATCAGTATTAATGAATAATAAGCTAATAGTTGGCGTAGGTAACATATATGTTTCTGAGAGCTTATTTAGAGCTCGCATATCACCGCTCAGACTAGCACAAGATTTAACATATATAGAGTGCGAAAAACTTGCTATCGAAATAAAAAATACTCTGAGTGATGCAATTGCTGCTGGTGGTTCAACACTGAAAGATTACGCGCAGCCATCTGGATCTGCTGGATACTTTCAAAATAACTTTTACGTATATGGTAAAGTGCAAAAACCTTGCAGAATCTGCAACAATATCTTAACACTTATACGACAAAATGGCCGTAGCACTTATTTTTGCAATGCATGTCAGAATTAAATTTTATTTTTGCATATGACATTTTTACCTGAGGAAGATCCTTTTGATTTGTTTTCAAAGTGGTACGAAGCGGTACTTAACTCTCCGTATAAAGAGCTAACTGCAATGACGCTAGCAACGTGTGGCAAAGACTGTATTCCATCTGCAAGGGTAGTGTTACTAAAGGAATATAGTAGAGAAGGTTTTGTGTTCTTTACTAACGCAAACAGTAAAAAAGGGAAAGAATTGACCGAGAACCCAAAAGCTGCACTCATATTTCATTGGATAGAGTTTTCTAGACAAGTACGAATTGAAGGAGAAGTTAGGCTTCTAAGCGGCAAAAAGGCTGACGAATATTTCTCTTCTCGAGCACGTGATAGTCAAATTAGCGCGTGGTGCTCAAAACAATCAAGAGTTCTGAAAAATTGGCAAGATTTTGAGCAGGCTATAGAATTGAAAGAGAAAGAATTTCACAATACACAAGTTTCTCGTCCTGACTTTTGGGTGGGATTTTGCGTAATCCCAAAGGTAATTGAATTTTGGCAAGAAGGTGAATATAGGAGACACACTAGATTTAGATATACTCTTGTTGAGAAAAGCAATTGGAAAGTGCAACAATTATATCCCTAATGTTAGAGGAAGCTATTCTGCAGATCAAAAATAAGGATTTATTGTCATCCTGATCAAGTAACTTTTTATGGCTTAAAAACTTGTTGCATGTAACGTATTGTAATACTTACGCAAAATATTTTAGTGCATTCTCAAATATGAGCATTCCATCACCATATTTTGGCATAGCCACTCCTGAACGTTTACATTTTTCTTTTTCAAGAGGCCAGTTGTCCTGCTGAGTAAAAAATATTCCTCTCTCTGGGTGAGGCATTAAAGCTAAAATTCTACCACTTTTGTCTGACAAAGCTGCCAGGTCGTATATAGATCCGTTTGGATTGTAAGGAAATTGTAAATTTGCATAGTCACCATTTTCATCAACGTAACGCAGTGCAACGGAATTATTTTCAATCAATTGATTTAAAATATCTTGATCCATAAAAAACCTGCCTTCTCCATGAGCAACAGGAAGATATAGCTCACTCAGGCCCCGTAGCCAAACAGAACTACTCTGCGGATTAACTCTCACTCTAATCCAACGACATTGGTAATTACCTATATCATTAGAGGTTAAAGCTAGATTAGAGAATTCTGGAACTAATTTTACTAATATCTGGCAACCATTACATATCCCTATAATAAGCTTATCCTGAGATAAGAAATTTTGAAATTCGTCTAACAAGTTGTTTTTTATACGCAAAGCAAATGCATTACCAGCACCAGTATCATCACCATAGGAAAAACCTCCTGGAATTGCAAGTATATTGCTTAATTTCAGTTCACTTGGATTATCTATAATATCATTAATGTGAACGATTTTTACTTCAATATTATTAATACCAAGCTTTCTGCTGCATTCCATAAATGCAAATGCAGTTTCTTTTTCGCAATTTAAGCCATAACCAGATAGGATTGTAATTTTCATGAATCAAAAAACTCGAACTTTCTTTTTACAAAATTTGCTATTAAATTCAAAGCAAATAGCATTAACAATAAAGCCATAATTGCAATGGCAGCAAGCTCAATAAATGCAATTTCAGGACTACTTGACCATATGTATATTTGTACAGGTAAAACAGTTGCCGGATCGAAGAAGGATGTAGGTGTATCAGCAATAAATGCTATCATACCTATCATAAGTAAAGGAGAAGACTCACCTAAAATCCTTGCAATTGCAAGCACAGCACCATGTATTATTCTTGGTAACGCAATCGGTAAAGAGTGGTCTAATATTACTTTGATGTGAGGCGCTCCAAGAGCAAAAGCTGCATCTTTTATTGCAATAGGAACATTTGTAAAGGCATTTTTTGTCGCAATAATAATATTAGGCAGCATCATAAATGAAAGAGCCATCCCGCCAACAAGCGGTGAAGAACGGGGTAAACCAAATATGCCCAAGTAGAGAGTCAGTCCTACCACACCAAATATTATCGAAGGCACTGCAGCAAGGTTATTCATGCTAATTTCTACAATACTGGTTATTAGCCTATTTCTAGGCATAAATTCATAAAGACAGATACCTGACATAATTCCTATTGGCAATGCCAACGCTAAGCATACCATAATTGTCATTAATGAACCGATAAATGCCCCTAAAATACCTGCATTCTCAGGCTCACGAGAATCAGACTTAAGAAACAGAGATTTATTAAAGAATTTTCTTACTCTTCCCTTCTCTTTCAACCAATCAAGTAATTTAGCATAATGATCGTTCAAACATTTATTTTTATATAGTGAATTGATCACACTCGATGCGGTAAACCAAATCTCATATTCACCACTATTTTTTACTCTCTTAAGAAAAAACCTCTCTAGTTCCTTGTAAGAGTTACGGCTCAAAATTTCGTCACTGTCTTGAAAATTAGTGCCTTCAAAGATTTTACGTAAAGAATTATTAAGTAGGTTAATAGACTTATACCGCAAACCACTAGGATTATTAGTTAAAATAAGATCAGCATTTATTTCAACTGGCAATAAAATTTTTGTTACTGTTAAAGCACTATAAGAGTTAACTAATATACTTAGTAATATACATATAGGACACCCAACTGAGACAATCAGTGCTGTAAAAGAGCAAAAGCATAAAATGCTGTTTTTTCTATTTTTTCTTTTTACACGAGCATGTACACGCTTAGATTGAAGTAACTTAAGGAAGTTTTTCTTTATACTCATTTACTTTTCTTTATATGAGGAATATGAGGATTTGAAAAAACTTTCCCCTTTTTCCAGTGCTTGACACTGAGATCTAGCAGGCTTTGCCTGCAAATAATTTTTATATTTCTCATGAAAGCACAAACCAAAAGGAGAATCTGGATCCCAGTGTCAAGCACTGGGATGATGCCACAGCGGGAGGCAAACACAATGTTTGTACAGTTGTGCGTCACGCACTGGAATAATAAGAGAGAGTTTTGAGATGATACAATTGACATCACTCCCTATTATATCTACTTAGATTTTTTTTTAACATAAGTAGTACGTTCTTTGATCCTTGCAGCTTTCCCAAATAGCTTGCACAAATAATATAATTTTGCTCTACGGACCTTTCCCTTTCTCATCACTTGTACTGAAATTAATGCAGGAGAGTAAACAAAAAATTGTGATACTATACTTTCTCCATGACTTACCTTTCTAACTGAAAAAGAAGAGTGTAATCCACGATTTCTTTTTGATATACATACGCCCTCAAATATCTGTATACGCTCACCCATACTATCAACTACCTTAAAAGTGACCTTCAAATCATTGCCAGGACAAAAAGTTGGCATCTCTTTGGCTAATCTTTGTATTTGTTGTTCGTTAAATTTTTCAAGCAAGTTTGTCATTTATCATCTCCATTCAACAATTCAGGTCGACGTTCCTTTGTTCTAACATATGACTGTTCCCTTCTCCAATCACTTATTTTTCTGTGATTGCCAGACAACAGAACCTCAGGAACTTTGTACCTACTCCACTGCTCAGGCCTAGTATATTGAGGATATTCAAGCATACCACCACTATAACTAAAACTTTCTTCAGCAACGCTATCGAAATTATTTACTACACCTGGAAGAAGCCTAATACATGCATCAAGAACCACCATCGCAGCTGGCTCACCTCCCGAAAGTATATAATCTCCAATACTTAACTCATAAGGAGTATACACATCAATTACTCTTTGGTCAACACCTTCAAATCGACCACACAATATTGTTACATGAGGAATTTCTGTTAGCTCCTTTGCAATGCTCTGATTAAATTTTGTACCAGATGGAGTCATATAAATAAATCTAGTATTTTTATGAGCAGAAAGCACATTATCAACTGCATTACCAATCACATCTGGGCGCATAACCATCCCTGCTCCACCTCCATATGGAACATCATCCACAGTTGAATGTTTATCTTTAGCAAAAGAACGAATATTTACTATTTCAAGATTCCATATTTTTTTTTCCAACGCTCTTCCAGCAAGAGAATAGTTCAAAAACCCGGGGAACATTTCTGGAAATATGGTTAACACTGTAACACTAAACGTCATTAGCAAATTTGTAGTAAACTAAGCAGCAATTTGATATTATCTTATAGTATACAGCTAAATTAATCATGTCACCGAATAAAATCATTTACGAAGGTAAAGCAAAATCCATTATAGCAACTGAAGACTCGTTAAATGTCATACAGCACTTTAAAGATGATGTTACAGCGTTCAACAAGGAAAAATATGAAATTATTGAGGGCAAAGGAATAATTAATAATCATGTTAGTGCTTTTATCATGGAAAAGCTTGAAGAAGCAAGAATTAGCACGCACTTTATAAACACTCTAAACGAAAGAGAACAGCTAGTCAAAAAACTCAAGATAATACCTCTTGAGATAGTGGTTAGAAACATTGCAGCTGGCAGCTTTTGCAAACGTTTTAATATCAAAGAAGGTGAGACACTTACATCTCCTATAATCGAGTTTTTTTACAAAAATGATGACCTAGCTGACCCAATGGTGAATGAAAATCACATACTATATTTTGGTTGGTTATCCAAAAAAGAAATGGAAGAAGTTAAAACTACAACTTTAAAGATCAACAAAATCTTAGTCGACCTATTTTCAAATGCAAATATATATTTAGTTGATCTCAAGTTAGAATTTGGCAAATTGATAAACAACAGCACTAAAATCATTTTAGCCGATGAAATCAGCCCTGATAATTGTAGGCTATGGGATAAAAATACGCATAAAAAGCTAGACAAAGATGTTTTCCGTTTAAATCTAGGAAACTTAAAGGAAGCATACTCAGAAGTTGCAAAAAGACTGTCAGTAAAGTTAGACTAACTAAATACTACTCTATCAAGTGGAGGGTTACATGCCTCATCAAGTTTTCCAATAATCTCAATTTTTTCTCCATGCTTTTGGAAATGGCTTTCCACATCCTTCATATTATCGGGATCTACAATCAGTACTATACCTATGCCGCAATTAAATGTTTTTAACATTTCTCTCTTTTCTATTTTGCCTTCTTCTTTCAGCCATAAAAATATATCTGGCCATTTCCAAGAATTAATATTTATGTCTACAAATAAATTTCCTGAGAGAATTCTTGGAATATTATCTATTAACCCGCCACCTGTTATATGCGCAATGCCTTTTACCTTTGGCATAATAGGCAACAAAGAATCAACATATATCTTTGTTGGCTTCAGTAATATTTCACCCCAAGATTTATTATTCCATGGAGATATATCATTATAATTTATACCTAAGCTTTTAAAAATATGGCGCACCAAAGAAAATCCATTTGAGTGAATTCCATTTGATTCTAAACCAACTACACAGTCACCTGCTTTCATTATACTACAATTTGGAAGAATTTGCTTTCGATCAACAACACCAACCACAAACCCTGCAAGGTCATAGTGATTGTTACCATACATTCCAGGCATTTCTGCAGTTTCTCCACCAACTAATGCTATTTTAGATTCCTTGCACCCTTCTGCAATGCCCTGGATTACAGACAATAAAACGTTTTTGTTTAAAACGCCTGTTGCAAAGTAATCGAGGAAAAACAAAGGTGTTGCTCCTTGTGCAAGTAAATCATTTACACACATTGCAACTAAGTCTATACCTATAGTATCATGCTTATTCACCTCTTGAGCTATTAACAATTTTGTTCCCACTCCATCAGTTGAGGAAACAAGCACTGGATGGTCATACTTCTTACTCAGTGAAGAAAAGTCAAACAATGCAGAAAATGATCCTACTTCGCTAATTACTTCTCCTCCTTTAGTTTTTTCAATAATAGGTTTAACTTTTTTTATTAGTTCATTATATAGTTTAAGGTCTATTCCAGATTTAGCATAAGTATTCATAGCGCCTTCATAAATCTTATAATTATTAATACTACATTAATGCTTTGACACAAAAAGCGCAACGAAACTTTCTCTTAAATTGACTACTACATGCCTACCAATATAGGGTTAACTTAAACCATTTATACTTTTATCCAATGAATAAAAACATACTGTTAATAACAGAGTGCCTATCAGGACGAATTCTTCATGATTTTGCTAGTTCTATGCAAGGAATAGTGGGTGGATTGGAAGAGCTTGAAGAAAACAATCCTAATATGCTAAAAGAAATAACATCACTACTTGAAGAAAGCTCTAATGATTTAATATATAAATATAAAGTTATGAAGCAAGCGTACTCTCGTTCATCAGATAATAGCAGCTTTGATAAGACTAAATCCAATATAGAAAATTATTTATTAAAAAAAAAGTAAAGCTTAAGTGGAGGATAAGTGAATGCCCTACAGAAAACTTAATTGAAAGAATAAATAAGATAATCTCCAATATGGTGATAACTATAGTCAGTGCAGTGGCACAAATTGAATTAGTGTCTATTTTACTGACTAAAACAGAAGATAAAACACTACTAACTATAAAAGTAGTAAATAAACATAAATCAATAAGCACATCATTAGTGAGCAAATTAACAAAAAAAAATGATATTAACCTAGACACAAAAGACATTAGTATCTATATGACTTCTTTACTGTTAGAGCATTATAACACTAAAATCAATTACACTTGTGAAAGTAATTCACTGAATATAGGCTTAACTATAACTTGAGATGGCTTCATATTTCATAAAAAGGACTCGATACTATAAATTTGAATCTTGGATAAGGAAAGGAAAAACTTTGTGGAGTAACCTAGACATAAAATCTGTAGTTAATTTCTTTTTGAAAGTTACAGATTGCTAAAAATACTTAAACAACTAATTTTTATAACTTTGTACCAATAAAACTATTCCTACCTTTAATTATCAAACAGTAATGTATAGAACTACAAATTTTTGCATATTAAGAAACCTTTTAAGCGCGTATTTAAGTTGCACATCTGGCTATTGCAATCTCTCACTTCCAAGGTAAAGTACCTTATCACCAAAAAAATTTAATTTAATTTAATTTAATTTAATTTAATTTTTGCAATCGCTTAAGTCTAGTATTATTTTGTTAATGTACCGTTCATTTGCATCCTTAATAATAAACTTTATACCATTTTTATACTTTACAACTTCATCCACAGAAGGTACCTTACCAGCAATTGAAAGAATCAAACCACCAAGTGTAACATAATCCTCTTCAGAGTCACACAACTCTATTTTTAGATTTTCCTCTATATCCTTTATAAGGGCCCTTGCTGACATTTCAAATTTACTTTGAGATAGTTCAGTAATGGTGTATTCGGAATTTACCTCGTTCTCGTTATCGATATTTGGTATTAACTCTTCTATAAGATCAGTCATTGAGATTAAACCATCAGTTCCGCCATATTCATCCAATACAATAGCCAAATATGATTTAGAAGATTTCATCCTAATAAAAAGATTTGTTGCTTTCATTGAGGCTGGGACAAATATCACATTTTGTATAATATTTCTCAGATTAAAATCTTTATTCTTATTGAAAATGATATCTTTTACGTAAAAAAAGCCTATTACGTTGTCAAAGTTATTCTTATAAGTTGGTATCTTAGCATGGTAAGTGTTTTTCACCTTCTTTATTACCTTATCCTTGCTCGATTCAATGTCTACTGCACATATCTCCTTACGTGGGGTCATTATATCCATGATGCTACAATCACGGAATTTTAATAGACTACTAAGTATGTCAAGATCTGACAGATCACCCATTAATGCCTCAGTAGCACATTTTTTTAACACAGAAGTTTTATTGAAGAGAAAGAGAAAAATTCTGTATGCTATTTTTTCTACTAAAGTTTTTTTCTTATTCAATTTATTCCTTTTAATGGTGAAAATATCTTTAGATAAGGTCTATCAAGAAAACTGTTATTAAATGTTTAATAAGCATGTGAATAATGTCAAATTAATTTGTGAATTATTTGTTGACATAAAATACTAACAATTGATCAACAATTTTTTCAACGACATATACATAATTATGTAACAATGCATGATAGTAAAACATTTTTCCATAAAAGAAAATTACTAACATTCTAAACATCTTACTTATGCACATAAATAATAAAGGAAAATCAATAGTATACAGAAGTTATTAACATATTTATTCACAAGTTAAGTAATACTAATTTTTACTGAATTTTAAGTTAATAACAATTTATTGATAGAACTACTACTATTGTTATACTTTAGTTTAGATAATAAAGTAGATAAAATAGATTGAAAAGAAGTAAAACAAAAATAACAAGAATCATCAACCAGAACAAGTCAGATGAAAAAGTTCCTATTTGGTTAATGCGCCAGGCTGGCAGATCTCTTCCTGAGTATCGCAAAGCCGTAGAAAAAATGAGTAATTTTATGGGGATATGCTATAGCATAGATTTAGTGGTAGAGCTGACGCTACAGCCAATAAAAAGATTCGATATGGACGCAGCCATAATTTTTTCAGACATTTTAATAATAGCTGACGTTTTAGGTTGTGATGTGAATTTTGTTCGCGGTGTGGGTCCAATAATAAAACCTGTGAAAAGCTCTGAGGAGTTAAAAAATTCACAAGAATTTGAACCTAAAACCTTACCAATCTTAAATGCCATCAGGAAAGTAAGAAGCCAATTATCAGAGGAAAAGTCCCTTATAGGCTTTGCTGGAGGGCCGTGGACGGTAGCTTCCTACATCATAGAGGGTGGTAGTAGTAAAACTTTTTCTAAAGTATTAAATTTCTGTTCCCTAGAACTAGAAGAAGTAATTAAAAAAATAACAGAAGCGACAATTATTTATCTAATCAAACAGATAGAGTTTGGAGCAGATGTCATTCAGTTATTCGACAGCAATGCTGGTATATTGCAGGGAGAACTGTTTGAAAGATACGTCATCAAGCCAACAAAGGAAATTGTTTCAGCAATAAGGAGTAGATTTCCCAAATTTCCAATAATAGGATTCCCAAGGTCTGCTGGAAGTTTTTATAAGGCTTACTGCGAACAAACAGGCGTATCTGCAATAAGTATAGATTATAATGTTCCAATAGAATGGGCAAAAGCAAATCTAAAAATTCCTCTACAGGGTAACCTTAATCCTAATCTTTTGGCCCATAATAAGGCAGAAGCAATTGAAGAAGCAAAGCGCATAATAGATTGTTTTAGAGGTTTACCTTTTATATTTAATCTTGGACATGGAGTGCTTCCTGATACTCCAGTTGAAAATATTGCTGCATTAGTGGATCTGGTAAGAAATTACTAAAACCCTTGCAAGACAAGCCTTTACCGTGGTTAAATGAACACCTTACTTGACAAACCTTCCCACTTTCCCTATCATATCAATGAGAGTATTTATCCTTGTTTTTGGGCTCAATAACAAAATTCAGTAAAAAAACTCAAATATTTATTGGCAAATTACAAAAAATTATAGCGGCTGCATGTCTTTTTTATTTTTTCTACATTCAGCCAAATCGCGCTTAATTTTAAGCGTTAGCACATTATTACAGTGCCAATTTACATTATTAAAACTCGCTATACGGGGATTTATTTGCCTTTTTTAATTTATTAAGCTTTTAAATATCTATAGTTAATATATTTAAGAATACAAAAATACCAACCTTTATGTAAAATAATAAAACTTCTAGCTTTTTTGTTGTGTAGAGTTTATCATTTTTATTTAACTTTAGTGAGATTATGTCAGACCTTGCAAAGAGGATGTCTCTGATAAAACCGTCGCCTACAATTGCTGTGACTGATAAGGCAAACAGATTAAAAAGCGAAGGAAAGAAAATTTGCGTTTTAGCTGCGGGAGAACCGGATTTTGATACTCCAGATCATATAGAAAAGGCAGCTATTCAATCAATAAATGAAGGCAAAACTAAATATACTGCTGTTGATGGAACGCGTGAGCTTAAAGAGGCGATAATCAATAAGTTAAAAAGGGATAACAATCTAGAATATACACTCAACCAAATTTGTGTCGGCGCTGGCGCTAAGCAGGTGCTGTTTAACTTGTTTATGGCAACAATTAACCCTGGAGATGAGGCTATAATACCAGCTCCTTATTGGGTTTCGTATGTTGATATGGTAAATCTTTTTGGCGGACTGCCAGTTGTTGTAGAGTGCAAACAAAACTTTAAGCTGACACCGGAATTACTGGAAAGTAATATAACTGAGAAAACTAAGTGGTTAATTCTCAACTCACCAAATAATCCAGCAGGAATTGTCTATACATATGATGAATTGAAAAGAATAGCGCAAGTATTACTCAAATATCCACATGTGAATGTTGTTACAGATGATATTTATGAACACATAATATACGACGAAAAGTTTTTTACCATTGCTCAGGTTGAGCCAAAACTTTATGATAGAGTTTTTGTGGTCAATGGAGTATCGAAAGCCTATGCAATGACGGGATGGAGAATAGGGTATATTGCAGGTAAAAGTGATGTGATAAAAGCTATTTCTACACTACAGTCTCAGAGTACTTCTAATCCAAATTCAATAGCACAAGCAGCAGCAGTTGAAGCGTTAAACGGTGATCATAGTTTTTTGAAAGAAAGAACAAAAATCTTTAAGGATCGTAGAGATTTTGTAGTAAAAAAGCTAAATTCTGCTTCAGGATTGTCAGCATCTATTCCACAAGGTGCATTCTATTTGTTTGTCTCATGTGAAGGTTTATTGGGTAAGAGCACGAAAAGTGGTAAAGTAATAAGTAATGATCTTGATTTTGCTGAATATTTGTTGGAAGATCATTTAGTTGCTGTTGTTCCAGGAATTGCATTTGGTCTGAAAAATTTTATCAGAATTTCTTATTCAACCTCTCAGGAACAATTAGAAGTTGGATGTGATAGTATTACTAAAGCATGCGAAATACTAAGTTAACTTTTTAATATTCCTATATATAATATTTCAGTAAGATAGAGTTGATTTATGGCTTGGGTGTATTTGCTATTAGCTGGTTTTGTTGAAATAATATGGACCACAGCACTAAAATATAGCAATGGCTTTACTCGTGTTATACCTGTAGTAATTATCTTAGTTAGCGGTTCTGTGAGTCTTTACTGGCTGTCGTTAGCAATGAAGTCTATTCCTCTTGGTACATCTTATGCAGTTTGGACTGGTATAGGCTCTATAGGTGCAGCAATAATAGGAATAATGTTTTTTAATGACCCAGTAAATTTTGGGCGTTTATTTTCCCTTGCTTTGGTAGTGCTGGGTATCATAGGATTAAAGGTATTTTCCAATTAGGAAAAATTAAGTACGTCTATTTTACCATTTCAGGACTTTCTACTAAAGTTGCTTTGGATTTTTCGGTTCTTGAAGAGGGCATTCCTATTGATTTGGCAAGTACCTTTCTAATGTTCAATATTTCATTTTTCTCATTTTGTTGAGTTAAGTTAATATCGTTTATTTTACTCACTAAATCTTTTCCTTCCTTTAAAATTTTTAAATCGCTTTCGTTGATGTGATGTTCATTGTTAAATTCTGCAACGATCTCTTTCTTCTTTGGATGAGTATTCAAAAATTCCAATATCTGGTGTTTAGCAACAGCTTGAATAAATTTCTTATCGTGAAATATTGAATTATTATGTAGTTCTTCTAGGCCTTTATCATATTGTTTTGCTTCGTTTACAGTAAGTTTTATTATTTCTTCTGCGCTACTTAAAAGTTCCCTGTATAACTTGTCGTATCTATTGCCTGTGTGTGCGGCAAATGTTTGTTCAATGTATTTTGTTATGTAGTTTTGTAGCGTATTGTCTATTGTACCTATGTTCATCCACTCACCTTGCTTTTATGTTATATTTTACACGCGAAAAGGTTAATATTAAGTTAACTTAGACGTTTCTAAAGCCAAGTTTTACTAAAAATTATATTATTTAAAATATAATTGTTATCACGAAATAAAAGCGTAAGTAAAATGAATTTTGTAACAAAACTAAAACTTATAGTAAAAAAAATAAAGCTTAAGATGAACAAGGGTAAAATTATAAAAATCCTTATCATCTGTGGTATAATTTTTTTCATATACCTTATCCATGAACCAGTTATAGATATGCTAAAAGGTCTCTTTTAAGAAAGATACTCGGATTAGAGTAGCTATTTACAAAAGTGTTGCTCCTTGCTGATAAAATACCTATAATCCTGTTTTTTAGGTAATATTAGCATTGCAGAGAAACTTTTTCATATGGTTGCTAGCATCACTATTTTATTCATACCAGTATATATTACGTGTAATTCCAAATATAATTGCACCTGAATTAATAACGAAATTCAACATAAGTATTACAGACATTGGTCAATTTGGTGGGATATATTATATAGGCTATACAATTGCTCACATACCTGTTGGTCTTGCCCTTGATAGATTTGGACCAAAGTTTGTTTTACCTGCATGTATTGTCTTAACGTTTGCTGGGACATTGCCACTAATATGCTTTGATGAGTGGTATTACTCAATACTTGGTAGAATGATTGTTGGAGCTGGGTCATCTGCTTCGGCAATTGGGCTCTTTAAAGTTGCAAGTATGTATTTCTCACAAGAAAAATCAGCAAGGATGGCTAGTTTATCTATAATAATAGGGTTACTGGGAGCTATTTATGGTGGATTACCTCTAGACTTTTTGCTCAATAAATTTGGTTGGAATTATGTTATATACACTTTCTCAGCGTTTGGTTGTTTACTTGCTCTGCTGTTGCTTTTAATAACACCACGCGGTAGTTCAGAAGAAAATGCAAGTGACAATATATTTCAAGATTTAAAAACTGTACTTTTCAATAAACATATCATTCTGATTAGCTTTTTTGGTGGCTTAATGGTTGGACCACTAGAAGGTTTTGCTGATGGTTGGGCAAAAGCGTTCTTATGTGAAGCATATCAAATGACCGGAGATCTGGCATCTTCGCTTTCTTCCCTTATGTTTATAGGTATGGGAGCTGGATCATTCTTTTTAGCTTATTTACTGGAAAAGTATCCAGATAAACATTACGAAGCAATTATTGCCTGTTCTTTTGCAATGATTGCTAGCTTTCTCTTGCTTTTTATGCAAGCTGGAGGTTTATATATTGCACTACCTGCACTCCTTGTTATCGGCTTTTCATCTGGATATCAAGTAGTTACTATTTACAAGGCAATAAGTTATGTAAATAATAACTTGGTAGGCTTAGCCACAGCTATATCAAATATGGTAGTTATGGTTTTTGGCTATTTTTTTCATACTGGAATTGCAAAGATAATAGACTTGTGTTGGAATGGGACGGTAATACAAGGAAATCCTGTCTATGGTACTGAATTGCTAATAAAAGCAATATCGATTATTCCTGTATGTTTGCTTTTGGCTGTTTTTGGGTTTATGTGGTTAAAGAAAGGATCTTATGACAATTGCTCCAGAAAGGATTTGTAACTCTGAAAATAATTTAAAGTCTTTTGATAATGAAGTTTATCAATCTATAGAAAAAGAACTGCAGCGTCAAAGATCACAGTTGCAGTTGATTGCATCGGAAAATTTTGCAAGTAAAGCAGTGATGGAAGCGCAAGGTTCTTTTCTGACTAATAAATATGCAGAAGGTTATTCTGGTAAAAGATATTACTGTGGCTGTGAGTATGTGGATGAAATTGAAAGTCTAGCTATAGATAGGCTTTGTAAACTATTTGGTGTTAAATTTGCAAACGTTCAACCTCACTCTGGTTCTCAGGCAAATCAGGCAGTATTTGCTTCACTACTTACTCCGGGTGATACAATACTTGGATTATCACTGAATTGTGGTGGACATTTAACTCATGGTGCGGCACCAAGCCTTTCTGGTAAATGGTTTAAGTCGATTCAGTATACAGTTAGTAGAGACACTTATCTGCTTGATATGGATGAGGTGGAAAGGCTAGCACTAGAGCATAAACCAAAATTAATTATTGCTGGTGCTTCTGCTTATCCAAGAAAAATAGATTTCGAGCGCTTTCGCGAAATTGCAGATAAAGTTGGTGCATATTTGCTTGCAGATATTGCCCATTATGCGGGACTTATTGCGGCTGACGAATATCCGTCTCCTACTAAATATGCGCATATTATAACTTCGACAACTCACAAAACTCTACGGGGTCCTCGTGGTGGAATTGTGATGACAAATGATGAAGCGCTACATAAAAAAATTCAATCTGCGGTTTTTCCGGGATTGCAAGGTGGACCACTTATGCATGTGATAGCTGCAAAAGCTGTTGCATTTAAAGAAGCATTAGCGCCAGAGTTTAAAACTTATAGCAAGAAAATCGTGGAAAATGCGAAAGTACTAGCTCAAGAATTGCAAAAGCATGGACTCGACATTATAACCGGTGGCACTGACTCTCATATAGTGCTAGTTGACTTAAGATCGCAGAAATTAACTGGAAAAGACGTTGTAGATAGCCTTGAGAGGGCTGGCATTACCTGCAATAAAAACTCTGTACCATTTGATACAGAAAAGCCAACCATTACTTCAGGGCTACGTTTTGGTACCGCTGCTGAGACAACGCGTGGACTTGAGAGAGAAGATTTTAAAGAGATAGCTGATCTAATAAATGAAATAATTCAGGGATTGATCAATGGAAATAGTCCTGATATTGAAAGAGCAGTAAAAAATAAAGTTGAAAAGATTTGTAGTAATTTTCCTATTTATTAATTTATTTAGCATTCAAATTTCCTTTCTTTACTTTGGATTAAACTATTGTATAGTGATTTTATAGCTCTTTAATTTTATGATAAATGTACTTAGCATAGAGAGTTGTGATTTTCACAATAAAAATGTTCTGCTCAGGGTTGACTTCAATGTTCCTATAAAAAATGAAAGAATTTGTGATGCCACTCGTATTTTAAGAGCGCTACCTACCATTCAGTATTTGGCAAATGCGGGTGCAAAAGTTATTATTATCTCACATTTTGGGCGTCCAACAGCAAAAGAAAGTAACCTATCGCTAAAAAAAGTAGTTGAAACTTTATCACAGCTGCTGAATAAAGAAGTGAAATTTATTGATGATTGTATTGGCGAGAGAGTACAAAGAGCAATAAATGTAATGGATGGAGGAGATGTAATATTACTAGAGAATCTGAGGTTTTATAAAGAAGAAGAACAGAATGACTCAAGTTTTGCTAAACAATTAGCATCTCTAGCAGATATATATGTAAATGATGCATTTTCTTGCTCTCATAGAGCTCATGCTTCTATTTCATGTATTACGGGATTTTTACCTTCTTATGCAGGATTTTGCCTGCAAGATGAGCTAAAGTATCTTGAGCAAGCCATATCGTTTGACGCTAAACCTATTACTGCGATAGTTGGTGGAGCTAAAATATCAACTAAAATAAAAATGCTTATAAAGCTAGCAGAAAAAGTTGATTACCTTATTGTGGGCGGCGCAATTGCTAATAATTTTTTGTTATTTAATAAAGTGAATATAGGCAAATCTTTTTTTCAAAATGGAGTTGATGATCTTCTGCACGATATTGTTGAGATGGCAAATAAAAACAATTGTAAAATAATTGTGCCTGAGGACGTTCTAGTTGCAGTAAATTCTGATTATAGCACTGGCATTTTAAGAAAAACTGAATCCATTTTGGACGGTGATATAATTTTGGATATCGGGCCTCAAACTTTAAGCACAATAAGCGGTATAATAGCAAGCAGTAAAACTCTACTATGGAATGGGCCTATTGGTGTTTTTGAACATTCAGCTTTTGCAAATGGCACGATAGAGGTGATGAAAATTGCTAATAACTTAACGCATAAAGGAAAATTAACCAGCGTAATAGGGGGAGGAGATAGCCTATCTGCAATAAATGCAGCAGGTCTTACTGATAAAGACTTTACATATATTTCAACAGGTGGAGGAGCATTTTTAAGTTGGCTAAGTGGTGATGAAATGCCGGGACTGCAATTAACGTCGAATTAAAACTTTTTTAAGCTGTTGCTTGTACCTTAGCTTTTTTATAAATTGTGTTGTGGTTATGTCGAAAGCAGCTAAATTAATCTTATGCTTAATAATACCAGTAATAGGATTTGTTTTTTACATTAAGGAGCATTACCTCAACAATACAAGTTCACAAATTAAATTTGAGCCATTCTTCAAAACAAATTCTACAAGTCTAGACTACATTCCACCACTTCCAGAGCTGACTGATTTTGATAGAGGAGTATTAAGGGTTTGTGGAGATTGGGGAACACACCCTGATGAAGAAGATTTCAGGATTTTGCTTGATTGTCCTCAGCATCAAGAAGTGGTGAAAAAGATATACGATAAGCTTGATCATCAAGTGATTACACCTAGTGCAGACTTGGGATTATTTAAAGATGAATTGACCAAGATTTGGTTTACAAATAGTGGAATTGAGAAAGAAACTATAGGGTTTGGGCATATTTTTTGTGGTGAACCAGATAGATTGGGGCTTGGTGGTATGCATTTTGTAGGTAGATATGTTGAGGCTCAAGAAGATAAGTGGGCGGGTGCAATTTGGGATAGTAAATCCCTGTGCAATAAATTAGATATTAAGCCACCTGTTTACACGTTTGGAATGAAATATTTAGGTAAGGATGGAGAAGTAAAAGTTAAGTGCCCAAATGGGTATGCGTATAACCTTCATGCTGATGATATTTTAGTTTCTGCAACTAAGGCGTTTAAGGAACTGGGAAAAGATGGAATGTGTCTGTATAAAATGGAAGATGACAATTATCAATCAGTGTTTGTGAGAAAAAATGATGCTATACTTACGTTTTACCCTGACTTAACACCAAAATGTAATGATAAGAGTAATAATTGTAGCTGCAGCAAGTCTTGATTGGCTAAAAAAAGTAAACATTTTATGTGTATTATGCTAATCTAGTTATATTGCGGGCAATTTGTAGAGCTACATGAAGCTTATAGTAAAAAAATATTTGTCAGTTTTATTTTTGTTGCTGCTTGTAGCGCCTCTTGTATATGGACAACAATCTTGTTTAAGTGATATTGAGAACGATTTTCAAGATTTGAAAACATCATTAAAAAATCCAATATTTTTAGATCCTGCACCGAGTTTAAATTATGATGATAGAGAAGGCAAAAAAGTGTTGATGATGGTGGTGCACCATACCGAATCACCAACATTAAAAAGTACAAAATACGCATTAAATTCTTCAGGGATATCAGTACAACTTATTGTTGATAGAGATGGTAGCATTACTCTGATGGTTCCACTTGAAAAAAGAGCATGGCATGCTGGTATAAGTTATGCGAAAGTTCAAGTAGATAATGTGGTTGAAGAGCTACGGAAACTGAATGATTATTCTATAGGCATAGAAATTGTAAACACAGGGCTTGAGCCTTTTCCAGAAGAGCAAATGAAATCTGTTAAAGATTTGATTTTATATCTCATGAAACGCTTTAAAATTAGAAAAGATATGATATTTAGTCACGCTGAAATAGGCACTATAGTGTACAACTCAGCAATTGAAGGTTACGCAATGCGTAAGCCTGATCCACATAAGTTATTTGATTGGGAGTTATTAGAGAAAAGTGGTATCGGATTACATATAGGTGATAGAATCAGTCCTCAAGACGCAGAACAAAAAGTAAATGAGGTTTTGTATAAGATAGGTGATAAGAGTGAAAATATTTTGAAATTAAAAAAAAGACTGAACAGTTTTTTTTATAAAATACTGCCTTGGAATGATAGGGAAGGTAATATGGTTTTTCCTGACAATAACGTGAATTATTCAGATGAGTTTGATGAGAATTTTGCGTGGGTTATTAATCAGTTTTCAATGCACCACTTGCCGAAAAAGATTAGAAAAGACTTGCCTCTAAAATTAGAACAGGAAGATATTTTGCCTGAATTTTTAGTTAAGTATAGTAATCTTATTTTCAGCGAATTCTTATCTTTAAGTGATAGAACTAAATTAAGCTTAAAGCCACCATTTTTGAATGAAGAGGATTACAAGCGTTTATTGTCTTCTTTTGCAGAATATGAAAATAATATTTCTTCTACTGCATTTGCTACGCTCATGTACAAGATTAAGCTATATTACGACTCTTATCTAAGGTATAATATAAGATCCTCGCTTTATATTCCATTTAAGCTTAATTTATTTGAAAAGCTAGATGTTTTAAAGAATGAAATATTGTCTTTTAAGTCTGTAAGCCATGAAAAGGCTATAGAAGTTTCGAATTTAATTAATGAGTTTAGGTCGAAAATTTTATCTGATTTCCAAAATTTTGAAAAACAATGGTTCCAAGAATTTAAGGACACTTGGAAACAAAAATTTATACCAAATATGGAAAAGCAAATGTCTTGGACTGCGCTGCATGAAACTGTGTTGGAATATTTAGAAGAGGCAAAGAAAGAAGTCTAATGATCATTACAATAGCCAGGTGCGTGAGTGGATTAGATGAATTATAAGCACTGTGTTTTTTTGCTTATGCTAACAGTTATTTATGGCGAAAACTATTTGCAGCTCAAGATAATTCAAAGGTTAGGATTGCACGTAGAGTGTTAAAAAATTTGTATCCGTTTAGCAGAGTGATGAAATAAGGTAGATAGGAAAAGACAACTATAGGAACAAATGGTTGTCATGCAAGTAGCCAGACACTGGTATCCAGCAAATTTATTGCAAATAAGACAACATTTTCGATCAAAAATCAGTGTCTGAGCACTGCCGTTATAAAGGAACCAGTACTTGCGTGACAGGAAAGAAAGCACTGGTTTCAATATTTGCACATTAGCCATGCATCTGGATGGATACAAAAATTTCTAAATGAGGATTAATATAGTATTGAGATGACAGAGTTTAAAAAATAAGTTACTTTTTTTATTTTTGGTAAAAAGTAGTCTATGGGTATTAAAATTGCACCTTCTATACTTTCAGCAGACTTTGCAAAATTAGGAGAGGAAGTAAAAAGAATTAGCGACTTGAATGTAGATTATATACACATAGACGTTATGGATGGAAATTTTGTTCCAAATATTACAATAGGTCCGAATGTTATCTCTGCAATACGTAAATATAGCAACCTTCCTTTTGATGTGCACTTGATGATTAAATCTCCTGGTGAACATATTGAAAGTTTTATAAATGCTGGTGCTGATATTATCACTATACATGCAGAAGTAGAGATACATCTTGAGAGGCTAGTAAGAAAGATAAAGTCATATAAAAACATAAATGATAAAAAAAAAACAATGCAAGTTGGGGTTTCAATTGTTCCTTCAACTTCTCCAAGTGTGCTTGAGTATATAATACATGAGCTAGATATTGTGCTAATTATGACAGTCAATCCTGGATTTGGAGGACAGGAGTTTATTCATTCGCAGTTGAGTAAGATATCTACCGTGAAGAAAATGATACAAGAACGTAACCTTAAAACGCAAGTTTCAGTAGATGGTGGAATTAACTTTTCTAACTCAGCTGATATAATAAAAGCAGGTGCAAATATATTAGTTGCTGGATCAGCAATATTTAAAGCTGAAGATATGAAAAAAGCTATAAACGACCTTAAAAATCTTTCGTTATAACCCTACAGATAACACAAACCATTTTTGTTATCTTGTCAGTTTTAAAAATTTCTATTATCCCAATGTTTCGACACTGAGATAATAGAAAGTAAGTTCAACCTCAATAGAAACCTGATGATGAATCATTATTACCAAATTTTGGTCTGTTTCTATTACTAAAACCAGAACGAGGACGAGTAGGTCTATTACTATGATAATTATCTCCAGGTTTTTTATTAAACGAGTTGTTATAATAATTATCCCTATTATTTAAACCATCTCTCCTTTCTTCATTGTAAAGCTTACCTTCAAAAAATTCACCTGTTTCTTGATCAACACGACGTCTTGATAATTTTGGACATCCACCTTTTTCAAAGTCAATTATCAAAGCTTTGAAGGTATCACCCTGTTTAAGTATATCCTCAATGGACTCTACATGTTGATTAGCTACCTCGCTTATATGCATTTTTCCTTTTCTTCCATTAAGAAGTTCTAGCTCTACAATAGACTTCTCTATCTTTACAACTTTAGCATCAATTATAGAACCTTGTTCTAGCTCTGTTATTGAATCAATCATCATATTTTTTGCAGCTTCAGCTTCAGTACTACTAATGGCAAAAACAGAAACTTTACCGTCATCCCCTATTTCAATTTTTGCATTACTTCTTTCACATACACTGCGTATATTTTTTCCTTTAGCACCAATAGCTGCAGAAATTTTATCTTTATCTATATAAAACGATAACACTCTTGGTACATGATCTTTTATATCCTTACGATGTTCTGAAATTACTGCATTCATTTTTTCTAAGATATGTAATCTTCCGACTTTTGCTTGTTCTAAAGATTTTTCAACAATTTCAAAGCTTATACCAGGAATTTTCATATCCATCTGCAGTGCTGTAATCCCTTCGCTAGTTCCTGCTACTTTGAAGTCCATATCACCAAGATAGTCTTCATCGCCCAGTATATCAGAAAGTATTATATGTTCATTTTTGTCTTTGATGAGACCCATAGCAATTCCCGCAACGGGAGCCTTTATTGGCACACCTGTATCCATTAATGCAATGGAAGTTCCACAAACTGTTGCCATAGAAGAAGAACCATCAGATTCCATAATCTCAGATACTACCCTTATTGTATAAGGAAATTCAGATTTATCAGGTAAAACAGGATGAATTGCTTTCCAAGCAAGTTTACCATGACCAATTTCTCTCCTTCCTGGTGCGCGTATAGCAGAAGCCTCTCCAACAGCAAATGGAGGAAAGTTATAATGCAACATAAAATGTTCACGTCTATCCCCTTCAATGTCATCCACAATTTGCTCATCTTGTGTAGTACCAAGAGCAGTAACAACTAGTGCCTGAGTGGTACCCCTTGTAAATAGCGCAGAGCCGTGAGTTTTGGGTAGAATATCAGCCTCAATTTCTATCTGGCGTACTTCATCATACTTACGGCTGTCTATCCTCACACTTTTCTTTCTAATCATTTCACGCACTAAAGATCTTTCAAAGCTTTTTACTGCATAAGTAATTAACTTTTCTTCTTTTCCAGCCTCTTTAAGAGTATTCAATATATTATTTCTGACTACTTCTAGAGCCTGAACTCGCTCTTGTTTTACTGTTTTTGAATATGCTTCTTCAAAGTCTTTGCGATATTTCTCAAGTTCTTGAGTTATATCTGATATATCAACAGGGGCAAAGCTTTCAGGTTTATTGCCTACTGTATCAGCAAATTCTTTTATAAGCTTAATAACAGGTTGAAGATGTTCATGACCGAATTTTATTGCACTCAAAACATTTTCTTCAGAGAGCTCTTTGACTTCCGATTCGACCATTAAGATCGAATTTTCATCACCAGACAAAAACAGATCCAAGTTGCTTGCTTTCATCTCTTGAACGGAAGGATTGAGTATATAATTGTTATTTTCATCACAACCGACCATAACTCCAGCTATAGTAAAGTGGAAAGGAACACCAGAAATTGCAAGAGCTGCGACGGTACCTATCAATGCTGGTACTTCAGGAGAATTGACCGTATCGTAAGTTAATAGATTACATACTACACTAATTTCATCATAAAAACCTTCAGGAAATAACGGCCTTATACTTCTGTCTATTACTCTTGAAATTAAAGTTTCTCTATCAGATGGTTTTCCTTCTCTTTTAAAAAAACCACCAGGAATCTTACCCATGGCATAACTTTTTGCAATAAACTGCACATTTAAAGGGAGAAAATCAACACTTTCTTCCTTCTTTTTTCGTACAACAGTGACTAAGATAGAAGTATCTCCATAATTTACAACTACTGAACCATCAGCTTGACGTGCTATTTTTCCAGTTTCTAAAAATAAGGAACGACCACCCCACTCTATAGATTTTTTTATAATTTCAAACATACAAAATTCCTCGATTATTTTCTAATGCCTAACTTCTCTATTAACTCTTGATAGGCTTCATTACCAAATTTACGTTTTATATAATCTAAGCATTTGCGCCTTCTACCTATCAATACAAGTAAACCGCGCTTAGAATTATGGTCATGCTTGTGCACTTTAAAATGCTCAGTTAAATTACTGATCCTCTCGGTCAAAATTGCACATTGTACAAAAGATGAACCTGTATCATCTTCTTTAATTGCATATGTACTAATCAAACTTTTTTTCTTTTGGGATGTTATTGACATCTAAACCTCATTTCAAAATATTAAAAACACGAATAGGCTTCACATAACCATGAGTAAAATTGCAAATTGCAATAGGTACATTACCCACTATTGTACAAAAAATATCATAATTCTTTAAACCACGCAAGTTATTTAATATAATTCCTTGACCTTTTCTGATTTTCTTTGCTTCCTCTAGAGAAATCTCAATCTTGAACATCGATTCTAAGACTGATGCAATAGGGATAATCGGACTTTTTGCATCACATTCAATGCAACTCTTCGGTGTCATTCCAGCGCTCTGGTACACATCTGTACAAACATTTGTTTTGCCAGAGTAATTTGCACAACGGGTGGTGTCATTCCAGTACTTGACACTGGAATCTAGGGAAGTTTGCTTGCTTGCAAGCAAACTTGTTTGGTGATCATGGAAAGTAGCTAATAGACGCTTTTGATTGAGGTTACATAGAAAACTAGATCCCAGTGTTTGTACAACTAGTACAACATTGCATAATTCTATTATGGCTATTTTGATCAAAATTTGCAAGACTTTTTATGCGAAACACTATATACAAGTGATTGTGATTGATTTCAATTTGATGAATTAACATTCTAATAATATTTTGTTTAGTCTGCCAATCCACTTGATCAAGCTTTGACTCAACGCTTGAGGAAAAGTTTTTCAAGTTATCTGTAACAAGGCTCAATTCTTGTTGTAATTTCTTTTGATCAAGTACTTTTTCTTTTTCCTCCTCAATTTCTTTTAAATGCTGTTTCATTGTTGTGATTCTTGGTTCAAATTCTTCTTGGCTTATAAACCCTTTGGCATAGCTATCAATAAATTTTTTGATACTTAATCTTAACTTACTTTCTTGCTTTTCACGTGTTTGATTATGTAGAGGTTTTTTGTTCTCTGACAATCTACGTTGATATTCATTTGCAATCCTATCTGGCTCTTTTAATATACTCTTAACTTCTTCCCATATAACTGTATCAAGTACATCAGTACGTATTGCTTTATTGTCACATACTCTGTTACCATTAAACCTGCAGCCAGAGCAACGGTAGTAAGAATACCGCTTATTTCTACTATATGCACCACAATAAGTATATTGGCAACGCTGACATACTGTTAAACTTCGCAACAAAAACGTTTCTTTTCTTTCCCGTGCTCTTGCCCTTTGTCTATTTTCAGTTAGCTGTACTTGCACTGAATCAAATAAATTATCATTGATTATTTTTGGCACTGGAACATAAATCCAGTTCTCTTTATCATTACTAAAATGACCATTTTTTAGTTTACCACAAGTTCCTTTTTTGGATTTCCTTACTTGTGGCTTTGAGCATGCCTTAGTTTTACCATAAGCTGCTCGTCCTATATAAGCAGGATTTCTTAACATTTTCCAGATAGTACTTCTTTTCCAATATTCTTTTCCTGTTTGTGTTATTACTGGTATCTCGCTAAGTCTACGTATAACTTCGTTGATGCTCATTCTTTCTTGACCAACCCAATTAAATATTTTGTACACTACATCTGCTTCTTCTTGATTAATCTCAAACTGAGCACTTCCTTCACCTACATGTTTTGCTATGTAGCGATAACCATAAGGTGCATTACTCATTACACTTATACGGCCAGTTTTAGCTGCATGAAGTTTTCCTCTGCGATTACGTTCCATAATTTTTGCACGTTCATACTCCGCTACTAATCCTTGAATTCCTAAAAACATATTAGATTCTGGATTATCCTCAAATTTGTGATTTAGGAAAATAACCTCTGACCCTGCTTTTCTAAACTCTTCGAGTAAGAGCGCTTGGTATGCAGATTTCCGTGATAGCCGATCAGGTGAATGAATGTATATCTTATCAATCTTACCTTCTGCTACTCTATCACGTAAACTCTCTAAGCCAGGACGCTCTAAATTTGATCCACTGTAACCATTATCGATAAACCTATGTTCATCTAATAACTCATGTCCATCACTGCCAATGCGACGTTCCAGCTCTGCAATCTGACTCTCTATTGTATTCTCCTGTGCCTGTTGTCTTGATGAAACTCTTGCATATAAACTTACCGTTGTCATCCTTTTCTACCTCCTTTGTTTTATGTTTCAATAATTGTTCATAAGCATTCGCCAAATATGTTCCTGCCAAACGACTGGGCTCATAACGGCAATAAATAGTTAATTCCCCTTTTTGCATGTTTTTCTTCCTGTGAATTTTCTTATAGGTTAGAAAACTTCTATTACACTAAACCAATGCGCACCTTATTTAAGAAAGCTGTCTAGTTCACACAAATTCTCCCTAATTAAATATACAAGATTTGAAAAAACTATGTCCAAAAGATCTTTGCTTGAATTATCATATTATGTATAATATAGCTTATTTTATGTAATATGAATGTTCATCCAAGCCATGAATTCTGGGAAAGCGATTTAGAAATTCCTGTTAACCTTTTACTAGATCGTTTTCAGGATTCTAATATACGTCAGTCTTGGTTAGATTCCCTTTCTGGTAAACAACTAAGCGTTATTTTTCAGCATTGCTTTAAAAATCATTTGAATGGGCAACTTTTTCAGAACGGGGATTATGATGATAGATCCACTCAGCAAAAACGTAAGATGCTTGCTAGTTACTCTGGCTCTCTTTTTAACTATTATCTCATTAGCTACTTTGATCGTACAAAACTTGAGGCTACAGTCAGTGAAGTAGCAAGATTTGCCCTTACTCAAGAGTTAATGAGGTCGTATCTGATAAAAAATAATACCAAGTATGATAAAAGATCCTTATTGTTTTTACTATTTCACATAAATTGTGAACTTCTAAAATCTGTCTATCACTTTGATAAAGTGCAAAAGAAAGGTTTCATATCATTTGCTCTACAGAAATCACCAAGACAAATAAACACCCCATTTAAGGAATTTATGTCACCGGAAGCGGTAGAGCAGATACTTGGGGATGATAACCAATTGCAGGGTTTTTTTCATCATCAAGATCGAATATATATGTTTGTACGCCGAGGAAGTGACATGGATTTACTGCTTAATTCAAACAAAGTTGTTCATGGTCATAAACCTGAGTGGATGATTTTAGATTTTTCGCTTGATAGTACAAAGGTTAATCTCTGTGCTAAAAATACTAATAAAGCTGTGAAAATAGCAAATAGCATTGTAAGTTGCTATTTTAACTGCGAATGTACTTTTGTAAATATACAAGATAAGAACTTTCCACTACAAGTGCACAAATTTCTTCAAGCATGTATAGAGGGTTCTGATCCTAATATTTGTATATTTGAGTTAAATTTTAAGTCAGATTATTTTAAAAATAGTAATACACATCTTACTTTAAGTGTAAAGCCGTACGATCCTATTGCACCAGAGTTACATATTTTAAAACCATCTATTGGCAACATACTACAATCTATTCAATCAGCTAAAGTAATGTTTCAAAGCAAAAAGGTAACATTTTCTTTCAAAGCAAGTGGGGAAATTTATTATTCAGAGCATCCGCTCAATAAAAAAGAAAGAGAGTACCTGAAGAAATATATGGAACAATCTTATGGTCTTAAAATCCTTTCACGAGCAAATTGCTGATCTTTTAAGTTCCAATAATTCCTGGGTCAATCCAAGTCAAAACCATATTAAAGCAGCAAGATACTTATTCGATCTTGGATTGATAAAAATGCAAGAAAGGTATTATATTGTTTGCTCTCATGAAGAAGATCATCTTGATTGGCCAAATGTAATTGATCCAAGTTGTAGCAATGAGATTTTCATCGATTCAGACTTTAATGAAGCATGTGATGACGCTATTTGTGAAAACTGCTCTCGTCATATTTTGCCTAATACTTATCAAAAACAGAGATTTCATCTCTTATCCATATATTTAAATACAGAGAGAATCGTAGACTGGTTTGAAACAAAGTTGAATGATTCAAGACTTATGTGGGAAAAAGTGGAAAAAGGAGTTTATTATATTTGTAATCAAGGTCGTATTGTAAATCTAATAATCCTTGATTTTTGTACTGATGCGATATTTTTAACTATAGATAAACTTAGAGTCCACCCTACAGTTCTCATCACTCTAAAAAAAGATATACCAAATCTATTACTGAATCTATATGTAGTGTCAATGGTGAAATTGTTTTGTCAGCTTAAGACTGTAACTGAGATATTCCAAGAGGCAGATAAAAGAGGAGTACCAGAGGTGGTAGAAAATACTTCTTTGCAAGTTTTACCAGCTTCATATATTTCGCTTAAACGTGTTGAACCAATTATACCAACAAAACTTTTGGAGTTACAAGTAGTTAAAGGTATGGTATATGTTAATAGTATTGAAGTTATAAATAAAAAAGCTGCATCATGCCTTAATATTTTTCGAATATTGTTCAAGCAATTTTTACATGACTGTGAGAAAGAATTACCACCTGAAAAACATACACTTCTCAATATTAATCAGTTAGAAAAACTCTTGGGACTTAGTTTAGAAGCAGATTTAGAACATCAAATCAGAAAACCATTAAATAAAATGCAAAGAACAATCAAAGCTACGCTTGCTGAGAAATTAGGATTAAGTATTGAACGTGATGATGTAATACAAACCCTTGGTTGGCAAAGATCATCATATGGTTATCGTATTAACCCTTTTACTTTGACTATAAAAAAATAGAATTTCCTGATTTTAAAAATTTTCAGCTCCATGAGTAAATTTTCCAACTCCACGTGCAAATGGTCCTGCTTTTACATCAAGCCATTTATCTTCTTTTGAACCATTAGCCATTCCTTTAACTATTTGCTTTGCTTGTAAAAGCTCTTGAACTATACGCTCTAGTCTATCCCTTCCCATACTATGAAAAACTTCAGGCAGTCTATGTCGTTGTTTATGTATTCCTGCACTTCCTGTATGAGTAAATGGATGTCCTGAACTAGCAGCTCGCGCAATTGAGTCAATAAGATATATTTTTAGATCTTTATCACTAATATTTTGAGCTTTTAATTGTTCAGTGATGTCTTCTAATAGCCCTGTTTCTTCATTTCTTAGATAAGTACGTATGGTACGATCAGCCAGGCCATTTGCTTTAACAACTGCTCCATAAAATAATGCATTTTGTCTTGGGATTTTTCCAATTGACCTAAAAATCATTGGTTTAGTAATATCCTCAACAGGCCAAAAAGCAAAAGAACACCTGACTCCATTTACGAGAGCAGAAGTACCTCGAATAGCATCTCGTGCTTGCTCTACTGTTGATATAGGCTTTTCTCCCTTCAGCTTTCTCATATGATGTGCAGTAATTATTGAAGCTCCAGTGCTGCATGCTAAATCAGATAATAAACACATGAGATAATCCCCTACTGCTGGATCAGCGTTTAAATCTGCATGAATGAAAGAAGCAAGAGGATCAAATATAATGAGTTTTAAATCCTTTATTCTGCTCAGCTGCTTCATTACCGACTCAAATTCTGGAGATATTTCTACAACTTTGCCGCGAACATTCTTAAGTATGGCAAAAGACCCTCCTATGTTTGGTAATGGTACAATAAATAGCCTATCTTTATATTTTAATCTCTCACATTTGGGGTCAAGGCGTTCTAAGCGACGATGTATTTCATTTGTATCATCCTCTGCGGAAAATACCACCACAGACCCATGTTCAGTAACAAATGGACCAAATCCACACACCTGGTCTATGCTACTTGCAACCTTGAGGGCTAGGTCAAGAAGAAGCATACCTTTGCCTGTATCTCCCATTGCAGCCAAAATGGAGGTTACACCCAAAGGAAATAATCCTTCAACTAAGAATCTTTGCTTTGGTACTGGACCTACAAAACGCTCCACACTCCAGCTAAAAATATCAAGCGGTGATTTAATAATTATTTTTCTTGAGTTTTTTTCGATGAAGTCAAAAATATCTATATTCTCTTGTACAGCATCAGCAGCATCCCAACTCCTTAGTTTATCTGGTGGAACCCTAAGCGTAACAAGTGATGCAACACCAAGTTCTAAAAGTTTTTTTTCAGCGTTTTTGGCATATTTATTACCTGCTTCATCGTTGTCTGGCCAAATGATAACATGTTTACCTCTAAGCGGAGTCCAATCTGTTCTATCAATAGGCGCATTTGCTCCAAACATCGCAGTTGTAGCTGTAATTCCTTTCTCTATAAGTGCTTCTGCACATTTTTCTCCTTCTACAAGAACAACTTTATCGGACCTTAAAATACCCGAAATGTTGTAGAGTGGCCTTATCTCTGGCTCTTTGAATCTTTGTTTTTTAACATCAAATGGTTTAAACTGTTTTTTCTCTAAAGGAGGATCATAACGGTAAACTATTACAATCAATTGGTTATTTTCATCGTAGTAATTCCAACTACAAGTTAAATATTGTTCTAGATTTCTGATATTGTTTTGTTTCTTAAGACCAAGCCATTCACTTATTGAGAGCATTACTTCAGGAAATTCTATTTTCGCATTCTTCCCATGTACCGTTGCCCAAAGGTCAATAATGTCACCACCTTCTCCTGTTGCAAAATCTTTCCATAATCCAGCTCTTTCACCTGTTAACTCTATTACCGTGCTTTTGCCTTTGTTACCCTGTACATCACCTACATAAAACTTATCGCCACGAAATGTTCCTCTTGGTAGTAGATGAAAAAGACAAGATCTGATGTTTTGCAGAAGCTGAGTTTTCACGTTTTTGCAGACAAATTAAGTCGTAGCTATAATTTTAGAATTCTGCCAACGCCCATTTACTCTGCTAATGAATTTTGCTGGTATTGATTTACCGTTTCTTAGCTCATATACTACTTGCAAGACATTTGCACGTTTACTTGGTTGAAACATTACAATACCAGATGTATAAAAGCTTCTTAAAGCATTAGCACCAATTAAAGCTTGAAAAGGACTTTTTGCGAGTGTAGCTGTGGATACTTTTCTGGTATGACGTGTGATAATTATTCCAGCTGTAGGATTAATTACAGAACGTAGTCTTTCTATTCTGCTTTGCAGGCCAGAAAATATATTTTCATAGTCAAGAGAATCCAAAACGATAAGGTCTATCGTTTTAAATTTTTCTCCTATGATATCTTTTATTCTCTCTATACCTTCATCATTTAAAGTTAATCTCATCTTTGTAGTAATAATCAAGTTTTCTTCTGCTAGATTTGGTAGCCTTTGATTAGTTATGATTTGTTGTATGCGTTCCCTGATATAATTGTACTCCATCTCATTTTGCAGATAGACTATTTTTAGCGGTCTTGCTGACTTCATCTTAAGAAACGACACTCCTGCTGCAAGATGTGCAAGCAAAGAGAGAAGAAAATAACTTTTGCCAACCTTTGGAGTACCACCAATGACTAAAAGACCACCTGGAGTGAGAATTCGTGGAGCTATTATATCTTCTGGTATTGGTGATTGATCACTTAAGTACTGCTTTACAGAAAATATTTTTTCTTTCTTTTCCCTATTTTTTTCTCCACTTTTTGATTTCTTATTTAGCCACTTTTTAGCAGAATCTACATCACCTTTAATTAAAGCCCAAAGATCAATAATATCACCACCAGTTCCTTCAGTAAAATTACGCCATTCACCAGCTTCCTTACCTACTATTTTAACTGTAATTGTATTTCCATTTAAGTCTCCAATATAAGTTTTTTCTCGGTAAAACTCACCGTTTGGAAGTAGGTAAGAAACACACTCCTTGATATTATCAATCAATAACATCTTTAACTCTTTTTGCTTTTTAGACATAAAATTCCCATACATATTTTTCATACGTGTAAAGTTGAGATTAGCTAGCTCACAAACAGTTTCAAAAGATTTTGAATTCAGCCAATTAATTGCTTCTTCTCTTAGCTTTGGGTTTTTTCCTACTGCGTCCTGAATAGCTCTAGTAACGACAGCAGACCAAAGCTTTTCCTCGTCGTACTTCAAAATGGTACTCTGTCAATTTCATAATTTTTACGGTATTCCGGAGTAACTATTGAAGCAATTTTGTTCTTTTCTCCATATTCATCAGTTATAACACCTACCTTTACTGTAAACTCTAAGCCATTTAATTCTGCAATTGAATTTAGCTTACGAGCAAGGATTGCACTTTCTGAGTTATCATGTGGATGAATGTCACGTGCTGATTCCAAAATACTACGAAGCATAGAGCGACCCATTTCTCCCCAAGTATCTTCTGCTTTACTACTTTTAATACCAATTATTTGGTAAATCTTATGCTTTTCATATAGACCTTCAATAACGGTAAATTCTGTATTTAAATAAATGCTACCGGTAGTGGGGCTTTTAGTAAACCAATGCTCATAACCTCCAGGCTTGATTGTCATTTTTACCTTTACTATTGTACCTTTAGGTATTAGTCTACTTTGCGGTTTTACAGTGTTAAAGTCAGTTAACAGGTTTTCTAACATATATCACTCTCCATGTTTAAATTTTAAAACTTGCTTTTAATCTTTGTAAGCAGCTTACCTAAGTGTGGTTCTTCAACCATACTCAGACGTCCACTACGATCCTTAGCTGGGTATCCCCAAGTATTAATAGTCTGACAGACAAATGAACGTTTCTCCGTTCCATCATCTTTCTTGATTCCAACCATACTAATTACTTCATCAACAATACCTGGAATCTCACTAGCAGTTTTAGCCCCTTCACATTGAGGCAGCCAGGTTGGACGATTGCAGTCATCGAGATATTGACCTAATGTCCCAACTATGATGATGTCTTTGTCTCTGATATGTTGAAACTCAGGCCATCATCTCTTGAGCAAGTAATCCATAGGCAGCTCTCATGTCCTGTTTTCCTGATCTCTCAGAAAAAGCTTCAGGTTGCATTTTTGCCCATAACAGACATAAACGTGAAGCAACAGTTATGCTATCTACAAAAATGCATCGGTACTTAGAAAACTCAGAGGAAAAATCTTTGTACTTACTAGATACATATTCGTAGTGTCTTTGGCTGTATGCTTGATCAGATTTTAGTGCAGGATTAGAACCACCTATAAAACAAGCAATATCTCTAGCTTCATTCCAAGTGCGAACACTTATTGAATCTCCTTGCCAATCTTGAACAGCAAGAAGTCCTGCTTCAAAATCAAGGCAAAGTGTTGGTTCATCTATGGTCTTTAGGAGACTTGTTTTACCAATACCATAAGGACCAAAAATGACCATCTTTACACTTGATATTGTTTTCAATCTTTCATTATTATTCAAAATTTTAAGAACCATTATTTATCCATGCTGCAATGTATATATACAAGAAAGGCAAAAATTTTGTTCAATTTTTCTTTTTGCCTGCGTAGTAAATAGGAGAAAGTTTGGTACGTATCTTCTTGATAATACTGTTTAAAGTAGTTCTTGAAGTGTTGTTCATTTTGGCAACTTCATGTAAGTTAAAAAATTTAAGTTGCTCACATATATTTTGCCATTTTTCTGGTAAAATCGAGATCATGTAGTCTACATCAATGCGTTTTGTTATTTCACCCTCAAATAACTCTGTTACATCAATACTAATGTAGTTATTGATATCACGTTTTGCACATCGCTGTTTCTTTAGCAAGTTAATAGCTTTATTTTCAGTTAATCTTGCTACAAAGGTATTAAAGCTACTTTTGTCTTCATCATACTGGTCAAGATATGGCCAAATTTCACAGAAGAGTTCTTGCTCAAGATCTTCGTGAGCTTCATTAATAAAGCACTTAGCAAGTTTCAGTCTATAAGCTTGATATTTTACATTTTTAATAACTATATGGTAGTTTTGTAATTTCATAACTTTCCTTAAAAACAAATTGATGCTTTTAAGGATGAGAGTTATTAATGCTGTTATGTAGGACAGGAGCAAAAATAAATAATACTGATGCGATTTTTAATCTATTGATATTCTGTTATTTTTTTTTGAGAATAATACCTGTACAATTTAAAATAATACAGTTCAGATTTTTGGAACCTATTTTGAATGGATTTCAATATTTTTAAGAATGGGTAGCTCAAGCTTTCTAAAGTTATATTTAAAATATATAAGAATTTCATATTTTGAAATTCAATATCACCTAAAGAGCTAAAAATGTGGATTTCGCTGTTAAAAGAATAGCTTAAATTTTTAAGAGGAAAATACTTGAAAAGTATACTCTCTATGACCTTGAGTTCCGTTCCTAATTACTGGCTTCCTAAATCAGGAATTAGGAAGCAGGAATCTAGAGTTGGCCTGTATGGCGGGTTTTCACTATGCGTTCCTAAAACCGTTCCTAGGAACGGCATATCTGAAGTACGCCAATATGGAGGATTCTAGCTTCCTAAAACCCTTATATATAATATATATATATAATACATATATAAAAATATACACATATATAAAAACATATAAAATATCAGATTAGAATAATAAAAACCTCTAAAAGTAGAGAAACCCGTTTGCAAATTCAAGAATTATAAAAAAAATTCCTTAAAATTTGAAGATTTTTTGGACGAAAATTTTTCAAATCTTGTATATATATGTACACAACAATTGAAAGGCTTGGCAAATAAACTGGCTGAACTATTTTGCATGATTGGATAGAGCAAGGCAGAAGTAAGAGTTTTCATGTTAGTTGCTAAATTTCAAAAATTAAAGATTTTTTGGACATAATTTTTTCGAATCTTGTATATATATGTACTCGGCAACTGAAAGGAAATGCTCACCCTAGATCTTGGTAAACAAACTGGCTGGACTATTTTGCATGATGGAATAGTGCAAAGTGGAAGTAAGAGTTTTCATGTCAGCAGGTTTAGTGGTGGTGGAGTGCAGTTTTTAAACTTTCGTAATTGGCTTAATTCACTTAAGTATAAATTTCCAGGTATTGAAGTTGTGTACTTTGAAGAAGTGAGAAGGTACTTAGGAACTGATGCTGCACATATCTATGGAGGGTTTTTAGCACACCTTTCTGCTTGGTGCGAGGAAAGTAATATTCCCTATCAAGGTGTTTCAGTTAAGACTATTAAACGTTTTATAACTGGCAAGGGCAATGCAAGTAAAGCTGATGTAATTGAAGCTGTGAAAAACAAGGGGTTTATTCCTCAAGATGATAATGAGGGGGATGCTTTGGCGTTGATGTTCTATATTATAAATCTTAGTAAAGATTTTAACGTGTTAAAAAGCACATAGAAAGTGGGTCCTTTTGGCCAGGCTAGCGGGTTTGGTGATCCTGACCTCAGGCCTTCTTTAGCGTTAGACATATTTCAAATGTTAACTACTTACGAAATTATAGCTGATCAGTGCCAAAAAAGGAGAAAAAAAGGTGAAAATTAAGCAAGCGGAGTGGGCAAGGGAAAAAGGGTTTTCGAGGCAATACGTTTGTTCTTTAGCGAAGAAAGGAATTGTTGAACTGGAAGGTGGACTCATTGACCGAGAACAAGCAAATGAAGCTTTAGAAGCTATTCATGATCCAATGAGGAGAAAAGAGAGCGGAGAAAAACTTTCAACAATATTGCTAAAGACCAGAATAAAAAATGAAATGGAGCGTGGTAAACTTTTGGAAGCTAAAGTGAAAGCTGAAGTTGGTAAATTTGTGTCAATCGAAGAGGTAAAAACCGAAGCATTTAATGTAGCAAGAGTTGTCCGTAATAATTTACTTAATATTCCAAATAGAGTTTCAGCACTGCTTGCATCACTGAGTGACACTGAAAAGATTCATATGGCGCTAACCGAAGAGATTACAAACTCATTACAAGAATTATCTAATACTAAATTTCAAATATAAAAATTTTGAATATAAAATGGCTGATAACTTAAGTTTGGAATTAATAAAGTGTCTCATTAATCAACCAGGGGTAGATGTAAACGTTAGAGGATTAAACGGAAAAACCCCACTACATTGCGCTATAGAGTTTGACGAATTGAGCATGGTGGATCTGCTGCTTACAAAGAAGAACATTAATCCTTTTGTAGAAGATAATGAAGGTAAAACATCTCTTGATTACGCCAAAGAAGAGAAAAAAGCAGAAATATTACAAGCGCTAATTAATAATAAATACGGATCAGAACAAGATAGTTTACTTCATTTAGCTGCAATGATAGGTGAAGTTAATGCAGTCAGATATTTGATAGGAAAAGGTATTGACGTTAATGTACGAAATGCTTTGCACCATACTCCATTACATCTAGCAGCAGGCATAGGACATGCAGAAGTTGTAAAGGTTTTGGTAAGAGAAGGAAATGCTGAAATAGATGTCTTTGATGCACGAAATCAGACACCAATGCACTATGCAGTTAATAACAAAAAGTTAGAGATAGTAAAGTTACTGCTGAAGCTAGGAGCAGATGTAAATAGTGCACGCATGGGACAAAACTCAATGAAATTATCACCTCTTCACAATGCTGTAAGCGTTAGCAATTATGATGAACGAGATTTGTGTTTAGATATTGTGAGATGTTTAATAGATGCTCCAAACTCCGAGATTAATTTACAAGATTATGAAAATAAAACACCGCTCCACTATGCTGATGGGCTAAAGACCATAGAAGTTTTGCTAACTCGAGAGGATATAGATCCTTTAGTCAAGGATGATAGAGGCAAAACACCTTTTTGTTATGCAAAAGAAGGGAATAGACATGAAGTAATAAAAGCTTTGATGAGCAACAAATATGGATCTGAAAAAAATAATTTATTACATTTAGCTGCGCAAAGAGGAGAAATTGAGCTCGTAGAGTCTATTTTAAAGGAAGAAATTGATATTGATATTTCGAACAATAAAAGTCTATCGCCGATTTACCTTGCTGCAGAAAAAGGACATGTACATGTAGTAAAATTACTACTGAAAAAAGGGGCAAACTATACACCTGTTTTGCACTTAGCAATCAAGTCAAATAATTTAGAATTACTTAAAGTTTTATTTAATGAAAAAAATGGAGCGTTACTCTGCAGAGATACCGTTGTTAATTTTCCAACCCTTCATAATAAATATATAGCACAGAGAGAAATAGCAGATAAAAGGATGAAAAAACATAATAATATTATCTGCATCTACATTACAGCCAGCGCAATAGCAGTAGCAGTATATATAGGGTTAATAACAACAACGATAAGCAATGCAATCATTTTTGCAACAATAACAGGGGTATTTGCGCTTGTTATAGCGATAATGATAAGTGAGATAAGCAAAAGATATATAGAAAATGAATTTCAGAAAAAGATGTTTATGGAATTGGAGGAGTCTGGAGAAATCAGTTCTACTGTTAATGATGTTGAGTTAGAACCAATTATGAGTAGATGCAGACAATGATATATGCTAGAGCTTTTTCTGAAGGTTTAAGACCAGATCCAGAGCTTAAAGTATCAGAGTGGGCAAATGAGTATCGAGTTTTAGCAGCAACTGCAGCATCAGAGCCAGGGAAATGGAGAACGGAAAGAACTCCTTATTTAAAAGAAATCATGGATTCACTTTCTCCGTCCTCACCAGCAGAAAAAGTAGTATTCATGAAAGGAGCGCAGATTGGGGGAACAGAAGCTGGAAATAATTGGATAGGCTATGTTATCGATCAAACACCAGGTCCAATGCTAGTAGTACAGCCAACAGTTGAAATGGGAAAACGTTGGTCAAAAGGAAGATTTGCGCCGTTAATAGAGAGTACACCATGTTTAAAAAGCAAAGTAAAAGACCCAAGGTCAAGAGACTCAGGGAATACTGTACAGAGTAAGGAGTTTCCAGGTGGAATAGTAGTAATAACTGGAGCAAACAGCAGTGTAGGCCTCCGATCTATGCCAGTAAAGTATCTCTTTCTTGATGAAATAGATGCATATCCAGGAGATTCAGGAGGAGAAGGAGATCCAGTACTGCTTAGTATTGCTCGAACTAATACATTTGCACGGCGAAAGATTTTTTTAGTATCAACACCAACGATTCATGGAATAAGCAGAATTGAGAAAGAATTTGAAGCAACAGATAAGAGATATTTTTTTGTACCATGTCCGCATTGTAATTATTACCAAATTTTAAAATGGTCACAAATAAAATGGGAAGATAAAAATCCAAATACAGCACACTATATATGTATAGAATGTGGTGAAAAGATAGAAAATCATCAAAAAACAGAGATGCTAGAACATGGAGAATGGAGGCCTACTAATCCAATGAAAGGTGAGAAAAAAGGATTTCATCTTTCAAGTCTTTATAGTCCAGTAGGTTGGTATAGTTGGCAACAAGCAGTAGAAGATTTTCTCCATGCAAAAGAAAGTGAACAATTACTGAAGGTTTGGATAAATACCACGCTAGGAGAAACTTGGGTAGATAAAGGAGAAGTACCAGACTGGAAGCAATTATTTAACAGGAGAGAATTTTTCCCCATAGGCACAGTACCAAAAGGCGAAGTAGTTCTCACAGCAGGAGTAGATGTCCAAAAAGATCGTTTAGAAGTAGAAGTTGTCGCATGGGGAAAAAGCCGTGAAAGTTGGTCAATAGACTACCGAGTATTTGAAGGAGATACAGGAGGTGGAGAAGTATGGGGAAAACTCTCTGAGCTCTTAAATCATCATTTTATCGGTAAAAATGGTCTTGAATACATGATAAGCATGATGGCAGTTGATGCAGGTTATGCAACGCAGGAAGTATACAATTGGGTGAGAAGTCATCAAGGATCAGGAAGAGTAATGGCAGTGAAAGGTGTAAATAAAGCGCTAGTGCCACTTAGTAGCCCAAGTAGAGTAGATATAACAGTTGGTGGTCAAAAGCTAAAGAGAGGAATAAAGCTCTGGCCAGTTGGAGTATCGATATTAAAGTCAGAGCTTTTTCAGCTACTTAATGTTTTAAAAAGCGGAGAAAAAGAGAAAGTGCTAGCAGGATACTGTCATTTTCCCGAGTATGCACCTGAATATTTTAAGCAGCTAACGGCAGAGCAATTAGTCAGCAAGGTAGTGAAAGGATATACCAAACAAGAGTGGCAAAAGGTAAGAGAGAGAAATGAAGTACTAGATTGCCGGATTTATGCGAGAGCAGCATCTATTGCGCTTGGAATTGATCGTTGGCCAGAGAGTAAATGGAATAGTTTAAGTGAAAAACCAGAAAGTAAAAAACCTAAAAAAGTAAGACAAAGTAGATGGTTGAATGAGAAGTAAGATGTACAACGAAGAGTATTTAATTCAAGTCGAAGAAGCGATAAAGAAACTGCAAAACGGAGAACGAGTAGTATCAATTGCATATGGTGACCATGTTGTGCGGTACGGGGAAGTTCAAATAAAGGATTTATTGGAGCTCAGGCAACGAATAAAAGCGGGGTTAAAAGTTGCAGGCATGAGGCCAAAGAGGAAAATTGTTTTTTCAACGAGTAAAGGAATTTTATAAATGCTGCTCAAAACCTTCAAGCAATTATTTAACAAACCAAAGATAAAAAGCTCTGCATGGGATGCAGCAGGCTCAGGAAGAAGATTTTTTCACTTTCAACCAGAGTTAGGAAGTATAAACAATTTGCTGTCTCAAAGCCTTGAAACTTTACGTAGTAGATCACGTGATATGGTGAGAAAAAACCCATATGCAGCAAATATCATTGATACAATAGTAAGTAACTCTATTGGAACAGGAATAAAACCGCAATCAAAAGCAAGGGATGGAGAATTTCGAAAGAAGGTGCAAGAATTATGGCTAAAATGGACAGATGAAGCAGACAGTAACGGAGTAAGTGATTTTTATGGATTACAAGCTCTAGTGTGCAGAAGTATGATAGAGGGAGGAGAATGTTTTGTACGTTTAAGAACGAGAAAGCTGGAAGATAGATTTTCTGTACCATTACAACTGCAAGTACTTGAGTCTGAACATTTAGATAATAAAACAAATCAAACTTTAGGAAATGGTAATGTAATAAGAAACGGGATTGAGTTTAACAGGCTTGGGCAAAGAGAAGCATACTACCTATTTAAAGAACACCCTGGTGAAAGTATGTTTGGAGAATCAGTGAGAGTGCCAGCAAATGATGTTTTACATATTTATAGACCACTAAGACCTGGTCAGATCCGAGGAGAGCCATGGCTTTCTAATATACTGCTAAAGCTCTATGAGCTTGATCAATACGACGATGCAGAGCTAGTAAGAAAGAAAACAGCAGCGATGTTTGCAGGGTTTATTACGAGACTTGACCCTGAAGCAAATATCATGGGAGAAGGTGAAAGTAATGAGCAAGGAATAGCACTATCTGGCCTAGAACCTGGAACAATGCAGCTTTTAGACCCAGGAGAAGATATAAAATTTTCAGAGCCGTCAGATGTAGGAGGAAGTTATGAAGCGTTTATGAGACAGCAACTCAGGGCAATAGCAATAGGCACAGGGATAACATATGAACAGCTAACAGGAGATTTAACAGGCGTTAATTATTCATCCATTCGAGCAGGATTGATAGAGTTTCGCAGGAGGTGCACGATGTTACAGCATAACATTATGGTATTTCAGTTTTGCCGTCCTGTATGGGATAGGTGGTTAGAGTTAGCACTACTTTCTGGAGAGCTAGACATAGGTGAAGAATGGACAAAGGGAAAAGAAGGAGCAAAAAAAGAAGTAAAATGGATAGCACAAGGGTTTGATTGGGTGGATCCGCTAAAAGATCAGCAAGCACAGCAAATGGCAGTAAGAAATGGATTTAAGAGTCGATCAGAAGTAGTATCAGAAATGGGTTACGATGTAGAAGAAATTGATCAGGAAATTGCTGAAGATCAAAGACGTGCAAGTGAACTGGGCTTAAGTTTTGATTCTGACGTTACGGCCAATCAAGAGGTGATATGAAACAACAAACAATATGGCTAAACAGATGTGTAATGGTAGAACCAAGGAGTTTTGAATTACTGTCACTACAAACAGGAAAGCAGCCTATCTTTAAAAATATAAAACATGCAGTAAGAAATAGTGAAAGAGGAATAATACCGATACATGGCATTTTAACTAAAAAACCTGGTGCATTTGATGAAATGCTCGGAATGACATCATATGAGCAAATAGAAGAACAAATTACACAAGCATTAGCAGATAGTAGCATAGAGACAATTATACTGGAAATAGATAGCCCCGGAGGAGAGGTAAACGGTATATTTGACCTAGCTGACTTTATTTATGAATCAAGAGGAAAAAAGAGGATAATAGCGATAGCAAATGATGATGCATATTCTGCTGCGTACGCTATAGCTTCTAGCGCTGAAAAGATTTTTCTCACCCGCACTTCAGGAGTTGGGAGTATAGGAGTAATAGCAAGTCATATAGATCAAAGTGGATTTGATGAAAAATGTGGAATAAAATATACCACAGTGTTTGCAGGAAGTAGAAAAAATGATTTAAATCCACATGAGCCAATAACTTCTGAGAGTTTAGAAAATCTAAAAAGCGAAGTGAATCGTTTATATGAAATGCTGGTTGAGCTAATAGCACGGAATAGAAACCTCTCTGTAGAGGTAATAAAAAATACTGAAGCAGGGCTTTATTTTGGTGAAAATGCAGTAGAGATAGGTCTTGCAGACGGAATTACAATTCTTTCATCTATTAATAAAAACAGGAGTATTACTATGAATGAACAAACTACAAATGACCTAGAAACTGATAATTTAACCAAGTATCGTACTGAAGTTCTTGAATTAATACGATTATGTAATATATCAAAGATGCCAGAAAAGATAGGAGAATTTATTGAGCAGGGTGTAAGTGTTGAGCAAGCAAGGGAAGTTTTAATGGAATTACTTGCAGAAAGAACAAAGAAGACAGAGATAATAAGTACAATACCACAGAATTCAGGAGAAGAGTTGATGATGCAGGTAGCGAAAAGTCGTAGGCATTTAAAATATATAACAAAAGGAGAAAAGCAAAATGAGTAGTATAACAGAACAAAATAATCTAGGTGACTTATTAAAGTATGAGGCATCAAGCCTGTATTCAAGAGACTCAATAGCAGTAGCTAAAGGTCAAAATCTTAAACTTGGTACAGTTGTTGGTCGTGATAAAGACAACATGATTAAGGTAATAAATCCAACTGCCACAGATGGCACACAAACAGCGATAGGTGTAATAACAAGCGATGTAAATAGCAAAGATGGAGATACTAAAGCAGTAATAATTACTCGTATTGCTCTTCTTGCCGATCATGCAATTGTATGGCCAGCAAATATCACTGAAGAACAGAAAGCTGAAGCAATAAAGCAACTTGAAGTACGAGGGATCATTATCCGCAAGGGAGTTTAACTAAAATTAATAAGAAAAAAGGAGAGAAAGAAGTGCAAAATCCATTTACAAATACAGCATTTAGTATGACGGCACTAACAAATGCGATGAATATATTGCCGATAAATTATGGACGTGTTGAAAATTTAAATTTATTTCCAAGTAGGTCAGTAAGATTTCGACATATTACTATAGAAGAACACAACGGAGTATTGAGTTTACTGCCAACACAAGTACCCGGAGCACCAGCAACAGTAGGAAAAAGAGGAAAAAGAGGAAAAAGAAAGGTAAGAACATTTACGATTCCACATATTCCACATGATGATGTAGTGTTACCAGAAGAAGTGCAAGGAATAAGAGCATTTGGATCAGAAAGTGAACTGAAAGCGCTGGCAGACGTAATAACTGACCATTTACAGCTAATGAGAAACAAACATGCAATAACATTAGAGCATTTGCGTATGGGAGCGCTGAAAGGAATAATTTTAGATGCTGATGGGTCAGAATTATTAAATTTGTACAACGAATTTGAAATAACACCAAAAGTAGTAAATTTTGCACTGGGAACAGCAACAACAGATGTAAAACGTAAGTGTCTGGAAGTATTGCGGCACATAGAAGATAATCTAAGTGGTGAGTATATGACAGGAGTTCATGCCTTGGTAAGCCCTGAGTTTTTTGATGCACTCACTTCTCATGCTAAAGTGAAAGAAGCATATGAAAGATGGCAAGAAGGAGCAGCGCTAAGAAATGATATGAGATCAGGATTTACGTTCTGTGGAATAACATTTGAGGAATATAGAGGACAAGCAACTGATCCTGAAGGAACCGTGAGAAGATTTATTGAGAAAGATACAGGGCATTGTTTTCCACTAGGAACAGCGAGCACATTTACAACATATTTTGCACCAGCAGATTTTAATGAAACGGTAAACACACTAGGACAACCACTTTATGCAAAACAAGAGCCAAGAAGATTTGATAGAGGGACCGATTTGCATACGCAGTCAAACCCTCTGCCAATGTGCCACCGTCCAGCAATACTAGTCAAGATCGTTGTAACATAGGTAGAGCAAATATAAAGCGGTGTGAGGCAGAAGAATGCTTTACCTCTTCTTAGCATATAAATGTTAGTATATAGCGGAGAAATGTGCAAGAGAATATTAAGAGATTATTTAAAGATTGTTTTGCCCATTTAGGAGAAGTGGCTTGTTATAAATCAAAGGATAAGTCATATATGGTACAGGTATTAAAGCAACAGCCAGATAAATTATACGAGATTGGTGAAGGACAATTTGTGGGAGAGATGCTTTTTCTTGAGGTAAATGTTTTTGATGTACTGAGGCCAATGGTGGGAGATATTTTTGTTATTGATGGTCGTAAATATAAAGTATATTCTCCACCACTGCGAGATAATTCAGGAATAGTATGGAATATAAAAGCGCGATCCGAAAGTCATGAAATAGTGATGGTTCAATCCCATCCGCCATAACATCTGGCTGAAATCGTTATCCACATTTTGTGAAATTGGCAACTTCACATGGTGCAAGCATGGATAAAAAGGGAGTAATACTAAACCTTATGGTAAATCCTCCCAAGAAGAGTTAGATATGGTTACGAAAGAAACCTATGTCTGAATTGTCATAATCCATAATATGCGAAACAAGGTTGAAACGCATCAACCAAAAGGTATGGAGAAATATAGGATGATCAAAGTTTTTATGTTTGATCAAGATGTTTCCTGTCTCCTGGCAAAAAGTAGGAACCTAAGTCTAACGTGAAACGATTTCATGGAACGGAGTAACCACATGGAAGTTCTTATTATCCTTTGTTTAAAAAGGATAACTAAGAAGGTGGCCCACTGAATGCTTCTATGTGGAGGGATTGTTTAAGAAGCTAATGCCTAAAGTAATATTTGGGATATGCAGACGTAAACACTGTAGTTTGGAAGGTAAAGTTGTGAATAGTAGTAAATACGTTATGAACCAACAAAAAGTTAGGTATGAATGGAATGAAGTTCCTTGGCGCAAGCTTGAGAAAGCTTCATTTAAGCTACAAAAACGAATTTACCAAGCTTCTAAATGTAATGATATCAAAAAGATGCATAATCTTCAGAGGTTATTACTCAAGTCAACAAGTGCAAGAACGCTCGCTGTTAGAAGAGTAACTCAGGATAACAGAGGGAAAAAGACTGCAGGTATTGATGGAAAAGCTAATCTTAGTCAAAGAGAAAGATTGAAATTGGCAAACTCCTTAGATATAAGAGAAAAAGCAAAGCCATCAAGACGCATTTGGATTCCAAAACTTAGAAAGACTGAGAAACGTCCGTTAGGGATACCAACAATAACAGATAGAGCAAAACAAACGCTTGTAAAAATGGCACTAGAACCGGAGTGGGAAGCAAAATTTGTTTTAGACACATATGGTTTTAGACCTGGTAGATCATGCCATGATGCAATAGGAGCTATTTTCTGTGCATTAGGGAAAAAGTCAACATTTTTCTTAGATGCTGATATTTCGGGGTGCTTTGATAATATTGACCATAATGCATTGTTGAAAAAGCTTAATACCACACCAACATTAAGAAAGATAATAAGAGGATGGTTAGAGGCAGGTATTATGGAATACGGAAGGTTTCGATCTACAACATGTGGCACAATTCAAGGAGGAACGATTTCACCATTACTTGCATGTGTTGCACTACATGGATTAGACCAATATATTAGAAAAGAGTTATCAGATGAACTTTTTCAATTTGCAAAGGAAAAATATAGCAAGCCATCACGTAGAGACGCGCAGAGAGCTATAAGCGTGATTTTCTATTGCGACGATTTTGTCGTTATGCATGAAAGTGAAGAGATTATACTTAAGGCTAAAGAGCTAGTCGAAAGTTGGCTAAAAACTGTCGGACTAGAACTAAAACCTTCAAAAACAAAGATTTCTCATACTTTCAAGTTTTCTAATGGACAGAAACCAGGTTTCGATTTTCTTGGGTTTACAATACGACACTACCCAATAAAGAAAAACAAGAGAGGTTACAAGTTACTTATTAAACCTAGTCGTAATTCCGTTACACAACATAATTTAGCTATTAAACATAAACTTAGACAGATGCGAGGAGCTCCACAAGGAGCAGTAATAAAATACTTAAACCCAATCATTAAAGGGTGGAGTCAATACTACACCTTTGTAGTTTCAAGCAAAATCTTTGGTTCAGTTGATAGTATAATGTTTAGAAAACTTTGGAGGTGGGCAGTTCGCAGACATCCAAACAAAGGAAAATACTGGATAAAGAGAAAATACTTTAGAAGGTATGGAAACGATAATTGGAGATTTATGATAGATAACGAAACACATCTTATTAAGCATAGAGATCATGCTATTAAACGATATGTCAAAGTGAAAGATACTAAATCTCCATATGATGGGGACTGGATATATTGGGGAAATCGTTTAAGTAAAATACTAGGGAAATCACCACGAGTAATAAAATTATTGAAGTTACAACAAGGTAAGTGCGATCATTGTCAACTATGGTTCAAAAATGATGATATTTTAGAGATACATCATAAAGACCAAAATAAAAGAAATAACATGATCAGAAACTTGTCTTTGTTACATGGGCACTGTCATGATGATTTACATAGGAGTGTGAATGACAAGCACCAAATTACAGAGGAGCCGTATGACGGTAACCTGTCACGTACGGTTCTGAAGTCAAGTGGGGAGAGGTGACTTTCCTCACTTAGATAACTGTACAGTACTTGGAGAGAAGGATGTTTAACATTGAGGTTAATGAAAATATTGAGAGAATTATTCACAACATTGATGTTAACAAAGCCAAAATAGAATTGGCAGCGGTAAGAGCGCTAAACAAAACGGCATTATGGTTAAAATCTCAGGCTGTCCGAGAAATCAGTGAAGAAAAGCAAATTAGGCTAAAAGTAATTAGAAAAAGACTAAGAATCATCAAGGCAAGGAAAAGCACTTTGAAGGTTTTAATTAGAGCATATCTGTATGATGTGAGAATGAGAAATATAAAACAAGCAAAAATAAGAACAGCATTTAATGATGCATTTATGGCAACGATGCCAAGAGGCTATCGTGGTATTTTTAAACGTGTAGGAAGAACAGCACTACCGATACAGGAGGTTAAACTACCACTTGAACCTGAGGCTTCAAGGATAATAGAAAATCTTGTTAATTATGAAGTTGAAAGGATATTTGAAAAATATTTTACACATAAGTTATTTTATGACGGCATTTTGGACTAATTTACATGAGGCAATCTGTAATACGCTAAAGGCAGAGATACCAGCAATTCAAACTTGTGAGGTTTATCCAGCAATAAGGAAAGAGTTAGCAGCTCCAGCGGTATTTATAGAATTGTCAAGTCTAGAGCAAGGAAAAGATCCAGGAACAGAGGAGCTAGCGCTGAGAGCAAAATTTGAGGCACGAATAGTGATCGATAGCACAATAGAAAATGCACCTATTATTGTCAGATCATTGGCGGCAGAAGTAGCAAGAGTGGTAAATAAAAATACTTGGAAAGTGGAAAAAATTTCACCAGGAGAATTTATATCAGGAGGAGGAGATGATTTTAGGCCAGAACTCGATGCATATTTAGTGTGGATGGTAGAGTGGGTGCATGAATTACATCTTGGTGATTCAGTATGGGCAGAGAGTAGTATTCTCCCGAGTACTGTTTACATTGGGTTTACGCATGATATTGGAATTGCTAATAAGCATAAATATGTAAAGGTTGGCAAAAATGACGCATAGTTTTGAAGATGCAGATTTACCAAGAAAACTAGATAATCTAATCAGGCTTGGCATAGTGGAAGAGGTGGACTGTGGCATGGCTAGGGTACGTGTAAAAACGATAGGTAATATATTAACAGACTGGTTGCCATGGGTAACAGCAAGAGCTGGAGAAGACAGAAGTTGGTCTGCACCAAGTATTGGAGAACAGGTGATAATACTTTCGCCATCTGGTGAAATTGTCAAAGGGATTGTCTTACCTGCAATTTATTATGAAAAATATCCTATTCCAGAAGGAAGTAAGGAAGAAGTAAGCGGTTTTGTTTTTAAAGATGGAACAGTTATTTACTATGACCGAAATGGTCACAAGTTTACAGTTTCTGTCAAAGAAAAAGGAACTCTTGTTTTTGCAGTGAAAGAAACGCAAATGGAAGTAACTAGTAAGGAAGTTATTTTAAAAACGGGAAAATCAAGTTCAAATATAACTGATGAAAAAATTGTCTTACAGGTTGGGAACTCAAGTCTAGAGATTACTGAGAGTGGCATTAAGTTAAATGCGAAAAAAATAGATTTAAACTAGCCGGAGAAAAATGTTAGAGCTAATAATGATAAGGGTATTATGATTGGTGATATTGATCATACATCTCAAACATCAGAATTAAGTGGATATGAATCAGGATGTGAAGATGAGTCAAGGAGAGAGAAGGAAACAAGAGGTTCATTGTTAGGGCAAAAACGACTTTCAGAATCAGACAAAGATTTAAGTTTGGCAAAACAGGGAAAAGTTGTTCGTTTTGGTGATATGTGTAACCAACATGGAGATTATTTACAAAGCCCTGGTATAGGAGGAAGCAGTAATGTGTTTGTAAATGGTAGGCCTGTGCATCGTCAAGGAGATGAATGGTCACAACATACATCAACAGACCCTTATAAGCTACCACATATTAGTCAATTCCTTCTTGAGGGGTCAGATTCAGTGTTTGTAAATGGCAAAGCCATTGCTCGTACTGGTGACCTAATTTCCTGTGGAGCAATAGCAGAAGAAGGGAGTGATAACGTTTTTGCAGGGTAAATAATATGCATGGTATGAGTTCTGAAACTGGCAAAACAATAAGCGGTATAGAACATTTAAAACAATCGATTATTGATATTTTAACACCTACGACAATGTTGCCAACAATTTAAAACTTGAAAAAAGTATTCCCAAAAAACTTCTATGTCCAAAAATAAGAGCTCCATTTATTTATGACGCTAATGACGAACTAATTATCAGCTTTAATGTAGTGGATTAATAATGAGCATATTATTTAAATGGAATATTATGAACAGTAAAGAAAAATTTGCCATACGAGTTAGTTATGAACCTGATAGGTTGGCAGAGGTATATTTATTAGACGCCTACACAAAATTAATGCCAGTGCTAAAGTATTCAGTAAATGCAAATAAAAAAGAACTTCAAGGAGGATCAAATGTTAACAGTAAGCTTATATGCGAGAGTTTCTTCAGAAAAACAAGTACAAGAGAACACGATTGCAAGTCAACTTTCAGCTTTAGAAAATAAAATTAAAGCAGATGGGCATGAATTGCTAGATGAACATAAATTTGTTGATAATGGCTATAGCGGATCTAATTTAGTTCGTCCTGCCTTAGAAAAATTACGTAATAAAGTAGCAGAAGGTAAAATTGACATAATTTATATTCATTCTCCTGATCGTTTATCGCGTAAATATGCATATCAGATGGTTTTACTTGAAGAATTACAGAAAGCAAAAGTAGAAGTAATTTTTTTAAATAATCAGATTAATGATAGTCCAGAAGCTCATTTATTGTTACAAATGCAAGGTATGATAGCAGAATATGAACACACAAAGATTACTGAACGATGTCGTCGAGGAAAAATTTATGCAGCTAACAAAGGTAGCGTAAATGTAATGTGTAGAGCTCCTTACGGCTACCGTTATATAAATAAACAGATGGAAGGAGGGCAAGCTCGGTTTGAAGTTCATGAAGAAGAAGCGAAAGTGGTTCGCAAGCTGTTTTCTTGGATAGGCAGAGAAAGAATGAGTGCTGGAGAAGTATGTCGCCAGCTAAATACCATGTCTATCATGTCAGCAAAGGGAAAATGCTGGAATAAAGGCACGCTTTGTGGTACACTAAAAAATCCTGTCTATAAAGGACAAGCAGCTTTTGGTAAAACAAAGGTAGGTGCAAAGCTGCCGCAAATAAGACCATACAAACATTCCTGTGAACAACCTAAAAAGAATAGTTCTACCTATTGCGTTGAAAGGGAACATTGGATTTATATTCCAGTACCTAAAATAGTTGATGAAGATTTGTTTGATATAGTTCAAAAACAATTAGCTGAGAACGCAAAAAGGCAAAGAGCAAGACAAATAGGAACAACTAATCTATTGCAAGGCTTGTTGGTATGCAAGCGTTGCCAGTATTCTTATTATGCTAAAAGATATGGCAAGTCTCAAAAAAAATGTTATCGTTGTATTGGCGCGGATGCCTACCGTTTTGCTGGTAATAAGATTTGTAATAGTAAAACAATTCGTGCTTCTACATTAGAGACAGCTGTGTGGGAAGAAGTTAAAAGCCTATTAAAAAACCCAAACAGAATTTTAAAGGAATACCAGCGTAGGCTTTCAGAACTTCAAAAATCACCATGTGATCAAATAACTGATTCACTTAAAAAACAAGATGATAAGCTGAAACAAGGCATTTCAAGACTTATTGATAGCTATACTCAAGGGTATATTAATAAAGAAGAATTTGAACCACGAATTAAAGCAGCAAAACAGAGCTTAAAAATAGTTGAAGAGGAAAAGAAAAAAATATTCAATCGAAAAAATCTACAACAAGAATTAACTCTAGTTGTAACCAATTTAGAAGAGTTTTTTTCCAATATTAAATCAAAGCTTGATGATTTAGATTGGCTAACTAAACGTAATGTTATCAGAATATTAGTTAAGCGAATTGAAGTTGATATTGAAGAAGTAAATATAGTGTTTCGAGTAAAAGATATACCTCATTCTACAGAACATAACAATGAGAAAGGTCAAAATTTACAACATTGTCGTAGTAGTATTAACTACACCAATTGGTACTCGTGTTATGCGTCGAGATTATGGATCAAGATTGTTTGAACTGGTTGATCACCCAATCGCACCAGGTTTTGCACAAGAGGTTTATGCAGCAGTGGCAGAAGCACTGGAAAAGTGGGAGCGTCGATTTAAGCTTAAACGTGTACAAATAACAGAAATAAAAGAAGGCAAAGTAACTCTCATTTTAGAAGGAATCTATCTGCCAAATGGAAAGCCGATTCACCTTGATGGTATTATAGTATAAGGCAGTAGAATGAAAACACCAAATATTGTCGAAACATTAAAATTTGAGGAAATCTTTTCGCGAATGAAAGAAGAGTTAGTGCGTCGGAATGCAAGTTTTACAGGATTAGTAGAAAGTGACCCAGCAATAAAGATCTTGGAAGTGGCAGCCTGGCGTGAACTTTTACTTAGGCAAAGGATTAATGATGCGGCACAGGCAAATTTACTTGCTTTTGCAAAGGACAATGACCTTAATCTCTTAGCTGAATTTTATGGTGTGCTGAGAAAGGATTTAGAGAATGATGAATCTTTGAGAAAGCGGATAAAAGCCAAAATTGTTGGTTGGTCAACAGCAGGAAGCAAAGAACATTATCGCTATCATGCATTATCTGCTGACACAAGAGTAAAAGATGCGCAAGTGGTATCACCTATACCAGGAAGTGTACAGATTTCAATACTTTCTACAGAAAATGATGGAGTACCTTCAGAAGAATTGCTAGAAATAGTCAGAAGTCAGGTTGTGCGTGACGATATTCGTGTGTTAACAGATACACTCACAGTTATTGGCTGTGGTATTATTCCCATTACTATTCATGCTAAAGTGCATATTTACCCTACTGCATCAAAAGATGTTATCGAAGCTGCAAAGGAACAATTTATCAAAGGTCTTGAGTCTACTAAAGGTTTAGGGTGGAATGTAACCAGGTCCTGGATTATTGCTCATCTTTTTACAGAAGGTATACAAAATATAGAGCTTACAGAGCCAATAGAAGACATAATTGTACAAAATAATGAATGCGTTGCTTTAAGTGATTTAAGTGTTAGGTAAAAATTGGTGATACTTCCTCCAAATGCTTCAAAGCAAGAGCAAATACTTACAGACATAATTAATTATTCTTTTGATGCAAATTCTCTACGGGGATTTAAATTTAAACCACAGACTGAAATGTTGCCGTGGCTAGTAGCGGAATACGGCTTGGGAGAAATTTTATCCTGGGGTAAGAAAGCTACTAAGAGTGCATTAAAAGAATGGGTCTTAGCTAAGCAAAACGGAATAAGATTTCAACGTTTGCGCGGTACACCACAGTCACTGAAGATGGCGCTGAAATGGGCAAACATTGATAATATTACCATTCAGGAAGAACCACCAGGAGAGCATTTTGCTGAATTCCAAATTGGTATTTCTGACGTTCCTAATGATTTTTTTGTAGACAGTGTAGTTGCTTTAGCAAGGCTTGCTGCGCCAGCAAGGTCTCGATTAATGCGAATATATAATAGCTACTACGATGTCCATAGATTCATCCTTGATCAAAGTTCATGGGGAGACATACTTTCTGATTATTCAGGAATAAAATTAACCAATGATGGGCCAGTGCTTGCATTTGGCAGGTTTAATCATTTCTATATTAATGTACCTTTTATTATAATTATAATAGGTAATTTTCGTTCTCATTACATACAGGCTCTGAGTAATGATTTGTACCGTTTGGATGTTGCTATACTTGATGAAACAGATTCCCACACTAAAAACTACGAAAGCATTTATGGACGTGATCATGTTCTACGTAATTTTTATGTGTTATACCCTCTTCCTCAAACTTTACTTCCACCAATTCGTTTTGCTAAAGCGTTGATAGTATTATCAGATAGCTGGAACTTAGGGGATATCAACGCTTGTTTTGCACCAACTGCTTATGAAGAAACAGAGCATACATTTTACTTAAGTGAAGACAAGCTCTCTGAACAGATTTGGAACTTTCGACACACACCAATTTTAGAGCGGTTTAACATTACTTATCACTATGAAGCAGATAATTTTCTCAATAGCGAGAATCAAAAAGCTAAAATGTTTAGTTTGATTGAGCATTATATTTACTTTAAAAATGATTTAAATTCTAAACAAAATGATTCTGTTTGTGAGCCAAGCAGCTATGTTGCAGCATCTTATCCAGGTGTGGTTACTTGGCACGAGCATCGCCACCTAAATCGCCCTTGGAGAGACTTTCAGCCTATTATTTCAAAAAAATTGGACGTTTTTTCTACGAATCTTGTATATATATAATATCAATCACACAATCAAGCATGTCAATACTCACACAATCAGGTAGAGCAGCTATCGCTGCTAGTATTAAAGAACAAGCTATACACCTTGCTTGGGGATCAGGAGATTCTACTTGGGAAAGCTCTCATAAGGTAGAAAAAACCTTTGTAAGTGATCAAATAACACTTGACCATCAACATATTAAGGATGTTAAAATTTTCAAAGAACAGGTGGTATATAAGCCAAGTGAAGATTATGTGATTGACAGTAACGAAGGCGCCATTAAACGTGTAAAAAATGGTGCAATTACAGCAAATAGTGTAATCGCCATAGAGTATACTCAAGGAACACCACCGGAACTTATTACTTCTACACAATTGCTAAAGGAAGTTGGACGTCGCGTTGTTGATGAGGTGCTCTTTTGCACTGGTGATGATGATGGAGAGCTTGTAACTCCATCTGGAAGGTTTAAGCCTTCTGATGTACCAACCAATAATCTTTATCTCAAATTTACTTTCGATTTCACGGACGCAGCAAATCAAGTTATCAGGGAGCTTGGGGTTATGGTTGGTACTAAAGTAAAAAAAGAATTACCTAGAGGACAGAGATATTTTGAACCAAAAGACGTGGAAAATCCGGGAATTTTGTTAGTTTTAGAACACACCGTACCACTTACCAGAACTGCAGCAACCAGGGAAACTTTTTCATTTGTTGTAACTTTTTGAAACAAAATGACCTTAAATAGTTATTATAACCGCTTTAATCCTGACAAAGAATACGAAAAAAGTTTGTTCCTGGCAGGAAGAGGTCTACAATCAGCAGAATTAAATGAGACTCAGGAGTATGCTCTTTCTAAGCTTAAAGGCATAGGTGATGCAATATTTCGTGATGGTGATGTTATAACAGGAAGCAATTGTATTATAGATAGAGAAACTGGTAAAGTTACACTTGAAGGAGGAAAAATCTATCTGCGTGGAGCGGTGAGAAAGGTAGAGGCAAAAGAGTTTGTTATTCCACTGAGTACCATAGTGCGTATAGGTGTTTATTATCTAGAATCTACGATTACAGAACTTGAGGACGCAAATCTTCGTGATCCTGCGGTTGGTACAAGAAACTATCAGGAAGTAGGAGCTGCAAGGCTTAAAGTTTCCACCATTTGGGGATACCAAGTAGAAAGTGTTACTGTTAACTCTACAAATGGCGAATTTTACCCAATTTACAATATTGAAAATGGAGTATTGATAGAACATTCACCGCCACCACAAGCGAATATAGTAACTACTGCTCTTGCTCGTTATGATAAAGAGGCAAATGGTTCCTACGTCGTAAATGGCTTGGAAGTTATGTTCCTACATAAAGAAGGTGGAAAAGAAGTATTCGTGATTAATGAGGGTAAAGCTCATGTTGATGGCTATGAGATTGAGTTACCTCACAGCATTCGTGTTTCTTTTGACGAAGATCCTAATATAAAATCAGTTGAATCAGAACCACATACTTTTCAGCCAAATAGCCAAAGAGTAATGGAACTAAAAGTTAATGATTTTCCAATAAGTGAAATTAAAAAAGTAGATATAACTGTTCAGAAAACCATTACTGTTACTCATGGTTCATACTCTGGAGCTATTGATCCGATACCTGACTCTGCAGTACTTGAGATTATTCAAGTTAAACAAGGCAATGTTATTTATGAAAATAGTATAGATTACAAATTAAACGCAGGGAATGTTGATTGGTCATTACCAGGAAAAGAACCAGCTCCTGGAAGTAGTTATCAAATAACCTATCGTTGCCGTACCCACGTAAGCCCTGAAGATATAAGTGAAGAGGGATGCAAAGTAAAAGGAGCAGTTGATAACAGCTTGGTTTTGATTGATTACACCTGGAAAATGCCCCGATTTGATTTAATCACTATAGATGCAAAAGGAGTGGTGAGAAGAATCAAGGGAATTGCCCATCCCTGGAGACCATCAATGCCTAGAGCGCCTAGTGGACAACTTCTGCTCTGCTACATTCATCAGACGTGGAAAAACGGAGAAAAAGAAGGGGTGAAAATAGTGAATAGTGCTATCCATGCTGTGCCAATGAATGAGCTTGAAGCAATGAAAAGAGGAATAAATGATCTTTATGCGCTGGTTGCACAGGAACGTTTACGCAGTGATGCAAATTCAAGAGAACCTACCACCAAAAAAGGAGTATTTGTTGATTCATTCTTTGATGATGATATGCGCGATCAAGGAATTTCGCAGTCTGCAGCAATAGTAAACAAAGAATTAATTTTACCTATAGATGTGGAAATTATTGATGTTGAAAGAGGTAAAGAACCTTATCTTATACCTTATAAACTTGAACCGGTACTGGAGCAGCTTTTACAGACTAAAGGAGAAAAGATTAACCCGTATCAAGCTTTTGATCCAGTCCCGGCGCAAATTACTCTAAATAAAAACATTGACCACTGGACAGAGGTTACCACGAATTGGAAAAGTCCAGTAACAAGAGTATTTAATGTTAAAGAAACGACAGAGCTGCTGTCAAGTACTTCATACGAAACTGAATTTATGAGAGAAGCAGTACAGAATTTTGAAATTGAAGGTTTTGAGCCAAGTGAGAAGCTTAAAGAGATAAAATTTGACGGAATAATTATTCAACCTATAGCATAAAAATATGTTAATAGTTAACAATCAAGGACAAATAAGTGGAAAAATAAAAATCCCAGCAAATATTCCAGCAGGTACTAAATTAGTACAGTTTTATGGTGATAAAGGAAGCTATGGAGAAGCAACGTACACTGGTAAAAAAACTATTACCATAGAAGAGAGAAGAAGAGTTATCGCAGCAAGAAGAATTGATCCTTTAGCGCAAACATTTACTTTAAATGAGAGTAGGCACATAGGAGGTCTAGAGTTATGGTTTATAAATAAAGGCAAAAAACGTGTTGTTGTGCAGATTAGAGAAACAGCAGTGGGAATGCCATCGCAGACTGTTATTGCTGAAAGCTATATTGAGCCGAAAGATATAAAAGTAGATGGCACAGCAACACGTATAGAATGGTCGCCAGTGTTTTGCCATGCAGGAGAGGAGTATGCAATAGTACTGCTTACTGATGATCCTGGTACTGCAGTAAAAATAGCAGAACTTGGCAAATATGATGCAGTAAATAGCCGTTGGGTAACAAGCCAGCCATATCAAGTAGGAGTATTACTGTCATCAAGCAATGCAAGCACCTGGACTCCACATCAAAATTTAGATTTAACGTTTCGACTACTAGCTGCAAAATTTAGCGAAAATTCTCATGTTATTGATCTTGGCAAAGTTACAGCAACCAATACTTCAGATTTAATTGTTTTGACGAACGTCGAAAAAGTAGCATTTGATACCAATGTAGAATTTATTCTGACAGATGAAGAAGGAAAAGAAAATTTTCTATCTGATAACTTGCCGCTCGCGCTGCGTGAAAGACTATCTGGAGAGTTAACAGTAAAGGCAAATTTAAAAGGGTCAAAAGAAAAAAGTCCAGTGCTATATCCAGGGTTACAGCTAGTTCTAGGTAATCTTTTAGAGTCTGGAGATTATGTTACAAGAAGTATTACAGCAGGAGCTAACACTAAAATTACCATAACGTATGATGCGCTAATACCTGGCACTGCAGATGTAAAAGCATATGTGCAAAAAAATGTGGATTGGCAATTAGTAAATTTAACATCAGGAAAACCAATTGGAGAAAATTGGGTAGAGAGGACTCATGTGCTATCAAATTT
>NODE_3_length_59181_cov_71.196366
GGTATGGCTAAGTTCGAGTTAGCCGCATGAATTTATTCTACTTACCAGTCCTTATCAGGAGCTATGCAACAAAGCCAGATCGGATCACGATTACCGATATATCTAATCTGACCATAACTCTCAGCTTTGAATATTTCGCCTTTTGAGTTAGTAAGATCTACGGTATATTCACCATTTTCGTTCTTATAGTTCTCTTCAATAAATTTAAGATCTTTATCTGTTACCTGCAACATCAGGTATCTTTGATAGCTGCCAGTAACAATCCTCGGAGCTTTAAGCTCAGATATCTCATTGTTTTTCATGATGGAATATGTTGCTAAAATAACCAATGAAACTGCAACAAATGCTAAAACACTTATTCCAAGTGGTGTAGCTGCAAAAACTGCAAGTGGCTCTAGAATAGAAGTTGAAGACACCTAATATGGAGCTGAAAGTGCTGTTGCTGCACCTATGACACATAGAGAAGTAAGTACTAAAAGTGCAGTATTTGTTTTGTGGAGCTGGCCACGGTGGTTTTTAGAAATTAACATAATTCCCTTATTAAAATTTAAATTGATTAAAGTTATATATAAAAAATTATTACTGTCAACTTATAAACAATAAATTATCTACCACTTGAGCCAAAGCCCCCTGCATTGCGACCAGTTTCTTCTGCATAAAATTCTTCTGTGTTGTTCCAAACTATCTGAGGTACAGGAGTAATGAGGATTTGCGCGATTCTATCTCCTCTTTTTATCTCATATGAATGATTACTTAGATTAATTAGGCAAACTTTAACTTCACCTCGATAATCAGAGTCTATAGTGCCTGGAGAATTTAAGATAGTGATTCCATCTTTTGCAGCAAGTCCAGAACGCGGGCGTACTTGCCCTTCAAAACCGTTTGGTATTGCAATCACAATGCCAGTTGGAATAAGTAACCTTTCAAGTGGATTTAAAATAACAGAGGTGTCCAATGCAGCATAAAGATCCATACCAGCACTTTGCATAGTTGCATAGCAGGGAAGAGGCAAGTTTTTGCCATGTGATAACTTTTTTATTTCTACTTTAATTTTATCTCTTTGCATTTTTATTCACCAGTTATGAAAATTTGATTGTAGCATGTAAATTATGCCTGTAAAAGATAAGAAAACTACTTGACAAATTTTTCAGCTTCCTTATTATGAAAATAAGAGTATTTATCCTTGTTTTCGATCCGCGCGGGTTCAATAACAAAATTCAGCAAAAAACTCAGATATTTATTGGCAAATTACATAAAAATTATAGCGGCTGCGTGTCTTTTTTATTTTTTCTACATTCAGCCAAAACGCGCTTATTTTAAGCGTTAGCACATTATTACAGCGCCAGTTTAAATTATTAAAACTCGCTATACGGGGGTTCTTTTGCCTTTTTTATAATTAGTAAATTTATTAATATTTTGGATTGGTTAGGAGTCCTATAGAGATAGCACTTGATGTTGGTTCCTAGATCTCAGTGTCTAGGCACTGGGATGACAAAAAAGGGGCTACTTGAATGACACCTTATGTTCCAGCACGTGACACATAATTGTACGAACATTCATTTTTGAAGACAACAAAAGGTGTCATGCCAGTGCCCAGACACTGGCATCCAGAAATTTTATTAAGTTGGTAAGCACAAAAGTAGCTGCTTTATGCTAAAACACAACGGTTGAAAGACTGGATTCCAGCGTCACGCGCTGGAATGACATCAAAGGGGCTACTTGAATTCACGCTATAAAGCGAACCGATTTGGTGTGCTGATTCTGTTTGCAGTTTCATAGTACGAATTTTTTACTTCGGTAGTTTTTTTGTTGTCATTATAATAATTAAGAATAGTTGAGGCCAATTAATATGAAAGCTTTTACGAAAAATTTTAAAGGTAAGGAAAGAAAGCTAGAAGAGTTCAATGAGAAAGTTGAAGACATATCAGCTGTAGCTCAAGATAAGTTTGCACATGAACTTGAAAATATCGCATATGAAAGTGTGAAGAAATTTCGCAGTCTACTTGCTAAAGAGATAAACTCCACTTTCAATAACATTCATTCTCAGAATGTCAATCTACTAAAATCCGGCTTAAAAAAAGGAGAAACAGCGTTAATACGTTCTCTTCTCAATATACTTGTACGATAGAGTTCCTGCTGCAATTTAATATTAAGTGATAACTAAAATAAGTAAGATTTTTTATGGATAAGTCTTACTTATTTTAGCTATATATAGAAAAGGAGGGTTGTTATGTCAACAAGACCAAAGTATCCCATCATAAATATACAACGTAAATCTAAGCCTAAATCTTTTCCAGTAACTTTAGGAGAGGTTAAATCCTTTTTACGAATTGAAAACGATCAAGATGATAAGTTGATTTCAAGTTTTATTTTTATGGCAACTGATTATGCTCAGTGGCATATGGAAAAGTCTCTAGTAAAGCAAACGTGGCAAGTTTCATATGAAGGTTATATACCTCGTAGAATCTATTTAAGCTATGGTCCTGTGAATAAAATAATATTGGCTACTGATAAGAATAGAAAACTTAGTTATTATTTTAGTGATATAGGAAGCTATATTGAATTTTTCAATTATTTGAGCATAATAAGAGCTGATGTTGTATACGAAGCTGGTTATGATAGTGTTCCTGAGCAAATAAAGCTAGGCATTATGCAGCATGTTTCTGCTCTTTATAAAAATCGTGAATCAGAAGTAAGTAGCCATTTATCTGAAGTGAAGAAGGTATATTCTCCATTTCGCGAACCAAAGGTTGTTTTGTAGTTCCTGTTTGTCATTCGATAGCAGATACAACAGATAATGTCATGCAGATTGATTCCCTTATATCCCAGTGCTTGACACTGGGATCTAGAAAAACTGATTGTAAATGAGCAAACATTTTCAATAAAATTATCAACAAGAAAAGTAGTTGGGTGAAGCTGGATTCCAATGTCAAGCATTGGAATGACACCAAAGTTGCATGATCCCAAAGGGGCTACTGGTATCTGCAAATTGCAATACTCATATCTGTGGGGGTTAATTATGGAAAAAATTCAAATTATAAATGAGTTGTATAATAGTATTTATGCAGCATTAAAAGCAAACTCTGATTTAAAAAAATATGTTACTAACATTTATGATTACCTGCCTAAGCAGGTTACTACTCCTTACCTAAGATTGCGCATAGTAAATTATATTAACCTGCATATGCTATCTAACTTTGCTACAAAAGTAAGATTTTCATGCGACATATATACTTATCATATAAGCAGCATGCTTGCTGCTATAAAGCATGTGAGCTTGGTGATAAAGAGCATTAGTAGTGAGACCATTTTGGAAAGTAATTGTGCTATGAATCAGCATGATGAAGTTTTACATTCAACAATTAATTTTGATATTTTAATACAAGGAGGTAGCGATGAGAAAATTACAGCTGAAAATTAAAGGTCATGACAATAATTTTGTTGTGCTGAATAATATACGAAACTTAAGGTTTACTTTGCGTAATAACAAAGAAGAGATGAAAGATATTTCCTCTTTTGGCTGGAGAAAAGTGCTTGATTGTGCTGGAAATAGAAAGATTACAATAAAAATTAATGGCATTTTAAATTCAGTATTGGCTGATGAATTATTGCGTAATTCTGCAATGTTAAACTCTAATAATGATTATGAGATTAGCTTTAATGCTAAGGAGAAGATAAAACTCAGGTGTTCGGTTGAATTATATGAGAGATATTACGATCCTGCCACTTTTGACAGCTTCACTGTAGTTTTAGCCAGTGCTGAAGTTGTAAACACTTTTCATTAGTGTTAATTTAATTTTTTCATATACAATGATAACAGGTGAGTAAATTAAAAAAAATTTATGAACGATGAGGATCTTTTCGAAGAAGACGATGATAATATTGAAGAGAATAGCGATGACAGAAGAGAAAGGAATTTGAAGAATGAAAATCAGCTGGAAGAGCAGTGCAAAGAGTATTTAAAACCTTTTGAGGATATTTTAAGTCAAATTGATGAAGGAGTTGATAATTTAGATAGCTACGAAAGGACTATGCAAGTAAAGCGAAGCATAGATAGGCTGATAGAAACCTTGTATAGCCAAGCAGCATCTGAGGATATTGATGTAGAACTTGAAACCACAAAGCACACTCGCGATAAATCAGAGTCCAAGAAAAGAGTTCTGGAAAAGAGAAGAAAACAATTGATGGAAGAGATCTTAAGTGCTCAACAACAAAAGGAGCTAATGAATAATAGGCAAAAACATGAAGCAGTAAGTGATGGGGATGTTCAGAAGGCGAAAACACGAATGAAGTCTTCAATTAGGGGAGTGTTGTTTTCAGTTATTGCTCATAGAATGGATCCAAGAAGGAGGGCAGGGGAAACTGCTGATGATAATGAAAAGCAAGCTCGTATATATGGTAGGGAAGCAGTTGGTGGAGCTTTAGGTGCACTTCTGAAAGCATTTTTAACTGCAGTTACTGCCGTTGTACGCGAAATTGCTAAACCACTTCAACATATGAATACACAAGAGACGTCTTTTGCAAAACAAGTTGAAGAAGGCAGAAACCAGGATTCACAAAAAGGTCGATCTGTGTAGGTCAAAGTATAATTTCAAAAAAATTTTTGAAATTATACGTACTAAACAATATCTACTCAACGCAAATTACAACAAACGCAGTAGCATAATCTTGATCATCACTTAGAGAAAGGTGTATCTTGTAGTCTTTCGAGATGAAATCCTCTCTGACAGCAAGACATGGCTTGCCTTTCACATCACTGTATATTTCTATATCTTTCATTATAATTCCCTGGCTGAATCCAATGCCTAGCGCTTTAACAAAAGCTTCCTTTGCAGCAAAGCGCTTAGCAAAATACTTTGCTTGCATTTCGTGACTATTATACTTTCTACTTAGCTCTATTTCTTTTTCAGTGTAGATTCTATTGAGAAATTTTTCCCTGTATATTTGTAATATTCTCAATATCCTTGGTATATATACTATGTCAGTGCCAATACCGTATATCACTTTGCGCTAAAACGATTTATTGCTTCTTCAACTTGTATTTCCTCTACCTCGCCAGTTGCTCTATTTTTTACTTCAACTATATTCTCACTTACTGCTTTCTTTCCAACAATTATTTGCCATGGCAAGCCTATCAGGTCCATTCTAGCAAACTTTACTCCTATACTTTCCTCCCTATCATCATAAAGCACTTCATCGCTTTTCAAAGCTTTGTATATTTTATTCGCAACCTCTGGTACTTTTGTTTGTAAATTGATCAAACCAACTTTAAAAGGAGCTACTGCCTCTGGCCAGATAATTCCTTTATCATCATGGAAAGCTTCTATTATTGCTCCAACAAGCCTTGAAACCCCAATGCCATACGAACCCATATGCATGTTAACATTTTTTCCATCTTGAGAAGTAACACTTGCCTTCATAGGTTTCGAATATTTATCACCAAAATAAAAAATGTGTCCTATTTCAATACCTTTACTAACATTTAACTGTTCTTGCGGTATAGGACAACTTTTAGGGTCATGCATATCGTCTGCAACTGCATATATGCTCTTCAGACTTTCAATATCTTCACTCTCTAGTAGTTCAGAAAATTTATTGTCATAATATAGAGTGCTTTCACCAGTGTTTGCCAATATATGAAACTCATGACTTAAATCTCCTCCAATTGGTCCTGTATCCGCTTTTACTCCAATTGGAGTAAGTCCCATTCGCTTGAAGATTTTTATGTAAGTTTTATACATCAAATTATATGAATTCAGTGCACCTTCGTAATCTACATCAAAACTGTATGCATCCTTCATCAGAAATTCTCTGCCTCTCATAACGCCATAACGAGGTCTTACTTCATCACGAAACTTCCACTGAATTTGATATAAACAAAGTGGTAAATCTTTGTAACTTTTTACTGTATTTCTAATCAAATCAGTTACCACCTCCTCATGTGTTGGACCAAAAAGCATATCGCTTTCATGTCTATCTTTAATACGTAGCATTTCTTTGCCGTAAGCATCGTAACGTCCTGACTCTCGCCAAAGACTTGCTGGCTGCACACAAGGCATCAACACTTCAATTGCACCAATTTCATCTCTGATAATATTTTCAATATTTTTAAGTACCAAAAGGCCAAGCGGCAGCCAAGAATAAATGCCCGACGCTATTTGCTTGATTAAGCCCGCACGTAATAAATATTGATGAGAGATAGTTTCAGTGCCAGCTGGAGTTTCTTTTAAAGTTGGCAGGTAATATTGAGATAAACGCATTTGATAAATCTGGTTGTATTAAGTAATCTTAGTACAATCAGGCCTTTAGGTAAACTTATTTTAAAAAGGAAGGAAAGTGTATGGTGCTTTCCTTGATATTTCCTTATTATTCAAATCTCTTTCGGATTTCCTGGACAGAAACAGTAGACGATTCTTGCACCTCAATACTCACTTGTTCGATAGGAGGAGCCTATTATAAATTAACACGCAAATTTGGTGGTTTAGGTGGTACCGGTGGCTTCTCCGCCTTTAGTGTAGAACGTGGTGGAGTTGTGGGTTCGGGTTTTATATTATCATGACCACTATCAGGACTCTCTTTTCTGCCTAATTCGGAAGCTGGAGATGATAGATACTCATCATCGTTGTTCCAACTTTCATCACTATTATTGCTTGATAAACTACTACTTTGGCTCTGTGGTGGTGGAATCATACTTGATATTTTACCATATACTCCGTCTAACGATTGTACGCCGTTCTCTTCCTCTCCATCAATTCCTTTCCTTCGGCTTTTAAGCTTTTTGTTCAATTCATGTAAAAGATCTTGTGATTTCCCATCTTTGTTATTACCTGGTGTCTTAGCATTTTCAACCTCATTGTTAACACGTTTCAACTTAACACCTCCTTCTCTTATCTGCGCAAACAGAGCACCTCTAGCATCTGTTGGATTAGCATCACTAGGTCTACTTTTTCTTGTTACCCTTGGTGCTGTAGACAGATCGTTTGATTTCACAGGTAGCGGAGGTGGTGATGTCGGTGCACTGGATGTTCCAAGCGTTACTGAAAGTGATGATGTAGGAGTATTGCTATGTTCAAGTCCTTTTGCTTTCTGTAAATCTTGTGATTGTTCTCTACCAGGATCAACTCCTTTCTCGCTGTTTATTGCAGAAACAAATGAATTAATAAGATATACAGCTAAGTTCAACACAACCAATGAAGAAACAGAAGCAATGACTATGAAAAGTACTGGAGCACTTAGTGTTGCTGAAATCGCAAGATAAGTATATATCCCAGCTGTAACACTAGATATACATAGCAATAAAGTAGCAATTGAATATTTTAAGGCAGCTGTCTTACTTATTCCAACTAAAGTATTAATCAAAATGGGAGTATCGATTTTTTGTTCTGTTGCAAGTTGAGCAGGACCCTCAGATAGAACTGTTGTTGGTTTAGTGCTACTGCTATTTTCTGATGCAATACTACCAGAAGTTTTTTCATTTTTATCGTTACTTTCCGCTTGCCCACAATTTTTTACCCAATCTGCAGGTGGTAGAGGCGGGGGAGGTGGCGGAGCTGATAACAAACTGCTACTATTAGATGAAATTTCACCAGTCATTTTTCTTCCTTATTATTAATATAACACCAATAATACCTAAATTATTAGTATTTGTCAAAAATTTATGAATAAGTTAATACTAAGATAATATATAAAAAGAAAAGAGAGAGGAGAAGTCTTCTAAGAAGAAATAGAAGTGTCTTAAACCTCAAGACCTTCCTTCATCACTTTGTTATTACAGCACATCATCGATGTTTTGGTATAGAGTAATCAGAATCATCAAAATAGCTGACACTCAGCTTTTTGATAACCCTCTTTTAAAATAATTGATATTTTACAGTGTTTTTGGTAAAATAATAGCTTAAGGCTTAGAATAAAAGTTTATGAGTGAAGCACAAGGTCCAAATATTGCAGAATGGCAGGCGCAGCAGCAACATCAGGAAGCCGCTAGTGAGAAAAGTGGTTTCGGTCTTGGTCATAGTGATTCTATTTCAACAATTGTGGATGGAATGAAGTGGTTATTAGAAGCTTTGTCTAAGATATCTGATCCTAGTTATTATAGTAATGTATTTGAAGGTTTTGTAAGTGGTAGCAGTTTAGCAGCGTTACTTGGGAAATCAGGTAATATGTTTGGCATAAAACTTTTTGAAAGCCTTGCTGAATATTTTTCAGGTGGTGGTGGAGAAGATATGCCATCAGAAGGAATGGGTATGGACTACGGTAATGAGGGGCACCATCCGGATGATTATCCCCACTCTAACAATGAAATAGCTCAAAGTGCTGATGGTTTGCATGATATGCATGATGCAGGTAATCATCATGGCCAATCTTTTTCACCTGGTCCTTCACCATCTGTTGGTGATGATCATGAGCTTGGTTACTAAATAACTAAGAAGATTTTATTGTAGTTAGTGAAAAAAGTTTCAGTTTTAGGATCAACAGGAAGCATTGGAAAAAAGACTGTAGATTTGCTCTTAAAGAGAAAGGAAGAATATCAGGTGGAAGCACTAAGTGCCAATTCTAACTTTGCTCTGCTAGCACAACAGGCAAATCTACTTAATGCAAAATATGTTGCCATTTCTGATGAAGGGTTCTACAAAGATTTAAAAGAAGATCTGTTTGGTACAAGCGTTAAAGTAGAAGTTGGTCCTCCAGGTCTAGCAAATGTTGCTTCTCTACCCGTTGATCTCTCAGTTGTTGCAATAGTTGGCATCGCAGGCCTTGAGCCAGTTATAAAGGTTATAGAAAGTGGTACTAAAGTTATTGCCCTAGCAAATAAAGAAAGCATTGTTTGTGGTGGCAAGTTACTGCTTGAAAAAGCTAAAGAAAGGAGCGTACAAATAATTCCCATCGACTCTGAACACAACGCAATTTTTCAAGTTTTGCAAAATGATGATAAATGTGTAGAAAAGATTATACTCACTGCCTCTGGTGGACCATTTTTAAATTATAGCCTTGAACAATTAAAAAATATTACAGTAAATCAGGCACTAAGTCACCCTACTTGGAAAATGGGAAAGAAAATCTCAGTCGATAGTGCAACAATGATGAATAAAGCACTAGAAATAATAGAAGCACATCATTTGTTCAATATCAGCCCAAATAGAATTGAAGCAGTAGTGCACCCTGAATCGATAGTACATGGAGTTGTAGTTTACCAGGATGGGTTTAGCTTTGCTGTGCTTGCAGAAACTGATATGGAAATTCCCATTGCATATGCTTTGTCTTGGCCAGAAAGATCAACTTTAAATCATAAATTAGATTTAACAAAGCAAGGAAAACTGACCTTTCAAGAACCAGATCACACATGTTTTCCTGCACTAAAGCTCAGTATGGAAGTGTTAAATTCCTCTTCTCCACATACAAATAGTATTGTTTTGAACGCTGCAAATGAGATAGCTGTCAATGAATTCTTGAAATCACGAATCGGTTTTTTAGAAATATTAGAGGTAGTAAAATCAACAATAAAAAATTTTGACAAGTACTCTGACATTAACTCACTGTCTGATATAATAAGTATCGATTTTAAAAGCCGTATTATTGCCAACAAAATTATTGAAAGCAAAGTTTTTGCTTGTAGCTAAAAATTAATCCTAATCACTTAGGTATCCGTTCAGCAACGTGATAAAGGTAGACAAGAAAAGACAACGAAATGGGTGTCATTCAAGTACCCCATTTCATACTCCTGTCATCCCAGTACCTTGCCTTTTTGTCATCCTAACTGGGATCCAGATTCCATAATGTCATCCGAGTAGCTGACACTGGGATCCAGAAAAATTTACAAAGCTTATGCTAAATTCAATGAGATTAAATGAAAAACTGGATTCCAGCATCAAGTGCTGGAATGACACCTTACCTGAACAGATACAGTATGTTCGCAACCACTAACCTGAGAGGAGTTTACATCATTAAGAATTGTATTTGCTCTATACAGAAAACCACACCCTATTGCAAAAAAAAGCAACGAAGTTACAGCAAGTGGAACTGGGTTATCAACTGTGAAACATAGACCAGCAGCAAGTACTCCATATAACAAAAAAGCACAAGCATACTTAGTTTGTTTCCTTTTTTGAGCGACTGCTTCTACCTTTAGGAACTCTGGTTCTATTGCTTTCTTGACATGTCCTGCAATACAATCTTTGGGATTTTTACCTTTATAATTTTCAATATTAGTTTTTATATCTGGATGTGTAAGTAATATTTCTACCATATCTATACTTCCCATCTCGCAAGCAATGTGTAGAGCTGTATTTTTTTCCTTCTTGCCGGTCTTAATTTCCTCCTCTGCACGAGCATAACCTTGAGGTACAAATTCTTCATTAACAGGTTGTAAATTGTCAAGGTATACACAACCCTCTACACCCTTATCTACTACTTCTCTCCCTTGAAATTCGTACACTTTATAACCATTATGTTCCTTTGGTCTTCTCTTCATAACAGCTTGCTTGCTTTTAATATTTACATCAATTTTTTTATGCTGTACAAGCAACTTAGCCATAAGCTCTAAATATTGATGTTCCTCGTTATTACTAGTAACAAAAGCTGAAATAATGCACATCAAAGGTGTCATTCCATCTTCAAAAGCATTAACATTCGCTCCTTCTTTCAATGCTTGTTGAAAATGATTCCAAGCTTCCTCAGGTGTTATTCTTTCACCACTAGCATTTTGAAATTCAATAGCTTTAAACAACTTTTTTGTTTCTTCACTTGTACAAAGCATTTTAACCACCTATCACAATAAACCTGATAAAATTATACATAGAAAAAATTAAAATATCAACTATCAAGTTAATGATCCAGAATATACTCCTTCGTTAAAGGAGACTGAGCATTTTCAAAGATTTCTTGAGTACTTCCTAATTCAACAATCTTGCCATTGCAAAAGAAAACTATGCTGTCAGATAATTTTTTAGCTTGCTTCATCGAATGAGTTACCATAATTATGGTGAACCTCAATTTTAACTCTTGTATAAGGTTTTCGATTGCATTGGTTGCCATTGGATCAAGAGCAGAGCATGGTTCATCCATTAATAAAATAGTTGGCTTTACTGCAATTGCACGAGCAATGCATAATCTTTGTTGCTGGCCACCAGATAAATTTAGTGCACTATCTTGCAATCTATCTTTCAACTCTTCCCATAAACCAACCTTAATTAAACTACTTTCTACTATTTCATTCAATTTTTGCTTATTTTTCACCATGCCATGCAATTTAGGCCCATAAGCAACATTATCATATATTGACTTTGGAAAAGGATTGGGTTTTTGAAATACCATACCAACTTTTGCTCTGAGCAATACAACATCCATATCACGTGAATATATATTACCCAGCCCATCGATTACCAGTTCACCAGTCGCTCTACATCCAGGTACGTAATCATTCATACGATTAAAACAACGCAAAAATGTCGATTTACCGCACCCAGAAGGTCCGATAAAAGTTGTGACTTTCTTTTTGCAAATATTCAAATTTATATCGAATAAAACTTGTTTAGAGCCATACCAAAGATTTAAATTTTTAACGAAAGCGTATTTATCGTTCATACTAAATCCTGCATTGAATAAAGTCCTGGTATTTCCTGTTTATTCTCGCACAACCATATTGCTGCCTGAACCGCCCCTCTAGCAAACGTTGTACGATCAATTGCTTTGTGATTTAATTCTACTCGTTCATCGGAATTGACAAACATGACACTGTGATCTCCTATTACTCCACCTCCACGAGATACTGCAAAGCCTATTCCTCCTTTCCCTCTTATATTTGAATTATTATGTGAATATTGATTGAGCTCAAAATCCACTTTTGCAGCGTTAGCAACTGCTTTACCAAACTCTATAGCTGTTCCAGATGGTGAATCCTTTTTTAAGTTGTGATGCATTTCCCAAATTTCAACGTCATACTCATTACCTAAAAGTTTGGTAGCTTCTTTTACCAACTTCAGCAACACATTAACTCCTATACTCATATTTGCTGACCATAATATTGGAACTTTAGCAGCGTACTCTTTTAAATTTAGACCTTCTATTCCAGTTGTGCCACTAACTAGCGGTTTTTTAAATTTCACGGCCGCCTTAAGACAGTCTAGCATACATTCTTTAGTTGTAAAATCTATTACAACGTCAGATGACTCAAATATGCCACTAATAGAACTTGTAACTTCAATTCCTAAACTGGAACTATGGCCTACAATAGGCCCAATATCTAAGCCTATATACTCACTGCCCAAGCGAGCAACAGCACCTGCTATTTCCACTTTGGTATTCGTAGTTAATTCATTGAGTATTTTCTTACCCATTCTGCCTAAGCAGCCTATTACTCCAACTTTGATTTTCATAAAGCTTTTTCCACTATGTTAGGCTTTTTTTGAAGCTTTGTCATCTTTATAAGCTTAGCATATTTAGCCTTACACTGATAAAACTATAGCTATACATCGATGAATCTATTGAAAATTGATACAAGGAAGATACAAATTGTAATTAGTCAATTTTCTCCTATGGAGAAAACTTATAAAGAAAAAAAAGAGCACAGAGGTGCTCTTTTTTGAAGACTAATAACCGTTTCCTACTTTGCTCGGATTAGATATTTGTGCTTCTGGTTCTCCAGTTATTGAGCGAGGTTGATTACAAAAGTCCTCTGGTGCATCATGAAAATTATCATCTAATTCCTCTTCTGCATTATAAAACTCCTCTGATTTAGTAGTCACTTCCTCATTGTTAACCATTTGTTGTGCCGCAATAGGATTGAGATTATGCTTATCCAACGCTATACCTTTAAACGGCTGATTAGATATACTATCTACTTTAATCTCTGTTACATCATTTTTCAATTCTAACATTTCTTTTATACGGTAGGTGTTATCTTTTTTACTATAAATTGCATTACAAATTAAATACGTACCATCTTCATTCTTTTTTGTTATTGATTCTATATGTACATTTTTGATGTTATTAAAGTCATTACCATAACCAACGATTTTATATTCATTTTTACCGCACTCTACATATACAAGTAGTTTAGTCAATGAATTCACTGTATTATTGAGATTTTCATACTCTGCTTTTGCTAAAGGTCTCTTTAATGAAAGAAAGAATTGGTTACCCTCAAATTTAATCTCACCTACCGCTTTAGGTTCATCATTTAATCTTTCTGGAAAGTTTTCTGTTGGCTCGACGTTTATATCTGTTTTAGATACAGATTCTTCAGTCTCATTTTGTATCGATTGATCAGGGGTGCTAACAGTTGGAACCGTATTACTTTTATTTACATTCTCACCTAAAGGTCTCTTTGGTGATGTATTTTTTGGAGCAGCATTTGCTTTACTACTAAACAACCATTTCCACCCTGATGAAACTTTTTTTGCAATCCACGAAATTCCTGTGTGATCAGCAATCCACTTAAAAAAGTTTTTTATTTTTTTTAACATATCCACTCCTTAAATTAATAATTTAATTATTATATATAAAATTTAACTTGTCAATTTTCCCTATGGAGAAAACTTATAAAGAAAAAAAGAGCACCAAAGAAGATGCTCTTTTTAACAGTTTGCTATAGTGACTATGCATTAGGAGATTGACTAGTATCAGTAGCGTGTTGTTTTACTTCTAGATCAGTAATTTTTGAACTTAATAAAAGCCTTTTCATTTCTTCTGGTTCATTATCACCATAAACTTCTTTGCCATCTAGGGTACCAACTGAATTAATAGATAGACATATATTACCATCTTCTATTATCGTTTTCGAGTCATAACGACCTGTAATATACAATGATTCATCATTAAAATCTGAACGAAATTCACAATCAATTACGTTACCATATCCATCTTTATTGTTTGGAAGTGTTGTACCTTGCGGTATAACCAATCCTATTCTATTGTTGCCCAAATTTTTAACAGATAGCATTATTTTTTTATTAGAATCACTTACTCGGTTTGCCTTATCACCAGACCACAAGTTTTTAATGCTGTTCCAGATTGATGCAATCCCTCCTGCAATCCACTTAAAAAAGTTTTTTATTTTTTTAACATATTTACTCCTTAAATTAATAATTTAATTTTTACATAAAAAGTATAATATGTCAATTATTTTATAAAATAGTATAAAATATTAGTACTTATTTGCAATTTTCAACAATTTAATAGCGCTGGTGTTGACAACCTCCCCACCGACACGCTTAGTGACAAAAAATCTAACATAAGGTTTATTTGTATAAGGGTCTCTCAGTATTCTCATTCCTCTGTTATCCACGATCTTATAAGCTTGTTTGAAATCTGCTACTGCAATGACTGTAGGTGGCATATCAGCAGATTGATATACTGGTATTCCCATTAAAGTATCTGGAGTTTCAAGCGATAAACTCGGCTGCCAAAGATATTGACCTGTATCAGATTTTAGTAGCCTAACGTCTTTTAACGTACTTCTATTCATCAAAAATGATGCATTTTTAGAGTAATATTCATTTAGAGAGTAGTACAATATCATTATGGCGTCACTGTCTAACTTATCAGCTTTAATTTGCTCTATCTTATTATGACCATTTCCATTTTCGTAAGTTAAAATTCCTTTAGGCTGAAAAGTGCCATCACCTTTAATGAAGGCTTCATTCTCCTTTTTACTGAAAGTTTCGGCAACCTTTTCCACAAGCCAACTTTCAACATTAACAAATGCATCATCGAGCAATTTTTGTGATATTTGTGGTTGAGCATAGAGCTCATAAGTTGTGATGGAAATCTTTTGAATTTTAGGTGTACTTGTGTCTTGTGCAAAATCATACTTGGATTTATAGCCACCATCTTCATCCTCTACTGTTTCACCACTCCAACCTGCACCAGCACGGTCACAATCCTCTATAATATAATCCAATGTTTCAGTAGAGATTCTTTGACTAGAACATATCTGCCGCATTGGAGATGAATCAGTTATACGCTTGTTTATGCGTTTTACAATATGAGGAGTAACTAAATACCCTCCAATATCATTGTCATCTCCACTTAGGGTTTTGTGTGATAACCTGTTTTCCATTCCTTTGCGAATATAATCAGAAAAATATTTATCACCTGTATTAAAATCTGTGCTAATCTCTGGGCGTTGAGCTGAGGTTTCAATAAAATCTAAGCGCTCTTTACAATTATCAATATTACTATTTATCTTGCATAGCTGCTCAGGTCCTTTGCTTTCGATTTCTTTTAGTTTGCGATCATTTATTAATTTAAATTGCTCCCATGATGAAGCAAGTTCATTAACACGGTGAGCGATATCAGTAAGTGACATAATAGCCTCCTTTAAAAATAAAATTAGAATAGTTATTGTAATTTGAAGGTAATCTTTATCAGTAATCTCAGTACCTTTTTGTTGTCATGCAACCTGCATTCAGAAAAAAGACCAGTGAATGGCAGCTTAGTATAACTCAAACGCTTTGTTTACAATATGGATCCCAGTGCTGGGAGGCGCCCTCATGGTAAACAACGTTCATACAACTGTATACGTATAATGCTCACACCTGCCATTCACCGGTCTTTTTTCTGGATTCTAGCATTGGCTTCATGGTAGATACAAATGAACGTAAGCTACTTAATAACGAGAGAAAAATGATACTGATTACTTGTTGAAGTAAAAAAAGCAGTGTAGTATTACACCACGCTAAGTATTATACTTAATTGTCAGTACTATACAGCATCCATTTTTTTGTGTCAAGCACTTTTTTTCACTGAGTATCTATTCAGGAGAATGTGCAAATAAAGTACGTAGCTGTTTGCCAAAACAATAAATGGTATCCTGTGCTGGGATCCATTTTTCTATCATCACCAGAAACGTTGATTACTTTTATACCTGTAAATTTAACTGAATCCCAGTGTCAGGGCACTGGGATGACAGAAGAAAAAGGCCTGTATTGGCTACTTCGATGACACTCACAGCCCTGTCATTCCAGCGCGTGACGCTGGAATCCAGAAAAAAAAGAAAAATGGTCAAGCACTGGGATGACATCCATTTAGTTGTCTTTTCTCGTCTACCTTGTTTTTCCACCATGTTGAACAGATACATACCGTTTGTTGCTTTTATTCTATGGTACCTTATCTACCTTGCCGCTCTCCTGCTTCAATCAGCAAGAGATTTCCATATTAATTCTGCGCTACTTGCGGGATTGTCACTTTTTGTGATGGGCCTGCCAATTACGATATAATCAGCTCCTGAATTTATTGCTTTTTTTGGTGTTGCTGTCCTTTTTTGGTCATCATAACCTGGGTCCATACGAATTCCTGGAGTAATAATTTTAAAATCCCTACCACATTCTTTGCGCACCTCTTGAGCTTCTAGCGCAGAACAAACTATTCCATGCAGTCCAACCTTTTTTGCAAGCTTTGCCAACAAAATTACCTGTGATTTTGTTTCTCTTGCTACTCCAAGCTCGCTTAGATCTTTATTGTCCATGCTAGTTAGTACTGTCACTCCAATCAGCTTTATTTTAGTACCTTGTACTACATTTAGCGCTTCTTTGAGCATTTTTGTTCCACCACTGATGTGCAATGTTAACATTTCAACACCTAGGACTTTTACTGCTTCAACTGTTCTAGCTACAGTATTTGGAATATCATGCAATTTTAGATCTAAAAAAATTGGTACATCGCATTTTGCAACTTCTCTTACTCCAAAAAGACCATGAGCAGCAAAAAACTCTAATCCAAGTTTTACCATGCCAACTTTATTGCGCAGAGTATTAGCTAAAGATACGGCTTCATTCAAATCTTGTGTATCCAGTGCGCATATTATTGGGTTCATTATCTTGCATAATTTTTTTTATAATAAGGCTAACTATTACATCGTACAAGCTCTTCATTTAAGATTTTGAAAACACTCTGTTCACATAATAGAGATGAAGGTTTAGGTTCAAACTGCTCTATTTGATTATCTTTCTCTAAGAGTAAATTTTTTAAATTTCTTACCTTATTATCGCAATCTTCTCTTATTCTGTCTAACTCAGAAAACTGATCTTTAATTAAACCATTTACCTTATCTAATTCTTCAGACTTCTTTTTTAACTCTTCAGACAAATATTTATTTTTTTGAGTAATCTCTTTAACTTTGTATTGCCGTTCACTCAACTCCTTATTTAATGCATCTCTTTCCCTATATAATTCTTCTATTTTTTCGCTTAACACCTCTCTATCTTTAGATACTTTTTTTATTTCTTTACATAATTCCTCTTTTTTTTGCGACTGTTCACGTAAACACAAAACTTTACGATATAATTCTTTTTGCTCTGTATTCAACTCACCTATTTTCCTTTCTATTTTTCTTGATTCATTTGTCATTTCAGATCTAAGGTTACTTTCTTCTTCCAATCTTTCTCTTAAAGATTTATTTTCTTTAAGAAAAGATTCTCTATCAACTTCTAACTTACTGAACTTTTCTAATTCCTCGTATAAATTGTACTTTTCTTGAGTCAATTTATGCAATTTATTCTTCAAAGTTTCTATTTCCTCGTTTGCAATTTCGCTTTTTAACTCTTGCTCTCTTTGATCAAATTTATTCTCCATTTTCCTATTGTTACTAATTATTTTGTACAAAAGCATAAGAGCTAAAGTAGATAATGCAGCTATAGCGATAATTAGAGAGTTAGGTGTATTAATAAGTACTAAAGATGTAAGTAGCATAAGAGTAGCCAGAGAACTAGCTATAAAATAAAATTTATTATCTTTATTAAGTAAATTGCTCATCACCCATATACAAAACTTCAGCAGCAGTCTTGTATATATTGATTAAAATTGTCTTACCTGCAGCTTATATTAGGTGTACTAGGTAAATTTCCCACTACCGTTTCCTCACAATTAAAGCTATCGTTATGGTAACACTCGTATAAAAGGAAGTCAAACTAATTTAACATATAAAATCAATGTAAATCTATATCCACTATGTATTTCCCTTCTTCAGTTTTGGACTGCATCCACTCTATTGTTTCCACATTGCACACTGCCTGCAAATCATCCTGCGCAGACTGATTTAACTTACTCTCTTCTGCGTTTGCTTTTATCGTCAATTTTTTTATCAAGTGCTTAACTGATACGTTATTATCTGCTTTTATTTTTCTTACGAGGTTTAATATCTGCACGAAATTATCTCCCATTTCCTCTGAATATTTATCGTAGATAAGCTCTTCTTTGCTTGGCCAATTACTTTTATTGTGAACGGAGTTATAACTATACAACTGATGATATATTTCTTCTGTAATGTATGGCAAAAAGGGTGCAAATAACCGCAAAATAATATTGAGTACATATGCCAAACTCTGTTTCGCACTCATGTTTGCCTCGCTGTCCAATGCATCTCCATATGCACGTTTTTTAACTAACTCTAAGTAATTATCACAAAAATCTTTCCAAAAAAATTCTTCTATTGCGCTCAAAGCTTCGCAGTATTCAAACTGTAATAGGTTATTTGTTGCTCTTTCTATAACTTTGTATAACTTAGACAATATCCACTTATCCATCGTCTCACTGATGGAATTTATGCTTAATGCTTGATGTTTTTCCATAAACATGGAAACAAATTTGCTAGCATTCCAAAGTTTCGTAACAAGTCGTTTGCCAATTTTGAAGATATTTTCAGAGTAGACTGTGTCAACTCCAAGTCTTGAGTTTGCTGCCCAATAGCGTACTACGTCAGCTCCATAGGTTTCAAGCATTACATGAGGAGTGATGATATTACCTTTTGATTTACTCATCTTTTTTTTATCATCAGCCAAACACCAACCACTAATCATGATATTTTTCCACGGCAGTGAATCTGCATGATAATGTGCCTTCAAAATCGTATAAAAAGCCCAAGTTCTTATTATCTCATGGCTTTGGCTGCGCAGATCTGCAGGAAATATCTTATCATACCGATGGCTTGGTAAACCGAGCTCGCTTGTTACTGCCAGTGCATTTAGCTGAGGAGTGATTGCGCTTGTAGCCCAAGTATCCATCACATCTTGATCTGGAGTAATTTCCTCTTTGCTATAGCCTTTCGGCAAACCTTTTAATGGATCTACAGGTAAATCCTTTACTTCAGCTAGAATGATTTTGCCTTCTTCTCCCTTACGTTTTGAATACCAAATTGGAAATGGCACACCAAAATAACGCTGTCTTGAAATGCACCAATCCCAATTTAGCCCTTCTATCCACACCTCCATGCGTTTACGCATAGATTCTGGATGCCAATTGCATTCTCTCACTTTATCTAACAGTTGAGCTTTTTGTTCTAAAGTCTTGATAAACCACTGATAAGTAGGTAATATCTCGAGTGGCGCACCAGATCTTTCTGCACACTTTACGGAATGAGAAATGTTAGTACTTTCTATCAAAAGGCCCTTTTCACTCAAGATTTCAATTATTTTCTTTCTTGCTTCTTTGACCTTTAGTCCATTTATTTCACTGTAGGTTTCAAGGCTTATTCTTCCATCCTGATCGATGATAATTTTCATCGGCAAGTTATGCTTTTGCTGCCAATATATGTCGAGCTCATCACCGAACGTACAGCACATAACTAGTCCAGTGCCTTTATCTATTTTAACTTTATCATCAGCTATTATTGGAACTTTTGCCCCTGTAATTGCTACTATGGCTATTTTTCCAATCAGCTGAGTATAGCGTTCATCCTCTGGGTGACAAAAAACCGCAACGCATGCTGGAAGCAACTCAGGTCGTGTAGTTGCGATGTGAATCTGCTCATTTTCTTCAGTGGAAAAAACTATCGTGTTCAAAGATGACTCAAAAATTTTATCTTCTATTTCCGCTTGTGCAATTGCGGTTTTATCAACTGGATCCCAAAGAATAGGTTGCATTTTCCTGTATGCATATCCCTTATTATATAAATCAACAAATGACATTTGAGAAAGTGCCACAGCTTCCTTGCTGATCGTGTGGTATTCCAAATCCCAGTCATAGCTAACGCCAACTGATTTAAACAATTCCTTGAATTCTTGTTTTGATTTTTCAATAACTTCATGGCACATCTCTATAAATTTTTCTCTGCCAACTTCTTTTGCGCGGGTTTTATAGGTTTGCTCAACTAACCTTTCAGTGGGAAGGCCATTATCATCAAACCCAATTGGATAAAATACATCTTTTCCCAGCATACGCTGAAACCTTGCAATAAAGTCTGTGTGGCAATAGCTGAATATATGGCCAATATGCAACTTTCCTGATATTGTTGGTGGGGGCGTATCTATAGTGAAAATGTTATCCTTTTCACCATTCCATTTATAAATTTTACTTCCTTCCCATAATATGTTGTATTTATTTTCAATTTCTCTAAAGCTATATTTTTCTTCTAACATAAATACTTCTTAAGTTTTAAGCTCTAAGTTAGCACAATTGAGTAAATGCAGCAATTTTAATGTCTGCTCTTTTAGTTTATGATACAAAATTTTCTTGATTTTATAATTTTAAATGTATTACATAATAAATTTTTAGTATTGAGGTTTATTATGCCTGATTTTGAATTTTCTGATTTACAAGATCTTGTTAATGCTCTATACGATTCATACTATTTACCCTCCAATGGAAAAATAAAACTAGCAGAATTGCTTGAAGACGTGTTGGAACTAAAAGGTAAAAAAAGCCCGGAAGAGGCAATAGCTACATTAAAAAGCAAAATAAGAAATGAACTAGAAAATAAAGTATCAAATGAAATGAAACAAAAGATAGGTAAGCTTGAGCAGCTAGAGACGGAAAATAAAGACTTACAAACTAAAAAGGATAAGGCTGAACGGTTAAATAGATCCTTAGAATATGCAAGGAAGACAGGTCAGAACGAAAATATAGAATTAAAAGCTGAAAAAAATAAACTAAATACTCAAATCCAGCAGTCACAGCAAGAAAAGAAAATATTAGAAGTCAAAAATGAAGCAAATAAACAACTAAAAGAAAAAGCAACATACATCGCTACTGCTAGTACTGGTCTTGCTGTTGGGTTAGTAGTGTATATTACACTTGAACATACAACTAAATTGGACATGTGGTTAATCGTTGTTATAGCAACAGTATCTGCATTCTTAGCTGGTAGTTTAATAATGAAACCTAGCTTTCAAGTAAATGGAACACAAGAACCACAAGGAGTAGCGAGAGTTCAATAACTTGACATCTATCTTCTCATACTTGAAGCAAGTTATTTAAACCATAATACAAAGTAAGTATGGTAATTTTACACTAAAATTTTTAGTTTTGTTTCTGTGGGTTAGTTGGTACGAGCCTTGCCTTTAAGAAGATGTAAAATCACAATTATTACGAATAACATTCCACCAATAACTGATATAGCTCCACCCGTAATAAAACAAGCACGTGCCAACATTGATGAAATACTTGGCAGATCTGCAACTTTTCTTAAGGCACCATATCCACCAAGCCAAACAAGTCCAGTAATGTGGAGAAAATGTCCCGAGCTATATGCATAAATCTGTAATCTTACTATGGAGCTTTTTATTTCTTTACAGCCCAATTTTGGTAACAGCCAGTAGACAAAATTCATAAAAGCTATAGTAATACCAACTACAGAACCATGATAATGCGCAGGGATAGTGACATTTCCTTCAATAGTTAGCACTCCAAGCACACCTCCATAAATGAATAATACAAACGAGTGGAGAAGATAATTGCCCTTATCATTGAGCAGAGTTTTTATGTTGCAATACACTAATATTGTTAAAAAGCACGGCAGAACTGCTCCAGCAATTCTCATATGCCAGGTAAAAAACTGTATTAACTCAGTACTATCAACTGGATAGACAAAGTATATAAACGGTGCGCCTACAGCCAAAATTGTGTTCATAAATAGTGGTAAAATGGTAATTTTATTTAGGCTAATATCACTAATTATCAAATAAACTAAAAACATTCCTTGAGCAAAAGCAAACTGTAATAAATGTCCACCTCCCCAGAAGAGATATTCGTAAAATAGACTCTTATCCGAATGGTATGTATCTATCGAAATATTTTTATATGCCAATACAAAGCACAGAAATGATGATACAAGTATAATAACTAGTCCAATTTGCCCAACGGAGGCTTGTTTATTCGATATGTAGGTAAGAGCTGCATTTATCAATATGCTGGCAGCAAACAGACTGAGTCCAAACAAGAACAATTTGTTTTGTAATACGGGAATATAGTTACTTTTGATAACTTCAGTATTTGGAACAAATGCGGATATAAACATGAGCAACATAGAAAGGATTGATAGAATCCATGAAAAGTTAAACCAATGATTGGTGTTTTGTAAGTTTATGATGAAGAGCAGAGATATTATAGAGCACATCCACACCAAAATTGATAAGTTCACATGTATCACCAGTGCATTATCAAAAATATATTGTGCAGAGGGAGTTAGAGAGGAAATGAAAGGCAATCGTAAAAAAATAACAATTATTGATAGCAAACCAGAGCAAGCAAGGGCAAGTACTGCCAATAACATCCATTGCCTGCAAAGAGGAGCATTATTTTGTATGTTGAGCATGGTCTTTCTTACTTTTGATTGCTATAATACAAGACAGTGTACATTTTTTAAAGTGATATGCGTAGCTCAAATGAATAACATCTCAACAATATCTTTTATCCTGAAAATGCTGCGTCCATTTCCATTTCATATTGGGGTAGTATTACTGACAGCGTTAGTCTGGGCTATTGATGTTTCTTTTAGTCCATACTTAATAAAAGTTATTATAGATTGTGTTTCAACATCAGATACGGATAATCTTTTTTATAACATAGCAACTCCTGCCATATACTATGTGCTAATATTATTTTTACTTGAGTGTTTTCAAAGATTATACGGTTATTTCTTTGAGATTCAGATGATTCCCAATCTCCGTAAAAACGTTGTCAAGTCAAGTATTGCCACATTATTAGATCAAGATAATAGCTATTATCAAAATAACTTCTCTGGCAGCTTTGCCAACAAAGTTAATGATTTGACAAACTACATTCCAGACATTGTACAAATTGCGATTGATAGGTTTGCAGGCCGTATGTTAGCACTGGGCATTGGAATTTACTTTCTATGGCAAGTAAATATCAATTTTGCCTTACTAATGTTAACTTGGTCAACATTGTTTGTTTTGTCTTCTTTTTTGCTTGCAGGAAAGATAGCGTCTCTTGCAGATGCGTGGTCGGAGCTCGGTTCAAGCATTACTGGTAAAATGGTAGATGTGTTTTCAAATATCATGTCTGTAAGATTGTTTGCGAGCAAAGACCAAGAAAAATTATCCTTGCGAGCCACTCATAGTGAAGCTGTTAAAGCAGAACAAAAGCTTCAGTGGCTCTATATGTGGATTTTTACTTTTTATGGTTTTTTATTTGTAATTATGCAGATACTTAACTTATATCTCTTAGTTAAAGGTAGAGAACAAGAATTAATTACTGTTGGAGATTTTGCCTTTGTTATGACTATTAATATAGCAATAGCTAATTTTCTTTGGATGATAGCTAAAGACTTCTCACAATTTTTTAAATCGTGGGGAAGGATTACTCAGGCTTTGAGGACGATTACTTCAATTCCTGAAATCCAAGATCAACTCAATGCAGCAGATCTTGTCATTAAAAAAGGTGAAATTAGTTTTGATAAAGTTCATTTTCGTTATAAAGGTGAAGAGCCAATATTTGAAAACAAATCCATGATAATTGAGTCTGGTCAAAGAGTAGGACTTGTTGGTTATTCAGGTGGTGGTAAATCAACATTTGTAAACCTAATCCTCCGGCTTTATGATATAAAATCTGGAAAAATTTCAATTGACGGACAAGATATTCGGAATGTAACTCAGGATTCTCTGCACAAAAGTATTGGAATGATCCCACAAGATCCATCGCTTTTTCATAGGACTCTAATGGAAAATATTCGCTACGGTAAAGTAGGTGCTAGTGATGATGAGGTTATAGAAGCTGCTAAACGTGCACATGCTCATGAATTCATTTCGAAATTGCCCCAAGGTTATGAGTCACTCGTTGGAGAAAGAGGTATCAAACTTTCAGGAGGACAGAGACAACGTATTGCAATTGCAAGGGCTATTTTAAAAAATGCTCCTATATTAATTCTTGATGAAGCAACTTCACAACTTGATTCTGTGACTGAAAGCGATATTCAAAAATCTCTGTGGGAGTTGATGCAAGGTAAAACTACAATAGTGATAGCCCATCGCCTATCTACACTTTTGCACATGGATCGTATTTTAGTATTTGATCAAGGTAAAGTTGTGGAAGATGGTACGCACCAAGAGCTTCTTGATGAAAATGGAATGTATAAAACTCTATGGGATGCACAAGTTGGCGGGTTTTTGCCGGATAAAAAGAAAAGTGAATGTATTCAGTGTGTTGAAGAACAACAATAAGAAATTTTTGTTTAGTAGTATTTATTATGCTCATAAAAATTAATTGTGTGGCCCACAAAGATACAGTGCTTCCGAATTCTTTATAATTAATCCATACTATCATACTCTGGGAGCATACGTATTCATAAACCAGTGTTTCAACGTACAATGGGAACATTTTCGTTGTGATTTAGGTTTCTAGTATGTATATTAATAAATCTTGTTTTCACTAAATAATGAAAATAATAATTGTCATGATAATGTTATTGTATAGTAACTATACAATGGCAAACGAACGAATAAGTCTAGTAGATAAAAAATTATCTCAAGGATATGTAGCTCCAATACTTACAGAAAATAGCGTTATTTTACCAGACAAGCACGGTACCTTATATTCCTTTGATGTCGATAACCCAAGAGTTATAAATTGGAAATTATACCTCTCAAGTAGAAAAAAAATTGGTAATATGAGTCTATCGAGCTACAAAGAAAATGTTTTCTTTGTAGTGGATAACATTCTACACACAGTAGACGCAAAGACAGGGGAGATTCAATGGGAAAAAGAATTGAGATCTCCGGTAAGAGGGAAAACAGTAGTAATAAACAATAAATTGGTAGTATTGACTATTGATAACTATCTGCATATGTTTGGTATAAAAGATGGCAGCCCCATTTGGGCTTATCAAAATGGTATCAATGAGGTTCGAGGTTTGTATTCCATATCACCAGCGATCTCTAATGATAAAATAATAGCACCATTTTCAAATGGTGAATTAATAGCTTTTAATGAAGAAGGTAAAAAATTGTGGAGCCAAAAATTGGCTACCAACCTTTTGGATACACAGCTTACAGATGTAACTACTACACCTAGAGTGCACGATAAAATTTTAATAGCTACAAGTAACTCTTATATTTACAGTATTGATGTAAAATCAGGAAATATTTTATGGTCAAAGCCACTACAAGTAAAAAGTGTATCAGACATTGAGTCATATTATAGTCCTCTTATTCCTGCAGAGAAACAAAAAGAAGGCGGAAGAATTTTTATAGTGACTAAAGATGATAAAATAATCGGCATCGATATACAAAGTGGAAAAACAGTTTGGACATCTGATTTTATAGAGAATGTGCAATTGTTTGCTCCAATTATGTATGCCCATACGCTTTGGGTAACAAGTAATAAAGGTTCAATATTTGCTTTTCCTGGATCTGAAAGTACAGGAAGGGTAATTAAAATACCTGGTAATGTGTTTCATACTCCAGTGTTTACCCATGATAAAATATATGTAACAACTGAAGGAAATGGTGTTTATTCTTTAGAAAATAGGTTTGTTCTTTATGACTGATTATGATTTGATTGTTATAGGTGGTGGCCCAGGTGGTTACAAATGCGCTATTGCTGCTGCAAAACTTGGACTCAAAGTTGCTTGTATAGACAAAAATAGCATTTTTGGTGGCACGTGTTTGCGAGTTGGATGTATACCCTCCAAAGCGTTACTCCACTCCTCTTATCAGTATGCTCACACGAAAAACGATCTGTCAAAGCTTGGCATAAAAATTAAGGATGTAAGTTTCGATCTAAAAGAAATGCTAGGCTATAAAGACGCTAGAGTTCAGGAACTTGGAAAAGGCATAGAATATCTGTTTAACCTTTATAAAATCACTAAAATCAATGGCCTTGGAAAAATTACTTCTTTTGACGAAGGTAATCTTGAAGTTTCAGTTGAAGGTAAGGTACTCAAGGCAAAAAATATAGTAATTGCAACTGGTTCTGACGTTAATTCTCTACCAGGAATTGACATCGATGAGAAGAATATCATTTCATCAACTGGTGCATTATTTCTTACTGAAGTGCCAAAAAAGCTTGTCGTGATTGGAGCTGGGGCAATAGGGCTTGAAATGTCTTCTGTATGGAATAGGCTAGGGTCTGAAGTCACTGTAGTAGAGTTTTTTGATAGAATCGCTGCAGCAATGGATGGAGAATTAAGCAAGTCTCTGCTTTCTAGTCTACAAAAGCAGGGAATAAAATTTTTACTCAGCACTAAAGTTGAAGAGATAAAGCAAAGTAGTAACCCTTTAAATGTGAAGGTTTGTTCTGTAAAAGATAATCAAACAAATACTATAGAGGCAGACAAAGTACTGGTTGCGGTAGGGCGCAAGCCATGCACTGAGGGTCTTGAAAAAATAGAAAAGGACAGTCGTGGCTTTATTCAAGTCAATAATAGATATGAAACTAATGTGAAAGGAATATTTGCTATTGGTGATGTAATTGGTGGAGCAATGCTTGCTCACAAAGCAGAGGAAGAAGGAGTGGCAGTTGCAGAAATAATAGCAGGACAATTACCTCACGTTGATTATGAAATCATACCGTCAGTCATTTACACCCACCCTGCAGTTTCTTCAATCGGTAAAAACGAAGATGAGCTGAAAAGAACTGATCGAAAGTATAAAGTTGGTAAATGTCAATTTGCTGCAAACGGTAGAGCAAAAATCACTGACGATGCTGAAGGATTCGTGAAAGTTCTGACTTGTAGCAAAGCAGATACAATACTAGGTGTGCATATCATAGGAGCATATGCTGATACGCTAATCAACGAAGCAGCGGTTGCAATGGCATATGGTGCAGCAGCAGAGGATATATACAGAATTTGTCACTCTCATCCTGATATAAATGAAGCCTTTAGGGATGCGTGCATCGATGCTTTCTTTAAAAAGTAACTGTGGACCTCGGTTCAATCATTGAAAAATGGTATGATTGGCTAAAGTATAACAGGTCTTATTCACCAAACACTTTGGAGTCATACATGAGGGACCTCAAGGATCTTATAAGTTTCTTAAATACTCACATTGGTGGAGAAGTAAATGTTGGCTCTTTGGAAAAATTAAGCGTGCCTGAACTCAGAAGTTGGTTTACTTCCCGTTACGCAAGAGGCGTAAATGCAAGATCTAACACTCGCGCATTATCAGTAATCAGGAGTTTTTTCAAATATATGAAAAATAATTATGAAATAAATAATGAAGCTGTATTTTCTTTATCAAGGCCAATTCAGAGGAGAACTCTTCCTAAAGCACTTTCAATATCTAATATAAAAACCTTATTAAAAGAAATGAAATTGCCTGATCTAGGCGAGTCTTGGGTGGTAAAAAGAGAAATTGCAATTATTGTTCTGCTATATGGAACGGGCTTAAGAATCAGTGAGGCATTAAATCTTAAGGTTAGTGATATTAGCAATGAAAGTTTAATAGTAACGGGTAAGGGAGATAAACAAAGGCAGGTATTCATTCTTCCAGTAGTAAAAAAGTGTATACAAGAATATATAAAAGCCTGTCCCCACTTTAACGAAGCACAACATCTTTTTGTGGGAGTAAGAGGAAAAAAATTGGGAAGAACTTATGTTGCTAATCGTTTGCAAAAAATAAGAAGATTTTTAAACTTACCAGAAATTTTATCTCCACATGCATTTCGCCATAGTTTTGCTACTCATTTGCTTCAGGAAGATATTGACATAAGATTAATACAACAGCTGCTTGGCCACTCAAGCCTTGAAACTACTCAAGTTTACACTCACCTAAATTATCAAGATGTCTTCAATATGTATAAAAACTTTCAGAAGAGTTTGAATAAAAAATCGAAATCTTAACTTCGTCTTAAATCGATAATATTGCCGAACTGAGTGCTTGCAACATCATTCAGTACTGTACTTGCTTTATATAAGCAATAGTGACCAGCAGAGAAGAAAGCAAAAACGTTTTGCAAAAGGTTATGAATGAAAGAGAATAGACAGCAGAATTTAAATTAGAAGCTATGTAAAGAAATAAGTCAAGCAAATAGCAAAAGATCTAGGCTCTGTGTACAAAATGTTAGCAGGTCAAATTAATTGAGGACGGGGATTTGCGACTAAAGTTCATGCACTTGTTGACGTACTGGGAAACCCATTCAAATTTATTTTGACCTCAGGCTAGAGGAACAAAATTACTCAGTTGACTAAAAATGTCTCTAGCTACACTATATGGCTTCTTTAAAATTTTGTTTACAGAGCCTAGAAAGAAAGCTGAGGAAAAGTAGAGGTTACCTTTACATATGAACTACATCTCAACCTGATATTGTCGTTCCTAATATGTTGGATTTCTTGCATAACTCGAATTCAAAAGTTGATGTCATTCCAGCGCGTGACACTGGAATCCAGATATTGGGTTCCAGCTGGGATGACACCTGTTTATGCAAGAAATCTATTGAAAATTGAGTTAAACTAAAAATTCAGTTTGACACACTTTTGTTAAACATTTTTGGAACGTTAAAATAAACAGATAAATAATTTTTTCTTAAGCTACTTCAACACTTTCATCATGGGTTAAAAGCAATTCTACAAGTTCTTGGTGATTATTATTAGCTGCATAATACAATGCTGTTCTTCCTTCATTATTTTTAGTGTTAACGTCTGCGTTATGCTTTAGTAGTATCTTAACTACATCAATCTTTCCCTTCATAGCAGCGAGGTGTAGTGGTGTGTTGCCGTCTTTATCCTTAGCGTTAACATCAGCACCTTTTTGAATGAAGTATTCTGTTGTTCCCAACATTTCATTCAAATCATCCCCCCATAATAGACGGTTATTCTTGGCAATCAAGTGCAATGGTGTCCAGCCACGTTTGTCTTTAGCATCAACATCACTACCATCTTCAACAAGACATCTTACTACCTTCAAGTTCGCGTATAAAACTGCCCAGTGTAACAACGTTAGATCATCATTATCTTTAGCATTAACGTCAGCACCTTGCTCTATAAAATATATTACCATATCAATCTTTCCTCTGATAGCAGCCCAATGCAATGGAGTACCACCATATCCGTCTTTGATATCAATATCAATTCCTTTACCAATTAGGTACCTCACCGCATCCAGTTTCGCAAACCTAATAGCCTCATGTAACATAGTTTTGCCATTGCTGTACCTAGCACTAACATCAATACCTTTTTCTTTTATAAGGTATTCTGCTATATAAAAATTTTCATTCTCAACAGCCCAGTATAACGCAGTCCAGCCATAACTATCTTCAATATCAACACTAGCGCCTTTATTTACAAGATATTTTACCATGTCTAACTCTCCACTCTTAGCAGCCCAGTATAATGGCGTTTGGTAAAAACAGTCCCTAACATCAATACTAGCACCTTTATTGATCAGGTATTTTACTATGTCCAATTTCCCATTTCCAGCAGCTAAATGCAATGGAGCAATATCACACCCATCTTTAGCATTAACAATCTCACTAAGCTTATCTTGATGTTTTTTCTTTATATATGCTAATAAGTTTTTAATCGCTTTATAATCATCATTTTCAACAAGCAAATGTAAATTAGTATCTTTGTAAAAGTCATCAATCAACCTACCGTGTTTACTTGCATATCCCCAAACAGATGCAACATGAATTGTACTATCTTTTACTATATTACCACTATTTATTAATTCTAGGGCTTTTCTGAGAACTTCTTCTTCTCGGCCTTCCTTTTGTAAATTCAATTCAGTTACTTTCTGCACTAGTCTGTGAATGTTTGCCACTCCCTCTTTTAAGTCAATCATTGAATATCTATCGAGTAACTTAACAGCATTCCACAGCTTTTCTTCATCATCTGCTATTAATTTTGAAAAGATTTCTTCTATACGAATCTTGTCAGGAGCAAGGTAGGCCATTATTTCCAGAATACTCAAAGCTTCAAAACCACATTCTTTTTGTGCTATAGCGTCAATTGTAATTTTCCAAGTTATGAATGTTGTTTTAGTATAACGGTCACTTTTATTTTTGAGTTCAAAATCAAGCAGCTTTTTTGCCTCTTCTTCATATCTTTTCAGATAGTCACTAACACCAATTTTTTCTTTACCCCTATAACTTAGTACAACATTTTTTTCATTAATATATGCAGCTGCTTGTTTTAAAGCTAACGGGAAATATTGTAATTCCTCTGTTAGGTTTTTTATTTCTTCATCTTGTAAATTATTTCTTATATTTAAAGCCCTCTTAACAAACTTCAAAGCCTCCGTTTTTTTGAATACACCTAACTGTATTGTTTTTATCTCTCCTTCATCTTCTGATATTCCCCAATCCTTATTACGAGAGGTAATTAAAATATAGGGCTTATTATCCAAGGAGAGCGGTAAAAACTTACTAATATCTTTATACCCTTCAGCATTATCAAAAATGAATAGGCTTTTCCTTCCCCTTCTTGCAAAGAAAGCATATGTTTCTTTAACAATAGTTTCTATCATCTTGTCATTTCCGTACTTATCCTGGGGAGAAATGCCTAGTTTATCATCTTTAGCTAAGTCCAAAAAAGAACTTTCCATAGTCTTAGAGTTTTCAGCACTTATCCATATAACATTACCGTAATAATCCTTTCCATATTTGTAAGCATATTTCCTAGCTAACTCACTCTTACCTACCCCTCCAAGACCACTAATAGAGGCAACCTGCGATATCACCGCTTGTTTTTTTGCACTTCTTTGTAGCACATTATGCAGAGCTGTTAATACTCTGCCTCTACCAGTAAAAGATGCCACTGGCTCTATTATGCCAAACCAAATCGCTCCTAAAATTTCCTCTCTTATTTTTTCAAAAAACTCATTTATTTCTTCATGTGATAGAAACTTTCCCTCTCTTGCTTTCATCCAATCCAGAACTTCTACCAGAAAGCGACCATAAACGTTCTTTTTATCGATATTATTAAATTCTTTGCCTAGCTCATTTTTAATGATTTCACCAAGCTCAACTTCATTAGGCAAATTCACTGCAAACACTAGCTTATTCAGAAAGTCTTTTATTCCTTTATCTATTTCTTCATCGCTTATCTTCTTACCATTGCTTATTTTCTTACTTAATTTATCTTTCATAGAAGCCATGCTTTGCTTCAAGTATTGAGCAATATTACCTTTTAAATCTTTAAGCTTATATCTTGCACTGTTACCTATACTAAGAAAATCATCTTTTATTTTTATTTTCGTGACTGAAATTTTCTTATCTACAAGACTTTTAAGATCAAAGTCAGCATTTGTAGCAATAATAAAATCCTCTAAAATTCCATTATCAAACTTCCCGCTACCCTTGATTATGAAATAAGCAATAAGGTATTTTACTAAGCCAAAATCGTCATTTTTTTTGTGTGTTAATAAGTCATCTATGATGATCTTTTTATATCTCTTTCGCGTGTGTTTAATCTGCATGAACCTATGTATTATTTTCCCATTTTGTTCATACTGAAAGACGAGATCGTCAAAACTCGCAGCTAACCTCAGTTCTGTAGCTAAGCGGAAAGAATATTCCTTATCCACCGCACGTTTCAAAAATAGCATTAGCCATTTCAGTTGGCAAATAAAACCGTGGATAAGGTTTTTCGCCCCTCCAGCAGGATAAGTTTCAAGCATCCTCAGCCTCACATAATTTTAAAAATAGTACCAACAAATGGTAAAAAAGTTATATGTCATAATATACAGATATCGTAACAAAGACCTTGGAATATCTACGCGATGTGCTGTTATGTAAATAAAAAAATGTGACTAATTACTTAATCTTTCACTTAAAATTGAATTCACGACATCAGGGCTGGCTTTTCCTTTGGTGGATTTCATGACTTCACCAACAAAGAACCCATACAATCTTGTTTTACCACCCTTATATTCTTGAACTTTATCTTGGTTGTCATTGATGATTTTATCTATTACCTCTGAGATTTGACATGTGTCAGTTATTTGCTTGAGATCCTGCTCTTCTATAATAAGGGATGCAGGCCTTCCAGTTTCAAACATAATATCAAAAACTTGTTTACCAAGTTTAGCAGAGATCGTTCCATCAACGATAAAATCTAAGAGTTCAGACAAAGCATTTGCTTTGATTGGGGAGCCCACAATATCAATATTTGCTTTATTTAAACGGCCGAAAAGCTCTACAGTTAACCAGGTGACCGCGAGCTTTGAATCATGCTTTTTTGCTAATTTTTCAAAATAATCGGCAATTTCTTTATCAGAAGTGATAACGTCTGCATCATATTTATTGATACCTAGTTCCTCTATATATCGAAGTTTTTTTTGATCTGGCAACTCGGGTAAAGATGATTTAATAGAATCAATTTTGTCTTGGCTTATTTCAACAGGTAGCAAATCAGGTTCAGGGAAATATCTATAGTCACTTGAATCTTCTTTGCTTCTCATCACTTTTGTTTTTCCTAAAGTGACATCAAACAATAAGGTATCTTGACTTATTTCTCGTCCGCTTTCCAAAAATTTGATCTGCCTTTGTGCTTCATAATCTATAGCTTGTACAATATAACGTATTGAATTTAAGTTTTTTATTTCACAACGAGTGCCAAATGTGCTACTACCCTTTGGGCGAACAGAAACATTTGCATCACAGCGAAGTGACCCCTTTTCCATATCACCATCACATGAACCGATGTAACGCAAAATCTGCCTCAATTTTTTCATGAATTCTGCAGCTTCTGCAGATGAACGAAGATCTGGCTCTGAAACAATTTCCATTAAAGCAACACCTACACGATTTAAATCCACATAAGTTTTGCTTTCCTCATGAACGCTCTTTCCTGCGTCTTGCTCTAAATGAATTCTCGCAATTCTTATTTCCTTTTCATTGTCATTGTCATTGATAAATACTCTACCATTTTTAACTATTGGCTCAAAGAACTGGGTTATTTGATAACCTTGTGGTAAATCGGGATAAAAATAATTTTTCCGATCAAAGTAAGAACACTTATTAATTTCTGCAGAAAGTGCAAGACCGGTGCGTATTGCTTGCTCTATGCAGATATAATTTAATACTGGTAGTGTACCTGGCATTGCTGCATCAACTAGAGAAACTTGAGTATTGTGCTCAGTGCCAAATTCCGTTAGTGAACTAGAAAATAGCTTTGTCTTAGAAGAAACCTGAGCGTGTACTTCAAGTCCAATTACTGTCTCCCAGTTTTCTTTTGTCATGTATTTTATTCAATTAATAACTTTATATTCTGCAAACTAGCACAAAAAGTCAAATAAAACTCATTTAACCTATGATCCAAGAGCGGTGTATATCAATAATATAAGAGTTACTACAGTTTCTATTGACTAGGGTTGTTATATTACGCGCTGCCAAAAAATATCTATAGTAGGCTAAAACATAATTTGATAGCAACTGATTATCTAATAAATTTGTAAACATCAGTATATAGTTCATCAACGCCTGGCTCTTTACTATTTTTAGCAAAATCTTCTGACTTTTTTACTAAATCTCGTATTTCCTTATCAATAGCTTTGCATTCTTCATCAGAAGCGATTTTATTGTCTGTTATATACTGCTTTAAGGTGCTTATAGGATCATGATTTTGCTTCATATCTTCAACTTCTTCTTTTGAGCGATAAGTAGCAGGATCTGACATCGAATGGCCACGATATCTATATGTCTTCATTTCAAGCAGGATGGGCCCTTTTCCGCTGCGTGTGTGTTCCGCTGCTTCGCTTGTAGCCGCATAAACAGAGAAAAAATCCATTCCATCAACTTGTTTTCCAGGAATACCAAAACTCTCTCCTCTTTTATATAGTTCAGTTACTAAAGTTGATCTTTGCACAGAAGTTCCCATTGCGTATTCGTTATTTTCTATGATATAAACCACAGGTAACTTCCACAAAGATGCCATATTAAATGATTCATATACTTGTCCTTGATTTGCAGCACCGTCACCAAAATACGTGAATACCACGTTATCTCTTTTCTTATATTTATTAGCAAATGCTATTCCTGTACCAATTGGGACTTGTGCACCTACTATTCCATGTCCACCAAAGAAATTTTTTTCAACATCAAATATGTGCATGGAGCCACCTTTGCCTTTTGAACACCCTGTTTCTTTGCCGGTTAGTTCTGCCATCACAACATTCGGATCAGAATCACATGCAAGCATTAAGCCATGGTCTCTATAGCTTGTGATAAAAGCATCACCAGGTTTTGATGCAGCTTGAGTCCCAACTGCAACTGCTTCTTGCCCTATTGATAAGTGACAGAATCCGCCTATTAATCCCATTCCATATAATTGTCCTGCTTTTTCCTCAAATCTGCGTATGAGAAGCATTTTTCTGTAGAATCCAATCACCTGTTCTTTAGTGAAATTTTCTGCTTTCATATTGACTTTCTTTTATTAAATTGAGATCATACCAGAAATTTTTAACATTTTATAATACTATCTATATGGACTACTATCACTGGCTTGAAGCTTTTCACGTTATCTCTGTAATTATGTGGGTGGCAGGTATGCTCTATTTGCCAAGGCTTTATGTTTACCATGCATCTGTAAAACCAGGGTCAGAAAATGACAGCTTACTTCAAATAATGGAGAAGAGACTCCTTAGATATATCATAAACCCTGCAATGCTTTTCTCCCTTAGTTTTGGAATTATGCTAATGATTATTAGGGAAGCATACCGCGAAGGGTGGTTTCATGTAAAAGCACTAGCATTACTCTTTATGTTTGCTATCCATGGCCTACTTGCAAAGCATAGGAAAAATTTTGCAGTGGGCTTGAATAAGAAAACTCACGTTTATTTTCGTGTTTTAAACGAAGCAGTAACAGTGTTAATAATAATTATAGTTATTATGGTTATTGTAAAACCTTTTTGATTTTCTAGCCTAATGCTGAACCATTGAATGGAGTATAAGAATTGTTACTAAATAGTTTATTCTGATGTTCCGTAGTCTAAGTAAAGTACTTAAGGTATAGATTCTTTGTTTTTGTGTGTTATCCTGGTTAACAAGAATTCGCAGTAGTATTATAATGAGTAAGTTAAAAAAGCTTAGTGCTGGACTTTCTTTGACAGGTCTGATTGGTAGTGATGATATAGATATGCAAAGGGCAGGAAATAGAAAGAAGAAATATCAATTTTTGGATAAGACGTTCGCATGGATTGATGCGATGATAAATTTTATTTTTAAACGTGAGAGTAATAATGTAAATGAAGTCCTAAAAGTCACATGGGGACCACTATTTTTTGGTTTAGTGGTGATATTCATCTTTTTTGGAATAGGTGGTATTTGGTCAGCTATAGCTCCAATTGACGGAGCAGTGCATGCAAGTGGAGAAGTTATTGTCTCTTCAAATAGAAAAATAGTTCAACACTTGGGTGGAGGAATAATAAGCAAAATTTTAGTAAAAGAGGGCCAAACAGTCAAAAAAGACGAACCTTTAGTTTTATTAAGCGATATTAATGAAAAGGCAAATTTGAGTATAATTAAAGAAAAACTCTTATCACTTTTGGCAACTGAAGCAAGACTTATTGCAATCAGAGGAGATTTAGACACGCTAGAATTTTCTGACGAGGTTAAAAAATTGTCGGACGATGAACTTGTAAGTAAAGCGATAAAGAATCAAGTAAAGTTATTCAACTCTCAGAGAAAGAGCATATTGGGAAAAACAGACATACTGCAACAACGTATAAAGCAGTTAAATGATGAATTAGCGGGGCTAAACTTTCAACTAAATGCAGCTCATAAGCAATATGACTTGATAACTGAGGAGCTGGAAACAAAAAGACAATTACTTAATAGTGGACATATAAGCAAACCACACATCTTAGCTTTAGAAAAACAGTTTGCTGAAATTGAGGGCAGAGTTGGGCATTATCGCTCTGCAATATCTCAAGTGCAGCAAAAAATTGGAGAAAATGAGTTAGAGATTATAAATGTGAAGAATGATGCTCAAGAAAGAGCAAATGCCGAACTTAAGGAAGTTAATACATCTATTGCAGACTTAAAAGAGAGGCTGATGGTTGCTGAAGATTCATTAGCACGTACAATAATTAAATCACCTCAAGATGGTATAGTTACAGATATAAGATACCACACTGAAGGTGGTGTTATACAATCTGGAGTGCCAATCATGAGTATAGTACCATCAGATGATGATTTAATAATAGATGCTAAAGTTCTAACCAAAAACATAGAAGAGATACTGTCAGCAAAAAAGAAAGATAGCAATATAGTCTCTATCGACGGACTAGAAGGGCTGAAAGTTAAAGTAAGGCTGAGCGCTTATAGTGCACGTCGCTTAAGTTTAATTAACGGTATAGTAAATCATATTTCTCCTGATGCTCTTGATGATCCAAGAATGGGGCGTTATTATTCAGTGCGAGTAGTGATACCAAAATCAGAACTTGCTCAATTTAAAAACGTATACCTATATCCTGGTATGCCAGCAGAAGTGTACATAGTTACTCAATCCCGTACTCTTTTATCGTTCTTGTTTACGCCTATACTTGCAACATTCGACAGGTCTTTCATAGAAAGATAATTTATTTGGCTCTTCTAAAAAATTTGTTTACAGAGTTTGATATGTAAAAAAATTTATACACAAGTAGTGTATTATTTTATAATTATTTTCTATAATATGTAAATCTTTGATTTAAGATGCAAATGCTAACGTAAACATTAAAGGTTAATTAGTAAACTCAGCTATATAATAGAATTAAAGGAATTAGTAAGATTTTTACCTCAATGAATTATAAATAGGTAAACTTACCTAAAGTTTAATAGTGTCTGTTACTGCTTTTAGGTGTGAGGCTAGAGGGTTATTAGCAATAACAGACACTATTAAACTTATTATAGAATTTCCTTAAAGTAAATACTTAACTTAAAATATTATAATATTTTAACTTGAAATAGATTCATGTAAATGCTTTTTTCCTCAAGTTAGTATCGTATTATTATATTTATTAAATGCTAAAAAAACATTAATCATCATTTACTGTTAATTCAATATTTAGCAAAACACTTGTGTACATTCTATAATCTCTGTTTGCATAGTAAGTTTATATATACTATTATACAGTTAGTTTTACAGCAAAAAATATGGTGAAGTTGTTTGCATTATTGATAATATTTTACTCAAATATATCTGTTGCCTCTGCTCCTACTTCCTGGCAACTTGGATTTCCTGCTCCTGCAACTAAAGTAATGGAGGCTGTAGTGAGGTCACATTCGTTTGTAATGGTTGTAATGATTGCAATAATGCTTTTTGTGTGGGTGTTACTTGCTTATATAATATTCCGCTTTCGTAAAAGCAAAGTAACAAATATAAGTAAAACTAATCATAATATCCTTTTAGAAATTGTTTGGTTTGTTATACCGATGATTATTGTTGGAATATTAGCCTTTGAAAACGCTAAATTACTAAAGCTACAGGAAGAAATACCAAAAGCTGATATAACACTGAAAATTATTGGCCATCAATGGTATTGGAGCTACCAATATCCGGAATATCAAGGTGTGTCATTTGATAGTTATATTAAGGGAAAAGAAGACTTTATCGAAGGAGATTTAAAGTTATTCTCTGTTGATAACAACATTGTTTTACCCGTTAATACTAACGTTCGTTTACAAGTTACAGCAGGAGATGTGATACACAGTTGGGGGGTACCGGCTTTCGGTGTAAAAATTGATGCGATACCAGGTAGGCTGAATGAGTCGTGGTTTAATATTAAAAAGCCCGGTGTTTATTACGGGCAGTGCTACGAATTATGTGGTCAAGGTCATGGATTTATGCCAATTGTTGTTGAAGCAGTAAGCAAAGAAGATTTTAATAAGTGGATTGAAAATAAAAAATTAGTGAGTTAAATTTGGAGTATAGATATGAGTGATGTACCAAAAGGTATAGGACGTTGGCTATTTTCTACTAATCATAAAGACATAGGAACACTGTACATCATTTTCTCCATATTAGCTGGAATTATTGGTGGGTTGTTATCAGTGGTTATTCGCACTCAGCTAATGCACATTAATATACTTAACAGTAATTACCAGTTATATAACGTAATGGTTACAGGACATGCGGTAATAATGGTGTTTTTTATGATAATGCCAGCCCTAATGGGAGGATTTGGTAATTGGTTCGTACCTCTCATGATTGGTGCACCAGATATGGCATTTCCTCGTATGAATAATCTGAGTTTTTGGTTATTAGTGTCATCTTTTATTTTGCTCATTCTCTCAGTGTTTGTTGGTGAAGGTCCAGGTACAGGTTGGACTTTATATCCACCTTTATCACAGGTTATGTTCCATCCAAGTGCGGGAGTTGACCTTGCTATACTTGCACTTCATGTTGCTGGTATGTCGTCAATTGTTGGGGCGATCAACTTTATAGTTACTATATTTAACATGCGCGCAAAAGGAATGTCATTAACCAAAATGCCACTATTTGTTTGGTCTGTCTTGCTAACAGCATTTATGTTGATTGTTGCCTTACCAGTGCTTGCTGGTGCTATAACTATGCTCCTTACTGATCGCAATATTGGCACTTCCTTTTTTGATCCTGCAGGTGGTGGTGACCCTGTGTTATTTCAACATCTATTTTGGTTTTTTGGTCATCCAGAAGTTTACGTAATTATTTTTCCTGCATTTGGCATCATAAGTCAGGTTGTATCAACTTTTTCTCACAGGCCTGTATTTGGTTACATAGGGATGGTTTATGCTATGATAGGTATAGCAGTATTTGGCTTTATGGTGTGGGCTCATCATATGTTCACTGTTGGGCTTAGTGCTGACGCTGCTGCATTTTTTAGCACTACCACAATTTTTATCGGTGTTATAACTGGTGTAAAGGTCTTTAGCTGGATTGCAACTATGTGGGGTGGAGCAATTGAGTTTAAGACCCCTATGCTATTTGCACTAGGTTTTATTTTCATGTTTGTTGGCGGTGGCATAACGGGAATAATTCTTTCTCATGGTGGAATAGATAAGCTCCTGCACGACACCTATTATGTTGTTGCTCACTTCCATTATGTCATGTCACTTGCTGCATTATTTGGAGCTTTTGCTGGCTTTTATTATTGGATTGGTAAAATGTCGGGTAAACAATATAATGAGCGCTTAGGTCAAATACACTTCTGGCTCACTTTTATTAGCACCAATATCACTTTTTTACCTCAACATTTCTTAGGATTAGCTGGTATGCCAAGACGTATACCTGATTATCCCGACGCATTTATCCCTTGGAATTATATATCCTCAATTGGCTCATACATGTCTTTTGTTTCAGTTATATTTTTTGTATTCATAGTTATACATCTCTTTAAATGGGGCAAAAAAACTGGAGATAATCCTTGGGAAGGTGACACTTTAGAATGGACGGTATCTTCACCACCGCCTTTTCATACTTTTGAAAAACCACCAGTGATAAAATAGAATGTACACAAGTGTTTTGCTAAATATTGAATCAACAATACTGGATTTTTGGCATTTGCTAAAGCCAAGGATAATGTATCTTGTAGTATTTACTGCAGTTGCTGGAATGGTTGCTGCACCAGGTAGCATTCATCCCTTCCTTGCACTAATATCTCTTATATGCATTGCTCTTGGCTCAGGATCTGCAGGTGCAATAAATATGTGGTATGACAGAGATATAGACTTACTTATGGAGAGAACAAAAAATCGCCCTATACCTTCAGGTAGAGTTTCTGCAGAAAGCGCGCTTGAGTTTGGCATAACTCTTGGAATATTGTCAGTATTTATCATGGCAATAGCAGTGAACTATGTTTCTGCTGCTTTGCTTGCAATTAGCATATTATTTTATGTTTTTGTGTATACAATTTGGCTCAAAAGGCGTACTCCGCAGAATATTGTTATTGGTGGTGCAGCAGGTGCTTTTCCTCCAATGATTGGCTGGGCGGTTGTAACTGACTCTGCAAGTTGGGAAAGTTGTATTTTATTTTTAATAATTTTTACGTGGACGCCACCACATTTTTGGGCTCTATCTTTAAACAGATCTGAGGATTATGCAAAAGCATCGATTCCAATGTTTAATATTATCCATGGTCAGGAAAAAACGAGGAAATATATATTAATCTATAGTGTATTGCTCGTGTTAACTAGCTTACTCCCAGCACTATTTTTGAAAAAGGCTCTATTTTACCTCAGTATGGCAATGATTGAAGGTTGCGTTTTTATTTGGTGTGCTATATCCGTTATAAGGCTTAAGAGTCATAGCTCGCAGAAAAAAATGTTTTCTTACTCAATTTCTTATCTATTTTCTCTGTTTGCTAGTATTATTTTTTGTTCTATTAACTTGTTTTGACTATGAAAGAACATAAAAACTATCTTTTACTTTCTCTTCTAATAATGCTCGTTGTAGCACTTTTTTTTGTTTCTATAATAAAATTTAAAGGTGTGGCTTAAATTGCCTCTATATCTATAAAAATAGTATTTTCATAGAAGTAACGGTATACTTTAATTCATTCACTACAGTAAAGATGAATAAAAAGGAAGTGACAATATATACAGATGGAGCATGTTCTGGTAACCCAGGGACAGGAGGGTGGGCAGCAATCATATTATTTCAAAATCATAGAAAGAATATTTGTGGTAGAGAGGAAAGTACTACAAATAATAAAATGGAGTTAACAGCAGTGATCAATGGACTGAAGGTATTAAAATTTCCTTGTAATATCAGTTTGTATACGGATAGCCTCTATGTTAAATGCGGTATAACAGAATGGATAAATAAGTGGAAAATGAATGGCTGGAAGACAAGTAATAAGAAGTCAGTAAAAAATATAGAATTATGGAAAGAATTAGACGATGTTGCTTTACAACATGAGATTAACTGGAAGTGGGTGAAAGCGCATAATGGTGATAAATACAATGAAGAAGCCGACAGCTTAGCAAGAAAAGCAATAATCGATGCTTAAAAAAATAGCTCTATCATTTTCTATAATTTTATTATTTATATTCTGCTTCTTTATCTTTTTTAAAGGGGAGGGTCCTTTAGAAATCAATATTAGTTATATTAATTTTTATATAAAGAAAAAAATATCAAAGATATTTACCAATTCGGATGTCAGCATGGAGAGTACCTCGGTTATTTGGCAGAAAGATGGCAAGCTAGTCATTACAGATTTAAAAATAACAAATCCTGATTTTACCATAGAAGTTCCTGAGCTTTTCGTACACTTTAAGTTAAGTTCCAAAAAGTTCTCTCAGATTTTAGCTGATAATGTGCATGTATGTATCAAGAGAGAAGAAACTCATGTTAATCCGCAAAACTCATTAGACCTTCTGGATAATCATTATTTAAATAGTAACCGCCTTCCTTCGGTGTCATTCCAGCGCGTGACGCTGGAATCTAGAAAAAAAGAAACCTGGATCCCAGTGTCAAGCACTGGGATGACATGGAAGAATTTCAAGATGACAGAAAATAGTGCAAAAAATCCATTAAAAACAATAAGGGAATTTTTTTTTGGCTTAAATGCGGATTCAAAAATTGAATTTACTAACATCACTATTCATAAAGGCACAGAAGATGAATCTTTTATTGATAAATTATATATAGGAAAGGGGGAAGATTTTAATGTTTTAGATATTCATGTGAATACAAAAGATGGAAAAGGATTTTTGGATGATTTATCAATTACGATAAAAAATCGCAACAATTTGCTAAATGCGTACGGGACATTTTATGATCTAAAATTGGGACTATTGAGCGAGTTTTCTACATTAGTTAAAAGCTACAATTTGGACAAAAATATAGGATTCAAAGGAAGCTTCTCAGTGAAAATTAATAAAAAGGATGAAATTGTAGATGGAAATATATACGTATTGAATACAGAAAATTATTTGAACAAAAATTTGGCCTTAACTAATGTAAATATAAATTTAACATATAGTGATGGAATTGTTAGTGTAAAAAACTTCCATTTTAAGTTAAATGACACGTATCTCTCTTTAATAGGCAAGATGAACTTTAGTACAAGTCATGCTTTGCTTAGAATTAATATTAGTAAGTTTGCTGCAAAGGATTTATGTACTTATGTACCAGATGGTGTAGTAAATAGTAAATTTAAAAGCTGGTATTGTGATAATATTAATGGGGATATTTTAAATACTATTGTAAGTTTCAATGGCAAAATTAACAATTTGGTTAATGACGATCTGTCAGACATTGTAATTGTTGCTGATATAGAAAACGGTAGCGTAAAGTTTGATGAAGATTTTGAGCAAGTAAAGGAATTAAAGGGTGATTTAATCATCAAGAATAACAATCTCAAAATTATTGTAAATAGTGCCAAGTTCCAGAATTTCACTATTGATGGTGGCGAAATTGAGATGCAATCTCTCAATAAGGAAGATTCAGTTCTCACCATTAACGGTCGAGCTGTAAGTGATGCTTATGGGTTATATGAACCTATAAAATTTAAGCTGGATGATATGATTAAGATTACAAGGGACAGTATGGGTGGAATAGCAAAATCCGTATTCAGTTTTCGCATTTTTAATTTAAATGCTGATGATAAAAAAGTAGATTTCTCAGCAAATTTTCATTCTGAGGTTGACAACTTAGTTGCTTATGAAGCAAGTCTTGGTAAGTATGACATTAAACTTAATTTTGGCGGAGACTTTATTAATTTAAGCGGCAATGGTATGGTGAATAATACACAGCTGCTATTTGACCTAAAAAGTAGCAATAAAAATAGAAATTTTACCTGGAATTTGACTGGAGACTTGCCTGCTCAAATACTTAATTTCGGTGATGGTTACATCAATGCAAATATAGAATCAGCGATAAATCAAGATAAGACTGGATATGTTAATGGTAATATAGATTTATCAGAGCTTGAGTTGCGTTCAAGCTACTTAGGGTGGAAAAATCATTTTGAAGATCGCAATAAAGTTTTATTTTCTACAAGGCTAAAAGGAGCAGATAAGTTACTAATAGATAAACTAGACGTTGTGGGAAACGACTTAGATATAAAGTTCAGTGGAAGAGTAGAAGATGGAAATTTATATTTAAATTCTAGCAACTTTAAATTACCTGATAATAATTTTAGTATAGAAATTGAATCAGGTAAGGAGAAAAATGCCATAACTATTCACGGTGAGGAAATCAACTTAAGTGATGTGTTAGGTTTACTTGGCAAAGATAGTAATGGATTAAATAACAACATAGAAGTTACTATGAATGTTGATAATATAATTATGAAAGAGGGCATTGTGATCAAAAATGCTAAGCTGGATGTAACCTGTACTAAAGGTAATTGCAATGGAAGTCAATTTACAGGAAAATTTTCAGAGGATAATAGTAATATATTAGCAGAATACAGTGGGATAGGGCTAGAAGTATATGCGGATAATTCAGGTATGCTTTTGCGTTCTTTAGGTATTGGTAAATCAGTTAAAAGCGGTAAATTATCTCTTTATCTGTCTTCTAAGAGAGAAAATGGAGAACGTTATGGCATGTTATCTATCAGCAATTTCTATATCAAAGATGCTCCACTACTTACTACTTTATTATCAATGTCCTCACTGCCTGGCATTGTAAATGCCATCAAGAACGAAGGTGTGCATTTTTATAAGTGTAATGCACCTTTTTCATATAAAGATGGCACTGTTGAAATTGAAGAGACTTGGCTTGAAGGAGCAGAATTGGGAATTAGCACTAGTGGTAGGCTCGATATTAAGGATTATAAATTCCAGGTTGAAGGACAAGTAATACCAGCATACTCAATTAACAAATCTTTGTTGAAAATCCCTATAATCGGAAAACTTCTGACTGGTGGAAAGAGTAGGGGGATTATTTCAATAGACTACAAAGCAAATGGTGATGATAAAAACAACAACGTATCTGTTAATCCTATCTCTTCTCTCACTCCAAGCTTATTTAAGAGGTTATTAGGAGTATTTGATCGTATTATGACAAAAAAAACTAATAAAAGCATTTTAAAAGATAGTGTGAAGAAAAAATTTAGCTCGACATGACCGGAAGGAAATTTGTTTGTTAATGTTTAGTTAGATTGCAAATATTAGATACAATAAACAGAGGAAGTTAGATAAAATGACCAAAGGAACAAAAATATAGAGGTTTAACTTGAAATATCCTGATAAAACTTGAATCACACTCCCAAACGCTGGCACCCATGAAAGCAACGTTACTACACAAATTAGTAGATTACTTATGATTTTTGGTGTTTTATTCTCGCTTTCTAGTTTATGGTATGACTTCCTAATAGAAATTGTTATTCTACCTAAATACCAATTACCTATTCCACCAAGGCTTGATCCCAATACTCCAAAAAGTAACACAAGCTGTGGATTATAGTTTGGCCTGAAGCATAACATAGCATAAAGTACAAAGCCTTGATGTATAGGTAAGATAAGTGATGATACTAGGCTATCTGTGAACAACAGAAGATAATTTTCCATATGAATTTACCAAATTGTTGTACCATCTTCATTATCAGAAATTGTAACTCCCATTTGTTTTAGTTGCTCTCTTATTTTGTCTGCAGTATCGTAATCTTTATTTTGTTTTGCTACTTTTCTTAAGTCTATCAACCTTTCTATTTCTTGATGACTCACACCACTTGCAAACCACTCTTGATAACTTGACTCAAGAAGACCAATGAACCTTGCGCTTTTAACAAAGTTCTTAGTTAATTTGAGCTTCTCACATTCATTACTTGTCTTATTGATTTCTGTAGCCATTTCATGCAATATGGCTAAAGCTTCAGGAATGTTTAAATCATTTTTCAAAGCCTCTATAAAATCTTTAGAGACTTCTGCATCACTTTCCTCAATACATGTACTACGTAATAACCGATAAAACTTGTTTAAAGTTTCTTGCGACTCAGAGATAACATTTTCTGTCCAATCAAGTGGTTTTCTATAGTGAGTTTTGAGCAGTGCATAACGTATTACTTCACCCCTGACTCCACTATCTAGCAAACTCCTTACTTTGACTATATTAAATAAGGATTTGCTCATTTTCTCTTCATTTACCGTAAGAAAACCGTTGTGTACCCAATATTTTGCAAAAACTGACCCAGCAAATGCAGATTTACTCTGTGCAATTTCATTCTCATGATGAGGAAATTGCAAATCTATACCGCCACCGTGAATGTCAAAATCTTTGCCGAGGTAAGCATACGACATTGCTGAACACTCTATATGCCATCCTGGCCTTCCCTCTCCCCATGGACTATTCCAGTAACTTGAAAGTTTGTAATCAGTTTCGTTTGCAGGTTTCCACAGTACAAAATCTCCTGGATGTCTTTTACTTTCATCAACTTCAACTCTACTTCCGTGATCCAATTCATCAATTTTTTTTCCTGATAATGCACCGTATTCAGGATAAGACTCTATACTAAAATATACATGCTTATTGGATTCATAGGCATGACCAGATTGCAGCAAAGACTCAATTAACTTGATAATATTATCTATGTTTTTCGTTGCTTTTGGTTCATATGTTGGTTCTGCACAATTTATGCTTCTCATGTCTTCATGAAAAGCCTTGGTGTAATATGTGCTGATGCTTTCTATATTACTACTTTTCTCATTTGCTGCATTGATTATCTTGTCATCAATATCAGTTATATTGCGCACATAAGTAACTTTGCCATAACAAAATTTAAGCAGTCGAAACAATATATCGTAAACAATAATAGAGCGTGCATTACCTATATGTGCCGTATCGTATACCGTTGGTCCGCAAACGTACATTTTTATATGATCTTTATTGATCGGTGTAAAAAATTCTTTTTTTTTTGTTAAGGTATTATAAAGCCTAACCATATACAAAACTTTTTAGAAAAGAAAATGCTCCAAGTATAAGCTGTGGTCCTTTAATTATCACAACAATGGTGAGTAGTAACCCACATAAAGATAATAAGACTCCCAGTATAGAGAGAAGTCCATCCTTGCTCATGAGACCAAGTGAAATGAGAGTCGTGCCAATTGCAGGAACAAAATTAGTAAGAGGTAATGGAAGAGCTATTGATAACGCGCAAAGTAGCATTATAAAAGCTAAAATTTTTTCACCAGGCCCGTAAAAAATGAAAGACATTCTCGGTTTCATGAACTTTTCTATTTTTTTTAATATAGGTGAAGTTTTTTCTACCACAAGAGCTAGCGTTGAGCGTTGAAAAGATCTTCTTTCTAGCCAATTAGGCATCCAAGGGGAATCAAATCCGAATAGAAGTTGCAGTGCAAATAAGATCAAAGGTATAGAAAGTATGGTCGTATAGCCAGGTGGAACCGGTATCGGTACCGATAGTGGTAAGGAGAAGATGATTATTAAAATACCAAAACCGCGCTCATGCAAAGCTGTTTTAATATCGAACAATGTTACCTTATCACTACCGTTGTTATTAGTATCCGCAACCTCTTTTAGAATATCGGAAGCCAATTTTTTATCTTCAGTTAATTTCTCACTTTTTTGCACAATTGCCCTTTAATAATACCACTCCTTCTAACTAACATAGTTATTGCTATATTTCAATGTTCATTATTCATTCACATTAAAGATTCACCTTGTGTTAAGGTGTTGTAAACACGTGTAAAGTTTTTAGGGGAGAGTGCTTCTATTACAAGCTTGCTTTATCTATGATACCAAGCGAAATGGAGATTATGCTTAATTTTTTAATTCATCAGGTTTTTTAAACAAATGACACGCACTTTAGTGCGTGTCACGAAACATAAGGACGCTAACGATCTGGTTCGTTAGATGATAGTTTTTCTGAATCCTTAAGTTCTTGTTTAAGGTTTTTAATGCCTTTTCCTAAATCACCCATAACTTGTGGTAACCTACCTGCACCAAACAGAACTAAGATTATTATTAAAACTAGAAACAGTTGCCATGGTCCTAAACTCATTTGTACCTCCATTGAACTTTTAAATATTAAACCTGACTGAAGCCAAGTAACACATGAATTATATCACCTTTATTTAATTATAGGTCAAAATTTTCGATCTATTTTATAACAGTTTCAGATTAGCTTGAAAAGGATGTGCTACTAGGTTTCGTTTAGCTGTAGAGTAAGAGGAAGCTCATTGAAAAAATTTGCTAACGTATCATCTTTAGGTCTGTGGTATATGTAGCTAGGAACTCCTGATTGAATAATTTTACCATTTTTCATCACGTAAATAAAGTCTGCAACTTTCAACGCTTCTTGTGGGTCATGAGTTACCATGAGTACAGGAATATTTTTACTTCTAAAAAGTGACAATATATGGTGCCTTATTCGGTATTTGAGCAGTATATCTAAATTAGAAAATGGTTCATCGAGCAAAACAACATCAGGATTTTGCGCCATTACTCTTGCTATTGCAACTAATTGTTGCTGTCCTCCTGATAAAGCATGAGGGTACATGTTTTCATATTTTTCTATATTAAATAGCTTCAAGATTTCCAATGCAGTAAGGTATTTTTCTTTCTTAGAAGTACTGCAAATAGCAAAAGTTATATTTTCTATTACTGTTTTATGAGGAAATAATGCAGAATGCTGAAAAATCAATCCGATATTTCTACGCTCTATAGCAATTGACACTTTGTTACTTGCAACTAATTTATCATTTATAACAATGGTTCCAGATTTTGGATTTTCTATTCCTGCGATTAATTTTAAAATTGTTGACTTGCCACAGCCAGAATGCCCTAGTAAACAGGCAACACTTCCTTTCTTTACTTCAATGTTTATATCGTTTAAAGCAAAGCCATCTTGATTATTATAAAAATAACTAATATTGTTAACTAGCATTAACCTTTCAATTGGAACCGTGTTATTAAATATAACAGTATTACAGTCAAGAAATACAGAAATATTTTTTATTATTGTGAATTAATTGTACAGGGTGCCTAGAAAAATGCGAGACTTTTTGCTATAATTTTGCATAAACAGCAGAAGACGCGGGACTATAGCTCAGTAGGATAGAGCGTTGGATTCCTAATCCGAAGGCCGTGCGTTCGAATCGCACTAGTCCCATTTAACCTTAGTCAAGTGAAAGAAAATACTACAGATTTGTAACGTTGCTCTAGAAGCTAGAGTTTTAATCTACAACATTTGCGTGATTGGGTTTACAGGCTCAACCTTATTTTCTCTCATTTCCCTGTAACTTGGTAGTGTAGAATTTGCCATATGTAATCCAGTTGCTATTGCAACCAAAGCAACTAAGGCACTGCAAACTAACGCACCAGCTACGGATGGAACTATCACAGCAGCAGCAATAAATAATCCTGTAATAACAACTCCAACAATATCATTCTTTAATGAGGTGTAAAAATTCTCCTGACTTTCTTTGTATTTAGTTTCTTTTTTATTTGGCCTAGAAAATTGAGCATTTGTATCACTTGGCATAGTAGATACTACAGGTGTGTTATGATTTGATAAATCATTATTATTACCTCTGTTGCTGCTGCTTGTCCTGTTTTCTTCTATGTTTGGCAGTGTGGTAGCCTGATCAACTCCTGTTATTACAGGTGTTTTTGGTAAGTTATTAGTACTCACTGGAGGCACTGTTGCTACAGGTCTATTATCAATGTTCCCATTACTTTTGCTAGGTTCTATTCTAATTTCCTTTACATTAGACGTTTTCTGTTTTTCTTGTTTCTTTTCTATTGATGATTCAAGCAATTTAATTATTGCAATATTTGAGTAGTATTTACGATGATCAGAGTTGTTGGGATCTCCTTTAAATTCAGAATCTATTTTAAGTTCTTTTCCAAGTGATGACTGACTTTCTTTAATTATTATCAAAAGATTTCTTATACTAGCTTGCGGTATACCCTGCATATGCTTTAAAAGTAAACTAACTTTTGGTGGATCACCATCTATAGAGGCATCACTCAGAGCCTGAACTTTCTCTTCTTCAGTAAATCTCTTGTTGTTCAAGAGTATCTTCATAATTTCAGTGCTTTCATTGTGAGGAGCTGTGTTAAGAACATCTAGTATTTTCGTATGATCTATGTAATCTAAAAATATCTCAAATTCTTGAACATTACCTCCATTAACGGCGGCAGATAAAGCGTTCAATTTTTTTTCTTGATCAAATTTACCGCTATCCAAAAATACCTTTATAACCTTAGGTTGTCTACCTACCACAGCGTAATCCAATACAGTTTTAGAAGTAGTATCTCCAATGTCAATTTTAATATTTGACTTTGCGAGCAATTCAACAATTTCTAGAAATGTATCATAATCATTTAAAATACTGCTTTTCCCTGAGCGAAGAATATCCATAAACAAATCACAAATCTTTGCATCTGTTGTCCCACTCTGTTTTAGCTTCTCACCAAATCCCTGAGCAGTTATATCAGGGTTATTAATTACAAATTCCTTTACATCTTCATAAGTTAAATTACCTATCATATTCAAATCTTACCCTCATTGCTATACGCTTATTATATCAACTTTTTCATTATCAATCAAGTAATCTTGCAGTCTCAAATGGCATGATATATATTGTATGCTTTATTTATGACTCTCGAGTAAATGATGGAAGATTTAGCCTATAAGTTAGTGAAAGTAACCGAAGCTGCAGCACTTGCTGCACATAAATTGGTAGGTTTAGGTGATGAAAAAAAGGCCGATCAGGTTGCAGTTGATGCAATGCGTACGGTGCTAAACTCAATGGAAATAAATGGTACAATTGTGATTGGGGAAGGGGAGAGGGACAAAGCACCAATGCTATATATCGGAGAAAAGGTTGGTACAGGAAATGGTCCTGAGATTGACATCGCTGTTGATCCACTTGAGGGCACTACGATTTGTGCTCATTACAAATCAGGGGCAATGTCTGTTCTTGCTGCAACGAAAAAAGGTAATTTTTTACATGCACCTGATGTTTATATGGAAAAGATAGCAGTGGGAAAAAATCTCCCAGAAGGTGTAGTTTCACTGAAAAATAGTGTTGAAGGAAATTTGGGCAATTTAGCTAAGGCAAAAGGATGTAAAGTAAGTGATCTTATAGTAACTGTACTTAAACGTGAAAGACATGATGAGTTAATAGCAAAAATTAGGAATTTGGGTGCAAAGATTAAATTAATAGATGATGGCGATGTTGCAGCCGTAGTTTCGCTAATAAATGGCAATCACGATATGTACATCGGCATAGGAGGAGCACCAGAGGGAGTGCTTGCAGCAGCAGCGCTAAGTTCAATCGGTGGGCAGATAGAAGGAAGATTAATATTTGACACGGATCAATTAAAAGAAAAAGCAAAAAATTTGAATATCACTAACCCAGAAAAAGTCTACACCGTGAAAGACATGGCAAGAAGTGAATCAGTGTTTATTGCAACTGGAGTAACAAATGGAGAACTTGTGGATGGAATAAAATTTGATCAAGATACCTGCTTAATCCATTCATTAATAATATTACTTGGTAAAGTAGTAAAAATACAAACGAAATCAATATCTTGAACATTTATTATATACTAATTATATAATTTTGCAGAAGCTATCTATAGCTGTCCTATAAAAAATGAGTTTATATGTTAATTTTAGCTTTACAGCATTTGGCATTAAGTTATAATTAAGCTTATTTACATATAAGAGGTGTGGAATGTTTGGTCGCGTTTTTAGTTTGTTAAATGTTTTTAGTAGTGAGGAGAAAAACTCACCGCCTGAAAAAAATGATAATTCTCCTTTAAAAAGCAAAGAAAGTTTAACTGCCTCACCCACTCAAATAGATTCTCAATGTGTTTTATCTGATAGATATATTCCTAAAATTGGCGAAGGGATGAGTTATGGAGTAGAAGAAGTATTATCAGATTTTCAAAAATTAGATTTTGCAAAGAATCCATGTGATGATTCTTCGGATGTTATAAACTATAATGAAGGTAAAGAGGCAAATCCGTTTGATAAAATAGCAAAATATTATGGAAGAAATAAAAATGTTTTTCTTTTTATCTCCATGCTGCGGAACAATGAACAGTCAGAAAAGATAATCAGTATAATAAGCAAGAAGTGTGATGATAAAAATAAAGAGAAATTCATAGAAAGAAAGAATATATATTTAGATAGAATTAGTAAAGGGGAACGCGATGCAAAAGAATTGTTAAATGGCGATTTCCCTGGTGCTTTTTTTAATGGACCTCATACTGGAAAAAATCGCAATATTCATCAAAATCTTAATATTAAAATTAAACCTGGACAAACTTTAGAAATTAGTAGCTTATTCAACAAAAAAAGTGAATTAGAAAGAGAAAAAATATACAACGAAAAAGGTAAAAGAATAGCAACAATTAAAAAGAATAATAAGCAACAAAGAAATTACTGCTTTGAAAAAGATGCAATATGCAACATGAAAATTGAGTGGAGTGCAGAAGATGAGAAAGGTAATTCTGTTAACTGCTTTATTAGTTTAAATGTAAATTCTGGTGACATTAAGGTTGGTCAGGCAACTATTAATGGTGAAGATATTGGATTAGAGGAAATTTTAGAATTAGCTAGGCAAAATAAGGATGTACTTATGAAAGGTGAAGCTTTGTACGAATTTTTAGAAAGAGATCTGGAGCAAGATGTACAATCACAGGAAGAGATAATAAAGAGATGTGATGAAACTCCTGGAACTAAACTTGATAATCTGGAGATAGGGCAGTTCTCTTTCTCTCCTTTATCTGAAGAGGAGATAGAAGAAGAAGAGAGAAGAGAATATGAAAATTCATGAGCTGCATCAGGAAGGTGCTAAGGATTGTGTGTTAATTACACATTAAACCTAAAGTGCATTATATCACCATCTTGCACTATATAGTCTTTGCCTTCGAAGCGAATTTTGCCTGCATCTTTACAGGCTGATTCGCTTCTATATTTTACGTAATCATCAAAACTTATCGTTTCTGCTTTTATAAAGCCTTTTTCAAAATCAGTGTGAATTACACCTGCTGCTTTATCGGCTGTTGATCCTATCTTTACTGGCCATGCACGTGCTTCTTTGGGGCCCACAGTAAAAAAAGTTATCATGCTTAGCACTTCATACATAATACGTGCTACTCCATCAAGTCCTGATTCTTGTAAGCCAAATTCTGATAAAAAACTCTGTTTCTCCTCTTCACTATCAAGATTTGCAATATCTGCTTCGAGTTTTGCTGAAATGCAATAAAATTTGCTTTTATTCTCTTCCGCCATTTTTTCCACCCTTTTAGATAGTTCATTACCAGTTATAACATTTGTATCTTCAACATTACAGACGTACATAACAGGCTTTGTTGTTAGCAACTGAAGCAACTTCATTTCATCTTCATCAATATGCTCTAAACTTCTTGCAGGCTTGCCAAGTTTTAAAGTAGCTAAAACTTCTTGCATAAACTCAAGTTGTTCCTTTAGCTCTTTACCACCTTGCTTTGCTTTTTTTTCAAGTTGTGGAAGCCTTTTTTCTATGCTATCAATATCAGCTAGAATTAATTCCATTTCCACTATTTCAGCATCTGATATTGGATCTACAGCGCTGTGTACGTGACTGATATCGTCATCCGTAAAGCATCTGAGCAGATGAACAATGGCATCAACTTCTCTGATATGACTCAAAAATTTATTTCCTAGTCCTTCACCCTTGCTTGCACCCTTAACTAGGCCTGCAATATCTACAATTTCTAATTGGTTGTAAATTGTTTTCTCTGAGCTGGCAATTGCCGCAATTTGTTTCAAACGCTGATCTCTAATTGGCACTTTGCCAACATTTGGCTCGATTGTACAGAAAGGATAGTTTGCAGCTTCAGCTGCACTTGACTCTGTCAGTGCATTAAATAAGGTTGATTTTCCTATGTTTGGCAGTCCAACTATGCCACAGTTAAAGCTCATATTTACTATTTAAAGCCATAATTATTGCATAATTTAAAAATTTTTGCTATACTTAATTAGTTACTGATTAATAAGTTTTTTAATATAGAGTGCATCAGAGACGCAATTCATTGAAGTATGTGGCTAGCAAAGATACAAAGAGCTTTTTAAGTGATTTAAAGAAGGTATATCAAGCACCAAGCAAGGAAATTGCTGAGAATTATCTACTAGAACTAGATGAAAAATGGGGTGCAAAGTACCCTATGGTTATAAAATCGTGGCAGAATAACTGGGAAAATTTGTCTAGTTATTTCAAGTATTCTGATCCAGTGAGGAGAGTAATTTACACCACTAATCCCATAGAGGGGTTACACAGGCAAATTAGCCAAGACCAAAGACCAGCATAAATGCCTTGTACAAACTGATATATTGTGCTATAAAAAAGGTGGAAGAAAAGTGGACGGTGCCCTTACGTGATTGGGCATTAACTATCTCTCAGCTTGACATTTTCTTTCTAGATTGAAAATTGATTTGAGCTGAAAATGTGGTGTGACACAGTTTATTTAACACTCCCAAAATTACTGTGCCTTATCAAGTTAATACTGGGAGGATACTAGTATGAAGCCTTTTCTGGTAAATAAAAAGGCTTCATTTCAAATAATGGATAGTAGATTATAAATTTAAATAGCTGCTTGTTTATTAACTCCTGTAGCGATTTGGATGCTTTCTACACTTGTTGGAGGACAAAACCCTTGTACTACTTCAGAGCCTTCTCGCTTTAAATATGACAATGCTTCATATAAAGGCTTCGCTTCATATTGTCTACCTACTTTTACCTCTTTATGTGCAGCTAATTGCTCCCAAGTAACACCATTGCTTTTGATAAACTCTACAGAACCATTATCGCTAATGCGAATTTTCATTTCACACTTTTTCCCTTCCACTTCCCAAGCTAATTCCATATCGTACAAGCCATTAGCTACTTCATAAATTCTTACTCCATTCTCATCAACTCTGCAGCGCAGTCCTCTTGTCTTGTTTTCATCAGGCAAGCAAAGCGTGATTGAGCTTAGATCATACTTTTTTATTACATCAGCATTAAAAACCTCGCTTACGTTAAGTAGTTTCGTGCCAGTTAATACAACTCTTACAGCAGGTATGATCTTGCCTTCTTCAGTCTTACTTTCTTTAAAAGTCACAGACTTCACAGCATCTCCAAAAAGTTTAATCACCGTTTCTTTAATTTTATCAGTAACTTTGCCAACTATGTGCTTACCATTATATTTATTTTTTCATCGTCAGCAACGTATTCAAACATCCCACTACTATTTGTGTGAATATGACGTTTTGGATTTTTTGTATTAGTACTATTAGTATGAAGATTGTTCTGTGCATCAAAGAATTTCTTCCATGCTTCATCATCATCAATAGTAATAGTAGTAATGTTTTTCTGCTTAACGCTATTTGATTTCTCTTGATAAGAAACTAGACCAATAACTTCGGTATTTTTTTTATCGGTACTTAGCATAATTACCCCATATTAATAACATAATAAACATTAATACAGCGTAGGTCATGCTAAGTAAAGCTAAATTTGTTATGAAAAAGAGCTTTTACGAAAATTCGTAAAAGCTCCTATATAGAAAACTAATGCTGAATAGAAGAACCAGCTTCTTTAACATTAGTTTTTGTCATATCTGTCAAAGGTTTCACCGACTCAGAGCTCTCTTCTTTTACTTCTGAAGCAAATTCTTTAAGTGCAGATTTTACTTCAGGATTCTTTTCCACGAGCTGTTTTATTTTTGCTTCTTCCTTGCTAATTGTTTTTTGTGGTTGAGAACGTTTATATAGCTTAGGTTGTATTTTTTCCATATTCTTTCCTTGTGTTTGTTGTAGTCCCAATGCTTCATAGAGGGACTTTGGTTCATGCTGTTTTCCTACCATTACTTCTGTGTGCGCATATATCTCTTCATCAGTAACGCCGTTTCTTTTAAGAATCTTTGCAGAACCATCGCTACTAACTGAAACTCTCATTTTACACTCTTTCCCTTCAACTTCCCAATTAAGATCCATATCATATGTTCCATTAAGAATCTCATATGCCCTTATTTCCTTTCCATCTTCATCTTGACAAAGCTCTAAACGCACTCCTCTTGTTTTGTTTTCATCAGGTGTGCACATTGTAATTGAGTCTATACCATATTCTTTGCACTTACTTGCTTCGAGAAAATCCACTAAACAAACCGGATCTTTTCCCGCAATAGCTAACCTTGCAACCGGAAAAGGAATGAAATCTTCATCTAGATTTTCCTCAAGTGCTGCAAACTTTATTTTGTCACTTTTCATAGAATAAAGTTCTTTTACTATTTCCTTAGGAACATCTCCTGAAACTATCGTAGAACTATGATTTACATCATTAGAATCCACAGAGCCCCCAAGTAGATAATCTCTATACATTCTCAAGGTTTCTTTATCATTAATATCATGCAGAAGATTTATGTTCTTTTTACGAGCTTCCCAGGTTTCTGTATTATAAACCTCGTAACCACTTTTGTACATCTTAGGAAAAGCTTTTCCATTACTTACTGAAGGAAATCACCGTTTTTTGATTTCTTCATCCAAATCAAGAGCTTCCCTATAATCATGGATTACACCATTCTCTATATAACCAAAAACTCCAGAAAAAGTAGAACTTTCTCTACTTATATCGTGAATTTTGCCCACCTTACCACCATGAGTAACTGTACTCACCAATTCCTTGGTTTTTGTCTGGGCTTTATTTTTAAGATTTTTGAAAGCGCTTAACATAATTACCCCATTGTTGTTAACATAATAATATAGCATACCAATATAAGCTATGCAAAGTCAAGCCTACAATTTTAAATTTTTATGATAAATAACAGAAAATTAATATTCTTTACATGGTATAAAAAACATCATATTCTACTACTTCTAGTAGACAACAAGCTTAAAATTTAAGGGGAATTTATGTAAAGGGCAGAAATGCCTTTTACACTCATTTAAATTTTTAGTAGACTCCAGCTTCTGACACAAAAATACTACTAGAACCCTATGAAAGGATACCAAAAGCAATTGTACAAAAACGAAAAAAAGAGTCAAGTAAAAAAAGCTTGACTTCACATTATCGTGTTCATCACAACTTCAGCATACGAGGCAGCATACACATAGTTAATTTTAACAGTAAATATGTGCAAGCACAGGTCAATTCTGCAAGGAGAATAAAAGCGCGAGAGAAGTCAATTGAGCGCAAAATTCCGACTCGAACTTTCAACGATGAAACGCACCTTAATGCCAGTGAGCTACTACAAGTTTTAAAAAATAAGGAAGTAAGATGGTTTAAAAATGGCACTTCTGTTCCTTCTGAGCATAGAGGTTATCTTTCAGAGCCTTTTAATCCGCACAAAGCAAAGAAAATCTATGCAAACAGAGAGCAAAAAGCAGCAGAAAGATACTTTGTGGAAATAGTGAAGAAAAAATTTCGCGATTTAAAAATATCGAAAGCGCCGGACGTGCTGGCAATTAGAGAGAAAGCGATAGAAAAAGTTTTTGCAAAGTTCAGAAACCACGAGAATGTTAGACCAACAATAGTATATATTAAAAATCTCTTGTAGCAGAATTTCCAGCATATGGACAGCAAAGAGCTGTAAATGAGCTTAGAAAAAGGGGTATAATAATTTCCGAAGGTGGCGTGAGATCTATATGGCTAAGAAACGACATTAAAACGTTCAAAAAAAGACTTAAAGCCCTTGAAGCAAAGGTTGCACAAGATGGCATAGTTTTAACTGAAGAGCAACTTGCAGCTTTAGAAAAAATTAAAGAACAAAAAGAAGCTCATGGTGAAATTGAAACTGAACATCCAGGTTATTTGGGTTCTCAAGATACCTATTATGTAGGTAACATCAAAGGTATAGGACCAGCAGACTTTTATTGATACTTATTCTCGAGTTGCATGTACCAAGCTTTACGCAAATAAAACAGCGATATACTGCTGCAGATTTGTTAAATGATAGAGTAATACCGTTTTTTGATGAACAGAATGTGCCATTATTACGTGTTCTGAGGTACAGAGTATTGCGGTAAGCCTGAAAATCACAGCTGTATTTGGGAATTAAAAATATCGATCATTCTAGGACTAACTCCACAAACTAATGGCATATGTGAAAGATTCCATAGAAGACAAGTGTTACAATATCATTTTCAGAAAAAAAATCTATAATTCTTTGCAAGATTTACAGATAGACGTTGATCATTGGTTGCGTTCTTATAATGAGACCAGATCTCATTCAGGTAAATATTGCTATGCCTATGCAGACTTTTCTTGATAGCAAACACATTGCTTTTCAGAAAAATATTAGTAACATTAAGCAAGAGACTGATATTAGTTTTAACTACCTCAATTCTTCTGTCAGTTAATTCATCCCTGTCAGATTAAGTTGTGTCTAGTACAGATTAAAAATACATCAAATCTTGACTGTGTATTTCCTCTGCTACAAGCAATGATTCTGTGTTTTTATTATAGCAATTTCTTTCATTATCTTCATACTCACATTTCTCACGGCACTTGTTCGCTACTTCTAAAGTATTCCCTGGTTCAAAAATCATCTCTGCACATTTTTTTAAGCATTCTTTTAACCTAAGATCACCCGGCCCTTGTTGTAAACCTGATTCCTTTTCCTCACTTTTTAAATTCCATAAATTTCTTTCCATCATAATATACTCCTTAATTAAAATTACACTTACTTTTTAGGTATGCATGGCAAATTTGTGATACCTTGTCTGAACGAATATGAAACAGTTTTTAGTTACTCATCTACTCTCTACACTTTCTTTATAAAAACCATAGGCGCCAGTTGGTTTTTATTAGCTATAAAGTAAAGGTCAAGTATCTGGAATTCTGGACATAAAATCCTCCTGTATAAAAAGAGTTAGAAAAAAAATGCAGTGCATATACGACAGATATACACTGAAGAATACATTTTTTATTGAGTTTGATTAAAAAGTCTGCAGACGAAGATAAATTTTTGAGCTCTTAAAATATCTCTAATTGTAATTATAATTAGATTGAAAATATGCGGAAGTAATTTTTATACGCTAGCTACAGTTAAAACATAATTGACTTTGCCTAGTTAATATTTCAAATTATAAAAAAGGCAAATAATTCTATGATATTGCAGGGCAAAAAAGGGTTAATAACCGGAATAATAAATAAGAGGTCAATAGCATATGGTATAGCAAAGACTCTCTCAGAACATGGAGCTGAGCTTGCAATCACTTATCAAAATGAAACAATAAAAGAGAAATTATTACCAATAGCAAGTGAATTAAATGTAGAGTTAATATTGCACTGTGATGTTTCAAGTGAGGAAACCATAGAGAGTGCTTTTAAGGAAATAAAGGAGAAGTGGGGTGCTATTGATTTTTTGGTACATGCAATAGCATTCTCCGATAAAAATGAGCTAAATGGTAAATATGTCAATACTTCACTAAACAACTTTCTTCATGCAATGCATATATCGTGCTATTCTTTTACTGCTTTAGCGCAAAGAGCCGAAAAAATGATGTTAAATGGCGGTAGTTTACTTACTTTATCTTACTATGGTGCTGAAAAGGTTATGCCAAATTATAATGTGATGGGTTTATGTAAAGCAGCACTTGAAGCAAGTGTAAAATATATAGCATGTGATCTCGGACCACAGAACATCAGAGTAAATGCAATTTCTGCTGGTCCAATCAGAACTTTGGCATCTTCTGGAATAAGTGACTTTCACTCCATATCGGAATGGAATAGAAGTAATTCTCCACTTAGACGCAATGTTACAATAGAAGATGTTGGCAAGGCAGCACTATACTTATTAAGCGACCTGAGTAGTGGTACAACTGGAGAAATTTTACATGTTGATTCAGGGTATAATGTTGTGGGAATGAAGATAGCAGACTAATACAGTACTGCAGATGCATGTGAAATCTGTGTTTTGTTGTTATCCGAGTAATTGACATTGGAGTCCAGTGTCAGCTACTCGAATGACAACATTTTAAGGGAGTGTTAAATAAACTGTGTCAAACCGAGAAGTAAAAATAAAATAGAAACAAAAAATGGAGGTTTGACAATAAGTCAAAAAATAGCAAACAGAACTACCGGATTGGTAGACGTATGTATAATATATTAGCAAAGTGGAAGAAAAGAAGTTTTATTTGGCTGAAAGTGAGGGAGCTAATTTCTGGTTGG
>NODE_4_length_57045_cov_71.901541
AGCTTGTATAAACAGGTATATTGTGCTATAAAGAAGGCAGAAGAAAAATGGACTATGCCTATACATGATTGGGCTTTAACTATGTCTCAACTTGATATCTTTTTTCCTTGTAGGTTAAAATTGAGTTGAACTAAAAATGCGGCTTGACACAGTTTATTTAACACTCCCTTTTTTGTGCCAATAGGTCTTTTCTCCATAACAAAGAGTGCCTTTTACACTCCATCCATAGTCAATACATTTCAATACCTGATTCATCTATAAATACTAGTTTATCTTTGTGTACTTTTGCAATTGTCTCTTGAAGCTTTTCTCTTACCCCTGTTTGGATGATAAAAAGTTTTTTTATAGCTGTCTTTTTATTGTTCGATGTATCGTTGCTGTAGATAGTTTCTTTGGCCATATTTTTTTATAAAACCATATTTTTATTAATAAATTCTCTTTGATCTTTTATTACATGGCTATGGCCTTTCTTTCTCGGCTTTATATTTCCTATGCTCTGTTTTATTTTCTTCCATCTATAAATAGTTCTACTTTGAAGATTTCTTTCACTTTTACTATTGCGATTCCTGATTCCACTGAAATCACTCTTTCCCTTAATTCATATTGATATGATGACGCCATTTATTCTCTCACTTTCAGCTTTTTCTTGCTTTACCATATCTCTTCCCCTCTTGTCTCTATCTTTATGTATTAAGCTATATAACTCAAAATCTTGGTAAAATGCAGAAAAGTTTTTTTAATTTCAGCTCCATCCTCGAAGAGTTAGAAAATAACTTTAAGCAAGTTAGTCAGAATTTTTCTGATGCAAAGGAACAAGTTTTAAATTTAGCTGTCAACTCTGAAGATTTGGCAGGCAAGTTTCTTAATTGTCACCCGAATATGTGCATAGTATAAAATTATCTTGATAGACTTCAAGAGCTTTGCTTATGAAGTCAGTGTGCTTCTTGAAATACAATATACTTTCGTTACTTTAATTATAAAAATCCCTTAAGCCTTCTTGCCAATTACTACAATATTTTCACTTGGAAAAAAGTAGTCAGGTATAGCCATGTTTTTTGGTGCAGGACCGCCAATTACTCGGCCTGATGTGTCATAATATGAACCATGACAAGGGCAGAACCAACCGTTGCCGTCTTTTGTAGCGTGATCAACTGGTACACATCCAAGATGGGTGCATATTCCAATCATAATTAACCATTCATCTTTCCCTTTATATACTCTTTTTTCATCTGATTCAGGATCTCTCAAATTTTCTGCATTTATGGCTCTTGCAGCCTCAATCTCTTGTTTTGTGCGCTTGCGGATAAATACTGGCTTACCTTGCCATTTTACCTTTTTTCCTTGTCCTTCTTGAATATCAGATAGATTAACCTCAACCGTAGACATCGCTAAAACCTCAGCAGAAGGATTCATAGACTTAATCAATGGCCAAAGACTGCTTGCAGCTCCTATACCTGCCATGGCACACGTAGTTAATGTGATAAAATCTCTTCTACTCTTATTTTTGGTAAGATCTTGAATAGGAGACGTTTTTTTATTCTTCTCTTTTGTCAACGATTTTTTATTTCTAGTTAATTTCTTATCCATCAATCTCTACTTGAACATAGACATATATTTTAATTTAAATACTATAGATTAATCAATAGAAATTTGCACTGTTTGCTTAGCCTTTGTTATACAATTAAGAAGAAACAGAGTTTTCAATTTCGGAAATGCTATCTTCAGTAGAATCAGGATCTTCAATTTTTGCTACTGACACCACCTTTTCTCTACTCTCTGTTTTAAATAGAGTGACTCCCTGAGTACTGCGTCCTGCAATTCTAATTTCATTAACCGAAATGCGAATTAACTTTCCTTTATCTGTAATAAGCATGATATTATCACCCTGCTCAACTGGAAAGCTAGCAACAACATTACCGTTTCTGTTGGTAGTAAGGATATTTGTAATACCAACACCACCTCTATTTGTTACCCTATACTCGTACGCAGAAGTTCTTTTACCAAAGCCATTTTCAGTAATAGTTAATATGAACTCCTCGTTCATTGCAAGTTTTAAGAACAGTTTGTTATCTATTTCTAAATCATTCAAAGTTTTTTCTAATTTATAATCAATTGAGTTGTTGGTTGCAGCTTCCATCCTTTTTGCAAGCAGAACTCTTAAGTAAAGTTCTTTTGTTTCTGTTGCAATGCCTATGCCGTTTAGTATGGTCATGGATATCACGCTGTCATTTTTTGCAAGTTTGATACCTCTTACGCCATCTGAATTGCGACTCTTAAATTGACGCACATCGCTTACAATAAATCTGATGCTTTTTCCAAGCGTTGTTGAAAGTAGAACGTGATCAATTTCGCTACACACTTTAACTGACACTAATTTATCCCCTTCGTCGAGCTTTATTGCTATTTTTCCATTGCTTGGAATATAGTGAAAATCCGCTAAGGAGTTACGCCTTATGTTCCCATAAGCAGTGGCAAAAACTATATTTTGATTTTCGTCATTCTCACTTGGAAGCGGCATGATGTTAGTTATAGTTTCACCATCGCTAAGCGGGAATATATTAACAAGCGCTCTTCCACGTGCAGTTGGTTCTGCAAGAGGTAGTTTATAAACTTTTAATCTGTAAACTCGGCCAATATTAGAAAAGAATAAGAGGCTAGTATGGGTATTCCCAACAAATAACTTTGTGATTACGTCCTCCTCTTTTAATCCCTGTCCTAATTTTCCTTTTCCACCACGATGCTGAGTTCTATAGTGAGAAAGCTTCACACGTTTGATGTAACCATTCATAGTTACGGTCACTACCATATCCTCTTGTGGAATTAGATCTTCAGCCTCAATGTCCATATCTGATTCTTCTATTGCAGTTTTTCGTGATATGGCAAATCTATTCTTTATTTCTTGTAAATTGTTTTTTATTTCTTTCATCAATTTCTCTTCTGAGCCAAGGAAAGCAATATATTCTTTTATCAGGCTAAGCATTGAATTTAGCTCATTTTCCAATTTGTTTTTTTCAAGGCCTGTTAAGCGTTGCAACTTCATGTCAAGAATAGCTTTTGTTTGCAGCTCAGTTAATCTATATACTCCATCTTTCAAAAAGCTCATACTGTCTGAGATTAGTTCAATAATCGTGTTTATTTCAGCTGAAGTCTTCCATTCCTTGTTTAAAAGCTCTCTGCTTGCTTCTTCAGGATCTTTTGCACTACGGATGATTTTTATCACTTCATCTATGCTGAGAACCGCAATGTAGAGCCCTATGTATATATGAGCTTTTTCTCTCGTTTTTCTTAGACGAAATTCCGTTCTCCTGATTAGTACTTCTTTTCTAAAATCAATAAAAGCAGCTATGATTTCTTTCAATGACATCAAAGCAGGTCTGTTGTTGCTCAGAACTAAAGTATTAACACTAAAGCTACTTCTTAGAGGAGTAAGCCCTAGTATTTGATTCAATATAAAATCTGCTTCAGTGTTTTTTTTGAGATCAATTACCACCCTAATACCAGACTTATCAGACTCATCTCTAATCTCTGTTATGCCATCAATTCTCTTTTCCTTTACAAGCTCGCCTATTTTTTCAATTAATCTTACTTTATTTACTTGATAGGGTACCTCATCAATAATTATTGCTTGTCTATCTTGTGGCAGATTTTCTATATGGGTTTTACCCTGCACGACAATCGAACCTCGGCCTTTAGCAAACGCTGATCTTATTCCAGATCTACCAAGAATTATTCCTCCCGTTGGAAAATCTGGCCCTGGTACTACTTCAAGCAATTCATCTAGAGTAACTCCAGGGTTATCTATATATAACATGCAAGCATCAATTATCTCGCCAAGATTATGAGAAGGAATATTGGTTGCCATACCAACTGCAACACCACTTCCACCGTTTACTAACAGATTCGGAAATTCTGCAGGCAGTACAACAGGCTCTGTTTCATTTCCATCATAGTTTGGTCTAAAGTCAACTGTATCTTCGTCAATATCATTTAGTAAGAAGTGTGACACTTTGTGAAGCCTTGCTTCTGTATATCGCATTGAAGCTGGTGGATCTCCATCTATTGAACCAAAGTTACCTTGCCCGTCGATAAGTGGTAAAAGAAGAGAGAAATCTTGAGCCATTCTAACCAAGGAGTCATAGATAGCCATGTCACCATGTGGGTGATATTTTCCCATTACATCCCCGACTATACGAGCTGCTTTTTTATACGGTTTACCGGCATCGAACCCAGCCCTCGACATTGCGTATAATATGCGCCTATGAACAGGTTTAAATCCATCTCGCACATCAGGTATAGCCCGACTTATGATCACACTCATTGCGTAGGAGAGATAAGAATCCTCTAGCTCTTTCACTATTGAAACTGGTACTATGTTGTCTTGCATTTTCTATACTTTGATTGAAATAATTGTAATATTAATATTCAACTAGGCTAATGGGCAATGACAGACTTGAACTGCCGACCTCCTCGGTGTAAACGAGATGCTCTACCAGCTGAGCTAATTGCCCCTCTAGATATAATTCTATAGTTCAATGTTGTTGTTGTAAACAAAAATAGCGATACAAGCAACTCTTATGGAATCGCTGGGTGCGCACTATGGAGTTGTATAAATTTTAGTCTTGCTGCTACCTTGCATAAAGGTATTCTTTCACTTGCATTTTTTGACATGTTCAACAACTTTGAATAAAATGCTGTAGCATTTTTAAAATCTGAGAGCTTATCTAGAATAACAGCTAAATTATAGGTATAAAAAATATTGTTTTGATCTAAAGAAATTGCTGCTTTCATGTATTCTTTAGCTTTTACGTAATCCTCTTTTTTCATATAGATCAAACCTAAATTTGCTGATAAAGGGGCGCAATTTCTGCGTATATCATACAATTTCAACATTTCACTCAATGCCAAATCAGGATCATATTGTGAGATTATTGTCAGAAAATTCTTTAATACATAAGGGTTGCTAGGATATTCTTTTAACAGCCTTGTATAAATCTCTACGGCTCTTTTAAATTCTTTGTTAGCGTAATAGATATTCCCTAGTCCAATTAAAGCACTTTCATGATAAGGAAACTTTGCAATAATCTGATTGAGGAGAGAAGTAGCTGTTTCACTATCTCCTAACTCAAAGGAATCTTTTGCTTTTTTTAAAGTAGAGTATATGTCAAAACTCTTGCCAGAATTCTGCGAAATTTTGATATTAAATTTGTCACTTTTTCTCTCAATAACATCAAGATCTTTATATTTTTTATCAGCTTTTATATGCTTGACAACACTATCGAAGGCCTTTTGTATCTCCAAATTTTCACTAGCATAGGTAACAGAAGACCTCCATAAAATCACAACGCAAATTAACATGCAGATAAACATAGGTCCTAGTGTTGTGGCATTGGCTGCAGCGTGTAACCAGTAAACCTTATTTCTTTGAGCTATGCGTAACACATTACAAATTCATAAATGCTAAATTACCTATCTCATACAATAATAAAGATATTATTAATTGGCAGACACTATTTAGAATGAGTTAAAAGGGCACTTCTGCACATTCCATGTGGCTGCCAATTGCACCCCTTACATGCGTAGTCGAATTTCTCTAAAGACATTTTCTCTCTAATTCTTTTTACTGCTTCACTCCAGGTTAAAATCTCTCCAATTTTTATCCCTAAAACTTCCTTATGTCTTCTATCTAGTTCTAAAACTTTAGCTTGTTTAGTGCATTTGCCTTGTTTAGTCTGGCTTGGGCAAGCACTACAAATACTGTCAAGGTTATCAACTACTTTGATTTGAGTATTAGGACCGCTAATTACTTTACTTGCTATCTTCTTATAATTTTCTACAAAACCCTGAGAATACCCATACCCTTGAAATGCAAGAGTGCACATGAAATGATGAGGACGAAACCTTATCACTTTTTCAAATACTGCAAAGCTGCTACAAGTAGAAAAATTTTTACCAAACCAGGAAGGATGAATGGTAAAACACCTACCATTATTGCTTGTTCCAAACCCACGTAAATAGCAAGCCAACTAACACCACAAATAAAGATTACAACTGTACCCGCTAGACAACTTAAAGAATTACACATAAATGATTTATATTTAGAGTTCAGTAATTCATTTACTCTGCTCATTACTACAACAGCAACTAAACAGCCAATCAAATATCCACCTGTTGGCCCGAGAAAAATGTGATAACCACCAGAAAAACTTGCAAGAATAGGCAATCCTGCTGCACCAAGTGATAGATATGTAAGCACAGAATAGAATGCTGTTCTGCGGTTAAATTTAAGCCCAATAAGCATTACTCCCAAAGTTTGCAATGTGATAGGTACAGGCTGCAATGGTACGCTTATTTGAGCCATCAAGAATAAAAGTAAAACGCAAGACAATATTTTAGCCAGTGTTGACCTACTGCTTGATTGTGTTATAAACATATCTTCCCAATAAAAATAACTTACTAAATGTAATATATGTGTATAAGAGGTTTTGCAATTTAAATTTTTCTTATATTATGCTACAATGAATTATTTATGCACTATTTAAAAATGATGAGTAAACAAGATCTATTATCATTGATGAAAGCAAGACACAGCGGACGTTCATACGATCCTACAAGAGCAATATCTCAGAAAGAAATGGATATTTTAATAGAAGCTGTAAGGCTAACACCCTCGTGTTTTGGTGACGAACCTTGGCGATATGTGATATGCAACAAACAGAACAATCAAAGCGCATGGAAAAAATTGTTCGATTGCCTTGATGAATCTAATCAAAAGTGGGCAAAAGATGCACAAGTGTTAATCATATCTTTAAGTGCTAAAAACTTCCGAAAGCCAGACAAAGGGGGAAATTTTTGGGCTAAGCATGATACTGGTGCAGCGAATTATGGACTTATGTTGCAAGCTGCATCTATGAATTTAATGGCTCATCAAATGGGCGGATTTGACAAAAACAAAATAATAGAGAGGTTTAATATATCTGATGATTTTAATGTAATGTCAGTGATAGCGGTTGGTTACGAGGAAGAAGGTGCTGAAGTTAAAGAAAAGAAGAGAAAGCCAATAGAAGAAATATTTTTTTATGACAAATGGCCGGCGAGCTGACTTGACCATTCTTCTCTTAATATCTTAAAAATTGGATTATCTAATTTTTTTCCATCCTACCCTCTTCAATTGCTTGCCAATCTTTCCACGATAATTTCTTACTTCCAAGTTCATAGTCCATACCATCCCACACATCTTCTCGAAAGCCATAAACAGCAAAGTGCTAATTATATTCGTTAAAAATAGAAGTAAGATCTCGAAAATAGTGCTCTAATCCTTTTGAACAGCGATGTCCGCCAAACTCTCCAGCAAGGATCTTATAATCTGGTATATTATACCTCTTTTGGAAAATTTTTACAGATTCTATATATGTTTTCAACTTATCTTTATTCCAACACTCCACTTTTTTTGCATCAAAAGATTGAATATGGCCAGGGTAGGTAAAGTTACCCTGGTTTAATTTTAAGTTTGTATAAGCAAAGGGCTCATACATGTGAAAAGAATAAAGAATATTAGAATCATCAACTGGTTTGAATTTATCAAAAGTATTAGAATCAGCATAACTGCTGCTATCAAGTATTATTGGGGTCTCTGAGTCAACTGGCGGATACTATTCACCACACTGCTATAAAAGCCAAATAGATTCTTCTGAACTTTGCTTTGTTCTACGTTATAAATAGCCGAATCTACGGTATTATAAAGCCTTTCTGGATGTGGTTCATTTAAGATATTATACCCGACAACAGCAGGATGATCTTTAAGCTCTTTTGCAAGATCTTGCCAAAATTTTGCTGCTTGTTTTTGAAAAGCTTGATCTGACCATAATCGTAAATCATCCTTATCATCGTTATTTTGCTTCCACCTAGATCCAGGCAAGCTGAGCATCGTTAAAACTACTGGTATTTTTTGTTGATGAAAAGCATCTAAAACACCTTTCAGAACTTTCAGGTCTTTGGGAATCAGGCCCTGATAATTGTCTGCATTACCTAAGAGAAAATCACGTTGCGTGGTTTCAAATTTGTCAGGAGCAAGGCGAATGAAACCTATTTTGTATTCTTTTGCTGCTCCGATTAACTCACTATCAACTTTTCTATTGAAAACATTTGCTCCTTTTCTAACCTCAGCTTGCCAAAAGAGCATTTTGCTATTTTTTGGTATTGACTTAGCACTCACACCACAGAAAACTATAGAATACAAAGCAGCTGTAATGAGAAGAAAAATTTTCACTTATATAATTTTGCTATAATGGTAAGTAACCTAACAGACAAGATCCCGTTTGTAAAGATGCACGGTACTGGCAATAATTTTGTTATCATAGACTCACGTTCAGCAAATAATTTAGACTGGAATTATAGACAAATTGCTGATCAAAGCAGTTGTGATCAAGTGATAATTATAACAATGTCTAATACTGCAAACTGCTTTATGCATATCTACAATGCTGACGGCAGTCGAGCTGAAATGTGCGGAAACGCAGCACGCTGTGTTGGATATTTGATAATGTCAGAAAAAGGTACTGAATATATCACTATTGAACTGATAAATAATCGTATCTTAGAATGTTTTAAAGTAGGTGATAAATCAATAAAGGTCAATATGGGTAACCCACTGCTTAAATGGCATGAAATTCCTCTTTCTTGTGAATGCGATCCCCTTTATCTACCTATAGAGCTTGAAATGCTGAAAGAGCCAGTTGCAGTAAATATTGGTAACCCTCATATAGTTTTTTTTGTTGATAACATAAGCGAAATACCATTGCAGAATTTAGGACCAAAGCTAGAAAATCATGAATTATTTCCTCAGAAAACAAATGTTAGTATTGCACAAATAGAAAAATCTGGAGAAATAAACTTAAAAGTATGGGAAAGAGGAACAGGTATTACTGCTTCATGTGGTAGTGCGGCTTGTGCAGCATTTGTTGCATCTATACTTCGTAAGTGTTTATCTACTAAACAAACTTCAGTAAATTTACCAGGGGGTCAGTTATTGATTGAGTGGTCAGGTAATGTATTTATGACCGGTGATATAGGGTTTTTATGACCTAGGCTAGGCACTGACACTCATTACTTCTAATACCTTTTTACCAATCACAGCAGGGGTTTCTGCAATCGCAATCCCAGCACTGCGCATAACCTCTAATTTTGCACCAGCACTTCCACCACTAGAGGAGATAATAGCCCCAGCGTGCCCCATACGTCTTCCTGGAGGTGCTGTTTGACCAGCTACAAATCCAATAATTGGTTTTTTAGTTTTTTCCGCCTTTATAAAATGCGATACATCCTCTTCTTCATTTCCACCTATTTCACCAATAACTACAATACCATGAGTATCATCATCTTTTAAAAACAACTCCATACAATCAACAAACGTCATACCATGAACAGGATCCCCTCCAATTCCTATACATGTTGATTGACCAAGACCAACGGCAGTTGTTTGTGCTACCGCTTCATAAGTTAAAGTTCCAGAGCGAGACATAATTCCTATATGTCCACGTTTGTGAATATGTCCTGGCATAATTCCTATTTTGCATTCTTCAGGTGTAATAACCCCTGGACAGTTTGGACCAATCAATCGACTTTTCGAACCAATAAGCGCATGCTTAACTTTTACCATATCAAGTATAGGAATGCCTTCTGTAATACAAACTATCAACTCTATTTTTGCATCTATTGCTTCAAGTATTGCATCAGCTGCAAATTTAGCAGGCACATATATCACCGTGGCATTTACGTCAGTTTTTTCTTTAGCTTCTGCTACAGTATTAAAAACTGGTAAGTTAAGGTGAGTGCTACCACCCTTGCCAGGAGTAACACCGCCAACCATTTTTGTTCCATAGCTAATTGCCTGCTCTGAATGGAATGTGCCTTGAGCACCAGTAAAGCCCTGGCATATTAATCTTGTATCTTTATTTACTAAAATGGACATGCTCTACTTTACCTCTTGTACTATTTTCTGCGCAGCCTCATCAAGTTCATCTGCAGCAATAATATTTAGCCCTGATTCTTCTAAAATTCTTTTTCCCTCTTTGAAATTAGTGCCTGACAACCTAACAACTAAAGGAACCTTAATATCTATTTCTTTTGCGGCTTCAACAACCCCATTTGCAATGATGTCACAACGCATTATACCGCCAAATATGTTAATTAAAATTCCTTTTACATTACTGTCAGACAGTATAATCTTAAATGCTTTGGTAACAGTCTCTTTACTTGCTCCACCACCAACATCCAAAAAGTTAGCAGGCTCTGCTCCGTAGTATTTTATTATATCCATTGTTGCCATAGCAAGACCTGCACCATTCACCATACAGCCAATATTGCCATCCATTTTTATATAACTGAGCCCATGCCTTGAAGCTTCTATTTCTTCCTTTACTTCTTCATCATAATCACGGAGCTGCACAATTTCTGGATGACGATATAAAGCGTTGTCATCAAAATTAATTTTAGCATCAAGCGCAACAAAATCTCCAAAACTTGTTTCAACTAGTGGATTAATTTCTATTTGGCTCGCATCAGTTGTAATAAACGTATCATATATATTTTTTGCAATATTTGTTATCTTTCCTATTTGCTCTGAACTCAGATTAAAGGTATTGCCAAGCTTATTGTTATCAAGGCTTGTAAAACCAGTAGCAGGATCAATATCAAATTTCACAATCTTTGTAGGAGAACTTTTTGCCACTTCTTCAATATCCATCCCGCCTTCTGAGGAAAATATAAATACTGATCTACTGAGCTTTGGATCGACTACTAGACTCAAATAGTACTCTTTTTTAATGCTTGAACCTTCTTCAATGTATACTCTCTTTACCTGCTGTCCGCTTGGCCCTGTTTGATGAGTAACTAAAGTTATGCCAAGCATGTCCTTTACAAGTTGTTGAGCTTCTTTAGTTGACTTTGCTAGCTTTACGCCACCAGCCTTACCCCTACCACCTGCATGAATCTGAGCTTTAACCACAAACACGTCAGATTTTAGTTGATTTATTTGGGTTTCTACTCCTTCTGCAGAGGTAACAACAAAACCCTTTGGTACCGGAACATTAAACTTATGTAAAATTTCCTTTGCTTGATATTCGTGAATATTCATAAGATAAATAATTATTAACCTTAGTAAAAACTACCAACCATAACGCTGTCTTCTGCATTCTTGCTGATACCTCTTTTTCCTTGCTTCAGCTTTTTTTTTAGCTGTTTTCTCTGATTTCTTTTCGTGATATTTTTTTCTCATTTTGAGCCCTCTTCCTTCCTTTTGAATTATTTTTTTCAACACTGGAAGAGCTCTATCTACATCACCATAATGGACTGATACTTCAATCAAACTCTATACCTCCTTCGGTAATCATTTCAAAATCCATTTATAAATTAGAAAATTAACATTGTCAATTATTTTATAAACTTGAACGCTAAAATATAACATACCACAATTTACATAACAAAAAGTGTCGTTTTCATGTCAACCATTTGCTTGCTGATAAAGATTACTCTTATGTTACAGTGCTCTTGTAATTTTTCTAATCTCGGGGCGGAGAGATTTGAACTCCCGACCCTTTGGTCCCAAACCAAATGCGCTACCAGGCTGCGCTACACCCCGACTTCTTTACTAAGAGTATCGATAGTTCGGAAAAATGCAAGTTTCATTTATTTCTTTTAGGAAAAATATAATGCAGATTTCTTTATATAGAGTGTCAAGTTGCACTAGCCATATTAAAAATCTAGCTATACCAATTGGTGAAGGTTAATGCAGCAACTACAGCAGTATCGACTCTCAAAATTCTTTTTCCTAGACTCAGTTTCTGACAAAATTTATTGGCAGAATCAAGCTCGTAAGATGAAAAACCACCTTCGGGGCCAACAATAATAGCAACGTTTTTCTTGCCTTTTAGAACTTTATTAGGAGGTTGTCCTTCACCTGTTTCATCACACAAAACAAAATTTTTATTCTGGGAATCGGATAATTCACAAAAATTAATAGGAAGAAAAATCTGTGGTATACTTGTCCTACCGGATTGTTCCGCAGCTTCAATTGCCTGTAATTTCACTCTACTTAGGTTAATGTTTTTTACTACTGTACGTTCTGTTGAAATAAATTGAATGCAGGTTACTCCCATTTCAGTTGCTTGTCTTACTATGTTACTTAAGGCGCCGCTTTTTACCAGAGCACAATACAAATATAGATTTTTTTCATGTTGTTGTTGTTTAGTGCGTTCTTTTATTATAATTTTTGTTGATTTACTTGATATATTCACTACTTCTCCTAACCATTCTCCATCCTTTCCATTAAAAAGATTGATGTTATCATGCTTCTTAAGCCGCATTACATTGTAAATATAGTGACTTTGTCGTGAATGAAGCGCCAAACTTACATTTTGTGATAAAGCTTCTTCAACATAAAGCCTAATTTTTTTCATTCAAAACTTTAGTTATTTGCATTCTGTTTGAGTGACTCTTACGGGATTTGAACCCGTGTTACCACCGTGAAAGGGTGGTGTCCTAACCACTAGACGAAAGAGTCGACTTGAATCTAACTGAGTTATATCGATTATACATATAAAGTCAATTCAATTATTTTGAATCACATAGTTAGAGTAGTGATTTTATATCGACAGCCTCCTATTACTCCATGTTCAATGCTTACTGAACCTATCTCAGATTTAGGAGATTTAGATCCTAATTCTAATTGTTGTTCAACTTTTGTATCGGAATCATAGCCAGAATCGTATCCAGAACCTCTACGCTCAAAACCTTGCCTTATTTCTTTTACGCTAAAGCCAGCCTTGGTCTTGATTTGCTGACTCGCTAGCCTATTAGCACTTTGCTCATTTAGTTTTACTTGCAAATTATTCACTTTATCCTGCACTAATCCATGATAAGTCCCAGAACTAGATTTTATATATTTTGCTTGTCTTTCTGCTCTCTTTTTGGATAAATCTACTTTAGCATAAATAGGCTCTGGCTGCTCTTTATGATTTAAGTTAGCAGACTTTTTTTGCTCTGAAAAATTATCTACACCTTCATAGATAGGTTCTCCTGATATACTAGAATAATCACTATCTTCCAATGATAAATTTTCAGTGGATCCTTTTTGTGAATCATATATTTCAGCATAATCTGATACACTCAACTCTCCTAATGAGTTACTAACCTTAGCGTCATACACCTCAGCATAAATGGGCTCTTTTAAAAGTAAAATATCATCATGCTCAAAAATTCTAGGAGGTTTTTTAGGTGAGTTGGCCTTAAATTTTGGCTCTACTTCCTCTTTAAGCTTATCATAACCTTTCGTTTGTTTCAAAATCTCCAATATTTCTTTTCTTTCTTTAGCATCTTGAGGAATTCTGTCATTTTTTATTAGCTCACCAAGCACTAGACAACATTTTTCTCTATGATTTCTGAGATTTTCCTTATCTCCATACGGCATAGCTTCTGATGCTATTTTGTATTGAAGAACTACATTTCCTATGCTATTTTTTTCTATTTCGTTAACATCTGCTCCAGCATCGATAAGCAATGTCATTACGTTATGATCAAGATTTCTTACTGAACATTCTAAAGCGTGGTTTAAAGCTTGATTACTATTAACATTAAGTGATACTCCTTTATTTCTAAAAGGATTAATGCTAGAAAAGAGTTTTTCAAAGCTATTTACTATACTATGAAGATCTAAAGCTAGTCTCACACCTTTTATGTTACCACTTTTAGCGAATTTAATTAAAAAACTATCTATTATACCCATGATTTACCCCTCTATAAAAGCTCACTATTATTGTATAATTTTAAACTAAAATGATTTGTTTTTTGCTAATAGCTGGTTCTATAACCACTTAACAAGAGGGGGCATCGACATCATAATTGCATCGGGGTTACCATTAGTCATTAAACCAAACCTTGTACCACGATCATAAAGAAGATTGAACTCCACATACCTGCCACGTTTTATCAATTGTTCTTCTCGTTGTTCTTTTGTCCAAGATTTTTGCATATGTTTGTGTATGATATGCAAGTAAATTTCTAAAAAGGCTTCACCTACTGCTTTTGTGAACTCAAAATCATTTTCCCAATTGCCAGAACTCAGATTATCATAAAAAATTCCACCAATGCCACGTGGCTCTTTTCTATGTTGTAAGAAAAAGTAATCATCACATTGCTTTTTAAATTTTGGATAATATTCGATGTTAAACTTATCACATGTTGCTTTAATTGATTCGTGAATATACTTACGATCTTCCTCATTTTTATAAATTGGAGTAAAGTCCATTCCTCCACCAAACCATTGCTTTGAGGTATATATTAGCCTTGTATTCATATGTGCTGCAGGGATAAGGGGCGATTGCATGTGAGACACTAAAGATATACCGCTTGCCCAAAATTCCCCATTGCTTTCGCTTGCACCAGGAATTTCATTAATTGCTAAATCTGTGAGTTTTCCATATACTCTTGAAACATTTACTCCAACTTTTTCAAAAAAATTACCAAAGATAACTGTAGATTTGCCACTTCCACCACCTGGTCGATCCCACTTTCTCTTTTCTATTTTTGGTTCTGTGAATGACTGTGCTTCAATTGATAAGAAAGATTCGGTGATCTTGTTTCTCAGTTTGCAGAACCATTCAAAAGCTTGTATTTTTTGTCTTTCCATAGTGTCTTCTTGCTGGCTTGTTAATATTATTGTGTCCTATATTTATAGGACTTAATTAGACTGGAATAGTAGTGATCCACCAAGGATGTTAATAAATCTATAATAATTAAATTAATATAGTAGAATATTTTTACGTGTGCAAGGATGCTGAGCAATAATAATGAGTAAGAGATACATAGATAAAGAAAACAGAGTTGACTTCATACTAAGAAATTATGGAATGTCAATTGTTGTGGTAGCAGTTATTATGCTCTTACCTCCAATAGCAATATCTGTACTCTATTTTTTTAATATTTATAGTCAGTATGTTAATATAGAGATTAATTTGTTAATTAGCACTCTGATGGCTCTTTTTGTGGTATATAATATAAAACGTTACAAGTATCTACTTAACATCATAGAGTTTCAAAATGCAATATTTGCAAATGCACTAAATCATAATACAGAGTTTTGTCTCATTTTATATAAAGATGAAGGTGTTATTTATGCTGATGCAAGGTTCTACGAAAGGTTTAAAGATCATATAGACGATGATGTTACGCTAGATAAAATTCTTGAAGCAGGAGATGTGTCAGAAAAAGACAGAAAATCATTCTATCATGCATTAAAAAATAACACTTCTGTAAAAGTATGCATTTCCTTAAACAAGAAGAATAAAGTATCTAACTTTCTTTTGCTCTCTGAGCCAATACCAGATAATCCACAAATTGCTATAAATAGTAATAAAATTTTAAATTTATCATTAGCACCAATAGCAAGACCGAATGGGTATTTTGTATTGAAGGCAACGCAGGTAAACAAAGAGCAGGTATATGAAGAGTTAATAGAGAAACACAATATAGCAACTTATGTTGCAAATACAAAAGGAGTTATCTTATCTGTAAATGAAAGATTTTTAGACATGTTTGAACTAAAAAAATTGGAAAAAGGCAGCTCAATTAATGACTTTATATCTCAATCTAAGTATGAAGATACAACAATCAAAAATGAAATTATGTTTTTTACTATAAGTGGTGCTCCATTCAAGGCTTATATGAGTACTGCTATATTTTGTGATAAATACAATCATAGCTATATACATGGCTTTATAACACCAACTGAATCAAATATTGTTGATTATCAACTACACCCTTGTTTTGCAAATTCATCAATTGCTATTGCACAATGCGACATAAACGGCAATTTTATAAAGAAAAATATAGCATTAGTAAAACTTGCGGGGTCAAATAATGGTTCTATCTTTGCATTGATATCAGATGGTTATCATATGAAAGTGCGTGAATATTTTTCAAGCAATAGGATAAATAATGCGTCCTTTGATGTGCAGCTCAATGGCGGTAATAACATGAAAATATATTTTAATAAGTTTCTTCATAATAAAGTGATGTTCATACTTTGTTATTTTATTGATAATACTGAACGTAAAAAACTAGAGATAAAACTTGAGCATTATCAAAAGGTGCAAGCTATAGGGCAGTTAGCAGGTGGTATTGCACATGATTTCAATAATATATTAACCGGGATAATAGGATTTTGTGACTTGCTTTTACTCCAGCACTCAGCTAGCGATCCATCTTTTGGAGATATAATACAAATACAGCAAAATGCAAAACGTGGGTCAAATTTAGTAAGACAACTGCTTGCTTTTTCAAGAAGACAGACCTTGCAGCCAAAGATTATTAATGTAAATGGTACGATAGCTAATCTTTATGAAATGATCAAAAGATTAATAGGTGAAAATATAAAATTTAATATTTATTATGGTAGCGATTTGGGTGCTGTTAGAGCTGACCAAGGGCAATTAGAGCAAGTTATGCTTAACTTAGCAGTTAATGCTGGTGCTGCTATGGAAAAGGGGGGAGAGTTAACTATACGAACCTTTAATCAAAAGGTTGATTCATTAAATTCTACACCTCAGAATATGTTTTCTCCAGATAAGGAAACGATTGAACATGGGAATTATGTTGTGATTGAAGTGATTGATACTGGATGTGGAATGACGAGTGATATAATTGAAAAGGCGTTTGATCCATTTTTTTCTACCAAAGATATTACTTCTGGTACAGGTCTTGGCCTCTCTACTGTATATGGCATTATTAAACAAACCGAAGGATACATCTATGTTGCTAGCAAAGTAAATCATGGAACTAAATTTAGCATATTTTTGCCCATAGTGTACATATCGGATGAAAATGATAAAGAGGAAGATAGTAAAGAAATAGAGAAACCGGTAGAAATTAAAGGTAATGGTATAATTTTATTAATTGAAGATGAAGATTCAGTAAGGGAATTTACTGCTAAGGCTCTTACAAGAAAAGGATTTAATGTAATAGAAGCGAGTATAGGCAGCGAGGCATTAGAGATCATTAGAAAAAAAAATCAACACATAGATCTAATAATCACTGATGTAATCATGCCAGAGGTGAGTGGTCCAGAAATAGTTAAAGAAGCATTGATACATAGACCACATATCAAAGTTATTTTTATTTCTGGGTATGCAGAGGATGCTTTTTTAAAGAGCGATGAAATCAATATAGAAGACTTTCACTTTCTACCAAAACCATTTACTCTGAATGAGTTAGGAAATAAGGTTCAAAGTGTGTTACACAAGGAGAAAAAAAGCAGTCTACTTTGAGTATCATTAACAACAAAAACTTTTCTAATGCAAAAGTTTCTTGCATGTATACAATAGAATTATTCTATACATAAGATAAAAGGCGTGAGCAAGGTCATTGCAATAGTAAATCAAAAGGGCGGAGTTGGTAAAACAACAACTAGTATAAATTTATCGACAGCCTTTGCTGCTGTGGGAAAAAGTACTTTATTGGTAGATCTTGATCCTCAAGGTAATGCTAGTACAGGGCTCGGGATTTCTTATCGTAGCAGGAAAGAAAAAAATATATACAGAATACTGCTGAGCAGTGAAAGTGAATTGGTGGAATCGGCAATTTTCAATATAAAGGAAATTCCAAATTTATCACTAATTTCATCAGTGGTTGACTTATCAGCTGCAGAAATTGAGCTATCACAACTTGAGAAGGGAAAATTCGTACTAAAAGATACGCTAGAGAAAGTATGTAATAATTATGAGTACATAATCATCGACTGTCCTCCATCACTTGGTCTACTTACTATCAATGCCCTGATCGCTGCTGATTCTATTATTGTTCCTCTCCAGTGTGAATTTTTCGCTCTGGAAGGATTGAGCCATTTAGTTAAAACTGTAGAGCTAATAAAAAGAAATAACCTAAACCCTTTCTTGGCAATAGAAGGAATATTGCTCACAATGTATGATAGGCGCAATAAACTTAGTGAGCAGATTAAAAATGATATCTGCCAGTATTTAAACGATAAAGTATATAAAACTATCATCCCATTGTATGAGACCATTATTCCACGTAACGTACGGTTATCAGAAGCTCCTTCTCATGGAAAACCCGCTATTGTATATGATCTTAAGTGTTCTGGTGCGCAAGCATATATAAGTTTGGCAAAGGAAATTTTAGAGAAACACATGAGCATCTGTAAAGAGAAAAAGCTGGTAAGTGATGGTACAGCATGAAGGATAATAGGCGCTTAGGTAGAGGTCTTGCCGGCCTCATAGGTGATAATTATGATAATAAGGAAGATAGATTACCTATTTCATTACTGCACCCGAGCAAATTTCAGCCGAGAAAATATTTTGATGAGGAATCATTAAAAGAACTTGCAAATTCGATAGAGAAAAATGGCATAATACAGCCTATTGTAGTGCGTAAAGATCCAAATAATGACGGTTATGAAATAATAGCAGGGGAACGTCGTTGGCGGGCAAGTAAGGTCGCAAATCTTGATAGTGTACCGATTACCATAAAAAATTTAAATGACAAGGAATGCTTAGAAGTATCCATCATTGAGAACATACAGAGACAAGACATTAATCCAATAGAAGAAGGTGAGGCGTATAGAAAACTAATAGATGAATTCTCCTATACACACGAAGAATTAGCCTCAACTTTAGGTAAAAGCCGCAGTCACATAACCAATATGATACGAATGCTGTCACTCCCTAATGGAGTAAAAACAATGATCAACAAGAAAAAATTGTCTATGGGTCATGCAAGAGCATTGATTAATGTTGAAAATGCGGAAAGTATTGCAGAAAGAATAGTTTCTCAGGGCCTGAGCGTTAGACGAACTGAAAAATTGATAAAAGACTTACAACAAAATAACGACCGAAAAGAGCATAAGTGTACTAAAAATCAAGATATGGCAGCATTAGAAGGAGCTATATCTTCTCAGCTTGGTTTAAAGATCAAAATTAATGATAGTAATTCTAAGGGTAAAGTCATGATACGTTATAACAACTCAAATGAATTGGATTTTATATTGAAAATTTTGAATAGAAGACTTGAATCAGCTATTAATGTCGAAAGTAGCTCATAGAAATTTCTTGACAAACTTTCCCACTTTCCTTGTAATGGAAGTGAAATGGTGGAGTTTGTCAAGTAAGTTATTTCGTTTCTACCTTCAATAAAAATTTGCACGCAATAGCACAGAAGCATACGTTGCTATTCCCTCATTTCTTCCGATAGAACCTAATTTTTCCGCTGTGGTTGCTTTGATATTTACGAATTCACCATTAATTTCTAATATTTTTGATATGAATTCCTTCATTCCTGCTTTGTAAGGCGATATTTTAGGCTCTTCACAAACTATAGTAATATCTAAATTAGACACGCTATATCCTTTTTTCTGTGCTTTTTTAGCAGCAAAGTCAAGAAAATGAGATGAATTGCAATCCTTCCATTTAGAGGAATTAGGAGGAAAATGTTCTCCTATATCGCCACATCCTAGTGCTCCTAGTATTGCATCAACGATTGCATGTATTGCAACATCACCATCGGAATGTGCCTCTATTGCCATATTATGCTCAATTTCCACACCGCAAATTTTTATAAAGCTCTTAGCATCATTTTGAATTTTAACAAATTTATGTATATCATAACCGGTTCCGACACGGAATTTTGGCTCTCCAAAAAGAAGTTTTGCCATATTGATATCCTCTTTTGTAGTTAACTTAAAATTCTTTTTCTCACCTTCAATAATCGCAACATGTTTTTTATGCTCCACCATTAGTGATGAATCATCAGTAAATTCTTTGACTGATTGATGGCATGATAATAATTCTCCAAAATTAAAAATTTGAGGAGTTTGTATGGCTCTGAGTTTTCCTCTTGAAATCGTAGATTCAACAAAATTATTACTCACCAATGATATAGTATCTTCGACTTCTATTGCTGGAACTACTCCTATACATTGATTATTAATCATAAATTCAATTAAGTTATCTATTAGAGTATTTGATACAAAAGGCCTACAAGCATCATGTATAATGACAAAATCTGGATTGATCTTTTGCAAACTCTCCAGTCCAAGTTTAACTGAACTCTGCCTACTTTCTCCTCCGTATATTGGACTTAGTAATTTAGCATCTGCAATTGATGATATCGCTTCCTTATAGAAGTTTTCGTGACTTTTATTTATTACCGCTCCTATATAACTTATGTACTGATTAGCTAAGAATTTTCTCATTGTGTGAAATAAAACAGATTTACCTGCCAGTTTTATATACTGTTTAGGGGTCTTGGCATTACATCTACTGCCTACTCCTGCTGCAACTATTAATACTGCTATCTTGTACTTCTTAAGACTGTTAGTTATCATTTTCAGTATTAGTAAATAGTAACAGATTATTCAGCATTTTAAAAAAGTTGATCCCATTCTCAAAAAAGAATATTCTTTTACTAGGTGTAATATATGCTAGAGGGAAATAATGCACGTTGCCAGGTATAATAAAGAAAAGGAAACACATATTATATTTTTCCACGGAATAGGTGATAATTATAAAAATGCAGCCTGGTATATACAAGGTGAATTTTCATATCCTCATAGATCTAATTTTCACACTCATGCACATAAATATCCAACTGCATTTCAAAACTATATAATTTATGCAATAGCTAGTTTCTTGCTTTTAGGAGCATCCATACTATTACCAGCTTTAGTATTACTTATTAATCCAATAACATCTAGAATAACGAATTTAGCAATCTTAGCAGCTTTGACTTGTACTTTTTTATCTCTATCACTACTTATGATTCCGTTTATAAATAAGAATCAAAGCTTATCTAAGTCCTCGATAGAAAAAATCAATGAATTGATAGATACAGGTGTAAAGCCTGAAAATATTATACTTTTCGGCCATTCCTTTGGAGGAGCAATTGCATCAGAAGTGTTAAAAAATTTTGCAGATAGAGATATTAAGCTCGGAGGTGTTATTTTTACCAGCACTTTCAGCTCTTTTCATAACGCAATAAAGCATTTTCCAATTCCTCAAGCAAAAATTTTAAGTGTACTGCCCTCACGCTTATTGAAAAAAATGCTCAAGGTCCTAAATTTAGATTTCGATATAGCAAACAATATACGAGAACTACAAAATGAGAATACACCAATAGTGATCATTAATCATGAAAAAGATACCTTAATACCATATCCTGCACAATTGGCAAAAGCGGTAGAAGATGATCTATTGTTCAATAGAAATCAGATTAAGATCGTTAATCTGATAGGCTTTACAGATGATCCACACAACGGAGTTTTATCTAGTTGGGAATTGAGTAAAAATTTGGCTGATCTCATACCTAATAAAACAATAAATAGATAGTATTTACAAAAAGCTGTATATTTTTTGATAAATTGACTATTCTAAACACATGCAAAAACGTCATATAACTATTTGTTGCGTACTGCTTTTCACAATAGGAGTATTGTTTTTGATGCGTCCTATGATTGTCCCGTGTCTAATATCCGTTTTTGTTGCATATTTATTTAATCCGCTAGTAATAAAGTTTGAAAAATATAGAATACCGCGTTCATGTTCTGTAGTTTTTATAACACTTGCCTTATTGATAGCTTTTATATTAGTTATTACATTTGTTTTACCTATTATATATTTTCAAATTACTTTAATATTAAATTTCTTAGTGAACAAGGTACCTTCATTAAAGCTTAAAGTGATTCCTTCTGTATTAGAATTTCTTAATATAAAAACTGAAGATAGTTTATTTGATCACTTATCTAAAAGTCTAGTAGAAAATTACAGTGATTATATATCTTATTTTATCAATGCTCTTAGCATGGGCAGCAACCTTATAATTCAAGTATTAAGTTCAAGCTTTAGCTTGATTTACATGGCATCATTAATAGCTATTACGCTTGTGGTGTTTTTCTATGTATTGCGTGATTGGCCTTTAATTGTAGAAAAAGCTAGTAAGCTAATTCCCATTCCTTACAAAAAAAAAGCTGCTGATTATTTTTCCAAAGTAGATTTCATTATATCTAATTACCTAAAGGGACAGTTAAACGTATGTATAGTCATGATGATCTTTTACTCCATGGGCCTTAGCATAATCAGGCTGAAGCATTCTGTAGCTATTGGAATTTTATCAGGAACATTAACATTTATACCCTATATAGGGCCATTATTATACACTATTATCGGATTTTTGAGCGCCATTACTCAATTTAGCGGATGGTTTGAAAGTGCTGCTGTCTTGCTGTTATTTAGTATTGGACAGTTAATAGACTCAAGCATATTAGCTCCTTTATTAATAGGAAAAAAAGTTCATATACATCCAACTATCATTATTTTGGGAGTTGTCATATGTACCTCATATTTTGGATCTATAGGTATATTATTTTTTATACCAATAATAGCAATATTCAGTGTATTAGTAGAATGCACAATCAATAAATATTTTGAAAGTGAGCTTTATAAAAATGGCTAACAAACCTTTTAGTTCACAATAAAAAGAAAAAGGATCTCTGGTACATTTGAAAAATGTAAGTAAATTTTTATGCAAAAACTATTATCAAATAGTAGAAATGCGAGAGGCTTTACATGCAATTAAATTTATTTAACAATAATCAAATTGATTATTGTTGGCAAAATTATATCACCTTAGAAGAAAACAAACATGTATATAACTCGATAGTTAATGATTTATCTTGGAAATGTTTGATTCTTTGTGGATCTAAGAGCTCTGGAAAAACTCACCTTGCTCATATTTGGCAATCAATAAACGATGCAATTTTCATCGATGTAAATAACTTTGTAAGCGAGATTAGGTACAGCAGTGCGTTTATTTTAGAAGATGTACAAAACATTAAAGATGAGACAATGTTGTTACATTGCTACAATTACATGAAAGAAAATGACAAGAGACTGCTAATCACTTCTTCGATTTCACCAAAAAAGCTTAACTTCAAACTACAAGATTTAAGCTCTCGAATATTGTCAACTACCAGCATAAAAATTTTACCTGCAAGCGAGGAGTTATTAAGAATTATTCTAATAAAACAATTTTCAGATAAACAATTAAAAATTGATCTAAAGGTAATTAATTATATTCTAGCAAGAATAGAGCGTTCTTTTCACAGCATTAATAAAATTATAGAAAAAATAGATAGTGAATCCATAGGATCAAATGTAACCATTCCTTTTATTAACACTTTATTAAAAACAAGTCCCAAGTGATTCCTTCTGCTGCAAGACATTTGTTATATATATTAAAAATTTATTAATACCCATACAATAATGAAGTTGAAATCACTATCTCTTTATGTTAAAATTATAATAAGTACTATGATGTAATAAGCATAAACAGACATAGCTAAGGGATATTTTATATGATAGTAAAACTTACTTTACAGGATGTTTTTTATAGATTTTCAATTATAATTGAAATATGGTAAAAATAAGATCAAACTTAAAAAAAAGGTTAAAACAAAGGTTTGTAGTACTTACTTTATTGATAAATGCTTTGTTTATCTCATATTTTCTTATAAAAAACACAAAAAATATTTTCAATCAAATTATAGTCAAAGAAATAAATATAGGAGCTGATAATGAAAAATAAACAACCACAAAATAAAAAAGAGGATCTTTACATAACGTATTACATAGATACTTTGGTTTCCGAAAAATCCTCTACACAAAATACTTTGGAAAGTTATCGTTCAGATTTACACCAACTTGAAAAATTTTTATTAGAAGGAAGCGCTACCTTAGTTGGTGCAAGTAAAGCTAATATTAAAGATTATGTAAACTTTTTACGTACACAAAAGAAATATAAAACTAGCTCTATATCAAGAAAAATATCTGCTATCAAAAATTTCTATAAGTGCCTATTTAATGATGGAATAATAGATTTTAATCCAGCACCGGCTAATGATAATGAATTAAGAAATCCAAAGGTTTCCCGTCCTTTGCCTAAGTATTTAAGTGTTCAAGAAATATTTTTGCTCATGGAAACAGTAAAAAAATCAGCAAGCGGATCGAATAAAGAGATGAGCAGTAAAAGGCTATGTGCAATTTTAGATATTCTTTACTCTTCCGGGATGCGTGTTTCTGAACTAATCAATATGAAGTTATGTGAAGTATCACATTTAGTAAACAGTAATAGTAAGGAAGGCTATATAATAATAAAGGGAAAAAGTGGCAGAGAAAGGCAAATCTTTTTTAATCAACAAGCATTGCAAAGTCTTAAAAATTATTTATCAATTCGTGATAATCTGCTTCCTAACAACAAAAAATCTGATTGGCTATTCCCAGGTGATAAACCTAATAAACCAATTACAAGGCAAAGAGTTGGTCAATTAATAAAGGAATTAGCAAGAAAGTGCGATATTGATGAAAATAAAATCTCTCCACATGTGATTAGGCATTCTCTTGCTACCCATCTACTGAATAGCGGAGCAAATATTGTGTTGATACAAAAAATTCTTGGCCATACTAACCTTTCTACAACGCAAATATATACTCATATTGCTAACGAAAAATTAAAGGACAAACTAGCTAATTTGCATCCTATTACTCAAATGATCAATAATTAAACTTATTGCTTTTAATTTTGTAGTAAAGTTAAATTCAAATAAGTTTACGTGTATTTGTGATTGCAAGTTTATTGTTTAATTTATTCCTTATATTATGGGAAGTGTTCTATACTTTAATTACTCTTCCTGTAATTTTCTTTCCTGAGTGCGTAATAACCATTTTCCTCGTCTGCTCGGTGAGAGTTGTATTATTCATGTTGCGTTTATTATGTGGCATAAAATATGAAGTGAAGGGAATGGAAAACATTCCTCAACAACCTTTTATCATTGCATCTAAACACCAATCTCCATTTGAAACATTTATTTTTATACTACTCTTTAGAAAAGCAGTTTTTATTTTAAAACGTGAATTGAAATGGATTCCATTTATTGGTTTGCATCTCATGGCACTGAAAATGATTTTTATTAACCGCTCAGATGGTATCAGCTCTATACGCCATATAATCAAATTAGCAAAAATGCGTATAAAAGAAAATAGAGGCATAATAATATTTCCTGAAGGCACAAGAACGACTATAAACCAAAATATAAAATATCAACCAGGTATCGCTGCTTTATATAGCGTATTATCTGTTCCTGTATTACCGATTGCTTTAAACACTGGTTTGTTTTGGCCAAAAAGCATACTTTCTCTGAGAAAGAATCCCGGAAAGGCGGTAATAGAAATATTACCTCCCGTATATCCTGGGTTAAACAAAAATGAATTCTTGCAAAGTTTAGAAAAAATCATTGAAGAAAGAAGTAGTAGATTAATTGTAGAAAAAACTGATATTGCAAATTAACAAAAAAACTTTATAATTAAAAAAAAGTACAGGTATTAATATATGGCAAATCATAAGAGTGCTAAAAAAATGATAAAGGTAATAGCAAGGCGTACTTTAGTAAATAAGATGCGAAAAAGCAAAACTCGTACTGCTATTAGAAGATTGGTTGATATAATCAAATCTGGTGATAAAGAGAATGTTGTCTTGGCATTTCGGAATGCTGAATCCAATTTACACAGATGTGTAAATAAAGGTGTTATTCATAGGAATACTGCTGCGCGTAAAATAAGTCGCTTAAATGCAAAAGTAAAAGCATTGATGACCGCTTAATACGGTTAATGTGAAGTTAACTGTATTAATATATACTCCTCAGTTTGTATATTCTGTATAAAATTTAAGTAGCTTAAGTGATAGATAAAAAAGTGTTATTAGAACTAAGTAATGGATTAAAAATCGAGCTACCTGTATTAAGCGGAACAACAGGTCCTGATGTGTTAAATATCAAGGATTTATATAAGATGACAGGATTATTCACTTACGATCCGGGGTTTGTTTCCACAGCTTCATGTTCTTCTTCGATTACATTTATTGATGGAGATGAAGGAGTTCTTAAATATAGGGGACATAATATAGCTGATTTGGCAGAGAATAATAATTTTACTGCTGTGATTTATTTATTGCTCTATGGTGAATTACCCAGTTCAGAGCAACACAAAAAATTTCTTCTCAAAATACAAGAATCATCCAAAGTATCAGAGCAAGTTACAAATGTAATTAAAGCATTTCCAAAAACTGCTCACCCTATGTCAATCTTAGTTGCATGTTTTGCAAGTTTGTCAGCATCTTATCATGAAAAGCATGGCAACAATATCAATGGTGAAGATCTAGATTTTGGAATTTCTGCAATAGCGCAAGTTCCTGCAATTGTTGCAATGATATATAGGCATATCAATGATCAGGAATTCATAAATGCTAATAATGAATTGAGCTATAGTGAAAATTTCTTAAAGATGATATCTGGCAATGCTGTTGATAATACCCTTTTTGCAAAAGCTCTGGATAAAATATTTACTCTTCATGCTGATCATGAACAAAATGCTTCCACGGCAGCTGTCAGATTGGTAGGGTCAGCTGGTTCTAATTTATTTGCAAGTCTTTCTGCAGGAATTGCCACACTTTGGGGTCCAGCACACGGTGGAGCTAATGAGGCAGTTATAAATATGCTAAAAGAGATAGAGCAAAGTGGAGATGTAGATAGATTCATTGAGAAAGCTAAAGATGATAAAGATCCATTTAAGCTAATGGGGTTTGGACATCGTGTTTATAAAAACTATGATCCGCGCGCGCTTATATTAAAGGATGCTTGTCATGAGATTTTAAGCAAACTAGAGCAAAACAATGAATTACTTGAAATTGCAAAAAAACTTGAAGAAATAGCTTTAAAGGATGAGTATTTTATTACACGTAAGTTATATCCAAATGTTGATTTTTACTCAGGTATAATAATGAATGCTATTGGTATCCCTTCAAGTATGTTTACACCCATTTTTGCACTTGCAAGAACCACTGGTTGGGTTGCTCAGTGGTATGAAATGATAAACGATAAAGAAACCAAGATTTGTAGGCCAAGGCAGCTCTACCTTGGCAAATAAACTTTCATTCACAATTTATCTTCGAGTACCTTTAGCTAAGAAATAGGGCACCAAGACTTTGACTTTTTACCAGCTGATTCATACTGTTCTACAGAACACAATTTAAGCTTTGATCGTGCTGAAGATCGTGCTGAAGAAGGTCCAAAGCCACTATCTTTAGCCGAAGCATCATCCACACCTTTACCTCCATCATCGTGGTCGGGTCTAAGGAATTTGCTTGAGTTTCCAGTATGTGATTTACCTATAACTGAATTCTGAGGTGAACCATCAAAACCACTATCTGCACTTGTATCTGCACTTGGTTCATCCGTCCCTACTTTTTCTTCAGAAGGGGCAAGAGTTTGTGGTTTCATAGCTGGCACACGCGCAGGATCAATGGACAGTCTATAATCCTCATTGATTACAGAGCTCTCTGTGATCTTATCCATCACACAGTAAGAAATGTCTGGATTAAAAAAGTCTATTGCATATATTTGTTTGGCACCATATGTTGGCAGACCTCTTTTTTCTGCAATATCATTTTTTACATCACGCAATACTTTTGTACCACCAAACACCTTATTATTAATATGATCAACTTCTTTTTCATTTAAAAACTCTATGTAATTATTATAATTCACAATAGGAGCTAAAATTGAAAACTCATTTTTACTTTCTTTATGGGAAGCATGCCAAATAGAATCAATTGGCAGGTGCGGAAGTGCTTTACGAATTAAATCAACAACTGCGAACTTCAGAGTGTCATTCATTTCATCCTCGGTACTTGAAACTTCCAAATCACGACACTTCGAGGATGCTTTATCCTTTACTATGTCTTTAATAAGCTCAGGATTATCGAAAATGCTTTTCTTTATATACACATAATTTCCCTTCTCTTCTAAAAAATACTTAGCTTTTTTAGGAGCATTTTCATAACCTGTTATCCTCGATGAGAGCAAATCTACAAAAGAACGCTGCAAATTTCCATCAACACATTCCGCACTATATATATAAGATCCCTTATCAAAGACTTCATCGATTATATTATAATCTACATAATCTTCTATCTCCTGCTCTATATCATCTGGCAGATCCTCACAACCTAGTTCCGATTTTTTGTCTTCTTTTTTTTGATCTACAATATTAGAGGTTGCAAATCGCGCAATTTCATTAGCTAGTAAAAACTTTAGATTAGAAACCACCTCTTTCCTAATTGGCATCAAAAATTTATTATCTTCAGCCCATTTCCCTTGATCAAAGTTAAAAGGAAAAAACTTTGTATAAAAACAATCATCAAGAATACTTTCATCCGGACAAAATCTTTCTATTACTTTTTCTCTCATACTTTTCAAGTACCCCTTGTGCTGATCAATAGTCATATTTTTATCAAACAAGATAACAATATGATCTTCTTTGGAAGAAAAAGTACCGTCTACAGTACAATTAGTAACAACAGCATTACTGAAACGAAGAATACTATTAAATGCTTTTACTAATTCTCGATTTATTTCACTTTTATTAGGCATAATACCACCTCTCTAATTAACCAACATAATTACTTACCACTCCTACTGCTGCCCTGACCACTCTTACTACTACTGGATTGATTTTGCTTCATTCGCTCTTGTTCACGCTTAATTCTATCGCTGAAGTTATCTATCCTTTTTAGATCAGGTAAATCTTTTTTATAAATCCTTGTTCTCTCTGAATCAGGTGCTTTTTTATTTGGATCATTATTATCATGCATATCAACCTCTAAATTAAATTATTATGTAATCAGTATATTAAGAATCAATTATCAGCACAAGCAGTTTTTTTACATAAATTTTGTTCACCATTTTTATACTCCTGGATTCCAGTGGTTCTTCTTCCGTCATCCCAGTGCGTGACACTGGGATCTACTCTTTTCCTAATCTCATCAACTTAGCATTACCTTTGTATCCAACATTTCTGGATTCCAGTGTCACGCACTGGAATGACAAGAGAAGAAGTGCTGGGATAACAACTTTTTAAATTAAGTTTTCTGGATTCCAGTGTCACGCACTGGGATGACAAGAGAGGGGCTACTTGCATGACAGGAAAATAGGCTACTTGAATGACAAGAGAGAGCTACTTGTCCGCAATGTCATTCCAGCACTTGATGCTGGAATCCAGAAGAAAAATGGGTCCTAAACTGGAATGACAACTTTTTTAAACTAAGTTTCTGGATCCCAGTGTCACGCACTGGGATGACATCAAAAGGGCTACTGAAATGACAAGAGAGGGGCTACTTGTCCGCCATGTCATTCCAGCACTTGATGCTGGAATCCAGATGAAAAACCAGTGTCAGCTACTTGCATGGCGGCCTTTTAAAATTGGGATGACACCTTTGTGGTACACAACCTTTGGTGCATTATGCACTCAAGACAATGTCATCCCAGTGCTTGACACTGGGATTCAGTAAACTTATTTACTATATATGAAAAGTTATTATATTTATATACTTGCAAGTGAACGCAATGGAACCCTATATATAGGTATAACATCAAATTTGACTAAACGAATTTGGGAACACAAAAGCAAAGCCATCTCTGGTTTTACGTCAAAGTACAATGTTTGTAAACTAGTCTATTTTGAAGAATTTCAAGAGATAAACTTAGCAATTAGTAGAGAAAAACTCCTGAAAAGTTGGCAGAGAAAATGGAAAATAAACTTAATTGAAAAAACAAATCAAAAATGGAAAGATTTATATGATGAAATTGTATCTGGATGACAGTGTCTGAGTACACAACTTTATGAACATTGCAATATGGCGCATCGTTGGCACTGGCTCCCATTCAAGACGTTGTCATTCCAGCACTTGATGCTGGAATCTAGAAGAGAACTAGACTGAAATAACAACTCTTTTAAACTAAGTTTCTGGATCCCAGTGTCAGCTACTTGGATGACATCAAAGGGCTACTTGAATGACAAGAGAGAGCTACTTGTCCGCCATGTCATTCCACAGCACTTGATGCTGGAATCCAGAAGAAAAAATGGATCCTAGACTGAAATAACAACTCTTTTAAACTAAGTTTCTGGATCCCAGTGTCACGCACTGGGATGACAAGAGAGGAGGCACTGGGATAACATCAAAGGGCTACTTGAATGACAAAAGAGGCTACTTGTCCGCCATGTCATTCCAGCACTTGATGCTGGAATCTAGAAGAGAACTAGACTGAAATAACAACTCTTTTAAACTAAGTTTCTGGATCCCAGTGTCAGCTACTTGGATGACAAGAGAGGAGGCACTGGGATGACATCAAAGGGGCTACTTGCATGACAGGAAAATAGGCACTGGGATGACAAAAGAGAGCTACTTGTCCGCCATGTCATTCCAGCACTTGATGCTGGAATCCAGATGAAAAACCAGTGTCAGCTACTTTCATGACAGGAAAATAGGCTACTTGAATGACAAGAGAGAGCTACTTGTCCGCCATGTCATTCCAGCACTTGATGCTGGAATCCAGATAAAAACCAGTCTGGAATGACAAAAAGAGAGAGAACCTTTACACACCTCTTCCTTTGCTAACTGAAGAAGCATGGTTTTCAACTCTCACATCATCAGTTAATCCTCCTGGCAATTCCACAGCAGCATTAGACTTTTGCTGATCACCAAGCTTTCTCTTGCAGGAAGATCTATTTGACTCTCCTCTCTTTTTTATCCTTGTATCATCATTTCGTTGTCTTCTAACTCTCCTGTGTTCCGTTTGCTGTGGAGCAGGTGGACAGACAGCTAATTTTGGTTTTTTAGCTTTCTCTTCTTTTGCTTCTTTCTTTTCTTTATTCATTTTTTCCAGTTTTGGTACTTCACTATTTTTGTGACTTATAACAGGTTTAGGTAGAGTGTCTACTAATTTTCCTATAGGCTTTGGTAAAATAGCACGTTCTTGCTTATTCAGAGTGATTGGCATTGGAACTTGAGATGAAAAATTAAAGAGAGAAACTGGTGCGATTTCATTCACTTTTGTTTCTATTTCTTGACGAACTTCTTTTGATTCTGCTTTTTTGTCTTTCTTTTCCTCAGTTACATCTTGCTCTACTACTGCTGCTAAATCAACTGCAAAAATTTCTGCAAACATTGCAATGACTGAGCCCACGAGAAAAGTTTGCAGCTTCAATTTTAAATTTTGCAACGCTTGCAGACGTTCGAGTATTGCTATTTCCTCTTCCGGAGATAACCCACCACTGAGTAATTTCTCCTGCAATTCTTTTATCTCTTTGTCTAGCCTTTTATCCCAACTTAAATCTTTTTTGAAGATCTTTTTAACTAATTCCTTAAGCTTATTACGCAAAAACTCGATTATTGAAAGAAGCAGGTTTTTCTCTTTCTTCTCTTTGAGCATTTTGTAGACTTTCGGATCTACCTTTACTTCAAAAAGATTAAAGAGGGATTCAAAGAAATTTGCGAATACCCATTGATTATCATCAGTAAAGTAATCCTCATTATCTTGTATCTGTAGCTCTACTTGAGATAACGTTTCATCAATGCAACTCGCAGCCTGACGCTCAAGCTCTATTCTCTTGAGCTCAGCTTCCCTGGCAAGCTTCTCCATGAATCCTTTTAATTCATTGAGCTTCTGCTCTGCAGAGAGATCTTGCTCCCTGATTCGACTAATGAAGATTGAACTACCGTCGTTTTCGTTATTGTTTAAAAATTTTTCCACTGCTTTTTCTCCATTAATAAACTACTGCTTCTATAATTGTTTAGAAAACTCCTTATCATTAATCTAAAATACAATAACTCAATCTTACAGAATCAAGTATTTAATAAGTGTTAATCTTAAAAAATGTCAATAAAGTTATTAACATTTTCATACTTATAGTTTACCATGTATTACATAATCTTTCAAGAGTATCTTTATTATATATACTCTAGCATATTTACTTACCACACACCACTGCAAACGTACAACAAGAGGATATTATAATGTTTAGTTTAATATTGTACAATATACTTAAAGTATATTGCAACGCTAATATATGGCTGAATTGATGTTGAGATATTCCTTCGCTTGATCAGTTAAAACACGTCCTCTGGGTGTGCGCTTTACGAAGCTGATTTTAATTAAATAGGGCTCTACCGTTTCTTCAATATTGCCAACATCTTCAGATAACGCAATAGATATAGTGTCAATTCCAATGGGTCCTGAGGTGTTAAACAAAAATCTCAGATAATCCATATCTAATTTATTTAGCCCCATTTTATCTATACCCAATTTTGATAGTGCAGAACTGGTAATTTCACAGGTAATTTTTTTATCATCTTTTACTTCAACAAAATCTCTTATTCTTCTGAGTAATCTCAAAGCAATTCTTGGAGTACCACGGGCACGGCAGGCAATTTCTTGCACAGCATCCTTTTCGATTTCAGCACAAAGAACTCTTGCACCTCTTTTTATAACATCAACCAGTTCCTCAAAAGAATAAAACTCAAGATGTAGGGGAATACCAAAACGATCCCTCAGCGGTGCAGAAAGCAGTCCAAGCCGTGTTGTTGCTCCAATCAGTGTAAATGGTGGTAAATCTATTCTTAAAGTTCTAGTAGATGGGCCCTCACCTACTAGTATATCTAGACAAAAATCTTCCATAGCAGTATATAAAACTTCCTCAATGCTACGATTTAATCTATGGATCTCATCGATAAATAGAACATCTTTTGCATTTAAAGTAGTGAGCACTGCAGCTAAGTCCCCAGCTTTACTAAGCAATGGACCAGAAGTTGCACGAAAGCTAACCCTTAACTCCTTAGAGACAATTTGTGCTAAAGTTGTTTTACCAAGCCCTGGAGGACCATAGAATAATACGTGATCCAAGGCTTCAGCTCTTGTCTGTGCAGCATTTATAAACACTTTTAAATTTTGTATTAAGTCTTTTTGCCCGACAAAATCATCAAGTTGCTCAGGCCTGATATTTAAGTTACGTACATCTTCAGAGTATTCCTTACTACATGATATTGACTTCATATTGTTTTAAGCGCCATACGAATAATATCTTTAGTGTCCAAGTTTGGTGATTCATCTTCTATTTTTTTTATCGTATCATAAGCTTTTGTTCTTTCATATCCAAGATTGATCAGAGCTGAAAGAGCATCTTCACTAATTGGATGAAAATTATTGTTATTTATCTCTAGTTTACTTACTTTGCCACTCAGCTCAGTGATAATTCGATTTATGAGTTTCGGGCCAAGTCCACTCACCTTAAGTGCTAGTTTATCCTCATTCATAATTGCCAAAAACAGCTGCTCTGGAGTTAATTTACTCAAAATCGACATTGCGGTTTTATAGCTGACACCGCTCACTTTAACTAGTAAACGCAGACACTGCTGTTCTTCTTTACTTATAAAACCATACAGCTGAGCAATGTTTTCTCTGCTATTTGCATAAGTGTCGATAAGTAATTTTACTCTACTTCCAATCGAACAAGCACTTAAAATTTTAGCTGAAAGATATACTATATAGCCAACATCATTCACATTCAGTATTATGTGATCGCTGCACACTTCATCAATTATTCCACTTAGATTTCCTATCATTTTTAGTACTGTATAAAGTTCAGTTTAAATGCTTCTGAATTTTAGGTCAAGCAAACGAACATTATAGCAGTGGTTCCAGTTACAATCATTGCAGACAGGTTTGCAGGAAATCTATTTGAATATATTATTCCAGACCAGTATGTGACTGAACCACGGAGTTACTTCAGCAGCAGAATTGCGGTCTATTAACTAAGTAATAGAAATTTCTATCTTTGGTGAAATAAAGGTAATTGTTTGCTGTTCGCAAAAATATTTGCATAATTTAAGTAACATTACTTGATAAGAATTAACTATGGAGCTTAATAAGATTGCAGCATCAATTTTACTTTCTGGATTAATAGTTATGATAGTTAGTAATGTAGTTGATATGCTCTATAATCCAGAGGATTATAAAATTGAACACCAAACAATAGTAGCAGCCAGCAATGAGCCTCAGCAAAAGATTGAACAAGTGGCACTTGATATTGGAGAGCTTATGCAAAATGCTAGCTTTGAAAAGGGGAAGTCAGCAGCAAAAAAATGTATAGCTTGCCACAGTTTTGAGAAAAGTGGAATGAATAAAGTAGGACCAAACTTGTGGAACGTAGTTGGAAATAAAAAGGCCCATCTTGGCAGCTCATTCAATTATTCAAAAGCATTACTTGAAAAAGGTGGAAAATGGGGATATGAAGAATTATTTGTTTTTTTAAAAAATCCAAAAGCCTATATAAAAGGTACACGTATGGCATTTGCAGGTATTTCCAATCCACAAGAAATTGCAGATCTAGTCAGCTATTTGCGTTCGATGAGCGATAGTCCGGTTACCTTGCCAAAGTAGTATGAATTATTGTAAATTACTCGATGGAAGTAATGACCATATAGCATATCGAAAGCTACAAGGAAAGAAAGCTTCTATAGTTTTTTTTGGTGGTTTTGCATCCAACATGGATGGAACTAAAGCAACTGCCATTTACAAATTTTGCCAAGAAAATGATATAGCACTTGTGCTCTTTGATTATTTTGGCCACGGTAATTCAAGTGGTGATTTTACTGATTATACAATAAGTGACTGGCAAAAAAATTGTGCTAAAGTGATAAGCGAGTTAACTAGAGATAAACAAATAATTATAGGCTCAAGTATGGGGGGATGGCTGATGCTGCTCACTGCACTTCAATTTCCAGAAAAAATTGCAGCATTAATCGGCATATCGTCTGCTCCTGACTTCACTGAAGATTTAATATTTAAGCAATTGTCAGATAAGCAAAAAGAAGAGCTAGTCTCTAAAGGTGTAATAGATTTTACTTCAGAGCACTGTGTATACAAAATAACTAAAAATTTGATCAAAGATGGAAGAAAGAACCTTCTTTTAAATAAAGAAACAATAGATATAAACTGTCCTGTGCGCTTACTGCATAGCATTAATGATCAAGATGTTCCTTATCAAGTTTCATTAAATTTAGCTGAAAAAATCAAATCAACAGACGTTGAAGTACACTTAATAAAATCAGCAGAACACAACATGTCTGATAATCATTCACTGAAAATTTTATTTAAGACCACCAGAGAACTTTTACTAGAAGAAATATATAATTGAAGTAGCTCAGATTTGCAAGGTATGTTTATCTGGAATTATAGCTTTAGCAGTAAGCAATGTTACTCTTAATGACCTCAACATTTTCTCTTGGCAGTTCTTTAATAAATCGAGAAGTGCGCATCGGTTGCCACTGATTGTTAATTTCCCTCCTATCTGCACATGAAATGATTAACCTTTCCTTTGCCCTGGTTATGCCAACATATGCAAGTCTCCTTTCTTCTTCTAAAGCTTTACCACTTTTATCTTCAAAAGATCTTTGATGAGGAAATAATCCTTCTTCCCAACCAGGTAAAAACACGCACGGAAATTCGAGCCCTTTAGCTGCGTGAAGAGTCATAACATATACAGTGTCATCGTTATTCATATTATCCACTTCCATCACTAAACTTATGTGCTCCAAGAAGGTTGTAGCGTTGTCAAAATTCTTCAAAGATGAAATGAGCTCTTTGACATTTTCTATTCGTGCTAAACCTGTTACTCCTTCATCTTCAAGCATTTCAATATATCTTGATTGATTTGCTATAGTTTTTACAAATTCGTGAAGCGGTTTAACGCTTTCCATTTCTTCCCAAGCTTTAATTTTATTTAAAAAATCGTTGAGTGAGAGTTTAATTCTTTCGGTTACCTGATTACTATTAACTAATATTTTTGCTGCCTCAAAAAAAGAAATTTTGTTATCCTGAGCAGTCGTGTATATTTTCTTTAGAGTTGTAGCTCCTATGCTTCTTTTTGGCCGATTTACTATCCTTTCGAAAGCTAAGTCATCGTTATTGTTTGTAACAAGTCTTAAATATGCGATTATATCCCTGACTTCCTGACGTTCGTAGAATTTTACGCCACTTATAATCTTGTAGGGAATTGAATATTTTATAAAATACTCTTCGAGAACTCTAGTTTGAAAAGTCGCCCTCACCAGCACTGCAATGTCACTAAATCTGTATTTATTGAGCTTTAATATCTGTTCGCTTATGAACCTTGCTTCAGCTTTTCCGTCCCATAATTTTATTAGATTTACCTTTTCCCCTTCAACGTTTGTTGTCCACAATTTTTTTTCTAAGCGAGTCTTATTGTGATTGATAACATATGACGCAGTTGCAAGTATGTGGGATGTTGACCTGTAGTTACACTCTAGTTTAACGGTTTTTGCATTTTTAAAATCATCGGAAAATTTCAAAATATTTTCAACTTCTGCACCACGCCAACTATATATCGACTGGTCATCATCTCCTACACAGCAAATATTTGAGTGCTCTTTTGCAAGGTACTTTAGCCAAAGATATTGTATTGCATTTGTATCTTGATATTCATCTACCATGATATATTTAAACTTGTTTTGGTAGTAGGATAGAACTTCGGTCTTTTGATTAAAAAGTTGTATATTATATAATAATAAGTCACCAAAATCGACAGAGTTAAGGAATTTTAACCTTTCCTGATATTGGTGATAGACTTTGAGTGCAGTCACATATATTAGCCTAAATGACTGAGTTTCTTCCACTTCAGATGGCAATAGGCACTTCTCTTTCCATTGCTGAATAATATTCATAATGGTTTTATGTTTTTCTGATAAGTTATCTGAGCTTATTTCACTCACGATATTTTTTATTACCTGTAATTGATCATCCACACCGATGATTGTAAAATTGGAATTTAAGCCTACAATTTCAGCATGAAGACGTAGAATTTTTGCTGCAATTGCATGGAAAGTGCCAAGCCATGGTATATTTGTGCCCGTAAGTTCAAGTACTCTTGATATCATTTCATTTGCTGCTTTGTTTGTGAACGTAACTGCTAAGATCTCATCAGAATAAGCTGAGCCATTTCGAATTATGTGCGCTATTCTTGAAGTGATCGTTCTTGTTTTTCCGGTTCCGGCTCCTGCCAATATTAAAACCGGTCCATCTATGTTAGTTACAGCTAATTGTTGTTCTGGATTTAGCAGTGAGAGATAATCGTTCATTGAAGCTCTATAGATTATAACTTCATAAAGTTAAACCTATGATCCAAATATTGTAAAGGTCTTATTAAACATAACATGCAGCTCATTCAAGTACTACATATTTAAGCGTAGGATTTTGTGTCTATCTTTTTTGAGTAGTTGGTGTATGCTGAGTAACAACAACTTGATTTGAGGTGTTGGCACCAGTTGTTAGGTGGATAGGTGGAGTTTGGAATGGCTTAGACTTATGATTCAGTTCCTTCATCTCTATTTCCTCAGCTTCAACAGGAAGTTTTTCTGGAATATAGAAGTTATGCATTTCAGGTCGTTCAGTGAAATTTTCATATGTTTCTTTCAACCAAGTTCCGATATCATACATAAATCCATACGCTTCTTCTTTAAATTCTCTCCATGATCTGCCTAAACTGGCTAGTGTGTTATTGAAGTAGATTGTCATATAATCTCTTGTGGTGTATTGATAACTTTCTCCATCTAGTCTGCTACTTTGTGTGTTAGAACTATTGTTCCTTTTGAAATAACCAAATATGTTGTACATTTTGAGCTACCGCTGATTATTAATATACATATATTATGTATTAATAAATTAAAGTTGTCAAGAATTTTACTACTTGCACTCTGTAAAGTTTTTGTTGTGTACTTTGAACTTTAAGAAAAATGGACGCCTAAATTTGACAATTGTGAAAATATTAGTTAAAATTATTGTATGTTAAGTATAGTAAATAGGAGAAAATATGCCTACTAATTCTGATAAGCAAAGAGAACTTTCACTTGAAGAACGGATGGTTATTACGTTTTTAACATCTGTGAAAAATTCAAGAATCCATAATGTTGAATCAGTTAAAAAAACGACTGACATAATAAGTTATTATGTTGAACAAATAAAGGAGCCCTTTGAGGAATTTATTAAGCAAATCAATGAGATACATACTTCATTTATGTGGAAACTTGATCGTCTTGATCATGATACTTTGAGAGAACACTTTAAGGAGTAACAATAGATGCACTAAAAGAATATGTGCAATCTGTTGGACAATACTTAGAATGCACTTCAAAGATTTTATATAAATTTGGTAAGTTAAATGATGAAGAAAAACAACAAGGTAGTGATTTAGTAGCAGAAAAACTTAAAATAATAGAAGAGATTTTACAAAAATCTAAAAGCAAACAAAATGCTTGTAGAGCTTATTGTACTTTAGGTAGTGGTGTGGTGATAGGAACAGCTATAGCATACCTTGCAGGGGCTGCTACTTTAACTCCTGTTGTTGCTTGTTGCAGTATTTATTGCAGCCACTGTTGTTGATGCACTGGTGGGTTATGGTATTGGAAAGTTTTGCGAGAAAGTAAGTGAAGAGAAGCAAAATGATCCTGATATGAGTATGTGTACTGCAATTAAGAATGTCCTTACTCCTGAGTGCTTAAAATCACAATCGCAAGTTCATCCATAAGGTAGGCATTTAGTATTGACTTTACAACAATAATTACTTTAAGTTAGTAACTATTGTTGCAGTTAAAGTATCAATGCCTTTATTCTTTTATTTTTTCGCAATTCTAAGCATTTTATCTGCTATATGCGTAATTAGCGTGAGGAATCCTGTGCATGCAGTATTACTTTTAATTTTTACCTTCGTTAATTCTGCAGCTCTTTTTATTCTCCTTGGAGCTGAATTTATTGCTATGATGGTATTGATAGTATACATCGGCGCAGTTGCAGTGTTGTTCCTCTTTGTAGTTATGATGCTCGATATTGACTACATAAGGTTGCACCAGGGTTTTGCAAAGCATTTCACTATTAGTGCTATATTATGTGTTGTGTTTTTTCTGGTCATCAGCTTTGTAATCCGCAGCTCAGCACTGAATATAAGCAATGTTATAAACTATAATGCCAATAACGTGAAAGCTATCGGTAATTTGCTCTACACTGACTACATGTACGCTTTTCATCTCTCTGGTATTTTGCTGCTTGTTGCAATTGTTGGCGCTATTGCTCTTACTTTGCAAGACAAGAAAAAAGGAGTTAAAAAACAGAATGTATTAAAGCAATTGACACAATCTTCATCTGTAAAATTGATTAAGGCTAAATTTGGAAAGGGAGTGGAATGGAAATAGGATTAAATCATTTTTTGATAATTGCTGCTGCTTTGTTTACTATTGGGGTGTGCGGTATTTTCATCAACCGTAAGAGCATAATCAATATATTGCTATCAATAGAAATATTATTGCTAGCAATTAATATCAATTTAGTTGCTTTTTCTGCCTTTATGAATGATATAGTTGGGCAAATTTTTGTGATGTTTGTGTTGACTGTTGCGGCAGCAGAGTCAGGAGTTGGGCTTGCAATATTAGTTGTATATTATAGAAGCCGTGGCAATATAGATGTTGAACAAGCAAACTTAATGAAAGAATGACGGGTATACTGAAATTAATAGTATTTTTGCCACTGCTCAGTTCACTATTTGCAGCGCTTTTTAGGAAAAGTCAGTTAATTACAACGGCAGGGATTGGAATATCTGCAATTTTATCTTGGTATGTTTTTCTCACCTTCTCTGAAAATTATCACTTGAGTTTATTTCCTTTGTTTTCATTAAGCATTTTAAAAGTAAATTGGGCAATTAGTGTGGATGCTCTATCATCCTTAATGCTGATTGTTATTACTACCGTTTCACTGGTAGTACATCTCTACTCTATCGGTTATATGGAGCATGATAAGGGGAAATTGAGGTTTTTTTCTTACCTATCACTATTTACGTTTTGCATGATTGTGCTGGTTGTAAGCGATAATTTCGTGCAGCTTTTTTTTGGCTGGGAAGGGGTTGGCCTATGTTCTTATTTACTCATAGGATTTTGGTTCCAAAAATATTCTGCAAATAATGCAGCAATTAAAGCATTTGTTGTGAATAGGGTAGGAGACTTTGCACTATTGATTGGGATCTTTCTCATTTATTATACATTTCACTCTTTGAAATTTACTGAAGTTTTTGACACAGCTGATCTTCTTGGCGCACAGAACATTAGGGCATTCTGCTGTGAATTTAAAATAATTCATATAATATGCATATTACTTTTTATTGGCTGTATGGGTAAATCTGCACAGCTTGGTTTACATGTTTGGTTGCCAGATGCAATGGAAGGGCCAACTCCTGTTTCTGCACTCATTCACGCAGCAACGATGGTAACAGCTGGTATATTTTTAATAGCAAAATGTTCTCCATTGTTTGAGTTATCAAATGTGGCACGAGAATTAATAGTTATAGTTGGCGCACTTACTGCTTTTTTTGCAGCCACCGTTGCGATTACTCAGAATGATATAAAAAAAATAATTGCTTATTCAACCTGCAGCCAACTTGGTTATATGTTCATGGCATGTGGGCTTTCTGCTTACAATGTTGCTATTTTTCATTTAATGATCCACGCTTTTTTTAAAGCCTTACTATTTCTTGGTGCTGGCAATGTAATTCATGCAATGCATCATGAGCAAAACATTCAGAAAATGGGAAATTGCTGGAAGAAAATTCCTTACACCTACACTCTCATGTGGATTGGGTCTCTTGCGCTTTCTGGAATATTCCCATTTGCAGGTTTTTACTCAAAGGATTTGATAATTGAACATGCTTATAGCACGGATAGCTTTGCTTTTGTAATAAGCTTAATTGTTGCATTCTTCACAGCGTTTTACTCTTGGAGGTTATTGCTTCTTGTGTTCCATAGCCAAAAACAAAGTAAAATTAATATACATGAAGCACCGAAGATTATGCTTATACCATTACTGATACTTGCTTTTGGATCGGTATTTTCTGGAGTATGGAGAGCGAATATTTTGAACATAACTAGCAATGCATTTTGGAAATCAAGTTTAATAGTTATTGATGAGCATGGAGCTCATAATTTCTTTATAAAACTATTGCCAACCTTAGCGAGCCTAAGTGGAATAGCACTTGCATACCTAATTTACCAATATCAAGTAATTAGGCGGATTAAGAGTAAATTTTTACTTAAATTTTTGCAGAATAAATGGTACTTTGATGAGGTGTATAAGTTTATTATCATTGTACCGGTAAGGTTTATGTCTAGACTTTTATGGAAGTTTGATGTTAAGGCTATCGATTCATTTGGGCCAAATGGTATTGTAAGGTTAGTTGATGAATGTTCAAAAAGTTCTATAAAGTTGCAAACTGGTTATATATTTGATTATGCATTTATTATGTTTGTTACTTTAATAATTGGTGCTTTATATATTATTGGAATTAAATAGAAGGTGTTGTTACTTAGTATATTCTTGCTTCCACTGCTAGGAGCATTAACTTTATTCTCAATCAGAATTAATCATCAATCTATATACCTAAGATTTCTTGCCCTATTTTTTGCTGTACTTCCATTCTTGCTTAGCATTGTAGCTTGTATAGAATTTGATTATAACAATGCGGACTTTCAGTTTGTCAGCTATCCAGTACGAGATATTGGAATAGGGGTGGATGGAATATCGTTGCTTTTCCTTTTGCTCACAACTTTCTTGTTTGTAATTTGTATACTCTACAACTGCAAAATGAGTTATACGACCCTAAAAGCCTATATGGCATTATTTCTACTGCTTGAGAGTTTTGTAGTCGGTTTTTTTGTTTCACTGAATGCTATAAGCTTTTATGTGTTTTTTGAAGCTGTCTTAATACCAATGTTCTTTATTATTGGCATTTGGGGAGGGAAGCAAAGGATATATGCAACGTTTAAGTTGTTTCTTTATACATTAACTGGCTCATTATTATTTCTACTTGGGTTGGTATACATCTATAGTGTTTTTGGAACGTTTAGTATACAAAAATTAGCTACATTAGTGCCAAGCCTTGATCTTGGAGTACAGTCATTGCTGTGGATTGCATTTTTTATTTCTTTTGCAATAAAAGTTCCAATGTTTCCATTTCATACTTGGCTTCCTGATGCGCATGTGCAATCACCAACTTCTGGGTCTGTGATTTTAGCTGGCTTGCTTATTAAAATGGGAGGATATGGATTTTTAAGGTTTTCTATTCCAATGCTTCCTCAGGCAAGTTTGTATTTTTCAAATTTTGTTGTTGTGCTGAGCATTATTGCGGTGATATATGCTTCTCTAGTTGCGTTTGCTCAAGATGATATAAAGAAGTTAATAGCTTATTCTTCAATAGCACATATGGGAATCGTTACCGCTGGCCTCTTTTCATTTTGTGAGGAAGGAGTGCTGGGTAGCGTATTTCAAATGATTAGTCATGGCCTTATTTCTGCTGCTTTGTTTTTGTGTGTTGGAATGTTATATACTCGAACTGGAACTTTGGAAATTGCAAAGTATTCTGGCATAGTAAATACAATGCCAAATTTTGGTTTTATGTTCATTTTATTTTCAATGGCTTCAATAGGGCTACCTGGAACATCTGGATTCATAGGTGAGTTTTTGGCTATGGTTGGAATGTTTAAGAGCATAGGGTTTTTTACAGGATTTATCGCACTTGGCACTATTTTAAGCGCAGTTTATATGCTGAATTTATGTAAGCAAACAATATGGGGGGTTAGCTATTCTAAATTATTAAATGATCGCTTGGATAGCATAGAATTTTCTGTCTTAATTTTGCTTGCAGTGTTTGTTATTTTGCTTGGATTTTACCCAACCCTTGCACTGAATTATTTGAAGCCATGTATGGCAAATTTGTTAGTAAAATATAATGCGCTATGAATTATATACAGATATTGCCGGAAACGTTCTCTATTATCTCCTCATTAGTGTTGCTACTGCTTGGAATTATATTTAACCGCCGAACTATCAACTTATTAGCACTTGGCTGCACAGTGGTAACTTTGATTATTTTAACTATTTCGGCAGAAAACAGTGAAATTTTTCTCTTTAATTCATTGTTAAAACTCAATTTATACATCAGGTCAGCCCAAGGGTTAATTCTCAGCACAGGAATTTTAATACTTTTGATGCTGAATTTATCAAAATATGACTATAAATATGAATTTTCAATGCTGATTCTTTTCGCACTATTTGGCATGATAACTTTAGTTTCAGCAAATAGTCTGATTTCTTTTTACTTAGCTTTTGAGTTGATGAGTATATCTTTATATGTTCTTGCGAGCTTTAATAAAGATTCAGCTTATTCATGTGAAGCAGGAGTGAAATATTTTACACTTAGTGCACTATCTTCCTGCATTATGCTATATGGAATGTCGCTACTTTATGGATATACAGGACAAGTCGATTTCTCTGAGCTCGGTTCATTCTTGCAAAACCATCAGGTAACTTATGGAATAGTTTTTGGGTTGGTTTTTATCCTTATTGGTTTGTGTTTCAAGCTTGCTATTGTTCCTTTTCATATGTGGGCTCCAGATGTCTATCAAGGTGCGCCTACCATAGTAACTGCGTTTTTTTCTACGGCTCCAAAAGCTGCACTTGTAGCATTTTTAATTCGATTGATGAATGAAGAGTTAGTAAATGTAAAAAGTTATGTTCAGCCTATTTTCTTATATGTTTCAGCATTGTCTGCACTTATCTCAGCTTTTGGGGCCTTGCGTCAGCAAAACTTAAAAAGACTGCTTGCTTACAGTTCAATTGGTCACATTGGTTTTATATTTGCTTCACTTTCTATTTTTACACAAGCAGGAACAGATAGTGCCTTAATGTATCTGGTGATATATATCATCACAAGCATAGGGCTATTCTCATATCTTGTACAAATTGACGATGATGATTGTGACATTGCAAATTTATCTGGTATAGGAAAGAAACGCCCAATTGTAGCATTTCATCTTTCTGTACTGTTACTCTCGATGTCAGGAATACCTCCACTTGCAGGTTTTATTGCTAAATTTTTTATATTCAAAAGTTTAATAAATTCTGGCTTTATCAGCCTGTCTTTGATCCTTGTAATAGCGAGTGTGATATCATGCTACTATTATTTAAATATCATAAAAGTTATTTATTTCGATAAAGCTAGTGGTAATAAGGTTGCTTATTCTAAGGGTCTATTCATGATCACTTCAGTGGCTTCACTGATCAATCTCGTTCTTTTCTTATACGCAGAAGATCTTTACTCACTCATTAAACTAAAGGGCTGACAAGGTGATCCTTGAAGGTTTTCGTATTCATCATTACAAAGAAGTTTCAAGTACTAATAGAGAAGCGTTAGATTTAATTGAGAAAGGGATATCTAATGAAACTATTATTATTACCGATAAACAAACAGAAGGTAGAGGGCGCACTGGAAAAAGTTGGATTTCTCCAGAGGGTAATCTCTATGCAAGTTTGATAATTAACCAGGAAGCGGATGTTAGCAAATTAACAGAATTAACTTTTATTACTGCTCTTGCTGTAGGGAATACTTTACTGTCATTTATGAATGATAGTAACATTCAATATAAATGGCCAAATGATGTCCTAGTTGATAGTAAAAAAATCAGTGGAATATTGCTTGAAAGAAAGTCCAATTCGAATTGGCTCATTATAGGAATTGGAATTAATGTCAATCATGCGCCACTTTCAGAAACAACATGCATTAGCAATTACGATGAGTCTGTATCTAACATAGATCTACTAAAGGAATTAATAATAAATTTTAATAAGCTAAGAAAGCAATGGCTATTTAATGGGTTTCATGCTATAAGAGAAATGTGGCTCACAAGAGCATTCAAAATGAACAAGCAAATCAGTGTAAAGCTAGCTGACAAATTGTATGAAGGAATTTTTGCTGATATAGACAAAAGTGGTAAATTAGTGTTGCAGCAAAAGAATGGAAGCTTAATTTATTTTGATGCAGGTGAGTTATTTATTGATAATGCATTATGAATACATATGTAATTTTTGCTTATCTTATTAGTCTCATGCTGATTGGTGGAAATTTGATTTTTACCGTTTCTTGCTATATAAAAAGTAAAAAAAACTTAGAAAGTCTTAAAAGCAACAATGAAGAAGAAACATAAGCGATTACTTATAACTTCAGGAATTTTCTGCTTTTTAAGTTGTACAGTTTTTTTTATTTTAACAACACTCAAAGAAAATATCTCATTTTTCTATACAGTAAGTGAGGCAATAGTTTTGCCAAATAATCAAAGACCAATCCGTATCGGCGGAATGGTTGTTGAAAATAGTGTAATACGCAATGAGAGTGAAGTAATTTTCCAGATAACGGATTTTAGTAAAAACATTATGGTGAAATACCAAGGAATACTTCCTCCTATGTTCTCAGAAAAAAGCGGCATTGTTGTGCAAGGCAAAATGTTTGATAACGGGACCTTTCTTGCAGATACGGTGTTTGCAAAACATGATGAGAACTACATGCCAAAAATTTCAAAACAAATTTTCTAATCTAGCTTTATCTAAACAGTATGTGAAAAAAGTAGTAACGCTAGCAAGTCACTACTTTCTTAACTGTTACAATATATCAGAGCTGGCTGGAGCTTCCCATTCACCTATGTCGTCACCACTAATTGTTCCTATTTTTAATTTTTCAACCTCTTTATTTAGGTTATCAAAGTTTTCTTTCAAAAATTTATAATCTTGACTATTTGTGCTAATTTTCTCGATATAATTTGTAAAAGTCTTAATTAATATGCTATCCAAATTAAGAACAAATGTGTCGTTTAAATCTTTGACTAGCTTGTCTAGAATTTTGTGGACGTAATCGACCGATGCATTCTTTTGTTTATCACCTTCAAAAGATTTAGGCTTAATTTTAACCTCTATGTCCTTTATTATTCTACGGTTGGTACCGCTCATTCCGCTTGTCACTTCAAAGTTGTCTTCGCTTTCTTTTATACTGTAATTACTCATATTAACTCCTATAAAAATTAGAATTTAAAACTAACTAGCCACATTGAAATTGTATGTACAGACTGATATTAGGCTGTACTTTTTTTTCTTACATGAACTCAGGAGCATCCATTGGCAGTGGTTCTAGCGTAGACTGTAAATCGCTAATTGTCTTTATTAGTCCATTAGTTTCATCACCAACTGTATTTACCAATGTTGTAACTTTAGTTTGCTCAGCTTTTAATGTTGTATTTAATATATCAATCATATTATTCATATTGTCAGTTACTTTCCCAACAATATTTTGAACATGGGAGAATGGTGCAGGCCGCTTTAATTGATCTTCTGTGTAAGGTATTCCCTTAGCTGTGAATATGATGGGCTCAATTTTACTTATAATTGACACATCTTTTCCTTCATTATTCCATGCAAGATTCTGTACACTATCGTCAATTGTCATATATTACCTCCATAATTATGTAAAAAATCTAACTAATCTTTAACCACAATAAACACCGTATAAGCTGCTTATCATTAGAATACTTTGCTATAGCTCCAAATATAGAGCTATTTATCTATATTAACCCATAATATCCTTCTTCCATAACATATGGAGAATCCATTGGTGGTGGTGTGATAAATTCTTTTAACTGTTCGCGTAAGTCATTTATCGATTCGCTTTGTTTGTCAAACTTCTCTTTCAACATCTCAATAACAGCATTAGATTGATCTCTACTACCAAGATCACCAATCACAGATAGTACTTTCTCGTGAGGCAGTTTGTGAATAATATCTTTCAACTGTCCTGTAACTAAGTTATCCAAAAGTTCTTTCAATTGCTCGTTAGACATACTATGAGCAAAAGCTTGAAGTTTCTCTGAACTGTCAGCTAAAGACTTAATAATCATCTGAATCTTATCAGAATCAGTTAAATCTCGAGCTACTATTGCAAGTTTATCGTGGTCTAGCTTCTTAACTAAATTATGTAATGTATCTTCTTCTAAATTGTGCACTAGGGTTGAAAGTCGCTCATGCCACAATTCTTTGGAAAGAATAGTTAAATGGTGCTCATCTAAATCTTTTGCTAGCTCTGCAAGCTGATAATCATCTATATTATTGATAAGAGACTTAAACTGATCCATTTTTAAGTGAGGTAAAATTTCTCTTACCTGCTCTAGATGTAAGTCTCTCACTAGGGCTTCAAGCTGAGCATCATTTAAAATAGGAACTATTATCTGTAACTTTTCTGGATCTAATTCTTGAGCGAGAGTTTGTAATTGGTGGTTAGTTAGATGATCCACTAAAGCTCGAAATTGGTTATCTGTTAAGTTCTCTGCTAAGATTTGTAGTTGTTTATTTGTTAAGTTCTTTGCTAAAATCTGTAATTTCTCATTATTAAGAATATCGGTAAGAGTCTCTAACTGATTCTCTGTTAAGTTCTTCAAAAAAGTTTTGGCAAACTCATTTGATATTAGTACACTTTTTGGTATCTTAAATGATGTTATATCTTCTATCACCTTTGCCGTATCATGGTGTGGCATACTGTATTGTAATACCTTATTGTCAGGTGAATCGATTACATTTCCCTCCTCATCTGAAAAATAATATTTATCGTCATCAGCACCTGATTCCTCCCATGTTAAATATTTGTACTTCAACTCTTCTCCTATAAAATCATGATAACCAGTCTTATTTCTTATGCCCCAATTTACTGATAGTTTAACCAATCTATCATTATCATATGCAAATGAACTACTGTTCTCATAATAACCAGGTCGATAATCTCGAATATATCGGACTATTTTTTCTTCTACACAATACATTCCGAATCTATCAAGAAAATCGCTACAGAATTTTATAGATAATTCTAGCGTGTCGTCTTCTTCGCTTACCGGTATAAGCTTAACTTTTTTCATAGATCTAGGATTCTCAATGTTAGAATACGTTTCATAATTACCAAATCCGCATGAAAACTGCTGTCCAGGTCTCATCTCAAAGACATGTTTTTTTCCACTCATGAATATTACCTAATAAATTTAATTATATCCATTCTAACATTTACTGATTAATTTATTATTAAGCTGACATATATTAGAATTATAATAACAAACATTACTTGTGTAGAGAAAAGTTACAGAAAGAGGGATTTTTTAGGAAACTAGTATAAAACACTCCTAGATTAAAATCACAACTGTACGAATGTTGTAGTTTGGGCCACCAGTGGGGTGTCATCCCAGTGCCCAGACACTGGGATCCAGCTTCTATGCAACTTAATTAAAAACGTTTGTTTTAGCATAAGACAACTACCTTTAGCTCATCAGCTCAGTTATAAGCAAAATTTCTGGATTCCAGTGTCAAGCACTGGAATGACACCATTTGCTGTGCAATTTACCTCCAAAAATGAATGTTCGTACAGCTATGGATTAAAATAAGCTGTTTTGACAGGTTTTGTGGCGTGCTAGAGCTAATATAGACTGGTGGAGGCAAGCGGGATCGAACCGCTGACCTTCTGCGTGCAAAACAGATGCTCTACCAGCTGAGCTATACCCCCCAATTCTTGCTTAAAGCATAAATCACTCACGCTGAAATGCAAGAAATATTTATCTGTTATGCTATTACTCAATAGTGCGCAAACTCTGCAGTTATGTAAAATTCTCTATCTTTTTAGAGTTGTATGTCAGTTTTGCCAAATAAATCTGTTAATTAACAAGAAGTTTTCCTTCAAAAATTTTTAATTAAATTATCACTAATACAGTACATTATATAATTTATTTAACCACGCATGAAAATTTTAGTTTGATTAAAACAGATAAAAACTATATTACTGTTTAGTATAGCTGAAAAATAAAATGATCCCGTAGCTCAGCCGGTAGAGCAACTGACTTTTAATCAGTGGGTCACGCGTTCGAATCGCGTCGGGATCACTTAGAATCTTAAAAGCATGCTAAAAGAACAGGACAAAATATTCACAAACTTAAATGGTAAAGAAACACCACTACTTGAGGGTGCAAAAAAACGTGGTAGTTGGCAAAAAACAAAGGAATTACTGGATTTAGGATCAGAAAAAATCATTGAGGAAGTAAAGAAATCTGGCTTGAGAGGTCGAGGGGGTGCAGGATTTTCTACTGGCCTTAAGTGGAGCTTTATGCCAAAAAATCCTATAAAAGCATACTTGGTAGTCAATGCAGATGAGTCAGAACCTGGTACATGTAAGGATAGAGATATACTGCGATATGAACCACACAAGCTACTTGAGGGGATTCTTCTGGCTGGAAGAGCAATCAATGCGTCAGCTGCGTATATTTATATCAGGGGTGAATTTTGTAATGAGTATTTAGTTCTAAAAAAAGCACTTGAGGAAGCCTATAAAGAAAACTTAATTGGAAAAAATGCCTGCAAATCAGGTTATGATCTTGATGTGTTTATCCATAGGGGTGCAGGAGCTTACATATGTGGGGAAGAAACAGCTCAACTTGAATCAATTGAAGGAAAAAAGGGCTTTCCTCGCATGAAACCTCCATTTCCTGCAGGTGTTGGGCTTTTTGGTTGTCCAACTACAATAAACAACGTTGAAACTATAGCCATGGTTCCAGATATTCTAAATCGCGGAGGACAGTGGTTTGCATCTCTTGGTAAACCGAATAATACTGGTACCAAGATCTTTTGTATTTCAGGGCACGTAAATAACCCGTGTAATGTTGAAGAAGAGCTCGGAATTCCACTACGTGAATTGATTGAAAAATACGCAGGTGGAGTGCAAGGAGGTTGGGATAATTTACTTGCTGTAATACCTGGTGGGTCTTCAGTGCCATTAATTCCAAAATCTATATGTGATACTATTGAAATGGATTTTGATTCATTAAGAACCGTACAATCAGGGCTTGGTACTGCTGCTATAATAGTGATGGATAAGTCAACTGATATAATAGCTGCAATAGAGAGGTTATCACACTTTTACATGCACGAGTCCTGTGGGCAATGCACACCATGCCGTGAAGGCACTGGATGGATGTGGAGAATTATGAGAAGAATAGTAGCAGGAAATATTAAACCTGGTGAAGTAGATAAGCTACTTGACCTTACAACTCAAATAGAAGGACATACAATTTGTGCACTTGGCGATGCTGCAGCTTGGCCAGTTCAAGGATTAATCAGACATTTTCGTCATATAATTGAAGAGAGGATAGTAACTTAACTTATATTTTTAAATGATTTTACTACTTAGCAGCTAAAGTTAAAGAATATTGATTTCCTTCCCTTTTAGGTGCTAATTCTACTTTTGCAATATCTTCAGCGTCTCTAATTAGCCGTTCTAATTTTTCCAGTCCAACTTCAGTGTTTATAAGCTCTCTCCCTCTAAATCTCATTGTGACTTTAATTCTATGTCCATGCACAAGAAAATCCCTTGCTTGACGCAATTTTGTTTCGTAGTCGTGATCACCAATATTAGGACCCAGTTTAATTTCTTTTATAGTTAATGTTTTTTGTTTCTTTTTTGCTTCACTTGCCTTCTTTTTTATATCATACTTTTGTTTGCTATAGTCCAGAATCTTACATACTGGAGGAGTTGAATCAGGTGCGATTTCTACCAAGTCTAAATTAACACTTTGTGCAACTTCCAAAGCTTGTTCTATTGGAACAATTCCAACCATTTCACCACTATGATCAACTAAGCGTACCTCCTTAGCTGTGATAAGTTCATTAATTCTGTTTTTATTGTTCTTTTTGACTTGCAAATTTTAGCTCCATTAATTCAAATTAATAATTTTTAACAGCAATTCAGTAGCATTCCCCAAAGAAAAAGACTCCTGTTTTTCCGATCCTAAATTTCTCACTGACACAGTTTTATTTGTAACTTCATTTTTGCCCATGATCCATAATATAGGTACCTTATTTGAACTATGCAAGCGTATCTTATAACTAATTTTTTCATTGGTCAAATCAGTCTTGACTCTCACACCTTGTTCTTTTAGGATATTGCTAATTTCTGTGGCGTAATCGTCAGCTTCACTTGTAATGGTCAGAATAGCAAGTTGCGTTGGAGCAAGCCAAACTGGAAATTTTCCTGCATAATGCTCTATTAGAATTCCAATAAAACGCTCAAAAGCCCCAAGAATTGCCCTATGTAACATGACAGGGTGATGCTTGTGCCCGTCTGCCCCTATATAAAAAGCTCCAAGCCGTTCTGGTAAAATAAAATCAACTTGTAATGTTCCACATTGCCAGCTTCTACCTATTCCATCTTTCAAGACAAACTCTAACTTTGGACCATAAAACGCACCTTCACCAGGGCTAAGTTCATAACTCAAGCCCGCTTCTTTAACGGCTTCAAGCAGTGCTTTTTCAGCTCTATCCCACACTTCATCATTCCCTGCTCTAACATCTGGACGATCTGAAAATTTTACAGAAATTTCATTGAACCCAAGCTCTGAATATACTTCTTTTAAAAGGTCACAAAACTTTATAGTCTCAGAGTTCACTTGTTCTTCCATACAAAAAATGTGTGCATCGTCTTGCGTAAAACCACGCACTCGCATCAGTCCGTGCAATGAGCCTGAGCTTTCATTTCTATGGCATTTGCCAAACTCTGCCATACGTATTGGTAAATCACGGTAACTTCTGGTGTGAGAATTAAAAATCTGCACATGACAAGGGCAATTCATGGGTTTTATTGCTAGCTTTTTGCTTTCAGATTCATCAACAATGAACATATTTTCACGAAATTTATCCCAATGTCCAGATTTTTCCCACAGCTCTTTGCTTACTAAAATAGGAGTTTTTACCTCAAAGTAGCCATTGTTCATTAACTTTTTTCTGATGTAAGACTCAAGAACATTATATAAAGTATACCCTTGTTCATGCCAAAAAATCTGCCCAACGGCTTCCTCTTGAATGTGAAATAGGTCCATATCCTTAGCGATTTTACGATGGTCGCGTTTTTCTGCTTCCTCCAGACGTTTAAGATAAGTATTTAATTCATCCTTATTTCTCCACGCGGTGCCATATATTCTTTGCAACATTGGACCCTTAGAATCACCACGCCAGTATGCACCTGCTACTTTCATAAGTTTAAACGCTTTAACTCTGCCAGTTGATGGTGAGTGCGGACCACGACATAGGTCTACAAAGTTGCCTTGTCTATAAACAGTTAGGTTTTCGTTTTCTGGTATGGAGGAGATAATTTCCACCTTATATTTTTCACCTATGCTGCTAAAAAAGTCAATTGCCTGCTTACGAGTCCAAACTTCTCGAACAAATCTGTGGTTACTTTTTATAATTTCCTTCATTTTTTTTTCTATTGCAGCAAGATCGTCCGTGGTAAAGGCACGATCTGTAGCAAAATCATAGTAGAAACCATCCTGGATTGTTGGACCGATAGTAATCTGAGCATTAGGAAATAGCTCTTTTACTGCCTGCGCCATTATATGAGCGGCATCATGCCTTATTATGTCCAAACCAGCTTCATCACTTAGTTGTACCACCTCCATCTCTGCATCAGATTCAATTTCACGTGAGAGATCATATAATTCACCATTTACCTTCAGGGCAATTGCTTCTTTCAAAATATCCGGTTGTAATATATTAAAACCAGTAACTCTATCACTGTATTCTTTTACTTCTTGTTCGGTTGAAAAGGTAATTTTTATCATTCATCAGACCTTTTGTTATCCAAGTAGCTGACACTGGGATCCATGTTTCTTTTTTTTCTAGATTCCAGCGTTACGCGCTGGAATGACACCAAAAGGTGAGCTACTGATCTTTCACTTAAATAACAGTTGTACAAGAGATCTATTACATACTTGCTGTAAGAAATTTTAATTGTTGACATACCTAGTTAATAATACGGTCTATTCTTTTTTAACCTGAGTGCAATTGCATCTTCCCAAATTTCACCATTACGCAATAATTTTTCCTTATTATACATTAACTCTTCCCTTGTTTCTGTGGCAAATTCAAAATTAGGACCCTCAACAATCGCATCAACAGGACACGCTTCTTGACAAAGCCCACAATATATACACTTTGTCATATCAATATCATAACGCTTAGTGCGGCGACTGCCATCTTTCCTTTCCTCTGCTTCAATAACTATTGCTTGGGCAGGACAAATAACCTCACATAATTTACAAGCTATGCAACGTTCTTCACCATTTGAGTATCTACGTAATGCGTGTTCACCACGAAACCTTGGACTCAAAGGACCCTTCTCCATAGGATATCTCAACGTGACTTTCGGCTTGAACATGTATTTCAGTGTAATGGCAAATCCTTTAATCAACTCTATAAAGGACCAATACCAAGCTAATTTCTTTAGCATAAAATGTTTAAAACCTGCATTGATAATTATAAATCATATTATTAGTTTTCAAAATAAATATTTTTACCTGATAGTTTTTCTATATAATATATTTACTAATATGACAGCATTACATTAACATAAATTAGCAAAATAAGTAAAAATTTTTTAGGTATTTTGATTCCTTAAACTGCTAAGTAGATTATATAAATAATGACAAACATAAATGAAACTATTTTCGCTTTGTCGACTGTATTTGGCAAATCAGGAGTTGCAATGATCAGAATTTCAGGCAACTGCGCGCTTAAAGCTTTAAATCATTTTCATATTAAGAAAGAAATTAAACCAAGATTTGCTACTTTAGTTGATCTATATGATGATTCCAATCAATTGATAGATAATGGAATAATCATCTATTTTCCTGCTCCAAACAGTTTTACTGGCGAGGATGTTATAGAGTTGCAAGTGCATGGAAGCAAGGCGGTCATAAAAATTATCTTGGAAGAGTTATCAAAAATTTTCATTATGGCCAAGCCTGGAGAATTTTCACTTAGGGCTTTTCTAAATGGTAAATTCGACTTAACACAAATAGAAGGGATTGCAGACTTAATTGATGCTGAGACGAAAATGCAAGCTAAACAAGCGATTAAGCAGATATCAGGAGAATTAGAGAGGCTATATAGCAGTTGGAGGCAGGAATTAATAACGATACAATCCAAAATCGAAGCATATATAGACTTCCCAGAGGACATTTGGGCAGAGAAAAATGAATTGGAAAAAATTAATAATGAAGTGCAATCTCTCGTGCAGTTGATACAAGAGCATTTAAATGATAATAGACGAGGTGAAAGGTTGCGTGAAGGTTTACATGTTGTAATAACTGGTGAACCAAATGTTGGTAAATCAACGCTGTTTAATTTCTTAGCCAAGCGTGATATTGCTATTGTTTCTGAATATGCGGGTACAACAAGAGACGTGCTTGAAGCTCATATTGACATTGGCGGATACCCAATCATTCTCTCTGATACTGCTGGAATTCGTGAGAGTTCAGACCCGATAGAATCAGAAGGCATAAGTCGAGCAAAAAAGAGGTCTTTTGAAGCTGATCTAAGAATAGAACTATTTCCTTTTGAACAACGTTATAATATCAATTGCAACGTTGTAAATAGCGATACTATTTATGTATTGAGCAAAGCTGACGATGCAATTAATGACAGAAATATACTGATTGGCGGTGTAGATTTTCTACCTATTTCTATTTTAAAGGGAATAGGTACAAACAAGTTGATCTCTCTCATAAAAAAGAAGGCAGAGGAAAAATTTGGGCATGATAGAGACACTCCTGTGATTACTCGGCAAAGACATAGGAGTCACATGCAGAAAGCACTGAAACATTTACAACGTTTTAATATCGATAATCCAATTGAGTTGATATCTGAAGATTTGAGGCTTGCTGCATTTGAACTTGGTGCGGTGATTGGAATTATTAATGTTGAGGAAATATTGAGTAGTGTGTTTAGCAACTTTTGCGTGGGCAAGTAAAGCTTTTATAGATTGCTTAAAATCAAATGTTGTGATAGAAAAGAAATGGACGGATGGCCGAGCGGTTTAAGGCACCAGTCTTGAAAACTGACGTACGTGATGAGCGTACCATGGGTTCGAATCCCATTCCGTCCGCACAGCGTCCCGCTATGTTAGCTGATTTTTAGAGCTTATTTGGATTATGTGGTTCATAACGCTGGAAATCTTATCTAATCTAGCCACATCTTTTAAAAATACATCCCTTTGTAAATTGACCTTATTAGCGAAGAAAGCTAATATCTATAAATAGATTACCATCTGAATATGAAAACCGATATAGTAATAATAGGTGCAGGGCCTATTGGAATATTCACTGCTTTTCAAGCGGGAATGCTTGATATGAGATGTCATATAATAGATGTTTTGGATCAAGCAGGAGGACAATGCACAGCTCTTTACCCAGAAAAGCCAATATATGATATACCTGGTTATTCTGTAATTACTGCCCAAAAATTAATTGAGCAATTAATGGAGCAAGCTTCACCATTTGAGCCTGTTTACCATTTAAGTCAAAAAGTGGAAAAGATTTCGAATAACTGTGATCAAAGCTTTACTATCATAACTAACACAGATACAGAGGTAAAATGTAAGGCTGTTATTGTTGCTGCAGGTAACGGAATGTTTGAACCTAACCGTCCACCCTTAAGTGGTATATTAGAATATGAAAATCAATCTGTATTTTACAGTGTAAATAAAATTTCTGATTTTCAGGACAAAACTATAGTCATTGCAGGGGGAGGTGATTCTGCAGCTGATTGGACTGTAGAACTTTCTAAAGTTGCAAAGAAAATTTATGTGATACATAGAAGAAAGGAATTTCGCTGCACTCCTGAAACTAGAAATAAATTAGAATCACTTAAAAATGATGGAAAGATAGAACTGGTAGTGCTATATCAATTACACGAACTAGCAGGAGGTAATGGGCAGTTGAGCGCAGTGATAGTAAAAAACATTGCCTCTAAGGAAGAAAAAGAAATATCTGCTGATTTTTTGCTGCCATTTTTTGGATTGTCAATGAATCTTGGACCAATAAACAGTTGGGGTATAGAGTTAGAACATGGCCGCATAATTGTCGACCCAGCTACACTTAGAACCAGTAGAGATAGAATATATGCAATCGGAGATATAGCTACTTATCCAGGCAAACTCAAGTTGATACTAAGTGGTTTTGCCGAGAGTGCTATGGCTTGTTATGACATATACAAAGTAATCCACAACTCTCCAGTCAATTTTCAATATTCAACTTCAAAGGGAATTCATAGAAATAAAGAGTAAGGACATTCATGAGCCTGCATGCAATTACCTCAAGCATAAGGGAATACAAACGAAAAAGATTACTTTACAAATTCTCCCAACTCCCTTATTATGATAATAAGAGTATTTATCCTTGTTTTTGACCTGCAGGCTCAATGACAAAATTCAGTAAAAAAACTCAGATATTTATTGGCAAATTACACAAAAATTATAGCGGTTGCATGTCTTTTTTATTTTTTCTACATTCAGCCAAAACGCGCTTTAAATAAGCGTTAGCACATTATTACAATGCCAATTTACATTATTATAGGGTCAAAACTCGTCACACAGGGATTCTTTTGCCTTTTTTCTTCATTTGGTAAATTTCTTAATACTTGTAACTAAAGCTTCAGGCCAGCACTTGATGCTGGAATCCAGAAATCTTTTCAGCACAAAAGTTATGCTAGGTTTTTGTTGGTAAGAAACCAGTGTCAGCTACTCGGATGACACCAAAGGGACACTTGGATAGAGGCTACTTGAATAACACCATCATAAGGTGAACCAGTGTCAAGCACTGGAATGACAAGGAAAGGGCTACTTGGATGACAAGAAAAAGGACGCTGATATGACACCAAAGAGGCTGACACCACCATAAAGTAAATTCCACTAACACTATAGGAGACTAACATGAACTTTTTAAAATTTATCAAACTATGCTTTCAAACGGTAATGCCGGGGTGTGAGTATAACAATTATCAGTATGTAAAAGTTATAGCAGACAGGCTTGAAGCAGCAAGTGTTGGCGAAGTGAAGCGAATAATATTCAATATGCCTCCGCGCTCGATGAAGTCTATGTGCGTGAGTGTTGCATGGCCCGCATGGATACTTGGTAATCAGCCAACCGCAAGAATAATAGTTGCAAGCTATTCTCAGCGGCTTAGCGAAAAGCATTCGCTCGACACCAGGTGCGTGATGCAGTCTATAGCTAACCTAAGTAAGATTTCCTCAAAGGGTGGGGGTAAAAAGGTATAATACTGCTTTAATGAAGGTAGAATGATGCCAAAACCAT
>NODE_5_length_54563_cov_71.142183
TAATTTCATATTCCATTCAGTCAAAAAAGCCTTCTATTTCTCAGCTTTATTGCCTTGGTTAATCCATAACTGGGGTTTGTAGTATACACTAAGTTAAAGCATATTAATTTTCAGAAAAATTTGTCTTCAAATAGAAATGATCGTATTGAAAAAAAGAATGTACAAAGTACATTCTTTTTTTATTGTAATTAAAGACCCATTAGATCTAGACTTCCTGGCATTTCAGCTAAATCGTCGAACGCATCATTGAACTTATCATTGAACTTATATAGAATAGATTGCATTTGCTCATTTAACATAGTAGATAAATCTCCGGTCGCATTCATGAACTTATCTAGAATAGAGTGTATTTGCTCACTAAATTTTACACCCGGTTCAAAGCTCCAATCACTTTCTAGACATTCTGTAAAGCATTTTTCAATTGCATCATCATCCGTATAATCCTTTCTACATTGTCTTCTGCAGCCGATAGATGCTTTCATCGCCTCTTCTCTATTAGGATATCTAGCAGCATCTTTTGTACATTTTGTCATAGCATACTCCTTAATTAAAAAACTAGCATAATATTAACATATAATTATTAACTTTATATTGATTATAGCATATCTACTTTTCAGAATAACATAAACTAAATTTCTACCCATACCTTAACCAATTCCTCCCAGCATTTGATTGATAGTTGACCAGCGATCTCAGATTGTTCAGTTCTTTAGCATTAATTTCATCAAAAGGCTATCTTGTACAATAAAGTGGTGAATGAATGCTTCATAGCCTGCTCTTGATCAGAAGAGTTAATTACTTTCAGCAGCTCTTTATTGATTGCTTCACGAATGAGATTTTTTTATGCTTTTTTCATCTTCTTTTTCCATTTTTCTCCTTATTTTTTAAGAACTCTATCTATATTCAATCCTTTGCTTTCTTCTCAATATATTTACATATCAAGATAGATAGTTCATATAACACCAGCATTGGAATTGCAAGCCCTACTTGGCTTATTACATCAGGTGGAGTTAAGATTGCAGCAATAATGAAAATTACCACTATCGCAATTCTCCGTTTATTTGACAAACTTTGTGCAGTGATTAGCCCTACTCTCACCATTAAGGTTAGTATGACTGGAATTTGAAATGCAGTACCAAACGCAAACATGAATTGAAGAACAAGGTCTAAATATTCACTAACTGATGGCATAAACTCTATTGGTATACCGAAAGATTTACCGCTATGTTCAAAAGCAATAAAAAATTTCCAGGCTAAGGGAAATATGTAGTAATAAACTACGGAAGCTCCTGTTATAAACAAAACTGGTGTTGCAATTAAATATGGCAATAACACTGCCCTTTCTCTTTTATATAAGCCAGGTGCTAGAAACATATAGAATTGCCATGCAAACACAGGAAAAGAAAACAACAGTGCACTCATTATTGCAACCCTGAGATATACAAAAAACGCTTCTGTTAAGTCTGTATAGATTAGAGAAAAATCATTGCTATCTTTTGTAACTTCTATTAAAGGTGCAAGTAAAAAGCGGTATATATTTTCTTTAAAGTAGTAACAAAACCCGAAGGTAACACAAAAAAATAGAAAGCAAAAAATAACCCTTTTTCTAAGTTCCGCAAAGTGCTCATAAAATGAAGCATATTTTTGTGAGTTTTCGTTCATACTTTACAATAACGCTATATCTAACATTCTCAGTGAAAAAGCCCATTCATTATCGTACCACGCTGCAACTCTACAGATATCACCTGTGACATATGTACCAGCTAAATCCACAATTGCACTATAAGGGTTATGGACAAAGTCTATTGAAACTAAAGGCTCCGTGCATACAGAAAGTACATTTGACATTGGATAACCCTCTGTCATCCTAGTACCCTCTGATGTCATCCGAGTAGCTGACACTGGGATCCAGAAATTAGATTCCAGCGTCACGCGCTGGAATGACGTAGAGGAGAGAGCTGCATCCTTAAACATTTCATTTATTTCTCTAGCTGTTACCTTCTTATCAGTCGTAAATTTAAAATCAACCATAGAAACGTTGCTAACCGGAACTCTAATAGCAGTACCATCTAGCTTACCCTTTAACTCAGGAATCACAGAACCAATTGTTTTTACTGCTCCAGTTGTAGTTGGCACCATAGAAAGGCCACAAGCCCTTGCTCTACGCAAGTCTTTATGATTACCATCAAGAATATTTTGATCATTTGTATAGGCATGTATAGTGGTCATAAAACCGCTTTTTATACCTAAATTGGAGTGTAAAATGTGTACAATCGGAGCCAGACAGTTTGTAGTACAAGAACCTGCTGAGATCACTTTATGCTCCTTTTTGAGCATATCGTTATTTACACCATAAACTATAGTGACATCAGCATCTGAAACTGGAGCAGAGACAATTACTCTCTCTGCATTATGTTTTGCTGCTTCTGCACGCTTGTTGAATGCACCAGTACATTCAAGCACTACATCAACATTCCAAGGAATATTTTCAGGGCTACGTTCTCTATATAAAGAAAATTTCTTGCCGTTTATAGATAGCCAATTTTCAGACTCGTTAAAATCAATATCGCCGTTAAATTTGCCATGAATAGAGTCATATTTAATCAAATGTGCATGCTGCTCAGCGCTAAGTGACCCGTTTACCGCCACAACTTCTATTTGCTTGCTATAGTTTTCTACTTCAAAAATAGCACGCAATACACTTCTGCCTATTCTACCAAGACCATTAACTCCTATACGAATTGTCATTTTTCCATCTTAAAAGTTTAATTATAGGAAATATTCCCTGATATTTCATTAGATTTCTTGCATCACTGGGATTCAAAAATTGATGTCATTCTAGCACTTGATGCTAGAATCCAGTTTTTCATTTAATCTCATCAAATTTAGCATAAGCTTTGTAAATTTTTTTGGATCCCAGTGTCAAGCACTGGGATGACACCTATTCTCATTTTCAGTGCTCCCTTTCTTGTCATCCGAGTAGCCTTTGCTTGTCATTCCAGTACTTGACACTGGAATCCAGATTTTCTTAGTGGATACCAATATCAAGTACTAGGATGACTCTTGGTTGTGCAAGGAATCTATATTGCTGCTAATAGATACTAATATATTAAATATTTATCTTAATTAAGAAATTATAGTACTACATTATTTAACTCAATATTAATGATAATTATTATGGATTTAAAAAACTTACAACAAGAGTTGCTTGGAATAATTTTTCTCATACTTGCACCAGCTAGTGCAGAAGAAGAAAGAGATATGAAGGAGCGAGCATTAGAGATTATAGGTATATTAAAAGATCATATTAATGATGATATAGAAATGAACAATCTGAGAATGACAATTTTAGACTGCATTATCCTGTGTGATAGTCAAGATAACGTAAGGTTAAATAACAGATCGTTATTAGACTTAGAAGATGCCGTCAAAAGTATTGGAGGGAAAACTTCACAAGAGTTAGGGCGAGTAAATCAGATTCCACAGCAACCAAATAGTATTGGGTTAGCGTTAGCAGAAGCTACAATACAATATGAGGCGCATGTGAGAGAAATGGAAGAGAGAAATGTAAGGATTATCACCTCAATTGGAGTATTAGGTATAACAGCCTTAGGAGTTAATCTTGGAAAATCAAAAGTGAGTGAAATTATTGGTACAACACTTGGAGGACTATTATCCATGCCAATAATGGTCATGTTACCAGCATCAATAGCAGTAGCGTTAAAAAACAGGAATTCAGAGCTTAGAGAAGTAGTACAATATTCTCTTGATGCAACAAGTAAACCGTCAAGGATTGGGTTAGTAGCAGCTTTAGGAGCAGGCGCGATGATGTTAATTAACAGTATAACTAGCAACAGCGCTGAAACAAATATGGAATTATTAGGCTCTGGTCTTATAGCTGCAACTGGAGCTGGAATTGGTGCTGCATTGTCAACGGCTTTGGTAAGAAGAGCATTGACTAATCGTTTTGCTGTTCCTACAAATTTGGAAAATGTTGTCACTGAACAACAAAATATTCAAGGACAGAGCATATAGCTACCTTTATCGTTATCCCAGTGTTGTAAAACTGGGATAGCACCTTCTACTATGAAAATTATCTAAAATGCTCGTACAGTTTTTACTGAAATTACAACTCACTAACTGCAAATCATATAGCTGGGTTTTGCAGTCCAGAAAAGCTTAATTTATTTTCTTTTAGTGATTAATTATCAATTTAAGCAATCATATTAATATAGTAAATATTTACTTAATATACTAGTATTTACCTTGACTAAACAATTATAGTGCTGTATGATTTGTACTTAAGCTTTAATAGTGAGGTGTTGATGGACACACAAGAATTAGAAAACTTACAGAAAAGTTCATCAACAAAATCCCAAGATGCTGAGGAGAAAACATCAGAAGAGTTGGAAAGAAATTTAAACCCGAATGAAGCCAATAATGAAATTCTAAGAGAAGTTGAGTTGAGAAGACAGAGAGTAGCTGAAACAAGTAAACTGGTTGGATCAATGATTGGAGTATTCTTAGGCACAATGATATATTCTAAAATCTATCAAGAATACAAGGGAGAAACATGGACAGAGTCATTAATGAATGGTTTTATAGCCGCTGTTTCTTTGGGATTTGGCTTCCTTTTAGGAAAAATAATTAATCCTACAAATGAAGCTGTTTCTACAAATCTGGAAAACGCTGCTGTTGAGCAACCTAACGCGCAGCAAACCCTACCCTTCTGTACATAAAACGACAAATTCTATAACTAAAAAAAGTACTTCCCCATTTTCAAAGCACTGCATACAATAGAATTATATTGCAGTGTCTTATACTCATCCTGAGATATAGGAAAACAATCTATACAACATTTTAAGCTGGCTCAGAGCGCTGGCAAACCCAATACCATAATTTACAAGGAGGACTTATGAATAAGAAATTTCTCTATTCACCATTATCAATAAAAAGCATAGAAGAAAACGGAGTATTTTCTGGCTATGCGAGCGTTTTTAATATAGTTGATAAGCAAAATGATCTGATATTGCCCGGAGCATTTAAGAACAACTTAAATAAAAGTCAGATAAAACTTCTTTGGCAGCATAATCCGAGCGAGCCTATAGGTAATATTACAGATATTTGCGAAAATGATATTGGCCTATATATAACTGCACATTTGCTTTTGGGTATTCAAAAAGCAGAGGAAGCATATTTAATGCTCAAAACTGGAACTATTAACGGACTTTCGATTGGCTATATACCAATAGAGTATGATGTTGATCATGAGAGCGGAGCTCGAGTGTTAAGACAAGTGGAGCTATGGGAAGTTAGTTTGGTCACTTTCCCTGCAAATTTGGCAGCTCAGGTAATCAACGTGAAAAATCAGCACAATGAACAAGAAATGTTAGCAAGAGCAATAGAAAAAGCAAATTCTGTGCTTACGAACATGTGTATTTCTGCTTAAAATCTATAAAAACTTTCACACAATTTAACATTTACATTATTATTTATTTAATAATTATATTAATATATATAACTTCAATACTTTAAAAATTAGGTAATTTTATGCTAAATGCTAACAATAAGGTTCATTACGAACCTAGTATTAAACAAAAGGAAAAAAAATACAGCTTATCCACTGTTCTTGCTTGGCTATATCTAAAAACAATCGGACGAATATTGCCAGGGAGATGGAATAAATGGGCAGAGAATATCCTACACCACAATAAAGTTATTGTGGATAATGGAGTTCAGACTGATGACCTTTTAGAATCTGAAAGAGGAAAGAAATTGAAGGATGAAAATGAGAAATTACAAGAAAAATTGAAAGAAATGAACGAACTTACAGAACAAGTAAAATCATTAGGAGAGGAAAAAGAAGTATGTGCTAAATTTTTTGCAGAACAAGCACAGCAGATTGAAGACTTAGAATTAGAAAATGAAGAGTTAAAGTCTAAACTTTCAGAACTTAAAGAGAGTTATAAAGAATTAGAAGCAATTGCACAAAAACGAGGAGAAGAATTTTCAGCACAGTTCAAGGAGAAGTCTGAGAAGATATTACATTTGCAGAAAGAATTAATTGAGTGCAGCAAAGAATTTGCAAATAAAACAAAAATGCTCTCAGTAGAGATAGAAAAAAAAGATGGGAAAATAGGTAGTTTAACGGAATTAAATAAAGTATTAGAACAAAAGAAAAAGGAAATGGAGGATAAAAATAACGAACAAAAGCAAACTATAATTGCAAAAGAGAAAAAAATAGAAGAGCAAGACACTTTAATTACTTCACTTACTGACAAAAATAAAGATATAAATGAAACTGTGAAAAAAGATAATGAAAGCCTACGAGCGCAAAACACAAATTTAGAAAGTAAAGTTAGTCAGTTAAAAAACGAATCTGATACTAAAATAAAGGAATTAGAAAATCAACTTAAGGAGAAACAAGCAGAATTAGAACAAGCTGAGGGAAAAGGTGCTGAATTACAGAGTCTTAAACAACAATTAGAGCAAGAAAAAACTAATCTAAGAGATGAATTAAAGAATTCAAGTAATAAACTAAGCGCTGCTGAAAAAAAGAAAAAAGACTTAGAAGATGAAGTTAAAGAATTGAAAGAAAAAGCTAAGAAAAAAGATGCTGAATTAGAAGATCTTAGAACACGCTTAGAGAAAGAAAAAGATGAATTAAAAGATTCAAGTAGTAAACTAAATGCTACTGAAACAGAGAAAAAAGAATTAGAAGGTGAAGTTAACAAATTGAAAAAAAAAGTACAGACATTAGAAGAAGTTAAAGAAGAATTTGTAAAGCAAGAGAAGCAGATTGAGCAGTTACAAGAGGAACGTAAGCAAGCAGAAAATCAAGCGAAAGCTGATATTAAGAAACTACAGGGAGAAAATAAAGGTCTGTTAGCTGAAATAGATCAATTAAAGAGAAGCTTATCAAGCACGCCAAAGCAGTTGGAGCAACAGCAATTGTCAAATAATCAAGAACAACAAAAGTTACAAAACAAGCAAAAAGACGCTAGTAAAAAGCCAGAAGATATTAATAAAAAAACTAAAGCGCTAGATACAGTGAGTACAGTATCTATTGCAAAATCAACCGCTTCAAAATTTTTGAAGCGTTCCAAGAATCTTTTTGTGAATAAGAATAAGAGTCTCAAGGACTTTTTATCTAATAAAAATACAGAATTGAAAGAAAGTTTTCCTGAATTTGAAGGAAAACACTTTTGCCATAACGTGCTTGATGAAACTATAAAATCTTTATCAAATCAAGGTGATGGTAAATTTGAAAGTGATAAATTACTTGAGTTATTGAAAAGTAATTTGATGAAATCTGGAAGAGCGATTATAGAAATTAAGGTTAACACAGTTGTTGAAAAAGTTGGTAAAAAGCATTCTATCGAACAGGTATTTTTTGTTGAAGAGTGTGCAAAAGGGTTATATTTAAATGAAGAAGATAGTAAGGCAGTAATACATTCTTTCACAGACTTTTTAGCTCACAAAAATAATAGCAATAATGATTCAGTCAAAAAATTTGTTGTGCAGAAGTTAACGGAAGCTGAAATGAAATGTTTTTCAGATAAGGTTCAAGTACTGGCATCAAGTATAAGAGATAAATTTTTATCCCCAGACGAGAAAATGTGCAGTAAAATTTCAGAAGAAAACAATGAATATCAATTAACAGAGAAAGCTAAAAAAGAATATAAATTAAACGAGGTAAACCATATGCCTAATTCTTCCATGAGTTACAGCAATACGACAAATGTGAGTAAAGGAAGATTTAAACAAAGCTTTTAGCATAAAGCAACAGCTCCTCTTTTGTTAAAGTGTAGGAGCTGTCTTCCCAGTGTTGTCGTAGCAATTCCAAGTTTCTACCTAAACTTTTTCCTGGTTGGTGACCTATGATTATTAAATCATCCCCAGATAAAGGAAATTTTGGAATATTGAATGTATTAGCAAATGAAATATACTCATCAACATTTGTTCCAGACTCAATACCGCAAATCCTTATCAAGTCACAATATAATTCCTTACCAAATAAAGATATGTATTTCTTTTGCTCTTTTTCTGAAAGCTCTGTTTTGATATTGTTTGATAATAAAAATAATATTTTTTTCTTTTGCTTATTTGAAAGACGTAAAAACTTGCTCACTTCTTCCCCAAGACTCGCTCTATCTTCAGCAGTCCTAACAAGCAACGCTAATTTTGTTAGTGCATCGATTGTGGGATCTAGGAAAGGCGTATGGCCATACGCTGAGGGTTTTGTAGGAGGTTTAGTGTTGATAAGAAGTGGTGAAGATAAAATTTCACATTTTACTTCTTTTGGAATAATTTTTTGTAAAACATCAGATTTTTGCATGCTCTTAAGTGTTGGGGCAGGATCATTGCATTCCAACAACTTAAATATTTCTTCTCTTATTCTCTCTCCAGAGAGGTTTTGAATCATGTGTGAATGCTTTTTGCATACATCCAGTATTTCATTACTCAAATCTCCAATACATATTTTTGCGTGAAAACGAAACGCCCTTAAAATACGTAGATAGTCTTCCTTAATCCTATCTTCAGCGTTACCTATAAAGTTTAACTTTCGTGCTTTTAAGTCCTGAATGCCACCAAAGTAGTCGTATATATGGCCATGCTTGTCTGCATAAAGAGCATTAAATGTAAAATCGCGCCTTGAAGCATCAGCTTGCCAATCATTAGTAAACTCTACCTTCGCATGTCTACCGTCACACTTTACATCATGCCTTAGCGTTGTAATCTCAAAGAACCTCTTGTGTAAAATTGCAGTGATAGTTCCATGTTTCAGACCAGTTGGAATACTCTTTATATTGCAAAGCTTGAGCGCTTTAATTGTTTGATTAGGCAGCAGATTAGTAGCAAGATCAATGTCGTGAATTTCACGCTGCAAAATTGAATCTCTAACACATCCACCAACAAGCCTTGCCTCACCACCAAATTTCTCTATTGCCTCAATAATTATACTAACTTCGTGATCAATTTTCATATATATCATATTACACAAAATGCAAAATTTTCGCAAAAAGCCTCATATAAAAATATATAGGCAGAAGAGTGGTAAAATAAGGGGGTAAAGTAAAAGTAAGTCTACAACAAACCCAGTGCCTAGAAACTTATAAGTATAAAAGTAATGTTAAAATACAATGTTTTCGACGGTTATGAAAAAGCTGGATGCCAGTGTCTGAGCACTGGCATGACACCTTTTTAGCCTTCTCTTGTCATCCCAGTACCTGCTGCTGTCACTCAAGTAGCTGACACTGGGCTTTTTTGCCACTCTGCTGAACGAATACTTTTTGATTACTCTTTATTCTTAGCCCTTCCTGCACGTTTACGTTCATTTGGATCGAGGAATTTCTTACGCAAACGTATAGATTTTGGAGTTACTTCTACCAATTCATCATCGTCTATATATGCTATCATATCCTCCAGTGTCATTATTTTTGGTGGAGTAAGCTTTATAGCTTCATCGCTACCTGAAGCTCTTACGTTTGTTAATTGCTTACCTTTAAGTACATTTATTTCTAAATCATTGTCACGACTATGCTGACCGACAATCATACCACAATATACCTTATCTTGTGGCTTAACAAACATAATTCCCCTATCTTGCAGATTGAAAATTGCATACGCTACTGCTTCGCCTTTATCTGTTGAAATTAAAACCCCATTACGCCTTCCAGAAATTGAACCTTTATGTGGAGCATAACTATGAAATAAACGGTTGATTATACCAGTACCGCGAGAATCAGTTAAAAATTCTCCTTGATAACCAATCAGTCCCCTTGATGGCACTAAAAATGTTAATCTTGTTCTACCATTGCCAGAAGGTCTCATGTCAGTCACTTCACCTTTTCGAAAGCTGAGTTTTTCCATGATGATTCCACTATATTCATCATCTACATCAATTACTACTTCCTCTATAGGCTCAAGTTTTTTGCCACCCTCCTCTTTGAATAGCACTCGAGGGCGTGAAACAGAAAGCTCAAAACCTTCTCTTCTCATATTTTCAATCAGCACTCCAAGTTGCAACTCACCACGTCCACCTACTTCAAATGCTTCACCACTTGGTGTTATAGTGACGGTAATTGCAACGTTTGTTTCTGCTTCCGCATACAGACGATCCTTTATAACAGTAGAGGTAAGCTTTGTGCCCTCCTGCCCAGCAAAAGGTGAGTCATTAACGCTTATAGTAATCGCCATCGTTGGCGGGTCAACTGGAGTTGAGCTGACTGCAGTTGTAACTTCTGGTGCTGCTATAGTGTCTGAAACTGAAGCTTTTTCAAGTCCTGCAATAGCAATTATGTCACCTGCTACAGCTTGCTCTACCGGAATGCGTTTTAAGCCAGAAAATGAGAGTAACTTAGTTAATCTTCCTCGCTCAATTACTTTACCGTCCAGATCAAGTACCTTAAGATCTGAGTTAACTTGCGCGATTCCTTGGTAAATCTTCCCTGTCAATATTCTGCCAAGAAATTTATCAGATTCAAGTAAAGTAACTAGCATAGCAAAAGGTGCATTTTGATCGTAAACGGAAGGTTTTATGTAATCTATCACTGTTGAAAATAATGGGCTTAAATCTTTTCTCTCATCAGATAGCTCCTTAGCACACCAACCATTTCTACCTGAAGCATAGAGTACTGGAAAATCTAGTTGCTCGTTAGTTGCATCGAGGTTAAAAAATAACTCATATATTTCATTTAGTACTTCATCAATTCTGCTGTCAGGTCGATCAACCTTATTGATTATCACAATCGGTTTTAAATTTGCCTTTAGTGCTTTTGACAACACAAACTTAGTCTGTGGCATTGGACCTTCTGCAGCGTCAACTAGCAGCAGCACACCATCTGCCATGCAGAGCACCCTTTCCACTTCTCCGCCAAAATCCGCATGTCCTGGTGTATCAATGATATTGATTTTCTCATCACCCCACATTATTGACGTACATTTTGCAAGTATTGTAATCCCACGTTCACGTTCTTGATCACCACTATCCATCACTCGTTCTTGAACTTCTTGATTCTCACGAAACGTGCCACTTTGTTTTAACATGTTATCAAGTAAAGTAGTTTTTCCGTGGTCAACGTGTGCAATTATTGCAATATTGCGGATCGATTTAAATTCACTCATTTCTTATCATTTCAAATTTAATTTAATAACAAGTATACGTATAATATATTTAGAGTAAATAACTGATTAGTTAAGTGCCAGGTAATGTATAGCAAACAATCAGTTTGTATAATTAAAGTTTCTAGCATACAATATCAATTGTATAAATATCACTATGGGGCGTGGCTAAAATATGATCACTGAATTAGTGAATGGCTTCCTTAACTATTCTCCTGAACAAGCGGAAGCTTTTTTGCAGTTACTTAGCATAGAAAAGCAATGGAAAACACAATATCATAAAGAAGAAGAACTTAAACCAGAAAACATTAAGACAAAAGCTGATTTATTTAAATTTATACAAGCAATTGGTCAATCTCAATGGTTTAAAGGTCATGATCGATTACGTTATGAAGTTGATATTAGTAAAGATCTAAAAAAGGATGAGTATTTTAAACTATTTAAAAGTATAGGTCTTATAGATAAAGTTTCCTACAACAGTGATGAAGCAGGAGGACCTCCTAATTTTTCTGTTGTATTGGGAGCTTATCAGTTAGGTGTAGAAACTAGAGTTAATACCTTAATAGAAGATTATAAAAATGGAATTAGGCCTACAGAAGATATAATAATTGGACTTGGGTGTAACCGTAAATTAGATTCTACAATCGAATCTATTACCAATGATCTACGCGACTCAGATCCAAATAAAAAACCCACTGAAATGGATATGATGAATTTTGTAATAGAAGAAGCTATTGAAGAAAACCAATTAGAAGGTATTAAATATGAGCCAGTAAGTACAAGCTCTGAAGCAAAAACTCGTGCAGATGAATCATGTGTTAAAACGTCAGATACAGCAGTAAGTTTAAAAGGTTATCTTGAGAATTACCTATTGAATAAAAGCATAGATGATCCTATTAAATTAGTTGTATATTCACATCAACCTTTTATTGAGAGACAAAAAGTGGATATGAAGTCAAGATTACCAAAAAATTATAAGGTATACTGTGTTGGAAATGAAATAACTTCTGAAGATTTCAAAAAATCTCCCACAATAGTTGTTTTATGTTTAGCAGAAATTGCACGTTATATAAATACTAAATTTATCGAAAAACATCAATATATTGAGGGTGATTTATCAGAAGAGCAAAGGCAAGAAATAGATTTATTGACCAGAGATAATACAAAGGAGAACAAAGTTGGAACAAGTATTCAAGAACTTAGTGTTGAACACCCTAGTTCTTATCAAGTAAAGTAGTTTTTCCGTGGTCAACGTGTGCAATTATTGCAATATTGCGGATCGATTTAAATTCACTCATTTCTTATCATTTCAAATTTAATTTAATAACAAGTATACGTATAATATATTTAGAGTAAATAACTAAAGCCGTGTATTCTAGGCAGATCATGGAGCTCTAACAAAAAGGCTTCATGTCCGCTGTACTTTGTAGCAACTAACACTAAGACAAAAAAGAAGAATCTTGCTTTAGCAGTACATTTATATAAAATTAAAATAAACTAAAGTAACTATTTTACAATTTAAATGCTAACAAGATTCGCTCCAAGCCCAACTGGCTACCTACATGTAGGAAACATACGCACTGCATTCATTTGTTGGATGTACACACGTAATCAAAATGGAAAATTTTTACTACGTTTTGATGATACTGATCTTGAGCGTTCAGATATCAAATATGTAGATAATATCATAGAAGACCTAAAATGGATTGGCATAAATTGGAATTCAAGTTTTAAGCAATCAGAGCGTTTTGAACGCTATAACGAGGTGTTCTTACAGTTAATGAAAGAAGGTCATATTTATGCATGTTATGAAACGAGAGAAGAATTAGACACTAAACGAAAATTGCAGTTAAAACAAGGACTTCCCCCTGTTTACGATAAAGGTGCGTTGCTTTTAACTGAGCAAGAGAAAATTCGTTATGAGCAAGAAGGACGAACACCTCACTTTAGATTTAAATTGAATAGAAATGAAATTGTAAAATGGAATGATGAAGTTAAAGGTGAAATAAATATTGCAACAATTCATATCAGCGATCCTGTAGTAAAAAGAGAAGATGGAATTTATACGTACATGCTACCTTCTGTTATTGATGACATTGACTTTAATGTAACCCATGTTGTACGTGGGGAAGATCATGTAACTAATACTGCAGTTCAGATTCAAATGATTCAAGCATTAAAAGCGAAAATTCCTATATTTGCTCACCTTCCCCTACTACACTTTGATGATAGCAAAATATCGAAACGGAAAGGCGGGCTGGATATTAAGTCCATAAGAGAAGATGAGATTGAACCAATGGCACTAACTAGCTATTTAGCAAAACTTGGAACATCCGATCCGATAGAAGCTCATATTAATATGCAGCCTTTAATTGACTCATTTGATATTAAAAAATTTAGCTCAGCACCTTTACAATTCAGCTTGAGTGAAATGTATAAGCTAAATAGCAAAGTACTGCAACAAATGCCATTTGAAATGGTGCAAGATAGTTTAAGTCAAATTGGTTCAGAGTTTTGGTATCTTATAAGGAGTAATATAGAAAAGTTTTCTGAGGTGGCCAAATGGTGGAAAATATGCAAATTTGGTATAGAGCCTGTGGTTCTTAATAAAGAGTTTATAAAAATAGCGCTAAGTTCATTGCCTAAAGGTGATTGTAATGAAAACACATTATCAGAGTGGGTTAAAAATATTCGACAGACAGTTGACATAAAGGCAAAAGATCTATTTATGCAGATGCGCCTCGCTTTAACAGGAACAGAAACAGGTCCAGAACTCGCTAAATTATTAATTTTTATCGGTAGAGAGAACATTGTTGCAAGGTTAGAAGAAAATCATACAAAAGGTTTAAATGCACTGGATGTATTTGAATGACACCAATAGTTAATCTCATGCTGAAAGATCATTTTATGGTCCAAGTCAGTTCTTTTACAGGTCACTTCCAAGCTCATCAAATTTTCTAAGATCTTCTTAAGCTCTGAAAGCTGCAAACTTTTTAGATGAGATTTAAAACTCTGCAATTGCTTGAAGAACAATGGAGGACTCAGCTGATCAATTGCAGCTTGTTCACTCATTCCACCTTGTATTAACAACAAAACGCTTTCAAGTCGTAGAAAATAATTTGATATAATACGTATTAATGCTATCGGTGAAAAATTCTCTTGTAATATCAATACATCGGAAATTTTGATGAATTGTGCCATGTCTTTACTCACTATTGCAGAGCACAGATTATCAAGTGTAACATAATCATTGCCGGAGGTTGAAAAGCATAGATCTATATCGGCAGGTTTGAGGCCTTTCCTCTCTCCTAGGTACAAAACTAATTTCTCAAGCTCTCGATGTATGGGCAATTTGCTACGATTAAAGTAAGACTGCAAGTGGTAGATTATCTCACTTGTGTACTCTATATCATTTTGCTTCAAGTAACTTGATATAATATCACAAAGATTGCTACTGCTGTCCTTATAGCAGGCAATTACACCGAAAATTTTTGAGCTTTCCATATAACTTTTAGTTGCAGAGCTATATGAAAGATCGTTTGCTATCATCACTATATAATGATCGCCTATATTATGATCCAATATGTCTTTTAGCTCTTTAGATATGCTCCCGCTGACATTTATCAGCTTAACTAACTTTTTTTTAGTAAACATTGAAATGTTTGCCAACTCGGAAAATAACAAGCCAGGCGACTTATTCACTACTACAAAATCCATCACCTGAACTGAATACTCATTCAAGTTGGCAATTATTTCCTGTACAAAAATATCGACTTTACTATTGTCACTCCCATGAATTAATACACCACTTAAAGTATCGGGTTTCTCGAGGAATTTTTTAACTTTAGATGGCGTAATTCTCATGCCATCTATATTATATTATCACTACTTGGTGGTACATCATTTGATTGCACATCAGTTTCCAATAATTCTGAGCTTTCTTGATTTGCTGTATTCTGCATATCATCAGACACTTCTTTCTTTCCCGTAACATAATTATAAAAATTTTTTATAGGCTGTCCTATATATCTAGAAAAAAATCCTTCGGCCATATCTTTCACTCCACAAATTAACAATTAGCACATAAAAACAACGTAGCAAAAACTACTTTACGCTCAGATAGTTACACTCATTTGTTAATAAATTATGAACTTCCGAGACCAAAATTAAGTCGATCTACTTAACACCAATCTTATAAAATAAGCAATGATTAAATACACAGCTGCGATAAGTATAATTGCAGGTCCAGTTAATAAGTCAAAACTTGCAGATAATATCAAACCTGATACTCCAGAAATCACAGAAAAAACTGTTGCAACAATAATCATTTGCATTGGAGTTTTTGAAATGAGTCTTGCTGATGCAGCAGGTATTAACAAAAATGCAGCAATGAGTAATATTCCTATTAATTGAGCAGAAATTGCAATAAAGATAGCGAGTATAATTAAAAATTCTAGCCTAACAAAATTAACATTTACTTTCTCAACTGTTGCCAAATCTTGATTAATCGAAATCATCAGCCAATAGTGCCATCTAAATATTAATATCAAAGTAACTATTACGGAGGTTAGAAAAATTGATATTATATCATTTCGGTCGATCATTAATATATCACCAAAAAGTGAGCTAATAATACTATTATTACCTGATGGAAGAAAAGACATAAGTATTAAACTCGATGATAAAACTACATTGGTAACTATGTTCAATATCGTATCAGCAGAGTATAATTTATTAAAATTAAGAGAAAGTAGTATAGCAAACATAATTGCAATGAGCATTATACTTACCGATGGGCTGATATTAAAGATCAAAGCAAGTGCAATACCAAGCAATGAAGAATGGGACAAACTATCACCCAAATACGATAACCTTTGCCATATCATAAATGACCCTAGAGCTCCTGTTACTAGGCTAATCATAATTACCGCAATTAGACTGTTTATAAAAAAACTCTGTGTAAATATCTCTAACATGCTATCAGATAACTGACAACAAATCTATCCTCAGATATTAAAACGTTATGAGTTCTGCATGCAGAACCCGTGGTCATAAATTCAAAATTTAAATTCTTTTGCTCCGTAAGATAAGATTTCATTGAACAATCGCGTATCTTACCAGTACCTACTATCAAAATCTCTATTTCCTCTGTTAAAAAAGATTTAAAATACTCCTTATTATTTATATCACTTTCTTTCAATTCAATCACCTTTTCAGGAAAAATTATAATTGAGCCATGATATTCTTGATTATTTACCCAAAATCTTCCTTCCCTGTAACCATCTATAAGATTTTTCTTCTTGGAAATTAAGGGCATAAATCAAACTATCAATTGCGTGCCGCATATCCACCATTCTGGATATTCCTTTTTGATATTTTCCGCTGCAGCTTTTGCACTCTCTTCACTGTCGAACATTCCAAAGCACGCTACACCGCTGCCTGACATGCGAGAAACTATAGATCCTTCTTGTGACTCTAGTGTTGATATTACAGTCTGAATTTCAGGTACAAAACCTATTGCTGCTTCTTGAAGGTCATTTTTTGTTTCTTTAAGAAGCTCTAACAAATTCTCCTCAGTGTTATCACTCCACTTAATTGGATGAGAGAAATCCTCTTTATACTTGGAAAATACTTCTGATGTATTCAAAAACTTTTTTTTCGGTTTGATAAGTACCACACTTGTGGGTAAAGAGCATTTTTTAATAGGACATAATTCCTCACCAATACCTCTAACAAAGACTGGTTTACTATCTACACTTGCAGGTACATCAGCACCAACACTTAAAGCTATCTCATTTAAAACTTGCCTATCAACCTCCCATAGCTCTCCTAGCGTGCGTATCACAGCTCCAGCATCTGAGGACCCACTACCAAATCCCGCAGCAATTGGTACATTTTTTATAACCTTCACAGTGACTTTAGTGCGTATAGGAGCATACCTCAGCAGTAGATTCAACGCTTTCGTTATAGTATTATATCGATAATTTATTTTAAACTCAGAATTTACAAATTCAACTGTAGAGTTATCATATCTAAAGTTTTTTTCTCCTACTTTTATCTCTAAAAAATTAGAAAGTTTAGCAAAGACAACTAAGCTTTCAATTAAATGATATCCTCTTTCTTCTCTATTTATAATATGCAAAAAAAGATTAATCTTTGCAGGAGCCTTTACACAAAAACTTTCCATTTGTATATCTTCACTAACACTACCTTACTTACTATACTTGAAATGCCACTTCAGTCAAACTTTATACGCTCCTAATGAGATTAAATGCCATAAATCCTAATTTCTCTGTATGGGTAAGTGCATCCGCTGGTACAGGTAAAACAAAAATCTTAATAGATAGAGTATTAAGACTTTTATTAGAAAATAAGAGAAATATTCTCTGCTTAACATTTACCAATGCTGCAGCAAATGAAATGGAGGATCGCATTTACAGTACACTTAGTAAGTGGGCAATATGTCCCGAGAGTATATTGGTCGCAGATTTAGAACAATTGGCCCAGTGCGTAACCAGAGAAAATAAAGATTATTTAACAAGAGCAAGAAGGCTTTTTTCTGAACTGGAAAATCTTGGTCTTACTATTCAAACTATACACGCCTTTTGTTACAAGTTAATCTCCAGCTTTCCTACAGAAGCTGGCATCGCTCCAAATTGTACGTTGAGCGAATGTAAAGAATTGCATTCCATCGTATTTGAAAAAACGCTTCATAACGAAACTGTGCAGGACGATATCAATATCATTGCAGCTGAAATTGATGAAAACAAGCTGCGTGATTTGCTCTATACCTTATGTATAAAAAGATCAGCTCTAGAAAATAATTTAGGATATATAAAAGATAAACTAAGCGCCCCAGATAAGATTCACAATTTACAGAGTGAAACGATTGAGCAGATAAAAAGATTGGCTAAAATATTAAGTAAAGGAAGCAAAAGAGATCAGAGTTATAGTGCGATACTTTATGATTGGTGTAATAGCACAAAATCATCCGTACCAAATGTTGTCATCCCAGTGCTTGACACTGGGATCCATATTCCTTTTTTTCTGGATCCCAGTGTCAAGCACTGGGATGACAACAAGATAGAGAACTTAGCTAAAGTATTTCTCAAATCAGAATCGTACGAAAAAAAGAGCATATCATCCATTATAACAAAGGGTACTTTGGAAAAATTTGAAGACGCAGAGCAAATGATAGAAAGCATTCAAAATGCATTGTTTACCTATGTAAAGGACATAAATTCTTATCAAATATTCGTAAGAACCAGTAGTTTACTTAGTATATTTAAAGTATATGTTGATCTATATAATAATGAAAAATCAAAGAATGCACTGCTCGATTATGATGATATCATCAATTTAGCAACAAATCTCCTTAGCAATCCAGGCGATAAAGATTGGATATTGTTTAATCTAGACCAAAAAATAGACCACATTCTTGTTGATGAGGCGCAAGACAATAGCATTAGTCAATGGAAAATTATAACAAATCTCTGCGATGAATTTTTTACAGGTGGTGACGAAAAGAGAACTTTATTTGTTGTTGGCGATGTAAAACAATCCATTTACAGATTTCAAGGAGCAAATCCCCACCTATTTAACTACATGCAGCAATATTTTCACACGAAAACCGGTGGCAGAGATTGGGTATCATGTCAACTTGAAAAGTCATTTCGCTCAACTCCGGAAATTTTAACATTTGTAGACAGAATATTTAACAAATTTCGGGAAGAAATATCTTTTGATGATAACGAGATAAAACATATTCCACATAGAGAAAACGATCAAGGATACATTGAAATTTGGCCGTTACTGCCAGGATATGAAGAGGAAGAGCAGCAAGCCTTACAAATTCATTTAACACAGAGGAAAGATTATGTAATAACGGATCGATTGCTTGCTCAGGCAATAGCCCATAGAGTTCACAATTGGTTAAACGAAGGGCGGATTTTAGTCGCTAAAGATCGCCATATAGAACCAAGAGATATTATGATTTTGGTACGACAGCGAAATGTGTTAGTTGATTACATAATAAGTGAATTAAAAAAAGTAAATGTACCAATTATAGGCCGAGATTATTTCAGAATTATGGATTACATAGCTGTGCAGGACTTAATAGCTTTAGCTGAATTTTTGCTCCTCCAGGCAAATGATCTAGCTCTTGCAAATGTTCTAAAATCACCACTATTTAACTTCACTGAGGATGATTTATTCAATATCGCATATGATCGTAAAGAACAGTCATTGTGGGAAAAAATTCGAGATTATCATGAGATTATCTATAATAAATTAAACTACCTGATTAATTTATCTCAAACAGAATCCCCTATTACATTATTCACACATATATTACGCACAGGTAAGAAAAAATTTGCTTCAAGGCTAGGTCTTGAGTGCTTCGAGGTCCTAGACGAATTTATGAACCTCGTATTGCAATTTGAGCACCCATCTCTTCAAGCATTCGTTCAGTGGATAAAAGAAAATAATCCTGAGATTAAAAACGATATGCAATCAGAACGCAATGCTGTACGAATAATGACAATTCATAAGTCAAAAGGTCTACAAGCTCCAATAGTGTTTTTAGTTGACACAAATACAGTACCAAGAAACAGCGAAAGTATTGTATTTGATGCAACGGAAGCACCATTTTGGTGTGGCAAAAATAATAATGCTTATTGTAATCAAGTAAAAAGAGAGAAAAAATTAGAGGATTATAACGAATATTTGCGTTTGCTATATGTGGCACTCACACGTGCTGAAGATGAGTTATATATTTTAGGCAAAGAGCCAGTGCAAAAGGGCTCTTGGTATGATCTAGTTATTCAATATGGAGAATTATATGAGAAGAAACAAGCGCATTTACAGCCAATATTTAAAGAAAAAGTTGAAGTACTATGCATGAATGCAAACCACCCTTCTATTTATAAAAAACGTGATTATTTTGACGTTCCAGTGATTTCGTTTCCACCAAACCTATCCATATCATCCCAGTGCTTGACACTGGGATCCAGTAAAAAAGAAGGAGCAACTACTCACTCTCCGGTGTCATTGCAGCACGTGACGCTGGAACCTGGAGAAAAAAAGCCAGTGTCAAGCACTGGAATGACAAAAAGGAGCATTGGGACAACAGACAGCTATGCAAGAGGTTTAATAATTCACAGTATATTGCAATATATGCCCAAAATAGAGAAAGACAGGAGAAAAATTTGGGTTAGGAAATATCTTGATGGCATAAACACTAGTGAAGATAAGGATGAAATTTACAGCAAAATATTAGCCTTTAATGAAAAATATGATTACCTATTCGACTTAGAAGGCAAATCAGAAATTACACTAAGTGGAACAATTAATGGAAAAACAGTATTAGTACGGCTAGACAGGTTATGCATAACAGAAGACAAAGCAATTATAATTGACTATAAATCACACTATAATGTTTCTATGTCCTCATTAAATGAAATAAAAAAGCAAATGTTGACCTATAAAACCTTAGTGCAAGAAATCTACCCAGATAAGCAGGTAGAATGCATGATTATTTGGATGGAAGATTTAACCTTACAATCTTTGATTTAAACTCAGCAGAAAACTACCTCAATGCAGATACACAAAACATTATACTATACAATCTTCGCACATTGCATTTGTTGTAAACTCACTTTTACTCTATAGTTATCTTTTTATACTGCCTTATCTATCTTATTTTCTGAACTGATTTTCGTATTAGAACACATCCAATAAGAAGAATTACAAGAGGAATAAACCATAAAATGTAGGTACTAGATTTTACAGGTGGTACAATGATAATTGAATCTCCATAAGAATTTTTTAGCTCTGAAATTATTTGCTCGTCAGTATATCCATCACTGATCTTCTTGCGAATTGTCTTACGCATACCATATGCAACTTGAGACTCAGATTCGGATAATAATTCACCAGAGCATACTGGACACTTTATTACTGCAAATAAGCTACTTGCTCGCTCTTCCATGCTTTCGTCTCTTAGTTTATCATCCAAAGTAAAAGCATTTATACTTAAATGGAATATCAATGTAAAAAGTAAGCTAATTACTATTCTCATTCTTGGTAAATTGAGTGATAAAATCAGTAGTGGATAATTTTCCAATAAAGCCTGAACCTACATTATTGTCGTACTTTATTGAAAATTGAATGTCGTTATCAGTGATTTTTTCTGATAAGGAAGATATTGATTTTTCCAATTTATCTGCAGCCTTTGAATCATTAGTCATAAACGAAATTAATTCTTTATAATTTGATATGGCCACATTGATTTTATCTTCAAATGAAGATGTAACTAAATTGTAATTACTTACTCCACCATTCGCAGCAATAGAAAAGTTATTACTCTCAATCAAAAATTTTTCTATGTTGAAATTAATCTTAGAAACTGAAATATGGTTTACAAATTCATAATCTAATTTAGCGTCAACACTAAGGTAATTTTCAGGATGTGCAGTATGTTTATAACGATAAGTATAAAAATCAAATTCTAGTTTAGTATTTTCGTTTAGTTCTTTATCGAGGTGAAATTGAATATAATTACTTTTATCATTCACTTCAGTTATAACACTTTGCTGATTTTCTAAAACATCACATTTTAATCCATAATCTTCGTAACGAAATGTATCTATATAGTCTATTACAGTGCTATTTCTGTTGAATTTTAATGAAGATAGTAAATCATTTAGTTTAACAACAAAGTGGCTACTCACGTGTGTGTGACACTTTATATTCTTTTTCTCATCACTACGGACAGCAATGTTTACTTTATTGCTTGGTATATAGATATATACTGACTTATCAAATAATCTGTTTTTTATCACTAAAGCTTCAGATGAAACAGTTAATTGCTCATTAGAAAACTTTGGATTCGTTACACGAAAAACTAGGTTAAAAGGAAATCCCTTAAAATCATGTGAAATATCAACTTTTTCGTCATTAATGTAATCAGTTAAAAGACTTTTTACCTTACATGCAGAAAAATACCAAAAACCACTATACGCTAGAGGAATAAACAAAGGTAAGGAGATGAGAATATAGATAAAAATTTTACGCACGATCCTCTTATTTATCTAATGATATATTTCTTGTACCTCTGGGCACGGTTACGCACAAACCGTCAATATCTTTTGTGATTTTTATTTGGCATCCAAGCCTCGATGTCTCTGTTAAGCCGAAAGCTAGGTCCAGCATATCATTTTCCTCATCAGATATAGGGTTATGTGTTTCTACAACATCATAAAATTTTGAATCAACAATCACATGGCATGTAGAACAAGCAAGAGAGCCTTCACATGCACCTTCAAGCAGATCTGGATCACTTCTGTGAGCTAAATTAAGCAGAGTTTCTCCCTCTGCAGCTTCATAGCTTTTCTTACTTCCATCAGGTAAAATAAAAGTAACGGATGGCATACTATTAAAATCTCTACTAACTTCTCTATATTCTACAAATAATAACTATTATTTGCAAACTCTTTGCAATTCCATTGCCTATCTCTTGTAATCTGTATTCCTATTAGGACCTATATTTACTATCATATCTCATATAGTATTTCCTATTGCATTTATAATAAATAACAAGTTCGTAAAGATCATTTGGTAGAGCAAAAAAACTCAAAACCCTTTATGAATTTATATGTTCCCAGTATTCCTGAATTATTAATACCAAATCCCTATAATGATACTCTAAAACCATATGTCTGTTAGTACTATGCAAGAAAGTCATCCATGGTTAGCATAAATTCCACAAAGCTACAGAAAGAGTTGTGTTATATTTGTGGTAATTGAGGAGCTACAACCGCATGACGTCTTCCATTAATAACTATCTCACTTATTGCAACTGCTGCAAAAACAAAACAATAATATACTTTTGTTAGTACAGCAATAGGTGAAAGAGAGGCAATGCTGCTTGCTAGTAATATTTGAGAACCATAAGGTAAGATACTTTTTGTGATCGCAGTAAATATCTCTAATAAATACGCACTACGGTGTGGTGCAATGTTATATCTTTGTGCAAGTCTTTTCGCAATATTACTAGTTAATAAAATAGCAACAATATTGCTGGAAACCAAAATAGTAAACATAGATGATATTCCTGCAATCATAAGTTCAGCTTGACTTCTTGTGAGATTTACCTCATCGGTGAATTTATCTATCTTTTTCTGACTGTATTCGTACATTAAGTGGCTTAATCCACTACTGAAAAGAATAAATATCATTACCTCATTCATCTTATTAAAACCCATACATATATCATGAGAATAATCAATAATAGAATAATCAAAAAAAGCTATTCCTAATATTCCAGCAACAACCATATTAACAGCTAATATTACCTGTGTGTTTATTTCAAATAAACCCATAATTATTAAAGATATATAAGGGATAATTTTGACTATGGATAAATAATTCAGACTTGAGAAAGAAACAACTTCTGTGCTATTTGAAATCATTACTAGATAAGTAAGTATTATAAGACCTGTAACAGATCCTGTCTTTAGGGTTAGTTTTAGTTTATCCTTTACTGAAGCTCCTTGTGAAGAAGTAGCAGCAATAGTAGTGTCAGATATCATTGAAAGGTTGCTGCCAAACATAGACCCACCTATCACAGCTCCAACGCCCACTGCACAATCAAAAGCTCCATTTTGTGCTAGATTCACAGCTATTGGTGTTATAAGTGCAATAACTCCGATTGATGTGCCTATTGCACTTGCAATAAACGCAGAAATAAAAAACATTCCAGGAAGTAATAATTGTGCTGGAAGAAAGCAAATAGTTAAGCTAGCAATCACATTTATACTACCAAGCGATTGAGTAACAGTAGAAAATGCCCCAGCAAGGAGAAAAATCAAACACACGGTAAGAGTAGTTTTATTACCCATACCTTTTATAAGAGTATCAACGCTATGCTGAATTTTGTTTTTATTGAATAGGATAGCAAAAAATAATGCTGGTAATAAGCAAACTAACGGTGAAATTTGATGAAGAGGATTGTCAAACCCAAAAAAAGAAAAATAAATACCACTACCAAGATATAAGGTTAAAAAAATAATGAGAGGAAGAAATGCAAACACTTGTCGTAATTAAATAAATTGAAAATATACTAGAACAAGCTATTTTAAGCAACTACCAATACAGTGTTTTTCTAATAATTTTGAACATCTTAAGCCATCTACTTTTGAATAAATTCCATTTGCATTTCTTGTATACTATCCTCTATTTGCTTTATTTGTTCTATTAGCCTTTCCTCTAAGTCAAAATTACCGCCCAGCCTTGCTTTAATTTTTTCCTCTTGTAATACATTTAATTCTTTCCGTAATATTATATTATTCCAGACATTTTCTGCGGACTTTTTCTCATTTAATTGATTGTTTAGTATGCTAGTTTTTTCAAATATAAACTTTATAATGCTAGACTCCCGTAACAGAATTTCTTTATTAAAATTGCTCTCGCTAGTTACCATATTAATTACGCACTGTTGTAATTTTTTCATCTCCATATGAGTAAACTCAAAATGGGAAAATTGCTCGAAAAATATAGGGTGATTTAAAAATTCAGAAAACTCTATTACTATGCGCAGAATTATAGCTTGATTTTGCTCTGCTTCAATTAATTTTGGAGATTTGTTGTAGAGATACTCCTCTTTTGTTTCTCTAGGTCTATTTTTAAAAATTTGCTTTTTAAAGCTACTTCTCAGTTCATTAGCTTTATTGTAAAAATAATCTCTATAATACCTTCTAATACTGCTATTACTGATAGCATTTACATATTCCATGAACTTGTATTCAAGAATTGAATATTTTTCCGGGGCAAATTTTTCATAATTTTGCAAATTGCTATCGATTATGTGATGCCATAAATATTCAGAGTGCAGTTCTGTTGAGCGATTAAAAGCAGATAGTACATCTTCCGTCTTATATTCTAGCTCATTGCATATATCGTATGGGTCCTTGTTGCTTGGCAAAGTCACGAACTCCAATGTGTATCCAGGCTCCAGTATCGGCAGAACAAGTTCTGCAATTCGAATAGCAGCATGACGTCCAGCACTATCACCATCCATACAGATAGAAATTTCTTTAGCAAATTTCCAAAGATTTTTTATCTGCTCTGCAGAAATTGCGGTACCAAGCGGAGCAACTGTATTGCTAATTCCCGCTTGATGTAGTGCTATTACATCCATATATCCTTCAACAACAAATAGATGCTGTTTTTTGCGTATTTCACTCAAAGCAAAGTTTAATCCATATAAATTTTCTCTTTTCTTAAAGAGCTGATTCTCTCGGCTATTTAAATATTTTGGTTGTTGATCAGGACTAAGCGCACGTCCACCAAAACCAATAACTTTTCCTGCAATGTTCTGTATAGGAAACATGAGTCGATCATAGAAATAATCACGAGAATTTCTATTTATCAACCCAACATCGATCAAAATCTCGTCTTTAATACCAGAGGAGTTCAAATATTCCTTCAAGCCAGAACTTGGTGCATAACCTATTCTAAATTTATCTATGATTTTGAGTGAGATCTTGCGCTGCCTTAAATAAGCCATAACACCTCGATTTTTCTGCGCGAACCAACTTGCAGCTAAATTCAGTGCTGAAAACAGTTTGTTGTTCTCTTTAGCAACGCTGAGGTTTTTGGGTAACTCAATACCTGCAACAGATGCCAATTTTTCCAACGCTTCCTTAAAACTTAAGCCCTCAGTTTGTGAAATAAATTCAAACGCATCACCATGAGCTGAGCAACCGAAACAGTAATATAAGCCCTTAATATTGCTGACCGAAAAAGATGGAGTTTTTTCGTTATGAAATGGGCAGAGTCCAACAAAACTATCTCCTCTTTTTATTAGCCTGACTTTTTTTCCTACTATGTCGGACAACAATAATTTTGACTTTATAATATCTATATGATCCATTTTACCGAATTAGTAGTGGTAGGATAAAAATTATATAGAATTTATGCATATCTGACTCGAAATTTATTCAGAAAGATCAGGAGAGCTTGACAAAAAGCTCAAAATAAATTACCCATATAAATATCCTTAAGTTGCAATTTCTTATATGTCAGATGTGATATCGGTTGCTTCAGACCATGCAGGTTATGAATTAAAATCAGAAATAAAGGCTTACTTGGAAACTTTAGATTATACAGTGATAGACCGTGGCTGCACTGCTGAACAAAAGAGTGTAGACTACCCTGACTATGCTGCTGAAGTTGTAGAAGATATAACAAACAAAAAAGCAAATTATGGAATATTAATTTGCGGTACAGGTTTGGGCATGAGTACTGTGGCAAATCGTTTTGAAGGAATCTACGCTGCTTTATGTAATAGTGTTGAGATCGCAAAATTAGCTCGCGAGCATGGCAACGCGAATATACTTTGTCTTGGTGCAGGGTTTACTGCGAGTGGATTAGCAAAAGACATAGTCAAACAATTCCTCGAAACAGAATTTTCAAAAGAAAGTAGACATAAAGAACGCCTTGATAAACTCAGTAATATTAGCAAGAAAAAAAACACAAAAACTTATACCGAAGATGAAATATCAAAATTCGCTAAAATAGCAGGTGAATGGTGGGATGAGAATGGCAAATTCAAGCCATTGCACATGATGAATCCTGTGAGAGTATCATACATTGTTGAGAAAATAAAAGAATTAAAAAAATGCGATTTAAAAGAACTATCATTGCTCGATGTTGGGTGTGGTGGTGGCATTTTGTCAGAGTCAATGGCGCGTATTGGTATTAGCGTTGCGGGAATAGATGTATGTGAGGAAAACATAAAAGTGGCACAGTCGCATGCGAAGAAAGTAGGGTTAAATATAGAATACACACACACTAGCATTGAAGAGCTAAGCAATGACAAGAAGTATGACGTGGTTTTGTTGATGGAAGTGGTTGAACATGTCGATAATTTAGAGTTTTTCATGAAAAAAGCAATAGAGCTGTTGAAGCCAGAAGGGCTAATTTTTATATCGACAATAAATAGAACTATTAAATCCTTCTGTCTTGCAATAGTCGGCGCAGAGTACATATTAAACTGGCTGCCAAAAGGCACACATAATTGGAATAAATTTCTCAAGCCATCAGAAATTGCAAATCATCTAAGAGAGAACAATGTAACACTGCAAAACATGGCTGGTATGGAATATAATGTAATAAAGCGTGAATGGAACTTGACCAAAGGTGTGGATGTTAATTATATACTTTGTGGAAACATTGTAATTTGAAATCTCATTCAAGTACTAGAAGGTAATGCAAATATTTTAGGTAGTTTTGCTTTACTTAGCAACTAACTTACCATATGTATGTCCATAGAATATCGCTATATCAGAATATGCTACAACTACTAACCTTACTTGCTGTTATCACTTCAGTCATATTTTTTGGTCATCTAGTTCCAATGGAAGTGAAAACCTTCTTGTATTCAATAAGCCTTAGTATAAAAGAGATCTTACTATTTATAATGCCTTTTATTGTTTTTGCATTAATCTTTAGTAGTGTTAACAATCTTAAGCAGTCGGCTATAAAGTTTATATTGTTACTTATTATAACGATTTTCTTGTCGAATCTAGCTTCAAGTTTAATAGCTTATTCTGTTGGGCATTTCATCACACAAAACACTTATTCAATACAAGATATAACGTATGAAGAAACAATTGTCCCTTTGTGGTCATTTGAATTACCACCACTGCTTTCTAACTTTCATGCCCTTGCTTATGGATTTACATCCAGCTTAATGGCATCTGTTTTGCTGCCAAAAAAAAGCAAAGAACTTTCGCACAAAATGTCAGATTTCATTTTGTTTGTTTTGAAAACGTTTTTGACGCCAGTTATTCCAGTATTTATACTTGGGTTCGCTTTAAAAATGCAACATGATCAGGTTCTATCTACAATATTTAGAGATTACTCAATAATTTTTATTATTATCATGTCTGTAACTTACCTTTATATCTTCCTCTTGTATGGAGCAGCTAATTCATTCAAGATCACAAGCTGGATAACCAGTATAAGCAATATGGTGCCAGCATTTATTGCTGCAATGAGCACGATGTCTAGTAATGTAGCCATGCCGCTTAGCCTTGAAGGAAGCAAAAAAAATGTAAAGCAACCTGATATAGCATCGTCTGTTGTGCCAATAACTGCTAGCTTTCATTTAGTAGGTGATTGCTTTTTTATTATAATACTATCAATGATAATGACTTTTGGTGGTGCATTGTCTGCAACAGACTATGTGACTTTCCTTCTCTACTTTCTGTTATTTAAATTTGCTATTGTTGCAGTTCCAGCGGGAGGGATTATGGTAATGTTGCCTGTTCTTGAGAAGTATCTTAAATTCTCTCCAGAGATGCTTTCATTAATTACAGCATTGTATATAGTGTTTGACCCAATAATAACTTCAGCAAATGTTATGGGTAACGGTGCCTTTACTATAATGTTTACAAAGCTCTATGATAAGCTTAAGTGATGTCCATTCTAGCAATTAATACTGTAGGTGCTGGTAGTTCAATAGCAATAATTGATCACGGTGGTAATTGTTTTGTGGAACGTAATTCTGTAAACAATAGTCATGCGGAATCATTTTTTCAAATTTTAAGCACTCTATTTAGTAAATATAACTATAATTACGATAAAATAGACCATTTAGCAGTGGTAGTTGGACCAGGAAGTTTCACTGGAATTAGAGTTGGTATATCAGCTGCACAAGGTATAAATCTTGCTACAAATAAGCCGTTATACGGAGTTAGTGCGCTGGAAGTTCAAGCATATGCAATATCGCTATTTTGTGCAAACAGCAAAAAAAATATTAAAGCTATAATCGAAGATGATCAAAGGTTTTATACGCAGTTATTTGATTTCAATTTGTTACCGCTATCAAATCCTGCTGTAGTAAGTGAACTCCAGCATGAAACGGACTGCGTTACATATATGGATTGCAGTTTACCAAAGTTGGATTCTAGCCATACAGGACTATTAGTCCGTTATAGACTGAAAAATAAACAAAAATTAAATGGAGTTGAAGCTCTATACTTAAATGAGCCTTAGTATATGAAATTGTTGCCTATTGCGTAAACACTATCAATTTGGCCAAATTTGTACATCTGACTTACTATTTCCTCTGCTACTTCTTTTATACTCATATTTGAATTTTCTACCTCTATAGCATTTTGTGGTACAAATAAATCTTCCGCCCTAAATTTAATACTATTTATATTAGTAACCTTCCTATTTTTTCTTTGCTTTTTTGATATAGTACGCTCTTGTAATACCAATGGATTGCACCTAAGTACTATAGGGAGGATTTTTGTGCTCATTTTTTTACTAAGCTCTATTATTGAATTATATATTCTTATGTTGTAATCATTATTTTTCATTAATTCATCAACAAATATATAATTTTTTGAGTCAATAGGATAGGCTTCTATTGCCTGAAGCATAACGTTTGCAGTGTTATATATTCTATCTCGAGCTTCTTTGGAAGCTTGATTATATTCAAGTCCACTTACAATTACTGCATTTATCATACTAGATAATACTATTGCTGTAGAAAGTTTACCACTTCCTGGAAGACCAGTGATATATATGAAAAATTTTGTTAGCTGTTTTTTTATGTCAATGTTTACCATATTATTTTTAATATTAAAACCTACATTTATAATAACATAAAAATAAGGCTTTAAAACATATGAAATATTACATAAAAAGCCGTTTTTATAGTTAAAATATTATGTAATCTAGAAATGTAAACTCTAATCACCTAAGGCAAGTAAAAGTGCTCAGTATTTTAACGTAGGTTCACCTTTTAGTTTGTAATAAACTTTTTTTCACATATAAATCATTAGAAAATTTTAGTCAAGAGCTATGTTATTAACAAATAGTGAGTTGAAAAGAGACCTAGTTAACGCCTATCAGATTTTATCTTATCTTAAATTAGATGATCATACTTATACTCATCTCTCTGTACGTTCTGAAGATAAAAAGTCATTTTATGTTTATCCGTTTGGTATACGTTTTGATGAAGTAGATGAAAGTTCATTGATGAAAGTATCGTTTGATGGGAATATAATCGAAGGTAAAGAATATCAATATAATAAAACTGGCTATGTAATCCATGGCTTCATTTATCAAGCAAGGAAAGATATTCAAGCAATTTTTCATCTACATACACCTTCTATTGTAGCAGTTTCTTCTCTCAAGGATGGATTACTTCCAATAAGTCAGTGGGCACTGCACTTTTATAATAAGGTATCTTACCATGATTATAATTCCCTTGCACTTGATGATGCAGAAGGAAAGAGATTAATAGCTGATCTGAAAGAAAATTTTGTCATGCTAATGCGCAATCATGGATCTATAACATGTGGTCAGACTATACAAGAAGCAATGTTTTATACGTATCACTTAGAACAAGCTTGTAAAACTCAATGCTTGACGCTAGCAATGAATAGGAAGTTGTCAATTCCAAGTGAAGAAATTTGCTCAAAAGCTGTAAAGGATCTTCTGTCTTTCGAAAGCAATCTTGGCGAGAGAGATTGGCACGCATGGGTTAGGTTGATTAAAGGTAAGTTATAAAAGTTTCTGACTCTTCGATAGATATTAGATTTCTTGCATAGTCTGAAATCCAATAATGGTTTCACACGCTGTAATTCATGCAAGAAGTCTAATGTCTCCATCTCTACTTAAGTTAACACCCTTAACTAAGCAGATACAAGTAAATAACTAGTAAGTTTTTTCAATCCTGCTCCACAGCAAATTTTAACGCTATGTGAGTAGTTATAATGCTGTTAACAATTAAAATGACAAAAATTAAGATGGTGATTAGTAGTGTATAAATATTCAAGGATAAATTTTCAAATTGAGTTAGCAATTTAAAATATATAAAAGTTGGCATTATTATTGGCAAAACAAGAATTTGCGATACTCCTGATGCTAAGTTATTTCGACCAATCATTAATGCATTTCCAGTAGCTGAAATATTAATGATTATCAGCGTATTAAATAATAAAGACACTCCAACTGCTATTGAATGTTCAATATTATTGCCTAGAATTGCAAAGCTGAACATGAAAGAAATCACTGAAATCGGTAACCCAAATAACAACCAGTGAGCGAAGATTTTATAAGCAACTATCAGCCTAGAAGAGAGTGGCTGTACAAAGATTTGCTCTAATATTCCATCATGATAATCAGATGTAAATAAATTATTTGTAGAGATCTGCAAAACAAATGTAGCACATATCCATGTTAATGTTAATATGACTTCTTGTTTACTGTTGTTTTCAAGTGTATATGAAGATAAACTTAACATTATAATAAAAATACATACTATATAAGTAAGATTATTATTATTTATTACTAATTTTTTTACCGAACTAATCATACCAGGATTTTAAATGTTTATTATAAATTATAGTGTTTACTTTGAGGGTAGTATAATTTTTTGTGTTTACAAGTTATATAAGTTTTAATATATTTTATTGATAATGCTATGGAAAAATTAATAAAAATAAAGTTACCAGAAGATTACGTTCCTTCAGAAAATGAAGAATATATGAACGTAAAACAACTGGAATACTTTAGCTTAAAGTTACAATCAATACTCTCTGAACTGGAGAAACAAGATCTAGAAGATAGTAGTATTTATTCTGATAGAGATAGTGAAAATGGAGAATTAATTAAGCGCCGAAAAGATAGAAAAGAAAAAATTAAGGAGGCGTTAGAAAAAATAAAATTAGGCATTTATGGTTACTGCGATGGAACGGGAGAAGAAATAGGAGTAGAAAGACTTAAAGCTAATCCGCTTGCTATGTATTGTATTGAAGAACAAGAGAGAATAGAAAAAGAAAAGAACGTGTATAACATTAATGATTAGAACTTGTCCGGGAATTCAAGCATATTCCTCTCCTTAACATAACTCTACTCATAGCCAGATATATGAAATTTTCAGTGAGTAAATCGTATTCTTTCGATAGTCTTCTATTCCTCAAGCAAAAGTCCTTTCTACAACCCACCTTCTTGGCTGTACTTTAAACCCCTCATTGGTAGTAGCTAAGGCGGTGTGTCTTTGTTGACTTAGAACCTACATGAAGGCCTTTTGACAATCTCAATATCCATACCATATTCCTCCTTTATATGATTTTTTAAATTTTCTCCTTGGTATCCCATCACATTTTTTTAACTATAGTATATTTTTTTCTTACTTTCCTGTATGATACTCTGAAGTAGCTTTCTATTCTTGTCCATTCCCTTTGACTTAGGTCTGCTGGATGCTTTTTTCTCATCTTTACCCAGTACTAAAACTTTAGATATTATAGCCTTTTACTAATCCCTGGACAAGCTCTAGCTTCGATAAACTCAGTAGAAGGTTCTTTTGCAAAAAATGCAGCATGTACAGCATTTTTAATAAAAAAACATGCAGCAAGTGCAAATATTGCTGTCGGTACATAGCGCAAAGGAGAAGCTATACTAAAAAAAGTAGCAGAAGCGACGATTAAGCAACAACAAGTCAGTATCGTTTGATCACGTAGATAACGTCTATCAACTCCACCATATTCAGCCATCAACCCTTTAACTTTATCATTGCTACCGTATGGCAGAGTAAGCGTTTTAATCAAATTCATTACACCATTATTAGTGAAATATGGAGCACACTCTATAACTCTGGAGCCATTAACCTTCTGATTAGGATCTGCACCATACTTTAGAAACAACTCTACATATTTTTCGCGTTTATCGTTGTCACAATTGATTGCTTGATATAATGGACCTCGACCATTTTTATCTAACATATTAGGATTAGCACCATATTTCAAAAGTATTTCCATAGTATGATCATCATCACACAAAACCGCTTTAAACAACGGATTTTTACCACTTCTATCTACCATATTAGGATCAGCACCATATTGTAACAATAACTCTACAATTCTGCTGTCGTCGAGAACCATATAATAGTATAACGAAGCTTGATTATGTAATAGCTTTATATTAGGATCAGCACCATTTTCTAAAAGAAGTTCCAAAATACTATAATTTCTTGAATCTTTAGCTTGCATTAAAGCAATAGATAATGGAAAGTAAATACAAATAAGTTCTTCATTGATGTAATCACCAAATCTTCCATCTTTACTGCTTTTGAATTTGGAAAAAAGCTTTTCAAGACACTTTATATCCTGATTATATAGAGCTATATATAAGTAAAACCTCAAATCTTCAGGCGAATTAATTCCATTTAAATTTCCGTCAGTTAGATTTGTCACCCCTTCTATATTTTCCTTAGTGAGAAATTCATATGCAGTACCTAACTGCTTAAATTTTTCTTCATTTTGTTTCTTCACAACACCACTTTCACCTGAATGTTTATCAGGATGATATTTCAAAGCTAATGTTCTATAAGCTAATTTAATTTCTTGTTCACTGGGCGCATCGCTTGATTGAAAACCTAATATTTTTAAAGCTTCGTCTCTTCTCATAACACTTCTTTAAGAAATTAAAGTATATAGTTTATTATATAATATCTATGATATAAAATTAAGTAATTCCCGATAATCTAGAAAAGCAAATTTTTCCATTAGCTGATTTTTAGAAAAATTTAATCCCCTCTCATAAAATTCATTTTTCAAATCAGATTTACAGTAATCATAAACCTGTCACGTGTAATGCTTATCCACATAATCACTAATAATTTCCTTAAATTCTTCAAAAATATTATCACCTTGTAAAGTTTTGAAATATTTGCCGTCTTTGTAGACTGCTGAAACGGGTTTTTCTCCATACCCAGGCAGGCTAATCCCCAGATTTGCATGTTTGCTCTCTCCAGGACCATTTACTACGCATCCCATAACAGCAATACTCATATGCTCTACATCTAGATTCTTTTTCTTCCATATCGGCATATGAGTTTTTATGTAGCCATTTACTTCCTCAGTTAATATACGAAAACGATCGCTACTTGTGCGTCCACAACCAGGACATGAACTCACCTGAGGGTTAAAGTAGCGCAAACCTATAGACTGTAGTATTTCCTGACATACTACCACCTCATTAGTGCGTGATTCACCAGGGCGCTGAGTTAAAGAAGCCCGGATAGTGTCTCCAATACCATTTTGCAATAAATAAGTAAGTCCTGCTGTGGTATTTACTACGCCTTTGTTACCCATACCAGCTTCGGTTAAACCCAAATGCAGCGCATAATTGGAAGATTTTGCAAGTGCCGTATAAACTAAAATTAAATCTTGCACTTTACTGACTTTACATGAAATGATTATTTTCTCTGCATTAAGACCAATCTTTTCAGCTTTTTTTGCACTACCAAGAGCAGACATTACAAGCGCCTTACGTAATATAACATCAGAAGTTTTTGGATTACTAGACAAGGAGTTTTCATCCATTAATTTTTGTGAAAGGTACTTATCAAGACTACCCCAATTTACTCCAATTCTGACAGGAAGATCATGCATTATTGCATACTCTATAATTTTTTCAAATTTCTCATCACGTTTATCACCAAAGCCTACATTACCTGGATTTATCCTAATTTTACCCAGAATTTTAATGTTGTCTGGATAGTCCTGAATCAGCCTGTAGAGCTCATATTGTCCACAGCCTACTAATATCTTACCATCAAAGCCTTCTTTATTTATTTCCTCTACTATATAAGGTATTGCTTTTGCTACTTCCTCTGAGTTCAAAGCAATTCGCACCAATTCTGAACCTGCATGCGCTAGTTCTATTACTTCTTTTGCATATTTCTGAGCACTGCTTTTTATGTTGTCAGAATCTATATGTGCACCAAGTGCCATGGATTGAACAACTATAGGATTATTTCCACCTATCTTCACTTGTCCAACTTTTACAGTATGAGTTTTATGCCTGGAAACCGGCGATGACTCATATGCATCATCACTCAATGTCAGGTCTCTATCTAGCATATTATTAATCGTGACACTATTTTACTGTGTCAACTACACTGCCAAATGAACTTGAACCATTTAAACTATGCTGTGGTGTTCTATTTAGATCAGTAATAGAATCATGAGAGCACGTTCTTCTTGATGGACTTTCTTTTATAGTAACATTTATAGGGGAAACTTTTTTTTCTCGTGTTGAAGTAACTTTTTTCCCTTTTTGTTGTTCACTTTTATGCTGCTTACTTTCATACTGAGAAACTGGCTCTTGATCTATAAATACAGCACCCTTTAAACGTGCAAGATTAATACCATGCTGATTGATCATAGCATCCTCCCCATCTTCAACTATGCAAGCTCCCACGTTGTTTGGCTCGTTATCAAGGCTAGCAATTCTTTTTTCTTTTAATTTTTTGATTAGATCTTCTTTATTTATAGCTAGATCTTGTAACTTTTTTTTCTTGAGAATCCCCCTACGCTTTTCATATAATTTATACGACTCAGCAAAATCCTCATCTGCATTAAAGTTTGCACCACCAGGATTACCAGGAGGTATGTACCTTTTACTAAGCTTCACTTTAGACTTAGCTTCAACATCATGTACAGTAAAGAAACTAGAAACCAAAAATATTAATATAAATAAAACTTTAGAAAAGATCTTAAGCATACTATAGTGAATATTGTGCTTTAAAAGATACCAATTAACAAACTTCAAGTAAATCAGAATCTCTACTAACTTTATAATACAAACATCTTTCTAAAAAATTTACTACCAAAACCTGCAAAATCTAAAGAAAGTTTAAGGTGTTACAAATTTTACGTAACACCTTTACAAGAAGGGCATTACACTCTTACTTGTTGTAAATTATTATTCAGTTTTTTGGTATCACCTACATTACTAAACTTCCCATTTGGCTTATCTTGAGACAAGTCGTTTTTCTTCTCTTTATCAAGCTTAACTCCCTGATAGATACAGAATGCAACAAAACTAGTTACTGCTATTGCAGCAACAGCACTGACTATGGCACAAGTTAGTATTGCTTGTTCTTGCCCCCCTACCATGTCTGCAAATGTCTCTACCTTTTCTTCCAAGCCTGTGAATTTTTCTTGTAGACTATCGAATTTATCTGATAGTTCTGTAAAACTTCCTGACAAGTTATCGAATTTATCCGACAGATCTGCCGGCAAACCTTCAAACTTACTTGACAAACCATCGAATTTTTTCGACAGCTCTGTAAAGCTTTCTGATAAACCATTAAATCCATTTGATAGCTCTCCTGATAAACTGTCAAACTTACCTGACAAACCATCAAATCCATTTGATAGCTCTGTAAAACTTCCTGACAACTCTATTACTTGTCCTGGTGAACCTTCAAAGTTTTCTAATAGCTTATTTATTTCTGTTACTTTCCCTTGTAGCTTTGCAATTTCTAACTTATCAAGACCTTGCAAGTTATACTTAATGTTCTCAAACCATCCCATTTTTTAACCCCCTAGCTAATTAATATATTATAATTTTACATTCCCAATGTTTAAATTATTATTAAATTAACTATCATTATCTATTGATCTTAAAATAACTTTCCTTGGTTTAAGTTAGCGGTTATTCCACCAATATCTCTCTCTTTCCTGAGTAACTTGGAGCACTGACAATACCTTCTTTCTCCATTCTTTCAACAATATTTGCAGCTCTGTTATAGCCTATTCTAAGTTGCCTTTGAATGTAACTAGTTGAAACCTTTTGATCTCTCTGAATGATGGCCACTGCCTGCTTGTATAGATCGTTCTCTTCATCTTCTGTTTCACCTTCTGATTCCGCGAAGGAATTTTCATCTTCTTGAGTGATTTCCTCCATGTAGTTTGGCTCACCTTGCGTTTTCAGATGATCAACTATATTTTGCACCTCGTCATCACTTACAAATGGACCGTGAACTCGAATAATCTTACCACCAGAGGCCATATAAAGCATATCACCCATACCGAGCAATTGTTCAGCCCCTTGTTCACCAAGTATGGTACGGCTGTCTATCTTAGAAGTAACAGCAAAACTGATTCTCGTTGGAAAGTTTGCTTTGATCACTCCTGTTATCACATCTACAGATGGGCGTTGTGTTGCCATTATGATGTGTATCCCTGCAGCACGAGCCATCTGAGCTAAACGTTGAATAGAGCATTCTATATCTTTGCCAGCAACAAGCATCAAATCTGCCATTTCATCCACAATCACTACAATATACGGAAATGTCTCCATTTTAATCGGTATTTTTTCAAACAAAGGTTTACCCGTTGTTGAGTTAAACCCAATCTGTACAACGCGCTCCAACTCTATTCCGCTATTCATCGCTTCTGTGATTTTTTGATTATAGTTTATTACATTGCGCACATTTAAATATGACATCATGCGGTAGCGATTTTCCATCTCTTTCACTATCCACTTAAGAGCAATAACAGCTTTTTTTGGCTCTGTTACCACTGGCGTTATTAGATGCGGTATTGCATCATATATTGAAAGCTCAAGCATTTTGGGATCGATCATTATCATCTTGCATTCATCAGGACTTAGTCGATAAACAAGCGACAGAATCATCGTGTTAATTGCAACCGACTTACCTGACCCTGTAGTTCCGGCAACAAGCAAGTGGGGCATTTTAGTCAAATCTGCAATAACTGGCTTTCCGCTTATTTCCTTGCCAAGTGCAATTGGAAGATTTAAGTTTGCATTTTGGTATTCTGGCGATTCAAGTAAATCACGCAGCATCACAATCTCTCTCTCCTTGTTCGGTAATTCTATTCCCATGGCATTTTGTCCACGAATTATTGAAATACGTGCAGAGAGTGCACTCATTGAACGTGCAATATCATCTGCAAGACCAATCACTCTTGCAGATTTTGTACCTGCTTGTGGTTCAAGTTTGTATAAAGTCACAACCGGTCCATAACATACACTTATAATTTTTCCTTGCACGCCAAAATCACTCAGCACCTGTTCGAGCAGAGATAAATTCTTATTGCTCTCTAATGCATTCAACTGTTTTCTCTGCATAGATTCTTCTACTTTAGAAAGTAAGTGAATGCTTGGAAACTCAAACTCGCTAGAAGGTGGTTTAAAAATCTCTTCGGTAGCTTTTTTCTGTCTTTCTTTTGGTTGTTGTCTAGTGGTTCTATATTTTCCCTCTATTACTAATGGTGCTATTGAATAATCAGTAGTTTTACGTAACCTGAAAAACAGAACCTTTGTAAAAAGAGAAAATATTTTTTTACATAGGAAAAGCAAAGAATAAACCGTTCTCTTCCAACCAATCAATCCTACAACACCTATTGATGCTACTACTGTGAATATGTAAAACGGGCAGTGGCCAATTAGAGTATTGCCGACTATTCCACTGTGCATGTACCTAGCAGTGATACCGAGCGAAAGTTGCGCTAATGTAGCACATATTCCTAAATTGATTAATATTAAATAGAGAATCTTCAGCAGCCTTTTTGATATCAAAAAGTAAACTATGGTTGTAGCTATTGTAATACTAGTGAATCCAAGAAATTGAACTAATATATCAGCTAAATATGAACCTACTATCCCACCTAAATTTGTTACTTCCTGATCTGTAACTGTATTTAAGGATGGATCTTTATAATTATAGCTAAAAACCGATATATATATATACATTAAGAGAGATACGTATATTACTGATTTTAGGTGTTTTTTTAACATCTACTTAAAGTAGTAAGTAATTGTATATTTTACAAAGTGAATTGCTATTATCAATATCATTACGGATAAATCTAATCCATTGAACGGTTGTATATACCTTCTGATAACCCTTAGTGGAGGATAGGTGAGTCGATTTAAAGTTTGCATTATGCTGCTTACAATCTCATTATACATGTTAACTACATTCAATTTAATCAACAAATCGAGAGCAACTGAGCATATTAGAATGAAGCTGTAAAGATCAAGTAACAAGTTAAGTAAGTATATGATTGGATGCATATTACTAATTTATACTAAAGTCTATTATGTGTAGTGATATGTATAAAATCAAGCCCCACAATAATTTTTATGCTGAAATAGGTGTAAACAATAACTGATTAGTCTGTTTATCAACTGATATATCTACAATTTTTGAGCGTGGGTTTTTTGTTGTTTCATAAAATTTTTCAGCTCTTTTTAGCATTAATGTTGCATCTTTAAGCTTAACAAAAATAAAATTATTGTTCGGAAAAATCGGAAAATCTTCAATGTATCTATTATATAAATAAAAATTCACAGCCAACTCTAATATTTCACACATTTCCTCAGATGTTAAATTAGCAGCTCCTGTATCGTAGTGAAAGCCTACTGCTCCTCTATTAGGATCAAAAAATATATATTTACCATTTTCCCCTTTGTAAACCAATGTAGAATGTGCAGTGGATCCGTAATTGTCATCTATTGTGCAGTTATAGAGCCTACTATCAAAGGTGTAATCGGAATTGTCAATCCCATCCTTTTTACAGCAAGCACCACACCAGAAGGAAAATTCTAAGTAGCGTCCTACTTCCACAACCTCTAAAGCACTTTTTATTTGTTTTCTAATTGAGTATAAATCTCGACATACTCGAGTATATATAACTTCATCATAAAATGATTCTCCTTCACGATTTTTAATGCTCTGAATATCGAAAACAGGCAAACACTGCGTCAAAATATTCATTGTGAATAACATAGCCTTTTGCCTTTTTTCTCCATTTTCTCCATTAATATAAGCTACAAAATCTTGCTCAGACACATCTGAATTAGGCTTGAGAAATTTTTTAAAATTCTCCTTGTTTTTTAACTCTAAAAGAACAATAAAATAACTTAATGAATGACATAGGCCTTCTTGAGGATCAAAACCCAAAATCTCTTCAAATCTATTTTTCAGTTTTGAGATTTTTAATATACTGCTTCTTATATAATCATTTAGATAAAAGCGTATAGCTTGCTTGCCTTCAAACAATTCTTCGTATTGCCCATCAGGTGATAAAACTGACGTTTTGTATGAATAACTACCGTTTTTTTCACATATGCTTTTTATATTCTTAGCAATACCCTGTTTTATATTTGCACTGATAGTAAAGTTGTTTTTACGATCTACCGTATTTTGCTTCAGATTTAAATTTTGTCCGGTAGTATAATTTAAAAATCTCGCTATTTCTTGCCCTGAAAAAAATCTATAAGTTTTTCTATTTTTAATCTTAAAAAGCACCTCGATTTTAGATTCATTTTTGCAAGTCCAAACTTCTAGTATATTAGACTCAGCAATACTATTCTTGTATCTCTTAGACAAATAACTTACACGTTGTGGCATTAATGTATTTTAAAATATAATCTAAAATCTTTAATTAAATTAATTAATTTAGTTATATCTAATATTAACAAATAATCAATACTTTAATAAAATATTCTTTAGATTTAATTTATTATATCAATATCTAATAATCCTAATTCTGGATTAAAGATGAAAAAGAGCATGAATATCAGTAATTTATAATTACGAGATTTACGTAGAAAAATTAATAAGCGCCCAAATTTAAACGGAAGGCATCCTAAAATCACCAATCAATTCAGTAATTTTAATGGTTTAGTTGTATAAGCTATGCTATCAACTGCCATTTTTAAGTTTCCACTGCAGAGTGGTAAAATAAGGTAGGCAAGAAAAGACACCTAAATGGATGTTATCCGAGTAGCTGACGCTGGTATCTAGCCTTTTCACGCGCAAAAAATGTTAAAGTGCTTACCAACCTAGTTGGATCCCATTGTCAACTACTCGAATGACAAGAAAGGAAGCACAGGTTTCAATATTTGCACATTAGTCATACATCTGAACGGATACTTATATGACAAGATAAGTATTCAGAACCATTTTTCTTATTTTAATATATGGTCTACTCCATTACTTAATAAGATAACTTCTTTTAACTAATATTTTTATTTATAAAATTAAGTAACTACTTATCATAAAGTTGATCTATAGATATGATACTGCCGTTTGACGATTTTTCAGCACATTCTTCATCTTCGTATTCTTTATCAGAATCAACGCTAAACACTAAAGTATCTCCTGAAATTTTATCATGAAACTCACTAATAGCAAAAAACGGTACAGTGACTTGTTCTTGTTTTCCACGAAAACTCAAACTGACGCTAAGCTTATCCTCAAGAACTTTTAGACCATAAAATTGATGCTGTAATATAATAAGCATTTGAGTAGGGTATGATTCTTTCAAGTAGTCTGGTATGACAATACCATTAAATCGCGTAAAAAACAGTATCTCTAAGTGAGGAGTAAAAACATTATCTAATATAGTATCTAGAGCCTTTTTGATAACTTGAAATTTAGCATAACTAAGCGACTTCTGATAATCTGTTTTATCCATATAACCCTTACATATGTAAATTTAGGGGGAACTTCTGTTACCCGGCGTTCCCTAAACCGTGCTTATAGCAATGAAGTTATAGTGCCTAAATTAAGCAGCTAATGCAACATTGTCTTCAGCAGCAAAATTATCGTTTGCATCTAAATTGTGAACTCTTAGCGGTGGTATCTAACCGAGCAAAGCTACCATCTTTACTATGCATGTCGATCCTTACTCGCCCCCGTATTAACAGAAAATATGGTGGAGGCGCCGAGTACTGCCCTCGGGTCCAATACACCTATTACAAGGTAATTTTATTGCCATAGTACAAAAAAATGTACATCTCTATTATACAGTAGTATTGAATAAATGTCAAGTTGTTGAACGTAAAATCGGTTGTCAGCTAAAAAACTAATAAAAAAATTGCTTCGCCTATTCATCTAACCTTAGTATAATTACAGTAGAGGTATTTTTAGAGCTCAAAATCTATCTTCGTCTGCAGACTTTTCTATCAAACAATTAAACTAAGTAAAAAATGTAGCGTATCTTCTTCAGCGCGCATGGGTGCACACATGTGCTTAATTTCTGTCGTATGTGCGTTGCATTTTTTCTGAATCTTTTCTACGATGAGGGTAAAATTGGCTCTTTTTGCAGCTGTATATATTTTAATTAGCAATAAAATAGACATAAGGTTTCTATAGCACAAATGCTTTTGATAAAAGCTTTTTTAGCGTCTAGTTCTATTTCTCATATAAAGGAATTTAATTTATTAATAATATCTCTATTGATATTTACTGCTACATATAGTATAATAAATTAGTTCTTAGTATTAAAATCTTATTATTATGAAGAAAAGTAGAGAGATCTTTAACAAAAGTAATACTAATCTTCTGGTTATTTCAACAATAGCTGGTGTGGCTTTCATAGCATCAGTAACACCTCTAGTTACCTTAAGTTTAACGTTACCTACAATCATTAGTCTATGTGTTATTGCTCTATTGTCTGCTGTGGTTGGTATTTTTTCAATGTATTATGCTATTAGAAATAACATTAACAGATTGGGAAATGTGCTTAATACAAACAATCCCTACGCAAAGAAAGTAGATATAAAATTCTCACAACTTGACATAATGAATATAATCTATAACCATAAATACCCCCTAACTGCAAAAATTCAAAGAGAGTTCGATGGGTTATGCGATATACTTTGCAATTATGTTACTGAACACGATTTACTATTTGATATAGGTTCATCACAAAAACTTACAGAAAAAAGTAGATATAAAAATATTCTCAGTGAGTTAGAAGCACACACAATACATTCACACATATTAAAAACCTCATCCTTAATTGAAAAAATATTGGCATTTTTATTTGGAATTTATCCTTGTAATATATTAACATACCCTAATCAACTAAAAATAATCAATTATAATAGTAGCAGTGGATCTTATTGTATAAAAAAAGAAATACTTGAAAAAGATATTAATAGTATTGGTTCCGGAAATTATATCAAGTTCTGCACTTTTAAAAGAACACCAACTCAATTTCACGGTCATTCTATATTAATAAGGAAGAATGGAAATGATGATTTTACATTTTTTGACCCTAATGATGGTATTAGATTTAACCTTACACTAAACGAATTAGTAGCCGTTCTAAATAACAAAATGTCCGATCATAAAAAAATGTGGTCTCATAACGATATTGCCTTTATTGACAATACAAAATTCTTAAAGAAAATTCAAGGTTACCCAAGCCAGAAATTTACATCTACCAATGCGAATATAGCTAAGGTTGGTATAAAGGTCTTTTGCAGTGGTTAATATAATAAGAGAACCGGATTTACCTTAAGTGACCAACTGTTAAATAAAAAATTCATATCTTAAAAGGATCATACACATCAATTTTTTTAGGGTCGCTTTTTTTCATTTTCTCACTCAATACCCTTAGGATCTGCTGTAAATCATCGTCGATTGATAAGCACAGTACTTCTCTATCAAGATAATTGGCTAAATGATTCTTCTTCTCAAGAATTTCTACTTCCTCCAATAAGTCGCATTTGTTTAATACTACAGTTTCTTCCTTTTTAATAAGGTCGGTATTGTAAAGCTTCAGTTCATTATGTGTACAATTATAAGCTGAAATAACGTCATCGTGAGTTACATCAATTAAGTGAAGTAAAATTTTGCACCTTTCGATGTGCTTTAAAAATTTGTGTCCGAGCCCAACTCCAAGATGAGCATCAGCGATTATTCCAGGAATATCTGCTATCACAATTTCGCTATAATCCACTTTTGCTACACCTAAATGTGGCCTTATAGTAGTAAATGCATAATCGCCTACTTTCGTATCAGAGTTTGAGCAGCGGGTTAAAAATTTAGATTTACCTGCATTTGGCATACCAATAATCCCAACATCAGATAAAACTTTCAGCTTCAATACTATGTTTCTTTCTTCGCCAGGATGACCATGGGTAAAATGCCTTGGTGCCCTATTGGTAGCAGATTTAAAATTGGTATTCCCAAGCCCACCTTTTCCACCTTGCACTACTTGAAATTCTATGTCAGGTTTATCAAGATCTACTATTATTTCCTCACTTTCTTCATCGATTATTTGTGTACCAACTGGAACTTTAAGTATAATATCTTTTCCAGCTGTACCAGACCTATCTCTACTCGTACCATTTTTTCCACTACTCGCTTTAATATGCCTTCGACAACGAAAATTAAGCAAAGTATTGAGATTTGCATCACCGACAAAAACTATATCTCCTCCCCTGCCCCCATTACCACCGTTTGGACCACCAAACTCAACGAATTTTTCTCGACGAAAACTTGCGCAGCCATCGCCACCATCACCTGCTTTTAAATATAATTTAACTTCGTCTATGAAGTCCATGCCAACCCACGATAATATTTAGCATTTTCTCCTAATGAATTTTCTATTCTCATTAATTCGTTATACTTTGCGAGCCTATCAGAACGCGACAGCGAGCCAGTTTTTATTTGCCCACAATTCGACGCAACCGCTATGTGAGATATTGTTGTATCTTCTGTTTCACCCGAACGGTGCGAAATAATAGCCTTATAGCCATTTGATTTTGCCATTTCAATAGCAGCAAAAGTTTCCGTAAGTGTTCCTATCTGGTTTGGCTTGATTAGTACAGCATTTGCCATTTTCTCCTCTATTCCTTTACTTATTAGTTCACAATTTGTAACAAATAAATCATCTCCAACCAATTGAACTTTATTCCCAAGTTTTATAGTAAGTAATTTCCAACCTTCATAGTCGTCTTCATTCATTGCATCTTCTATAGAAATTATTGGATATTTTTCCACGAGGTCACAATAATACTGAACCAATTTCTCTGCAGTGAGCTCTTTGTTTTCAAATTTATAAACTCCATTCTCATAAAAAGTAGATGCAGCAACATCAAGACCCAGTGCAAAGTGATTTTTCATCGAATAACCGGCAGATTCAACAGCCTGAATTATCAAATTAAGAGCTTCTTCAGTGCTTCCAATGTTTGGTGCAAAACCACCTTCATCTCCTACGTTTGTGCTATAACCTTTTTTCTTAAGAATGCTGCGCAAATTATGAAATACCTCTGCAGATATTCTGATTGCTTCACTGAAAGTTTCAGCACCAACCGGAAGAATCATAAATTCTTGAAAATCGAGTTTATTATCCGCATGTACTCCACCATTAATTACGTTAATTAGCGGAACTGGCATCTGCTTCTCCTCTACGCCCAAATATTTATATAACGGTGTTTTGAAACTGTTTGCTGCTGCTTTTGCAACTGCAAGAGACACTCCCAAAGTTGCATTTGCCCCAAGCTTAGATTTATTTTGTGTTCCATCTAGCTCAATTAAAGCTTTATCAATTGCACTTTGGTTTGTTGCGTCCATGCCAATGATTTCATTTGCTATCACTCCATTCACAGATTGAACAGCTTTCAGCACTCCCTTACCACAATACCTTTTTTCATCTTGATCTCTCAGTTCCAATGCTTCTAGTTTACCGGTCGAAGCCCCAGAAGGGACAGCGGCTCTACCTGTTGCTCCATCACATAGTTCTATTTCTACCTCAATTGTTGGGTAACCCCTGCTATCTAAAATTTCTCTTGCAAATACACTGCTAATTGTCTTTTTCATCATGCTAAACCTCTACTAGATTCACAATTGTGTGCACGTTCGGAAAATGTCACCCCAGCGCTGTAACATTCCAGTGTACGAACATTGCAACCTACAGATAAACAGATAACTTGAGTAGCAGATGTTGTCATTCCAGTGCTTGACACTGGAATCCAGTTTTTATCATACAGCCACTTATTTAAAGTTAAGTTTTCTGGATCCCAGTGTCTGGGCACTGGGATGACAACATTCTTAATGGAAGCTATCCCCATATCGCAATGTCTGTACAGTTGTTTGCCTAGACACTTGGATCCAGTTTTACTACACAATTTTATCATATAAATCACCAATGTTTAAGTTTATTTTACTAGCAGCAGCTTTGCAGCTTCTCTTGCTAGCTTAGCTATATTACTACCAGCACCAATAAATAATACTACATCGCCTGAATTTGTCGAATTACTAATAAAATGTGAAATAAGTAAAGCATCATTCATAATTTCTACGTTACTAAACCCATTACTGGTTAAAGCTTTTTGTATATCATCAATTCCACAACCAGGGATAGGCTTATCTTCTGGAGGATGGACAGGAGTAAGAATTACATAATCAAACATCATGAAAACTCGTATAAATTCATCAAAAAAATTACGAATACGAGCAAAACGAAGCGGCTCGATAATTCCTATTACCTTTCCTTTAGTGGTCAAACGTGCTGCTGCCAGGGTTGCCTGTATTTCGTTTGGATGATGAGCATAATCCTCAATGAACTTAACACCTCTAATATCAGCAATTAAAGAAAATCTCCTTGCTACTCCTTTATATTCTAAAAGACCTTTTTTAATCTCTTCATCGCTAATTCCTAGTTTTGTTGCAACTGATATTGCAGCTAGGGCGTTGCTAACTTTATGCATTCCTATTGCATTTGATAGTACCACATTCTTTATAATTCTGGTACAAGGTTGAATATCTTCTTTTTGTCTTTCGAGAGCGAGTTCTTTTAATCGAAACACCATATGTACATTATCATCATCAATTTCAATACGCTGAACTAACTTTCTAATTATATTAAATTTAGTCTCCCAATCTACCTCTGATAAATCACACTTTTTCTCCGTTATGTGCTCTCTTACCATCTTCACTTCTTTCCATACTACCTTCTCTAGTATATCCGCGCGTATTGATTTGCTGTCACATTCATTAAAGCAGTTTTCAGAACAACGATAGTAACTTTTTCCTCCCTTAGCATTACTCATTCCATAATAAGTGTATTTACAATATTGACATACAATTAATTCTTGTAATAAGTATTTTCTTTCACCTTGTTGCATTTTTTCTATTTGCAGCTTTTCTTTTTCCACACTGCCTCTCTACGACTTATATCTATTTTGCCTATAGTAAAATACGCACATGATGAACCAAATCAAGGAAAGTGCAAACCAAGTAATTGCGTATTCAAGGTGCTTTATTGGCTGTACGGTGAATTTACCACTGAAACCTTGCTGCCACAACATGCATTTCTCTAGCTTAATACCTAGATCATTGGAGATTTCTTCTGTACTTAAGGTAAACCATATATTTGAAGCAATATCATTTTTGATAAACCAATTTTTGCTACCATCGCAATACAAAACTCCATCGGCAGCTACTTTTTCAATTTTGGCTTTTTCTTCTTTTTTTTCTCTGACTATTCCTTTGTTTATTAACATGTAATGTCCAGTGGTAAGCAACATAGGAGAAAGCACGTGATAGCCACGTTGACCTGCGAAAACATATAGTTCTATATCACTTAAAATTCCGTCGATTTTAACGTTTCTGTAGTTAAACTTTGAAAGATTATCACTAGGCAGCAGATGAATAACTGGCAGATCCATATTTTTGATAATATTATTCTTCCAATTTAATCTAAATAACTGCCATAACCCTAGTGAAAAAAGAAGTAGAAAAGGTATGATGAAAACAAATACTGTTTTTCTTAACACTCTATATTTGTGTTCTTAAGTAATTTTCAATACCCATAAGCTCAATGAGGTCAATCTGTCCTTTGATCCAATGCAAGTGTTCTTCTTCATTTTTCAGTAGTTCTTCTAATAACATTACACTAATCACATCCTTTTCTTTTTCAGCAACAGAAATTGCCTCTCTGATGCCCTTTATGCCTTCTTCTTCTAACTTTAAATTATCTTCTAAGATTTCCTGTATTGTACCTTTTGTGAACTTTCCGTCATACTTTGAGATTTTATTTGTATCTTGAAAATTTGGCATGCCCTTAAGCAGTAAAATTCTTTCTGCTAGCCTATTTGCATGCTCAAGTTCTTCATTAAGCTCGTTTTTCATCTTTTCTGCAAGTTTATTGATTCCGCTATCTTTAAGAATCGCAAAATGCAAAAGATACTGGCGTACAGAAGTCAGCTCATTTGTAAGTAATTTATTTAAATGTTCTACTATTTCTTTATTCATAATCTTTCTTTAGCTAATATACCAATGTAATCTACATAACAATCAAGGCCACATCAATTCATTTTTCTCACAACAACTGTGCCAAATAATATATCATGATATGCCTGTTTCTTCTGAGAGAAGCAAGCAACTAAATACCAACAGAGAGTAAGCATAACTATAATTACTTCTAGTGTACTTAAAGCATTCACTAATGTTTGAAAAAACTTGATAAGGATGATAATTAAATTATGTAGCATAGGAAGAAAAAACTGAGAGATACTACGGTCAAATGCTAAGCTCAAGCTTATCTTAGAATTATCTAAATTTTTGGTATATATATTCATTAACTGTTGACCAGGAGTTGCGTGAACCGCTGAAGATATAAAATATGTAAAGTAACTGCAATTTATACACATGTATGATAGGTGTAAAATTAGTGGAAAATCCCCTAATAACAGCACAGTTAATAAGGTTGGAATTAGTAAAATTGCTACATCTATTAAATATGCGCAAAAGCGCCTTTGTATACTAGCAATTTCTGTCATTATCTGTCTTTCAAATATTTTATTATGAATTCTGTAAGTTTATCAAAATGTTGAAAACATAACAAATCTTCATAACCGCTTATTGATTGGCCGTATATAATAGGTAAGCAATTGGCATTTTGTGCACATAGAATGTCTGTAATGCTATCACCAACAAAAAACACATTTTCTCTATTTACAGGTAGCGTACTCTCCTCCAGTGCAAACAGCAGTGGAGTTGCAGATGGCTTATCTTCTGCAGTATCACATGAGCCAACTATTCTTTCAAAGTAAGAATCTAGTTTAAAATAGGCAACTTCTTGACGTAAATTAGTATTTTTCTTATTGCTAACTATCGCTAGGTAAATATTGTGGCTTTTGAGTGTCTGCAGCATTTTCTCTACTCCTTCGTTCAGAGTAATATTTTGTAACAGTGCATTATCTAGGTATTTTTGATATATCTGGTTCGCTTTTTTCCACTGATCACCAAACAAATTGACCATGTAGCTCTTTCTTGATTCATGAGAATTTCTATCAGCAACTTTGTTGCTGCATCCCATTGAACTCAAGGTATGCTGAATGGCATTAGAAATATTATCTTGAGTATCAACTAAAGTATTATCCCAATCGAATACTACTGCTAATGGGCTATTTTTCATTTTTATATTGTGACGTATTTTAAGCTAATAAGTAAATAATATTTTGATGATAAAGCTTCTATGTTAATCATTTTTACATAATTATCTATTATGCTTATTTTAGAATAAGCTTTTATATAGTAGATATGGTACAGCTTCAAGATATATCAAATATTGAGAAGGAATTTCAAGACGCTTTTGTGGGCGCTTTGTCACTAGAAGATAAAGTGAAGAGTATCAATGAGTTGCGCCAGAAACTTAAAGCTTACAAAAGGCAAGTAACTAAACAAAGTCTCGAGAAAAAGTTAAAAGATGTTTCTATAGCAGATAATTCTTCACTGGAAGATCAAATCAAGACTATTACAAAATTAAATCGTAGTCTTAGAGATCGAATGAACCGTGCAGCTAAAAAAGTAGCTAAAGATTTTGAAAAGATCGTCGAATTGGATCCGGAACTTAAAGATGTTTTTCCAGAAAATTCTTCATTGGAAGATAAAGTAAAAATTATTGTTAAATTGCACTGGGAGTTTAAAGCTCAAAAAGGGCGTAAAGATGTAGCGAATATTATTAAAAAATTGATTCATAATCTTGAACATCGAATGGACCGTGCAGCTACAAGAATAGATGAAGATTTTAAAAAGATTGCTGGACCTAAACAAAAATTCGAAGGAAAAGACGTTTTTACAAGTAAAAAAGTTGCAGAGTTTGAAAGTAATAAAAAATCTCAAACTACATTAGAAGGCAAAATTTCTGATCAAAATAAACAAGAAAAGACCTCTGCTCAAACAGACAAAATTCGTGACTCAGTTAGCGAAACAAATACTTCTGGAAGATCTGTTTCAGAAGATAGAAACTTTCAACAAGAAAAGATTTCTGTTCAAACAGACAAAATTCGTGACTCAGTCAGCGAAACAAATACTTCTGGAAAATCTGTTTCAGAAGATAGAAACTTTGAACAAAAAAAGATTTCTGTGCAAACAGATACAGTACAACCTTCAGTAAGCAAAGATCCTATAAAAGATAAACCGAGCAACAAAAAGCCTGAAATTTCATTAAAACAAGTCTCAGTGGATAGGAATACTACAGAAAAAAAATCTAATAATAAAAAATCTCAGTTGAGTGAAAAGAAAAATATAGCTCAACCGAAAGAAAATCAAAAAAAAGAAGGCTTTTTGTGGCGCTTTTTAAAGAAATTCTTAGAAAATCTTTTTGGTAAGGATAAAATGGGCGTAAAGGATATAAAAGAAAAAAGCACATCAAATGATGAAGGGCAACAACAAAATAAGCTCCTTTCAAATCAAGACCAAAGCGCAAGTGAAGGCTTACAAATTGATAATCCATTGGTAACTCCTGTCACGAAAGTAGAAAAAACAAAGACAGACCATGAAAGATAATTCGCCTTAAAACAATAGATTTTTTGCATAGCTGGATTCCAGCAGGCTTTGTTGCATCGCTCAGATAAAAAGAACTGGCAGTTACTGATGAAATTCACTATAAAACAGGCATTTAACCTACGAAAGAAAAATATGCCAACTAAAATGAAGGTCAGTAACTGCAATGAATATAACAAATTTCTGCAAGAAAGAGGAAATATTTTTCATTTTATTAATGAGGCAATAGAAAATTGGTACGAAAAAGGTCCAAAAATGGCTGGTGGCAACTATATTTATAGCGATAAGGTCGTGATTCTGATTCACATAATAACTTATTTATTTAGAATAGGTCTGAGACAAACAGCGGGATTTATAGCAGGGTACCTTGAGCAAGTAAGGAAAAATTTGCAAGTTATTAGCTATTCCCAGGCCTCAAGAAGGCTTAAAAAACTTGACATCAAAATTAATGATCAAAGACATGATAAAAATAATACAGAAGATATTGAAATTGCCATAGATAGTACTGATCTACAATAATATTCCAGGTCATAGCAAGGCAAATGGTACAGATAGAAAGTATCGCAGCTATGAGCAAATAAGAAAACTGCATGTAATGCTGGAGATAGGTAGCAAAAAAGTTATAGCAGCAAAATACAGTGGTGGAGTTTATTCTGACCACTATGGAGCATGCGATCTTATTGCAAGGATTGATGTTAAATATAATATAAGCACACTGGCTTTGTTGCATAAATGTTTATAAAGAGCAGGGAGTGTTCAATTGTATTAAATAAGAGTCTGATATTAGTTTTCAATTCTTCTATCAGTTAATTCATTCCCGTCAGATTAAGTTGTGTTTAGCACAATTTGTTCCACTGTTCTTCATCTAAAACTTCCACACCCAATTCCATTGCTTTTTTATATTTTGAACCTGGATCTTCTCCTGCAATTAAATAGTCAGTTTTAGTAGAAAGGCTTGAACTGATCTTTGCCCCTAAAACTTTAGCTCTTACTTTTGCCTCCCCTCTACTCATAGCACGTAGCTTACCAGTAAACACTATAATTTTGTTATTCAAAAAAGAATCGCTAGAGTTGGAGCTCACGGAAAGAATTTGCAGATATGCAGTAAGGTCATTTAACATTTTAATGTTACGTTCCTGAGAAAAAAACGATTTTAAAGATTCAGCTACTTTTTCTCCTATACCATCTATACCTACCAACTCAACATCATTTGATGACATCAAATTATACCAGTTATCATAAGATACATAATAATTTGCGAGCAATTCTGCTGCAACTTGGCCGATAAATCTGATACCCAAAGAAAATATGAACCTATCTAGAGTGATTACTCTTCTGTTTTGTATAGCACTTAATAGATTAGCTATTGACTTCTCGCCCCAACCATGATGCTCTTTTAAGGAAAACTCTTTTAATCTTTCCTCTAAAATAAAAATGTCTGGAATTTGTCTTATTAGGCTAAGATCATAAAAAAACTTTATTTGTTTTTCACCAAGGCCAACAATATCAAATGCATCTTTTGACACAAAATGTTTTAGTTTTTCTACTATTTGAGCCTTGCAATTAAATTCTTCAGGACATCTTACTGCCACTCCTTCAATCTGCACTTTACTACCACATTCAGGACATATGTCAGGAAAAACAAATTCAGGCATATTTGTATGACGAGAACCTTCATCTACTTTGACAATTTGAGGAATTACATCCCCAGCCCTTTTAATTGTTACAACATCTCCTTCTCTTATGTCTTTACGTTTTATCTCATCTTGGTTATGTAGACTTGCTCTGCTAACTAGTACTCCGCCGATATTGACTGGTACTAAATCTGCAACTGGAGTTAAAACCCCCGTTCTACCCACTTGTATAAATATTTTATTTAACTTTGTCTTTGCATAAACCGCAGAAAATTTATATGCAAGCGCTGAGCGTGGCGCTTTGTGTGTACTTCCCAGACGACTTTGTAGCACCAAATCATTCACTTTATAGACTATCCCATCGATATCATAATCCAAGTTATAACGACAATCATAGATCTCGTTATAGAATTTCAGCATTCCATTCAAACTACTTGTTAAGGAACGATGCTCATTTACGCAAAAACCAAGTTTCTCAAGTTTTTCTAGTACTTCACTTTGACTTTTCTCTATTCCACCAATTAAAGAATAAGAAAAATATCTAAGAGGCCTTTTTGCTGTAATGTTCGCATTCAATTGCTTTAAAGAACCAGCAGCTGCATTTCGAGGATTAGCGAATTCATTATTTTCATTTAACTTCAAAAAGTCGCTGTTACTGATATATATTTCACCCCTTACTTCTAGTCTTTCTTGCACATCTTGCAAAAACTTAGGAAAGTCTTTTATTGTTGCAACATTGTGAGTAACATCTTCCCCGATAAAACCATCACCTCGAGTTGCAGCTTTAACGAATTTCCCATCTTCATAAATTGCAGAAAATGACAATCCATCAATTTTTGGCTCACATAATATCTCTATTTCGTCTTCAATTAAAAATCTCTTTATTTTAGATAAAAATTTCTCTACACCTTGTTCATCATAAGCATTCTCAAGAGAAAGCATAGGTTCTTGATGTTCCACCTTAGAAAATCTCTCATCAGGCGGAGCACCAACACTATCTTGTGTTGCATAAGCTTCTGGCTCTATTGCAGCTAACTTTTTTTTCAGTTCATCATATTCAGCATCACTTATCTCTGGCTTACTTTTTTGATAATATAAGATATTATGATAATTAATTTGATTTTGCAGTTTTTCTCTCATCTTTTCCAAGTCAGTCATGATACCAATATAATACTCTTTGTCGTCAAGTCATGAATTTTTTCAAAAGGTACTATAAATTTATACTACTGCCCTGAAAAGCAATCATACCAGTATTAATATAGTATTTATACTTAAATGCTAATATTAGAATTATTTTTAAATTAAGGAGTACATTATGAAACAACATGATTATAAATACTTGAATGATCAAGCAAGTTACAAAGCATGGAAAGTATACAAGAGCCAGCCACAAAATTCGGAAGGTCAATCAAGCTCTGAACCTTTAGCATATGGTGTGAGTGATACATTAGGAGGCTGGTTGGGCATAGATAAAGCAGCAAAGAAAGCTGCAGAACAAGTAATATCTAAAATGGGTAACGATTTAAAACTAGAAGCTAGAAAAGCAGCTCAAGATGAAGTAAAAAAAAATAGAAGGAAAAATGCTAACTTTAGCTGAAGAGAAAGCTAACAAAATAGCTACCGAAAAAGCTAATCAAATAGAAAAAAAAATATCGACTTCAATTGATAAGACAGTAAAGTCAGTAGAAGCAAATGCTGAAAAAGCAGCAAAAAATGCAGCTGAAAAAGCAGTGAAAAAAGTAGGACCAGAAGTTGCAGATCTGCTAAAGCCAGAAATAAAAACTCAGGTAGAAGAAGAAGTAAAAAAATACACTGAAGAAAAAATTGAAAGCCTTATTAAACCTGAAATCACAAGCAAAATAGATGATATTATCACTTCACAAAGCAAAGAAATAAGAATACTTTTAGAAGATGAAATGGATAAGTTAATCAAAGATGTAGGTAAAAATTTGAGTGAAAAAATAGATAAGATTGAATGCGAATTTGCAGAAGTAAAATCTTATGTCTTAGAGGTTGTTGCACAAAGTTTCTCTGAGAGCGCAAAATTATTGTCTCTTATAGCAGAAGATGAAAAATGTGAAAACCAAGATTTAGTGTATTTTTAATCACAACAGGGTTTTTATGGGCAAAATTTAAAAAGCCCATAAAAACCTTAGCTAAATCAAGAGAAAAGTATCTGTTAAGGTGCATGGCTACTGTGCAAAATATTGAAGCAAAAAGGTTTCATCCCAGTGCTTCCTACCTTGTCATCCCAGTGCTCAGACACTGGGATCCATTGTTCCTTTCTGGATTCCAGCGGGCTTTGTTGCATAGCAACTGAAAAAATCTGGTGGCTACTGACAAAATTCATTATAGAATAGCCATTTAACCCCTGA
>NODE_6_length_52873_cov_71.851428
TGTAATCCAGTTTTACCTTATGATGATGTCATTCCGGTTTCCAGACATTGGTTCTTTATTTCTAGATTCCAGTGTCAGCTACTTGAATGACATTTTCAATGTTCGTACAGCTGTGCGTCACGCGCTGCTCTTTTAGTTATAAATATTAAGAAATTAACTAATTTAAAAAAGACAAAAGAATCCCCGTATAGCGAGTTTTAATAATTTAAATTGATAATGTGCTAACAAGCGCGATTTGACTAAATGTAGAAAAAATAAAAAAAGACATGCAGCCGCTATAATTTTATGTAATTTGCCAATAAATACATGAGTTTTTTTACTGAATTTTGTCGTTGAGCCCAAAAACAAGGATAAATACTCTTATTATCATAATAAGGGAGTTGGCAAAATGTGTCAAGGGGTTCTCTATTGACTGAAACTGTTACAACAGTTACGTGTTACCAAAAACCATTTAAGAAATCTGTTGTAATTTGTACGATATTTTTATAAAATAGTCCGCATAAATTATCTAGCAGTGCAACTAAACAAATACAAAAATCAAAGTGTTGCGGTTTTCGGTCTTGGTAAAACTGGTTTGTCTGTCATTAATGCTCTAACAAAGAGCAGTGCAAAAATATACGCATGGGATGATAATGAAGAGCAAATAGCAAATGCAAAAATAATATATAAAGAGTGTAACTTTATTCATCCCAATGAGTATAATTGGCATGAGATAAGCACACTAATTTTGAGCCCTGGAGTGCCAATACTAACGCATTGGATAGTAAAACTTGCAAGAAGCTTTGACTGCAAAATAAAATCAGACATTGAGCTATTTCTTGAAACTAAAACTACAAGCCAGAAGGTTGTCGGCATCACCGGAACAAATGGCAAATCAACCACCACGTCACTAATAGGGCACATATTAAAATCCACAGGCAAAAAAGTAGCTATTGGAGGGAATTTAGGTGTGCCTATTTTGGATTTAGAGAGAAACGCAGAAATTTATGTAATTGAATTTTCCTCTTTTCAATTGGAGCTAATAAATAAAATTAATGTAGACATTTCTGTATTGCTCAACATCACACCAGACCACATAGATAGACATGAAAGTATGAATAACTACATAGCAACTAAATTAAAACTGATAAACAGTAGCAAGATTGCCGTGATAGGATGTGATAACAAAATTACCGCTGATGTATTCAATAAATTCACTGGAAACAAAATTCCAATTTCAGTAACATATTCCCTGGTGCCATTCCAGCGCGTAACCAGAAAAGAAAAACCATTGCCAACTACTCAGATGGCAGAGGGTAGTGCAAGAGATCTAATATCATTGGCAGATAACAATTTGCTTGATTATAGTGAACAGATTACTGGTATAGATCAAAATTATCTGGATCCCAGTGTCAGCTACTTGGATGACAAAAGGGGCGCTGAGATCCAGGAGATCTCGCTAAAACTAGAGAATCATAGCTTATCAGTAAGCGACGTGAAAATAAACCTAATATCCAACGCAGAAAACATAGCAGCCACATATGCCGTATGTAAGGTACTTGGAGTAGATAGCAACACTATTATCAATGGAATCAAGTCCTTTTCAGGACTGAGGCATAGGAATGAACTGCTTGGCAAAATAAGAAATGTGTTTTTCGTGAACGATAGCAAAGCAACTAATGCAAAATCGAGCGAAAAGGCAATTTTATCTTATAAAAACATATATTGGATTGTTGGCGGAAAAAGCAAAAAAGGCGGAATAGAATCATTAAGCAAGCATTTCACCAAGATTAGAAAAGCTTTTCTTATTGGAGAATCAACTGAAGTTTTTGCAAACATTATGGAGAACAAAATAGATTATATGAAGTGCTATAATCTAGAAAACGCATTTAAACTGGCTTTTGAAGAGGCCATAAATAGCAAAGAAGAAGTAGCAATATTACTTTCTCCTGCATGTTCTTCTTTTGATCAGTGGAAAAATTTTGAAGAACGCGGTGAAGCATTTTGCAGAATGTTTGAAAATTTCAGGTACAATTACATGTAGTGTTTAGTATAATGTTGTATGGAGCAAAAGTTAATAGTAGATGAACTGATTAAGGTTATTCCATTTGAAGGAATAAGTGATGCAACCTTATTGAAAGTATGCACAAACCTTAACTTAGCCAATAATTTTTGTAAATTTCAAAATGGAATATATAGCGCTTTGGAACACATAGCAGAGGACTTAAATAGCTCAATGGAAGCTGAACTAAGAAATTCCAATTTAGAAGATATGAAAGTGCGAGAGCGGGTAAAGTTAGCTATTCAAATATGCCTTTCAAACTACGCTAAGTTACCAAACTACAGAGAGTTTTTAAAAAATGTTTTATCATTCTCCATATTACCCCAAAATACATACTTTTCTAGTAAACTCTTGTACAAAACTGTTAGCACAATTTGGTACGGTATTTACGATCAATCAACAGATTTTAACTACTATACAAAAAGAGCAATATTAGCTGGAGTGTACTTAAGTACGATACTTTTTTTTATCAATGACTATTCAGAAGATTTTGTGGATACTTTATCGTTTCTTGATAACCGTATCAACAATGTCATGACATTTCAAAAATTCAAAACTCGCTTAAAAGGAATCATAGGAAATTTCTTATAAGCTATTGATTGTTGGTAGAAAAGTACTTGAGCACAATCCTGAAAAGGTTTGTGAAAATAAAAATGTTCATGCTGATCATAAAGAACATTTAGTTTATCGTGAGGATAATAATGGTATAACAAAATACACCAGTTACGAAGAAAAAGAAAATAAATTTATTGAAGAAGCGCATGAATATTTAATAGACTCTGAATTTAATAAAAATTTTGATCTAGGGCAGTACAGAATAAGTAATTTCTCCGGAAACTTGACGAAAATAGAACTGGAACTCATCAATGAAAAGTATATGAAAGTTCAAGTTAATAGAGAAAGAAAAATTATTCTCGCTATACCGTAGGTGCGTTCCAAGATTATATTGAAGTTTTTATTGCACTCAAAATCTTCGTTTTTCCTAATCTCTAGAATTATCAATGCATCATCACTTAACCAGCCTGAGTGAGCTAATCCTTCTAAAGTTGAATTAACTAGATTACTATTATAAGGTGGGTCTATAAAAACTATATCGCACTTTGAAATAGGCCTTGGTAATCCGTTAGCATTGCAACAAATTAACGTGATATCGTTCGTAATTCCAAAATCTTCTGCTGTTTTTTTAGGCAGTTGCAAATTGTAATAATCTGAATCTACCATAAATGCATGTTTAGCACCTCGAGAAAGCGCTTCAAATGAAAAAGAGGCACTTCCACAAAATAAATCAAGCACATTCAAGTTATCAATAGGTTTTCTTGAAGAAAGTGTACTAAATATTGCTTCTCGGACGATACTCATAGTTGGCCGTGCAGCCAAATGCTTGTCTGTGGTTATTTTTCTTCCACGATATTTGCCTGCAGTAACACGTAGCATATAGAATAAGCTCCAAATTAACTAATTATTTAATAATACACATTTAATGTCAACATGGCTTTAGTAGTCTAATAGAGAGAAAGTTGCTTGTGGAGAAGTGCAAGATCAATCGCCTTTCTTTGATTTATTTGCTATACTCATTGCATTGCCAATCTCGTCTTGTAAATCAGCATGGTTGCTTTTTTCATCATGACCCACCCCTTCAATTCTACTTTCTAACTCTAACTTAATTAGAGTATTGATTTTCTCTATACTATTGAGGAATTTGTGACACTCTTCATCGCTATATTCCTCACCAGATACTTTTTTTTCTATAAATAGACTTTTGAACCCTATTAGATCGGAACTCTGATCGGCATTCAATACAATATTTCTCTCTATAAAACTAAGATCTGATAGTAACAAACTAACCTCTAATAGATCTTCACTTTTAATGTTTGCAAGACTATCAGGATTGTCTAAAATAGAGAACATCTTAAGCTCCTTCTGTGCAATTTCTTTGTCTTCTTTGTCAAATTCTGACGATAGCCCTTTATCATCTATAAGTCTCTCATTCAGAGCTTTATTTAGCTTTGAAAGATTAATATCACCTTGCTTAGTGCTATCTAGTAACAAATCTACCCTCGCTCTGCGCGCATTTAAAACATCATTGTAATCGTTTAACTTGATATTACCATCTTCGTCTTGCTGCAGACCATAATAACTTAGCCCTTTAAAATTACGATTCTTCATCATTCTCTATGTTCTCATTCCTTTCATTATCTTGACGCTCTCTATCTTCTCCGGCACGTATAGCTTCTGTAGTGTTTTTTAAATTTTCTGGTTCCGTGCCTAATTTTCGCGCTACTCCATTTGATTGGCCAGGCTTATTTTCTTTTGATGATTCACCCTCTTCTTCTGGTTCTTTTGTACGTCCAATAGTGTAATCATGAAGCCTTTCCAAGAATTCACGTCTGTACGTTTTTGCTCTATAAAGCAAATTATGCTGATAACCATCCTTTTCCCCAGTAGCAGGATTAATTCCTATAGAGTCAAGACCATGCTCCCAAGTAAACTTCATAACATCTTCTATCGTATAGCCCAAATGTGATCCTACATATCCTTTATAATATTCTAAATATTCACCAATTCTTCTGTGTGCAATTTTTTCTTCATCAACTCCAAATGCCCTGTAGATTTTTTCCTCAAGTTTATCAACGTCATTTTTAGGTGATATTGCAAATTTTGTTGCTTCAATAGTAGCACCTACAAGCTTACGCGGTACATCAATAGCATATTTCAGCACTCCTCCAACTCTTGGTATTTTACCTAGCTGATTAGCCGCATCTTTAGCTAATCTGTCTGGTAAATGAGTAACCCAACTGCCTAAAGACTCTAACTTTCCACCAGCAAAGTTCTGCCACTGTTGCTTTAATCCATCTGTAACACTAGCTAAAGGTGATGCTTGATACATACTAGATATACTGTAAACACTAAACCCACCACCGGCAATGCTTGAGCCCATCTGTTGTACAAACTCCTTCAAAGAAAACATCAAAAACGAAAGCAAGAACAATACAAAGATCTCTCCTGCGTTGATTAAATAACCTCTCTGTATATCTTGCACCCTTTGGTAATCACTATTTTCTTGATAGTTTTGATTTATATCATAAAAATTCTCTGATTGGCAGCTTACACTTTGCGTAATTACACCTTGCACTAAAGACTTTATCTCTCTTTTGAGATCTGGTCTTATGGTACCTTTTCTGTAGTCATCCACTATTTCCCTATAATTTTTACATTTCTCTTCATCTTGCTGAGATTGACAGTAAAGCTCTGTTATTTTACTATTCATACCACCTATCTTCTTATCTATATTATCTATCAACAACAAGATATCAGCCTTTTCTGATGCATGTAATAAACTATTCGTTAGACGCACTAGATCTTTTTCATTTTCACTACAACCAGCATCAACTACTATATCACTTTCTGCTATATAATGGTCTGCTGGATTTTTCTCAGTACCAGGCACTGGGTTAAAGAAAGGATAATCTATATAACGAAAACCTTTATTAATGTAATCTGGTGGAAGAGGGATATATCCAGCGCCACCAGTAAACTTTACTGCACCACCTATTCTGCTTAGTTTTTCTATGCCTTCTATATTCTTATCTACGTTCAATGGAGAAGCCTCTCCAATAGCATAAGGTACAAAAATTTGCCCTGGAGTCCAGCTAAAGTATTCTTTATCAATTATACAAAAACCACCAAATACCCATTTTGGAGCACATAACTTTATTTCAAGCCATTTATTATAGCACACAGTAAAGCCTAACTGTTTATAAAAGGTATTCATTATCATCGCAGCAAGTAATGACAGCAGGGTAAATATCATAATTGATTGCAAACAGAAACTAATACAGAATTTTATCCAACCCTCAAATAGACTTTTCAGTGGTGAAAATAAAATAGAGATTAGGAATAGCGGCATTATAGCTACAAGAAAAGCTATACCCATAAAACCAGAAAGGAATATTATGTAAGCATACATACACAGCAGGAAATATAAGACAATCCCTATAAAAATTGCCGGTATCATAAGGAGACTTGCCCACATTTGATAATGTAAAAATGCTGCAAACTTTTTCCAAACAGAGTAAGCAAAAAACTTATTAAACATATCCTCCATGAAGCTAAACAATTTAGCTTCATTTCCTTGAGCAACGTTTGAATTACCTCCGGTGTTCATGTTGGGAGCAAAATTAGTAATTATGCTTATCAATTGTTCAAGACCTTTGACAAATAAAACAAGAAAATGATCATAGAAAAATCTAAAACTTCCAGGAGATATAAGCACTATTACTAGAGTGATTTTCATCATTCTGATGAGCATATCATGCTTAGTTTCTCTTATCATTCCAAAAAGATAAAGAAGCGATGAAATCACTATAAATAGAACAAGCAAGGAAAGAACAAAATTGTGAAAGCTCGTACTTCTTTCAGCTATATTTTGAAACATAGCTTGTGCAGCTGCAGGATCATTGCTATCAAAATGCTTTTTACAATTTTCGTTAATCAATAATACACATTTTAGATAGTTATAAACGTAATCAAAAAATCCAAAGGTACTTGGTTTCTGCACTCCGCTCAAAAATTCAAAAGAGTAGCCACCTGCATTATCTAGATAATATCTATCTAATATCTTTACATATATTTTCCATCCTTTTTCTAACCTCACCGTATTACAATTCCTGTCCTGTAATATGGTGTTATCTCTGTCTAAAGTAAAAAGCCCACTTCCATCTTCCGCTACGGAATTGTAACCTAGATGTACAGTAGGAGACTCAGGGTTACGCATGGATTTTAAATTTTCGTTAGGACTAGAATCGCTAGGCCTTTTAAATAAAAGATAAGCACCATGGCCGTTAGTAAACCAACATGGAGCACCGCGTTTTTCTCTGTTATCATCTTCACTAATACACTTGCAATTTACAGTACAACTTGCATTAGGACTACTTGAAATTTTTTGTGTACTAGATTCGTAATCATTACAAATTAAGCGAAAGTCAGGCAAACTATTATCGCCTTGTTTACCTTCAAACTTAGTCGCATATTTTAGCTGTTCCAAGCTTTGCAAATTATAACTACCTTTAGATTCTTTATTATTATTATTACTCCAAGACGTCCATGCACCATTTACTCGTACTACTAAACTATCTCCATTGGTTTCAAATCCAGTATCTTTCCACTTCACCACTTGATTAGGGTGAAAACCATAATTGATTTCTCCGGTTTCAGGATCAATAGGTTCTCCACTTTCACCTTCTGGAAAAAACGCATCATGACCGATTGGAAAATGAGCACCAATTGCAATAGGTTCAGGACCAAAATAATCAGCAGATATACATCTTGGAAAAGGCATATCATTCTTACTACAACCTGTAACCAGAACACAGATTACCAAAATTAATAACCTAAACCAACATTTGCCTAAGCGTGATTGCATACCTAAACTTTTTCCAATACAGAATAAATTTCTAAAACCTTACTTCAAATATCTTTTTAATTAGTTACTCCATATATCTCATCAATCTTCCTTGACTTATCCTTTTGTTTTATCAGAATCCTTTTGCTTATCTGGCTGGCTTAGTGTTTCAGATTTGCTCGTTTTTTCGCCAGAACTCCCTTTCTCATCTGCTTGCTTTGGTGTATCAGGCAATTTAGCTTCAATTTTTCCACGATCTTTACTCGTTCCCTGCTTGATGTTATGTATCATATTTTGGGTTCTATCATCAAGGCCAACAGTTGACAGCATAGCTTGTGATGCGCTCCTAGCAATATGACTAACACTTTGAGCAATTCCATAACCAGAGCTGAACAACGCCTGCGCCATAGTTTCTGATATAAAAACAAAAGCTTCCATTGCACTAGCAATGATGAGATATATAAATGCCTGGATTAGATCTATAGGTAATGCTGCAAAGTGCCCACCAGCCCTTTCTCCAGTACTGAGTGCAACATCAACACTAGTACCAGGACTATACCCAAGAGGTAATATTGATTTCATAAGACACAGATCATACGATAAAAAATTTATACTAATTAAGCATTGATAGCATGCAGAAAAATTTGTGAGGTTGTATAGAACTGAATACATTAACTGATTTAAAAGAGACAAGGATGAAAATAAAATGACTGGTTGCAATGAAACATGAGCTAGCGTTTTTATCCAATTATCAAACAATGTTTTAGTTTGTTGAAATAGAATAAATACGATAAATAAAGGTGCCAACGACAATAAAAATGCTACTAAAACAGTAGATATTACATACTTAAACGTAGCACTAATAATGCATCTTAAAAACACAAAAGTAGCATAAAGTATTGCCAAAAATGCAATAAAGCCAAAAGGTCCTGATAGCATTAAAGATAAAAATTTCAGCCATGTTTCTCCTGTAAATAATACTCCCGCTGTTAAATCTAAGAATGCAAATTTTTTACCTCCTTCCCCTATATAACCAGAAAAACTATCAACTAAATAAATGCTGCCATCCACAAAAAGCCCAGACAAAGTTGTACCAAATAATTCCCAACTTCTATCACTAAAAGCAAAAGCTATAAATGCTATTTTGAATATTCTTATAATAAAATCGAATTTACTTAATTGTATTGTTCCTAGCATATAGCCAACAACAGTAAATATAACGTATAAAATAAGTAAAGCTCTCACTCCTTGTAGAAGACCTCTTGCATACCCTTCATATGAGATTTTAGTTCTGCCTTTATTCTCTTCTGTTATGAAATCAAAAATCTTGTTTACAGTGGATGAAATAAAATCGTTTATTTTTCTTTTTAAAAATAAATTTACTGTGTATTTGTTATCTTCATAATATTTACCGTTTTTGTCGGTAATATCTTTTTTGTCTATGTCACTTACATCGATACCAAAATATATTTTCTTAGACTCTTCATTTACCAAATGACTTCCATCTATTATGTAATAGTCTACATTATCCTCTGTTATTTTATCTAATTTCTTTACTTTTTTGAAATTATTAGTCTTTCGAGCAGATGGATCTCCTGGCGGGCTATCACCCAAGTACATATACAATTTTTTGCCGCTATCGAAGTTACATGATCTAGTTACTTCAACATGATATCCACCTCTATGAAGAAAGTAATTGCCATTGCTTGCTATAGCAAGCATTACACTACTACCAGGTTTCACCTTTTTATTTACCCCATAGTCATGATTTAACTTTAAGGAAAAATCCTTAAAATTATTACTTGTTTTTGAGCATACCAGATCATCATTTGCTTCTTTCCTTTTTGGAAGACATTGAATAGCTTGAGCAGTATCCTGATCATCAAGATTACCTATTTTTGCAACAAGAGCCTCAGCCCAAGATTTATCATCTTCAGTAAAACTACCTGCTTTAACATTCTCTTCTATTTTTTTTAGATAAGAATACATATCACATGTATCTCCTTTATCATACTTCTCGTATCTGACAGAAGAAACACAATTTCCATTAAAATCTATACCTTGTTTAGTATAACATATCTTCTGATAGTAACAATTAAGCTCATAAGAACTGTACTTGTTCAGCTCATTAAAATCACACCTTCTCCCATTACATAATTCATTCAGTCCTATTTTAGTTCGTCGTATATCTAACAACGCACCATTCATCCATGGACTTTCATCTTCAATATAATCCTTATTAAAATGTACTTTATTATCGTATGGAGTGTAGCCGTTACCAACTAACACTTTTCTTTTCTTCATTTTTTCTTTGCTAAGCGACGGAAATTCTACTTTAGTCCTTTTACCACTTTCTCCACAAAAGAACTCTCCTCCGTTTATCATGTCTTTTATTGTAGCTTTGTCTTTTTCATCCCCTTCTTCAGTTCTATAGCAATTATCATCAAAACTGATACCTTTTCCTTGTGGATTGTCATAATCAATCGTTATCTCTCTGGGAATTAAGCTAAAGCTTAACTTATCACCAGGATTTACTTTAATTCCAGTATCTACATAACGTCTATTGCCACCAAATCCTTTACTATTACAAAATTCATTTTCATTAATGCCATAATTGTTAGGTACGCTACTAATGTTCTTAGCACTTTTATAATCTGGCTCTGAATCATCAGTACAAAATACAGCAGGCACAACTACTTCCTTTGGATTTTTCTTTTCTTTAAGAGGACAAAAATTTACTGACCCACCAAGAGTAAATTTGATTTTCTCATCCTTGCTAATTACTTGACCAGAATCAACCCAATGAATTTTAACTCCTTCGCCAGCTTCACGAACTGGAACATCTATACTGACACTAGTATTTCTGCTCTGCAACCCAGGTTCAACACAATCCATTGTGCAGCCAGTAATTACAAGACATAGTATCAATAATAATGATCTTCTGCTCATCATTGATTTCCTGTGTTTGTCGGTATTTTAGGTGCTGATCTTTGAGCTGATTGTGGTATTTGAGGTCTTCGACTTGGTGTACCAGATTGCTGACCTGCTTTTCTTTGAATACTTTGTTCATCTAAACCTACTGTTCCCATTAAGCTTTGCTGATATTGCCTTCCTGGTTCGTTTGCTACATAAACACCAAACAACGAATCAGATATTGTTGAAGATGCCTCAACTAAAGCTTTCATGGCATGTCCCAAAATCACAAAAGCCATCATAGCTGTGATGTTAGGTGCATGTTTGGAAGCATAACCATAAATAATACAAGGATTAAAAATCTTTAAGTTAAGATTAAGTATACATGTAGGGCAGACCTCAAAATTAAAGACCGAATACACAATATAATCCATAACCTGGCTTATTAATGATATAAAAATTAAAAGCACTACCGGATGAATTGCAAATCTTGCTAAATTTTTGACCCAATTGTGAAACATCTGTCTAGTATATCCAAATAGAAGGCAAATAATAAAAAGAGGCGCCAAGGAAAGCAATAATGCAACTATTGCTATAGATGTGATAAAAGAAAATAAGGCATTAAAAATTGATAAGCTTACTGTTATCAAACCCCAAATCACCAAGCAAAATGACACAATACCCAAAGGACCGGAGAATATAAGGGATACTATTAATAACACTGAGTGTGCTGATAAAAATCTATTGAGTGGTAAATCAAGAAACTCAAAAACATTTGACGTTGTACCTCTGAAATTTGCTATTTCTATTAACTGTTTTGGAGCATTAACAAAAATAGAAAATGCATTTTTATAAAAAAAGTTCCAGCTATTATCCTTCAATAGCTGGGTAATGATTCCTATCTTTACACATATAATTAAAAACTCATATATAGAAACATGAGTTAAACCAAAAAAGTAATAAAGGGTATATAAGACTATATACAATACTAGTAGCGATATTATCGTAGATCTAATGGTATTTGTTCTGTTTGATTTTATAAAACTTTCGTAAAGAGACCTCACAGGGCTATTATCAGAGTGAGTCGCATTAGTGTCTTTGTAGCTAGAGCCAAAAAATGCAGTTTTCACTTTTTCATCAAAGAAATTATATATCGCACTAAAAGTTCTTACAGGTGGCTCTTTAGTTGCAAGGTTAATGCTAAACTGACCTTCATTTTTCTTATAATCACAGCCATGATCTCTTATTCCGTAATATATAGTGCCACTCTTGCCTTTTAGCTTTTCTTTTAAACCTTCCATATATTGAGTATTATAAACTTTGCTAATGTCTACAGGTATATCTCCCTGAGTTTCACCAGGGTTGTGCTCAGGAAATTTGTCAGAAACACTTATATATAAGCTTTTTGTTAGACTATGGCTCTTTGTGACCCTTATATTATATCCCCCTTTACTAGCATTCTTTTCTTTAGCATTTTTCAGTATAAATACTAATTCTGTACCCTTGTTATAGTCTTTTTTGATCTTATAATCGTAGTTAGTGCGTATACCATCACTCCTTACATATTTAAAACTTTCCTCTCCTCCTATCGACACCTTTAATGATGGAATGTAAGTTTTGATCTCCTTTTCCACAATCTCTTTAATAATTTTGCTTGCTTCATTGCTACCAACAGTCAAATCATCAGCACGGCAACCCTTTTTAGGACAAGCATCACCAAGTTTTTTAGCCACACTGCCATCATCCATGGTATTAGACTCAATCAGAACACAATTTTGATTAGAAGAGTAACATGTCTTTTGACATGCAAGGTTCAAAATGTATGTATCTATCTTACCTTTCTGACTATCTAAAAGCCTACTGCAGTCTATATTTTCTCCTTGTTTTATAGAATTAATGATATTTTCAATCTCCTTTTCATCTTGATCAGATTTTACAAAACTTGGATTCCAGTATTCTTTTCCATTCAACCATTCTGCGTTATCCATGATATACTTATTAGGACATATTTCACCTTGACATTCTCCTTGATCTAAAACATGTGAAAAATACTCCTTTTCCTCTTCACCACAATTCTCGTCAATTTTCTTATAAGTGATCGTGCCATTATCATTTTCACACACTTTACTTCCAACAACACTAAAGCTTATTGTATCTCCCTTTTTAAGCACAAATGGCAACTGCACAGGATTTTCCCCAGGTCGAATTGCAAAATCTTTATACTGTGAACAGAAATTAACCTTGTCAGGTACTATATTAATCTCTGTTACTTTTATTTTATCTGAGATATAGATACCAGAATCAACCCATTTCTGCTCTGTTGACACTATATCTAATTTCTCACGCAAGCCTGATGAATCTTCTGGCTTAATACACCCACACCCAGATAATAAAAAGAGTATCACAAAACCTATGCATAGTTTACCTAAGTTTTGGTTACTCAAACGTTTAAACATCTGTTACTCACCTGCGCTCACTCTCCACCTGATTTTAGAGTTTCACTAGAGGAGGATCCCGATCCCTTATTAGCATCTCCACTTCCTCCAATAGCCCCTCTTGCCTTGTTTACAGCCGCAGCAGCAACTTGACCAGCACCTCCAACAGCAGCTTTGGCAGCAGATAAAGCTTTACTCACCATTTGTGCCGGAGTGCTACCTGAACCAAGTGCTGCTCTATGGTTACCAGCAAGTTCAGCAGCCATACCGGGAAGAACGTTTAAAAAATGGTAAAATAAAAATAGCACCAAACATAACTTCATTAACTCTCCAAGTACAGAGTTACTAAATTCAACATACGCAAAATCAACTAGACCAAGCAGCATACTTTTCTCCCATTTATATTCTTGTAGCATGCACGCTAAAGTATTTGGATTGTTAGTACATTCTCCTTCTTTCAATTTAAACCAATATGTTTTCTTGCCTAGCATTTCAACTTGCTCTTTCTCAAAATTTAGACCTCTATAAAAGATTTTATCACATGCTATGAACATGAAAGATAGAAATGCAAAAAGGATAACTGGATATAAACTGTAGGTAATTAACTCTTTTAGCCAACCATCAAAATACCCCTTAGTATGTTGAAACAAAACCATAGGAATGAATAAAGGCGATAAGATGATAATTACACTAAGCGCAACTAAAGATAAGATAAATACATAACACATCCACAAAATAACCATCATCATTAAGATGGCCATAAATATACATACAAGAGCTACTAAGATTTGCCCACCAGCAAAAATAATACCTATTACTGAACCTGCAACTAATAAGACAGGTGCAGCGCCAAGCAAGACTGCTAACGTTAAAACACCTCCCGCACCAACTTTGCCACCAATTCCATCGAAAGGTGCCCCTAAATAAAATAGAATTCTACAATCAAGCCTATCCCAAGGTGCAAGATAACTGTAATTTCCTGCGCGATCGTATTCATAATCTGTACCTGCCTCATAATTACATATATTTTTACTTTCAGATGACGCTTTAAGCACTATTTCCGATAAACCATTTGAAAGCTTTGTCAATTCTCCGTAATAATGAGACATAGTGCTACCTGTCGTAAAGTAAATCACTAAAGCGAATTTAATGATCAACATGTACATTTCTTGCGGACTACGCACTCCACCAGACATAACTTTTATAGAGAACAGTATTAAAGCTAAAACTAGAACAGCAGTTACAGTATTTTTCAACTTTCCTTGTGCTACAGATAAAAAACTACCCTTCTCCTGTCCTTTTTTTTCTCCATCTTCATATTTTAGCTTATCACCATTTGAGTCAATACCTGCAACTAAATTATCTAACGATTCCTTAATGCATTGCACTATCATAGAAGTTATAGGAATAGGAGATAATGACTTACTTCCCGCTTGATTGTAGCAAGCTTCAGAGACATACGAGCTAAAACAGCTTTTATTGTCATAACCTACAAAAATTTTTCCTTCTTTTTCCTTTTCCCTTATAATAGTTCTATAATCTTTATCTTTATTTATAAGGTCGCTAAGATCAACCTTATATTCACCCGTACCATCTTTATTTTTGAATTTCATCACAGATTTTTCACACATAGGAGCAAGTGGGTTAGGTGGCAATTCCGTGCACCCCATATCAACCCCTTGCGGCCAAGGAGTACCAGCTGCTTTAACTTCAGCTAACTCCACACATAACCTACCCATTTTTCTCACTGCCCTGAATGTCGATCCATGTATGTCCTTGCTCTGCCCAGCTTTAAGCACTTTACATTCCAGATCACCATCAACCTTCGGATTCCATGACCCACTTTCATATCCAGTGTCTTTCTCTCTGATATCAAAGTCTATGTATCCATCTTCCCCTCTGAAATTAAAGTCATTCGTCTTGAAAAGGTTGCCAAATGTTAAAGGATTGCGGTGACATACTTCTATATATTCACTATATTGAACACCATTTTTTGGCCAATAATAGTGATTTCTATCAACATTAACAATATCCCACTTAGCAAAGTCTAAAATTTCTTTTTCCGTTTGTTTTCCATCTTTTTTGGATTTTCCTTGTAACGCAGAAAAATATTCGTCTTCTGTTTGATAACTTTTATCTGTTAGGACATTATACTCTGTGTCTTCTAACTTAAAATTTTTATACTTTCCATCATGATCACGTGCAACTGGGTGCCTAACAAAACTATGCTGACAAACAATAAACCCCCCTATTGCCTTCCAAACTCCAACAACCGCAGCTATCATTCCAACAATAACAAGAGCGGTAAATAAACCAGCAGAAGAGACGATTAAAACAATGCCAGTAAATATTGCGCCAACAGCAATCGCTATTCCAGCAAGTGCTGCAGCTGTTTTAAACGCTCCACAATCAGGATTAGAGGCACGACTAAAACTACCACTAGAATTAAATCTACTAACAAATTCCGTTTTGTCAGTACCACTTACTGTATTTGCAAACACTGGATATGAGAGCAAAAAATCTATATTTAACAAAAATATCGCAACTAACAGTAATGACAGTTTAGTTTTAAACATTTTTCACCTTTTGATAAAACACAGGTAACCACATCTTTGGATCATCTCCGACTTCTTTCAGTATATCATATAACAATAGAACACTTTCCGCACGGCCAGATAATACGTTGACCACATCATCCAAATCTTTTAGATCTATTCTAGCTACTACAGCATTAACTCCCTGCTTTACCAAAAAGAATCTAGTACTTGGATCTGTGTGTTTGATTAGTATGTATTCACGTTCAGTTAACATAAAAACATCTCGATAGACACTAGTAGCTTTCAGATTTGGCAAAAAAATTTGTGTTGCCGTCTGCTGTACAAGCGTATCACTAATAGCACTTTTACTTGCATCTTCAACACTCTGAGTAGCAAAAACCACAAAAGCATTTAACTTTCTCAGCACTTTCAACCAGTCTTTTATCTTAGGTGCAAAAACTGGATTATCTATTAACGCCCATGCTTCATCAAGAACAATAATAGATGGAGTACCATCAAGCGATATACTAATCCTATGAAACAAATAAATCAAGACCGGCCCAAGAGCAACAGGATCTTTTAGCAAGCTAGCCATTTCAAAGCCAAATACTCTTGCTTTTGAAAAATCTAGCAAATCTTCTTTATTGTCAAATATTGCAGCATGAGAGCCATCATCATGCCACATAGATATTGCTCCAGCTAGAGTAGCAGGGCCCGCAAGTCCTAAAAATGGTACAAGATTTCTCAAAAATCTGTCTTCTTTTTTTAATTTAAAATTTCCCTCAATTGCATCATTAATTCTAGCAATATCTTCTGAAGTGAATTTATCGTTGTACACTAAAATTAAAGATTTTATCCATTCCATCAAAAATGTTTTATTATCAGGAGTATCGTCAAGTTGCAGAGGATTAAAATTTGTCTTAGTTCTTGGTTCTATTATAGTATAGATACCACCAAGTGCTCTTAAAAAAATTTCTGCACCGCGATCTTTATCAAAAAAGAATACTCTTGGAGAAAATTTCATTGCTTGAGCACATAAAAAATTCATTAAAACAGTTTTGCCAGCACCTGTTGGCCCAATTATCATAGTATGTCCAACATCCCTTATATGAAAGTTGAAGAAAAACGGAGTGCCAGATGTTGTATCAAAAACTGTAACAGCATCTCCCCAGTGGTTATTGAGTTTTTTACCAGTAGGATAATTATGTTGAGATGCAAAACCGGCCAAATTAAGACTACTTATTGTACCTTTTCTCACTATATAATCGAAATTACCAGGAACTTGCGCCCAAAATGCTGGTTCTAGATTAACTCTCTCACGAACAGGATAAACACCACAATTAGAAAGCTCCGATTCAACCAATGATAAAGCATTGTCCAATGATTTAGGGCTTTTTTCTATACATAAGATAGTTAAATGGTGTGCACCAAACGCAATTTTACCACTCATTGCATCATCAAGCGCATGAGAAATTTCTGCTATTTGAGAAATAGCTTTATCCGCAGATTGTATCATACGATTTTGCTGTATCTGCATTTTCGCAATTGCCATTTGCCTATTTGTAAATTGAAAAGACTGCGTGATAATAAATTCATAAGGAAGTTGTAAAAAAGAATCAAGCATTCCTGCAGAAGTATTATTTCCATATTCTTTGATACTAACTATTCCAGCATATTTACTTTCATTATGAGTCACAACCTGTATCATCTTATGGCCAAAAAATAACCTATGAACTGGTAAGTATCTTGATATTTCAGTTTTTAGTGGAAAGAGCGTGTTTGTAACAAATCCACAATTTACTATCCTAGATAGAAACTCCATTATTTCACAAAACAGGCCGTTTGGGGTTTCCTTTACTTCAAGGATTTTAGGCGAATAATTCCTAAGGCTTGTCACTATGCGATTAGTCGTTTCCTCTAAATCTTCATAGGTATCTCGCATATCACTTTCCCAAGCATGTTTTGAAGTTACATGCCCAATTTTTTTCAGTAGATGTGATAAAAATTCTACTCCCTTTGTGTCTGCCCTACGAATAATCGTAATGTATAAATCATTAATAAAAGATTGCCTAGTTGCGTGTTTTTCTCTCCATTTTAGATTTACATGGTTAGCAAAAAAATTTGGTAAATTCTGGCTTGCAAATTCATCAGAAAAAATATTCTTCTTGCGCCTAATGGTATGAAAGTACAAACTAAATGCTGGAGATGAAATGCTTCTTAGCATCTGATTTCTGATGTTATTTTGTATCACCAAGTCTTCATCATCGGCTGTTTCAAACGCAAAGCCATTTAATTTTATAAATTTAACTAACCAATTCTGCTGTGTTATCAAGGTTGTACTATTCCAATAGCAAGAATAAGGTATAAATTCAGCAGCGTGGACCTCCCTACCTAGAATAGATTTATTCTTTGATTGAATAGCTCTAAATCTCAACATTGCATAATATCAAGTAATGTCATAAGAATTGGCTCCATGATAAAACCGATTTAAACATTTGGAGCATTTTCCCAACTTTACCATAAATAACTCAATAAACAACGGTTCCTTTGCAGAAGCTATATAGCCAAGTCCATGTATACCTGGTAACATCAGGAGAATTACTCTAAGATCATTTGTATTAATGAAAATTAGCATGCAAATTAGAACGTTTAATATTGCAAACATATAACTCACACCAAAGAGCATTGCAGGTCTTGTAAGACCTTTAAATAATTGATTCGTTTGTATGCTGCCAGTAGACATATCTTTAACCTTCTAATAAGAGCTCTAACACTAATACTACATCATTAATTAAAAATCTATTGAAATGAATAGCACTTTAGGTAAGATAATTAATTTAAATTCAATGATTATAAGCTGGCCATTTCAAGAAGCAGAAAAAATACTACAAGAATTCCCTAATAAAAAAGAGATAATATTTGAGACTGGTTATGGTCCCTCAGGTTTACCACATATTGGTACTTTTGGGGAAGTTTTTCGTACCACAGTTATTGCAAACGCTCTAAAAAAAATAGCTCCTAGTATAAAAACCAAAATCATTGCAGTTTCCGACGATATGGATGGTTTGCGAAAAATACCAGATAATGTACCAAATCAGGAAATGCTAAGAGAGAATCTGAACAAGCCATTAACCATGATACCTGACCCATTTGGCACTCATGAGAGTTATGGTCATCACATGAATTCGTTGTTGTGTAAATTTCTTGATTTGTTTGAATTTGAATACGAATTTAGAAGCGCTACAGAGTGTTATAGATCTGGTGTTTACGATGAAAAGCTCTTACTCTTGCTGAAAAATTACGACAGAGTAATGGAGGTAATGCTTCCATCATTCCGAGAAGAAAGACAGCAAACCTACAGTCCATTCTTACCGTTATGCCCAAAAACTTCTCAAGTTCTACAAGTTCCAGTAATTGAAAGAAATACAGATAAAGGAACAATCAAATATAAAGAAGCAAATGGAGAAGAAATAGAAGTTCCAGTGACAAAAGGAAAATGTAAACTGCAATGGAAACCTGATTGGGGAATGAGATGGGCTGCATTCGGAGTTAATTACGAAGCTCATGGAAAGGATTTGACTCCATCTGCTGTGCTTTCAAGTCAAATATGTAAAATACTTGGAGAAAAGCCACCGCTTTTGTTTTGCTATGAGTTATTTCTTGATAAAGAAGGAAAGAAGATATCAAAATCAAAAGGAAATGGTATTTCAATTGAGGAGTGGCTAACTTATGCACCCACAGAGAGTTTAGCGTTATACATCTTTCAAAGTCCTAAAAAAGCTAAACGTTTACATTTTGATGTGATACCAAAATCAACCGATGAGTATTTGGAGTTTGTTAAGCGCTATAATGAAAATGAGAAAAATAATGCATCTACTTCAGAATCATCTACTGTCATTCCAGAATCCTCTGCTGTCATCCCAGTGTTTGACACTGGGATCCAGAAAGAAAAAGCATGGATTCCAGTGTCAAGCACTGGAATGACACCTAATGAGGAATCTAATCCTGTATGGCACATCCACCAGGGTAAAGTTCCAAACGTAGAAACTTCAGGCATAAATTTTTCTTTACTTTTAAACCTGGCAGCAGCTTGTAATGCTGAAAACAAAGAGATTCTTTGGGGTTTTATATCAACTTATGCACCAAACGTTACACCAGAAAGCAACAAAATGCTAGATATGCTTTCGGATTTTGCAGTTAGGTATTATCACGACTTTATCAAGCCAACAAAAGCGTATAAAGCTTCAAACGAAAAAGAGAAAGAAGCGTTACTAGATTTAAAAAATAACCTACATTCCCTGCCTATTACAATCACTGCTGAAGAGATTCAATCTCAGGTTTTCTCCATCGGGAAAAAACATAATTACAATAACTTACGCGATTGGTTTCTGCTGCTGTATGAAACACTGCTTGGCCAAAAAACCGGTCCTAGAATGGGATCTTTTATCAAGCTTTATGGGATAGATAATACAATCTCTCTTATAGAAAGTGCTACTGAACGTACACTTTAGAGTTTACCTTCTTTTTTTGAGCTCTCTAGTTTTACTACTTGACAAACTTTCCCACTTTCCTTCTTATATTAATAAGAGTATTTATCCTTGTTTTTGGGCTCAACGACAAAATTCAGATATTTATTGGCAAATTAAATAAAATTATAGCGGCTGCATGTCTTTTTTATTTTTTCTACATTCAGCCAAATCGCGCTTGTTAGCACATTATCAATTTAAATTATTAAAACTCGCTATACGGGGGTTCTTTTGTCTTTTTTTATTTAGTAAATTTCTTGATATTTATAACTAAAGTAATTTTAGAGAGCCAGCACGTGACCAGTTCTTATTACCTGGTCAGTCTTCTGGATCCCAGTGTCAAGCACTGGGATGACAAGAAAAGAGGGTTACTTGAATGACACCAAATGGACATTGGGACAGAGGCTACTTGAATAATATTTCACCATGTCATTCCAGCACTTGATGCTGGAATCCAGAAGTTTTTTTGAGCACAAAAGTTATGCTAAGTTTTTCTTGGTAAAAAACCAGTATCAGCTACTTGAAAAGGAAGAAGGGACTTCTTCCTTCTACTTAACTACACTGTTGCGCCTAACTCTGAAGAAACTTGTGATTGTACATCAACTCCATTTAGCTTCTTACCAGGACTTGACGTTGCTTGTGCAATAGCGTCCTTTAACTCATTACAAGGCTTATAAACTTCATATATAATACCACCAGCAACAAGTCCCGTTACTACAGCAGCAGCCACAGCTATCCCAGCCATAGCACCTACTGATAATGACACACCAATAAAATATGCAGAAGTAACTACTATAGCAGCTACAACAGATGCAATAATAAATATACCAACACCACAGACTATTCCTCTCATAATCGCGTCTTCAGTAACCATTTCTGCTAGATTTTTGTTACAACGACCTTTTACTAAAGGATCAGCACCTTTTTCTAATAGAGCTCTTACTACCTTGTGATGACTTCCCTCAGCAGCAACATACAAAGGAGTGTATCCATATTCATTTGGCAAATTAATATCAGGATTCTTAGCTAATAGAGCCTCTACTATCTCCATTTTGCCTTTCTCAGCAGCAAGATATAAAGGAGTCCTTTTACCGTTATCTTGTAAATTAACATTTATTCCGTCTACTGCTAATAGAGCTTTTACTATATTTTCGTCACCTTTTTCAACAGCTAAATGCAAAGGGGTTTCGTTAGATCTATCTTGCAAATTAACATTTATTCCGTCTACTGCTAATAGAGCTTTTACTATATTTTCATCACCTTTTTTAATAGCCAAATGTAAAGGGGTTTTGTTAGATCTATCTTGCAAATTAACATTTATTCCTTCTACTGCTAATAGAGCTTTTACTACACTTTCTTGATTATTTAGACATACTATATGCAATAATGTTAATTCTTTTTTGCCAAAATAATCATCACCACTAAATTTATAATTTATATCAAAATTTTTCTTCTCCCATTCTGCATAAGTAGATGGGTCTCTTTCTTTTAGCTGCTCTTTTATTTTTTCAACTATGTTATCACCATTCAAATCACTTTCATGATTTACTGTATTTAATATCTGTTCTAATAATGCTAAATACATATAAAATTCTCCTATAAAAATAGGAATATACTTTAATTATCATATACTTAAGCAATAAAGTCAAGAATTTAATTAACTATCATAAATATTTAAACAAGAAAAAGGGGCTTTTGCGCGAGCGTTATTAATCTTCAGTTTAATAGGATAAGATTCGTCAACGTTTCTGTAAGTACCTGCTATACAGAATAGTTGCCACCAATAAAGCCTAAACTTACTAAATACATTTCTGTAGATTCAGATCTACTTGACTTTGGTTTGAAGTATCTTACTGTTTTGAACATTTTTTTTAGCTCATTGCAGAAATCTTTATCAGACTCTCCTTGAAAAATTTTTACTACAAATTTGCCATCATGATTCAAAAAATGCTTTGCAAAATTGAGCGCTGCTTCGCATAAAAGCATAATTCTGATATGATCTAACGATTTTAAACCGCAAGATTCGGGTGCCATATCAGATAAAATTACATCAAATTTGTGATCCTTGAATTTTTCTCTTAAAATTTCAAGTTCACTGATAATATCACACTGTATACACTCTACTCCACTAATTGCGTTTATTGGTTTTATGTCAACAGCAATCACACTCGCTCCTTTCTTAGATGCAACTTGTGACCATCCACCAGGAAAAGCGCCAAGATCAATAATTTTTTGCCCTTGTTGGAGTAGTTTAAATTTATCGTCTATTTCTATTAACTTATATGCCGAGCGCGATCTATAACCGTCCTTATTGGTTTTTTGCACATACTGATCATTCAAATGGCGATGTAGCCACCTTGTTGAAGATAATTTTCTACCTCTAGCTGTTTTTACTCTGGTCTTTATACTAACAACCTACTTATTATTGATTATATCTTTAAGCTCTTTTTCAACTACTTCTTTTACCAATGCATGTAGATAATTATTCAGCCACTCTGAAAGCTGAGGTTTTAAAAGAGATGTAACTAATTCTTCAACAGTAAGATCCGCTCTTTTTTGTTGTTTATGCCGCAGTTCTCTTTGCATCTTTTCAAGCAATGTTTTTATCTCCTGCATATTCTCTTTTAAAACTAAATGCTCGTTATTTTGTTCTTGATGACTCACTTTGTTGCTATTCACTTGGATATTACCGTACAAATTTTTTTCTTCTGAGTTGTAGCTATGGCCATTAAATTGGTTATTCACTTTCTCACTTTGGCAATTATTCTCTTCTTCACTATTTTCTTTTTCTTCGATGTCTTCTGGGTACTCCTCTTCAAGGTATAATACGTCATCATCTTCATCTATTATTTCTGCTCTATCGCCATTTGGATTTTTACCCGATATAGCTTTTTTTATATCTTCTAGTATATCTTTTACAGATTGATTATCGCTCATACCATTAAATTTAAAGGTTTATACTATTTATCATAAAAAGCAAGTTGTAAACACTAATTACATAATTGCTTTTTGCCTGAATTAGATCGGAACGTGCTTTAAATAGTTCATCTTCAGTATCCAAAAGATCAATTGTGCTCTTTAAATTTAAGTTTACTTCTTGCGCAACTCCTTCCAATGCTAAAGCTGCTGCTTTTTCTGCTTCTTGACTTGCTTTAATAATAGCTTTTGCTGTCAGCACGTTATTCCAAGCATTTATAACTGCTTGTTCTATATTTTTTACTGCTTCGTAATAATCGTAAGTGGATTGTTTTGCATCCATTTTAGCTCTACTAACACCAAAAACATTAACTCCTCTTTTAAAGATCGGAATATCAAGAGTAAAGACAACATTCACATTTTCTAGTAACGTGTCTAATTTTATATTGTCCTTTCCAAAATTTTTACTTGCGCTTAGATTCAAAGAAGGAAGCCTCTTGGAACTTTCAGCAATCACTTCCATTCCAGCAGCTCTTTTTTTATAAATAGCTGCTTTTAGGGACAAGTTGTTGGTTTTTGCTAACTGTAAACATTCATTTAATTCTGGTATAGAAGGTAGTTTACCATTAGTCTCATAAAGATTATCAGCATCTTCACCAATTAAATGATAGTAAGCAATATTAGCGAGCTTTAATTCACCTTCAGCATCAACTCTTTTGGATATAGAAGATGAAAATTTTGCTTTTGCGAATAAAACTTCAGCATTAGTAACTTCTCCAAGAGAAAAGCGTTTTTTCATAGCTGACAAATGCTCTAAAGAAACACGCACTTTATGTTCTCCCAGTTTTAATATTTCTACCTTTTGTAAAACATTAACATATGCTTTCACAGCGCTGAGTGCAACTTCTTGCTTAGATTGCTGAAATCTAATTTTTGCTGCTTTAAGAAGATGATTTGATCGGCTGAATGTAGCAAAAGTTCCACCACCATTTATTATTCTTTGACTTAATGTTAGACGTTTTCCAGAGTCTTGTGGATTGTCAATAATATTAAAATTACTATCGAAATTATATTGTAAATTAATGTCAGGTAAAAAGCCAGCCAATCCGGAAGATTTTAGTTGTTTTTCAGCACTCTTATATTGGTAAAATTGAGACTTTATTTTTGAGCTGTTTTTGATAGCTTTGCTTATAGCTTCTTCCAAATCAATTGCGTAGCAACTTATAGCACTAAAAGCGATTACAAATATAATAATCAATCGAAACATTTTGCTTTCTAGCATGGTATTTAAGTTATTAGCATAAATTACTTTAATAATCAATAACTAATGTTGTTGACACTATCAAGCAACTTAGTATATCATAATCTACTGTTATGTATTGATATATGAAAACTTTTTTCTTAAAAGAGAAACAAATCGATAAAAAATGGCTTGTTATAGATGCAGAAGGATTAGTAGTAGGAAGGCTTGCAGCATTTGTAGCAATGCTCTTGCGTGGAAAACATAAACCTGAATATACACCTCATATGGACTGTGGTGATAATGTAATCATTGTTAATGCAGAAAAGGTACATTTTACCGGAAAGAAACTTAAAGATAAAATCTACTATAGGCATACAGGTTATTCTGGTGGTTTAAAGAAAATTACTCCAGATAATATTTTAAATGGCAAATTCTCTGGGCGTGTGATAAAAATGGCAGTAAAAGGAATGCTTGATGATGGTCCTATGGCACGTAGACGGTTTGAAAATTTATATGTTTATTCTGGTTCAGAGCATAAGCATCAAGGGCAGCAACCTGAAAAAATAGATTTTGCCTCTTTAAATCGTAAAAATAAGAAATAATGGAGTAAAAAGTGAAAATAAATAATAATGATCAGCCAAAAAAGGCAATGATTGACTCACTTGGTCGTTCATATGCTACAGGTCGAAGGAAAGAATCTGTGGCAAGAGTGTGGATAAAGCCAGGAAGTGGAAAATTTAGTGTTAATAAAAAAGATGATTTAATTTCTTATTTTAAAAGAGAATCAGTGTGTCAAATGATTAAAGCGCCATTCATAGTAAATTCTATGTTAGATAGGTATGATGTGTTTGCAACTGTAAAAGGTGGAGGACTATCTGGCCAAGCAGGTGCCTTAGCTCATGGAATAAGCAGAGCTTTAAGTAGTATAAGTCAAGATCTACACTCTATATTACGTAAAGGTGGATTCCTAACTAGAGATTCACGTGTTGTTGAGCGTAAGAAATATGGTCAACATAAAGCTCGAAAAAAATGTCAGTTTTCTAAGAGATAATTGTTTCATAATGGTATTTTTTTGTAAATATTATACAAGTTCTTACAAGGGTTTATGACATTTTCTCTTTTTATGATGAATTTAGTTGACTATTGGCACTAGCATAATATGCTATTTATGTAATTTTTCAATATTAAGGTAATTTATGAGTAAAGAAGATATAGTAAACCAACTGAGTAAAGAGTGCTCTAGTCAAGGTATAGATATAACAAAAGCTATTTTAGGTAAGCTTCATGATATTTTTATGGAAATAATCAAGAACGATCTAAATCGTAAAGGTGAAATACGTTTACATGGAATAGGGACATTCTCTACTGCTATAAGTAAGGAAAGACAATGCCGCAATCCCCAAAACGGTGATATCATGACTGTTCCTGAAAAGAGAAGGGTCAGGTTTAAAGCAAGTCAAGCTCTTTCAAGTACTTTAAATAACAAAGAGAAAGCACTAGCTATTTAGATATAGTCATTTTCATCTTTTTAGTTACACTGTGTAAGCCATGAAATATAGTCTCGCTGATTAAAGAATGGCCTATATTAAGAGCTGAGATGTGAGGTATCTCTTTTATTCTTTTAGCATGTTTATAATTTATGCCATGTCCTGCATGGCATTCTATTCCTAGCTTATTAATGTATTCTGCAGAGTTAGTAATAAGTTTTAATTTTTCTTCTGATGGATTATCACAGTAATCCCCCGTGTGAATTTCTATTATGTCAGGCTTTCTTTCTAGCTTCTCAAGATATTTTAGTTGATTAATATTTGGATCGATAAACAGTGAGACTTTTATGTCAGAGCTATGCATTTCCTCTATTATACCAGAAAGTTTGCTATACATATTCACGATATCCAAGCCACCTTCGGTTGTTAATTCTTCTCTTTTTTCTGGTACTATACAAATCGAATAGGGTTTTACCTCTTTTGCTATTTCGAGCATTTCTTCCGTAGCTGCAATTTCAAGATTTAACTCAGTACTAATACTTTTTTTTAGATTGAATACATCCTCATCTCTGATATGCCTTCTATCTTCTCTCAAATGTACAGTAATAAAATCTGCCCCAGCATCAATAGCTATTCTTGCTGCTTTTAATGGATCTGGATAAGAGGCTCCACGCGCGTTGCGAAGGGTTGCAATATGATCAATATTAACACCTAATTTCACAATTTACCTCAAAAATTATTTATAAATTATACATATCATTAGATCTTCTGCATAGTCATTGTTTAATGTCATAGCTAAGCTACTAACAAACTTGCCAGCTCCCCCTTACCATGAAATTGAAGTATGCGTGGTACCAAAGTACAACGGTATAATAAAATATGAAAAAAATACCAATAAAAAAAAGGCAAAATAACTTTAATAGTTAAAATCATAGGCGCCAGTTGATTTTTAACTTAAGAATAAAAGTCAAGTATCAGGAATTCTAGACATAAATCCTCCTATATGAAAAAGAGCTAACAAAAATGCAACACACGTACTTTTTGCTAAAATTTGATTGTTTGATGAAAAAAACTGCAGGTGAAGATAGATCTAGAATACCTTCATTATCTACTATAATGAAGCCATTAGAGCCCGTTAAGTAATTTTTTTATTTAAACTCTGTGCTTGCAACCTTTTTATACACTCATCTTTACCAAGAATTACCATGATATCAATGATTCCAGGCGCATCCATTACTCCTGTTATAGGAGCGCGTAATGAGTGGTATATATCGCTCATTTTTATATTATGTAATTTTGAAAATTCCTTAATCTGAGAAGATAAAAAATTCTTATTCCAATCTTCACTACCTACACTCGAAAGAAATGATGCGAGTAACTTAATTACATCGAGGTTAGATTCGACAATTTGCTGAGCTTCTTCACCCAAATCAAATGGCGGATCTTGAATATAAAACTTTGCTAAGTCCAGCAGTTCAGTTAGATAGTTTGCTCTTTTTTTTAGCTCTGTTAACCCTTGCAATAAATAGTTCTTTTTTATATCACTCAGTTTTAACATCGGAGCAAATGTATTTAAAATATCCAGATTGCTCATGTTACTAATATAATGATTATTTAAATGCTCTAATTTTTTAAAATCAAGCCGTGCAGGTGAACGACCGATGTTTTCTAAATTAAACCACTCTATTGCTTGCTCATCATTAATAATCTCATCGTTACCGTGACTCCAACCAAGTCTAAGCAGGTAGTTACGCATTGCCTCTGGCAATATTCCCATCTTTTCATAATCGCAAACACTTGTGGCACCATGTCTTTTAGATAACTTATTTCCGTCTTCTCCATGAATAAGTGATACGTGTGCAAAGCGTGGAACATCAAAATCAAGAGCCTGATATATTAGCAATTGTTTGAAGGTATTAGTGAGGTGATCAGAGCCACGTATAATATCGGTTACTCCAGCATCATGATCATCAACTACCACAGCAAAAATATATGTTGGAGTATTGTCAGAACGTAAGATTACTATGTCGTCAAGCTGGTCGCTATTTACTTTAACTTGACCGTATATTTTATCGTCAACAACAATATCTTCTGAGTCTGGCACTTTGAAACGGACAACAGGCTCTGCATTTGATGTCGAATGAGTACACTTATGCTTATATATTTTTCCTTCTTCTCTTGCTTTTGCCTTCTTTTCTGCAACTTCATCTTCAGGGCAATAACAGTGATACGCCCTACCCTTTTCAACTAAAAGATTTGCAACTTCAACATGTCTATCTATTCTTCTCGATTGGTATATTATTTCTCCATCATAACTTATTCCAAGCCATTTTAACCCATCTATTATTGCATCAATTGCTTCTTGTGTTGAACGTTTCCTGTCGGTATCCTCAATCCTCAGTAAAAATTTGCCACCATGATGCTTCGCATAGAGCCAATTAAATAACGCAGTGCGAGCTCCTCCAATATGCAAGAATCCTGTTGGCGATGGAGCGAATCTAGTGACTATACCTGACATACTTATCAATTGTAATAATGTAACTGATGATAGCCAAAATTTGCGCTTGCAACAACGTGGAACTATTGTAATTTTAAAGGATTAATTTACATTTATTTTTAATAAACTCCGTTGTATAATTTAGTGTTAGTTAAATAGGAGGCACGTAATGGATAACTTGTTTGAAATTGCAAGAAAAGAGGGTGAAGCTAATTTTGTCAAAGCTTGCAAGGAAAGAGTTGCTTGTGTAGCTAAGCATAGTCTTGATGAAAATGGAAACCCATTTCATATAGCAGCAAGTGAAGGATTTCTGTTATCTGCGTTAAAGGAGATTATAAAGCATTTAGAAGAAGACACTAAGAGCAAGGTTGAAGAAGCTAAAAATTGGAAAGAAGTAAAAAAATTAGAAAAGGAATTTAAGAACAATAAGAAATATATTAAGGAAGCACTCTGCGATAAAAGCTGTATTAAGAATAATAAAGCAGTATCACCTCTTTACTTCTTGGATCCTGCAGAGCAGAAGGAAGTTAAGCAAATTGCAGATATAAAATGTGGCTTTATATGTAGTAAAAAGTTTCATCTATGCTTATACATAGTAGGAGCTATAGTGTGTGCTATCGCTATGTGTGTATCTTTGTATCTTCTATTTTCAGTTTCTCAGTCTCTTGCATTGGCTTCAATAGCGACAATAGCTTCTGGAGGGTCTTCGTACCTGTTATTTAAGGCATGTAACGAGATATATGGCTTGCATAACGAAAGTACTATAGTGACAGATCCTGATGTTATGCAACTTTTAGAGGGTGGTTTAGCTCCAACATGAAGTATTTGCAGGCAATAATATAGAAATTTACTTTCTTAGCTAAGAAAGTATACTGATAAGATGATAAGAAAGAAGTATAGTAAAATCTTAGTAGCAAACAGAGGGGAAATTGCCTGCAGAATAATCAAAACTGCGCACAAGATGGGTATATCTTGTGTGTGTGTGTACTCAGATGCAGACGCAAATTCTGTGCATGTAAGGCAAGCAGATGAGTCAAGGCACATTGGTCCTTCGCCTGCTTACCTTAGTTACTTAAATATCGAAAAAATATGCGAAGTAGCAGTTGAAACAGGTGCCGAGGCGGTTCATCCTGGCTATGGGTTTTTAGCGGAAAATCCAGATTTTCCACGTGCTCTGGAAAAGCATAACATAGATTTCATTGGTCCAAGCGCAGAAACAATAGAAGTCACAGCCAACAAAATAACAGCAAAAGAAGAGGCAAAAAAGGCTGGAGTAAATGTAGTGCCAGGATATATGGGTAAGATTGAAGACGCTAACCACGCATCCGTGGTTGCTGAAGAAATTGGTTTTCCCGTTATGCTCAAAGCTGCATCAGGCGGTGGTGGAAAAGGAATGCGAATTGTACATTCCAAAAAAGAAATTGAACTAGCATTTACATCAGCAACAAATGAGGCAGAAAAAAGTTTTAAAGATGGTAGTATTTTTATAGAGAAATATATAGAGCTGCCAAGACACATTGAAATACAAATTATAGCAGATAAATACGGCAATGTAGTGTGTCTTGGAGAGAGAGAGTGCTCGGTACAGAGAAATAATCAGAAAATAATAGAAGAAACACCAAGCCCATTTATTAGTGAAGAAGTAAGGCAAAAAATGTATGCCCAATGCGTTTCTTTGGCAAAGCAAGTTGGTTATTTTTCAGCAGGTACTGTCGAGTTTGTTGTTAATAAAGACCAAAATTTCTATTTCCTTGAGGTAAATACGAGATTACAAGTTGAGCATCCAGTAACAGAGTTCGTAACAGGAATAGACATAGTAGAAGAAATGATTAGAACTTCCTGCGGAGAAAAATTGAGATTCAATCAGGATGATATCAAACTTACTGGCTCTGCTATCGAAAGCAGAATTTGCGCTGAAGATCCATCAAAGAAATTTTTTCCTTCCAGCGGACGAATAAAATATTACGATAAACCGAATGATGTAAGAATAGATGATGGAGTAGCTAGCGGTTCAGAAATCAGCATGTTCTACGACTCAATGATTGCAAAGGTGGTAACACATGGAAAAGATAGAATAGAAGCAATCAGCAGAATGCAAAAAGCTTTGTCTGAGTGCTATATAGGGGAAGTAATAAACAACATAGAATTTCTAGAATCCATCTTCCATCATCCAAATTTTGTTGCAGCAAAGCTCCACACAAAATTCATTCCAAATCATTATCCCGGTGGATTTCAAGGTGACTTTATCACAGAGGAATATATTAAAATATTTATTTTTACTGCACTGTATGTTCACTTAGAAAATGAGGGGAGGTATTACAGTAAGTCAGTAGATGAAGCATTTATAGTGAAAATAGATGACAATGAGTACTCCGTAAATGCAAAATATCAAGGTAACATATTAACAACAGTATATAACCACAATAAATACTCAGTGGTGGGTAAATGGAAATCAAGTTACAGATTGCTATATATAACAATTAATGACGATACCAATATAGCACTTAAAATAGAAAGGCAAGGCAGCAAATATTTCATAAGACATGCAGGTATGAAAGTTGAATGTTGTGTATTGAAACCTCATGTAGCTGAACTAAGCAAATTAATGCTAAACAACAAAACAGAAGGGATTTTAGTAGACGCTGTAAAATCTCCAATATCTGGTTTATTAGTTAAATTACACGTCAATGCTGGAGATCAGATAGAGGTAGGACAACCCTTATTTGTTGTAGAAGCAATGAAAATGGAAAATATTATATGTGCTGAATCAGAAATGGTGATAAAAAATATCCCTGTTAAAGAAGGGAAGAATGTACAGGCTGGTGATTTAGTATTAGATCTGGTTTCTTAAATAACATAAGCAGTATAAACTTGACCCAAATAAGATAAACGAAAACATTTGATGGGCTATAGCAATGGCCATTGGTATATGCAGCAACAAAGTGACTACTCCTAGAATCACCTGAATGATGACGGAGAATAGCATAACATATAATGGTTTTATACTGGCATTTTTTATTGTGAGTATTGCTGTCAGAACTAATATCAGCAATGCCAATGCCCGGTGTATGAATTGCACCGTTGCTCTATTTTCAAAGATATTTAGCCACTTAGGCTGCAAAAAAAATAAATCTTCTGGAACAATTTGTCCATCCATTAGTGGAAAGGTATTATAAATTAAACCAGCATTTAGCCCTGCAACAAATGCACCGAAGACTATTTGTATTGCAACTAGAATCAGGATAAGTATTGTGTAATATATACTACTGTTAATGGATTGAATCCCAGTGCGTGACACTGGAATCCATTTAAAAAATTTAAGAAAAGCATAGATTCCAGTGTCACGCACTGGATTGCTTTTCTTCACGCAAAGCAATTCTGAAGTACATCTAGTCTTAGTTTTGTTTTGTAAACTTATCTGACAGTCAAAAAATTGATATGACAATAATGCAAAGATAACCAACGCAAGCAATAAGTGAAGTGCAAGCTTATAGTGGCTCACATGAGGATTAGCCACCAAACCGCTTTTAACCATATACCAACCAGCAAAAGCTTGTAAAATCCCAAATAATAGTGCTGTGGATAACCTTATTACTGCATTTTTAGGTATTCTTTTTCTTAGTGTAAAATATATAAATGGTAAGATAAAAACTAAACCTGTCAGCCTTGCAATCAACCTATGCACATATTCTATTAAGTATATGGTGCGGAACTCTTCCATACTCATACCATAGTTAAATGCTTTATATTCAGGTGTAGCTTCATATTTTGATTTTTCTTTAAGCCAGTCTTGTTCACTCAGCGGTGGCAATGTTCCGGTAATTGGTTTCCATTCCGTAATTGACAATCCTGCTTTTGAAAGTCTGGTAAATCCTCCAATCCCCACCATGAGCATTACCATGGCAGAGCAGAGAAAAAGCCAAATAGCTACAGATTTTGCTTCCATAAGCCATGCTGAGTTTTGTTCCATTGCTGAGGGTGAACAACAAATTCCCACAAAGCGAGAAAAGCTGCAACGCTATGTAGTAGACTATAGACGGGAAAAAATATTGATATTATATAAAAATAAAAAGGCATTTTTTGTTGTCTGATAGCTATTATCAAAAAAATCAAGTTAATACCGTATACTATTATAAAATAGTATACGAATAATTTATTTAAAATTTGAGTCAGCATCAATGAAAGTAACAAAAAAGGAGTCGTGAAAAATAAAAAAGCTGAGGAACCAACAAAAAAGTTTAATAGCAAAACTCCCTTAAGCCCAGTGTGCCTGAAAAGTAATTTTATATTTTTTAAATGAACAATATAAGTTTGCATATAACCTTTAATCCAGCGTGCTCTTTGCTTAATCCAAGCAAACACAGTAGTTGGTGATTCTTCCAATGTTTCTGAATCAATAATCCTGGTTTTATATCCCATTTGTACAAGTCTTAAACCGATGTCAGCATCTTCAGTGACATTGTAAGCATCCCAGAAAAGCACCTTTTTTAAAATTTCCACTGAAAAATGATTACTACTACCGCCCAAAGGTATTGGCATGTTCATTTTTTGAAATCCAGGCAAAAAATATTGAAACCAGTTCATATACTCGAGAGAAAAGAATTTTGTAAGAAAATTGCAACCAAAGTTATAGTAATTTAATTTCGCCTGTACACAAGCCAACTTTTCGTCGCCCTTATTAAATGCAATTAGTGCTTTTCTTAGCTGCAATGGATCTGGCTTGTCATCTGCATCATATATTACTACATACTTTCCTCTAGCAAAGCTCATAGCATAATTGCATGACTTAGCTTTTGTTCTAGGCAGAGAATGAGGCACTTTTATTACTTCAAAATACTGTGGTAAAGTGCATTTTTCTATAGCTGCCAACATTTCTTGGTCATCACTCTCTATCACAAGCTTTACATCTAATTTTGATTTTGGATAATCCAAACTTTCAATGCTTTCAATCAATTGCTCTATCACTGCACTCTCTTTAAAAGCAGGCAATAAAATAGTATATATAGGTTCATTCATCTTATCATAATCTGCTTTTTGGTTAGAAATTTTACGCAAGCCAAAAATTTTAGTTACAAATTTGAATAAAGAACTAGAACATCCGATTATAAATATCAACACCAAAGCAAAATATGCATATTTTTTTGTCAGTGTTAAAGTCGAAATTATAACAAAAAAAGAGGAAAAAAAGATTGAACTGAGCCTAATGCTTTTAGCTGAAAAATTAGGATTCTTATAATATAAGTAGTTACTTGCGAATTCTGAAATACCAAAGTGTGAGTTAAGAAGATTTAAAATCTGTTCGCTGTTCGCTTTTATTAATACGTAGTCATCACCATAGTAAGCCTTGATCCAATTATTGATATCTTGATTTGCATTTTCAACTATAAAGAAAGTAGTACTATTTAATTTTTGCCAAGGAATTATATTAAATTTATAATAAAAAAATTTTTCTTGTTCCTTATATAAACTAGAGTCAAACTTAACCTTTCGACTAGTCTGAAATATAAGCATTAAATTAATGCAATTTTTTACTTAAATCACGTGAAAACGAAGATATGACCTCACTACTACGCTTATCATCTTTACGTTCATGCATTATTTTTTTTACAGCATCAGCAGCTATACTCGCTGTGTTAGCTTGTAAATCTCCAAGAGCTTTTTTAACTTGGTCAGCAACTTTCTCCGAGTTAGAGCGGGCATTTTCATCTAACGTCTGATCGAGCTGCTGTCTATTGTGCTTAATGATACTGTCAGCCTTATCAAGTGCTTCATTCATCATTTTGTTAACTTCTGCATCTAATTTTTTGTATTTTTCAGAAGATTTTTTGTAATACTCTAGCATATCTTTTCTAAATTTTTCAGCTTCTTCGCTTAGAGATTCGCTTTTGCTACGCTTATTGTTAAGTGTACTTTTTATCACTTTCCTTAGCAGTTTATATGCAAAGGCAAGACCTACCAAGAAAGCAAGACTGATAATCAGTGATGTAGACATAAAAAAAACTCCTAAAATTCCTCAGATACTAAACTAGCAACAAACTCCTCTTCAATTTCAGAATTGGTCAATTTAGTGTAGTAAATCAAAGCAATATTAGTAGCCATTTGTTTTAACTCACTAATATACTGAGATTTAAATTTTTCTACTCTTTCTTCAACAAGTTTGCTTACTTTCCTATCTTCCTCTTCTAATATATTCTTAACATTAGATCTCATTTCCTCTACCTGAGAAAGCGCATCATCTATGATTTTTTTTGCCTGTACCCTAGCTTGATTTAAAGCTGCGTTATACTTGGCAATCTGCTCTTCTGTAAGTCTTAAAAGGTGAACAGAACTATTAAAAGAATCTAACACTTCTTTACTTCTAGTGCTTATTATTTCATCTAACCTCGGTAAAAATAAACAACTCACTACAAAAAAAAGTGAAGAGAAAAAAATCAAAAACCAAAAAACTTGAGAAAAGAAAGTTGAAACATCAAGCTGTGGCATCTGTTAAGCAACAAATATCAATAACACCGCAAGTAAGAACGCAAGTAACCCCATGATTTCAACCATGGCAGCACCAATATAAACGTAAGTTTTCATTTTACCTTCTGATTCAGGGTTTCTCGCAATCCCACTTAACATAGCAGAGAAGATATTAGCTATACCTAAACCAGCACCTAGCATTCCAAACACAGCTAAACCAATTGCTATAAATTTTAAAGCCACTAAATCCATATATTACCTTTAACTATTTCTTTATAATATAATTATAAAATATTCTATTAAAGAAGTCAATTACTTTACTGCATCTGACAAATATACACATGTTAATATAGTAAATATATAAGCTTGTAAAACTGCAACAAATACTTCAAACCCTATTAGGGCAATTATAAATAAAAACGGCGCAGGAGTAAGAAATATGTTCATATTCACGACAAATCCTGCTATCACTTTGATGATCGTATGACCCGCAATCATATTTGCTGCAAGCCTTATTGATAAGCTAATCGGCCTTACTAAATAAGCAAATAATTTAATAACAATTATTATAGGTGCAAGCCACGAAGGAGTTCCTTTTGGTAGCAATATGCGTAAAAATTCTACTCCCCTTTCCTTAAATCCAACAATCGTTATATAAGTAAAAACTACCATCGACAAAGCAAAAGTGACTATCACATGACTTGTAACTGTGAAGCTATAAGGAAGAACACCAACTAGATTACACGATAAAATGAAAATAAATACTGTAAATATCAAAGGAATGTGCTCCAAGCCTTTGCTTCCAGTGTTACTTTCTATTATTGAAACAACAAAATCATATACATATTCAACTGCAGCTTGCAAGTATCCTGGTACTACTGCACCTTTTCTTATTCCAAGGAGCAAAAATAGTATCATCAATATCACCGAGATCATCATAAAAAGAGATGAGTTGGTAAAGCTTATGTCATACCCAAATAATTTTGGTAGTTCTATTATTGTATATACTTTAAATTGTTCTAGCGGATTTAACGCCACTTTGATCCTATGTCATTAAACTATAACAATAAGCAAAGTATAAGTTTTATAGAATAAAGTCAAGAATTAAGATAGAGAGCTCTGCATTATTAACATACTAACAAAATATACAATTAAAATGCAAATTATATTCAGCTGCTAATCTTACTCTAAATTCTTGACTTAACATCTTATTTTAATTATAATTTAATTTTAATTATGAGGCTAAATTATGAATGAAATAGATATTATATATACTTCTCCATCTTACTTGAATTCAGAGCAGGAGACTGGTGACGGGTATTTCAAATTAACAAATTGCTCTTTTGACGAACGTACTGGTTGTCATCAAGTAGCAGGTGAAATACTAGATACAAACTATAATACAATAGGAAATGCTACTATTTATGAATGTCCTACTTATGTTCATAAAGATGATCATGAGTTCAATATTCAGATTTACAGAGAATTCAGTGTAAAAGGTGATATGGAAAAAATCTCCTCTCTTAAAAAAAGTGGTATAGTACAGCTTGTATAAGCTGTCATGTGGATAGGAGATTGCAGAAAGGTCTTTGATATCCATTAAAAGGAGAGGTAAAGTGTATAATTATGCAAATACCTCTCCTTACTTGTCCTTTATAAGAGAAGTCACTTATTACAACAAGCTTTAAAATCATTATATTTTACATTACAATAACTCTTTTGTTTCTTATTAGATAAATGAAATTCACATTATCTCGGTTATTAGAGTACTTAGAAACCAATTCTAGTTTAGAGGAAATTACTGATAAATTAACTCACATAGGACTGGAAGTAGAAGATGTGGCCAACAATACCAAATTAGTTGGGTTTGTTGTTGCAAAAGTATTAGAAGTCACACCTCATCCAGATGCTGATAAATTAAAGCTATGTAAAGTAAATGATGGAAGTAAAGTGCTACAGATAGTCTGTGGAGCAAAGAATGTTAGAGAAGGCATGAAAACTGTACTTGCATCTCTTGGTAGCACATTGCCAGAAAGTGATTTCACAATTAAACCTGCGAAAATACGAGGAGTGCTAAGTGAAGGGATGCTCTGTTCTGCTTTCGAACTTGCTCTGACTCAAGATGAAAGTGAAGGAATAATCGAGCTTTCTGATGATTATAAAGTAGGGGATAAATTTTTCAATTGCGATCCTGTAATTGACATAAACATCACTCCAAACCGTGGAGATTGCCTAGGCGTTTATGGAATAGCTCGAGATTTAGCAGCAACTGGAATTGGGACACTCAAGACTTTAAGCGTTCCACAACTTACCTATTCTATGGCCTCCCCAATAAACGTCAAAGTCATCGATGGGGAGAGCTTTATTAATGGAATATACATCACCAATGTAAAAAATAAAGAGAGCCCAAAATGGCTGAAAGATAAATTGGAATCGATAGGAATGCGCTCCATTTCTGCAATAGTTGATATTACTAATTACATCATGATATCATTTAATCGCCCAATGCATGCATATAATGCAAAAAAAATAGAAGGAGAGCTCACAGTACGCAAAGCAAACGATGGAGAAAAATTTATTGGTTTAAATGATAAAGAATACTCATTGAACAAAGACATAAGCGTTATTGCAGGTGATAAAAATATTCATGCAATTGCTGGAATTATGGGCAGCAAGTACAGTGAATGCACTCTTGAAACTACTGATATTTTTTTAGAGTCTGCTTGGTTTGATCCTATCTCTATCACTAAATCTTCAAGGCAACTAGGCATCTCCACAGACTCAAGTTACAGGTTTGCACGTTCAGTTGACCCTAGTTTTACCCTTGATGGACTCAATCTTGCAGCCCAGATGATTTTAGATTTATGTGGTGGAGAAGTGTCAAGTGTAGTGTCTGCTGGCAATCTGAATAAGGCCAATACCAAGATAAATTTTGATTATCAAGATGCAAACAAACTTGGAAGTGTATCTGCATCACCTGATGAAGTACTCAATATTTTAACAAAACTAGGATTTAGTATTGATAAAAGAACTGAAAATAATTGGAGTGTACATGTACCAAGCTGGAGACCGGACGTAACTATACCTGCTGACTTAGTTGAAGAGGTAGTAAGAATATACGGCTATGATAAAATAAAGGAAGAGCAACTAGCAGAAGACGTTACAGTAGAAGAAGAGACACAAGATGATTTGCGCATTTTAATGACAAGCAGAGGGTTTCATGAAGTGATAACTTGGTCTTTTATGAGTGAATCAATAGCTGAAAAATTTGGTTACTTGAATAAATTATTTATTATCGACAACCCATTTAATAATGACTTTAATATAATGAGACCAAGCATCATACCAAATTTGTTAAAAGTTACTGCAGATAATACTGCCCATGGTACACCTGATTTTGCAATTTTTGAAATTGGACCAATTTATAATGGTGAAGCTCAGTCTAAGTATGTTTTAAGCGGAATTAGGTCAGGAAATAATTTGCCACGAAACCATTATAACACTGACAGGAAAATAGATGTTTTTGACGCAAAGGCTGACCTCATAACAGCTTTGGAACTTTTTAATGTCAATTGTGATAATTTAGCAATAGAGAGAGCAGAAAAAGAATATTACCACCCAGGAAAGTCAGGTACCTTATCTTTTAGAAGTAAAATAGTTGGTTATTTTGGAGAATTGCATCCGAGTATATTGGATTTTTTTAACATCAAACAAAAAGTTGTAGGCTTTGAGTTGATATTAGAAAATATCGAAAATTTACCTATAAGTAGAAAAAAATTTATCGATTATAAATATCAAAGTGTAAAACGCGATTTTGCGTTTATTGTAAATAAAGATGTAGCAGCAGGTAGTATAATTAATATGGTGAAAAAAAGCTCAGAGCTCATCACAGAAGTTTTGATATTTGATGTATATCATGGAAACAATATAGAATCGAATAAGATGTCTATAGCATTTTCAGTTACTTTCTGCTCTCCAACTCACACTTTAACTGAAGAGGAAATTCAAAAAGAATCAAATATGATAGTTAACTTAGTGTGTGAAAATACCGAAGGAACTTTGAGAGCTCATTATTAAGCTGTAATCACAGTTCTCTGATTTTGCTGTGTCACGTTTACTTCATCCAATTTATTCCCTATCTTGAATTCAATATCCTTGAAAAATCTATCCCACATTCCATGCAAATGCTCTTCTACTTTAGGCCAGACATTATTTTTAAATGTTTCTCCATTATCAGAAAATAAATCACCTAAAAAACCTCCAACTCCTTCATAACTTGATTGAAAATGTTGAAGAAATGTTTCTACTTCCTTATGAGTATCATGTGCCACACTCAACGCTTTTCCTTCTGCGCTCTTATCCCCACGCATTGCAACGGCAAGACCTGTTTTAATATATCCCAAACCTGTCTTAACAGCTTTCATAGGCTGGAGCCATGAACTCTTATCGCTTTTTGGTACATTATTTACTATATTTTCCACCAATCTGTCTATCAAAGGAGACAATAAATTTTGACAAAAGTGTTTGATATTATCTTTCATTTTAATTACAGGATATTTGATGCATTTTTCTGCCAAATAGTACTCAAGTTCCGCTTTCTTTAATAACTTTTTAACTGCTTCTTCATCAAAAGTTTCATGCTCGAACACTTTCAGTAAATCATCCTCTATTATTGCAAATTTTATTTTCTCACGAGATTCTAGTTATTCTCTATAATCATTTATTGTTTTTTCATTTATCAATAATCCTTCTTTTTCTAATTCTAACTGTTTTAATGTTTCTAGAATTTCTTCATTCCTTTTGAGAAGCACTTCTATTGACTCTATAATTGGATGACCTTTTTCTCCGTCATTTTGCTTAGCTTGTAAAAGCTCATTTTGACCTTTGAGTGTTTGTGATAAGATAGATTCTTCAAAATGCCCTCCGTCTCGAATGCGAAAAACTTCAATTATCTCTGCTAGACCTGATTCATTATATCTTTTTAATATACTGCATAAATCTAAAACATCCTCTTTTTGTTCTTTAAGCAACTTTTTTACTTTATATTTTTTTATTTCTAAATATATCTTCGTTATAAACTCATTTACTTTATCTGGAGTTTGTATTTCACTTAGTTCATTGCGATCTCCTGCTAAGGATTGTTTTACTTCATTATCTGATTCACTTAGTATAGCTTGAATGATTCTTATTCTTGATTCTATTAGCTTTTGTTCAATATCATATTCGAATTTAAAAAGACCTTCTAATTTTCTTTTTAAGACATCAGCTTCAAGATTACTATTCTCTCTATTTTCGTACACTTTTTTTAATTCCTCGTGTATTTTTGCATACCTTTCTTTTCCCATTCTTTTTAACTCTTTTATCATCTCTTCAGCTTTACGTAAAGCTTCTGCTGTTTCTTCGGGATTATAATTATCAAGTATTGTCCTTTCAACTATTTTGCCTTTTTTTTTAAGCTCTCTCCAGTCTGCTTTATGTGCAGAAAATGTATCATCCTTTGAGTTTTTTCGTACTTCTATTCCTAAGCTTTTAAAATCTTTTATTATCATTTCTCTTTCAGTGAGTAACTCCTTACCTTGGCTCTCCAACTCTTGTTTCACTAATATATCTCTTAGCGCATCTTCTAATGAGAAATCTTTTTTTCTTTTTTGCGCAAATTTAATTGCTTGTATAAAAGCAACCTGATAAGCATTTTCTATTAAGTGAGTTATCAACTTAGAATCTATACTATCCACCACTTTCAACCTAAATTCGCTTAACAATTCCTTCAATTTTTTATATTTAATCTCTTTTTTTTCTAGCTTCATCAGCTCTTCCATAGCTTTTGCAAATTCTTGAACGGAAGTTGCAAGCACATCCTTGATTTCATTGCGTAAGGGCTTAAGACCATTTTTTAAATTGATGTTAGTTGACAATTTCAGTACGATATTATGCTCTGAATCCCGCGTTACACTAAACCACTTATTATTTTCATTCTCACATAAATCTCTAAGTAATTGTTTAAATTGTGGTGGAAACTTTATTTCCATATCATATGCAATACTTGGTCCAGAAACTTCCGTTTCATGAAAAGATACTTCAATATTTTGGTGCTTATTAGAATACCGCCCCATGCTTATTTTAAGAGCAGCAACTAAAGAGTGAGATAAATCTCTATTTAAAAGATAAAAAGTAGCTAAAGCAATTGTCGCAGGAACAACCAAAGCTACAAGTACAGTCACATTAACAAAAATTGCTATTGCAGCAAGAACACTATATGCCAATCTTTTTGGTACACCTGTTTCACTCTTTTTTGTCTTATCCTCCCCTACATCTTCTTGTTTCTTGCTGTTTAATCTACTGTATACGACTAACCCCAGCGCAGTAAAAGCAATATAAGGAAGCATTAAAACTGACAGAGCTAAATTTAATACTTTTTTCTCTGGGCAAGCTCTGTTTATCTCTTTCAATATTTCGCTTGATATATTGTACCAAGAAGTAAAAAAGTCAGAATTATAATCTTTATAATGAAATATACTGAGTGGAACGTTAAAATTAGCTAACGGCTCTTGTTCTTCCACAGCATCAAAAAATTCTTCTTCCTCTTCTGAAGTAGCAAGACCTAAATCATTCCCTTCTTCTACATTAGAAACATCTTCCATAGCATCAAAAAACTCTTCTTCCTCTTCCAAAACAACATTAGGAATAGATTCTACTTTACCTAAATCATCACTATTGTTATTTAAATCAACAATTGTAACAACTTGATTCATACTACCAACCTACCTAAAGCTATCTAAGTGTAGCATAAACATTAGTAACTTTGCAACTTTATTAACTTAATACCAATTATTAAATCTTGGTACTCCTTAGAATAGAAGTCGGTTCCAATTTCTACATTGATCTCTAAAGATAAAGAAAGAGTCTGCTCTTTTATATATTCATTCCATGTAGTTATTGCTTCCTTAATTTTTTCATCTTCTGTTTTGATTGTTACTCTAATTCTATCTGATATATGAAAATCAGCTTGTTTTCTAGTTTCTTGAATGAGCCTCACAATATCTCTCGCGAGTCCTTCCAGAATTAGTTCGTCATTGAGTTCAGTACTCAGAATAACAATCCCTTTGTTGTTATCAAATACAGAGGAGAATTCACTGTTTGCTTTTAATAATAGTTCATATTCGCCTTTTTCTATGATATAGTTGTCTGTTTCATCTCCCAGAAATATCTGTTCGTTTTCAACTTGCTTCCACTTCCCTTCCTTAACGTATTGAACTAGTTTCTTGATTTTGTCTGGAATCTTCTTGCCAAGTAGCGGGAAATTTAGTTTTAGCTCTAGTGATGCAATATCTTCAAGTCTGTTTACTAATTCTAATTTTTTTACATTTACCTCATCTTTTATCATCTCTTGGTATTCATTTGAGTCTGCAGTACACCGGATCCCAGTGTCAGCTACTTGGATGACAGAAAACGGCTCACCTCCAAGAAAACTACAGAAAGACTGATGGTAGATAGTCATACTGCCAAGTGGCTGTCTGATACGTATGTTAAACGTGTTTCTAATAGAGAGTGCAGCATTGCATATTTCTCTTACCAAGTCCATCTTGGCAATAAGCTCGCTATCAAACTTCTCTAATTGTGGAAAATCAGCTAAATGAACAGATGTTTCTTTATACTTAAGCCCTTGCCATACAGTCTCTGTTATGAGTGGCAACAAAGGAGCTGCAGCTCGAAGTATGTAATAAAAAACTGTGTATAGAACATTATAAGCGTCAGTTTTGTCTTGATCTAAATCACCTTTCCAAAAACGCTCACGACTGCGGCGAATATACCAGTTATTTAGCACTTCAAAAAAATCTGTCAGAATTTTGCAAGCTTCCTGGGAGTTATAGTTATCCATAGAAGCTTGCATACCTTCCACAGCTTCAAAACATTTTGAAATCATGTAGCGATCAATAGTACTTTGATAATTCTTACAAACTTCAGCTTTAATTCCATCTGCATTTGCATACATAGTAAAAAAGTGATAACTGTTCCAAATAGGTTTTATTACGTTTTTCAGGACATCACGCACTAAATTTCCTTCTTTGTCGAGTAGCAAATTACCACCACAAACAATAGATCCAGAAAGCATAAGAAAACGCAGTGCATCAGAACCATATTTATTAAAAACCTCCATTGGATCTGCATAATTATTCAAACGTTTGGATAATTTTTGCCCTTTCACATCTAAAACAACGCCATGGCATATGCAATTCTTAAATGGTTCCCTATCAAACAAAGCAGTGGACAATACAAAGAGCGTATAAAACCACCCCCTGGTTTGCGCTATATACTCGGTGATAAAATCTGCAGTTTCAAACCACTCCTTATTTTCAAACGGATAGTGAACTTGCGCAAATGGCATTGAACCAGATTCAAACCAACAGTCAAATACGTCAGGCACACGACGCATAACTGATTTTCCTGTTGGATCATCAGGATTTGGTCTTGTTAAAGTATCAATAAATGGTCTGTGCAAGTCATCTATCTTAACATTAAAATCTTGCTCTAGTTCTGCTATTGAGCCATACACATCCACTCTTGGATATTTTGCATCGTCTGATTTCCATACAGGAATTGGAGTACCCCAAAATCGATTGCGAGAAATCGACCAATCGTGCGCTCCTTCAAGCCATTTTCCAAATTGACCATCTCTAATATGATTCGGCATCCAATTAACTCTCTTATTTAGCTCTACCATTCTGCTTTTGAATTTTGTCACAGCAACATACCAAGAAGGCATAGTTCGGTAGATTAAAGGAGTATCAGTTCTCCAACAGTGTGGATAATTGTGAATATATTGCTCAGTTTTAAACCAGCTCCCCTGCCCTTTTAATTTCTTGATTACTGTATCATTGGTATCAAAAACATGAACTCCTGCTAAATCTGAAACTTCTGCAGTAAATTTTCCAGCATTATCAATTGGACAAACAGCCGGGATATCGTGGCTTTGACAGAGACTAAAATCCTCTTCACCAAATCCAGGAGCAGTGTGCACAACACCAGTACCATCTTCTGCTGTAACATAATCGGCAATGAAAACACGGAATGCATTCTTTGTATCTTTAAAGTAATCAAACAGCGGCTTATAGGAAAGATCTACAAGATCATCTGCTTTAAGTTTTATATTGCAGTTTTCATATGGAATATTGCTCTTTGTACAGTGATCAATAAATTTTTCTAGATAGCTTTTAGCAAAGATATATATTTCATTAGGTTGATTTGATGTCACTTCAGCATGCAAACATTTATTACCTTCCTGGATTCCAGCGTCACGCGCTGCCAAAGAGTGGACTGACACCGCACAATACTTGATGTCCTTTCCTATTGCCAGTGCAAGATTGCTCGGCAACGTCCAAGGCGTTGTAGTCCAAGCGAGCAACTTACATTTTTGTTTAAATTGTTTTGGATTTTCTAAAAGTTCAAACGCAACAGTTACAGCTTTGCTAGTTTTTTCTCTATATGCATTATCAAGCCTCGTTTCAAAATTGGATAGTGGAGTCTCGCACGCCCAGCTATACGGAACAACGCGCACTGACTCATATACCAGACCTTTATCATAAAGCTGCTTAAATGCCCACATGACCGACTCCATAAATGATTTATCCATGGTCTTATAGTCATTGTGAAAATCTACCCATCTTGCTTGTCTATTTACATACTTTTCCCATTCTGATGAAAATTTCATCACAGAAGTACGGCAATGGTTATTGAATTTTTCAATGCCAAACTTCTCTATCTCAGTTCTGCCAGATATTCCAAGCTCCTTTTCTGCACCCATCTCAGCCGGTAGCCCATGGCAATCCCAACCAAATCTACGTTCAACCCTTTTTTGCAGCATAGTTTGATATCTTGCAAATGCATCTTTAATGAAACCAGTAAGTAAGTGTCCGTAATGCGGAAGTCCATTTGCAAACGGAGGCCCATCATAAAACACAAAACAATTATCCTTGGAACGTTTCTCGACTGACTGCTCAAAAATTTTATTTTCCTGCCAAAATTTTATGATTTCCTTTTCTAGTAATGAAAAATCAGGACTGCTAGTTGTATCAGGATAGTGCTTCATATTCATTTTAAAGCTAAAGAATATAGGGTCTTTTGGAAAATTACAAATTCAAAAACTCTGTTTCTATAAACATTAATAGGTATTGACATTATTATATAACATATTAATTCATTAGACTTATTTATTTAGGTTGAAGATGAATAAAGACAATAGAAGTTGGCCTTATCAGAAATTTCATGATGCTAACAAAAATAATAGTAAAAGAAGCTTTGTTTGGGGATCACTTTCTTATGAATATAATAATTCTGGAAAGATTAAAAAAGTACACTATCAGTGGGAGAAGAAAAAAAATCCCGCGAATCTATTATATCAAGTCTCATATGATTGCGTAACAGAGAGTTGCAGTCCTTTAAGGATTAAATCTAGATAGCTTATAAACTTATAAAAACACACAAAGTGCTTCTACATGAGAACATGGGAGCACTTTTCTCTAATTAGGCAGCGCATCCCAACAAACTATTTTGCCGAGCTTCCAATATCCTTACATTTACTATTTTATCTTTGTATTTATCGTCAGGGTCATCAACGCATACTGATTGTATATATGGGCTTTTACCAATAATTTGATTTTGGTGTTTACCTTTTTTATCGCTGAATAAAGCAGGAATAATTTTCCCCACCATACTCTGATTAAACTCAAGTTGTTGCTTGCTAATTAATTCCTGTAACCGAAGAAGGCGCTCTGTTTTAACCCCTTCTGGTACTTGATCTTTTCTTTCTGCTCCAGGTGTACCTGGTCTTGGGCTATATTTAAAACTATAAGCCTGAGCATATTTTACTTTTTCTACTAATTTCATAGTTTCTTCAAAATCTTTTTCAGTTTCTCCAGGAAAACCAACAATAAAATCAGAAGAAAATTCGATTTCAGGTTTCAGTTTACGCAATCTGTCTATTATTTCTAAATAATCCTCTGCAGTGTGCTTTCTGTTCATTGCATGCAATATTTTATTCGAACCTGATTGCACAGGCAGGTGAACAAACGGCATGAGTTTTGGCTCTTCCGCATGCACCAAGTAGAGAGATTCGTGCATATCTCTTGGATGAGAAGTTGTGTAGCGGATTCTTTCTAGCTTTTCAATTTTAGCAATGTAACTAATTAATTTTCCTAAATCCCACACTTCTCCTTCGCACTTCCCATGATAAGCATTGACATTCTGACCAAGTAAAGTAATTTCCCTTGCTCCATTTGCAACTAACTTTAATGTTTCACGGAATATTTCATTTACTGGTCGTGAATACTCAGCCCCGCGAGTGTAAGGGACTACACAAAACGTACAAAATTTATCGCAACCTTCTTGTATAGCAAGAAACGCAGAAGATCCTTGACTCTTACCATAACATTCATCTGGCAATTTATCAAACTTCGCAACTTCAGGAAAGTCAGTATTTATTACATGACCTTTACTTCTACTTGCTTTGACTATCAACTCCGGTAAAGCAGCAATACTCTGCGGACCAACAACAATATCAACAAAAGGAGCCCTTTTGAACACTTCTTCTCCTTCTGCTTGCGCTACACACCCAGCCACTACTATAGTCATTTCCTTATTTTTTTGTGATGAATGAATCCTTCCAAGCTCTGAGTAAAGCTTTTCTGCTGCCTTCTCTCTAATATGACAAGTATTAAGTATTACCAAATCAGCTTTTTCTGCATCACTCACAACACTGAACCCTAGAGGCTTAACTATATTCTCCATTAAAACGGAGTCATAAACGTTCATCTGACAGCCGTAAGTTTTTATATATAGGCCTTTCATATTTAAAATTCTTCATATAAATCCTAGCAAATTATAGGAAAAACTGGATTCTAGTACAACAGCCAATAAAGATTGCTTGACAAACCTTCTCGCTTTCCTTACTCTAACAGTAGAGGTATTTTAAGAGCTCAAAAATCTATCTTCGTCTGCAGACTGTTCAGTCAATTTTTCAATAAAAAATGTAGTGTGTCCTCTTCAGCGTATACTGTCGTATGTGCGCTGCATTTTCTTTCCAGGAGGATTTTATGTCTAGAATTCCAGATACTTGACTTTTATTTTTAAGTTAAAAAAAACAATGGGCGCCTATGGTTTTTATAAAAAAGTGTAAAAAATAGAAATACTTTAAAGAATATAAAATAAAGGTAGAAAAGGTTTGAGTAACCAATCCAGGCATAAATTTGCCATACATACCTAAAAAGTAATTACACTAATATAATATTCACACTTATATACTAATATAGATATAATACTAATTAAAGAGCATGTTATGCAAGAAGAAGTATCAGATTTTGCAGATGCTCTTTGTCAAAATAAATGTGATTTCTTTCAGGTGACACCCTCCTATATCTTTCTTTAGGTTATACAGAAGTCTAACACAATTATAGAACAAGCTTAAAAGTTCTGGTAAAGTAGTTTTATTTACAAAAGATATGCTACTTGATATTGAAAAACGCAGCATAACAAATGCACTGTGGAAGTTACAAGAAGCAGATCAAAGGAAGATTTTAACTCTTATACAGAGATTTGAGTTACCAGAAATATTAGCAAGAATATTAGTTGCTCGTGGTGTTAACATCGAAAATGCAAATGACTTCTTACATCCACTAATCAGATCGCTATTACCAGATCCCTTTCACCTCCTTGATATGGATAAAGCTGTTTCTCGCATAATAAAAGCAATAAACAGTAACGAGAATATTGTAATATTTGGTGACTATGATGTTGATGGAGCAACATCATCAGCATTGATTAATAGGTATCTAAGAGCGATTGGAACACACTCTATAATCTACATTCCAGATCGTGTTGATGAGGGCTATGGATTAAACACAGATGCTTTATTACAACTTAAAAAAAACGGGATTGATTTATGTATTTCTGTTGATTGTGGTACGCTTGCATATCAACCGATAGAAGAGGCAAAGGTCTTTGGACTTGATATTATAGTTGTCGATCATCACCTTGGTACAGAAAAATTACCAAGTGCTGTAGCAGTTGTTAATCCCAACCGCCTTGATGAGAGCTCTCCTTATACTAACCTTGCAGCAGTTGGAGTGTCATTTCTGCTAATTGTTGCCCTTAACAGAAGCCTACGTGAGCAAGGATTTTTTACCAACAAAAAAGAACCAGATTTATTTGATCTACTGGATTTAGTTGCCCTTGGAACTGTTTGCGATGTTATGCAGATTATAGGCCTAAATAGAGCATTTGTTTTACAAGGATTAAAAGTTATGTCAGCAAGGAAAAACGTTGGCTTACGTGTTTTATTTGATGCTTTGGGAATCCTTGAAAAACCAAGTGTTTCACGATTAGGATTTAGCATTGGACCATGCATAAATGCCGGAGGAAGAATTGGAGAAGCATCCCTTGGTGCAAGGTTGCTTTCCACTGATAATGAAGAAGAGGCGCATTCAATCGCGCTAAAATTAATAGATTTAAATAATGCAAGGAAAGTGTTAGAAAATGAGGCTATCTTAGAAGCTACAACACAGGCAGAAAAATTTACCTTATTAGGTGTAAATTTTATAATGGTAAGTGGCAATTGGCATCAAGGAATAATTGGTATCATTGCATCAAGACTAAAAGAGCAGTTTCACTTACCAACAATAGTGATATCTTTAAATAATGGAATAGGAAAAGCAAGCTGTAGGTCAATTTCTGGAGTAGATATTGGTGCTGCGGTTCTTTCTGCAAAATTTACCAACCTAATCATTGAAGGTGGTGGTCACAGTATGGCAGCGGGATTTTCGATTAAGGAAGACAAAATAAGTGATCTACATGATTTTTTTACTGAAAGATTTGCAAACTCTACAAATGACAAAATCATAAAAGCCGATGGCATAGTAACAGCTAAAGCAATAAACTTATCCCTGTGGAATCAATTGCAACGCTTAGAGCCATTTGGTGTTGGCAATCCTGAACCGAGATTCATCATTCAAGGGGCAAAAATAAGAAAGCCGGAAGTTATAGGAGTTGATCATATAAAATGTTTTATTGCTGATGATAATGTTATGGTAAGAGCTATTGCATTTCGCTCTGCAAATACTCACCTTGGCTCTGCTATCATGCAGGGAAATGTTAAATCAATTTTAGGTAAAATCTCTATGAATTACTGGAATGGCAATGAATTTGTGCAGTTTTTGATAGAAGATGTATTGACTATCAGTTGAATTGCTATTTTATAATAATTGTATCTATTCAGGGGAGTGGCCAATGTGCAAATATTGAAGCAAAGTGCATGACACATAGCTGTACGAATATTCATTTTTGAAGGTAAACTGCACAGCAAGTAGTGTCATGCCAGTGCTTGACACTGGCATCTAGCAAAATTAATCGCAAACAAGCACACTACACAACATTTTCGATCAAAAAACTGGATCCCTGTATCTGGGTACTGGGATGACACCATCATAAAGGAATCAGTGCCAGCTACTTGGATTTGTTGTAAACTCACTTTTATTCTATGGTCTTGCCGTTATCCTGAATGAATACCAATAATTATCTATCAATCTCACCAAAGACTATATCGAGTGAACCGATAATTGCTGCAACATCGGCAAGCATATGTCCTTTTGCCATAAAATCCAAAGCTTGTAAATGTGCAAAGCCAGGTGCTCTTATTCGGCATCTATAAGGTCTATTGGTACCATCTGAAACTATATACACTCCAAATTCGCCTTTTGGTGCCTCAACAGCTACGTAAGCCTCACCTTCTGGCACATGATATCCTTCTGAATAAAGCTTAAAATGATGAATCATAGCCTCCATAGACTCTTTCATTTCCGCTCTTGGCGGTGGAGAGATCTTTCTATCTTCAGTCTTTATTGGCCCTTCAGGGATTTTCTCTATGCATTGCTTCACCAAGCTGATAGATTGCCTGATCTCCGCCATTCTTACTAAATAACGGTCATAACAGTCACCATTTTGGCCGATAGGTATATCAAAATCTAGCTGATCATATATCTCATATGGTTGGCTTTTTCGCAAATCCCAAGCGAGACCAGCAGCACGCAGCATTGGTCCACTAAAGCCCCAATCAAGCGCCTGTTTTATTGATATTTCACTAATTCCTACAGTGCGTTGCTTCCATATCCTATTTTCTGTCAAAAGCTCGTCAACATCATCTATATACTTTGGAAATTGCTCTATAAATTTTGCAATATCCTCAATCAAACCTTCTGGGATATCTGCTGCAAGTCCACCTGGCCTTATATAAGCTGCGTGAAATCTTGCACCTGAGGCCCTTTCATAGAATTCCAATATTTTCTCTCTCTCTTCAAAGAGCCATAAGAGAGGAGTCATTGCCCCAACATCAAGTGCTTGGGAAGAGATATTTAGTAAATGATTTAGTATTCTTGTTAACTCACAAAACAAAACACGCAAATATTTTGCCCTAATCGGAACTTCGCACTGCAATAATTTTTCTACACATAACGAATACGCATGCTCTTGTGACATTGGTGACACATAATCGAGGCGATCAAAATAAGGAAGAGCCTGAAGATACGTTTTATGCTCTATTAATTTCTCAGTACCACGATGTAAAAGCCCAATATGAGGATCTGCCCTCTCAATCACCTCTCCATCCATCTCTAAAACAAGACGTAACACCCCGTGTGCAGCTGGATGCTGCGGTCCAAAGTTTAACATCATTGTCTTTAGATCAGGCATGCTTGGTAGTTTAAGGTACTGAAATTGTATAGGGTAAAATGTGCTTAAAGTCAATAGGCTTCTTGCACAAGTACAACTATCGTTACAATAGAAAAACTCCTTAAAAATTCACCATCTCCTTATGATCTGATAGACAATATTTATTTGAACTATAATTATTATACTTGTGTTGATTAAGGTAGCAAAATTATGTATAGATAATTTTGACTAAAAAATAGTTTTTCAAGCCTTATTTTGGAGTAATCAAAATTAATGAAAGACAATAAATACAACTTAGGTTTAAGAATCATTCATTGGTTAATGTCTGCTCTTATTATTGGAATGCTTTGTTCTGGACTGTACATGAAAAGTTTGCCGATTAGCAGTGAAGTTAAATTCAGCATATACGCTATTCATAAGGCTTGCGGTATCACCGTTCTTGGATTAATTATAGTACGCATATTTTTTCGCGTCTTTACTTACGTTCCACCACTTCCAGCCAATTTTTCTCGATTCGTAATCAATGTGAGCAAAACGATACACTTTGGTTTGTATGCTTTGATGGTGCTAATGCCACTATCTGGTTACGTCATGTCTTCTGCTTCTAGCAAAGAGATTAAATATTTTTTTCATATTCCTTTGTTAATCAATGAAAACAAAGAGCTAGCTAGTGCAGCTAATCAGCTACATTCAATTCTTGCATATTTTATGATACTCTTTATAGTCTTACATATACTTGGCGCTTTAAAACACACATTCATAGATAAACAAAATATTTTTAAACGTATGATATAGGTTATATGTTAAGTAGCCTCTGGAAAAAAGGAACGAATTTTCTCGGTAGTGAATTTGCCATAATGGGTGGTGCTATGAGTTGGGTTTCAGAGAGAAATTTAGTTTCGGCAATTTCAAATGCCGGTGGTTTTGGTGTAATTGCATGTGGCGCAATGTTTCCAGACTTACTGAAAAAAGAAATCATAGAAACACAAAAATTAACTCATAAGCCATTTGGTGTAAACCTAATTACTATGCACCCAAATTTGAGTGAGTTAATAGATATATGCATTGAAACAAAAGTAAGCCACATAGTTCTCGCTGGCGGGTTACCAAAAAAGCCTAATATAGAAAAAATCAAGAATGTAGGTATTAAAGTTATGTGCTTTGCACCAGCATTAAGCCTTGCGGAAAGGTTAGTAAAAATGGGAGTAGATGCATTGATAATAGAAGGCATGGAAGCAGGAGGACATATCGGCCCTGTAAGCACTTCTGTTCTCGCACAAGAGATATTACCTCATTTTAAAAACGAGAAAACACCAATTTTTGTTGCAGGTGGAATAGGAAGAGGCGAAATGATAATGAACTACCTAGAGATGGGAGCAAGTGGCTGTCAAATAGGTACATTATTTGTCTGCACGAATGAGTCAATCGCTCATAAAAATTTTAAAGAAGTATTCATCAAATCAGCTGCGCGTAATGCTGTGTCTTCTATACAGATCAGCGCTGATTTCCCTGTAATTCCAGTAAGGGCTATAGCTAACAAAGCAAGTGACGATTTTATGAAGCATCAAAGAGACATTATCGATAAATATCAAAATGGAGAAATCTCAAAAGAAGAGGGGCAACTTGAAATAGAAAAGTTCTGGGCTGGAGCTTTAAGAAAAGCTATAATTGAAGGAAATATTGAAACAGGATCTTTGATGGCAGGTCAAAGTGTTGGCATGGTTGATAGAGAAAAGCCTGTAAAAGAAGTGATAGATATGCTAGTTCAACAAGCTATTAGTAGCAAATCTGTAGAATCAGTAATCAGAAAGAAAATAGTTAGCAAATTGCTATAATTATCCGCAATAGGGCATAACTACCCAATTTTAATGTAAAATTAACGCTAAAGAGGTACTCATACATTTTATTTATATGAGAGGAATGTTATGTTTGACTCAGGTTCATATGATAGGAGAGTGATGTTTGATAGTATGGCAGGAGGAAATATTACTCATGAACTTCTTAGAAGTCCTACTAAAACTTCAGAGTCTTTAGGAAAAGAGGTCAAGAATCCTTTTGCACTAGAAACAAAAGAGCTGCACGAAATCATACACAAAAAGGTCACAAAAAAAACACATAATCATGAAAATCTAAAAAAGGGAGATGGAACTATCGCAAAATGCATAGAGTTGTTCAACAAAGGAGCTGATCCTAACGTATTAATTCAATTAGAAAAATCACTGAGAGAGCAAGAAAAATATCAAAAATACTATAATTATTACACCGAGAAATTTCTTCCAGCATTGGAAAAAGAAGTAATGGGATTAGAGGTCGGACTTCCAGTATTTAAGAATGAAATAGAACAATCACAAGGATCACCAACAAGAAGAGGAAAAATATTAAGAATAATTTCAGGGATTACTAATAAAAGTAGTGACAAAAATCATTCTAATAGCACTATTCAAAATCAAAAAAGTCATCAAACAGATAGACAAGGTAATGCTATGAGATTATTGAAGAAAAAAAGCTTTCCTAGTGAAGTTGCAATTGCTGAAAGTTCGGGTAGTAGTGCTCTAGATAGGTATTCTTTAACCAAGGGTGTAAGTGGAACAGGAACCCCTGGAACGTATAATCTCTTGAGAAATTCAGATACCGTCTTGCCAGTCAACAAAAAAATTACTCAAGCTGTATCATAAAATCAAAAAATGCTTTCAATGCCTGG
>NODE_7_length_51794_cov_72.421370
[truncated: 1,081,710 more chars]
