# Supplementary material for: A bioinformatics approach to identifying Wolbachia infections in arthropods
Source: PeerJ. 2018 Sep 3;6:e5486. doi: 10.7717/peerj.5486 (PMC6126470; doi:10.7717/peerj.5486)
Supplement: Supplemental Information 1 — Supplementary figures/tables and code used for data analysis [file peerj-06-5486-s001.zip › Supplement/assembled_genomes/Gerris_buenoi_1.fasta]

>NODE_1_length_81069_cov_20.937147
CGATAAGAGAAGGTGGTAGAACTGTTGGTTCTGGCGTTGTTTCGGAAATTTTAGAGTAAATTTTGAATTATAGGAGTGTAGCTCAATTGGTAGAGCGCTGGTCTCCAAAACCAGAGGTTGTAGGTTCAATTCCTATCGCTCCTGCATTAATATTATGGTAGAAATGTTAAAAAACCTGTATGTTTTTTTTTGCGATATAAAGCAAGAAATAAGGAGAATTGCTTGGATAAAAAAACAGCAGGTATTGTCATCTCTGTTTATTGTAATAGTTGTTATATTATGCTTTTCGATTTTCTTTTGTTTCGTAGATTTTATGTCTCTTTACATAATTAAGACTTTATTTGGAATTATTTATGGAATATAAGTATAAATGGTATATCATTAAAGTCGATTATGGGTATGAGAAAGATATATGCGAGTTGGCAATCAATACTGTTTACTTTAAGGAGGTATTTATTCCTTATCAGACAGTATGTGATGTAAAATCTGATATAAAAGAGTTATGTGAAGTATATATATGTATGCATCTGTGTGATGAAAGCAAAAATATTTTGAATCAAATGACTGGGTTTTGTGGTAATGAGTCTGGTCATTTTGAGATGATTTCAGATGATGAAATAATTTTAAAACGTAAGGAGTTTAATAGGTATAAGTGGTACATTTTAAGAGTTGCCTCTAATTATGAAGAGAAAGTGCGCCAATATATATTAGAAAATTCTATGAGATTGAATATTAATAATTATTTTAATAGGGTTTTTATTCCTTGTGAAGAATTAAGTGAGATGGATTTAAAATCTAAAAAAAATGCTAAACGAAGGAAGTCCTTTCCTGGTTATGTCTTTTTATACATGAATTTATGCGATGAGGTATTAAATTTTATTAATAATATACCAAAATCTCTTAAGGTTTATGGATTTTTGAAAAATGGTAATGTTCCAAAGGTGATTGAGGATAATGAGATTCGCTCAATGTGTAGTGCGCTTTACAATGCTCAAGAAACGAAAAAGTTGAGTTATGGTTATGAGAAAGGTGAAAAAATAAAGATTAATGATGGTCTTTTTCAAAATTTTACTGGTAAGGTAGATATGGTAAATGATGAGAAAAAAATTATTAATGTTGAAGTATCAATCTTAGGTAAGCCAACAATAATAGAGCTTGATTTGGCTCAAGTAGAGAAAATAGAGGATTAATTATGAGTAATGTAGTTGCTAAGATTAACTTACTTATGGAAGCTGGGAAAGCAGTTCCAGGACCGAAAATTGCTTCAGTACTTGGCCCGCGTGGTATACCTGTTCCTAAGTTTTGTGAAGCTTTTAATAAAGCTACTAGCGCTGCTAACGCTAGTTATAAAGTAGGTGATTTAGTAACAGTGAGAATTTCCATAAAGGATGATCGCTCTCATGATTTTACTGTCAGCGGTCCGCCTGTGGCTTATTTGCTTAAGCAGGAAGCTAAATTAAGTAAAGGTTCTGGTAATTCTGGTAAAGAATTAGTGGCTAAATTATCTATGTCTGCTATCATTAAAGTGGCAAAGTGTAAGATGGTTGATATGAAAGTGGATAATGAAGATTCAGCAGTGAAGATGGTTATAGGCACTGCAAAATCTATGGGTATAGAAGTTGTGGAAGGTTAGGTAAATGAGTACATATAATGATAATTCTAAGCAGTGTTTGGAGAAGATTGTTGAGTCTGCTTCAGCAAAATTTAATGAATCAGTTGATATCGCAGTCAATTTAGGTGTAGATTCACGTAAATCTGAAGAGCAGGTGCGTGGTACAGTAGTTTTGCCTAAAGGTATCGGGAAGAATATTAAAGTAGCTGTTTTTGCTCAAGATAAACATTTATTAGAAGCTGAAAAAGCTGGTGCTGATATTACAGGAGGAGAAGATTTAGTTGAAGAGATAAAAAAAGGTAGAAAATTGAATGTTGATTGGTGCATCACTACTCCTGATTTCATGGCAAAAATCACTCCTATTGCAAAAGTATTGGGTGCTAAAGGGCTGATGCCTAACCCTAAATTTGGTACTGTGACTTCTAACGTTGCAGAAGCTACTAAAACCATTAAGTCTGGTCAAATAAAATTCAGGATAGATAAAAATGGGGTTATTCATGGCAAATTAGGAAGTATTAAATCTGATATTGATGATTTGCTGGAAAATTTAAAAGCCTTTCTTAAAGTAATTAGAGACAATAAACCTGCTTCTGTAAAAGGAATTTACTTTAAAAGCGTTTTTTTAAATTCAACTATGGGTAAAGCTCATAAAATAAACAAAGTAGAAGATATAATTTAAGGGAGCGAAATTGTGAAGCGTAAAGATAAGGATGAATTTATACAAAACATAATGAATGTGTTTGTAAATAATGATTTCTTAATATTGGTAAATTTCAAGTCTATGAATGTTAGCAATTCATTAATTCTTAGGAATAGTCTAAAATCTATAATGGGTGGGATGTTAGTAGTTAAAAATACTCTAGCCTGCTTAGCTTTGGAAAGAGCTGGCAGATTTTCTTATTTATTAGGCAAATTTTCTGGTCCTGTTGCTATTATATACTCTAGTGGTATAGTAGAAGCTGCAAAATTAACAGTTGATTTTGTTAACATCAATAAAGAAAAAATGTCTGTGATTTGTGCAGCTTATATAAATGAATTATTGACAGTAGAAGATGTTAATAAATTGGCTAAGCTGCCCTCTCTAGATGAATTGCGTGTTAAAATTATGCGTTTAATATCTTATGATATTCCTGCTCGGTTAGCATTGTCTATTAATTCATCTTCTATGAGGCTTATGAGAGTTTTGGATTACTATAGTTCTAAAAAATAAATTTGTTGTTAAATAAGGTGGTCAGTATGAATAATGTAACAAGTGATTTGGTTGATAAAATATTATCTTTAAATCTATTAGAAGCTTCTGAACTTGTAAAAGTTCTAGAAGAAAAAATAGGGTTGCCTAGTGGTTCTTTTCTTGGTGGAGCTGTTGGTGCTGGGGTGCCTATTAGTGATAATGCTAATGCTCCTGTTGCTCAAGAAAAAGCTGAATATAAAGTTGTAATCAAAGAGATTGATGCAAGCAAAAAAATAGGAGTGATTAAAGCTATTAGAGAAGTTAATTCTACATTGAATTTAAAAGAAGCGAAAGAATTAGTTGAGTCTTTACCCAAAGATTTGACTGCTAATGTTTCTAAAGACGAAGCAGAAAAAATAAAGCAAAAAATTATTGAAGCAGGAGCAACTAAAGTTGAGCTTGAATAAAATGTTAGTATATTAATTTTATGTTGATATAGCTCTTTTAATTAGTGAAGGTATTTTAATGGTTGATTCTTCTTATATGTGTGCTTCTAGTGCTTTTGTTCCTAGAGTTTCTTATTCCAGGTCGATTGATTTAAAAGATTCTTTGTTGGATTTGGTTAAAGTCCAAAAGGGATCATATAATTCCTTTACTCCTAATAATGAGAGTAATGAAAGACTTGAAGCTATCTTTCATACAATTTTTCCAATATCTGATCCTTTGCATAGGGCTACTATCGAGTTTTTGAATTGTAGGGTAGATGATCTTAAGTATAATGAATCTGAATGTATAAAACGTGGTATAACTTTTTCTGCTCAGGTTATTGCTTCTATACGTCTTGTTATTATGCAGGATGGTGTTTCTCTTGAAAAATATCAAGAGATTAAAGAAGGTGATGATCATTCTAAGCTTGCAATTGTTATAAAATCTGCTGAAGAGCAGGAGGTTCGCTTTTGTGAACTGCCTATGATGACTGATAAAGGTACTTTCATCATCAATGGCGTAGAGAAAGTTATCGTTTCACAAATGCATAGATCTCCTGGAGTGTTTTTTGATAGTGATAAGGGAAAAACTTACAATTCTGGCAAATTGATCTATTCTGCCAGAGTTATTCCTTATAGAGGTTCTTGGCTTGATATTGAGTTTGATGTTAAAGATCATTTGTATTTTCGTATTGATAGAAAGAGAAAGTTGCCAATATCAGTTTTATTAAAGGCTTTGGGCTTATCAAATAATGACATACTTAATAAATTTTATGAAAAAATAGAGTATGTAAAACATAAAAGTGGTTGGAAAGTACCTTTTTTCCCTGATAAATTCAAGGGAGTGAGGCTTCCTTTCGATTTAAAGAATGTTGAAGGCAATGTGTTACTTAAAGCTAACGTTCGTATTACTTCGAAATTAGCTAAAAATCTATATGATAACGGGTTAAAAGAGTATCTAATTCCTTATGATTCTATATGTGGTTTATTTCTTGCAGAAGATTTAATAGATAGTGCTAGTTCTACAAAAATCTTATCTGCTGGTGAATCTATAAAATTAGAGGATATAAAAAAGCTTGAATTATTATCTATAGATAAAATATCAGTGTTGAACATAGATAATGTTTCTGTTGGACCTTACATATTAAACACACTTTTCTTAGATGAAAATATGTCTTATGAGAACGCTCTATATGAAATATATAAGGTTTTGCGTCCTGGTGAAGTTCCCGTTTTAAAGATAGTAGAGGAGTTTTTTCGTAATCTTTTCTTCAGTACGGAATATTATGATTTGTCTAACATTGGTAGATTAAAACTTAACTCTTGCCTTGGGTTAAATTATGAGGAAAATTTAACTACTTTAACACATGAAGACATTATTGAAATTATAAGAAAAATAGTATTGTTACGTGATGGTCAAGGATCTGTAGATGATATTGATCATTTAGCAAATAGAAGAGTCCGTTCAGTTGGAGAGTTTATAGAAAATCAATTTAGAACTGGATTATTAAAATTGGGACGGGCAGTAGTTGATTCTATGTCTACTTCTAGTTTAGATAAAGTCTCTCCATCTGATTTTATAAACCCAAAAGTGTTAACCAATGTCTTAAGAGATTTTTTCAATTCTTCCCAATTATCTCAATTTATGGATCAGACTAATCCATTATCTGAAATAACACATAAAAGAAGGTTGTCGGCGTTAGGTCCTGGTGGTTTAACAAGAGAGAGAGCGGGATTTGAAGTGCGTGATGTTCATCCAACTCATTACGGAAGAATTTGCCCTATTGAAACTCCTGAGGGGCAGAATATAGGCTTAATTAACAGCTTAGCTATATACGCTCGTATTAATAAATATGGGTTCATTGAAAGTCCTTATAGGAAAGTAGTTAATAAGGTTGTTACTGATCAAATCAAGTATCTGTCTGCTATAGATGAAGGTTTATATTATATAGCCGATACCAGCGCAAAGCTTGATGAAAACAACTGCTTTGTTGATGATATGTTATACTGTAGGTATGGTGGTACCTTTGTAATGGTAAATAGTAATCAAGTAAGTTACATTGATTTATCTCCTAAGCAGGTAATATCGGTTGCTGCTTCTTTAATTCCATTTTTAGAAAATGATGATGCTAATAGAGCGTTAATGGGTTCAAATATGCAGCGTCAAGCTGTACCTTTATTGAAGCCTACTGCTCCTTTGGTTGCTACTGGTATGGAGTCTTTCGTAGCTTCTGGCTCTGGTGCTGTAGTTTTAGCAAAACGTGGTGGCATAGTTGACAGCTCAGATAGTAACTCTATAGTTATACGTGCTTTTGACAAAGAAGGAATTGACTACTTGGATGTAGATATTTATCATCTAAGAAAATTTCAGCGTTCTAACCATAATACTTGTATTAACCAGAAACCACTGGTGCATGTAGGCGATTGTGTTAAGGAAGGTGATGTGATAGCTGATGGCCCTGCTATTAATAACGGTGAATTGGCACTTGGCCAAAACTTGCTAGTCGCTTTTATGTCTTGGCAAGGTTATAATTTTGAAGACTCAATCATTATTTCTAGTGAAGTTGTTAAAAAAGATCTCTTTACTTCTATTCATATAGAAGAATTTGAATGTGTTGTACATGACACTCCTTTAGGGTCGGAAAAAATAACTCGTGCCATACCCGGTGTTAATGAAGAAAATCTTTATCACTTGGATGATAGTGGTATAGTGAAGGTTGGTACAAGAGTTGGTCCAGGTTATATTTTGGTGGGGAAAGTTACACCTAAGCATTCTCTTTCATTGCCTCCTGAGACAAAATTGTTAATGACAATTTTTGGCGAAAAGTCATTCGATTGTGTGGATTCCTCTTTATATACATCTCCAGATATTGAAGGGATAGTGATTGATGTACAGGTCTTTACACGCAGAGGGGAAGAAGAAAACGAAAGGGCGTTTCTTATTAAGCAAAAAGAGGTAAATGATTTTGAGAAAGAGCAGGACCATATAATCAATGTTATTAATCAATATTTCTATGATGAATTAAGAAAAATTCTTATTAATTCTGGTTCTCAAGATCGAGAAAGTATTAATTTTATTGAACGTGAGGGATGGTGGGATATAGGATTGAAAAATCAATCTATTTCTAAGCAAGTTGAGAGCTTAAAAAAAGATTTTGATGAAAAATTATCACATGCAATAGCAAACTTTAAGCGAAAAGTAGAAAAATTGCATGAAGGTTATGATCTGCCTCAAGGTGTGTCGATGTCAGTAAAAGTTTTTATTGCTGTAAAACATAGTTTGCAGCCAGGGGATAAAATGGCTGGTAGACATGGAAATAAAGGTGTGATTTCTCGAGTTGTTCCAGTAGAAGATATGCCTTATTTAGAAGATGGTACTCCTATTGATATTATTCTTAACCCTCTTGGCGTTCCTTCACGAATGAATGTAGGGCAAATATTGGAAACGCATGTAGGTTGGGCTTGTAAAAAATTAGGAGAAAAAGTAGGCAATATTCTTGATGAGATCAATAAAATCAAACGTGCTTTTTGTAAGGCAATTAGATCTCTCAGTGATGATGATTTTGTAAAATTTGCAGCAGTATATCTTGATAATAAAAAATTTGAGGATATTAATGATGATGAAATAACGGCTTCTATTTTAGATATGCCTAATAAGGATGAATTAAATAATGAATTGACTACATTAGTAGAAAATTATTTTAACTCTTGTAAAGATGCACACAGTAGTTTACGTCACTTCCTGATCAAGGTTTATAGTTGTGGCAGTAATTTATCTATTTGTAATAATATTCGCGATATTAATGATAATCACCTCATTGAATTTGCGTATAAGTTGCGTAATGGCATTCCTGTTACTGCACCTGTATTTGAAGGTCCAAACGATGAACAAATAGTAAAGCTATTTGAACTTGCTGGATTGGATAACTCTGGGCAAGTTGTATTATATGATGGTTGCTCGGGTGAGAAGTTTGATCGCAAAGTTACAGTTGGTTACATGTACATGCTTAAGTTGCATCACTTAGTAGATGGTAAAATTCATGCGCGTTCAGTAGGACCTTATAGTTTGGTTACTCAACAACCTCTTGGAGGAAAGTCTCATTTTGGTGGTCAGCGTTTTGGTGAAATGGAATGTTGGGCATTGCAAGCCTATGGTGCTGCTTACACTTTGCAGGAAATGTTAACTGTGAAGTCTGATGATATTAATGGCAGGGTTAAGATTTATGAATCGGTAATAAAAGGTGACAGTAACTTTGAATGTGGAATTCCTGAATCCTTTAATGTCATGATAAAAGAGTTGCGTTCCTTGTGTTTTAATGTGGATTTGAAGCAAAATGACATAGTAATTGAAGATATATCTCATACTAACATCGCGCAATCTTTTAATGAGGTTAGCATTTCCATTGCTAGCCCTGAAAGTATTAAACGTATGTCTTATGGAGAGATAACGGATGTTTCAACCGCAAACTACCGTACATTCAAAGTTGAGAAAGGTGGATTATTTTGTCCTAAAGTTTTTGGTCCTGTCAATGATTATGAATGTTTATGTGGAAAGTACAAAAAAAGAAGACATAGGGGCCGTATATGCGAAAAATGTGGAGTAGAAGTTACATCTTCTAAAGTAAGAAGAGAAAAAATGGGTCATATAGAGCTTGCATCTCCTGTTGCTCATATATGGTTTTTGAAGTCACTTCCTTCAAGAATTGGAGCATTATTAGATATGTCTCTTAGAGATATCGAAAGTATTTTATATAGTGATAATTATGTTGTAATAGATCCTCTTGTTTCCTCTTTTGAAAAAGGTGAAATTATTAGTGAGAAAGCTTATAATGAAGCTAAAGATAGTTATGGGGTCGATAGCTTTATAGCTATGCAAGGTGTTGAAGCTATAAGAGAATTGCTAACACGCCTTGATTTACATCAAATTAGGAAGAATTTAAGACAGGAGTTAGAGTCTGTTGCTTCTGAAATGAGAAGAAAGAAAATTATAAAGAGATTACGTATTGTTGAAAATTTTATCAAGTCTGGAAACAGACCTGAGTGGATGATACTTACAGCTATACCTATTTTACCACCTGACTTGCGTCCCTTGGTATCGCTTGAAAGTGGTCGACCTGCAGTTTCTGATTTAAATCATCATTATAGAACTATTATTAATAGAAATAATAGATTGAGAAAATTGTTAAGTTTAAATCCTCCTGAGATTATGATTCGTAATGAGAAAAGAATGTTACAAGAGGCAGTTGATTCTCTTTTTGATAATAGTCGTCGTAATGCTCTGGTAAATAAAGCTGGCGCTACTGGATATAAAAAGTCTATTAGCGATATGCTGAAAGGAAAGCAAGGTCGTTTCCGTCAGAATCTCTTAGGAAAAAGGGTAGATTACTCTGGACGTTCTGTAATAGTTGTTGGTCCAACTTTGAAACTAAATCAGTGTGGATTACCAAAAAGAATGGCTCTTGAGTTATTCAAACCTTTTGTTTACTCAAGGCTTAAAATATATGCTATGGCTCCAACTATTAAATTTGCTAGTAAATTAATAAGAGCAGAAAAGCCAGAAGTCTGGGATATGCTTGAAGAAGTAATAAAAGAGCATCCTGTTTTGCTAAATAGAGCGCCTACGCTACACAGGCTTGGTATTCAGGCTTTTGAGCCAGTCCTTATTGAAGGTAAAGCAATACAGCTTCATCCACTTGTTTGTACAGCATTTAACGCTGACTTTGATGGTGATCAAATGGCAGTGCATGTGCCAATTTCATTGGAAGCTCAACTTGAAGCTAGAGTGTTGATGATGTCAATTAATAACGTTTTAAGTCCTTCTAATGGAAGACCGATTATAGTTCCTAGCAAAGATATAGTGCTGGGTATATACTACCTAACTTTACAGCAACTTAAGGAGGATGATTTACCACTTTTTTGTGCTTTTTGTGAAGTTGAGCATTCCTTAAACAACGATACTCTACATATTCATTCTCATATAAAGTACAAAATGGAATACATCAATAGCGATGGAAATATTCAGTATAAAACTATTTGTACAACTCCTGGACGTTTAATATTATGGCAGATTTTTCCTAAACATGAGAATCTAAGCTTCGATTTAATAAATCAGGTATTAACAGTTAAGGAAATAACTAGTATAGTTGATTTAGTATATCGTAGCTGCGGTCAAAGTGCTACAGTGGTATTTTCTGATAAATTGATGACACTTGGCTTTGAGTATGCTACATTTTCTGGTACTTCTTTTAGTCGTTGCGATATGGTCATACCTGAAACTAAAGCTACACACGTTGATTATACAAGGGGTGAAATTAAGAAATTCTCTGCACAGTATCAAGACGGGCTAATCACTAAAAGTGAGAGGTATAATAAAGTTATAGATGAGTGGTCTAAGTGCACAGATATAATAGCGAATGATATGTTAAAAGCGATATCTGTGTATGATGAAAATAGTAAGTACAATTCAATATATATGATGGTTAGCTCCGGTGCAAGAGGTTCTACTTCCCAGATGAAGCAGTTAGCAGGAATGCGAGGGTTAATGACCAAACCTTCTGGTGAAATTATAGAAACACCTATAATTTCTAATTTTCGCGAAGGATTGAATGTATTTGAATACTTTAATTCTACTCACGGTGCGCGTAAAGGTTTAGCTGATACTGCACTTAAAACTGCAAACTCTGGATACTTAACTCGTCGCTTGGTTGATGTATCTCAAAATTGCATAGTTACAAAACATGACTGTAAAACGAAAAATGGCCTTATTGTAAGAGCTATAGTTGAAGGGAGTACTATAGTTGCATCTCTAGAGAGTGTTGTACTGGGTAGAACAGCTGCAAATGATATATATAACCCAGTAACCAAAAAGTTATTATTAAAAGCAGGGGAATTAATTGATGAAGATAAAGTAAAGCAAATCAACATTGCAGGTCTTGATGCTATAAAAATTAGATCGCCTTTAACTTGTGAAATAAGTCCTGGTGTGTGTTCTTTGTGTTATGGAAGAGACCTTGCAACTGGTAAAATTGTTTCAATAGGTGAAGCAGTTGGTGTTATCGCTGCTCAATCTGTTGGAGAGCCAGGTACTCAGTTAACGATGCGCACTTTCCATATAGGTGGGGTAATGACTAGAGGTGTTGAATCCTCAAATATTATAGCTTCTATTAATGCTAGAATAAAATTAAACAATAGTAATATAATTATAGATAAAAACGGAAATAAAATTGTGATAAGCCGTTCCTGTGAAGTCGTCTTAATTGATAGCCTTGGTAGTGAAAAATTGAAGCACAGTGTGCCTTATGGTGCTAAACTTTATGTAAATGAGGGTAAGTTAGTAAAAATTGGTGATAAAGTTGCGGAATGGGATCCGTATACACTACCTATTATTACGGAAAAGACTGGTACAATATCTTATCAGGATTTAAAAGATGGAATTTCGATCACTGAAGTGATGGATGAATCTACAGGAATATCAAATAGAGTAGTAAAAGATTGGAAATTGCATTCTGGTGTAGCTAATTTACGTCCTCGTATTGCACTGCTTGATGATAATGAAAAAGTAATAACACTTGCAAGTGGTGTGGAAGCATGTTACTTTATACCAGTTGGTGCAGTGCTTAATGTACAGGATGGCCAAAAGGTTCATGCAGGTGATGTTATCACAAGAACGCCGAGAGAGTCAGTTAGAACTCGTGATATTACTGGTGGTTTGCCCAAGGTTATAGAATTATTTGAAGCACGTCGTCCTAAAGAGCATGCTATCGTTAGTGAAATAGACGGCTATGTAACGTTCTCTGAAAAAGACCGTAGAGGAAAACGCAGTATAGTAATAAAATCTGTAGATGAGCAAGTTTCTCCAGTTGAGTATTTAGTATCAAGAAGTAAGCATGTAATAGTCAATGAAGGTGATTTTGTGCGTAAAGGTGATTTATTGATGGATGGTGACCCTGATCTTCATGATATTCTACGTGTGCTTGGGATAGAAGCGTTAGCACACTACATGATTTCTGAAATACAGCAAGTTTATAGATTGCAAGGTGTGCGCATAGATAATAAGCATTTAGAAGTGATCTTAAAGCAAATGCTGCAAAAAGTAGAAATTACCGATCCTGGTGATACTATGTACTTAATTGGAGAAAATATCGACAGGCTGGAAGTTGATAGAGAAAATGATGCTATGAATAACTCTGGAAAAAGACCTGCTCATTATCTTCCTATTCTGCAGGGAATTACTAGAGCAAGCCTTGAAACTAATTCCTTCATTTCTGCTGCCTCTTTCCAAGAAACAACAAAAGTACTTACAGAAGCAGCATTCTGCGGAAAGAGTGATCCTTTAAGTGGGTTGAAAGAAAATGTTATAGTAGGAAGATTAATTCCTGCTGGTACGGGTCTGGTTATGAATAAGGTGAAAGCACTTTCGCTTTGTGAAAATATAGATAAATATGAAAAATATTTTGATATTGAGACTTATGACGAAAAATTGCTGAGTGATAATAGTTATCAACTACATTCTGATGAAGAAGAGAGTGTGGTGGCATCGCACTATGATCAGTCAAATTGAATATAGCTAATGAGGCAGTATGTTTAATCTATTTTTAACTAAAAAAATCAATTATATTTTCTTTCACCTCTGTGCTGTCTGTCATGTTATTTACTCTTACACGAAATTCAGATGAGTTTTGAAGCCCGCTACTGTACCATCCTATATGTTTGCGGGCCATCTTTATTCCTGTGTCGCTTCCATAGTACTCAAGAATACTGTCACAATGCTTGAGTATTATGCTTAATCTCTCTGAGGCTGTTGGCTCAGAAACTTTATTTCCACTCAAAAAGTTTATTGCTTGATTAATCAGCCAAGGTTTGCCGTAAGCACCACGACCTATCATTACTCCATCTGCCCCAGATTCTTTAAGTGCACTTTGAACATCATTCAAACTCTTAATATCTCCATTTACTATAACTGGAATTTTTACCTGCTCTTTAACATTTCTAACGAATTTCCAATCTGCTTGACCATTATAAAGCTGTGCCCTTGTCCTTCCATGTACAGTAATCATCTTTGCTCCCAAATCTTCTGCAATTTTTGCCAAGCGCGGAGCATTGCGATTTTCGTCATTCCATCCGGTACGCATTTTTACTGTAACTGGCACACTCACTGCCTTGACTACAGCTTCTATTATCTCAGCAGCCTTTTTTTCATCACGCATAAGTGCTGATCCTGCGTAACCGTTTACAACTTTTTTAACTGGACAACCAAAATTTATATCTATGATTTTTGCACCCATGTCCTCATTTAACTTTGCAGCTTCCGCCATAATATCAGGCTCACAACCAGCAAGTTGTACAGCGGTTAGTTCATCGACTTTTGCTTTTTGCATGCTCTGGCGAGTTTGCATGATCATAGCTCTGCTTGCAATCATTTCTGAGAGTAGCAAACTTGCACCAAGTTTCTTTACAATACTTCTAAACGGATAATCAGTCACTCCAGACATTGGTGCTAAAATAACTGGAGAATCAATAGTTAGATTTCCTACTTGGAGAGACACAGGCTTTCTAGTTGCTAAAAAATGTATTTTTGACACTGTTATAAGCCATTATTATAGCATCTTGCAGAGATGAACTTGTGGCAGGTTGTGTTTCCTCTTTCTTACTATCTTCAAGACTAAGCTGCTGTAGAGCATCATGTAAAATTCCACCTTCAGCAATAGCTTCTTTCCACTCTTCGTCCTCCATAAGTGCTTTTGCGAACTCTCTTCTCTTCTCGTGCAATTGTCATGGCCTAGGCTTGTAATTTGATAACTCTCTGTCAATTTCATCAAATGATTTATCCTCGTTGAGCATTTCCGTAATCCTATGAGCATTTTCTAAAGCAAATACTCCACAATTACAGCCATCTTTTTGCTGATCAACCGCAGAACTCTTTATGCTATCATTTCCTATCTCTAAGGTTTCCTGCAATATGCCCACTATATAACTAGTATCAATTGGCTTACTAACTAACTTATTTCTATATTCTCTTGCATGACCTAATGTTTTTTCAACATCATCTTTTTTCTCTTTAAGGCTAGCATTATCTGGATTATTTTCTCTTTCCCGTATTAAACTTCCCACCTTATTACTTAAGGGTACTAGACACTTCTCAGCAATCTCATTAGCAAGACTTATATCGTCTTTTACCTTTCCTTCAACCTCATTTGATAATTTATTACCAAATGAGTCACAATAATAAGCTCTAAATTGTCTGTTACCATTACATGTGACTATCAGTGTTACCCAGTGATTTCCTCCTAAATTAATAATCGAGGCAAAGATTTTTTTTGTGTTCCCTTGTTTTATTTTATACTCTTTCAGTTTTGAGTTTAAAGTACTCACATCACCAGGAATACAAAAAAGTACATTGCCACTTGAATTTTCTGAATAGTTATATACAGCTCTTGCAATATGAGAAATATCATGTTCTTGTAGCCAGTAATAGTAATTTTCTCTATTTGTCTGATGCATAAGAGTTTGTAAATCTTCATGAAACTCTTTGCCACCCAAACCACTATCTCCTGAAGCATTAGAATTTCTACGACTATTTTTACTTGAGGCAGGTTCACTGCCTGGTATAATACCACTATCTGTAGATGGAGAATAGGAATTTCTACGTACCCTCTTATCCGAATCATCTGTTTTTCTTGATATAGTATCTAGTCTACTATCCAGTGATTTACTTCTTGTGAATTTTTGCTCTTTTGGACTCTTTTCTTCCTTTACAGCTACTTTTTCATTGATGTAATGAAATAAAGGCTCAACGACCATTTTGTATGTCACTGCAAGCACTATTCCCATTAAAATCCAAGCTATAGGATAAAAAATTAGCATAGCAAGTGGTAAAGTTAAGAAGGTAGATCCTATTATTAATCCCAAACAGCCAATGGTAAATGTAGTTGCCAGATATATACCAAAAGCATAGACAGCAAATCTTCCACCAGCCTTAAGTTTGGTGAAGTGAGTACTCTCTTTAAATTTATTATATCTTTCTATGATGCCTAACATATTATATTTCACGTTTATCAATTCTAGCAAATTATGAAGGTAAAATCAATATTAGCATTTATATGTAAAAATATTGAGCATTAAAAGCTTTTGAAGTACAGTAATGATGTTAGTAATAGCACAATATATGCATGATATAGAAGATATACGCAAAAACCATGAAGGATTTGAAAAGGCAATGAAAAGCAGGGGGATAAGAGAGTTTACTGCAAAAGAGGTATTAGAAATTGATCACAAGAAAAGGTCATTAACCACTAAATTGCAAGATTTAAATAGGCAGCGCAATGAAATCACAGAGGAAATAAAGAAGCTTAAAATAAACAAAAATCCCTGTGAAAAGCAAATAGAGTTGTCAAAAAGTATCACAAATGAGATAGAAGCAATCAGCTTAAAAGAGCAAACGGAGAAAGATAACTTAATGAATATCTTATCTAACTTACCAAATATCCCTGCACAAAACGTGCCAACAGGTGAAGATGAGAGCTCCAACGTAGAAATCAGAAAATATGGAGAAAAAAGGCAATTTAGTTTTATGCCAAAATCTCATTATGAGCTCGGAGAAAGGTTAGGCTTGATGGATTTTGAGCAAGCAGCAAAAATTTCTGGATCAAGGTTTACAATATTAAAAGGACAGTTAGCTAAGCTTGGACGAGCATTAATAAATTTTATGCTGGAAACACATGTTAATGAATTTGCCTATACTGAGGTGTACCACCCAGCCCTGGTAAAAAACGAGGCGATGTATAACGTTGGTCAGCTACCAAAATTTTCCGATGATTCATATTTAACTGCCGATGAGTTAAGATTAATTCCTACAAGTGAAGTATTTTTAACAAATTTAGTTGCTGACAAAATAATAGAAGAAAAAGAACTGCCTATTCGTTTTACTGCATATTCAGAATGTTTTCGTAAAGAAGCTGGCAGCGCAGGACGAGATACAAGAGGTATGATAAGGCAACACCAATTTGGTAAAGTGGAATTGGTAAGCATCACAACTGAAGACCAGTCAAATGATGAGCTTGAACGCATGACAAATGCTGCTGAGGAAATATTAAAAAAATTAGAATTACCGTATAGAATAGTGCTGCTTTGTAGTGGTGATATGGGCTTTGCTGCACAAAAGACTTATGATATAGAGGTGTGGTTACCTGAGCAAAATAAGTACAGAGAAATATCAAGCTGCTCAAATTGCGGTACGTTTCAGGCAAGAAGAATGAACACTAAATACTTCTTAGAAACTGACAGAAAAACAAAAAAATACGTTCACACTTTAAACGGCTCAGCTTTAGCCATAGGAAGAACAATTGTTGCCATAATGGAGAATTATCAAAATTCCGATGGGTCAGTTACAATACCAAACGTGTTGCAAAGATACATGAGTAATGATACTGTTATAAGCAAACAATAATTTTGACATATAGAAAAGCGAGGAAATAAAGATGAAGGTTCTGGTTGTAGGTTCTGGTGGGCGTGAGCATGCTTTACTTTGGGCTCTAAAGAAGTCTCCTACCTTGACTAAGTTATATGTTACTCCTGGTCGCCCGGCCATGGAGAATTTTGGAGTTCTTGTGAATATAAATATTCAAGATTCAGTGGATGTTACACAATTTTGCAAGAAAGAAAATATAGAGCTAGTAATTATTGGCCCAGAGCAACCGATAATTAATGGACTTGCTGATGATTTAACTGCGGAGGGGATAAACGTTTTTGCTCCAAGTCAAGCAGCTGCAAAACTTGAGGCATCAAAGTCTTTTACGAAGGAACTATGTAAACAATATGGTATACCGACCGCCAAGTATGAACGTTTTATTGATGAAAGGTTAGCTAAAAATTTTGTCCGTAGTAATAAAATAAAATTGCCGCTTGTAATTAAAGCAAATGGAATTGCAGCAGGGAAAGGTGTCATAATATGCCATACAGAAAATGAGGCTTTTTCAGCAATAGATTCAATGCTAGTGGAGAAAAATCTTGGTGAGTCAGGTGAAGAAATAATCATAGAAGAGTTTTTAATTGGAGAGGAAGTAAGTTTTTTTGCTCTTGTTGATGGGTTGAAAGTAGTAACTCTTGGATGTGCAAAAGATTATAAGAGAGTTGGTGAAAATAACGAGGGACAAAATACTGGAGGCATGGGGTCATACTCATCACCTTCGATTATAAGTAAGGAGATGGAGCAAAAAATTATCCAAAAAATAATATATCCTACAATTCAAGCACTGACTAACATGGAAACATCCTATAAAGGAGTACTCTTTGCTGGTTTAATGATTTGCAAAGATAGTCCAAAGCTTCTTGAGTATAATGTTAGGTTTGGGGATCCGGAAATACAATCTATGTTACCTAGACTTGATCCAAATTGTGATTTGCTAAAGTTGATGTTGTCAGTTGCAGAAGGCAAGTTAAATACAAAAATGGTGGAGTTTAATCACAAAACTACAGTTTGTGTAGTCGTTGCAAGTAAAGGCTATCCTGGTGATTATCAAAAAGGAGAGGTAATTAAAGGATTAGATAAAATTGAAAACATTCCTGGAGTGCTAGTATTTCATGCTGGTACTAAGCTAGATGAAAATGGTAATTGGATTTCCGATGGCGGAAGGGTACTAAATATAGTAGGAGAAGGAAACACTGTGGAAGAAGCTAAAAGTAAAGTGTACTCAGCGTTAAATTTTCTAGAATGGCCAGGTGGGTTCTTCAGGTATGATATTGGTAGTTAATGTTAGCTCATACAGAAACGAAAAAAGTCACTTTACAAGCAGTAATACGGATAATTAAAGAAAAATATCAACTAGATTTATAGTCTATTACTACTGTTCTTGCAATTTTATCATGAAGAAACTGTTTGCGTTTGTCAAAGATTGCAAATATTAAAATTAAGATTATTAAAATTGCAAACCACCCAGAAATGCGTATATTTAAGAGAGAAATCATAGTAAGAATAACTTCTCTAGAAACACATCTAATTATTGCTTGCATGAGGGTGACGTTTTTAAATGTGTTCGCATGTTTCATATGAATACCACATAGCAATTGTCCTGGAGTACCACTGAATCTTGTTATCAATAGTGCTTCTAGTACTAAAGTGGATATTACCGTAAAGGACACGCATAATAGTTTGTATATGTTAGGGTCAAAAGCCTCTTCTTTGTTAGCACTATAATGTTGTATTATAAAAAGAAAAGTGATTAGACACATTACTGCTGTCATGATAAAGCGGTCAATTACAGCTGCTAAAGAGCGTTTTGTAATCCCTGCATAACTCACTTCAGTATCCATACACCCTCCTATTTTCATAATGTCATCATATAATATAAAAATACGTTATTAAATAACCGTAAATATACTAACTTGGGTAATATTAGCTACTTGTGCCACTCTATTATTTAAATTAATATTAAATCATTTATCACTAGGAAAGTTATGTCAACACCAATCACAGTTGCGTATGGCGATGGTATCGGGCCAGAAATTATGGAAGCGGTGCTGTCGATATTGCGCGAAGCAGAAGCGAAGATCTCAATAGATATTATTGAAATAGGTGAGCGTGTTTATAGTAAGGAATGGTCTCACGGAATCTCTCCAAGTGGTTGGGAGTCAATTGAAAGGACAAAGATATTACTAAAATCTCCGACAACAACTCCTCAAGGTAAAGGGCACAAAAGCTTAAACGTTGCACTGAGGAAGAATTTAGGGTTATATGCAAATATCAGGCCGTGTATTTCGTATCATCCTGTTATAGAAAATAAATTTGATAAGTTTGATATTGTAGTAATACGCGAAAATGAAGAGGATGTTTATACGGGAATAGAGCACAGGCTCACTGGTGACTCTTATCAGTGTACTAAAATTATTACTAAATCTGGATCAGAAAAAATATGCAGATACGCTTTTGAATACGCGAAAAAACATAACAGAAAGAAAGTAACTTGCCTAACTAAAGACAACATAATGAAAATGACTGATGGCACCTTTCATGCGGCGTTTGATCACATTGCAGCAGAATACCCAGATGTAAAAGCAGAACACTATATAGTTGATATTGGAATGGCACGTGTTGCCACAGAGCCTGAGAATTTCGATGTTATAGTAACCGAGAATTTGTATGGTGATATATTATCAGACATAGTGGCACAAGCCTCTGGATCTGTAGGACTCGCTGGAAGTAGCAATATAGGTAATGGATATGCAATGTTCGAAGCAGTGCATGGTTCTGCTCCTGATATTGCAGGAAAAAATATAGCTAATCCTTCAGGACTTTTAAATGCTGCAGTACATATGCTAATTTACATAGGTCAAGCTGCTACTGCAAAACTAATTTATGATGCGTGGCTGAAGACTTTGGAGGATGGAATACATACTGCTGATTTATATAAAGAGAAAAGGAGTAAACAAAAAGTTGGTACCAAAGAATTTGCAGAAGCCGTTATAGATAATCTAGAAAAGAAACCTGGAATATTACCTGAGCTTGTAATTGGTAGCGGTGCAGATAGTAAAGTGAACAAAACACAGAATGAATATGAACAGGATTACAAAGTTAGAAAATTGGTTGGTAGCGACATAACGCTTGCTTGGAACAAATCTAGCAACTTTGATCAAATAGTTAGGTTATTTGAATCGAGTAATTTGCAAATGATAGCAATATACTCAAAAGGTCTTGCAATTTGGCCAGGAAGTTCAGAATCTTCAAGTGATCAAATAACCTGCAGGTTTATCGCAAATAATGGAAAACAAGCTATTACAAATAGTGATGTAAATAACCTACTAATAAAACTTGAAGAAAATAGCTTTGACGTAGTGAGAATGGATAAGTTGTATTTATATGATGGGAAAGAAGGGTTTTTCTCTTAATGATCATTGAATATTTTTATGCTTGTGTAAAATACAAAATGTAGTATGCTAACAGCATGGTATATTTATGTGAGGCACAGTAATGAATCAACATTTTAAGTTAACTAGTCAGGAGTTTTATGATAACGCTCACCTGTTTAAAGTATTAGAAATAAAAGCTGAGCAAGTTGTAGACAAGAATTATTAAGAGCTTAGCGCAACTTTGAAGAAGCAGCATAAGAAGTTAATTCTTGTAAATCATCCTGACAAAGGTGGAGACAAAGATAGATTTGATCGAATTTATAAAGCTTATCAAGAGCTAAAAAAATATATTGAGCCTTTAGAATTAGGAAATTCTTGTGTTAAAGTCAGTATTGGCGCTGAAAGTGATGGACGTTTAACGGCAAGAGAGTTTCACTATAGGAAAAAGCTGTTCGATACACTAGGGATTGGTGAAGAAGCTATAGGTGGGGATTACGAAAAATTGAATTCTATAATTAGAAAAAAGCTTTATGGGGGTTGTGCTAGAGATGATGTTGAGCAATTACGCTCTTATATTTCTCCTCTACAGAACAAAAAGGATCTAGTAGATGAGGATAAAAAACAATTAGCATTGAAATTTATAGAGCGCAAAAATGCTCTATTGCTCGTACAAGTAATAAATATTCTGCCTTTAATTATATTAACTACAATTACTATAGGTTACTATTTTTCATGGTATATAATAGCATTTAATATCATTGATAATAAAGTCATTGGTTCATTAGCGAATCATTATAAGAAGAAGTATGAAAATTCAGAAATTTCTACTGATGAATTCATAAGTAAAATGAGCTATATTATGCTAGGCAGTAAGCTTCTTATCAACTATCCTTTAGCTGCTTTTTCTGTTTATCTACTTACAACAAATTTCATTGCTAATGGATTAACTGTTGGTGGAGCTATACTTGGTCCGCTATTGTTATTGGAAGTATTAATTGAAGCATTAGCTCCTATTTTCTCAAAAGGCTTTGAAATATATGCTGACAAGCATACAAAAGATTTACTAGAAGAGGATTCAAGAGATAGAGTACAAAAAGAAACTGATCTGTTAGGACGGTATGATCCACGAAAACTGTTAATGCCAATTATCATGCCTCTTGTTAGAAAGTTTTTTGCAGAAGTGGCAAGCGAGTTTGCTGAGAGGAATTTTAACACTAATATGTCTGATGTCAAGGCAGAGCAGCAATTTGAACCTCAAAGGAGTTGGATTTACACAACAAACAGTGTAGTATAAGCTTTTAGCTCTATGCATGGACTCAAAAAAAGTAGAATTGATATTTGAGAAGTTTCAACAATCAAATCCTACACCAAAAATAGAGCTAAATTATACCAATCATTTTACGCTTCTGGTTGCAATAGTTTTGTCAGCACGGACAACCGATGTCAGCGTTAATAAAATTACAAAAAAGCTATCTAGTATCGCTGATACGCCAGAAAAAATGCTGAATCTTGGGCAAAGTGAGCTAAGAAAATGTATAAGCAGTATTGGTTTATATAATTCCAAAGCAAAAAACATAATCGGGCTCAGCAAAATATTGATTGAGAAGCACAATAGCAAAGTGCCTACTGATTTCGATGATTTGGTATCTTTACCAGGGGTTGGGAGAAAGAGCGCTAATGTGTTCTTAAATTCAGGGCTTGCTATTCCAACATTGGCAGTTGATACTCATGTTTTTAGAGTAAGCAATAGAGCTGGGCTTGTGAAAGAAAAAGATGTATTTAAAACAGAACAATCTCTTTTGAATGTTGTTCCAAAAAAATACCTACTTTATGCTCATCATTGGCTAGTTTTACACGGTAGATACATTTGCAAGGCACAAAAACCTTTGTGTGAAGCGTGCACAATTCATGATTTATGTGAGTTTGAATGCAAGAGGTATAAAGTCTAGCACACTACTCCGATATTCCTTACTTTTATCATCCAAGTAGCTGATCTCTATGATGGTGTCATCCGAGTAGCTGACACTGGAATCCAGAACAGGTAATAAGAAGTGCTGGAATGATATGGTGGAATGTCCTCTCCTTCTTGTTATTCAAGTAGCTGATACTGGATCCATTGTTCTTTATTTCTTGATTCCAGCGTCACGCGCTGGAATGACATAATGGAATGTCATACAAGTTGCCTCTTTGTTTCATTTAAGTAGCTGATTTTTATGATGATGTCATCCGAGTAGTCCTCTTCCTGTCATTCCAGTGCTATTCCTTTCTTGTCATCCCAACGCTATTCCTTGGTGTAACTTTCCCCACCAAAATATAACCTGGACCAACTCTTCTTGTCATCCCAGTGCGTGACACTGGGATCCAGCCTTTCTTATTGGATCCCAGACTGAGATGTTTATGCAAGAAATCCGCTGTAATCCAGTTTTACCTTATGATGATGTCATTCCGGTTTACAGACATTGGTTCTTTATTTCTAGATTCCAGTGTCAGCTACTTGAATGACATTTTCAATGTTCGTACAGCTGTGCGTCACGCGCTGCTCTTTTAGTTATAAATATTAAGAAATTAACTAATTTAAAAAAGAATCCCCGTATAGCGAGTTTTAATAATTTAAATTGATAATGTGCTAACAAGCGCGATTTGACTAAATGTAGAAAAAATAAAAAAAGACATGCAGCCGCTATAATTTTATGTAATTTGCCAATAAATACATGAGTTTTTTTACTGAATTTTGTCGTTGAGCCCAAAAACAAGGATAAATACTCTTATTATCATAATAAGGGAGTTGGCAAAATGTGTCAAGGGTTCTCTATTGACTGAAACTGTTACAACAGTTACGTGTTACCAAAAACCATTTAAGAAATCTGTTGTAATTTGTACGATATTTTTATAAAATAGTCCGCATAAATTATCTAGCAGTGCAACTAAACAAATACAAAAATCAAAGTGTTGCGGTTTTCGGTCTTGGTAAAACTGGTTTGTCTGTCATTAATGCTCTAACAAAGAGCAGTGCAAAAATATACGCATGGGATGATAATGAAGAGCAAATAGCAAATGCAAAAATAATATATAAAGAGTGTAATTTCATTCATCCCAATGAGCATAATTGGCATGAGATAAGCACACTAATTTTGAGCCCTGGGGTGCCAATAACAACGCATTGGATAGTAAAACTTGCAAGAAGCTTTGACTGCAAAATAAAATCAGACATTGAGCTATTTCTTGAAACTAAAACTACAAGCCAGAAGGTTGTCGGCATCACCGGAACAAATGGCAAATCAACCACCACGTCACTAATAGGGCACATATTAAAATCCACAGGCAAAAAAGTAGCTATTGGAGGGAATTTAGGTGTGCCTATTTTGGATTTAGAGAGAAACGCAGAAATTTATGTAATTGAATTTTCCTCTTTTCAATTGGAGCTAATAAATAAAATTAATGTAGACATTTCTGTATTGCTCAACATCACACCAGACCACATAGATAGACATGAAAGTATGAATAACTACATAGCAACTAAATTAAAACTGATAAACAGTAGCAAGATTGCCGTGATAGGATGTGATAACAAAATTACCGCTGATGTATTCAATAAATTCACTGGAAACAAAATTCCAATTTCAGTAACATATTCCCTGGTGCCATTCCAGCGCGTGACCAGAAAAGAAAAACCATTGCCAACTACTCAGATGGCAGAGGGTAGTGCAAGAGATCTAATATCATTGGCAGATAACAATTTGCTTGATTATAGTGAACAGATTACTGGTATAGATCAAAATTATCTGGATCCCAGTGTCAGCTACTTGGATGACAAAAGGGGCGCTGAGATCCAGGAGATCTCGCTAAAACTAGAGAATCACAACTTATCAATGAGTGATATGAAAGTAAACCTAGTATCCAATGTAGAAAATATAGTAGCTGCACACGCTGTGTGCAAGTTACTTGGAGTAGATAGCAGCACTATTGTCAATGAAATCAAATCCTTTCCAGGGCTAAGACACAGAAATGAATTTCTTGGCAAAATACATAATGTACTTTTTATCAACGATAGCAAAGCAACCAATGCAGAATCGACCGAAAAGGCAATTTTATCTTATAAAAACATATATTGGATTGTTGGCGGAAAAAGCAAAAAAGGCGGAATAGAATCATTAAGCAAGCATTTCACCAAGATTAGAAAAGCTTTTCTTATTGGAGAATCAACTGAAGTTTTTGCAAACATTATGGAGAACAAAATAGATTATATGAAGTGCTATAATCTAGAAAACGCATTTAAACTGGCTTTTGAAGAGGCCATAAATAGCAAAGAAGAAGTAGCGATATTACTTTCTCCTGCATGTTCTTCTTTTGATCAGTGGAAAAATTTTGAAGAGCGCGGTGAAGCATTTTGCAGAATATTTGAAAATCTCAGGTATAATTATATGTGATGTTTAGTATAATATTGTATGGAACAAAAGTTAATAGTAGATGAGCTGATTAAGGTTATTCCATTTGAAGGAATAAGTGATGCAACCTTATTGAAAGTGTGCACGAACCTTAACCTAGCCAATAGTTTTTGTAAATTTCAAAATGGAATATATAGTGCTTTGGAGTACATAGCAGAGGACTTAAATAGCTCAATGGAAACTGAACTTTGGAATTCCAATTTAGAAGATATGAAGGTAAGAGAGCGGATAAAGTTAGCTGTCCAAATACGCCTTTCAAACTATGCTAAGTTACAAAATTACAGAGAGTTTTTAAAAAATGTTTTATCATTCTCTATATTACCCCAAAATACATATTTTTCTAGTAAACTCTTGTACAGAACTGTTAGCGCGATTTGGTATGGCATTCATGATCAATCAACAGATTTTAACTACTATACAAAAAGAGCAATATTAGCTGGAGTGTACTTAAGTACGATACTTTTTTTTATCAATGATTATTCAGAAGATTTTGCAGATACCCTGTCGTTTCTTGACAAACGTATCAACAATGTCATGACATTTCAAAAATTCAAAACTCGCTTAAAAGGAATCATAGGAAATTTCTTATAAGCTATTGATTGTTGGTAGAAAAGTACTTGAACACAATCCTGAAAAGGTTTGTGAAAATAAAAATGTTCATGCTGATCATAAAGAACATTTAGTTTATCGTGAGGATAATAATGGTATAACAAAATACACCAGTTACGAAGAAAAAGAAAATAAATTTATTGAAGAAGCGCATGAATATTTAATAGACTCTGAATTTAATAAAAATTTTGATCTAGGGCAGTACAGAATAAGTAATTTCTCCGGAAACTTGACAAAAATAGAACTGGAACTCATCAATGAAAAGTATATGAAAGTTCAAGTTAATAGAGAAAGAAAAATTATTCTCGCTATACCGTAGGTGCGTTCCAAAATTATACTGAAGTTTTTATTGCACTCAAAATCTTCGTTTTTCCTAATCTCTAGAATTATCAATGCATCATCACTTAACCAGCCTGAGCGAGCTAGTCCATTCAACGTTGATTCAACTAGATTGCTATTGTAAGGTGGGTCTATAAAAACTATATCGCACTTTGAAGTAGGCCTTGGTAATCCGTTAGCATTGCAACAAATTAACGTGATATCGTTCGTAATTCCAAAATCTTCTGCTGTTTTTTTAGGCAGTTGCAAATTGTAATAATCTGAATCTACCATAAATGCATGTTTAGCACCTCGAGAAAGCGCTTCAAATGAAAAAGAGGCACTTCCACAGAATAAATCAAGCACATTCAAGTTATCAATAGGTTTTCTTGAAGAAAGTGTACTAAATATTGCTTCTCGGACGATACTCATAGTTGGCCGTGCAGCTAAATGCTTGTCTGTGGTTATTTTTCTTCCACGATATTTGCCTGCAGTAACACGTAGCATATAGAATAAGCTCCAAATTAACTAATTATTTAATAATACACATTTAATGTCAACATGGCTTTAGTAGTCTAATAGAGAGAAAGTTGCTTGTGGAGAAGTGCAAGATCAATCGCCTTTCTTTGATTTATTTGCTATACTCACTGCACGACCAATCTCGTCTTGTAAATCATCATGGTTGTTTTTTTCATCATGACTTAGCCCTTCAATTCTACTTTCTAACTCTAACTTAATTATAGTATTGATTTTCTCTATATTATCGAGGAAATTGTGACACTCTTTATCACTATATTCCTCACCAGATGCTTTTTTTTCTATAAATAGACTTTTGAACCCTATTAGATCAGAACTCTGATCGGCATTCAACACAATATTCCTCTCTATAAAACTAAGATCTGATAGTAACAAACTAACCTCTAATAGATCTTCACTTTCAATGTTTGCAAGATTATCAAGATCGTCTAAAATAGAGAACATCTTAAGCTCCTTCTGTGCAATTTCTTTGTCTTCTTTGTCAAATTCTGACGATAGCCCTTTATCATCTATAAGTCTCTCATTCAGAGCTTTATTTAACTTTGAAAGACTAACATCACCTTGCTTAGTGCTATCTAGTAACAAATCTACCCTCGCTCTGCGCGCATTTAAAACATCATTGTAATCGTTTAACTTGATATTACCATCTTCGTCTTGCTGAAGACCATAATAACTTAGCCCTTTGAAATTACGATTCTTCATCATTCTCTATGTTCTCATTCCTTTCATTATTTTGACGTTCTCTATCTTCTCCGGCACGTATAGCTTCTGTAGTGTTTTTTAGGGTTTCTGGTTCCGTACCTAATTTTCGATTTGATTGATTAGGCTTATTTTCTTTTGATGATTCATCTTCTTCTGGTTCTCTCTTGCGGCCAATAGTGTAGTCATGAAGCTTCTCAAGAAATTCCCGTCTATATGTTTTTGCTCTATAGAGTAGATTATGCTGGTAACCATCCTTTTCTCCTGTAGCAGGGTTAATTCCTATAGAGTCGAGACCATGTTCCCAAGTAAACTTCATAGCATCTTCTATTGTATAGCCCAAATGTGATCCTACATATCCTTTATAATATTCTAAATATTTATCAATTCTTCTATGTGCAATATCTTCTTTATCAATTCCAAACGCCCTGTAGATTTTTTCCTCAAGCTTATCAACATCATTTTTAGGTGATGTTGCAAATTTTGTTGCTTCAATAGTAGCACCTACAAGCTTACGTGGCACATTAATAGCATATTTCAGCACACCCCCAACTCCTGGTATTCTACCTAGCAAATTAGCTGTACCTCCAGCTAATCTGTCCGGTACATGAGTAGCCCAATTACCTAAAGACTCTAGCCCTCCACCAATTTTATCTTGCATCTGTTGTTTTAATCCCTGCATTAAACCAGTCACAGGTGATGATTGATACATACTAGATATATTGTAAACACCAAACCCACCACCGGCAATGCTTGAGCCCATCTGTTGTACAAACTCCTTCAAAGAAAACATCAAAAACGAAAGCAAGAACAATACAAAGATCTCTCCTGCGTTGATTAAATAACCTCTCTGTATGTCTTGCACCCTTTGGTAATCACTATTTTCTTTATAATTTTTGCAATCCTCACAATCTTTACATTTCTTACAGTATTCACTGTTGGGATCCTTATATAAATCATGAAGTTTCAGTATTCTACAACCTTGTTTTTTTATCGCACTCCGCACTAAAGATCTTATTTCATTAATTATTTCCCTATAACTATTGCATTTATTTATATCTTGACAGTAGCGTTTTATTATTTCACTAACATCACCTATCCTTTTCTCTATATTGTTGATCAGTAATATAATGTCAGCCCTCTCTGATGCATGAGATAAACTATTTGTTAAGCTTACTAGATCTTTTGCACTACAGCCATTACTAACTATCATATCACTTTCCGCAATATAGTGGTCTGCTGGATTATCTTTAGTTCCAGGAATTGGATTAAAGAAAGGATAATCTATATAACGAAAACCTTTATTAATGTAATCTGGTGGAAGAGGGATATATCCAGTGCCACCAGTAAACTTTACTGTACCACCTATTCTGCTTAGTTTTTCTATACCTTCTATATTCTTATCTACGTTCAATGGAGAAGCCTCTCCAATAGCATAAGGTACAAAAATTTGCCCTGGAGTCCAGCTAAAGTATTCTTTATCAATTATACAAAAACCACCAAATACCCATTTTGGAGCACATAACTTTATTTCAAGCCATTTATTATAGCACACAGTAAAGCCTAACTGTTTATAAAAGGTATTCATTATCATCGCAGCAAGTAATGACAGCAGGGTAAATATCATAATTGATTGCAAACAGAAACTAATACAGAATTTTATCCAACCCTCAAATAGACTTTTCAGTGGTGAAAATAAAATAGAGATTAGGAATAGCGGCATTATAGCTACAAGAAAAGCTATACCCATAAAACCAGAAAGGAATATTATGTAAGCATACATACACAGCAGGAAATATAAGACAATCCCTATAAAAATTGCCGGTATCATAAGGAGACTTGCCCACATTTGATAATGTAAAAATGCTGCAAACTTTTTCCAAACAGAGTAAGCAAAAAACTTATTAAACATATCCTCCATGAAGCTAAACAATTTAGCTTCATTTCCTTGAGCAACGTTTGAATTACCTCCGGTGTTCATGTTGGGAGCAAAATTAGTAATTATGCTTATCAATTGTTCAAGACCTTTGACAAATAAAACAAGAAAATGATCATAGAAAAATCTAAAACTTCCAGGAGATATAAGCACTATTACTAGAGTGATTTTCATCATTCTGATGAGCATATCATGCTTAGTTTCTCTTATCATTCCAAAAAGATAAAGAAGCGATGAAATCACTATAAATAGAACAAGCAAGGAAAGAACAAAATTGTGAAAGCTCGTACTTCTTTCAGCTATATTTTGAAACATAGCTTGTGCAGCTGCAGGATCATTGCTATCAAAATGCTTTTTACAATTTTCGTTAATCAATAATACACATTTTAGATAGTTATAAACGTAATCAAAAAATCCAAAGGTACTTGGTTTCTGAACTCCGCTCAAAAATTCAAAAGAGTAGCCACCTGCATTATCTAGATAATATCTATCTAATATCTTTACATATATTTTCCATCCTTTTTCTAACCTCACCGTATTACAATTCCTGTCCTGTAATGTGGTGTTATCTCTGTCTAAAGTAAAAAGCCCACTTCCATCTTCCGCTACGGAATTGTAACCTAGATGTACAGTAGGAGACTCAGGGTTACGCATGGATTTTAAATTTTCGTTAGGACTAGAATCGCTAGGCCTTTTAAATAAAAGATAAGCACCATGGCCGTTAGTAAACCAACATGGAGCACCGCGTTTTTCTCTGTTATCATCTTCACTAATACACTTGCAATTTACAGTACAACTTGCATTAGGACTACTTGAAATTTTTTGTGTACTAGATTCGTAATCATTACAAATTAAGCAAAAGTCAGGCAAACTATTATCGCCTTGTTTACCTTCAAACTTAGTCGCATATTTTAGCTGTTCCAAGCTTTGCAAATTATAACTACCTTTAGATTCTTTATTATTACTCCAAGACGTCCATGCACCATTTACTCGTACTACTAAACTATCTCCATTGGTTTCAAATCCAGTATCTTTCCACTTCACCACTTGATTAGGGTGAAAACCATAATTGATTTCTCCGGTTTCAGGATCAATAGGTTCTCTACTTTCACCTTCTGGAAAAAACGCATCATGACCGATTGGAAAATGAGCACCAATTGCAATAGGTTCAGGACCAAAATAATCAGCAGATATACATCTTGGAAAAGGCATATCATTCTTACCACAACCTGTAACCAGAACACAGATTACCAAAATTAATAACCTAAACCAACATTTGCCTAAGCGTGATTGCATACCTAAACTTTTTCCAATACAGAATAAATTTCTAAAACCTTACTTCAAATATCTTTTTAATTAGTTACTCCATATATCTCATCAATCTTCTTTGACTTATCCTTTTGTTTTATCAGAATCCTTTTGCTTATCTGGCTGGCTTAGTGTTTCAGATTTGCTCGTTTTTTCGCCATAACTCCCTTTCTCATCTGCTTGCTTTGGTGTATCAGGCAATTTAGCTTCAATTTTTCCACGATCTTTACTCGTTCCCTGCTTGATGTTATGTATCATATTTTGGGTTCTATCATCAAGGCCAACAGTTGACAGCATAGCTTGTGATGCGCTCCTAGCAATATGACTAACACTTTGAACAACTCCATAACCAGAGCTGAACAACGCCTGCGCCATAGTTTCTGATATAGAAACAAAAGCTTCCATTGCACTAGCAATGATGAGATATATAAATGCCTGGATTAGATCTATAGGTAATGCTGCAAAGTGCCCACCAGCCCTTTCTCCAGTACTGAACGCAACATCAACACTAGTACCAGGACTATACCCAAGAGGTAATATTGATTTCATAAGACACAGATCATACGATAAAAAATTTACACTAATTAAGCATTGATAGCATGCAGAAAAATTTGTGAGGTTGTATAGAACTGAATACATTAACTGGTTTAAAAGAGACAAGGATGAAAATAAAATGACTGGTTGCAATGAAACATGAGCCAGCGTTTTTATCCAATTATCAAATAATGTTTTAGTTTGTTGAAATAGAATAAATACGATAAATAAAGGTGCTAATGACAATAAAAATGCCACTAAAACAGTAGATATTACATACTTAAACGTAGCACTAATAATGCATCTTAAAAACACAAAAGTAGCATAAAGTATTGCCAAAAATGCAATAAAGCCAAAAGGTCCTGATAGCATTAAAGACAAAAATTTCAGCCATGTTTCTCCTGTAAATAATACTCCCGCTGTTAAATCTAAGAATGCAAATTTTTTACCTCCTTCTCCTATATAGCCAGAAAAACTATCAACTAAATAAATGCTACCATCAACAAAAAGCCCAGACAAAGTTGTACCAAAGAATTCCCAACTTCTATCACTAAAAGCAAAAGCTATAAATGCTATTTTGAATATTCTTATAATAAAATCGAATTTACTTAATTGTATTGTTCCAAGTATATAGCCAACAACAGTAAATATAACGTATAGAATAAGCAAAGCTCTTATTCCTTGTAGAAGCCCCTTTCTATATCCTTCATATGGAATTTTAATTCCGTCTTCACCCCCGTCTGTTATGAAATCAAAAATCTTGTTTACAGTTGATGAAATAAAATCGTTTATTTTTCTTTTTAAAAATAAATTTACTGTGTATTTGTTATCTTCATAATATTTGCCTTCTTTGTCCGTAATATCATCTTTCTTTACGTTTTCTACATTAATACCAAAGTATATCTTTTTAGACTCTTTATCCTTTAAATGACTTCCATCTATTATGTAATAGTCTACATTATCCTCTGTTATTTTATCTAATTTCTTTACTTTTTTGAAATTATTAGTCTTTCGAGCAGATGGATCTTCTGGCGGGCTATCACCCAAGTACATATACAGTTTTTCACCACTATCGAAGTTACATGATCTAGTCACTGCAACATGATATCCACCTCTATGAAGAAAGTAATTGCCATTGCTTGCTATAGCAAGCATCACACTACTACCAGGTATTATATCTTTTTCATCTATTTTATAATCATGATTTAATTTCAAAGAAAAATGTTCAAAATTATCACCAATTTGCGAACACACATTATCCCCTTTTGCACCCTTTCTCTCTGGAAAACATTGAATACCTTTAGCAGTATTCTGATTATTAAGATCGCCAACTTTTGCAACAAGAGCCTCAGCCCAAGAAATATCTTCTCTGTCCTCTTTGAAGTTTAATTTAGAATTTGATATTAAATTAATGTCAATCTGCTTAGAATCCCTCTTATTTTCTTCAATCTCTTTTAGTTCATCCTCAATACGTTTAAGGTGAGAATACATGTCACATGTATTTCTTTTATCATACTTCTCATACCTTATAGAAGAGACGCAATTCTCCCCTATACCTTTTGCGTTGTAACATATATTTTGATAGTAACAATTAAGCTCATAAGAGCTGTACTTGCTTATCTCATTAAAATCACATTTTTTCCCATTACATAATTTATCCAGTCCTATTTTAGTTCGTCGTAAATCTAACAATGCACCATTTATCCATGAATTTTGAATATAATCCTTATTAAAATGTACCTTATTATCATATGGATTGTAGCCATTACCAACTAACACTTTTCTTTTCTTCATTTTTTCTTTGCTAAGCGACGGAAATTCTACTTTAGTCCTTTTACCACTTTCTCCACAAAAGAACTCTCCTCCGTTTATCATGTCTTTTATTGTAGCTTTGTCTTTTTCATCCCCTTCTTCAGTTCTATAGCAATTATCATCAAAACTGATACCTTTTCCTTGTGGATTGTCATAATCAATCGTTATCTCTCTGGGAATTAAGCTAAAGCTTAACTTATCACCAGGATTTACTTTAATTCCAGTATCTACATAACGTCTATTGCCACCAAATCCTTTACTATTACAAAATTCATTTTCATTAATGCCATAATTGTTAGGTACGCTACTAATGTTCTTAGCACTTTCATAATCTGGCTCTGAATCATCAGTACAAAATACAGCAGGCACAACTACTTTCTTTGGATTTTTCTTTTCTTTAAGAGGACAAAAATTTACTGACCCACCAAGAGTAAATTTGATTTTCTCATCCTTGCTAATTACTTGACCAGAATCAACCCAATGAATTTTAACTCCTTCGCCAGCTTCACGAACTGGAACATCTATACTGACACTAGTATTTCTGCTCTGCAACCCAGGTTCAACACAATCCATTGTACAGCCAGTAATTACAAGACATAGTATCAATAATAATGATCTTCTGCTCATCATTGATTTCCTGTGTTTGTCGGTATTTTAGGTGCTGATCTTTGAGCTGATTGTGGTATTTGAGGTCTTCGACTTGGTGTACCAGATTGCTGACCTGCTCTTCTTTGAATACTTTGTTCATCTAAACCTACTGTTCCCATTAAGCTTTGCTGATATTGCCTTCCTGGTTCGTTTGCTACATAAACACCAAACAACGAATCAGATATTGTTGAAGATGCCTCAACTAAAGCTTTCATGGCATGTCCCAAAATCACAAAAGCCATCATAGCTGTGATGTTAGGTGCATGTTTGGAAGCATAACCATAAATAATACAAGGATTAAAAATCTTTAAGTTAAGATTAAGTATACATGTAGGGCAGACCTCAAAATTAAAGACCGAATACACAATATAATCCATAACCTGGCTTATTAATGATATAAAAATTAAAAGCACTACCGGATGAATTGCAAATCTTGCTAAATTTTTGACCCAATTGTGAAACATCTGTCTAGTATATCCAAATAGAAGGCAAATAATAAAAAGAGGCGCCAAGGAAAACAATAATGCAACTATTGCTATAGATGTGATGAAAGAAAATAAGGCATTAAACATCGATAAGCTCACTGTTATCAAACCCCAAATCACCAAGCAAAACGATACAATACCCAAAGGACCAGAGAATATAAGAGATACTATTAGTAACACTGAGTGTGCTGATAAAAACCTATTGAGCGGTAAATCAAGAAATTCAAAAACATTTGATGTTGTACCTCTGAAATTTGCTATTTCTATTAACTGTTTTGGAGCATTAACAAAAATAGAAAATGCATTGTTATAAAAAAAACTCCAACTGTTATCGTTCAGCAATTGGGTAATAACTCCTATCTTTACACATATAATTAAGAATTCATATATAGAAGCATGAGACAATCCAAAAAAGTAATAAAGGGTGTATAAAACTATATATAATACTAATAACGACACTATTGTAGATCTGATGGTATTTGTTCTATTCGATGCTACAAAACTTTGATAAAGAGACTTCACAGGGCTAGTATCAGAGTGAATCGCGTTAGTGTCTTTGTAGCTAGAACCGAAAAATGCAGTTTTTACTTTTTCATCAAAAAAATTATATATCGCACTAAAAGTTCTTACAGGTGGCTCTTTAGTTGTAAGGTTAATGCTAAACTGACCTTCATTTTTCTTATAATCACAGCCATGATCTCTTATTCCGTAATATATAGTGCCACTCTTGTCCTTTAGCTTTTCTTTTAAGCCTTCCATATATTGAGTATTATAAACTTTGCTAATGTCTACAGGTATATCTTCCTGAGTTTCACCAGGGTTGTGCTCGGGAAATTTGTCAGAAACACTTATATATAAGCTTTTTTCTAAATTAGGGATTCTTGTTACTCTTATGTTAAAACCACCTTTACCGTTACTATTACCTAACTCGAAAGTTAATTTTGGTACTGGATGGTCATTATTTATCTTATGATCACAATTAGTACATATACCGCCTCCTGAAATATGTTCAAAACTTTCATCACTCATGCTAATCCTTAAAAGTGTAATGTCAGTTTTTACCTGTTTTTCTTTTAGTATTTTACTAATATCTTCAATATTGACAGACCTAGATATCTCATCTTCTATACTATTGTATTCAATATACGCGCAATCTTTGTTTCCGCTGCCAGAAGAAAATTTACATATACGTCCACAGAGTAAATTTAAAATGCGCGTATCTATCTTACTTGCACTGCTCTCTGAAAGCTTGCTACAGTCTACATTTTCACCTTGTTGTTTTATAGAGTTGATGACATTTTTAATTTCCTCTCTTTCACTTTGATCTAATTCTGAAGACCAATACTCTTTTCCATTTAACCATTGTGCATTGCCTATTTCATATTTATTAGGACATATTCCACCTTGACAATCCTCTTGGTTTAAAATATGTGAAAAATACTCCTTTTCCTCTTCACCACAATTCTCGTTAATTTTCTTATAGGTGATCATGCCATTATTATTTTCACACATTTTACTTCCAACAACACTAAAGCTTAGTGTATCTCCCTTTTTCAGCGCAAATGGCAACTGCACAGGATTTTCCCCAGGTCGAATTGCAAAATCTTTATACTGTGAACAGAAATTAACCTTGTCAGGTACTATATTAATCTCTGTTACTTTTATTTTATCTGAGATATAGATACCAGAATCAACCCATTTCTGCTCTGTTGACACTATATACAATTTCTCACGCAAACCTGATAAATCTTCTGGCTTAATACACCCACACCCAGATAATAAAAAGAGTATCACAAAATTTATGCATAGCTTACCCAAGTTTTGGTTGCTCAAATGTTCAAACATCTTTTACTCACCTGCGCTCACTCTCCACCTGATTTTATAGTTTCACTAGAGGAGGATCCCGATCCCTTATTAGCATCTCCACTTCCTCCAATAGCCCCTCTTGCCTTGTTTACAGCCGCAGCAGCAACTTGACCGGCACCCCCAGCAGCAGCTTTGGCAGCAGATAAAGCTTTGTTCACCATTTGTGCAGGAGTGCTGCCTGAACCGAGCGCTGCCCTGTGATTGCCAGCAAGTTCAGCAGCCATACCGGGAAGAACGTTTAAAAAATGGTAAAATAAAAATAGCACCAAACATAACTTCATTAACTCTCCAAGTACAGAGTTACTAAATTCAACATACGCAAAATCAACCAGACCAAGCAGCATACTTTTCTCCCATTTATATTCTTGTAGCATGCACGCTAAAGTATTTCGATTGTTAGTACATTCTCCTTCTTTCAATTTAAACCAATATGTTTTCTTGCCTAGCATTTCAACTTGCTCTTTCTCAAAATTTAGACCTCTATAAAAGATTTTATCACATGCTATGAACATAAAAGATAGAAAAGCAAAAAGGATAACCGGGTATAAGCTATAGGTGATTAATTCTTTTACCCAGCCATCAAAATATCCCTTAGTATGTTGAAACAAAACCATAGGAATGAATAAAGGCGATAAGATGATAATTACACTAAGCGCAACTAAAGATAAGATAAATACATAACACATCCACAAAATAACCATCATCATCAAAATGGCCATAAATATACAGACAAGAGCTACTAAGATCTGTCCACCAGCGAAAATAATACCAATCACCGAACCTGCAACTAACAAGACAGGAGCAGCGCCAAGAAAAACCGCTAACGTTGCAACACCTCCAGTACCAATTTTGCCACCAATTCCATCTAAAGGGGCACCTAAATAAAATAGAATTCTACAATCAAGCCTATCCCAAGGTGCAAGATAACTGTAAGATACCCTCTTTCCTGCGCGATCGTATTCATAATCTTTACCTGCCTCATAATTACATATATTTTTACTCTCAGATGAAGCTTTAAGCACTATTTCTGATAAGCCGTTCGAAAGTTTTGTTAATTCCCCGTAATAATGAGACATAGTGCTACCTGTCGTAAAGTAAATCACTAAAGCGAATTTAATGATCAACATGTACATTTCTTGCGGACTACGCACTCCACCAGACATAACTTTTATAGAGAACAGTATTAAAGCTAAAACTAGAACAGCAGTTACAGTATTTTTCAACCTTCCTTGTGCTACAGATAAAAAACTACCCTTCTCTTGTCCTTTTTTTTCTCCATCTTCATATTTTAGCTTATCACCATTTGAGTCAATACCTGCAACTAAATTATCTAACGATTCCTTAATGCATTGCACTATCATAGAAGTTATAGGAATAGGAGATAATGACTTACTTCCCGCTTGATTGTAGCAAGCTTCAGAGACATACGAGCTAAAACAGCTTTTATTGTCATAACCTACAAAAATTTTTCCTTCTTTTTCCTTTTCCCTTATAATAGTTCTATAATCTTTATCTTTATTTATAAGGTCGCTAAGATCAACCTTATATTCACCCGTACCATCTTTATTTTTGAATTTCATCACAGATTTTTCACACATAGGAGCAAGTGGGTCAGGTGGCAATTCCGTGCACCCCATATCAACCCCTTGCGGCCAAGGAATCATTTCGATACCAAGCATTCTCACACTTGCTAACTCCACACATAATCTGCCCATTTTTTTCACTGCTTTAAATGTTGATCCATGTATGGGTTCGCTCTGTCCTGCTTTGAGAACTTTACATTTCAGCTCACCATCGACCGTCGGGGACCATGACCCATCTACATATCCAGTATCTTTTTCCCTTACATCAAAGTCTATATATCCAGGTTTTTCTCTGGAATCAAAGTCTTTCTTGTTAAAAAGATTACCAAAAGTTAAAGGATTTCGATGACATATTTCTATATATTCACTGTATTGCACACCGTTTTTTGGCCAGTAATAACTTTCTGTACTCTCCTGAACGTTAGAATTTAAGGCTTCTTTTTCTACTCTTTTCCCGTCATAGTCTTTTTTGTTCACGTTTTCCCGAGCTTTATCTTGCAAACAAGAAAAATATTCATCTTCTGTTCGATAATTTTTATTGGTGCAGCCACTATAACCTGTGTCTTCTTTAAAATTTTTGTATTTTCCATCATGACCACGTGCAACTGGGTGTTTAACAAAACTATGTTCACAAACAACAAGCCCCCCTATTGCTTTCCAGACTCCAACAATTGCAGCTATCATTCCAACGATAACAAGAGCAGTAAACAAACCAGCAGAAGAGACAATCAAAACAATACCAGTAAATATTGCACCAATAGCAATTGCTATCCCAGCAACTGCTGCAGCTGTTTCAAACGCCTTACAGTCAGGATTAGAGGCACGGCTAAAGCTACCAGTAGAATTAAATCTGCTAACAAATTTCGTTTTGTCAGTACCACTTACTGTATCTGCAAACACTGGATACGAGAGCAAAAAATCTATATTTAACAAAAATATCGCAACTAACAGTAATGACAGTTTAGTTTTAAACATTTTTCACCTTTTGATAAAACACAGGCAACCACATCTTTGGATCATCTCCGACTTCTTTCAGTATATCATATAACAATAGAACACTTTCCGCACGGCCAGATAATACGTTGACCACATCATCCAAATCTTTCAGATCTATTCTAGCTACTACAGCATTAACTCCCTGCTTTACTAAAAAGAATCTAGTACTTGGATCTGTGTGTTTGATCAGTATGTACTCACGTTCAGTTAACATAAAAACATCTCGATAGACACTAGTAGCTTTCAGATTTGGCAAAAAAATTTGTGTTGCTGTCTGCTGTACAAGCGTGTCACTAATAGCACTTTTACTTGCATCTTCAACACTCTGAGTAGCAAAAACCACAAAAGCATTTAACTTTCTCAGCACTTTCAACCAGTCTTTTATCTTAGGTGCAAAAACTGGATTATCTATTAACGCCCATGCTTCATCAAGAACAATAATAGATGGAGTGCCATCAAGCGATATACTAATCCTATGAAACAAATAAATCAAGACCGGCCCAAGAGCAACAGGATCTTTTAGCAAGCTAGCCATCTCAAAGCCAAACACTCTTGCTTTTGAAAAATCTAGCAAATCTTCTTTATTGTCAAATATTGCAGCATGAGAGCCATCATCATGCCACATAGATATTGCTCCAGCTAGAGTATCAGGGCCCGCAAGTCCTAAAAATGGTACAAGATTTCTCAAAAATCTGTCTTCTTTTTTTAATTTAAAATTTCCCTCAATTGCATCATTAATTCTAGCAATATCTTCTGAAGTGAATTTATCGTTGTACACTAAAATTAAAGATTTTATCCATTCCATCAAAAATGTTTTATTATCAGGAGTATCGTCAAGTTGCAGAGGATTAAAATTTGTCTTAGTTCTTGGTTCTATTATAGTATAGATACCACCAAGTGCTCTTAAAAAAATTTCTGCACCGCGATCTTTATCAAAAAAGAATATTCTTGGAGAAAATTTCATTGCTTGAGCACATAAAAAATTCATTAAAACAGTTTTGCCAGCACCTGTTGGCCCAATTATCATAGTATGTCCAACATCCCTTATATGAAAGTTGAAGAAAAACGGAGTGCCAGATGTTGTATCAAAAACTGTAACAGCATCTCCCCAGTGGTTATTGAGTTTTTTACCAGTAGGATAATTATGTTGAGATGCAAAACCGGCCAAATTAAGACTACTTATTGTACCTTTTCTCACTATATAATCGAAATTACCAGGAACTTGCGCCCAAAATGCTGGTTCTAGATTAACTCTCTCACGAACAGGATAAACACCACAATTAGAAAGCTCCGATTCAACCAATGATAAAGCATTGTCCAATGATTTAGGGCTTTTTTCTATACATAAGATAGTTAAATGGTGTGCACCAAACGCAATTTTACCACTCATTGCATCATCAAGCGCATGAGAAATTTCTGCTATTTGAGAAATAGCTTTATCCGCAGATTGTATCATACGATTTTGCTGTATCTGCATTTTCGCAATTGCCATTTGCCTATTTGTAAATTGAAAAGACTGCGTGATAATAAATTCATAAGGAAGTTGTAAAAAAGAATCAAGCATTCCTGCAGAAGTATTATTTCCATATTCTTTGATACTAACTATTCCAGCATATTTACTTTCATTATGAGTCACAACCTGTATCATCTTATGGCCAAAAAATAACCTATGAACTGGTAAGTATCTTGATATTTCAGTTTTTAGTGGAAAGAGCGTGTTTGTAACAAATCCACAATTTACAATTCTAGACAGAAACTCCATTATTTCACAAAACAGTCCGTTTGGAGTTTCTTTTACTCCAAGGACTTTAGGCGAATAATTCCTAAGGCTTGTTACTATACGATTTGTCGTTTCCTCTAAATCTTCATAGGTATCACGCATATCACTTTCCCAAGCATGTTTTGAAGTTACATGCCCAATTTTTTTCAGTAGATGTGATAAAAATTCTACTCCCTTTGTGTCTGACCTACGAATAATCGTAATGTATAAATCATTAATAAAAGATTGCCTAGTTGCGTGTTTTTCTCTCCATTTTAGATTTACATGGTTAGCAAAAAAATTTGGTAAATTCTGGCTTGCAAATTCATCAGAAAAAATATTCTTCTTGCGCCTAATGGTATGAAAGTACAAACTAAATGCTGGAGATGAAATGCTTCTTAGCATCTGATTTCTGATGTTATTTTGTATCACCAAGTCTTCATCATCGGCTGTTTCAAACGCAAAGCCATTTAATTTTATAAATTTAACTAACCAATTCTGCTGTGTTATCAAGGTTGTACTATTCCAATAGCAAGAATAAGGTATAAATTCAGCAGCGTGGACCTCCCTACCTAGAATAGATTTATTCTTTGATTCAATAGCTCTAAATCTCAACATTGCATAACATCAAGTAATGTCATAAGAATTGGCTCCATGATAAAAACGATTTAAACATTTGGAGCATTTTCCCAACTTTACCATAAATAACTCAATAAACAACGGTTCCTTTGCAGAAGCTATATAGCCAAGTCCATGTATACCTGGTAACATCAGGAGAATTACTCTAAGATCATTTGTATTAATGAAAATTAGCATGCAAATTAGAACGTTTAATATTGCAAACATATAACTCACACCAAAGAGCATTGCAGGTCTTGTAAGACCTTTAAATAATTGATTCGTTTGTATGCTGCCAGTAGACATATCTTTAACCTTCTAATAAGAGCTCTAACACTAATACTACATCATTAATTAAAAATCTATTGAAATGAATAGCACTTTAGGTAAGATAATTAATTTAAATTCAATGATTATAAGCTGGCCATTTCAAGAAGCAGAAAAAATACTACAAGAATTCCCTAATAAAAAAGAGATAATATTTGAGACTGGTTATGGTCCCTCAGGTTTACCACATATTGGTACTTTTGGGGAAGTTTTTCGTACCACAGTTATTGCAAACGCTCTAAAAAAAATAGCTCCTAGTATAAAAACCAAAATCATTGCAGTTTCCGACGATATGGATGGTTTGCGAAAAATACCAGATAATGTACCAAATCAGGAAATGCTAAGAGAGAATCTGAACAAGCCATTAACCATGATACCTGACCCATTTGGCACTCATGAGAGTTATGGTCATCACATGAATTCGTTGTTGTGTAAATTTCTTGATTTGTTTGAATTTGAATACGAATTTAGAAGCGCTACAGAGTGTTATAGATCTGGTGTTTACGATGAAAAGCTCTTACTCTTGCTGAAAAATTACGACAGAGTAATGGAGGTAATGCTTCCATCATTACGAGAAGAAAGACAGCAAACCTACAGTCCATTCTTACCGTTATGCCCAAAAACTTCTCAAGTTCTACAAGTTCCAGTAATTGAAAGAAATACAGATAAAGGAACAATCAAATATAAAGAAGCAAATGGAGAAGAAATAGAAGTTCCAGTAACAAAAGGCAGATGCAAATTGCAATGGAAACCTGATTGGGGAATGAGATGGGCTGCATTTGGAGTTAATTACGAAGCTCATGGAAAGGATTTGACTCCATCTGCTGTGCTTTCAAGTCAAATATGCAGAATACTTGGAGAAAAGCCACCACTTTTGTTTTGCTATGAGTTATTTCTTGATAAAGAAGGAAAGAAGATATCAAAATCAAAAGGAAATGGTATTTCAATTGAGGAGTGGCTAACTTATGCACCCACAGAGAGTTTAGCGTTATACATCTTTCAGAGTCCTAAAAAAGCTAAACGTTTACATTTTGATGTGATACCAAAATCAACCGATGAGTATTTGGAGTTTGTTAAGCGCTATAATGAAAATGAGAAAAATAATGCATCTACTTCAGAATCATCTACTGTCATTCCAAAGTCTTCTGCTGTCATTCCAGTACTTGACACCGGGATCCAGAAAGAAAAAGCATGGATTCCAGTATCAAGCACTGGAATGACACCTAATGAGGAATCTAATCCTGTATGGCACATCCACCAAGGTAAAGTTCCAAACGTGGAAACTTCAGGCATAAATTTTTCGTTACTTTTAAACCTGGCAGCAGCTTGTAATGCTAAAAATAAAGAGATTCTTTGGGGTTTTATATCAACTTATGCACCAAACGTTACACCAGAAAGCAACAAAATGCTAGATAGGCTTTCGGATTTTGCAGTTAGGTATTATCACGACTTTATCAAGCCAACAAAAGCGTATAAAGCTTCAAACGAAAAAGAGAAAGAAGCGTTACTAGATTTAAAAAATAACCTACATTCCCTGCCTATTACAATCACTGCTGAAGAGATTCAATCTCAGGTTTTCTCCATCGGGAAAAAACATAATTACAATAACTTACGCGATTGGTTTCTGCTGCTGTATGAAACACTGCTTGGCCAAAAAACCGGTCCTAGAATGGGATCTTTTATCAAGCTTTATGGGATAGATAATACAATCTCTCTTATAGAAAGTGCTACTGAACGTACACTTTAGAGTTTACCTTCTTTTTTTGAGCTCTCTAGTTTTACTACTTGACAAACTTTCCCACTTTCCTTCTTATATTAATAAGAGTATTTATCCTTGTTTTTGGGCTCAACGACAAAATCCAGATATTTATTGGCAAATTACATAAAATTATAGCGGCTGCATGTCTTTTTTATTTTTTCTACATTCAGCCAAATCGCGCTTGTTAGCACATTATCAATTTAAATTATTAAAACTCGCTATACGGGGGTTCTTTTGTCTTTTTTTATTTAGTAAATTTCTTGATATTTATAACTAAAGTAATTTTAGAGAGCCAGCACGTAACCAACCTGGTCAGTTTTTTGAATCCCAGTACTGGGATGACAAGAAGAGAGCTGACTTGAATGACACCAAATGGACACTGGGACAGAGGCTACTTGAATAATATTTCACCATGTCATTCCAGCACTTGATGCTGGAATCCAGAAGTTTTTTTTGAGCACAAAAGTTATGCCAAGTTTTTCTTGGTAAGAAACCAGTATCAGCTACTTGAAAAGGAAGAAGAGACTTCTTCCTGCTACTTAACTACGCTGTTGCACGTAACTTAGAAGAAACTTCTGATTGTACATCAACTCCATTTAGCTTCTTACAGGACTTGACGTTGCTTGTGCAATAGCGTCCTTTAACTCATTACAAGGCTTATACACTTCATATATAATACCACCAGCAACAAGTCCTGTGAGTACAGCAGCAGCCACAGCTATCCCAGCCATAGCACCTACTGATAATGACACACCAAAAAAATATGCATAAGTAACTACTATAGCAGCTACACAAGATGCAATAATAAATATATGAGCACCCAAGTTTACTGCTTTCCCAATTGCTTTTTTAGTAAATATTTCTGCCAGATTTTTGTTACAACGACCTTTTACTAAAGGATCAGCACCGGCTTCTAATAGAGCTCTTACTATCTTGTGATGACCTTTATCAAGAGCTATATACAAAGGAGTTTTTCCAGATCCATCTTGAAAATTAACATTTATACCTTCTACTTCTAATAGAGCTTTTACTACATTTTCTTGATTATATAGACATGCTAAATGTAATAATGTTAATTCTTTTTTGCAAAAATAATCATCAACACTCAATTTATAATTTATATCAAAATTTTTCTTCTTCCATTCTGCATCAATAGATAGGTCTGCTTTTTGTAGTTGCTTTTGTATTTTTTCAACTATGTTATTACCATTCAAATCATTTTCACAATTTACTATACTTAATATATGTTTGAATAATTCTAAATACATATAAAATTCTCCTATAAAAATAATAATATACTTTAATTATCATATACTTAAGCAATAAAGTTAAGAATTTAATTAATTATTATAAATATTTAAACAAGAAAAAGGGGCTTTTGTGCGAGCGTTATTAATCTTCAGTTTAATAGGATAAGATTCGTCAACATTTCTGTAAGTACCTGCTATACAGAATAGTTGCCACTAATAAAGCCTAAACTTACTAAATACATTTCTGTAGATTCAGATCTACTTGATTTTGGTTTGAAGTATCTTACTGTTTTGAACATTTTTTTTAGCTCATTGCAGAAATCTTTATCAGACTCTCCTTGAAAAATTTTTACTACAAATTTGCCATCATGATTCAAAAAATGCTTTGCAAAATTGAGTGCTGCTTCGCATAAAAGCATAATTCTGATATGATCTAACGATTTTAAACCGCAAGATTCTGGTGCCATATCAGATAAAATTACATCAAATTTGTGATCCTTGAATTTTTCTCTTAAAATTTCAAGTTCGCTGATAATATCACACTGTATACACTCTACTCCACTAATTGCGTTTATTGGTTTTATGTCAACAGCAATCACACTCGCTCCTTTCTTAGATGCAACTTGTGACCATCCACCAGGAAAAGCGCCAAGATCAATAATTTTTTGCCCTTGTTGGAGTAGTTTAAATTTATCGTCTATTTCTATTAACTTATATGCCGAGCGCGATCTATAACCGTCCTTATTGGTTTTTTGCACATACTGATCATTCAAATGGCGATGTAGCCATCTTGTTGAAGATAATTTTCTACCTCTAGCTGTTTTTACTCTGGTCTTTATACTAATAACCTACTTATTATTGATTATATCTTTGAGCTCTTTTTCAACTACTTCTTTTACCAATGCATGTAGATACTTATTCAGCCACTCTGAAAGCTGAGGTTTTAAAAGAGATACAACTAATTCTTCAACAGTAAGATCCGCTCTTTTTTGTTGTTTATGCCGTAGTTCGCTTTGCATCTTTTCAAGCAATGTTTTAATTTCCTCCATATTTTCTTTTAAAACTAAATGCTCGTTACTTTGTTCTTGATAGCTCACTTTGTTACTACTCATTTGGATATTATTATACAAATTTTTCTCTTCTGAGTTGTAACTATGGCTATTAAATTGGTTATTCATTTTCTCACTTTGGCAATTATTCTCTTCTTCACTATTTTCTTTTTCTTCGATGTCTTCTGGGTACTCCTCTTCAAGGCATAATACTTCATTATCTTCATCTATTATTTCTGCTCTATCGCCACTTGGATTTTTACCCGATATAGCTTTTTTTATATCTTCTAGTATATCTTTTACAGATTGATTATCGCTCATACCATTAAATTTAAAGGTTTATACTATTTATCATAAAAAGCAAGTTGTAAACACTAATTACATAATTGCTTTTTGCCTGAATTAGATCGGAACGTGCTTTAAATAGTTCATCTTCAGTATCCAAAAGATCAATTGTGCTCTTTAAATTTAAGTTTACTTCTTGCTCAACTCCTTCCAATGCTAAAGCTGCTGCTTTTTCTGCTTCTTGACTTGCTTTAATAATAGCTTTTGCTGTCAGCACGTTATTCCAAGCATTTATAACTGCTTGTTCTATCTTTTTTACTGCTTCGTAATAATCGTAAGTGGATTGTTTTGCATCCATTTTAGCTCTACTAACACCAAAAACATTAACTCCTCTTTTAAAGATCGGAATATCAAGAGTAAAGACAACATTCACATTTTCTAGTAACGTGTCTAATTTTATATTGTCTTTTCCAAAATTTTTACTTGCACTTAGATTCAAAGAAGGAAGCCACTTGGAACTTTCAGAAATCACTTCCATTCCAGCAGCCCTTTTTTTATAAATTGCCGCTTTTAGGGATAAGTTATTGGTTTTTGCTAACTGTAAACATTCATTTAATTCTGGTATAGAAGGTAGTTTACCATTAGTCTCATAAAGATTATCAGCATCTTCACCAATTAAATGATAGTAAGCAATATTAGCGAGCTTTAATTCACCTTCAGCATCAACTCTTTTGGATATAGAAGATGAAAATTTTGCTTTTGCGAACAAAACTTCAGCATTAGTAACTTCTCCAAGGGAAAAGCGTTTTTTCATAGCTGACAAATGTTCTAAAGAAACACGTTCTTTATGTTCCCCCAGTTTTAATATTTCTGCCTTTTGTAAAACATTAACATATGCTTTCACAGCGCTGAGTGCAACTTCTTGCTTAGATTGCTGAAATCGCATTTTTTCCGCCTGGAGAAGATAATTTGATCGGCTGAATGTAGCAAAAGTGCCACCACCATCTATTAGCTTTTGATTTAATGTTAAGCTACTTCCAAGACCAAGTCTACCACCAGTCTTATCCTCAAAATCAAATTTTTCATTAAATCTGTACCCTAAATTGATATCAGGTAAAAATCCAACCAAACCGGAAGATTTTAGCTGTTTTTCAGCACTCTTATATTGGTAAAATTGAGACTTTATTTTTGAGCTATTTTTGATAGCTTTGCTTATAGCTTCTTCCAAATCGATTGCATAGGAACCTATAGTACCAAAAGCAATTACAAATATAATAATCAATCGAAACATTTTGCCTTCTAGCATGTTATTTAAGTTATTAGCATAAATTACTTTAATAATCAATAACTAATGTTGTTGACACTATCAAGCAACTTAGTATATCATAATCTACTGTTATGTATTGATATATGAAGACTTTTTTCTTAAAAGAGAAACAAATTGATAAAAAATGGCTTGTTATAGATGCAGAAGGATTAGTAGTAGGAAGGCTTGCAGCATTTATAGCAATGTTATTGCGTGGAAAACATAAACCTGAATATACACCTCATATGGACTGTGGTGATAATGTAATCATTGTTAATGCAGAAAAGGTACATTTTACCGGAAAGAAACTTAAAGATAAAATCTACTATAGGCATACAGGTTATTCTGGTGGTTTAAAGAAAACTACTCCAGATAATATTTTAAATGGCAAGTTCCCTGAGCGTGTGATAAAAATGGCAGTAAAAAGAATGCTTGATGATGGTCCTATGGCACGTAGACGGTTTGAAAATTTATATGTTTATTCTGGTTCAGAGCATAAGCATCAAGGGCAGCAACCTGAAAAAATAGATTTTGCCTCTTTAAATCGTAAAAATAAGAAATAATGGAGTAAAAAGTGAAAATAAATAATAATGATCAGCCAAAAAAGGCAATGATTGACTCACTTGGTCGTTCATATGCTACAGGTCGAAGGAAAGAATCTGTGGCAAGAGTGTGGATAAAGCCAGGAAGTGGAAAATTTAGTGTTAATAAAAAAGATGATTTAATTTCTTATTTTAAAAGAGAATCAGTGTGTCAAATGATTAAAGCACCATTCATAGTAACTTCTATGTTAGATAGGTATGATGTGTTTGCAACTGTAAAAGGTGGAGGACTATCTGGCCAAGCAGGTGCCTTAGCTCATGGAATAAGCAGAGCTTTAAGTAGTATAAGTCAAGATCTACACTCTATATTACGTAAAGGTGGATTCCTAACTAGAGATTCACGTGTTGTTGAGCGTAAGAAATATGGTCAACATAAAGCTCGAAAAAAATGTCAGTTTTCTAAGAGATAATTGTTTCATAATGGTATTTTTTTGTAAATATTATACAAGTTCTTACAAAGGTTTATGACATTTTCTCTTTTTATGATGAATTTAGTTGACTATTGGCACTAGCATAATATGCTGTTTATGTAATTTTTCAATATTAAGGTAATTTATGAGTAAAGAAGATATAGTAAACCAACTGAGTAAAGAGTGCTCTAGTCAAGGTATAGATATAACAAAAGCTATTTTAGGTAAGCTTCATGATATTTTTATGGAAATAATCAAGAACGATCTAAATCGTAAAGGTGAAATACGTTTACATGGAATAGGGACATTCTCTACTGCTATAAGTAAGGAAAGACAATGCCGCAATCCCCAAAACGGTGATATCATGACTGTTCCTGAAAAGAGAAGGGTCAGGTTTAAAGCAAGTCAAGCTCTTTCAAGTACTTTAAATAACAAAGAGAAAGCACCAGCTATTTAGATATAGTCATTTTCATCTTTTTAGTTACACTGTGTAAGCCATGAAATATAGTCTCGCTGATTAAAGAATGGCCTATATTAAGAGCTGAGATGTGAGGTATTTCTTTTATTCTTTTAGCATGTTTATAATTTATGCCATGCCCTGCGTGGCATTCTATTCCTAGCTTATTAATGTATTCTGCAGAGTTAGTAATAAGTTTTAATTTTTCTTCTGATGGATTATCACAGTAATCCCCTGTGTGAATTTCTATTATGTCAGGCTTTCTTTCTAGCTTCTCAAGATATTTTAGTTGATTAATATTTGGATCGATAAACAGTGAGACTTTTATGTCAAAGCTATGCATTTCCTCTATTATACCAGAAAGTTTACTGTGCATATTCAAAATATCCAAGCCACCTTCGGTTGTTAATTCCTCTCTTTTTTCTGGTACTATACAAATCGAATAGGGTTTTACCTCTTTTGCTATTTCGAGCATTTCTTCCGTAGCTGCAATTTCAAGATTTAACTCAGTACTAATACTTTTTTTTAGATTGAATACATCCTCATCTCTGATATGCCTTCTGTCTTCTCTCAAATGTACAGTAATAAAATCTGCCCCAGCATCAATAGCTATTCTTGCTGCTTTTAATGGATCTGGATAAGAGGCTCCACGCGCGTTGCGAAGGGTTGCAATATGATCAATATTAACACCTAATTTCACAATTTACCTCAAAAATTATTTATAAATTATACATATTATTAGATCTTATGCATGTCATCGTTTAATGCCATAGCTGAGACGGAGCTACTCTGCCTGCTCCCCTTATCATGAAACTGAAGTCTATATGGTACCACAGTATAATGATATAATAAAATATGAAAAAAATACCAATAAAAAAAGGCAAAAAAAGCCCGTATTAACTTTAACAATTTAAAATGATTTAATGTGAAAACCATAGGCGCCAATTGTTTTTTTAACTTAAAAATAAAAGTCAAGTATCAGGAATTCTAGACATAAACCCTCCTATATGAATAAAGAGCTAGCAAAAATAAACTTATATATTTTTTGCTGAAATTTGATTATTTGGTGAAAAAACCTCCTGGTGAAGATAGATTTTGGATCCTAAAAAATCTTCATTCTCCACTATAATGAAGCCACGAGAGTCTGTCAAGTAATTTTTTATTTAAACTGCTCGCAATCTTTTTATACACTCATCTTTACCAAGAATTACCATTATATCGATGATTCCAGGTGCATCCATTACTCCTGTTATAGGAGCGCGCAATGAGTAGTATACATCACTCATTTTTATATTATGTAATTCTGAAAATCCCTTAATCTGAGAGGATAAAAAGTTCTTATTCCAATCTTCATCACTGACATTTGAAAGAAATGATGCAAGTAACTTAATTATACCGAGGTTAGATTTGATAATTTGTTGAGCTTCTTCACTTAAATCAACTTGAATATAAAACTTTGCTAAATCCAGCAGTTGGGTTAGATAGTTTGCTCTTTTTTTTAGCTCTGTTAGTCCTTGTAATAAATAATTCTTTTTCTTATCAATCAAAAACACATTACCACTTGTCATCCCAGTGCTTGATACTGGGATCCATTCTTTTGTTTTTCTGGAGTCCAGCTTCACGCGCTGGAATGACATCAAGGATTGGGTTAAAGAAAGATCTTTTGCATTACTCTCAAACATTGGAATAATAATACTTAAAATATCCTCATTGCTCATGTTACTAATATAATGATTATTTAAATGCTCTAATTTTTTAAAATCAAGTCGTGCAGGTGAACGACCGATGTTTTCTAAATTAAACCACTCTATTGCTTGCTCATCGCTAATAATTTCATCGTTACCATGACTCCAACCAAGTCTAAGCAGGTAGTTACGCATTGCTTCTGGCAATATTCCCATCTTTTCATAATCGCAAACACTTGTAGCACCATGTCTTTTAGATAACTTATTCCCGTCTTCTCCATGAATAAGCGGTACGTGTGCAAAGCGTGGAACATAAAAATCAAGAGCCTGATATATTAGTAATTGTTTGAAGGTATTAGTGAGATGATCAGAGCCACGTATAATATCGGTTATTCCAGCATCATGGTCATCAACCACTACAGCAAAAATATATGTTGGAGTATTGTCAGAACGTAAGATTACTATGTCATCAAGCTGGTCGCTATTTATTTTAACTTGGCCGTATATCTTATCTTCAACAACAATATCTTCTGAGTCTGGCACTTTAAAGCGAACAACAGGCTTTGCACCTGATGCTGAACTAGTACATTTATGCTTATATATTTTTCCTTCTTCTCTTGCTTTTGCCTTCTTTTCTGCAACTTCATCTTCAGGACAATAACAGTGATACGCCCTACCCTTTTCAACTAAAAGATTTGTAACTTCAACATGTCTATCTATTCTTTTTGATTGATATATTATTTCTCCATCATAACTGATGCTAAGCCATTTTAGCCCATCTATTATTGCATCAATTGCTTCTTGTGTTGAGCGTTTTCTGTCGGTATCCTCAATCCTCAGTAAAAATTTGCCACCATGATGCTTCGCATAGAGCCAATTAAATAAAGCTGTGCGAGCTCCTCCAATATGTAAAAATCCTGTTGGTGATGGAGCGAATCTAGTGACTATACCTGACATATTTATCAATTGTAATAATGTAACTGATGATAACTAAAATTTGCACTTGCAACAACGTGGAACTATTGTAAATTTGAAAGATCAATTTATATTTATTTTTAATAAGCTGCATTGTATAATTTAGAAATACAGCGAGGTATGTAATGAGTAACTTATTTGAGGTTGCAAGAGAAGGTAATGAAGATGAATTCATTAGAGCTTGTAAGGAGAATATTGCTTCTGTAACTATGCGCAACGAAGACGGTAATCTACTTCACATAGCAGCAAAGAGCGGAATATTGCTACCTACAGTAAGAAAGGTTATCTCTGATTTAGAGAGAGAAATTAAAAAGGCAGAAGAAGCCAAAAAGTGGAAAGAATCAAAAGGATTAAAAGAGGAACTTAAACGTAATAAAAAATATATTAAAAATGCACTCTGCGATAAAAGCTCCTTTCTTTTTGGTAGAGTAGCAGTAGCTCCTCTCTATTTCTTAGATGAAGAACAACGAAAAGAAATTAAGAAAATTGCAGGCATAAAAGACAGCATTATAGGTACTCAGGAGTTTCGCCTGGGTTTATATGTAGTGGGAGCTATAGTGTGTACTATTGCTATGTGTGTATCTTTGTATCTTCTGTTTTCAGTTTCTCAGTCTCTTGCATTGGCTTCAATAGCAACAATAGCTTCTGGGGGGGCTACATGTCTGTTATTTAAAGCATGTAACGAGATATATGATTTGCATAATGAAAGTACTTTAGTTGAAGAAGTTAATATTATTCCAATAGGACAAGTTGTGACTCCTTAGTAGAGAGAAAAAATTACTTGCAGGCAACAATTTACTTTCTTAAGTTAAGAAAGTATACTGATAAGATGATAAGAAAGAAGTATAGTAAAATTTTAATAGCAAACAGAGGGGAAATTGCCTGCAGGATAATCAAGACTGCGCGCAAGATGGGTATATCTTGTGTGTGTGTGTGCTCAGATGCAGACGCAAATTCTGTGCATGTAAAGCAAGCAGATGAGTCAAGGCACATTGGTCCTTCGCCTGCTTACCTCAGTTACTTAAATATTGAAAAAACATGCGAAGTAGCAGTTGAAACAGGTGCTGAGGCGGTTCATCCTGGCTATGGATTTTTAGCGGAAAATCCAGATTTTCCACGTGCTCTGGAAAAACATAACATAGATTTCATTGGTCCAAGTGCAAAGACAATAGAAGTTACAGCCAACAAAATAACGGCAAAAGAAGAGGCAAGAAAGGCTGGAGTAAATGTAGTGCCAGGATATATGGGTAAGATCGAAGATGCTGACCACGCATCCATGGTTGCTGAAGAAATTGGTTTTCCCGTTATGCTCAAAGCTGCATCAGGTGGTGGTGGCAAAGGAATGCGAATTGTACATTCCAAAAAAGAAATTGTACTAGCATTTACATCAGCAACAAACGAGGCGGAGAAAAGTTTTAAAGATGGAAGTATTTTTATAGAAAAATATATAGAGCTGCCAAGACACATTGAAATACAAATCATAGCAGATAAATATGGCAATATAGTGTGTCTTGGAGAGAGGGAATGCTCGATACAAAGGAATAACCAGAAAATAATGGAAGAAACTCCAAGTCCATTTATTAGTGAAGAAGTAAGACAAAAAATGTATGCCCAATGTGTTTCTTTGGCAAAGCAAGTTGGTTATTTTTCAGCAGGTACTGTCGAGTTTGTTGTAGATAAAGACCAAAACTTCTATTTTCTTGAGGTAAATACGAGATTACAAGTTGAGCATCCAGTAACAGAATTTATAACTGGAATAGACATAGTAGAAGAAATGATTAGAACTTCCTGTGGAGAAAAATTGAGATTCAATCAGGATGATATTAAACTTACTGGTTCTGCAATAGAAAGTAGAATTTGTGCTGAAGACCCATCAAAGAAATTTTTCCCTTCCAGCGGAAGAATAAAATATTACGATAAACCGGATGAAAATAATTATGTAAGAATAGATGATGGAGTTGCTGCAGGTTCAGAAATCAGCATGTTCTACGATTCGATGATTGCAAAAGTTATAACATATGGAAAAGATAGAATAGAAGCAATCAGCAGAATGCAAAAAGCATTGTCTGAATGTTATATAGAAGGAGTAACAAATAATATAGAATTTCTAGAATCCATTTTCCATCATCCAAACTTTATTGCAGCAAAACTCCACACAAGATTCATTCCAGACCATTATCCCAGTGGGTTTCAAGGCGATTTTATCACAGAGGAATATATTAAAATATTTATTTTTGCTGCACTGTATGTTCATTTAGAAAATGAAGAAAGGTACTATCACGAAGCAGTAAATGAAACAACTCAGGTGTCATTTCAGTGCGTGACACTGGAATCTAGTAAAAAAGAAGGGGCACCAGTGTCAGCTACTCGGGTGATACCTTATGGCATTGAAACAACAGATGACCATGCAAGAGATTTATTCATAGTGAAAATAAATGACAATGAGTACTCCATAAATGCAAAATACCAAGATAATATATTAACAACAGTATATAACCACAATAAATACTCCGTGGTAGGTAGGTGGAAATCAAGTTATAGATTGCTACATATCATAATTAATGGCGATACCAACATAGCACTTAAAATAGAAAGACAAGACAGCAAGTACTTCATAAGACATGCAGGTATGAAAGCTGAATGTTGTGTGTTGAAACCTTACATAGCTGAACTAAGCAAGTTAATGCTAAATAATGAAACAGAAGGGATTTTAGTAGATGCTGTAAAATCCCCAATATCTGGTTTATTAGTTAAATTACACGTAAATGCTGGAGATCAGGTAGAAATAGGACAACCTCTCTTTGTTGTGGAGGCAATGAAAATGGAAAATATCATATGTGCTGAATCAGAAATGGTGATAAAAAATATCCCTGTTACAGAGGGGAAAAATGTACAGGCTGGTGATTTGGTATTAGATCTGCTTTCTTAAATAACACAAGAAATATAAACCTGACCCAAATAAGATAAATGAAAACATTTGATGGGCTATGGCAATGGCCATTGGTATATGCAGCAACAAAGTGACTACTCCTAAAATTACCTGAATAATGACGGAGAGTAGCATAATATATACTGGTTTTACACTGGCATTTTTTATTGTGAGTATTGCTGTCAGAACTAATATCAGCAATGCCAATGTCCGGTGTATGAATTGCACTGTTACTCTATTTTCAAAGATATTTAGCCATGTAGGCTGTAAGAAAAATAAATCTTCTGGAACAATTTGTCCATCCATTAGTGGAAAGGTATTGTAAATTAAGCCAGCATTTAATCCCGCAACAAATGCACCGAAGATTATTTGTACTGTCACTAGGATTAAAATTATCCATATGTAACATGTAATGTTGCTATTAATTTTAATTATTTGCTTTGGTTTGATTTGGTAATCAAAAAATTGATATGACAATAATGCAAAAATAACCAATGCAAGCAGTAAGTGAAGTGCGAGCTTATAGTGACTAACATGAGGATTGACTACCAAACCGCTTTTAACCATATACCAACCAGCAAAAGCTTGTAAAATTCCAAATAATAGTGCTGTAGATAACCTTATTACTGCATTTTTAGGTATTCTTTTTTTTAGTGTAAAGTATATAAATGGTAAAATAAAAACTAAACCTGTCAGCCTTGCAATCAACCTATGCACATATTCTATTAAGTATATGGTGCGGAACTCTTCCATACTCATACCATAGTTAAATGCTTTATATTCAGGTGTAGCTTCATATTTTGATTTTTCTTTTAGCCAGTCTTGTTCACTCAGCGGTGGCAATGTTCCGGTAATTGGTTTCCATTCCGTAATTGACAATCCTGCTTTTGAAAGTCTGGTAAATCCACCAATTCCCACCATGCAAATCACCATGAGAGAGCAGAGAAAAAGCCAAATAGCTACAGGTTTTGCTTCCATAATCCATGCTGAGTTTTATTCCATTGCTGAGGGTGAATAACAAATTCCCACAAAGCAAAAAAAGCTGCAATACTATGTAGCAGACTATAGACGGGAAAAAATATTGATACTATATAAAAATAAAAAGGCATTTTTTGCTGTTTGATAGCTATTATCAAAAAAATCAAGTTAATAACGTATACTACTACAAAATAATATAAAAATAATCCGCTTAAAACTTGATTTACTATCAATGAAAGTAACAAAAAAGGAGTAGTGAAAAATATAAAGGCTGAGAAACCAACAAAAAGGTTTAATAGCAAAACTCCTTTGAGCCCAGTGTGCTTAAAAAGTAATTTTATATTTTTTAAATGAACAATGTAAGTTTGCATATAACCTTTGATCCAGCGTGCTCTTTGCTTGATCCAAGCAAACACAGTAGTTGGTGATTCTTCCAATGTTTCTGAATCAATAATCCTGGTTTTATATCCCATTTGTGCAAGTCTTAAACCGAGATCAGCATCTTCAGTTACATTGTAAGCATCCCAAAAAAGCACTTTCTTTAAAATTTCTACTGAAAAATGGTTGCTGCTACCAGCTAAAGGTATTGGCATGTTCATTTTTTGAAATCCAGGCAATAAATATTGAAACCAATTCATATATTCTAGAGAAAAGGATTTTGTGAGAAAATTATAATCATAATTATAGTAATTTAATTTCGCCTGTACACAAGCTAACTTTTCGTCACCATTATTAAATTCAATTAGTGCTTTTTTCAACTGCAACGGATCTGGCCTATCATCTGCATCATATATTACCACATACTTTCCTCTAGCAAAGCTCATAGCATAATTGCATGACTTAGCTTTTGTTCTAGGTAAAAAATGAGGCACTTTTATTACTTCAAAATACTGCGGTAAAGTACATTTTTCTATAGCTGCTAGCATTTCTTGGTCATCGCTCTCTATCACAAGCTTTACATCTAATTTTGATTTTGGGTAATCCAAACTTTCAATGCTTTCAATCAATTGCTCTATCACCGCACTCTCTCTAAAAGCAGGCAACAAAATAGTATATATAGGTTCATCCATCTTATCATAATCTACTTTTTGGTTAGAAATTTTGCGTAAGCCAAAAATTTTAGTTACGAATTTGAATAAAGAACTAGAACATCCGATTATAAATATCAACACCAAAGCAAAATATGCATATTTTTTTGTCAGTGTTAAAGTCGAAATTATAACAAAAAAAGAGGAAAAAAAGATTGAACTGAGCCTAATGCTTTTAGCTGAAAAATTACGATTCTTATAATATAAGTAGTTACTTGCGAATTCTGAAATACCAAAGTGCGAGTTAAGAAGATTTAAAATCTGTTCACTATTCGCTTTTATTAATACATATTCAATACCGTAATGAGATTCGACCCAAAGGTTGATATCTTGGCTTATGTCTTCAACCATAAAAAAAGTAGTATCATTTAATTTTTGCCAAGGAATTATATTAAACCTATAGTAGAAAAGTTTCTCTTGTTCTTTTCATAAACTAGAATCAAATTTAATTTTTTCTACATTATCAGTTTGAAGTACAGGCATTAAACTTAATGCAACTTTTTGCTCAAGTCACGTGAAAACGAAGATATAACCTCACTACTACGCTTATCATCTTTACGTTCATGCATTATTTTTTTTACAGCATCAGCAGCTATACTCGCTGTGTTAGCTTGTAAATCCCCAAGAGCTTTTTCAACTTGGTCAGTAACTTTCTTCAAATTAGAATGGGCATTTTCATCTAACGTTTGATCGAGTTGCTGTCTATTATGCTTAATAATACTATCAGCCTTATCAAGTACTTCATTTATCATTTTGTTAACTTCTGCATCTAATTTTTTGTATTTTTCAGAAGATTTTTTGTAATACTCCAACATATCTTTTCTGAATTTTTCAGTTTCTTCACTTGAAAACTTGCTTTTGTTACGTTTATTGTTAAGTGCGTTTTTTATTACCTTCCTTAGCAATTTATACGAAAGGATAAAACCTACTAAAAAAGCAAGACTGATAACTAGTAATGTAGACATAAAAACCCTAAAATTCTTTGGACACCAAGTCAGCAACAAATTCCTCTTCAATTTCAGAATTAGTTAACTTAGTGTAGTAAATTAAAGCAATACTAGTAGCCATTTGTTTTAACTCACTAATATACTTAGATTTAAATTTCGCCACTCTTTCTTCAACAAGCTTGACTGTTTTTTTGTCCTCCTCCTCCAATATACTCTTAACACTCGCTCTCATTTCTTCCACCTGAGCAAGTGAATCATCTATGATTTTTTTTGCCTGTACTTTAGCTTGATTTAAAGCTGCGTTATACTTGGCAATCTGATCTTCCGTAAACCTTAAAAGGTGAATAGCACTATTAAAAGAATCTAATACTGCTTTACTCCTAATGTTTATTATTTCATCTAACTTTGGTAAGAATAAACAACTTACTACAAAAAAAAGTGAAGAGAAAGAAATCAAAAACCAAAAAATTTGAGAAGAGAAAGTTGAAACATCAAGCTGTGGCATCTGTTAAGCAGCAAATATTAATAACATTGCAAGTACAAACGCAAGCAACCCCATGATTTCAACCATGGCAGCACCAATATAAACGTAACTTTTCATTTTACCTTCTGACTCAGGGTTTCTCGCAATCCCATTTAACATAGCAGAGAAGATATTAGCTATACCTAAACCAGCACCGAGCATTCCAAATACAGCCAAACCAATTGCTATAAATTTTAAAGCCACTAAATCCATATATTACCTTTAACTATTTCTTTATAATATAATTGTAAAATATTCTGCAAGGAAGTCAATTACTTTACTGAATCTGACAAATATACACATGTTAATATAGTAAATATATAAGCTTGCAAAACTGCAACAAATACTTCAAATCCTATTAGTGCAATTATAAACAAAAAAGGTGCAGGTGTAAAAAATATGTTCATATTTACGATAAATCCTGCTATCACTTTAATGATCGTATGACCCGCAATCATATTTGCTGCAAGCCTTATTGATAGGCTAATCGGTCTTACTAAATAAGCAAATAACTTAATAATAATTATTATAGGCGCAAGCCACGAAGGAGTTCCTTTTGGTAGCAATATGCGCAAAAATCCTACTCCTCTTTCCTTAAACCCAACAATCGTTATATAAATAAAAGCCACCATCGACAAAGCAAAAGTAACTATTACATGACTTGTGACCGTGAAACTATAAGGCAGAACACCAACTAAATTACATGATAAAATGAAAATAAATACTGTAAATATCAATGGAATATGTTTTAGACTCTTACTTCCAGTGTTATTTTCTATTATTGAAATAACAAAATCATATACATATTCAACTGCGGCCTGCAAATATCCTGGTATTACTGCCCCTTTTCTTACTCCAAGAAGCAAAAATAGTACCATCAATATTACCGAAATCATCATAAAAAGAGATGAGTTGGTAAAGCTTATGTCATACCCAAATAACTTTGGTAGTTCTATTATTGTATATACTTTAAATTGTTCTAGCGGATTTAACGCCACTTTTACCTATGTAATAAAACTGCAACAGTAAATAAAGTATAAATTTTATAGTATAAAGTCAAGAATTAAGATTATGTAGGCTCTATGTTTGTGTATAGAGCCCTTTTTATTTATTTTACCTTTAGGCCATAAGCTTTTGCCTTATTTTTGACCTTTACAGCATTTCCTTCAGTATCAGCTTCAAATTCCACTCTTGCAGTAACAAGTTTATCATTTTCACGATCAAACTCTACTTTCTTGATAACTAGATTACTTTCAAAAATATCACTAAATTGCTCTGCCAAATCGGGACCATAATAATCATAATATTTAATAAATTCTAAAGAAGAATTATCCACTTCACCTGAATCTTGATCAAAAGAACGATCATAATTTATCACTACAGCATCCTTACCTTGCATTGCTGTTACTTGCAGGTCCGTACCTTCATGGTCGGGATGAGCATAAAAATTAAAATTCATCTCGCCATCATTGCTATCTGTTGGTTGAAATTCAAATGCTATTGTATTATCCATATTAATACCTACATAATTAAAATCATTATTATAATAATAGTATATAATTAATAAGATATAATTATAGTTAGCTACCAACTTTACTTTAAATTCTTGACTTAATATCTTATTTTAACTATAATTTAATTTTAATATGAGGCAATTATGAACGAAATAGATTTTACTAATCCACCTTTAAATTTAGAACAGGAATGTAGCAACGGTTATGTCAAGTTTACAGATTATTCTGCTAATCCAGACACTGGTCTTTTCCACATGGCAGGTGAAATGCTAGATGAAAACCATGATATTATAGGAAATTTCACCGGCGATGCTTACATTTATAATTTCCATATAGATGATCACAATATGAATATTCAACTCTGCATGGAGATGGATTGTAAAGGTGATATAAACAAAATCCTTTCTTTGTAGAAAAAGTAGGCTTCTCCTTCGTTTTTTACAATAGAGAAGCTACTCACTACAACAAGCTTTAAAATCATTATATTTTACATTACAATAAATTTTTGTTTCTTGTTAGATAGATGAAATTCACATTATCTTGGTTATTAGATCATCTAGAAACCAGCGCTAGTTTAGAAGAAATTACTGATAAGCTAACTCATATAGGGCTGGAAGTAGAAGATGTGGTCAACAATACCAAATTAGCTGGGTTTATTGTTGCAGAAATATTAGAAATCGCACCTCATCCAGATGCTGATAAACTAAAGCTATGCAAAGTAAATGATGGAAGTAAAGTTCTGCAGATAGTCTGCGGAGCAAAAAATGTTAGAGAAGGCATGAAAACTGTACTTGCATCTCTTGGTAGCACATTACCAGAAAATGACTTCACAATTAAGCCTGCAAAAATACGAGGAGTGTTAAGTGAAGGGATGCTCTGTTCTGCTTTCGAACTTGCACTGACTCAAGATGAAAGTGAAGGAATAATCGAGCTTTCTGATGATTATAAAACAGGAGATAAATTTTTTAATTGCGATCCTGTAATTGACATAAACATCACTCCAAATCGTGGAGATTGCTTAGGCATTTATGGAATAGCACGTGATCTAGCAGCAACTGGAATTGGGACACTCAAGACTTTAAGCGTTCCACAACTTACCTATTCTATGGCCTCACCAATAAACGTCAAAGTCATCGATGGGGAGAGTTTTATTAGTGGAATATACATTGCCAATGTAAAAAATAAAGAGAGCCCAAAATGGTTAAAAGACAGACTAGAATCGATAGGAATGCGTTCCATTTCTGCAATAGTTGATATTACTAATTACATCATGATATCCTTTGGCCGCCCAATGCATGCATATAATGCAAAGAAAATAGAAGGAGAGCTCATAGTACGCAAAGCAAACGACGGAGAAAAATTTATTGGTTTAAATGATAAAGAATACTCATTAAACAAAAACATAAGCGTTATTTCTGATGATAAAAATGTTCATGCAATTGCTGGAATTATGGGCAGTAAATACAGTGAATGCACTCTTGAAACTACTGATATCTTTCTAGATTCTGCCTGGTTTGACCCTATCTCTATCACTAAATCTTCAAGGCAGCTAAGCATCTCTACAGACTCAAGTTACAGATTTGCACGTTCAGTTGACCCTGATTTTACCCTTGATGGACTCAATCTTGCAGCCAAAATGATTTTGGATTTATGTGGTGGAGAAGTGTCAAGCGTAGTGTCTGCTGGCAATCTGAATAAGGCTGATACCAAGATAAATTTTGATTATCAGAATGCAAACAAACTTGGAAGTGTATCTGCATCACCTGATGAAGTACTCAATATTTTAACAAAATTAGGGTTTAGTATTGATAAAAGAACTGAAAATAATTGGAGCGTACAGATACCAAGCTGGAGGCCAGACGTAACTATACCTGCTGACTTAGTTGAAGAGGTAGTAAGAATATACGGCTATGATAAAATAAAGGAAGAGCCACTAGCAGAAGACGTTACAGTAGAAGCAGATACACAAGATGATTTGCGTATTTTGATGACAAGCAGAGGGTTTCATGAAGTGATAACTTGGTCTTTTATGAGTGAATCAATAGCTGAAAAATTTGGTTACTCGGATAAATTATTTATTATCGACAACCCATTTAATAATGACTTTAATATAATGAGACCAAGCGTCATACCAAATTTGTTGAAAGTTACTGCAGATAATACTGCCCATGGCACACCTGATCTTGCAATTTTTGAAATTGGACCAATTTACAATGGTGAAGCTCAGTCTAAGTACGTTTTAAGTGGAATTAGATCAGGAAATGATTTGCCACGAAACCATTATAACACTGATAGAAAAGTAGATGTTTTTGACGCAAAGGCTGATCTCATAATGGCTTTGGAATTTTTGAATATCAACTGTGATAATTTAATGATAGAGAGAGCAAAAAAAGAATATTATCACCCAGGAAAGTCAGGCACCTTATCTTTTAGAAGTAAAATAGTTGGTTATTTTGGGGAATTGCATCCGAGTATATTGGATTTTTTTAACATCAAACAAAAAGTTGTAGGCTTTGAATTAATATTAGAAAATATTGGAAATTTACCTATAAGTAAGAAAAAATTTATCGATTATAAATATCAAAGTGCAAAGCGCGATTTTGCGTTTATTGTGAGTAAAGACATAGTAGTAGGTAGTATAATCAATATGGTAAAAAAAAGCTCAGAGCTCATCACAGAAGTTTTGATATTTGATGTATATAATGGAAACAACATAGAGGCGAATAAGATGTCCATCGCATTTTCAGTTACTTTCTGCTCTCCAACTCACACTTTAACTGAAGAGGAAATTCAAAAAGAATCAAATATGATAGTCAACTTAGTGTGTGAAAATACCGAAGGAACTTTGAGAGCTCATCATTAAGCTGTAATCACAGTTCCCTGATTTTGCTGTGTCACGTTTACTTCATCCAATCTATTCTCTATCTTGAATTCAATATCCTTAAAAAATCTATCCCACATTCCATGCAAATGCTCTTCTACTTTAGGCCAGACATCATTTTTAAATGTCGTTCCATCATCAGAAAATAAATTACCTAAAAAAACTCCTATTTCTTCATAACTTGATTGAAAATGTTGAAGAAATGTCTCTACTTCCTTATGAGTATCATGTGCCTCACTCAATGCTTTCCCTTCTGTGCTATTATCTTTGTTTACAGCTGACCATCCAATCACATTATAATTAAAAACAACTTTGAGAGAGTTACAAATCCTCCACAAACCACTCTCATTATCTTTTGGTACATTATTTACTATATTTTCCACCAACCTATTTATTAAAGGAGACAATAAATCTTGACAAAAGTGTTTGATATTATTTTTTATTTTAATAATAGGAGTTTTTATGCACTTTTCTACCAAATAGTACTCAAGTTCTACTTTCTCTAGCAACTTCTTAATTGCTTCTTCATCAAAAATTTCATGCTCGAACGCCTCCAGTAAATCATCTTCTATTATTGCAAATTTTATTTTTTCACGAGATTCTAGCTCTTCTCTATAATTATTTTTTGTTTTTTCATTTATCAATAATCCTTCTTTTTCTAATTTTAACTGTTCTAATGCTTTTAGAATTTCTTGGTTATGTTTCAAACATAACTCTATTAACTCCACACTTGGAGATCCCTTTTCTTTACTATTTTTCTCAACATTCAAATTCTTATTCTGCTTTTCTATTATTTCCTTCAATCTCACAGGATACGTTAAATATCCTCCAATTTTCTCCCGATAAGAAACAATCTTGTTTACTAGACGTTTTTCACCTTCTCCATTGAATAGCATGTCCTTATTATCTTCTACATTCTTTATACTTTCCCCTTGCTTTTCAAATAACTCTTGAATTCTACATCTTGTTATTTCTAAATACATCTTTTCTACAAAGTCATTCATTTTATCCGAAGTCTTTGTTTTATTTAATTCACTCAGATCTTCTGCTAAAAACTGCTTTATTTTGTTATCTGACTTACTTAGTAGAGTTTGAATAGTCCTTATTCTCGATTCTACTAGCCTTTTCTCAACCTCTTGATCATCATATTCGAATTTAAAAAGATCTTCTAATTTCCTTTTTAAATCATCATCTGTTAAGTTATTTTTTCCTTCATCATATATTGCTTTCAATTTTTCACGTATCCCAGTATATCTTACTTGTCCTTGTTTTTTTAAATCTTTAATTCTTTTTTTAGCATTATTTAGAGCTTCCTTTGTTTCTTGAGGATGCGTATGATTATAAACATAAATGATTGCACTCTTATCTGTTTTCTCTTTTTGTATAAGCCGCTCCCATCTTGCTTTAAATACAGGAAGTGCATCATCACTTATATCACCTACTTTCATAAGGGACTCTAGCCGATCACCTTCATCAGTCAAATTAAGTGACTCCTTTATTTTTAGTTCTTTCAAATCTTTGATTATCACTTCTTTCTCATTTGGTAATTCCTTACCTTGGCTCTCCAACTCTTGTTTAACTAATATATCTCTTAGCGCATCTTCTAATGAAAAATCTTTTTTTCTTTTTTGTGCAAATTTAATTGTTTGTATAAAAGCAACTTGATAAGCATTTTCTATTAAGTGAGTTGTCAACTTAGAATCTATACTATCCACCACTTTCAACCTAAACCCGTTCAACAATGCCTTCATCTTATCATATGTAATCTCTTTTTTTTCTAGCTTCATCAATTCTTCCATAGCTTTTGCAAATTCTTGAATGGAAGTCGCAAGCACATCATTGATTTCATTGCGTAAGGGCTTAAGACCATTTTTTAAATTGATGTTAGTTGACAATTTCAGTGCGATATTATGCTCTGAATCCCACGTTACACTAAACCATTTATTATTTTCATTCTCACATAAGTCTCTAAGTAATTGTTTAAATTGTGGTGGAAACTTTATTTCCATATAATATGCAATGCTTGATCCAGAAATTTCCGTTTCATGAAAAGATACCTCAATATTTTGGTGCTCATTAGAATACCGCCCCATACTTATTTTAAGAGCAGCAACTAAAGAATGAGATAAATCTCTATTTAAAAGATAAAAAGTAGCTAAAGCAATTATTGCAGGAACAACCAAAGTTACAAGTACCGTCACATTAACAAAAATTGCTATTGCAGCAAGAACACCATATGCTAATCTTTTTGGTACACCTGTTTCACTCTTTTTTGTCTTATCCCCTCCTACACCTTCTTGTGTCTTGCTATTTGCTTTAAATCTACTGTATATGACTAACCCCAGCGCAGTAAAAGCAATATAAGGGAGCATTAAGACTGACAGAGCTAAATTTAATACTTTCTTCTCTGGGCAAGCTCTGTTTATCTCTTTCAATATTTCGCTTGACATATTATACCAGGAGGTAAAAAAGCCAGAGTCATAATCTTTATAATGAAATATACTCAGTGGAACATTAAAAGCAGCTATTTGTTTAGTTTGCTCACTTACAGCATCAAAAAACTCTTCCTCCTCTTCTGAAGTAGCAAGACCTAAATCATTGCCTTCTTCTACATTAGAAACATCTTCCATAGCATCAAAAAACTCTTCTTCCTCTTCCAAAATAGCAATGGGCTCTTTTTTAGAGAAATCACGATTATTATTTAAATCAACAATTGTAACAACTTGATTCATATTATCACTCTACCTAAAGCAATCTAAGTGTAGCATAAGTATCGTTGATTTGCAATTTTTTAACAAATTAACTTAATACCAATCATTAAATCTTGGTACTCTTTAGAATAAAAGTCGGTTCCAATTTCTACATTGATCTCTAAAGATAAGGCAAGAGTCTGCTCTTTTATATATTCACTCCATGTATTGATTGCCTCTTTAACTTTCTCATCTTCTGCTTTGATTATTACTCTGATTCTATCTGATATATGGAAATCAGCTTGTTTTCTAGTTTCTTGAATGAGCCTCACAATATCTCTCGCAAGTCCTTCTAGAATTAATTCATCATTTAAAGTAGTGTTTAGGATAACAACCCCTTTGTTGTTATCAAATACAGAGGAGAATCCACTGTTTGCTTTTAACAATAGTTCATATTCGCCTTTTTCTATGATATAGTTCTCTATTTCATCTCCCAGAAATATCTGTTCTTTTTCAACTTGCTTCCACTTCCCTTCCTTAACGTATTGAACTAGTTTCTTGATTTTATCTGGAATCTTCTTGCCAAGTAGCGGGAAATTTAGTTTTAGCTCTAGTGATGCAATATCTTCAAGTCTGTTTACTAATTCTAATTTTTTTACATTTACCTCATCTCTTATTATCTCTTGATATTCATTTTCAAGAAAATCGCAGGAAGACTTATGATAAATGGTCATACTGCCAAGTGGCTGTCTGATACGTATGTTAAACGTGTTTCTAATAGAGAGTGCAGCATTGCATATCTCTCTCACAAAATCCATCTTGGCAATAAGCTCGCTATCAAACTTCTCTAATTGTGGAAAATCAGCCAAATGAACAGATGTTTCTTTATACTTCAGCCCTTGCCATATAGTCTCTGTTATGAGTGGCAACAAAGGAGCTGCAGCTCGAAGTATGTAATAAAAAACTTTGTATAGAACATTATAAGCGTCAGTTTTGTCTTGATCTAAATCACCTTTCCAAAAACGCTCACGACTGCGACGAATATACCAGTTATTTAGCACTTCAAAAAAATCTGTCAGAATTTTACAAGCTTCCTGGGAGTTATAGCTGTTCATAGAAGCTTGCATACCTTCCACAGCTTCAAAACATTTTGAAATCATGTAGCGATCAATAGTACTTTGATAATTCTTACAAACCTCAGCTTTAATTCCATCTGCATTTGCATACATAGTAAAAAAGTGATAACTGTTCCAAATAGGTTTTATTACGTTTTTTAGAATATCTCGTATCGAATTTCCTTCTTTGTCGAGTAGCAAATTACCACCACAAACAATAGATCCAGAAAGCATAAGAAAACGCAGCGCATCAGAACCATATTTGTCAAAAACCTCCATTGGATCTGCATAGTTATTCAAACGTTTGGATAATTTTTGCCCTTTTACATCGAGAACTACACCGTGGCATATGCAATTCTTAAATGGTTCCCTATCAAACAAAGCAGTGGACAATACAAAGAGCGTATAAAACCACCCCCTGGTTTGTGCTATGTATTCAGTGATAAAATCTGCAGTTTCAAACCACTCTTTATTTTCAAACGGATAGTGAACTTGAGCGAACGGCATTGAACCAGATTCAAACCAACAGTCAAATACGTCAGGCACACGACGCATAACCGATTTTCCTGTTGGATCATCAGGATTTGGTCTTGTTAAAGTATCTATAAACGGTCTGTGCAAATCATCTATCTTAACATTAAAATCTCGCTCTAATTCTGCTATTGAACCATACACATCCACCCTTGGATATTTTGCATCGTCTGATTTCCATATAGGAATTGGAGTACCCCAAAATCGATTGCGTGAAATAGACCAGTCGTGTGCTCCTTCAAGCCACTTTCCAAATTGACCATCTCTTATATGATTTGGCATCCAATTAACTCTCTTATTTAGCTCTACCATTCTGCTTTTGAATTTTGTAACGGCAACGTACCAAGAAGGCATAGTGCGATAGATCAAAGGAGTATCAGTTCTCCAGCAGTGAGGATAATTGTGAATATATTGCTCAGTCTTAAACCAACTCCCCTGCCCTTTTAATTTCTTTATTACTGTATCATTGGTATCAAAAACATGAACTCCTGCTAAATCTGAAACTTCTGCAGTAAATTTTCCAGCATTATCAATTGGACAAACAGCCGGGATATCGTGGCTTTGACAGAGACTAAAATCCTCTTCACCAAATCCAGGAGCAGTGTGCACAACACCAGTACCATCTTCTGCTGTAACATAATCAGCAATAAAAATACGGAATGCATTTTTTGTATCTTTAAAGTAATCAAACAGTGGTTTATAAGAAAGACCTGCAAGATCATCTGCTTTAAGCTTTATATTGCAGTTTTCATATGGAATATTGCTCTTTGTACAGTGATCAATAAATTTTTCTAGATAGCTTTTAGCAAAGATATATATCTCATTATTCACTAAATCTCCTTCATTGCCTTCTGCTGCTGTCATCCCAGCACTTTCCTTTGTCATCCCAGTGCCTCCTTCTTTTGTCATCCCAGTGCTTGACACTGGGATCCAGGTTTCTTTTTCTCTAGATTCCAGCGTCACGCGCTGGAATGACATCAAAGGGTGGACTGACACTGCACAATACTTAATATCTTTCCCTATTGCCAGCGCAAGGTTGCTCGGCAATGTCCAAGGAGTTGTAGTCCAAGCAAGCAACTTACATTTTTGTTTAAATTGCTTTGGGTTTTCTAAAAGTTCAAACGCAACAGTTATAGCTTTGCTAGTTTTTTCTCTATATGCATTATCAAGCCTTGTTTCAAAATTGGAGAGAGGAGTTTCGCACGCCCAGCTATAGGGAACAACGCGCACTGATTCATAGACCAGACCTTTATCATAAAGCTGCTTAAATGCCCACATGACCGACTCCATAAATGATTTATCCATGGTCTTATAGTCATTGTGAAAATCTACCCATCTTGCTTGTCTATTTACATACTTCTCCCATTCTGATGAAAATTTCATCACAGAAGTACGGCAATGATTATTGAATTTCTCAATCCCGAATTTTTCTATCTCAGTTCTGCCAGATATTCCAAGCTCCTTTTCTGCACCCATCTCAGCCGGTAGCCCATGGCAATCCCAACCAAATCTACGTTCAACCCTTTTTTGCAGCATAGTTTGATATCTTGCAAATGCATCTTTAATGAAACCAGTAAGCAAGTGTCCGTAATGCGGAAGTCCATTTGCAAACGGAGGCCCATCATAAAACACAAAACAATTATCCTTGGAACGTTTCTCGACTGACTGCTCAAAAATTTTATTTTCCTGCCAAAATTTTATGATTTCCTTTTCTAGTAATGAAAAATCAGGACTGCTAGTTGTATCAGGATAGTGCTTCATATTCATTTTAAAGCTAAAGAATATAGGGTCTTTTGGAAAATTACAAATTCAAAAACTCTGTTTCTATAAACATTAATAGGTATTGACATTGTTATATAACATATTAATTCATTAGACTTATTTATTTAGGTTGAAGATGAATAAAGACAATAGAAGTTGGCCTTATCAGAAATTTCATGATGCTAACAAAAATAATAGTAAAAGAAGCTTTGTTTGGGGATCACCTTCTTATGAATATAATAATTCTGGAAAGATTAAAAAAGTACACTATCAGTGGGAGAAGAAAAAAAATCCCGCGAATCTATTATATCAAGTCTCATATGATTGCGTAACAGAGAGTTGCAGTCCTTTAAGGATTAAATCTAGATAGCTTATAAACTTATAAAAACACACAAAGTGCTTCTACATGAAAACATGGGAGCACTTTTCTCTAATTAGACAGCGCATCCCAACAAACTATTTTGCCAAGCTTCCAATATCCTTACATTTACTATTTTATCTTTGTATTTATCGTCAGGGTCATCAACGCATACTGATTGTATATATGGGCTTTTACCAATAATTTGATTTTGGTGTTTACCTTTTTTATCACTGAACAAAGCAGGAATAGTTTTCCCCACCATACTCTGATTAAACTCAAGTTGTTGCTTGCTAATTAATTCCTGTAACCGAAGAAGGCGCTCTGTTTTAACCTCTTCTGGCACTTGATCTTTTCTTTCCGCCCCTGGCGTTCCTGGCCTTGGGCTATATTTAAAACTATAAGCCTGAGCATATTTTACTTTTTCTACTAATTTCATAGTTTCTTCAAAATCTTTTTCAGTTTCTCCAGGAAAACCAACGATAAAATCAGAAGAAAATTCAATTTCAGGTTTCAATTTGCGCAATCTGTCTATTATTTCCAAATACTCCTCTGCAGTGTGCTTCCTGTTCATTGCGTGCAATATTTTATTCGAACCTGATTGCACAGGTAGATGAACAAACGGCATGAGTTTTGATTCCTCCGTATGTACCAAGTAGAGAGATTCGTGCATATCTCTTGGATGAGAAGTTGTGTAGCGGATTCTTTCTAGCTTTTCAATTTTAGCAATGTAACTAATTAATTTTCCTAAATCCCACACTTCTCCTTCGCACTCCCCATGATAAGCATTGACATTCTGACCAAGTAAAGTAATTTCCTTTGCTCCGTTTTTAACCAAATTCAATGCTTCACGAAATATTTCATTTACTGGTCGTGAATACTCAGCCCCGCGAGTGTAAGGGACTACACAAAACGTACAAAATTTATCACAACCTTCTTGTATAGCAAGAAACGCAGAAGACCCTTGATTATTGCCATAACATTCATCTGGTAATTTATCGAATTTTGCAACTTCAGGAAAATCAGTATTTATTACATGACCTTTACTTCTGCTTGCTTTTACTATCAACTCCGGTAAAGCAGCGATACTTTGCGGACCAACAACAATATCAACAAAAGGAGCTCTTTTAAACACTTCTTCTCCCTCTGCTTGCGCTACACACCCAGCCACCACTATGGTCATTTCTTTATTTTTTTGTGATGAATGAATCCTTCCAAGCTCTGAGTAAAGCTTTTCTGCTGCCTTTTCTCTAATATGACAAGTATTTAATATCACCAAATCAGCTTGTTCTGCATCACTCACAACACTGAACCCTAGAGGCTTAACTATATTCTCCATTAAAACGGAGTCATAAACGTTCATCTGACAGCCGTAAGTTTTAATGTATAGGCCTTTCATATTTAAAATTCTTCACACAAATTCTAGCAAATTATACGAAAAACTGGATTCTAGTACAACAGTCAATAAAGATTGCTTGACAAACCTTCTTGCTTTCCTTACTATAACAGTAGAGATATTTTAAGAGCTCAAAAATCTATCTTCGTCTGCAGACTGTTCAGTCAATTTTTCAATAAAAAATGTAGTGTGTCCTCTTCAGCGTATACTGTCGTATGTGCGCTGCATTTTCTTTCCAGGAGGATTTTATGTCTAGAATTCCAGATACTTGACTTTTATTTTTAAGTTAAAAAAACAATGGGCGCCTATGGTTTTTATAAAAAAGTGTAAAAAATAGAAATACTTTAAAGAATATAAAATAAAGGTAGAAAAGGTTTGAGTAACCAATCCAGGCATAAATTTGCCATACATACCAAAAAGTAATTATATTAATACAATATTTACACTTATATGCCAATACAGATATAATATTAATTAAAGAGCATGTTATGCAAGAAGAAGTATCAGATTTTGCAGATGCTCTTTGTCAAAATAAATGTGATTCCTTTCGGGTGACACCCTCCTATATCTTTCTTTAGGTTATACAGAAGTCTAACACAATTATAGAACAAGCTTAAAAGTTCTGGTAAAGTAGTTTTATTTACAAAAGATATGCTACTTGATATTGAAAAACGCAGCATAACAAATGCACTGTGGAAGTTACAAGAAGCAGATCAAAGGGAAACCTTAACTCTTATACAAAGATTTGAGTTACCAGAAATATTAGCAAGAATATTAGTTAGTCGTGGTGTTAACATCGAAAATGCACATGACTTCTTACATCCACTAATCAGATCGCTATTACCAGATCCCTTTCACCTCCTTGATATGGATAAAGCTGTTTCTCGCATAATAAAAGCAATAAACAGTAACGAGAATATTGCAATATTTGGTGACTATGATGTTGATGGAGCAACATCGTCAGCATTGATTAACAGGTACCTAAGAGCGATTGGGACACACTCTATAATCTACATTCCAGATCGTGTTGATGAGGGCTATGGATTAAACGTAGATGCTTTATTACAACTTAAAAAGAACGGAATTGATTTATGTATTTCTGTTGATTGCGGTACGCTTGCATATCAACCGATAGAAGAGGCAAGGGTTTTTGGACTTGATATTATAGTTGTCGATCATCACCTTGGTACAGAAAAGTTACCAAGTGCTGTAGCAGTTGTTAACCCAAATCGCCTTGATGAGAGCTCTCCTTATAATAACTTAGCAGCAGTTGGAGTATCATTTCTGCTAATTGTTGCTCTTAATAAAAGCTTACGTGAGCAAGGATTTTTTACCAACAAAAAAGAACCAGATTTATTTGATCTACTGGATTTAGTTGCTCTTGGAACTGTTTGCGATGTTATGCAGATTATAGGCCTAAATAGAGCATTTGCTTCACAAGGACTAAAAGTTATGTCAGCAAGGAAAAACGTTGGCTTACGTGTTTTATTTGATGCTTTGGGAATCCTTGAAAAACCAAGTGTTTCACGGTTAGGGTTTAGTATTGGGCCATGTATAAATGCTGGAGGAAGAATTGGAGAAGCATCCCTTGGTGCAAGGTTGCTTTCCACTGATAATGAAGAAGAGGCGCATTCAATCGCGCTAAAATTAATAGATTTAAATAATGCAAGGAAAGTGTTAGAAAATGAGGCTATCTTAGAAGCTACAACACAGGCAGAAAAATTTACCTTATTAGGTGTAAATTTTATAATGGTAAGTGGCAATTGGCACCAGGGAATAATTGGTATCATTGCATCGAGACTAAAAGAACAGTTTCACTTACCAACGATAGTAATATCTTTAAACAATGGAATAGGAAAAGCAAGTTGCAGGTCAATTTCTGGAGTAGATATTGGTGCCGCGGTTCTTTCTGCAAAATTTACCAACCTAATCATTGAAGGTGGTGGTCACAGTATGGCAGCGGGATTTTCGATTAAGGAAGACAAAATAAGTGATCTACATGATTTTTTTACTGAAAGATTTGCAAACTCTACAAATGACAAAATCATAAAAGCCGATGGCATAGTAACAGCTAAAGCAATAAACTTATCCCTGTGGAATCAATTGCAACGCTTAGAGCCATTTGGTGTTGGCAATCCTGAACCGAGATTCATCATTCAAGGGGCAAAAATAAGAAAGCCGGAAGTTATAGGAGTTGATCATATAAAATGTTTTATTGCTGATGATAATGTTATGGTAAGAGCTATTGCATTTCGCTCTGCAAATACTCACCTTGGCTCTGCTATCATGCAGGGAAATGTTAAATCAATTTTAGGTAAAATCTCTATGAATTATTGGAATGGCAATGAATTTGTGCAGTTTTTAATAGAAGATGTATTGACCATTAGTTAAGTTACTATTTTACAATAATTACCTATCAATCTCACCAAAGACTATATCGAGTGAACCAATAATTGCTGCAACATCGGCAAGCATATGTCCTTTTGCCATAAAATCTAAGGCCTGCAAATGCGCAAAGCCAGGTGCTCTTATTCGACATCTATAAGGTCTATTGGTACCATCTGAAACTATATATACTCCAAATTCGCCTTTTGGTGCCTCAACAGCTGTGTAAGCCTCACCTTCTGGTACATGATATCCTTCTGAATAAAGTTTAAAATGGTGAATCAGAGCTTCCATAGATTCTTTCATTTCCGCTCTTGGAGGTGGAGAGATCTTTCTATCTTCAGTTTTTATTGGCCCTTCAGGGATTTTCTCTATGCATTGCTTCACCAAGCTGATAGATTGCCTGATCTCCGCCATTCTTACTAAATAACGGTCATAACAGTCACCATTTTGGCCGATAGGTATATCAAAATCTAACTGATCATATATCTCATATGGCTGGCTTTTTCGCAAGTCCCAAGCAAGCCCAGCAGCACGCAGCATCGGTCCACTAAAGCCCCAATCAAGAGCTTCTTTAATTGATATCTTGCTGATTTCTACAGTGCGTTGCTTCCATATCCTGTTTTCCGTTAAAAGCTCATCAACATCATCTATATACTTTGGAAATTGCTCTATAAATTTTGCAATATCTTCAATCAAACCTTCCGGAATATCTGCTGCAACTCCACCTGGCCTTATGTAAGCTGCATGGAATCTTGCACCTGAGGCCCTTTCATAAAATTCCAATATTTTCTCTCTCTCTTCAAAGAGCCATAAGAGAGGAGTCATTGCCCCGACATCAAGTGCTTGGGAAGAGATGTTTAGTAAATGATTTAGTATTCTTGTCAGCTCACAAAACAAGACACGCAAATATTTTGCCCTAATTGGAACTTCGCACTGCAATAATTTTTCTACACATAACGAATACGCATGCTCTTGTGACATTGGTGACACATAATCGAGGCGATCAAAATAAGGAAGAGCCTGAAGATACGTTTTATGCTCTATTAATTTCTCAGTACCACGATGTAAAAGCCCAATATGAGGATCTGCCCTCTCAATCACCTCTCCATCCATCTCTAAAACAAGACGTAACACCCCGTGTGCAGCTGGATGCTGCGGTCCAAAGTTTAACATCATTGTCTTTAGATCAGGCATGCTTGGTAGTTTAAGGTACTGAAATTGTATAGGGTAAAATGTACTTAAAGTCAATAGGCTTCTTGCACAAGTATAACTATCGTTACAATAGAAAAACTCCTTAAAAATTCACCATCTCCTTATGATCTGATAGACAATATTTATTTGAACTACAATTATTATACTTGTGTTGATTAAGGTAGCAAAATTATGTATAGATAATTTTGACTAAAAAATAGTTTTTCAAGTCCTATTTTGGAGTAATCAAAATTAATGAAAGACAATAAATATAACTTAGGTTTAAGAATCATTCATTGGTTAATGTCTGCTCTTATTATTGGAATGCTTTGTTCTGGACTATACATGAAAAGTTTGCTGATTAGCAGTGAAATTAAATTCAGCATATACGCTATTCATAAGGCTTGCGGTATCACCGTTCTTGGATTAATTATAGTACGCATATTTTTTCGCGTCTTTACTTATGTTCCACCACTTTCAGCCAATTTTTCTCGATTTGTAATTAATGCGAGCAAAACGATACACTTTTGTTTATATGCTTTGATGGTGCTAATGCCACTATCTGGTTATGTCATGTCTTCTGCTTCTAGCAAAGAGATCAAATATTTTTTCCATATTCCTTTGTTAATTAATCAGAATGAAGATCTAGCTAGTGCAGCTAATCAGCTACATTCAATTCTTGCATATTTTATGATACTCTTTATAGTCTTACATATACTTGGCGCTTTGAAACATACATTCATAGATAAACAAAATATTTTTAAACGTATGATATAGGTTATATGTTAAGTAGCCTCTGGAAAAAAGGAACGAATTTTCTCGGTAGTGAATTTGCCATAATGGGTGGTGCCATGAGCTGGGTTTCAGAGAGAAATTTAGTTTCGGCAATTTCAAATGCCGGTGGTTTTGGTGTAATTGCATGTGGCGCAATGTTTCCAGACTTACTGAAAAAAGAAATCATAGAAACACAAAAATTAACTCATAAGCCATTTGGTGTAAACCTAATTACTATGCACCCAAATTTGAGTGAGTTAATAGATATATGCATTGAAACAAAAGTAAGCCACATAGTTCTCGCTGGCGGGTTACCAAAAAAGCCTAATATAGAAAAAATCAAGAATGCAGGTATTAAAGTTATGTGCTTTGCACCAGCATTAAGCCTTGCGGAAAGGTTAGTAAAAATGGGAGTAGATGCATTGATAATAGAAGGCATGGAAGCAGGAGGACATATCGGCCCTGTAAGCACTTCTGTTCTCGCACAAGAGATATTACCTCATTTTAAAAACGAGAAAACACCAATTTTTGTTGCAGGTGGAATAGGAAGAGGCGAAATGATAATGAACTACCTAGAGATGGGAGCAAGTGGCTGTCAAATAGGTACATTATTTGTCTGCACGAATGAGTCAATCGCTCATAAAAATTTTAAAGAAGTATTCATCAAATCAGCTGCGCGTAATGCTGTGTCTTCTATACAGATCAGCGCTGATTTCCCTGTAATTCCAGTAAGGGCTATAGCTAACAAAGCAAGTGACGATTTTATGAAGCATCAAAGAGACATTATCGATAAATATCAAAATGGAGAAATCTCAAAAGAAGAGGGGCAACTTGAAATAGAAAAGTTCTGGGCTGGAGCTTTAAGAAAAGCTGTGATTGAAGGAAATATTGAAACAGGATCTTTGATGGCAGGTCAAAGTGTTGGCATGGTTGACAGAGAAAAGCCTGTAAAAGAAGTGATAGATATGCTAGTTCAACAGGCAAGCAATTATGTTGAAATGTAAAATCAGTAATCAGCAAAGAAAATAGTTAGCAAATTGCTATAATTATACGCAATAAGGCATAACTACCCAGTTTTAATGCAAAATTAACGCTAAAGAGGTACTCATACATTTTATTTATATGAGAGGAATGTTATGTTTGACTCAGGTTCATATGATAGGAGAGTGATGTTTGATAGTATGGCAAGAGGAGGTATTACTCATGAACTTCCTAGCAGTCCTACTAAAACTTCAGAGTCTTTAGGAAAAGAAGTCGAGAATCCTTTTGCACTAGAAACAAAAGAGTTGCACGAAATTATACACAAAAAGGTAACAAAAAAAACACATAATCATAAAAACCTAAAAAAGGAAGATGGGACTATCACAAAATGCATAGAGTTGTTCAGCAAAGGAGCTGATCCTAACGTATTAATTGAATTAGAAAAGTCACTGAGAAAAGAAGAATATCAAAAATATTATAATTATTACACTGAGAAATTTCTTCCAGCATTGAAAACAAAAGTGATAGAGTCAGAGGAATTAATGAAACCTTCAGTACTTAATAATGAAAAAAAATCATCACAAAGATCACCAACAATAAAAGGGGAAATATTAGGAATAATTTCAGGGATTACTAATAAAAGTAGTGACAAAAATCATTCTAGTAGCACTATTCAAAATCAAAAAAGTCATCAAACAGATAGACAAGATAATGCTATGGGATTATTTAAGAAAAAAAGTTTTCCTAGTGAAGTTGTAGTTGCTGAAAGTTCGGATAGTAGTGCTCTAGATAGGTATTCTTTAACTAAGGGTGTAAGTGGAACAGGAACCCCTGGAACGTATAATCACTTGGGAAGTTTAGATAATTATGATGCTTCAACAGTTCTTATATCAAAACAACCGCAAGCAAGAAAGGAGATCGCACAATCACAATTGAATGGCTTCTCTAGCCAATTTTGTGAGGATTTAGAAAATAAAAACCCTAGTACAACTGCAGATCCTGTAGAAGTGCCAAGAGGTACAAATACTTCTAAACTCAGTAGTAGTAGTGATTTAGATAGTGGAATAAATTCATCTGGCTTGGCATCAAGTAGCAGAATAAGCAACTTAACTTCAGTAACAAGCATTTCATCTGAGGAAAGTGTATACTTAAAATCAAACTCTGCTGAGGAAGATAATGATTTGCAACCAGAAGATGAAGGAAAAACAAAATTAGCACATCCGAACAAAACAAGGCCCAAAGGGCCAAGCGGAAGAAGATCTCCTTCTAAAGATCATGGGAAGATTGAAGATCAAGTTAAAAAAGAATCATCTCAGTGTGTGATCTTAGTGACAGGTAGTCAGGCAATGCAATCCGAAAAAAAAGAAGCTGCTAATTACGAAAATAAGAGTAAAGTTAAAGAACCTCATAATAAAAATCTTCACGTCGCACTTGTAACAAGTTCTGCTCTCTTAGCAATAGGGTGCATTGTTGCAGGAGCAATGACATCAGGATTAGTAGGAGCAGGACTGTTTGTGGTGGCTGCAGTGTTTGCTACAGCAGCTGCTGCTGAACTATATTCAAATATTCTGTCAAGTAAATTGACATCCATTAGTGTGAGTCCTCTTATTGATAATAAAGAGCTTACAGCATGGTAAAAATTAAATATGAGTTACTTATGGTGAGCAAGTGAATTCGGTTCTTGTCTATTGATGTAAAAATTGTTATAGTTGAAAAGTATCTTAAAGGTATTTAGCTGATGCATATTCAATTGGGTAGGATTTTTGCTATTGTAGCCCTGTTAAGTTTTATCTTCATGTCATGTCCTAGTAAAGCAAGTGATGAATTGAAAAATATACCAGGAACGTTGAAAGAACTTATTTCTTCATTTTCAGTTAAAGATACCGTAGAAAATATGAGTCCCTCAACAATTATAGGTTTATGTATAGCTACAGTGATACTTGCAGTAGTGTTCAGAGGCCTAATTTTTTTCATGATAATGTTTGGCGTACTGATCATGATGTTTGGAAGCACAGAAAAGGCAACAGATTACCTAAAAGAAAAATTCAACTTTGTAAAGGACATACAGTTACAATCTGATAGCAAAAAGGAAGATAAGAATTAAGTAAGATAGATGGTTCTTTATTATCTTTTTATTGAATACGCATGATATTGTATGCAACCAAAAGTATCAGCCACTAGCTCTAATTCTGAAAAAAAGAACAATTTAGCGTTACTAGAAAGTATTAATTTAGATTTTATCCCTTATGCTTGCCACTACGATGAAGAAACTATACTAACAAAACAGGGGGAATTGTTAAAAATAATCAAGTTAGAAGACTATTCTTCAGTTGATAACTATGGTGATCTTAGAACTGAAATTAGAAAAAGTATATCAAAAAATATCAAGAGTTTATATTTTACAGTTTGGATTCACACTGTCCGAAAGCGCAATAAATTGAGCTTAAAGTGGAATAAAACTGCAGACTTTTCCGATCAGCTACACTCAACGTGGTTTAATAAACTAGTTGATAGTAAACTACAGTATATAAATGAGCTGTACATTGTGGTGTTACTCAGTGATTTTGGCAAACATATTAATAATGCATTTTTTTTTGGCGGGATAAAGAGTAGGCACAAGTTATTTTTACAAAAAAATCATCAAGAATTGCAAAAAATAACTGACCTGATTCAAAAAGATTTAGAACCTTTTGGAGCTAAAAAACTGGGCCTTAGGTCTAGTGAAGGCAAAACATATTCTCAAATGATGGAATTTCTCCATTACATTATTACATTAACGCATAAAGATTATCCAATATGTGAAAGGGATCTATCGCAGCATGTTAAAAACCTAAAAGTAGCTTTCGGTTTCAATAAATTTCAAACATCGTTTGAAGGTCAACAGAAGTTTGGTTCTATTTTTTGCATAAAGGAATATCGAGAAATCCCCTTAGAAAATATAGATAGGTGTTTGCAACTTGACTCTGAGCTTATCATCACAGAAATAATAATATTTACTAGTAATAACAAAGCAGTAAAAGAATTTAAAAAACAAATTAATATACTGCAAATCAGTGAGGACAATACCTTACTTCAAAATTCAGGAATAAATGAAATAATAGAGCTTGAAAAAATTTCTGCTATGGATTTTTGTCAACAGAAAATTATTTTTACAATCTTTGCAGATGATAAGAACAGATTAGCTAAAAATATCAGCGATCTATCCTCTGTAATGTCATTAATCGGTTTGATGATGTTTAGAACTGATCTGCACATGGAAAATCATTTTTGGGCACAGCTTCCTGGAAACTTTGCTTTTGTTACACAACCAAAAAATATATTAGAAAAATATGCTTGCAGCTTTGCTATGTTGCACGATTTTACATCAGGTACGTTAAAAGGAGGAAGATGGAAAGAAGCAGTAACAGTCTTTTTTTCAAAAAAAGGTAGCCCTTACTTTTTTAACTTTCATGGAAAAAAAAATAATGGTCATACCACAATACTTGGAGCTCCAAATTCAGGTAGAACCTCACTGATCAATTTCTTACTTTCGGAATCAAGAAAATTTAACCCTAGGATTGTTATATTGGATAATACTGGAAAATCAATAATATTTACTAAAGCAGTAAGCGGCCAATATTACATAATTGATCCAAAATATAAAGATAAAAGTCTAAAATTCAACCCACTGAACATTGAAGATAGTGCTTCTAATCGCAATATGCTTGTTGAATTGATCAAAAGGATGGTTGCAGATGCAAGTTTGGTAGACGTAGAAGAAAAGACAAAAAAAATTGTAGATTCTATATTTGCTATACCAAGAGAATCGCGCTCTATTTCTCAAATTTCTGAGGTACTTTTACTTCTTGGGGGCAAAATAAGTAAATGGTGTGGTGACGGTGAATTTGCTTACTTATTCCAAGATGGTGATGAGTCAGATATTGACTGGGGAACAAAAACTATATCCCTCAATACTGCAAATCTCACTAAGCAAAAAGAATGTATGTCCGTGATACTTTACTATTTCTTATACTCTTTCGAAGCAAAATGTGATGGCTCACCTGCAATACTTGTTTTGGATGAAGCATGGGAGATAAGTAATATTTTTCCTACAGAGGAAGAGTTTGACGACTGGATGCAAAGAATGACAAAGTTAAATGTTGTAGTAATTCTAAGTACTGAAAACTTAAACCTAGCATTTGCTAGCAAGTTTACTCAATATTTAGATAAGCATGTCGATACAAGGATCCTGATGCCGAACATAAATGCAAATAGGTTATACATGAAAGCATTTTCTCTGTCGAAAGAGGAACTGAATGTCATTTTGCAAACACCAACACAGGAAGGTTTATTTTTGATAAAGCAATACAAAGGTTTAGTAACTTTAAATCTAGATTTGAAAAATATGAAAGAAATACATGTACTTTCAGCTAATAAAGAGACTATAAAGTATATGTATGAAGCAATAAAGGAAAAGGGCGAGAAAGTGAGTAAGTGGTTACCGGTGTTCTATGAAAAATGTAAAGCTTAATCTTTTATTGATATTCTCCTTGATATTTTGTCTTTCTTATCAAGGATATGCTGATTGTCCGCGTTTTGTAGAGAGCAATACTAAACTTGAAGCTGCAGGAAGTAAAACAGGTAAAGGCTTTTGGAAGATTATTAGCTTTGATTGGAGCAATATAGATTTTGACGAAAAATTATTGCAATTTATTAAAGTTACAGCAGTAAATAATCAGGGACCAGAAGGTTACTTCGATCCAAAGATTAAGGTCTGCGATTACGAAGGGAACGACAACTGTTATATATTATCCACTGGAACATTCTGCCGCCAGATATATGGAACGCAGAGTACAGGAGCTGGAGTTTCTGCTGCAGCTTTTATTGATTGGGAAGGGGATAAAACAAAAGCTGGAGGAGAAATTGCCCAAGGTCTTGGATGGGAATGGGCAGATGGTGTTACTGATGAGGAAAAAAGAAGATTTACTAACTCTCCTAAAATATGTGCTTGTAGTCAAAAAGGGGCTTGTATGGAAGCTTTTTTTGGAGGTCTTTCTAGAATCTTTTCAGGGGAAAATATTTTCTCTCCAGGGAATATGGAAAACGTTTGCGACACTTGTTCATGGAACGGAAGGAAACAAAAGGTAAAATGTGCCCCTGTGCCGCTTGCACCTGGTCCGCCTCCGTTTTGTGAGCAACTTGCGATGTCACCTCCACGAGTTAGAATTGTACCTATAAGAAACCAAGACAACGATTACTTTAATCCAAGAGTTGGAGTCATTATTGGCGAATTGAAGGAAAGAAGGGAGATATATGTTCCATCTGCTGTTTCAAATCACAAGAACATTCCAAATTGGACATATCCCATTTCAGATAAAGATACTATCCATTATTTCAAAACCTATAGAAAAAAAGGTCGGCTCTGTGCTGAATATTATGGTACTGAAAGAGAAGAATCAAAAAGAAAATTACAATTTCCTGCTCGCTGCTTTCTAGCACCACCTGCTCCAAAGCCTGAGGAAATAAAGGTAGTAAATGGAAATACGCTAGAGGTAAGAATGAAGATGAGTGAGAACGTTTGTACTTATAACGCACGTGGAACTCACAATAATGGAGTCTGTACTTTTAATGTTAATGCGAATTCTTCTACACACATTGGCCATCTACCTTTAAAAGTAGTAAAGCCAGCAATAGTAGAAAAAACAACCAATAGCAGTAATAGAAAAAGTGATATTGATAATATAATAGAAGGTATATTAAAAAATAACTCGCAATTTGAAGTTCTAGAAAAGTATGGGTATGTTCCTAATATCGAAACAGAATGTAAAGAATATAAGGATGGTAAGTGCAAGCGAGACAATTTAGGATATCCCAAAATAGAAGTAAAATACAAAGAAAATCCTAAAAGTAAAATGCTCTGCCTTTCTGGTTGGCAGCTGGAACCAGAAGATTTTGTTCTTGAAAAAGGAAGTGAGCTAATATCACTGAAGTCAGTAGGAGCAAGCTATGCTAAACACAATACTGTTTATTCAAAGGAGTCTAATCAGCTTTATTATTTTCCCTGTAACGAAACAATTGAGGTTTTAGCAAAGCCACAAGATGCACTGAATGAAATAATATTCAATAAAAAAGGATATATTTCCATTCCTGCTGAAAATAAGCCTAGAGATAACTGCACGGCGAAAGAGGATAAAGAGGTAGATACAAAACAAAATTGTGACAAATGCAAAATAGTATATGAGTTAATAGATGGAAAGTATGAAGAAAAAAACTGTAATCACGGTGATGATGGTTGCCTCTGCTTTGATGGGGTATGTAATCGCTCAACACAGTATGTGAACAAGGACAACAAGCCTTTTTACTTAAGAGTTTCACAGGATGAAAATGGAGTTGTAAAGAAGTTAGATCATCCAATTAAAGCAAATAGAACAGAAGTCTTTTACGCTGATAAATTATGCAGATTCGATTTAGAGGGTTTAAAAAAGAGATTGAGTGAAATAATAGTAGCACAATTGAAAGGTAGGAAGCAGGAGCTTGAAAGGAGTAATAAAGAGTCTTATGAGCTTGGAGATGGCTATACAAATGACTTATCGATGTATGATTATGTTGAAATAGAAGCATGGGGAGGTGGTGAAGCTGGTCATATAATTGGTAAAGCTCAGTCTACTGTAAGCAAGCAAGGAAGGCCAGGTGATTACATTAAAGCTAAACTAAAAATCAACCCCGATTATCCCTACATTAAAGTAAAAGTAACAGAAGGTGGTGGTGGGCAAGAAGATTATAAATCTAACAAAGATGGGGGACCAACTTTAATAAAAATGTGCAGAGACCCTTCAGAAACAATTTGTAAAGATTTAATTACTGTTGCAGGTGGTGGTACATACAGAACCTATGGAAAAATAGATTATAAAGAGACAATAATTCATGAAGAAAGTTTAAAATTAGAAGAAGAAGTTGTAAAAGGAGATGAGTTAAACTCTAGAGAGGATAATAAAATAGCATACATAAGGAATGGTGAGATTAGATATGAAAATGTAAAAAAATGTAGTAAAAGCTATGCTAATAAAATATATGGTGCTGGCGGTTGTATCAACAAAAGTAAAGGGACTTATGGTAAAGGCGCTCTTGGTCACGTGAAGATTAAACCTATGTTTGAAGAAATTAATAAAGAAAGAGTGAAGAAAATAGATGATGCTATTGAAAAAATGATACAAAATCCAGATGATATCACAGGTATTGATGATTCCTTAATAAATAAACTTGATCAAAAGATTATTGATACAATTAAAGAAGAAATTAGAAAAGAATTGTTAGGTCTATAGTCAAAAAACCCTGATGGTTGCAAATGGGGTAAAGTTGAATTTACATCACTGAGACAGATGCATATGAAACCAGTGTTTCTTTTTTTGTATCTCAGTTCTCATAATGTCATCCCAGTGCATAATGCACAGCTGTACAGAACATTGAAGATGTCATTCAAGTAGCTGACACTGGAATTCATGTAAATTTAACTGGACGCCAATGTCACAAATTAGCCTTCTCACCTATCTTATTTTGCCACTTTGCTGAACAGATACGTCAATTTCATCTACTGATGAGCTAGGCTCTGTGGACAAAAAACAAAGAAGAGAAGAAAAAAGTGGTAGTTTAACCAAGTGGATATAAAAGTGGAGAAACTA
>NODE_2_length_54212_cov_24.183540
CGCGCTAAAATAATGGAGTATGTCTCTCCATTACTCAACAGCAATTACAGTATGTTATTTATTATATCCTTTTGTAGTATTATCTATGCAGCAAGTAAACAAAGAGGCTCACAAGAAGAAAATCTAGATAGGTTAAATAGGGGATACAATTTACTTATTGCTGCTGATAATTATGTGATATGTATAGCAGCAGCGTTTGCTGTGTGCAGTTTAGCGTCGGAAATTGCACAAAATGGCTGGCCTGTTCAATATGGAATGGTGCTTATGGCTAATTTAGCATTGGATTTATTACTTATTGCTTTACTTAGAACTTTTATAAAAGCTTCTGAACTATATGGTGAATACTGTATCCAGCGTTTATACGAAGAAGATGCAGAATTTAGTTATAAAGAAAAATTTGCATGGTATGACTACAAATTAGTACTTATGCCGCTCGTTCTTCCTATTGTTAAAATGTATTTTGAAGATTTAGTTCAAGAAAAACCACAACAGCATACTACTGATCCTAAAGTTACACCTTTAAATATAGGCGTAGGAACAAGAGCATAAAAAGGTCTTTGCTTCAACTATAGTTTTTGCTACACTTTGAGTAAATTTGAAGATATTAATGAGTGAAGAAGTAAAACAAATCCTAAGTTACTACGAAAGTGAAAACCCTGGAGTAAAAGCGAATCTTACTCGCATTCTTATGCATGGGAAACTTGGTGGAACTGGCAAGTTAGTAATTCTCCCTGTAGACCAGGGATTTGAGCACGGACCAATAAAAAGTTTTGAAGTTAACCCTGATGCTTACGATCCACATTATCATTTTCAGCTTGCAGTTGATTCAGGAGTAAGCGCATACGCTGCTCCGCTTGGTATGATCGAAGCTGGTGCTTCAACTTATGCTGGAATGCTACCACTTATTTTGAAGCTTAATAGCGCTAACTCTTTGCACTCAAAAAGCTTAACTTCAGATCAAGCAATAACTGCCTCTGTAAAAGATGCGCTGCGTTTGGGCTGCATGGCTGTTGGGTTTACTATATATCCTGGTTCTGCTAAGTGTTTTGATATGATGGAAGAAGCTCGCAAAATTATAGCTGAGGCTAAATCTTGTGGCCTTGCTGTAGTGCTATGGTCTTATCCACGTGGTGAAGGGATTTCCAAAGAAGGTGAAACAGCAGTTGATGTGATTGCTTATGCTGCGCATATAGCGGCTTTGCTCGGTGCCAACATAATAAAAGTAAAACTTCCAACCAATCATCTGGAAAGAGAAAAAATAGAAAATATTGAATCATTATCTAAAAGAATTGAGTATATTAAAAAGTCTTGCTTTGCAGGAAAAAGAATAGTAGTTTTCTCTGGTGGTGAGTCAAAGTCAGTGGATGATATATACAATGAGGCAAAAGAAATTAAGCAAGGTGGTGGTAATGGTTCAATTATCGGGCGCAACACTTTTCAAAGAAAAAAAGAGGATGCTTTATCTATGCTAAAAGATATAATTAATATCTACGCATAAAAAAACGGCTGGGTGGCAGAATGGCTTATGCGGAGGACTGCAAATCCTTTTATACCGGTTCAATTCCGGTCCCGGCCTCTTACTCCAATTAGATCGTTTTTTCTTCTGAAATTTTAACAAGAAGTGTGGCTTTTAATGAAATATTTAAAAAAATAAGATACTATATTCAAAATATAAGCAGTAAAATGCCAAAGAGATTAACAGAATTTATTATTGATTGGTTTGCCCTTCTTGCTTACTAGTTGCACTTTTCACTATTTATTAAAGAGCTCGTATACTCATCTTGCACCAGAAAAGTACCCTTCATCGAACAAACAGCCGGTTTACGTCGGTACAGCTTACAGTGCACAGACTATATATAATGAGTTATTTAATGACTTTCTGTTAATAGGTAAGTCATCATTCACAGCTAAACATGGGCGTGCTAGTCAATATATCAACTATGGAAGAGAAGTTGGAGCAGATGTGATAATTGTATCATTTCAAAATATGCAAAAGGATAAAGAGCATTTTAGCATCACAGAACAACTATTATGGGACACAAGCTTAACAACATTTCATACAAGGACCATTATAAACTTTGATCAGGACGTACTCTTTCTAAAAAAGGTAGGTGATGCAAAAGCTTCATGGGAATATGTCAAAGGAGAGTTCAAGCTTTACGAAGAAAACGATACTGATCCATATCTAGGGAATTGGGTAGGGTATAGAATGTGCAAGGTTGCAATATATTCTTCAGAAGATGAATATTTAGGATTTGTAAATGAAGATAATTGTAAGGAAAAATCAGGAATAAATAAGATGCTTGCTTGGGAGAATGGGGATATAAGGTTACGGATTAAAAAACAATCAAAACAGGGATTTTATTTAAATCGAAATAAGATTCCTATACTAATAAAATCTCAAATTAACAAATTTGGCTACCTAGAATTAGTAGATAAAAATACCGATCAAGTAGTGGTTTCCCTTCAGAAAAATTAGTTTTTATTCCTCATAGAAACTATATACTTACTAACCTCAAGCTTTCTAAGTTATTCTTGTTGCATGGTAAAAAATAAACTAAAAATAAGCAAAGTGTTTTATAAAGTGATATTACGTAATTTACTGTTTTTGCTACCACCTGAAATTGCTCACTCTTTGGTAATAATGGCGTTAAAAAAGATGCCCTGTAGGAAACCTATAGAACTACCTAAGTCTTTAAATGTAAACTTTTTTGGTAATAAAATTAGGAGTCCTGTAGGTCTTGCTGCAGGTTTTGATAAAAATGCGGAAGTTGTAAAGCCGATGCTCTCATTTGGTTTTGGATTTATTGAGGCTGGTACTGTAACTAAACATCCCCAATATGGAAACAAAAAACCGAGAATTTTTCGATTAATTAAAGATGAAGGAATAATTAATAGATTGGGATTTAATAATAAAGGAGTAGACTATTTTCTTAAACAGATAAGTGAAACTAAACTTGGTGATTGTATTTTTGGTTTAAATATAGGAAGAAACAGTACATCAAAGGACCAAATCAGCGATTATGTTGACTTAATAAAGATAGTATATGGAAAGAGCAATTATATAGTACTGAACATCTCATCCCCAAACACACCTAACTTGCGCGATTTGCACAATAAACAAGAATTATCCAAATTGTTGAAATCTATCACTCTAACCCGGAAATCAATCGATAGCTCTGAATCCATACCGATAATATTAAAAATTTCTCCAGATATAGATCAGCAAACAAGAGAAGATATCGCTGAGCTTACACTAGAATATAAAATTGACGGCTTAATAGTAAGCAACACTACGATAAGTCAAGATTCTTACTATAATGAGAGTGGTGGGTTGAGCGGTAGACCATTGTTTCAACTTTCAACTGAGTTATTGAGTGATATGTACAAGCTTACTAAGAGCAGAATTCTATTGATAGGATGTGGGGGAGTTTCAAGTGGTGTTGACGCATATGAGAAAATAAAGGCAGGAGCTTCTTTAGTCCAGCTATACACTGCTCTTGTATACCAGGGGCATCAAGTTGTGAACAAAATCAACCTGGAGCTTGCGGAATTGGTAAGAAGAGATGGATTTAGTAACGTTACTGAAGCAGTGGGTTGTATACATTAGACTGTACATTTTGGAAGTTATTGATATTGTTTTAATAAAGTAGAGCTAACTTTTTAGTGTAAAGGTATGATAGGGAGTACTTTTCTTTTGAATGATGAATATGAAAGTCTTGAATGATACAATATCTAAAGTTATTAATTATAAATTTACAAATCACGCAATACTAGAAGAGGCACTAACTCACCCAAGCGTAAATAAAAGGGATAGCGAAGACCAGATTGTAAGCTACGAAAGGCTAGAGTTTTTAGGTGATAGTGTTTTAAACATGGTCGTATCTGCTATGCTGTTTAAAATGTTTCCTGAAGAAAAAGAAGGGGCATTGGCAAAAAGAAAAACGGATTTAGTTTGTGGTAGTACCATTGCTAATGTTGCTAAAGAAATGGAGTTAGGTAACTTTATCATCATGAATAATAGTGAACGTTGCAACGGAGGAAAATGTAACTTAAAAAATTTAGAAAATTTGTTGGAAGCATTAATAGGTGCAATTTATATTGACGGCGGACTTGAGAGTGTTGAGAAATTTATTATCCGACATTGGGAAAAGCTAGCTAAGGACATCCTCGATCCTCCTCAAGATCCTAAAACTTCACTGCAAGAATGGACTCAGAGAAATAAATTACCTTTACCAAAGTATGAGCTTGTAAAACAAATTGGACCAGCACACAATCCTGAATTTACTATATCAGTTTGCATAGAGAGTTATGACAAAGTTTCTGCATGCGCTCCTAGTAAGAAAATTGCTGAACAAAAAACTGCTGAGTTAATGCTAGAAAAAATTAAAAAAACGACTTAGCTTAAGCAAAATAGCCGTTAGCATAAATTTAAAGTAAGCTAATAGCTCTTTAGTTCAGCTTACATATTTTCTTATCTCAGTCAAAATCTTATCAGATTGACTTTCGTCTGAATTTAAATCAGCTGCAAAGTGTGTAACATATTTTCCTCCAGGGCCAATAAGATATATTATCGAAGAATGGTTGATTTCTTCTTCTCCGTCTACTTTGCTTGCATATACTTTATACTTCGCAATTACTTCGTTTATTTTTTCTCTTTCACCAGTTAACATTTGTATTCTATGGTCAAATTGCTGCTGAAATTCTTTAAGTCTTTCCGTGCTATCACGCTCAGGATCAACTGTGATAAAAAATGTTTGTAGCTTATTGTCAAATTTCTTATCTAACTTTGCAAGTGTTTCTGAAATTATCCCAAGGTTCATAGGGCAAATTCTTTTGCATGAGGAAAATCCAAAGAAAATCATCATGTATTTATCTTTAAAATCACTACTGCGCAGAATCTGTCCGTCCTGATTAATTAAAGAAAAATCTCCGCCTATCTTAACTTCCGCATTGTGAATCGCTGCTGGGACAAATATGCCTTTTTTAGTGAAATAACAATAACCTAAAAAAACAACTGCTAATGCTGCTAGCACATTAGATAACAATCTTATAAACCTTACCATTAGAATGCTCTCAGTAAAATCAAATTGTATCTTTATTGGTTAACCTATTCAATATATTTATTCCAAAGTGTATTGTTAATTTTGTCTAACAGTTTCTTATGTTCATCAATTTCTTCACTATTTGGTGAATGTTCTCTGGGAGTTAGATTACGCACTTTATGCTGAACGAATGTAGAGTTACTGTCCTGATTGCATTCATTATCAAACAGAAAGGTTTGTAACCCTCCTGTAAGTTCAACATATACCTTTGCAAGTAATTGAGCATCAACTAGTGCTCCGTGCAATTCTCTATTCTCTAGCGATATATCAAAACGCTTACATAATGCATTCAAAGAAGCAGGTGATCCTGCGAATTTTTTCCTCGCAAGAGGTAATGTATCTAGCACTCTATCTGAGGAAATTAACCCAGCATTCAGCTTGCTTAACTCCATATTAAGGAACTTAATATCAAATTCAGCATTATGAATTACCAAGATGTCATTAGATATGAAGTCAAGAAATTCAAGTGCAACATCTGAAAATAGTGGCTTATCTTCCAAAAACTCCTCACTAATACCATGAATCTTAAATGAGTGGTAAGGTATATCTCTCTCTGGATTAAGATATCGATGAAATGTTTTACCTGTTGGAATACGGTTAATTAGTTCTACACATCCTATCTCAATAATTCGATGGCCAGACTCAGTGTCAAGACCTGTAGTTTCAGTATCAAGTACTATTTCTCGTAGCCTACTTTCCATAGGTGTAACTAATCTTACTTGTCATTTGCTGTTAAATTTTTATCGGTACTTGCCTTCTTATAGTTAATGGAAACAAGCAACCAGGTTGGATCTGATGAATTAATATTTTTTTTGAATTGCCATACATCCTCAACTTTGTTAATAGTAGACATACTACCTGATATGATGTCTCTTTCACCATTCTTAACGAAGTGAATTTGCTCTGAAAGGAAGTATACTGCAATAAATACTACGTTTTTTACTAGCTTTATTTCTAAGATTTTTTGTGAAACAATAGAAACAATTATAGACTCGTGTATCTCTTTACGATGTTTAATCTTATCCACAAAGCTATTATACAAATCTTTGTCCAGAAGAGATTTTAATTGAGGTAAATTTCCTTGGTTGAAATATTTAATTATTAATTCAAAAGCTATGCTTGAACCTTCTATAAAATTGGAAATAGAGAACTTTCTGTTTTTTTGTAATATTTGTTCATAAGTAGCTTCTATTGAACTTTTGTTATTGCTATAAGTATAATCTTCGATATTTTCTACCACATCCTCTTTACTTTGACTTACATCTAATACACCTGTTAGCTTTTTTAGATTGAGACTGGATGATCTTCCTAAAGAATTATATAAGCGTGAAAAAATAAACGCCGCTAGTAAAGCATATATTACAAGCTCTATCATGGTAACTTACTCCTTGATATATAAAGTATCTAAATATTATTAATTACTGATAAAAATATGTTTTTCATATTAACCTATAGTTAGGTTTACTATTCATTTGTAAATGGATATATTATATAAGAAAGTATTAAACATCTCAACTTAATTAAAGGAGACGTAAGAAATGTCACAACACAAAATGAAAATTCATGGTCAGTATGTCAAAGATTTTTCGTTTGAGAATCCAAATTCGCCATTCCTTCCTTCTAGTAAAGCTTCTGATATTAATGTAATGGTTAATATTAATTCAGCAAAATTAGAAGGAACAGAAAATAAAAAAGGAATAAGTGAAGAAAAGCCTTTTCATGAAATTACTTTGCATATAGAGGCCAAAGCAACGGTAAAAGATGAAGATGTAAAGGATGATATAGCTTTCATTTGCGAGGTAAAGTATTGCGGTATTTTTTCAATAGAAAACTTTACAGAGCTAAGTGAAGAAGAGGTGAGACAAGCTTTATTTATTGGTGGACCTACTTTTCTTTTCCCTTTTGCAAGAGAAATAATTGCAAGAACTACAAGTAGTGGTGGATTTCCTCCACTTATGCTAGATCCTATAGATTTTGAAACTATGTATCAGCAGCAAAGTCAACAACAAAAAAGTAGCGCTAGTAATTCCAATTTTAACTAATATAGTGTAATATATAGCTGAAAATAGCTGTGCTACTGAGGTACCAAAGGAGGAAGTATCTGAAATGAAGCAGAATATGTGTAATGATTTTGAAGGTAGTCTGTATGTCCACCAGTGCACACCGTTTTTGTCATCCCAGTGCGTGACGCTGGGATCCAGGTATAGAAGTGTTTGCAAATCATACAATTTGCAGGGGATCCTAGGAACATATGTCAAAAACAATGTCTATGATGAAATAGGCTGGATTCCAGCGTCACGTGCTGGAATTACATCATTAGTTGATTTTTCACTTAAAAATGGTTATGCAGGATGAATAATTCTTTAAACGCAAAAACAACTTTAAACATTGACGGGAAATCATACAACTATTTTAGCCTAAGTAGCGCTGGTAAATTCTTAGGAATGGATTTAACCAAATTGCCTTGCTCACTCAAGGTATTGCTTGAAAATTTATTGCGCAACGAAGATGGAGTAAGCGTAAAATTGAATGACATAAAAACATTAGCAAGTTGCGTCAACAAAAATATCAATCACGAAATTAGCTACAAGCCAGCAAGGGTATTGATGCAGGATTTTACAGGAGTTCCTGCTATCGTTGACTTAGCTTCAATGCGTAGTTATGTAAAGAAAAATGGAAGTAACCCAAGCAAAATAAATCCATCTGTACCTGTTGATCTTGTGATCGATCACTCTGTTCAAGTAGATAGTTACGGAAGCACTTCTGCATTTGGTAAAAACGTTACACTGGAAGTAAAAAGAAATTTGGAGAGATATCAATTCTTAAAATGGGGAGAGTCATCCTTCACAAATTTTAGAGTAGTGCCACCAGGTACTGGAATTTGCCACCAAGTGAATCTTGAATATTTAGCGCAAGTTGTATGTAACGATAGCGGAGTTCTATATCCAGATACCTTAGTCGGTACAGATAGTCACACTACTATGGTAAATGGTTTATCGGTTCTTGGTTGGGGTGTTGGTGGAATAGAAGCTGAGTCTGTGATGCTTGGTCAACCAATTAGTATGGTAATTCCAGAAGTAGTAGGATTTAAATTAATAGGAAGACTTTCAGAGGGAGTAACAGCAACTGATCTAGTGCTAACGATTACTAATATCCTGAGAACAAAAGGCGTTGTTGGCCGATTTGTGGAATTTTATGGTGATGGCTTAGATTGTTTATCTTTGGCAGATAGAGCAACCATAGCTAATATGGCTCCAGAGTATGGTGCAACTTGTGGATTCTTTCCAATTGATCAGAAGACACTAGATTATTTAAACTTAACTGGAAGGCCAAAAGAGTTGGTTAAATTGGTTGAAGTCTATGCAAAAGAACAAGGGCTATGGCGTAGTAATGACGAATTGGCGTTCTTTGACACACTGGAGCTTGATTTATCGAGCGTAGAGCCGGTAATGGCCGGTCCAAAAAGACCGCAAGATAAGGTTTTTCTTTCGCAAGTGGCAGAATCTTTTTCTAAATCATTTCCAGTTAATGAGTCAGAGGAAAGCGATAAACTCCAAGATGGAAGTGTAGTTATTGCAGCAATAACAAGCTGCACTAATACTTCAAACCCAAGTGTAATGATTGCTGCTGGACTTGTAGCGCGTAATGCAGTCAACCTTGGATTAAAATCAAAGCCTTGGGTTAAAACTTCTCTTGCTCCAGGGTCACAAGTTGTAACAGAATATTTAGAAAAGTCAGGGTTACAGGAAGATCTAAATGCTTTGGGTTTTAATTTGGTTGGGTACGGCTGTACAACTTGTATTGGAAACTCCGGTCCGCTTCATGAAGATATAGAAAGTGATATTAAGGATAAAAACTTGACTGTTGCAGCAGTTTTATCCGGTAATCGTAACTTTGAAGGAAGAATCCATCCTTTAGTCAAAGCTAATTACTTGTCATCTCCGCCACTTGTTGTTGTGTATGCACTTGCAGGTACTGTACAAATTGACCTGACAAAAGATTCAATATGCAAAGATAAGAATGGAAGTGATGTTTATCTCAAAGATATATGGCCAACAAATAGTGAAGTTGAGAGCTGTGTTAAAAGTGTTGTGACGCGTGAAATGTTCATACAAAAGTATAAGGATGTTTTTTCTGGTGATGAGCATTGGCAAAAGATAAGGTGTGAGAAAAGTGAAATCTATGATTGGGACGCGAAAAGCACTTATATACAAAACCCTCCCTATTTTGATGATTTATCGACTAAGAACAATAAAAGCAACATAGTTGATATAAAGAATGCGCAAATACTAGCGATGTTTGGCGATAGCGTCACTACCGACCACATTTCCCCTGCTGGAAATATTGCCTCAAATAGTCCTGCAGGCATATATTTAAAAGGTCTTGGAGTTGAACCGCAAGATTTCAATTCATATGGATCTCGCCGCGGTAACCACAATGTAATGATGCGTGGGACTTTTGCTAACATTAGAATAAAAAATGAAATGGTAAGCATCGAAGGCGGCTATACAAAATATATTCCTTCTCAAGAAACTATGTCGATTTTTGATGCAGCAATGCGTTATAAAAAAGAAGCTGTTCCATTAGTTGTTATTGCAGGAAAGGAATATGGCACAGGTTCAAGTAGAGACTGGGCAGCAAAGGGTACTGCACTGCTGGGAATTAAAGCTGTGATTGCAGAAAGTTTTGAACGCATACATAGGGCCAACTTAGTTGGTATGGGTGTTCTTCCACTTATATTCCAAAATGGAATAACCAGAAAGATATTTGATGGTAGTGAGATAATAAGCATAAAAGGTGAAATAGTGCCAAGTGGAAATTTAGAATGTATCATCAAAAGAAAGGATAGTTCTGAACAATCAATTCAACTCAAATGCTGTGTACAAACTACAATTGAGATGAAATACTTGACGAGTGGCGGAGTGTTGAGCTATATACTTACATAGTCCTCTTGAGCTATCATAATCATTAACTAGGATCTTTGAATCGATCCTAGCCCTTTACTTAAATAATAATGTATTCTACGTAAAGTTATGATATAATTTTACCTTACATATGGTAAAAGGTGTTTTGTAGATGATTATGATCAGTTCTATACAAGAACCTAACGCGTTACGAAAACGGTTGCAGGGATTTTATCGTGCTGATGAAAAAAGTTATGTACGTTATCTTGTAGAAAAAGCAGAACTTTCTGCTGATTCAAAAAACAGAATTTACAATATTGCAAAACAAGTTGTCGAAAAGATTAGAGGTAGTAAATTAGGCATTATAGATTCTTTTATACAACAGTACTCGCTTTCTGATGACGAAGGAGTAGCGCTAATGTGTCTTGCTGAGTCACTGCTTAGAATACCAGACGATTACACAATAGATAAATTAATCAAAGATAAAATTACCAATCAAGAATGGAATAAACACTTGGGGCATTCCTCTTCATTATTTGTTAATGCTTCTACTTGGAGTTTAATTGTAGGAAGCAGTATATTAAGAAACAATGGAGAGGATTCAAAATTCTATCACATAATTTCCAGGTTACTGAAAAATTTAGGAGAGCCAATAATCCGCAAAGCGGTGAAGCAAGCAATATCCATTCTTGGCAAGCATTTTATTGTTGGAGAAACTATAGAAAAAGCATTGGAAAGTATAAAATCAGATAACTATAGCAAGTATTTATGCTCTTTTGACATGCTTGGTGAATCTGCTCGCACAGTTGAGGATGCAGAAGAGTATTTTAATTTATACATGCATGCAATAAAAGCTATAGGTGAATCTGCTAATGTAAATGATTGCTTTAAATCTCAAGGAGTTTCGATCAAATTGTCTTCACTGCACTCACGTTATGAATTTAGCCAATTTGGTAATATAGCTGAAGAGCTGAGAGCTAAGTTGCTGGAACTGTGTCATGAAGCGAAGAAATATAACATTTCACTTTGTATAGATGCAGAAGAATCAGAAAGACTTGAGATGTCATTAGTTTTATTTGAGCAATTGCGTCTTGATGATTCACTTTCTAAATGGGAAGGGCTTGGCTTGGCTGTGCAAGCGTATCAAAAACGTGCTTTATCTGTTCTTGATTTTGTTGAAGACGTTGCCATTCGATCAAAGCATAAAATTATGGTGAGGCTTGTGAAAGGAGCATATTGGGACTCAGAAATCAAGCGCACACAAGAATTAGGGTTAATTGGTTATCCGGTATTTACTAGAAAAAGCCACACAGATGTATGCTACCTTGCATGTGCGCAGAAACTTTTAAGCAAAGAGAATCACTTTTATCCATGTTTTGGAACTCATAATGCTTATACTTTTGCTACTATAATAGAGCTTGCTGATAAAAATCATCCTGGATTTGAGTTTCAGTGCTTACATGGAATGGGTAAAAGTTTGTATGATTATGCAATTTCAGAACTTGCAACAAGTATCAATTGTCGTATATATGCACCAGTTGGTAAACATATTGATTTATTGCCATATCTTATTAGGCGCCTTCTTGAAAACGGAGCTAATAGCTCGTTTGTCAATCAAGTAAATGATTCTGACGTTAAAATTGAAGGATTAGTTTCAGATCCATTAGAAAAAGCTAAAAGCTTAGAATATGAGCCTCACCCAAGCATTCCGTTGCCACGAGATATTTTTGGAGAGGAAAGGCAAAACTCTCTAGGGATGGATATTAGCGATTCAATTACAGTTTCACAATTCGCAAATGATATAAGGGAATTTAGTGAAAAGAAATGGCAGATTGGCCCAATAATTGATGGAGAGTCGCTTTTTGACAGTGCTGAATTTATTGAAATAGTGAATCCTGCACATTTGAAAAATGTGGTTGGAGAAGTGTCAAGTGCAACAAGTGCTCAGGCTTTAAATGCTCTTGAAATAGCACATAGTGCTTTTACTAAGTGGCAGAATGTTTCAGCAGAAGAGCGCGCTAAATGCCTTGAAAAAGCTGCAGATTTGCTTGAGGAAAGGATGAAAGAGTTAATTTATATTCTGATTGTAGAAGCTGGAAAGATTTTGCCTGATGCAATAGCAGAAGTAAGGGAGGCAATCGACTTTTTGCGTTACTATGCAGTAATAGCAAAAAATAAACTGAATGATTGGAGGAATTTGCCGGGCCCAACAGGTGAAGATAACTTTATCTTTTTTGAGGGCAGAGGAGTTTTCTTGTGCGTATCACCGTGGAATTTTCCACTTGCTATCTTCATTGGGCAGATTTCAGCTGCGCTTGCAGCAGGTAATGCAGTGCTGGCAAAGCCGGCAGAACAAACACCAATTATTGCCTATGAAGCCATTAAGATATTACATGAAGCTGGAATACCAAAGAATGTATTGCATTTCGTTCCAGGGGATGGTTGGTATTTAGGTAAAGTATTAGTGCCAGATAATAGAATTTCCGGTGTAGCTTTTACTGGTTCAACACAAACCGCTCAAATAATTAATCGAATGCTTGCTAGCAGAGATGGTCCTATTGTGCCACTTATCGCTGAAACTGGTGGATTAAATGCTATGATTGTTGATAGTTCTGCTCTTTTAGAGCAAGTAACTATGGATGTTTTAATTTCTGCATTTCGCAGTAGCGGTCAACGTTGTTCTGCTCTTAGAGTGCTATTTATTCAAGAAGATATAGCAGAAAAACAGATAAAAATGATATGCAATGCGGCTCAAGAACTAAAGATAGGTGATCCAATACAGCTGAGCACAGATATTGGTCCAATAATTGACAAAGCATCTATTGATATGCTCACTAAACATACGGAGAAAATGTCAAGAGATAAAGATTCAAACCTTTTGTCCAAGGTACCCATGGATACAAATTCTTATAATGGTTATTTCTTTCCTCCATACATTTATGAGATACAAAAAATTTCGCAACTCAAGCAAGAAGTGTTTGGTCCTATTTTACATATTATACGTTTTAATAAGCTGCAATTAAATGAAGTTATAAGTGATATAAACAATACAGAATATGGGCTGACGTTTTCTTTGCAGAGCCGCGTGCAAAATCAGATCGATTTAATAAGCAGGAAAATATCAGTTGGAAATGTGTACATCAATCGCAATCAAATAGGTGCAGCAGTTGGAATACAACCATTTGGCGGTAGAGGATTATCAGGTACCGGACCAAAAGCTGGTGGTCCTAATTATCTGCAACGTTTTTCTACAGAAAAGGTTGTGAGCATCAACACTACAGCATGTGGTGGTAACATTACACTTGCGTGTTTGGATTGATTTGCAATTCCTAAATTGGAAGTTCGTGCAGTTGTGTCTGCAGTACTGAAGTCTAAACTCATACACTGAAGGGATAGTTGTGATTCTAAGAAGGCTTCAAAGAAAGTCTTATCTTTAAATAAAAGAAAAAGGTTGCTATAATTCTGATAAAAGCACTATAAACAAAATGAATGTGAAAAGTATCTTATTAGCGTTTTTAGTACATTCTATATTAGGTTTGTCATTATTTGCAGCTGACCCTGTTTTACTCAATTGTATTGAAACTCCAGGGATTTATAATCTTGAAACAAGGCCAAAAAGCTTTAACTCTTCAAATAATTTAAGAAGAAAACCTGGCTCTCCAAGTAGTGCAGCAGGAGAATTAATAAGTGTAGTGGGTAGAGTTACTGATGTAAATTGCTTACCAATACAAAATGCTGTAGTTTCTATGTGGCATGCAAATTCACGTGGTATGAGCCATTATGATGAGAATGTAGAGGATGATCCAAATTTTGCTGGATCAGGAAGATTTGTAGTAAATAACCTTGGCTATTATAGTTTTATTACAATAGCACCTGGAAAAATCGGTGATAGGGCTCCACACATCAACTTTTTGATTCAACATCCAGATTTTCCAGAATTCACAACACAAATGTTCTTTGCTGATCATAATTGCGACAACTGTGCTGATTCTGTTCTTGGGGGTCTTATTGATAATGGGTTTGCAAGCCTTCTGATAGCACCATTTACTTATAACAATCGGGCCATTAAGACCTACACATTTAATATAACCCTAGGTGGATATAACAAATTTTCTGATAAAAGGTAAAAATCCTTGCGTATGAAGGGAGCTCATAGTAACTTTAAGTGTTATTGTACTTGAAACGTGCATGAAAAATATCTTGCTAATGTTTTTACTATGTTTTATGTACAGTTTACAATTATTTGCAGCGGAGATATCAACGATGAAGATAACAATTTCTAAGGCTTTACCTAATTTTGAGACGCTAGTGGTAGGTTTGTTTGAGGGTGATAAGTTCATAAATAATGTTCTACAAGACAAGCAAGTTGTAGATAATATCAAGAAATTTAGCGACTTCAGTGGAGGCTTTGGTGAATTTTTCTCCGTCACTTCATCAGAGGGAAAAAATATTATAGTTGCTGGTCTTGGCAAGAGAGATGAATGGAATGAAAGCAAAGAATTAAATATTGGCGGTAAAATATATTGTGAACTAAGCAGATTAAGAATCAAAAGGGCAGCAATTTCAATCGAAGGCAATGTAGCGAGTGTTGCATATGGCGCATTTTTGCATAGTTTTAGGTTTGATAAGTATAAAACTAAAAAAGATGAAAAAATCACAGAAGTGGAGGAGATTACAGTATTAGTAGAAGATGAACAATTAAGTGATGCTGAAAGATCGTTTGAACGTTTAAAACAAGAAGGTGAAGGCATATTTCTTGCACGTGTTTTTACTACTGAGCCACCTAACATCTTATATCCCGAATCCTATGCTAATCGTATAAAAGATGAACTTACTAAACTTGGCCTTGAAGTTGAGGTGCTCGATAAAAAGCAGATAGAAGAGAAAAAAATGGGAGCTTTGCTCGGAGTAGCACAAGGAAGTAGTAAAGAGCCAAAATTAGTAGTGATTAAATGGGACGTAGCCTCTAAAGAACAAAAGCCTATAGCTTTTGTGGGCAAAGGTATAACGTTTGATACTGGTGGAGTGTCACTAAAACCCTCACGTGGTATGGAGTCAATGAAATATGACATGGCAGGCTCTGCCACTGTAGTTGGAGTGATGCGTACTTTGGCTGGACGAAAAGCAAAAGTAAATGCAATTGGTGTAGTTGCACTTGCAGAAAATGCAGTGGGCGGTAATGCTCAAAGACCGAGCGATGTAGTTACTTCAATGTCTGGACAGACAATAGAAGTTTTAAATACCGACGCAGAGGGAAGACTAATACTTGCAGATGCTTTGTGGTATACACAAGAGAGGTTTTCACCAAAATTTATGATTGATCTTGCAACTTTAACTGGTGCTATTGTGGTTGCACTTGGAAATAACGAATATGCTGGTCTTTTTTCAAATAATGATGAATTGGCAAGTCATTTGATTGATGCAGGAAATGAAGTAAATGAAAAATTATGGCGCTTTCCTATGAATGAGACTTATAACAAAGTTATTGATTCGCCGGTTGCTGATGTCCAAAACATCGCTCCTGCAGGTTCTGGTGGAGATAGTATAATGGCTGCACAGTTTCTACAGCGTTTTGTAAACGACACTTGCTGGGCACATTTAGACATTGCAGGCACTGCTTGGCACGAAAAAGGCACTGATATTTCTCCAAGAGGGGCAGTAGGTTTCGGTGTAAGATTGCTCAATAAGTTGGTTGAGAAATACTATGAGGTTGATAATTAAGGATCTTTGTATTGAATTTATAGCTTAATTTACGGCTGCATGAATGTCTATTGATAAGACGTAGAAAATGATATCATCTTCTTTTTGGGGGATTCTAAAGTTACGTACTTGAGCAGCATCAAGAGAAAGTATTTTGTTCAAATGATGATTGTAATGATGGCCTATTAAAACTTTAAAGCTATTTAGCATTGACGGTGTATACTTAAGTGTTAAAATAAAATAAGAAGTTTTTAGGAGTTTATATGGCAGTAGGTGGGAAAGCGAAAACAGCTAGTAAAAATAACCCTACTCAACGTAAGAAAGCTGAACAAAAAATGTATAAGGATAAACCGGTAAAACCGGTTAAGTATATAGACCGTGATTCACGTATGAACTATATGTCTGCTCAATACGATAACGGCAATCTAGTTGAAGATGAGGTAAGTGGTAACCCTATAAAGTGGGAAGCTGTATAGTGAAAGTTACTATTAACTCTAAGGAATGTGAAGTAGAGCATGGGCTCACTATAATCCAAGCTTGTGAAGCTGTGGGCATTGAAATTCCACGTTTTTGTTATCATGAGCGTTTAGCAATTGCTGGTAACTGCAGAATGTGTTTGGTTGAAGTTGAGGGTGGTCCTCCAAAACCAGTAGCTTCCTGCGCAATGCCAGTTGCAGAGGGTATGGTGATTCACACCGACACTCCCAAGGTAAAAAAGGCACGTGAAGGAGTGCTCGAGTTTTTGCTGATTAATCACCCACTTGATTGTCCGATTTGTGATCAAGGTGGTGAGTGCGATTTACAAGATATAACAATGGCCTATGGGAAAGGGAACAGCAGACTTGATGAGCATAAGAGGGCTGTACCGAAAAAACATTTTGGTCCACTGATTGAGACTACAATGAACAGGTGTATTCATTGTACTCGATGTGTTGGATTTCTGTCTGATGTTGCAGGTACAAATGAACTTGGAGGAATTGGCAGGGGAGAAAATATAGAGATTAGTACTTACATAAAAAGGCATATTAGCTCTGAATTATCTGGGAATATTATAGATCTCTGCCCTGTGGGAGCCTTAACTTCAAAGCCTTACTCTTTTACAGCGCGCCCATGGGAGCTATCACATTGCGAAACTATAGATGTGCTGGATGCTGTAGGGAGCAGTATTAGAGTTGATTATCGTGGTCCTGAAGTTATGCGAATATTGCCAAGACTCAATGAAGAAGTGAACGAGGAATGGATATCAGACAAAACTCGTTTTGCTTATGATGGACTCAAAGTACAACGCCTCGATCGACCTTATATAAAAAAAGAGGGCAAATTAGTGCCAGCTGATTGGAGTGAGGCATTGACTCTTGCTGCGAAAAAACTAAAGAGTACAAAACCAAACAAAATAGCTGCAATTGCAGGTGATTTAGCAGATTGTGAGTCTATGCTCTTACTAAAAGAAATGATGTATAAGCTTGGTTCAGCAAATATAGACTGCAGACAGGATGGAGCAAAACTTATACCAAATAATCGTGGATCTTATGTGTTCAATACCACTATCGAGGGCATAGAGAATGCAGATTTGTGTCTGCTTGTAAATACAAATCCCAAAGTAGAGGCACCAATTATTAATGCACGCATAAGAAAGAGATATTTACAAGGTAATTTTCCTATTGCAAGCATTGGCCCTGACATTGAGTATTTGTATCATGTTGAGAAGTTGGGCAATAACCCAAATATTTTAGACGAAATAGCAAAAGGAAATCATAAATTTTGTAAGCTGCTGAGCACTGCCTCAAACCCTATGCTCATCATCGGTCAAGATACATTAATGAGAGATGATTCTGAGTCAATTTTAGCTCTGGCTGGTACAATTGCAGAAAAATTCAACATGATCAGAGATGATTGGAATGGCTTTAATGTGCTACATAAAGCTGCAGGAAGAGTTGGTGGACTCGATGTTGGATTTGTTCCTAAAAAAGATGGAAAGGATGTTAGTCAAATATTAAAGCAAACAGAAAATGGCGAGGTAGAAGTTGTTTATCTTCTTGGCGCAGATGAAGTTGACACATCAAAGTTAGAAAATACATTTGTAATTTATCAAGGCCACCATGGTGATAGGGGAGCACATATAGCAGATGTCATTCTACCTGGAGCTGCATACACAGAAAAATATGCAACTTATGTAAATACTGAAGGGCGAGTACAGAGAACAAATTTAGCTGTTTTTCCTCCTGGTGAAGCAAAGGAAGATTGGTTGATTATAAAAAATTTATCCCAATATTTGGGTCTTTCCTTTCTATATGATAGTCTATTTGATGTTAGGAAAAAATTAGACACTATTGGTCCACAGTTTAGAGATGCTGACCAATTAGTAAAAAATAAATGGGTATCAATTGCTTGTAATGAGATCAAATTAAGTAATATCCCTTTCACTCTAAAAAAGTATGATTTTTATATGACAGACTCAATAAGTCGCGCTTCAAAAATAATGGCAGATTGTACTAAAGCTTTCCATGGACACGCTGATTAATATCTTATTTGTTTTAGTACCGCTACTGCTTTCAGTTGCATATTTAGTATATTTTGAGCGCAAAGTTATTGGTGCAATTCAACTGAGACATGGTCCAAGTGTAGTAGGGCCATTTGGTTTATTGCAGCCGTTTGCAGATGCTATCAAATTGATAATTAAAGAGCCGATAATACCATTTAGAGCAAACACCATACTGTTTATTATGGCTCCAATGATCACCTTTATTTTAGCATTAATTGCCTGGGCAGTTATACCGTTTGGAGCTGAAATAATTACAGAAAACGGACAGCAGGTAGTAATCCCTAAAGTAATAGCAAATATTAATGTTGGAGTGCTTTATGTGCTAGCTATATCCTCTTTGGGAATATATGGCATTATTATTGCAGGCTGGTCTAGTAATTCTAATTATGCATTTCTTGGCGCTATAAGGTCAGCTGCTCAAATGATTTCATATGAAGTTTCAATAGGTCTAATAGTTGCTACAGTTGTTATTACAACTGGCACATTAAATCTCGGAGAGATGGTGGTAGCGAAACATAATATGCCATTTTGGATTGATTTGCTACTAATGCCTATAGGAATAATATTTTTTATTTCTTTGCTTGCAGAAACTAACCGTCACCCATTTGACTTGCCAGAAGCTGAAGCAGAGCTTGTCTCTGGGTATAATGTTGAGTATTCATCAATGCCTTTTGCTCTCTTTTTCTTGGGAGAATATGCAAACATGATTTTAGCAAGTGCTATGATGACAATATTCTTTCTAGGAGGATGGTATCCTCCGCTAGAGCTTGGTTTACTGTATAAAATTCCTGGTTTAATCTGGTTCATTTTGAAGATAATTATACTTTTGTTTATATTTATTTGGATTAGAGCTACAATACCTCGCTATCGGTATGATCAACTCATGCGTCTTGGTTGGAAAGTGTTTCTACCGATATCGGTGCTTTGGGTAGTACTCATTTCAGGAGTGTTGCTTTTTACTGGGAATTTACCTGGATCCAATGTTTAATTTTCCAAATACAAGATTAAGGCGTAGGCGCTCAGGCAAGTGGGTTCGCAATTTAACAAGTGAAAGCACTTTATCAGTAAATGATTTAATTTTTCCCTTATTTGTTCATGACGGAGAAGGAACAACTGAGCCGATTTCTGGCTTACCTGATATCAAATGTTATTCAATAGATGGGCTGGTTTCCATAGCTCAGGAAGCTAAGGATTTGGGAATTAATGCTGTTGCAATTTTTCCTGTAGTTGATAGTAAACTAAAATCTGAAAACGCCGAGGAAGCGTATAATCCTGACAATTTAATCTGTAAAGCAATTCGTGCTGTAAAATCAAATGTGCAGGATATTGGCATTATTGCAGACATTGCACTAGACCCATACACTACTCACGGTCATGATGGCATTTTAAAAAGCGGTGGGATAGATGTAGAAAATGATAAAACTGTGTCAGCATTATGTAAGCAAGCGCTTGTTTTAGCAAAAGCAGGATGCGATATAGTTGCTCCTTCTGATATGATGGATGGCAGGATAGGAAAAATAAGAAAAGCATTGGATGATAATGATTTTCAGAATGTATCAATATTGTCATATGCAGTAAAGTACTGTTCTAGCTTTTATGCGCCATTCAGGCAAGTTGTCGGTTCGTGCGCATCATCAAAATTCATCGACAAAAGTGGTTATCAAATGGATTATAGAAATGCACACGAAGCAATCTGCGAAATCGAAATGGATATAGATGAAGGCGCAGATTTTATAATGATAAAGCCAGGTATGCCATACTTGGATGTAATAAAAACAGCAAGTGAAAAGTTTAATTTTCCGATTTTTGCTTACCAAGTAAGCGGCGAATATGCAATGATAAAAGCTGCAGCAAATAATGGATGGCTGGATTATGACAGAGTGATTTATGAGTCTTTAATTGGTTTTAAACGTGCAGGTGCAAGTGCAATATTTACCTATGCTGCACTTGATGTTGCAAAAAGTCTTAGCAGTGTGGAACATCTAGATAGGTAGCTGGCCGAAGTGACTTGACAAACCTTACCACTTTCCTTATCATATCAATAAGAGTATTTATCCTTGTTTTCGATCCGCGCGGGTTCAATAACAAAAATTCAGTAAAAAACTCAGATATTTATTGGCAAATTATATAAAAATTATAGCGGCTGCATGTCTTTTTTATTTTTTCTACATTCAGCCAAAACAAGCTTATTTTAAGCGTTAGCACATTATTACAATGCCAATTTACATTATAAAACTCACTACTGGGGGATTCTTTCGCCTTTTTCTAGCTTGGTAAATTTTTTAATATTTATAGTTAAAGCTTCAGGCCAGCGCGTGACGCATAGCTATACGGAGCTTGAAGATATCATTCAAGTAGCTGACACTGGAATCCAGGAATTTTTTGAGCACAAAGGAGATCTGATTCTAAGTTTTTATTTGTAAGAAACCAGTGTCAGCTACTCGGATGACAATAAGGGGATAGCACTGGGATGACAAAAAAGGAGGCTACTAGTATAAAGGGGCAACGGTTTAGATCGTTTTTAACTATTTGCCTTTTTTCTATGCAAGAAGTGTATTGATAAGTCCATTACAATTCAGTATTGTGAAAAATATAAGTTAAGTGTTAGTTAGGACATGGGGATTTTTTTTCAATTTTTGGGTAAGGTGCTAGGCAAGGTTTTTCCTGCCAAAATAATAAGCTCTTTTTTGGGAATAGGATATTTACCAGGTTGGCAGCATTATTGGTCTTCTTTTCTAATATTATTTATTACCGACATTATATTAATGCTTACATACGGAGGTGATTTTATACTATACAAAATGCCGAATTCAGGCATAGTTGTAGCTGCTATTTTTACCAAGCTAGCGATAGTTATGTTAGTGCTGCAGTTAGTTGGAATATCAATTTTCCACATTCAAGATCCTTCAGCTAGCAGTGATGAGAATATAGTAATACAAATAGCATCAGGACAAGTGCTGACTGTTGCGCTTTCGATGCCGGCAATAATGTCAATTTATTATATTGTAAGTAAATTCTATTTAAGTATATGCAAGGCAATACTTCAATGTCCATTTTGGTTTAATGATCTTATGCATTTGTTCTTTTTCTTTATAATACCTTATTTATTTTTTAATATTGTAGAAGTAATAAAACCATGGCCGATAAGTACGATACAGCTTAGTTATAACAATGCAATATCAATCACATTTGAAGGGATTTTTCATGTGTTTTATGCAGTGATTTTATTGTACTTGACTGCATTTATATTCTGCGATCTGACTATGCATGATGCGATTGTTTTAAATAAAAGCATATTTGAGTATGTAAAAGAAAGTTCAATAGCCTTGAGTGACTATTTCCATGGCACTATTAAAAAAATAAGTATAGAATAGTACTTATTTGCTTATATATTCAGTTTAAAAGATATACAGTTTGCGTGAATCTACAGGATATAATAAAGGGATTACAAGACTTTTGGGCAGATGAAGGGTGTACTATACTTCACCCATATACGTCTGAAGTTGGAGCTGGAACACTACATCCTGCAACAATCATGTCAGCGGTTGACGAAAAACCAACAAAAATTGCGTATCTGCAACCAGTAATCAGACCTGCAGATGGGCGCTATGGCGACAACCCTAATCGCTTATATCAGCATCATCAATACCAAGTTATAATCAAACCATCTGGCAGCAATTTGCAAGATGTCTACTTAGACAGCTTAAAAGCTCTTGGTGTATCAATAAAAAAATATGATATTAAGTTTATTGAAGATGATTGGGAGAATCCAAGTGTTGGCGCATCGGGGCTTGGCTGGGAAGTTACGTGCAACGGAATGGAAGTAACACAACTTACTTATATACAGCAAGTGGGAGGCATTGACTGCAGAATAATTCCTGGTGAGGTGGCATATGGGTTGGAACGTTTAGCAATGTGCATACAAGGTGTAGATAATGTTTACGATGTAATTTGGAACGATAATGGTGTAACTTATGGAGATGTTTTTAAACAAAGAGAGTATGAATTTTCTTACCTGGCACTTGATTATTATGATACTAAAGTAGTACAACAGCAGTTTGAGGACACAGAAAAATTGTGTAAATTCCTTATTGAAAAAGAATTGCCGGTAGCAGCTTATGACCAATGTATTAAAACTAGCCATCTACTTAATTTGCTTGATGCAAGAGGTGTCCTTGGTGTGAATGAACGTACAGCTTATATTGGTAGAGTGAGAGAGCTGACAAAAAAATCCTGTGAGTTATATAGAGCTAAGTAGAATATGTCGTCACAATTATTGTTTGAATGTCTTTCAGAAGAAATTCCATCGAGAATGCAGAATTCAGCTGCAGCTCAGATTAAGAGCTATATTACTAATGCTTTCAGTAAAAATAATGTAAAGTTTGTATCCATAGAAGTTTATGTGACTGCACGTCGCATTGCTCTTTTTATCGATGGCGTAAGTGCTTTAGAGCTAAAAGATTCTAACAGTGAGATTAAAGGACCAAGAGTTAATGCACCGAAAAGTGCTATCGAAGGTTTTTTGAGAAAAAATCGCAAAGTTGAAGAAGATTTACTCGTTCGCAAAGTAAACGATGAAGATTTTTACTTCATTAAGAGAGAAAGCTGCTTATTTAACATCAACGGGTTTCTCAAAAATCAACTGGAGGAAATGCTAAAAAACTTTTCTTGGCCAAAGAGCATGAGATGGAGTGAAAGAAAAGAGAGATGGGTTAGGCCAATTAAAAATATTCTATGCATTTTAAATGACGAAATAATACCTGTATTTTTTGCAGGGATTACAACATGCAACGTAACGTATGGTCATAGATTTCTTTCAGGTGATGCAGTACTTACTGTTAAAACACCCAAAGACTATTTTGAATTGTTAGAAAAAAATAATGTCATTCTCCAGTCGGACAAAAGAAAGCAATTTATACTAGATCAGATTAATAAGTTTACAAAAGAGGAGAACTTACAACTTGAAAAAAATGATTATTTGCTTAATGAATTGGCAGGGCTTATAGAGTGGCCAATAGTATTATTTGGTAAGGTAAAATTATCAGAATTACCGAAGGAAGTAATACTTAGTATAATTAACACGCAGCAAAAGTATCTTGCTTTAAGCGACGGACAAAAAATTTCACATTTTGTTACTGTTGTAAATGTTAACAATAATGAAGTTGTCAAAGGCCATGAAAGAATACTAGAAGCACGTCTTGCTGATGCCCAGTTTTTGATATCTCAAGACAAGAAGGAAAACCTGGATTACTATGTCAAAAAATTGAGCTCTATTTCATTTCATGCCTTGCTCGGTAGTGTAGAAGAAAAAGTGAAGCGTATTATTGCTCTGTCAAAGTATATAGCGATATTTATTCCACATGCTTCATTAATGAAAGTTGAACGTGCTGCATATTTAGCAAAGGCAGATCTTGCAACGTTGATAGTGAAAGAATTTCCGGGATTGCAAGGAGTAATGAGTGGATATTATGCTTCTTACTTTCAAGAAGATAAAGAAGTAGTAGAAGCTATAACTGAGCACTATAAGCCAATTGGATCGGAGCAAGAATGCCCTAGATCTCCTACTGCGATTGCTGTAGCTATTGCAGACAAAATGGATAGTTTGGTTGGTTTAATTGCAGCAGGTGAGAAAATCTCTGGTTCGTATGATCAGTTTGGTTTGCGGAGAATGACAATTGGTATAATTAGAACAATACTTGAAAATAATTTGCATATTCCAATTAGACTGCTGATAGATAAGTCAGTATCTTTATGTTCAAGACTTCTATTGAATAAAAATATAATTCCAGTTGATAAGCCAAGTGAAAAACAAATTTCAGAGCTAGTATTTAAATTCTGCTTAGAAAGGTTCAAGGTTATTTTAAAAAATAGAAATATAAGGCAAGATGTTGTAGATTCAATAATATATAAAATCGATATTAATGATCTGCTAACAGCAGAAAAACAAACTGTTATGTTGGATTATTATCTTAGTACACCAGAAGGTGAACATGTTCTAAGCACTTATAAAAGAGTCAGTAACATAATAGGCAAAGTAAGAAAAAATGATGGCACTACTTATAGTGCATCTTACAATAAGAAGTTTTTGATTGAAAATGAAGAGGTTGAGCTATCAAATTGTGCTATAGCTGTGTGTAAAAACATAAAACAGGCGATAGAAAATAACGACTTTAATATAGCGCTTGATGAACTTGCTCATTTTGCTCCATTTATTAATCAATTTATGGACAATGTAAAGATTAACTGTGATTCTAATGAACTCAGAATAAACAGGTTATCTTTACTTGTAAATGTTATTTCTACTTTTCATTTAGTAGCAGAGTTTAACCTTATACAGGTTAAACAATTGATAAATGTTCAGGCAATATAAGGAACAAATCAAATCATCTCCACAGTCCTGTGGCGTGTATAAGATGGTTGGAGATAAGGATAAGGTTTTATACATTGGTAAAGCAAAAAACTTGAAGTTGAGGTTATCCGACTATCTTCAATTCGAAAACCTTTCTGAACGAATCAGAGTAATGATCTCACAGGTTATTAAGGTTGAAATATTCATCACTGAGAATGAAATCGAAGCATTGCTTCTTGAAGCACAGTTAATAAAATCGTTAAAACCATCTTATAATATTTTGCTTAGGGATGGAAAATCTTATCCTTATATAACAATTTCTAAGCATGATTATCCAAGAATAGCGAAATATAGAGGTAAGTTTAAGAAGAATGAGTTTCATTACTACGGCCCTTTTCCATCTGCTGCTGCTGTTAAGAACACTATATTATCATTGCAAAAAGCTTTTCTCTTAAGAGTATGTTCAGATCAATATTTCTCTTCAACAAAAAGACCATGTCTTGAGTATCAAGTTAAGCGCTGTTCAGCACCATGCGTAGATAAAATTACAAAAGATGATTACTGCAAATCAGTAAAACAAGCACAAGATACTCTGCTAGGAAGGAATAAAGAAGTGCAAAGACAGCTATTTTCTACAATGGAAAAGTGCAGTAGGGAGATGAACTACGAGCTTGCTGCTGTCTATAGAGATCGATTGAAATTTCTTCAGCAAATTCAAATGCAGCCAATGGATTTTTCTTTTGAAGAAGATGCAGATTTCTTTAGCGTTATACGTGAGGCAGACTTAGCATGCATTGGTGTACTATCTTTCAGAGATAAAGGTAACTATGGAAGCATTCCTTACTTCATTGAGAATTGTAGTGATCACCCAAATGATGAAATTTTATCCACCTTTTTGGTCAATTTGTATAATCCAGTTAGCACACCACCAGCACAAATTTACGTTCCCGATTTTATTAAGGATAAGGAAATTATAGAACAAGTACTTTATGCTCTTACTCAAAAATCAATAAGAGTTTTGCATACGAAAAATAGTAAAGAGCGTGATTTGTTGAATTTTATTTACAATAATTCTAAGCATAGCCTAGAGCAGAAGCTTACTGATTATAGAAATAACCTAGAAAAGCTCGAAGAGCTTAGGAAGATTTTCTCGTTACCAAATATTCCAAAGCGTATCGAGGTTTATGATAATAGCCATATATCTGGAAATCAACAAGTTGGTGTGATGATTGTTGCAGGGCAGGAAGGTTTTTTAAAAAGTGAATACAAAAAATTTACTATAAAAGAAGAAATTTCAGGTGATGACTATAAAATGATGAGAGAAGTGCTGACTAGACGTTTCTCTGGCAATATAAAAGATATAATCCCTGATTTTTTACTGATTGATGGCGGTCCAGGACATGTTTCCATAGTGCATAATGTGTTGGAAATATTGAATATAAAAGTTCCTTTTGCTTGTATGGCGAAAGGTCATGATCGTAATGCAGGAAATGAAAGATTTTATGTGCCGGACAGAGAAGAATTTACTCTAGCAAGTGACAGCAAGGTCATGCTTTATTTACAATTGCTGCGTAATGAAGCTCACCGTTTTGCGATAACTTCGCATAGAAAAAAACGCGATAAACAGTTTTTTGCTTCACAATTAAGTAAAATATCCGGTGTTGGCAGTAAAAGAAAAAAGGCACTCATGTCTCATTTTGGTTCGGTAGAAAATATAAGCAAAGCTTCTCTAGCTGAAATTCAAAACGTACCTGGAATTAGTAAAGGTTTAGCAGAAATCATTCTTCAAAACGTGAATTCTAAGAAAGGTACTTCTAAATAGGTACTCTAAAATTAACCTTTATTTCTTCTTAATAAGACATAAAAAGCTCCTTTGCCACCATGTTTTTTTATGGCTTGCTGATAGTATAAGATCATATTCCGAACTTTTGTGTCATTCAACCACTTATTTAAGCTATTCTTTATAGTGTCTATTTTATCTGTACTATTACCATGCCCCGTAATTACCAATAAGCACCTATTCCCTGCTTGATAATTTTTGATAATAAAATCTATCAATTTACAATAAGCATTATCTATACTATAGCCGTGCAAATCGAGTTTATCGCTTATAAAATATTTGCCCCTATCGATCTTTAATTTTGTATTGTAGTCAAGACAAAATGATGAATCACCATTATCGGTATTAAGAAAATTTCCTTGTAAGCCAGAGATATCTTTATTGATAATAGATTTGATATTTATTTTGTGATCAACTTTCAAAGTAACTTTTCCACATTCTATTGGCTTAACATTTTTTTGCCAATCTAACTCGTCATCTGACATAAATTCATTAATTGAACTGCATAATTTTACAACAATATATAAACACAGTAAAATATTGCTTATTCTATAAAAAACTGATTTTCAATAATGAGATGAAATTATCAAAAGCTAATGAGAATTTTTGGCTATACGGAAAGCACACTTGTATCTCAGCATTAAGAAACAAAAATAGGCGGTGTATAGAACTGTTAGTAACAGAAAATTTCTACAGAGAATTTGAGAAAGAAATTAAACAATGTGAAGATAGTAAGGGCATTAAAGCTCGACTGGTAGAGAACAAAATATTCAATGATATTTTACCCAAAGGTGTAAATCACCAAGGAATTGCTTTAAAAGTTGCTCCTATTTTTCACAGCTTAAATATTGAAGAAATAGCTGAAAGCTCAGGTGAAAGCTCTACTATAGTCATTTTAGATCAAATTACTGATACACACAATATAGGATCGATTTTAAGAACCTCAGCTTGTTTCAACATTGATGCATTGGTTTTACCACATCACCATTCACCGAGCGAAAATGCATCTATCGCAAAAGCAGCAAGTGGAGCACTGGATATTGTCCCTCTAATATACGTTACAAGCATAGTAAAGACGATGGAGTCTTTAAAGAAGATAGGCTACTGGTGTTATGGATTTGATTGCAATGCCAAGGAAAATATAGATGAAATAAAGAACTTTGGAGAAAAAAGAGTGATTATTTTTGGTTCTGAAGAGAAAGGAATGCGGAGATTAGTGAAAGAAAGTTGTGATTATCTTTTAAAAATCCCAATGTCAAACGTAATTGATAGTCTAAATGTTTCAAATGCAGCAGCAATAGGACTATATTCCATTTACATTAAAACAAAAATAACTGCAAATTAGTTGCAATGAAAAATATACTTCTTGCCTGTTATCAAGACCGTTGGAATCTAGAAAAAAAGAATTCCATTTTAGCTTCACATGCACAGCTGGAAGATGTCATCCCAGTGCGTGACACTGGGATCCAGTTAAATTTGCGAGTGTAAAAAAATATAACGTTTCTGATGATGATGGAAAAATGGATGCCAGTGTCTGGGCACTGGCATGACATCTTCCTACAGAATAATGTTCGTACAGCTGTGTATCACATGCTGGAATGACAACAGTGAATGACATAGCGAGATATCATCTACTGGCACTTACGACCAATACCAAGAAAGTGCTTCACTTGAATCTTTTGGAATTTCAAAAGATGGCAACGCTATCTCTTTTATCTCTTTTGTAAGCCAATCTCTACCATCGTTTCCAGCGTTTTCAATAGCTTTCCTGAAACTGCTCCCTAGTACAGTTTTAACAGCTTCAGTGACGTCATCATCATCTAGAGCTTTTGCTATTATAGTTAACTCAGTTAACTTATCATTTAAGTTAGCAGGCATCTTATCAGTCTTAGCCTTTATTGCATCTACATTAGTTTCAATACCTGCGATTTTATTAGTCGCAGTTCCTAAATCAGCAGGCATCTTATCAGTCTTAGTTTTTATTTCACCTACGTTAGTTCCAATAGCTGCGATTTTATCAGTCTCAGTTTTTATTGTAGTTAAGTCAGTTCCTAAATCAGCAGGCATCTTATCAGTCTTAGNNNNNNNNNNGTTTTTATTGTAGTTAAGTCAGTTCCTAAATCAGCAGGCATCTTATCAGTCTTAGTTTTTATTTCACCTACGTTAGTTCCAATAGCTGCGATTTTATCAGTCTCAGTTTTTATTGTAGTTAAGTCAGTTCCTAAATCAGCAGGCATCTTATCAGTCTTAGCTCTTATTTCAGTAACATCAGTAGATTTTGCTAACTTACCTAACTCAGTTTCTAAATCGTCAGGCATCTTATCAGTCTTAGCCTTTATAGCAGCAACATCAGCTCCTAAGGTATCTGTAATCTTATCAGTCTTAGTTTTTATTGAATCTACATTAGTTCCAATACCTAATAATGTAGCAATTGCACCTTCAGTCATGAACTTTGTTGCTGTAGCACTGTAATCTATTTCATCAGCACCATTAGGTTCATACCTAAAAGTGTTGAAAACACTAGTATTATCTACACCAAAGGTATACTTATTACCTGTATTATCTTCATAAATTATATTTTTAACACCAGCTAGATCTGTTGCATCAGTTTGTCTATCTACTTTTTTAAAACTTAAATTAGCCGCCATATCACACTCTCCGTTAATTATAAAAACCATAATGTGCATGAAAATAATATAAATTCCGTAAATACTAGATTTCGCATAAGATTTCCTTGAAGCTTTTCGCTTCAGAATTCTTCTGTTGCCGTCCCAGCCCCCCCCTTTCATTCCAGTCCTCTCTTCTGTCATCCCAGTGCTTGACACTGGGATCCAGGTGCGGCCACTTATTTAAAGTTAAGTTCCAGTGTCTGGGCACTGGAATGACATCTTTTTTCTGGAGACAAGTATATCTCAATGTTCGTACAGTTGTGTATCTGGGTATTGGAATAACAAAAAGAGGGCAGGGCCCTCCTTGTATGTATTAGATGTAGGCCGAGTTATGATCGTGATAAACATAATCGCTTGTGCAATCGAACATTGTCACAAAGCCATTCTCCAGATAGAGATTGTATTCATGATGCTGATCTGATAATTCAATGTTATCTTGAGTTTCTAAGTTGAAATGACTTGAGTCTGATAGCAATTCATAATTTGGATTATCTATTTTACTAATGCTGCTTATTACTTTGCCATTATCACTTGATATAGCCAAACTATAACTATCACCATCCTTCATTATTTTGATGGATACCTTATCCTCAGGTAACACTATAAGCTTTTTTGTATCACTATCGTGAATTACAAATTTGCTATCTTTAAAGTAATATTTTTCTCCTGGCAAAGCACCAACCTTATAATTCGATGTATGCAGCTTGTTCCAAAAATCTAACACAGATTGCTTTTCTGCTCCTTCTGCTCTATCATACAAGGCTTTCACATCATTATAATCTATGGTTACATTTGCCTTATGCTTTCCTTCTGAATCTCGATCAGAGCTCCTTTCTATTTTCAAGATTGTGTCTTTCAATATTACCTGCTCTTTCTCCTCAACTAAAGATGCTCTTTTTGTTCTTGTTAAACTTTGTGATGAAATTGACTGATCAGACTGCATTTCGTCTTCTCTCATAAAAGTTTGTTCTTTAGCGGCTTGTGCAATGATATTAGTAGTTCTATGTGAAGTATCAACTTCTGTCTCAGTTTTGCTTACACTTACCTGTTCTTTTGGACTTTCGATTTCCCTTGTGTATATCCTTTGATAGTCAGTGTAGCCTCTATTAGTGTCACCGATATCGCCATCACCTTGATCAAAAGTTATTTTTTTACTTCCATTTCCCATATCCTCAATTTCAACTTGAGGAGAAACAGATGCTAGGAAATCGTTATAACTGTAGTTATAATCAGCAGAAAAGAATATTTTTCCTTTGAAGTTATGGAAATTATTAGATAACATTCCAATTTCTTCATCAGTATCACCATCAAATAGTTTTACTTTAGTGAAATATCTTTGATTGTTGATTCTCACTATTTCACCACTCGAGTTTCTTTGTATCTGATAATCATTTGGATCATGTTTAATGGTAAAAAGTTTACCAGGGGCATATTTTTCTAAGTTTATAAGGCCCACATTTATATGTTTATGAGAATAATCTCTCTTTTCATATTCATGTGCAAATACTGGGTCAATATATTTGTATTCGTCTGGTATGCTACTATATTCTCTTCCTTCAGAATCAGATGGTGCTAATTTATATTGTCCATCTTTTTCCACCAATTTTAGGTGAGTAACATTGCCTGGCAATTGAAACCTTACGTTTTTTCCATGATCATGAATGAACAAGTTACTTTCATTTATAACTTCACCTCTTTCATTTTTTATCTCTTCAGTAATATAGAAACCCATATTTTTGAATGCATGTAGATTTTCGCCTCCTTGCTTTACAACCGCTTCGTATACATCGTCGTCTGTTCTATCAGTCCCTTTATCATCCAATAATGTTCCTTTTTCTACGATTACGCCGCTTTCTCTTTGCTCATCAGAATATTGAGCATGCTTTGAATCCTGATGATTTAGAATTTTGGTCCCTCTAAGAAGCAGAGAATCTAAATCTTTTTGAATGTGTCCAGTGCTAGGATGCAACAATTCATTTTCATGTAAATGTGCTTCATCAAAGTATTCATCACGTTCAACTGTTCTGCCATCTATCAGAGAAGCTTTATAATGACCATTTTCTTTTGTAATAGCCATATAAGCACCACCGTCATATTGAGTATTCAAGTTGTGCAATATGTCCTCAAAAACAAAAGTTTCTTTAGTTTGACCTTCAACTTGCTTAAAAAAGCCCGATTCGCTCGACAACTCTCCAAGCTTTGTATTCCCATCATATATAGATAGTGCACCCATATCTCCGTGACCAAGAGCTTTGATAGAGAAAACTTTACCTTCTTGTAGATTAATATGAGCACCTCTGATTAGGTTTGGATCGATATTAACCATCTCTTCTAACATCTTTTCTACGTCAATGTTCTGAGTTTCTTTTACTTGTTTCAAGCCAGCGTTTATGGTTTTATCAAGCAAATCATCTTTCAGTTGTGTATATTTGTCCTGTGTAGCATTATATAATCTCTTATCTTCATTATGATAATTAGTGCTGGCTGAATTGCATTTTTCTACAAATTTCTCATAAGAGATCTCTCCTCTTTTGTATTGCTCGTATGCATCATGACGCTGTGTTTCTTTCTGTTCACGCAGGCTTTTCAACACATCATTATATTTTATATCCTTCTGCTTATCTAAGTCTTCTTTCCCATCATAGTAAGATTTTCTAAGATCTTCACCATGTTTTGATAATATCCTCAAAGCTTGCATTTTATACTCTTGACTGTTTTGATATTCATTACCTTGTTGATCAGAGTAAGTCAGCTTAACCTGCCCATCAGTAGTTTTTACTGCCTTTAAGAAATGATATTCCTTTGATATATCGAGGTTATCATTTGTTGCCCTATTAATAGCACGAGCAACATCATAAAATGCAACATGTTCTACAGGAGAAAAACTTCCAACGTTTTCTCCATCTATCTTTTCTATATTTGCTTTATAGTAGGATATGTTTTTAATTTCTCCACCCACTATTTCTTGACCAGTTGCTATAAAATCTCCTTTTGTAACTTGCAAAGCGTTGAGATGTTCCATTGCAGTTTCTGTATCATTCTCAGCAAGCCAACTTTTGAAGTCAGCATCATGTCCTTTTATGTCTTTCAAGAAACTTTTTGATTCATCTGAGTTACCTTGACGTAAAGCATCTAGGTAGTCTCTTAATAAACTAGGATCTTTTTCCTGTAAGTACATTATCAACGCATGACCAGTTTTATACACTAAACTGTTTTCTTCACCATTGGCTGAGTATTGTAAATTTAAAATTCCACCTAGATCCAAATTTGCGGCTTCAGTTTTATCAATGCTTGACCCTTGAGCATTGAACTTGTGATCTGAATGATGTTCAAAGTAATCTGCAATTCCCTCCATTAATACTGTAGGTAGAGATTTTCCTCCTGTAGCCAAATAAGTTAAACCATGTGCAAATTCATGCTGAAGGTTATGAACGCCACCTTGCTGATAGACATACATCTCAGCAAAAATATCAGCTTCTCCTTTGTAGTAACATTTACCACCTTCATCTCCGAGGTAAGAACCAAAACGTTCGCTTCCACCAAGGTGAGTATAATCAGCCTTATCATCAAACACATAAATTTTGAATGTTTGTTCTGAGCTACCAGGCTCCAGCTTAAATGCATCTTTAAAATTAGTAGCTGTTTCTCTTATCTCACTTTCAATGTGAGCAACTTTACTTGTTCTTAAATCATGAGAATGAACCTCTACTTTGATATTTAAATCTTTCACTTCTATGATATGCTTATTGTTAAAGTATTCTTCTTTAGTTATATTTTTATTTATTTGTTGATTGATTTTCATAATTCTAACCTCTAATTTATTAGTCTTTACAATATCAAGCATAAAGCTACTTTCGCTAAGAAAGTGTAAATTGTCATATTGATATAATTTATATCTTAGCAGAAGAATACAAATAATTAATCTGATATGGAAAATGTAGAATATGAATGAAATTCTATAGCTAACCTTAGGTGGCTGCTAACAAGTAACGGAATTATAAATATTAAGAAATTTATCAATTTTAAAAAAGGCAAAAAAATCCCTATGTAGCGAGTTTTGACCCTATAACAATGTAAATTGGCGTTGTAATAATGTGCTAACGCTTATTTAAAGCGGGTTTTGGCTGAACGTAGAAAAATTTTAAAAGACATGCAGCCGCTATAATTTTTATGTAATTTGCCAATAAATATGTGAGTTTTTTACTGAATTTTGTTGTTAAATCCGCGGAGATTAAAAACAAGGATAAATACTCTTGTTGCTATAGTAAGGAAGGTAAGAAGGTTTGTCAAGGAATTTCATCCAGCAAGAAGTCTAAAAGCAAATTGACTTCCATTCCACTGAAGCACTATACTAAAGCTACGATGGGTAATTAGCTCAGTTGGTAGAGCACTTGCTTGACGTGCAAGGGGTCGCTGGTTCGAGCCCAGTGTTACCCACGTTTTTGCTAACGAAAAGATTTTATATGACAGCAGTGCACAATGGCAAACACTCGATAGCAGAGTCCAAGCGCTTAATTTATTCCATAATAATAGTCGCAATAACAATGCTTATGGAGATAGCAGGGGGAATAATTTCACACTCGCTTGCTTTGTTATCAGATGCAGGACATATGCTCACTGATCTTTTTGCCTTGGTTTTAAGCTGGATAGCGCACAAATTTTCAGCTAAAAAATCTGATTTACAGAGGTCATATGGGTATCACAGATTGCAGATAATTGCAGCATTTGTTAATGGTTTAACTCTATTTTTCATCGCAGTGGTCATTATCATTGAATCAATAAAGAGATTTATTTTTCCAGTTCATGTTGAATGGAAAATAATGTTAATAATTTCTACACTTGGCCTGATTTCTAACATTATAGTATTTTTTATATTACATAGTAAATGCGAAAATAATATAAACATGAAAAGTGCTGTATTGCATGTTATAGGAGATATTTTAGGTTCTGTAGCTGCTATACTTGCATCTGTAATTATCATGTTTACCGGATGGCAAATAGTGGACCCTATTTTGTCAGTATTTGTTAGTGTAATAATCTTAAACAGTGGCTATAAAATTCTCAAGAATTCTTGCCATATACTCCTTGAAGGTACACCTGAGAGTGTATCTGCTAAGGAGATAAAAAGTGAGCTTATATCTAAGCTACCTGAAGTGATAGATGTACACCACATACATGTATGGTCACTATCTGATAATTATTTTATACTTACTATGCATGCCAAGATAAAGCAAAATGGACAACACACTAATACTTTGTATGAGATAAAAAAAATACTATTAAATAGATTCGAAATCGCACACTCTACAGTTGAAATTGAATACGATGAGTGCGTAGACAGTAAAATACTTAAGCATTGACATCTATAGGCTATTTGTTATTACTACAATATCATCTATATTATAGAGGGTAGGCTATGATAGGTATTTCCCAAATACAATTTCCTGGAAAGGATTCTTACAGATTAAAGACAGCAAGCTACTTCGCAGCTTTTGTTTCTTTAAGCATTTTAGTTAATCCAGCCAACGTCTTTTTATCTTTCGCTACAGTATTTTTTAGATCTGAAATAAAAGCTTTTTATGTTTATAAAGACATAAAAGCTGCAAAACAGGAAAAAATAAGTAAAAAGGAATATTGGGAAATATTTTTTAAGAATAATAAAATTAAGATAGCATCTTTCCTTTTATTTTTTGCTTCTATAACATATCTAACCTTTACTACTACTTTTCTACTCGTTTCGTTACTTGCAACAATACCACTTGCAATGGTTTTAATTCTATTACAAAGTGAGTTAAGACCAAAGGATTTTAATCCATTTACGTTACTCAAAGCTGCTATAAATTTCTTTTTAGAAGGTATAAAAGAAAATACTCGAGGCATGGTAAATAGGTTTGATTATACTTATGAACATTTACTGCCCCATCAATTGAATAATGATATTAGTAATAATATTGATAAGCTACTGTATAAATATGGTGGGGTAGCAGAAGATGCTATTAATAATGAGGAACTTAGAGAATTTATTGAATATATAAATCACTTACATATGCTTGATGGTCAACCATTTAGTAATGAGAATAAAGGAAAATTAGTGATGTTTTTGCAAGATTTTTGCAAAGGCAATGAGAAACATAGCTCTGGTTTCACTGGTGGGCAAATTCTTCTGTTAGTTCTAAGAGCTTGCAATGATGGAGATAGAGAAACTATAAAAAATAAAAAAGACGCGTTGATTGCAAATTTGCTAGATAGTCAAACCTTCTCTAGGAAAGAACGAATTCCCAACACATGTTTTACTGGTGTTATCTACAGAATGTTAAGTACATTAGAGGGTATTCATCTTGATCCAGAGATTAAATTTACGCCGCCTAGACAAATATTGCTTTCAGAAGCAGAAAATGAAGCACGTAAATTTATGTTAGACAGGCTAAAAAGCAAGAAAAACAGTAAGGAAATTCTTAAAGCTTGGCATAACGCTAAAAATGGCTATGAAAACGATGAAAAGCAAAAAATAGTTGATGATTTTATTGCAGAAGTAAGCATTCCTTTAATGAGAAATTTACTGAGTTTTGCTTCTCAATATAGCGAACAAATTGTGTCAACGTTAATGAAAAATATTAGCTCTATAAAGCTAAACAAACTAGAGTCCTCTGCATTGAATCTGTACATAATAAATAAGCTACAAGAACACGGGTTAGATGATCAACTTGAAAACATCAAAGGAAAAGTCTTTTTAGAGCTCTTAAATAAAAATTTACTTAGAACAGATTTTTCTCTCAAGGATTCATCTTTAACTGAAGCTAAGAGAATAGCTAACAAAATAATAAAAGAAGAAGTAAAAGAATTTAAATTGAAAGCCAAGAAGACTATTGAGGGTCAAGTGGCCAGAATGCTAGATAGTTTAAGAATGTTACCACTAGGGAAAAGGTGTTATAGGGTATACACAGAACTGAGTAAAAATAGCAGAGACGATAAAGAAGAAATAAAGAAAATTCTGCAAGAAAAACTAGCAATAACAGAAGCAGTGATAAATAACATGTTAAAAAAAGAAGCTTCATGCAGGCTAGAGGTAGAAATTGAAGATATTTATAATCAAAGTAAGCACAATGTAACCACACTTTATGAAAAAATACAAGAAGTGAAGCAAAGATTCATTGAAGATGAACTTTTAACACCTCAAGAAGTAGAGAATATAACAAGAGCAAAAATTACAAGCTTAAACAAAGGAGACAAAACAATGCCATCAAGCAGGTTGTTTCGTAGTCTGAGTATCAATAACTTAGCAGCACATCATTTATAAAAACCTATGCTCTCTGCCTTGCAGAAGATTTGCAATGTTTTTATGATGCCTCAAGAAAATTAATATCGCTACAGTGAGTAGTATAAGAAATAACTTTTTTTGAAAAAAGAAAGACGCTAATAAAGCCGTTGCAGTAGAAGTCAAAGAAGCAAGAGAAGAATATCGAAAGGTAAAAAATACTATTAGCCAGACAAATACAAATGCTAATGCTATAGAAATGTTAAGTGCTATCAAAACTCCCAAAGTTGTTGCAACCCCCTTTCCTCCATTGAACCTTAGCCAAATAGGAAACATATGCCCTAGAACTGCAAAAATTGCAGATCCAATATCAACACCACCATCGAAAAATTGTTGTGCTATATAAACTGCGATAAACCCTTTAAAGGTATCCAGAAATAATGCAAGAGCAGCAAGAAATTTATTTCCTGTTCTTGCGACATTTGTAGCACCAATATTTCCAGAGCCTACTTCCCTTAAATTTACCCCTTTTATTTTTGTGATAATTAAACTAAATGGTATTGAGCCTAATATGTAGGATAATATAAGAATTATATACTTTTCCATTATACCAAAAACTTAGCTAATCTTGTTATCCCTCAATCTTTTTAGGTAGCACTGAACTTCATTGTTAATCTGATTGCTAAACAGTATAAGTGCTGTCATATTGATGAGTGCTAAACAAGAGAATAAAGCCCCACCAATATTAGCAATAGCCATTATATCTTTAGACAAACCTGACAAAAATGAAACTACTACCACCGCTATACGATATATTACTACACTTTTTACACCAAACAAATACAGCCATCCCATTTCACAACAATATACAAATGAAATTACTGAGGAAAACGCAAACAAAGGCGCAGCGATGGTTAAAAGTATAGGAAACCAAGAAGAAACTGTTTCAAATGCTTTTTGGGTGATCAATATTCCCTCGCCAATGCCGGTCTGGTATGCACCTGTTATTACTATTGTTATTCCTGTCAAGCAACAAATTAACATTGTATCAAAGCATGGTTCTATCATCGCAACCAGCCCAGTTCTAACTGGCTCCTCATCTTTAGCTACCGCGTGAGTGATTGCAGCAGAACCAACACCTGCTTCACTGGCAAAAATTGCCCTTTGAATTCCAGCAACAAATGCTCCTACCACTCCTCCACCAACGGCATTGAAGTCTATCATACTGGAAAACAATATTTTTAATGTATTGCCAAAATTGTGAATATTAAATGCAATAATCGTGAAACAACTCAAAATATATATTAGTGACATGATAGGCACTAGTGCAGAAGATACTCTAGCTATTCTCCTAATTCCACCGATAATCACCAGAGCAAGTAGCGTAGAAATTATGGAAGAGAGAAACCAAGGATGACCATCTATCCAATTTGAATAGCCAGATAATATTGAAACCATTTGGTTAGTTTGAAATGCTACACTTCCACCAAGGCCTGATAATACAAAAACCGCTGCATATATTGCAGCCAGTACGATACCAAGTTTTTTAAATCCAAACTCTTCTAGCCCATTTCTTATATATTGAAAGGGACCACTGAATAACTGCTCCTGACCTTCTGTTCTGTGCCTAAATGCTAAAGTTACTTCAGCAAACTTTGCAGACATACCAAAAAAGCCTGTGATCATCATCCAAGGTACCGCTCCTGGCCCTCCCATTGAAATTGCAATTGCAACACCAGCAACAGTTCCAAGACCTACAGTGCTTGAAAGTGCAGTAACAAATGCCTGAAAATGCGTAATGTGACCATCGTGATGATCTGTATCATATTTTCCACATAAAATAGCGAACGCATGCTTAAACATCCTTATGTTGAGGAATTTAAAACGTAGTGTTAGAAATATATAACCAAAAGCCAATAGAAGAATTATAAATGGTACGTGAAAGATCTTGAAAAACAATACTTCATTCATGAAGTTGCTTATTCCATTTAATGCAATGTCATAACTTTTGTAAAAAATTGAAGCAGCGTATACATCATTAAATGGTAGGCAAAATAACACTATATAAAGCATTCTATAAATCATGTTTAATACCTTTTGTAATAAGAATCTATTGTATTTAAGACTTCCCTTCTCAGTAGATATATCGCAACAGCATTTGGAATCATAAGGGACATAAACAGGCTATCACCTAAATAAGATATAAATTCTATATTTTTTGATATACAGCTGATATACACTGAACCCACTATAAAAAACTGAAACAATATCAGTACTTTTTTGTTACCAAATAAGTACACTAGGGCAACTTCACAGTAGTAATAGTAAGCTATTATCGTGGAAAAAGCAAAGGAAAACATTATCAGCGGAAGAGCTAGCTTGCTAAATAAAGGCAAGGCTGTTGAAAATGCTGAGCTAACTAACGTAATATCACCTACGGTATTAGTGCTATGCATATCGGTGATAATGATCACAATACCAGTCAAAAATGAGACTAATATTGTGTCTACAAATGGTGCAATCATTGCAACACTTCCAACTTTAACTGGGTCTTTCTCTTTTACAATCGAATGTGCTATAGCTGCTGTTCCAGTACCTGTTTCATTAGCAAACACTGACCTTCTTACCCCTGCTATTAATCCACTCAATACTCCACCTCCTATAGCTGATTTGTTAAAGATATCTTGAAATATTATAGATAGAGCATTCAGTAGATTATTTCCGTTTACATAGATTAAATATATACACATGCCTATATATAACATTATCATGATCGGTCCTAAACCTGTTGCAACTAAAGCAATTCGCTTTATTCCTCCCAGTATTACAATTAATACAAATAGCGAGATAATAACAGATGTGTTGTATTCAAATAAGTTACTTGACAACGCTGCAATTTGATTTGCCTGAAATGGTATGCCGCCTAGAATCATTGCAACAAGCAGCATAACTGCGTAGATAAATGCAAGGAATTTGCCAGTCTTCATAAATCCAATCTTTGCAAGTCCATGTTCCATATAATAAAAAGCCCCACCAGTTGTGTTTTCAGAGCGATGAGTAAATGCAAGCACTACTTCAGCAAATTTTATTGACATGCCAAGTACTCCGGTAATTATCATCCAAAAAACTGCACTTGGTCCCCCTATTGTAATAGCTATTGCAACTCCTGATATTGTTCCAAGACCAACTGTTCCTGAAATTACCGTTGCAAATGCCTGAATGTGGGTGATTATGCCGTTATTATTATGGCTTTCTAGGTTGAATAGTGTTTGTATCCCATATTTGAACAACCTAAAGTTAATGAATTTGAATCGAATCGTACAAAAAACCCCAGTTGCAATTACCCAAATAATTATAAATGGTATGTTGAATATCTTTATATATAAAAAAGAGTTTAATAGATCAGTTACTTTTATAATCATGCTGCTCACTATTTTTTATATAGCTGACTAGTTTTATATGCGTAATGTATATAAAGTCCGGTACTTATTGGAATAGTCAAGATATAAACTGCACCTAAAATTGGTAGTGTTATCCAGGGCTTACTTATAAAAAATATGATCAATATTCCAAAAAATGACACAAATATATAGGATAAACTTTTAGGGACATAAATGTATTTTGCAGAGAAAGTTGGAATATGACTTATCGAAAAAAATGAGATGGCCAAAAAGTAACAAGCTGTATTCTTTACGTTAAAAAATTGCTCTATAAGAAGTAAATATTCACTTTCATGAGATTGAAAGGTAATAATTATTGGAAACAGAACAAGTAAAGCGCATACAGGAGCTGGAACACCAGAAAAGAAAAATTTTTTCCAGTATAATTGTTCTGAATGTAGCGAGACATTAAATCTTGCAAGTCTTATTGATATGCAGATTACATATATCATTACTAGAATCCAACCTACAACTTTAATTTCGTTTAACTTCCAAAAATATAAAAGAAAAGCAGGTGCTGAACCAAAATTTAGAAAATCTGCAAAAGAATCGAGTTGTGCTCCAAAATCGCTAGTTGATTTTAGAATTCTGGCTATTCTGCCATCCATCCCATCTATTATTGCTGCAATGATAATAAAAATTGCTGAAAACTCCCATTGTTCATTAAATGTGAATTTAAGTGAAGTAAGGCCAGCACATAAACCCAATAAAGTTATAAAGTTTGGAAATAATTTGGTAATAGGTAAGAATTTACCGTTACCTTCATCGTTATTCATATAACGTCAAAAGTAAGCTTCTCTTGTTTATTAAAATCTGCTATAACTGTTTCACCGCCAATAACAGTTTGCCCTTCTGAAACTCTTACCTCTATGTTAGCAGGAATATAAATATTTACTCTACTGCCAAATCTTATAATTCCAAACCTTTCACCTGCCTTTACGCTCTGAGATGTCCTCAAATTACAAACAATGCGGCGTGCGATAAATCCAGCTATTTGCTCTACAATGATTTCTTTTCCCTTCTCATATTCAATCACAATAACCTGCTTTTCATTCTCATTACTAGACCTATTGCTTATTGCGGAAACAAACTTGCCTTTTTTATAACTCATTTCCTTTATTGTACCAGATATTGGTATACGATTAACGTGGACATTCAAAACACTTAGAAATATGCTAACAAGCGTAAACCTCTTCTCTTCTTCATTTTCTGCTGACAAGGAGTAACTCACTTCTTCAATTTTTGAAATCACACCATCAGCAGGACTTAATATAAAATCCTTATTGTTTGGTACAGCTCTTGCTGGATCACGAAAAAAATAGGTACATAATAACGTTGGAAATAAGCAAGTAATTCCAACTCCCCAAGATATAGAGAATGCTATACACGTTACTATAAAGGAAACAATTATAAATAAATAACCTTCTCTGTTTATGTTAGGCAGACCAAAGCACATAATTTATTCTCGATAATTCATTATTAACAATTTATCATTTATAATTTCTCATGAAAAGCTTTTTTTCACTGTTTCACTTTTGGAATTATTATATAAATATTTGCTTATAAAATAATTGATAGATGTAAATTTTTCAATAAAAGTTGAAGTTTTTTAACTATTATTAATATTATTTTAATAAAAACTTAATAATAATTCTTAATAATATATGAATTATTATGTTCGTAATTTCGTATGACAGGGGAAATAGAAAAAGATGAATCTCCTTATCTACGAGATGCAATTCAGGGAGGTGATATTGAGGCTACAGAACTACTAATAAAGTCTGGTGCAAACGTCAATTATAATTATGAGCGTAATAGTACACCACTGCATATTGCCATCGGGTATGAGCAATTTAAAATAGCGAGGTTGCTGATAAATAACGGAGCAAACGTTAACGCAAAAACTGAAAATCATGGTAAAGACGACTTAACACCAATGCACCTTGCAATTTTTGCAAACACGCCAGAGTTTATAGAATTGCTAGCTAGCCATGGTGCATTAATTAATGAAAGAGAAAGCACTGAAGGATATACACCTCTTCACCTTGCTGCTTTATATGGGAATAAAAGCGTAATGCAAGCCTTGATTGATAAGGGACAGAATATTGAAGATATTGATAATAATGGGCGTACAGCTTTATTTTTAGCTATTAGGCAATGCACTGAAGCAGAGGATGATAGCAGAATAGAAATTATCGAGTATTTGATAAATAAACTCAAAGCAGACATAACGAAAAAAGATAATAATAACAACATAATACTTTTTCCTGCTGCTAATAATTGTTCTGGAAAGGTAGTGGAACTCATCATTAAACAATATAGAGAAAGCTTTGGTAGAGATCGGTTGAAGAATTTTATCAACCACAAAAATAAAGCTGGAATGGATGCTTTGGATATTGCACTCAATAGTGGAAATGAAAAGGCCATTGAAGTACTTAGCTCATATGGAGCAGATATCGAGAATAAAGTAACTCCCAAGATTACTGTAGAAAAACCAAATAGTACCTTAGATGTAGCGGAAAGTATAGAAGTGGTATCCCCAATCAAACAAAAATAAAAGCAGCTCTAAATTCCTTGCTTTATTTACATTCTTTCTATAGCATGACATATTAATGTTAGAATAGGGTGTGTGTTATGTTTGCAGGTCAAAATAATAATCAACAGCAAAATAGAAATAGAGTACAGGCTTTAATAGAAAGAGTGCAAAATGCTTACAACAACATTAATAAGATTAAAAGATTCATTAATATAGTTTTATTAGTAAGTATGATTCCTTCATTTTTTCTTCTTTTACAGCTCTCTTTGTATTTATCATTAGTAAATTATTTTTTAAAACCGGAGGAAAATGAAAGGAAGTTATCAGCATGGCCAAAAAATATTATTAGAGGAATATTAACGGCTGTTTTAATTATATGTATTATTATTTCTTGTATATTTTTAGTGCTGCCCATGTTGTTCTTGTGGTTGCTAAACAAAACGCTTACTGAAGAAATACAGCAGTTTAACGATTTAATACAACAAATTCCAGAGGAAGAAAGGGGCCTTTTTGCTGCTGATTTAGTCAATATTCTTCCCTTTGTTGTGCAAACTACTCATGACCCAAGTGCAGTTGCTAGTATAAACTTGAGTGTTGATAGACTCATAGAAAAGTATAAAGAGAATTTAAGCAAAGATGAATTCTATGTACAGCTAAATAGAGGCAACACAACCGGCATTGAAGAGTACATCAAACAGTCAAATGAATTTACAGAAAGCGATAAATCTCATGCACTTGAATGCTTAAGATTTATCAATAGAACAACAGGAGATATTTTTAAAGACAATCATAGTAAGTTAACACTAAAGCAGGCAGCTGTTTTATGTTGGAAAGCCTGCAATGATAGAAATACAGGGACAGAAAATCAAAGAACTCCTTTGAATGATGAAGACATAAAAAACAGAAAAGATATGTTTGTAAAAGGTCTTGTAGACGCTGCAACAACTTACGGTAATCAAGGTCAAAGTTGTGCAGGTGGAACATACAATAAATTATTTGAGTCTTTATCTGGCTTACATCCATCAGTGGTTATTACACTTGATGGAGAAGAGGCTAGAGCAATGATAAAAGAAACGATCACACAAAAATTCCCTGAAATGGCTAGAGCCAATTTCAGTAATTTCTCTGGAACAGAACAAGAAAGGATCCGTAACGAGTTACCAGAGTTATCATCTGAAACAGTAAGGTATATTATGACTACGCATTCAGCTCTCGAGAGAAGGTTTCAAGAGTTCAGCATAGATTAAACAATGATAAAAAGAATGAAATATTAGAAGAGTGTATGAGCAACTTATCCTGTGTTGAGCTAGAAAGTCCAATTGAAAGGAGAAGATAAATTATATTTGATTATAGCAATTTATCTTGAAGTATGAAGTAGAATTTTATGTGATTGTTTCAATTTAAGCCTATGTATTGAAATAGTATATAAAATTGTTTCGCATAGGTAATGTGTTATACTTTATCTATATGTCAAGGGCAAGGGTCCTTCTTTCAACTTAAAAATGTTGCTAATCAACACATACAAATGTAATATTAATTAATATTTATAAATAAAGTAATTCCATGGAAAGTAACTACAACGCTGATGCAATAAAAATCCTAAGAGGTCTTGATGCTGTAAGAAAGCGGCCAGGTATGTACATTGGTGACACTGACGATGGATCCGGTTTGCACCATATGGTATATGAGGTTATTGATAATGCGATAGATGAGTCTTTAGCTGGATATTGCAGTAAGATAGAGGTTAGCATAAATGAAGACGGTTCGGTGTCTGTAACCGACAACGGTCGTGGCATTCCAACTGACATTCATCCAGAGGAAGGAATATCAGCAGCAGAAGTAATAATGACTCAATTACATGCAGGAGGTAAATTTGACAGCAATACCTATAAGGTTTCCGGGGGATTACATGGTGTTGGAATCTCAGTTGTGAATGCGTTATCAAGCTGGCTGGAATTAACCATCTGGCGCAATAAAAAGGAATACTTCATACGTTTTGAAGATGGTGAATCTGTTAAATCTTTAAAGGTAGTTAATGAAAATACAAGTAAAAGAGGAACTAGAGTAACGTTTATGCCATCAACGGGGACTTTTAGTAGTATTGATTTTAGTTACTCCACTCTTGAGAGTCGTATAAGAGAATTGGCATTTTTAAACTCAAATATTGAGATCATTTTGCGTGATCTCCGTAATGAGCCCCATGTAAAGTCTCATTTTAACGATAATAAGGAGTCTAAAGATAATTTTGGTACAGCGAATTTTGTACGGTACTTAGACAAGAACAAGACAAACGTTACTAAAATTGCCAGCATTAGAGATGATGTGAAAAGTCTAGGCACTAGTGTAGAAATATCGATGGAGTGGAATGATTCTTACTATGAGAATATGCTATGCTTTACAAATAATATAAGACAACGGGATGGTGGTGCGCATTTAGCAGGGTTTAGATCTGCACTAACCAGATGTATCAATAACTATGCAACTAATGAAGGGTTTTTGAAGAAAGCAAAAGTGAATTTGACCGGAGAAGATGTTAGAGAAGGATTAACTTGTGTTTTATCTCTCAAGATGCCTGATCCTAAATTTTCTTCACAGACAAAAGATAAATTGGTCAGTTCTGAAGCGCGGACAGTCGTGGAGAGCATAGTTTTTGACAAGTTGAGTACAATACTTGAAACTGATCCCAAATTAGCAGCAAGTATAGTAGAAAGAGCGATTAGATCGGCAAAAGGAAGAGAAGCAGCAAGAAAAGCACGAGAGTTAGTTAAAAATAAAAACAATATTGATATCGCAACTCTACCTGGAAAGCTTGCTGATTGTCAGGAAAAAATTCCTGAGTTATCGGAACTGTTTATAGTAGAAGGTAACTCCGCAGGTGGTACTGCAAAGCAGGGACGTAATCGTAAAACACAGGCAGTACTTGCCTTAAGAGGGAAAATTCTAAACGTAGAACGTGCAGGATTGGATCGTATTTTTTCATCTGCAGAAATCGGCTCTCTGATCACGGCAATTGGAGCTGGAATAGGGAGTGAGCACTTCAATATTGAAAAAACTAGGTATCATAAAATTATCATTATGACAGACGCAGATGTTGATGGCTCGCATATAAGAACTTTGATTCTAACTTTCTTTTTTAGACATATGCGTGAAGTAATTGAAAAAGGATATTTATACATAGCGCAGCCACCGCTCTATAAAGTCACAAAAAATGCCAAAGATACTTATATCAAAGATGACGAAACTTTTGAAGAGTATATAGTAAATTCAGCGATTAAAAGATTAACATTAAATGGCATAGGCAAAGACTTGCGTTTCGTTTTGAATAAGTGCCTCAGTATTTCAAACATTAGCAAAAATTATGATAGGGAAATACCAAAAGATCTCTTAGAATCATTGCTAATTTTAAGCAAAAAGAATGCTCTATTGTCTGCTGATGAGATATTAAAATATTTAAAATTGATGTATAGTGAATATAATTGGGAAGTAGAAGTAAAAGATGAAGAAATCCACATTGCTAAATTATTTCAAGGATTAGCAGACAAGTATGTATTCTCGCTTAGCATACTTGAAAGCAAAGAAATACGAAATATATTGAGTTCTCTTGATAACATAATTGACTTATTTAATGGTGATTCATTTTTACAGTCGCAAGAAACTGAAATAAAAATAAAGTCTCCAAGTGCACTCGCAAAAATAGTGATGGATTATGGTAAAAAAGGTTTAACTCTGCAGAGATTTAAAGGCCTTGGTGAAATGAATGCTGATCAGCTTTGGGAAACTACACTCAATCCAGAAACTAGAACTCTGCTAAAAGTTGAAATAAAAGATTGTGAGGAAGCAGATAGCATATTCTCGGTGCTAATGGGTGATATAGTTGAACCACGTCGTGACTTTATAAATAACAATGCACTTAACGTGCATGATGTTGATATTTGATTTTAGAAATTCTAGATATGAAGGCTCTTATGGCTCAGCATTGTGTGCCAACCCGGCTATTTGAAACGTACTACTAACCAGTCCATTTCAGAAATCTGAATTGATCTCGGTTGTATTCCTGTTTTCGATCATAAATATATAGATTTTCTGCCCTATTATTGTTATAGTTAATACCTTGCTAAAATTGAATATTAATGAATGAATTGAGAAGGCTAAGTATTACAGAGATGCATGATGGACTGAGGCGAAGAGATTTTTCTGCTGTTGAGCTTGTAGAAACGCATATTAATGCAGTTAAAAATGAGCAACTAAATGCATTTATAACAAAAACCCCAGAAATCGCAATAAAAGCTGCTAAAATAGCAGATGAATATTTCTTGAAACAAAAAGATAATATCTCACCACTTATGGGCATACCAGTTGGTGTTAAAGATTTATTCTGTACAAAAGGAATAAAAACAACGGCATGCTCAAAAATGCTGGAAAATTTCGTTCCGACTTATGAATCTACGGTATCTGACTTACTTTTAAAAAATGGAACAGTCATGCTCGGTAAGCTTAATATGGATGAATTTGCTATGGGCTCTGCTAACATAAATAGCTATTTTGGTTCTGTTGAAAATGTATGGATTAGAAAAAGTGACGGAGAAAAGGTTGTTCCTGGTGGATCATCTGGTGGATCTGCAGCATCAGTTGCTGGGTTTTTATGCGCTGGAGCATTAGGAAGCGATACTGGTGGGTCTGTACGTCAACCAGCAGCTTATTGTGGAGTAGTGGGAATAAAGCCAACTTATGGAAGGTGTTCGCGTTTTGGTATGATTGCATTTGCAAGCTCTCTTGATCAAGCAGGAGTAATTACTCGTTCCGTTTCTGATTCAGCGTTAATGCTGGAAACAATTTGTGGCTATGATGAAAAAGATTCAACATCGAGCGAAAAACCAGTGCCTAAATTTTCTAATCTTATAAATGGTGATATCAAGGGTAAGCGCATTGGTATACCAAAAGAATATAGAATGGATGGGATTTCAGAAGAAATCGTTCATTATTGGGAAAAAGTTTCTTCCAATTTAAAAGACAATGGTTCTGAAGTTGTTGACATTACTCTGCCTCATACTAAATATGCGATACCGGTTTACTATCTAATTTGTTCTGCTGAAACTTCATCTAATCTTGCTCGCTATGATGGTGTACGTTACGGATTCAGGGTTGATGCTGATACCCTTGAAGAAATGTATTCGCTAACAAGAGCAGAAGGTTTTGGTAAGGAAGTGAAAAGGAGAATTTTAATTGGTTCTTATGCGCTTTCTTCAGGTCATTACAATGAGTATTATGAAAAAGCACAGTGCATTAGGGCATTAATCAGAAATGATTTTATAAAAGCGTTTGAAAAAATAGATTACATACTTGTGCCATCTGCTCCAACAGAAGCTTTCGGCTTGAACGAAAAGCCAGATCCACTAATGATGTGCATTAATGATGTGTTTACCGTGCCAGCAAGTCTGGCAGGGTTACCTGCTATCTCTGTTCCTGTTGGGCTCTCAAATGAAGGTTTGCCACTTGGCTTGCAAGTAATTGGAAATTATTACGATGAAGCTGGAATATTAAATATGGCAAGTGTGATAGAACAAAATTGTGGCAGAATAATTAACTCTCTTATGTAATATTTTCCGATAGTAACTATAGAATAGTGATTATTTTAGCTATAGGAAACAAGAACTTGATTTTTGTAGCTAAATAGTAAACCATCAAAGTCACACACAAATATCTGCAATGAAAGAAAAGACTTTTACAATCATCGATGGTTACGGCTTTCTTTTCAGGGCTTACTATGTCTTACATCATTTAACTACCACAACTGGTACTCCAGTAGGTGCTGTGTACGGTTTTCTTAATATGGTTCTGAAGTATATTTCCCATTCGGACTACTTAACTATAGCACTTGATTCTGGCAAAAAAAATTTTAGGCACGATTTATATCTTGAGTATAAAGCAAACAGAGTAACGCCTCCTGAGGATCTAATTCCACAATTTACAATACTGAGAGAAGCGGTAGAAGCTTTTAACTTCAGCTATGAAGAGATTGAAGGCTATGAAGCAGATGACATAATTGCAACACTCGCTGCAAAATACGCCAACCATCAAGACTTTAAGGTGGTAATAGTTTCCTCAGATAAAGATTTATTTCAACTTTTGAATTACAACATTCTAATATTTGATCCTATTAAAAATATATACATAGATGAAAAAAAAGTAATAGAAAAATTTGGTGTAAGTTCAAACAAGCTTCTTGATTTATTTTCTCTTACTGGTGATGCATCTGACAACATTCCAGGCGTCCCAGGAATAGGGCCAAAGACTGCAGCTAAATTACTAGATGAATTTGATTCATTGGATAACATTATAGAAAACATCAATAACATTGAGAAAACAAGAGTTCGTAATATTCTTACTGAGCATAAGGAAAAAGCACTAATTTCAAGAGAACTTTTATCGCTATATGAGAAAGTAGATCTTCAGCATGATATTGCAAAATATGAAGTCCATCCTCCAAATATGGAAAAATTGTTATCCTTTTTGAAGAAATATGAATTTAATTCATTGATAGGAAAAGTAGAAAAGCTTTTTTCTTATAGTAGATCGAGCACAAAAGAGAAAACAGAATATAGTAGTGAAGAATTAGAAAAATTTTTGGAGCATTGCAGATATGAAGGCAAAATTGCAATTCATTGCCACTTTGAAAACAACGCGTTAAACAAAATCTCCTTATCTTGCAGTGAAGATAATATTTTCTACATAGATCAAAACTGTCTACAAGATGCACTCACTATAATAAATTCAACTTTATTTTCAAATGGGGTGCTTAAAATAATACATGATATTAGAAAGATCAGAGAAACATTTCCCGCAATAGAGAAAGTGCTAGACTCAATTGATGATTTGATGATCATGTCATATAGTCTTGACACAGGTAAGCATGATCACAGCATTCCAAACATAGTTGCACACAATTTAAGTGAAAATATAGAAACTTTCTCGGCAAAAACTTTAATAGCGATTCATGAGAAATTGACACAAAGATTATTTCAGGAAAAACTTTTTACGATTTATGAGCGCTTTGATAAGCCTCTCATGAAAGTAATATTTGATATGGAGAAAAATGGAATATTGCTGAACGTACAAAAACTACAAGAATTGTCTGATAAGTTTGAGCAGCTAATTGCTGTACTTGAAAACGATATACATAATTTAGCAGGAGAAAAATTCAACATTGCGTCGCCAAAACAATTAAGTGATGTTTTGTTTAATAAAATGGAGCTAAGTAAAAAGAAAAAGTCAAAATCTGGGTCTTATAGCACAAACTCTGAAGTTCTAGAGGCACTTGAAGAGGAGGGGACAGAAATCGCAGGTAAAATTTTAAGTTGGCGACATCTGAGTAAATTAAAAGGTACCTATACTGATGCACTAGTGAGGCAGATTGATCCACTTGATGGTAGAATACATACAAGCTTTTCAATAACTGTGACTGCAACTGGAAGGCTGAGCTCTAGCAATCCTAATTTACAAAATATTCCTATCAGAAGCGAAGAAGGTAATCTTATCAGGCAAGCGTTTATTGTGCCAAAAGGGTGCAAGATAATTTCTGCCGACTATTCGCAAATAGAATTAAGACTCCTGGCACATGTGGCAGATGTTGCGGCATTTAAAGAAGCTTTTGCAAATGGAAGGGACATTCATGACATCACTGCAAGGCAAGTTTTTGGGGTGCAAGAAATAGATGAGCAATTAAGACGCAAAGCAAAAACTATTAATTTTGGAATTATATATGGCATTAGTCCATTTGGCCTTGCAAAGCGACTTGGAATTACCTTTCAAGAGGCTGCTGAATACATTAATTACCATTTTTCTTCTTATCCAGAAATAAAGGTCTATATGGAAAAAGCAGTATCTATCGCGAGAAATCATGGTTATGTAGAAACTTTGTTTGGTAGAAGATGTTTTGTAAGAGACATCAACAACAAAATTCCTTATCTAAGACAATTTGCAGAAAGGGCAGCAATAAATGCACCACTGCAAGGAACCGCCGCTGATATAATAAAACGTGCAATGATTCAGCTTTTTGATCAATTGAAAACAGGTAAAATAATTCTCCAAGTCCACGATGAGCTACTAGTTGAAGTAGAGGACGACAAGGTACAAGAAACAGCAAAACTTATGAAAGACGTAATGGAAAATGCGATAGAAATCTCTATACCACTTGAAGTAGAAATAAAAATTAGCGACAACTGGGGCTTTTCTTAATTATGTTGCACACCTAAGAACATATCTTGAAAGGACCTAAGTAGTATCTGTTCAGATGCATGGCTAATGTGTAAATATTGAAGCAAAAATAATGTCATCCCAGTGCTTGACACTGGGATCCAAATTGCTCACAAGCAACCTAATCATAGATATTAAAAGCAACGCTTTCAATGAGACTACAAAAGGCTGGATTCCAGTGTCAAGCACTGGAATGACACCTTGTTGTTGTAGATTCACTTTTACCTTATTTTGCCACACCCCTGAACGGATGCTTTGAGTAGTTAATTTCGTAAGTATAATAGTAGTCATATTAAAGAATTCTTGAAGTAAGGAGAGCACGCTCATACGTCAAGCAAACAACGTTTGGGAATAATCTAAGGTTCTGTGATATCAGCAGCTTTCTTGGCAATAACATCCCGCTTTCAGTAAACAGTGATTTTGTAATTTTCCTATATATTAGAAAAATTTTTATTTTAATTAGCGTTAAACAATAGGCGCCTATTGATTTTTAGCTAAAGTAAAGGTCAAATATCTGGAATTCTGGACATAAAATCCCCCTGTGTGAAAAATAAAATGCAGCACACATACGACAGAGATTAAGTATACGTGTATACACTGAAGAAGATACACTACATTTTTTAATTAATTTGATTGTTTAGTAGAAAAAGTCTGCAGACAAAGATAAGTTTTTGAGCTCTAAAAATATCTCTAACTGTCATTATAATCAGATTTAAAATATATGAAAGCAATTTTTTACATTCCCTTATCACTTATATCATTTGTTACTCTTTTATTTTTTTTTGCTTTATTCTTTTCTTTTTTTCCTTTCAGACAGGTTCTAAGAAATTTGAACTGATGCGAAAAATATGCTATAATTAAAGCATAGGTTAGTACGTATAGGTCAGTTATGACAGGAATACCAATTTCACAATCAAAGAATCAGGAACCTTCGAAGCTACCTGTTCAGGTGGTGGAGAAAAATGAGATAGTCCTCAAGGAGGAGCATAGGGTAATTTATGATGACTTTGTGGAAGTGCTACAAGATAAGGCCAAAGAGAATCAAGGAATAACTAATGCTTTCATATCAGTTTATAAGGACATACTACTTAATAATGTCAATCCGGAAAAAATAAGACCACTCAGTGAAGAGAATTTTTGTCAGTTTTTACTTTCTGTGCTTAAAGAAATTAGAGAGAAAAAATTAGCTGGAGAGGAAGATAGTAAAGTAAAGCAAGTAGTAGAGGCATGCTTAGATGATATACGTGGTACAGAAGCTAAAGATTCACTAATAAAACTTGTTGGGTTACCACTTGGAATAAAAATAGACCCGAAAAACATTTCTGACTCTTTGATGAGTGGGCTAAAAGAAAAAATACCATTCTTAGGAGGGGGTAAAAAAGAAGAGGATGAACCACCACTACTTAGTGATGAAGAGATGGTAACAAAGTTCTTACGTAAGGTTTTTCTTCCTGTTCTTTTTTCGATTGCTTCAATATTAATTTTTGGCCCTACTACACTTGCGATAGTTGCTGCTGTTATTGGTACAATATTTGCTGTAAAGGGAGGAGTTGAGGTTCTTTTTTCAAATAACAAAAAAGGTACTTTATATGATCCTAGTTCACAAGATAAAGATGATACAGAAAAGAGAGCAAAATTGAATGAAAAAATTTGCAATGGCATTGATGGTATTTTAAAAACTAAAGTTAAAGAAATTTCTGAACAAATTTCCCAGGGAAACGGAGAGAATAAACAGTATTTTGCCTCTGAGCGAATTTGCAGTCCACGAAAAGAAACACCTGCTACCCTTAAACAACCTACTTTAGATCAGCCAGCTAAAAGTACAGGACAGCAAACAGATTTGCCAAATATGTAGAGGTTTTTATTGTTTTATAGCACATACAACAGGAGTATGGTCAGATGGGTTTTCTAGTTTACGCAACCTATCGTCTATGTAACATGTTTCCAATTTATCTACAGCTTGTGGCGATAGTAGCATATAATCTATTCGCATTCCTTGATTATTTCTCAGTGAATTACCTTGATAGTGCCACCAAGTGAACTGTTGCAAATTTGGGTGAGATATTCTAAACGCGTCTTTAAACCCAAGATTCAAGATTGCTCTTAATTTCTCACGCTCTTTTATATGAAAGCACACTTGGCCATTTAATAAATTTGAATCAAAAACATCAATTTTATCCAGTGCAACATTATAATCGCCAGCTATAATGGTTAACTCTTCATTTTTTAATAAACTGTTCATCCTTTCATATAGGTTATCAAAAAACTTAAGTTTATACTCAAATACATGAGAATCAGGGCTTTGGCCATTTGGGACATATACACTCACCACTCTTATCTTTTGGTCACCGTGCTCTATTATGCACTCTATATAGCGCGCTTCTTGATAACCTTCTACAATTTCAATTTTAAATTTCTCTAGTATCGGATATTTAGATAAAACACAAACGCCATTTCTTGCAACCTGTCCATAGATAGCATATTCATATCTTAACTCTTCTATTTCTGCATAAGGAAATTGCTCTTCCGTACATTTTATCTCTTGCAGCAAAACTATATCTATCTGACTATCAACTATAAAACTACAAAGTTGGTTAATTCTTTTACGTATGGAGTTTACATTCCAAGTTGCAATCTTTAACATCAATAATCCTTATTAATTGTATCGATTAAATTCTCTTTGGTAGGTAGTCTTGATGTTATGATTTTTTTCCATTTGATTAATTTTAAACTATCAGCAATGTTCTTACTCATGGTATATGCAATTGTATTACTCATAACATGGGATAGCTTACTTTTTAGAGCTAATGAGCAAAATATTCTTGCTGTTTGTGAGGAAAAAAAAGCAACGCTATCAATTTTACCGTCCAATAGTAAATTTTTACACCTATTAGTTAGACTCCTTTTAGTAATTGTTTTATAGAGTACAATTTCTCTTACGTTAAAACCTTCTTCAGATAATTTCTTTTTTAGGTCACATGATACTTCTTGTCCCCTTATATATAAGAACTTTATTGCATTTGAATAATGAGATTTTATGAATGATATCAGACCATCAACGTTGCTGTCTGCTGAGATTATATCGGAAAATCCCAAATTTTTTGCAGCCTGCATAGTTGAATTACCAACCGTAATAATTGGAAAGCCATCCTCTTTGCATATTTGACTGAAAGCCTTTACACTGTTTTTACTTGTAGATATCACAACGTCAAATTCATACGTAGATATATCAGGATTTAAGTACTTTATTGTGAATACTGGCTCTATAAAAACTTTGTATCCATATTTTTTTAGCGTGCTTCTTGTGCTCAACGAATCTAATAAAGGCCTTGTCAATAAAATAGACTTCATTCTGGTTTATTTCACTAGCAGTAAAATAATATCCCTTATACACAAATTATTGAATAAAAACTTTCATTTTTTAAGTTTCTTGCATAATCTAGAAAAAAGGCAAAAGAAACTCCATAATTGTCCCAGTGCTAGGCTCTGTGGACAAAATTTTAAAGAAGCCATACAAGAGCCGCAACAAAATTTAGAAAACCCATAAAAACCTCAGCCGTTTTATCGAATCTGGAAAAAATACGCCTAAAATTTTTAATTTTACCGAAAAAGCACTCAA
>NODE_3_length_40014_cov_18.717936
AAATTTTGTTGCGGCTCTTGTATGGCTTCTTTAAAATTTTGTCCACAGAGCCTAGAAGAAATTTATACTTAAAAGCTTTTTATCATGAATAAGTTAAAAGAGCATTTGTTCTTCTAACATCGAATAGAAATGCGTTAATTTTGTGATATCCTTAGCATTATCATCAAAATCAGATTGTTTATCTTCTTTTGTTACTTGACTGCTTTCTACTCCATTCCAGTGATTTTTCTCGCTTTGTGAAATTATTCCTAGATTTTTCAACGCTGCATTATGGTCTCCATTCAATAAATTCTGTGCAGCATTAGATATCATGCTTTGTCATTCCGAGATCTTCTAGTGCTGCCTTGTGGTCTCCACTCAACAAATTCTGTGCAGCATTGTGTATATTTTGTGCGTGTTTTTTTATTTCATCCCATATAGCCATTTTATACTCCATTATTTATATAATTAGAGCAGTATGGTAGCAGCCTGTAGTTAATAACGGTTACTAAAATACTGGATACAGGGATAAAAGCTTCTTGCTTTAATAATTAATTAAAACAAAATATATATGGATTGCTATTGAAGTACCAATTGTTGTACTTTAATCGGAAGGTATAAGGGGTGATTTATGTCTTTAAAAAAGAAAGTTTCTAAGTTTATAGAGGAACAGTTTGGTATTAAATACCATGACAATTACTTGGCTTACACTATACATAATTGGGCTGCAAGTGAAATATCAGGCTCCATCGCTCTGTGTATAATTGGCTGTGGTGATTGTCAGGTTAAGTATCGAGATATTGCTAATTCATTCAGCATAACAAAAGAGGAAATTGAACAAGATGATATAGCAAGTATAGAAAATAAAATAAAAAATGAAGCTAGAAAAGAGGGTAGTGAGTTTTCTGAGTTGATTTCTAGAATGGATCAATCGCTGAAAGAACAAAGTGAAAAATCTATTATACAGATTTTAAATTCATCTGCGGAGGAGATGTTAAGGAGTTTTTATGGTAGTTCTATACAGAGGACAGAGGATAAAGAAGTTAGTGTATCCTCTGCTTCACATGAAGAGCCTGCTACAGAAGATTCGGGAACTACTGTTAATTCTGATCTTTTATCAATTTAACCAGCTCCTCATATAAATTTTTTCTGTACCCAAGCTATATGTTTGTGAGAGGATAGTAAGTACTACATTTTTCTATTTCCATTATAACAGATTCGTCTATTTTTATAATAATTTTACTATTTGTACTCTATCTAGAACTAAGCAATAGAAATAGTAGGATAACAGTAGTCAACCAAGATTCCAGCATCACGTACTAGGATGATATAAGTATCATAATTTACGATTAGATTGACATGAGATAAAGAGTAAATTAAAAATTGAATAGATCTTTAAATGTATAATAAATGCCTATAGAAATATTAATGCCTGCTCTTTCCCCGACAATGAGCAAAACTGGAGGAAAAATTGTAAAGTGGTGTAAAAAAGAACAAGATAAAGTTGAAATAGGTGATGTAATCGCTGAAATTGAGACCGATAAAGCCATAATGGAGTTTGAATCTATCGATGAAGGAGTTTTGGCAAAAATTTTAGTGTCGGAAGGAACAAGTGGCGTGCCTGTAAATCAACTGATAGCTCTAATGTTAGAGAAAGGGGAAGATAAAAGCGCACTTGATTTAGCCTCTGCCATCAATACCAAGGTTGAGAAGGAGGTTGAAGCCGATTTTTCAGTATCATCTAACCCTTCGATTTCATCTAGCTCTTCAATGTCATCTAATTCTCTAATGTCATCCCAGTGCGTGACACTGGGATATAAAAAAGAGGATAGAGCAACAGAAAATAGAATAAAAGTAAGCCCCTTAGCTAAGAACATAGCTCAAAATGAAGGTGTTGATGTAAAGCGACTGAAGGGTACCGGACCATATGGTCGCATTATCAAGGCTGATATATTAGAATGTCTAGATCAAACTAAAAATTATGAGAGATCTGAGAAAGATGTAACAGTTGAAGTAAGCAACATGCGCCAAGTGATAGCACAGCGTTTAGTTGAATCTAAGCAAAATATTCCACACTTTTATTTAACTGTAGACTGCTACGTTGATAAGCTAATATCGCTCAAAAATGAGGTTAATTCAGCAAATGAAAACAATAAAGTAACAATTAATGACTTAATTATAAAAGCTGTGGCTTTAAGCATGAAAAAATTTCCTGATATAAACTCATCGTGGATAGATACTAAAATAGTAAGATACTCAAATATAGATATCTCAATTGCTGTAGCGCTTGAGGATGGACTCATTACTCCTATAATAAAAAATGCTGATGAAAAAAGTGTTTTATCTATATCAAAAGAAGTGAAAGATTTAGTAAGTAGGGCAAGATCTGGAAAACTAAAGCCTGAAGAATTTCAAGGAGGAGGATTTACTATCTCCAACTTAGGCATGTTTGGTATAAAAACTTTCAGCGCTATAATCAATCCACCGCAATCTTGCATTATGGCTGTTGGTACATCCAAAAAGCAACCAATTGTTATAGGTGAAAAAATAGAGATAGCAGAGATAATGACAGTTACTCTCTCTGTTGACCACAGAGCAGTTGATGGAGCACTCGGAGCAAAATTTTTAAATGCCTTTAAGTACTATATAGAAAACCCTACGGTGATGCTTCTTGAGCCTTTATTATTATAATAAAATTAATACCTCTTAGTTTATACTTTTATTAATTGGATAGGTTTAGAGGTAAAAATATGACTGAAACAAAGATAGAAAAACGCAGTATATCTTTTGATTCTGCAAAATCAAAATTTTCAAACGATAGGTTTCAAATAGATTCCTCGTCTAATGAGTCAATAGATACCATTGATAAGAAATTTAAGTATGAAGTGAAACTTCCGGGCATTATCCACACTACAACAAGAAAAAATAACGTTGGGGACGGACTTAATGAATTGAATACAAGAAAGAAGGCTAATTTTATTGCTCCAGAGCTTAGCATTGCAAAGAAGAAAGTTACTTTTGCAAATCCAGAGTACCATATTATTCCAAATGTTGATAACCATAAGAAAAGTTCTCCAGTACAAGCAACTGTTGAGGATATGTTATTTGGAGGAGTAAGCGATTCTACTCCATGTCTGACACCTAAAAGAACTACTGAAAACATGTTATTTGTTGGGGGAGTGAACGACTCTACTCCATGTTTAACACCAGAAAAAAGCCAAGCAACAACTACAGATGAACTGGAGACTGTAAAATTCCTTAAAACATTAAGCAAAGCAGAAAAAGAAAATTTTGGTTTTTCTGCTAAGCAGCACAACCAAAAGGTTAAGGATAGCAAAAAAACTTATAATCCACTTGATTGGAATCCAATTTATCAGGATAAAAAGCGTTTTAGTCCAGACAGGTTAAATGTTCATCCGTTATTGCACAATAATGCTGAAATGCACGGCAATATAACTTCTGGTACCAGGCCTTACTCAGTGACAGAAAAGTGCATGGTAACACACGATGGCAGTGAGCTTGGAGCAAAGATGGAGAGAAAGCATGGATTTCAACAGGATCTAAATGTTAAGCATACAAAAGCTGATACTGTAGTGTGCTCTATTACCAAAGGTAATGATAAAAAAGATGTCAGACCTGATGAACAAGAGCCTTTATCAGAGGTATCTAAAGTTAACGTGAAGGAATTAGTAAATAGATTCCGCGGTTAATAATTATTCGATTTTCATATAACAATTGTTTAAGAAAATCAAATATAGTATCAGCGCATTGGAACGACACTGTCATAAACTATATATAGTAGATTATAAAAGGAATGGAAGTACTAAACGCTTCCCTCTTTAACCACTTGCTGAAGAACGTTTATCTTCTGTGGCATCTGGTGATGGAGCAACTAATCTGCTTAAAATCTCATCTTTTGGTCCCATAGCATAAATAACACCATCTGACATGATAATCACTTTATCAACCACGGATAGTAACGGTAGCTTATGAGTGATGATAACAGTGGTAGTATTTTGTTCTCTTGCAACGTTGATTGCATTAATCAAGCGCGCCTCTCCATTACTATCTAAGTTAGCATTCGGTTCATCAAGCACTAAAAGCTTAGTATTACCATAAAAAGCCCTTGCAAGTCCAAGAAGCTGTTTTTGGCCACCAGAGAGTATTACTCCTCCAGGTCCGCCTATTGTTGTATCATACCCATTTGGTAAGCTTAGTATTAATTCATGTATTCCTGCAATTTTTGCTGCTTTGATTATTTCTTCAGGATTTGGATCTGGTCTCATGCGAGCAATATTAGCTTTGACACTAGTGTTAAATAGTTCAATATCCTGAGGTAAGTAACCAACATAATTACCAAAGTTTTCTCGATTCCAAGTATATACATCAGCACCATCTAGTCTGACTACACCTGATATGGGTTTCCAAACACCAACGGTTAGTTTTGCAATGGTCGACTTACCAGAAGCACTTGCACCAATAACACCAACAACATCCCCTGGTTCTATTGCAAATGAGATTCCTTTTACTGTTGGCTTATTGCTCCCATAAGGAGTAAAAAATACCCTATCAAATTCCAACTTCCCTTCAGGCTCTGGTAGAGCCATAGTTTGCTCTCTTTTTGGGGATGTTAGGATAAGTCTTTGCAGCCTGCCATATGACATCCTGGCTTGATTTAAAAATTTCCAAGTATGAACTGCTGCATCAAATGGAGCCAATACTCTACCCATCAAAATCGAGGCAGCAATGATACTACCGGCAGTTTTGTGAGCTGTAATTGCAAGTAATGCGCCTGTTCCAATTACTGATATTTGCAGAGTTGAGCGTAGAAACTTAGTAATCCCAGTAATCACATTAGAACGATTCTGCGCTGTAACTTGCATTGCACGATTTTGATCATTCCGTTTACACCAATCAGAAACTATAAATTCTGACATGCCCATAGCTTCAACCACCTCTGCGTTTCTTGTTGCAACATCTATAGCATTAATATTACGTATAGTTTCTTCATTGGTTTCTCGCAATATACGCTTAGTGGCAAGTTCATTCCATACTGCCATTGAAACTAATATAATGATCCCGGCAATAGCTATAAACCCTGTAGAGGTATGTATCATAAAGATCACAACAAGGTAAATTAGCGACCATGGAGTATCGAACAGTGAAAATATACCATTTCCTGTAATGAAATTTTTTATTACTCCAAGATCTCGTATTGCTTCACCACTTGAAGTTGAGCTTTGTACTGATGTTAACCTGATTGACCTTACTATTAGATCTGGTGTTGCAGTTTTATCAATCCAATCACCAATTTTAGCCATAGCTAAATATCGACAAGTTTCAAGCATTGCAGAACATGCAAACGCAGATAAAGTAATAACCGTCAGCATAACTAGTGTTGACACACTCTCGCTCGATATCACTCGATCAAGTACCTGAGAGGTATAAAGTGGCAAAAATAACATTAACGCATTAATCCCTGAGCTAAACCAGAAAATAAACCAAAACGCACTTTTGCACTTCTCTAGACAAGTATATAGTATACTTTGCTTTAATTCCTTTTTTATTGACGGAGTGATTTCCACAATCTTCCTTTTTACTTAATTATATGTACCATATATAATTTTTATTTCAAAAGTATTAACAGTTATTGCCTTGCCATATCATTAATGTAATAAAATATTAATGATATGCGAATATAAACTTTTTCATAGCAAGGCTATCTAATTTCTTCTCTACTATAACCTTATACGATAGCCTTGCCAATTGTTCTATGTTTTTCTTATCTACTACTCAATGACAGGTTACTAGAATGCTTACTATCACTTCTCTGAAAGTTGATGCTATCAGAGTCAGTGACTACAATCTGCATCTCTTTTTCTCTTCCTATATGATCAGGAAGTATTCCATATTCCAATACTCTACCTGTAAATTATCTTTTGTTCATACAAGGTGGACTTGAATATACCCTTGGTCTATATTCCAATTCTAAAAAGTCTGTTTCTTTAACAAAAACCGCTGTCCCAGGGCTAGAAAGTGTTGCAGACGGAATTTTATTAGCTACCTTCTTACTCACAGAAGGTAGCTTATTTTCACTACTATCACTCACATGATGCGCTGCTCTATGGTTGTTATCACACTCTTCTCTTAAGGTTGAACAGCTTGAATTAAAAAAAGCCGGAAATATTAAACACCCATTGATATCACCAAATTTTTTTATCAATTCATTTTCTTTATTCATTCTTGTAATATTCTCTTGATTAGCACCTTCTGATAAGCTTGATGAAGCAATAAGATCTTCTTTTTTCTTACTAAAGATATTGCCTCTTTTTAGCTTGGCTGCAACATTCTTGAATTTGCTTTTCGGAGCTTTTGGTTTACTTTCTGAATGCTCATTTATAGTTATAAAACATGATTCATTATCTAACTTGTCCATTGTATCTTGTACTCTACTGGTGCGTTTTACATACTGATCAAGCTTTTCTCCTAAATTGCCCAGAAAAGAAGAACTTCTTCTTTCTGCTAACACTGTACTACCACGCCTACTCATTTTCTGAGGAGAAATATTGAGTTTGTCTCTACTCTCTAAGCTAACTGGATGCATAAGTTTGTTAAATCTATTTTTCAATTGTGAAATATCTCCAGCATGTTGTACTAATTGTTCCGATATTATTCTGTCTCTTTCTGAATCATAGATTTCTACTTCTGTCTTAGCTAGCTTTCCTGTGACCTCTTCAATTCTGTTTATGTGTTCAGTATAGTTTTCTATCTTACGTTTAACAAATTCTTTTTGACGGCCAATCACTAAGTTGCATAACAAAAGAAAAAATGATATCAAAGAACATGAAATGGAAATCCAGGTAAAAATTTTTTCTATTTCAGATTCTGACTTATTAGACATAATGCAAGCAGAAATAATCACAGTTGATATTGACGTGGCCATATTAGAGTAGTCTAGAAGCTTTTTGCTTCTCTCTTGATATTCCATCTCAAGTTTATCATATTTCCTTTTTTTGTTTTCCTTTATTTCATAAAAGAAATCTAAAAATAACCTCAAGATATTTGTGTCGCTATGTTTAAAAGCATAATCTAAAGCTGTTTTTTTTTTGCATTATCCTTTATATCAAAATTTATTTTCTCATTTACAATTTTCTCTCCGTTGCTGATTGTTAGGTAGAATAAGGCTTTAATAGCTTTTTCCCTTAAGTGCTCATTTTGTTTACGCTTTTTTAAAACCAACTTTTTCAAAAATTGACCTTGCTTAAAATCATCATCTAAGATTCTTGTAAAATCATTATTATGCACTACAAGATAGTGTGATGGTGTTCTTCCAGATTTAGATACAACATTAAACATTTCCTCAGTATAGGGATCATGATGATCTGTCATAAAATATTCTATTAACTCAGCATTAAGGCTCATGGCAGCTAAATGTAGAGGTATAAGCCCTTGACTGTTTGTGTGAAAAAGTGATACTGTGTTCCTAATAGTTGATTTAGCAATACTTTCAATAACATACTGAGAGCATCCTATGCCGTCGGCAAGAGCAGCCATGTGTAACGGTGTATTGTCGTTTTCATCATATAACACTTTGATGCTAGCAGCCACCTTTTTACCTACAAGTTCTTTTGCCATAAATTCAAGACATTCCTTATTGCTGCTTAAAGTAGCTGCAAATAACAACTTTTTTTGTGTATTTTCTTCTGAAAAAATATCAATTTGGCTTTTTTGTATCAAATACTCAACGCATTCAATGCTTCCGCTTAACATAGATAAGTACAGTAAAGTTTGCCCATCTTCATTCTTCTTATTTAATACCTTTTCTATTTCCTCTTTTTGTATAAGAGAGAAAAGATACTCAAGGCATGACTTATTACCAACATGTGCTGCCATATGAAAGACGGTGTCACCGTTGCTATTCTCACGCAAAACCTCTTGATAAACGTCAAAATTCTTATTTTTCAACTTTTTTTTTCTATCATGCTTAAAAACGATAAATCAAGTTGGGCAGAAAAATGTAAAGGGGTGTTTCCTTCATTATTACTCTTATTTACTTGTATGCTTCTGTCTGTTAATAATAGACTCACACATTTTTTTCTTAGTTCTGTTTCTGTATTACTCGATAGAGCTAAGTGTAGGGCCGTATTTCCTTTGTATGTTTCTGTGCTTAAATCGTAATCAGGAAATTTATTGAGTAAAGATGTTAGACAATCATACTTCCCGTACATTGCAGCTAAATGTACAAGATCTCTTCCATGTTCACCTTTGGATTCAAGCATGCTATTTCCTATATTTTCATAAAATAGGTCTATACAATATGAATTACCATGTATAATAGCAATATGTAAGGGGGTGTTACCTTGTTTATTCTGAACAATTTTTGCACCTGATTTAATAAACAATTTCATTAGCTGGTTATTTTCATGTTTTGCAGCTATATGCAATGGGGTGTTACCATCTACATTTTCTTGATTAATTTCACTTTTTAGTCTACCTAAAAATTTTAGATGCTCTATAAGAAAATTTATGGCATTTTCTTGAGTTCCTGAGTTATCTACAATCTTATGAAAAGGATTCTCATTATATTTATTTTTTAAAAATTGTACTTGATTATCAATGAAGAATTTTATGCACTCAGCATTTCCAGATTGCACAGCATAGTGTAATGCGTTATTTCCATATTTGTCTGTTTTAATTTTCTCCCTATCAAAAATTCCTTTTGCTGTCAATATTTCTTTTAAATATTCTAGGAGGTTAGGACTTCCGCTTCTGGCAGCATAGTGTAACTCAGTTTTATTATTGGTAGTGCAACTCAAATCTGCTCCATTTTCTATGAGAATTTTAAAGCATTCTTTATTGCCAGATTTAGCCGCATAGTGTAGTGGTGTTTTACCATCTCTATCTTTATTCCTTACTGCTTCTTCAATGTCAAAATCAGAATTTTCTATCACAAAACGTAAAATATCTTCTTTACCCGACTCAGCTAAATAATGTAGAAGTGTTTTATCATTACTATCTGCAAAATTCTCCAATTTTATAATCAATTCTCTGTCCATACCAAGAATTAGAGATACAGCTATTTCAACATGAATATCATAATTCCTATTTTTCTTTTGTTCTTTCCCAATTCTTTCAATAGCCACTGTTAATAGCGAAGAACCATCATTACTTGTTATATTCCATCCATCTTGACGAAATTTTTCAGCTAATGAATCACTTATATTTTCTGCTAAAATCCTGCTTTTTGTACAATCAAGATTATTAGTACATATATTATAGTTTTCTTCTTGAGTTACTTTATTAATATAATCATATATGATTATTAAGTCTTGCTTATTGACTTTATCTTCTGAATTGCCTTGTAATGAAGAGAGGTCTATCTCACTAATTGCTCTTGCCATACCAATGGTTCCCACAGCAAATAAACCTGAACTGAGTGTCTTTGCGCTTGTACTAGATTTAGTTTTGAAAGGATTAATAACTGTGTCAAAATTTTTTTTGAACATGCTGTACCTCATAAATAATAATGCCGGTAGTGAATAAGGCTTTCCACTATAATTTTTAAGCCTACAAAAATCCACCAGCGGCCGCATTATATAGTAGATAATTTTTTGTGCTAGTAATATTTTTCTAATTCCCACTTTGGCCTTGGTGCAAAGTCAAGAGAGTCTACATAGCTTTTCTGTAACCTTTCAATTCCTGTCCATCCAACCATCACTGCATTGTCTGTACATAAATTGCTTGGAGGAGAAAGCACGTTCAAGTCTATGTGCTTTTTTAATCTCTCTTTCAGGAAATTATTTGCTGCAACTCCACCAGTAATTACAAAATCATTGATTTTAATATTTAAAGATACAGCGATACCAATAGCATTTCTGACTCTATCGAGTAATATGTCGCTAATACACTCTTGAAACGAAGCACACATATCACACACATCCTGTTCACTCATTACAAATTCTCGTGCTAAGTTTTTTACCGCTGTTTTAATTCCAGAAAATGAAAAGTCACATCCAGAGCGTTTTGTCATCGCCCTTGGCAATTTAAATCTCATACCATCACCTTTTTTAGCTAATTTTTCAATCAATGGACCTCCTGGATAGCTTAGACCCAGCATCTTAGCGACTTTGTCAAATGCTTCTCCTAATGAGTCATCAAGCGTTTCTCCAAGTTTGATATATTTACCTACATCCTGTGCAATTAAAAATTGACAATGGCCACCTGATATCAGTAGGACTAAAAACGGAAATTTAACCTCATATAGTAGCCTAACAACTAATGCGTGTGCTTCTAAGTGATTGACTGCAATAAACGGTTTTTGTGTTACGTGTGCAATTGCTTTAGCCATCATTGTACCAATTATTAATCCACCTATGAGTCCTGGTCCTGATGTCGCTGCAATTGCATCTAGATCACAAAAGTTAAGGTTAGATTTTTCCATAGCATTTTTTATTAAACCACTTAAATGCTTCATATGAGCACGTGATGCTATCTCAGGAATCACTCCACCGCACTTTTTATGCTCTGCCTGAGAGAGAATTTCGTGAGCAAGAACTTGTTTATCACTACTCACAATTGCTGCTGCAGTTTCATCGCAACTTGTTTCAACCGCTAAAATGGTTTTCATATATATTTGAACTCTTTAAGTTGCGAGAACTATAACTTAAAATGTTGAAGAAGTTAACTATATTCTGCTGAGCTAATTATCATCTTCAAATATGGAACCAATTTTTTTACTTCCAGGAGAAAATTTATTAGTCCAACTGTTTTGTACTTTGTTTATATCTTTAAAAGCAGTTTTGTTGCTGTACTCCTTTACTTCTTTATCTATTCTCTCCATTATTTGTAGATCCAGATAGCTCTTTTTCCATTGGTTAGTAGCAAGGAATATTTTGTTTAAATCTTGAGTGCGAATTAGATATTCTTTATCTTTAGGATAAACTTCCTGAGCCCAAGCGAACAGCTCAAAATAGCGTGCGAATAACTCAGATGCACGTGATTTTGGAGTTTGATAGGCTTGTATCTCTTCAAATATAATTTGACCAGTAATTTTTTGTACCAAAATATTTGACTGCTTTAAGTTCTGCTCAATATCCTGATAAACTTTATAGAGAAATTCTTGCTCTAAGCTTAAGTTCAGTTCATTTTCAACCATATGTGAAAGTTCATGTACTATGATGTAAGGATTTGACCTTCTTAGCACAATAACATACTTATTTAAACCAGAAGATCGAATTGTCTTACACACTCCCTCTTCCATATCCACTAATCTTTCTTGATATATTTCAAACGAGAGTCTATTTTGCTTTATTAGTGACAAAGTGAGGTTTAATGTATTTCTAAACTTCTCAAATTGATAGAGATATTTGACATATTGTATTACGTTTTCACTATTTCCTACTTGAGTTGCTTGTTTTATTAAGTTCCTGATTAGCATGCTTTATTATTAAAGGAATTTTCTTTATGCTCAAGAATTATAAAGTGTTTTCAGGAAGTATAGCTAAAAAAGTTTAATTTACTTACATTCCGCTACTTATTATTAGCCAAGAGGTATCACGTCAGTATAACTTAGGAATGTACTAGATATAAAAGTGCAATATCAAATATATTCTACTAAAAATCAATCAACTTTTCACATGTTTGCTCTTCATAAAAGAAGTTCAGTGTTATCGTAGTACCAAGTTTTGCTTCACTTTGAATGTTGAAAGTCCCACCCATTAACTCTACTAATTTCTTGCTTAGAGGTAATCCGATACCTGTGCCTTCGTTTCTATATCCCGAATCTGCTTGGCCAAAAACGGACATAACTTTATATATGTCTTGCTGCATTATCCCTATTCCATTATCATGAAACTCAATAGTTAATAAATTTTTTTCTATATTCTCTTTTATAATCATTCTTATTAAACCACCTTTAGGAGTGAACTTGATTGCATTTGATAACAAATTTATTATAATTTGCTTCATTCTTTTGGGATCGGCGATAACTAATAATTGTTTATCAGATATCTCTTTCTTTAAACTAATTCCTGTTTCTTTTAGTTTAGGTGATAACATGTTTAAGCACGAATCTATTATCTTATTCAGATTAAACTTCACTTTTTCTACTGTTAAACTACTTGATTCAGCTTTAGAAAAATCGAGCACATCATTAATCAAAGCAAGTAAATGTGTACCAGCATTATATATATCGTCTACGTATTCCTTGTATTCAGAGTGATCTACTGAACCTAAAGTTTCATTTTTGATCAATTTTGCAAATCCAATAATAGCGTTAAGAGGTGTACGCAACTCATGTGTAACACTTGCAAAAAATTTTATCTTATTTGCATTTTCTTGCTCTAATGCCTCTTTAACCCTTTGTAATTCAATATTAGTTTTGTGTTGCTTAGCTAGCATTTGGGTGTTGGAAAAGTGCAAATAAACCATTATTAGTATTAAGATAACCAGTAATAAGCCCATGAATATTGAAAATAGACTATATACCATAATATAAGAGTCATTATAGCTTTGAATGATCTTCAAAAAAAATGAAGGCTTAATGTCATCTTCATGAAATATAGGGAAAGTAGAAGTTAATGTATTTCCTGTAGCGTAAAATATTTCTTGATTGCTTAGCAATTTATCAATTTCATCATTTGTAAGCAACTGCTCATAGTCATGACCTTTAGTATTAAAATTACTGAAAATTATTCTGGCATTTTGATCATACAGTATTAAGCTAAAATTTCTTACTTTGCTTACTGATTGTAACAATTCAGCACGCAGTTTTACCAACTGGTTTATGTAATCAAAACTGTTATATTTAATATGATGTTTTTCTATTAGTAAATAATGATATTTTTTTATTATACTATTTTCCAATAGATCTTTTAAGTTTGCATTTGAATTGCGGTAAAAAGAAAGAAAATTATTCTTTAATGAATAATTGCGGTATATTGTGCTCAATAAAACCACAAAAACTAATAAGAATAGCGAGATAATTTTTGTATATCTATTTGTTTTTAGTTTAGTAAACATTAATTTACTTAATTTATACATATTCTTCTCATTGTGAAATAACGTCTTTTATGGTATTAATAAAAAATTAGCATATCATACTTTTATGACAATTTCTCCTATCTTGCCAGTTTATTCTCCTATTGATATAAATTTTCCTTATGGTAAAGGTGTTTACTTGTATGATATCGATAATAAGCGCTATGTAGATTTTCACTCTGGAATAGCTGTTAGCAGTTTAGGTCATGCTAACCCACGATTAACTGATGTCCTAAAATTACAAGGGGAAAAACTATGGCATATATCAAATACCTATAATATATCTACTGCCAACAAATTTGCAGAAAATTTAATAAACAACAGCTTTGCTAATACTGTATTTTTTGCAAATTCTGGATCAGAAGCAGTGGAATGTGGACTTAAAATCGCTAGGGCCTATCAAAATGGAAAAGGTAATAAAAATCGCTATAGAATTCTAACATTTCATGGTGCATTTCATGGAAGGACATTTTTAACTTGTGCAACAAACGATAGACAGAAATTTTCTGAATTACTGAATCCTTATATTGACTGGTGTGATAACATAAAGCCCAATATTGAGAGTGTAAAGAAAGCAATTTCTAATGACATAGGTGTTATATTAATAGAACCAATACAGGGACAAGGTGGTATTAAAGTAATGAGTGAAGTCTTCATGAAAGAGCTAAGAGAACTATGTAACGAAAACGACATACTGCTATTTTTTGATTGCGTTCAGTGCGGTGCTGGCAGGACAGGAAAGTTATTTGCATATGAACACATAGGAATTAAGCCTGACATATGTGCTCTTGCAAAAGGAATAGGAGGAGGTTTCCCTCTGGGGGCTTGTCTTGCAACTGAAAAGGTTGCTAAGTACATGGCGGTCGGTATGCATGGTTCTACTTTTGGTGGTAATCCACTTGCAACTTCAGTAGGTAATGCTGTATTGGATGAATTGCTCAGTCCTGGCTTCTTAGAAAATGTTGAAGTTAGAGGTAAGTCTTTAAAAAACAAACTAGAGGACTTAGCAAGTAAGTTTCCAATGATAGAAGAAGTGAGAGGAAAAGGGTTGATGCTAGGAATAAAAGTAAAAATGAATAACCAAAAATTTGCAGAAGAGCTAAGTCACCGTGGTTTACTCACTGTTGGAGTAACATCAGATAACGTTGTAAGAATCTTGCCTCCACTCATTATCACTGAAAAAGAGATTGATGAAGGCATTGAAATCCTCACTCAGTATTTATCTAAAAAGTTCTAGTTAAAAACTAAACCTTCCTGCTCACTAGTTGTTGGCTGTATCAAAATTGCAGATAAAGCAGTAGCTACAACTTTATCAGCTACTTCATTTGTACACTTTGCCTTTTCCTGTTCTCTTATCAATGTAAGCTCATTTATATCACTTAGTGAGTCAAATTTTGTTACATCGTCAAATATAAATGACTGCACGGTATTTTTTTCAACACTTAAGAAAGCACCGTTACCAGACGATAACGTTACATCTAATAACTTCTGCATTAAACTGTTTTTAACAACACATCTAAATAGCCCCTCTAACACAATTGGCATTCCAAAAAGAAAAAATGCTCCTCTCACTAAATAAGTCGTTATTTCATGTAACAATACACCACATAAAAACGCTAGTGGTCCAAATACTATAAAACCGCAAAGTAAAGGCAATGGCATGGTCTGACCTAATGATATTCTACCTATAAGCTCTATTGAAATTATAAACCCAATAAGTAACATAGCTCTACCTATATATGTCCTTTCTTTAGAGCGTTTGTTAAAGTTTTTCTCAAGTAACTCAAAAAAATCATTGTTAACTCTTACTTCAAAAATATTATGATTGGTTTTTAATTTGAGCTTCAAGCCCTCTATTCCATGACGCCACTTGTGGCACCTTACAATTTCATCAATTATCCTACTAACTTGATTATTGATTTTGTATAATTTGCTTTCTTGATATAAGTTGCCTTGATAATACTTTTCTCTAAATTCCACGCAGTTTAAATTCTTTAAATCACATAAAAAATCTTTAATTTCTTGTGCCATTTTATCAGTATCGCCTCTGTAGCCTACAGCTTTCAAAATTGTTACCAAGTGTTTATTTTCAATTTGAGCAATTGTTCTATCTAATTCACGTATATATTGCTTGGATTGAAAATATGAGATGATTTTTTCTTTACATATATCCTCATTGCCTTCGTACAAATTATTTCTTTTGAAATTGCTGTCATGTTCTTTGGCAATTTCTAATGCATGAACCAATACATTTTGCGCTTTCACACTACTTTCACAGTGACAGTTTCTGATTATGTGTACATACGCTCTTGCACTGGTATCTCCAGATTTATCTATATTGTACGCTTTAGCCAAAAAGACTAAATAGTCAAACCCTGCCCAAAGATAATACATTACCTTTGTTATAGCACTTCCCACAGAAAATAAAGCTGAGCGTGTACAAGATAATGTACCATTATTTTTGATTCTATCTTCATATGAACGAAGGTATTTCTCTGTGCTCTTTAAGATCGTACGTAAATCTTGTTCTGTCTTTTTGATATCAAAATCATTTATATCATGAACTTTTTCATACGCTTCTTTTATCAAATTACTAGAAAACTTCTTCAGAGCTGAATCATCAATATTTCCTAATGCATCAATATTTTTACTAATATAGATTTTTATTTTTCTTCCAAGTTCTTCTCCCATTCTATTTTTTAGCAACGTATTGTATTTATTAGTAGCTGGAAACAAAACTTTCTGACAAAATTTCTGTGGTTCGTTTTTAAAATTTGCTAAGATCTTATCCACAAATAGCTCAACTTTTTCACCTGCAGCAGCGAAAAACCACGATTGTCTGCTCTCATTACGCTCTCTATTTCTTCCAAGATTCTGTAGGGCTTCAGATGGATTATTGAACTTACTAACCTGATCTGCAAATATTGATGCAACATGATTATATTCACTATCAAATCCACGACCTTTCGATCCATCTATAACCGTTGTCAACGCATATTTAGCCAATGAATCAAAATCTCTTTTTTCATAATCACAATAAAGAGTTTGATATCCACCTATCTGATTACGTATTGTCGCTGAAAAGGGTCTGTTTTCTCCAATACCAAGATCATTTTTTCCAATCCCTGCAAAGATACATTTATTTTCTTTGCAGAAATCACTGATGCCATGTAGTACACCTTCCTCTCTTTCCATGAGGTCATGGAGCTCTTTGCTTAAGCGCCAATTATCCACTATTAAGCTGCATTGCTCATTATAACTTTTACCTAATGCTTTAATCACTACATTGATTTGCGGTAAGAGCTTGTCTCTAGCAAATTGGTCACTAAAGCCTTTTTCCTTTAGGTAATTAATAATAAGGTCCTTCTCACTATCAATATTAAATATTAATCTAAAAGGGTTGATAAAGTCGAATACTGCCCTGCCAATAATATTACTTCTAACATCTTCTACTAACTTACTTAAATCTTCCCTTCTTCTTTTATCCAAAGTAATATTATCACACTTCATTAAATATGAGAGAGTAAGATCGATCATTGAATGCATTACTCTATATTCTAAATATTTAGCAGTACCGCTGAAATCAACTTTCTCTTTTAACTCAGATGTCTGCTCTTCTGTCAGACTAGGATGTTGCTTTTTAACGCAGTTTATAAAGTTTAATTGACGTAATTGGAGCCTGTAGTCTTGATATGACATTCCTTCAGGCTGAAATTTATTATACACTTCATAACGTGTACTACCTTCATATACTAAATTATCTCTACCCTGCAACGCAAAGTTAAGATTAACTATACTATTTACATCATCAGCTAAAAGCAGAGCACTTTCTCCAATTGGGCTTTGCACATTCCATCTTATAGAAGTTAATAAATCATCGGTATCAACAAGCTTATTGTAATTAAAAACTTCTTCGCTTTCTTCAACATACTCATGAGCTGGGCTGGATTTTTCTCTAGTGAATAAGCTACGCACGTTAGCAAGAAATCTAGAAAGCAGTTCTTTTGACTCTACTCCAGTTATTTTAGTTAGCACCCACCAAATCGGTAACATTACTATACCAAATATAAACATAGAAATTGTATAGTATAGCTGCCCAATCAAAGCAGAATACAGCCAATAATTTGAAGTTATACCAATTATTGCAGCAATATTACTATTTATAATAGGAAACAATATAGCTAAAGATATGATGGAGGTAGCAATGTTCACGACTAATGCTAGAGTGAAATTTGTTCTTCTATTGGTTTTTGTTATAACACTAATCGTTTCAATGGTGTTTGCAATACAACGTCTACTTAATCTTGTTGGGCTGATAACCTTTCCGCATCTATTTAAAACCCTTCTCTTTGGTGTTGCAGTTAGGTAAGTTGTAGGATACTCCTCATCAAGCTTGCACATATTCTCAAAATCCTGCTGCTTGTTAATACTGTCTGCTTCATCAATACTAATCCACAACTTGGTATTTTGGTCTTTAAATTTACGATCATTTTCTTGCTGCAATAACAGGTCATGTGTCACTATAATTGTTGTAGGTTTAGTTGCCTTCAGTGCATTTTTAATTTCCTCAGCAATTTTAGGTGTCCTAATGTTTACAGTAAATGCACTACTCATCATTTTTTTAGCTTGATTCACTAGGTCACTACTTGGTACTGCAACCAGATGATGAAATCCTGCTTGGGCTAGTACATGACTCAGTATTCCAATGTCGTAAGTCTTACCAAATCCAGTTTCTGCATCGATCATAACATTACAGTTAGTAGTGCAAGAGTTGCATAGATGTTCTAATACCCCTTCAACAACAGGTTTACGACGTGCTACTATTATAGATTCCTTTGTATCATCAAGTTTTATAGATTCACCTTGCAACTTACAGTTGATTTCTTCTAAGCCACTTATAATACTTTGCTTTTCTTGATTGCTGATAGAACTCACACATTACCCACTATAATTATCACAATATTAATTGTATGTTAATTCAGTAAATTGTCAATTCTATAGACAAAAAGCTGATTTCAACTATCATATTAATATGAATATATGCCTCGGAATCATTACTTCTCCCCATGGAATCAAAGGAGCTGTCAAGATAAAAACCTTTACTGAAAAACCCGAAAATATTTTCCTATATGGTGAATTAATAAGCGGAAGTGAAAATTATAAAATAAGCTTGGTGTCTGTTGTCAGTAATAATTTAGTAATAGCAACAATTAGCGGTGTGAACTCCCGTAATGAAGCAGAACTTTTAAGAAATAAAAAGTTATATATAGAAAGAAATAAGCTACCACAGTTAAATGATGAGGATGAATTTTACCAAGATGATCTTGTGAATATGGAAGTAAGACTAGAGAGTAATGAATTATATGGCTATGTGAAGTCTGTGCATAATTTCGGCTCGGGTGATATATTAGAAATTTTGGTTATCAGCACAAAAAAAAACATTATGTTATCTTTTACTAAAGAAACATTTCCACATATCAATATGAAGGAAAGGTATATAGTAATCAACATGCCAGAATTCATTAGCCAATAAAAATTTTGATATTTATATAAAGTTATTTATAATCATCAGACCAAATTAAAAGTGTAATTATGGCAGAAAGGGCTAATGATATCAGGCCAGGTCAGGTACTGGAACATAACGGTGGATTGTTTTTGGTTGTAAGTATTATGCATACTCAACCTGGTAAAGGTGGTGCATATATACAAGCTGAAATGAAAAATATCCAAACAGGAGCAAAGTACTATGAGAGGTTTCGCTCTGATGCAACAATCAGAAGGGCAATTTTAGATGAAGAGGAATATGTTTATCTCTTTACTGAAGGGAATATCGTAAATCTTATGCATCTAAGTAGTTACGAACAGATTGTTATAAATTTAGACTTATTAGGGGAAAAGAAGGCTTATTTGCAAGATAATATGAAAATTAAAGTAGTAACTTATCAAGATAAAATAATTTCTGCACATGTGCCTGATCACGTTACACTAACTGTAAAAGAGACAGAGTCTGTTATCAAAGGTCAGACTGTTACTGCTTCTTATAAGCCTGCAATTTTGGAAAACGGAATACGTGTTAACGTGCCTCAATTTATAAAAGAAGGGGATAAAATTGTATTACATACTCCTGATAACAGCTATTACGAAAGAGTAAAAGAGTAAATGGCCATTTCATCACCACGAATCAATGTGATGCTTGATTCTGTACGCAGTGCCTCCAAGCAGCTTATACGTGATTTTAATGAATTGCAAATTTCAAGCGTTAAGTCAGCAGACTTTATCAATAAAACTTATTCGAAATCCAAGCAACTTATGTACGATTGCTTGAAAAACTACAACCAGAACTATGACTTTATTTTTGAAGACAATGTAGGCCAAGATCTAAAAGAAGGCAGTTATACTTGGTTTATTATGCCTATAGAAGGCAAGGAAAACCTTTTTAGTTGTATGGTTTATTTTGCAGTATCAGTTTGTCTCATTCATAAAAACAGAGTTGTAGCAGCTGTGATTGATGCTCCAGCCCTTAGAGAAACTTTCTGGGCAGAGGAAAAGAAAGGAGCTTTTCTTGAAGATTTCAAATCTCGCCATGTAAAAATGCGGATGAAAGCTCGTGAAGGGGGAATAATAGACATAAGTGGTAATTTGTTAAATAAATTACCACTTGACAATAATAATCTACGCTCCCTTGGCTCAACGGTACTAGGTTTTGCATATCTTGCTGCTGGAAGATACAATGGAATAATTTACTCTGGAATTAATAAATATAAAACTTCACTCGGTAGGCTTTTTCTGCAAGAAAGCGGTGGGAGATTAAGGGAAGATAACGCGCTTGTCATTGCTGGAGATATAAACTAAAGTTCATTCAAAAGAGCAAAAGTCACGTAGTGAAAATAATAAATGGTCTTACATACCCCTCATTGCAGCAGGGTGGCAAAATAAGGTAAATAGAAAAACAAAGAAATGAATGGTGTCATCCAATATGATGGCAGTGCTTCTTTCTCTGTCATCCCAGTGCTTGACACTGGGATCCAGTTTTCTTTATAAATTCACCAAAAGTGCTTCATTCTATAACGCAACTCACCAAATCCAATGCATTCCTTACAACCTGGATCCCAGTGTCAAGCACTGGGATGACACCATTTTTGCTTCGATATTTACATATTAACCATGCTTTTAAATAGATACCTTACTTTCGGCAACTTTAAACTCAACAACAGACACAAACAGACAATTTCTCAAAAACTTTTACAAGAGATTTTGTTAAATGCTCTATCATTTCATTTGTATGGTAAGGCGTAGGAGTAATACGGAAGCGCTCAGTCCCATTTGAAACTGTTGGGTAATTTATATGTTGTACATATATTCCATACTCATCAAATAACAATTTTGATGCTTTTTTGGACAACTCAGGATCGCCAATTATGATTGGAATTATATGAGTTTCTGTTTGCATAAAATTCACTCCTGCGTTTCTCAGTGAGTCTTTTACTTTTTCAGTAGCCTGTTTTTGCTTCTCTCTTTCAACGCTGCTTGATTTTAAATGTTCAACGCTTGCCTTTGCTGCTGCTGCTAAAACGGGTGACATAGCAGTAGTAAAAATAAATCCTGGGGCTGAACTTCTTATTACATCCACCAAGCTCTTTGAAGATGCTATATACCCACCCATCACTCCAAAAGCTTTTGATAATGTACCCTGAATAACAGTTATTCTATCCATCAAACCTTCTCTTTCTGCAATTCCGCCACCGCGCGGTCCATACATGCCAACTGCATGCACCTCATCCAAATAGGTAATTGCATTATACTGATCTGCTAGATCACATATCGCTTCAAGCGGTGCTACATCACCATCCATTGAGTATACAGATTCAAGTGCTATTATTTTCGGCGTTTTTATATCTATAGACTTTAGCAACTGCTCTAAGTGATCAACATCATTATGCCTAAATATGTGTTTTGGTCTTTTGCCTGACTTTATACCTTCTATCATTGAAGAGTGATTTTTCTCATCTGAAAAAATTACCACACCCGGAATAACAGACGACAAAGTGCTAAGCGTAGTTTGGTTAGCAAGGTAGCCACAAGCAAAAGTTAAAGCAGCTTCTTTTTGATGCAAGTCAGCCAAAGACTTCTCGAGCTCAACAACTTCTTTTGTTGTACCTGATATATTTCTTGTTCCTCCAGCACCAACAGATGAATTTTGAATAGCAGCAATGACACTATCGTTTTGTGACATTCCCAGATAATTATTACTGCACCAGACAATAACCTCCCTATTTCTTTCATAATCCATAATATAGGGAAGTCTGCCAGGTAATGACGCAAAATGCGTGAATTCACGATAGCGCCCTTCTTCTTTTATATCTTTGATTTTATTTAAGAATATTTCTTCGTAGTCTACCAAGTTTCTATCCATTAATAACTAATAAAATTATAATAAATTATTAAATGATAGACTACTATATTTGTCAGCCACAACAAGGTGTACTTTTTTGTGTATCATTAATTTTTTCGACCTTGCTTTCATCTAAGCTCTGAGGCCTAACGCAGTACTTAATTGTAGCTGCAACAAGACAACAAGCTGCAATTGCTATTCCTATCACTAACATTTCCAAATAAACTGCAACAGCCACTCCTAAGGCAATACCAGTTATTGCAAGCGCAGAAGCAGCTACAATATACTTTTTTGTATTTTGTGGATCATTCTTTGAATTGCTTGGTACGGTTGCTGAATAGCCTAAAGATGACATAAATTTCAAAAATCCCTTATTTCCTCATTTTTTTGCCATATCTAAAGAGCTTCCTTTCACAAGAGTATCAAGTGGTGTATTAATAATTGGATCATTTTCTAAATATGGACTTGCACCATTGTCTAGTAGCAATTTTGCAGATTTTTTATGTCCTTCATTTATTTTCTGATTATAAGCTATAACATGCAACGCAGTACCAATACTATCGCTTTGCATATTAACGTACTTTTCTTTATCTTCTGCTGCATCTATCAAAATGGCAGCTACATCAAAATAACCATTACCAGCAGCTAAGTGCAATGCAGTTTCACCATTATTACCCCGTAAATAAAGATCTGCTTTGTTTTGTAAAAGTAATCTCACCACTGCCAAATTACCTTCTGCAGAAGCATACATCAAAGGAGTAAAGTTATGCCGATCTTTAGCATCAACTGTTGCATTATGTGCTATTAGCAATTCTGCAACATCTAAATGTCCATAGTACGCTGCTTCATATAAAGGAGTTACTCCGCTGCCTGTACTACTCACTGAATTAACATTTGCACCGCTATCAAGTAAAAGCTTCACAAAATCTTTATGACCATTTCTAGCAACTAAATGAAGTGCAGTGTCACCACCTACTTTTGTTTTTGATTTAATCTCAATATTTGTACCACATTCTAGTAAACGCCTGCCAAGCTCAACATCACCTTTTTGTGCTGCAACGTGTAAACGAATAAATCCATTATTATCATAATCTGTGAAATATTCGTTGATATTGTCTAGTAAACTTTCTCTATAAGCTTTTAATTCTTCAGGAATGATAAGTGTTACTTTACCGTTTCCATACTCTACCTTACTATTCTGAGATTTAAGTGTGAACTCTAAAATAGCATCAACCCTGCATATTTCCCTATTTGTATCAAGTTCCCTGACAGGCATACTTGGACAATACTGAATATTGAGAGAATCTTGGCTGTTATATACAATACTTATCTTTCTATCGTTGGCATTAAACAAGATTAGTTTATGCTTAAAGAATATAGGAGAGAGTTGCATTAACAAAGAGCCATCATACCCAGCCTGATTGCAATTAGTAATTAACTCTTCCAGTATATAGTCACTTGGAACTTCTGCTTTAGCATATTTAAACATTTCTGTGAAAACACATTTTGCAAACTGACGTTTATCATTCTTCTGATTGTATTTAGCATACAACTCTCCAATGAAATTATTGTCTATAGTTTGATCATTGATTACAAAAAAATCCGTTCTATATAAGTCTTGATAAGCTATTTCACCAGACTTTACATCTTCATTGTTCTCATTTGCCTTTACCAGATTTAGCAAAGATTGTGTTAATTGAAATTCCAACGTAGTTACTGCACTAGATTCAGTATCAGAATTATTAACGCCAGCTTCTTCTTGACTTTCATTACCTGAATCCTCAGAACGACGGCGCTCTTTTTCCTCTCGTTCTAAAATTTCAAACCCTTCTTCAGTGCCCGAATCCCTAGAATCTGATTTCTTTAAAATTTTGTTTGATTCCTGTGATACAAAATCTGAACCTAACATGTTTTTCCTCCTAATTAGTAGCTAAGCTAAGTGTAGCATTAAATGGCAATTTTGTCAACTTAGCAAGCATTTCTTCGTAGTCTATCAAGTTTTTATCTATTAATAATCAATAGAATTATAATAAATTATTAAGTGATAGACTACTGTTTCTTAATTTGCTTCTACAGTAACATTATGAGCAATCGCCTCAGCATCTGGTTCTTTAAGTGAATCTGAAGGTGCCTTATTACAATAATGTATAGCTATAGCAGCAACTATACAGAAAGCTCCAATAGCTGCTGCTACTCCTGCTACTAGCAGACTAGTACCGAGAGCAAAATATGCAGCTGGTGCAGCAGCTAATGTAAGTACTCCAGTTGCTGCAAACACCCATGTAGCCACAGTAGGCCATTTAACGCTATTCTCTTTTATGTGACTTTTGTTGCTATTACTAGCTTGCTTATTAGCTACTGATTTTGGTTGTGTATTTTCGTTAGCAACTTGTTCTACATACTCGGCGGGTTTATTAGAAGTTTGCTTTTCTCTGTTATTATCAATTGATATTAGGGTATTAACACTTTCATTTGCAAAACCTAATGATGATGGTTGAGGTGGAATAGTAGAATTTTCATCTCTAGAAACTAGAGGTGGTGCACAAAGATCATCTTCGTCATCAGATGATGATTGAGATAGTAGAGAATCTCCACTATCATGTGTAAACAATCCAGTACCACGTTGATCCTCAAAAATATGATGATCTACAGCTGTAGGTATTGTAGAATTTTGCTGATCATCTTTTTCGTCATTTAGATTATCAGACTTTTCCTCAGTGACCATTGAAGGCATTGCTGCATCAATTTCAAGTACTTCTGTTTCATCAATAATATCAAACGAAGGAGAATCTGAAGAAATTCTAGCAGGATCATCACTTTCAAGCTTAGAAGAGTCATCATCCTCAGAACTCAGTGATGGTGAATTTTGTTGATCACATCCGCCTTCAATATAGGAACTATTATCTAAAAATTCCATTGTATCTTCTTTTTTTGACACATCACTTCGTACTACATTTCCAACAGAGAAATTATTTGAACTGCCTACACTACCTAATCTTGAATCTAAGAGTTCTATGTTACCGCTGTCTGCAGATAAAACCTTCTCTTCAGCATTTTGTACAACTTTCTCAGATTGAGAATTTTTTTGAACCTTTTTTTTTGTTTGTATACTTACTACTAAAACTACTTTTCTTATTTTTAGGCACTTTACCCCTCCTATAATTATTACTTATAGCTTCTTCTATTGAAGCCTCTTCATTGTTCATAATATTTTCTATTTTATCAACAACGTTTCTTTGTAGCTGTTGATTTTTGGATTCTTTAGTATTTAGCTGTTCTCTACTCACTGGTTGGCTTGAGGTTGGAGTCTCATTTAGTATAGCCGAAGTGTCTTGAGCGTTTGTAACAGAAGGTCCTGCATTATGATCATTGCTACTTCTTTTTATCAGATTAGACTTAATCTTGCACAAAATCTCCTTATACTGCTGCTTGGCAGGATATATATGACTTGCAATAGGTACAGTAGGATGACAGTTCCATGCCTTACCTTGTTCCTCAATAAAACCACTTACTATTTCTAATATTTTTTCTACTAATGGCAAACCTTTCTTAGGTGATACATGAGTAACGTGATCTTGAAAAGAGCCTATGTGATTAGCTAAGTCATTAACATCCTTATCATCCACTGCCTTTTTTATTAGTTCTGGAATGTGACCCAGATCAAAAACTGCATTCTCAGGAATAATATCAAATGAATCTGAATTTACCTCTGCTGGCAGATTTACAACAAATGACTTTGGACCTTCACCAATATTTTCAACAAGGGACTCAATAATTGTGTTATCAACATCTACAAAATGCCTATTTATGTCATCTAATAAACTTTTGCCATCAGCTTTGTAATTCTCCAATTCCTTCGGAATTGTAAGTGTTACTTTACCGTTTTCATACTCTGCCCTATCATCCTGAGATTTAAGTGTGAATTCTAGTTTACTAAAAGCTTCATATTGTCTTAATTGATCTGGATTTTTTACAACTATAACATCACTATATTCAACATCTATACAACCTGCACTATTACAACAAAGACTTACTGTCTTTTTAGGAATTGTTGGTATTAAACCATATTGATCAAGTATAGGATGAATGTGTCCATACACTGCAAATTCATACCCAGCCTGATTGCAATTAGTAATTAACTCTTCTAATACATTGTCATTTGGAATTTCTGCTTTAGCATATTTAAACATTTCTATGAAAACTTTCTTAGCAAATGGGCGGTAATCCTCGTTTTCACTCGGAATCAAATGATTGCACTTGATGTATAACTTGCCAACACACTCTTTACTTATTTCTTTCCCATTAATTACAAAACTCATTCGTTTCAGATCAAGTTGTGCTTGCTTGCCAGAATTTGCATCCCTATTATTCTCACCTGCCTTTACTTGACTTAGTAAAGATTGTGTTAGCTGAAATTCCAATACTCTGTTAGTATCTTGCCCTTCCTCAGCCTCTGAACAATTACCTAAATCTTCAGAACGACGATGCTCTTCAATTTTAACTTCCTCTCGCTCTAAAATTTCAAATTCTTCTTCGTTACCTGAATCTCTGGAATGGCGACGCTCACTTTCTCCTGCAGTATCTACTGCTGGCGTCATGAGCCCACCAAGTAAATTCCAACCACCCATAATTTACCCCCTAATTATTAGCTAAGCTAAGTATAGCATTAAACAGAAATTTTGCCAAGCAAATTATTGAGTCTTTTAGCAAACAGACTTACGTCTTCCATCTCTTCACCTTCCACTATACAAGCTTGATAGAACAATAAGTAAATCATATCTCCAAGTGTTGGATTTTCACCATTTTCAGCGTGAGATTCCATTATGTTTTTTATCAAAGGATGCTTAATGTTAATTTCAAGTACTTTTGGCGTGCGGTAATTTAGCTGCTTCTGTTCACGTAAAAAACGCTCCATACGAAGATCCATAGTTCCTTCATCAACTGCTAGACACACAGGACTGTCGGTCAATTTCTTAGAGATCTTTACACTTTTTACTAAGCTTCCAAGAACCTTGGTGAAGTATTCGAGTATAGAATCTGCGTTTTCTTCGCTTTTGTTTTCATCTGATTTATTTTCTTCATCTTTCTTACCTTCTTCTGAAGAGAATTTTTCTAAATCAACATCAGCGCGAGTTACAGATTTAAATTTTTGATCTTTATATTCATGAATCACGCTAGTCCAGAAATCATCAACTGGATCAACAAATAGAAGCACTTCCAATCCTTTGCTGACGAATCCTTCAAGTTGTGGACTGTTTTTTACTGAATCAAGGCTATTTCCCGTGAGATAGTAGATATGCTCTTGCTCAGGCTTCATTCTGCTTATATAGTCGTCAATGCTGACCAATTTCTCATCGCTGGTGCTATTAAATCTGCAAATCGAGAGCAAAGCTTCTCTCTCATCAGTTGGCATAGCTTCACAAAGACCCTCTTTTAACACCGCACCAAAATTGCCCCAGAATTTTGTATATTCCTCTAAATTCTCTTTTGCTTTTTTGCCAAGCTCTGATACCGCACGTTTAGTTAGGGATTTCCTAATTTGCTCAACTACACGATTATTCTGCAATGTTTCTCTGCTGATGTTGAGAGGCAAATCTGGTGAATCAACCACACCTTTCAAGAAACGTAGGTATTGTGGTATAATTTGTACATTATCTTCAGTAATAAATACTTTATTTACATATAATTTTACAGAGCAGCGTCTATCTGGATGGAATAAATCAAAAGGCTTGATAGAAGGAACATAAAGCAAATTCGTATATTCTATTGCACCTTCATTTTTATTATGCAGTATCATCCAAGGCTCACCACCGACATGTGCAACACCACGAAAGAAACCGTTATGCTCTTCTTGAGTAACGTCATTTTTTGGTTTAGTCCAAATTGCAGCCTTGCTGTTTAATTTTTCACTTTTTCCTTCTTCATTCAAAAACTCAACGGGAAAATTTATGTGGTCAGAGTAAGTAGTAACAATGTTTTCAACACGGAATTTGTCTAAAAATTCACTTTCTTCAGGACGCATGATGAGCGTAATTTTTGTGCCACGAGAGATTTGACCATCTAACTTGCTGATTGAATATTCTCCATCTCCTTTAGATTTCCATAACCAAGACTCTTCTTCTCCAGCTTTCCTTGATTCAACTATCACTTCTGAGGCAATCATGAAGCTTGAATAAAAACCAACACCAAATTTTCCAATCAGTTCTACAGCTTGGCTTGAATCTTTATTGTTCTTGATTGCATTCAAGAATTTTTGTGTACCAGAACTCGCAATCGTACCAAGATTATCTATCAAATCCTGTCTGTTCATGCCAATTCCATTATCAGTTATATACAGCTCATTCTTATCTTTATTGGAGCTAATAGTAATCTTTAACTCATCACTTGAATCTAATAAATTAGAATTTAATTGTGATTCATAGCGCAATTTATCACATGCATCTGATGCGTTTGATATTAACTCACGCAAGAAAATATCCTTATTAGTATAGAGTGAGTGGATTACTATATTCAATACTTTCCCTACTTCAGCATCAAATTTTAAATTTTCAGTTTCTTGTACATTGTGCATTTTGAGCTCCATTATTAGCCTACTACTCTAATAATTTAAGTATTGCACCGCAATCTTTCAAGGTCACGCATGCTAAAATTTATGTAGGCCAATTTATGGATATGAACTTTCAATACTAAAAGAGAGTTCTGTTTTACAATATGAACACTTTCTTTATTCTTAAAATATAATATCTCTTATTTGCTTCAAAGATTTGTGAGTCTTTGATTCTTTTTCTTTAAAAGTAGTCTCAAGAGAAGTTTTAAGCTTTTCCCATTTTTCTTGGCCATTTAGAATTAAGTCATTCTCAATCTTCTCTAGTACTTTTTTATGTGATGAATATAACTCTTCATATAAATCAGTGTTTACTGACTGTAGTATTACTAAAAATGTAAATAAATTTGGATCAACTTTCGCATAACATAGCTTTATTTTCTTTATGCAGTATTGTATTGCTTTTAATGATAACGAGAAACTTTCTGCATAAAATATAAAGCTATCTATCATTAAGTTCTTTGATTTTTTTGGTAATTCAACACTTTCAAATAGCTTTCTTATAAACCTCTCTGTTGGCTCTTTTGGCAAATGCAAGGAAAGATCAGTAAAAGATTTTAAGCTAAAATTTGGTCCAAGTATTGTGCTAATTGCTCTTTGCACATTACTCTTATCTTGACTAACAGAGAGAATGAAAACCAGTCCCTCCACATCTAGCATGTACTTTATGGATTCTAAAAAATCAACAATAAATTTAGGGCGGCATATATCAAGATCATCGACCATTATATAAATGTTTTTGCCTTTTCTGATTTTGTTAACCACATCTGCCAATTGTCTTTTAAAATCTCTGATGTTCTCTTTTCTCCTTTGAAGAAGAGTTAATTCACTCAAGATAAAACCAATATCTTTCTTATCAGCTTCTTTTGCAGCATCGAGAAATACTGAAAGCATAGCAAGTGGAGATTTACTGATCAGCTTTCCTAATGTATTAAGGGAAAATAGTTCTTGGTTTATGTTTTTGAATTGCTGTATAACACTCCTTTTTACTTCATAAGATGCAAATAGATCTTCAAACAGAAAGTGCAAAAAAGAAGGTAGTGGTTGATCTAGAGCATTAATATCCCATGCGCTGTAATAAGCTGCAATTTCATTTTGCTGCTTTAGATCCTTTATCCACTCTTGCAAAAAAAATGTCTTACCCCACTTATCATATCCTTCTAAGGATACGATTGAAAAAGACTTTTCAATCGTCTTAATTATAGCACTAAATCTACTTGCAACTTGTTTATAACCTAAGCAATCATTTTCCCAAGTTATTACCTTAGGTAGATGTTCCGTTTCTTTTTTTCTGAAGGTTATTAGCGACATAAGGTTTTTTAAGCACATACCTTACTTTATATTTAACTCATACTCCTGTCTTGAAGTAAGTGCTATCCTTAGCGTTCCTTCATCTAGGTAGTCGATTTCTCCACCTATCGGTATGCCACAAGCAAGGCGTGATATTTTCACATTCAAATTTTTTAGCAATTCAATTATATATTGTGCGGTAACTTGGCCCTCTAATGTAGGATTGATTGCAATAATGACCTCTTCAATTTTAAATTCTGTAACTCTTTTAGGAATGTTATCAAGATTGAGTTCTTTTGGACCTATGCCATTTATTGCTGACAATCTGCCACCTAAAACATGATACATACCTGAGTATATATTTCCTTTTTCAAATGCCCATAAATCACCTAACTCTTCTACTACACACATTAACTTGGTGTCACGCTTTGGATTAATGCAAATAGAGCACGGTGACTTAGTATCTAGGTTCCCACAAATTTTGCACTCTATGATAAGATCAGCTAGCTCTCTAATCAAAGATGCAAGCGGCAGCATGACCCTCTCTTTGTTTTGGAGCAAATGTATAACTAACCTTCTTGATGATGATGGCCCTAAACTTGGCAATTTAGAAAAAGCATGAACTAAATTCTTTATATTAATGTTCATTCAACAAATTCAGGATAGTGCATAAAATGATAACATCAAACCTTTCGTAAAGAAAGCAGTAAGTCTTTATCTTGATTAGCTATAGAAAAATTTTTCCACTTTTCTCAGAAATTGTCTTGAAAAAAGTAATGTAATCATAATCTACTGTAACCCAACTCTGATTCAGGTGTAACTGAAATTATCTCAGACATTTGAGTATTTGTTCTAGTATTTCTTTTTTGAAAATGACGCAATTTATTTTTCAACATATTTCTTTCTTCTACATAACTGTCTGACTCTTTATTCAAACTAGAATTTTTTTCTTCACACTTGGAAAGCGTTATATCGATAAAATGATTCACAAGGAATACTACACCCATAGTGTCGAAGAGAAATCCAAGAATACGATATAACATATTTTCACTCGCTTCTTTATTTTCTGTGTCATAAGTATTTTTATACATTCTAAAACAAGAGCCGGAGGCTGCTAAGATTGCAGCAACAGATTTTGTTATAAACAGAAAAGACTTAGTTGGCGCTAATTTTTTATTACTATCTTCTAATTTTATACGCAACTTACTAATTTTACTACTATAGTGCTCAATAAACAATTCTATTGCCTCTTTGTTATTGGCATAATTATATGCTTTGTAAGATTCCTTATCTATGAGTTCAGTATCTATATCCTTTGATTTTAGAAGCTCTTTGACTACTTCATTCTTGCCAAGAAGCACAGCTTCGTGTAGAGGTGTGTACTCACTTTTAACATCTTTCCTTCTGTTAATATTTTCACGAGTTAAGTAGTTAAAAAGAGCTGAAATGCATTCTGAATTATTACCTTCAATAGTCAGAGTAATTACGTCTTTTTCGTCTTTGTTCTTAGTATTAATAACTTTGAAAAGCGGCTTTTCATTCTCTTCCTTATGTTCAAAATATTTGTGCTTGTAAAACTCATTTGCACGGTATGGCTCCTTAAGAATACACAAAAGCTTTTTTACAAAATCAGCATGATTTTTTTTAATAGCCACATGTAAAGGTGTGTCCTGATTTTTTTCATCTTGCAACAATAAGGCATCATACAAACAACCCTCTTTATATAAAAAATTAATCTCTTGATCAAAAGAGATATCTTCTTCTCCTTCACAGATATTTAGTAGCCGTGACCCTATACTTTCTGTAGTACTGTAATCAATTGCAGAGCTACGTTGCACTTTAGATTGATAAAGGGTTACGTTCATACTATTCCTACCTTTAAACAACCCAGCTATACCTCTGAACAGTCTAGCTATACCTGATTCACTCCGAGCGGGACAAGGTGTTTCATCTGGAATGTTAATCTCAACATTTTCATTAGAAAAAAGTTCTAAAACATGCGAGCTTCTTCTACTGGAAAAAGGCACCTCGTTCTTTTTATCTTTAATCTCAGTACTCTTTGCATTCGAAGCACTTAGAGGGTTAGCTAAACAATCAAGATCTGTAGCATTTTTAGACTCAAAGTTCTCTGCTTGAAAATTTGCTGCAGGGTTTGTTTGGCCTTTCATATTTCTTTTTTTACAGAAGTTGCATTTCAGGTAGGGTATCTCATCTTTAAAATTTTTCAACTCTATTTAAATTTTTTAAAATAGTTTTTGATAAAAATACTTATGACACTAACTTTTGTGTTAAATTTTTAGAAGATTTTATAGCTAAAAATTACTTCCGCATATTTTAAATCTGATTACAATTACAGTTAGAGATATTTATTGAGCTTAAAAATCTATCTCCTTCTGCAGACTTTTTCTATTAAACAACCAAAAAAATGTAGCGTATCTTCTTCAGCGTATGTTGGTGCACACATATACTTAATTTCTGTCGTATGTGCGCTGCATTTTATTTTTTTTACAGGAGGATTTTATGTCTAGAATTCCAGATACTTGACCTTGACTTTAGCTAATAAAAACCAACTGGCACCTGCGGTTTTTATAGCTACGTTTCCGTATTCGTTCAGCAGAGTGGTAAAATAAAGTAGACGAGAAAAAATGGGTGTCATGCCAGTGCGTGACACTGGCATCCAGCCTTTTCGCGCAAAAAACATTCTAGAGTATTTACCAACTTAGCACCAACCTGGATCCCAGTGTCAAGCACTGGCCTGATTGTGCAAGAAATCTAATGTTAAAAAACTCACAGTTGTTATTGAGTTTTTAGCATTGCTTCATTTGTATAAGCCTTTTCATGCTTGATGGAAGAGAGTTGAGAATCAACAGCTTCTTCTATGGCTTTAGCCTGTTTATAGTCCTGACTTAGGAAGTATATAGCCAGTCCAATTGCTATTCCAGCAACAAGAGCAGATACTGCGAGTGCGCATAATATAATAGTCATTGAAGGTACTAAAGCACTACCAACACCCAGTCCAATACCGAGAAAAACTCCAGGTATAATTCCAATCAAACCATTACATCTAGCACTTTCTTTTTTCGATTGAGCTTGGTCTTGCATAAATTTAATTAGCACTTTTTTTGTATTTCCTTGAGCTAAATCTAGTGGAATGTTACCTTCTTTATTCTTTAACAAAGGATTTGCACCATATTTCAAAAGGGCTTCTATTGCGTTAGTGTTGTTACTTATAACAGCTTGGTGTAATAATGTACTTTCACTACTTTGATCTCGAAAATTTATCAATTGATAGAAATACTTAGTAGTATCAAGCATATGAACCACCTTATCTAAAATCTTCATCACGCTTTGAAACGATAATTTCTCTTTTTTCTCAGATATTGCACTATCGTGTTCAATACAGTGGTGCAAGATAGGGTATACTATCTTTCCTCCTTCCTTATTGATAAGATCTCCATTTACAGGGATTTTATTTGAAATAGCTAGTGCGAATAACTGCTTGTTAATCACAATTTCCTTATTATCATTAAGATAATTTTGCAATTCTATAACTTTTTTATTATAATCCCTGTCTGGATTATTAATGATTTTAAGCAAAGCAGTCATATTATCTACCTATTATAATTATATTAACAATATAATAAATTCTAATAAAAGTCAAATTTTTAATTAAAAAGTTAATATAATTTATTAGCAATTCCTACGAATGTCAAATAAATTCAAATAACATCAAAAAAAACTCACAGGATCAACATCTATTGTTACTGCAATGTTTGAACTCAAGTTACAGCAATGTTTCAGCTTTTTCTTTATAGACAGACTGTATTTATTGTGTATTTTGAGTAACACTCTATACCGATATTTATTGTTTAAAAAATTTATTGCTGCTGGAGATGGACCAAAAATTTCAAATTCTTCCAGCGTTAAGTGCTGAGAGGTAGTTGAAGATTGATTATGTAAAAAGCTTGTTAGCTCACTTGCTGCTTTTTGCGTTGCAAATTGATCCTTACCGCAAACTATAAGCGCTATTAATCTACTAAATGGTGGCATTTTAGCTTTGCGTCTTGACTCAAGTTCAATTTCATAAAACAAATCCCTTTTTTGCTGCTGCAATGCTTTTATTATCAAACTTTCAGGATTATTAGTTTGCACTATTACTGTTCCTTTTTCGTTGAATCTTCCCGATCTTCCTGCAACTTGATGCAACAATTGATACGTCTTTTCTGCTGCCCTAAGATCAGAATTTTCAAGTCCTAAATCTGCATTTATCACTCCAACCAAAGTTAATTTAGGGAAATTATGCCCTTTAGCAATTACTTGTGTACCAATTATAATATTCACTTCTTCCTTGAGCACTGAGTCAATGACGCTACCAAGCGACTTCTGATCGCTGCTGATAATTGCAGTTTTTGCATTTGGTAATAGTTTTACTATTTCTTCAACTAACCTCTCAATTCCTACACCATAAAGGAACAGTGACTTCTCACTTTGACAATTCGAGCATTTTTCTGGAAGTTTTGATTGATAAGAACAATGGTGACACAAAAGGACGTTCTTTTTCTTGTGGTAAGTAAGCCATACAGTGCAATTTGAGCAGGAAATTTTATATCCACATTTTTTACAAACTGCAAGTTGCGCATATCCCCGGCGGTTTAGAAAGAGCATAACTTGCTGTTTTTTCTCTATGGTTTGTTTTATCCCTTCGAAAAGTTCATTAGAAATCCATTGCTTATTATTTACTACTTTTATTTGTGGCAACTCTGCACCACCGAATCGTTTAGTCAATTTTACATGATTGTAATTCCCTTTTTTAACATGATAAATTGTTTCAAGCAGCGGAGTGGCGGATGATAAAATAATCGAAATATTTTCGAGCTTGGCTAAGATAATGGCCATATCTCGAGCATTATATATAATCCCCTGTTCTTGTTTAAAGGATGAGTCATGCTCTTCATCGACGATGATTAATTTTAGGTTTTTATAAGGCAAAAAAAGCGCTGACCTTGCCCCAATAATGATCTGTGCACTTCCGTTTGCTATATTGAGCCAATTATTTCGGCGAGCTTTTGGAGTAAGTCCTGAATGCCACTGGGCTATATTACCGGATATCTTACGATTTACCAATTGTGAAGTTAGGACAATTTCTGGCAGAAGGATCAGGACTTGTGCATTACCTCCTTCTGTTGTCATTCCAGTGCTTGGCAAAGGCAGTATGCTAAATGTTACAGTGGGTTTTGCCTTAAATAAAAAGTTGTCATTCCAGTGTTTAACACTGGAATCCAGAAATTTTGATTCTAAATTTGGTATTGATTTTAAATTAAAATAAATGTTTGTGATGAGATTATATGAAAAACTGGATCTCAGTGTCGGGGCACTGGGATGACAGGAGAAAGAAGCACTGGGATGACAGGAGAAAGAAGCACTGGGATGACAAGAGAAGAGAGCATTGGAATGGCAAGAAAAGTAGGCATTGGGATGAAAGGAGAAGGAAAAGCTGGAATGACACCATAGGATGGAGTTACGCCTTTTTGGTAGACAATGTGCGTACATACTATGATTCTTAATCAACTGTGCAATCACAGAGAGATAAACTTCCGTTTTTCCAGACCCGGTTTCACCGTCAAGTAAAGTTACTGAATACTCATTCAAATTACTTATTATTTTATCTCGAGCTACTTGCTGTTCAGGGTTTAATTGGTAATCTATTTCACTTATTTCCTGCTTTTGCTCAGTGCAAACTAACTTATCTATTTGATTTACCTTTAATACTCCTCCCATTGTCACTTTGGCAAGCATACCAATAGGTATTACATTATACTGTGCAACCCACTCTGCAAATTCGATCAGTTTTGGTCTAATACTCGGTAAATCGATCTTTTGTTCAATGCATTTTAATTCTCGATCACTCTTGCCGCTATATCTCCAAACTATTCCAATCAAACGCTTCTTGCCAAACGGCACCACTACGTAATCTCCAATTGAAATTTCAGTATCTTCCTCAATTGCATATGAAAATAGCTGATCAATTGGAAGTGGTAGTAATACGTCAACTGTTCTTGTCATAAGTTAGCGCTGTTTTTAGATACATAAAGAAGCCTTAATGCTTTTTTCATAGTACACAATTTATAATCATAAATATTGGAAATGTGAGGAAATTCTGTATGTTTAGCGATAAGATAGTCCTAGACTTTGAAATAGAAAAAGGTGACCGAATAGATCGTTGTTACTTTTCTGCACGCATCAAACTTACAGATAAGAGCAAAAATCTTTTGCGTGAAAAGCTTGGAAGTACAATTCAGCTTGATAATCTAGATAATTACTTTGATCTTAGTCCTGAAGATTTTTACATTTATTACAACAAATATAGTGGGCACTACGGTATAAATGAGCTGTATGTCAGAGATAATAATGGTAGATATTTAGCTACTAAACTTCCACTTGATCACAACGGATTTTCAATAGAGTTATCAGCTGGTGAGACGAATTATGGCTTTTATCCTCTGTATGCAGTCTATAACCCTACTCAATATGACAAAGAGCAGGAAAAGAGCTTTGAAGATAATGGTGAATTGCAGCCATTCGTGTCAAGTGTATTTGATTACTTTCTAAATGGCTTAACCATTCAAGATATGTTTTTGCAAATACAAAATGAGCTTGTTGAAAAAGAAACAAAATTAGAAGAAGACAGAAGAAAAGCAGAGGAAGAATTAAATCAAAAGAATGAAAAGTTAAGAGAATTCACAGAAAATGGTGAGATTAAAACATTTAAAGTAATAAAAGGTCATAGTATTGGAAATGGACGTTCAGCGGCAATTTTGCAGCTTGATGGTGATCTTGATGCAAGTAAGTACTACATAGCAGAGTATGAAGGCAATGAATACTTACATTGCACGAGCTCTGGTTATGACATACTGCTTGACCAGAGCGATTTATTTTTTGTTCTCAATAGAAGCTCTTATCTTGAACTTGAAAGCGGGTTCTACTCAATACCTGCTGGCAACTATGCTAAATATCTCGATACTAAGAATCGGCTTTTCAGCGATATCTCAGCAGTTATGTAAAAATCAAGTAAGGGATGAATCTATGGTGAACACATTTTTCTCAAGACTTATTTATAGTGAAAATTTTTAAGAGGTGAATATGAAATTTAAAACAAATTCTGAATATGATAAATCAAAAAATTTAGACTTAAATGCTAAAGCCTCTACAGGCTATACTGCTCTACATAAAGCTGTTTTTAGTGGGCGTTTCGATGAGGTCAAACTGTTAATAGATAAAGGCGTTAGAGTGGACGTGCAAGATAAACATGAGCTCACTCCACTTTTTTATGCTGTTATCAACAATGATGAGAAAATGATAAAATTTCTAGTCGAAATAGGTAATGCCGATGTTAACCTGGGTAAATATAATAATCCTCTTGGCATGGCTATTTCACGTGGACGTATGGAATTAGCAGAATATTTGATAGACAAAGGTGCAGATATAAACCGACAAGACAATATCGGCAGAACCTTTCTGCATAAAGCTGCTGAAGGTGGAAATTTAGCTGCAGTGAAATTTTTAGTAGAAAAAGGTGCTAGGCTTGATGTTTTAGATGAATGGAATGATACTCCTCTTCATCTTGCTGCAAATGTAGAAGTCAATAAAGGTCATACAGAAGTAGTAGATTATTTAATAAAAAACGGTGCAGATATAAATCTTACTCATAACTACACTCCGATACACCTAGCTATTACACGTGGAAATTTAGATATGGTGAAATGTCTGATAGATAATGGTGCTGATCTTTATATTAAAAGAGCATGCGATGGTACACCTCTTACTTATGCTAAACAGCAAGGGCAAGTGGAAATAGTAAATTACATGGATAGTGTAATGTCAAACCTTTCACTTAGCAAAACTGTGTCCCTTGATAACACTAATATAAATATCAAGTATGACTTGGCTGCCAATAAGCTAGATACAATAGAAAAAAGCATTAAAGATGCTGTACGAGACTTTAAGGGTGCTTTTAATACCTCTGACCATGATATAAGGATCAATGCTTATGTATTCAACACTCAAAATGAGTTTAAAGAGTACTTGAAAAAAGTTGGATTCGATGCTGGCGACGGTGTTAATGGCTACACAAGAATGATCGATCTAAATAAGGGAAATGCTGCTGACGTTTATGTCTACCTAGATAGTAAAGGGAATTTAAATCAACATACGTTAAAGCACGAGATAGGGCATGCAATGCACTTTGCAAATCTTGGTCTAAGCTATATCTTGCCAAAAGCAATGCACGAAGCTATTGCTAACTATGTTGCTGGTTTAGAAAATGGCAAGCACATTAATGATCACGGAGATAAAGAAGCTTTAATTGCAATAAAAAATAAGAATCTTAAACTAGATGAGATATTACGTAATGATTATCAAGGAAATCACTACTATTCAGAAGCAGAGCAAGTAGTAAAGTTTCTTGAACATAAACACCCGGACTTAATTGATAATTTACTAAAGAGCCTCTCCACTTATAAGAGATATCATGATAGGGATGAAGGTAAGAAATTAGTTGAGGATTTTTTGACTGAGCTAAAAGGTTATACTCAGGAATTTAAACAGTGGGTCAAAGCTGAGCTGAGTGGTGAACAACATATGGAATATAATGTTGTTGAATCTAACAGTGTTGAAAGTTCAACAAGCCAACAAAGTGCAGGCAAGGGTCTATATGGTTACAGTCCAGTACATAATGTAAGTGGTGATAAAATCAAGATAGAAAGTATCAGTAGAAAAGATACTATGCAACTTGCTAAAAAAGCGAGTGCAGACGAACAAGGAAAAGCTGTTACAACAAAAGTTATGAAGTATAATAAACAGCCTTTCTTAAAGGTGAATATTGACGACAATAATGTAGGAAACACAAACGAGATAAATAAGATAACAGGTGCGACGAGTTTACATTCTGCTGCTTCATTGGGAGATTTAAGCAAAGTAACAACGCTTCTAAAGCACAATGCATATATTGATGCAAGAGACCATAATGGACAAACACCACTACATTGTTCCATTCAGTCAGGAAATACGGAGGTAGCAAAATATCTTATTGATCATGGAGCAAATCTTAATGTTCAGGACAATTATTATCAGAAAACTAATACTAAATATGTCTATTACAAGACACCTTTACACTATGCTATTGAATCTGGCAACACAGAGATAGCTAAATATCTAATAGATCGTGGTGCAAATCCTAATATTCAAGATGCTTATTCTAAAACGCCATTATACAGCGCTATTTATTCAGGTAATACAGAAATAGTGAACTATCTATTAGATCATAACGCAGATCCTAATAGTCAAAGTTATTATACTTTTCCATTACTTGTTGCTGTTAAGCTAGGGCATGCGGAAATAGTTAAGAGTTTAGTTGAGCATGGTGCAATCAACAATACATCAGCTCAAACGCTGCTGCACTATGCAATTGAGCTAAAACACACGGAAATTGCTAAATACTTAATAGATCGTGGTATAGATATTGATACCCGTGATATTAGCTCTGGTAAATCTCCGCTACATTTTGCCATGCATATGAAAAATATGGAAGTAGTTAAATATCTTATAGACCACAATGCGAATATTGATGTTCCGGATAGCTACGGCTTAACACCTTTGCACCTTGCTGTTGATCTTGGGAATAAGGAGATGATAGAGCAGTTAGTTAAAAAAGGTGCGAATATTAATGCTCAGGACAATGATGGCTGGACAACGCTGATTCATGCAGTGAGGCATGGACAGTTAGATACAATAGAATATCTAATAAAAAACAAAGCTGATGTTGACGTTGTAGGCAAAGATGGCAGGACACTTGTTGAACATGCTGAGTTATGGGCAGAAGAGAAAGGGCTAGCAAGAGATGTAATAGATAGCAAAGGTGATAATGATTCTTATTATCATCAGCTTTCAAAAGAAGCTGCAACTTGGGAAAAAGCTGGAAAGGACATGCTTAGCTATCTCGAAAAAATTACTATGCAAGAGAACGATATAGACCAAATGCCAGCAGATCAACCTGCAAATGGAGAGAGGAATAAAAGGTCGCTAATAGAAGACGAAGAGAAGCAAGAGGAAACAATTGTTATAGATGATATGAAAGAAGAATCACAACATCCTTTGAAAATCAAGGTAGGTGAAGCTATTGGAGATGGTAAATATAAGGCGGTGCTGCAAGCTCAAGGTCAAGACATAGATAATTTTTATCAAAACTTAAGTAGTCAGTATACTGCTGGGAAATACAATTATAATCAAATGATAGCTCTGTATAATAAAGTTTATGTGCAAGATTCCAAGCTTGATGGAAAGCCGATCACTCTTTCTGAAGCTTATGTTACAAATGATCATCTGTTTATTAAAAATCAAGATTTTGGAATTTTGAATGATTTTAATGAGATGTTCTATAAAAGTGATGAGTTTATGTAACATAAAAGGTGGATGAGAATTAATTGATATAGGAAATTAGGGTTTTTGCATGATCTTCTATCATCCCAGTCAGAAAGGTGTAATCCCAGTGCTTGACACTGGGATCCATTCTTTTTTTACTAGATTCCAGCACCAAGTGCTGGAATGACACCATCTACTACTAAAATTGCCTACAAATTGCAACAGTTGTGCGCTTGACTACTAGGCTCTGTGGACAAAATTTTAAAGAAGCCATACAAGAGCCGCAACAAAATTT
>NODE_4_length_35336_cov_19.655055
CGATAAGAGAAGGTGGTAGAACTGTTGGTTCTGGCGTTGTTTCGGAAATTTTAGAATGAGTGTAATAACTAAGATGAAGCAAGATATATATATTAGAATCAAAGCTTTCAATTGTTCTTTATTGGAAAAGTGTATTCGCGAGTTTATTGATCAATTAAAGCAGTTTAATGCAGATTTATCTGGTCCGATTGCGTTGCCAAGAAAAGATTCTAAATTTACTGTTAACAGGTCTCCTCATGTTGATAAAAAATCTCGTGAGCAATTTGAAATGAGAATTTCTAAGCGGTTAATTATTGTGCATAATCCTACTTCTACTATGATGAAGATGCTTGCAGATTTATCTTTTTCTGCTGGTATAGAAGTGGATTTAAAGGTTAAGGAAGTTAATATTTAGGAAAGGGAAATGAAGAGGATAAATTCGCTTAGGAGAATTGGTTTGTTAATGACGAATGTTGGCCATACTGCTATGTATTTTGATAATAGTCGCATGGCTGTAACCTTATTGCATCTCAGCGAAACTTATGTTATCGATATAAAAGGACAAGATAAATGTGGCTACAATTCAGTCATTTTAGGCACGGGAGATTTAAAAAAAATAGCAAAACCTCAGTTGGAATATTTAAAGAAAAAGGGTATAAATAGTAAATGTAAATTATATGAAAGTAGATTAACTGATCTATTCGGAATAGAATGTGGTAAAAAGGTGGGGGTTAATCATTTTGTAGTTGGTCAATATCTTGACATTACGGGTTATTCTTTAGGCAAGGGGTTTGCTGGTGTGATGAAGCGGCATAACTTCAGTGGGCTTAGGGCATCTCATGGTGTTTCTATTGCTCATAGATCGCAAGGTTCTACTGGTCAATGTCAAGATCCTGGTAGAGTATTCAAGGGGAAGAAAATGTCTGGTCATTTAGGTAATAGCAGAGTAACTGTACAGAATATGAAAATATTATCTATTGATTATGAAAATAGCATAATTGCTGTAAAGGGTAATAATGTTCCTGGGTTTAAAAACTCTTATGTTTTTGTGAGAGATGCAGTTAAAAAGCCTTTACATAAAGATGTTCCTTTTCCAGTAGGTCTGCTGTTAAATACGAGTGATAATGCTAATAATTTGGTGAGTTAGTTATGGAATGTGAATTAGTTGATCTATCTAATAATAATGTAGGTAGTGTTGAGCTTAATCCCTTGATATTTTCTGCCAAGCAAAAATTGAGTATTTTGCATGATATAGTGAGATGGCAATTAGCAAAGAGAAGAGTTGGTGCTCATAAAACAAAGGGTATCAGTGATGTTTCTGGTACAACAGCTAAACCGTATGGTCAAAAACGTACCGGTAGGGCGAGACAGGGGAGCTTGCGATCTCCTCAGTTTAGAGGTGGTGGAATTATTTTTGGTCCTGTTGTGAGGAGTCATGCTTATTCTCTTAATAAAAAAGTACGCAAATTTGGTTTGAAAATTGCTTTATCTCTAAAATATTTAAACAATCAAGTTATTGTTCTTGATAGTTTAAATGTTGATGTGAAGAAAACATCTAAAATGTGTGAATATATTAAAAATTTTAAATTTTCTTCTTTTTTAATAGTTGGTGATTATGGAGATGATTTATTACGTGCTGCTAAAAATTTGCACTATGTAGATTTAATCAAACCTATTGGGTTAAATGTTTTTGATATATTGAATCATGAATGCGTGATGTTAACAAAAGACACTTTAAAGCATCTTGAAGGTAGATTGTTATGATTAAATATAATAATATAATAAAATCTCCTGTAATCACAGAAAAGGCTTCTCTTTTAAGAGAGAAGTTTAATAAATACTCTTTGTATGTTTTTGTAAATGTAAATAAGCGTCAAATAAAATCGGCAATAGAGTCTTTATTTAATGTCAGAATTTCTTCTATAAATGTTATTAGAGTTAAACCTAAATATAGACGTTTCAGGGGTGTGGTTGGTTGTAAAAAACAGAGAAAAAAGGTTTATTTTTCTTTGATAGATGGTCAAAAATTAGATATAATGAGCGTTTAATATGGGTATGAAATTTTTTAATCCTGTTACTCCGTCTTCTCGTGGGACTATATTAATAAGTAAAATTGGTTTATCAAAAGATAAGCCGGAGAAGTCTCTTGTATTTGGTAAGAAATCCAGTGGTGGAAGAAATAATCATGGTAGAATTACAGCTCGTCACAGGGGTGGTGGTCACAAGAAGAAGTATAGAGTTATAGATTTTAAACGTAATAGAAGTGATCAGGGTATAGTTGAGAAAATAGAGTATGATCCAAATAGAAGTGGGTTTTTAGCATTAGTATCATATAAGGAAGATGATACTAAATCTTATATATTAGTTCCTCAAGGTATGAAGCCTGGTGATGTTGTGACAGCTGGAAATGATGCTGATATTTTGCCAGGGAATTGTTTACTACTCAAGCATATACCTATTGGTTCTTTCGTTCATAATGTTGAGCTGAAGCCAGGTAATGGTGCTGCGATTGCTAGAGCTGCTGGTTGTTATGCACAAATCGTTGGTCGTGATGGCCAATATGTTTTATTACGACTCAGGTCTGGTCAAATTAGGTTGATTTTATCTTCTTGCAAGGCTACTATTGGTGTAGTATCTAACCCTGACCATAAGAATAGAAAGTTGGGTAAAGCTGGGAGAAGTAGGTGGCTTGGGATTAGACCTACTGTACGTGGAGTTGCAATGAATCCGGTTGATCATCCTCATGGAGGTGGAGAGGGAAAAACTTCTGGCGGTCGTCATCCTGTTACTCCTTGGGGTGTTGCAACAAAAGGAAAGAAAACTAGGAAAAAAAATAAATCTAGTGATAAGTATATAAAAAAATTGAAAGGTTAATTTATGAGTAGATCTGTATGGAAACCACCTTTTTTACACCCATCTGTACTAAGATTAGTTCAGAGAGCTTTAAAAGAGGGTTCTATTAATAAGGTGATAAAAATTCATTCCAGGGCTTCTGTAATTCTTCCTAATTGTTTGGGTTTAAAGTTTGCTGTTTATAATGGTAAAGATTACATTCCTGTTAATGTTGATAATCAGAATATGATAGGTCATAAATTTGGTGAATTTTCACCTACTCGTAAATTTACTGGGCATGGTGGTGATAAAAAGGCAACAAAAAGATAGGTAATTGATATGAAAAGTAGTGGTATAATAGTTGAGGCTGGTTCTAGGGTTTTAAGATCGACTCCTCGCAAATTAAATTTGGTTGCTGATTTAGTGCGTAATAAAAAAGTTTCTTTTGCTAATGTACAATTAAGATTTTGTGAAAAAAAAGCTGCTGGTTTTATAATGAAGGTGTTGAATTCTGCAATTGCTAATGCTCAAAATAGTTATGGATTGAACATTGATAATTTATATATAAAGGAAATTTTAATAGGTAAGTCCCTTACTTTGCGTAGAGTATATCCAAAAGCTATGGGTAGGGCTAATAGAATGAGTAAATTTTATAGTAATATAACTATAAAATTGAAAGAAATTGTATGATTTATAGAAATGGAAAATTAATAAGGAAAGTGTAAAAATATGGGACAGAAGGTTAATCCTAAAGTATTTAGATTACAAGTAAATGGTAATACCTGGGATTCTGTTTGGTGTGCTACAGACAATTATAAACAGAGATTACATCACGATCTATTTATTCGCAGTTATATAAATGAATCCTTTAAGCATGCTGGTATTTCTAGGGTAATTATAGAGCGTACAGTTAATTTAGTGTCTGTAATAATACATTCTTCTAAGCCTGGGGTTATAATAGGTAAGAAAGGTTTGGATGTTGAGAAGATAAAGCAAAAAATAGCTAAAAAAGTAGAAAGTAGTGTCGAAGTGAATGTAGTAGGAGTTAAAAAGTCCGAAATAGATGCAGCTTTAATATCAAGCAGCATTACACATCAGCTAGAAAAAAGGATTTCATGTAGAAGAGCGATGAAAAAAGCTATTCAAAATTGTTTGAAGATGGGTGCTGATGGTATTAAAGTAAGTTGCTCTGGGCGTCTTGGTGGAGCTGAAATAGCTCGTACTGAATGGTACAAAGAAGGTCGTTTGCCTTTACACACTTTGCGTGCTAATATAGATTATGCTTTGTGTGAAGCGAAGACTATATGTGGTATTATAGGGGTTAAAGTTTGGGTTTATGTTGGTAGTTAAGGTATATTGAAATGTTTGTTCCCAAAAAGAGTAAATATAAAAAGGTATTTAAGGGGAGAATTAAGGGTAATGCTAAGGGTGGTAGTACGCTATCTTTTGGAGATTATGGCTTAAAAGCTATGGAAGTAGGTAAGGTTCAGTCTAAGCATATTGAAACTGCAAGGCGCGTAATATCTAGAACGTTAAAACGCTCTGGTAGAGTGTGGATAAGAATTTTTCCTGATACCCCGGTTAGTGAAAAGCCAGCAGATGTACGTATGGGTAAGGGGAAAGGTAGTGTTGAATTTTGGGTATTTAAAGCTAAGCCCGGTAGGGTTTTGTTTGAAATTAGTAGTGATGTTCCCATACATTTAGCAAGATTGGCGCTTGAAAAAGCGACTGCTAAGCTTCCTATGAAGTGTAAATTTATATCTAATTATAATTGAATGGAGTTGCAATGGATATAGCTGACATTGAATCGAGGTCTTCACAAGAATTGCATGAAATTCTTGTGAATTTGAGAAAAGAGTTTGTTAATTTGGCTTTTCAAAAAAAGCTGGGCCAGTGCAACAATTTTTCGCGTTTTAGCTTAATAAGAAAGAACATAGCTCGTAGTCTGGCTGTACTAAATAGAAGAAAGAGAGAGGGAAAAAATGCCTAAGAAGGTTTTTTGTGGTGTCATAACTAATGCTGAGTCTGATAAGACTGTAAAGGTTTTGGTGTTACAAGTGTGTCAGCATGTGCTATATAAAAAAGTTATTAAAAAATACAAGAAGTATACAGCGCATGATGAGAATAATAGTTGCAAAAAGGGAGATAGGGTTTTAATACAGGAACATAAGCCTATTTCTGTTACTAAAAGATGGGTTGTTATCAATAGCTAAAATGGAATAGGTATTTATATGATTCAAAAAAACACATTATTAGAAGTAGCTGATAATTCTGGTGCGCGTGCAGTGCTTTGTATTGGCTTGTTAGGTGGTAGGAAATCTGCATCTGTAGGTGATACGATTATCATATCTACTAAATCTATTAACCCAAAAGGTAAAGTTGAAAAAGGAAAAGTATATAAAGCAGTTGTTGTTAGAGTAAAAAATAATGTTAAGAAATCTGATGGTTCTGTAATTCGTTTTTCTAGCAATGCTGTGGTTTTAATTAATGATCAAGGTGAACCACTTGGCACTCGGGTGTTTGGTCCAGTAAAAAAGTTATTATCTGGTTCTTTTATGAAAATAATGTCATTAGCTGATGAGGTTTTATAATGAGTGCTAAAATAAAAAGTGGTGATGATATTATAGTTTTAATTGGTAAAGATAAGAGAAAAATTGGTAAGGTAATCAAAGTTATAATACGTGATGCTAAAAAGAAAGTAGTTGTTTCTGGCGTAAATGTGTGTAAGAGACATACTAAACCAAAAGCTGGTAGTGGTGGTGGTATATTGAATAAAGAGTTAGCTGTTGATATATCCAATGTTGCAATATTGGATCCTAAGTGTAAAACTCCAACTAAAGTGGGATTTAAGATTATAGATGGTAGAAAAGTGCGTTTTGCAAAAGTTTCTGGAGAAGTGATAGATTAGGTTGATATGTTTAAACAATTGTATAAAGATAATATAGTAAAATCCTTAAAGGATAAGTTTAATTACGGCAATGTAATGCAAGTACCTAAACTTGTCAAGGTGTGTATCAATATGGGCGTTGGAGATGCTGCTACAGACAATAAAGCGATAAATGAGCCATTTGATAATCTACATTTGATTGCTGGGCAAAAGCCTGTGTCAACTTTTGCAAAAAAATCTATTTCTGGTTTCAAAATTAGAAAAGGTGCAACAGTAGGTTGTAAAGTGACTTTGCGTAGAAATAAAATGTATGAATTCTTAGAAAGATTAATATATATTGCTTTGCCAAGGGAAAAAGATTTTAGAGGGTTTAGTGTGAAGCAATTTGATGGTCGTGGTAATTTTTCCTTTGGTATCAAGGAGCATATATCATTTTTAGAAATAGACTATGATAAAATAAGTAAAATTAGAGGTGTGGATATTAATATTATAACAAGTGCAGTTAGTGATAAAGAAGCAAAGGAATTATTACTGGCTCTTAAATTCCCTTTTTTTGATAATTGAGAGAAAAAATATATGGCAAAAAAATCCATGATACAGAAGAATCTTCTTAAAATAAAGTTATGCGATCAGTATAGGGAGAGAAGGGAAGAATTGAAATCTATAATGAATAATAAGGATTTATCTATTGCAAAAAGGTTTGCAGCTCAAATTAAGCTGATTAAAAAATTCCCTAGAGATTCTTCTAAAATCAGAATTAGGAATAGATGCGCTTTAACTGGTAGGCCGAGAGGAGTATATAGAAAATTTGGTTTATGTAGGATTGTTTTACGTGATTTGTGTTCTTTTGGACAAATTCCAGGGGTTACAAAATCTAGTTGGTAAATGTAATATAAGGAGTGTAATAGTGTCGTTATCTGATGGTATTGGTGATTTTTTAACAAGAATACGTAATGCTCAATTGGCAATGCATAGGGAAACAACAGTCCTGTTCTCTAAAGTGAATTCTTCTATATTGAAGATTTTAAAAGAGGAAGGGTATATTCTTAATTATAAAAAGCAAGAGAGTGATAGTATCCCTTCGCTTGTTGTGCAGTTGAAGTATTATGATAAATCACCTGTGATTAATGATATAGCTAGAGTGTCAAAGCCTGGTTGTCGTTATTATTCTAAGTATAAGGACATTTCTAAAGCATATAATGGTCTTGGAATTTTTATTATATCTACACCGAAAGGAGTGATGACCGATTATAATGCACGTAGATTAAAAGTTGGTGGAGAAGTTTTGTGTCGTGTATTTTAAATGATAGGAGAAATGTATGTCTCGTATAGGTGCCGCACCTATCAATATTCCTGCTGATCTTTCAGTTGAATATAATGATAGTAGGGTATTAATAAGAAGTGTTAGGGCAGAAAAAGAGCTGAACTTGTGTAGTAGCATTCTGTGTCAGATAGTTGATAATCAATTGCTACTTTCTGTTGATCAAGGTAGGGATGATTATAATAAAATAAAATCTATATGGGGCACTTATAGAAGTAATATTAATAACATGATTAACGGTATGGTTAATGATTTTTCTGTTGATCTTGAGATTAATGGTGTGGGGTATAAAGCAGAATGTGACGATAAGTATTTGACTTTATATCTTGGTTATAGTCATAATATTAAGTATAAAGTGCCTAAAGATGTTGAGATTAAGTGTATAAAGCCAACTCATTTAGTGATTCGCGGTATGGATAAGCAAAAAGTCTATATGGTGGCTTCTGATATATGCAAAATTAGAAAATATGATCCTTATAAAGGTAAGGGTATTGTAATAAAAGGCAAATTTATGCTGCGTAAGGTTGTAAATAAAAAGAAGTAATTAAAATGAAAAGATTGTATAATTTTTTAAGTAGATATGAAAAAAGGAAACTTCGTAATAGAGCGAAGCTCGATAAGAGCGCTGGACGTTTACGTATATCCATATTTAAGTCTAATAAACATTTTTACGTTCAGTTGATTAACGATGCAAAAGGAACAACCCTAGCTTCTGCTTCTACTTTGGATGGCAAAATTAGGAATGTATGTAAAGGGAAGGTCAATGCTGAAACTATAAAACAGGTTTCTTCTTTAATGATTGAACGTCTGTCTGATATGAAACTGGAGCAGCGATTTGTGTTTGATCGGGGGGCATATAAGTATACAGGATTGATTTCTCAATTTGCTGAGGCTTTAAGAAGCTCTGGATTTAAATTTTAGAAGGTTTTAAATATGGCTGTAAAGAATTTACAAAATAATAATGATTTATCAGAGCTTTTAGTTTCAGTCCGAAGGGTAGTAACGGTTACCAAAGGTGGTAGAAGATTTTCATTTTCAACTTTGGTTGTTGTTGGTGATGGTAAGGGTAGAGTAGGATGTGGAATAGGTAAACACGCAGAGGTTGCTGAAGCAAGAGTGAAAGCTGTAAATGCTGCAAAGAAGTCGATGATTAGGGTGTACTTACGTGAAGGTAGAACTTTACATCATGATATTAAAGCTAAATTTTGTTCTGGTGAGATAGTTTTAAGAGCTGCAAGAACTGGAACAGGTATTATTGCTGGTGGAGCAATGAGGTCGGTTTTTGAGGTATTAGGTATAAAGGATGTGGTAGCTAAGTCTACTAGATCAAATGATCCTCATAATATTATATGTGCAGTATTTAAGGCTTTTGATGTTATGTTATCTCCTCGCCAAGTGGCAGATAAGAGGGGTAAAAAGATTAGTGAGATAGTTGGAAATAGGTAAAGTATGAATGATGCTGTAAAATTAAATTCTATATTTACCAGATTATCTAAGAAAAAGAAGCCTAAATTATTAGGTAGAGGTATTGGTTGTGGTAAAGGTAAAACATCCGGTAGGGGGCATAAAGGGCAGAAAGCGAGAACTGGCGTTTCTATCAATGGTTTTGAAGGTGGACAGCAGTCTATATATACTCGTTTACCTAAAAGAGGTTTTAAGCCTATACGCAAAAACTTATACTCTATATTTAATGTTGGTGATGTACAGTGCTTAATGGAAGCTAAAAAAATAGTCAAAGGTTCTATCATAGATAAGGAACTACTGCATAAATTAGGTTTTATCAGATCTGTTAAAAGTAAAATTAAACTTCTTAATAAGGGTAAATTAAGCGAAAAATTTGTGTTTCATGTTGATTTTGCATCAGAAGCTGCAAAAAGATCTGTAGCTTCAGTTGGTGGTAGTGTAGAAATACTATCGTAAATCATGAACAGTAAATTTGCATTTAATAGTTTGGATTCTACGTTGTTATATAAAGGTGATTTACTAAAGCGTATATTTTTTACGCTAATGGCTTTAGTTTGTTATCGTTTAGGCACTTATGTTCCTATTCCTGGAATTAATCTTGATATAATCAATGATATATTTCCAAAAGAGAGTTCTGGTGTTTTTGGAGTATTTAATTTATTTTCTGGTGGCGCTTTAGCTAGAATGACGATTTTGGCGTTAAACGTTATGCCATACATAGTTGCATCCATAGTTATGCAGTTATTATCTTCTGCCGTTAAAGGAATCAATGAAATTAAAAATGATGGAGAGTTAGGACGTCGAAAGATGAACTCTTATATACGTTATATGACTATAGTGTTTTGTATCTTTCAATCAATTACAATCCTAATAGGGTTAGAAAGAATGAATAGGGAAGGGGTATTAGTTGTAGTTGAACCTGGTGTTATGTTTCGTACTATAGGTGTCTTTAGCCTTTTAGGTGGAACTATATTTTTAATATGGCTTGGTGAGCGGATCAGTGTGAGTGGTATAGGCAATGGTATCTCATTAATCATTTTTACTGGCATAACATCTGAATTACATAATGCTTTATCATCTCTGCTAACATTAAATAAAAATGGTAGTATGTCGTTCTTCATTACCCTTTTTGTTATAGCATTGTTTTTTTTACTGCTCCTTTTAGTCATTTTTACAGAATCTTCTTATAGAAAGGTAATTGTTCAATATCCCAAAAAACAGTTTAAAAAATTACATAATGATGATTTTACTTACATTCCATTGAAGATCAATTTATCTGGTGTAATACCAACTATTTTTGCTAATGCAATTCTATTAACGCCTATTTCAATTGCAAATTTCTATAAAGGTCATGCTATTGCTGATTTTATTTTAAACTACTTTATAGCAAATAAAGTGATGTACATTATAACTTACTTAATACTCATAGTACTTTTTAATTTTTTCTATACCAATTTTATATTTAATCCAGAGGAAAATGCTGACTTTCTTAGGAAAAATGGTGGTTTTATTCCTGGTAGAGGTCCTGGAAAACATACTTCTGATTATCTTCAAGATATAGTTTTCAAATTAACATTTATTGGGTCTGCGTATTTAGTGGTAATATGTACTATACCTGAAATTATGAGGTATCATTATGATATACCATTTATTTTTGGTGGGACGAGCTTGCTGATTATAGTTAACGTTATTACTGATACTATTATGCAAGTACAATCTTATGTTTTTTCAAATAGGTACGATAGTTGGATAAAGAAATATGAGTCTAAAGCAAGGAGACTAAAGTGATTATTACAATTTTTGGTCCTCCTGGCTCTGGTAAGGGTACTCAGTCCAGTTTGTTAATAGCAAAATATAATTTAAAATTAGTTTCAGTAGGAGATTTATTAAGGAATATTATATCTACTGGGAGTAAATTAGGTAAAGAAATAAAGGATACTGTCGAATCTGGTAATTTAATTCAAGATGAAGTTATATGTAAATTATTGTGTGACCAGCTTGCATTAATAGATGGTAATTTTTTGTTAGATGGTTTTCCAAGAAATTTAAATCAAGCTCATTTTTTAACTCAAGTTTTGCAAAAAAGATGCAATAGGGATGTTGATCTTGTAATTGAGTTGCAGCTTGACGATAATATTGCAATTGATAGATTAAAAGATCGTCTTACTTGTTTGGATTGTAAAAGTATATATAGTATATCTTCTTTTAAAAATACTACTTGTGCTAAATGTAAAAGTACGAGGTTGGAGAAGAGAATTGATGATGCTAATATGCTTGCAATTAATAAGAGGATAAGAGAATATCATTTTCAGATGAAGGGTTTACGCGAGTATTATAAGGGCAAATTGTTAACAATTAACGCTAATTTGAGTGTTGATAGAGTAATGCAAGAGATTGAAAGTAAAATTTCTTGTAATTTGATTTGACTATAAGTTGTTTTATGGTATAAATTAAGAGTTATTATTAATAAAGTATCGAGGTATCAGTGGCACGTATTGCAGGCATAAATGTTCCGGTAAAGAAGTGTATTCCTTTTGCATTAAAGTATATACATGGTATAGGTATTACTACTGCGAATATAATTTGTCGTAGCTGTAAAATTGATGAGCGTAAGCGTGTTTCAGAATTACAAGATGAAGATATAGAGAAAATTAGTAGTTTTATTAGGCAAAAATATGTCATAGAGGGTGAGCTTAGAAAAAAAGTGGCTATGGATATAAAATCTTTAATGGAAATCGGTTGCTATAGAGGATTAAGGCATAGAAAAGGTTTGCCTGTGAGAGGACAAAGAACCCATACTAATGCTAAAACTCGTAAAGGCAGATCTAAATTGCCTATTGCTGGGAAAAAATAAAATTTGTTATTGTCGTGAGTTTTTATGAAAAAAGTTAAAGCGGTTGGTAAGAATACAAAAAGGTTTATTACTGGTATTGTCCATATTCGTGCAACTTTTAATAATACTTTTGTAAATGTGACTGATGTTTGTGGTAATACGCTTTACCAGACTTCTGTTGGTGCATGTGGTTTTTCTGGTTCGAGAAAATCTACACCTTATGCTGCAGGTAAGGTTGCCGATTCTGCTGCGAAGAAAGTAATAGAGAGATTTGGTATGAAGGTTGTTTCTGTAATGATTCGTGGTCCTGGTTTTGGTGCAGAAGCTGCAATTAAAGCACTTCGGAATTGTGGATTGACTGTAACTTCAATTGCAGATAAAACGGCGATACCTCATAATGGGTGTAGGTTAAGGAAAAAAAGAAGAGTATAGGATATTTGAAAGGTTTTTGTATGTATTATAGTGATAATGTTTCTTCCTGTGGAAATTTAGATAGGTTAACTAAGCCTAGTGCGATTAAGGTAATATCAGGTGATTCAAGTAAAAAAAGTGATATAGTTCTAGAACCTTTGGAAAGTGGTTTTGCTTTAACGTTGGGTCATGCATTAAGGCGTGTAATGTTATCTTCTCTTCGCGGTAGTGCTGTTTATGGAATAAAAATTGAAGGCGTGAGTCATGAATTTACTTCGATCCAAGGAATTAGGGAAGACATAACTGATATAGTATTAAATATGAGCATGTTGAGATGTAAGCTAAATAACACGTCTAATAAGTGCTTAAATTTGAGCGCTAAAGGGCCTTGTCAAGTATTAGCTGGAATGATAGAAACTGATGACCAATGCTCTATTGTTAATAAAGATTTGGTGATATGTACACTAGGTCAAGATGTGGAGCTTAACATTACTATGTATGTTGCTAGCGGAAAAGGTTATCTTCCTGTAAATAAATATAAAGAAAATGAATTTTTAAAGTCTATGAATGAACAAGATTTAATTGGTTTTATTCCAGTTAATGCTTTATATAGTCCTGTCGAGAGGGTTTCGTATAAAGTAGAGAATAGTCGTGTTGGTCAAGTTACTGATAAAGATAAGCTGATATTGTCAATTGAAACTGATGGTACAATCTTTCCAAGTCAAGCTATTGACTATGCTGCAAGGATATTACAGGAGCAATTTCAGCCTTTTATTAGTTCTGATATGAATTATAAAAAATCTCAGGTTTCTTTGTCTAGTGGTGCTAAAGATTTGGGCTATGATCCTGTTCTATTGCGTAAAGTGGATGAAATGGAATTATCTGTTAGATCTCATAACTGTCTGAAAAATGAAAATATCACTTATATAGGTGATCTTGTGCAAAAGACGGAAGTTGAAATGTTAAGAACTGCTAATTTTGGCCGAAAGTCTTTGAATGAAATCAAGGCAATTTTAAATAGTTCAGGTTTGTCTTTGGGTATGAATATACCAAATTGGCCGCCTAAGGATATAGATGAACTGGCTAAACAACATACTGATGAGGATTAGGTAGTATATGAAACATGGAATAAAGAAAAATAAACTGTCTCGTTGTACCGAGCATAGGTTATCAATGTTAAAGAATCTATCTATCTCGTTAATTAATCATGAGCAGATTGTAACTACTTTACCAAAGGCTAAAGCACTTCGTCCGTATGTGGAAAAGTTTATTACAATTGCTAAGAATAACGATTCTTTACATGGTAGAAGGCTTTTGCTTTCACGTCTTCATAATAGTAAGTTAGTAGTTGATAAATTATTAAGCGTTCTAGCTAATCGTTATCAAGACCGTAAAGGTGGATATTCTAGAATAATAAAATTTGGTACTCGAAAGGGTGATTGCGCTCCAATGGCAGTGATAGAGCTAGTTGATAGAGATATTTCAGCAAAAGGTGAGATTTATAGTAAAAATAAAAAAGGAAGCAAAGTAGTTACACAAAGCTAATTATTCTTTTTATGGTAAGTAGGTTACGCTATTTTGTAGGTTACTTTGGCGAATTGTTAGTTTTGATATATTTAAAGCTGAAATTCTATAATGTTATAAAACGTCGTTTCCGTTGTAAGTTGGGTGAAATTGACTTAATTGTATCTAAAAAAAGGGAGCTGATTTTTATAGAAGTTAAAACAAGTTTATTTGGAAAAGAAATACCGATATCTCATTTTCAGTGTCAGTCTATTATAAATTCTTCTAAGTATTTCTTAAGTAAAAATCTTGATTTTTTAGATTATTCAGTTAGATATGATTTATGTTTTCTTTCCTTAAAGAGAAGACCTGTTTATATAAAAAATGCTTGGATTAAAGAATGGTAGCTGAAATAACTTAGATTTACTAGAATAGGTAATTTAATATGAAAAGCAATAATTTAGTTTCATCTTATGCTAGAGCGATGTTTTCTGTCTCAGAAAACAGGCTAGGTACTATAAGAAAAGAAGTAGAATTTTTATTAGCTTTTTTTAAAGATCAAAGTGATGTTTTTGTGTACCTATCTCATCCTACGGTTTCTCTTGTACACAAAAAAGAAGCGATACTTTCTATAAATGAGCACTTGAGTGAAAACTTAGTCAAATTTATTATGGTTACACTTGCAAACAAGCGCTCCCGTTTATTAATCCTTATATTAGAAAAATTCTTAAATCTTGTAAGGGAAAGTGAAAACGAATTGGAAATTACTATAAAATCAGCAGAGGTTTTAAAGAAACCTGATATAAAAATAATTACTGAATCTTTGAACTTTCTTGGTAAAATAATAAAAGTCAGTAATGTGGTTGATCCTTCTATACTAGGTGGCTTCGTAGTTAGGTATGGTTTTAACTTGATTGATGCTTCGCTTAAGAGTTATTTGGATAGATTGGTTGATTTGAGTAAAATGGAAATGTTGAAAATAAGGAATTATATATGAAGAATAGCATAAATGCCTCTGAAGTAGTAAACATAATAAAAGAGAAGGTTGAGACATTTGATAATCCTATAAAACGAGAAAATATAGGTGAAGTAATTTCAGTAACGGATGGTATCACATTGGTCTATGGGCTGGAAAAAGCAAAGTTTGGTGAAAAGGTATCTTTTGCAAGCGGTGTAGAAGGAATAGTTCTTGATTTAGATCATGATACAGCTGGAATAGTTGTTCTTGGCAATGACCGTGATGTAAAAGAAGGGGACGTTGTAAAATGTAGTGGTGATGTTGTACAGGTGCCTGTAGGTCATGAATTATTAGGGAGAGTTGTAAATGCATTAGGCGATCCTATAGACGATGGCGGAGAAATTAGAGCCAAAAACAAAATGTATATAGAATCTAAAGCGCCAGGTATTATTGACCGTAAATCTGTGCATGAACCTCTGCAGACAGGAATTAAAATTATAGATTTGTTGATTCCTATAGGTAGAGGGCAACGTGAATTAATTATTGGCGATAGACAAATTGGTAAAACCACTATTGCGATTGATACTATTATCAATCAGAAGAAGATTAACGATGAGGTGAACGAAAATCAAAAAGTTTACTGTGTTTATGTTGCTATTGGACAAAAAATTTCAACAGTAGCAAAAGTGGTAAATAAGCTGAAAGAAAGCGGAGCATTAGAGTATACAACTGTAGTTGTGGCTAGTGCATCTGACTGCGCGCCTATGCAATTTTTAGCACCTTATGCTGGTTGCACTATTGGGGAATTTTTCCGTGATAATGGAATGCATTGCTTGGTGGTATATGATGATTTATCTAAGCATGCTGTGGCATATAGGCAGATGTCCTTATTGCTCAGACGTCCTCCTGGTCGTGAAGCTTATCCTGGAGATATATTCTATGTACACTCTCGCTTGCTTGAAAGAGCTGCCAAAATGTCTGATGAAAAAGGACAGGGATCTTTGACTGCTTTGCCGATTATTGAGACTCAGGCTGGTGATGTATCTGCATATGTACCAACAAATGTTATTTCAATTACCGATGGGCAGATCTTTCTTGAGTCTGAATTATTTTATAAAGGATTTCGACCTGCAGTAAATATAGGTTTGTCAGTTTCGCGGGTTGGTTCTGCTGCACAACTAAGGTCTGTGAAGAAAGTTGCTGGTTCTATAAAGCTAAGCTTAGCTCAGTATAGAGAATTAGAAGATTTTGCAAAATTTGGTTCTGATCTTGATGCTAGTGTTCAATTATCCTTGAATAAGGGTAGATATCTTGTCGAGTTATTAAAGCAAAAACAACATTTACCTATGTCAATAGAAGAGCAAGTAGTGCTGATGTATATTTTTTCTAACCTGTATAATCAGTTAAGTAAAATACAAATAAGTTACATTAATAAATTTGAACATGATCTTATTAATTATTTTCATATTATGCATCCTGGGGTTTTAAAAAAGTTGTCAAATGACATGAGTGATGATATAGAAGGTGATATTTTTAACATTGTGAGTGATTTTGTCACTCAATTTAATTGCGTTTAGGCGGTAATTATGACTTCATCCATTGTTAACAAATTTCCTATTACAAGGGAAGGTTTTGAGAGTATGCAAGTTGAACTTGAAAAATTAAAGGAAGAAAAACCTTCTATCATACAGGCTATTTCTGATGCTCGTGATCAAGGTGATTTGTCTGAAAATGCAGAGTATCATGCAGCACGGGAAAGGTTAGGTTTTATTGAAGGCCGTATAATTGAGGTAGAAAGTAAACTTTCACATGCAGAAGTGATAGAAGTAAAAAGTTTGTCTGGTGATACAGTAATGTTTGGTGCAACTGTTACGGTAAGTATGTTAAATGATGATAACAGTGAAGTTGAATATATTTATAAGATTGTAAGTGGGTATGAAGCTGATGCTTCAAAGCAGTTGATCTCTACGGATTCACCACTCGGTAGTGCTTTAATTGGCAAAAAAGTTGGTGAGTATGTGGAAGTGATAGTGCCAAATGGAGAGAAATTGTATAAAATAGTTAAGGTTGAATTTAAGTAAATTATGGTACAAGTAACTTATCCTTCAATTAGTCTACCCGGTATTTCTTCTGTGGAAGATGTATTAGAGGACGCTCGATCTGGTAAATTATTCATTTTAGTTGATGATGAAAATAGAGAGAATGAAGGTGATTTGGTTATTTTAGCTGAAAAGGTGAAACCAGAGCATATTGCTTTTATGGTTAGGTACGGGACTGGCATTGTATTTTTGGCTATGACAAGGTTTCACATGAATAAGCTAAATCTTGAATTTATGAAGAGAAGTAATGTGGATGAAAAGCTTGTTCCTCATACTGCATTTACTACGTCAATTGATGCTCGTTATAACATTACAACAGGTGTTTCTGCTCATGATAGGACGCATACGATACTTACTGCTATTGATGAAAAAAGTACTAAGGATGATATTGTTACTCCTGGTCATGTTTTTCCTATTATTGCAAATGAGGGTGGGGTTTTAGCACGCAACGGTCATACTGAAGCAAGTGTTGAAATAGCAAAATTGGTTGGATCTAATCATGTGGCTGTAGGGTGTGAATTAGTGAATGATGATGGCTCTATGATGCGCTTACCCAAGTTGCTTGAATTTGCTGAACAACATAATATTAAGTTAACTACCATTGATAAACTTATCAGTTACGTTCAAAATTTAAACTAGCGTTTATAGATTCGTATAGTTTTAGTGTTAAAATATAAAATTCCTCAAAGTTATACAAACAAGGAATTTCCATGTTTAAAATTTTCAAGCTTTTTGTTTTACTATTCTTTTTTGTATATTGTAATAGTGCTTACTCTGTTAGTATTATTAGAGATAGTGAAGTGGAAGCGGTAGTTAAGGATCTAGCGCAACCTTTATTTTCTGCTGCGGGTATTGATAATGATAAAATAAAAGTTTTTATAGTTAATGATAGATCGATTAATGCTTTTGTAATTAACAATAACAGCATTTTCATTCATTTAGGGCTTTTACAATATTCTACTGAACCTTATGTCTTACTTGGTATATTAGCACATGAAATTGCTCATATATCTGCTGGTCATGTATTACAAATGAGTAGTGCTGTAGGTTATTTTCAATCAATAGCAATGGTTAGTTATATGGTAGGATTAGTTTCTAGTATTGTCATTAACCCTCAGGTTGCGAGTGCAATCTTGCTTAGTGGTGTAACGCTTAGTTCAAGGTTGTTTTTTAACTATTCTCAAGAGCAAGAGAGTGTAGCAGATAGCTATGCTTTAAGATACCTAGATGAATCTGGCTATGATAATTTGGGTATGAAAGAGATTTTTGACTATTTTAAGAGTATTGAGCATGAAAACACTGAAGAGTATTTCCGCACTCACCCACTTAGTGATAAGCGTATATTTGCTGTACAGAATTATAAGGTTAAAAACAATATAAAACCAATCCTTTCAGATAAATTGCTGAAGTTTGAGCGTATGGTTGCAAAGCTAGACTCTTTCTTTGCTCCTATTCATGTGTTATCTAATAAATATAAAGGTAGTTCTAAGTATGTAAATGCTGTAATTCACTATAGGCAAGGAAAGATAGAAGAGGCTATTACTAAAGTTAATTCATTGATTCAAGAGTCACGCAATGATCCTTATTTATATGAATTAAAAGCGGAGATGTTATACAAAGCTGGAAATTTAAGTGAAGCAATAAAAATGTATGAAGAATCACTTAGATATTTATCTGAGAAGAATAACTATTTAGTGAAACTTGCGTTATCTCATACTTTATTATTACACGGTGAAATAGAGAAGGCAATTTTTTACCTAGAGCAGGTTGCAAGCGTAGAAACAAATAACGCCTTTGTCTGGAAGTATTTAAGTATTGCATATAAACGTAGCGCTGATATGGCAATGTATTATTTTGCTTTGACGAAAAAGGCTTGTATTGAAGGTAATTTAGAGAAATTTATGAAGTACGCTGAGTTAGCTATTAAAACTTTACCGAGAGATAGCTCTTGTTTGCTGCAAATTGAGGATATGAAGCAACAATACACACAAAAACACACTTATTTTTAGTTATTTCCCGCACTTATCCAACATATCTTTTACTTCACTTATATTAGGTATAATTTTCATTATAATAGTTTTGGCGCCAAAAAATACACCACAAAACATACCCAAGGCAAAGAGAGCTGGCCATGGCATTCTACCAAATATTGCAAGCAAAGCTGCACCTATTATGACTACAGTCATAAGTGGCCCACCTATTCCCCAAATATAGCCAACAATATTGCATATTACTTGGGCAGTTGTGTCTTCTATATCGTTGGCAGCATTTGCGTAATCTGATAAAGAGAGAAACAGCACTATACATAAAGCATTAAAAAAATTTTTTATTATATAGCTCATTCTTTTGCCTCCAAGTAATAAACTAACGTGAATCTAAATTTATATATATATTTATTTTAGGGTAAAACTCATAGTTTGTCCATAAATAAGTGTTGCTACATAAATAGCCCACCATTGATGTTAAGCACATGTCCCGTTATATATTTTGCCTCATCACTTGCTAAAAACAGGATCCCTGCTGCTATTTCTTTCCCTGTTCCCATTCTTTTCATTGGAATGTTATCTAATATTTTTTCCTTTTGTTCTTTATTTAAAACTTCAGTCATTTTAGTATCTATAAATCCAGGAGCAACACAATTTACTGTTACATCACGACTTGCAACTTCTTTTGCTATAGATTTGCTCATAGCTATTATTCCAGCTTTTGATGCTGCATAATTTACTTGCCCGGCATTTCCTGTTAATCCTACTATTGAGGAAATATTTATGATTCTTCCCCAATTATTTTTAATTAATTTCTTGCATGCTTCTCTATTTAGCTTAAATGTGGAGGTCAAATTAATGTCAATCACCTTTTGCCATTCTTCATCTGTCATTCTTAACGCCAAACTGTCTTGTGTAATGCCTGCATTACATATGAGCCCATCAAAGCCTTTCATCAACTCACTTGCTTTATTTATTAGTTGATTTACCTCATCAGTATTTGATAAGTCACAAGGGAGTATATGAATGTTTTTTTCATATTTTTTAGCAACTTCTTCGAGTACTTCTTTTTTTGTACTAGAAATACATAAAGTTGCTCTGGCCTTATGCATAATTTCTACAATTGCCTGGCCTATTCCGCCTGATGCACCAGTAATCAGAAATTTCTTGTCCTCTAATCCAAACATAATAATTTTTATTTGTTCTAGCTCTTAACAGAATATTAAAAGACTTGCAATAGATTTTTTTTCATAACTTTCATTTAATAGAAGCTTCTTGACAAATCTTGTATTTATTGGCGAAATTATGGCGGCTGCATGCCTTTTTTATTTTTTCTACATTCGGCCAGATCGCCCTTATTTTAAGCGTTAGCACATTATCAATTACAGTAATAAAATTAGCACCATGTGGATTCTTTTGCCTTTTTTTGATTGGTAAATTTCTTAACACTTGTAGCTAAAGTAATTTAAGAGAGCCAGCGCGTGACTAGTTCTTATTACTTGATCAGTCTTCTGGATCCCAGTGTCTGGGCACTGGGATGACAGGAGTGTGAGATAAGGCTACATTCATACTCCAACAGGTATGACGGTGTCATTCCAGCACTTGATGCTGGAATCCAGAAGTCTTTACTACAAATAAGCATATTGAGCACAAAATTATGCTAAAACACAACGTTTTTGGTGAGATTATGGACAAACTGGATTCTAGCGTCATGCGCTGGAATGACATCATAGAGGTCGTTGAGATGACAGAAAAGAGTACTGGAATGAAAGGAAAAGGGACTATTTAATGTATTGGCTCTGCTGAATTTTACAAAATTTATTACTCTCACCTGACAAATTTATTAGAATAGTATGTTTGTTAGTGAAAATCCGAAAAAAAATGCAAGAAAAGTTAATATATTACTTTAGCCAAAGCAACTGTGAAGGCAATGCAGCAATGAGAAATCTACTAGGAGGGAAGGGAGCAAATCTGGCAGAGATGTGTAACATTGGCATTCCTGTTCCACCTGGTTTTACAATTTCCACTGCTGTTTGTCAGGCCTATTGTCAAGATAATGAATTGTCTTGTGATCTACGTAACGAGATAAAAAACTACATGGCGATGCTCGAAAGTGACATCGGTTGTAAATTCGGGGATTCAAATAATCCTTTATTAGTTTCCATACGCTCTGGTAGTGTGAATTCAATGCCGGGCATGCTCGATACAGTCCTAAATGTTGGCCTAAATGATGCAACCGTTGTTGGTCTTGCAAAAAAAAGTGGAGAACGTTTTGCCTATGATAGCTACTATCGTTTCATCATGATGTACTCGAATGTTGTACTACAGCTTGACCACAACCTATTTCAAGACATTATTGATAGTGAACAGCAAAAAAGTGGAGCAAAAAGCTTAGCTGATCTTAATGTTGATGTTTTAAAGAAAATTGTTAATGATTTCAAAGAGATAGTATATGAGAAAATAGGAAAAAATTTCCCGCAAAATGTTGAAGAACAGTTACTCAATTCAGTAAATGCAGTGTTTTCTTCTTGGCAAAATGATAGAGCTGTTTCCTATAGAAAAATAAATAATATTCCTGAAAACCTTGGAACTGCAGTCAACGTGCAAGCAATGGTTTTCGGTAATTTAAATGATAATTCTGCAACTGGTGTGATATTTACACGTAATCCTTCAACTGGAGAAAAAAAGCTTTTTGGTGAGTTTTTAGTTAATGCTCAGGGTGAGGATGTGGTTTCTGGTGTTTATACTCCTATGCCAGTTAACGGCGAGCAAGAAAACACCATAGAGAAGTTGCTACCAAGCATCTACCGAGAATTATGCGCGGTATGTGAAAAACTTGAAAGGCATAATAAGGACATTCAGGATATCGAATTTACTGTACAGGATGGTAAGTTATGGATTTTGCAGACTAGGTCTGGCAAGCGCACAGCTGAAGCTGCTATTCGCATAATAGTTGATATGGTAAACGAAGGAGTTATTACAAAAGAGGAAGGAATATTGAGAATCGATCCAAAAACCTTTGACAATTTATTACATCCAGTTCTTGATGTTAAATTTGATCAAGAAGTAGTAGGAAGAGGGTTACCAGCTTCTCCAGGTGTTGCTTCTGGATATGTAGTATTCAGTGCAAGTGATGCTGAAAAAGCTGCAGAGCAGGGTAAAAAAGTAATTTTGGTAAGATCAGAGACGAGCCCTGAAGATATTAATGGAATGAATGCTGCAAGTGGAATAGTAACAGCGAGGGGAGGTATGACCTCCCATGCCGCTGTTGTAACTCGTGGAATGGGTAAACCATGCATTTGTAGTCTAAATGGACTTTATATTGATAAAGATGAAAAATTTCTTTCTATGGGAGATATAAAAGTAAATAAAGGTGAATCAATCACCATCAATGGAGGAACAGGAGAGGTTATGCTTGGTATTCTCCCTACAATTTTGCCTGAATTATCTCAAGAATTCAAAACGATAATTAACTGGGTAGATGAAATCAAAACAGTGAAGGTGAGAGCGAATGCTGATACTCCAAAAGATGCAAAAATTGCAAAAGAATTCGGTTCAGAAGGTATAGGATTATGTCGCACAGAACATATGTTTTTTGCTAGCGATAGAATCGAATTCATTCAAAAATTGATAATAGCTGATGATGAAAATGAAAGGGCAAATGCATTAAATAAACTCGAAGAAATGCAAAGGTCTGATTTCAAAGAAATGTTTTCTATTATGGAGGGCAGGGAAGTCACTATACGATTACTTGATCCACCTCTACATGAGTTTTTACCTCATGATCAATCCATTATAGAAAAAATCGCCAAATCACTGAATAAGTCAGTTGAATCGGTAAAAAATAAAATAGCACAGTTATCAGAAAAAAATCCAATGCTTGGCCATCGAGGGTGTAGGCTTGCTATTTCTCATCCTGAAATATATAAAATGCAGATTAAGGCAATACTCAGTGCTGCAAGTGAATTAAGGAAAGAAAAGAAGATAGAAGTGAAACCTGAAATCATGATTCCTTTTATCATGAGTGAGAAAGAGTTTGTTCTGATATGCGAGTTAGTAAAGAAAGAAGCTGAAAATTTCGATGTGAATTATTCAATCGGAACGATGATAGAACTGCCAAGAGCAGCACTTATTGCTGACAAACTCGCAAAACACGCAGAATTTTTTAGTTTTGGCACTAATGATTTAACACAAACAGCTATGGGACTTTCACGAGATGATTCAGTTAATTTCCTCGATTCTTATAAGGAAAGCAACATATTCGAAAACGATCCCTTTGAGGTGCTAGATGTCGAAGGGGTAGGAGAGTTAATTCAGATAGCCATTGAAAGAGGCAAAAAAAACAGAAAAGAAATAAAACTCGGTGTATGCGGAGAGCATGGAGCAAATCCACAATCCATAGAGTTTTTCATCAAATCAGGGGTCGATTATGTGTCGTGCTCACCCTATAGAGTACCGGTTGCAAAATTAGTGGCAGCACAGCTTAGCATAAGTTTGTTGGGTAAGTAGCGATAACTAACTGTACGAACATAGATTCCGCTAACAAGTAGCGGAATAACGATTTTTCAAATTGTTGGTAGCTGTATTGCTGTCGCTTTTTCTTCTATTAATATCTTAAGAAAGATTGACTTTTTATCTAAAATGATATAGAGTAAAATAATAGTGAATGAGGTAAAAATGTCAGTATCAAAAGAACGTAAGGAATATTTACTAGAAAAGTTTAAATATGCTGCTAAAGAATTTGGCAAATCTGGTACAAAGTCCAATCATCTAGCAGTACCAAAGGAACAGCAACTCTCTATTGATTTAGGTAATAAAAAAGTTTTTGGTATCATAAATAAGATTCTGTATTGGATAGAGAATAATTTTACTTATTTTTTTCCACGATATAATTTTTTTCCAGAAGTTGGAGTTAAAGGAAGAAAGATTCCTGGAACTGATACGAGGGTTAAGTATTTTACTCCAGATGATCAAGTAGAACATACTAAAATTCCTTATAAAGGAAAATTATACGTGGACTTAATGCCAGAAGTGGAAGGTAACAAGTTAAAAGGCTTTAAAGGCAAACCATATGATACAACTGATAAAATTAGTAAGGGCAAAAAAGGTTGTGTAGCTTATGTGATCACGCTTGATGGAAAGCTAGTAACTCATGAACATATTAATGTTAACAAAAGCGAATGGGCTTATCGTCATTCAACTCTTACAGGTGGTAGGCCAGTTTTGTGTTCTGGTTTAATGAAATTGGTAAATGGTAAAATAACTTATATAGACAATAATAGTGGGCATTATAAACCAGAACCAGTAAACTTATACAATGCAGTGAAAAAATTAGAAGGTCTATTTTCGGAAGATGCAAAAGTTGTTTGCCTACCATATTGGATTAGCTTGAAAAAACAAATTCCGCTTATACGCAAAATTAATCTAGCCAAACGAGAACCTGTAGAGAAATTCTTGGAAATGATGGAGAAAAAAGGAAAAGATGGATTGACTCAATATGAAAGACATTTTGAAAAGATAAAGGAATTTAATGAGCAGTATGAACAAAAATTGCTTCTTGCAAGCTATAAGGTACCTACATTTAGTAAAAATTCCGAAGTGCAAAAAATAGCAATAGAACACTCAATAAGAAGGATTATTGGAGCAAATTATGGCCATAAACCTACAGTTACGTTTGCTAAGGCACAGGTAGCTAAAGATGGAAAGTTGCAAGAAACGGACGAAATAGTAGGTATAAACGTGACCTTTCACCATGAGAATGATCGTGATAGCTTTGCTAAACTTCTAGATCTCAAAAAGTATAGTCATAGCGATATTTGTACATCTTATTTACAAGATAAAAAAGAATTTGATCTCCTGTTTGAACATGCAGACAACAAAAAAGATAGAGTTGTTTTAAAAAAAATCATGCCAAATCCCAATAAATATAGAGTTTCAATGGACATAAAACAGGCTAATAAATTTATAAAGGACACTTTACAAATTAAAATTGATAGTATTGAACAATTGGGTACCCGTTTAGTGAAGAGCTAAACTCTATTAAATATATGCTAATATATCTACTGATCAGAGTGGCAAAATAGGTAGACGAGAGAAATACAACCATAGAAACAAAATGGTTGTCATGAAAGTAACTGATACTGGCTTCTTTTCTCGATTCCAGTGTCAGCTACTTGAATGACAAGATAAGGGAGCACTGAAAATAAATAGGTGTTATCCCAACTGGGATCCAGGAATTCTGAGTTTTTGACAAGATTATGGATTCCAGTGTCACGCGCTGGAATGACAGGATTCGATGTCATCCAAGTAGATTACTGGACTTTTTTGCTAAACTACTAAACGGATACCATGTGTTCCTGTGTTTTTATCTACCTTATTTTACCACTTTGCTGAACGGGTACATAAAACTGACCATCGATAAATAAATTATCAGGCATTATAGAGTTAGTAGGATCTGCTTTTCCTGAAAATACGGAAGTCAGTAAAAAAAAAAAGCTCAGGCATTAGCACTTCAGATCTGCAGTTGAGTCAATATGAGAGAGTAAGTCTACAAAAGTAGACTTACTAATTGAACTTTGATCCTTTATTTTACTATAGAACAGACACTGAATCTGCAAGATCATAGAATTTATTTCCAATCTCTCTGAATGTACTACTTATATCAATAGGTGTCGACTCTTCTTGTGAATCAGATTTAAATAAGCCATGAGTATCTTTCAGACGACAGTACCACTTGCAGTTATTTTGCTCCGCTGTTACCTGCCAACTATTACTTGGTGATTTTTCTTCACATTCTCTATAGCAATCATGAAGTGCCTTCCATTCAAATGGAGGATTGAGTATAAGATTTGTCATAATATATTCCTTAATTATAAAACTAATACCACGTTAGTACTTATATGCTAATATAATGTTAATACTTCTATTAGCATAATAACTTTTCAGATACAGTTTCTTGATTAAAAATTCCATTTTAGCAATAAAAAACTTACTTATTATAGGAAAATTTGCTCATATAAAACTATTTATAAAGTGACAATAGATGTATTATACTTAGATTCTGATTTGAAATTTTATGCAGTTGTTTCTAACAAGGTTGGTCAATAAATTTTATTGTTTAAAGATGAGAAACAAAGTAATCATCGTTTCCGGTATTGCTCTTATTCTACTGTTTTTTATCAACAGTACATTTTTAAAAAAAGATCAGGCGGTTCATAGTGATAATCCAATTAGTAGTTTTTCAGTAAAAACTCAGGATTATACTCCACAAAATCGCACCGTATATTTAAATTTTTCTGGTGCAGTAAATCCCTTGCATAGGGCAAGCCTTGTTTCAAGAACAAGTGGTCAAGTGATTGCTATTTATTTGTCTGATGGTGAAAAGGTAAAGAGAGGCGATGTAATTTTAAAGATAGAAGATTATGACAGAGTTGCACAAGTTGAGAAAGCCAAAGCTTTATTAAATCAGCGTGAAATTGAGTATCATTCCTCTAAAAAATTGAATAAAAAAGGCTATGGAGCACAAATAAAAGTGGAATCAGCTTTTACTGCATTGCAGAGTGCAAAAGCTGACCTAAAAAGGCTAGAATTAGATTTAGAAAATACAGCAGTTAAATCTCCTATTGATGGTTATATAGATAAGATTAATATGAATGAAGGGGATTTTGTTAATGCTGGACAGAAGGTAACTGACGTAGTTAATTTTGATCAGATTCTTGTGGTATTATATGTTTCAGAAAATGAAGTAAATAAAATAAAACTGGGTAGTGCAGCGCAAATTAATTTGCTAGACGGAAGGGAATTAGTAGGTGAAGTGAGTTTTATTAGTAAAATTGCTGAGCCTAAAACTGGATCTTATAGAGTAGAGATAAAGGTAACTGATAATGAAATTATATCCTTGCAAGGACTGACTGCTAGTGTAAGCCTCCCTTCAGGTGAAAGATTTGCATATAAAATTCCTTCTTCGGCCTTGAGCTTAAGTGACGATGGTATTCTTGGAATAAAGATTGTTGATGACAATAATTATGTAGTATTTGCACCAATAGAAATTGCTGACCATGAGGAAGATGGGGTTTGGATAGTAGCAAATAATGAAAATAAGCCTATAAAATTAATAACATTGGGTCATCTATTTGTTAAGCCTGGTGATAAGGTATAACTCCAGTTTGAATCTGTCATTCCAATGCGTGACGCTGGAATCTTTTCAAAAACTCAAAATTCCTCAATTCCACCTGGGATGATACCAAATGAGCTACTCGCATTTTTGAGGACAATGTTTGTACAGTTGTGTGTGTGCTACTAAAAGAGTGTCATTCAAGTAGCTGACACTGAAATCCAGAAAATAAGGCAGTGTCTGGACACTGACACTATGTTTTTATTTTGCCACTCTGCTGTGTAAACTTACTCTGCAATAACCTTTTTTTCTTTTAACAAATTTTGTAATTCACCGTTTTCATACATCTCACGAGCGATATCACAGCCACCAATAAACTCTCCCTTTATATATAATTGTGGGATTGTTGGCCAATCAGAAAAACTTTTTATGGACTGACGTATTTCATCATTCTCAAGTACGTTGATGCATTTAAACTTTACATTCAATTTTTTGAGAATTGACACGACGAGCCCAGAGAATCCGCATTGAGGAAAGTCAGAGGTGCCTTTCATATATAGCACTACATCGTTTTCTGCTATGTTTTTTTTTATTTGTTCAAAATTGTTCATGAATATCACCTTAATTTTAAGCGCTAGTTTCTAATTGCAATGCATGTATAGACTGACCTTCAAGAGCCTTATATACCATTCTGTGTTGTTCTATTTTTGTCTTTTTGGAAAAAGACTTGGAAGTTATTTTTAAATGGTAGTGATCATCATCTCCAGCAAGGTCCTTGATCTTTATATCAGCATCAGGAAATGATTGTTTGATAATTTTTTCTAACTCGTGAATTGTAATAGTCATCAGTTTATTTTAATTATAAGTCTAAAATATGCAATTGATTATTGTGAAGACAATAAATTGAGCGTATTGAGAGCACTAGCAAGACGAGATTTTAATTGACTTTCATACTTATCCCAGTCCTCTATTTCCTTTCTTGCCACACCTGAGGTAATTGCAGCTTTTGCAACAGCAGGAGATACTATAGAAATTAATCTTGGATCAAATGGAGTAGGTATTATATATTCACGTCCATAGCTCATTTTACGACCGCCATAGGCTGCAGATATCTCACTTGGCACTGATTCGCGGGCAAGCTTTGCTATTGCATCTGCAGCAGCAATTTTCATTTCATCATTTATTGTTGTTGCATGTACGTCGAGTGCTCCTCTGAATATGTAAGGAAATCCCATTACGTTATTGACTTGGTTGTTATAGTCTGACCTACCAGTTGCAATTATTGCATCTGGCCTTACAGATTTTGCAAATTCAGGCCTTACTTCTGGATCAGGGTTAGCAAGAGCAAAAATGATTGGGTCTTTACCCATGCTTTTTAACATCTCTTCGCTGAGCACATCCTTTGCAGATAGTCCAATGAATATATCAGCGTCTTTTATGGCATCGAGTAGAGAGCGTTCTTTAGTGTCAACTGCATACTTTTCCTTCCACTCATTCATGTCCTCTTTTCTGTCTTTGTGTATTACTCCTTGTTTGTCACATAGTACTATGTTCTTAGCACCCATAGACTTCAGTATTTCCAAACACGCAATACCAGCTGCTCCAGCACCATTCATGATGATCTTTACATTTCCTAATTTCTTTCCAACAATATCGAGGGCATTTTCTATACCAGCTGCAACAACCACTGCAGTTCCGTGTTGATCATCGTGAAAAACCGGAATATCCATCAATTCATTTAGACGTTTCTCTATTATGAAACAATCGGGGGATCTTATATCTTCTAGATTTATTCCTCCCCAACTTGGACCAAGATACCTTACTGCATTGATGAAATCTTCTATGTTTTCTGTGTCAACTTCTATATCTATTGCATCAATGTCAGCAAAACGCTTAAATAAAACAGCTTTGCCTTCCATGACAGGCTTTGAAGCAAGAGGACCAATATTACCAAGTCCCAGTACTGCGGTGCCATTTGAAATAACAGCTACATAATTGCTTTTTGCCGTGTAATCATAAACAGCCTCAGGATTTTTAACTATTTCAAGGCATGGGACTGCAACACCAGGGGAATAAGCAAGTGATAGATCATGCTGTGTAGACAAGGGTTTTGTTGGTATGATCGATACTTTACCAGGTTTACTATTCCTATTGTGATACTTAAGTGCTTCTTGTTTTGCAATATTATCTAAATCATTACTCATTCTTATATTTTGAATTTGTCGTTAGTAATTATCTAAGTATATGAAGTTTTTATGAATGTTCAACTATTAGCTTGTGAGTTGTACTTCGCTTCTGTATAAGTTTGTTATGCTGGATTAAAATTGCGATACATGTTTAAAAAAAATCTACCTAATTTACTCACAATTTCTCGTGCGCTCGCAATACCAGCAATAATACTAAGCTTCTATATAGAAGGTAAGTATGCAAGCTTAGTAACAATATTGGTCTTTATGTTTGCGTGCATTACAGATTTTTTTGATGGTTATTTAGCTCGTGCATGGAAAGTCCAATCGAATTTTGGCAAGTTATTTGATCCAATTGCCGATAAATTAGTAGTAGTTTCAACAATAATTATGCTAGTTTATAAGCAAAAAATAGATGATGTTACAATCATACCGTCAGTTATAATTGTTTGTAGAGAGATATTAGTTTCAGGTCTGCGGGAGTTCTTAATAGCTACAAACGTTAGCCTACCTGTGAGCAAGGCTGGAAAAATCAAAACATTTTTGCAGATGATTGCTGTGGTAGCGCTAATAATGAGTGATTATGAGAAAATTCGATATGCAGGTGTGATTTGCTTATGGGCTGCAGCTGTTATGACTATGTGGTCAGGCTATAATTACGTTCTAGCTGGCATCAAACAGATTGACTAAATTACTTAAGAGTATACAAAGAAAGTTAATAATTTCACAATATTGACTGATTAGTTAAAATCTTGTATAATGTATTAGTTTATAAGTTGGTCAGTTCATATGACTAGTATTACAGATACTAAGTCTTTTTCTAAAAGATCTCAAAGTAAGAAAGGTGCTAAAATAGAAGATTTTTTTTGGGATTTTTGGCCAACAGTTGATGAAGAAGTCAGAAAAGAAAGAGAGGCAGAAAAAAGTAAAAATCTAGAACAAGAGTTGTTAACGTTAAAAAAAAGAGAGCTACATAGAAAATGTGTATCATTGGTAACAATGGTTCCATTTGCATTATTGATGGCAATTGAGCTCGAAAAAACATGTAGCGATCAGGTAGTACTTGGCCTTATAAGCAGCGCATTAGGCCATACTATATTACCTTTCACAGTCTTATCCCTTATTTGCACGCTATATTTAATTTATAATAATAGAAAAATAGCACAAAAAGAACGAGAATTGGAAAATATTGAAAGTGGGAAAACAGTAGAAAAAGAAAAGAGAGACCTTCCTTGTACCGTTGATGATTACTTTAACTATGCTGATGCTGCTTTAGTTACATTAGTTATTGTGGCTAGCATAGTAGGTGAAGCATTGGAGCAAGGAATAATAGGAGACGTAGCTTTTTCAATGTCTAGTTTATTCTACTTTGTAGCAAGTGCTACTTTCTGCTATCGTGAGTATAAGAAAAGTACAAAACACGAGTTAGAAAAAGAGCAAGGCTTTGATGAGAAATCTGAAAAAAAGATAAGCAATATGTCTGTAGCTAAGTTAATGCTTGCTGGTTCTTCTTTATTACTAATCAGGAAGATAATGTTGATTTCTGAAGTAGCATTAGCATCATCTGCTGTTGGGCCTGTTTTAGGTCTAGTAGGTATTGCTCTTTTGATGGTCGGAAGTGGATTGAGCATACATTCTTATATTAGAAAGCTAGAGAATATAGAAGTGAGCGGAAAGGGTGTTGCAATAGGTGGTGGTGCGAGCAATATAGGTAATGTTTGCCAAGAGCCGCTTTTCGTTCGATGATAATGCCAAAAATTTGTTTATTTAGGTAATATTTAGTCTATACTTTATTTTGATCAAAAAAATCTTATGTATAAGACTTTAATCATATGCTTTTTTCTTCTGACTTGCTCCTTTACGCAGTCGTATGCGAATGATCTTGAACACACCGAAGCTGAACTATATGAGGAGGCAGTTAAGCTTTATGATCAGAAAAAATATAAACAAGCTATTAGAGCATTTAAAAAGATAGAGGATTTGTATCCTTTATCTTATTGGGCAATGAAAGCAAAATTATTATCTGGAATTTCTTACTATAATATGGGTAATTACAGCAGTGCTGCAAGTGATATGGATGATTATATATACGTTTATTCAAATGGTGAAGATTTGCCATATGTATATTACTTAAGAGTATTATCTTATTATATGCAAATTAACAAAGTGCAGCTTGGGCAACAAATTGCATATAAAACTTTAGAGCTAGCTACTGAATATATTAATCTTTTTCCGAATAGCGAATATATAGAAGAGATCAAAGAAAAAGAAAAATTAATCACAGAACACATATCAAAAAAAGAGTATTCTATTGGTGAGTTTTACCTAAAGCGTGGTGAATATTTAGCAGCAATCAAGCGTTTTCAAAATATGACAAGCGATAAAGATTCTAAATATTTTTCTAGAGTTATTCATTATTTAGTAGCGGCTCACTTAGCTCTTGGCCTTGACTTAGAAGCTGAGCAGTATGAAAATATGCTAGCAGAAGGTATAAAAGGTTGAAAATTTACCTTAATTTTCTATATATATATATAAATTATATATATAGTTTAACTATGGCTGGTCATTCACAATTTTCAAATATAAAACATCGAAAAGGTGCTCAGGATGCAAAGCGCTCGCAAAAATTTACAAAGCTCATTAGGGAAATAACAGTTGCTGCAAAACAAGGGCTACCTGATCCCGAACTCAATCCACGTCTTCGCTCTGCTATCTTTGCTGCGCGAAAGGAAAATCTACCAAAAGATAAAATAGAAACAGCAATAAAAAATGCAGCTGGTAACGTTGCTGGAGAAAGTTATGAAGAAATACAATATGAAGGCTGTGGACCTTCTGGTGCTGCACTTATTGTCCATGCTCTGACAAATAATCGCAACCGAACTGCTTCTGAGATACGTTATATCTTTTCTCGCAAAGGCGTTAATTTGGGAGAAACAGGATGTGTGAGTTACCTTTTCGATCATGTAGGCTTAATTGTCTATAAAGCAGAGGGTATAAATTTTGAAGATTTATTTAACTATGGAATTGAATTAGAAGTATTGAATGTTGAGGAAAATAACAAGGAAGAATTATATGTTATAACTTGTGAAGTGAAAGATTTTGGTAAAGTACGTGATGCTTTCTATACAAAATTTGGAGAACCAGAACTTGCTCGTCTTTCATGGCAACCAAAGGACCTGATTGAAGTTAGCGACAAAGAATTAATTGATAAATTATCTACATTAGTTGAAGAGCTAGAGGATAATGATGATGTGCAGTATGTTGAAGGTAATTTTATTTTTGCTGATAAACTATGAGGCTGGTAATACTTCTATTACTTTGTATTTTACCAGTATATGCTACTGAAACATCTGCAGTGTCGTCTCAGCACGGAATCAGAAAAAAAGAGCCAGTGTCAAACAAACAACTGTACGAACATTGTGATATAAGCGCCAAGAAAGATGTCATCCCAGTGCCTAGACACTGGGATCCAGAGAATTCAATTACAAATGGATACATCAAGCGATTGTATGATACAGACTGGATTCCAGTGTCAAGCACTGGAATGACAGGAGAGGATTTTGAGGTGACAGAAAGCAACCATGATAGAAGATTATTATTCATATCCAGCACCATAAAATCTTCTTTTTTTGCCACGGGAATTGAGCAAGGGTTGGCGCCAAATACAGTGGTAAAATTGATCAACATATATAAAGATTTTGGTGTTGATTTTAAAAAAGACATTGTGCCGAAGAGTAAATTGGAGGTTCTTTTTGAGAGATCGCTCGGTAATCAGAAGACTGAAGAAAAGATTTTATATGCTTCACTGACAATAAACAAGAAAGCTATTAGTTTATATCATTATAAATCGCAAGACGGCAAAGAAAGGTATTTTAATAATGAAGGAATAAGCTTGAAGAGTAGCGAAATTTTTGTAAGTCCTTTAAACGGAGATTTTCGTATATCCTCGAATTTTGGTAATAGAAAGCATCCCATTCATGGTAAAATTGCTTTTCATAAAGGAGTAGATTATGCAGCTAAACTTGGCACTCCTATACACGCCACTGTAGAAGGTGTAATAGAATATATAGGAAAGAATGGTGGCTATGGGAATTACATCAAAATAAAGCACAACAATAAATATTCAACTTGTTACGCACATATAAGCAAATTTAGTAGCGATATAAAGTTAGGCTCTAAAGTAAAGCAGGGACAAATCATTGCTTATGTTGGCAGCACTGGTGTTGCAACAGGACCTCATTTACATTATGAAGTTATATATAATGGTAAACATATTGATCCGCTTACGATAGCTCATGGCAATGAGATAAAGTTGCCCGATCGTGAATTAAGAGAGTTTAAATTATTTGTAAGTAAGGTAGATGAAATAATCAGCAGAGAGGGTGCAAGTGAAAAAGCAATCTGATAAAGACAGCACAGATAAAAATACGATAAGTGATAGAAATTTAAGTAAAATTCAGGCTTTTCCTGTACTAATAGTACTAGGATTAGTTTTATTGGTACTTTTTGTGTATGACAGCACAATTGCACTTGGAGTTGCTGCTGTTTCAATTTTGACTTTTCTTCAGGCACTTTTCGTTAATGACCCTAATGAAGCAAGAGTGATAGAGTTTTTTGGTCATTATATTGGAACTTATTTTAAGTCTGGAATATGCGTAACGCTTCCGTTTTCGAGTAAATATAGAGTTTCTCTGAAATTTCAGAATATCAATACAGAAAAAATTAAAGTTAATGATGCAAATGGAAGTCCAATAGAGATATCAGTAGTGATTGTTTGGAGAGTGAGCAGTCCTGCAAAGGCGTATTATAATGTTAACAACTATCACGAATTTGTTTTTGTACAAAGTGACTCAGTAATAAGAGAATTGGCAAGCAATTATCCGTATGACAGCGAAAACAATAAGGAATCTTTGCGTAAAAACTCTGACAAAATTTCAAATGAATTGCGGTCAATGCTACAACAAAGATTAGATATCGCTGGAATTGAAATTGCAGAAGCGAGAATATCGCATTTGGCGTATTCATCTGAGATTGCACAAGCAATGCTGAGGCGTCAACAAGCGCATGCTATCACCTCTGCAAGAAAGCATATAGTGCAAAACGCAATAGGAATTATCGAAGAAGTAATAGCTCATTTTGAAAAAAATAAAAGCATACAATTTGATGGAAAACAAAAGATTCAATTGATAAACAATCTCCTGGTTGCACTGATCTCTGAGCAGGATGCACAGCCGACTATTAGTTTGGATAATAATTAGCATAGAAGCCGATAGGGCTTCATGAATGCAAGTCACTGTTAATTTCTTGATTAATGGACTAAATGATGTTATAAATTACACGCATTAGGGGTGCTCTAAAAAAGCTGAGAGTACATAACAACCCTTTGAACCTGATGTTGTTAAAACAAACGTAAGAAAATGTATGTATATAAATATTGAAGAATGCTTTGGCTTCATCGCGTTCATTACATCTATTATTGGGTTATTGCCTCAAGTATATAAAGCATATATCACAAAACTTACTCGTGACGTATCGATGCTAATGTTGGTGAATTATCTTATTTGTTCATCATCTTGGCTTATTTATGGTATTTGTCAGGGTTTAACTTTTGTGATACTCAGTAATGTTGCTGGATTAGTGATCAGTATAATATCAATTGTTCAAAAATGTTACTACGATGCAAAAACTGCACGAAGTGTTTTATAACCATATGCTACATTGTAGCGTGGAGCAAGAATATCGTTCTATTGTAGTATTAAATGGAGAAATACCTGATTCATCGTTTTTTAAACAAGATATACCTGTTATTGCTGTAGATGGAGGAGCAAATAAGCTTCTATCAATTGGCGTAAAACCTGATCTTGTAATAGGAGATTTGGATAGTATAAATCCGAATTTACGTGCTAATTTAAATACAGTATATCTACCTGATCAAGATTATTGCGACTTTTCTAAAGCAATGGCTCACTTAAAAACAGTAAAGTTATTGCCATCAATAGTAACGGGTATTACTGGAGGAGCAATTGATCACATACTACAGAATATTAACATTTTTCTAAGTACGGGCAGTATCTTTTACACACCTTCACCTCCCATGGTAGGTTATACCTTACAAAAAGGTACTACCCATTTTTTTTCTTTATCAAAAAATACTAAAATATCCTTACTTGGTATACCGAAAGCTCAAATATCAACTAAGGGGTTAAAATGGGAACTGTACCTTAGTAACCTTGCTTTTCCAGGAAAGAATTCTTGCTTTAATCGAAGTTTAGGCAATGAATTATCTATAGAAATACACAGCGGCGTGTGTTTAGCAATGATATATTTAGAAGCAGTAAATGATGATGGTGTGCATTGAGTTAAAACATTAAGAAAAAAAAGTAGAAATAACACTAATGCTAAAAACTACAGGCGCCTGTTATTAGCTAAAGTAAAGGTCAAATATCTGGAATTCTGGACATAAAATCCTCCTGTATAAAAAAAAATTCAGAGTGTACATACAACAGATGTCACTAAAGTTTTTATTGAAAAATTGGTTAAAAGGTCTGCAGACCGAGATAAATTTTGAGCTCTCTAGATATCTCTATTATCATTATAATGGCATCTTGAGTATGCGGAAGCAATTTTTTCATTAAAATAAAAAATTTTATTCTACAGCTCAAAAAGGAGTTTGCTAATTTTCACACTGAATCGGATTCCACTACTCAAACCTAGGCTCTGTGGACAAAATTTTAAAGAAGCCATACAAGAGCCGCAACAAAATTT
>NODE_5_length_33931_cov_19.311135
AAACGCATAATGGATGAGATTGCTGCTTTTGCTCAAAAATTTGATGAGGGTCTTAAAGTTGGTCAAGAAAAAGGTAGACAAGAAGGTAGACAAGAAGGCATCCAAATCGGCCATCAAAAAGGTAGGGAAGAGGGCGAAAAACAAGCTAAAATAGCTGTGGCCAAAAACCTACTTAAGGCTGGCGTGTCTGTTGACTTAATAGCTGAATCTACAGGCCTTTCTCAAGCTGATATTTCACAACTCAAGGAAAAAGCCTAAGTACTGTAACTCCCTTAAAGCTCTTTTCAACTTATTGTAATTCTTTATGTATTAAAGCATATATATGATCTTCTGTTGTTACTTCTACTGATCTATTTGATTTTCTCACTAATTCTACGTATCAGTTAAACGCAGAAATATTCTTCATAAAGTTTTTCTTGTCCTTGATAATTTTAGTGTTGCTATTTGATTCTAACTTTTGCATAATACCTTAAATATTTTTATATAGGGGGTACAATGCCAAGGAAGACAGATCGTCATGCTGCGGTACTTAATAAGTTAAAGAGTGTTATTCAACATGCAGATTCTAAGGTTGCTGCTGAAAGGCGTTTAGCTGTTGAAAGATGGGTGAAAACTTATATTAAGCAAGTAGAATACCTTAAAGATGATAAACTACAATTCTTATACAACATATTCCGCGATGAAAGTTGCTGGTCAGGTACAAGATTGAACAATACAATCTTAGGACAGAGGTTTACTGAAGAAAAAACAGGTGGAATAGAAAACCCACTTTCCAGGTATGATATGGCATGTCGATACTGTGTAATAGATAAAATTCAATCGCTCTTTCAGAGGCAACTTGAGTCTTACAAAAGTAGCTTCTCTTCCAAAGAGGTGGATGATGATGGTAAGCCTGCAACTAGTAATAACAAATATGTGAAGAGTAAACTGTTGAGTTATATGAAAAGTCAAGATCCTGTATTTAGTTTCTGGATCGATAAAGAGTCCGGAGAATTAAAAAAACATGGCAACGCAGCAGATGGTTTTAAGAAAGCCATAAAATTTAAGTGGAGTGAGGGAGTAGAGTATTTCTATCATCGTCTAAACGCACAGGTAAAAGAGGAAGAAATTACTAGCGCGATTACTACCTTGTCCTCTGTTCAATGTGACCATAATGGTGCTATTATTTTAGATTTTTGTCTTAGTAAAATGAGTGATCAAGCAAAAAATAAGCTATTTAAAGATTCTGAGCTGTCGAAAAAAGATAAAGGAGTATACTCTCTTCTTAGTGCGTTGATACATCAAGGTTTTTTTGATACAGTTCAAGTGGTAGTTTCTCTGTTTAAAAATAAGGTACTGGCGAATAAGGTACTCTCAACACATGATTATTCACTCCTTCTTTCTTTGCTTTCAGATATAATGCTTGAAGAGCCTGAGTCAGGTACTCAAGCTAGGGCAATCATGATGGATCTTTGGCAATATAATGGCTTTAATGAGTACAAAAAGGTTGTAGTCGATTTTTCTAATAGTATAGATCCAATAACGGATGTGGTGGCAAAATTGGTGATAGACTGGAAGAACGATAGTAATAAGGACAGAGCAATTGCAAAAAAGGGCGAGATATTGGAGATGCTACAATTTGCTCAAAAGATTTGCTCATCTGAAGGTTTTGAAGATTTTAGAAAGGACGTGATTGATGATCTAAGAATAGTTGGTAGGGGAGGTATGAAAAAAAATGTAGACTACGGTAAATTGGCAGAAAAGTTGTTTGCTGAATTAGATAAGACCTTGCCTAGTGTCAGAGGTGATGTTGGTGGAGCTGGTGACCCACAGTCTACACTAGGGAGTGCTGAAGTTAGTAGTTTTTCTGGTCATAGTAGGTAGGAGTGTTTTATGCATGGATTAATTGGAAGTTTGATAAATGGGAGCTGCAATGAGTTTACAGAAGAGTTTGAGTATTTTCTGGATTCATGTCCATCTTTTTTGCATTCTGTTGGTAAGGATCGTTTCTTTCCTGCATTCTTTTTTGGCATGTTTGCTACTGCACATGATTCTGGTGTTGCAAACAATGATGAAAGAATCTTCTTTCGTTTTGATAATGATCCAGTTAGTTCTGGAAGGGGGAATCTAAAGGTTGCAGTTCTAACAACTGATGGAAATAACAGAAGAGCTGTAAGGTGCTATACTATTGCTGACAGAGAGAATAGCTACGGTTCTAGGTTTAGCCAACAGGAAAGGGAGCAGGTGGAGGGTATCCTGCAAGATGAAGAGCTAGAATGGCAAGAGTATAAAACATTCATATGGGCGGATAATCAAGGTGAAGATGAAGAAGAGGAAGCAGTAAGATGTAGGATATTTCAGGCAGGACAAGGACCATTTACTGGAAATCATGCATCTTATTTAACTCGTAGACACAGTTTTCAAGAGATTACCAGAACACCTGGACTGCAAAATAATTATTTACCAAATCTGATAAGCAGGCTAGAAAGTAATGATAGCGTAGCTGTAAGGAATGCTAGTACAAGAATTTTTCGATATATCATTAGTGTCTATGATAGATATGATCAGGCATTAGAATTCTACGGCAGAGAGTCGGACTATCATGGTCTTGTGTCTGGCGTTTTGATGCATTTTAGATGTCGTAATGCAGCCAATATTTACCTTGAGCTGTTTGTAGGTGGTGGATATACAGATATTACTTCTATTGTACGTGGTACACAGAGGTTAATTAATTCTGTTCCCTGTGTAACTGAACTTAAGGCAGGCAGAAGAGCAGATAGGAATGCTGGCCGTGCATTAGAGCAGGCTGGAAATTATGTTAATGGATGTCCCGTTTCATCCATATCTATTCCAACATTATCACCAAGAGCTGTCTGCGCTGGAGTGAATTTCGATTTTGGTAACCCAGGACGTTTACAGCTTGGTGTGAGGGCTTTTTTAGCAAAAGGTTCTTCTTTAATGGAAAGATTATTTGAACCTGTAGAGGATGAGGAGATTGGAGAAAATGTTAGGGATTATCTACTCCATCCAGCCTTTGGTGTACCTGCTGTACCAGGTATTAGGAATAGGGGTGGTGTTAACGCTAGAGATAGAAGAATATTTCTCTATACAAGTGGATTTGCTTTCGCAAGTATTGCATTTGCAAAAGGAACTGTGCCAATAGAAGGAAATCGTGCAATAGTAGATAAGCACTTGTTTCACTATGACGATAATGCAAAAATGTTAGATGAGCAAGGATACAATACACAAGTAAATATTGGAGATCGTGCTTTGACTATGGTTTTGCATGTATCACGAGGTAGAGACCAGAAGGAGGAGGTGATCGTATTTCATGTTCGCCACGTATTGGCTAATCAACTTTTTCCGGACAATGGATTGGATCTATCGCGTTGGCCGAATGCTATGGTACATGAAGTGGTGTGTAATTTGACCATAAATAGAAGAATAAGAGGAGCTAACGATAATCTTGGCTTGACTGTTGCTGTAGAAACATTTGACTCACCTGCTGACTACCTACGGGATAGAGGCAATCAGCCTTTTCAAGGTGAGCTTTTACGGATAGGTGGTGTTGATAATGTGCATCGCGCTGCAAATGTAATGATGAATACTGGCTGGGCAAATGAAGATCCAGGTAGTCATGAACGGTTGTACCAAGCAATTTCTAATGTGCTATATCCATTAAGATGGGTAGTAAACAGAGATAATGCTAGGGAAGCTGGATTTCATGCTATATTGCATGGGTTGTTTTACACTTGTGATAATCCTGCCAGAGTAATTAGTGAATTTCAGGTTGGAGGAGGAGGAAAGTTAGACCTAGTATTGTCACGAGCTTTAGGAAGGAAAGGAGGTACTCACCCAGTTGGAAAAGAGCTAAAGTTTGCTGCCACTGGGGCAGAGGTACAAGCTAGAGAGCGAGAAGCAGATGATCAGTTGGCTGATTATGAGAATCGTAGAGGGTTTGATCGGGTTACTGATGGAAATAAAATAATTCTTTCGTACGCTGTACTTAATGATCAAGCACAAGCTCCAAATACTTTTATTACATCGGTTACCCACCATCCTCATGCTCTGCATGTAAAACGTAACTTAGGAAATGATGGCATAAATGATTTTCCTTATGGGCATTAAGAAATTAATGAGGGTTCAATCGTCTGTTGTGAATAAAGGGTTTATGGTAATTTATTGTCCCAAATTTGGGAGAATAAACCTGGACCATCCTTTCAAGAATATAATTTTAAGGTGAAAATTTTGAAAGAATGTGGAATATTATAGAAAAAGCAGTCACTATATATATATATCACATAGAACAAAATATCGATATCCAGCATTAGTTGGAGATATTGGGCAGAAAACTAAAGAAGTTGTACAAGAAGTATGTGCAGATAATCAAGTAGAGAGGTAGAGTTGCGTCAACATGTATACGTTTCTGTACCCCCATACTTAAGTATTAGTAAGTTAGTGCAGTTAATAAAAGGAAAAAGTTCCAGAAAAATCCAGCAAAACTTTCCAGAGCTGAAAAAAAGATACTGGGTTATGGGCAGTAGGCTACTTTGTCAGGACTAGCGGAAACGTAACTGACGAAATGATAAAAAATTATATTGAAAATCACTCTAAAAAAGAAGATAAATTTGGTAAGTCGAAAGTTAGCATTCCATAGTGGTTGAATTTGCTAGACAAGATTTATAGTTAGAACTGCTGGAAATATTATATTGGCTACTTCATCTCGTAACCTGATCGGCTTTATTGAATAGCGAATACAGGATGGACAGATAAAAGAAATCCATGTATCAAGTTTAAAAGTGAATGGGTTAGGGGTATCAAGTTGAGGAAAATTGTAAATGAGCCTGAGAGGAAATTTGTATTTTTGATGATTTGAGGTGTTAGAACTAAGATAACTCTGACGAAAAATTTTCAAATTCTGCTTGCTATAAAGTCATTTTTCTTTGTTATTCTTAAATAAATTGCTATTAATTTAGTAACATATTTTATTAGAAACTTAAATAGCACAACCACTTCCAGCACCCAAAACCAGCAAGCGTGAGAAATGTTTTTTTTAGAATCTTATGGTCTACCAAGTGATACATATGAACTTTTTTATATGGCGATTCTACCATACGCTAAAATCAGCTATATTGCCTTACTTTCGCTAAATCTACATACGAACTGTTTTGTGTAACTTTTTTCCAAGGATTTCAAAATTCTATTTTTATAACCTTATTTTTACGCAGCTTGTTCTCACAAATATACGATCTTTTTTATGTTTTTTGGAAAAGTAAATAATTAAAACTTTTGTGATACTAATTGACTTACGTTTTTGTTGAAAATATTTTGTGAAAAAGTGGATTGATTTATAGATGCGACAGAACCTGTGCAGGCGCAAATGAGCTCTAGAAGGCGAATAAAGGCACGAGAGAAGTCAATTGAGCGCAAGCTTCCGTTGAAACGATAAAAAAGGGTGAAGTTACTGCTCTTCACTTTTTGTATCGTTTTTAGCAAAAGCTTCCTCCCAAGTGCCTTGAGTTGCTGCACGGCTATACTCTGTTACTCTATTTTCAAAGAAATTTGTATGTTCCACGCCATTTAGTATTTCATCAAGCCACGGAATAGGGTTATCTTTAACATTATATATAGATTTAAGACCTAATTGCGTTAACCTTCTGTTTGCTATGTAACGTATATAATTGCGCACTTCCTCTGCAGATAGCCCTTCAACATCTCCTAAATCAAAAGCAAGACTTATAAATTCATCTTCAAGTTCAACAATAGTGCGACATGCAGAATATAATTCTTCTTTGAACTCATCATTCCAAATTTCATTATTCTCTTTAATAAACGTATTGAACAAATTGATAATTGAATTGGTGTGCAAGGTTTCGTCACGTGCTGACCAAGCAATTATTTGCCCCATACCTTTCATTTTTCCAAAACGTTGAAAATTGAGCAAAATTGCAAATGATGCAAATAACTGCAACCCTTCAGTGAAGGCACCAAATACTGCTAAAGTTTTAGCAACATGTTTTTTATCGTGCTTTTTACTTTCCTCAAATTCTAACATGTATTCATACTTCTTTCTCATAGCATCATATTTTAAGAATGCTTGATATTCACTTTCTGGCATGCCAATCGTATCTAGAAGGTATGAATAGGCTGCAATGTGTATAGTCTCCATATTGGAAAAGCTTGCAAGCATCATACATATTTCTGTTGGCTTAAATATATTTGAATAATGCCTCATATAGCAGTTATTTACTTCAATATCTGCTTGAGTAAAAAACCTAAAAATCTGGGTCAATAAATTTTTCTCTACATTCGAAAGTTTAGTTTTCCAATCTTTCACATCATCAGCAAGCGGAACTTCTTCAGGTATCCAGTGTATCCTTTGTTGCTGCAACCACGCATCATATGCCCAAGGATAATTAAAAGGCTTGTATATTGGATCTGCTTCTAGCAATGACATAAGATACCTAATTATTTTGAAGTAAATATTATATTAAATGATATTGAGAATCAGTCAATTTAACTTTTTTGAAATTTGACGACAGATAGTTTATCAGTGTATTATGATTTCAAATAATTAATTGACAAAATGCGAGTATTAATATTTTCAGTTTTACTGTTTTCAGTAGGCTGCATGCACACTATCTATAATCACGGAGTTCCTGGTATTAATGTTGAACTGTGGAGCAAAATAAAAGTAGGTGATGATAGAGAAAAAGTGGTTCATACTTTAGGATCGCCAACATTAGTATCAAAGTTCGACGAAAATATTTGGTACTATGTCTCATATAAAATTAAACAAGCTAACTTCTTGGGAAAAAGGAAGTACAGTAGTAAGTCTCTGCAAATTTCGTTTAATCAGAATGACGAAGTTACAGATATAAGAGAAATCAACGTTGCAAAAAGGTCTTTAGCTGTTGTTGATTGAAAATTTGCTGATCCATTTTTCATCACAAGTAACTAATTTAGGTAACGTAAATTCACCTATTTAGAATAAAATCTAACGTGACTTCGCGCCAAATGTGATGCTGCTCAGCAGGTAAGCCAATTAACGGGCTACATTTATACACTGCACGCATTGCATTATCTGCTGCTGATCTAAAAAGAGGATTATTTTGATAAGAACTACTATCTGCTACGTTGGCTACAACGATCTCGCCTTTACTGGATAATAATAAGTTAATTTTTATACTAAAATTTTCTTTATAAACTATGCCCTCAGGAATGCTCCAACACTCTGTCAGTTTATCCCTTATAGAATTAATAATTTCTGTTACAACCAATTCATCATCTTTGTTCTCAATGTTTTTCTTATCTCTTATTTCATTTTTCACCTCTTTGATGTCTTCTCTTAGCTTTCTTTCTACACCCTTTTTTCTTTTGGGAATTGGAATACCCTCATCAATTTCCTGTATTTCAATAATTTGCCTCGGTTGTACTACCTCAACTAATTCTTTTTTTCTTTGTGGTATAGGAATAACTGACGAATCATCCGTTTGGGCTTTCATTGAAAAAAGCAAAAAATAACATAGAGACAAAAGAAGAATATAATTAAAATAGAGAGGGCGCATATGTTGAGCAGCTTGTTTTACTGGTTTAAAGCTAATATTGCACATAAAGTCAATATATTTCAGTTGACTTAAACTCAAATTTGCTACACTAATTTTACTATCTCTATAATATCATACGGTCAATATACCCTAAATGAGATGGAAAGATGAAGGTGTTATTATAGCTGCTAAAAAATACGGTGATAAAAATTTAATTCTTTCTCTACTCACAAAAAATCATGGAAAGTGCAGAGGATTAACTAGGTTAACAAACAATAGCAATTATAAGTTTCAAATAAGTAATCTATTACATGCAGAATGGAGTGCTAAGCTACCTGAAAATCTAGGTTTTTTAAAGTGCGAATTGATTGAATCTCCATTTCATCATTTCTTTCAAGATAGGTTAAAAAGCATTGCTATTGTTTCTTTCTCGTCTATATTAGAAAAAGTGCTTCCAGAAAGTGAAGCCTGTATCAAGTTGTATGATAATTTTAGACACTTCATCGATGTAATAAAACACAATAGCCAATCTTGGCAAAGTCATTACCTTAACTTAGAGCTTCTCCTTCTTGCGCAACTTGGATTTAAGTTAGACCTATCAAAATGTGCTGTAACAGGTGTGAAAGAAAATCTACAATTTATTTCTCCAAAAACTGGTAGAGCAGTGTCAAAAAAAGTAGGTGACTGTTATGCAGATAAACTACTACCTTTTCCACAGATGTTGCATGATGTATACAATAACAACCTACAAAACAGCTACTCATATCAAGAATTCAGACTAGGACTAAAAATTACAGGGTATTTTTTAAATAAATATCTATTTCTGCAGTTAAATGCAAAATTTCCAGAGTTGAGAAATTTTATGCTATCATTTGAATCTTAGTTACTACCTATTTGAAAGAACTTCAACCAGTAACCACTCTATTTCTACCACTGTTTTTTGCTTTATATAAATATTTGTCAGCACGTACTATAAATTTTTTAACATCATCAAGGTCAGATCTTTGCATTGCTGAAATTCCAATGCTCACAGTTACATTATGGGTTGTATTTTTACCCACAAGTATAAAAGGTTCTTTGGCAATAATTTTTCTTATTCTCTCTGCAATAGTACACGCACCTGATACATTGGTATCTGGCATTACAACAACAAATTCCTCACCACCAAACCTAGCTAGTAAATCTGTCACTCTGATATTTTCAGAAATTCTTTTCTGTATTTCCTTTAAAAGTTCATCTCCAGCATTATGCCCAAAGTTATCATTCACCATCTTAAAATAATCTATATCAAGTATCATAAGAGATAAACTTCTATCTTTTTCCAAAGAATCCTTAACAATATTTCTTAAGTGTGCATCAAAATATCTTCTATTATAACAGTTAGTTAATGGATCCTTTATAGACATCTCCACATTATTAAATAAATTCATTCTCAAGGCATCTTGATATCTTTTGCGTTTCACTTGCGAATTAACCCTAGCTATTAATTCACTCTCATCTAAAGGTACTGTTAAATAATCATTAGCACCTACATCAAGTGCCTTTACTAAATTGCTTTTATCATAATCTTCAGAAAGGATCAGAATTGGTGTATAACGTGTTTCTACTTTACTACGAAACTTAGAACACAAACGTAGGCCGTCAGTTTTTGAAAATTGCATGTCAGAAATAATCAGGTCGTAATTATCCTTAATACCAACCTTCAATGCTTCTTTTGGATCGTGCAGTATTTTAATTGATCTGAAGCGTTGCTTTAGAACATTATGTATCTGCTCTGCTTGAAAGGTGTCTTCATCTACAACAAGTATGTTAGCATCAAAAATCTGATTAGAATAATCCATAATACTGCTTTCTGCTACTCCACCAATCTCAGCATTAGTTTCTCCTCTCAAGCACAACTCATCTATTATCATCTTTAAGCGTACAAGAGACTTAATTCTTGCAGATAAAGCAGTTTCATCTATCGGCTTAGTTAGAAAGTCATCCGCACCAGCATTAATTCCTTGCACTCTATCATGAGTGTCATGCAGCGCAGTTACCATAATTATTGGAATATAAGTCGTTAAGGGATCATTCTTTAGCTGCTTACAAACCTCAAAACCACTCATTTTTGGCATCATGACATCAAGTAAGATAATATCTGGCTGCTGTTCCGCTACTAAATCTATCGCCTCCTCGCCATCATGAGCTACAATAACTGTATAGTATTCTGCTTTTAGCTGAGCCTCCAAAAGCTTAACATTAGATGGTATATCATCTACTACTAGGATTTTTGCTGTCATTTTTTGTATTATCTACATTGTAAGTAGGATAAAGCTTGCCATCTTCACCAATTATGTAATTGACTTTTTTAACGTTATGCTCTTCATATAATTCTTTAATTCCAGTATCCTTCAACAATTTCCTAACTCTTGATTTTACAACCACAAAATACCTATATATATTTTTAATAAGATTAAGAAATACAGGTACTTTACTTTTATCAAGGACAATTATACTCACTAAAGCTACAACTAAAATTTCTGAAAGACCTATATTAAACATTTTTCCTATGAAGCAAGTACTTTAACTCTCCTAATTATGAGTATTAATTTACTCAAATCAAGTTTAGAAGCAACCATCTCATCTAAAAAACTATTGTAACGTTCTATATCATCCTTATCATTAAGAACCCAAGTTTGTACATGATTATCAGCAGCTTTTATAACTTTAACGGCTAGCTTATGATGATAATTGCTTAAATCATCCAATAAGTCATTTATTAAGCTGCGATCCCAATAGGAAGAATGGCTTTTCATCTTGACAGCAAATGTTCTAATCATATAAAATTTTAGTAGCGACTTTAATTCAAAGTATATTCTACCAGCTTTAAAAATAGATAAAGATGTCTGTTCAGCAATAGATATAACGTCCAGCGCATAAATAAGAATACGTAGATCAGCAACTCTTTTTGCTAGATCTTTATTTATATTAAGCTCTATCAAAGAGGTTAATCCATGATTATAGATCTTTAATAGGCGATCATCTAAAATATCATGGCCTAAAGTTTCAATTGTACCCCTAAATTTTGTAATATCATCTAGCTCTGCAAGATTAAGCTCACCAAGATTTTTTACTAACCAAAATGATACTCTACCAATAAATTTTTGCACGCTTCTCACTACTTGCAAGTACGAATCTGCATCAATTTTTCCATCTAATTCATCAATTCCCTGCCAAAGGCTATTTAAATTATATAGGTGATTAATAACAATATATATGTTAACTGCTTCATATACTTTAATGCCAGTACTCTCAACCAAATTATTAATAAATATACAGCCCATCCTATTTATTACATCATTTGCAATGCAAGTGGAAATAATTTCCCTGCGAAGTTGGTGTTTCAATATGGAATCCTTGAACTCTGTTACCATCTTTTGTGGAAAGTAATTTAGTAAGTAATCACGGCACAAGAAATCTTTTTCAGGTAGCTCAGAGTATATAATTTCATTTTTTATTGCTGTTCTTGAATAAGACATCAGAACAGAAAGCTGAGGAGAACTGAAGCCTTCTAACATTCTCGCTACCTCTTCTTCAGCTGGAAGAAATTCTACATCTCGATTTAATAGACCAGATTTCTCTAAATTGAGTAATAATCTATGGTGCTGTTCCAATCTTTCTTTAGCTTGCAAGCACTCAAGGAGCAATGCTTTTGTTTCAATCCTATTATGGTTTTCAAGTACCTTAAATGCAACTTCATCTATCATGCTAGCCAGTATTTCATTCCTTTTTTCTAAGGAAATTTTCCTTCCTTTCATAAAAGCAATTTTGATATTAACTTCAAGGTCAGAACATATTACTCCTGCTGAATTATCAACAAAATCTGCATTGATATACCCACCTATTTTAGCATACTCTACCCTTCCAAGCTGTGTGCAACCAAGATTGCCGCCCTCTATAAACATAGAAGCTCTAATATCCTGACCATTTACTCTCAACTCATCGTTTGCTTTATCACCAACTATGCTATGGCTTTCACTCTTTGCCTTGACAAATGTACCAATTCCTCCATTCCATATGAAGTCCACTTTTGCTTTTAGCAGATATCGGATCAAGTCATTTGGAGATAACATATCTTCCGTTATATCAAAGCACTTTTTCATTTCTTGAGAAATATTTACTTGCTTGCTGCTACGCTCAAATACTCCTCCACCCTTAGAAATCAAATCTTTGTTATAATCCATCCAAGTTGAAAATGGTAACTCAAAAAGGCGTTTACGCTCTGCGAAACTCTTTTCTGCATCAGGGTTTGGGTCAATAAAAATATGCATATGGTTAAATGCGCCGATTAAATGTATATTTTTTGAAAGCAGCATGCCGTTTCCAAATAGATCGCCAGCCATATCTCCAATCCCAATTACAGTTGCATCCTGGCAAATATCCCTATTCATTCTCCAAAAATGCCTTTGTGCTGCAATCCACGCACCTTTTGCTGTAATACCCATCTTTTTATGGTCATAACCTGCTGATCCACCAGATGCAAATGCATCTCCAAGCCAAAAATTATATTCAGAGGCTATTTGGTTGGCATAATCAGAAAATGAAGCAGTACCTTTATCTGCTGCAACTACCAAATATGGATCATCTTCGTCATATCTAATGATATTCTTTGGTGGAATTATTTTACCATCAACCACATTATCAGTAATATCAAGCATTCCTCTGATAAAATTCTTATAACACTCAACACCTTTCTCTCTTAAAGTATCTTTGTCTTTATAAACTTGCTTAATTACAAACCCACCCTTTGCACCAACAGGTACAATAACCGCATTTTTTGTCATCTGGGCTTTCATGAGTCCCAAAACTTCAGTGCGAAAATCTTCCGTCCTATCCGACCACCTCAAACCACCACGAGCCAACTTCCCTCCTCTTAGATGTATTCCCTCAAAAAGGTTTGAATAAACATACAATTCACGGTATGGGCGCGGGTCAGGTAAACCATTTATTTTACTTGAATCAAATTTGATAGATAAGTATGGCTTATCATCTTGATAATAACTGGTTCTCACAATTGCCATTATCAAGTTAAATATCGAACGCAAAACGTAATCATGTGAAACGTTGCTGATCTCTTTTAGTAGTTCTTCAATTTTTTCCTGGAAAATGTTAGTAGTTTCTGCTCTATCAATATCTATATTAGGATTGAATCTTGCACGAAATAGCTGTATCAGATATTTCACTATTTTTGGGTACTCTGAGACCACTTTTTGGATATATTCTGGGTTATAGTTAAATAACGTCTGCTTTAGATAGGCACTTAGCACCCTAATAAGAAGCACTTCCTTCCATTTGAGCCCAGCAATAATGATCAAACTGTTGAAATAGTCATTTTTAATTTCCTTGTTGAACACTTTTGCAAGCGTTATTTCAAATTGCTCTTTCAGAGTAATGTCACTTATTAACTCATCGACTCTTGACAACACAAAGTGGTGTATCCATATTCCACCATTGATTTCTATGTAACAACCATTATGAGATAGAATTTTTGCTCCTAAATTCTTAGTAATTTTCAATATCTTTGATAATTCAAGACCACCATTGCTTGGAGTGTAAACTTTTAACTGATAGTTAAGATTGTCACAAGTAAGTCTCAAATCAACCTCACTTACTTCTTTCTTCCTTACTATCTCCAATTTTTTCATGTCGTAATATGCATCATGAGGTTCAAAATTCTCTTGGTAGCTTATCGGAAACGCCTTACAATAGCGGATGAATATGTCCTCAACGGTGCTAAAAGTATTATATAAATTGTCTATAAAACGATCTTCCCATTCTTCTGTAATGTTTCTTAATTTATTTTCTATACGATCATCAAAAACGCTAGCATTTTTGGCCTTTAGTACTACATGTAATTTCATCAAATCATATTCATTGATAATGTGATTGTTATAAATATCTGAACTTTCCGCATTCGTTTCATCTTTTAATATATCACGTATCTTAAACATTAGCCTTGCACTAGCATAACGCATCGGTATCAGTACTATGCAACTAATAAAGTTCCCTACCTTTCTCAAAAATAACTTGACTCTTGGTCTAATCGCAAGAGACATGATCGAGGTACAAGTTTCAAATAACTCGTCTTCATTTGATTGGAATAATTCATCACAAGAAAATGCCTGTAAAATGGAAACTAAAGCTTTATTATTATGGCCACCAGGAACAAATCCTGCCTTTTTTTCTATTGTTGTAACCTTATCCTTTATTACCGGAATAGTTCGAATATCTTGCACTTCTGCTATAGAAGTAAATAACCCGAAAAAACGCCGTTCCTTTACCACATTACCCTGGTCATTAAATTCTTTCACTCCTATACAATTCATATAAGTACGCCGATGAACTATTGAGATTAGGTCTGATCTTAGTATGTATAAAAAATTCAAACTTTCAGAAAAAATCAATGAATTCTGATACTCTTCACTTGCTCTCATTAAACCGAGATTTCCCCCATTACTTAGAACAAGCTTTCCATCTTTACTAGCAATGCATTCTTGATAACCTAAAAATACAAAATTGTTATTTTTCAACCAAGCTAGAAAATCTCTGCCTCCAGCATCCAATGCCGGATGCTCAAGAAGCTTCTTGAGCATCAACTGCCAGTCTTTTACAACGCAGTTAACTGCTTTCAGCGTCTTTTGTAGAGATTCTTCTAATATATCAACAAAACTATCACTTATGCCTTTAATGATTACATATATTACTGACTCTTTGATTTCATTACTTTCTTTCAAGGAACAAATCTTATCTATTAGGCTATTTTTTCTTTGAACATTAATTATGCTATTACTATAATAGCATATAGTTAAATCGTGTGATTTAATAGTGGAAATTACAGAATCCACTAAAAAAGGCATGTCATCATTTGTGATTTTAATTATAGTGAAATTGCCTTCTATTCCTGAAATATCATTTACATTACTTACTGCCAATTTACTTTCTTCTTTTTCTTTTTTAAGAATGAAGTTGTATGCATCTTCTGCAATGTATAAAAGAAATTTATCGTTGACTTTTAGATCGCTATTATAGACAAAATTGTAAAAGTATTTTATAAACTCTTTAATTTTTTCTTTCTCTTTCTTATTCCCTTGATCAACTAGCTTAAATAAAGACTCAGCATTAACATTATGATTTATACACATTTTTCAAAACAAAAATATACAGCGAATTTAGATCTTTTTAACTAAGATTTCGTTACCAGAAGCATACACTATTAGCTCATCTCCTTCTACTATTTCCCCTGATAAAATCAGCTTAGCTAGATTATTTTGAATGCATTCTTGTATTACCCTTTTCAAAGGACGCGCTCCATATTCAGGGTCATAGCCAGTTTGTGATATTAGCTCCTTAGCTTCTTGCAATAAACTAATACTCAGTTTACGCTTAGCAAGCATCTTTTGTAAATAAGAGAATCGAACATCTATAATTTTATAAATGTCATCTTTGGTTAAACTGTGGAATATAATAATTTCATCTAGTCTATTTAAAAATTCTAGACGAAATGCTGACTTAACTATTTTCATCACCTCATCTTTTACAGATTCAGCAGTTCCTCTGAACATCACCTCAGCACCAAGGTTAGAAGTTAGAATCAGTATGGTATTGCGAAAATCAATCAATTTACCATGGCTATCGGTAAGTCTACCCTCATCCAAGATCTGCAACAATATATTAAATATATCTGGATTTGCCTTTTCTATCTCATCAAACAAAATCACCTGATATGGTCTTCTCCTCACTGCCTCAGTTAACCTACCACCTTGTTCATAACCAACATATCCTGGAGGCGCACCAATCAGCTTTGAAACGGAGTGTTTTTCCATATACTCTGACATATCAAAGCGCAGAAGTGCTCCTTGATCATCAAACAGAAATTCAGCAAGAGCTTTTGCCAACTCTGTTTTCCCAACTCCAGTTGGACCTAAAAATAAGAATGAACCAAAAGGTCGATTAGTATCCTGAACACCAGAGCGAGAGCGCCTTACTGCATTACTTATCGCTTCAATTGCATCTTTCTGCCCTATTACTCTTCTTCCTATTTCATTCTCCATATTGAGAAGTTTTTCCTTTTCACTGTGCATCATATTATCAACAGGAATGCCTGTCCATTTCGAAACAATATTTGCAATATCATTCTCGGTAACTTCTTTCTTTAGGAAGCTATCAGTAACTTTCTCCTGATTTTTCAACTCATTTTCAAGTTGAGGAATCACACCATACATTAATTCCCCTGCCCTTCCTAAATTTCCATTGCGCTGAGCTAATTCCAGCTCCTTTCTCGCGTTATCCAATTTTTCAGCAGTTTCCTGTATTTTAGCTATTTTACTCTTTTCCATCTGCCATTTACTGCTTAAATCAGCAAATTTACTATTTAGACTTTCAATTTCCTCATTTATCTTCCTTAAGCGCTGTTTAGAATTTTCATCACTTTCTTTTTTCAAAGCTTCTGACTCAATTTTTAGCTGTATAATTTTTCTCTCAAGCTCATCAACAACCTCAGGCTTGCTGTCCATTTCAATTCTAACCCTACTTGCTGCCTCATCAATTAAATCGATCGCTTTATCAGGTAAAAACCTATCTGTTATATATCTATTAGAAAGCGTTGCAGCAGCGATTATCGCACCGTCTGTGATCCTAATACCGTGGTGCACCTCATATCTTTCCTTTAAACCCCTTAATATTGAAATGGTATCAGCCTCAGTTGGTTGAGAAATAAACACAGGCTGGAAACGCCTCGCAAGCGCAGGATCTTTCTCTATATGTTCACGATATTCGTCTAAAGTTGTAGCCCCTATACAGCGAATTTCTCCACGCGCAAGAGCAGGCTTTAGCAAATTTGAAGCATCCATTGCACCACTTGTTGCTCCTGCTCCAACTAAAGTATGAAGCTCATCTATAAATAAGATAACTTTCCCCTCTGCTTTTGAAATTTCATTGATCACTGCTTTTAGTCTTTCTTCAAACTCCCCTCTAAACTTTGTTCCAGCAATTAATGCACCAAGGTCCAAAGCTAAAATTTTTGCATCGTGCAAACCAAGTGGTACATCATTTGCAACAATTCTGTTTGCCAGCCCCTCAACTATTGCAGTTTTCCCAACACCAGGTTCACCTATCAGCACCGGATTATTCTTTGTTCGCCTAAGCGATACCTGCATAGTTCTTCTGATTTCTTCATCACGACCAATTACAGGGTCAAGCTTACCTTGCATAGCAAGCTCTGTAATATCTTTTGTATATCTCTTTGCCACATTTAATTTTTCCTCGCTATTTGGCGAGTCTGCACTGCTACCTTTTCTCATTTCTGCAATAACTGAGTTCAATTTTTGCGGTGTAACACCATTCTCCGCAAGAATTTTATCATCTTTTTGTGCAGCAAGGCCCTGCAGTAAACGCTCAACAGTAACAAATGTATCTTTATTCCTCCTCGCAATACCGATTGAATCCTCAAAAACTTTTGCTACCTCTCTTGAAAGCTGAAGGCCGCCACTCCCTGGCCCTTCAACTACTGGAAATTTTTTAATTGCACTATCAACAGCATTAGAAATATTCTGCACATTTCCACCACAGGCACTTATCAAGTCTTGAACTAAACTCGATTCATCTTCAAGCATTACTTTAAGTAAATGTTCAGGCATAAAAATCTGATGCCCGATTCCCAATGCTTTCATTTGAGCACTTTGAATTAGGCTTCTTGCTTTTTCTGTAAATTTATTCAAGTCCATAATATAAATTTAACTCATACTTGCTGATATATATAGCAACCACTTCCTCAATTTTAAACCTAAAGTCATTTATCAATAAAAATTTTCTAAGCTCATATAAAACAAGAAAAAGCAAATTCTCTACAAAAGATAAACCTTATATTAAAATATTAATTTGTTTTTCAAACTAAATTAATATTAAGATATAAAGCATATAGCTTAATTTTTTACAAAAAAGTAATGAATATCAATAATTTTAACATAAAAAACTTAACAACAATGTCTATAGTGCAAGAAATAAAGAATGGCGTGAGGCTTGTTCCAGACATCTGGAATACAGGGTATATTTTACGCTGCAGGAGGAGTATTGTTCACATACGCTTATGGTTTTTTTGCACAACAAAAAAGTTATGAAGACGGTTATATGGAGGGCTATAAAAAAGGTTACAGTGAAGGCTTTAACACAGGTTACAACAAGGAAATCGCTTCCATCGCCGGAGCTGCTTGCGTTGGAGCTGCAGCTGCTATCTGTTATACTCAATGCAGACAACAAAATACTCAAATTGCTAATGCTCAAACAAATCAGGTAACTTCTAATAATTTAGCTTTAGTTGAGTAAGATCAAGCTAAAAATCAATAGCATAGCCATTATACTGAAAAAAATTCAGTGTGTAACCAGAGAAAGATAGAGATGATGTTTTCTGATATGTTACAGTGAATTAGGTGCAGGTCCCAGTAGGAGCGAGTTTAAAGACTACATAGAAAGGCATAATTTGTAGCTTTTAGTGGTCTTTGCTACCTTTATTGTAAAAAGGAGCTGGCATACTTTTTTATGCTACACTAGATAATAATTTTAGTGAGGTCATAATGAAAAATATGTTTAATAAGGCTAATACGCCTTATCTTGTTAGTAGTACTTTAGCTATAGCAACTTTGTTAGCATCAGGAGTGTTTGCTGCAGCTCCTTATGCTGGTTTCTTAGCTCCAGTTGCAGTGTTAGGTGTTGGCCTTCCATTTATTATTGGTGGTGCTGTATTTTCTGCCCTAGTTATTGCGCTTTCAGCTGCAGTGATTAGTAAAAATAAAACTATTTCTGAAAGAGATACTCAGCTTACTGAGAAAGATACTAAGATTTCTAGCTTGAAAGGTCAATTGGCTAAGAAAGAGAAAGTAATAGAGGCTAAGAATAAAACTATTGTTAATCCTAATAAAGACGATGAACTGAAGCGTCAGCATAGAAAGGAAAAACAAAAAGAGATTTTAGATTGTGCAGATCTCAGGAATCTACTTAAAGAAGAAAAACAAGGTGAGATTTTAGACTCTGAAGCTCTTGGCAATTTATTTAAAGAAGAAAAACAAGGTGAGATTTTAGACTCTGAAGCTCTTAGCAATTTATTTAGAGAAAAACCAAAATCGAATGTAGTAGCAAAAGCAGAAGGTAAGGTAAATCAAGTCATAAAGTCTGTTGGTGCAGTAGCATACGTATTGGTTACGCTAAATTTAGCAGCAAGGTTGCCTTTCACTCCAGTATCTAGGTCGGGTGCTAGTACTGAATTATTTGGACAGCAAACATCTCTTAGCCAAGCTAATGATAATTCTACTATAAATTTATCATCCACTCACTATGTACCTAATCCACAGGTTGTGTTGAAAAGTAAAGCTAATGAGTTTGAACAAATACTAAAAAGTGCTAAAAATAATTTCGGTGCGTCTCAATCATTTTTTCCAGAGGTAGATAATGGTATAGATACATCAAAACGCCAAGGCACTCTTTTTGATTCTGTTGAATTAAGTAAATTAACTATAGAACGACCAGTTCATCCTGGTTTAGGAATGGTTTACTAAGGGTTATCAATCCTCAAAAAAATTGGCGTAGGTTTGGGCAGTGTAATGTCTAAGCCTACGCACGCATTACACAGAGATTTTAAATCACGTTGTTCTTTTGGAATTTGCAATTGATCAAGCATCATTTCTGCTGACTTTGGAACAATTGGCTGCAATAAAATACCAATTATCCTGATGTATTCGAGTAGTTTGTAAATTACTAAATTCATACGCTCTCTGTCAGTTTTGCTTAATGTCCAGGGTGCACTTTTATCTATGTAAGCATTGGCCTTGGAAGAAATATTGATAATCAGGAGTATAATCTGGTTAAATTCATACTTTGATAGATGATTCATTACTTGATCAATTATGGCTTTGCAATTTGGTAAACTCTCATCATCTTTAAGCAAGTTGCGATCAACTACTGGTACAACTCCAGAACATTGCTTGTGCAAAAATGAAATTGTTCTTTGTACTAAATTGCCTATATTGTTTGCCAGTTCTGAATTTATTCGGCTAATCATGTTTTTCTTACTGAAATTACCATCTTGACCAAAATTTGCTTCCCGAAGGAGAAAATAGCGTAATTGATCAACGCCAAACTCTTCTGCAAGACCAATTGGATCTATAACGTTACCAAGGGATTTGGATATTTTTTCTCCCTCGTTTAGCCACCAACCATGAACTGCTATTTGCTTTGGCAGTGATAAATCTGCTGCAAGAAGGATCGCTGGCCAGTATATAGCGTGAAAACGCAATATGTCTTTACCGATCACATGGACGTTAAAAGAGTTTGTCCAAAACTTCTTATATTCCTCATCTTCTATATTAGGAAAGCCTATTGATGTGAGATAGTTAGTGAGCGCATCTATCCAAACATAAATTACGTGCTTGTCATTCCCTGGTACTTTTATTCCCCAATTAAAACTAGTACGAGAAATCGAAAGGTCAGTTAGTCCTGATTTTACAAACGATACCACTTCATTTTTTCTGCTCTCAGGGAAGATAAAATTTGGCTGATTTTCATATAACTCTAGTAATTTATTTTGCCAACTTGACAAACGAAAAAAGTAGCTCTCTTCTTTTATCCACTGAACTTCAGCACCTGTTGGTGCTCTGCCATCTATCAACTCCGATTCTTGGTAAAACGCTTCGTCACGAACTGAATACCAACCTGAGTAAGAATCCAGATATATTTGTCCTCTCTCTTCAAGCCTATTCCATAAAGCTATAACTGCTTTTTCATGACGTTCTTCTGTGGTGCGAATAAAATCATCATAATCAAAGTTCATTAGCTCAGCCAATTTTCTGAACGTAACACTTATTTCATCTGTAAATTCTTTTGGCTCTATTCCCTTCGCTTTAGCTGCCTTTTCAATTTTTTGCCCATGTTCGTCTGTACCAGTAGTAAATTTGACGTTCTTTCCAGCTAATTTCATAAATCTAGCTGTAACATCACAGATAAGAGAAGTATATGCGTGGCCGATGTGTGGCTTGTCGTTTACGTAATATATTGGCGTAGTGATGTAAAAGCTCTCAAATTGCTCCATCTTGTAGTGCTTAAAGCTTTATCGTATCTGCACTAGTAATAAAAATCAATACATATCCTATCAGACAAGCAATCTGAAAATCCATTATAACGCTGCGTGTTGCAGCGGTATCCTGTAAGTGATTTACGCTTTAGAGTAAGCAGTTTGCTGTCCATAACCTCCAAAATGTTGTTCTAGATAAGAATTATCAAATACACCTTGAGGAGGAGCAGTTGGAGCAGTATTAGGATCTTGAGAAGAGTAACGAGGTGGTGGTTCAAGATTAGAAGAATCTCTAGAGCTGTACCCAGTTTCTCGTTTATGATAATAATCTACCGCTTCTTCAGCTTTCTTAATATTTTCTGACTCTTTCTCATGCTTCATATGAAAAGCCACACCACCAGCAAGACATACAAGAGAATTAATGCCAAGAATGACTAAACCCCAAACTGGTAAGACTGGGTTAATAGCGCAACCTATCAAAGCTGCTAAAGAAATTGCACCAACTGCAAATTCTATATTTCTGAACATTTTAAGTTTATTATCCAGGTAATCTACCTTTTCTGATTTTCTAGCCATTTTTTCGCTGCTGTTGTACCAAACACACATTAAAGCATGGAAAGCAACACATGCAACTACAGCTACTATCCCTAAAGCTAATAATTTCCTGTTGTCTTCTGCGTCTTTTTTCTTATCTTCTCTGCTTGGCTGGTTACTGCTACCGGAACCAAGGTTATTACCACTAAACAGGCTACGAAGTAGAAAATAATCCCAAAAATCTAAACCTCTATTATTGTGTACATGTACGTGTGTAACCTGAGGGCTTGTAGGTTGTTGCCTACTATCACATCGATCACTTCCTATATTGCGTTCATTAGTTGGGTTATAGTTCTTATACGCATTTTCAAAATTTTTATCACTCCAGTTCTCAATATTTTGCATACCATGAGAACGTAAAAATTCTTGAACATTCTTGTCACTGCCATTTTCTTTTATATAGGCAAGTGCATACCTTTTTAAAACACTATCGCGCATAGATATTCTCCTCAAATTAAGATTAAATTAATAAACAGTTATTACCATAAATTATATAGAATAATGTCTTCTTGTCAAGTTAGTCATAAACCTGTCAATATTCTTTCCACCAGCTCCTTTACTGTTGGTACGTTGCCATTCTCATAAAATGGGTCTTGCTTAAATTTGTACACATTGTGTCCAGAAAACATAAGTTCATTTTCAATATCACCGTTATGTATAATGTTTTGCAGTGTCTTTTGTATACAGAAGCTTCGTGGATCTGGTTTTTGCCCTGTTGAATGGTCACCATGATCTTTCCAATTGCTAAATAAGCAGTGACTCAAACATCCCATGCAATTAATTTGATCTTGTCTTATCTCCGCAAATTTGCCTGGTGTCACAAAAATAACAGTTGTATCTGGAGTTTTCATTACCTCTATATACCCTACTTTAATCCATGCATTTGCTAGCTCTTTGTCTTTTGCAGTGAGGTAAATCTTTCTACCTCTGCTACCCATTGTAAATTCATTATTAAACTCTCCACTCACACTTTCTGAAAATTTTATTTGACGTGAATTTCGTTCCTGTAGCTCACGTATGAAGCTGTTTCTTACTGCAGATGAGTAGAACCCTGTTGGACTAAATTTATTTAAAAATACATCACCTTCTTCTAAAGTAAGTAATTTCTTTTTCCACTCCGTAGAAATCGGACTTTCTTTTGTTAAAAGTGGACGAGTGCCAAACTGAAAAGCTATTGGTCCGATTTGTAAATTGTCAAACCAATGTTCCCAATCCTTCAAATGCCACACTCCCCCTGCCATAACAATTGGCGTTTCAGCAAGACCAACCTCGTTCATGAAAGATCTAAGCTCTGCAACTCTTTCAAATGGAGCCTGCGGTAATTCTGGGTCTTCACTATTACTCAAGCCATTGTGACCACCAGCAAGCCACGGATCCTCATATACTACTCCACCAAGTAAAAAAGAAGATATTTTTTGGTAAGCACGCTTCCATAACGCTTTAAAAGCGCGCGCCGATGAGATAATAGGGTAGTAATAAACTTGATATTTAGCTGCAATTTCTCCAAGCCTGTAAGGCATACCAGCACCGCAAGTGATGCCATGAACTAAGCCTTTTGCTTTTTCTAATATGCCATGAAGGACTTGTTCTGCTGCCCCCATTTCCCAAAGCACGTTCATATGTATTCTTCCACGGCCCTTTGATGTTTCATTCGCTATTTTTGCTTGACTAACTCCAGCCTCAATACTATACTTAATTAACTCTTCGTGCTTTTCATTTCTTGTTTTACCTTTATAAATTAGTGGTACCAGCTTGCCATTGTCATCGATAAGTTTAGCATTTGCACCAGAAAACGTACCAACAGCATCTGCTGCAGCGAATGCCCCACTTGATCTTCCATCACTGATTGCAATGCCTTTGCCGCCCTCGATGATCGGCCAGACTTTTTTCCCTGAAATCACTATCTTTTTTATCTTATTTTTCAACATTTCCTCTTAATCTTTCACTCTATTTTACTCAATTACTAAAAAAATAATAGCTTTTCTTTTTTATACCTATGCATTCAGTTTTAAATAGGCATAGGAGATGCTATAAATATAGTTTTATAAGAAATTTGCTATATGATCATAGGTTTAACAGGTGGAATTGCAGCTGGAAAGAGCTTTGTAGCCAATTGCTTTAAAGAATTTGGTGCCGTTGTGTTTGATGCCGACTCTGTCGTGCACCAGCTTTATAAAGTAAACAAAAACATAATAAGTTACGCAGAAGAAAAATTTCCTGGGGTGATAGTAAATGGAAAAATAGATAGAACAGTATTATCTAAATATTTTTTAGCTTATGATGAAAATTGGAAGCAATTTCAGTCTTTAGTGCATTCCGCTGTGCGAAATGAATTAGAAATTTTTATTGCTCAGGAGAAAGAAAACGACGGAAAGTTTCTAGTTCTAGACATTCCACTCCTGCTGGAAACTAGATTCCGTTTATATTGCGATTTTATTGTCTTTATCCATGCAGATAGGGCTGTACAAGCTCAAAGGATCAGTGAGCGTAATATGGATAAAAAAAAGCTGGATCTAATGTCTAGTATTCAGCTACCTATTGAAGAAAAAAAGCAAATGAGCGACTTTATCATCGATACCAGCGCAAATGTTTTTTCTCAAGTGAAAGATATAATAGACTCGTTAGACCTCAGCACGTGATACGGTTATTCTCTACTAGATTACTCCGAATTTTAGCTATACTATCAGCAGATTTTACCATTAAAATTTCAAACCTTGAGCCTGCATTCAAAAACGATTCTACTGATCTGCCGAAAAAATCATATCTCCATCCCTTGAATAGTTTATCTATCTGCCCAGATATTGAGCCAGCCAACTCATCTTTTGATGAAATTAACTTTCTTGATATGTTATTTTCCTTACATTTGCTCTCCAAAATAATCGAGAGTATATCAAATACAGATTTATCATAATTATCTGACAGAGTATAATTTTGCTGCACAAATTCCTTCTCATTCTCATTGAAAATATCTATAAATTCTAATAAATCTTCCTCTTTTATATTTTTTGTATTTCTCTTAAGGTCATCTAAAATGTCATCAATATGTTCCACGTTTTTTTCAATTAAACCAGTTATTACGGCATTATTGACTACCTTATTACGATTTATATTGTAACGCTGTGCTAAGGTCTCTTGCCACTCACTAACTGCTTTAACAGTTAACATCAACCTTGGATTTGCTTCATAGTTAAATTTGATCCTCCTCCATGCATCTTTTGGACTATGTAAATACTTATTTATATCAGCTACTGACCCCATCTCTTCTTGAAACCAACCCATCCTATTGTTTTCTTCAAGCTTATTGCACAATATTTGGTATAGGTCATATAGGTATACCACGTCGTTTACTGCATAATCTAATTGATTCTCGGATAACGGCCTTCTTAACCAGTCTGAATTTTTAGCTTTAATTTTATCCAGTGCTATTCCTTGATATTGCTCTACTACTTTTGAATAACCAATAAAGTCATGATAATAATGGCAAAACATAGCAGCAACTTGGGTATCAAAAATGGGAGTAGGAACATATTTAAACACAGTGAGTAAGGATTCTATATCCTGCCGGCAGCTATGAAACACTTTGATTATCCCCTGATTTAGCATTATTTTCTTAATGAATGATAAATCAATTTCTGGCACTAATGCGTCTACAATAAAACTCTTCTCTCCGTAAGAAATTTGAATTAACGATAATTTTGGGTAGTAGGTTAAATTGTTTCTAATGAACTCCGTGTCAACTGATATAAATTTTAGATCTTTTTCCATCAGTCCTGCACATGCATTTTCCAGTTCCGACGTTGTACTAATTAGCATATATTTTTTATTCAGTGGATATATTTTACTACTTATATTAAATCTTTGCAATTGATTGCAATTCAGAGCGCAACTGTATGATAACTAACTCTTCTGTAAATATACAATTTTGCCAGATACAACGGTACGTATTACGCGCCCTTTCACTTTGCGTCCATCGAAAGGGGAATTCTTTGATTTACTAGCAAAGTTGTCAATTTTAATTTCCCATTCATGATCCAAATCAACTAAAATTAAGTCGGCTGCAAGGTTTTTCTGTATGCGGCCACGTGGTACATGTATGATATCTGCAGGCTTATATGTCAATTTTGCAAGCACATCAAGTAGACCCATTTGTCCACTGTGATATAGTTCAAGTGAAATGGGCAGCATTGTTTCAAGGCCAATAATACCAAATAAAGCATTTTCAAGTGGCAAATCTTTAGAACTAAGATCATGCGGAGCATGATCGGTTGCAATACAATCAATCACACCTGTCTTTAAACCTTCAACCATAGCTAAACGATCTTCCTCAGTACGTAGTGGCGGATTCATTTTTGCGATTGCCCCATGTTGCTTTACTATATCTTCAGTAAAAGTAAAGTGATGAGGAGTTACTTCACATGTAACATTTAATCCCAAACCTTTTGCACGTTTAATAGCATCAAGTGAATCTTTTGAAGAAACATGTAAAATATGATAGTGTACATTTTCTATGTCCTTCATTAGCAGTATATCACGAGTTACCATAACCGACTCTGACGCACTCAAGATTCCCTTTACTCCCAATTCTTCAGAAATCTTACCCTCGTTAATCGCGCCACCAGCAGATAAATTTAAATCTTCTGCATGTTGAGCAATAGGAACACCAAGCATACTTGAATAAAGCAGTGCCTGTCTCATAATCATTGGATTCATAACTGGCATACCATCATCGGTGAACCCAACTGCACCTGCTTCCTTTAAAAGCGCCATTTCAGTTAATTTTTCTTCCGAAGTGGTAATTTTGGCGTAAAATTCAACATTCACATGCGAAGTTTCAAATGCTCTATATTTCAAATACTTAGCTAAGACAACACTATCAATTGCTGGAACAGTGTTTGGCTGGCAAACTACAGTTGTAACACCCCCCGAAGCTGCAGATTTACTGCCTGTATGTATAGTTTCTTTATGCTCTTGACCTGGTTCACGAAAATGTACGTGAATGTCAATAAGGCCTGGCATTAGAACAAACCCTTTACAGTCTATTGTTTCATCAACCCCATTTGGAACTCCATTTGAAAATAATGATTCACCAAAGTCAACAATTTTATCCCCTTCAGTCAATAATGAACCTTTTATATCAAGCTTAGTTTCGGGATCGATAACACGAGCATTAATATATGCAATTTTATAGCCTTCCTTTTGGCCTTTCTGCAATAAATTCCAATATTGTGTCATTATATTTAAGTATCGATTACAAAATAAATCTAAAGTTTTTTTAGTAAAACACAACCAAATTAAAGTGATGGTATAATAACTAGCAATAAAGAATATTTAAATTAATACTCAAGCAGCTATTCTATAACTATCATTTTCGATTTTAACATTATTAAGTGCGGTATTTGCCTTATAAGAACAGTAGCATCCTACTGCAAGAAAGGTTAATGCAGTTACAGCAAGTGAAATACATATTGCTAAATGAAAAATTGTTAGACTTGCTCTAACAGCAAGTGCTGTAGATGATGCAAAAGAAACAGCGGCGTAAATAACTTGCTTTTTTGCTCTCAAGAAATTTTCGTTTTTATTATTTGACTCTTCATTGTTATTTAGATTATCAACATTTTTCTTTAGATCTTTTTCTGCTTTTTGAAGTTCCTCGAGTTGATTAGTCAGATTACTATTCTTTCCTTCTAATTCAGCATTTGTTTTGTTATATTTACCCAGCTCTGCTTCCTTTTCTATAAGCTGATCTTTTATTCCTTTAAATTCTTCAGTAAGCTTAGTTACTTGACTATTGAGTTTAATAACCTTCTGCTGTTCTTGTGTTAACCTTTCACTTACGCTGCTCCGTTCCTGTTCTAACTGAATTTGTGTGCTCTTAAATTCCTCAGTTTTTTCAGCCAAACTTTGTTGTATACTGTTTAATCTTTCCTCTAGTTGAGTTTTGTCATTAGTAAGTTGAGCTACTTCTTGTTCTCCTTGTCTAAATTTCTCTTCTAAATTTGGAGGATATTGAGCTGGTATTTCAGAAAACTTAATGTCCTTATTTTCTTCTTCAACTTTTTTAAAGAATTCTTTGTCATCCACATCAGCATATGGCAAAACTGCATTGTAAAATATGCTGCAAACATAAGCAATATAAAAATATTTAGACGTGTTATTGTCTGATTTAAAATTTTCCTGCTGTACGTTTTTAATAAGGTCATAATATGTATCGATTTTATGGTAGTGTGGTTCTAAATACTCTAGAGTTTTATCCGTTTTGAGCTTTAATGGTTTACCGACATGCTTATAATGCATACCAGCATTACCATGTGGCAAACATGGTACTAGGTCTGATTGGCAAGCTACTCTAATAGTATTATTTCCAAGACACTCATTGTAGACTTCAGCAGCACCATTGTAGAAGACTCTTGGAGAGCCAAAAGTTGCAACATGAACATCTTTGGCACCTTCTATTTTATTAAGACACAAAGCGGCTATACTAGCGATAGCACCTCCCATGCTATGACCTGTAACATTAATTTTTAAATTTTCAATTGATATCCCTTGATCATTAGCGTGTCCTTGTAATATTTTGTGTACGCTGGGCCAAGAACGTTTAAATATAGAGTAGAAACCAGAGTGGACACGATGATCTTTAGGTAAAAATGACAACTTAGCTAAAGATGCACGAAGATCTTCCTTTACATCATTTAAATCACGAGTACCATGATAAGCTATAGTTACTTCATTACCTTTAATAAAAATATAACCAGCATCTCGATTGTATGAGTTGTTACCCTTCAAAGCATAGCCAACATCTTGTGATTTTAATTTATAACCATCATCTGAGCAATATTGATCTTGAATGAGGTCATTGTCATAAAATTTTATAATTTTATAACCTTCTTTTTCAAGCTGCCTTCTAGTTTTGTATCCATCTTTCTCTAGTTTTTCGTCCACATTACCATAGGAAATCTTGCTGAAGGTACACATTTCTCGTAATTTTTCTTCATCAAATCCTGCAATTTTTCCTGTTATCAGATCAGTAAAGTCAGAAGCATCCTTTAACTCAGTATCGTTATTTAACTTAGTGTCTTTAAAACGCTCTATATTACTCCATGTTTTAATTAGCTCAGAAGTTCCTAGCTCATTAAGGTTAAAACCTTGAGCTTCTAATTCGTTCTTAAATGGTTCTAGCGCCTCAATTGCGCACTCTTTTATTTCATTATCACCAATATGTACAATACTATCGCTAATAGAATTCATACTTTGATCATGAGTAATACTTGGCATATTTTTACCTACTATTTTAGTATATCATTAATTAAGCATTTGATCAAATTTATCAATAAAACTATTAAAATTTTCTTATTTTTAACGAATTTAATTCACTTTATCACGCTTAAGACTTTTATTTGTGACAACCACTGTGTCTGCGATCTTATCATGCCAAGTTTGGCAGCGTTTGTCGAAACTTGCCCATATAAAACCCAAGAATAATGGTGCAGTTGACAATATAAAGGAAAAAAACCTTTTTGTTGCTTGTCTTAGGGTCGGTTTTTCAAAAGTTTGTGCATTCACAACTCTGAGTCCAAGTAGTAATTTTCCAGGCGTGGCAGCAAACCTTATCCACATATATGCTACATAACTAAAAAGCATAATGAATTGGACTATTTGATTTAGGATCAGTAGCTTAACGAGTCTACTCTGCATTGCTATTTCTTCTGCAGATAATGGCACTTGCATCTGATATTTTGCTGCAATTTGACTTAATATTTTACTACTCTCTGAGCTCATGAAGAGTTGATTTAAGGCTTGACCGCAAAATTGCAAAAATAAAACGATAATAATTAAATCAAGCAATACCGAGATATAGCGTCTAAGTCCCGTTACGTAACATATTCCATTATCATCCTTTTTCACCTTTTGAATAGCATTTATAGAAGAAAAAATGGAAAATAAACGATTAAAAAACTTCTGTAACATAAAGCACTTTCCAATGTTTGAGTGCCCCTGGCCGGACTTGAACCAGCATACTTTTGCAAGCAACAGATTTTGAGTCTGCCGTGTCTACCATTCCACCACAGGGGCCTACTTTAATGCTATAAGCAACACAAGATTAGTCAAATTTTTTATCTTTTAAGTAAGGACTGAATATTCTACAATAATCAATCATTACTCTGAAAACTTAAAATGAATGAATTAGTTAACCTCATTGATTCAAGAGAAGAAATATGTAAATTGCCACATAATTTAGAAGCAGAGCAAATGCTCATTGGTGCAATGATTCGTGATAATAGAATTTGTGATGCAGTTGAAGATATAATTGCAGCAGATAATTTCTATGATCCACTACATCAAAGCATTTTTACCCAGATATCTAAAACCAGAAAACACGGCATAGTTGCCAATGAACTGAGCCTCAAGATGTTTTTTGAAAATGATAAAGCATTTGCCGAATGTGGTGGAGTTGAGTACCTAGCAAAGCTTGCGGCAAAGGCAAGTATTGCACTTGATATCTATAGCTTGACTAGAATAATCCGTGATACTTATTTAAGAAGGTGCTTAATCAAGCTCGGTCAGGAGATAGTTGACGATAGTTATAACTACGATATTGAAAATCCTGCACAGGTACAAATTGAGCAAGCAATGACAAAATTGTTCAACTTAGCAGTAAAAAAGCAAGGTGAGAAAACATACATAAAGCTTGCAAGTTCAATTAAAGATGTGGTTGAGAAGATCAGCAAGCTGAAGAATAACCCAGAGTCGCTAGGTATTACAACCGGACTTCAAGATCTAAACCAGCTTCTTGGTGGTTTGCAGAAATCTGATCTGTTAATTATAGCTGCAAGACCTTCAATGGGGAAGACAGCATTGGCGCTGAACATCGCACTTAATGCTTGTAAGATTTTGCAAAAAAGAAGAGATAAACAACACTATGTAGCGTTTTTCTCACTTGAAATGTCAGCAGAGCAATTGACCGCAAGATTGATTACTATAGATTCAGGCATTGGTTATTATAAGGCAATGACTGGAAGAATTAGTGATTTTGAATTACATGAATTCATTAATGCTAGTACAGATCTATCCGAATTACCTTTCATCATAGATGACACTCCTGCTCTATCAATTAGTGCCCTTCGTACCAGAATACGATTGCTATATCAACTATACAATGTAGAGGTGGTATTTATCGATTATCTGCAATTAATTCGAGGAACAACAAAAAGGAGTAGTGAAAATAGAGTGCAAGAAATCTCAGAAGTGACGCAGGGTTTAAAAGCAATTGCAAAGGAACTAAATATTCCCATTGTTGCACTATCACAGCTCTCTCGTTCTGTTGAGCAAAGGGATGATAAAAAACCACAACTTTCTGATTTACGTGATTCAGGAAGCATAGAGCAGGATGCGGATATAGTAATGTTCCTCTATAGAGAAGAATATTATGAATTAAGAAAGCAACCAAATGAAGGAAGTAATAAACATCGAGAGTGGCAAGAGAAAATGGAGAAAATTAGAAATATTGCAGAGCTGATCATTGCAAAACAAAGAAACGGGCCAATTGGCAGTGTGAAGCTACATTTTGACTCCAATAGAGGTGCATTTAAAAATTATACAGAAAGATATAGTCTGTAGTGGTCTTTAGGAATGCTGGAAGTGTTCAACAAACCATACGCGTTTAAGGAGCTATCGTGAAATATAGCAATATTTAAGATTGGCATTTTATTTGTTACATTTATTTTTTTAGGAAATTCTTATCTAGGATAAGATAATTTTTTAAAAAAATCTATAAATTACTAACTTTATTACTTAATATATAAAATAGTTTTTTCTTATTTCCTTTCTTCCTTATGCCACTTTTTCTTAACTTGATACGTATGGTTTATTTAACACTTCCGATATACAACTAAAAAATAGCAAATTCTCTATAACTTGAATATAATTTTAGCTTTACCTAAACAGAAAGATGAATTACTTAATGGATTTTGTTTTAACATCTCTTTCCTTGCCACTTTTTATTACTGAGAATTATTTGTTAATTACTGCGTTGATCCCACTTTTAAGTGCATTAGCTATTTTTTTTACTAGTAAATGGCCCAGAGTGAACAATAGCGTTACTGTTGCTTCTTCTATGCTTCTATTTGCGTATACATCTCTATGCACTTTATATTGGGTATATGGTGATCATTCTCAATTTATTCTCATGGATTTTGGTAATAATTTGCACATTAGTTTAAAGCTAGAGTCTACCGGAGTAATATTCAGTTTATTAATATCGTTTTTATGGATACTAACCAGTATATATGCAATATGTTATATGCAGAATAACTATGCTGATAGCAATCGCTCAAGTTTTCTATGCTTTTTTTCAATATCGATTAGCTGTGCAATGTTTATTGCTTTTTCTAGAGATTTGCTCACTACATTTGTTTTTTATGAGCTTCTAACTATTAGTACATACCCTCTGGTTACTTACAACTCAACAAATGAATCAATGATTGCAGGGCGCTATTACTTTGGCGTGCTATTTTTCTCCTCTTTGGTATTATTTTTTCCTGCAATAGGCCTTTTATATAATGAATTTCATACTTTAGACTTTGTAAGTGGTGGAATATTCAAATTTGATACTTCACTCATCACTTTCATTGCAGTGTGTTTTGCTATGCTGATTTATGGAATAGGAAAAGCTGCATTAATGCCAATGCATTTTTGGTTACCAAAAGCAATGGTTGCACCAACTCCTGTGAGTGCACTATTACATGCTGTTGCTGTTGTGAAATCCGGAGTTTTCATCATCATAAAAGTTATATTATACACTTTCGGCGTCGATAACATGCAACGTTTTGTGCAGCAAAATTGGTTTGCTGGAGGGTGGCTTCCGTACGCTGCTGGATTTACTATTATTACTGCATCATTGATTGCATTAAAGCAAAAAGAATTAAAGAAATTGCTTGCTTACTCTACCATCTCTCAATTGTCGTATATTATATTATTTGCTTCAATTTTTAGTGAGTTCAGCATGAGGGTTGCAATTTTTCAATTAGTTTGCCACGCATTTGCAAAAATCACTTTGTTTTTCATTGCCGGAGCAATAATAACGAAAACAGGTGAGAAATATATAGATAAGATTTATGGTATAGGATGCAGTATGCCAATTAGCATGACAGCATTTGCTATAGGTGCATTGTCTATGATAGGGGTGCCGCCTGCTCCGACTTTTTGGGGTAAATTTCTCATTTTTCAAGCTGTTTTCAACTCTGGCAATGTAATACTTTCTGTGTTTGTAACTCTAGTGTTAATTGTTAGTACTATACTCAACGCTCTATACTTCTTACCAATAATTTACAATGCCTTTTTCTTAAAATCTTCTAGAAATTATTTTGTTAAAAAGACACCAATGCTTCTAATTTTACCTCCAATTGTTACTGCTGTATGCACTTTAGTTATTTTTTTTAGCTACCAAGTAATATTTTAAATGTAATCACCTGTATTTATAACCGCTAACAATAAATTTAAATGGTATTATACCAGCTAGAGTTGCTTTCATATTTGACAAAGTAAAGCTAACCTCCACAGCATAGTCTTTCATCTTCTTATTTTGCTCAGCTGTAAAAACTACAGTGGCATTTCCAGCAAATGTAACTAAGTCCTTGGTCGATCGGTCAATAGATAGTGTTGTTACGTTTGTATTGGTAATTTTTCTTTTGGATGAAATAGCTTCATTGTTTACTTTTTCCTGAAAGTCTTGATAGATTTTATATACAGAATTGTTTTTTATAAAATTTTCTTGATACTTTTGCTCAACAGTCTGAAAGGACTCATATGCTTCAATGTATTGACTTACCAAGTACCTTGCTATGGAAGTGTATTCATCTTCTTTTTCACTAAAACTAAGTTTATGTATTGTAGAAAACTCATCTTCTGTGTGGTTCGTGTACTTCACAAAATTTAAATCTTTTTTAACAGGAAGTAATAGGTATATGTTTAGTAATGATAAAAATAAACATACTAAGAGAAGTAACGCTATTAACGCCATCCAAGATCTTTCTACAACGCAGAACAGGTATCTGTGGCAATACCATTCTACTGCTTTCCTGAAATAACTTTTGTTTTTTACTGATTCAACTTCCATAACCTAATTATAATAACTCTAAAAAAACTTTAAAATATGTCTAAATTTTCCAAAATAGGATAAATGATTATATCACCTTGTTCTGCAATAAGATGAAATTTATCAATTTTCTTCACATCTAAATTTATCATTTTTAAACTGAAGCTTTCAGGATCATAAGTATTACTTTCTGCACTTTTGTGATAATTATAGTAGTGTAATTTATTTTGATCATCAAAATAACCAAATTCATCAGCAAGTGTTCCCACTTCTTTGCCTTTAGCGTCTCTGACTAGCTCAAATAGATCAATTACATGGTTTTCAGATCCAGACTCAATAGGACCTTCTGTAGCAAAAAACTTAGGTACATGATCAACATACTCCTTAAGTCTTAGATTATGAGTCTTTTTTACACTACTAAAATCCACGAATTTATATTCATCTGAAAGACCAGAATATTGTGGATCATACTTTTTATATTCAAAAAACTCATTACCTAAAAAATTACAAAACGTTAGTTTATAGTCATCATGATTGAGTTTAATAACTTTAAGATAATGAAAATCTCTAGGCTCTGTGGACAAAATTTTAAAGAAGCCATACAAGAGCCGCAACAAAATT
>NODE_6_length_33069_cov_25.551402
TGGTTAAACTACCACTTTTTTCTTCTCTTCTTTGTTTTTTGTCCACAGAGCCTAGGTTTGATAAGTAATCTTCACATCTTTCAATTACATCTTCTGGCAATAATTTTAACACTCTCTCACTTACATAATTACCTTTTGAAACGAGATCACACACTTCTTCCCAAATAGGCTTTAATTTATCTTTGTCATTCCCCTTAATATTGTCATCCTTGTGTATGAGATGGTTAAGTCTACATATCAAGCTATCTAGTATTGCTGATCCTCTTTGGGGATCAAATGGAACACTCAGTATAACCTTTTTCTTTTTTGCATCTCTTATAGATTCTAGAAATCTATTTGCAATCTCTGCCACAGCCTGATCAATAGGCAAGTCTTCTGAATCATTATATATGTTATGAGCATTATGAAACTCTCGCGATATATCTAAAATATTTTTTCGCTCATGTTCGTCAATAAAAGCACTTATTTCTTCTGGATAACCTATCTCTTCCAAAGACCCTTTATGTTGCCCTTTATTTGCACTTGATATTTTTTCTGGTATTAGCATAACTACTCCTATTTTACATAATAAACTTAATACAAAACATACTAATTTTAGGATAAGTACATAATCTATCAAGTCAATAGTTAAAGTGAAAAATTTTGATTATAATCAACTATGTATAAAACATGCTCTTAAACTATGCTGAAAATAGCTATAATAGGCCTTCCAAATGCAGGCAAATCAACTCTTTTTAATAGGCTGGTGAGAAGAAAAGCAGCGGTAGTTAGTGACATTCCAGGAGTAACGAGAGATAGGCGTGAAGGAATTGGAAGAATTAGTGATTTAGAGTTTAAAGTTATAGATACAGGAGGATGGAATGACCAAACCAGTTTTTCACTACAAGTTATTGAACAAATAGAGTTTTCTTTATTAAGCGCAGATGTAATTTTTTTTCTTGTTGATGCAAAAGTGCAAAACGAGCAGAACAAAGAGTTTGCAAAGTGGCTGAAGAGAAAAACGAACAAACCTGTAATACTAATAGCAAACAAATGCGAAAGTCATAAATCGGAAAACGTTGATTATTTGCAGTTCTTCAACTTCATAGGTCCGGTGTACATCTCAGCCGAACATAATCTTGGTATGATTGATCTTTATGATGCATTAACTGGTGTTATTGAAAGCATTAGCGTAAACAGGTTACATGTCATTCCAGCGCGTGACGCTGGAATCCAGGAAAAAAATAATATGGATCCCAGTGTCAAGCACTGGGATGACAACAAAGGATCTAATGAATCCAGTAAGCTGAGGGTCGCAATTATCGGCCGCCCAAACGTTGGAAAATCAACTTTTTTAAACAGTTTACTTGCAGAAAATAGACTAATAGTAAGCTCAAAACCCGGTACCACGCGTGACTCTGTGGACATTTCATACGACCATAATGGGAAATTAATCACTCTTATCGACACTGCGGGAATCCGCAGAAAGGCAAATGTTGTTGATAACTTAGAATCAAGATTTGTTGAAAAAAGTATAGAGTCAATAAAGCGCTCTCATGTAGTGATTTTAATGTTAGATTCCTTGCTTGGCGTTGAGCAGCAGGATTTATCAATTGCTGAAGCTGCAATTAAAGGGGGAAAGGGAATTATCATTGTTTTAAATAAGTGGGATTTAATAGGTAAGGATGACAGAAGTAAGTTAATAAAATTTGTCAAACAACAGGAAGTGACTCGGTTATTTTTAGAAGTTCCAACTGTAACAATTTCTGCATTGAAAGGTATGCGCTGTGGTGATGTGATAGATAAGTGTCTTGAAGTGAGTGAATCCTTAAACAAGAAGATCAGCACTGCAAAACTGAATAATTGGCTAATAGATGCCGTGGAAAAACATTCTCACCCACTTATAAAAGGTAGAGCAATTAAAATGAAGTATATTGCTCAAATTGGCACCAAACCTCCAGCTTTTTCTTTGGTATGCAACGTCCCGGAAAGTGTTGATGAGAGTTATAAACGTTATTTGACTAATGGTCTTAGAAAAAACTTCTTTGTTGAAGGTGTACCAGTTAGATTGCTTTTGAAAAAGAATAAAAACCCCTATGTAAAGTAGATAATCTTGTTTTACTAATAATATACTTTTTTATCTTAGTAATATTATTAATAAGTAAATAATTTTACTTAAATAAGTAGTTAATAAATTAATATTATATAGTAAAGTATTAACTTATTTAGTACTTTTGCTATGAATTATAAAGGACAAGATTTAAGGCCTGGATCTCCACATACTTTCACGGTTGATACACCTTTAGTATTTCAGTGGCTTCCAAAAAGATATGGATACCCGATTCCAGAAAAATATTTGGAAAGATTGAGCAATTGGGCAAAAAGGGAAGATACGCGTGTAGTGAAATTAGTAATAAATGGATCTGGTTTTACTCCTGAGCAACGCAAAGAGTTGGAGAATAAAATATCAAACAGAAAATTTAACCCAAACAAAAATATAGAACTTATAGATTTTAATGAGCTGGATTTAGGAGAGTATGAATTCAGCTTTCACTTACAACCAAATAAGAAAACAGAACTATCTAAATGTCCTTTATACAATGTATCTCAATATTTCAAAGATCTATACTCTATTCCAGAAAGTAAAAGATTATCTTTTGGTGTTGAGATAGACAGTATGCGTATATTTATGTTGTTAGCACTGAAGTCTCCTATGATCTATTTTGATTTTGATATCTTACCTAAAGAAGATAAGAAAGTTGGTGAGATTCAGGCTGTGCATGGCTTTTTGGTTGCTGAAAATGACAGAAAAGGTTATGACTATGATGGTATAGCAAGTATTGAAAATGCTATCATTGCTCTAAGCGATGCTGGTAGAGTAAAAATTATGGAAATTTACAATGAAGTAAAGAATAAGTTTCAAAAAGATTATCCTTTGTTTAAGTTATCAGAACATGAGATTTACAAAATTATGGAAGAGATAGTATATTTCACTCTTTCTAATGACGTTCTTCTACTTATATCTAGCTATCAAGATTCTAACAAACGTTACAATAGACGTTTGGAAGAAGCAAGATTGCTTATGCAAGAAACATTTGGGTTTAAAACCAATGGAGGAGAAGTTGATATTCAATATGACAATAGCTGGACGAAAAACAAGGATGAATTGTATACCAAAGAAGAAATTGCAAAAATAGATAGTGATACTAGAGTTGTAACTAGTATGCAAATCAAATCAGTATCCAGATGTGAGCATATGTATAGAGGTTAAAAGTAGTAACATAGTACTTAGGTTACATGAAACGTTGTCAAACAAGAGTTGACTCTTCACAGATATTGTAGTAATTCATTAACTATGTCAGATGTAAATAACAGTTCTATAATTTTTCTCTTATCAAGCGCTGTCGCTTTAATTTTTGCATATGTGCTAGAGTATTTTTTCAATATGATACCGTGCAAGTTATGTATATACGAGCGAGTAGTTTACTATGTTACAGGGCTACTTGCAGTTGCGTATATGTTCAAAGACAACAAAATTCTAATCTATGCGATGTTTTGCAGCTACCTCATTGGTGCAATAATATCTTTTTATCATGTAGGTCTTGAACTCCGCTTATTTCATGATGTTTTAGGCTGTACAGAGCAAGTAAGTGGTAACGTTAGCATAGAAGAGCTAAGAAATAATCTATTAAACCCTAACTACTCTCCATCTTGTGACAGACCTCATTATATTTTTGGTGTTTCGTTAGCAACATGGAACTTAATTTACCTTATAGTAGCTCTATTCTTATCAGGTAAAATGTATTGTAGAGAAAGAAATTTAAGGCACAATTGGTGCAAAAAGTAGCAAGAGTAGATGCTGCATTTGTACACCGCTTAGTTGCCACCCAGTTTCCGCAATTTAAAGATTTATCTATCTGCCAAATCGTGCCCGGTGGATGGGATAATAGAACATTTCATCTGGGTGATCACATGCTTGTGCGTATGCCAAGCGCTGCAAAGTATGCAATGCAGGTGGAAAAGGAACAAAAGTGGTTACCCAGGTTGGCACCTTTACTGCCACTTTCAATTCCAAAGCCTTTGGCAATGGGAGAGTCGTGTGAGGGTTACCCGTGGCAATGGTCTATTTACCAATGGATTGATGGCAACACCGCTGCATCTGTGCACATAGCAGATCTGAATGACTTTGCAATCAGCCTTGCTCAATTTCTCGCTGCTTTACAACGCATAGATACTACAGATGGACCTCTTCCCGGACCACATAATTTCTATCGTGGAGGGTATTAACAACCTATAATACTGAGACAAAGCAAGCAATTGCCGTTCTGAAAGATAGAATAGATGCCAATGCTGCAATTGAGCTCTGGGAAGCAGCACTGGCAAGCACTTGGCAAAGTTTGCCAGTGTGGGTCCATGGTGACGTTAGCGCTGGCAACCTATTGGTGCAAGAAGGAAAATTGAGTGCTGTAATTGATTTTGGAGGATTGGGGATCGGCGATCCCGCTTGCGATCTAATGATTGCTTGGACGCTGCTTAGAGGAGAAAGCCGAAAAATCTTCCGTGCAATGCTTCCGTTGGATGCTAACACTTGGGCTCGTGTCCGCGCCTGGGCTTTATGGAAGGCTCTTGCTGATATCACCACAAATACGAACGCTGTTGAAGCTTTGCACACTATTAATGAAGTGCTTACAGATTATAGACGCAATTCATAAAGTATATTTGTATGAACATTGTGATTTGTTCTAAAAGAGGGTGTTATGCGAGTAGCTCCTTCGGTGTCAAGCACTGGGACCAGAAAACTTAGGTGTCTATATAAAGGGTGTCATCCCAGTGTCTAAATTCCAGCATCAAGTGCTGGCTTGAAGCTTTAGCTATAAATATTAATAAATTTACTAAGTAAAAAAAAGGCAAAAGAATCCCTATATAGCGAGTTTTAATAATGTAAATTGATAATGTGCTAACAAGCATGTTTTGGCTGAAGTAGAAAAAATTTAAAAAACATGCAGCCGCTATAATTTTTATGTAATCTGCCAATAAGTATCTGAGTTTTTTTACTGAATTTTGTTATTAAACCCGCGGAGATTAAAAACAAGAATAAATACTTATATTAGTATAATAAGAAAAGTGGGAAGGTTTGTCAAGCTGCTTCTATATACCTGAGCATTGATCATACGGGTTCCATCTGTTATATATAATCTTTTTGAATACGAAAAAACTGATGAGTGAGTATGATATTACGGTTATAGGTAGCGGTCCTGGTGGTTATATAGCAGCAATTAGAGCGGTGCAACTTGGATTTAAAACTGCAATTGTTGAAAAGGAAGAAAATTTGGTGGTATATGCTTAAATTGGGGGTGTATACCAACAAAATCGCTACTTAGAGCATCTGAAATTTATAGGTTAATAACAAGATCAGAAGAATTTGGCATAAAAGTAAAGGATGCAAGCTTTGATATACAATCAATAGTGAAATACTCAAGAAACGTTGTTGATAAATTGTCAAGCGGTGTTGCATATTTGATGAAAAAAAATAACATCAAAGTTCATCAAGGCTTTGGTAAACTTGCAGGTAATCGTACTGTAAAAATTCTTAATGACAAAAAGGAGGAGGAAATTTCTTCCGGTCATATCGTTTTAGCAACAGGTGTTAGAGCGCGAAATCTACCTGGAATAGAGGCAGATGGAGATTTAATATGGAATGTGCAGCACGCTATGACTCCAAAGAAGTTACCAAAATCGCTACTAATCATAGGTTCTGGTGCGATAGGAATAGAATTTGCAAGTTTTTATAGTACTTTGGGAGTTGATGTAACAATTATAGAAGTAAAAGACACTATTTTGCCGCTGGAAGATGAAGATATTTCAAACCTGGCACAAGAGATATTTACAAAACAAGGAATAAAAATATATACAAATAGTAGCGTAAAAACTTTCACTAAAAATAAAGACTTTGTTCAAGTGCAGCTAAGTAGTGGTGAGAATAAAGAATTCGATAGAGTAATTGTTGCAGTTGGCGTTCAAGCAAACACTGAAAATATAGGTTTAGAAAATACAAAAATTAAGTTGAGTCCTTCTGGTTTCATTGAAACGAATGAATGGTATGAAACAAGTGTATATGCAATAGGTGATGTAGCTGGTCCCCCATGTTTAGCGCATAAAGCAAGTCATGAAGCTGTGATCTGTGTTGAGAAGATTGCTGGTAAAAATGCTCATAAGTTAAAAAAAGAGTGCATACCAAATTGCACTTACTCTCATCCGCAAATAGCAAGCGTTGGCCTTACTGAGGAACAGGCAATAAAAAGTAGATATGATATAAAAGTAGGAAAATTTCACTCCAACTTTAATGGTAAATCTATTGCACTAAGTGAAACTGAAGGTTTAGTGAAAACAATTATAGACAAAAAAATAGGCGAACTTCTTGGAGCTCATATGATAGGTGCAGAAGTAACAGAGTTAATTAGCAATTTCGCTCTTGCAAAGCAACTAGAGGTAACAGACTGCGACATAAAATCTACGATTTTTCCTCATCCAACTATTTCGGAAATTATACACGAATCAGTACTTGCCGCAGATGATGAATCTTTAAATAGTTAAGCTAACGATTCATTGTTTTAGAGCTACAATTATCCTGATTAGGCGATTCAACTCTAATAGATTGATTACCAATATCAGATTTTTCTAACTTTTCTTTTAACCCTTTAGCAGCTTCTTTCACTTCAAGCTTTTTTTCCTGATTAAGATCCTCTGGGCTTTTTCTTTTACTATCTAAATCTTGTTGTCTATCAATATTTTTATTGATTTGTTCTTGCTGAGGTAGATCAACAACTGAGTTAAAAAGAGCTTTTATTATGTTTTTTAAAAAACCTCCTTTTCTGTTTTGCTCTTGAGGCTTATTTTTCACGTTTTTACTGTTGCTGCTTTCAGGCATTTTTAACTCAACTATCATAAAGCTTAATAAAATTATACGTGCAGATTACTAAAAAATGATTAACAATTCAGTATTAATTTGCTACTTACAGATGGATATTATTCTAGCAACAGGTGGTACAGGTGGACATGTTTTTCCAGCTATAACCTTAGCAAAAGCACTAAAGGTACAAGGGCACAATTGTATATTATTCACTGATCAAAAAACCATCAATATAGAAAGTTATATTTTACCATTATGCAAGCCAAGTGGCAACAAATTGAAGTTTCTCTTTTTGTTAATGTATAGTTCTGCACTGGCAATATATAAAATCAGAAAATTGAAACCAAAACTAGTCATTGGCTTTGGTAGCTACGCTTCTTTTCCAACTCTTCTTGCAGCAAAGGTTCTTTCTATACCTATCATTTTACATGAACAAAATACATTTTTAGGGAGAGTAAATAGATTCTTTTTCAAGAGTGCAAAATTAATTGCAACTAGCTTTCCAGAGGCTAAGTACGCAGAAGGCAGTAAATGCGTTTTTACAGGAAATTTTGTCGATATAGAAGCACAAGGCTATTCTAGAGCTGAAACAGTTTTAAACGTGTTAATAATAGCAGGCAGTCAGGGTGCAAATTTTTTTGATGATGTAGTGAGCAGCGTAATTTGTAATTTACCAATTAAAATAAAAGAGAAAATTAAAGTGACACAGCAATGTACGAAGAAAAATATAAATAAGGTCAAGAGTCTATACAAAAGCGAAGAGATTGATTGTGAGTTAAGTGAATTTTTCGATGATATGGAGAGTAGACTGGCCAATGCTCATTTGGTAATTAGCAGAGCGGGAGCAACTTCAATAGCAGAGATTACTCTTGCTGAGCGCCCTGCTATATATATTCCTTACCCTTACTCAAAAGATAATCATCAATTTTATAACGCAAAATATATTGAAGATTCGGGAGCAGCTGTAATGGTCGAGCAAAATAGTAACGCGAAAAAGAATCTAGGAGAGTTGCTAGTTGATTTATTGCAAAATTGTCAAAAATTGTGTGATATGGCTAATAATACTGAGAAAACAAGAATAAGGAATGGAGTTACTGAATTTATTAAGGCAATAGCTCAAGAACTTAGTTGACGAGTTGCTTTTTCTTCGAATGCATCCCATAGTTTTTTTTCTAGTGATATATTGTATAATTCATTGATGTAAACTACCCCCGTGGGTGAAGTTGTGTTAATTTCGAGAAGGAAGTCATCTATAATATCAATACCAACAAATATTAGTCCTCTTTTCTTTAGCTCAGGACCAATTGTATTACATATCTTGTTATCTATATCATTCATTTCAGCGGGTTCAAAACTTGCTCCTAGTCGCATATTTGTCCTGATCTCTCCATTTACTTGTGGAACTCGCTTCATTGATCCTATTGGTTTACCATCTAGCAATAATATCCTTTTGTCTTTGTCTATGTTTTTGCAAAATGCTTGTGCAATCACAGGACATTCATATTTTGCAATCATGAGATCGACTACCACTTGAATGCTATTTTGGTCTTGTATTCTTATTACGTCATTTCCTCCATAGCTATATAGTGGTTTCAATATGATATCTTGATAGTCGTGATAAAAATTTCTAATCATCGATATATTTTCAGTGATCAAAGTTGGAGGAATTAGCTCTGGAAATAGTGAAGTAATTAATTTTTCAGGACAGTTTCTTATTTCTGTTGGATTATTTATTACTAACGCAGTAGTCTTTTCTAAGATATAGGTTGTTGTAATGTACCGCATATCAAATGGTGGATTCTGTCTGATAAATATGATATCCATTTCATTTAGGTTGATTACTACATCCTCTTTTGAAATGAAGCTACAATCATCAACACTGACTTTCTGAGCAAGGGCGATTGGCTGATTTAACTTGAGTGCTAAATTATTAGGTACATAAACAAAAATTTCGCACCTTCTTCTTTGCGCTTCTTTTATTAATGAAAATGTAGTATCAGCTTCAAAATTTATACTTTCATCCATCTGAAAAGCTACTTTCATTTATCCTCCCTTCCTATTACAATATACTATAGTACCATAAAAGTGTTAATAATGGAGCAAAGTATGGAATTAACAGTAGGAAATAATGCACCTGATTTTAGCTTGCCAACAGATTCTGGTGAGATTTTATCACTCAGTGAATTTTTTGATAAAAAAAATGTAGTCCTTTATTTTTATCCTAAAGACGATACTCCGGGTTGTACAATGGAGGCAAAAGGCTTTAGAGACAAAATAGAAGATTTCTCTTCTCTTGACACAGTAATAATTGGTGCATCAAAAGATAGCGTTAAGTGCCACGCTAACTTCAAAGCAAAATATTCTCTGCCGTTCTTTTTAGTTTCTGATGAAAACGCTGAAATGTTAGAAAAATATGGTGTTTGGGTAGAGAAAAGTATGTTTGGCAAAAAGTATATGGGAATAGAACGCACTACTTTTTTAATAGATAAAAAAGGTAAAGTAGTACAAATTTGGAAAAATGTAAAAGTTAATGGACATGTTGATGAGGTTCTAGAAGAAGTAAGAAGAATATAAATTAAAGAATGACTACCCATTGCTATATAAAAAAACTGAAATTATATAACTTTCGTAGTCATTCAGACTTTGAGCTGAATTTAGATGATAGATCAGTTGTAATAACTGGCAAAAATGGTATTGGTAAAACTAATGTACTTGAAGCAATCTCATTGCTTGCTAAAAGTAACGGAATGAAAAAAGCAAAAGCAAATGAGATGCAAAATAGATTCAGTAATGAAGATTGGGCAGTGCACTATGACTTTTTTAATGGAGTAGAGCTTAACTCAATTGGTATAGGAAAGAATCTTAATAAGAAACTAATACAAATTGATAAGAAAATACAATCAAGTTATTCATCTCTGTATAGAATATCCAATGTAATATGGTTAATTCCACAAATGGACTATATTCTTCTTAGTTCTCCAAGCGACAGGTTAAAATTTTTAGACCGTATAGTTTCACTATTTGAAGAAAATTATACCTTTTGCTACATGAAATATAGAAAAGCTAAACGTGAACGAAGTGAACTATTGAAAGAGAATATCTTGAATGAAAATTGGCTTTCTAGCCTTGAAAACGTAATGGCTACCAATGCAGTTGATATTTTACGTATGCGATTGTCTGTTTTAAAAATATTACAAGACACAATCAATAATCATTCCTGTGAGTTTTTTCCAAAAGCAAGTTTGAAGTTTAGCAGCCAGCTAACTTTGAACGATACTGCAGAATATTTTCAGAATCGTCTAAAGGAAAACAGAGAAAAAGACTCATTAACTGGTAGAGTAACCTTTTCTGTACATAATGATAATTTTCGGGTTTTTTGCCAAAAAGGGGACATGCCAATAAATCTGTGTTCTACTGGAGAGCAAAAGCTATTACTGCTTTCTATCATCTTATCTAGTGTAAAAGCAAGGTGTATTCATTACAATAAGGCACCACTTCTTCTGCTGGACGATATAATGTCGCATTTGGATAAACATTACAGAAAGGTGTTAATAGAGGAAGTGTTAAGCATTCAATGTCAAACTTGGATAACTGATGTAAATCAAGATAATTTCAATAACTATCTTTGCTCTTTCAAGTTTTTTGAATTATTAAGTAAATAAATTTCAAGCGTGCTGTCATATATCAAGCTCATATTCGGTATGTAAATCTCTAATTAAAGCCTCAGCGTGTTTTTTTTGAACAACTATACTGATCTTGATTTCGGACATTGTGACAGCAAGTATTTCTATCTTTTTTTCGCTTAAAACCTTGAGTGTGCGGTACATTACTTCAGTGTTAGACATAACACCAATACCAATTATTGAAATTTTAGCTATATTATTATTTACGACATAATTTTCATTTTTGTTCAATAACTTTGTCATTAAATCAACATCAAATTTGGAAATCAAAAAGCTTGACCCATGTATCATGTCAATTTTAACGTTTGCTCCTGCTATATCTCTTAAAGTATCCAGAGTATTTGCAAAGTTAGTAAAAGTTACAAGAACTTCGTTAGTGCTATAAGTTATTCCAGTAATTAAGTATCTTTCCAATACGTCCTTTTCGTGTAGTACTGTAGTGCCTTCTACTTCTTTAAAAGTAGATAGCACTTGCACCTTAATATTATGTTTCATTGCAAGTTGTACTGAACGATTATGCAATATTTTAGCACCAGACGATGACATTTCCAATATTTCATTGTAAGAGATAGATTTAAGCTTGCGTGCCCTTGGAACAATTTTTGGGTCTGTTGTATATATTCCGTCAATGTCAGTAAAAATTTCACAAGTTTTAATACCAAAGACTACAGCAAAGGCAATTGCTGAGATATCAGACCCTCCTCTACCAAAAGTAGTGATTCTATCACCGTGTATGCCCTGGAAACCAGCAATGATTGCAGCAGTATAACCCTCAGCAAAAGATCTTTTCACATGGTCAATTTTTATTGTTTTTATTTTAGACTCAGAATAAAAATTATCCGTTAGAATTGGTAACTGCCAGGCGAGCCATGATTTAGCATTAACTCCAACAGACAGAAGAGTGATAGCTAATAACCCGCAAGAGATTTGTTCTCCTGCTGAAAGCAGGACATCATACTCTGATAACTCTTGTCTACAATTTAAATTTGAAATTTGCCTGGCTTGAAAAGCCATTTGGTCAGTGAATCCTGCAGCAGCAGATACAACAGCAATTACATTATAACCTTTTTCAATATCGTTTTTTATTAGATTTGCAACTCGATTTAAGTCAGTTAGCGAAGTACCACCAAATTTTTTTATTATTATTTTGTTCATAGTTACAATAAGGTCAATTTCACCTTTCTAGAGAGTATAGTTGCTTAATTAAATGTGTTTTTCTGGTCACTAATTAAAGTGATAGAGGATTATTCATCTTTATCACTACCAAGGTCTTTTAACATACTGTAGTTGCCTTTTCTAAATTTACCTTTTAAAGATGTAACTCCGCTTTCGCTAATACCACTTAAACTTAATGCTGCTCCACCTAGCTGCAATCCAATTTCAGACGTTTCGGGAATAATTTTACTAACCCCTAGATCTTTATAAACCTCCACATTATTCAAATCTGGTAAACGTATTATAATATTTACATGCGGGAAGTTTTTTGCAACTAGAGAAACTATTTTCTTTATAGTAACTTCGTTCTTTATTGAAACTACAAGAGCTTGGGCTCTTTGTATTCCTACTGATTTTAAAATTTCATATCTTGTAGCATCTCCAAGATATATAGGGAAACTATCATTTTTTCCTTCTTTCACTATTTTTGATTGAATATCTACAACAACATAACTTAAATGCTCTGCAGTAAGCATTTTTGTTACCATATATCCTACTCTACCAAACCCGGCAACTATTACGTGGTTATAAAGATCTTGTGTGTCTGTTTCGATTGCCTCATCGTCTAGTATTATTTTTTCAGTGCTAAATGAATTTGCTATCCAGTCTCCAATTCCCGATAAAAGAGGGGTAAAAGCCATAGTTACTGTAGTTACCATCATAAGCACTTGAGCGATTTCACTTGATAGTACATCTAATTCATCTGCTAAACGGAATAAAATAAATGCAAATTCACCTCCTTGTGCAAGCAGTAATCCAGCTTGTATTGCAGGTGCACTTCTAAATCCAAAAAATCTACACAATGTATATATAATAGACGTCTTTAAAACGATAAGGATAATTGATAATAAAGTAACGAGTGGTAACTTATTGAGTAAAAGGTCAATATCAATAGACATGCCAACAGTCATAAAGAATAAACCAAGAAATAAGTCTTTAAATGGCAATACTGCATGTTCTACCGAATTCCTGTGCTCTGTTTCTGCAACTAGTAATCCAGCAACAAATGCACCTAATGCCATTGATAAATGAAATTGTTCTGTAATGAAAGCTGATCCTAATATTATCAGAAGTGTTGTTGATATAAAGACTTCATTACTCTCCATTTTGGCAATAACCGAAAATAATGGCCTCAGTAATAACCTACCAGTTACAAATATCAACACTAACGCGATAGCTGCTTGTACTAATGAGCCTGTTAATGAACTTATTAAACTGTGCTCAGAGTTGCCAGTAAGGAGAGGCACTAGTACTATCAGAGGTACCACTGCAAAGTCTTGCATTAGTAGCACTGCTATCGACAATCTACCAACTTGGCTTGCTTGAGAACCCTTTTCTTGCAGAACCTGCAACACTATTGCTGTTGAGGATAGTGCGAGTCCGCCACCAATGACTGCTGCCATGTTTGTACTCACTCCAAAAGCGAGAGCAATGCACCATATTGCTATCATAGTAACTATAACTTGAAGGGAACCAAATCCGAACACATGCATACGCATGGCGATAAGGCGTTCAAATGTCAATTCAAGACCTATAATGAATAATAGAAAAACTACACCAAATTCTGCAAAGTTATCCATTACTTCAGCTGAATTTATCAGATTAAATCCGTGAGAACCAATCAATGCGCCTGCAACAAAGTACCCAAGCACTGGGCTGATATTCATTTTCCAAAATGCTATGACTATGAATACAGCAGCAGAGAGTAAAATTATAATATCAAACAAATGCTGAGAGCCGCTGTGCATGACATTTACCCTGTAGAATTAGACCATTTAATTGAGCAACCAATACTTGATTTTTGATCAACTGGAGGATTGCTAGTTTTTGCAATAAATTTCATTGCTTGAAATAAATCACTACTTCCTATTTCATAATTTTGAACTTTCTCTTTTTTTGTATTGTTAAAACGTCCACGATAACAAAGTTTTAAATTAGCGTTAAACCCAAAGAGATCAGGGGTACAAACAGCACCATACTCTTTAGCTACTTCTTGGTTACTGTCAATCAAATATGGAAATGTAAACTTATTTTCCTTGGCAAAATCAATCATGTTTTCAAAGGAGTCTTCTGGGTACTCATTCACATCATTTGGCATTATTGCAGCTGTATTTACCTGATAATCTTTTTTCAATAAATCAATATCGCTTACCAGATTGCTAATAATTGATTGAACGTAAGGACAGTGATTGCATATAAACATTACAATAAGACCATTTTTCCCACAACAGTCACTTAATGTATAATATTTGTTATCCACTCCCAAGAGATTGAAATCCTTTGCAGTAAAGTCAAAATCTACCCCAGGAGTATTCAGTGCAACCATAGCTTATAGAGTATTTTACTTTATATAACTTATGATCTTATTGCTTAAATGTCAAATGGTTTCTATGTATACTGCTTGCATTTAGCATTGTAATTATAAAACTTATGTTCATAACCTTCGAAGGAATAGATGGTTCTGGTAAAACAACACAGTCTGAGTTACTTGCAAATTATTTTAAGCAAGTTCGCGGTGAAAATAATGTGGTATTGACTCGAGAACCAGGTGGTACTAATTTTGCAGAAAAAATAAGAGGATTACTACTTAAGGATAATATTGATCCCATCTCTGAACTTTTATTACTTACCTCAATGAGATATGAACATATGAAAGAATTAATACTACCAGCTCTTAAAGAGGGAAAGACAGTTATTTGTGATCGATTTATCGATTCAACTATTGCGTATCAAGGATATGGGCTAGGTGTTGACTTGAGTCTAATAAGAGATTTACACAAATTAGTAGAAATTAAATATCCAGATATCACATTTATTCTGGATATTGATGTTCAAGTTGGGCTCAGTAGAGCAAAAGACAAAAATAAATATGAAGAAATGAACATTGATTTTTATAATAAAGTTCGAAAGGGATTTCAAGAAATAGCTGTAAAAGAGTTTAATAGATGTAATGTTATTACTGAAATTGAAAAAAAAAGTGATAATCAAATACACAATGAAATTATTGATATTGCAAAGACTTAGCTATGCTTATTGAACTTTTGCTAACCTAAACAGTTACTGCGTTAACCTGTGGTAAAAAATTATCAATTTTAGGTGACGTTATTTCATACGAAAGACTCTCTTTTTGATTAGCTAAAAAACTTTGTATTTCATCTTTAGGTTTTTCACTTATTGTTCTATATATTCTTGCGCGATTAATTAGCTCATTTCTACTGTTTTTATTGCTTACTTCAGTTATGGTAAAAAATTGATCAAAGTGATTTAACAAATCCTCGTCTACTAAGGATGCAATGCTATCAATGTCTTTTACATATAAAGCAAGTTTGTGCGCTTTGCTACGATCCTCAAAACAAAAGTACTTTACAAAACTTATTTTTTGTAATATCTCTTGTTTCTGCTAGCAAAAATCCGATTCCGTCTTGGCAATTCACTCTCTTAACTGACTCAGCAGATACTGAGAACATTTTCTCTACAGACTTTTTCTCACAACCAAAAAGAAACGTATAATATCCCATAGACAGAGTCAAGAGAAGGAATATAGCTGGAAGCAAGAATGGAGCAAGTAGATTTTGTGATTCAGGAAAGATAAACCAGACGGCAGTTGCTGCTGACACAGCTAAAAATAATCATGACATAACGAGTTTTATTTTTCTTCTGTATCCGTTATCAATAACTGTATTTATGCCAATAAAAGCTACATCAACCATTGCTCATACCTCACTAAAAGTAATATTAGCTTAATAATAGCATTGTTGTGATAAGAAATCAATATTATGAATATTTTAATTAATTTATAAAATCATCCAACCAAATAGAAAAAAGGCAAAAGAAGTCCCGAATAGCGAGTTTTAATAATTTAAATTGATAATGTACTAACAAGCGTGATTTGGCTAAATGTAGAAAAAATAAAAAAGACATGCAGCCACTATAATTTAATGTAATTCACCAATAAATACCTTAAGTTTTTTACTGAATGTTGCGATTGAGCCTACAGGTCAAAAACAAGCTTTGAGTCAGAAATACCATTGATATTATAATAAGAGAAATCGCGATGTTTGTACAATTGAAAGATGGTTGCGGGAGTAGGATTTGAACCTACGACCTTCAGGTTATGAGCCTGACGAGCTACCGAGCTGCTCCATCCCGCGTCGTTGCTTATTTATTATTATATGCGTAATAATAATAAATAAAAGAATAAAATCACACTATTACATATATTTATATATCTATTAACCTTTCTTAACATGATAGTAAATTATATACATAACAATCTGTGCAATGAAAAATATAACTTGATATTGTGGTTCCCTGTTTTTCAGTGTGCAGGAATTTTAACCTATTTCTCATTAAATTTTGAACCAAGCTGTGCTTTCACTATATCTATTTTTCTCTTGCTTTCACCTATACTAATTCTGATTGCAATATTATACAGGAAATACGCAATATTATGCATTTCTTTAATTGCAGTGCTCATAGGATTTACAGCCAGCAAATTCAGAACAGATTCAGTTAATACTCACATTCTTGATAAGGAAAGGTATGTGAAAGATATTGTTGCTACAGTGAAGGATATTAACGATAGGGGCTCATATAAACAATTTTTGCTTTATGAAATAAAAAACACGAAGTTCAAGCTGGATAACATCAGAATATCAGTTAAAACCAAAGCGGAAGAAGGCATTAAAATAGGGGATCAAGTAAAATTATCAGCAAAACTCTTTCCTCCAAAAATTGCGCCTTCGGAATATGCATATGATTTTGCAAGAATAGCATATTATCAGAAAATAAGTGCAACAGGCTTTGCAACAAGCAAAATAGTCCTGTACAAAAAGGCTGAAGCAAGAAAATTTCAAGAGTATATAGAATCTTTCCGTCAATATATCTATGAAAACCTACAGCAAAATACCAAAAAGCCACACGCGGACATAATCTCTGCATTATTAATTGGCAAAAAAGACGGGATAGATCAAAAAACTATGAATGCGATACGAGATTCAGGTATAGCACATTTATTCGCTATATCTGGTTTACATTTATCGTTTGTTGCTGGTCTATTTTTTATAGTATTCCGTAATTTATTTGCAATATCTGAAACTTTGACTCTTAAATATAACACTAAAAAAATATCTGCATTCTTTACTATCTTGCCAACTACCTTTTATTTGTTGATTACCGGTATGCAAATTTCTGCTCAGCGTGCCTACATCATGGTGATCTTGGTACTTGTTGCAATAATCATAGAAAGGAAATATCGAGGATTAATAGCAATTGCGTTTGCTGCTTCGGTGATACTCATAGTGGAGCCAGAAGCAATCTTAAAGCCAGGTTTTCAAATGTCATTTTCTGCTGTTTTGGCATTAGTTGCCAGCTATCAGATCAATGCTAATAAGTTATTCAAAATAAAAATAATAAAATATTTTGTGTCGATAATGATCAGCTCAATAATAGCAAGTTTAGCAACTGTTCCGTACACAATATACAATTTTAACTATTTTTCAATCAGTGGCATTATCACAAATTTGATTGCTATACCAATAGTTACACTCATTATTATTCCACTTGGAATAATCTATGTTTTATTGATTCCTTTAGGTACTCAGTGGATTATAACGCCTCTCATGGAACGCCCAATTGACAGCGTTTTATATATAACAAACGCAATTGCCAGTCTTCAGTATTTGGTTATTCCTATTCGCACTTTTCCTGCCTCATTAATTATTATAATAACGCTTGGGCTATTATGGTTATGCTTGTGGGAAAGGAATTGGCGTTTCTTTGGAATTTTCTTTATTGTGCTAGGTATTTTCTCTAGCGCTATGTATACAACTCCTGACATTCTAGTCAGTGCTGATAATCTTGCTGTAAAAAAAGATGACAATTTACTATATTCCCTTACTAGAAAAAACAGAAATTTTGTTGTCAAAACGTGGGCAAAGCAAAACGGGCAGAATCAAATTGTGAATCATACTAAATTCAGTAATTCAAACAAAAGGCTAAAATGTAATGATTATGACTGTATATATAATAAAGGAAATAATAAGTCAGTGTTGCTAGCTCATAAAAGAGAAGATATTTTAGAAAATTGTAACAATGTCGATCTAGTAATTCAGTTAAGCAAGTTTAACTATCCAGCTTGCAATACTAAAATCATCAAATACTCTGACTTAGAGGCATATGGCACACACTCTGTTTGGCTAACAGATAGTGGCATAAAGGTTAGTAAAGTGCGTTCTAATCGTCCTTGGCATAAGCCAAAAAACTTGTTTTAAAAGTGTCATTAGTATATAATTAATTAGGTGCGAGGAAGTTTATACCTTTAGATATAACAAATCCTTTAAATGTTAAAGTAGATCATAATTTTGCCAAAATAGATGATGCTATTGGTTTTTTCCCTAGACTATGGCGTGCAGCAAGAAAGTATTCTGTAAGTAACACTCTGCTCATAGCGGCTGTAAATACTTGGCTTCAATTTTCTTTGGCTTACGTAACTGCAATAATAATAACCAGTAATAATTTAAGCTTTATTACAGATATTTTTAACCCAACATTCATGCCAATTTACACTTTAGTTTCTGTTATTCTTTTAACAACTTTTGTAGCCTCTTTTGCTATGAGATATATGCATAACCAGGAGATAAAAGAAGGAGAAAAGTCGATGGAGGAATTAATAAATGATAAAATTAGAGGTGGCAAAGACAACGAGATAAGTGAAATCGCTGAAAATAGAGATAAAACCAAATTTAAGTCTTATAGGTCACAAAAAAGCAAGCTTTTCAATAATTTTGCCAATCTCTGAAAATCAAAAAAAAATATTAGATGATCAAAGACAAGAGAATAAGAATAAGGCAATTTTTCTTACCATACCATATGTAATTAGTGCTGTAATTATAGTTGGTGCATTAATGCAAAATAGATTTAGCTTTGCCAATGTTCAGGATTTGGAATGGGCTCCAGTTGCACTGGCTAGTATCATTGCTATTGTTGGAATATATGTAACATTCAGCAAGCTAAAAAACAATGAGATAAACAATAATCATAACATTGTTAAAAAGTTTAACAATTTGGATATTCTCTTTCCATGCAGAAGAGGTGGTATTGTATCGGTAATGGAAAAAAAGACAAAAGATGAGGAAGAAAATGATTCTATATCTCGATTGATAAAATTACTTGATAAGCACTTGACTGATTTTACAGATAAAATTGTTGACTCACTCGATAAGCGCTTAGATGAAGCTAAAGATCTACTTGATAGTAGCCTTCTAAAACAGATTAAAGAAACACTTGTTCATCTACAAGTAATTAGAGAAGATATTAAAAAAGATTTAGATGAGTTGCATGAGGAAATCTTGCCTATTTTAAGTGAAGCTAAACAGCTGACAAAAAAAGCAAATTCATTAGATATTGAAGGTACTTTTTCCAATCTACAAAGCGCTATTGAAACTTTCAAGAATGCTATCAAGATAGTGGAAGACAAGGTAGAAAGCTTAAAGTTAGGAAGATTTGGTGTACCCTATTTTGATACAACACAATCTGGTCGAAATGGACATAAAAGTAGCAATAATCAGACGGAAGGTGATAGCAATCAACTCTTTGGCATGTTAAAAAAAATTAAGGAAGAAGTAGGTGAGTTGAAAAAAGCATTTGAAGAATTAAAGAAATCTGTAGAAGAAATAAAAAATGAACAAACTCAATCAACCGAACCTAATAACAGTGGAAGCAGTAACGCTGCTAATCCTCTTCAAAAAGAGCAAGATGAAAAGAAAAAAGTAATAGAGAAAAACAGGCTGTTAAAATCAGAAAAAAGGATGAAAGAATTAGAGAAAGAAAACGCAAAATTGGAAAAAGAATTGTCTGAGCAAGAAAAAGCAGATGAATGGAAAGAAAAAATTAATGGCAAAGCAAGTGAGTTTTTCTATTATTTATTAGAATCTATTAAGCTGGAAGAAAAAATGATGAGGAAGGAAAAGTCAGTGAAGTGACATTAAGAAACTTTGATAATAAAATAATAGTCCACTGGAAAGATGGCTCTCAGACAATTTTTGATATCAAGAAACAAGGTGACCTTCAAGTTCAACCTAGCACAAAAGTTGATTTTGTGGATCCAGATGTTCATGCAGCATTTGAAGTAGCTTATTCAAGGTAGCTACTATAGATATAGTCTTAGATATTGTTAGTAATGAAAAGGCTAGATACCTACATAGCTGAAAAGTGCAAGATATCGCGCAGTAAAGCGCAAAGATTGATACAAGGTAAACAGGTAACATTACTTGGCATTTCCTTAGTTGATAATGATCATGTAGTAAAACCAGGTGAGGAGTATATAGTACATCTCGTTCAACCTGACATATCCACATCAATTGAACCTAACTATAATATAAAGCTTGATATCGTCTATGAAAATGAGGACATTATAGTTCTGAACAAACAAAATGGGCTAACTGTCCATCCTGGTGCTGGGACAAATAACGATACACTCCTGAACGCAGTGATCGCTCACCTTGGCAAAATTCCATATACAAATACAAGACCAGGAATTGTTCACAGGCTTGATAAAGATACTAGTGGACTCATGGTAATTGCAAAAAATGAACAATCCCACAGCTTATTGTCTGAGCTGATATCAAATCGTAAAATAAAACGGGAATATCTGGCAGTAGTATGGGGAGCATTACCTAATCTGCAAGGAACAGTAAAAACCCATATTGCTCCAAAACGCAGTAATAAAGAAATGATGTGTGTCACAAAAACAGCAGGCAAATTAGCAATCACTCATTACTCAGTGAAAAAAATTATAGGGCAAGCAAGCCTAGTTAAATGTACTTTAGAGACAGGCAGAACACACCAAATTCGAGTACACATGAGCCACATAGGACATTCTGTAGTAGGTGATCAAGTTTACGGAAAAAATAGTAGTAAAAGTGCAAAATATGCTAAAAATTCTGATTTTATCCGCAACTTCAACAGACAGGCACTACATGCTCACACGCTAGGCTTATATCATCCCAAAAGTAAAGAATATATGGAATTTGTTTCTGATTTACCACAAGACATGCAAGTCTTAATCGGCGAATTTGAAAATATATCTTAATAACATTCATATCAATATTATCATCCATATTATCAAGAAGTTAATTAATGAAAGAAAAACTGCTGCACTTCCAAGATCTTTCACCTTTTTTGAAAGTATATGTTGTTTACTGGAAATACGCTCAATTGTTGTTTCAAAAGCAGTGTTAATAATTTCTACAATTAACACTAGAAATAGGCTGCTTACCATCACTGCACGTTCTAGACTACTTACATCTAAAACAAATAAAGCTGAAACACATACTATAAAAAGCAGTAACTCCTGTCTGAACGTAACTTCTGATACAAAAGCTGATTTTATTCCTTCACAAGAATATTGAATTGCTTTTACTAGACGAATAATGCTTTTCTTCATTATCAATTTTAGAAACTCAATGAATTTACACTTATTGCACTTAGGTAAAAAATGCATGAAAACACCTTTCAATCGTGATCACTTATAAAGCAGGAATCATGCTATAAGTACACAGATTTTTACAGTTAAAATCTAGCATATTGTTTGAATCAAGAGAATTAGTACAAAGCCTTTCAACAAACGCTCAAGGCAGTTATATATTGATACTGACACAAAAATCCTTTAATTAAATTTCTCTCACCTTAGCTTACACGATCCTCATTTTGAAATAAGTAATAATTTATTATAGTTTTGATATTTAAACGTTTTGTATCTGCTGTAATGATTTCACTTCCAATTTGCTATTCTTTACATATTGAATTGCAAGCACTAACGCTTTACTCCCAGAAGCTGTGGTGCTATAAGCTATATTTTGCAAAATAGCAGTTCTCCTGATGTCTTTGCTATCTGAGGCTGATTTCACGCCTTTTGAAGTATTGATTACTAGATTTATTTTTCCATCTTTGAGCATATCAACTATGTGGGGTCTGCCTTCTCTCACTTTATTTACAGCTTTTGCAGCAATGCCGTTATTGTTCAGATACAAAGCTGTGCCTTTGGTGGCATATATTTCAAAACTCAGTTCTTTCAACATTCGTACAACAGGCAATATATACTCTTTATCATCATCTTTTACTGAAACCAGAGCTGTTCCTTCTGTTGGTAACTTGTATCCTGCAGCCATGTGCACTTTTGCAAGTGCAGCTTCGAAAGATAAGTCAATTCCCATCACTTCTCCTGTTGATTTCATTTCAGGACCAAGTAAAGTATCAACTCCTGCAAAGCGGGTAAATGGAAAAACAGCAGCTTTAACTGCAAAATGATTGAAAGGCTTGTTTTCCTGATTCAAAATTTTACCCAAAATAACCTGAGTGGCAAGCTTTGCAACAGGAATGTTGATTACCTTGGAAATGAAAGGAACTGTACGGCTAGCCCTTAAATTCACTTCAAGTATGTATACATCACTCTCTTGAACAGCAAACTGAATGTTTATCAGACCTTTCACTTTTAATGCTAATGCTATTCTTTCAGTTTGGAGCTCGATCTCTTTTATTACTTCGTCACTCAATGTATTTGTCGGTATTGAGCATGTTGAATCGCCAGAGTGGATACCAGCTTCTTCAATGTGCTCCATGACCGCTGCAATGAAAACTTTTTTCCCATCACATACAGCATCAACGTCAACCTCAACTGCATTGAGTAAAAATTTATCAAGAAGTAGTGACCCGTGTTCAAAAATTTTGGTTTGGTTCAAGACATACTCTTTAAAGTTCTGAGTATCGTGTCTAATCGACATAGACTGACCGCCTAGGACATATGATGGCCTGACTACTAGTGGAAACCCCACCTTTTCTGCGTTGGTTAACGCTTCTTCTACTGAATGGCAGATAGAATTTTCAGGTTGTTTTAAATTAAGTTGCAAAGCAAGATTTTTAAATCTCATGCGATCTTCTGCAAGGTCAATAGAATCAAACGAAGTTCCTAGAATTTTGAAACCTCTCTCGTTAAGCACTTTGGCTAACTTTAAAGGAGTTTGCCCGCCGATTTGAACTATTACACCAACCAGTGTGCCATTTTCTTGCTCTTTGCTTAGTATTTCAAGCACATCCTCTGCAATGAGTGGCGCGAAATATAAACGACCAGCGGTATCATAATCAGTTGAAACGGTTTCTGGATTACAGTTAATCATTATTGTTTCATACCCCATTTCTTTGGCGGCAGAAGCTGCATGTACGCATGCATAATCAAACTCAATACCTTGACCAATGCGATTTGGACCACTTCCTAAAATGACAACCTTTTCTCGGTCAGAAACATCTGCTTCGCACTCCATTCCCTCTGTCATCCGAGTAGCTGACACTGGGATCCATTCTTCCTTATCTCTGGTCACGCGCTGGATTGTGTTACCCTCATAACAGCCATACATATAAGCAGTGCTCGATTCAAATTCAGCTGCACAGGTGTCTACACGCTTATAAACTTGTTTGATGCCAAATTTTTTTCTTATTTCTTCGATTTGCTCTACTTTCTTATTGCTTAATTTTGCCAATCTTGCATCTGAAAACCCCATTTTTTTCAGCTCTAACATTTCATATGCAGTCTCAGGAAGGCCGTTTTCCTTGATTTTTTGTTCAGCTAATATAATTTGCTGTATATTCTGCAAAAACCATAAGTCATATCCTGTAATCGAATTTATTTCTTCTATGCTTATTCCATGACGCATTGCGTCAGCAGCAATCAGTAATCTGTTTGGCAGCAATTTTGCTAATTGAGATTTGATGTGATCAATATCAGTATTTTCAGGAAATACTTCATTAAGGCCCATAAGCCCAGTTTCAAGCGAGCGAAAAGTTTTCTGCAGCGACTCATTAAAAGTGCGGCCGATCGACATCACTTCCCCCACTGATTTCATGGAAGTTGATAGTTCACAATTCGTCCCCTTAAACTTCTCAAATTCAAAACGAGGAATTTTAGTGACGATATAATCAATCACTGGTTCAAATGCAGCAGGTATAACTGGAGCGCAATCATTACGTATCTCATCGAGTGAATAGCCGATAGCAAGTTTAGTTACAACTTTTGCAATAGGATAACCTGTTGCTTTTGAAGCAAGTGCAGAAGAGCGAGAAACCCTTGGATTCATTTCAATCACAACGAGGCTTCCATCTTCTTTAGGATTCACTGCAAACTGAACATTTGCACCACCGGCACTAACATCAATTTCTCTTAGCACTGCTATAGATGCATTTCTCATCTGTTGGTATTCTACGTCACGCAGAGTCAAAGCAGGAGCAACCGTGATACTATCTCCGGTGTGCACTCCCATTGGATCAATATTTTCTATCGAACAGACTATTATGCAGTTATCTTTACAATCACGGATAACTTCCATTTCATATTCTTTCCAGCCGATAATTGATTCATCTATCTGAACTTCATTTATTGGCGAAATTTTGAGAGCACTTTCTGCAATATTGAAAAACTCCTCTTTATTGTATGCTATACCGCTACCTGCACCACCAAGGGTGAATGATGAGCGGATGATTGCTGGTAATCCAATGTAATCCAAAGCCTTTCTTATTTGTTCTTGATTTTTTATAATGATACTTTTGGGGTATTTTAGCCCTATTTTATCCATGGACTGACGGAATAACTCTCTATCCTCTGCTTTTTTTATTGCTTCTCTGTTTACCCCTATTAATTCTACATTGTATTTGTCTAACACTCCATCATCTGCAAGTTTTATTGCACAATTAAGTGCTGTTTGCCCACCCATTGTTGGCAATATTGCATTTGGCATCTCCTTAATTATAATTTTCTCTATGATTTCAGGCAGTACCGGCTCAATATAAGTTGCATCAGAAAACTCAGGATCTGTCATTATAGTTGCGGGGTTGGAGTTAACCAAAATGACTTTATAACCTTCACTTTTTAATACTTTACAGCTTTGTGTTCCGGAATAATCAAACTCGCATGCCTGACCTATAACTATTGGGCCTGCTCCTATTACTAATATAGATTCTATATCTGTGCGTTTCGGCATAATTACAATAACGGTCTCTATTCAAGTAATGTTACCAATCTTTCTTGTATATGTGAATTTTTATTAAACCTATTAGCTAACTACTTTTAGGCTTGACGCATAACTGTACGAACATTGTGATTTGAGTCTACTAGGAGGGTGTCATCCAAGTAGTCTTCTTCTCCTGTCATCCCAGTGCACAGACACTGGGATCCAGCTTCTTTTTTTTCTAGATTCCAGTGTCAAGCACTGGAATGACATCCTTTCTAGTGTAATTTATTCGGGAGATTTGCTAAGCGGTAAGATTTCTCCTGATATGTTGCAATCGTTAGAAGCGAGCTCCACAAATTTGTCTGTTAGTTTATCAGGTAACACCAATTCAGATCCAGGAAATGCCTGCTCACTACCCACAGGTCCTTTCGTGTATAAAGCATTTACACATAATTTTGTATGTTTTGTCTCAGATGCATATATCTGCACCATTATTTCTAGTGCAACTTTACTTGCAGCATACGGCATCCAATATGGATAAGAGGAAGGAGAAAGTGTCACCTCTGAGGTCATGAATATCACTCTTCCAGCATTAGACTTCTTTAGCATTGGATCTAAGTTTTTTAGTAAGTACCAATTGGCAGTAAAATTTGTATTCATTACATTCTGTAGCTCTTCAATCTCACAGTTATGAATGGGGTTCAGTTTGCCTGAAATTCCAGTACACGCAACTAATATATCAAGTGCTCCAGATTCTGATAATTTCAGGCTTTCTATCATGTTTGTCAGTATCTTTACATTCTCAAAGTCTAAAAGATCAAGCTGAATTAGTTTCACAGAGCCTTCTTTAAATTCTTCAAGCTCTTCAATTTCATTATATAGTGGCTTGAGGTGATCGATAGACCTTGAAATCAGAATCACATATGCACCTTCTCTTACAAACCTTTTTGCAACAGCAGAGCCTATTTCACCTGAAGCCCCGGTGATTAAAGCTACTTTACCTTCTAACTTACCCATTTCTTTCTCTTTAGCGAGGTTCATTGAAATATTTTAGCTGAAAATTAAACTTTGCTCCATATATAAAAATAAAACTTAGCATGTAAAAAAATAGTAATGACACTACCACACCACCTAAACTTCCATATATCAAATTCAGTTGGTCAAAGGAAGCTTTTAAGTACTGCTTGAAAACTGAAGCGGAAATTGTCCAAAGAATAACAGCTACACAAGATCCAGGAAATACATCTGATAAGTTTTGTTTTATGTTTGGCAACATAAAATATAGCCAAGAGACTACTGTGAAAAGTACAAATTCAATGAGGAGATATTTAGTATAACTAATCCCCTGATAGGAAAAATCAATTAGCATTGGCACTAATGTAGAGAACACTATAGTTAGAGTTATAATGAGTGTGATCACTAAAAATTGTAATATACTGAGCACTCTTCTCAAGATATAAGGTGGCGAAACTGGAATTTTATAGGCCTTATTCAATATCGTTCTAAATCCTTCAATTGTCGATGAGGCGGTCCAAATAGCACCTACAACTGCTAAGGTTAACAAACTTTGTGGCGGACCTGATATTATCTCCCTAATACGTGGCATTAAAGATGATAAAATATCCTGTGGCATGTTATCAATAATAAATGTCCAGCCGACATTGTATTTATCTAAGAAATTTGCGAATGTTGATGCCACAGCCATTAAAACGATGAGAAAAGGGAATATTGATAACAGGATTAAAAATGATAGATACCCTGCGTGCTCCACTCCATCATTATAAATTGTGTCAATCAAAGCACGATAAAGGCAATAAACGATGCTATAAAATTTTTGTAGCACTGTAATATAAATAAACTAAGAAAAGTATTCTAAATGAAATAAAGTATATTTTTAAGCAAAAAAATCCTCACCATTTACTTAAATTTAATCAAAGTGAAGGATAATCCAGCATTAAATAGAAATTATCGGAGGCATAATGAAAAATTTTCTTCTACTTGTAGCTTTAATTCTCTCCTTTGCGTTTGATGCAGGTGCTTCTCCTGCAAGTACTACTTTTGTTGATAAAAATGATACAACATCATCAGTGATATGCAAGATAATAGGCTATACTCATGGCATAGGTGGACCGATGATCACAATAGTGATAATAGGTGCAGCGTTGCTTGCAATATTCGGTAGAATGCCATGGCCTGCACTTTTTGCACTCGGTGCATTCACTGCTGTGTTTTTTGGCGCTCCTGTAGTCGTTTCAAAAATAATACCAGGCGGTGTGATTTGTAAAAACGGTGCAGTAGCGAATAATTAATAGAAATTATAGGAGGCGTAAACGTAGTTTTCTTTACTTGAAAGTGGTAAGCTTTACCACTTTCAGTGTCTATAACTACCTAATAAATTCTCTTTCTGTAATCATATCAGTTAAAGTCTGGATTCCAGTGTCAAGCACTGGAATGACAAGGTTATCGTCATACCGCCGCGGTATCTCTTAGCCGCTAACACGTAGCGGGATGACGGTTGTCAGGGTAGCTGTCATCCCAGTGCTTGACACTGGGATCCAGGAAATTTGATTGGATATTAAGTTTATGAGCATAGAAGCAGTTAATTTTATGTTAAAACACAACATTTTTGATGATCATGAAAAAACTGGATGCCAGTGTCTGGGCACTGGCATGACATCATCTTTTTTATCAGATACATATGAAATCAGCGCTTTCTTTCTTTTCATCCCAGTGCTTGACACTGGGATCCAGCCTTTACTTACCAACAAAAACTTAGCATAACTTTCATGCTCAAAAAATTCCTGGATTCTAGCGTCACGCGCTGGAATGACATCTGTGCTCTTTTTGCTATAAATATTAAAAAATTTACCAAGCAAAAAAAAAGGCAAAAAAGTCCCCTTGTAACGAGTTTTGACCCTATAATAATTTAAATTGGCATTGTAATAATGTGCTAACGCTTAAAATAAGAGCGTTTTGGTTGAATGTAGAAAAAATAAAAAAGACATGCAGCCGCTATAATTTTTATGTAATTTGCCAATAAATATCTGAGTTTTTCACTGAATTTTTGTTGTTGAACCCGCGCGGACCAAAAACAAGGATAAATACTCTTATTGTCATAATAAGGGAGCTGGCGCAGTTTGTCAAGGAAGTTTTATGCAAGAGATATATTGAAATGCTCGTGCAAAATCATACTATTAATTAGTACACTATAAATTTAAAATTATAAATATGTTAAGCAAATTAGTAACTTTGCTATTAATTTTTATACTCCCTTTTAATTCGTACTCATATCAGTTTAGAACTAAAGCAAAGCAAGCAGTTGTTTTAGATTTAGCTTCAGACTCTTTCATTTTTGACCATAATTCCAGTGAAAAAATGGCCCCATCTTCAATGAGCAAGTTAATGACTTTATATGTAGCTTTTGACTATCTAAAAGCTGGAATAATAAAAATGGAAGATAAATTTCGAGTAAGTAGAAAAGCATGGGAAAGGAAAGGCTCTTCTATGTTTTTGAAAGAAGGTCAATTTGTTATGGTAAAAGAATTACTTGAAGGAGTTACAATCGCCTCAGGTAATGATGCATGCATAGTGCTAGCCGAGGGTATCGCAGGATCAGAAGAGAATTTTGTTGCTGAAATGAATGAAGTTGCACAAGATTTAAATCTTAATGATAGTCATTTTGTTAACTCAAGTGGATGGCCAGATGAAGACCATTTTATGAGTGCAAAAGACTTGGTGACACTGGCAAAAAGGATTTTCACCGATTTTCCTGAGTATTATGATTTATTTTCTGAGCAATATTTGACACACAACGATATTGTACAAAAAAACAAAAATCTTCTGCTTTTTCATGATATTGGAGTTGATGGTCTAAAGACAGGTCATACGAGTGCTGGTGGTTATGGTATTATAGCATCTGCAAAACGGAACGATAGGAGAATTTTTGCTGTTGTGAATGGTTTGGACACCGAGAAAGAGCGAATAGAGGAAGCAAAAAGACTAATACAATATTCCTTAAATCATTTTAATACCAAGAAAATATTTGCTAAGGATAGCGTAGTTGAAGAAATAAATATTGTTTATGGAAAAGATAAAAAAGTGCCCGTTACAGTTGCAAACGATGTTACCATAACTTATAACCGCAGATTACATGATAAAATTACAGTGCGTATTGAGTATAAAGATATGGTACCCGCACCAATTAAAAAAGGTCAAGAAGTGGGCAAAATTTTTATAGAAATACCTGGTACTGAGCAACAAACTATACCTGTTTATGCAGCAAATGATGTGCAGGAATTGAGCTATATAAAAAAAATTTTTAGAAAGTTGTTTTAATCAGCAAATGTAAGTTAAGGAGACCTGAAATACTAATCTACTTTCAACCCCTCAGCATGTAAACTGCGTGGTAAAGATTCCAACTCTTTTGCAGCAGTTAGTTCTTTATTTTTTGCATGTATACCAAGCTTATTGAATTCTCGGGCAGCAGGAAACACTCTTGCCTCAAGCGAACCAGCAGTTTTATTGTAATGATCAACAGCACTTTTTAAGCTTCTGCGTAAATTATCAAAATTTTCACCCATTGTGCAGATTCGCTCATATAAAATATGGCCTAGTTCACTTATTTTCTTTGCATTTTCAGCTATCATCTCTTGCTTCCATCCATAGGCTACTGCCCTAAGTAGCGCGATTAAAGTGATTGGTGTTGCAATAATTACTTTTTTTTCTATTCCAATTTCTATCAAAGCTGGTTCACATTCTAGTGCTGCGCTGAAAACCCCTTCTCCTGTTAAAAAAAGCACCACAAGCTCTGGCGTATTTTCAAATTGGTTCCAATATTCCTTTCTGCCTAGATCATTTATATGTTTTTTTATTGCCAGAGAATGATTCTTCAATTTTTCCTTTTGTATCTGTAAATCATTTTGCGACATAGCATCCATGTAAGAATCAAGTGGTACTTTAGCATCTATTATTATTTGCTTTCCTGATGGCATTTTTACTATTAAATCAGGACGTAACAAATTGTCCTCATTTTTATCAATCACTGAAGCTTGAGTAAAAAAATCGCAATATTCAATCATTCCCGCCATCTCTATCACTCTTTTGAGCTGCATTTCACCCCACTTACCTCTAATGTGAGGTTTCCTCAGGGCGTTAGCAAGGCTAGAAGTTTGGTTCATTAATGCTCCAATTTGCTCCCTTAAACCTTCGTAGGCCCCTACCCTCTCTTTTTCTAGCTCACGTATTTCACTGTCGAATTTTTCTAATTTTTCTTTTATTGGAGTGACAACTTCGTTGATCGTTGCTTGCCTTTTTTTGAAGTCACTTTCTGTTTCTTTTAGTTTATTATCGATTACTTCCTTCGCTAAATTCAGAAAATTATTATTGTTTACCTGCAAAGCATCAAGAGAAAGCGCTTTAAAAGTGTTCGTAAGCCTCTCCTCTGCTTTTGTCAGTAACTCCATCTCTTTTCTCTTTTCCTCACGTTCTTTTTGCAAAATTACTTCAAGCTCTGCGTTCCTCACTTTCAAATCAACTATTTCCTCATCCTTATTCAGTAAAGTTCTCCTTGTCTCTTGAAACTCATGCTCTACTTTAAGTAAATTCTTCTCAAGATTTGCTGACTTTATATTTTCCTCACTTAGCTTCCTGTTCTTTCTTGCAATGATATAGAGAAATAGTAGTAAAAAAAGGACATTCAATACAAAAGCTATAGAATTGAAAAGCATCAGAACACAGAAAAAACCGCACTCACAATACTATCTAATTTTTTTATATATAAAAAAGAAAAAAGAGCACCTGAAGAGATGCGCTTATTGAAGGGTTTGGTTTGCTAATTAATAACTGTTTTCTCCTACACTTAGATTAGTAACAGAATGTCTTTTTATTGAAAATCTTATGTAATAGTTATTTTTATAATATTAAATATATTAACAACTCAATTTTACTCCCATTATTACAATACTTACATACCAGTTACTTCACTAAAAACTTAGCTTCAATCCGGCCAAAAGCACATACCCGGAGTTATTATCTTCCACTGCAGGCTCCTTAGTACTAAATCTTACAATATCAAAGTAATATGAAGTACCAACAGCCAATGGATATTCAAGACTGAAAGCCTGTGATGTTAATTCGTTTGTACCTTTGTCTGCAATATCCCTAACACTATTAAAATATGTTAAGCTCACTTTACGAGAATCAGAATGATAAGCAATACCTGCATTTACATAATGCATATTATTTGTCTCATGAGTACGCTTCTCACCAGATTTACCACCATTACCGTACGACAAAATGCAATCAAGTTCAAAAAGTTTTAGCTTCAAGCCAAAATTCCAGTGCAGTAATTGATTATGACACTGAAGATCACTAGAATTTTCGTTTGTACAGTCAGTTAAATTCTCTCTTGCAAATTCGCCAGTCAAAGCAGTAGTAAAATTTATTTCATCTGATAGGCCATTTTTATAGGAAAGACCGGCAGCTATTAGGTTGTTATATTGTAAATTATTCTTTCCTGGAACATAACTGAACCCAAGTTGAAAGTTATGAATTTCAGGAGAAATATAGTTTATCGTTGGTTGTTTTAACTTCAGCTCTAGTCCATTATAGTCGCTGTAAATATTGGGTTTTACCCAAAATACCTTGTCCTTATCATACCCAGGGTCATCATCTTTTTTTCCATTACCGCGCAAATTTGCATAGTTTGTCCAATGACCATTTATTCCTCCAGCAGCTGTATAAATTTTTGAAGTGTTAATTAACATACTCTGACTAACCAAACTTCCTTTACCATATTCAAATGATCCAAACTCCTGATTCTTTATGATAAAATACCACTTTTCCATTTCTAACTTTTCTATGTCTAGTGCCTTTAAGTTTGCAATACCAGAAACTCCTGCCTTAACATCAAAACCCATTTGAGTATTTGGATAAACTTGCTGCAAATAAAGAAAGCGCAGGTCTGAATAACTTGAGGTCTTGTCTTTGGTAGAGCTAAAAGAATCTCTGTTGAAAGCGTAGCCGAATCTTAAATCTATTTTTCCATCTAGTTCTGCATAAAATATTTCTTTATCCAGAATTACCCTAGCATCAGCACTTCCTCCTATGAAGAATAATAAAAATAGCGCAATTAGTAACCTCATAGGTAAGCTTAAATTTTTAATATAAGCTTAACAGAAATAAAAAACAACCTATATAGGCAACTTCTATAAGAATGTGCTAAAACTTAAATAAAATAAACATCAAAATTAAATAGTTACATAAACAAAGTGCCCTATCCACCTTGATGCATCATGGGAGTGTTAAATAAACCATAAGCGTCAAGTTAAGAGATTGTAAGTAAATTCAGGGAAGTTAAGGTAGATACTTTAGTTTTTCTGTACTTGTCTTTTAATGAAAATCGAGACCAAGTTATGGTAAGCTTTTTAAGAAAAACTTTCAAACTATTAACTTTATTCTTTAGTGCTAAAAATAACTCTCTAACCCGCCTTTTTAGCTCAATAAATGCCTTTGTTAAGCTAAGTTCTGTATTCTTTTTCACTTCTGTGCAACCAACTATGCCGTGAAATATAAGAATTGCGCACAATTTAGCATATAGTTCACATAATACTCTGCATGGCTTTCCTTTTAGCTTATCAAGTCTGATATGGCTTTTATACAATTTAAATAATTTGCCACCTTACTCTGTAAATCGTTAATACTTGCTCAGCACTAATTTTATTTTCTGGAACATTAGTTATAAATATTGACCAGTTCAACAATTTTTGATTTCTTTTAGAGGATGTATATTCCTGCGATCTTGCTAATCTATTAGCTTTCCTTCTTCTGGCCATATTCAGTTAGTTTCTGACATATAATTCTTACTCTAATTTTTGCTTCTTTTCCTAACAATACCTCGTTTTCTAAAAATAACTTATCCTCTAAACATTCTAATAACTCCATTTTTTGATTTGTTTCTACATCATATATGTTGGTATCGGATTTATAACGACTTATGAAATAAGCTCCTATTTCATTGATTTGTTTAAAAGAACTTGGCACAAAATAACCAAGATCAGATATTAGCAAATCATTGCTTAATATATTACTTAAATGTTTCCTATATCACTGGTCTGATCTTACTCCCTCCGTTAAATTAAGTTGGTCTATTATCTGATTCATGTAGTCGAAAACTAATTGTAACTTTATTCCAGACTTAGTATTGCTTTCATAGCCACTGTAGCTAGTACCATAACCTTTATACATCTCTTCCATATTGTTAGGTAGAGTAATATAGCTACTGTCC
>NODE_7_length_32585_cov_18.239932
TTTTGTTGCGGCTCTTGTATGGCTTCTTTAAAATTTTGTCCACAGAGCCTAGAAACTTATAAGTATAAAAGTAATGTTAAAATACAATGTTTTCGATGATTATAAAAAAGCTGGATGAGCCACTTGCATGACACCTTTGTAGACTTCTCTTGTCATCCCAGTGCCTGCTCAAGTAACTGACACTGGTTCCCTTTATGATGGTGTTATCCGAGTAGCTCATCCAGATTTTTATCAGGAACGTTGATTACTCTTTATTCTTCGCCCTTCCTGCACGCTTACGTTCATTTGGATCGAGGAACTTCTTACGCAAACGTATAGATTTTGGAGTTACTTCTACCAATTCATCATCGTCTATATATGCTATCATATCCTCCAGTGTCATTATTTTTGGTGGAGTAAGCTTTATAGCTTCATCGCTACCTGAAGCTCTTACGTTTGTTAATTGCTTACCTTTAAGTACATTTATTTCTAAATCATTGTCACGACTATGCTGACCGACAATCATACCACAATATACCTTATCTTGTGGCTTAACAAACATAATTCCCCTATCTTGCAGATTGAAAATTGCATACGCTACTGCTTCTCCTTTATCTGTTGAAATTAAAACCCCATTACGCCTTCCGGAAATTGAACCTTTATGTGGAGCATAACTGTGAAATAAACGGTTGATTATACCAGTGCCGCGAGAATCAGTTAAAAATTCTCCTTGATAGCCAATTAATCCCCTTGATGGCACTAAAAATGTCAACCTAGTTCTGCCACTACCAGAAGGTCTCATGTCAGTTACTTCACCTTTTCGAAAGCTAAGTTTTTCCATGATGATTCCACTATACTCATCATCTACATCAATTACTACTTCCTCTATAGGTTCAAGTTTTTTGCCATCTTCTTCTTTAAACAGCACTCGAGGCCGTGAAACTGAAAGTTCAAAACCTTCCCTTCTCATATTTTCAATCAGTACCCCAAGCTGCAACTCACCACGTCCACCTACTTCAAATGCTTCACCACTTGGAGCCAAAGTTACAGTAATTGCAACGTTTGTTTCTGCTTCTGCATATAAACGATCTTTTATAACAGTTGAGGTAAGTTTTGTTCCCTCTTGCCCAGCAAAAGGTGAGTCATTAACGCTTATAGTAATCGCCATTGTTGGCGGGTCAACTGGAGTTGAGCTGATCGCAGTTGTAACTTCTGGTGCTGCTATAGTGTCTGAAACTGAAGCTTTCTCAAGTCCTGCAATGGCAATGATATCACCAGCTACAGCTTGCTCTACTGGAACGCGTTTTAAGCCAGAAAATGAGAGTAACTTAGTTAATCTCCCTCGCTCAACCACTTGACCATCAAGATCAATTACCTTAAGATCTGAGTTAACTTGCGCGATTCCTTGGTAAATCTTTCCTGTCAATATTCTGCCAAGAAATTTATCAGATTCAAGTAAAGTAACTAGCATAGCAAAAGGTGCATTTTGATCATAAACGGAAGGTTTTATGTAATCTATCACCGTTGAAAATAATGGGCTTAAATCTTTTCTCTCATCAGATAGCTCCTTAGCACACCAACCATTTCTACCTGAAGCATAGAGTACTGGAAAATCTAGTTGCTCGTTGGTTGCATCAAGGTTAAAAAATAACTCATATATTTCATTTAGTACTTCATCAATTCTGCTGTCTGGTCGATCAACCTTATTGATTATCACAATCGGTTTTAAATTTGCCTTTAGTGCTTTTGACAACACAAACTTAGTCTGTGGCATTGGACCTTCTGCAGCATCAACCAGTAGTAATACACCATCTGCCATGCAGAGCACCCTTTCCACCTCTCCACCAAAATCCGCATGTCCTGGTGTATCAATGATATTGATTTTCTCATCACCCCACATTATTGACGTACATTTTGCAAGTATTGTAATCCCACGTTCACGTTCTTGATCACCACTATCCATCACTCGTTCTTGAACTTCTTGATTCTCACGAAACGTGCCACTTTGTTTTAACATGTTATCAAGTAAAGTAGTTTTTCCGTGGTCAACGTGTGCAATTATTGCAATATTGCGGATCGATTTAAATTCACTCATTTCTTATCATTTCAAATTTAATTTAATAACAAGTATACGTATAATATATTTAGAGTAAATAACTAAAGCCGTGCTTTCAGAGTATTTTAGGCAGATCATGGAACTCTAACAAAAAGTTTTCATGTTCGCTGTACTTTGTAGCAACTAACACCAAGACAAAGAAGAATCTTGCTTTAGCAGTACATTTATATAAAATTAAAATAAACTAAAGTAATCATTTAAATGCTAACAAGATTCGCTCCAAGCCCAACTGGCTACCTACATGTAGGAAACATACGCACTGCACTCATTTGTTGGATGTACACACGTAATCAAAATGGAAAATTTTTACTACGTTTTGATGATACTGATCTTGAGCGTTCAGATATCAAATATGTAGATAATATCATAGAAGACCTAAAATGGATTGGCATAAATTGGAATTCAAGTTTTAAGCAATCAGAGCGTTTTGAGCGCTATAACGAGGTGTTCTTACAGTTAATGAAAGAAGGTCATATTTATGCATGTTATGAAACAAGAGAAGAATTAGACACTAAACGAAAATTGCAATTAAAACAAGGTCTTCCCCCTATTTACAATAAAGGTGCGTTGCTTTTAACTGAGCAAGAGAAAATTCGTTATGAGCAAGAAGGACGAAAACCACATTTCAGATTTAAATTGGATAGAAATAAAACTGTAAAATGGAATGATGAAGTTAAAGGCGAAATAAATATTGCAACAATTCATATCAGCGATCCTGTAGTAAAAAGAGAAGATGGAATTTATACGTACATGCTACCTTCTGTTATTGACGACATTGACTTTAATGTAACCCATGTTGTACGTGGGGAAGATCATGTAACTAATACCGCAGTTCAGATTCAAATGATTCAAGCATTAAAAGCGAAAATTCCTATCTTTGCCCACCTTCCCCTACTACACTTTGATGATAGCAAAATATCGAAACGGAAAGGCGGGCTGGATATTAAGTCCATAAGAGAAGATGAGATTGAACCAATGGCGCTAACTAGCTATTTAGCAAAACTTGGAACATCTGATCCGATAGAAGCTCATATTAATATGCAGCCTTTAATTGACTCATTTGATATTAAAAAATTTAGCTCAGCACCTTTACAATTCAGCTTGAGTGAAATGTATAAGCTAAATAGCAAAGTACTGCAACAAATGCCATTTGAAATGGTGCAAGATAGTTTAAGTCAAATTGGTTCAGAGTTTTGGTATTTTATAAGGAGTAATATAGAAAAGTTTTCTGAGGTAGCCAAATGGTGGAAAATATGCAAATTTGGTATAGAGCCTGTGGTTCTTAATAAAGAGTTTATAAAAATAGCGCTAAGTTCATTGCCTAAAGGTGATTGTAATGAAAACACATTATCAGAGTGGGTTAAAAATATTCGACAGACAGTTGACATAAAGGCAAAAGATCTATTTATGCAGCTGCGCCTCGCTTTAACAGGAACAGAAACAGGTCCAGAACTCGCTAAATTATTAATTTTTATCGGTAGAGAGAACATTGTTGCAAGGTTAGAAGAAAATCATACAAAAGGTTTAAATGCACTGGATGTATTTGAATGACACCAATAGTTAATCTCATGCTGAAAGATCATTTTATGGTCCAAGTCAGTTCTTTTACAGGTCACTTCCAAGCTCATCAAATTTTCTAAGATCTTCTTAAGCTCTGAAAGCTGCAAACTTTTTAGATGAGATTTAAAACTCTGCAATTGCTTGAAGAACAATGGAGGACTCAGCTGGTCAATTGCAGCTTGTTCATTCATTCCACCTTGTATTAACAGCAAAACGCTTTCTAGTCGTAGAAAATAATTTGATATAATACGGATTAACGCTATCGGTGAAAAATTCTCTTGTAATATCAATACATCGGAAATTTTGATGAATTGTCCCATGTCTTTACTCACTATTGCAGAGCACAGATTATCAAGTGTAACATAATCATTGCCGGAGGTTGAAAAGCATAGATCTATATCAGCAAGTTTAAGATCTTTTCTTTTTCCTAGATATAAAACTAATTTTTCAAGCTCTGAATATATAGGCAGTTTGCTATGATTAAAATAAGACTGCAAGTGGTAGATTATCTCACTTGTGTACTCTATATCATTTTGCTTCAAGTAATTTGATATAATATCACAAAGATTGCTACTGCTGTCCTTATAGCAGGCAATTACACCGAAAATTTTTGAGCTTTCCATATAACTTTTAGTTGCAGAGCTATATGAAAGATCGTTTGCTATCATCACTATATAATGATCGCCTATATTATGATCCAATATGTTTCTTAACTCTTTAGATATACTTCCACTGACATTTATCAGCTTAACTAACCTTTTTTTAGTAAACATCGAAATGTTTGCCAACTCGGAAAATAACAAGCCAGGCGACTTATTTACTACTGCAAAATCCATCACCTGAACTGAATACTCATTCAAGTTGGCAATTATTTCCTGTACAAAAATATCGACTTTACTATTGTCACTCCCATGAATTAATACACCACTTAAAGTATCGGGTTTCTCAAGGAATTTTTTAACTTTAGATGGCGTGATTCTCATGCCATCTATATTATATTATCACTACTTGGTGGTACATCATTTGATTGCACATCAGTTTCCAACAATTCTGAGCTTTCTTGATTTGCTGTATTCTGCATATCATCAGACACTTCTTTCTTTCCCGTAACATAATTATAAAAATTTTTTATAGGCTGTCCTATATATCTAGAAAAAAATGCTTCGGCCATATCTTTCACTCCACAAACTAACAATTAGCACATAAAAATAACGTAGCAAAAACTACTTTACGCTCAGATAGTTACACTCATTTGTTAATGAATTATGAACTTCCGAGACTAAAATTAAGTCGATCTACTTAACACCAATCTTATAAAATAAGCAATGATTAAATACACAGCTGCAATAAGTATAATTGCAGGTCCAGTTAATAAGTCAAAACTTGCAGATAATATCAAACCTGATACTCCAGAAATCACAGAAAAAACTGTTGCAACAATAATCATTTGCATCGGAGTTTTTGAAATGAGTCTTGCTGATGCAGCAGGTATTAACAAAAATGCAGCAATAAGTAATATTCCTATTAATTGAGCAGAAATTGCAATAAAGATAGCAAGTATAATCAAAAATTCTAGCCTAACAAAATTAACATTTACTTTCTCAACTGTTGCCAAATCTTGATTAATCGAAATCATCAGCCAATAGCGCCATCTAAATATTAATATCAAAGTAACTATTACGGAGGTTAGAAAAATTGATATTATATCATTTCGGTCGATCATTAATATATCACCAAAAAGTGAGCTAATAATACTATTATTACCTGATGGAAGAAAAGACATAAGTATTAAACTCGATGATAAAACTACATTGGTAACTATGTTCAATATCGTATCAGCAGAGTATAATTTATTAAAATTAAGAGAGAGTAGTATAGCAAACATAATTGCAATGAGCATTATACTTACCGATGGGCTGATATTAAAGATCAAAGCAAGTGCAATACCAAGCAATGAAGAATGGGATAAACTATCACCCAAATACGATAACCTTTGCCATATCATAAATGACCCTAGAGCTCCGGTTACTAGGCTAATCATAATTACCGCAATTAAACTGTTTATAAAAAAACTCTGTGTAAATATCTCTAACATGCTATCAGATAACTGACAACAAACCTATCTTCAGATATTAAAACATTATGGGTTCTGCATGCTGCACTAGTCGTCATAAATTCAAAATTTAAACCTTTTTGTTCCATAAGATAGGACTTCACTGAAGAACTTGGTATATTGCGTGTTTTACCAGTACCTATTATCAAAATTTCTATTTCCTCTGTTAAAAAAGATTTAAAATGTTCCTTGATATTTATATCACTTTCTTTCAATTTAATCACCTTTTTAGGAAAAATTATAATTGAGCCATGATATTCTTGATTATTTATCCAAAACCTTCCTTCCCTATAACCATCTATAAGATTTTTCTTCTTGGAAATTAAGGGCATAAATCAAACTATTAATTGCGTGTCGCACACCCACCATTCTGGATATTCCTTTTTGATATTTGCCGCTGCAGCTTTTGCACTTTCTTCACTATCAAACATTCCAAAGCACGCTACACCGCTGCCTGACATGCGAGAAACCATAGAGCCTTCTTGTGACTCTAGTGTTGATATTACATTCTGAATTTCAGGTACAAAACCTATTGCTGCTTCTTGAAGGTCATTTTTTGTCTCTTTAAGAAGCTCTAACAAATTCTCCTCAGTGTTATCACTCCACTTAATTGGATTAGAGAAATCCTCTTTATACTTGGAAAATACTTCTGATGTATTCAAAAACTTTTTTTTTGGTTTCACAAGTACCAGACTTATGGGTAAAGAGCATTGTTTAATGGGACATAATTTCTCACCAACACCTCTAACAAAAACTGGCTTACTATCTACACTTGCAGGCACATCAGCACCAACGCTTAAAGCTATATCATTTAAAATTTGCCTATCAATATCCCACAGCTCTCCTAGCGTGCGTATCACAACTCCAGCATCTGAAGACCCACTACCAAATCCCGCAGCAATTGGTACATTTTTTATAACCTTCACAGTGACTTTAGTGTGTATAGGAGCATACCTCAGCAGTAGATTCAACGCTTTCGTTATAGTATTATATCGATAATTTATTTTAAACTCAGAATTTACAAATTCAACTGTAGAGTTATCATATCTAAAGTTTTTTTCTCCTACTTTTATCTCTAAAAAATTAGAAAGTTTAGCAAAGACAACCAAACTTTCAATTAAATGATACCCTCTTTCTTCTCTATTTATAATATGTAAAAAAAGATTGATCTTTGCAGGAGCCTTTACACAAAAACTTTCCATCTGTATATCTTCACTAACACTATCTTATTTACTATACTTAAAATGCCACTTCAGTCAAACTTTATACACTCCTAATGAGATCAAATGCCATAAATCCTAACTTCTCTGTATGGGTAAGTGCATCCGCTGGTACAGGTAAAACAAAGATCTTAATAGACAGAGTATTAAGACTTCTGTTAGAAAATAAGAGAAATATTCTCTGCTTAACATTTACTAACGCTGCAGCAAATGAAATGGAGGATCGGATTTATAGTACGTTTAGTAAGTGGGCAATATGTCCAGAGGGTATATTATTTGCAGATTTAGAACAATTAGCCCAGTGCGTGACCAGAGAAAATAAAGATTATTTAACAAGAGCAAGAAGGCTTTTTTCTGAACTGGAAAATCTTGGTCTTACTATTCAAACTATACACGCCTTTTGTTACAAATTAATCTCCAGCTTTCCTACAGAAGCTGATATCGCTCCAAATTGTACGTTAAGCGAATGTAAAGAATTGCATTCCATCGTATTTGAAAAAACGCTTCATAACGAAACTGTGCAGGACGATATCAATATCATTGCAGCTGAAATTGATGAAAACAAGCTGCGTGATTTGCTCTATACCTTATGTATAAAAAGATCAGCTCTAGAAAATAATTTAGGATATATAAAAGATAAACTAAGCGCCCCAGATAAGATTCACGATTTACAGAGTGAAACGATTGAGCAGATAAAAAGATTAGCTAAAATATTAAGTAAGGGAAGCAAAAGAGATCAAAGTTACAGTGCGATACTTTATGATTGGTGTAATAGCACAAAATCGTCCGTACCAAATGTTGTCATCCCAGCGCTTGACACCGGAATAAAGTTGAATAACAACAAGATAGAGAACTTAGCTAAAGTATTTCTCAAATCAGAATCGTACGAAAAAAAGAGCATATCATCCATTATAACAAAGGGTACTTTGGAAAAATTTGAAGACGTAGAGCAAATGATAGAAAGCATTCAAAATGCAGTATTTACTTATATGAGAAACATGAACTCTTATCAAATATTCGAAAGAACCATCAGCTTACTTAGTATATTTAAAGTATATGTTGATCTATATAATAATGAAAAATCAAAGAATGCACTGCTTGATTATGATGATATCATCAATTTAGCAACAAATCTCCTTAGCAATCCAGGCAATAAAGATTGGATATTGTTTAATCTAGACCAAAAAATAGACCACATTCTTGTTGATGAGGCGCAAGACAATAGTATCAGTCAATGGAAAATTATAACAAACCTCTGCAATGAATTTTTCACCGGTGGTGACGAAAAGAGAACTTTATTCGTTGTTGGCGATGTAAAACAATCCATTTACAGATTTCAAGGAGCAAATCCCCATCTATTTAATTACATGCAGCAGTATTTTCACACAAAAACTGGTGGTAGAGATTGGATATCATGTCAACTTGAAAAGTCATTTCGCTCAACTCCAGAAATTTTGATTCTTGTAGACAAAATATTCAACAATTTTCGTGAAGAAATATCTTTTGATGATAACGAGATAAAACATATTCCACATAGAGAAAATGATCAAGGATACATTGAAATTTGGCCGTTATTGCCAAGTTATAAAGAGGAAGAGCAGCAAGCCTTACAAATTCATTTAACACAGAGGAAAGATTATGTAGTAACGGATCGATTACTTGCTCAGGCAATAGCCCATAGAGTTTACAATTGGTTAAACGAAGGTCGGATTTTAGTCGCTAAAGATCGCCACATAGAACCAAGGGACATTATGATTCTGGTACGGCAGCGAAATGCGCTAGTTGACTACATAATTAGCGAACTAAAAAAAGTAAATGTACCAGTTATAGGCCGAGACTATTTTAGAATTATGGATTACATAGCTGTGCAGGACTTAATAGCTTTGGCTGAATTTTTGCTCCTCCAGGCAAATGATCTGGCTTTTGCAAATGTTTTAAAATCACCGCTATTTAACTTCACTGAGGACGATTTATTTAATATTGCATATGATCGTAAAGAACAGTCATTATGGGAAAAAATCCGAGATTATCATGAGGTTATCTATAATGAATTAAACTATCTGATTAATTTATCTCAAACAGAATCCCCTATTACATTATTCACACATATATTGCGCAAAGGTAAGAAAAAATTTGCTGCAAGGCTAGGTCTTGAGTGCTTCGAGGTCCTAGACGAATTTATGAACCTCGTATTGCAATTTGAGCACCCATCTCTTCAAGCATTCGTTCAGTGGATAAAAGAAAATAATCCTGAGATTAAAAACGATATGCAATCAGAACGCAATGCTGTACGAATAATGACAATTCATAAGTCAAAAGGTCTACAAGCTCCAATAGTGTTTTTAGTTGACACAAATACAGTGCCAAGAAACAGCGAAAGTATTGTATTTGATGCAACGGAAGCACCATTTTGGTGTGGCAAAAATAATAATGCTTATTGTAATCAAGTAAAAAGAGAGAAAAAATTAGAGGATTATAACGAATATTTGCGTTTGCTATACGTGGCACTCACGCGTGCTGAAGATGAGTTATATATTTTAGGCAAAGAGCCAGTGCAAAAGGGCTCTTGGTATGATCTAGTTATTCAATATGGAGGATTATATGAGAAGAAAAAACTATACTTACAGCCGATATTTAAAGAAAAAGTTGAAGTGCTATGCATGAATGCAAACTACCCTTCTATTTATAAAAAACGTGATTATTTTAATGTTCCGGTAATTTCACCTCTGCCAAACCTATCAATGTCATTGCAGCACGTGACGCTGGAACCTGGAGAAAAAAAGACAGTGTCAAGCACTGGGATGACAGATGAGAATGCTGGAATGACAAAAAGGAGCATTGGGACGACAGACAGCTATGCAAGAGGCTTAATAATTCACAGTATATTGCAATATATGCCCAAGATAGAGAAAGACAGGAGAAAAAATTGGGTTAGTAAATATCTTGATAGCATAAACACTAGTGAAGATAAGGATGAAATTTACAGCAAAATATTAGCCTTTAACGAGAAATATGATTACCTGTTCGACTTGGAGGGCAAATCAGAAATTCCACTTAGTGGAACAATTGACGGAAAACCAGTATTAGTGCGGCTAGACAGACTGTGCATAACAGAAGACAAAGCAATCATAATTGACTATAAATCATACCATAACGTTTCTATTTCCTCATCAAATGAAATAAAAAAGCAAATGTTGATCTATAAAACCTTAGTGCAAGAAGTCTACCCAGATAAGCAGGTAGAGTGCGTGGTTATTTGGATGGAAGATTTAACCTTACAATCTTTGATCTAAACTCAAATGTTCGTATAGTAGCTACTTGCATTTGTTGTAAACTCACTTTTACTCTATAGTTATCTTTTTACTACTTTATCTATTTTCTGAACTGATTTTCGTATTAGAAAACATCCAATAAGAAGAATTATAAAAGGAATAAACCATAAAATGTAGGTACTAGATTTTACAGGTGGTACAATGATAATTGAATCTCCATAAGAATTTTTTAACTCTGAAACTATTTGCTCGTTAGTATATCCATCACTGATCTTCTTGCGAATTGTCTTACGCATACCATATGCAACTTGAGACTCAGATTCGGATAATAATTCACCAGAGCATACTGGACACTTTATTACTGCAAATAAGCTACTTGCTCGCTCTTCCATGCTTTCGTCTCTTAGTTTATCATCCAAAGTAAAAGCATTTATACTTAAATGGAATATCAATGTAAAAAGTAAGCTAATTACTATTCTCATTCTCGGTAAATTGAGTGATAAAATCAGTAGTGGATAATTTTCCAATAAAGCCTGAACCTACATTATTGTCGTACTTTATTGAAAATTGAATGTCGTTATCAGTGATTTTTTCTGATAAGGAAGATATTGATTTTTCCAATTTATCTGCAGCCTTTGAATCATTAGTCATAAACGAAATTAATTCTTTATAATTTGATATGGCCACATTGATTTTATCTTCAAATGAAGATGTAACTAAATTGTAATTACTTACTCCACCATTCGCAGCAATAGAAAAGTTATTACTCTCAATCAAAAATTTTTCTATGTTGAAATTAATCTTAGAAACTGAAATATGGTTTACAAATTCATAATCTAATTTAGCGTCAACACTAAGGTAATTTTCAGGATGTGCAGTATGTTTATAACGATAAGTATAAAAATCAAATTCTAGTTTAGTATTTTCGTTTAGTTCTTTATCGAGGTGAAATTGAATATAATTACTTTTATCACTCACTTCAGTTATAACACTTTGCTGATTTTCTAAAACATCACATTTTAATCCATAATCTTCGTAACGAAATGTATCTATATAGTCTATTACAGTGCTATTTCTGTTAAATTTTAATGAAGATGGTAAATCATTTAGCTTAACAACAAAGTGGCTACTCACGTGTGTGTGACACTTTATATTCTTTTTCTCATCACTACGGACAGCAATGCTAATTTTATTGCTTGGTATGTAAATATATACTGATTTATCAAATAATCTGTTTTTTATCACTAAAGCTTCAGATGAAGCAGTTAATTGCTCATTAGAGAATTTTGGATCCGTTACACGAAAAATTAGGTTAAAAGGAAATCCGCTAAAATCATGTGAAATATCAACTTTTTCGTCATTAACGTAATCAGTTAAAAGATTTTTTACCTTACATGCAGAAAAATACCAAAAACCACTATACGCTAGAGGAATAAACAAAGGTAAGGAGATGAGAATATAGATAAAAATTTTACGCATTATCCTCTTATTTATCTAATGATATATTTCTTGTACCTCTGGGCACGGTTACGCACAAACCGTCAATATCTTTTGTGATTTTTATTTGGCATCCAAGCCTCGATGTCTCTGTTAAACCGAAAGCTAGGTCCAGCATATCATTTTCCTCATCAGATATAGGGTTATGTGTTTCTACAACATCATAAAATTTTGAATCAACAATCACATGGCATGTAGAACAAGCAAGAGAGCCTTCACATGCACCTTCAAGCAGATCTGGATCACTTCTGTGAGCTAAATTAAGCAGAGTTTCTCCCTCTGCAGCTTCATAGCTTTTCTTACTTCCATCAGGTAAAATAAAAGTAACGGATGGCATACTATTAAAATCTCTACTAACTTCTCTATATTCTACAAATAATAACTATTATTTGCAAACTCTTTGCAATTCCATAGCCTATCTCTTGTAATCTGCATTCCTATTAGGAAAGTAAGACAGATACCACCAGCATCTCACATAATTGCAAGCATGGAATTTTCTTAGCTTGAGATTTTAGTAAATATATTATTAAATTAGCATTATTGAACTTGATCTGCCATTTCTTCTGATCTTAAGTTATAATTTTACCGCTAGCATTTGATCAACTACAACTTCAGCATTGCTATCTTTAAGTAAATTTGCGGGACTACTATAATGATATGTGATTGCAGCAACAACGAGACAACAAACTCCAACTCCTATCCCTACCGCTAACATTCCTGAGTAGGCTGCAATAGCTACTCCTAAAGCAACTCCTACTACTGCTAACGTAGAAGCAACTATTATAGAAGTATTACGACACTTAATACGAAGCTCATTTAGTTTATCTAATGCAGGAGTACCATCTTTATATTTTAGCTCTCTTATATTTTCACATTTGTTAAGCAACTTCCAAGCATAACTTAACCTTGACGTTTGACCATAAAACCCCTCCTCAACATATTCAATCAAAAGATCAAACTGAGCTTCACCTTTGTCATTCTTAACATCAAATCTTGCACCTGAACTCACAAGTGATTCAACTTTGCAAAGCATTGACTTATCGGAGTTCAAGTTTCTTAAAGCATGATGTAGAGCTGTATCCCCACCTTCATCTTGATAGTCAATTTTATTTTTATGTAAAAAGCAACCAAAAATCTTTTCATTGCAATCGCTTGTAACGATATTTTGTAAAGTAATACTTGAAATTTTTATGTTATTTTCGACTAGGAGATCTAGAGCTTCTTTATGATTACATTCAACAATAGTATCTACTAGTCTATTTAACGCAGGAGTACCATTTAAACCTTCCGGTATAACTTTATCTCTACCAAGTAACCTCACAACTAAATCTAACCTTTGTAGTGGATTACACAAAGAATCAAGGAGAGAATTAAAAATTCCATTATCATCATTCCTCTTACAATCAAGCCAATCCCCAAAATACTCTCTGACATAGCCAACCAAGAGATCAAACGGAGTTTTATCTTTTTTATTTTTAACATCAAGCCTTGCACCTTTACTCAGAAGAAATCTAGCAAAACTTTCGTATTCATAATGGTCATAACTAACCTTTTTTAAGGCATAATGTAAAGCTGTATTACCGTCTTCATCACTTAGATTTGAAATCTGTATGTTATTTTTGACCAACAAAGTAAAAATCCCTTCGCAACGATACTGGGCAGCAAGTTCTACCAGCTCATTTAACGCAGAAGTACCTTCTAGCTTCTTCAGCTCATTGGCTTCACAACAACTAAGCAACTCCACAACATAATTTAATCTTTCTATTCTTTTAGTTATAAGATATTCTTGAACATAGTTAAGTAAGAGATCAAACGGAGTTTTATCTTTTTTATTTTTAACATCAAGCCCTGCACCTTTACTAAGAAGTGACTCAACAAAACCTTGGTATTTCGATTCATCTAAACACAACCATTTTAATGTATGATGTAAAGCTGTATTTCCTTCTTTATCTGTATAGTTGATATCTAATCTATCTAAGTACTTATTAAAAAAATAATCCAAAAACTTTTCAGATTGGTATTCATAAGCATAGCTTAAGATGTCATTTGGTGATATTTCTATCCTTCCTTCAAAGAGCTCGAAAATTTCTATATGATCGTACGCAATAGCAATTTGCACTAGAGATGTAATGTCATCAGCAGCAATTGTAACTTCCCTTATTATAGAAGAGCACTCTTCAAATTCACCTGACTTGATCTTTTCCAACAAGTTCAGAATAGTGTATATATATTCACATTCGGGTTCTACTTTTGTAAACTCTTTGAATCCTTCGGTTAATTCTTCAGTCTCTTTAGCTTTGCCTATCTCGCTTTTTTGTTCAATGCTCTTGTGTAGTTTTTCTGCTTGCTCTTCGTTTAATTCTTGATATTTCTGAGAAAATATATCATATATTTTGTCAAAACTTTTCATTTGATTCGTTCGTGCATCGGATTTAAGTGTATCTTTTTTTACCTTATGCATTTCTTTTCTTAATTTATCTACTTCTTCATAAAACTTTCTCATTTTTTTCCCATGACGACTCTCTCTTACAAGTTTGTTGACTAAAATCCTCTCCCCTATCGTACCGAGCTTTGTTTATTTGGTCAGATAAAATTTCGTATGCTACTGATATTTCCTTGAATTTTGTTAATTTCTCTTCAAGTTGATCTTGTTGATCTTCTTCCGACTGTAATAGTAGCTTTCCTTCCTTCTTTTTTGCTTTTAGCTCATCTAACTCTCTCCCTTCGTCAATCAATTTATCTGGATGAAATTCAAGTGCCAATTTTCGATATGCTTTTTTTATCTCATCTGAAGTAGCATCTCTTTTTACTCCTAATATTTCATAATAATCAGGCATTTGTTTCTCCACTATTTTGATACATTTTTTATAACATTAGCAATACTACGTCTTTATGAAAGAACTGGTGCTATATAAACATTTTAGCAAATATTGTAATAATTGTCAATTTATTAACAAATTGAGTGAAAATTTGTAGAAAAATAGGTTGTGAAAATGAAGGTTTAGAATTATTCCAACAACAGACTAATTTGTATATGAATGTGACTCAACTTTACAGCATAATCAGTTAGCATAACTTACACAAAGCTACAGAAAGAGTTGTGTTATATTTGTGGTAATTGAGAAGCTAAAACCGCACGACGTCTGCCATTAATAACTATTTCACTTATTGCAACTGCTGCAAAAACAAAACAATAATATACTTTTGTTAGTACAGCAATAGGTGAAAGAGAGGCAATGCTGCTTGCTAGCAATATTTGAGAACCATAAGGTAAGACACTTTTTGTGATCGCAGTAAATATCTCTAATAAATATGCACTACGGTGTGGTGCAATGTTATATCTTTGTGCAAGTCTTTTTGCAATATTACTAGTTAATAAAATAGCAACAATATTGCTGGAAACCAAAATAGTAAACATAGATGATATTCCTGCAATCATAAGTTCAGCTTGACTTCTTGTAAGATTCACCTCATCGGTGAATTTATCTATCTTTTTCTGACTGTATTCGTACATTAAGTGGCTTAATCCACTACTGAAAAGAATAAATATCATTACTTCATTCATCTTATTAAAACCCCTACATATGTCATGAGAATAATCAATAATAGAATAATCAAAAAAAGCTATTCCTAATATTCCAGCAACAACCATATTAACAGCTAATGTTACCAGTGTGTTTATTTCAAATAAACCCATAATTATTAAAGATATATAAGGGATAATTTTGACTATGGATAAATAATTCAGACTTGAGAGAGAAACAACTTCTGTGCTATTTGAAATCATTACTAGATAAGTAAGTATTATAAAACCTGTAACAGATCCTGTCTTTAGGGTTAGTTTTAGTTTATCCTTTACTGAAGCTCCTTGTGAAGAAGTAGCAGCAATAGTAGTGTCAGATATCATTGAAAGGTTGCTGCCAAACATAGACCCACCTATCACAGCTCCAACGCCCACTGCACAATCAAAAGCTCCATTTTGTGCTAGATTCACAGCTATTGGTGTTATAAGTGCAATAACTCCGATTGATGTGCCTATTGCACTTGCAATAAACGCAGAAATTAAAAACATTCCAGGAAGTAATAATTGTGCTGGAAGAAAGCAAATAGTTAAGCTAGCAATCACATTTATACTACCAAGCGATTGAGTAACAGTAGAAAATGCCCCAGCAAGGAGAAAAATCAAACACACGGTAAGAGTAGTTTTATTACCCATACCTTTTATAAGAGTATCAACGCTATGCTGAATTTTGTTTTTATTGAATAGGACAGCAAAAAATAATGCTGGTAATAAGCAAACTAACGGTGAAATTTGATGAAGAGGATTGTCAAACCCAAAAAAAGAAAAATAAATACCACTACCAAGATATAAGGCTAAAAAAATAATGAGAGGAAGAAATGCAAACACTTGTCGTAATTAAATAAATTGAAAATATACTAGAATAAGCTATTTTAAGCAACTACTAATACAGTGTTTTTCTAATAATTTTGAACATCTTAAGCCATCTACTTTTGAATAAATTCCATTTGCATTTCTTGTATACTATCCTCTATTTGCTTTATTTGTTCTATCAGCCTTTCCTCTAAGTCAAAATTACCGCCCAGCCTTGCTTTAATTTTTTCTTCTTGTAATACATTTAATTCTTTCCGTAATACTATGTTATTCCAGACATTTTCTGCCGATCTCTTCTCGTTTAATTGACTACTCAGTACATTGGTTTTTTCAAGTATAAACTTTATAATACTAGACTCCTGTAACAGAATTTCTTTATTAAAGTTGCTCTCGCTAGTTACCATATTAATTATGCACTGTTGTAATTTTTTCATCTCCATATGAGTAAACTCAAAATGGGAAAATTGCTCGAAAAATATAGGATGATTTAAAAATTCAGAAAACTCTATTACTATGCGCAGAATTATAGCTTGATTTTGCTCTGCTTCAATTAATTTTGGAGATTTGTTGTAGAGATACTCCTCTTTTGTTTCTCTAGGTCTATTTTTAAAAATTTGCTTTTTAAAGCTACTTCTCAGTTCATTAGCTTTATTGTAAAAATAATCTCTATAATACCTTCTAATACTGCTATTACTGATAGCATTTACATATTCCATGAACTTGTATTCAAGAATTGAATATTTTTCCGGGGCAAATTTTTCATAATTTTGCAAATTGCTATCGATTATGTGATGCCATAAATATTCAGAGTGCAGTTCTGTTGAGCGATTAAAAGCAGATAGTACATCTTCCGTCTTATATTCTAGCTCATTGCATATATCGTATGGGTCCTTGTTGCTTGGCAAAGTCACGAACTCCAATGTGTATCCAGGCTCCAGTATCGGCAGAACAAGTTCTGCAATTCGAATAGCAGCATGACGTCCAGCACTATCGCCATCCATACAGATAGAAATTTCTTTAGCAAATTTCCAAAGATTTTTTATCTGCTCTGCAGAAATTGCGGTACCAAGCGGAGCAACTGTATTGCTAATTCCCGCTTGATGTAGTGCTATTACATCCATATATCCTTCAACAACAAATAGATGCTGTTTTTTGCGTATTTCACTCAAAGCAAAGTTTAATCCATATAAATTTTCTCTTTTCTTAAAGAGCTGACTCTCTGGGCTATTTAAATATTTTGGTTGTTGATCAGGACTAAGCGCACGTCCACCAAAGCCAATAACTTTTCCTGTAATGTTGTATATAGGAAATATCAGCCGGTCATAAAAATAATCATGAAAATTTTTGTTTACTAATCCAATATCAATTAAAATTTTGTCTTCAATACCTGAAGAGTTTAAATACTCTTTCAAACCAGAGCTTGGTGCATAACCTATTCTAAATTTATCTATGATTTTGAGTGAAATCTTGCGCTGCTTTAAATAATCTGCAACGCCCTGATTTTTTTGTGCAAACCAATTTGCAGCTAAATTCAGTGCTGAAAACAGTTTGTTGTTCTCTTTAGCAACGCTGAGGTTTTTGGGTAACTCAACACCTGCAACAGATGCAAATTTTTCCAACGCTTCCTTAAAACTTAAGCCCTCAGTTTGTGAAATAAATTCAAACGCATCACCATGAGCTGAGCAGCCGAAACAGTAATATAAGCCCTTAATATTGCTGACCGAAAAAGATGGAGTTTTTTCGTTATGAAATGGGCAGAGTCCAACAAAACTATCTCCTCTTTTTATTAGCCTGACTTTTTTTCCTACTATGTCGGACAACAATAATTTTGACTTTATAATATCTATATGATCCATTTTACCGAATTAGTAGTGGTAGGATAAAAATTATATAGAATTTATGCATATCTGACTCGAAATTTATTCAGAAAGATCAGGAGAGCTTGACAAAAAGCTCAAAATAAATTACCCATATAAATATCCTTGAGTTACGATTTCTCATATGTCAGATGTAATATCGATTGCCTCGGACCATGCCGGTTATGAATTAAAATCAGAAATAAAGCCTTACTTGGAAACTTTAGGTTATACAGTGACAGACCGTGGCTGCACTGCCGAGCAAAAGAGTGTAGACTACCCTGACTATGCTGTTGAAGTTGTAGAAGATATAACAAATAAAAAAGCAAATTATGGGATATTAATCTGCGGTACAGGTTTGGGCATGAGTACTGTGGCAAATCGTTTTGAAGGAATCTACGCTGCTTTATGTAATAGTGTTGAGATCGCAAAATTAGCTCGCGAGCATGGCAACGCGAATATACTTTGTCTTGGTGCAGGGTTTACTGCGAGTGGATTAGCAAAAGACATAGTCAAACAATTCCTCGAAACAGAATTTTCAAAAGAAAGTAGACATAAAGAACGCCTTGATAAACTTAGCAATATTAGCAAGAAAAAAACCACAAAAACTTATAACGAAGATGAAATATCAAAATTCGCTAAAATAGCAGGTGAATGGTGGAATGAGAATGGCAAATTCAAGCCATTGCACATGATGAATCCTGTGAGAGTATCATACATTGTTGAGAAAATAAAAGAATTAAAAAAATGCGATTTAAAAGAACTATCATTGCTCGATGTTGGGTGTGGTGGTGGCATTTTGTCAGAGTCAATGGCGCGTATTGGTATTAGCGTTGCGGGAATAGATGTATGTGAGGAAAACATAAAAGTGGCACAGTCGCATGCGAAGAAAGTAGGGTTAAATATAGAATACACACACACTAGCATTGAAGAGCTAAGCAATGACAAGAAGTATGACGTGGTTTTGTTGATGGAAGTGGTTGAACATGTCGATAATTTAGAGTTTTTCATGAAAAAAGCAATAGAGCTGTTGAAGCCAGAAGGGCTAATTTTTATATCGACAATAAATAGAACTATTAAATCCTTCTGTCTTGCAATAGTCGGCGCAGAGTACATATTAAACTGGCTGCCAAAAGGCACACATAATTGGAATAAATTTCTCAAGCCATCAGAAATTGCAAATCATCTAAGAGAGAACAATGTAACACTGCAAAACATGGCTGGTATGGAATATAATGTAATAAAGCGTGAATGGAACTTGACCAAAGGTGTGGATGTTAATTATATACTTTGTGGAAACATTGTAATTTGAAATCTCATTCAAGTACTAGAAGGTAATGCAAATATTTTAGGTAGTTTTGCTTTACTTAGCAACTAACTTACCATATGTATGTCCATAGAATATCGCTATATCAGAATATGCTACAACTACTAACCTTACTTGCTGTTATCACTTCAGTCATATTTTTTGGTCATCTAGTTCCAATGGAAGTGAAAACCTTCTTGTATTCAATAAGCCTTAGTATAAAAGAGATCTTACTATTTATAATGCCTTTTATTGTTTTTGCATTAATCTTTAGTAGTGTTAACAATCTTAAGCAGTCGGCTATAAAGTTTATATTGTTACTTATTATAACGATTTTCTTGTCGAATCTAGCTTCAAGTTTAATAGCTTATTCTGTTGGGCATTTCATCACACAAAACACTTATTCAATACAAGATATAACGTATGAAGAAACAATTGTCCCTTTGTGGTCATTTGAATTACCACCACTGCTTTCTAACTTTCATGCCCTTGCTTATGGATTTACATCAAGCTTAATGGCATCTGTTTTGCTGCCAAAAAAAAGCAAAGAACTTTCGCACAAAATGTCAGATTTCATTTTGTTTGTTTTGAAAACGTTTTTGACGCCAGTTATTCCAGTATTTATACTTGGGTTCGCTTTAAAAATGCAACATGATCAGGTTCTATCTACAATATTTAGAGATTACTCAATAATTTTTATTATTATCATGTCTGTAACTTACCTTTATATCTTCCTCTTGTATGGAGCAGCTAATTCATTCAAGATCACAAGCTGGATAACCAGTATAAGCAATATGGTGCCAGCATTTATTGCTGCAATGAGCACGATGTCTAGTAATGTAGCCATGCCGCTTAGCCTTGAAGGAAGCAAAAAAAATGTAAAGCAACCTGATATAGCATCGTCTGTTGTGCCAATAACTGCTAGCTTTCATTTAGTAGGTGATTGCTTTTTTATTATAATACTATCAATGATAATGACTTTTGGTGGTGCATTGTCTGCAACAGACTATGTGACTTTCCTTCTCTACTTTCTGTTATTTAAATTTGCTATTGTTGCAGTTCCAGCGGGAGGGATTATGGTAATGTTACCTGTTCTTGAGAAGTATCTTAAATTCTCTCCAGAGATGCTTTCATTAATTACAGCATTGTATATAGTGTTTGACCCAATAATAACTTCAGCAAATGTTATGGGTAACGGTGCCTTTACTATAATGTTTACAAAGCTCTATGATAAGCTTAAGTGATGTCCATTCTAGCAATTAATACTGTAGGTGCTGGTAGTTCAATAGCAATAGTTGATCACGATGGTAATTGTTTTGTGGAACGCAATTCTGCAAACAATAGTCATGCAGAATCATTTTTTCAAATACTGAACACTTTGTTTGATAAGCATAATTACAGCTACGATAAAATAGACCATTTAGCAGTGGTAGTTGGACCGGGAAGTTTTACTGGAATCAGAGTTGGTATATCAGCTGCACAAGGTATAAATCTTGCTACAAATAAGCCGTTATACGGAGTTAGTGCGCTGGAAGTTCAAGCATATGCAATATCGCTATTTTGTGCAAACAGCAAAAAAAATATTAAAGCTATAATCGAAGATGATCAAAGGTTTTATACGCAGTTATTTGATTTCAATTTGTTACCGCTATCAAATCCTGCTGTAGTAAGTGAACTCCAGCCTGAAACGGACTGCGTTACATATATGGATTGCAGTTTACCAAAGTTGGATTCTAGCCATACAGGACTATTAGTCCGTTATAGACTGAAAAATAAACAAAAATTAAATGGAGTTGAAGCTCTATACTTAAATGAGCCTCAGTATATGAAATTGTTGCCTATTGCGTAAATACTATCAATTTGGCCAAATTTGTACATCTGACTTACTATTTCCTCTGCTACTTCTTTTATACTCATATTTGAATTTTCTACCTCTATAGCATTTTGTGGTACAAATAAATCTTTCGCCCTAAATTTAATACTATTTATATTAGTAACCTTCCTATTTTTTCTTTGCTTTTTTGATATAGTACGCTCTTGTAATACCAATGGATTACACCTAAGTACTATAGGGAGGATTTTTGTGCTCATTTTTTTACTAAGCTCTATTATTGAATTATATATTCTTATGTTGTAATCATTATTTTTCATTAATTCATCAACAAATATATAATTTTTTGAGTCAATAGGATAGGCTTCTATTGCCTGAAGCATAACGTTTGCAGTGTTATATATTCTATCTCGAGCTTCTTTGGAAGCTTGATTATATTCAAGTCCACTTACAATTACTGCATTTATCATACTAGATAATACTATTGCTGTAGAAAGTTTACCACTTCCTGGAAGACCAGTGATATATATGAAAAATTTTGTTAGCTGTTTTTTTATGTCAATGTTTACCATATTATTTTTAATATTAAAACCTACATTTATAATAACATAAAAATAAGGCTTTAAAACATATGAAATATTACATAAAAAGTCGTTTTTATAGTTAAAATATTATGTAATCTAGAAATGTAAACTCTAATCACCTAAGGCAAGTAAAAGTGCTTAGTATTTTAACGTAGGTTCACCTTTTAGTTTGTAATAAACTTTTTTTCACATATAAATCATTAGAAAATTTTAGTCAAGAGCTATGTTATTAACAAATAGTGAGTTGAAAAGAGACCTAGTTAACGCCTATCAGATTTTATCTTATCTTAAATTAGATGATCATACTTATACTCATCTCTCTGTACGTTCTGAAGATAAAAAGTCATTTTATGTTTATCCGTTTGGTATACGTTTTGATGAAGTAGATGAAAGTTCACTAATGAAAGTATCGTTTGATGGGAATATAATTGAAGGCAAAGAATATCAATATAATAAAACTGGTTATATAATCCATGGCTTTATTTATCAGGCAAGAAAAGACATTCAAGCAATTTTTCATTTGCATACACCTTCCATTGTAGCGGTTTCTTCTCTAAAAGATGGACTACTTCCAATAAGTCAGTGGGCACTGCACTTTTATAATAAGGTATCTTACCATGATTATAATTCCCTTGCACTTGATGATGCAGAAGGAAAGAAATTAATAGCTGATCTGAAAGAAAATTTTGTCATGCTAATGCGCAATCATGGATCTATAATATGTAGTCAGACTATACAAGAAGCAATGTTTTATACGTATCACTTAGAACAAGCTTGTAAAACTCAATGCTTGACGCTAGCAATGAATAGGAAGTTGTCAATTCCAAGTGAAGAAATTTGCTCAAAAGCTGTAAAGGATCTTCTGTCTTTCGAAAGCAATCTTGGCGAGAGAGATTGGCACGCATGGGTTAGGTTGATTAAAGGTAAGTTATAAAAGTTTCTGACTCTTCGATAGATATTAGATTTCTTGCATAACCAGCCAGTCTGAAATCCAATAATGGTTTCACACGCTGTAATTCATGCAAGAAGTCTAATGTCTCCATCTCTACTTAAGTTAACACCCTTAACTAAGCAGATACAAGTAAATAACTAGTAAGTTTTTTCAATCCTGCTCCACAGCAAATTTTAACGCTATGTGAGTAGTTATAATGCTGTTAACAATTAAAATGACAAAAATTAAGATGGTGATTAGTAGTGTATAAATATTCAAGGATAAATTTTCAAATTGAGTTAGCAATTTAAAATATATAAAAGTTGGCATTATTATTGGCAAAACAAGAATTTGTGATACTCCTGATGCTAAGTTATTTCGACCAATCATTAATGCATTTCCAGTAGCTGAAATATTAATGATTATCAGCGTATTAAATAATAAAGACACTCCAACTGCTATTGAATGTTCAATATTATTGCCTAGAATTGCAAAGCTGAACATGAAAGAAATCACTGAAATCGGTAACCCAAATAACAACCAGTGAGCGAAGATTTTATAAGCAACTATCAGCCTAGAAGAGAGTGGCTGTACAAAGATTTGCTCTAATATTCCATCATGATAATCAGATGTAAATAAATTATTTGTAGAGATCTGCAAAACAAATGTAGCACATATCCATGTTAATGTTAATATGACTTCTTGTTTACTGTTGTTTTCAAGTGTATATGAAGATAAACTTAACATTATAATAAAAATACATACTATATAAGTAAGATTATTATTATTTATTACTAATTTTTTTACCAAACTAATCATACCAGGATTTTAAATGTTTATTATAAATTATAGTGTTTACTTTGAGGGTAGTATAATTTTTTGTGTTTACAAGTTATATAAGTTTTAATATATTTTATTGATAATGCTATGGAAAAATTAATAAAAATAAAGTTACCAGAAGATTACGTTCCTTCAGAAAATGAAGAATATATGAACGTAAAACAACTGGAATACTTTAGCTTAAAGTTACAATCAATACTCTCTGAACTGGAGAAACAAGATCTAGAAGATAGTAGTATTTATTCTGATAGAGATAGTGAAAATGGAGAATTAATTAAGCGCCGAAAAGATAGAAAAGAAAAAATTAAGGAGGCGTTGGAAAAAATAAAATTAGGCATTTATGGTTACTGCGATGGAACGGGAGAAGAAATAGGAGTCGAAAGACTTAAAGCTAATCCGCTTGCTATGTATTGTATTGAAGAACAAGAGAGAATAGAAAAAGAAAAGAACGTTTATAACATTAATGATTAGAACTTGTCCGGGAATTCAAGCATATTTCTCTCCTTAACATAACTCTACTCATAGCCAGATATATGAAATTTTCATTGAGTAAATCTTATTCTTTCGATAGTCTTCTATTCCTAAAGCAAAAGTCCTTTCTACAACCCACCTTCTTGGCTGTACTTTAAACCCCTCATTGGTAGTAGCTAAGGCGGTGTATCTTTGTTGACTTAGAACCTACATGAAGGCCTTTTGACAATCTCAATATCCATACCATATTCTTCCTTTATATGATTTTTAAATTTTCTCCTTGGTATCCCATCACATTTTTTTAACTATAGTATATTTTTTTCTTACTTTCCTGTATGATACTCTGAAGTAGCTTTCTATTCTTGTCCATTCCCTTTGACTTAGGTCTGCTGGATGCTTTTTTCTCATCTTTACCCAGTACTAAAACTTTAGATATTATAGCCTTTTACTAATCCCTGGACAAGCTCTAGCTTCGGTAAACTCAGTAGAAGGTTCTTTTGCAAAAAATGCAGCATGTACAGCATTTTTAATAAAAAAACATGCAGCAAGTGCAAATATTGCTGTCGGTACATAGCGCAAAGGAGAAGCTATACTAAAAAAAGTAGCAGAAGCGACGATTAAGCAACAACAAGTCAGTATCGTTTGATCACGTAGATAACGTCTATCAACTCCACCGTATTCAGCCATCAACCCTTTAACTTTATCATTGCTACCGTATGGCAGAGTAAGCGTTTTAATCAAATTCATTACACCATTATTAGTGAAATATGGAGCACACTCTATAACTCTGGAGCCATTAACCTTCTGATTAGGATCTGCACCATACTTTAAAAGCAACTCTACATTTTTTTCCCGTTTATCGTTTTTATAACAGATTGCTTTATATAATGGATTTTTACCATCTCTATCTAGCATATTAGGATTACAACCATATTTCAAGAGTACTTCCACAGTACTATCATCATTACAAAAAAGCGCTGGAGATAATGGATTTCTACCATTTCTATCTAACATATTAGGATCAGCACCATATTCTAACAATAACTCTACAATTCTGCTGTCATCGATAACCATATAATAGTATAACGAAGCTTAATTATGTAATAGCTTTATATTAGAATCAGCACCATTTTCTAAAAGAAGTTCCAAAATACTATAATTTCTTGAATCTTTAGCTTGCATTAAAGCAATAGATAATGGAAAGTAAATACAAATAAGTTCTTCATTGATGTAATCACCAAATCTTCCATCTTTACTGCTTTTGAATTTGGAAAAAAGCTCTTCAAGACACTTTATATCCTGATTATATAGAGCTATATATAAGTAAAACCTCAAATCTTCAGGCGAATTAATTCCATTTAAATTTCCGTCAGTTAGATTTGTCACCCCTTCTATATTTTCCTTAGTGAGAAATTCATATGCAGTACCTAACTGCTTAAATTTTTCTTCATTTTGTTTCTTCACAACACCACTTTCACCTGAATGTTTATCAGGATGATATTTCAAAGCTAATGTTCTATAAGCTAATTTAATTTCTTGTTCACTGGGCGCATCGCTTGATTGAAAACCTAATATTTTTAAAGCTTCGTCTCTTCTCATAACATTTCTTTAGGAAATTAAAGTATATAGTTTATTATATAATATCTATGATATAAAATCAAGTAATTCCCGATAATCTAGAAAAGCAAATTTTTCCATTAGCTGGTTTTTAGAAAAATTTAACTCCCTCTTATAAAACTTATTTTCAACATTAGATTTACATTAATCATGAACCTGTTACGTGTAATGCTCCTCCACATAATCACTAATAATTTCCTTAAATTCTTCAAAAATATTATCACCTTGTAAAGTTTTGAAATATTTGCCGTCTTTGTAGACTGCTGAAACAGGTTTTTCTCCATACCCAGGCAGGCTGATCCCAAGATTTGCATGTTTGCTCTCTCCAGGACCATTTACTATGCATCCCATAACAGAAATGCTCATATGCTCTACACCTGGATTCTTTTTCTTCCATATCGGCATATGAGTTTTTATGTAGCCATTTACTTCCTCAGTTAATATACGAAAACGATCGCTACTTGTGCGTCCACAACCAGGACATGAACTCACCTGAGGGTTAAAGTGACGTAAACCTATAGACTGTAGTATTTCCTGACATACTACCACCTCATTAGTGCGTGATTCACCAGGGCGCTGAGTTAAAGAAGCCCGGATAGTGTCTCCAATACCATTTTGCAATAAATAAGTAAGCCCTGCTGTGGTATTTACTACGCCTTTGTTACCCATACCAGCTTCGGTTAAACCCAAATGCAGCGCATAATTGGAAGATTTTGCAAGTGCCGTATAAACTAAAATTAAATCTTGCACTTTACTGACTTTACATGAAATGATTATTTTCTCTGCATTAAGACCAATCTTTTCAGCTTTTTTTGCACTACCAAGAGCAGACATTACAAGCGCCTTACGTAATATAACATCAGAAGTTTTTGGATTACTAGACAAGGAGTTTTCATCCATTAATTTTTGTGAAAGGTACTTATCAAGACTACCCCAATTTACTCCAATTCTGACAGGAAGATCATGCGTTATTGCATACTCTATAATTTTTTCAAATTTCTCATCACGTTTATCACCAAAGCCTACATTACCTGGATTTATCCTAATTTTACCCAGAATTTTAATGTTGTCTGGATAATCCTGAATCAGCCTGTAGAGCTCATATTGTCCACAGCCTACTAATATCTTACCATCAAAGCCTTCTTTATTTATTTCCTCTACTATATAAGGTATTGCTTTTGCTACTTCCTCTGAGTTCAAAGCAATTCGCACCAATTCTGAACCTGCATGCGCTAGTTCTATTACTTCTTTTGCATATTTCTGAGCACTGCTTTTTATGTTGTCAGAATCTATATGTGCACCAAGTGCCATGGATTGAACAACTATAGGATTATTTCCACCTATCTTCACTTGTCCAACTTTTACAGTATGAGTTTTATGCCTGGAAACCGGCGATGACTCATATGCATCATCACTCAATGTCAGGTCTCTATCTAGCATATTATTAATCGTGACACTATTTTACTGTGTCAACTACACTGCCAAATGAACTTGAACCATTTAAACTATGCTGTGGTGTTCTATTTAGATCAGTAATAGAATCATGAGAGCACGTTCTTCTTGATGGACTTTCTTTTATAGTAACATTTATAGGGGAAACTTTTTTTTCTCGTGTTGAAGTAACTTTTTTCCCTTTTTGTTGTTCACTTTTATGCTGCTTACTTTCATACTGAGAAACTGGCTCTTGATCTATAAATACAGCACCCTTTAAACGTGCAAGATTAATACCATGCTGATTGATCATAGCATCCTCCCCATCTTCAACTATGCAAGCTCCCAAGTTGTTTGGCTCGTTATCAAGGCTAGCAATTTTTTTTTCTTTTAATTTTTTGATTAGATCTTCTTTATTTATAGCTAGATCTTGTAACTTTTTTTTCTTGAGAATCCCCCTACGCTTTTCATATAATTTATACGACTCAGCAAAATCCTCATCTGCATTAAAGTTTGCACCACCAGGATTACCAGGAGGTATGTACCTTTTACTAAGCTTCACTTTAGACTTAGCTTCAACATCATGTACAGTAAAGAAACTAGAAACCAAAATTAATATAAATAAAACTTTAGAAAAGATCTTAAGCATACTATAGTGAATATTGTGCTTTAAAAGATACCAATTAACAAACTTCAAGTAAATCAGAATCTCTACTAACTTTATAATACAAACATCTTTCTAAAAAATTTACTACCAAAACCTGCACAATCTAAAGAAAGTTTAAGGTGTTACAAATTTTACGTAACACCTTTTCAAGAAGAGCATTACGCTCTTACTTGTTGTAAATTATTATTCAGTTTTTCGGTATCACCTACATTACTAAACTTCCCATTTGGTTTATCTTGACACAAGTCGTTTTTCTTCTCTTTATCAAGCTTAACTCCCTGATAGATACAGAATGCAACAAAACTAGCTATCGCTGTTACAGCAACAGCAGTAGCTATGGTGCAAATTATTATTGCTTGTTCTTGTCCCCCTACCATGTCTGCAAATGTCTCTACCTTTTCTTCCAAGCCTGTGAATTTTTCTTGTAGACTATCGAATTTATCTGATAGTTCTGTAAAACTTCCTGACAAGTTATCGAATTTATCCGACAGATCTGCCGGCAAACCTTCAAACTTACTTGACAAACCATCGAATTTTTTCGACAGCTCTGTAAAGCTTTCTGATAAACCATTAAATCCATTTGATAGCTCTCCTGATAAACTGTCAAACTTACCTGACAAACCATCAAATCCATTTGATAGCTCTGTAAAACTTCCTGACAACTCTATTACTTGTCCTGGTGAACCTTCAAAGTTTTCTAATAGCTTATTTATTTCTGTTACTTTCCCTTGTAGCTTTGCAATTTCTAACTTATCAAGACCTTGCAAGTTATATTTAATGTTCTCAAACCATCCCATTTTTTAACCCCCTAGCTAATTAATATATTATAATTTTACATTCCCAATGTTTAAATTATTATTAAATTAACTATCATTATCTATTGATCTTAAAATAACTTTCCTTGGTTTAAGTTAGCGGTTATTCCACCAATATCTCTCTCTTTCCTGAGTAACTTGGAGCACTGACAATACCTTCTTTCTCCATTCTTTCAACAATATTTGCAGCTCTGTTATAGCCTATTCTAAGTTGCCTTTGAATGTAACTAGTTGAAACCTTTTGATCTCTCTGAATAATGGCCACTGCTTGATTGTAGAGGTCATTTTCTTCATCTTGTGTTTCACCTTCTGATTCCGCAAAAGAATTTTCATCTTCTTGAGTGATTTCCTCCATGTAGTTTGGCTCACCTTGAGTTTTTAGATGATCAACTATATTTTGCACCTCGTCATCACTTACAAATGGACCGTGAACTCGAATAATCTTGCCACCAGAAGCCATATAAAGCATGTCACCCATACCAAGCAATTGTTCAGCCCCTTGTTCACCAAGTATTGTACGGCTGTCTATCTTAGAAGTAACGGCAAAACTGATTCTCGTTGGAAAGTTTGCTTTGATCACTCCTGTTATCACATCTACAGATGGGCGTTGTGTTGCCATTATGATGTGTATCCCTGCAGCACGAGCCATCTGAGCTAAACGTTGAATAGAGCATTCTATATCTTTGCCAGCAACAAGCATCAAATCTGCCATTTCATCCACAATCACTACAATATACGGAAATGTCTCCATTTTAATCGGTATTTTTTCAAACAAAGGTTTACCCGTTGTTGAGTTAAACCCAATCTGTACAACGCGCTCCAACTCTATTCCATTATTCATCGCTTCTGTGATTTTTTGATTATAGTTTATTACATTGCGCACATTTAAATATGACATCATACGATAGCGATTTTCCATCTCTTTCACTATCCACTTAAGAGCAATAACAGCTTTTTTTGGCTCTGTTACCACTGGCGTTATTAGATGCGGTATTGAATCATATATTGAAAGCTCAAGCATTTTTGGATCAATCATTATCATCTTGCATTCATCAGGACTTAGTCGATAAACAAGCGACAGAATCATCGTGTTAATCGCAACTGATTTACCTGAACCTGTGGTTCCTGCAACAAGCAAGTGGGGCATTTTAGTCAAATCTGCAATAACTGGCTTTCCGCTTATTTCCTTGCCAAGTGCAATTGGAAGATTTAAGTTTGCATTTTGGTATTCTGGCGATTCAAGTAAATCACGCAGCATCACAATCTCTCTCTCCTTGTTCGGTAATTCTATTCCCATGGCATTTTGTCCACGAATTATTGAAATACGTGCAGAGAGTGCACTCATTGAACGTGCAATATCATCTGCAAGACCAATCACTCTTGCAGATTTTGTACCTGCTTGTGGTTCAAGTTTGTATAAAGTCACAACCGGTCCATAACATACACTTATAATTTTTCCTTGCACGCCAAAATCACTCAGCACCTGTTCGAGCAGAGATAAATTCTTATTGCTCTCTAATGCATTCAACTGTTTTCTCTGCATAGATTCTTCTACTTTAGAAAGTAAGTGAATGCTTGGAAACTCAAACTCGCTAGAAGGTGGTTTAAAAATCTCTTCGGTAGCTTTTTTCTGTCTTTCTTTTGGTTGTTGTCTAGTGGTTCTATATTTTCCCTCTATTACTAATGGTGCTATTGAATAATCAGTAGTTTTACGTAACCTGAAAAACAGAACCTTTGTAAAAAGAGAAAATATTTTTTTACATAGGAAAAGCAAAGAATAAACCGTTCTCTTCCAACCAATCAATCCTACAACACCTATTGATGCTACTACTGTGAATATGTAAAACGGGCAGTGGCCAATTAGAGTATTGCCGACTATTCCACTGTGCATGTACCTAGCAGTGATACCGAGCGAAAGTTGCGCTAATGTAGCACATATTCCTAAATTGATTAATATTAAATAGAGAATCTTCAGCAGCCTTTTTGATATCAAAAAGTAAACTATGGTTGTAGCTATTGTAATACTAGTGAATCCAAGAAATTGAACTAATATATCAGCTAAATATGAACCTACTATCCCACCTAAATTTGTTACTTCCTGATCTGTAACTGTATTTAAGGATGGATCTTTATAATTATAGCTAAAAACTGATATATATATATACATTAAGAGAGATACGTATATTACTGATTTTAGGTATTTTTTTAACATCTACTTAAAGTAGTAAGTAATTGTATATTTTACAAAGTGAATTGCTATTATCAATATCATTACGGATAAATCTAATCCATTGAACGGTTGTATATACCTTCTGATAACCCTTAGTGGAGGATAGGTGAGTCGATTTAAAGTTTGCATTATGTTACTTACAATCTCATTATACATGTTAACTACATTAAATTTAATTAGCAAATCGAGAACAACTGAGCATATTAGAATGAAGCTGTAGAAATCTAGTAGCAGGTTAAGTAAGTATATGATTGGGTGCATATTACTGATTTATACTAAAACCTATTATGTGTAGTGATATGTATAAAATCAAGCCCCACAATAATTTTTATGCTGAAACAGATGTAAATAATAACTGATTAGTCTGTTTATCAACAGAAATGTCCACTACTTGCTGCCTTGGATTCCCTTTACTGTAAAATTCTTCAACTTCCTTCAGTGCCAATGTTACATCTCGAAGCACAATTGATGTGTCACAGCTATGCGGAACTTGCTCTCTAAAATATCCACTGGCTGAATAGTAAGAGATGGCAAGGTTCATCAAATCAAGCACATCATTTCGTCCTAATTGTGTAATGCCTGTTTTAGAACAAAAACCAACCACTCCAATATTAGCGTCAAAAAATATGTATCTATTGTTTTCTCCCTTATATATTAGCATAGCATACCCGTCTTTATTGAGCTTTCCATCTTTATAATAATAACGGCGGCGGCAGCTAAACACTATATAATGCTCTAATTCTGTATTATCTAATGCATGCTCAAGTTGCTCTTGAGAAATGGAAGCTTGTTTTTTTGTCTTATGGTCAAAGGAAAATTTTTGTTTATTTAGCAAGATGTTGTCAGACAAAACAAAACTTTTACTCTTTTTAGCATCATAAAGACATAAAATAGGCAAGCACTCTGATAGAACCAGTATCAAATGTAACTGCCGTTCTTTGTCTTTCTCTCCATTAAGGTAATCTATAATATCTTGCTCAGTTATTTCATAATTTAGTCTATCAAAAAAGCTTAAAAAGTCTTCTTTACTTTCTAGCTTCATAGAAACAATTAAGTTACTTAATGGGTTACATAATCCGTTTTGAGGATTAAAGCCTAGAATTTTTCTATACCATCCACTCAATGTTGGCATATTCCCTATGGCTTTGGAAATATGTCGATTTAATTTGAATATGATTCCATCTTCCCTCTTAAATTTTTGTGTATACTCTTCATAAGCGGACTTTACCTGAGCATATGATATTATTTCTGTGTAGTGATATTTCCCTTTGCTGTCTTTATAAATTCCTTCTATATTACAAGTAATGCCATTCTCTATATCTTGCGTGATAACAAAGTCTTCAATTTCAATAGTTTGGTTTAAAAATTCTGCAATATCTCTTTTTGAAAAAGTTCGATCAAAGGCCTTTCCATTAGCGTTTTTAAAAAAGACTCTGACCTCATCTCCCTTGAGAAGATGAATTTTTGATATTTGCGATCCACAAATATCGTTGACGTACTCTTTTATATATGTTGACATTACTGCTACCTAATATTTTAATAATATGTTGGGTATAGCATAAGATATTAAAACTTTAAAGGTTTTTATTAAAATTTAATAAGATGTTGTAATCTTTGATTCCAAGTGAATAAAAAATTTATTGATAGGGAAACAAGTAACTGAGATATGTATAACGTATGAGTATCCGCTGCAGAGTGGCAAAATAAGATAGACAAGAAAAGACACCTAAATGGATGTCATCCGAGTAGCTGACGCTGGCATCTGGCCTTTTCACGCAAAAAATGTTGTAAAGTGCTTACCAACCTAGGCTCTGTGGACAAAAAACAAAGAAGAGAAGAAAAAAGTGGTAGTTTAA
>NODE_8_length_28010_cov_20.342586
TTTTGTTGCGGCTCTTGTATGGCTTCTTTAAAATTTTGTCCACAGAGCCTAGAGCGGGTTATTGAGAATATCAATCCACATAAAAGAGCCAGGTATTCCTAACACCACTAAACTCACAAATTCATTTGCAAGAGTTTATAAGTTCTTGTTTATAATAATTTTATTATATCGTAAAACCATCTATATCAGCCTATTTAAACAGCATTTTACTTTCCTTAGGGATTTTTTAAGATTACCTATTGAATTCTATGATATTATTTTTTGTGAGATTGTTATACACGTTATGGCAAGGAAGGCAGGGAAATTCGTTAAGTAGTTTTTGCATCTCTATGAGCTACTTGAATAATGGTTACAATGTTTGTACAATTGTACAGCATGAGCTAGAGTTCGCTTAGCCCTTATCTACATATTCAGTTCCACCAACAGTTATTGCATCGACCTTGAGTGTTGGCTGACCAACTCCAACAGGCACATTTTGTCCGTCTTTTGAGCACGTACCAACACCAGGATCTAACTTTAGATCATTACCAATCATTGATACTTTTTTCAACACTGTTGGACCGTCACCAATGAGTGTTGCTCCTTTAACTGGCTGTGTAATTTTACCATTTTCTATTAGATAAGCTTCCGAAGATGAGAAAACAAATTTTCCTGATGTTATATCAACTTGTCCACCACCAAAATTTACTGCATATAAGCCTCTCTTTACGCTGGATATTATTTCTCCTGGTGTATATTTTCCTGGCAACATATAGGTGTTTGTCATGCGCGGCATAGTAACTTCTTCATAACTTTCCCTTCTACCATTACCTGTTGGATTTACACCCATAAGTTTGGCGTTCATGTGATCTTGCATATATCCTTTGAGAATTCCATCTTCTATCAGCACATTATAGCCAGGTGAAGTACCCTCATCGTCTATGCTAATAGAGCCACGCAAATTAGGTAGAGTTCCATCATCAACTACAGTAATGTTACTGGATGCCACTTGTTTACCCATAGAATTTGAAAATGCCGAGATTCCTTTACGGTTAAAATCACCCTCAAGTCCATGACCTACAGCTTCATGCAATAATATCCCTGGCCAACCTGAACCTAAAACAACTGTCATCTCTCCAGCCGGAGCTGGAATTGCCTCAAGATTTACTAGCGCTTGCTCTAACGCTTGGTTTGCAACTTCTTTCCACTTCTTCTCAGAAACAAATTTACTATAAAAGTCTCTCCCACCGTGCCCTGCAGAACCTCTCTCAGCTCGGCCATTTTTCTCTACGATGACTAGTACATTAAAACGTACCAAAGGCCTAATATCGCTTAACCTGTGATCATCTTTTATTATTTGTACAACTTGCCATTCTCCATTTAGAGTTATTTTTACCTGCTTCACGCAATTATTCTTCGACCTTAAATACTCATTAACCTCATTAAGTAGTTTAATCTTTGAGCTCAGGTCCATTTCATTTATGGGATTAATCGTTGAATACAGGCTTTTTACCTCCTCATTTAAGTTTACTGAATTTGTTTTGCTTAAAGATGCTGAACTTTTTACCATGGAAGCAGCTTTACTAATTTCTTTTTCGCTAATCTCAGAAGAGCAAACAAAAGACGTACTATCTTCACAAAAAGACCTTAGACCAAATCCTCTTCTGATATTTAAATCCATATGTTTTAATATATTATCATCAAAAACTAGGGATTCTGATTGGCAAAACTCTAAAAATAGCTCACCACCATCACTATTGCTCAAAGCGTTGTTGACTATTTTATATACATTATTAATATTAACATTGTTTTGAGCAAAAAATATTTGATCTAGATTTGGCATTACCTTTGAGCTAAAAACTATTTGAGTATATTATTTTATTTTAACACAGTAAATCACAAAAAGCCCGGGTGGCGGAATTGGTAGACGCGCTAGCTTCAGGTGCTAGTAACTTTTCAAGTTGTGGAAGTTCAAGTCTTCTCCCGGGCACTCTATATTGATTTTCAAGTCAATTAATGTTATGATATAATATGTATTTACTGTTAAGTTTATGAGTTATGAGAAAGAGGGGCTTATTTACAGAAAAAAAATACGAACTTATTCAAAACGCTTAGTTACTGCACTATCTATTGCTTCTTTGAGTGGGTACATAGCAGCATTAGCCCTAAATATTTCTTCCTTAAGCTTGTATTTTACTATTGTCAGCACTATGCTAAGTGCACTTTCGCTTGCTTTAAATATATGGTCATTAACTGATCATTTTAGGCAGTGTGGCCTTAATAAGCAACTCGATACCTCTTGGCAAGATAAATTAATGAAGATCTGCCTCAACATTACATCTAACGTTTCATTTTTAATAGGAGGAATTACATCTATATTACCTCTTGAATTTCCTATTATCCCCTTTATTTCCGTTGCTTTTTTTATTCTAGGTTGTACCTTTATGGCAACCAATTTCATTCGAACTATGATTAGTCAGCCGCAAATAGATGAAACCAAAACCTCAAAGCTAGTGATCATTTGAACATTCAATCTGCAATAGCTGCCTAATTATTACATGTTAATAAGTTAGCTTATTTAACTTGACAAATTACGCCATCCCCCTTGCTATGATAGCAAGAGTATTTATCCTTGTTTTTAATCTCCGTGGATTTAACAGCAAAATTCAGTAAAAAACTCAGATATTTATTGGCAAATTACATAAAAATTATAGCGGCTGCATGTCTTTTAAATTTTTCTACATTCAGCCAAATCGCGCTTAAAATAAGCGTTAGCACATTATCAATTTAAATTATTATAGGGTCAAAACTCACTACTGGGGGATTCTTTTGCCTTTTTTTGCTTGGTAAATTTCTTAATATTTTGATTAGTTAGAAGTCCTATAGAGATGTCATTCCAGTGCTTCTTACTTACCCGTTCTGGATACCAGTACTGGGATGACATCAAAGAGAGGGTACTGGGATTACACAAAAAGGGCTACTTAAATGACAAGATAGATAGAACTGGCATGAATTGGATTTGAGTAACTCAAATGACCAATGAAAACTTTAACCCTAAACATTGAAGCACTATTATGCACTAAATGATAACTTTCATACACTTGTCATGGTAGTCGTGAAAGAAATAATTCATACAATAAGCATGAATGAAATGATTAACATGATTTGGAAATTTATATATTATAAAGTATTAATAGTTAGTTAATTTATGAGGTGGAGACATGGGCTATAAGCTAAGAAAAAGAGAATATGATTATAATGAAAGTTTATTTAAAGAGATAGGCATTCAAGTACAAGAAGTAGAAGGTCGTAACTTCTTAGAAATATCTAATATAATAGCAAAAAATTATAGAAGGTTATCAATAAAGTGTCACCCAGATAAACCAGGAGGTAGCGATGAAAAAATACAAGCCCTTAACAGAAATAAAGCAGCACTTTTGCAATATATTAAACCAATAAGTGGAAAGAATCAGGGATTAATCATTCCTGAGGAATGGAAAAGGTATTTACAATCAATTCAGCAAGGTCGGAATGATAAGCGTGCAGAGTATTATGCTGTTTTTACTCTGGTAAATATCCTACTGCTCATCTCGTCATTAGTGTCGTATATTTACTTGGGGTTTAAGCTATATAAGGCTGCTAATTTTACTGACGCACCTGGCATTTTGTTTAGTGCGAGTCTAATAACATCTGTTACAACTTTTTTCTTATCTGTTTATTTGATGTCTTCTTTATTTAAAAAAGCTATGGATTTGCAAAATTCTCAACGGGAACAAAGTGAAAATTTAGATCAAGAAGAGCTAAAAGATGAAATGTTCAAAAGTAAAGCATTTAAATATCTAATTCTTACTTCCCAAATTTCAAATTATCTTCCTCCTATTTTATTAGTAGCAGGTTTGGTGTTACAGTATCAATCTAGTTGCGTAGACAGTAAAATACTCATTGGATTTGCTACAGTACTAGGTTGTAGTTTATTACTACACTTAGCAAGTGAAATCTACGAGAGAAAAGTTGTAAATCTTGTAAAAACTGAAGGAATAGGTGATGAACAAAATGTACCTATAGGAGCATTAACCGAAAAGCCAAGCAGCATTGTAAATCCTGATGGTGCTTTTAACGTCTCGGCTCATCAAGTAGGTTGATTATTCTCCATACTCAAATCTCTGGCTAAAAATAACGAGCCACAGATTAGTATGGTTTTGACGTTTTGAATAGAGGCTTTTAATATGTGATTTGATATTGCATCACCGATTGATTTACATTCGATAGCATTTACTCCTATATTATTAGCTCCTTCTCTAATTAAATCTGTACTTGTTGCTTTAGGCTCAGATTTAACACAAATCGCGCATAGTAGTTTGATATATGGCTTTAAGTGCTCTAAGAACTCTGCGACGTTTCTGTTACGAGTAACACCAAAGATCATATAGATACCTTCAGCAAAATTGTCTCTTACCCACTTAGCTAACACTCTGGCACCATCATTGTTGTGCGCGCCATCTAGAAATAATTGCCAATCTTTTGGTAATAAAGAAATTAAATTACCTTCTTTTATAGACTCTAGCCGCGCAGGCCAATAAGTGCGCTGTAAACCTGAAGCAATGTCCTCTTCTCCAATATTAAATCCATACTTCCCACTTAAAATGCTACATGCTGCAATTGCGTTTCCTGCATTGATTATTTGATGATCACCTTTTAAAGATGGCAAAGAAAATTCTATTGATTGAATAGTCGATTGAAAGACTATTCTGTTATTCTGTTTTTCGCAATTCCATTCAAGTCCTCCTCTATATAAGGGAGATTTTTTGTTTATTGCGTGTTGTTCTAGCGTGTTCATTATAGATTTTTCTTGTGATGCTATGACACAAGGAACATTAGGTTTCATTATTCCAGCCTTCTCACTTGCTATAATCTCCACAGTAGGACCAAGATATTCTTTATGATCAAGGGCAATGGAAGTGATGATCGTTAGAATCGGATTATCTATAACATTTGTTGCATCAAGCCTTCCACCCATACCCACTTCAACTAAAGTAATATCCGCTTTATGACGAGCAAAAGCTAAGAAAGCTGCAATTGTTGTGGCCTCAAACAGAGTGATATGTTGTTCCGCAACTGCTATACGGCATTCTTCCAGTGAGTTATGTAATTCACTATCATCGATATCATTGCCTGCAACAACTATTCTCTCATTAAAATTCACTAAATGTGGAGAAGTGTACGTATGAACTTTATACCCTGCTGCTTGCATTATATATCTTATAAATGATAGTGTTGATCCTTTGCCATTAGTGCCAGCTATGTGAATTATTGGCGGTATTTTTTTCTCGGGATTACCCAATTTATTTAGAAAACTTTTTATGCGATCAAGAGAAAAATCCTTTGGCCTACTGCCAATCGGCTTAGGCCAATGAGGCATGTATATCATAAATTATTGTTACGTTTTAATTCATCTATTACACTTGCCATGCCATTCGTGTCGATCTTTTCACTAAATTGAGAACGTTGATTAATAGCAATACTTATCCCACTCATTACAACATCGTTTGTTAAGAAAGAACTATCACTTTTAGTAACTTTAAAGTCAATATTTGTAAATTCCTCATCACCATAAGAAAATCTTGTTCCTATCAGACAAGTTTCATCGTCAACTGCTTTTGTACTCATTATGATCATTTCACTATTATTTATGTATTTATACAAAATTTTAGCGCACAAACGCGCGAGATATACTTCATATTCTTTTAGAAACTCTTCTTTTTCTTTCTGAGTAGATAAATTCCAATATTTCCCTATTACAAATCGAGATATTTCTTTGAGGTTAACATTATTCTGAATGATCTTCCGAAGCTTTTCGTGTATATGTTCTAGATTTTTTCTGTTTCCTTTCATAGACGTGTTGTCTATTTGCTGCTTCATGGCAAGGACAAAAGTTTTGTGCCCTATACAACTCGCGTAAGCACTTGAGGAGATTACAATAAAAATGGTTAAGAGCTTAATAACATTCATAAGATATATTTATTAGCTATGATACTTAAAATGCAAAATTTAACAAAGGCAAAATAATGATCGCTAGCTTTAACATATCTATAGACATACTCTATATAAATAATCTATAATTAACTTAGGGGTCTGTGCTATGCGTTATGAGTTAAGTTAAATTTCCCGAGCGATAATTTCTGATCAAGGGGATCGCCTCTGTTAATTTCATTGAAATTAGTACGTGATGCCCACCTTAACTTTAGGTCTCAGGAATCTACTAAGACTGACGGTAGATACGGATCCCATTTCCATTACTCAGTTTTATGCTTCACCAATATAAAGAAAAAGGTATTTTTGTCTCTTCATCTCATGAAGTATTTCAAGTTGTAATTGATGTTGAGAAGTATCCTGATTTTGTTCCTTGGTGCAAAGCTGTTTATATAAAAGAAAAAACTGATAGCCAAATGATTGTGGATCTCCTTGCGACTTTTCATGGTATTAAAGAAAGTTACACATCAGAAGTGACCTACCTTGCTCCAAATGGAACAAATGAAAGTTGGATAAAAGCTGTGTCATCAAATGGAATATTTAAGCATTTGTACAACGAATGGAAATTCACTCCTATGAGCAAAAATAAAACTATGGTAGAGTTCTATATAGAGTTTGAATTTAAATCCAATTTGTTTTCCACTTTATTAAACTCGGTGTATAAATATGCACAAAATAAAATAATTACTGCATTTAAAGACAGAGTAGAAAGCCTTGCTAAACAAAAGTTATCTTGACATCATTTATATAAATGCATAAATTCTTTAATAAGTTAAGTGTTTCCATTGTAATGATTTTTAGATTATTGTTCTTACTTATTTTTATAAGTGTTAGTTCTTATGCAACTATTGAACAAAACTTACCCAACACTCAAAAAACTGATGAAATAACGCCAAAAGAACTACTGTCGCTATTGCCTGATGATAAATTATTAGGAGATCGAAAAGCACCAATTTTAATGATAGAATACGCCTCGCTCACTTGTTATCACTGTTCTCTTTTTCATAAGAAAGTTTTTCCTAAAATCAAAGAGAAGTACATAGATACAGGTAAGATGTTATACATATTCCGTCATTTTCCTCTAGATTACAGAGGATTAAAAGCTGCAATGCTAAGTTATTGCTATGAAAAAGAAGAAGACTATTTTAATTTTAACAAAGCTGTGTTTAACGCAATAGACTCGTGGAACTACTCTAATTTTAGTGATTTAACTATACTACAAAAAATTGCTGCACTAAGCAATTTGAAGCAAGATGTATTTAACCAATGCATTAATGATAAAAAGATGATGGACAAAATTATAAATGATAAATCACTTGCAATTAATAAACTTGATATCACAGCTACTCCTGTATTCATCATCAAGCTTAACGATGACAAATCATACGTAGAAAATGGTAAAATCAAACATGAAGGATATAGAGACCTGGAATACTTCACTAATGTAATAGATGAGTCATATGGAAAAGCTATAGTGAAGTAATAACACTGTAGCTTACCATATAAAAACCCTATGCTGAATCAGTATTTTTTGATACTGTTTGTTGCTTTTTACGCTCAAACTCTCTCTTTTTACTGTGCCAAGTATAATAATACATGGCAATTTTATTCTCTATTAATACTATCGTTCCATCATAAAATTGGACCATATCCATAACTTTTTTCTGAGCTTCGTTAAAGCGTTCTTTGTACTTCTCGCGATAAGCTGGATTGTGCAGTAATTTTACTCCTTCATTATTATTAGATTTCTTGCTTAACGTTTCAACTTCGTTAGCAATGTTATAAGACATATAACCCCCTCTAATTGATTATAAAAATTACATTTTAAGAGAGATGTAAATAAACGATCCCTTAATTCTAGTATAGCAATTGATTGTTATACTAGTTAACCATAGTAAAATATATAATAATCTTTGTCACTTAAAATTTTACTTTATAAAATAACAACTTAAAATAAAAAATTTTATTATTCTTAACTCTATTGTTATCTTTATAAATCTTATATAGATTAAACCTCCTTAGTTTATATTATAAAACTTAATGCGTCATAACTTTAGCAGAAAATCGTTGTACATAAGAAACTTATTTGCAAAAGAGTATAAAAAAATAGAAGAACATTGTACTCTTGATAAGAAACAACGCATTCAAATCACTCCCGAAGAAGGAAAATTATTAAATTTATTTATCAAAATCCATAAAGTTAAAAGTATAGTTGAAATTGGCACGTTATATGGTTATTCATCAATTTGTATGGTAAAAGCTTTACCGAAAGATGGTCATATATATACAATAGAAAATAATTCTCAGCATTACGAAATAGCAAAAAAAAATTTTAGTATCTTTAATCTGAGTAACAAAATTTCTTTAATAGAAGGCAATGCATTGGAAAAGCTTGATGAATTGTCAGCAAAAGCACCTTTTGATATGATATTCATTGATGCTGATAAAGTTAGTTATCCTAAATATTTAGATTGGGCAGATTCATACATTAAACAAGATGGGCTGATTGTTGCAGATAATACTCTATTGTTTAATACAGTATTCTTGAAATCTCCTCCAAAAGAAGTATCAGAAAAGTCATGGCATGCTATGAGAGAGTTTAACGATAGATTGTCAAATGAAAAGAAATATTTCTCCATATTGATTCCTACTGACGAAGGAATGACTGTAGCTTTAAAACTAACGTAAGTTAAAAATCAAGGTCAGCGTAATGTCTAGGGGGAGTTAAGCCAAAAACTCTCTCTAATAATATTTCGCGAAAACAAGGCCTTGATTTAACAATGGAGTACCATTCTTTTAAAATCTTACTTTTTTCCCATGGAAAACTACTTACATAATCCATTACGGAAATATGCGATGCTAAAGCAATATCAGCCAAAGTGAACTTATCAGTTGCAAGCCAAACGTTCTTGTTAATTAAGTGTTCGATGTATTCCATATGGCAAGGCAGGTTATGCTGAGCTGCATGAAGAAATCTAGAGTCAGGGCTGCGGTTAGTAATTACTTTTTCATTCATAATATACTTAGTAACTTCATTGTAAAATTTGTTGTCGAACCAATTGATTAGAGCGCGTATTTTAGACTTAATAATAGTGGATGAACCAAGTAATTTGACGTCGCTATTGTAAGTCTCTTCTATATATTCACAAATGGCATTACTATCCGCTATTACAAAGTTATTATCTATTAATACTGGTACCTGTCCGGTTGGATTAATCTTCATGAATTCATTTCGCTTCTCCCATGGATTTTCATATACAAAATCACAACTCAGCTTTTTTTCCTTGAGAAGAGCTCTAACTTTTCGTGAAAACGGACAAAGAGGAAAATGATATAAAATCATAATATTCCTCTTTTGTTATTCCAATACCTATATGTTGTAATTCCAGTGTGTGACACTATCTTTTTTCTCTGGATCCAAGTTGTAATGACAAGAGAAGAGTATTTTAGGTAACAGTTGTTTACTCCAAAGTAATGTTGCAAGAGATCTAACATATAAATTATTAAGGTTAATATAGGATATACCTTGCTAAATAAAAAAAAAAGTATAATATTTTATAAGGTATGCAGGCAAAAACTCTGTAACTTGGGTCAGATCAGAAATGAAGCAGCCATATCAGAACTTTTTTGGGTTGCATACCTATTTCATTGTTTGTTTTATTCGAGGCTATGAACATAGCATTAAAACATCGTCCTAGTAGCTTTAAAGATCTAGTAGGTCAAGATATATTAGTACGTGTATTAGAAAATGCTTTTATTTTAAACAAAATCCCACAGTCTATACTGCTCTCTGGTAGTAGTGGAGTTGGTAAAACCACCACTGCAAGGATAATAGCTTTATGTTTGAATTGTTCCCTGGGGCCAATTTTTGAACCTTGCGGATCATGTAAAAATTGTCTAGCAATAAAAAATTCAAGCCATCCAGATGTAATTGAAATTGATGCAGCAAGTCACACTAGCATCGACGATATTAAAGTAATCCTGGGAGATATTTGCTATTCACCTATAAGCTCTAAATTCAAAGTTTACATTATAGATGAAGTACACATGTTATCCAGCAGTGCATTTAACGCATTACTTAAAACCCTAGAAGAGCCACCATCTAGTGTAAAATTCATTTTAGCAACTACAGAAATAAAAAAGATACCAATAACTATTATTGCACGTTGTCAAAGATTTGATTTACACAACATTCCTGTAGCTAAAATAGTAGAACGTTTAAATGATGTTGCACAAAAAGAGAGTTATTCCATTGAAAAGGGAGCATTAGAATTAATTGCACGACACTCTGGAAATTCAATGCGTAACGCCTTATCTTTGATGAATCAAGCAGTGCTATATAGCAAAGATGGTGCAATATCCACTAAAAATGTGATAGACATACTTGGCCTAGTGGATAAAGATATTATATTCGATCTATTAGGAGCAATATTAGAAGGTGATTTACAGAAAGCTCTATCAGTGTTTGACAAGGCGATAAAAACAGCAAACCCACTTAGTATTTTTGAAGGTCTATTGCAAACAATTCAGTTAGTATGCCGTTTTTTGATTACAAAAGAAATTGATAATGCAGTTACAGAGTATGAAAAGAACAGGATAAAAGATTTAAGTATAAAGAAGTCTTTAATATTTTTTTCGAGATTGTGGAAGGTGTTGCTTAAAGGTATTCAAGATATAAAAACTTCAACATACAACGATGTTGCTGCTGAAATGATGCTAATTAGTCTTTGCTATCTCTCTGATCTGCCTTCTCCGGAACAGGTGATCAAAAAAATCCTTTCACAAAATGTAGAGCAAGGAAATAGACAGGGCAGACCTATTGCACCTTCCCCCTCTGTCATCCCAGTAGCTGACTATTCGGATCCAAAAAAATGTGTGGAAAACCCCCACTCTGTCATCCCAGTGCGTGACACTGGGATCCATGTGGAAAATAAACAACAAAATTACGATTTTGATAAGATTTTGCAACTATTAAGGCGGAGTAACCAAAATTATCTTTACAAGCAACTATGTAATAATCTACAGTTAATAGATTGTAAACCTGGATATTTAAAATTAAAAGCTGTATCTAAGTTGGATAGTAATTTTTGCAATGATTTAAAAAATCACTTAAATCAGGTGATTCAGCAGGAGTGGGTTATTACAGTTGATACGGGTTATATAAACAGGGAAGTGAGTAATTTAAATTATGCACCTGCAGTTAAGGATATACTTGATACATTTAAAGGTGCAAAAGTAGTTAATATAGAAAATAAGGAGTAAGTTGTGGATTTTAGTCAAATAATGAAACAAGCGCAAGAGATGCAAAAAAAGCTTGCAGAAGCTCAAGAAAAATATGTTGGAAAAGAGTTTCAAGGTATTTCTGGTGGTGGTAAAGTTTCTGTATTAGTGGAAGTGATAAAAATAGGTAGCTATAAAGCTAAAAAGGTAAATATAGACTTAGAGCTTATGAGAAATGAAGAAAAAGATATAGTAGAAGATTTAGTGACAGCAGCGTTTAATGATGCCATTAAAAAAGCAGAAGAAGATATGGCAAATGCAACCTCTGATCTTGCAGGTATGATGGGGTTACCACCTGGATTTAAACTTCCTTTTTAAATTTACTACTGAAGTTTGCCTTAATGCAGTAACTAAGTGTTTTCCTTTTATACTAGTACTCCCATGAAGTACATTCACATTACTGCATGAATATGCAGCAATTCATAATGATGAATGCAGATCAGAAGATAAAAAGACATTAGTGAAATAGGTGTCAGAAGATCAAGAGTAAAAAAAGTAGAGTAACTCTATTTATTAATTAATAAAATCTTTGTATTTTCCTAAAAGTTAGTTAAGATACAGAAGGTTTTGTGTTATTAAGTTAGTACTTGACTTAACTTTAGTTATTATTTAGACTACTAAAGTGGAATTTTAATTTTTTTAACGAGGGCAATTATGCATTATAAAAAGTTTTTTTCGGCAGCTGCTTTAGTGACGTTGCTAAGCCTATCAAACTCTGCTTTTTCATCAGACCCTATTGGTCCAATAAGTGATGAAGAAACTAGCTACTATGTTCGTTTGCAATACAACGGTGAGTTTGTACCTTTTAAAACAAAGATTACTGGCATTGAATATAAAACAGGAAGCGACGTTCATCATGATCCTTTAAAAGCATCTTTTATGGCTGGTGGTGGTGCATTTGGTTATAAAATGGACGATATCAGGGTTGATGTTGAGGGACTTTACTCACAGTTAAACAAAAACGACGTTAGTGGTGCAATGTTTACTCCAACAACTGTTGCAAACAGTGTGGCAGCATTTTCAGGATTGGTTAACGTTTATTACGATATAGCGATTGAAGATATGCCTATCACTCCATACGTTGGTGTTGGTGTTGGTGCAGCATATATCAGTAATCCTTCAGCAGCTAGTGAAGTTAAAGATCAAAAAGGATTTGGTTTTGCTTATCAAGCAAAAGCTGGTGTTAGTTATGATGTAACTCCAGAAATCAAGCTTTATGCTGGTGCTCGTTATTTTGGTTCTTATGGTGCTAGTTTTAATAAAGAAAAAGTATCAGATACTAAAGAGATAAACGTCCTTTACAGCGCTGTTGGTGCGGAAGCTGGAGTAGCATTTAATTTCTAGTCTATCGTTGTCTTATTATCCCAGTGGGTTTTCCTTGTCATTCAAGTAGCATGACACTGGGATCTAGAAAAAAGAAATGTGAATTCCAGTGTTTAAACACTGGAATAACACACTGTTTACTTTAAATTATATAGCCTATCATCACACATTAGTAATTTTAATTCTACATTCAGGTAGTTCTTGTTGAAGTTTAATGTTGCTAAGATCTTAATTAGATATAAAGTTATGCTTTTTTTAATTAAAGCTTGAATTTTTCACTGAAAATCAATATATTATATACATGGAGTTTTAATTTAAGTTATTATGTTGACCCCAGTAGCGAATTTATCTGTTAATAGTAGCACTAATCTCATGCAATATATTGCTGAAGTGCGAAAATTTCCTATGCTTTCCCAAGAAGAGGAAGTGCGATTAGCAAAAAATTGGCAAGAATACCAGGATATTTCTTCTGCTCACAGGTTGATTACTAGCCATTTGAATTTGGTAGTAAAAATTGCAATGAAATTTAAGAATTACGGGCTATTGTTGATGGACCTGGTCATGGAAGGAAATATGGGTTTAATGCATGCAGTGAAAAAGTTCAATCCCGATTTAGGGTTTCGTTTTTCAACTTATGCAATGTGGTGGATTGAAGCTTCAATGAAAGACTTTATATTAAAATCTTGGTCGCTTGTAAAAATAGGTACAACGCAAGCACAAAGGAGATTGTTTTTCAGTTTACGTAAAATAAAAAAAAGAATTTTACAGTATACGAACAGAGAAACTTTGAGTAACGAAGAAATAAAAGCAATATCAAACGAGCTTTCTGTATCTGAAGAAGATGTTGTACAAATGAACTATCGTTTGGCTTGTAAGGATCAGTCGTTAAATAATTGTATAAAAATAGGTGATGGCTCTAAAAAGGAGTTACAAGATATGATTCCGTGTAATTTAGTCAGTCAAGAAGTAGCTTACCAGAATCATGAAGAAAAGGCATTAAAAGAAACAATTTTAAACAATGCACTGGCAAGTCTTAACGAAAGATCACGAGACATTTTCATTAGCAGATATTTGTCTGAGAATACTCGGACTTTGGATAAGCTTAGCAAAAAATATTGTGTTTCAAGAGAAAGAATAAGACAGCTGGCTGAGCAAGCGATGAGTAAGGTAAAACAATACATAAAATCAGAGAGTTTGAAACTTGGGTTACATGCGTAGTCTTTTCGTACTTCTAATATTTCTCTCAGCAGGTGCTCTTGCATCGGTTAATAACGTACAACTGAGCAAAAAATATAAAGATTGGTTTGTGTATACTGCATTGGAAGATGGTGAAAAAGTGTGTTACATTGTATCTCATCCTAAGAAAAAAAGTGAACATTATACAGCCGATCGCAAGCCGTATGTAATGGTCAGTTACGTTGATAAAAAAGCAGATGAGGTAAGCGTCACTTCTGGCTTTCAGTATAATAATGAGCCTGTAGTTCTCAATATCGATAAAAAAATTAAATATCAATTGCCAATAATACAAGGAAGTCTTGCGTGGACAGACGATACAAAAATGGACCAAGATTTGATTCTAAAAATGAAGCAGGGATTATCAATGGTAGTTAATGGAAAAGTAAAAACAGCAAATGTTGATGATACTTATTCCTTGCTTGGCTTTCAAAAAGCATATCAAAAAATGCATGACTTATGTCATACAAGATAAACTACTGTAGTAGAATATCAATATAATATAAGATAGGCTATTTTGCCTTTCAGACAAAAATATGGATACCACTTTACATAGGATATGAATATCATTTAAAATATATTTTTGAGAATTAATATGTCAGAAATTGCAGATATAGGAATCAAAGAACAAAGTTCTGTGTGTGAACAAATGCGTTTCAGTGTAAGTCGTGCAAGCCTTTTAAATACGCTATCCAGAGTAAGTGGAGTGGTTGAGAGGCGTAACGCAATAGATGTTTTGTCTTGTATAAATATCAAAGCACAATATGGTAGCATAAAACTGAAGGCTACTGATCTTGATATTTCAGTATTTGCCTCACTTGTTGCAGATGTATCAACAGAAGGAGAAGTGAAAATCTCAGCACATACTTTACATGACATAGTGAAAAAGTTGCCAACTGATTTGGATGTCAATTTCGAAATGAATAATCAAGGAAAATTATTGATATCCTGTGGAAATGCAAATTTTTCTTTACCGAATGTAGTTTCAAATAGCTTTCCTGTCCTTGAAGAAGATGATCATCAATATGATTTCACTATACTAAGTGCAGATTTGGTAGATTTATTGACTAAAACGAAATTTGCTGTTTCACTAGATGATACAAGGTATAATTTAAATGGGATATATATACATACAGATGAGAAATTTCTGTACTGTGTTGCAACTGATGGCCACCGTTTATCACGTATAAAAAGGCCCAAACCTGAAAATATCAATGGCAAATTTGGTGTGATCATTCCACGTAAAACTATTATGGAATTATTGAAAGTGTTGGGTGATTGTAATGAGGTTAATATAAAACTTTCAGATAGAAAAATCAAATTCACATGCGGTGAGTATATTCTAATATCAAAATTGATAGATGGGACTTTTCCAGATTACAAAGCCGTTATTCCAACGTTTCAAGATAAACAAATGATTGTTGAGAGTAGTAAGCTTTCTAGTGTTATAGACCGAGTTTCCGTTGTTGTATCTGATAAAGTAAAATCAATTAAATTTTCATTGCAAGAGAATTTATTAACTCTACATTCAAATTCCCAAGAGTGCAGTGATGCAACTGAATCTATAGAGGTGGATTACGATGGAGCTCTTCTGGAAGTAGGATTTAATTCTCGTTATTTGCTTGATGTTTTATCCTGTATAAAAAATAAGTGTAAATTTAGCTTATCAGATGGTAATAGTGCTACAATTATCACTGATGAAGATGATCCAAGTGCACTATATATAGTGATGCCAATGAGGACTTAAGCTAGTAATCTATCTTTACTAAGTATAAGCCGTAAGGCGGTGCAGTGATTCCAGCGGCGTTTCTTTTAAATTGACTTAATATATTTAACATTTCTTGTGGATTAGTTCTATTTTTTCCAAATTCAACTAAAGTGCCAACAATAATTCTCACTTGGTTATGTAAAAAGGAAATCGCAGATATTTTGATGTATATGTGACTTCCATTTTGTACTATATCAATATCATCGATTGTTCTGACCGGATTTGTAGCTTGACAATCTTTTGAGCGGAAGCTTGAAAGATTATGTTTTCCAAGCAGGTGTCTAGCAGCTTCACGCATGATGTTTACGTCAAGTGGGTTAAATACTTGCCACACATAACCGATTTCCAGAGCTGCAGGAGCGTAGCGATTAATTATTCTATATTCATAATATCTTTTTTTTGCTGAGAAGCGGGCATGAAATGCATCACCTACAACTTCTGCACCAAGCACAACTATAGGAATCGCTTTTAAGTGATAGTTTATTCCATTTCTTATTTTGTAAAGCTCAAATTGCCTTTCCATATTGAAATGAGCAACTTGCCCTAAAGCATGAACCCCTGTGTCAGTTCTGCCACCACAATGCAAAGAGACTCTCTCGCCACTGAAATTAAATATAGCGTTTTCTATGGTTTCCTGAATTGAGTTAGCAGAGTGTTGTTGCTTTTGCCAGCCAGAGAAACCACTACCATTGTATTCTATCGTTATTTTGTATCGCACTACAAAGTCTATCTAATTTAGGTAACTAACGTTCTTCGTTATTAAAAAACCCTTGGCAGATTGGTTGCGTTCAATTACCATGGAGACTATACAAGTTAATAAATGATCCATGGCACATAATCCAGAAGAAAGAAATAATGATAAGCAAAAAGCACTAGATAATGCAATAAGTCAAATTGAAAAAGCATTCGGTAAAGGTGCAATAATGAAGCTGAAGCAAAACCCTGTTGAAAAAATAGACACAATATCTACAGGGTCGATTGCACTTGATTCGGCTCTGGGTGTTGGGGGACTGCCAAAAGGACGTATAATTGAGATATTTGGCCCTGAGAGTTCTGGCAAAACTACTCTTGCTTTGCATGTAATTGCTGAAGCACAGAAAAAAGGAGGTTTATGTGCATTTATCGATGCGGAGCACGCACTGGATGTTATATATGCTCGTAAACTTGGAGTAAGCACCGATGATTTGGTGATTTCACAACCAGACACTGGCGAACAAGCGTTGCATATTGTTGAATATTTAGTATGTTCTGGTGCAGTTGATGTAATAGTTGTTGACTCTGTTGCAGCACTAACTCCAAGAGCTGAAATTGAAGGGGATATGGGGGATCAGCACATGGGGTTGCAAGCAAGACTTCTAAGTCATGGGCTACGAAAGCTCACCTCTGCAGTTTCAAAAGCAAACTGTATATTGATATTTATCAACCAAATTCGTATGAAAATAGGAGTAGTATATGGAAATCCTGAAACTACCACCGGTGGAAATGCATTAAAATTCTATACTTCTATAAGACTTGATATAAGAAAAGTTGGTACAATAAAGGATAAAGAGAATATTACGGGTAATGAAACGAGAGTTAAAGTTGTAAAAAATAAAGTTGCTCCTCCATTTAGAGAAGCAAAATTTGATATAATGTACAATGAAGGTATATCAAAACTTGGGGAAATAATAGATATAGGAGCAAAACTTGGTGTGCTTGAAAAAGCGGGTGCTTATTATTCATATAACAATACGCGTCTTGGCCAAGGAAAGGAAAATGTAAAAAGCTATCTCAAGGCAAACAAAGAAGTTGCAAATGAAATAGAAACGAAAATCAGAGATTTATTTAAAAATCACGATGATTCTATCACAATAGAAGAGGGGTGCGAACAGCTTTTAGAAGAATCAGTGTTCTAACCTAGAGCAGCAGAGTAGCAAAATAAGATAGGTAAAAACATAGTAACAAATGGTGTCATGAAAGTAGATGATACTAAAGAGGCTATTTGAATAGAAAGAAATGGGTGTCATGCCAGTGCCCAGACACTGGCATCCAGTTAAATTTACGGAGTATACAGTGTCAATTATTTGAATGACAGGGTTTTGATACATGATCAGAATTCCTAGATCCCAGTGTCAGCTACTCGGATGACATTATGGAAGCTGGAACGACAAGAAAAGAAGCACTAGTTTCAATATAGCCATACATCTGAACAGATACAATCCAGATACTTGTATTGGACAGTATTCGCTTGCTATACACTCCCAACTGAGCTTATAAAAGCTGTGTTATCTCCTTGTAGCATTAAGTGTATATTTTTTGCTATTTTTTCTACTAAGGGGATAACATTATCAAAATTTTCAAACTTTGATAACACATAATCTGCTAAGCTCTTCTGATCTTCAGGCCTGTCTACTCCAAATCTCAAACGCCAATAATCGTTGCCAATAAAGCTATCTATAGACTTAAGTCCATTATGTCCAGCAGAGCTACCACCCTTTTTTACTTTTATTCTTCCAAATTTCAAGTCAGCGTCATCATGTATGATAACAATATTATCTAGGGATAATTTGTAAAAATTTTTTATTTTTGCAATAGGAATACCTGAATTATTCATAAACGAATAAGGTTTTATCAATATGACTTTATTATTATTAATCATGCTGGAGGTTATCAAGTAATCGGCTTTCTTAGAAAATGACTGAAAATTCCAATACTTGCAAATTACATCAATAACTATGAAGCCAATATTATGGTGAGTTAATTCATATTTACTACCAGGATTACCAAGCCCAGCTATTAAATGCACTACTCCTCTGTTTCTGCTTTAGGTTCTTCAACATCACTATCAGCAGCAGAAATTGTCACAATGGTAAAATTTTCTTCCTCATGAGCTACAAACTTAACACCTTCTGGTAATTTTACATCATTGATATGTATAGATTGACCAATCATTTTGCCAGATAAGTCAATTTCTATGGCTTGAGGTATTTTCTCAGGAGAGCATTTGACAGTAATAGAACGACACAAAACATTAAGCACTCCACCTAACTTGATCCCTGGAGCTTTACTTTCATTCACAAATGATAGAGGTATGTCTATTTTAATTTCGCTGCCTTTATCAACAAATTGAAAATCAACATGTTGCACAGTATCCTTTACTACATGCAATTGGATATCGCGAACAAGAGCATATTCCTTTTTGCCCGAAATATTCAGCTCTATCAAATGTGCAGAAAGAGAGCCTGATTTATATTGCTTCGTGAATTCCTTTGCAGACAATGTTAAATTTATATTATCATGCCCTTTACCATATATAACTGCAGGTATACTTCCCTTCTCCCTCAGAGCCTGCATCGCTTTCTTTTTTTTTACATCACGTAACTCTGCATTAATTGTTACCATTTCTTGCTGTGCCATCGATTACTCCTATTCAGCTAATCCTTTTTATATAATTTAATAATATAACATAAAAATATTTATTTCAAACTTCATTCTTTCACAGTAGTTTTTTGTGAAAAAATTTGTTTAGATGTATATTTAAGATTACGTAGTAAGAGCTATGAGTATTGACGATAAAGTAGTTTTGAAGATTTATAAGCCAACAAAAACTGCAACACAATCTGGTTTAGGTAATACAAAATTCTGGCACCTAAAAATTGAGCCTTGTTCTTACTATATTGAACCTTTGATGGGGTGGGTTGGCTCAAAAGACCCAAAAAAACAGATTGTATTAAAGTTTGATTCTCTTGAAAAAGCAGTATCTTACGCAAAGAAACACAGCACAAAGTACACAATTGAAATACCAAAAGATGTTAAAAGGCTGCCAAAATCTTATGCGAATAATTTCGTATCAAAGTAAGTTTTATCGTAGTGTGTTTATCTAAAAGCCTAAATTTAAGAACATATCTTGAAAGGACTTAAGTGGTTAAGCATATATTAAAGAGTCCTTGAAGTAAGGAGAGCACGCTCATACGTCAAGCAAACAACGTTTACCTAGAATCTGTGACATTAGCAGCTTTCTTGCCCCGTTTTCAGTAAACAGTGATTTTGTAATTCTTCTATATATTAGAAAAATTTTTATTTTAATTAGCATTAAACCATAGGCGCCTATTGGTTTTTAGCTAAAGTAAAGGTCAAGTATCTGGAATTCTGGACATAAAATCCTCCTGTGTAAAAAAGATTAGAAAAAAAGTGCAGCGCACATACGACAGAAATTAAGCACACTTACATGCTCTGAAGAATACGCCTTTTGATTAAAAATTTGACTGAAAAGTCTGCAGACAAAGATAGATTTTGAGCTCTTAAAATATCTCTAACTGTAATTATAATCAGATTTAAAATATATGGAAGCAATTTTTTACGTTAGCTATTTAAAATTAGGCCTCTTACATAACTATATTAAAGCAATACTAAAGAAAAACATAAATATTGAAATAAACAGAAGGTCCTCATGATAACCTTTGTATAGCTCTGAGTTTTGCTGAACGCGCACGTGGATTTACATTTATCTCTTCCGCACTTGCTTTCATCACTTTTTTGTTTAAAAGGGAGAATGTCTTGGTAGATCCTGGTTCACACAAATCTTTAAAAAGGGTTTTAACTATACGGTCTTCTAGAGAGTGAAAGGTAACTACAATTAATTTGCCGTTTTCACTTAAAATCTCAGATGCAGCTTTAATACCCTTTTCAAGCTCTCCTAGCTCATCGTTTACCCATATTCTGATCGCCTGAAATGTCCTAGTTGCAGGATCAATCTTGCTTTTTCCACGAAACACTACAGAACGTACAATATCTGCAAGTTCAAATGTAGTTTTGATAGTTTTCTTCTTCCGCGCATTTACTATCGCTCTTGCGATTCTACGAGAATGACGCTCACCTCCGTAATTGTATATAGTGTTTGCAATCTCTTCTTCACGTAAAGCGTTAACAAACGTTGAGGCATTTATATGAGAAGAATTATCCATGCTCATGTTAAGTGGACCATCACGTAGAAATGAGAATCCTCTATCTCCATTATCAAGCTGCATAGATGAAACTCCAACGTCGAAAACTATTCCATTGATACCTTTAATATTATTACTATCTAATAAATTTTTAATATTACTAAATTTCTCAATAAATAGATTTATTCTATCAGGGTATTTAACGTTCAGATCATCATAAAATTTGGTAACTGTTTCATCCCTATCAATTGCATATACTTTGCAATCGGCGGATTCCAATATTGCTTTGCTATATCCTCCAGCTCCAAACGTGGCATCCACATATATACCACCACTGTGTGGTGACAATTGCAGTAGCATCTCTTTTAACAAAACTGAAATATGTGTCATATCAAGAGACTTTGTGCACTTAAACTAAAATAACTTTCTCGCCAAAAAATATATGGAAATATATAGGTATAGTATAAGAATATTTAAATATAATCAACAACATAAAAATTTAATAAGATAATATTATTAATATAACATTTACATAATTCATGTTTGAAAAAGTAAGTAATATTACTATAATATCAAACAAATTATGGCAGATGTTATGCAGCAAATAACAAAAGTGATACTATCGAGTTTGGTCTGCAACACTTTATTGTGGTATGACCATATGCTTTTTAGCCATCTAATAAGCATAATCGGAGATGTGTTTTTCCCGTCAGACGACAAATCAGTCAGCATACTTAAAGCTTTTGGAGTGTTTGCAGTAGGTTTCTTAATAAGACCAATTGGTGCTGCTATATTTGGCCACATTGGAGATAAATATGGAAGAAGGATTGCTCTCTTTCTCTCTATTATATTGATTACTCTATCAACTGTACTCATTGCCTTTGTTCCAGGGTATCAAAAAATTGGAGTACTAGCATCAATACTGGTGGTATGTTTAAGATTATTGCAGGGTATATCTCTTGGAGGAGAGGCAGGAAACGCACCATTTTTAATAGAACATGCTCCTAAGAATAAGAGAGGATTCTTTGGCAGTATTGAAGTATTAAGCGCAATTCTTGGCTCAATATTAAGTCTTGTAGCAGTACTGATATGTAAAAAAGTATCTGATTTTGAATCTTGGGGATGGAGATTGCCTTTTGTTTTCAGTTTTGTAATGGGATTAATTAGCATATATATGAGGTATATACTTGATGAAAGTCCAGAGTATAAAAAACAGGAAAAGCCATATGAATTGCCATTAAAGGAATTGTTAAATGGCTATAAAAAATCTTTTTTAATATCAGTGGGAGTTGATGTAGTTGAAAATGCATCTCTTTACATATATTTAGTGTTTTTCAATGTGCTTGCATCAACAATAAATACTCAATTTAATCACACAGTAGAGATATTGAATCAGGTTGCACTTGGAGTATTGACCATACTATTTGCAATACTTTCTGATAAGATAGGAAGAGAGAAAGTCATGAAATTTGCATTTGTTATTTTTATAGTAGTAAGTTATCCAGTTTTTTCAATGATACTAAGTGGTCTCACCATAATGGCACACGTTCTTTTTATAATTCCAATAGCTGCTTCGCTTGGTCCTGTTAGCGCGTTTATGTGTGAATTATTCCCAACAAGGGTACGATACAGTGGATTTGGTTTATCAAGAAATATAGCTTCGGGATTTTTTGGTGGCCTTGCACCATTTATATGCACAACTATTATCAAAGTTACAGGACAAGGAACTTTAGCAAGTTTTTACATGATTTTCTGTGCACTAATTGGGTTAGTTGCTATATCACAAGTTAAGAGTTAGATTTTCTCAAGTGTTTAAAAAATCTAATCATAAGGTGGAAAATGCCAATTTTTAGGTGATAGTGTAAATATTTCAACTCCATCTTTTGTGACTCCAAGCGTATGCTCAAATTGTGCAGAAAGTGAAAGATCACGTGTTGTCACTGTCCAGCCATCTAGCTTGCTGAGCAGAGTTTCATATTTTCCAGCATTAATCATTGGCTCTATTGTAAAAAACATTCCTTCTTTTAAGACAAGATCCTCATCTTTATCATAAAAATGTACGACATTTGGTGGAGCATGAAAAACCTTTCCTATACCATGTCCACAATAATTGCGTACGATAGAATATCCAAAATCTTCAATATATTTTTCTATAGCAAGCCCTATTTCATTTAATTTATTGCCTGGCTTGACTTGTTTTATTGATTCCATTAGCGCATTATAAGTAGCATTACACAAACGCTTTGCTTTTATTGAGGGTTTACCAGCCCAAAACATGCGACTTGTATCACCATACCAGCCATTTAAAATCACTGTAACGTCAATATTTAAAATATCTCCATCTTTAAGAGGTTTATCATCAGGAATACCATGACATACAACAGCATTTTTTGAAGTGCAAATTGATTTCGGATATCCCTTATAATTCAGTGGTGCTGGAATTGCACCTGCATTGATTATAAAATCATGACATAGATCATTTAATTCATTAGTTGTTACGCCTACTTTGACGTATGGTGCAACGAAATCAAGGGTTTCAGCTGCAAGCCTGCCAGCTTTACGCATAAAGTCAAAATCTTCTTGTGAATGTATAGTTATGTTCATATTTTCCATTTCTCATTATAGTTCACATCTTGCATAGTAGATGATGTAATTACACTGCTTGACACATAGTTGTACAAACATTGAAGCTTTGAATGCAAAAGTACAAAAAATGGTGTTATTCGAGTACCTTTTTTCTCTGTCATCCCAGTGTGTGACACTGGGATCCAGCCTATTTTATCTTTCATCATGAACACTGTATGCTCCTAAAATCTGCTATTCATTGAATGATTTTCAAAGATTTTTATACCTAGATCCCAGTGTCATGCACTGGGATGACAAGAAGAAGGTTACTTGGATTGTTGCAAGAAGAAAATACTGCACGGCGACCAACAACGTTTGTACAATCGTATGCTTGACACAGGTTTTTTGGTGAAATTTCATCATACAAATCCTTTCATTTTTCTATTACTCGTTCAATCAGCTTCATTTTCTCTTCCATCTCTTAAAAAATTTTCCTCTAGCAAAAGTAAGTCCAATAGATCCAAGTGTCAAGCTACTTGGATGACAGAAGGAAATGAAAGCTACCTAAGCTGATCTCATAAATTAATAATCAATATAGATACGATTCTCAAAACCACCTCTCTCTTGTTTTTTAGAAATACGCTTTTCTTCAATTTGCTCTATTGATAGTCCATTTTCTTTGCTTAGTGTATGTATGACCTCAAATAAATCAGCCTTTGTTTCCTCTAAAAGCTTATCTTTGAGGCATTCAGCGCACTCATCTTTTTCCATCACCATGTCATAAACAATCATTATTTGGTAAAATCAAACCGTAACTTTCGATTTAACCCAATGGTACAATTTACTTATTTTACCATCATGACCGAGCATTCCAGAATTATTTTTATAAAAAGTGTCAATTATTAGCTTTATAGAGCCTAAAGCAGCAGAAAATACAGGATTTTTGTCGTATTCACCATCAAGACCGCTACAAGACTCAGGGCATCCGATACGGACTTGTTTGTTGAATATGTAGCTTGCAATTTCTTTCATGCTTGTGAGTTGACTGGTTCCACCTGTGATCACTACTTTATTAATTGGATCTTTTTGTTCTTGAAATTGTTCTCTTATCAGCTCAAGTATTTCCTCAATCCTTGGTCTTATGATGTTAACAAGTTCAGACTTAAACACTTGAGTTGGTTCATCGCTTTCATTACTTTGCACTACAATACATTCATTCTCATCTATTGAAGTTACAATAGTGCTACCGTATAGTATTTTTATGCGTTCAGCATGCTCTATACTTGTGCATAGTCCATAAGCTATATCTCGGGTAATGTGAATGCCACCAATTGGAATACTGCTTGTGTACACAAGTTTTCCTCTCTTAAAAATTCCAATTGCAGTGCATCCACCTCCTATGTCAACAACGGCAGTTCCCAGCTCTTTTTCATCTTCACTTAGACAGGCAAGGCCTGCAGAATATGAAGAAGCAACACAACCAGCCATACTTATCCCACTATTATTAGTTATACAATTTTCGATATTGGTAAGCGCTGGACGCGAAGCAGTGACAACATTAACATCAGCAGATAATCTTTTTCCATATAATCCACTGACCTCCTTTATGTCAGTCATATCATCTAAGTGATATTTAAGTGGTATATTGTGAATTATAACATTTTCTTCGATATATTTCTCAAATGTCTGAAAGACTATACGTTTTATATCTCGATCTGAAATTTCGTGATTAGCTGCAATTATTTCGTTATGTACGTGAAAAGATGAGATTCCACATCCAGCTACATTAACATATATCTGATCTATAGTCTCTTCTGATACTTGCTCAGCTAAACCTACAGTTGATGAAATAGAATAACTTGCATGCTTTGCGTCAGTTATTGATCCACCACTTATACCCTCTGCACTTTTATAACCCGTTCCTATTATTTTATAGCTGAAATTGCTATTGATCTTAACGATGAGGCAGATAATTTTTGTTGTACCTACGTCTAAAACAGCAAAAACATTCTGCTTTGGTTTTGTTATTACTGCAGAGTACATTAGTTGACCTTATTACACAATTTCATTTAAATTGTAGCTTCCTTGAATGAATTTATATTTCTATCATAAATGTAGCAACATTTTAATATACCTAGACAAAAAGAAAAATAAAACACAGAATTACAATTTTTATGTCTAAGTTACCAATTGTAATTGCCCCTGACGAAAGATTAACTACACGCGCCAGTGAAGTAACAAATATAAACGATAAAACTGAAGAATTAGTAAACGACATGTTCGAAACTATGTACGACGCAGATGGTCTTGGCCTTGCTGCGGTGCAAGTTGGAGTACTAAAGAGAGTGTTTGTTATGGATGTTCAGCGAGAGGACATGGAAGATAGACCTTCAGGATATGAATTAACTGGTAAATTTTATATGATTAATCCTGAAATTACAGAATTATCTGATGAGCAAGTCATTATGAGCGAAGGATGTCTTTCAATTCCGGAGCAAAGCCATGAAATCAAGCGTCCAAAATATTTAACTGTAAAATATAAAAATTTAAATAATGAAGAACAGACGCTAAGAGCTAGTGGTTGGCTTGCAAGATGTATTCAGCATGAATTGGATCACTTAAATGGTATATTATACATTAGACATTTGTCTAAGTTGAAATATGATATGGCTATGAGAAGGGCACAAAAGGTTAAAAAGAACTATGAGTAATGAAGATCTAGAATTGTTGAAGTTCTATCATGAAGTGGGAGTTGATTGCACACTAATCGAAAGTGAAGAGGAAAAAAAAGTGGAAAACGAGAGAGCTGTACAATCTTCCATCATCGAGGTAAAAAAAGAACAACAAACCATGTTTCCAAGTGACTGGATCATTGAAGCAAGGAAACTTGCAAGTGAATGTAGTAGTGTAGATGAACTAAGAAGTGCAGTTAAGTCATTTGAGGGTTGTGAAATAAAAAAAACTGCAACTAATACTGTTTTTTCCGATGGTAATCCAAATGCAAAAATCATGCTTATTGGTGAAGCACCAGGAGCAAATGAAGACTTTAAAGGCATACCATTTTGTGGTGCAAGTGGAATGCTGCTCGATAAGATGCTTGGTGCAATTAGTCTGGACCGCACTAAGGTGTATATAAGCAATGCGGTATTTTGGCGTCCACCAGGTAATAGAAAACCAACTGATCTAGAGCTTGATATGTGCAGACCATTTGTTGAGAAGCATATTGCTCTTGTTTTACCGCAGATTCTGATTTTTGTTGGAGGAATCGCATGTTATAGCCTTCTTGATAACACAAAGACTATATCGAACTTGCGTGGCAGATTTCATACTTATACTAACCAATATTTATCTCATTCAATTACTACAGCCGCTATATTTCATCCAGCCTATCTACTTCGTCAACCAGCACAAAAACGCTTAGCTTGGGAAGATTTGAAGAAGATTAGGGAATATCTTGATAATACCAATAACCACACGGATGTTTAGCTTACTACTCGTTATCATCTTAGTACCGGCTAATTGCATTAAATATTGAAAATTTACTAAACAGAGAAAAAGGCAAAAGAAAATCTATCAGCTACTAACCTATTTTTTTAATTGGCGTTTTTCATTGTGTTAAATGCTTTGATAAGCGCATTTTAGCTTATGTGGGTAAAAGTTTTATAAAGACATAGAGTGCACATAGTGCAAAAAATTAAACATCAAGTATATTGAGCTTTTTGTCGTTTTATCTGCACATACTGAAGATAAATAACATAGTTTCACCCTTATTTTAAGGAGAATGGCGGAGTTCGTCAAGTAACTCTTGCCGTTGTTATAGCTACTTGAGTTCCTGTAATCACAATGTTAGTGCAATGTACACATGGAATTTTATTTACTCTATAATATGTTGGTTTATAGTAGTACTAATGCAGAAATAAATGGAGGAGACATTGGAAAGCAATATAAAAAAATTGAAAGGAAATTTTTTAGAACAAGCAATTAGAGTAAATCATGCTGGCGAATATGGAGCCATTTGCATTTATTCTGGTCAAAAATTTATTCTTAAAAAATCTTCTATAATTGACAAAATAATTGAAATGGAGGAGCAGGAAAAAAAACATTTCCACTATTTTAATGAGAAAATCAAGGAGCAAAAAGTTCGTCCTACTGCTTTGCTGCCAGTTTGGCGTGTTTTAGGGGTGTCACTTGGTGTTATAACTGCGATAATGGGCAAAAAAGCTGCTATGGCTTGCACTGCTGCAGTTGAAGAGGTGATCGGAGAGCATTACAAGAAGCAAGTCTTACATTTAGAAGATGGGGAATTAAGAGAAACTATAAGTAAGTTTCGTGATGAGGAATTAGAACACAGAGATATTGCAATTCAGCACAATGCTGAAAGCGCACTTGGCTACAACGTTTTATCTTCGTTCATAAAAACAAGCTGCAAAGGTGCTATTTACCTCTCTAAATTGATTTAATCAATCACTATTTGACCACTACATTTACCTTTAGTTCTTGTGCTAATTGCTACCTTATAACCTCTGCTCAATTTAGTGCGTATGAATATTTATAATTAATTTCTTAATTCTTGTCTTGAAAAATACATTGATTTAATCCCCTACTAGAGTTTTCTTGTTGTTGTAAACATGTTTGCATAAGACTAGTAGATGGAACGTTCTTAATAGTCTGAGTTAACTCCTCAGGAATATTTTCACAACTCTTGCCCATAACTTCTAAAACACTTTTCCCCTGTATAAGACAATCCCCTCCAAAGCTTGATTTATTTTCTAATTTGCTAAACCTTGTTTTACTTTCCTCATCAATTTCTACTACCATTTTGTTACCATCTTTCCGTAGATAAATACTAATCTCTCCTAGGCTCTGTGGACAAAAAACAAAGAAGAGAAGAAAAAAGTGGTAGTTTAACC
>NODE_9_length_23720_cov_20.101078
AATTTTGTTGCGGCTCTTGTATGGCTTCTTTAAAATTTTGTCCACAGAGCCTAGTTAATTTTAAAATTATAATTTTTTATAGGAGTTAATATGAGTAATGAAAATACAGAAGAAAGAGAAAGCAACTCTAGAATAATAAATGACATAGAGGTCAAAATTAAGCCTAAATCTTTTGAAAGCAATAAGGAAAAGAATGTGTCGGTTGGTTATGTCCATAAAATTCTAGATAAACTAGTTAAAGATTTAAACGATACATTTGTTTCTAAATTGAATACTGTGTTGAAGGATGATCAAGAAAATATTGATCTATTGTTTAATGACATAAATAGGGTTGAAAATCTAATTGAGGATAATAGGGATGATATTAAATTTTTGAGAGAAAATCTTAATAACCTAAAAGAAAAAGTTGAAGAATTGAAAACAGGAACGATTAGTGATTACAACATAGATGAATGGGAAGCACCAACTTACTCTACTGATTTATTATAGTAGTTAAGAAAGTAGCAGTTTGCTAGCAGGCTGTTACTCTCTCTACATATCGTTTCAATACAGCTGAATTAGGGAATCTATTTTAAAACTTTCGGCATATAGTTCTCATCATGTTTTGCAAACACTGTATCTGCAAGAAAAGTACTATTATCAAATATTTTACCTTGCACAACAACACCACTTTTTTCTGAAAACATCGGTGGAAGTATTCCCTGGTATTTCACCACAACGCTTTTGTTAAAATCTGTCATTTGAAAAATCACTTCACTTTCGTTGCGTATCACGCTATTTTCAACAACCATTCCACCAACGCGGATTGACTTTTGGCTGTTTTTTAAGACTATGGCTTCACTTACTGTATAGAAAAATGAGATATTTTCTTTGAGCGTCGTTAAAATAAAAAAGACGATACAGCTTAAAAAGCAGAAAATTCCTGAAGTTATAAGTAATCGCTTATGTTTCTTCTTCATTGGTGCTTTTAAGACTTTCTAAGTTTTTTTTACTTTTTATATAGCAAGAAACAGTAAACATCAAATTTCCACCAATCAGTATGAAGCTAATAAGGTAAGCAAAAATTACATATGTATTCATAATGCATTATCAATAAATAACTCACCTGCATCAAAATAAATTAAGCTTCCATTCTTTTGCTGCAACACTAATTTACCACTTTTGTCTATATCAGCAAAAATTCCTTCATACAATTTGTCAGCTAACTTTACACTGATTTGCTCATTCATTTTGAATGCTTTTTTTAACCACATTTCTCTTATAGCATAAAACCCATCAAATAGCCATTGCTTTCTTAGCTTATTAAAATTTATTATTAATTCCTTTAGTAGATCTATGTTAGATACAGACTCATCGTAATTGCTAATGCACGTTGTTCCTGGAAGTGGTGCATGATTGACATTAATTCCAATTCCTATAATGAGCCAATTCGAATTGGACTTTCTTTCAAGCAATATTCCACTGATTTTTTTACTATCAACTAGGACATCATTTGGCCATTTATATTGAAGATTGAGACCGTTTATGAATAGATCTCTTGTCATCCCAGTGCTTTGACACTGGGATCCAGAAGAAAAAGTATGGATTCCAGTGTCACGCACTGGAATGACACCGCAGTGGGTTTGATTATTCAAGAAATTCAACGATAATAAAGTATTCCCTACAGCAAGAGCAGTAACAAAAGTCAATTCTGTTAATTTGCTGACATTCGTTTCTTGGTTAATTATCAAACTCGCATAAAAATTACCCTCTGGAGAAATCCAACTGTTTCCAGTGCGCCCTCTACCTTCTGTTTGTTTATCGGTAATAATAATAGTTTCATTAGATATCCCTTTCTCCATTAAATCTAATGCTTCTTTATTAGTACTTGAAACTTCTTTGTAGTGGTGAATACGAAAACCTTCAAGGATCACCTTGTCAGCCCTTTAGTTTAATGAGTGAGTAAAGATCTTCTGCGTATAAGAAAAGAACTAAGTTGATCACTGAAGCTACTGAAGTAATCATGAATAGACCCTTAGAATAAGCAACCTTATTACCACTAGCTTTATCGAAATAAATAACTTTTATGATATTTAAATAATAGTAGCATGATATCACACTCGCTATTACAAGGATCAAAGACAGGCTGATAAAGCCAGAATTTATTAAACTTTTGAATATAAAAAATTTGGCAATAAAACCTGCAAGTGGAGGTATTCCTGACATCGAGAGTAACAGTACAGAAAGATGAAATGCTACAATTGGGCGTTTCTTTCCTATACCAGATAAATTTGCAATGTCACAATCATCATCGTCAATTTGTACAAGATATGAGAATAGCCCTATGCTTGTGATGATATATATCACCAGATACATTAAGGCACTATCTGTTCCTGCTTGTGTAAAAATAGAAAGTGAAGCAAATATAAAACCAATGTGACCAATTGAACTGTAAGCAAGCAGTCTTTTTAAGTTTTGCTGACGCAAGGCCCCAAAAGCTGAGGTAAGTGCAGACAATGCTGAAACATATAAGAAAATAGGCTGAACATAACTTTTTACATTTACTAACTCTTCATTCATCAATCGAATTAAAAATGCTACAAGTGCAGCTTTTGGAGCCGTAGAAAAAAACGCAGTTACTATGGTAGGCGCACCTTGATAGACATCTGGAGCCCACATATGAAAAGGAACAATAGCAAGCTTGAAACACAAACCAATAAGGATAAAAACTAACCCAAAAACTATTCCATAAGTTATCTGATGGTTTTGCAGAAATGAACCGAGCTCAGAGAAATTGACTTGTCCTGTATATCCATAAAGCAGTGACATTCCATATAGCATAATGCAGGAAGATAGTGCACTAAGTGTAAAATATTTCACTCCTGCTTCACATGAATAAGCTGAATCTTTATTAAAGCTCGCAAGAACATACAAAGATATACTCATCAACTCAAAAGCTAAATAAAAAGAAATCAGGCTATTTGCTGAAACTAAGGTTATCATGCCAAACAGCGCAAAAAGAATCAGTATTGAAAATTCATATTTATAGTCATATTTTGATAAATTCAGCATCAAAAGTATTAAAATTCCTGTACTGAGAATTAACCCTTGAGCTGACCTGATGTATAAATTGAGTTTTAACAACGAATTAAAGAGAAAAATTTCATTATTTTCTGCCGAAATAATTAAAATAATCAAAGTTACCACTGTGCAGCCAAGTGCTAATAAGTTGATAGTTCGGCGGTTAAATGTAATTCCAAGCAGTAGCAACACTAATGAGGAGATAATAGAGAACGTTTCCGGCAATATCTGTATATAATTCATAGCGCATTATATTTTACTAACAAATTTGCCATACATGGCTTCAAATAATTCAGTGCAAGAGTTGGGTAAAATCCAAGCAAAATAACAAACACTGCAAGTAAAATTAAGACAGAAAATTCTATGCTATCCAAGTAATCATTTAATAATTTAGAATAGCTAACCCCCCATATTATTTGCTTACATAAATTCAGCATATAAACTGCGCTTAAAACAGTGCCAAGTGCGATAAACCCCGTAAAAAATCCTATGCTCTTAAACATTCCAACCATAGCCAAAAACTCGCCTATAAACCCAGATGTTCCGGGTAGCCCTATTGAAGCCATTGAAAATAAAATGAACATAAAACCAAATTTTGGCATTGTATTTACTATGCCAGAATACTTTGCAATTTCCAAAGTTCCAGTTCGAGTATATAACATTCCAACACACAAAAACAAAGCAGCAGAAATAAGGCCATGACTAATCATTTGAAATACGCTACCCAGCACTCCTTCCTCACAAAATGAAAAGAGGCCAGCGGTAACGATTCCCATATGTGCTATTGAAGAATAAGCTATTAACTTCTTTATATCATTTTGAGCAAACGCAACTAGAGAAGCATATATCACTGCAATAATGCTCAGCACAACAACAAAATTTGAAAAATACAAACTTGCCTGGGGAAGCATTGGAATAGAAAACCTTAAAAATCCATATCCCCCCATTTTAATAAGCAAGCCAGCTAAAATCACAGATCCAGAAGTTGGTGATTGCACATGCGCATCAGGAAGCCAAGTGTGAAATGGAAACATTGGAACTTTTATTGCAAAAGAAATAAAAAATGCAATCCACAGCAATGACTGCACTTCAAGATCAAGGCTTGGCACTAATGTAGCTAATTTTTGTATACTAAACGTTTCAAAAACACTATAGATGTATACCAACCCAAGTAGAAATAATAATGAGCCAGTTAATGTATAAAGAAACAACTTAAACGTTGCATATACCCTGTGTTTTCCTCCCCAAATGCCAATAATAAAGAACATTGGTATTAAAACAGCTTCAAAAAACACATAAAAGCTTATAGCATTCAGTGAAACGAAAAAACCTACTACAAAACTCTCAAGCAGTAGAAATAATGCTATATATGGCTTGAGGGTCGTATAACTCATTTTGCAATTATAGAGCATACAAATAACAAACAAGAAGGTCGTAAGTAGAAGGAAAAGCAACGATATTCCATCCACCCCTATTCCAATATCTCTTACTGGATAGCTGACAAACTGAAAGTCCGCATTGTTATAATCAAATTCTATACAAGCTACAATGCTAAGCAAGAATGGAAGTACAGCAAAAAATAGGGCAAGGAATCTTAGGTGTATAGATTGATGATTAATCCTGATCGAGGATAAAATCAACGCTCCTATCAGTGGAAGCAAGAATATACTAAGTAACAACACCTTCTATTTAATTCCAATAATATATAAAGCACCGATTATTAAAGTAACAAACATAATAAATGCATAATCAAATATATAACCAGTTTGTAACTTTATAGAACTTTTTGAACATTTATTAACCAACCTTACAACACCATTTGGTCCAAATGAATCAATAGCCTTAACATCAAACTTCCATAGAAGCCTAGATATAAACCTTATCGGTATAATTATAACAAACTCATACACCTCATCAAAGTACCATTTATTCTGCAGAAACTTAAGTAAAAATTTACTCTTAATTTGCCTAATTACTTGATATTGGTAAATTAGGTACGCAAGTGCTATTCCACTTAGGCTTGCCAAGGTTGGTAGTAATTTTATAAAGAAATTATGAACTCCATGCTCATCAATCACCATTAAACTTGATTTCCAAAACGCATTACTAGTTATGTTCAAAATATTTGCTCCCCACACTCCAGAAAATAGCGATCCAAAAGCAAGTATCAGTAATGGTATAAGCATAATCTTTGGTGCTTCATGTATATTAATTTTACTTTGTTTTTGGCTGTGGAATACAAGAAGCAATAATCTCCAAGAGTAGAATGCTGTAAAGAATGCAACAGTTAAGCTTACTACAAAAGCAAAATTGTCCGCACTGTAAGCGTGTTCAATGATTAAATCCTTTGAATAAAAACCTGCAAATGGAAATATTCCAGAAAGCGCAAGAGATCCGATCCACATGAGAGTGTAGGTGTAAGGAATTTTCTTCCAGCAATTTCCCATTTTCTGAATGTTTTGCTCATGATGCATTGCATGAATCACATTGCCAGCACCAAGAAATAGTAAGGCTTTAAAAAAAGCGTGGGTCATTAAATGAAAAATAGCAACATTATAGGCAGAAAGGCCACATGCCATGAACATATAACCAAGTTGGCTGCAGGTTGAATAAGCAATTATTTTTTTTATATCATTCTGAGTAATCGCAACGGTGGCTGCAAAAAAAGCAGTAAGTGCACCAACGATAACTATTAATTCTCGTGCCACATTTGATAACTCAAACAATGGAGAACATTTTGCTACTAAAAATATACCTGCTGTTACCATCGTTGCTGCGTGAATGAGTGCAGAAACAGGGGTTGGCCCTTCCATTGCATCGGGCAACCAAACATGTAAACCAAGCTGTGCAGATTTACCCATACAGCCAATAAAAAGTAATATGCATATTATATGAATTATTTTAAATTCACAGCAGAATGCCCTAATGTTCTGCGTGCCAAGAAGATCAGTTGTGTCAAAAACTTCAGTAAAATTTAAAGAGTGAAATGTATAATAAATAAGAAAGATTCCAATCAATAGTGCAAAGTCTCCTACCCTATTCACAACAAATGCTTTAATTGCTGCATTATTTGCAGAATATTTTTGGAACCAAAATCCTATGAGTAAATAAGAACACAGGCCAACCCCTTCCCAGCCAAAAAAAAGCTGCACGAAATTATCGCTTACAACCAGCACAATCATGCAAAACGTAAATAGCGATAGGTAAGAAAAAAACCTCGACTTCCCTTTGTCATGCTCCATATAACCGATAGAATAGAGGTGGACTACTAGTGAAACGGTGGTAATAACAATAAGCATTAAGGATGAGAGAGCATCCACACTAATTGCCCAATTTACTTTTAATACACTTAATGAAAATAGAGGAAACAAACTCAAGTGATAATTTTCAGAGAAGGTGAGAAAAACATACCAAGATAAAACTGCAGATATTCCAATCCCCGCCGTTGTAACTAACTGACTTTTTCTAAAAAGTGCTGCAAATAGCGAACCAAAGAGTGGCAAAAATACTATTAATTTCAGTATATCCATCATACTTTCATTCTTTCATTAAGTTCGCTTGTTCAACATCTATATTGCCACGACTTCTATAATATACAACCAATATTGCAAGCCCAACTCCTGACTCTGCTGCCGCAACAGTCAACACAAACATCACAAAAATTTGCCCAACTATATCATTCATAAAGGCAGAAAAAGCAACTAAATTGATGTTAATCGCCAGCAATAATATTTCTATTGATAACAGTATATTGATTATGCTCTTACGGTTGATGAAAATACCACACACTCCAATAGTGAACAAAATAGCAGCAACTATCAAAAAATGATTTAATCCTATTTCCATTCTACTCCTTTTCCAAATTTAGCCTTAACCAATTTTACAGATGAAGATTGTGTCAATTGCTTTAATACATTCTGTTTTTTAACTCCTTTTTTCTTGTCCTGCAAAGTAAGAGCAATTGCACCAACAATTGCAACAAGCAGCAGAATACCAGAAAGATGAAAAGCGTACATGTAGTCAGTGTAGAGCAAATTACCGATAGCTTTCACGTTATTGGCATTATAGTTTATAACATTACTTATATTCAGCGTTGAGCTGCGGATTACAAAACTGATAATCAGAAAAAACACAACACATAATATAGCACCGGGAGTGAAATGCTTCGCAAAACCCTGGCGCAACCTTATGTAGTCAATATCGAGCATCATAACTACAAAGAGGAACAACACTGCAACCGCACCGATGTATACTATCAGCACCATCATAGCGATGAATTCAGCTCCAAGGAGAATAAAAAGAACTGCAGAGTTAACGAAAGTGAAAATTAAAAATAACACTGCATGCACAGGATTCCTTACGCTAATTACACAAACAGCAGATAAGATGCTTAGAATTGCAAAAGAATAAAAGAAAAAAGGCATTGATACTTTAACTGCAACAATAGCTACTAACTTAAAGTAATTATTGCTGTAAAGTCAATATTATATTAAACGTTTGAAAACATTCTACTACAAGCTTCAGATCCATTTTAAATAGAGCATTTTCTCAGTAATGCAATAAACACTCTTGACGGTTTTAATTTATTAACTTATAGTATATGTATATTAATAGTTAGTGATGGCTCAAAATGTATAACATATTTGGTTACTTCAAAACTTGTGACAAGCAAAGTGAAAAATTAAATAGAGAGAGTTATCAATATACCACAAGAGATTATGTGACAATTTACTTCAATAATACACTAGCCAGTTTAGGCAGATCATGGAGAGAATTTAAAGAAAAAGCATATGATTTTATATATGATATTGGAGCTTGGTTGAAAGAAATATATGAAAATTTCACTGAACGACCTGAAATGCATAACTTCTATATTCCAGAAAAACTTCCTATTAAAGCTGAGGAAATGATGAAGGAACTGAATCATAAGTCTAAGCCATTTCAAACTCTACCTATTCATCCAACAAGCAGAAGTTTTGATGCCAATATCTCAAATCAAGTTATTGTTACTCAGCATACACTAATTACTCAAATAAGATAGATACAAATCCCTACGCTTAAATATGTAGTACTTGAATGAGTTGACTGTTATGTTCAATAAGACCTTTACAATATTTCGATCATAGGTTTAACTTTACGAAGTTATAATCTATAGTGCTGCAATGAACGATTATCTCTCGCTGCTAAATCCAGAACAACAATCAGCTGTAACTAACATAGATGGACCAATTTTAATACTGGCAGGAGCCGGAACGGGAAAAACAAGAACGATCACTTCAAGAATAGCGCACATAATTCGAAATGGCTACGCTTACTCCGATGAGATCTTAGCAGTTACATTCACGAACAAAGCAGCAAATGAAATGATATCAAGAGTGCTTGAACTTACGGGCACAAATATACCATGGCTTGGCACCTTCCACGCAATTGCAGCAAAAATTTTACGTCATCATGCTGAAATTGTGGGCTTAAATTCCAATTTCACAATCATTGGTGTGGATGATCAATTACAGGTAATAAAAAATATTATTAATGAAATAAGCCCTGATTACCTATCAGAAAAATGTAAGACCATTATGAATATCATCCAGCAGTGGAAAGAGAAGTGTTTATTGCCGTCTGAAGTGGAAGACGTTCAATCATTTGGGCCAGTTTACGTAACTGCACTCAAAGTCTATTACCAGTATCAGGAAAGGTTAAAATTCCTTAACTCTGTCGATTTTGGTGACTTATTGTTATATAACATACAACTTTTTAATAAAAAGACCGAGGTTCCGTCCTACTACCAAAACAAGTTTAAGTATGTCATGGTAGATGAGTATCAAGATACAAGTCGGATACAACGTCTTTGGCTAAAATACCTTGTAAAAGAGCATTCAAATATTTGCTGTGTAGGAGATGATGACCAGTCGATATATAGTTGGCGTGGTGCAGAAGTTGAAAATATTTTGAAGTTTTCTGATGATTTTAAAAATGCAAAAATCGTAAAATTAGAATATAACTACAGGTCAACATCACATATACTTGCAACTGCATCATATATTATCAATCACAATAAGACTCGATTGGAGAAAAAGTTGTGGACAACAAATATTGAAGGGGAAAAGGTAAATCTAATAAAATTGTGGGACGGAAAAGCTGAAGCAAGGTTTATAAGCGAACAGATATTAAAGCTCAATAAATACAGATTTAGTGACATTGCAGTGCTGGTTAGGGCCACCTTTCAGACTAGAGTTCTCGAAGAGTACTTTATAAAATATTCAATTCCCTACAAGATCATAAGCGGCGTAAAATTCTACGAACGTCAGGAAGTTAGAGATATAATCGCATATTTAAGACTCGTTACAAACAATAACGATGACTTAGCTTTTGAGAGAATCATAAATCGGCCAAAAAGAAGCATAGGAACTGCAACTCTCAAGAAGATATATACAACCGCTCAAGATCACAAAACCTCTTTTTTTGAAGCGACAAAAATACTAGTTGATAGTAATAAAGTGACTGAAAGAATCAAGTTCTCGCTAAGTGATTTTTTAAGTAAAATTAAAACTTGGGAAGAAATGGAAAGCGTTAAACCGCTTCACGAGTTTGTAAAAACTATAGCAAATCAATCAGGATATATTGAAATGCTTGAAGATGAAGGAGTAACAGGTTTAGCACGAATAGAAAATGTCAAAGAGCTCATTTCATCTTTGAAGAATTTTGACAACGCTACAACCTTCTTGGAGCACATAAGTTTAGTGATGGAAGTGGATAATATCAATAACGATGACACTGTATATGTTATGACTCTTCACGCAGCTAAAGGGCTCGAATTTCCGTGCGTGTTTTTACCTGGTTGGGAAGAAGGATTATTCCCTCATCAAAGATCTTTTGAAGATAAAAGTGGTAAAGCTTTAGAAGAAGAAAGGAGACTCGCATATGTCGGCATAACCAGAGCCAAAGAAAGGTTAATCATTTCATGTGCAGATAGAAGGGAAATTAATAATCAGTGGCAACCAATGAGCACTTCTCGATTTATTAAAGAACTGCCAAGAGAAAATGTTGAGGTGATAAAGAGTAGCGCCTACTGTTGAAGCTATAACTGCAGCCCTTACTACAAATACATCTGAATTACTTTAACTATATGTTTCTCCTGGCAAAAATTCTCTAATGGTCTTAAATAAGACTTCCAGTGAATGATTGTCAGACATGTTGTGCTCTGCTGATTTTATCAAGTATACTTCAACATCGGTTGATTTGACTTTTTCAGCTAAATTCAATGAAGTTTTGTAAGGAACATCTTTATCATTAATGCTATGCAGCAAGCGCACAGGACAGTTTATATCTATTGTTTCTTTATTTAAAAGAAGGTTCTTTCTGCCATCTTTGATCAAATTTTTAGTTATTTTGTATACACAGTGCTCTGAAGTAAAATCTATTACACCTTTAGAGACTAGCTCTTCTTTTTGCTTATCTGACAATTGCTTAAATATTAAATCTTCAGTGAAATCAGGAGCAGACGATATACCGATTAATGCTGCAATTTTTTCTGGAAATTGAAGTGCAGTGAGCAGCATCAGCCACCCCCCCATACTTGAGCCTATAATTATTTGTTTATCTCTAGTTAACTCGCTTATCACTTTAGCACAATTTTTTTGCCAGTCACTTATTGTATAATCAGTAAAATCACCACTTGAATTACCGTGACCAAAATAATCAAAGAGCACAAGTGCTATATCATTTTCCTGGCAAAATTTGTAAATGGCAGTTGCTTTACTCCCATCCATATTGGATGCAAAACCACCAAAAAAAACTATAGAAGCTTTCCTTCCTTGTAGCTTTCGATATGCTATGTGATCATTACTTCCATCAAGTAATTTACAATAATCCATACTACTTTGGCAAAGCAACCGGGCTATCACTCAGTTGACGCAAATAGCTAACTAGATCTGCAATTTCTTTTGGATTGGAAATGCCTGCAAATGCCATACGTGTACCTTTTATGTAGGCTTTTGGATTTCTTAAAAAAGCAAATAACTCTTCATACCCCCATTTCCCACCTTTTTCAAGTAGTGCTCTTGAGTAATTGAATGAATTGCCAAGATGAGTCTTTTCATTTCCAACTACGTTCCACAAATTTGGTCCTACTTTATTCATTCCACCTTTCTCAAAACTATGGCAAGCTATACATTTTTTTGCTGCTGATTTGCCTTTTTCAAAGCTAGCATTTTGCATGAGTTCCCCAATATCAAGTGCCACTTGTTCAATCTTTTGCTGAGGCTCATTGCTGGCTGCTACTATTGTTTGGTGTTCAATTTTATAATTCTCTGGGTTATAGAGCGTATCAACCACATTACTAACTATCATAATTATTAATCCAGAAAGTAAAATTGATGCTGCAATCTTATTAAGCTCCATAGTTAATTCTTATCAAGTAATGTTACTTAAATTATGCAAATATTTTCGCAAACAGCAAACAATTACCTTAATTTCACCAAAGATGGAAATTTCTACTACTTAGTTAATAGACCGCAATTCTGCTGATGAAGTAACTCGTGGTCCAGTTACATACTGATCTGGAATAATATATTCAAATAGATTTCCTGCAAACTTGTCTACAATGATTGCAACTGGAGCCACTGCTATATGCTCATTTGCTTGACCTAAGATTCAGGAGCATTTAAACTCAACTTTATACAGCACTAAAAATGATAGGAAATCTAAGCGGAATAGTTGATGAAGTGTGCAGCGATCACATAATCCTGAATGTGAATGATGTTGGCTATATAGTATATCTTTCAGCCAAAATTTTAAGTGCTTGTTCAATCGGAAGTAGAGTAAAATTACTTATCGACACTTATGCAAATAGCAGAGAAAACGTTGCTCAGCTATATGGCTTTATAAGTAAAGAAGAACAGCAGTGTCTGCGTTTATTAGTTAAAGTGAGCGGTGTTAGCTATAAAACCGCAATGTCAATTTTGAGCAAATTAACTCCAGAGCAGATGTTTTTGGCAATTATGAATGAGGATAAACTAGCACTTAAGGTGAGTGGACTTGGCCCGAAACTCATAAATCGAATTATTAATGAGCTGAATGGCAAAGTAAGTAAATTAGAGATAAATAACAATTATCTTCACTCAATTAGTGAAGATGCTCTTTCAGCTTTGATCAATCTTGGATATGAAAGAACAAAAGCTTATGATACAATAAAAAAAATAGAAGATGAATCACCAAACTTGGACACTAAAGATATTATTCGTATGGCGCTTAAAACAATATGAAGTCAATATCATGTAGTAAGGAATACTCTGAAGATGTACGTAATTTAAATATCAGGCCTGAGCAACTTGATGATTTTGTCGGGCAAAAAGACTTAATACAAAATTTAAAAGTGTTTATAAATGCTGCACAGACGAGAGCTGAAGCTTTGGATCACGTATTGCTTTATGGTCCTCCAGGGCTTGGTAAAACAACTTTAGCACAAATTGTCTCTAAGGAGTTAAGGGTTAGCTTTCGTGCAACTTCTGGTCCATTGCTTAGTAAAGCTGGGGACTTAGCTGCAGTGCTCACTACTTTAAATGCAAAAGATGTTCTATTTATCGATGAGATCCATAGATTAAATCGTAGCATTGAGGAAGTTTTATATACTGCTATGGAAGATTTTTGCCTAGATATACTGGTAGGTGAGGGCCCATCTACCAGAACTTTAAGAATAGATTTACCACCATTTACACTGATTGGGGCAACAACACGGCTTGGACTGCTTTCTGCACCGCTGAGGGATCGTTTTGGTATTCCCCTGCATCTTGAGTTTTATTCTTTTGAGGAACTGATTGATATTATCAAAAGAGGTGCAAGAGTTCTTTGTGCTGAAATCGAAAAGGATGCTGTGCAGGAAATTGCCTGCCGCGCCCGTGGTACTCCAAGAATTGCTTTGAGATTACTCAGAAGAATAAGAGATTTTGTTGAAGTAAAAGATGATAAAAAAATTACCTGTGAAATTGCCGGTTCTGCACTATCAAAATTGGGTATAGATAAAATGGGACTAAATAAATTAGATATGGATTATCTGAGATTTTTGTTTAACACCTCAGGACCTGTTGGAATTGATACCATATCTATTGCACTATCTGAAGATGTTGGCAATATTGAAGAAACGGTAGAACCTTATTTAATCAAGGTCAGTTTCGTAAAGCGCACACCAAGAGGACGTGTTTTAACTGATCAAGCAAAGGAATATCTCAGTATCAATTCAATAGCATGCTAGTATTATAATCTATTTTTAGTGCGTTGTATAATATTACACTAAACATTATAATATTCTTTTATTATATGATTTGCAGGTGTTTTAGAGGCAAATAAGAAAGTCTTCTGTTATAGTGAATATGTTCTTGAAAAATTACGTAATATATGATAGGCTGCATATAGTATAAATGTAAAAATCTCAATAATTTATTGAGATTTTTTAAGATTAATATTTATTAAATACTTCATATTGTAAAATTGAGTTATTGTGTTTTATAGACTTAAGATAAAATGGTAAAAAGCTTTCTAAACAATTATAGAAACAGTAATTCAATTAATGGAGAAAAAGCAATGAAAAATTTTTTAATCAATAACAACGAAGAGGACGGTAGTTCAATCTTCATTAGTCGAATCAGGGAGCAAGATCTCTCTGCAGAGCAGAAGCTCAATGAATTAAAAGGATTCATGGAGGAGCTTGCTAGGAAAGCTGAGCTCAAGAGAATAGAGCTTGAGCGTCAGGCTGCGAGTTGCATTGATGAAACATTATCTCAAGTAGAGCTACAGATAAAAGATAATGAGGATTACTTTACTGATGATAATCAAGGGGTATTCGCAAATTTCTTTGAATCCCTCTTTAATCTTTTTGAAGTAAATGTAGATCCGAAAGTCTACAAAATGCTCAAGGAGAAGAAAGAGAAAAATCTGCTTTTTTCGATAATTAAGTTTTTGCGTGATAAGCTTAAGGAATTAGTTAAAAAGATCTTCAAAAAAGATTTAGATTTAAGTTGGGATAAAAGGCTAGACAAAGAGATAAAAGAATTGCAGGAGAAATTACTCAGTGGTGGGTTATCTCCGGAAGAGGAAATAGCAATACTCGAATGTTTGCAAGCGTTGCAAAATTTAAAATTGAAGCTGCAAACTTTTCTCGTGGGCTCAGTCATTGCAATGTTTGCAGAAATTTTTGCAGTTGATTTAGCAGCAGTAGTAGAGCAAGATGTAACTGAGGAAAAGAAAAACAAAAAAGCAGAATCAAAAGAAGTTTGTCAAGAAATAGAAACAAAAGTGAATGAAGTCGCACCAGTTCGCCTCTTTGATTTTTCATCTCAAGTTCCAATGCCAATCACTCTGAGTAAGCAAGAACGTACTATTTTACCAAAGCCTCTAGAAAAATTAGTAGACACTCTACCTAAATCTGTTATAAGTCACAAAAATAGTGAAGTACCAAAACTGGAAAAAATGAATAAAGAAAAGAAAGAAGCAAAAGAAGAGAAAGCTGAAAAACCAAAATTAGCTGTCTGTCCACCTGCTCCAGAGCAAAAGGAACACAGGAGAGTTAAAAGATACACATCGAAGGATGCTGATGGGAAGAAACTAAAAAGAAAAGAATCTTCTGATGGTAGTAAGCAAAAGTCTAATGCTGCTGTGGAATTACCAAGAGAATTAACTGATAGTGTAAGAGTTGAAAACCATGCTTCTTCAGTTAGCAAAGGAAGAGGTGTGTAAAGGTTCTCTCTCTTTTTGTCATTCCAGACTGGTTTTTATCTGGATTCCAGCATCAAGTGCTGGAATGACATGGCGGACAAGTAGCCCCTCTCTTGTCATCCAAGTAGCCCTTTTGATGTCATCCCAGTGCGTGACACTGGGATCCAGAGAACTTAGTTTAAAAGAGTTGTTATTTCAGTCTAGTTCTCTTCTGGATTCCAGCATCAAGTGCTGGAATGACATGGAGGACAAGTAGCCCCTCTCTTGTTATCCAAGTAGCCTATTTTCCTGTCATGCAAGTAGCCTCTCGTGTCATCCAAGTAGCCCTTTGATGTCATCCCAGTGCGTGACACTGGGATCCAGAAACTTAGTTTAAAAAAGTTGTTATTTCAGTCTAGGATCCATTTTTTCTTCTGGATTCCAGCATCAAGTGCTGGAATGACATAGCGGACAAGTAGCTCTCTCTCTTGTCATCCAAGTAGCTGACACTGGGATCCAGAAAACTTAATTTAAAAAGTTGTTATCCCAGCACTTCTTCTCTTGTCATCCAAGTAGCTGACACTGGAATCCAGAAATGTTGGATACAAAGGTAATGCTAAGTTGATGAGATTAGGAAAAGAGTGGATCCCAGTGTCAGCTACTGGGATGACGGAAGAAGAACCACTGGGATCTAGGAGTATGAAAATGGTGAACAAAATTTATGTAAAAAAACTGCTTGTGTTGATAATTGATTCTTAATATACTGATTACATAATATTTTAATTCAGAGGTTGATATGCATGGCAATAATGATCCAAATAAAAAAGTACCTGATTCAGGGAGAGTAAAGGTTGATCTGAGTAAAATAGATCCAAAGAAAATAGATGATTTTAGAGACATGATTAGACGTGAAGAGGAAAGAAAGAAAAATCAATCTAGTGGTCAGGGCATCAGTAGGAGTGGTAAGTAATTATGTTAATTTGATTGCGGGGGTGGCGTTATGCCTAATAAAAGTGAACTAAATCGAGAATTAGTAAAAGCGTTTAATAGTGTTCTTCTTTCTGATAATACTGCTATTACTAATCTTACTGTAGAAAAAAATCATGTTTTTCTTTCATTTGATAAAAATATGAATATTAATCAGCGCAAAGAGTACTTGAGCAATATGAGAGAGAGCATAGTAGAAAAGTTTTGTGGAGATGAGAGTGCTGCCAATGATCTTTTTTATACAAACTTTTTTCCTTTTGACTTTGATCAAGGAAAATGGACTACAGATAGTAGCAGGCATAGGTTTTCAGTGCCAATTGAAAAAGAGGTAGTTTGTAATCTAAAATATTTGCTAGCTAATGAACTTACACGATTCACAATAGAGAGTATTATAGACGATCATCCTGATGGTCCAGATTATGTGGAAGACAATGTATACGATGTGAGTTTTGACAGAAAATCTTATTTACACTGTAAAGGCTTTGATGATCGAGAATTAAAAAACTCTTTTGTCAGTTTATTCTCATCAAGAATGGAAAGTTATGAAAATAGTCCTAAAAGATTTAAGGATTTTTTAGAACAGCAGTATTTTCCAAAAGAGAAGAAGACTTATGTATATTTAAAGAAAGGCGTTTTTGATGATCTTAAGTTTGTTCAAGACATAGTAAGGCATAGAGTATCATTGATATGTCGTTGTTTTGATGCTCCAGAAGGCGAGACTAGAGTTGCTGACATGCTGAAATTTACGTTTGTTGCTTTGCTTCGTGAAGCAGGCATATCAGTTGATCGTATTGTCCGTGACTCTTACTTGAACAGTGACGAAGATTCAATTTTAATTCCTATTATAAGTAATAATAATGAGGAGGGATATTTAACAAGAGAAGAAGTGAATCACGTTAATAATATGTTTGGTATGGCTATATTAAATAGCTTTGAAGGTCAGACTTCACAGAAATCGCTATTGGGCAGTAAAGGAGTGTATGGAATAGATTTTGCTAACCCAGACATTTCTTACTGCGTGATGGATAAGATCACAGAGAGCTCTGTAATCAATGAGGATTATAAACTGTCCATTGATCCTGCGCGTGTGCGAGTTATGAAACCACAAACTCTTGCCCCTTCTGAAGAAATAGGGACGGATGGACCAAGTGCAGATACAAGTGCAGATAGTGGTTTTTGTGATTCACCTAAGAATTCAGTTGTAGGTAAATCACATACTGGAAACTCAAGCAAATTACTTAAGCCCGACTACTATGGTGAAGGTAAAGGTGGGGATGATGCTTCGGCTAAAGATAGTGGCTTTGGACCTTCTTCAGCACGATCTTCAGCACGATCTTCAGCACGATCAAAGCTTAAATTGTGTTCTGTAGAACAGTATGAATCAACTGATAAAAAGTCTTCCTGCTGTATTTTATAGCTAAAGAAAATTAGACTATTTGAGGACGAATTGTGAATGAAAGTTTATAGGCCAAGGTATAGCTGCCTTGGCCTATAAATCTTGGTTTCTTTATCGTTTATCATTTCATACCACTGGGCAACCCAACCAGTGGTTCTTGCAAGTGCAAAAATGGGTGTAAACATACTTGAAGGGATACCAATAGCATTCATTATTATACCTGAGTAAAAATCAACATTTGGATATAACTTACGTGTAATAAAATACTCATCCTTTAAAGCTATTTCTTCAAGTTTTTTTGCAATTTCAAGTAATTCATTGTTTTGCTCTAGTTTGCTTAAAATCTCATGACAAGCATCCTTTAATATAAGCGCGCGCGGATCATAGTTTTTATAAACACGATGTCCAAATCCCATTAGCTTAAATGGATCTTTATCATCTTTAGCTTTCTCAATGAATCTATCTACATCTCCACTTTGCTCTATCTCTTTTAGCATATTTATAACTGCCTCATTAGCTCCACCGTGTGCTGGACCCCAAAGTGTAGCAACTCCTGCAGACAGACTTGCAAATAGATTAGAACCAGCTGACCCTACCAATCTGACAGCTGCTGTAGAAGCATTCTGTTCATGATCAGCATGGAGAGTAAATATTTTATCCAGAGCTTTTACAAAAAGGGTATTATTAACAGCACTGCCAAATATCATATTTAAGAAATTCTCACTATAACTTAGTTTATTATTAGCATTTATGAATTCCTGATTGTTGATATGCCTATAAATCATTGCAATAATTGTGGAAACTTGCGCTATTGCAGAAATTCCAAAATCTAGGTCTTCACCATTGACATTGTTGCCATGCTTTTCATGATAAGATGCTGACAAACTTGCAAAACATGCAACTAAGATTGACATAGGGTGAGCAGTTTTTGGAAATGCTTTAATTACATTTGTAACTTGCTCTGATACTTTGGATGATTCTTGTATTTTGAGAAGAAATTTTTTGTGTTGCTCTGAACTGGGTAATTCACCATAGAGCAATAAATAAATCACAGCAGTAAAATTATTATTCTCTGCCAAATCAGCTATATTATGTCCCCTATATTTAAGAACTCCTTCATCTCCATCAATGAATGTAATTGTAGAAGAGCATGAAGCTGTAGAAACAAACCCTGGATCGTAAGTGAATAATCCTGTCATCTTATATAAATCCTTGATATTTAACACATCAGGACCTGTTGTTCCGCTTAATACAGGTAGCTCGATTTTTAATCCATTACTTAGTTCTAATAGCACTTTTTTATCCATCACTTAAGCTACTTAAATTTTATACAGAATATACAAACTGAGGAGTATATATTAATACAGTTAACTTTACATTAACCGTATTAAGCTGTCATCAATGCTTTTACTTTTGCATTTAAGCGACTTATTTTACGCGCAGCAGTATTCCTATGAATAACACCTTTATTTACACATCTGTGTAAATTGGATTCAGCATTCCGAAATGCCAAGACAACATTCTCTTTATCACCAGACTTGATTATATCAACCAATCTTCTAATAGCAGTACGAGTTTTGCTTTTTCGCATCTTATTTACTAAAGTACGCCTTGCTATTACCTTTATCATTTTTTTAGCACTCTTATGATTTGCCATATATTAATACCTGTACTTTTCTTTTAATTATAAAGTTTTTTTGTTAATTTGCAATATCAGTTTTTTCTACAATTAATCTACTACTTCTTTCTTCAATGATTTTTTCTAAACTTTGCAAGAATTCATTTTTGTTTAACCCAGGATATACGGGAGGTAATATTTCTATTACCGCCTTTCCGGGATTCTTTCTCAGAGAAAGTATGCTTTTTGGCCAAAACAAACCAGTGTTTAAAGCAATCGGTAACACAGGAACAGATAATACGCTATATAAAGCAGCGACACCTGGTTGATACTTTATATTTTGGTTTATAGTTGTTCTTGTGCCTTCAGGAAATATTATTATGCCTCTATTTTCTTTTATACGCATTTTTGCTAATTTCATGATATGACGCACAGAACTAATACCATCTGAGCGGTTAATAAAAATCATTTTTAATGCCATGAGATGCAAACCAATGAATGGAATCCATTTCAATTCACGTTTTAAAATAAAAACTGCTTTTCTAAATAGTAGTATAAAAATAAATGTTTCAAATGGAGATTGGTGTTTAGATGCAATTATAAAAGGTTGCTCAGGAATGTTTTCCATTCCCCTCACTTCATATTTAATGCCACATAATAAACGTAACATAAATAATACAACTCTCACCGAGCAAACGAGGAAAATGGTTATTACACACTCAGGAAAGAAAATTACAGGAAGAGTAATAAAAGTATAGAATGCTTCCCATAATATAAGGAATAAATTAAACAATAAACTTGCAATCACAAATACACGTAAACTTATTTGAATTTAACTTTACTACAAAATTAAAAGCAATAAGTTTAATTATTGATCATCTGAGTAATAGGATGAGAATCAGCTAATTTGTCCTTTAACTTTTCGTTAGCAATATGAGTATATATTTGTGTTGTAGAAAGATTAGTATGGCCAAGAATTTTTTGTATCAGCACAATATTTGCTCCGCTATTCAGTAGATGGGTAGCAAGAGAATGCCTAATCACATGTGGAGAGATTTTATTTTCATCAATATCGCACTTTCTTGCTAATTCCTTTATTAATTGACCAACTCTTTGCCTTGTAATTGGTTTATTAGGTTTATCACCTAGGAATAGCCAATCAGATTTTTTGTTGTTAGGGAGCAGATTGTCACGAATTGATAAATAATTTTTAAGACTTTGCAATGCTTGTTGATTAAAAAAGATTTGCCTTTCTCTGCCACTTTTTCCCTTTATTATTATATAGCCTTCTTTACCATTACTGTTTACTAAATGTGATACTTCACATAACTTCATATTGATTAGTTCAGAAACACGCATCCCGGAAGAGTAAAGGATATCTAAAATTGCACATAGCCTTTTACTGCTTATCTCTTTATTCGATCCGCTTGCTGATTTTTTTACTGTTTCCATGAGCAAAAATATTTCTTGAACACTTAAATACTTAGGCAAAGGACGGGAAACCTTTGGATTTCTTAATTCATTATCATTAGCCGGTGCTGGATTAAAATCTATTATTCCATCATTAAATAGGCACTTATAGAAATTTTTGATAGCAGATATTTTTCTTGATATAGAGCTAGTTTTATATTTCTTTTGTGTGCGTAAAAAGTTTACATAATCTTTAATATTAGCTTTACTTGCACCAACTAAGGTAGCGCTTCCTTCTAATAAAAATTTTTCAAGTTGGTGTAAATCTGAACGATAACTTTCCAAAGTATTTTGTGTAGAGGATTTTTCGGAAACCAAAGTATCTATGTAATACGTTATGTAAAGATCCTCTTTTTTATTTTGTGGTTGTTTATTTTTCATTATCAGCTCCTATGTTTATTTCTTTGACTATAATTTGATTGAAAATATTTTTTGTGTTTTTTATAAGAAAATATGAGATAAACAAAGCATTTATCAATAAAGTAAGTACTACAAACCTTTGTTTTAACCTTTTTTTTAAGTTTGATCTTATTTTTACCATATTTCAATTATAATTGAAAATCTATAAAAAACATCCTGTAAAGTAAGTTTTACTATCATATAAAATATCCCTTAGCTATGTCTGTTTATGCTTATTACATCATAGTACTTATTATAATTTTAACATAAAGAGATAGTGATTTCAACTTCATTATTGTATGGGTATGAATAAATTTTTAATATATATAACAAATGTCTTGCAGCAGAAGGAATCACTTGGGACTTATTTTTAATAAATTGTTAATAAAAGGAATGGTTACATTTGATCCTATGGATTCACTATCTATTTTTTCTATAATTTTATTAATGCTGTGAAAAGAACGTTCTATTCTTGCTAGAATATAATTAATTACCTTTAGATCAATTTTTAATTGTTTATCTGAAAATTGTTTTATTAGAATAATTCTTAATAACTCCTCGCTTGCAGGTAAAATTTTTATGCTGGTAGTTGACAATATTCGAGAGCTTAAATCTTGTAGTTTGAAGTTAAGCTTTTTTGGTGAAATCGAAGAAGTAATTAGCAGTCTCTTGTCATTTTCTTTCATGTAATTGTAGCAATGTAACAACATTGTCTCATCTTTAATGTTTTGTACATCTTCTAAAATAAACGCACTGCTGTACCTAATCTCGCTTACAAAGTTATTTACATCGATGAAAATTGCATCGTTTATTGATTGCCAAATATGAGCAAGGTGAGTTTTTCCAGAGCTCTTAGATCCACAAAGAATCAAACATTTCCAAGATAAATCATTAACTATCGAGTTATATACATGTTTGTTTTCTTCTAAGGTGATATAATTTTGCCAACAATAATCAATTTGATTATTGTTAAATAAATTTAATTGCATGTAAAGCCTCTCGCATTTCTACTATTTGATAATAGTTTTTGCATAAAAATTTACTTACATTTTTCAAATGTACCAGAGATCCTTTTTCTTTTTATTGTGAACTAAAAGGTTTGTTAGCCATTTTTATAAAGCTCACTTTCAAAATATTTATTGATTGTGTATTCTACTAATACACTGAATATTGCTATTATTGGTATAAAAAATAATATACCTATAGATCCAAAATATGAGGTACATATGACAACTCCCAAAATAATGATAGTTGGATGTATATGAACTTTTTTTCCTATTAATAAAGGAACTAATATGCTTGAGTCTATTAACTGTCCAATACTAAATAACAGCAAGACAGCAGCACTTTCAAACCATCCGCTAAATTGAGTAATGGCGCTCAAAAATCCGATAATAGTGTATAATAATGGCCCTATATAGGGTATAAATGTTAATGTTCCTGATAAAATTCCAATAGCTACAGAATGCTTCAGCCTGATTATGCTAAGGCCCATGGAGTAAAAGATCATCATGACTATACATACGTTTAACTGTCCCTTTAGGTAATTAGATATAATGAAATCTACTTTAGAAAAATAATCTGCAGCTTTTTTTCTGTAAGGGATGGGAATTAGTTTACTAGCTTTTTCTACAATTAAAGGCCAATCACGTAATACATACAAAAATACCACAAGCGTAATAGCTATTAATGATGCCATATAAATCAAGCTAAAGCTTGAACTTAACACTTGAATTATAAGGTTGCTGCCCATGTTAAGAGCATTGATAAAATAAGATATATAATCACTGTAATTTTCTACTAGATTTTTAGACAAGTGATCAAATAAACTATCTTCAGTTTTTATATTAAGAAATTCTAATACGGAAGGAATCACTTTAAGCTTTAATGAAGGCACCTTATTCACTAGGAAATTTAATATTAAAGTAATTTGAAAATATATAATAGGTAGAATAAATGTTATAATTAATATAAAAGCTATCAATAAGGCAAGTGTTATAAACACTACAGAACATGAACGCGGTATTCTATATTTTTCAAACTTTATTACTAGCGGATTAAATAAATATGCAACAAAACCGGATATTAGACACGGGACAATCATAGGACGCATCAAAAACAATACTCCTATTGTGAAAAGCAGTACGCAACAAATAGTTATATGACGTTTTTGCATGTGTTTAGAATAGTCAATTTATCAAAAAATATACAGCTTTTTGTAAATACTATCTATTTATTGTTTTATTAGGTATGAGATCAGCCAAATTTTTACTCAATTCCCAACTAGATAAAACTCCGTTATGTGGATCATCTGTAAAGCCTCTCAGATTAACGATCTTAATCGGATTTCTATTTAACAATAGATCATCTTCTACCGCCTTTGCCAATTGTGCAGGATATGGTATTAAGGTGTCTCTTTCATGATTAATAACCACTATTGGTATATTCTTGTTTTGCAGTTCTCGTATGTTGTTTACTATATCGAGATCTAAATTTAGGACCTTGAGCATTTTTTTCAATACACATGAGGGTAGTACGCTTAGAATTTTTGCTTGAGGAATTGGAAAATGCTTTATTGCGTTATGAAAAGAGCTGAAAGTGCTGGTAAAAATAACACCTCCAAGTTTAATATTTTTATCTGTAAAATATTTCAATACTTCTGATGCAATTGCTCCTCCAAAGGAATGGCCGAAAAGTATAATATTTTCAGGCTTTACACCTGTATCTATCAATTCATTGATTTTTTCTATCGAGGACTTAGATAAGCTTTGATTCTTATTTATAAACGGAATCATAAGTAGTGATAAAGATAAAAAAGTACAAGTCAAAGCTGCTAAGATGGCTTTGTTGTATAGCGATGTATAAGAAGTAGTGGAAGAAGAGATTTACGAGACAAATTTAAAAATAGGCATACCGATATCAGTAAATTTGTTAATCAAGTAGCATTTTAAGAGCATCTCTTGAGAACGGTTTATCTCAGATTTATTCTTAAAACTTAATCCAAATGTTTTTTTGAGTCTAAAGAAAAACTCTCAATACGTGACCGTATTCCATACCTTGTCTGCCTTTTCCATTGAGCTAAATTGCATGTTTTTCTTATAT
>NODE_10_length_22462_cov_19.944794
AATTTTGTTGCGGCTCTTGTATGGCTTCTTTAAAATTTTGTCCACAGAGCCTAGATACCTTGTAGGAAAGGGGGCTAATGTGAATGGACAGAACAAAGATGGCATGAGTCCTTTGCACTTTGCTGTCATACATGCTCACTTAGGTAGTGTTAAGTACCTTGTAGGGAAAGGAGCTGATATAAATCTACAGGACAAAGATAGTATGACTCCTTTATATTATGCTTTTACCATTACTACTGGCTGCTCAGATATTATTGACTACCTTACTAAGTATTCTTCTTTAGGGCAAGGTGTTAGTATGAAACCCGAACTCAAGAACCTTTTGCACAATCATGCTTCAGGTGTTATTCGCTGCCCTGAAGCACAATCCTTAGCTTTAGACTTAAGAATACAATTACATAAAAGATGCCATGAGAGATCTACATATTTCAGCAAATCTAAAAAAAGAAAATTAGAAAATATAAATGCAACATTTAAGGAAAATACATCAAATATACAACTGTTTCAAAGTAGTCAGAATCTACCATCAGACATATCAATGCAACGCGAAGATCTTTTTGACGGAACGGAAAATATGGTTAGTGTAACTAATGAGATGCCTATGTTTTCATTTAACAGTGTTGCTGTAGAACCTGTGAATAACGAGAATTTAAGAAGATAATTTTACAACAAGCTATCTAATTTTATGAGAGGAACATTCAAAAAAAACCCGAGAGATAAAATAATAAATTGATATAAAGAAAAGTTTGTACGAATCAAGCGGTAGTCCAACTGATCCCAAGAAAAATTCTTCTCACGCCTGCTGGTTTTGGTTGTTGGAAATAGTTAGGTCGTTTAATTTTTTATGTTATATTTTAATAAGTTAATTGCAATTCATTGCATAGAAAATTTTTAAATAGGGATTGACAAGTTTTAGAGATGGAGTATTTTATGAAAAGTATATTGAGCTATTAATTTTTTATGTATAGTAAATATGATAGTGAAAATATTTTTCTTTATGTTATTAGGTAGCTGTTTTATTTAGAAAAGGATATTTTTTCTTATTTGAGATTGAATACCTTACTTTTGCCTAATTAAATTAGATGGTTTTATATGGAGGGTTAAATGATTTCTGGTGATGATAATGAATTATTTGCTGCTGTACGTAGTGGAGATGCTAATCTAGTTGCAGATCTTCTCAATAAGGGGGCTAATGTTAATGCTAAGGACAATAATGGCAATACTCCTCTGCACTTAGCTGCTCTCGCAGATGAATTACGGATAGTAGAAAAGCTTATAGAGGGAGGGGCTGATGTTAATGCTAAGAACAATCATAGTGCTACTCCTCTGCACTGGGCTGCTCTTAACCAGAACTGCAGTATAGTAGAAAAGCTTATAGAGAAAGGGGCTAATGTTAATGAGAAGAATAAATACAATAATATCCCTCTGCACTACGCTGCAGGTTATGGTAGCTTAAGTGTAATAGAAAAGCTTATAGAGAAAGGGGCTGATATTAATGCTAAGAACAATAATGGCAATACTCCTCTGCACTTGTCTACTAAAAATAGTCACTTAGATGTATTAGAAAAGCTTATAGAGAAAGGGGCCGATGTTAATGAAAGAAATAAATATGGTAATATCCCTTTACACTGGGCTGCAAGTTATGGTAGGTTAAGTATAGTAGAAGAGCTTATAGAGAAAGGAGCTGATATTAATACTAAGAACAATAATGGCAATACTCCTTTGCATTGGGCTGTTAAAAGTAGTCATTTAGAAGTAGCTGAATTTCTTATAAGTAAGAATGCTGACATTAACACTAAAAATAAAGATGATTGGACACCTTTGCACTCTGCAGCTGCTCGTGGCAACTTGAATGTAGTTGAGCTCATTCTTAAAAAAGGGGATGATGTTGATGCTATAGGGGCTTTAACCGTGGCAAATACGCTTAATGAAGAAAATAGCTTAGAAATACGAAACCTTCTAGAAGAAAGAATAAGAAGAAATGAAGAAATCACCCAACATCTTAATTTACAAGAAGAAAGCAGCTCCCTATCAACACGTTTCCATAATCGCCGCAGTATTGAACAAGAAGATGAAAATTCGTTGCAAAATGATAAGATAGGTCCTAATAAAATAGGAGTTACAAGCGGAACAAGTAAGCCATCTTCATTTATCAATATTTTTGCTTACACTACAGTAGATACTGTTAAAGGTGTTTTTCAGTTTATTTCTTCTCCTTTTAAGGCAGCCATAGGTATGCAACCTTCTAAAGCTATTACAGTCCAAGGTATTGATACAGATGGTATACTTCTTTTATTAGGTGTATTTATAAGCAAAATCACAGGTCAGAAATACATTTCTACAGTAAATCAGTCTATGTGTTCACTAGAAGCACAGGGCTATGCATTAAATATTATAGAGGAATTTGAGAAAGTAGTAGAGCAAGCTGCATTAAAAAGTGGGATATCAATACATCGGTTAAATATTGATTGTGTAGAAATGCAGAAAGAGGTTACTGCAAAAATCACGGGTGGTAAGTTTAATGAGATTTCAGGATTTTTAAACTCATATGTAGAGCAAGCATGCCACGATAGAGAAACAGGTAAGTTAAGTCCAAAGAAGTTTAACAAATTTATGGTTGTATTTAATAAGGAACTAGATTTAATAGTAAATCAATCAATGCAACAGATATTATACAATAGAGATAATACATTAGAAGTTGAAGAACAGCAAATAAACTTAGAGCCTCAAAGTTGTTTAAGTAATACTTTTGTTCAAGGTCATTTAATTCAGGATAAGGTTAAATTAATTTTTTAATCTCATCTACCGAAAGGCCAGTGATTTCAGTGATAACATCTATAGAGACACCGGCCTTTATTTTGTATGCATTCAAGCAATACGTGACTATTACTCCACCTAAAAAATAATTTACACTGTCTTTCATAGAGGAAAACCTTTTGCTCTACTGACAAATACCTCTCATTATGTATCGTATAGCATTAATAATTGTTCTGATTTTGTGCTTTCTTGGCCACACCCTGTGCAACTCTTGGCTCAAGAAATTTCCATTCTTTGTCACTTACATCACCTGGGTATATTTTTTACTGATCCTATCATATTATCTTCCTGATTTCCTTTCAAGATATGTTCTAAAAAGTAGAATCTGTTCAGCAGGGTGACAAAATAAGATAGAAAAGACAGCTATAGAAGTAAATGGTGTCATCCCAATATAATGCTTTCTCTGTCATTCCAGTGTCAAGCACTGGAATGACACCATTTTTGCTTCGGTATTTACACATTAGCCATGCATCTGAACGGATACAAAAGTAGAATTTACAATTCTATCTAAAAGGATACCGAAAAAGAGCAGGAGTCCTATCTGGGAATTATTTTTAAATATGGACATGCATTGATTAGAATCGTCTGGATTAAAATTTTTGTATTGGTGGTGAAATATGAATCCTATGGCAAGTAAAGCAATATAAAAGATGTTATTTAATGATGATAGTATGCCAGCGTACAACCATGCCATTAAGGATATTAAATAAAATCTTTTCAACCAAGATTTTGTTGTATTGCCAAAATATAATGCAGTAGATTTCATTCCTAATTTCTCATCATCTTTTTTATCTTGATGAGCGTATATAGTATCATAACTAAGCGTCCAAAAGACGCATCCTATATAAAATAGCAAAGATTCTATGCTAATCTGGTTTGTTATTGCTGCTGAACCCATGAGTGATCCCATGTTGAAAGTAAACCCTAAAAACAATTGTGGCCACCAAATGTAACGCTTTAGCAAGGGATAGATAACTATCATGCACATTGAAATTATTCCAAGTATAAAAGTAGTTTTATTGGTTAATAATAAGATTACCAGGGCAATAGACAGTAACAGTGAAAGTAAAGCCAAAGCCTGCTTTATGTTTAATGCACCACTTGCAAGTGGTCTGTATTTTGTTCGTTCAACATGTGCATCTATTTCTCTATCGAAGATATCATTGATTATGCACCCTGCGGGTCTCATTAAAAATGCACCTATAGTAAACAAAACAAGGAAAAAAAGAGCCTGATACGATAGAGAAGTTGAGGCTAAAAGAATGCCGCTTAAGCTAGAAAATAGCACAAGCCATAAACCTGTTAAACTGTGTATTCTCATTAATGAGAAATAATGGTTGAAATACATTAATTAAGTGTGATTATGTAATATTTTGCTTACATTGACAAAATTATCGAATGCTAAATCAGGCTTAAAAACTAACTCAGGTATAAATCGTAGATCAACATAACGCAATATAGATTTACGCATTGACCATGCAGATTGGTTCATTTCATTAATAACAGTGCTGATATCATCATTATCATTTTGGATGTTCAATGAAGATAACACAATATATACATCTGCTTTCTTCAAATCTTTGCTTAACTTTACATCAGATACCACTACTTTTTCATTAAGAATATTACCTTCCATTAAGACTTTTGATATTGCCCTATGTAATACCGATGCTACTTTTAGGTTTCTAATTTCTTTTTTCATATCCAGCTACTATAACGTCCTTTCTTCTTGTACTAATTGATAAGCTTCCAAAATGTCTCCAACTTTAATATCGATATTACCCTCTAGCGATATTCCGCATTCAAAGTTTACACCTACTTCTTTAACGTCATCTTTAAATCTACGTAGTGCTTTTAACTTTCCTTCATGTACCAATTTGCCGCCACGCACTACCTTAATTAAAGAATCTTTTCTTATAACTCCATCAGTGACATAACATCCAATTATATTACTGACTTTGGATGCATTAAATATTTGCCTTACAGATGTAGAACCAACACGAACCTCTCGTGTAACAGGCTTTAACATTTTAGTTAGATACATCCTCATGTCTTCAATAAGCTCATATATTATATTGTAAGTATGTATTTCTATACCTTTTTGTTTTGCTAATTCTCTTATTTTTGAATCCACTTTTACATTAAAAGCTAAAATTACTGCGCTTGATGCTTCTGCAAGCAGCACATCTGAATCTGTTACTCTTCCTACTGCTTTGTGTAGAATATTTAATTTCACTTGATCTTTACCAAGCTTATCAATTGAGCTTGATATTGCTTCAATAGAACCAGTGACATCGCACTTTAAAACTACAGATAGTTCTTCTGTTTCACTATCATTACGACTGAATATATCTAAATTATTGTCGTCTAAATCTTCTTGCTTTTTCTTAATTAATTCTAACCTGTATTCAACAATTTCACGAGCCTGCCTTTCAGAGTTTACAACAACAAATTTATCTCCAGCATTTGGTACACCGTTTAGACCAGTAACTTCAACTGGAGTAGAAGGTAGTGCCGCTTTTTCTCTTTGACCAAGGTGATTAACCATACTGCGTACTTTGCTGTATGTTGTACCAACTATCAATATGTCACCAATCTTTAATGTTCCTTCTTCAACTATTAATGTAGCTGATATTCCTTTAGCTTTATCTATTTTAGACTCTATTACCCATCCAAGTGCTCGACAACCCTCTATTCCTTCTAGCGTCATTAATTCAGCAATTAATAAAATTGCCTCTTCTAGTTTATCTAAGTTGATTTTCTTTTTTGCTGATACTGGCACAATTATAACATCACCACCAAGTTCTTCAGGGATAAGATCATACTGAGGCAAACTATTAATTATTTTTTCTACATCACCAGGTTGTGATTTATCAATTTTATTAATGGCAACTATAATAGAGACATTTGCTGCTTTTGCATGGTTGATTGCTTCAACTGTTTGTTTCATGATTCCATCATCAGCTGCAACTACTATTACAACTATATTAGTAATATTGGCACCACGTGCACGCATTGCAGTAAACGCTTCATGCCCTGGTGTATCAATGAAAGTAATTTTTTGCTTATTTTTTGTCGTTAATTGATAAGCACCTATATGTTGAGTGATGCCACCTGACTCTCTTTCTGCAACATTGGATTCACGAAATGCATCGAGCAATGAGGTTTTACCATGATCTACATGTCCCATAAAAGTAACGATAGGTGGTTTTAGTCTTTTAGGTAAGCTTTCCCTGTTGCTTATAAATAGTAAATTCTTTTCTTTATCAGCATCACTTACTCGTTTAGCCGTATGATTAAATTTTTTTGCTATTTCGCATGCTATATCTGGATCTACTAGATCATCTACTCTATAACTCTCCCCAACTTCTTCTTTGAGCATTTTTAGCACACTCTTGCTATTTTCTGCCATATAAATAGATAACTGCCTAATAGTTATTATATCTGGTATAACAACTTCTCTTGATATATTTTTACCTTTAGTAAACTTTGATTGTCTACTTCTTATACCAAATTTTTGCTTAAATACAGGGAGGTGTTCATTTCTTTCATCTATTGCCTGTGTAATGACTAGTTTAGAATGCTTAGAGTATATATCTTTACTAGCTTTAAGAGACTTGTTATCATTGTTCTCATATTCAGTGCTATCTTCTTTTTTTTCAACTGAGTTAGTACTACTTAAAACTTCCTTATTTATTTCTTTAGGTAAAGAGTCTGCCTCATTTTTATCTTCAACCTCTTTATTACTTTCTTCTTTTGTTATTTTCTCTTTTTCTTCTCTATGATTTTTTGCTTTTAGCAAAGTAGCATTCTGTACAGCATTAATGCGGGAAATTTGTTCTTTTTTAGTTAAAGAGCCTAATTTACTCTCGTCAAATAAACTATATTCTTCTGCAGAATGAATTTTTCTTCTTTTTTTTACTATTGTAGTACCAGCACTTTGACTAGCTAAAGAGTTTAAATTAATGTCTAATTTAAGCTTGCTTAAGCCCTGTAGGGTTAATTTTTTATTACTGATATCTTCATTATTCATATTGTTTTTATATTAATCCAAGCTTTTTACGTGCTTCTATGATTATTAAATCTGCTGTATCTTTTAGATTGTCTTTATTATTAGTTGAGGAAGAGAGTATGCTATAAAACTCATAATTTGATAAATCTGCTATGTCCTCTAAAGTTTTAATATTATGTTTACTAAGCGCAATTTTATTATCTATTGATAAGGTTAAGTTGATTACATCGTCTTCCATACCTAAATTTTTTAGCTCTTCTATTTTTCTATCATTCTCTGCTTTCAGGTAATTATTTGCTCTATTATGAAGTTCATTTGCAATATCTTCATTAAAGCCCTCTATTGAAGCAAGTTCCTTAATTGAAGTGTTAGATATATCTTCTACACTTGAAAAACCTTCTGTTACCAATAATTGGCCCATAATCTCTTCTAAGTTTAAAGCTTCAGCAAATAAAAATGAACATTGACTAAATTCTTTATTTCTTCTTTCTGATTCTTGCTGAGTGCTTAATATCTCAATTTTCCATCCAACAAGCTCTGAAGCTAATCTTACATTCTGACCCTTTTTTCCTATAGCTAAACTCAATTGATCTTCAGCAACTATTAACTCTATACAATTTTCATTTTCGTCAATAATGACCTTTGATACTTCTGCAGGAGTAATGGCTTTAATAACAAATTGACCCAAATCTGATGAGTAATGTATGACGTCGATTTTTTCACCGTTTAATTCGTGTATAATAGTTTTTATTCTATCTCCTTTAACTCCAACGCAAGCACCTACTGGATCGATATTCTTATCAGATGAAAAAACAGCAACTTTAGATCTTGAACCAGCGTCTCTAGCTATACCTTTAATTGTTATCAATCCATCAGCAACTTCTGGTACTTCTTGATTCAACAATGCCTCTAAAAAGCCTTCATGAGCCCTAGAAAGAATGATTTGACGTCCATCATCAGAGCGCTTAACAGCCTGTATGTAAGCTTTAACCTTATCGCCTTCACGAAATGACTCACCACCAATCAAGTTCCGTAAAGGGAGGTATGCTCCAACTCCGTTTATGTCTATAATAAGATCTGAATATTCTACTTGTTTAACGATGCCATACCTCATTTCTCCTACCTTATCTTTAAATTCCTCATATTGCTTTTTTAACTCTTCATCTTTGATTATTTGAGAAATCTTTTGCTGGGCAATTCTTGCTGAAACAAGATCAGTGTTAAGAGAAATCAACTCACTAATAGTATCTCCAACTTTTGCATCTTCTTTTATTAACTTAGCTTGTGTCAACTTAATTAAGTCACACTCATTTTCATTTGATTCATCATTAATGACTTTTAGTTGTCTATATGAGGTAACTTTGCCTGTGTTTCTATCTATATTAACTACGATTTTACTTTTGCTACCATACTTTTGTTGAGCAACTGCTTCGATAGCACTTTTAAGTGCATTTATTATAATATTAAAATCCAAACCTTTTTGAAGTGAGAGCTCTCTCGCTGTTTTTATTACATCAAGGCTTCCAACTATGTTATTCTTGTTGCTTTTCTGCTTAACACTGCTTTTACGATTAGCAATCATATAAATAAATCCAATTTAATTAGTTATAATTATAGCTTCAACAGGTAAAGAACGCTATCTTAAATGTTAAATGATTGCTAATTTAAGTCAAGTTTTTTCATGTCTTTGTATGATAAGCAATGCCGGAGTAAAGAATAAAGTTAAGACCGTTGCAGCCAATATTCCACTTGCTATGGTTGCTGAAATATCAACCCACCACTGGCTTGATGGAGCATCATATGTGATTTGTAGCGTAAAAAAACTGATATTTAACTTAGTAATCATCGGTATTAAACCAAGAACTGTAGTTGCAACGGTAAGTAGTATTGGCCTGATGCGAGAAATTGAAGCGTTTATTATACATTGCTTAATGTTATTTTTGCGCACCTTAATTTGCTGATGAAAGGCATCAAGCAATAGTATATTATTATTCACTATAATTCCTGCTAAAGCAATTATCCCCACTCCACACATGACAACTACAAAAATTTTCTGAATAAGAAAGAAAATGAAAAATACACATGTTGTTGATAAAAATACTGCTGTCATTACGATAAATGTATAGTATATGTTGTTAAACTGTGCCACTAGCGCCAATATCATCAATGTAATTGCTAATATAAAAGCCTTTAATAAAAATGCTCCTGATTTTTGTTGATCTTCCTTGTCACCTTTGAAATCAATCTTTACTCCTTTACTACAGTCTTGAGTAATCGAATTTTGAATGAACTTAACTCTTTCATCAACAAGATAGCCAGTATCAACGTCAGCAGAGATTGTTACTGTGCGTGATCCATCAATCCTACTTAGTTTATTTGCCTTTTTTTCGGGAACGTATTTCACTATGCTACTCATAGAATACGGTCCATTTGCTGTATTAATAAAAAGGTTATCTATAGTTTTCATGTTGCGATTCTTTCTGGGAAAGCGTAGTACAATATCAATTTCTTCATCTGCGTTATTTGGTCTATATTTTCCAATTAATATTCCATTTGTAACCATCTTTATAAAATCACCAATGGTTGCAACACTTACTCCAGAGCTTGTAGCCTTACTCTTATCAATACTCATATTCCACTCTATTTCAGGTGCTGATCTACTATCTTGAATATTTATAAATCCAGATGAAGGTTGGTCCATAATTTTTAGGATTTTCTCTGCTACTGAATTCAAGTTGGATGCACTTCCGCTTAAGTTAATTTGTATTGGCTTGTCAGCTGATGGTCCTGACTTTTGTTCCTGTACATCAATTATTACTCCTTTTATGTTTTGCACACTGCTCCTTATATCATTTAATATTTGCTTAGCTTTGCGCCTGCAGCGCCAATCTACAAGTTCCAATTGAATTTTGGCAATAACGTTGTCTGAAAATTTTCCTGATCGAGCATAAAAAACATAAATTTCTTTTTCAACATCCAAAATACGTTCTTCTACTTTCTTAAGTATCAAATCTCGTTCTTTGGCTGATAAGCTTTCTTTTACTTTAACGCTGATTAAAATGTTATCTGAATCTACATTCGGAAAGAACTTTAATCCAGGACCAAAAGTAAAATATAATATACTAGACAAAAATAAAACAAATACAACAACACATACAAATTTTTTGGGGTGATCTAAGACTTTCTCTAACATACGTACATAAGTTCTTATTATAAGCCCAGTATTTTTTACCTCACCACTTTCTATAGCACTCATTCTTATTATTTCTTTTTTTAAAGTTATTGAAGGTTTACCAAATATTGCACCAAGTGTTGGTATAAAAACCAAAGCCATAATTAGAGATCCAGTTAAAGTTAGAATTATTGTAATTGGTATGTACTGCATAAATTTACCGACTGTATCGGGCCAAAGTAACAGAGGGGAAAACACTGCTAATTTAGTCAATGTTGATGATAAAACTGGATAGAACATATCATGAACTGAGGTGCAAAAGGCTTCTACTTTATCCATGCCACAAATCATCTTTCTATCAGCATATTCGCTGATTACAATTGCATCATCAACCAGCATGCCAACTGCCATAATTAAACTGAAGAGCACAACTATATTTAGAGTAATACCCATTAGGTAAAGAGCCATTATTCCTATGAGAAAGGAGCCAGGTATTGATAGTGCAACAAGAATAGCAGCCCTTGTTCCCATAAAGAGCATTATTATGGTTAATATTAGTAATACGGCAAATATTATACCATTTTCCAAGTCGTCAAGCACATCACGTACATTTTTTGACTGGTCATTCAAATAAACTACTTTTAAATTTTCAGGTAATTGATCTTTTGCTTTGTCCATTAAGTATTTTACTTGATTTACCGTGTCTATTATGTTTTTTTCCATTACGTTTTGAAATTTCTAGTACAATGCTAGGTAGTCCATTAATACGAGCAAATCCTTGGTGATCCTCAAACCCAAGGTATACTTTTGCTATATCTTTGATTCTCAAAACTGCGTCACTTTGAGATCTAATAGGAATATTCATAATATCTTCTATGTCTTTTAATAACCATGATATTTTAATCGAATATTTACCGGTATCATTTTCTAGTGATCCGGCTCCTACCAATCTGTTGTTGTTTGATATAGCTTGAAATATCTCATTTGATTGAATGTTATATTTTGTTAGAACTGTGGGATCAATTATAACTTCCACTGTTTCTTTACGCATACCTGCCACTTCAACTTTAAGAACATTTGGCAGAGATTCTATTTCTTTCTTTAGTTTGCGTGCTATTTCAGTTAAAGCTCTTTCCGGCAAATTACCAATCAAGCCAACGTTTAGTATCGGAAATAAGCTCAAGTTTATTTCATTGATTATCGGAGATTCTGCTTCAACAGGTAATTTTGATTTTATGTTTAAAAGCTTTGAACGGACATTATCGAGCACTTCTTTGTTATCATACTCTGTGCCAAATTTAAGTATCACATGAGCACCGTCATTAGTTGCAAGCGCCTTGAGCTCTCTCACGCCCTCAATGGACCTTAGTTCATTTTCTATTGGAATAGCTAATAACTTTTCACTATCCTCGACAGAAATACCAGGAAACCCGACAAATACGCTAATTATAGGAATCTGTATATCAGGATTGCTTTCTCTTGGCATTTTTATATAAGTGTATGAGCCGAAGGTAAAAATCACGATGAGCAATAATATTACTGTTCTATTCCTCTCTATAATTAAGCTTTTCATTTCGGACATTATACGTATTTACATCATATTATAGCTAAGATAAATTATATATTAATTAATCCTTATATAGCTTTATGTAAATGATTAAAATTTTTACAGTTTTGCAAGCGTAAGAAAATTTCTATATAATATAACTTTAGTATGGTATTTGAGGGATTATTATGGTAGCAGTTCTAAGTGTGACAGAAGGCAAGAATAAAGTGATCGTATCTGGGTTGGTTGGTGTTTCATCAACTTTAGTATTTTTAACAGTGATTCACATTGCTGCAAAGATAGCCATTATAGTGACTGCTGCTGCAGTTACTTACGCATTACTCTCATTGATTAATAAAGCAAGAGCTAAGTCTGCTAAAATTGCCGATGTATCAGAAGATGAAGTGCATAGCAGTGCTGGTAAAAGTGAAGAAAAAGATACCGTAGAAGAACTAGAAAAAGCTGAAGCTGAGCTAGAAGAAGAAATAATAAGGAAAAGAGCAGAAGAAAAAATGAAAAATGGACTACCTGAACATATGGACCTTGACGGCAACTCACTTGCTGGGGATGATGATACAAATCAGACTAAATGCGCAACGAATTATATGGATTTAATGCGATCCCCTCCTATGCATATGGATGGATATTACCGAGAAATCAAAGAGGTTAATGCTCCGAGAACTTCTGTAAGTAATGATCAAATGATAGTACCAAAGCGGCTAACTATAGAAGATATTGTTAACCAGCGTGGTTAGAGTTTATATCAAACTCTCCATCTTATATTGAGAATCAGATGCAATGCCGTAGACTCTACTTGGTGGAATGATTTTGTTCTCTATACCGAAAGCCATGCCTTCAACTATTGCTGCAAGCACCTTTTCAAGGTTGCAATCTGCTCCGGGAACACGGTGCTCCAGCCGGCACCTTTTGAAATCGTTTCCAAAATAGGGGATTCTTATTGCAGCAGTTCTGTTATTTACTCCCCAGCTAATCGTAGTTGGGGTATGGATATCTGGATATTGAAACCTTAAATATGATTCATCATTTGGAGCAAAAAATAGCATATATTTTTTCATCATTGCACATAGTCCACCTATGCTGTGAATCAGGTAGTCACTATATTTTTGTTTGCTGCTGTAAAATAAGTTATCGTTATTTGAATTCATAAGGTTAACATGCACATTTAATGCACTGCCTGCTCTATCCAGATAAGGCTTTGCTTTAAAAGAAACATTTCCCCCAAGTTTTTGTGCTACTTCAGTAAGTAATTGTTTTGCCAACTCAAAATGCATAATTAAATTATCAGAGCCCGTATAACAGTCACTTTTTATCTCATATTGGTTTAAAGAACTCTCTTTCTCACAAAAAAATCCAAGAGAAGCTATTTTATTTTTGATGCTATTCAGAAATAAATATTCTTTTTTTATTCCCTCAGTGTAAAACTCCAGTTCAATACCAAATACAGTATTATGGCTCAAATTACTTAATATAATCACAAATTTACTTCAATAAATTTATATTAAATCAAATATATTTATACAAGTACTTTACTTATTTATCAGTAAATTTAATATCTTGTTTATACATAATATATTACTATTTTTTAATAACATACTTCTAATCCTCGGTACAAGCAACATTTATAAATTGATTGTTTTTATTTCAAAAAAATGATCAATTTTAGTGCTTTTATACTCTTTACAACTCGTCAAAAAATCCTCATAATTTTAAGTATATATTAAGTAGTGTTAGCTTTTTATCTTACAGTAAGCTATTGATTATCTTACATCTTTCTAATTATTGTTCTTTCTTGGTGTGGTATATGAACTTAATTAACCCTAAGGTTTCTACTATGTTTTTTGATCAGATTATTACAGTAACGGACCACAATGTTACTTGGGAAAAAATCCAAAATTGTCTCCATAATCTCTATGGAGAAGCAACATATAACAGCTGGCTGAGTTCACTAAGATTTATCAGCAACAGAAATGGAGAAGTTTTGTTGTCTGTACCAACAAGATTTATAAAGGAGTGGATTACAATTCACTACATGGAAAAAATATTATCATTATGGCAAAGCGAAGATCAAAGTGTATGTTCTATTGATATTCAATTAATTGAAGAAAGAAATTCAAATTCTAATACGATACTAAAAAATAGAGAGGAAAATAATCATAATCTTGGTTCACCACTAGATACCAGATTCACTTTTGATAATTTTGTGGTAGGAAAGTCAAATGAGTTAGCATTTACAGCAGCAAAGCGTGTAGCGGAATCTATAGATCCAATATCAGGAAGCAACCCTTTATTTCTATATGGTGGAGTGGGACTTGGTAAAACACATTTAATGCATGCTATAGCTTGGGACATAGTCAATTCTCTGTCAGCAAAAAGAAAAGTGGTATATTTATCAGCAGAGAAATTTATGTATCAATATATTACGGCGCTGCGGAGCAAAGATATTATGTTATTTAAAGAGCAATTTAGATCAGTAGATGTATTGATGGTAGATGATGTGCAATTTATCAGTGGTAAAGATAGTACACAAGAAGAATTTTTTCACACTTTCAATGCATTGATAGACCAAAATAAACAATTGGTTATATCAGCTGATAGGTCTCCTAGTGATCTTGATGGAGTAGAAGAAAGAATAAAATCACGACTTGGTTGGGGATTAGTTGCAGATATTAACGAAACAACTTTTGAATTAAGACTTGGTATATTGCAGGCGAAAGTGGAGCGAATGAATATGTATGTTCCAAAGGATGTCCTAGAATTTTTGGCAAGGAATATAAAATCCAATATAAGAGAACTAGAAGGAGCATTAAATAAGGTTGCTCATACCTCGTTAATTGGAAGAAGCATGACAGTAGAATCAGCTAGTGAGACCCTAATTGATCTTCTTAGGTCAAATCATAGGTCAATCACAATAGAAGAAATACAGAAAAAAATAGCTGAATTTTTCAATATAAAGATTGCAGATATGCAATCTAATAGAAGGCTCCGCAGTCTTGCGAGGCCGAGACAAATAGCTATGTATTTCGCAAAGAAGTTTACGCAAAAAAGTTTACCAGATATTGGAAGAAATTTTGGTGGTAGAGATCATGCTACTGTTATACACGCAGTCAAACAAGTGGAAAATTTCATAAGAACTGACCCAAAATTTGCTGATGAAATCAATCGATTAAGAAAGATGTTTAAGTAGCACTTTATTAATGACAACCAGGCTGGTTTCATTTCTTTGATCAAATATCTTTTTCAAGTAGATTAAGTAAATCAAAGATCAGTATTAGTATAAGCTAAGAGAAAATAGCTAGTCGATTGCTTAAAAAGTATATAAAATCACAATTTAAGTAGGAAATATGGCCATTAGACTTATTCCGGACAATCTTAATATCAAATTTAGTAAATATGGAAAATTGACAGCATTCATTAGCATTATTCTCATCATTTTTTCAGTGCTTACTGTTGTACTACATGGAGTGAATTTAGGCATAGACTTTACAGGTGGGATTTTGATGGAGATAAAATCCTCAAGCGAGGATCATACTATTCTTGATATACTAAAAGAGAATGGATTTGCAATACAGAATTCAAAAGCTGGTGATAATTTAGTTGTGCGGTTTAAAGATGAGGGAGATGAAGATAAAATTAAAAAGGTTAAAAGTATATTAGAAAGCAAATTAGGTAATTTAGTAACTTATCGCAAAATAGATTATGTTGGTCCACAAATAGGTTCAACACAGATATTTGAAGGAATATTATCCATGTTGATTGCAATTGTTGGAATATTTTTTTATGTTTGGCTTAGATTTAATTGGCAATGTGGATTGGGTGGAACAGCGGCACTGATCCATGATGTGATTTTAACTCTTGGCTTTATCAGCTTAACGAGTATTGAGTTTAATATTTCATCAGTTGCAGCTCTACTTACCGTGATTGGCTATTCAATTAATAATTCAGTGGTTATATACGATCGGATTCGAGAGTATCAAAAAAATAGAAAAGATGTAGAAATGGATGAAATAGTTGATGCTAGCATTAATTCTACACTATTTCGTACTATGTTAACTTCAGGTACTACTCTTCTTGCCGCTCTTCCTTTAGTGCTGATTTGTACAGGTGTGGTCAGAGACTTCTGCTTAATCATTTCTTTTGGCATTGCAATCGGCACCTGTTCCGCAATATTTATCTCTGCTCCTATATTGACCTGGAGGGCTCTAATAAGCAGGTGAAGCATAAGAGTTAATTATTTATACTAAAATTAGTATAAAATTTCTTCATTATTCACATTATAAAGGAGTTTTTTTATGGTAGATACTTTAGAATTGCGGTTGAAAGATATTGATAATTTTGGTTCATCGGGAGATAGTTTTTATGTTAAATTAAAAAATGGTGCAGGGTGTAGTTTTGACAAAAATGATTTAAAATGTTCATATAATACTCAGAGATTTAATGAACAGATAGAAATAGAAAATATCGAGCTCAAGCCTAGTAAAAAAGAAGCTAATAGCAAAACTAATAAGACATTTGATTCTAAAGTTACAGGTGATATGAAAGTAACTTACAATGTAGAATATCCGAATTCAAAGTCAGGTACGAGTGGAAGTCTAAATGCTACCATTGCTTTTCAAGGAGAAGGTAATAATGTTGTTAGTAAAGAATCTACTGTAAGCATGAAAGGGCTTGATGATAGTTTAGAAGAAGGTGATGATAAATTTTATTTTTTCTATGGTATAAAAGCGCAAGCAATTATAGAAGCTGAAGAAGACTCTCTTAAGCTTGAGAATAAAGGATTAGGTAATTTAGGCAGCAAGCTTGAGATCAAAAGCATAGATCAAACCTCAAGCAAAGTTGATTTAGAAAGCAAAAGTGGAACGCTTAAATATGATAATACTTACCAAGTAAGGTACTACACGGGGCCATATAATGATGATCACAATTGAAGAGATTAATATAGTTTAAGGATCAGCATCAGAATACTACTTATATAAGTAGTATTCTTTAGCCACGATATAATATCAGCTTGTTATCTCTTATAGTGAAATGGAAATACCTCAAAAAGCTCATGCCAAGTAATGAATGGGACATAGAGTGAGTATTAACACTAGCGTGCACATCATTAATTAAAAAATTTCCTATTTTAACTTGAGGTATTTGAACCACTCCAGCTTTTATTTGACCTTTTGCAGTTTCATATATTTTAAAGTCTTGAATGTTTTGTAAGTTAATACCAGCATGTAACGCATCTTTTTGCGATAGAACAATATCAGTTGCTCCGGTATCAAGCAAAAACGTTATATTACGATCATTGACTTGAGCTTGAATATAAAAGTGTCCATCGTATGACTTTGTAAATTCAATACTTCCGCCATTTTGAACCCTTCCTTTGTACGGTAGAAAAGTGCTCAGAAACCTATTGCTTAGTTTATCCCCTTGTGAATCAATAAACATTGCAGTAATGACTATTATCAGTAGCCAAATAACTAGATTTTTTGCTGCATTCATATTATTAAAATTTGAAGCCATAAGAGTAAGTTTTTAAGATTAGCGTTAAAAGCTATTATTAAAAATAAGTAAATTTTATTGTTTTAGTACAATATTTAATATATACTTTAAGGAGGTATGTTCGATTTAATTTCATGTCAGAAGCAAAAAATTTAATTTTAGCAACAATTCTTTCTATATTGATTATAGTATTATGGCATATTATGTATGATAATTTTCTTAACACGAGCCAAAGCCAACCATCGATTGAAAATATTGAACATATCGAATCTTCTAACGACCTTGCTCCTATTATATACCAAAATCGTTCTGAAATTATTAATTCTACTAGAGAACAGAGAGTTAATTTAACCAATAACATGCTTGAAGGATCAATTTCTCTGAAAGGTGCAAGGTTTGATGACTTAATCCTAACTAACTACCACTTAGAACCGAGTTCTTCTTCTCCACAAGTGGTGTTACTGTCACCTGCAGAATCAAAAGATGTATATTTCGCAGAATTTGGGTGGCTCGATCCGAATGAAAAGATTAAAGTTCCAGATTCTAAAACAGTATGGCAAGCAAATAAACTCAATCAAAAAGAGGTCAATTTATTTTGGGATAATGAAAATGGCATTTTATTTAGAATGAAAATTAGCCTTGACGATAACTACATGTTTAAAGTTGAGCAAATTATTGAAAACAATACAAAAGATAATGTAGTTTTAGTTCCCTATGGTAAAATCAATCGTAAACGTGATAATATTAACGAATCCTATTGGATATCACATGAAGGAGTACTAGGTGCATTTAACAATAAGCTAGAGGAGTGGACATATAAGGATATTTCTAAGAAGCGTTTAATAAAGGCAAGCACGAGTGAAAAAAATTGGTTTGGTTTTGCTGATAAATACTGGCTTACAGCCATCATACCTGAGAAATCAGATAAAATAAATGTGAGCATTAAACACACGAATGTTAATAACATTGATAAGTTTCAAGCAGATTTTGTTAGACCGTACACACACATACTCCCTGGTACAAGTGCTTCTACTCTGAACTACTTTTTTGCTGGGGCAAAGAAATTGAATTTACTTGATTCTTATAAAGACACTCTCAATATACCTTTGTTTGATAAGGCTGTAGATTTTGGTGTTCTTTATTTTATAACCAAGCCGGTGTTTTTACTGCTTGAATATTTTAACTTTGTTTTGAAAAATTTTGGCTTAGCAATATTATTGCTAACTTTAGTAATCAAACTTTTGATGCTTCCCTTATCTAATAGATCATATATTTCGATGTTCAAGGTGAAAAGCCTGCAGCCTGAATTAACTCGTATAAAAGAGTTGTACAAAAATGACAGCTTAAAGCAGCACAAAGAGACAATTGCGTTGTTCAAGAGAAACAATGTAAATCCAATGTCGAGCATTTTCCCTATGCTCATACAAATACCAGTATTTTTTGCTCTGTATAAAGTATTATTTGTTACTATAGAGATGAGACACGCCCCTTTTTATTTATGGATTAAGGATCTTTCAGCTTCTGATCCAACAAACATTTTTACATTATTTGGGTTGTTTAATTATAACTTTCCTATTTCTATAGGCATTTTACCTATAATTTTCGGCGCTACCATGATAATTCAGCAGAAGGTAAGTGAGAACGATCAAACCAGTAAAGATGATATTCAAGTAAATGTTATGAAGTTTTTACCTTACATTTCTGTCTTTATTTTTTCTTCTTTTCCTGCCGGCCTGGTAATATATTGGATATTTAGTAATATTATAACTCTGGTTCAACAATCATTAATAAAGTTGCTTTTAACAAGAAAAGTGGGGATGAATGTCGAAAATACTAATAGTTAATTCAATTTACCACACTGAAATAGCGAACCTTTTGCTTGAAGGTGCAGTCGATAGATTAAAAGAAAGTCATGCAAGCTATGATATAATTGAAGTTCCTGGTGCATTTGAGATACCAGCTACAATTCTCTTTGCAGTAAAAAGCAAGAATGCTAATTATGATGGTTATTTAGCTCTTGGATGTGTAATTCGTGGTGAAACTGATCATTATAAATACGTTTGTAAAGGAGTAATCGAAGGCTTAAATGAAGTTATTATGCATTATGCAATACCCTTTGGTATGGGCATAATTACAGCAGGTAGCAAAGATAAAGCACTAATTAGAGCTGACAAAAATAAAAAGAACGTTGGTGGCCATGCAGCCTCAACTGTTTTGCATATGATAGATCTACACAATAAATTAAAATGATGGAAGTAGATAAAAGTTGGCGCATAAAGAGAAGCACAGCAAGATTTCTTGCCGTACAGGTTATTTATTCAAATATTTTCATAGGTTACAATTTTAAATTGGAAAATTGTGAGCTTAAGGATTACATAAGTAAGCTGAATGATATATTTGAATTTGAAGAATATGACCATCAATTCTTAGAAAATTTGTTGCATAAAGTTATAAAAAGTAGTGAAGAATATGATAAAATAATAGAGTCTTATTTACACCCAAGCTGGTCTCTTTCGCGATTAAATCTTATAAGCTTATCTATTTTGCGTGTTGCAATATGTGAGTTAATTAATTGTGATACACCAGTTCCAGTTGTTATCAATGAGTATACTAACATTGCATCTGATTTACTTGATAAATCAAGCGAAATTGGTTTTATTAATGGGTTATTGGATAAGGCAAAAGATGCAGTTAAATTAAATAAAAATCCTTAGCAAATTTCTTACAATTATGTGAATATCTATTTTTTGAGACAGTTTCTACAATAAGTTTAAGTCATTAACACTAAAAAAATGAAGAGAAGACTTATTCCTTTTATACTTGGCTGCTTAATGATCTTTCTGGCTCTTCGTGTTCAACTTTTGGTGACTTAACAATTGAGCTTGGCACAAATTCAATGATTACTTCTTTAGCATCATTTTCTTCAACGCCTAAACCTAACGTTTCTAACTCCTGTCCACAAATTATCTCTTTAAATATACCATCACCATTCTTCTTGTATAGCTGATGCAGATCAAGGAGTTTAGTGTTGCCAAGCAAGATCGGTTCAGGATTATCCTTGTATTTAATCTGGCCATAACTTGCAGCTTTGAATACTTCGCCTTTTGAGTTAGTAAAGTCTATGGTATATTCACAATTTTCGTTCTCATAGTTCTCTTCAATAAATTCAAGGTCTTTATCTGTTACTTGCAACATCAGGTATCTTTGACAGCTACCAGTAACAATCCTCGGAGCTTTAAGCTCAGATATTTCATTGTTTTCATGATGGAATATGTTGCTAAAATAACCAATGAAACTGCAACAAATGCTAAAACACTTATTCCAAGTGGTGTAGCTGCAAAAACTGCAAGTGGCTCTAGAATAGAAGTTGAAGACACCCAATATGGAGCTGAAAGTGCTGTTGCTGCACCTATGACACATAGAGAAGTAAGTACTAAAAGTGCAGTATTTGTTTTGTGGAGCTGGCCACGGTGGTTTTTAGAAATTAACATAATTCCCTTATTAAAATTTAAATTGATTAAAGTTATATGTAAAAAATTATTACCGTCAACTTATAAACAATAAATTATCTACCACTTGAGCCAAAGCCCCCTGCATTGCGACCAGTTTCTTCTGCATAAAATTCTTCTGTGTTGTTCCAAACTATCTGAGGTACAGGAGTAATGAGGATTTGCGCGATTCTATCTCCTCTTTTTATCTCATATGAATGATTACTTAGATTAATTAGGCAAACTTTAACTTCACCTCGATAATCAGAGTCTATAGTGCCTGGAGAATTTAAGATAGTGATTCCATCTTTTGCAGCAAGTCCAGAACGCGGGCGTACTTGCCCTTCAAAACCGTTTGGTATTGCAATCACAATGCCAGTTGGAATAAGTAACCTTTCAAGTGGATTTAAAATAACAGAGGTGTCCAATGCAGCATAAAGATCCATGCCAGCACTCTGCATAGTTGCATAATAGGGAAGAGGCAAGCTTTCTCCATGTGATAACTTTTTTATTTCTACTTTAATTTTATCTCTTTGCATTTTTATTCACCAGTTATGAAAATTTGATTGTAGCATGTAAATTATGCCTGTAAAAGATAAGAAAACTACTTGACAAATTTTTCAGCTTCCTTATTATGAAAATAAGAGTATTTATCCTTGTTTTCGATCTGCGCGGGTTCAATAACAAAATTCAGCAAAAAACTCAGATATTTATTGGCAAATTACATAAAAATTATAGCGGCTGCGTGTCTTTTTTGTTTTTTCTACATTCAGCCAAAACGCGCTTATTTTAAGCGTTAGCACATTATTACAGCGCCAACTTAAATTATTAAACTCGCTATACGGGGGTTCTTTTGCCTTTTTTATAATTAGTAAATTTATTAATATTTTGGATTGGTTAGGAGTCCTATAGAGATGTCATTCCAGCACTTGATGCTGGAATCCATCCCTTCTGCAACCTCATCGAAAACGTTGTACCACTTTCTATGCTAGTTTGCTTGTAAGCAACTTGGATCCCAGTGTCTGGGCACTGGAATGACACTACAGAGGCTATTTGGATGACAGAAAAGAGTACCGGGACAAGAGGGAGCTACTTGAATTCACGCTATAAAGTGAACCGGTTTGGTGTGCTGATTTTGTTTGCAGTTTCATAGTACGAATTTTTTACTTCGGTAGTTTTTTTGTTGTCATTATAATAATTAAGAATAGTTGAGGCCAATTAATATGAAAGCTTTTACGAAAAATTTTAAAGGTAAGGAAAGAAAGCTAGAAGAGTTCAATGAGAAAGTTGAAGACATATCAGCTGTAGCTCAAGATAAGTTTGCACATGAACTTGAAAATATCGCATATGAAAGTGTGCAGAAATTTCGCAGTCTACTTGCTAAAGAGATAAACTCCACTTTCAATAACATTCATTCTCAGAATGTCAATCTACTAAAATCCGGCTTAGTAAACTTGATCAATAAAAAAGGAGAAACAGCGTTAATACGTTCTCTTCTCAATATACTTGTACGATAGAGTTGCTGCTGCAATTTAATATTAAGTGATAACTAAAATAAGTAAGATTTTTATGGATAAGTCTTACTTATTTTAGCTATATATAGAAAAGGAGGGTTGTTATGTCAACAAGACTAAAGTATCCAATCATAAATATACAACGTAAGTCTAAGCCTAAATCTTTTCCAATAACTTTAGGAGAGGTTAAATCTTTTTTACGAATTGAAAATGATCAAGATGATAAGTTGATTTCAAGTTTTATTTTTATGGCAACTGATTATGCTCAGTGGCATATGGAAAAGTCTCTAGTAAAGCAAAAGTGGCAAGTTTCATATGAAGGTTATATACCTCGTAGAATCTATTTAAGCTAGGCTCTGTGGACAAAAAACAAGGAAGAGAAGAAAAAAGTGGTAGTTTAACCAA
>NODE_11_length_22355_cov_21.340942
[truncated: 1,175,737 more chars]
