# Supplementary material for: A bioinformatics approach to identifying Wolbachia infections in arthropods
Source: PeerJ. 2018 Sep 3;6:e5486. doi: 10.7717/peerj.5486 (PMC6126470; doi:10.7717/peerj.5486)
Supplement: Supplemental Information 1 — Supplementary figures/tables and code used for data analysis [file peerj-06-5486-s001.zip › Supplement/assembled_genomes/Gerris_buenoi_2.fasta]

>NODE_1_length_55130_cov_11.636823
CGATCGATCTCCCCAGAAGCGTACTGTCTTGGGCTCAATCCCATATAGGCTCCAACTGTATAAGATGTTTCAAACCTATATGGAGTATCTATTGCAGCTTTGTATGTCATTGCTACTATAATACCAACTCCTGGTACAGTAGTTAATAATCTGCAATCTTCATCTTTTTTACCTTGCTCTGAAAGTATTTTGTCAAGCTTTCCTATTGATTCTTCTATTGCTTCCAAACTACGTATTAGTGCTTCAATTGAGTTCCTGCTGATTTTATCTAGACTACTAATTGCTTCTTGCACTTTTAAAGAGAAGCTTTCAACTCTGGAACCTTGACCAAACTTTACCCCATGTATCTTCAATAATCCTCTTATTGTTCCAATAATTTGATATTTGCTGCATATTAACTGTCTTCTGCTTCCAAGCGCTATCTTAATCTGACAAGCTTCGTCTGATTTTACTAATATCTCTTTAAATAGCCCAACTCTCATCATTTGAGCTATACCTCTTGCGTCATTTTTATCATTCTTATTGATCCTTGCAGATAATGCTGCTGCCATATGCCTCGCATCTACACAAATTACTGGCAATCCAAAGTTCCTCAACTCTTTGCACATTGATATTGATAGTTGTCCACTTTCTATTCCTATGGATTCGTATGCTTTGCTCTGGCTAAACAGAAACTTAGCTATTGCACTGCTTTCACTGGCAACAACTTCTTCTTTAACAATTTTTCCTTTCTCATCAACGATACTAATAAAAGTCTCTTTGAGTAAGACATCTAATCCGCTATAATATTTCATAAGACTACTCCTACTGTAAAAGTTTAAATTATTTTTGAAGAACTGATTCTATTGAACTCGTTACTTCGCGCTAAAATAATGGAGTATGTCTCTCCATTACTCAACAGCAATTACAGTATGTTATTTATTATATCCTTTTGTAGTATTATCTATGCAGCAAGTAAACAAAGAGGCTCACAAGAAGAAAATCTAGATAGGTTAAATAGGGGATACAATTTACTTATTGCTGCTGATAATTATGTGATATGTATAGCAGCAGCGTTTGCTGTGTGCAGTTTAGCGTCGGAAATTGCACAAAATGGCTGGCCTGTTCAATATGGAATGGTGCTTATGGCTAATTTAGCATTGGATTTATTACTTATTGCTTTACTTAGAACTTTTATAAAAGCTTCTGAACTATATGGTGAATACTGTATCCAGCGTTTATACGAAGAAGATGCAGAATTTAGTTATAAAGAAAAATTTGCATGGTATGACTACAAATTAGTACTTATGCCGCTCGTTCTTCCTATTGTTAAAATGTATTTTGAAGATTTAGTTCAAGAAAAACCACAACAGCATACTACTGATCCTAAAGTTACACCTTTAAATATAGGCGTAGGAACAAGAGCATAAAAAGGTCTTTGCTTCAACTATAGTTTTTGCTACACTTTGAGTAAATTTGAAGATATTAATGAGTGAAGAAGTAAAACAAATCCTAAGTTACTACGAAAGTGAAAACCCTGGAGTAAAAGCGAATCTTACTCGCATTCTTATGCATGGGAAACTTGGTGGAACTGGCAAGTTAGTAATTCTCCCTGTAGACCAGGGATTTGAGCACGGACCAATAAAAAGTTTTGAAGTTAACCCTGATGCTTACGATCCACATTATCATTTTCAGCTTGCAGTTGATTCAGGAGTAAGCGCATACGCTGCTCCGCTTGGTATGATCGAAGCTGGTGCTTCAACTTATGCTGGAATGCTACCACTTATTTTGAAGCTTAATAGCGCTAACTCTTTGCACTCAAAAAGCTTAACTTCAGATCAAGCAATAACTGCCTCTGTAAAAGATGCGCTGCGTTTGGGCTGCATGGCTGTTGGGTTTACTATATATCCTGGTTCTGCTAAGTGTTTTGATATGATGGAAGAAGCTCGCAAAATTATAGCTGAGGCTAAATCTTGTGGCCTTGCTGTAGTGCTATGGTCTTATCCACGTGGTGAAGGGATTTCCAAAGAAGGTGAAACAGCAGTTGATGTGATTGCTTATGCTGCGCATATAGCGGCTTTGCTCGGTGCCAACATAATAAAAGTAAAACTTCCAACCAATCATCTGGAAAGAGAAAAAATAGAAAATATTGAATCATTATCTAAAAGAATTGAGTATATTAAAAAGTCTTGCTTTGCAGGAAAAAGAATAGTAGTTTTCTCTGGTGGTGAGTCAAAGTCAGTGGATGATATATACAATGAGGCAAAAGAAATTAAGCAAGGTGGTGGTAATGGTTCAATTATCGGGCGCAACACTTTTCAAAGAAAAAAAGAGGATGCTTTATCTATGCTAAAAGATATAATTAATATCTACGCATAAAAAAACGGCTGGGTGGCAGAATGGCTTATGCGGAGGACTGCAAATCCTTTTATACCGGTTCAATTCCGGTCCCGGCCTCTTACTCCAATTAGATCGTTTTTTCTTCTGAAATTTTAACAAGAAGTGTGGCTTTTAATGAAATATTTAAAAAAATAAGATACTATATTCAAAATATAAGCAGTAAAATGCCAAAGAGATTAACAGAATTTATTATTGATTGGTTTGCCCTTCTTGCTTACTAGTTGCACTTTTCACTATTTATTAAAGAGCTCGTATACTCATCTTGCACCAGAAAAGTACCCTTCATCGAACAAACAGCCGGTTTACGTCGGTACAGCTTACAGTGCACAGACTATATATAATGAGTTATTTAATGACTTTCTGTTAATAGGTAAGTCATCATTCACAGCTAAACATGGGCGTGCTAGTCAATATATCAACTATGGAAGAGAAGTTGGAGCAGATGTGATAATTGTATCATTTCAAAATATGCAAAAGGATAAAGAGCATTTTAGCATCACAGAACAACTATTATGGGACACAAGCTTAACAACATTTCATACAAGGACCATTATAAACTTTGATCAGGACGTACTCTTTCTAAAAAAGGTAGGTGATGCAAAAGCTTCATGGGAATATGTCAAAGGAGAGTTCAAGCTTTACGAAGAAAACGATACTGATCCATATCTAGGGAATTGGGTAGGGTATAGAATGTGCAAGGTTGCAATATATTCTTCAGAAGATGAATATTTAGGATTTGTAAATGAAGATAATTGTAAGGAAAAATCAGGAATAAATAAGATGCTTGCTTGGGAGAATGGGGATATAAGGTTACGGATTAAAAAACAATCAAAACAGGGATTTTATTTAAATCGAAATAAGATTCCTATACTAATAAAATCTCAAATTAACAAATTTGGCTACCTAGAATTAGTAGATAAAAATACCGATCAAGTAGTGGTTTCCCTTCAGAAAAATTAGTTTTTATTCCTCATAGAAACTATATACTTACTAACCTCAAGCTTTCTAAGTTATTCTTGTTGCATGGTAAAAAATAAACTAAAAATAAGCAAAGTGTTTTATAAAGTGATATTACGTAATTTACTGTTTTTGCTACCACCTGAAATTGCTCACTCTTTGGTAATAATGGCGTTAAAAAAGATGCCCTGTAGGAAACCTATAGAACTACCTAAGTCTTTAAATGTAAACTTTTTTGGTAATAAAATTAGGAGTCCTGTAGGTCTTGCTGCAGGTTTTGATAAAAATGCGGAAGTTGTAAAGCCGATGCTCTCATTTGGTTTTGGATTTATTGAGGCTGGTACTGTAACTAAACATCCCCAATATGGAAACAAAAAACCGAGAATTTTTCGATTAATTAAAGATGAAGGAATAATTAATAGATTGGGATTTAATAATAAAGGAGTAGACTATTTTCTTAAACAGATAAGTGAAACTAAACTTGGTGATTGTATTTTTGGTTTAAATATAGGAAGAAACAGTACATCAAAGGACCAAATCAGCGATTATGTTGACTTAATAAAGATAGTATATGGAAAGAGCAATTATATAGTACTGAACATCTCATCCCCAAACACACCTAACTTGCGCGATTTGCACAATAAACAAGAATTATCCAAATTGTTGAAATCTATCACTCTAACCCGGAAATCAATCGATAGCTCTGAATCCATACCGATAATATTAAAAATTTCTCCAGATATAGATCAGCAAACAAGAGAAGATATCGCTGAGCTTACACTAGAATATAAAATTGACGGCTTAATAGTAAGCAACACTACGATAAGTCAAGATTCTTACTATAATGAGAGTGGTGGGTTGAGCGGTAGACCATTGTTTCAACTTTCAACTGAGTTATTGAGTGATATGTACAAGCTTACTAAGAGCAGAATTCTATTGATAGGATGTGGGGGAGTTTCAAGTGGTGTTGACGCATATGAGAAAATAAAGGCAGGAGCTTCTTTAGTCCAGCTATACACTGCTCTTGTATACCAGGGGCATCAAGTTGTGAACAAAATCAACCTGGAGCTTGCGGAATTGGTAAGAAGAGATGGATTTAGTAACGTTACTGAAGCAGTGGGTTGTATACATTAGACTGTACATTTTGGAAGTTATTGATATTGTTTTAATAAAGTAGAGCTAACTTTTTAGTGTAAAGGTATGATAGGGAGTACTTTTCTTTTGAATGATGAATATGAAAGTCTTGAATGATACAATATCTAAAGTTATTAATTATAAATTTACAAATCACGCAATACTAGAAGAGGCACTAACTCACCCAAGCGTAAATAAAAGGGATAGCGAAGACCAGATTGTAAGCTACGAAAGGCTAGAGTTTTTAGGTGATAGTGTTTTAAACATGGTCGTATCTGCTATGCTGTTTAAAATGTTTCCTGAAGAAAAAGAAGGGGCATTGGCAAAAAGAAAAACGGATTTAGTTTGTGGTAGTACCATTGCTAATGTTGCTAAAGAAATGGAGTTAGGTAACTTTATCATCATGAATAATAGTGAACGTTGCAACGGAGGAAAATGTAACTTAAAAAATTTAGAAAATTTGTTGGAAGCATTAATAGGTGCAATTTATATTGACGGCGGACTTGAGAGTGTTGAGAAATTTATTATCCGACATTGGGAAAAGCTAGCTAAGGACATCCTCGATCCTCCTCAAGATCCTAAAACTTCACTGCAAGAATGGACTCAGAGAAATAAATTACCTTTACCAAAGTATGAGCTTGTAAAACAAATTGGACCAGCACACAATCCTGAATTTACTATATCAGTTTGCATAGAGAGTTATGACAAAGTTTCTGCATGCGCTCCTAGTAAGAAAATTGCTGAACAAAAAACTGCTGAGTTAATGCTAGAAAAAATTAAAAAAACGACTTAGCTTAAGCAAAATAGCCGTTAGCATAAATTTAAAGTAAGCTAATAGCTCTTTAGTTCAGCTTACATATTTTCTTATCTCAGTCAAAATCTTATCAGATTGACTTTCGTCTGAATTTAAATCAGCTGCAAAGTGTGTAACATATTTTCCTCCAGGGCCAATAAGATATATTATCGAAGAATGGTTGATTTCTTCTTCTCCGTCTACTTTGCTTGCATATACTTTATACTTCGCAATTACTTCGTTTATTTTTTCTCTTTCACCAGTTAACATTTGTATTCTATGGTCAAATTGCTGCTGAAATTCTTTAAGTCTTTCCGTGCTATCACGCTCAGGATCAACTGTGATAAAAAATGTTTGTAGCTTATTGTCAAATTTCTTATCTAACTTTGCAAGTGTTTCTGAAATTATCCCAAGGTTCATAGGGCAAATTCTTTTGCATGAGGAAAATCCAAAGAAAATCATCATGTATTTATCTTTAAAATCACTACTGCGCAGAATCTGTCCGTCCTGATTAATTAAAGAAAAATCTCCGCCTATCTTAACTTCCGCATTGTGAATCGCTGCTGGGACAAATATGCCTTTTTTAGTGAAATAACAATAACCTAAAAAAACAACTGCTAATGCTGCTAGCACATTAGATAACAATCTTATAAACCTTACCATTAGAATGCTCTCAGTAAAATCAAATTGTATCTTTATTGGTTAACCTATTCAATATATTTATTCCAAAGTGTATTGTTAATTTTGTCTAACAGTTTCTTATGTTCATCAATTTCTTCACTATTTGGTGAATGTTCTCTGGGAGTTAGATTACGCACTTTATGCTGAACGAATGTAGAGTTACTGTCCTGATTGCATTCATTATCAAACAGAAAGGTTTGTAACCCTCCTGTAAGTTCAACATATACCTTTGCAAGTAATTGAGCATCAACTAGTGCTCCGTGCAATTCTCTATTCTCTAGCGATATATCAAAACGCTTACATAATGCATTCAAAGAAGCAGGTGATCCTGCGAATTTTTTCCTCGCAAGAGGTAATGTATCTAGCACTCTATCTGAGGAAATTAACCCAGCATTCAGCTTGCTTAACTCCATATTAAGGAACTTAATATCAAATTCAGCATTATGAATTACCAAGATGTCATTAGATATGAAGTCAAGAAATTCAAGTGCAACATCTGAAAATAGTGGCTTATCTTCCAAAAACTCCTCACTAATACCATGAATCTTAAATGAGTGGTAAGGTATATCTCTCTCTGGATTAAGATATCGATGAAATGTTTTACCTGTTGGAATACGGTTAATTAGTTCTACACATCCTATCTCAATAATTCGATGGCCAGACTCAGTGTCAAGACCTGTAGTTTCAGTATCAAGTACTATTTCTCGTAGCCTACTTTCCATAGGTGTAACTAATCTTACTTGTCATTTGCTGTTAAATTTTTATCGGTACTTGCCTTCTTATAGTTAATGGAAACAAGCAACCAGGTTGGATCTGATGAATTAATATTTTTTTTGAATTGCCATACATCCTCAACTTTGTTAATAGTAGACATACTACCTGATATGATGTCTCTTTCACCATTCTTAACGAAGTGAATTTGCTCTGAAAGGAAGTATACTGCAATAAATACTACGTTTTTTACTAGCTTTATTTCTAAGATTTTTTGTGAAACAATAGAAACAATTATAGACTCGTGTATCTCTTTACGATGTTTAATCTTATCCACAAAGCTATTATACAAATCTTTGTCCAGAAGAGATTTTAATTGAGGTAAATTTCCTTGGTTGAAATATTTAATTATTAATTCAAAAGCTATGCTTGAACCTTCTATAAAATTGGAAATAGAGAACTTTCTGTTTTTTTGTAATATTTGTTCATAAGTAGCTTCTATTGAACTTTTGTTATTGCTATAAGTATAATCTTCGATATTTTCTACCACATCCTCTTTACTTTGACTTACATCTAATACACCTGTTAGCTTTTTTAGATTGAGACTGGATGATCTTCCTAAAGAATTATATAAGCGTGAAAAAATAAACGCCGCTAGTAAAGCATATATTACAAGCTCTATCATGGTAACTTACTCCTTGATATATAAAGTATCTAAATATTATTAATTACTGATAAAAATATGTTTTTCATATTAACCTATAGTTAGGTTTACTATTCATTTGTAAATGGATATATTATATAAGAAAGTATTAAACATCTCAACTTAATTAAAGGAGACGTAAGAAATGTCACAACACAAAATGAAAATTCATGGTCAGTATGTCAAAGATTTTTCGTTTGAGAATCCAAATTCGCCATTCCTTCCTTCTAGTAAAGCTTCTGATATTAATGTAATGGTTAATATTAATTCAGCAAAATTAGAAGGAACAGAAAATAAAAAAGGAATAAGTGAAGAAAAGCCTTTTCATGAAATTACTTTGCATATAGAGGCCAAAGCAACGGTAAAAGATGAAGATGTAAAGGATGATATAGCTTTCATTTGCGAGGTAAAGTATTGCGGTATTTTTTCAATAGAAAACTTTACAGAGCTAAGTGAAGAAGAGGTGAGACAAGCTTTATTTATTGGTGGACCTACTTTTCTTTTCCCTTTTGCAAGAGAAATAATTGCAAGAACTACAAGTAGTGGTGGATTTCCTCCACTTATGCTAGATCCTATAGATTTTGAAACTATGTATCAGCAGCAAAGTCAACAACAAAAAAGTAGCGCTAGTAATTCCAATTTTAACTAATATAGTGTAATATATAGCTGAAAATAGCTGTGCTACTGAGGTACCAAAGGAGGAAGTATCTGAAATGAAGCAGAATATGTGTAATGATTTTGAAGGTAGTCTGTATGTCCACCAGTGCACACCGTTTTTGTCATCCCAGTGCGTGACGCTGGGATCCAGGTATAGAAGTGTTTGCAAATCATACAATTTGCAGGGGATCCTAGGAACATATGTCAAAAACAATGTCTATGATGAAATAGGCTGGATTCCAGCGTCACGTGCTGGAATTACATCATTAGTTGATTTTTCACTTAAAAATGGTTATGCAGGATGAATAATTCTTTAAACGCAAAAACAACTTTAAACATTGACGGGAAATCATACAACTATTTTAGCCTAAGTAGCGCTGGTAAATTCTTAGGAATGGATTTAACCAAATTGCCTTGCTCACTCAAGGTATTGCTTGAAAATTTATTGCGCAACGAAGATGGAGTAAGCGTAAAATTGAATGACATAAAAACATTAGCAAGTTGCGTCAACAAAAATATCAATCACGAAATTAGCTACAAGCCAGCAAGGGTATTGATGCAGGATTTTACAGGAGTTCCTGCTATCGTTGACTTAGCTTCAATGCGTAGTTATGTAAAGAAAAATGGAAGTAACCCAAGCAAAATAAATCCATCTGTACCTGTTGATCTTGTGATCGATCACTCTGTTCAAGTAGATAGTTACGGAAGCACTTCTGCATTTGGTAAAAACGTTACACTGGAAGTAAAAAGAAATTTGGAGAGATATCAATTCTTAAAATGGGGAGAGTCATCCTTCACAAATTTTAGAGTAGTGCCACCAGGTACTGGAATTTGCCACCAAGTGAATCTTGAATATTTAGCGCAAGTTGTATGTAACGATAGCGGAGTTCTATATCCAGATACCTTAGTCGGTACAGATAGTCACACTACTATGGTAAATGGTTTATCGGTTCTTGGTTGGGGTGTTGGTGGAATAGAAGCTGAGTCTGTGATGCTTGGTCAACCAATTAGTATGGTAATTCCAGAAGTAGTAGGATTTAAATTAATAGGAAGACTTTCAGAGGGAGTAACAGCAACTGATCTAGTGCTAACGATTACTAATATCCTGAGAACAAAAGGCGTTGTTGGCCGATTTGTGGAATTTTATGGTGATGGCTTAGATTGTTTATCTTTGGCAGATAGAGCAACCATAGCTAATATGGCTCCAGAGTATGGTGCAACTTGTGGATTCTTTCCAATTGATCAGAAGACACTAGATTATTTAAACTTAACTGGAAGGCCAAAAGAGTTGGTTAAATTGGTTGAAGTCTATGCAAAAGAACAAGGGCTATGGCGTAGTAATGACGAATTGGCGTTCTTTGACACACTGGAGCTTGATTTATCGAGCGTAGAGCCGGTAATGGCCGGTCCAAAAAGACCGCAAGATAAGGTTTTTCTTTCGCAAGTGGCAGAATCTTTTTCTAAATCATTTCCAGTTAATGAGTCAGAGGAAAGCGATAAACTCCAAGATGGAAGTGTAGTTATTGCAGCAATAACAAGCTGCACTAATACTTCAAACCCAAGTGTAATGATTGCTGCTGGACTTGTAGCGCGTAATGCAGTCAACCTTGGATTAAAATCAAAGCCTTGGGTTAAAACTTCTCTTGCTCCAGGGTCACAAGTTGTAACAGAATATTTAGAAAAGTCAGGGTTACAGGAAGATCTAAATGCTTTGGGTTTTAATTTGGTTGGGTACGGCTGTACAACTTGTATTGGAAACTCCGGTCCGCTTCATGAAGATATAGAAAGTGATATTAAGGATAAAAACTTGACTGTTGCAGCAGTTTTATCCGGTAATCGTAACTTTGAAGGAAGAATCCATCCTTTAGTCAAAGCTAATTACTTGTCATCTCCGCCACTTGTTGTTGTGTATGCACTTGCAGGTACTGTACAAATTGACCTGACAAAAGATTCAATATGCAAAGATAAGAATGGAAGTGATGTTTATCTCAAAGATATATGGCCAACAAATAGTGAAGTTGAGAGCTGTGTTAAAAGTGTTGTGACGCGTGAAATGTTCATACAAAAGTATAAGGATGTTTTTTCTGGTGATGAGCATTGGCAAAAGATAAGGTGTGAGAAAAGTGAAATCTATGATTGGGACGCGAAAAGCACTTATATACAAAACCCTCCCTATTTTGATGATTTATCGACTAAGAACAATAAAAGCAACATAGTTGATATAAAGAATGCGCAAATACTAGCGATGTTTGGCGATAGCGTCACTACCGACCACATTTCCCCTGCTGGAAATATTGCCTCAAATAGTCCTGCAGGCATATATTTAAAAGGTCTTGGAGTTGAACCGCAAGATTTCAATTCATATGGATCTCGCCGCGGTAACCACAATGTAATGATGCGTGGGACTTTTGCTAACATTAGAATAAAAAATGAAATGGTAAGCATCGAAGGCGGCTATACAAAATATATTCCTTCTCAAGAAACTATGTCGATTTTTGATGCAGCAATGCGTTATAAAAAAGAAGCTGTTCCATTAGTTGTTATTGCAGGAAAGGAATATGGCACAGGTTCAAGTAGAGACTGGGCAGCAAAGGGTACTGCACTGCTGGGAATTAAAGCTGTGATTGCAGAAAGTTTTGAACGCATACATAGGGCCAACTTAGTTGGTATGGGTGTTCTTCCACTTATATTCCAAAATGGAATAACCAGAAAGATATTTGATGGTAGTGAGATAATAAGCATAAAAGGTGAAATAGTGCCAAGTGGAAATTTAGAATGTATCATCAAAAGAAAGGATAGTTCTGAACAATCAATTCAACTCAAATGCTGTGTACAAACTACAATTGAGATGAAATACTTGACGAGTGGCGGAGTGTTGAGCTATATACTTACATAGTCCTCTTGAGCTATCATAATCATTAACTAGGATCTTTGAATCGATCCTAGCCCTTTACTTAAATAATAATGTATTCTACGTAAAGTTATGATATAATTTTACCTTACATATGGTAAAAGGTGTTTTGTAGATGATTATGATCAGTTCTATACAAGAACCTAACGCGTTACGAAAACGGTTGCAGGGATTTTATCGTGCTGATGAAAAAAGTTATGTACGTTATCTTGTAGAAAAAGCAGAACTTTCTGCTGATTCAAAAAACAGAATTTACAATATTGCAAAACAAGTTGTCGAAAAGATTAGAGGTAGTAAATTAGGCATTATAGATTCTTTTATACAACAGTACTCGCTTTCTGATGACGAAGGAGTAGCGCTAATGTGTCTTGCTGAGTCACTGCTTAGAATACCAGACGATTACACAATAGATAAATTAATCAAAGATAAAATTACCAATCAAGAATGGAATAAACACTTGGGGCATTCCTCTTCATTATTTGTTAATGCTTCTACTTGGAGTTTAATTGTAGGAAGCAGTATATTAAGAAACAATGGAGAGGATTCAAAATTCTATCACATAATTTCCAGGTTACTGAAAAATTTAGGAGAGCCAATAATCCGCAAAGCGGTGAAGCAAGCAATATCCATTCTTGGCAAGCATTTTATTGTTGGAGAAACTATAGAAAAAGCATTGGAAAGTATAAAATCAGATAACTATAGCAAGTATTTATGCTCTTTTGACATGCTTGGTGAATCTGCTCGCACAGTTGAGGATGCAGAAGAGTATTTTAATTTATACATGCATGCAATAAAAGCTATAGGTGAATCTGCTAATGTAAATGATTGCTTTAAATCTCAAGGAGTTTCGATCAAATTGTCTTCACTGCACTCACGTTATGAATTTAGCCAATTTGGTAATATAGCTGAAGAGCTGAGAGCTAAGTTGCTGGAACTGTGTCATGAAGCGAAGAAATATAACATTTCACTTTGTATAGATGCAGAAGAATCAGAAAGACTTGAGATGTCATTAGTTTTATTTGAGCAATTGCGTCTTGATGATTCACTTTCTAAATGGGAAGGGCTTGGCTTGGCTGTGCAAGCGTATCAAAAACGTGCTTTATCTGTTCTTGATTTTGTTGAAGACGTTGCCATTCGATCAAAGCATAAAATTATGGTGAGGCTTGTGAAAGGAGCATATTGGGACTCAGAAATCAAGCGCACACAAGAATTAGGGTTAATTGGTTATCCGGTATTTACTAGAAAAAGCCACACAGATGTATGCTACCTTGCATGTGCGCAGAAACTTTTAAGCAAAGAGAATCACTTTTATCCATGTTTTGGAACTCATAATGCTTATACTTTTGCTACTATAATAGAGCTTGCTGATAAAAATCATCCTGGATTTGAGTTTCAGTGCTTACATGGAATGGGTAAAAGTTTGTATGATTATGCAATTTCAGAACTTGCAACAAGTATCAATTGTCGTATATATGCACCAGTTGGTAAACATATTGATTTATTGCCATATCTTATTAGGCGCCTTCTTGAAAACGGAGCTAATAGCTCGTTTGTCAATCAAGTAAATGATTCTGACGTTAAAATTGAAGGATTAGTTTCAGATCCATTAGAAAAAGCTAAAAGCTTAGAATATGAGCCTCACCCAAGCATTCCGTTGCCACGAGATATTTTTGGAGAGGAAAGGCAAAACTCTCTAGGGATGGATATTAGCGATTCAATTACAGTTTCACAATTCGCAAATGATATAAGGGAATTTAGTGAAAAGAAATGGCAGATTGGCCCAATAATTGATGGAGAGTCGCTTTTTGACAGTGCTGAATTTATTGAAATAGTGAATCCTGCACATTTGAAAAATGTGGTTGGAGAAGTGTCAAGTGCAACAAGTGCTCAGGCTTTAAATGCTCTTGAAATAGCACATAGTGCTTTTACTAAGTGGCAGAATGTTTCAGCAGAAGAGCGCGCTAAATGCCTTGAAAAAGCTGCAGATTTGCTTGAGGAAAGGATGAAAGAGTTAATTTATATTCTGATTGTAGAAGCTGGAAAGATTTTGCCTGATGCAATAGCAGAAGTAAGGGAGGCAATCGACTTTTTGCGTTACTATGCAGTAATAGCAAAAAATAAACTGAATGATTGGAGGAATTTGCCGGGCCCAACAGGTGAAGATAACTTTATCTTTTTTGAGGGCAGAGGAGTTTTCTTGTGCGTATCACCGTGGAATTTTCCACTTGCTATCTTCATTGGGCAGATTTCAGCTGCGCTTGCAGCAGGTAATGCAGTGCTGGCAAAGCCGGCAGAACAAACACCAATTATTGCCTATGAAGCCATTAAGATATTACATGAAGCTGGAATACCAAAGAATGTATTGCATTTCGTTCCAGGGGATGGTTGGTATTTAGGTAAAGTATTAGTGCCAGATAATAGAATTTCCGGTGTAGCTTTTACTGGTTCAACACAAACCGCTCAAATAATTAATCGAATGCTTGCTAGCAGAGATGGTCCTATTGTGCCACTTATCGCTGAAACTGGTGGATTAAATGCTATGATTGTTGATAGTTCTGCTCTTTTAGAGCAAGTAACTATGGATGTTTTAATTTCTGCATTTCGCAGTAGCGGTCAACGTTGTTCTGCTCTTAGAGTGCTATTTATTCAAGAAGATATAGCAGAAAAACAGATAAAAATGATATGCAATGCGGCTCAAGAACTAAAGATAGGTGATCCAATACAGCTGAGCACAGATATTGGTCCAATAATTGACAAAGCATCTATTGATATGCTCACTAAACATACGGAGAAAATGTCAAGAGATAAAGATTCAAACCTTTTGTCCAAGGTACCCATGGATACAAATTCTTATAATGGTTATTTCTTTCCTCCATACATTTATGAGATACAAAAAATTTCGCAACTCAAGCAAGAAGTGTTTGGTCCTATTTTACATATTATACGTTTTAATAAGCTGCAATTAAATGAAGTTATAAGTGATATAAACAATACAGAATATGGGCTGACGTTTTCTTTGCAGAGCCGCGTGCAAAATCAGATCGATTTAATAAGCAGGAAAATATCAGTTGGAAATGTGTACATCAATCGCAATCAAATAGGTGCAGCAGTTGGAATACAACCATTTGGCGGTAGAGGATTATCAGGTACCGGACCAAAAGCTGGTGGTCCTAATTATCTGCAACGTTTTTCTACAGAAAAGGTTGTGAGCATCAACACTACAGCATGTGGTGGTAACATTACACTTGCGTGTTTGGATTGATTTGCAATTCCTAAATTGGAAGTTCGTGCAGTTGTGTCTGCAGTACTGAAGTCTAAACTCATACACTGAAGGGATAGTTGTGATTCTAAGAAGGCTTCAAAGAAAGTCTTATCTTTAAATAAAAGAAAAAGGTTGCTATAATTCTGATAAAAGCACTATAAACAAAATGAATGTGAAAAGTATCTTATTAGCGTTTTTAGTACATTCTATATTAGGTTTGTCATTATTTGCAGCTGACCCTGTTTTACTCAATTGTATTGAAACTCCAGGGATTTATAATCTTGAAACAAGGCCAAAAAGCTTTAACTCTTCAAATAATTTAAGAAGAAAACCTGGCTCTCCAAGTAGTGCAGCAGGAGAATTAATAAGTGTAGTGGGTAGAGTTACTGATGTAAATTGCTTACCAATACAAAATGCTGTAGTTTCTATGTGGCATGCAAATTCACGTGGTATGAGCCATTATGATGAGAATGTAGAGGATGATCCAAATTTTGCTGGATCAGGAAGATTTGTAGTAAATAACCTTGGCTATTATAGTTTTATTACAATAGCACCTGGAAAAATCGGTGATAGGGCTCCACACATCAACTTTTTGATTCAACATCCAGATTTTCCAGAATTCACAACACAAATGTTCTTTGCTGATCATAATTGCGACAACTGTGCTGATTCTGTTCTTGGGGGTCTTATTGATAATGGGTTTGCAAGCCTTCTGATAGCACCATTTACTTATAACAATCGGGCCATTAAGACCTACACATTTAATATAACCCTAGGTGGATATAACAAATTTTCTGATAAAAGGTAAAAATCCTTGCGTATGAAGGGAGCTCATAGTAACTTTAAGTGTTATTGTACTTGAAACGTGCATGAAAAATATCTTGCTAATGTTTTTACTATGTTTTATGTACAGTTTACAATTATTTGCAGCGGAGATATCAACGATGAAGATAACAATTTCTAAGGCTTTACCTAATTTTGAGACGCTAGTGGTAGGTTTGTTTGAGGGTGATAAGTTCATAAATAATGTTCTACAAGACAAGCAAGTTGTAGATAATATCAAGAAATTTAGCGACTTCAGTGGAGGCTTTGGTGAATTTTTCTCCGTCACTTCATCAGAGGGAAAAAATATTATAGTTGCTGGTCTTGGCAAGAGAGATGAATGGAATGAAAGCAAAGAATTAAATATTGGCGGTAAAATATATTGTGAACTAAGCAGATTAAGAATCAAAAGGGCAGCAATTTCAATCGAAGGCAATGTAGCGAGTGTTGCATATGGCGCATTTTTGCATAGTTTTAGGTTTGATAAGTATAAAACTAAAAAAGATGAAAAAATCACAGAAGTGGAGGAGATTACAGTATTAGTAGAAGATGAACAATTAAGTGATGCTGAAAGATCGTTTGAACGTTTAAAACAAGAAGGTGAAGGCATATTTCTTGCACGTGTTTTTACTACTGAGCCACCTAACATCTTATATCCCGAATCCTATGCTAATCGTATAAAAGATGAACTTACTAAACTTGGCCTTGAAGTTGAGGTGCTCGATAAAAAGCAGATAGAAGAGAAAAAAATGGGAGCTTTGCTCGGAGTAGCACAAGGAAGTAGTAAAGAGCCAAAATTAGTAGTGATTAAATGGGACGTAGCCTCTAAAGAACAAAAGCCTATAGCTTTTGTGGGCAAAGGTATAACGTTTGATACTGGTGGAGTGTCACTAAAACCCTCACGTGGTATGGAGTCAATGAAATATGACATGGCAGGCTCTGCCACTGTAGTTGGAGTGATGCGTACTTTGGCTGGACGAAAAGCAAAAGTAAATGCAATTGGTGTAGTTGCACTTGCAGAAAATGCAGTGGGCGGTAATGCTCAAAGACCGAGCGATGTAGTTACTTCAATGTCTGGACAGACAATAGAAGTTTTAAATACCGACGCAGAGGGAAGACTAATACTTGCAGATGCTTTGTGGTATACACAAGAGAGGTTTTCACCAAAATTTATGATTGATCTTGCAACTTTAACTGGTGCTATTGTGGTTGCACTTGGAAATAACGAATATGCTGGTCTTTTTTCAAATAATGATGAATTGGCAAGTCATTTGATTGATGCAGGAAATGAAGTAAATGAAAAATTATGGCGCTTTCCTATGAATGAGACTTATAACAAAGTTATTGATTCGCCGGTTGCTGATGTCCAAAACATCGCTCCTGCAGGTTCTGGTGGAGATAGTATAATGGCTGCACAGTTTCTACAGCGTTTTGTAAACGACACTTGCTGGGCACATTTAGACATTGCAGGCACTGCTTGGCACGAAAAAGGCACTGATATTTCTCCAAGAGGGGCAGTAGGTTTCGGTGTAAGATTGCTCAATAAGTTGGTTGAGAAATACTATGAGGTTGATAATTAAGGATCTTTGTATTGAATTTATAGCTTAATTTACGGCTGCATGAATGTCTATTGATAAGACGTAGAAAATGATATCATCTTCTTTTTGGGGGATTCTAAAGTTACGTACTTGAGCAGCATCAAGAGAAAGTATTTTGTTCAAATGATGATTGTAATGATGGCCTATTAAAACTTTAAAGCTATTTAGCATTGACGGTGTATACTTAAGTGTTAAAATAAAATAAGAAGTTTTTAGGAGTTTATATGGCAGTAGGTGGGAAAGCGAAAACAGCTAGTAAAAATAACCCTACTCAACGTAAGAAAGCTGAACAAAAAATGTATAAGGATAAACCGGTAAAACCGGTTAAGTATATAGACCGTGATTCACGTATGAACTATATGTCTGCTCAATACGATAACGGCAATCTAGTTGAAGATGAGGTAAGTGGTAACCCTATAAAGTGGGAAGCTGTATAGTGAAAGTTACTATTAACTCTAAGGAATGTGAAGTAGAGCATGGGCTCACTATAATCCAAGCTTGTGAAGCTGTGGGCATTGAAATTCCACGTTTTTGTTATCATGAGCGTTTAGCAATTGCTGGTAACTGCAGAATGTGTTTGGTTGAAGTTGAGGGTGGTCCTCCAAAACCAGTAGCTTCCTGCGCAATGCCAGTTGCAGAGGGTATGGTGATTCACACCGACACTCCCAAGGTAAAAAAGGCACGTGAAGGAGTGCTCGAGTTTTTGCTGATTAATCACCCACTTGATTGTCCGATTTGTGATCAAGGTGGTGAGTGCGATTTACAAGATATAACAATGGCCTATGGGAAAGGGAACAGCAGACTTGATGAGCATAAGAGGGCTGTACCGAAAAAACATTTTGGTCCACTGATTGAGACTACAATGAACAGGTGTATTCATTGTACTCGATGTGTTGGATTTCTGTCTGATGTTGCAGGTACAAATGAACTTGGAGGAATTGGCAGGGGAGAAAATATAGAGATTAGTACTTACATAAAAAGGCATATTAGCTCTGAATTATCTGGGAATATTATAGATCTCTGCCCTGTGGGAGCCTTAACTTCAAAGCCTTACTCTTTTACAGCGCGCCCATGGGAGCTATCACATTGCGAAACTATAGATGTGCTGGATGCTGTAGGGAGCAGTATTAGAGTTGATTATCGTGGTCCTGAAGTTATGCGAATATTGCCAAGACTCAATGAAGAAGTGAACGAGGAATGGATATCAGACAAAACTCGTTTTGCTTATGATGGACTCAAAGTACAACGCCTCGATCGACCTTATATAAAAAAAGAGGGCAAATTAGTGCCAGCTGATTGGAGTGAGGCATTGACTCTTGCTGCGAAAAAACTAAAGAGTACAAAACCAAACAAAATAGCTGCAATTGCAGGTGATTTAGCAGATTGTGAGTCTATGCTCTTACTAAAAGAAATGATGTATAAGCTTGGTTCAGCAAATATAGACTGCAGACAGGATGGAGCAAAACTTATACCAAATAATCGTGGATCTTATGTGTTCAATACCACTATCGAGGGCATAGAGAATGCAGATTTGTGTCTGCTTGTAAATACAAATCCCAAAGTAGAGGCACCAATTATTAATGCACGCATAAGAAAGAGATATTTACAAGGTAATTTTCCTATTGCAAGCATTGGCCCTGACATTGAGTATTTGTATCATGTTGAGAAGTTGGGCAATAACCCAAATATTTTAGACGAAATAGCAAAAGGAAATCATAAATTTTGTAAGCTGCTGAGCACTGCCTCAAACCCTATGCTCATCATCGGTCAAGATACATTAATGAGAGATGATTCTGAGTCAATTTTAGCTCTGGCTGGTACAATTGCAGAAAAATTCAACATGATCAGAGATGATTGGAATGGCTTTAATGTGCTACATAAAGCTGCAGGAAGAGTTGGTGGACTCGATGTTGGATTTGTTCCTAAAAAAGATGGAAAGGATGTTAGTCAAATATTAAAGCAAACAGAAAATGGCGAGGTAGAAGTTGTTTATCTTCTTGGCGCAGATGAAGTTGACACATCAAAGTTAGAAAATACATTTGTAATTTATCAAGGCCACCATGGTGATAGGGGAGCACATATAGCAGATGTCATTCTACCTGGAGCTGCATACACAGAAAAATATGCAACTTATGTAAATACTGAAGGGCGAGTACAGAGAACAAATTTAGCTGTTTTTCCTCCTGGTGAAGCAAAGGAAGATTGGTTGATTATAAAAAATTTATCCCAATATTTGGGTCTTTCCTTTCTATATGATAGTCTATTTGATGTTAGGAAAAAATTAGACACTATTGGTCCACAGTTTAGAGATGCTGACCAATTAGTAAAAAATAAATGGGTATCAATTGCTTGTAATGAGATCAAATTAAGTAATATCCCTTTCACTCTAAAAAAGTATGATTTTTATATGACAGACTCAATAAGTCGCGCTTCAAAAATAATGGCAGATTGTACTAAAGCTTTCCATGGACACGCTGATTAATATCTTATTTGTTTTAGTACCGCTACTGCTTTCAGTTGCATATTTAGTATATTTTGAGCGCAAAGTTATTGGTGCAATTCAACTGAGACATGGTCCAAGTGTAGTAGGGCCATTTGGTTTATTGCAGCCGTTTGCAGATGCTATCAAATTGATAATTAAAGAGCCGATAATACCATTTAGAGCAAACACCATACTGTTTATTATGGCTCCAATGATCACCTTTATTTTAGCATTAATTGCCTGGGCAGTTATACCGTTTGGAGCTGAAATAATTACAGAAAACGGACAGCAGGTAGTAATCCCTAAAGTAATAGCAAATATTAATGTTGGAGTGCTTTATGTGCTAGCTATATCCTCTTTGGGAATATATGGCATTATTATTGCAGGCTGGTCTAGTAATTCTAATTATGCATTTCTTGGCGCTATAAGGTCAGCTGCTCAAATGATTTCATATGAAGTTTCAATAGGTCTAATAGTTGCTACAGTTGTTATTACAACTGGCACATTAAATCTCGGAGAGATGGTGGTAGCGAAACATAATATGCCATTTTGGATTGATTTGCTACTAATGCCTATAGGAATAATATTTTTTATTTCTTTGCTTGCAGAAACTAACCGTCACCCATTTGACTTGCCAGAAGCTGAAGCAGAGCTTGTCTCTGGGTATAATGTTGAGTATTCATCAATGCCTTTTGCTCTCTTTTTCTTGGGAGAATATGCAAACATGATTTTAGCAAGTGCTATGATGACAATATTCTTTCTAGGAGGATGGTATCCTCCGCTAGAGCTTGGTTTACTGTATAAAATTCCTGGTTTAATCTGGTTCATTTTGAAGATAATTATACTTTTGTTTATATTTATTTGGATTAGAGCTACAATACCTCGCTATCGGTATGATCAACTCATGCGTCTTGGTTGGAAAGTGTTTCTACCGATATCGGTGCTTTGGGTAGTACTCATTTCAGGAGTGTTGCTTTTTACTGGGAATTTACCTGGATCCAATGTTTAATTTTCCAAATACAAGATTAAGGCGTAGGCGCTCAGGCAAGTGGGTTCGCAATTTAACAAGTGAAAGCACTTTATCAGTAAATGATTTAATTTTTCCCTTATTTGTTCATGACGGAGAAGGAACAACTGAGCCGATTTCTGGCTTACCTGATATCAAATGTTATTCAATAGATGGGCTGGTTTCCATAGCTCAGGAAGCTAAGGATTTGGGAATTAATGCTGTTGCAATTTTTCCTGTAGTTGATAGTAAACTAAAATCTGAAAACGCCGAGGAAGCGTATAATCCTGACAATTTAATCTGTAAAGCAATTCGTGCTGTAAAATCAAATGTGCAGGATATTGGCATTATTGCAGACATTGCACTAGACCCATACACTACTCACGGTCATGATGGCATTTTAAAAAGCGGTGGGATAGATGTAGAAAATGATAAAACTGTGTCAGCATTATGTAAGCAAGCGCTTGTTTTAGCAAAAGCAGGATGCGATATAGTTGCTCCTTCTGATATGATGGATGGCAGGATAGGAAAAATAAGAAAAGCATTGGATGATAATGATTTTCAGAATGTATCAATATTGTCATATGCAGTAAAGTACTGTTCTAGCTTTTATGCGCCATTCAGGCAAGTTGTCGGTTCGTGCGCATCATCAAAATTCATCGACAAAAGTGGTTATCAAATGGATTATAGAAATGCACACGAAGCAATCTGCGAAATCGAAATGGATATAGATGAAGGCGCAGATTTTATAATGATAAAGCCAGGTATGCCATACTTGGATGTAATAAAAACAGCAAGTGAAAAGTTTAATTTTCCGATTTTTGCTTACCAAGTAAGCGGCGAATATGCAATGATAAAAGCTGCAGCAAATAATGGATGGCTGGATTATGACAGAGTGATTTATGAGTCTTTAATTGGTTTTAAACGTGCAGGTGCAAGTGCAATATTTACCTATGCTGCACTTGATGTTGCAAAAAGTCTTAGCAGTGTGGAACATCTAGATAGGTAGCTGGCCGAAGTGACTTGACAAACCTTACCACTTTCCTTATCATATCAATAAGAGTATTTATCCTTGTTTTCGATCCGCGCGGGTTCAATAACAAAAATTCAGTAAAAAACTCAGATATTTATTGGCAAATTATATAAAAATTATAGCGGCTGCATGTCTTTTTTATTTTTTCTACATTCAGCCAAAACAAGCTTATTTTAAGCGTTAGCACATTATTACAATGCCAATTTACATTATAAAACTCACTACTGGGGGATTCTTTCGCCTTTTTCTAGCTTGGTAAATTTTTTAATATTTATAGTTAAAGCTTCAGGCCAGCGCGTGACGCATAGCTATACGGAGCTTGAAGATATCATTCAAGTAGCTGACACTGGAATCCAGGAATTTTTTGAGCACAAAGGAGATCTGATTCTAAGTTTTTATTTGTAAGAAACCAGTGTCAGCTACTCGGATGACAATAAGGGGATAGCACTGGGATGACAAAAAAGGAGGCTACTAGTATAAAGGGGCAACGGTTTAGATCGTTTTTAACTATTTGCCTTTTTTCTATGCAAGAAGTGTATTGATAAGTCCATTACAATTCAGTATTGTGAAAAATATAAGTTAAGTGTTAGTTAGGACATGGGGATTTTTTTTCAATTTTTGGGTAAGGTGCTAGGCAAGGTTTTTCCTGCCAAAATAATAAGCTCTTTTTTGGGAATAGGATATTTACCAGGTTGGCAGCATTATTGGTCTTCTTTTCTAATATTATTTATTACCGACATTATATTAATGCTTACATACGGAGGTGATTTTATACTATACAAAATGCCGAATTCAGGCATAGTTGTAGCTGCTATTTTTACCAAGCTAGCGATAGTTATGTTAGTGCTGCAGTTAGTTGGAATATCAATTTTCCACATTCAAGATCCTTCAGCTAGCAGTGATGAGAATATAGTAATACAAATAGCATCAGGACAAGTGCTGACTGTTGCGCTTTCGATGCCGGCAATAATGTCAATTTATTATATTGTAAGTAAATTCTATTTAAGTATATGCAAGGCAATACTTCAATGTCCATTTTGGTTTAATGATCTTATGCATTTGTTCTTTTTCTTTATAATACCTTATTTATTTTTTAATATTGTAGAAGTAATAAAACCATGGCCGATAAGTACGATACAGCTTAGTTATAACAATGCAATATCAATCACATTTGAAGGGATTTTTCATGTGTTTTATGCAGTGATTTTATTGTACTTGACTGCATTTATATTCTGCGATCTGACTATGCATGATGCGATTGTTTTAAATAAAAGCATATTTGAGTATGTAAAAGAAAGTTCAATAGCCTTGAGTGACTATTTCCATGGCACTATTAAAAAAATAAGTATAGAATAGTACTTATTTGCTTATATATTCAGTTTAAAAGATATACAGTTTGCGTGAATCTACAGGATATAATAAAGGGATTACAAGACTTTTGGGCAGATGAAGGGTGTACTATACTTCACCCATATACGTCTGAAGTTGGAGCTGGAACACTACATCCTGCAACAATCATGTCAGCGGTTGACGAAAAACCAACAAAAATTGCGTATCTGCAACCAGTAATCAGACCTGCAGATGGGCGCTATGGCGACAACCCTAATCGCTTATATCAGCATCATCAATACCAAGTTATAATCAAACCATCTGGCAGCAATTTGCAAGATGTCTACTTAGACAGCTTAAAAGCTCTTGGTGTATCAATAAAAAAATATGATATTAAGTTTATTGAAGATGATTGGGAGAATCCAAGTGTTGGCGCATCGGGGCTTGGCTGGGAAGTTACGTGCAACGGAATGGAAGTAACACAACTTACTTATATACAGCAAGTGGGAGGCATTGACTGCAGAATAATTCCTGGTGAGGTGGCATATGGGTTGGAACGTTTAGCAATGTGCATACAAGGTGTAGATAATGTTTACGATGTAATTTGGAACGATAATGGTGTAACTTATGGAGATGTTTTTAAACAAAGAGAGTATGAATTTTCTTACCTGGCACTTGATTATTATGATACTAAAGTAGTACAACAGCAGTTTGAGGACACAGAAAAATTGTGTAAATTCCTTATTGAAAAAGAATTGCCGGTAGCAGCTTATGACCAATGTATTAAAACTAGCCATCTACTTAATTTGCTTGATGCAAGAGGTGTCCTTGGTGTGAATGAACGTACAGCTTATATTGGTAGAGTGAGAGAGCTGACAAAAAAATCCTGTGAGTTATATAGAGCTAAGTAGAATATGTCGTCACAATTATTGTTTGAATGTCTTTCAGAAGAAATTCCATCGAGAATGCAGAATTCAGCTGCAGCTCAGATTAAGAGCTATATTACTAATGCTTTCAGTAAAAATAATGTAAAGTTTGTATCCATAGAAGTTTATGTGACTGCACGTCGCATTGCTCTTTTTATCGATGGCGTAAGTGCTTTAGAGCTAAAAGATTCTAACAGTGAGATTAAAGGACCAAGAGTTAATGCACCGAAAAGTGCTATCGAAGGTTTTTTGAGAAAAAATCGCAAAGTTGAAGAAGATTTACTCGTTCGCAAAGTAAACGATGAAGATTTTTACTTCATTAAGAGAGAAAGCTGCTTATTTAACATCAACGGGTTTCTCAAAAATCAACTGGAGGAAATGCTAAAAAACTTTTCTTGGCCAAAGAGCATGAGATGGAGTGAAAGAAAAGAGAGATGGGTTAGGCCAATTAAAAATATTCTATGCATTTTAAATGACGAAATAATACCTGTATTTTTTGCAGGGATTACAACATGCAACGTAACGTATGGTCATAGATTTCTTTCAGGTGATGCAGTACTTACTGTTAAAACACCCAAAGACTATTTTGAATTGTTAGAAAAAAATAATGTCATTCTCCAGTCGGACAAAAGAAAGCAATTTATACTAGATCAGATTAATAAGTTTACAAAAGAGGAGAACTTACAACTTGAAAAAAATGATTATTTGCTTAATGAATTGGCAGGGCTTATAGAGTGGCCAATAGTATTATTTGGTAAGGTAAAATTATCAGAATTACCGAAGGAAGTAATACTTAGTATAATTAACACGCAGCAAAAGTATCTTGCTTTAAGCGACGGACAAAAAATTTCACATTTTGTTACTGTTGTAAATGTTAACAATAATGAAGTTGTCAAAGGCCATGAAAGAATACTAGAAGCACGTCTTGCTGATGCCCAGTTTTTGATATCTCAAGACAAGAAGGAAAACCTGGATTACTATGTCAAAAAATTGAGCTCTATTTCATTTCATGCCTTGCTCGGTAGTGTAGAAGAAAAAGTGAAGCGTATTATTGCTCTGTCAAAGTATATAGCGATATTTATTCCACATGCTTCATTAATGAAAGTTGAACGTGCTGCATATTTAGCAAAGGCAGATCTTGCAACGTTGATAGTGAAAGAATTTCCGGGATTGCAAGGAGTAATGAGTGGATATTATGCTTCTTACTTTCAAGAAGATAAAGAAGTAGTAGAAGCTATAACTGAGCACTATAAGCCAATTGGATCGGAGCAAGAATGCCCTAGATCTCCTACTGCGATTGCTGTAGCTATTGCAGACAAAATGGATAGTTTGGTTGGTTTAATTGCAGCAGGTGAGAAAATCTCTGGTTCGTATGATCAGTTTGGTTTGCGGAGAATGACAATTGGTATAATTAGAACAATACTTGAAAATAATTTGCATATTCCAATTAGACTGCTGATAGATAAGTCAGTATCTTTATGTTCAAGACTTCTATTGAATAAAAATATAATTCCAGTTGATAAGCCAAGTGAAAAACAAATTTCAGAGCTAGTATTTAAATTCTGCTTAGAAAGGTTCAAGGTTATTTTAAAAAATAGAAATATAAGGCAAGATGTTGTAGATTCAATAATATATAAAATCGATATTAATGATCTGCTAACAGCAGAAAAACAAACTGTTATGTTGGATTATTATCTTAGTACACCAGAAGGTGAACATGTTCTAAGCACTTATAAAAGAGTCAGTAACATAATAGGCAAAGTAAGAAAAAATGATGGCACTACTTATAGTGCATCTTACAATAAGAAGTTTTTGATTGAAAATGAAGAGGTTGAGCTATCAAATTGTGCTATAGCTGTGTGTAAAAACATAAAACAGGCGATAGAAAATAACGACTTTAATATAGCGCTTGATGAACTTGCTCATTTTGCTCCATTTATTAATCAATTTATGGACAATGTAAAGATTAACTGTGATTCTAATGAACTCAGAATAAACAGGTTATCTTTACTTGTAAATGTTATTTCTACTTTTCATTTAGTAGCAGAGTTTAACCTTATACAGGTTAAACAATTGATAAATGTTCAGGCAATATAAGGAACAAATCAAATCATCTCCACAGTCCTGTGGCGTGTATAAGATGGTTGGAGATAAGGATAAGGTTTTATACATTGGTAAAGCAAAAAACTTGAAGTTGAGGTTATCCGACTATCTTCAATTCGAAAACCTTTCTGAACGAATCAGAGTAATGATCTCACAGGTTATTAAGGTTGAAATATTCATCACTGAGAATGAAATCGAAGCATTGCTTCTTGAAGCACAGTTAATAAAATCGTTAAAACCATCTTATAATATTTTGCTTAGGGATGGAAAATCTTATCCTTATATAACAATTTCTAAGCATGATTATCCAAGAATAGCGAAATATAGAGGTAAGTTTAAGAAGAATGAGTTTCATTACTACGGCCCTTTTCCATCTGCTGCTGCTGTTAAGAACACTATATTATCATTGCAAAAAGCTTTTCTCTTAAGAGTATGTTCAGATCAATATTTCTCTTCAACAAAAAGACCATGTCTTGAGTATCAAGTTAAGCGCTGTTCAGCACCATGCGTAGATAAAATTACAAAAGATGATTACTGCAAATCAGTAAAACAAGCACAAGATACTCTGCTAGGAAGGAATAAAGAAGTGCAAAGACAGCTATTTTCTACAATGGAAAAGTGCAGTAGGGAGATGAACTACGAGCTTGCTGCTGTCTATAGAGATCGATTGAAATTTCTTCAGCAAATTCAAATGCAGCCAATGGATTTTTCTTTTGAAGAAGATGCAGATTTCTTTAGCGTTATACGTGAGGCAGACTTAGCATGCATTGGTGTACTATCTTTCAGAGATAAAGGTAACTATGGAAGCATTCCTTACTTCATTGAGAATTGTAGTGATCACCCAAATGATGAAATTTTATCCACCTTTTTGGTCAATTTGTATAATCCAGTTAGCACACCACCAGCACAAATTTACGTTCCCGATTTTATTAAGGATAAGGAAATTATAGAACAAGTACTTTATGCTCTTACTCAAAAATCAATAAGAGTTTTGCATACGAAAAATAGTAAAGAGCGTGATTTGTTGAATTTTATTTACAATAATTCTAAGCATAGCCTAGAGCAGAAGCTTACTGATTATAGAAATAACCTAGAAAAGCTCGAAGAGCTTAGGAAGATTTTCTCGTTACCAAATATTCCAAAGCGTATCGAGGTTTATGATAATAGCCATATATCTGGAAATCAACAAGTTGGTGTGATGATTGTTGCAGGGCAGGAAGGTTTTTTAAAAAGTGAATACAAAAAATTTACTATAAAAGAAGAAATTTCAGGTGATGACTATAAAATGATGAGAGAAGTGCTGACTAGACGTTTCTCTGGCAATATAAAAGATATAATCCCTGATTTTTTACTGATTGATGGCGGTCCAGGACATGTTTCCATAGTGCATAATGTGTTGGAAATATTGAATATAAAAGTTCCTTTTGCTTGTATGGCGAAAGGTCATGATCGTAATGCAGGAAATGAAAGATTTTATGTGCCGGACAGAGAAGAATTTACTCTAGCAAGTGACAGCAAGGTCATGCTTTATTTACAATTGCTGCGTAATGAAGCTCACCGTTTTGCGATAACTTCGCATAGAAAAAAACGCGATAAACAGTTTTTTGCTTCACAATTAAGTAAAATATCCGGTGTTGGCAGTAAAAGAAAAAAGGCACTCATGTCTCATTTTGGTTCGGTAGAAAATATAAGCAAAGCTTCTCTAGCTGAAATTCAAAACGTACCTGGAATTAGTAAAGGTTTAGCAGAAATCATTCTTCAAAACGTGAATTCTAAGAAAGGTACTTCTAAATAGGTACTCTAAAATTAACCTTTATTTCTTCTTAATAAGACATAAAAAGCTCCTTTGCCACCATGTTTTTTTATGGCTTGCTGATAGTATAAGATCATATTCCGAACTTTTGTGTCATTCAACCACTTATTTAAGCTATTCTTTATAGTGTCTATTTTATCTGTACTATTACCATGCCCCGTAATTACCAATAAGCACCTATTCCCTGCTTGATAATTTTTGATAATAAAATCTATCAATTTACAATAAGCATTATCTATACTATAGCCGTGCAAATCGAGTTTATCGCTTATAAAATATTTGCCCCTATCGATCTTTAATTTTGTATTGTAGTCAAGACAAAATGATGAATCACCATTATCGGTATTAAGAAAATTTCCTTGTAAGCCAGAGATATCTTTATTGATAATAGATTTGATATTTATTTTGTGATCAACTTTCAAAGTAACTTTTCCACATTCTATTGGCTTAACATTTTTTTGCCAATCTAACTCGTCATCTGACATAAATTCATTAATTGAACTGCATAATTTTACAACAATATATAAACACAGTAAAATATTGCTTATTCTATAAAAAACTGATTTTCAATAATGAGATGAAATTATCAAAAGCTAATGAGAATTTTTGGCTATACGGAAAGCACACTTGTATCTCAGCATTAAGAAACAAAAATAGGCGGTGTATAGAACTGTTAGTAACAGAAAATTTCTACAGAGAATTTGAGAAAGAAATTAAACAATGTGAAGATAGTAAGGGCATTAAAGCTCGACTGGTAGAGAACAAAATATTCAATGATATTTTACCCAAAGGTGTAAATCACCAAGGAATTGCTTTAAAAGTTGCTCCTATTTTTCACAGCTTAAATATTGAAGAAATAGCTGAAAGCTCAGGTGAAAGCTCTACTATAGTCATTTTAGATCAAATTACTGATACACACAATATAGGATCGATTTTAAGAACCTCAGCTTGTTTCAACATTGATGCATTGGTTTTACCACATCACCATTCACCGAGCGAAAATGCATCTATCGCAAAAGCAGCAAGTGGAGCACTGGATATTGTCCCTCTAATATACGTTACAAGCATAGTAAAGACGATGGAGTCTTTAAAGAAGATAGGCTACTGGTGTTATGGATTTGATTGCAATGCCAAGGAAAATATAGATGAAATAAAGAACTTTGGAGAAAAAAGAGTGATTATTTTTGGTTCTGAAGAGAAAGGAATGCGGAGATTAGTGAAAGAAAGTTGTGATTATCTTTTAAAAATCCCAATGTCAAACGTAATTGATAGTCTAAATGTTTCAAATGCAGCAGCAATAGGACTATATTCCATTTACATTAAAACAAAAATAACTGCAAATTAGTTGCAATGAAAAATATACTTCTTGCCTGTTATCAAGACCGTTGGAATCTAGAAAAAAAGAATTCCATTTTAGCTTCACATGCACAGCTGGAAGATGTCATCCCAGTGCGTGACACTGGGATCCAGTTAAATTTGCGAGTGTAAAAAAATATAACGTTTCTGATGATGATGGAAAAATGGATGCCAGTGTCTGGGCACTGGCATGACATCTTCCTACAGAATAATGTTCGTACAGCTGTGTATCACATGCTGGAATGACAACAGTGAATGACATAGCGAGATATCATCTACTGGCACTTACGACCAATACCAAGAAAGTGCTTCACTTGAATCTTTTGGAATTTCAAAAGATGGCAACGCTATCTCTTTTATCTCTTTTGTAAGCCAATCTCTACCATCGTTTCCAGCGTTTTCAATAGCTTTCCTGAAACTGCTCCCTAGTACAGTTTTAACAGCTTCAGTGACGTCATCATCATCTAGAGCTTTTGCTATTATAGTTAACTCAGTTAACTTATCATTTAAGTTAGCAGGCATCTTATCAGTCTTAGCCTTTATTGCATCTACATTAGTTTCAATACCTGCGATTTTATTAGTCGCAGTTCCTAAATCAGCAGGCATCTTATCAGTCTTAGTTTTTATTTCACCTACGTTAGTTCCAATAGCTGCGATTTTATCAGTCTCAGTTTTTATTGTAGTTAAGTCAGTTCCTAAATCAGCAGGCATCTTATCAGTCTTAGNNNNNNNNNNGTTTTTATTGTAGTTAAGTCAGTTCCTAAATCAGCAGGCATCTTATCAGTCTTAGTTTTTATTTCACCTACGTTAGTTCCAATAGCTGCGATTTTATCAGTCTCAGTTTTTATTGTAGTTAAGTCAGTTCCTAAATCAGCAGGCATCTTATCAGTCTTAGCTCTTATTTCAGTAACATCAGNNNNNNNNNNGTTCCTAAATCAGCAGGCATCTTATCAGTCTTAGCTCTTATTTCAGTAACATCAGCAGATTTTGCTAACTTACCTAATTCAGTTCCTAAATCAGCAGGCATCTTATCAGTCTTAGCTCTTATTTCAGTAACATCAGTAGATTTTGCTAACTTACCTAACTCAGTTTCTAAATCGTCAGGCATCTTATCAGTCTTAGCCTTTATAGCAGCAACATCAGCTCCTAAGGTATCTGTAATCTTATCAGTCTTAGTTTTTATTGAATCTACATTAGTTCCAATACCTAATAATGTAGCAATTGCACCTTCAGTCATGAACTTTGTTGCTGTAGCACTGTAATCTATTTCATCAGCACCATTAGGTTCATACCTAAAAGTGTTGAAAACACTAGTATTATCTACACCAAAGGTATACTTATTACCTGTATTATCTTCATAAATTATATTTTTAACACCAGCTAGATCTGTTGCATCAGTTTGTCTATCTACTTTTTTAAAACTTAAATTAGCCGCCATATCACACTCTCCGTTAATTATAAAAACCATAATGTGCATGAAAATAATATAAATTCCGTAAATACTAGATTTCGCATAAGATTTCCTTGAAGCTTTTCGCTTCAGAATTCTTCTGTTGCCGTCCCAGCCCCCCCCTTTCATTCCAGTCCTCTCTTCTGTCATCCCAGTGCTTGACACTGGGATCCAGGTGCGGCCACTTATTTAAAGTTAAGTTCCAGTGTCTGGGCACTGGAATGACATCTTTTTTCTGGAGACAAGTATATCTCAATGTTCGTACAGTTGTGTATCTGGGTATTGGAATAACAAAAAGAGGGCAGGGCCCTCCTTGTATGTATTAGATGTAGGCCGAGTTATGATCGTGATAAACATAATCGCTTGTGCAATCGAACATTGTCACAAAGCCATTCTCCAGATAGAGATTGTATTCATGATGCTGATCTGATAATTCAATGTTATCTTGAGTTTCTAAGTTGAAATGACTTGAGTCTGATAGCAATTCATAATTTGGATTATCTATTTTACTAATGCTGCTTATTACTTTGCCATTATCACTTGATATAGCCAAACTATAACTATCACCATCCTTCATTATTTTGATGGATACCTTATCCTCAGGTAACACTATAAGCTTTTTTGTATCACTATCGTGAATTACAAATTTGCTATCTTTAAAGTAATATTTTTCTCCTGGCAAAGCACCAACCTTATAATTCGATGTATGCAGCTTGTTCCAAAAATCTAACACAGATTGCTTTTCTGCTCCTTCTGCTCTATCATACAAGGCTTTCACATCATTATAATCTATGGTTACATTTGCCTTATGCTTTCCTTCTGAATCTCGATCAGAGCTCCTTTCTATTTTCAAGATTGTGTCTTTCAATATTACCTGCTCTTTCTCCTCAACTAAAGATGCTCTTTTTGTTCTTGTTAAACTTTGTGATGAAATTGACTGATCAGACTGCATTTCGTCTTCTCTCATAAAAGTTTGTTCTTTAGCGGCTTGTGCAATGATATTAGTAGTTCTATGTGAAGTATCAACTTCTGTCTCAGTTTTGCTTACACTTACCTGTTCTTTTGGACTTTCGATTTCCCTTGTGTATATCCTTTGATAGTCAGTGTAGCCTCTATTAGTGTCACCGATATCGCCATCACCTTGATCAAAAGTTATTTTTTTACTTCCATTTCCCATATCCTCAATTTCAACTTGAGGAGAAACAGATGCTAGGAAATCGTTATAACTGTAGTTATAATCAGCAGAAAAGAATATTTTTCCTTTGAAGTTATGGAAATTATTAGATAACATTCCAATTTCTTCATCAGTATCACCATCAAATAGTTTTACTTTAGTGAAATATCTTTGATTGTTGATTCTCACTATTTCACCACTCGAGTTTCTTTGTATCTGATAATCATTTGGATCATGTTTAATGGTAAAAAGTTTACCAGGGGCATATTTTTCTAAGTTTATAAGGCCCACATTTATATGTTTATGAGAATAATCTCTCTTTTCATATTCATGTGCAAATACTGGGTCAATATATTTGTATTCGTCTGGTATGCTACTATATTCTCTTCCTTCAGAATCAGATGGTGCTAATTTATATTGTCCATCTTTTTCCACCAATTTTAGGTGAGTAACATTGCCTGGCAATTGAAACCTTACGTTTTTTCCATGATCATGAATGAACAAGTTACTTTCATTTATAACTTCACCTCTTTCATTTTTTATCTCTTCAGTAATATAGAAACCCATATTTTTGAATGCATGTAGATTTTCGCCTCCTTGCTTTACAACCGCTTCGTATACATCGTCGTCTGTTCTATCAGTCCCTTTATCATCCAATAATGTTCCTTTTTCTACGATTACGCCGCTTTCTCTTTGCTCATCAGAATATTGAGCATGCTTTGAATCCTGATGATTTAGAATTTTGGTCCCTCTAAGAAGCAGAGAATCTAAATCTTTTTGAATGTGTCCAGTGCTAGGATGCAACAATTCATTTTCATGTAAATGTGCTTCATCAAAGTATTCATCACGTTCAACTGTTCTGCCATCTATCAGAGAAGCTTTATAATGACCATTTTCTTTTGTAATAGCCATATAAGCACCACCGTCATATTGAGTATTCAAGTTGTGCAATATGTCCTCAAAAACAAAAGTTTCTTTAGTTTGACCTTCAACTTGCTTAAAAAAGCCCGATTCGCTCGACAACTCTCCAAGCTTTGTATTCCCATCATATATAGATAGTGCACCCATATCTCCGTGACCAAGAGCTTTGATAGAGAAAACTTTACCTTCTTGTAGATTAATATGAGCACCTCTGATTAGGTTTGGATCGATATTAACCATCTCTTCTAACATCTTTTCTACGTCAATGTTCTGAGTTTCTTTTACTTGTTTCAAGCCAGCGTTTATGGTTTTATCAAGCAAATCATCTTTCAGTTGTGTATATTTGTCCTGTGTAGCATTATATAATCTCTTATCTTCATTATGATAATTAGTGCTGGCTGAATTGCATTTTTCTACAAATTTCTCATAAGAGATCTCTCCTCTTTTGTATTGCTCGTATGCATCATGACGCTGTGTTTCTTTCTGTTCACGCAGGCTTTTCAACACATCATTATATTTTATATCCTTCTGCTTATCTAAGTCTTCTTTCCCATCATAGTAAGATTTTCTAAGATCTTCACCATGTTTTGATAATATCCTCAAAGCTTGCATTTTATACTCTTGACTGTTTTGATATTCATTACCTTGTTGATCAGAGTAAGTCAGCTTAACCTGCCCATCAGTAGTTTTTACTGCCTTTAAGAAATGATATTCCTTTGATATATCGAGGTTATCATTTGTTGCCCTATTAATAGCACGAGCAACATCATAAAATGCAACATGTTCTACAGGAGAAAAACTTCCAACGTTTTCTCCATCTATCTTTTCTATATTTGCTTTATAGTAGGATATGTTTTTAATTTCTCCACCCACTATTTCTTGACCAGTTGCTATAAAATCTCCTTTTGTAACTTGCAAAGCGTTGAGATGTTCCATTGCAGTTTCTGTATCATTCTCAGCAAGCCAACTTTTGAAGTCAGCATCATGTCCTTTTATGTCTTTCAAGAAACTTTTTGATTCATCTGAGTTACCTTGACGTAAAGCATCTAGGTAGTCTCTTAATAAACTAGGATCTTTTTCCTGTAAGTACATTATCAACGCATGACCAGTTTTATACACTAAACTGTTTTCTTCACCATTGGCTGAGTATTGTAAATTTAAAATTCCACCTAGATCCAAATTTGCGGCTTCAGTTTTATCAATGCTTGACCCTTGAGCATTGAACTTGTGATCTGAATGATGTTCAAAGTAATCTGCAATTCCCTCCATTAATACTGTAGGTAGAGATTTTCCTCCTGTAGCCAAATAAGTTAAACCATGTGCAAATTCATGCTGAAGGTTATGAACGCCACCTTGCTGATAGACATACATCTCAGCAAAAATATCAGCTTCTCCTTTGTAGTAACATTTACCACCTTCATCTCCGAGGTAAGAACCAAAACGTTCGCTTCCACCAAGGTGAGTATAATCAGCCTTATCATCAAACACATAAATTTTGAATGTTTGTTCTGAGCTACCAGGCTCCAGCTTAAATGCATCTTTAAAATTAGTAGCTGTTTCTCTTATCTCACTTTCAATGTGAGCAACTTTACTTGTTCTTAAATCATGAGAATGAACCTCTACTTTGATATTTAAATCTTTCACTTCTATGATATGCTTATTGTTAAAGTATTCTTCTTTAGTTATATTTTTATTTATTTGTTGATTGATTTTCATAATTCTAACCTCTAATTTATTAGTCTTTACAATATCAAGCATAAAGCTACTTTCGCTAAGAAAGTGTAAATTGTCATATTGATATAATTTATATCTTAGCAGAAGAATACAAATAATTAATCTGATATGGAAAATGTAGAATATGAATGAAATTCTATAGCTAACCTTAGGTGGCTGCTAACAAGTAACGGAATTATAAATATTAAGAAATTTATCAATTTTAAAAAAGGCAAAAAAATCCCTATGTAGCGAGTTTTGACCCTATAACAATGTAAATTGGCGTTGTAATAATGTGCTAACGCTTATTTAAAGCGGGTTTTGGCTGAACGTAGAAAAATTTTAAAAGACATGCAGCCGCTATAATTTTTATGTAATTTGCCAATAAATATGTGAGTTTTTTACTGAATTTTGTTGTTAAATCCGCGGAGATTAAAAACAAGGATAAATACTCTTGTTGCTATAGTAAGGAAGGTAAGAAGGTTTGTCAAGGAATTTCATCCAGCAAGAAGTCTAAAAGCAAATTGACTTCCATTCCACTGAAGCACTATACTAAAGCTACGATGGGTAATTAGCTCAGTTGGTAGAGCACTTGCTTGACGTGCAAGGGGTCGCTGGTTCGAGCCCAGTGTTACCCACGTTTTTGCTAACGAAAAGATTTTATATGACAGCAGTGCACAATGGCAAACACTCGATAGCAGAGTCCAAGCGCTTAATTTATTCCATAATAATAGTCGCAATAACAATGCTTATGGAGATAGCAGGGGGAATAATTTCACACTCGCTTGCTTTGTTATCAGATGCAGGACATATGCTCACTGATCTTTTTGCCTTGGTTTTAAGCTGGATAGCGCACAAATTTTCAGCTAAAAAATCTGATTTACAGAGGTCATATGGGTATCACAGATTGCAGATAATTGCAGCATTTGTTAATGGTTTAACTCTATTTTTCATCGCAGTGGTCATTATCATTGAATCAATAAAGAGATTTATTTTTCCAGTTCATGTTGAATGGAAAATAATGTTAATAATTTCTACACTTGGCCTGATTTCTAACATTATAGTATTTTTTATATTACATAGTAAATGCGAAAATAATATAAACATGAAAAGTGCTGTATTGCATGTTATAGGAGATATTTTAGGTTCTGTAGCTGCTATACTTGCATCTGTAATTATCATGTTTACCGGATGGCAAATAGTGGACCCTATTTTGTCAGTATTTGTTAGTGTAATAATCTTAAACAGTGGCTATAAAATTCTCAAGAATTCTTGCCATATACTCCTTGAAGGTACACCTGAGAGTGTATCTGCTAAGGAGATAAAAAGTGAGCTTATATCTAAGCTACCTGAAGTGATAGATGTACACCACATACATGTATGGTCACTATCTGATAATTATTTTATACTTACTATGCATGCCAAGATAAAGCAAAATGGACAACACACTAATACTTTGTATGAGATAAAAAAAATACTATTAAATAGATTCGAAATCGCACACTCTACAGTTGAAATTGAATACGATGAGTGCGTAGACAGTAAAATACTTAAGCATTGACATCTATAGGCTATTTGTTATTACTACAATATCATCTATATTATAGAGGGTAGGCTATGATAGGTATTTCCCAAATACAATTTCCTGGAAAGGATTCTTACAGATTAAAGACAGCAAGCTACTTCGCAGCTTTTGTTTCTTTAAGCATTTTAGTTAATCCAGCCAACGTCTTTTTATCTTTCGCTACAGTATTTTTTAGATCTGAAATAAAAGCTTTTTATGTTTATAAAGACATAAAAGCTGCAAAACAGGAAAAAATAAGTAAAAAGGAATATTGGGAAATATTTTTTAAGAATAATAAAATTAAGATAGCATCTTTCCTTTTATTTTTTGCTTCTATAACATATCTAACCTTTACTACTACTTTTCTACTCGTTTCGTTACTTGCAACAATACCACTTGCAATGGTTTTAATTCTATTACAAAGTGAGTTAAGACCAAAGGATTTTAATCCATTTACGTTACTCAAAGCTGCTATAAATTTCTTTTTAGAAGGTATAAAAGAAAATACTCGAGGCATGGTAAATAGGTTTGATTATACTTATGAACATTTACTGCCCCATCAATTGAATAATGATATTAGTAATAATATTGATAAGCTACTGTATAAATATGGTGGGGTAGCAGAAGATGCTATTAATAATGAGGAACTTAGAGAATTTATTGAATATATAAATCACTTACATATGCTTGATGGTCAACCATTTAGTAATGAGAATAAAGGAAAATTAGTGATGTTTTTGCAAGATTTTTGCAAAGGCAATGAGAAACATAGCTCTGGTTTCACTGGTGGGCAAATTCTTCTGTTAGTTCTAAGAGCTTGCAATGATGGAGATAGAGAAACTATAAAAAATAAAAAAGACGCGTTGATTGCAAATTTGCTAGATAGTCAAACCTTCTCTAGGAAAGAACGAATTCCCAACACATGTTTTACTGGTGTTATCTACAGAATGTTAAGTACATTAGAGGGTATTCATCTTGATCCAGAGATTAAATTTACGCCGCCTAGACAAATATTGCTTTCAGAAGCAGAAAATGAAGCACGTAAATTTATGTTAGACAGGCTAAAAAGCAAGAAAAACAGTAAGGAAATTCTTAAAGCTTGGCATAACGCTAAAAATGGCTATGAAAACGATGAAAAGCAAAAAATAGTTGATGATTTTATTGCAGAAGTAAGCATTCCTTTAATGAGAAATTTACTGAGTTTTGCTTCTCAATATAGCGAACAAATTGTGTCAACGTTAATGAAAAATATTAGCTCTATAAAGCTAAACAAACTAGAGTCCTCTGCATTGAATCTGTACATAATAAATAAGCTACAAGAACACGGGTTAGATGATCAACTTGAAAACATCAAAGGAAAAGTCTTTTTAGAGCTCTTAAATAAAAATTTACTTAGAACAGATTTTTCTCTCAAGGATTCATCTTTAACTGAAGCTAAGAGAATAGCTAACAAAATAATAAAAGAAGAAGTAAAAGAATTTAAATTGAAAGCCAAGAAGACTATTGAGGGTCAAGTGGCCAGAATGCTAGATAGTTTAAGAATGTTACCACTAGGGAAAAGGTGTTATAGGGTATACACAGAACTGAGTAAAAATAGCAGAGACGATAAAGAAGAAATAAAGAAAATTCTGCAAGAAAAACTAGCAATAACAGAAGCAGTGATAAATAACATGTTAAAAAAAGAAGCTTCATGCAGGCTAGAGGTAGAAATTGAAGATATTTATAATCAAAGTAAGCACAATGTAACCACACTTTATGAAAAAATACAAGAAGTGAAGCAAAGATTCATTGAAGATGAACTTTTAACACCTCAAGAAGTAGAGAATATAACAAGAGCAAAAATTACAAGCTTAAACAAAGGAGACAAAACAATGCCATCAAGCAGGTTGTTTCGTAGTCTGAGTATCAATAACTTAGCAGCACATCATTTATAAAAACCTATGCTCTCTGCCTTGCAGAAGATTTGCAATGTTTTTATGATGCCTCAAGAAAATTAATATCGCTACAGTGAGTAGTATAAGAAATAACTTTTTTTGAAAAAAGAAAGACGCTAATAAAGCCGTTGCAGTAGAAGTCAAAGAAGCAAGAGAAGAATATCGAAAGGTAAAAAATACTATTAGCCAGACAAATACAAATGCTAATGCTATAGAAATGTTAAGTGCTATCAAAACTCCCAAAGTTGTTGCAACCCCCTTTCCTCCATTGAACCTTAGCCAAATAGGAAACATATGCCCTAGAACTGCAAAAATTGCAGATCCAATATCAACACCACCATCGAAAAATTGTTGTGCTATATAAACTGCGATAAACCCTTTAAAGGTATCCAGAAATAATGCAAGAGCAGCAAGAAATTTATTTCCTGTTCTTGCGACATTTGTAGCACCAATATTTCCAGAGCCTACTTCCCTTAAATTTACCCCTTTTATTTTTGTGATAATTAAACTAAATGGTATTGAGCCTAATATGTAGGATAATATAAGAATTATATACTTTTCCATTATACCAAAAACTTAGCTAATCTTGTTATCCCTCAATCTTTTTAGGTAGCACTGAACTTCATTGTTAATCTGATTGCTAAACAGTATAAGTGCTGTCATATTGATGAGTGCTAAACAAGAGAATAAAGCCCCACCAATATTAGCAATAGCCATTATATCTTTAGACAAACCTGACAAAAATGAAACTACTACCACCGCTATACGATATATTACTACACTTTTTACACCAAACAAATACAGCCATCCCATTTCACAACAATATACAAATGAAATTACTGAGGAAAACGCAAACAAAGGCGCAGCGATGGTTAAAAGTATAGGAAACCAAGAAGAAACTGTTTCAAATGCTTTTTGGGTGATCAATATTCCCTCGCCAATGCCGGTCTGGTATGCACCTGTTATTACTATTGTTATTCCTGTCAAGCAACAAATTAACATTGTATCAAAGCATGGTTCTATCATCGCAACCAGCCCAGTTCTAACTGGCTCCTCATCTTTAGCTACCGCGTGAGTGATTGCAGCAGAACCAACACCTGCTTCACTGGCAAAAATTGCCCTTTGAATTCCAGCAACAAATGCTCCTACCACTCCTCCACCAACGGCATTGAAGTCTATCATACTGGAAAACAATATTTTTAATGTATTGCCAAAATTGTGAATATTAAATGCAATAATCGTGAAACAACTCAAAATATATATTAGTGACATGATAGGCACTAGTGCAGAAGATACTCTAGCTATTCTCCTAATTCCACCGATAATCACCAGAGCAAGTAGCGTAGAAATTATGGAAGAGAGAAACCAAGGATGACCATCTATCCAATTTGAATAGCCAGATAATATTGAAACCATTTGGTTAGTTTGAAATGCTACACTTCCACCAAGGCCTGATAATACAAAAACCGCTGCATATATTGCAGCCAGTACGATACCAAGTTTTTTAAATCCAAACTCTTCTAGCCCATTTCTTATATATTGAAAGGGACCACTGAATAACTGCTCCTGACCTTCTGTTCTGTGCCTAAATGCTAAAGTTACTTCAGCAAACTTTGCAGACATACCAAAAAAGCCTGTGATCATCATCCAAGGTACCGCTCCTGGCCCTCCCATTGAAATTGCAATTGCAACACCAGCAACAGTTCCAAGACCTACAGTGCTTGAAAGTGCAGTAACAAATGCCTGAAAATGCGTAATGTGACCATCGTGATGATCTGTATCATATTTTCCACATAAAATAGCGAACGCATGCTTAAACATCCTTATGTTGAGGAATTTAAAACGTAGTGTTAGAAATATATAACCAAAAGCCAATAGAAGAATTATAAATGGTACGTGAAAGATCTTGAAAAACAATACTTCATTCATGAAGTTGCTTATTCCATTTAATGCAATGTCATAACTTTTGTAAAAAATTGAAGCAGCGTATACATCATTAAATGGTAGGCAAAATAACACTATATAAAGCATTCTATAAATCATGTTTAATACCTTTTGTAATAAGAATCTATTGTATTTAAGACTTCCCTTCTCAGTAGATATATCGCAACAGCATTTGGAATCATAAGGGACATAAACAGGCTATCACCTAAATAAGATATAAATTCTATATTTTTTGATATACAGCTGATATACACTGAACCCACTATAAAAAACTGAAACAATATCAGTACTTTTTTGTTACCAAATAAGTACACTAGGGCAACTTCACAGTAGTAATAGTAAGCTATTATCGTGGAAAAAGCAAAGGAAAACATTATCAGCGGAAGAGCTAGCTTGCTAAATAAAGGCAAGGCTGTTGAAAATGCTGAGCTAACTAACGTAATATCACCTACGGTATTAGTGCTATGCATATCGGTGATAATGATCACAATACCAGTCAAAAATGAGACTAATATTGTGTCTACAAATGGTGCAATCATTGCAACACTTCCAACTTTAACTGGGTCTTTCTCTTTTACAATCGAATGTGCTATAGCTGCTGTTCCAGTACCTGTTTCATTAGCAAACACTGACCTTCTTACCCCTGCTATTAATCCACTCAATACTCCACCTCCTATAGCTGATTTGTTAAAGATATCTTGAAATATTATAGATAGAGCATTCAGTAGATTATTTCCGTTTACATAGATTAAATATATACACATGCCTATATATAACATTATCATGATCGGTCCTAAACCTGTTGCAACTAAAGCAATTCGCTTTATTCCTCCCAGTATTACAATTAATACAAATAGCGAGATAATAACAGATGTGTTGTATTCAAATAAGTTACTTGACAACGCTGCAATTTGATTTGCCTGAAATGGTATGCCGCCTAGAATCATTGCAACAAGCAGCATAACTGCGTAGATAAATGCAAGGAATTTGCCAGTCTTCATAAATCCAATCTTTGCAAGTCCATGTTCCATATAATAAAAAGCCCCACCAGTTGTGTTTTCAGAGCGATGAGTAAATGCAAGCACTACTTCAGCAAATTTTATTGACATGCCAAGTACTCCGGTAATTATCATCCAAAAAACTGCACTTGGTCCCCCTATTGTAATAGCTATTGCAACTCCTGATATTGTTCCAAGACCAACTGTTCCTGAAATTACCGTTGCAAATGCCTGAATGTGGGTGATTATGCCGTTATTATTATGGCTTTCTAGGTTGAATAGTGTTTGTATCCCATATTTGAACAACCTAAAGTTAATGAATTTGAATCGAATCGTACAAAAAACCCCAGTTGCAATTACCCAAATAATTATAAATGGTATGTTGAATATCTTTATATATAAAAAAGAGTTTAATAGATCAGTTACTTTTATAATCATGCTGCTCACTATTTTTTATATAGCTGACTAGTTTTATATGCGTAATGTATATAAAGTCCGGTACTTATTGGAATAGTCAAGATATAAACTGCACCTAAAATTGGTAGTGTTATCCAGGGCTTACTTATAAAAAATATGATCAATATTCCAAAAAATGACACAAATATATAGGATAAACTTTTAGGGACATAAATGTATTTTGCAGAGAAAGTTGGAATATGACTTATCGAAAAAAATGAGATGGCCAAAAAGTAACAAGCTGTATTCTTTACGTTAAAAAATTGCTCTATAAGAAGTAAATATTCACTTTCATGAGATTGAAAGGTAATAATTATTGGAAACAGAACAAGTAAAGCGCATACAGGAGCTGGAACACCAGAAAAGAAAAATTTTTTCCAGTATAATTGTTCTGAATGTAGCGAGACATTAAATCTTGCAAGTCTTATTGATATGCAGATTACATATATCATTACTAGAATCCAACCTACAACTTTAATTTCGTTTAACTTCCAAAAATATAAAAGAAAAGCAGGTGCTGAACCAAAATTTAGAAAATCTGCAAAAGAATCGAGTTGTGCTCCAAAATCGCTAGTTGATTTTAGAATTCTGGCTATTCTGCCATCCATCCCATCTATTATTGCTGCAATGATAATAAAAATTGCTGAAAACTCCCATTGTTCATTAAATGTGAATTTAAGTGAAGTAAGGCCAGCACATAAACCCAATAAAGTTATAAAGTTTGGAAATAATTTGGTAATAGGTAAGAATTTACCGTTACCTTCATCGTTATTCATATAACGTCAAAAGTAAGCTTCTCTTGTTTATTAAAATCTGCTATAACTGTTTCACCGCCAATAACAGTTTGCCCTTCTGAAACTCTTACCTCTATGTTAGCAGGAATATAAATATTTACTCTACTGCCAAATCTTATAATTCCAAACCTTTCACCTGCCTTTACGCTCTGAGATGTCCTCAAATTACAAACAATGCGGCGTGCGATAAATCCAGCTATTTGCTCTACAATGATTTCTTTTCCCTTCTCATATTCAATCACAATAACCTGCTTTTCATTCTCATTACTAGACCTATTGCTTATTGCGGAAACAAACTTGCCTTTTTTATAACTCATTTCCTTTATTGTACCAGATATTGGTATACGATTAACGTGGACATTCAAAACACTTAGAAATATGCTAACAAGCGTAAACCTCTTCTCTTCTTCATTTTCTGCTGACAAGGAGTAACTCACTTCTTCAATTTTTGAAATCACACCATCAGCAGGACTTAATATAAAATCCTTATTGTTTGGTACAGCTCTTGCTGGATCACGAAAAAAATAGGTACATAATAACGTTGGAAATAAGCAAGTAATTCCAACTCCCCAAGATATAGAGAATGCTATACACGTTACTATAAAGGAAACAATTATAAATAAATAACCTTCTCTGTTTATGTTAGGCAGACCAAAGCACATAATTTATTCTCGATAATTCATTATTAACAATTTATCATTTATAATTTCTCATGAAAAGCTTTTTTTCACTGTTTCACTTTTGGAATTATTATATAAATATTTGCTTATAAAATAATTGATAGATGTAAATTTTTCAATAAAAGTTGAAGTTTTTTAACTATTATTAATATTATTTTAATAAAAACTTAATAATAATTCTTAATAATATATGAATTATTATGTTCGTAATTTCGTATGACAGGGGAAATAGAAAAAGATGAATCTCCTTATCTACGAGATGCAATTCAGGGAGGTGATATTGAGGCTACAGAACTACTAATAAAGTCTGGTGCAAACGTCAATTATAATTATGAGCGTAATAGTACACCACTGCATATTGCCATCGGGTATGAGCAATTTAAAATAGCGAGGTTGCTGATAAATAACGGAGCAAACGTTAACGCAAAAACTGAAAATCATGGTAAAGACGACTTAACACCAATGCACCTTGCAATTTTTGCAAACACGCCAGAGTTTATAGAATTGCTAGCTAGCCATGGTGCATTAATTAATGAAAGAGAAAGCACTGAAGGATATACACCTCTTCACCTTGCTGCTTTATATGGGAATAAAAGCGTAATGCAAGCCTTGATTGATAAGGGACAGAATATTGAAGATATTGATAATAATGGGCGTACAGCTTTATTTTTAGCTATTAGGCAATGCACTGAAGCAGAGGATGATAGCAGAATAGAAATTATCGAGTATTTGATAAATAAACTCAAAGCAGACATAACGAAAAAAGATAATAATAACAACATAATACTTTTTCCTGCTGCTAATAATTGTTCTGGAAAGGTAGTGGAACTCATCATTAAACAATATAGAGAAAGCTTTGGTAGAGATCGGTTGAAGAATTTTATCAACCACAAAAATAAAGCTGGAATGGATGCTTTGGATATTGCACTCAATAGTGGAAATGAAAAGGCCATTGAAGTACTTAGCTCATATGGAGCAGATATCGAGAATAAAGTAACTCCCAAGATTACTGTAGAAAAACCAAATAGTACCTTAGATGTAGCGGAAAGTATAGAAGTGGTATCCCCAATCAAACAAAAATAAAAGCAGCTCTAAATTCCTTGCTTTATTTACATTCTTTCTATAGCATGACATATTAATGTTAGAATAGGGTGTGTGTTATGTTTGCAGGTCAAAATAATAATCAACAGCAAAATAGAAATAGAGTACAGGCTTTAATAGAAAGAGTGCAAAATGCTTACAACAACATTAATAAGATTAAAAGATTCATTAATATAGTTTTATTAGTAAGTATGATTCCTTCATTTTTTCTTCTTTTACAGCTCTCTTTGTATTTATCATTAGTAAATTATTTTTTAAAACCGGAGGAAAATGAAAGGAAGTTATCAGCATGGCCAAAAAATATTATTAGAGGAATATTAACGGCTGTTTTAATTATATGTATTATTATTTCTTGTATATTTTTAGTGCTGCCCATGTTGTTCTTGTGGTTGCTAAACAAAACGCTTACTGAAGAAATACAGCAGTTTAACGATTTAATACAACAAATTCCAGAGGAAGAAAGGGGCCTTTTTGCTGCTGATTTAGTCAATATTCTTCCCTTTGTTGTGCAAACTACTCATGACCCAAGTGCAGTTGCTAGTATAAACTTGAGTGTTGATAGACTCATAGAAAAGTATAAAGAGAATTTAAGCAAAGATGAATTCTATGTACAGCTAAATAGAGGCAACACAACCGGCATTGAAGAGTACATCAAACAGTCAAATGAATTTACAGAAAGCGATAAATCTCATGCACTTGAATGCTTAAGATTTATCAATAGAACAACAGGAGATATTTTTAAAGACAATCATAGTAAGTTAACACTAAAGCAGGCAGCTGTTTTATGTTGGAAAGCCTGCAATGATAGAAATACAGGGACAGAAAATCAAAGAACTCCTTTGAATGATGAAGACATAAAAAACAGAAAAGATATGTTTGTAAAAGGTCTTGTAGACGCTGCAACAACTTACGGTAATCAAGGTCAAAGTTGTGCAGGTGGAACATACAATAAATTATTTGAGTCTTTATCTGGCTTACATCCATCAGTGGTTATTACACTTGATGGAGAAGAGGCTAGAGCAATGATAAAAGAAACGATCACACAAAAATTCCCTGAAATGGCTAGAGCCAATTTCAGTAATTTCTCTGGAACAGAACAAGAAAGGATCCGTAACGAGTTACCAGAGTTATCATCTGAAACAGTAAGGTATATTATGACTACGCATTCAGCTCTCGAGAGAAGGTTTCAAGAGTTCAGCATAGATTAAACAATGATAAAAAGAATGAAATATTAGAAGAGTGTATGAGCAACTTATCCTGTGTTGAGCTAGAAAGTCCAATTGAAAGGAGAAGATAAATTATATTTGATTATAGCAATTTATCTTGAAGTATGAAGTAGAATTTTATGTGATTGTTTCAATTTAAGCCTATGTATTGAAATAGTATATAAAATTGTTTCGCATAGGTAATGTGTTATACTTTATCTATATGTCAAGGGCAAGGGTCCTTCTTTCAACTTAAAAATGTTGCTAATCAACACATACAAATGTAATATTAATTAATATTTATAAATAAAGTAATTCCATGGAAAGTAACTACAACGCTGATGCAATAAAAATCCTAAGAGGTCTTGATGCTGTAAGAAAGCGGCCAGGTATGTACATTGGTGACACTGACGATGGATCCGGTTTGCACCATATGGTATATGAGGTTATTGATAATGCGATAGATGAGTCTTTAGCTGGATATTGCAGTAAGATAGAGGTTAGCATAAATGAAGACGGTTCGGTGTCTGTAACCGACAACGGTCGTGGCATTCCAACTGACATTCATCCAGAGGAAGGAATATCAGCAGCAGAAGTAATAATGACTCAATTACATGCAGGAGGTAAATTTGACAGCAATACCTATAAGGTTTCCGGGGGATTACATGGTGTTGGAATCTCAGTTGTGAATGCGTTATCAAGCTGGCTGGAATTAACCATCTGGCGCAATAAAAAGGAATACTTCATACGTTTTGAAGATGGTGAATCTGTTAAATCTTTAAAGGTAGTTAATGAAAATACAAGTAAAAGAGGAACTAGAGTAACGTTTATGCCATCAACGGGGACTTTTAGTAGTATTGATTTTAGTTACTCCACTCTTGAGAGTCGTATAAGAGAATTGGCATTTTTAAACTCAAATATTGAGATCATTTTGCGTGATCTCCGTAATGAGCCCCATGTAAAGTCTCATTTTAACGATAATAAGGAGTCTAAAGATAATTTTGGTACAGCGAATTTTGTACGGTACTTAGACAAGAACAAGACAAACGTTACTAAAATTGCCAGCATTAGAGATGATGTGAAAAGTCTAGGCACTAGTGTAGAAATATCGATGGAGTGGAATGATTCTTACTATGAGAATATGCTATGCTTTACAAATAATATAAGACAACGGGATGGTGGTGCGCATTTAGCAGGGTTTAGATCTGCACTAACCAGATGTATCAATAACTATGCAACTAATGAAGGGTTTTTGAAGAAAGCAAAAGTGAATTTGACCGGAGAAGATGTTAGAGAAGGATTAACTTGTGTTTTATCTCTCAAGATGCCTGATCCTAAATTTTCTTCACAGACAAAAGATAAATTGGTCAGTTCTGAAGCGCGGACAGTCGTGGAGAGCATAGTTTTTGACAAGTTGAGTACAATACTTGAAACTGATCCCAAATTAGCAGCAAGTATAGTAGAAAGAGCGATTAGATCGGCAAAAGGAAGAGAAGCAGCAAGAAAAGCACGAGAGTTAGTTAAAAATAAAAACAATATTGATATCGCAACTCTACCTGGAAAGCTTGCTGATTGTCAGGAAAAAATTCCTGAGTTATCGGAACTGTTTATAGTAGAAGGTAACTCCGCAGGTGGTACTGCAAAGCAGGGACGTAATCGTAAAACACAGGCAGTACTTGCCTTAAGAGGGAAAATTCTAAACGTAGAACGTGCAGGATTGGATCGTATTTTTTCATCTGCAGAAATCGGCTCTCTGATCACGGCAATTGGAGCTGGAATAGGGAGTGAGCACTTCAATATTGAAAAAACTAGGTATCATAAAATTATCATTATGACAGACGCAGATGTTGATGGCTCGCATATAAGAACTTTGATTCTAACTTTCTTTTTTAGACATATGCGTGAAGTAATTGAAAAAGGATATTTATACATAGCGCAGCCACCGCTCTATAAAGTCACAAAAAATGCCAAAGATACTTATATCAAAGATGACGAAACTTTTGAAGAGTATATAGTAAATTCAGCGATTAAAAGATTAACATTAAATGGCATAGGCAAAGACTTGCGTTTCGTTTTGAATAAGTGCCTCAGTATTTCAAACATTAGCAAAAATTATGATAGGGAAATACCAAAAGATCTCTTAGAATCATTGCTAATTTTAAGCAAAAAGAATGCTCTATTGTCTGCTGATGAGATATTAAAATATTTAAAATTGATGTATAGTGAATATAATTGGGAAGTAGAAGTAAAAGATGAAGAAATCCACATTGCTAAATTATTTCAAGGATTAGCAGACAAGTATGTATTCTCGCTTAGCATACTTGAAAGCAAAGAAATACGAAATATATTGAGTTCTCTTGATAACATAATTGACTTATTTAATGGTGATTCATTTTTACAGTCGCAAGAAACTGAAATAAAAATAAAGTCTCCAAGTGCACTCGCAAAAATAGTGATGGATTATGGTAAAAAAGGTTTAACTCTGCAGAGATTTAAAGGCCTTGGTGAAATGAATGCTGATCAGCTTTGGGAAACTACACTCAATCCAGAAACTAGAACTCTGCTAAAAGTTGAAATAAAAGATTGTGAGGAAGCAGATAGCATATTCTCGGTGCTAATGGGTGATATAGTTGAACCACGTCGTGACTTTATAAATAACAATGCACTTAACGTGCATGATGTTGATATTTGATTTTAGAAATTCTAGATATGAAGGCTCTTATGGCTCAGCATTGTGTGCCAACCCGGCTATTTGAAACGTACTACTAACCAGTCCATTTCAGAAATCTGAATTGATCTCGGTTGTATTCCTGTTTTCGATCATAAATATATAGATTTTCTGCCCTATTATTGTTATAGTTAATACCTTGCTAAAATTGAATATTAATGAATGAATTGAGAAGGCTAAGTATTACAGAGATGCATGATGGACTGAGGCGAAGAGATTTTTCTGCTGTTGAGCTTGTAGAAACGCATATTAATGCAGTTAAAAATGAGCAACTAAATGCATTTATAACAAAAACCCCAGAAATCGCAATAAAAGCTGCTAAAATAGCAGATGAATATTTCTTGAAACAAAAAGATAATATCTCACCACTTATGGGCATACCAGTTGGTGTTAAAGATTTATTCTGTACAAAAGGAATAAAAACAACGGCATGCTCAAAAATGCTGGAAAATTTCGTTCCGACTTATGAATCTACGGTATCTGACTTACTTTTAAAAAATGGAACAGTCATGCTCGGTAAGCTTAATATGGATGAATTTGCTATGGGCTCTGCTAACATAAATAGCTATTTTGGTTCTGTTGAAAATGTATGGATTAGAAAAAGTGACGGAGAAAAGGTTGTTCCTGGTGGATCATCTGGTGGATCTGCAGCATCAGTTGCTGGGTTTTTATGCGCTGGAGCATTAGGAAGCGATACTGGTGGGTCTGTACGTCAACCAGCAGCTTATTGTGGAGTAGTGGGAATAAAGCCAACTTATGGAAGGTGTTCGCGTTTTGGTATGATTGCATTTGCAAGCTCTCTTGATCAAGCAGGAGTAATTACTCGTTCCGTTTCTGATTCAGCGTTAATGCTGGAAACAATTTGTGGCTATGATGAAAAAGATTCAACATCGAGCGAAAAACCAGTGCCTAAATTTTCTAATCTTATAAATGGTGATATCAAGGGTAAGCGCATTGGTATACCAAAAGAATATAGAATGGATGGGATTTCAGAAGAAATCGTTCATTATTGGGAAAAAGTTTCTTCCAATTTAAAAGACAATGGTTCTGAAGTTGTTGACATTACTCTGCCTCATACTAAATATGCGATACCGGTTTACTATCTAATTTGTTCTGCTGAAACTTCATCTAATCTTGCTCGCTATGATGGTGTACGTTACGGATTCAGGGTTGATGCTGATACCCTTGAAGAAATGTATTCGCTAACAAGAGCAGAAGGTTTTGGTAAGGAAGTGAAAAGGAGAATTTTAATTGGTTCTTATGCGCTTTCTTCAGGTCATTACAATGAGTATTATGAAAAAGCACAGTGCATTAGGGCATTAATCAGAAATGATTTTATAAAAGCGTTTGAAAAAATAGATTACATACTTGTGCCATCTGCTCCAACAGAAGCTTTCGGCTTGAACGAAAAGCCAGATCCACTAATGATGTGCATTAATGATGTGTTTACCGTGCCAGCAAGTCTGGCAGGGTTACCTGCTATCTCTGTTCCTGTTGGGCTCTCAAATGAAGGTTTGCCACTTGGCTTGCAAGTAATTGGAAATTATTACGATGAAGCTGGAATATTAAATATGGCAAGTGTGATAGAACAAAATTGTGGCAGAATAATTAACTCTCTTATGTAATATTTTCCGATAGTAACTATAGAATAGTGATTATTTTAGCTATAGGAAACAAGAACTTGATTTTTGTAGCTAAATAGTAAACCATCAAAGTCACACACAAATATCTGCAATGAAAGAAAAGACTTTTACAATCATCGATGGTTACGGCTTTCTTTTCAGGGCTTACTATGTCTTACATCATTTAACTACCACAACTGGTACTCCAGTAGGTGCTGTGTACGGTTTTCTTAATATGGTTCTGAAGTATATTTCCCATTCGGACTACTTAACTATAGCACTTGATTCTGGCAAAAAAAATTTTAGGCACGATTTATATCTTGAGTATAAAGCAAACAGAGTAACGCCTCCTGAGGATCTAATTCCACAATTTACAATACTGAGAGAAGCGGTAGAAGCTTTTAACTTCAGCTATGAAGAGATTGAAGGCTATGAAGCAGATGACATAATTGCAACACTCGCTGCAAAATACGCCAACCATCAAGACTTTAAGGTGGTAATAGTTTCCTCAGATAAAGATTTATTTCAACTTTTGAATTACAACATTCTAATATTTGATCCTATTAAAAATATATACATAGATGAAAAAAAAGTAATAGAAAAATTTGGTGTAAGTTCAAACAAGCTTCTTGATTTATTTTCTCTTACTGGTGATGCATCTGACAACATTCCAGGCGTCCCAGGAATAGGGCCAAAGACTGCAGCTAAATTACTAGATGAATTTGATTCATTGGATAACATTATAGAAAACATCAATAACATTGAGAAAACAAGAGTTCGTAATATTCTTACTGAGCATAAGGAAAAAGCACTAATTTCAAGAGAACTTTTATCGCTATATGAGAAAGTAGATCTTCAGCATGATATTGCAAAATATGAAGTCCATCCTCCAAATATGGAAAAATTGTTATCCTTTTTGAAGAAATATGAATTTAATTCATTGATAGGAAAAGTAGAAAAGCTTTTTTCTTATAGTAGATCGAGCACAAAAGAGAAAACAGAATATAGTAGTGAAGAATTAGAAAAATTTTTGGAGCATTGCAGATATGAAGGCAAAATTGCAATTCATTGCCACTTTGAAAACAACGCGTTAAACAAAATCTCCTTATCTTGCAGTGAAGATAATATTTTCTACATAGATCAAAACTGTCTACAAGATGCACTCACTATAATAAATTCAACTTTATTTTCAAATGGGGTGCTTAAAATAATACATGATATTAGAAAGATCAGAGAAACATTTCCCGCAATAGAGAAAGTGCTAGACTCAATTGATGATTTGATGATCATGTCATATAGTCTTGACACAGGTAAGCATGATCACAGCATTCCAAACATAGTTGCACACAATTTAAGTGAAAATATAGAAACTTTCTCGGCAAAAACTTTAATAGCGATTCATGAGAAATTGACACAAAGATTATTTCAGGAAAAACTTTTTACGATTTATGAGCGCTTTGATAAGCCTCTCATGAAAGTAATATTTGATATGGAGAAAAATGGAATATTGCTGAACGTACAAAAACTACAAGAATTGTCTGATAAGTTTGAGCAGCTAATTGCTGTACTTGAAAACGATATACATAATTTAGCAGGAGAAAAATTCAACATTGCGTCGCCAAAACAATTAAGTGATGTTTTGTTTAATAAAATGGAGCTAAGTAAAAAGAAAAAGTCAAAATCTGGGTCTTATAGCACAAACTCTGAAGTTCTAGAGGCACTTGAAGAGGAGGGGACAGAAATCGCAGGTAAAATTTTAAGTTGGCGACATCTGAGTAAATTAAAAGGTACCTATACTGATGCACTAGTGAGGCAGATTGATCCACTTGATGGTAGAATACATACAAGCTTTTCAATAACTGTGACTGCAACTGGAAGGCTGAGCTCTAGCAATCCTAATTTACAAAATATTCCTATCAGAAGCGAAGAAGGTAATCTTATCAGGCAAGCGTTTATTGTGCCAAAAGGGTGCAAGATAATTTCTGCCGACTATTCGCAAATAGAATTAAGACTCCTGGCACATGTGGCAGATGTTGCGGCATTTAAAGAAGCTTTTGCAAATGGAAGGGACATTCATGACATCACTGCAAGGCAAGTTTTTGGGGTGCAAGAAATAGATGAGCAATTAAGACGCAAAGCAAAAACTATTAATTTTGGAATTATATATGGCATTAGTCCATTTGGCCTTGCAAAGCGACTTGGAATTACCTTTCAAGAGGCTGCTGAATACATTAATTACCATTTTTCTTCTTATCCAGAAATAAAGGTCTATATGGAAAAAGCAGTATCTATCGCGAGAAATCATGGTTATGTAGAAACTTTGTTTGGTAGAAGATGTTTTGTAAGAGACATCAACAACAAAATTCCTTATCTAAGACAATTTGCAGAAAGGGCAGCAATAAATGCACCACTGCAAGGAACCGCCGCTGATATAATAAAACGTGCAATGATTCAGCTTTTTGATCAATTGAAAACAGGTAAAATAATTCTCCAAGTCCACGATGAGCTACTAGTTGAAGTAGAGGACGACAAGGTACAAGAAACAGCAAAACTTATGAAAGACGTAATGGAAAATGCGATAGAAATCTCTATACCACTTGAAGTAGAAATAAAAATTAGCGACAACTGGGGCTTTTCTTAATTATGTTGCACACCTAAGAACATATCTTGAAAGGACCTAAGTAGTATCTGTTCAGATGCATGGCTAATGTGTAAATATTGAAGCAAAAATAATGTCATCCCAGTGCTTGACACTGGGATCCAAATTGCTCACAAGCAACCTAATCATAGATATTAAAAGCAACGCTTTCAATGAGACTACAAAAGGCTGGATTCCAGTGTCAAGCACTGGAATGACACCTTGTTGTTGTAGATTCACTTTTACCTTATTTTGCCACACCCCTGAACGGATGCTTTGAGTAGTTAATTTCGTAAGTATAATAGTAGTCATATTAAAGAATTCTTGAAGTAAGGAGAGCACGCTCATACGTCAAGCAAACAACGTTTGGGAATAATCTAAGGTTCTGTGATATCAGCAGCTTTCTTGGCAATAACATCCCGCTTTCAGTAAACAGTGATTTTGTAATTTTCCTATATATTAGAAAAATTTTTATTTTAATTAGCGTTAAACAATAGGCGCCTATTGATTTTTAGCTAAAGTAAAGGTCAAATATCTGGAATTCTGGACATAAAATCCCCCTGTGTGAAAAATAAAATGCAGCACACATACGACAGAGATTAAGTATACGTGTATACACTGAAGAAGATACACTACATTTTTTAATTAATTTGATTGTTTAGTAGAAAAAGTCTGCAGACAAAGATAAGTTTTTGAGCTCTAAAAATATCTCTAACTGTCATTATAATCAGATTTAAAATATATGAAAGCAATTTTTTACATTCCCTTATCACTTATATCATTTGTTACTCTTTTATTTTTTTTTGCTTTATTCTTTTCTTTTTTTCCTTTCAGACAGGTTCTAAGAAATTTGAACTGATGCGAAAAATATGCTATAATTAAAGCATAGGTTAGTACGTATAGGTCAGTTATGACAGGAATACCAATTTCACAATCAAAGAATCAGGAACCTTCGAAGCTACCTGTTCAGGTGGTGGAGAAAAATGAGATAGTCCTCAAGGAGGAGCATAGGGTAATTTATGATGACTTTGTGGAAGTGCTACAAGATAAGGCCAAAGAGAATCAAGGAATAACTAATGCTTTCATATCAGTTTATAAGGACATACTACTTAATAATGTCAATCCGGAAAAAATAAGACCACTCAGTGAAGAGAATTTTTGTCAGTTTTTACTTTCTGTGCTTAAAGAAATTAGAGAGAAAAAATTAGCTGGAGAGGAAGATAGTAAAGTAAAGCAAGTAGTAGAGGCATGCTTAGATGATATACGTGGTACAGAAGCTAAAGATTCACTAATAAAACTTGTTGGGTTACCACTTGGAATAAAAATAGACCCGAAAAACATTTCTGACTCTTTGATGAGTGGGCTAAAAGAAAAAATACCATTCTTAGGAGGGGGTAAAAAAGAAGAGGATGAACCACCACTACTTAGTGATGAAGAGATGGTAACAAAGTTCTTACGTAAGGTTTTTCTTCCTGTTCTTTTTTCGATTGCTTCAATATTAATTTTTGGCCCTACTACACTTGCGATAGTTGCTGCTGTTATTGGTACAATATTTGCTGTAAAGGGAGGAGTTGAGGTTCTTTTTTCAAATAACAAAAAAGGTACTTTATATGATCCTAGTTCACAAGATAAAGATGATACAGAAAAGAGAGCAAAATTGAATGAAAAAATTTGCAATGGCATTGATGGTATTTTAAAAACTAAAGTTAAAGAAATTTCTGAACAAATTTCCCAGGGAAACGGAGAGAATAAACAGTATTTTGCCTCTGAGCGAATTTGCAGTCCACGAAAAGAAACACCTGCTACCCTTAAACAACCTACTTTAGATCAGCCAGCTAAAAGTACAGGACAGCAAACAGATTTGCCAAATATGTAGAGGTTTTTATTGTTTTATAGCACATACAACAGGAGTATGGTCAGATGGGTTTTCTAGTTTACGCAACCTATCGTCTATGTAACATGTTTCCAATTTATCTACAGCTTGTGGCGATAGTAGCATATAATCTATTCGCATTCCTTGATTATTTCTCAGTGAATTACCTTGATAGTGCCACCAAGTGAACTGTTGCAAATTTGGGTGAGATATTCTAAACGCGTCTTTAAACCCAAGATTCAAGATTGCTCTTAATTTCTCACGCTCTTTTATATGAAAGCACACTTGGCCATTTAATAAATTTGAATCAAAAACATCAATTTTATCCAGTGCAACATTATAATCGCCAGCTATAATGGTTAACTCTTCATTTTTTAATAAACTGTTCATCCTTTCATATAGGTTATCAAAAAACTTAAGTTTATACTCAAATACATGAGAATCAGGGCTTTGGCCATTTGGGACATATACACTCACCACTCTTATCTTTTGGTCACCGTGCTCTATTATGCACTCTATATAGCGCGCTTCTTGATAACCTTCTACAATTTCAATTTTAAATTTCTCTAGTATCGGATATTTAGATAAAACACAAACGCCATTTCTTGCAACCTGTCCATAGATAGCATATTCATATCTTAACTCTTCTATTTCTGCATAAGGAAATTGCTCTTCCGTACATTTTATCTCTTGCAGCAAAACTATATCTATCTGACTATCAACTATAAAACTACAAAGTTGGTTAATTCTTTTACGTATGGAGTTTACATTCCAAGTTGCAATCTTTAACATCAATAATCCTTATTAATTGTATCGATTAAATTCTCTTTGGTAGGTAGTCTTGATGTTATGATTTTTTTCCATTTGATTAATTTTAAACTATCAGCAATGTTCTTACTCATGGTATATGCAATTGTATTACTCATAACATGGGATAGCTTACTTTTTAGAGCTAATGAGCAAAATATTCTTGCTGTTTGTGAGGAAAAAAAAGCAACGCTATCAATTTTACCGTCCAATAGTAAATTTTTACACCTATTAGTTAGACTCCTTTTAGTAATTGTTTTATAGAGTACAATTTCTCTTACGTTAAAACCTTCTTCAGATAATTTCTTTTTTAGGTCACATGATACTTCTTGTCCCCTTATATATAAGAACTTTATTGCATTTGAATAATGAGATTTTATGAATGATATCAGACCATCAACGTTGCTGTCTGCTGAGATTATATCGGAAAATCCCAAATTTTTTGCAGCCTGCATAGTTGAATTACCAACCGTAATAATTGGAAAGCCATCCTCTTTGCATATTTGACTGAAAGCCTTTACACTGTTTTTACTTGTAGATATCACAACGTCAAATTCATACGTAGATATATCAGGATTTAAGTACTTTATTGTGAATACTGGCTCTATAAAAACTTTGTATCCATATTTTTTTAGCGTGCTTCTTGTGCTCAACGAATCTAATAAAGGCCTTGTCAATAAAATAGACTTCATTCTGGTTTATTTCACTAGCAGTAAAATAATATCCCTTATACACAAATTATTGAATAAAAACTTTCATTTTTTAAGTTTCTTGCATAATCTAGAAAAAAGGCAAAAGAAACTCCATAATTGTCCCAGTGCTAGGCTCTGTGGACAAAATTTTAAAGAAGCCATACAAGAGCCGCAACAAAA
>NODE_2_length_41511_cov_9.562355
CGATAAGAGAAGGTGGTAGAACTGTTGGTTCTGGCGTTGTTTCGGAAATTTTAGAGTAAATTTTGAATTATAGGAGTGTAGCTCAATTGGTAGAGCGCTGGTCTCCAAAACCAGAGGTTGTAGGTTCAATTCCTATCGCTCCTGCATTAATATTATGGTAGAAATGTTAAAAAACCTGTATGTTTTTTTTTGCGATATAAAGCAAGAAATAAGGAGAATTGCTTGGATAAAAAAACAGCAGGTATTGTCATCTCTGTTTATTGTAATAGTTGTTATATTATGCTTTTCGATTTTCTTTTGTTTCGTAGATTTTATGTCTCTTTACATAATTAAGACTTTATTTGGAATTATTTATGGAATATAAGTATAAATGGTATATCATTAAAGTCGATTATGGGTATGAGAAAGATATATGCGAGTTGGCAATCAATACTGTTTACTTTAAGGAGGTATTTATTCCTTATCAGACAGTATGTGATGTAAAATCTGATATAAAAGAGTTATGTGAAGTATATATATGTATGCATCTGTGTGATGAAAGCAAAAATATTTTGAATCAAATGACTGGGTTTTGTGGTAATGAGTCTGGTCATTTTGAGATGATTTCAGATGATGAAATAATTTTAAAACGTAAGGAGTTTAATAGGTATAAGTGGTACATTTTAAGAGTTGCCTCTAATTATGAAGAGAAAGTGCGCCAATATATATTAGAAAATTCTATGAGATTGAATATTAATAATTATTTTAATAGGGTTTTTATTCCTTGTGAAGAATTAAGTGAGATGGATTTAAAATCTAAAAAAAATGCTAAACGAAGGAAGTCCTTTCCTGGTTATGTCTTTTTATACATGAATTTATGCGATGAGGTATTAAATTTTATTAATAATATACCAAAATCTCTTAAGGTTTATGGATTTTTGAAAAATGGTAATGTTCCAAAGGTGATTGAGGATAATGAGATTCGCTCAATGTGTAGTGCGCTTTACAATGCTCAAGAAACGAAAAAGTTGAGTTATGGTTATGAGAAAGGTGAAAAAATAAAGATTAATGATGGTCTTTTTCAAAATTTTACTGGTAAGGTAGATATGGTAAATGATGAGAAAAAAATTATTAATGTTGAAGTATCAATCTTAGGTAAGCCAACAATAATAGAGCTTGATTTGGCTCAAGTAGAGAAAATAGAGGATTAATTATGAGTAATGTAGTTGCTAAGATTAACTTACTTATGGAAGCTGGGAAAGCAGTTCCAGGACCGAAAATTGCTTCAGTACTTGGCCCGCGTGGTATACCTGTTCCTAAGTTTTGTGAAGCTTTTAATAAAGCTACTAGCGCTGCTAACGCTAGTTATAAAGTAGGTGATTTAGTAACAGTGAGAATTTCCATAAAGGATGATCGCTCTCATGATTTTACTGTCAGCGGTCCGCCTGTGGCTTATTTGCTTAAGCAGGAAGCTAAATTAAGTAAAGGTTCTGGTAATTCTGGTAAAGAATTAGTGGCTAAATTATCTATGTCTGCTATCATTAAAGTGGCAAAGTGTAAGATGGTTGATATGAAAGTGGATAATGAAGATTCAGCAGTGAAGATGGTTATAGGCACTGCAAAATCTATGGGTATAGAAGTTGTGGAAGGTTAGGTAAATGAGTACATATAATGATAATTCTAAGCAGTGTTTGGAGAAGATTGTTGAGTCTGCTTCAGCAAAATTTAATGAATCAGTTGATATCGCAGTCAATTTAGGTGTAGATTCACGTAAATCTGAAGAGCAGGTGCGTGGTACAGTAGTTTTGCCTAAAGGTATCGGGAAGAATATTAAAGTAGCTGTTTTTGCTCAAGATAAACATTTATTAGAAGCTGAAAAAGCTGGTGCTGATATTACAGGAGGAGAAGATTTAGTTGAAGAGATAAAAAAAGGTAGAAAATTGAATGTTGATTGGTGCATCACTACTCCTGATTTCATGGCAAAAATCACTCCTATTGCAAAAGTATTGGGTGCTAAAGGGCTGATGCCTAACCCTAAATTTGGTACTGTGACTTCTAACGTTGCAGAAGCTACTAAAACCATTAAGTCTGGTCAAATAAAATTCAGGATAGATAAAAATGGGGTTATTCATGGCAAATTAGGAAGTATTAAATCTGATATTGATGATTTGCTGGAAAATTTAAAAGCCTTTCTTAAAGTAATTAGAGACAATAAACCTGCTTCTGTAAAAGGAATTTACTTTAAAAGCGTTTTTTTAAATTCAACTATGGGTAAAGCTCATAAAATAAACAAAGTAGAAGATATAATTTAAGGGAGCGAAATTGTGAAGCGTAAAGATAAGGATGAATTTATACAAAACATAATGAATGTGTTTGTAAATAATGATTTCTTAATATTGGTAAATTTCAAGTCTATGAATGTTAGCAATTCATTAATTCTTAGGAATAGTCTAAAATCTATAATGGGTGGGATGTTAGTAGTTAAAAATACTCTAGCCTGCTTAGCTTTGGAAAGAGCTGGCAGATTTTCTTATTTATTAGGCAAATTTTCTGGTCCTGTTGCTATTATATACTCTAGTGGTATAGTAGAAGCTGCAAAATTAACAGTTGATTTTGTTAACATCAATAAAGAAAAAATGTCTGTGATTTGTGCAGCTTATATAAATGAATTATTGACAGTAGAAGATGTTAATAAATTGGCTAAGCTGCCCTCTCTAGATGAATTGCGTGTTAAAATTATGCGTTTAATATCTTATGATATTCCTGCTCGGTTAGCATTGTCTATTAATTCATCTTCTATGAGGCTTATGAGAGTTTTGGATTACTATAGTTCTAAAAAATAAATTTGTTGTTAAATAAGGTGGTCAGTATGAATAATGTAACAAGTGATTTGGTTGATAAAATATTATCTTTAAATCTATTAGAAGCTTCTGAACTTGTAAAAGTTCTAGAAGAAAAAATAGGGTTGCCTAGTGGTTCTTTTCTTGGTGGAGCTGTTGGTGCTGGGGTGCCTATTAGTGATAATGCTAATGCTCCTGTTGCTCAAGAAAAAGCTGAATATAAAGTTGTAATCAAAGAGATTGATGCAAGCAAAAAAATAGGAGTGATTAAAGCTATTAGAGAAGTTAATTCTACATTGAATTTAAAAGAAGCGAAAGAATTAGTTGAGTCTTTACCCAAAGATTTGACTGCTAATGTTTCTAAAGACGAAGCAGAAAAAATAAAGCAAAAAATTATTGAAGCAGGAGCAACTAAAGTTGAGCTTGAATAAAATGTTAGTATATTAATTTTATGTTGATATAGCTCTTTTAATTAGTGAAGGTATTTTAATGGTTGATTCTTCTTATATGTGTGCTTCTAGTGCTTTTGTTCCTAGAGTTTCTTATTCCAGGTCGATTGATTTAAAAGATTCTTTGTTGGATTTGGTTAAAGTCCAAAAGGGATCATATAATTCCTTTACTCCTAATAATGAGAGTAATGAAAGACTTGAAGCTATCTTTCATACAATTTTTCCAATATCTGATCCTTTGCATAGGGCTACTATCGAGTTTTTGAATTGTAGGGTAGATGATCTTAAGTATAATGAATCTGAATGTATAAAACGTGGTATAACTTTTTCTGCTCAGGTTATTGCTTCTATACGTCTTGTTATTATGCAGGATGGTGTTTCTCTTGAAAAATATCAAGAGATTAAAGAAGGTGATGATCATTCTAAGCTTGCAATTGTTATAAAATCTGCTGAAGAGCAGGAGGTTCGCTTTTGTGAACTGCCTATGATGACTGATAAAGGTACTTTCATCATCAATGGCGTAGAGAAAGTTATCGTTTCACAAATGCATAGATCTCCTGGAGTGTTTTTTGATAGTGATAAGGGAAAAACTTACAATTCTGGCAAATTGATCTATTCTGCCAGAGTTATTCCTTATAGAGGTTCTTGGCTTGATATTGAGTTTGATGTTAAAGATCATTTGTATTTTCGTATTGATAGAAAGAGAAAGTTGCCAATATCAGTTTTATTAAAGGCTTTGGGCTTATCAAATAATGACATACTTAATAAATTTTATGAAAAAATAGAGTATGTAAAACATAAAAGTGGTTGGAAAGTACCTTTTTTCCCTGATAAATTCAAGGGAGTGAGGCTTCCTTTCGATTTAAAGAATGTTGAAGGCAATGTGTTACTTAAAGCTAACGTTCGTATTACTTCGAAATTAGCTAAAAATCTATATGATAACGGGTTAAAAGAGTATCTAATTCCTTATGATTCTATATGTGGTTTATTTCTTGCAGAAGATTTAATAGATAGTGCTAGTTCTACAAAAATCTTATCTGCTGGTGAATCTATAAAATTAGAGGATATAAAAAAGCTTGAATTATTATCTATAGATAAAATATCAGTGTTGAACATAGATAATGTTTCTGTTGGACCTTACATATTAAACACACTTTTCTTAGATGAAAATATGTCTTATGAGAACGCTCTATATGAAATATATAAGGTTTTGCGTCCTGGTGAAGTTCCCGTTTTAAAGATAGTAGAGGAGTTTTTTCGTAATCTTTTCTTCAGTACGGAATATTATGATTTGTCTAACATTGGTAGATTAAAACTTAACTCTTGCCTTGGGTTAAATTATGAGGAAAATTTAACTACTTTAACACATGAAGACATTATTGAAATTATAAGAAAAATAGTATTGTTACGTGATGGTCAAGGATCTGTAGATGATATTGATCATTTAGCAAATAGAAGAGTCCGTTCAGTTGGAGAGTTTATAGAAAATCAATTTAGAACTGGATTATTAAAATTGGGACGGGCAGTAGTTGATTCTATGTCTACTTCTAGTTTAGATAAAGTCTCTCCATCTGATTTTATAAACCCAAAAGTGTTAACCAATGTCTTAAGAGATTTTTTCAATTCTTCCCAATTATCTCAATTTATGGATCAGACTAATCCATTATCTGAAATAACACATAAAAGAAGGTTGTCGGCGTTAGGTCCTGGTGGTTTAACAAGAGAGAGAGCGGGATTTGAAGTGCGTGATGTTCATCCAACTCATTACGGAAGAATTTGCCCTATTGAAACTCCTGAGGGGCAGAATATAGGCTTAATTAACAGCTTAGCTATATACGCTCGTATTAATAAATATGGGTTCATTGAAAGTCCTTATAGGAAAGTAGTTAATAAGGTTGTTACTGATCAAATCAAGTATCTGTCTGCTATAGATGAAGGTTTATATTATATAGCCGATACCAGCGCAAAGCTTGATGAAAACAACTGCTTTGTTGATGATATGTTATACTGTAGGTATGGTGGTACCTTTGTAATGGTAAATAGTAATCAAGTAAGTTACATTGATTTATCTCCTAAGCAGGTAATATCGGTTGCTGCTTCTTTAATTCCATTTTTAGAAAATGATGATGCTAATAGAGCGTTAATGGGTTCAAATATGCAGCGTCAAGCTGTACCTTTATTGAAGCCTACTGCTCCTTTGGTTGCTACTGGTATGGAGTCTTTCGTAGCTTCTGGCTCTGGTGCTGTAGTTTTAGCAAAACGTGGTGGCATAGTTGACAGCTCAGATAGTAACTCTATAGTTATACGTGCTTTTGACAAAGAAGGAATTGACTACTTGGATGTAGATATTTATCATCTAAGAAAATTTCAGCGTTCTAACCATAATACTTGTATTAACCAGAAACCACTGGTGCATGTAGGCGATTGTGTTAAGGAAGGTGATGTGATAGCTGATGGCCCTGCTATTAATAACGGTGAATTGGCACTTGGCCAAAACTTGCTAGTCGCTTTTATGTCTTGGCAAGGTTATAATTTTGAAGACTCAATCATTATTTCTAGTGAAGTTGTTAAAAAAGATCTCTTTACTTCTATTCATATAGAAGAATTTGAATGTGTTGTACATGACACTCCTTTAGGGTCGGAAAAAATAACTCGTGCCATACCCGGTGTTAATGAAGAAAATCTTTATCACTTGGATGATAGTGGTATAGTGAAGGTTGGTACAAGAGTTGGTCCAGGTTATATTTTGGTGGGGAAAGTTACACCTAAGCATTCTCTTTCATTGCCTCCTGAGACAAAATTGTTAATGACAATTTTTGGCGAAAAGTCATTCGATTGTGTGGATTCCTCTTTATATACATCTCCAGATATTGAAGGGATAGTGATTGATGTACAGGTCTTTACACGCAGAGGGGAAGAAGAAAACGAAAGGGCGTTTCTTATTAAGCAAAAAGAGGTAAATGATTTTGAGAAAGAGCAGGACCATATAATCAATGTTATTAATCAATATTTCTATGATGAATTAAGAAAAATTCTTATTAATTCTGGTTCTCAAGATCGAGAAAGTATTAATTTTATTGAACGTGAGGGATGGTGGGATATAGGATTGAAAAATCAATCTATTTCTAAGCAAGTTGAGAGCTTAAAAAAAGATTTTGATGAAAAATTATCACATGCAATAGCAAACTTTAAGCGAAAAGTAGAAAAATTGCATGAAGGTTATGATCTGCCTCAAGGTGTGTCGATGTCAGTAAAAGTTTTTATTGCTGTAAAACATAGTTTGCAGCCAGGGGATAAAATGGCTGGTAGACATGGAAATAAAGGTGTGATTTCTCGAGTTGTTCCAGTAGAAGATATGCCTTATTTAGAAGATGGTACTCCTATTGATATTATTCTTAACCCTCTTGGCGTTCCTTCACGAATGAATGTAGGGCAAATATTGGAAACGCATGTAGGTTGGGCTTGTAAAAAATTAGGAGAAAAAGTAGGCAATATTCTTGATGAGATCAATAAAATCAAACGTGCTTTTTGTAAGGCAATTAGATCTCTCAGTGATGATGATTTTGTAAAATTTGCAGCAGTATATCTTGATAATAAAAAATTTGAGGATATTAATGATGATGAAATAACGGCTTCTATTTTAGATATGCCTAATAAGGATGAATTAAATAATGAATTGACTACATTAGTAGAAAATTATTTTAACTCTTGTAAAGATGCACACAGTAGTTTACGTCACTTCCTGATCAAGGTTTATAGTTGTGGCAGTAATTTATCTATTTGTAATAATATTCGCGATATTAATGATAATCACCTCATTGAATTTGCGTATAAGTTGCGTAATGGCATTCCTGTTACTGCACCTGTATTTGAAGGTCCAAACGATGAACAAATAGTAAAGCTATTTGAACTTGCTGGATTGGATAACTCTGGGCAAGTTGTATTATATGATGGTTGCTCGGGTGAGAAGTTTGATCGCAAAGTTACAGTTGGTTACATGTACATGCTTAAGTTGCATCACTTAGTAGATGGTAAAATTCATGCGCGTTCAGTAGGACCTTATAGTTTGGTTACTCAACAACCTCTTGGAGGAAAGTCTCATTTTGGTGGTCAGCGTTTTGGTGAAATGGAATGTTGGGCATTGCAAGCCTATGGTGCTGCTTACACTTTGCAGGAAATGTTAACTGTGAAGTCTGATGATATTAATGGCAGGGTTAAGATTTATGAATCGGTAATAAAAGGTGACAGTAACTTTGAATGTGGAATTCCTGAATCCTTTAATGTCATGATAAAAGAGTTGCGTTCCTTGTGTTTTAATGTGGATTTGAAGCAAAATGACATAGTAATTGAAGATATATCTCATACTAACATCGCGCAATCTTTTAATGAGGTTAGCATTTCCATTGCTAGCCCTGAAAGTATTAAACGTATGTCTTATGGAGAGATAACGGATGTTTCAACCGCAAACTACCGTACATTCAAAGTTGAGAAAGGTGGATTATTTTGTCCTAAAGTTTTTGGTCCTGTCAATGATTATGAATGTTTATGTGGAAAGTACAAAAAAAGAAGACATAGGGGCCGTATATGCGAAAAATGTGGAGTAGAAGTTACATCTTCTAAAGTAAGAAGAGAAAAAATGGGTCATATAGAGCTTGCATCTCCTGTTGCTCATATATGGTTTTTGAAGTCACTTCCTTCAAGAATTGGAGCATTATTAGATATGTCTCTTAGAGATATCGAAAGTATTTTATATAGTGATAATTATGTTGTAATAGATCCTCTTGTTTCCTCTTTTGAAAAAGGTGAAATTATTAGTGAGAAAGCTTATAATGAAGCTAAAGATAGTTATGGGGTCGATAGCTTTATAGCTATGCAAGGTGTTGAAGCTATAAGAGAATTGCTAACACGCCTTGATTTACATCAAATTAGGAAGAATTTAAGACAGGAGTTAGAGTCTGTTGCTTCTGAAATGAGAAGAAAGAAAATTATAAAGAGATTACGTATTGTTGAAAATTTTATCAAGTCTGGAAACAGACCTGAGTGGATGATACTTACAGCTATACCTATTTTACCACCTGACTTGCGTCCCTTGGTATCGCTTGAAAGTGGTCGACCTGCAGTTTCTGATTTAAATCATCATTATAGAACTATTATTAATAGAAATAATAGATTGAGAAAATTGTTAAGTTTAAATCCTCCTGAGATTATGATTCGTAATGAGAAAAGAATGTTACAAGAGGCAGTTGATTCTCTTTTTGATAATAGTCGTCGTAATGCTCTGGTAAATAAAGCTGGCGCTACTGGATATAAAAAGTCTATTAGCGATATGCTGAAAGGAAAGCAAGGTCGTTTCCGTCAGAATCTCTTAGGAAAAAGGGTAGATTACTCTGGACGTTCTGTAATAGTTGTTGGTCCAACTTTGAAACTAAATCAGTGTGGATTACCAAAAAGAATGGCTCTTGAGTTATTCAAACCTTTTGTTTACTCAAGGCTTAAAATATATGCTATGGCTCCAACTATTAAATTTGCTAGTAAATTAATAAGAGCAGAAAAGCCAGAAGTCTGGGATATGCTTGAAGAAGTAATAAAAGAGCATCCTGTTTTGCTAAATAGAGCGCCTACGCTACACAGGCTTGGTATTCAGGCTTTTGAGCCAGTCCTTATTGAAGGTAAAGCAATACAGCTTCATCCACTTGTTTGTACAGCATTTAACGCTGACTTTGATGGTGATCAAATGGCAGTGCATGTGCCAATTTCATTGGAAGCTCAACTTGAAGCTAGAGTGTTGATGATGTCAATTAATAACGTTTTAAGTCCTTCTAATGGAAGACCGATTATAGTTCCTAGCAAAGATATAGTGCTGGGTATATACTACCTAACTTTACAGCAACTTAAGGAGGATGATTTACCACTTTTTTGTGCTTTTTGTGAAGTTGAGCATTCCTTAAACAACGATACTCTACATATTCATTCTCATATAAAGTACAAAATGGAATACATCAATAGCGATGGAAATATTCAGTATAAAACTATTTGTACAACTCCTGGACGTTTAATATTATGGCAGATTTTTCCTAAACATGAGAATCTAAGCTTCGATTTAATAAATCAGGTATTAACAGTTAAGGAAATAACTAGTATAGTTGATTTAGTATATCGTAGCTGCGGTCAAAGTGCTACAGTGGTATTTTCTGATAAATTGATGACACTTGGCTTTGAGTATGCTACATTTTCTGGTACTTCTTTTAGTCGTTGCGATATGGTCATACCTGAAACTAAAGCTACACACGTTGATTATACAAGGGGTGAAATTAAGAAATTCTCTGCACAGTATCAAGACGGGCTAATCACTAAAAGTGAGAGGTATAATAAAGTTATAGATGAGTGGTCTAAGTGCACAGATATAATAGCGAATGATATGTTAAAAGCGATATCTGTGTATGATGAAAATAGTAAGTACAATTCAATATATATGATGGTTAGCTCCGGTGCAAGAGGTTCTACTTCCCAGATGAAGCAGTTAGCAGGAATGCGAGGGTTAATGACCAAACCTTCTGGTGAAATTATAGAAACACCTATAATTTCTAATTTTCGCGAAGGATTGAATGTATTTGAATACTTTAATTCTACTCACGGTGCGCGTAAAGGTTTAGCTGATACTGCACTTAAAACTGCAAACTCTGGATACTTAACTCGTCGCTTGGTTGATGTATCTCAAAATTGCATAGTTACAAAACATGACTGTAAAACGAAAAATGGCCTTATTGTAAGAGCTATAGTTGAAGGGAGTACTATAGTTGCATCTCTAGAGAGTGTTGTACTGGGTAGAACAGCTGCAAATGATATATATAACCCAGTAACCAAAAAGTTATTATTAAAAGCAGGGGAATTAATTGATGAAGATAAAGTAAAGCAAATCAACATTGCAGGTCTTGATGCTATAAAAATTAGATCGCCTTTAACTTGTGAAATAAGTCCTGGTGTGTGTTCTTTGTGTTATGGAAGAGACCTTGCAACTGGTAAAATTGTTTCAATAGGTGAAGCAGTTGGTGTTATCGCTGCTCAATCTGTTGGAGAGCCAGGTACTCAGTTAACGATGCGCACTTTCCATATAGGTGGGGTAATGACTAGAGGTGTTGAATCCTCAAATATTATAGCTTCTATTAATGCTAGAATAAAATTAAACAATAGTAATATAATTATAGATAAAAACGGAAATAAAATTGTGATAAGCCGTTCCTGTGAAGTCGTCTTAATTGATAGCCTTGGTAGTGAAAAATTGAAGCACAGTGTGCCTTATGGTGCTAAACTTTATGTAAATGAGGGTAAGTTAGTAAAAATTGGTGATAAAGTTGCGGAATGGGATCCGTATACACTACCTATTATTACGGAAAAGACTGGTACAATATCTTATCAGGATTTAAAAGATGGAATTTCGATCACTGAAGTGATGGATGAATCTACAGGAATATCAAATAGAGTAGTAAAAGATTGGAAATTGCATTCTGGTGTAGCTAATTTACGTCCTCGTATTGCACTGCTTGATGATAATGAAAAAGTAATAACACTTGCAAGTGGTGTGGAAGCATGTTACTTTATACCAGTTGGTGCAGTGCTTAATGTACAGGATGGCCAAAAGGTTCATGCAGGTGATGTTATCACAAGAACGCCGAGAGAGTCAGTTAGAACTCGTGATATTACTGGTGGTTTGCCCAAGGTTATAGAATTATTTGAAGCACGTCGTCCTAAAGAGCATGCTATCGTTAGTGAAATAGACGGCTATGTAACGTTCTCTGAAAAAGACCGTAGAGGAAAACGCAGTATAGTAATAAAATCTGTAGATGAGCAAGTTTCTCCAGTTGAGTATTTAGTATCAAGAAGTAAGCATGTAATAGTCAATGAAGGTGATTTTGTGCGTAAAGGTGATTTATTGATGGATGGTGACCCTGATCTTCATGATATTCTACGTGTGCTTGGGATAGAAGCGTTAGCACACTACATGATTTCTGAAATACAGCAAGTTTATAGATTGCAAGGTGTGCGCATAGATAATAAGCATTTAGAAGTGATCTTAAAGCAAATGCTGCAAAAAGTAGAAATTACCGATCCTGGTGATACTATGTACTTAATTGGAGAAAATATCGACAGGCTGGAAGTTGATAGAGAAAATGATGCTATGAATAACTCTGGAAAAAGACCTGCTCATTATCTTCCTATTCTGCAGGGAATTACTAGAGCAAGCCTTGAAACTAATTCCTTCATTTCTGCTGCCTCTTTCCAAGAAACAACAAAAGTACTTACAGAAGCAGCATTCTGCGGAAAGAGTGATCCTTTAAGTGGGTTGAAAGAAAATGTTATAGTAGGAAGATTAATTCCTGCTGGTACGGGTCTGGTTATGAATAAGGTGAAAGCACTTTCGCTTTGTGAAAATATAGATAAATATGAAAAATATTTTGATATTGAGACTTATGACGAAAAATTGCTGAGTGATAATAGTTATCAACTACATTCTGATGAAGAAGAGAGTGTGGTGGCATCGCACTATGATCAGTCAAATTGAATATAGCTAATGAGGCAGTATGTTTAATCTATTTTTAACTAAAAAAATCAATTATATTTTCTTTCACCTCTGTGCTGTCTGTCATGTTATTTACTCTTACACGAAATTCAGATGAGTTTTGAAGCCCGCTACTGTACCATCCTATATGTTTGCGGGCCATCTTTATTCCTGTGTCGCTTCCATAGTACTCAAGAATACTGTCACAATGCTTGAGTATTATGCTTAATCTCTCTGAGGCTGTTGGCTCAGAAACTTTATTTCCACTCAAAAAGTTTATTGCTTGATTAATCAGCCAAGGTTTGCCGTAAGCACCACGACCTATCATTACTCCATCTGCCCCAGATTCTTTAAGTGCACTTTGAACATCATTCAAACTCTTAATATCTCCATTTACTATAACTGGAATTTTTACCTGCTCTTTAACATTTCTAACGAATTTCCAATCTGCTTGACCATTATAAAGCTGTGCCCTTGTCCTTCCATGTACAGTAATCATCTTTGCTCCCAAATCTTCTGCAATTTTTGCCAAGCGCGGAGCATTGCGATTTTCGTCATTCCATCCGGTACGCATTTTTACTGTAACTGGCACACTCACTGCCTTGACTACAGCTTCTATTATCTCAGCAGCCTTTTTTTCATCACGCATAAGTGCTGATCCTGCGTAACCGTTTACAACTTTTTTAACTGGACAACCAAAATTTATATCTATGATTTTTGCACCCATGTCCTCATTTAACTTTGCAGCTTCCGCCATAATATCAGGCTCACAACCAGCAAGTTGTACAGCGGTTAGTTCATCGACTTTTGCTTTTTGCATGCTCTGGCGAGTTTGCATGATCATAGCTCTGCTTGCAATCATTTCTGAGAGTAGCAAACTTGCACCAAGTTTCTTTACAATACTTCTAAACGGATAATCAGTCACTCCAGACATTGGTGCTAAAATAACTGGAGAATCAATAGTTAGATTTCCTACTTGGAGAGACACAGGCTTTCTAGTTGCTAAAAAATGTATTTTTGACACTGTTATAAGCCATTATTATAGCATCTTGCAGAGATGAACTTGTGGCAGGTTGTGTTTCCTCTTTCTTACTATCTTCAAGACTAAGCTGCTGTAGAGCATCATGTAAAATTCCACCTTCAGCAATAGCTTCTTTCCACTCTTCGTCCTCCATAAGTGCTTTTGCGAACTCTCTTCTCTTCTCGTGCAATTGTCATGGCCTAGGCTTGTAATTTGATAACTCTCTGTCAATTTCATCAAATGATTTATCCTCGTTGAGCATTTCCGTAATCCTATGAGCATTTTCTAAAGCAAATACTCCACAATTACAGCCATCTTTTTGCTGATCAACCGCAGAACTCTTTATGCTATCATTTCCTATCTCTAAGGTTTCCTGCAATATGCCCACTATATAACTAGTATCAATTGGCTTACTAACTAACTTATTTCTATATTCTCTTGCATGACCTAATGTTTTTTCAACATCATCTTTTTTCTCTTTAAGGCTAGCATTATCTGGATTATTTTCTCTTTCCCGTATTAAACTTCCCACCTTATTACTTAAGGGTACTAGACACTTCTCAGCAATCTCATTAGCAAGACTTATATCGTCTTTTACCTTTCCTTCAACCTCATTTGATAATTTATTACCAAATGAGTCACAATAATAAGCTCTAAATTGTCTGTTACCATTACATGTGACTATCAGTGTTACCCAGTGATTTCCTCCTAAATTAATAATCGAGGCAAAGATTTTTTTTGTGTTCCCTTGTTTTATTTTATACTCTTTCAGTTTTGAGTTTAAAGTACTCACATCACCAGGAATACAAAAAAGTACATTGCCACTTGAATTTTCTGAATAGTTATATACAGCTCTTGCAATATGAGAAATATCATGTTCTTGTAGCCAGTAATAGTAATTTTCTCTATTTGTCTGATGCATAAGAGTTTGTAAATCTTCATGAAACTCTTTGCCACCCAAACCACTATCTCCTGAAGCATTAGAATTTCTACGACTATTTTTACTTGAGGCAGGTTCACTGCCTGGTATAATACCACTATCTGTAGATGGAGAATAGGAATTTCTACGTACCCTCTTATCCGAATCATCTGTTTTTCTTGATATAGTATCTAGTCTACTATCCAGTGATTTACTTCTTGTGAATTTTTGCTCTTTTGGACTCTTTTCTTCCTTTACAGCTACTTTTTCATTGATGTAATGAAATAAAGGCTCAACGACCATTTTGTATGTCACTGCAAGCACTATTCCCATTAAAATCCAAGCTATAGGATAAAAAATTAGCATAGCAAGTGGTAAAGTTAAGAAGGTAGATCCTATTATTAATCCCAAACAGCCAATGGTAAATGTAGTTGCCAGATATATACCAAAAGCATAGACAGCAAATCTTCCACCAGCCTTAAGTTTGGTGAAGTGAGTACTCTCTTTAAATTTATTATATCTTTCTATGATGCCTAACATATTATATTTCACGTTTATCAATTCTAGCAAATTATGAAGGTAAAATCAATATTAGCATTTATATGTAAAAATATTGAGCATTAAAAGCTTTTGAAGTACAGTAATGATGTTAGTAATAGCACAATATATGCATGATATAGAAGATATACGCAAAAACCATGAAGGATTTGAAAAGGCAATGAAAAGCAGGGGGATAAGAGAGTTTACTGCAAAAGAGGTATTAGAAATTGATCACAAGAAAAGGTCATTAACCACTAAATTGCAAGATTTAAATAGGCAGCGCAATGAAATCACAGAGGAAATAAAGAAGCTTAAAATAAACAAAAATCCCTGTGAAAAGCAAATAGAGTTGTCAAAAAGTATCACAAATGAGATAGAAGCAATCAGCTTAAAAGAGCAAACGGAGAAAGATAACTTAATGAATATCTTATCTAACTTACCAAATATCCCTGCACAAAACGTGCCAACAGGTGAAGATGAGAGCTCCAACGTAGAAATCAGAAAATATGGAGAAAAAAGGCAATTTAGTTTTATGCCAAAATCTCATTATGAGCTCGGAGAAAGGTTAGGCTTGATGGATTTTGAGCAAGCAGCAAAAATTTCTGGATCAAGGTTTACAATATTAAAAGGACAGTTAGCTAAGCTTGGACGAGCATTAATAAATTTTATGCTGGAAACACATGTTAATGAATTTGCCTATACTGAGGTGTACCACCCAGCCCTGGTAAAAAACGAGGCGATGTATAACGTTGGTCAGCTACCAAAATTTTCCGATGATTCATATTTAACTGCCGATGAGTTAAGATTAATTCCTACAAGTGAAGTATTTTTAACAAATTTAGTTGCTGACAAAATAATAGAAGAAAAAGAACTGCCTATTCGTTTTACTGCATATTCAGAATGTTTTCGTAAAGAAGCTGGCAGCGCAGGACGAGATACAAGAGGTATGATAAGGCAACACCAATTTGGTAAAGTGGAATTGGTAAGCATCACAACTGAAGACCAGTCAAATGATGAGCTTGAACGCATGACAAATGCTGCTGAGGAAATATTAAAAAAATTAGAATTACCGTATAGAATAGTGCTGCTTTGTAGTGGTGATATGGGCTTTGCTGCACAAAAGACTTATGATATAGAGGTGTGGTTACCTGAGCAAAATAAGTACAGAGAAATATCAAGCTGCTCAAATTGCGGTACGTTTCAGGCAAGAAGAATGAACACTAAATACTTCTTAGAAACTGACAGAAAAACAAAAAAATACGTTCACACTTTAAACGGCTCAGCTTTAGCCATAGGAAGAACAATTGTTGCCATAATGGAGAATTATCAAAATTCCGATGGGTCAGTTACAATACCAAACGTGTTGCAAAGATACATGAGTAATGATACTGTTATAAGCAAACAATAATTTTGACATATAGAAAAGCGAGGAAATAAAGATGAAGGTTCTGGTTGTAGGTTCTGGTGGGCGTGAGCATGCTTTACTTTGGGCTCTAAAGAAGTCTCCTACCTTGACTAAGTTATATGTTACTCCTGGTCGCCCGGCCATGGAGAATTTTGGAGTTCTTGTGAATATAAATATTCAAGATTCAGTGGATGTTACACAATTTTGCAAGAAAGAAAATATAGAGCTAGTAATTATTGGCCCAGAGCAACCGATAATTAATGGACTTGCTGATGATTTAACTGCGGAGGGGATAAACGTTTTTGCTCCAAGTCAAGCAGCTGCAAAACTTGAGGCATCAAAGTCTTTTACGAAGGAACTATGTAAACAATATGGTATACCGACCGCCAAGTATGAACGTTTTATTGATGAAAGGTTAGCTAAAAATTTTGTCCGTAGTAATAAAATAAAATTGCCGCTTGTAATTAAAGCAAATGGAATTGCAGCAGGGAAAGGTGTCATAATATGCCATACAGAAAATGAGGCTTTTTCAGCAATAGATTCAATGCTAGTGGAGAAAAATCTTGGTGAGTCAGGTGAAGAAATAATCATAGAAGAGTTTTTAATTGGAGAGGAAGTAAGTTTTTTTGCTCTTGTTGATGGGTTGAAAGTAGTAACTCTTGGATGTGCAAAAGATTATAAGAGAGTTGGTGAAAATAACGAGGGACAAAATACTGGAGGCATGGGGTCATACTCATCACCTTCGATTATAAGTAAGGAGATGGAGCAAAAAATTATCCAAAAAATAATATATCCTACAATTCAAGCACTGACTAACATGGAAACATCCTATAAAGGAGTACTCTTTGCTGGTTTAATGATTTGCAAAGATAGTCCAAAGCTTCTTGAGTATAATGTTAGGTTTGGGGATCCGGAAATACAATCTATGTTACCTAGACTTGATCCAAATTGTGATTTGCTAAAGTTGATGTTGTCAGTTGCAGAAGGCAAGTTAAATACAAAAATGGTGGAGTTTAATCACAAAACTACAGTTTGTGTAGTCGTTGCAAGTAAAGGCTATCCTGGTGATTATCAAAAAGGAGAGGTAATTAAAGGATTAGATAAAATTGAAAACATTCCTGGAGTGCTAGTATTTCATGCTGGTACTAAGCTAGATGAAAATGGTAATTGGATTTCCGATGGCGGAAGGGTACTAAATATAGTAGGAGAAGGAAACACTGTGGAAGAAGCTAAAAGTAAAGTGTACTCAGCGTTAAATTTTCTAGAATGGCCAGGTGGGTTCTTCAGGTATGATATTGGTAGTTAATGTTAGCTCATACAGAAACGAAAAAAGTCACTTTACAAGCAGTAATACGGATAATTAAAGAAAAATATCAACTAGATTTATAGTCTATTACTACTGTTCTTGCAATTTTATCATGAAGAAACTGTTTGCGTTTGTCAAAGATTGCAAATATTAAAATTAAGATTATTAAAATTGCAAACCACCCAGAAATGCGTATATTTAAGAGAGAAATCATAGTAAGAATAACTTCTCTAGAAACACATCTAATTATTGCTTGCATGAGGGTGACGTTTTTAAATGTGTTCGCATGTTTCATATGAATACCACATAGCAATTGTCCTGGAGTACCACTGAATCTTGTTATCAATAGTGCTTCTAGTACTAAAGTGGATATTACCGTAAAGGACACGCATAATAGTTTGTATATGTTAGGGTCAAAAGCCTCTTCTTTGTTAGCACTATAATGTTGTATTATAAAAAGAAAAGTGATTAGACACATTACTGCTGTCATGATAAAGCGGTCAATTACAGCTGCTAAAGAGCGTTTTGTAATCCCTGCATAACTCACTTCAGTATCCATACACCCTCCTATTTTCATAATGTCATCATATAATATAAAAATACGTTATTAAATAACCGTAAATATACTAACTTGGGTAATATTAGCTACTTGTGCCACTCTATTATTTAAATTAATATTAAATCATTTATCACTAGGAAAGTTATGTCAACACCAATCACAGTTGCGTATGGCGATGGTATCGGGCCAGAAATTATGGAAGCGGTGCTGTCGATATTGCGCGAAGCAGAAGCGAAGATCTCAATAGATATTATTGAAATAGGTGAGCGTGTTTATAGTAAGGAATGGTCTCACGGAATCTCTCCAAGTGGTTGGGAGTCAATTGAAAGGACAAAGATATTACTAAAATCTCCGACAACAACTCCTCAAGGTAAAGGGCACAAAAGCTTAAACGTTGCACTGAGGAAGAATTTAGGGTTATATGCAAATATCAGGCCGTGTATTTCGTATCATCCTGTTATAGAAAATAAATTTGATAAGTTTGATATTGTAGTAATACGCGAAAATGAAGAGGATGTTTATACGGGAATAGAGCACAGGCTCACTGGTGACTCTTATCAGTGTACTAAAATTATTACTAAATCTGGATCAGAAAAAATATGCAGATACGCTTTTGAATACGCGAAAAAACATAACAGAAAGAAAGTAACTTGCCTAACTAAAGACAACATAATGAAAATGACTGATGGCACCTTTCATGCGGCGTTTGATCACATTGCAGCAGAATACCCAGATGTAAAAGCAGAACACTATATAGTTGATATTGGAATGGCACGTGTTGCCACAGAGCCTGAGAATTTCGATGTTATAGTAACCGAGAATTTGTATGGTGATATATTATCAGACATAGTGGCACAAGCCTCTGGATCTGTAGGACTCGCTGGAAGTAGCAATATAGGTAATGGATATGCAATGTTCGAAGCAGTGCATGGTTCTGCTCCTGATATTGCAGGAAAAAATATAGCTAATCCTTCAGGACTTTTAAATGCTGCAGTACATATGCTAATTTACATAGGTCAAGCTGCTACTGCAAAACTAATTTATGATGCGTGGCTGAAGACTTTGGAGGATGGAATACATACTGCTGATTTATATAAAGAGAAAAGGAGTAAACAAAAAGTTGGTACCAAAGAATTTGCAGAAGCCGTTATAGATAATCTAGAAAAGAAACCTGGAATATTACCTGAGCTTGTAATTGGTAGCGGTGCAGATAGTAAAGTGAACAAAACACAGAATGAATATGAACAGGATTACAAAGTTAGAAAATTGGTTGGTAGCGACATAACGCTTGCTTGGAACAAATCTAGCAACTTTGATCAAATAGTTAGGTTATTTGAATCGAGTAATTTGCAAATGATAGCAATATACTCAAAAGGTCTTGCAATTTGGCCAGGAAGTTCAGAATCTTCAAGTGATCAAATAACCTGCAGGTTTATCGCAAATAATGGAAAACAAGCTATTACAAATAGTGATGTAAATAACCTACTAATAAAACTTGAAGAAAATAGCTTTGACGTAGTGAGAATGGATAAGTTGTATTTATATGATGGGAAAGAAGGGTTTTTCTCTTAATGATCATTGAATATTTTTATGCTTGTGTAAAATACAAAATGTAGTATGCTAACAGCATGGTATATTTATGTGAGGCACAGTAATGAATCAACATTTTAAGTTAACTAGTCAGGAGTTTTATGATAACGCTCACCTGTTTAAAGTATTAGAAATAAAAGCTGAGCAAGTTGTAGACAAGAATTATTAAGAGCTTAGCGCAACTTTGAAGAAGCAGCATAAGAAGTTAATTCTTGTAAATCATCCTGACAAAGGTGGAGACAAAGATAGATTTGATCGAATTTATAAAGCTTATCAAGAGCTAAAAAAATATATTGAGCCTTTAGAATTAGGAAATTCTTGTGTTAAAGTCAGTATTGGCGCTGAAAGTGATGGACGTTTAACGGCAAGAGAGTTTCACTATAGGAAAAAGCTGTTCGATACACTAGGGATTGGTGAAGAAGCTATAGGTGGGGATTACGAAAAATTGAATTCTATAATTAGAAAAAAGCTTTATGGGGGTTGTGCTAGAGATGATGTTGAGCAATTACGCTCTTATATTTCTCCTCTACAGAACAAAAAGGATCTAGTAGATGAGGATAAAAAACAATTAGCATTGAAATTTATAGAGCGCAAAAATGCTCTATTGCTCGTACAAGTAATAAATATTCTGCCTTTAATTATATTAACTACAATTACTATAGGTTACTATTTTTCATGGTATATAATAGCATTTAATATCATTGATAATAAAGTCATTGGTTCATTAGCGAATCATTATAAGAAGAAGTATGAAAATTCAGAAATTTCTACTGATGAATTCATAAGTAAAATGAGCTATATTATGCTAGGCAGTAAGCTTCTTATCAACTATCCTTTAGCTGCTTTTTCTGTTTATCTACTTACAACAAATTTCATTGCTAATGGATTAACTGTTGGTGGAGCTATACTTGGTCCGCTATTGTTATTGGAAGTATTAATTGAAGCATTAGCTCCTATTTTCTCAAAAGGCTTTGAAATATATGCTGACAAGCATACAAAAGATTTACTAGAAGAGGATTCAAGAGATAGAGTACAAAAAGAAACTGATCTGTTAGGACGGTATGATCCACGAAAACTGTTAATGCCAATTATCATGCCTCTTGTTAGAAAGTTTTTTGCAGAAGTGGCAAGCGAGTTTGCTGAGAGGAATTTTAACACTAATATGTCTGATGTCAAGGCAGAGCAGCAATTTGAACCTCAAAGGAGTTGGATTTACACAACAAACAGTGTAGTATAAGCTTTTAGCTCTATGCATGGACTCAAAAAAAGTAGAATTGATATTTGAGAAGTTTCAACAATCAAATCCTACACCAAAAATAGAGCTAAATTATACCAATCATTTTACGCTTCTGGTTGCAATAGTTTTGTCAGCACGGACAACCGATGTCAGCGTTAATAAAATTACAAAAAAGCTATCTAGTATCGCTGATACGCCAGAAAAAATGCTGAATCTTGGGCAAAGTGAGCTAAGAAAATGTATAAGCAGTATTGGTTTATATAATTCCAAAGCAAAAAACATAATCGGGCTCAGCAAAATATTGATTGAGAAGCACAATAGCAAAGTGCCTACTGATTTCGATGATTTGGTATCTTTACCAGGGGTTGGGAGAAAGAGCGCTAATGTGTTCTTAAATTCAGGGCTTGCTATTCCAACATTGGCAGTTGATACTCATGTTTTTAGAGTAAGCAATAGAGCTGGGCTTGTGAAAGAAAAAGATGTATTTAAAACAGAACAATCTCTTTTGAATGTTGTTCCAAAAAAATACCTACTTTATGCTCATCATTGGCTAGTTTTACACGGTAGATACATTTGCAAGGCACAAAAACCTTTGTGTGAAGCGTGCACAATTCATGATTTATGTGAGTTTGAATGCAAGAGGTATAAAGTCTAGCACACTACTCCGATATTCCTTACTTTTATCATCCAAGTAGCTGATCTCTATGATGGTGTCATCCGAGTAGCTGACACTGGAATCCAGAACAGGTAATAAGAAGTGCTGGAATGATATGGTGGAATGTCCTCTCCTTCTTGTTATTCAAGTAGCTGATACTGGATCCATTGTTCTTTATTTCTTGATTCCAGCGTCACGCGCTGGAATGACATAATGGAATGTCATACAAGTTGCCTCTTTGTTTCATTTAAGTAGCTGATTTTTATGATGATGTCATCCGAGTAGTCCTCTTCCTGTCATTCCAGTGCTATTCCTTTCTTGTCATCCCAACGCTATTCCTTGGTGTAACTTTCCCCACCAAAATATAACCTGGACCAACTCTTCTTGTCATCCCAGTGCGTGACACTGGGATCCAGCCTTTCTTATTGGATCCCAGACTGAGATGTTTATGCAAGAAATCCGCTGTAATCCAGTTTTACCTTATGATGATGTCATTCCGGTTTACAGACATTGGTTCTTTATTTCTAGATTCCAGTGTCAGCTACTTGAATGACATTTTCAATGTTCGTACAGCTGTGCGTCACGCGCTGCTCTTTTAGTTATAAATATTAAGAAATTAACTAATTTAAAAAAGAATCCCCGTATAGCGAGTTTTAATAATTTAAATTGATAATGTGCTAACAAGCGCGATTTGACTAAATGTAGAAAAAATAAAAAAAGACATGCAGCCGCTATAATTTTATGTAATTTGCCAATAAATACATGAGTTTTTTTACTGAATTTTGTCGTTGAGCCCAAAAACAAGGATAAATACTCTTATTATCATAATAAGGGAGTTGGCAAAATGTGTCAAGGGTTCTCTATTGACTGAAACTGTTACAACAGTTACGTGTTACCAAAAACCATTTAAGAAATCTGTTGTAATTTGTACGATATTTTTATAAAATAGTCCGCATAAATTATCTAGCAGTGCAACTAAACAAATACAAAAATCAAAGTGTTGCGGTTTTCGGTCTTGGTAAAACTGGTTTGTCTGTCATTAATGCTCTAACAAAGAGCAGTGCAAAAATATACGCATGGGATGATAATGAAGAGCAAATAGCAAATGCAAAAATAATATATAAAGAGTGTAATTTCATTCATCCCAATGAGCATAATTGGCATGAGATAAGCACACTAATTTTGAGCCCTGGGGTGCCAATAACAACGCATTGGATAGTAAAACTTGCAAGAAGCTTTGACTGCAAAATAAAATCAGACATTGAGCTATTTCTTGAAACTAAAACTACAAGCCAGAAGGTTGTCGGCATCACCGGAACAAATGGCAAATCAACCACCACGTCACTAATAGGGCACATATTAAAATCCACAGGCAAAAAAGTAGCTATTGGAGGGAATTTAGGTGTGCCTATTTTGGATTTAGAGAGAAACGCAGAAATTTATGTAATTGAATTTTCCTCTTTTCAATTGGAGCTAATAAATAAAATTAATGTAGACATTTCTGTATTGCTCAACATCACACCAGACCACATAGATAGACATGAAAGTATGAATAACTACATAGCAACTAAATTAAAACTGATAAACAGTAGCAAGATTGCCGTGATAGGATGTGATAACAAAATTACCGCTGATGTATTCAATAAATTCACTGGAAACAAAATTCCAATTTCAGTAACATATTCCCTGGTGCCATTCCAGCGCGTGACCAGAAAAGAAAAACCATTGCCAACTACTCAGATGGCAGAGGGTAGTGCAAGAGATCTAATATCATTGGCAGATAACAATTTGCTTGATTATAGTGAACAGATTACTGGTATAGATCAAAATTATCTGGATCCCAGTGTCAGCTACTTGGATGACAAAAGGGGCGCTGAGATCCAGGAGATCTCGCTAAAACTAGAGAATCACAACTTATCAATGAGTGATATGAAAGTAAACCTAGTATCCAATGTAGAAAATATAGTAGCTGCACACGCTGTGTGCAAGTTACTTGGAGTAGATAGCAGCACTATTGTCAATGAAATCAAATCCTTTCCAGGGCTAAGACACAGAAATGAATTTCTTGGCAAAATACATAATGTACTTTTTATCAACGATAGCAAAGCAACCAATGCAGAATCGACCGAAAAGGCAATTTTATCTTATAAAAACATATATTGGATTGTTGGCGGAAAAAGCAAAAAAGGCGGAATAGAATCATTAAGCAAGCATTTCACCAAGATTAGAAAAGCTTTTCTTATTGGAGAATCAACTGAAGTTTTTGCAAACATTATGGAGAACAAAATAGATTATATGAAGTGCTATAATCTAGAAAACGCATTTAAACTGGCTTTTGAAGAGGCCATAAATAGCAAAGAAGAAGTAGCGATATTACTTTCTCCTGCATGTTCTTCTTTTGATCAGTGGAAAAATTTTGAAGAGCGCGGTGAAGCATTTTGCAGAATATTTGAAAATCTCAGGTATAATTATATGTGATGTTTAGTATAATATTGTATGGAACAAAAGTTAATAGTAGATGAGCTGATTAAGGTTATTCCATTTGAAGGAATAAGTGATGCAACCTTATTGAAAGTGTGCACGAACCTTAACCTAGCCAATAGTTTTTGTAAATTTCAAAATGGAATATATAGTGCTTTGGAGTACATAGCAGAGGACTTAAATAGCTCAATGGAAACTGAACTTTGGAATTCCAATTTAGAAGATATGAAGGTAAGAGAGCGGATAAAGTTAGCTGTCCAAATACGCCTTTCAAACTATGCTAAGTTACAAAATTACAGAGAGTTTTTAAAAAATGTTTTATCATTCTCTATATTACCCCAAAATACATATTTTTCTAGTAAACTCTTGTACAGAACTGTTAGCGCGATTTGGTATGGCATTCATGATCAATCAACAGATTTTAACTACTATACAAAAAGAGCAATATTAGCTGGAGTGTACTTAAGTACGATACTTTTTTTTATCAATGATTATTCAGAAGATTTTGCAGATACCCTGTCGTTTCTTGACAAACGTATCAACAATGTCATGACATTTCAAAAATTCAAAACTCGCTTAAAAGGAATCATAGGAAATTTCTTATAAGCTATTGATTGTTGGTAGAAAAGTACTTGAACACAATCCTGAAAAGGTTTGTGAAAATAAAAATGTTCATGCTGATCATAAAGAACATTTAGTTTATCGTGAGGATAATAATGGTATAACAAAATACACCAGTTACGAAGAAAAAGAAAATAAATTTATTGAAGAAGCGCATGAATATTTAATAGACTCTGAATTTAATAAAAATTTTGATCTAGGGCAGTACAGAATAAGTAATTTCTCCGGAAACTTGACAAAAATAGAACTGGAACTCATCAATGAAAAGTATATGAAAGTTCAAGTTAATAGAGAAAGAAAAATTATTCTCGCTATACCGTAGGTGCGTTCCAAAATTATACTGAAGTTTTTATTGCACTCAAAATCTTCGTTTTTCCTAATCTCTAGAATTATCAATGCATCATCACTTAACCAGCCTGAGCGAGCTAGTCCATTCAACGTTGATTCAACTAGATTGCTATTGTAAGGTGGGTCTATAAAAACTATATCGCACTTTGAAGTAGGCCTTGGTAATCCGTTAGCATTGCAACAAATTAACGTGATATCGTTCGTAATTCCAAAATCTTCTGCTGTTTTTTTAGGCAGTTGCAAATTGTAATAATCTGAATCTACCATAAATGCATGTTTAGCACCTCGAGAAAGCGCTTCAAATGAAAAAGAGGCACTTCCACAGAATAAATCAAGCACATTCAAGTTATCAATAGGTTTTCTTGAAGAAAGTGTACTAAATATTGCTTCTCGGACGATACTCATAGTTGGCCGTGCAGCTAAATGCTTGTCTGTGGTTATTTTTCTTCCACGATATTTGCCTGCAGTAACACGTAGCATATAGAATAAGCTCCAAATTAACTAATTATTTAATAATACACATTTAATGTCAACATGGCTTTAGTAGTCTAATAGAGAGAAAGTTGCTTGTGGAGAAGTGCAAGATCAATCGCCTTTCTTTGATTTATTTGCTATACTCACTGCACGACCAATCTCGTCTTGTAAATCATCATGGTTGTTTTTTTCATCATGACTTAGCCCTTCAATTCTACTTTCTAACTCTAACTTAATTATAGTATTGATTTTCTCTATATTATCGAGGAAATTGTGACACTCTTTATCACTATATTCCTCACCAGATGCTTTTTTTTCTATAAATAGACTTTTGAACCCTATTAGATCAGAACTCTGATCGGCATTCAACACAATATTCCTCTCTATAAAACTAAGATCTGATAGTAACAAACTAACCTCTAATAGATCTTCACTTTCAATGTTTGCAAGATTATCAAGATCGTCTAAAATAGAGAACATCTTAAGCTCCTTCTGTGCAATTTCTTTGTCTTCTTTGTCAAATTCTGACGATAGCCCTTTATCATCTATAAGTCTCTCATTCAGAGCTTTATTTAACTTTGAAAGACTAACATCACCTTGCTTAGTGCTATCTAGTAACAAATCTACCCTCGCTCTGCGCGCATTTAAAACATCATTGTAATCGTTTAACTTGATATTACCATCTTCGTCTTGCTGAAGACCATAATAACTTAGCCCTTTGAAATTACGATTCTTCATCATTCTCTATGTTCTCATTCCTTTCATTATTTTGACGTTCTCTATCTTCTCCGGCACGTATAGCTTCTGTAGTGTTTTTTAGGGTTTCTGGTTCCGTACCTAATTTTCGATTTGATTGATTAGGCTTATTTTCTTTTGATGATTCATCTTCTTCTGGTTCTCTCTTGCGGCCAATAGTGTAGTCATGAAGCTTCTCAAGAAATTCCCGTCTATATGTTTTTGCTCTATAGAGTAGATTATGCTGGTAACCATCCTTTTCTCCTGTAGCAGGGTTAATTCCTATAGAGTCGAGACCATGTTCCCAAGTAAACTTCATAGCATCTTCTATTGTATAGCCCAAATGTGATCCTACATATCCTTTATAATATTCTAAATATTTATCAATTCTTCTATGTGCAATATCTTCTTTATCAATTCCAAACGCCCTGTAGATTTTTTCCTCAAGCTTATCAACATCATTTTTAGGTGATGTTGCAAATTTTGTTGCTTCAATAGTAGCACCTACAAGCTTACGTGGCACATTAATAGCATATTTCAGCACACCCCCAACTCCTGGTATTCTACCTAGCAAATTAGCTGTACCTCCAGCTAATCTGTCCGGTACATGAGTAGCCCAATTACCTAAAGACTCTAGCCCTCCACCAATTTTATCTTGCATCTGTTGTTTTAATCCCTGCATTAAACCAGTCACAGGTGATGATTGATACATACTAGATATATTGTAAACACCAAACCCACCACCGGCAATGCTTGAGCCCATCTGTTGTACAAACTCCTTCAAAGAAAACATCAAAAACGAAAGCAAGAACAATACAAAGATCTCTCCTGCGTTGATTAAATAACCTCTCTGTATGTCTTGCACCCTTTGGTAATCACTATTTTCTTTATAATTTTTGCAATCCTCACAATCTTTACATTTCTTACAGTATTCACTGTTGGGATCCTTATATAAATCATGAAGTTTCAGTATTCTACAACCTTGTTTTTTTATCGCACTCCGCACTAAAGATCTTATTTCATTAATTATTTCCCTATAACTATTGCATTTATTTATATCTTGACAGTAGCGTTTTATTATTTCACTAACATCACCTATCCTTTTCTCTATATTGTTGATCAGTAATATAATGTCAGCCCTCTCTGATGCATGAGATAAACTATTTGTTAAGCTTACTAGATCTTTTGCACTACAGCCATTACTAACTATCATATCACTTTCCGCAATATAGTGGTCTGCTGGATTATCTTTAGTTCCAGGAATTGGATTAAAGAAAGGATAATCTATATAACGAAAACCTTTATTAATGTAATCTGGTGGAAGAGGGATATATCCAGTGCCACCAGTAAACTTTACTGTACCACCTATTCTGCTTAGTTTTTCTATACCTTCTATATTCTTATCTACGTTCAATGGAGAAGCCTCTCCAATAGCATAAGGTACAAAAATTTGCCCTGGAGTCCAGCTAAAGTATTCTTTATCAATTATACAAAAACCACCAAATACCCATTTTGGAGCACATAACTTTATTTCAAGCCATTTATTATAGCACACAGTAAAGCCTAACTGTTTATAAAAGGTATTCATTATCATCGCAGCAAGTAATGACAGCAGGGTAAATATCATAATTGATTGCAAACAGAAACTAATACAGAATTTTATCCAACCCTCAAATAGACTTTTCAGTGGTGAAAATAAAATAGAGATTAGGAATAGCGGCATTATAGCTACAAGAAAAGCTATACCCATAAAACCAGAAAGGAATATTATGTAAGCATACATACACAGCAGGAAATATAAGACAATCCCTATAAAAATTGCCGGTATCATAAGGAGACTTGCCCACATTTGATAATGTAAAAATGCTGCAAACTTTTTCCAAACAGAGTAAGCAAAAAACTTATTAAACATATCCTCCATGAAGCTAAACAATTTAGCTTCATTTCCTTGAGCAACGTTTGAATTACCTCCGGTGTTCATGTTGGGAGCAAAATTAGTAATTATGCTTATCAATTGTTCAAGACCTTTGACAAATAAAACAAGAAAATGATCATAGAAAAATCTAAAACTTCCAGGAGATATAAGCACTATTACTAGAGTGATTTTCATCATTCTGATGAGCATATCATGCTTAGTTTCTCTTATCATTCCAAAAAGATAAAGAAGCGATGAAATCACTATAAATAGAACAAGCAAGGAAAGAACAAAATTGTGAAAGCTCGTACTTCTTTCAGCTATATTTTGAAACATAGCTTGTGCAGCTGCAGGATCATTGCTATCAAAATGCTTTTTACAATTTTCGTTAATCAATAATACACATTTTAGATAGTTATAAACGTAATCAAAAAATCCAAAGGTACTTGGTTTCTGAACTCCGCTCAAAAATTCAAAAGAGTAGCCACCTGCATTATCTAGATAATATCTATCTAATATCTTTACATATATTTTCCATCCTTTTTCTAACCTCACCGTATTACAATTCCTGTCCTGTAATGTGGTGTTATCTCTGTCTAAAGTAAAAAGCCCACTTCCATCTTCCGCTACGGAATTGTAACCTAGATGTACAGTAGGAGACTCAGGGTTACGCATGGATTTTAAATTTTCGTTAGGACTAGAATCGCTAGGCCTTTTAAATAAAAGATAAGCACCATGGCCGTTAGTAAACCAACATGGAGCACCGCGTTTTTCTCTGTTATCATCTTCACTAATACACTTGCAATTTACAGTACAACTTGCATTAGGACTACTTGAAATTTTTTGTGTACTAGATTCGTAATCATTACAAATTAAGCAAAAGTCAGGCAAACTATTATCGCCTTGTTTACCTTCAAACTTAGTCGCATATTTTAGCTGTTCCAAGCTTTGCAAATTATAACTACCTTTAGATTCTTTATTATTACTCCAAGACGTCCATGCACCATTTACTCGTACTACTAAACTATCTCCATTGGTTTCAAATCCAGTATCTTTCCACTTCACCACTTGATTAGGGTGAAAACCATAATTGATTTCTCCGGTTTCAGGATCAATAGGTTCTCTACTTTCACCTTCTGGAAAAAACGCATCATGACCGATTGGAAAATGAGCACCAATTGCAATAGGTTCAGGACCAAAATAATCAGCAGATATACATCTTGGAAAAGGCATATCATTCTTACCACAACCTGTAACCAGAACACAGATTACCAAAATTAATAACCTAAACCAACATTTGCCTAAGCGTGATTGCATACCTAAACTTTTTCCAATACAGAATAAATTTCTAAAACCTTACTTCAAATATCTTTTTAATTAGTTACTCCATATATCTCATCAATCTTCTTTGACTTATCCTTTTGTTTTATCAGAATCCTTTTGCTTATCTGGCTGGCTTAGTGTTTCAGATTTGCTCGTTTTTTCGCCATAACTCCCTTTCTCATCTGCTTGCTTTGGTGTATCAGGCAATTTAGCTTCAATTTTTCCACGATCTTTACTCGTTCCCTGCTTGATGTTATGTATCATATTTTGGGTTCTATCATCAAGGCCAACAGTTGACAGCATAGCTTGTGATGCGCTCCTAGCAATATGACTAACACTTTGAACAACTCCATAACCAGAGCTGAACAACGCCTGCGCCATAGTTTCTGATATAGAAACAAAAGCTTCCATTGCACTAGCAATGATGAGATATATAAATGCCTGGATTAGATCTATAGGTAATGCTGCAAAGTGCCCACCAGCCCTTTCTCCAGTACTGAACGCAACATCAACACTAGTACCAGGACTATACCCAAGAGGTAATATTGATTTCATAAGACACAGATCATACGATAAAAAATTTACACTAATTAAGCATTGATAGCATGCAGAAAAATTTGTGAGGTTGTATAGAACTGAATACATTAACTGGTTTAAAAGAGACAAGGATGAAAATAAAATGACTGGTTGCAATGAAACATGAGCCAGCGTTTTTATCCAATTATCAAATAATGTTTTAGTTTGTTGAAATAGAATAAATACGATAAATAAAGGTGCTAATGACAATAAAAATGCCACTAAAACAGTAGATATTACATACTTAAACGTAGCACTAATAATGCATCTTAAAAACACAAAAGTAGCATAAAGTATTGCCAAAAATGCAATAAAGCCAAAAGGTCCTGATAGCATTAAAGACAAAAATTTCAGCCATGTTTCTCCTGTAAATAATACTCCCGCTGTTAAATCTAAGAATGCAAATTTTTTACCTCCTTCTCCTATATAGCCAGAAAAACTATCAACTAAATAAATGCTACCATCAACAAAAAGCCCAGACAAAGTTGTACCAAAGAATTCCCAACTTCTATCACTAAAAGCAAAAGCTATAAATGCTATTTTGAATATTCTTATAATAAAATCGAATTTACTTAATTGTATTGTTCCAAGTATATAGCCAACAACAGTAAATATAACGTATAGAATAAGCAAAGCTCTTATTCCTTGTAGAAGCCCCTTTCTATATCCTTCATATGGAATTTTAATTCCGTCTTCACCCCCGTCTGTTATGAAATCAAAAATCTTGTTTACAGTTGATGAAATAAAATCGTTTATTTTTCTTTTTAAAAATAAATTTACTGTGTATTTGTTATCTTCATAATATTTGCCTTCTTTGTCCGTAATATCATCTTTCTTTACGTTTTCTACATTAATACCAAAGTATATCTTTTTAGACTCTTTATCCTTTAAATGACTTCCATCTATTATGTAATAGTCTACATTATCCTCTGTTATTTTATCTAATTTCTTTACTTTTTTGAAATTATTAGTCTTTCGAGCAGATGGATCTTCTGGCGGGCTATCACCCAAGTACATATACAGTTTTTCACCACTATCGAAGTTACATGATCTAGTCACTGCAACATGATATCCACCTCTATGAAGAAAGTAATTGCCATTGCTTGCTATAGCAAGCATCACACTACTACCAGGTATTATATCTTTTTCATCTATTTTATAATCATGATTTAATTTCAAAGAAAAATGTTCAAAATTATCACCAATTTGCGAACACACATTATCCCCTTTTGCACCCTTTCTCTCTGGAAAACATTGAATACCTTTAGCAGTATTCTGATTATTAAGATCGCCAACTTTTGCAACAAGAGCCTCAGCCCAAGAAATATCTTCTCTGTCCTCTTTGAAGTTTAATTTAGAATTTGATATTAAATTAATGTCAATCTGCTTAGAATCCCTCTTATTTTCTTCAATCTCTTTTAGTTCATCCTCAATACGTTTAAGGTGAGAATACATGTCACATGTATTTCTTTTATCATACTTCTCATACCTTATAGAAGAGACGCAATTCTCCCCTATACCTTTTGCGTTGTAACATATATTTTGATAGTAACAATTAAGCTCATAAGAGCTGTACTTGCTTATCTCATTAAAATCACATTTTTTCCCATTACATAATTTATCCAGTCCTATTTTAGTTCGTCGTAAATCTAACAATGCACCATTTATCCATGAATTTTGAATATAATCCTTATTAAAATGTACCTTATTATCATATGGATTGTAGCCATTACCAACTAACACTTTTCTTTTCTTCATTTTTTCTTTGCTAAGCGACGGAAATTCTACTTTAGTCCTTTTACCACTTTCTCCACAAAAGAACTCTCCTCCGTTTATCATGTCTTTTATTGTAGCTTTGTCTTTTTCATCCCCTTCTTCAGTTCTATAGCAATTATCATCAAAACTGATACCTTTTCCTTGTGGATTGTCATAATCAATCGTTATCTCTCTGGGAATTAAGCTAAAGCTTAACTTATCACCAGGATTTACTTTAATTCCAGTATCTACATAACGTCTATTGCCACCAAATCCTTTACTATTACAAAATTCATTTTCATTAATGCCATAATTGTTAGGTACGCTACTAATGTTCTTAGCACTTTCATAATCTGGCTCTGAATCATCAGTACAAAATACAGCAGGCACAACTACTTTCTTTGGATTTTTCTTTTCTTTAAGAGGACAAAAATTTACTGACCCACCAAGAGTAAATTTGATTTTCTCATCCTTGCTAATTACTTGACCAGAATCAACCCAATGAATTTTAACTCCTTCGCCAGCTTCACGAACTGGAACATCTATACTGACACTAGTATTTCTGCTCTGCAACCCAGGTTCAACACAATCCATTGTACAGCCAGTAATTACAAGACATAGTATCAATAATAATGATCTTCTGCTCATCATTGATTTCCTGTGTTTGTCGGTATTTTAGGTGCTGATCTTTGAGCTGATTGTGGTATTTGAGGTCTTCGACTTGGTGTACCAGATTGCTGACCTGCTCTTCTTTGAATACTTTGTTCATCTAAACCTACTGTTCCCATTAAGCTTTGCTGATATTGCCTTCCTGGTTCGTTTGCTACATAAACACCAAACAACGAATCAGATATTGTTGAAGATGCCTCAACTAAAGCTTTCATGGCATGTCCCAAAATCACAAAAGCCATCATAGCTGTGATGTTAGGTGCATGTTTGGAAGCATAACCATAAATAATACAAGGATTAAAAATCTTTAAGTTAAGATTAAGTATACATGTAGGGCAGACCTCAAAATTAAAGACCGAATACACAATATAATCCATAACCTGGCTTATTAATGATATAAAAATTAAAAGCACTACCGGATGAATTGCAAATCTTGCTAAATTTTTGACCCAATTGTGAAACATCTGTCTAGTATATCCAAATAGAAGGCAAATAATAAAAAGAGGCGCCAAGGAAAACAATAATGCAACTATTGCTATAGATGTGATGAAAGAAAATAAGGCATTAAACATCGATAAGCTCACTGTTATCAAACCCCAAATCACCAAGCAAAACGATACAATACCCAAAGGACCAGAGAATATAAGAGATACTATTAGTAACACTGAGTGTGCTGATAAAAACCTATTGAGCGGTAAATCAAGAAATTCAAAAACATTTGATGTTGTACCTCTGAAATTTGCTATTTCTATTAACTGTTTTGGAGCATTAACAAAAATAGAAAATGCATTGTTATAAAAAAAACTCCAACTGTTATCGTTCAGCAATTGGGTAATAACTCCTATCTTTACACATATAATTAAGAATTCATATATAGAAGCATGAGACAATCCAAAAAAGTAATAAAGGGTGTATAAAACTATATATAATACTAATAACGACACTATTGTAGATCTGATGGTATTTGTTCTATTCGATGCTACAAAACTTTGATAAAGAGACTTCACAGGGCTAGTATCAGAGTGAATCGCGTTAGTGTCTTTGTAGCTAGAACCGAAAAATGCAGTTTTTACTTTTTCATCAAAAAAATTATATATCGCACTAAAAGTTCTTACAGGTGGCTCTTTAGTTGTAAGGTTAATGCTAAACTGACCTTCATTTTTCTTATAATCACAGCCATGATCTCTTATTCCGTAATATATAGTGCCACTCTTGTCCTTTAGCTTTTCTTTTAAGCCTTCCATATATTGAGTATTATAAACTTTGCTAATGTCTACAGGTATATCTTCCTGAGTTTCACCAGGGTTGTGCTCGGGAAATTTGTCAGAAACACTTATATATAAGCTTTTTTCTAAATTAGGGATTCTTGTTACTCTTATGTTAAAACCACCTTTACCGTTACTATTACCTAACTCGAAAGTTAATTTTGGTACTGGATGGTCATTATTTATCTTATGATCACAATTAGTACATATACCGCCTCCTGAAATATGTTCAAAACTTTCATCACTCATGCTAATCCTTAAAAGTGTAATGTCAGTTTTTACCTGTTTTTCTTTTAGTATTTTACTAATATCTTCAATATTGACAGACCTAGATATCTCATCTTCTATACTATTGTATTCAATATACGCGCAATCTTTGTTTCCGCTGCCAGAAGAAAATTTACATATACGTCCACAGAGTAAATTTAAAATGCGCGTATCTATCTTACTTGCACTGCTCTCTGAAAGCTTGCTACAGTCTACATTTTCACCTTGTTGTTTTATAGAGTTGATGACATTTTTAATTTCCTCTCTTTCACTTTGATCTAATTCTGAAGACCAATACTCTTTTCCATTTAACCATTGTGCATTGCCTATTTCATATTTATTAGGACATATTCCACCTTGACAATCCTCTTGGTTTAAAATATGTGAAAAATACTCCTTTTCCTCTTCACCACAATTCTCGTTAATTTTCTTATAGGTGATCATGCCATTATTATTTTCACACATTTTACTTCCAACAACACTAAAGCTTAGTGTATCTCCCTTTTTCAGCGCAAATGGCAACTGCACAGGATTTTCCCCAGGTCGAATTGCAAAATCTTTATACTGTGAACAGAAATTAACCTTGTCAGGTACTATATTAATCTCTGTTACTTTTATTTTATCTGAGATATAGATACCAGAATCAACCCATTTCTGCTCTGTTGACACTATATACAATTTCTCACGCAAACCTGATAAATCTTCTGGCTTAATACACCCACACCCAGATAATAAAAAGAGTATCACAAAATTTATGCATAGCTTACCCAAGTTTTGGTTGCTCAAATGTTCAAACATCTTTTACTCACCTGCGCTCACTCTCCACCTGATTTTATAGTTTCACTAGAGGAGGATCCCGATCCCTTATTAGCATCTCCACTTCCTCCAATAGCCCCTCTTGCCTTGTTTACAGCCGCAGCAGCAACTTGACCGGCACCCCCAGCAGCAGCTTTGGCAGCAGATAAAGCTTTGTTCACCATTTGTGCAGGAGTGCTGCCTGAACCGAGCGCTGCCCTGTGATTGCCAGCAAGTTCAGCAGCCATACCGGGAAGAACGTTTAAAAAATGGTAAAATAAAAATAGCACCAAACATAACTTCATTAACTCTCCAAGTACAGAGTTACTAAATTCAACATACGCAAAATCAACCAGACCAAGCAGCATACTTTTCTCCCATTTATATTCTTGTAGCATGCACGCTAAAGTATTTCGATTGTTAGTACATTCTCCTTCTTTCAATTTAAACCAATATGTTTTCTTGCCTAGCATTTCAACTTGCTCTTTCTCAAAATTTAGACCTCTATAAAAGATTTTATCACATGCTATGAACATAAAAGATAGAAAAGCAAAAAGGATAACCGGGTATAAGCTATAGGTGATTAATTCTTTTACCCAGCCATCAAAATATCCCTTAGTATGTTGAAACAAAACCATAGGAATGAATAAAGGCGATAAGATGATAATTACACTAAGCGCAACTAAAGATAAGATAAATACATAACACATCCACAAAATAACCATCATCATCAAAATGGCCATAAATATACAGACAAGAGCTACTAAGATCTGTCCACCAGCGAAAATAATACCAATCACCGAACCTGCAACTAACAAGACAGGAGCAGCGCCAAGAAAAACCGCTAACGTTGCAACACCTCCAGTACCAATTTTGCCACCAATTCCATCTAAAGGGGCACCTAAATAAAATAGAATTCTACAATCAAGCCTATCCCAAGGTGCAAGATAACTGTAAGATACCCTCTTTCCTGCGCGATCGTATTCATAATCTTTACCTGCCTCATAATTACATATATTTTTACTCTCAGATGAAGCTTTAAGCACTATTTCTGATAAGCCGTTCGAAAGTTTTGTTAATTCCCCGTAATAATGAGACATAGTGCTACCTGTCGTAAAGTAAATCACTAAAGCGAATTTAATGATCAACATGTACATTTCTTGCGGACTACGCACTCCACCAGACATAACTTTTATAGAGAACAGTATTAAAGCTAAAACTAGAACAGCAGTTACAGTATTTTTCAACCTTCCTTGTGCTACAGATAAAAAACTACCCTTCTCTTGTCCTTTTTTTTCTCCATCTTCATATTTTAGCTTATCACCATTTGAGTCAATACCTGCAACTAAATTATCTAACGATTCCTTAATGCATTGCACTATCATAGAAGTTATAGGAATAGGAGATAATGACTTACTTCCCGCTTGATTGTAGCAAGCTTCAGAGACATACGAGCTAAAACAGCTTTTATTGTCATAACCTACAAAAATTTTTCCTTCTTTTTCCTTTTCCCTTATAATAGTTCTATAATCTTTATCTTTATTTATAAGGTCGCTAAGATCAACCTTATATTCACCCGTACCATCTTTATTTTTGAATTTCATCACAGATTTTTCACACATAGGAGCAAGTGGGTCAGGTGGCAATTCCGTGCACCCCATATCAACCCCTTGCGGCCAAGGAATCATTTCGATACCAAGCATTCTCACACTTGCTAACTCCACACATAATCTGCCCATTTTTTTCACTGCTTTAAATGTTGATCCATGTATGGGTTCGCTCTGTCCTGCTTTGAGAACTTTACATTTCAGCTCACCATCGACCGTCGGGGACCATGACCCATCTACATATCCAGTATCTTTTTCCCTTACATCAAAGTCTATATATCCAGGTTTTTCTCTGGAATCAAAGTCTTTCTTGTTAAAAAGATTACCAAAAGTTAAAGGATTTCGATGACATATTTCTATATATTCACTGTATTGCACACCGTTTTTTGGCCAGTAATAACTTTCTGTACTCTCCTGAACGTTAGAATTTAAGGCTTCTTTTTCTACTCTTTTCCCGTCATAGTCTTTTTTGTTCACGTTTTCCCGAGCTTTATCTTGCAAACAAGAAAAATATTCATCTTCTGTTCGATAATTTTTATTGGTGCAGCCACTATAACCTGTGTCTTCTTTAAAATTTTTGTATTTTCCATCATGACCACGTGCAACTGGGTGTTTAACAAAACTATGTTCACAAACAACAAGCCCCCCTATTGCTTTCCAGACTCCAACAATTGCAGCTATCATTCCAACGATAACAAGAGCAGTAAACAAACCAGCAGAAGAGACAATCAAAACAATACCAGTAAATATTGCACCAATAGCAATTGCTATCCCAGCAACTGCTGCAGCTGTTTCAAACGCCTTACAGTCAGGATTAGAGGCACGGCTAAAGCTACCAGTAGAATTAAATCTGCTAACAAATTTCGTTTTGTCAGTACCACTTACTGTATCTGCAAACACTGGATACGAGAGCAAAAAATCTATATTTAACAAAAATATCGCAACTAACAGTAATGACAGTTTAGTTTTAAACATTTTTCACCTTTTGATAAAACACAGGCAACCACATCTTTGGATCATCTCCGACTTCTTTCAGTATATCATATAACAATAGAACACTTTCCGCACGGCCAGATAATACGTTGACCACATCATCCAAATCTTTCAGATCTATTCTAGCTACTACAGCATTAACTCCCTGCTTTACTAAAAAGAATCTAGTACTTGGATCTGTGTGTTTGATCAGTATGTACTCACGTTCAGTTAACATAAAAACATCTCGATAGACACTAGTAGCTTTCAGATTTGGCAAAAAAATTTGTGTTGCTGTCTGCTGTACAAGCGTGTCACTAATAGCACTTTTACTTGCATCTTCAACACTCTGAGTAGCAAAAACCACAAAAGCATTTAACTTTCTCAGCACTTTCAACCAGTCTTTTATCTTAGGTGCAAAAACTGGATTATCTATTAACGCCCATGCTTCATCAAGAACAATAATAGATGGAGTGCCATCAAGCGATATACTAATCCTATGAAACAAATAAATCAAGACCGGCCCAAGAGCAACAGGATCTTTTAGCAAGCTAGCCATCTCAAAGCCAAACACTCTTGCTTTTGAAAAATCTAGCAAATCTTCTTTATTGTCAAATATTGCAGCATGAGAGCCATCATCATGCCACATAGATATTGCTCCAGCTAGAGTATCAGGGCCCGCAAGTCCTAAAAATGGTACAAGATTTCTCAAAAATCTGTCTTCTTTTTTTAATTTAAAATTTCCCTCAATTGCATCATTAATTCTAGCAATATCTTCTGAAGTGAATTTATCGTTGTACACTAAAATTAAAGATTTTATCCATTCCATCAAAAATGTTTTATTATCAGGAGTATCGTCAAGTTGCAGAGGATTAAAATTTGTCTTAGTTCTTGGTTCTATTATAGTATAGATACCACCAAGTGCTCTTAAAAAAATTTCTGCACCGCGATCTTTATCAAAAAAGAATATTCTTGGAGAAAATTTCATTGCTTGAGCACATAAAAAATTCATTAAAACAGTTTTGCCAGCACCTGTTGGCCCAATTATCATAGTATGTCCAACATCCCTTATATGAAAGTTGAAGAAAAACGGAGTGCCAGATGTTGTATCAAAAACTGTAACAGCATCTCCCCAGTGGTTATTGAGTTTTTTACCAGTAGGATAATTATGTTGAGATGCAAAACCGGCCAAATTAAGACTACTTATTGTACCTTTTCTCACTATATAATCGAAATTACCAGGAACTTGCGCCCAAAATGCTGGTTCTAGATTAACTCTCTCACGAACAGGATAAACACCACAATTAGAAAGCTCCGATTCAACCAATGATAAAGCATTGTCCAATGATTTAGGGCTTTTTTCTATACATAAGATAGTTAAATGGTGTGCACCAAACGCAATTTTACCACTCATTGCATCATCAAGCGCATGAGAAATTTCTGCTATTTGAGAAATAGCTTTATCCGCAGATTGTATCATACGATTTTGCTGTATCTGCATTTTCGCAATTGCCATTTGCCTATTTGTAAATTGAAAAGACTGCGTGATAATAAATTCATAAGGAAGTTGTAAAAAAGAATCAAGCATTCCTGCAGAAGTATTATTTCCATATTCTTTGATACTAACTATTCCAGCATATTTACTTTCATTATGAGTCACAACCTGTATCATCTTATGGCCAAAAAATAACCTATGAACTGGTAAGTATCTTGATATTTCAGTTTTTAGTGGAAAGAGCGTGTTTGTAACAAATCCACAATTTACAATTCTAGACAGAAACTCCATTATTTCACAAAACAGTCCGTTTGGAGTTTCTTTTACTCCAAGGACTTTAGGCGAATAATTCCTAAGGCTTGTTACTATACGATTTGTCGTTTCCTCTAAATCTTCATAGGTATCACGCATATCACTTTCCCAAGCATGTTTTGAAGTTACATGCCCAATTTTTTTCAGTAGATGTGATAAAAATTCTACTCCCTTTGTGTCTGACCTACGAATAATCGTAATGTATAAATCATTAATAAAAGATTGCCTAGTTGCGTGTTTTTCTCTCCATTTTAGATTTACATGGTTAGCAAAAAAATTTGGTAAATTCTGGCTTGCAAATTCATCAGAAAAAATATTCTTCTTGCGCCTAATGGTATGAAAGTACAAACTAAATGCTGGAGATGAAATGCTTCTTAGCATCTGATTTCTGATGTTATTTTGTATCACCAAGTCTTCATCATCGGCTGTTTCAAACGCAAAGCCATTTAATTTTATAAATTTAACTAACCAATTCTGCTGTGTTATCAAGGTTGTACTATTCCAATAGCAAGAATAAGGTATAAATTCAGCAGCGTGGACCTCCCTACCTAGAATAGATTTATTCTTTGATTCAATAGCTCTAAATCTCAACATTGCATAACATCAAGTAATGTCATAAGAATTGGCTCCATGATAAAAACGATTTAAACATTTGGAGCATTTTCCCAACTTTACCATAAATAACTCAATAAACAACGGTTCCTTTGCAGAAGCTATATAGCCAAGTCCATGTATACCTGGTAACATCAGGAGAATTACTCTAAGATCATTTGTATTAATGAAAATTAGCATGCAAATTAGAACGTTTAATATTGCAAACATATAACTCACACCAAAGAGCATTGCAGGTCTTGTAAGACCTTTAAATAATTGATTCGTTTGTATGCTGCCAGTAGACATATCTTTAACCTTCTAATAAGAGCTCTAACACTAATACTACATCATTAATTAAAAATCTATTGAAATGAATAGCACTTTAGGTAAGATAATTAATTTAAATTCAATGATTATAAGCTGGCCATTTCAAGAAGCAGAAAAAATACTACAAGAATTCCCTAATAAAAAAGAGATAATATTTGAGACTGGTTATGGTCCCTCAGGTTTACCACATATTGGTACTTTTGGGGAAGTTTTTCGTACCACAGTTATTGCAAACGCTCTAAAAAAAATAGCTCCTAGTATAAAAACCAAAATCATTGCAGTTTCCGACGATATGGATGGTTTGCGAAAAATACCAGATAATGTACCAAATCAGGAAATGCTAAGAGAGAATCTGAACAAGCCATTAACCATGATACCTGACCCATTTGGCACTCATGAGAGTTATGGTCATCACATGAATTCGTTGTTGTGTAAATTTCTTGATTTGTTTGAATTTGAATACGAATTTAGAAGCGCTACAGAGTGTTATAGATCTGGTGTTTACGATGAAAAGCTCTTACTCTTGCTGAAAAATTACGACAGAGTAATGGAGGTAATGCTTCCATCATTACGAGAAGAAAGACAGCAAACCTACAGTCCATTCTTACCGTTATGCCCAAAAACTTCTCAAGTTCTACAAGTTCCAGTAATTGAAAGAAATACAGATAAAGGAACAATCAAATATAAAGAAGCAAATGGAGAAGAAATAGAAGTTCCAGTAACAAAAGGCAGATGCAAATTGCAATGGAAACCTGATTGGGGAATGAGATGGGCTGCATTTGGAGTTAATTACGAAGCTCATGGAAAGGATTTGACTCCATCTGCTGTGCTTTCAAGTCAAATATGCAGAATACTTGGAGAAAAGCCACCACTTTTGTTTTGCTATGAGTTATTTCTTGATAAAGAAGGAAAGAAGATATCAAAATCAAAAGGAAATGGTATTTCAATTGAGGAGTGGCTAACTTATGCACCCACAGAGAGTTTAGCGTTATACATCTTTCAGAGTCCTAAAAAAGCTAAACGTTTACATTTTGATGTGATACCAAAATCAACCGATGAGTATTTGGAGTTTGTTAAGCGCTATAATGAAAATGAGAAAAATAATGCATCTACTTCAGAATCATCTACTGTCATTCCAAAGTCTTCTGCTGTCATTCCAGTACTTGACACCGGGATCCAGAAAGAAAAAGCATGGATTCCAGTATCAAGCACTGGAATGACACCTAATGAGGAATCTAATCCTGTATGGCACATCCACCAAGGTAAAGTTCCAAACGTGGAAACTTCAGGCATAAATTTTTCGTTACTTTTAAACCTGGCAGCAGCTTGTAATGCTAAAAATAAAGAGATTCTTTGGGGTTTTATATCAACTTATGCACCAAACGTTACACCAGAAAGCAACAAAATGCTAGATAGGCTTTCGGATTTTGCAGTTAGGTATTATCACGACTTTATCAAGCCAACAAAAGCGTATAAAGCTTCAAACGAAAAAGAGAAAGAAGCGTTACTAGATTTAAAAAATAACCTACATTCCCTGCCTATTACAATCACTGCTGAAGAGATTCAATCTCAGGTTTTCTCCATCGGGAAAAAACATAATTACAATAACTTACGCGATTGGTTTCTGCTGCTGTATGAAACACTGCTTGGCCAAAAAACCGGTCCTAGAATGGGATCTTTTATCAAGCTTTATGGGATAGATAATACAATCTCTCTTATAGAAAGTGCTACTGAACGTACACTTTAGAGTTTACCTTCTTTTTTTGAGCTCTCTAGTTTTACTACTTGACAAACTTTCCCACTTTCCTTCTTATATTAATAAGAGTATTTATCCTTGTTTTTGGGCTCAACGACAAAATCCAGATATTTATTGGCAAATTACATAAAATTATAGCGGCTGCATGTCTTTTTTATTTTTTCTAC
>NODE_3_length_40008_cov_9.008835
ATTTTGTTGCGGCTCTTGTATGGCTTCTTTAAAATTTTGTCCACAGAGCCTAGAAGAAATTTATACTTAAAAGCTTTTTATCATGAATAAGTTAAAAGAGCATTTGTTCTTCTAACATCGAATAGAAATGCGTTAATTTTGTGATATCCTTAGCATTATCATCAAAATCAGATTGTTTATCTTCTTTTGTTACTTGACTGCTTTCTACTCCATTCCAGTGATTTTTCTCGCTTTGTGAAATTATTCCTAGATTTTTCAACGCTGCATTATGGTCTCCATTCAATAAATTCTGTGCAGCATTAGATATCATGCTTTGTCATTCCGAGATCTTCTAGTGCTGCCTTGTGGTCTCCACTCAACAAATTCTGTGCAGCATTGTGTATATTTTGTGCGTGTTTTTTTATTTCATCCCATATAGCCATTTTATACTCCATTATTTATATAATTAGAGCAGTATGGTAGCAGCCTGTAGTTAATAACGGTTACTAAAATACTGGATACAGGGATAAAAGCTTCTTGCTTTAATAATTAATTAAAACAAAATATATATGGATTGCTATTGAAGTACCAATTGTTGTACTTTAATCGGAAGGTATAAGGGGTGATTTATGTCTTTAAAAAAGAAAGTTTCTAAGTTTATAGAGGAACAGTTTGGTATTAAATACCATGACAATTACTTGGCTTACACTATACATAATTGGGCTGCAAGTGAAATATCAGGCTCCATCGCTCTGTGTATAATTGGCTGTGGTGATTGTCAGGTTAAGTATCGAGATATTGCTAATTCATTCAGCATAACAAAAGAGGAAATTGAACAAGATGATATAGCAAGTATAGAAAATAAAATAAAAAATGAAGCTAGAAAAGAGGGTAGTGAGTTTTCTGAGTTGATTTCTAGAATGGATCAATCGCTGAAAGAACAAAGTGAAAAATCTATTATACAGATTTTAAATTCATCTGCGGAGGAGATGTTAAGGAGTTTTTATGGTAGTTCTATACAGAGGACAGAGGATAAAGAAGTTAGTGTATCCTCTGCTTCACATGAAGAGCCTGCTACAGAAGATTCGGGAACTACTGTTAATTCTGATCTTTTATCAATTTAACCAGCTCCTCATATAAATTTTTTCTGTACCCAAGCTATATGTTTGTGAGAGGATAGTAAGTACTACATTTTTCTATTTCCATTATAACAGATTCGTCTATTTTTATAATAATTTTACTATTTGTACTCTATCTAGAACTAAGCAATAGAAATAGTAGGATAACAGTAGTCAACCAAGATTCCAGCATCACGTACTAGGATGATATAAGTATCATAATTTACGATTAGATTGACATGAGATAAAGAGTAAATTAAAAATTGAATAGATCTTTAAATGTATAATAAATGCCTATAGAAATATTAATGCCTGCTCTTTCCCCGACAATGAGCAAAACTGGAGGAAAAATTGTAAAGTGGTGTAAAAAAGAACAAGATAAAGTTGAAATAGGTGATGTAATCGCTGAAATTGAGACCGATAAAGCCATAATGGAGTTTGAATCTATCGATGAAGGAGTTTTGGCAAAAATTTTAGTGTCGGAAGGAACAAGTGGCGTGCCTGTAAATCAACTGATAGCTCTAATGTTAGAGAAAGGGGAAGATAAAAGCGCACTTGATTTAGCCTCTGCCATCAATACCAAGGTTGAGAAGGAGGTTGAAGCCGATTTTTCAGTATCATCTAACCCTTCGATTTCATCTAGCTCTTCAATGTCATCTAATTCTCTAATGTCATCCCAGTGCGTGACACTGGGATATAAAAAAGAGGATAGAGCAACAGAAAATAGAATAAAAGTAAGCCCCTTAGCTAAGAACATAGCTCAAAATGAAGGTGTTGATGTAAAGCGACTGAAGGGTACCGGACCATATGGTCGCATTATCAAGGCTGATATATTAGAATGTCTAGATCAAACTAAAAATTATGAGAGATCTGAGAAAGATGTAACAGTTGAAGTAAGCAACATGCGCCAAGTGATAGCACAGCGTTTAGTTGAATCTAAGCAAAATATTCCACACTTTTATTTAACTGTAGACTGCTACGTTGATAAGCTAATATCGCTCAAAAATGAGGTTAATTCAGCAAATGAAAACAATAAAGTAACAATTAATGACTTAATTATAAAAGCTGTGGCTTTAAGCATGAAAAAATTTCCTGATATAAACTCATCGTGGATAGATACTAAAATAGTAAGATACTCAAATATAGATATCTCAATTGCTGTAGCGCTTGAGGATGGACTCATTACTCCTATAATAAAAAATGCTGATGAAAAAAGTGTTTTATCTATATCAAAAGAAGTGAAAGATTTAGTAAGTAGGGCAAGATCTGGAAAACTAAAGCCTGAAGAATTTCAAGGAGGAGGATTTACTATCTCCAACTTAGGCATGTTTGGTATAAAAACTTTCAGCGCTATAATCAATCCACCGCAATCTTGCATTATGGCTGTTGGTACATCCAAAAAGCAACCAATTGTTATAGGTGAAAAAATAGAGATAGCAGAGATAATGACAGTTACTCTCTCTGTTGACCACAGAGCAGTTGATGGAGCACTCGGAGCAAAATTTTTAAATGCCTTTAAGTACTATATAGAAAACCCTACGGTGATGCTTCTTGAGCCTTTATTATTATAATAAAATTAATACCTCTTAGTTTATACTTTTATTAATTGGATAGGTTTAGAGGTAAAAATATGACTGAAACAAAGATAGAAAAACGCAGTATATCTTTTGATTCTGCAAAATCAAAATTTTCAAACGATAGGTTTCAAATAGATTCCTCGTCTAATGAGTCAATAGATACCATTGATAAGAAATTTAAGTATGAAGTGAAACTTCCGGGCATTATCCACACTACAACAAGAAAAAATAACGTTGGGGACGGACTTAATGAATTGAATACAAGAAAGAAGGCTAATTTTATTGCTCCAGAGCTTAGCATTGCAAAGAAGAAAGTTACTTTTGCAAATCCAGAGTACCATATTATTCCAAATGTTGATAACCATAAGAAAAGTTCTCCAGTACAAGCAACTGTTGAGGATATGTTATTTGGAGGAGTAAGCGATTCTACTCCATGTCTGACACCTAAAAGAACTACTGAAAACATGTTATTTGTTGGGGGAGTGAACGACTCTACTCCATGTTTAACACCAGAAAAAAGCCAAGCAACAACTACAGATGAACTGGAGACTGTAAAATTCCTTAAAACATTAAGCAAAGCAGAAAAAGAAAATTTTGGTTTTTCTGCTAAGCAGCACAACCAAAAGGTTAAGGATAGCAAAAAAACTTATAATCCACTTGATTGGAATCCAATTTATCAGGATAAAAAGCGTTTTAGTCCAGACAGGTTAAATGTTCATCCGTTATTGCACAATAATGCTGAAATGCACGGCAATATAACTTCTGGTACCAGGCCTTACTCAGTGACAGAAAAGTGCATGGTAACACACGATGGCAGTGAGCTTGGAGCAAAGATGGAGAGAAAGCATGGATTTCAACAGGATCTAAATGTTAAGCATACAAAAGCTGATACTGTAGTGTGCTCTATTACCAAAGGTAATGATAAAAAAGATGTCAGACCTGATGAACAAGAGCCTTTATCAGAGGTATCTAAAGTTAACGTGAAGGAATTAGTAAATAGATTCCGCGGTTAATAATTATTCGATTTTCATATAACAATTGTTTAAGAAAATCAAATATAGTATCAGCGCATTGGAACGACACTGTCATAAACTATATATAGTAGATTATAAAAGGAATGGAAGTACTAAACGCTTCCCTCTTTAACCACTTGCTGAAGAACGTTTATCTTCTGTGGCATCTGGTGATGGAGCAACTAATCTGCTTAAAATCTCATCTTTTGGTCCCATAGCATAAATAACACCATCTGACATGATAATCACTTTATCAACCACGGATAGTAACGGTAGCTTATGAGTGATGATAACAGTGGTAGTATTTTGTTCTCTTGCAACGTTGATTGCATTAATCAAGCGCGCCTCTCCATTACTATCTAAGTTAGCATTCGGTTCATCAAGCACTAAAAGCTTAGTATTACCATAAAAAGCCCTTGCAAGTCCAAGAAGCTGTTTTTGGCCACCAGAGAGTATTACTCCTCCAGGTCCGCCTATTGTTGTATCATACCCATTTGGTAAGCTTAGTATTAATTCATGTATTCCTGCAATTTTTGCTGCTTTGATTATTTCTTCAGGATTTGGATCTGGTCTCATGCGAGCAATATTAGCTTTGACACTAGTGTTAAATAGTTCAATATCCTGAGGTAAGTAACCAACATAATTACCAAAGTTTTCTCGATTCCAAGTATATACATCAGCACCATCTAGTCTGACTACACCTGATATGGGTTTCCAAACACCAACGGTTAGTTTTGCAATGGTCGACTTACCAGAAGCACTTGCACCAATAACACCAACAACATCCCCTGGTTCTATTGCAAATGAGATTCCTTTTACTGTTGGCTTATTGCTCCCATAAGGAGTAAAAAATACCCTATCAAATTCCAACTTCCCTTCAGGCTCTGGTAGAGCCATAGTTTGCTCTCTTTTTGGGGATGTTAGGATAAGTCTTTGCAGCCTGCCATATGACATCCTGGCTTGATTTAAAAATTTCCAAGTATGAACTGCTGCATCAAATGGAGCCAATACTCTACCCATCAAAATCGAGGCAGCAATGATACTACCGGCAGTTTTGTGAGCTGTAATTGCAAGTAATGCGCCTGTTCCAATTACTGATATTTGCAGAGTTGAGCGTAGAAACTTAGTAATCCCAGTAATCACATTAGAACGATTCTGCGCTGTAACTTGCATTGCACGATTTTGATCATTCCGTTTACACCAATCAGAAACTATAAATTCTGACATGCCCATAGCTTCAACCACCTCTGCGTTTCTTGTTGCAACATCTATAGCATTAATATTACGTATAGTTTCTTCATTGGTTTCTCGCAATATACGCTTAGTGGCAAGTTCATTCCATACTGCCATTGAAACTAATATAATGATCCCGGCAATAGCTATAAACCCTGTAGAGGTATGTATCATAAAGATCACAACAAGGTAAATTAGCGACCATGGAGTATCGAACAGTGAAAATATACCATTTCCTGTAATGAAATTTTTTATTACTCCAAGATCTCGTATTGCTTCACCACTTGAAGTTGAGCTTTGTACTGATGTTAACCTGATTGACCTTACTATTAGATCTGGTGTTGCAGTTTTATCAATCCAATCACCAATTTTAGCCATAGCTAAATATCGACAAGTTTCAAGCATTGCAGAACATGCAAACGCAGATAAAGTAATAACCGTCAGCATAACTAGTGTTGACACACTCTCGCTCGATATCACTCGATCAAGTACCTGAGAGGTATAAAGTGGCAAAAATAACATTAACGCATTAATCCCTGAGCTAAACCAGAAAATAAACCAAAACGCACTTTTGCACTTCTCTAGACAAGTATATAGTATACTTTGCTTTAATTCCTTTTTTATTGACGGAGTGATTTCCACAATCTTCCTTTTTACTTAATTATATGTACCATATATAATTTTTATTTCAAAAGTATTAACAGTTATTGCCTTGCCATATCATTAATGTAATAAAATATTAATGATATGCGAATATAAACTTTTTCATAGCAAGGCTATCTAATTTCTTCTCTACTATAACCTTATACGATAGCCTTGCCAATTGTTCTATGTTTTTCTTATCTACTACTCAATGACAGGTTACTAGAATGCTTACTATCACTTCTCTGAAAGTTGATGCTATCAGAGTCAGTGACTACAATCTGCATCTCTTTTTCTCTTCCTATATGATCAGGAAGTATTCCATATTCCAATACTCTACCTGTAAATTATCTTTTGTTCATACAAGGTGGACTTGAATATACCCTTGGTCTATATTCCAATTCTAAAAAGTCTGTTTCTTTAACAAAAACCGCTGTCCCAGGGCTAGAAAGTGTTGCAGACGGAATTTTATTAGCTACCTTCTTACTCACAGAAGGTAGCTTATTTTCACTACTATCACTCACATGATGCGCTGCTCTATGGTTGTTATCACACTCTTCTCTTAAGGTTGAACAGCTTGAATTAAAAAAAGCCGGAAATATTAAACACCCATTGATATCACCAAATTTTTTTATCAATTCATTTTCTTTATTCATTCTTGTAATATTCTCTTGATTAGCACCTTCTGATAAGCTTGATGAAGCAATAAGATCTTCTTTTTTCTTACTAAAGATATTGCCTCTTTTTAGCTTGGCTGCAACATTCTTGAATTTGCTTTTCGGAGCTTTTGGTTTACTTTCTGAATGCTCATTTATAGTTATAAAACATGATTCATTATCTAACTTGTCCATTGTATCTTGTACTCTACTGGTGCGTTTTACATACTGATCAAGCTTTTCTCCTAAATTGCCCAGAAAAGAAGAACTTCTTCTTTCTGCTAACACTGTACTACCACGCCTACTCATTTTCTGAGGAGAAATATTGAGTTTGTCTCTACTCTCTAAGCTAACTGGATGCATAAGTTTGTTAAATCTATTTTTCAATTGTGAAATATCTCCAGCATGTTGTACTAATTGTTCCGATATTATTCTGTCTCTTTCTGAATCATAGATTTCTACTTCTGTCTTAGCTAGCTTTCCTGTGACCTCTTCAATTCTGTTTATGTGTTCAGTATAGTTTTCTATCTTACGTTTAACAAATTCTTTTTGACGGCCAATCACTAAGTTGCATAACAAAAGAAAAAATGATATCAAAGAACATGAAATGGAAATCCAGGTAAAAATTTTTTCTATTTCAGATTCTGACTTATTAGACATAATGCAAGCAGAAATAATCACAGTTGATATTGACGTGGCCATATTAGAGTAGTCTAGAAGCTTTTTGCTTCTCTCTTGATATTCCATCTCAAGTTTATCATATTTCCTTTTTTTGTTTTCCTTTATTTCATAAAAGAAATCTAAAAATAACCTCAAGATATTTGTGTCGCTATGTTTAAAAGCATAATCTAAAGCTGTTTTTTTTTTGCATTATCCTTTATATCAAAATTTATTTTCTCATTTACAATTTTCTCTCCGTTGCTGATTGTTAGGTAGAATAAGGCTTTAATAGCTTTTTCCCTTAAGTGCTCATTTTGTTTACGCTTTTTTAAAACCAACTTTTTCAAAAATTGACCTTGCTTAAAATCATCATCTAAGATTCTTGTAAAATCATTATTATGCACTACAAGATAGTGTGATGGTGTTCTTCCAGATTTAGATACAACATTAAACATTTCCTCAGTATAGGGATCATGATGATCTGTCATAAAATATTCTATTAACTCAGCATTAAGGCTCATGGCAGCTAAATGTAGAGGTATAAGCCCTTGACTGTTTGTGTGAAAAAGTGATACTGTGTTCCTAATAGTTGATTTAGCAATACTTTCAATAACATACTGAGAGCATCCTATGCCGTCGGCAAGAGCAGCCATGTGTAACGGTGTATTGTCGTTTTCATCATATAACACTTTGATGCTAGCAGCCACCTTTTTACCTACAAGTTCTTTTGCCATAAATTCAAGACATTCCTTATTGCTGCTTAAAGTAGCTGCAAATAACAACTTTTTTTGTGTATTTTCTTCTGAAAAAATATCAATTTGGCTTTTTTGTATCAAATACTCAACGCATTCAATGCTTCCGCTTAACATAGATAAGTACAGTAAAGTTTGCCCATCTTCATTCTTCTTATTTAATACCTTTTCTATTTCCTCTTTTTGTATAAGAGAGAAAAGATACTCAAGGCATGACTTATTACCAACATGTGCTGCCATATGAAAGACGGTGTCACCGTTGCTATTCTCACGCAAAACCTCTTGATAAACGTCAAAATTCTTATTTTTCAACTTTTTTTTTCTATCATGCTTAAAAACGATAAATCAAGTTGGGCAGAAAAATGTAAAGGGGTGTTTCCTTCATTATTACTCTTATTTACTTGTATGCTTCTGTCTGTTAATAATAGACTCACACATTTTTTTCTTAGTTCTGTTTCTGTATTACTCGATAGAGCTAAGTGTAGGGCCGTATTTCCTTTGTATGTTTCTGTGCTTAAATCGTAATCAGGAAATTTATTGAGTAAAGATGTTAGACAATCATACTTCCCGTACATTGCAGCTAAATGTACAAGATCTCTTCCATGTTCACCTTTGGATTCAAGCATGCTATTTCCTATATTTTCATAAAATAGGTCTATACAATATGAATTACCATGTATAATAGCAATATGTAAGGGGGTGTTACCTTGTTTATTCTGAACAATTTTTGCACCTGATTTAATAAACAATTTCATTAGCTGGTTATTTTCATGTTTTGCAGCTATATGCAATGGGGTGTTACCATCTACATTTTCTTGATTAATTTCACTTTTTAGTCTACCTAAAAATTTTAGATGCTCTATAAGAAAATTTATGGCATTTTCTTGAGTTCCTGAGTTATCTACAATCTTATGAAAAGGATTCTCATTATATTTATTTTTTAAAAATTGTACTTGATTATCAATGAAGAATTTTATGCACTCAGCATTTCCAGATTGCACAGCATAGTGTAATGCGTTATTTCCATATTTGTCTGTTTTAATTTTCTCCCTATCAAAAATTCCTTTTGCTGTCAATATTTCTTTTAAATATTCTAGGAGGTTAGGACTTCCGCTTCTGGCAGCATAGTGTAACTCAGTTTTATTATTGGTAGTGCAACTCAAATCTGCTCCATTTTCTATGAGAATTTTAAAGCATTCTTTATTGCCAGATTTAGCCGCATAGTGTAGTGGTGTTTTACCATCTCTATCTTTATTCCTTACTGCTTCTTCAATGTCAAAATCAGAATTTTCTATCACAAAACGTAAAATATCTTCTTTACCCGACTCAGCTAAATAATGTAGAAGTGTTTTATCATTACTATCTGCAAAATTCTCCAATTTTATAATCAATTCTCTGTCCATACCAAGAATTAGAGATACAGCTATTTCAACATGAATATCATAATTCCTATTTTTCTTTTGTTCTTTCCCAATTCTTTCAATAGCCACTGTTAATAGCGAAGAACCATCATTACTTGTTATATTCCATCCATCTTGACGAAATTTTTCAGCTAATGAATCACTTATATTTTCTGCTAAAATCCTGCTTTTTGTACAATCAAGATTATTAGTACATATATTATAGTTTTCTTCTTGAGTTACTTTATTAATATAATCATATATGATTATTAAGTCTTGCTTATTGACTTTATCTTCTGAATTGCCTTGTAATGAAGAGAGGTCTATCTCACTAATTGCTCTTGCCATACCAATGGTTCCCACAGCAAATAAACCTGAACTGAGTGTCTTTGCGCTTGTACTAGATTTAGTTTTGAAAGGATTAATAACTGTGTCAAAATTTTTTTTGAACATGCTGTACCTCATAAATAATAATGCCGGTAGTGAATAAGGCTTTCCACTATAATTTTTAAGCCTACAAAAATCCACCAGCGGCCGCATTATATAGTAGATAATTTTTTGTGCTAGTAATATTTTTCTAATTCCCACTTTGGCCTTGGTGCAAAGTCAAGAGAGTCTACATAGCTTTTCTGTAACCTTTCAATTCCTGTCCATCCAACCATCACTGCATTGTCTGTACATAAATTGCTTGGAGGAGAAAGCACGTTCAAGTCTATGTGCTTTTTTAATCTCTCTTTCAGGAAATTATTTGCTGCAACTCCACCAGTAATTACAAAATCATTGATTTTAATATTTAAAGATACAGCGATACCAATAGCATTTCTGACTCTATCGAGTAATATGTCGCTAATACACTCTTGAAACGAAGCACACATATCACACACATCCTGTTCACTCATTACAAATTCTCGTGCTAAGTTTTTTACCGCTGTTTTAATTCCAGAAAATGAAAAGTCACATCCAGAGCGTTTTGTCATCGCCCTTGGCAATTTAAATCTCATACCATCACCTTTTTTAGCTAATTTTTCAATCAATGGACCTCCTGGATAGCTTAGACCCAGCATCTTAGCGACTTTGTCAAATGCTTCTCCTAATGAGTCATCAAGCGTTTCTCCAAGTTTGATATATTTACCTACATCCTGTGCAATTAAAAATTGACAATGGCCACCTGATATCAGTAGGACTAAAAACGGAAATTTAACCTCATATAGTAGCCTAACAACTAATGCGTGTGCTTCTAAGTGATTGACTGCAATAAACGGTTTTTGTGTTACGTGTGCAATTGCTTTAGCCATCATTGTACCAATTATTAATCCACCTATGAGTCCTGGTCCTGATGTCGCTGCAATTGCATCTAGATCACAAAAGTTAAGGTTAGATTTTTCCATAGCATTTTTTATTAAACCACTTAAATGCTTCATATGAGCACGTGATGCTATCTCAGGAATCACTCCACCGCACTTTTTATGCTCTGCCTGAGAGAGAATTTCGTGAGCAAGAACTTGTTTATCACTACTCACAATTGCTGCTGCAGTTTCATCGCAACTTGTTTCAACCGCTAAAATGGTTTTCATATATATTTGAACTCTTTAAGTTGCGAGAACTATAACTTAAAATGTTGAAGAAGTTAACTATATTCTGCTGAGCTAATTATCATCTTCAAATATGGAACCAATTTTTTTACTTCCAGGAGAAAATTTATTAGTCCAACTGTTTTGTACTTTGTTTATATCTTTAAAAGCAGTTTTGTTGCTGTACTCCTTTACTTCTTTATCTATTCTCTCCATTATTTGTAGATCCAGATAGCTCTTTTTCCATTGGTTAGTAGCAAGGAATATTTTGTTTAAATCTTGAGTGCGAATTAGATATTCTTTATCTTTAGGATAAACTTCCTGAGCCCAAGCGAACAGCTCAAAATAGCGTGCGAATAACTCAGATGCACGTGATTTTGGAGTTTGATAGGCTTGTATCTCTTCAAATATAATTTGACCAGTAATTTTTTGTACCAAAATATTTGACTGCTTTAAGTTCTGCTCAATATCCTGATAAACTTTATAGAGAAATTCTTGCTCTAAGCTTAAGTTCAGTTCATTTTCAACCATATGTGAAAGTTCATGTACTATGATGTAAGGATTTGACCTTCTTAGCACAATAACATACTTATTTAAACCAGAAGATCGAATTGTCTTACACACTCCCTCTTCCATATCCACTAATCTTTCTTGATATATTTCAAACGAGAGTCTATTTTGCTTTATTAGTGACAAAGTGAGGTTTAATGTATTTCTAAACTTCTCAAATTGATAGAGATATTTGACATATTGTATTACGTTTTCACTATTTCCTACTTGAGTTGCTTGTTTTATTAAGTTCCTGATTAGCATGCTTTATTATTAAAGGAATTTTCTTTATGCTCAAGAATTATAAAGTGTTTTCAGGAAGTATAGCTAAAAAAGTTTAATTTACTTACATTCCGCTACTTATTATTAGCCAAGAGGTATCACGTCAGTATAACTTAGGAATGTACTAGATATAAAAGTGCAATATCAAATATATTCTACTAAAAATCAATCAACTTTTCACATGTTTGCTCTTCATAAAAGAAGTTCAGTGTTATCGTAGTACCAAGTTTTGCTTCACTTTGAATGTTGAAAGTCCCACCCATTAACTCTACTAATTTCTTGCTTAGAGGTAATCCGATACCTGTGCCTTCGTTTCTATATCCCGAATCTGCTTGGCCAAAAACGGACATAACTTTATATATGTCTTGCTGCATTATCCCTATTCCATTATCATGAAACTCAATAGTTAATAAATTTTTTTCTATATTCTCTTTTATAATCATTCTTATTAAACCACCTTTAGGAGTGAACTTGATTGCATTTGATAACAAATTTATTATAATTTGCTTCATTCTTTTGGGATCGGCGATAACTAATAATTGTTTATCAGATATCTCTTTCTTTAAACTAATTCCTGTTTCTTTTAGTTTAGGTGATAACATGTTTAAGCACGAATCTATTATCTTATTCAGATTAAACTTCACTTTTTCTACTGTTAAACTACTTGATTCAGCTTTAGAAAAATCGAGCACATCATTAATCAAAGCAAGTAAATGTGTACCAGCATTATATATATCGTCTACGTATTCCTTGTATTCAGAGTGATCTACTGAACCTAAAGTTTCATTTTTGATCAATTTTGCAAATCCAATAATAGCGTTAAGAGGTGTACGCAACTCATGTGTAACACTTGCAAAAAATTTTATCTTATTTGCATTTTCTTGCTCTAATGCCTCTTTAACCCTTTGTAATTCAATATTAGTTTTGTGTTGCTTAGCTAGCATTTGGGTGTTGGAAAAGTGCAAATAAACCATTATTAGTATTAAGATAACCAGTAATAAGCCCATGAATATTGAAAATAGACTATATACCATAATATAAGAGTCATTATAGCTTTGAATGATCTTCAAAAAAAATGAAGGCTTAATGTCATCTTCATGAAATATAGGGAAAGTAGAAGTTAATGTATTTCCTGTAGCGTAAAATATTTCTTGATTGCTTAGCAATTTATCAATTTCATCATTTGTAAGCAACTGCTCATAGTCATGACCTTTAGTATTAAAATTACTGAAAATTATTCTGGCATTTTGATCATACAGTATTAAGCTAAAATTTCTTACTTTGCTTACTGATTGTAACAATTCAGCACGCAGTTTTACCAACTGGTTTATGTAATCAAAACTGTTATATTTAATATGATGTTTTTCTATTAGTAAATAATGATATTTTTTTATTATACTATTTTCCAATAGATCTTTTAAGTTTGCATTTGAATTGCGGTAAAAAGAAAGAAAATTATTCTTTAATGAATAATTGCGGTATATTGTGCTCAATAAAACCACAAAAACTAATAAGAATAGCGAGATAATTTTTGTATATCTATTTGTTTTTAGTTTAGTAAACATTAATTTACTTAATTTATACATATTCTTCTCATTGTGAAATAACGTCTTTTATGGTATTAATAAAAAATTAGCATATCATACTTTTATGACAATTTCTCCTATCTTGCCAGTTTATTCTCCTATTGATATAAATTTTCCTTATGGTAAAGGTGTTTACTTGTATGATATCGATAATAAGCGCTATGTAGATTTTCACTCTGGAATAGCTGTTAGCAGTTTAGGTCATGCTAACCCACGATTAACTGATGTCCTAAAATTACAAGGGGAAAAACTATGGCATATATCAAATACCTATAATATATCTACTGCCAACAAATTTGCAGAAAATTTAATAAACAACAGCTTTGCTAATACTGTATTTTTTGCAAATTCTGGATCAGAAGCAGTGGAATGTGGACTTAAAATCGCTAGGGCCTATCAAAATGGAAAAGGTAATAAAAATCGCTATAGAATTCTAACATTTCATGGTGCATTTCATGGAAGGACATTTTTAACTTGTGCAACAAACGATAGACAGAAATTTTCTGAATTACTGAATCCTTATATTGACTGGTGTGATAACATAAAGCCCAATATTGAGAGTGTAAAGAAAGCAATTTCTAATGACATAGGTGTTATATTAATAGAACCAATACAGGGACAAGGTGGTATTAAAGTAATGAGTGAAGTCTTCATGAAAGAGCTAAGAGAACTATGTAACGAAAACGACATACTGCTATTTTTTGATTGCGTTCAGTGCGGTGCTGGCAGGACAGGAAAGTTATTTGCATATGAACACATAGGAATTAAGCCTGACATATGTGCTCTTGCAAAAGGAATAGGAGGAGGTTTCCCTCTGGGGGCTTGTCTTGCAACTGAAAAGGTTGCTAAGTACATGGCGGTCGGTATGCATGGTTCTACTTTTGGTGGTAATCCACTTGCAACTTCAGTAGGTAATGCTGTATTGGATGAATTGCTCAGTCCTGGCTTCTTAGAAAATGTTGAAGTTAGAGGTAAGTCTTTAAAAAACAAACTAGAGGACTTAGCAAGTAAGTTTCCAATGATAGAAGAAGTGAGAGGAAAAGGGTTGATGCTAGGAATAAAAGTAAAAATGAATAACCAAAAATTTGCAGAAGAGCTAAGTCACCGTGGTTTACTCACTGTTGGAGTAACATCAGATAACGTTGTAAGAATCTTGCCTCCACTCATTATCACTGAAAAAGAGATTGATGAAGGCATTGAAATCCTCACTCAGTATTTATCTAAAAAGTTCTAGTTAAAAACTAAACCTTCCTGCTCACTAGTTGTTGGCTGTATCAAAATTGCAGATAAAGCAGTAGCTACAACTTTATCAGCTACTTCATTTGTACACTTTGCCTTTTCCTGTTCTCTTATCAATGTAAGCTCATTTATATCACTTAGTGAGTCAAATTTTGTTACATCGTCAAATATAAATGACTGCACGGTATTTTTTTCAACACTTAAGAAAGCACCGTTACCAGACGATAACGTTACATCTAATAACTTCTGCATTAAACTGTTTTTAACAACACATCTAAATAGCCCCTCTAACACAATTGGCATTCCAAAAAGAAAAAATGCTCCTCTCACTAAATAAGTCGTTATTTCATGTAACAATACACCACATAAAAACGCTAGTGGTCCAAATACTATAAAACCGCAAAGTAAAGGCAATGGCATGGTCTGACCTAATGATATTCTACCTATAAGCTCTATTGAAATTATAAACCCAATAAGTAACATAGCTCTACCTATATATGTCCTTTCTTTAGAGCGTTTGTTAAAGTTTTTCTCAAGTAACTCAAAAAAATCATTGTTAACTCTTACTTCAAAAATATTATGATTGGTTTTTAATTTGAGCTTCAAGCCCTCTATTCCATGACGCCACTTGTGGCACCTTACAATTTCATCAATTATCCTACTAACTTGATTATTGATTTTGTATAATTTGCTTTCTTGATATAAGTTGCCTTGATAATACTTTTCTCTAAATTCCACGCAGTTTAAATTCTTTAAATCACATAAAAAATCTTTAATTTCTTGTGCCATTTTATCAGTATCGCCTCTGTAGCCTACAGCTTTCAAAATTGTTACCAAGTGTTTATTTTCAATTTGAGCAATTGTTCTATCTAATTCACGTATATATTGCTTGGATTGAAAATATGAGATGATTTTTTCTTTACATATATCCTCATTGCCTTCGTACAAATTATTTCTTTTGAAATTGCTGTCATGTTCTTTGGCAATTTCTAATGCATGAACCAATACATTTTGCGCTTTCACACTACTTTCACAGTGACAGTTTCTGATTATGTGTACATACGCTCTTGCACTGGTATCTCCAGATTTATCTATATTGTACGCTTTAGCCAAAAAGACTAAATAGTCAAACCCTGCCCAAAGATAATACATTACCTTTGTTATAGCACTTCCCACAGAAAATAAAGCTGAGCGTGTACAAGATAATGTACCATTATTTTTGATTCTATCTTCATATGAACGAAGGTATTTCTCTGTGCTCTTTAAGATCGTACGTAAATCTTGTTCTGTCTTTTTGATATCAAAATCATTTATATCATGAACTTTTTCATACGCTTCTTTTATCAAATTACTAGAAAACTTCTTCAGAGCTGAATCATCAATATTTCCTAATGCATCAATATTTTTACTAATATAGATTTTTATTTTTCTTCCAAGTTCTTCTCCCATTCTATTTTTTAGCAACGTATTGTATTTATTAGTAGCTGGAAACAAAACTTTCTGACAAAATTTCTGTGGTTCGTTTTTAAAATTTGCTAAGATCTTATCCACAAATAGCTCAACTTTTTCACCTGCAGCAGCGAAAAACCACGATTGTCTGCTCTCATTACGCTCTCTATTTCTTCCAAGATTCTGTAGGGCTTCAGATGGATTATTGAACTTACTAACCTGATCTGCAAATATTGATGCAACATGATTATATTCACTATCAAATCCACGACCTTTCGATCCATCTATAACCGTTGTCAACGCATATTTAGCCAATGAATCAAAATCTCTTTTTTCATAATCACAATAAAGAGTTTGATATCCACCTATCTGATTACGTATTGTCGCTGAAAAGGGTCTGTTTTCTCCAATACCAAGATCATTTTTTCCAATCCCTGCAAAGATACATTTATTTTCTTTGCAGAAATCACTGATGCCATGTAGTACACCTTCCTCTCTTTCCATGAGGTCATGGAGCTCTTTGCTTAAGCGCCAATTATCCACTATTAAGCTGCATTGCTCATTATAACTTTTACCTAATGCTTTAATCACTACATTGATTTGCGGTAAGAGCTTGTCTCTAGCAAATTGGTCACTAAAGCCTTTTTCCTTTAGGTAATTAATAATAAGGTCCTTCTCACTATCAATATTAAATATTAATCTAAAAGGGTTGATAAAGTCGAATACTGCCCTGCCAATAATATTACTTCTAACATCTTCTACTAACTTACTTAAATCTTCCCTTCTTCTTTTATCCAAAGTAATATTATCACACTTCATTAAATATGAGAGAGTAAGATCGATCATTGAATGCATTACTCTATATTCTAAATATTTAGCAGTACCGCTGAAATCAACTTTCTCTTTTAACTCAGATGTCTGCTCTTCTGTCAGACTAGGATGTTGCTTTTTAACGCAGTTTATAAAGTTTAATTGACGTAATTGGAGCCTGTAGTCTTGATATGACATTCCTTCAGGCTGAAATTTATTATACACTTCATAACGTGTACTACCTTCATATACTAAATTATCTCTACCCTGCAACGCAAAGTTAAGATTAACTATACTATTTACATCATCAGCTAAAAGCAGAGCACTTTCTCCAATTGGGCTTTGCACATTCCATCTTATAGAAGTTAATAAATCATCGGTATCAACAAGCTTATTGTAATTAAAAACTTCTTCGCTTTCTTCAACATACTCATGAGCTGGGCTGGATTTTTCTCTAGTGAATAAGCTACGCACGTTAGCAAGAAATCTAGAAAGCAGTTCTTTTGACTCTACTCCAGTTATTTTAGTTAGCACCCACCAAATCGGTAACATTACTATACCAAATATAAACATAGAAATTGTATAGTATAGCTGCCCAATCAAAGCAGAATACAGCCAATAATTTGAAGTTATACCAATTATTGCAGCAATATTACTATTTATAATAGGAAACAATATAGCTAAAGATATGATGGAGGTAGCAATGTTCACGACTAATGCTAGAGTGAAATTTGTTCTTCTATTGGTTTTTGTTATAACACTAATCGTTTCAATGGTGTTTGCAATACAACGTCTACTTAATCTTGTTGGGCTGATAACCTTTCCGCATCTATTTAAAACCCTTCTCTTTGGTGTTGCAGTTAGGTAAGTTGTAGGATACTCCTCATCAAGCTTGCACATATTCTCAAAATCCTGCTGCTTGTTAATACTGTCTGCTTCATCAATACTAATCCACAACTTGGTATTTTGGTCTTTAAATTTACGATCATTTTCTTGCTGCAATAACAGGTCATGTGTCACTATAATTGTTGTAGGTTTAGTTGCCTTCAGTGCATTTTTAATTTCCTCAGCAATTTTAGGTGTCCTAATGTTTACAGTAAATGCACTACTCATCATTTTTTTAGCTTGATTCACTAGGTCACTACTTGGTACTGCAACCAGATGATGAAATCCTGCTTGGGCTAGTACATGACTCAGTATTCCAATGTCGTAAGTCTTACCAAATCCAGTTTCTGCATCGATCATAACATTACAGTTAGTAGTGCAAGAGTTGCATAGATGTTCTAATACCCCTTCAACAACAGGTTTACGACGTGCTACTATTATAGATTCCTTTGTATCATCAAGTTTTATAGATTCACCTTGCAACTTACAGTTGATTTCTTCTAAGCCACTTATAATACTTTGCTTTTCTTGATTGCTGATAGAACTCACACATTACCCACTATAATTATCACAATATTAATTGTATGTTAATTCAGTAAATTGTCAATTCTATAGACAAAAAGCTGATTTCAACTATCATATTAATATGAATATATGCCTCGGAATCATTACTTCTCCCCATGGAATCAAAGGAGCTGTCAAGATAAAAACCTTTACTGAAAAACCCGAAAATATTTTCCTATATGGTGAATTAATAAGCGGAAGTGAAAATTATAAAATAAGCTTGGTGTCTGTTGTCAGTAATAATTTAGTAATAGCAACAATTAGCGGTGTGAACTCCCGTAATGAAGCAGAACTTTTAAGAAATAAAAAGTTATATATAGAAAGAAATAAGCTACCACAGTTAAATGATGAGGATGAATTTTACCAAGATGATCTTGTGAATATGGAAGTAAGACTAGAGAGTAATGAATTATATGGCTATGTGAAGTCTGTGCATAATTTCGGCTCGGGTGATATATTAGAAATTTTGGTTATCAGCACAAAAAAAAACATTATGTTATCTTTTACTAAAGAAACATTTCCACATATCAATATGAAGGAAAGGTATATAGTAATCAACATGCCAGAATTCATTAGCCAATAAAAATTTTGATATTTATATAAAGTTATTTATAATCATCAGACCAAATTAAAAGTGTAATTATGGCAGAAAGGGCTAATGATATCAGGCCAGGTCAGGTACTGGAACATAACGGTGGATTGTTTTTGGTTGTAAGTATTATGCATACTCAACCTGGTAAAGGTGGTGCATATATACAAGCTGAAATGAAAAATATCCAAACAGGAGCAAAGTACTATGAGAGGTTTCGCTCTGATGCAACAATCAGAAGGGCAATTTTAGATGAAGAGGAATATGTTTATCTCTTTACTGAAGGGAATATCGTAAATCTTATGCATCTAAGTAGTTACGAACAGATTGTTATAAATTTAGACTTATTAGGGGAAAAGAAGGCTTATTTGCAAGATAATATGAAAATTAAAGTAGTAACTTATCAAGATAAAATAATTTCTGCACATGTGCCTGATCACGTTACACTAACTGTAAAAGAGACAGAGTCTGTTATCAAAGGTCAGACTGTTACTGCTTCTTATAAGCCTGCAATTTTGGAAAACGGAATACGTGTTAACGTGCCTCAATTTATAAAAGAAGGGGATAAAATTGTATTACATACTCCTGATAACAGCTATTACGAAAGAGTAAAAGAGTAAATGGCCATTTCATCACCACGAATCAATGTGATGCTTGATTCTGTACGCAGTGCCTCCAAGCAGCTTATACGTGATTTTAATGAATTGCAAATTTCAAGCGTTAAGTCAGCAGACTTTATCAATAAAACTTATTCGAAATCCAAGCAACTTATGTACGATTGCTTGAAAAACTACAACCAGAACTATGACTTTATTTTTGAAGACAATGTAGGCCAAGATCTAAAAGAAGGCAGTTATACTTGGTTTATTATGCCTATAGAAGGCAAGGAAAACCTTTTTAGTTGTATGGTTTATTTTGCAGTATCAGTTTGTCTCATTCATAAAAACAGAGTTGTAGCAGCTGTGATTGATGCTCCAGCCCTTAGAGAAACTTTCTGGGCAGAGGAAAAGAAAGGAGCTTTTCTTGAAGATTTCAAATCTCGCCATGTAAAAATGCGGATGAAAGCTCGTGAAGGGGGAATAATAGACATAAGTGGTAATTTGTTAAATAAATTACCACTTGACAATAATAATCTACGCTCCCTTGGCTCAACGGTACTAGGTTTTGCATATCTTGCTGCTGGAAGATACAATGGAATAATTTACTCTGGAATTAATAAATATAAAACTTCACTCGGTAGGCTTTTTCTGCAAGAAAGCGGTGGGAGATTAAGGGAAGATAACGCGCTTGTCATTGCTGGAGATATAAACTAAAGTTCATTCAAAAGAGCAAAAGTCACGTAGTGAAAATAATAAATGGTCTTACATACCCCTCATTGCAGCAGGGTGGCAAAATAAGGTAAATAGAAAAACAAAGAAATGAATGGTGTCATCCAATATGATGGCAGTGCTTCTTTCTCTGTCATCCCAGTGCTTGACACTGGGATCCAGTTTTCTTTATAAATTCACCAAAAGTGCTTCATTCTATAACGCAACTCACCAAATCCAATGCATTCCTTACAACCTGGATCCCAGTGTCAAGCACTGGGATGACACCATTTTTGCTTCGATATTTACATATTAACCATGCTTTTAAATAGATACCTTACTTTCGGCAACTTTAAACTCAACAACAGACACAAACAGACAATTTCTCAAAAACTTTTACAAGAGATTTTGTTAAATGCTCTATCATTTCATTTGTATGGTAAGGCGTAGGAGTAATACGGAAGCGCTCAGTCCCATTTGAAACTGTTGGGTAATTTATATGTTGTACATATATTCCATACTCATCAAATAACAATTTTGATGCTTTTTTGGACAACTCAGGATCGCCAATTATGATTGGAATTATATGAGTTTCTGTTTGCATAAAATTCACTCCTGCGTTTCTCAGTGAGTCTTTTACTTTTTCAGTAGCCTGTTTTTGCTTCTCTCTTTCAACGCTGCTTGATTTTAAATGTTCAACGCTTGCCTTTGCTGCTGCTGCTAAAACGGGTGACATAGCAGTAGTAAAAATAAATCCTGGGGCTGAACTTCTTATTACATCCACCAAGCTCTTTGAAGATGCTATATACCCACCCATCACTCCAAAAGCTTTTGATAATGTACCCTGAATAACAGTTATTCTATCCATCAAACCTTCTCTTTCTGCAATTCCGCCACCGCGCGGTCCATACATGCCAACTGCATGCACCTCATCCAAATAGGTAATTGCATTATACTGATCTGCTAGATCACATATCGCTTCAAGCGGTGCTACATCACCATCCATTGAGTATACAGATTCAAGTGCTATTATTTTCGGCGTTTTTATATCTATAGACTTTAGCAACTGCTCTAAGTGATCAACATCATTATGCCTAAATATGTGTTTTGGTCTTTTGCCTGACTTTATACCTTCTATCATTGAAGAGTGATTTTTCTCATCTGAAAAAATTACCACACCCGGAATAACAGACGACAAAGTGCTAAGCGTAGTTTGGTTAGCAAGGTAGCCACAAGCAAAAGTTAAAGCAGCTTCTTTTTGATGCAAGTCAGCCAAAGACTTCTCGAGCTCAACAACTTCTTTTGTTGTACCTGATATATTTCTTGTTCCTCCAGCACCAACAGATGAATTTTGAATAGCAGCAATGACACTATCGTTTTGTGACATTCCCAGATAATTATTACTGCACCAGACAATAACCTCCCTATTTCTTTCATAATCCATAATATAGGGAAGTCTGCCAGGTAATGACGCAAAATGCGTGAATTCACGATAGCGCCCTTCTTCTTTTATATCTTTGATTTTATTTAAGAATATTTCTTCGTAGTCTACCAAGTTTCTATCCATTAATAACTAATAAAATTATAATAAATTATTAAATGATAGACTACTATATTTGTCAGCCACAACAAGGTGTACTTTTTTGTGTATCATTAATTTTTTCGACCTTGCTTTCATCTAAGCTCTGAGGCCTAACGCAGTACTTAATTGTAGCTGCAACAAGACAACAAGCTGCAATTGCTATTCCTATCACTAACATTTCCAAATAAACTGCAACAGCCACTCCTAAGGCAATACCAGTTATTGCAAGCGCAGAAGCAGCTACAATATACTTTTTTGTATTTTGTGGATCATTCTTTGAATTGCTTGGTACGGTTGCTGAATAGCCTAAAGATGACATAAATTTCAAAAATCCCTTATTTCCTCATTTTTTTGCCATATCTAAAGAGCTTCCTTTCACAAGAGTATCAAGTGGTGTATTAATAATTGGATCATTTTCTAAATATGGACTTGCACCATTGTCTAGTAGCAATTTTGCAGATTTTTTATGTCCTTCATTTATTTTCTGATTATAAGCTATAACATGCAACGCAGTACCAATACTATCGCTTTGCATATTAACGTACTTTTCTTTATCTTCTGCTGCATCTATCAAAATGGCAGCTACATCAAAATAACCATTACCAGCAGCTAAGTGCAATGCAGTTTCACCATTATTACCCCGTAAATAAAGATCTGCTTTGTTTTGTAAAAGTAATCTCACCACTGCCAAATTACCTTCTGCAGAAGCATACATCAAAGGAGTAAAGTTATGCCGATCTTTAGCATCAACTGTTGCATTATGTGCTATTAGCAATTCTGCAACATCTAAATGTCCATAGTACGCTGCTTCATATAAAGGAGTTACTCCGCTGCCTGTACTACTCACTGAATTAACATTTGCACCGCTATCAAGTAAAAGCTTCACAAAATCTTTATGACCATTTCTAGCAACTAAATGAAGTGCAGTGTCACCACCTACTTTTGTTTTTGATTTAATCTCAATATTTGTACCACATTCTAGTAAACGCCTGCCAAGCTCAACATCACCTTTTTGTGCTGCAACGTGTAAACGAATAAATCCATTATTATCATAATCTGTGAAATATTCGTTGATATTGTCTAGTAAACTTTCTCTATAAGCTTTTAATTCTTCAGGAATGATAAGTGTTACTTTACCGTTTCCATACTCTACCTTACTATTCTGAGATTTAAGTGTGAACTCTAAAATAGCATCAACCCTGCATATTTCCCTATTTGTATCAAGTTCCCTGACAGGCATACTTGGACAATACTGAATATTGAGAGAATCTTGGCTGTTATATACAATACTTATCTTTCTATCGTTGGCATTAAACAAGATTAGTTTATGCTTAAAGAATATAGGAGAGAGTTGCATTAACAAAGAGCCATCATACCCAGCCTGATTGCAATTAGTAATTAACTCTTCCAGTATATAGTCACTTGGAACTTCTGCTTTAGCATATTTAAACATTTCTGTGAAAACACATTTTGCAAACTGACGTTTATCATTCTTCTGATTGTATTTAGCATACAACTCTCCAATGAAATTATTGTCTATAGTTTGATCATTGATTACAAAAAAATCCGTTCTATATAAGTCTTGATAAGCTATTTCACCAGACTTTACATCTTCATTGTTCTCATTTGCCTTTACCAGATTTAGCAAAGATTGTGTTAATTGAAATTCCAACGTAGTTACTGCACTAGATTCAGTATCAGAATTATTAACGCCAGCTTCTTCTTGACTTTCATTACCTGAATCCTCAGAACGACGGCGCTCTTTTTCCTCTCGTTCTAAAATTTCAAACCCTTCTTCAGTGCCCGAATCCCTAGAATCTGATTTCTTTAAAATTTTGTTTGATTCCTGTGATACAAAATCTGAACCTAACATGTTTTTCCTCCTAATTAGTAGCTAAGCTAAGTGTAGCATTAAATGGCAATTTTGTCAACTTAGCAAGCATTTCTTCGTAGTCTATCAAGTTTTTATCTATTAATAATCAATAGAATTATAATAAATTATTAAGTGATAGACTACTGTTTCTTAATTTGCTTCTACAGTAACATTATGAGCAATCGCCTCAGCATCTGGTTCTTTAAGTGAATCTGAAGGTGCCTTATTACAATAATGTATAGCTATAGCAGCAACTATACAGAAAGCTCCAATAGCTGCTGCTACTCCTGCTACTAGCAGACTAGTACCGAGAGCAAAATATGCAGCTGGTGCAGCAGCTAATGTAAGTACTCCAGTTGCTGCAAACACCCATGTAGCCACAGTAGGCCATTTAACGCTATTCTCTTTTATGTGACTTTTGTTGCTATTACTAGCTTGCTTATTAGCTACTGATTTTGGTTGTGTATTTTCGTTAGCAACTTGTTCTACATACTCGGCGGGTTTATTAGAAGTTTGCTTTTCTCTGTTATTATCAATTGATATTAGGGTATTAACACTTTCATTTGCAAAACCTAATGATGATGGTTGAGGTGGAATAGTAGAATTTTCATCTCTAGAAACTAGAGGTGGTGCACAAAGATCATCTTCGTCATCAGATGATGATTGAGATAGTAGAGAATCTCCACTATCATGTGTAAACAATCCAGTACCACGTTGATCCTCAAAAATATGATGATCTACAGCTGTAGGTATTGTAGAATTTTGCTGATCATCTTTTTCGTCATTTAGATTATCAGACTTTTCCTCAGTGACCATTGAAGGCATTGCTGCATCAATTTCAAGTACTTCTGTTTCATCAATAATATCAAACGAAGGAGAATCTGAAGAAATTCTAGCAGGATCATCACTTTCAAGCTTAGAAGAGTCATCATCCTCAGAACTCAGTGATGGTGAATTTTGTTGATCACATCCGCCTTCAATATAGGAACTATTATCTAAAAATTCCATTGTATCTTCTTTTTTTGACACATCACTTCGTACTACATTTCCAACAGAGAAATTATTTGAACTGCCTACACTACCTAATCTTGAATCTAAGAGTTCTATGTTACCGCTGTCTGCAGATAAAACCTTCTCTTCAGCATTTTGTACAACTTTCTCAGATTGAGAATTTTTTTGAACCTTTTTTTTTGTTTGTATACTTACTACTAAAACTACTTTTCTTATTTTTAGGCACTTTACCCCTCCTATAATTATTACTTATAGCTTCTTCTATTGAAGCCTCTTCATTGTTCATAATATTTTCTATTTTATCAACAACGTTTCTTTGTAGCTGTTGATTTTTGGATTCTTTAGTATTTAGCTGTTCTCTACTCACTGGTTGGCTTGAGGTTGGAGTCTCATTTAGTATAGCCGAAGTGTCTTGAGCGTTTGTAACAGAAGGTCCTGCATTATGATCATTGCTACTTCTTTTTATCAGATTAGACTTAATCTTGCACAAAATCTCCTTATACTGCTGCTTGGCAGGATATATATGACTTGCAATAGGTACAGTAGGATGACAGTTCCATGCCTTACCTTGTTCCTCAATAAAACCACTTACTATTTCTAATATTTTTTCTACTAATGGCAAACCTTTCTTAGGTGATACATGAGTAACGTGATCTTGAAAAGAGCCTATGTGATTAGCTAAGTCATTAACATCCTTATCATCCACTGCCTTTTTTATTAGTTCTGGAATGTGACCCAGATCAAAAACTGCATTCTCAGGAATAATATCAAATGAATCTGAATTTACCTCTGCTGGCAGATTTACAACAAATGACTTTGGACCTTCACCAATATTTTCAACAAGGGACTCAATAATTGTGTTATCAACATCTACAAAATGCCTATTTATGTCATCTAATAAACTTTTGCCATCAGCTTTGTAATTCTCCAATTCCTTCGGAATTGTAAGTGTTACTTTACCGTTTTCATACTCTGCCCTATCATCCTGAGATTTAAGTGTGAATTCTAGTTTACTAAAAGCTTCATATTGTCTTAATTGATCTGGATTTTTTACAACTATAACATCACTATATTCAACATCTATACAACCTGCACTATTACAACAAAGACTTACTGTCTTTTTAGGAATTGTTGGTATTAAACCATATTGATCAAGTATAGGATGAATGTGTCCATACACTGCAAATTCATACCCAGCCTGATTGCAATTAGTAATTAACTCTTCTAATACATTGTCATTTGGAATTTCTGCTTTAGCATATTTAAACATTTCTATGAAAACTTTCTTAGCAAATGGGCGGTAATCCTCGTTTTCACTCGGAATCAAATGATTGCACTTGATGTATAACTTGCCAACACACTCTTTACTTATTTCTTTCCCATTAATTACAAAACTCATTCGTTTCAGATCAAGTTGTGCTTGCTTGCCAGAATTTGCATCCCTATTATTCTCACCTGCCTTTACTTGACTTAGTAAAGATTGTGTTAGCTGAAATTCCAATACTCTGTTAGTATCTTGCCCTTCCTCAGCCTCTGAACAATTACCTAAATCTTCAGAACGACGATGCTCTTCAATTTTAACTTCCTCTCGCTCTAAAATTTCAAATTCTTCTTCGTTACCTGAATCTCTGGAATGGCGACGCTCACTTTCTCCTGCAGTATCTACTGCTGGCGTCATGAGCCCACCAAGTAAATTCCAACCACCCATAATTTACCCCCTAATTATTAGCTAAGCTAAGTATAGCATTAAACAGAAATTTTGCCAAGCAAATTATTGAGTCTTTTAGCAAACAGACTTACGTCTTCCATCTCTTCACCTTCCACTATACAAGCTTGATAGAACAATAAGTAAATCATATCTCCAAGTGTTGGATTTTCACCATTTTCAGCGTGAGATTCCATTATGTTTTTTATCAAAGGATGCTTAATGTTAATTTCAAGTACTTTTGGCGTGCGGTAATTTAGCTGCTTCTGTTCACGTAAAAAACGCTCCATACGAAGATCCATAGTTCCTTCATCAACTGCTAGACACACAGGACTGTCGGTCAATTTCTTAGAGATCTTTACACTTTTTACTAAGCTTCCAAGAACCTTGGTGAAGTATTCGAGTATAGAATCTGCGTTTTCTTCGCTTTTGTTTTCATCTGATTTATTTTCTTCATCTTTCTTACCTTCTTCTGAAGAGAATTTTTCTAAATCAACATCAGCGCGAGTTACAGATTTAAATTTTTGATCTTTATATTCATGAATCACGCTAGTCCAGAAATCATCAACTGGATCAACAAATAGAAGCACTTCCAATCCTTTGCTGACGAATCCTTCAAGTTGTGGACTGTTTTTTACTGAATCAAGGCTATTTCCCGTGAGATAGTAGATATGCTCTTGCTCAGGCTTCATTCTGCTTATATAGTCGTCAATGCTGACCAATTTCTCATCGCTGGTGCTATTAAATCTGCAAATCGAGAGCAAAGCTTCTCTCTCATCAGTTGGCATAGCTTCACAAAGACCCTCTTTTAACACCGCACCAAAATTGCCCCAGAATTTTGTATATTCCTCTAAATTCTCTTTTGCTTTTTTGCCAAGCTCTGATACCGCACGTTTAGTTAGGGATTTCCTAATTTGCTCAACTACACGATTATTCTGCAATGTTTCTCTGCTGATGTTGAGAGGCAAATCTGGTGAATCAACCACACCTTTCAAGAAACGTAGGTATTGTGGTATAATTTGTACATTATCTTCAGTAATAAATACTTTATTTACATATAATTTTACAGAGCAGCGTCTATCTGGATGGAATAAATCAAAAGGCTTGATAGAAGGAACATAAAGCAAATTCGTATATTCTATTGCACCTTCATTTTTATTATGCAGTATCATCCAAGGCTCACCACCGACATGTGCAACACCACGAAAGAAACCGTTATGCTCTTCTTGAGTAACGTCATTTTTTGGTTTAGTCCAAATTGCAGCCTTGCTGTTTAATTTTTCACTTTTTCCTTCTTCATTCAAAAACTCAACGGGAAAATTTATGTGGTCAGAGTAAGTAGTAACAATGTTTTCAACACGGAATTTGTCTAAAAATTCACTTTCTTCAGGACGCATGATGAGCGTAATTTTTGTGCCACGAGAGATTTGACCATCTAACTTGCTGATTGAATATTCTCCATCTCCTTTAGATTTCCATAACCAAGACTCTTCTTCTCCAGCTTTCCTTGATTCAACTATCACTTCTGAGGCAATCATGAAGCTTGAATAAAAACCAACACCAAATTTTCCAATCAGTTCTACAGCTTGGCTTGAATCTTTATTGTTCTTGATTGCATTCAAGAATTTTTGTGTACCAGAACTCGCAATCGTACCAAGATTATCTATCAAATCCTGTCTGTTCATGCCAATTCCATTATCAGTTATATACAGCTCATTCTTATCTTTATTGGAGCTAATAGTAATCTTTAACTCATCACTTGAATCTAATAAATTAGAATTTAATTGTGATTCATAGCGCAATTTATCACATGCATCTGATGCGTTTGATATTAACTCACGCAAGAAAATATCCTTATTAGTATAGAGTGAGTGGATTACTATATTCAATACTTTCCCTACTTCAGCATCAAATTTTAAATTTTCAGTTTCTTGTACATTGTGCATTTTGAGCTCCATTATTAGCCTACTACTCTAATAATTTAAGTATTGCACCGCAATCTTTCAAGGTCACGCATGCTAAAATTTATGTAGGCCAATTTATGGATATGAACTTTCAATACTAAAAGAGAGTTCTGTTTTACAATATGAACACTTTCTTTATTCTTAAAATATAATATCTCTTATTTGCTTCAAAGATTTGTGAGTCTTTGATTCTTTTTCTTTAAAAGTAGTCTCAAGAGAAGTTTTAAGCTTTTCCCATTTTTCTTGGCCATTTAGAATTAAGTCATTCTCAATCTTCTCTAGTACTTTTTTATGTGATGAATATAACTCTTCATATAAATCAGTGTTTACTGACTGTAGTATTACTAAAAATGTAAATAAATTTGGATCAACTTTCGCATAACATAGCTTTATTTTCTTTATGCAGTATTGTATTGCTTTTAATGATAACGAGAAACTTTCTGCATAAAATATAAAGCTATCTATCATTAAGTTCTTTGATTTTTTTGGTAATTCAACACTTTCAAATAGCTTTCTTATAAACCTCTCTGTTGGCTCTTTTGGCAAATGCAAGGAAAGATCAGTAAAAGATTTTAAGCTAAAATTTGGTCCAAGTATTGTGCTAATTGCTCTTTGCACATTACTCTTATCTTGACTAACAGAGAGAATGAAAACCAGTCCCTCCACATCTAGCATGTACTTTATGGATTCTAAAAAATCAACAATAAATTTAGGGCGGCATATATCAAGATCATCGACCATTATATAAATGTTTTTGCCTTTTCTGATTTTGTTAACCACATCTGCCAATTGTCTTTTAAAATCTCTGATGTTCTCTTTTCTCCTTTGAAGAAGAGTTAATTCACTCAAGATAAAACCAATATCTTTCTTATCAGCTTCTTTTGCAGCATCGAGAAATACTGAAAGCATAGCAAGTGGAGATTTACTGATCAGCTTTCCTAATGTATTAAGGGAAAATAGTTCTTGGTTTATGTTTTTGAATTGCTGTATAACACTCCTTTTTACTTCATAAGATGCAAATAGATCTTCAAACAGAAAGTGCAAAAAAGAAGGTAGTGGTTGATCTAGAGCATTAATATCCCATGCGCTGTAATAAGCTGCAATTTCATTTTGCTGCTTTAGATCCTTTATCCACTCTTGCAAAAAAAATGTCTTACCCCACTTATCATATCCTTCTAAGGATACGATTGAAAAAGACTTTTCAATCGTCTTAATTATAGCACTAAATCTACTTGCAACTTGTTTATAACCTAAGCAATCATTTTCCCAAGTTATTACCTTAGGTAGATGTTCCGTTTCTTTTTTTCTGAAGGTTATTAGCGACATAAGGTTTTTTAAGCACATACCTTACTTTATATTTAACTCATACTCCTGTCTTGAAGTAAGTGCTATCCTTAGCGTTCCTTCATCTAGGTAGTCGATTTCTCCACCTATCGGTATGCCACAAGCAAGGCGTGATATTTTCACATTCAAATTTTTTAGCAATTCAATTATATATTGTGCGGTAACTTGGCCCTCTAATGTAGGATTGATTGCAATAATGACCTCTTCAATTTTAAATTCTGTAACTCTTTTAGGAATGTTATCAAGATTGAGTTCTTTTGGACCTATGCCATTTATTGCTGACAATCTGCCACCTAAAACATGATACATACCTGAGTATATATTTCCTTTTTCAAATGCCCATAAATCACCTAACTCTTCTACTACACACATTAACTTGGTGTCACGCTTTGGATTAATGCAAATAGAGCACGGTGACTTAGTATCTAGGTTCCCACAAATTTTGCACTCTATGATAAGATCAGCTAGCTCTCTAATCAAAGATGCAAGCGGCAGCATGACCCTCTCTTTGTTTTGGAGCAAATGTATAACTAACCTTCTTGATGATGATGGCCCTAAACTTGGCAATTTAGAAAAAGCATGAACTAAATTCTTTATATTAATGTTCATTCAACAAATTCAGGATAGTGCATAAAATGATAACATCAAACCTTTCGTAAAGAAAGCAGTAAGTCTTTATCTTGATTAGCTATAGAAAAATTTTTCCACTTTTCTCAGAAATTGTCTTGAAAAAAGTAATGTAATCATAATCTACTGTAACCCAACTCTGATTCAGGTGTAACTGAAATTATCTCAGACATTTGAGTATTTGTTCTAGTATTTCTTTTTTGAAAATGACGCAATTTATTTTTCAACATATTTCTTTCTTCTACATAACTGTCTGACTCTTTATTCAAACTAGAATTTTTTTCTTCACACTTGGAAAGCGTTATATCGATAAAATGATTCACAAGGAATACTACACCCATAGTGTCGAAGAGAAATCCAAGAATACGATATAACATATTTTCACTCGCTTCTTTATTTTCTGTGTCATAAGTATTTTTATACATTCTAAAACAAGAGCCGGAGGCTGCTAAGATTGCAGCAACAGATTTTGTTATAAACAGAAAAGACTTAGTTGGCGCTAATTTTTTATTACTATCTTCTAATTTTATACGCAACTTACTAATTTTACTACTATAGTGCTCAATAAACAATTCTATTGCCTCTTTGTTATTGGCATAATTATATGCTTTGTAAGATTCCTTATCTATGAGTTCAGTATCTATATCCTTTGATTTTAGAAGCTCTTTGACTACTTCATTCTTGCCAAGAAGCACAGCTTCGTGTAGAGGTGTGTACTCACTTTTAACATCTTTCCTTCTGTTAATATTTTCACGAGTTAAGTAGTTAAAAAGAGCTGAAATGCATTCTGAATTATTACCTTCAATAGTCAGAGTAATTACGTCTTTTTCGTCTTTGTTCTTAGTATTAATAACTTTGAAAAGCGGCTTTTCATTCTCTTCCTTATGTTCAAAATATTTGTGCTTGTAAAACTCATTTGCACGGTATGGCTCCTTAAGAATACACAAAAGCTTTTTTACAAAATCAGCATGATTTTTTTTAATAGCCACATGTAAAGGTGTGTCCTGATTTTTTTCATCTTGCAACAATAAGGCATCATACAAACAACCCTCTTTATATAAAAAATTAATCTCTTGATCAAAAGAGATATCTTCTTCTCCTTCACAGATATTTAGTAGCCGTGACCCTATACTTTCTGTAGTACTGTAATCAATTGCAGAGCTACGTTGCACTTTAGATTGATAAAGGGTTACGTTCATACTATTCCTACCTTTAAACAACCCAGCTATACCTCTGAACAGTCTAGCTATACCTGATTCACTCCGAGCGGGACAAGGTGTTTCATCTGGAATGTTAATCTCAACATTTTCATTAGAAAAAAGTTCTAAAACATGCGAGCTTCTTCTACTGGAAAAAGGCACCTCGTTCTTTTTATCTTTAATCTCAGTACTCTTTGCATTCGAAGCACTTAGAGGGTTAGCTAAACAATCAAGATCTGTAGCATTTTTAGACTCAAAGTTCTCTGCTTGAAAATTTGCTGCAGGGTTTGTTTGGCCTTTCATATTTCTTTTTTTACAGAAGTTGCATTTCAGGTAGGGTATCTCATCTTTAAAATTTTTCAACTCTATTTAAATTTTTTAAAATAGTTTTTGATAAAAATACTTATGACACTAACTTTTGTGTTAAATTTTTAGAAGATTTTATAGCTAAAAATTACTTCCGCATATTTTAAATCTGATTACAATTACAGTTAGAGATATTTATTGAGCTTAAAAATCTATCTCCTTCTGCAGACTTTTTCTATTAAACAACCAAAAAAATGTAGCGTATCTTCTTCAGCGTATGTTGGTGCACACATATACTTAATTTCTGTCGTATGTGCGCTGCATTTTATTTTTTTTACAGGAGGATTTTATGTCTAGAATTCCAGATACTTGACCTTGACTTTAGCTAATAAAAACCAACTGGCACCTGCGGTTTTTATAGCTACGTTTCCGTATTCGTTCAGCAGAGTGGTAAAATAAAGTAGACGAGAAAAAATGGGTGTCATGCCAGTGCGTGACACTGGCATCCAGCCTTTTCGCGCAAAAAACATTCTAGAGTATTTACCAACTTAGCACCAACCTGGATCCCAGTGTCAAGCACTGGCCTGATTGTGCAAGAAATCTAATGTTAAAAAACTCACAGTTGTTATTGAGTTTTTAGCATTGCTTCATTTGTATAAGCCTTTTCATGCTTGATGGAAGAGAGTTGAGAATCAACAGCTTCTTCTATGGCTTTAGCCTGTTTATAGTCCTGACTTAGGAAGTATATAGCCAGTCCAATTGCTATTCCAGCAACAAGAGCAGATACTGCGAGTGCGCATAATATAATAGTCATTGAAGGTACTAAAGCACTACCAACACCCAGTCCAATACCGAGAAAAACTCCAGGTATAATTCCAATCAAACCATTACATCTAGCACTTTCTTTTTTCGATTGAGCTTGGTCTTGCATAAATTTAATTAGCACTTTTTTTGTATTTCCTTGAGCTAAATCTAGTGGAATGTTACCTTCTTTATTCTTTAACAAAGGATTTGCACCATATTTCAAAAGGGCTTCTATTGCGTTAGTGTTGTTACTTATAACAGCTTGGTGTAATAATGTACTTTCACTACTTTGATCTCGAAAATTTATCAATTGATAGAAATACTTAGTAGTATCAAGCATATGAACCACCTTATCTAAAATCTTCATCACGCTTTGAAACGATAATTTCTCTTTTTTCTCAGATATTGCACTATCGTGTTCAATACAGTGGTGCAAGATAGGGTATACTATCTTTCCTCCTTCCTTATTGATAAGATCTCCATTTACAGGGATTTTATTTGAAATAGCTAGTGCGAATAACTGCTTGTTAATCACAATTTCCTTATTATCATTAAGATAATTTTGCAATTCTATAACTTTTTTATTATAATCCCTGTCTGGATTATTAATGATTTTAAGCAAAGCAGTCATATTATCTACCTATTATAATTATATTAACAATATAATAAATTCTAATAAAAGTCAAATTTTTAATTAAAAAGTTAATATAATTTATTAGCAATTCCTACGAATGTCAAATAAATTCAAATAACATCAAAAAAAACTCACAGGATCAACATCTATTGTTACTGCAATGTTTGAACTCAAGTTACAGCAATGTTTCAGCTTTTTCTTTATAGACAGACTGTATTTATTGTGTATTTTGAGTAACACTCTATACCGATATTTATTGTTTAAAAAATTTATTGCTGCTGGAGATGGACCAAAAATTTCAAATTCTTCCAGCGTTAAGTGCTGAGAGGTAGTTGAAGATTGATTATGTAAAAAGCTTGTTAGCTCACTTGCTGCTTTTTGCGTTGCAAATTGATCCTTACCGCAAACTATAAGCGCTATTAATCTACTAAATGGTGGCATTTTAGCTTTGCGTCTTGACTCAAGTTCAATTTCATAAAACAAATCCCTTTTTTGCTGCTGCAATGCTTTTATTATCAAACTTTCAGGATTATTAGTTTGCACTATTACTGTTCCTTTTTCGTTGAATCTTCCCGATCTTCCTGCAACTTGATGCAACAATTGATACGTCTTTTCTGCTGCCCTAAGATCAGAATTTTCAAGTCCTAAATCTGCATTTATCACTCCAACCAAAGTTAATTTAGGGAAATTATGCCCTTTAGCAATTACTTGTGTACCAATTATAATATTCACTTCTTCCTTGAGCACTGAGTCAATGACGCTACCAAGCGACTTCTGATCGCTGCTGATAATTGCAGTTTTTGCATTTGGTAATAGTTTTACTATTTCTTCAACTAACCTCTCAATTCCTACACCATAAAGGAACAGTGACTTCTCACTTTGACAATTCGAGCATTTTTCTGGAAGTTTTGATTGATAAGAACAATGGTGACACAAAAGGACGTTCTTTTTCTTGTGGTAAGTAAGCCATACAGTGCAATTTGAGCAGGAAATTTTATATCCACATTTTTTACAAACTGCAAGTTGCGCATATCCCCGGCGGTTTAGAAAGAGCATAACTTGCTGTTTTTTCTCTATGGTTTGTTTTATCCCTTCGAAAAGTTCATTAGAAATCCATTGCTTATTATTTACTACTTTTATTTGTGGCAACTCTGCACCACCGAATCGTTTAGTCAATTTTACATGATTGTAATTCCCTTTTTTAACATGATAAATTGTTTCAAGCAGCGGAGTGGCGGATGATAAAATAATCGAAATATTTTCGAGCTTGGCTAAGATAATGGCCATATCTCGAGCATTATATATAATCCCCTGTTCTTGTTTAAAGGATGAGTCATGCTCTTCATCGACGATGATTAATTTTAGGTTTTTATAAGGCAAAAAAAGCGCTGACCTTGCCCCAATAATGATCTGTGCACTTCCGTTTGCTATATTGAGCCAATTATTTCGGCGAGCTTTTGGAGTAAGTCCTGAATGCCACTGGGCTATATTACCGGATATCTTACGATTTACCAATTGTGAAGTTAGGACAATTTCTGGCAGAAGGATCAGGACTTGTGCATTACCTCCTTCTGTTGTCATTCCAGTGCTTGGCAAAGGCAGTATGCTAAATGTTACAGTGGGTTTTGCCTTAAATAAAAAGTTGTCATTCCAGTGTTTAACACTGGAATCCAGAAATTTTGATTCTAAATTTGGTATTGATTTTAAATTAAAATAAATGTTTGTGATGAGATTATATGAAAAACTGGATCTCAGTGTCGGGGCACTGGGATGACAGGAGAAAGAAGCACTGGGATGACAGGAGAAAGAAGCACTGGGATGACAAGAGAAGAGAGCATTGGAATGGCAAGAAAAGTAGGCATTGGGATGAAAGGAGAAGGAAAAGCTGGAATGACACCATAGGATGGAGTTACGCCTTTTTGGTAGACAATGTGCGTACATACTATGATTCTTAATCAACTGTGCAATCACAGAGAGATAAACTTCCGTTTTTCCAGACCCGGTTTCACCGTCAAGTAAAGTTACTGAATACTCATTCAAATTACTTATTATTTTATCTCGAGCTACTTGCTGTTCAGGGTTTAATTGGTAATCTATTTCACTTATTTCCTGCTTTTGCTCAGTGCAAACTAACTTATCTATTTGATTTACCTTTAATACTCCTCCCATTGTCACTTTGGCAAGCATACCAATAGGTATTACATTATACTGTGCAACCCACTCTGCAAATTCGATCAGTTTTGGTCTAATACTCGGTAAATCGATCTTTTGTTCAATGCATTTTAATTCTCGATCACTCTTGCCGCTATATCTCCAAACTATTCCAATCAAACGCTTCTTGCCAAACGGCACCACTACGTAATCTCCAATTGAAATTTCAGTATCTTCCTCAATTGCATATGAAAATAGCTGATCAATTGGAAGTGGTAGTAATACGTCAACTGTTCTTGTCATAAGTTAGCGCTGTTTTTAGATACATAAAGAAGCCTTAATGCTTTTTTCATAGTACACAATTTATAATCATAAATATTGGAAATGTGAGGAAATTCTGTATGTTTAGCGATAAGATAGTCCTAGACTTTGAAATAGAAAAAGGTGACCGAATAGATCGTTGTTACTTTTCTGCACGCATCAAACTTACAGATAAGAGCAAAAATCTTTTGCGTGAAAAGCTTGGAAGTACAATTCAGCTTGATAATCTAGATAATTACTTTGATCTTAGTCCTGAAGATTTTTACATTTATTACAACAAATATAGTGGGCACTACGGTATAAATGAGCTGTATGTCAGAGATAATAATGGTAGATATTTAGCTACTAAACTTCCACTTGATCACAACGGATTTTCAATAGAGTTATCAGCTGGTGAGACGAATTATGGCTTTTATCCTCTGTATGCAGTCTATAACCCTACTCAATATGACAAAGAGCAGGAAAAGAGCTTTGAAGATAATGGTGAATTGCAGCCATTCGTGTCAAGTGTATTTGATTACTTTCTAAATGGCTTAACCATTCAAGATATGTTTTTGCAAATACAAAATGAGCTTGTTGAAAAAGAAACAAAATTAGAAGAAGACAGAAGAAAAGCAGAGGAAGAATTAAATCAAAAGAATGAAAAGTTAAGAGAATTCACAGAAAATGGTGAGATTAAAACATTTAAAGTAATAAAAGGTCATAGTATTGGAAATGGACGTTCAGCGGCAATTTTGCAGCTTGATGGTGATCTTGATGCAAGTAAGTACTACATAGCAGAGTATGAAGGCAATGAATACTTACATTGCACGAGCTCTGGTTATGACATACTGCTTGACCAGAGCGATTTATTTTTTGTTCTCAATAGAAGCTCTTATCTTGAACTTGAAAGCGGGTTCTACTCAATACCTGCTGGCAACTATGCTAAATATCTCGATACTAAGAATCGGCTTTTCAGCGATATCTCAGCAGTTATGTAAAAATCAAGTAAGGGATGAATCTATGGTGAACACATTTTTCTCAAGACTTATTTATAGTGAAAATTTTTAAGAGGTGAATATGAAATTTAAAACAAATTCTGAATATGATAAATCAAAAAATTTAGACTTAAATGCTAAAGCCTCTACAGGCTATACTGCTCTACATAAAGCTGTTTTTAGTGGGCGTTTCGATGAGGTCAAACTGTTAATAGATAAAGGCGTTAGAGTGGACGTGCAAGATAAACATGAGCTCACTCCACTTTTTTATGCTGTTATCAACAATGATGAGAAAATGATAAAATTTCTAGTCGAAATAGGTAATGCCGATGTTAACCTGGGTAAATATAATAATCCTCTTGGCATGGCTATTTCACGTGGACGTATGGAATTAGCAGAATATTTGATAGACAAAGGTGCAGATATAAACCGACAAGACAATATCGGCAGAACCTTTCTGCATAAAGCTGCTGAAGGTGGAAATTTAGCTGCAGTGAAATTTTTAGTAGAAAAAGGTGCTAGGCTTGATGTTTTAGATGAATGGAATGATACTCCTCTTCATCTTGCTGCAAATGTAGAAGTCAATAAAGGTCATACAGAAGTAGTAGATTATTTAATAAAAAACGGTGCAGATATAAATCTTACTCATAACTACACTCCGATACACCTAGCTATTACACGTGGAAATTTAGATATGGTGAAATGTCTGATAGATAATGGTGCTGATCTTTATATTAAAAGAGCATGCGATGGTACACCTCTTACTTATGCTAAACAGCAAGGGCAAGTGGAAATAGTAAATTACATGGATAGTGTAATGTCAAACCTTTCACTTAGCAAAACTGTGTCCCTTGATAACACTAATATAAATATCAAGTATGACTTGGCTGCCAATAAGCTAGATACAATAGAAAAAAGCATTAAAGATGCTGTACGAGACTTTAAGGGTGCTTTTAATACCTCTGACCATGATATAAGGATCAATGCTTATGTATTCAACACTCAAAATGAGTTTAAAGAGTACTTGAAAAAAGTTGGATTCGATGCTGGCGACGGTGTTAATGGCTACACAAGAATGATCGATCTAAATAAGGGAAATGCTGCTGACGTTTATGTCTACCTAGATAGTAAAGGGAATTTAAATCAACATACGTTAAAGCACGAGATAGGGCATGCAATGCACTTTGCAAATCTTGGTCTAAGCTATATCTTGCCAAAAGCAATGCACGAAGCTATTGCTAACTATGTTGCTGGTTTAGAAAATGGCAAGCACATTAATGATCACGGAGATAAAGAAGCTTTAATTGCAATAAAAAATAAGAATCTTAAACTAGATGAGATATTACGTAATGATTATCAAGGAAATCACTACTATTCAGAAGCAGAGCAAGTAGTAAAGTTTCTTGAACATAAACACCCGGACTTAATTGATAATTTACTAAAGAGCCTCTCCACTTATAAGAGATATCATGATAGGGATGAAGGTAAGAAATTAGTTGAGGATTTTTTGACTGAGCTAAAAGGTTATACTCAGGAATTTAAACAGTGGGTCAAAGCTGAGCTGAGTGGTGAACAACATATGGAATATAATGTTGTTGAATCTAACAGTGTTGAAAGTTCAACAAGCCAACAAAGTGCAGGCAAGGGTCTATATGGTTACAGTCCAGTACATAATGTAAGTGGTGATAAAATCAAGATAGAAAGTATCAGTAGAAAAGATACTATGCAACTTGCTAAAAAAGCGAGTGCAGACGAACAAGGAAAAGCTGTTACAACAAAAGTTATGAAGTATAATAAACAGCCTTTCTTAAAGGTGAATATTGACGACAATAATGTAGGAAACACAAACGAGATAAATAAGATAACAGGTGCGACGAGTTTACATTCTGCTGCTTCATTGGGAGATTTAAGCAAAGTAACAACGCTTCTAAAGCACAATGCATATATTGATGCAAGAGACCATAATGGACAAACACCACTACATTGTTCCATTCAGTCAGGAAATACGGAGGTAGCAAAATATCTTATTGATCATGGAGCAAATCTTAATGTTCAGGACAATTATTATCAGAAAACTAATACTAAATATGTCTATTACAAGACACCTTTACACTATGCTATTGAATCTGGCAACACAGAGATAGCTAAATATCTAATAGATCGTGGTGCAAATCCTAATATTCAAGATGCTTATTCTAAAACGCCATTATACAGCGCTATTTATTCAGGTAATACAGAAATAGTGAACTATCTATTAGATCATAACGCAGATCCTAATAGTCAAAGTTATTATACTTTTCCATTACTTGTTGCTGTTAAGCTAGGGCATGCGGAAATAGTTAAGAGTTTAGTTGAGCATGGTGCAATCAACAATACATCAGCTCAAACGCTGCTGCACTATGCAATTGAGCTAAAACACACGGAAATTGCTAAATACTTAATAGATCGTGGTATAGATATTGATACCCGTGATATTAGCTCTGGTAAATCTCCGCTACATTTTGCCATGCATATGAAAAATATGGAAGTAGTTAAATATCTTATAGACCACAATGCGAATATTGATGTTCCGGATAGCTACGGCTTAACACCTTTGCACCTTGCTGTTGATCTTGGGAATAAGGAGATGATAGAGCAGTTAGTTAAAAAAGGTGCGAATATTAATGCTCAGGACAATGATGGCTGGACAACGCTGATTCATGCAGTGAGGCATGGACAGTTAGATACAATAGAATATCTAATAAAAAACAAAGCTGATGTTGACGTTGTAGGCAAAGATGGCAGGACACTTGTTGAACATGCTGAGTTATGGGCAGAAGAGAAAGGGCTAGCAAGAGATGTAATAGATAGCAAAGGTGATAATGATTCTTATTATCATCAGCTTTCAAAAGAAGCTGCAACTTGGGAAAAAGCTGGAAAGGACATGCTTAGCTATCTCGAAAAAATTACTATGCAAGAGAACGATATAGACCAAATGCCAGCAGATCAACCTGCAAATGGAGAGAGGAATAAAAGGTCGCTAATAGAAGACGAAGAGAAGCAAGAGGAAACAATTGTTATAGATGATATGAAAGAAGAATCACAACATCCTTTGAAAATCAAGGTAGGTGAAGCTATTGGAGATGGTAAATATAAGGCGGTGCTGCAAGCTCAAGGTCAAGACATAGATAATTTTTATCAAAACTTAAGTAGTCAGTATACTGCTGGGAAATACAATTATAATCAAATGATAGCTCTGTATAATAAAGTTTATGTGCAAGATTCCAAGCTTGATGGAAAGCCGATCACTCTTTCTGAAGCTTATGTTACAAATGATCATCTGTTTATTAAAAATCAAGATTTTGGAATTTTGAATGATTTTAATGAGATGTTCTATAAAAGTGATGAGTTTATGTAACATAAAAGGTGGATGAGAATTAATTGATATAGGAAATTAGGGTTTTTGCATGATCTTCTATCATCCCAGTCAGAAAGGTGTAATCCCAGTGCTTGACACTGGGATCCATTCTTTTTTTACTAGATTCCAGCACCAAGTGCTGGAATGACACCATCTACTACTAAAATTGCCTACAAATTGCAACAGTTGTGCGCTTGACTACTAGGCTCTGTGGACAAAATTTTAAAGAAGCCATACAAGAGCCGCAACAAA
>NODE_4_length_39324_cov_9.560468
TAGTTTCTCCACTTTTATATCCACTTGGTTAAACTACCACTTTTTTCTTCTCTTCTTTGTTTTTTGTCCACAGAGCCTAGCTCATCAGTAGATGAAATTGACGTATCTGTTCAGCAAAGTGGCAAAATAAGATAGGTGAGAAGGCTAATTTGTGACATTGGCGTCCAGTTAAATTTACATGAATTCCAGTGTCAGCTACTTGAATGACATCTTCAATGTTCTGTACAGCTGTGCATTATGCACTGGGATGACATTATGAGAACTGAGATACAAAAAAAGAAACACTGGTTTCATATGCATCTGTCTCAGTGATGTAAATTCAACTTTACCCCATTTGCAACCATCAGGGTTTTTTGACTATAGACCTAACAATTCTTTTCTAATTTCTTCTTTAATTGTATCAATAATCTTTTGATCAAGTTTATTTATTAAGGAATCATCAATACCTGTGATATCATCTGGATTTTGTATCATTTTTTCAATAGCATCATCTATTTTCTTCACTCTTTCTTTATTAATTTCTTCAAACATAGGTTTAATCTTCACGTGACCAAGAGCGCCTTTACCATAAGTCCCTTTACTTTTGTTGATACAACCGCCAGCACCATATATTTTATTAGCATAGCTTTTACTACATTTTTTTACATTTTCATATCTAATCTCACCATTCCTTATGTATGCTATTTTATTATCCTCTCTAGAGTTTAACTCATCTCCTTTTACAACTTCTTCTTCTAATTTTAAACTTTCTTCATGAATTATTGTCTCTTTATAATCTATTTTTCCATAGGTTCTGTATGTACCACCACCTGCAACAGTAATTAAATCTTTACAAATTGTTTCTGAAGGGTCTCTGCACATTTTTATTAAAGTTGGTCCCCCATCTTTGTTAGATTTATAATCTTCTTGCCCACCACCACCTTCTGTTACTTTTACTTTAATGTAGGGATAATCGGGGTTGATTTTTAGTTTAGCTTTAATGTAATCACCTGGCCTTCCTTGCTTGCTTACAGTAGACTGAGCTTTACCAATTATATGACCAGCTTCACCACCTCCCCATGCTTCTATTTCAACATAATCATACATCGATAAGTCATTTGTATAGCCATCTCCAAGCTCATAAGACTCTTTATTACTCCTTTCAAGCTCCTGCTTCCTACCTTTCAATTGTGCTACTATTATTTCACTCAATCTCTTTTTTAAACCCTCTAAATCGAATCTGCATAATTTATCAGCGTAAAAGACTTCTGTTCTATTTGCTTTAATTGGATGATCTAACTTCTTTACAACTCCATTTTCATCCTGTGAAACTCTTAAGTAAAAAGGCTTGTTGTCCTTGTTCACATACTGTGTTGAGCGATTACATACCCCATCAAAGCAGAGGCAACCATCATCACCGTGATTACAGTTTTTTTCTTCATACTTTCCATCTATTAACTCATATACTATTTTGCATTTGTCACAATTTTGTTTTGTATCTACCTCTTTATCCTCTTTCGCCGTGCAGTTATCTCTAGGCTTATTTTCAGCAGGAATGGAAATATATCCTTTTTTATTGAATATTATTTCATTCAGTGCATCTTGTGGCTTTGCTAAAACCTCAATTGTTTCGTTACAGGGAAAATAATAAAGCTGATTAGACTCCTTTGAATAAACAGTATTGTGTTTAGCATAGCTTGCTCCTACTGACTTCAGTGATATTAGCTCACTTCCTTTTTCAAGAACAAAATCTTCTGGTTCCAGCTGCCAACCAGAAAGGCAGAGCATTTTACTTTTAGGATTTTCTTTGTATTTTACTTCTATTTTGGGATATCCTAAATTGTCTCGCTTGCACTTACCATCCTTATATTCTTTACATTCTGTTTCGATATTAGGAACATACCCATACTTTTCTAGAACTTCAAATTGCGAGTTATTTTTTAATATACCTTCTATTATATTATCAATATCACTTTTTCTATTACTGCTATTGGTTGTTTTTTCTACTATTGCTGGCTTTACTACTTTTAAAGGTAGATGGCCAATGTGTGTAGAAGAATTCGCATTAACATTAAAAGTACAGACTCCATTATTGTGAGTTCCACGTGCGTTATAAGTACAAACGTTCTCACTCATCTTCATTCTTACCTCTAGCGTATTTCCATTTACTACCTTTATTTCCTCAGGCTTTGGAGCAGGTGGTGCTAGAAAGCAGCGAGCAGGAAATTGTAATTTTCTTTTTGATTCTTCTCTTTCAGTACCATAATATTCAGCACAGAGCCGACCTTTTTTTCTATAGGTTTTGAAATAATGGATAGTATCTTTATCTGAAATGGGATATGTCCAATTTGGAATGTTCTTGTGATTTGAAACAGCAGATGGAACATATATCTCCCTTCTTTCCTTCAATTCGCCAATAATGACTCCAACTCTTGGATTAAAGTAATCGTTGTCTTGGTTTCTTATAGGTACAATTCTAACTCGTGGAGGTGACATCGCAAGTTGCTCACAAAACGGAGGCGGACCAGGTGCAAGCGGCACAGGGGCACATTTTACCTTTTGTTTCCTTCCGTTCCATGAACAAGTGTCGCAAACGTTTTCCATATTCCCTGGAGAGAAAATATTTTCCCCTGAAAAGATTCTAGAAAGACCTCCAAAAAAAGCTTCCATACAAGCCCCTTTTTGACTACAAGCACATATTTTAGGAGAGTTAGTAAATCTTCTTTTTTCCTCATCAGTAACACCATCTGCCCATTCCCATCCAAGACCTTGGGCAATTTCTCCTCCAGCTTTTGTTTTATCCCCTTCCCAATCAATAAAAGCTGCAGCAGAAACTCCAGCTCCTGTACTCTGCGTTCCATATATCTGGCGGCAGAATGTTCCAGTGGATAATATATAACAGTTGTCGTTCCCTTCGTAATCGCAGACCTTAATCTTTGGATCGAAGTAACCTTCTGGTCCCTGATTATTTACTGCTGTAACTTTAATAAATTGCAATAATTTTTCGTCAAAATCTATATTGCTCCAATCAAAGCTAATAATCTTCCAAAAGCCTTTACCTGTTTTACTTCCTGCAGCTTCAAGTTTAGTATTGCTCTCTACAAAACGCGGACAATCAGCATATCCTTGATAAGAAAGACAAAATATCAAGGAGAATATCAATAAAAGATTAAGCTTTACATTTTTCATAGAACACCGGTAACCACTTACTCACTTTCTCGCCCTTTTCCTTTATTGCTTCATACATATACTTTATAGTCTCTTTATTAGCTGAAAGTACATGTATTTCTTTCATATTTTTCAAATCTAGATTTAAAGTTACTAAACCTTTGTATTGCTTTATCAAAAATAAACCTTCCTGTGTTGGTGTTTGCAAAATGACATTCAGTTCCTCTTTCGACAGAGAAAATGCTTTCATGTATAACCTATTTGCATTTATGTTCGGCATCAGGATCCTTGTATCGACATGCTTATCTAAATATTGAGTAAACTTGCTAGCAAATGCTAGGTTTAAGTTTTCAGTACTTAGAATTACTACAACATTTAACTTTGTCATTCTTTGCATCCAGTCGTCAAACTCTTCCTCTGTAGGAAAAATATTACTTATCTCCCATGCTTCATCCAAAACAAGTATTGCAGGTGAGCCATCACATTTTGCTTCGAAAGAGTATAAGAAATAGTAAAGTATCACGGACATACATTCTTTTTGCTTAGTGAGATTTGCAGTATTGAGGGATATAGTTTTTGTTCCCCAGTCAATATCTGACTCATCACCATCTTGGAATAAGTAAGCAAATTCACCGTCACCACACCATTTACTTATTTTGCCCCCAAGAAGTAAAAGTACCTCAGAAATTTGAGAAATAGAGCGCGATTCTCTTGGTATAGCAAATATAGAATCTACAATTTTTTTTGTCTTTTCTTCTACGTCTACCAAACTTGCATCTGCAACCATCCTTTTGATCAATTCAACAAGCATATTGCGATTAGAAGCACTATCTTCAATGTTCAGTGGGTTGAATTTTAGACTTTTATCTTTATATTTTGGATCAATTATGTAATATTGGCCGCTTACTGCTTTAGTAAATATTATTGATTTTCCAGTATTATCCAATATAACAATCCTAGGGTTAAATTTTCTTGATTCCGAAAGTAAGAAATTGATCAGTGAGGTTCTACCTGAATTTGGAGCTCCAAGTATTGTGGTATGACCATTATTTTTTTTTCCATGAAAGTTAAAAAAGTAAGGGCTACCTTTTTTTGAAAAAAAGACTGTTACTGCTTCTTTCCATCTTCCTCCTTTTAACGTACCTGATGTAAAATCGTGCAACATAGCAAAGCTGCAAGCATATTTTTCTAATATATTTTTTGGTTGTGTAACAAAAGCAAAGTTTCCAGGAAGCTGTGCCCAAAAATGATTTTCCATGTGCAGATCAGTTCTAAACATCATCAAACCGATTAATGACATTACAGAGGATAGATCGCTGATATTTTTAGCTAATCTGTTCTTATCATCTGCAAAGATTGTAAAAATAATTTTCTGTTGACAAAAATCCATAGCAGAAATTTTTTCAAGCTCTATTATTTCATTTATTCCTGAATTTTGAAGTAAGGTATTGTCCTCACTGATTTGCAGTATATTAATTTGTTTTTTAAATTCTTTTACTGCTTTGTTATTACTAGTAAATATTATTATTTCTGTGATGATAAGCTCAGAGTCAAGTTGCAAACACCTATCTATATTTTCTAAGGGGATTTCTCGATATTCCTTTATGCAAAAAATAGAACCAAACTTCTGTTGACCTTCAAACGATGTTTGAAATTTATTGAAACCGAAAGCTACTTTTAGGTTTTTAACATGCTGCGATAGATCCCTTTCACATATTGGATAATCTTTATGCGTTAATGTAATAATGTAATGGAGAAATTCCATCATTTGAGAATATGTTTTGCCTTCACTAGACCTAAGGCCCAGTTTTTTAGCTCCAAAAGGTTCTAAATCTTTTTGAATCAGGTCAGTTATTTTTTGCAATTCTTGATGATTTTTTTGTAAAAATAACTTGTGCCTACTCTTTATCCCGCCAAAAAAAAATGCATTATTAATATGTTTGCCAAAATCACTGAGTAACACCACAATGTACAGCTCATTTATATACTGTAGTTTACTATCAACTAGTTTATTAAACCACGTTGAGTGTAGCTGATCGGAAAAGTCTGCAGTTTTATTCCACTTTAAGCTCAATTTATTGCGCTTTCGGACAGTGTGAATCCAAACTGTAAAATATAAACTCTTGATATTTTTTGATATACTTTTTCTAATTTCAGTTCTAAGATCACCATAGTTATCAACTGAAGAATAGTCTTCTAACTTGATTATTTTTAACAATTCCCCCTGTTTTGTTAGTATAGTTTCTTCATCGTAGTGGCAAGCATAAGGGATAAAATCTAAATTAATACTTTCTAGTAACGCTAAATTGTTCTTTTTTTCAGAATTAGAGCTAGTGGCTGATACTTTTGGTTGCATACAATATCATGCGTATTCAATAAAAAGATAATAAAGAACCATCTATCTTACTTAATTCTTATCTTCCTTTTTGCTATCAGATTGTAACTGTATGTCCTTTACAAAGTTGAATTTTTCTTTTAGGTAATCTGTTGCCTTTTCTGTGCTTCCAAACATCATGATCAGTACGCCAAACATTATCATGAAAAAAATTAGGCCTCTGAACACTACTGCAAGTATCACTGTAGCTATACATAAACCTATAATTGTTGAGGGACTCATATTTTCTACGGTATCTTTAACTGAAAATGAAGAAATAAGTTCTTTCAACGTTCCTGGTATATTTTTCAATTCATCACTTGCTTTACTAGGACATGACATGAAGATAAAACTTAACAGGGCTACAATAGCAAAAATCCTACCCAATTGAATATGCATCAGCTAAATACCTTTAAGATACTTTTCAACTATAACAATTTTTACATCAATAGACAAGAACCGAATTCACTTGCTCACCATAAGTAACTCATATTTAATTTTTACCATGCTGTAAGCTCTTTATTATCAATAAGAGGACTCACACTAATGGATGTCAATTTACTTGACAGAATATTTGAATATAGTTCAGCAGCAGCTGCTGTAGCAAACACTGCAGCCACCACAAACAGTCCTGCTCCTACTAATCCTGATGTCATTGCTCCTGCAACAATGCACCCTATTGCTAAGAGAGCAGAACTTGTTACAAGTGCGACGTGAAGATTTTTATTATGAGGTTCTTTAACTTTACTCTTATTTTCGTAATTAGCAGCTTCTTTTTTTTCGGATTGCATTGCCTGACTACCTGTCACTAAGATCACACACTGAGATGATTCTTTTTTAACTTGATCTTCAATCTTCCCATGATCTTTAGAAGGAGATCTTCTTCCGCTTGGCCCTTTGGGCCTTGTTTTGTTCGGATGTGCTAATTTTGTTTTTCCTTCATCTTCTGGTTGCAAATCATTATCTTCCTCAGCAGAGTTTGATTTTAAGTATACACTTTCCTCAGATGAAATGCTTGTTACTGAAGTTAAGTTGCTTATTCTGCTACTTGATGCCAAGCCAGATGAATTTATTCCACTATCTAAATCACTACTACTACTGAGTTTAGAAGTATTTGTACCTCTTGGCACTTCTACAGGATCTGCAGTTGTACTAGGGTTTTTATTTTCTAAATCCTCACAAAATTGGCTAGAGAAGCCATTCAATTGTGATTGTGCGATCTCCTTTCTTGCTTGCGGTTGTTTTGATATAAGAACTGTTGAAGCATCATAATTATCTAAACTTCCCAAGTGATTATACGTTCCAGGGGTTCCTGTTCCACTTACACCCTTAGTTAAAGAATACCTATCTAGAGCACTACTATCCGAACTTTCAGCAACTACAACTTCACTAGGAAAACTTTTTTTCTTAAATAATCCCATAGCATTATCTTGTCTATCTGTTTGATGACTTTTTTGATTTTGAATAGTGCTACTAGAATGATTTTTGTCACTACTTTTATTAGTAATCCCTGAAATTATTCCTAATATTTCCCCTTTTATTGTTGGTGATCTTTGTGATGATTTTTTTTCATTATTAAGTACTGAAGGTTTCATTAATTCCTCTGACTCTATCACTTTTGTTTTCAATGCTGGAAGAAATTTCTCAGTGTAATAATTATAATATTTTTGATATTCTTCTTTTCTCAGTGACTTTTCTAATTCAATTAATACGTTAGGATCAGCTCCTTTGCTGAACAACTCTATGCATTTTGTGATAGTCCCATCTTCCTTTTTTAGGTTTTTATGATTATGTGTTTTTTTTGTTACCTTTTTGTGTATAATTTCGTGCAACTCTTTTGTTTCTAGTGCAAAAGGATTCTCGACTTCTTTTCCTAAAGACTCTGAAGTTTTAGTAGGACTGCTAGGAAGTTCATGAGTAATACCTCCTCTTGCCATACTATCAAACATCACTCTCCTATCATATGAACCTGAGTCAAACATAACATTCCTCTCATATAAATAAAATGTATGAGTACCTCTTTAGCGTTAATTTTGCATTAAAACTGGGTAGTTATGCCTTATTGCGTATAATTATAGCAATTTGCTAACTATTTTCTTTGCTGATTACTGATTTTACATTTCAACATAATTGCTTGCCTGTTGAACTAGCATATCTATCACTTCTTTTACAGGCTTTTCTCTGTCAACCATGCCAACACTTTGACCTGCCATCAAAGATCCTGTTTCAATATTTCCTTCAATCACAGCTTTTCTTAAAGCTCCAGCCCAGAACTTTTCTATTTCAAGTTGCCCCTCTTCTTTTGAGATTTCTCCATTTTGATATTTATCGATAATGTCTCTTTGATGCTTCATAAAATCGTCACTTGCTTTGTTAGCTATAGCCCTTACTGGAATTACAGGGAAATCAGCGCTGATCTGTATAGAAGACACAGCATTACGCGCAGCTGATTTGATGAATACTTCTTTAAAATTTTTATGAGCGATTGACTCATTCGTGCAGACAAATAATGTACCTATTTGACAGCCACTTGCTCCCATCTCTAGGTAGTTCATTATCATTTCGCCTCTTCCTATTCCACCTGCAACAAAAATTGGTGTTTTCTCGTTTTTAAAATGAGGTAATATCTCTTGTGCGAGAACAGAAGTGCTTACAGGGCCGATATGTCCTCCTGCTTCCATGCCTTCTATTATCAATGCATCTACTCCCATTTTTACTAACCTTTCCGCAAGGCTTAATGCTGGTGCAAAGCACATAACTTTAATACCTGCATTCTTGATTTTTTCTATATTAGGCTTTTTTGGTAACCCGCCAGCGAGAACTATGTGGCTTACTTTTGTTTCAATGCATATATCTATTAACTCACTCAAATTTGGGTGCATAGTAATTAGGTTTACACCAAATGGCTTATGAGTTAATTTTTGTGTTTCTATGATTTCTTTTTTCAGTAAGTCTGGAAACATTGCGCCACATGCAATTACACCAAAACCACCGGCATTTGAAATTGCCGAAACTAAATTTCTCTCTGAAACCCAGCTCATGGCACCACCCATTATGGCAAATTCACTACCGAGAAAATTCGTTCCTTTTTTCCAGAGGCTACTTAACATATAACCTATATCATACGTTTAAAAATATTTTGTTTATCTATGAATGTATGTTTCAAAGCGCCAAGTATATGTAAGACTATAAAGAGTATCATAAAATATGCAAGAATTGAATGTAGCTGATTAGCTGCACTAGCTAGATCTTCATTCTGATTAATTAACAAAGGAATATGGAAAAAATATTTGATCTCTTTGCTAGAAGCAGAAGACATGACATAACCAGATAGTGGCATTAGCACCATCAAAGCATATAAACAAAAGTGTATCGTTTTGCTCGCATTAATTACAAATCGAGAAAAATTGGCTGAAAGTGGTGGAACATAAGTAAAGACGCGAAAAAATATGCGTACTATAATTAATCCAAGAACGGTGATACCGCAAGCCTTATGAATAGCGTATATGCTGAATTTAATTTCACTGCTAATCAGCAAACTTTTCATGTATAGTCCAGAACAAAGCATTCCAATAATAAGAGCAGACATTAACCAATGAATGATTCTTAAACCTAAGTTATATTTATTGTCTTTCATTAATTTTGATTACTCCAAAATAGGACTTGAAAAACTATTTTTTAGTCAAAATTATCTATACATAATTTTGCTACCTTAATCAACACAAGTATAATAATTGTAGTTCAAATAAATATTGTCTATCAGATCATAAGGAGATGGTGAATTTTTAAGGAGTTTTTCTATTGTAACGATAGTTATACTTGTGCAAGAAGCCTATTGACTTTAAGTACATTTTACCCTATACAATTTCAGTACCTTAAACTACCAAGCATGCCTGATCTAAAGACAATGATGTTAAACTTTGGACCGCAGCATCCAGCTGCACACGGGGTGTTACGTCTTGTTTTAGAGATGGATGGAGAGGTGATTGAGAGGGCAGATCCTCATATTGGGCTTTTACATCGTGGTACTGAGAAATTAATAGAGCATAAAACGTATCTTCAGGCTCTTCCTTATTTTGATCGCCTCGATTATGTGTCACCAATGTCACAAGAGCATGCGTATTCGTTATGTGTAGAAAAATTATTGCAGTGCGAAGTTCCAATTAGGGCAAAATATTTGCGTGTCTTGTTTTGTGAGCTGACAAGAATACTAAATCATTTACTAAACATCTCTTCCCAAGCACTTGATGTCGGGGCAATGACTCCTCTCTTATGGCTCTTTGAAGAGAGAGAGAAAATATTGGAATTTTATGAAAGGGCCTCAGGTGCAAGATTCCATGCAGCTTACATAAGGCCAGGTGGAGTTGCAGCAGATATTCCGGAAGGTTTGATTGAAGATATTGCAAAATTTATAGAGCAATTTCCAAAGTATATAGATGATGTTGATGAGCTTTTAACGGAAAACAGGATATGGAAGCAACGCACTGTAGAAATCAGCAAGATATCAATTAAAGAAGCTCTTGATTGGGGCTTTAGTGGACCGATGCTGCGTGCTGCTGGGCTTGCTTGGGACTTGCGAAAAAGCCAGCCATATGAGATATATGATCAGTTAGATTTTGATATACCTATCGGCCAAAATGGTGACTGTTATGACCGTTATTTAGTAAGAATGGCGGAGATCAGGCAATCTATCAGCTTGGTGAAGCAATGCATAGAGAAAATCCCTGAAGGGCCAATAAAAACTGAAGATAGAAAGATCTCTCCACCTCCAAGAGCGGAAATGAAAGAATCTATGGAAGCTCTGATTCACCATTTTAAACTTTATTCAGAAGGATATCATGTACCAGAAGGTGAGGCTTACACAGCTGTTGAGGCACCAAAAGGCGAATTTGGAGTATATATAGTTTCAGATGGTACCAATAGACCTTATAGATGTCGAATAAGAGCACCTGGCTTTGCGCATTTGCAGGCCTTAGATTTTATGGCAAAAGGACATATGCTTGCCGATGTTGCAGCAATTATTGGTTCACTCGATATAGTCTTTGGTGAGATTGATAGGTAATTATTGTAAAATAGTAACTTAACTAATGGTCAATACATCTTCTATTAAAAACTGCACAAATTCATTGCCATTCCAATAATTCATAGAGATTTTACCTAAAATTGATTTAACATTTCCCTGCATGATAGCAGAGCCAAGGTGAGTATTTGCAGAGCGAAATGCAATAGCTCTTACCATAACATTATCATCAGCAATAAAACATTTTATATGATCAACTCCTATAACTTCCGGCTTTCTTATTTTTGCCCCTTGAATGATGAATCTCGGTTCAGGATTGCCAACACCAAATGGCTCTAAGCGTTGCAATTGATTCCACAGGGATAAGTTTATTGCTTTAGCTGTTACTATGCCATCGGCTTTTATGATTTTGTCATTTGTAGAGTTTGCAAATCTTTCAGTAAAAAAATCATGTAGATCACTTATTTTGTCTTCCTTAATCGAAAATCCCGCTGCCATACTGTGACCACCACCTTCAATGATTAGGTTGGTAAATTTTGCAGAAAGAACCGCGGCACCAATATCTACTCCAGAAATTGACCTGCAACTTGCTTTTCCTATTCCATTGTTTAAAGATATTACTATCGTTGGTAAGTGAAACTGTTCTTTTAGTCTCGATGCAATGATACCAATTATTCCCTGGTGCCAATTGCCACTTACCATTATAAAATTTACACCTAATAAGGTAAATTTTTCTGCCTGTGTTGTAGCTTCTAAGATAGCCTCATTTTCTAACACTTTCCTTGCATTATTTAAATCTATTAATTTTAGCGCGATTGAATGCGCCTCTTCTTCATTATCAGTGGAAAGCAACCTTGCACCAAGGGATGCTTCTCCAATTCTTCCTCCAGCATTTATACATGGCCCAATACTAAACCCTAACCGTGAAACACTTGGTTTTTCAAGGATTCCCAAAGCATCAAATAAAACACGTAAGCCAACGTTTTTCCTTGCTGACATAACTTTTAGTCCTTGTGAAGCAAATGCTCTATTTAGGCCTATAATCTGCATAACATCGCAAACAGTTCCAAGAGCAACTAAATCCAGTAGATCAAATAAATCTGGTTCTTTTTTGTTGGTAAAAAATCCTTGCTCACGTAAGCTTTTATTAAGAGCAACAATTAGCAGAAATGATACTCCAACTGCTGCTAAGTTATTATAAGGAGAGCTCTCATCAAGGCGATTTGGGTTAACAACTGCTACAGCACTTGGTAACTTTTCTGTACCAAGGTGATGATCGACAACTATAATATCAAGTCCAAAAACCCTTGCCTCTTCTATCGGTTGATATGCAAGCGTACCGCAATCAACAGAAATACATAAATCAATTCCGTTCTTTTTAAGTTGTAATAAAGCATCTACGTTTAATCCATAGCCCTCATCAACACGATCTGGAATGTAGATTATAGAGTGTGTCCCAATCGCTCTTAGGTACCTGTTAATCAATGCTGACGATGTTGCTCCATCAACATCATAGTCACCAAATATTGCAATATTCTCGTTACTGTTTATTGCTTTTATTATGCGAGAAACAGCTTTATCCATATCAAGGAGGTGAAAGGGATCTGGTAATAGCGATCTGATTAGTGGATGTAAGAAGTCATGTGCATTTTCGATGTTAACACCACGACTAACTAATATTCTTGCTAATATTTCTGGTAACTCAAATCTTTGTATAAGAGTTAAGGTTTCCCTTTGATCTGCTTCTTGTAACTTCCACAGTGCATTTGTTATGCTGCGTTTTTCAATATCAAGTAGCATATCTTTTGTAAATAAAACTACTTTACCAGAACTTTTAAGCTTGTTCTATAATTGTGTTAGACTTCTGTATAACCTAAAGAAAGATATAGGAGGGTGTCACCCGAAAGGAATCACATTTATTTTGACAAAGAGCATCTGCAAAATCTGATACTTCTTCTTGCATAACATGCTCTTTAATTAATATTATATCTGTATTGGCATATAAGTGTAAATATTGTATTAATATAATTACTTTTTGGTATGTATGGCAAATTTATGCCTGGATTGGTTACTCAAACCTTTTCTACCTTTATTTTATATTCTTTAAAGTATTTCTATTTTTTACACTTTTTTATAAAAACCATAGGCGCCCATTGTTTTTTTAACTTAAAAATAAAAGTCAAGTATCTGGAATTCTAGACATAAAATCCTCCTGGAAAGAAAATGCAGCGCACATACGACAGTATACGCTGAAGAGGACACACTACATTTTTTATTGAAAAATTGACTGAACAGTCTGCAGACGAAGATAGATTTTTGAGCTCTTAAAATATCTCTACTGTTATAGTAAGGAAAGCAAGAAGGTTTGTCAAGCAATCTTTATTGACTGTTGTACTAGAATCCAGTTTTTCGTATAATTTGCTAGAATTTGTGTGAAGAATTTTAAATATGAAAGGCCTATACATTAAAACTTACGGCTGTCAGATGAACGTTTATGACTCCGTTTTAATGGAGAATATAGTTAAGCCTCTAGGGTTCAGTGTTGTGAGTGATGCAGAACAAGCTGATTTGGTGATATTAAATACTTGTCATATTAGAGAAAAGGCAGCAGAAAAGCTTTACTCAGAGCTTGGAAGGATTCATTCATCACAAAAAAATAAAGAAATGACCATAGTGGTGGCTGGGTGTGTAGCGCAAGCAGAGGGAGAAGAAGTGTTTAAAAGAGCTCCTTTTGTTGATATTGTTGTTGGTCCGCAAAGTATCGCTGCTTTACCGGAGTTGATAGTAAAAGCAAGCAGAAGTAAAGGTCATGTAATAAATACTGATTTTCCTGAAGTTGCAAAATTCGATAAATTACCAGATGAATGTTATGGCAATAATCAAGGGTCTTCTGCGTTTCTTGCTATACAAGAAGGTTGTGATAAATTTTGTACGTTTTGTGTAGTCCCTTACACTCGCGGGGCTGAGTATTCACGACCAGTAAATGAAATATTTCGTGAAGCATTGAATTTGGTTAAAAACGGAGCAAAGGAAATTACTTTACTTGGTCAGAATGTCAATGCTTATCATGGGGAGTGCGAAGGAGAAGTGTGGGATTTAGGAAAATTAATTAGTTACATTGCTAAAATTGAAAAGCTAGAAAGAATCCGCTACACAACTTCTCATCCAAGAGATATGCACGAATCTCTCTACTTGGTACATACGGAGGAATCAAAACTCATGCCGTTTGTTCATCTACCTGTGCAATCAGGTTCGAATAAAATATTGCACGCAATGAACAGGAAGCACACTGCAGAGGAGTATTTGGAAATAATAGACAGATTGCGCAAATTGAAACCTGAAATTGAATTTTCTTCTGATTTTATCGTTGGTTTTCCTGGAGAAACTGAAAAAGATTTTGAAGAAACTATGAAATTAGTAGAAAAAGTAAAATATGCTCAGGCTTATAGTTTTAAATATAGCCCAAGGCCAGGAACGCCAGGGGCGGAAAGAAAAGATCAAGTGCCAGAAGAGGTTAAAACAGAGCGCCTTCTTCGGTTACAGGAATTAATTAGCAAGCAACAACTTGAGTTTAATCAGAGTATGGTGGGGAAAACTATTCCTGCTTTGTTCAGTGATAAAAAAGGTAAACACCAAAATCAAATTATTGGTAAAAGCCCATATATACAATCAGTATGCGTTGATGACCCTGACGATAAATACAAAGATAAAATAGTAAATGTAAGGATATTGGAAGCTTGGCAAAATAGTTTGTTGGGATGCGCTGTCTAATTAGAGAAAAGTGCTCCCATGTTTTCATGTAGAAGCACTTTGTGTGTTTTTATAAGTTTATAAGCTATCTAGATTTAATCCTTAAAGGACTGCAACTCTCTGTTACGCAATCATATGAGACTTGATATAATAGATTCGCGGGATTTTTTTTCTTCTCCCACTGATAGTGTACTTTTTTAATCTTTCCAGAATTATTATATTCATAAGAAGGTGATCCCCAAACAAAGCTTCTTTTACTATTATTTTTGTTAGCATCATGAAATTTCTGATAAGGCCAACTTCTATTGTCTTTATTCATCTTCAACCTAAATAAATAAGTCTAATGAATTAATATGTTATATAACAATGTCAATACCTATTAATGTTTATAGAAACAGAGTTTTTGAATTTGTAATTTTCCAAAAGACCCTATATTCTTTAGCTTTAAAATGAATATGAAGCACTATCCTGATACAACTAGCAGTCCTGATTTTTCATTACTAGAAAAGGAAATCATAAAATTTTGGCAGGAAAATAAAATTTTTGAGCAGTCAGTCGAGAAACGTTCCAAGGATAATTGTTTTGTGTTTTATGATGGGCCTCCGTTTGCAAATGGACTTCCGCATTACGGACACTTGCTTACTGGTTTCATTAAAGATGCATTTGCAAGATATCAAACTATGCTGCAAAAAAGGGTTGAACGTAGATTTGGTTGGGATTGCCATGGGCTACCGGCTGAGATGGGTGCAGAAAAGGAGCTTGGAATATCTGGCAGAACTGAGATAGAAAAATTCGGGATTGAGAAATTCAATAATCATTGCCGTACTTCTGTGATGAAATTTTCATCAGAATGGGAGAAGTATGTAAATAGACAAGCAAGATGGGTAGATTTTCACAATGACTATAAGACCATGGATAAATCATTTATGGAGTCGGTCATGTGGGCATTTAAGCAGCTTTATGATAAAGGTCTGGTCTATGAATCAGTGCGCGTTGTTCCCTATAGCTGGGCGTGCGAAACTCCTCTCTCCAATTTTGAAACAAGGCTTGATAATGCATATAGAGAAAAAACTAGCAAAGCTATAACTGTTGCGTTTGAACTTTTAGAAAACCCAAAGCAATTTAAACAAAAATGTAAGTTGCTTGCTTGGACTACAACTCCTTGGACATTGCCGAGCAACCTTGCGCTGGCAATAGGGAAAGATATTAAGTATTGTGCAGTGTCAGTCCACCCTTTGATGTCATTCCAGCGCGTGACGCTGGAATCTAGAGAAAAAGAAACCTGGATCCCAGTGTCAAGCACTGGGATGACAAAAGAAGGAGGCACTGGGATGACAAAGGAAAGTGCTGGGATGACAGCAGCAGAAGGCAATGAAGGAGATTTAGTGAATAATGAGATATATATCTTTGCTAAAAGCTATCTAGAAAAATTTATTGATCACTGTACAAAGAGCAATATTCCATATGAAAACTGCAATATAAAGCTTAAAGCAGATGATCTTGCAGGTCTTTCTTATAAACCACTGTTTGATTACTTTAAAGATACAAAAAATGCATTCCGTATTTTTATTGCTGATTATGTTACAGCAGAAGATGGTACTGGTGTTGTGCACACTGCTCCTGGATTTGGTGAAGAGGATTTTAGTCTCTGTCAAAGCCACGATATCCCGGCTGTTTGTCCAATTGATAATGCTGGAAAATTTACTGCAGAAGTTTCAGATTTAGCAGGAGTTCATGTTTTTGATACCAATGATACAGTAATAAAGAAATTAAAAGGGCAGGGGAGTTGGTTTAAGACTGAGCAATATATTCACAATTATCCTCACTGCTGGAGAACTGATACTCCTTTGATCTATCGCACTATGCCTTCTTGGTACGTTGCCGTTACAAAATTCAAAAGCAGAATGGTAGAGCTAAATAAGAGAGTTAATTGGATGCCAAATCATATAAGAGATGGTCAATTTGGAAAGTGGCTTGAAGGAGCACACGACTGGTCTATTTCACGCAATCGATTTTGGGGTACTCCAATTCCTATATGGAAATCAGACGATGCAAAATATCCAAGGGTGGATGTGTATGGTTCAATAGCAGAATTAGAGCGAGATTTTAATGTTAAGATAGATGATTTGCACAGACCGTTTATAGATACTTTAACAAGACCAAATCCTGATGATCCAACAGGAAAATCGGTTATGCGTCGTGTGCCTGACGTATTTGACTGTTGGTTTGAATCTGGTTCAATGCCGTTCGCTCAAGTTCACTATCCGTTTGAAAATAAAGAGTGGTTTGAAACTGCAGATTTTATCACTGAATACATAGCACAAACCAGGGGGTGGTTTTATACGCTCTTTGTATTGTCCACTGCTTTGTTTGATAGGGAACCATTTAAGAATTGCATATGCCACGGTGTAGTTCTCGATGTAAAAGGGCAAAAATTATCCAAACGTTTGAATAACTATGCAGATCCAATGGAGGTTTTTGACAAATATGGTTCTGATGCGCTGCGTTTTCTTATGCTTTCTGGATCTATTGTTTGTGGTGGTAATTTGCTACTCGACAAAGAAGGAAATTCGATACGAGATATTCTAAAAAACGTAATAAAACCTATTTGGAACAGTTATCACTTTTTTACTATGTATGCAAATGCAGATGGAATTAAAGCTGAGGTTTGTAAGAATTATCAAAGTACTATTGATCGCTACATGATTTCAAAATGTTTTGAAGCTGTGGAAGGTATGCAAGCTTCTATGAACAGCTATAACTCCCAGGAAGCTTGTAAAATTCTGACAGATTTTTTTGAAGTGCTAAATAACTGGTATATTCGTCGCAGTCGTGAGCGTTTTTGGAAAGGTGATTTAGATCAAGACAAAACTGACGCTTATAATGTTCTATACAAAGTTTTTTATTACATACTTCGAGCTGCAGCTCCTTTGTTGCCACTCATAACAGAGACTATATGGCAAGGGCTGAAGTATAAAGAAACATCTGTTCATTTGGCTGATTTTCCACAATTAGAGAAGTTTGATAGCGAGCTTATTGCCAAGATGGATTTTGTGAGAGAGATATGCAATGCTGCACTCTCTATTAGAAACACGTTTAACATACGTATCAGACAGCCACTTGGCAGTATGACCATTTATCATAAGTCTTCCTGCGATTTTCTTGAAAATGAATATCAAGAGATAATAAGAGATGAGGTAAATGTAAAAAAATTAGAATTAGTAAACAGACTTGAAGATATTGCATCACTAGAGCTAAAACTAAATTTCCCGCTACTTGGCAAGAAGATTCCAGATAAAATCAAGAAACTAGTTCAATACGTTAAGGAAGGGAAGTGGAAGCAAGTTGAAAAAGAACAGATATTTCTGGGAGATGAAATAGAGAACTATATCATAGAAAAAGGCGAATATGAACTATTGTTAAAAGCAAACAGTGGATTCTCCTCTGTATTTGATAACAACAAAGGGGTTGTTATCCTAAACACTACTTTAAATGATGAATTAATTCTAGAAGGACTTGCGAGAGATATTGTGAGGCTCATTCAAGAAACTAGAAAACAAGCTGATTTCCATATATCAGATAGAATCAGAGTAATAATCAAAGCAGAAGATGAGAAAGTTAAAGAGGCAATCAATACATGGAGTGAATATATAAAAGAGCAGACTCTTGCCTTATCTTTAGAGATCAATGTAGAAATTGGAACCGACTTTTATTCTAAAGAGTACCAAGATTTAATGATTGGTATTAAGTTAATTTGTTAAAAAATTGCAAATCAACGATACTTATGCTACACTTAGATTGCTTTAGGTAGAGTGATAATATGAATCAAGTTGTTACAATTGTTGATTTAAATAATAATCGTGATTTCTCTAAAAAAGAGCCCATTGCTATTTTGGAAGAGGAAGAAGAGTTTTTTGATGCTATGGAAGATGTTTCTAATGTAGAAGAAGGCAATGATTTAGGTCTTGCTACTTCAGAAGAGGAGGAAGAGTTTTTTGATGCTGTAAGTGAGCAAACTAAACAAATAGCTGCTTTTAATGTTCCACTGAGTATATTTCATTATAAAGATTATGACTCTGGCTTTTTTACCTCCTGGTATAATATGTCAAGCGAAATATTGAAAGAGATAAACAGAGCTTGCCCAGAGAAGAAAGTATTAAATTTAGCTCTGTCAGTCTTAATGCTCCCTTATATTGCTTTTACTGCGCTGGGGTTAGTCATATACAGTAGATTTAAAGCAAATAGCAAGACACAAGAAGGTGTAGGAGGGGATAAGACAAAAAAGAGTGAAACAGGTGTACCAAAAAGATTAGCATATGGTGTTCTTGCTGCAATAGCAATTTTTGTTAATGTGACGGTACTTGTAACTTTGGTTGTTCCTGCAATAATTGCTTTAGCTACTTTTTATCTTTTAAATAGAGATTTATCTCATTCTTTAGTTGCTGCTCTTAAAATAAGTATGGGGCGGTATTCTAATGAGCACCAAAATATTGAGGTATCTTTTCATGAAACGGAAATTTCTGGATCAAGCATTGCATATTATATGGAAATAAAGTTTCCACCACAATTTAAACAATTACTTAGAGACTTATGTGAGAATGAAAATAATAAATGGTTTAGTGTAACGTGGGATTCAGAGCATAATATCGCACTGAAATTGTCAACTAACATCAATTTAAAAAATGGTCTTAAGCCCTTACGCAATGAAATCAATGATGTGCTTGCGACTTCCATTCAAGAATTTGCAAAAGCTATGGAAGAATTGATGAAGCTAGAAAAAAAAGAGATTACATATGATAAGATGAAGGCATTGTTGAACGGGTTTAGGTTGAAAGTGGTGGATAGTATAGATTCTAAGTTGACAACTCACTTAATAGAAAATGCTTATCAAGTTGCTTTTATACAAACAATTAAATTTGCACAAAAAAGAAAAAAAGATTTTTCATTAGAAGATGCGCTAAGAGATATATTAGTTAAACAAGAGTTGGAGAGCCAAGGTAAGGAATTACCAAATGAGAAAGAAGTGATAATCAAAGATTTGAAAGAACTAAAAATAAAGGAGTCACTTAATTTGACTGATGAAGGTGATCGGCTAGAGTCCCTTATGAAAGTAGGTGATATAAGTGATGATGCACTTCCTGTATTTAAAGCAAGATGGGAGCGGCTTATACAAAAAGAGAAAACAGATAAGAGTGCAATCATTTATGTTTATAATCATACGCATCCTCAAGAAACAAAGGAAGCTCTAAATAATGCTAAAAAAAGAATTAAAGATTTAAAAAAACAAGGACAAGTAAGATATACTGGGATACGTGAAAAATTGAAAGCAATATATGATGAAGGAAAAAATAACTTAACAGATGATGATTTAAAAAGGAAATTAGAAGATCTTTTTAAATTCGAATATGATGATCAAGAGGTTGAGAAAAGGCTAGTAGAATCGAGAATAAGGACTATTCAAACTCTACTAAGTAAGTCAGATAACAAAATAAAGCAGTTTTTAGCAGAAGATCTGAGTGAATTAAATAAAACAAAGACTTCGGATAAAATGAATGACTTTGTAGAAAAGATGTATTTAGAAATAACAAGATGTAGAATTCAAGAGTTATTTGAAAAGCAAGGGGAAAGTATAAAGAATGTAGAAGATAATAAGGACATGCTATTCAATGGAGAAGGTGAAAAACGTCTAGTAAACAAGATTGTTTCTTATCGGGAGAAAATTGGAGGATATTTAACGTATCCTGTGAGATTGAAGGAAATAATAGAAAAGCAGAATAAGAATTTGAATGTTGAGAAAAATAGTAAAGAAAAGGGATCTCCAAGTGTGGAGTTAATAGAGTTATGTTTGAAACATAACCAAGAAATTCTAAAAGCATTAGAACAGTTAAAATTAGAAAAAGAAGGATTATTGATAAATGAAAAAACAAAAAATAATTATAGAGAAGAGCTAGAATCTCGTGAAAAAATAAAATTTGCAATAATAGAAGATGATTTACTGGAGGCGTTCGAGCATGAAATTTTTGATGAAGAAGCAATTAAGAAGTTGCTAGAGAAAGTAGAACTTGAGTACTATTTGGTAGAAAAGTGCATAAAAACTCCTATTATTAAAATAAAAAATAATATCAAACACTTTTGTCAAGATTTATTGTCTCCTTTAATAAATAGGTTGGTGGAAAATATAGTAAATAATGTACCAAAAGATAATGAGAGTGGTTTGTGGAGGATTTGTAACTCTCTCAAAGTTGTTTTTAATTATAATGTGATTGGATGGTCAGCTGTAAACAAAGATAATAGCACAGAAGGGAAAGCATTGAGTGAGGCACATGATACTCATAAGGAAGTAGAGACATTTCTTCAACATTTTCAATCAAGTTATGAAGAAATAGGAGTTTTTTTAGGTAATTTATTTTCTGATGATGGAACGACATTTAAAAATGATGTCTGGCCTAAAGTAGAAGAGCATTTGCATGGAATGTGGGATAGATTTTTTAAGGATATTGAATTCAAGATAGAGAATAGATTGGATGAAGTAAACGTGACACAGCAAAATCAGGGAACTGTGATTACAGCTTAATGATGAGCTCTCAAAGTTCCTTCGGTATTTTCACACACTAAGTTGACTATCATATTTGATTCTTTTTGAATTTCCTCTTCAGTTAAAGTGTGAGTTGGAGAGCAGAAAGTAACTGAAAATGCGATGGACATCTTATTCGCCTCTATGTTGTTTCCATTATATACATCAAATATCAAAACTTCTGTGATGAGCTCTGAGCTTTTTTTTACCATATTGATTATACTACCTACTACTATGTCTTTACTCACAATAAACGCAAAATCGCGCTTTGCACTTTGATATTTATAATCGATAAATTTTTTCTTACTTATAGGTAAATTTCCAATATTTTCTAATATTAATTCAAAGCCTACAACTTTTTGTTTGATGTTAAAAAAATCCAATATACTCGGATGCAATTCCCCAAAATAACCAACTATTTTACTTCTAAAAGATAAGGTGCCTGACTTTCCTGGGTGATAATATTCTTTTTTTGCTCTCTCTATCATTAAATTATCACAGTTGATATTCAAAAATTCCAAAGCCATTATGAGATCAGCCTTTGCGTCAAAAACATCTACTTTTCTATCAGTGTTATAATGGTTTCGTGGCAAATCATTTCCTGATCTAATTCCACTTAAAACGTACTTAGACTGAGCTTCACCATTGTAAATTGGTCCAATTTCAAAAATTGCAAGATCAGGTGTGCCATGGGCAGTATTATCTGCAGTAACTTTCAACAAATTTGGTATGACGCTTGGTCTCATTATATTAAAGTCATTATTAAATGGGTTGTCGATAATAAATAATTTATCCGAGTAACCAAATTTTTCAGCTATTGATTCACTCATAAAAGACCAAGTTATCACTTCATGAAACCCTCTGCTTGTCATCAAAATACGCAAATCATCTTGTGTATCTGCTTCTACTGTAACGTCTTCTGCTAGTGGCTCTTCCTTTATTTTATCATAGCCGTATATTCTTACTACCTCTTCAACTAAGTCAGCAGGTATAGTTACGTCTGGCCTCCAGCTTGGTATCTGTACGCTCCAATTATTTTCAGTTCTTTTATCAATACTAAACCCTAATTTTGTTAAAATATTGAGTACTTCATCAGGTGATGCAGATACACTTCCAAGTTTGTTTGCATTCTGATAATCAAAATTTATCTTGGTATCAGCCTTATTCAGATTGCCAGCAGACACTACGCTTGACACTTCTCCACCACATAAATCCAAAATCATTTTGGCTGCAAGATTGAGTCCATCAAGGGTAAAATCAGGGTCAACTGAACGTGCAAATCTGTAACTTGAGTCTGTAGAGATGCTTAGCTGCCTTGAAGATTTAGTGATAGAGATAGGGTCAAACCAGGCAGAATCTAGAAAGATATCAGTAGTTTCAAGAGTGCATTCACTGTATTTACTGCCCATAATTCCAGCAATTGCATGAACATTTTTATCATCAGAAATAACGCTTATGTTTTTGTTTAATGAGTATTCTTTATCATTTAAACCAATAAATTTTTCTCCGTCGTTTGCTTTGCGTACTATGAGCTCTCCTTCTATTTTCTTTGCATTATATGCATGCATTGGGCGGCCAAAGGATATCATGATGTAATTAGTAATATCAACTATTGCAGAAATGGAACGCATTCCTATCGATTCTAGTCTGTCTTTTAACCATTTTGGGCTCTCTTTATTTTTTACATTGGCAATGTATATTCCACTAATAAAACTCTCCCCATCGATGACTTTGACGTTTATTGGTGAGGCCATAGAATAGGTAAGTTGTGGAACGCTTAAAGTCTTGAGTGTCCCAATTCCAGTTGCTGCTAGATCACGTGCTATTCCATAAATGCCTAAGCAATCTCCACGATTTGGAGTGATGTTTATGTCAATTACAGGATCGCAATTAAAAAATTTATCTCCTGTTTTATAATCATCAGAAAGCTCGATTATTCCTTCACTTTCATCTTGAGTCAGTGCAAGTTCGAAAGCAGAACAGAGCATCCCTTCACTTAACACTCCTCGTATTTTTGCAGGCTTAATTGTGAAGTCATTTTCTGGTAATGTGCTACCAAGAGATGCAAGTACAGTTTTCATGCCTTCTCTAACATTTTTTGCTCCGCAGACTATCTGCAGAACTTTACTTCCATCATTTACTTTGCATAGCTTTAGTTTATCAGCATCTGGATGAGGTGCGATTTCTAATATTTCTGCAACAATAAACCCAGCTAATTTGGTATTGTTGACCACATCTTCTACTTCCAGCCCTATATGAGTTAGCTTATCAGTAATTTCTTCTAAACTAGCGCTGGTTTCTAGATGATCTAATAACCAAGATAATGTGAATTTCATCTATCTAACAAGAAACAAAAATTTATTGTAATGTAAAATATAATGATTTTAAAGCTTGTTGTAGTGAGTAGCTTCTCTATTGTAAAAAACGAAGGAGAAGCCTACTTTTTCTACAAAGAAAGGATTTTGTTTATATCACCTTTACAATCCATCTCCATGCAGAGTTGAATATTCATATTGTGATCATCTATATGGAAATTATAAATGTAAGCATCGCCGGTGAAATTTCCTATAATATCATGGTTTTCATCTAGCATTTCACCTGCCATGTGGAAAAGACCAGTGTCTGGATTAGCAGAATAATCTGTAAACTTGACATAACCGTTGCTACATTCCTGTTCTAAATTTAAAGGTGGATTAGTAAAATCTATTTCGTTCATAATTGCCTCATATTAAAATTAAATTATAGTTAAAATAAGATATTAAGTCAAGAATTTAAAGTAAAGTTGGTAGCTAACTATAATTATATCTTATTAATTATATACTATTATTATAATAATGATTTTAATTATGTAGGTATTAATATGGATAATACAATAGCATTTGAATTTCAACCAACAGATAGCAATGATGGCGAGATGAATTTTAATTTTTATGCTCATCCCGACCATGAAGGTACGGACCTGCAAGTAACAGCAATGCAAGGTAAGGATGCTGTAGTGATAAATTATGATCGTTCTTTTGATCAAGATTCAGGTGAAGTGGATAATTCTTCTTTAGAATTTATTAAATATTATGATTATTATGGTCCCGATTTGGCAGAGCAATTTAGTGATATTTTTGAAAGTAATCTAGTTATCAAGAAAGTAGAGTTTGATCGTGAAAATGATAAACTTGTTACTGCAAGAGTGGAATTTGAAGCTGATACTGAAGGAAATGCTGTAAAGGTCAAAAATAAGGCAAAAGCTTATGGCCTAAAGGTAAAATAAATAAAAAGGGCTCTATACACAAACATAGAGCCTACATAATCTTAATTCTTGACTTTATACTATAAAATTTATACTTTATTTACTGTTGCAGTTTTATTACATAGGTAAAAGTGGCGTTAAATCCGCTAGAACAATTTAAAGTATATACAATAATAGAACTACCAAAGTTATTTGGGTATGACATAAGCTTTACCAACTCATCTCTTTTTATGATGATTTCGGTAATATTGATGGTACTATTTTTGCTTCTTGGAGTAAGAAAAGGGGCAGTAATACCAGGATATTTGCAGGCCGCAGTTGAATATGTATATGATTTTGTTATTTCAATAATAGAAAATAACACTGGAAGTAAGAGTCTAAAACATATTCCATTGATATTTACAGTATTTATTTTCATTTTATCATGTAATTTAGTTGGTGTTCTGCCTTATAGTTTCACGGTCACAAGTCATGTAATAGTTACTTTTGCTTTGTCGATGGTGGCTTTTATTTATATAACGATTGTTGGGTTTAAGGAAAGAGGAGTAGGATTTTTGCGCATATTGCTACCAAAAGGAACTCCTTCGTGGCTTGCGCCTATAATAATTATTATTAAGTTATTTGCTTATTTAGTAAGACCGATTAGCCTATCAATAAGGCTTGCAGCAAATATGATTGCGGGTCATACGATCATTAAAGTGATAGCAGGATTTATCGTAAATATGAACATATTTTTTACACCTGCACCTTTTTTGTTTATAATTGCACTAATAGGATTTGAAGTATTTGTTGCAGTTTTGCAAGCTTATATATTTACTATATTAACATGTGTATATTTGTCAGATTCAGTAAAGTAATTGACTTCCTTGCAGAATATTTTACAATTATATTATAAAGAAATAGTTAAAGGTAATATATGGATTTAGTGGCTTTAAAATTTATAGCAATTGGTTTGGCTGTATTTGGAATGCTCGGTGCTGGTTTAGGTATAGCTAATATCTTCTCTGCTATGTTAAATGGGATTGCGAGAAACCCTGAGTCAGAAGGTAAAATGAAAAGTTACGTTTATATTGGTGCTGCCATGGTTGAAATCATGGGGTTGCTTGCGTTTGTACTTGCAATGTTATTAATATTTGCTGCTTAACAGATGCCACAGCTTGATGTTTCAACTTTCTCTTCTCAAATTTTTTGGTTTTTGATTTCTTTCTCTTCACTTTTTTTTGTAGTAAGTTGTTTATTCTTACCAAAGTTAGATGAAATAATAAACATTAGGAGTAAAGCAGTATTAGATTCTTTTAATAGTGCTATTCACCTTTTAAGGTTTACGGAAGATCAGATTGCCAAGTATAACGCAGCTTTAAATCAAGCTAAAGTACAGGCAAAAAAAATCATAGATGATTCACTTGCTCAGGTGGAAGAAATGAGAGCGAGTGTTAAGAGTATATTGGAGGAGGAGGACAAAAAAACAGTCAAGCTTGTTGAAGAAAGAGTGGCGAAATTTAAATCTAAGTATATTAGTGAGTTAAAACAAATGGCTACTAGTATTGCTTTAATTTACTACACTAAGTTAACTAATTCTGAAATTGAAGAGGAATTTGTTGCTGACTTGGTGTCCAAAGAATTTTAGGGTTTTTATGTCTACATTACTAGTTATCAGTCTTGCTTTTTTAGTAGGTTTTATCCTTTCGTATAAATTGCTAAGGAAGGTAATAAAAAACGCACTTAACAATAAACGTAACAAAAGCAAGTTTTCAAGTGAAGAAACTGAAAAATTCAGAAAAGATATGTTGGAGTATTACAAAAAATCTTCTGAAAAATACAAAAAATTAGATGCAGAAGTTAACAAAATGATAAATGAAGTACTTGATAAGGCTGATAGTATTATTAAGCATAATAGACAGCAACTCGATCAAACGTTAGATGAAAATGCCCATTCTAATTTGAAGAAAGTTACTGACCAAGTTGAAAAAGCTCTTGGGGATTTACAAGCTAACACAGCGAGTATAGCTGCTGATGCTGTAAAAAAAATAATGCATGAACGTAAAGATGATAAGCGTAGTAGTGAGGTTATATCTTCGTTTTCACGTGACTTGAGCAAAAAGTTGCATTAAGTTTAATGCCTGTACTTCAAACTGATAATGTAGAAAAAATTAAATTTGATTCTAGTTTATGAAAAGAACAAGAGAAACTTTTCTACTATAGGTTTAATATAATTCCTTGGCAAAAATTAAATGATACTACTTTTTTTATGGTTGAAGACATAAGCCAAGATATCAACCTTTGGGTCGAATCTCATTACGGTATTGAATATGTATTAATAAAAGCGAATAGTGAACAGATTTTAAATCTTCTTAACTCGCACTTTGGTATTTCAGAATTCGCAAGTAACTACTTATATTATAAGAATCGTAATTTTTCAGCTAAAAGCATTAGGCTCAGTTCAATCTTTTTTTCCTCTTTTTTTGTTATAATTTCGACTTTAACACTGACAAAAAAATATGCATATTTTGCTTTGGTGTTGATATTTATAATCGGATGTTCTAGTTCTTTATTCAAATTCGTAACTAAAATTTTTGGCTTACGCAAAATTTCTAACCAAAAAGTAGATTATGATAAGATGGATGAACCTATATATACTATTTTGTTGCCTGCTTTTAGAGAGAGTGCGGTGATAGAGCAATTGATTGAAAGCATTGAAAGTTTGGATTACCCAAAATCAAAATTAGATGTAAAGCTTGTGATAGAGAGCGATGACCAAGAAATGCTAGCAGCTATAGAAAAATGTACTTTACCGCAGTATTTTGAAGTAATAAAAGTGCCTCATTTTTTACCTAGAACAAAAGCTAAGTCATGCAATTATGCTATGAGCTTTGCTAGAGGAAAGTATGTGGTAATATATGATGCAGATGATAGGCCAGATCCGTTGCAGTTGAAAAAAGCACTAATTGAATTTAATAATGGTGACGAAAAGTTAGCTTGTGTACAGGCGAAATTAAATTACTATAATTATGATTATAATTTTCTCACAAAATCCTTTTCTCTAGAATATATGAATTGGTTTCAATATTTATTGCCTGGATTTCAAAAAATGAACATGCCAATACCTTTAGCTGGTAGCAGCAACCATTTTTCAGTAGAAATTTTAAAGAAAGTGCTTTTTTGGGATGCTTACAATGTAACTGAAGATGCTGATCTCGGTTTAAGACTTGCACAAATGGGATATAAAACCAGGATTATTGATTCAGAAACATTGGAAGAATCACCAACTACTGTGTTTGCTTGGATCAAGCAAAGAGCACGCTGGATCAAAGGTTATATGCAAACTTACATTGTTCATTTAAAAAATATAAAATTACTTTTTAAGCACACTGGGCTCAAAGGAGTTTTGCTATTAAACCTTTTTGTTGGTTTCTCAGCCTTTATATTTTTCACTACTCCTTTTTTGTTACTTTCATTGATAGTAAATCAAGTTTTAAGCGGATTATTTTTATATTATTTTGTAGTAGTATACGTTATTAACTTGATTTTTTTGATAATAGCTATCAAACAGCAAAAAATGCCTTTTTATTTTTATATAGTATCAATATTTTTTCCCGTCTATAGTCTGCTACATAGTATTGCAGCTTTTTTTGCTTTGTGGGAATTTGTTATTCACCCTCAGCAATGGAATAAAACTCAGCATGGATTATGGAAGCAAAACCTGTAGCTATTTGGCTTTTTCTCTGCTCTCTCATGGTGATTTGCATGGTGGGAATTGGTGGATTTACCAGACTTTCAAAAGCAGGATTGTCAATTACGGAATGGAAACCAATTACCGGAACATTGCCACCGCTGAGTGAACAAGACTGGCTAAAAGAAAAATCAAAATATGAAGCTACACCTGAATATAAAGCATTTAACTATGGTATGAGTATGGAAGAGTTCCGCACCATATACTTAATAGAATATGTGCATAGGTTGATTGCAAGGCTGACAGGTTTAGTTTTTATTTTACCATTTATATACTTTACACTAAAAAAAAGAATACCTAAAAATGCAGTAATAAGGTTATCTACAGCACTATTATTTGGAATTTTACAAGCTTTTGCTGGTTGGTATATGGTTAAAAGCGGTTTGGTAGTCAATCCTCATGTTAGTCACTATAAGCTCGCACTTCACTTACTGCTTGCATTGGTTATTTTTGCATTATTGTCATATCAATTTTTTGATTACCAAATCAAACCAAAGCAAATAATTAAAATTAATAGCAACATTACATGTTACATATGGATAATTTTAATCCTAGTGACAGTACAAATAATCTTCGGTGCATTTGTTGCGGGATTAAATGCTGGCTTAATTTACAATACCTTTCCACTAATGGATGGACAAATTGTTCCAGAAGATTTATTTTTCTTACAGCCTACATGGCTAAATATCTTTGAAAATAGAGTAACAGTGCAATTCATACACCGGACATTGGCATTGCTGATATTAGTTCTGACAGCAATACTCACAATAAAAAATGCCAGTGTAAAACCAGTATATATTATGCTACTCTCCGTCATTATTCAGGTAATTTTAGGAGTAGTCACTTTGTTGCTGCATATACCAATGGCCATTGCCATAGCCCATCAAATGTTTTCATTTATCTTATTTGGGTCAGGTTTATATTTCTTGTGTTATTTAAGAAAGCAGATCTAATACCAAATCACCAGCCTGTACATTTTTCCCCTCTGTAACAGGGATATTTTTTATCACCATTTCTGATTCAGCACATATGATATTTTCCATTTTCATTGCCTCCACAACAAAGAGAGGTTGTCCTATTTCTACCTGATCTCCAGCATTTACGTGTAATTTAACTAATAAACCAGATATTGGGGATTTTACAGCATCTACTAAAATCCCTTCTGTTTCATTATTTAGCATTAACTTGCTTAGTTCAGCTATGTAAGGTTTCAACACACAACATTCAGCTTTCATACCTGCATGTCTTATGAAGTACTTGCTGTCTTGTCTTTCTATTTTAAGTGCTATGTTGGTATCGCCATTAATTATGATATGTAGCAATCTATAACTTGATTTCCACCTACCTACCACGGAGTATTTATTGTGGTTATATACTGTTGTTAATATATTATCTTGGTATTTTGCATTTATGGAGTACTCATTGTCATTTATTTTCACTATGAATAAATCTCTTGCATGGTCATCTGTTGTTTCAATGCCATAAGGTATCACCCGAGTAGCTGACACTGGTGCCCCTTCTTTTTTACTAGATTCCAGTGTCACGCACTGAAATGACACCTGAGTTGTTTCATTTACTGCTTCGTGATAGTACCTTTCTTCATTTTCTAAATGAACATACAGTGCAGCAAAAATAAATATTTTAATATATTCCTCTGTGATAAAATCGCCTTGAAACCCACTGGGATAATGGTCTGGAATGAATCTTGTGTGGAGTTTTGCTGCAATAAAGTTTGGATGATGGAAAATGGATTCTAGAAATTCTATATTATTTGTTACTCCTTCTATATAACATTCAGACAATGCTTTTTGCATTCTGCTGATTGCTTCTATTCTATCTTTTCCATATGTTATAACTTTTGCAATCATCGAATCGTAGAACATGCTGATTTCTGAACCTGCAGCAACTCCATCATCTATTCTTACATAATTATTTTCATCCGGTTTATCGTAATATTTTATTCTTCCGCTGGAAGGGAAAAATTTCTTTGATGGGTCTTCAGCACAAATTCTACTTTCTATTGCAGAACCAGTAAGTTTAATATCATCCTGATTGAATCTCAATTTTTCTCCACAGGAAGTTCTAATCATTTCTTCTACTATGTCTATTCCAGTTATAAATTCTGTTACTGGATGCTCAACTTGTAATCTCGTATTTACCTCAAGAAAATAGAAGTTTTGGTCTTTATCTACAACAAACTCGACAGTACCTGCTGAAAAATAACCAACTTGCTTTGCCAAAGAAACACATTGGGCATACATTTTTTGTCTTACTTCTTCACTAATAAATGGACTTGGAGTTTCTTCCATTATTTTCTGGTTATTCCTTTGTATCGAGCATTCCCTCTCTCCAAGACACACTATATTGCCATATTTATCTGCTATGATTTGTATTTCAATGTGTCTTGGCAGCTCTATATATTTTTCTATAAAAATACTTCCATCTTTAAAACTTTTCTCCGCCTCGTTTGTTGCTGATGTAAATGCTAGTACAATTTCTTTTTTGGAATGTACAATTCGCATTCCTTTGCCACCACCACCTGATGCAGCTTTGAGCATAACGGGAAAACCAATTTCTTCAGCAACCATGGATGCGTGGTCAGCATCTTCGATCTTACCCATATATCCTGGCACTACATTTACTCCAGCCTTTCTTGCCTCTTCTTTTGCCGTTATTTTGTTGGCTGTAACTTCTATTGTCTTTGCACTTGGACCAATGAAATCTATGTTATGTTTTTCCAGAGCACGTGGAAAATCTGGATTTTCCGCTAAAAATCCATAGCCAGGATGAACCGCCTCAGCACCTGTTTCAACTGCTACTTCGCATGTTTTTTCAATATTTAAGTAACTGAGGTAAGCAGGCGAAGGACCAATGTGCCTTGACTCATCTGCTTGCTTTACATGCACAGAATTTGCGTCTGCATCTGAGCACACACACACACAAGATATACCCATCTTGCGCGCAGTCTTGATTATCCTGCAGGCAATTTCCCCTCTGTTTGCTATTAAAATTTTACTATACTTCTTTCTTATCATCTTATCAGTATACTTTCTTAACTTAAGAAAGTAAATTGTTGCCTGCAAGTAATTTTTTCTCTCTACTAAGGAGTCACAACTTGTCCTATTGGAATAATATTAACTTCTTCAACTAAAGTACTTTCATTATGCAAATCATATATCTCGTTACATGCTTTAAATAACAGACATGTAGCCCCCCCAGAAGCTATTGTTGCTATTGAAGCCAATGCAAGAGACTGAGAAACTGAAAACAGAAGATACAAAGATACACACATAGCAATAGTACACACTATAGCTCCCACTACATATAAACCCAGGCGAAACTCCTGAGTACCTATAATGCTGTCTTTTATGCCTGCAATTTTCTTAATTTCTTTTCGTTGTTCTTCATCTAAGAAATAGAGAGGAGCTACTGCTACTCTACCAAAAAGAAAGGAGCTTTTATCGCAGAGTGCATTTTTAATATATTTTTTATTACGTTTAAGTTCCTCTTTTAATCCTTTTGATTCTTTCCACTTTTTGGCTTCTTCTGCCTTTTTAATTTCTCTCTCTAAATCAGAGATAACCTTTCTTACTGTAGGTAGCAATATTCCGCTCTTTGCTGCTATGTGAAGTAGATTACCGTCTTCGTTGCGCATAGTTACAGAAGCAATATTCTCCTTACAAGCTCTAATGAATTCATCTTCATTACCTTCTCTTGCAACCTCAAATAAGTTACTCATTACATACCTCGCTGTATTTCTAAATTATACAATGCAGCTTATTAAAAATAAATATAAATTGATCTTTCAAATTTACAATAGTTCCACGTTGTTGCAAGTGCAAATTTTAGTTATCATCAGTTACATTATTACAATTGATAAATATGTCAGGTATAGTCACTAGATTCGCTCCATCACCAACAGGATTTTTACATATTGGAGGAGCTCGCACAGCTTTATTTAATTGGCTCTATGCGAAGCATCATGGTGGCAAATTTTTACTGAGGATTGAGGATACCGACAGAAAACGCTCAACACAAGAAGCAATTGATGCAATAATAGATGGGCTAAAATGGCTTAGCATCAGTTATGATGGAGAAATAATATATCAATCAAAAAGAATAGATAGACATGTTGAAGTTACAAATCTTTTAGTTGAAAAGGGTAGGGCGTATCACTGTTATTGTCCTGAAGATGAAGTTGCAGAAAAGAAGGCAAAAGCAAGAGAAGAAGGAAAAATATATAAGCATAAATGTACTAGTTCAGCATCAGGTGCAAAGCCTGTTGTTCGCTTTAAAGTGCCAGACTCAGAAGATATTGTTGTTGAAGATAAGATATACGGCCAAGTTAAAATAAATAGCGACCAGCTTGATGACATAGTAATCTTACGTTCTGACAATACTCCAACATATATTTTTGCTGTAGTGGTTGATGACCATGATGCTGGAATAACCGATATTATACGTGGCTCTGATCATCTCACTAATACCTTCAAACAATTACTAATATATCAGGCTCTTGATTTTTATGTTCCACGCTTTGCACACGTACCGCTTATTCATGGAGAAGACGGGAATAAGTTATCTAAAAGACATGGTGCTACAAGTGTTTGCGATTATGAAAAGATGGGAATATTGCCAGAAGCAATGCGTAACTACCTGCTTAGACTTGGTTGGAGTCATGGTAACGATGAAATTATTAGCGATGAGCAAGCAATAGAGTGGTTTAATTTAGAAAACATCGGTCGTTCACCTGCACGACTTGATTTTAAAAAATTAGAGCATTTAAATAATCATTATATTAGTAACATGAGCAATGAGGATATTTTAAGTATTATTATTCCAATGTTTGAGAGTAATGCAAAAGATCTTTCTTTAACCCAATCCTTGATGTCATTCCAGCGCGTGAAGCTGGACTCCAGAAAAACAAAAGAATGGATCCCAGTATCAAGCACTGGGATGACAAGTGGTAATGTGTTTTTGATTGATAAGAAAAAGAATTATTTATTACAAGGACTAACAGAGCTAAAAAAAAGAGCAAACTATCTAACCCAACTGCTGGATTTAGCAAAGTTTTATATTCAAGTTGATTTAAGTGAAGAAGCTCAACAAATTATCAAATCTAACCTCGGTATAATTAAGTTACTTGCATCATTTCTTTCAAATGTCAGTGATGAAGATTGGAATAAGAACTTTTTATCCTCTCAGATTAAGGGATTTTCAGAATTACATAATATAAAAATGAGTGATGTATACTACTCATTGCGCGCTCCTATAACAGGAGTAATGGATGCACCTGGAATCATCGATATAATGGTAATTCTTGGTAAAGATGAGTGTATAAAAAGATTGCGAGCAGTTTAAATAAAAAATTACTTGACAGACTCTCGTGGCTTCATTATAGTGGAGAATGAAGATTTTTTAGGATCCAAAATCTATCTTCACCAGGAGGTTTTTTCACCAAATAATCAAATTTCAGCAAAAAATATATAAGTTTATTTTTGCTAGCTCTTTATTCATATAGGAGGGTTTATGTCTAGAATTCCTGATACTTGACTTTTATTTTTAAGTTAAAAAAACAATTGGCGCCTATGGTTTTCACATTAAATCATTTTAAATTGTTAAAGTTAATACGGGCTTTTTTTGCCTTTTTTTATTGGTATTTTTTTCATATTTTATTATATCATTATACTGTGGTACCATATAGACTTCAGTTTCATGATAAGGGGAGCAGGCAGAGTAGCTCCGTCTCAGCTATGGCATTAAACGATGACATGCATAAGATCTAATAATATGTATAATTTATAAATAATTTTTGAGGTAAATTGTGAAATTAGGTGTTAATATTGATCATATTGCAACCCTTCGCAACGCGCGTGGAGCCTCTTATCCAGATCCATTAAAAGCAGCAAGAATAGCTATTGATGCTGGGGCAGATTTTATTACTGTACATTTGAGAGAAGACAGAAGGCATATCAGAGATGAGGATGTATTCAATCTAAAAAAAAGTATTAGTACTGAGTTAAATCTTGAAATTGCAGCTACGGAAGAAATGCTCGAAATAGCAAAAGAGGTAAAACCCTATTCGATTTGTATAGTACCAGAAAAAAGAGAGGAATTAACAACCGAAGGTGGCTTGGATATTTTGAATATGCACAGTAAACTTTCTGGTATAATAGAGGAAATGCATAGCTTTGACATAAAAGTCTCACTGTTTATCGATCCAAATATTAATCAACTAAAATATCTTGAGAAGCTAGAAAGAAAGCCTGACATAATAGAAATTCACACAGGGGATTACTGTGATAATCCATCAGAAGAAAAATTAAAACTTATTACTAACTCTGCAGAATACATTAATAAGCTAGGAATAGAATGCCACGCAGGGCATGGCATAAATTATAAACATGCTAAAAGAATAAAAGAAATACCTCACATCTCAGCTCTTAATATAGGCCATTCTTTAATCAGCGAGACTATATTTCATGGCTTACACAGTGTAACTAAAAAGATGAAAATGACTATATCTAAATAGCTGGTGCTTTCTCTTTGTTATTTAAAGTACTTGAAAGAGCTTGACTTGCTTTAAACCTGACCCTTCTCTTTTCAGGAACAGTCATGATATCACCGTTTTGGGGATTGCGGCATTGTCTTTCCTTACTTATAGCAGTAGAGAATGTCCCTATTCCATGTAAACGTATTTCACCTTTACGATTTAGATCGTTCTTGATTATTTCCATAAAAATATCATGAAGCTTACCTAAAATAGCTTTTGTTATATCTATACCTTGACTAGAGCACTCTTTACTCAGTTGGTTTACTATATCTTCTTTACTCATAAATTACCTTAATATTGAAAAATTACATAAACAGCATATTATGCTAGTGCCAATAGTCAACTAAATTCATCATAAAAAGAGAAAATGTCATAAACCTTTGTAAGAACTTGTATAATATTTACAAAAAAATACCATTATGAAACAATTATCTCTTAGAAAACTGACATTTTTTTCGAGCTTTATGTTGACCATATTTCTTACGCTCAACAACACGTGAATCTCTAGTTAGGAATCCACCTTTACGTAATATAGAGTGTAGATCTTGACTTATACTACTTAAAGCTCTGCTTATTCCATGAGCTAAGGCACCTGCTTGGCCAGATAGTCCTCCACCTTTTACAGTTGCAAACACATCATACCTATCTAACATAGAAGTTACTATGAATGGTGCTTTAATCATTTGACACACTGATTCTCTTTTAAAATAAGAAATTAAATCATCTTTTTTATTAACACTAAATTTTCCACTTCCTGGCTTTATCCACACTCTTGCCACAGATTCTTTCCTTCGACCTGTAGCATATGAACGACCAAGTGAGTCAATCATTGCCTTTTTTGGCTGATCATTATTATTTATTTTCACTTTTTACTCCATTATTTCTTATTTTTACGATTTAAAGAGGCAAAATCTATTTTTTCAGGTTGCTGCCCTTGATGCTTATGCTCTGAACCAGAATAAACATATAAATTTTCAAACCGTCTACGTGCCATAGGACCATCATCAAGCATTCTTTTTACTGCCATTTTTATCACACGCTCAGGGAACTTGCCATTTAAAATATTATCTGGAGTAGTTTTCTTTAAACCACCAGAATAACCTGTATGCCTATAGTAGATTTTATCTTTAAGTTTCTTTCCGGTAAAATGTACCTTTTCTGCATTAACAATGATTACATTATCACCACAGTCCATATGAGGTGTATATTCAGGTTTATGTTTTCCACGCAATAACATTGCTATAAATGCTGCAAGCCTTCCTACTACTAATCCTTCTGCATCTATAACAAGCCATTTTTTATCAATTTGTTTCTCTTTTAAGAAAAAAGTCTTCATATATCAATACATAACAGTAGATTATGATATACTAAGTTGCTTGATAGTGTCAACAACATTAGTTATTGATTATTAAAGTAATTTATGCTAATAACTTAAATAACATGCTAGAAGGCAAAATGTTTCGATTGATTATTATATTTGTAATTGCTTTTGGTACTATAGGTTCCTATGCAATCGATTTGGAAGAAGCTATAAGCAAAGCTATCAAAAATAGCTCAAAAATAAAGTCTCAATTTTACCAATATAAGAGTGCTGAAAAACAGCTAAAATCTTCCGGTTTGGTTGGATTTTTACCTGATATCAATTTAGGGTACAGATTTAATGAAAAATTTGATTTTGAGGATAAGACTGGTGGTAGACTTGGTCTTGGAAGTAGCTTAACATTAAATCAAAAGCTAATAGATGGTGGTGGCACTTTTGCTACATTCAGCCGATCAAATTATCTTCTCCAGGCGGAAAAAATGCGATTTCAGCAATCTAAGCAAGAAGTTGCACTCAGCGCTGTGAAAGCATATGTTAATGTTTTACAAAAGGCAGAAATATTAAAACTGGGGGAACATAAAGAACGTGTTTCTTTAGAACATTTGTCAGCTATGAAAAAACGCTTTTCCCTTGGAGAAGTTACTAATGCTGAAGTTTTGTTCGCAAAAGCAAAATTTTCATCTTCTATATCCAAAAGAGTTGATGCTGAAGGTGAATTAAAGCTCGCTAATATTGCTTACTATCATTTAATTGGTGAAGATGCTGATAATCTTTATGAGACTAATGGTAAACTACCTTCTATACCAGAATTAAATGAATGTTTACAGTTAGCAAAAACCAATAACTTATCCCTAAAAGCGGCAATTTATAAAAAAAGGGCTGCTGGAATGGAAGTGATTTCTGAAAGTTCCAAGTGGCTTCCTTCTTTGAATCTAAGTGCAAGTAAAAATTTTGGAAAAGACAATATAAAATTAGACACGTTACTAGAAAATGTGAATGTTGTCTTTACTCTTGATATTCCGATCTTTAAAAGAGGAGTTAATGTTTTTGGTGTTAGTAGAGCTAAAATGGATGCAAAACAATCCACTTACGATTATTACGAAGCAGTAAAAAAGATAGAACAAGCAGTTATAAATGCTTGGAATAACGTGCTGACAGCAAAAGCTATTATTAAAGCAAGTCAAGAAGCAGAAAAAGCAGCAGCTTTAGCATTGGAAGGAGTTGAGCAAGAAGTAAACTTAAATTTAAAGAGCACAATTGATCTTTTGGATACTGAAGATGAACTATTTAAAGCACGTTCCGATCTAATTCAGGCAAAAAGCAATTATGTAATTAGTGTTTACAACTTGCTTTTTATGATAAATAGTATAAACCTTTAAATTTAATGGTATGAGCGATAATCAATCTGTAAAAGATATACTAGAAGATATAAAAAAAGCTATATCGGGTAAAAATCCAAGTGGCGATAGAGCAGAAATAATAGATGAAGATAATGAAGTATTATGCCTTGAAGAGGAGTACCCAGAAGACATCGAAGAAAAAGAAAATAGTGAAGAAGAGAATAATTGCCAAAGTGAGAAAATGAATAACCAATTTAATAGCCATAGTTACAACTCAGAAGAGAAAAATTTGTATAATAATATCCAAATGAGTAGTAACAAAGTGAGCTATCAAGAACAAAGTAACGAGCATTTAGTTTTAAAAGAAAATATGGAGGAAATTAAAACATTGCTTGAAAAGATGCAAAGCGAACTACGGCATAAACAACAAAAAAGAGCGGATCTTACTGTTGAAGAATTAGTTGTATCTCTTTTAAAACCTCAGCTTTCAGAGTGGCTGAATAAGTATCTACATGCATTGGTAAAAGAAGTAGTTGAAAAAGAGCTCAAAGATATAATCAATAATAAGTAGGTTATTAGTATAAAGACCAGAGTAAAAACAGCTAGAGGTAGAAAATTATCTTCAACAAGATGGCTACATCGCCATTTGAATGATCAGTATGTGCAAAAAACCAATAAGGACGGTTATAGATCGCGCTCGGCATATAAGTTAATAGAAATAGACGATAAATTTAAACTACTCCAACAAGGGCAAAAAATTATTGATCTTGGCGCTTTTCCTGGTGGATGGTCACAAGTTGCATCTAAGAAAGGAGCGAGTGTGATTGCTGTTGACATAAAACCAATAAACGCAATTAGTGGAGTAGAGTGTATACAGTGTGATATTATCAGCGAACTTGAAATTTTAAGAGAAAAATTCAAGGATCACAAATTTGATGTAATTTTATCTGATATGGCACCAGAATCTTGCGGTTTAAAATCGTTAGATCATATCAGAATTATGCTTTTATGCGAAGCAGCACTCAATTTTGCAAAGCATTTTTTGAATCATGATGGCAAATTTGTAGTAAAAATTTTTCAAGGAGAGTCTGATAAAGATTTCTGCAATGAGCTAAAAAAAATGTTCAAAACAGTAAGATACTTCAAACCAAAATCAAGTAGATCTGAATCTACAGAAATGTATTTAGTAAGTTTAGGCTTTATTAGTGGCAACTATTCTGTATAGCAGGTACTTACAGAAATGTTGACGAATCTTATCCTATTAAACTGAAGATTAATAACGCTCGCACAAAAGCCCCTTTTTCTTGTTTAAATATTTATAATAATTAATTAAATTCTTAACTTTATTGCTTAAGTATATGATAATTAAAGTATATTATTATTTTTATAGGAGAATTTTATATGTATTTAGAATTATTCAAACATATATTAAGTATAGTAAATTGTGAAAATGATTTGAATGGTAATAACATAGTTGAAAAAATACAAAAGCAACTACAAAAAGCAGACCTATCTATTGATGCAGAATGGAAGAAGAAAAATTTTGATATAAATTATAAATTGAGTGTTGATGATTATTTTTGCAAAAAAGAATTAACATTATTACATTTAGCATGTCTATATAATCAAGAAAATGTAGTAAAAGCTCTATTAGAAGTAGAAGGTATAAATGTTAATTTTCAAGATGGATCTGGAAAAACTCCTTTGTATATAGCTCTTGATAAAGGTCATCACAAGATAGTAAGAGCTCTATTAGAAGCCGGTGCTGATCCTTTAGTAAAAGGTCGTTGTAACAAAAATCTGGCAGAAATATTTACTAAAAAAGCAATTGGGAAAGCAGTAAACTTGGGTGCTCATATATTTATTATTGCATCTTGTGTAGCTGCTATAGTAGTTACTTATGCATATTTTTTTGGTGTGTCATTATCAGTAGGTGCTATGGCTGGGATAGCTGTGGCTGCTGCTGTACTCACAGGACTTGTTGCTGGTGGTATTATATATGAAGTGTATAAGCCTTGTAATGAGTTAAAGGACGCTATTGCACAAGCAACGTCAAGTCCTGTAAGAAGCTAAATGGAGTTGATGTACAATCAGAAGTTTCTTCTAAGTTACGTGCAACAGCGTAGTTAAGTAGCAGGAAGAAGTCTCTTCTTCCTTTTCAAGTAGCTGATACTGGTTTCTTACCAAGAAAAACTTGGCATAACTTTTGTGCTCAAAAAAAACTTCTGGATTCCAGCATCAAGTGCTGGAATGACATGGTGAAATATTATT
>NODE_5_length_34361_cov_20.244360
AAACGCATAATGGATGAGATTGCTGCTTTTGCTCAAAAATTTGATGAGGGTCTTAAAGTTGGTCAAGAAAAAGGTAGACAAGAAGGTAGACAAGAAGGCATCCAAATCGGCCATCAAAAAGGTAGGGAAGAGGGCGAAAAACAAGCTAAAATAGCTGTGGCCAAAAACCTACTTAAGGCTGGCGTGTCTGTTGACTTAATAGCTGAATCTACAGGCCTTTCTCAAGCTGATATTTCACAACTCAAGGAAAAAGCCTAAGTACTGTAACTCCCTTAAAGCTCTTTTCAACTTATTGTAATTCTTTATGTATTAAAGCATATATATGATCTTCTGTTGTTACTTCTACTGATCTATTTGATTTTCTCACTAATTCTACGTATCAGTTAAACGCAGAAATATTCTTCATAAAGTTTTTCTTGTCCTTGATAATTTTAGTGTTGCTATTTGATTCTAACTTTTGCATAATACCTTAAATATTTTTATATAGGGGGTACAATGCCAAGGAAGACAGATCGTCATGCTGCGGTACTTAATAAGTTAAAGAGTGTTATTCAACATGCAGATTCTAAGGTTGCTGCTGAAAGGCGTTTAGCTGTTGAAAGATGGGTGAAAACTTATATTAAGCAAGTAGAATACCTTAAAGATGATAAACTACAATTCTTATACAACATATTCCGCGATGAAAGTTGCTGGTCAGGTACAAGATTGAACAATACAATCTTAGGACAGAGGTTTACTGAAGAAAAAACAGGTGGAATAGAAAACCCACTTTCCAGGTATGATATGGCATGTCGATACTGTGTAATAGATAAAATTCAATCGCTCTTTCAGAGGCAACTTGAGTCTTACAAAAGTAGCTTCTCTTCCAAAGAGGTGGATGATGATGGTAAGCCTGCAACTAGTAATAACAAATATGTGAAGAGTAAACTGTTGAGTTATATGAAAAGTCAAGATCCTGTATTTAGTTTCTGGATCGATAAAGAGTCCGGAGAATTAAAAAAACATGGCAACGCAGCAGATGGTTTTAAGAAAGCCATAAAATTTAAGTGGAGTGAGGGAGTAGAGTATTTCTATCATCGTCTAAACGCACAGGTAAAAGAGGAAGAAATTACTAGCGCGATTACTACCTTGTCCTCTGTTCAATGTGACCATAATGGTGCTATTATTTTAGATTTTTGTCTTAGTAAAATGAGTGATCAAGCAAAAAATAAGCTATTTAAAGATTCTGAGCTGTCGAAAAAAGATAAAGGAGTATACTCTCTTCTTAGTGCGTTGATACATCAAGGTTTTTTTGATACAGTTCAAGTGGTAGTTTCTCTGTTTAAAAATAAGGTACTGGCGAATAAGGTACTCTCAACACATGATTATTCACTCCTTCTTTCTTTGCTTTCAGATATAATGCTTGAAGAGCCTGAGTCAGGTACTCAAGCTAGGGCAATCATGATGGATCTTTGGCAATATAATGGCTTTAATGAGTACAAAAAGGTTGTAGTCGATTTTTCTAATAGTATAGATCCAATAACGGATGTGGTGGCAAAATTGGTGATAGACTGGAAGAACGATAGTAATAAGGACAGAGCAATTGCAAAAAAGGGCGAGATATTGGAGATGCTACAATTTGCTCAAAAGATTTGCTCATCTGAAGGTTTTGAAGATTTTAGAAAGGACGTGATTGATGATCTAAGAATAGTTGGTAGGGGAGGTATGAAAAAAAATGTAGACTACGGTAAATTGGCAGAAAAGTTGTTTGCTGAATTAGATAAGACCTTGCCTAGTGTCAGAGGTGATGTTGGTGGAGCTGGTGACCCACAGTCTACACTAGGGAGTGCTGAAGTTAGTAGTTTTTCTGGTCATAGTAGGTAGGAGTGTTTTATGCATGGATTAATTGGAAGTTTGATAAATGGGAGCTGCAATGAGTTTACAGAAGAGTTTGAGTATTTTCTGGATTCATGTCCATCTTTTTTGCATTCTGTTGGTAAGGATCGTTTCTTTCCTGCATTCTTTTTTGGCATGTTTGCTACTGCACATGATTCTGGTGTTGCAAACAATGATGAAAGAATCTTCTTTCGTTTTGATAATGATCCAGTTAGTTCTGGAAGGGGGAATCTAAAGGTTGCAGTTCTAACAACTGATGGAAATAACAGAAGAGCTGTAAGGTGCTATACTATTGCTGACAGAGAGAATAGCTACGGTTCTAGGTTTAGCCAACAGGAAAGGGAGCAGGTGGAGGGTATCCTGCAAGATGAAGAGCTAGAATGGCAAGAGTATAAAACATTCATATGGGCGGATAATCAAGGTGAAGATGAAGAAGAGGAAGCAGTAAGATGTAGGATATTTCAGGCAGGACAAGGACCATTTACTGGAAATCATGCATCTTATTTAACTCGTAGACACAGTTTTCAAGAGATTACCAGAACACCTGGACTGCAAAATAATTATTTACCAAATCTGATAAGCAGGCTAGAAAGTAATGATAGCGTAGCTGTAAGGAATGCTAGTACAAGAATTTTTCGATATATCATTAGTGTCTATGATAGATATGATCAGGCATTAGAATTCTACGGCAGAGAGTCGGACTATCATGGTCTTGTGTCTGGCGTTTTGATGCATTTTAGATGTCGTAATGCAGCCAATATTTACCTTGAGCTGTTTGTAGGTGGTGGATATACAGATATTACTTCTATTGTACGTGGTACACAGAGGTTAATTAATTCTGTTCCCTGTGTAACTGAACTTAAGGCAGGCAGAAGAGCAGATAGGAATGCTGGCCGTGCATTAGAGCAGGCTGGAAATTATGTTAATGGATGTCCCGTTTCATCCATATCTATTCCAACATTATCACCAAGAGCTGTCTGCGCTGGAGTGAATTTCGATTTTGGTAACCCAGGACGTTTACAGCTTGGTGTGAGGGCTTTTTTAGCAAAAGGTTCTTCTTTAATGGAAAGATTATTTGAACCTGTAGAGGATGAGGAGATTGGAGAAAATGTTAGGGATTATCTACTCCATCCAGCCTTTGGTGTACCTGCTGTACCAGGTATTAGGAATAGGGGTGGTGTTAACGCTAGAGATAGAAGAATATTTCTCTATACAAGTGGATTTGCTTTCGCAAGTATTGCATTTGCAAAAGGAACTGTGCCAATAGAAGGAAATCGTGCAATAGTAGATAAGCACTTGTTTCACTATGACGATAATGCAAAAATGTTAGATGAGCAAGGATACAATACACAAGTAAATATTGGAGATCGTGCTTTGACTATGGTTTTGCATGTATCACGAGGTAGAGACCAGAAGGAGGAGGTGATCGTATTTCATGTTCGCCACGTATTGGCTAATCAACTTTTTCCGGACAATGGATTGGATCTATCGCGTTGGCCGAATGCTATGGTACATGAAGTGGTGTGTAATTTGACCATAAATAGAAGAATAAGAGGAGCTAACGATAATCTTGGCTTGACTGTTGCTGTAGAAACATTTGACTCACCTGCTGACTACCTACGGGATAGAGGCAATCAGCCTTTTCAAGGTGAGCTTTTACGGATAGGTGGTGTTGATAATGTGCATCGCGCTGCAAATGTAATGATGAATACTGGCTGGGCAAATGAAGATCCAGGTAGTCATGAACGGTTGTACCAAGCAATTTCTAATGTGCTATATCCATTAAGATGGGTAGTAAACAGAGATAATGCTAGGGAAGCTGGATTTCATGCTATATTGCATGGGTTGTTTTACACTTGTGATAATCCTGCCAGAGTAATTAGTGAATTTCAGGTTGGAGGAGGAGGAAAGTTAGACCTAGTATTGTCACGAGCTTTAGGAAGGAAAGGAGGTACTCACCCAGTTGGAAAAGAGCTAAAGTTTGCTGCCACTGGGGCAGAGGTACAAGCTAGAGAGCGAGAAGCAGATGATCAGTTGGCTGATTATGAGAATCGTAGAGGGTTTGATCGGGTTACTGATGGAAATAAAATAATTCTTTCGTACGCTGTACTTAATGATCAAGCACAAGCTCCAAATACTTTTATTACATCGGTTACCCACCATCCTCATGCTCTGCATGTAAAACGTAACTTAGGAAATGATGGCATAAATGATTTTCCTTATGGGCATTAAGAAATTAATGAGGGTTCAATCGTCTGTTGTGAATAAAGGGTTTATGGTAATTTATTGTCCCAAATTTGGGAGAATAAACCTGGACCATCCTTTCAAGAATATAATTTTAAGGTGAAAATTTTGAAAGAATGTGGAATATTATAGAAAAAGCAGTCACTATATATATATATCACATAGAACAAAATATCGATATCCAGCATTAGTTGGAGATATTGGGCAGAAAACTAAAGAAGTTGTACAAGAAGTATGTGCAGATAATCAAGTAGAGAGGTAGAGTTGCGTCAACATGTATACGTTTCTGTACCCCCATACTTAAGTATTAGTAAGTTAGTGCAGTTAATAAAAGGAAAAAGTTCCAGAAAAATCCAGCAAAACTTTCCAGAGCTGAAAAAAAGATACTGGGTTATGGGCAGTAGGCTACTTTGTCAGGACTAGCGGAAACGTAACTGACGAAATGATAAAAAATTATATTGAAAATCACTCTAAAAAAGAAGATAAATTTGGTAAGTCGAAAGTTAGCATTCCATAGTGGTTGAATTTGCTAGACAAGATTTATAGTTAGAACTGCTGGAAATATTATATTGGCTACTTCATCTCGTAACCTGATCGGCTTTATTGAATAGCGAATACAGGATGGACAGATAAAAGAAATCCATGTATCAAGTTTAAAAGTGAATGGGTTAGGGGTATCAAGTTGAGGAAAATTGTAAATGAGCCTGAGAGGAAATTTGTATTTTTGATGATTTGAGGTGTTAGAACTAAGATAACTCTGACGAAAAATTTTCAAATTCTGCTTGCTATAAAGTCATTTTTCTTTGTTATTCTTAAATAAATTGCTATTAATTTAGTAACATATTTTATTAGAAACTTAAATAGCACAACCACTTCCAGCACCCAAAACCAGCAAGCGTGAGAAATGTTTTTTTTAGAATCTTATGGTCTACCAAGTGATACATATGAACTTTTTTATATGGCGATTCTACCATACGCTAAAATCAGCTATATTGCCTTACTTTCGCTAAATCTACATACGAACTGTTTTGTGTAACTTTTTTCCAAGGATTTCAAAATTCTATTTTTATAACCTTATTTTTACGCAGCTTGTTCTCACAAATATACGATCTTTTTTATGTTTTTTGGAAAAGTAAATAATTAAAACTTTTGTGATACTAATTGACTTACGTTTTTGTTGAAAATATTTTGTGAAAAAGTGGATTGATTTATAGATGCGACAGAACCTGTGCAGGCGCAAATGAGCTCTAGAAGGCGAATAAAGGCACGAGAGAAGTCAATTGAGCGCAAGCTTCCGTTGAAACGATAAAAAAGGGTGAAGTTACTGCTCTTCACTTTTTGTATCGTTTTTAGCAAAAGCTTCCTCCCAAGTGCCTTGAGTTGCTGCACGGCTATACTCTGTTACTCTATTTTCAAAGAAATTTGTATGTTCCACGCCATTTAGTATTTCATCAAGCCACGGAATAGGGTTATCTTTAACATTATATATAGATTTAAGACCTAATTGCGTTAACCTTCTGTTTGCTATGTAACGTATATAATTGCGCACTTCCTCTGCAGATAGCCCTTCAACATCTCCTAAATCAAAAGCAAGACTTATAAATTCATCTTCAAGTTCAACAATAGTGCGACATGCAGAATATAATTCTTCTTTGAACTCATCATTCCAAATTTCATTATTCTCTTTAATAAACGTATTGAACAAATTGATAATTGAATTGGTGTGCAAGGTTTCGTCACGTGCTGACCAAGCAATTATTTGCCCCATACCTTTCATTTTTCCAAAACGTTGAAAATTGAGCAAAATTGCAAATGATGCAAATAACTGCAACCCTTCAGTGAAGGCACCAAATACTGCTAAAGTTTTAGCAACATGTTTTTTATCGTGCTTTTTACTTTCCTCAAATTCTAACATGTATTCATACTTCTTTCTCATAGCATCATATTTTAAGAATGCTTGATATTCACTTTCTGGCATGCCAATCGTATCTAGAAGGTATGAATAGGCTGCAATGTGTATAGTCTCCATATTGGAAAAGCTTGCAAGCATCATACATATTTCTGTTGGCTTAAATATATTTGAATAATGCCTCATATAGCAGTTATTTACTTCAATATCTGCTTGAGTAAAAAACCTAAAAATCTGGGTCAATAAATTTTTCTCTACATTCGAAAGTTTAGTTTTCCAATCTTTCACATCATCAGCAAGCGGAACTTCTTCAGGTATCCAGTGTATCCTTTGTTGCTGCAACCACGCATCATATGCCCAAGGATAATTAAAAGGCTTGTATATTGGATCTGCTTCTAGCAATGACATAAGATACCTAATTATTTTGAAGTAAATATTATATTAAATGATATTGAGAATCAGTCAATTTAACTTTTTTGAAATTTGACGACAGATAGTTTATCAGTGTATTATGATTTCAAATAATTAATTGACAAAATGCGAGTATTAATATTTTCAGTTTTACTGTTTTCAGTAGGCTGCATGCACACTATCTATAATCACGGAGTTCCTGGTATTAATGTTGAACTGTGGAGCAAAATAAAAGTAGGTGATGATAGAGAAAAAGTGGTTCATACTTTAGGATCGCCAACATTAGTATCAAAGTTCGACGAAAATATTTGGTACTATGTCTCATATAAAATTAAACAAGCTAACTTCTTGGGAAAAAGGAAGTACAGTAGTAAGTCTCTGCAAATTTCGTTTAATCAGAATGACGAAGTTACAGATATAAGAGAAATCAACGTTGCAAAAAGGTCTTTAGCTGTTGTTGATTGAAAATTTGCTGATCCATTTTTCATCACAAGTAACTAATTTAGGTAACGTAAATTCACCTATTTAGAATAAAATCTAACGTGACTTCGCGCCAAATGTGATGCTGCTCAGCAGGTAAGCCAATTAACGGGCTACATTTATACACTGCACGCATTGCATTATCTGCTGCTGATCTAAAAAGAGGATTATTTTGATAAGAACTACTATCTGCTACGTTGGCTACAACGATCTCGCCTTTACTGGATAATAATAAGTTAATTTTTATACTAAAATTTTCTTTATAAACTATGCCCTCAGGAATGCTCCAACACTCTGTCAGTTTATCCCTTATAGAATTAATAATTTCTGTTACAACCAATTCATCATCTTTGTTCTCAATGTTTTTCTTATCTCTTATTTCATTTTTCACCTCTTTGATGTCTTCTCTTAGCTTTCTTTCTACACCCTTTTTTCTTTTGGGAATTGGAATACCCTCATCAATTTCCTGTATTTCAATAATTTGCCTCGGTTGTACTACCTCAACTAATTCTTTTTTTCTTTGTGGTATAGGAATAACTGACGAATCATCCGTTTGGGCTTTCATTGAAAAAAGCAAAAAATAACATAGAGACAAAAGAAGAATATAATTAAAATAGAGAGGGCGCATATGTTGAGCAGCTTGTTTTACTGGTTTAAAGCTAATATTGCACATAAAGTCAATATATTTCAGTTGACTTAAACTCAAATTTGCTACACTAATTTTACTATCTCTATAATATCATACGGTCAATATACCCTAAATGAGATGGAAAGATGAAGGTGTTATTATAGCTGCTAAAAAATACGGTGATAAAAATTTAATTCTTTCTCTACTCACAAAAAATCATGGAAAGTGCAGAGGATTAACTAGGTTAACAAACAATAGCAATTATAAGTTTCAAATAAGTAATCTATTACATGCAGAATGGAGTGCTAAGCTACCTGAAAATCTAGGTTTTTTAAAGTGCGAATTGATTGAATCTCCATTTCATCATTTCTTTCAAGATAGGTTAAAAAGCATTGCTATTGTTTCTTTCTCGTCTATATTAGAAAAAGTGCTTCCAGAAAGTGAAGCCTGTATCAAGTTGTATGATAATTTTAGACACTTCATCGATGTAATAAAACACAATAGCCAATCTTGGCAAAGTCATTACCTTAACTTAGAGCTTCTCCTTCTTGCGCAACTTGGATTTAAGTTAGACCTATCAAAATGTGCTGTAACAGGTGTGAAAGAAAATCTACAATTTATTTCTCCAAAAACTGGTAGAGCAGTGTCAAAAAAAGTAGGTGACTGTTATGCAGATAAACTACTACCTTTTCCACAGATGTTGCATGATGTATACAATAACAACCTACAAAACAGCTACTCATATCAAGAATTCAGACTAGGACTAAAAATTACAGGGTATTTTTTAAATAAATATCTATTTCTGCAGTTAAATGCAAAATTTCCAGAGTTGAGAAATTTTATGCTATCATTTGAATCTTAGTTACTACCTATTTGAAAGAACTTCAACCAGTAACCACTCTATTTCTACCACTGTTTTTTGCTTTATATAAATATTTGTCAGCACGTACTATAAATTTTTTAACATCATCAAGGTCAGATCTTTGCATTGCTGAAATTCCAATGCTCACAGTTACATTATGGGTTGTATTTTTACCCACAAGTATAAAAGGTTCTTTGGCAATAATTTTTCTTATTCTCTCTGCAATAGTACACGCACCTGATACATTGGTATCTGGCATTACAACAACAAATTCCTCACCACCAAACCTAGCTAGTAAATCTGTCACTCTGATATTTTCAGAAATTCTTTTCTGTATTTCCTTTAAAAGTTCATCTCCAGCATTATGCCCAAAGTTATCATTCACCATCTTAAAATAATCTATATCAAGTATCATAAGAGATAAACTTCTATCTTTTTCCAAAGAATCCTTAACAATATTTCTTAAGTGTGCATCAAAATATCTTCTATTATAACAGTTAGTTAATGGATCCTTTATAGACATCTCCACATTATTAAATAAATTCATTCTCAAGGCATCTTGATATCTTTTGCGTTTCACTTGCGAATTAACCCTAGCTATTAATTCACTCTCATCTAAAGGTACTGTTAAATAATCATTAGCACCTACATCAAGTGCCTTTACTAAATTGCTTTTATCATAATCTTCAGAAAGGATCAGAATTGGTGTATAACGTGTTTCTACTTTACTACGAAACTTAGAACACAAACGTAGGCCGTCAGTTTTTGAAAATTGCATGTCAGAAATAATCAGGTCGTAATTATCCTTAATACCAACCTTCAATGCTTCTTTTGGATCGTGCAGTATTTTAATTGATCTGAAGCGTTGCTTTAGAACATTATGTATCTGCTCTGCTTGAAAGGTGTCTTCATCTACAACAAGTATGTTAGCATCAAAAATCTGATTAGAATAATCCATAATACTGCTTTCTGCTACTCCACCAATCTCAGCATTAGTTTCTCCTCTCAAGCACAACTCATCTATTATCATCTTTAAGCGTACAAGAGACTTAATTCTTGCAGATAAAGCAGTTTCATCTATCGGCTTAGTTAGAAAGTCATCCGCACCAGCATTAATTCCTTGCACTCTATCATGAGTGTCATGCAGCGCAGTTACCATAATTATTGGAATATAAGTCGTTAAGGGATCATTCTTTAGCTGCTTACAAACCTCAAAACCACTCATTTTTGGCATCATGACATCAAGTAAGATAATATCTGGCTGCTGTTCCGCTACTAAATCTATCGCCTCCTCGCCATCATGAGCTACAATAACTGTATAGTATTCTGCTTTTAGCTGAGCCTCCAAAAGCTTAACATTAGATGGTATATCATCTACTACTAGGATTTTTGCTGTCATTTTTTGTATTATCTACATTGTAAGTAGGATAAAGCTTGCCATCTTCACCAATTATGTAATTGACTTTTTTAACGTTATGCTCTTCATATAATTCTTTAATTCCAGTATCCTTCAACAATTTCCTAACTCTTGATTTTACAACCACAAAATACCTATATATATTTTTAATAAGATTAAGAAATACAGGTACTTTACTTTTATCAAGGACAATTATACTCACTAAAGCTACAACTAAAATTTCTGAAAGACCTATATTAAACATTTTTCCTATGAAGCAAGTACTTTAACTCTCCTAATTATGAGTATTAATTTACTCAAATCAAGTTTAGAAGCAACCATCTCATCTAAAAAACTATTGTAACGTTCTATATCATCCTTATCATTAAGAACCCAAGTTTGTACATGATTATCAGCAGCTTTTATAACTTTAACGGCTAGCTTATGATGATAATTGCTTAAATCATCCAATAAGTCATTTATTAAGCTGCGATCCCAATAGGAAGAATGGCTTTTCATCTTGACAGCAAATGTTCTAATCATATAAAATTTTAGTAGCGACTTTAATTCAAAGTATATTCTACCAGCTTTAAAAATAGATAAAGATGTCTGTTCAGCAATAGATATAACGTCCAGCGCATAAATAAGAATACGTAGATCAGCAACTCTTTTTGCTAGATCTTTATTTATATTAAGCTCTATCAAAGAGGTTAATCCATGATTATAGATCTTTAATAGGCGATCATCTAAAATATCATGGCCTAAAGTTTCAATTGTACCCCTAAATTTTGTAATATCATCTAGCTCTGCAAGATTAAGCTCACCAAGATTTTTTACTAACCAAAATGATACTCTACCAATAAATTTTTGCACGCTTCTCACTACTTGCAAGTACGAATCTGCATCAATTTTTCCATCTAATTCATCAATTCCCTGCCAAAGGCTATTTAAATTATATAGGTGATTAATAACAATATATATGTTAACTGCTTCATATACTTTAATGCCAGTACTCTCAACCAAATTATTAATAAATATACAGCCCATCCTATTTATTACATCATTTGCAATGCAAGTGGAAATAATTTCCCTGCGAAGTTGGTGTTTCAATATGGAATCCTTGAACTCTGTTACCATCTTTTGTGGAAAGTAATTTAGTAAGTAATCACGGCACAAGAAATCTTTTTCAGGTAGCTCAGAGTATATAATTTCATTTTTTATTGCTGTTCTTGAATAAGACATCAGAACAGAAAGCTGAGGAGAACTGAAGCCTTCTAACATTCTCGCTACCTCTTCTTCAGCTGGAAGAAATTCTACATCTCGATTTAATAGACCAGATTTCTCTAAATTGAGTAATAATCTATGGTGCTGTTCCAATCTTTCTTTAGCTTGCAAGCACTCAAGGAGCAATGCTTTTGTTTCAATCCTATTATGGTTTTCAAGTACCTTAAATGCAACTTCATCTATCATGCTAGCCAGTATTTCATTCCTTTTTTCTAAGGAAATTTTCCTTCCTTTCATAAAAGCAATTTTGATATTAACTTCAAGGTCAGAACATATTACTCCTGCTGAATTATCAACAAAATCTGCATTGATATACCCACCTATTTTAGCATACTCTACCCTTCCAAGCTGTGTGCAACCAAGATTGCCGCCCTCTATAAACATAGAAGCTCTAATATCCTGACCATTTACTCTCAACTCATCGTTTGCTTTATCACCAACTATGCTATGGCTTTCACTCTTTGCCTTGACAAATGTACCAATTCCTCCATTCCATATGAAGTCCACTTTTGCTTTTAGCAGATATCGGATCAAGTCATTTGGAGATAACATATCTTCCGTTATATCAAAGCACTTTTTCATTTCTTGAGAAATATTTACTTGCTTGCTGCTACGCTCAAATACTCCTCCACCCTTAGAAATCAAATCTTTGTTATAATCCATCCAAGTTGAAAATGGTAACTCAAAAAGGCGTTTACGCTCTGCGAAACTCTTTTCTGCATCAGGGTTTGGGTCAATAAAAATATGCATATGGTTAAATGCGCCGATTAAATGTATATTTTTTGAAAGCAGCATGCCGTTTCCAAATAGATCGCCAGCCATATCTCCAATCCCAATTACAGTTGCATCCTGGCAAATATCCCTATTCATTCTCCAAAAATGCCTTTGTGCTGCAATCCACGCACCTTTTGCTGTAATACCCATCTTTTTATGGTCATAACCTGCTGATCCACCAGATGCAAATGCATCTCCAAGCCAAAAATTATATTCAGAGGCTATTTGGTTGGCATAATCAGAAAATGAAGCAGTACCTTTATCTGCTGCAACTACCAAATATGGATCATCTTCGTCATATCTAATGATATTCTTTGGTGGAATTATTTTACCATCAACCACATTATCAGTAATATCAAGCATTCCTCTGATAAAATTCTTATAACACTCAACACCTTTCTCTCTTAAAGTATCTTTGTCTTTATAAACTTGCTTAATTACAAACCCACCCTTTGCACCAACAGGTACAATAACCGCATTTTTTGTCATCTGGGCTTTCATGAGTCCCAAAACTTCAGTGCGAAAATCTTCCGTCCTATCCGACCACCTCAAACCACCACGAGCCAACTTCCCTCCTCTTAGATGTATTCCCTCAAAAAGGTTTGAATAAACATACAATTCACGGTATGGGCGCGGGTCAGGTAAACCATTTATTTTACTTGAATCAAATTTGATAGATAAGTATGGCTTATCATCTTGATAATAACTGGTTCTCACAATTGCCATTATCAAGTTAAATATCGAACGCAAAACGTAATCATGTGAAACGTTGCTGATCTCTTTTAGTAGTTCTTCAATTTTTTCCTGGAAAATGTTAGTAGTTTCTGCTCTATCAATATCTATATTAGGATTGAATCTTGCACGAAATAGCTGTATCAGATATTTCACTATTTTTGGGTACTCTGAGACCACTTTTTGGATATATTCTGGGTTATAGTTAAATAACGTCTGCTTTAGATAGGCACTTAGCACCCTAATAAGAAGCACTTCCTTCCATTTGAGCCCAGCAATAATGATCAAACTGTTGAAATAGTCATTTTTAATTTCCTTGTTGAACACTTTTGCAAGCGTTATTTCAAATTGCTCTTTCAGAGTAATGTCACTTATTAACTCATCGACTCTTGACAACACAAAGTGGTGTATCCATATTCCACCATTGATTTCTATGTAACAACCATTATGAGATAGAATTTTTGCTCCTAAATTCTTAGTAATTTTCAATATCTTTGATAATTCAAGACCACCATTGCTTGGAGTGTAAACTTTTAACTGATAGTTAAGATTGTCACAAGTAAGTCTCAAATCAACCTCACTTACTTCTTTCTTCCTTACTATCTCCAATTTTTTCATGTCGTAATATGCATCATGAGGTTCAAAATTCTCTTGGTAGCTTATCGGAAACGCCTTACAATAGCGGATGAATATGTCCTCAACGGTGCTAAAAGTATTATATAAATTGTCTATAAAACGATCTTCCCATTCTTCTGTAATGTTTCTTAATTTATTTTCTATACGATCATCAAAAACGCTAGCATTTTTGGCCTTTAGTACTACATGTAATTTCATCAAATCATATTCATTGATAATGTGATTGTTATAAATATCTGAACTTTCCGCATTCGTTTCATCTTTTAATATATCACGTATCTTAAACATTAGCCTTGCACTAGCATAACGCATCGGTATCAGTACTATGCAACTAATAAAGTTCCCTACCTTTCTCAAAAATAACTTGACTCTTGGTCTAATCGCAAGAGACATGATCGAGGTACAAGTTTCAAATAACTCGTCTTCATTTGATTGGAATAATTCATCACAAGAAAATGCCTGTAAAATGGAAACTAAAGCTTTATTATTATGGCCACCAGGAACAAATCCTGCCTTTTTTTCTATTGTTGTAACCTTATCCTTTATTACCGGAATAGTTCGAATATCTTGCACTTCTGCTATAGAAGTAAATAACCCGAAAAAACGCCGTTCCTTTACCACATTACCCTGGTCATTAAATTCTTTCACTCCTATACAATTCATATAAGTACGCCGATGAACTATTGAGATTAGGTCTGATCTTAGTATGTATAAAAAATTCAAACTTTCAGAAAAAATCAATGAATTCTGATACTCTTCACTTGCTCTCATTAAACCGAGATTTCCCCCATTACTTAGAACAAGCTTTCCATCTTTACTAGCAATGCATTCTTGATAACCTAAAAATACAAAATTGTTATTTTTCAACCAAGCTAGAAAATCTCTGCCTCCAGCATCCAATGCCGGATGCTCAAGAAGCTTCTTGAGCATCAACTGCCAGTCTTTTACAACGCAGTTAACTGCTTTCAGCGTCTTTTGTAGAGATTCTTCTAATATATCAACAAAACTATCACTTATGCCTTTAATGATTACATATATTACTGACTCTTTGATTTCATTACTTTCTTTCAAGGAACAAATCTTATCTATTAGGCTATTTTTTCTTTGAACATTAATTATGCTATTACTATAATAGCATATAGTTAAATCGTGTGATTTAATAGTGGAAATTACAGAATCCACTAAAAAAGGCATGTCATCATTTGTGATTTTAATTATAGTGAAATTGCCTTCTATTCCTGAAATATCATTTACATTACTTACTGCCAATTTACTTTCTTCTTTTTCTTTTTTAAGAATGAAGTTGTATGCATCTTCTGCAATGTATAAAAGAAATTTATCGTTGACTTTTAGATCGCTATTATAGACAAAATTGTAAAAGTATTTTATAAACTCTTTAATTTTTTCTTTCTCTTTCTTATTCCCTTGATCAACTAGCTTAAATAAAGACTCAGCATTAACATTATGATTTATACACATTTTTCAAAACAAAAATATACAGCGAATTTAGATCTTTTTAACTAAGATTTCGTTACCAGAAGCATACACTATTAGCTCATCTCCTTCTACTATTTCCCCTGATAAAATCAGCTTAGCTAGATTATTTTGAATGCATTCTTGTATTACCCTTTTCAAAGGACGCGCTCCATATTCAGGGTCATAGCCAGTTTGTGATATTAGCTCCTTAGCTTCTTGCAATAAACTAATACTCAGTTTACGCTTAGCAAGCATCTTTTGTAAATAAGAGAATCGAACATCTATAATTTTATAAATGTCATCTTTGGTTAAACTGTGGAATATAATAATTTCATCTAGTCTATTTAAAAATTCTAGACGAAATGCTGACTTAACTATTTTCATCACCTCATCTTTTACAGATTCAGCAGTTCCTCTGAACATCACCTCAGCACCAAGGTTAGAAGTTAGAATCAGTATGGTATTGCGAAAATCAATCAATTTACCATGGCTATCGGTAAGTCTACCCTCATCCAAGATCTGCAACAATATATTAAATATATCTGGATTTGCCTTTTCTATCTCATCAAACAAAATCACCTGATATGGTCTTCTCCTCACTGCCTCAGTTAACCTACCACCTTGTTCATAACCAACATATCCTGGAGGCGCACCAATCAGCTTTGAAACGGAGTGTTTTTCCATATACTCTGACATATCAAAGCGCAGAAGTGCTCCTTGATCATCAAACAGAAATTCAGCAAGAGCTTTTGCCAACTCTGTTTTCCCAACTCCAGTTGGACCTAAAAATAAGAATGAACCAAAAGGTCGATTAGTATCCTGAACACCAGAGCGAGAGCGCCTTACTGCATTACTTATCGCTTCAATTGCATCTTTCTGCCCTATTACTCTTCTTCCTATTTCATTCTCCATATTGAGAAGTTTTTCCTTTTCACTGTGCATCATATTATCAACAGGAATGCCTGTCCATTTCGAAACAATATTTGCAATATCATTCTCGGTAACTTCTTTCTTTAGGAAGCTATCAGTAACTTTCTCCTGATTTTTCAACTCATTTTCAAGTTGAGGAATCACACCATACATTAATTCCCCTGCCCTTCCTAAATTTCCATTGCGCTGAGCTAATTCCAGCTCCTTTCTCGCGTTATCCAATTTTTCAGCAGTTTCCTGTATTTTAGCTATTTTACTCTTTTCCATCTGCCATTTACTGCTTAAATCAGCAAATTTACTATTTAGACTTTCAATTTCCTCATTTATCTTCCTTAAGCGCTGTTTAGAATTTTCATCACTTTCTTTTTTCAAAGCTTCTGACTCAATTTTTAGCTGTATAATTTTTCTCTCAAGCTCATCAACAACCTCAGGCTTGCTGTCCATTTCAATTCTAACCCTACTTGCTGCCTCATCAATTAAATCGATCGCTTTATCAGGTAAAAACCTATCTGTTATATATCTATTAGAAAGCGTTGCAGCAGCGATTATCGCACCGTCTGTGATCCTAATACCGTGGTGCACCTCATATCTTTCCTTTAAACCCCTTAATATTGAAATGGTATCAGCCTCAGTTGGTTGAGAAATAAACACAGGCTGGAAACGCCTCGCAAGCGCAGGATCTTTCTCTATATGTTCACGATATTCGTCTAAAGTTGTAGCCCCTATACAGCGAATTTCTCCACGCGCAAGAGCAGGCTTTAGCAAATTTGAAGCATCCATTGCACCACTTGTTGCTCCTGCTCCAACTAAAGTATGAAGCTCATCTATAAATAAGATAACTTTCCCCTCTGCTTTTGAAATTTCATTGATCACTGCTTTTAGTCTTTCTTCAAACTCCCCTCTAAACTTTGTTCCAGCAATTAATGCACCAAGGTCCAAAGCTAAAATTTTTGCATCGTGCAAACCAAGTGGTACATCATTTGCAACAATTCTGTTTGCCAGCCCCTCAACTATTGCAGTTTTCCCAACACCAGGTTCACCTATCAGCACCGGATTATTCTTTGTTCGCCTAAGCGATACCTGCATAGTTCTTCTGATTTCTTCATCACGACCAATTACAGGGTCAAGCTTACCTTGCATAGCAAGCTCTGTAATATCTTTTGTATATCTCTTTGCCACATTTAATTTTTCCTCGCTATTTGGCGAGTCTGCACTGCTACCTTTTCTCATTTCTGCAATAACTGAGTTCAATTTTTGCGGTGTAACACCATTCTCCGCAAGAATTTTATCATCTTTTTGTGCAGCAAGGCCCTGCAGTAAACGCTCAACAGTAACAAATGTATCTTTATTCCTCCTCGCAATACCGATTGAATCCTCAAAAACTTTTGCTACCTCTCTTGAAAGCTGAAGGCCGCCACTCCCTGGCCCTTCAACTACTGGAAATTTTTTAATTGCACTATCAACAGCATTAGAAATATTCTGCACATTTCCACCACAGGCACTTATCAAGTCTTGAACTAAACTCGATTCATCTTCAAGCATTACTTTAAGTAAATGTTCAGGCATAAAAATCTGATGCCCGATTCCCAATGCTTTCATTTGAGCACTTTGAATTAGGCTTCTTGCTTTTTCTGTAAATTTATTCAAGTCCATAATATAAATTTAACTCATACTTGCTGATATATATAGCAACCACTTCCTCAATTTTAAACCTAAAGTCATTTATCAATAAAAATTTTCTAAGCTCATATAAAACAAGAAAAAGCAAATTCTCTACAAAAGATAAACCTTATATTAAAATATTAATTTGTTTTTCAAACTAAATTAATATTAAGATATAAAGCATATAGCTTAATTTTTTACAAAAAAGTAATGAATATCAATAATTTTAACATAAAAAACTTAACAACAATGTCTATAGTGCAAGAAATAAAGAATGGCGTGAGGCTTGTTCCAGACATCTGGAATACAGGGTATATTTTACGCTGCAGGAGGAGTATTGTTCACATACGCTTATGGTTTTTTTGCACAACAAAAAAGTTATGAAGACGGTTATATGGAGGGCTATAAAAAAGGTTACAGTGAAGGCTTTAACACAGGTTACAACAAGGAAATCGCTTCCATCGCCGGAGCTGCTTGCGTTGGAGCTGCAGCTGCTATCTGTTATACTCAATGCAGACAACAAAATACTCAAATTGCTAATGCTCAAACAAATCAGGTAACTTCTAATAATTTAGCTTTAGTTGAGTAAGATCAAGCTAAAAATCAATAGCATAGCCATTATACTGAAAAAAATTCAGTGTGTAACCAGAGAAAGATAGAGATGATGTTTTCTGATATGTTACAGTGAATTAGGTGCAGGTCCCAGTAGGAGCGAGTTTAAAGACTACATAGAAAGGCATAATTTGTAGCTTTTAGTGGTCTTTGCTACCTTTATTGTAAAAAGGAGCTGGCATACTTTTTTATGCTACACTAGATAATAATTTTAGTGAGGTCATAATGAAAAATATGTTTAATAAGGCTAATACGCCTTATCTTGTTAGTAGTACTTTAGCTATAGCAACTTTGTTAGCATCAGGAGTGTTTGCTGCAGCTCCTTATGCTGGTTTCTTAGCTCCAGTTGCAGTGTTAGGTGTTGGCCTTCCATTTATTATTGGTGGTGCTGTATTTTCTGCCCTAGTTATTGCGCTTTCAGCTGCAGTGATTAGTAAAAATAAAACTATTTCTGAAAGAGATACTCAGCTTACTGAGAAAGATACTAAGATTTCTAGCTTGAAAGGTCAATTGGCTAAGAAAGAGAAAGTAATAGAGGCTAAGAATAAAACTATTGTTAATCCTAATAAAGACGATGAACTGAAGCGTCAGCATAGAAAGGAAAAACAAAAAGAGATTTTAGATTGTGCAGATCTCAGGAATCTACTTAAAGAAGAAAAACAAGGTGAGATTTTAGACTCTGAAGCTCTTGGCAATTTATTTAAAGAAGAAAAACAAGGTGAGATTTTAGACTCTGAAGCTCTTAGCAATTTATTTAGAGAAAAACCAAAATCGAATGTAGTAGCAAAAGCAGAAGGTAAGGTAAATCAAGTCATAAAGTCTGTTGGTGCAGTAGCATACGTATTGGTTACGCTAAATTTAGCAGCAAGGTTGCCTTTCACTCCAGTATCTAGGTCGGGTGCTAGTACTGAATTATTTGGACAGCAAACATCTCTTAGCCAAGCTAATGATAATTCTACTATAAATTTATCATCCACTCACTATGTACCTAATCCACAGGTTGTGTTGAAAAGTAAAGCTAATGAGTTTGAACAAATACTAAAAAGTGCTAAAAATAATTTCGGTGCGTCTCAATCATTTTTTCCAGAGGTAGATAATGGTATAGATACATCAAAACGCCAAGGCACTCTTTTTGATTCTGTTGAATTAAGTAAATTAACTATAGAACGACCAGTTCATCCTGGTTTAGGAATGGTTTACTAAGGGTTATCAATCCTCAAAAAAATTGGCGTAGGTTTGGGCAGTGTAATGTCTAAGCCTACGCACGCATTACACAGAGATTTTAAATCACGTTGTTCTTTTGGAATTTGCAATTGATCAAGCATCATTTCTGCTGACTTTGGAACAATTGGCTGCAATAAAATACCAATTATCCTGATGTATTCGAGTAGTTTGTAAATTACTAAATTCATACGCTCTCTGTCAGTTTTGCTTAATGTCCAGGGTGCACTTTTATCTATGTAAGCATTGGCCTTGGAAGAAATATTGATAATCAGGAGTATAATCTGGTTAAATTCATACTTTGATAGATGATTCATTACTTGATCAATTATGGCTTTGCAATTTGGTAAACTCTCATCATCTTTAAGCAAGTTGCGATCAACTACTGGTACAACTCCAGAACATTGCTTGTGCAAAAATGAAATTGTTCTTTGTACTAAATTGCCTATATTGTTTGCCAGTTCTGAATTTATTCGGCTAATCATGTTTTTCTTACTGAAATTACCATCTTGACCAAAATTTGCTTCCCGAAGGAGAAAATAGCGTAATTGATCAACGCCAAACTCTTCTGCAAGACCAATTGGATCTATAACGTTACCAAGGGATTTGGATATTTTTTCTCCCTCGTTTAGCCACCAACCATGAACTGCTATTTGCTTTGGCAGTGATAAATCTGCTGCAAGAAGGATCGCTGGCCAGTATATAGCGTGAAAACGCAATATGTCTTTACCGATCACATGGACGTTAAAAGAGTTTGTCCAAAACTTCTTATATTCCTCATCTTCTATATTAGGAAAGCCTATTGATGTGAGATAGTTAGTGAGCGCATCTATCCAAACATAAATTACGTGCTTGTCATTCCCTGGTACTTTTATTCCCCAATTAAAACTAGTACGAGAAATCGAAAGGTCAGTTAGTCCTGATTTTACAAACGATACCACTTCATTTTTTCTGCTCTCAGGGAAGATAAAATTTGGCTGATTTTCATATAACTCTAGTAATTTATTTTGCCAACTTGACAAACGAAAAAAGTAGCTCTCTTCTTTTATCCACTGAACTTCAGCACCTGTTGGTGCTCTGCCATCTATCAACTCCGATTCTTGGTAAAACGCTTCGTCACGAACTGAATACCAACCTGAGTAAGAATCCAGATATATTTGTCCTCTCTCTTCAAGCCTATTCCATAAAGCTATAACTGCTTTTTCATGACGTTCTTCTGTGGTGCGAATAAAATCATCATAATCAAAGTTCATTAGCTCAGCCAATTTTCTGAACGTAACACTTATTTCATCTGTAAATTCTTTTGGCTCTATTCCCTTCGCTTTAGCTGCCTTTTCAATTTTTTGCCCATGTTCGTCTGTACCAGTAGTAAATTTGACGTTCTTTCCAGCTAATTTCATAAATCTAGCTGTAACATCACAGATAAGAGAAGTATATGCGTGGCCGATGTGTGGCTTGTCGTTTACGTAATATATTGGCGTAGTGATGTAAAAGCTCTCAAATTGCTCCATCTTGTAGTGCTTAAAGCTTTATCGTATCTGCACTAGTAATAAAAATCAATACATATCCTATCAGACAAGCAATCTGAAAATCCATTATAACGCTGCGTGTTGCAGCGGTATCCTGTAAGTGATTTACGCTTTAGAGTAAGCAGTTTGCTGTCCATAACCTCCAAAATGTTGTTCTAGATAAGAATTATCAAATACACCTTGAGGAGGAGCAGTTGGAGCAGTATTAGGATCTTGAGAAGAGTAACGAGGTGGTGGTTCAAGATTAGAAGAATCTCTAGAGCTGTACCCAGTTTCTCGTTTATGATAATAATCTACCGCTTCTTCAGCTTTCTTAATATTTTCTGACTCTTTCTCATGCTTCATATGAAAAGCCACACCACCAGCAAGACATACAAGAGAATTAATGCCAAGAATGACTAAACCCCAAACTGGTAAGACTGGGTTAATAGCGCAACCTATCAAAGCTGCTAAAGAAATTGCACCAACTGCAAATTCTATATTTCTGAACATTTTAAGTTTATTATCCAGGTAATCTACCTTTTCTGATTTTCTAGCCATTTTTTCGCTGCTGTTGTACCAAACACACATTAAAGCATGGAAAGCAACACATGCAACTACAGCTACTATCCCTAAAGCTAATAATTTCCTGTTGTCTTCTGCGTCTTTTTTCTTATCTTCTCTGCTTGGCTGGTTACTGCTACCGGAACCAAGGTTATTACCACTAAACAGGCTACGAAGTAGAAAATAATCCCAAAAATCTAAACCTCTATTATTGTGTACATGTACGTGTGTAACCTGAGGGCTTGTAGGTTGTTGCCTACTATCACATCGATCACTTCCTATATTGCGTTCATTAGTTGGGTTATAGTTCTTATACGCATTTTCAAAATTTTTATCACTCCAGTTCTCAATATTTTGCATACCATGAGAACGTAAAAATTCTTGAACATTCTTGTCACTGCCATTTTCTTTTATATAGGCAAGTGCATACCTTTTTAAAACACTATCGCGCATAGATATTCTCCTCAAATTAAGATTAAATTAATAAACAGTTATTACCATAAATTATATAGAATAATGTCTTCTTGTCAAGTTAGTCATAAACCTGTCAATATTCTTTCCACCAGCTCCTTTACTGTTGGTACGTTGCCATTCTCATAAAATGGGTCTTGCTTAAATTTGTACACATTGTGTCCAGAAAACATAAGTTCATTTTCAATATCACCGTTATGTATAATGTTTTGCAGTGTCTTTTGTATACAGAAGCTTCGTGGATCTGGTTTTTGCCCTGTTGAATGGTCACCATGATCTTTCCAATTGCTAAATAAGCAGTGACTCAAACATCCCATGCAATTAATTTGATCTTGTCTTATCTCCGCAAATTTGCCTGGTGTCACAAAAATAACAGTTGTATCTGGAGTTTTCATTACCTCTATATACCCTACTTTAATCCATGCATTTGCTAGCTCTTTGTCTTTTGCAGTGAGGTAAATCTTTCTACCTCTGCTACCCATTGTAAATTCATTATTAAACTCTCCACTCACACTTTCTGAAAATTTTATTTGACGTGAATTTCGTTCCTGTAGCTCACGTATGAAGCTGTTTCTTACTGCAGATGAGTAGAACCCTGTTGGACTAAATTTATTTAAAAATACATCACCTTCTTCTAAAGTAAGTAATTTCTTTTTCCACTCCGTAGAAATCGGACTTTCTTTTGTTAAAAGTGGACGAGTGCCAAACTGAAAAGCTATTGGTCCGATTTGTAAATTGTCAAACCAATGTTCCCAATCCTTCAAATGCCACACTCCCCCTGCCATAACAATTGGCGTTTCAGCAAGACCAACCTCGTTCATGAAAGATCTAAGCTCTGCAACTCTTTCAAATGGAGCCTGCGGTAATTCTGGGTCTTCACTATTACTCAAGCCATTGTGACCACCAGCAAGCCACGGATCCTCATATACTACTCCACCAAGTAAAAAAGAAGATATTTTTTGGTAAGCACGCTTCCATAACGCTTTAAAAGCGCGCGCCGATGAGATAATAGGGTAGTAATAAACTTGATATTTAGCTGCAATTTCTCCAAGCCTGTAAGGCATACCAGCACCGCAAGTGATGCCATGAACTAAGCCTTTTGCTTTTTCTAATATGCCATGAAGGACTTGTTCTGCTGCCCCCATTTCCCAAAGCACGTTCATATGTATTCTTCCACGGCCCTTTGATGTTTCATTCGCTATTTTTGCTTGACTAACTCCAGCCTCAATACTATACTTAATTAACTCTTCGTGCTTTTCATTTCTTGTTTTACCTTTATAAATTAGTGGTACCAGCTTGCCATTGTCATCGATAAGTTTAGCATTTGCACCAGAAAACGTACCAACAGCATCTGCTGCAGCGAATGCCCCACTTGATCTTCCATCACTGATTGCAATGCCTTTGCCGCCCTCGATGATCGGCCAGACTTTTTTCCCTGAAATCACTATCTTTTTTATCTTATTTTTCAACATTTCCTCTTAATCTTTCACTCTATTTTACTCAATTACTAAAAAAATAATAGCTTTTCTTTTTTATACCTATGCATTCAGTTTTAAATAGGCATAGGAGATGCTATAAATATAGTTTTATAAGAAATTTGCTATATGATCATAGGTTTAACAGGTGGAATTGCAGCTGGAAAGAGCTTTGTAGCCAATTGCTTTAAAGAATTTGGTGCCGTTGTGTTTGATGCCGACTCTGTCGTGCACCAGCTTTATAAAGTAAACAAAAACATAATAAGTTACGCAGAAGAAAAATTTCCTGGGGTGATAGTAAATGGAAAAATAGATAGAACAGTATTATCTAAATATTTTTTAGCTTATGATGAAAATTGGAAGCAATTTCAGTCTTTAGTGCATTCCGCTGTGCGAAATGAATTAGAAATTTTTATTGCTCAGGAGAAAGAAAACGACGGAAAGTTTCTAGTTCTAGACATTCCACTCCTGCTGGAAACTAGATTCCGTTTATATTGCGATTTTATTGTCTTTATCCATGCAGATAGGGCTGTACAAGCTCAAAGGATCAGTGAGCGTAATATGGATAAAAAAAAGCTGGATCTAATGTCTAGTATTCAGCTACCTATTGAAGAAAAAAAGCAAATGAGCGACTTTATCATCGATACCAGCGCAAATGTTTTTTCTCAAGTGAAAGATATAATAGACTCGTTAGACCTCAGCACGTGATACGGTTATTCTCTACTAGATTACTCCGAATTTTAGCTATACTATCAGCAGATTTTACCATTAAAATTTCAAACCTTGAGCCTGCATTCAAAAACGATTCTACTGATCTGCCGAAAAAATCATATCTCCATCCCTTGAATAGTTTATCTATCTGCCCAGATATTGAGCCAGCCAACTCATCTTTTGATGAAATTAACTTTCTTGATATGTTATTTTCCTTACATTTGCTCTCCAAAATAATCGAGAGTATATCAAATACAGATTTATCATAATTATCTGACAGAGTATAATTTTGCTGCACAAATTCCTTCTCATTCTCATTGAAAATATCTATAAATTCTAATAAATCTTCCTCTTTTATATTTTTTGTATTTCTCTTAAGGTCATCTAAAATGTCATCAATATGTTCCACGTTTTTTTCAATTAAACCAGTTATTACGGCATTATTGACTACCTTATTACGATTTATATTGTAACGCTGTGCTAAGGTCTCTTGCCACTCACTAACTGCTTTAACAGTTAACATCAACCTTGGATTTGCTTCATAGTTAAATTTGATCCTCCTCCATGCATCTTTTGGACTATGTAAATACTTATTTATATCAGCTACTGACCCCATCTCTTCTTGAAACCAACCCATCCTATTGTTTTCTTCAAGCTTATTGCACAATATTTGGTATAGGTCATATAGGTATACCACGTCGTTTACTGCATAATCTAATTGATTCTCGGATAACGGCCTTCTTAACCAGTCTGAATTTTTAGCTTTAATTTTATCCAGTGCTATTCCTTGATATTGCTCTACTACTTTTGAATAACCAATAAAGTCATGATAATAATGGCAAAACATAGCAGCAACTTGGGTATCAAAAATGGGAGTAGGAACATATTTAAACACAGTGAGTAAGGATTCTATATCCTGCCGGCAGCTATGAAACACTTTGATTATCCCCTGATTTAGCATTATTTTCTTAATGAATGATAAATCAATTTCTGGCACTAATGCGTCTACAATAAAACTCTTCTCTCCGTAAGAAATTTGAATTAACGATAATTTTGGGTAGTAGGTTAAATTGTTTCTAATGAACTCCGTGTCAACTGATATAAATTTTAGATCTTTTTCCATCAGTCCTGCACATGCATTTTCCAGTTCCGACGTTGTACTAATTAGCATATATTTTTTATTCAGTGGATATATTTTACTACTTATATTAAATCTTTGCAATTGATTGCAATTCAGAGCGCAACTGTATGATAACTAACTCTTCTGTAAATATACAATTTTGCCAGATACAACGGTACGTATTACGCGCCCTTTCACTTTGCGTCCATCGAAAGGGGAATTCTTTGATTTACTAGCAAAGTTGTCAATTTTAATTTCCCATTCATGATCCAAATCAACTAAAATTAAGTCGGCTGCAAGGTTTTTCTGTATGCGGCCACGTGGTACATGTATGATATCTGCAGGCTTATATGTCAATTTTGCAAGCACATCAAGTAGACCCATTTGTCCACTGTGATATAGTTCAAGTGAAATGGGCAGCATTGTTTCAAGGCCAATAATACCAAATAAAGCATTTTCAAGTGGCAAATCTTTAGAACTAAGATCATGCGGAGCATGATCGGTTGCAATACAATCAATCACACCTGTCTTTAAACCTTCAACCATAGCTAAACGATCTTCCTCAGTACGTAGTGGCGGATTCATTTTTGCGATTGCCCCATGTTGCTTTACTATATCTTCAGTAAAAGTAAAGTGATGAGGAGTTACTTCACATGTAACATTTAATCCCAAACCTTTTGCACGTTTAATAGCATCAAGTGAATCTTTTGAAGAAACATGTAAAATATGATAGTGTACATTTTCTATGTCCTTCATTAGCAGTATATCACGAGTTACCATAACCGACTCTGACGCACTCAAGATTCCCTTTACTCCCAATTCTTCAGAAATCTTACCCTCGTTAATCGCGCCACCAGCAGATAAATTTAAATCTTCTGCATGTTGAGCAATAGGAACACCAAGCATACTTGAATAAAGCAGTGCCTGTCTCATAATCATTGGATTCATAACTGGCATACCATCATCGGTGAACCCAACTGCACCTGCTTCCTTTAAAAGCGCCATTTCAGTTAATTTTTCTTCCGAAGTGGTAATTTTGGCGTAAAATTCAACATTCACATGCGAAGTTTCAAATGCTCTATATTTCAAATACTTAGCTAAGACAACACTATCAATTGCTGGAACAGTGTTTGGCTGGCAAACTACAGTTGTAACACCCCCCGAAGCTGCAGATTTACTGCCTGTATGTATAGTTTCTTTATGCTCTTGACCTGGTTCACGAAAATGTACGTGAATGTCAATAAGGCCTGGCATTAGAACAAACCCTTTACAGTCTATTGTTTCATCAACCCCATTTGGAACTCCATTTGAAAATAATGATTCACCAAAGTCAACAATTTTATCCCCTTCAGTCAATAATGAACCTTTTATATCAAGCTTAGTTTCGGGATCGATAACACGAGCATTAATATATGCAATTTTATAGCCTTCCTTTTGGCCTTTCTGCAATAAATTCCAATATTGTGTCATTATATTTAAGTATCGATTACAAAATAAATCTAAAGTTTTTTTAGTAAAACACAACCAAATTAAAGTGATGGTATAATAACTAGCAATAAAGAATATTTAAATTAATACTCAAGCAGCTATTCTATAACTATCATTTTCGATTTTAACATTATTAAGTGCGGTATTTGCCTTATAAGAACAGTAGCATCCTACTGCAAGAAAGGTTAATGCAGTTACAGCAAGTGAAATACATATTGCTAAATGAAAAATTGTTAGACTTGCTCTAACAGCAAGTGCTGTAGATGATGCAAAAGAAACAGCGGCGTAAATAACTTGCTTTTTTGCTCTCAAGAAATTTTCGTTTTTATTATTTGACTCTTCATTGTTATTTAGATTATCAACATTTTTCTTTAGATCTTTTTCTGCTTTTTGAAGTTCCTCGAGTTGATTAGTCAGATTACTATTCTTTCCTTCTAATTCAGCATTTGTTTTGTTATATTTACCCAGCTCTGCTTCCTTTTCTATAAGCTGATCTTTTATTCCTTTAAATTCTTCAGTAAGCTTAGTTACTTGACTATTGAGTTTAATAACCTTCTGCTGTTCTTGTGTTAACCTTTCACTTACGCTGCTCCGTTCCTGTTCTAACTGAATTTGTGTGCTCTTAAATTCCTCAGTTTTTTCAGCCAAACTTTGTTGTATACTGTTTAATCTTTCCTCTAGTTGAGTTTTGTCATTAGTAAGTTGAGCTACTTCTTGTTCTCCTTGTCTAAATTTCTCTTCTAAATTTGGAGGATATTGAGCTGGTATTTCAGAAAACTTAATGTCCTTATTTTCTTCTTCAACTTTTTTAAAGAATTCTTTGTCATCCACATCAGCATATGGCAAAACTGCATTGTAAAATATGCTGCAAACATAAGCAATATAAAAATATTTAGACGTGTTATTGTCTGATTTAAAATTTTCCTGCTGTACGTTTTTAATAAGGTCATAATATGTATCGATTTTATGGTAGTGTGGTTCTAAATACTCTAGAGTTTTATCCGTTTTGAGCTTTAATGGTTTACCGACATGCTTATAATGCATACCAGCATTACCATGTGGCAAACATGGTACTAGGTCTGATTGGCAAGCTACTCTAATAGTATTATTTCCAAGACACTCATTGTAGACTTCAGCAGCACCATTGTAGAAGACTCTTGGAGAGCCAAAAGTTGCAACATGAACATCTTTGGCACCTTCTATTTTATTAAGACACAAAGCGGCTATACTAGCGATAGCACCTCCCATGCTATGACCTGTAACATTAATTTTTAAATTTTCAATTGATATCCCTTGATCATTAGCGTGTCCTTGTAATATTTTGTGTACGCTGGGCCAAGAACGTTTAAATATAGAGTAGAAACCAGAGTGGACACGATGATCTTTAGGTAAAAATGACAACTTAGCTAAAGATGCACGAAGATCTTCCTTTACATCATTTAAATCACGAGTACCATGATAAGCTATAGTTACTTCATTACCTTTAATAAAAATATAACCAGCATCTCGATTGTATGAGTTGTTACCCTTCAAAGCATAGCCAACATCTTGTGATTTTAATTTATAACCATCATCTGAGCAATATTGATCTTGAATGAGGTCATTGTCATAAAATTTTATAATTTTATAACCTTCTTTTTCAAGCTGCCTTCTAGTTTTGTATCCATCTTTCTCTAGTTTTTCGTCCACATTACCATAGGAAATCTTGCTGAAGGTACACATTTCTCGTAATTTTTCTTCATCAAATCCTGCAATTTTTCCTGTTATCAGATCAGTAAAGTCAGAAGCATCCTTTAACTCAGTATCGTTATTTAACTTAGTGTCTTTAAAACGCTCTATATTACTCCATGTTTTAATTAGCTCAGAAGTTCCTAGCTCATTAAGGTTAAAACCTTGAGCTTCTAATTCGTTCTTAAATGGTTCTAGCGCCTCAATTGCGCACTCTTTTATTTCATTATCACCAATATGTACAATACTATCGCTAATAGAATTCATACTTTGATCATGAGTAATACTTGGCATATTTTTACCTACTATTTTAGTATATCATTAATTAAGCATTTGATCAAATTTATCAATAAAACTATTAAAATTTTCTTATTTTTAACGAATTTAATTCACTTTATCACGCTTAAGACTTTTATTTGTGACAACCACTGTGTCTGCGATCTTATCATGCCAAGTTTGGCAGCGTTTGTCGAAACTTGCCCATATAAAACCCAAGAATAATGGTGCAGTTGACAATATAAAGGAAAAAAACCTTTTTGTTGCTTGTCTTAGGGTCGGTTTTTCAAAAGTTTGTGCATTCACAACTCTGAGTCCAAGTAGTAATTTTCCAGGCGTGGCAGCAAACCTTATCCACATATATGCTACATAACTAAAAAGCATAATGAATTGGACTATTTGATTTAGGATCAGTAGCTTAACGAGTCTACTCTGCATTGCTATTTCTTCTGCAGATAATGGCACTTGCATCTGATATTTTGCTGCAATTTGACTTAATATTTTACTACTCTCTGAGCTCATGAAGAGTTGATTTAAGGCTTGACCGCAAAATTGCAAAAATAAAACGATAATAATTAAATCAAGCAATACCGAGATATAGCGTCTAAGTCCCGTTACGTAACATATTCCATTATCATCCTTTTTCACCTTTTGAATAGCATTTATAGAAGAAAAAATGGAAAATAAACGATTAAAAAACTTCTGTAACATAAAGCACTTTCCAATGTTTGAGTGCCCCTGGCCGGACTTGAACCAGCATACTTTTGCAAGCAACAGATTTTGAGTCTGCCGTGTCTACCATTCCACCACAGGGGCCTACTTTAATGCTATAAGCAACACAAGATTAGTCAAATTTTTTATCTTTTAAGTAAGGACTGAATATTCTACAATAATCAATCATTACTCTGAAAACTTAAAATGAATGAATTAGTTAACCTCATTGATTCAAGAGAAGAAATATGTAAATTGCCACATAATTTAGAAGCAGAGCAAATGCTCATTGGTGCAATGATTCGTGATAATAGAATTTGTGATGCAGTTGAAGATATAATTGCAGCAGATAATTTCTATGATCCACTACATCAAAGCATTTTTACCCAGATATCTAAAACCAGAAAACACGGCATAGTTGCCAATGAACTGAGCCTCAAGATGTTTTTTGAAAATGATAAAGCATTTGCCGAATGTGGTGGAGTTGAGTACCTAGCAAAGCTTGCGGCAAAGGCAAGTATTGCACTTGATATCTATAGCTTGACTAGAATAATCCGTGATACTTATTTAAGAAGGTGCTTAATCAAGCTCGGTCAGGAGATAGTTGACGATAGTTATAACTACGATATTGAAAATCCTGCACAGGTACAAATTGAGCAAGCAATGACAAAATTGTTCAACTTAGCAGTAAAAAAGCAAGGTGAGAAAACATACATAAAGCTTGCAAGTTCAATTAAAGATGTGGTTGAGAAGATCAGCAAGCTGAAGAATAACCCAGAGTCGCTAGGTATTACAACCGGACTTCAAGATCTAAACCAGCTTCTTGGTGGTTTGCAGAAATCTGATCTGTTAATTATAGCTGCAAGACCTTCAATGGGGAAGACAGCATTGGCGCTGAACATCGCACTTAATGCTTGTAAGATTTTGCAAAAAAGAAGAGATAAACAACACTATGTAGCGTTTTTCTCACTTGAAATGTCAGCAGAGCAATTGACCGCAAGATTGATTACTATAGATTCAGGCATTGGTTATTATAAGGCAATGACTGGAAGAATTAGTGATTTTGAATTACATGAATTCATTAATGCTAGTACAGATCTATCCGAATTACCTTTCATCATAGATGACACTCCTGCTCTATCAATTAGTGCCCTTCGTACCAGAATACGATTGCTATATCAACTATACAATGTAGAGGTGGTATTTATCGATTATCTGCAATTAATTCGAGGAACAACAAAAAGGAGTAGTGAAAATAGAGTGCAAGAAATCTCAGAAGTGACGCAGGGTTTAAAAGCAATTGCAAAGGAACTAAATATTCCCATTGTTGCACTATCACAGCTCTCTCGTTCTGTTGAGCAAAGGGATGATAAAAAACCACAACTTTCTGATTTACGTGATTCAGGAAGCATAGAGCAGGATGCGGATATAGTAATGTTCCTCTATAGAGAAGAATATTATGAATTAAGAAAGCAACCAAATGAAGGAAGTAATAAACATCGAGAGTGGCAAGAGAAAATGGAGAAAATTAGAAATATTGCAGAGCTGATCATTGCAAAACAAAGAAACGGGCCAATTGGCAGTGTGAAGCTACATTTTGACTCCAATAGAGGTGCATTTAAAAATTATACAGAAAGATATAGTCTGTAGTGGTCTTTAGGAATGCTGGAAGTGTTCAACAAACCATACGCGTTTAAGGAGCTATCGTGAAATATAGCAATATTTAAGATTGGCATTTTATTTGTTACATTTATTTTTTTAGGAAATTCTTATCTAGGATAAGATAATTTTTTAAAAAAATCTATAAATTACTAACTTTATTACTTAATATATAAAATAGTTTTTTCTTATTTCCTTTCTTCCTTATGCCACTTTTTCTTAACTTGATACGTATGGTTTATTTAACACTTCCGATATACAACTAAAAAATAGCAAATTCTCTATAACTTGAATATAATTTTAGCTTTACCTAAACAGAAAGATGAATTACTTAATGGATTTTGTTTTAACATCTCTTTCCTTGCCACTTTTTATTACTGAGAATTATTTGTTAATTACTGCGTTGATCCCACTTTTAAGTGCATTAGCTATTTTTTTTACTAGTAAATGGCCCAGAGTGAACAATAGCGTTACTGTTGCTTCTTCTATGCTTCTATTTGCGTATACATCTCTATGCACTTTATATTGGGTATATGGTGATCATTCTCAATTTATTCTCATGGATTTTGGTAATAATTTGCACATTAGTTTAAAGCTAGAGTCTACCGGAGTAATATTCAGTTTATTAATATCGTTTTTATGGATACTAACCAGTATATATGCAATATGTTATATGCAGAATAACTATGCTGATAGCAATCGCTCAAGTTTTCTATGCTTTTTTTCAATATCGATTAGCTGTGCAATGTTTATTGCTTTTTCTAGAGATTTGCTCACTACATTTGTTTTTTATGAGCTTCTAACTATTAGTACATACCCTCTGGTTACTTACAACTCAACAAATGAATCAATGATTGCAGGGCGCTATTACTTTGGCGTGCTATTTTTCTCCTCTTTGGTATTATTTTTTCCTGCAATAGGCCTTTTATATAATGAATTTCATACTTTAGACTTTGTAAGTGGTGGAATATTCAAATTTGATACTTCACTCATCACTTTCATTGCAGTGTGTTTTGCTATGCTGATTTATGGAATAGGAAAAGCTGCATTAATGCCAATGCATTTTTGGTTACCAAAAGCAATGGTTGCACCAACTCCTGTGAGTGCACTATTACATGCTGTTGCTGTTGTGAAATCCGGAGTTTTCATCATCATAAAAGTTATATTATACACTTTCGGCGTCGATAACATGCAACGTTTTGTGCAGCAAAATTGGTTTGCTGGAGGGTGGCTTCCGTACGCTGCTGGATTTACTATTATTACTGCATCATTGATTGCATTAAAGCAAAAAGAATTAAAGAAATTGCTTGCTTACTCTACCATCTCTCAATTGTCGTATATTATATTATTTGCTTCAATTTTTAGTGAGTTCAGCATGAGGGTTGCAATTTTTCAATTAGTTTGCCACGCATTTGCAAAAATCACTTTGTTTTTCATTGCCGGAGCAATAATAACGAAAACAGGTGAGAAATATATAGATAAGATTTATGGTATAGGATGCAGTATGCCAATTAGCATGACAGCATTTGCTATAGGTGCATTGTCTATGATAGGGGTGCCGCCTGCTCCGACTTTTTGGGGTAAATTTCTCATTTTTCAAGCTGTTTTCAACTCTGGCAATGTAATACTTTCTGTGTTTGTAACTCTAGTGTTAATTGTTAGTACTATACTCAACGCTCTATACTTCTTACCAATAATTTACAATGCCTTTTTCTTAAAATCTTCTAGAAATTATTTTGTTAAAAAGACACCAATGCTTCTAATTTTACCTCCAATTGTTACTGCTGTATGCACTTTAGTTATTTTTTTTAGCTACCAAGTAATATTTTAAATGTAATCACCTGTATTTATAACCGCTAACAATAAATTTAAATGGTATTATACCAGCTAGAGTTGCTTTCATATTTGACAAAGTAAAGCTAACCTCCACAGCATAGTCTTTCATCTTCTTATTTTGCTCAGCTGTAAAAACTACAGTGGCATTTCCAGCAAATGTAACTAAGTCCTTGGTCGATCGGTCAATAGATAGTGTTGTTACGTTTGTATTGGTAATTTTTCTTTTGGATGAAATAGCTTCATTGTTTACTTTTTCCTGAAAGTCTTGATAGATTTTATATACAGAATTGTTTTTTATAAAATTTTCTTGATACTTTTGCTCAACAGTCTGAAAGGACTCATATGCTTCAATGTATTGACTTACCAAGTACCTTGCTATGGAAGTGTATTCATCTTCTTTTTCACTAAAACTAAGTTTATGTATTGTAGAAAACTCATCTTCTGTGTGGTTCGTGTACTTCACAAAATTTAAATCTTTTTTAACAGGAAGTAATAGGTATATGTTTAGTAATGATAAAAATAAACATACTAAGAGAAGTAACGCTATTAACGCCATCCAAGATCTTTCTACAACGCAGAACAGGTATCTGTGGCAATACCATTCTACTGCTTTCCTGAAATAACTTTTGTTTTTTACTGATTCAACTTCCATAACCTAATTATAATAACTCTAAAAAAACTTTAAAATATGTCTAAATTTTCCAAAATAGGATAAATGATTATATCACCTTGTTCTGCAATAAGATGAAATTTATCAATTTTCTTCACATCTAAATTTATCATTTTTAAACTGAAGCTTTCAGGATCATAAGTATTACTTTCTGCACTTTTGTGATAATTATAGTAGTGTAATTTATTTTGATCATCAAAATAACCAAATTCATCAGCAAGTGTTCCCACTTCTTTGCCTTTAGCGTCTCTGACTAGCTCAAATAGATCAATTACATGGTTTTCAGATCCAGACTCAATAGGACCTTCTGTAGCAAAAAACTTAGGTACATGATCAACATACTCCTTAAGTCTTAGATTATGAGTCTTTTTTACACTACTAAAATCCACGAATTTATATTCATCTGAAAGACCAGAATATTGTGGATCATACTTTTTATATTCAAAAAACTCATTACCTAAAAAATTACAAAACGTTAGTTTATAGTCATCATGATTGAGTTTAATAACTTTAAGATAATGAAAATCTCTAGGCTCTGTGGACAAAATTTTAAAGAAGCCATACAAGAGCCGCAACAAAATTTAGAAAACCCATAAAAACCTCAGCCGTTTTATCGAATCTGGAAAAAATACGCCTAAAATTTTTAATTTTACCGAAAAAGCACTCAATCAAATGACGTTCTTTATAAATATGCTCATCATAATACCTCTGCACTTTTCGGTTACGCTTCGGAGGAATAACTGCTGTACATCTTTTGCTCTCAAGACTTGCAACAAAAGCGTTGCTATCATAGCCTTTATCAGCCACTACAGTAGTATTGTAAATGCTTTCAGTTAGTGTTGCTGCTTGTGTAATCTCATTTCTTTGACCAGCAGTTAGGGTAAATTTAAGCGGATTTCCGAGTGCATCAACAACTGCATGTATCTTGGTTGTAAAGCCTCCTTTGCTTCGCCCTAAAGCCTCTTGCTCTTTGGAATTTTTTGTATAGCCAGCTGAACATGGATGGGCTCTA
>NODE_6_length_32588_cov_8.964713
TGGTTAAACTACCACTTTTTTCTTCTCTTCTTTGTTTTTTGTCCACAGAGCCTAGGTTGGTAAGCACTTTACAACATTTTTTGCGTGAAAAGGCCAGATGCCAGCGTCAGCTACTCGGATGACATCCATTTAGGTGTCTTTTCTTGTCTATCTTATTTTGCCACTCTGCAGCGGATACTCATACGTTATACATATCTCAGTTACTTGTTTCCCTATCAATAAATTTTTTATTCACTTGGAATCAAAGATTACAACATCTTATTAAATTTTAATAAAAACCTTTAAAGTTTTAATATCTTATGCTATACCCAACATATTATTAAAATATTAGGTAGCAGTAATGTCAACATATATAAAAGAGTACGTCAACGATATTTGTGGATCGCAAATATCAAAAATTCATCTTCTCAAGGGAGATGAGGTCAGAGTCTTTTTTAAAAACGCTAATGGAAAGGCCTTTGATCGAACTTTTTCAAAAAGAGATATTGCAGAATTTTTAAACCAAACTATTGAAATTGAAGACTTTGTTATCACGCAAGATATAGAGAATGGCATTACTTGTAATATAGAAGGAATTTATAAAGACAGCAAAGGGAAATATCACTACACAGAAATAATATCATATGCTCAGGTAAAGTCCGCTTATGAAGAGTATACACAAAAATTTAAGAGGGAAGATGGAATCATATTCAAATTAAATCGACATATTTCCAAAGCCATAGGGAATATGCCAACATTGAGTGGATGGTATAGAAAAATTCTAGGCTTTAATCCTCAAAACGGATTATGTAACCCATTAAGTAACTTAATTGTTTCTATGAAGCTAGAAAGTAAAGAAGACTTTTTAAGCTTTTTTGATAGACTAAATTATGAAATAACTGAGCAAGATATTATAGATTACCTTAATGGAGAGAAAGACAAAGAACGGCAGTTACATTTGATACTGGTTCTATCAGAGTGCTTGCCTATTTTATGTCTTTATGATGCTAAAAAGAGTAAAAGTTTTGTTTTGTCTGACAACATCTTGCTAAATAAACAAAAATTTTCCTTTGACCATAAGACAAAAAAACAAGCTTCCATTTCTCAAGAGCAACTTGAGCATGCATTAGATAATACAGAATTAGAGCATTATATAGTGTTTAGCTGCCGCCGCCGTTATTATTATAAAGATGGAAAGCTCAATAAAGACGGGTATGCTATGCTAATATATAAGGGAGAAAACAATAGATACATATTTTTTGACGCTAATATTGGAGTGGTTGGTTTTTGTTCTAAAACAGGCATTACACAATTAGGACGAAATGATGTGCTTGATTTGATGAACCTTGCCATCTCTTACTATTCAGCCAGTGGATATTTTAGAGAGCAAGTTCCGCATAGCTGTGACACATCAATTGTGCTTCGAGATGTAACATTGGCACTGAAGGAAGTTGAAGAATTTTACAGTAAAGGGAATCCAAGGCAGCAAGTAGTGGACATTTCTGTTGATAAACAGACTAATCAGTTATTATTTACATCTGTTTCAGCATAAAAATTATTGTGGGGCTTGATTTTATACATATCACTACACATAATAGGTTTTAGTATAAATCAGTAATATGCACCCAATCATATACTTACTTAACCTGCTACTAGATTTCTACAGCTTCATTCTAATATGCTCAGTTGTTCTCGATTTGCTAATTAAATTTAATGTAGTTAACATGTATAATGAGATTGTAAGTAACATAATGCAAACTTTAAATCGACTCACCTATCCTCCACTAAGGGTTATCAGAAGGTATATACAACCGTTCAATGGATTAGATTTATCCGTAATGATATTGATAATAGCAATTCACTTTGTAAAATATACAATTACTTACTACTTTAAGTAGATGTTAAAAAAATACCTAAAATCAGTAATATACGTATCTCTCTTAATGTATATATATATATCAGTTTTTAGCTATAATTATAAAGATCCATCCTTAAATACAGTTACAGATCAGGAAGTAACAAATTTAGGTGGGATAGTAGGTTCATATTTAGCTGATATATTAGTTCAATTTCTTGGATTCACTAGTATTACAATAGCTACAACCATAGTTTACTTTTTGATATCAAAAAGGCTGCTGAAGATTCTCTATTTAATATTAATCAATTTAGGAATATGTGCTACATTAGCGCAACTTTCGCTCGGTATCACTGCTAGGTACATGCACAGTGGAATAGTCGGCAATACTCTAATTGGCCACTGCCCGTTTTACATATTCACAGTAGTAGCATCAATAGGTGTTGTAGGATTGATTGGTTGGAAGAGAACGGTTTATTCTTTGCTTTTCCTATGTAAAAAAATATTTTCTCTTTTTACAAAGGTTCTGTTTTTCAGGTTACGTAAAACTACTGATTATTCAATAGCACCATTAGTAATAGAGGGAAAATATAGAACCACTAGACAACAACCAAAAGAAAGACAGAAAAAAGCTACCGAAGAGATTTTTAAACCACCTTCTAGCGAGTTTGAGTTTCCAAGCATTCACTTACTTTCTAAAGTAGAAGAATCTATGCAGAGAAAACAGTTGAATGCATTAGAGAGCAATAAGAATTTATCTCTGCTCGAACAGGTGCTGAGTGATTTTGGCGTGCAAGGAAAAATTATAAGTGTATGTTATGGACCGGTTGTGACTTTATACAAACTTGAACCACAAGCAGGTACAAAATCTGCAAGAGTGATTGGTCTTGCAGATGATATTGCACGTTCAATGAGTGCACTCTCTGCACGTATTTCAATAATTCGTGGACAAAATGCCATGGGAATAGAATTACCGAACAAGGAGAGAGAGATTGTGATGCTGCGTGATTTACTTGAATCGCCAGAATACCAAAATGCAAACTTAAATCTTCCAATTGCACTTGGCAAGGAAATAAGCGGAAAGCCAGTTATTGCAGATTTGACTAAAATGCCCCACTTGCTTGTTGCAGGAACCACAGGTTCAGGTAAATCAGTTGCGATTAACACGATGATTCTGTCGCTTGTTTATCGACTAAGTCCTGATGAATGCAAGATGATAATGATTGATCCAAAAATGCTTGAGCTTTCAATATATGATTCAATACCGCATCTAATAACGCCAGTGGTAACAGAGCCAAAAAAAGCTGTTATTGCTCTTAAGTGGATAGTGAAAGAGATGGAAAATCGCTATCGTATGATGTCATATTTAAATGTGCGCAATGTAATAAACTATAATCAAAAAATCACAGAAGCGATGAATAATGGAATAGAGTTGGAGCGCGTTGTACAGATTGGGTTTAACTCAACAACGGGTAAACCTTTGTTTGAAAAAATACCGATTAAAATGGAGACATTTCCGTATATTGTAGTGATTGTGGATGAAATGGCAGATTTGATGCTTGTTGCTGGCAAAGATATAGAATGCTCTATTCAACGTTTAGCTCAGATGGCTCGTGCTGCAGGGATACACATCATAATGGCAACACAACGCCCATCTGTAGATGTGATAACAGGAGTGATCAAAGCAAACTTTCCAACGAGAATCAGTTTTGCCGTTACTTCTAAGATAGACAGCCGTACAATACTTGGTGAACAAGGGGCTGAACAATTGCTTGGTATGGGTGACATGCTTTATATGGCTTCTGGTGGCAAGATTATTCGAGTTCACGGTCCATTTGTAAGTGATGACGAGGTGCAAAATATAGTTGATCATCTAAAAACTCAAGGTGAGCCAAACTACATGGAGGAAATCACTCAAGAAGATGAAAATTCTTTTGCGGAATCAGAAGGTGAAACACAAGATGAAGAAAATGACCTCTACAATCAAGCAGTGGCCATTATTCAGAGAGATCAAAAGGTTTCAACTAGTTACATTCAAAGGCAACTTAGAATAGGCTATAACAGAGCTGCAAATATTGTTGAAAGAATGGAGAAAGAAGGTATTGTCAGTGCTCCAAGTTACTCAGGAAAGAGAGAGATATTGGTGGAATAACCGCTAACTTAAACCAAGGAAAGTTATTTTAAGATCAATAGATAATGATAGTTAATTTAATAATAATTTAAACATTGGGAATGTAAAATTATAATATATTAATTAGCTAGGGGGTTAAAAAATGGGATGGTTTGAGAACATTAAATATAACTTGCAAGGTCTTGATAAGTTAGAAATTGCAAAGCTACAAGGGAAAGTAACAGAAATAAATAAGCTATTAGAAAACTTTGAAGGTTCACCAGGACAAGTAATAGAGTTGTCAGGAAGTTTTACAGAGCTATCAAATGGATTTGATGGTTTGTCAGGTAAGTTTGACAGTTTATCAGGAGAGCTATCAAATGGATTTAATGGTTTATCAGAAAGCTTTACAGAGCTGTCGAAAAAATTCGATGGTTTGTCAAGTAAGTTTGAAGGTTTGCCGGCAGATCTGTCGGATAAATTCGATAACTTGTCAGGAAGTTTTACAGAACTATCAGATAAATTCGATAGTCTACAAGAAAAATTCACAGGCTTGGAAGAAAAGGTAGAGACATTTGCAGACATGGTAGGGGGACAAGAACAAGCAATAATAATTTGCACCATAGCTACTGCTGTTGCTGTAACAGCGATAGCTAGTTTTGTTGCATTCTGTATCTATCAGGGAGTTAAGCTTGATAAAGAGAAGAAAAACGACTTGTGTCAAGATAAACCAAATGGGAAGTTTAGTAATGTAGGTGATACCGAAAAACTGAATAATAATTTACAACAAGTAAGAGCGTAATGCTCTTCTTGAAAAGGTGTTACGTAAAATTTGTAACACCTTAAACTTTCTTTAGATTGTGCAGGTTTTGGTAGTAAATTTTTTAGAAAGATGTTTGTATTATAAAGTTAGTAGAGATTCTGATTTACTTGAAGTTTGTTAATTGGTATCTTTTAAAGCACAATATTCACTATAGTATGCTTAAGATCTTTTCTAAAGTTTTATTTATATTAATTTTGGTTTCTAGTTTCTTTACTGTACATGATGTTGAAGCTAAGTCTAAAGTGAAGCTTAGTAAAAGGTACATACCTCCTGGTAATCCTGGTGGTGCAAACTTTAATGCAGATGAGGATTTTGCTGAGTCGTATAAATTATATGAAAAGCGTAGGGGGATTCTCAAGAAAAAAAAGTTACAAGATCTAGCTATAAATAAAGAAGATCTAATCAAAAAATTAAAAGAAAAAAAAATTGCTAGCCTTGATAACGAGCCAAACAACTTGGGAGCTTGCATAGTTGAAGATGGGGAGGATGCTATGATCAATCAGCATGGTATTAATCTTGCACGTTTAAAGGGTGCTGTATTTATAGATCAAGAGCCAGTTTCTCAGTATGAAAGTAAGCAGCATAAAAGTGAACAACAAAAAGGGAAAAAAGTTACTTCAACACGAGAAAAAAAAGTTTCCCCTATAAATGTTACTATAAAAGAAAGTCCATCAAGAAGAACGTGCTCTCATGATTCTATTACTGATCTAAATAGAACACCACAGCATAGTTTAAATGGTTCAAGTTCATTTGGCAGTGTAGTTGACACAGTAAAATAGTGTCACGATTAATAATATGCTAGATAGAGACCTGACATTGAGTGATGATGCATATGAGTCATCGCCGGTTTCCAGGCATAAAACTCATACTGTAAAAGTTGGACAAGTGAAGATAGGTGGAAATAATCCTATAGTTGTTCAATCCATGGCACTTGGTGCACATATAGATTCTGACAACATAAAAAGCAGTGCTCAGAAATATGCAAAAGAAGTAATAGAACTAGCGCATGCAGGTTCAGAATTGGTGCGAATTGCTTTGAACTCAGAGGAAGTAGCAAAAGCAATACCTTATATAGTAGAGGAAATAAATAAAGAAGGCTTTGATGGTAAGATATTAGTAGGCTGTGGACAATATGAGCTCTACAGGCTGATTCAGGATTATCCAGACAACATTAAAATTCTGGGTAAAATTAGGATAAATCCAGGTAATGTAGGCTTTGGTGATAAACGTGATGAGAAATTTGAAAAAATTATAGAGTATGCAATAACGCATGATCTTCCTGTCAGAATTGGAGTAAATTGGGGTAGTCTTGATAAGTACCTTTCACAAAAATTAATGGATGAAAACTCCTTGTCTAGTAATCCAAAAACTTCTGATGTTATATTACGTAAGGCGCTTGTAATGTCTGCTCTTGGTAGTGCAAAAAAAGCTGAAAAGATTGGTCTTAATGCAGAGAAAATAATCATTTCATGTAAAGTCAGTAAAGTGCAAGATTTAATTTTAGTTTATACGGCACTTGCAAAATCTTCCAATTATGCGCTGCATTTGGGTTTAACCGAAGCTGGTATGGGTAACAAAGGCGTAGTAAATACCACAGCAGGGCTTACTTATTTATTGCAAAATGGTATTGGAGACACTATCCGGGCTTCTTTAACTCAGCGCCCTGGTGAATCACGCACTAATGAGGTGGTAGTATGTCAGGAAATACTACAGTCTATAGGTTTACGTCACTTTAACCCTCAGGTGAGTTCATGTCCTGGTTGTGGACGCACAAGTAGCGATCGTTTTCGTATATTAACTGAGGAAGTAAATGGCTACATAAAAACTCATATGCCGATATGGAAGAAAAAGAATCCAGGTGTAGAGCATATGAGCATTTCTGTTATGGGATGCATAGTAAATGGTCCTGGAGAGAGCAAACATGCAAATCTTGGGATCAGCCTGCCTGGGTATGGAGAAAAACCTGTTTCAGCAGTCTACAAAGACGGCAAATATTTCAAAACTTTACAAGGTGATAATATTTTTGAAGAATTTAAGGAAATTATTAGTGATTATGTGGAGGAGCATTACACGTAACAGGTTCATGATTAATGTAAATCTAATGTTGAAAATAAGTTTTATAAGAGGGAGTTAAATTTTTCTAAAAACCAGCTAATGGAAAAATTTGCTTTTCTAGATTATCGGGAATTACTTGATTTTATATCATAGATATTATATAATAAACTATATACTTTAATTTCCTAAAGAAATGTTATGAGAAGAGACGAAGCTTTAAAAATATTAGGTTTTCAATCAAGCGATGCGCCCAGTGAACAAGAAATTAAATTAGCTTATAGAACATTAGCTTTGAAATATCATCCTGATAAACATTCAGGTGAAAGTGGTGTTGTGAAGAAACAAAATGAAGAAAAATTTAAGCAGTTAGGTACTGCATATGAATTTCTCACTAAGGAAAATATAGAAGGGGTGACAAATCTAACTGACGGAAATTTAAATGGAATTAATTCGCCTGAAGATTTGAGGTTTTACTTATATATAGCTCTATATAATCAGGATATAAAGTGTCTTGAAGAGCTTTTTTCCAAATTCAAAAGCAGTAAAGATGGAAGATTTGGTGATTACATCAATGAAGAACTTATTTGTATTTACTTTCCATTATCTATTGCTTTAATGCAAGCTAAAGATTCAAGAAATTATAGTATTTTGGAACTTCTTTTAGAAAATGGTGCTGATTCTAATATAAAGCTATTACATAATTAAGCTTCGTTATACTATTATATGGTTATCGATGACAGCAGAATTGTAGAGTTATTGTTAGAATATGGTGCTGATCCTAATATGTTAGATAGAAATGGTAGAAATCCATTATCTCCAGCGCTTTTTTGTAATGATGATAGTACTGTGGAAGTACTCTTGAAATATGGTTGTAATCCTAATATGCTAGATAGAGATGGTAAAAATCCATTATATAAAGCAATCTGTTATAAAAACGATAAACGGGAAAAAAATGTAGAGTTGCTTTTAAAGTATGGTGCAGATCCTAATCAGAAGGTTAATGGCTCCAGAGTTATAGAGTGTGCTCCATATTTCACTAATAATGGTGTAATGAATTTGATTAAAACGCTTACTCTGCCATACGGTAGCAATGATAAAGTTAAAGGGTTGATGGCTGAATACGGTGGAGTTGATAGACGTTATCTACGTGATCAAACGATACTGACTTGTTGTTGCTTAATCGTCGCTTCTGCTACTTTTTTTAGTATAGCTTCTCCTTTGCGCTATGTACCGACAGCAATATTTGCACTTGCTGCATGTTTTTTTATTAAAAATGCTGTACATGCTGCATTTTTTGCAAAAGAACCTTCTACTGAGTTTACCGAAGCTAGAGCTTGTCCAGGGATTAGTAAAAGGCTATAATATCTAAAGTTTTAGTACTGGGTAAAGATGAGAAAAAAGCATCCAGCAGACCTAAGTCAAAGGGAATGGACAAGAATAGAAAGCTACTTCAGAGTATCATACAGGAAAGTAAGAAAAAAATATACTATAGTTAAAAAAATGTGATGGGATACCAAGGAGAAAATTTAAAAATCATATAAAGGAAGAATATGGTATGGATATTGAGATTGTCAAAAGGCCTTCATGTAGGTTCTAAGTCAACAAAGATACACCGCCTTAGCTACTACCAATGAGGGGTTTAAAGTACAGCCAAGAAGGTGGGTTGTAGAAAGGACTTTTGCTTTAGGAATAGAAGACTATCGAAAGAATAAGATTTACTCAATGAAAATTTCATATATCTGGCTATGAGTAGAGTTATGTTAAGGAGAGAAATATGCTTGAATTCCCGGACAAGTTCTAATCATTAATGTTATAAACGTTCTTTTCTTTTTCTATTCTCTCTTGTTCTTCAATACAATACATAGCAAGCGGATTAGCTTTAAGTCTTTCGACTCCTATTTCTTCTCCCGTTCCATCGCAGTAACCATAAATGCCTAATTTTATTTTTTCCAACGCCTCCTTAATTTTTTCTTTTCTATCTTTTCGGCGCTTAATTAATTCTCCATTTTCACTATCTCTATCAGAATAAATACTACTATCTTCTAGATCTTGTTTCTCCAGTTCAGAGAGTATTGATTGTAACTTTAAGCTAAAGTATTCCAGTTGTTTTACGTTCATATATTCTTCATTTTCTGAAGGAACGTAATCTTCTGGTAACTTTATTTTTATTAATTTTTCCATAGCATTATCAATAAAATATATTAAAACTTATATAACTTGTAAACACAAAAAATTATACTACCCTCAAAGTAAACACTATAATTTATAATAAACATTTAAAATCCTGGTATGATTAGTTTGGTAAAAAAATTAGTAATAAATAATAATAATCTTACTTATATAGTATGTATTTTTATTATAATGTTAAGTTTATCTTCATATACACTTGAAAACAACAGTAAACAAGAAGTCATATTAACATTAACATGGATATGTGCTACATTTGTTTTGCAGATCTCTACAAATAATTTATTTACATCTGATTATCATGATGGAATATTAGAGCAAATCTTTGTACAGCCACTCTCTTCTAGGCTGATAGTTGCTTATAAAATCTTCGCTCACTGGTTGTTATTTGGGTTACCGATTTCAGTGATTTCTTTCATGTTCAGCTTTGCAATTCTAGGCAATAATATTGAACATTCAATAGCAGTTGGAGTGTCTTTATTATTTAATACGCTGATAATCATTAATATTTCAGCTACTGGAAATGCATTAATGATTGGTCGAAATAACTTAGCATCAGGAGTATCACAAATTCTTGTTTTGCCAATAATAATGCCAACTTTTATATATTTTAAATTGCTAACTCAATTTGAAAATTTATCCTTGAATATTTATACACTACTAATCACCATCTTAATTTTTGTCATTTTAATTGTTAACAGCATTATAACTACTCACATAGCGTTAAAATTTGCTGTGGAGCAGGATTGAAAAAACTTACTAGTTATTTACTTGTATCTGCTTAGTTAAGGGTGTTAACTTAAGTAGAGATGGAGACATTAGACTTCTTGCATGAATTACAGCGTGTGAAACCATTATTGGATTTCAGACTGGCTGGTTATGCAAGAAATCTAATATCTATCGAAGAGTCAGAAACTTTTATAACTTACCTTTAATCAACCTAACCCATGCGTGCCAATCTCTCTCGCCAAGATTGCTTTCGAAAGACAGAAGATCCTTTACAGCTTTTGAGCAAATTTCTTCACTTGGAATTGACAACTTCCTATTCATTGCTAGCGTCAAGCATTGAGTTTTACAAGCTTGTTCTAAGTGATACGTATAAAACATTGCTTCTTGTATAGTCTGACTACATATTATAGATCCATGATTGCGCATTAGCATGACAAAATTTTCTTTCAGATCAGCTATTAATTTCTTTCCTTCTGCATCATCAAGTGCAAGGGAATTATAATCATGGTAAGATACCTTATTATAAAAGTGCAGTGCCCACTGACTTATTGGAAGTAGTCCATCTTTTAGAGAAGAAACCGCTACAATGGAAGGTGTATGCAAATGAAAAATTGCTTGAATGTCTTTTCTTGCCTGATAAATAAAGCCATGGATTATATAACCAGTTTTATTATATTGATATTCTTTGCCTTCAATTATATTCCCATCAAACGATACTTTCATTAGTGAACTTTCATCTACTTCATCAAAACGTATACCAAACGGATAAACATAAAATGACTTTTTATCTTCAGAACGTACAGAGAGATGAGTATAAGTATGATCATCTAATTTAAGATAAGATAAAATCTGATAGGCGTTAACTAGGTCTCTTTTCAACTCACTATTTGTTAATAACATAGCTCTTGACTAAAATTTTCTAATGATTTATATGTGAAAAAAAGTTTATTACAAACTAAAAGGTGAACCTACGTTAAAATACTAAGCACTTTTACTTGCCTTAGGTGATTAGAGTTTACATTTCTAGATTACATAATATTTTAACTATAAAAACGACTTTTTATGTAATATTTCATATGTTTTAAAGCCTTATTTTTATGTTATTATAAATGTAGGTTTTAATATTAAAAATAATATGGTAAACATTGACATAAAAAAACAGCTAACAAAATTTTTCATATATATCACTGGTCTTCCAGGAAGTGGTAAACTTTCTACAGCAATAGTATTATCTAGTATGATAAATGCAGTAATTGTAAGTGGACTTGAATATAATCAAGCTTCCAAAGAAGCTCGAGATAGAATATATAACACTGCAAACGTTATGCTTCAGGCAATAGAAGCCTATCCTATTGACTCAAAAAATTATATATTTGTTGATGAATTAATGAAAAATAATGATTACAACATAAGAATATATAATTCAATAATAGAGCTTAGTAAAAAAATGAGCACAAAAATCCTCCCTATAGTACTTAGGTGTAATCCATTGGTATTACAAGAGCGTACTATATCAAAAAAGCAAAGAAAAAATAGGAAGGTTACTAATATAAATAGTATTAAATTTAGGGCGAAAGATTTATTTGTACCACAAAATGCTATAGAGGTAGAAAATTCAAATATGAGTATAAAAGAAGTAGCAGAGGAAATAGTAAGTCAGATGTACAAATTTGGCCAAATTGATAGTATTTACGCAATAGGCAACAATTTCATATACTGAGGCTCATTTAAGTATAGAGCTTCAACTCCATTTAATTTTTGTTTATTTTTCAGTCTATAACGGACTAATAGTCCTGTATGGCTAGAATCCAACTTTGGTAAACTGCAATCCATATATGTAACGCAGTCCGTTTCAGGCTGGAGTTCACTTACTACAGCAGGATTTGATAGCGGTAACAAATTGAAATCAAATAACTGCGTATAAAACCTTTGATCATCTTCGATTATAGCTTTAATATTTTTTTTGCTGTTTGCACAAAATAGCGATATTGCATATGCTTGAACTTCCAGCGCACTAACTCCGTATAACGGCTTATTTGTAGCAAGATTTATACCTTGTGCAGCTGATATACCAACTCTGATTCCAGTAAAACTTCCCGGTCCAACTACCACTGCTAAATGGTCTATTTTATCGTAGCTGTAATTATGCTTATCAAACAAAGTGTTCAGTATTTGAAAAAATGATTCTGCATGACTATTGTTTGCAGAATTGCGTTCCACAAAACAATTACCATCGTGATCAACTATTGCTATTGAACTACCAGCACCTACAGTATTAATTGCTAGAATGGACATCACTTAAGCTTATCATAGAGCTTTGTAAACATTATAGTAAAGGCACCGTTACCCATAACATTTGCTGAAGTTATTATTGGGTCAAACACTATATACAATGCTGTAATTAATGAAAGCATCTCTGGAGAGAATTTAAGATACTTCTCAAGAACAGGTAACATTACCATAATCCCTCCCGCTGGAACTGCAACAATAGCAAATTTAAATAACAGAAAGTAGAGAAGGAAAGTCACATAGTCTGTTGCAGACAATGCACCACCAAAAGTCATTATCATTGATAGTATTATAATAAAAAAGCAATCACCTACTAAATGAAAGCTAGCAGTTATTGGCACAACAGACGATGCTATATCAGGTTGCTTTACATTTTTTTTGCTTCCTTCAAGGCTAAGCGGCATGGCTACATTACTAGACATCGTGCTCATTGCAGCAATAAATGCTGGCACCATATTGCTTATACTGGTTATCCAGCTTGTGATCTTGAATGAATTAGCTGCTCCATACAAGAGGAAGATATAAAGGTAAGTTACAGACATGATAATAATAAAAATTATTGAGTAATCTCTAAATATTGTAGATAGAACCTGATCATGTTGCATTTTTAAAGCGAACCCAAGTATAAATACTGGAATAACTGGCGTCAAAAACGTTTTCAAAACAAACAAAATGAAATCTGACATTTTGTGCGAAAGTTCTTTGCTTTTTTTTGGCAGCAAAACAGATGCCATTAAGCTTGATGTAAATCCATAAGCAAGGGCATGAAAGTTAGAAAGCAGTGGTGGTAATTCAAATGACCACAAAGGGACAATTGTTTCTTCATACGTTATATCTTGTATTGAATAAGTGTTTTGTGTGATGAAATGCCCAACAGAATAAGCTATTAAACTTGAAGCTAGATTCGACAAGAAAATCGTTATAATAAGTAACAATATAAACTTTATAGCCGACTGCTTAAGATTGTTAACACTACTAAAGATTAATGCAAAAACAATAAAAGGCATTATAAATAGTAAGATCTCTTTTATACTAAGGCTTATTGAATACAAGAAGGTTTTCACTTCCATTGGAACTAGATGACCAAAAAATATGACTGAAGTGATAACAGCAAGTAAGGTTAGTAGTTGTAGCATATTCTGATATAGCGATATTCTATGGACATACATATGGTAAGTTAGTTGCTAAGTAAAGCAAAACTACCTAAAATATTTGCATTACCTTCTAGTACTTGAATGAGATTTCAAATTACAATGTTTCCACAAAGTATATAATTAACATCCACACCTTTGGTCAAGTTCCATTCACGCTTTATTACATTATATTCCATACCAGCCATGTTTTGCAGTGTTACATTGTTCTCTCTTAGATGATTTGCAATTTCTGATGGCTTGAGAAATTTATTCCAATTATGTGTGCCTTTTGGCAGCCAGTTTAATATGTACTCTGCGCCGACTATTGCAAGACAGAAGGATTTAATAGTTCTATTTATTGTCGATATAAAAATTAGCCCTTCTGGCTTCAACAGCTCTATTGCTTTTTTCATGAAAAACTCTAAATTATCGACATGTTCAACCACTTCCATCAACAAAACCACGTCATACTTCTTGTCATTGCTTAGCTCTTCAATGCTAGTGTGTGTGTATTCTATATTTAACCCTACTTTCTTCGCATGCGACTGTGCCACTTTTATGTTTTCCTCACATACATCTATTCCCGCAACGCTAATACCAATACGCGCCATTGACTCTGACAAAATGCCACCACCACACCCAACATCGAGCAATGATAGTTCTTTTAAATCGCATTTTTTTAATTCTTTTATTTTCTCAACAATGTATGATACTCTCACAGGATTCATCATGTGCAATGGCTTGAATTTGCCATTCTCATTCCACCATTCACCTGCTATTTTAGCGAATTTTGATATTTCATCTTCGTTATAAGTTTTTGTGGTTTTTTTCTTGCTAATATTGCTAAGTTTATCAAGGCGTTCTTTATGTCTACTTTCTTTTGAAAATTCTGTTTCGAGGAATTGTTTGACTATGTCTTTTGCTAATCCACTCGCAGTAAACCCTGCACCAAGACAAAGTATATTCGCGTTGCCATGCTCGCGAGCTAATTTTGCGATCTCAACACTATTACATAAAGCAGCGTAGATTCCTTCAAAACGATTTGCCACAGTACTCATGCCCAAACCTGTACCGCAGATTAATATCCCATAATTTGCTTTTTTATTTGTTATATCTTCTACAACTTCAACAGCATAGTCAGGGTAGTCTACACTCTTTTGCTCGGCAGTGCAGCCACGGTCTGTCACTGTATAACCTAAAGTTTCCAAGTAAGGCTTTATTTCTGATTTTAATTCATAACCGGCATGGTCCGAGGCAATCGATATTACATCTGACATATGAGAAATCGTAACTCAAGGATATTTATATGGGTAATTTATTTTGAGCTTTTTGTCAAGCTCTCCTGATCTTTCTGAATAAATTTCGAGTCAGATATGCATAAATTCTATATAATTTTTATCCTACCACTACTAATTCGGTAAAATGGATCATATAGATATTATAAAGTCAAAATTATTGTTGTCCGACATAGTAGGAAAAAAAGTCAGGCTAATAAAAAGAGGAGATAGTTTTGTTGGACTCTGCCCATTTCATAACGAAAAAACTCCATCTTTTTCGGTCAGCAATATTAAGGGCTTATATTACTGTTTCGGCTGCTCAGCTCATGGTGATGCGTTTGAATTTATTTCACAAACTGAGGGCTTAAGTTTTAAGGAAGCGTTGGAAAAATTTGCATCTGTTGCAGGTGTTGAGTTACCCAAAAACCTCAGCGTTGCTAAAGAGAACAACAAACTGTTTTCAGCACTGAATTTAGCTGCAAATTGGTTTGCACAAAAAAATCAGGGCGTTGCAGATTATTTAAAGCAGCGCAAGATTTCACTCAAAATCATAGATAAATTTAGAATAGGTTATGCACCAAGCTCTGGTTTGAAAGAGTATTTAAACTCTTCAGGTATTGAAGACAAAATTTTAATTGATATTGGATTAGTAAACAAAAATTTTCATGATTATTTTTATGACCGGCTGATATTTCCTATATACAACATTACAGGAAAAGTTATTGGCTTTGGTGGACGTGCGCTTAGTCCTGATCAACAACCAAAATATTTAAATAGCCCAGAGAGTCAGCTCTTTAAGAAAAGAGAAAATTTATATGGATTAAACTTTGCTTTGAGTGAAATACGCAAAAAACAGCATCTATTTGTTGTTGAAGGATATATGGATGTAATAGCACTACATCAAGCGGGAATTAGCAATACAGTTGCTCCGCTTGGTACCGCAATTTCTGCAGAGCAGATAAAAAATCTTTGGAAATTTGCTAAAGAAATTTCTATCTGTATGGATGGCGATAGTGCTGGACGTCATGCTGCTATTCGAATTGCAGAACTTGTTCTGCCGATACTGGAGCCTGGATACACATTGGAGTTCGTGACTTTGCCAAGCAACAAGGACCCATACGATATATGCAATGAGCTAGAATATAAGACGGAAGATGTACTATCTGCTTTTAATCGCTCAACAGAACTGCACTCTGAATATTTATGGCATCACATAATCGATAGCAATTTGCAAAATTATGAAAAATTTGCCCCGGAAAAATATTCAATTCTTGAATACAAGTTCATGGAATATGTAAATGCTATCAGTAATAGCAGTATTAGAAGGTATTATAGAGATTATTTTTACAATAAAGCTAATGAACTGAGAAGTAGCTTTAAAAAGCAAATTTTTAAAAATAGACCTAGAGAAACAAAAGAGGAGTATCTCTACAACAAATCTCCAAAATTAATTGAAGCAGAGCAAAATCAAGCTATAATTCTGCGCATAGTAATAGAGTTTTCTGAATTTTTAAATCATCCTATATTTTTCGAGCAATTTTCCCATTTTGAGTTTACTCATATGGAGATGAAAAAATTACAACAGTGCATAATTAATATGGTAACTAGCGAGAGCAACTTTAATAAAGAAATTCTGTTACAGGAGTCTAGTATTATAAAGTTTATACTTGAAAAAACCAATGTACTGAGTAGTCAATTAAACGAGAAGAGATCGGCAGAAAATGTCTGGAATAACATAGTATTACGGAAAGAATTAAATGTATTACAAGAAGAAAAAATTAAAGCAAGGCTGGGCGGTAATTTTGACTTAGAGGAAAGGCTGATAGAACAAATAAAGCAAATAGAGGATAGTATACAAGAAATGCAAATGGAATTTATTCAAAAGTAGATGGCTTAAGATGTTCAAAATTATTAGAAAAACACTGTATTAGTAGTTGCTTAAAATAGCTTATTCTAGTATATTTTCAATTTATTTAATTACGACAAGTGTTTGCATTTCTTCCTCTCATTATTTTTTTAGCCTTATATCTTGGTAGTGGTATTTATTTTTCTTTTTTTGGGTTTGACAATCCTCTTCATCAAATTTCACCGTTAGTTTGCTTATTACCAGCATTATTTTTTGCTGTCCTATTCAATAAAAACAAAATTCAGCATAGCGTTGATACTCTTATAAAAGGTATGGGTAATAAAACTACTCTTACCGTGTGTTTGATTTTTCTCCTTGCTGGGGCATTTTCTACTGTTACTCAATCGCTTGGTAGTATAAATGTGATTGCTAGCTTAACTATTTGCTTTCTTCCAGCACAATTATTACTTCCTGGAATGTTTTTAATTTCTGCGTTTATTGCAAGTGCAATAGGCACATCAATCGGAGTTATTGCACTTATAACACCAATAGCTGTGAATCTAGCACAAAATGGAGCTTTTGATTGTGCAGTGGGCGTTGGAGCTGTGATAGGTGGGTCTATGTTTGGCAGCAACCTTTCAATGATATCTGACACTACTATTGCTGCTACTTCTTCACAAGGAGCTTCAGTAAAGGATAAACTAAAACTAACCCTAAAGACAGGATCTGTTACAGGTTTTATAATACTTACTTATCTAGTAATGATTTCAAATAGCACAGAAGTTGTTTCTCTCTCAAGTCTGAATTATTTATCCATAGTCAAAATTATCCCTTATATATCTTTAATAATTATGGGTTTATTTGAAATAAACACACTGGTAACATTAGCTGTTAATATGGTTGTTGCTGGAATATTAGGAATAGCTTTTTTTGATTATTCTATTATTGATTATTCTCATGACATATGTAGGGGTTTTAATAAGATGAATGAAGTAATGATATTTATTCTTTTCAGTAGTGGATTAAGCCACTTAATGTACGAATACAGTCAGAAAAAGATAGATAAATTCACCGATGAGGTGAATCTTACAAGAAGTCAAGCTGAACTTATGATTGCAGGAATATCATCTATGTTTACTATTTTGGTTTCCAGCAATATTGTTGCTATTTTATTAACTAGTAATATTGCAAAAAGACTTGCACAAAGATATAACATTGCACCACACCGTAGTGCATATTTATTAGAGATATTTACTGCGATCACAAAAAGTGTCTTACCTTATGGTTCTCAAATATTGCTAGCAAGCAGCATTGCCTCTCTTTCACCTATTGCTGTACTAACAAAAGTATATTATTGTTTTGTTTTTGCAGCAGTTGCAATAAGTGAAATAGTTATTAATGGCAGACGTCGTGCGGTTTTAGCTTCTCAATTACCACAAATATAACACAACTCTTTCTGTAGCTTTGTGTAAGTTATGCTAACTGATTATGCTGTAAAGTTGAGTCACATTCATATACAAATTAGTCTGTTGTTGGAATAATTCTAAACCTTCATTTTCACAACCTATTTTTCTACAAATTTTCACTCAATTTGTTAATAAATTGACAATTATTACAATATTTGCTAAAATGTTTATATAGCACCAGTTCTTTCATAAAGACGTAGTATTGCTAATGTTATAAAAAATGTATCAAAATAGTGGAGAAACAAATGCCTGATTATTATGAAATATTAGGAGTAAAAAGAGATGCTACTTCAGATGAGATAAAAAAAGCATATCGAAAATTGGCACTTGAATTTCATCCAGATAAATTGATTGACGAAGGGAGAGAGTTAGATGAGCTAAAAGCAAAAAAGAAGGAAGGAAAGCTACTATTACAGTCGGAAGAAGATCAACAAGATCAACTTGAAGAGAAATTAACAAAATTCAAGGAAATATCAGTAGCATACGAAATTTTATCTGACCAAATAAACAAAGCTCGGTACGATAGGGGAGAGGATTTTAGTCAACAAACTTGTAAGAGAGAGTCGTCATGGGAAAAAAATGAGAAAGTTTTATGAAGAAGTAGATAAATTAAGAAAAGAAATGCATAAGGTAAAAAAAGATACACTTAAATCCGATGCACGAACGAATCAAATGAAAAGTTTTGACAAAATATATGATATATTTTCTCAGAAATATCAAGAATTAAACGAAGAGCAAGCAGAAAAACTACACAAGAGCATTGAACAAAAAAGCGAGATAGGCAAAGCTAAAGAGACTGAAGAATTAACCGAAGGATTCAAAGAGTTTACAAAAGTAGAACCCGAATGTGAATATATATACACTATTCTGAACTTGTTGGAAAAGATCAAGTCAGGTGAATTTGAAGAGTGCTCTTCTATAATAAGGGAAGTTACAATTGCTGCTGATGACATTACATCTCTAGTGCAAATTGCTATTGCGTACGATCATATAGAAATTTTCGAGCTCTTTGAAGGAAGGATAGAAATATCACCAAATGACATCTTAAGCTATGCTTATGAATACCAATCTGAAAAGTTTTTGGATTATTTTTTTAATAAGTACTTAGATAGATTAGATATCAACTATACAGATAAAGAAGGAAATACAGCTTTACATCATACATTAAAATGGTTGTGTTTAGATGAATCGAAATACCAAGGTTTTGTTGAGTCACTTCTTAGTAAAGGTGCAGGGCTTGATGTTAAAAATAAAAAAGATAAAACTCCGTTTGATCTCTTACTTAACTATGTTCAAGAATATCTTATAACTAAAAGAATAGAAAGATTAAATTATGTTGTGGAGTTGCTTAGTTGTTGTGAAGCCAATGAGCTGAAGAAGCTAGAAGGTACTTCTGCGTTAAATGAGCTGGTAGAACTTGCTGCCCAGTATCGTTGCGAAGGGATTTTTACTTTGTTGGTCAAAAATAACATACAGATTTCAAATCTAAGTGATGAAGACGGTAATACAGCTTTACATTATGCCTTAAAAAAGGTTAGTTATGACCATTATGAATACGAAAGTTTTGCTAGATTTCTTCTGAGTAAAGGTGCAAGGCTTGATGTTAAAAATAAAAAAGATAAAACTCCGTTTGATCTCTTGGTTGGCTATGTCAGAGAGTATTTTGGGGATTGGCTTGATTGTAAGAGGAATGATGATAATGGAATTTTTAATTCTCTCCTTGATTCTTTGTGTAATCCACTACAAAGGTTAGATTTAGTTGTGAGGTTACTTGGTAGAGATAAAGTTATACCGGAAGGTTTAAATGGTACTCCTGCGTTAAATAGACTAGTAGATACTATTGTTGAATGTAATCATAAAGAAGCTCTAGATCTCCTAGTCGAAAATAACATAAAAATTTCAAGTATTACTTTACAAAATATCGTTACAAGCGATTGCAATGAAAAGATTTTTGGTTGCTTTTTACATAAAAATAAAATTGACTATCAAGATGAAGGTGGGGATACAGCTCTACATCATGCTTTAAGAAACTTGAACTCCGATAAGTCAATGCTTTGCAAAGTTGAATCACTTGTGAGTTCAGGTGCAAGATTTGATGTTAAGAATGACAAAGGTGAAGCTCAGTTTGATCTTTTGATTGAATATGTTGAGGAGGGGTTTTATGGTCAAACGTCAAGGTTAAGTTATGCTTGGAAGTTGCTTAACAAATGTGAAAATATAAGAGAGCTAAAATATAAAGATGGTACTCCTGCATTAGATAAACTAAATGAGCTTCGTATTAAGTGTCGTAATACTTCTATAATAGTTGCTTCTACGTTAGCAGTAGTAGGAGTTGCTTTAGGAGTAGCTATTGCAGCCTACTCAGGAATGTTAGCGGTAGGGATAGGAGTTGGAGTTTGTTGTCTCGTTGTTGCTGCAATCACATATCATTATAGTAGTCCCGCAAATTTACTTAAAGATAGCAATGCTGAAGTTGTAGTTGATCAAATGCTAGCGGTAAAATTATAACTTAAGATCAGAAGAAATGGCAGATCAAGTTCAATAATGCTAATTTAATAATATATTTACTAAAATCTCAAGCTAAGAAAATTCCATGCTTGCAATTATGTGAGATGCTGGTGGTATCTGTCTTACTTTCCTAATAGGAATGCAGATTACAAGAGATAGGCTATGGAATTGCAAAGAGTTTGCAAATAATAGTTATTATTTGTAGAATATAGAGAAGTTAGTAGAGATTTTAATAGTATGCCATCCGTTACTTTTATTTTACCTGATGGAAGTAAGAAAAGCTATGAAGCTGCAGAGGGAGAAACTCTGCTTAATTTAGCTCACAGAAGTGATCCAGATCTGCTTGAAGGTGCATGTGAAGGCTCTCTTGCTTGTTCTACATGCCATGTGATTGTTGATTCAAAATTTTATGATGTTGTAGAAACACATAACCCTATATCTGATGAGGAAAATGATATGCTGGACCTAGCTTTCGGTTTAACAGAGACATCGAGGCTTGGATGCCAAATAAAAATCACAAAAGATATTGACGGTTTGTGCGTAACCGTGCCCAGAGGTACAAGAAATATATCATTAGATAAATAAGAGGATAATGCGTAAAATTTTTATCTATATTCTCATCTCCTTACCTTTGTTTATTCCTCTAGCGTATAGTGGTTTTTGGTATTTTTCTGCATGTAAGGTAAAAAATCTTTTAACTGATTACGTTAATGACGAAAAAGTTGATATTTCACATGATTTTAGCGGATTTCCTTTTAACCTAATTTTTCGTGTAACGGATCCAAAATTCTCTAATGAGCAATTAACTGCTTCATCTGAAGCTTTAGTGATAAAAAACAGATTATTTGATAAATCAGTATATATTTACATACCAAGCAATAAAATTAGCATTGCTGTCCGTAGTGATGAGAAAAAGAATATAAAGTGTCACACACACGTGAGTAGCCACTTTGTTGTTAAGCTAAATGATTTACCATCTTCATTAAAATTTAACAGAAATAGCACTGTAATAGACTATATAGATACATTTCGTTACGAAGATTATGGATTAAAATGTGATGTTTTAGAAAATCAGCAAAGTGTTATAACTGAAGTGAGTGATAAAAGTAATTATATTCAATTTCACCTCGATAAAGAACTAAACGAAAATACTAAACTAGAATTTGATTTTTATACTTATCGTTATAAACATACTGCACATCCTGAAAATTACCTTAGTGTTGACGCTAAATTAGATTATGAATTTGTAAACCATATTTCAGTTTCTAAGATTAATTTCAACATAGAAAAATTTTTGATTGAGAGTAATAACTTTTCTATTGCTGCGAATGGTGGAGTAAGTAATTACAATTTAGTTACATCTTCATTTGAAGATAAAATCAATGTGGCCATATCAAATTATAAAGAATTAATTTCGTTTATGACTAATGATTCAAAGGCTGCAGATAAATTGGAAAAATCAATATCTTCCTTATCAGAAAAAATCACTGATAACGACATTCAATTTTCAATAAAGTACGACAATAATGTAGGTTCAGGCTTTATTGGAAAATTATCCACTACTGATTTTATCACTCAATTTACCGAGAATGAGAATAGTAATTAGCTTACTTTTTACATTGATATTCCATTTAAGTATAAATGCTTTTACTTTGGATGATAAACTAAGAGACGAAAGCATGGAAGAGCGAGCAAGTAGCTTATTTGCAGTAATAAAGTGTCCAGTATGCTCTGGTGAATTATTATCCGAATCTGAGTCTCAAGTTGCATATGGTATGCGTAAGACAATTCGCAAGAAGATCAGTGATGGATATACTAACGAGCAAATAGTTTCAGAGTTAAAAAATTCTTATGGAGATTCAATTATCATTGTACCACCTGTAAAATCTAGTACCTACATTTTATGGTTTATTCCTTTTATAATTCTTCTTATTGGATGTTTTCTAATACGAAAATCAGTTCAGAAAATAGATAAAGTAGTAAAAAGATAACTATAGAGTAAAAGTGAGTTTACAACAAATGCAAGTAGCTACTATACGAACATTTGAGTTTAGATCAAAGATTGTAAGGTTAAATCTTCCATCCAAATAACCACGCACTCTACCTGCTTATCTGGGTAGACTTCTTGCACTAAGGTTTTATAGATCAACATTTGCTTTTTTATTTCATTTGATGAGGAAATAGAAACGTTATGGTATGATTTATAGTCAATTATGATTGCTTTGTCTTCTGTTATGCACAGTCTGTCTAGCCGCACTAATACTGGTTTTCCGTCAATTGTTCCACTAAGTGGAATTTCTGATTTGCCCTCCAAGTCGAACAGGTAATCATATTTCTCGTTAAAGGCTAATATTTTGCTGTAAATTTCATCCTTATCTTCACTAGTGTTTATGCTATCAAGATATTTACTAACCCAATTTTTTCTCCTGTCTTTCTCTATCTTGGGCATATATTGCAATATACTGTGAATTATTAAGCCTCTTGCATAGCTGTCTGTCGTCCCAATGCTCCTTTTTGTCATTCCAGCATTCTCATCTGTCATCCCAGTGCTTGACACTGTCTTTTTTTCTCCAGGTTCCAGCGTCACGTGCTGCAATGACATTGATAGGTTTGGCAGAGGTGAAATTACCGGAACATTAAAATAATCACGTTTTTTATAAATAGAAGGGTAGTTTGCATTCATGCATAGCACTTCAACTTTTTCTTTAAATATCGGCTGTAAGTATAGTTTTTTCTTCTCATATAATCCTCCATATTGAATAACTAGATCATACCAAGAGCCCTTTTGCACTGGCTCTTTGCCTAAAATATATAACTCATCTTCAGCACGCGTGAGTGCCACGTATAGCAAACGCAAATATTCGTTATAATCCTCTAATTTTTTCTCTCTTTTTACTTGATTACAATAAGCATTATTATTTTTGCCACACCAAAATGGTGCTTCCGTTGCATCAAATACAATACTTTCGCTGTTTCTTGGCACTGTATTTGTGTCAACTAAAAACACTATTGGAGCTTGTAGACCTTTTGACTTATGAATTGTCATTATTCGTACAGCATTGCGTTCTGATTGCATATCGTTTTTAATCTCAGGATTATTTTCTTTTATCCACTGAACGAATGCTTGAAGAGATGGGTGCTCAAATTGCAATACGAGGTTCATAAATTCGTCTAGGACCTCGAAGCACTCAAGACCTAGCCTTGCAGCAAATTTTTTCTTACCTTTGCGCAATATATGTGTGAATAATGTAATAGGGGATTCTGTTTGAGATAAATTAATCAGATAGTTTAATTCATTATAGATAACCTCATGATAATCTCGGATTTTTTCCCATAATGACTGTTCTTTACGATCATATGCAATATTAAATAAATCGTCCTCAGTGAAGTTAAATAGCGGTGATTTTAAAACATTTGCAAAAGCCAGATCATTTGCCTGGAGGAGCAAAAATTCAGCCAAAGCTATTAAGTCCTGCACAGCTATGTAATCCATAATTCTAAAATAGTCTCGGCCTATAACTGGTACATTTACTTTTTTTAGTTCGCTAATTATGTAGTCAACTAGCGCATTTCGCTGCCGTACCAGAATCATAATGTCCCTTGGTTCTATGTGGCGATCTTTAGCGACTAAAATCCGACCTTCGTTTAACCAATTGTAAACTCTATGGGCTATTGCCTGAGCAAGTAATCGATCCGTTACTACATAATCTTTCCTCTGTGTTAAATGAATTTGTAAGGCTTGCTGCTCTTCCTCTTTATAACTTGGCAATAACGGCCAAATTTCAATGTATCCTTGATCATTTTCTCTATGTGGAATATGTTTTATCTCGTTATCATCAAAAGATATTTCTTCACGAAAATTGTTGAATATTTTGTCTACAAGAATCAAAATTTCTGGAGTTGAGCGAAATGACTTTTCAAGTTGACATGATATCCAATCTCTACCACCAGTTTTTGTGTGAAAATACTGCTGCATGTAATTAAATAGATGGGGATTTGCTCCTTGAAATCTGTAAATGGATTGTTTTACATCGCCAACAACGAATAAAGTTCTCTTTTCGTCACCACCGGTGAAAAATTCATTGCAGAGGTTTGTTATAATTTTCCATTGACTGATACTATTGTCTTGCGCCTCATCAACAAGAATGTGGTCTATTTTTTGGTCTAGATTAAACAATATCCAATCTTTATTGCCTGGATTGCTAAGGAGATTTGTTGCTAAATTGATGATATCATCATAATCAAGCAGTGCATTCTTTGATTTTTCATTATTATATAGATCAACATATACTTTAAATATACTAAGTAAGCTGATGGTTCTTTCGAATATTTGATAAGAGTTCATGTTTCTCATATAAGTAAATACTGCATTTTGAATGCTTTCTATCATTTGCTCTACGTCTTCAAATTTTTCCAAAGTACCCTTTGTTATAATGGATGATATGCTCTTTTTTTCGTACGATTCTGATTTGAGAAATACTTTAGCTAAGTTCTCTATCTTGTTGTTATTCAACTTTATTCCGGTGTCAAGCGCTGGGATGACAACATTTGGTACGGACGATTTTGTGCTATTACACCAATCATAAAGTATCGCACTGTAACTTTGATCTCTTTTGCTTCCCTTACTTAATATTTTAGCTAATCTTTTTATCTGCTCAATCGTTTCACTCTGTAAATCGTGAATCTTATCTGGGGCGCTTAGTTTATCTTTTATATATCCTAAATTATTTTCTAGAGCTGATCTTTTTATACATAAGGTATAGAGCAAATCACGCAGCTTGTTTTCATCAATTTCAGCTGCAATGATATTGATATCGTCCTGCACAGTTTCGTTATGAAGCGTTTTTTCAAATACGATGGAATGCAATTCTTTACATTCGCTTAACGTACAATTTGGAGCGATATCAGCTTCTGTAGGAAAGCTGGAGATTAATTTGTAACAAAAGGCGTGTATAGTTTGAATAGTAAGACCAAGATTTTCCAGTTCAGAAAAAAGCCTTCTTGCTCTTGTTAAATAATCTTTATTTTCTCTGGTCACGCACTGGGCTAATTGTTCTAAATCTGCAAATAATATACCCTCTGGACATATTGCCCACTTACTAAACGTACTATAAATCCGATCCTCCATTTCATTTGCTGCAGCGTTAGTAAATGTTAAGCAGAGAATATTTCTCTTATTTTCTAACAGAAGTCTTAATACTCTGTCTATTAAGATCTTTGTTTTACCTGTACCAGCGGATGCACTTACCCATACAGAGAAGTTAGGATTTATGGCATTTGATCTCATTAGGAGTGTATAAAGTTTGACTGAAGTGGCATTTTAAGTATAGTAAATAAGATAGTGTTAGTGAAGATATACAGATGGAAAGTTTTTGTGTAAAGGCTCCTGCAAAGATCAATCTTTTTTTACATATTATAAATAGAGAAGAAAGAGGGTATCATTTAATTGAAAGTTTGGTTGTCTTTGCTAAACTTTCTAATTTTTTAGAGATAAAAGTAGGAGAAAAAAACTTTAGATATGATAACTCTACAGTTGAATTTGTAAATTCTGAGTTTAAAATAAATTATCGATATAATACTATAACGAAAGCGTTGAATCTACTGCTGAGGTATGCTCCTATACACACTAAAGTCACTGTGAAGGTTATAAAAAATGTACCAATTGCTGCGGGATTTGGTAGTGGGTCTTCAGATGCTGGAGTTGTGATACGCACGCTAGGAGAGCTGTGGGATATTGATAGGCAAATTTTAAATGATATAGCTTTAAGCGTTGGTGCTGATGTGCCTGCAAGTGTAGATAGTAAGCCAGTTTTTGTTAGAGGTGTTGGTGAGAAATTATGTCCCATTAAACAATGCTCTTTACCCATAAGTCTGGTACTTGTGAAACCAAAAAAAAAGTTTTTGAATACATCAGAAGTATTTTCCAAGTATAAAGAGGATTTCTCTAATCCAATTAAGTGGAGTGATAACACTGAGGAGAATTTGTTAGAGCTTCTTAAAGAGACAAAAAATGACCTTCAAGAAGCAGCAATAGGTTTTGTACCTGAAATTCAGAATGTAATATCAACACTAGAGTCACAAGAAGGCTCTATGGTTTCTCGCATGTCAGGCAGCGGTGTAGCGTGCTTTGGAATGTTTGATAGTGAAGAAAGTGCAAAAGCTGCAGCGGCAAATATCAAAAAGGAATATCCAGAATGGTGGGTGTGCGACACGCAATTAATAGTTTGATTTATGCCCTTAATTTCCAAGAAGAAAAATCTTATAGATGGTTATAGGGAAGGAAGGTTTTGGATAAATAATCAAGAATATCATGGCTCAATTATAATTTTTCCTAAAAAGGTGATTAAATTGAAAGAAAGTGATATAAATATCAAGGAACATTTTAAATCTTTTTTAACAGAGGAAATAGAAATTTTGATAATAGGTACTGGTAAAACACGCAATATACCAAGTTCTTCAGTGAAGTCCTATCTTATGGAACAAAAAGGTTTAAATTTTGAATTTATGACGACTAGTGCAGCATGCAGAACCCATAATGTTTTAATATCTGAAGATAGGTTTGTTGTCAGTTATCTGATAGCATGTTAGAGATATTTACACAGAGTTTTTTTATAAACAGTTTAATTGCGGTAATTATGATTAGCCTAGTAACCGGAGCTCTAGGGTCATTTATGATATGGCAAAGGTTATCGTATTTGGGTGATAGTTTATCCCATTCTTCATTGCTTGGTATTGCACTTGCTTTGATCTTTAATATCAGCCCATCGGTAAGTATAATGCTCATTGCAATTATGTTTGCTATACTACTCTCTCTTAATTTTAATAAATTATACTCTGCTGATACGATATTGAACATAGTTACCAATGTAGTTTTATCATCGAGTTTAATACTTATGTCTTTTCTTCCATCAGGTAATAATAGTATTATTAGCTCACTTTTTGGTGATATATTAATGATCGACCGAAATGATATAATATCAATTTTTCTAACCTCCGTAATAGTTACTTTGATATTAATATTTAGATGGCGCTATTGGCTGATGATTTCGATTAATCAAGATTTGGCAACAGTTGAGAAAGTAAATGTTAATTTTGTTAGGCTAGAATTTTTGATTATACTTGCTATCTTTATTGCAATTTCTGCTCAATTAATAGGAATATTACTTATTGCTGCATTTTTGTTAATACCTGCTGCATCAGCAAGACTCATTTCAAAAACTCCGATGCAAATGATTATTGTTGCAACAGTTTTTTCTGTGATTTCTGGAGTATCAGGTTTGATATTATCTGCAAGTTTTGACTTATTAACTGGACCTGCAATTATACTTATTGCAGCTGTGTATTTAATCATTGCTTATTTTATAAGATTGGTGTTAAGTAGATCGACTTAATTTTAGTCTCGGAAGTTCATAATTCATTAACAAATGAGTGTAACTATCTGAGCGTAAAGTAGTTTTTGCTACGTTATTTTTATGTGCTAATTGTTAGTTTGTGGAGTGAAAGATATGGCCGAAGCATTTTTTTCTAGATATATAGGACAGCCTATAAAAAATTTTTATAATTATGTTACGGGAAAGAAAGAAGTGTCTGATGATATGCAGAATACAGCAAATCAAGAAAGCTCAGAATTGTTGGAAACTGATGTGCAATCAAATGATGTACCACCAAGTAGTGATAATATAATATAGATGGCATGAGAATCACGCCATCTAAAGTTAAAAAATTCCTTGAGAAACCCGATACTTTAAGTGGTGTATTAATTCATGGGAGTGACAATAGTAAAGTCGATATTTTTGTACAGGAAATAATTGCCAACTTGAATGAGTATTCAGTTCAGGTGATGGATTTTGCAGTAGTAAATAAGTCGCCTGGCTTGTTATTTTCCGAGTTGGCAAACATTTCGATGTTTACTAAAAAAAGGTTAGTTAAGCTGATAAATGTCAGTGGAAGTATATCTAAAGAGTTAAGAAACATATTGGATCATAATATAGGCGATCATTATATAGTGATGATAGCAAACGATCTTTCATATAGCTCTGCAACTAAAAGTTATATGGAAAGCTCAAAAATTTTCGGTGTAATTGCCTGCTATAAGGACAGCAGTAGCAATCTTTGTGATATTATATCAAATTACTTGAAGCAAAATGATATAGAGTACACAAGTGAGATAATCTACCACTTGCAGTCTTATTTTAATCATAGCAAACTGCCTATATATTCAGAGCTTGAAAAATTAGTTTTATATCTAGGAAAAAGAAAAGATCTTAAACTTGCTGATATAGATCTATGCTTTTCAACCTCCGGCAATGATTATGTTACACTTGATAATCTGTGCTCTGCAATAGTGAGTAAAGACATGGGACAATTCATCAAAATTTCCGATGTATTGATATTACAAGAGAATTTTTCACCGATAGCGTTAATCCGTATTATATCAAATTATTTTCTACGACTAGAAAGCGTTTTGCTGTTAATACAAGGTGGAATGAATGAACAAGCTGCAATTGACCAGCTGAGTCCTCCATTGTTCTTCAAGCAATTGCAGAGTTTTAAATCTCATCTAAAAAGTTTGCAGCTTTCAGAGCTTAAGAAGATCTTAGAAAATTTGATGAGCTTGGAAGTGACCTGTAAAAGAACTGACTTGGACCATAAAATGATCTTTCAGCATGAGATTAACTATTGGTGTCATTCAAATACATCCAGTGCATTTAAACCTTTTGTATGATTTTCTTCTAACCTTGCAACAATGTTCTCTCTACCGATAAAAATTAATAATTTAGCGAGTTCTGGACCTGTTTCTGTTCCTGTTAAAGCGAGGCGCAGCTGCATAAATAGATCTTTTGCCTTTATGTCAACTGTCTGTCGAATATTTTTAACCCACTCTGATAATGTGTTTTCATTACAATCACCTTTAGGCAATGAACTTAGCGCTATTTTTATAAACTCTTTATTAAGAACCACAGGCTCTATACCAAATTTGCATATTTTCCACCATTTGGCTACCTCAGAAAACTTTTCTATATTACTCCTTATAAAATACCAAAACTCTGAACCAATTTGACTTAAACTATCTTGCACCATTTCAAATGGCATTTGTTGCAGTACTTTGCTATTTAGCTTATACATTTCACTCAAGCTGAATTGTAAAGGTGCTGAGCTAAATTTTTTAATATCAAATGAGTCAATTAAAGGCTGCATATTAATATGAGCTTCTATCGGATCAGATGTTCCAAGTTTTGCTAAATAGCTAGTTAGCGCCATTGGTTCAATCTCATCTTCTCTTATGGACTTAATATCCAGCCCGCCTTTCCGTTTCGATATTTTGCTATCATCAAAGTGTAGTAGGGGAAGGTGGGCAAAGATAGGAATTTTCGCTTTTAATGCTTGAATCATTTGAATCTGAACTGCGGTATTAGTTACATGATCTTCCCCACGTACAACATGGGTTACATTAAAGTCAATGTCGTCAATAACAGAAGGTAGCATGTACGTATAAATTCCATCTTCTCTTTTTACTACAGGATCGCTGATATGAATTGTTGCAATATTTATTTCGCCTTTAACTTCATCATTCCATTTTACAGTTTTATTTCTATCCAATTTAAATCTGAAATGTGGTTTTCGTCCTTCTTGCTCATAACGAATTTTCTCTTGCTCAGTTAAAAGCAACGCACCTTTATTGTAAATAGGGGGAAGACCTTGTTTTAATTGCAATTTTCGTTTAGTGTCTAATTCTTCTCTTGTTTCATAACATGCATAAATATGACCTTCTTTCATTAACTGTAAGAACACCTCGTTATAGCGCTCAAAACGCTCTGATTGCTTAAAACTTGAATTCCAATTTATGCCAATCCATTTTAGGTCTTCTATGATATTATCTACATATTTGATATCTGAACGCTCAAGATCAGTATCATCAAAACGTAGTAAAAATTTTCCATTTTGATTACGTGTGTACATCCAACAAATGAGTGCAGTGCGTATGTTTCCTACATGTAGGTAGCCAGTTGGGCTTGGAGCGAATCTTGTTAGCATTTAAATGATTACTTTAGTTTATTTTAATTTTATATAAATGTACTGCTAAAGCAAGATTCTTCTTTGTCTTGGTGTTAGTTGCTACAAAGTACAGCGAACATGAAAACTTTTTGTTAGAGTTCCATGATCTGCCTAAAATACTCTGAAAGCACGGCTTTAGTTATTTACTCTAAATATATTATACGTATACTTGTTATTAAATTAAATTTGAAATGATAAGAAATGAGTGAATTTAAATCGATCCGCAATATTGCAATAATTGCACACGTTGACCACGGAAAAACTACTTTACTTGATAACATGTTAAAACAAAGTGGCACGTTTCGTGAGAATCAAGAAGTTCAAGAACGAGTGATGGATAGTGGTGATCAAGAACGTGAACGTGGGATTACAATACTTGCAAAATGTACGTCAATAATGTGGGGTGATGAGAAAATCAATATCATTGATACACCAGGACATGCGGATTTTGGTGGAGAGGTGGAAAGGGTGCTCTGCATGGCAGATGGTGTATTACTACTGGTTGATGCTGCAGAAGGTCCAATGCCACAGACTAAGTTTGTGTTGTCAAAAGCACTAAAGGCAAATTTAAAACCGATTGTGATAATCAATAAGGTTGATCGACCAGACAGCAGAATTGATGAAGTACTAAATGAAATATATGAGTTATTTTTTAACCTTGATGCAACCAACGAGCAACTAGATTTTCCAGTACTCTATGCTTCAGGTAGAAATGGTTGGTGTGCTAAGGAGCTATCTGATGAGAGAAAAGATTTAAGCCCATTATTTTCAACGGTGATAGATTACATAAAACCTTCCGTTTATGATCAAAATGCACCTTTTGCTATGCTAGTTACTTTACTTGAATCTGATAAATTTCTTGGCAGAATATTGACAGGAAAGATTTACCAAGGAATCGCGCAAGTTAACTCAGATCTTAAGGTAATTGATCTTGATGGTCAAGTGGTTGAGCGAGGGAGATTAACTAAGTTACTCTCATTTTCTGGCTTAAAACGCGTTCCAGTAGAGCAAGCTGTAGCTGGTGATATCATTGCCATTGCAGGACTTGAGAAAGCTTCAGTTTCAGACACTATAGCAGCACCAGAAGTTACAACTGCGATCAGCTCAACTCCAGTTGACCCGCCAACAATGGCGATTACTATAAGCGTTAATGACTCACCTTTTGCTGGGCAAGAGGGAACAAAACTTACCTCAACTGTTATAAAAGATCGTTTATATGCAGAAGCAGAAACAAACGTTGCAATTACTGTAACTTTGGCTCCAAGTGGTGAAGCATTTGAAGTAGGTGGACGTGGTGAGTTGCAGCTTGGGGTACTGATTGAAAATATGAGAAGGGAAGGTTTTGAACTTTCAGTTTCACGGCCTCGAGTGCTGTTTAAAGAAGAAGATGGCAAAAAACTTGAACCTATAGAGGAAGTAGTAATTGATGTAGATGATGAGTATAGTGGAATCATCATGGAAAAACTTAGCTTTCGAAAAGGTGAAGTAACTGACATGAGACCTTCTGGTAGTGGCAGAACTAGGTTGACATTTTTAGTGCCATCAAGGGGATTAATTGGCTATCAAGGAGAATTTTTAACTGATTCTCGCGGCACTGGTATAATCAACCGTTTATTTCACAGTTATGCTCCACATAAAGGTTCAATTTCCGGAAGGCGTAATGGGGTTTTAATTTCAACAGATAAAGGAGAAGCAGTAGCGTATGCAATTTTCAATCTGCAAGATAGGGGAATTATGTTTGTTAAGCCACAAGATAAGGTATATTGTGGTATGATTGTCGGTCAGCATAGTCGTGACAATGATTTAGAAATAAATGTACTTAAAGGTAAGCAATTAACAAACGTAAGAGCTTCAGGTAGCGATGAAGCTATAAAGCTTACTCCACCAAAAATAATGACACTGGAGGATATGATAGCATATATAGACGATGATGAATTGGTAGAAGTAACTCCAAAATCTATACGTTTGCGTAAGAAGTTCCTCGATCCAAATGAACGTAAGCGTGCAGGAAGGGCGAAGAATAAAGAGTAATCAACGTTCCTGATAAAAATCTGGATGAGCTACTCGGATAACACCATCATAAAGGGAACCAGTGTCAGTTACTTGAGCAGGCACTGGGATGACAAGAGAAGTCTACAAAGGTGTCATGCAAGTGGCTCATCCAGCTTTTTTATAATCATCGAAAACATTGTATTTTAACATTACTTTTATACTTATAAGTTTCTAGGCTCTGTGGACAAAATTTTAAAGAAGCCATACAAGAGCCGCAACAAAA
>NODE_7_length_28009_cov_9.756636
TTTTGTTGCGGCTCTTGTATGGCTTCTTTAAAATTTTGTCCACAGAGCCTAGAGCGGGTTATTGAGAATATCAATCCACATAAAAGAGCCAGGTATTCCTAACACCACTAAACTCACAAATTCATTTGCAAGAGTTTATAAGTTCTTGTTTATAATAATTTTATTATATCGTAAAACCATCTATATCAGCCTATTTAAACAGCATTTTACTTTCCTTAGGGATTTTTTAAGATTACCTATTGAATTCTATGATATTATTTTTTGTGAGATTGTTATACACGTTATGGCAAGGAAGGCAGGGAAATTCGTTAAGTAGTTTTTGCATCTCTATGAGCTACTTGAATAATGGTTACAATGTTTGTACAATTGTACAGCATGAGCTAGAGTTCGCTTAGCCCTTATCTACATATTCAGTTCCACCAACAGTTATTGCATCGACCTTGAGTGTTGGCTGACCAACTCCAACAGGCACATTTTGTCCGTCTTTTGAGCACGTACCAACACCAGGATCTAACTTTAGATCATTACCAATCATTGATACTTTTTTCAACACTGTTGGACCGTCACCAATGAGTGTTGCTCCTTTAACTGGCTGTGTAATTTTACCATTTTCTATTAGATAAGCTTCCGAAGATGAGAAAACAAATTTTCCTGATGTTATATCAACTTGTCCACCACCAAAATTTACTGCATATAAGCCTCTCTTTACGCTGGATATTATTTCTCCTGGTGTATATTTTCCTGGCAACATATAGGTGTTTGTCATGCGCGGCATAGTAACTTCTTCATAACTTTCCCTTCTACCATTACCTGTTGGATTTACACCCATAAGTTTGGCGTTCATGTGATCTTGCATATATCCTTTGAGAATTCCATCTTCTATCAGCACATTATAGCCAGGTGAAGTACCCTCATCGTCTATGCTAATAGAGCCACGCAAATTAGGTAGAGTTCCATCATCAACTACAGTAATGTTACTGGATGCCACTTGTTTACCCATAGAATTTGAAAATGCCGAGATTCCTTTACGGTTAAAATCACCCTCAAGTCCATGACCTACAGCTTCATGCAATAATATCCCTGGCCAACCTGAACCTAAAACAACTGTCATCTCTCCAGCCGGAGCTGGAATTGCCTCAAGATTTACTAGCGCTTGCTCTAACGCTTGGTTTGCAACTTCTTTCCACTTCTTCTCAGAAACAAATTTACTATAAAAGTCTCTCCCACCGTGCCCTGCAGAACCTCTCTCAGCTCGGCCATTTTTCTCTACGATGACTAGTACATTAAAACGTACCAAAGGCCTAATATCGCTTAACCTGTGATCATCTTTTATTATTTGTACAACTTGCCATTCTCCATTTAGAGTTATTTTTACCTGCTTCACGCAATTATTCTTCGACCTTAAATACTCATTAACCTCATTAAGTAGTTTAATCTTTGAGCTCAGGTCCATTTCATTTATGGGATTAATCGTTGAATACAGGCTTTTTACCTCCTCATTTAAGTTTACTGAATTTGTTTTGCTTAAAGATGCTGAACTTTTTACCATGGAAGCAGCTTTACTAATTTCTTTTTCGCTAATCTCAGAAGAGCAAACAAAAGACGTACTATCTTCACAAAAAGACCTTAGACCAAATCCTCTTCTGATATTTAAATCCATATGTTTTAATATATTATCATCAAAAACTAGGGATTCTGATTGGCAAAACTCTAAAAATAGCTCACCACCATCACTATTGCTCAAAGCGTTGTTGACTATTTTATATACATTATTAATATTAACATTGTTTTGAGCAAAAAATATTTGATCTAGATTTGGCATTACCTTTGAGCTAAAAACTATTTGAGTATATTATTTTATTTTAACACAGTAAATCACAAAAAGCCCGGGTGGCGGAATTGGTAGACGCGCTAGCTTCAGGTGCTAGTAACTTTTCAAGTTGTGGAAGTTCAAGTCTTCTCCCGGGCACTCTATATTGATTTTCAAGTCAATTAATGTTATGATATAATATGTATTTACTGTTAAGTTTATGAGTTATGAGAAAGAGGGGCTTATTTACAGAAAAAAAATACGAACTTATTCAAAACGCTTAGTTACTGCACTATCTATTGCTTCTTTGAGTGGGTACATAGCAGCATTAGCCCTAAATATTTCTTCCTTAAGCTTGTATTTTACTATTGTCAGCACTATGCTAAGTGCACTTTCGCTTGCTTTAAATATATGGTCATTAACTGATCATTTTAGGCAGTGTGGCCTTAATAAGCAACTCGATACCTCTTGGCAAGATAAATTAATGAAGATCTGCCTCAACATTACATCTAACGTTTCATTTTTAATAGGAGGAATTACATCTATATTACCTCTTGAATTTCCTATTATCCCCTTTATTTCCGTTGCTTTTTTTATTCTAGGTTGTACCTTTATGGCAACCAATTTCATTCGAACTATGATTAGTCAGCCGCAAATAGATGAAACCAAAACCTCAAAGCTAGTGATCATTTGAACATTCAATCTGCAATAGCTGCCTAATTATTACATGTTAATAAGTTAGCTTATTTAACTTGACAAATTACGCCATCCCCCTTGCTATGATAGCAAGAGTATTTATCCTTGTTTTTAATCTCCGTGGATTTAACAGCAAAATTCAGTAAAAAACTCAGATATTTATTGGCAAATTACATAAAAATTATAGCGGCTGCATGTCTTTTAAATTTTTCTACATTCAGCCAAATCGCGCTTAAAATAAGCGTTAGCACATTATCAATTTAAATTATTATAGGGTCAAAACTCACTACTGGGGGATTCTTTTGCCTTTTTTTGCTTGGTAAATTTCTTAATATTTTGATTAGTTAGAAGTCCTATAGAGATGTCATTCCAGTGCTTCTTACTTACCCGTTCTGGATACCAGTACTGGGATGACATCAAAGAGAGGGTACTGGGATTACACAAAAAGGGCTACTTAAATGACAAGATAGATAGAACTGGCATGAATTGGATTTGAGTAACTCAAATGACCAATGAAAACTTTAACCCTAAACATTGAAGCACTATTATGCACTAAATGATAACTTTCATACACTTGTCATGGTAGTCGTGAAAGAAATAATTCATACAATAAGCATGAATGAAATGATTAACATGATTTGGAAATTTATATATTATAAAGTATTAATAGTTAGTTAATTTATGAGGTGGAGACATGGGCTATAAGCTAAGAAAAAGAGAATATGATTATAATGAAAGTTTATTTAAAGAGATAGGCATTCAAGTACAAGAAGTAGAAGGTCGTAACTTCTTAGAAATATCTAATATAATAGCAAAAAATTATAGAAGGTTATCAATAAAGTGTCACCCAGATAAACCAGGAGGTAGCGATGAAAAAATACAAGCCCTTAACAGAAATAAAGCAGCACTTTTGCAATATATTAAACCAATAAGTGGAAAGAATCAGGGATTAATCATTCCTGAGGAATGGAAAAGGTATTTACAATCAATTCAGCAAGGTCGGAATGATAAGCGTGCAGAGTATTATGCTGTTTTTACTCTGGTAAATATCCTACTGCTCATCTCGTCATTAGTGTCGTATATTTACTTGGGGTTTAAGCTATATAAGGCTGCTAATTTTACTGACGCACCTGGCATTTTGTTTAGTGCGAGTCTAATAACATCTGTTACAACTTTTTTCTTATCTGTTTATTTGATGTCTTCTTTATTTAAAAAAGCTATGGATTTGCAAAATTCTCAACGGGAACAAAGTGAAAATTTAGATCAAGAAGAGCTAAAAGATGAAATGTTCAAAAGTAAAGCATTTAAATATCTAATTCTTACTTCCCAAATTTCAAATTATCTTCCTCCTATTTTATTAGTAGCAGGTTTGGTGTTACAGTATCAATCTAGTTGCGTAGACAGTAAAATACTCATTGGATTTGCTACAGTACTAGGTTGTAGTTTATTACTACACTTAGCAAGTGAAATCTACGAGAGAAAAGTTGTAAATCTTGTAAAAACTGAAGGAATAGGTGATGAACAAAATGTACCTATAGGAGCATTAACCGAAAAGCCAAGCAGCATTGTAAATCCTGATGGTGCTTTTAACGTCTCGGCTCATCAAGTAGGTTGATTATTCTCCATACTCAAATCTCTGGCTAAAAATAACGAGCCACAGATTAGTATGGTTTTGACGTTTTGAATAGAGGCTTTTAATATGTGATTTGATATTGCATCACCGATTGATTTACATTCGATAGCATTTACTCCTATATTATTAGCTCCTTCTCTAATTAAATCTGTACTTGTTGCTTTAGGCTCAGATTTAACACAAATCGCGCATAGTAGTTTGATATATGGCTTTAAGTGCTCTAAGAACTCTGCGACGTTTCTGTTACGAGTAACACCAAAGATCATATAGATACCTTCAGCAAAATTGTCTCTTACCCACTTAGCTAACACTCTGGCACCATCATTGTTGTGCGCGCCATCTAGAAATAATTGCCAATCTTTTGGTAATAAAGAAATTAAATTACCTTCTTTTATAGACTCTAGCCGCGCAGGCCAATAAGTGCGCTGTAAACCTGAAGCAATGTCCTCTTCTCCAATATTAAATCCATACTTCCCACTTAAAATGCTACATGCTGCAATTGCGTTTCCTGCATTGATTATTTGATGATCACCTTTTAAAGATGGCAAAGAAAATTCTATTGATTGAATAGTCGATTGAAAGACTATTCTGTTATTCTGTTTTTCGCAATTCCATTCAAGTCCTCCTCTATATAAGGGAGATTTTTTGTTTATTGCGTGTTGTTCTAGCGTGTTCATTATAGATTTTTCTTGTGATGCTATGACACAAGGAACATTAGGTTTCATTATTCCAGCCTTCTCACTTGCTATAATCTCCACAGTAGGACCAAGATATTCTTTATGATCAAGGGCAATGGAAGTGATGATCGTTAGAATCGGATTATCTATAACATTTGTTGCATCAAGCCTTCCACCCATACCCACTTCAACTAAAGTAATATCCGCTTTATGACGAGCAAAAGCTAAGAAAGCTGCAATTGTTGTGGCCTCAAACAGAGTGATATGTTGTTCCGCAACTGCTATACGGCATTCTTCCAGTGAGTTATGTAATTCACTATCATCGATATCATTGCCTGCAACAACTATTCTCTCATTAAAATTCACTAAATGTGGAGAAGTGTACGTATGAACTTTATACCCTGCTGCTTGCATTATATATCTTATAAATGATAGTGTTGATCCTTTGCCATTAGTGCCAGCTATGTGAATTATTGGCGGTATTTTTTTCTCGGGATTACCCAATTTATTTAGAAAACTTTTTATGCGATCAAGAGAAAAATCCTTTGGCCTACTGCCAATCGGCTTAGGCCAATGAGGCATGTATATCATAAATTATTGTTACGTTTTAATTCATCTATTACACTTGCCATGCCATTCGTGTCGATCTTTTCACTAAATTGAGAACGTTGATTAATAGCAATACTTATCCCACTCATTACAACATCGTTTGTTAAGAAAGAACTATCACTTTTAGTAACTTTAAAGTCAATATTTGTAAATTCCTCATCACCATAAGAAAATCTTGTTCCTATCAGACAAGTTTCATCGTCAACTGCTTTTGTACTCATTATGATCATTTCACTATTATTTATGTATTTATACAAAATTTTAGCGCACAAACGCGCGAGATATACTTCATATTCTTTTAGAAACTCTTCTTTTTCTTTCTGAGTAGATAAATTCCAATATTTCCCTATTACAAATCGAGATATTTCTTTGAGGTTAACATTATTCTGAATGATCTTCCGAAGCTTTTCGTGTATATGTTCTAGATTTTTTCTGTTTCCTTTCATAGACGTGTTGTCTATTTGCTGCTTCATGGCAAGGACAAAAGTTTTGTGCCCTATACAACTCGCGTAAGCACTTGAGGAGATTACAATAAAAATGGTTAAGAGCTTAATAACATTCATAAGATATATTTATTAGCTATGATACTTAAAATGCAAAATTTAACAAAGGCAAAATAATGATCGCTAGCTTTAACATATCTATAGACATACTCTATATAAATAATCTATAATTAACTTAGGGGTCTGTGCTATGCGTTATGAGTTAAGTTAAATTTCCCGAGCGATAATTTCTGATCAAGGGGATCGCCTCTGTTAATTTCATTGAAATTAGTACGTGATGCCCACCTTAACTTTAGGTCTCAGGAATCTACTAAGACTGACGGTAGATACGGATCCCATTTCCATTACTCAGTTTTATGCTTCACCAATATAAAGAAAAAGGTATTTTTGTCTCTTCATCTCATGAAGTATTTCAAGTTGTAATTGATGTTGAGAAGTATCCTGATTTTGTTCCTTGGTGCAAAGCTGTTTATATAAAAGAAAAAACTGATAGCCAAATGATTGTGGATCTCCTTGCGACTTTTCATGGTATTAAAGAAAGTTACACATCAGAAGTGACCTACCTTGCTCCAAATGGAACAAATGAAAGTTGGATAAAAGCTGTGTCATCAAATGGAATATTTAAGCATTTGTACAACGAATGGAAATTCACTCCTATGAGCAAAAATAAAACTATGGTAGAGTTCTATATAGAGTTTGAATTTAAATCCAATTTGTTTTCCACTTTATTAAACTCGGTGTATAAATATGCACAAAATAAAATAATTACTGCATTTAAAGACAGAGTAGAAAGCCTTGCTAAACAAAAGTTATCTTGACATCATTTATATAAATGCATAAATTCTTTAATAAGTTAAGTGTTTCCATTGTAATGATTTTTAGATTATTGTTCTTACTTATTTTTATAAGTGTTAGTTCTTATGCAACTATTGAACAAAACTTACCCAACACTCAAAAAACTGATGAAATAACGCCAAAAGAACTACTGTCGCTATTGCCTGATGATAAATTATTAGGAGATCGAAAAGCACCAATTTTAATGATAGAATACGCCTCGCTCACTTGTTATCACTGTTCTCTTTTTCATAAGAAAGTTTTTCCTAAAATCAAAGAGAAGTACATAGATACAGGTAAGATGTTATACATATTCCGTCATTTTCCTCTAGATTACAGAGGATTAAAAGCTGCAATGCTAAGTTATTGCTATGAAAAAGAAGAAGACTATTTTAATTTTAACAAAGCTGTGTTTAACGCAATAGACTCGTGGAACTACTCTAATTTTAGTGATTTAACTATACTACAAAAAATTGCTGCACTAAGCAATTTGAAGCAAGATGTATTTAACCAATGCATTAATGATAAAAAGATGATGGACAAAATTATAAATGATAAATCACTTGCAATTAATAAACTTGATATCACAGCTACTCCTGTATTCATCATCAAGCTTAACGATGACAAATCATACGTAGAAAATGGTAAAATCAAACATGAAGGATATAGAGACCTGGAATACTTCACTAATGTAATAGATGAGTCATATGGAAAAGCTATAGTGAAGTAATAACACTGTAGCTTACCATATAAAAACCCTATGCTGAATCAGTATTTTTTGATACTGTTTGTTGCTTTTTACGCTCAAACTCTCTCTTTTTACTGTGCCAAGTATAATAATACATGGCAATTTTATTCTCTATTAATACTATCGTTCCATCATAAAATTGGACCATATCCATAACTTTTTTCTGAGCTTCGTTAAAGCGTTCTTTGTACTTCTCGCGATAAGCTGGATTGTGCAGTAATTTTACTCCTTCATTATTATTAGATTTCTTGCTTAACGTTTCAACTTCGTTAGCAATGTTATAAGACATATAACCCCCTCTAATTGATTATAAAAATTACATTTTAAGAGAGATGTAAATAAACGATCCCTTAATTCTAGTATAGCAATTGATTGTTATACTAGTTAACCATAGTAAAATATATAATAATCTTTGTCACTTAAAATTTTACTTTATAAAATAACAACTTAAAATAAAAAATTTTATTATTCTTAACTCTATTGTTATCTTTATAAATCTTATATAGATTAAACCTCCTTAGTTTATATTATAAAACTTAATGCGTCATAACTTTAGCAGAAAATCGTTGTACATAAGAAACTTATTTGCAAAAGAGTATAAAAAAATAGAAGAACATTGTACTCTTGATAAGAAACAACGCATTCAAATCACTCCCGAAGAAGGAAAATTATTAAATTTATTTATCAAAATCCATAAAGTTAAAAGTATAGTTGAAATTGGCACGTTATATGGTTATTCATCAATTTGTATGGTAAAAGCTTTACCGAAAGATGGTCATATATATACAATAGAAAATAATTCTCAGCATTACGAAATAGCAAAAAAAAATTTTAGTATCTTTAATCTGAGTAACAAAATTTCTTTAATAGAAGGCAATGCATTGGAAAAGCTTGATGAATTGTCAGCAAAAGCACCTTTTGATATGATATTCATTGATGCTGATAAAGTTAGTTATCCTAAATATTTAGATTGGGCAGATTCATACATTAAACAAGATGGGCTGATTGTTGCAGATAATACTCTATTGTTTAATACAGTATTCTTGAAATCTCCTCCAAAAGAAGTATCAGAAAAGTCATGGCATGCTATGAGAGAGTTTAACGATAGATTGTCAAATGAAAAGAAATATTTCTCCATATTGATTCCTACTGACGAAGGAATGACTGTAGCTTTAAAACTAACGTAAGTTAAAAATCAAGGTCAGCGTAATGTCTAGGGGGAGTTAAGCCAAAAACTCTCTCTAATAATATTTCGCGAAAACAAGGCCTTGATTTAACAATGGAGTACCATTCTTTTAAAATCTTACTTTTTTCCCATGGAAAACTACTTACATAATCCATTACGGAAATATGCGATGCTAAAGCAATATCAGCCAAAGTGAACTTATCAGTTGCAAGCCAAACGTTCTTGTTAATTAAGTGTTCGATGTATTCCATATGGCAAGGCAGGTTATGCTGAGCTGCATGAAGAAATCTAGAGTCAGGGCTGCGGTTAGTAATTACTTTTTCATTCATAATATACTTAGTAACTTCATTGTAAAATTTGTTGTCGAACCAATTGATTAGAGCGCGTATTTTAGACTTAATAATAGTGGATGAACCAAGTAATTTGACGTCGCTATTGTAAGTCTCTTCTATATATTCACAAATGGCATTACTATCCGCTATTACAAAGTTATTATCTATTAATACTGGTACCTGTCCGGTTGGATTAATCTTCATGAATTCATTTCGCTTCTCCCATGGATTTTCATATACAAAATCACAACTCAGCTTTTTTTCCTTGAGAAGAGCTCTAACTTTTCGTGAAAACGGACAAAGAGGAAAATGATATAAAATCATAATATTCCTCTTTTGTTATTCCAATACCTATATGTTGTAATTCCAGTGTGTGACACTATCTTTTTTCTCTGGATCCAAGTTGTAATGACAAGAGAAGAGTATTTTAGGTAACAGTTGTTTACTCCAAAGTAATGTTGCAAGAGATCTAACATATAAATTATTAAGGTTAATATAGGATATACCTTGCTAAATAAAAAAAAAAGTATAATATTTTATAAGGTATGCAGGCAAAAACTCTGTAACTTGGGTCAGATCAGAAATGAAGCAGCCATATCAGAACTTTTTTGGGTTGCATACCTATTTCATTGTTTGTTTTATTCGAGGCTATGAACATAGCATTAAAACATCGTCCTAGTAGCTTTAAAGATCTAGTAGGTCAAGATATATTAGTACGTGTATTAGAAAATGCTTTTATTTTAAACAAAATCCCACAGTCTATACTGCTCTCTGGTAGTAGTGGAGTTGGTAAAACCACCACTGCAAGGATAATAGCTTTATGTTTGAATTGTTCCCTGGGGCCAATTTTTGAACCTTGCGGATCATGTAAAAATTGTCTAGCAATAAAAAATTCAAGCCATCCAGATGTAATTGAAATTGATGCAGCAAGTCACACTAGCATCGACGATATTAAAGTAATCCTGGGAGATATTTGCTATTCACCTATAAGCTCTAAATTCAAAGTTTACATTATAGATGAAGTACACATGTTATCCAGCAGTGCATTTAACGCATTACTTAAAACCCTAGAAGAGCCACCATCTAGTGTAAAATTCATTTTAGCAACTACAGAAATAAAAAAGATACCAATAACTATTATTGCACGTTGTCAAAGATTTGATTTACACAACATTCCTGTAGCTAAAATAGTAGAACGTTTAAATGATGTTGCACAAAAAGAGAGTTATTCCATTGAAAAGGGAGCATTAGAATTAATTGCACGACACTCTGGAAATTCAATGCGTAACGCCTTATCTTTGATGAATCAAGCAGTGCTATATAGCAAAGATGGTGCAATATCCACTAAAAATGTGATAGACATACTTGGCCTAGTGGATAAAGATATTATATTCGATCTATTAGGAGCAATATTAGAAGGTGATTTACAGAAAGCTCTATCAGTGTTTGACAAGGCGATAAAAACAGCAAACCCACTTAGTATTTTTGAAGGTCTATTGCAAACAATTCAGTTAGTATGCCGTTTTTTGATTACAAAAGAAATTGATAATGCAGTTACAGAGTATGAAAAGAACAGGATAAAAGATTTAAGTATAAAGAAGTCTTTAATATTTTTTTCGAGATTGTGGAAGGTGTTGCTTAAAGGTATTCAAGATATAAAAACTTCAACATACAACGATGTTGCTGCTGAAATGATGCTAATTAGTCTTTGCTATCTCTCTGATCTGCCTTCTCCGGAACAGGTGATCAAAAAAATCCTTTCACAAAATGTAGAGCAAGGAAATAGACAGGGCAGACCTATTGCACCTTCCCCCTCTGTCATCCCAGTAGCTGACTATTCGGATCCAAAAAAATGTGTGGAAAACCCCCACTCTGTCATCCCAGTGCGTGACACTGGGATCCATGTGGAAAATAAACAACAAAATTACGATTTTGATAAGATTTTGCAACTATTAAGGCGGAGTAACCAAAATTATCTTTACAAGCAACTATGTAATAATCTACAGTTAATAGATTGTAAACCTGGATATTTAAAATTAAAAGCTGTATCTAAGTTGGATAGTAATTTTTGCAATGATTTAAAAAATCACTTAAATCAGGTGATTCAGCAGGAGTGGGTTATTACAGTTGATACGGGTTATATAAACAGGGAAGTGAGTAATTTAAATTATGCACCTGCAGTTAAGGATATACTTGATACATTTAAAGGTGCAAAAGTAGTTAATATAGAAAATAAGGAGTAAGTTGTGGATTTTAGTCAAATAATGAAACAAGCGCAAGAGATGCAAAAAAAGCTTGCAGAAGCTCAAGAAAAATATGTTGGAAAAGAGTTTCAAGGTATTTCTGGTGGTGGTAAAGTTTCTGTATTAGTGGAAGTGATAAAAATAGGTAGCTATAAAGCTAAAAAGGTAAATATAGACTTAGAGCTTATGAGAAATGAAGAAAAAGATATAGTAGAAGATTTAGTGACAGCAGCGTTTAATGATGCCATTAAAAAAGCAGAAGAAGATATGGCAAATGCAACCTCTGATCTTGCAGGTATGATGGGGTTACCACCTGGATTTAAACTTCCTTTTTAAATTTACTACTGAAGTTTGCCTTAATGCAGTAACTAAGTGTTTTCCTTTTATACTAGTACTCCCATGAAGTACATTCACATTACTGCATGAATATGCAGCAATTCATAATGATGAATGCAGATCAGAAGATAAAAAGACATTAGTGAAATAGGTGTCAGAAGATCAAGAGTAAAAAAAGTAGAGTAACTCTATTTATTAATTAATAAAATCTTTGTATTTTCCTAAAAGTTAGTTAAGATACAGAAGGTTTTGTGTTATTAAGTTAGTACTTGACTTAACTTTAGTTATTATTTAGACTACTAAAGTGGAATTTTAATTTTTTTAACGAGGGCAATTATGCATTATAAAAAGTTTTTTTCGGCAGCTGCTTTAGTGACGTTGCTAAGCCTATCAAACTCTGCTTTTTCATCAGACCCTATTGGTCCAATAAGTGATGAAGAAACTAGCTACTATGTTCGTTTGCAATACAACGGTGAGTTTGTACCTTTTAAAACAAAGATTACTGGCATTGAATATAAAACAGGAAGCGACGTTCATCATGATCCTTTAAAAGCATCTTTTATGGCTGGTGGTGGTGCATTTGGTTATAAAATGGACGATATCAGGGTTGATGTTGAGGGACTTTACTCACAGTTAAACAAAAACGACGTTAGTGGTGCAATGTTTACTCCAACAACTGTTGCAAACAGTGTGGCAGCATTTTCAGGATTGGTTAACGTTTATTACGATATAGCGATTGAAGATATGCCTATCACTCCATACGTTGGTGTTGGTGTTGGTGCAGCATATATCAGTAATCCTTCAGCAGCTAGTGAAGTTAAAGATCAAAAAGGATTTGGTTTTGCTTATCAAGCAAAAGCTGGTGTTAGTTATGATGTAACTCCAGAAATCAAGCTTTATGCTGGTGCTCGTTATTTTGGTTCTTATGGTGCTAGTTTTAATAAAGAAAAAGTATCAGATACTAAAGAGATAAACGTCCTTTACAGCGCTGTTGGTGCGGAAGCTGGAGTAGCATTTAATTTCTAGTCTATCGTTGTCTTATTATCCCAGTGGGTTTTCCTTGTCATTCAAGTAGCATGACACTGGGATCTAGAAAAAAGAAATGTGAATTCCAGTGTTTAAACACTGGAATAACACACTGTTTACTTTAAATTATATAGCCTATCATCACACATTAGTAATTTTAATTCTACATTCAGGTAGTTCTTGTTGAAGTTTAATGTTGCTAAGATCTTAATTAGATATAAAGTTATGCTTTTTTTAATTAAAGCTTGAATTTTTCACTGAAAATCAATATATTATATACATGGAGTTTTAATTTAAGTTATTATGTTGACCCCAGTAGCGAATTTATCTGTTAATAGTAGCACTAATCTCATGCAATATATTGCTGAAGTGCGAAAATTTCCTATGCTTTCCCAAGAAGAGGAAGTGCGATTAGCAAAAAATTGGCAAGAATACCAGGATATTTCTTCTGCTCACAGGTTGATTACTAGCCATTTGAATTTGGTAGTAAAAATTGCAATGAAATTTAAGAATTACGGGCTATTGTTGATGGACCTGGTCATGGAAGGAAATATGGGTTTAATGCATGCAGTGAAAAAGTTCAATCCCGATTTAGGGTTTCGTTTTTCAACTTATGCAATGTGGTGGATTGAAGCTTCAATGAAAGACTTTATATTAAAATCTTGGTCGCTTGTAAAAATAGGTACAACGCAAGCACAAAGGAGATTGTTTTTCAGTTTACGTAAAATAAAAAAAAGAATTTTACAGTATACGAACAGAGAAACTTTGAGTAACGAAGAAATAAAAGCAATATCAAACGAGCTTTCTGTATCTGAAGAAGATGTTGTACAAATGAACTATCGTTTGGCTTGTAAGGATCAGTCGTTAAATAATTGTATAAAAATAGGTGATGGCTCTAAAAAGGAGTTACAAGATATGATTCCGTGTAATTTAGTCAGTCAAGAAGTAGCTTACCAGAATCATGAAGAAAAGGCATTAAAAGAAACAATTTTAAACAATGCACTGGCAAGTCTTAACGAAAGATCACGAGACATTTTCATTAGCAGATATTTGTCTGAGAATACTCGGACTTTGGATAAGCTTAGCAAAAAATATTGTGTTTCAAGAGAAAGAATAAGACAGCTGGCTGAGCAAGCGATGAGTAAGGTAAAACAATACATAAAATCAGAGAGTTTGAAACTTGGGTTACATGCGTAGTCTTTTCGTACTTCTAATATTTCTCTCAGCAGGTGCTCTTGCATCGGTTAATAACGTACAACTGAGCAAAAAATATAAAGATTGGTTTGTGTATACTGCATTGGAAGATGGTGAAAAAGTGTGTTACATTGTATCTCATCCTAAGAAAAAAAGTGAACATTATACAGCCGATCGCAAGCCGTATGTAATGGTCAGTTACGTTGATAAAAAAGCAGATGAGGTAAGCGTCACTTCTGGCTTTCAGTATAATAATGAGCCTGTAGTTCTCAATATCGATAAAAAAATTAAATATCAATTGCCAATAATACAAGGAAGTCTTGCGTGGACAGACGATACAAAAATGGACCAAGATTTGATTCTAAAAATGAAGCAGGGATTATCAATGGTAGTTAATGGAAAAGTAAAAACAGCAAATGTTGATGATACTTATTCCTTGCTTGGCTTTCAAAAAGCATATCAAAAAATGCATGACTTATGTCATACAAGATAAACTACTGTAGTAGAATATCAATATAATATAAGATAGGCTATTTTGCCTTTCAGACAAAAATATGGATACCACTTTACATAGGATATGAATATCATTTAAAATATATTTTTGAGAATTAATATGTCAGAAATTGCAGATATAGGAATCAAAGAACAAAGTTCTGTGTGTGAACAAATGCGTTTCAGTGTAAGTCGTGCAAGCCTTTTAAATACGCTATCCAGAGTAAGTGGAGTGGTTGAGAGGCGTAACGCAATAGATGTTTTGTCTTGTATAAATATCAAAGCACAATATGGTAGCATAAAACTGAAGGCTACTGATCTTGATATTTCAGTATTTGCCTCACTTGTTGCAGATGTATCAACAGAAGGAGAAGTGAAAATCTCAGCACATACTTTACATGACATAGTGAAAAAGTTGCCAACTGATTTGGATGTCAATTTCGAAATGAATAATCAAGGAAAATTATTGATATCCTGTGGAAATGCAAATTTTTCTTTACCGAATGTAGTTTCAAATAGCTTTCCTGTCCTTGAAGAAGATGATCATCAATATGATTTCACTATACTAAGTGCAGATTTGGTAGATTTATTGACTAAAACGAAATTTGCTGTTTCACTAGATGATACAAGGTATAATTTAAATGGGATATATATACATACAGATGAGAAATTTCTGTACTGTGTTGCAACTGATGGCCACCGTTTATCACGTATAAAAAGGCCCAAACCTGAAAATATCAATGGCAAATTTGGTGTGATCATTCCACGTAAAACTATTATGGAATTATTGAAAGTGTTGGGTGATTGTAATGAGGTTAATATAAAACTTTCAGATAGAAAAATCAAATTCACATGCGGTGAGTATATTCTAATATCAAAATTGATAGATGGGACTTTTCCAGATTACAAAGCCGTTATTCCAACGTTTCAAGATAAACAAATGATTGTTGAGAGTAGTAAGCTTTCTAGTGTTATAGACCGAGTTTCCGTTGTTGTATCTGATAAAGTAAAATCAATTAAATTTTCATTGCAAGAGAATTTATTAACTCTACATTCAAATTCCCAAGAGTGCAGTGATGCAACTGAATCTATAGAGGTGGATTACGATGGAGCTCTTCTGGAAGTAGGATTTAATTCTCGTTATTTGCTTGATGTTTTATCCTGTATAAAAAATAAGTGTAAATTTAGCTTATCAGATGGTAATAGTGCTACAATTATCACTGATGAAGATGATCCAAGTGCACTATATATAGTGATGCCAATGAGGACTTAAGCTAGTAATCTATCTTTACTAAGTATAAGCCGTAAGGCGGTGCAGTGATTCCAGCGGCGTTTCTTTTAAATTGACTTAATATATTTAACATTTCTTGTGGATTAGTTCTATTTTTTCCAAATTCAACTAAAGTGCCAACAATAATTCTCACTTGGTTATGTAAAAAGGAAATCGCAGATATTTTGATGTATATGTGACTTCCATTTTGTACTATATCAATATCATCGATTGTTCTGACCGGATTTGTAGCTTGACAATCTTTTGAGCGGAAGCTTGAAAGATTATGTTTTCCAAGCAGGTGTCTAGCAGCTTCACGCATGATGTTTACGTCAAGTGGGTTAAATACTTGCCACACATAACCGATTTCCAGAGCTGCAGGAGCGTAGCGATTAATTATTCTATATTCATAATATCTTTTTTTTGCTGAGAAGCGGGCATGAAATGCATCACCTACAACTTCTGCACCAAGCACAACTATAGGAATCGCTTTTAAGTGATAGTTTATTCCATTTCTTATTTTGTAAAGCTCAAATTGCCTTTCCATATTGAAATGAGCAACTTGCCCTAAAGCATGAACCCCTGTGTCAGTTCTGCCACCACAATGCAAAGAGACTCTCTCGCCACTGAAATTAAATATAGCGTTTTCTATGGTTTCCTGAATTGAGTTAGCAGAGTGTTGTTGCTTTTGCCAGCCAGAGAAACCACTACCATTGTATTCTATCGTTATTTTGTATCGCACTACAAAGTCTATCTAATTTAGGTAACTAACGTTCTTCGTTATTAAAAAACCCTTGGCAGATTGGTTGCGTTCAATTACCATGGAGACTATACAAGTTAATAAATGATCCATGGCACATAATCCAGAAGAAAGAAATAATGATAAGCAAAAAGCACTAGATAATGCAATAAGTCAAATTGAAAAAGCATTCGGTAAAGGTGCAATAATGAAGCTGAAGCAAAACCCTGTTGAAAAAATAGACACAATATCTACAGGGTCGATTGCACTTGATTCGGCTCTGGGTGTTGGGGGACTGCCAAAAGGACGTATAATTGAGATATTTGGCCCTGAGAGTTCTGGCAAAACTACTCTTGCTTTGCATGTAATTGCTGAAGCACAGAAAAAAGGAGGTTTATGTGCATTTATCGATGCGGAGCACGCACTGGATGTTATATATGCTCGTAAACTTGGAGTAAGCACCGATGATTTGGTGATTTCACAACCAGACACTGGCGAACAAGCGTTGCATATTGTTGAATATTTAGTATGTTCTGGTGCAGTTGATGTAATAGTTGTTGACTCTGTTGCAGCACTAACTCCAAGAGCTGAAATTGAAGGGGATATGGGGGATCAGCACATGGGGTTGCAAGCAAGACTTCTAAGTCATGGGCTACGAAAGCTCACCTCTGCAGTTTCAAAAGCAAACTGTATATTGATATTTATCAACCAAATTCGTATGAAAATAGGAGTAGTATATGGAAATCCTGAAACTACCACCGGTGGAAATGCATTAAAATTCTATACTTCTATAAGACTTGATATAAGAAAAGTTGGTACAATAAAGGATAAAGAGAATATTACGGGTAATGAAACGAGAGTTAAAGTTGTAAAAAATAAAGTTGCTCCTCCATTTAGAGAAGCAAAATTTGATATAATGTACAATGAAGGTATATCAAAACTTGGGGAAATAATAGATATAGGAGCAAAACTTGGTGTGCTTGAAAAAGCGGGTGCTTATTATTCATATAACAATACGCGTCTTGGCCAAGGAAAGGAAAATGTAAAAAGCTATCTCAAGGCAAACAAAGAAGTTGCAAATGAAATAGAAACGAAAATCAGAGATTTATTTAAAAATCACGATGATTCTATCACAATAGAAGAGGGGTGCGAACAGCTTTTAGAAGAATCAGTGTTCTAACCTAGAGCAGCAGAGTAGCAAAATAAGATAGGTAAAAACATAGTAACAAATGGTGTCATGAAAGTAGATGATACTAAAGAGGCTATTTGAATAGAAAGAAATGGGTGTCATGCCAGTGCCCAGACACTGGCATCCAGTTAAATTTACGGAGTATACAGTGTCAATTATTTGAATGACAGGGTTTTGATACATGATCAGAATTCCTAGATCCCAGTGTCAGCTACTCGGATGACATTATGGAAGCTGGAACGACAAGAAAAGAAGCACTAGTTTCAATATAGCCATACATCTGAACAGATACAATCCAGATACTTGTATTGGACAGTATTCGCTTGCTATACACTCCCAACTGAGCTTATAAAAGCTGTGTTATCTCCTTGTAGCATTAAGTGTATATTTTTTGCTATTTTTTCTACTAAGGGGATAACATTATCAAAATTTTCAAACTTTGATAACACATAATCTGCTAAGCTCTTCTGATCTTCAGGCCTGTCTACTCCAAATCTCAAACGCCAATAATCGTTGCCAATAAAGCTATCTATAGACTTAAGTCCATTATGTCCAGCAGAGCTACCACCCTTTTTTACTTTTATTCTTCCAAATTTCAAGTCAGCGTCATCATGTATGATAACAATATTATCTAGGGATAATTTGTAAAAATTTTTTATTTTTGCAATAGGAATACCTGAATTATTCATAAACGAATAAGGTTTTATCAATATGACTTTATTATTATTAATCATGCTGGAGGTTATCAAGTAATCGGCTTTCTTAGAAAATGACTGAAAATTCCAATACTTGCAAATTACATCAATAACTATGAAGCCAATATTATGGTGAGTTAATTCATATTTACTACCAGGATTACCAAGCCCAGCTATTAAATGCACTACTCCTCTGTTTCTGCTTTAGGTTCTTCAACATCACTATCAGCAGCAGAAATTGTCACAATGGTAAAATTTTCTTCCTCATGAGCTACAAACTTAACACCTTCTGGTAATTTTACATCATTGATATGTATAGATTGACCAATCATTTTGCCAGATAAGTCAATTTCTATGGCTTGAGGTATTTTCTCAGGAGAGCATTTGACAGTAATAGAACGACACAAAACATTAAGCACTCCACCTAACTTGATCCCTGGAGCTTTACTTTCATTCACAAATGATAGAGGTATGTCTATTTTAATTTCGCTGCCTTTATCAACAAATTGAAAATCAACATGTTGCACAGTATCCTTTACTACATGCAATTGGATATCGCGAACAAGAGCATATTCCTTTTTGCCCGAAATATTCAGCTCTATCAAATGTGCAGAAAGAGAGCCTGATTTATATTGCTTCGTGAATTCCTTTGCAGACAATGTTAAATTTATATTATCATGCCCTTTACCATATATAACTGCAGGTATACTTCCCTTCTCCCTCAGAGCCTGCATCGCTTTCTTTTTTTTTACATCACGTAACTCTGCATTAATTGTTACCATTTCTTGCTGTGCCATCGATTACTCCTATTCAGCTAATCCTTTTTATATAATTTAATAATATAACATAAAAATATTTATTTCAAACTTCATTCTTTCACAGTAGTTTTTTGTGAAAAAATTTGTTTAGATGTATATTTAAGATTACGTAGTAAGAGCTATGAGTATTGACGATAAAGTAGTTTTGAAGATTTATAAGCCAACAAAAACTGCAACACAATCTGGTTTAGGTAATACAAAATTCTGGCACCTAAAAATTGAGCCTTGTTCTTACTATATTGAACCTTTGATGGGGTGGGTTGGCTCAAAAGACCCAAAAAAACAGATTGTATTAAAGTTTGATTCTCTTGAAAAAGCAGTATCTTACGCAAAGAAACACAGCACAAAGTACACAATTGAAATACCAAAAGATGTTAAAAGGCTGCCAAAATCTTATGCGAATAATTTCGTATCAAAGTAAGTTTTATCGTAGTGTGTTTATCTAAAAGCCTAAATTTAAGAACATATCTTGAAAGGACTTAAGTGGTTAAGCATATATTAAAGAGTCCTTGAAGTAAGGAGAGCACGCTCATACGTCAAGCAAACAACGTTTACCTAGAATCTGTGACATTAGCAGCTTTCTTGCCCCGTTTTCAGTAAACAGTGATTTTGTAATTCTTCTATATATTAGAAAAATTTTTATTTTAATTAGCATTAAACCATAGGCGCCTATTGGTTTTTAGCTAAAGTAAAGGTCAAGTATCTGGAATTCTGGACATAAAATCCTCCTGTGTAAAAAAGATTAGAAAAAAAGTGCAGCGCACATACGACAGAAATTAAGCACACTTACATGCTCTGAAGAATACGCCTTTTGATTAAAAATTTGACTGAAAAGTCTGCAGACAAAGATAGATTTTGAGCTCTTAAAATATCTCTAACTGTAATTATAATCAGATTTAAAATATATGGAAGCAATTTTTTACGTTAGCTATTTAAAATTAGGCCTCTTACATAACTATATTAAAGCAATACTAAAGAAAAACATAAATATTGAAATAAACAGAAGGTCCTCATGATAACCTTTGTATAGCTCTGAGTTTTGCTGAACGCGCACGTGGATTTACATTTATCTCTTCCGCACTTGCTTTCATCACTTTTTTGTTTAAAAGGGAGAATGTCTTGGTAGATCCTGGTTCACACAAATCTTTAAAAAGGGTTTTAACTATACGGTCTTCTAGAGAGTGAAAGGTAACTACAATTAATTTGCCGTTTTCACTTAAAATCTCAGATGCAGCTTTAATACCCTTTTCAAGCTCTCCTAGCTCATCGTTTACCCATATTCTGATCGCCTGAAATGTCCTAGTTGCAGGATCAATCTTGCTTTTTCCACGAAACACTACAGAACGTACAATATCTGCAAGTTCAAATGTAGTTTTGATAGTTTTCTTCTTCCGCGCATTTACTATCGCTCTTGCGATTCTACGAGAATGACGCTCACCTCCGTAATTGTATATAGTGTTTGCAATCTCTTCTTCACGTAAAGCGTTAACAAACGTTGAGGCATTTATATGAGAAGAATTATCCATGCTCATGTTAAGTGGACCATCACGTAGAAATGAGAATCCTCTATCTCCATTATCAAGCTGCATAGATGAAACTCCAACGTCGAAAACTATTCCATTGATACCTTTAATATTATTACTATCTAATAAATTTTTAATATTACTAAATTTCTCAATAAATAGATTTATTCTATCAGGGTATTTAACGTTCAGATCATCATAAAATTTGGTAACTGTTTCATCCCTATCAATTGCATATACTTTGCAATCGGCGGATTCCAATATTGCTTTGCTATATCCTCCAGCTCCAAACGTGGCATCCACATATATACCACCACTGTGTGGTGACAATTGCAGTAGCATCTCTTTTAACAAAACTGAAATATGTGTCATATCAAGAGACTTTGTGCACTTAAACTAAAATAACTTTCTCGCCAAAAAATATATGGAAATATATAGGTATAGTATAAGAATATTTAAATATAATCAACAACATAAAAATTTAATAAGATAATATTATTAATATAACATTTACATAATTCATGTTTGAAAAAGTAAGTAATATTACTATAATATCAAACAAATTATGGCAGATGTTATGCAGCAAATAACAAAAGTGATACTATCGAGTTTGGTCTGCAACACTTTATTGTGGTATGACCATATGCTTTTTAGCCATCTAATAAGCATAATCGGAGATGTGTTTTTCCCGTCAGACGACAAATCAGTCAGCATACTTAAAGCTTTTGGAGTGTTTGCAGTAGGTTTCTTAATAAGACCAATTGGTGCTGCTATATTTGGCCACATTGGAGATAAATATGGAAGAAGGATTGCTCTCTTTCTCTCTATTATATTGATTACTCTATCAACTGTACTCATTGCCTTTGTTCCAGGGTATCAAAAAATTGGAGTACTAGCATCAATACTGGTGGTATGTTTAAGATTATTGCAGGGTATATCTCTTGGAGGAGAGGCAGGAAACGCACCATTTTTAATAGAACATGCTCCTAAGAATAAGAGAGGATTCTTTGGCAGTATTGAAGTATTAAGCGCAATTCTTGGCTCAATATTAAGTCTTGTAGCAGTACTGATATGTAAAAAAGTATCTGATTTTGAATCTTGGGGATGGAGATTGCCTTTTGTTTTCAGTTTTGTAATGGGATTAATTAGCATATATATGAGGTATATACTTGATGAAAGTCCAGAGTATAAAAAACAGGAAAAGCCATATGAATTGCCATTAAAGGAATTGTTAAATGGCTATAAAAAATCTTTTTTAATATCAGTGGGAGTTGATGTAGTTGAAAATGCATCTCTTTACATATATTTAGTGTTTTTCAATGTGCTTGCATCAACAATAAATACTCAATTTAATCACACAGTAGAGATATTGAATCAGGTTGCACTTGGAGTATTGACCATACTATTTGCAATACTTTCTGATAAGATAGGAAGAGAGAAAGTCATGAAATTTGCATTTGTTATTTTTATAGTAGTAAGTTATCCAGTTTTTTCAATGATACTAAGTGGTCTCACCATAATGGCACACGTTCTTTTTATAATTCCAATAGCTGCTTCGCTTGGTCCTGTTAGCGCGTTTATGTGTGAATTATTCCCAACAAGGGTACGATACAGTGGATTTGGTTTATCAAGAAATATAGCTTCGGGATTTTTTGGTGGCCTTGCACCATTTATATGCACAACTATTATCAAAGTTACAGGACAAGGAACTTTAGCAAGTTTTTACATGATTTTCTGTGCACTAATTGGGTTAGTTGCTATATCACAAGTTAAGAGTTAGATTTTCTCAAGTGTTTAAAAAATCTAATCATAAGGTGGAAAATGCCAATTTTTAGGTGATAGTGTAAATATTTCAACTCCATCTTTTGTGACTCCAAGCGTATGCTCAAATTGTGCAGAAAGTGAAAGATCACGTGTTGTCACTGTCCAGCCATCTAGCTTGCTGAGCAGAGTTTCATATTTTCCAGCATTAATCATTGGCTCTATTGTAAAAAACATTCCTTCTTTTAAGACAAGATCCTCATCTTTATCATAAAAATGTACGACATTTGGTGGAGCATGAAAAACCTTTCCTATACCATGTCCACAATAATTGCGTACGATAGAATATCCAAAATCTTCAATATATTTTTCTATAGCAAGCCCTATTTCATTTAATTTATTGCCTGGCTTGACTTGTTTTATTGATTCCATTAGCGCATTATAAGTAGCATTACACAAACGCTTTGCTTTTATTGAGGGTTTACCAGCCCAAAACATGCGACTTGTATCACCATACCAGCCATTTAAAATCACTGTAACGTCAATATTTAAAATATCTCCATCTTTAAGAGGTTTATCATCAGGAATACCATGACATACAACAGCATTTTTTGAAGTGCAAATTGATTTCGGATATCCCTTATAATTCAGTGGTGCTGGAATTGCACCTGCATTGATTATAAAATCATGACATAGATCATTTAATTCATTAGTTGTTACGCCTACTTTGACGTATGGTGCAACGAAATCAAGGGTTTCAGCTGCAAGCCTGCCAGCTTTACGCATAAAGTCAAAATCTTCTTGTGAATGTATAGTTATGTTCATATTTTCCATTTCTCATTATAGTTCACATCTTGCATAGTAGATGATGTAATTACACTGCTTGACACATAGTTGTACAAACATTGAAGCTTTGAATGCAAAAGTACAAAAAATGGTGTTATTCGAGTACCTTTTTTCTCTGTCATCCCAGTGTGTGACACTGGGATCCAGCCTATTTTATCTTTCATCATGAACACTGTATGCTCCTAAAATCTGCTATTCATTGAATGATTTTCAAAGATTTTTATACCTAGATCCCAGTGTCATGCACTGGGATGACAAGAAGAAGGTTACTTGGATTGTTGCAAGAAGAAAATACTGCACGGCGACCAACAACGTTTGTACAATCGTATGCTTGACACAGGTTTTTTGGTGAAATTTCATCATACAAATCCTTTCATTTTTCTATTACTCGTTCAATCAGCTTCATTTTCTCTTCCATCTCTTAAAAAATTTTCCTCTAGCAAAAGTAAGTCCAATAGATCCAAGTGTCAAGCTACTTGGATGACAGAAGGAAATGAAAGCTACCTAAGCTGATCTCATAAATTAATAATCAATATAGATACGATTCTCAAAACCACCTCTCTCTTGTTTTTTAGAAATACGCTTTTCTTCAATTTGCTCTATTGATAGTCCATTTTCTTTGCTTAGTGTATGTATGACCTCAAATAAATCAGCCTTTGTTTCCTCTAAAAGCTTATCTTTGAGGCATTCAGCGCACTCATCTTTTTCCATCACCATGTCATAAACAATCATTATTTGGTAAAATCAAACCGTAACTTTCGATTTAACCCAATGGTACAATTTACTTATTTTACCATCATGACCGAGCATTCCAGAATTATTTTTATAAAAAGTGTCAATTATTAGCTTTATAGAGCCTAAAGCAGCAGAAAATACAGGATTTTTGTCGTATTCACCATCAAGACCGCTACAAGACTCAGGGCATCCGATACGGACTTGTTTGTTGAATATGTAGCTTGCAATTTCTTTCATGCTTGTGAGTTGACTGGTTCCACCTGTGATCACTACTTTATTAATTGGATCTTTTTGTTCTTGAAATTGTTCTCTTATCAGCTCAAGTATTTCCTCAATCCTTGGTCTTATGATGTTAACAAGTTCAGACTTAAACACTTGAGTTGGTTCATCGCTTTCATTACTTTGCACTACAATACATTCATTCTCATCTATTGAAGTTACAATAGTGCTACCGTATAGTATTTTTATGCGTTCAGCATGCTCTATACTTGTGCATAGTCCATAAGCTATATCTCGGGTAATGTGAATGCCACCAATTGGAATACTGCTTGTGTACACAAGTTTTCCTCTCTTAAAAATTCCAATTGCAGTGCATCCACCTCCTATGTCAACAACGGCAGTTCCCAGCTCTTTTTCATCTTCACTTAGACAGGCAAGGCCTGCAGAATATGAAGAAGCAACACAACCAGCCATACTTATCCCACTATTATTAGTTATACAATTTTCGATATTGGTAAGCGCTGGACGCGAAGCAGTGACAACATTAACATCAGCAGATAATCTTTTTCCATATAATCCACTGACCTCCTTTATGTCAGTCATATCATCTAAGTGATATTTAAGTGGTATATTGTGAATTATAACATTTTCTTCGATATATTTCTCAAATGTCTGAAAGACTATACGTTTTATATCTCGATCTGAAATTTCGTGATTAGCTGCAATTATTTCGTTATGTACGTGAAAAGATGAGATTCCACATCCAGCTACATTAACATATATCTGATCTATAGTCTCTTCTGATACTTGCTCAGCTAAACCTACAGTTGATGAAATAGAATAACTTGCATGCTTTGCGTCAGTTATTGATCCACCACTTATACCCTCTGCACTTTTATAACCCGTTCCTATTATTTTATAGCTGAAATTGCTATTGATCTTAACGATGAGGCAGATAATTTTTGTTGTACCTACGTCTAAAACAGCAAAAACATTCTGCTTTGGTTTTGTTATTACTGCAGAGTACATTAGTTGACCTTATTACACAATTTCATTTAAATTGTAGCTTCCTTGAATGAATTTATATTTCTATCATAAATGTAGCAACATTTTAATATACCTAGACAAAAAGAAAAATAAAACACAGAATTACAATTTTTATGTCTAAGTTACCAATTGTAATTGCCCCTGACGAAAGATTAACTACACGCGCCAGTGAAGTAACAAATATAAACGATAAAACTGAAGAATTAGTAAACGACATGTTCGAAACTATGTACGACGCAGATGGTCTTGGCCTTGCTGCGGTGCAAGTTGGAGTACTAAAGAGAGTGTTTGTTATGGATGTTCAGCGAGAGGACATGGAAGATAGACCTTCAGGATATGAATTAACTGGTAAATTTTATATGATTAATCCTGAAATTACAGAATTATCTGATGAGCAAGTCATTATGAGCGAAGGATGTCTTTCAATTCCGGAGCAAAGCCATGAAATCAAGCGTCCAAAATATTTAACTGTAAAATATAAAAATTTAAATAATGAAGAACAGACGCTAAGAGCTAGTGGTTGGCTTGCAAGATGTATTCAGCATGAATTGGATCACTTAAATGGTATATTATACATTAGACATTTGTCTAAGTTGAAATATGATATGGCTATGAGAAGGGCACAAAAGGTTAAAAAGAACTATGAGTAATGAAGATCTAGAATTGTTGAAGTTCTATCATGAAGTGGGAGTTGATTGCACACTAATCGAAAGTGAAGAGGAAAAAAAAGTGGAAAACGAGAGAGCTGTACAATCTTCCATCATCGAGGTAAAAAAAGAACAACAAACCATGTTTCCAAGTGACTGGATCATTGAAGCAAGGAAACTTGCAAGTGAATGTAGTAGTGTAGATGAACTAAGAAGTGCAGTTAAGTCATTTGAGGGTTGTGAAATAAAAAAAACTGCAACTAATACTGTTTTTTCCGATGGTAATCCAAATGCAAAAATCATGCTTATTGGTGAAGCACCAGGAGCAAATGAAGACTTTAAAGGCATACCATTTTGTGGTGCAAGTGGAATGCTGCTCGATAAGATGCTTGGTGCAATTAGTCTGGACCGCACTAAGGTGTATATAAGCAATGCGGTATTTTGGCGTCCACCAGGTAATAGAAAACCAACTGATCTAGAGCTTGATATGTGCAGACCATTTGTTGAGAAGCATATTGCTCTTGTTTTACCGCAGATTCTGATTTTTGTTGGAGGAATCGCATGTTATAGCCTTCTTGATAACACAAAGACTATATCGAACTTGCGTGGCAGATTTCATACTTATACTAACCAATATTTATCTCATTCAATTACTACAGCCGCTATATTTCATCCAGCCTATCTACTTCGTCAACCAGCACAAAAACGCTTAGCTTGGGAAGATTTGAAGAAGATTAGGGAATATCTTGATAATACCAATAACCACACGGATGTTTAGCTTACTACTCGTTATCATCTTAGTACCGGCTAATTGCATTAAATATTGAAAATTTACTAAACAGAGAAAAAGGCAAAAGAAAATCTATCAGCTACTAACCTATTTTTTTAATTGGCGTTTTTCATTGTGTTAAATGCTTTGATAAGCGCATTTTAGCTTATGTGGGTAAAAGTTTTATAAAGACATAGAGTGCACATAGTGCAAAAAATTAAACATCAAGTATATTGAGCTTTTTGTCGTTTTATCTGCACATACTGAAGATAAATAACATAGTTTCACCCTTATTTTAAGGAGAATGGCGGAGTTCGTCAAGTAACTCTTGCCGTTGTTATAGCTACTTGAGTTCCTGTAATCACAATGTTAGTGCAATGTACACATGGAATTTTATTTACTCTATAATATGTTGGTTTATAGTAGTACTAATGCAGAAATAAATGGAGGAGACATTGGAAAGCAATATAAAAAAATTGAAAGGAAATTTTTTAGAACAAGCAATTAGAGTAAATCATGCTGGCGAATATGGAGCCATTTGCATTTATTCTGGTCAAAAATTTATTCTTAAAAAATCTTCTATAATTGACAAAATAATTGAAATGGAGGAGCAGGAAAAAAAACATTTCCACTATTTTAATGAGAAAATCAAGGAGCAAAAAGTTCGTCCTACTGCTTTGCTGCCAGTTTGGCGTGTTTTAGGGGTGTCACTTGGTGTTATAACTGCGATAATGGGCAAAAAAGCTGCTATGGCTTGCACTGCTGCAGTTGAAGAGGTGATCGGAGAGCATTACAAGAAGCAAGTCTTACATTTAGAAGATGGGGAATTAAGAGAAACTATAAGTAAGTTTCGTGATGAGGAATTAGAACACAGAGATATTGCAATTCAGCACAATGCTGAAAGCGCACTTGGCTACAACGTTTTATCTTCGTTCATAAAAACAAGCTGCAAAGGTGCTATTTACCTCTCTAAATTGATTTAATCAATCACTATTTGACCACTACATTTACCTTTAGTTCTTGTGCTAATTGCTACCTTATAACCTCTGCTCAATTTAGTGCGTATGAATATTTATAATTAATTTCTTAATTCTTGTCTTGAAAAATACATTGATTTAATCCCCTACTAGAGTTTTCTTGTTGTTGTAAACATGTTTGCATAAGACTAGTAGATGGAACGTTCTTAATAGTCTGAGTTAACTCCTCAGGAATATTTTCACAACTCTTGCCCATAACTTCTAAAACACTTTTCCCCTGTATAAGACAATCCCCTCCAAAGCTTGATTTATTTTCTAATTTGCTAAACCTTGTTTTACTTTCCTCATCAATTTCTACTACCATTTTGTTACCATCTTTCCGTAGATAAATACTAATCTCTCCTAGGCTCTGTGGACAAAAAACAAAGAAGAGAAGAAAAAAGTGGTAGTTTAAC
>NODE_8_length_27833_cov_10.050004
TTAAACTACCACTTTTTTCTTCTCTTCTTTGTTTTTTGTCCACAGAGCCTAGGTTTGATAAGTAATCTTCACATCTTTCAATTACATCTTCTGGCAATAATTTTAACACTCTCTCACTTACATAATTACCTTTTGAAACGAGATCACACACTTCTTCCCAAATAGGCTTTAATTTATCTTTGTCATTCCCCTTAATATTGTCATCCTTGTGTATGAGATGGTTAAGTCTACATATCAAGCTATCTAGTATTGCTGATCCTCTTTGGGGATCAAATGGAACACTCAGTATAACCTTTTTCTTTTTTGCATCTCTTATAGATTCTAGAAATCTATTTGCAATCTCTGCCACAGCCTGATCAATAGGCAAGTCTTCTGAATCATTATATATGTTATGAGCATTATGAAACTCTCGCGATATATCTAAAATATTTTTTCGCTCATGTTCGTCAATAAAAGCACTTATTTCTTCTGGATAACCTATCTCTTCCAAAGACCCTTTATGTTGCCCTTTATTTGCACTTGATATTTTTTCTGGTATTAGCATAACTACTCCTATTTTACATAATAAACTTAATACAAAACATACTAATTTTAGGATAAGTACATAATCTATCAAGTCAATAGTTAAAGTGAAAAATTTTGATTATAATCAACTATGTATAAAACATGCTCTTAAACTATGCTGAAAATAGCTATAATAGGCCTTCCAAATGCAGGCAAATCAACTCTTTTTAATAGGCTGGTGAGAAGAAAAGCAGCGGTAGTTAGTGACATTCCAGGAGTAACGAGAGATAGGCGTGAAGGAATTGGAAGAATTAGTGATTTAGAGTTTAAAGTTATAGATACAGGAGGATGGAATGACCAAACCAGTTTTTCACTACAAGTTATTGAACAAATAGAGTTTTCTTTATTAAGCGCAGATGTAATTTTTTTTCTTGTTGATGCAAAAGTGCAAAACGAGCAGAACAAAGAGTTTGCAAAGTGGCTGAAGAGAAAAACGAACAAACCTGTAATACTAATAGCAAACAAATGCGAAAGTCATAAATCGGAAAACGTTGATTATTTGCAGTTCTTCAACTTCATAGGTCCGGTGTACATCTCAGCCGAACATAATCTTGGTATGATTGATCTTTATGATGCATTAACTGGTGTTATTGAAAGCATTAGCGTAAACAGGTTACATGTCATTCCAGCGCGTGACGCTGGAATCCAGGAAAAAAATAATATGGATCCCAGTGTCAAGCACTGGGATGACAACAAAGGATCTAATGAATCCAGTAAGCTGAGGGTCGCAATTATCGGCCGCCCAAACGTTGGAAAATCAACTTTTTTAAACAGTTTACTTGCAGAAAATAGACTAATAGTAAGCTCAAAACCCGGTACCACGCGTGACTCTGTGGACATTTCATACGACCATAATGGGAAATTAATCACTCTTATCGACACTGCGGGAATCCGCAGAAAGGCAAATGTTGTTGATAACTTAGAATCAAGATTTGTTGAAAAAAGTATAGAGTCAATAAAGCGCTCTCATGTAGTGATTTTAATGTTAGATTCCTTGCTTGGCGTTGAGCAGCAGGATTTATCAATTGCTGAAGCTGCAATTAAAGGGGGAAAGGGAATTATCATTGTTTTAAATAAGTGGGATTTAATAGGTAAGGATGACAGAAGTAAGTTAATAAAATTTGTCAAACAACAGGAAGTGACTCGGTTATTTTTAGAAGTTCCAACTGTAACAATTTCTGCATTGAAAGGTATGCGCTGTGGTGATGTGATAGATAAGTGTCTTGAAGTGAGTGAATCCTTAAACAAGAAGATCAGCACTGCAAAACTGAATAATTGGCTAATAGATGCCGTGGAAAAACATTCTCACCCACTTATAAAAGGTAGAGCAATTAAAATGAAGTATATTGCTCAAATTGGCACCAAACCTCCAGCTTTTTCTTTGGTATGCAACGTCCCGGAAAGTGTTGATGAGAGTTATAAACGTTATTTGACTAATGGTCTTAGAAAAAACTTCTTTGTTGAAGGTGTACCAGTTAGATTGCTTTTGAAAAAGAATAAAAACCCCTATGTAAAGTAGATAATCTTGTTTTACTAATAATATACTTTTTTATCTTAGTAATATTATTAATAAGTAAATAATTTTACTTAAATAAGTAGTTAATAAATTAATATTATATAGTAAAGTATTAACTTATTTAGTACTTTTGCTATGAATTATAAAGGACAAGATTTAAGGCCTGGATCTCCACATACTTTCACGGTTGATACACCTTTAGTATTTCAGTGGCTTCCAAAAAGATATGGATACCCGATTCCAGAAAAATATTTGGAAAGATTGAGCAATTGGGCAAAAAGGGAAGATACGCGTGTAGTGAAATTAGTAATAAATGGATCTGGTTTTACTCCTGAGCAACGCAAAGAGTTGGAGAATAAAATATCAAACAGAAAATTTAACCCAAACAAAAATATAGAACTTATAGATTTTAATGAGCTGGATTTAGGAGAGTATGAATTCAGCTTTCACTTACAACCAAATAAGAAAACAGAACTATCTAAATGTCCTTTATACAATGTATCTCAATATTTCAAAGATCTATACTCTATTCCAGAAAGTAAAAGATTATCTTTTGGTGTTGAGATAGACAGTATGCGTATATTTATGTTGTTAGCACTGAAGTCTCCTATGATCTATTTTGATTTTGATATCTTACCTAAAGAAGATAAGAAAGTTGGTGAGATTCAGGCTGTGCATGGCTTTTTGGTTGCTGAAAATGACAGAAAAGGTTATGACTATGATGGTATAGCAAGTATTGAAAATGCTATCATTGCTCTAAGCGATGCTGGTAGAGTAAAAATTATGGAAATTTACAATGAAGTAAAGAATAAGTTTCAAAAAGATTATCCTTTGTTTAAGTTATCAGAACATGAGATTTACAAAATTATGGAAGAGATAGTATATTTCACTCTTTCTAATGACGTTCTTCTACTTATATCTAGCTATCAAGATTCTAACAAACGTTACAATAGACGTTTGGAAGAAGCAAGATTGCTTATGCAAGAAACATTTGGGTTTAAAACCAATGGAGGAGAAGTTGATATTCAATATGACAATAGCTGGACGAAAAACAAGGATGAATTGTATACCAAAGAAGAAATTGCAAAAATAGATAGTGATACTAGAGTTGTAACTAGTATGCAAATCAAATCAGTATCCAGATGTGAGCATATGTATAGAGGTTAAAAGTAGTAACATAGTACTTAGGTTACATGAAACGTTGTCAAACAAGAGTTGACTCTTCACAGATATTGTAGTAATTCATTAACTATGTCAGATGTAAATAACAGTTCTATAATTTTTCTCTTATCAAGCGCTGTCGCTTTAATTTTTGCATATGTGCTAGAGTATTTTTTCAATATGATACCGTGCAAGTTATGTATATACGAGCGAGTAGTTTACTATGTTACAGGGCTACTTGCAGTTGCGTATATGTTCAAAGACAACAAAATTCTAATCTATGCGATGTTTTGCAGCTACCTCATTGGTGCAATAATATCTTTTTATCATGTAGGTCTTGAACTCCGCTTATTTCATGATGTTTTAGGCTGTACAGAGCAAGTAAGTGGTAACGTTAGCATAGAAGAGCTAAGAAATAATCTATTAAACCCTAACTACTCTCCATCTTGTGACAGACCTCATTATATTTTTGGTGTTTCGTTAGCAACATGGAACTTAATTTACCTTATAGTAGCTCTATTCTTATCAGGTAAAATGTATTGTAGAGAAAGAAATTTAAGGCACAATTGGTGCAAAAAGTAGCAAGAGTAGATGCTGCATTTGTACACCGCTTAGTTGCCACCCAGTTTCCGCAATTTAAAGATTTATCTATCTGCCAAATCGTGCCCGGTGGATGGGATAATAGAACATTTCATCTGGGTGATCACATGCTTGTGCGTATGCCAAGCGCTGCAAAGTATGCAATGCAGGTGGAAAAGGAACAAAAGTGGTTACCCAGGTTGGCACCTTTACTGCCACTTTCAATTCCAAAGCCTTTGGCAATGGGAGAGTCGTGTGAGGGTTACCCGTGGCAATGGTCTATTTACCAATGGATTGATGGCAACACCGCTGCATCTGTGCACATAGCAGATCTGAATGACTTTGCAATCAGCCTTGCTCAATTTCTCGCTGCTTTACAACGCATAGATACTACAGATGGACCTCTTCCCGGACCACATAATTTCTATCGTGGAGGGTATTAACAACCTATAATACTGAGACAAAGCAAGCAATTGCCGTTCTGAAAGATAGAATAGATGCCAATGCTGCAATTGAGCTCTGGGAAGCAGCACTGGCAAGCACTTGGCAAAGTTTGCCAGTGTGGGTCCATGGTGACGTTAGCGCTGGCAACCTATTGGTGCAAGAAGGAAAATTGAGTGCTGTAATTGATTTTGGAGGATTGGGGATCGGCGATCCCGCTTGCGATCTAATGATTGCTTGGACGCTGCTTAGAGGAGAAAGCCGAAAAATCTTCCGTGCAATGCTTCCGTTGGATGCTAACACTTGGGCTCGTGTCCGCGCCTGGGCTTTATGGAAGGCTCTTGCTGATATCACCACAAATACGAACGCTGTTGAAGCTTTGCACACTATTAATGAAGTGCTTACAGATTATAGACGCAATTCATAAAGTATATTTGTATGAACATTGTGATTTGTTCTAAAAGAGGGTGTTATGCGAGTAGCTCCTTCGGTGTCAAGCACTGGGACCAGAAAACTTAGGTGTCTATATAAAGGGTGTCATCCCAGTGTCTAAATTCCAGCATCAAGTGCTGGCTTGAAGCTTTAGCTATAAATATTAATAAATTTACTAAGTAAAAAAAAGGCAAAAGAATCCCTATATAGCGAGTTTTAATAATGTAAATTGATAATGTGCTAACAAGCATGTTTTGGCTGAAGTAGAAAAAATTTAAAAAACATGCAGCCGCTATAATTTTTATGTAATCTGCCAATAAGTATCTGAGTTTTTTTACTGAATTTTGTTATTAAACCCGCGGAGATTAAAAACAAGAATAAATACTTATATTAGTATAATAAGAAAAGTGGGAAGGTTTGTCAAGCTGCTTCTATATACCTGAGCATTGATCATACGGGTTCCATCTGTTATATATAATCTTTTTGAATACGAAAAAACTGATGAGTGAGTATGATATTACGGTTATAGGTAGCGGTCCTGGTGGTTATATAGCAGCAATTAGAGCGGTGCAACTTGGATTTAAAACTGCAATTGTTGAAAAGGAAGAAAATTTGGTGGTATATGCTTAAATTGGGGGTGTATACCAACAAAATCGCTACTTAGAGCATCTGAAATTTATAGGTTAATAACAAGATCAGAAGAATTTGGCATAAAAGTAAAGGATGCAAGCTTTGATATACAATCAATAGTGAAATACTCAAGAAACGTTGTTGATAAATTGTCAAGCGGTGTTGCATATTTGATGAAAAAAAATAACATCAAAGTTCATCAAGGCTTTGGTAAACTTGCAGGTAATCGTACTGTAAAAATTCTTAATGACAAAAAGGAGGAGGAAATTTCTTCCGGTCATATCGTTTTAGCAACAGGTGTTAGAGCGCGAAATCTACCTGGAATAGAGGCAGATGGAGATTTAATATGGAATGTGCAGCACGCTATGACTCCAAAGAAGTTACCAAAATCGCTACTAATCATAGGTTCTGGTGCGATAGGAATAGAATTTGCAAGTTTTTATAGTACTTTGGGAGTTGATGTAACAATTATAGAAGTAAAAGACACTATTTTGCCGCTGGAAGATGAAGATATTTCAAACCTGGCACAAGAGATATTTACAAAACAAGGAATAAAAATATATACAAATAGTAGCGTAAAAACTTTCACTAAAAATAAAGACTTTGTTCAAGTGCAGCTAAGTAGTGGTGAGAATAAAGAATTCGATAGAGTAATTGTTGCAGTTGGCGTTCAAGCAAACACTGAAAATATAGGTTTAGAAAATACAAAAATTAAGTTGAGTCCTTCTGGTTTCATTGAAACGAATGAATGGTATGAAACAAGTGTATATGCAATAGGTGATGTAGCTGGTCCCCCATGTTTAGCGCATAAAGCAAGTCATGAAGCTGTGATCTGTGTTGAGAAGATTGCTGGTAAAAATGCTCATAAGTTAAAAAAAGAGTGCATACCAAATTGCACTTACTCTCATCCGCAAATAGCAAGCGTTGGCCTTACTGAGGAACAGGCAATAAAAAGTAGATATGATATAAAAGTAGGAAAATTTCACTCCAACTTTAATGGTAAATCTATTGCACTAAGTGAAACTGAAGGTTTAGTGAAAACAATTATAGACAAAAAAATAGGCGAACTTCTTGGAGCTCATATGATAGGTGCAGAAGTAACAGAGTTAATTAGCAATTTCGCTCTTGCAAAGCAACTAGAGGTAACAGACTGCGACATAAAATCTACGATTTTTCCTCATCCAACTATTTCGGAAATTATACACGAATCAGTACTTGCCGCAGATGATGAATCTTTAAATAGTTAAGCTAACGATTCATTGTTTTAGAGCTACAATTATCCTGATTAGGCGATTCAACTCTAATAGATTGATTACCAATATCAGATTTTTCTAACTTTTCTTTTAACCCTTTAGCAGCTTCTTTCACTTCAAGCTTTTTTTCCTGATTAAGATCCTCTGGGCTTTTTCTTTTACTATCTAAATCTTGTTGTCTATCAATATTTTTATTGATTTGTTCTTGCTGAGGTAGATCAACAACTGAGTTAAAAAGAGCTTTTATTATGTTTTTTAAAAAACCTCCTTTTCTGTTTTGCTCTTGAGGCTTATTTTTCACGTTTTTACTGTTGCTGCTTTCAGGCATTTTTAACTCAACTATCATAAAGCTTAATAAAATTATACGTGCAGATTACTAAAAAATGATTAACAATTCAGTATTAATTTGCTACTTACAGATGGATATTATTCTAGCAACAGGTGGTACAGGTGGACATGTTTTTCCAGCTATAACCTTAGCAAAAGCACTAAAGGTACAAGGGCACAATTGTATATTATTCACTGATCAAAAAACCATCAATATAGAAAGTTATATTTTACCATTATGCAAGCCAAGTGGCAACAAATTGAAGTTTCTCTTTTTGTTAATGTATAGTTCTGCACTGGCAATATATAAAATCAGAAAATTGAAACCAAAACTAGTCATTGGCTTTGGTAGCTACGCTTCTTTTCCAACTCTTCTTGCAGCAAAGGTTCTTTCTATACCTATCATTTTACATGAACAAAATACATTTTTAGGGAGAGTAAATAGATTCTTTTTCAAGAGTGCAAAATTAATTGCAACTAGCTTTCCAGAGGCTAAGTACGCAGAAGGCAGTAAATGCGTTTTTACAGGAAATTTTGTCGATATAGAAGCACAAGGCTATTCTAGAGCTGAAACAGTTTTAAACGTGTTAATAATAGCAGGCAGTCAGGGTGCAAATTTTTTTGATGATGTAGTGAGCAGCGTAATTTGTAATTTACCAATTAAAATAAAAGAGAAAATTAAAGTGACACAGCAATGTACGAAGAAAAATATAAATAAGGTCAAGAGTCTATACAAAAGCGAAGAGATTGATTGTGAGTTAAGTGAATTTTTCGATGATATGGAGAGTAGACTGGCCAATGCTCATTTGGTAATTAGCAGAGCGGGAGCAACTTCAATAGCAGAGATTACTCTTGCTGAGCGCCCTGCTATATATATTCCTTACCCTTACTCAAAAGATAATCATCAATTTTATAACGCAAAATATATTGAAGATTCGGGAGCAGCTGTAATGGTCGAGCAAAATAGTAACGCGAAAAAGAATCTAGGAGAGTTGCTAGTTGATTTATTGCAAAATTGTCAAAAATTGTGTGATATGGCTAATAATACTGAGAAAACAAGAATAAGGAATGGAGTTACTGAATTTATTAAGGCAATAGCTCAAGAACTTAGTTGACGAGTTGCTTTTTCTTCGAATGCATCCCATAGTTTTTTTTCTAGTGATATATTGTATAATTCATTGATGTAAACTACCCCCGTGGGTGAAGTTGTGTTAATTTCGAGAAGGAAGTCATCTATAATATCAATACCAACAAATATTAGTCCTCTTTTCTTTAGCTCAGGACCAATTGTATTACATATCTTGTTATCTATATCATTCATTTCAGCGGGTTCAAAACTTGCTCCTAGTCGCATATTTGTCCTGATCTCTCCATTTACTTGTGGAACTCGCTTCATTGATCCTATTGGTTTACCATCTAGCAATAATATCCTTTTGTCTTTGTCTATGTTTTTGCAAAATGCTTGTGCAATCACAGGACATTCATATTTTGCAATCATGAGATCGACTACCACTTGAATGCTATTTTGGTCTTGTATTCTTATTACGTCATTTCCTCCATAGCTATATAGTGGTTTCAATATGATATCTTGATAGTCGTGATAAAAATTTCTAATCATCGATATATTTTCAGTGATCAAAGTTGGAGGAATTAGCTCTGGAAATAGTGAAGTAATTAATTTTTCAGGACAGTTTCTTATTTCTGTTGGATTATTTATTACTAACGCAGTAGTCTTTTCTAAGATATAGGTTGTTGTAATGTACCGCATATCAAATGGTGGATTCTGTCTGATAAATATGATATCCATTTCATTTAGGTTGATTACTACATCCTCTTTTGAAATGAAGCTACAATCATCAACACTGACTTTCTGAGCAAGGGCGATTGGCTGATTTAACTTGAGTGCTAAATTATTAGGTACATAAACAAAAATTTCGCACCTTCTTCTTTGCGCTTCTTTTATTAATGAAAATGTAGTATCAGCTTCAAAATTTATACTTTCATCCATCTGAAAAGCTACTTTCATTTATCCTCCCTTCCTATTACAATATACTATAGTACCATAAAAGTGTTAATAATGGAGCAAAGTATGGAATTAACAGTAGGAAATAATGCACCTGATTTTAGCTTGCCAACAGATTCTGGTGAGATTTTATCACTCAGTGAATTTTTTGATAAAAAAAATGTAGTCCTTTATTTTTATCCTAAAGACGATACTCCGGGTTGTACAATGGAGGCAAAAGGCTTTAGAGACAAAATAGAAGATTTCTCTTCTCTTGACACAGTAATAATTGGTGCATCAAAAGATAGCGTTAAGTGCCACGCTAACTTCAAAGCAAAATATTCTCTGCCGTTCTTTTTAGTTTCTGATGAAAACGCTGAAATGTTAGAAAAATATGGTGTTTGGGTAGAGAAAAGTATGTTTGGCAAAAAGTATATGGGAATAGAACGCACTACTTTTTTAATAGATAAAAAAGGTAAAGTAGTACAAATTTGGAAAAATGTAAAAGTTAATGGACATGTTGATGAGGTTCTAGAAGAAGTAAGAAGAATATAAATTAAAGAATGACTACCCATTGCTATATAAAAAAACTGAAATTATATAACTTTCGTAGTCATTCAGACTTTGAGCTGAATTTAGATGATAGATCAGTTGTAATAACTGGCAAAAATGGTATTGGTAAAACTAATGTACTTGAAGCAATCTCATTGCTTGCTAAAAGTAACGGAATGAAAAAAGCAAAAGCAAATGAGATGCAAAATAGATTCAGTAATGAAGATTGGGCAGTGCACTATGACTTTTTTAATGGAGTAGAGCTTAACTCAATTGGTATAGGAAAGAATCTTAATAAGAAACTAATACAAATTGATAAGAAAATACAATCAAGTTATTCATCTCTGTATAGAATATCCAATGTAATATGGTTAATTCCACAAATGGACTATATTCTTCTTAGTTCTCCAAGCGACAGGTTAAAATTTTTAGACCGTATAGTTTCACTATTTGAAGAAAATTATACCTTTTGCTACATGAAATATAGAAAAGCTAAACGTGAACGAAGTGAACTATTGAAAGAGAATATCTTGAATGAAAATTGGCTTTCTAGCCTTGAAAACGTAATGGCTACCAATGCAGTTGATATTTTACGTATGCGATTGTCTGTTTTAAAAATATTACAAGACACAATCAATAATCATTCCTGTGAGTTTTTTCCAAAAGCAAGTTTGAAGTTTAGCAGCCAGCTAACTTTGAACGATACTGCAGAATATTTTCAGAATCGTCTAAAGGAAAACAGAGAAAAAGACTCATTAACTGGTAGAGTAACCTTTTCTGTACATAATGATAATTTTCGGGTTTTTTGCCAAAAAGGGGACATGCCAATAAATCTGTGTTCTACTGGAGAGCAAAAGCTATTACTGCTTTCTATCATCTTATCTAGTGTAAAAGCAAGGTGTATTCATTACAATAAGGCACCACTTCTTCTGCTGGACGATATAATGTCGCATTTGGATAAACATTACAGAAAGGTGTTAATAGAGGAAGTGTTAAGCATTCAATGTCAAACTTGGATAACTGATGTAAATCAAGATAATTTCAATAACTATCTTTGCTCTTTCAAGTTTTTTGAATTATTAAGTAAATAAATTTCAAGCGTGCTGTCATATATCAAGCTCATATTCGGTATGTAAATCTCTAATTAAAGCCTCAGCGTGTTTTTTTTGAACAACTATACTGATCTTGATTTCGGACATTGTGACAGCAAGTATTTCTATCTTTTTTTCGCTTAAAACCTTGAGTGTGCGGTACATTACTTCAGTGTTAGACATAACACCAATACCAATTATTGAAATTTTAGCTATATTATTATTTACGACATAATTTTCATTTTTGTTCAATAACTTTGTCATTAAATCAACATCAAATTTGGAAATCAAAAAGCTTGACCCATGTATCATGTCAATTTTAACGTTTGCTCCTGCTATATCTCTTAAAGTATCCAGAGTATTTGCAAAGTTAGTAAAAGTTACAAGAACTTCGTTAGTGCTATAAGTTATTCCAGTAATTAAGTATCTTTCCAATACGTCCTTTTCGTGTAGTACTGTAGTGCCTTCTACTTCTTTAAAAGTAGATAGCACTTGCACCTTAATATTATGTTTCATTGCAAGTTGTACTGAACGATTATGCAATATTTTAGCACCAGACGATGACATTTCCAATATTTCATTGTAAGAGATAGATTTAAGCTTGCGTGCCCTTGGAACAATTTTTGGGTCTGTTGTATATATTCCGTCAATGTCAGTAAAAATTTCACAAGTTTTAATACCAAAGACTACAGCAAAGGCAATTGCTGAGATATCAGACCCTCCTCTACCAAAAGTAGTGATTCTATCACCGTGTATGCCCTGGAAACCAGCAATGATTGCAGCAGTATAACCCTCAGCAAAAGATCTTTTCACATGGTCAATTTTTATTGTTTTTATTTTAGACTCAGAATAAAAATTATCCGTTAGAATTGGTAACTGCCAGGCGAGCCATGATTTAGCATTAACTCCAACAGACAGAAGAGTGATAGCTAATAACCCGCAAGAGATTTGTTCTCCTGCTGAAAGCAGGACATCATACTCTGATAACTCTTGTCTACAATTTAAATTTGAAATTTGCCTGGCTTGAAAAGCCATTTGGTCAGTGAATCCTGCAGCAGCAGATACAACAGCAATTACATTATAACCTTTTTCAATATCGTTTTTTATTAGATTTGCAACTCGATTTAAGTCAGTTAGCGAAGTACCACCAAATTTTTTTATTATTATTTTGTTCATAGTTACAATAAGGTCAATTTCACCTTTCTAGAGAGTATAGTTGCTTAATTAAATGTGTTTTTCTGGTCACTAATTAAAGTGATAGAGGATTATTCATCTTTATCACTACCAAGGTCTTTTAACATACTGTAGTTGCCTTTTCTAAATTTACCTTTTAAAGATGTAACTCCGCTTTCGCTAATACCACTTAAACTTAATGCTGCTCCACCTAGCTGCAATCCAATTTCAGACGTTTCGGGAATAATTTTACTAACCCCTAGATCTTTATAAACCTCCACATTATTCAAATCTGGTAAACGTATTATAATATTTACATGCGGGAAGTTTTTTGCAACTAGAGAAACTATTTTCTTTATAGTAACTTCGTTCTTTATTGAAACTACAAGAGCTTGGGCTCTTTGTATTCCTACTGATTTTAAAATTTCATATCTTGTAGCATCTCCAAGATATATAGGGAAACTATCATTTTTTCCTTCTTTCACTATTTTTGATTGAATATCTACAACAACATAACTTAAATGCTCTGCAGTAAGCATTTTTGTTACCATATATCCTACTCTACCAAACCCGGCAACTATTACGTGGTTATAAAGATCTTGTGTGTCTGTTTCGATTGCCTCATCGTCTAGTATTATTTTTTCAGTGCTAAATGAATTTGCTATCCAGTCTCCAATTCCCGATAAAAGAGGGGTAAAAGCCATAGTTACTGTAGTTACCATCATAAGCACTTGAGCGATTTCACTTGATAGTACATCTAATTCATCTGCTAAACGGAATAAAATAAATGCAAATTCACCTCCTTGTGCAAGCAGTAATCCAGCTTGTATTGCAGGTGCACTTCTAAATCCAAAAAATCTACACAATGTATATATAATAGACGTCTTTAAAACGATAAGGATAATTGATAATAAAGTAACGAGTGGTAACTTATTGAGTAAAAGGTCAATATCAATAGACATGCCAACAGTCATAAAGAATAAACCAAGAAATAAGTCTTTAAATGGCAATACTGCATGTTCTACCGAATTCCTGTGCTCTGTTTCTGCAACTAGTAATCCAGCAACAAATGCACCTAATGCCATTGATAAATGAAATTGTTCTGTAATGAAAGCTGATCCTAATATTATCAGAAGTGTTGTTGATATAAAGACTTCATTACTCTCCATTTTGGCAATAACCGAAAATAATGGCCTCAGTAATAACCTACCAGTTACAAATATCAACACTAACGCGATAGCTGCTTGTACTAATGAGCCTGTTAATGAACTTATTAAACTGTGCTCAGAGTTGCCAGTAAGGAGAGGCACTAGTACTATCAGAGGTACCACTGCAAAGTCTTGCATTAGTAGCACTGCTATCGACAATCTACCAACTTGGCTTGCTTGAGAACCCTTTTCTTGCAGAACCTGCAACACTATTGCTGTTGAGGATAGTGCGAGTCCGCCACCAATGACTGCTGCCATGTTTGTACTCACTCCAAAAGCGAGAGCAATGCACCATATTGCTATCATAGTAACTATAACTTGAAGGGAACCAAATCCGAACACATGCATACGCATGGCGATAAGGCGTTCAAATGTCAATTCAAGACCTATAATGAATAATAGAAAAACTACACCAAATTCTGCAAAGTTATCCATTACTTCAGCTGAATTTATCAGATTAAATCCGTGAGAACCAATCAATGCGCCTGCAACAAAGTACCCAAGCACTGGGCTGATATTCATTTTCCAAAATGCTATGACTATGAATACAGCAGCAGAGAGTAAAATTATAATATCAAACAAATGCTGAGAGCCGCTGTGCATGACATTTACCCTGTAGAATTAGACCATTTAATTGAGCAACCAATACTTGATTTTTGATCAACTGGAGGATTGCTAGTTTTTGCAATAAATTTCATTGCTTGAAATAAATCACTACTTCCTATTTCATAATTTTGAACTTTCTCTTTTTTTGTATTGTTAAAACGTCCACGATAACAAAGTTTTAAATTAGCGTTAAACCCAAAGAGATCAGGGGTACAAACAGCACCATACTCTTTAGCTACTTCTTGGTTACTGTCAATCAAATATGGAAATGTAAACTTATTTTCCTTGGCAAAATCAATCATGTTTTCAAAGGAGTCTTCTGGGTACTCATTCACATCATTTGGCATTATTGCAGCTGTATTTACCTGATAATCTTTTTTCAATAAATCAATATCGCTTACCAGATTGCTAATAATTGATTGAACGTAAGGACAGTGATTGCATATAAACATTACAATAAGACCATTTTTCCCACAACAGTCACTTAATGTATAATATTTGTTATCCACTCCCAAGAGATTGAAATCCTTTGCAGTAAAGTCAAAATCTACCCCAGGAGTATTCAGTGCAACCATAGCTTATAGAGTATTTTACTTTATATAACTTATGATCTTATTGCTTAAATGTCAAATGGTTTCTATGTATACTGCTTGCATTTAGCATTGTAATTATAAAACTTATGTTCATAACCTTCGAAGGAATAGATGGTTCTGGTAAAACAACACAGTCTGAGTTACTTGCAAATTATTTTAAGCAAGTTCGCGGTGAAAATAATGTGGTATTGACTCGAGAACCAGGTGGTACTAATTTTGCAGAAAAAATAAGAGGATTACTACTTAAGGATAATATTGATCCCATCTCTGAACTTTTATTACTTACCTCAATGAGATATGAACATATGAAAGAATTAATACTACCAGCTCTTAAAGAGGGAAAGACAGTTATTTGTGATCGATTTATCGATTCAACTATTGCGTATCAAGGATATGGGCTAGGTGTTGACTTGAGTCTAATAAGAGATTTACACAAATTAGTAGAAATTAAATATCCAGATATCACATTTATTCTGGATATTGATGTTCAAGTTGGGCTCAGTAGAGCAAAAGACAAAAATAAATATGAAGAAATGAACATTGATTTTTATAATAAAGTTCGAAAGGGATTTCAAGAAATAGCTGTAAAAGAGTTTAATAGATGTAATGTTATTACTGAAATTGAAAAAAAAAGTGATAATCAAATACACAATGAAATTATTGATATTGCAAAGACTTAGCTATGCTTATTGAACTTTTGCTAACCTAAACAGTTACTGCGTTAACCTGTGGTAAAAAATTATCAATTTTAGGTGACGTTATTTCATACGAAAGACTCTCTTTTTGATTAGCTAAAAAACTTTGTATTTCATCTTTAGGTTTTTCACTTATTGTTCTATATATTCTTGCGCGATTAATTAGCTCATTTCTACTGTTTTTATTGCTTACTTCAGTTATGGTAAAAAATTGATCAAAGTGATTTAACAAATCCTCGTCTACTAAGGATGCAATGCTATCAATGTCTTTTACATATAAAGCAAGTTTGTGCGCTTTGCTACGATCCTCAAAACAAAAGTACTTTACAAAACTTATTTTTTGTAATATCTCTTGTTTCTGCTAGCAAAAATCCGATTCCGTCTTGGCAATTCACTCTCTTAACTGACTCAGCAGATACTGAGAACATTTTCTCTACAGACTTTTTCTCACAACCAAAAAGAAACGTATAATATCCCATAGACAGAGTCAAGAGAAGGAATATAGCTGGAAGCAAGAATGGAGCAAGTAGATTTTGTGATTCAGGAAAGATAAACCAGACGGCAGTTGCTGCTGACACAGCTAAAAATAATCATGACATAACGAGTTTTATTTTTCTTCTGTATCCGTTATCAATAACTGTATTTATGCCAATAAAAGCTACATCAACCATTGCTCATACCTCACTAAAAGTAATATTAGCTTAATAATAGCATTGTTGTGATAAGAAATCAATATTATGAATATTTTAATTAATTTATAAAATCATCCAACCAAATAGAAAAAAGGCAAAAGAAGTCCCGAATAGCGAGTTTTAATAATTTAAATTGATAATGTACTAACAAGCGTGATTTGGCTAAATGTAGAAAAAATAAAAAAGACATGCAGCCACTATAATTTAATGTAATTCACCAATAAATACCTTAAGTTTTTTACTGAATGTTGCGATTGAGCCTACAGGTCAAAAACAAGCTTTGAGTCAGAAATACCATTGATATTATAATAAGAGAAATCGCGATGTTTGTACAATTGAAAGATGGTTGCGGGAGTAGGATTTGAACCTACGACCTTCAGGTTATGAGCCTGACGAGCTACCGAGCTGCTCCATCCCGCGTCGTTGCTTATTTATTATTATATGCGTAATAATAATAAATAAAAGAATAAAATCACACTATTACATATATTTATATATCTATTAACCTTTCTTAACATGATAGTAAATTATATACATAACAATCTGTGCAATGAAAAATATAACTTGATATTGTGGTTCCCTGTTTTTCAGTGTGCAGGAATTTTAACCTATTTCTCATTAAATTTTGAACCAAGCTGTGCTTTCACTATATCTATTTTTCTCTTGCTTTCACCTATACTAATTCTGATTGCAATATTATACAGGAAATACGCAATATTATGCATTTCTTTAATTGCAGTGCTCATAGGATTTACAGCCAGCAAATTCAGAACAGATTCAGTTAATACTCACATTCTTGATAAGGAAAGGTATGTGAAAGATATTGTTGCTACAGTGAAGGATATTAACGATAGGGGCTCATATAAACAATTTTTGCTTTATGAAATAAAAAACACGAAGTTCAAGCTGGATAACATCAGAATATCAGTTAAAACCAAAGCGGAAGAAGGCATTAAAATAGGGGATCAAGTAAAATTATCAGCAAAACTCTTTCCTCCAAAAATTGCGCCTTCGGAATATGCATATGATTTTGCAAGAATAGCATATTATCAGAAAATAAGTGCAACAGGCTTTGCAACAAGCAAAATAGTCCTGTACAAAAAGGCTGAAGCAAGAAAATTTCAAGAGTATATAGAATCTTTCCGTCAATATATCTATGAAAACCTACAGCAAAATACCAAAAAGCCACACGCGGACATAATCTCTGCATTATTAATTGGCAAAAAAGACGGGATAGATCAAAAAACTATGAATGCGATACGAGATTCAGGTATAGCACATTTATTCGCTATATCTGGTTTACATTTATCGTTTGTTGCTGGTCTATTTTTTATAGTATTCCGTAATTTATTTGCAATATCTGAAACTTTGACTCTTAAATATAACACTAAAAAAATATCTGCATTCTTTACTATCTTGCCAACTACCTTTTATTTGTTGATTACCGGTATGCAAATTTCTGCTCAGCGTGCCTACATCATGGTGATCTTGGTACTTGTTGCAATAATCATAGAAAGGAAATATCGAGGATTAATAGCAATTGCGTTTGCTGCTTCGGTGATACTCATAGTGGAGCCAGAAGCAATCTTAAAGCCAGGTTTTCAAATGTCATTTTCTGCTGTTTTGGCATTAGTTGCCAGCTATCAGATCAATGCTAATAAGTTATTCAAAATAAAAATAATAAAATATTTTGTGTCGATAATGATCAGCTCAATAATAGCAAGTTTAGCAACTGTTCCGTACACAATATACAATTTTAACTATTTTTCAATCAGTGGCATTATCACAAATTTGATTGCTATACCAATAGTTACACTCATTATTATTCCACTTGGAATAATCTATGTTTTATTGATTCCTTTAGGTACTCAGTGGATTATAACGCCTCTCATGGAACGCCCAATTGACAGCGTTTTATATATAACAAACGCAATTGCCAGTCTTCAGTATTTGGTTATTCCTATTCGCACTTTTCCTGCCTCATTAATTATTATAATAACGCTTGGGCTATTATGGTTATGCTTGTGGGAAAGGAATTGGCGTTTCTTTGGAATTTTCTTTATTGTGCTAGGTATTTTCTCTAGCGCTATGTATACAACTCCTGACATTCTAGTCAGTGCTGATAATCTTGCTGTAAAAAAAGATGACAATTTACTATATTCCCTTACTAGAAAAAACAGAAATTTTGTTGTCAAAACGTGGGCAAAGCAAAACGGGCAGAATCAAATTGTGAATCATACTAAATTCAGTAATTCAAACAAAAGGCTAAAATGTAATGATTATGACTGTATATATAATAAAGGAAATAATAAGTCAGTGTTGCTAGCTCATAAAAGAGAAGATATTTTAGAAAATTGTAACAATGTCGATCTAGTAATTCAGTTAAGCAAGTTTAACTATCCAGCTTGCAATACTAAAATCATCAAATACTCTGACTTAGAGGCATATGGCACACACTCTGTTTGGCTAACAGATAGTGGCATAAAGGTTAGTAAAGTGCGTTCTAATCGTCCTTGGCATAAGCCAAAAAACTTGTTTTAAAAGTGTCATTAGTATATAATTAATTAGGTGCGAGGAAGTTTATACCTTTAGATATAACAAATCCTTTAAATGTTAAAGTAGATCATAATTTTGCCAAAATAGATGATGCTATTGGTTTTTTCCCTAGACTATGGCGTGCAGCAAGAAAGTATTCTGTAAGTAACACTCTGCTCATAGCGGCTGTAAATACTTGGCTTCAATTTTCTTTGGCTTACGTAACTGCAATAATAATAACCAGTAATAATTTAAGCTTTATTACAGATATTTTTAACCCAACATTCATGCCAATTTACACTTTAGTTTCTGTTATTCTTTTAACAACTTTTGTAGCCTCTTTTGCTATGAGATATATGCATAACCAGGAGATAAAAGAAGGAGAAAAGTCGATGGAGGAATTAATAAATGATAAAATTAGAGGTGGCAAAGACAACGAGATAAGTGAAATCGCTGAAAATAGAGATAAAACCAAATTTAAGTCTTATAGGTCACAAAAAAGCAAGCTTTTCAATAATTTTGCCAATCTCTGAAAATCAAAAAAAAATATTAGATGATCAAAGACAAGAGAATAAGAATAAGGCAATTTTTCTTACCATACCATATGTAATTAGTGCTGTAATTATAGTTGGTGCATTAATGCAAAATAGATTTAGCTTTGCCAATGTTCAGGATTTGGAATGGGCTCCAGTTGCACTGGCTAGTATCATTGCTATTGTTGGAATATATGTAACATTCAGCAAGCTAAAAAACAATGAGATAAACAATAATCATAACATTGTTAAAAAGTTTAACAATTTGGATATTCTCTTTCCATGCAGAAGAGGTGGTATTGTATCGGTAATGGAAAAAAAGACAAAAGATGAGGAAGAAAATGATTCTATATCTCGATTGATAAAATTACTTGATAAGCACTTGACTGATTTTACAGATAAAATTGTTGACTCACTCGATAAGCGCTTAGATGAAGCTAAAGATCTACTTGATAGTAGCCTTCTAAAACAGATTAAAGAAACACTTGTTCATCTACAAGTAATTAGAGAAGATATTAAAAAAGATTTAGATGAGTTGCATGAGGAAATCTTGCCTATTTTAAGTGAAGCTAAACAGCTGACAAAAAAAGCAAATTCATTAGATATTGAAGGTACTTTTTCCAATCTACAAAGCGCTATTGAAACTTTCAAGAATGCTATCAAGATAGTGGAAGACAAGGTAGAAAGCTTAAAGTTAGGAAGATTTGGTGTACCCTATTTTGATACAACACAATCTGGTCGAAATGGACATAAAAGTAGCAATAATCAGACGGAAGGTGATAGCAATCAACTCTTTGGCATGTTAAAAAAAATTAAGGAAGAAGTAGGTGAGTTGAAAAAAGCATTTGAAGAATTAAAGAAATCTGTAGAAGAAATAAAAAATGAACAAACTCAATCAACCGAACCTAATAACAGTGGAAGCAGTAACGCTGCTAATCCTCTTCAAAAAGAGCAAGATGAAAAGAAAAAAGTAATAGAGAAAAACAGGCTGTTAAAATCAGAAAAAAGGATGAAAGAATTAGAGAAAGAAAACGCAAAATTGGAAAAAGAATTGTCTGAGCAAGAAAAAGCAGATGAATGGAAAGAAAAAATTAATGGCAAAGCAAGTGAGTTTTTCTATTATTTATTAGAATCTATTAAGCTGGAAGAAAAAATGATGAGGAAGGAAAAGTCAGTGAAGTGACATTAAGAAACTTTGATAATAAAATAATAGTCCACTGGAAAGATGGCTCTCAGACAATTTTTGATATCAAGAAACAAGGTGACCTTCAAGTTCAACCTAGCACAAAAGTTGATTTTGTGGATCCAGATGTTCATGCAGCATTTGAAGTAGCTTATTCAAGGTAGCTACTATAGATATAGTCTTAGATATTGTTAGTAATGAAAAGGCTAGATACCTACATAGCTGAAAAGTGCAAGATATCGCGCAGTAAAGCGCAAAGATTGATACAAGGTAAACAGGTAACATTACTTGGCATTTCCTTAGTTGATAATGATCATGTAGTAAAACCAGGTGAGGAGTATATAGTACATCTCGTTCAACCTGACATATCCACATCAATTGAACCTAACTATAATATAAAGCTTGATATCGTCTATGAAAATGAGGACATTATAGTTCTGAACAAACAAAATGGGCTAACTGTCCATCCTGGTGCTGGGACAAATAACGATACACTCCTGAACGCAGTGATCGCTCACCTTGGCAAAATTCCATATACAAATACAAGACCAGGAATTGTTCACAGGCTTGATAAAGATACTAGTGGACTCATGGTAATTGCAAAAAATGAACAATCCCACAGCTTATTGTCTGAGCTGATATCAAATCGTAAAATAAAACGGGAATATCTGGCAGTAGTATGGGGAGCATTACCTAATCTGCAAGGAACAGTAAAAACCCATATTGCTCCAAAACGCAGTAATAAAGAAATGATGTGTGTCACAAAAACAGCAGGCAAATTAGCAATCACTCATTACTCAGTGAAAAAAATTATAGGGCAAGCAAGCCTAGTTAAATGTACTTTAGAGACAGGCAGAACACACCAAATTCGAGTACACATGAGCCACATAGGACATTCTGTAGTAGGTGATCAAGTTTACGGAAAAAATAGTAGTAAAAGTGCAAAATATGCTAAAAATTCTGATTTTATCCGCAACTTCAACAGACAGGCACTACATGCTCACACGCTAGGCTTATATCATCCCAAAAGTAAAGAATATATGGAATTTGTTTCTGATTTACCACAAGACATGCAAGTCTTAATCGGCGAATTTGAAAATATATCTTAATAACATTCATATCAATATTATCATCCATATTATCAAGAAGTTAATTAATGAAAGAAAAACTGCTGCACTTCCAAGATCTTTCACCTTTTTTGAAAGTATATGTTGTTTACTGGAAATACGCTCAATTGTTGTTTCAAAAGCAGTGTTAATAATTTCTACAATTAACACTAGAAATAGGCTGCTTACCATCACTGCACGTTCTAGACTACTTACATCTAAAACAAATAAAGCTGAAACACATACTATAAAAAGCAGTAACTCCTGTCTGAACGTAACTTCTGATACAAAAGCTGATTTTATTCCTTCACAAGAATATTGAATTGCTTTTACTAGACGAATAATGCTTTTCTTCATTATCAATTTTAGAAACTCAATGAATTTACACTTATTGCACTTAGGTAAAAAATGCATGAAAACACCTTTCAATCGTGATCACTTATAAAGCAGGAATCATGCTATAAGTACACAGATTTTTACAGTTAAAATCTAGCATATTGTTTGAATCAAGAGAATTAGTACAAAGCCTTTCAACAAACGCTCAAGGCAGTTATATATTGATACTGACACAAAAATCCTTTAATTAAATTTCTCTCACCTTAGCTTACACGATCCTCATTTTGAAATAAGTAATAATTTATTATAGTTTTGATATTTAAACGTTTTGTATCTGCTGTAATGATTTCACTTCCAATTTGCTATTCTTTACATATTGAATTGCAAGCACTAACGCTTTACTCCCAGAAGCTGTGGTGCTATAAGCTATATTTTGCAAAATAGCAGTTCTCCTGATGTCTTTGCTATCTGAGGCTGATTTCACGCCTTTTGAAGTATTGATTACTAGATTTATTTTTCCATCTTTGAGCATATCAACTATGTGGGGTCTGCCTTCTCTCACTTTATTTACAGCTTTTGCAGCAATGCCGTTATTGTTCAGATACAAAGCTGTGCCTTTGGTGGCATATATTTCAAAACTCAGTTCTTTCAACATTCGTACAACAGGCAATATATACTCTTTATCATCATCTTTTACTGAAACCAGAGCTGTTCCTTCTGTTGGTAACTTGTATCCTGCAGCCATGTGCACTTTTGCAAGTGCAGCTTCGAAAGATAAGTCAATTCCCATCACTTCTCCTGTTGATTTCATTTCAGGACCAAGTAAAGTATCAACTCCTGCAAAGCGGGTAAATGGAAAAACAGCAGCTTTAACTGCAAAATGATTGAAAGGCTTGTTTTCCTGATTCAAAATTTTACCCAAAATAACCTGAGTGGCAAGCTTTGCAACAGGAATGTTGATTACCTTGGAAATGAAAGGAACTGTACGGCTAGCCCTTAAATTCACTTCAAGTATGTATACATCACTCTCTTGAACAGCAAACTGAATGTTTATCAGACCTTTCACTTTTAATGCTAATGCTATTCTTTCAGTTTGGAGCTCGATCTCTTTTATTACTTCGTCACTCAATGTATTTGTCGGTATTGAGCATGTTGAATCGCCAGAGTGGATACCAGCTTCTTCAATGTGCTCCATGACCGCTGCAATGAAAACTTTTTTCCCATCACATACAGCATCAACGTCAACCTCAACTGCATTGAGTAAAAATTTATCAAGAAGTAGTGACCCGTGTTCAAAAATTTTGGTTTGGTTCAAGACATACTCTTTAAAGTTCTGAGTATCGTGTCTAATCGACATAGACTGACCGCCTAGGACATATGATGGCCTGACTACTAGTGGAAACCCCACCTTTTCTGCGTTGGTTAACGCTTCTTCTACTGAATGGCAGATAGAATTTTCAGGTTGTTTTAAATTAAGTTGCAAAGCAAGATTTTTAAATCTCATGCGATCTTCTGCAAGGTCAATAGAATCAAACGAAGTTCCTAGAATTTTGAAACCTCTCTCGTTAAGCACTTTGGCTAACTTTAAAGGAGTTTGCCCGCCGATTTGAACTATTACACCAACCAGTGTGCCATTTTCTTGCTCTTTGCTTAGTATTTCAAGCACATCCTCTGCAATGAGTGGCGCGAAATATAAACGACCAGCGGTATCATAATCAGTTGAAACGGTTTCTGGATTACAGTTAATCATTATTGTTTCATACCCCATTTCTTTGGCGGCAGAAGCTGCATGTACGCATGCATAATCAAACTCAATACCTTGACCAATGCGATTTGGACCACTTCCTAAAATGACAACCTTTTCTCGGTCAGAAACATCTGCTTCGCACTCCATTCCCTCTGTCATCCGAGTAGCTGACACTGGGATCCATTCTTCCTTATCTCTGGTCACGCGCTGGATTGTGTTACCCTCATAACAGCCATACATATAAGCAGTGCTCGATTCAAATTCAGCTGCACAGGTGTCTACACGCTTATAAACTTGTTTGATGCCAAATTTTTTTCTTATTTCTTCGATTTGCTCTACTTTCTTATTGCTTAATTTTGCCAATCTTGCATCTGAAAACCCCATTTTTTTCAGCTCTAACATTTCATATGCAGTCTCAGGAAGGCCGTTTTCCTTGATTTTTTGTTCAGCTAATATAATTTGCTGTATATTCTGCAAAAACCATAAGTCATATCCTGTAATCGAATTTATTTCTTCTATGCTTATTCCATGACGCATTGCGTCAGCAGCAATCAGTAATCTGTTTGGCAGCAATTTTGCTAATTGAGATTTGATGTGATCAATATCAGTATTTTCAGGAAATACTTCATTAAGGCCCATAAGCCCAGTTTCAAGCGAGCGAAAAGTTTTCTGCAGCGACTCATTAAAAGTGCGGCCGATCGACATCACTTCCCCCACTGATTTCATGGAAGTTGATAGTTCACAATTCGTCCCCTTAAACTTCTCAAATTCAAAACGAGGAATTTTAGTGACGATATAATCAATCACTGGTTCAAATGCAGCAGGTATAACTGGAGCGCAATCATTACGTATCTCATCGAGTGAATAGCCGATAGCAAGTTTAGTTACAACTTTTGCAATAGGATAACCTGTTGCTTTTGAAGCAAGTGCAGAAGAGCGAGAAACCCTTGGATTCATTTCAATCACAACGAGGCTTCCATCTTCTTTAGGATTCACTGCAAACTGAACATTTGCACCACCGGCACTAACATCAATTTCTCTTAGCACTGCTATAGATGCATTTCTCATCTGTTGGTATTCTACGTCACGCAGAGTCAAAGCAGGAGCAACCGTGATACTATCTCCGGTGTGCACTCCCATTGGATCAATATTTTCTATCGAACAGACTATTATGCAGTTATCTTTACAATCACGGATAACTTCCATTTCATATTCTTTCCAGCCGATAATTGATTCATCTATCTGAACTTCATTTATTGGCGAAATTTTGAGAGCACTTTCTGCAATATTGAAAAACTCCTCTTTATTGTATGCTATACCGCTACCTGCACCACCAAGGGTGAATGATGAGCGGATGATTGCTGGTAATCCAATGTAATCCAAAGCCTTTCTTATTTGTTCTTGATTTTTTATAATGATACTTTTGGGGTATTTTAGCCCTATTTTATCCATGGACTGACGGAATAACTCTCTATCCTCTGCTTTTTTTATTGCTTCTCTGTTTACCCCTATTAATTCTACATTGTATTTGTCTAACACTCCATCATCTGCAAGTTTTATTGCACAATTAAGTGCTGTTTGCCCACCCATTGTTGGCAATATTGCATTTGGCATCTCCTTAATTATAATTTTCTCTATGATTTCAGGCAGTACCGGCTCAATATAAGTTGCATCAGAAAACTCAGGATCTGTCATTATAGTTGCGGGGTTGGAGTTAACCAAAATGACTTTATAACCTTCACTTTTTAATACTTTACAGCTTTGTGTTCCGGAATAATCAAACTCGCATGCCTGACCTATAACTATTGGGCCTGCTCCTATTACTAATATAGATTCTATATCTGTGCGTTTCGGCATAATTACAATAACGGTCTCTATTCAAGTAATGTTACCAATCTTTCTTGTATATGTGAATTTTTATTAAACCTATTAGCTAACTACTTTTAGGCTTGACGCATAACTGTACGAACATTGTGATTTGAGTCTACTAGGAGGGTGTCATCCAAGTAGTCTTCTTCTCCTGTCATCCCAGTGCACAGACACTGGGATCCAGCTTCTTTTTTTTCTAGATTCCAGTGTCAAGCACTGGAATGACATCCTTTCTAGTGTAATTTATTCGGGAGATTTGCTAAGCGGTAAGATTTCTCCTGATATGTTGCAATCGTTAGAAGCGAGCTCCACAAATTTGTCTGTTAGTTTATCAGGTAACACCAATTCAGATCCAGGAAATGCCTGCTCACTACCCACAGGTCCTTTCGTGTATAAAGCATTTACACATAATTTTGTATGTTTTGTCTCAGATGCATATATCTGCACCATTATTTCTAGTGCAACTTTACTTGCAGCATACGGCATCCAATATGGATAAGAGGAAGGAGAAAGTGTCACCTCTGAGGTCATGAATATCACTCTTCCAGCATTAGACTTCTTTAGCATTGGATCTAAGTTTTTTAGTAAGTACCAATTGGCAGTAAAATTTGTATTCATTACATTCTGTAGCTCTTCAATCTCACAGTTATGAATGGGGTTCAGTTTGCCTGAAATTCCAGTACACGCAACTAATATATCAAGTGCTCCAGATTCTGATAATTTCAGGCTTTCTATCATGTTTGTCAGTATCTTTACATTCTCAAAGTCTAAAAGATCAAGCTGAATTAGTTTCACAGAGCCTTCTTTAAATTCTTCAAGCTCTTCAATTTCATTATATAGTGGCTTGAGGTGATCGATAGACCTTGAAATCAGAATCACATATGCACCTTCTCTTACAAACCTTTTTGCAACAGCAGAGCCTATTTCACCTGAAGCCCCGGTGATTAAAGCTACTTTACCTTCTAACTTACCCATTTCTTTCTCTTTAGCGAGGTTCATTGAAATATTTTAGCTGAAAATTAAACTTTGCTCCATATATAAAAATAAAACTTAGCATGTAAAAAAATAGTAATGACACTACCACACCACCTAAACTTCCATATATCAAATTCAGTTGGTCAAAGGAAGCTTTTAAGTACTGCTTGAAAACTGAAGCGGAAATTGTCCAAAGAATAACAGCTACACAAGATCCAGGAAATACATCTGATAAGTTTTGTTTTATGTTTGGCAACATAAAATATAGCCAAGAGACTACTGTGAAAAGTACAAATTCAATGAGGAGATATTTAGTATAACTAATCCCCTGATAGGAAAAATCAATTAGCATTGGCACTAATGTAGAGAACACTATAGTTAGAGTTATAATGAGTGTGATCACTAAAAATTGTAATATACTGAGCACTCTTCTCAAGATATAAGGTGGCGAAACTGGAATTTTATAGGCCTTATTCAATATCGTTCTAAATCCTTCAATTGTCGATGAGGCGGTCCAAATAGCACCTACAACTGCTAAGGTTAACAAACTTTGTGGCGGACCTGATATTATCTCCCTAATACGTGGCATTAAAGATGATAAAATATCCTGTGGCATGTTATCAATAATAAATGTCCAGCCGACATTGTATTTATCTAAGAAATTTGCGAATGTTGATGCCACAGCCATTAAAACGATGAGAAAAGGGAATATTGATAACAGGATTAAAAATGATAGATACCCTGCGTGCTCCACTCCATCATTATAAATTGTGTCAATCAAAGCACGATAAAGGCAATAAACGATGCTATAAAATTTTTGTAGCACTGTAATATAAATAAACTAAGAAAAGTATTCTAAATGAAATAAAGTATATTTTTAAGCAAAAAAATCCTCACCATTTACTTAAATTTAATCAAAGTGAAGGATAATCCAGCATTAAATAGAAATTATCGGAGGCATAATGAAAAATTTTCTTCTACTTGTAGCTTTAATTCTCTCCTTTGCGTTTGATGCAGGTGCTTCTCCTGCAAGTACTACTTTTGTTGATAAAAATGATACAACATCATCAGTGATATGCAAGATAATAGGCTATACTCATGGCATAGGTGGACCGATGATCACAATAGTGATAATAGGTGCAGCGTTGCTTGCAATATTCGGTAGAATGCCATGGCCTGCACTTTTTGCACTCGGTGCATTCACTGCTGTGTTTTTTGGCGCTCCTGTAGTCGTTTCAAAAATAATACCAGGCGGTGTGATTTGTAAAAACGGTGCAGTAGCGAATAATTAATAGAAATTATAGGAGGCGTAAACGTAGTTTTCTTTACTTGAAAGTGGTAAGCTTTACCACTTTCAGTGTCTATAACTACCTAATAAATTCTCTTTCTGTAATCATATCAGTTAAAGTCTGGATTCCAGTGTCAAGCACTGGAATGACAAGGTTATCGTCATACCGCCGCGGTATCTCTTAGCCGCTAACACGTAGCGGGATGACGGTTGTCAGGGTAGCTGTCATCCCAGTGCTTGACACTGGGATCCAGGAAATTTGATTGGATATTAAGTTTATGAGCATAGAAGCAGTTAATTTTATGTTAAAACACAACATTTTTGATGATCATGAAAAAACTGGATGCCAGTGTCTGGGCACTGGCATGACATCATCTTTTTTATCAGATACATATGAAATCAGCGCTTTCTTTCTTTTCATCCCAGTGCTTGACACTGGGATCCAGCCTTTACTTACCAACAAAAACTTAGCATAACTTTCATGCTCAAAAAATTCCTGGATTCTAGCGTCACGCGCTGGAATGACATCTGTGCTCTTTTTGCTATAAATATTAAAAAATTTACCAAGCAAAAAAAAAGGCAAAAAAGTCCCCTTGTAACGAGTTTTGACCCTATAATAATTTAAATTGGCATTGTAATAATGTGCTAACGCTTAAAATAAGAGCGTTTTGGTTGAATGTAGAAAAAATAAAAAAGACATGCAGCCGCTATAATTTTTATGTAATTTGCCAATAAATATGTGAGTT
>NODE_9_length_23584_cov_9.348209
CGTTCTCAAGAGATGCTCTTAAAATGCTACTTGATTAACAAATTTACTGATATCGGTATGCCTATTTTTAAATTTGTCTCGTAAATCTCTTCTTCCACTACTTCTTATACATCGCTATACAACAAAGCCATCTTAGCAGCTTTGACTTGTACTTTTTTATCTTTATCACTACTTATGATTCCGTTTATAAATAAGAATCAAAGCTTATCTAAGTCCTCGATAGAAAAAATCAATGAATTGATAGATACAGGTGTAAAGCCTGAAAATATTATACTTTTCGGCCATTCCTTTGGAGGAGCAATTGCATCAGAAGTATTGAAATATTTTACAGATAAAAATATTAAACTTGGAGGTGTTATTTTTACCAGCACTTTCAGCTCTTTTCATAACGCAATAAAGCATTTTCCAATTCCTCAAGCAAAAATTCTAAGCGTACTACCCTCATGTGTATTGAAAAAAATGCTCAAGGTCCTAAATTTAGATCTCGATATAGTAAACAACATACGAGAACTGCAAAACAAGAATATACCAATAGTGGTTATTAATCATGAAAGAGACACCTTAATACCATATCCTGCACAATTGGCAAAGGCGGTAGAAGATGATCTATTGTTAAATAGAAATCCGATTAAGATCGTTAATCTGAGAGGCTTTACAGATGATCCACATAACGGAGTTTTATCTAGTTGGGAATTGAGTAAAAATTTGGCTGATCTCATACCTAATAAAACAATAAATAGATAGTATTTACAAAAAGCTGTATATTTTTTGATAAATTGACTATTCTAAACACATGCAAAAACGTCATATAACTATTTGTTGCGTACTGCTTTTCACAATAGGAGTATTGTTTTTGATGCGTCCTATGATTGTCCCGTGTCTAATATCCGGTTTTGTTGCATATTTATTTAATCCGCTAGTAATAAAGTTTGAAAAATATAGAATACCGCGTTCATGTTCTGTAGTGTTTATAACACTTGCCTTATTGATAGCTTTTATATTAATTATAACATTTATTCTACCTATTATATATTTTCAAATTACTTTAATATTAAATTTCCTAGTGAATAAGGTGCCTTCATTAAAGCTTAAAGTGATTCCTTCCGTATTAGAATTTCTTAATATAAAAACTGAAGATAGTTTATTTGATCACTTGTCTAAAAATCTAGTAGAAAATTACAGTGATTATATATCTTATTTTATCAATGCTCTTAACATGGGCAGCAACCTTATAATTCAAGTGTTAAGTTCAAGCTTTAGCTTGATTTATATGGCATCATTAATAGCTATTACGCTTGTGGTATTTTTGTATGTATTACGTGATTGGCCTTTAATTGTAGAAAAAGCTAGTAAACTAATTCCCATCCCTTACAGAAAAAAAGCTGCAGATTATTTTTCTAAAGTAGATTTCATTATATCTAATTACCTAAAGGGACAGTTAAACGTATGTATAGTCATGATGATCTTTTACTCCATGGGCCTTAGCATAATCAGGCTGAAGCATTCTGTAGCTATTGGAATTTTATCAGGAACATTAACATTTATACCCTATATAGGGCCATTATTATACACTATTATCGGATTTTTGAGCGCCATTACTCAATTTAGCGGATGGTTTGAAAGTGCTGCTGTCTTGCTGTTATTTAGTATTGGACAGTTAATAGACTCAAGCATATTAGTTCCTTTATTAATAGGAAAAAAAGTTCATATACATCCAACTATCATTATTTTGGGAGTTGTCATATGTACCTCATATTTTGGATCTATAGGTATATTATTTTTTATACCAATAATAGCAATATTCAGTGTATTAGTAGAATACACAATCAATAAATATTTTGAAAGTGAGCTTTATAAAAATGGCTAACAAACCTTTTAGTTCACAATAAAAAGAAAAAGGATCTCTGGTACATTTGAAAAATGTAAGTAAATTTTTATGCAAAAACTATTATCAAATAGTAGAAATGCGAGAGGCTTTACATGCAATTAAATTTATTTAACAATAATCAAATTGATTATTGTTGGCAAAATTATATCACCTTAGAAGAAAACAAACATGTATATAACTCGATAGTTAATGATTTATCTTGGAAATGTTTGATTCTTTGTGGATCTAAGAGCTCTGGAAAAACTCACCTTGCTCATATTTGGCAATCAATAAACGATGCAATTTTCATCGATGTAAATAACTTTGTAAGCGAGATTAGGTACAGCAGTGCGTTTATTTTAGAAGATGTACAAAACATTAAAGATGAGACAATGTTGTTACATTGCTACAATTACATGAAAGAAAATGACAAGAGACTGCTAATTACTTCTTCGATTTCACCAAAAAAGCTTAACTTCAAACTACAAGATTTAAGCTCTCGAATATTGTCAACTACCAGCATAAAAATTTTACCTGCAAGCGAGGAGTTATTAAGAATTATTCTAATAAAACAATTTTCAGATAAACAATTAAAAATTGATCTAAAGGTAATTAATTATATTCTAGCAAGAATAGAACGTTCTTTTCACAGCATTAATAAAATTATAGAAAAAATAGATAGTGAATCCATAGGATCAAATGTAACCATTCCTTTTATTAACAATTTATTAAAAATAAGTCCCAAGTGATTCCTTCTGCTGCAAGACATTTGTTATATATATTAAAAATTTATTCATACCCATACAATAATGAAGTTGAAATCACTATCTCTTTATGTTAAAATTATAATAAGTACTATGATGTAATAAGCATAAACAGACATAGCTAAGGGATATTTTATATGATAGTAAAACTTACTTTACAGGATGTTTTTTATAGATTTTCAATTATAATTGAAATATGGTAAAAATAAGATCAAACTTAAAAAAAAGGTTAAAACAAAGGTTTGTAGTACTTACTTTATTGATAAATGCTTTGTTTATCTCATATTTTCTTATAAAAAACACAAAAAATATTTTCAATCAAATTATAGTCAAAGAAATAAACATAGGAGCTGATAATGAAAAATAAACAACCACAAAATAAAAAAGAGGATCTTTACATAACGTATTACATAGATACTTTGGTTTCCGAAAAATCCTCTACACAAAATACTTTGGAAAGTTATCGTTCAGATTTACACCAACTTGAAAAATTTTTATTAGAAGGAAGCGCTACCTTAGTTGGTGCAAGTAAAGCTAATATTAAAGATTATGTAAACTTTTTACGCACACAAAAGAAATATAAAACTAGCTCTATATCAAGAAAAATATCTGCTATCAAAAATTTCTATAAGTGCCTATTTAATGATGGAATAATAGATTTTAATCCAGCACCGGCTAATGATAATGAATTAAGAAATCCAAAGGTTTCCCGTCCTTTGCCTAAGTATTTAAGTGTTCAAGAAATATTTTTGCTCATGGAAACAGTAAAAAAATCAGCAAGCGGATCGAATAAAGAGATAAGCAGTAAAAGGCTATGTGCAATTTTAGATATCCTTTACTCTTCCGGGATGCGTGTTTCTGAACTAATCAATATGAAGTTATGTGAAGTATCACATTTAGTAAACAGTAATGGTAAAGAAGGCTATATAATAATAAAGGGAAAAAGTGGCAGAGAAAGGCAAATCTTTTTTAATCAACAAGCATTGCAAAGTCTTAAAAATTATTTATCAATTCGTGACAATCTGCTCCCTAACAACAAAAAATCTGATTGGCTATTCCTAGGTGATAAACCTAATAAACCAATTACAAGGCAAAGAGTTGGTCAATTAATAAAGGAATTAGCAAGAAAGTGCGATATTGATGAAAATAAAATCTCTCCACATGTGATTAGGCATTCTCTTGCTACCCATCTACTGAATAGCGGAGCAAATATTGTGCTGATACAAAAAATTCTTGGCCATACTAATCTTTCTACAACACAAATATATACTCATATTGCTAACGAAAAGTTAAAGGACAAATTAGCTGATTCTCATCCTATTACTCAGATGATCAATAATTAAACTTATTGCTTTTAATTTTGTAGTAAAGTTAAATTCAAATAAGTTTACGTGTATTTGTGATTGCAAGTTTATTGTTTAATTTATTCCTTATATTATGGGAAGCATTCTATACTTTTATTACTCTTCCTGTAATTTTCTTTCCTGAGTGTGTAATAACCATTTTCCTCGTTTGCTCGGTGAGAGTTGTATTATTTATGTTACGTTTATTATGTGGCATTAAATATGAAGTGAGGGGAATGGAAAACATTCCTGAGCAACCTTTTATAATTGCATCTAAACACCAATCTCCATTTGAAACATTTATTTTTATACTACTATTTAGAAAAGCAGTTTTTATTTTAAAACGTGAATTGAAATGGATTCCATTCATTGGTTTGCATCTCATGGCATTAAAAATGATTTTTATTAACCGCTCAGATGGTATTAGTTCTGTGCGTCATATCATGAAATTAGCAAAAATGCGTATAAAAGAAAATAGAGGCATAATAATATTTCCTGAAGGCACAAGAACAACTATAAACCAAAATATAAAGTATCAACCAGGTGTCGCTGCTTTATATAGCGTATTATCTGTTCCTGTGTTACCGATTGCTTTAAACACTGGTTTGTTTTGGCCAAAAAGCATACTTTCTCTGAGAAAGAATCCCGGAAAGGCGGTAATAGAAATATTACCTCCCGTATATCCTGGGTTAAACAAAAATGAATTCTTGCAAAGTTTAGAAAAAATCATTGAAGAAAGAAGTAGTAGATTAATTGTAGAAAAAACTGATATTGCAAATTAACAAAAAAACTTTATAATTAAAAGAAAAGTACAGGTATTAATATATGGCAAATCATAAGAGTGCTAAAAAAATGATAAAGGTAATAGCAAGGCGTACTTTAGTAAATAAGATGCGAAAAAGCAAAACTCGTACTGCTATTAGAAGATTGGTTGATATAATCAAGTCTGGTGATAAAGAGAATGTTGTCTTGGCATTTCGGAATGCTGAATCCAATTTACACAGATGTGTAAATAAAGGTGTTATTCATAGGAATACTGCTGCGCGTAAAATAAGTCGCTTAAATGCAAAAGTAAAAGCATTGATGACAGCTTAATACGGTTAATGTAAAGTTAACTGTATTAATATATACTCCTCAGTTTGTATATTCTGTATAAAATTTAAGTAGCTTAAGTGATGGATAAAAAAGTGCTATTAGAACTAAGTAATGGATTAAAAATCGAGCTACCTGTATTAAGCGGAACAACAGGTCCTGATGTGTTAAATATCAAGGATTTATATAAGATGACAGGATTATTCACTTACGATCCAGGGTTTGTTTCTACAGCTTCATGCTCTTCTACAATTACATTCATTGATGGAGATGAAGGAGTTCTTAAATATAGGGGACATAATATAGCTGATTTGGCAGAGAATAATAATTTTACTGCTGTGATTTATTTATTGCTCTATGGTGAATTACCCAGTTCAGAGCAACACAAAAAATTTCTTCTCAAAATACAAGAATCATCCAAAGTATCAGAGCAAGTTACAAATGTAATTAAAGCATTTCCAAAAACTGCTCACCCTATGTCAATCTTAGTTGCATGTTTTGCAAGTTTGTCAGCATCTTATCATGAAAAGCATGGCAACAATGTCAATGGTGAAGACCTAGATTTTGGAATTTCTGCAATAGCGCAAGTTTCCACAATTATTGCAATGATTTATAGGCATATCAACAATCAGGAATTCATAAATGCTAATAATAAACTAAGTTATAGTGAGAATTTCTTAAATATGATATTTGGCAGTGCTGTTAATAATACCCTTTTTGTAAAAGCTCTGGATAAAATATTTACTCTCCATGCTGATCATGAACAGAATGCTTCTACAGCAGCTGTCAGATTGGTAGGGTCAGCTGGTTCTAATCTATTTGCAAGTCTGTCTGCAGGAGTTGCTACACTTTGGGGTCCAGCACACGGTGGAGCTAATGAGGCAGTTATAAATATGCTAAAAGAGATAGAGCAAAGTGGAGATGTAGATAGATTCATTGAGAAAGCTAAAGATGATAAAGATCCATTTAAGCTAATGGGATTTGGACATCGTGTTTATAAAAACTATGATCCGCGCGCGCTTATATTAAAGGATGCTTGTCATGAGATTTTAAGCAAACTAGAGCAAAACAATGAATTACTTGAAATTGCAAAAAAACTTGAAGAAATAGCTTTAAAGGATGAGTATTTTATTACACGTAAGTTATATCCAAATGTTGATTTTTACTCAGGTATAATAATGAATGCTATTGGTATCCCTTCAAGTATGTTTACACCCATTTTTGCACTTGCAAGAACCACTGGTTGGGTTGCCCAGTGGTATGAAATGATAAACGATAAAGAAACCAAGATTTATAGGCCAAGGCAGCTATACCTTGGCCTATAAACTTTCATTCACAATTCGTCCTCAAATAGTCTAATTTTCTTTAGCTATAAAATACAGCAGGAAGACTTTTTATCAGTTGATTCATACTGTTCTACAGAACACAATTTAAGCTTTGATCGTGCTGAAGATCGTGCTGAAGATCGTGCTGAAGAAGGTCCAAAGCCACTATCTTTAGCCGAAGCATCATCCCCACCTTTACCTTCACCATAGTAGTCGGGCTTAAGTAATTTGCTTGAGTTTCCAGTATGTGATTTACCTACAACTGAATTCTTAGGTGAATCACAAAAACCACTATCTGCACTTGTATCTGCACTTGGTCCATCCGTCCCTATTTCTTCAGAAGGGGCAAGAGTTTGTGGTTTCATAACTCGCACACGCGCAGGATCAATGGACAGTTTATAATCCTCATTGATTACAGAGCTCTCTGTGATCTTATCCATCACGCAGTAAGAAATGTCTGGGTTAGCAAAATCTATTCCATACACTCCTTTACTGCCCAATAGCGATTTCTGTGAAGTCTGACCTTCAAAGCTATTTAATATAGCCATACCAAACATATTATTAACGTGATTCACTTCTTCTCTTGTTAAATATCCCTCCTCATTATTATTACTTATAATAGGAATTAAAATTGAATCTTCGTCACTGTTCAAGTAAGAGTCACGGACAATACGATCAACTGATATGCCTGCTTCACGAAGCAAAGCAACAAACGTAAATTTCAGCATGTCAGCAACTCTAGTCTCGCCTTCTGGAGCATCAAAACAACGACATATCAATGATACTCTATGCCTTACTATGTCTTGAACAAACTTAAGATCATCAAAAACGCCTTTCTTTAAATATACATAAGTCTTCTTCTCTTTTGGAAAATACTGCTGTTCTAAAAAATCCTTAAATCTTTTAGGACTATTTTCATAACTTTCCATTCTTGATGAGAATAAACTGACAAAAGAGTTTTTTAATTCTCGATCATCAAAGCCTTTACAGTGTAAATAAGATTTTCTGTCAAAACTCACATCGTATACATTGTCTTCCACATAATCTGGACCATCAGGATGATCGTCTATAATACTCTCTATTGTGAATCGTGTAAGTTCATTAGCTAGCAAATATTTTAGATTACAAACTACCTCTTTTTCAATTGGCACTGAAAACCTATGCCTGCTACTATCTGTAGTCCATTTTCCTTGATCAAAGTCAAAAGGAAAAAAGTTTGTATAAAAAAGATCATTGGCAGCACTCTCATCTCCACAAAACTTTTCTACTATGCTCTCTCTCATATTGCTCAAGTACTCTTTGCGCTGATTAATATTCATATTTTTATCAAATGAAAGAAAAACATGATTTTTTTCTACAGTAAGATTAGTAATAGCAGTATTATCAGAAAGAAGAACACTATTAAACGCTTTTACTAATTCTCGATTTAGTTCACTTTTATTAGGCATAACGCCACCCCCGCAATCAAATTAACATAATTACTTACCACTCCTACTGATGCCCTGACCACTAGATTGATTTTTCTTTCTTTCCTCTTCACGTCTAATCATGTCTCTAAAATCATCTATTTTCTTTGGATCTATTTTACTCAGATCAACCTTTACTCTCCCTGAATCAGGTACTTTTTTATTTGGATCATTATTGCCATGCATATCAACCTCTGAATTAAAATATTATGTAATCAGTATATTAAGAATCAATTATCAACACAAGCAGTTTTTTTACATAAATTTTGTTCACCATTTTCATACTCCTAGATCCCAGTGGTTCTTCTTCCGTCATCCCAGTAGCTGACACTGGGATCCACTCTTTTCCTAATCTCATCAACTTAGCATTACCTTTGTATCCAACATTTCTGGATTCCAGTGTCAGCTACTTGGATGACAAGAGAAGAAGTGCTGGGATAACAACTTTTTAAATTAAGTTTTCTGGATCCCAGTGTCAGCTACTTGGATGACAAGAGAGAGAGCTACTTGTCCGCTATGTCATTCCAGCACTTGATGCTGGAATCCAGAAGAAAAAATGGATCCTAGACTGAAATAACAACTTTTTTAAACTAAGTTTCTGGATCCCAGTGTCACGCACTGGGATGACATCAAAGGGCTACTTGGATGACACGAGAGGCTACTTGCATGACAGGAAAATAGGCTACTTGGATAACAAGAGAGGGGCTACTTGTCCTCCATGTCATTCCAGCACTTGATGCTGGAATCCAGAAGAGAACTAGACTGAAATAACAACTCTTTTAAACTAAGTTCTCTGGATCCCAGTGTCACGCACTGGGATGACATCAAAAGGGCTACTTGGATGACAAGAGAGGGGCTACTTGTCCGCCATGTCATTCCAGCACTTGATGCTGGAATCCAGATAAAAACCAGTCTGGAATGACAAAAAGAGAGAGAACCTTTACACACCTCTTCCTTTGCTAACTGAAGAAGCATGGTTTTCAACTCTTACACTATCAGTTAATTCTCTTGGTAATTCCACAGCAGCATTAGACTTTTGCTTACTACCATCAGAAGATTCTTTTCTTTTTAGTTTCTTCCCATCAGCATCCTTCGATGTGTATCTTTTAACTCTCCTGTGTTCCTTTTGCTCTGGAGCAGGTGGACAGACAGCTAATTTTGGTTTTTCAGCTTTCTCTTCTTTTGCTTCTTTCTTTTCTTTATTCATTTTTTCCAGTTTTGGTACTTCACTATTTTTGTGACTTATAACAGATTTAGGTAGAGTGTCTACTAATTTTTCTAGAGGCTTTGGTAAAATAGTACGTTCTTGCTTACTCAGAGTGATTGGCATTGGAACTTGAGATGAAAAATCAAAGAGGCGAACTGGTGCGACTTCATTCACTTTTGTTTCTATTTCTTGACAAACTTCTTTTGATTCTGCTTTTTTGTTTTTCTTTTCCTCAGTTACATCTTGCTCTACTACTGCTGCTAAATCAACTGCAAAAATTTCTGCAAACATTGCAATGACTGAGCCCACGAGAAAAGTTTGCAGCTTCAATTTTAAATTTTGCAACGCTTGCAAACATTCGAGTATTGCTATTTCCTCTTCCGGAGATAACCCACCACTGAGTAATTTCTCCTGCAATTCTTTTATCTCTTTGTCTAGCCTTTTATCCCAACTTAAATCTAAATCTTTTTTGAAGATCTTTTTAACTAATTCCTTAAGCTTATCACGCAAAAACTTAATTATCGAAAAAAGCAGATTTTTCTCTTTCTTCTCCTTGAGCATTTTGTAGACTTTCGGATCTACATTTACTTCAAAAAGATTAAAGAGGGATTCAAAGAAATTTGCGAATACCCCTTGATTATCATCAGTAAAGTAATCCTCATTATCTTTTATCTGTAGCTCTACTTGAGATAATGTTTCATCAATGCAACTCGCAGCCTGACGCTCAAGCTCTATTCTCTTGAGCTCAGCTTTCCTAGCAAGCTCCTCCATGAATCCTTTTAATTCATTGAGCTTCTGCTCTGCAGAGAGATCTTGCTCCCTGATTCGACTAATGAAGATTGAACTACCGTCCTCTTCGTTGTTATTGATTAAAAAATTTTTCATTGCTTTTTCTCCATTAATTGAATTACTGTTTCTATAATTGTTTAGAAAGCTTTTTACCATTTTATCTTAAGTCTATAAAACACAATAACTCAATTTTACAATATGAAGTATTTAATAAATATTAATCTTAAAAAATCTCAATAAATTATTGAGATTTTTACATTTATACTATATGCAGCCTATCATATATTACGTAATTTTTCAAGAACATATTCACTATAACAGAAGACTTTCTTATTTGCCTCTAAAACACCTGCAAATCATATAATAAAAGAATATTATAATGTTTAGTGTAATATTATACAACGCACTAAAAATAGATTATAATACTAGCATGCTATTGAATTGATACTGAGATATTCCTTTGCTTGATCAGTTAAAACACGTCCTCTTGGTGTGCGCTTTACGAAACTGACCTTGATTAAATAAGGTTCTACCGTTTCTTCAATATTGCCAACATCTTCAGATAGTGCAATAGATATGGTATCAATTCCAACAGGTCCTGAGGTGTTAAACAAAAATCTCAGATAATCCATATCTAATTTATTTAGTCCCATTTTATCTATACCCAATTTTGATAGTGCAGAACCGGCAATTTCACAGGTAATTTTTTTATCATCTTTTACTTCAACAAAATCTCTTATTCTTCTGAGTAATCTCAAAGCAATTCTTGGAGTACCACGGGCGCGGCAGGCAATTTCCTGCACAGCATCCTTTTCGATTTCAGCACAAAGAACTCTTGCACCTCTTTTGATAATATCAATCAGTTCCTCAAAAGAATAAAACTCAAGATGCAGGGGAATACCAAAACGATCCCTCAGCGGTGCAGAAAGCAGTCCAAGCCGTGTTGTTGCCCCAATCAGTGTAAATGGTGGTAAATCTATTCTTAAAGTTCTGGTAGATGGGCCCTCACCTACCAGTATATCTAGGCAAAAATCTTCCATAGCAGTATATAAAACTTCCTCAATGCTACGATTTAATCTATGGATCTCATCGATAAATAGAACATCTTTTGCATTTAAAGTAGTGAGCACTGCAGCTAAGTCCCCAGCTTTACTAAGCAATGGACCAGAAGTTGCACGAAAGCTAACCCTTAACTCCTTAGAGACAATTTGTGCTAAAGTTGTTTTACCAAGCCCTGGAGGACCATAAAGCAATACGTGATCCAAAGCTTCAGCTCTCGTCTGTGCAGCATTTATAAACACTTTTAAATTTTGTATTAAGTCTTTTTGCCCGACAAAATCATCAAGTTGCTCAGGCCTGATATTTAAATTACGTACATCTTCAGAGTATTCCTTACTACATGATATTGACTTCATATTGTTTTAAGCGCCATACGAATAATATCTTTAGTGTCCAAGTTTGGTGATTCATCTTCTATTTTTTTTATTGTATCATAAGCTTTTGTTCTTTCATATCCAAGATTGATCAAAGCTGAAAGAGCATCTTCACTAATTGAGTGAAGATAATTGTTATTTATCTCTAATTTACTTACTTTGCCATTCAGCTCATTAATAATTCGATTTATGAGTTTCGGGCCAAGTCCACTCACCTTAAGTGCTAGTTTATCCTCATTCATAATTGCCAAAAACATCTGCTCTGGAGTTAATTTGCTCAAAATTGACATTGCGGTTTTATAGCTAACACCGCTCACTTTAACTAATAAACGCAGACACTGCTGTTCTTCTTTACTTATAAAGCCATATAGCTGAGCAACGTTTTCTCTGCTATTTGCATAAGTGTCGATAAGTAATTTTACTCTACTTCCGATTGAACAAGCACTTAAAATTTTGGCTGAAAGATATACTATATAGCCAACATCATTCACATTCAGGATTATGTGATCGCTGCACACTTCATCAACTATTCCGCTTAGATTTCCTATCATTTTTAGTGCTGTATAAAGTTGAGTTTAAATGCTCCTGAATCTTAGGTCAAGCAAATGAGCATATAGCAGTGGCTCCAGTTGCAATCATTGTAGACAAGTTTGCAGGAAATCTATTTGAATATATTATTCCAGATCAGTATGTAACTGGACCACGAGTTACTTCATCAGCAGAATTGCGGTCTATTAACTAAGTAGTAGAAATTTCCATCTTTGGTGAAATTAAGGTAATTGTTTGCTGTTTGCGAAAATATTTGCATAATTTAAGTAACATTACTTGATAAGAATTAACTATGGAGCTTAATAAGATTGCAGCATCAATTTTACTTTCTGGATTAATAATTATGATAGTTAGTAATGTGGTTGATACGCTCTATAACCCAGAGAATTATAAAATTGAACACCAAACAATAGTAGCAGCCAGCAATGAGCCTCAGCAAAAGATTGAACAAGTGGCACTTGATATTGGGGAACTCATGCAAAATGCTAGCTTTGAAAAAGGCAAATCAGCAGCAAAAAAATGTATAGCTTGCCATAGTTTTGAGAAAGGTGGAATGAATAAAGTAGGACCAAATTTGTGGAACGTAGTTGGAAATGAAAAGACTCATCTTGGCAATTCATTCAATTACTCAAGAGCACTACTTGAAAAAGGTGGGAAATGGGGGTATGAAGAGTTATTTGCTTTTTTAAGAAATCCAAAAGCCTACATAAAAGGTACACGTATGGCATTTGCAGGCATTTCCAATCCAAAAGAAATTGCAGATCTAGTTAGCTATTTGCGTCAACTGAGTGATAGCCCGGTTGCTTTGCCAAAGTAGTATGGATTATTGTAAATTACTTGATGGAAGTAATGATCACATAGCATATCGAAAGCTACAAGGAAGGAAAGCTTCTATAGTTTTTTTTGGTGGTTTTGCATCCAATATGGATGGGAGTAAAGCAACTGCCATTTACAAATTTTGCCAGGAAAATGATATAGCACTTGTGCTCTTTGATTATTTTGGTCACGGTAATTCAAGTGGTGATTTTACTGATTATACAATAAGTGACTGGCAAAAAAATTGTGCTAAAGTGATAAGCGAGTTAACTAGAGATAAACAAATAATTATAGGCTCAAGTATGGGGGGGTGGCTGATGCTGCTCACTGCACTTCAATTTCCAGAAAAAATTGCAGCATTAATCGGTATATCGTCTGCTCCTGATTTCACTGAAGATTTAATATTTAAGCAATTGTCAGATAAGCAAAAAGAAGAGCTAGTCTCTAAAGGTGTAATAGATTTTACTTCAGAGCACTGTGTATACAAAATAACTAAAAATTTGATCAAAGATGGCAGAAAGAACCTTCTTTTAAATAAAGAAACAATAGATATAAACTGTCCTGTGCGCTTGCTGCATAGCATTAATGATAAAGATGTTCCTTACAAAACTTCATTGAATTTAGCTGAAAAAGTCAAATCAACCGATGTTGAAGTATACTTGATAAAATCAGCAGAGCACAACATGTCTGACAATCATTCACTGGAAGTCTTATTTAAGACCATTAGAGAATTTTTGCCAGGAGAAACATATAGTTAAAGTAATTCAGATGTATTTGTAGTAAGGGCTGCAGTTATAGCTTCAACAGTAGGCGCTACTCTTTATCACCTCAACATTTTCTCTTGGCAGTTCTTTAATAAATCGAGAAGTGCTCATTGGTTGCCACTGATTATTAATTTCCCTTCTATCTGCACATGAAATGATTAACCTTTCTTTGGCTCTGGTTATGCCGACATATGCGAGTCTCCTTTCTTCTTCTAAAGCTTTACCACTTTTATCTTCAAAAGATCTTTGATGAGGGAATAATCCTTCTTCCCAACCAGGTAAAAACACGCACGGAAATTCGAGCCCTTTAGCTGCGTGAAGAGTCATAACATATACAGTGTCATCGTTATTGATATTATCCACTTCCATCACTAAACTTATGTGCTCCAAGAAGGTTGTAGCGTTGTCAAAATTCTTCAAAGATGAAATGAGCTCTTTGACATTTTCTATTCGTGCTAAACCTGTTACTCCTTCATCTTCAAGCATTTCAATATATCCTGATTGATTTGCTATAGTTTTTACAAACTCGTGAAGCGGTTTAACGCTTTCCATTTCTTCCCAAGTTTTAATTTTACTTAAAAAATCACTTAGCGAGAACTTGATTCTTTCAGTCACTTTATTACTATCAACTAGTATTTTTGTCGCTTCAAAAAAAGAGGTTTTGTGATCTTGAGCGGTTGTATATATCTTCTTGAGAGTTGCAGTTCCTATGCTTCTTTTTGGCCGATTTATGATTCTCTCAAAAGCTAAGTCATCGTTATTGTTTGTAACGAGTCTTAAATATGCGATTATATCTCTAACTTCCTGACGTTCGTAGAATTTTACGCCGCTTATGATCTTGTAGGGAATTGAATATTTTATAAAGTACTCTTCGAGAACTCTAGTCTGAAAGGTGGCCCTAACCAGCACTGCAATGTCACTAAATCTGTATTTATTGAGCTTTAATATCTGTTCGCTTATAAACCTTGCTTCAGCTTTTCCGTCCCACAATTTTATTAGATTTACCTTTTCCCCTTCAATATTTGTTGTCCACAACTTTTTCTCCAATCGAGTCTTATTGTGATTGATAATATATGATGCAGTTGCAAGTATATGTGATGTTGACCTGTAGTTATATTCTAATTTTACGATTTTTGCATTTTTAAAATCATCAGAAAACTTCAAAATATTTTCAACTTCTGCACCACGCCAACTATATATCGACTGGTCATCATCTCCTACACAGCAAATATTTGAATGCTCTTTTACAAGGTATTTTAGCCAAAGACGTTGTATCCGACTTGTATCTTGATACTCATCTACCATGACATACTTAAACTTGTTTTGGTAGTAGGACGGAACCTCGGTCTTTTTATTAAAAAGTTGTATGTTATATAACAATAAGTCACCAAAATCGACAGAGTTAAGGAATTTTAACCTTTCCTGATACTGGTAATAGACTTTGAGTGCAGTTACGTAAACTGGCCCAAATGATTGAACGTCTTCCACTTCAGACGGCAATAAACACTTCTCTTTCCACTGCTGGATGATATTCATAATGGTCTTACATTTTTCTGATAGGTAATCAGGGCTTATTTCATTAATAATATTTTTTATTACCTGTAATTGATCATCCACACCAATGATTGTGAAATTGGAATTTAAGCCCACAATTTCAGCATGATGACGTAAAATTTTTGCTGCAATTGCGTGGAAGGTGCCAAGCCATGGTATATTTGTGCCCGTAAGTTCAAGCACTCTTGATATCATTTCATTTGCTGCTTTGTTCGTGAATGTAACTGCTAAGATCTCATCGGAGTAAGCGTAGCCATTTCGAATTATGTGCGCTATTCTTGAAGTGATCGTTCTTGTTTTTCCCGTTCCGGCTCCTGCCAGTATTAAAATTGGTCCATCTATGTTAGTTACAGCTGATTGTTGTTCTGGATTTAGCAGCGAGAGATAATCGTTCATTGCAGCACTATAGATTATAACTTCGTAAAGTTAAACCTATGATCGAAATATTGTAAAGGTCTTATTGAACATAACAGTCAACTCATTCAAGTACTACATATTTAAGCGTAGGGATTTGTATCTATCTTATTTGAGTAATTAGTGTATGCTGAGTAACAATAACTTGATTTGAGATATTGGCATCAAAACTTCTGCTTGTTGGATGAATAGGTAGAGTTTGAAATGGCTTAGACTTATGATTCAGTTCCTTCATCATTTCCTCAGCTTTAATAGGAAGTTTTTCTGGAATATAGAAGTTATGCATTTCAGGTCGTTCAGTGAAATTTTCATATATTTCTTTCAACCAAGCTCCAATATCATATATAAAATCATATGCTTTTTCTTTAAATTCTCTCCATGATCTGCCTAAACTGGCTAGTGTATTATTGAAGTAAATTGTCACATAATCTCTTGTGGTATATTGATAACTCTCTCTATTTAATTTTTCACTTTGCTTGTCACAAGTTTTGAAGTAACCAAATATGTTATACATTTTGAGCCATCACTAACTATTAATATACATATACTATAAGTTAATAAATTAAAACCGTCAAGAGTGTTTATTGCATTACTGAGAAAATGCTCTATTTAAAATGGATCTGAAGCTTGTAGTAGAATGTTTTCAAACGTTTAATATAATATTGACTTTACAGCAATAATTACTTTAAGTTAGTAGCTATTGTTGCAGTTAAAGTATCAATGCCTTTTTTCTTTTATTCTTTTGCAATTCTAAGCATCTTATCTGCTGTTTGTGTAATTAGCGTAAGGAATCCTGTGCATGCAGTGTTATTTTTAATTTTCACTTTCGTTAACTCTGCAGTTCTTTTTATTCTCCTTGGAGCTGAATTCATCGCTATGATGGTGCTGATAGTATACATCGGTGCGGTTGCAGTGTTGTTCCTCTTTGTAGTTATGATGCTCGATATTGACTACATAAGGTTGCGCCAGGGTTTTGCGAAGCATTTCACTCCCGGTGCTATATTATGTGTTGTGTTTTTTCTGATTATCAGTTTTGTAATCCGCAGCTCAACGCTGAATATAAGTAATGTTATAAACTATAATGCCAATAACGTGAAAGCTATCGGTAATTTGCTCTACACTGACTACATGTACGCTTTTCATCTTTCTGGTATTCTGCTGCTTGTTGCAATTGTTGGTGCAATTGCTCTTACTTTGCAGGACAAGAAAAAAGGAGTTAAAAAACAGAATGTATTAAAGCAATTGACACAATCTTCATCTGTAAAATTGGTTAAGGCTAAATTTGGAAAAGGAGTAGAATGGAAATAGGATTAAATCATTTTTTGATAGTTGCTGCTATTTTGTTCACTATTGGAGTGTGTGGTATTTTCATCAACCGTAAGAGCATAATCAATATACTGTTATCAATAGAAATATTATTGCTGGCGATTAACATCAATTTAGTTGCTTTTTCTGCCTTTATGAATGATATAGTTGGGCAAATTTTTGTGATGTTTGTGTTGACTGTTGCGGCAGCAGAGTCAGGAGTTGGGCTTGCAATATTGGTTGTATATTATAGAAGTCGTGGCAATATAGATGTTGAACAAGCGAACTTAATGAAAGAATGAAAGTATGATGGATATACTGAAATTAATAGTATTTTTGCCACTCTTTGGTTCGCTATTTGCAGCACTTTTTAGAAAAAGTCAGTTAGTTACAACGGCGGGGATTGGAATATCTGCAGTTTTATCTTGGTATGTTTTTCTCACCTTCTCTGAAAATTATCACTTGAGTTTGTTTCCTCTATTTTCATTAAGTGTATTAAAAGTAAATTGGGCAATTAGTGTGGATGCTCTCTCATCCTTAATGCTTATTGTTATTACCACCGTTTCACTAGTAGTCCACCTCTATTCTATCGGTTATATGGAGCATGACAAAGGGAAGTCGAGGTTTTTTTCTTACCTATCGCTATTTACGTTTTGCATGATTGTGCTGGTTGTAAGCGATAATTTCGTGCAGCTTTTTTTTGGCTGGGAAGGGGTTGGCCTGTGTTCTTATTTACTCATAGGATTTTGGTTCCAAAAATATTCTGCAAATAATGCAGCAATTAAAGCATTTGTTGTGAATAGGGTAGGAGACTTTGCACTATTGATTGGAATCTTTCTTATTTATTATACATTTCACTCTTTAAATTTTACTGAAGTTTTTGACACAACTGATCTTCTTGGCACGCAGAACATTAGGGCATTCTGCTGTGAATTTAAAATAATTCATATAATATGCATATTACTTTTTATTGGCTGTATGGGTAAATCTGCACAGCTTGGTTTACATGTTTGGTTGCCCGATGCAATGGAAGGGCCAACCCCTGTTTCTGCACTCATTCACGCAGCAACGATGGTAACAGCAGGTATATTTTTAGTAGCAAAATGTTCTCCATTGTTTGAGTTATCAAATGTGGCACGAGAATTAATAGTTATCGTTGGTGCACTTACTGCTTTTTTTGCAGCCACCGTTGCGATTACTCAGAATGATATAAAAAAAATAATTGCTTATTCAACCTGCAGCCAACTTGGTTATATGTTCATGGCATGTGGCCTTTCTGCCTATAATGTTGCTATTTTTCATTTAATGACCCACGCTTTTTTTAAAGCCTTACTATTTCTTGGTGCTGGCAATGTGATTCATGCAATGCATCATGAGCAAAACATTCAGAAAATGGGAAATTGCTGGAAGAAAATTCCTTACACCTACACTCTCATGTGGATCGGATCTCTTGCGCTTTCTGGAATATTTCCATTTGCAGGTTTTTATTCAAAGGATTTAATCATTGAACACGCTTACAGTGCGGACAATTTTGCTTTTGTAGTAAGCTTAACTGTTGCATTCTTTACAGCATTCTACTCTTGGAGATTATTGCTTCTTGTATTCCACAGCCAAAAACAAAGTAAAATTAATATACATGAAGCACCAAAGATTATGCTTATACCATTACTGATACTTGCTTTTGGATCGCTATTTTCTGGAGTGTGGGGAGCAAATATTTTGAACATAACTAGTAATGCGTTTTGGAAATCAAGTTTAATGGTGATTGATGAGCATGGAGTTCATAATTTCTTTATAAAATTACTACCAACCTTGGCAAGCCTAAGTGGAATAGCACTTGCGTACCTAATTTACCAATATCAAGTAATTAGGCAAATTAAGAGTAAATTTTTACTTAAGTTTCTGCAGAATAAATGGTACTTTGATGAGGTGTATGAGTTTGTTATAATTATACCGATAAGGTTTATATCTAGGCTTCTATGGAAGTTTGATGTTAAGGCTATTGATTCATTTGGACCAAATGGTGTTGTAAGGTTGGTTAATAAATGTTCAAAAAGTTCTATAAAGTTACAAACTGGTTATATATTTGATTATGCATTTATTATGTTTGTTACTTTAATAATCGGTGCTTTATATATTATTGGAATTAAATAGAAGGTGTTGTTACTTAGTATATTCTTGCTTCCACTGATAGGAGCGTTGATTTTATCCTCGATCAGGATTAATCATCAATCTATACACCTAAGATTCCTTGCCCTATTTTTTGCTGTACTTCCATTCTTGCTTAGCATTGTAGCTTGTATAGAATTTGATTATAACAATGCGGACTTTCAGTTTGTCAGCTATCCAGTAAGAGATATTGGAATAGGGGTGGATGGAATATCGTTGCTTTTCCTTCTACTTACGACCTTCTTGTTTGTTATTTGTATGCTCTATAATTGCAAAATGAGTTATACGACCCTCAAGCCATATATAGCATTATTTCTACTGCTTGAGAGTTTTGTAGTAGGTTTTTTCGTTTCACTGAATGCTATAAGCTTTTATGTGTTTTTTGAAGCTGTTTTAATACCAATGTTCTTTATTATTGGCATTTGGGGAGGAAAACACAGGGTATATGCAACGTTTAAGTTGTTTCTTTATACATTAACTGGCTCATTATTATTTCTACTTGGGTTGGTATACATCTATAGTGTTTTTGAAACGTTTAGTATACAAAAATTAGCTACATTAGTGCCAAGCCTTGATCTTGAAGTGCAGTCATTGCTGTGGATTGCATTTTTTATTTCTTTTGCAATAAAAGTTCCAATGTTTCCATTTCACACTTGGCTTCCTGATGCGCATGTGCAATCACCAACTTCTGGATCTGTGATTTTAGCTGGCTTGCTTATTAAAATGGGGGGATATGGATTTTTAAGGTTTTCTATTCCAATGCTTCCCCAGGCAAGTTTGTATTTTTCAAATTTTGTTGTTGTGCTGAGCATTATTGCAGTGATATATGCTTCTCTAGTTGCGTTTGCTCAAAATGATATAAAGAAGTTAATAGCTTATTCTTCAATAGCACATATGGGAATCGTTACCGCTGGCCTCTTTTCATTTTGTGAGGAAGGAGTGCTGGGTAGCGTATTTCAAATGATTAGTCATGGCCTTATTTCTGCTGCTTTGTTTTTGTGTGTTGGAATGTTATATACTCGAACTGGAACTTTGGAAATTGCAAAGTATTCTGGCATAGTAAATACAATGCCAAAATTTGGTTTTATGTTCATTTTATTTTCAATGGCTTCAATAGGGCTACCCGGAACATCTGGGTTTATAGGCGAGTTTTTGGCTATGGTTGGAATGTTTAAGAGCATAGGATTTTTTACGGGGTTTATCGCACTTGGCACTGTTTTAAGCGCAGTTTATATGCTGAATTTATGTAAGCAAATAATATGGGGGGTTAGCTATTCTAAATTATTAAATGATTACTTGGATAGCATAGAATTTTCTGTCTTAATTTTACTTGCAGTGTTTGTTATTTTGCTTGGATTTTACCCAACTCTTGCACTGAATTATTTGAAGCCATGTATGGCAAATTTGTTAGTAAAATATAATGCGCTATGAATTATATACAGATATTGCCGGAAACGTTCTCTATTATCTCCTCATTAGTGTTGCTACTGCTTGGAATTACATTTAACCGCCGAACTATCAACTTATTAGCACTTGGCTGCACAGTGGTAACTTTGATTATTTTAATTATTTCGGCAGAAAATAATGAAATTTTTCTCTTTAATTCGTTGTTAAAACTCAATTTATACATCAGGTCAGCTCAAGGGTTAATTCTCAGTACAGGAATTTTAATACTTTTGATGCTGAATTTATCAAAATATGACTATAAATATGAATTTTCAATACTGATTCTTTTTGCGCTGTTTGGCATGATAACCTTAGTTTCAGCAAATAGCCTGATTTCTTTTTATTTAGCTTTTGAGTTGATGAGTATATCTTTGTATGTTCTTGCGAGCTTTAATAAAGATTCAGCTTATTCATGTGAAGCAGGAGTGAAATATTTTACACTTAGTGCACTATCTTCCTGCATTATGCTATATGGAATGTCACTGCTTTATGGATATACAGGACAAGTCAATTTCTCTGAGCTCGGTTCATTTCTGCAAAACCATCAGATAACTTATGGAATAGTTTTTGGGTTAGTTTTTATCCTTATTGGTTTGTGTTTCAAGCTTGCTATTGTTCCTTTTCATATGTGGGCTCCAGATGTCTATCAAGGTGCGCCTACCATAGTAACTGCGTTTTTTTCTACGGCTCCAAAAGCTGCACTTGTAGCATTTTTAATTCGATTGATGAATGAAGAGTTAGTAAATGTAAAAAGTTATGTTCAGCCTATTTTCTTATATGTTTCAGCATTGTCTGCACTTACCTCAGCTTTTGGGGCCTTGCGTCAGCAAAACTTAAAAAGACTGCTTGCTTACAGTTCAATTGGTCACATTGGTTTTATATTTGCTTCACTTTCTATTTTTACACAAGCAGGAACAGATAGTGCCTTAATGTATCTGGTGATATATATCATCACAAGCATAGGGCTATTCTCATATCTTGTACAAATTGACGATGATGATTGTGACATTGCAAATTTATCTGGTATAGGAAAGAAACGCCCAATTGTAGCATTTCATCTTTCTGTACTGTTACTCTCGATGTCAGGAATACCTCCACTTGCAGGTTTTATTGCCAAATTTTTTATATTCAAAAGTTTAATAAATTCTGGCTTTATCAGCCTGTCTTTGATCCTTGTAATAGCGAGTGTGATATCATGCTACTATTATTTAAATATCATAAAAGTTATTTATTTCGATAAAGCTAGTGGTAATAAGGTTGCTTATTCTAAGGGTCTATTCATGATTACTTCAGTAGCTTCAGTGATCAACTTAGTTCTTTTCTTATACGCAGAAGATCTTTACTCACTCATTAAACTAAAGGGCTGACAAGGTGATCCTTGAAGGTTTTCGTATTCACCACTACAAAGAAGTTTCAAGTACTAATAAAGAAGCATTAGATTTAATGGAGAAAGGGATATCTAATGAAACTATTATTATTACCGATAAACAAACAGAAGGTAGAGGGCGCACTGGAAACAGTTGGATTTCTCCAGAGGGTAATTTTTATGCGAGTTTGATAATTAACCAAGAAACGAATGTCAGCAAATTAACAGAATTGACTTTTGTTACTGCTCTTGCTGTAGGGAATACTTTATTATCGTTGAATTTCTTGAATAATCAAACCCACTGCGGTGTCATTCCAGTGCGTGACACTGGAATCCATACTTTTTCTTCTGGATCCCAGTGTCAAAGCACTGGGATGACAAGAGATCTATTCATAAACGGTCTCAATCTTCAATATAAATGGCCAAATGATGTCCTAGTTGATAGTAAAAAAATCAGTGGAATATTGCTTGAAAGAAAGTCCAATTCGAATTGGCTCATTATAGGAATTGGAATTAATGTCAATCATGCACCACTTCCAGGAACAACGTGCATTAGCAATTACGATGAGTCTGTATCTAACATAGATCTACTAAAGGAATTAATAATAAATTTTAATAAGCTAAGAAAGCAATGGCTATTTGATGGGTTTTATGCTATAAGAGAAATGTGGTTAAAAAAAGCATTCAAAATGAATGAGCAAATCAGTGTAAAGTTAGCTGACAAATTGTATGAAGGAATTTTTGCTGATATAGACAAAAGTGGTAAATTAGTGTTGCAGCAAAAGAATGGAAGCTTAATTTATTTTGATGCAGGTGAGTTATTTATTGATAATGCATTATGAATACATATGTAATTTTTGCTTACCTTATTAGCTTCATACTGATTGGTGGAAATTTGATGTTTACTGTTTCTTGCTATATAAAAAGTAAAAAAAACTTAGAAAGTCTTAAAAGCACCAATGAAGAAGAAACATAAGCGATTACTTATAACTTCAGGAATTTTCTGCTTTTTAAGCTGTATCGTCTTTTTTATTTTAACGACGCTCAAAGAAAATATCTCATTTTTCTATACAGTAAGTGAAGCCATAGTCTTAAAAAACAGCCAAAAGTCAATCCGCGTTGGTGGAATGGTTGTTGAAAATAGCGTGATACGCAACGAAAGTGAAGTGATTTTTCAAATGACAGATTTTAACAAAAGCGTTGTGGTGAAATACCAGGGAATACTTCCACCGATGTTTTCAGAAAAAAGTGGTGTTGTTGTGCAAGGTAAAATATTTGATAATAGTACTTTTCTTGCAGATACAGTGTTTGCAAAACATGATGAGAACTATATGCCGAAAGTTTTAAAATAGATTCCCTAATTCAGCTGTATTGAAACGATATGTAGAGAGAGTAACAGCCTGCTAGCAAACTGCTACTTTCTTAACTACTATAATAAATCAGTAGAGTAAGTTGGTGCTTCCCATTCATCTATGTTGTAATCACTAATCGTTCCTGTTTTCAATTCTTCAACTTTTTCTTTTAGGTTATTAAGATTTTCTCTCAAAAATTTAATATCATCCCTATTATCCTCAATTAGATTTTCAACCCTATTTATGTCATTAAACAATAGATCAATATTTTCTTGATCATCCTTCAACACAGTATTCAATTTAGAAACAAATGTATCGTTTAAATCTTTAACTAGTTTATCTAGAATTTTATGGACATAACCAACCGACACATTCTTTTCCTTATTGCTTTCAAAAGATTTAGGCTTAATTTTGACCTCTATGTCATTTATTATTCTAGAGTTGCTTTCTCTTTCTTCTGTATTTTCATTACTCATATTAACTCCTATAAAAAATTATAATTTTAAAATTAACTAGGCTCTGTGGACAAAATTTTAAAGAAGCCATACAAGAGCCGCAACAAA
>NODE_10_length_22485_cov_9.438966
TAGTTTCTCCACTTTTATATCCACTTGGTTAAACTACCACTTTTTTCTTCTCTTCCTTGTTTTTTGTCCACAGAGCCTAGCTTAAATAGATTCTACGAGGTATATAACCTTCATATGAAACTTGCCACTTTTGCTTTACTAGAGACTTTTCCATATGCCACTGAGCATAATCAGTTGCCATAAAAATAAAACTTGAAATCAACTTATCATCTTGATCATTTTCAATTCGTAAAAAAGATTTAACCTCTCCTAAAGTTATTGGAAAAGATTTAGGCTTAGACTTACGTTGTATATTTATGATTGGATACTTTAGTCTTGTTGACATAACAACCCTCCTTTTCTATATATAGCTAAAATAAGTAAGACTTATCCATAAAAATCTTACTTATTTTAGTTATCACTTAATATTAAATTGCAGCAGCAACTCTATCGTACAAGTATATTGAGAAGAGAACGTATTAACGCTGTTTCTCCTTTTTTATTGATCAAGTTTACTAAGCCGGATTTTAGTAGATTGACATTCTGAGAATGAATGTTATTGAAAGTGGAGTTTATCTCTTTAGCAAGTAGACTGCGAAATTTCTGCACACTTTCATATGCGATATTTTCAAGTTCATGTGCAAACTTATCTTGAGCTACAGCTGATATGTCTTCAACTTTCTCATTGAACTCTTCTAGCTTTCTTTCCTTACCTTTAAAATTTTTCGTAAAAGCTTTCATATTAATTGGCCTCAACTATTCTTAATTATTATAATGACAACAAAAAAACTACCGAAGTAAAAAATTCGTACTATGAAACTGCAAACAAAATCAGCACACCAAACCGGTTCACTTTATAGCGTGAATTCAAGTAGCTCCCTCTTGTCCCGGTACTCTTTTCTGTCATCCAAATAGCCTCTGTAGTGTCATTCCAGTGCCCAGACACTGGGATCCAAGTTGCTTACAAGCAAACTAGCATAGAAAGTGGTACAACGTTTTCGATGAGGTTGCAGAAGGGATGGATTCCAGCATCAAGTGCTGGAATGACATCTCTATAGGACTCCTAACCAATCCAAAATATTAATAAATTTACTAATTATAAAAAAGGCAAAAGAACCCCCGTATAGCGAGTTTAATAATTTAAGTTGGCGCTGTAATAATGTGCTAACGCTTAAAATAAGCGCGTTTTGGCTGAATGTAGAAAAAACAAAAAAGACACGCAGCCGCTATAATTTTTATGTAATTTGCCAATAAATATCTGAGTTTTTTGCTGAATTTTGTTATTGAACCCGCGCAGATCGAAAACAAGGATAAATACTCTTATTTTCATAATAAGGAAGCTGAAAAATTTGTCAAGTAGTTTTCTTATCTTTTACAGGCATAATTTACATGCTACAATCAAATTTTCATAACTGGTGAATAAAAATGCAAAGAGATAAAATTAAAGTAGAAATAAAAAAGTTATCACATGGAGAAAGCTTGCCTCTTCCCTATTATGCAACTATGCAGAGTGCTGGCATGGATCTTTATGCTGCATTGGACACCTCTGTTATTTTAAATCCACTTGAAAGGTTACTTATTCCAACTGGCATTGTGATTGCAATACCAAACGGTTTTGAAGGGCAAGTACGCCCGCGTTCTGGACTTGCTGCAAAAGATGGAATCACTATCTTAAATTCTCCAGGCACTATAGACTCTGATTATCGAGGTGAAGTTAAAGTTTGCCTAATTAATCTAAGTAATCATTCATATGAGATAAAAAGAGGAGATAGAATCGCGCAAATCCTCATTACTCCTGTACCTCAGATAGTTTGGAACAACACAGAAGAATTTTATGCAGAAGAAACTGGTCGCAATGCAGGGGGCTTTGGCTCAAGTGGTAGATAATTTATTGTTTATAAGTTGACGGTAATAATTTTTTACATATAACTTTAATCAATTTAAATTTTAATAAGGGAATTATGTTAATTTCTAAAAACCACCGTGGCCAGCTCCACAAAACAAATACTGCACTTTTAGTACTTACTTCTCTATGTGTCATAGGTGCAGCAACAGCACTTTCAGCTCCATATTGGGTGTCTTCAACTTCTATTCTAGAGCCACTTGCAGTTTTTGCAGCTACACCACTTGGAATAAGTGTTTTAGCATTTGTTGCAGTTTCATTGGTTATTTTAGCAACATATTCCATCATGAAAACAATGAAATATCTGAGCTTAAAGCTCCGAGGATTGTTACTGGTAGCTGTCAAAGATACCTGATGTTGCAAGTAACAGATAAAGACCTTGAATTTATTGAAGAGAACTATGAGAACGAAAATTGTGAATATACCATAGACTTTACTAACTCAAAAGGCGAAGTATTCAAAGCTGCAAGTTATGGCCAGATTAAATACAAGGATAATCCTGAACCGATCTTGCTTGGCAACACTAAACTCCTTGATCTGCATCAGCTATACAAGAAGAATGGTGATGGTATATTTAAAGAGATAATTTGTGGACAGGAGTTAGAAACGTTAGGTTTAGGCGTTGAAGAAAATGATGCTAAAGAAGTAATCATTGAATTTGTGCCAAGCTCAATTGTTAAGTCACCAAAAGTTGAACACGAAGAGCCAGAAAGATCATTAAGCAGCCAAGTATAAAAGGAATAAGTCTTCTCTTCATTTTTTTAGTGTTAATGACTTAAACTTATTGTAGAAACTGTCTCAAAAAATAGATATTCACATAATTGTAAGAAATTTGCTAAGGATTTTTATTTAATTTAACTGCATCTTTTGCCTTATCCAATAACCCATTAATAAAACCAATTTCGCTTGATTTATCAAGTAAATCAGATGCAATGTTAGTATACTCATTGATAACAACTGGAACTGGTGTATCACAATTAATTAACTCACATATTGCAACACGCAAAATAGATAAGCTTATAAGATTTAATCGCGAAAGAGACCAGCTTGGGTGTAAATAAGACTCTATTATTTTATCATATTCTTCACTACTTTTTATAACTTTATGCAACAAATTTTCTAAGAATTGATGGTCATATTCTTCAAATTCAAATATATCATTCAGCTTACTTATGTAATCCTTAAGCTCACAATTTTCCAATTTAAAATTGTAACCTATGAAAATATTTGAATAAATAACCTGTACGGCAAGAAATCTTGCTGTGCTTCTCTTTATGCGCCAACTTTTATCTACTTCCATCATTTTAATTTATTGTGTAGATCTATCATATGCAAAACAGTTGAGGCTGCATGGCCACCAACGTTCTTTTTATTTTTGTCAGCTCTAATTAGTGCTTTATCTTTGCTACCTGCTGTAATTATGCCCATACCAAAGGGTATTGCATAATGCATAATAACTTCATTTAAGCCTTCGATTACTCCTTTACAAACGTATTTATAATGATCAGTTTCACCACGAATTACACATCCAAGAGCTAAATAACCATCATAATTAGCATTCTTGCTTTTTACTGCAAAGAGAATTGTAGCTGGTATCTCAAATGCACCAGGAACTTCAATTATATCATAGCTTGCATGACTTTCTTTTAATCTATCGACTGCACCTTCAAGCAAAAGGTTCGCTATTTCAGTGTGGTAAATTGAATTAACTATTAGTATTTTCGACATTCATCCCCACTTTTCTTGTTAAAAGCAACTTTATTAATGATTGTTGAACCAGAGTTATAATATTACTAAATATCCAATATATTACCAGGCCGGCAGGAAAAGAAGAAAAAATAAAGACAGAAATGTAAGGTAAAAACTTCATAACATTTACTTGAATATCATCTTTACTGGTTTGATCGTTCTCACTTACCTTCTGCTGAATTATCATGGTAGCGCCGAAAATTATAGGTAAAATGCCTATAGAAATAGGAAAGTTATAATTAAACAACCCAAATAATGTAAAAATGTTTGTTGGATCAGAAGCTGAAAGATCCTTAATCCATAAATAAAAAGGGGCGTGTCTCATCTCTATAGTAACAAATAATACTTTATACAGAGCAAAAAATACTGGTATTTGTATGAGCATAGGGAAAATGCTCGACATTGGATTTACATTGTTTCTCTTGAACAACGCAATTGTCTCTTTGTGCTGCTTTAAGCTGTCATTTTTGTACAACTCTTTTATACGAGTTAATTCAGGCTGCAGGCTTTTCACCTTGAACATCGAAATATATGATCTATTAGATAAGGGAAGCATCAAAAGTTTGATTACTAAAGTTAGCAATAATATTGCTAAGCCAAAATTTTTCAAAACAAAGTTAAAATATTCAAGCAGTAAAAACACCGGCTTGGTTATAAAATAAAGAACACCAAAATCTACAGCCTTATCAAACAAAGGTATATTGAGAGTGTCTTTATAAGAATCAAGTAAATTCAATTTCTTTGCCCCAGCAAAAAAGTAGTTCAGAGTAGAAGCACTTGTACCAGGGAGTATGTGTGTGTACGGTCTAACAAAATCTGCTTGAAACTTATCAATGTTATTAACATTCGTGTGTTTAATGCTCACATTTATTTTATCTGATTTCTCAGGTATGATGGCTGTAAGCCAGTATTTATCAGCAAAACCAAACCAATTTTTTTCACTCGTGCTTGCCTTTATTAAACGCTTCTTAGAAATATCCTTATATGTCCACTCCTCTAGCTTATTGTTAAATGCACCTAGTACTCCTTCATGTGATATCCAATAGGATTCGTTAATATTATCACGTTTACGATTGATTTTACCATAGGGAACTAAAACTACATTATCTTTTGTATTGTTTTCAATAATTTGCTCAACTTTAAACATGTAGTTATCGTCAAGGCTAATTTTCATTCTAAATAAAATGCCATTTTCATTATCCCAAAATAAATTGACCTCTTTTTGATTGAGTTTATTTGCTTGCCATACTGTTTTAGAATCTGGAACTTTAATCTTTTCATTCGGATCGAGCCACCCAAATTCTGCGAAATATACATCTTTTGATTCTGCAGGTGACAGTAACACCACTTGTGGAGAAGAAGAACTCGGTTCTAAGTGGTAGTTAGTTAGGATTAAGTCATCAAACCTTGCACCTTTCAGAGAAATTGATCCTTCAAGCATGTTATTGGTTAAATTAACTCTCTGTTCTCTAGTAGAATTAATAATTTCAGAACGATTTTGGTATATAATAGGAGCAAGGTCGTTAGAAGATTCGATATGTTCAATATTTTCAATCGATGGTTGGCTTTGGCTCGTGTTAAGAAAATTATCATACATAATATGCCATAATACTATAATCAATATAGAAAGAATTGTTGCTAAAATTAAATTTTTTGCTTCTGACATGAAATTAAATCGAACATACCTCCTTAAAGTATATATTAAATATTGTACTAAAACAATAAAATTTACTTATTTTTAATAATAGCTTTTAACGCTAATCTTAAAAACTTACTCTTATGGCTTCAAATTTTAATAATATGAATGCAGCAAAAAATCTAGTTATTTGGCTACTGATAATAGTCATTACTGCAATGTTTATTGATTCACAAGGGGATAAACTAAGCAATAGGTTTCTGAGCACTTTTCTACCGTACAAAGGAAGGGTTCAAAATGGCGGAAGTATTGAATTTACAAAGTCATACGATGGACACTTTTATATTCAAGCTCAAGTCAATGATCGTAATATAACGTTTTTGCTTGATACCGGAGCAACTGATATTGTTCTATCGCAAAAAGATGCGTTACATGCTGGTATTAACTTACAAAACATTCAAGACTTTAAAATATATGAAACTGCAAAAGGTCAAATAAAAGCTGGAGTGGTTCAAATACCTCAAGTTAAAATAGGAAATTTTTTAATTAATGATGTGCACGCTAGTGTTAATACTCACTCTATGTCCCATTCATTACTTGGCATGAGCTTTTTGAGGTATTTCCATTTCACTATAAGAGATAACAAGCTGATATTATATCGTGGCTAAAGAATACTACTTATATAAGTAGTATTCTGATGCTGATCCTTAAACTATATTAATCTCTTCAATTGTGATCATCATTATATGGCCCCGTGTAGTACCTTACTTGGTAAGTATTATCATATTTAAGCGTTCCACTTTTGCTTTCTAAATCAACTTTGCTTGAGGTTTGATCTATGCTTTTGATCTCAAGCTTGCTGCCTAAATTACCTAATCCTTTATTCTCAAGCTTAAGAGAGTCTTCTTCAGCTTCTATAATTGCTTGCGCTTTTATACCATAGAAAAAATAAAATTTATCATCACCTTCTTCTAAACTATCATCAAGCCCTTTCATGCTTACAGTAGATTCTTTACTAACAACATTATTACCTTCTCCTTGAAAAGCAATGGTAGCATTTAGACTTCCACTCGTACCTGACTTTGAATTCGGATATTCTACATTGTAAGTTACTTTCATATCACCTGTAACTTTAGAATCAAATGTCTTATTAGTTTTGCTATTAGCTTCTTTTTTACTAGGCTTGAGCTCGATATTTTCTATTTCTATCTGTTCATTAAATCTCTGAGTATTATATGAACATTTTAAATCATTTTTGTCAAAACTACACCCTGCACCATTTTTTAATTTAACATAAAAACTATCTCCCGATGAACCAAAATTATCAATATCTTTCAACCGCAATTCTAAAGTATCTACCATAAAAAAACTCCTTTATAATGTGAATAATGAAGAAATTTTATACTAATTTTAGTATAAATAATTAACTCTTATGCTTCACCTGCTTATTAGAGCCCTCCAGGTCAATATAGGAGCAGAGATAAATATTGCGGAACAGGTGCCGATTGCAATGCCAAAAGAAATGATTAAGCAGAAGTCTCTGACCACACCTGTACAAATCAGCACTAAAGGAAGAGCGGCAAGAAGAGTAGTACCTGAAGTTAACATAGTACGAAATAGTGTAGAATTAATGCTAGCATCAACTATTTCATCCATTTCTACATCTTTTCTATTTTTTTGATACTCTCGAATCCGATCGTATATAACCACTGAATTATTAATTGAATAGCCAATCACGGTAAGTAGAGCTGCAACTGATGAAATATTAAACTCAATACTCGTTAAGCTGATAAAGCCAAGAGTTAAAATCACATCATGGATCAGTGCCGCTGTTCCACCCAATCCACATTGCCAATTAAATCTAAGCCAAACATAAAAAAATATTCCAACAATTGCAATCAACATGGATAATATTCCTTCAAATATCTGTGTTGAACCTATTTGTGGACCAACATAATCTATTTTGCGATAAGTTACTAAATTACCTAATTTGCTTTCTAATATACTTTTAACCTTTTTAATTTTATCTTCATCTCCCTCATCTTTAAACCGCACAACTAAATTATCACCAGCTTTTGAATTCTGTATTGCAAATCCATTCTCTTTTAGTATATCAAGAATAGTATGATCCTCGCTTGAGGATTTTATCTCCATCAAAATCCCACCTGTAAAGTCTATGCCTAAATTCACTCCATGTAGTACAACAGTAAGCACTGAAAAAATGATGAGAATAATGCTAATGAATGCTGTCAATTTTCCATATTTACTAAATTTGATATTAAGATTGTCCGGAATAAGTCTAATGGCCATATTTCCTACTTAAATTGTGATTTTATATACTTTTTAAGCAATCGACTAGCTATTTTCTCTTAGCTTATACTAATACTGATCTTTGATTTACTTAATCTACTTGAAAAAGATATTTGATCAAAGAAATGAAACCAGCCTGGTTGTCATTAATAAAGTGCTACTTAAACATCTTTCTTAATCGATTGATTTCATCAGCAAATTTTGGGTCAGTTCTTATGAAATTTTCCACTTGTTTGACTGCGTGTATAACAGTAGCATGATCTCTACCACCAAAATTTCTTCCAATATCTGGTAAACTTTTTTGCGTAAACTTCTTTGCGAAATACATAGCTATTTGTCTCGGCCTCGCAAGACTGCGGAGCCTTCTATTAGATTGCATATCTGCAATCTTTATATTGAAAAATTCAGCTATTTTTTTCTGTATTTCTTCTATTGTGATTGACCTATGATTTGACCTAAGAAGATCAATTAGGGTCTCACTAGCTGATTCTACTGTCATGCTTCTTCCAATTAACGAGGTATGAGCAACCTTATTTAATGCTCCTTCTAGTTCTCTTATATTGGATTTTATATTCCTTGCCAAAAATTCTAGGACATCCTTTGGAACATACATATTCATTCGCTCCACTTTCGCCTGCAATATACCAAGTCTTAATTCAAAAGTTGTTTCGTTAATATCTGCAACTAATCCCCAACCAAGTCGTGATTTTATTCTTTCTTCTACTCCATCAAGATCACTAGGAGACCTATCAGCTGATATAACCAATTGTTTATTTTGGTCTATCAATGCATTGAAAGTGTGAAAAAATTCTTCTTGTGTACTATCTTTACCACTGATAAATTGCACATCATCTACCATCAATACATCTACTGATCTAAATTGCTCTTTAAATAACATAATATCTTTGCTCCGCAGCGCCGTAATATATTGATACATAAATTTCTCTGCTGATAAATATACCACTTTTCTTTTTGCTGACAGAGAATTGACTATGTCCCAAGCTATAGCATGCATTAAATGTGTTTTACCAAGTCCCACTCCACCATATAGAAATAAAGGGTTGCTTCCTGATATTGGATCTATAGATTCCGCTACACGCTTTGCTGCTGTAAATGCTAACTCATTTGACTTTCCTACCACAAAATTATCAAAAGTGAATCTGGTATCTAGTGGTGAACCAAGATTATGATTATTTTCCTCTCTATTTTTTAGTATCGTATTAGAATTTGAATTTCTTTCTTCAATTAATTGAATATCAATAGAACATACACTTTGATCTTCGCTTTGCCATAATGATAATATTTTTTCCATGTAGTGAATTGTAATCCACTCCTTTATAAATCTTGTTGGTACAGACAACAAAACTTCTCCATTTCTGTTGCTGATAAATCTTAGTGAACTCAGCCAGCTGTTATATGTTGCTTCTCCATAGAGATTATGGAGACAATTTTGGATTTTTTCCCAAGTAACATTGTGGTCCGTTACTGTAATAATCTGATCAAAAAACATAGTAGAAACCTTAGGGTTAATTAAGTTCATATACCACACCAAGAAAGAACAATAATTAGAAAGATGTAAGATAATCAATAGCTTACTGTAAGATAAAAAGCTAACACTACTTAATATATACTTAAAATTATGAGGATTTTTTGACGAGTTGTAAAGAGTATAAAAGCACTAAAATTGATCATTTTTTTGAAATAAAAACAATCAATTTATAAATGTTGCTTGTACCGAGGATTAGAAGTATGTTATTAAAAAATAGTAATATATTATGTATAAACAAGATATTAAATTTACTGATAAATAAGTAAAGTACTTGTATAAATATATTTGATTTAATATAAATTTATTGAAGTAAATTTGTGATTATATTAAGTAATTTGAGCCATAATACTGTATTTGGTATTGAACTGGAGTTTTACACTGAGGGAATAAAAAAAGAATATTTATTTCTGAATAGCATCAAAAATAAAATAGCTTCTCTTGGATTTTTTTGTGAGAAAGAGAGTTCTTTAAACCAATATGAGATAAAAAGTGACTGTTATACGGGCTCTGATAATTTAATTATGCATTTTGAGTTGGCAAAACAATTACTTACTGAAGTAGCACAAAAACTTGGGGGAAATGTTTCTTTTAAAGCAAAGCCTTATCTGGATAGAGCAGGCAGTGCATTAAATGTGCATGTTAACCTTATGAATTCAAATAACGATAACTTATTTTACAGCAGCAAACAAAAATATAGTGACTACCTGATTCACAGCATAGGTGGACTATGTGCAATGATGAAAAAATATATGCTATTTTTTGCTCCAAATGATGAATCATATTTAAGGTTTCAATATCCAGATATCCATACCCCAACTACGATTAGCTGGGGAGTAAATAACAGAACTGCTGCAATAAGAATCCCCTATTTTGGAAACGATTTCAAAAGGTGCCGGCTGGAGCACCGTGTTCCCGGAGCAGATTGCAACCTTGAAAAGGTGCTTGCAGCAATAGTTGAAGGCATGGCTTTCGGTATAGAGAACAAAATCATTCCACCAAGTAGAGTCTACGGCATTGCATCTGATTCTCAATATAAGATGGAGAGTTTGATATAAACTCTAACCACGCTGGTTAACAATATCTTCTATAGTTAGCCGCTTTGGTACTATCATTTGATCATTACTTACAGAAGTTCTCGGAGCATTAACCTCTTTGATTTCTCGGTAATATCCATCCATATGCATAGGAGGGGATCGCATTAAATCCATATAATTCGTTGCGCATTTAGTCTGATTTGTATCATCATCCCCAGCAAGTGAGTTGCCGTCAAGGTCCATATGTTCAGGTAGTCCATTTTTCATTTTTTCTTCTGCTCTTTTCCTTATTATTTCTTCTTCTAGCTCAGCTTCAGCTTTTTCTAGTTCTTCTACGGTATCTTTTTCTTCACTTTTACCAGCACTGCTATGCACTTCATCTTCTGATACATCGGCAATTTTAGCAGACTTAGCTCTTGCTTTATTAATCAATGAGAGTAATGCGTAAGTAACTGCAGCAGCAGTCACTATAATGGCTATCTTTGCAGCAATGTGAATCACTGTTAAAAATACTAAAGTTGATGAAACACCAACCAACCCAGATACGATCACTTTATTCTTGCCTTCTGTCACACTTAGAACTGCTACCATAATAATCCCTCAAATACCATACTAAAGTTATATTATATAGAAATTTTCTTACGCTTGCAAAACTGTAAAAATTTTAATCATTTACATAAAGCTATATAAGGATTAATTAATATATAATTTATCTTAGCTATAATATGATGTAAATACGTATAATGTCCGAAATGAAAAGCTTAATTATAGAGAGGAATAGAACAGTAATATTATTGCTCATCGTGATTTTTACCTTCGGCTCATACACTTATATAAAAATGCCAAGAGAAAGCAATCCTGATATACAGATTCCTATAATTAGCGTATTTGTCGGGTTTCCTGGTATTTCTGTCGAGGATAGTGAAAAGTTATTAGCTATTCCAATAGAAAATGAACTAAGGTCCATTGAGGGCGTGAGAGAGCTCAAGGCGCTTGCAACTAATGACGGTGCTCATGTGATACTTAAATTTGGCACAGAGTATGATAACAAAGAAGTGCTCGATAATGTCCGTTCAAAGCTTTTAAACATAAAATCAAAATTACCTGTTGAAGCAGAATCTCCGATAATCAATGAAATAAACTTGAGCTTATTTCCGATACTAAACGTTGGCTTGATTGGTAATTTGCCGGAAAGAGCTTTAACTGAAATAGCACGCAAACTAAAGAAAGAAATAGAATCTCTGCCAAATGTTCTTAAAGTTGAAGTGGCAGGTATGCGTAAAGAAACAGTGGAAGTTATAATTGATCCCACAGTTCTAACAAAATATAACATTCAATCAAATGAGATATTTCAAGCTATATCAAACAACAACAGATTGGTAGGAGCCGGATCACTAGAAAATGATACCGGTAAATATTCGATTAAAATATCATGGTTATTAAAAGACATAGAAGATATTATGAATATTCCTATTAGATCTCAAAGTGACGCAGTTTTGAGAATCAAAGATATAGCAAAAGTATACCTTGGGTTTGAGGATCACCAAGGATTTGCTCGTATTAATGGACTACCTAGCATTGTACTAGAAATTTCAAAACGTAATGGAAAAAAACATAATAGACACGGTAAATCAAGTAAAATACTTAATGGACAAAGCAAAAGATCAATTACCTGAAAATTTAAAAGTAGTTTATTTGAATGACCAGTCAAAAAATGTACGTGATGTGCTTGACGACTTGGAAAATGGTATAATATTTGCCGTATTACTAATATTAACCATAATAATGCTCTTTATGGGAACAAGGGCTGCTATTCTTGTTGCACTATCAATACCTGGCTCCTTTCTCATAGGAATAATGGCTCTTTACCTAATGGGTATTACTCTAAATATAGTTGTGCTCTTCAGTTTAATTATGGCAGTTGGCATGCTGGTTGATGATGCAATTGTAATCAGCGAATATGCTGATAGAAAGATGATTTGTGGCATGGATAAAGTAGAAGCCTTTTGCACCTCAGTTCATGATATGTTCTATCCAGTTTTATCATCAACATTGACTAAATTAGCAGTGTTTTCCCCTCTGTTACTTTGGCCCGATACAGTCGGTAAATTTATGCAGTACATACCAATTACAATAATTCTAACTTTAACTGGATCTCTAATTATGGCTTTGGTTTTTATACCAACACTTGGTGCAATATTTGGTAAACCTTCAATAACTTTAAAAAAAGAAATAATAAGAATGAGTGCTATAGAAAGTGGTGAGGTAAAAAATACTGGGCTTATAATAAGAACTTATGTACGTATGTTAGAGAAAGTCTTAGATCACCCCAAAAAATTTGTATGTGTTGTTGTATTTGTTTTATTTTTGTCTAGTATATTATATTTTACTTTTGGTCCTGGATTAAAGTTCTTTCCGAATGTAGATTCAGATAACATTTTAATCAGCGTTAAAGTAAAAGAAAGCTTATCAGCCAAAGAACGAGATTTGATACTTAAGAAAGTAGAAGAACGTATTTTGGATGTTGAAAAAGAAATTTATGTTTTTTATGCTCGATCAGGAAAATTTTCAGACAACGTTATTGCCAAAATTCAATTGGAACTTGTAGATTGGCGCTGCAGGCGCAAAGCTAAGCAAATATTAAATGATATAAGGAGCAGTGTGCAAAACATAAAAGGAGTAATAATTGATGTACAGGAACAAAAGTCAGGACCATCAGCTGACAAGCCAATACAAATTAACTTAAGCGGAAGTGCATCCAACTTGAATTCAGTAGCAGAGAAAATCCTAAAAATTATGGACCAACCTTCATCTGGATTTATAAATATTCAAGATAGTAGATCAGCACCTGAAATAGAGTGGAATATGAGTATTGATAAGAGTAAGGCTACAAGCTCTGGAGTAAGTGTTGCAACCATTGGTGATTTTATAAAGATGGTTACAAATGGAATATTAATTGGAAAATATAGACCAAATAACGCAGATGAAGAAATTGATATTGTACTACGCTTTCCCAGAAAGAATCGCAACATGAAAACTATAGATAACCTTTTTATTAATACAGCAAATGGACCGTATTCTATGAGTAGCATAGTGAAATACGTTCCCGAAAAAAAGGCAAATAAACTAAGTAGGATTGATGGATCACGCACAGTAACAATCTCTGCTGACGTTGATACTGGCTATCTTGTTGATGAAAGAGTTAAGTTCATTCAAAATTCGATTACTCAAGACTGTAGTAAAGGAGTAAAGATTGATTTCAAAGGTGACAAGGAAGATCAACAAAAATCAGGAGCATTTTTATTAAAGGCTTTTATATTAGCAATTACATTGATGATATTGGCGCTAGTGGCACAGTTTAACAACATATACTATACATTTATCGTAATGACAGCAGTATTTTTATCAACAACATGTGTATTTTTCATTTTCTTTCTTATTCAGAAAATTTTTGTAGTTGTCATGTGTGGAGTGGGGATAATTGCTTTAGCAGGAATTATAGTGAATAATAATATACTATTGCTTGATGCCTTTCATCAGCAAATTAAGGTGCGCAAAAATAACATTAAGCAATGTATAATAAACGCTTCAATTTCTCGCATCAGGCCAATACTACTTACCGTTGCAACTACAGTTCTTGGTTTAATACCGATGATTACTAAGTTAAATATCAGTTTTTTTACGCTACAAATCACATATGATGCTCCATCAAGCCAGTGGTGGGTTGATATTTCAGCAACCATAGCAAGTGGAATATTGGCTGCAACGGTCTTAACTTTATTCTTTACTCCGGCATTGCTTATCATACAAAGACATGAAAAAACTTGACTTAAATTAGCAATCATTTAACATTTAAGATAGCGTTCTTTACCTGTTGAAGCTATAATTATAACTAATTAAATTGGATTTATTTATATGATTGCTAATCGTAAAAGCAGTGTTAAGCAGAAAAGCAACAAGAATAACATAGTTGGAAGCCTTGATGTAATAAAAACAGCGAGAGAGCTCTCACTTCAAAAAGGTTTGGATTTTAATATTATAATAAATGCACTTAAAAGTGCTATCGAAGCAGTTGCTCAACAAAAGTATGGTAGCAAAAGTAAAATCGTAGTTAATATAGATAGAAACACAGGCAAAGTTACCTCATATAGACAACTAAAAGTCATTAATGATGAATCAAATGAAAATGAGTGTGACTTAATTAAGTTGACACAAGCTAAGTTAATAAAAGAAGATGCAAAAGTTGGAGATACTATTAGTGAGTTGATTTCTCTTAACACTGATCTTGTTTCAGCAAGAATTGCCCAGCAAAAGATTTCTCAAATAATCAAAGATGAAGAGTTAAAAAAGCAATATGAGGAATTTAAAGATAAGGTAGGAGAAATGAGGTATGGCATCGTTAAACAAGTAGAATATTCAGATCTTATTATAGACATAAACGGAGTTGGAGCATACCTCCCTTTACGGAACTTGATTGGTGGTGAGTCATTTCGTGAAGGCGATAAGGTTAAAGCTTACATACAGGCTGTTAAGCGCTCTGATGATGGACGTCAAATCATTCTTTCTAGGGCTCATGAAGGCTTTTTAGAGGCATTGTTGAATCAAGAAGTACCAGAAGTTGCTGATGGATTGATAACAATTAAAGGTATAGCTAGAGACGCTGGTTCAAGATCTAAAGTTGCTGTTTTTTCATCTGATAAGAATATCGATCCAGTAGGTGCTTGCGTTGGAGTTAAAGGAGATAGAATAAAAACTATTATACACGAATTAAACGGTGAAAAAATCGACGTCATACATTACTCATCAGATTTGGGTCAATTTGTTATTAAAGCCATTACTCCTGCAGAAGTATCAAAGGTCATTATTGACGAAAATGAAAATTGTATAGAGTTAATAGTTGCTGAAGATCAATTGAGTTTAGCTATAGGAAAAAAGGGTCAGAATGTAAGATTAGCTTCAGAGCTTGTTGGATGGAAAATTGAGATATTAAGCACTCAGCAAGAATCAGAAAGAAGAAATAAAGAATTTAGTCAATGTTCATTTTTATTTGCTGAAGCTTTAAACTTAGAAGAGATTATGGGCCAATTATTGGTAACAGAAGGTTTTTCAAGTGTAGAAGATATATCTAACACTTCAATTAAGGAACTTGCTTCAATAGAGGGCTTTAATGAAGATATTGCAAATGAACTTCATAATAGAGCAAATAATTACCTGAAAGCAGAGAATGATAGAAAAATAGAAGAGCTAAAAAATTTAGGTATGGAAGACGATGTAATCAACTTAACCTTATCAATAGATAATAAAATTGCGCTTAGTAAACATAATATTAAAACTTTAGAGGACATAGCAGATTTATCAAATTATGAGTTTTATAGCATACTCTCTTCCTCAACTAATAATAAAGACAATCTAAAAGATACAGCAGATTTAATAATCATAGAAGCACGTAAAAAGCTTGGATTAATATAAAAACAATATGAATAATGAAGATATCAGTAATAAAAAATTAACCCTACAGGGCTTAAGCAAGCTTAAATTAGACATTAATTTAAACTCTTTAGCTAGTCAAAGTGCTGGTACTACAATAGTAAAAAAAAGAAGAAAAATTCATTCTGCAGAAGAATATAGTTTATTTGACGAGAGTAAATTAGGCTCTTTAACTAAAAAAGAACAAATTTCCCGCATTAATGCTGTACAGAATGCTACTTTGCTAAAAGCAAAAAATCATAGAGAAGAAAAAGAGAAAATAACAAAAGAAGAAAGTAATAAAGAGGTTGAAGATAAAAATGAGGCAGACTCTTTACCTAAAGAAATAAATAAGGAAGTTTTAAGTAGTACTAACTCAGTTGAAAAAAAAGAAGATAGCACTGAATATGAGAACAATGATAACAAGTCTCTTAAAGCTAGTAAAGATATATACTCTAAGCATTCTAAACTAGTCATTACACAGGCAATAGATGAAAGAAATGAACACCTCCCTGTATTTAAGCAAAAATTTGGTATAAGAAGTAGACAATCAAAGTTTACTAAAGGTAAAAATATATCAAGAGAAGTTGTTATACCAGATATAATAACTATTAGGCAGTTATCTATTTATATGGCAGAAAATAGCAAGAGTGTGCTAAAAATGCTCAAAGAAGAAGTTGGGGAGAGTTATAGAGTAGATGATCTAGTAGATCCAGATATAGCATGCGAAATAGCAAAAAAATTTAATCATACGGCTAAACGAGTAAGTGATGCTGATAAAGAAAAGAATTTACTATTTATAAGCAACAGGGAAAGCTTACCTAAAAGACTAAAACCACCTATCGTTACTTTTATGGGACATGTAGATCATGGTAAAACCTCATTGCTCGATGCATTTCGTGAATCCAATGTTGCAGAAAGAGAGTCAGGTGGCATCACTCAACATATAGGTGCTTATCAATTAACGACAAAAAATAAGCAAAAAATTACTTTCATTGATACACCAGGGCATGAAGCGTTTACTGCAATGCGTGCACGTGGTGCCAATATTACTAATATAGTTGTAATAGTAGTTGCAGCTGATGATGGAATCATGAAACAAACAGTTGAAGCAATCAACCATGCAAAAGCAGCAAATGTCTCTATTATAGTTGCCATTAATAAAATTGATAAATCACAACCTGGTGATGTAGAAAAAATAATTAATAGTTTGCCTCAGTATGATCTTATCCCTGAAGAACTTGGTGGTGATGTTATAATTGTGCCAGTATCAGCAAAAAAGAAAATCAACTTAGATAAACTAGAAGAGGCAATTTTATTAATTGCTGAATTAATGACGCTAGAAGGAATAGAGGGTTGTCGAGCACTTGGATGGGTAATAGAGTCTAAAATAGATAAAGCTAAAGGAATATCAGCTACATTAATAGTTGAAGAAGGAACATTAAAGATTGGTGACATATTGATAGTTGGTACAACATACAGCAAAGTACGCAGTATGGTTAATCACCTTGGTCAAAGAGAAAAAGCGGCACTACCTTCTACTCCAGTTGAAGTTACTGGTCTAAACGGTGTACCAAATGCTGGAGATAAATTTGTTGTTGTAAACTCTGAAAGGCAGGCTCGTGAAATTGTTGAATACAGGTTAGAATTAATTAAGAAAAAGCAAGAAGATTTAGACGACAATAATTTAGATATATTCAGTCGTAATGATAGTGAAACAGAAGAACTATCTGTAGTTTTAAAGTGCGATGTCACTGGTTCTATTGAAGCAATATCAAGCTCAATTGATAAGCTTGGTAAAGATCAAGTGAAATTAAATATTCTACACAAAGCAGTAGGAAGAGTAACAGATTCAGATGTGCTGCTTGCAGAAGCATCAAGCGCAGTAATTTTAGCTTTTAATGTAAAAGTGGATTCAAAAATAAGAGAATTAGCAAAACAAAAAGGTATAGAAATACATACTTACAATATAATATATGAGCTTATTGAAGACATGAGGATGTATCTAACTAAAATGTTAAAGCCTGTTACACGAGAGGTTCGTGTTGGTTCTACATCTGTAAGGCAAATATTTAATGCATCCAAAGTCAGTAATATAATTGGATGTTATGTCACTGATGGAGTTATAAGAAAAGATTCTTTAATTAAGGTAGTGCGTGGCGGCAAATTGGTACATGAAGGAAAGTTAAAAGCACTACGTAGATTTAAAGATGACGTTAAAGAAGTAGGTGTAAACTTTGAATGCGGAATATCGCTAGAGGGTAATATCGATATTAAAGTTGGAGACATTTTGGAAGCTTATCAATTAGTACAAGAAGAAAGGACGTTATAGTAGCTGGATATGAAAAAAGAAATTAGAAACCTAAAAGTAGCATCGGTATTACATAGGGCAATATCAAAAGTCTTAATGGAAGGTAATATTCTTAATGAAAAAGTAGTGGTATCTGATGTAAAGTTAAGCAAAGATTTGAAGAAAGCAGATGTATATATTGTGTTATCTTCATTGAACATCCAAAATGATAATGATGATATCAGCACTGTTATTAATGAAATGAACCAATCTGCATGGTCAATGCGTAAATCTATATTGCGTTATGTTGATCTACGATTTATACCTGAGTTAGTTTTTAAGCCTGATTTAGCATTCGATAATTTTGTCAATGTAAGCAAAATATTACATAATCACACTTAATTAATGTATTTCAACCATTATTTCTCATTAATGAGAATACACAGTTTAACAGGTTTATGGCTTGTGCTATTTTCTAGCTTAAGCGGCATTCTTTTAGCCTCAACTTCTCTATCGTATCAGGCTCTTTTTTTCCTTGTTTTGTTTACTATAGGTGCATTTTTAATGAGACCCGCAGGGTGCATAATCAATGATATCTTCGATAGAGAAATAGATGCACATGTTGAACGAACAAAATACAGACCACTTGCAAGTGGTGCATTAAACATAAAGCAGGCTTTGGCTTTACTTTCACTGTTACTGTCTATTGCCCTGGTAATCTTATTATTAACCAATAAAACTACTTTTATACTTGGAATAATTTCAATGTGCATGATAGTTATCTATCCCTTGCTAAAGCGTTACATTTGGTGGCCACAATTGTTTTTAGGGTTTACTTTCAACATGGGATCACTCATGGGTTCAGCAGCAATAACAAACCAGATTAGCATAGAATCTTTGCTATTTTATATAGGATGCGTCTTTTGGACGCTTAGTTATGATACTATATACGCTCATCAAGATAAAAAAGATGATGAGAAATTAGGAATGAAATCTACTGCATTATATTTTGGCAATACAACAAAATCTTGGTTGAAAAGATTTTATTTAATATCCTTAATGGCATGGTTGTACGCTGGCATACTATCATCATTAAATAACATCTTTTATATTGCTTTACTTGCCATAGGATTCATATTTCACCACCAATACAAAAATTTTAATCCAGACGATTCTAATCAATGCATGTCCATATTTAAAAATAATTCCCAGATAGGACTCCTGCTCTTTTTCGGTATCCTTTTAGATAGAATTGTAAATTCTACTTTTGTATCCGTTCAGATGCATGGCTAATGTGTAAATACCGAAGCAAAAATGGTGTCATTCCAGTGCTTGACACTGGAATGACAGAGAAAGCATTATATTGGGATGACACCATTTACTTCTATAGCTGTCTTTTCTATCTTATTTTGTCACCCTGCTGAACAGATTCTACTTTTTAGAACATATCTTGAAAGGAAATCAGGAAGATAATATGATAGGATCAGTAAAAAATATACCCAGGTGATGTAAGTGACAAAGAATGGAAATTTCTTGAGCCAAGAGTTGCACAGGGTGTGGCCAAGAAAGCACAAAATCAGAACAATTATTAATGCTATACGATACATAATGAGAGGTATTTGTCAGTAGAGCAAAAGGTTTTCCTCTATGAAAGACAGTGTAAATTATTTTTTAGGTGGAGTAATAGTCACGTATTGCTTGAATGCATACAAAATAAAGGCCGGTGTCTCTATAGATGTTATCACTGAAATCACTGGCCTTTCGGTAGATGAGATTAAAAAATTAATTTAACCTTATCCTGAATTAAATGACCTTGAACAAAAGTATTACTTAAACAACTTTGAGGCTCTAAGTTTATTTGCTGTTCTTCAACTTCTAATGTATTATCTCTATTGTATAATATCTGTTGCATTGATTGATTTACTATTAAATCTAGTTCCTTATTAAATACAACCATAAATTTGTTAAACTTCTTTGGACTTAACTTACCTGTTTCTCTATCGTGGCATGCTTGCTCTACATATGAGTTTAAAAATCCTGAAATCTCATTAAACTTACCACCCGTGATTTTTGCAGTAACCTCTTTCTGCATTTCTACACAATCAATATTTAACCGATGTATTGATATCCCACTTTTTAATGCAGCTTGCTCTACTACTTTCTCAAATTCCTCTATAATATTTAATGCATAGCCCTGTGCTTCTAGTGAACACATAGACTGATTTACTGTAGAAATGTATTTCTGACCTGTGATTTTGCTTATAAATACACCTAATAAAAGAAGTATACCATCTGTATCAATACCTTGGACTGTAATAGCTTTAGAAGGTTGCATACCTATGGCTGCCTTAAAAGGAGAAGAAATAAACTGAAAAACACCTTTAACAGTATCTACTGTAGTGTAAGCAAAAATATTGATAAATGAAGATGGCTTACTTGTTCCGCTTGTAACTCCTATTTTATTAGGACCTATCTTATCATTTTGCAACGAATTTTCATCTTCTTGTTCAATACTGCGGCGATTATGGAAACGTGTTGATAGGGAGCTGCTTTCTTCTTGTAAATTAAGATGTTGGGTGATTTCTTCATTTCTTCTTATTCTTTCTTCTAGAAGGTTTCGTATTTCTAAGCTATTTTCTTCATTAAGCGTATTTGCCACGGTTAAAGCCCCTATAGCATCAACATCATCCCCTTTTTTAAGAATGAGCTCAACTACATTCAAGTTGCCACGAGCAGCTGCAGAGTGCAAAGGTGTCCAATCATCTTTATTTTTAGTGTTAATGTCAGCATTCTTACTTATAAGAAATTCAGCTACTTCTAAATGACTACTTTTAACAGCCCAATGCAAAGGAGTATTGCCATTATTGTTCTTAGTATTAATATCAGCTCCTTTCTCTATAAGCTCTTCTACTATACTTAACCTACCATAACTTGCAGCCCAGTGTAAAGGGATATTACCATATTTATTTCTTTCATTAACATCGGCCCCTTTCTCTATAAGCTTTTCTAATACATCTAAGTGACTATTTTTAGTAGACAAGTGCAGAGGAGTATTGCCATTATTGTTCTTAGCATTAATATCAGCCCCTTTCTCTATAAGCTTTTCTATTACACTTAAGCTACCATAACCTGCAGCGTAGTGCAGAGGGATATTATTGTATTTATTCTTCTCATTAACATTAGCCCCTTTCTCTATAAGCTTTTCTACTATACTGCAGTTCTGGTTAAGAGCAGCCCAGTGCAGAGGAGTAGCACTATGATTGTTCTTAGCATTAACATCAGCCCCTCCCTCTATAAGCTTTTCTACTATCCGTAATTCATCTGCGAGAGCAGCTAAGTGCAGAGGAGTATTGCCATTATTGTCCTTAGCATTAACATTAGCCCCCTTATTGAGAAGATCTGCAACTAGATTAGCATCTCCACTACGTACAGCAGCAAATAATTCATTATCATCACCAGAAATCATTTAACCCTCCATATAAAACCATCTAATTTAATTAGGCAAAAGTAAGGTATTCAATCTCAAATAAGAAAAAATATCCTTTTCTAAATAAAACAGCTACCTAATAACATAAAGAAAAATATTTTCACTATCATATTTACTATACATAAAAAATTAATAGCTCAATATACTTTTCATAAAATACTCCATCTCTAAAACTTGTCAATCCCTATTTAAAAATTTTCTATGCAATGAATTGCAATTAACTTATTAAAATATAACATAAAAAATTAAACGACCTAACTATTTCCAACAACCAAAACCAGCAGGCGTGAGAAGAATTTTTCTTGGGATCAGTTGGACTACCGCTTGATTCGTACAAACTTTTCTTTATATCAATTTATTATTTTATCTCTCGGGTTTTTTTTGAATGTTCCTCTCATAAAATTAGATAGCTTGTTGTAAAATTATCTTCTTAAATTCTCGTTATTCACAGGTTCTACAGCAACACTGTTAAATGAAAACATAGGCATCTCATTAGTTACACTAACCATATTTTCCGTTCCGTCAAAAAGATCTTCGCGTTGCATTGATATGTCTGATGGTAGATTCTGACTACTTTGAAACAGTTGTATATTTGATGTATTTTCCTTAAATGTTGCATTTATATTTTCTAATTTTCTTTTTTTAGATTTGCTGAAATATGTAGATCTCTCATGGCATCTTTTATGTAATTGTATTCTTAAGTCTAAAGCTAAGGATTGTGCTTCAGGGCAGCGAATAACACCTGAAGCATGATTGTGCAAAAGGTTCTTGAGTTCGGGTTTCATACTAACACCTTGCCCTAAAGAAGAATACTTAGTAAGGTAGTCAATAATATCTGAGCAGCCAGTAGTAATGGTAAAAGCATAATATAAAGGAGTCATACTATCTTTGTCCTGTAGATTTATATCAGCTCCTTTCCCTACAAGGTACTTAACACTACCTAAGTGAGCATGTATGACAGCAAAGTGCAAAGGACTCATGCCATCTTTGTTCTGTCCATTCACATTAGCCCCCTTTCCTACAAGGTATCTAGGCTCTGTGGACAAAATTTTAAAGAAGCCATACAAGAGCCGCAACAAAAT
>NODE_11_length_22355_cov_10.458520
ACCTTATAGACCATGCTTCCTTTGCTCCACTTGCCTTAGACGATAATTTCATTCTACTTACTGCTGCAATTGAAGGTAAAGCTTCTCCTCTGAACCCAAGGTGCTTGATTTCTATTAACTCACTATCGCTTAATTTTGAAGTAGCGTGGCGCATAAACGCAAGTTCCAAATCTTCCTTTTCTATTCCATTTCCATTATCTGTCACAGTTATAAGATTGCGCCCACCACTTTCTATTTTGATCTCTATCTCTGAACTTCCAGCATCTATTGCATTTTCTACTAATTCCTTTACTACACTCGCTGGCCTTTCTATTACCTCTCCCGCTGCTATACGATTTATAGTTTTTGTGTCTAAAAGAATTATTGCCATATTTTCAACTCTCAGTCTGATCAGTTTAATATCAATTAAAATCAGATTGTCTATTAAATTCTATTCTAAGCCCTTTCATGAAGATCATTAGAATTATGTATAATTATTAATGCTTTTTAAGTGGATTTCCTATTGTTCTTTCTAAGTTCCTTGGTGCACGTAACGATTATTCTTTAAAAAGAATATTGGCTACTGAGAAGAATGAAGACATCTTCATCAGAAAAAAAAGGGGCAAAAACAGAGAAAATTGATGTAACTACTTAAGGAAGGTGTCTCTATTGCAGATGAGACAGCTGATCACTCATGATCAAATAAAAAAGTTATAAGCACACAGATTGGATTACAGTATCTTTTTTAAGAAGAAGATTTATCTTGCTTAAAAACTTGTAGATACTATATTTTACATAAATTCTTCATGCGAGGCCTTTATGTTTACTAATAGAATATCTAATAATCTGGATCAGCTACAATTTTTTGTAGAGTTTTTAAATGAAAATTATGAAACTCAGAAACATCTTAGTCTTACACCACTACATTTAGCAGCAGGAAATGGTCAGTTGGATTTAGTCAACACTTTATTAGGAGAGGGTTTAGATATTAACTCAGAGATTAAGTACGATGGCTTTACGCCACTGTATTTTGCAATTGCAAAAAATCACTTAGAGATGGTTAACTTTCTTATTGCTCATGGAGCAGATGTAAACCATAGGGCCATTCTAGGCTTTACACCTTTAAGTTTTGCATCCCAGCAAGGATATTTAGATATAGTCAACACCTTGATTGCAAATGGAGCAGATCTTAGTACTAAAACAGATAAACTTAATACACCTTTACACCTAGCAGCAGAGAATGGTCATCTAGATATAGTAAATGTTTTTATTGAAAAGGGATTAGATGTTAATGCTGTAAATAATGATCGAGCAAGACCTTTGCATTCTGCAGTACAAAATGGTAACCTCGAAGTAGTTAAAGCTCTTATTTCACAAAGGTCTAATATTAACGCTGGATCTTCAGGCATAGGTAATCGTAAAGTTGATGCAAACATTACACCCTTACATCTGGGAACACAAACTGGTAGGTTAGATATAGTTAAAGTTCTGCTTGAAGCGGGAGCAAACGTTAATGCAAAAACAGATGATAAGATTACACCTCTACATTTAGCGTCTCAAAATGGCTTTTTAGAGTTAGTAGACATTTTACTAAAAGCAAAATCTAATGTTAATGCTAAGGATTATGAGAATCTTACACCTCTGCATTTAGCAGCAGAACGTAATCACTTTGGAGTAGTTAAGTCTCTTCTTCTCGTAAAGGGAATTGATGTTAATGCTAAAGGCCACGATAATTCCACAGCTTTACATATAGGATCTCAGAATGGTCACTTAGAAGTAGTGAAGCTACTAATAGAGAAAAAAGCCAATGTTAATGCTAAAAAAAACGAAGGTTTTACACCTTTGCATCTAGCAATGCAGCAAAGTCATTTCGAGGTGAGTGATTTTTTAATTAAAAATGGAGCAAACATTAACACCGTGGATGATCAGAATTGGACTCCTTTACATAATGCAGCATATAATGGTTTTTCTTTAAAAATAGTAGAGAGCTTAATTGCAAAAGGAGCAAATATAAATGCAAAGATGGATGATGGTAGAAGAGCTCTACATTTAGCAGCAGAACATAATCACTTGGAAATAATGAATTTCTTGATTGAAAATGGAGCAGATATTAATGCTCTAGATAACAGAAGTTGGACTCCTCTACATTGTGCAGCATATGATGGTAATTTAGAAGTTGCTAAATCTTTGCTTGAGAAAGGAGCAGACATTAATGCTAAAACAGTTAAAAGTACTACACCTCTACACTTTGCAGTAGACCATGATCATTTAGAGGTGGTTGAATTGCTCTTAGAAAAGGAAGCAGATATTAATGCTCTAGATCACACAAATTGGACTCCTTTACATTTTGCAGCAGAAAAAGGTTATGATCAGATAGCAACCATTCTATTGAAACATGGTGCTGATGCAAATGTAAAAGAAAATCAAAATAAAGGCACAGCCCTACATCTTGCAGCTCAATATGGTCATCCTAAGGTAGTCAAAACCCTTATTATAAGTGGAGCAGATGTTAATGCAAAAATGGATAAAAATGCTACACCTTTACACTTAGGGGCACAAATTGGTAATTTAGATATAGTTAGGTCTCTACTTATGAGCGGAGCATACTTTAATGCTAGAGCTGAAGGAGGTAGATATGTTTTACCATTACACTTTGCAGAAAGAAGAGGAAACCCAGAAGTAATAAAATTACTAAAATTGGTTGAGAAGTTATTTAAGGCTATAGAAGATAATAATTATTTAGGAATTGAGAGTTCCATTAGAGATGGAGCAATCATTGATTCGAAAAACGTGGATGGAAGAACGCCATTACATTATGCTGTTAATAATGGGCACATAAAAGTTGTAAATATCTTGCTAGCAAATGGAGCTGATGCTACTAAAGTTACTAACAAAGGTAATACACCATTACACACTGCTGCTTCCAAAGGTCATAAAGAAATTATTGAAGCTTTGTTAGAACGTGTAAGCCACAATAAATTAAGTGATTTTATTAATGCTAAAACAATAGTTAAAGGCACTACATCGTTGCATGTTGCTACTGAAAATAGCTTTTTTGAAGCTGTAAAGTCTTTGTTAAAACATGGTGCAATTTATAACATTAAGAATAAAGAAGGTAAAACACCACTTGATCTTTCTCGAGACCAGAATATTACTAACCTATTGAAATTAGTAGAAGAGCTATTTGAGGATGCAAAAAATGGTAATGTTGAAATTATCAGTAAGCTGAAAGCAATAAAACCCGATGAGTGCGTAGCTGTAACAAATGTTCGTGATGATCAAGGCAAGTCATTAGTCCAGGTTGCAGTAATCAATAAACACTCAAACCTTGCAAGTAGATTATTAGAAATATTAAAAAGTCCAGATCAGAGTTTACAAGATGTCAGCGTAGAAAATCGAGTAAAGAGTTTGAAGTTATAGCTTTCTTAAATGAAACTCTAATGAGGGTGCCAAGATCTGGATCATTTAAAAAATTACAGTGGGCTTTACATCTTACTAATTATAAACTAACTTACTACCTAATTAATTCCTGAGTTATGTATGAGTAAAACTTTGATAATATTAGCAGCAGGAAAGAGCAGTAGAATGAATTCTGAATATTCAAAAGCGTTGCACCAAGTGGGAAATCTTACTCTTTTAGAGCATATAATTTCTAATGCAAAATCGCTGAGTCTAAAAAGCTTATCAATTGTCGTTAACAGGCCTTTTCTAAAAGATTTACAAAGGTTTGATACCCTAAAAAGTATAATCGATCAATACAATATAAAACTAATAATTCAAGAAGATATTACAGGTACTGGCACTGCAGTTAAAATTGCTCTAGAAAATCTGGAGGAGTTATCCGATCAAGACATAGTTTTAATACAGTATGGAGACACTCCCTTTATATCTAGTAATACAGTTATGAAAATGACTGATTGTTTAAAGTATAATAATTTAGTTCTTCTTGGATTCAATAGTCAAGATGAACAATATGGAAGATTAGCAATTGATAATTACGGAAATGTTCAAAAAATCCTAAAAAATGGAGATAAAATGCTTCTTGCAAACTCTGGAATAATAGTTTCATATACTAAAGATCTTTTTACCTTAGTAAAAGAAATAAAATTTAATAATTCGACCAATGAATATTGTCTTAATGATATAGTGCCCATTGCAGCAACCAATAACTTGAGTGTAGGTTATGTAGTTTCTGATGAAAGAGAAGCAATGGGAGTAAATAATAAGGAGGATTTGATTAAAGCCGAACACTATTTTCAAGAAAGAAGGCAGCCAACTTTTATTTCATAACTACATTTTTTTATTCATTAATTTAAGTTGACATTTGTTTTATACTGGTTTTATAATACCTTTTAATTCTTACTTGTAAGATAATTGGTACGACAAATTTTCCTAGTTGTAGTAGAGGGTATACATGGGGATATTAATAACAGGTGCTGCAGGTTTGATAGGGTCGACCTTGGTGAAAAAGTTAGAAAACCGAGGCCATGAAGTAATAAGCTGCGATATTAGGTTTCGCGATAATCCACTCAGTTTTTTTTCAGAAGATGTAGTACCACTACTTGCTAAGTGTACAGGAATTATTCACCTGGCTGCAATTTCTCGAGTTATACATGGTGAACTTTATCCTCAACTGTGTCAAAAAATTAATGTTGATGGTACAATGCAGTTTTTAGAGTTATGTAATTCACTTCCAAATAAACCGTGGTTTATATATGCAAGTAGTAGGGAAGTCTATGGAGAGCAGAAGGAACTGCCGGTTACAGAATCTGATAGTATCAATCCAATAAATAATTATGCCAAAGGTAAAGCATTTATTGAGAAGCAAATAACAAGTTTAAAAGATTTTAATGTAGCAATATTACGCTTTTCAAATGTATACGGTGGTTTACTAGATCATAACAGTAGAGTAATTCCTGCACTCTGTATTAATGCATTAAGAGGTGATCCAATTAAAATAGAAGGTAAAGAATGCGTTTTTGATTTTACCTACTTGGATGATGTTATAGAGGGTATATGCTTAACTGTTAAATATTTACAAAGTGAAAAATCTTCTCTTCCTGCTATTCATCTTACTACTAATAGCCCATGTACTTTAGAAAACTTAGCAAAAACAATATTAAAAGTCACGAAAAGTGATTCTAGAATTGATTTTTATCCTCCAAGAAATTTTGACGTAACTAAGTTTCATGGTGATTTTACTAGAGCTAAAGAGCTACTTGGTTGGTCTCCAAAATATTCATTAGAAGTAGGATTAAGTAAATTTATAAAAAGTCTACAAAACAATACACAAGAATATCCTAACAATATAGATATGGTAATATATGAAAATATTAAAAGTTATTCATGGTTACCCTCCTTATTATAGTGCTGGTTCAGAGGTTTACAGCCAAACTCTTGCCCATGAACTAGCAAATAACAATGAGGTACAAGTATTTACTAGGTATGAAAATAGCTTTTTACCTGATTTTTATTACACTACAGTCCTAGATCGTAGTGATTCCAGAATCTTACTGAATTTAATTAATATACCCACAGCTAAATATCGTTACAAATTTATCAATGAAGAAGTAGATAGACAATTTAAAAGAGTAATAGATAACTTTCAGCCAGATCTTATACATTTTGGTCATCTTAATCATCTATCAATTACTTTACCAGAAATTGCTTTTAAAGAAAATATACCTACAATTTTTACGCTACATGACTTTTGGTTAATGTGTCCAAGAGGAAGGTTTATTCAACGCAATTCTGAAGATTTGTTACGGCTTTGTGATGGACAAAAGGATCAAAAATGTGCAACTCAATGTTACAAGGGATATTTTACAGGAGATGAAGAATTCCTGAATTTAGACATAAATTATTGGGAACAATGGGTTGCAACTAGAATGAAGCACACAAGGAAAATAATAGACTATATAGATTACTTTATTTCCCCATCGAAATTCTTGATGGATAAATTTACTCAGGATTTTTATGTTCCGATAAACAAAATTTCTTATCTTGATTATGGTTTTGATCTCAATCGTCTTAAGAATAGAAATAGAGTACAAGAAAAAGAGTTTATTTTCGGTTATATTGGTACTCATACTCCCGAAAAAGGTGTTGACCTATTACTAAAGGCTTTTTCTCACTTACCATCTAAAGCAAAACTTAGAATTTGGGGAGCAGCAAGAGAAGAAACTAAAGCTTTAAAAGCAATTGCCGATCAGTTTTCACCTGTTGTTAAAGAAAGAATAGAGTGGATGGGAAGTTATGATAATAAGAATATAGTTACTGACGTATTTAATAAAGTTGATGCAATAGTCGTTCCTTCAATTTGGGGTGAAAATTCACCATTAGTAATACATGAAGCACAGCAACTTAGAATACCAGTTATAACAGCCGATTATGGTGGTATGGCAGAATATGTAAGAGATGGACTATTATTTAAGCACAGAGATGCAAGTAGTTTGTCAGAAAAAATGCAAGTCCTATCTACAGATCAGGAGTTATATAATAAACTTACCCAAAAAGGCTATCCTTATAATGAAAATGGAAATATACCTTCTATAAGTGAGCATACTGAGAAACTTAACAAGATTTACCGTAATGCTATTGAGAAGAAAGGCAAATCAGTAGCTTTGAAACCTGGTCCTTGGAGAATTACTTTTGATACTAATCCAGATTACTGCAATTTTGCTTGTATAATGTGCGAATGTTTTTCACCATACAGCAAAGTTAAAGAAGAGAAGAAAGCTAAAGGAATAAAACCTAAGATACTGTCGATAGAAACTATCAGAAAAGTAATTAAGGAAGCAGCTGGCACACCTTTAAGGGAAATCATTCCTTCTACTATGGGTGAGCCTTTAATGTATAAAAGCTTTGATGAAATAATCAATTTGTGCCATGAGTTCGGCCTTAAGCTTAACCTCACGACCAATGGTTCTTTTCCTATTAAAGGAGCTAGAAAATGGGCTGAACTATTGGTACCAATTTTATCTGATGTTAAGATTTCCTGGAATGGGGCAACTAAAGAAACTCATGAAAGAATCATGAAAGGTTCAAAATGGGAAGTAGTGACAGAAAATTTAAAAACTTTCCTTGAAGTTAGAGATAAATACTTTAGCGATACAGGTGAAAGGTGTACCGTTACTTTACAATTAACATTTTTGGAAAGTAATTTACATGAACTCTATGACATAGTTAAGATGGCCATAAAAAATGGCATAGATAGAGTTAAAGGACATCATCTTTGGGCGCACTTTAAGGAAATTAAGGATCTATCTATGAGAAGAGATGAATTAGCAATTAGTAGATGGAATACAGAGGTAAGAAGGTTATACGAACTTAGAGATAATATGCTATTGCCAAATGGTAAAAAGATAAAATTAGAAAATTTTACAATCCTTTCTCAAGAAGGTATTAAGGATTTGGCTCCAGGTGGTCAATGCCCATTTTTAGGTAAAGAAGCATGGATAAACAATGAAGGAAAGTTTAGTCCTTGCTGTGCTCCAGATGAACTCCGTAAGACATTAGGAAATTTTGGTAATGTTAATGAGGTTAAACTCGAGGAAATATGGCAGAGTAGTGAGTACCTAAGCTTACAAAAGAATTATTTAAATTATAAATTATGCAAAACATGCAACATGAGAAAACCTTTGATCAATTAATCAAAGATAATCTTAAATCTATTAAAATTTCACCGTGTGAGAGGTTTCACGAGTTGCTAGGAAATCCTTTGTATGACAATAGGTTTATAAAGGCTGGTAAATTTCATGAGCCCGGTCTTGCACCGGTTTATGATCAGACAGGTGCTTATCATATCAATGTGAGAGGAGAAGCAGTTTATCATCATAGATTTCTAAAAACTTTTGGATTCTACTTTAATAGAGCGGCCGTAGAAGATGATACAGGGTGTTACCATATTGATTCATCTGGATGTAGAGTATACAAACAGTCGTATCAATGGATTGGAAATTATCAGGAAGATATTTGTGTAGTTAGAAGACATGATAAATATTTTCATATTAATTTAAATGGCAACAGGATTTATCAGAAGGAATATGATTATGTTGGAGATTTTAAGGATGGTATCGCTGTAGTCTACAAGGATGGTAAAGCTACACATATTAATCATCATGGAAAGTTAGTACATAATAAATGGTATAAAAAACTTAATGTTTTTCATAAAGGATATTCTATTGCAGAAGATCAACATGGTTGGTTTCATATAGATATTAATGGTGATCCTGTTTACCAGCAGAGATTTAAAATGGTAGAAGCATTCTATAATGGGATGGCAAAAGTTGAAACTTTTGAGGGTGTGTTAGGACAAATCGATATTACCGGAAATGTAAAGTTTAATATTTTTGATTTAGGTAAAGAATCTCAAGTGCATAAGATTTCTGCAGAACTTTCAGCCTTTTGGAAAACGTACCTAACAAACGTTGCTATTGAACTTGATTTGTTAAATATTTTACCTGCAACTATGCCGGTTTTATCTAAAAAGTTAAACATTATCGTACCAAATCTAGAAAGGCTGTTAAGGGCGTTGTGGGAAATAGGGTTTATTGATTACGATAAGGACAAGGACTTATGGCAACTATCATCAAAAGGTAAGTGTTTTAAGGGAATACCATTTTTGCCAAAAGCAGCAACGATGTGGGCAAGAGTTGCCGCTGAAAAGAATTGGTTAAATATTGCCGATATACTAAAACAGAAGTCAATCTCTTCATTTGAATCTTTTAAGGAAAGAGAAGCATCAGAAAATAAGAAAATAGCGTTTTACCAAGCATTGCTAGGATATTCTAGGTTTGATACTAAAGAGTTTAATTCTAGGATTAATATAGATGGTGCTAAGAATATATTGCTATTTGGTGTACACTCTTTATTTCTTGCTTATTCTGATATACACAATAAAGGTTCCATAGGCCTATATAACGAACATAAGGTGCCAAGACAGTTAGTAGAAAATTTAAAAGTCAGACTTATAACTCAGGAAGAACTATCAGCTACAAATTATGAATTAGGTGTCTTTTGCCGCTTTCTACAGCATTATGATGATGATAAAGTATTATCTTATTTAAAATTGGTCAAAGGAATATCTCGTATTTTATTGATAGAAACTATTTTAGATTACCGCTCTCCAGCTGGAGGCTCTGTAGATATTAATGTAATGGTTGAAACAGGAGGTAAACTAAGAACATTAAGCGATTGGGAAAAAATACTCAAACAAGTAAAAGGATTCAAAATTTTTGCTGTTATACCTTTAACAGATTACTTATCAGTTATTGATGTCAGGTGTTAATCATATGGAAACATTACAAAAAAATGGTTTTTTTATTATCAAAAATCTGGTTCCTTTAGAGCTAATAACTCAGTCTTTAAGTGATATAACAAATAAGATATCAGAGCTATCCCAAGAACTAAGTGTTTCAACTTCTGACTACTTAAACTGTACTGGCAGATGGGGCACGTCATCTCAAGTAACTAGAATTATCTCTCAAGCATTAGATGAAATTATTAAAAATTACCTTGAAAAGTCACTTCAGTGTCAGATACTGCAGAAAAAATCAAATGTTATATGTAAAACTGCTGATTTAATAGATGCAGTTCCCTTCCATCAAGACATCTCCTATAGTTTCAATGATCCTTACCACTTTTCTGTTTGGTTAGCTTTGAATAATGTAAGTGAAACTTCAGGTGCACTGCAAATTATAGAAAACAGTCATAAATGGGAAATACAGCCTTTAGTTGATTTTTGGTACCCATATTTTTTTGATCAGTACTCAAATAATCGGGAAAATTACAAAATTAAGTCATTACCTATTTCAGCAGGAGATGCAATAGTTTTTGATTCACGGTTATGGCATGGTAGTGATAAGAATACAGATGCTAAAGATAGATTTGCTTATGTAACAAGGTGGATTATAAAAGATCAAGATCTTCCCTATGTGCCAAAACCTCAGCCTTCAGTTTTTGGTATACTCAATTGTGGTGAGTTAACAGAATCTGTACTGAGAGAATGCTTGTCATTGTTTGGCTACCAGGAAAGTGTAAAAGCAAAAAACATGGAAGAACTTATCAAGAGCTGGTTAGCCTTTATTACAGACACAACTACAAATATTTCTGAGATCGACATTACTGAGGCTAAGCGAGATTTATATAAGCTGCTTATTCTGAATCGAGCATCAGAACTACATGATGCTGGAGACATCTCAGGAAAAATATACAAAAATTTATGGTTTTCACTACTTGTATTTCTCAATAAAAAAGTCAACGTAGTGGAGCTAGCATTATAAATGAACAGAAGTAGAGTTGATAGCTTCAAATGTGTATTGATGTTCATCTTGAATATAGTATCTAAATTCAAGCTTAATGTACTTATAATGTCTTTAGTTGCTCTGGTGGTAGCTGTTGATTTGTCTTTTAGAAAGTATTTAGTAAAAAATATTCTAGATACAGCTGTAAAATATCAGGAAGGTAATGTAATTGAAAATCTTTTATTACCTGTAAGCGCTTATCTTGGTATGGCATTACTTATCACTACTGCTTTTAGATTCTATGGCTATTTTGTTGACATTCGAATGTTTACCTTAATGCGTCAAAAAATAGCTGATATATCTTTTTGTAGGCTACTCCAGCAAGACCATTCCTATTATCAGAACAATTTATCTGGAAGCTTAGTACATAAGGTCAGTAACTTAATGGATAGTGTGATAGAGTTAATAAGATTGCTTATAGATTGTTTTTTCGGTTACAGCATAGCATTAGTCTTAGCTATTTATACCTTATCATTAGTAAACATAAAATTTGCAATCGCTACATTCACTTGGGTAAGCATTTTTATTTTAGTCTCGATTTTCAGCTTTCGTGTACTTACTGAACTAGCTGATAATTACTCTAAACAAAATTCACAAGTAATAGCTAGTATAGCAGATAGTATTTTAAATGTTATATCAGTAAGGTTATTTTCTCAGCAAGCACATGAGAGACACAAATTTTTTCAAATATGCAAGAAAAGAACTATTGCAGAGAGAAAATTACAATGGGCATACTTTTGTCTTTGGTTTATATATGGCTATTCATTTGATATACTCCAAGCAGTAAACTTGTATTTTTTAATTCATGATTATCAATTGAACAAGATCGCAATAGGAGATATTGCTCTTGTACTTGGAATTAATATATCGATTATAGAGTTTCTTAACCATCTAACTAGGAATCTTACCCAATTTTCTACTCATTTCGGCAAAGTTTCAGATGCATTGCCAATCTTGAATACCGTACCAGAAATTCAAGATAAGGAAAATGCTAAAGAATTAAATTTATTAAGTGGAAGAATAACGTTTAATAATGTTTCTTTTTCTTATGAAGGTCAGGAGCCATTATTTCAAGATTTCTCAGTGACCATTAATCCTTGCGAAAAGGTAGGTCTAGTTGGTTATTCTGGAGGTGGTAAATCTACTTTTATAAACTTAATTCTAAGGCTATTTGATGTTAAAAAAGGTAATATACAGATTGATAATCAAATAGTATCAGAAGTTACACAGAGTTCTTTGAGGCAACAAATATCTGTAATACCTCAAGAACCATTGTTATTTCATGATACTATTTTAGCAAACATCATATATGGTAAACTTCAATCTACTATCGAAGAAATAATGAGAGCTGCAAAACTGGCTGGTATTCACGATTTCATTATGGCGCTACCAGATCAATATGAAACTACAGTCGGAGAAAAAGGCATCAAGCTATCTGGAGGAGAAAGACAAAGAATAATAATAGCAAGGGCATTTTTAAAAAACGCTCCAATATTATTTCTCGATGAACCAACTAGTCAGTTAGATTCTATAACAGAAAAAACAATTCAAATGAGTTTATTTAAACTGATGAAAAATAAAACTACGATTACTATAGCACACCGTATTTCTACACTTTTACACATGGACCGAATTCTAGTATTTAACAAAGGAAAAATTGTCCAAGATGGTAAACACGCTGAACTAGTTTCTAAGCACGGTCTTTATAAAGAACTTTGGAATGCTCAAATTGGTTGTTTGAATGGCAAGAAATAAGATGGAAAAAATTATTGATCTGAGAAGTGACACTACAACTCTGCAGAGCTCCAACGTTATACATGCAATAAGTAATGCAACTGTTGGAGATTTTGCTTATGGTGAAGACAAAAGCTGTAATGACTTATCAGAATATTGCAAACAATTATTCAAAGTAGAAGAAGCATTATTTGTAACCAGCGGTATGCTTGCAAATAGATTAGCCATTGCCAGTCAAACAAGTCCTGGTGATGAACTAATAACTCATTATAATTATCACATTAATTTTTTCGATAGTGCAGGCAATGCAAAAGTAAATAATATCGTATTTAATTGTATTAGAAATAACAGCGGAATCTTAGATGTTGCTGAAGTAGAATATGCTATTAATTCTAAGCCGAGATATAAAATTTTTGCTCAGGTGAGTCTTGTTTCTATAGAAAATAGTATAAATGGGTTTAATGGTAAAATTTATCCTTTTGAAAAACAAGTCGAGTTATATCACTTTTTAAAAGCTCACAATATAAATCTTCATTTAGACGGTGCAAGAATATTTAATGCTCATATCGAAACAAATATTGCTTTAGCAGATTATGCTAAATATGTGGATACAATGAGCTTTTCTTTTACTAAAGGACTTGGCGCTCCTTTTGGTTCAATGCTTATGGGTAAAAGAGAGATAATTGAAAGGGCTAAAAAGCTACAGGTTTGGCTAGGTAGTGGTTATCATCAGATAGGGTATTGTGCTAATGCAGCAAAGTATGTACTACAGAACAATATTTCTAGGCTTAAAGAAGACAATAAACTCGCCAAACTGTTTGCAGACAAGATTAAGGAAATTCCACACATAAAACTGGTACTACCTTATCCAGAAACTAATATAGTAAGCTTTAGTATAAAAGCACTAAATGTAACTAATGAGGTTTTCTTGAGTAAGTGCCAAGCTTATGGTTTATTACTTTTTCCTTGGCTCGAGTCTCATATAAGAGCAGTTACCCATCTTGGCACAAAGGAAACAGACATCATGAAAGCTGCTGAAATTATAAAGGAGGTTGTGTTAAATTTAATATGAGAATAAAAATAGATTTCTTTAGCGATTCAAACACTGACCCTTCAGCTAAAATGAGGGAAGCGATGGCTAAAGCAAAAGTTGGAAACGAAGCTGCATGTGAAGATCCAACTGTGAACGAATTAGTGGCAACCGCATGTAAAATATTAGGTAAACCTGCAGGAATCTTTTTGATTTCAGGAACGATGTCCAATGTAATTGCTTATAAAGTACACATTCAAAGACCTGGTGATTACTTGCTGCTTGATGAAACTTCACATCCGCTCATAGTACAATCTGGCTTGATTGCGGCCCAGGCACATGCTACTCCTTTGCCCATCAAAGGTACGAGAGGAATATTTACTGGAGAACAAATTGTTGAGTTTATTACTCGTCCTAGTTTAAGAAATATTCCGAGAGTTGGGCTTGTTTCTATCGAACAAACGACAAATTTTGGTGGTGGAGCTGTGTGGCCTTTAGAATATATTCAAGAGATCTCAAGTCTCTGCAAAGAGAATGACGTATTCACTCATTTAGATGGAGCAAGACTGTTCAACGCTTGTGCTCATACTAAAATATCTCCAAAGGAGTATGCAAGTTATTTTGATTCGGTATTCATTGATTTTAGTAAAGGATTAGGTGCTCCAATGGGCGCAATATTGCTTGGAAGTGAAGAGTTTATTGAAAAAGCTTGGTACTATAAGTTTCAAATTGGCGGAGGTATGCACCAAGCTGGCATTATTTCAGCTGCATGTTTATATGCTCTACATAATAATGTAAATTCTTTAGAAGAAGATCATAAAAAAATGCAGCACCTTATAGAAGGCCTAGACTCCATAGATCAAGTTATAATTGATATCGACCTGTATAAAACTAATATAGCGTATTTTTCATTACGTACTAATTGTATATCTACTCAAGAATTAATAAACGTACTAATGAAAAATTATGGAATTAGAATGGCTAACATCAAAGGTAAAATCAGAGCTATAACACATAGAGATATAAGCTATGAAGATATTAATACTACTGTATCTGCTATAAGAAAGATACTAAGTGATTTTCTGCACTAATTGTTTACAAACTGCTTATCAAACAATATTATACCAATATAGTATTATGCTAGCATCTGCATAGAGCTATTTGGGAATAGGTGTGAACTTTGTCTTCTTTCAATATTTACTATTCTTCTGTGGATATATGCTGCTTTATTTATCAAGACAAAGTATACCAATTGCTCTACCACTGTTAATAGATACTGACCATGTAAAATTAAGCTATTTTTTTGCCTGCTTTTCTTTTTTTTATGGAGTATCAAAATTTGTTAATGGAATAATAATGGACTCCAAAAATAATCCATTATTTATGTTTGGGCTATGCAATATTGCAACTGGATTATTAACCATTGGTATAACTTTATCATATAATAATCTAACTTTATTACTGTTAACATTAATATTATTAGCTTGGACACAAGGGTTAGGTTGGCCAGCTATTACCAAGTTTATGGTTACAAACTCTAGCATCTCTTCAATTGCATCATCATGGGGAGTTATGAGCGCATCTCAGCAACTTGGTTCTTGTATTACTTTAATTGTATTACCAAGTATAATTAAAATATATGATGCAAAAAGTGCATTTTTGTACTCTGGTCTCTTATGCTTACTTTTTGGAATTTATATAATATTAAAAGCATATTACAAAGAAAGTGCCAACTTTACTACCTATTATAAGGTGCATAAATCTCAAATAGGTATCAAGGTAACAAGTTCCATATGGTTTCTATGTTGTGCTACTTTTTGTGCTTATATTATAAAAATGGGAATCTTCTTTTGGTTTCCTATAATTTTAAGGGATAAATTACAAATTTCTCTTGTACAATCCTCACTAATAACAGGTGTATATGATTTAGGTGGAATCCTTGGAACTTTAATCACAGGAAGAATTAGTGATATGTACTTCTTTCAAAATAGAAGCTTGCTGGCATTACTTTACATGTTGGGTATAGCACTCACTTTTATTGCAATGAACTTTGGTCAAAACATAATTCTTATGAACCTTGGTGCAATCTTATCAGGATTCTTTATATTTGGAGTGCAAGTACTGACAGGTGTTATAGCTGTAGAAATTGCTCCACAAAATAATGTATGTGCAATTGTAAGCTTAACAGGATTATTTGGGTATATTGCAAGTTCAATATTTTCATGCGTGGTTTTAGGAGTACTTGTTAAGCACTATGGTAACAGTATTATGTTTTCATTTTTTTCCATTTGCTCTGTTGTTGCACTCGTTTGCTTTTCCATACTATCAAGCAAAGATCTAAAAAAACTAAGTAAAGCGGTGTAAAAAAAATTTCTCAACAGTTAAACTTTGTAGATAGATTTTTTACCCAAGGAATAAACATGGTAACCATATCTTAGTAATAGCTCGCTATCTAATAAATTACGGAAATCAAAAACATTAGGTGCAGCCATAATACTCTTTAAACTTGCAAAATCTTGATTTTTAAATTCTTTCCACTCCGTTAACAATAACAAGGCTTCCGCGTCCCTTGCAGCCCCTATAGCATTGTCCGCGTATTCTATATCCTTTAGAACTTGCCTAGCATTATCCATCCCCATTGGGTCATATGCAGTAATTTTAGCCTTGTTATTCACTAACAATTGTGCAATATCTATAGCTGGGCTATTTCTTACATCATCAGTACCAGACTTAAAAGTTAGCCCCCATATTGCTATTTTTTTATTTTGGACTCCATTTAATACATATTCTACCTTTTTAGCAATGTTTGTTATATGATTATAGTTAGATTCCTTAACTGAATTTAAAATTTGTAGCTTGACATTGTGATCTTCAGCAAGCCTTATTAAAGCTGACAAATCTTTAGGAAAACATGATCCTCCAAATCCTGGACCAGCTTTGAGAAATTCCTTACCTATTCTATGGTCCATTCCCATACTGTTAGCTAAAAGGTCAATGTCTGCTCCTAATAGCTCACATAAACCTGCCATCTCATTGATAAAAGCAACCTTTGTTGCTAGAAAAGCATTAGAAGCATATTTAATCATTTCAGCAGTAACTGTATCAGTGACTATTAACGGAATATTCTTATCTATAAATGATCTATATATAACTTCTAGTTTTGCTCTAGCTAGCTTAGTTTTTACTCCTATTATTATCCTATCTGGGTATAAAAAATCTGATACTGCAGAGCCTTGCTTGAGAAACTCTGGATTAACCCCCAAATCAAAGTTATAGCCCTTATTAGATAAATAATTATATATATTTTCTGCAGTACCAGGAGGAACAGTTGACTTTATCACTATTAAGCAATCTTGATTAACTCTCTCAGAAACTTCACTTACTGCATTATATACATTCTGTAAATTTGCATTTCCTAGGGAGTCTGATGGAGTATCTACAGTTATAAATACTACTTCTGTATTGGGATTTATTTGAAAATACGAATCGAAAAATCTTATCCTTTGTGACTTTATATTATTCTCTAAATAATCTGCTAATCCAGGTTCATATAGAGGAATTTTCCCTGATTTCAAAAGTTCAATCTTCTTAGTATTTATGTCAATGCAATCAACTTTATGGCCCTGTTCCGATAACATTGTACCAGATACTAAGCCTACATACCCTACTCCTATAATAGTTATGTGCATTTTATTATCACCTTAAAAATATAGCTTAGCATCTAAAATAAATACCATTAACAATTATAAACTTTTGTTGTTACATTATTTTGCTTAATTGCCTTACCTTCCGAGTAAACTATAAATAAGGTTGACGGTATTAATATCAAAGTACCATATAAAGCACTTTTATCAGGTAATTCATTAAATATAACGTATGCTACTATTGCAGAAATTATTAGCTCTATGTATCTATACGGTGCAAGTGCAGTAGCATCAGTAAGAGCAAAAGCTTTTAACATGAAGAACAGAATTAGGTTTGAAATTATTCCTAAAATCAGCAGTAATACTAACTCCAACAAGGAAGGCATATGCCAATAAAATAACAAAGGTGGAGTAGAAAAAATAGTTGTCGTTAGAGCTGAATAAAATAACATACTTATTACTGACTCTTTTATTACAAGTTTCTTATTAAGTATATCTAATATAGCAAAGATCAATGCAGATACAATAAAAATAAGAATTTTAGGATTAAAATCTTCACTATGAGCTTTGGTAGTAATAGCAATACCAACAAAGCCAATAACAGTTACTATCCATCTTTGCCAAATTATATTTTCGTTTAGCAAAGGGATTGCAAGAAGTATAACAAATAATGGTATAGAAAAACTTATAATCGTTGCAGTTACTATGGGGAAAACAGTCAACCCGTAAGTCCATAAGGTCATTCCACAAAACAACAACCCACCCCTGGTTATTTGAGTAGATATTTGACTTGTTTTAAAAGTTTCTATTCCATAGTAAAACATAAAAGGTACAAGGGTAATAGTGGTAAACAGAAAGCGGAAAAAATTATTTCAAAACTCTGAAGATGTAAACTTAGATATTTTGATATAGTATCATTAGCTACACTACTAAGTAAGCTAAGTATAAACCAGATAACCCCAAACAAATAAGCTCTCAATCTGTAATCCATAAAGCTTCTGATTTAATAGATACGATGTACTCATATAATTTTACTACAAAACCAATAATATAAAAGTTTTCTGATGTACGTCCCCAGAATGTGATCGTAAGGGTTCATTATAAATAATTCGGGAAATTTCGTCTCTGTAGACATCTTAAGAGCTATGTAACGAACGTTTATATTTGTGAGTAATAGTAAAGCTCAAGGTAAGGAAAATGCTAGTTAGGTAAAGTAGAATAACGTTGATTTGATAATTTAAGCTCATTCCCTCTTGCTACATCTCTCTTTAATATCTCCTCTTTTGCAGCAGGTCTATACTTACTGCTTAAATTTAGGTGCACACTAATTTTTCGATTTATATATTATTCTAATGCTTGTATAATGCCTTCATTGAATATTTGATTTTGAGGTAATTAGATGCCAAAAAGTAAAACTAAACGTGGAACGGAAGATTTGAAGGGTAATGCAGGCCCAAGCAAAAGATCTCGTCTCAGTTCTGATCCTAAAAAAAATAAAGAGATTATCTCTAGCAAAGTAATAAGTAAGCTGAAAGATGTTGTTAAAGGTGATAGAACTTCAGCTATTGAGGAATGGATCAAGGCTCACCCTGTAACAGTAGAGGGTCTAACCGTTGAGCAATCAGACCTCTTATGTAATGCGTTTCGTGATGAATCTTGTTGGTCAGGTGCGACACTAGATGTTGCTAAATTGTTAGGAGAATTAGCTAAATCAGGTGTGTTGAATCCATTTGCTATATATAAAATAGCTTGTATTGAGTGTGTAGAGAGTGAAATTAAGCAATTATTTGACAAGGCGTTAGAGTCTTTTAGATCTGACTTATCTCATAAAGGCGCATGTGAGGAAGATAGGAATTTAGCTTGCAGTGATGAGCTTGCAAGAGTTGAATTGTTAAGTTCCATGGGAAGACGTGATCCTGTTTTCAATTTCTGGATTGATCAAGAATCAGGTAACCTTAGAGAAAATATAGAAGCAGAAGATGGATTTAATAAGGCTGTAGATTTCAAGTGGAGTAAGGGAGTGGAACACTTCTATAATCGTCTGTGTTCTGAAGAAAAATTAGTGAAAGAAGAGAGAGAAAAATTGCTAGTTTCTACTATTGTAAAATTATCTCCATTGCAATCTAGCTATAAACTTGCTTCTACCTTAAAGTCCCTTCTAGGTAAAGTCATAAGCGCAAAAGTAGATCATAAGTCACTACTCGGGCTACCGAATAAGAAAGATAGGGGTGTGATCTATCGTCCTCTTAGTTGCTTAGTAGAGCACGGTTTTCTTTGCACAACTAAGTATGTTATCCAGTACTTGAGCGAGGGATGTTCAAGATCTGAAGTAGAGAAAATGCTTTCACCTAGAGGATATGTACATCTTCTCTCATCGCTTTCATTTGTTGTAGTTTCTAAAGATTATGACTTGGATAACAGGAATGAAGCAAGGTCAGCTATTAGCAGTCTTTGGGAATCTAGTGTATTTAACCAAAATAAAATAAATGTTGTCGATCCTTTTAAAGATAGGATTGCGTTTGTTGCAATGGAAAATGCAATTTCAAATTTGATTGTAGATCAGGAAAACAGCAAGGATACTCAAAGTGCTGGCGATGGTGAAAAAGTTGATTTGGTCTTGAGTATTTTAAAGTTTGCTAAAGATTGTTGTTCAGACAAAAGCTTTAAATCATTAAAAGAGAGGATAGCAAATAGTTTAGATAAAACAAGGAATTCTAAGATGATAGATGCAACTAGCTCCTGCAATTTAATAGAAGAGTTGTGTAAGTCAGCGAGAAATTTGAATTTATTCTCTGCTAGCACTGAAGGTCCTCAATCTACGTTAGTGGGTACTAGTGTTAGTATTTCGCCTGCTGCAGTTGTTAACAAATAGGAGTATTTATGCATGGTAATAGTGAAGATCGTGAATTAGTTAGGGCTTTATTAAGTGGAGGTTGTGATGAGTTTAGTAGACAATTTGTAGGTTTTTTAAACAACTGTCCATCTTTTTTGCATTCGGCTAATAAGCCTGGCTTTTTTCCTACATTCTTTTTTGGTATGTTTTCTACTGCACATGATGCAGGTATATTAGTTGAAGATGAAAGAGTCTATTTTCGTTTTGACAATTATGGAAATCTAAAAGTTGCTGTTCTCACTAATAAAGACAATAGAAGAATAGTCAGGTGTTATACTGTTGCTGATAATGAGAACAGCCCTGGGTCAAGGTTTAGTGCAGAAGAGAAGCAGCAGGTAGAAGAGAATCTTCCACAAGAATTACAGGAAGATGAGGATCTGGATTGGGAAGAGTATAAAATATTTCGGTTTGGAGAAGAATGTAGGTTTATTCATGAAATAGATAGATTTCCTCAACGTGATGAACCTGGAGCTCCAATTTTTCATGAAATTAACCCAATCAGAGAACAAGGTGAATTGTTAGACCTGATGAGTGAGTTGGCAAATGATGATACAGGAGAAGTGCGTACTAATGTTAAAAGAATTTTGGAATATGTTATTGATATCCATGATGAACATGAAGACAGCTTAGTGTTTCGTGCAGAGTCTGATTACCACGGTTTTCTGTGTGGTTTTTTAGTAAATTTTAGATACCGAGCTATGGCTGATTTCTACCCAGAGCTACTTATAGGAAAAGGTTATGCAGATGTTGTTTTGCTTGTTCGTGGTGTTGATCAGGCAAATGATTCGGTTCCAATTATAATTGAGTTGAAGGTTGGTGATGAGGAAGGATTAGAGCAAGCTAAAGATTATGCTAAAAGTTGTTCTGTTTCGTCTTTGCCTATTCATACCTCATCACCAAGTGCTGTTTGTGTAGCGTTAAATTTTCAATTACGTGGAGATGCTGGTCTCCGAACTTCTGTGCAGGCCTTTTCAGAAGGTGGTCTTTCCTTAATACCGGGTTTACTACATCCTCATGGAAATGGAGTTAGGGGAAATGTAAAACGTTTTTTACAACCCATAGCATCAGAGTTCACTCAATCGCCTCATTGTAACACTTTTTCCTGTACTTCATCGTTTGTTTTTGGAAATGTTTTATCTACAAGGAGGGACTTAGAAACAAATGATGGGCGGGAGGTAAGGGTTACCAAGTATCTATTTAACCACTCTCAGGGAAAGAAAATGAAACGTACAGGTGGTAGGGGAGATGCAGCAGATATTGTAAGCCATGCGTTAACTTTAGCTCTATTTTTATCAAATATTGGTTTTGTTGTGCTTCACATTTTTCGTCGTTTAAAGTGGCAGACTTTACCAGATAAGGCATTGAACCTGTCGTTACTGCCTCAAGCCAAAGATGATGCTAAGGTGCGTCAAGTACTTTGTGAAGTAGATGTCCAGGGTCATCTGGAAGTGGCTTCTGCAAAGAAATTCGAATCACTACGTGCTTACTCACGTTCTCATAGTGAAGGTTATTTCGAGGGAAGGTTTTCAGAACAAATGGGTAATGTTAGGAACTTACATCAACTTGCAGATCAGCTGATGAGTGCTGAGCCTAATTTTGGTAATGATGGTAATGTTAATGGTGAGTACAGGGCTAGGTATGAAGTTTTATTTAATGAGATTTCTCGTCTGTTGTCTCCGTTATTAAGTGGAACCCGTCTACTCGTGAACAATGAAGCTAAATTTCAGGCTTTGTTGCGTGGGATATTTCAAAGTTGCGATAATCCTGCCAAGGTAATTATTGAGTTCCAGCTACAGAGAGGAAGGAAAATAGACCTAGTATTATCAAAATCTGCGGAAAATGATGATACTCATCCAATTGGAATAGAGTTGAAGTATGCTAACACCGCAGAACAAGTTGAACGAAAAAGGGTGGAAGCAAATCGACAGTTAAGTGAATACGAATTTTGTGGAGGATGTAAGCGTATTACTGGGGGAGATGCGATTGTTTTGTTATACGCTATATTAAATGCTGTAGGACAAGAGCAGAATCTGATATTGATTGGTGGGCTTCGTAGAGCATCTGGGTTTTCTAGATGACTTATAACTAATAAAAGTACCAAAGATAAGGTTGTTTATGGGTAAAATTATGCATTAAGCTAGAGTGCGTTTAAGTAAGGTTGGAGAAAAAGCAAGGTCTTTGAGCAAGAAAATTTGATTTATGTTTTCTTAAGTTAAAGTTAACCTGATGAAGTTTGTATAATTTATTGTTGGAGTTTTTTTGTTCTATTTTTACTATAAGTTCAATCTGCTCTATCTTTGGTATTTTTTTCTTAGTTTTGCGGCAAGTCTAATATTTTTACTACTTAATGGAATAACTTGCAGAAAGTGGAGATATAATGCTAAGGCAGAGGAGCTCAGACAGTTATCTTAAACAATAAAGAAATACTAAAGGCAAAAGATACGCTTGCATAGTTCGAAAGCTTTCTATAGGATAAGTCTCACCTGATTTACAAATAGAATTGTTATGTTAGATGTTTGCTATTTATTCTTCAGCTCATTTTAACAGCATTTTGCTTTTTTTAGTATGTAGGGGTTTTCTAGGAATTATCCTATTGAATTCTATGATATTATTTTTTGTAACATTGTTATACATATCATGATAATAAGAGTATTTATCCTTGTTTTTGACCTGCAGGCTGGCTTTGTTGCATGGCTACTAATGTGGAGGAGTGATGGAAGAGATTTACGAGACAAATTTAAAAATAGGCATACCGATATCAGTAAATTTGT
>NODE_12_length_22160_cov_8.984755
TTAAACTACCACTTTTTTCTTCTCTTCTTTGTTTTTTGTCCACAGAGCCTAGCTCTTCTAGGGCATTGAACTTATCTTTAAGCCTTGTAAAACTTCCTAACATAATATTCTCCTTAAAAATTTAATACAATTTTAACATATTAGCATTAATATTATGTTAGTAATGGTATAATTACTTTTCAGTTTTATTGAAAATTTTAGGAAGTTAATTTCTCGATTTCGCTAATCGATAACCCGGTTATCTTAGCGATAGTTGCGGTGTTCATACCTTCAGCTAGCATTGTTTTTGCTATTTCAATTTCTCTTGTCTTTTTACCTTCCTCTCTACCTTCCTCTCTACCTTCCTCTCTACCTTTCTGTTCGGCAGTTTCAATTTGGTATGCGATAATAGCTGCTTCTTTTTGCAGATCCATTACTCTTTCTTCATATGCTACTAAGTCTTTTTCACTCCAATGAAACTTGTCTAACTCATCGTACGCTAGTTTTATTATTGGTGTTTTTCTTGCAATCTCTTTTAGATCTTCCTCTGTAGTTTCTTCTGCATGTTTGAAAAAAAAGCACCAACGCTCTATCGTGCTTTCCAACTGTTCCACTTTGTCTTTTTTGAATTTAGGTAATTCAATGAATACAAATTGAAAACCTTTCAAATAATGTCCATTTGTTTTTATTTCGCGTATGTTATGAGTGGAAATGTACTCAACCTCATCAGGAAACAGCGTCTTATTAGAAATAGCAATGAAAAAAACTTTTTTCAGATCTGCATAATCTCCTCGCTGTCTTGAGTAGGCTTTGGCAGCATATAGCTGAGCACGTTTTTCAAAACCTTTGTCACGAGTGATCTGCATCTCGACAATATACTTATTTCCTTGCGAGTCTTTGCAGAGTACATCAACAATACTTTGCTTATCAGAGGCAATCTCAGGATCCATAATAGTGCTGAGAAACTCTATTTCTTGTATTTCATGGACACCAGAAAATCCTAAAATATCATTTAAAAAATGAATCAGAATATTTTTATTTTTCTCAGTACCAAAGATTTTTTTAAATGTTAGGTCTAATTTTGGATCTAGAAATTTTAACAGAACCATAGCAAAAGGATTAAAAAAGACTAATAATTATACATTATTTCTTAGAAATATTCAACTTTAGTTCTGTTACAGTAAAAACAACTATACAAACAAGTAATATACATTATACAGCCCTTCTTCCTGATCCATTCTTCACCTTAGGCGGCTTTGCTCAGCTCAAAAATAACCATTTTTTGGGTACCCCCCACTATAAGTTATATTATATTATTTATAAATAATATAATATAACTCATTGGGAGAGGCGACGAAAACAAGATCTTGAGTTTGAGGAGCCTCCGGTTTTAGGTGAAGAATGGATCAGGAAGAAGGGCTAAGGGTCGATGAGGACGTAAGGCCAATATTTGATTATCTCAAAGACTACAGACAATACATCGATAAACGGCTAGCAAACCCCGACGAAATAGAAGGAATAACAACAGGAATAAAGGAGCTTGATAAAATAACAGGTGGCTTCAAGGAAGGAGAGCTCTCTGTGCTTGCAGCACGCACTTCAATTGGTAAGACCTCAATAGCATTATACATGGCTCTAGAGGCCGCAAAGCTCTTAAATGACCACGAGTATGTCTGCCTCTTCTCGCTTGAAATGTCAGCCAATCAACTCATCAACAGAATAATCAGCATCAAAGTCAATGAGACAGTCAACACTATCATTAAAAACAAGAATATGGAGCTTCTGTACCAAGGATTAAGTGAGCTCGCTTTCTTAAATCTCCTTGTCGATAGTTCAGGAAGTATGGATTTAAATGTTCTAAGAAAAAAGATCGCATCAATTGATAATCAATACAGCATAAAATGCATATATATCGATTATTTGCAGCTACTCAGAGGATCAGGAAAAACGGAAAACAGAACTCTTGAGGTAACAGAGATCAGCAGAACGTTAAAGAATATTGCCAAAGACTTTGAAGTTCCCGTTGTAGCACTATCACAAATTAGTCGCAGAGTAGAAGAAAGACAAAACAAAAGACCGCAACTAGCAGACCTAAGAGAGTCAGGGAGCATCGAACAAGACGCTGACATAGTTTTACTACTCTACAGAGACAACTACTATAAAACCGATGCTAATAACGAATTAGAGATAAATGTTGCAAAAAATAGAAGTGGTTCAACAGGAAAGGTTACAGTTCCTTATCAAGTTAATACGGGTAGGATATTAAATTGAAAAATCACAGAAAATAGTGTATAATATTAATAATTTTAAAGCGAATTCCTTATGGCTCTTTCTAAATTTCTTGATCCAAAAAATGATATTGCCTTTCGGCGTATTTTTGGTACAGAAAAAAATAAAGATATCCTCATTCACTTTCTCAATGACATTCTGGGCTTTACTGGCAAAGATCAAATAAAAGAAATAGAGTTTCTCAGCACTATAATGGATGCTGAAATTGCCTCTAAAAAACAAAGTATTGTTGACGTTCTCTGCAGGGATAAAAATGGAGTGCAGGTAATCGTCGAAATGCAAGTTGCCAAAACTAAAGGATTTGAAAAACGCGCTCAATATTATGCTGCTAAAGCGTATTCAAGGCAAGCTGATAAAGGTGATCAATATCATGATCTTAAAGAAATTATCTTCATTGCTATAGCAGATTGTATTCTGTTTCCAAATAAGTCTGAGTATAAATCAAAACATACTATTCGAGATGAAGAGACTAATGAACATGATTTAAAAGATTTTTATTTTACATTTATTGAATTACCAAAATTTCCCAAAAACAAGGAAGATCAACTCTCAAATATAGTTGAGAAATGGATCTACTTTTTCAAATACGCAGAAGAAACCAATGAAAGGGAATTAGAAAAAATAATAGGAAATGATGTAATAATCAAAAAAGCATATGAAGAACTGAATAGATTTAACTGGTCAGAGAAAGAATTTATAGCGTACGAACAAGAAATAAAGCGTATTCTTGATGAGAAGGCTGTTCTTGCTCAAAAACTTGATGATGCTAAAGAGGAAGGTAGAGAGGAAGGTAGAGAGGAAGGCAAAAAGACAAGAGAAGTTGAAATAGCAAAAAACCTACTTAAAGCTGGCGTACCTGTTAACTTAATCGCTGAATCTACAGGTCTTGCAATTGATGAGATTGAAAAGCTAAGACTAAAATGAAATCACTCACTTTAAGAAAAATTCATGTAAACATAAAATTATGCTTTACACAGCATTAATTTATATTAAAGTTACCATATAGAAGTGGATTGAAATCGCTGATTTGAGAAAGAACTCTGTGTAAAGGATAATTTTTTATCCTTTACACAACTCAAATTTTATAGTAATCATTCCTTGTCAATTGAAAAAGATTACCTGCACTGCCATGCATGCGAATTTTCACCGTAATAAAGAAGAAAGTCAAGTAAAAAAAAAAGCAAGAAAACCTCCTTTTACTGTAAATTCCATAACTTTCACGTGCGCGGTAGCTCTCACGTAATTAATACCAATAGCAAACATCTTCGAGCCCAGATCAATTCCAGAAAAAGAATAAAAGCGCGAGAAAAGTCAATTGAGCTTAAGCTTTCAGTTAGAATTTTCGATGGTGAAGCTAGTCTTACTTCTCGTGAATTGCTGCAAGTCATGAAAAATAAGGAAGTAAGATGGTTTAAAAATGGCACTTCTGTTCCTCCGGAACATAGTACCTATCTTTCAGAGCCTCTCAATCCGCACAAAGCAAAGAAAATCTACGCTAACCAAGCACAAAAAGAAGCAACAGAATATTTTATGGAGCTAATGACCGATAAATTTTACAGCTTTAAAAGGTCAAAAATCATGGATTTAGTTCCTATCAGAGAAAATGTTATAAGAAAAGTTTTTGAAAAATTTCAAGATCACCCTGAAATTAAGGCAATAATGGTCTATATTAAAAATTTATGGATAGTTTACGATAAACATTTGTACAATATTGAAGGTATGAAAGAAAGAGTTGATCACCATATTAACCTTATCATTAAAAACACTAGTCAAGAAAAGATCAAACAATTACTGGAATTAGGAGCAACACCCCATGAAGTATATTGTACTTTGAGAAAAGTACAAGGTGCAAATCTTTATCGCATAGGTATCTTGGCATGTCGTGGTGGCTATCTTCTTAAAGTATACATTGAAAAGAAGTTATGTAAGTTATTAAAGTATCACTTTAATAGTTTTAAAAATAAAATGTCTAACATGGGGATCATTACTAGAAAAGATTTTTTTCTGATTGTGCAGAGGCACCTCCCCTTTCTATTTAATAAAAGATACAGAAACCTTTACCGAAGAGGACTTTTATGCTATTCACGTAATATACATTATGTAATTTTCAATACTAACAAAAATATCCGCAGTTTTTTTTGTTCTCAATTATATATATTAGTATTTTATGCATTTTGCTGAGTTATTCACAATGCTGTGAGCACCACCAATAAAACTAAATTCATTCCTTTCTTAGCTGCATTTTTCCTTAACTCACTTCCATTTCCCATATCTAGGTGCATTGTTAAGATATTGGATCTTACTAATTTGAACACTCTGTCAGATTCGATTTCCATAATTTCTTTTAGAAAACCTTCATATTTACTTTTATCTTGACCATCTTCCAGTTTCTCAATCTCTCTTTCTAAAGTACCTTTAATCTTTTCACGATCCTCTATGAGTAGAATTTCCCAAAGTAGTTCTAATCCGTAAGTTTCATTAATTGCCTCTAAAGCTTCTGGCAGAAATTTAAAATGTTAGAGTAGGTATCAATAAAAGTTTGTTGATACAATACCTTTGATATTGCCTACATAATAGATATCTTGACTACCTAAGTATCCAGGGTGTTGCGTCTCAATTTCGCCATTGGCCTCTCTTTTTGTTCCTTAGTTTTTTCTAAAGCAGCAACTTGCTCCTCTGTTAAAATTATACCGTCTTGGACCACCTTTGCTTCCAGGGCTTTCAATCTCTTTTTAAAATTTTCGAGTTTGCCATATTGACTTATTCCACTAGCAGATATTAGAATTCCTTTTTTCTTTAATTCATTAGCTGCTCTTTCTTGTCCATATGCTGGAAACTCTACTAACTACTGCTTCTTCTGTATCCTTTGGTACTCTATTGGCAAGTAATGGTTTGCTTTTGTTTATCTCATATAATGCTTTTTCCTCTCCTGTTTCATACAGCTCTTTGAAGCGGTAAAATGTATCCCTCCATTACTTTACACGCCTGTGATACATTTCCTAATTGCTTTGCAAGTTCTAGCAACCCCAACTTTGGTTTTAGTATTTTTTCTTGTCATATCTGACACTCCTTTATAATTTGTTTATATTTTTATCTTACTTTATCACTCTGTCAGATTAAGTCTAAACTATTACAGGTAAGTATTGCTATGCCTATGCAGACCTTTTTTGATAGTATGCATATTGCTTACCAAAAAAATATTGATAACATTAAAACAGATTCTGATATTAGTTTTGACTTCGCCGATTTTTCTGTCAGATTAAGTCTAAACTATTACAGAATTTCAGCTCAGCTATTTGACCTGTCACTTCAGAGCACGACACTGAAATCTAGCTTTTTATCAATATTTTATATAGTGGAATTAATTTTTCTGAGTACCAGTATCACAAGTACTGGGATAACAGGAGAAGGATTACTTGAAGCTGATCTCTTAAATTACTTTAGCTATAAATATTAAAAAAATTGCCAACTAAAAAAAGACAAATAAATCTCCAAGTAGCAAACTGTATGTGCTAACAAGCGCGATTTGGCTGAACACAGAAAAAATTAAAAGAGCCGCCGCCAAACTGAGTTTTTTACTCTAAAAATAAGTATAACAGTGCTATAACTAAGGGAAAGCTAGCAGAACATGATCAGTTGGGTTTAAAGTCTAGATAAAAATCGTTTACAATCGACGCTCAATGTGATAAGTTGAAGACGGTTTATTCCTCGGTAGCTCAGTGGTAGAGCAGTTGGCTGTTAACCAATTGGTCGCTGGTTCGAATCCGGCCCGGGGAGCATTGTTTTATACAATCTGTAAATTTCACTTTTAGCCCAGAATTCACTACCTTTTCTCTGTCTCTTAAACAGACAAAACGTGTGGAGTTATATAGCTTTAAAACCTTTACTTTCAAAATGCAAAGATGCCTGTACCTCACTTAGCTTACTACCTTGCTCTTCCCTTATTTTTCTTTTATTACACCTACTTCGTAGTGAAGGCAGGACATTTTTAGGCAACGTGCTATCAATACTGCAATAATTGTAAATAAGCGAAGTAAGACGCACCAAATTTTCATTAGCTAAAGTCTTTGCACCTTTATAATTAATGCTGTTATCATATACTTTAAGTGTAATAAGGTTTATAAGATTTCCACTCGCTAAAGCCTCTGTACCTTCGTCACCGATTTCATTCCATCCTAAACTAAGTGAACCAAGATTCTTAAGATTTCCACTCGCTAAAGCTTTCGCACCTCTATCGCCAATTTTATTATCATATAATTTAAGCTCAGTAAGACTTGTAAGATTTCCACTTGCTAAAGCCTCTGCACCCTCATCATCGATTCCATTCCCACCTAAATCAAGTGAAGTAAGATTTATAAGATTCCCGCTTGCTAAAATCTTCGCACCTTCTGTACCAACATAACTGCAACTTAGATCAAGTAAAGTAAGATGTGAAAGCTTAGCTAATTCTTTTACAACTTCACAATTAATGCTTGAACATCATAAAATAAGCTTTGTAATTTGTGTATTATTTTTAAAAAAATTTACGAACTTGTTTGTATTAACTATAGCGCCTGATGTTGCTAAAGTATCACCTTTTATATATTGGCTACAACTCACTTGACCTCACTATTAAAGCTATGTAAGTGTTTTAGTAAACACTTCAGCAACTGTCAATCACTTTAATAAAATATTTTATGAAAAATCTCATACCTCTAAGGAGCTTTTTCTATCTCTTAATTTTAACACAAAAGTTGTGAGAAGAGTTTGTTTTTGGTATCATCGGAGGTTTTCGATGATACCTTTTATATGAACTTTAAATCAGTCGTTTTATGTATATTAGATGGCTGGGGTAATGGAATAGAAAATAGTAAATACAATGCTATTAGCAACGCAAACCCACCCTGTTGGCAATATATTCGCTCTCATTATCCAAAATGCAGTTTATCCGCCTGTGGAACTGATGTTGGATTACCAGAAGGCCAAATAGGCAATTCAGAAGTTGGCCATATGAATATTGGCAGTGGTAGAGTGGTAATGCAAAGCCTTCAGCGTATTAATCAAGAAATCGAAACGATAGAAAATAATGCAAATCTACAGAATTTTATTAATGATCTAAAAAGTAAGAATGGCATATGCCATATAATGGGATTGATATCAGATGGCGGTGTTCATTCTCATCAAAAGCACATTTCAGCTTTAGCAAACAAGATATCACAGCGCGGAATTAAAGTTGTAATACACGCATTTTTAGATGGCAGAGACACACTGCCAAATTCAGGGAAAAGATGCATTCAAGAATTTACAGAAAGCATAAAGGAAAATGATATAAGAATCTCCACTATCTCTGGGCGTTATTATGCTATGGACCGTGATAATAGGTGGGAAAGAACAATTGAAGCTTATAAAGCCATCGCATTTGCAAAGGCGCCTCGTTATGATGATGCAGTATCGCTTATTGATGAAAATTATCAAAATAATATAACCGATGAATTTATCAGGCCCGCAGTAATAGGTGATTATCAAGGTATAAAATCAGAAGATGGACTACTACTGGCTAACTTTCGTGCTGATCGAATGATACAATTGGCAAGTATTTTGCTAGGCAAAACAGATTACGCTAAGGTAGCAAAATTTTCTTCAATTCTAAGTATGATGCAATACAAAGCGGATTTAAAAATCCCTTATCTCTTTCCTCCTGAATCTTTTGCCAACACTTTGGGACAGATAATAGAAGACAATAAATTACGGCAACTGCGCATTGCTGAAACTGAGAAATACGCGCATGTGACTTTCTTTTTTAATTGCGGAAGAGAAGAACCTTTTTCCGGTGAAGAAAGAATACTAATTCCTTCACCAAAAGTTAAAACTTATGATTTGCAGCCTGAAATGTCAGCCTTTGAGCTCACAGAAGAGCTTGTAAAAAAAATTCATTCTCAAGAATTTGCGCTGATAGTTGTAAACTATGCTAACCCTGATATGGTAGGACACACAGGTAATATAAAAGCGGCTGAGCAAGCAGTACTCGCTGTAGATGATTGCCTTGCAAGAGTGCTGAGTACTGCTGAACAAGTTGGTAACACCGCACTCATTATTACAGCAGACCATGGCAATGTAGAATGTATGTTCGATGAAGAAAATAACACGCCTCACACAGCACACACTCTAAATAAAGTTCCATTCATTGTATCTTGTAATAATCTAAAACTAAGAGATGGAAAATTATCTGATATTGCCCCCACTATTTTACAGCTACTTGGACTCAAAAAGCCAAATGAAATGACAGGTAGTTCTTTGATTGTATAATTTTTCGTATTACTCTCTATTCACAACTGTTGTAGTTTGAGACACCGGAAGGGTGCTATTCAAACAGCCCCTTGTCGTTTAGGTAGCCCATTCGGTTTCATCTCAGTGCTTGACACTGGCTTCTTGATTCCTGGACTCCAGCTTCACGCGCTGATCATCTTTGTTCATCTAAAAAGTAGCAGATTTATGACGGCAGTGCCCAGAGGTGTAATTCAGTAGCACCTTGTCGTTCCAGTAGCTCTTTCGGTATTATCCAAGTAGCCTATTCGGTGTCATCCCAGTGCTTGACACTGGGATCCAGGAATTTTATTAAATTTACGAGTATAAAAGTAGCTGCTTTATGTTAAATACAACGTTTTGATGATTATGAAAAACCAGTGTCAAGCACTGGAATGACATCTTCCTACAGATAATGTTCGTACAGTTGTGCGTCAGCTATTTGAATGACATCAAATAGACGTGCTTGAATTTAACCCAACTTTTAAATTTTTCGCTGTTAGTACTAATGATTCATCAAAGAAGCTATTAATATCACTAATACTAACTATGCTTTTTGTACTGATGGATTTATCAATTCTTTTAACTAAATTGGATAGAACTTTATTAGGCCCAATTTCAACGAATTTATTAGTGCCACGGCTTGTCATATGTAAAATCATTTCTCTCCACCTCACTCTGCTTATGACTTGCTTAGCGAGCAAAGCTCTTATGATCTCTGGATCACTTTCTTCCTTAGCTGTAACGTTTGATACAAAAGGAATCGAAGGGCGAGTTATGTTGATGCTTTTTAAAAATTCCAGAAGTTTTTCATCAGCAGGTTTCATAAAAGATGAATGAAAAGGCCCACTAACTTGTAATTTTATCATTTTCTTGACACTTGAGTTTTTGAATAAATCAGGTAAGACCTCAAGAGCCTCTGCAGTACCACTCACCACTACCTGTCCACCACCATTATCGTTTGCAATTTCACAATCAATTTGAGCTGATTTTAATATACCTTCTACTTCACTTATTTCTGCTCCAAGTAGAGCAAACATTCCACCTTTGCATTTTAGTGAAGCTTCATGCATTGTTTCGCTACGAACTTTTAGCAACTTGACTGCAGACTCAAGCGTCAATGCTCCTGCAGCACATAGCGCTGTATACTCGCCAACTGAATGCCCACAAACATACTGAACGCTGTAAAGAGATTCACCAAATACGTGCTTCATAACACGTAGCGTTGCAATTGACACTGCCATTATAGCTGGCTGAGCGTTTTCCGTGATGGTTAATTTCTCAATAGGGCCATTGAAAATCAAATGAGACAGCTTTCTACCCAATATGTCATCTACTTCATCAAATACGTTCCTTGCAACTGAAAATTCATCATATAAGCTCTTTCCCATTCCTACAAATTGGGAGCCCTGACCAGGAAAAGCAAAAATCATAAAAAATTTTTCATTCTTCATTGAGAATACTACTTTATTTATTTTTTGTCAATATTTCACAATAATGATTGACCAAATGAACCAGATTCACTAAAATCTTAGCTGGTAAGAAATTTGTAAGAACAATGGCAGAAATCGATTATCACAAAGTTACTATAGTTATGACAGATGGTCAAGAGTTTGAAACTTATTCTACTTATGGAAAAGAAGGTCAAAGAATAAAGCTTGATAGAGATCCTCTTACTCATCCTGCATGGACTGGAAGTTTGACAAGCGGTTCAGGGGAGAAGGATAGTAAAATAGCTAAGTTTAATGATAAATACGGGAGTCTTTTTTAGTTCCTTCCCTCTTGAATTTAACATGTATAAATATAAAAATGTAGGCTATATTGCTTCTTTGCTACCCAAGTCTCAGGAAGTATCTAAACTACTACAGAAACTCAATTTTATCAATATAACAGAAGAAAGTAAGTCTGAAGTTGATCTGCTGATAGTTGTTGGTGGCGATGGTTTTATGCTACGCACCCTACACAACTACGTCATAGGAAATAAAGATACACATGTGTATGGAATAAATACCGGTAATGTCGGGTTTTTAATGAATAAATGCTTTGAAGATCTAATTGATCATATAGAACATGCAGTTCCTACTCAGCTAACTTTACTAAAAATGGAAGCCACAGACATAAGTGGCAAAAAACACCGTTACATCGCAGTAAATGAAGTGTATGTCTTTAGAAATGCAAATCAAATAGTGGAGATGAATATTACCATTAATGATAAGCTAAAAGTAGAAAAATTCAGAGGAGATGGAATTATATTGTCTACCCCAACAGGTAGCACTGCATATAACTTCTCTGCCGGCGGGCCAATCTTACCACTTAATTCAAATTTATTTGCACTGACTTCCATTAATAGCTACTACCCAAGGCGTTGGAATGGAGCGCTAATCTCAAATGATACAATAGTGCAAATTGATATCAACGACGTGGAAAATCGTCCAGCACTTGTAGTATCAGATTACAAGGAATTTCCTGATATATCGCAGATAAAAATGCAGAAAGATCACGAAAACACAGTCACTCTGCTTTTTGATAAAGATTGCTCATTAGACGAGAGGATTTTTGATAAGCAATTTTTATACTAAATTCTTCATATTTATCTTTAAATTAGTATTTACCATATCTTAGTAAATACAGAGTAATTAATGTAACATTGTAATTAATTTTGGAGCAAATATGCCTGGGAATGAACAAAACGTCACACTGCTTTCTCATACAGCAGTGAATGAAAATGGTGCAGCAACTTCACCAATACCAACTTCCAGAACAAGTACTCCAAAACAAAATGGCAAAAATACATTACCACCTGAAAAAGTAGAGAAAATTATCTCAAATATACCTGCAAGCAATAGCGCACTATTAATATTTGATTTTAATCAAACAATTGTCGAGAGTCCCATTTGCAATCAATTTGCATCCAAAAATTATAGTGATTATGGTTCTGGCAAAGCAAATGCAGTAACTGACGAAAAAATAAAAGAATTTTTACAAAACTCAGGAATTAAAAATAAAGAAAAGTTAAAGTCTGTATTAAAATCTGCACTTTCAAGCGGAGTAGAAGTTGCCGTTGTATCAACTACATACCCCAAATCAGTAGAGTATGTAGTAAAAAATCATTTAGATTTAACAGAAGAGCAGACACAAATTATCAAAGTATTTAAAGGAATAACTAAGCGTCAAACTTCGCGAATTGGAGATCAAAAAACAATTGATAAGTCTCAAGATCCACAAATCGGAAAACATCTATGTGTTTTATATCTTTTAAAAGCATATAAAAAAGACAAAGATATGTTACCGCAAAAAGTAATGTTAGTTGATGGTAATATTCGGAACACTAATCCTGCTGATGACTTTTGTAGAAACATACAGGAATTACTAGAAAAAGATATGAATAGCCTCTTAGAAAATATAGATCAAAAAATAGCGGAAGTTGATGTCAGTGAAAAAGAATTAAAAAATATCACATTAAAGGGGATTAATGTATCTGGTGAACAAACAACAGACAAAGCAGCGGGTGGTGATTATTTAGATGAAGTAGGAGTTTGGATGACAGATGATTCAACTGATGTTATCATGTCAACAACACCATCTTTAGAAAGATCTTCTAGTAGCGGATCAGCTGACAGTAAACCAGAAAAACCTACTTATGCAGTTACAGGTAAAAGTAAAAAGAGTCCTGATAATAAAATAGATAGTCAACATCCAACTCTAAGCAGATCAGTTTCACAAGAAACGGAATTTTATAGACTTTTGGATAGGAATGAAAGTGAAAAAAACTCTTTTGAAAATCTCAGTCAGCATAGCGATACACCCCCAAGTCTTCTACCATCATATAAGACAGACGGCTCTGAAAAGTCTTTGTCTACAGATAGGGAGTTTAAACTGCAAAAAAACAGATTCTGGCCCAAAGCGCAGTATGCCATGCAGCAGAAAGGCGTTGTAATTTTTGGTGCGGCCGCTATCGTGCTTGTCACATCTACAGCTTTAGCGTATTTACAAGATAAAGCAAAATTTATTGCGTTCTTTACAAACAATCCGCTCTATACCATCGTACCGATCATTGCAGTTGCTTCATTGCTTGCAATGAGTCCAATATTTCTTGGAATAAAACAGTTTGTAAATACCAAAGAATATCAAACTCAAAGAAAAAATGCAGATGAAGTTTTAGACAATGTTTTTAGACACCAGCCAGAAGGTAAAGTTATAAAGTCTGTAAGGCTGAAGTATAGCAACGGCACTCATTCAAATTTTGTACTCAATGCTTGGGAATCTAAAAAAGGCTTCGTCAATATTGATGAGAAAGTAATCAGTAAAACTAATAAAATAGAGTCTGTAATTAATAATAGGCCACTATTTACTGCATTATTAACTGGTGTAGTTGCTGCAAATATAGCGCTCCCTTTATTGCTTTATGTAGAAGGTGGTGTTAATAATATACAAAAATTTTACCAGAATCCTTTGACCAATCACATAAAATTGTTACCACTTACAGGCTTAGGTATAGTTGCATTATTAGCTGTGTGTGTTGGCGTGCATTACTATAGAAAAACAAATTGCACTAATCTTGTATATTCTGAAGAAACGATTGATCCTAAAAATGTTAATGGGAAATTCATTGAGGAAATAAAACAAGAAAGAACAAACGTTCTTGGAGAAAATCATAGCAAAGACGCTAAACGCAGCAGTTTAACGCTTGAGCAGGTTGTAGTTCAATCTCACAATTATAAGGATGCTATCTATAGTATAGGTGGATGAAATAAATCTCCTACAATGTCCATTGATTGGAATTTTTATACTTGCTCAGGCCTCGCTATTTGAGTACCTTAAGCTAAAGGGGTTTGTTTATGAAAAAAGGTTTAATATTTATATCTTTAGTAGCGGCTGTATTGATAGTCGTTAATTTTTTATATAAAAATAGCGGAATTGATGATTCACAAGTAGTAAACGTTTATTCATCACGTAAAGAAGAATTAGTACATAGTTTATTTGATGATTTTACAAAAACCACTGGCATCAAGGTACGTTATATCATTGACGATTATTCTCAATTGCTTTCACGCATGGAAAATGGTGGTGAAGCTGATTTGTTTTTAACTGCAGATGCGGTGAATTTGATTTTAGCCAAAAAAAGAGGGCTCTTATCTCGAGTGGATTCAGAGACTCTAAAAAATGCCATACCTGCAAAATTTAGAGATAATGAAGATTATTGGTTTGGTCTCACAAAAAGAGCTAGAATATTGGTTTATAATAAAGAATCAGTAGATCCTAAGGAATTAAGTACCTATGAAGATTTAGCGGATGAAAAATGGAAAGGGAAAATATTAGTACGCTCTTCCACAAGTCCATATAACCGATCATTGATCGCTTTTATGATTGCAAAAAATGGTTTTGAAAAAACAAAAGAATGGGTTAGTGGAATTGTAAGCAACATGGCAAGAAAACCAAGCGGTGGTGACACAGATCAAATTTATGCTGTAGCCGCTGGTGAAGGCAATGTTGCAATAGTAAACAGCTACTACTTTGCAAGAATCCTTTCATCAGAAAATAAAAAGAATATCACAGAAAAGTTAGGAGCTTTCTTCCCGAGTGATGGTGTAATGGTGAATCTTAGTGGTGCAGCAGTAACAAAAAACGCAAAACACAGAGAAAATGCTATAGCTTTATTGGAGTTTTTTGTAAGCAGGCAGGCTCAAGAATTATATGCTAAAAAAAATCAAGAATATCCCATTGTTGAAGGTATTGAAACTTCTGATACATTAAAATCTTGGGGAAATTATCCACAAAGTGATCTACCTATAAGTGAGCTTGAGAAGCACCTTTTTGAGGCTGTGATGATAGCAGATGAATGTAAGTGGAAATAAAATTTTATAGCTTCCTTCTACTTTACTTTACAGTTGTGTAATTGAAATTAAGAAAGTAGAATAAGCTCAAAAAAGGAGCTATGGACAAGAGAAGGAATTTATTAAATATCTCAGACCTCACAATCGATGATGTAGAAAATATAACTAAATTAGCCAACCAATACCTTAAAGAAAAAGTTGAAAATAGTCATGTTCTGAAAAATAAAATAGTCATAAAGCTATTCTTTGAAGATTCAACACGTACGCTCGCATCTTTTGAAATAGCAGCAAAAAGCCTTGGAGCAAATGTTATAACTTTACCAATAAAATCTTCTTCTATTAACAAAGGGGAAGATCTAAAAGATATGATAAAAACACTAAATGCAATGAATCCTGACTATATGATAATCAGGCATAAAAGTAGTGGTATTATTAATACATTGGCAAAGCATGTCAACTGCTCGCTAATCAACGCAGGCGATGGAAGCAGTGAACATCCAACTCAAGCTCTTGCAGATTATCTTGTAATTATCAATCATAAAAAGCAAATAAAAAACCTCAAAATTGTTATATGTGGAGATATTTTGCACAGTAGAGTTGCAAGATCAAATATAAGATTGCTAAAAATGTTTGGAGCAAAAATAAGCTTAGTTGCACCACCAGCTTTGATGTGTAAGCATTTTTCTGAAGTAGATTCACTTCATTATTCATTAATCGAAGGTATAAAGGATGCTGATGTAATTATGCTCTTAAGGTTGCAGAAAGAGCGTATGAATAATAATTCTTCAGAAAAAGAATATTTTCATTTGTATGGACTTGATGCACAAAAACTATCGTATGCAAAACCAGATGCAATTGTTATGCACCCAGGACCAATAAATAGAGGTATCGAAACTAGCAATGATATAGCAGATTGTGTTATTTTACAGCAAGTAAAGTTTGGATTAGCAACGCGTAAGGCAGTACTGCACTATTTAATTAATGTTTAACTTTAATTAATTTTAAGGAATTTTAGACATAATGATCCTCCTATAAAAAACGATTTAGAAAAATATAACACACCTCATGACAGAAATTAAGTATGGACTGAAGTAGACTGTGCTATATTTTTTTATTGAGAGATTAATTGAAAAGTCTGCAGACTTGAATAAGGTAAATTTCGCTAAAATAGCCTCATTTTACTGATAATAATCAACTTACCAAATGTGTCAAGTATTTTTTTGCATTTAATTTACAACTACGAACGTTTATTTGCAAAAAATACTATAAACATAAAATGATAGATGTCATAAAAGTAGCCAGCACTGGCATCCAGTTAAATTTGTGAGTTAAAAGTTATGCTAAAATATAACGTTTCTAATGATGATGGAAAATGGATCCCAGTATCAAGTACTGGGATGACAAGAGAAATGGAATAACATTATGAAGGTGTCATTCCAGCGCGTGACGCTGGAATCCAGAAAAAAAACAGTGTCAGCTACTCCAATGACAATTTAAGGTAAAACCTAAATAAATGGGAAAAACTTTGATATTCAATCTTTGCAAAATTCTACTCGTATAGAAAAGGTAATACAAATGTTTTTTATAAATAAAACCCTAAGGCATTTTTTACTGTAGATTAATCATTTGATTATAGTATCATTTTAATTAATCATAATATTTATGAAGAATACTTTATATTTCATACTATTAGTTGCTATATTTTTATCATCTAACCTGTTTGCTATAGAGCAACCTGAAGAAAATATAAATCAAGAAACCGAATCAAAAAACAACACTGATGCTGAAAAAACTTCTCCGCTTCTGAGCGAACTAAAAGAAAGCACAGACTCAACAAATGTAATAAATGAAGAAATACCTTCAAGTAATGAAAATATACACACAAACCTACAGTCTGAAGGGGAGACTAATATAAAAGATACCAAAGCTTTAACAAGTCCTTTATTAGAAGAAAAAAAAGAAGAACCTGAAGAGAAGAAAATCAGTCACAATAATCAAATAAACCTACAGCCCGAAGAGAAGATTAGCACAAAAGACATCGAACTTTCAATGAGTCCTTTATTAGAGAAAAAAAAAGAAGAACAGCCTAACAAAATAAATAAAGAAGATGAAGAAAGCAACAAATGGACAAAGCTGAACAAAGAAATAACAAAAAAATGGGACTATAAAAGCAAGTCTATATATAAAAGACAATATGATAGTCTAAACGAGCACCTTCCTAAAACTATATTTACTGATGATTACAGTAAGCAATTTTTTTACTGCATCAAGAAGGGCAACTTAATTTGTCTAAGAGGAGTAATAAATAAGCTAGAAAAAATTGGATTAACAATTCAAGAGATATTAAGTTTTAGAAATAAATTGGGTGATACTCCTCTAATTTATGCAGTGAGGCAAAGTCAAATAGACACAGTTCGCTTTCTCCTATTACAAGGTGCTGATCCTAGAGCAGTTGATAATAATTTTAAATCTCCTATTGAAATAGCAATCGAAAGGAAGCAGATCAACATAATAAACGCAATTGCCGAAATGATGCCATACCTTCTGGAGGATAAAGAAATAAACAATGAAGAAAACTCAGATATGTATAACTTTGCTATAAAAACAAAAGAAAATACATGCGATGCAAAAGATAATTAGACTTTTGATATTAATTTTAGCTGGTCATTTATGCTATGGAAATGAAATAGATGATGAAAAAAATCCAATCAATGATTTTTTAAGCGCTCTACATGATGTAAAATACGTATCTTACAATACAAAAGATTTCGCTCAATTTTTAGTACAGTGCAACAAAGCAGGCATACCACAAGACTTTAAGAAAGGTTTTGGCCCTAATTTAAATGGAGCTAATTTTAGTCAATTATATTTACATAAATCTATTTTTGACGGAGTGAGTTTGATTGGTGCCGATTTTTCTAACACTGATTTATCAGATGTGTCTTTTATCGATGTTGATTTGCGTGGTGCTAATTTTTCCAATGCTAATTTACATGGCGTTAAAATAAAAGGCACAAATTTAAGTTTTTCAAAATTTGCTTCTACAAATTTAACAGATATCATATTTGATCAGTCTAATATCAGTTATGCTGATTTTATCAATTCTAATCTCAACAAAGTAAGTATGTGTAATATAATTGGTTTGCATACCAAATTCTTGAATGTAAAAATGAATTTCTCCAATTTATCAAACTCAAGTGCCAGCTACATCAATTTTAGTGATAGTAAAATAAACGACACTGTTATGCAGAAAAGTAATTTCGACAACGCAAGTTTCTTTGGAGTGGATGCACACAAGCTCAAGATACAATTTTCTTCACTAAAAAATGCTAATATATACGGTGCTGAAATAAAAAAATCGGATTTTACAGGTAGCAACCTTTCGAACGCCTATTTTAATGCTTCTATTATAGTCAACAGTAATTTTGAAAAAGCCAATTTAAGCAATTCACAAATTTCCTATGTGAAGGGGAGTAATTCAAACTTCATTAAATCTATACTAAATGGTTCGAAGATAAAACATGCATATGTTTTCGAAGCAGACCTTCAGGATGCTGACTTGTCTAATATTGATTTTAGTTTTAGTGAATTATATAAAGTTAACGCCTATGATGCTAACATTTGTCACGGAAAGTTTCATAATACTAAAGTTGTGAATTCTGACATGAATGGTTCGTTCTTTGACCATTCATTGTTTACCTCTGCAAAAATAGAAGACTCAGATCTTTCCACAACTTCAATGTATAAGACGAAAATTAAAGACTCTCAAATTTATAATAGTACTCTTTCCCACCATAATATGGATTCGAGTGAGATAGAAAATTCAATATTCTTCAAATTATTAGCTGATAATTCGAGCTGGTCTAAGTCAAAAGTCACTAATTCAAACTTTATTGAAAGTGATTTCAAATCCTCCGTGTTTTATGATAATACCTTTAGAAAGACTAGTTTTTTTCTTAGCAATTTGAGTAATTCGACAATAAGTGATATGTCTTTTCTCTCTTCAAGCATATATAAAAGTTCAATTGCTGATATTCATTTAACAGATTGTAAATTTGATAATTCAATTGTGATTGACAATCAAGGACAGACAGATCTAGAGGATGCTATAACTTCGATTGAAGGTTTGCAAGAGAAAATATCACAGGGTAAAAAATTTGATGTAAACTATTCTTACTTTGAGTTCAAGAATATGAATTTAGAAAACGCTGATTTTTCTAATTCAATATTAAGTAGAGCAAAGTTTGTAAACGTTAATTTGAATAAGGCAAATCTTGAAAAAACTGATTTACGTTATACTATTTTTGATAATTCCTCTCTTGTTGGTACCAATTTATCAAATGCTAATTTAGAAGGCTCTAGCCCTTTAAACTTTGACTCAAAAAATACAAAGTCTTAAAAAACTCTATAATGTACTTGTTAAATAAAGAAAAATGACCGTAAAAAATGAGGGCATACTACTGATTCTATCCTCTCCTTCTGGAGCTGGAAAAACTACTATATCAGAAAAATTACTTGAGCAATCAACTGATTTAGTTATGTCTGTTTCTATGACTACACGCAAACCTCGTCCAGGTGAAGTAAATGGAAAAGACTATTTTTTCGTTACTGAAGAAAAGTTTCATGAACTATGTAAGGCTGGTCAAATGCTTGAATATGCTAAAGTTTTTGAGAATTTTTACGGTATACCAAAAGATTTTATAGAACAAAACCTGAGCAGTGGCATAAGTGTTTTACTGAATATAGATTGGCAAGGAGCATTCCACTTATTTGAAATCTTAAGAGAAAAAGTTGTAAGTGTTTTTATACTTCCTCCCTCAATGGAAGAGCTTAGACTGCGTCTACAAAGGCGTAATAGTGATGATGAAATTGAAATAGAGCGTAGATTAGCCGAAGCGCAAAAAGAGATAAGTAAAAGTAATAAATATGATTACGTAATAATTAATGATGATCTTGATAAAAGCGTAGAAGAGATAAAATCAATACTAAGTAAAGGAATGCTTAAAAAATTAGAAGAAAAACCAAGTTTGAAAGATCTATAAAAACATTGGTTTGTCTCTTTCAGAGCACTCATGCTTCACAGTTTAGTCACATTTATTATTTTTTAAGATAAAACAGTTAAAATAGTAGACAAGTGCTAAAGTGGGGATTTGACTATGACAATAGATTTTCTAATAGAAACTAGTTTTCTGCCTTTTCACCTATATTTCGATAACATCTAGCTCAATTTAAAAGTCTCCCGTTGTTATTTTGAGGGCTAACGCTAAATAGCTTTAATATTGAGGTTTGAGTATGAATATGGATCTAAGTGCATTAGTTACTAATGCAAATAAATTATCTGAATACATAAATAAAAATGAAAAGCAAGAGTGGAAAGAAAAAGACAAACAATTGTACTGCATTATAGAGAGAAAGGTAAAAAAAGCAGAGCATAAGCATGAAAAACCAAGAAGTCGAGATGGAACACTCAAGCAATGTAAAAGGTTATTTAAGGAAGGCGCTAGTCCTGAAGTATTAACTAAATTAGAAGAATCGCTTAGAGAACAGGAAAAATATCACAGATATTATGTCCAATGTTTCCTTCCAGTGCTAGGTAAAGTAGTAGAACAGTCAAAAAAAATATCAAATGAAACAAAAAACCAAGTAATTTCTGAAATCACTAAAAGTTGTTTGAGTAGGTACAATGAACAAGACAGTGGCTACAGTAGCGATTTTGAAGATGAAATGAACGGAATATCAGATTCTAATAGCGATTTTGAAGATGGAATAAACGGAATATCGGATTCTGATAATGAAGTTCAATTACTAAATGCAATCCAAAATAGAAACAACAGGAAATTTAGAAAATACCTAAAAGACTGCACAAATGTCAGTGGCATAACAGATGAAAAAGGAAATAATATTTTACACCTTATTGCATCGCTCAAAAAGAAACAAAAATGCAAATTTCTAGTTACCCTAATAAAAACGATCACGAAAGAAGATCTAGCACAACTTGTTGATAGTGAAAATCAAGAAGGAAAGACTCCTTTTCAGGTAGCGCTAATTAACAAGATAATAAAAGGGAAACATGATTCTCACACAATTCAAGATAACGATAACACACTTAAGTTTCTTACAAAATTGCTAGAGTATGGAGCCAGCTCTGACAATTTAGGATTATCTACAAAAGAATTACAATACTTAAAAGAAGAGCAAAAGACATACTATTGTGATTTCTTAGAAAAATCAGCAAAGCCAGTAAAGAAACCTGAATTAAAATCAGAAATAAGAACAAAAATTAAAGAAATTATACCACATACCATAAATACTCCAGATAGTAATGATAATTATCAATTACATTTAGCAATCAAAGATAAAGATGAGAAACTTTTTGAAGAGTTACTGCAAAAAGGAGCAGATATTAGACTTAAAGACACAGACGGTAATAATGCTTTACACCTGATAGTTACAAAATTGGAGAAGGGAGAAAAGCTTAAATTTTTAAATATAATATTAAATGCAAGTGAGAAAGAGCAGCTTAAAGCACAGTTTAAAGAAACTATAAATGCTGAAAATACAGCAAAACAAACACCTCTACATCAGTTATTTCAGCATATAAAAGAAAAGAATAAGGATAGATCATGCACAGATAGAAAATTTGGAAAAACAAATAGATATAAAGCCTTAGAGTTACTTCTACAAAATGGTGCTGATATTACTGCTCAGGATAAAGAGGGTAACAATATTCTGCATGACATTGCTTTACTAAAAGGAGAACAAAAGATTTCTTGTTTGAAGTTGATTTCAAGTTTAGTGAAAGAAAAAAAAATATCTGAAGATCAGTTGAGTAAGTCCATAAATACCATTAATGGAGAAGGACGAACCCCTCTACAAGTAGCACTAATAAAAAAGGCAGAAAAAGGCAACCATCTTTCGCAAATGAAAACAATTTTTGATCCAGAAAAAAAGCACGACAATACAACAAAGTTTTGCGCAAAGCTGCTAGAGGTTGGTGCTGACTCTCGTTCTCTGAAGCTAAAAGATCAAGAATTTCATACTGAAAAATATTATTGCACTTTACGTCATTTAGAAAATTACTCAAAAACTCCACAAGAAGGAAAGGTAAAAGCTAAAAAACTAAGGAAAAAACTTGAAGAAAAATATAACGTTAGAACTTTTTCAAAAAAATGTCAGAGCTCTCTTCACAAAATAAGAGATGGCTTCAAAGCTTTATGGAAATGCATTGACCCGGGCAGAAGAGCTAGCATACTGTTAGCAATCACAGTAGCAACTACTATTATTACAATGGTAACACTTTCCTACTTCCAAGGACAGATTGCAATTGGAGCAGCATTACCCATCATAGCTATAACAGGAGTGGTCTGTCTGATAGTCACTTTGGGACTTAGCGGCATTAGGAAGTCTGTAAAAGAATTAATCACCAGTAAAGATAATTTCCCAACTGCAACACAACCTGAAAATGTTACTGAACAACAAAATTTAGCTAACAACTCAACAGAGCAAGAAATACAAAGATCGTCAGATCAGCCAGAGCATACAGAAAGCCCATCTACTAAAATGAACGATATATCAATACTACGTCAATTTATGAATAAACTGGGAGTGTTAAATAAACCATACGCGTCAAGTTAAGGAAATAAAGATATGAAAGAGATAGAATAATAAGGTATAAGTTCTCCCAGAAATACTTTTAGTGAGAGAACCAATGAATAAAATAACTAGCTTATCAAAAAAGCTCAAAGAATTTTTTAATGAAAAAGCAGACAAAATCTC
>NODE_13_length_22022_cov_8.593527
[truncated: 1,173,171 more chars]
