# Supplementary material for: A bioinformatics approach to identifying Wolbachia infections in arthropods
Source: PeerJ. 2018 Sep 3;6:e5486. doi: 10.7717/peerj.5486 (PMC6126470; doi:10.7717/peerj.5486)
Supplement: Supplemental Information 1 — Supplementary figures/tables and code used for data analysis [file peerj-06-5486-s001.zip › Supplement/assembled_genomes/Homalodisca_vitripennis_1.fasta]

>NODE_1_length_58848_cov_454.304645
TATTAAATCATTTAATGATCTATCCCCTAAATATAACTTATTTTCTATATAAGCTCTAAATTATTTTTATATTTATTATTTACCCAATTTTGATATATAATCTCTTGATTTTTTAATAATTTTTTTAAATTTAATTTATTCAAAATTTTACCTTTTGGTATTATTTCTTTATAAGAAGAATTTAATATTCCTTCAGATACTGAACCTTCTAATACAAGAATTAGTTTATTAATTAATAATTTTCTTAATAATTTTAAATTTTTCATAAATTTATTATTTAATTTTTTTATTTGAAATTGTTTTTGTTCATCTTCTTTTGAAGAAAATTTTGAATAAATTTTTGTGTCTATTACTACTCCAAATAAAGAGGAATCAGCTTTTAAAGATGTATTTTTAATAGTTCCTACTTTCTTTCCAAAAATTGCTTTTAAAAAGTTTTCTTCTGAAGAAGGATATCCTTCTTTTTTAGGAGTTATTCTTCCTATAAGTACATCTCCAGGTTTAACTTCAGACCCTATTTTTATAATTCCATATTTATCTAATTTTTTTTTATTTTCCTCATTAAAATTCGGTATATCAAATGTGAATTCTTCCATTCCTAACTTAGTGTCACGTACTTCTAATGAATATTCATCTATATGAATTGATGTAAACCAATCCTCACGTACTACTTTTTCAGAAATTACTATAGCATCTTCAAAATTATATCCTTTGAAAGGCATAAAAGCAACTTTTATATTTCTACCTAATGCTAATTTTCCATTTTGAGTTGCAAATCCTTCACATAAAACTTGACCTTTAGTAACATACATTCCTTTTTTTACTATTGGTCTTATATTAAGACAAGTATTTTGATTAGTTTTTCTAAATTTTATTAATTTATAAGTTTTTATTCTCTTCTCAAAAGAAAGTAATTTTTCTTTTTCAGAATTAAAATATTTAACTTTAATATTATTTGCATCTACTGATTCAACTATACCATCTCCTTCTGCATATATTAATGCATTTACATATTGTGCTAAATGTTTTTCTAATCCAGTTCCCACTATAGGAGCTTTAGGATTTAATAAAGGTACAGATTGACGCATCATATTTGATCCCATTAAAGCTCGATTAGCATCATCATGTTCAAGAAATGGAATTAAAGATGCTGATATAGATGCTATTTGATTAGTAGAAACATCTATATAATTTATTTTTTTATAATTAACCATAGGAAAATCAGCATTTACACGAACTATAATGTTATTTTTTAATACACCTGTTTTATAATTTAATATAGCATTAGCTTGTGTTATTAATTTACCATATTCTTGGTCACTACTAATATATATTGGTGCCTCATTTATAACTACTTTTCCTTTTTTAACTTTGAAATAAGGAGTTTCTATAAAACCCATAGAATTAATTTTTGCGAAAACACATAAAGAAGATATTAATCCAATATTCGGACCTTCTGGTGTTTCTATGGGACATAATCTACCATAATGAGAATAATTAACATCGCGTATTTCAAATCCAGCTCTTTCTCTTGACAAGCCCCCAGGACCTAAAGAAGATATTCTTCTTTTATGTGTCATTTCAGCTAATGGGTTAGTTTGATCCATAAATTGAGATAATTCATCGGTACCAAAAAAAGAATTAATAACAGATGTTAAAGTTTTTGAATTTATTAACTCTAGAGGAGTTAAAGTTTCATTATCTTTTACATTAATTCTTTCTTTTATTATTCTTGATACTCTTGCTATTCCTATTGTATATTGTGTATATAATTGTTCTCCTACTGTTTTAACCCTACGATTAGCTAAATTATCTATATCATCTACTTCTTTTTTATTATTACATAATGCAATTAAATTTTCTATAATAGAAATTATGTCTTCTATATTTAGAATTTGATCCTTTAATGGAAAATCTAATTTAAGAGTTTTATTTAATTTATATCTTCCAACTTCACCTAAGTGAGTTTCATCAAAAAAAAACTTATTTATAAATAATTTTGCTTTTTTATCATTTTTAGGAAATGAATCCTTTAATTCTTTATATATATAAATATTAGCTTCTTTTTGAGAATTTGTAGGATCTTTTTTTAAAGTGTTATGGATTATTGAATAATACAAATTCTTTTCATTCTTTTCATTTTTTTTATATAAACTAATAACTTTTATCTTATAATAAAGTATTATATCTATATGATATTTTTTTAATTTTATATTTCTTTCTAAGAGAATATCATTTTCTTCAAATTTTTGATACGAAGTTTTAAATATTCTAGCTGCAAGAGTTCTTCCTAAGAACTTTTTATAATTTACTTTATTTATATTTACTTCTTCTGCTAGATTAAATATATTTAATATATCAATATCCCTAGTATAACCTAATGCTCTAAGTAAAGTAGTTATCGGTAATCTTTTTTTTATATCTAAATAAATGTACATAACATTATTAATGTCTGTTGACAATTCTATCCAAGATCCTTTTAAAGGAATAATCCTTGCATAAGATATTTTTGGGAGATTTGGTATATCATATTGTCCAAAAAACACACCAGGAGATCTATGTAATTGAGAAACAATTACTCTTTCCGATCCATTAAAAATAAAAGACCCTGATGGCGTCATATATGGACATGTTCCGAAATACACATCTTGATATATTGTTTCAAAATATTTTGTTCTTTTATTTTCTATTGTTATTTTTCTTTTTCTTGTACGGTATATTTTGAATCTTGCTCTTATATAGACATTATATGTTAATCCTCTTTTTATACATTCTTCTATTGAATAAAGAGGATCATATATCTTATAAGATATAAAATCTATAATAAATTTATTTTTTGAATCTGAAATAGGAAAATATTCTATAAAAACTTTATAAAAACCTTTATTACTTATATTTTTATAAGTATAATTTATACAAAAAAAATTAGTAAAAGATTTTATTTGAATATCTAAAAAATCCGGATATGAAATTTTATTTCTAACTGAAGCAAAATTTATAGTTTTTTCCTTAGTAAAAGGGAATTTAAATCTTCTAATTTTTATTATTTTTTTCACAATTAAAAATTAAAATAATTCAATTTCAGCACCTATCTCTTCAAATTTTTTCTTAAATAATTCTGCTTCTTCTTTATTTATAGATTCTTTTATAGTTGTTGGAACAGAATCTACTAATTCTTTAGAATCTTTAAGTCCTCTTCCAGTAATTTCTTTTATTAATTTAACTACTGCTAGTTTTGAGGGGCCTGATGATTTAAGAATCACATTATATTTTCTATTTTCTTTTTTTTGTTCTTGATTTATAGAATCTGTTTCTGTTATCTTTTTTACAGAATTATCATAACTAGATTCTAATCCATAATCTTTTTTCAAAATAATTGTTAATTCATTAACTTCTGTCACCGTTAAATTTACTAATTCTTTTGCTAAATTTGCTATTTTAGCTGGAGCTGGAGCTGGAGCTGGAGCTGGAGTTTTTATCTCTTTTATTTCTTTCATGGTTTTTAAATTTTTTATAATATTAATTATATTTTTTTTTATTAAAAAAAATATATCTATTAATAGATCATTCTTTGATTTAAGATTTATTAAATCATTTAATGATCTATCCCCTAAATATAACTTATTTTCTATATAAGCTGCTTTTAAATATTCTTTAGAATATAATTTTTTAAAATTATTTATAATAATTGCTGGATTTGCTATAGCTGTATTAGATGCCATTGCCATTACCATTAAAGCAGTTGGTCCTTTTATTACTGTAGTCAATTCTTTATAATTTGAATTCTGTATTGCTTTTTTAAATAATGTATTTTTTATAAATTTTAATTTTATATCTTTTTCATAACATTTTTTTCTAAAATCATAAACTTTCTCATCAGTTAACTCTGATAAATCAACTAAATAAATACAGTTGTTATTATTAATTATATTTATATAACTTGATATTAATTGATTTTTTTTCATAAATCTTGTGTATTTACTGATAAACTTGGTCCCATAGTACTAGAAATATATATTCTTTTTATGAAAACACCTTTAGAAGTTGGCGGTTTTAATTTGTTTAAAACATTAATTAATTCTAAAATATTTTTTTTTATTTTTTCAAACCCAAATGAAACTTTACCAATCGCAGTATGTATTATACCATATTTATCCATTTTAAATTCTATTTTTCCAGACTTTATTTCTCTTATAGATCTATTTGGATTTTGAGTTACTGTTCCAGTTTTTGGATTAGGCATTAAACCTCTAGGACCTAATATTTTTCCTAATTCCCCCAATTTTATCATTACTGATGGTATTGTTACTATAACATCAAATTTTAACCAACCATTTTTTATTTTATTTATATATTTATTTAATCCTATAAAATCTGCTCCTGAATTTTTTATTTCTTTTTCTCTTTCTTTAGGAATTAAAGCTAAAACACGAATATTCTTTCCAGTACCATATGGTAAATTTACTGTTCCACGTATAAATTGAATTTTGGGATCAATACCTAGACATATTGCAATATCAACAGTAGAATCAAATTTTGTAATTATTTGTTGTGTTACTATTTTTGATGCTTCATTTAAGCTGTATATTTTTTTCATATTTATATTATAATATTTCAATCCCCATTGATCTAGCTGTGCCAGCTACCATAGAAATAGCAGATTTTATATTAAAACAATTCATATCTATAATTTTATTTTTTGCAATACTCTCTATTTTAGCCAAAGTTATTTTTCCTACTTTAATTTTATTTGATTCTTTTGAACCTTTATCAAGTTTACATAATTCTAATAATTGTTTAGATACTGGAGGTTCTTTTATTATAAAAGAAAAACTTTTATCATTATATATAGTTATAATAACTGGTAACAGTTTTCCTTTACTTTTTTGTGTACTAAAATTATATTGTTTACAAAAATCCATTATATTTACACCAGCCGATCCTAACGCTGGGCCTATAGGAGGAGCTGGATTTGCTAGTCCACCTTTTATTTGTAATTTTATTATTTTTTTTATAGTTTTTAACATTGTTTTTTAATTTTAAAGTACTTACGTAATAAATATTTTTTTCATTATAAAAAATGAGATCTTATCTAAAAATAATATAATTATTGATAGTATTATACTAATAATTATTATATATATAATATCATATTTTATTTTATACAAAATATATTTTTTTTATTATCATAGCACGGGTGGTAAGAATCGAACTCACGACCTTTGGTTTTGGAGACCAATGCTCTAACCTTACTGAGCTACACCCGTATGTGTGTTATTCAATTATTTTAATTACTTGTCCCGCTCCAACAGTACGCCCCCCTTCACGTATCGCAAAACGTAATCCCTCACTTATTGCAACTGGTTGTAAAAGTTCTACTTCTACAGAAATATTATCTCCTGGCATTACCATTTCTAGATTATTTAATAAATAAATAGTGCCTGTTACATCTGTAGTTCTTAAATAAAATTGAGGTTTATATTTATTATGGAAAGGAGTATGACGTCCCCCTTCTTCTTTCTTAAGAATATATATTTGAGCATTAAATTTTTTATGAGGAGTTATATATCCAGGTTTTGATATTACCATTCCACGACGTATATCTTTTTTTTCTATTCCTCTTAATAATAAGCCTACATTATCTCCAGCTTGTCCTTTATCTAGAATTTTTCTAAACATTTCTACTCCTGTAACTATAGAATTAAGTTTATCTATTCCCATTCCTATTATATCTATAGAATCCCCTGTATTTATAGTACCTGTCTCAATACGTCCTGTGGCTACAGTTCCACGTCCTGTAATAGTAAACACATCTTCAATAGGCATTAAAAATGGTTTATCTATATTTCTTATCGGCTCTTTAATATAATTATCTACAGTTTTCATAAGTGTTTCAATTTGTTTTTCCCATTTTTTTTCTCCATTTAACGCTCCTAAAGCAGAACCTTGTATTATTGGTATATTTTCTCCATCATATTCATATTTCGATAATAATTCCCTTATTTCAATTTCTACTAATTCTAGTATTTCTTTATCATCCACTTGATCCACTTTATTCATAAATACCACTAAATTAGGTACTCCTACTTGACGAGCTAATAAAATATGTTCCCTTGTTTGAGGCATTGGTCCATCTGTTGCCGCAACTACTAAAATTGCTCCATCCATTTGAGCTGCACCTGTAACCATATTTTTTACATAATCAGCATGTCCAGGACAATCAACATGTGCGTAATGGCGAATTTCCGTTTGATATTCTACATGTGAAGTATTTATTGTAATCCCTCTTTCCTTTTCTTCAGGAGCATTATCAATTGAACTAAATTCTTTTGCTACTGCAAGTCCTTTTTTAGCTAAAACTTTTGTTATTGAAGCAGTTAAAGTTGTTTTTCCGTGATCTACATGACCTATTGTACCTATATTTAAATGAGGTTTATCACGTCTAAATATTTCTTTTGCCATATTTTTATATTTTTAAATTATATTTAATATAATTTCTAGTATAGAGCAGAGCCGAGCCAATGACGGGATTTGAACCCGTGACCTCTTTCTTACCAAGAAAGAACTCTTCCAACTGAGCTACATCGGCTTACATTTTTTTGTAAATTGAGCGGAAAACGGGATTTGAACCCGCGACAATCAACTTGGAAGGCTGATACTCTACCTGCTGAGCTATTTCCGCATTTCTTGTGGGAAGAGTAGGATTCGAACCTACGAAGGTAGAAACCAACAGATTTACAGTCTGTTCTCGTTAACCACTTGAGTATCTTCCCCGGCGAGCCGAGAGCCGATGGAGGGATTCGAACCCTCGACCCCGAGATTACAAATCACGTGCTATAACCTACTAAGCTACATCGGCTTACACTACAATATAAATATACAAAAAATATTTTAATATTAAAAAAAAACGATAACTGGAACGGAACTTTAAATTTAGATGACAATATTTAAAAAAAAAAGAAAATTATTGATGATATTTTTTTGTATTTTATTTATACAAAACTGTAATTCTACAATAAATTTAGAATTAAAAAATGGAAAAGAATTATTTAAAAAAAATTGTACAGCATGTCATTCTTTAGATTTAAAAAAAAAATTAGTTGGTCCTCCATTATATGGAATAAATGAAAAAAGAAATAATGAATGGCTTCACAAATGGATAAAAAATAATAAAAAGTTAAGAGAATCTGGAGATAAAGATGCAATAGCGTTATATAATAAATATAATAAATCTGAAATGACTTTATTCCCTAAATTGTCATCAAAAGACATAGACGATATTTTGTATTTTATAAAAAATAAAAATAATGAAATTATTATACAGAATAATAATAAATTATATAATAATTTTAAAGACCCTTTTATTAAGATATGTTTTTTAGGGTTTATAATTATAAATATACTCTTAATAAGGTTAATATTAATTATTATAAAATTTCCTTTTTTAAAAAAAAATTATAATTCAAAATATAAAATCAAATTTTTATTTGATAAAATCAATAATAAACTTATAATTAAGTTAATAAAAAATTTTTTAAAATTTAGAAAAATAATTTTTATAAAAAATATAATATTTATAATATATATAATATGGAATTTTTGGATATATATGATGAATATAGATGTAAATAAAGGATATAAACCTAATCAACCTATATTTTTTTCACATAAAATTCATTCAGGGATAAATAATATTCATTGTCAATATTGTCATTCTAGTAGTTTATATAGTAAAGTATCAGGAATTCCATCATTAAATATATGTATGAATTGTCACATTTCAATTAATGAATATAATGGAAATTACATACCTTTTGGTAAGGATAAATGTTATTTTGATAATGAAATAAGAAAAATATATAAATATTTAGGATGGAATGAAACAAATAGAAATTTGTCTGATAAAAAATCTAATATAAAATGGATAAGAATCCATAATATGCCAGATTTTGTATATTTTGACCATTCTCAACATATTATAGTTGCTGGAAAAGAAATAAAAAAATCTAAAAATGTAGATTTAGTATGTGAAGCATGTCATGGATATGTAAAAAATATGGATAAAATATCCATGTTTAATGATTTTACTATGGAGTGGTGTATAAAATGTCACAAACATTCTAATGTTAATTATAACAATAAATATTATTTAAATTATTATAAAAATAATCTCTTAAATAAAAGAGTGAGTTATTTAGGTGGAATAGAATGCGGAAAATGTCATTATTAAAACGAATAAATTGATTATGAAAAATAAAAAAAAACGTAGAGATTTTTTAAAGATTTTAGGTTTTACTACATTATCGGTAACATTAGCGGCTTGTAAAGGACCAGTTATAGAATCTATTCCATATATAATAAAGCCTGATTCTATAACACCTGGTGTTTATAATTATTATGCATCAACTATGTTTGATGGATTTGATTTTGGGAATGTAATTGTAAAAACAATAGAAGGTAGGCCAATTGGAATAGAATCTAATAAAAAATCAAAATATTTTAATAGTATGTCATCTAGGATTCAAAGTTCTATTCTATCACTTTATGATAATGAAAGATTAAAATTTCCTTCAATAAAAAAGAGAAAAATATCTTGGAAAAAGATAGATAAAATTATAATTAATGAGTTAAGAAATATTTCTAATTCAAAAAAAAAAATTGTAATTTTAACATCTTCGCTTCCTAGTCCATCGACTAGAGAAATAATTTCTGATTTTACAAAGGTATATAAAAATACTAATCATATTATATATGATAATATATCGTATTCATCGACTTTAGATGCAGTGAAAAAAGTTTTGGGGATAAGAGCGATACCATATTATGATCTATCTGAAATAGAATTATTAATATCTTTTGATGCAGATTTTTTAGGAGATTGGAGTCCTCAAGATTTTCATAAAAGTTATAGTAAGAGGAAAAAACCTAACTTAACAATGTTAAATCATATACAATTAGAAAGTAATATGAGTTTATCAGGTGCAAATGCGGATTTAAGGATTCCTATTAATCCACATGAAATTTATAATTTACTTATTGAAGTATATAAAGCTATGAATAATAAATCAAGTAATAGATTAGCAGTTTCATTAGTAAAGAAAATTTTTAAAAAAGGTAAAAAAACTCTTATTATTGCAGATGGAAATCAAGAAATGTATGAAATTTCGTTATTAATGAATAATCATATTCAAAGTAATGCAATAAAAAATAAAAAATTTATTTTTTTGAAAGAAAGTAATGATAAAATTATTTTAAATTTAATGAATGATTTGGCTAAAAAAAATGTTGGTGCGTTATTAATATTTAATACTAACCCTGTATATAGTTTTTTTGAAAAAATTGATAATATCAAAGATATTCCATTAACAATTTCATTTGCAATGAAAGAAGATGAAACATCAGATTATATGGATATATGGGTTCCTATTCCTCATTGGCTTGAATCTTGGGGAGATTATATAGCTATAACAGGAATGTATTCATTAAGACAACCAACTATAAGAAAAATTTTTAATACTAGACAATTTGAAGACACTTTATTAAAGTGGATAAAAGGCAATCCAGAACATGTTAAAATAAACGATTTATTTTTAAACACTCATAAAATAATAAATTATTATGATTATTTGAAATTCTTTTTTGAAGAAAAAATTATGAAAAGAACATTTTTAAATTCTTTTAATAAAGCATTATTTTATGGTAGTATAAAAATAAAAGAAAGAAAAATAGATTTAAGATATAAAAAAAGTATAAGTTTCTTAAAAAAAAAAAAAATAAATAAGTTTGAACTTAGGTTATATACTAAGGTAAGTATGGGAGATGGAAGACAATTTGATAATCCCTGGTTACAAGAATTACCGGACCCTATAACACGTACCACATGGGAGAATTATATTACTATGTCTTATACAGATGCTAATGCTTTAGGGATAAAAAATTGGCATGTAGGTAATGGAGCAATGAATGGTAATTGTGTAAATTTAATTTTTGATAGTATCATTATAAAAAATATTCCAGTATATATACAACCAGGTCAATCAATAGGTTGTTTAGGTTTATCTTTTGGGTATGGAAGAAAGAAGGGAAAAATAGCTAAACAAAGTAGGGGTATTAATGCTTATGCATTATATAAGAATTTTAATTCTATTCAAGATAATATAAAATTAGAAAAGAGTAAGAAAAAATATAAATTTTCATGTATTCAATTACAGAATACTACAGTAGGTAGAAATAATATAGCTAGAGAAACAGATTTGTTTACATATTTAAATACTAATAAAGTCTTTTGGAATAAAGAATTTTTAATAAAAAATAAAAATAATAAAATTAATGGTAATAAAATTACTATTTGGGAGTCTTTAAAAGAAGATAATGGCCATCATTTTAATATATCTATTGATTTAAATAAATGTACAGGATGTACATCATGTATAATTGCTTGTAATTCAGAAAATAATATTCCTGTTGTGGGAAAAGAAGAAGTACGTAAATATCGTGATATGCATTGGTTGCGTATAGATAGATATTTTTCTACAAAAAAAAATAAAAAGAAATATAATTCTAAAAATCCTTTTATTGAACCGTTTTTATATAAAAATTATTTAGAACCAGAATATAAGAATCCTAAAGTAATATTTCAACCAATAATGTGTCAACATTGTAATAATGCACCTTGTGAAACAGTATGTCCTGTAGGTGCTACAACACATGGGAAACAAGGACAAAATATGATGACTTATAATCGTTGTATTGGTACACGTTATTGTGCGAATAATTGTCCATATAAAGTACGTCGTTTTAATTGGTTTAATTATTATAATAAAGAACAAATTAATTTTAATTTTACTTCAAAATTAAGTAGAATGATATTAAATCCTAATGTAGTAGTTAGAAGTAGAGGAGTAATGGAAAAATGTTCTATGTGTATACAATTGACTCAATCTATTATTTTGACAGCAAAAAAAGAAGAAAGAAAAATAAAAAATAATGAATTTCAAACAGCATGTTCAAAAATATGTCCTACTAATGCAATTATTTTCGGAGATATAAATAATAAAAGATCAAAAATCTTTAAAAGAAAAATTAATAATAGAAGTTATAAACTATTAGATTTTTTAGGTGTTAAACCTAATGTATTTTATCAAGTAAAGATTATAAATTTAAAAAAGAATAAGTATTAATATGTTAAATAATGATCTTATAGTAGGAGATATAAAATATACTGATATTAGTAGTAGGATAATCTATCCTATAGAAAAAAAACCTAATAAATTATGGTGGATATCATTTATATGTTCTTTAATTGCTTTTGTGTGGGGGATAGCATGTGTAAGTTATACAATTGGTACAGGTATAGGTGTTTGGGGATTAAATAAAACTGTAAATTGGGCGTGGGATATAACTAATTTTGTTTGGTGGGTAGGAATTGGACATGCTGGTACTTTAATATCAGCTGTATTGTTTTTATTTAGACAAAAATGGCGTATATCTATAAATAGATCAGCAGAAGCTATGACTATATTTGCGGTAATACAGGCAGCTTTATTTCCGATAATTCATATGGGTCGTCCTTGGAATGCATATTGGGTTTTACCGATATCTAATAGATTGGGTACAATCTGGCCAAATTTTAATTCCCCATTATTATGGGATGTTTTTGCTATTAGTACATATTTTTCTGTTTCTACGGTATTTTGGTATATAGGGTTAATTCCAGATTTTGCAATGATACGTGATAAAACTAAAAATCTTTTAAAAAAGAAAATATATAAAATATTAAGTTTTGGGTGGGAAGGTAAATTAATACAATGGAAATATTATGAAAAAATATCTTTAATATTAGCCGGTCTTTGTACTCCTTTAGTTTTTTCAGTACATACAATAGTATCTTTTGATTTTGCAACTTCTATTATAAAAGGTTGGCATAGCACGATATTTCCCCCATATTTTGTAGCTGGAGCTATTTTTTCAGGTTTTGCAATGGTTCAAACTTTATTAGGTGTAGTTAGAAAGGTTCTAAAATTAGAAGCTTTTATAACTAAAAAACATATAGAATGTATGAATTTAGTTATATTAGTAACTGGAGGTATTGTTTCTATAGCATATATTACTGAATATATATTAGCTTGGTGTTCAAATAATCCGTTTGAAGATTTTATATATTTTTCTTCAAATGCGGCAGTGGGTTCATTTTGGTGGGCGTTTTGGGCTCTTATTATATGTAATATGATTATACCTCAATTTTTATGGTTTAAAAAAATACGTACAGATTTTTTTTGGTCTTATATTATATCAATATTTATTAATATTGGAATGTGGTTTGAACGTTTTGATATAATTGTATTAAATCTTAGTCATGACTATCTTCCATCGTCTTGGACAGGTTTTTTACCATCTTTTGTAGATGTAGGTATTTTTATAGGTACTCATGGTTTTTTTTTTACATTATATCTTTTATATATACGAACTTTTCCAGTGATTTCACAATCTGAATTAAAAACAATAATAAAAGAATCATCTAAAATAAGATCAGAAAAATGAAAGGAATTAAAAATATATATGCATTATATGATGATGATAAAGTTATGATTTTAAGTATAAAAAAATTAATCCATTATGGAATAAAAATTAATGAAATTTATTCACCTTTTCCTATTCATGGAATAAACAAATTATTTAATAATTCAAAAGAAAATATAGGTACATTAGCTTTTTTATATGGATTATTTGGTTTTATAATATCGACATTGTTAATTTGGTATTCAATTATTTTTGATTGGCCCCAGAATATTGGTGGTAAACCATATTATAATATGTATATGAATTTTCCATCATTTATACCTATAATATTTGAAATTACGATATTTTGTAGTGCCCATTTTATGTGTATAACATATTTATTCAAATGTAAATTATATCCAGGATATGAACATAATAATCCTGATTATAGAACTACAGATGATAAATTTTTATTTGAAATAAAATTTATTAAAGATTTTAAATACAAAAACAAAATTCTAAAAAAGAATGGAGTATTAGAAATAAATTTATTAAACTTAAAATAAAAGAATATGTATAAAATATATATATATATTATTATATATATGTTGATAATTATATTATGTAATAATATTTTTTTTCCGAGAAATGTGTATATGCCAGATATGTATTATTCTAAAGCATATGAATCATATTCTAAATATAGAAACATTTTTAATGGTAAAAAAATTAATAAGTTAAAAATTTTACCTTATGGTAGTAGACCTTTAATACCAGTTTTAGGAACTGTTAATCACAACAATGAAAAAATGTTACCATATACATTGCCAAATAATAATAAAGGATATTTATTATCGAAAAAAATTAAAATTTCTCCTCTAAAAGGAAAAAGAACCTCTATACTTAAAAGAGGTGAATATTTATATAATATAAATTGTGCGATATGTCATGGATATAAAGGTGATGGTGACGGTTTTTTAGTAAGAAATGAAAAGATATTAGGTGTTCCATCATATAAAGATATAGATATATGTATTGGAAGTATATTTCATGTTATGAAATATGGAAAAAATAATATGGGATCTTATTCATCTAACTTATCTCTATTAGATAGATGGAGAATAGCAGAATATGTTATGAATTTGAAAAAAATATAATTTATATGAGTAATTTTTATAAAAAAAAAAAAAAATATTTGATATTATCATTAATAATAGGAGTAATTTTATTTACTATATCTTTATATAAAATACTTTATATTCATGAATATGATATTATACGTATAATAGATTTTATTAAAATAAAAAATAATTATATATATCCATATTCTATTAATAGAACAAATTTTGTTAGACAAATCTATAATAGACCTTGGGCTGCTTTATATACTTCACTTTTATATTTTTTTAGCATTTCATTAGGAAGTTTTATATTTTTAATTATACAACATATTTCTAAATCAGAATGGCCAGTAATTTTAATTTTTATTATGGAAGGTGTAGTTAATTTTATACCATATGTAAGTATATTAATATTTTTTATATATATATTAAATATTATAGGAATAAATAATTTATTTAAAAAGGATATTATTTGTGATTCAATTTTTAATATTAATTATTATGATAAATTTGTAAATTTTTTAAATAAAAAATATATATGTAATATAATATTAAAATTAATAAAATTATATATATTTATTTATATAATAAATTTATTTGTAAATAAAATTTTAATGTCTTCTAAGAAATTAGATAAATTTAATAAAATTAAATATTACAACAGAATATACAAATATTCTGTTATATTTATAATAATATATTCTATATATTCTATATTTATAGGATGGGATTGGGTAATGATATTTAATTTTAATTGGATTAGTACAATATTTAATTGGTATTTGTTAGGAACAAATTTATGTGTAGGGGTAGCAATGATAACTTTATTATTTTTGTTTTTTAAATCTAAGCTTACTTTTTTAAGTAAAGAACATTTACATGATTTAAAGAAATATATTTTTTCAACAAGTTTTTTATGGAGTTATTTGTGGTTTGTACAATTTTTATTAATTTGGTATAGTAATCTACCTGAAGAAGTAATTTATCTTACAAATATATTTAATAAATATAAGAATTTAGAAATATTAATTTTAATTATAAATTTTGTAATTCCATTTTTTACTTTTTTAAGTAAAAAAAAAAGCATAATATACTTATGTATAAGTTTATTAGTAGGTCATTATATGAATATGTATAATATGATTATGCCTGAAAGTGTAGGTGTTTTTTCGGAAATAGGATTTGAAGAAATTGGTTCATTAATTTTTATTGGAAGTTTTTTTTTAATAAAAGTAATTAAATATATAGAAAGAAGAGATTATAGTAAAATATTAAATTAAATTTTTTAATACATAAAACTTAATTTTATTAAGAATGATTAATAATCCGTTAGATCTTAATGGTGATAAAAAAAAATTTAAACCAATTTTTTTAATAAAAAGATAATAATTATAATTTAATACATCTTTAGTATGTGAATTAGAGAATATACGTGTTATTAAAAATAATAAACCTCTTGGAATTAAAGCTTCAGTATATGCTTTAATAATTAATTTATTATTTTTATGATTTAATTTTAACCAAATTTTAGATTGACAATTATTTATTAGATATTTATCAATAAGATATTTTTTATTTAATAAAGGTAGAAGTTTACCTATTTTTATTAAAAAAAAATATTTTTCTTCTAAAGATTCTAAATAAAAAAATTTTTTAATTAATTTTTTTTCTTTTTTTAATAAAAAATTCATATAAATTAATAAAGATTATAATAATCTTTCTTTATTAAAGAGAATAAGATATTTTAATGATTTATTAGCTTTATTATTAGGGTAATTATTTAATAATAATAAAGCTTTATTTGTGAATAATTTTATTTTATAAATCGAATATTCGATTCCTCCAGAATTTTTAATAAAATTTAAAATCTTTATTAAAGAATATTTATTAATATTTTTATTATTAAATTCATTAAATAACCAATTTTTATATTTTTTAGATGTTTTTTTTAAAGCATAAATAAATGGTAATGTAATTTTAAATTCTCTTAATAAAAGAAAATAATTTTCATTATCATTGATATGATTTTTATAATCGAGTAAATCATCTTTTATTTGAAAAGCCATACCTGCTAATTCGCCAAATTTTTTTATATTTAAAACTATTTTTTTTTTTTTATTAAGAGATTTAGCACAACCTTCACAACAAGCACTTATTAGAATAGCAGTTTTTTTAAAAATAATTATATTATAAATATATTCTTTAATAAAAAAATTATTAAAATATTTCATTTGTAATATTTCTCCTTCACTCATTTGTTCTATAGTTTTAGAAATTAGATTTAAATAATCTATATAATTATTTTTAATTGCGATATTTAAACTTTTTGAAAAAATATAATCACCAAATATTACTGCTGTTTTATTTTGCCATATAGCATTAATAGATAGAAACCCTCTACGTGTATTGCTAAAATCAATTACATCATCATGAATTAATGAGGCAGTATGGATTAATTCTATTAAAATTGCTAAATCATAAGTTTTTTTAGAAATATTACCTAACATTTTAGTTATTAAAAATACAAATATTGGTCTAATATATTTTCCTTTTATTTTAAAAAAATAATTATTAATCTCTTGAATTAGAGGTATTTTGCTATAAAAATTATTACGAAATAATGTTTCGAATATTTCAATTTCGTTTTTTATTATAAAATTTATTTTTTCTAAAGTTAGAATTAACATAATTATTATTATAAATAATGTATTTGGAATAATTTTTATTTTAAAAAAAAAGATATTATTTATTAAATAATATATTATATTTTTAATATATTTTTAAATATGAAAAAAAAATAATAAAAATACTTATGTATAAAATAGTGTAAATAGTAAACTGTAAATAGTAAAGTGTAAATATAACAATTGTTGTGTTAAATAAGATTTATTTATTTTTTTAAAAAGGTATTAATTTTTGAGGTTTAAACAAATAACAATTAAGAGTTTGATCCTTGCTCAGGATAAACGCTAGCGGAGGGCTTAACACATGCAAGTCGAGGGGCAGCAAAAATAATATATTAACTTATGTATTTTTGGCGACCGGCAAACGGGTGAGTAATACGTACGTAACTTTCCTTATGCTGAGGGATAGCCTGAGGAAACTTGGATTAATACCTCATAATACAATTTTTTATAAAGAAAGATTGTTAAAGTTTTATTATGGCATAAGATAGGCGTATGCCCAATTAGTTAGTTGGTAAGGTAATGGCTTACCAAGACTATGATTGGTAGGGGGCCTGAGAGGGGCGTTCCCCCACATTGGTACTGAGACACGGACCAAACTCCTACGGGAGGCAGCAGTGAGGAATATTGGTCAATGGAGGAAACTCTGAACCAGCCACTCCGCGTGCAGGATGAAAGCCTTATTGGTTGTAAACTGCTTTTGTATATGAATAAAAAATTCTAATTATAGAAATAATTGAAGGTAATATACGAATAAGTATCAGCAAACTACGTGCCAGCAGCTGCGGTAATACGTAGGATACAAGCGTTATCCGGATTTATTGGGTTTAAAGGGTGCGTAGGCGGTTTTTTAAGTCAGTAGTGAAATCTTAAAGCTTAACTTTAAAATTGCTATTGATACTGAAAAACTAGAGTTAGTTTGGAGTAGCTGGAATGTGTGGTGTAGCGGTGAAATGCGTAGATATCACACAGAACACCAATAGCGAAAGCAAGTTACTAAGCCTATACTGACGCTGAGGGCACGAAAGCATGGGGAGCAAACAGGATTAGATACCCTGGTAGTCCATGCTGTAAACGATGATCACTAACTATTGGGTTTTGTACTTTTGTACGTTGTAATTCAGTGGTGAAGCGAAAGTGTTAAGTGATCCACCTGAGGAGTACGACCGCAAGGTTGAAACTCAAAGGAATTGACGGGGGCTCGCACAATCGGTGGAGCATGTGGTTTAATTCGATGATACGCGAGGAACCTTACCAAGACTTAAATGTACTACGAATAAATTGGAAACAATTTAGTCTAGCGACGGAGTACAAGGTGCTGCATGGTTGTCGTCAGCTCGTGCCGTGAGGTGTAAGGTTAAGTCCTTAAACGAGCGCAACCCTTATTATTAGTTGCCATCGAGTAGTGTCGGGGACTCTAATAAGACTGCCGGCGTAAGCCGAGAGGAAGGCGGGGACGACGTCAAATCATCACGGCCCTTACGTCTTGGGCCACACACGTGCTACAATGATCGGTACAAAAGGGAGCGACTGGGTGACCAGGAGCAAATCTAGAAAGCCGATCTCAGTTCGGATTGGAGTCTGAAACTCGACTCTATGAAGCTGGAATCGATAGTAATCGTGCATCAGCCATGGCACGGTGAATATGTTCCCGGGCCTTGTACACACCGCCCGTCAAGCCATGGAAGTTGGAAGTACCTAAAGTTGGTGTCCGTAAAAGGAGCTGCCTAAGGTAAGTCTAATAACTGGGGCTAAGTCGTAACAAGGTAGCCGTACCGGAAGGTGCGGCTGGAACATTTCTGTTTTTAGATTAAAATACCTTTTTTAAAAAAATAAGAGGCTTTTAAAGTCTCGTAGCTCAGTTGGTTAGAGCGCTACACTGATAATGTAGAGGTCTGCGGTTCAAATCCGCACGAGACTAGGTCGGGGGATTAGCTCAGTTGGTAAGAGTATCTGTTTTGCAATCAGAAGGTCATCGGTTCGAATCCGATATCCTCCACTTATAAGGTTTAATTTTCCGTAATAAATAATAAGCAAATAAGAGTATATGGTGGATGCCTTGGCTCTGAGAGACTATGAAGGACGTTTGACTGCGATAAGTTGCGAATAATAAATGAATGAAATGGATTTGCGAAATTAATAAAATAATTAAGTAATAAATGAAAGAAATTGATTTGCGAAATTAANNNNNNNNNNCGAAATTAATAAAATAATTAAGTAATAAATGAAAGAAATTGATTTGCGAAATTAATAAAATAATTAAGTAATAAATGAAAGAAATTGATTTGCGAAATTAAGTTAATAAATTTATTTGCGAATTTCCGAATAGGGGAACTTGCTGAATATTTATATTCAGTTTCATTAATTTGAAGGTAACCTGTAGAACTGAAACATCTAAGTAACCAGAGGAAAAAAAAACAAAAGTGATTCTGTTAGTAGCGGCGAGCGAAAACAGAATAGCCCAAACTATTTATTAGTAATAGTGTTGTAGGACTAATAGATTGATTATTTTATTATAAAATAGAATATTTTGGAAAAAATATCCATAGAAGGTGATAGTCCTGTATATTAATTAAAATAGATAACATATTAGTATCCTGAGTAAAACGGAACACGTGAAATTCTGTTTGAATCTGCCGGGACCATCTGGCAAGGCTAAATACTTCTCAGAGACCGATAGTGAACTAGTACCGTGAGGGAAAGGTGAAAAGAACTTCTAATAGAAGAGTGAAATAGATCCTGAAACCATACACTTACAAGCAGTCGGAGCTTAAAAAAGTAACGACGTGCCTTTTGCATAATGAACCTACGAGTTAATTTTATTGGCAAGGTTAAATAATGAAGTTATGTAGCCGTAGCGAAAGCGAGTATTAAATATGCGATAGTCGGTAGAATTAGACGCGAACCCGGGTGATCTACCTATGGGCAGGTTGAAGCTATGGTAACACATAGTGGAGGACCGAACTGGTAAACGTTGAAAAGTTTTCGGATGACCTGTGGGTAGGAGTGAAAGGCTAATCAAACTCGGAGATAGCTCGTACTCCCCGAAATGCATTTAGGTGCAGCATTGTGTTAAAATATTATAGAGGTAGAGCTACTGATTGGATGAGGGGACTTCATCGTCTACCAATTCTTGACAAACTCCGAATGCTGTAATATGTTTCACAGTAGTGAGGGCATGGGTGCTAAGATCCATATCCGAGAGGGGAACAACCCAGACCAACAGCTAAGGCCCCAAAGTATATACTAAGTTGAATAAACGGAGTTCATTGACGTAGATAGCTAGGATGTTAGCTTGGAAGCAGCTATTCATTTAAAGAGTGCGTAACAGCTCACTAGTTTAGTTATTGAGCATGGATAATAATCGGGCATAAGTATATAGCCGAAGCTATGGGATAAAATCGGTAGGGGAGCATTGTAAGAACATAGAAGTTATATTGCTAAATATAGTGGAGTTATTACAAAAGAAAATGTAGGTATAAGTAACGATAATGCAGGTGAGAAACCTGCACACCGAAAGACTAAGGTTTCCTCAGCTATGTTAATCAACTGAGGGTTATTCGGACCCTAATGTGAAACCGAAAGGTGTAATTGATGGATTACTATTTAATAGTATAGTATATATTTAATATTTTTTGTGATGAGGTGACGAAGTAGTGAAACTGTCGCGTTTTTATGGAATAGAACGTTAAATTTGTTAGGTGTAATATAGGTAAATCTGTATTATTAAACTGACCTTAAATATGGGACCATAACTTTAAAATAAGTAAAATGGATAGAACAACTAATAACTTCCAAGAAAAACCTCTAAACAATTTAAAAAAAAAGATGTTAAATATTCCGTACCAAAACCGACACAGGTAGTTGGGGTGAATATCCTAAGGTGCTCGAGTGAATCACGGCTAAGGAACTAGGCAAAATAGACCTGTAACTTAGGGAAAAAGGTTGCCCTAATTTTTAGGGCCGCAGTAAAAAGGTCCAGGCGACTGTTTATCAAAAACACAGGACTCTGCTAAATTGAAAGATGATGTATAGGGTCTGACACCTGCCCGGTGCTGGAAGGTTAATGAAGGAGGTTAACATATTTGTAAAGCCTTTGACTGAAGCCTCAGTAAACGGCGGCCGTAACTATAACGGTCCTAAGGTAGCGAAATTCCTTGTCGGGTAAGTTCCGACCTGCACGAATGGTGTAACGATCTGGACACTGTCTCGGCCGTGAGCTCGGTGAAATTGTAGTATCGGTGAAGATGCCGATTACTCGCAATGGGACGAAAAGACCCTGTGAACCTTTACTATAGCTTCGTATTGATTTTGAGTAAATAATGTGTAGTATAGGTGGGAGACTTTGAAACATTATCGCTAGGTAGTGTGGAGTCAATATTGAAATACCACCCTTTATTTAATTGGGGTCTAACTTAGGAAATATAAGGACATTGCGTGGTGGGTAGTTTGACTGGGGTGGTCGCCTCCAAAAAAGTAACGGAGGCTTCCAAAGGTGCCCTAAACACGTTTGGTAATCGTGTATAGAGTATAATGGCATAAGGGCGCTTGACTGTAAGACTTACAAGTCGAACAGGTACGAAAGTAGGGCATAGTGATCCGGTGGTTCTGTATGGGAAGGCCATCGCTCAAAGGATAAAAGGTACTCCGGGGATAACAGGCTAGTCTCCCCCAAGAGCTCACATCGACGGGGAGGTTCGGCACCTCGATGTCGGCTCGTCACATCCTGGGGCTGAAGAAGGTCCCAAGGGTTGGGCTGTTCGCCCATTAAAGTGGCACGCGAGCTGGGTTCAGAACGTCGTGAGACAGTTCGGTCTCTATCTATTGCGAGCGTTAGAAGCTTGAGTGGATCTAACTCTAGTACGAGAGGACCGGGTTGGACGAACCTCTGGTATATCAGTTGTATCGCCAGGTGCAATGCTGAGTAGCTATGTTCGGATAAGATAAGCACTGAAAGCATATAAGTGCGAAACTAACCACAAGATTAGGCTTCTTTTAAGGGTCGTTGAAGATGACAACGTTGATAGGCTATAAGTGTAAAGATAGTAATATCATAGCTGAGTAGTACTAATTACCCGTAAGCTTATAAATTATAAAATTGAGATAAGAAAAAAAGGTTTTTAGTTTATTGGTGATTATAGCAACAAGGATCCACCTCTTTCCATTCCGAACAGAGAAGTTAAATTTGTTAGCGCCGATGGTACTAGTAATTCTGGAAGAGTAGGTCATTGCCTAAAACTAAGAAAAAAAGTAATATGAATTTACATGAATATCAAGCTAAGAAAATATTAGCAACTTTTGGGGTAAAAGTTCCTTATAGTATTAATGCTTTAAATATTGAAGAAACGGTATATGCTGCTAAAAAAGTATTTAAAAAAACGAAAGAATATATTTGTGTAATAAAAGCTCAAATACATGCTGGGGGACGTGGAAAGGGAGGTGGAATAAAAATATCTAAATATATAGATGACGTATATAAAAAATCATCAAAGATCCTTGGTAGGAGATTAGTAACTAATCAAACAAATAATAAAGGTAAAATTGTAAATAAAGTTCTTATATCAGAATATGTTTTTAATACTGAAAAAGAGAACGAATATTATATATCTATATTCTATGATAGAAATATATATCAAAATAGAATTCTATATTCTAAAGAGGGAGGTTTAGAAATAGAATCTAAATATAGATATAAAAAGATATTTTTACAAAAAATAGATCCTTATATAGGAATACAAGATTTTTTAATTCGAAAAATAGCATTTAATTTAAAAATTAAATATTCAGCTTTTATTAGGTTTAAAACATTTATAAGAAATATATATAATGCATATATATATTCTGATGCTTCTCTTTTGGAGATAAATCCAGTTTTCATAACTAAAAATAATGAAATATTAGCAATAGATGCTAAAGTAATATTAGATGATAATGCTTTGTTTCGTCATATGGATTATAAAGAAATGTATGATGAAAAAGAATATGATCTAATAGAATTAGAAGCTAAAAAAGCAGGTTTAAATTATCTAAAGTTAGATGGGGAGGTAGCATGTATGGTAAATGGAGCAGGTTTAGCAATGTCTACTATGGATATGATCAAACTATATGGAGCTAATCCAGCTAATTTTTTAGATTTAGGTGGTAAAGCAGATTCAAAATGTATAAAAAAAGGATTTGATATAATCTTAAAAGATAAAAAAGTAAAAATAATATTAATAAATATTTTTGGAGGAATTGTTCGATGTGATATAGTTGCTGAAGGCATTATAAATTATTTTAATAAAAGTATAAATAAGAAAATTATTCTAAGGTTAGAAGGTACAAATGTAAATTTAGCAAAAAAACTAATAAATAATAGTAATAGTATAATAAATAATAGTATAATATATGTAACTTCTCTTGAAGAAGCTGCTAATAAAATTATAATATAAATATTTTTTTTATGATTTTATTTTGCGGTAGTAGTAAAATTATGTTTAATATTCTAGAATTAGATGCTGCTTAAATATATGTAATAATACTGAAAATACATATAAACAAAATAAATATATAATTATAATGCATTGGAAATAGCTTTAATTAACTTATCATTTGTTTGTTTCTTCTGATTCAATAGCTTTTTTAAATTCTTTTAAACCTATACCTAACCCTCTCATAAGTTCAGGAATTTTTTTTCCCCCAAAAAGTAGTAGCGCTAAGAAAACAATAACTACTATTTCTGTAGTACCAAAACTACCTAAGATACTTATAATCATTTTATTAATTTATAATAATTATTATATAAATATAAATAAAATGAATTAAATTTCATTAAAAAATAAAATAATTAAAAAAAATGAATTATTCAATTGAATTTAAAAAATATGCTATTAGTTCTAGTTCAAAAACTATAAATAGTAGTAAAATTGATAATTATATAAAATCAATGACTCCATACATAATGGAAGAAAGAAAGTATAATGTATCTCAAATGGATGTCTTTTCAAGATTAATGATGGATAGAATTATTTTTTTAGGAACACCTATAGACGATCAAATCGCTAATATTATACAAGCTCAATTATTATTTTTACAATCTTTAGATTCCAATAAAGGTATTCAAATATATATTAATTCTCCTGGAGGGAGTGTTTATTCTGGATTAGGCATTTATGATACTATGCAAATTTTAAAACCAGAAATCTCTACTATATGTACAGGAATAGCTGCTTCTATGGCAGCTATTTTACTTTGTTCTGGAAAAAAAGGTAAAAGATCTATTTTAAAACATTCTAGAGTTTTAATTCATCAACCTATTGGTTACGCTAAAGGCCAATCATCAGATATGGAAATAACTGTACGTGAAATTTTAAAATTAAAAGAAGAACTTAATAAGATTATAAGTGAACATACTAATCAACCATTTGAAAAAGTACAAAAAGATTCTGATAGAGATTATTGGATGACTTCTGAAGAAGCTAAAAATTATGGTATTGTTGATGAAATTTTATTATAAATAACTAATAAATTGAATAATAAATTTAATAATTCAAGTTCTCCTAGAGAAATAAAATATTTTTTAGATAAATATGTTATTGGTCAAGAAGACGCTAAAAAAACTATTTCTGTTGCTGTTTATAATCATTATAAAAGAATTTATTATTCATATAAAGCTAAAGTAGAAATAGATAAATCTAATATTTTAATGATAGGTGATACAGGTACTGGAAAAACTCTTATAGCTAAAAGCATTTCTAAATTTTTAAATGTTCCTTTTACAATAGTAGATGCAACTTCACTTACTGAAGCAGGATATGTAGGAGAAGATGTAGAAAGCATTTTAACTAAATTATTACAATCAGCTAATTATAATATTGCTTTAGCAGAAAAAGGGATAGTATTTATAGATGAAATTGATAAAATTTCTAGAAAAAATGATAATCCATCTATTACTAGAGATGTTTCAGGAGAAGGCGTACAACAAGCTTTATTAAAGATATTAGAAGGATCCATTGTTAATGTACCTCCTAATGTAGGCAGGAAACATCCTGAGCAAAAACTAATTAAATTAAATACTAAAAATATTTTATTTATTGCTGGAGGAGCATTTGAGGGATTAAAGAATATTATATCAAATAGATTAAATCTATCTAGTATAGGATTTAAAAAAAATGTTTCTATAGATGGTAAAGATTTATTAAATTTTGTATCATCACATGATTTAAAAAAATTTGGATTAATACCTGAATTAATAGGAAGGTTACCTATTATAACTAATTTAAACTCTCTTGAGAGAGAGTCTTTAAAAAGAATATTATTAGAACCTAATAATTCAATTATAAAACAATATAAAGAACTATTTTTATTGGATAAAATAAAATTAAAATTTACTTATTCAGCTATTGATTTAATAGTTGATAAAGCTATTAAATTAAGTTTAGGTGCAAGAGGATTAAAAACTATTTGTGAAAAAATAATTAAAGATTATATGTTTAATATAGATCTGATAAAAGAATCTCTTATAATAGATAAATTTGATATTAAATTAAAATTTAAATAATTGAAAACAAAAACAACCCCTCTTATTAAGCAATACTATGATATAAGAAAGAAATATCCTGATGATACTATAATCTTATTTAGAGTAGGAGATTTTTATGAAATCTTTGGAAATGATGCTATCAAATGTTCAAAAATACTTAATATTGCTTTAACAAAACGTAATAAAAATTCATCAATTGAATTAGCTGGATTTCCTTATCATTCTATAGAAAATTATTTACCAAAATTAATTAAATCTGGATTTAGAGTTGCAATATGTGATCAATTAGAAAAAAAACAAATAAAAAAAAAAATTATAAATAGAGGTGTAACAGAAATAATAACTCCTGGTGTAATTATTAATAGTGAAGTTTTAGAATCTAAAAAAAGTAATTTTTTAGCATCAATTGATATAGATAATAGAAATATTGGTATATCGTTTTTAGATATCTCTACTGGAGAATTTTTTGTTGGAGAAGGATCTAGTAATTATGTAGATCAATTTTTTAAAAAATTTAATCCTAATGAAGTTCTTTATAAAAAAGATAAAAAAAAAGATTTATTAAAAATAATAGGAAATAAATATTATACTAATGGAATGGAAGATTGGGTTTTTGATTATTTATCTGCGTATGAAAATTTATTAATGCAGTTCAAAACGAACTCTCTTAAAGGATTTAAGATAGAAAACTTATATAATGGGATAATTGCTGCTGGAGCAATATTAAACTATGTTTGTAGTATATGTAATATTAAAATTAGTCATATATCTAATATAACTAAATTAGTAGAAAATGAATATGTTTTATTAGATGATTTTACATTAGAAAATTTAGAAATAATAAAATCAAAAAATGAAAAAGCTATAACATTAATAAATATATTAGATAATACAATTTCTCCTATGGGAGGAAGATTATTAAAAAAATGGATTACTTTTCCATTAAAAAATATTTTGGAGATAAAAAAAAGACATAAAATAGTAGATTCATTTATAAAAAATAATAATCTTTATAAAGATATAAACGAAAAATTAAAAAATATTTCGGATATAGAAAGATTAACATCAAAAATAGTTTCTTATAAAGTTAATCCACATGAGATAATTTTATTATCAAAATCTTTAAAAAAGATTACAGAGATAAAAAATCTACTTTTAAAATCTGAAATTTATGTTTTAAAAAACATTTCATATGAAATTAAAAATTGTGAGAATATATATATTCATATTGAAAAAATATTATCTATGTCTTCTACAAATTCAATAATTTTACCTGGATTTTCTAAAGAATTAGATGAATTGAGAAAAATTATTAATTCAAGTAAAGAATATATAAATAATATATGTAAACGTGAAAAACAAAATACTGGAATCAAAAAACTAAAAATATTATTTAATAATATTTTTGGTTTTTTTATAGAAGTGAAAAGTATTTCGAAAGAAAAAGTTCCAAGCCATTGGATACTTAAACAGAAATTATTTAATTGTGAACGGTATATAACAGATGAGTTAAAAAATCATGAAATAAAAATACTTTCTTCTAAAGAGAAGATAGAATCTATAGAAAATAATATTTTTTCTAAATTAATAGATTATATATCTAAATATACAGATATATTACAATTTAATTCTAAAATTATTGCAGAAATAGATATATTTATGTCATTTGCTAAATGTGCAATAGATAATAATTATATATGTCCAGAATTAAATGAATCTTTTAATCTTTATATAAAAGATGGTAGACATCCTGTAATAGAAAAACAAATATATTCATATAATAAATCTTATATTCCTAATGATATTATGATGAATAATAATGATTCTCAAATCATAATAATTACTGGCCCCAATATGTCAGGTAAATCTGCAATTTTACGTCAAACGGCATTAATAATATTAATGGCTCAAATAGGTAGTTATGTTCCAGCAAGTTATGCTTCTATTGGAATAGTTGATAAAATCTTTAGTAGAGTTGGATCATCTGACAATATTTCTATGGGAGAATCTACTTTTATGAAGGAAATGAATGAAACAGCGAGTATAATAAATAATTTATCTGATAGAAGCTTTTTAATTTTGGATGAAATAGGAAGAGGAACAAGTAATGATGATGGAATATCTCTAGCGTGGTCAATAATAGAATTTTTAAATAAAAATATTCATAAGCCAAAAACTTTATTTGCTACTCATTATCATGAATTGAATAATATTAGTAATTATATTAATAATATTAAAAATTATAGTGTTTCTGTAAAAAAAATAGATGATAATCTAATTTTTACAAGAAAATTATTAAATAATGTAAGTAATAATGGTAGTTATGGTATACATATAGCTAAAATTGCAGGTATGCCAGATTCTATTATTAATAGAGCTAATGAATTATTATCTATAATAAAGAGATATAAAATAAATGTAAAATTTGTTTATAAAAAGAAGTATTATATAAATAATATTTATTCATTTATTAAAAATCTAGATATAGATAATCTCACACCTATTGAAGCTATTAATAAATTATATTTAATAAAAAAAAAAATAAAATCACTTTTTAAAAATTTGCGAGAATAGCTCATTTGGTAGAGTACTACCTTGCCAAGGTAGTGGTAGCGGGTTCGAATCCCGTTTCTCGCTCAACTAAAGCCTGGATGGTGGAACTGGTAGACACGCAGGACTTAAAATCCTGTAGCTCTTAAAAAGCTGTGCGGGTTCAATTCCCGCTCTAGGTAATTTAATTTGTAAGTATAGAATTGGTAAGATAACTTATTATTAAATGAATTGATTTTGAAGAATCATCATTTGCAGGTATAGGATAATCTATATTTCTAGGATCACAATTTGTATCAACTATTCCAATAATAGGAATACATAAATTAATACACTCCTTTACAGCAATTTTTTCTTTTTTTACATCAACTATTATTACACATGCAGGTAAAGAATTCATTTTAGATATAGATCCTATATTTTTTTTTAATTTATTTTTTAATCTATCTATAAGTAATTTTTCTTTTTTAGACATCATATTATATGTTCCATCTATTTTTTGCCTATCTATAACATTCATTTTTTTTACAGATTGACGTATAGTAGACATATTAGTTAAAATTCCTCCTAACCACCTTTCTGTTATATAAGGCATATTAACTTTTTTTGCATAATCAGAAACTATATCTTTAGCTTGTTTTTTTGTCGCAACAAATAATATTTTTTTTCCAGAAGAAACAATATTTTTAATAAATTTACAAGCTTCATTTATTTTTTTTATAGTTTTAGAAATATCTATAATATGTATACCTCCTTTTTTCATAAAAATATACTTTCTCATATTTGGATTCCATTTTGATGTTGTATGACCAAAATGTGCTCCTACTTTAATAAATTTTTCTATATTATACATAATAAATTATCTTTTTGAGAATTGAAAATTTTTACGTGATTTTTTTTTACCATATTTTTTTCGTTCTACCATTCTTGGATCTCTAGTAAGTAAATTTTGTTCTTTTAGAATAGGCTTATGATTAATATCAAATTTACAAAGAGCTCTAGAGATAGCTAAGCTAATAGCTTCAGCTTGACTATTTATTCCTCCTCCTGAAACTTTTATATAAAAATCAAATTTATTTTGATTATATGTTAATAATAATGGTTTTGATATTTTATTAAATAATAAATTATTATTAAAATAATTTTTATAAGGTATATTATTTACTTTAATTAAACCACTTCCAATTTTCATGTACATTCGTGCAACAGCAGTTTTTCTTCTACCTATAGTATGAATCATCTTTTTAATAAATATCATTTATATTTAAATTTTTAGGTTTTTGTTTATACAAATTATGTGTATCATAAGGATAGATATATAAATTTTTTATTATTTTTCTTCCTAATAAAGTTTTTGGTAACATTCCTAAAATAGATTTATATATTAATTTACAAGGATTAATTTTAAATAATTCAATTGCAGTTGATTTTTTTTGTCCTCCAGGATATCCACTATGACTAATATATAATTTAGTTTTCCATTTTTTTCCAGTAAGAATTATTTTACTTGCATTAATAATAATAATTTTATTTCCACAATTAATATTTTGAGTAAAAAAAAAATTATTTTTTCCTATTATTATTTTTGCTATTATAGAACAAAATCTCCCTAGTTTTTTATTATCTGCATCAAATAAAAACCATTTATTATTTAAAATAGCTGTAGCTGATAAAGTTTTAAATCCTAAAATATTCACATTAATTTTATTATTATAATAAAGTATATTTATATTAATTAAATTAAAATATTTTATTGTAATATAACAAATTACAATTATATAATTAAAATGAGTAAAATAATAGGTATAGATTTAGGAACTACAAATTCCTGTGTTTCTGTAATGGAAGGAAATTCACCAGTGGTAGTTCCTAATTCAGAAGGAAAACGCACCACTCCTTCAATAATTGCTTTTATAGAAGGAGGAGAAACAAAAGTTGGAGATCCAGCTAAACGTCAAGCTGTTACTAATCCTAGTAAAACTATTTTTTCTATTAAACGTTTTATGGGACGTAACTTTTCAGAAGTTACTGAAGAATTAAAAAATATTCCTTATAAAATAATAAAAGGAGAAAATGATACACCTAGAGTGTCTATAGGAAATAAATTATATACTCCCCAAGAAATATCTGCTATGATTTTACAAAAAATGAAAAAAACAGCAGAAGATTATCTTGGTAATGAAGTTAAACAAGCTGTTATTACTGTCCCAGCATATTTTAATGATGCTCAACGTCAAGCAACAAAAGAAGCTGGAGAAATTGCTGGATTAAATGTAGAACGTATAATAAATGAACCAACTGCTGCAGCATTAGCTTATGGATTAGATAAAAATAATCAAAATAAAAAAATAGTTGTATATGATTTAGGTGGAGGAACATTTGATATATCTATTCTGGAATTAGGTGATGGTGTATTTGAGGTTTTATCTACAAGTGGAGATACTCATCTTGGAGGTGATGATTTTGATAAAGTTATTATAGATTGGTTAGTTAAAGAATTTAAAGTAGAACAAGGAGTAGATTTAAGTAATGATTCTATGGCGTATCAAAGATTAAAAGAATCTGCAGAAAAAGCAAAAATAGAACTTTCATCTAGTACAAAAACTGAAATTAATTTACCATATATAACTGCAACTCCTTCTGGACCAAAACATTTAGTAAAAACACTTACCCGTGCTAAATTTGAAGAATTATCTGATGATCTTATTAAAAGATCATTATATCCTTGTAAAAACGCTTTAAAAGCTTCAAATTTAATCTCTAAAGATATAGATGAAGTAATTTTGGTAGGAGGGTCTACACGTATACCTAAGATACAAGAACAGGTAGAGAAATTTTTTGAAAAAATTCCTTCTAAAGGTGTAAATCCAGATGAAGTAGTCTCAATAGGAGCAGCTATACAAGGAGGGGTTTTAAGTGGAGATGTAAAAGATGTATTATTATTAGATGTAACTCCATTATCATTAGGTATTGAAACATTAGGTGGAGTATTTACTAAATTAATAGACTCAAATACTACTATTCCTACTAAAAAATCAGAAATTTTTTCTACTGCTACAGATAATCAATCAGCAGTTACTATACGTGTTGGACAGGGAGAAAGATCAATGTTTAATGACAATAAAGAAATAGGTAGATTTGATTTAATAGATATTGCACCTGCACCTAGAGGAATTCCACAAATAGAAGTTACATTTGATATAGATGCAAATGGAATTTTAAATGTATCAGCTAAAGATAAAAGCACTGGTAAAGAGCAATCTATACGTATACAGGCTTCCTCAGGATTAAGCAAAAATGAAATAGAAAGAATGAAAAAAGAAGCACAAGAAAATGCCGATAAAGATAATAAAATAAAAGAAGAAATAGAAAAAATTAATTCTGCTGATAGTATTATTTTTCAAACTGAAAAACAACTTAAAGAATATGGTAATAAAATTTCAGAAGAAACTAAAAAAAAACTTGAGATTAATTTAAATAATCTAAAAGATGCTCGTAATTCAAAAAATATATCTGATATAGATAATTATATTAATAAAATTAATAATATATTGTCTTCTTCATATCAAGAAATATATAAAAATAATGAAAGTGTTAAAAATAATGAAAGTGTTAAAAATAATGAAAGTGTTAAAGATGTAGATTTTGAAGAAATTAAATAATAAGTAGTTTTTCACTTTAAAAATATAAAAATATCGCTTTAAAAAAAACAAAAAATAATTCCCAACGTTATAAAAAAGAAGAATTACATAGAGTTAATAAACGTATAACTGCTACTAAACTACGTTTAGTAGGTGATAATATTAAAAATGGGATTTATTCTTTAAAAGAAGCTTTAGCTATAGCTTATAATATTGGTTTAGATTTAGTAGAAATAAATTCTAAAACAGATCCACCTATCTGCAGAATACTTGAATATAAAAAATTTTTATATGAACAAAAGAAAAAAAAGAAAAAATATAAACAAGAAAAAATTATAACTAAAGAATTAAGATTAAGTCCACAAATATGTGAGCATGATACTCTTTTTAAAATAAAACATGCAGAAAAATTTTTAAAATCTAAAGAAAAAGTAAAATTTACAATTTTTTTTAAAGGTCGTTCTATAATTCATAAAGATAAAGGTAAAATCCTTTTATTAAAATGTGCCAATTATCTTGAGAACTTTGGTAAAATAGAAAAAATGCCAATTATGGAGGGTAAAAAAATGTTTATAATAATAACACCTAAAAAAAATAATTAATTATTATGTTTAAATTAAAAACTAAATCTGGAGCAAAAAAACGTTTTAAATTTATAGTAAATGGAAAAATTAAGAGAAAAAAATCATTTAAAAATCATCTTTTAACTAAAAAAGAGAATAAAAGAAAACGTAGATTATCCTACTTTTCTAGAGTACACAAATCAGATATAAAAAATATAAAAAAACAATTATTATTAAATTAATATATAATGCCTAGATCAGTAAATGCAGTAGCATCAAAAAAACATAGAAAAAAAATTTTAAATTTTGCTAAAGGATTTTATGGAGCAAGAAGTAAATTATATACAGTAGCTAAAAATGCTGTTGAAAAATCATTTAAATATTCTTATTTTGGACGTAAAAATAAAAAAAGAAATTTTAGAAAATTATGGATTAAACGTATTAATGCAGCAGCTAGAGAAAATGGTATATCATATTCAAATTTAATTTTTTTAATTAGAAAAAATAATATTAAATTAAATCGTAAATGCTTAGCAGATTTAGCTATGAAGAATAATTCTTCATTTAAGAAAATGATAAAAAAATTTCAGATTCTATATCTAGATCTATAGATAAGATAGAATTTATATAATTTAGATAATTTATATAATTTATATAAATTATAATTTAAATTAAAATTTTTTTTTATTAAAATATTTTTTAAAATAAAAATATTATCTATAAATAATTTACCTTCAATATGATCATATTCATGTTGAATGATTATTGATAATAAACCGTTAAAATGTTGTTTATATTTTTTCCAATTTTCATCATAATATTCTATAATTATATTATTTTTTCTTTTTATATTTTCTATTATATTAGGAATACTTAAACAACCTTCTTTAGATATCAAATTATAACCATATTTTTTTATTATTATTGGATTAATAAAAACTTTTTTAAACTTTTGTTTCAAAAAATTATTATATTCAATAATAAATAAACGAATAGATAAACCTATTTGGGGGGCAGATAATCCAATTCCTTTAGCCTGATACATTGTATCATACATATTATTAATTAAAAAATTAATATCTTTATATGATTTATCAATCTCAATACATTTTTTTCTTAAAAAAGAATTTCCATAAATTATGATTGGTAATATCATATATTTTAATATTTTATATATTCTTGTAATAGAATAGTTGCACTTATTTTATCTTTATCTAAAAAATTTTGATTTTTTTTTAATTGATTGATTTTTAATCTAGTATTTATTAAATAGTAATTTGCAATTTTAGATGTAAATCTTTCATCTATACGTTTTATTATTAATTTTGGATATTTATTATTTATTATTTTTATAAATTTTTTAATATCTTTTTCTATAGGAAATAGAGAATTATCAAATCTTATAGGCAATCCTATTACAATAGTATCTATATCTTCATATTTAAGATACTTATATAATGTACAAATTATATTATTTGAATTTACTGTATCTAGACCAAATGCTATTGATCTAATAGAATTAGTAATTGATAATCCTATTCTTTTTTTTCCATAATCAATACATAATATTTTTGACATAAAAATTAATTATATATTATTTTAAATATAAAACTTTATATGGAAAAAATTTTATTTAATTTAAAAAAAAATATAGATTCATATTGGAATATGAAAGACAATTTGAATCATTGTGATGTTAAATTTACTGTAGAAAAAGTTATAGAATATTTAGATAAAGGTAAAATAAGAGTAATTTCTTATTCAGAAGAAAATCAGCTTATTATAAATGAATGGATAAAAAAAGCAATATTAATTTATTTTAAAATAAAAAAAGTTAAATTAATAGAATTTGGATCATTAAAATTTTTTGATAAAATTCCTTTAAAAAAAAATTATAATAAAATTGGGGTACGTGTAGTACCTACTGCTATAGCTAGATATGGATCCTATATTTCAAAAAATGTAATTTTAATGCCGTCATATGTAAATATAGGAGCCTTTATAGGAAAAGAATCTATGATAGATACTTGGGCTACTATAGGTAGCTGCGCTCAAATTGGTGATAGAGTTCATATAAGTGGTGGAGTTGGAATAGGAGGAGTATTAGAACCTTTACAATCTTCACCTGTTATTATAGGTAATAATGCTTTTCTAGGATCAAGATGTATTATAGTTGAAGGAGTAATTGTAGAAGAAGAGGCTGTACTAGGAGCTAATGTAGTAATAACCTCTTCTACGAAAATAATAGATGTTACAAATGATAAGCCAATCATATCTAAAGGCTTAATTCCGAAAAGATCAGTAGTAATTCCTGGATCATATCCTAAAAAATTTAAATCAGGTACATATTACGTTCCTTGTGCATTAATTATAGGTAAAAGAAAAGAAAGTACTGATAAAAAAACATCTTTAAATAAAGTGTTAAGAGAATATAATATTTCAGTATAATATGTTTGGTTTTTATTTATTGTAAATATGATAATTATTGAAAAAAGTTCCCATTCAAATTACATTTATTTTAATGATATATCTTTTGGTAAAAATTATTCAGATCATATGCTTTATTGTCAATTTACTAATGGTAAATGGGAATATCCTATTATAAAAAAATTTGGTGAGATTACTGTATCTCCTATCTCATTAGTATTTCATTATGGTCAAGCAATATTTGAAGGAATGAAAGCTTATAAAGATAAGGATGGAAATGTATTTTTATTTAGGCCCTTTGAAAATTTTAATCGTATTAATTCTTCAGCTAAACGTTTAGAAATGCCATTAATATCTAAATCTATTTTTATAGATGGATTAAAACAATTATTGTATATAGATAAAAATTGGATTCCGAATAATTATGGTCAATCGATTTATATTCGTCCTTTTCTGATAGCTTCAGATGGAAGATTATCTGCAAATCCATCTAAAAAATATATTTTTATGATTATTTGTACTCCTGCAAGTAATTATTATTTTACACCATTAAAAGTTAATATAGAACAAAAATATAGTAGATCAGCTGATGGAGGAATAGGCTTTACAAAAGCTGCTGGTAATTATGCATCTTCTTTTTTTCCTACTCGTATAGCACAAGAAGAAGGATATGATCAAATATTATGGACTGATTCTTCAACTCATTCTTTGATTGAAGAATCAGGAACAATGAATGTTTTTTTTTATATTAAAGATAGTTTAATTACAGCTCCAGCTAATAAAAAAATTCTTAATGGAATTACTAGAAAAAGTATTATAACTTTAGCAAAAGAAAAAGGAATAAGAGTAAAAGAATGTAATTTATCTGTTTCAGAACTTATATATAATATACGTAAAAATTTAGTAAAAGAAGTATTTGGATGTGGTACAGCAGTTGTTTTAAATTTTTTTAAAAAAATAGGATATAAATGTGAAAATTTTTATTTACCAAAAATTTCATATGAAAAAAGAATATCTTTTTTTTTAAAAAAAAGACTTTTAGATATACAACATAATGTAGTTGATGATCCATTTGGATGGAGGTTTAAACTTTAAAATAAAGTAAGTATTTTTTTACCTATTTCTAGAATAAATAGATTAGCTTTTTCAAAATTATTTGGTATTATTCCATTCATAATAGCATATTTTAAAAGATTTTTTATTATACCTATTTCTTGACAAGGATTTATTCCAAAAATATTCATTATATGATCACCTGATATAGGGGACACCCATTTTTTTTTTTTATCTTTTTCTTCAACTTTTTTAAGTTTTAATTTTAATAAATCAAAATTTTTTTTATATTGTATTTTTTTAATATAATTTTTAGTTGTTATATCAGATTTACACATTAAAATTAAATCTTCTATATCATCCCCTATATAAAATAATAATCTTCTGATTGAAGAATCAGTAGCTGTATAACTTATCAAAGTTATAGGTCTTGAGCTATATTTAATAATTTTTTTAACATATTTAATGTATTTTTTTTTAGGTAATTTTAGTCTTTCAAATATTGAAGTAATCATTTTTGATCCTATTAATTCATGTGAATGAAAGGTCCACCCAAAATTTGGGATATATTTTTTAGTTATAGATTTTCCTATATCATGTAATAATGCAGCCCATATTAACCAAATATTATTAGTATATATACTAATATTATCTACAACTTCTAATGTATGAATAAAATTATCTTTATGTTTAAATTTTTTTTTATTTTCAATACCTTTAAGATTTATTAATTCTGGTAATATTATTGATAATAATCCAATTTTATATAAATAAAAAATTCCTGTAGAAGGTTTATTAGATAATAAAATTTTATTAAATTCATATAAAATTCTTTCTATAGAAAGAATTTTCATAATTTGTATTGATAAATTATCAATTTGAAAATTAAATTCATTATAAAAACGAATAGCTCTTATCATTCTAAGAGAATCATATGAATCTATAGTAGATTTTATTTTATTTTTCATTATATCAAATAATCCTCCAAAAGGATCTATTAATTTTCCATAATTTAAATTATTTAAGCTAATAGCTAAAGTATTAATAGTAAAATCTATTTTTTTTTTAAATTCTTTTAATGAACATCTTTTATTGGCACTAAAAAATTCTATATTTAAATTATTATATTTAATAATAGCAGTTCCAAAATATTTAAATATATTTATTTTATGTTTGTGATCTAATTTTTCACATACTTTTTTAGCAAGTTTAATACAATCTCCTACAGTAACAATATAAACTTTTTTACAAACATTTTTTCCGATTAGAAAATCTCTTACATATCCTCCTACTACATAAGATTTTTTATTCATCTTATTTACATAAAATCTAATTATAAAAAAGATTTTTTTATCAATAGCTTTAATACAATTCATATTTTTTTTATGATATTAATCCAGAACCTATTACTTCATTATTTATATACCAAACTATAAATTGACCCCCATTAACGGCTAATTGTGGAATTTCAAATTCTACATATAAATCATTGTTTTTTTTATATAAAGTAGCTTTTTTAAAATTTTGTCTATATCTAATTCTACATTCAACTTCGATTTTTGTTTTTATTTTTTTTTTATTTATCCAATGAATATTATATTTTTTAATACAAATTACTTTTGTATATAATCCTGGATGATTTTTTCCCATTCCTACATATAAAATATTTTTTGTAATATCTTTTTCTATTACAAATAGTGGATATTTATATCCTCCAATTTTTAATCCTTTTCTTTGCCCTTTTGTAAAATAATGAGCACCTATATGGTGACCTATAATTTTACCATATTCTTTTTTATATTCTATTTTTTTAGAGAATAATTTCTTTTGTTTATATTTAAAAATATGACTATTTTTATTTATTTCTATAATAATTCCTTTTTTTTCTGCTAATTTTTTTTTTAAAAAATTTAAAAATTTTATTTTTCCAATAAAACATATTCCTTGAGAATCTTTTTTATTAGCATTAATTAAATTATACTTATTAGCTATTTCTCTAACTTCTTTTTTATTTAACCATCCCAGTGGAAAAATAGATTTTTTAATTTGAACTTTATTAAGTTTACATAAAAAATATGATTGATCTTTATTAGAATCAATCCCAGATATTATCTTATAAGAAATTTTACCATTTTCATTAATTTCTTTTTTTCTTACATAATGACCTGTTGCAATAAAATCTGATTTTAAAAAAATTGATTTTTCTAAAAAAAATTTAAATTTAATTTTACTATTACAAATTATATCAGGATTAGGGGTATAACCTTTTTTATATTCTTTATAGAGATAATCTATAATTAGATTTTTATAATTTTTAGTTATATCAATGATATAAAATGGTATTTTTAAACTTTGTGAGACTAACATTGCATCTATACTATCTTCTCTCCAAGGACATTCAAAATTATAATATTTCATAAATATCCCAATAACATCATAACCTTGTTTTTTTAGTAACAAAGCTGCTACACTAGAATCTACTCCGCCAGACATTCCTACAATTACCCGTTTACGTTTAACATTCATCTTTCTGATGAAAACATTTCTCTTACTTTTTCAAAAAAAGATTTTTCATATTTCTGAGGACTAGGAATAAAATTTTCCTCATTTTTCATTTGTTTAAAAATTTTTTTTTGTTCTTCATTTAATTTTTTAGGAGTCCATACATTTATATGTATAAGTAAATCTCCTCTTCCATAACCTTCAAGAGAAGGTAATCCTTTTCCTTTTAATCTAAGAGTTTTTCCTGATTGGGTTCCTGCATCTATTTTAAGACGAGCTTTTCCATCTCCAGTAGGAACTTCTTCATAAGCACCTAATACCGCATCTGGAAATGATATATATAAATCGTAATGTAAATTTTTTCCTTCTCGTTTTAATTGATCATGAGGTATTTCTTCAATAACAACTATAAGATCACCAGGGATACCATTCCCAAATGGAGCATCATTTCCTTTACCTGATATTTTTAATTGTATTCCTTCAGTTACTCCAGGAGGAATAGTAATACTTACTAATTCTTCTTTTTTTTTTAAACCTTTATTATTTACTCCTTTAGGGAGTCTTTCACTTTTTTTTCCTAACCCACCACATATACTACATGTAGTAGTAGTATGCATTATTCCTAAAATTGTATTCGTTACACGTGTTATTTGTCCTGTTCCATTACAATTTTTACAAAAAATAAATTCCACCCCTTTAGCAATTTTCATGCGTTGAACTTTAATTTTTTTTTCTATTCCTTTTAATATTTCATTAAGTGTTAATTTAACTCTTATTCTTAAATCACTCCCTTTAATATTTTTTTTTTTGTTATTACTAAATCCAAATCCTGAAAAACTTCCATTAAAAGTAAAAGCATCTCCAAATATATCTCCAAAATTTGTAAAAATATCCTCCATATTCATACCTCCAGAATCTCCTTGAGAACTGGAATGACCAAATTGATCATAACGTTTTTTTTTTTCAGGATTACTTAATATATCGTAAGCTTCAGCTGCTTCTTTAAATTTTTCTTCTGCTTGCTTTTCTTTATTTTTATCTGGATGATATTTTATAGCCAATTTTCTGTAAGCTTTTTTTATTTCATCAGTAGATGCATCTCTAGAAATACCTAATATTTCGTAATAATCTTTTTTTATCATTATAATTATTTATTAATTTCCTACAACAACTTTAGAATATCTAATAATTTTATTATTTAAATAATATCCATCCTCTATTACATCTATTACTTTTCCTTTTAGTTCATCCAATGATGGAACTTGAGTAATTGCTTCATGCAAATCTGTATTAAATACATCACCTTTTTTTGTTTTAATTTTTTTTAGTCCTTTATTTTTTAATATTTTATAAAATTTTTCTTTAATCAAAGATATTCCTTGAATTAAAGGAACATTATTATATTTTTTTATTTCTTTTAAGCTTCTATAAAAATCATCTAAAACAGATAATAAATCCAATAAAAGAGTTTCATTAGCATTATTTATAATATCTAATTTTTCTTTTTTTATACGTTTTTTAAAGTTTTCAAAATCCGCAAAAATACGTAAATATTTTCTATTTAATACATTATATTTATTTTCATTTTGATTTTCATTTTGATTTTTATTTTGATTTTCATTTTGATTTTTATTTTGATTTAATTCATGTTTGTTTTTAGACATAAAAATTAAATTTTAAATAATAAATTATATATTACAAATATATATACAAATAATTTCGTAATTTAAGAGAATTATATTAATTTAAATAAAAAATTATTAAATTAATTAAATTAATATGAATTATTATGATGTTGTTGTAATAGGATCTGGTCCAGGTGGATATATATCTGCAATACGTTGTTCACAATTAGGATTTAATACCGCTATTATAGAAAAATATAAATATTTTGGGGGAACTTGTCTTAATGTAGGATGTATTCCATCAAAAACACTTTTATCTTCTGCGGAAAACTATCATAAAGCTAAAAATATGTTTTATAAACATGGAATAAAATTTGATAATCTATTATTAGATTTTACTAAAATGATGAGTATAAAAAATAATATTATTAATAAAATTTGTGAGGGTATAAAATATTTATTTATTAAATATAATATTAAAACTTATTTAGGAACAGCTAGCTTTAAAGATAAAAATACTATTTCTATTTTAGATTCTAAAATAGAGATAATAAAATTTACTTATGCTATAATAGCTACTGGATCTAAACCAATGGAATTACCCTTTGCAAAAATAGATGGAAATAAAATTATTTCATCTACAGATATTTTATCACTTAATTATATTCCAAAAAAATTATCAATAATAGGTGGTGGGGTTATAGGTATTGAATTAGGATCATTATATAATAAAATAGGATCAGATGTAACAATAATTGAATATGAAAAAAATATAATTAGTAATCTTGATTTAGATTTAAGTAAAGAATTAAAAAATATTTTAAAAAAAAATGGGATTAAATTTTATCTTTCAACAAAAGTAGAAAGCATAGATATAATTAAATCTAATGTTAAAATTAATGCTAAAATAAAGAAAAATGATGAGATAAATATTATCTGTGATTGTTGTTTATTATCAATAGGAAGAATTCCATATACAAATAATTTAGGATTAGAAAATATTGGCATAAAAAAAGATAAAAAAGGTTTTATATTAGTAAATAATAATTTACAAACAAATATAGAAAATATATATGCTATAGGTGATGTTATTGGAGGATTAATGCTAGCACATAAAGCTGAAAAAGAAGGAATATTTGTCTCAGACAAGATATATGGTAATAAAAATTTTATAAATTATAATTTAATACCATCTGTAATTTATACAAATCCAGAAGTAGCTAGTGTAGGAAAAAGTGAAAAAGAATTAAAATATTTTAATATAAAATATAAAATAGGTAAATTCCCTATTAAAGCTTTAGGTAGGGCTATTTCTAGTGGAGAAATTAATGGATTTGTAAAAATATTATCTGATGAATTAACAGATGAAATTTTAGGAATTCATATGATAGGTCCTAGAGTCTCAGATATAATAATTGAAGCAGTTTTAGCTATGGAGTTTAAAGCTTCATCTGAAGATTTATCATTAATATCATATGCTCATCCTACTTTTACTGAAGCTGTTAAAGAAGCAGCATTAATTGCTACAGGGAATAAACCTATACATATATAAAAATAGGTATTTATTTACAATTTAAATTATCTCAAGAAGTTTAAAACTTAATTTTATATTATAAGTAGTAATGTTAAATTTACGGTAATGTATAAAATTAATAAAAAATCAGAATATTTTCTATATAAATATTTAAATGCTTATTCTCCAACTGGAAATGAAGTTGATGCTCAAAAAATTTGGATGAAATATATAGAACAATATTCAGACTCAATTGAAACAGATAATTATGGAACAGTTGTAGGGGTTATAAATAATAAAAATACGTTTAAAATTGTAATTGAAGCACATGTAGATGAAATTACATGGTATGTTAATTATATTACAGATGATGGAATTATCTATGTAGCTAGAAATGGTCGTACTGATCATCAGATAGCACATTCAAAACGTGTTAATATTCATACTAAAAATGGTATTATTGATGGATTATTGCCCGCTACAAGAAAACCCACATTTATAGATATAGGTGCTTCTAATAAAAAAGAAGTAGAAAATTTGGGGGTTAATGTAGGTTGTATGGTAACTTATCCAGATGATTTTTTTATTATGAATAATAAATATTTTGTAGGTCGTGCATTATATAATAAAATAGGTGGATTTATTATAGCTGAAGTTATGAGGTTAATAAAAGAAAAAAATGTGGTATTACCTTATGGGTTATATGTTATAAATTCTGTTCAAGAAGAAGTAGGAGGAGCTAAAATTAACCCTAATATAGCTATAATAACTGATGTATGTCATGATACTTCTACTCCTATGATTGATAAAAAAATAAATGGAGATGTAAAATGCGGATTGGGACCAGTTATAAATTATTCTCCATCAATACACAATAATTTACGTGAACAAATAATTTTTATTGCTAATAAAAAGAATTTATCCTTTCAAAGACTTGTATCACCTATATGTACAGACGCTTATTATAATAATGGTGTAATTTCGGCTTTAATATCTATTCCTATTCGTTATATGAATACAACGGTAGAAATGGCTAATAAAAAAGATATAGAAAATTGTATACATCTAATGTTTGAAATATTAAAAAATATAGATATTAACGAAAATTTTAAATATTTGTAAAATTTTTATCTATCTTAAAAAAGATATTAGGCATTTTTTTAAATTTAAATCTTAATTTTTTAAATAAAATTTTTTTATAATATTTTGATTTATTATTAATAATCTTTATAAGATTATATTGATTTTCTTTTGGAAAAAAACTTATATAAATTTTAGCTAAACTAAAATCAGAATTTACTATTACTTTAGTAATTATTATTAATTTTCTATAAGGAAAATAGATTAATTCACGATTAAATATTTCAGATAATTTTTTTTTAATTAAAATGGCAGCTTTTTTATTTTTAAACATAATTATTAATGTATATTAGAAATTTAAAAAAAGTAAGAACGTAGGTTAGATATATTTTTTTTTTAAATTATTTATCATGTTAAAAAATGATGATACTATAGTAGCTATAGCTACTCCTAGTGGATATGGAGCAATTGCGGTTATACGTATTTCAGGAAATAATTCTATTAAAATTATAAAAAAAATATTTTGCTCGTTTTCAAAAAACCAAATTGAAACAAATTATATCCATTTAGGATATATAAAATATAAAAAGCAAATTATTGATAAGGTATTAATTTTTTTATTTAAAAAACCAAAATCATATACTGGAGAAGATATAGTAGAAATATCTTGCCATGGATCTATTTACATACAAAATAAATTATTGTCAATAATTATTGACCAAGGAGCAAGATTAGCAAATCCTGGAGAATTTACTTTACGTGCATTTCTTAATGGAAAGATAGACCTTTGTCAAGCTGAATCAATATTAGATATTGTAAATTCAGAAACATTTTTTTCTCATAAATTTGCTATTAATCAAATGCGGGGAAATATTTCTCTTTTAATAAGAAAATTAAGTAAAGAAATAATTAATTTATTATCATTAATAGAATTTGAATTAGATTTTTCTGAAGAAAATTGTAATTTTATAAATTATTTAGAATTTAAAAAAATGTTATATAATATAATTAAAAAATTAAAAACTTTAATAAGATCATTTAAAATAGGAAATGCTTTAAAAAATGGAATATCAGTATCTATAATAGGATGTCCTAATGTAGGAAAATCAACTTTATTTAATAAATTATTGAAATATGAAAGATCAATAGTATCTAATATTGCAGGTACAACTAGAAATTATATAGAAGATAGTTTAATTATAAATGGTATAAAATTTCGTTTTATAGATACAGCAGGTATAAATAATAATACAAAAGATTATATAGAAAAATTAGGTATAAAAAAAACATATAGTAAGATTAATAAATCTGATTTAATATTATATGTTTTTGATGATTTAAATGAAAAATTTATTTTAAAAAAAGTAAAATCTTTACAAGAAAAATACCCTAAAAAAAAAATATTTATTATTATTAATAAATATGATTTAATTAAAAAAAAAATAAAAGAATTTAATTATAAAAAAATATTTAAAATATCTGCTAAATATGGATATGGTGTTAATAATTTATTATCTGAAATAACTTTTTTTTCTAAAAAAATTACTTCTTTAAAAGAGAATACTATAGTAATAACTCAAACAAGACATTACGAATCTTTTAAAAAAGCTATTTTTTATTTATATAAAGTTAAAAAAAATTTATATTCAATTTCTCCAGAATTTTTATCTATAGATATACGTACAGCTTTAGATTATTTAGGTAAAGTAACTGGTGAAGTAACTAACGAAGATATACTATCAAATATTTTTTCTAAATTTTGTATCGGAAAATAATTAAAAAGTAATAAAGTTAAAGAGGGTGATTAGCTCAGTTGGTTAAGAGTATCTGCCTTACAAGCAGAGGGTCACTGGTTCAAATCCAGTATCACCCACTATTTATATTAAAATTTATATTAATGTATATAATATTCGATACAGAAACAACAGGATTACCTTTACCTAAAGATTTTAATCCCCCAATAATTAATATTATTAATTTGCCTCGTTTAGTAAAACTTTCATGGGTATTACTTGATGAAAAATTACAATTAATAGAACTTAAAGATTACATAATTAAACCAGAAGGTTATGAGATTCCTTTTAACTCAACTAAAATACATGGTATAAGTACAAAATATGCAATTGAAAAAGGAATTAAAATAAATTTTGTGTTAGAAGAATTTAATTTGATTATAAAAAAATCTAATTTTTTGATTGGTCATAATGTGTTTTTTGATATAAAAATAGTATGTGCTGAATTTATTAGAATTAATAAAAAAATTTCGTTTTTTAAAAAAAAAATTATTGATACTAAAGAAATATCTATTAATTATTGTGCTATTAAAATGGGTGAAAAATTTAAATGGCCTACACTTACAGAACTTTATAAAAAGTTATTTAATGATACATTTATTGCACATGATTCTAAATCAGATGTATTAGCAACTACAAAATGTTTTTTTGAATTATTACGTATTGGTATAATATCACTTAATAAAGTGTATTTAAAAAAAGAATTATTAATTAATAATATTAATAGAATAAATTTAAAAAAAAACAAAAAACAAAAAACAAAAAACAAAAAAATAAAATTAAAAAATTTTAATATTGAAAATAAATATTATTCACATATTCATAATCATACTTCTTTTTCAATACTTTCTTCAACAATTGATATAAATTCTTTAATAAAAAAAACTATAGAATATGATATGGATGCAGTAGGTATAACTGATTATGGTAATATGATGGGAGTTTTTAATTTCATAAATAGAATTAAAAATATAAATGATAATTTTTTAGTAAAAAAAAAAATAAAACCAATTATAGGATGTGAATTATATATTTCATATAATGATTTAATAAAAAAAACTGATAAAATATATAATCAAGTTTTTTTTGCTAAAAATAAAAATGGTTATTATAATTTATCAAAATTATGTTCTCATGGATTTATAGATGGATATTATTCAGGAATTCCTATAATTGGAAAAAATTTAGTTGAAAAATATAAAGCTAATTTAATAGCAGTTAGTGGAGATTTAAATTCTGAAATTCCATTTACTATTTTAAATAAAGGAGAAAATGAGGCTGAAAAAGTATTTAAATGGTGGCATAATTTATTTGGAGACGATTTTTATATAGAAATATTAAGACATGGTTTAAAAGAAGAAGATCATGTAAATCAAATTCTTTTAAAATTTTCAAAAAAATTTAATGTAAAATTTATTCCACAAAATAATAATTTTTATCTTTCCCAAAAAGATTATCATGCACATGATATTTTATTATGTGTAAAAAATAGTCAAAAGCAATCTACTCCTATAGGAAAAGGTAGAGGATTTCGTTTTGGATTTCCAAATCAAGAATTTTATTTTAAAAATAAAAATCAAATGTATAATCTTTTTTCAGATTTACCTGAAGCATTTGATAATTTAAAAGAATTAATAGAAAAAGTAGAATTTTATGACATTACAAATAAAATTTTATTACCAAAATTTTATATTCCCAATAAATGGATAAAAAAATATTGTATAAAGAATAATTATGAAAATGAATATTTAAGGTATTTAACCTATAAAGGAGCTAAAAAAAAATATTTATATATAAATGATATAATAAAAAAAAAAATTTCATTTGAACTTGAGACTATAAAAAAAATAGGATATCCGGGATACTTTCTTATAGTACAAGATTTTATTTGTCAAGCAAAAAATATAGGTGTTGAAGTAGGACCTGGAAGAGGTTCTGTTGCTGGATCTGTTGTTGCTTATTGTCTAGGTATAACTAATATAGATCCAATAAAATATAATCTTCTTTTTGAAAGATTTTTAAATCCTGATCGTATATCTCTACCTGATATTGATATTGATTTTGATGATAAAGGTCGTGAAAAAATAATAGAATGGGTAGTTAATAAATATGGTAAAAATAAAGTTGCTCAAATAATAACATATGGAAAAATGGGAGCAAAATCTTCAATAAGAGATACTGCTCGTGTTTTAAATCTTCCTTTATTAGAAACAGATAACATTGCAAAAATTGTACCTAATATTTCTCTAAAAGAGATAATAAAAAAAAATATCAAATATTTAAAAAAAAAATTAAATTCTGAAGAATTAGAAAATGTAATAAAATTAAAAAAAATTTTTAAAGAAAAAAAAACTTTACAGTCTAAAATACTTAAACAAGCTATGGTAATTGAAGGTTCTGTTAGAAATACTGGAATTCATGCATGTGGAATAATAATAACACCTTCAGATATTAAAAAATATATACCTGTATCTACAACAAAATATTCTAATCTTTTATTAACTCAATTTGATAATGATGTTGTAGAACAAGTAGGGTTATTAAAAATGGATTTTTTAGGATTAAAAACGCTTACTATAATTAAAGATACATTATATCTAATTAAAATACCTCTTTATGAGGTTAATCTTTATGATGTTAAAACTTATAAATTATTTAAAAAGGGAGAAACAGTTGCTGTTTTTCAATATGAATCTCCTGGTATGCAAAAATATCTTAGAAGGTTAAAACCAGATAAATTTGATGATTTAATAGCTATGAATGCTTTATATCGTCCTGGCCCTATGCAGTATATTACTAATTTTATAGCACGTAAACATGGACTTGAAAAAATATCTTATGATCTTCCTGAGCTTCAAGAATTTTTAGAAGAAACTTATGGAATTACAGTTTATCAAGAACAAGTTATGTTGATTTCACAAAAAATCTCTGGATTTAGTAAAGGAGATGCAGATTTTTTAAGAAAAGCTATAGGTAAAAAAGATAAAGATGTATTAATAAATATAAAACAAAAATTTATTTATGGTGGTATAAATAATGGTTATTCAAAAAATATTTTAGAAAAAATCTGGAAAGATTGGAAATCTTTTGCTTCATATGCTTTTAATAAATCTCATTCTACATGTTATTCATATATAGCTTTTAAAACAGCATATCTAAAAGCACATTATCCAGCTGAATATATGGCTTCAGTATTAAGCAATAATATGCAAAATTTAAAAAATATTACTTTTTTTATTGAAGAATGTAAACGTATGGGAGTAATAGTACTTGGACCAGATATAAATGAAAGTAATTATAAATTTACTGTTAATAAAATGGGATATATCCGTTTTGGAATGGGGGCTATTAAGGGTATAGGAAAATATTCTGTTAATTCTATTATTAAAGAAAGAAAACTAATTAATAGATATAATTCTATATTTTGCTTAATAAAAAATGTTGATTTACGATTAGTTAATAAAAAAGTTTTAGAAAATTTAGTTTTATCAGGAGCTTTTGATAATTTTAAAAAAAAAATACATAGATCTCAATATTTTGATGAAGAAAATGGATCAAATATGATAGAAAAAATTATAAAATTTGGGGTAAAATATAAAAATTTAAAAATAAATATGAAAAATTCACTTTTTAGTAATGTTAAAGATATAGAAATATTAGAACCAAAATTTAAAAATTGTAAAAAATGGAATAATATTGATCTTTTAAAGAAAGAAAAGGAAGTAATAGGAATGTATCTAACTTCTCATCCATTGAATGAGTATGTTTATGAAACAAAATATTTTACTAATGCTTCATTAGATGATATAAATCATAATAAAGAAAAAATTCTTGGAAAGAAAATTAATATATGTGGAATAATATCTAAATCATTACATAGAATATCAAAAAATAATAAAAAATACATAATCTTTCTTCTAGAAGATATTAAATCTAATAAGGAATTTAAACTAATTAGAGATAATTATGAAAAATATAAAGATTTAATATATGAAAATAATATAATATACATGAGTTTATATATTAAAAGAATTAAAAATAAAGAAATATTTATTAAAATATTAAAAATATTAAATATTAATAAAGTATTAAAACTATTAACTAATAGTATAGATATTATGATTGAAATCAATTATTTAAATAATGATTTAATAAAAAAATTAAAAAATTTAATTTTCAAAAATTTAGGAAGTAAAAAATTATATATATCAATATATGATAATAAAAAAAAAAGAAAATATTTATCAAAACAATATTTGATAAATATAAATCATAATTTGTTAGAAAACCTTAGTAAGGAATATAAAATAAAATTTAAATTAAAAGAAAATTTAAATTAAAAGTACTGTTTTTTTATCATAAATGAAAATAACAGTTAGAATAGCTAATTCTGATGATAAAAAGTATGCTTCTATTATCTGTAAAGAAATAGAGTCTTCTGCTAAAGTTAGAGGAACTGGTATATCTAAAAGAGATCCTGAATATATAAAAAAAAAAATGGGTGATGGATTTTCTGTTATAGCATTTTTTAATGGAGATTTAGCAGGATTTAGTTACTTTGAAGTATTTGAAAATAAAAATTTTTTATCTAATTCTGGACTTATTGTATTTCCTAAATACAGGTTACACGGATTAGCTAAAATGATAAAATTAGAAATATTTAAATTATCAAAAAAAAAATTTCCTAATTCAAAAATATTTAGTATTACGACTAGTCCTGCAGTAATAAAGATTAATACAGATTTAGGTTTTAATCCTGTATTATTTAGTGATTTAACTAAATCTAAACAATTTTGGAAAGGATGTAAAAGTTGTACTAATTATGATATTCTTATTAGAAATAAAAAAAAAATGTGTTTATGTACAGGATTATTATATGATCCTAAAAAAAAAAGAAATTTAAATAATTATTTAAATAAAGGAGATAAAATCTTATTAGCATATAGTGGTGGTTTAGATACTTCATATTGTTTAAAATATTTAACTAATGAAGGATATAAAGTAATAACTATTATAATTAATACTGGAGTCTTTAATAATAAAGATCTTGAATCAATTGAAAAGAGAGCTCTAAATATAGGAGCTATATCTCATTATTCTATAAATGCTAAAGAATACTTTTATTATAAATGTATAAAATATTTAGTATATGGAAATATACTTAAAAATAATACATATCCTTTATCTGTTAGTTCAGAAAGATTTTTTCAAGCTATTTTAATTGCTGAATTTGCTAAAAACTTAAAAGTTAAAGCTATTTCTCATGGAAGTACAGGAGCAGGAAATGATCAAGTTAGATTTGATTTAGCATTTCAAATTTTATGTCCTGATAAAATTATAGTCACCCCAATAAGAGATATGAAATTATCTAGAAAAGAAGAAGTTTTTTTTTTAAAAAGTAAAGGTGTAAAAATTTCTTGGAAGAAAGCTAAATATTCTATTAATAAAGGTATTTGGGGTACTAGTATAGGAGGAGAAGAAACATTAAAATCATCAACATCATTACCTGAAAAAGCTTATCCTACAAAATTATCTGAATATTATAAAAAAATAATAGAATTAAAATTTAAAAAAGGAGAATTATTCTCTGTTAATAATATTAAAGATTTACAAATAAACAATATTATAAAACTTGAGAAAATATCGTCTAAATTTGCTATAGGTAGAGATTTACATGTAGGAGATACTATACTTGGAATAAAGGGTAGAGTAGGATTTGAAGCGTCTGCTGCTTTATTAATAATAAAAGCACATAAACTTTTAGAAAAACATATTTTAACTAAATGGCAAATTTATTGTAAAGAGCAATTATCAACTTGGTATGGAAATTTATTACATGAAGCACAATATTTAGATCCTATTATGCGTGATATTGAATGTTTTTTTCAAAATACTCAAAAACGAGTAAGTGGAAAAGTAAAAATATTATTAAATCCATATAGATTTGAATTAATAGGTATTGAATCAAATTTTGATATGATGAAATCTAAAATTGCTAAATATGGTGAAATTAATAATGAGTGGACTAGTGATGAGGTTAAAGGATTTATTAAAATTTTTGGAAATCAAATGAAAATTTATCATAATATAAAAAAATATGATTAAAATAGGAATTATTGGTGGTGCTGGATATACTGCAAATGAATTAATTAAAATTCTTATTAATCATCCAAAAGTTGAAATAAAAACTATAGTTAGTACTACTTATCCAGGGATTCCTATAGAATATATACATAAAGATCTTATAGGTGAAATTAAAAGTAATAAACTATTTAGTAGTGAAATTACTGATGATATTGACTTATTATTTCTTTGTATAGGTCATGGACATTCAAAAAAAATATTAAAAAATATTTCTTATAAAATAAATGTAATAGATTTTAGTAATGATTTTAGAATAAATAAAAATTTTTTCTTTAAAAAAAGAATTTTTAATTATGGTTTACCTGAATTAAATAAAAATATTATAAATAAATATAATAATATTGCTAATCCAGGCTGTTTTGCAACAGCTATACAATTATCAATATTACCTCTTGCAAAAATAAAATTATTAAAAAATAATATACATATTAGTGCTATAACTGGATCTACTGGTGCAGGTAGAATTAATAATTCAAAATTAAATTTTAGTTTTAGAAATAATAATATATCAACATATAATTTATTTAATCATAATCATATAAATGAAGTTATACAAACTATAAATAAATTACAAAATAAATATGATGGAAAAATTTATTTTATACCATATAGAGGAGGATTTTCTAGAGGAATAATATCAACATTATATACTAGGATAGATCTTTCATTTGAAGAAATAAAAAATATTTATGATAAATTTTATAAAAATGATCCTTTTATTTTTCTTTCTGAAAAAGAAATTCACTTAAAACAAGTGATAAATACCAATAAATGTATTTTAAATTTAAAATACATTAAAAATAAACTAATAATCACTAGTATAATTGATAATCTTATAAAAGGAGCTTCAGGACAAGCTGTTCAAAATATGAATATTATGTATAATTTTGAAGAAACCTGTGGGTTAAAATTAAAACCTCTGGGATTATAATGAATTTATTCAATGTTTATTCTAATGAAGATATAGAAATAATTAAAGGTAGAGGAATATATATTTATGATAAATATAATAAAAAATATTTGGATTTTTATGGTGGACATGCTGTAATTTCAATTGGTCATTCTCATCCTAGATACGTAAATAATCTAAAAAAACAGATAAATAAAATTTCTTTTTATTCTAATTCTATAAAAATACCTGAACAAGAAAAATTAGCTAGTCTGCTACTAGATATATCAGGGTATTATGATTATAAAGTTTTTTTATGTAATTCTGGAGCAGAAGCAAATGAAAATGCTCTTAAAATTGCGTCTTTTCATAACAACAAAAAAAAAATAATAGCATTTAAAAAATCTTTTCATGGCCGTACTAGTGGAGCTATATCAATTACAGATAATAATAAAATTATTACTAAATTTAATTTACAACATAAAGTAAAATTTATTGATTATAAAAATCTCGATTTATTAGAAGAAGAATTAAAAAAACAAGATATTTGTGCTGTTATTTCAGAAGGAATACAAGGTATAGGAGGTATAATTGATCCAGGGATGTTTGTTTTTAACAAAATAGATTTTTTATGTCGTAAATATAATACTCTTTTTATAGTAGATGAAATACAAAGTGGTTATGGTAGAACAGGATTATTTTTTGCCCATCAAAATTCTGGTATTAAACCAGATATAATTACTATTGCTAAAGGTATGGGAAATGGATTTCCTATAGGGGGTGTAATTATAAATCCTAAATTTAAACCATTTAATGGTATGTTAGGAACTACATTTGGTGGAAACTATTTAGCTTGTTCTTCTGGAATTTCTGTTTTAGAAATTATAAAAAATGAATGTCTTATATCTAATGCAAAAAAAATGGGAGAAATATTTATTAATTCTTTAAAAGAGATTGATGAAATTAAAGAAATAAGAGGAAAAGGTCTTATGCTTGGGCTTAATTTTAATTTTAAAGTAAAAAAATTAATAAATATTTTATTAAAAAAAGAAAAAATTTTTGTAGGATATTCTTTAGATAAAAATATAATAAGATTATTACCTCCTCTTACTATAAAAGAAAAACATATAAAAACCTTTATTATAAGATTAAAAAAAGCATTGTATTTTTTAAAAAATGATAAATAAAAATGCCAAATTGGTTTTGGAGGATGGTAGTATTTATGAAGCTTATAGTTTTGGTTATGAAAAATCCTCAGCTGGAGAAATAGTTTTTAATACCTCAATGATTGGTTATAATGAAAGTTTAACTGATCCTTCTTATAAAGGACAAATATTAGTTTGTACTTATCCATTAATTGGAAATTATGGAATTCCTCCAATAATTTCAGAAAAAAAAAATATAAAAAAATTTTTTGAATCAAATAATATTCATGTTTCTGGATTAATTACATCTTATTATTCAGATTATGCATTCCACTGGAATATGTATAAAAAATTATCATATTTTTTAAAAATAAATAAGACAGTAGGTATCTATGGAATAGATACAAGATCACTTACAAAAAAACTTAGAGATAAAGGAACTATGTTAGGAAAAATAATTATCTCAGATAATGTAAAATTTTATAATCCAGATAACTATAATTTAGTAGATAAGGTATCTATAAAAAAAAAAACAATATATGGGGATGGAAAACATAAAATTTTGCTTATAGATTGTGGGGTAAAAAATAATATTATTAGATGTTTTTTAGAAAGAGATTGCACTGTAATAAGAGTTCCTTGGAATTATAATTTTCTAAATGAAGAATATGATGGTTTATTTATTTCTAATGGTCCAGGAAATCCAAAAGGATATAAAACTACAATAAATAATATTAGTAAAGCTTTTATTTGTAATAAACCTATTTTTGGTATATGTTTAGGAAATCAATTATTAGGTCTTGCTGCTGGTTTTTATACACATAAACTTAAATATGGTCATAGAAGTAATAATCAACCTGTAATTTTATCAGGAACTAATAGGTGTTTTATAACTTCACAAAATCATGGATATGTAATAGATTCAAATAAAATTCCAAATGGATGGAAAATATTTTTTCAAAATTTAAATGATAATACTTGTGAGGGATTAATAAATTATGATAAAAATTTTATTTCAGTTCAATTTCATCCGGAAGCATCAAGTGGACCTACTGATACTCAATTTCTTTTTGATGTATTTTTGAATTTTATAAAAACTAAGAAATGAAATTAGAAAAAGTATTAGTGATAGGATCCGGTGCCTTAAAAATAGGAGAAGCAGGAGAATTTGATTATTCTGGAACACAAGCTTTAAAAGCTCTTAAAGAAGAAAATATTTTTACGATTTTAGTAAATCCTAATATAGCTACAGTTCAAACATCTGAAAAAATAGCTGATAAAATTTATTCATTACCTATTACACCTTTTTTTGTTGAAAAAATAATAAAAAAAGAAAAACCACAAGGAATATTTATTTCATTTGGTGGGCAAACCGCTTTAAATTGTGGAATTGAATTATATAATTCTGGTGTGTTTAAAAAAAACAATGTAAAAGTTTTAGGAACTCCTATATCCTATATTATTAAAAGTGAAGATCGTGATATATTTAGACAAATGTTAATTAATAGAGGCATAAATATAGCTAAAAGTATAGCTGTAAATTCTGTATCTGAGGCTATAGATGCATCTAATGAAATAGTATTTCCTTTAATAATTAGATCTGCTTATGCTCTGGGGGGGTTGGGTAGTGGATTGGCTAAAAATGTATATGAATTAAAAAAAATATCAAGTGTTGCATTATCTTATTCTTCTCAAATTCTTATAGAAGAATCTCTAAAAGGTTGGAAAGAAATTGAATATGAAGTTGTAAGAGATATTTATGATAATTGTATTACTGTATGTAATATGGAAAATATAGATCCTATAGGAATTCATACTGGAGATAGTATTGTAGTTGCTCCTTCTCAAACATTGAATAATATAGAATATAATAAATTACGATTTATTGCTATAAAAATAGCTAGATATTTTAATATAATAGGTGAATGTAATGTTCAATTTGCTTTGTCTAATAATTCATATAAATATAATGTTATTGAGATAAATGCTCGTTTATCAAGATCAAGTGCGTTAGCTTCTAAAGCTACAGGATATCCTTTAGCTTTTATAGCTGCTAAATTAGCATTAGGATATGGATTACATGAATTAAAAAATACTGTAACTAAATTAACCTCTGCATTTTTTGAACCAGCTTTAGATTATATTGTTTGTAAAATACCCCGTTGGGATTTAAATAAATTTTATGGCGTATCTACTAAAATTGGTAGTAGTATGAAGAGTGTAGGTGAGTTAATGTCTATAGGAGGTTCGTTTGAAGAAGCTTTTCAAAAAGGACTTAGAATGTTAGATTTAGGGTTATATGGATTTATAAATCCATTTAAAAATAAAAAAAATATAAAATCAGTAATAAAGATTTTAAAATCTCCTAAATATAATAGAATAGAAGTTATTGAGGATGCATTTGAAAATGGATTATCAGTAGATAATATAACATCTATTACAAATATAAATCCTTGGTTTATTTCTAGATTAGAAAATCTTTTTAAAACTAAAAAAAAAATAAAATATTATTATAATTTAAATCATATTCCATATGAATTATTATATAAATCAAAAAAAAAAGGATTTTCAGATAATCAAATTGCAGGACTTATATCTTCATCAATTTATGAAGTACCTTCAATAGCAAATCTTATAAGAAATTATAGGAATAAAAAAAATATAATACCCTTTACAAGGCAAATTGATACATTAGCATCTGAATATCCATCAAAAACTAATTATTTATATTTAACTTATAATGGAGAACATCATGATGTTTCGTATTCTGAAAATAATAAATCAATTGTGATTTTAGGATCAGGTGTATATAGAATTGGTAGTAGTGTTGAATTTGATTGGTGTTGTGTTAGTGTATTAGATTTTTTAAAAAAAGAAGGATATCGTTCAGTAATAATAAATTATAATCCAGAAACAGTAAGTACAGATTTTGATGTCTGCGATAGATTATATTTTGAAGAACTTAGTTTAGAAAGAGTATTAGATATAATAGAATTAGAAAATCCTGAAGGAACTGTTATATCTATGGGGGGACAAATTACAAATAATTTATCATTAAATCTTTATAAAAAAAAAGTAAAAATATTAGGTACTTCTCCAATTAATATAGATGAAGTAGAAGATAGATATAAATTTTCTAAATTTCTAGATAAATTAGATATACTTCAACCAAAATGGAAAGAATTATCTAATATTTCTGATGTTTATAATTTTATTAAATTAGTAGGATTTCCTATTATTATAAGACCTTCTTATGTATTATCTGGAGCTGCTATGAATATAGTTTTTGATAAAAGTAATTTAGATTTATGTTTAAAACAGGCTAAAACGATATCTCATAAATATCCTATAGTTATAACTAAATTTATAGAAAATGCAAAAGAAATAGAATTAGATGCTGTTGCTAATAATGGAAAAATTATATATGATGCTATTTCAGAACATATAGAATATGCAGGTGTTCATTCTGGAGATGCAACATTAGTATATCCTCCTCAAAATATTTCATTAAATACTATAAAAAAAATAAAAAATATTTCAAAAAAAATCTCTAAAAGATTTAATATTTCAGGTCCATTTAATATACAATTTTTGTATAAAAAAAAAAAAATCCAAGTAATTGAATGTAACTTAAGAGCTTCAAGAAGTTTTCCTTTTATATCAAAAGTATCACATTTTAATATGGTAGAATTAGCTATGAAAGTACTTTTAAAATATAAAAAGTTTTATAAAAAAAAATATAATTTTTTAACAATTGATTATGTCGGTGTAAAATCTTCACAATTTTCCTTTTCTAGGCTTGAAGGGTCAGACCCAATATTAGGTGTAGATATGGTTTCCACAGGAGAAGTAGGATGTTTAGGGTATACTTTTAATGAAGCTTTAATAAAATCTATGTTATCTGTTGGATATAATATACCAAAAAAAAATATATTTATTTATATAAATTCTATAAAAAATAGAAAAATAATGTTAAATTATATAAAATTATTAATTATAAATAATTATATTATTTTTTCTAAAAATGGAACTTATAATTTTTTTATTGAGAATAATATTCTTTGTAAGAATATTGATGATACTAATCTAATTGATAATTTAAAAAAAATAGATCTTATTATTAATATAACCTATAAAAATAATAAAAATGATTATTTAATTAGACGTGCAGCTATAGATTTTAATATTCCTTTATTAACTAATATTTGCTTAGCAAAAGTATTTATAATTTCGTTTTGTGAAATTAAATCATTTAAAAGAATTCCGATATTACACTGGAATAGTTATAAATAATGAAACAATTTATTAGTGTAAATGATGTAAAAGATGTTAAAAAACTTATCTATAAAGCTATAGAATTAAAAAAAAATACTTTTCTTTCAAAAACAATTGGTAATAATAAAACTATTGGATTAGTGTTTTTTAATCCTAGTTTAAGAACACGTTTAAGTAGTCAAAAAGCGGCTTTTAATATAGGTTGTAATACTTGGATATTAAATATCAATTCAGATTCTTGGAAAATAGAAACATCTGATGGTTCAGTTATGAATTCTACACATACACAAGAACATATTAAAGAAGCTATAGGTGTAATGAGTTTATATTGTGATATCTTAGCTGTAAGAACATTTCCAGGTCTTATTGATAGAGAATATGATTCTAAAGAAATTTTACTAAAAAAAATAATAAACTATTCAAAAGTACCAGTAGTTAATCTTGAAAGTGCAACTTTACATCCTTTACAATCATTAGCAGATTTAATTACAATTGAAGAATTTAATAAAATTAAAAAAAAAGTAAAAATAGTTTTAAGTTGGGCACCTCATATAAAAGCATTGCCTCAATCAGTTCCAAATTCGTTTATAGAATGGGTAAAAAAACTTAAAAATATAAAATTATATATTACTAATCCAGATGGATATAATTTGAATAGTAATTTTACAAATGGAATAAAATTTATTAAAAATCAAAATGAAGCTTTTAAAAATGCGGATTTTATATATGCCAAAAATTGGAGTAGTTATGATAATTATGGTAAAATTCTTTGTAAGGATTTATCTTGGACTATTACAAATAAAAAAATGAAATTATCGAATAATGCTAAATTTATGCATTGTTTACCAGTAAGAAGAAATTTAGTAGTAGAAGATTCTGTTTTAGATGATAAAAATTCTCTTGTTTTAAATCAAGCAGAAAATAGAATTTTTGCTACACAAACAGTATTTCTAGAAATATTAGAAAATATATGATTAATGTCGTTAAAATTGGGGGGGATATTATAGAGGATAAAAAAATATTAATTTCTTCTTTAAAAGAATTTTCTAAATTAGATGGATATAAAATACTAGTTCATGGAGGAGGAAAAATAGCTGATGGTTTTTCTAAACAAATGGGATATCATCATAAAATGATAAATGGTAGACGTATTACAGATAAATCTACATTAGATATAGTAGTAATGACATATTCTGGGATTATAAATAAAAAAATAGTATCAAACTTACAAAGTTTAGGATTAAACTCTCTAGGATTTTCTGGAGCTGATGGAAATATAGTTAAATCATATAAACGTCCTATTAAAGATATAGATTATGGATATGTTGGTAATTTAAAAAAAAAAAATAGCATTAATGCTGATTTAATAAAATTTTTGTTTAAAATTGGTATAATTCCTGTTTTATCTCCTATTACTCATGATGGAAATGGAAATCTATTAAATACAAATGCAGATACTATAGCTTCTTATTTATCTATTTCTTTATCAAAATATTATAAAGTAATTTTAACATATTGTTTTAATAAAATTGGTATATTAAATAATTTAAATGATGAAAAATCATATTATTCTAATATAGAAGAAAATTTATTTAATAAATTAAAAATTTATAATATTATTAATAAAGGAATGATTCCAAAATTAGAAAATGCTTTTTTTGCATTAAAAAATGGAGTATATAAAGTAAAAATATCTAATATAGATAATCCTTTAAATAAATATACAAAAAAAACTATTTTATGTCTGTAATAGATTTAAAAAATCTAAAAAAAGAATGTATTAAGTTATTAAAAAAACTTATTTCCACCCCTTCTCTCTCAAAAGAGGAACACAAAACTGCAGATATTATAGAATCTTTTTTAAGAAAAAAAAAATTAAATCCAAAAAGAAAAGATAATAATATCTGGATTGAAAATCATAATTATGATAATGATAATTATACAATCCTATTAAATTCTCATCATGATACTATTAAACCATCTACCGGATGGGAGACCGATCCATTTATAGCTAAAGAATATGGAAATAAAATTATTGGATTAGGAAGTAATGATGCAGGAGGTTCTGTTGTTTCATTGATTGCAACTTTTATTTATATTAATAGTTTACCTAAATATAAATATAAACTTATACTTATTATAAGTGCTGAAGAAGAAATTCGTGCCACAAGAGGAGTAGAAAGTATATTATGTTATTTAGGTAAACTAAATTTAGGTATTATAGGAGAACCTACAAATATGCAGATGGCAATAGCTGAAAAAGGATTAATTGTTTTAGATTGTTTATCTATTGGAACAACTGGTCATGCTGCAAGATTTGAAGGTATAAACGCTTTATATCTTGCAATAGATGACATAATCTGGTTAAAAAATTATGTTTTTAAAAAAAAATCCCCTATATTAGGAAATATAAAATTAACAGTAACAAAAATCCAATGTGGGATACAGAGAAATGTTATACCAGATACTTGTTATTTTACTGTAGATATTAGAACTAATGAAATATATTCTCATGAATATATTATAAATAAAATAAAAAAAAATATAAAGTCTAAAATAATATCAAGTTCATATAGACTTAAATCATCTTATATAGATCCTAATCATAATATTGTAAAAACAGCTAAAAATATTAATATCCAAATATTTGGATCTCCAACTTTATCTGATCAAAGTGTAATGAATTTTCCTACAGTAAAACTAGGAGTAGGGGATAGTTCTCGTTCTCATACTCCTAATGAGTATATACTTATATCAGAAATAGAATATGTGTATTAGATTTTTTAAAAAAAGAAGGATATCGTTCAGTAATAATAAATTATAA
>NODE_2_length_56551_cov_104.881797
ACCTTTACATATTGCTGCTCAAAATGGACTTGTAGAAGTTGTAAAGGTGTTACTTAATACTCAAGAAATTGAGATTGATGCTAAAGACAATAAATTTGGTATAACAGCTCTGTACTTAGCCTCTCAGAACGGACATACTGAAATAGTTGAACTATTAATTAGCACAAAAAATGCTGGTGTTAACATAGTAGATAAAAAAAATAATGTCACACCCTTGTATCTAGCTGCTCAGAATGGGCATGCAGCAGTAGTTAAGTTGCTTCTTGATAATGGTGCTAAAGTCAATGGCTGTGATACCAGTATGAATCCTTTGTGTGTAGCTATTGATAATGGCCATGACGAGCTAGCTCAATTATTGCTTAGTGTAGAAGGGGTGGATGTCAATATTGGCAATCAGCTTGGCAATACACCTCTACATATAGCAGCTATGAAAGGTAATGAAAAAATGGCAAGATTACTGCTAGAAAAAGGTGCTGATCCTAATATTAAAAACCTTTCAGGAGATACTTCCTTACAAGCTGTTGAATACATAAGAAAAATTAGCTGGCATGATAATCCTCCAAATGTACAAGGAGGATTCTTAGTGTTAGTTGGCTCGAATGGAATATATTCATGTCAGCAATTTTATGAGCAAAAAAAAATTATGGAGCTTTTGGTACAACATATAAAGGACAGCAGACCTAGCTCATCAGTAGATGAAATTGACGTATCTGTTCAGCAGAGTAGCAAAATAAGATAGATGAGAAAACTAGTTTGTGACATTGGCATCCAGTTAAATTTACATGAATTCCAGTGTCAGCTACTCGAATGACATTATGGGAGCTGATATACAAGAAAAGAAACACTGGTTTCACATGTATCTGTCTCAGTGATGTAAATTCAACTTTACCCCATTTGCAACCATCAGGGTCCTTTGACTATAATCCTAACAATTCTTTTCTAATTTCTTCTTTAATTGTATCAATAATCTTTTGATCAAGTTTATTTATTAAGGAATCATCAATACCTGTGATGTCATCTGGATCTTGTATCATTTTTTCAATAGCATCATCTATTTTTTTTACTCTTTCTTTATCAATTTCATCAAATATAGGTTTAATCTTCACATAACCAGGAGCACCTTTACTGTAACTTTTGGTGCTTTTGTTAATACAACCACCAGCACCGTATTTTTTATTCACATAGTTTTTACTACATTTTTTTACATTTTCATACCCAATCTCACCATTTCTTATGTATGCTATTTTATTATCCTCTTCAGAGTTTAACTCATCTCCTTTTACAACTTCTTCTTCTAATTTTAAACTTTCTTCATGAATTATTGTCTCTTTATAATCTATTTTTCCATAGGTTCTGTATGTACCACCACCTGCAACAGTAATTAAATCTTTACAAATTATTTCTGAAGGGTCTTTGCACATTTTTATTAAAGTTGGTCCCCCATCTTTATTAGATTTATAATCTTCTTGCCCACCACCACCTTCTGTTACTTTTACTTTAATGTAGGGATAATCGGGGTTGATTTTTAGTTTAGCTTTAATGTAATCACCTGGCCTTCCTTGCTTGCTTACAGTAGACTGAGCTTTACCAATTATATGACCAGCTTCACCACCTCCCCATGCTTCTATTTCAACGTAATCATACATTGACAGATCATCTGTATAGCCATCTCCAAGCTCATAAAGTTTTTGATTCCTGTCTTCAATAATCTGCTTCTTATGTTTCAATTGTGCTATTATTATTTCACGCAATCTTTTTTTTAAACCGTCTAAATCGAACCTGCATAATTTATCAGCAAAAAAGACCTCTGTTCTATTTGCTTTAACTGGATTATCTAATTTCGTTACAACGCCATTTCCATCTTGTGAAACTCTTAAGTAAAATGGCTTATTATCCTTGTTCACATACTGTGTTGAGCGACTACACACTCCATCAAAGCAAAGGCAACCATCATCACCTTGCTTACATTCTTTTTTGTGTTTCCCATCTGTTAATTCATATACTATCTTGCATTTGTCACAATTTTGTTTTGTATCTACCTCTTTATCCTCTTCCGTGATGCAATTATCTCTAGGCTTATTTTCTTCAGGAATAGAAATATATCCTTTTTTATTAAATATTATTTCATTCAGTGCATCTTGTGGCTTTGCTAAAACATCAACTAATTCAATAATTTCCCCTTTTTTGCAAGGAAAATAATAAGATTGATTTGATTCTTTCGAGTAAACAGTATTGTGTTTAGCATAGCTTGCTCCTACTGACTTCAGTGATATTAGCTCACTTCCTTTTTCAAGAACAAGCTCTTCTGGTTCCGGCTGCCAACCAGAAAGGCAGAGCATTTTACTTTTAGGATTTTCTTTATATTTTGCTTCTATTTTAGAATATCCTGAGTCATCTAGTTTGCACTTACCATTCTGAAGCTCTTTGCATTCTGTTTCAATATCGGGAACATATCCATACTTTTTTAAAACCTCAAACTGAGAGTTACTTTTTAATATACCTTCTATTATGTTATCGATATCGCTTTTTATGTTACCGTTACCAGTTGTTTTTTTTACTATTGCTGGCTTTACTACTATTAAAGGCAGATGGCCAATGTATGTAGGAGAATTTTTATTAACATAAAAAGTACAGATGCCATTACTGTGAGTTCCACCTGCGTCATAAGTACAAACGTTCTTACTCATCTTCATTTTTACTTTTAGCGTATTTTCGCCTTTACCCTCATTAGGCTTTGGTATGCTCACTTCTTCAATCTTTGGAGCAGGTGGCGCTGGGAAGCAGCGAGCAGGAAATTGTAATTTTCTTTTTGATTCTTCTTTTTCAGTACCATAATATTCAGCGCAGAGCTGACCTTTTTTTCTATAGGTTTTGAAATAATGGATAGTATCTTTATCTGGAATAGGATATATCCAATTTGGAATATTCTCGTGATTTGAAACAGCAGATGGAACATATATCTCCCTTCTTTCCTTCAATTCGCCAATAATGACTCCAACTCTTGGATGAAAGTAATCATTGTCTTGGTTTCTTATAGGTACAATTCTAACTTGTGTAGGTGACATCGCAAGTTGCTCACAAAATGGAGGTGGACCAGGTGCAAGTGGCACAGGGGCACATTTTACCTTTTGTTTCCTTTCGTTCCATGAACAAGTGTCGCAAACGTTTTCCATATTCCCTGGACGGAAAATATTTTCTCCTGAAAAAACTCTAGAACCCCATGCAGAAATACCTGACATGCAAGCACCCTTTTGACTGCAAGCGCATATTTTAGGGGCATTAGCAAATTTTATCTTTTCTTCATCAGTCACACCATCTGCCCATTCCCATTCAAGACCTTGGACAAATTCTTCTTCAGCTTTTGTTTTATTTTCTGTTTTATGAGCAATTTTTCCTCCAGCTTTTGTTTTATCTCCTTCCCAATCAATAAAGACTGCTGCAGAAACTCCAGCTCCTGTGGCTTGTGTGCCATATATTTTGTGGCAAGATGTTCCACTGGATAATATATAACAGTTGTCGTTCCCTTCGTAATCGCAGACCTTAATCTTTGGATCGAAGTAACCTTCTGGTCCCTGATTATTTACTGCTGTAACTTTAATAAATTGCAATAATTTTTCGTCAAAATCTATATTGTTCCAATCAAAGCTAATAATCTTCCAAAAGCCTTTACCTACTTTACTTGCATTTGCCTCAATATCAGTATTACTTTCCACAAAACGCGGACAATCAGCATATCCTTGATAAGAAAGACAAAATATCAAGGAGAATATCAATAAAAAATTAAGCTTTACATTTTTCATAGAACACCGGTAACCACTTACTCACTTTTTCGCCTTTTTCCTTCATCGCCTCATACATATACTTTATAGTCTCTTTATTGGCTGAAAGTACATGTATTTCTTTCATATTTTTCAAATCTAGATTTAAAGTTACTAAACCTTTGTATTGCTTTATCAAAAATAAACCTTCCTGTGTTGGTGTTTGCAAAATGACATTCAGTTCCTCTTTCGACAGAGAAAATGCCTTCATGTATAATCTGTTTGCATTGATGTTCGGCATCAGAATCCTGGTATCGACATGCTTATCTAAATATTGAGTAAACTTGCTAGCAAATGCTAGGTTTAAGTTTTCAGTACTTAGAATTACTACAACATTTAACTTTGTCATTCTTTGCATCCAGTTGTCAAACTCTCCCTCTGTAGGAAAAATATTACTTATCTCCCATGCTTCATCCAAAACAAGTATTGCAGGCGAGCCATCACATTTTGCTTCGAAAGAGTATAAGAAATAGTAAAGTATCACGGACATACATTCTTTTTGCTTAGTGAGATTCGCAGTATTGAGAGATATGATTTTTGTTTCCCAGTCAATGTTTGACTCATCACCATCTTGGAATAAGTAAGCAAATTCACCTTCACCACACCATTTACTTATTTTACCCCCAAGAAGTAAAAGCACTTCAGAAATTTGAGAAATAGAGCGCGATTCTCTTGGTATAGCAAATATAGAATCTACAATTTTTTTTGTCTTTTCTTCTACGTCTACCAAACTTGCATCTGCAACCATCCTTTTGATCAATTCAACAAGCATATTGCGATTAGAAGCACTATCTTCAATGTTCAGTGGGTTAAATTTTAGACTTTTATCTTTATATTTTGGATCAATTATGTAATATTGGCCGCTTACTGCTTTAGTAAATATTATTGATTTTCCAGTATTATCCAATATAACAATCCTAGGGTTAAATTTTCTTGACTCCGAAAGTAAGAAATTGATCAGTGAGGTTCTACCTGAATTTGGAGCTCCAAGTATTGTGGTATGACCATTATTTTTCTTTCCATGAAAGTTAAAAAAGTAAGGACTGCCTTTTTTTGAAAAAAAAACTGTTACTGCTTCTTTCCATCTTCCTCCTTTTAACGTACCTGATGTAAAATCATGCAACATAGCAAAGCTGCAAGCATATTTTTCTAATATATTTTTTGGTTGTGTAACAAAAGCAAAGTTTCCAGGAAGCTGTGCCCAAAAATGATTTTCCATGTGCAGATCAGTTCTAAACATCATCAATCCGATTAACGACATTACAGAGGATAAATCACTGATATTTTTAGCTAACCTATTCTTATCATCTGCAAAGATTGTAACAATAATTTTCTGTTGACAAAAATCCATAGCAGAAATTTTTTCAAGCTCTATTATTTCATTTATTCCTGAGTTTTGAAGTAAGGTATTGTCCTCACTGATTTGCAGTATATTAATTTGTTTTTTAAATTCTTTTACTGCTTTATTATTACTAGTAAATATTATTATTTCTGTGATGATAAGCTCAGAGTCAAGTTGCAAACACCTATCTATATTTTCTAAGGGGATTTCTCGATATTCCTTTATACAAAAAATAGAACCAAACTTCTGTTGACCTTCAAACGATGTTTGAAATTTATTGAAACCAAAAGCTACTTTTAGGTTTTTCACATGCTGCGATAGATCCCTTTCACATATTGGATAATCTTTGTGCGTTAATGTAATAATGTAATGGAGAAATTCCATCATTTGAGAATATATTTTGCCTTCACTAGATCTAAGGCCCAGTTTTTTAGCTCCAAAAGGTTCTAAATCTTTTTGAATCAGGTCAGTTATTTTTTGTAATTCTTGATGATTTTTTTGTAAAAATAACTTGTGCCTATTCTTTATCCCGCCAAAAAAAAATACATTATTAATATGTTTGCCAAAATCACTAAGTAACACCACAATGTATAGCTCATTTATATACTGTAGTTTACTATCAACTAGTTTATTAAACCACGTTGAGTGTAGCTGATCGGAAAAGTCTGCAGTTTTATTCCACTGTAAGCTCAGTTTATTGCGTGTGCGGACAGTGTGAATCCAAACGGTAAAATATAAACTCTTGATATTTTTTGATATACTTTTTCTAATTTCAGTTCTAAGATCACCATAGTTATCAACTGAAGAATAGTCTTCTAATTTGATTATTTTTAATAATTCCCCCTGTTTTGTTAGTATAGTTTCTTCATCGTAGTGGCAAGCATAAGGGATAAAATCTAAATTAATACTTTCTAGTAACGCTAAATTGTTCTTTTTTTCAGAATTAGAGCTAGTGGCTGGTACTTTTGGTTGCATACAATATCATGCGTATTCAATAAAAAGATAATAAAGAATCATCTATCTTACTTAATCCTTATCTTCTTTTTTGTTATTGGATTGTAACTGTATGTCCTTTGCAAAGTTGAATTTTTCTTTCAAGTAATCTGTTGCTTTTTCTGTACTCCCAAACATCATGATCAGTACGCCAAACAGTATCATGAAGAAAATTAGACCTCTGAACACTACTGCAAGTATCACTGTAGCTATACATAACCCTATAATTGTCGAAGGATTCATATTTTCCATAGTATCTTTAACTGAAAATGAAGAAATAAGTTCTTTCAACGTTCCTGGTATATTTTTCAATTCATCACTTGCTTTGCTAGAACATGACATGAAGATAAAACTTAACAGGGCTACAATAGCAAAAACTCTACCCAATTGAATACGCATCAGCTAAATACCTTTAAGATACTCCTCAAATGTAACAATTTTTACATCAATAGGCAAGAATCGAATTCACTTGCTCACCATAAGTAACTCATATTTAACTTTTATCACCGTGTTAGCTCTTTATTATCAACAAGAGGACTCACACTAATGGATGTTAATTTACTTGACAGAAAGTTTGAACACAATTCAGCAGCAGCTGCTGTAGCAAACACTGCAGCCACCACAAACAGTCCTGCTCCTACTAATCCTGATGTCATTGCTCCTGCAACAATGCACCCTATTGCTAAGAGAGCAGAACTTATTACAAGTGCGACGTGAAGATTTTTGTTTTTGATTTTACTATTATTTCCATAATTATTGGATTGCATTGTATCTTTTACCTTACTGCCTGTCACTGAGATCACACAATGAGGCCCTTCTTCAGTCTTCTTATAATATTTAGAAGGGGATCTTCTTCCGCTTGGCCCTTTGGGCCTTGTTTTGTTCGGATGTGCTAATTTTATTTTTCCTTCATCTTCTAGTTGCAAACCATTATCTTCCTCAGCAGGGTTTAATTTTAAGTGTACACTTTCCTCAGGTGAAATTGAAGTTAAGCTGTTCCTTCTGCTACTTGATGCCAAGCTAGATGAATTTATTCCACTATCTAAATCACTACTACTACTGAGCTTAGAAGTATTTGCACCGCTTGGTACTTCTACAGAATCTGCAGCTGTACTAGGGTTTTTATTTTCTAAATCCTCACAAAATTGGCTAGAGAAGCCATTCAATTGTGATTGCGCGATCTCCTTTCTTGCTTGCGGTTGTTTTGATATAAGAACTGTTGAAGTATCATAATGATCTAAACTTCCCAAGGGATTATACGTTCCAGGGGTTCCTTTTCCACTTACACCCTTAGCTAAAGAATCCTTTTCCAGAGGATTAATACCTGAATTTTTGGGAATTTCAACTTCACCAGAAAGACTTTGTTTGTTAAATAGTTCCATAGCATTACTTTGTCTATCTTTTTGATTTTGAATAACGCTACTAGAATAATTTTTGTCACTACTTTTATTCGTAATTCCTGTAATCTCTGAAATTATTTTTAATATTTTCCCTCTTATTGTTGGTGATCTTTGTGATGATTTTTCTTCATTGTTAAGTACTAAAGGTTTCCTTAATTCCTCTGGCTCTGTCACTTTTATTTCCAACGCTGGAAGAAATTTCTCAGTGTAATAATTATAGTATTTTTGATATTTTTCTTGCTCTCTCAGTGATTTTTCTAATTGAATTAATACGTTAGGATCAGCTCCTTTGTTGAACAGCTCTATGCATTGTTTGATAGTCTTTCCGTCTTTTGGGCTTTTATTACGATGTTTTTTTTTTGTTACCTTTTCGTATATAATTTGGCGCAATTCTTCTGTTTTTGATTCAGAATAACTCTTGACCTCTTTTCCTAAAGATTCTGAACTCCTACTAAAAAACTCATGAGTAATACCTCCTCCTGCCATACTATCAAATATCACTCTCCTATCATATGAACCTGAGTCAAACATAACATTCCTCTCATATAAATAAAATGTATGAGTACCTCTTTAGCGTTAATTTTACATTAAAACTGGGTAGTTATGCCTTATTGCGGATAATTATAGCAATTTGCTAACTATTTTCTTTGCTGATTACTGATTTTACATTTCAACATAATTGCTTGCCTGTTGAACTAGCATATCTATCACCTCTTTTACAGGCTTTTCTCTATCAACCATGCCAACACTTTGACCGGCCATTAAAGATCCTGTTTCAATATTTCCTTCAATTACAGCTTTTCTTAAAGCTCCAGCCCAGAACTTTTCTATTTCAAGTTGCCCCTCTTCTTTTGAGATTTCTCCATTTTGATATTTATCGATAATATCTCTTTGATGCTTCATAAAATCGTCACTTGCTTTGTTAGCTATAGCCCTTACTGGAATTACAGGGAAATCAGCGCTGATCTGCACAGAAGATACAGCATTACGCGCAGCTGATTTGATGAATACTTCTTTAAAATTTTTATGAGCGACTGACTCATTTGTGCAGACAAATAATGTACCTATTTGACAGCCACTTGCTCCCATCTCTAGGTAGTTCACTATCATTTCGCCTCTTCCTATTCCACCTGCAACAAAAATTGGTGTTTTCTCATTTTTAAAATTAGGTAATATCTCTTGTGCGAGAACAGAAGTGCTAACTGGACCTATGTGCCCACCTGCTTCCATTCCTTCTATTATCAATGCATCTACTCCCATTTTTACTAACCTTTCCGCAAGGCTTAATGCTGGTGTAAAGCACATAACTTTAATACCTGCATTCTTGATTTTTTCTATATTAGGCTTTTTTGGTAACCCGCCAGCGAGAACTATGTGGCTTATTTTTGTTTCAATGCATATATCTATTAACTCACTCAAATTTGGGTGCATAGTAATTAGGTTTACACCAAATGGCTTATGAGTTAATTTTTGTGTTTCTATGATTTCTTTTTTCAGTAAATCTGGAGACATTGCACCACATGCAATTACTCCAAATCCACCAGCATTTGAGATTGCTGAAACCAAATTTCTCTCTGAAACCCAGCTCATGGCACCACCCATTATGGCAAATTCACTACCGAGAAAATTCGTTCCTTTTTTCCAGAGGCTACTTAACATATAACCTATATCATACGTTTAAAAATATTTTGTTTATCTATGAATGTGTGTTTTAAAGCGCCAAGTATATGTAAGGCTATAAAGAGTATCATAAAATATGCAAGAATTGAATGTAGCTGATTAGCTGCACTAGCTAGATCTTCATTCTGATTAATTAACAAAGGAATATGGAAAAAATATTTGATCTCTTTGCTAGAAGCAGAAGACATGACATAACCAGATAGTGGCATTAGCACCATCAAAGCATATAAACAAAAGTGTATCGTTTTGCTCGCATTGATTACGAATCGAGAAAAATTGGCTGGAAGTGGTGGAACATAAGTAAAGACGCGAAAAAATATGCGTACTATAATTAATCCAAGAACGGTGATACCGCAAGCCTTGTGAATAGCGTATATGCTGAATTTAATTTCACTGCTAATCGGCAAACTTTTCATGTACAGTCCAGAACAAAGCATTCCAATAATAAGAGCAGACATTAACCAATGAATGATTCTTAAACCTAAGTTGTATTTATTGTTTTTCATTAATTTTGATTACTCCAAAATAAGACTTGAAAAACTATTTTTTAGTCAAAATTATCTATACATAATTTTGCTACCTTAATCAACACAAGTATAATAATTGTAGTTCAAATAAATATTGTCTATCAGGTCATAAGGAGATGGTGAATTTTTAAGGAGTTTTTCTATTGTAACGATAGTTGTACTTGTGCAAGAAGCCTATTGACTTTAAGCACATTTTACCCTATACAATTTCAGTACCTTAAACTACCAAGCATGCCTGATCTAAAAACAATGATGTTAAACTTTGGACCGCAGCATCCGGCTGCACACGGGGTGTTACGTCTTGTTTTAGAAATGGATGGTGAAGTGATTGAGAGGGCAGACCCTCATATTGGGCTTTTGCATCGTGGTACTGAGAAACTAATAGAGCATAAAACGTATCTTCAGGCTCTTCCTTATTTTGATCGCCTCGATTATGTGTCGCCAATGTCACAAGAGCATGCATATTCGTTATGTGTAGAGAAATTATTGCAGTGCGAAGTTCCGATTAGGGCAAAATATTTGCGTGTTCTATTTTGTGAGCTGACAAGAATACTAAATCATTTACTAAATATCTCTTCCCAAGCACTTGATGTTGGGGCGATGACTCCTCTTTTATGGCTCTTTGAAGAGAGAGAAAAAATACTCGAGTTCTATGAAAGGGCCTCAGGTGCAAGATTTCACGCAGCTTATATAAGGCCAGGTGGACTTGCAGCAGATATCCCAGAAGGTTTGATTGAAGATATTGCAAAATTTATAGAGCAATTTCCAAAGTATATAGATGATGTTGATGATCTTCTGACAGAAAATAGGATATGGAAGCAACGCACTGTAGGAATTAGTGAAATATCAATAAAACAGGCGCTTGATTGGGGCTTTAGTGGACCAATGCTCCGTGCTGCTGGGCTTGCTTGGGATCTGCGAAAAAGCCAGCCATATGAGATATATGATCAGTTAGATTTTGATATACCTATCGGCCAAAATGGTGACTGTTATGATCGTTATTTAGTAAGAATGGCAGAGATTAGGCAATCTATTAGCTTGGTGAAGCAATGCATAGAGAAAATTCCTAAAGGGCCAATAAAAACTGAAGATAGAAAAATCTCTCCACCGCCAAGAGCGGAAATGAAAGAATCTATGGAGGCTCTGATTCACCATTTTAAGCTTTATTCAGAAGGATATCACGTGCCAGAAGGAGAGGCTTACGTAGCTGTTGAAGCGCCAAAAGGCGAGTTTGGAGTGTATATAGTTTCAGATGGTACCAATAGACCTTATAGATGCCGCATAAGAGCACCTGGCTTTGCGCATTTACAGGCCTTAGATTTCATGGCAAAAGGACACATGCTTGCTGACATTGCAGCAATTATCGGCTCACTTGATATAGTCTTTGGTGAGATTGATAGATAATTATTTTAAAATAGTAACTTAACTAATGGTTAAGATATCTTCTATCATAAATTGTATAAATTCATTGCCATTCCAGTAATTCATAGAGATTTTACCTAAAATTGATTTAACATTTCCCTGCATGATAGCAGAGCCAAGCTCAGTATTTGCAGAGCGAAACGCAATAGCTTTTACCATAACATTATCATCAGCAATAAAACATTTTATATGATCAACTCCTATAACTTCCGGCTTTCTTATCTTTGCTCCTTGAATGATAAATCTCGGTTCAGGATTGCCAACACCAAATGGCTCTAAGCGTTGCAATTGATTCCACAGGGATAAGTTTATTGCTTTAGCTGTTACTATACCATCAGCTTTTATGATTTTGTCATTTGTAGAGTTTGCAAATCTTTCAGTAAAGAAATCATGTAGATCACTTATTTTATCTTCCTTAATCGAGAATCCTGCTGCCATACTGTGACCACCACCTTCAATGATTAGGTTGGTAAATTTTGCAGAAAGAACCGCAGCACCAATATCTACCCCAGAAATTGATCTGCAGCTTGCTTTTCCTATTCCATTATTTAAAGATATTACTATCGTTGGTAAGTGAAATTGCTCCTTTAGTCTTGATGCAATTATACCAATTATTCCCTGGTGCCAGTTGCCACTTACCATTATAAAATTTACACCTAATTGTGCAAATTTTCCTGCTTGTGTTGTAGCTTCCAAAATAGCCTCATTTTCTAGCATTTTTCTTGCATTATTTAAATCTATTAATTTTAGCGCGATTGAATGCGCCTCTTCTTCATTATCATTGGAAAGCAACCTTGCACCGAGTGATGCTTCTCCAATTCTTCCTCCAGCATTTATGCATGGCCCAATACTAAACCCTAATCGTGAAACACTTGGTTTTTCGAGGATTCCTAAAGCATCAAATAAAACACGCAAGCCGACGTTTTTTCTTGCTGACATGACTTTTAGTCCTTGTAAAACAAAAGCCCTATTTAGGCCTGTAATCTGCATAACATCGCAAACAGTTCCAAGTGCAACAAGGTCCAGTAGATCAAACAAATCTGGTTCTTTTTTGTGGGTAAAAAATCCTTGCTCACGTAGGCTTCTATTAAGAGCAACAATTAGCAGGAATGATACTCCAACTGCTGCTAAGTTATTATAAGGAGAGCTCTCATCAAGGCGGTTAGGATTAACAACTGCTACAGCACTTGGTAATTTTTCTGTACCAAGGTGATGATCGACAACTATAATATCAAGTCCAAAGACCTTTGCCTCTTCTATCGGTTGATATGCAAGCGTACCGCAATCAACAGAAATACATAAATCAATTCGGTTCTTTTTAAGTTGTAATAAAGCATCTACGTTTAATCCATAGCCCTCATCAACACGATCTGGAATGTAGATTATAGAGTGTGTTCCAATCGCTCTTAGGTACCTATTAATCAATGCTGATGACGTTGCGCCATCAACATCATAGTCACCAAATACTGCAATATTTTCATTATTGTTTATTGCTTTTATTATGCGAGAAACAGCTTTATCCATATCAAGGAGGTGAAAGGGATCTGGTAATAGCGATCTGATTAGTGGATGTAAGAAGTCATGTGCATTTTCGATGTTAACACCACGAGCAACTAATATTCTTGCTAATATTTCTGGCAACTCAAATCTCTGTATAAGAGTTAAAATTTCCCTTTGATCTGCTTCTTGTAACTTCCACAGTGCATTTGTTATACTGCGTTTTTCAATATCAAGTAGCATATCCTTTGTAAATAAAACTACTTTACCAGAACTTTTAAGCTTGTTCTATAATTGTATTAGACTTCTGCGTAACCTAAAGAAAGATATAGGAGGGTGTCACCCGAAAGGAATCACATTTATTTTGACAAAGAGCATCTACAAAATCTGATACTTCTTCTTACATAACATGCTCTTTAATTAGTATTATATCTATATTAGCATATAAGTGTGAATATTATATTAGTGTAATTACTTTTTAGGTATGCATGGCAAATTTATGCCTGGAAATGGTTTTTAATTACTCGAACCTTTTCTACCTTTATTTTATATTCTTTAAAGTATTTCTATTTTTTACACTTTTTTATAAAAACAATAGGCGCCTATTGTTTTTTTTAACTTAAAAATAAAAGTCAAGTATCTGGAATTCTAGACATAAAATCCTCCTGAAGATTAGAAAAAAATGCAGCGCACATACAACAGAATTTGAACGTGTGCTGAAGAATACGTTTTTTGTTGAAAAATTGACTAAAAAATCTGCAGACGAAGATAGATTTTGAGCTCTTAAAATATCTCTGCTGTTATAATAAGGAAAGCGAGAAGGTTTGTCAAGCAATCTTTATTGGCTGTTGTACTAGAATCCAGTTTTTCGTATAATTTGCTAGAATTTGTGTGAAGAATTTTAAATATGAAAGGCCTATACATTAAAACTTACGGCTGTCAGATGAACGTTTATGACTCTGTTTTAATGGAGAATATAGTTAAGCCTCTAGGGTTCAGTGTTGTAAGTGATGCAGAAAAAGCTGATTTGGTGATATTAAATACTTGTCATATTAGAGAGAAGGCAGCAGAAAAGCTTTACTCAGAGCTTGGAAGGATTCATTCATCACAAAAAAATAAAGAAATGACCATAGTGGTGGCTGGGTGTGTAGCACAAGCAGAAGGAGAAGAAGTGTTCAGAAGGGCTCCTTTTGTTGATATTGTTGTTGGTCCGCAGAGTATTGCTGCTTTACCGGAGTTGATAGTCAAAGCAAGTAGAAGTAAAGGTCATGTAATAAATACTGATTTTCCTGAAGTTGCGAAGTTTGATAAATTGCCAGACGAATGTTATGGTAATAATCAAGGGTCTTCTTCGTTTCTTGCTATACAAGAAGGTTGTGATAAATTTTGTACGTTTTGTGTGGTGCCTTACACTCGCGGGGCTGAGTATTCACGACCAGTAAATGAAATATTCCGCGAAACATTGAAGTTAGTTGCAAATGGAGCAAAGGAAATTACTTTGCTTGGTCAGAACGTCAATGCTTATCATGGGGAGTGTGAGGGAGAAGTGTGGGATTTAGGAAAATTAATTAGTCACATTGCTAAAATTGAAAACCTAGAAAGAATCCGCTACACAACTTCTCATCCAAGAGATATGCACGAATCTCTCTACTTGGTACATGCGGAGGAATCAAAACTCATGCCGTTTGTTCACCTACCTGTGCAGTCAGGTTCGAATAAAATATTGCATGCAATGAATAGAAAACACACGGCAGAGGAGTATTTGGAAATAATAGACAGATTGCGCAAATTGAAACCTGAAATTGAATTTTCTTCTGATTTTATTGTTGGTTTTCCTGGAGAAACTGAAAAAGACTTTGAGGAAACTATGAAATTAGTAGAAAAAATAAAATATGCTCAGGCTTATAGTTTTAAATATAGCCCAAGGCCAGGAACGCCAGGGGCGGAAAGAAAAGATCAAGTACCAGAAGAGGTTAAAACAGAGCGCCTTCTTCGATTACAGGAATTAATTAGCAAGCAACAACTTGAATTTAATCAGAGTATGGTGGGGAAAACTATTCCTGTTTTGTTCAGCGATAAAAAAGGTAAACACCACAATCAAATTATTGGTAAAAGCACGTATATGCAATCAGTATGCGTTGATGACCCTGATGATGAATACAAAGATAAAATAGTAAATGTAAGGATATTGGAAGCTCGGCAAAATAGTTTATTGGGATGCGCTGCCTAATTGGAGAAAAGTGCTCCCATGTTTTCATGTAGAAGCACTTTGTGTAAGCTATCTAGGGTTAATCCTTAAAGGACTACAGCTCTCTGTTACGCAATCATATGAGACTTGATATAATAGATTCGCGGGATTTTTTTTCTTCTCCCACTGATAGTATACTTTTTTAATCTTTCCAGAATTATTATATTCATAAGAAAGTGATCCCCAAACAAAGCTGCTTTTACTTTTATTTTTGTTAGCATCATGAAATTTCTGATAAGGCCAACTGCTATTGTCTTTATTCATCTTCAACCTAAATAAATAAGTCTAATGAATTAATATGTTGTATAACGATGTCAATACCTATCTATGTTTATAGAAACAGAGTTTTTGAATTTGTAATTTTCTGGAAAGCTCTATATTCTTTGATTTTATCCAGTTAAAATGAATATGAAGTATTATCCTGATACAAGCAGCAGTCCTGATTTTTCATTGCTAGAAAAGGAAATCATAAAATTTTGGCAGGAAAATAAAATTTTTGAGCAGTCAGTCGAGAAACGTTCCAAGGATAATTGTTTTGTGTTTTATGATGGGCCTCCGTTTGCAAATGGACTTCCGCATTACGGGCACTTACTTACTGGTTTCATCAAAGATGCATTTGCAAGATATCAAACTATGCTGGAAAAAAGAGTTGAACGCAGATTTGGTTGGGATTGCCATGGGCTACCGGCTGAGATGGGTGCAGAAAAGGAACTTGGAATATCTGGCAGAACTGAGATAGAGAAATTTGGCATTGAAAAATTCAATAATCACTGTTGTACTTCTGTAATGAAATTTTCATCGGAATGGGAGAAGTATGTAAGTAGACAAGCAAGATGGGTAGATTTTCACAATGACTATAAAACCATGGATAAATCATTTATGGAGTCGGTCATGTGGGCATTTAAGCAGCTTTATGATAAAGGTCTGGTATATGAATCAGTGCGCGTTGTTCCCTATAGCTGGGCGTGCGAAACTCCACTCTCTAATTTTGAAACAAGACTAGATAATGCTTATAGAGAAAAGACTAGCAAAGCTGTAACTGTTGCATTTGAGCTTTTAGAAAACCCAAAACAATTTAAACAAAAATGTAAGTTGCTTGCTTGGACTACAACCCCTTGGACGTTGCCGAGCAATCTCGCACTGGCAGTAGGAAAGGATATTGAGTATTGTGCAGTGTCAGTCCACTCTTTGGCAGCGCGTGACGCTGGAATCCAGGAAGGTAATAAATGTTTGCATGCTGAAGTGATATCAAATCAACCTAATGAAATTTATATCTTTGCTGAAAGCTACCTAGAAAAATTTATCATCCACTGTGAACAAAACAATATTCCATATGAAAACTGCAATATAAAACTTAAAGCGAGTGATCTTGCAGGTCTTTCTTATAAACCACTGTTTGATTATTTTAAAGATACAAAAAATGCGTTCCGTGTTTTTATTGCCGATTATGTTACAGGAGAAGATGGCACTGGTGTTGTGCACACTGCTCCTGGATTTGGTGAAGAAGATTTTTACCTTTGCCAAAGCCATGATATTCGAGCTGTTTGTCCAATTGATAACGGTGGGAAATTTACTGCTGAAGTTTCGGATTTAGCGGGAGTTCATGTTTTTGATGCCAATGATACAGTAATAAAAAAATTAAAAGGGCAGGGAAGTTGGTTTAAGACTGAGCAACATATTCATAATTATCCTCACTGCTGGAGAACTGATACTCCTTTAATCTATCGCACTATGCCTTCTTGGTATGTTGCTGTGACAAAATTCAAAAGCAGAATGGTAGAGCTAAATAAGAGAGTTAATTGGATACCAAACCACATTAGGGATGGTCAATTTGGAAAATGGCTTGAAGGAGCACACGACTGGTCAATTTCACGCAATCGATTTTGGGGTACTCCAATTGCCGTATGGAAATCAGATGATGCAAAATATCCAAGAGTGGATGTGTATGGTTCGATAGCAGAACTAGAGCGAGATTTTAATGTTAAGATAGATGATTTGCACAGACCGTTTATCGATACTTTGACGAGACCAAATCCTGATGATCCAACAGGAAAATCAGTTATGCGTCGTGTGCCTGATGTGTTTGACTGCTGGTTTGAATCTGGCTCGATGCCGTTTGCTCAAGTTCATTATCCGTTTGAAAATAAGGAGTGGTTTGAGAGTAATTTTCCTGCGGATTTTATCACTGAATATATAGCACAAACAAGAGGATGGTTTTATACGCTTTTTGTGCTTTCTACTGCTTTATTTGACAGTGAGCCATTTAAGAATTGCATATGCCATGGTGTAGTTCTTGATGTGAAAGGGCAAAAATTATCCAAACGTTTGAATAATTATGCAGATCCAATGGAGGTTTTTGACAAATATGGTTCTGATGCGCTGCGTTTTCTTATGCTTTCTGGTTCCATTGTTTGTGGTGGTAATTTGCTACTTGATAAAGAAGGAAATTTAGTGCGTGATGTCCTGAAAAACGTAATAAAACCTATTTGGAACAGTTATCACTTTTTTACTATGTATGCAAATGCAGATGGAATTAAAGCTGAGATTTGTCAAGATTATCAAAGTACTATTGATTGCTACATGATTTCCAAATGTTTTGAAGCTGTGGAAGGTATCCAAGCTTCTATGAACAACTATAACTCCCAGGAGGCTTGCAAAATCCTGACAGATTTTTTTGAAGTGCTAAATAATTGGTATATTCGTCGCAGTCGTGAGCGTTTTTGGAAAAGCGATTTAGATCAGGATAAAACTGATGCTTATAATGTGCTATACACAGTTTTTTATTACATACTTCGAACTGCAGCTCCTTTGTTGCCACTCATAACAGAGACTATATGGCAAGGGCTTAAGTATAAAGAAACATCTGTTCATTTGGCTGATTTTCCACAATCAGATAGGTATAATAGTAAGCTCATTGCCAAGATGGATTTGGTAAGAGAGATATGTAACTCTGCATTATCCATCAGAAATACGTTTAACATGCGCATCAGGCAGCCACTTGGCAGTATGACCATTTATCATAAGTCTTCCTGCGATTTTCTTGAAAATGAATATCAAGAGATAATAAGAGATGAGGTAAATGTAAAAAAATTAGAATTAGTAAACAGACTTGAAGATATTGCATCACTAGAGCTAAAACTAAATTTTCCGCTACTTGGTAAGAAGATTGCAGATAAAATCAAGAAACTAGTTCAATATGTCAAAGAAGAAAAGTGGAAGCAAATTGAGAATGAGCAAATATTTCTGGGGGATGAAACAGATAACTATACTATAGAAAAAGGTGAATATGAACTATTGTTAAAAGCAAACAGTGAATATTCTTCTGTATTTGATAACAATAAAGGGATTGTTGTTCTGAGTACTGAGCTTAATGACGAACTAATTCTAGAAGGACTTGCAAGAGATGTTGTGAGGCTTATTCAAGAAACTAGAAAACAAGCTGATTTTCATATATCAGATAGAATTAGAGTAACAATCAAAACAGAAGATGAAAAAATTAAGGAAGCAATAACTACATGGAATAAATATATAAAAGAGCAGACCCTTGCCTTATCTTTGGACACTAATAAAGAGGTCGAGGCCGATTTCTATTCTAAGGAGTACCAAGATTTGATAATTGGTATTAAGTTAAAAAAGTTGCAAAATTACTGATGTTTATGCTATACTTAAGTTACTTGAGGTAAGGTTATGATATGAATAAGGCTGTTGCAGATGATTATGAAGGAATTGTTGATTTAAATAACAATAGTGATGGTTTAGGTAAAGTAGAGTCTATTTCCAATATTGCTTTGGAAGAGGAAGAAGAGTTTTTTGATGCTATGGAAGATGTTTCTAATGTAGAAGAAGAGAGTGATTTAGATCTTGCTACTTCAGAAGAGGAAGAATCTATTTCCGATTTAGAGGAAGTGGAAGAATTCTTTGATAGCAAGGCTGCTGCTTTTAGTGTTCCACTCAGTATATTTCATTATAAAGATTATAATTCTGACTTTTTTACCTCCTGGTATAATATGTCAAGCGGAATATTGAAAGAGATAAACAGAACTTGCCCAGAAAAAAAAGTATTAAATTTAGCTCTGTCAGTTTTAATGCTCCCTTATATTGCTTTTACTGCGCTGGGGTTAGTCGTATACAGTAGATTAAACAGCAAGAAACAAGAAGGTGTAGGGGAAGATAAGACAAAAAAGAGTGAAACGAGTGTACCAAAAAGATTGGCATATGGTGTTCTTGCTGCAATAGCAATTTTTGTTAATGTGGCGGTACTTGTAACTTTGGTTGTTCCTGCAACAATTGCTTTGGCTACTTTTTATCTTTTAAATAGAGATTTATCTCATTCTTTAGTTGATGCTCTTAAAATAAGTATGGGGCGGTATTCTAATAAGCACCAAGATATTGAGGTATCTTTTCATGAAACGGAAGTTTCTGGACCAAGCATTGCATATGATATGGAAATAAAGTTTCCACCACAATTTAAACAATTACTTAGAGACTTATGTGAGAATGAAAATAATAAATGGTTTAGTGTAACGTGGGATTCAGAGCATAATATCGTACTGAAATTGCCAATTAACATCAATTTAAAAAACGGTCTTAAGCCTTTGCGTAATGAAATTAAGGATGTGCTTGCAATTTCCATTCAAGAATTTGCAAAAGCTATGGAAGAGTTGATGAAGCTAGAAAAAAAAGAGATTACATATGATAAGTTGAAGGAATTGTTGGGCGAATTTAGGCTAAAAATAGTGAGTAGTATAGATTCTAAGTTGATAACTCACTTGATAGAAAATGCTTATCAAGTTGCTTTTATACAAGCAATTAAATTTCAGCATGATAGACGAGGAGAAGATTTTTTATTGGAAGATGAGCTAAAAAATACTTTAGTAAGACAGGAATTAGAAAGCCGAGGTAAGGAATTACCAAATGAGAAAGAAGTGATAATAAGAGATCTGAAAGAAGCGGGAGCAAAAGTGCCAGATGCCTTAGACGATAGTGAATTTCCTGTATTTAAAGCAGAATGGGAACGGCTTAAAGAAGAAGGGAAAATAGCTAAGAGTACAATCATTGATGTTTATAAAGAGAAGTATCGTGAAGAAACAGGAACAGCTCTAAATAGTGCTAAAAAAGAGATTGAGAATTTAAGAAAGGCAGGGCATGAAAGGTATCACAGTGTACGTCAAGAATTAGAAAAAATGTCTGATGATAAAGAGGGAAATAACTCAATAAATGATGATTTAAAAAGGAAATTAGAGGATCTTTTTAAGTTCGAGTATAATGATCAAGAAGTTGAGCAAAGGCTAGTAGAATCAGTAATGAAAAAAGCAAAGGTTGAGTTAGGCCTGTTAGGGATACTAAGCTTAATAGACCAGTTTCGAGATTTAGAAGAGGAGATAAAAGGTCCTTTGAATGGGGAAAGTTTAGAAGAGGCTTCAGGTAAAGTGAACGATTTTATAGCAAAGATGTATTTAGAAATAACGAAACGTAAAACGCAAGATTTGTTTAAAAGTCAAGCAAAGGGTATAGAGAATTCATGTAAGCTGTTAGAGGAAAAGGAGCCGGATTTAGTACAGAGGATTAATGTGCACCGAGTGAAAATTGCAGAATGCTTAGATCAACCTATATCGTTAAGAGAAGTAATAGAAGAAAGTGAGGATTTAAATAAGTACTTAGAAGATGAGCGAAAGAGAAAAGGAGAAAAGCATCCAAGTACAAAATTAATAGAGAAGCACTTGCAAAATAACCAAGAAATTCTAAAAGCATTAAAACAGTTAGAATTAGAAAAAGAAGGATTGTTGATAAATAAAAAAACAAAGAATGATTATAGAGAAGAACTAGAATCTCGTGAAAAAATAAAATTTGCAATAATAGAAGATGATTTACTGAAAGCATTCAAGCATGAAACTTTTGATGAAGAAGAAATTAAGAAGTTATTAGAGGAAGAGGAACTTGAGTACTACTTGGCAGAAAAGTGCATAAAAACTCCTATTATTAAAATAAAAAATAATATCAAACACTTTTGTCAAGATTTATTGTCTCCTCTAGTAGATAGATTAGCAAATCTTATAATAAATAATGTACCAAAAGATAATGAGAGTGGTTTGTGGAGGATTTGGAACTCTCTCAAAGTTGGTTTTAATTATAATGTGATTGGATGGTCAGCTACTGTAAACAAAGATAATAGTACAGAAGGGAAAGCATTGAGTGTGGCACATGATACTCATAAGGAAGTAGAGACATTTCTTCAACATTTTCAATCAAGTTATGAAGGAGTTGGAGGTTTTTTAGGTGATTTATTTTCTGATAATGGAGAAACATTTAAAAATAATGTCTGGCCTAAAGTAGAAGAACATTTGCATGGAATGTGGGATAGGTTTTTCAAGGATATCGAATTCAAGATAGGGAATAAATTGGATGAAGTAAACGTGACACAGCAAAATCAGAGAACTGTGATTACGGCTTAATGATGAGCTCTCAAAGTTCCTTCGGTATTTTCACACACTAAGTTAACTATCATATTTGATTCTTTTTGAATTTCTTCTTCAGTTAAAGTGTGAGTTGAAGAGCAGAAAGTAACTGACAATGCAATGGACATCTTATTCGCTTCTATATTGTTTCCATGATATACATCAAATATCAAAACTTCTGTGATGAGCTCTGAGCTTTTTTTCACCATATTGATTATATTACCTGCTGCTACATCTTTATTTACAATAAACGCAAAATCTCGTTTTACACTTTGATATTTATAATCAATAAATTTTTTTCTACTTATAGGTAAATTTTCAATTTTTTCTAGCATCACTTCAAAGGCTACAATTTTTTGTTTGATGTTAAAAAAATCCAATATATTCGGATGCAGTTCTCCAAAATAACCAACTATTTTACTTCTAAAAGATAAGGAGCCTGATTTTCCTGGGTGATAATATTCTTTTTCTGCTCTCTCTATTGCTAAATTATCGCAATTGACATTAAAAAGTTCCAAAGCTGTTATGAGGTCAGCCTTTGCGTCAAAAAGATCTATTTTCCGGTCAGTGTTATAATGGTTTCGTGGCAAATTATTTCTTGATCTAATTCCACTTAAAACATACTTAGACTGAGCTTCACTATTATAAATTGGCCCAATTTCAAAAATTGCAAGATCAGGCGTGCCATGAGCAGTATTATCTGCAGTAACCTTCAACAAATTTGGTATGATGCTTGGCCTCATTATATTAAAGTCATTATTAAATGGGTTGTCGATGATAAATAACTTATTCAAGTAACCAAACTTTTCAGCTATTGATTCACTCATAAAAGACCAAGTTATCACTTCATGAAACCCTCTGCTTGTCATTAAAATGCGCAAATCATCTTGTGTATCTGCTTCTACTGTAACGTTTTCTGCTAGTGGCTCTTCCTTTATTTTATCATAGCCGTATATTCTTACTACCTCTTCAACTAAGTCAGCAGGTATGGTTATGTCTGGTCTCCAGCTTGGTACATGTACACTCCAATTATTTTCAGTTCTTTTATCAATACTAAACCCTAATTTTGTTAAAATATTGAGTACTTCATCAGGTGATGCAGATACACTTCCAAGTTTGTTTGCATCTTGATAATCAAAATTTATCTTGGTATCAGCCTTATTCAGATTACCAGCAGACACTACGCTTGAGACTTCTCCTCCACATAACGCCAAAATCATCTGGACTGCAAGGCTTAGTCCATCAAGAATGAATCCATGATCAACTGAGCGTGCAAATCTATAGCTTGAGTCTGTGGAGATGCCAAGCTGTTTTGAAGATTTAGTGATAGAAATAGGATCAAACCAAGCAGACTCTAAAAAAATATCAGTAATCTCAAGAGAGCATTCACTGTACTTACTGCCCATAATTCCAGCAATTGCATGAACATTTTTATTATCAGAAATAACGCTTATGTCTTTGTTTAATAAGTACTCTTTATCATCTAAACCAATAAATTTTTCTTCGTCATTTGCTTTGCGTACTATGAGCTCTCCTTCTATTTTTTTTGCATCATACGCGTGCATCGGGCGCCCGAAAGATATCATAATGTAATTAGTAATATCAACTATTGCAGAAATGGAGCGCATTCCTATCGATTGCAATTTATCTTTTAGCCACTTTGGGCTTTCTTTATTTTTTACATTGGCAATGTATATTCCACTAATAAAGCTCTCCCCGTCAGTAACTTTGACGTTTACTGGTGAATTTATAGAACAGGCAAGTTGTGGAACGCTTAAAGTCTTGAGTATCCCAATTCCAGTTGCTGCTAGATCACGTGCTATTCCGTAGACGCCTAAGCAATCCCCACGGTTTGGAGTGATGTTTATGTCAATTACAGGATCGCAATTGAAAAATTTATCTCCTGTTTTATAATCATCAGAAAGCTCGATTATTCCTTCACTTTCATCTTGAGTCAGCGAAAGCTCAGAGGCAGAGCAGAGCATCCCTTCACTTAGCACTCCTCTTATTTTTGTAGGCTTAATTGTAAAGTTGCTTTCTGGCAATGTGCTACCAAGAGATGCAAGTACAGTCTTCATGCCTTCTTTAACATTTTTTGCTCCGCAGACTATCTGCAGAACTTTACTTCCATCATTTACTCTACATAATTTTAATTTATCAGCATTTGGATGAGGTGCGACTTCTAATACTTCTGCAACAACAAACCCGGCCAATCTGGAATTGTCGATCACATTCTCTACTTCCAACCCTATGTGAGTTAATTTATCAGTAATTTCCTCTAAACTAGCATTGGTTTCCAAATACTCCAATAACCAAGATAATGTGAACTTCATTTATTTAACAGGAAATAAAAAAGTTATTGTAATGTAAAATATAATGATTTTAAAGCTTGTTGTAGAGAGTAGCTTCTCTATTGTAAAAAACGAAAGAGAAGCCTACTTTTTCTACAAAGAAAGAATTTTCTTTATATCACCTTTATAATCCATCTCCATGCAGAGTTGAATATTCATATTATGGTCATCTATATGGAAACTATAAATGTAAGCATCGCTGGTGAAATTTCCTATAATATCATGGCTTTCATCTAGCATTTCACCTGCCATGTGGAAAAGACCAGTGTCTGGATTAGCAGAATAATCTGTAAACTTGACATAACCGTTGCCACATTCCTGTTCTAAATTTAAAGGTGGATTAGTAAAATCTATTTCGTTCATAATTGCCTCATATTAAAATTAAATTATAGTTAAAATAAGATATTAAGTCAAGAATTTAAAGTAAAGTTGGTAGCTAACTATAATTATGTCTTTTTTAACATAGTAATGCTACAATGAACATTTTTACTATAGGTAGTAATATGAGTAACTTAATCAATATGGAATTTCTCATGAATCCAAGTGAATTTGATGATTTTAGCTTGCATTCCTCTATTTATTTTAATGATGAATTTAAGTCACTAGGTGAAGATACGTCACTAAATGTTACAGGATCTGACAATGTGACTATGGATTATGATTATACTTCAAATCTAGATGAAGATTCAGGTAAGACTGATCGGTCTACGTCTTTGAAACTCTCTGACTATAATATTATCAGTGAAAAAGGTGCATTTCCTATTTTGCTGAAAGAAAAATCTAGTTTTGATTTTGAAAAAAGTCTACTTATCAATAAAATAGAATTTGATCGTGAAAATGGTGGATCTGTTTCTGTAAAAGTGGAATTTCAAGCTGATAACAAAGAAGATGCTGAAAATATCAAAAATAAGGCAAAAGCTTACGGTATAGCAGTAAAATAAATAAAAAGGGATCTATACACAAACATAGAGCCTACATAATCTTAATTCTTGACTTTATTCTATAAAATTTATACTTTATTTACTGCTGCAGTTTAAGTATACAGGGTCAAAATGGCGTTAAATCCGCTAGAACAATTTAAAGTATATACAATAGTAGAACTACCAAAATTATTTGGGTATGACATAAGCTTTACCAACTCATCTCTTTTTATGATGATTTCTGTAATATTGGCAATACTCTTTTTGCTTCTTGGAGTAAGAAAAGGGGCAGTAATATCAGGATATTTGCAGGCCGCAGTTGAATATGTATATGATTTTGTTGTTTCAATAATAGAAAGTAATACTGGAAGCAAAGGCTTGGAGCACATTCCGTTGATATTCACAGTATTTATTTTCATTTTATCGTGTAATCTAGTTGGTGTTCTTCCTTATAGTTTCACGGTTACAAGTCATGTAATAGTCACTTTTACTTTGTCGATGGTGGTTTTTACTTATATAACGATTGTTGGATTTAAGGAAAGGGGAGTAGAATTTTTACGCATATTACTACCAAAAGGAACTCCTTCGTGGCTTGCACCTATAATCATCATTATTAAATTATTTGCTTATTTAGTAAGGCCAATTAGTTTATCAATAAGGCTTGCAGCAAATATGATTGCGGGTCATACGATCATCAAAGTGATAGCAGGATTTGTCATGAATATGAGCATATTTCTTACTCCTGCACCTTTTTTATTTATAATTGCCCTAATAGGGTTTGAAGTGTTTGTTGCAGTTTTACAAGCTTATATATTTACTATATTAACATGTGTATATTTGTCAGATGCAGTAAAGTAATTGACTTCCTTGCAGAATATTTTACAATTATATTATAAAGAAATAGTTAAAGGTAATATATGGATTTAGTAGGTTTAAAATTTATAGCAATTGGTTTAGCTGTATTTGGAATGCTTGGTGCTGGTTTGGGTATAGCTAATATCTTTTCTGCTATGTTAAATGGAATTGCGAGAAACCCTGAATCAGAAGGTAAAATGAAAACTTACGTTTATATTGGTGCTGCCATGGTTGAAATCATGGGGTTACTTGCGTTCTTACTTGCGGTGTTATTGATATTTGTTGCTTAACAGATGCCACAGCTTGATGTTTCAACTTTCTTTTCTCAAGTTTTTTGGTTTTTGATTTTTTTCTCTTCACTTTTTTTTGTAGTAAGTTGTTTATTTTTACCAAAGTTAGATAAAATAATAAACACCAGAAGTAAGAAAACATTAGATTCTTTTAATAGTTCTATTCACCTTTTAAGACTTACAGAAGAGCAGATTGCCAAGTATAACGCAGCTTTAAATCAAGCTAGAGTACAGGCAAAAAAAATCATAGATGATGCCCTTGTTCAGGTGGAAGAAATGAGGGCGAATGTTAAGAATATATTAGAAGAGGAAGACAAAAAAATGGTCAAACTTGTTGAAGAAAAAGTGGTGAAATTTAAGTCTCAGTATATTAGTGAATTAAAACAAATAGCTACTAGTATTGCTTTGATTTACTACACTAAATTGACCAATTCTGAAATTGAAGAGGAGTTTGTTGCTAGTTTAGTATCTGAAGAATTTTAGGAGTTTTTTTTATGTCTACATCACTGATTATCAGTCTTGCTTTCTTGGTAGGTTTTACTTTTGCATATAAATTGCTAAAGAAAGTGGTAAAAAGTGCACTTAACAATAAGCGTAACAAAAGCAAGTTTTCAAGTGAAGAAACTGAAAAATTCAGAAAAGATATGTTGGAGTATTACAAAAAATCTTCTGAAAAATACAAAAAATTAGATGCAGAAGTTAACAAAATGATGAATGAAGCACTTGATGAGGCTAATAGTATTATTAAGCATAATAGACAGCAACTCGATCAAACGTTAGATGAAAATGCCCATTCTAATTTGAAGAAAGTTACTGACCAAGTTGAAAAAGCTCTTGGGGATTTACAAGCTAACACAGCGAGTATAGCTGCTGATGCTATAAAAAAAATAATGCATGAACGTAAAGATGATAAGCGTAGTAGTGAGGTTATATCTTCGTTTTCACGTGACTTGAGCAAAAAGTTGCATTAAGTTTAATGCCTGTACTTCAAACTGATAATGTAGAAAAAATTAAATTTGATTCTAGTTTATGCAAAGAACAAGAGAAACTTTTCTACTATAGGTTTAATATAATTCCTTGGCAAAAATTAAATGATACTACTTTTTTTATGGTTGAAGACATAAGCCAAGATATCAACCTTTGGGTCGAATCTCATTACAGTATTGGATATGTATTAATAAAAGCGAATAGTGAACAGATTTTAAATCTTCTTAACTCGCACTTTGGTATTTCAGAATTCGCAAGTAACTACTTATATTATAAGAATCGTAATTTTTCAGCTAAAAGCATTAGGCTCAGTTCAATCTTTTTTTCCTCTTTTTTTGTTATAATTTCGACTTTAACACTGACAAAAAAATATGCATATTTTGCTTTGATGTTGATATTTATAATCGGATGTTCTAGTTCTTTATTCAAATTTGTAACTAAAATTTTTGGCTTGCGTAAAATTTCTAACCAAAAAGCAGATTATGATAAGATGAATGAACCTATATATACTATTTTGTTGCCTGCTTTTAAAGAAAGCATAGTTATAGAGCAATTGATTGAAAGCATTGAAAATTTGGATTATCCAAAATCAAAATTAGATGTAAAGCTTGTGATAGAGAGCGATGACCAAGAAATGTTGGCAGCTATAGAAAAATGTACTTTACCACAGTATTTTGAAGTAATAAAAGTGCCTCATTTTTTACCTAGAACAAAAGCTAAGTCATGCAATTATGCTATGAATTTTATTAGAGGAAAGTATGTGGTAATATATGATGCAGATGACAAGCCAGATCCATTGCAGTTGAAAAAAGCACTTATTGAATTTAATAAGGGTGACGAAAAGTTGGCTTGTGTACAGGCGAAATTAAATTACTACAACTATGATTATAATTTTCTCACAAAATTCTTTTCTCTCGAGTATATGAACTGGTTTCAATATTTTTTGCCTGGATTTCAAAAAATGAACATGCCAATACCTTTGGGCGGTAGCAGTAACCATTTTTCAGTGGAAATTTTAAAGAAAGTGCTTTTTTGGGATGCTTACAATGTCACTGAAGACGCTGACCTTGGTTTGAGACTTGCGCAAATGGGATATAAAACCAGGATTATTGATTCAGAAACATTGGAAGAATCACCAACTACTGTGTTTGCTTGGATCAAACAAAGAGCACGCTGGATTAAAGGTTATATGCAAACTTATGTCGTTCATTTAAAAAATATAAAATTACTTTTTAAGCACACTGGGCTTAAGGGAGTTTTGCTATTAAACCTTTTTGTTGGTTCCTCAGCTTTTATATTTTTCACGACTCCTTTTTTGTTACTTTCATTGGTGCTGACTCAAATTTTGAATGAATTATTCTTATATTATTTTATAATAGTATACGGTATTAACTTGATTTTTTTGATAATAGCTATCAGACAACAAAAAATGCCTTTTTATTTTTATATAGTATCAATATTTTTTCCCGTCTATAGTCTACTACATAGCGTTGCAGCTTTTCTCGCTTTGTGGGAATTTGTTATTCACCCTCAGCAATGGAATAAAACTCAGCATGGATTATGGAAGCAAAACCTGTAGCTATTTGGCTTTTTCTCTGCTCTCTCATGGTGATTTGCATGGTGGGAATTGGTGGATTTACCAGACTTTCAAAAGCAGGATTGTCAATCACGGAATGGAAACCAATTACCGGAACATTGCCACCGCTGAGTGAACAAGACTGGCTAAAAGAAAAATCAAAATATGAAGCTACACCTGAATATAAAGCATTTAATTATGGTATGAGTATGGAAGAGTTTCGCACCATATACTTAATAGAATATGTGCACAGGTTAATTGCAAGGCTGACAGGTTTAGTTTTTATCTTACCATTTATATACTTTACACTAAAAAAAAGAATACCTAAAAATGCAGTAATAAGGTTATCTACAGCACTATTATTTGGAGTTTTACAAGCTTTTGCTGGTTGGTATATGGTAAAAAGCGGTTTGGTAGTCAATCCTCATGTTAGTCACTATAAGCTCGCACTTCACTTACTGCTTGCATTGGTTATTTTTGCATTATTGTCATATCAATTTTTTGATTACCAAATCAAACCAAAACAGATAATTAAAATTAATAGCAACATTACATGTTACATATGGATAATTTTAATCCTAGTTACAATACAAATAATCTTCGGTGCATTTGTTGCAGGGTTAAATGCTGGTTTAATTTATAATACCTTTCCACTGATGGATGGACAAATTGTTCCAGAAGATTTATTTTACTTACAGCCTGCTTGGCTAAATATCTTTGAAAATAGAGTAACAGTGCAATTCATACACCGGGCATTGGCATTGCTGGTATTAGTTCTGACAACAATACTCACAATAAAAAATGCCAGTATAAGACCATTATATGTTATGCTATTCTCTGTCATCATTCAGGTAATTCTAGGAATAGTCACTTTGTTGCTGCATATACCAATGGCTATTGCTATAGCTCATCAAATGTTTTCATTTATCTTATTCGGGTCAAGTTTATACTGCTTATGTTATTTAAGAAACCAGATCTAATACTAAATCACCAGCATGTATATTTTTTCCTTCTTTAACAGGGATATTTTTTATCACCATTTCTGATTCAGCACATATTATATTTTCCATTTTCATTGCCTCTACAACAAATAGAGGTTGTCCTACCTCTACCTGATCTCCAGCATTGACGTGTAATTTAACCAATAAACCGGATATTGGAGATTTTACAGCGCCTACTGAAATCCCTTCTGTTTTGTTGTTTAGCATTAATTTGCTTAGTTCAGCTACATGAGGTTTCAATACGCAACATTTAGCTTTCATACCTGCGTGTCTTATAAAGTATTTGCTGCCTTGCCTTTCTATTTTAAGTGCTATATTGGTATCATCATTAATTGTTATATATAACAACCTGTAACTTGGTTTCCACTTACCTACCACGGAGTATTTATTGTGGTTATATACTGTTGTTAGTGTGTTACCTTGATATTTTGCATTTACGGAGTACTCATTATCGTCTATTTTCACTATGAATGCTTCATCTATTGACTTACTGTAATACTTTCCCTCATTTTCTAAGTGAACATACAGTGCAATAAAAATAAATATTTTAATATATTCCTCTGTAATAAAATCACCTTGAAACCCGCTAGGGTAATGGTCTGGAATGAATCTCGTGTGGAGCTTTGCTGCAATAAAATTTGGATGATGGAAGATAGATTCTAGAAATTCTATGTTATTTATTACTTCCCCTATATAGCACTCAGACAAAGCTTTTTGCATTCTGCTGATTGCTTCTATTCTATCTTTTCCATGTGTTACCACCTTTGCAATCATTGAGTCGTAGAACATGCTGATTTCTGAACCGCTAGCTACTCCATCGTCTATTCTTACATCATCCGGTTTATTGTAATATTTTATTCTTCCGCTAGAAGGAAAAAATTTTTTTGATGGATCTTCAGCGCAAATTCTGCTTTCTATTGCAGAGCCAGTGAGTTTAATATCATTCTGACCAAATCTTAATTTTTCTCCGCAGGAAATTCTGATCATTTCTTCCACTATATCTATTCCAGTGACAAATTCTGTTACTGGGTGCTCAACTTGTAATCTAGTATTTACCTCAAGAAAATAGAAGTTTTGGTCTTTATCAACAACAAACTCGACAGTGCCTGCTGAAAAATAGCCAACTTGTTTTGCAAGGGAGACACATTGAGCATACATTTTTTGTCTCACCTTTTTACTAATAAATGGGCTTGGCGTTTCTTCTATTATTTTCTGATTGTTCCTCTGTACCGAGCACTCTCTCTCTCCAAGACATACTACATTGCCGTATTTATCTGCAATAATTTGTATTTCAATGTGTCTTGGCAGCTCTATATATTTCTCTATAAAAATACTACCATCTTTAAAACTTTTTTCTGCCTCATTTGTTGCTGATATAAATGCTAGTTCAATTTCTTTTTTGGAATGTACAATTCGCATTCCTTTACCACCACCACCTGATGCAGCTTTGAGCATAACGGGAAAACCAATTTCTTCAGCAACCACGGATGCGTGGTCAGCATCTTCGATCTTACCCATATATCCTGGTACTACATTTACTCCAGCTTTTCTTGCCTCTTCTTTTGCCGTTATTTTGTTGGCTGTAACTTCTATTGTCTTTGCACTTGGACCAATGAAATCTATGTTATGTTTTTCCAGAGCACGGGGAAAATCTGGATTTTCTGCTAAAAACCCATAGCCAGGATGAACCGCCTCGGCACCTGTTTCAACTGCTACTTCGCATATTTTTTCGATATTTAAGTAACTAAGATAAGCAGGCGAAGGGCCAATGTGCCTTGACTCATCTGCTTGCTTTACATGCACAGAATTTGCATCTGCATCTGAGTACACAGACACACAAGATATGCCCATCTTGCGCGCAGTCTTGATTATCCTGCAGGCAATCTCTCCTCTGTTTGCTACTAAAATCTTACTATACTTCTTTCTTATCATCTTATCAGTATACTTTCTTAAGTTAAGAAAGTAAATTTCTATATTATTTCCTGCAAGTACTTCATGTTGGGGCTAAACCACTATCTAAAAGTTGCATAACATCAGGATCTATCACTATAGTACTTTCGTTATAGAGGCCATATACTTCATTACATGCCTTAAATAACAGACATGAAGACCCTCCAGAAGCTATTGTCGCTATTGAAGCCAATGCAAGAGGCTGAGAAACTGAAAATAGAAGATACAAAGATACACACATAGCGATAGCACACACTATAGCTCCTACTATATATAAGCATAGATGAAACTTTTTACTACATATAAAGCCACATTTTATATCTGCAATTTGCTTGACTTCCTTCTGCTCTGCAGGATTCAAGAAGTAAAGAGGTGATACTGCCTTATTATCCTTGATGTAGCTTTTATCGAGGAGTGCTTCCTTAATATATTTCTTATTGTTCTTAAATTCCTCTTCTAATTTTTTTACTTCTTTCCAATCTTTAGCTTCTTTTGCTTTTTCAACCTTGCTCTTAGTATCTTCTTCTAAATACTTTATAATCTCTTTTAATGCAGATAACAGAAATTCTTTACTTGCTGCTATATGAAATGGGTTTCCATTTTCATTAAGACTATGCTTAGCTACACAAGCAATTCTTTTTTTGCAAGCTTTAACAAATTCATCTCCATCACCTTCTCTTGCAATTTCAAATAAATTATCCATATATACACCTCACTTCATTCACTCACTAATATTAAATTATACAATCCAGTTTGTTAAAAATAAATGTAAATTGATCTTTCAAATTTACTATAGTTCCACGTTGTTGCAAGTGCAAATTTTAGTTATCATCGGTTACGTTATCACAATAGACAAATATGCTAGGTATAGTCACTAGATTCGCTCCATCACCAACAGGATTTTTACATATTGGAGGAGCTCGCACAGCTTTATTTAATTGGCTCTATGCGCAGCGTCATGGTGGCCAGTTTTTACTAAGGATTGAGGATACCGATAGAAAACGCTCAACACAAGAAGCAATTGATGCAATAATAGATGGGTTAAAATGGCTTGGAATAAGCTGTGATGGAGAAATAGTATATCAGTCAAAAAGAATAGAGCGACATATTGAGGTTGCAAATCTTTTAGTGAAAAAGGGTAGGGCTTATCATTGTTACTGTCCTGAAGATGAAGTTACAGAAAAGAAGTCAAAAGCGAGAGAAGAAGGAAAAATATATAAGCATAAGTGTACTCATTCGGCGTCAAGTACAAAGTCTGTTGTTCGCTTTAAAGTGCCAGACTCAGAAGATATTGTTGTTGACGATAAAATATATGGCCAAGTTAAAATAAATAGCAACCAGCTTGATGACATAGTGATCTTACGTTCTGACAATACTCCAACATATATTTTTGCTGTAGTGATTGATGATTATGATGCTGGAATAACTGATATTATACGTGGCTCTGATCACCTTACTAATACCTTTAAACAATTGCTGATATATCAGGCTCTTGATTTTGATGTCCCACGCTTTGCACACGTACCGCTTATTCATGGAGAAGACGGGAATAAGCTATCTAAAAGGCATGGGGCTACAAGTGTTTGCGATTATGAAAAGATGGGAATATTGCCACAGGCAATGCGTAATTACTTGCTAAGACTTGGCTGGAGTCATGGCAACGATGAGATTATTAGCGATGAGCAAGCAATAGAGTGGTTTAATTTGGAAAATATCGGTCGTTCACCTGCACGGCTTGATTTTAAAAAATTAGAGCATTTAAATAATCATTATATTAGTAACATGAGCAATGAAGATATTCTGACTCTAATGCTTAGAGAAAATACTCTAACTGACAAAAAAAAGGGCTATTTACTTCAGGGACTGACAGAGCTGAAAAAAAGAGCAAACTATCTGACCGAATTATTGGATTTAGCAAAATTTTATATTCAAGTTGATTTTAGTGAAGAAGCTCAACAAATTATCAAATCTAACCTCGATATAATTAAGTTACTTGTATCATTTCTTTCGAGTGTAGGTAGTGAAGATTGGAATAAGAATTTTTTATCTGCTAAAATCAAGGAATTTTCGAAGTTATATAATATGAAAATGAGCGATGTATACCACTCATTACGCGCCCCTATAACAGGAGTAATGGATGCGCCTGGAATCATCGATATCATGGTAATTCTTGGGAAAGATGAATGTATAAAAAGATTGCAACAAATTTAAATAAAAAATTACTTGACAGACTCTGGTGGCTTCATTATAGTGGAAAATGAAGGTTTTTTAGGATCCAAAATCTATCTTCACCTGCAGGTTTTTTCACCAAATAATCAAATTTCAGCAAAAAATATATAAGTTTATTTTTGCTAGCTCTTTATTCATATAGGAGGGTTTATGTCTAGAATTCCTGATACTTGACTTTTATTTTTAAGTTAAAAAAACAATTGGCGCCTATGGTTTTCACATTAAATCATTTTAAATTGTTAAAGTTAATACGGTCTTTTTTTGCCTTTTTTTATTGGTATTTTTTTCATATTTTACATATCTGTTCAGCAAAGTGGCAAAAAAGACAAGTAAATGAGTATCATGAAAGTAGCTTACACGTAGCTGTAGGAATATTCATTTTTTAAGGTAAATTAAACAGCAAATATTGTCATTCAAGTAGCTACTCCAGCTTCTATAATGTCATGCCAGTGCTCGACACTGGCATCCAGCAAAATTTATCACAAACAAGACAACATTTTCAATTAAAAAACCAGTGTCTGGATGCTAAGATGACACCTTCATAAGGAAGCCAGCATCAGCTACTTTCATGACACTCATTTAGTTGTCTTTTCTCGTTTACCTTATTTTGCCACTTTGCTGAACAGATATTAAAATAGCAAGCCTCAAGGTCAGAAGCCTGCTATTACTTACTGGTTACTTTACATCAATTTTCTTGATGTGTTTCTCTGATTTAGGTATGGTTACATGCAATACCCCATCTAAAAAGTTGGCAGATACCTTATCTTGCTCTACATTTGTTGGAAGTTGAATAGATCTATAGAAAGAACCATAGTACCTTTCTTTGTGGTAAAACTGCTTATCTTTTGATTCATTATCACATGTTTTTTCACCCTTCACTATTAAGTTATCGCCAGATATACTAATGTCTATGCTTTCTTTAGGAATACCTGGTAACTCTAATGATAGGCAATAGCTTTCCTTTGTTTCATAAAGGTCACAAACTGGTAGTAGGCTACTGCCTCTTTTAGAAAGCTCTGGGTTCCATCCTGTAAAGAAGCTATCAAATATGTCATCAACGGCTCTTTGCAACCCTCTTACACTAAAATTATCACGGTTATTGTTTTTATTTAAATGAACTATATTACCCATGTTGTACCTCCTTTTACTAATACATGAACTACATAATCACTCCACTTATTAATTTCAATCCTAAATCTAAAATTTTTTAGATGCGAAAAATTTTCCCCGTTTACTATAACCTGATTATGAGAAAAAATCTTGTTTGGATTACCACGAGTAGTTCTATAAACTAGATTAACTGTAAAAAAGGGCAAGTGTACGCAAATTTATTACTTCTCTTTCCACTTCCACAATCAAACAATTTTGAATGTTTCTTATTTGACTTGCCAACAATGAGAATTGGTATAATTGCTAGCTCCGTCTTTCAGCTATGGTATTAAACAATGACATGCATAAGATCTAATAATATGTATAATTTATAAATAATTTTTGAGGTAAATTGTGAAATTGGGCGTTAATATTGATCACGTTGCAACCCTTCGCAACGCACGTGGAGCTTCTTATCCAGATCCATTAAAAGCAGCAAGAATAGCTATTGATGCTGGAGCAGATTTTATCACCGTACACTTACGAGAAGATAGAAGGCATATCAGAGATGAGGATGTATTCAATCTAAAACAAAACATTAGCACTGAGTTGAACCTTGAAATTGCAGCTACGGAAGAAATGCTCAAAATAGCAAAAGAAGTAAAACCCTACTCGATTTGTATAGTACCAGAAAAAAGAGAAGAATTAACAACTGAAGGTGGCTTGGATATCGTGAATATGCACAGTAAACTTTCTGGTATAATAGAGGAAATGCACAGCTTTGACACAAAAGTCTCACTGTTTATCGATCCAAATATTAATCAACTAAAATATCTTGAGAAGCTAGAAAGAAAGCCTGACATAATAGAAATTCACACGGGGAATTACTGTGATAATCCATCAGAAGAAAAATTAAAACTTATTACTAACTCTGCAGAACACATTAATAAGCTAGGAATAGAATGCCACGCGGGGCATGGCATAAATTATAAACATGCTAAGAGAATAAAAGAGATACCTCACATCTCAGCTCTTAATATAGGCCATTCTTTAATAAGCGAGGCTATATTTCATGGCTTACACAGTGTAACTAAAAAGATGAAAATGACAATATCTAAATAGCTGATGCTTTCTCTTTGTTATTTAAAGTACTTGAAAGAGTTTGACTTGCTTTAAACTTTACCTTTTTCTTTTCAGAAACAGTCATAATCTCACCATTTTGAGGATTGCGGCATTTTCTTTCCTTACTTATAGCAGTAGAGAATGTCCCTATTCCATGCAAACGTATTTCACCTTTATTATTTAGATCGTTCTTGATTACTTCCATAAAAATATCATGAAGCTTACCCAAACTAGCTTTTGTTATATCTATACCTTGACTAGAGCACTCTTTACTCAGTTGGTTTACTATATCTTCTTTACTCATAAATTACCTTAATATTGAAAAATTACATAAACAGCATATTATGCTAATGCCAATAGTCAACTAAATTCGTCATAAAAAGAAAAAATATCATAAATCCTTGTAAGAACTTGTGTAATATTTACAAAAAAATATCATTATAAAACAATTATCTCTTAGAAAACTGACATTTTTTCCGAGCTTTATGTTGACCATATTTCTTACGCTCAACAACACGTGAATCTCTAGTTAGGAATCCACCTTTGCGTAATATAGAGTGTAGATCTTGACTTATACTACTTAAAGCTCTGCTTATTCCATGAGCTAAGGCACCTGCTTGGCCAGATAGTCCTCCACCTTTTACAGTCGCAAACACATCATATCTATCTAACATAGAAGTTACTATGAATGGCGCTTTAATCATTTGACACACTGATTCTCTTTTAAAATAAGAGATTAAATCATCTTTTTTATTAACACTAAATTTTCCACTTCCTGGCTTTATCCACACTCTTGCCACAGATTCTTTCCTTCGACCTGTAGCATATGAACGACCAAGTGAGTCAATCATTATCTTTTTTGGCTGATCATTATTATTTATTTTCACTTTTTACTCCATTATTTCTTATTTTTACGATTTAAAGAGGCAAAATCTATTTTTTCAGGTTGCTGTCCTTGATGCTTATGTTCTGAACCAGAATAAACATACAAATTTTCAAACCGTCTACGTGCCATAGGACCATCATCAAGCATTCTTTCTATTGCCATTTTTATCACACGCTCGGGGAATTTGCCATTTAAAATATTATCTGGAGTAGTTTTCTTTAAACCACCAGAATAACCTGTATGCTTATAGTAGATTTTATCCTTAAATTTCTTTCCGGTAAAATGTACCTTTTCTGCATTAACAATGATTACATTATCACCACAGTCCATATGAGGTGTATATTCAGGTTTATGTTTTCCACGCAACAGCATTGCTACAAATGCTGCAAGCCTTCCTACTACTAATCCCTCTGCATCTATAACAAGCCATTTTTTATCAATTTGTTTCTCTTTTAAGAAAAAAGTCTTCATATATCAATACATAACAGTAGATTATGATATACTAAGTTGCTTGATAGTGTCAACAACATTAGTTATTGATTATTAAAGTAATTTATGCTAATGACTTAAACAACATGCTAGAAAGCAAAATGTTTCGATTGATTATTATATTTGTAATTGCTTTTTGTACCATAGGTTGCTATGCAATTGATTTGGAGGAAGCTATAAGCAAAGCTATCAAAAACAGCTCAAAAATAAAGTCTCAATTTTACCAATATAAGAGTGCTGAAAAACAACTAAAATCTTCCGGATTGGTTGGATTTTTACCTGATATCAATTTAGGGTACAGATTTAATGAAAAATTTGATTTTGAGGATAAGACTGGTGGTAGACTTGGTCTTGGAAGTAGCTTAACATTAAATCAAAAGCTAATAGATGGTGGTGGCACTTTTGCTACATTCAGCCGATCAAATCATCTTCTTAAAGCAGCAAAAATTAGATTTCAGCAATCTAAGCAAGAAGTTGCACTCAGCGCTGTGAAAGCATATGTTAATGTTTTACAAAAGGCAGAAATATTAAAACTAGGGGAACATAAAGAACGTGTTTCTTTAGAACATTTCTCAGCTATGAAAAAACGCTTTTCTCTTGGAGAAGTTACTAATGCTGAGGTTTTGTTCGCAAAAGCAAAATTTTCATCTTCTACATCCAAAAGAGTTGATGCTGAAGGTGAATTAAAGCTCGCTAATATTGCTTACTATCATTTAATTGGTGAAGATGCTGATAATCTTCACGAGACTAATGGTAAACTACCTTCTATACCAGAATTAAATGAATGTTTACAGTTAGCAAAAACCAACAACTTGTCCCTAAAAGCAGCTATTTATAAAAAAAGAGCTGCTGGAATGGAAGTGATTGCTGAAAGTTCCAAGTGGCTTCCTTCTTTGAATCTAAGCGCAAGTAAAAATTTTGGAAATGACAATATAAAATTAGACACGTTACTAGAAAATGTGAATGTTGTCTTTACTCTTGATATTCCGATCTTTAAAAGAGGAGTTAATGTTTTTGGTGTTAGTAGAGCTAAAATGGATGCAAAACAATCCACTTACGATTATTACGAAGCAGTAAAAAATATAGAACAAGCAGTTATAAATGCTTGGAATAACGTGCTGACAGCAAAAGCTATTATTAAAGCAAGTCAAGAAGCAGAAAAAGCAGCAGCTTTAGCATTGGAAGGAGTTGAGCAAGAAGTAAACTTAAATTTAAAGAGCACATCTGATCTTTTGGATACTGAAGATGAATTATTTAAAGCACGTTCCGATCTAATTCAGGCAAAAAGCAATTATGTAATTAGTGTTTACAACTTGCTTTTTATAATAAATAGTATAAACCTTTAAATTTAATGGTATGAGCGATAATCAATCTGTAAAAGATATACTAGAAGATATAAAAAAAGCTATATCGGGTAAAAATGCAAGTGGCGATAAAGCAGAAGTAATAGATAAAGATGATGACGTATTATGCCTTGAAGAGGAGTACCCAGAAGACATCGAAGAAAAAGAAAATAGTGAAGAAGAGAATAATTGCCAAATTGAGAAAATGAATAACCAATTTAATAGTTACAACTCAGAAGAAAAAAATTTGTACGATAGTATCCAAATGAGTAGTAACAAAGTGAGCCATCAAGAACAAAGTAACGAGCATTTAGTTTTAAAAGAAAATATGGAGGAAATTAAAACATTGCTTGAAAAGATGCAAAGCGAACTACGGCATAAACAACAAAAAAGAGCTGATCTTACTGTTGAAGAATTAGTTACATCTCTTTTAAAACCCCAGCTTTCAGAGTGGCTGAATAAGTATCTGCATGCATTGGTAAAAGAAGTAGTTGAAAAAGAGCTCAAAGATATAATCAATAATAAATAGGTTATTAGTATAAAGACCAGAGTAAAAACAGCTAGAGGTAGAAAGTTATCTTCAACAAGATGGCTACATCGCCATTTGAATGATCAGTATGTGCAAAAAACCAATAAGGACGGTTATAGATCGCGCTCGGCATATAAGTTAATAGAAATAGACGATAAATTTAAACTACTCCAACAAGGGCAAAAAATTATTGATCTTGGCGCTTTTCCTGGTGGGTGGTCACAAGTTGCCTCTAAGAAAGGAGCGAGTGTGATTGCTGTTGACATAAAACCAATAAACGCAATTAGTGGAGTAGAGTGTATGCAGTGTGATATTATCAGCGAACTTGAAATTTTAAGAGAAAAATTCAAGGATCACAAATTTGATGTAATTTTATCTGATATGGCACCAGAATCTTGCGGTTTAAAATCGTTAGATCATATCAGAATTATGCTTTTATGCGAAGCAGCGCTCAATTTTGCAAAGCATTTTTTGAATCATGATGGCAAGTTCGTAGTAAAAATTTTTCAAGGAGAATCTGATAAAGATTTCTGCAATGAGCTAAAAAAAATGTTCAAAACAGTAAGATACTTCAAACCAAAGTCAAGTAGATCTGAATCTACAGAAATGTATTTAGTAAGTTTAGGCTTTATTGGTGGCAACTATTCTGTATAGCAGGTACTTACAGAAACGTTCTAGATAATAGCTGTATGAGCATTAATTTGAAGACAGCAAATGGTGTCATCCTAGTGCCCATATTACTTGGATCCAGAACAGGTAATAAGAACTGGATTCTAGTGTCAAGTATTGGAATGATTATATCTATAGGATTCCTAACCAATCAAAATGTTAATAAATTTACTAATTGTGAAAAAGACAAAAGAATCCCCGTATAGCTAGTTTTAATAATGTAAATTGATAATGTGCTAACAAGCGCGATTTGGCTGAATGTAGAAAAAATAAAAAAAGCCACTATAATTTTATGTAATTTGCCAATAAATATCTGAGTTTTTTTCTGAATTTTGTCGTTGAGTCTGCGCGGATCAAAAACAAGGATAAATACTGTTATTGATATAATAAGGAAAGTGGGAAGGTTTGTCAAGTAATAAAACTAGAGAGCTCAAATGGAAGAAGGTAAACTCTAAAGTGTACGTTCAGTAGCACTTTCTATAAGAGAGATTGTATTATCTATCCCATAAAGCTTTATAAAAGATCCCATTCTAGGACCGGTTTTTTGGCCAAGCAGCGTTTCATATAGCAACTGAAACCAATCGCGTAAGTTATTGTAATTATGTTTTTTTCCGATGGAGAAAACCTGAGATTGAATCTCTTCAGCAGTGGCTGTAATAGGCAGGGAATGTAGGTTGTTCTTTAAGTCTAGTAACGCTTCTTTCTCTTTTTCGTTTGGAGCTTTATACGCTTTTGTTGGTTTGATAAAGTCGTGATAATACCTAACTGCAAAATCTGAAAGCCTATCTAGCATTTTGTTGCTTTCTGGTGTAACGTTTGGTGCATAAGTTGATATAAAACCCCAAAGAATCTCTTTATTTTCAGCATTACAAGCTGCTGCCAGGTTTAAAAGTAACGAAAAATTTATGCCTGAAGTTTCTACGTTTGGAACTTTACCTTGATGGATGTGCCATACAGGACTGTTTACATCCTTTTCTTTACTTTCATTATAACGCTTAACAAACTCCAAATATTCATCAGTTGATTTTGGTATCACATCAAAATATAAACGTTTAGCTTTTCTAGGGCTCTGAAAGATGTATAACGCTAAACTCTCTGTGGGTGCGTAAGTTAGCCACTCCTCAATTGAAATACCATTTCCTTTTGATTTTGATATCTTCTTTCCTTCTTTATCAAGAAATAACTCATAGCAAAACAAAAGCGGTGGCTTTTCTCCAAGTATTTTACATATTTGACTTGAAAGCACAGCAGATGGAGTCAAATCCTTTCCATGAGCTTCGTAATTAACTCCGAATGCAGCCCATCTCATTCCCCAATCAGGTTTCCATTGCAATTTGCATCTGCCTTTTGTTACTGGAACTTCTATTTCTTCTCCATTTGCTTCTTTATATTTGATTGTTCCTTTATCTGTATTTCTTTCAATTACTGGAACTTGTAGAACTTGAGAAGTTTTTGGGCATAACGGTAAGAATGGACTGTAGGTTTGCTGTCTTTCTTCTCGGAATGATGGAAGCATTACCTCCATTACTCTGTCGTAATTTTTCAGCAAGAGTAAGAGCTTTTCATCGTAAACACCAGATCTATAACACTCTGTAGCGCTTCTAAATTCGTATTCAAACTCAAATAAATCAAGGAATTTGCACAGCAATGAATTCATATGATGGCCATAACTCTCATGAGTGCCAAATGGGTCAGGTATCATGGTTAATGGCTTGTTCAGATTCTCTCTTAGCATTTCCTGATTTGGTACATTATCTGGTATTTTTCGTAAACCATCCATATCGTCGGAAACTGCAATGATTTTGGTTTTTATACTAGGAGCTATTTTTTTTAGAGCGTTTGCAATAACTGTGGTACGAAAAACTTCCCCAAAAGTACCAATATGTGGCAAACCTGATGGCCCATATCCAGTCTCAAATGTTATCTCTTTTTTATTAGGGAATTCTTGTAGTATTTTTTCTGCTTCTTGAAATGGCCAGTTTGTCATCGTTAGAGTTAAATTGGTTATCTTACCTAAAGTGCTATTCATTTCAATAGATTTTTAATTAATGATGTAGTATTAGTGTTAGAGCTATTAATTAGAAGATCAAGGGTATGTCCACAGGTAATATACAAACGGATCAATTATTTAAAGGTCTTACAAGACCTGCGATGCTTTTTGGTGTGAGTTATATGTTTGCAATATTAAACGTTTTAATTTGCATGCTAATTTTCATTAACACAAATGATCTTAGAGTAATTCTCCTGATGTTACCAGGTATACATGGACTTGGCTATATAGCTTCTGCAAAGGAACCGTTGTTTATTGAGTTATTTATGGTAAAGTTGGGAAAATGTTCCAAATGTTTAAATCGTTTTTATCATGGAGCTAATTCTTATGATATTACTTAAAGTAATATGATGCTGAGATTTAGAGCTATTCAATCGAAGAATAAATCTACTCTAAGCAGGGAGGTTCACGCTGCTGAATTTATACCTTATTCTTGCTATTGGAATAGTACAACCTTGATAACAAAGCAGAATTGGTTAGTTAAATTTATAAAATTAAATGGCTTTGCGTTTGAAACAGCCGATGATGAAGACTTGGTAATACAGAACAACATCAGAAATCAGATGCTAAGAAGCATTTCATCTCCAGCATTTAGTTTATATTTCCATACTATCAGGCGTAAGAAAAATATTTTTTCTGATGAATTTGCAAACCAGAGTTTACCAAATTTTTTTGCTAACCATGTAAATCTAAAATGGAGAGAAAAACACGCAACTAGGCAATCTTTTATTAATGATTTATACATTACGATTATTCGTAGGGCAGATACAAAGGGAGTAGAATTTTTATCACATCTACTGAAAAAATTTGGGCATGTAACTTCAAAACATGCTTGGGAAAGTGATATGCGTGATACCTATGAAGATTTAGAGGAAACGACAAATCGTATAGTAACAAGCCTTAGGAATTATTCGCCTAAAGTTCTTGGAGTAAAAGAAACTCCAAACGGACTGTTTTGTGAAATAATGGAGTTTCTGTCTAGAATTGTAAATTGTGGCTTTGTTACAAATACGCTTTTTCCACTAAAAACTGAAATATCAAGATACTTACCAGTTCATAGGTTATTTTTTGGCCATAAGATGATACAGGTTGTGACTCATAATGAAAGTAAATATGCTGGAATAGTTAGTATCAAAGAATATGGAAATAATACTTCCGCAGGAATGCTTGATTCTTTTTTACAACTTCCTTATGAATTTATTATCACGCAGTCTTTTCAATTTACAAATAGGCAAATGGCAATTGCGAAAATGCAGATACAGCAAAATCGTATGATACAATCTGCAGATAAAGCTATTTCTCAAATAGCAGAAATTTCTCATGCGCTTGATGATGCAATGAGTGGTAAAATTGCGCTTGGTGAACACCATTTAACTATCTTATGTATAGGAAAAAGCCCTAAATCATTGGACAATGCTTTATCATTGGTTGAATCGGAGCTTTCTAATTGTGGTGTTTATCCTGTTCGTGAGAGGGTTAATCTAGAACCAGCATTTTGGGCGCAAATTCCTGGTAATTTTGATTATATAGTAAGAAAAGGTACAATAAGTAGTCTTAATTTGGCCGGTTTTGCATCTCAACATAATTATCCTACTGGTAAAAAATTCAATAACCACTGGGGAGATGCTGTTACAGTTTTTGATACAACATCTGGTACTCCATTTTTCTTCAACTTTCATATAAGGGATGTTGGACATACTATGATAATTGGGCCAACAGGTGCTGGTAAAACTGTTTTAATGAATTTTTTATGTGCTCAAGCAATGAAATTTTCTCCAAGAATATTCTTTTTTGATAAAGATCGCGGTGCAGAAATTTTTTTAAGAGCACTTGGTGGTATCTATACTATAATAGAACCAAGAACTAAGACAAATTTTAATCCTCTACAACTTGATGATACTCCTGATAATAAAACATTTTTGATGGAATGGATAAAATCTTTAATTTTAGTGTACAACGATAAATTCACTTCAGAAGATATTGCTAGAATTAATGATGCAATTGAGGGAAATTTTAAATTAAAAAAAGAAGACAGATTTTTGAGAAATCTCGTACCATTTTTAGGACTTGCGGGCCCTGATACTCTAGCTGGAGCAATATCTATGTGGCATGATGATGGCTCTCATGCTGCAATATTTGACAATAAAGAAGATTTGCTAGATTTTTCAAAAGCAAGAGTGTTTGGCTTTGAAATGGCTAGCTTGCTAAAAGATCCTATTGCTCTTGGGCCGGTCTTGATTTATTTGTTTCATAGGATTAGTATATCGCTTGATGGTACTCCATCTATTATTGTTCTTGATGAAGCATGGGCGTTAATAGATAATCCAGTTTTTGCACCTAAGATAAAAGACTGGTTGAAAGTGCTGAGAAAGTTAAATGCTTTTGTGATTTTTGCTACTCAGAGTGTTGAAGATGCAAGTAAAAGTGCTATTAGTGATACACTTGTACAGCAGACAGCAACACAAATTTTTTTGCCAAATCTGAAAGCTACTAGTGTCTATCGAGATGTTTTTATGTTAACTGAACGTGAGTACATACTGATCAAACACACAGATCCAAGTACTAGATTCTTTTTAGTAAAGCAGGGAGTTAATGCTGTAGTAGCTAGAATAGATCTGAAAGATTTGGATGATGTGGTCAACGTGTTATCTGGACGTGCAGAAAGTGTCCTATTGTTATATGATATACTGAAAGAAGTCGGAGATGATCCAAAGATGTGGTTGCCTGTGTTTTATCAAAAGGTGAAAAATGTTTAAAACTAAACTGTCATTACTGTTAGTTGCGATATTTTTGTTAAATATAGATTTTTTGCTCTCATATCCAGTATTTGCAGATGTAGTAAGTGGTACTGAAAAGACAGAATTTGTTAGCAGGTTTAATTCTACTGGTAGTTTTAGTCGTGCCTCTGATCCTGACTGTAAGGCGTTTGAAACAGCTGCAGCAGTTGCTGGGATAGCAATTGCTATTGGTGCAATATTTACTGGTATTGTTTTGATTGTTTCTTCTGCTGGTTTATTTACTGCTCTTGTTATCGTTGGAATGATAGCTGCAATTGTTGGAGTCTGGAAGGCAGTGGGGGGACTTATTGTTTGTCAGCATAGTTTTGTTAGGCATCCAGTTGCATACGATAATGATGGGAGATATAAAAATTTTAAACTAAAAGACACAGGTTATAGTGGTGACACAGATAAAAATTATCGAACAGAAGATGAATATTTTTCTGCATTACAGAAAAGATCAGGAAAAGATGGAAAACAAACAGAGAAAGATATTTTAAACTTTACTGATTGGGATGTTGTGAATGTTGATAGGGAACACTACTACTGGCCAAAAAATGGTGTGCAATATAGTGAATACATAGAAGTATGTCATCGCAATCCTTTAACATTTGGGAACCTTTTCAAGACGAATGACTTTAATTTCAGAGGGGAAGATGGATACATAGACTTTGATATCAGAGAGAAAGACACTGGATATGAAAGTGGGTCATGGTCTCCGAAGGTTGATGGCGATCTAGAATGTAAAGTGCTTAAAGCTGGACAGAGCGAAGACATACATGGATCAACGTTCAGGGCAGTGAGAAAAATGGGTAGGTTATGTGTGGAATTGGCTGAAGTTAGGGCAGCTGGAACTGCTTGGCCGCAAGGAATTGATATAGGATGCACAGAATTACCACCTGATCCGATTGCTCCTATGTGTGAACAATCTGTGATATTATTCAAAAATAAAGATGGTGCAGGTGGTGAAGAAAGGAGTCCTATTGGCAAAGATGACGATTATAAAACTCTTATCAAGCAAAAAGAAAAAGAAGGAAAAATTTTTGTAGGTTATGACAATAAAAGCTGTTTTAGCTCGTATGTCTCTGAAGCTTGCTACAATCAAGCAGGAAGTAAGTCATTATCTCCTATTCCTATAACTTCTATGATAGTGCAATGTATTAAGGAGTCGTTAGATAATTTAGTTGAAGGTATTGACTCAAAAGGTGATAAGCTAAAATATGAAGATGGAGAAAAAAAAGGACAGAAGAAGGGTAGTTTCTTGTCTGTAGCGCAGGAAAGACTGAAGAACACTGTTACTGCTGTTCTAGTTTTAGCTTTAATACTGTTCTCTATAAAAGTTATGTCTGGTGGAGTGGGTAGTCCGCAAGAAATGTACATGTTGATCATTAAATTAGCTTTAGTGATTTACTTTACGACAGGTAGCACTATGTCTCATTATTACGGGGAATTAACAAAGCTTTCAAATGGTTTGTCAGAGATAGTGCTTAAAGCGTCATCTGAAAGTAAAAATATATGTAATTATGAGTCAGGTACAGATTATGAATACGATCGCGCAGGAAAGAGGGTATCCTACAGTTATCTTGCACCTTGGGATAGGCTTGATTGCAGAATTTTATTTTATTTAGGTGCCCCTTTAGATGGAATTGGTGGCAAAATTGGTACTGGAGGTGTTGCAACGTTAGCGGTTTTGCTTGGCGCTGCTCCTGTCTTGTTAGTTGCAGGTTCGGTGATTGGTATTATTTTCGCTGGTGGACAGATCTTAGTAGCTCTTGTCTGTATATTTATGGCCATTTTGATGATGATGGTTATTTTGTGGATGTGCTATGTATTTATCTTATCTTTAGTTGCGCTTAGTGTAATTATCATCTTATCGCCTTTATTCATTCCTATGGTTTTGTTTCAACATACTAAGGGATATTTTGATGGTTGGCTAAAAGAGTTAATTACCTACAGTTTATACCCAGTTATCCTTTTTGCATTTCTATCTTTTATGTTCATAGCATGTGATAAAATCTATTTTAAAAATTTAAATTTTAAACTGGACGAGTCATATAAAAATGAACAACCAGACAAGTCATATGAAGAGAAACAAGCAGAAATCTCATATAGTAAGAAAAAACAGTGGTTTAAATTGAAAGATGGGGAATGTGATAAAAATGAAACTACTCTCGCATGTATGATGCAAAATTATAGCTTTAAAAAGAGCAGCATACTTGGTCTATTCGACTTTACATACATGGAGTTTGGCAGCTCTCTAATCGGAGAATTATTAAAATTGTGTTTAGTATTATTCCTCTTTTACCACTTTTTAAACGTTCTTCCCGGCATGGCTGCTGAGCTTGCTGGTAATCACAGAGCAGCACTTGGTTCAGGTAGCACTCCTGCACAAATGGTGAATAAAGCTTTATCTGCTGCCAAAGCTGCTGCTGGAGGTGCTGGTCAAGTTGCTGCTGCGGTTGTAAATAAGGCAAGAGGGGCTATTGGAGGAGGTGGAGATGATAATAAGGGATCGGGATCTTCCTCTAGTGAATCTATAAAATCAGGTGGAGAGTGAGCGCAGGTGAGTAACAGATGTTTGAACATTTGAGCAACCAAAATTTGGTTAAGCTATGCATAAGTTTTGTAATACTCTTTTTATTATCTGGGTGCGGGTGTATTAAGCCAGAAGATTCATCAGGCTTGCGTGAGAAATTGGATATAGTGTCAACAGAGCAGAAATGGGTTGATTCTGGAGTCTATATTTCGGATAAAATAAAAGTAACAGAGATTAATATAGTACCTAATAAGGTTAATTTTTGTTCGCAATATAAAGATTTTGCAATTGAACCTGGAGTAAGAAACGTTACATTACCGTTTGCGCTTAAAGCTGGCGATGCGATAAGCTTTAGTGTTGTTGGAAGTAAAATGTGTAAAAACAATAATGGCATGGTCACCTGCAAAAAAATTGACGAAAATTGCGGTGAAGGGGAAAAGGAGTATTTTTCACATGTTTTAAATCAAGAGAAGTGTCAAGGTGAAATATGTCCTAATAAATATGAAATAGGCAATGCACAATGGTTAAATGGAAAAGAGTACTGGTCTTCAGAATTAGATCAAAGTGAAAGAGAGGAAATTAGAAATGTCATCGACTCTATAAAACAGCAAGGGGAAAATGTAGACTGTAGCAAGCTTTCAGAGAGCAGTGCAAGTAAGATAGATACGCGCATTTTAAATTTACTCTGTGGACGTATATGTAAATTTTCTTTCGGCAGCGGAGAAAAAGGTTGCGTATATATTGAATACAATAGTATAGAAGGTGAGATATTCAATACTTTAAATTCTAGAGGTGAATCTGTTATTGCTGAAATTATTGATAACGTATTAAAGGAAAAACGGGTAAAAACTGACATTACACTATTACGTGTTCGCATGGATAATGAGGAATTTGAACACATTCCAGGAGGCGGTATATGTATTAACTGTGATCATAAGATAGATCGTAACCATCCAAAACCAGAGTTAACTTTTAGTTTAGGTGATGGTAAGGGCAAGGGTGGTTTCAACATAAGAGTAACAAGAATCCCTAATTTAGAAAAAAGCTTATATATAAGCGTTTCTGACAAATTTCCTGAGCGTGAGCCCGATGAAACTCAGGGAGATATACCTGTAGACATTAGCAAAGTTTATAATACTCAATATATGGAAGGCTTAAAAGAAAAGCTAAAGGACAAGAGTGGCACTATATATTACGGAATAAGAGATCATGGCTGTGATTATAAGAAAAATGAGGGTCAGTTTAGCATTAACCTTACAACTAAAGAGCCACCTATAAGAACTTTTAGTGCGATATATAATTTTTTTGATGAAAAAGTAAAAACTGCATTTTTCGGTTCTAGCTACAAAGACACTAACGCGATTCACTCTCCTGTGAAGTCTCTTTATCAAAGTTTTGTAGCATCAAATAGAACAAATACCATCAGATCTACAATAGTGTCGTTATTAGTATTATATATAGTTTTATACACCCTTTATTACTTTTTTGGATTATCTCATGCTTCTATATATGAATTTTTAATTATATGTGTAAAGATAGGAGTTATTACCCAATTGCTGAACGATAACAGTTGGAGTTTTTTTTATAACAATGCATTTTCTATTTTTGTTAATGCTCCAAAACAGTTAATAGAAATAGCAAATTTCAGAGGTACAACATCAAATGTTTTTGAATTTCTTGATTTACCGCTCAATAGGTTTTTATCAGCACACTCAGTGTTACTAATAGTATCTCTTATATTCTCCGGTCCTTTGGGTATTGTATCGTTTTGCTTGGTGATTTGGGGTTTGATAACAGTGAGCTTATCGATGTTTAACGCCTTATTTTCTTTTATCACATCTATAGCAATAGTTGCATTATTGCTTTCCTTGGCGCCTCTTTTTATTATTTGCCTTCTATTTGGATATACTAGACAGATGTTTCACAATTGGGTCAAAAATTTAGCAAGATTTGCAATTCATCCGGTAGTGCTTTTAATTTTTATATCATTAATAAGCCAGGTTATGGATTATATTGTGTATTCGGTCTTTAATTTTGAGGTCTGTCCTACATGTATACTTAATCTTAACTTAAAGATTTTTAATCCTTGTATTATTTATGGTTATGCTTCCAAACATGCACCTAACATCACAGCTATGATGGCTTTTGTGATTTTGGGACATGCTATGAAAGCTTTAGTTGAGGCATCTTCAACAATATCTGATTCGTTGTTTGGTGTTTATGTAGCAAGCGAACCAGGAAGGCAATATCAGCAAAGCTTAATGGGAACAGTAGGTTTAGATGAACAAAGTATCCAAAGAAGAGCAGGTCAGCAATCTGGTACACCAAGTCGAAGACCTCAAATACCACAATCAGCTCAAAGATCAGCACCTAAAATACCGACAAACACAGGAAATCAATGATGAGCAGAAAATCATTATTATTGATACTATGTCTTGTAATTACTGGCTGCACAATGGATTGTGTTGAACCTGGGTTGCAGAGCAGAAATACTAGTGTCAGTATAGATGTTCCAGTTCGTGAAGCTGGCGAAGGAGTTAAAATTCATTGGGTTGATTCTGGTCAAGTAATTAGTCAAGGTGAGAAAATCAAATTTACTCTCGGTGGATCAGTAAATTTTTGTCCTCTTCAAGAAGGAAAAAATCCAAAGAAAGTACTTGTGCCTGCTGTATTTTGTGCTGATGATTCAATACCAAATTACAGTAGCGAGTTAATTGATAATGCTGGTCTTGATGAACAAAAAGTGTGTAGGGGTATAGGTTTTGGAAATAATGAATTCTATAGTAGGAGACGTTATGTAGACACTAAGATGAAAGTAAATCTTGGTGATAAGTTAAGCTTTAGCTTAATTCCCAGAGAGATAACGATTGATTATGACAATCCACAAGGAAAAGGAATCAGTTTTGATGACAATTGTTATAGAACTGAAAGAGGGGATGAGAAAGATAAAGTTACAATAAAAGACATGTTTGGTGGAGGAACATTCTTTTGTGGAGAAATTGGTAAAAGGACTAAAGTAGAATTTCCGTTGCTTAACAAAGAAAAAATGAAAGTGTTAGTTGGTAACGGCTACACTCCATACGATAATAAAGTACATTTTAATGATAAAAGTCCATGGATGAATGGTGCGTTGTTAGATCTACGACGAACTAAAATAGGACTGAATGAATTATGTAATGGGAAAAGGTGTGATTTTAATGAGCTGAACAAGTACAGTTCTTATGAACTTAATTGTTACTATCAGAATATATGTTACAACGCAAAAGGTATAGGGGAGGATTGCGTCTCTTCTATAAGGTATGAGAAGTATGATGAAAGAAATACATGTGACATGTATTCTCACCTTAAAGGTATTGAGGATGAACTAAAAAAGATTGAAGAAAATAAGAGGGATTCTAAGCAGATTGACATTAATTTAATATCAAATTCTAAATTAAACTTCAAAGAGAACAGAGGAGATATTTCTTGGGCTGAGGCTCTTGTTGCAAAAGTTGGCGATCTTGATAATCAGAATACTGCTAAAGGTATTCAATGTTTTCCAAATGAGAAAGGTGCGGAAGGAGATAATGTATGTTCACAGATTAATTATAAATTTGAAGATTATTCTCTGAGATTAAATCATTACTATACAGTGAATAATAACGTAGTACCTGATAAAAATAGTCTGATGCTTGCTATTGCAGATTATGGTAATTATGGAGCTAATAGGGGAGGGTATTATGTTGAAGTGACTAGATCATGTAACTTCGATAGTGGTAAAAAACTGTATATGCACTTGGGTGATAATCCGCCATTAGATCCATTTGCTATAAAGACTAATGATTTTAAAGAAGTAGAGAGGTTGGATAAAATAAAAGAGGATAATGTAGTCTACTATGCAATAGATGGAAGTCATTTAAAGGATAAAGAGTCTACAAAGATATACTTTGGTATTAATGTAGAAAACGTAAAGAAAGATGATATTACGGACAAAGACGGCAAATATTATGAAAATAATAAGTACACAGTAACTTTATTTGTCAAAAGAAAAATTAATGATTTTATTTCATCGAATGTAAACGAGGTATTTAAATTTATAAAAGAAGAAGTAATTGGGGACAGCGTTAAAGATTCATACAAAGGATATGCAAGAGGTCTTCTGCAAGGAGTAAGAGCTTTGCTTATTCTATACGTTATATTTACTGTTGTTGGCTATATGCTAGGAACAATACAGCTAAGTAAATTTGACTTTATTGTAAGGATGATGAAGATAGCATTTATAGCTTTTGCCTTTAGCGATAGAAGCTGGGAACTTTTTGGCACAACTTTATCCAGACTTTTTATAGATGGTAGCACTTATTTAGTTGATAGTTTTTCTGGCTATATAGGAGAAGGAGGTAAAAAATTTGCATTCTTAGATTTAACAGCGGGAGTATTATTTACAGGAGAAACATGGCTGAAATTTTTATCTTTAATGCTATCAGGACCTTTTGGCTTTATTGCATTTTTGGTAATACTTTATGCTACTTTTGTGTTTTTAAGATGCATTATTAGTGCTACGTTTAAGTATGTAATATCTACTGTTTTAGTGGCATTTTTATTGTCATTGGCACCTTTATTTATCGTATTTATTCTATTTCAACAAACTAAAACATTATTTGATAATTGGATAAAAACGCTGGCTCATGTTTCATTGCAACCAGTCATTTTATTTTCATCCTTGTCTCTTTTAAACCAGTTAATGTATTCAGTTCTATACAACCTCACAAATTTTTCTGCATGCTATCAATGCTTAATTAGTGTAAATTTTTTATCGTATGATCTGTGTCTTATGAAATCAATATTACCTCTTGGGTATAGTCCTGGTACTAGTGTTGATGTTGCGCTCAGTACTGGAGAAAGGGCTGGTGGGCACTTTGCAGCATTACCTATAGATCTAATCCAGGCATTTATATATCTCATCATTGCTAGTGCAATGGAAGCTTTTGTTTCTATATCAGAAACTATGGCGCAGGCGTTGTTCAGCTCTGGTTATGGAGTTGCCCAAAGTGTTAGTCATATTTCTAGGAGCGCATCACAAGCTATGCTGTCAACTGTTGGCCTTGATGATAGAACCCAAAATGTGATACATAACATCAAGCAGGGAATGAGTAAAGATCGTAGCAAAATTGAAGCTAAATTGCCTGATACACCAAAGCAAGCAGATGGGAAAGCGAGTACTGGCAGAGAAATGAGCAAATCTGAAACACTAAGCCAGCCAGATAAGCAAAAGGATTCTGATAAAACAAAAGGACAAGTCAAGGAAGATTGATGAGATATATGGAGTAACTAATTAAAAAGATATTTGAAGTAAGGTTTTAGAAATTTATTCTGTATTGGAAAAAGTTTAGGTATGCAATCACGCTTAGGCAAATGTTGGTTTAGGTTATTAATTTTGGTAATCTGTGTGCTGGTTACAGGTTGTAGTAAGAATGACATGCCTTTTCCAAGATGTATATCTGCTGATTATTTTGGTCCTGAGCCCATTGCAATTGGTGCTCATTTTCCAATCGGTCATGATGCGTTTTTTCCAGAAGGTGAAAGTGGAGAACCTATTGATCCTGAAACCGAAGAAATCAATTATGGTTTTCACCCTAATCAAGTAGTGAAGTGGAAGGATACCGGCCTTGAAACCAATGGAGATAGTTTAGTAGTACGAGTAAATGGTGCATGGACATCTTGGAGCAATAGTAATAAGAAGGAATCTCAAAATAGTTATAGTTTGGAAAGTTTGGAGCAGTTAAAATATGCAACCAAATTTGAAAGAGGGGAAGGTGACAACAGTCTGCCTGACTTTCACTTGGTTTGTAATGATTATAAACCTAGCATACAAAAATTTTCAAGTAAGCCTAATGCAAGTTGCACTGTAAATTGCAAGTGCATTAATGAAGATGATAGCGCAAATAAAGTATCACGTGGTGCTCCATGTTGGTTTACTAACGGCCATGGTGCTTATCTTTTATTTAAAAGGCCTAGCGATTCTAGTCCTAACGAAAATTTAAAATCCATGCGTAACCCTGAGTCTCCTACTGTACATCTAGGTTACAATTCCGTAGCGGAAGATGGAAGTGGGCTTTTTACTTTAGACAGAAATAACACCACATTACAGGACAGAAATTGTAATAAGGTGAGGTTAGAAAAAGGATGGAAAATATATGTAAAGATATTAGATAGATATTATCTAGATAATGCAGGTGGCTACTCTTTTGAATTTTTGAACGGAGTGCAGAAACCAAGTAACTTTGGATTTTTTGATTACGTTTATAACTATCTAAAATGTGTATTATTGATTAACGAAAATTGTAAAAAGCATTTTGATAGCAATGATCCTGCAGCTGCACAGGCGATGTTCGAAAATATAGCTGAAAAAAGTACGAGCTTTCACAATTTTGTTATTTCCTTGCTTGTTCTATTTGTAATGATTTCATCGCTTCTTTATCTTTTTGGCATGATACGAGAAACTAAGCATGATATGCTCATCAGAATGATGAAAATCACTCTAGTAATAGTGCTTATATCTCCTGGAAGTTTTAGATTTTTCTATGATCATTTTCTTGTTTTATTCGTTAAAGGTCTTGAACAATTGATAAGTGTAATTACTAACTTTGCTCCCAACATGAACACCGGAAGTATTACTCAAGGAAATGAATCTAAATTGTTCAGCTTCATGGAGGATATGTTCAATAAGTTTTTTGCTTACTCTGTTTGGAAAAAGTTTGCAGCATTTTTACATTATCAAATGTGGGCAAGTCTCCTTATGATACCTGCAATTTTTATAGGGATTGTCTTATATTTCTTGCTGTGTATGTATGCTTACATAATATTCCTTTCTGGTTTTATAGGTATAGCTTTTCTTGTAGCTATAATGCCGCTATTCCTAATCTCTATTTTATTTTCACCATTGAAAAGTCTATTTGAGGGTTGGATCAAATTCTGTATTAGTTTCTGTTTGCAATCAATTATGATATTTGCTTTGTTGTCATTACTTGCTGCAATGATAATGAATACCTTTTATAAACAGTTAGGTTTTACTGTATGCTATAATAAATGGCTTGAAATAAAGTTATGTGCTCCAAAATGGGTATTTGGTGGCTTTTGTATAATTGATAAAGAATACTTTAGTTGGACTCCAGGGCAAATTTTTGTACCTTATACTATGGGGGAGGCTTCTCCACTGAACGTAGATAAGAACATAGAGGGTATAGAAAAGATAAGCAGAGAAGGTGGTACAATAAAATTTACTGGAGGCGCTGGATATATCCCGCTTCCACCGAATTACCCTAAAGATAAAAATGGTGAACATATAAAAGGGTTTCGTTATATAGATTACCCTTTCTTTAACCCAGTGCCTGGTACTGAGAAAAATCCAGCAGACCATTATATAGCAGAAAGTGATATAGTAGTTGATGCTAATTGTAGTGAAAAAGATCTAGTGCGTCTAACGAATAGTTTATTACATGCATCAGAGAGGGCTGACATTATATTACTGATCAACAATATAGAGAAAAGGATAGGTGATGTTAGTGAAATAATAAAACGCTACTGTCAAGATATAAATAAATGCAATAGTTATAGGGAAATAATTAATGAAATAAGATCTTTAGTGCGGAGTGCGGTAGAAAAACAAGGTTGTAGAATACTGAAACTTCATGATTTATATAAGGATCCCAACAGTGAATACTGTCAGAAATGTAAAGATTGTGAGGATTGCAAAAATTATCAAGAAAATAGTGATTACCAAAGGGTGCAAGACATACAGAGAGGTTATTTAATCAACGCAGGAGAGATCTTTGTATTGTTCTTGCTTTCGTTTTTGATGTTTTCTTTGAAGGAGTTTGTACAACAGATGGGCTCAAGCATTGCCGGTGGTGGGTTTGGTGTTTACAATATATCTAGTATGTATCAAGCATCACCTCTAACTGGTGTCACAGAGGGATTAAAGCAGCAGTGGCAGAACTTTGCTGGCGGAAAGTTAGAGTCTTTAGGTGATTGGGCTACTCATGTACCGGACAGATTAACCGGAGGTGTAGCTCATGTACTTGGAAGAACTGGTGAATTTCTTGGTAAAGCAGCTCATTCATGTGGAAAAGGCAGTGAAATTTTAAAGGAAAAGGAATGGAGAATAGCCAGAGGTATAGGAGCAGTTCTTGGTGCAGCTGGAAAGGCATTAGATGTATCTAGCAAACCTATAGGAATAATTTCTAGTGCGGCTGGAAAGACATTAGACATGTCTCGCAAACTTGTTCATTCAGGAATTGAAGCAACAAAATTTGCAACATCGCCTGAAAATGACGTCGATAAGCTTGAGGAAAAAATCTACAGGGCGTTTGGAATTGATAAAGAAGATATTGCACATAGAAGAATTGATAAATATTTAGAATATTATAAAGGATATGTAGGATCACATTTGGGCTATACAATAGAAGATGCTATGAAGTTTACTTGGGAACATGGTCTCGACTCTATAGGAATTAACCCTGCTACAGGAGAAAAGGATGGTTACCAGCATAATCTACTCTATAGAGCAAAAACATATAGACGGGAATTTCTTGAGAAGCTTCATGACTATACTATTGGCCGCAAGAGAGAACCAGAAGAAGATGAATCATCAAAAGAAAATAAGCCTAATCAATCAAATCGAAAATTAGGTACGGAACCAGAAACCCTAAAAAACACTACAGAAGCTATACGTGCCAGAGAAGATAGAGAGCGTCAAGATAATGAAAGGAATGAGAACATAGAGAATGATGAAGAATCGTAATTTCAAAGGGCTAAGTTATTATGGTCTTCAGCAAGACGAAGATGGTAATATCAAGTTAAACGATTACAATGATGTTTTAAATGCGCGCAGAGCGAGGGTAGATTTGTTACTAGATAGCACTAAGCAAGGTGATGTTAGTCTTTCAAAGCTAAATAAAGCTCTGAATGAGAGACTTATAGATGATAAAGGGCTATCGTCAGAATTTGACAAAGAAGACAAAGAAATTGCACAGAAGGAGCTTAAGATGTTCTCTATTTTAGACGATCTTGATAATCTTGCAAACATTGAAAGTGAAGATCTATTAGAGGTTAGTTTGTTACTATCAGATCTTAGTTTTATAGAGAGAAATATTGTGTTGAATGCCGATCAGAGTTCTGATCTAATAGGGTTCAAAAGTCTATTTATAGAAAAAAAAGCATCTGGTGAGGAATATAGTGATGAAGAGTGTCACAATTTCCTCGATAGTATAGAGAAAATCAATACTTTAATTAAGTTAGAGTTAGAAAGTAGAATTGAAGGGATGGGTCATGATGAAAAAAACAACCATGATGATTTACAAGACGAGATTGGTCGTGCAATCAGTATAGAAAATAAATCAAAGAAAAGCGATTGATCTTGGTGTGCCGTAGAGACACAAGGAATGTTCAGAAAAGAGCAAACTAAGTACAAAAGCTACGCAATAGATGTATAGTGCACCCATTTGTCTAGACCATTTTTTTCAAAGTAATCCGATTTTTAAAA
>NODE_3_length_35137_cov_96.894647
GGGAAGAGTATTATAATAAACACCGCCCTCATAGCGCTCTTCAAGGAAAAACTCCTTGGGAAAAATATAAGGAACTGGAAAATACGATTCCTTGTCTAAGTGAAATACAAAAAAATTATATCTCATCAAAAGAAACATTTGTCATGCAAAATTACAAACATAACCAAGAGTTAAATTCACTTCAAAAATATAAAACCTCTTAACAGGTATTTCAAGTTCAGACTTGATCTGACAAATTAGTTGCAATAACCTCTATGAATCACACAGACATATTTTTCATGTCAATGAAAATGTCCTATTTGTTAAAGCTGGTTTTTTTGAACGTGGTGTTATTACAAACGTCTTATTTCTATATGGATTAGCATGTTTATGGGTTGGAAGGCATTTTACAAGGCAAGCTGTATCTTTAAGCGGTATAGTTCTTTCTGTTATTGCAATGTTCCGCATTTGTTACTTTGACCTTCTTATCTACAACCCATTGTGGTCATCGCAAGCTGTAGGTAAGTTTCTTATATTCAATGCTTTATTGCTCACTTATGGATTACCGATTGTGTGGACTTCAAAAATCATATCTCACATAAAAAAAGTAGAGTGGAAAAGATACAGCTATATCTTCATGTTACTGCTTTCTTTTGTATTAGTATCGCTAAATGTGCGGCAAATGTTTCATGGAGAGTATCTAAATAAATATGAAATAAGTAATTTTGAAATTTATTCTTACTCTATAATATGGCTAATTTTTGGTATCATTCTACTGCTTTTTGGTGCGCTACAACAAAATCAGTCTACTCGTATTGCATCGCTCGTGGTTATGATTCTAACAGTTGGAAAAGTATTTCTCTATGACGCATCAGAGCTTACTGGATTGTTGCGTGTATTCTCTTTCTTTGGCCTTGGACTCAGTTGGTTTTATGCACAGTTTGTTTTCAGAAAGTGTGAAAAATAATAATCTCTTGAATATGGCTAAATATCAGATTACAACGCCTAGAAAAAATAAAGAGTCTATCGATATTTTATATGGGTACCACTCCACCACTTTTGGAAAAGCGCTTATTGGAGTTACTGCACAAAGCATCTGTCACCTTTCTTTTTGTGATTTTGAAACTTCAGCTATTGGGATACTTGAAAAAGAATGGTCACAAGCCTGCCTAAAAGAAGATAGGCTAACAACAGAGAAAATTGTACATAATATTTTTGACATACAAATACCTGAGAGGTCATTTTCTTTGCTTGTTAAGGGAACAGATTTTCAAATTAAAGTTTGGCAAGCATTGCTCTCAATTCCTAAAGGTACAACAACGGCCTATGAAAATATTGCACATATCATTGATAAACCAAAAGCTGTACGCGCTACTGCAAATGCAATTGCCAATAACCCAATTTCCTACTTGATACCTTGCCATCGTGTTATTCGTAAATCTGGAGAAATTAATAAATACCGCTGGGGAATAGAACGTAAAAAGGCTATTCTTGCTTATGAACTCAACTTTATGCGGCATAACGTCGATCAATAAATCCAACTATCTTTATTTATTAATTTATATATGTTTTACATGCCAGTAAGTTTTGACCCTTCCATAGGTTGATTTAATTATGGTAGTTTAAATATTACAGCCACTCACCCCATAACTTCATTATCTTATTATTTCAAAAACATCTTGCATCTTAAAAAATTTAGCTTACCTTTAGCTCATTTAGGTAGCATTTCGCCCTTTTTTGGATGTAATGATTTTCTGGAAATTGTCCTCTTGAATTCTATGGTACTTTGTTTAACATTGACGAATGAGTCTGGATCCCAGTGTCTGGGCACTGGGATGACAGAAGGTATATAAATATCCATTAGTAATAAATACATGACAAGCACTAAGGTCCAAAGCAACATAGACCCTTCTTTATTTCCCCAAACACCACAAATCTTATAGATCAAAGGTTTTGTTGTGTGTGAGTGGTAATATACGTTTTCAAGTGAGAAATCATTTTTAATGTGGCAGTAGATCAAAATAGCCATTGATGCTGACACACAAAAAAATATGGCAGAGGAGACGAATCGGTAAGAGCTAAACGGTAGAAACAAATACGTTAAAGATAACAAACAGGCTACCAATAACAATATATTCCCAAATTCAGGCATAAGATTCATATAATGATATTACTAATAATAAGTTAGGAGTAAAAGTTTTAATATAGGAACAAAACTAATCTTCAATTATATTAATAGTAAGTAAAAATTAAGTATTAAGCTTTTATACTTTATATTATATAACATTAATATTGTGAGGTAATATTATGGGCACAACTAAGATTAGTGAATTTATATTCAATATAAAAGGTAAAATGGCAAAACAACATGCTGAACCAATAATTGAAAAAAATCTCTATACTATTTTAGGATTCAAAGATGTAGAAGATTTTGAACATAAGGCAAGTAAGTCCGTTAACAAAAAAATTTGGCAGCTATTTATTGATTGCTTTACAAAGGAAATAGATTATGTAGCAACTAAGCAAATTGTAAAAAACGTTGTTTGTAATATTGCCAAAAGTGCCCAAGGCAATGCTTTTACTGAAGCTGAAAGCTTAATCTTAAACGAAAAACAAGATAATAAAAAGAGAGAAAGAGCGATTAAAAAAGCTACTAGTATTTTAAAAAAAATCAATCCAGAAAAAGCCTTCAATGAACTTTCAGTAATAAAAAAACAAGCTGAAGATTTTTTACAAACCGATTTTTATAAGGCGCAGAGCAAACCACTGCCAGGATTTGCTCCATCTGGTGCGCAGCTTTTTGCGGAAACTTTGAAATATATAGAAACACTAGAAAAATTAGCTGAAGTTAAAAAGGAAGGTTTAACTAAAGATTTTCTACTAAAGCATATTAGTTCCTTGAATAAAAAGTATCCTAAATCACAAGGTAAAAGGGAAGATGCTATACGAATACTATCAAGCGATGAGTTGAAAAATTTTTATAATCAAGGTGTAGAGGAAGGAATACTACAACCGCTGGCATCCTATAAAGAATGCAGAAATCTGTATGATAAAATGAGCCAGATAAAAAATCATGCTGTTGAAAAAAAAGAACAGAAAGAAAGCTTAAGGGAAATCAGTAAGTCAACAATCAGCATAATTAATGACATAAAAAAACATAGAGAAGCAATTCTTAACTGTAAAGATTTTCAAAGTTCTTACATAAAAGAGAAAAAAGAACATCCATTTAGAGGCAACGCATGTCAAAAAATGATTGATATATATCAAGAGAGAATTGCTGGATATCAGGAAAAAATTCGTCAAAACCTAAACCAAATAAGAGCAATATTAAAAGATACGCCGCAAGATGTGGAAGAATTTAAGGAAATAATCAATTGCGCACATGAAGCAGAGCAGTATGATGAAATTTTTGATTCGGCTTTAATTTGTTTACCGAACATACAGAATAAGCTAGATATTCAACCAGAAAATCCCCTAACAGAACTCAGAGCTTCACAAATTAACTTTGAAATTGAGCTAACTAGGCTCTGTGAACAAAATATTAGAGTAAGCATGTGAGTGCTTCAACAAAATTCAAAAAACCAACAAAGACCTCATAAGTCTTATCAAAACAGGAGATTTCTAATAGTGGCAAATACCATGTATTTCTTTCAATTTGCCACTATCTAAATCACACATTGTCTTCCAGAAGGAAAATTTTTGTTCCACTGGCAACCACCTCATGTATAGCTTTACTTCCATAATAAGAAAAATGGCAAAAGTAATTTTAGATCTACTCTAATAAAAGCCTATTTTCCTTGAAACTAAAATAGCTACTAAACGTGATAATAATATGATCTATTAATTCTATTCCTATGCTTTTGCAAGCTTCTGCAAGCTGTCTGGTGAGAAACATATCGCTACTTGAAGGTTGTATATCTCCACTTGGGTGATTGTGGGATATTACAATCGATGTTGAGCCAATCAAAAGAGCGCGTCTTATGATCTCTCTAACGTAAATAGGAGTTTGATCTACTGTACCAAAGTTCTGCAGATCTTCCGCTATTAGACGATATCTTTTATTCATATAGATAACGCGAAAATTTTCTTTATTAAGGCTTCCTATACTTGCTTTTAAATAATCAAGCAATTTTTTCCAATTATTGATTATAGGTAAGTCCTTTATTTCTTCTCGTGCAGAACGAACAAAAGCCTGTTTCACACAAAAGATAGCAGATATGGCTGCATTATTAACTCCTTCAATATTCTGCAGTGCTTCTAAATCGGCATTAAAAACTTTATTTAAACTACCAAAATTTTCTATCAAACTCTTTGCTACTGGCTTTACATCGATTCTACTATATGCTGAATATAAAATGTGTTCTAAAATCTCATAATCAAGCAATGATTGTCCGTTATCTAAAATAATTCTCTCTCTTAGGCGCTTTCTATGACCTTTTTTGTAATCTTTCATCATTAATGAATTGCTTATCTCTTAGAATAAGAAATTGAATTTTTAAGTAAAATATTTAATAAAATACATGAAGCATAATGTAAATTTTTGAAGACAGCAAATGAAAGTAGCTGACACTGTCCTCCATCCAAGAGGGTGTCATTCCAGTGCTTGACACTGGAATCTAGCCTTTCTGAAATCTCACCGAAAATGTTGCAACCACTTTCTATGCTAGTTTGCTTGCTCATAAGCTAAACTTTCCTGGATCCCAGTGTCAAGCACTGGGATGACACCTCAAATATTAATAAATTTACTAGTTATAAAAAAGGCAAAAAAATCCCCGTGTAACGAGTTTTGACCCTATAATAATGTAAATTGGCGATGTAATAATGTGCTAACGCTTAAAATAAGCGCGTTTTGGCTGAATGTAGAAAAAATAAAAAAGACATGCAGCCGCTATAATTTTTATGTAATTTGCCAATAAATATCTGAGTTTTTTACTGAATTTTTGTTGTTGAACCCGCGCGGATCGAAAACAATGATAAATACTCTTATTGTCATAATAAGGGGGATGGCGCAGTTTGTCAAGGAAGTTTTATGCAAGAGATCTATTGAAATGCTCGTGCAAAATCATACTATTAATTTAGCACATTATAAATTTAAAATTATAAATATGTTAAGCAAATTAGTAACTTTGCTATTAATTTTTATACTCCCTTTTAATTCGTACTCATATCAGTTTAGAACTAAAGCAAAGCAAGCAGTTGTTTTAGATTTAGCTTCAGACTCTTTCATTTTTGACCATAATTCCAGTGAAAAAATGGCCCCATCTTCAATGAGCAAGTTAATGACTTTATATGTGGCCTTCGATTATCTAAAAGCTGGAATAATAAAAATGGAAGATAAATTTCGAGTAAGTAGAAAAGCATGGGAAAGGAAAGGCTCTTCTATGTTTTTGAAAGAAGGTCAATTTGTTACTGTAAAAGAACTGCTTGAAGGAATTACAATTGCCTCAGGTAATGATGCATGCATAGTGCTAGCCGAGGGTATCGCAGGATCAGAAGAGAATTTTGTTGCTGAAATGAATGAAGTTGCACAAGATTTGAATCTTAATGATAGTCATTTTGTTAACTCAAGTGGATGGCCAGATGAAAACCATTTTATGAGCGCAAAAGACTTGGTAACACTGGCAAAAAGAATTTTCACCGATTTTCCTGAATACTATGATCTATTCTCTGAACAATATTTGACATATAACGATATTGTACAAAAAAATAAAAATCTTTTACTTTTCCATGATATTGGAGTTGATGGTCTAAAGACAGGTCATACGAGTGCTGGTGGTTATGGAATTATAGTATCTGCAAAACGGAACGATAGGAGAATTTTTGCTGTTGTGAATGGTTTGGACACCGAGAAAGAGCGAATAGAGGAAGCAAAAAGACTAATACAATATTCCTTAAATCATTTTAATACCAAGAAAATATTTGCTAAGGATAGCGTAGTTGAAGAAATAAATATTGTTTATGGAAAAGATAAAAAGGTGCCCGTTACAGTTGCAAACGATGTTACCATAACTTATAACCGCAGATTACATGATAAAATTAAAGTGCGTATTGAGTATAAAGATATGGTACCCGCACCAATTAAAAAAGGTCAAGAAGTGGGCAAAATTTTTGTAGAAATACCTGGTACTGAGCAAAAAACTATACCTGTTTATGCAGCAAATGATGTGCAGGAATTGAGCTATATAAAAAAAATTTTTAGAAAGTTGTTTTAATCAGCAAATGTAAGTTAATGAGACCTGAAATACTAATCTACTTTCAACCTCTCAGCATGTAAACTGCGTGGTAAAGATTCCAACTCTTTTGCAGCAGTGAGTTCTTTATTTTTTGCATGTATACCAAGCTTATTGAATTCTCGGGCAGCAGGAAACACTCTTACCTCAAGCGAACCAGCAGTTTTATTGTAATGATCAACAGCACTTTTTAAGCTTCTGCGTAAATTATCAAAATTTTCGCCCATTGTGCAGATTCGCTCATATAAAATATGGCCTAGTTCACTTATTTTCTTTGCATTTTCAGCTATCATCTCTTGCTTCCATCCATAGGCTACTGCCCTAAGTAGCGCAATTAAAGTGATTGGTGTTGCAATAATTACTTTTTTTTCTATTCCAATTTCTATCAAAGCTGGTTCACATTCTAGTGCTGCGCTGAAAACCCCCTCTCCTGTTAAAAAAAGCACCACAAACTCTGGCGTATTTTCAAATTGGTTCCAATATTCCTTTCTGCCTAGATCATTTATATGTTTTTTTATTGCCAGAGAATGATTCTTCAATTTTTCCTTTTGTATCTGTAAATCATTTTGCGACATAGCATCCATGTAAGAATCAAGTGGTACTTTAGCATCTATTATTATTTGCTTTCCTGATGGCATTTTTACTATTAAATCAGGACGCAACAAATTGTCCTCGTTTTTATCAATCACTGAGGCTTGAGTAAAAAAATCGCAATATTCAATCATTCCCGCCATCTCTATCACTCTTTTGAGCTGCATTTCACCCCACTTACCTCTAATGTGAGGTTTCCTCAAGGCGTTAGCAAGGCTAGAAGTTTGGTTCATTAATGCTCCAATTTGCTCCCTTAAACCTTCGTAGGCCCCTACCCTCTCTTTCTCTAGCTCACGTATTTCACTGTCGAATTTTTCTAATTTTTCTTTTATTGGAGTGATAACTTCGTTGATCGTTGCTTGCCTTTTTTTGAAGTCACTTTCTGTTTCTTTTAGCTTATTATCGATCACTTCTTTTGCTAAGTTCAGAAAATTATTATTGTTTACCTGAAGAGCATCAAGAGAAAGTGCTTTAAAAGTGTTCGTAAGCCTCTCCTCTGCTTTTGTTAGTAATTCTATTTCCTTTTTCTTTTCTTCACGCTCTTTCTGAAGAATTACTTGAAGTTCTGCGTTCCTCACTTTCAAATCAACTATTTCCTTATTTTTATCTACTAAAGCCTGTTTTGCCTCTTGAAGTTCATGTTCTACTTTAAGTAAATTCTTCTCAAGATTCTCACTAAATTTTCTGTTCTTTCTTACAACAATATAGAGAAATAGTAGTAAAAAAAGGAAATTCAATACAAAAGCTATAGAATTGAAAAGCATCAGAACACAGAAAAAACCGCACTCACAATACTATCTAATTTTTTTATATATAAAAAAGAAAAAAAGAGCACCTGAAGAGATGCGCTTACTGAAGGGCTTGGTTTGCTAATTAATAACCGTTTTCTTCTACACTTGGATTAGTAACAGAATGTCTTTTTATTGAAAATCTTATGTAATAGTTATTTTTATAATATCAAATATATTAACAACTCAATTTTACTCTCATTACTACAATACTTACATACCAGTTACTTCACTAAAAACTTAGCTTCAATCCGGCCAAAAGCACATACCCGGAGTTATTATCTTCCACTTCAGGCTCCTTAGTACTAAATCTTACAATATCAAAGTAATATGAAGTACCAACAGCTAATGGATATTCAAGACTGAAAGCCTGTGATGTGAATTCGTTTGTACCTTTACCTGCAATATACCTAACACTATTAAAATATGTTAAGCTCACTTTACGAGAATCAGAATGATAAGCAACACCTGCATTTACATAATGCATATTATTTGTTTCAGGACTACGCTTCTCACCAGATTTACCGCCATTACCGTACGAAAAAATGCAATCAAGTTCAAAAAGTTTTAGCTTCAATCCAAAATTCCAGTGTAGTAATTGATTACGGCATTCATAATTTTGAGAAGTACCATCCGAGCAGTCAGTTAAATTTTCCCTTGCAAACTCACCAGCCAAGGCAGTAGTAAAACTTATATCATCTGATAGGCCATTTTCATACGAAAGACCAGCGGCTATTAGATTGTTATATTGTAAATTATTTTTACCTGGAACATAACTAAATCCAAGTTGAAAGTTATAGATTTTAGGAGAGATATAGTTTAACGTTGGTTGTTTTAACTTTAGTTCTAGTCTATTATAGTCGCTATAAATATTAGGCTTGACCCAAAATACCTTATCCTTATCATACCCAGAACCATCATCTTTTTTTTTATTACCGCGCAAATTTGCATAATCTGTCCAATGACCATTTATTCCTCCAGCAGCTGTGTAAATTTTTGAAGTGTTAATTAACATACTCTGACTAACTAAACTTCCTTTACCATATTCAACTGATCCAAACTCCTGGTTCTTTATGATAAAATAGCACTTCTCCATTTCTAATTTTTCTATGTCTAATGCTTTTAGGTTTGCAATAGCAGAAACTCCTGCCTTAACATTAAACCCCATTTGCGTATTGGGATAAACTTGCTGCAAATAAAGAAAGCGCAGGTCTGAATAACTTGAGGTCTTGTCTTTTGTAGAGCTAAAAGAATCTCTGTTGAAAGCGTAGCCAAATCTTAAATCTATTTTTCCATCTAGTTCTGCATAAAACATCTCCTTATCCAGAATTACCCTAGCATTGACACTCCCTACCACGAATAATAATGAAAATAGTTTGATCAGTAACCTCATAGTTAAGCTTAAATTTTTAATATAAGCTTAATAGAAATAAAAAACAATTCTTATATTGTGTAGAACTTAGATACTACAAACCAATTAATGACAAAAGCGTTTAAGCATTCTTCACACTATGTTTTTGAATTATATTTCCATAAATAATTGATATACTTGGTAACTTTCGCTTTAGTAACTGCTTATTAATAGCAGAACGTATACGATTAACTATTTTAGACGTGTTTTTTGTACCACAGTTCATCAAAATAAAAAGTACCTTATTCTCATCAATACATCCTAGAAAATCATCACTACGGCAATTTTTATAAAAATGCTCTGTGATCATACTCAATGCATCGTTTATCTCATTAAATTTATTATTGAAGCCTATTATTCCTATAACTGCATTAATTTGATATTCAAAGGCAAAATTCAATATGACATATAACTCCAAAATCGTTGAATCATTGTCTGGTATATCAAACAAGTTGTGTTTTTTATATTTCTTACCCATCAGATATTTATCCCTAAACATTGCTAGCTTATGAAACAGGCTAATGTCACGTATCAATAGCTCATAATTAATCTTGCTATTAGTAAATTGCGTTGTGCGAAAAACTTTTACCTTTGTTTTTATATCTTCTCCTTTAGCGTCGATTAAAGAAAAGCCTATCACTTTTGGCAATATATCGGGCAAATCGCGCCCATCTTCAGTATACTCCAAATAGCTTTTCATATCTTCAGCTGCTCTTTTACTTAAAATATTGATTAACGGCTTATTAAGTAAATTCTCTTCCTCACATTTTAATAAATTCCTTGCAGCTTGATTGAGTCCCAAGATTAATACGTTCTTTTTCTCATTATCCTGACAAACAGATATCACAGCATCATCTTTCCTTCTTGCAGTTATAAAATCTTCCATATCTTCTCACATATAACGTATTTATAAGTATAATAAGATTGTATTAAAATTCATTTACCCATTAATATACTTGATAAAGCATAGACAAATCGTCATGTTGCTGCATGTTCTAAGTCATGATAAAGGAAGCAAAATTACAAATGTAATTTTGCTTGTTCTCTTTATATCTTCACCGCAACAACTTATTTTGCTGTATTGGATTAGATGGTTGAATATAACCTAAACTACTGTGACACGATTCTTCGTATGACGGTGGTGATGAACACGATTCCTCGTATGAAGGTAGTAGTTCCTCAAGCGGTGCTGAAGGTTGTACTTTTTCATAATTGTCAGAAGGAAAATTGTCTAATTCTTTATTATTAGTTGCCTTATCCATACATTTTATTGGTTGCTCTATATAATTTTGTATTTCTTTTGTAAAACTATGCTTTAGGCAATAACTTGTTAAGTAAGCTACACCTGCTACTGTTAGCACTAATGCTGCAACAACCAAAAATGGAGATGCTGTATACATAAGAGCATGTAAATAACCTATACTTCCTTGTTTAGCGGCACATACAAATAGTGCTATGAGCGGAGCCAAAAGTAACATAAAAAATGCAGTAAAACCACAAGTACATAATGCAGCGATTCCTCTTATCTCACAAAGCCCTATTTTTTTTATTTTATTATTAAGGCTTTGATACATTTTATTAACGTTAATATTGCTAGTATAATCTTCTAGTTCTTTTGAAATCTTAATCTTTAATTCTTTAACCTCACTATCCATTAATGAATAGTATGCTATATAACGTTGCCGTAATTGATTATCTAATACTGATCGACCACCATTTAGAACGTTCAAAATGTCTTTTTTGCATAACTCAATCTCCTGAGAAATTTTAGAATCGTTTTGTTCTTTTATATCTTGATCCATTTTATCCTGTAGTTTTTGACCAAAATCTTTAAATACAGTTCTGTAAGAAAGGTATTTTAATATAATAGGTAAAGCCAGCTCATTTCCCTTACTAAGCAAAGATAAAAGCTTCAAAGCGAAAGAATTAGGTACTGCTTCTCTTGGTAGAATTAAGGTGAAATCTTCCCATCCTTGGCAAACTAATTTTATTGAATAATCTTTAAACCCTTTTGTACCAAATTTTAATGAAGCAAAAAATTCTTCTAATTCTTCAAAAGGACAACTATTTTTCTCTAATTTTACTTTTATAATATTGCTTAACATTGTGATTCCACTAACCGTTTTATACATGTAGCTTAACACTATTTTAATAATTTATCAAGAAAGTTTAATTATTAATTAAAATATTTAATAAAATAAATAGACTCTTTTACATTTCATCTGCAAGAATCTTTTCCTTAGTTTGTAAATAAAGATTTTCTGAATCTAATTGCCGCAAGCTGCGTTTAGTAATATAATCTCGTATTAAATAAGACTTCACCTAAGTTTATGCAAGATTCCACGTTAGTTTTAACAACTATTCTTATGTTCTTCATTTTTACGCTGTCGCTTCTTTTTATAAAAAGGATATTTGGATCAACAAACAAGAAGATAATAAAGTCCTTCAGAAAAATTGCTCAGCAGATTAATGCGCTAGAGCAAGAAATGCAGAGCTTATCTGATGAGGATCTTGCTAGTAAAACTGCGGAATTAAAACAAGAACTGAAAAATGGAAAAACACTAAATGACCTTCTCATACCTGCATTTGCAGTTGTACGAGAAGCATCACGAAGATTCCTTAACATGAAACATTTCGACGTTCAGCTAATTGGTGGTATGGTTCTCCATAATGGCATGATATCAGAAATGAAAACAGGAGAGGGAAAGACACTCGTCGCAACTTTAGCTGCATATCTAAATTCTTTAGAAGGAAAAGGTGTGCACGTCGTAACTGTTAACGACTATCTTGCAAAACGAGATACAGAGTGGATGAGTAAATTATATAATTCTCTTGGAGTTTCTGTTGCATTTATTACAAATAATTTGACAGACGACGAGAGAAAAAAGGCTTATAGCGCAGATATCGTATACTCAACAAATAATGAACTTGCCTTTGATTATCTACGAGATAATATGAAATTTTCTCAAGAAGATATGGTTCAAAGAGGCTTCAATTATGCAATAGTAGACGAAGTAGACTCCATACTGATTGATGAAGCGCGTACTCCGCTCATTATTTCTGGCCCACTTGAGGAAAATAATCAGATATATAAGCATATCAATAAAATAGTAATCAAATTAGTTGATTCTGACTATGAAGTCGATGAAAAGAGTAGAGCAGTATTCCTCACTGAAAATGGCATTTCACGAGTGGAGGAATTACTTAGGTCATATAATCTCATTCCTGAAAATTCCTCGCTCTATGATACTAGCAATATTATACTGACTCACTATATAGATCAAGCACTTCGTGCACATAAGCTGTTTACTGCTGATAAAGATTATATAGTGAAAAACGGTAAGGTGGTAATTATTGATGAGTTTACTGGGCGCATGATGGAAGGTAGGAGATATTCTGATGGCCTTCACCAGGCACTGGAGGCAAAGGAGAATCTTGAAATTCAGCATGAAAGTCAAACTTTAGCATCAGTCACATTTCAGAACTACTTTCGTATGTACAACAAACTTTCTGGTATGACAGGAACAGCAGCAACAGAGGCAGAGGAGTTTCGTGATATATATAGATTAAATGTAGTAAAAATTCCAACTAATGTGTCTGTTAAAAGAATAGATGTTGACGATGAAATTTATGGCACAGAAAAAGAAAAATTTAGTGCTGTATTGAAGTTCATAGAGGAATGCCACAAACGCCTACAACCAGTCCTTGTTGGTACGGTAAGTATTGAAAACTCTGAAAAACTTTCTACGCTTTTGCAAAGCTATTCTCTTAAGCATTCAGTATTGAATGCTCGCTATCATGAACAAGAGGCATACATAATAGCTCAAGCTGGAGTACCAGGAAGCATTACTATAGCAACTAATATGGCAGGACGTGGAACTGATATTCAGCTTGGTGGAAATGCTGAAATGATTGCAAAGGTAGAGCTTGAGAAAATAAAAAATGCTGATGAAAGAGAAAAAAAATATCAAGAAATAGTCGAAAGAGTAAAAAAAGATAAGGAAATTGCTATAAAAGCTGGTGGCTTATGTGTTATTGGAACCGAAAGGCATGAAAGCAGAAGAATAGATGATCAATTACGTGGACGTTCTGGCCGCCAGGGTGACCCTGGACTTTCTAAGTTCTTTCTATCACTTGAAGATGATTTAATGAGGATATTTGGTTCTGATAGAATGAGGAATTTTTTGCAAAGAGTGGGACTAAAGAACAACGAGGCTATTCATCATCCATGGATTAATAAAGCACTTGAGAAAGCACAGAAGAAAGTTGAAGTTAGAAATTATGATGTGCGGAAGTCTTTGCTAAAGTTTGATGATGTAATCAACAATCAACGTAAGGTTATTTTTAAGCAGAGAAATCATATTTTAAACAATGAAATCAATGATTTAGTTGAAGTATATAGTGAAGTAAATGAGGATATAATAGAAGGTATAGTACAAAGTGGTTATTACGAAGATTATGTTGAAGATATTGCAAAAGAACTCCACATAAGATACGGGATAACGCTTAATCTAGCAGAGTTTTTAAATAAACAAGAAGCCTTGGATTATATAAATGACAAGATACAAGAATTTTTTACTGAGAAAGAAAAATATTTCAATAGTCAACAAACTACAGATTTGTGGAATACGATAGTGAAACAAGTGATGATCATGACACTTGATCATTTATGGAGGGAGCACCTTTCGGTCTTAGAGAGCCTAAGACAAAGCATAAATTTGCGTGCTATGGGACAAAAAGACCCACTGAATGAATTTAAACGCGAAGCTTTCTTAATGTTTGAGTCGATGCTTGAAAAGTGGGGGAAGCTTACCCTTCACCGCCTAACGCACTTTAAGTTGGCAGATAACCAAGAAATAGGCAATAGGTCACACTCTGCTAAAAATAGCAGACTTCCAAAAGTTTCAAGAAACGACAAGTGCCCTTGTAACTCCGGGAAAAAATACAAACACTGCCATGGCGCGGTTACTGTATTGAATTAGCTATTGCAAGCACATTATAACTGCTAATATCATCTAACTTGCTACTCAATGAACACTTTGATACTCTATACGCAACCTCATAGTAAATTCCACAGAGCCTAGTGCTATTAACAACACGCATTGTTTATTTGGGTTTCCTCCTCTTGCATTTTTCTTGCCTCTTCCTCTATTAAAATTTCTATTATTTTTCCAATGTTTTTCTTTTTACTCCTCTTAGTCTTCGAAGCTTCTCTTCATCAAGTTTACTTACCTGCTCAAAATTTATACCTTCCCTAATATTGCTTCTACTACTTGTTTCTTAAGTTATCCAAGAAGTCTAATGGCAAGCACTGACCACTTTTGCTTCAGATGCCCTTGAACAGACTAAAAATTAAACATCAAACCAACTTCAATATTATGAGTGGATATATCATCTGCAATAGGTATTGGGATACTAAAGTAACGATAGCCGAAAAAGGTTTTAACTTCTGGGATTATTGAGTAGTCAACACCAAGCTTTATTTGATAAGCAAACCAAGGAACATTCAGTGGCATTGAATTTTCTAGTGATCCATTAATCTTTTTTAATCTAAAAACTGTTGGCCCTATACCAAGACCAATATACGGAGCAAATTGTGTATCTCGAATGCTGGAATTATAATAGAAGTTTAATAAAAATGCAAACACGCTTGCTGATTTCTCAAATACCGGAGGAGAATTACTATCTTCAATATTGGCTGTAGAATACATAGCTTCAAAATCAACTCGGCCATTTTCCCCAGCATAGTAACCTAAAGATACGCTCCTAAGCCACTGGAAATCAATTTTGCCGTTAAATTTCTCTATACTCTGAATTTCATCCACTAATCCCGCTTTGATGAACACTGATACTAATTTTTCTTGCAAAGAAAGATTAGGATTAGCTGTATTGATTAAATTAATAAACCTTTTTCCTATTGCCTTTATACCCTTTACAAATGTGTCTGAGTTATCATGGTATATCTTACCACCGTTAGCACTAACATAAAAATCAAGTTTTTTTGATTTTTCCTTTGTAGGTTCATCTTGATCTGCAATACTTGGCCACATATTTTTCTGATTAGCTACTTGGAAAACAGAAGGTGAACTACTTTCAAGTTCTTGACATTTTATTGGCACTTCTTTTTCAGTAACTTCTTCAGAATGTATCACACTTTCATTATTGTCCGTTTCTAATTTTAAGGGCTGCACTTGCTCAATGTGTGTATTGTTACTGATATAAGTAATAAAAAAATAGACACACGGAATGAAGATGAAAAATAAAGCAATAGATATTCTAATTATCATAAATGAATTACCACTTATAGTATAACTACTATATCATATATTCCTTTAATGTACAAAAATTAAGAAATAATATTTCCAATTAAACAATTATTTTCTATTCCTTTAACATGAGCTTTCACAATACTTTTAGCTTGAACTCTTGATGTAAGTTTTATTAATGCAAAATTTTCTGTTCTACCAATATTATTCTGCTCAACCAAAACGCTTTGCTCAGTGCCGAGCAAAGATTGATAAAAACTGCTCATCATTTCTTTATTTATTTCTCTTAGATGCTTTACTCGTTCTTTACGTACATTCTCTGGTATTTGTGGCATCCGTGCAGCAGGTGTGTTTTTCCGCTCTGAATATGGAAAAGCATGTAGATAAACTACATTTATTTTTTTCAGTAAATCAACTGTATCCTGAAACATTTCGTCAGTTTCTGTTGGAAATCCAGCAATAATATCAGCACCAAATGCTATATTAGGTCTTAAGCTCTTCATTTTATGATAAAATTCTATCACTTGTTCTCTATTGTGACGACGTTTCATTCTCTTTAGTATTAAATTATTACCAGACTGTAGACTCAAGTGTAAGTGAGGCATAAGTCTTGACTCATTAGCTATTAAATCCATTAGTTCATCATCAACTTCAGCAACATCAATAGAGGAAAGTCTTAGTCTCTTTAACTGTGGTATATCCTTTAAAACTCTTCTAATCATTGAACCAAGTGATTGCTTACCAAACAAATCTATACCAAAGTCAGTAATATCAACACCTGTAAACACCACTTCTTGATACCCATTTTCTATAAAAATCTTAATTTGCTCTATAATATTGTTTACTGGCACAGATCGATTATTTCCTCTTGCCTCAGTAATTGAGCAAAATGTGCAGCTATGATTACAACCATTTTGAATTTCAATAAATGCCCTTGATTTATCTTCAAATCCATTAATGAGAATAGGTTCTGCTTTGTTATCACTGACTAAGATTTCATCATTATTTAGTAGATAATTTTCAGCTCTTAGCTTGTCTTGATTACCTAGCACTTTACTTACACCAGGAATATCACTATATGATTTAGGATCTAATTGAACAGCGCAGCCAACTACGATAATTTCTTTACTTGGGTCATTCTTATAGATCTTACGTATTTTTTGCTTTACTTGACGTTCTGCTTCATTTGTCACTGCACAGCTATGCACCACAACAACATTTTCTCTCTTTGCTTTTTTTAATGCTTCTTTGATTAATTCGCTCTCGTAAAAATTTAGACGACAACCAAATGTTATTACTTCATTCATGCTTTTGCTTTAATAGATCTAAATTATATCAAATATTCAAGCAAAATGACTATTTTTTGGTAGACTTAAACAGAATCGCTAGAGTTGGAGCTCACAGGGAGAATTTGCAGATATGCGGTAAGACCATTTAACATTTTGACATTATGTTCCTTAGAAAAAAAGGCTTAAGGCCAATGATGTTAACCTCAAGCGAATATAAACCAAAAAACATCTTGCTAAACCCTGAAGCTCTACCATGCAAATTCATCCATATTATTTAGTACATAAGCATCATAATCAGTTTCATCTAAGGTTTCTGCTTTCCATGGAAGCCATGAAGAAGGTTTTATCTTCTCTAAAACTTTACCTGGTATTGATGTTATCTCTTGCTTTACGTCTTCTTTTAATTTTTCTATTTGTAACCGAGCAAAATCTTCCACGCGAACCATGAGTTTATCTGTTAGCTCTTTTATCATGTCTTGATTTTGTTCTGCAACTTTCTTTGTAATAGGTACGACAATTTTACTTATAATCTCCGTTCCTAATGGAACAACGATTTGCTTTGCAACCTGATCACTAACAGGTTTAATAAGGTAATCTGCTATACTCTTTGCTGTATCTCCAGTCAGATTTGTTACTTTTTTTAAACCATCACTAATAATACCATAGTTTTTTTGGTACATCATATCTTCATCAGCAAATTTGTACCCTTCCAGATCATACGACACTCCCGTCTGTTGGTAAGGTAGTTCATTTGCATCAGATATATATTCGTATTTGTTAAATGAATTAAAATCAGACCGCATAACATTCTCCTAATTATTTATATATGCCTATTTTAGTATGAAACAACTAACAAAACATTAACTTTTAAGAACTCTTCTCAATTAACACATCAATAAAGGTAAAACCACATAATTTTCTCCTTTCTTGATACTATTCTCCTCCGAACTTAGTTCACACAGTTATTCAGACACTTCTGAATTTACCACCCCCAATTCCACTGCTTTTTTATATTTTGACTAGGTCTTCTCCTACAATTAGATAATCAGTACTCTTATCTGAAATGTACCATATAACTACACCAAGCTACAAATATGACACAAGAGTTTAGATTATTTTAGTTATTCTCTTGTATAAGATACTCTTTATATCAAAAAGAGGACCATATGAGTGAAGCAACTTTTTCCGAAAAAAATCAGCTTTCTAGAGAAGACATAGCAGAGTTAACAGAACTTATGTGTCTTGAACGAAGTGAAAGTGGAACAGGGCTATTAGAACTTATAGCTGAACAGGAGCAAATACTTGAGGATTTAGGAATAGAATCAAAAGAGCTTTTATGTTCTCAGCATACAGGAATGTATGAGAACCTTAGTCAGCCCTATTCTACGGATCTCGAGGTTTTATAGCAGATATATAGATTATCATTATTATTGATACCTACTCAAGAGTTGCTATGGCAAACAGACAAAACTGCAATTACTGCCGCTAATCTTTTTAATATATCTTTCTTTGATGGTGCTATTGTCGCACATTTTGACTGATATGGGCTATGATAAACCAGAAAATCACAGCTATATTTAGGAATTGAGACAAGGCCTCATTTAGGTAAATATTGCTATGCAGACTTTTCTTGATAGCAAACATATTGCTTTTTAGAAAAATATTAGTAGCATCAAAAATAGAGATTGATATTAGTTTTTCTGTCAGATTAAGTTGTGTCTAGTACAACTGACTATGCAAATAAGCTTTGAGATATTTTAATTATTATCAAGGTGAAGTTTCACGTTTTTTATTAAGAGGATCCACATCTGGATCTTCTATATAGTTTTGAGGTTGTTCTTGAAACACAAGACGCGCTCCCTCAAAGTTATACTCCTCACCTTCATATAAAGAATCTTCTTCTTCAAAATTGTGTTCTATTTCTACTTCAAACTTGAATCCTAACTTCTCGCAGAATCTGTAAAAATATTCTTTAATGGTATCAAATAAGCTTCTGCCATCAATTTTATAATCTCTCAATTTTCGAGGCACAGTAAGTGACAATTTACCATCTTTATATATCACGTCATCTTTTCCATCTTGAGATTCAAGTGTAAATTCCAGTGAGCTATCCAATTTACATAATTCTTCCTCTGGTTTTGCTAAAGTGCAAGCTGCAATTTTTTCTTCAATTTTGATTGTTGCATGACTTGGATCACTACAATTAATATACGTTATATGATTAGAACTGAAAACTAACTCATGCGCCATAGTTACATGAAAAAGAGGATTGTCCTTATTGTATAATGCACCTACATAAGCAGCTTGGTTACAGTTAGTCACTAATTCTTCCAAGGTAGAGTCACTTGGAACTTGAGCTTCAGCATATTTAAACATTTCCTTAAAAACCTTTTTTGCAAACGGTCGATAATTTCCGTTCTCTTCCCCTGGTAATAGGTGAGCATAATTTGTACCTAGATTGTAAAACCTTTCAAACTCCTCTTTATATTGGTCAGTTTTTTTATTGCCAGGTATTCCTTGATTTGTATAATATTTATCCCAAACTTCATCAAAGTTGTATTGCTTAGCTCCGTCTATCAATGCACCAATTAAACTTTGGTCTAGACTTTTGCTGTTAATAACAAATCTCATTCTTCGAAAATCTTCATACATCTGCTCACCAGTGTTTGCTAACTGATTATTTTTATCAGCCCTTAATTTGCTAAAATCAAACTTTTCTGCCTGAGCTTTGAGTGTAACGACTGGATTTTCATTTTTTTCCTGTATAGAGTTGTTCATTGTTAATACTTTGATATGAATTGCTGATAGTATAATAATACATAAAAATAGTTAATATGTCAATAATATACTTAACATAGACAGTCATAATAGGGTGACAGGATTTTAGTAAGGCTCTATTATGAATAAACGGTTTTACACAGTATGAATGTTGATGAGCAGTCAAGTGTGCTGACTTTTCTAAATAGTAAAATTGAGAATATACCTAAGTTTCATTCCGCAATCTTGCCTAAACTTTGCGGTGGAGACAGAGTGGTAGATCTGCTATTTTATAAGCCACTCAGTTATGTGGATAGAAGTAAATCACTATCTGATGCTCAAGTGGGAGAATTTACAACTTTTGTGGCAAAAGTGTATGAGCACCAGCGCCCCACTGTTAGAGGTAGGCCATATAAAATAATCGTTGAAAGTGAAAGTCAGTATTTATTTATAGTTTTTTTTAATTACTCAGCTAAATATTTGTATAAATTATTTCCAGTTGGAACAGATATAGTCATCAGTGGTAAACTTGAAAAATTTGCCGAACATTGGCAAATTACTCACCCAGGTTACATGTTGTCTGATATCAATCTATTTAAAGAAATAGCCTGCATAGAGCCAAATTACCAATTATGTCGCGGTATTACTAACAAGAGCATTAGAAACATAATAAGTTCTAATCTAAAAGATTTGCCTGATTTGCCAGAGTGGATAAATGAGACATTAATAAAGCAAAAAAAATGGCTGAGTTGGAAAGAAAGCATCATAAGATTGCACAGACCGAGCTCACTCGCAGAAGCAGAAGTTTGCAGAGAAAGACTTGCTTATGATGAGCTATTTGCATACCAGTTGGCACTAAAGCTTGCAAGGGAAAATCATGTAAAAAAAGAGGGAAAAGAATTTATAATATTGAGTAAATACAAAGAGCAGGTCTTAAATGAATTACCGTTCCAATTAACAAATGATCAAATTCGAGCGATAGATGAAATCTCAGAAAGACAAAAATCCAGATACCGCATGGTAAGCCTGCTTCAAGGTGACGTTGGGAGTGGCAAAACTGTGGTTGCACTCTTTGCGATGCTGAATGTGGTAGAAAATAACATGCAAGCAGCTCTAATGGCACCAACTACTATCTTGGCTGAGCAACATTATAATTGGATCGAAGAAGCTCTATCTTGTACTGATATAAAAGTTGCTTTGCTTACCGGTAAAACTGCGCGCAAGGAAAGAAAGATTATTATGAACGAACTTGCAAGTGGTATTTTAAATATAGTAATTGGTACTCATGCATTATTTCAAGCTAACGTTACATTTAAAAATTTAGGACTCGCAGTCATAGACGAACAACAGCGATTTGGAGTGATACAGAGGAATCGGTTGGTAGGAAAAGGAGAAAATACCGATATACTTTTTGTTACTGCAACTCCCATTCCAAGAACCTTGCAGCAAGCTATGTATGGTGATGTTGAATGTTCTATTTTAAGGGAAAAACCAAAATCTAGATTGCCAATAAAAACCGTTATTATGAACGTTAAAAAAGCATCAGATATTATTCAAAGACTGAAAGATGCTATAAATAGAGGCGAAAAAGCATATTGGATTTGTCCATATATAGAAGAAAACGAAGAACTCAATATTGCCGCAGCAGAAATGCGCTTTCAGGAACTACAAAAGACATTTTTTGATAGAGTTGGAATAATACACGGAAAACTAACTCAAGAGCAGAAAGATCAAGTGATGTTTTCCTTCAAGAGGAATGAATTTTCTCTGCTTGTTGCAACCACTGTGATAGAAGTTGGTATAGATGTGCCAGATGCAACTATTATGATTATAGAGAATGCAGAGCAGTTCGGGTTATCGCAATTACATCAGTTAAGAGGTAGAGTAGGACGAGGAGATAAACCGTCTTTTTGTGTACTGTTATATGACAATCTCAGTAAAAGTTCGTATTCAAAGTTAAAGATTATGTGTGAGTCACAAGATGGATTTTATATTGCTGAAAAGGATATGATGCTGAGGGGTAGCGGAGATATTCTAGGCACAAAACAATCAGGGTGCATGGAGTTTAAATTTGCTGATTTATATGAGGACAGAGAATTGCTCAACCTTGCATATAATAGTGCAAAAGGTACAATAGCTAATTTTGAATTACTGCTTGATATATTTGAATATAGAAGTAGACTACATTTTTCAAAATTTCAGTAATCTTCCAAGCCATAACCTTCATGAGTAGAAATTCCTTGACAGACGGGAGTATTTAACAAACCATATGCGTCAAGTTAAGGAAAAATAAGAGTGAAGAAGAAGTTTTTACCATAAGAATAAATTGTGCAGAGTTAATAGCAGGCCCTGTAAACAAAATGTTAGCAGGTCAAATTAATCAAGGGCAGGAAGTATAAAAATGGAAAAAAAGCGGTAACTTAGCCTAATGACAATAAATATATATATAGAAGGTACCGTTTTAAAGAGCACAAAAGGAATACACAGTAAAAGCGAGAAGAAGTTGAGAATATGTATGGAAGGCAGTGTGTAGAAGTGGCTGCCAATGATCAAAAATTTACCACAATTACAGAAGTATACATAAGAGGTTTAAAAGGTGATGCAAAAAGGGAATTTTGGCAAAATGACTTAAGTATGCACAACAAGATCCAGATTTGCATAATTGATGATCAGATATCATTCATGCTCAGCCTATATATAGAAAAAATTCTCAAGCTCAAGAGGGCTTAGGGTGGAATGTTCAAAAAAGTGAGTCAAACCAAAAAAAAGTAATAAATTAATATAAAAAAATGTAGGTTTGACTCACTTTTTTGAACATTCCCAATAGCTATTGCAAATTTATCCATATCAATATCAGTGAACTTATTGAGCAAAATATTACTTAATTCTTGAAAATTATGTTTTTGGACATACATTAATCATTTATTTTCAAAGCCTCAATAAAAGCATTTTGTGGGATGTTTATGTTTCCCACAGAATGCAATCTTTTCTTACCTTTCTTCTGCTTTTCAAGCAGCTTCATCCTTCGTGTGACGTCTCCACCATAGAGCTTGGCTGTTACATCTTTTCTATACGGGTTAATCGTTTCTCTAGCAATAATTTTTCCGCCTACTGCCGCTTGAATCGCGATTTTATATTGCTGGCGTGGTATCAAGTCTTTCAAACGTGCACATATTTCACGGCCTCTTTTTTCTGCCCTGCTTTTATGAACAATGCAGGCTAATGCATCCACAGGTTCTCCATTAACTAAAAAACTTAATTTATCTATCTGACTTTCCTGATAATCGGATATTTCCCAATCTAAACTTGCATATCCCTTGGAAATTGATTTTAGTCTGTCGTAAAAATCAAAAACAACCTCAGACAGCGGTAATTTATACTTCAGTAGTGCTGTTGTCGTGTTACCAACATAAGATAAATCCTGCTGTTCTCCTCTCCTCTCTTCACACAGAGATAGAATCTCTCCTAAATATTGATCAGGTACCATTATAGTTGCAGTGATCCACGGTTCTTCCACTATTTCAATTTTTGTAGGGTCTGGCATATCGCTTGGGTTATGGATATTTAAAACTTTACCATTTTGTGTTGCAACTTTATATATAACACTCGGTGCAGTTGCTGTTAGATCTAAATCAAATTCTCTCTCGAGTCTTTCTTGAATGACTTCAAGATGTAGCATTCCTAAGAAACCGCAACGAAATCCATAACCTAGCGCATTTGACGTTTCAGCATCAAATGTAAAACTAGCATCATTTAAATGTAATTTTTCTAGTGCTTCCCTTAAATATTTAAAATCATCTGTGTTATTAGGAAAAATACTGCAAAATACTACAGGATGTACTTCTTTAAAGCCAGGTAATGCCTTGCTGCACGGCCTTTTCTCTTCAGTAATAGTGTCTCCTACTTTGCAGTCTGCTACTTCTTTCATTGAAGCAGTTATAAAACCAACTTCACCTGCTGAAAGTTCACCAGTCATAACTTTTTTAGGAGTGAAAATACCGATATTATCGACCTGATATGTAGCATTATTAGACATCATAACGATTCTCATGCCTTTTTTTAGTACTCCATTTTTAACTCGCACTAAAATTACTACTCCTAGGTAAGGATCATACCAACTATCAACTAAAATTGCTTGCAGTGGAGCATTTGTATCACCTTGAGGAGCGGGAAGTTTTGTCACTATAGCTTCAAGTACATCCTTTATCCCAAGACCAGTTTTTGCCGATATCAAAATTGACTCAGTTGCATCAATTCCGATTACCTCTTCAATCTGAAGCTTTATCCTTTCTGGATCTGCAGCAGGAAGATCGACTTTATTAAGCACAACTATTATCTCATGATTATTGTCAATTGCCTTGTAGACATTTGCCAGAGTCTGAGCTTCAACTCCTTGGCTGCTATCTACTACCAAAAGTGAGCCTTCACATGCGGCTAAGCTTCGGCTGACTTCATATGAAAAGTCAACATGACCTGGTGTGTCCATGAGGTTGAGGCAATATTTATTACCATTATTTGCAGTGTAATTGAGTTTTACCGTTTGTGCTTTGATTGTAATTCCACGTTCACGCTCTATATCCATTGAGTCAAGTACCTGATTGGTCATTTCCCTTGTCTCAAGACCGTTACATTCTTCTATCAAACGATCAGCAAGAGTTGACTTCCCATGATCTATATGTGCTATTATTGCAAAATTTCTTATATTGTTCATAGATCTACTTATTTAAGTAGATCTATTTTACATTTTAAGTATTACAAGAGCAATTATTTATATCTCTTTTTGCTAAAAACATTAAGCTGAAGTCCTTGCCAATGGCCGGCAATGCTCATTAGCTGATGCTTGCTTCACTGTGCTACTTGGATCTTCTTGCTGTCTACACGTTTTTACTGCATCAGCAAGACTTAGGTAAGCATTACCAACTTTAATCTTTACATCTTTATTTTTTTCTAAATCCGCATCAGTTGGTCTATCACTTATTATTCTAATACTACCATCACTGTTAGCACCTAATGTAATGCTACATTCCTTTCCGTCTACATACCAGTTAAACTTTATTCCATATTGAACTGTGGTACCTATATAATAATATCTAATCCCCTCATATATTTCACCACTGATAAATTCTTTTTGATTGCCATTTGAGATACAAAAACCAACAATTTTGTTTTTTTTACAAAAATCACTATTTAAAAATTCGCTTACTTTAATATCTGTGCTTTTATTGTCTTCTTTTAGCTTAATTATTGTATAAAGAAGATCTAAATTACTATCCCTTTTGATTGACATCGCATCAATAGTGCCGTTTTCTATATACTTGCCAAACTCCTCTTTAGCTTTCTTTTCTAATTCTTCTTGCTTTGCTGCACTTTGTTGTTGTTGCGTTTTTTCTAGCGCTTCTTTCATTTTTTTCTGAAGTGATTCGACATCACGAATGAACGTGGGTTCATCAATGTCGGGTATCACGTATGTTTGGCTCAATCCTGTCTTCAATCCTTTAATTATGGTTACCATCTTTAAAACAGACTCTAAGTTTTGATAATGTATATTGATTTCTTTGCTTTTTAGGCTACCCTTATTGACATCCCAGTCGCTAGCAATGTTAGTAAACATAGAACTAAGGCTTTCATAAATATCTTTCAATAGACTTGATTCCTCTGAGCTTATTCCATCACGTTTAATATTACTAATACAATCATTGAATAACTCTATTTCTTTAGAATCTATAAAGAGACTGTACAGTTCTTTATGTGTTTGTATTTTTTGTTTTATTTTTTTTAATATCTCACTATTCATACACTTTACCTCATAAAACTATATAATACCATATACATAAGCATTAGAAATTTTCAACATCTTTCCTATTAATCCTTCAACATAGCTGACACTTTTTTTGAATGAGAAATCGCTTTATTAATCATATAATTCTCATGATTGTTATCTATTTTAGGCAATTCATAGAGATAATTCACCATTATTCCGGCTGACTGACTAATGCCTTTTTCAGAAGTATCAGCCATCCAGTTGATTTGTTTGATTGATGCACCATTGCTTAAATGAAAGTGTGCTACTGGATCATAAGCACCTCCACCACTGCTTTTAACCTTTAGCAAATAATGTGCACAAAGTTTCAGTAGGGACTGTTTTTCGCATTCAATGTTAGTTTTTATGCTTTCTAAAATTTCTGTACCTGATTGTTTTATATTAAGCTTACCTAATAAAGCTACGTCTTGATTTTTTAGCCATTTTGTAAATCCAGGAACTGGAGAAAGAGTTGCATACACTTTTACGCTTTTAAATTCTTGCGATAGTTTTTCTACGACTCTCTTTATTAAAAAGTTACCGAGGCTAATTCCAGATAAACCAGTTTGAGTGTTTGATATTGAATAGAATATAGCAGTACTTGCACTGCTTGGGTCACTTGAAGGAACTGACTCGTCCAAAACGTGTTGAATACTATCTGCAATCTCATTCATCAGTGCAACCTCTACAAAAATTAAAGGTTCATTTGGTATTTTGTAATGAAAGAAAGCAAAACAGAGATGATCAGAATCTAGTCTGTTTTTTAAATCACCCCAAGAGGAAATTTTATGTACAGCTTCATATTTTATAAGTTTTTCCAACAATGATGCAGGTGAATTCCAGGTAATTTGATGAAGATCAAGTAGATCAACATCAACCAAAGTACAAAGTATACTTTTTAATTCGTTTTCTAGTGGACTTAGACTTTTATATTGATTCTTCAGCTTGAGTACATCAGAACGCATATCAACAATAAACTTAAGACCCTCCGGTAAGGAGATAAACTGCTTCAATATTTTAGAGCGTGGTGATTCAAGGACTTTTATTAAATCCTGTTCAAACTTATAGCTCGACTCAGAATCTTGATTTTTCTTATATACTTTTATTTCTTCATCTATTTTCGTTTTGTCCGGATTGAACTTTCCCGCCAGGGTTTGTAAAAATTTTATTTGACCTTCCTCTGATAAACTCAAGTACAAATTACCGAGAGATACGGTGTTCTTACGTGCTGAGACTTCACCCCCCTTTGGGTTTAAGCATTCGTTCATCTTCAAGACTAAACTATCGATATCGCGACTACTACTTAAATCAGGACCAATATTGCCAACCCATGACCTTACAGCATCTGCTACTTCACCTAATATTTTAAAAAAGCCCTTTGGTGCTTTCTTATCTCCAACTTTTACTATATCAGTTTTTGCTAATGATTCTTTTATCATATTTCCTTTTATCGTGTATCTACCTTAATTTAAAGAAAAATCTTAGTCTACAAAAAAGGCATATACTTTCATGGTACAACTATTTTATAATCTATTTGAAATTTTCGTAAAGAGAGTTAGATTTTTAATTCTATTATTCTTCTTAAAAAAGTACTTTTATTATAAAAATGCCCTTTTTCCTCTTCCTTTTCCGGGTAAGGCTGATTTTTTAATTACCTAGTCGAAGTTACTTAATTTTTACACATCTATTGTAAAGTACAAAATCTGACTTTGGAATGAAAATGCTAGCTGATGCTTGGACTTTATTGATACTTACGTTACTTGAAACCATACTTGGTATAGACAATTTAATCTTTATTTCTCTAGCAATAGATAAGGTGCCAAATCTGCTGAGAGAAAGAGCCCGCCTGATAGGTTTTGGCTTGGCGCTATTGATGCGTTTTGTAATACTATTTTTTATATCACATATATTATCAATGGAAAAGCCTATATTTCACTCTGTATCACTAGATATTTCAGTAAAAGATTTACTTATGATTGCAGGGGGGTTATTCCTTATTGTTAAAAGTTCTATGGAGTTATGGAGCGAAATTTTTGTACATAAGGAGAACAAAACAAAGGCAAACGTTAAATCACAATTTTTTTTAGTTGTGCTACAAATTATATTAATAGATTTAGTTTTTTCTGTTGATTCAATATTAACTGCTACAGCATTAACTCACAATATGATAATCATTGCTATAGCATTTACATTTTCCATATTAGCAATGCTATTTTCATCAAGTTATACCGCTCAGTTAATAAAATCCAGCCCAAGCTTAAAAGTAATTGCCATTCTATTTATTTTACTCATCGGTATATATTTAATACTTGAAGGACTTCACATAGAGCTACCAAAAGCATGTTTGTATTCTTCATTCATGTTTGCATTGCTTGTGGAAGCTATAAGCAAAATAAAGACAATGCGGCCTTGAAATTATTTTCTACAAAGCAAAAGTCTAATTTTTATTCCGGTGTGTGACGAATATCTGTACGAACATTTCGATGTCACCCGAGTAGCTGACACAGGTTCTTTTTTTCTGGATTCCAGCGTCACGCGCTGGAATGACATTAAATAGTTTTCCTTAAAATTTGAGTTATGCAAGCAGCCTCTTTGCTGTGATTCGAGTAGCTGAAACTGGAATGAAATTACTGCTACTCCCACTCAATAGTTGCTGGTGGTTTGGAAGTTAAATCATACACAACTCGATTTACTCCGGAAACTTTGTTAACAATTATACTACTGACGTCTTGCAAAAACCTCCAAAATACTAACGAATGTTGATCTTTATTTTCAAATGGAAATGCATCAGCTGTCATGCCATCAGATGAAGTCACAGCCCTTAAAGCGCAAACATATCCGTATGTACGATTATCTCCCATAACTCCCACAGTTTTTACTGGTAACAGTACAGCAAAAGCCTGCCATATTTTATCATACAGATCATAATTTTTCATTGTGTTGATATATATTTCATCTACTTCTTGCAATATTCGTACCTTTTCTTCATCAACCTCACCTATGATCCTCACTGCAAGTCCAGGTCCAGGAAATGGATGTTGAAATATTATCTCATCTGAAAGCCCAATTTCTTTGCCAAGCAGCCTTACTTCATCTTTAAAGAGATAGCGTAAAGGTTCTACTAGTTTCAGATTCATTTTTTCTGGCAACCCACCAACATTGTGATGAGATTTAATTGTACTAGTGTTTCCTGAAGCGTGACCTGATTCAACTACATCAGAGTAAATGGTGCCTTGCATTAAAAAATCCACATCACCTATTTTTTTTGCCTCTTCTTCAAATACTTCGATAAAAGTATTGCCGATAATTTTTCGCTTTTCTTCCGGATCAGTTATTCCCTTTAACCTACTTAAAAACAAGTTTGATTTATCAACGTAATTTATTGGAATTTCTTTTAACATAGCAGTGGTCTGGCTCTTACGCAATAACCCAGTATCGATAAAAATACAGTTTAATTGTTTTCCTATAGCTTTATGGGTGAGAACTGCTGCAACACTTGAATCAACTCCACCACTTACTGCAGCAATTACTTTTTTCTCCCCTACTAAGTTTTTAATTTTTTCCTTCTGTTTTTCAATGAATGACTTCATTGTCCAATCTCTCTCACAATTTGCAATATCTAAGAAATTAGAGAGAAGTTTACTACCATTTGTCGTAGGCTTAACTTCAGGATGGAACTGAGTACAGTAAATCTTTCGCTGTTCGTTGGCAATTATTGCGATTGTTTGATTTATTATACCTGAGGCAATAACAGTAAATCCTTGCGGTATAGTTTCGACACTGTCTGCATGGTTCATTAGCACATCGACTTCGGAATTAACGTCCCAAGTATCCCTTATAATTGGGGATTCTTTTAGTACCTTGATTTTAGTTTTGCCAAATTCCTGATTGAATTCTTTTCTTACCTTTGCCCCGAAATAATGACAAATGAGTTGCTGTCCATAACATATTCCAAGTATAGGAGTGTTTATTGTTTCGTTAAGTTTTATAATTTTATGTGCTACTTCACTTACTTCAGAGCAATTGTCATTTACAGATTGCGGTCCTCCAGAAAAAATAAATCCATTGAATTTTGATACTGTTTCGAAATCGATATTGCTTGGAAATATTTCACAGTAAACGCCCATTTCCCTGATTTGTCTTGCAATAAGCTGTGTAAACTGTGAACCAAAATCAATAACGGCAATTGCTGACAATGTGCTCCTCCATATTATTTAAAGCAATATTTGATAATAAAGAAAACAATAAAGTAAGTAAACTAAGACCTGTTTAAAAACTTTAATATATGACTAAAGTAACTTAAATTTACCGCAACAGATTTATGATTAAGCTGTCTTAATTATCATTCTGATACTCTCTTCTTATCATAATAGCAACCCCAACATCTTTCCTTAAGTTGATGCCATTGCCTGAACTGATACGTTTAATATATATATAAATTCCTATCTTTTATATCTAATAAACCAAGTGTTGGTACGATTGTTGCTTTCAGGAAGATGACGGTTTCTACTGTCTTAGCCAGTTTCTTTGACTTTTGATGCAATAAGTTTTGGTTATCTTTTCTATGCTCTATAAGCCCACCAATTACCATAACTTCGCCGCTCTTAATTTTTAACGTAGAGTGCATTTCTCTGGTTTCAATAATTGGAATGTCACTATTTAATTTCATTTTATTCTGTTGTGCGACATATTCTATATTTGGGTCTTTAGTGTAATTGTTAATTCTTGATAAGGTTGGGTGTATATCCATAAATATTTCGTTAGTATCAATGTTAATGCTTGGGTGGATTATTAACACCACACCTATTGGAGTGCTATTCATCTTGGTAATTAAGGCATGATTGGAATTTCCGGTATCTTTCTGTATATCGGAAGTAAAATAGATATGGTTTTTAGTAAATGAAATCATTGCTTGCTGATTATTTATAGCATGTACTCTAGGGCTTGAAATTACGGTTGAAGTGCCAAACTTGTCTAAAGTTTTTACTAAATTTTCTAAATCAGAGTTCATTACCAGGCTAGTAATGGAACTATCTTGATTTGTTATAGATTTTGTTTCATTATGCAAATCATTTAAGTTGATACCAGAAAGGTATTTATCGTCTAATACAACTTCAACTATTTTGGCCTCGATCATTACTTGAGAAGACGCCAGTCTCTTAACTTTATTAATATATTCTTCAACAGCTTTATGAATATCCTTCCTGGCATTCAGAATAATGACACCAGCTTCTCTGTTGGATGAAAGAAATTCACCATCATCCACTCCATTAACATCCATTATTGCATTTAAGCCTTTTTCTAATGAACTCCATAAGTCACTGCTATATTGAGACTTTCTAACATTCCTGTCAGCATCGCTGCTTGTAACATTGCCACTAACGACAAAATTGCTTTGAGCAGAGTGTTGAATATTGATGAAGTCTACGTAATAATTTTGTGCGTATGGCAAATCCTGTTCAATTCTAATTACACCATTATTCATTGAGTAACGCAATTTGGCGCTGTTGGCTATATTCTGAATTACTTCGTTTATGTTCTTATCTTTTAGCTTTAAAGTAATATTACCTGATATCTGGGGATCTATGTCTAAGTTAACGTCAGAAAGTTTTCCTATCTCAATCAGTAAATCCTTTACTGGTACTTTTTCATCAACATTAATCGAAAGAAACTGATTACTGGTTGTAAGATCGGGAAACTCTACCGGTAAAGGTATCATTTCTGGTATTGCTGGTTCGTTATTCTTCAAAGGAGTATTATATTGTTGCAACGAATAATCGTGCTTATAATTGTCTATATTAACAGAATGTTGCTTGTTAGGTAGATGTGTACAAGAAATAATAAAAAGGAGTATTAAACATTTTAAAATAGCCATGAGGGCAGCATACAAATCTATAATAATAGTTTTCTATAAAAATGTTAAAAATGTATTTAATTGTATCCGTTCAGGGGAGTGGTTTAAGAAATGATAGATAGGAGATTATGAAAAGGGTTTAGCCGCATGGAAGTGGGATGAAAAGAAGCGCTGGTTTCACATGCGTCTGAACAGACACCATTTTACAGCATTTTAAATTTGTCCTGTGCAATGTTTGTACAGTTGCGATAAAAATTACTTGACAAATTTTGACAGCTTTGTTATTTTGATAGTGAAGATATTCTAGAGCTCGAAATCTATCTTCGTTTGCAGACTTTTCAACTTCATTAATTTATAATCTCTAGTTAAAGTATATTCGTATAGATAACTTCTATCATAGCTATATACATTTTTCTGAGTTTTTTTGTATTACTTAGGAGGATCATCATGTTTAAAATCATGGATTACGCATATCATTGACATAAATGCCTTAAAAGGACAGATGGTACCTACGTCCTCTTTATATAGATTATGTATTTGTTCAGATACGACTAAATTGTGTCTAGTGTAGAAAAAATTAGACAAATTCAGCCTTATATAGAACCAAATTCAACGGAAGTAGAATTATCCTCATTTTCATAATAGTAAGGATTTGCTTCTTGCATATTATTAACAGCAGTTTTTAATAGTACTTCCTTATCACTATTCCATGCAACTTTCTCCATAATTGGAATATAATCCTTACACTTTTGATTCTCTCCACAATCCTTGATTTTACCATCATCATTTAGATAACGCTTCAATGCATCATAGTATACTTTAGTGTTATTACCCTCTTTATCTATCATTTGTCCTAAGGTATTAACAAGTATCAATGGTGCAACTTGTTTTGCTTTTACAACACTTGTTTCACTGGACTCTCTAAAGAGATTAGGACATGCTCCTCTGGAAAAAAAGCTCTTGTTGAATTCTGGATTACTACGGTAAACGTTCGGGTAACAGAAACTCTTAATCTCTTCTTCTTGACACGCTAACTCTCCTTGATCATCCACACATTTTTCACATTCTATATTACCAAGCCAGGATATTGAATTAAGATCCTCTGTAAAGGCAAATTTAAAATTTACTGCACCATAATTACCATTTGCTCCCTCTTCTATATATTTTGCAATCTTAGGATTACTGTACATCTCAGGATATAATTCCTTTAGTAAATCAGATGCACTAAAACCTTGACAACCTATCTTATTATCAACTTTATAAAAATGAGAATACGGCCCACAATTTTCATACTTGGAACAATCTGAGGTTACTTTTCGAGATGTAATTTCTCCATTTTCATTCCCTCCTTCATCAGTAACAGGTTCGCCCGTATCAATTTCACCTTCTTTATCGGTAACAGGTTTATCTATACCACTTCCTTTTTTACATTCTTCAGCTATTTTTTTATACCACTCAGTCTCTGCTTTTGCTCGCTTAACCTCCTCTGCGCATTTCGTAAGTTCCTTTTCTACTAGTTCAAAATCCTCTTTTACTATCGGAACTATATTTGTGAATTGCTTCTCAGTCGTAATTTCACCCTCATTCATCTCGTCTATACCTTCTTTACCATAAAAAAGTTTGTTGGTATATAAATAACTACTATTAACTTGATCACTATAGGTATTTTTTGACATCGGAACCTCCTCTACAGTCAAAATTGAAATTGTATTAAAATAAAAAAACTACAAATTTAATGTGAGTAAAAGAAACCACATTTCAAGAAACTTCATGGTAACTTAGGAGCTATTATAAGCTAAAGTAATTAAAAATTTAATAACTTGCATTATAAATATAGCATATCTATCAATAGAAATTTTCTTTCAATTTCTAACGTATCTTTGCTAATTTTGCATACAGTTCAACTTAGAGAGTCATGATTCTTCTACTTTCCCGTAATTAATCACTATAATCTTGAAGTGTGGTTTGTACGTAATTAGTTCTGGAACTTGCTAATGGATGATTGCTCTACATTTTAATCTCTGTCACTGTTCACAACATTACACTCTGGAACTATATACCTAATATCGCATGCTGATTTCTCTCTTTATCTTCCGCAAATTAATTAAATGAAGGGCATTAAGTATCCACACTACTAAAAAGAATGTTGCACAAAATATAAACATTGCAATGAGTGGCAGCAGTAAAGAACCTTCTATTGCTACTCCACCTTTTCTAAAAATACTTGCTGGCTGATGAAGAGTAGACCATAAATTCACAGAAAATTTTACTATGGGAATATTTATAGCACTAAAAATGGCAAATACTGCTGATGATTTCTCTGCTCTTGCTTGATTATCAAAAGCGCTCCACAATGAAAGATAACCAACATACAGAAAAAACAAAATCAGCATTGAAGTAAGCCTTGCATCCCATACCCACCAAGTACCCCATGTTCCTTTTCCCCAGACGCTACCTGTGATTAAGCATATTGCCGAAAAGACTGTCCCTGCAGGAGCAGCGGCATGTGCTAAGACACTAGCAACACTATTGTTCCACACCAACGAAATGAAACTGAGTGATGCAATGAGTCCGTATATTCCAAGAGCAAGCCATGCAGAAGGCACATGAAGATACATAATTCGTGCGATTTCTCCTTGTTTATAATCTCCTGGGGAGAAGAATAATGCTAAGAACATTCCAATTAAAAAATATGCAAGACAAATAACCCCAAGCCAAGGCAGGGCTTTCTTAGAAAAATGGGAGAAATTTGTAGGCTTTAATAAAAACATTTGTTTTGAGAATAATTGTATTAAAAATTTACCAATTAGTTTGAGTTTTATCAACAGGATAGTTTTTCTGTATTTACGTAGGTCAACAAATTAGCATAATTTGAGTAACAGATTGCTTATTTGCCATATGACCATTAAAAAGCTTAATCTACACTTAGTGTCAGATTCAAGTGGTGAAACTGTTATATCAGTTGCAAAATCAGCCCTGAAACATTTTCGTTCTGTAGAAACTATCGAATATGTTTGGTCTTTTGTAAAAGGAGAAGAGCAGATCGATAAAATTCTGGAGGAAATTGAGAGAAAAAGTGATGAGCATAACTTTGTTATATGCACTATTACTGATGATGGGCTCAGAAAATATCTAAAAGATAACTGTATCAAGTTAAAAATTCCATATCGAGCAATATTATCACATATTATTAGAGAAATCTCATCCTATCTTGAAATTGAAAAGGATGAAAAACTTGACCTGTATACTGAAATAAATAACGAGTATTTTCAGCGTATTGAGGCAATAAACTATACCATCAATCACGATGATGGACAAGGTATTCAAATCGATAAAGCAGATATAATTTTGGTTGGAGTTTCACGCACATCAAAATCTCCCACTAGTATGTATTTAGCTTATAGAGGCTACAAGGTTGCAAATGTTCCTTTTGTTAGTGAGGTACCCTTTTATATCGACTTAGCAAAATTAAAAAATAAACTGACCATAGGAGTAACAATCAACCCAAGTAGACTAGTAGAAATACGCAAAAACAGACTTACTTCAATTAATAACAAAGATAATAATATATATGCTGATTCTGAAAAAGTAGAAAAGGAAATTAAAGAAGCAGAGGAGTTCTTTAAGCAAAATAACTGGCCAATTATTGATGTTACGCAAAGGTCGATCGAAGAAGTATCAGCAACAATTATACAATATTTTAATAAAATTTAATCAATTGACTAACTCGCTGTAAGTGATAATAATGTAAGGTAATTCTATTCTTACTGTAGATATGAAAGTTAAAGGGTCGCTAAAATCTCATCGTAACAGAGATAAAAATTGTAAAGTTGTGAAAAGGGGTGGTAAGATTTATATTATAAATAAGGTAAAACCAAGATGTAAAGCGCGTCAAGGTTCTTAGCTTTTTGTTTGCCTTTTTATGTCATATGTTCTTCATATGGAAGCATGTCTTACATTATATTTTGGTATTAACATGATTACAGGCAGACGTGGCTTGTTAACATTAATTAACTTAAAAAAAAGAAATTAATTACGCGCGTCAACAAGCCCATGCATTTTAGTTCCACTCTAAGCCCTCTTGAGCTGGTAATGTTCAAAAAAGTGTGTCAAAGCGAATTTTTAGTTCAACTCAATTTTCAATCTGTGGAGAAAGAAAATGTTGAGCTGAG
>NODE_4_length_33278_cov_110.401589
TACAGATCTTACTTGATTTTATAATACACTCCATCTCTTTTTCCTTAACTTAATGGTAGTGAGATAGTATAACCCCTCTTCATATTGCTGCTAAGAAAGGATATATGCATATTGCCGAAGATCTTCTAAACCATGGTGCTTGTACTCATTCTTTCACATTGAAGGAAGGATATACGCCACTACATTTTGCTTCTGAACTAGGCAATGAAGAAGCTGTGAAATTATTCTTGAATAAAGGTGCTGATATTAATGCTAGCACAAATGGTAATTTAACGCCACTTCATATTGCTACCAAAACAGGACGTAAAACAGTTGTAAAACTGCTCTTACAACATGGAGCTAAAGTTGATAATCAGGATAAAGATGGTAAAACCACACTACACCTCGCTGTTGAAAAAGGATATTTAATGATTGTTGAGGATGTTTTAAAGTATCGTCCTGATATTAATCATCAAAGTAACAGAAGCTCTCTTAAAATCGCAGTGCACGGCTATGGAGAAGAGTATAAAAAGATTGTTGAGGCTCTTCTAGAATATGGTCTTATTGTTAATCTCGAAGATGCAAATAATCCTAAGTTATTACATGCTGCTGTTGAAAAAGGATATTTGAAAATTGTTGAAGACCTATTGAAGTATGGTGCTGATGTTAATACGTTACACAATTCAACATCCAAAGAAGGTTTTACACCTTTACATAGTGCAGCCAAAAACAAACAGGAAGAAGTAGCTAAATTATTGATAAGCTATGGAGCTGATATAAATGCTCAAGACAAAACTGGAAAAACTCCAATATTTTATGCTACTGAGAATGCCGATTTAAAAATTACCAAGCTACTTTTAACTAATAGAGCTAATGTAAAAGATAATCCTGAGCTATTGAATATTGCTGTTAAGAAGGAATGCATAGAAATCGTTGAAGCTCTTTTGCAACACGATACTGATATTAACGCTAGTGATAAATATGGAAGAACAGCATTGCATTTTACTGCTTTAAGTGAGAGTGAAGGTTTTTTTGGATTTCTTACTAATGAAGATCCTGATATTAATATTAAGGGAGAAATTGCTAAACTGCTTCTAAGTAAGGGAGCTAATATAAATGCTCAAACCAAAAATGGTATTACGACGCTTCATGCTGCTGCTCAGAAGGGATATACGAAAGTTGTTGAAGCTCTTTTAGAATATAATGCAGATGTTAATTCTACAGTTAAAAGTGATATAACACCTCTCCATCTTTCTGCTCAACAAGGAAATGAAGTAATTAGCAAAATGCTCTTGAACAAAGGAGCTAACGCAAACGCTAAGCAAAAAGATGGAATAACTGCGCTTCATATTGCAACTCAAAAAGGCCATAAAGAGGTTGTAAAAGTATTGCTAGAATGCGGTGCTAAAGTTGGTTCTAAAATTAAAAGTGACATAACACCACTGCACCTGGCTGCTCAAAAAGGTTACCAGGAAATTATTGAGACTGTCTTGAAATTTGGTGCTGATATTAACTCTAGAGATGAGTATGGCAGAACAGCACTTCACATTGCTTCTCAAGAAGGACATGAAGAAGTTGTTACAACTCTTTTGGAATATGGCTCTGATATTAATATTACGAGTAGAAATAATCATACGCCACTTGATTCTGCTATGGCTGGTATAAGGTCATTCTATAGTCAACTCAACAACTATGACTCTGATGATGATGGTTATTACGATCCTGATCGTGGTATCTGTTCGTGTGAAGTAACTGCTGAAGCTCTTAAACGCCACATAGTTAAAATGAAAACCGCAAATTTATATGTGAGTGAAAAAAATTTACTATTAATGAGTAGCAATGATGAAATAAGCGATTTTCAGGACGAGTGTGAGGAAGAAATAGCAAGTATGAAGAGTGAGAAGATTAATAATGCTAATATCTCATTTTATGATATCTTGGCAAAAGGTACAAGCTCATTAGCAATATATATGAGGAATGAAAATATAGTGCGGGTTTTAAAATCAGACGACTATAAAACAAAATTTCCAATATATGCTAGTATGATCGAAAGTCATTTCAGAAAGGGTATGGAAAGAAAAGAGTTACTTGAACAAGGCAATAAAATTTTCCATTTTCTCTTTAACAATTTTCCTGAGTTACCATATGACTGTACTGAAAAAATATTTAGCTACCTGAGTAACGAAGACTTAAGAGTTTTGATAGATGCTTGTAACCCTCTTAGCATCAGTAATCCTAATACTAATATTAACAATGTAGTGATTACCTCAAGTACATCTCAAGTACAGTACGTTTAAGTTAAGGAAAAATAGCAGAACAAGCTACTTTCAACATTAAGTAATGGCTTTAGTAATTTTAAGATTATTTTAAAGATTTTATGGGAATATTCAAAAAAGTATACGTGTTAAGTTAAGGAAAAATGAGCAAATTTAGTGCACTAAAAGTTGGGGAATATTAAATAAATCATTGGAGGTAAGTTTGGAAAGTAAAATACTTATCAAATGAAGATGAAGAAAATAATTGCAGAAATGGGAGGAATGCAATAACTCTACGTACTACAATTAATCTAGTTTATAGCATTACCCATGGTAATCCAAATAAGATTTTTTTCTCATAATCAAGTCATAGTAAATTGGAACAACTTTTCACATCTAACAAAAGCTTTGACTTTAGATTTAGGATTGAAATTAGTAAGTAGAATGATTACGTAACGCATATATTAGTGAAAGGAGGTACAACATGAGTAATATAGTTCATTCAAATAAAAACAATAAATGTGATAACTTTAGTGTAAGAGGACTACAAAGAGCCGTTGATAACATATTTGATAGCTTCTTTACAGGATGGGACTCAGAGCTTTCCAGAAGAGGTAGTAGTCTATTACCAGCTTGCGATTTTTATGAAACAAAAGAAAGCTATTGTCTCTCACTAGAGCTACCAGGTATTTCCAAAGAAAGCATAGACATTAGTATATCTAGCGACAGCTTAATAGTGAAGGGTGAAAAGACGTGTAATAACGAGTCAAAAGATAAGCAGTTTTACCATCGAGAAAGATACTATGGATCTTTCTGTAGGTCTATTCAGCTTCCAGTAAATGTAGAGCAAGATAAAGTGTCTGCTAATTTTTCAGATGGAGTATTGCACGTAACCATACCTAAGTCGGAGAAACATATCAAGAGAATTGATGTAAAGTAACCAGTAAGTAATAGCAGGTTTGAGGCTTGCTACTTTAAATTATTATAGATGGAATGTAATAAAGTTCAATTATCTTTTCTAGATCTAAATTTTTGTCTTAGCGTATTTATTATACAGATAGTGTAAAGCCTTTGTTAAGCTTACATATTGTCAATAATCTATTAATAACTCTTATGGTATAATTGACTTTGAAGAAAGAGGGAGTATGAGTGAGGCAAATCCAATAGTTACATTGAAGGCTAAAATTAAAGAATTTGGTTTTAGTGAATTAAAGGCTGGTGAGAGCAATAAATCAGCAAACTCTGGTGAAACAACGTATTTCGATTTTCCAAGAATGAACTTTGTTATTAATGGAAAAATTATAGATACAGTTTTAACCTCTGCATTAATTGAAGGAGCTCAATATCGCAAAAGCAACCTTTTTAATAGTTATGATATATACAGTAGTGAAACCGCAAGAGAAAAACAAAGAGAAATAGATACAGATTATGGTAGAGCTTTTGTTGATTCAGTCCTCAAGGATCTTGAAAAGGAACTTGCACATAATGCGTTATGTGAATTATGGAAAAGTCACTGCAAAAATTCTGAAATTCCTGATTATCAGAAAACCACCTCATATGGGAAAGATTTTGAGAGATTTTACAATGCTGGAAGAGAGCATCTGCATCTATTACCAAAAGTAGGAGATGAGAATAAGAACTATCGCCCATTTGTAAAAGAAGTCTTTAAGGAAATGTTCCAATACGCAGAAGCAAGTGTTCCGAATGACCCTATTTTAGAAGAAATAATCACTAATTGTAACCAAGCGGGGTATGAATTTGCTGTAAGCATCCCTATTCTTGAAAGTTCACTCTTGGAATATGGATTAAAAGGGGAATATAGCAAGAATAAAACAATGTGTATTGATTGTGCTGATCCAATCAGTACAAAAGTAAAATCTGATATGTTAGTGTTCGTAACGAAGTTTGATAACCCAGGAGAAAAAATATGCGATCTATCGACTTCACTTGAATTTGTACTTGAGTCTCAAGATGGTAAAGATGGTGTAACCTATAAAGATGGCAAATTATTACTTACTATTCCTAAGGAACTAAAAAATTATAAAGGGGAAAGTAGAAACTTGTTTGATGTTATTAAAGAATATTTTCAAAAATTCTGCGAAAAATTAGGATTTAAATTCGAGATAAAAACACAAAAAATAGAGCATGATTTGGACGATTCGCTGAAAGTAAATAGTCATCTTGAAAGCCTAAGACCACCTATTTGTAGTAATAATTATGCTCTTGGTCATTAAGTACTTTAAACCATAAGCTCAAGTTAGAGAGAATGGCACAAATGTTATTAAACAATAAAAGTTATAGTTGTATCTGGTTACTTAAGTTAGCTATAGAATGCCTTCTGTGTATATTAAAAGGGTATTTATTTTGTTATTTAAGTTTCCTCTTTTGGAACATAGAAACATCCTAGGAATAATCCTACTGAATTCTATGATATTATTTTTTGTAACATTGTTATATACTTCATAAGAAAGCTTATATCTCTCACCGCCATCTTTAAAGAAGACATCATTATCTTTAATTGTTTCAACCAAAATTTCCTTTCCTTTATTTTTTTTTGCACTTTCAACTTTTTTACTGCATCTTGTGTTCTGCTTTGATCTAGATCAAAATCAATGTTGGTACAAATAACAAAATCTTTCAGTTCACCATTGATAAAGTCTTGATTGTATTTAATCTTTAAGTAGGAAATGAAATACTTTGCCAAATTAAATTCACCATCTTTATTTTTTGTGAGTAAATCGCTTATTCCAATTTTATTGTCCTCCTTATTTTGCTTGTGTTTTGCTTGCAAAAAACGATATTTTTTTTTTGATTTTGAATTATTACATATAAAAACCAAATCATCAAATTTTTCAGCATTATTCTACTCTGTAGCCAAACGAAAAGAGTAGCTTTTATCTAGTCCACGCTTTAAAAATAACATTAACAATTTTAGCTGGTAAATGTTGCCATGAAGAGTATTATTTAATCCAGAAGCAAGGTATGTTCTTGATTCATCCTCTTCGATTTTTGTTCCTTCAGGCTCTTCTTTTTTCATGAAGGAAATTCGTAACCGTTCACGGATTGTGAGAATGAATAAAGAACTAAGCAGTGACAGCTAGTAGATTCTGTAGCTTTTGAAAGGGGTTTTGGCCATTTAGACGTGATGTCAAAAATATTGACAACATTCTTTCCACGAATCTTTCCCCACGTTCTGACCAGGTGAAAAAGCTGTTTTTACGATAAATTACGTACCGTCTAATTTGCCGTTCTGCAAGGTTGTTGGTTGTTTCTATCACTTCAGGTTTTCTTAAAAACTTCCACATCATATCCTCAGACCGTAACATCTTAGCGGCCATTCTTGAAGCTTGAGTGCTATTTACAACCCTCGTCATTTTACGCAAAAAATGTTTTACCCTTTTCCGAATTTTTCGCATCAGTCGATAAAATCTCAAATTATCTATCGAATTGTGTTTTTTTGCCTTGTCTACTACAAACACCTTATTGCTGAGCGATTTTAGTGCTTGGCCAATTTTGCTCACTTCAACATTTTTACTATGGGCAAATCTCTCAAAATCTCTTGCCAAATGTGTCCAACATATCTGTCTATTTTCACGATTGAAGTAATTGTATACAGCGTATCTATTGCTCACAACTATGCCATCATATTCTGGCAGTAAACTCTTCAACACCTTCTTACCACGAGACTCGCTTACCTTCAGAAGTGTCAACGCTTTGTTCGTTATTACCCAACTCCAGCCTCTCTTTCCTTGATTTCTGTGTCCTGTTTCGTCTATATGCAAATATTCGCTTCCTTGTAACTCTTCCTTCATTTTCTCATATTCAGATGCACACTTCTTCGATGCCCTGCGTTCAGTATTTGAGACTAAACCAAGGCTTATATTTAGATTAAAAATACTGCCTAAAATTTGCTGTACCTCTCTTTTTGAGTTAATAAAAAAGCCGCTAAGGCTGCTTATAATTGTTTTAGCATTAGATCCTAGAAGATCTCTTGCAACACCTTCGGGTAAATTTGCTGTAATTCTTTTATTACATACTCTACAATGTCCTCTTTGCAATCTGTACTCAGTTACAGTTGGCTTAATTTCTGGCAATTCTGCCTTCTGATGAATAATTTCATCTTCTAAAGTAACCTTACCTCCACACATACAAATCGTATCAATTGTGCAGCTCACTACCTCGTCTGCAGCCATTAATTCACGCTTATGCCCCTTATGTCCTGGCTGACCTCCTGGTTTTTTATCACTTTTCTTTTTTGCTTTCTTACGATATATATCTCGTGATGGTGGCAGCGATGAATTTTGCGAATTTAAGCCCAATTTGTCTTGTAATTCAACTATTTTTGCTTTCAAGCTGTCATTTTCTCTGATCAGCGCTTTTATTTCTTCCTTGAGATTAGCGTTTTCTGCTACAATCTTTTCTTGCAGCACTTTTGTCATTTACCCATTCCATATTTAGCTTCCTATTTCCTTACACTTTTATATTTACTTTGTAAATCACCTTATCTCTGTGAGCGATTACGGAAATTCTTGGCTTTTTAGAAGAACCAATTTCTGGCTTGTTTTCTCCAGTATTTGCCCTTTTTAGAAGTGAAGCTCTGCCTAATTCTTGAATAATACCTTCGTTATTAAGACTTTTAGCAATATCTAGTGGCATTTTACCTTTACTATTCTTGATTTGTATTGCTCCATTTTTGACAAGCAGCTTAACTACTTTAGGTTCCTGTTTGCGAACAGCCGCATGTAACGGTGTATTTAACTCATAATTAGCGTCCTGAAAATTAATGTTCGCTCCTTTCTTCAAAAGATCTTCAATGTCGTTTGATTTTTATTTTTCTGAGGTGCTACTCTTAACAATTTTTATCAACTCCTCATTAAGATTGGCTTGACTCATAATATCATTATAGTCAGAAGAATGAGAGCTCCTATGTTTAAAAATATAGCTTACCTCTTGATTTTTAGCTAATTCATATGGCTCTTTACCCTCATTATTTTTGATATCACTTCTTGCTTGTTTATCTAGAAGTAGCGATACAAGTTTTTTGTTATTTCTGGAAACAGCAATATGCAAAGGTGTATCACCTTTATTGTTTTTAGCGTTAACATCTGCCTTCCATTCTTGCAGTAATTTTCTAACTATTTCTTTTTTATCCCTTTCAACAGCATAGTGTAAAGGTGTATTATCTTTATTATTTTTATCAATGATGTTAAGCTTTACTCCTGCTTTTAAAAGATCTTGTACTTTCTGCAGGTTGCCATTTCTTATAGCAGAAAATAGCTCTGTATTTTTCTCTCTTTCACCATCACTATCAAACCTACGATAACGTTTAAGTTCAGAAGATTTATAAGCTTGTCCTATACGTTGTACTTTCTCTAATATTTTGGAAGCTTCTGAATTATTTTTTTCTTTTTCTAAGTAATCTATTGAACGCTCCACTTTGAGCATAAATTCCACTGCCTATTTTATATAGAAACCTATATTAGATTTGATTATATGCTAATGAATAACATTAGCAATGCAAGTAGTTTTTATGCATACCTCTTTAGGTTTTACAGAATAGGCAGTTAGAGTAGAAAAACAAGTTCCAAAATAATATAAGACCTGCTGTAAAGTAAATCAGATTTTTTTTGAAAATAACTACCGTAAAAAACAGCAGCTTTCCTTTTGCAACAGGTCTATAGAAGTTGTAATTATAACAAGTAACAAATTTAACTCTATTTTTAGAGAATCTATTTGGATTCACTCTATTTCTAGGTGTCTTTCAAACTGTGTAACTAACTGCTTTACGTTTACATGTGTAATTAAGAGAGCTTTCACAAGGCTCATGATCAAACTGCTACTTTGCAGGATTTTCTAGAGATCTTTTATTTCTCATAAAGGATGACTGAGCTTGGGAAGCAACTTTTAATGGATTTTTCTTTATACCAACATCTGATTGTGCTGCTATAATGGCACTACTTTTAGCGGGTTGCATACCTACACATTCTCTTGCTTGGTTTTGCTCAAAATTTTCCACTGTTGCTTTTACTTTACTTTTCATCTTGCGATTAACCACTATAACAGGCACCTCCACTTTTGGCACTACTTGTCTATAATCTTGATTCTCAGCTCTTAATGGTACTATCGATTTACTTTTAACTGATTTTTTAAGAACCGCTCCCACTATTTTTGGTTTTGTGCTTATTTTTTGATTGTTATAGCCTAGATTTTTAGACTGTGATGATAACGTAAGTATATCTTTTATCGCTTGTGATTCTTGTTTAACTTCTTGAACGGTAAAGGATGTTTTCTTTTGTATTTCTTATAATTCCAATAGAATTTTTGTATTTGTTCGAACATAGAAAATATTTTGCATGGAGTTTTTTCTATCTTTGGTGATTTTAGTGTTGCTATTTAATTCTAACTTTTGCATAGTACTCTCAATATTTTTATATAGGAGGTACAATGCCAAAAAAGATGGAGCGTCATGCTGCAGTGCTTAGTAAGTTAAAGAGTGTTATTCAACATACAGATTCCAAGGTCATGGCTGAAAGGCGTTCAGCTATTGAAAGATGGGTAAAAACTTACATTAGGCAGGTAGAATATCTTAAAGATGATAAGCTACAATTCTTATACAACATATTTCGCGATGAAAGTTGTTGGTCAGGTACGAGATTGAACAATACAATCTTAGGACAGAGGTTTACTGAAGAAAAAATAGGCGAAATAAAGAACCCTCTTCCTATATATGATATGGCATGTCGATACTGCGTGATAGATAAAATTCCTTTGCTCTTTCAGAAGCAGTTTGAATCTTACAAAAGTAGCTTCTCTTCTGAAGAGATAGATGATGATGGTAAGCCTGCAACTAGCAATAACAAATATGTAAAGAGTGAGTTGTTGGGTTATATGAAGAGTCAAGACCCTGTATTTAGCTTTTGGGTTGATAAAAAATCTGGAGAATTTAAGAAGCATGTCAGCGCAACAGAAGGATTTAAGAAAGCTATAGCACTTAAGTGGAGCGAAGGAGTAGAATATTTTTATAGCCTTCTAAATGAAAAAGAAAGAGAAAGGAAAATTACTGATGCAGTTACTATATTATCCTCTGTTCAATGTGACCATAATGGTGCTGTTACTTTAGACTTTTGTCTTAGTAAAATGAGCGATCAAGCAAAAAACAAGCTGTTTAAAGATTCTGAGCTATCAAAAAAAGATAAAGGAGTGTACTCTCTCTTTAGCGCGTTGATACATCAAGGTTTTTTTGATACGATGCAAGCTATACTTCCGATGTTTAAAGATAAAATACTGGAGGATAAGATACTTTCACCTAGGAGTTATACTCTTCTTCTCTCCTCACTTTCGGACATGATGCTCGAAAATTATGAGTCAACTATTCAAGCTAGGGAAGCTATAATGAACCTTATAAAGTGTGGTAATTTCAATAATCATGAGGGGCGTGAGGAAAAAGCTGCGGTATTTTTTTCTAATGGAAGGGTTCCGATTAAGCGTGCGCTTGCAGGATTGATTGTCGATTGGCAACTTGGTTGTACAAAAAAGGAAGAGGTGTTAAAGGTACTACAGTTTGCCAAAGAGTTTTGTGCAGTTGAAAGTTTTATGTATTTTAAAAAATCTGTTGTTGATAACCTAAAAATGGTTGGTAGGGATGGTATGAGAAAAAATATAGACTATGGTAAATTAGCAGAAAAGTTGTTTGCTGAATTAGATACGGTATCCGTGCCTAACGGAAGAGGTGATTTTGGTGGAGCTGGTGACCCACAGTCTACACTAGGAAGCACTGAAGTTAGTAGTTTTTCTGGTCGCAATAAGTAGGAGTATTTTATGCATGGGTTAGTTAGAAGTTTAATAAATGGAAATTGTGGAGAATTCACGGAAAAGTTTGAATATTTCTTGGATTCATGTCCATCTTTTCTGCATTCAGTTGGCAAAGATCACTTTTTTCCTGCGTTCTTTTTTGGCATGTTTGCTACTGCACATGATTCTGGTGTTGCAAACAATGATGAAAGAATCTTCTTTCGTTTTGATAATGATCCAGGTAGTCCTGGAAGGGGAAATCTAAAGGTTGCAATTCTAACAACTGATGGAAATAACAGAAGAGTTGTAAGGTGCTATACTATTGCTGACAGAGAGAATAGCTACGGTTCTAGGTTTAGCCAGCAGGAAAGGGAGCAGCTGGAAGGTATCCTGCGAGATGAAGAGCTTGAATGGCAAGAGTATAAAACATTTATATGGGCGGATAATCAAGGTGAAGATGAAGAAGAGGAAGCAGTAAGATGTAGGATATTTCAGGCAGGACAAGGGCCGTTTACTGGAAATCATGCATCTTATTTAACTCGTAGACATAGTTTTCAAGAGATTACCAGAACACCTGGGCTGCAAAATAATTATTTACCGGATTTGATGAATCAGCTAGAAAGTGATGATGCAGATGATGTACACGACACTACTGAGGAAGTGTTTCAGCATATTATTGGTGTCTACGATAGATATAGTCAGGCATTGGACTTCTATGGTAGAGAGTCTGACTATCATGGTTTTGTTTCCGGTGTTTTGATGCATTTTAGATATCGCAATGTAGCCAATATTTACCTTGAGCTGTTTGTAGGTGGTGGATATGCAGATATTACTTCTATTGTACGTGGTACACAGAGGTTAATTAATTCTGTTCCCTGTGTAACTGAACTTAAGGCAGGCAGAAGAGCAGATAGGAATGCTGGCCGTGCATTAGAGCAGGCTGGAAATTATGTTAATGGATGTCCCGTTTCATCCATATCTATTCCAACATTATCACCAAGAGCTGTCTGCGCTGGAGTGAATTTCGATTTTGGTAACCCAGGACGTTTACAGCTTGGTGTGAGGGCTTTTTTAGCAAAAGGTTCTTCTTTAATGGAAAGATTATTTGAACCTGTAGAGGATGAGGAGATTGGAGAAAATGTTAGGGATTATCTACTCCATCCAGCCTTTGGTGTACCTGCTGTACCAGGTATTAGGAATAGGGGTGGTGTTAACGCTAGAGATAGAAGAATATTTCTCTATACAAGTGGATTTGCTTTCGCAAGTATTGCATTTGCAAAAGGAACTGTGCCAATAGAAGGAAATCGTGCAATAGTAGATAAGCACTTGTTTCACTATGACGGTAATGCAAAAATGTTAGATGAGCAAAGATACAATACACAAGTAAATATTGGAGATCGTGCTTTGACTATGGTTTTGCATGTATCACGAGGTAGAGACCAGAAGGAGGAGGTGATCGTATTTCATGTTCGCCACGTATTGGCTAATCAACTTTTTCCGGACAATGGATTGGATCTATCGCGTTGGCCGAATGCTATGGTACATGAAGTGGTGTGTAATTTGACCATAAATAGAAGGACAAGAGGAGTAAATGATAATCTTGGTTTAACTGTTAATGTAGAAACATTTGACTCGCCTGCTGACTACCTGCTTGATAGAGGTAATCAGCCTTTTCAAGGTGAGCTTTTACGAATAGGTGGCGTTAGTAATGTGCATCGCGCTGCAAATGTAATGATGAATACTGGCTGGGAAAATGAAGATCCAGACAGTCATGAACGGTTTTACCAAGCAATTTCCAACGTGCTAAATCCACCCCAGCCAAATAATGCAGGACTCCAATCATTAGCATGGGTAGTGAACAGAGATAATGCTAGAGAAGCTGGGTTTCATGCTGCATTGCATGGATTATTTTACACTTGCGATAATCCTGCTAGGGTAGTTAGTGAATTTCAGGTTGGAGGAGGAGGAAAGTTAGACTTAGTATTGTCACGAGCTATAGGAAGGATGGGAGGTACTCATCCGATTGGAACAGAGCTAAAGTTTGCTGCCACTGAAGCAGACGTACAAAATAGAGAAGAAGAAGCAGATGAACAGGTGGAGGGTTATCTGCAGAGTAGAGGGTTTGATCGCATTACTGATGGAGATAAAATGGTTTTCTCGTATGCCGTATTTAATGATCAAGCGCCAGCACCAGCACAAAATGTCCCAAATACCCTTATAGCAGTTAGTAATGTTCTACGCATAAAAGATAACTTAGGAATTGACACTGTGGACGACTTTCCTTATAGATAAAAGGGATTATTGAGAGTTTAATTGTCTGTCATAAATAGCAGACGCCGTCTTGTCAGTCAACAAAAAAATTATAAAAATTGTCTCATTGCCTAGGCTGTATTGTAAAACTAAAAAATACTTCCAACTCACATCCTGTATAGCGGATACAGATTATAGTTATGTTGATAAGTAAATTTCTGCTGTCTTGTATATATAAAACTAATTTACTTATCAACATACCAATTACATTCAATGAATTTGTGTAAGATGCCATTTTACATAAGATAGAATGGAAGCATTTTTTGATTTTAAAGTACTAAACCTTCAGTTAACCTCCTGGCCCTGTAGTTTTTGATATGGTCAGGATCAAAAGCCTTTTTTGATCTTAAAATACCAAAAACAATATGAAGTAACTTACGCATTGCAGACCCAACTATGGCCATATTATGCTTACCCTTTTCCTTTAATCTCTGGCAAAAGCTCATAATAATAGGATTGTGATTCTTAGCTACTATGGCAGGAAAGAAAAGTGCCTTACGTAATGGTTGTGAACCGGATTTACTTAATCTGGGTTTGGCATATACAGATGAACCTGATGTTATATTTCTCGGTATAACTCCTGCATATGCTGCCAATTGTCTGGCATTTCTAAAAACTTCTATGTCATGAACCTCAGCTAAAATAGCTACTGCTGATTCCTCTCCTATTCCTGGAATAGTCAGTAGAAGTTGAAAATTTTCCAACAACTCTTTGTGTTGCTTTAATAGTTCACGTACGGAGTTTTTTATTGTTTCTATTTTTTGAGCTATATTCATTGCAAGGTCTTCCCAAGCATTTGCAACTTCTTTGGGCAGTCTCTCTTTTTTTTCTAAGTGGTTATTTACTAATATCAATTCATCTTTTAACGCAACCGAGCAACGATAAAGATGTTTTAATTTTTTCAGTTCAGGAGAAGGTGGTGTCCAACGAGTAGGTTCCTGTCTTTGGCAACAATCAGCAATAATTTCTGCATCAGTCTGATCATTTTTTTGCCGTGTAAGCTTACTTCTTGCGTAGGATTTTATGCAATAAGGATTTACAACACTAACAAAATGTCCAGTATTGTGTAGAAATTCAGCCAAAGCTTCACTATAACAACCGGTAGCTTCCATGCAGGCTTTTACTTGTTCTACATTATGTTTTTGTAGAAAGCTCAGTAAACCTTGAAACCCATGATCATCGTTCTTAAAGCTCCTTTTCCTAGTTTCACGTTTTCCTTTTTTACTTATAAATGAGAGAAAAACATCAAAGCGATCTTTTGATACATCTATGCCAAGAAAGTTGTTGATCATATATAACCCCATACGTTACCATTAAAAATGAAAAGTAAGGCTAACCTTGTTAATACAGAATTAGAACCATTTAGGTCTTTCTAAGACGCCGTCCAGCCTATACTTTTGAGAGGGAGCTCTTATCTGCAAAACAGATTTTATATCTAAGGTTTATATCAGAGTTCCTCCCTTCTCCAACTAATGCTTAAGCTTAAAACATTAGATGCTTTTTTCAAGATACAAGGTTTATAGTTAGAATTGGTTGATAGTGTTATATTGACTACTTCATTTTGTAACCAGATCGGCTTTATTGAGTAGTGGATTACAGATGGGCAGGCAAAAAAATCCGTGTAGTAAGTTCAAAATCAATGTCGGAGAATTTTATAGAAGTGTCAAGTTGAAGTTGATGTGGAAGGAAAGAGACTATAAATTCTGCTATGTTGATTGCTTAACACTCTGAATCAAGGTTGCAAGTTTACTATCCTATCAGGCATCTTTATTAGGTTAAAAGAAAGTTTATGTAAACACCTGAACTTACTACAAAAACTCAAAAATTGCAAAATAATAAAAATATTATATTAAAATCAGCTTGACTCATATTATATATTGTACATAATATATCAAGCTAGGAGGAAAGTATGGTTATTGCTGAAGCTATCAACGGGCAAAGTAAACAAGCGAGCAAAAAGCTAGAAGAGAAATTAAGTCCTGGACAAGAGTGGTCAGAAACAGACAAACTATTGGATGAAGAGTACGAGTTAATTAAAAAATATTTATGGGTTCCATCTGAATTAAATGGAGGTAGATCTCTAGTTGATGGTCAATGTTCATTTGAGGAGCTGGTGTGTATATGGCTTGCTCATACAACAAATTTGAACGAGAATCAAAAAAAGTTAAATAAAGAATTACTAAAAACTCTTAAGGGTATAGGTTCTTATCTTCATGAGTACGATACTAAAAAACTTGAAAATTTTTTAAAAAATAACAAGGACGATCAAGATTTAAAAGTTGTTCTTAACCTTAAAAGGGGAGAGTCAGGATTAACGTTATTGCATGCTGCTTCAAGACTCAATGATGATCAGAGCGGTCCTACTTTAGTCAATTTACTTCTACAAGCAGGGGCTGATCCTAATATAGAAAGCAATGAAGGGAAAACACCTTTACATTATGCTGCTGATAGTAACTATAGGTATCTCACTATAAATCTACTCTTGGAGGGAAAAGCTGATCCTAACATACGGGACAATAAACGAAAAACCCCATTACAAACTGCTATTGATAATAATAACTGCCACATTTTAGAATGCTTCTTAACTGACAATCAGAAAAAGTTGAGTAAAGAGCTGTATGATATACTTTTAGGTATACTCTCGCCTGAAGATTATAAAAAACCTCATGTTATAGGTGAAGTTTTTAATCGTCAGGCTATTGAAAATTTAGGCAAGTTTCTGGATAAACATAAGAATAGTCAGGATCTCAAAATGATTTTCATTGTTCAGGATAGAGTAGGTATGTCAAAAGTACTTAGTTATGCTAGAGCTACTTGCAAAGAAGCAGTGGATTTACTTCTAAAGGCAGGAGCAACTGATCCTAAAAAAGATGCAAATATGTGCAATAAGAAGAAAAAGTGTTTGCTTCCACCTAGGACTTTATGGAGTATCCCAAACCAACAGATAGTGCTAGGTGGATTTTTAAATGACATATCTCAAGTTGAAAGTATGGATCAACTGGAAAAAGTTGTAGATAGAGCTATAGATTTCGGAGTAATGTTAAATTTCGCTAAAAAATCTTCTCAAGGTGAAAAGTACAACTTTACAGATTATGTAATAAAAGAAATTAGTAGATTAGAAAAGAATCCTAAAGTTGCAAGTGATATAGTATGTAAGTTGGTATCGTGGGGAGCAGCGTGCTATACTAAAAACAGTATAGATGTAATTGGCGAACTGGAATTAGAATTTAAAGATCACAAAGCTAATATGATAAAAGCTCATGAAAAGTATGTTAATTGTACTCAGAAATTCCTGAAAATCGCAAAAAATGCGACCAACGGCAAGTTAAATCGTGCAAAAATGGATAACGCTACTTTTTACTTAGAATATTCAGAGGACAGTACAATAGATGTTGCACAAATTACAGATGGAACAAGGGATTTAGGGCTAACCCATGGAGATGTAAAGTGTGGAAGAAATATAGTAAAGATCGGTAATAGTGAAGTAGAGATTATCACAAAAGATGGTGTAAGGAATTACACAGATCTTACAGAAGGTGGTGATATAGTATTAACTTTCTATACCATTCAGGGGGAACTAGAGGTCAGGTTATATCCTGATACACAAAATAAAGATCTAATAAGAGTAGAGGTGAACGATCAAGATTTACTGGAGGAATTAAAAAATTGTAACGAAAAAATAGGTAAGAATTGCTTACTAGGGGGGTTACCAGTTGATCAAGCCATAGAACAAGGTTTCTTTACTAGATCAGGAAAACTTTGTCAATATTCCGAAACAGTTAGTTCAGCTGCTCAAACTGTAAATGAAAAGCAACAACTATTACAGGATTTACGCTATATTGAGTCTAATATTGTAAAAAAGGAGAAGAATTTTGACATAAAAACTCACCTGGTAGAAATCTTTAAAACTTTATCTAGATTCTGTGAAGAAAAAGGGGATATTTCTAAAACAGACTTAGCTAAAGCAGCAGAAAAGGAAAGTAAAAAATTGGGGTTAGAAGGTAAATATAACTGGAGTAAGATTTTTGGTTTAGAGAAAGGAGTTATTGAAAAAGCAGAAAAACAAGGTGATAAAGAACAAAAATCAAACATACCTGATAATTTCTATTTAGGACAAGCAATTGAAGATGGAAACTGTTTTTTTGATTCGTTTAGACAAGAACTAGAACAACAATTAGGGATAAAAGCTACTGTTGAGCAATTGCGACAATATTGTAAAGAGTTTGCACGAAATAACCCACCAGAATGGTTCATAAATGCTATTACTAACAGTCATGATAATAATGGCGTGGTGCGTAGGGAAACTCCAGATTTTTATGCAAAAAATATTCTAAATAACAATAGATGGGGTGATCCTGAGGTTGAAGGTAGAATACTTTACGGAAAGTATGGTGTAAAATTGCATGTTGTAGAGAGTAATCCATTACATGCTACTGATGAACAACAAGATCCATCCTTGCATCAACTAATAGATAGTTTAGGATCAAGAAGTACAGGTGAGTATAATAGGATAGATTATGATGACAATAATGTCTTACATATAGTAAATAAGGGACATGATCATTTTGAACCACTGTTTAATAGTAATAAAATCTTGGCAAAATGCTATTCAAGCTTACCAAGGTGTAGTATGGACGAGTTAAAGATAGAATCTCACCAACATAAGTCACTACTTGTAAGTGGATCATAGCTCCGTATATGACTTGTTACACAGCAATGATGGAGGAAGTTTATTTAGATGGTTAAAAAAGAATTTACTTAGCACTTATGAATTTTCAAGTACGCTTTCAGGTTCAAAGGAAGCTGTAGATTAGTCCACATGTACTACTTTCTCGAGTTGTATGCTGGGATTTAGAGTATTGTACGTTGCATTTTTCGATTTCTATAGAATTTTTCCCCAGATCTATTATTAAAATGTGCAGCTAAAATTCGATACATTTTCTGCCATTGTCGTATCTAGCATGCTAAAATCTTCGTCATTTATATTGATATTTTTGCATAATTGAGTGTCAGCTTTTATAACATTGATTTGCTTTTTTACATCAATCTTGACTTCCTCAACATCTTTTGGAATGGCCCTTCGTATCAGCTCCTTCTGGCACGTACTCTTTCTGTTACTTTTGTAAATTAAGACGCCATTCCTTACAATTTTTCCATCTGCTCACTCCACAACACCGGTATTTCTCTCAAATCAACTAATTTCAAATTTCTTGGCTGCCTCCCATTTACTATATCTTCTTTAATCTTTGGTGCTAAATAATTTCACCTTTTCTTTCCCTATTAAGAACTTCACAAACTCAAGATTTTCATGGTTATAACTGACAGCATGGTGCACAGCCATCTTCTCGACGTACATAATTAACATTAGCCCCTTTATCAAGTTGAGCTTCTACTCCACTGCGGTCTTTTCTCTTGACAGCATCAAGAAGTAATTCATTTCTTAGTAAACTTTCAACTTCTTCATGTCCTCCATCATTTGCAAGTTCCAATGGTGATCTATTATTGGAATTTTTAATATCAATTCTTGCTCCTTTTTCTATGAGAAACTCTACAGCTGATAAATGTCCTTCCTTGGCAGCATAGTAGACTGATCTGTGGTTTTAGAATTAATAAATGATTCTTGTTGTTGCTTTTATATTAGAAGCTTTACAATCCCTAGATATCCTTTATTGGTAGCATAATGCAAAGGAGTCCAATTGTTTTTACCTTTTGTACCAACTTCTACTCCCTTATTAAGAGAAAACTTTACAATATCGATATTTCAAAAATCAGCTGCAATATGAATAGGCTTGCTTTCGTCATTAGTTTTAGCGTTAAAACTTACACCTTTATTATTTACTAAAAATTTTGTTACTTCTAAGCTATCAAACTTAGCTGGATGGTGCACAGCCACCTTGACCAAAAAATCATCCCCCTATCGCGTTCTTATCATTATGCCTTATACGCTGTATTACACCTTCAGATATAGTCATTGCTAACCTCCAACATCCTTGCTAATAAACCCTCGCTAAAACTGCCGAAAAGACTTTATAAGTTAATATTCTAAATCTCAATATTTTATGGTGCAGGTTTTTATTTTTAAAACATTATACTTTGTGTAGGGTATAACTACACGCATCAAAGTGAAAGAAAAGCAAAATGATGAAGAAAATGAAAGTTTAAGTTTTCTTCAACGACTCAAGGAGAGAATTTATGCTTTAAAGCCTGTATTAGCAAGAGCCTTAATCACTAAATGAACAATGTCACGCAGAGTTTCATCCTCAATTTTTCTATATTCCCTCACTAGCCTTGATATTTCTTCGCTGCCTACATCGCTATGGAAGGCCTTATCATGTAAGTCTTCAGAGGCTTTGGTAAAAAAATACGACATATCAACCGATAGTACTTCTGCTAATTTATATAACCTATCAACTACAAGCCTAATCTCTCCGCTTTCATATCCTTGTACATGCTGAAATGAAATTTCAAGCTTTTTTCCTAAGTCTCTTTGACTAAAACCACACATTAGCCTTCTTTTCCTTATTCTTTCACCTATTTGTTTATCGATAGGATGTTGTATAGTCATTTTACGTATCAGGTAATATTAACTATGTATTATCACTTTGAGAAAAAGATTTTACCAATATATAAACTGCACTACGTAACCTTTTGCTCTTAATTTCGTTATATCCTTTGACTAACTTTAGTATTTCTTCATCATAAGCTTCATGTGAGTCAGTGTGCATATCAGTAAAAAAGTTAGCAACATCTATCGATAGTGCTTTTGCTAAATCATATAATCTACTGGCCAAAACACAATTTGAACCATTTTCGTACTTTTGTATCTGTCTATACGAAACACCTATTCTCTTTCCCAATTCGGTCTGTGTCAAAGCACGATCTAACCTAAGTTGTTTTATTTTTTTACCTAATTGCACTTTTCACCTCTTATTCAAATTTACAACAAATTTTATGAAGTGGAAAAAAAGCTAGCAAAGTAATTGCTTTAATAATTTCTGCCTCTCGCTAATTAAATCGTTTGGCCTTACGTATTTTTTCTCAATTTCCCTCATCTCTTTTTCTCGTTCTGCAATGCTATTTCGTATTACTTCAGCCGAGTATCTGCTTTTGCCACTTGCAAACTCTGATCTTAATCTTCTAACCTTGTATGCGAGCTCAGCAAATCTTTCGTGTTGCTCAAGAAGTTCTATCATATGACTAATTTCAGAGTTTAGCTTTTTTTCCTCAACATCTCTTACAATAAAAGAAAGTAGAAGCTTATCTATTTGGTAATCAATATTTGGTTGAGCAGCAAATAGATCAATTATGGCTTTTACGTCAGTAGGATTTGTAACTAGTAAGTTAAAATTACTACATAAAAAACTATAGAACTTTATCGTCTTCTCAAGATAATTTTTCATATCTTGTGATAATTGCAATTCTTTGTGAATTCCTGACAGCAATATTTTCAATTCTTCCAAGTATTTCGTGTCAAAATTACTTACTTCTGTAGGTGAAAGGATCATTAGCAGCTTTTTTACAAGCTCAACATCATTTAACTTTACTGCATTATAAAGAGCTTTTTCTTTATCTTCTTTTAAATCATAAAGCTCTGATGAGTTATCTATGCTGAATAGATATTCAGTATTTCCTTGAGGAGAGTAGATTAAAATGTCCACTTCTCTTAGCGGGTGATCATCATTAAACTTTTCTAGTAACTGCTTATCGGTAGTTTCCTCTATTGCTACAACTGCTTTGCTTACCTCTTTCAACTTTGCAATATCATCTCTTGAGTTTTCAAGTATATCTTTAGCCTTGTCTAGCAGCTGCTCATATAGAACTATTTTTTCTTCATCATCAAGTAGCTGACAATGCTTTTTCAGCTTTTCAGTAGAGTAAGATAGGATATCCATTTTTTTCAATTTTACGATTACGATACCCCATTTTTGTTGAAACTGAAATAATTTTTATAGGATGTGTTTTTCTAGTGTAGATGCCCGCAAAACTTGTTATTATAATATACAGTAAATCAATAAGTCGTATAATATTAACAATTAAATAATATTTATCACGATATGATCGAATAGTAATGAAATTAAGTGAGGGTTACAATGAAAAAAATAAATGGTAAAAAATTGTCTAGTAAAATGTTAAAAGCGGTAGAGCGAATAGCAAAAGAAGGGTTATTACCTAATTTTATAAAAGCTGCTCCAACAGCAAATAAAAAGATTAGTAAATTACCTGTCTTAACATATCCTGAGGAGCTCAATCCATTTCGATCAGCTTTATGCAAGATAAGGCTAAGTGAATATGAAAATGTGAAATTAAATGAATTCTTGGAAAAAGCTATTGCAGCTGAAAATCTAGACAAATTAAGTAAAATCGTCGATGAAGCTTTGGATTTAGGAATAAGAGTAAACGCTCGCAACGAAGATGGCTTTAGCTTCACTAACGTTACAATGTTTAAGATGTATCGTGATGAATTCAAAGGAAATAAACAAGAAGACATAATCAGAAAGTTAGCCTTACATGGAGCAGATTTTAATGTACAAGTTGATAAGAAAATAGCTGAAATGTATCAAAAAGTGCAAAAAGAAATTGAGCCACAAATATATAGTAGGCTCAAGAAACTTAGGGAAGTTGGAGAAGACGCTACTATAGAAGGAACTGTTGAAGATGTAGAAATCGATAATAAGACCTTCTATATTGAATTTTCACATAGCTGCATAGTTGATGTTGCCAAAGTTGTAGAAGGTGCAAAAAATTTGGGCTTAAGTAAAGGAGACTTAAACCTTGGCGGTAGTATCATAAAAATAGGTGATGGTGAAGTTGAGGTCAAAACTGGGAAAGACGGTAAAAGAAATTACGTAGATATATCCGATAACAGCGCTTTTACAGTAACACTTTGCACTAGCCTAGGAGAGCTAAATTTAATGGTATATCATGACACAGAAGACTATCATCAAGTACAAGTTGAGGTAGAAGATGAAGAAATGTGGAACAAGTTGCAAGAAATAGGAGAAATCGTAGGAAAGGGTTGTTTATTTGGTGGAATGTCTGTTAAAGAAGTAGTGGAAAAAGGCAGCTTTACTAGATGTGGAAGGTGGGGCGACCAAAATTCTAAAAGTAGTGAGACCTTTTCTTGGGTGAGCAAATTAAAAGATACCAAAACGACATCTGTAGGACGTTCTTGATTGGTGGCTATGTTTTTACATAGCCATAATTATTGCAAAGTAAAGTAGTTCTTGAAATTTAATCAAAATTACCATAAAAAATTTACCTTAACTAGCATTGCTTGTAGAAGTGGATTGAAGATATATTCAGGCAATATTATTTATTGGCAAGCGCTTTTATCACTGAATGCACAATATCACGCAACGTTTCATCCTTAATTTTCCTGTATTCCCTCACTAGCCTTGATATTTCTTCACTACCCACATCGCTACAAAAGGCCTTATCGTGTAAGTCTTCAGAAGCTTTGGTAAAAAAATATGACATATCAACGGACAAAGCTTCTGCCAAATTATACAATCTATCAATTACAAGCCTTACCTCTCCAGTTTCATATCCTTGTATATGCTGAAACGAAATTCCAAGCTTTTTTCCTAAATCCCTTTGGCTAAAACCACACATTAACCTTCTTTTTCTTATCCTTTCCCCTATTTGTTTATCAATAGGATGTTCTTGCACAGTCATTTATCAACATCTTAACTCATACATTAAAGCAATACTAACTTTCATTGTAACTTTGAGAAAAAGATTTTACTAACGTATAAACTACACTACGTAACCTTTTGCTCTTAATTTCGTTATATCCTTTGACTAATTTTAGTATTTCTTCATCATAAGTTTCATGTGAGTCGACATGCACATCAGTAAAAAAATCAGCCACATTAATCGATAGTGCTTTTGCTAAGTAGTATAGCCTACTGGCCAAAATTTGGTTTGAACTATTTTCGTACCTTTGTATTTGTCTATACGAAACGCCTATTTTCTTTCCCAACTCAGTTTGTGTTAAACCACAGTATAATCTAAGTTCTTTTATTTTTTTGCCTAATTCCACCTTTCATTACTAATTTTAGCTGCTCAAGCTTATATTGAATTTTTTAATTTATGAAGTAGAAAAAAAGAAGGAAAGTTGGAGAACTTTCCTTCCGGTCTACAGATTACAATAAACCACTATCATAAAAACTAAAGTGGCTCTTCTGTGTTACGATTATGTGATCTATTAATTTCATTCCTACATTTTCGCAGGTTGCAGCTAATGTAAGTGTGTTATCCTCATCCTCCTTTGATGGTTCTGTATCTCCACTTGGATGATTATGTGAAATTGCAATAGATGATGCATCGATCAGTAATCCCTGTTTGATTATTTCTCTCACATATAGAGGTACTCTGTCTATAGTTCCACAGTCTTGAATATACTCGTATATCAAATGACCACTTCGATCTAAGTATATTACTCGCAAGCTTTCCTTTCGTGACTGCCCTATTGCTGTTTTAAAGTATTTTAGTAGCTCTTCTCTGTTATCAAGAATCGACAGCTTTTTTAACTTACCTTTCAGTATCCTATCGAAAATCTCTTTCAGACAAAAGATACTTGCTATTGCTCCATCATTCATTCCTGTAACATTTTTTAGCTCATGAAAGTCAGCGTTAATTACCCTTCCTAAACTACTAAAGAGCTCTATTAGCTTTTTGGCCACTTCTCTTCCTTCTTCACATTCAGATAGAGTACGTTCCAGTAGCTCATGGTCAAGTAAAGACCTGCCTCTACTTGATAAAATGCGAGTTTCCAATTTTTCTTTTCTCTCACTATTATTCATAAAAACCTCCAAGGTCAACATTATATACAAATTCAACGCCAGCTTTCTGACGCAGTAGTTCTCGAGGAATAACCCTTTTGAACTCTAAATTTGCAATGTTGTCCTTGTTGCTTTAAAAGCTGGAATACCATTTGCCATGTGAATTTGTGCATCAACATTTACTGTGCTGGTTCCCTGAAGTGCAACGGTATTTATATTTGCAATCATACTATATTATATAAAGTTATTAATATAATATATTGACAAAGTAACGAAGTAAACAGTAGCTGTTAAAAGTGGTTTAATTTAGCAAAAAAGTGTAGTAATCTATCACTTTGCTGATTATATATGTTTATAAGAATAATCGCTTTTCTTTTGCTATATTCAAGCGCAATTTTCTGTAGTGATTGTAACTTTAACTTACCGTATCGTGGGCTCAATTGTGATTTGGATCTATCATATAGAAATTTAAGTAATATAAAGAAATTATTGAATAACAAAAATAAGTTCGTTGCACTTACGTTTGATGATGGACCGTCTTATAATAGAGCAGGAGATATTATTAATATTCTGGAGAGCAATAAAACAAAAGCGACATTTTTTGTGCTTGGTGAGCGTATAAATAAAAAAACATCTGAAATAGTAAACAAAATCCATAAAGCAGGTCATGAATTAGGTAATCATTCTTGGTCGCATAGGAAGTTGACATCACTTTCAAGTGAGGAGCAATTGCAAGAACTGGAAAAGACAAATGTGGCAATTAAAAATGCAACAGAACAGAATGTAAAATGGTTTCGTCCACCATATGGATGTCACAATGATAATTTGATCGAAAATACTAATCGATTAAATATGTGTTCCATACTATGGACAGTTGATTCTCTGGACTGGCAAGGCGATAAATCAGAGATTCTGGTTGAAAGAGTTTTAAGCAATGTACATAATGGAGCGATTATATTGTTCCATGATCACGATAACAAATCAAATACAGTTGAAGCTTTACCTCAGATTATTAAAATACTAAAAAAATGGGGTTATGAGCTTGTTACCTTAAGTGATTGGGAAAAGAGGATTTGTGATGTAGTGAAAGCTAGAAATATGCCAATAAAAGGAGAAAGAGTGCATTCTAAAGGAATTCTATGTGGACAAAAAACAAGGTCTTCAACCGTAGGTCATTCATATTAGGTGGTATTCAGCTTACTATTTCTGCTATCTTTAGTTATAGGTTGTACACTTTACAAGTACGAGATAGACAAAAATACGAAGTGCTATCTAATAATAATAGGACAAAAGTTGTTACTATTATGCCTAAACGAGGCAGGATTTTGGATAGGAATAGCGTTGAACTCGCAGTAAACAAAATTTCGTATATTGTTTTATTTGATGGGCAAAAAACCTTTACTAGGGAAGTTGATTTGCAGATGTTATCAGAAATTAAACCTGATGCAACAAAATCATCAGATACAAAAATAACTGCTCTTTATAAACGTTATTACCCGTTTGGTTCGATATGTTCTCATATAATCGGATATACAAAAAGACAGCAAGACATAAATGAAGCAGGGGTTAGTGGAATTGAATATACATATGATCATATATTAAAAGGTAAGACCGGAAAATCTGAGCAGGAAATAAATTCTAAGAAGCGTATCATAAGAGAGTTATCTAGCATACCGCAAAAAGACGGACAAGATATACAGCTGACAATTGATGTTGGTTTACAGAAGAAAATTGCAGAGATATTTAAAGACCACCAAGGTTCCACAGTGGTAATTGATGTAAATAACGGAGAAATTTTAGCATTATATAATTCACCTTCTTACGATAATAATCTTTTCACTAGCAGATTATCAAATGAAACTTGGAAAAATTTAAACAATCCTTCATTACCGCTTGTAAACCGTGCATTATCATATCAAATTCCACCTGGTTCAATATTTAAAATAATAGATGCGCTTGCGGGTTTAAAAGATGGAATAATAACACCAGAAGAAAAGTTCTCGTGTAGGGGCTACATGAAAATAGGTGAACGAAAATTTCGTTGCCTAAAAAGCAAAGTCCATGGATATGTATCTTTAAACGAGGCAATGGCCTTCTCATGCAACACTTACTTTTATAATATAGGAAAAAAAATAAATGTAGATTCTCTACTAGAAATGGCTAGCAAATTTGGTATAGGAAGTGGACCATTAATTGGAATGTTTAAGGAAGAAGCTCCGGGATTGTTGCCTGACATGAATTGGCGTGCACGCAAGCTATATTCAGAGTGGTATTTAGGTGATACCATTAACTTAGTTATAGGACAAGGGTATTTACTTACAACGCCATTACAGCTTGCGGTTCTTGCAGCGAGGGTTGCAACAGGAAAGGAGGTAATTCCCCACATTGAGATGAGTAAATCAGGGCAAGACTTTCTTGATATTGATGTGAATCATGAGCATCTTAGTGTGGTTCGAAAAGCTATGTTTGACGTGGTGAATTCTAACTATAGAAAAGGACTAGGCAGTATACAAATTGCTGGCAAAACCGGTACACCAGAGATAAACTCTAAAGGTGAAAGTCATAAATTGTTTATCGCTTATGGCCCCTACCATGATCCGCGCTATGCAATCTCAGTGTTTATAGAACACGGCAAAACCCCACGCCAAGATGTTGCAATTGCTAGTGAGATATTGCAATATATGCTTGAAAAATGAACTTATGAAATTGCCATATATGTTACTTGTAATTTATATATTCAAATCAGAGCTTTGAAATTAAAAAAAAGAAACGAAAATTGCATAAACCTTTTCAATTTAGTGCTTTAATGTTTCTAATGCAGAGAAGGTACTATCTTTATTTTCTATAGAGGAAGGTAGACTATTTTGATTATCACCATCAATTGAAGTAATAGGGCAAGTTAAAGCAATTTTTATAACTTCATCAATATTCTTAGCAAAAATTACGTTGATCCCTTTTTTAATATTTGCGGGAATCTCTTGCATATCTTTCTCATTTTCACTTGGTATAATCACAGTTTTGATTGATCCTCTGAGCGCAGCAAGCAATTTTTCTCTCAAACCCCCAATAGCCAACACTCTACCACGCAATGTTACTTCACCTGTCATAGCAACACTTTTGTTAACTGGTATATTTGTCATAAGAGAAACAATAGATGTACATACTGCACTGCCAGCAGAGGGACCATCTTTTGGCACAGCACCCTCAGGTACATGCAAATGTATATCATTATTTTGAAATTTTTCGGGTTTTATACCGAAAAATAAACAATTTGATCGCACATAACTATACGCAGCTTTTATAGACTCTTGCATAACCTCTCCAAGCTTTCCTGTGTATTTTATTTCCCCCTTGCCCGGAATTAGGACTGACTCTATCATTAAAATATCACCACCTGTTTCAGTATAGGCGAGACCAGTTACTACCCCTACCAAACTCTCATTTTCTGCAATGCCAAAGGTATACTTACGTACCCCTAGGTAATCTTGTAAATTACCAACCTCTACGGATATTTTCTTATTTTTATCAGTTAATATTGCTTTAACTGCTTTTCTCATGAGCTTTGCAAGTTCCCTTTCCATGCTTCGCACGCCGCTCTCACGTGTATATAAACGTATCAACTCGTATAATGCTTCATTAGTTATTTTCCACTCCTTCTGATGCAAACCATGCTCTTTTTTTAATTTTGGAATAAGGTGATGCGTAGCAATACTGATCTTCTCATCTTCGCTATATCCAGATAATTGTATAATTTCCATCCTATCACGCAAAGGATGTGGCAAATTTAAGCTGTTTGCCGTAGCTACAAACATTACACTTGAAAGATCAAATTCAACTTCCAAGTAATGATCCGTAAAGTGTTTATTGTGCTCAGTATCCAAAACCTCAAGTAATGCAGATGCAGGATCACCACGCGAATCAGAACCCATCTTATCTATTTCATCAAGCAGAAAAAGCGGGTTGCATGAATTAGCTTTTTTCATGTGTTGAATGATTTTACCAGGCATTGAGCCAATATAAGTTTTTCTGTGTCCTCGTATTTCAGACTCATCACGTATACCACCAAGAGATATGCGAACAAAATCTCTTCCTACTGCTTTTGCCACAGACTTAGCTAAAGAAGTTTTACCAACACCAGGTGGTCCAACTAAGCAAAGTATAGGACCCTTTATCTCTTTTACTCTCTTTAATACTGCTAAAAATTCTACTATTCTATCTTTTACTTTCTCTATGCCATAATGATTTTCATCTAAGATTTTTTTAGCCGCATTTAAGTTAATTTTTGCATCTTTGTACTTTCCCCATGGCAAATCAAGCAACCAATGCAAGTAACTAGATATAACTGTTGCTTCAGGAGAAATGGGATTCATTTTCTTATATCTCTTTAAGTCAGTTATGGCTTTCTTTTTTGCTTCCTCAGAAAGCTTTGTTTCATTTATCTTTTTTTCAAATTCATTGAGTATATTCCCTTCATCTCCATTTTCAAACTCACCTAATTCTTTCTGTATAGCTTTTAATTGCTCATTAAGGTAGTAAACTTTTTGAGTACTTTCAACCTGTGATTTAATTGTCTTATACAAGCGGTTTTGTGCACTCAAAATACTTATTTCTCTCTCAATAAGAGCAAAAACTTTTTTTAAACGCTCTTTTGGGTTATAAACTTCAAGTATGTTTTGCTTATCTGATACCTTTATATTTAAGTGCGAAGCTATCATATCTACAATTTGATTAACCTCTTTAACTTGATCAATGGGGTCAATAATAATCTCGGGTCGACTTTTCTTGCTTAGTTTACACCAATTGTCGAATGCATCTATAACAGAACGCCTTAAAGCTTCTAAATCAATATTATCTTCATTTTCTCCATACTCATAATGACCATCTAACGCTACTCTGGCCTGTAACAAAGTGTGAGAGCTAATATATTCTATAACTCTTCCCCTTCTTACCCCATGAATCATGACTTTCACTGCATTATCAGGCAGTTTTATTAATGGTTGTATAATGTTTGCTAACACGCCTACTTCATAAAGATTCTCTGGCTCTGGATTATCAATAGAACCATCTTTTTGTGCTATGAGAAAAATCTCGTTTTGGTGACTACTGCTACTTATTGCATACTCTAGTGCATGAACAGATTTTTCTCTACCTACGAATAAAGGCAACATTATATTTGGAAAAATTACTACATCTCTTAGAGGTAATACTGGTAATACAGTAGAATTAAAGTTTACAGCACGTCCAATACTCATAATATATGCCTCAAATTAATCATTAACCGTTATAACACTACCCTTATTATTATGATTAATCGTCGCTTTGCCTAATTCTACCATTTTCTTAGTAACCGTTATATTGCTACCTTCAAAACCTCGGTTGCCGGATATATACATAACATCAAGTAAAAGTGACTCTAAGATAGCACGTAACATCCTTGCACCTGTTTTATAGCTTATAGCTTTTTTAGCAATAGCTGATATTGCTTCATCTGAAAACTCAAGGTTTACTTTACTAAATGCAAGCAATGCTTTATATTGTTTTACTAGCGCATTTCTTGGCTCTGTCAACACATGTATTAAATCCTCGTGATCCAGCTCATCTAGAACAGCAGTTATTGGAACCCGTCCTACAAATTCGGGTATCAAACCGAATTTGATTAAGTCCTCAGGTTGAGCATCGCGTAAAGCATTTTTTTTCTTTTGTGCTTTAGACTGACTTATATCTGCTCCAAAGCCAACTGATGTTCCCTTTTTTCTTGCCTCAATAATTTTATTTAGGCCTTCAAAAGCTCCTCCACAAATAAATAGTATGTTACTAGTGTCTACTTGTATAAACTCTTGTTGCGGGTGTTTTCGCCCTCCTTGTGGAGGAACATAAGCAACCGTACCTTCCATGATTTTTAGTAGAGCTTGTTGGACCCCTTCACCTGAAACATCACGGGTTATTGAAGCGCTTTCAGACTTTCTTGTGATCTTGTCTATTTCATCGATAAACACTATACCATGCTGTGCCTTTGCAACATCATAATTTGCAGCTTGTAATAGACGTGACAACACGCTTTCTACATCATCACCTACATAACCTGCCTCAGTCAAAGTTGTCGCATCGGCCATAGCAAATGGCACATCTGAAACTTTAGCAAGTGTTTTTGCTAGCAAAGTCTTACCAGAACCAGTAGGGCCAATAAGCATTATATTTGACTTCTCAATTTCAATATCACTTATAGAATGAAGTTGCACCATGGATTGACAATGGTTATACATAGCCACAGATAAAACGTGTTGCGCATGTTCCTGACCTACAACATGCTTACTAAGAAAATTTTTTATATCTTCAGGTTTCTTTAGTAATAGCTTCATATCAGATATATGATCTGAATTAAAAGCTCTCTCTTTCTTTTGACTTATTGCTTTATGGGATAACTCTATGCATTCATTACAAATGAACACCTTTAAACCATCTGAAGAGTTAGTAATCAATTTATCTACTTCGTTTTGTGCCTTGTTACAAAAAGAACAGTAGTGTAAATCATTATTGTTATCCATTAAACTACCTTTTGTTTAACTTTAATATTTTCAATCTTCATATCTTTACGCTCAGCTATTACTCTGTCAATTAAGCCAATTTCCATTGCTTCTTCAGGATCCATGAATTTATCTCTTTCCATCATTCCTTCAATTTTCTTTAGTGGATTTCCAGTATGTTTTTCATAAATTTGATTTAGTTTTTTCTTAACTCGCAAAATTTCATTAGCATGTATCTCTATGTCAGTTGCTTGACCTTGATAACCACCAGATGGCTGATGCATCATAATTCTTGAATGAGGTAGCGAGTAACGTTTACCCTCCGCACCAGCTGTAAGCAACAAAGAACCCATAGATGCAGCTTGACCTATACACAAAGTTGAAACGTCTGGATTTATATACTGCATTGTATCGTAGATCGACAAACCAGCAGTTACAACACCACCTGGTGAGTTAATATACATACAAATGTCTTTATCGGAATTTTCCGATTCTAAAAATAAAAGCTGTGCTACTATTACGCTGGCCATGTTGTCTTCAATAGGGCCAGTTACGAAAATTATTCTTTCTTTTACTAGCCTTGAATATATGTCATAAGCCCGCTCACCGCGACTAGTTTGTTCAACTACAATTGGTATAAGAGTCATACCTTTTCCTATCAAATATTATCAAATAATTCCTTTAATTCTTTCACAGAAACAATCTGTTCTTCTTTACTAACTTTTTCTATCATATAATCTGTCACTTTATACTCAAGCGCTTGCCCTCTAACTAATTCCTGAAATTGTCCATCTGATTTAAAATGTTTAAATACTCTGTCAAATGATACATCTTTACTGACATATTGATTTACAATAACGTTCATAATATCATTTTGAGTTAATGATATTTCATATTCTTTACTGAACTCCATAAATAGCATTGCAAGCTTTACACGTCTTTCAGCTTCTTTACAAGAATCACCTTTAGCATTCAACTCTCTTTCCACTCTCTGCTGTTCCTGTTTTACTACTTCTATAGGCAAATCAAAACTATAACTAGCATCCAAACAATCAAATAGCTCTTTCTTAATTAATAGATCTCCCATTTTTTTACACTGATTATCAATTACTTCTTTTACATGATTTATTAGCGAAGAATGATCTTCAAAACCAATTCCCCTAGCTATTTCATTATCACTTTGCAAATCTTTGGCAATCTGAATATCATTGACTCGAACAGAAAAAGCAGCCTCCTGCCCCGCAAGGGAAATTACCTGGTAATCTTCAGGAAATCTCAACTTAAAGCTTTTTGTTTCCCCTTTTTTCATGCCAATTAATTGATCTTCAAAACCATTTATAAATGTTCCAGATCCTAAATTAACAGTAAAGTTTTTGCCACTTCCACCTTGAAAGAGCTTATTTCTAATTCGCCCTTCAAAGTCAATTATCAGTTTATCCTCGTTTTTTGCTTGATAAGAAACATCATCAACAGAGAGAAAGTTAGGAAATTTTGTTTTTATAGAATCAATAAATTCTTTTATGTCTCCCTCTTTGATTTTTGCCTTCACTTTCTTCAAATTTATTTTATCAAGATCTATCACTGGCACTTTTGGCATCGATTCAAAAGATAATTTGTACAGAAAGTCGCCTTTTTCATCCTTTTTATCCAGGTTTGGTAATGACATAATATCAACCTTAGGATGGATGTGAGACTTAACTTCGATTTTTTTCATTAAATCACTTGAGCAATAGTCAATCGTATCGTTTATCACATATTCCAAAGCTTCGTTTTTATAATTTGTAACAACAAGATCGTAAGGCATCTTTCCTGATCTAAATCCAGGCAATTTTGCATTCTTCGCTATTTCTTGTAATCTAGAGTTTATCTTTTGTTCTATATAATCACTACTAACTGTGATTTCATACTCATACTTTAGTTTATCTACACTAAGTTCCTTATAGGTATATATATTACTTAATGTATCTACTTCGACTGCATTTTGAGGTATATTACTAGACATTACAACCTGTTATCAATATTTTATTTATGTTTTAATAAAGCCACTTTACCAGAATTTAAGTTAAATACAATCCTTAAGAACAGGTTCTTATACAAACAAAAGTGTACTTAGTGATTATAAATTTTCTCTTAAAACCTGAGTTACATGACTTTAAGTGCGGATAGAGGGACTTGAACCCCCACGAGCAAGCTCACCAGGACCTAAACCTGGCACGTCTACCAATTTCGCCATATCCGCAAGAGTCCTTCATTAACTTATAGATAACCACTTCTGTCATCTTATACAATTTAAAGATTAGATCTTAGTACCACAGACTGAACTTATAATACTGGTTAACTCCACTATGAATCTAAGCCTGAATTACTTTAACTAACACTATTAAGATAAGTACTGTCTTAGAAATATTCAAGGCTTATTCAATTTATAGTATTTACACAATAAAAAAAGCTTATTAATATTCTTTAATTAAGGCTCTAAACTCTGGAAATTAATAATGAGATTAATAGCAAGCTTCTTACTCGCAATTTTTCTGATTACACAGAGTGGCTGTACGGCTCTTGTAAGTGGTATAGTGGTAACAGCAACTGCAGCGGCTACATCAATAACAATACAAGATAAATCCTTGGGAAACATTATTGATGATACAACTATAGTAATAAGAATCAATAAGGGACTCTTAAAACACGGACTGTTCTCATCTATAAAAGTTAAAGTGAGTGAAGGAAGAGTATTACTCATTGGAAATGTTGATAATCATGAAAAGCAACTCACAGCAGAGAAAATAGCTTGGCACCAAAAAGAGATTAAAGAAGTGATAAATGAAATAAGAGTCACACCAATTAAAATGGCTTCTATGCTAGATGTTACTGTAGATGGTATGATAACAGCAGAGATAAGCACAAGGCTTTTGGGAAAAAGAAATATTAAATCAATTAATTATAGCGTTAATACAGTTGATAGAGTCGTTTATTTGATGGGCATAGCTCAAAATAAGGCAGAATTAAAAGCTGTAATAGCAATTGCAAGAAAAGTAAAAGGAGTAAAGCAAGTTGTAAGTTATGTGAGATATAGACATAGCAAATTGCGTCATTGATGAAAATTTACTTGAGTGTTAGTATCATGTAGCTAAGCCATAAAGCTACTTTACAAATTTCGTCAGTTCACTCTTATGGTATGTATAACAATGCTACAAAAAATAATATCATAGAATTCAATAGAATAATTTCTAGAAAATCTCTGCATACTAAAAAAAGTAAAATGCTATTTAAATAAGCTTAAGAATAAATAGCAAACATCTATATCTTGTGAGATATGGCGTTTTATTCCTGAGATTTTTTTTACCAGCGTCATAGCCTTTTTCTTCATCAGTGTCTGCGTTCTTTACACTCTGAGCGTCAATTATGCACAAGCTGTTTTTTCTTTCCAAACATTGTTTTGTCGGACCACACTAACTATTTTTTTTAACATGCACTCCAAAATACTTTTTTTTATTTCCTTTTACTTTTTCACTCCATTTTTGAAATAATCATAACAATTGCGCCGTTTTGGGAAACCCTTTTGGTAGCATCCTCCACTGATCACTGCCATTAAGTTAAGGAAGAAATGGTCAAAAACTGAACTAAAAAGTTAGAAA
>NODE_5_length_31695_cov_103.575095
CCTTCCTACTCGGATCAACCATTTTTTTTTGGTCTAGTTTATGGGGTGCATTATAGTTGGCGGTGTAACATATAAACTGTTAAAGCCTAATACTAAAGTTGATGGAGTAGCAGTCTTAACAAATGTGCGTGAAGAAAGTGCTAGCATTGCTTTATAGTAAGGTTTCCTAGTGCTGAGATTTCAGATCAGGTACTAAGTTGATAAATACGAAAGCTCTTTACAATATTTTTTGTGTGAAAGAAAGTGTCAGCTACTCGTATAATACCCATTTGTTCCTATAGTTGTCTTTTCCCGCCTACCTTATTTTACCACTCTGCTGAACAGATACAAATTTACTTTCTTACTTCATCCAACACAACTTTTATATGACGTTTCTTTCCTGCAGATAATTTGATAAATGGCTGACCTTCAAAGCTTTCAGAGTTTATTGTATAGTTAACATCGTTTATAGTATTGTCGTTAACTTTACATCCATTTCCCTGTATTAAACGCTTTGCCGCACCTTTTGAAGGTTCAAAACCGGTGTCATGCAGCAGGTCTATTAAGGGTATACCATTTGCAATTTGTTCTTTTGTAATAGTGTAACCAGAAAGTAGTGAACTATCTTCATTTTCAAAAGCAGAGATTGCAGCAGATCGTGCAAGTTCGGCTTCTTTGCAACCGTGACATATTTTCGTCACTTCTGTTGCCAGGACCTTTTTTGCTTCATTTATTTCTTGATCCTTCAAGGACTCTAGTTTTTTAATTTTGTCAATTGGTAAATCAGTGAAAAGTCTCAAAAAACGACCAACATCTTGATCATCAACATTGCGAAAATATTGCCAGTAGTCATAAGGCTTCAGCATACCGCCATCAAGCCATAATGCCCCACTTTCAGTTTTGCCCATCTTTTTTCCTTGTGCGTTTAATAAAAGAGGCGTGGTAAGACCAAACATCTCAGGTAAATTTAACTTTTTGCCAAGTTCAATTCCGTTTACTATATTTCCCCATTGGTCTGACCCTCCAATCTGGAAACGACAGCCATACTTTTTATTCAACTCAACAAAATCATAGGCTTGTAACAACATGTAGTTAAACTCGAGAAAGCTTAGATTTTGTTCCCTATCTAGCCTAGTTTTCACACTATCAAAGCCTAGCATGCGATTTACAGAAAAATGTGCCCCTATATCACGCAAAAAGTCTATATATTTTATGCTATCTAACCAATCTGCGTTGTTTACTATGATTGCACCGGTTTTGCCATCATCGAAAGATATCATCTTCTCGAGGGTTTTCTTTATACCAAGTATATTTTGATTGATATCTTCTATCGGCAAGACGCTTCTTGCTTTGTCTTTACCAGATGGGTCACCAATTTTTGTTGTGCCACCTCCAAGTAGAACTATTGGCTTATAACCGAATTTTTGTAGGTGACGGAGCATCATGATTTGAATGAGACTGCCAATATGCAAACTTGGTGCCGTACAATCAAACCCAATGTATGCAATTATATAATTATCTTGTGATAATAGCTGGTCTAATCCTTCAATGTTTGTACATTGATATAGGTATCCTCTTTCTTGAATGAAATTTAAAAACTCGGATTTATGTTTCATAATATGTTATTTTGTGTGTAAACGGTGTTGTTAATGATGGCGTCATTCCAGTGCTTGACGCTGGAATCGAGTTTATTATGAAATTTCATCAAAAATGTTGTATAGTGTGCTCGTTTATGATCTAGTTTTCTAGATTCCAGTGTCAAGCACTGGAATGACACCACCAACTTCATAAGGGTTGCCTTCAAAATTACAATATTTGAACAAGTGTATACCAGCTACCTGGATAATCAATTCCATAACTCTTCTATTTTATAATATTCTCTTACTTCTGGCCTGAATAGGTGAATCATTATACCTTGAAAATTCACAATCACCCAGTTACCTTCATCCATACCTTCTACATCTATTTTATCATATTGCTTGAGATTTTTCATCACGTGCTCAGCTAATGCTTTTACATGGCGGCTCGAATCACCGGATGCAATGATCATATATTTTGCAATGACAGTCTTATTCTGCACATCAAAAGTAACTATATCTTGACCTTTGTTTTGATCTATTACATCTACAATTGTATTTTTTATTGATTCTATGTTATTGTGTACCTTAGACATTGTTTTTAATTCATTTTACTAAAATGGTGAACAAGAAGCAACCTTTTTGCCATAGCTACTTACCTTTACGTCGATAAGTTCCGTCTTAGGCCAATCTATAGTATGCAGTAATATTTTACAAAAGTTCAATTCTCTTAATTTACTAGCTATTTCTTTACTGCTGCACCCAGGATATTCTTTTTTTAAAGCTTTTGGCAAATCAGCTGCTTCAATATTTTCAATATTCTGTAGAATTTCTTCAATTATACTACCTATTAAATCTTTGGCGTGTTCTTTAAGCTGACGCAATGAATTATTATCCTTCTTGATTAAAGCAATTTTTGCACCTGTTGCAATTATAGCTGACCAAAACACTATATCATATATTTTATTGCTACAACATTCAAACTTTACAAGAAAACGGCAATCATACTTTTCATTGTCTAACCAAGGATTGTAATTTATACCATATAATTGATAGTATAAATGATATATCTCTTCTATTAAAGTAGAATATTCCACTATCTCAGATGGATAATCATCGTCAACTTTTAGATTAAATTTCTCATGAAGAACTTTCACTTCACTTACAAAGTATCTAATTTTCTCTTCCTCTTTTTTCAAGCAAACAAAAGTGTCCATATCGCTTTTATTGTGCTGAAAAGTAGAGCTTGCTATACTGCCGAATATAAATGCAAATACTAGATTATCCTTAAATGTTTCTTTTGTTAATTTAATAAATTCTGCTGATATTTTACGTCTTGTTTCTTGTAAATTTTTTTTGTTAATGACCTTCTGTACTTGCTCTGATTTAACTCTATGCACCAAGTCATTTATTTTGATCCCTTTTATAAAAATTTCATATATTACCTCTGGAATTAATATAGGAATTGCAATGCTTTCAAATTTTTTGTCTTCTTTTTTACGTATTATAGAAGATGCACCCTTACTGTATCCACCATAAGGTACAGTTCCATTATCTATTATAATGTCGTGTATAATCTTATTATTTAGAACTATTCCTACTTTACCTTTTGTACTACCATTTTCCCTCACTAAATTATTATCATCTCTAGATTCAATATATGGACTTGTTCCAAACAAAGAAACATACATCTTATTTTGTATATACACTCCATTTTTATCCTCAAAATAGAGTTGTAATTGCTCATCGTCCTGATACGTATAAAGGAATAAAACTGGACCAAATACTTCCTTATAATTTAAGTTTCCAGATTCAATAACTGATAGAACAATCGTTGGATGCACAGTTGTACTTTGCATATCCACTCTTCCACCTAGAATTATTTTACTTTTATTACTTTCAATTACGCTGTGCAATCTTTCTAATTCTTCTTTTCTATGTATCCTGCCTAATATTGTATCTGGATCAGAATGGTCTCCCACTTTTAAGCTAGAAACTTTTTCCTTTAGCTTTTCTATGAATTTATTTCTTATTTCTTTATGAACAAAAACTGCATCAGGACCTGCACAATCTTGACCACTATTGAAGAATCTTGAGTATACAAGGCCTTTTATAGCTTTGTCAACATCAGCATCTTCAGTAACTACAATCGGATTATGACCAGACCCGTTATTTATCATCAATGCATTAAGTTTCATGCATTTTTTAATTTTATTTTTTGTCTCATTACGACCTGTAAAAATAATTAAATCTGACCGACTAACATGATTTTGTAGAAATTCATCCCTACTTCCTGAAAAAATCTCTATATTAGGACAAATATCCTTTAACCTTAATATGTTAAATAATTCTCCTATAGCACATTTCTCTATTAATGCGGTATTAGGACGTAAAACCACACTTCTGGAAATAAAGCTGGGCATTATTACGAACAGCAATAATGAATACAATGGCAAATTTGAAGGTAAGAAAGCAGTAATGTCAATATATGCTTGATTTTTTAGATATTTTTTGATTGTGCGAATATTTTCCAGCGTATATACACAGTGATCAATTTCATACTGTGTTACGCTGACGGGTTGGTATGAAATAAGTAAATCTTTAATATCTTTGCCTTTTTTACTATCTGTAAGAATTTGTCTTAATTCATCGTATTTCTTATAAATCTCTTGCTCTTCTTGATTTCCATAAAATATACTCATTGATACCTCTAGCTTATTTACAATTTCATGATATTGTAAACATTAATAAATTATAATTTAAATTTAAAGACACATATTATTATGAATACTACTCTTATTTACTTAATCGGATTTCCGGGTAGTGGCAAACTTACGACCGCAAAAGAGCTATGTAATATTATTGATGGGGTAATAGTAAACAATAACCTATTTAATAATATTATATTTGATATTATTGATTTCAGAAACGCTGAGGTTACAAGTGAAATATGGGAAGAAATTTTTGTGATTAGAGAGAATATGTTAGCAATATTGGAAAAATACCATATAGAATCAAAGCATTACATATTTACAAACGAATTAATAAAAGGTGATTCCTATGATCAAAGAGTACAACTTAGTGGTGAATTTAAGTAAAAAAATGAATGTGGAGATTCTTCCTGTGGTGTTATATTGTAATAGTGCAGAACTAGTAAAGCGCGTTCAATCAAAAGAAAGAGAGCAGGAGAGAAAAATTACTGATTCAGATTTTGCTATGAGAAGAATTAAAGGAAAGAAACTATTTGTGCCTCAAGGTTCACTTGAAATTGATAACTCAAACTTAAGCGCAAAAGAAGTTGCAAAAAAAATTGTTGAAAAAATGAATAGTAAAAAAGTAGTTGGAACTTCTATGATAGATAATTTAGCAAAAGAGAGTATTTGTGATTAGGGAAGAGAAAGAGTATCGCCCTTGTGTTGGCATAATGCTATTTAACAAACAGGGAAATGTTTTTATTGGAAAACGCTTTGATAGTGACTCTTATTGGCAGATGCCACAAGGGGGAATTGACGATGGTGAAGAGCTAGAGCAGGCAGCGCTACGTGAGCTATTGGAGGAAGTTGGTACTGATGAAGCAGAAGTTGTGGCTCAAAATAAAGAGTGGATATATTACAACTTACCCGAGGAAGTTATACCGATATGCTGGAATGGGAGATATTCTGGCCAAAAGCAAAGGTGGTTCTTAATGAAATTTTGTGGGAAGGATAAGGATATTAATATTAACTATACTGATCATCCAGAGTTCAAAGAGTGGCGTTGGCAAAATGTGGATGATTTGGTAGCCAGCGCTATACCGTTCAAAAAAGAAGTTTATAAAACAGTGATAGAAGAGTTTTCTGCTATCATAAAAGGATCTATTCATGATAGTTGATTCTCATTGTCATCTACTTTATTTTTCTGATGATGAAATACCAAAAATAATTTCAAGGGCAGAACAAAATAGTGTGAAGATTTTGCATAACATATGTATAAGCATTGATGATATTCCTAAGTTATTAAAAATTTCTTCATCCTATGATCAAGTTTACTGCTCTGTTGGTATACATCCGCTTGATACTACTGTGGAAAAAGGTGAGTGTATACATGCTGATGAATTGATTGAATTTACTAAGGGTAAAAAGGTAATTAGTATCGGTGAAACTGGATTAGATTTTTATAAATCTGATAACAAAAGCAATCAAAAAAAAAGTTTTGCATCACATATAGAAGCGGCAAGAGTAACAGGATTACCTTTAGTGATTCACACTAGAAGTGCTGATAGTGAGATGATTGATATGTTAAATTTAGAAATGAAGAAGGACGCTTTTAGTGGAGTAATGCATTGCTTTGCTTCCTCTAAAGAGCTTGCTTATAAAGCTATGGACTTGGGATTATACATTTCATTTTCTGGAATTATTACTTTTAAAAATGCGAGCTTACTCAGAGAAATTGCACAAAATGTACCACGTGAGCGTGTTTTAGTTGAAACTGATGCACCTTATCTGTCACCTGAACCTCACAGAGGAAAAAAAAATGAACCAGCAATGGTAAAATATGTTGTAGATTGTTTAGCAGAGCTATGGAATGAATCGCCAGAACAAGTAGCAAAAGTAACTACAAATAATTTTTTTAGGCTGTTTACAAAACTTAAACTCAAAGAAACCCTATAGAGCAATTAACTTAGCTGATAAGATCCACTAACTCTTTTACTGCATTCACAGATTTAGCGAACATCTCTTGTTCACTATCATCCATCTTAACTTCTAGAATTTTCTCAACTCCATTTTTGCCAATAATAGTAGGAACGCCGATAAATAAGTCTTTCACATCATATTCACCATTAAGATAAGCAGCGCATGGTAATATACGCCTTTTATCTTTTAAGTATGATTCTAACATGCTTATGGCTGAAGATGCAGGAGCATAGTATGCAGATCCAGATTTAAGTAGATCAACTATTTCTTTTCCACCATTACGAGTGCGCTCAACTATTTCATCAACTTTTTTCTGTGCGATAAGACCGATATCGATAATTTGCGTAAGTGGAATGCCAGCAATCGAAGCGCAATTGATTAGTGGTACCATACTGTCACCATGTCCTCCAAGAACAAAAGCCGATACATCTTCAATAGAAATATTTAACTCACTTGCAATAAAATAACGAAAACGAGCAGAATCAAGCACCCCTGCCATACCAACAATCATATTGGTTGGCAGATCTGAAGATTTGTGCACCACTGAAACCATAGCATCTAAAGGGTTGGTAACCACTATTACAAACGCATTTGGAGAATATTTTTTAATATTTTCACCAACCTCTTTCATTACTTTAGCGTTAGTTTTTAGGAGGTCATCTCTGCTCATTCCTGGTTTTCTAGCAATACCTGCTGTTATGATAATTGCATCAGAATTTTCTATATCTTTGTATTGATTAGTTCCAGTTAAACCAGAATTAAATCCATCAATAGGAGATGACTCTGCGATGTCGAGTGCTTTACCTTGTGGTATTCCATCGCTGATATCAAGTAAAACAACATCTCCTAGCTCTCTTAGTGCAATCATATGGGCAAGTGTTCCACCAATGTTTCCTGCGCCAATCAAAGATATTTTTTTTCTTTGTGCTGTCATTTTCTACTCCTTTCTATTTATTTTTGTGGCTTTACTACCTTCCCAAGGGGATAAGCTATCAAACATACGAAAATCTTGCGGTAAATCTATGGGATTGTATACAACCTTTTTTGCCTCTATATCATATCTTACTTCCTCGTAGCCAGTAAGAGGAAAATCCTTTAACATTGGATGACCTTTAAATCCATAATCCGTTAAAATCCTACGTAAGTCTGGGTGATCCGAAAACTCTATTCCATACATATCAAATACTTCACGCTCAAACCACGAAGCTGCGTTAAATATCTTTGCTACACTTAGAGGTATATCACCTGCACATAACTGAAGCTTTATGTGCACTCTGATGTTGTGTACAACGCTGAGCAAATTGTATATTAGCTCGAAACGTTTTTCTCTATCTGGGTAATCAACTCCAAAAACGTCAACTAATAATTCAAGCCTACACTTTTCATCATCACGTAGAAAGAGTAAGTGATTTTCAATGTCATTCAAAGCTGAATATATTACAATAGTGCCATCATTTTTCTGAATACATTCACATTTAGTCTTTTTTTGTATGTATTTTGCAGTTTTATCCATGCTATATATTCTTAGTTCGCTTTATTTTATTTTGTAAACATAGCATTCCATATAGCAACGCTTCAGCAGTTGGAGGGCATCCAGGAACGTACACATCAACTGGTACAATTCTATCGCAACCACGGACTACTGAGTAAGAATAATGATAATAGCCACCGCCATTTGCACAACTTCCCATAGAAACAACGTATTTGGGGTCCGCCATTTGATCATAAACTTTACGCAATGCTGCTGCCATTTTATTAGTTAATGTGCCAGCAACAATCATAACATCTGCTTGCCTTGGACTTGCACGAAAGATTATGCCATATCTATCAAGATCATAACGACTAGATGCAGTGTGCATCATCTCTACTGCGCAACACGCAAGACCAAATGTCATTGGCCACAATGAGCCAGACCTTGCCCAGTTCATTATATAATCTATTAAATCGCCAAATTTAGTGATAAGAAAACCTTCTTTTTTGTAACGATTCCAGTCGCCATTAGATAAATTTACTCCCATTCCAACGCACCTTTACACCACTCATAAATAAAACCTATAGTAAGTATTGCAAGGAATATCATCATAGACCAAAATCCGCAATAGCTTATTTTAGATAAAGAAACAGCCCAAGGAAAAAGAAAAGCAATTTCTAAATCAAATATTATGAACAATATTGCAACTAAGTAAAATTTTATGTCGAAATTTTTTCTGGCTCTTGATAAAGGATTAAAGCCACACTCATATGTAGAAAGCTTTTCACCATCTGGATTACTGATTGCAAGAAACATAGGTAATATACCTAAAGTAAAGGACACTACAATTGATACACAGATAAAAATTAATATGGCTAAATATTCACTCATTTAAAAAACATATAACACTATGAATTTACATGCTTTCCTAATCTTTTACCACCTAAAATATGCACGTGAAAGTGCGGTATAACTTGCTCTCCGTCTTTACCGTGGTTAGTAACTAATCTATATCCCGTTTTTTCTAAGTTATATTTATGTGCTATTTCTCTAACAGTTTGAAAAAAACTTACTACCTCCTCTGCTGAAGATTTTAGGATAAAATCATCATATGAAGTATATTGATTTTTCGGTATAACTAAAATATGTACTGGTGCATCAGGATACTTATCGTAAAATGCCAATACACCTTCACTTTCATACACTTTCTCACAAGGCAGCTCACCTCTTAATATTTTAGCAAAGATGTTATTATCATCATAAGCTGTACTACCCATACTTTATTAAATTCCTGGTCCTCTTCTATTTTGCTTATGATTTGGTGTAGAAGGTGAGCTTATTGCTGCTTCGCTAGAAGCATCTTCAAGACTTGAAACGTCTTCTAGCTGTATATCTTGTCCATACAAAACTGACCCATAGTCCATCTGGTGTCTTTTTGAAAATGCTTCTATTCTATTTGCCCTTCTTGCAGCAATAACTTCTGGTTGTAAATGATACATATCTCCAGGAATAGTTAAGCTATGATACCTTTCCTCTATTTTAACTTCTTTCATAACACTCTCCATAATTTATTTCCCCCTACCTCTTATGCTTTCGCAACTTTTTAAATCTTGTTTAATAGCTTTTTGCCAATTATTTGAAATTTTCTCTGATGACTTTTCTTTACCCATAGACTCTATAACTTCTTGTGACTGTTGCTTTTGATTATCATATTCTTTATACAACTTTTCTGCAATACCATACAGCAGTTTTGGATCTGTGTGAGTTTTAAACTCTCCACCAGTAATTTTTGCCAAATTTTTGAGATCACAATCAATCTTATTATAAATTTCTTCAAGAGCGTACTTTTTCATTACTTTTTCATCCATACCTAGATTTTTATCTTTTATTTCTTGGATAATCTTCTCAACATTAACTTCAATTACAATTTTGTTTTCTTCTCTAAAAATAGTCATATCTGGCAGTTTTTTCTTTATTTCATCTAATTTCTCCGGACTCAAGTGCGGTACATCTCCCGTCAAAGTTCTTGACGCTAAAAAACTTACCTTTCCTTTTCCTTGTTTTGTTATTTGTATACCAAGGTACTTACTAGCTTCTGTGGTTTTTATAGATGGGTCATATTTCTTTTCTTCTTCAGGTACATCTATACCAACAGCCTCTTTTAATGAAACTTTAGCATCATGCTTCACTTCGCTCATTGAAGCAAACGGTTTCTTTATAGGATAAATAAGTGCTTTAGGTACAAGAAAAAGTACCTGACCTGTAGCCTTTACACCTGTTTTAACTGCTCCACCTATCTTAGCCCAGATAGACTTTTCATTTGATTTATCTTTTGCCATACATACCTCCAATACACTTTCTACAACCTAGAGAGTAAAATACACCTAACTGTAGACGAAAATATTTAAGCTTGTATATCTATTATAAGATGAAATTATGGAGATTGCAATCATTATTTGTACATTGCCAAAACATGTAGTATTTTTGCTGCTTTTCTTGTTCAATTTACTTTTAAAGATAAATTATGTTTAAATGGAACGCAAATAATATTATTGATGCTACTGGCGGAAGAGGTGAGGGTGTTTGTAATTCGGTATATAGCTCAAATATTTCAACGGATACAAGAAGCATAAAAAAAGGTGATTTATTTATTGCTCTCAAGGGAAAGAATTTTGATGGACATGATTTTCTACATGAGGCCTTTTTAAAAGGAGCTACTGCTGCAGTAGTAAGCAAAGATAAATATAAAAAATTTCCTCTGATTGTTGTGCAAGATACTCTAAAAGCTTTGCACAATATGGCATCATATTACATTAGGAACGTTCTTGTTAATGCTAAAGTTATCGCAATTACAGGTAGTGTCGGAAAAACAACTACAAAGGACATGCTGCACACTGTTCTATCGCAATATGGAGCGTCTCATGCAAACAAAGATAACTTGAATAATAATATAGGGCTGCCTTTTACGATTCTAAAAGCCCCAAAAGACTGCCAGTACTTAATTCTTGAAATGGGAATGAATAGAGCTGGTGAAATAAAAGAGTTATCAAAGATTAGCAATCCTGATATTGCAGTTATTACCAACATCGAACCTGCGCATGTTGAAAATTTTTCATCTCTCATTGATATTGCGCAAGCGAAATTAGAAGTTCTGCATGGCATGAAAAATAATGGTACTTTGATTTTGAATAAGGATAATGAACATTATGATTATCTATTATCAAATGCTAACAGAAATGTAGTAAGCTTTGGTAAGAATGAAAGTGCTACTGTTTGTTTGTTAGACCTAATAAGAGACGATAACGGTCTAAATTTAAAAATCAAACTGAACAATAGTCAAATTGTGAACTGTAATTTACCTGTACAAGGCGAACATTTTGCATACTCTGCATTAGTTGTTACAGCAGTTTTGCAAAGTTTAGAACTTGATTTATCTAAATTACCACTAGCACTTGAAAATTTTACTGTAACAGAAGGTAGAGGTAATGTTCATCAAGCTAAATACAATGGAAAATTAGTACATTTGATTAACGACTCCTATAATGCTAACCCTACTTCAATGAAGGCTGCAATAAGAACTTTAGGTACATATTCTAATTTAAGAAAAGTGGCACTGCTTGGCGATATGTTAGAACTTGGTAATGAAAGCATAGTATTTCATACAGAATTGCTTGACTCTATAGTAGAACAAAATGTGAATAAAGTTCATACAGTTGGTAAATTTATGTTAGAATTGAATAAGCTTTTACCGGAGAATATAAAAGGCATGCATTTCGATGATTCTAACCAATTGAAAAGTAATTTAGCTAATATTGTTCAAGGTAATGATGTAATTTTAGTTAAAGGTTCTCATGGAATGAGAATGGACCTTATAATGCAGGAATTCACAATAGAATATTAAATAAAACTATTGTATTAAGTTAAGTTATTGGAAGTTTTAACTGTGATAAAACGTATAGTTATTTTTGGTGGAACAGGATTTATAGGAAAACACATCGTAAGATGCTTGGCAGCGGCGGGGTATTTAATAAGAATATTTACTCGTGATCAGGAAAAAGCTGCTTGTCTGAAGTTATGTGGAAATTTAGGACAAATATCAATGATTGAAGGAGATTTTTTTAATGAAAAATCAATTTTAGAAAGTATGGAGGGGTGTGATGTTGTTATAAATTTAATAGGAATACTATATGAGACAAGAAAGCACGATTTCTATGCCGTTCATGTTGAAATAGCTGAAAGAATAGCAAGAGCTGCACAAATAAAAAATGTATCCATGATGATACATTTTTCTGCTATGGGAATAGCAAATGGTAAGTTATCAAAATATGCCCAAAGTAAATTGAAAGGTGAAAAAGCTGTAACTTCGGCGTTTCAAGGAGCAATAATAATTAAGCCAAGTCTTGTATTTGGTAAAGAAGATAATTTCTTTAATAAATTTGCAAGATTAGCAACAATTCTTCCTTTTTTGCCGTTGATCGGTAGTGGAATAACGAAGTTTCAGCCTATATGTGTAACAAACTTAGCTGAAGTGGTATACCGTATTATCAGCTTTAATAAGCAAGATAAAAAAATTTATAATATAGGTGGACCAAAAGTTTACTCTTTTAAAAGCTTATTGAAGTTTATTCTGAATGTGACTAACAGAAAGTGTCTACTGATCAATGTACCTTTTCCAATGGCAAGATTGATAGCCTTCTTCTTGGAAAGTAAAGTTGTTTCTGTGCTGTTAAAACCTATAACTGGAGATGCAAGCCCTATACTTACTCGAGATCAGGTGAAAGTTATGATGAGTAGTTCAATTGAAAAGTCAGATGATCTCGAAACAATGAAAATTCGACCATTAGCAATTGAAAATGTGGTGCCAGAGTACTTGAGAATTTATAGAAAGCATTGATAGAAGAGAATGTGCCCGGTAGGATTCGAACCTACGACCCACAGCTTAGAAGGCTGTTGCTCTATCCAACTGAGCTACGGGCACACATCATATATAAAATGCTTCTTAGTACACGTGAAGTCAAGTATTTCTTGTGAATATAATGTTTGTGATAATATCTCAAAACTTTGTCAGTACAGCATGTAACGATAAAACTGAGAAAAAAGAAGCGTGGGTAATAGGAAGTCTAATAGCGCAGTAACACAGAACCCCATGTGAGACCTGCACCTATTGCAATCAGCAGTACCAGATTTCCTGATTTTATTTTTGATTTTTGTATTGCATAGTCTAAGGCCAGTGGAATTGATGCTGCTGAGGTGTTTGCATGCTTATCAACGGTATTAATCACTTTCTCTATAGGAAAATCTAATTTCTCTACTACTGCTTTAATGATACGAATGTTTGCTTGATGAGGAATGAGCCAATCAATATCAGTAATTTTTAAATTATTGCATCTTAGTGCTTCCTTTACTGAAGATATTAACTTGTCTACCGCATATTTAAACACTTCTGCTCCATTCATGCATATTTTTCCAGAATTATCAGTAGAGGATACTTCTCCGTTCGTACATAGTATATCCACATTACCATCAGAGTATAAGTTTGTTGATATGATGCCACTTTTACCCATTTCCGATTTTATTATCACTGCACCAGCACCATCACCAAAGAGTACACAAGTTGACCTATCTTTCCAATCAACAATCCTAGACATTATTTCAGCACCAATAACAAGCGCGTATTTAATTCTATCGTTAGACTTTATAAATGAATCAGCAACTGTAACTGCATATATAAAACCAGAGCATGCTGCCTGTACATCAAACGCAAATGCATTTTTACACTTTAATTTATTTTGTACAATAGTTGCACAACTAGGAAAAGTTTTATCAGATGTTGTTGTTGCAACTATGATTGAATCAATTTCATCTACTGAAATTTGAGCTTTTTCTATAGCATTTTTTGCTGCATTAACAGCTAGATCTGACGTTAATTCTCTTTTATCTGCTATATGCCTTTGAGCTATTCCTGTTCTCTGCCTTATCCATTCATCGCTTGTCTCAACCATTAGTGCAATTTCGTCATTACTCAATGTTTTTTTTGGCAGGTAAGATCCAGTGCTTAATATGAAACTCTTATTCAACGTGACTTACTCCGTTAATTATCTTTTGATTTAAATTTTCACTGATTGCATTTACTGCAAATTTTATAGCGTGAGCAAAAGAAATAGCATCAGAATTTCCATGGCTTTTTATAACGATACCATTTAACCCTAAAAACATAGCTCCACTTCTAATTTTAGGATTAAAACGCTCTAAAGCTTTATTTAGCTTGGGCTTCAACAATATGCCAAGAAGCATTTTTGTCATCCATGAATTAAATACTTCCTGTTTTATTAGACTGATAAAAGTACCAGCAGTTGCCTCAGCTGTTTTGAGCATTACATTGCCAACAAAACCATCAGCAACAATTACATCTATATTACCCTCCAAAAATTCACTTGCCTCTATATATCCTTTAAATTTAATACTTGGAGCATTTTCGAGTAACTTAAAAGCTCCTCGTACTGAGTCAGTACCTTTAACTTCTTCTGTACCAATGTTTAGCAAAGCGACTTCGGGATTGTCAATTTTTAATGCTATTTTTGCAAATATACTCCCCATTAATGCAAATTGAAATAATGAGTCAGCACTGCAGTCAACATTTGCACCAAGATCAAGCAATGCAAAGTTTTTTGTCTTAGTTGGACAGATAGATACAATAGCAGGACGATGAATATTTGATAATGTTCCCAAAATAGACCTAGAAATTGCCATTAATGCTCCAGTATTGCCTGATGATACTACTCCAGAAGCTTTATCTTTTTTCACTGCCTCAACAGCTGCCTTCATACTTGAATCTTTGCGATGTCTAAGTGCAAAAGAGGGTTTATCATTTGGAAGAACATTATCAGAGCAATGGGTAAACTCAGAGTTATCGCTTACTTTTTTGTGTTTTGAAAGCAAAGGAAATGTTTCTTTCTGATCTCCATAAATATGGAAAAAAACTTTAATGCCTGGGTCAACAAGATTATCCAAAAAAAAACTAGCACCCTGAATTACGGAAAGAGGTGCAAAATCCCCTCCCATAGCATCAAGTGCGATAACTATGTTGTTGTTGACCGTGGGTAACATATCATGAGTTACTCCGCCTTTTGTTTAATGAAAACACGTTTTCCTTTGTAACTATTGTCAACTGCTATGTTGTGAGGCAACATGAATTCTCCAGTTGTTGCACATACCACAATATTCTTAGGCTTAATAGCATGATGAGAACGATGCATATTACGCCTTGACTTTGACTTTTTTGTCTTCGGAACTGCCAAAACTTACTCCAATCCAATTATATAACACAATTTACTAGTAGCATGTTTTTTACAAGAAGTAAATAGCGAAATAAGTAAGGTTTTCTTATACAATTCAGTCTTATAAACTTAAACTCAAGCATTTTGATCAAAGTATATTGAACTTAAGACATATCTTGACTATACTCTGGCGAAGTTAATAAAAATTTTAATAAAATCAGTAAAACTAATTTTAGCTAAGATAAATGTAAAGTGAGTTCCTTTAATATAGACAGCGTTAGAATAATCGGTAGATGCTTTATGAACTTTCTGTTGAGGATTGGTAACGCATTTGTATTTTTTATTCAATCTCTATACCACTGCTTTATTCCTCCATATTATTTTAGCAATGTGGCAAGACAAATTATAGAGATAGGCTTTTTCTCTTTGCCAATTGTTGGGCTCACTGGAGTTTTTATAGGAGCAGTGATAGTTTTACAGAGTAGCTTAAGTGGTATATTGATAAATCAAGAACAAGTAGTACCTAAACTTGTTACGATCACTATCATTAAAGAGTTAGGGCCAGTTTTGATCAGCTTAATAATGGTAGGAAAGGTTGGGTCCTCAATTGCAGCAGAAATTGGCACGATGCGCATCACTGAACAAATAGATGCACTTACAACTTTGGACATCAATCCTTTCAAATATTTAATTGTACCAAGAATTCTAGCGTCAGTTGTAGTATTTCCAATACTTACAGTATGTGCAGATCTAATAGGAATATTTGGAGGGTATGTCACCGCAGTCTTTGAATTTAACCACAATTTAAATATATACATAAAATATACAGCTCAATTCTTTAATATGTACGATTTTATTGTTGGGCTAATGAAAGCGACTGCTTTTGGCGCCATAATTTCTATTTCAAGTTGTTATTACGGTTACCATTGTAGGGAAGGTGCACGAGGAGTAGGTATTGCAACAACATCAACTGTTGTTATATCCTCTATATTGATAATTTTAGCAAATTACTTAATTACTTTAATGCATGCATAGCCCCATAATATCAATATTGAATCTAAGCTTATCCTTTGATGATAGAACGATATTAAACAACATAACTTTCAATATATCGAAAGGAGAATCATTAGTCATACTTGGCGGCTCAGGAAGTGGTAAATCTGTATTAACAAAAATAATCATTGGATTACTAAAACCAGACTTAGGGTCTGTTAAAATAAATAGTAAAAGCAAAAATAAATTTGGAGTCTTATTTCAAAATTCTGCTTTATTTGACTATGTTACAGTGTGGGAAAATATATCTTTTAATTATAAAAAACGCTTTAATATTAGCACAAAGGAAGCAAAACAGCTGGCAATCGAGAAGTTAAATGACGTTGGACTGGAAGAAAACATAGCAGATATGTTTCCAATAGAGCTATCAGGTGGAATGAAGAAAAGAGTGGCACTTGCAAGGGCAATTGCACACAATCCAGAAATCATCGTTCTGGATGAGCCAACTTCAGGGGTGGACCCAATTATGTCAGATATAGTAAACGAGATAATAATAAAGTTATCTAAAGATCTTCGCCCTACAATTATCACGATTACACATGATATTCATAGTGCATTTAAAATAGCTGACAAAATAGCAGTATTATATGAAGGGGAGATCATTTCTCACGGAACTGTTCAGGAAATACAAAATACTAACAACGAATATATAAAAAAATTCATTTATTGTATATAGCTACAGGTTTACAAATGATATTGTGGATGCTATAACTAGAGTAACTTGAGCTATCGGCAACCTTCGGTCTGTTACTAGTGTAGTGATATAGTGTGTTAGCTATAAAACAACGCATTAAATATAGGTAAAGTAACTTATATCAATTTTTATTATCATGCCAATTCTAACTGCAGAAATTTATTGAATTTATTACTTCACGCTAAAATAATATATTTTACTATTCAACAGCAATTACAACTGATGATTTTATTTCATTCCGCTACTTGCTGACTTACTTTCTGCTTAGCATATCCATTAAATCAGATTCTTTGAGTTTACTATGATCGACTTTACTGAACTTATTTACCATAGAGCTCATTTGATTATACTGCTTAATTAAAAGATTAACATCAGTTACACTAGTACCGGACCCTTTAGAAATTCTAAGTCTTCTTTTGCCATTTAAAATATCCGGATTTTGTCTTTCTTTTTCAGTCATTGAATTTATAATGGCTATATATTTTTTCACTTTATTATCGTCTGGTATACCGCTGCTTAACTTTTTTGTGAATGAACTAGGGATGAATTTCATTATGTTGCTAATGCCATCCATTTTACTCAGAGTTTTTAACATTCCCACTAGGTCGTTTAGGTCGAATTTACCCTTTTTTACTTTCTTTTGTAACTTATCAATTTCTTCCTGACCAACAATCTCAGCAGCTTTTTCAACCAATGATACAACATCACCCATGCTAAGTATTCTTTTTGCAATTCTATCGGGATAAAAATCATCGAGGTCACTTAATTTTTCACCACAAGCAATAAATTTAATTGGACAATCGGTGATCATTTTCATAGAAAGAGCAGCACCACCACGTGCATCACCATCAACACGGGTGAGAATAATGCCGGTTACACCTATTACCTCATTGAATGATTTGGCAATGTTGACCGCATCCTGGCCTATCATTGCGTCGGCTACTAAAATAACTTCTGCAGGTGAAGCTATTTCCTTTACGGCTTTCAACTCATTCATCATATTATTGTCAATATGAAGCCTGCCTGCGGTGTCTAGTATTAATACATCATAATTATCGTTCTTTGCTGCTGCCAGTGCCCTTTTTGTAATTGCAATAGGCTTCTCATTTATTACTATAGATAAAGTTTGTACGTCTATCTGTTTACCCAGCACCTCAAGTTGTTTCTGGGCAGCCGGCCTATAAATGTCTAAAGAGGCAAGCATCACTTTTTTCTTTTGCTTTTTTAGCTTTAAAGCAAGCTTTCCTGAGGTAGTTGTTTTACCTGCACCTTGTAAGCCCACCATCATAATCACAGCAGGGGGTTTAACTGCTAGATTTAAGTCACTTTTCTCTAATCCGAGAACTGCAACTAAATTATCCTGCACAATTTTAATTATCATTTGTGCTGGAGAAACACTTTTTATGACTTTTTCCCCAATCACTTTATCTTTAGTGTCGTTGATGAATTTTTTTGCAACTTCAAGTGAAACGTCAGCTTCAATTAAAGCTATACGTATTTCACGCATGGCAAGATTAAAATCATCTTCAGAAATGATCGACTTTCCTCTCAGTTTACTAAATACAGAATTTAAACTTTCAGTTAACGATTTAAACATAATAGCATTAGTAGAATACTCATTAAAAAGAGAGAAGAAGCTGAAACAAAACTTACTGAGTTATAACTTAGCACTTCTTTAAGTTTAGTAATATTATTAAAGTATAAATTAGTAAGTGAATTAGTCAAGTTTTGCAGTAGGTTGGCAGATATTTCTCTCACTTTAAAGATCAGTTGATTGAACAGCAAAGCAATATATGGTATAAGAGCTCTGAAAATCCAATCAACATCCATTTTAAAATTTATTCTTGGATAAAACAACTTGCGTAAAGGAATAAACAATAAAGTGGTACATAATAACAAATTAAATTGCGACAAAATATTTTTTGTGTTGTACACAAAATCGAAAATCGAAGATTTATTGTAAATAGGTAAGTAAGGATTGCCAGCGATTACACATATAAATGCTAAAATGAGCATAGATATTTTACCTTCCCTCTTTGCTAAAGGTTTTGACTTACTTTTTGCAATAAATATGTAGTAAAGAAATTTGAGTCCCACGCTTAAATAAAGCAGTAAATTCAGAATCTTGTATAAATTTTTATATCCTTTTAGGGCAGCACCATTTATTTCAATTTCAGCTGCAATGTATGATTTACTGACGAATCCAGCAGTTCCAGGAAATGTAGCCATTGTGAGTACTGCGATCATAGCGCACATACCTTCCACTGACATTAGTTTACCCATTCCATTAAAACTAATTGTTTTTGTTTGTGAAATAATCGAATTGCTGACTACAAATAATAGTGATTGATAAAGAAGAGAGAAAATTATGTGTAACATCAAAATTGGTATTGCATTTTCCGAAGGGATGAGTAAACCTCCTGCAATAATCAGCAAGCCCATTTGTCCTACAGCATTATAGCATAAAAATCTACGAATATTTTGCTCAAGGGAAGCAAATATAATGCTGTAAATTACAGTAATGGCGCCTACAAGTGCTAATATTTTAGTACAATCTTGCCATAGGGTATAAGTGTGTAAAAGCATCACTAAAAAAGAGACTTTAGTGGTAAATAAAGAGAGATATGTAGTGCCATGCAGCGACGCATCAGGATACGCATCAACAACCCAAAATGAAAAAGGGAAACAAGCACAGTTTATCAATAAACCCAAAATTATCAAGTTAGTGCTTTGAAATGCCAATCCTGCTATCAATATAACTCCAACGAAAAAGTGTATACAAGCGTACCTTATTGCAGATCCACTATCTTTACAGCTAGCTGCGATAACAAAAAATGCACTGATGGTCATTAACTCAAAGAATATTATAACTAATATTGCCTGCTCAGATAATATTGCACTGAGCGAACTGATAGTGTAAGCAGCAAAGGAAAGCATCTCTGAAAAACTCAAATTTTTTGCTGGTAGAACAGCTAAAAATGCAACTGATAGAAAAGATATTAGTACGATACGAAAAGATAAATCATAATTTAGAGCTGGATGAGACCAATTTAATATATTACCTAAATTTTCAGGTAATGTTAGGACTATAACTATTAATGTAGTCAATAGAAATAGAAATGAAAATTTATAAAGTTGCACAGTGATGTAAACCAGTATGGTTTATGCTACCTCAACATACAAATAAAATCAATTTGCATATTAACCACTAGTTAAGCTAATTATCATATAATTATATCAGGGTTCAGAGGGTTATAGAGAAACCGGTCAGATTAGGTTTTTAATCTAATCTGACCGATAGCTTTAATAGTGAGGTAAGCTCTAATATAGCGCTCCTAATTCACAGTGCTACACTCGTGCATAATTTATTTTTAATTTGTGCACGAGCGTTAATGAATTATTTACTTTTTGAAATAAAATTTGGCATCACTTTAATATTGAGACTTAGTAAACCTCAGTAGGTTTGCCAGTTGGACCCATAAGAATTACTTGTTCACCTTCTTTAAAATATTTACATAAATTAGTGGAACCGCCAGTTTCAATCATAATAGTGGAAATAATTCCTTTTTTTTTGTCTACTTCAGTGCCGGTTACTGCTATACCTTCCATAGCAAGGTTTGTATTATTGGCTTTTCTGCCATTGGTTTCAAAATTTTGCAATCTAAAGAATTGCCCAGGCTTAAAATTCTTTGCTGCAAGTGGTGCTTTGATCACTATTTCCACAACTTTATCTGTTAAGTATTGAACTTTTATAACCTTTGCAGTGAATTGCTCTTTGATTTTATTGAAAAATTCTTTGTTAGTTAGGTGTTCTGATATTATTCCAGTGCGTGACGCTTTAGCGTATAAATACTGCAATTTGTAGGTAATTCGCATAGCAGGTGGTGTCGTGCAAATAGCTGACACTGGAATCCAGTTCTGACTATACAACCATCTGGTGTACTCATTCAAAATTAAGTTTTCTGGATTCCAGTGTCTGGGCACTGGAATGACATCTTTTTTGGTGAAAGTTACTCTTATATTACAACATTCATACAATTGTGCATATGACTCCGAGATTCTAGCCGGAGTGACATAAATGAAGCTATTAACTCTATTCAAAAGCTGAGAAATAATAGGATAACCGTTCTTAGCACTTGCCATAGCTTTTACCACACTACCACTATATGAAGGATGAAGATCGCCAAAAAAACTGATTGTTCTATTGCCTTGCTTATACACTAATATCCTGTCTTTATCCTGCATCTTAGGAGAAAATACTGGATCTATTTCTTTTCCCAATGAGTTAAAATGAGTAAAATATCCATCACTTAATTTAAGATGTCTTTTATCTTCTGTTGCAATAACTGTATTTGGCTCAGTACCTGCTGCTATAAAAATAGAACGTACTTTCATGCATTTGATTTCGCCGGATTTTGTGTCTATTAGTTTTATTGATTCAGCATGGTTATATTTATCCGTTACAATTTCAACTGGCTCTGAGTTTTCAATAAAGTAAATCCCTTCTGATAGTGCATTTTGCACCTCTTCGCTATTTAATCGATAACTTGGTGAGTCTTTTAGCTCTTTTCTATATACAATTTTCACTCCCCCGAGACTCTGCATTAACTCCAATATTTTTGCTTCCCTATTTTCTTTTTTTGTTAATTCTTGCTCTTCTCGGATCAATTGTGCATGCAGTATAAACTCATTCGCAATTTCGTGCTCTTCTTCTGTCCAACCTTTTTCAACACAGTCCTTTCCATACTTATCAACTAATATCTCATAACGAAGAAGAAATTTTTCTACTTGAATTGGATAATACGCTAAAGCTTCAGTGGCAGTGTCAATCGCAGTAAGCCCAGCCCCTATTACAACTATCGGCATTCGTACCTGCAGATTTGCTATAGAATCGAATTTAAGAGCACCAGTAAGTTGTAATGACATCAGAAAATCAGATGCCATGCGCACTCCGCGAGCTAGTGTGTTTTTTATTTTGATCATTTGTGGCTTACCAGAGCCAAGTGCTAAAGCAATGTGATCAAAACCCAAGTTGAATGAGTCATCAACAGTTATCGTACCTCCAAAACGAATTCCTCCATAAAGTGCGAAATTCTCACGCCTTTCCAGCAAAAGTCTAATGATTTTTAAGTAATTTTTGTCCCATCTGGAGGTTATGCCATACTCTGCTACCCCACCAAATCCACCAGCTGTGCGTTCACTTAGTTTTTCATGTTCAAAATCTTTAATTAGCTGAAAATTATCGATCAAAGGTTCAATCTTTAATCCATCGATAGCGATAACATTGTGCCCATCGTTTAACAGATGATGAGCTAAATTAAAACCTGCAGGACCAAGGCCTACAACTAGAACGTTTTTTCCAGTGTTTTCTTTTTGCAATGGACGCTGAAAATTTAAAGGATTCCAACGGCTAAGCAGAGAATATATTTCAAAGCCGTACGGCAAACTAAGTACGTCATCCAAAGTTCTTGTTTCAACCACTGGCACATTTACAGGCTCTTGTTTCTGGTATATGCATGAGTTCATGCAATCATTGCATATTCTGTTCCCAGTAGCTGCACATAGCGGATTGTCTATCATCACAATTGCAAGACTTGCTATGCTGTACCCTTCGCTCTTCACCAGATTCATTTCTGATATTTTCTGTTCTAGTGGACAGCCATGCAGTTCAACTTTAAGTGGAGATTTTTTAAAGGCATTGCCATTATTAATCAGTCCTTTTGAGCAGCTATCCTTATTTTGCTTATGGCAAAATATGCAATAGTGAGCGTTATCTAATGCTTTATCTAAACTCACCTTTTTATTTGTGAGATCAAAACCATATCGCCTTTTTATTTCATTTGAATACAGGGCCTCAACTCCGTCTACTTCTTTTTTAGAGAATGATACGAGATTTTCGTGGTCAGTTTTTCTGTAGACACTAAAGAGTATACTCTGTTTGTTTTTCACTCTCCACGCTGTATATTGTGCCGCAAGTTCTATTTCCTCTTTGTGATGCTCTTTATCCTCAAACCAATGCATCACTTGCTTGGCAAAGCTTTTCTCTGTTGTCAATAAAGTAAGAAAACGATTTAATCTGTTTGCGACATAATCAATGTCTATATTTGCTATGTCAGTGTATTTCTTCAATGCATAGCGCTGAACAAACAACCTTTTGCATTTATATATTATAGCGAAGTCGTTGTGTTTTTTCCTTAGCTCTTCTATTTCTTTTTCAATATTGAAAAGTTTTGCGATAAATTCATCAAGTAAATATGAAAGATCTATAATTAGCTGGCTATCTGTCATTTGGGTAGCTGACGTCGGTTGTTCTAGCTGGGATAACACCGGAGAGTTTTCTCTCGCTTCAATCAGTGAACAAAACAAATTTTCATCGCATGATTTGATGTAATCTAAAAATGTCTCATTTAGTTTGAGTAATCCACTGCGAGTATACAGATTTGAAAATGAGATATTAAACTGCATTACAGATGAAAATTTTATGCGTTTTGCAACATGGCTAAAATTGTTGCTTCTGCAACTTTTTCTTCACCAACGTATGCGATACACTTAAATTTACATGCACTAAGACGTGCATTTTTAACATTAGCTTGAAGAATCAGTGTATCCCCTGGAGTGACTGGCTTTCTGAATTTTGCGTTTTCAATGGACATAAAATAGACAATTTTATTTTCTATTGTTTCTTTACCGAGAACACATATTGCAGATGCTTGAGCCAGAGATTCAATTATCAAAACTCCTGGCATTATCGGATGGCCAGGAAAATGACCAATAAAAAATGACTCGTTGAAAGTCACGTTTTTAATTGCTTTTATACTCATACCAGGATCGCATTCTATAACCCTATCTACTAAGAGAAAAGGATAAGAATGTGGTAGTATTTTTATAATATCATTGATATTACATTGCATAAGTCTATTCAATGTTTTGCAAAGCAAATTCGGGTATTTCCTTGTTTACATTTTTTAATACTACATCCGATAAATCTACTTCATCCATAGAGTATAAAACTTGATTCTTTTTGGAAATAAATAGTACCAAATCTATGTTGTTTTTTTCTGCTGTTTTTTTAGCAACTTCTTTTATCTTGTTAAAGACACTTTCTACTGCTTCTCTATAATTTTCTTCTAAATGTGACATTTTCTTAGCGTAATTATCCCTAACACTTACAGTATGCTTACTAAATTGTTCTGTCTTTTCTTTTTTTGCTTCTTCTGACAAAAGGTCAAATTCTTCTTTCGATGGCTTAAATTTTTCTAACTCATTTTCAAATTCCTTCTGTAATCTAGAATTCTGCTCCTTTATTTGTTGTTGTATATTTTGCAGAGCCAGAGATTCATTGATAACCTTATCACTATCAATAATGGCAGCCTTTGTATTAAGCGTGCTCTGAGGTTGATACCCTACAAACTTATACCCCACAAATAAGGAAATAATTAAGGCAATAACTGATGTAAATAACTGTATATATTTCATTTAAATCCCCGCTTCAATAGAAATTTTAACGTTTGTCGATGGTATTATGTCATAAGCTTCCTTTACTAAAGGAAACCCAAAATCTAATCTAATTCTACCAAAAGGAGAAGGCATTGAAAAGCCAAAACCTGGCGATACTCTTATAAGCTTACTATCGTAATATTTCCCACTATATCCCTTCTTTTCATCTAAACCAAAAAGTGTTGCATAGTCAACAAATAGTGAGCCTTTGATACCAGCATAGTCGTATAATTTAGATAGTGGAAAATCTACTTGCTGTGTTAAATTAAAATAAGTTTTGCCTCCCAATGAGCTTTGATTTTTGTCTTCTGCTCTTGGTCCAATGCCGGAAAGGTCAAATCCTCTAATCTCATTGCCACCTTTAAAGAAGTGCTGGCCAATGTTGAGCTCTTTATTAGTATAGGAAAAAATATGACCTGCTGCTACTTTAAAGCGCAATGTTATATCATCATCAATTTTGCTTAATATAGGGTGTGTATAAAAAGATAAGAATTCAGATTTTAGGAAATTTACATTTCCCCATAATCCTGAAATATCCTGACTTAAACGCAATAAATATCCCTCTTTAGGAGTATAGAGGTTATCCAGTTTATTGTACGCTAACGTGTATCCCACTGATGAAACTTGATACTCACCTTCTTGATCTCTTATTATCTCAGAGATATCCTCATCTTTTCCACCCTTATTGTCCATGTGTATGTGATTATACTTATAAGAATATTGAAAGGAATTGGTTAGATTTTCTGAGATTTTATATGATACTTTTGCTATTCCTCCCCAGTTGCAGGTATCGAAAGTAGTGTTTGGTTTGTCTTGTTTTTCATAAAAAATACTCATGCCTAGTGAAGTATCAGAATCGTTAAAATTATTTTCAACAGCGTCTATACTAGTAGAAAGAACATATTGACTTTTTTCAAGAGCAAAAGATACCTCTTTACCACTACCAAATAAATTACGATCTGTGAAATCGGTTTTAACAAATACTCCACCAGGAAGAGACATGCCACCTGTTAAAGATAACGAGGCAGTTCTTTTTTCTTTGACATTTAAATCAAGATTTACTGCATTTTCATCCACTATATAACTATTTATTTTTACTGTTTCAAAAAAATCGCTATATATAAGTTTTCTACGTGATTTCTGAATCTCAGATGTGTTATATGCGTCGCCTTCTGCCATGCTAAGTTTTCTTCTAATTACTTTATCTAAAGTGCGGTCATTGCCATCAATGGTAATTTGGTTTATATAAATCTTTTTACCTGGTAGCACTTTGTAAGTTACATCCACAATATTGTTATGTTGTATATATTCTGGATTAACTTTTGCAAATATATATCCTTTTTCGTTTAAATGTTTACTGATTTTTTCTGCTGTATTGTTAATTTTAACTCTATTAAATATTTGATTATTTTCCTCTTTGATAAATTCTAATATTTCTTCCCTTAAACTTAAATCCTGAATCTCAGTTTCAATATCAACTTCATTATTTCCAAATAAGTATTGCTGCTTTTCATCAATCAAAAAAGTTAACTCTATTTGGTTGTTATTATCAACCTCAACAATTGGTTGGATATTATTTTGAATATATCCCTTAGATGAATAGAAGCGATCAAGCAGTTCTGTGTTAATCAGTAGATATTGAGGTGAATAATGAGTTCCGCTTTTAAAAATGGCTCTAAATAACTTACTAAATATATCATTGCTATGCCTTTTGATAACTTGCTCTAGCTCATTTGCTGAAAAGTTTTTATTACCTATGAATCGTAAACCCTTAATTTTAGACGTTCTTCCTTCTTTTATCTTAAAAATTAGGTTTATCCTATTGCTACCAAGCTTATCTAGCTCATATGCAATTTTAACACCAATTTTACCACTGTTCCTATAAAGAGTAGCTAGATTTATTAAATCGTTTTGTAATTTTGTTTCAGTGAAAATAGTTAGTGATTTTGACTGGATAACGTTATTTAGCAACTCTTTACTGTTAAATAACTTATTGCCTTTCAATATTACTTTGTTAATCAATGGATTCTCATGAATTTTTACTACTAAGTTTTTTTCATCATCGATATAGGTGTTAATACTAGCAAATAACTTTGTTTTGTATAAATCTTTTATAACTGAATCTACATCATCATCATTTATATGACTACCTGGTTCTAATTTTGTATAAAACCTTATTGTTTGATCACTTACTCGCTCATTGCCAATATACTTAATATTTTTTATCTGTACTTTTTCTTTATTTTCTAGAGCAACAAGTAGAGTGGGAAAAGAAATAAATATTATTAGTATGTGAAATAACTTTTTCATATGTATCTTAAAAAAGATGCCTAATATCATTTGTGATTGCAACTGCCATCAACAAAAACAGTATGGTAGCACCAAAAGTGACTGCATATTTTTGATATTTCAAACTCAAATCTCTACGTATAACTGCTTCTATAATATAATGAAATAAATGCCCACCATCTAGTAGTGGTATTGGCAGCAAGTTAATTGCAGCTAAATTAGCTGAAATAATTGCCATAAAATATAGAACCATAATAAGTCCCTTTTTAGCTGATTGCCCTGAATATTTTGCAATTTTTATTGGCCCACCTATTTCATTTATACTCCTTTTACCAACAACAATTTGAAAGAGTGCTTTGATTGTTAAACACATAGTGTGGTAGGTTTCATTCACTGATAGGCTAGCAGCTCCAAGAAAAGATGACTGTTTTAACCCTATCATATTAATTGAGGTAATTCCTATAGTTTTTCTTTCTATTATGTTACCAAAGACATCTCTATCCTCAACTATAAACGGAGTTAGAATAGTTCTGTACTCTTCGTTATTTCTGCTATACTTAATTTCTATTCTTGTTTCAGGGTTGGACATTATCACGCGTGAAATATCTTCAAAGTATTTTATTTTGTACTCATTGATCTGTGTAATAGTGTCACCTGGTAATAGGCCAGCTTGCTTTGCTGCACTTTCTTCAATTACATTACCAATTACTGGTGGAGTACGATAATAACCTGCCACGCTGAAAAATATTGTGAAAGCTATAACGGTAAATATCATGTTTGCAAAAGGCCCTGCAAAAACTATTGCTGCTTTTTGATATCGAGGTTTTGTATGGAATGAGTATAATTTTTCTTCTTCAGTTAATTTTTGTTGATCAACAGGAACGCTTGCTGCATTAGTATCCCCTAACATTTTAACGTAGCCACCCAATGGAAAGGCACTTAATTTCCACCTAGTTCCAGACTTGTCGTTAAAACCAAAAATTTCAGGACCAAAGCCTATAGAAAAAGATTCAACTTTAACCTTGCATGCTTTAGCGACAATATAATGCCCACATTCATGCACGAATACTATGATAGAAATTATTAAAGAAAACGATAAAAAATAATATATTCCAGCGCTAAGTTGATGAGAAATTAATTCCACCTATGTTTTAAATCTTAATCAAACGTTGAGTATATTAAAATGCGCCTTGCTTGACAAGTATTTAGTTTAGTCTTTAAATTAAAAAAAAGTTTAATGACAATGATAGATATCTCCTTATTAAGAAGAAAACTGATGTATAGGAGTTGGCATAGGGGTTGTAAAGAAACTGATATACTTTTAGGGCATTTTGCATTGAAATATCTTGATAAATTTTCCTTAAGTGAACTCATTGAATACGAAAAAATAGTTGATCTTGATGATTGCGAATTATATTGTTACATAACTCGTAAGAAACTTCTTCCCCCTGATTTGAGTAGTGAGGTAGTCGATTTGATTGCTTGCTTTAATCACTTATGCACCCAATAATCTTGTTTACCCTATCTAATACTTCAGCATATTCTACTCTTTTTTCCTCCCTATACTTTTTGCATTCTTGATTTATTTCGTCTAATCGCTTTGTTAATTCTAAAATTTTGTCTTCGAGAGTCAATGCTGCAAGTAAGAAATTTAATGCATCTGAGCCCTTACCTCCAGTTCTTTGAGATATGGAGCTAACTAGCTTGTTGAAGCTATTAGCAAGTTGTAATAAATGGTCCTTCTTTTTACTTTCGCAAGATATTTTATATGTGTTATTATGTATAACTATTTCTACTACTTGCATATGATGCTATATTGTACAACTTTCAAATCTACAATATAGATTTTCATTTATTTATCAAGAGGGATAACTTTTTACTGCTACGAAAATAAGTTTTAAAGTATTGATGTTTTGCAACCTTCTGTGACATCAAATTACTTGCTTCTTTCAAGTTATAGCTTCTAATTGAAAAAGAACCAAACCCCCTGATTTCAACTCTATTATGACATTTCAACGTGTTTGAAAACACTTGAAAAAAAATATCAACTATGGCTGCTATAATGACCTTATCTAACAAAAGGTGTTTTTTTGCCACTCTTGCTGTTATATCAGATTTCGTTGCCATTTATATGAAGCACAAGAAGTTATTTGGCAGATAATATTATATTATACTTTTCAACACCTACTACTTCAACTTGTATTTTTTCTGATATAGAAAACTTTTTATTTTCTGGTAAATGCTCTTGATCTACTAAAAGGGTTACATTGTTCTCAACCTCAACGATTAGACCATTTTCCTCTCTCTTACTTACAGTAACCTGAATTTTATCCCCTACTTTAACTTTCTCTATCAGTTCTTCAAGAGGATCATACTCTATTTGCTTTACTCCAAGATAAATTCTTGTCCGATCTACGTTAGCCCTTATCACTTTTGCTTCTATTTCATCACCTACATTATACTTTTTTATCTCATCTGAATTGTTTTTCGACCAACTTAGATTTTGCATATAAATTGTTCCTTCTACGTCCTCAGATATCTCAGAATTATCAAAAGTCACAGATATTTGTGAACCATTGTTGCTTTTAACTTTACCAGAAACAATAGAACCAAGAGGATATTTATCAATAAATACTTGCCAAGGATTCTCTACGCACCTTTTTGTGCTTAAACTCATCTTATTTTTAATAATGTCAATAACGAGAATTTTTACATCCACTTCTTGTCCTATTGTTACAAAACTACTGATTGGTAAATTATTCTTGCTCCAAGTTATTTCTGATGAGTGTACCAAACCCGCAATCCCAGGTTTAATCTCAACAATGAATCCACAATCTTTTATACCCGTTACACATCCTTTGTGTACGCTGTTAATTGGACATTTTGACTCTAGATCTTGCCAAGGATTGTCTCCTAATTGTTTTACACCCAGGGAGATTTTTCCATTTTCTCTATCTATTTTTATAATTTTAGTTTTTATATGCTGACCATAAGAAAAAATTGCAGATGGATGACTTACATTACTCCAAGAGATATCTGTAATATGTAGCAGCCCATCTATAACTCCCACTGTATCTGATTCATAAATGCCAACAAATGCACCGTAGTGAGTGATGCTTTTTATTTTGCCTTCTACTACATCACCTTCATTTAAAGATTCTAAAAACTTAGTTTTTTCACCAGCATGTAATTTCTCTAATACCAGCTTTCTTGATACTACAATATTCCCCTGCTTCTTATCCATTTTAAGCACGATGAATTTTTGTTCAGTTTCAATAAGGTGATTAGCATCTTTTATTTGCTTCAAATCCACATGACTCAGCGGTAAAAACGCACTTATTCCATCACCAAGATCAACAATAAAACCGCATTTAATTGAGCGTTTAATGATTCCTGTTACTTCATCTTTTGTAACTGCGCTTTCTTCCAATTTATTCCATTTTTCGTCTCTGATTGCTTTCTCACGACTAAGAACAACATTACCATGGTAATCTTCAATTCTTTCAACATAAACTCTAATTTTCGAGCCAACAGTGATATCATCATTACAACTGAGCTCCTTAATCAGAATTCTTCCATCTGACTTTAAACCAACATCAACCACAATGTCATTAGAATTTCTTCTTGTGATTATACCTTCTACCACATCTCCTTCTTTGATTTTGTTAGCAAAAGAATCTTCACAAAAGTCATTATCTTGATTATCAAATTGATCTTGAAATATCTCTTCTATGAACCTATTTGATAATAGTCTCTTGATAGCAACTGTACTTTCCATACCTTTTAATTTTAACTTCATTAGAACTCATATATTATATAATATTAATAATTAGTGACAAGTAAATTCTCATTAATTCATTTCGAGAATTGTTTAAGCTATAAAAGATTAAGTTATGTAAGATATGCTATCTAGGAATAATAATTGGATTAGGTCATTTTCCAGAAGATCTAGGTTGAAGTTGAATGTTTTGGAGAAGTATTCTATTAAAAACAGCAAGGAATCTATAAAAAAGATCGTAGACTTACAAAAAAGAATACGGGTAGAAATAGGTTTCGGTAATGGTGAAAATATGCTCCATCAGGCATTCAATGAATCTGATCTATTATTTATAGGATGTGAGCCTTATTTAAAGGGGGTCTCTTCCTTGCTAAAAAGCATAGAAGCACACAGCATAAAAAATATTTTAATATGGACAGAAGATGCAAGAGAATTAATTGTCAATTTTCCTGACCACAGTGTTGAAAAATTCTTTATTCTCTTTCCAGATCCATGGCCAAAAAGAAGTCACAACAAAAGACGGTTAATTAATACGGAATTTTTAAATTTATTAGCAAAAAAAATACTTGTCACAGGTGAAATATTTATTGCAACTGATCATCAAGATTATGCAGAGTGGATAGAGTTACATATAAAGCAGTGTAACTCTTTAATCTATAAGGAAGATAGTTTTGCGAATTATACTCCTACAAAATACCACAGAAAAGCGCTAGAATATCAGAGTAAAATAAAGTTTTTTAAAGTAAGTGTTATGTCTAAACTGACTTAGATTTACCTCTGCTTGTTAGTACAGATGTGTACATGACACTCTATGGTGCAAGTAGCCTACCATATACTGGGAATAACAGTTTACTGAATTCTTTAATCTCACTAGGAAGATCAATAAACTATCAACATTATCGGCCAGCATTGCTTTTGCAACTTCAATTCTACCTTTTTTATGATCGGTTTGGATAATTTTATAACCTATAGCATTTTGTCTAGCAACCAATCTGGTGCTTCTCTACCTTTTTCCCACTTAGCAAATCTCATCTTTTCTTTTAGGTAATATTCTCTATATGCTTCTATTGGGTTACTACATTTATATCGATCAGGTAACGCTTGTGTAAAAGCTTGTATATCAGCTGATCGAAATATTAGCAAATCCTTGTTATTATTGCACCAATCTATAACTTCTTCGGATTTATGCGTTCTTTTGTATCGCAAGCTATATTCTATACACAATTCTTTTCCATGTTTTATTAACCAATCAAAGTTTCCTTTTGATTGTCTAGCCCATAAAGAACAAGGATGGTTTTTGTGAGTAAGTTTATATGGAACTTCTATATATAATGCACCCCATAAACTAGACCAAAAAAAATGGTTGATCCGAGTAGGAAGGTAAAGGGGTAAAAGTATGGCAACAAA
>NODE_6_length_31657_cov_110.920670
TTGCCAATACTCTATCACGCCAATCATATAGATTTGTTGATGGTATTTTATATTCTAATCTGTAGCTTAATTCAATTTGGCTACAACGAGCTGCTAGATTTCAGTTTTTTTAATAATTGTGTGCTACTAATTATATATAGATTTACACTTTTAAAGAGAATAGATGATTTCTAAAAATTTAGAGGCAAGTTTAAATAGAGCGTTACAGATTGCTTCTAATTGTAAGCTTAAATATGCAAAAGTGGAACATTTGTTGCTAGCATTAACCAAAGATTTGGATGTAAATTATGTTTTATCAAGATGTAACATCAGAGCTGATGAAATCATAAATATAGATAATATTATATTAAGAAATGGTCGTGGTAATAATATAAAAGGTTTTTTGCAAGACAACTCCGAATTAACTGTCAATAAAATTGAGCCTGATTCGCTATTTCAATGCATAATACATAAAGCCATGATACGGGCTCATCGCTTAGGGAGAAAAGAAATAAATGGAGCAAGTGTTCTATTGGAGATTCTGTCTTCTGAACAAGGTTCATACGTTGAAGATCTATTGCGCAAACGAAATGCAAAGGATTCTAATTTGATTGATAATATATCTAATATAAGATATTCAGATGATGTAGAAGAATACATAGCTAATCGCAAGATAAAACTTGATAAAAATAACGATATCTCTACTGTAGCAAATAAAGGTGAATTATTAAAAGATGAAGAAGTTCTACAAAATTATTGTAGAAATTTAAATGATTATGCAAGAAGCAAAAAAATAGATTATATCATTGGTCGTGATTATGAATTAAATCGCACTATAGAAATCTTACTAAGACGCAGAAAGAATAACCCTTTATATGTCGGAGAACCAGGTGTTGGTAAAACAACAATAGTTGAAGGTTTGGTGTTGAAAATTATTGAAGGCAGCGTTCCGAGTGCACTGAGATCCAGCACAATTTATGCTTTGGATTTAGGATCACTTCTTGCAGGAACACGCTATAGAGGTGACTTTGAAGAGAGAATAAAATCTATAATAAAAGTAATTGAGGCAAAACCTGGTGCTATTCTTTTTATTGACGAAATACACACTATTATTGGAGCAGGTTCAACAAGTGGCAGCTTTCTTGATGCTGGCAATCTGCTTAAACCTGCACTTGCAAGAGGTACATTGCGTTGTATAGGTGCAACTACATACAGAGAATACAGCAATAGTTTTGAAAAGGATAAAGCATTAGCAAGAAGGTTTCAAAAAATTAATGTAAAAGAGTCTTCTGTTAATGATACAATAAAAATATTGGATGGTATAAAGCATTACTATGAAGGGTACCATGGAGTATATTACACGAAACAAGCCATTAAATCTGCAGCTGAACTTTCACACAAGTATATTACTGGGCGAATATTACCTGATAAAGCAGTTGATGTTATAGATGAAGCAGGGGCATATTGTAAGTTACGAAAAAGCAGGCGAAAAATTATAAACAGTAGAGACATTAAGAGTACTATCGCTAGGATTACAAACGTGCCTTGCGGGTTTGATGATATGCAAAGAGTAAAATCTTTGAAAGAAAATCTCAATAGGGCCATTTTTGGTCAGGAGCAAGCGATAGAGTCTCTCGTTAATTCTATTAAAATTGCTAAATCTGGTCTGAGAAGTTACAATAAACCCTTGGCGAATTATCTTTTTGCAGGACCAACCGGTGTAGGTAAGACTGAGCTTGCAAAGCAACTAGCACAAAATATGGGTATGAACCTTATTCGGTTTGATATGTCTGAGTATATGGAACCTCACACAATATCTAGAATGATTGGTTCCCCTCCTGGATATGTGGGTTACGACCAAGGTGGATTGCTTACAGAAGCTGTATCTCACAATCAATATAGTGTTGTACTTCTTGATGAAATTGAGAAAGCTCATAGTGATATTTATAATATATTACTACAAGTAATGGATTATGGATGTGTTACAGACACTTACGGACGTAAAGTTAATTTTTCCAATATAATTTTAATTATGACAACCAATGCAGGGGCATTTGAACGTAGCAAAAGTTCTATTGGCTTTGGGTATAAAGATTTTAATACTAGTGACGGCGAAAAAGCAATGGAACGGGTTTTTAGCCCTGAATTTCGTAATCGTCTTGATGCAGTCATTTCCTTTTCTGACTTGGATACGAATGTCATTTTGCACATTGTGGATAAATTTATTCAGGAATTAAAAAAACAACTTGTGCAAAAGGGTATAAGCTGCTCAGTCGAAGAGGAAGTAAAGTCTTATCTTGCGCAAACAGGTTATAGCAAAGAAATGGGAGCACGCCCAATAGAGAGGCTGATTGAAAAAGAGATAAAAAGTCATTTGGCTGAAGAAATACTGAATCGTCGATTAATTAAAGGAAAGAAATTAAGGATTTATATTGGTAAACACGGAATTGCTTTTGATATAGTTTAAATTCTTGCTTGAGTATTAAATTTGTAGTATAGTCACTATTTTTTAATGAGGCTATAGTGGCAAGTTTAACCAGAAATCAATATTACAGTAATCAAAATTTATTTTCAAGGCTGGGAATAAAAGCGGAAGAAGTAATAAGTCAGGAGTTTGATGATGTACTTAAGTTAGTTGAGCGGCGCTTTAGAAGAGCTTCATTAAAATGTCACCCTGATAAAGTAGTAGGAGAGAAAGAGAAAAAAATAGCTGAAGAAGAGTTTAAAAAACTTAGTGCAGATAAAGATAGGCTAGAGCAATATCTTAACGACTTAAAAGCAGCTGGCATATCTATACCATTACAGCGAGAAGTGCAGGAAAAACAAGGAAAAATCGATGAGATTCTATCACGTAGAAACAAAGCTATAAATAGAGCGCTTTTATTTTTTATATTAGCAAATGTGGTACTTGGTCCGTCGCCTCAAGTCAAATATTGCTTATCGCAACTTGCTAACAGTGGCAAAGTACAAAACATTGCTTATAAATTTTATGCATTCAGCATCGGAGTTTGGCCATGGTTATTTATTATATCCTTTTGTAGTATTATCTATGCAGCAAGTAAACAAAGAGGCTCACAAGAAAAAAATCTAGATAGGTTAAATAGGGGATACAATTTACTTATTGCTGCTGATAATTATGTGATATGTATAGCAGCAGCGTTTGCTGTGTGCAGTTTAGCGTCGGAAATTGCACAAAATGGCTGGCCTGTTCAATATGGAATGGTGCTTATGGCTGATTTAGCATTGGATTTATTACTTATTGCTTTACTTAGAACTTTTATAAAAGCTTCTGAATTATATAGTGAGCACTGCATCCAGCGTTTATACGAAGAAGATGCAGAATTTAGCTACAAGGAAAAGTTTGCATGGTATGACTATAAATTAGTGCTTATGCCGCTCATTCTTCCTATTGTTAAAATGTATTTTGAAGATTTAATTCAAGAAAAACCACAACAGCACACCACCGATCCTAAAGTTACACCTTTAAATATAGGCGTAGGAACAAGAGCATAAAAAGGTCTTTGCTTCAACTATAGTTTTTGCTACACTTTGAGTAAATTTGAAGATATTAATGAGTGAAGAAGTAAAACAAATCCTAAGTTACTACGAAAGTGAAAACCCTGGAGTAAAAGCGAATCTTACTCGCATTCTTATGCATGGGAAACTTGGTGGAACTGGCAAGTTAGTAATTCTCCCTGTAGACCAGGGATTTGAGCACGGACCAATAAAAAGTTTTGAAGTTAACCCTGATGCTTACGATCCACATTATCATTTTCAGCTTGCAGTTGATTCAGGAGTAAGTGCATACGCTGCTCCGCTTGGTATGATCGAAGCTGGTGCTTCAACTTATGCTGGAATGCTACCACTTATTTTGAAGCTTAATAGCGCTAACTCTTTGCACTCAAAAAGCTTAACTTCAGATCAAGCAATAACTGCCTCTGTAAAAGATGCGCTGCGTTTGGGCTGCATGGCTGTTGGGTTTACTATATATCCTGGTTCTGCTAAGTGTTTTGATATGATGGAAGAAGCTCGCAAAATTATAGCTGAGGCTAAATCTTGTGGCCTTGCTGTAGTGCTATGGTCTTATCCACGTGGTGAAGGGATTTCCAAAGAAGGTGAAACAGCAGTTGATGTGATTGCTTATGCTGCGCATATAGCGGCTTTGCTCGGTGCCAACATAATAAAAGTAAAACTTCCAACCAATCATCTGGAAAGAGAAAAAATAGAAAATATTGAATCATTATCTAAAAGAATTGAATATATTAAAAAGTCTTGCTTTGCAGGAAAAAGAATAGTAGTTTTCTCTGGTGGTGAGTCAAAGTCAGTGGATGATATATACAATGAGGCAAAAGAAATTAAGCAAGGTAGTGGTAATGGTTCAATTATCGGGCGCAACACTTTTCAAAGAAAAAAAGAGGATGCTTTATCTATGCTAAAAGATATAATTAATATCTACGCATAAAAAAACGGCTGGGTGGCAGAATGGCTTATGCGGAGGACTGCAAATCCTTTTATACCGGTTCAATTCCGGTCCCGGCCTCTTACTCCAATTAGATCGTTTTTTCTTCTGAAATTTTAACAAGAAGTGTGGCTTTTAATGAAATATTTAAAAAAATAAGATACTATATTCAAAATATAAGCAGTAAAATGCCAAAGAGATTAACAGAAGTTTTATTATTGATTGGTTTGCCCTTCTTGCTTACCAGTTGCACTTTTCACTATTTATTAAAGAGCTCGTATACTCATCTTGCACCAGAAAAGTACCCTTCATCCAACAAACAGCCGGTTTACGTCGGTACAGCTTACAGTGCACAGACTATATATAATGCGTTATTTAATGACTTTCTGTTAATAGGTAAGTCATCATTCACAGCCAAACATGGGCGTGCTAGTCAATATGTTAACTATGGAAGAGAAGTTGGAGCAGATGTGATAATCGTATCATTTCAAAATATGCAAAAGGATAAAGAGCATTTTAGCATCACAGAAAAACTATTATGGGACACAAGCTTAACAACATTTCATACAAGGACCATTATAAACTTTGATCAGGACGTACTCTTTCTAAAAAAGGTAGGTGATGCAAAAGCTCCATGGGAATATGTCAAAGGAGAGTTCAAGCTTCACGAAAAAGACGATACTGATCCATATCTAGGGAATTGGGTAGGGTATAGAATATGCAAGATTGCAATATCTTCTTCAGAAGATGAATACTTAGGATTTGTAAATGAAGATAATTGTAAAGAAAAATCTGGAATAAATAAGATGCTTGCTTGGAAAAATGGGGATGTAAGGTTGCGGATTAATAAACAATCAAAACAGGGATTTTATTTAAATCGAAATAAGATTCCTATACTAATAAAATCTCAAATTAACAAATTTGGCTACCTCGAATTAGTAGATAAAAATACTGATCAAGTTCTGGTTTCCCTTCAGAAAAATTAGTTTTTACTACTCATAGAAACTATATACTTACTATTTTGATAAACCTCAAGCTTTCTAAGTTATTCTTGTTGCATGGTAAAAAATAAACTAAAAATAAGCAAAGTGTTTTACAAAATGATATTACGTAATTTATTGTTTTTACTGCCGCCTGAAATCGCTCACTCCTTGGTAATAACGGCGTTAAAAAAGATGCCCTGTAGGAAACCTATAGAACTACCTAAGTCTTTAAATGTAAACTTTTTTGGTAATAAAATTAGGAGTCCTGTAGGTCTTGCTGCAGGTTTTGATAAAAATGCGGAAGTTGTAAAGCCGATGCTCTCATTTGGTTTTGGATTTATTGAGGCTGGTACTGTAACTAAACATCCCCAATATGGAAACAAAAAACCGAGAATTTTTCGATTAATTAAAGATGAAGGAATAATTAATAGATTGGGATTTAATAATAAAGGAGTAGACTATTTTCTTAAACAGATAAGTAAAACTAAACTTGGTGATTATATTTTTGGTATAAATATAGGAAGAAACAGTACATCAAAGGACCAAATCAGCGATTATGTTGACTTAATAAAGATAGTATATGGAAAGAGCAATTATATAGTACTGAACATCTCATCCCCAAACACACCTAACTTGCGCGATTTGCACAATAAACAAGAATTATCCAAATTGTTGAAATCTATCACTCTAACCCGGAAATCAATCGATAGCTCTGAATCCATACCGATAATATTAAAAATTTCTCCAGATATAGATCAGCAAACAAAAGAAAATATCGCTGAGCTTACACTAGAATATAAAATTGACGGCTTAATAGTAAGCAACACTACGATAAGTCGAGATTCTTACTATAATGAGAGTGGTGGGTTGAGCGGCAGACCATTGTTTCAACTTTCAACCGAGTTATTGAGTGATATGTACAAGCTTACTAAGAGCAGGATTCTATTGATAGGATGTGGGGGAGTTTCAAGTGGTATTGACGCATATGAAAAAATAAAGGCAGGAGCCTCTTTAGTACAACTGTACACTGCTCTCGTATATCAGGGGCATCAAGTTGTGAACAAAATCAATCTGGAGCTTGCAGAATTGGTAAAAAGAGATGGATTTAGTAACATTACTGAAGCAGTGGGTTGTATACATTAATTTTGGAAGTTATTGATATTGTTTTAGTAAAGTAGAGCTAACTTTTTAGTGTAAAGGTATGATAGGGAGTGCTTTTCTTTTGAATGATGAACATGAAAGTTTTGAACGATATAATATCTAAAGTTATTAATTATAAATTTACAGATCATGCAATATTAGAAGAGGCATTAACCCATCCAAGCGTAAATAAAAGGAATAGCGAAGACCAGATCGTAAGCTACGAAAGGCTAGAGTTTTTGGGCGATAGTATTTTGAACATGGTTGTATCTGCTATGCTGTTTAAAATGTTTCCTGAAGAAAAAGAAGGAGCATTGGCAAAAAGAAAAACGGATCTAGTTTGTGGCAGTACCATTGCTAATGTTGCTAAAGAAATAGAGTTAGGTAACTTTATCATAATGAATAATAGTGAACGTTGCAACGGAGGGAAATGTAACTTAAAAAATTTAGAAAATTCGCTTGAGGCACTAATAGGTGCAATTTATATTGACGGTGGACTTGAGAGTGTTGAAAAATTTATTATCCAACATTGGGAAAAGCTAGCTAAAGACATCCTCGATCCTCCTCAAGATCCTAAAACTTCACTGCAAGAGTGGACTCAGAAAAACAAATTACCTTTACCAGAGTATGAACTTGTAAAACAAACTGGACCAGCACACAATCCTGAGTTTACTATATCAATTTTCATAGAGAATTATGGCAAAGTTTCTGCATGCGCTTCTAGTAAGAAAATTGCTGAACAAAAAGCTGCTGAGTTGATCCTAGAAAAAATTAAAAAAACGACTTAGTTTAATCAAAATAGCTGTTAGCATAAATTTAAAGTAAGCTAAGCTCTTTAGTTCAGCTTACATATTTTTTTATCTCAGCCAGAATCTTATCAGATTGACTTTCATCTGAATTTAAATCAGCTACAAAGTGTGTGACATATTTTCCTTCAGGGCTAATAAGGTATATCATTGAAGAATGGTTAATTTCCTCTTCTCCATCTACTTTACTTGCATATACTTTATACTTTGCAACTACTTCATCTATTTTTTGTCTTTCACCAGTTAGCATTTGTATTCTATGGTCAAATTGCTGCTGAAATTCTTTAAGCCTTTCTGTGTTATCGCGCTCAGGATCAACTGTGATAAAAAATGTTTGTAGCTTATTGTCAGTTTTCTTATCTAACTTTGCAAGTGTTTCTGAAATTATGCCGAGATTCATAGGGCAAATTCTTTTGCATGAGGAAAATCCGAAAAAAATCATCATATACTTATTTTTAAAATCACTACTGCGTACTGTTTGTCCGTCTTGATTGATCAAAGAAAAATCTCCACCTACCTTAATTTCTGTATTTTGTGAAACAAATATGCCTTGCTTGGTAAAATAACAATAACCTAAGAAGATAGCTGCTACTGTTATTAGCAAACTAGACAATAACCTTATAAACTTTATCATTAAAGCGTTTCCAATAAAGTTAAATCATATATTGATTAGTTGATTGATTCAATATATTCCTTCCAAAGTGGGTTGTTAATTTTATCTAACAATTTCTTATGCTCATCAATTTCTTTAATACTTGGTGAATGTTCTCTGCGAGCTAAATTACGCACTTTATGCTGAATAAACGTAGAGTTATTGTCCTGAGCACATTCATTATTAAATAAAAAGGTTTGCAATCCTCCTGTAAGCTCAACATAGACCTTTGCAAGCAATTGAGCATCAACTAATGCTCCATGCACCTCTCTACCTTCCAGAGATATATCAAAACGTTTACATAATGCATTTAAAGAAGCAGGCGACCCTATGAATTTTTTTCTCGCAAGTGGTAATGTATCTAACACTCTATCTGAGGAAATCAATCCAGCATTCAACTTACCTAACTCCATATTAAGGAACTTAACATCGAATTCAGCATTATGAATCACCAAAATGTCATTAGATATGAAGTCAAGAAACTCAAGTGCAACATCTGAAAATAGTGGTTTATCTTCTAAAAACTCCTCACTAATACCATGAATCTTAAATGAGTGATAAGGTACATCTCTTTCTGGATTAAGATATCGATGAAATGTTTTACCTGTTGGAATACGATTAATTAATTCCACACATCCTATCTCAATAATTCGATGACCAGATCCAGTGTCAAGACCTGTAGTTTCAGTATCAAGTACTATTTCGCGTAGCTTACTTTCCATCAGTGCAACAACCTTACTTATCGTTTGTTGTTAAATTTTCATCAATACTTGCCTTCTTATAGTTAATAGAAACAAGTAACCAAGTTGGGTCTGATGAATTAATATTTTTTTTGAATTGCCATACATCCTCAACTTTGTTAACAGTGGACATACTACCTGATATAACATCTCCTTCATTATTCTTAACAAAGTTAATTTGCTCTGAAAGAAAACATACTGCAATAAATACTATGTTTTTCACTAACTTTATTTCTAAGATCTTTTGTGAAACGATAGAAACAATTATAGACTCGTGTATCTCTTTACGATGTTTAATCTTGTCTATAAAGCTATTATACAAATCTTTGTCCAGAAGGGATTTTAATTGAGGTAAATTTCCTTGGTTAAAATATTTAATTATTAATTCAAAAGCTATGTTTGAACCTTCGATAAAATTGGAAATAGAGAACTCTCTGTTTTTTTGTAATATTTGTTCATAAGTAGCTTCTATTGAACTTTTGTCATTGCTATAAATATAATCTTCGATATTTTCTACTACATCCTCTTTACTTTGACTTACATCCAATACACCTGTTAGCTTTTTTAGATTGAGACTGGCTGATCTTCCTAAAGAGTTATATAAGCGTGAAAAAATAAACGCCGCTAGTAAAGCATATATTACAAGCTCTATCATGGTAACTTGCTCCTTTTGATATATAAAGTATCTAAATATTATTAATTATTGATAAAAATATGTTTTTCATATTAACCTATAGTTAGGTTTACTATTCGTTTGTAAATGGATATATTATATAAGAAAGTATTAAACATCTCAACTTAATTAAAGGAGACTTAAGAAATGTTACAACATAAAATGAAAATTCATGGTCAATATGTCAAAGATTTTTCGTTTGAGAATCCAAATTCGCCATTCCTTTCTTCTAGTAAAGCTCCCGATATTAATGTAATGGTTAACATTAATTCAGCAAAATTAGAAGGAACAGAAAGCAAAAAAGGAATAAATGAAGAAAAGCCTTTTCATGAAATTACTTTGCATATAGAAGCCAAAGCAACGGTAAAAGATGAAAATGTGAAAGATGGTGTAGCTTTCATTTGCGACGTAAAGTATTGTGGCATTTTTTCAATAGAAAACTCTACAAAGCTAAGTGAAGAGGAAATGAGGCGAACTTTGTTTATTGGCGGACCTACTTTTCTTTTTCCTTTTGCAAGAGAAATAATCGCAAGAACTACAAGTAATGGTGGGTTTCCTCCACTTATGCTAGATCCTATAGATTTTGAAACTATGTATCAGCAGCAAAGCCAGCAACAAAAAAGTAGCGTTAGTAATTCCAATTTTAACTAATACAGGATGAACAATTCTTTAAATGCAAAGAAGACTTTAAACATTGACGGGAAGTCATACAACTATTTTAGCCTAAGTAGTGCTAGTGAATTTTTAGGAATAGATACAACTAAATTGCCCTGCTCGCTGAAGGTTGTGCTTGAAAATTTATTGCGCAACGAAGATGGAGTAAGCGTTAAATTAGATGACATAAAGATATTAGCAAATTGCGTCAAGAAACACATTAATCACGAAATTAGCTACAAACCAGCAAGGGTTTTGATGCAGGATTTCACAGGAGTTCCCGCTGTCGTTGACTTAGCTTCAATGCGTAATTATGTGAAGAAAAACGGAGGTAACCCAAGCAAAATAAATCCATCTGTACCTGTTGATCTTGTGATCGATCACTCTGTTCAAGTAGATAGTTATGGAAGTGTTTCCGCATTCAGTAAGAATGTTGAGCTAGAAGTAAAAAGAAATTTGGAGAGATATCAATTCTTAAAGTGGGGAGAATCATCCTTCACAAATTTTAGAGTAGTGCCACCAGGTACCGGAATTTGCCACCAAGTGAATCTTGAATATTTAGCACAAGTTGTATGTAACAATAGTGGAGTTGTATACCCGGATACCTTAGTCGGTACGGATAGCCACACTACTATGGTGAATGGCTTATCAATTCTTGGTTGGGGCGTTGGTGGAATAGAAGCTGAGTCTGTGATGCTTGGTCAACCAATCAGTATGGTAATTCCAGAAGTAGTAGGATTTAAATTAATAGGAAGACTTTCAGAGGGAGTAACAGCAACTGATCTAGTGCTAACGATTACTAATATCCTGAGAACAAAAGGCGTTGTTGGCAGATTTGTGGAATTTTATGGTGATGGCTTAGATTGTTTATCTTTGGCAGATAGAGCAACCATAGCTAATATGGCTCCAGAGTATGGTGCAACTTGTGGATTCTTTCCAATTGATCAGAAGACACTAGATTATTTAAACTTAACCGGAAGGCCAAAAGAGTTGGTTAAATTGGTTGAAGTCTATGCAAAAGAACAAGGGTTGTGGCGTAGTAATGACGAATTGGCGTTCTTTGACACACTGGAGCTTGATTTATCGAGCGTAGAGCCAGTAATGGCCGGTCCAAAAAGACCGCAAGATAAGGTTTTTCTTTCGCAAGTGGCAGAATCTTTTTCTAAATCATTTCCAGTTAATGAGTCAGAGGAAAGCGATAAACTCCAAGATGGAAGTGTAGTTATTGCAGCAATAACAAGCTGCACTAATACTTCAAACCCAAGTGTAATGATTGCTGCTGGACTTGTAGCGCGTAATGCAGTCAACCTTGGATTAAAATCAAAGCCTTGGGTTAAAACTTCTCTTGCTCCAGGGTCACAAGTTGTAACAGAATATTTAGAAAAGTCAGGGTTACAGGAAGATCTAAATGCTTTGGGTTTTAATTTGGTTGGGTATGGCTGTACAACTTGTATTGGAAACTCCGGTCCGCTTAATGAAGATATAGAAAGTGATATTAAGGATAAAAACTTGACTGTTGCAGCAGTTTTATCCGGTAATCGTAACTTTGAAGGAAGAATCCATCCTTTAGTCAAAGCTAATTACTTGGCATCTCCGCCACTTGTTGTTGTGTATGCACTTGCAGGTACTGTACAAATTGACCTGACAAAAGATCCTATATGCAAAGATAAGAATGGAAGTGATGTTTATCTCAAAGATATATGGCCAACAAATAGTGAAGTTGAGAGCTGTGTTAAAAGTGTTGTGACGCGTGAAATGTTCATACAAAAGTATAAGGATGTTTTTTCTGGTGATGAGCATTGGCAAAAGATAAAGTATGAGAAAAGTGAAATCTATGATTGGGACGCGAAAAGCACTTATATACAAAACCCTCCCTATTTTGATAATTTATCGACTAAGAACAATAAAAGCAACATAGTTGATATAAAGAATGCGCAAATACTAGCGATGTTTGGCGATAGCGTCACTACCGACCACATTTCCCCTGCTGGAAATATTGCCTCAAATAGTCCTGCAGGCATATATTTAAAAGGTCTTGGAGTTGAACCGCAAGATTTCAATTCATATGGATCTCGCCGCGGTAACCACAACGTAATGATGCGTGGAACCTTTGCTAATATCAGAATAAGAAATAAAATGGTGAGCGCTGAGGGTGGCTATACAAAACATATTCCTTCTCAAGAAACTATGTCAATTTTTGATGCAGCAATGCAATATAAAAGAGAAGCTGTTCCATTAGTTGTCATTGCAGGAAAAGAATATGGTACAGGTTCAAGTAGGGATTGGGCAGCAAAGGGTACTGCATTACTGGGAATTAAAGCTGTGATTGCAGAAAGTTTTGAACGCATACATAGGTCCAACTTGGTCGGCATGGGTGTTCTTCCACTTATATTCCAAAATGGAATAACCAGAAAGATATTTGATGGTAGTGAGATAATAAGCATAAAAGGTGAAATAGTATCAAATGGAAATCTAGAATGTATCATTAAAAGACAGGATAATTCAAAGCAATCAATACAACTCAAATGCTGTGTACAAACCGCAACTGAGATTAAATACTTAATGAGTGGTGGAGTGTTAAGCTACATACTTCTTTCGACTTAGTAAAAGTAAGTACTAGACTTCTTTTAGCTCCAGCCCTGGTCCTTTTAAATAATGATTTGTTCTATGCGAAGTTATGATATAATTTTACCTTACATATAGTAAAGGTGTTTTATAGATAATTATGATTAGCTCTATACAAGAACCTAATGAACTCAGAAAACGTTTACAAGGATTTTATCGTACTGATGAAAAAAGCTGTGTACGTTATCTTGTAGAAAAAGTAGAACTTTCGGTTGATTCGAAAAACAGAATTTACAATATTGCAAAACAAGTTATTGAAAAAATCAAACACAATAAATTAAGTATTGTAGATTCCTTTATGCAGGAATATTCGCTTTCCAATGATGAAGGAATAGCATTGATGTGCCTTGCTGAATCGCTACTTAGAATACCAGATGATTACACAATAGACGAATTGATCAAAGATAAAATTACCAACCAAGAATGGAATAAACACTTGGGGCGTTCCTCTTCATTGTTTGTTAATGCTTCCACATGGAGCTTGATGATAGGTAGCAGTATATTGAGAGATAATGAAGGCGATTCGAAGTTCTATTACGCAATTTCTAAGTTACTTAAGAATTTAGGAGAACCGATCATTCGCAAAGCAGTAAAACAAGCAATGTCTATGCTTGGTAATCATTTTGTTGTTGGAGAAACCATAGAAGAAGCTTTAAGATATGCAAAACTAGATGACAATAGTAAGTTTTTATACTCTTTTGATATGCTTGGCGAAGCTGCTAACACAGCTGAAGATGCAGAAGAGTGTTTTGATTCATACATGCACTCAATAAAAGCTATAGGTGCAACTACTGAAGTGAATGATTGTTTTAAATCCCATGGAATTTCAATAAAACTTTCTGCTTTGCACCCACGTTATGAATTTGGTCAATTTGACCGAATTGCTGGTGAGATATTTACTAGGGTTTTAGAGCTCTGTCGTGAAGCAAAAAAATACAACATTTCACTATGCATAGATGCAGAAGAATCAGAAAGACTTGAGATGTCATTAGTTTTATTTGAGCAATTGCGTCTTGATGATTCACTTTCTAAGTGGGAGGGGCTTGGCTTGGCTGTGCAAGCGTATCAAAAACGTGCTTTATCTGTTCTTGATTTTGTTGAAGATGTTGCCATTCGATCAAAGCATAAAATTATGGTGAGGCTTGTAAAAGGGGAATATTGGGATTCAGAAATCAAGCGTACGCAAGAATTGGGATTAAATGATTACTCAGTATTTACAAGAAAAAGCTATACTGACGTATCTTACCTCGCGTGCGCACAGAAACTTTTGAGTAAACCAAACAGCTTTTACCCATGCTTTGGAACTCATAACGCCTATACTTTTGCTTCTATCATGGAGCTTGCTGATAAAAATCATCCTGGATTTGAATTTCAACGTTTACATGGCATGGCAAAAGACTTATATGATTATGCAATGTCAGAGCTTGCAACAAATGTTAGCTGTCGTGTCTACGCACCAGTTGGTAAACATAGTGACTTGTTGCCTTATCTTATAAGACGCCTTCTTGAAAATGGAGCTAATAGTTCGTTTGTTAATCAAATAAATGATTCTAACATTAAAATTGATGAGTTAATTTCAGATCCACTGGAAAAAGCTATAAGTTTCAATTATGAATCTCATCCAGGCATTCCATTACCACAAGATATTTTGCGACCAGAAAGAAAAAATTCTTTGGGAATGGATATTAGTGACTCGGTGATAGTCTCACAATTTGCAGATGATATAAAGAGCTTTAGTGAAAAAAAATGGCAAGTTGGGCCAATAATTGACGGACATTCACTTTTTGATGATGCCAAATTTACTGAAGTGGTGAATCCTGCACATTTAGAAAATGTAATTGGAGAAGTGTCAAATACAACAAGTGTTCAAGCTTTAAACGCTCTTGAAATAGCACATAATGCTTTTACTGAATGGCAGAATGTTTCAGCAGAAAAGCGCGCTAAATGCCTTGAAAAAGCTGCAGATTTGCTTGAAGAAAGGATGAAAGAGTTGATTTACATTCTGATCGTAGAAGCAGGAAAAATTTTATCTGATGCAATAGCGGAAGTAAGAGAGGCAATCGACTTTTTGCGCTATTATGCAATGATAGCAAAAAATGAACTGAGCGACTGGAAAAAATTGCCAGGTCCAACAGGTGAAGATAACTTCATCTTTTTTGAAGGCAGAGGAGTTTTCTTATGCATATCACCGTGGAATTTTCCACTCGCTATCTTCATTGGACAGGTTTCAGCTGCACTTGCAGTAGGTAATGCAGTGCTGGCAAAACCGGCAGAGCAAACGCCGATTATTGCCTATGAAGCCGTTAAGATACTACACGAAGCTGGAATACCAAAAAATGTGCTACACCTTATTCCAGGGGATGGTTGGTATTTAGGTAAAACATTAGTACCAGATAATAGAATTTCCGGTGTAGCTTTTACTGGTTCAACACAAACTGCTCAAATAATTAATCGAATGCTTGCTAGTAGAGATGGTCCTATTGTGCCACTTATCGCTGAGACTGGTGGATTAAATGCTATGATTGTTGATAGTTCTGCTCTTTTAGAGCAGGTAACTAAGGATGTTTTGATTTCTGCATTTCGCAGTGGCGGTCAACGTTGTTCTGCTCTCAGAGTGCTATTTATTCAAGAAGATATAGCAGAAAAACAGATAAAAATGATATGCAATGCAGCTCAAGAACTAAAGATAGGTGACCCAATACAACTGAGCACAGATATTGGTCCAATAATTGACAAAGCATCTATTGATATGCTCACTAAACATACGGAAAAAATATCAAGGGATGAAGATTCAAACCTTTTGTCCAAGGTACCCATGGATACAAATTCTTATGATGGTTATTTCTTTCCTCCGTACATTTATGAGATACAAAAAATTTCGCAATTAAAGCAAGAAGTGTTTGGGCCTATTTTACATATCATACGTTTTAATAAGTCGCAGTTAAATGAAGTTATAACTGATATAAACAATACAGGATATGGACTTACGTTTTCTTTGCAAACCCGTGTACAAAGTCAGATCGATTTAATAAGCAAGAAAATATCAGTTGGAAATGTATACATCAATCGCAATCAAATAGGTGCAGCAGTTGGAACACAACCATTTGGCGGTAGAGGACTGTCAGGTACCGGACCAAAAGCTGGTGGTCCTAATTATCTGCAACGTTTTTCTATAGAAAAGGTTGTAAGTGTCAACACTACAGCATGTGGCGGTAACATTACACTTGCGTGTTTGGATTGATTTGCAATTTCTAAATTGGAAGTCCGTGCAGTTGTGTATGCAGTACTAAAACCTAAAATTCATACACTGAAAGGATAGTTGTGATTCTAAGGAGGATTCAAAGAAAGTCTTGTCTTTAATAAAAGAAAAAGGTTGCTATAATTCTGATAAAAGCACTATAAACAAAATGAATGTAAAAAATATCTTATTAGCGTTTTTAGTACAATTTATATTCGATTTGTCATTATTTGCGGCTGATCCTATTTTGCTTAATTGTATTGAAACTCCAGGGATTTATGATCTTGAAACAAGGCCAAAAAGCTTTAACTCTTCAAATAATTTAAGAAGAAAACCTGGCTCTCCAAATAATGCAGCAGGAGAATTAATAAATGTAGTGGGTAGAGTTACTGATGTAAATTGCTTACCGATACAAAATGCTGTGGTTTCTATATGGCACGCAGACTCACTTGGCATGGGCTATTATGATGAAAATGTGGAGCTTGATCCAAATTTTGCTGGATCAGGAAGATTTGTAGTAAATAACCTTGGCTATTATAATTTTATTACAATAGTACCAGGTAAAATTGGTGATAGGGCTCCACACATCAACTTTTTGGTCCAACATCCAGATTTTCCAGAATTCACAACACAAATGTTTTTTGCTGATCATAATTGCGATAACTGTGATGATCTTCTTCTTGGTAATCTTATTGAGAGTGGACTTGCAAGCCTTCTGATAGCACCATTTACTTATAACAATCAGGCTATGAAGACCTACACATTTAATATAACCCTAGGTGGGCATAACAAATTTTCTGATAAAAGATAAAGCCCTTGCATATCAGGGGAGTTCATAGTAGTCTTAAGCGCTATTGTACTTAAAATGTATATGAAAAATATCTTACTAATGTTTTTACTATGCTTTATGTGCAGCTTACAATTATTTGCAACGGAGATGTCAACGATGAAGATAACAATTTCTAAAGATTTACCCGATTTTGAGACGCTAGTGGTAGGTTTGTTTGAGGGTGATAAGCTCATAACTAATGTTCTACAAGATAAGCAAGCTATAGATAACATCAAGAAATTTAGTGATTTTAATGGAGGTTTCGGTGAATTTTTCTCCGTTACTTCATCAGAGGGAAAAAATATTATAGTTGCTGGTCTTGGAATGAGAGATGAATGGGATGAAAGCAAAGGATTAAATATTGGTGGTAAAATATATTGTGAGCTAAGCAGATTAAGAATCAAGCGAGCGGCAATCTCAATCGAAGGCAATGCAGCAAATGTTGCATACGGTGCATTTTTGCGCAGTTTTAAATTTGATAAGTATAAAACCAAAAAGGATGAAAAAGTTACAGAAGTAGAGGAGATCACAGTGCTAACGAAAGATGAGCAATTCAGTAGTGCTGAAAAATCATTTGAGCGTTTAAGACAAGAAGGTGAAGGCATATTTCTTGCACGTACTCTTACCATTGAACCACCTAATGTTTTATATCCAGAATCCTATGCTGATTATATAAAAACCGAGCTTACTAAGCTTGGACTTGAAATCGAAGTGCTTGGTAAGAAGCAGATGGAAGAGAAAAAAATGGGAGCATTGCTTGGGGTAGCACAGGGAAGTAGTAAAGAGCCAAAATTAGTAGTGATCAAATGGAATGGAGCTTCCAAGGAACAAAAGCCTGTAGCTTTTGTGGGTAAAGGCATAACGTTTGATACTGGTGGAGTGTCACTCAAGCCTTCGCGTGGCATGGAGTCAATGAAATATGACATGGCGGGTTCTGCTACTGTGGTTGGGGTGATGCGTACTCTAGCTGGACGAAAAGCAAAGGTAAATGCAGTTGGTGTAGTTGCACTTGCAGAAAATGCAGTGGACGGTAATGCTCAAAGACCAAGTGATGTAGTAACTTCGATGTCTGGACAGACGATAGAAGTGTTGAACACTGATGCAGAAGGAAGGCTCATACTTGCAGATGCTTTATGGTATACACAAGATAGATTTGCACCGAAATTTATGATTGACCTTGCAACTTTAACTGGTGCTATAGTGGTTGCACTGGGAAATAATGAATATGCTGGTCTTTTTTCAAATAACGATGAATTAGCAAATCATCTGGTTGATGCAGGAAATGAAGTAAATGAAAAATTATGGCGCTTTCCTATGAATGAAACTTATAACAAAATTATTGATTCGCCGATTGCTGATGTGCAAAATATAGCTCCTGCAGGTTCTGGTGGGGATAGCATAATGGCTGCACAGTTTCTACAGCGTTTTGTGAACGACACTTATTGGGCGCATTTAGACATTGCGGGCGCTGCTTGGCATGAAAAAGGCACTGATATTTCTCCAAGAGGGGCAGTAGGTTTCGGTGTAAGGTTGCTCAATAAATTAGTTGAAAAATACTATGAGGTTAATGATTAGGGATATTTGTATTGGGTTTATGGCTTAATTCATGGCTACATGATTGTCTATTTACAAGGTGTAGAAAATGATATCATAAAAGTAACTTGCACTTTCTTTTTGGAGGATTCTGAAGTTACGAACTTGAGCAGCATTAAGAAAGTATTTTTGTTCAAATGATGATTGTAATGATGATCTATTAAAACTTTAAAGCCATTTAGTATTGACGCTATATACTTAAGTGTTAAAATAAAATGAGAAGTTTTTAGGAGTTTATATGGCAGCAGGTGGGAAAGCAAAGACAGCTAGTAAAAATAACCCTACTCAGCGTAAGAAAGCCGAGCAAAAAATGTATAAAGATAAACCGGTAAAACCTGTTAGATATATAGATCGTGATTCGCGCATGAATTATATGTCTGCTCAATATGACAACGGCAATCTGGTTGAAGATGAGGTGAGCGGCAATCCTATAAAGTGGGAAGCTGTATAATAGTTGTGGTTAAAGTTACTATTAATTCTAAGGAATGTGAAGTAGAGCATGGGCTCACTATAATTCAAGCTTGTGAAGTTGTGGGCGTTGAAATTCCACGTTTTTGTTATCATGAGCGTTTAGCAATTGCTGGTAACTGCAGAATGTGTTTGGTTGAAGTGGAGGGTGGACCTCCAAAACCAGTAGCCTCTTGTGCAATGCCAGTTGCAGAAGGGATGGTTATTCACACTGATACCCCTAAGGTTAAAAAAGCACGTGAAGGTGTGCTTGAGTTTTTGCTAATTAACCACCCGCTTGATTGCCCAATTTGCGATCAAGGTGGTGAATGCGATTTGCAAGATATCACGATGGCTTATGGGAAAGGAACCAGCAGACTTGATGAGCATAAGAGGGCTGTGCCAAAAAAACACTTCGGACCACTGATTGAGACTGCGATGAATCGATGCATTCATTGCACTCGGTGTGTTAGATTTTTGTCTGATGTTGCAGGTGCAAATGAACTTGGAGGAATCGGAAGGGGAGAAAATGTAGAGATTAGCACTTACATAAAAAGGCATATTAGTTCTGAATTATCTGGAAATATCATAGATCTCTGCCCGGTAGGGGCTTTAACTTCAAAGCCTTACTCCTTTACAGCGCGTCCATGGGAGCTATCACATTGTGAGACTATAGATGTGCTAGATGCTGTGGGAAGTAGCATTAGAGTTGATTATCGTGGCCTGGAAGTTATGCGAATATTACCAAGGCTGAGCGAAGAGGTAAATGAAGAATGGATATCAGATAAAACCCGTTTTGCCTATGATGGACTAAAAGTTCAGCGTCTTGATCGACCTTATGTAAAAAAAGATGGTAAATTAGCCCCAGTTGATTGGAATGAAGCATTAACTGTTGCTGCAAAGAAATTAAAGAATACAAAATCAAATAAGATAGCTGCAATTGCAGGTGATTTAGCAGATTGTGAGTCTATGCTTCTACTCAAAGAAGTGATGCAGAAGCTCGGCTCGGGGAATATAGACTGTAGGCAAGATGGAGCAAAGCTTATACCAAATAATCGTGGGTCATATGTATTCAACACCACTATTGAGGGTATAGAAAATGCAGATTTATGTCTGCTTATAAATACAAATCCAAGAATAGAAGCACCAATAATTAACGCAAGATTGAGAAAGAGATATTTACAAGGTAATTTCACTATTGCAAATATTGGTCCTAATCTTGAATATCTATATAATGTTGAAAGATTAGGTGATGGTCCAAACGTTCTAAAAGAAATAGAAGAGGGAAATCATAAATTCTGTGAGTTACTGAGTGCGGCTCAGAACCCTATGCTAATTATCGGTCAAGATGCATTAATAAGAGATGATTCTGAATCAGTTTTAGCTCTAGCTGGCAAAATTGCAGAAAAATTTAACATGATCAGAGATGACTGGAATGGCTTTAACGTACTGCATAAGGCTGCAGCAAGGGTTGGTGGACTCGATATTGGATTTGTTCCTAGCAAAGGTGGAAAAGACATTAATCAGATGCTAAAACAGGCAGAAAGTGGTGAGATAGAAGTAGTTTATCTTCTTGGCGCAGATGAAATTGATATATCAAAGTTAGAAAGTACATTTGTAATTTATCAAGGCCATCATGGTGATAGTGGAGCACACATAGCAGATGTTATTCTACCTGGAGCTGCTTACACAGAGAAATATGCAACTTATGTAAATACTGAAGGGCGAGTACAGAGAACGAATTTAGCTGTTTTTCCTCCTGGTGAAGCAAAGGAAGATTGGTTGATTATAAAAAATTTATCCCAATATTTGGGTCTTTCCTTGCTATATGATAGTTTATTTGACGTGAGAAAAAAATTAGACACTGTTGGCCTACAGTTTAAAAATGCTGACCAAGTAGTAAAAAATAAATGGGTGTCGATTGCCTATGATGAGATCAAATTAAGTAATATCCCTTTCACTCTAAAAAAGTGTAATTTTTATATGACAGACTCAATAAGTCGCGCTTCAAAAATAATGGCAGATTGTACTAAAGCTTTCCATGGACACGCTGATTAATATCTTATTTGTTTTAGTACCGCTACTGCTTTCAGTTGCATATTTAGTATATTTTGAGCGCAAAGTTATTGGTGCAATTCAACTGAGACATGGTCCAAGTGTAGTAGGGCCATTTGGTTTATTGCAGCCGTTTGCAGATGCTATCAAATTGATAATTAAAGAGCCGATAATACCATTTAGAGCAAACACCATACTGTTTATTATGGCTCCAATGCTCACCTTTATTTTAGCATTAATTTCCTGGGCAGTTATACCATTTGGAGCTACAGAAAATGGACAGCAGGTAATAATCCCTAAGGTAATAGCAAATATTAATGTTGGAGTGCTTTATGTGCTAGCTATATCCTCTTTAGGAGTATATGGCATTATTATTGCGGGCTGGTCTAGTAATTCTAATTATGCATTTCTTGGCGCTATAAGGTCAGCTGCTCAAATGATTTCATATGAAGTTTCAATAGGTCTAATAGTTGCTACAGTTGTTATTACAACTGGCACATTAAATCTTGGAGAGATGGTGGTAGCGAAACATAATATGCCATTTTGGATTGATTTATTACTAATGCCTATAGGAATGATATTTTTTATTTCTTTGCTTGCCGAAACTAATCGTCACCCATTTGACTTACCAGAAGCTGAAGCAGAGCTCGTCTCTGGGTATAACGTCGAGTATTCATCAATGCCTTTTGCTCTCTTTTTCTTGGGAGAATATGCAAATATGATTTTAGCAAGCGCTATGATGACAATATTCTTTCTAGGAGGGTGGTATCCTCCATTAGAGCTTAGTTTGCTGTATAAAATTCCTAGTTTAATCTGGTTTGTTTTGAAGATAGTTGTACTTTTGTTTATATTTGTTTGGATTAGAGCTACAATACCTCGTTATCGTTATGATCAATTAATGCGTCTTGGTTGGAAAGTATTTTTGCCAATATCGGTACTTTGGGTAATACTCATTTCAGGAGTGTTGCTTTTTACTGGGAATTTGCCTGGATCCAATGTTTAATTTCCCAAATACAAGGTTAAGGCGTAGGCGCTCAGGCAAGTGGGTGCGCAATTTAACAAGTGAAAGCACTTTATCAGTAAATGATTTGATTTTTCCCTTATTTGTTCATGACGGAGAAGAAACAATTGAGCCAATTTCTGGCTTACCTGATATCAAATGTTATTCAATAGATGGGCTGGTTTCCATAGCTCAGGAAGCTAAGGATTTGGGAATTAATGCTGTTGCAATTTTTCCTGTAGTTGATAGTAAACTAAAATCTGAAAACGCCGAGGAAGCTTACAATCCTGACAATTTAATCTGTAAAGCAATTTGTGCTGTAAAATCAAATGTGCCGGATATTGGAATTATTGCAGACATTGCACTAGATCCATACACTACTCACGGTCATGATGGCATTTTAAAAAGCAGTAGGATAGATGTAGAAAATGACGAGACTGTGTCAGCATTATGTAAGCAAGCGCTTGTTTTAGCAAAAGCAGGATACGATATAGTTGCTCCTTCTGATATGATGGATGGTAGGATAGGAAAAATAAGGAAAGCGTTGGATGATAATGACTTTCAGAATGTGTCAATATTGTCCTATGCAGTAAAGTATTGTTCTAGCTTCTATGCGCCATTCAGGCAAGTTGTCGGTTCGTGTGCGTCATCAAATTTCATCGACAAAAGTGGTTATCAAATGGATTATAGAAATGCACGCGAAGCAATCTGCGAAATCGAAATGGATATAGATGAAGGCGCAGATTTTATAATGATAAAGCCAGGTATGCCATACTTGGATGTAATAAAAACAGCAAGTGAAAAGTTTAATTTTCCGATTTTTGCTTACCAAGTAAGCGGCGAATATGCAATGATAAAAGCTGCAGCAAATAATGGATGGCTGGATTATGACAGAGTGATTTATGAGTCTTTAATTGGTTTTAAACGTGCAGGTGCAAGTGCAATATTTACCTATGCTGCACTTGATGTTGCAAAAAGTCTTAGCAGTGTGGAACATCTAAATAGGTAGCTGGCCGAAGTGACTTGACAAACCTTCCCACTTTCCTTATCATATCAATAAGAGTATTTATCCTTGTTTTTAATCTCTGCAGATTTAACAACAAAATTCAGTAAAAAACTCAGGTATATATTGGCAGATTACATAAAATTATAGCGGCTGCATGTCTTTTTTATTTTTTCTACATTCAGCCAAAACACGCTTTAAATAAGCGTTAGCACATTATTACAATGCCAATTTACATTATTATAGGGTCAAAACTCACTACTGGGGGATTCTTTTGCCTTTTTTTTCGCCTGGTAAATTTTTTAATATTTATAGTTAAAGCTTCAGGCCAGCGCGTGACGCATAGCTATACGGAGATTGAAGATGTCATTCAAGTAGCTGACACTGGAATCCAGGAATTTTTTGAGCACAAAGGAGATCTTATTCTAAGTTTTTATTGGTAAGAAAGGCTGGATCCCAGTGTCGGAGCACTGAGATGACAAAAAAGGAGGCTACTAGTATAAAGGGGCAACGGTTTAGATCGTTTTTAACTATTTGCCTTTTTTCTATGCAAGAAGTGTATTGATAAGTCCATTACAATTCAGTATTGTGAAAAATATAAGTCAAGTGTTAGTTAGAACATGGAGATTTTTTTTCAATTTTTGGGTAAGATGCTAGGCAAGGTTTTTCCTGCCAAAATAGTAAGCTCTTTTTTAGGAGTAGGGTATTTACCGGGTTGGCAGCATTATTGGTCTTCTTTTCTAATATTATTTATTACCGACATTATATTAATGCTTACATACGGAGGTGATTTTATACTATATAAAATGCCGAATACAGGCATAGTTGTAGCTGCCATTTTTACCAAGCTAGCAATAGTTATGTTAGTGCTGCAATTAGTTGCAATATCCATTTTTCACATTCAAGATCCTTCAGCCAGCAGTGATGAGAATATAGTAATACAAATAGCATCAGGACAGGTGCTGACTGTTGCGCTTTCGATGCCGGCAATAATATCAATTTATTATACTGTAAGTAAATTCTATCTAAGTATATGTAAAGCAATACTTCAATGTCCATTTTGGTTTAATGATCTTATGCATTTGTTCTTTTTCTTTATAATACCTTATTTATTTTTTAATATTGTAGAAGTAATAAAACCATGGCCGATAAGTACGATACAGCTTAGTTATAACAATGCAATATCAATCACATTTGAAGGGATTTTTCATGTGTTTTATGCAGTGATTTTATTGTACTTGACTGCATTTATATTCTGCGATCTGACTATGCATGATGCGATTGTTTTAAACAAAAGCATATTTGAGTATGTAAAAGAAAGTTCAATAGCCTTGAGTGACTATTTTCATGGCACTATTAAAAAAATAAGTATAGAATAGTACTTATTTGCTTATGTATTCAGTTTAAAAGATATACAGTTTGCGTGAATCTACAGGATATAATAAAGGGATTACAAGATTTTTGGGCAGATGAAGGATGTACTATACTTCATCCATATACGTCTGAAGTTGGAGCTGGAACACTACATCCCGCAACAATCATGTCAGCGATTGACGAAAAATCAACAAAAATTGCGTATCTACAACCAGTAATCAGACCTGCAGACGGACGCTATGGCGACAACCCTAATCGTTTATATCAGCATCATCAATACCAAGTTATAATAAAACCATCTGGCAGCAATTTGCAAGATATTTACTTAAATAGCTTAAAAGCTCTTGGTGTATCGACAAAAGAATATGATATTAAGTTTATTGAAGATGATTGGGAAAACCCAAGTGTTGGTGCATCCGGTCTTGGTTGGGAGGTTACATGCAACGGAATGGAAGTAACACAACTTACTTATATACAGCAAGTGGGAGGTATTGACTGCAGAATAATTCCTGGTGAAGTAGCATATGGGTTAGAGCGTTTAGCAATGTGCATACAGGGTGTAGATAATGTTTACGACATAATGTGGAACGGTAGCGGTGCAACTTATGGAGATATTTTTAAACAAAGAGAGTATGAATTTTCTTACCTGGCACTTGATTATTATGATACTAAAGTAGTACAACAGCAGTTTGAGGACACAGAAAAATTGTGTAAATTCCTTCTTGAAAAAGAATTGCCGATAGCAGCTTATGACCAATGTATTAAAACTAGCCATCTACTTAATTTGCTTGATGCAAGAGGTGTCCTTGGTGTGAATGAACGTACAGCTTATATTGGTAGAGTGAGAGAATTAACAAAAAAATGCTGTGAATTATATAGAGCGAAGTAGGATATGTCGTCACAATTGTTGTTTGAATGTCTTTCAGAAGAAATTCCACCGAGAATGCAGAATTCATCTGCAGCTCAGGTTAAGAGCTATATTACTAATGCTTTCAGTAAAAATAATGTAAAGTTTGTATCCATAGAAGTTTATGTGACTGCACGTCGCATTGCTCTTTTTATCGATGGCGTAAGTGCTTTAGAGCTAAAAGATTTTAACAACGAGATTAAAGGACCAAGAGTTAATGCACCGAAAAGTGCTATCGAAGGTTTTTTGAGAAAAAATCGGAAAGGTGAAGAAGATTTACTCATTCGCAAAGTAAACGATGAAGATTTTTACTTCATTAAGAGAGAAAGCTGCTTATTTAACATCAACGGGTTCCTCAAAAATCAACTGGAGGAAATGCTAAAAAACTTTTCTTGGCCAAAGAGCATGAGATGGAGTGAAAGAAAAGAGAAATGGGTTAGGCCAATTAAAAATATTCTATGCATTTTAAATGACGAAATAATACCTGTATCTTTTGCAGGGATTACAGCATGCAACGTAACGTATGGCCATAGATTTCTTTCAGGTGATGCAGTACTTACTGTTAAAACGCCCAAAGACTATTTTGGATTGTTAGAAAAAAATAATGTCATTCTCCAGTCGGACAAAAGAAAGCAATTTATACTAGATCAGATTAATAAGTTTACAAAAGAGGAGAACTTACAACTTGAAAAAAATGATTATTTGCTTAATGAATTGGCAGGGCTTATAGAGTGGCCAATAGTGTTATTTGGTAAAGTAAAATCATCAGAATTACCAAAGGAAGTAATACTTAGTATAATTAACACGCAGCAAAAGTATCTTGCTTTAAGTGATGGACAGAAAATCTCACATTTTGTTACTGTTGTAAATGTTAACAATAATGAAGTTGTCAAAGGTCATGAAAGAATATTAGAAGCACGTCTTGCTGATGCCCAGTTTTTGATGTCTCAAGACAAAAAGGAAAACCTAGATTACTATGTCAAAAAATTGAGCTCTATTTCATTTCATGCTTCACTCGGTAGTGTAGAAGAAAAAGTGAAGCGTATTATTGCTCTGTCAAAGTATATAGCGATATTTATTCCACATGCTTCATTAATTAAAGTTGAACGTGCTGCATATTTAGCAAAGGCAGATCTTGCAACGTTGATAGTGAAAGAATTTCCGGGATTGCAAGGAGTAATGAGTGGATACTACGCTTCTTATTTTCAAGAGGATAAAGAAGTAGTGGAAGCTATAACTGAGCATTATAAGCCAATTGGATCGGAGCAAGAATGTCCTAAATCTCCTATTGCGATTGCTGTAGCTATTGCAGACAAAATGGATAGTTTGGTTGGCTTAATTGCAGCAGGTGAGAAAATCTCTGGTTCGTATGATCAGTTTGGTTTGCGGAGAATGACAATTGGTATAATTAGAACAATACTTGAAAATAATTTGCATATTCCAATTAGACTGCTGATAGATAAGTCAGTATCTTTATGTTCAAGACTTCTATTGAATAAAAATATAACTCCAGTTGATAAGCCAAGTGAAAAACAAATTTCAGAGCTAGTATTTAAATTCTGCTTAGAAAGGTTCAAGGTTATTTTAAAAAATAGAAATATAAGGCAAGATGTTATAGATTCAATAATATATAAAATCGATATTAATGATCTGCTGACAGCAGAAAAACAAACTGTTATGTTGGATTATTATCTTAGTACACCAGAAGGTGAACATGTTCTAAGCACTTATAAAAGAGTCAGTAACATAATAGGCAAAGTAAGAAAAAATGATGGCACTACTTATAGTGCATCTTACAATAAGAAGTTTTTGATTGAAAATGAAGAGGTTGAGCTATCAAATTGTGCTATAGCTGTGTGTAAAAACATAAAACAGGCGATAGAAAATAACGACTTTAATATAGCGCTTGATGAACTTGCTCATTTTGCTCCATTTATCAATCAGTTTATGGACAGTGTAAAGATTAACTGTGATTCTAATGAGCTTAGAATAAACAGGTTATCTTTGCTTGCAAATGTTGTTTCTACCTTTCATTTAGTAGCAGAGTTTAACCTTATACGGGTTAAACAATTGATAAATGCTCAGGCAATATAAGGAACAAATCAAATCATCTCCACAATCCTGTGGCGTTTATAAGATGGTTGGAGATAAGAATAAGGTTTTATACATTGGTAAAGCAAAAAACTTGAAGTCGAGATTATCCGACTACCTTCAATTCGAAAACCTTTCTGAACGAATCAGAGTAATGATCTCACAGGTTATTAAGGTTGAAATATTCATCACTGAGAATGAAATCGAAGCATTGCTTCTTGAAGCACAGTTAATAAAATCGTTAAAACCATCTTATAATATTTTGCTTAGGGATGGAAAATCTTATCCTTATATAACAATTTCTAAGCATGATTATCCAAGAATAGCGAAATATAGAGGTAAGTTTAAGAAGAATGAGTTTCATTACTACGGCCCTTTTCCATCTGCCGCTGCTGTTAAGAACACTATATTATCATTGCAAAAAGCTTTTCTCTTAAGAGTATGTTCAGATCAATATTTCTCTTCAACAAAAAGACCATGTCTTGAGTATCAAGTTAAGCGCTGTTCAGCACCATGCGTAGATAAAATTACAAAAGATGATTACTGCAAATCAGTAAAACAAGCACAAGATACTTTACTCGGAAGGAATAAAGAAGTGCAAAGACAACTATTTTCTATAATGGAAAAGTGCAGCAGGGAAATGAACTACAAGCTTGCTGCTGTCTATAGAGATCGATTGAAATTTCTTCAGCAAATTCAAATGCAGCCAATGGATTTTTCTTTTGAAGAAGATGCAGATTTCTTTAGCGTTGTACGTGAGGCAGACTTAGCATGCATTGGTGTACTATCTTTCAGAGATAAAGGTAACTATGGAAGCATTCCTTACTTCATTGAGAATTGTAGTGATCATTTAAATGATGAAATTTTATCCACCTTTTTGGTCAATTTGTATAATCCAGTTAACACCCCACCAGCACAAATTTACGTTCCATATTCTATTGTGGATAAGGAAATTATAGAACAAGCACTTTATGCTCTTACTCAGAAACCAATAAAAGTTTTGCATGCGAAAAATAGTAAAGAACGTGATTTGTTGAATTTTATTTACAATAATTCTCAGCATAGCTTAGAGCAGAAGCTTACTGATTATAGAAATAACCTAGAAAAGCTCGAAGAGCTTAGCAAGATCTTCTCGTTACCAAATATTCCAAAGCGTATCGAGGTTTATGATAATAGCCATATATCTGGAAATCAACAAGTTGGTGTGATGATTGTTGCAGGGCAGGAAGGTTTTTTAAAAAGTGAATACAAAAAATTTACTATAAAAGAAGAAATTTCAGGTGATGATTATAAAATGATGAGAGAAGTGCTAACTAGACGTTTCTCTGGCAATATAAAAGATATAATCCCTGATTTTTTACTGATTGATGGCGGTCCAGGACATGTTTCCATAGTGCAGAATGTGTTGGAAATATTGAATATAAAAGTTCCTTTTGCTTGTATGGCAAAGGGTCATGATCGTAATGCAGGAAATGAAAGATTTTATGTGCCGAACAGAGAAGAATTTACTCTAGCAAGTGACAGCAAGGTCATGCTTTATTTACAATTGCTGCGTAATGAAGCTCACCGTTTTGCAATAACTTCGCATAGAAAAAAACGCGATAAACAGTTTTTTGCTTCACAATTAAGTAAAATATCCGGTGTTGGCAGTAAAAGAAAGAAGGCACTCATGTCTCATTTTGGTTCGGTAGAAAACATAAGCAAAGCTTCTCTAGCTGAAATTCAAAACGTACCTGGAATTAGTAAAGGTTTAGCAGAAATCATTCTTCAACACGTGAATTCTAAGAAAGGTACTCCTAAATAGGTACTCTAAAATTAACCTTTATTTCTTCTTAATAAGACATAAAAAGCTCCTTTGCCACCATGTTTTTTTATGGCTTGCTGATAGTATAAGATCATATTCCGAACCTTTGTGTCATTCAACCACTTATTTAAGCTATTCTTTATAGTGTCTATTTTATCTGTACTATTACCATGCCCCGTAATTACTAATAAGCACCTATTCCCTGCTTGATAATTTTTGATAATAAAATCTATCAATTGACAATAAGCATTATCTATACTATAGCCGTGCAAATCGAGTTTATCGCTTATAAAATATTTGCCCCTATCGATCTTTAATTTTGTATTGTAGTCAAGACAAAATGATGAATCACCATTATCAGTATTAAGAAAATTTTCTTGTAAACTAGAGGCACCTTTATCAATCATAGATTTTATATTTACTTTGTGATCAACTTTCAAAGTAACTTTTCCACATTCTATTGGCTTAACATTTTTTTGCCAATCTAACTCATCGTCTGACATAAATTCATTAATTGAACTGCATAATTTTACAATAATATATAAACACAGTAAAATATTGCTTACTCTATAAAAATCTGATTTTTAATAATGAGATGAAGTCATCAAAAGCTAATGAAAACTGTTGGATATATGGAAAGCACACTTGTATTTCAGCATTAAGAAACAAAAATAGGCGGTGTATAGAGCTGTTAGTAACAGAAAATTTCTACAGAGAATGTGAGAAAGAAATTAAACAATGTGCAGATAGTAAGGGCATTAAAGCTCATCTGGTAGAGAACAAAATATTCAATGATATTTTACCCAAGGGTGTCAATCATCAAGGAATTGCTTTAAAAGTTGCTCCTATTTTTCACAGCTTAAATATCGAAGAAATAGCTGAAAACAGCTCTACTATAGTCATTTTAGATCAAATTACTGATACACACAATATAGGTTCGATTTTAAGAACCTCAGCTTGTTTCAACATTGATGCATTGGTTTTACCATATCACCATTCACCGAGCGAAAATGCATCTATCGCAAAAGCAGCAAGTGGAGCACTGGATATTGTTCCTCTAATATACGTTACAAACATAGTAAAAACTATGGAGTCTTTAAAAAAGATAGGCTACTGGTGTTATGGGTTTGATTGCAATGCTAAGGAAAATATAGATGAAATAAAGAACTTTGTGGAAAAAAGAGTAATTATTTTTGGTTCCGAAGAGAAAGGAATGCGGAGATTAGTGAAAGAAAGTTGTGATTATCTTTTAAAAATTCCAATGTCAAACGTAATTGATAGTCTAAATGTTTCAAACGCAGCAGCAATAGGACTATATTCCATCTACATTAAAACAAAAATCACTGGAAATTAGTTGCAATAAAAAAAGAATGTCATTCCAGCATGTGATACTGGAATGACAACAGTGAATGACATAGCGAGATGTCATTCACCAGCACTTACATTACCAATCCCAAGAAAGTGGTGCACTTGGATCTGTTGGAATCTCAAAATTCGATTGTAACATTACATCTTGTACAGCTTTTTGAAATCCTACGTCTTGAGCATTAGCTGCTTTAATAGCATTTACAAAAACGGTATTTCCTCTAAGCACATTAGCTACATCATCAGCTGTTGGAACAGCTAAACCTCTTAATATATTATCAGCATTGGTACCATCAAATTTAACAACTCGGTTATCTCCAGTGAGCTTACCTAACATAGCAGTTACACCAGGATCAGTTGCATTGGAACCATCAATTTTAACAAAACCAGCATCAGCAGCAGTTTTAGTATAGACCTCATCAGCTGGAGCAGCTTTAATATATACCTTATTTGTAAAATCAGCAGAAGCAGTTATAGCATCCACAACAGGTTTTTCTGCAGCTTTTGCTGAAAGTTCTGAAGTTTTAACAACTTTGTCTGTAAGTTTACCTAGCATAGCAGTTACGCCAGCATCAGTTGCATTGGAACCATCAATTTTAACAACTTGGTTAGCTAGTGTAAGTTTGCCTAGCATAGCAGTTACACCAGGATCAGTTGCATTAGAACCATCAACTTTAAGAACTTTATTTGCATCTATAAGTTTGCCTAGCATAGTATTTACACCAGGATCAGTTGCATTAGAACCATCAACTTTAAGAACTTTATTTGCATCTATAAGTTTGCCTAGCATAGTATTTACACCAGGATCAGTTGCATTAGAACCATCAANNNNNNNNNNATAAGTTTGCCTAGCATAGTATTTACACCAGGATCAGTTGCATTAGAACCATCAATTTTAGCAAACGTAGTCCCTGCTGCTTCTTTAGTGTAAACACCAAGAGTACCAGCACCTGCTGCGATTTTTGGTACTAGAGCAGTTATAAATGTATCATCGTTTATAAGCTCTTGTACCGTTTTACTATTCAAATGATCACTCAATGCCATATCACACTCTCCGTTGATTATAAAAACCATAATGTGCATGAAAATAATATAAATTCCGTAAATACTAGATTTTGCATAAGATTTCCTTGAGGTTTTTTGCCTCAGAATTCTTCTCTTGTGATCTAAGTATGTAGCAGACTATATAATGCACCCCATAAACTAGACCAAAAAAAAATGGTTGATCCGAGTAGGAAGG
>NODE_7_length_31272_cov_100.904315
CTTTTTAGTTCAGTTTTTGACCATTTCTTCCTTAACTTAATGGCAGTGGTGCATTATACTCCTTGGCATAGTCACATTGTCTTTTTCTCCTATACTCTCTTGAAACAAACTTACCATCTCTGTTATCAAACCCGTACAATCCTTTACAAAGCTGACATAATTTTGATGAGATAATGAAGATTGATCATCTAAACGTGAAATTCCCCTTCTCATAGTAATTTTCTCAGATAGTAACTTTTCGTACTCTTCAGAACAATTTTGATCTTCTTCTTCTAGATCACTTCGCAATTTTTCAAATTCTTTTCTTCCTTGATCAAGATTTCTTTCTAATTCTTTGATCCTATTGAGATACCCAGCTTCTTTCTCTTCCGATTGATTACTTAGTTCTTCTAAATCTAAAGTTAGTTTCATCACTTCTTGAGTTTTTTCATCTAACTTTTCTTGTAATCGTCTTTTTTCTTCTTCTAAATCCGATGATTTAAGTGTTAAATCATAAGTTTCAGAACTTTCTTTTTGCAACTGCGCTTCTAACTCTGCTATTTTTTTCTCTTTCTTTTCTAAACATGTCATCAATTCTGTTACTTTTTTAGATTCTAATTCATGTGATTGACTTTCTAATCTCTGGATTTGATTATATTTATCATCTAATTCTTTTTTAGTATCATTCAATTCTTGTTCTAACCTTCTATTTTTATTCACTAATTCATCCAGTTTAAGATATGATCGCTTTCTTTGATCAGTTAGTTTTTCTATTTTGACAACTAGAACTTTAGCATATTCTTCCAAGCCTTGCTTTTCTTGCACTAATTCAGCTTTTTCTTTACTTAACTTTTGTATCTCTTTTTGCGCTTTCCTTAACTTCTCCTCTAACTTTTCCTTCTCTACTTTTCTCCTTTCAAATTCACTCTCTACCGAATCACTTAGCTGCTTGAGTTTTTGTGTTACTTCAGCCAAAACTTCATCTTTTTCCCTTACCTTTCCATTTAATTCCTCCACCTCTCTCATTTTTTGCTGTAATTGTTCTAATATAGTTTGATTATTTCCAGTTAATCTTGTATTTTCTTTTTCCAATTTATTAATTCTTTCTTTTAAGCTGTCATCTACAACTTGTGCACTTTTGTCTTGCATTTTAGTACTGCCTATTTGAGCTTCTTTGCTGCCAAGCTCAATTTCTTGAGTTGTTTGAATGTTAATATTTCTATTACTATTTTCTATCACAATCTCAGATGATTTATGATTGCCTTTCTCCTTATTTCTAAATTTTATTTGATACAAGAATAAGTTACCTATTTTTACATCTTTATTTGCTTTCAATTGATCATCAGTAACACGATTACGCTCGATAAGTTCTATACCATTAGCATCAATATTAATTATAATAGTGCACTTTTTTCCGTCCTCATCACACCAATTCAGAATCATTTCATATGAACCATCAGTTACTATGTAATGCCTTATTCCTTCTTCAGAAACAAAACCATGCATTCCATTTTTTCCATTGCTATGCAGCGTTGAAAATCCTGAAATTCTATTATCCTTACAGAAATTACTGTTCAAAAACTCACTAATTTTGAATTCGTGTTCATTGCCTCCCAATTTAACTTCTGCACAACTACCATATATTGACACTGTTTCAATACCACTTTCAATATACCCATTCAATACTTTTTTAGCCTTATCTTGAAGCTCTGGTCTCGCCTCCTTTACATTATTGAAATCTTGGATAACGGCTTTATACACTTCATCTTCATTAAAATTGGCATTGTATTTTATTAAAAAAGATAATATGTGAAAACTAGCTACAGCAGTGTGAATTGATTTATTCTTTTCTTTTATCTTACTGAGCAAAAACAAAAACCTTTGAATGAAGTCATGATAATCATCTTTTTGTTCTTCAATTTTATTATCATATGAATTGCCAAACATTATTACCTCACAACTAAATAATTAGTATAGTAATACGAATGCTAAGTTACATCAATCAATAAACTTACAGTAAATTTTCTATTTTCAGTTATAAGCTCTGCTTCTGTACTCTCAACCCATTCTATCACTTCAGCATTGCAAACTGACTGCAAATCATGCTGAGCAGAATAATTTAACTCATCCTCTTTTACACTCGCTTTTACCATCAACTTTTGTATAAGATGCTTAACTGATACGTTATTATCTGCTTTTATTTTTCTCACAAGGTTTAATATCTGCACGAAATTATCTCCCATTTCCTCAGAATACTTATCATAGATAAGTTCTTCCTTGTTAGGCCAATTACTTTTATTGTGAACGGAGTTATAACTATACAACTGATGATATATTTCCTCTGTAATGTATGGCAAAAATGGTGCAAATAACCGCAAAATAATATTGAGTACATATGCCAAACTCTGTTTTGCACTCATGTTTGCCTCACTGCTTATTGAAGCTCCATATGCGCGTTTTTTTACCAATTCTAAGTAGTTATCACAAAAATCTTTCCAAAAAAATTCCTCTATCACGCCCAAAGCTTCGCAATATTCAAACTGCAATAGGTTATTCGTCGCTTTTTCTATCACTCTATATAACTTAGATAATATCCACTTGTCCATTGTTTCACTGACGGAATTTATGCTCAATGCTTGATGTTTTTCCATGAACATGGAAACAAGCTTGCTGGCATTCCAAAGTTTTGTAATGAGGCGCTTGCCAATTTTTAAGATATTTTCAGAGTAGACTGTGTCAACACCAAGCCTTGAATTTGCTGCCCAATAGCGTACTACGTCAGCTCCATAAGTTTCAAGCATTACATGAGGAATGATGATATTACCTTTTGATTTACTCATCTTTTTTTTATCATCAGCTAAACACCAACCGCTAATCATGATATTTTTCCACGGCAGTAAATCTGCATGATAATGCGACTTCAAAATCGTATAAAAAGCCCAAGTTCTTATTATCTCATGGCTTTGACTGCGTAGATCTGCAGGAAATATCTTATCATACCGATGGCTTGGTAAACCGAGCTCACTGTTTACTGCCAGTGCACTTAGTTGAGGAGTGATCGCACTTGTTGCCCAAGTATCCATCACATCTTGATCTGGAGTAACTTCTTCTCTGCTATAGCCTTTCGGCAAACCTTTTAATGGATCTACAGGTAAATCCTTTACTTCAGCTAGAATGATTTTACCCTCCTCCCCTTTACGTTTTGAATACCACACCGGAAATGGCACACCAAAATAACGCTGTCTTGAAATGCACCAATCCCAATTTAGCCCTTCTATCCACACCTCCATACGTTTACGCATAGATTCTGGATGCCAACTACACTTTTTTACTTTATCTAACACTTGAGCTTTTTGTTCTAAAGTCTTGATAAACCATTGATAAGTTGGTAATATTTCAAGTGATGCACCAGATCTTTCTGCACACTTTACGGAATGAGAAATGTTAGTACTTTCTATCAAAAGGCCCTTTTCAGTTAGGATTTCAATAATTCTCTTTCTTGCTTCTTTAACCCTTAGGCCATTTATTTCATCGTAGATTCCAGCGTCACGCGCTGGAGCGTGTGTCTCCTCTAATGGCTGGATTCCAGTGTCAAGCACTGGAATGTCACTCCCCTTTGTCATCCCAGTGCCTTGACACTGGGATCTATTATTACCATACACTGAATCTAGATTTATCCTACCATCCTGATCGATAATAATTTTCATCGGCAGACCATGCTTTTGCTGCCAATATATGTCGAGCTCATCACCAAACGTACAGCACATAACAAGTCCAGTACCTTTATCTATTTTAACTTTATCATCAGCTATTATTGGAACTTTTGCTCCTGTTATTGGCACCACGGCTATTTTTCCAATCAGCTGAGTGTAGCGTGCATCTTCTGGATGGCAAAAAACTGCAACACATGCTGGAAGCAACTCAGGCCGTGTAGTTGCAATCTTAATCTGCTCATTTTCTTCAGTGGAAAAAACTATCGTGTTCAAAAATGACTCAAAGACCTTATCCTCTATTTCTGCTTGTGCAATTGCAGTTTTATCGACTGGGTCCCAAAGAATAGGTTGCATTTTTCTGTATGCATACTCTTTATTATATAGATCAATGAATGACATTTGAGAAAGTGCCACAGCTTCCTTGCTGATCGTGTGGTATTCCAAATCCCAGTCATAGCTAATGCCAACTGATTTAAACAATTCCTTGAATTCTTGCTTTGATTTTTCAATAACCTCATTGCACATCTCTATAAATTTTTCTCTGCCAACTTCTTTTGCGCGGGTTTTATAGGTTTGCTCAACTAACCTTTCAGTCGGAAGGCCATTATCATCAAACCCAATTGGATAAAATACATCTTTTCCCAGCATACGCTGAAATCTTGCAATAAAGTCTGTGTGGCAATAGCTGAATATATGGCCAATATGCAACTTTCCTGATATCGTTGGTGGGGGCGTATCTATAGTGAAAGTGTTACCCTTTTCACTACTCCATTTATAAACTTTACTTCCTTCCCATAATACATTGTATTTGTCTTCAACTTCTCTAAAGCTGTATTTTTCTTCCAACATAAATATTTTTCAGTTTTAAGCTTTAAATTAGCACAATTGAGCAAATACAGCAATTTTAATGTCTGACATTTTAGTTTATAATACAAAATTTCTTGATTTTAGTTTTTTATGTATTACACGATAAATTTTTAGTATTGAGGTTTATTATGCCTGATTTTAAATTTTCTGATTTACAAGATCTTGTTAATGCTCTATATGATCCATACTATCTGCCCTCCAACGAAAAAATAAAACTAGCAGAATTGCTTGAGGACGTGTTGGAACTAGAAGGTAAAAAAAGCCTAGAGGAGGGAATAGCTATATTGAAAAATAAAATAAGAGATGAACTAAAAAATGGAATGAGAAGTGAAATGAAACAAAAAATAAATAAACTTGAGCAGCTAGATGAGAAAAATAAAGACTTACAAACTAAAAAGGGTCACGCTGAATGGTTAAATAAAACCTTAGAATATAAGAGTAATATAGCTAAGAAGGAAAATACAAAATTAAAAGCTGAGACAAATAAACTAAATACTCAAATCCAGCAGTTACAGCAAGAAAAGAAAATATTAGAAGCCAAAAATGAAGCAATTGAACAACTAAGAAAAAAAGCAACATACATCGCTACTGCTAGTACTGGTCTTGCTGTTGGGTTAGTAGTGTATATTACACTTGAACATACAACTAAATTGGACATGTGGTTAATCGTTGTTATAGCAACAGTATCTGCATTCTTAGCTGGTAGTTTAATAATGAAACCTAGCTCTCAAGTAAATGGAACACAAGAACCACAAGGAGTAGCAAATGAGAGTTCAATAACTTGACATCTATCTTCTCATATTTGAAGCAAGTTATTTAAACCATAGTACAAAGTAAGTATGGTAATTTTACACTAAAATTTTTAGTTTTGTTTCTGTGGTTCAGTTGGTACGCGCTTTGCCTTTTAACAGATGTGAAAGCACAATTATTACGAACAACATTCCACCAATAACTGATATAGCGCCACCTACAATGAAACAAGTACGAGCTAACATTGATGAAATGCTTGGCAAGTTTGCAACTTTCCTTAAAGCGCCATATCCACCGAGCCAAACAAGGCCATTAATATGGAGAAAATGCCCTAAACTGTAGGAGTAAATCTGTAATTTTACTATAGAGCTTTTTATTTCTTTACAGCCCAATTTTGGTAACAGCCAGTAGACAAAATTCATAAAAGCTATAGTGATACCAACTACAGAGCCGTGATAATGCGCAGGAATGGTAACATTTCCTTCAATAGTTAGCACTCCAAGCATACCTCCATAAGTGAACAACAAAAATGAATGTAATAAATAGTTACTTTTATCATTAATAAAAGTTCTGATGTTGCAGCACACTAATATTATCAAAAAACATGGCAAAACTGCTCCAGCAATCCTCATATGCCAGGTAAAAAACTGTATCAATTCAGCACTATCCACTGAATAAACAAAATATGAAAATGGTGCTCCTACCGCTAAAACTGTGTTGATAAATAGTGGTAAAATGGTAATTTTATTTAGACTAATATAGCGAGCATTCAGTATGATCAAATAAACTAAAAACATTGCTTGAGCAAAGGCAAATTGCAGTAAATGTCCGCCTCCCCAAAAGAGATATTCATAAAATAAATTCTTGTCTGAGTGATATAGACCTGGAGGCATATTTTTATGTGCTAAAACAACACAAAGAAATGATGAAACAAGTATAATGACCAGGCCGATTTGTCCGATTGAAAGATATGAGTCTTGTTTATTTGAGATGTAGGCTAGAGCTGTATTTATTAATATGCTGGTAATGAAAAGACTGAGTCCAAGTAAAAATAATTTGTTTTGTAATACAGGTATATAGTTACTTTTGATAACTTCAGTATTTTGAACAAATGCAGATATAAACATTAGCAGCATGGAAAGGATTGAGAGAGTCCATGAGAAGTTAAACCAATGATTGGTGTTTTTTAAGTTTATGATGAAGAGCAGAGATATTATAGAGCACATCCATACCAAAATTGACAAATTTACGTGTATCACCAATGCATTATCAAAGATATATTGTGCAGAAGGAATGAGAGAAGAAATAAAAGGCAATCGTAGAAAAATAACAATTATTGACAGCAGTCCAGAACAAGCAAGAGCAAGTACTGCCAAGAATATCCATTGCCTGCAAAGTGAAGCGTTATTTTGTATGTTGAGCATTTACTTTTAGGTACTATAGCATAAGACAATGTACATTTTTCAAATTGATATGCATAGTTTAAATGAATGACATTACAACAATATCTTTCATCGTGAAAATGCTGAGTCCATTTCCATTTCATATTATGGTAATATTACTGACAGCGTTAGTCTGGGCTATCGAAATGTGTTTTAATCAATACTTGATAAAAATTATTACAGTAAGAGAATCTTTACATAATGGCATGACATTACGTTAATGCTTTTGATCCACAATTAAGAACATTTTCGTTGTGATTTACGTTTCTAGTATGTATATTAATGAATCTTGTTTTCACTAAATAATGAAAATAATAATTGTCATGATAATGTTATTGTATAGTAACTATACAATGGCAAGCGAACGAATAAGTTTAGTAGATAAAAAATTATCTCAAGGATATGTAGCTCCAATACTTACAGAAAATAGCGTTATTTTACCAGACAAGCACGGTACCTTATATTCCTTTGATATCGATAACCCAAGAGTTATAAATTGGAAATTATACCTCTCAAGTAGGAAAAAAATTGGTAATATGAGTTTATCGAGCTACAAAGAAAATGTTTTCTTTGTAGTGGATAACATTCTACACACAATAGATGCGAAAACAGGGGAGATTAAATGGGAAAAAGAATTAAGAGCTCCGGCAAGAGGGAAAGCAATAGTAATAAACAATAAGTTGGTAGTATTGACTATTGATAACTATCTACATGTATTTGATATAAAAGATGGCAGCCCCATTTGGGCTTATCAAAATGGTATAAATGAGGTTCGAGGTTTATATTCCATCTCACCAGAAGTCTCTAATGATAAAATAATGGCACCATTTTCAAATGGCGAGTTAATAGCTTTTAATGCAGAAGGTAAAAAACTATGGAGCCAAAAATTAGCTACAAATCTTTTAGACACACAGCTTACAGATGTAACTACTACACCTAGAGTACACGATAATATCTTAATAGCTACGAGCAACTCTTATATTTATAGCATTGACGTAAACTCAGGAAATATTTTATGGTCAAGGCCACTACAAGTAAAAAGTATATCAAACATTGAGTCATATTATAGCCCTCTTATTCCTGCAGAGAAACAAAAAGAAGGCGGAAGAATTTTCATGGTGACTAAAGATAATAAGGTAATTGGCATCGACATACAAAGTGGAAAAACAGTTTGGACATCTGATTTTATAGAGAATGTGCAATTGTTTGTTCCAATTATGTATGCCCATACGCTTTGGGTAACAAGTAATAAAGGTTCAATATTTGCTTTTCCTGGATCTGAAAGTACAGGAAGGGTAATTAAAATACCCGGTAATGTGTTTCATGCTCCAGTATTTACCCATGGTAAGATGTATATAACGACTGAAGGAAATGGTGTTTATTCTTTAGAAAATAGGTTTGTTTTTTATGACTGATTATGATTTGATTATTATAGGTGGTGGTCCAGGTGGTTACAAATGCGCTATTGCTGCTGCAAAACTTGGACTCAAAGTTGCTTCTATAGACAAAAATAGCATTTTTGGTGGCACGTGTTTGCGAGTTGGTTGTATACCATCAAAAGCATTACTCCATTCCTCTTATCAGTATGCTAGCGCGAAAAATAATCTATCAAAACTTGGCATAAAAGTTAAGGATGTAAGTCTCGATTTGAGAGAAATGATAGGCTATAAAGACGCTAGAGTTCAGGAACTTGGAAAAGGCATAGAATATCTGTTTAACCTTTACAAAATTACTAAGATCAATGGACTTGGAAAAATTACTTCTTTTGATCAAGGCAACCTTGAAGTTTCAGTTGAAGGTAAGGTGCTGAAGACAAAAAATATAGTAATTGCAACCGGTTCTGACGTTATTTCTTTGCCAGGAATTAATATCGATGAGAAAAGTATTATTTCATCAACTGGTGCATTGTCTTTAACTGAAGTACCAAAAAAACTTGTCGTAATCGGAGCCGGGGCAATAGGGCTTGAAATGTCTTCTGTATGGAGGAGGCTAGGGTCTGAAGTCACTGTAGTAGAATTTTTTGACAGAATCGCTGCAGCAATGGATGGAGAATTAAGTAAGTCTCTACTTTCTAGTCTACAAAAACAAGGAATAAAATTTTTACTTAGCACTAAAGTTGAGGGAATAAAACAAAGTAGTAACTCTTTGAGTGTGAAAGTTTGCTCTGTAAAAGATAATCAAACAAATACTATAGAGGCGGATAAGGTATTGGTGGCAGCAGGACGCAAACCATGCTCTGAGGGTCTTGAAAAAATAGAAAAAGACAGTCGTGGCTTTATTAAAGTCAACAATAGTTATGAAACCAACGTAAAAGGAATATTTGCTATTGGTGATGTGATTGGTGGAGCAATGCTTGCTCACAAAGCTGAGGAAGAAGGGGTGGCAGTTGCAGAGATACTAGCAAGGCAATTGCCTCACGTTGATTATGAAATCATACCGTCAGTCATTTACACCCACCCTGCAGTTTCTTCAATCGGTAAAACTGAAGAAGAACTAAAAAGTGCTGGTCGAAAGTATAAAGTTGGTAAATGTCAATTTGCTGCAAACGGTAGAGCAAAAGTCACTGACGATGCTGAGGGATTCGTGAAAGTTCTGACTTGTAGCAAAGCAGATACAATACTCGGTGTACATATCATAGGAGCATACGCTGATACGCTAATCAATGAAGCAGCGGTTGCAATGGCATATGGTGCAGCAGCAGAGGATATATACAGAATTTGTCACTCTCATCCTGATATAAATGAAGCCTTTAGGGATGCGTGCATCGATGCTTTCTTTAAAAAGTAACTGTGGACCTCCGTTCAATCATTGAAAAATGGTATGATTGGCTAAAGTACAACAGGTCTTACTCACCAAACACTTTGGAGTCATACATGAGGGACCTCAAAGATCTTATAAGTTTCCTAAATACTCACATTGGTGAAGAAGTAAATGTTGGCTCTTTAGAAAAATTAAGCATACCTGAACTGAGAAGTTGGTTTACCTCTCGTTATACAAGAGGTGTAAATGCGAGATCTAACACTCGCGCATTATCAGTAATCAGAAATTTTTTCAAATATATAAAAAACAATTATGAAATAAATAATGAAGCGGTATTTTCTTTATCAAGGCCAATTCAGAGAAGAACTCTACCTAAAGCACTTTCAATATCTAACATAGAAACTCTATTGAAAGAAATGAAATTGCCTGATCTAGGCGAGCCTTGGGTGGTAAAAAGAGAAATTGCAATTGTCGTTCTGCTATATGGTACGGGTTTAAGAATCACTGAAGCATTGAATCTTAAGGTTAGTGATATTAGCAATGAAAGTTTAATAGTAACAGGTAAGGGAGATAAACAAAGGCAGGTATTTATTCTTCCAGTAGTAAAAAAGTGTATACAAAAATATATAAAAGCTTGTCCCCACTTTGACGAAGCGGGACATCTTTTTGTGGGGGTAAGAGGAAAAAAATTGGGAAGAACTTATGTTGCTAATCGTTTGCAAAAAATAAGAAGATTTTTAAACTTACCAGAAATTTTATCTCCACATGCATTTCGCCATAGTTTTGCTACTCATTTGCTTCAGGAAGATATTGATATAAGATCAATACAACAGCTGCTTGGCCATTCAAGCCTTGAAACTACTCAAGTTTACACTCACCTAAATTATCAAGATGTCTTCAATATGTATAAAAACTTTCAGAAGAGTTTGAATAAAAAATCAAAATCTTAACTTCGTCTTAAATCGATAATATTGCCGAACTGAGTGCTTGTAACATCATTCAGTACTATACTTGCTTTATATAAGCAATAGTGACCAGCAGAGAGAAAGCGTTTTGCAAAAGGTTGTGAATAGAATAGACAGCAGAATTTAAATTAGAAGCTATGTAAAGAAACAAGTCAAGCAAATAGCAAAAGATCTGGGATCGTACACCTAGGCACTCAATTTTAATTTTTCACTCAAAATCAAGTTTACGACATCAGGGCTAGCTTTTCCTTTGGTAGATTTCATAACTTCACCAACAAAGAATCCATACAATCTTGTTTTACCACCCTTATATTCTTGAACTTTATCTTGGTTGTTATTGATGATTGTATCTATTACCTCTGAGATTTGACATGTGTCAGTTATTTGCTTGAGATCCTGCTCTTCTATAATAAGGGATGCAGGCTTTCCAGTTTCAAACATAATATCAAAAACTTGTTTACCAAGTTTAGCAGAGATCGTTCCATCGACGATAAAGTCGAGGAGCTCGGATAAAGCATCTGCTTTAATCGGGGAGCTAACAATATCAATATTTGCTTTGTTTAAACGACCGAAAAGCTCGACGGTTAACCAGGTAACTGCAATCTTTGAATCGTGCTTTCTTACCAATTTTTCAAAATAATCGGCAATTTCTTTATCAGAAGTGATAACGTCTGCATCATATTCATTGATACCTAATTCCTCTATATATCGAAGTTTTTTTTGATCTGGCAACTCGGGTAAAGATGATTTAATAGAATCAATTTTGTCTTGGCTTATTTCAACAGGTAGCAAATCAGGTTCAGGGAAATATCTATAGTCACTTGAATCTTCTTTGCTTCTCATCACTTTTGTTTTTCCTAAAGTGACATCAAACAATAAGGTATCTTGACTTATTTCTCCTCCGCTTTCCAAAATTTTGATCTGCCTTTGTGCTTCATAATCTATAGCTTGTACAATATAACGTATTGAATTTAAGTTTTTTATTTCACAACGAGTGCCAAATGTGCTACTACCCTTTGGGCGAACAGAAACATTTGCATCACAGCGAAGTGACCCCTTTTCCATATCACCATCACATGAACCGATGTAACGCAAAATCTGCCTCAATTTTTTCATGAATTCTGCAGCTTCTGCAGATGAACGAAGATCTGGCTCTGAAACAATTTCCATTAAAGCAACACCTGCACGATTTAAATCTACGTAAGTTTTGCTTTCTTCATGAATACTCTTTCCTGCATCTTGCTCTAAGTGAATTCTTGCGATTCTTATTTCTTTTTCATTATTATTGATAAACACTTTACCATTTTTAACTATTGGTTCAAAGAACTGGGTTATTTGGTAACCTTGTGGTAAATCGGGATAAAAATAATTTTTACGATCAAAGTAAGAGCATTTATTAATTTCTGCAGAAAGTGCAAGACCGGTACATATTGCTTGCTCTATGCAGAAATAATTTAATATTGGCAATGTACCTGGCATTGCTGCATCAACTAGAGAAACTTGAGTATTGTGCTCAGTGCCAAATTCCGTTAGTGAACTAGAAAATAGCTTTGTCTTAGAAGAAACCTGAGCGTGTACCTCAAGTCCAATTACTGTCTCCCAGTTTTCTTTTGTCATGTATTTTATTCAATTAATAACTTTATATTCTGCAAACTAGCACAAAAAGTCAAATAAAACTCATTTAACCTATGATCCAAGAGCGGTGTATATCAATAATATAAGAGTTACTACAGTTTCTATTGACTAGGCTGTTATATAATAAAGTTAAGTGCTGCCAAAAAATATCTATAGTAGGCCAAAACATAATTTTGATGGCAACTGATTAGCTAACAAATTTATAAACATCAGTATATAGTTCATCAATGCCTGGCTCTTTACTATTTTTAGCAAAATCTTCTGACTTTTTTACTAAATCTCGTATTTCCTTATCAATAGCTTTGCATTCTTCATCAGAAGCGATTTTATTGTCTGTTATATACTGCTTTAGGGTGCTTATAGGATCATGATTTTGCTTCATATCTTCAACTTCTTCTTTTGAGCGATAAGTAGCAGGATCTGACATTGAATGGCCACGATATCGATATGTCTTCATTTCAAGCAAGAGAGGTCCTTTTCCCCCACGTACGCGCTCAGCTATTTCACTTGTTAACTCATAGACAGAGAAAAAATCCATTCCATCAACTTGTTTTCCAGGAATACCAAAACTCTCTCCTCTTTTATATAGTTCAGTTACTAAAGTTGATCTTTGTACAGAAGTTCCCATTGCGTATTCGTTATTTTCTATGATATAAACCACAGGTAACTTCCACAAAGATGCAATATTAAATGATTCATATACTTGTCCTTGATTTGCAGCACCGTCACCAAAATATGTGAATACAACGTTATCTTTTTTCTTGTATTTATTAGCAAATGCTATTCCTGTGCCAATTGGGACTTGTGCACCTACTATTCCATGTCCACCAAAGAAATTTTTTTCAACATCAAATATGTGCATGGAGCCACCTTTGCCTTTTGAACATCCTGTTTCTTTGCCCGTGAGTTCTGCCATTACAACATTTGGATCAGAATCACATGAGAGCATTAAGCCATGGTCTCTATAGCTTGTGATAAAAGCATCACCAGGTTTTGATGCAGCTTGAGTCCCAACTGCAACTGCTTCTTGCCCTATTGATAAGTGACAGAATCCGCCTATTAATCCCATTCCGTATAATTGTCCTGCTTTTTCCTCAAATCTGCGTATTAGAAGCATTTTTCTGTAGAACCCAATCACTTGCTCTTTAGTGAAATTTCCTGCTTTCATATTGACTTTCTTTTATTAAACTGAGATCATACCAGAAATCTTTAACATTTTGTAACACTATCTATATGGACTACTATCACTGGCTTGAAGCTTTTCACGTTATCTCTGTAATTATGTGGGTGGCAGGTATGCTCTATTTGCCAAGGCTTTATGTTTACCATGCATCTGTAAAACCAGGGTCAGAAAATGACAGCTTACTTCAAATAATGGAGAAGAGACTCCTTAGATATATCATAAATCCTGCAATGCTTTTCTCCCTTAGTTTTGGAATTATGCTAATGATTATTAGGGAAGCATATCGCGAAGGGTGGTTTCATGTAAAAGCGCTAGCATTATTCTTGATGTTTGCTATTCATGGCCTACTTGCAAAACATAGGAAAAATTTTGCAGTGGGCTTGAATAAGAAAACTCACGTTTATTTTCGTGTTTTAAACGAAGCAGTAACAGTGTTAATAATAATTATAGTTATCATGGTTGTTGTAAAACCGTTTTGATTTTCTAGCCTAATGCTGAACCATTGAATGGAGTATAAGAATTGTTACTAAATAGTTTATTCTAGTGTCTCACAGTCTAAGTAAAATGCTTAAGTTATAGATTCTTTGTTTTTGTGTGTTATTCTGATTAACAAGAATTCAAAGTAGCATTATAATGAGTAAGTTAAAAAAACTTAGTGCTGGACTTTCTTTGACAGGCCTGATTGGTGGCGATGATATAGATATGCAAGGGGCAGGAAATAGAAAGAAGAAATATCAATTTTTGGATAAGACGTTCGCATGGATTGATGCGATGATAAATTTTATTTTTAAACGTGAGAGTAATAACGTAAATGAAGTCCTAAAAGTCACATGGGGACCACTATTTTTTGGTTTAGTGGTGATATTCATCTTTTTTGGAATAGGTGGTATTTGGTCAGCTATAGCTCCAATTGACGGAGCAGTGCATGCAAGTGGAGAAGTTATTGTCTCTTCAAATAGAAAAATAGTGCAACACTTGGGTGGGGGAATAATAAGCAAAATTTTAGTAAAAGAAGGTCAAACAGTTAAAAAAGATGAGCCTTTAGTTTTATTAAGTGATGTTAACGAAAAGGCAAATTTGAGTATAATTAAAGAAAAACTCTTATCATTTTTGGCAACTGAAGCAAGACTTATTGCAATTAGGGGAGACTTAGATACGATAGAATTTTCTGATGAGGTTAAAAGATTACCTAACGATGAACTTGTAAATAAAGAGATAAAGAATCAGGTAAAGTTGTTCAACTCTCAGAGAAAGAGCATATTGGGAAAAACAGACATACTGCAACAACGTATAAAGCAGTTAAATGATGAATTAGCGGGGCTAAACTTTCAACTAAATGCAGCCCATAAGCAATATGACTTGATAACTGAGGAGTTAGAAACAAAAAGACAATTACTTGATAGTGGCCATATAAGCAAACCACACATTTTAGCTTTAGAAAAACAGTTTGCTGAAATTGAGGGTAGAGTTGGACATTACCGTTCTGCAATATCTCAAGTACAGCAAAAGATTGGAGAAAATGAGTTAGAGATTATAAATGTGAAGAATGATGCTCAAGAAAGAGCAAATGCTGAGCTTAAGGAAGTCAATACATCTATTGCAGACTTAAAAGAGAGGTTGATGGTTGCTGAAGATTCGTTAGCACGTACAATAATTAAATCATCTCAAGATGGTATAGTTACAGATATAAGATACCACACTGAAGGTGGTGTTATACAATCTGGAGTTCCAATCATGAGTATAGTACCATCAGATGATGATCTAATAATAGATGCTAAAGTTCTAACCAGAAACATAGAAGAGATACTGTCAGCAAAAAAGAAAGATAGCAATATAGTCTCTATCGACGGACTAGAAGGGCTGAAAGTTAAAGTAAGGCTGAGCGCTTATAGTGCACGTCGCTTAAGTTTAATTAACGGTATAGTAAACCATATTTCCCCTGATGCTCTTGATGATCCAAGGATGGGGCGTTATTATTCAGTGCGAGTGGTGATACCAAAATCAGAACTTGCTCAATTTAAAAACGTATACCTATATCCTGGTATGCCAGTAGAAGTATATATAGTTACTCAATCCCGCACTCTTTTATCGTTCTTGTTTACACCTATAATTGCAACATTCGATAGATCTTTCATAGAGAGATAATTTATTTGGCTTTTCTAAAAAATTTGTTTACAGAGTTTGATATGCAAAAAAATTTACACACAAGTAGTGTATTATTTTATAATTATTTTCTATAATATGTAAATCTTTGATTTAAGATGCAAATGCTAACGTAAACATTAAAGGTTAATTAGTAAACTCAGATGTGTAATAGAATTAAAGGAATTAGTAAGATTTTTACCTCAATGAATTATAAATAGGCAAACTTACTTAAAGTTTAATAGTGTCTGTTACTGCTTTTAGGTGTGAGGCTAGAGGGTTATTAGCAATAACAGACACTATTAAACTTATTATAGAACTTCCTTAAAGTAAATACTTAACTTAAAATATTATAATATTTTAACTTAAAATAGATTCATATAAATGCTTTTTCCTCAAGTTAGTATCGTATTAGTATATTTATTAAATGCTAAAAAAACATTAATCATCATTTACTTTTGATTCAATATTTAGCAAAACACTTGTGTACATTCTATAATCTCTGTTTGCATAGTAAGTGTATATATATTATTATACAGTTAGTTTTACAGCAAAAAATATGGTGAAGTTATTTGCATTATTGATAATGTTTTACTCAAACATATCAATTGCTTCTGCTCCTACTTCTTGGCAATTTGGATTTCCTGCGCCTGCAACTGAGATGATGGAGGCTGTAGTTAAGTCACATTCGTTTGTGATGAGTGTAATGATTGCAATTATGCTTTTTGTATGGGCCCTGCTTGCTTATATAGTATTTCGCTTTCGTAAGGGCAAAGTGAAAAATGTCAGTAAAATAACTCATAATATCTTTGTAGAAATTATCTGGTTTGTTATACCAACTATTATTGTTGGGGTATTGGCTTTTAAAAATGCTGAATTAATTAAACTACAGGAGAAAGTGCCAAAAGCTGACATAACACTAAAAGTTATTGGTCATCAATGGTATTGGAGTTACCAGTACCCAGAATATCAAGGTATTTCATTTGACAGCTATATAAAAGGAAAAGAAGACTTTACCGAAAGAGATTTAAAACTATTCTCTGTTGATAATAACGTTATTTTACCTATTAATACTAATATTCGTTTACAAGTGACAGCAGGAGATGTAATACATAGCTGGGGAATACCGGCTTTTGGTATAAAAATTGATGCAATACCAGGTAGGCTGAATGAAGCATGGTTTAACGTTACAAAGCCCGGTATTTATTATGGGCAATGTTATGAACTATGTGGTCAAGGTCATGGATTTATGCCAATTGTTGTTGAAGCAGTGAGTAAAGAAGATTTTAATAAGTGGATTGAAGATAAAAAATTAGTAAGTTAAGTTTGGAGTATAGATATGAGTGATGTACCAAAAGGTATAAGACGTTGGCTGTTTTCTACTAATCACAAAGATATAGGGACACTATACATTATTTTTTCCATATTAGCTGGAATTATTGGTGGATTATTATCGGTAATTATTCGTACTCAGCTAATGCACATTAATATACTTAACAATAATTACCAGCTATATAACGTAATGATTACAGGGCATGCGGTAATAATGGTGTTTTTTATGATAATGCCAGCCTTAATGGGAGGATTTGGTAATTGGTTCGTACCTCTCATGATTGGTGCACCAGATATGGCATTTCCTCGTATGAATAATTTAAGTTTTTGGTTGTTAGTTTCATCTTTTATTTTGCTTATCCTCTCGGTATTTGCTGGCGAAGGTCCTGGAACAGGATGGACTTTATACCCACCTTTGTCGCAAATTATGTCCCACCCAAGTGCAGGAGTTGATCTTGCTATACTTGCACTTCATATTGCTGGTATGTCATCAATTGTTGGGGCGATCAACTTTATAGTTACCATATTCAATATGCGTGCAAAAGGTATGTCACTAACTAAGATACCACTATTTGTTTGGTCTATTTTACTCACGTCATTTATGTTAATTGTTGCCTTACCGGTACTTGCTGGTGCTATAACTATGCTGCTCACTGATCGTAATATAGGTACCTCCTTTTTTGATCCTGCTGGTGGTGGTGATCCTGTGTTATTTCAACATCTGTTTTGGTTTTTTGGTCATCCAGAAGTTTACATAATTATTTTTCCTGCATTTGGCATCATAAGCCAAGTCGTATCAACTTTTTCCCATAGGCCAGTATTTGGTTATATGGGAATGGTTTATGCCATGATAGGAATAGCAACGTTTGGCTTCATGGTTTGGGCTCACCATATGTTTACTGTTGGGCTTAGCGAGGATGCTGCTATATTTTTTAGCACTAGCACAATTTTCATTGGTGTTATAACTGGTGTAAAAGTCTTTAGTTGGATTGCAACTATGTGGGGTGGAGCGATTGAATTGAAGACACCAATGCTGTTTGCATTAGGTTTTATTTTCATGTTTGTTGGAGGTGGTATAACCGGAATAATTCTTTCTCACGGTGGAATAGATAAGCTTTTGCACGATACCTATTATGTCGTTGCTCACTTTCACTATGTCATGTCGCTTGCTGCATTATTTGGAGCTTTCGCCGGTTTTTATTATTGGATAGGCAAAATGTCAGGTAAGCAATATAACGAGTGTTTAGGAAAGATACACTTTTGGCTCACTTTTATTAGCACCAATGTCACTTTCTTACCCCAGCATTTCCTGGGATTAGCAGGTATGCCAAGGCGTATACCTGATTATCCCGACGCGTTTATCCCTTGGAATTATATATCCTCAATTGGCTCATATATGTCCTTTCTTTCAGTTATGTTTTTTGTATTTATAGTTATACATCTCTTTAAGTGGGGCAAAAAAACTGGAGATAATCCTTGGGAAGGTGACACTTTAGAATGGACGGTATCTTCACCACCGCCTTTTCATACTTTTGAAAAACCACCAGTGATAAAATAGAATGTACACAAGTGTTTTGCTAAATGTTGAATCAACAATACTGGATTTTTGGCATTTGCTGAAGCCAAGGATAATGTACCTTGTAGTGTTTACTGCAATTGCTGGAATGGTTGCTGCACCAGGTAGCATTCATCCTTTCCTTGCACTAATATCTCTTATGTGCATTGCTCTTGGTTCAGGATCTGCAGGTGCAATAAATATGTGGTATGACAGAGATATAGACTTGCTTATGGAGAGAACAAAAAACCGCCCTATACCTTCAGGTAGAGTTTCTGCAGAAAGCGCGCTTGAATTTGGCATAACTCTTGGAATATTGTCAGTATTTATCATGGCAATAGCAGTGAACTATGTTTCTGCTGCTTTGCTTGCAATTAGCATATTATTTTATGTTTTTGTGTATACAATTTGGCTCAAAAGGCGTACTCCGCAGAATATTGTTATTGGTGGTGCAGCAGGTGCTTTTCCTCCAATGATTGGCTGGGCGGTTGTAACTGACTCTGTAAGCTGGGAAAGTTGTATTCTATTTTTAATAATTTTTATGTGGACTCCACCACATTTTTGGGCTCTATCCTTAAATAGATCTGAAGATTATACAAAAGCATCGATTCCAATGTTCAATATCGTTTATGGTCCAGAAAAAACGAGGAAATATATATTAATCTATAGCGTGTTACTCGTATTAACTAGCTTACTTCCAGCACTATTTTTGAAAAAGGCTCTATTTTACCTCAGTATGGCAATTATTGAAGGGTGTGTTTTTATTTGGTTTGCTGCATCCATTATAAGGCTTAAGAGTCATAGCTCGCAGAAAAAAATGTTTTCTTATTCGATTTCTTATCTATTTTCTCTGTTTGCCAGCGTTATTTACTGCTCTATTGATTTGTTTTAACCATGAAAGAACATAAAAACTATCTTTTACTTTCTCTTCTAATAATGCTCGTTGTAGTACTTTTTTTTATTTCCATAATAAAATTTAAAGGTGCGGCTTAAATTGCCTCTATATCTATAAAAATTGTGATTTTATAGAAGCAACGATATACTTTATTAATTCACTACAGTTAAAGATGAATAAAAAGGAAGTGACAATATACACAGATGGAGCATGTTCTGGTAACCCAGGGACAGGAGGGTGGGCAGCAATCATATTATTTCAAAATCATAGAAAGAATATTTGTGGTAGAGAGGAAAGTACTACAAATAATAAAATGGAGTTAACAGCAGTGATCAATGGACTGAAGGTATTAAAATTTCCTTGTAATATCAGTTTATATACGGATAGCCTCTATGTTAAATGCGGTATAACAGAATGGATAAATAAGTGGAAAATGAACGGCTGGAAGACAAGTAATAAGAAGTCAGTAAAAAATATAGAATTATGGAAAGAATTAGACGATGTTGCTTTGCAACATGAGATTAACTGGAAGTGGGTGAAAGCGCATAATGGTGATAAATACAATGAGGAAGCCGACAGCTTAGCAAGAAAAGCAATAATCGATGCTTAAAAAAATAGCTTTATCATTTTCTATAATTTTATTATTTATATTCTGCTTCTTTATCTTTTTTAAAGGGGGGGGTCCTTTAGAAATTAATGTTAGTTATATTAATTTTTATATAAAGAAAAAAATATCAAAGATATTTGCCAATTCGGATGTCAGCATGGAGAGTACCTCGGTTATTTGGCAGAAAGATGGCAAGCTAGTCATTACAGATTTAAAAATAACAAATCCTGATTTTACCATAGAAGTCCCTGAGCTTTTCATACATTTTAAGTTAAGTTCCAAAAAATTCTCTCAGGTTTTAGCTGGTAATGTACACATATATATCAAGAAGGAAGAGACCAGAGGAATAACAACATCTGTAATGACAGATAAGATGAGTAGTACAAAAAATCTGCTGAAGACAATAAGAAAAATTTTTTTCTACTTAAATGCAGACTCAAGGATTGAAATTACTAACATTGCTGTCAATAAAAGCACGGAAGGTGAATTCTTCATTGATAAAGTATATGTAGGAAAGGAGGAAAATTTTAATGTTTTGGATATTCGTGTTCATACAAAAGATAAAAAGGGGATTCTAGATGATTTATCTATTATGATAAAAAATCGCAATAATTTGTTAAATTTGTATGGAACATTTTATAACCTAAAGTTGGGGCTATTTAACGAGTTTTCCACACTAGTTAAAAGTTACAATTTGGACAAAGAAATAGGGTTCAAAGGGAACTTCTCAATGAGGATTAATGGAAAGGATGAAGTTATGGATGGAAACATATACGTGTTAAATACAGAGAGTCACTCAGGTAAAAACTTAGCCTTGACTAATGTAAATGTAAATTTGACATATAGTGATGAAATCATTAGCGTAAAAAACTTTCATTTTAAGTTAAATGATACTTACCTTTCTTTGATTGGCAAAATGAACTTTGGCACAAATCATGCTTTGCTTAGAGTTAATATTAGTAAACTTGTTGCAAAAGATTTATGTACTTATGTACCAGATGGTCTAGTGAACAATGAATTTAGAAAGTGGTATTGTAATAATATTGATGGGAATATTATAAATACAATTATAAGTTTTAACGGTAAAATCGATAGTTTAATAAATGATGATCTGTCAGGTATTGTAATTGTTGCTGATATAGAAAATGGCAGCGTTCAATTTGATGAGGATTTTGAACGAGTAGAGAACTTGAACGGTGAGTTAACTCTCAAGGATAACAATCTCAAAATTATTGTAAATAGTGCCAAGTTTCAGAATTTCACTATCGATAGTAGTGATATTGAAATGAACTCTCTAAATAAGGAAGATTCAGTTCTTACCATTAACGGTCAGGCTGTAAGTGATGCTTATGGGTTATATGAGCCTATAAGATTTAAGCTGGATGATGTGGTAAAACTTGAAAGAGATAAAGTAGGTGGAATAGCAAAGTCTGTATTCAATTTTCGCATTTTTAATCTAAATTCTAGTGATAAAAAAGTAGATTTTTCGGCCAAATTTCATTCTGAAATTGATAGTTTGGTGGTGTATAATGGAAGTTTTGGTAAGTATGATATTAAGCTTGATTTCGGCAGAGATTTTATTGATTTAAATGGCAGTGGTATGGTAAATAATACACAGCTGCTATTTGACCTCAAAAGTAGCAATAAAAATGAAAATTTTGCCTGGAGTTTGACTGGAGATTTACCTGCTCAAATACTTAATTTCGGTGATGGTTATATCAATGCAAATATAGAATCAGCGATAAATCAAGATAAGACTGGATATGTTAATGGTAATATAGATTTATCAGAGCTTGAGTTGCGTTCAAGCTACTTAGGATGGAAAAATCATTTTGAAGATCACAATGAAGTTTTATTTTCTACAAGGCTAAAAGGAGCAGGTAAGTTACTAATAGATAAACTAGACGTTGTAGGAAGTGATCTAGACATAAAATTTAGCGGAAGAGTAGAAAATGGAAATCTATATTTAAATTCTAGCAATTTTAAATTACCTGATAATAATTTTAGTATAGAAATTGAATCAGGTAAGGAGAAAGATGCCATAACTATTCACGGTGAGAAAATCAACTTAAGTGATGTGTTAGGTTTACTTGGCAAAGATAGTAATCGATTAAGTAACAAAATAGAAGTTACTATGAATGTTGACAATATAATTATGAAAGAAGGCATTACCATAGAAGATGCCAAGCTGAACGTAACTTGCGCTAAAGGTGATTGCAGTGGAAGTCAATTTACAGGAAAGTTTTCAGAGGATAATAGTAGTATATTAGCAGAATACAGTGAAATAGGGCTTGAAATATACGCGGATAATTCAGGTATGCTTTTGCGTTCTTTAGGGATTAGTAAATCAGTTAAAAACGGCAAATTCTCTCTTTATCTATCTTCTAAGAGAGAAAATGGAGGACATTATGGTATGTTATCTATCAGCAATTTCTATATCAAAGATGCTCCACTGCTTACCACTTTATTATCAATGTCTTCACTGCCTGGTATTGTAAATGCTATAAAGAACGAAGGTGTACATTTTTATAAGTGTAATGCACCTTTTTCATATAAAGATGGCACTGTTGAAATTGAAGAATCTTGGCTTGAAGGAGCGGAACTAGGCATTAGCACTAGTGGTACACTCGATATTAAGGGTTATAAATTCCAGGTTGAAGGACAAGTAATACCAGCATATTCAATTAACAAATCTTTGTTGAAAATCCCTATAATCGGAAAACTTCTGACTGGTGGGAAGAGTAGGGGGATTATTTCAATAGACTACAAAGCAAATGGTGATGATAAAAACAATAACGTATCTGTTAATCCTATCTCTTCTCTCACTCCAAGCTTATTTAAGAGGTTATTAGGAGTATTTGATCGTATTATGACAAAAACTAATAAAAACGTTTTTAAAGGTAGTTTGAAGAAGAAATTTAGCTCAATATGACCAGAAGAAAAGTTATTTATTGATGTTTAGTTAGATGGTAAACGTTAGATACAACAAACAGAGGAAGTTAGATAAAATAATTAAGGGAACAAGAATATAAAGGTTTAACTTGAAGTAACCGGATAAAATCTGAGTCACACTTCCAAGTGCTGGTACCCACGAAAGCAATGCAACTGCACAAATCAGTAGGTGCCTTACAATTTTTGGTGTTTTGTCTTCATTCTCTAATTTGTGATGTGATCTTCTGATAAAAATTGTTATTCTACCTAAATACCAGTTAGCTATTCCACCAAGACTGGATCCCGATACTCCAAAAAGTAATATAAGTAGTGGATTGTAATGTGACCTAAAGCATAACATAGTGTAAAGTACAAAACCTTGATGTATGGGTAAGATAAGTGATGATACTAGGCTATCTATAAACAATAGGAGATAATTTTCCATACCAAGTTGTTGTACCATCTTCGTTGTCAGAAATTGTAACCCCCATTTGTTTCAATTGCTCTCTTATTTTGTCTGCAGTATCATAATCTTTATTTTGTTTTGCTACTTTTCTTAAGTCTATCAACCTTTCTATTTCTTGATGACTCACACCACTTGCAAACCACTCTTGATAACTTGACTCAAGAATACCAATGAACCTTGCGCTTTTAACAAACTTCTTAGTTAATTTGAGCCTCTCACATTCATTACTTGTCTTATTGATTTCTGTAGCCATTTCATGCAATATGGCTACAGCTTCAGGAATGTTTAAATCGTTTTTCAAAGCCTCTATAAAATCTTTAGAGACTTCTGCATCACTTTCCTCAATACATGTACTACGTAATAACCGATAAAACTTGTTTAAAGTTTCTTGCGACTCAGAGATAACATTTTCTGTCCAATCAAGTGGTTTTCTGTAGTGAGTTTTAAGCAGCGCATAACGTATTACTTCACCCTTTATTCCACTATCTAACAAATCCCTTACTTTGACTATATTAAATAAGGATTTGCTCATTTTCTCTTCATTTACTGTAAGAAACCCGTTGTGTACCCAATATTTTGCAAACGTTGACTCAGCAAATGCAGACTTACTCTGTGCAATTTCATTCTCATGATGAGGAAATTGCAAGTCTATACCCCCACCGTGAATGTCAAAATCTTTGCCAAGGTAAGCATATGACATTGCTGAACATTCTATATGCCACCCTGGTCTTCCCTCTCCCCATGGACTATTCCAGTGACTTGAAAGTTTATAGTCAGTTTCGTTTGCAGGTTTCCAAAGTACGAAGTCTCCTGGGTGTTTTTTATTTTCACCAACTTCAACTCTACTACCGTAGTTTAATTCATCAATTTTTTTTCCTGATAAAACGCCGTATTCAGGGTAAGATTCTACACTAAAATATACATGTTTATTGGATTCATAAGCATGACCAGCTTGCAGCAAAGACTCAATTAACTTGATAATGTTATCTATGTTTTCCGTTGCTTTTGGTTCATATGTTGGTTCTGCACAATTTATGCTTTCCATGTCTTCATGAAAAGTTTTAGTGTAATATTTGCTAATGCTTTCTATATTACTATTTTTCTCATTTGCTGCATTGATTATCTTGTCATCGATGTCGGTTATATTACGCACATAAGTAACTTTTCCATAACAAAATTTAAGCAGTCGAAATAATACATCGTAAACAACAATAGAACGTGCATTACCTATATGTGCTGTATCATATACTGTTGGCCCACAAACGTACATTTTTATATGATCTTTATCGATCGGTGTAAAGGGCTCTTTTTTTTTTGTTAAAGTGTTGTAAAGCTTAACCATATACAAAGCTTTTTAGAAAAGAAAATGCTCCAAATATAAGCTGTGGTCCTTTAACTATTACGACAAGAGTAAGTAATAACCCACACAATGATACTAATACTCCCATTATAGAGAGAAATCCATCTTTGCTCATGATACCCAGTGAAATGAGAGTTGTACCAATTGCAGGAATGAAGTTAGTTAAAGGAAGTGGGATTGCTATCGATAATGCACAAAGCAGCATTATAAATGCTAAAATATTTTCACCAGGACCACGAAAAATGAAAGACATTCTTGGTTTCATGAACTTTTCTATTTTTTTTAATGTAGGTGAAGTTTTCTCTACCACGAGAGCTAGTGTTGACCGTTGAAAAGATTTCCTTTCTAGCCAATTAGGCATCCAAGGAGAATCAAACCCAAATAGAAGCTGCAGTGAAAATAAGATTAAAGGTATAGAAAGAATGGTTGTATAGCCAGGTGGAACAGGTATAGGTACTGATAGCGGTAAAGAGAAGATGATTATTAAAATACCAAAACCACGCTCATGTAAAGCTATTTTAATATCAAATAATGTTACTTTATCACTATCGTTGTTATTGGTATCTGCAACCTCTTTTAGAATATCAGAGGCCAATTTTTTATCTTCAGTCAATTTCTCACTTTTTTCCACAGTTACCCTTTAATAACAATATAACTTCTAACTAACATAGTTATTGCTATATTTCAATATCGATTATTCATTTCATGCTGTACTTCATTCTTTTATTAAAGTGTTGTAAAGCTTTTAAGTTATAAGGCTTTTAAGAAGAGAAAGTGTTCCGGCTATAAGTTTTGGTCCTTTAACTATTACAATAAGGGTAACCAATAACGCACAGAATGAAACTAACACTCCTAACGTAGATAAAAATCCATCTTTACCCATAATGCCGAGTGAAATAAGAGTTATACCAATTGCAGGAAGGAAGTGAGTAAAAGGTAATGGAAGAGCTATTATTATTGCACAAAGCAACATCATAAAAGCTAGAATCTTTTCACCCGGACCAAGAAAAATAAAAGACATTCTTGGTTTCATGAACTTTTCTATTTTTTTTAATATAGGTGAAGTTTTCTCTACCACGAGAGCTAGTGTTGACCGTTGAAAAGATTTCCTTTCTAGCCAATTAGGCATCCAAGGAGAATCAAACCCAAATAGAAGCTGCAGTGAAAATAAGATTAAAGGTATAGAAAGAATGGTTGTATAGCCAGGTGGAACAGGTATAGGTACTGATAGCGGTAAAGAGAAGATGATTATTAAAATACCAAAACCGCGCTCATGTAAAGCTGTTTTAATATCAAATAATGTTACTTTATCATTATCGTTATTATTAGTATCTGCAACCTCTTTTAGAATATCAGAAGCCAATTTTTTATCTTTGCTCAGTTTCGCACTTTTTTGCATAATTGCCCTTTAATAACATTCTAACTAACGTAATTATTAATATATTTCAGTTATACCTCTTCAATTCTTTAGCCTTGTTTAAACAAATGACACGCACTAAAGTGCGTGTCACGAAACATAAGGAAGCTAACGATCTGGTTCATTAGATGATAGTTTCTCTGAATCCTTAAGTTCTTGTTTAAGGTTTTTAATGCCTTTGCCTAAATCACCCATAACTTGTGGTAACCTACCTGCACCAAACAGAACTAAGATTATTATTAAGACTAGAAACAGCTGCCATGGACCTAAACTCATTTGTACCTCCGTTGAAAATATTAACTTTTAGGTATTAAAACTTGACTGAAGCCAAGTGATACATAAATTATATCACTTTTATTGAATTATAAATCAAGAGTTTTTAATTATCTTATAATAGTTTTATCCTAACATTAAGTTTAGTTTAGCTGTAGAGTAAAAGGAAGCTCACTAAAAAATTTTGCTAACGTATCATCTTTAGGTCTGTGGTATATGTAGCTAGGAACTCCTGATTGAATAATTTTACCATTTTTCATCACGTAAATAAAATCTGCAACTTTCAACGCTTCTTGCGGGTCATGAGTTACCATGAGTACAGGAATATTTTTGCTTCTAAAAAGTGACAATATATGGTGCCTTATTCGATATTTGAGCAGTATATCTAAATTAGAAAATGGTTCATCGAGCAAAACAACATCAGGATTTTGCGCCATTACTCTTGCTATTGCAACTAATTGTTGCTGTCCTCCTGATAAAGCATGAGGGTACATGTTTTCATATTTTTCTATATTAAATAGCTTTAAGATTTCCAATGCAGTAAGGTATTTTTCTTTCTTAGAAGTACTGCAAATAGCAAAAGTTATATTTTCTATTACTGTTTTATGAGGAAATAATGCAGAATGCTGAAAAATCAATCCGATATTTCTACGCTCTATAGCAATTGACACTTTGTTACTTGCAACTAATTTATCATTTATAACAATGGTTCCAGATTTTGGATTTTCTATTCCTGCGATTAATTTTAGAATTGTTGACTTGCCACAGCCAGAATGACCTAGTAAACAGGCAACACCTCCTTTCTTCACTTGAATGTTGATGTTGCTTAAAGCAAAGCCATCTTGATTACTATAAAAGTAACTAATATTGTTAACTAGCATTAATCTTTCAATTGGAATCGTATTATTAAATATAACAGTATTACATTCAAGAAATACAGAAATATTTTTTATTATTGTGAATTAATTGTACAGGGTGCCTAGAAAAATGCGAGACTTTTTGCTATAATTTTGCATAAATAGCAGAAGACATGGGACTATAGCTCAGTAGGATAGAGCGTTGGATTCCTAATCCGAAGGCCGTGCGTTCGAATCGCACTAGTCCCACTTAATTTTGATAAAGTGGTTTAACAATCAAGAAATTATAATTGGTTTGAAAAGTGATTCTAGGAGCTAGATTGCATGGTTTCTCAAACTTGAATTTACAGGTTCAACCTTATTTTCTCTCATTTCGCTGTAACTTGGAAGTGTAAAATTTTTTACATGTAATCCAGTTACCATTACAACTAAAATAGCTAGGACACTGCAAACTAATGCACCAGCTAAAGATGGAACCGTCACAGCAGCAGCAACAAACAATCCTGCAATAACAACTCCAACAACATCACTCCTTAATGAGGCGTAAAAACTCTCCTTACTTTTTTTGTATTTAGTTTCTTTTTCATGTGGTGGAGAAAATTGAGCCTCTACAAAGCCGTTAGCTTTCTTATCATTATTTGGTGTGACGGTTGGGCCAGTCCTTGTTGATACAGGTGCTTCATTTTTGTTATTATTACCATTAGTACTAACTGGAGGCGCTGTTGCTACAGATCTATTACCAACGTTTCCATTACTGCAAGGTTTTATTCTAATTTCCTTTACATTAGACGTTTTTTGCTTTTCTTGTTTCTTATCTATTGATGATTCAAGCAATTTAATTATTGCAACATTTGAGTAGTATTTACGATGATCAGAATTGTTGGGATCTCCTTTAAATTTAGAATCTATTTTAAGTTCTTTTTCAAGTGATGACTGACTTTCTTTAATTACTACCAAAAGATTCCTAACATCAGCTTCTGGTATATCCGTCATATACTTTAAAAGTAACCTAACTTTTGGTGGATCACCATCTATAGAGGCATCACTCAAAGCCTGAACTTTCTCTTCTCCAGTAAATCTTTTGTTATTCAAGAGTATCTTCATAACTTCAGTGCTCTCATTGTGAGGAGCTGTGTTAAGAACCTCTAGTATTTTCGTATGATCTATGTAATCTAAAAATATCTCAAACTCTTGAACTTTACCTTCATTAACGGCGGTCAACAAAGCATTCGATTTTCTTTCTTGATCAAATTTATCGCTATCCAAAAATATCTTTATAACGTTAGGTTTTTCACCTGACACAGCGTAATCTAATACAGTTTTAGAAGTAGTATCTCCAATATCAATTTTAATATTTGACTTTGCGAGCAATTCAACAATTTTTAGAAATGTATCATAATCATTTAAAATACTGCTTTTCCCTGAGCGGAGAATATCCATAAACAAATCACAAATCTTTGCATCTGTTGGCCCACTTTGTTTTAGCTTCTCACCAAATTCCTGAGCAGCTATATTAGGATTATCAGTTACAAATTTCTTTACATCTTCATAAGTTAAATTACCGATCATATTCAAATCTTACTATTATTGCTATACGCTTATTATATCAACTTTTTCATTATTCAGTCAAGTAATCTTGCAGTCTCAAATGGCATGATATATATTGATTTATGATTCTCGAGTAAATGATGGAAGATTTAGCCTATAAGTTAGTAAAAGTAACCGAAGCTGCAGCACTTGCTGCATATAAATTGGCAGGCCTTGGTAATGAAAAAAAGGCCGATCAGGTTGCAGTTGATGCAATGCGTACGGTGCTAAACTCAATGGAAATAAATGGTACAATTGTGATTGGGGAAGGGGAGAGGGACGAAGCACCGATGCTATATATCGGAGAAAAAGTTGGCACAGGAAGTGGCCCTGACATTGACATTGCTGTTGATCCACTTGAGGGCACTACGATTTGTGCTCATTATAAACAAGGGGCAATGTCTGTTCTTGCTGCAACAAAAAAAGGTAATTTTTTACATGCACCTGATGTTTATATGGAAAAGATAGCAGTGGGAAAAAATCTCCCAGAGGGTGTAGTCTCACTAAAAAATAGGATTGAGAAGAATCTGGACAATTTATCCAGGGCAAAAGGATGTAAAGCAAGTGATCTTATAGTAACTGTACTTAAACGTGAAAGACATGATGAATTAATAGCAAAAATTAGGAAGCTAGGAGCAAAAGTGAAATTAATAGATGATGGTGATGTTGCAGCCATAGTTTCGCTAATAAATGGCAATCACGATATGTATATCGGCACAGGAGGAGCTCCAGAAGGAGTGCTTGCAGCAGCAGCTCTAAGCTCAATCGGTGGGCAGATAGAAGGAAGATTAATATTTGACACGGATCAATTAAAAGAAAGAGCAAAAAATTTGAATATCACTGACCCAGAAAAAATCTACACCGTGAAAGACATGGCAAGAAGTGAATCAGTGTTCATTGCAACTGGAGTAACAAATGGAGAGTTTGTGGATGGAGTAAAGTTTGGCCAAGATATTTGTCTGACTAATTCATTAATAATATTGCCTGGTAAAGTAATAAAAATACAAACAAAATCAATATCTTAAACATTTGTCATATGCTGATTATAAAATTTTATAGAAGGAAGATACTTATAATTGTCTTAAAAAAATGAACTTACATATTAATTTTAGCTTTACAACATTTGGCATTAAGTTATAGTTAAATAGTAATACTAAGAGGTGCTTAATGTTTAGTTCACTAACTAATTTTTTTACTAATACGTCTAAAAAGAAAAGTTCTCAATCTGAAGAAAATAATCATTCTTTCTCTAACAGCACAGAAAGTTTATTAGTCCAATCTACTAAAAAAAATCCTCAACTTGATGATCAAAGTAGAACTGACGCGTCTCTTCAAATAAATCTTCAATTTAGTGAGGATGATGTAAAAAACGTGCTCCAAGACTTCGAAAAATTGGATTTTAAGAACAGTAATGAGTGTTTTAACGAAATAGCAGAAGATTATGAAAGGGGGAAAAAAAAGTGACCTTTTTAACTACGTAATATTGAATAAGCGAAAATACATAACAGATATATTAGATCAGAGGCTTGCCCACAAAGATCAAGAAAATTTTAGGAAGAAATTTAGTGAATATCTTCTTAAAATAAATGAGAAAATGAATTATGGGAAAGAATTTCAAAATAAACTTCAATTTTTTGAAGATAGGGTAGAAGAAGTATTATCAGATTTTAGAAAATTGAATTTTGGCCTTAAGGATAATTTGTGTAAAGATGATAAGGATAACGTAAATTATAATAAAGGCTGGCCTGCAGATCCATTTGACAAAATAGCGAATTATTATCGATGGAATAAGAACATTTTCCTTTTTAATTATGTAGTATTAAGTAAGCAAAAAGAAATAATAAGTATATTGAATGAAAAGTCTATTCCTGAAGACAAGAGAAAGAATTTTAAAAAGAGGTTGGGTAGATATCTTCTTCGAGTCGAAGAAGGGATGAGTAACGGACAAGAATTTCTCAAAACTGATAGTGCAGTTGCCTTTTTTGATGGATGTTATGTGCCATGCGCATATGCAAAACGTTCTCTTAATCATTATGATCATCTTGATATTAATATTTCTAAGCCTGGGTGTAGCTTAGAAATCAGCCGTCTTTTCACTGACAAAATTGAAGGGATGGAAAGAAATAAAAATGAGGTAAAGATGGTAGAAATATACAGTAACGATAAAAGAATAGCAACGGTTGAGAAGAATGATAAGCAACAAAGAAATTACTGTTTTGAAGAAAATGCAATATGCAACATCAAAGTTAGGTGGAGTGCAGAAGATGAGAAAGGTAATTCTGTTAACTGCTTTATTAGTTTCAATGTAAATTCTGGTGAATTTGAGATTGAGAAGGCAACTATTAATGATGAAGATGTTGAGCTAGACGAAATTTTGAAATTAGCTAAGCAAAATAAGGATATGCTTATAGAAGGTGAAGCTTTGTACGAATTTTTAGAAGAATATCTGGAGCAAGATGTACAATCGCAAAAGGAGGAGATTGTAACACTTGAGGCTGCTGCACTGCCATTAAGTTAAGGAAGAAATGGTCAAAAACTGAACTAAAAAGTTAGAAA
>NODE_8_length_28752_cov_107.366380
CCTTCCTACTCGGATCAACCATTTTTTTTTGGTCTAGTTTATGGGGTGCATTATAAGGACTAAGCAATAGAAATAGTAGGATAACAGTAGTCAACCAAGATCACGTACTAAGATGATATAAGTATCATAATTTACGATTAGATTGACATAGGGTAAAGAGTAAATTAAAAATTAAATAGATCTTTTAATGCAGAATAAATGCCTATAGAAATATTGATGCCCGCTCTTTCCCCAACAATGAGTAAAACTGGAGGGAAAATTGTAAAGTGGTGTAAAAAAGAACAAGATAAAGTTGAAATAGGTGATGTAATCGCTGAAATTGAGACTGATAAAGCCATAATGGAGTTTGAATCTGTCGATGAAGGAGTTTTGGCAAAAATTTTAGTGTCGGAAGGAACAAGTGGCGTGCCTGTAAATCAACTGATAGCTCTAATGTTAGAGGAAGGGGAAGATAAAAGCGCACTTGATTTAGCTTCTGCCATCAATACCAAGGTTGAGAAGGAGGTTGAAGCCGATTTTTCAGTATCATCCAACCCTTCGATTTCATCTAGCTCTTCAATGTCATCCCAGTGCGTGACACTGGGATCTAAAAAAGAGGATAGAGCAACAGAAAATAGAATAAAAGTAAGCCCCTTAGCTAAAAAAATAGCTCAAAATGAAGGTGTTGATATAAAGCGATTAAAAGGTACAGGTCCATATGGTCGTGTCATCAAAGCTGATGTATTAGAATTTTTAGATCAAACTAAAAGCTATGAGAGATTTGAGGAAAATACAACATTTGAAGTAAGCAATATGCGCCAAGTGATAGCGCAGCGCCTAGTTGAATCTAAGCAAAATATTCCACACTTTTATTTAACTGTAGACTGCCACGTTGATAAGCTAATATCGCTCAAAAATGAGGTTAATTCAGCAAATGAAAACAATAAAGTAACAATTAATGACTTAATTATAAAAGCTGTGGCTTTCAGCATGAAAAAATTTCCTGATATAAACTCATCGTGGATAGATACTAAGATAGTAAAATATTCAAATATAGATATCTCAATTGCTGTAGCGCTTGAGGATGGACTTATTACTCCTATAGTAAAAAATGCTGATGAAAAAAGTGTTTTATCTATATCAAAAGAAGTGAAAGATTTAGTAAATAGAGCACGATCTGGAAAATTAAGGCCTGAAGAATTTCAAGGAGGAGGGTTTACCATTTCTAATTTAGGCATGTTTGGTATAAAAACTTTCAGTGCTATAATCAATCCACCACAGTCTTGCATTATGGCTGTCGGCGCATCCAAAAAACAACCAGTTGTCATAAGTGAAAAAATAGAGATAGCAGAGGTAATGACAGTTACTCTCTCTGTTGACCACAGAGCAGTTGATGGAGCACTCGGAGCAAAATTTTTAAATGCCTTTAAGTACTATATAGAAAACCCTACGGTGATGCTTCTTGAGCCTTTATTATTATAATAAAATTAATACCTCTTAATTTATACTTTTATTAATTGATAGGTTTAGAGGTAAAATATGACTGATAAAAAGATAGAAAAACGTAGTATATCTTTTGATGCTGCAAAATCAAAATTTTCAAACGATAGGTTTCAAATAGATTCCTCATCTAATGAGTCAATAGATACCATTGGTAAAAAATTTAAGTATGAAGTGAAACTTCCAGGTGTTATTCACACTACAACAAGAAAAAATAATGTTGGAAGCGGATTAAATGAGTTAGATCTAAGAAAGAAAAACGAAAACTCTTTCAAGACACCAATAAAGAATATTGAAGAATCAGATAGTAAGAGAAACCAAAGTCATTTGCTGTTTCAGGAGGACTCATTTCCAGAACTACCAGCATGTGCATATAAGCCAGCACTGCTGCCAAAACCATCAAAAGAAAAAATAAAGGAAGCTGTAGATAAAATGCGCAATAATAGAAAAGCTCATAATTCTGCAAGTGTTGAAAATGGTGTTAGTTCAGACAGGTTCAAAGTGCGCCCGTTCTTATGTAGTGATATAGATGGATATGTAGCTCCTGACAAACGTGACCGTAATCTAGAAAGGTGTAGGGTTACACATGATAGCAGTAAGCTTGAAGCACAAATGGAAAGAAAGCATGGGTTTCAATCAGATCCAAGTGTTAAGCATACGAAGGCTGATACGGTAACGTGTTCTATCACTAAAGGTAACGATAAAAAAGATATTAGACCTGATGAACAAAAGCCTTTATCGGAGATATATAAAGTTAATGTGAAGGAATTAGCAAGTAGGTTCCGCGGCTAATCATTATTGGATTTTTCGAATAACAATTGCTTAAGATTTTATAAACTGTGCATATAGTACTCTATAAGAAAAAGAGAAGTGTGACAACTTCTCTCTTTCTTAACCACTTGCTGAAGAACGTTTATCTTCTGTGGCATCTGGTGATGGAGCAACTAATCTGCTCAAAATCTCATCTTTTGGTCCCATAGCATAAATAACACCATCTGACATGATAATCACTTTATCAACTACGGATAGTAACGGTAGCTTATGAGTGATGATAACAGTGGTAGTATTTTGCTCTCTTGCAACATTGATTGCATTAATCAAGCGCGTCTCTCCATTGCTGTCTAAGTTAGCATTCGGTTCATCAAGCACTAAAAGCTTAGTATTACCATAAAAAGCCCTTGCAAGTCCAAGAAGCTGTTTTTGGCCACCAGAGAGTATTACTCCTCCAGGTCCTCCTATTGTTGTATCATACCCATTTGGTAAGCTCAGTATTAATTCATGTATTCCTGCAATTTTTGCTGCTTTGATTATTTCTTCAGGATTTGGATCTGGTCTCATGCGGGCAATATTAGCTTTAACGCTCGTGTTAAATAGTTCAATATCCTGAGGTAAGTAACCAACATAATTACCAAAATTTTCTCGATTCCAAGTGTATACATCAGCACCATCTAGTCTAACTACACCTGATATGGGCTTCCATACACCAACGGTTAGCTTTGCAATGGTTGACTTACCAGAAGCACTCGCACCAATAACACCAACTACATCCCCTGGTTCTATTACAAATGAGATTCCTTTTACTGTTGGCTTATTGCTCCCATAAGGAGTAAAAAATACCCTATCAAATTCCAACTTCCCTTCAGGCTCTGGTAGAGCCATAGTTTGCTCTCTTTTTGGGGATGTTAGGATAAGTCTTTGCAGCCTGCCATATGACATCCTGGCTTGATTTAAAAATTTCCAAGTATGAACTGCTGCATCAAATGGAGCCAATACTCTACCCATCAAAATCGAGGCAGCAATAATGCTACCGGCAGTTTTGTGAGCTGTGATTGCAAGTAATGCGCCTGTTCCAATTACTGATATTTGCAGAGTTGAGCGTAGAAACTTAGTAATCCCAGTAATCACATTAGAACGATTCTGCGCTGTAACTTGCATTGCACGATTTTGATCATTCCGTTTACACCAATCAGAAACTATAAATTCTGACATACCCATAGCCTCAACCACTTCTGCGTTTCTTGTTGCAACATCTATAGCATTAATATTGCGTATAGTTTCTTCATTAGTTTCTCGCAATATACGCTTAGTAGCAAGTTCATTCCATACTGCCATTGAAACTAATATAATGATTCCAGCAATAGCTATAAACCCTGTAGAGGTGTGTATCATAAAGATCACAACAAGGTAAATTAACGACCATGGAGTATCGAACAGTGAAAATATACCATTTCCTGTAATGAAATTTTTTATTACCCCAAGATCTCGTATTGCTTCACCACTTGAAGTTGAGCTTTGCACTGATGTTAATCTAATTGACCTTACTATCAGATCTGGTGTTGCGGTTTTATCAATCCAATCACCAATTTTAGCCATAGCTAAATATCGACAAGTTTCAAGCATTGCAGAACATGCAAACGCAGATAAAGTAATAATCGTCAGCATAACCAGTGTTGATACGCTCTCGCTTGATATCACTCGATCAAGCACCTGAGACGTGTAAAGTGGTAAAAATAACATTAATGCATTAATTCCTGAACTAAACCAGAAAATGAACCAAAATGCACTTTTGCACTTCTCTAGACAAGTATATAGTATACTTTGCTTTAATTCCTTTTTTATTGACGGAGTGATTTCCACAATCTTCCTTTTTATTTAATTATATGTACCATATATAGTTTTTATTTCAAAAGTATTAACAGTTATTGCCTTACCATATCATTAATGTAATAAAATATTAATGATATGCGAATATAAACTTTTTCATAGCAAGGCTATCTTACTCCTTCTTTACTTGCGATAGCCTTACCAACTGCCTACTACTCAATACTTAAATCTAAAAATTGACGCCATCCGAATCAGTTACTACAATCCTCATTATTCCTCTTATATGATCAGAAGATATTCTAGATCTTAGTGCTCTACTTGCAACTCTTCTTCTGCTCATACAAGGTGGACTTGACTGTGTTCTTGGCCTGTACTCTAATCCAAAAAAGTTTTCTTCCTGAATAATAGCCTCTGTTCCAGGGCTAGAAAGCGTTGTATGCGGAAGTTCCTCGCTCACAAAAGGTAATTTCTTCAGATGAACTGCGCTATTACCTGTATAGCCAGTGATACCAAACTCTTCTTTTGTGAGAATTGGGCAACTTGAAGTTGAAAATACTGAACTCTTTACCCTTTCTATATGATCACTAGATTTTTGTAATTTACCTATGATTTTTTTTCTTATCATATAAAGCGGATTTGATTGCACCCTTGGTCTTTCCAAAAAGTCTTCTTCTTTAATGGTAGTCTTCGCTCTAGAACTAGAGGGCTTCTTGCTCATAGAAGGTAGATCCACATAATGACTGTTTGCATGATCAATAACATCAAATTCTCTTTTTATAGGTGTTGAACAACTTGGATTAAAGGGATTTGAGAATATTGAGTAGCTATGAGGCTGCTTTTCTTCATCATCCTTTTTTGTAGTATTTTTTTCTCCTAATAAGTTTAATGAATCAACCAGATTTTCTTTCTCCTCAAGAATACTGGTTACTTTTATCTTGTTTACTGCAGTTTTGAATTTGCTTTGCGATGAGTTAACTACGTTTTCCTTCTTTCCAAAAATATTAGATACCTTTATCTTGTTTACTGCAGTTTTGAATTTGCTTTGTGGAGCTTTTGGTTTACTTTCTGAATACTTATCCATAGTAATTAAACATGATGCACTATCGTGTCTGTCAATTGTGTCTTGCATTCTACTGTTGCGTCTTGCATACTGACTAAGCTTTTCCCCTAAATTACCCAGAAAAGATGAGCTTCTTCTTCCTTCTGACGCTGCACTACCACTCCTACTCCTACTCATTTCTTGGAAAGGAATACTGAGTTTATCTCTATTCTGTAAGTCAATCTCATCCACAAATTTATTAAACTTACTTTGCAATTGTGCAGTTTCTTCTATACTTTTTGCTAATTGTTCCAATATTACGTTATATCCTTCTAAATCGCAAGCTTCTTTAATTGACTTTCCTGTTAACTCTTCAATTCTGTCTATTTTCTCAGTATAGTTTTCTATTTTACTCTTAAGAGGTTCTTTTTGACGGCCAACTACTAAATTGGACAAGAAAAATACAAATGATATAAAAGAACAGAACATGGAAACATAGGTAAAAACTTTTTTCACTTCAGAGTCCGACTTATTAGATAGAACGCAAAGTGAAATAGTAATACCTGCTATTGGTGTAAGCAAACCAGTGATGCGTAAAACTATTTCTCTTTTATCTTGATAATCTATCTCAAATCTATCATATTTTCTTTTTATGTCTTCCCTTATTTCATAAAAAACATCCAAGAATAGCCTCAAGATATTTAGATTATGCTCAAGAGCATAATCTAAAGTTATTTTTCCTGCATTGTCTTTTATATCAAAATTTATTTTCTTATTTACAATTTTCTCTTTGCTGTCCATTGTTAAATAGAGTAAAGCACTGACAGCTTTTTCCATTAAGTGCTTATTACGTTTACGCTTTTCTAAAATTAGATTTTTTAAGAATTTATCTTGCTTAAAATCCTCATTTATCATTCTTTCAAAATCATTATCATTCATTACAAGATAGTGCAATGGTGTTCTTCCAGATTTAGATACAACATTCAACATTTGCTCATTATAGGAATAATTATCTGTCATAAAATATTCTATTACTTCAGCGTTAAGGCTCATAGCAGCTAAGTGTAGAGGTGTAAGTCTGTGATTGTTTGCTGCGTTAAAGAGTGTTCTAATAGTTGACTTAAAAACACTTCCAACAATATACTGAGAACATTCTACGCAGCCAGCAAGGGCAGCCATGTGTAACGATGTATTGTCATTTTCATCATTATGAGAAAATAACACTCCAACGCTATCAGCCACGTTTCTATCTACAAGGCTTTCTGCTAAAAACTCAAGGCATTCCTTATTACCGCTCAAAATAGCTGCAAATAACAACTTTTTTTGTGTATTTTGTCCTGAAAAAATATCAACTTGGCTTTCTTCCATCAAATACTTAACACATTCTACGTTTCCACTTAACATGGATAAGTGTAGTAAGGTGTGTCCATCGTTATTCTCCTTGCTTAATATCTCTTCTACTTCCTTTTTCTGTGTAAGAGAGAAAAGGTGCTGAAGGCATGATTTATTACCAACACGCGCTGCCATATGAAATGCGGTGTTACCGTTTTGGTTCTCACAAAAAATCTCCTGATGAATGTTGTTTGCTAACTCTTTTTCTAATATGCTTAAAAATTCTAGATCAACCAGTTGAACAGCAAAATGTAAAGGGGTATTTCCTTCATTATTACTCTCATTTTTTTGTATACCTTTGCGTATTAATAGTTTCACACATTCTTTTCTTAGCTCTATCTCTGTGCTTTTCGATAGAGCTAAGTGTAGTGCTGTATTTCCTTTGCTTGTTTTTGTGTTTAAATCATAATCAGGAAATTTATCAAGTAAGAAATTTAGACAATCAAATTGCCCGTACATTGCAGCCAAATGTACAAGATCTCTTCCATGCTCACCTTTAAAGTCAAGGATGCTATCTTCTTTATTTTCACGCTTTTCAATAAATAGCTCAATACAATCTGTATTACCATGTATAATAGCAATATGTAATGGGGTGTTACCTTGTTTATTTTCAACAATTTTTGCACCTAATCTACTCAACACTTCTATTAGTTGTTTATTTCCATATTGTGCAGCTATATGTAATGGAGTGTTGTCACCTACATCTTTTCGATTAATTTCACTTTTTAGCTTACCTAACAATCTTAGGTGCTCTATAAGAAAATTTATAGCATTGTCTTGGATTTTTGCGTTACTTGCAATCTTATGCAAAGGATTCTCATTATATTGATTTTTTAAAAATTGCACTTGATTATTGATGCAGAACCCTATGCACTCAGCATTCCCAGATTGGGCAGCATAGTGTAATGCGTTATTTAAATATTTATCTATTTTAATTTTTTCCCTATCAAAAATTCCTTTTGCCTTAAGTATTTCTCCTAAATATTCTAGGAGGCTAAAATTTCCGCTTTTAGCAGTATAGTGCAATTCACTCTTATAATTAATGGTGCTAGTAAAGTGTGCCTCATTTTCCACTAGAGCTTCAAAGCATTTTTTCTTGCCAAATTTAGCTGCATAATGTAGTGGTGTTTTACCACTTCTATCTTTTACTGCTTCTTTAATGTTGAAATTAAACTTTTCTATTACAAAACGTAAAATATCTTCTCTACCCGATTCAGCTAAGTAATGTAGAAGCGTTTTATCATTACTGTCTGCAAAATTCTCCAGTTCTGTAATCAACTCTTTCTTCATACCAAGAATTAGAGATACAGCCATTTGAATATCACAATCTTTATTTCTTTTTTGTCTTTCTCTAATTCTTTCAATAGCCACTGTTAATAGCGAAGAACCATCATTACTTGTTATATTCCATCCACCTTGACAAAATTTTTCAGCTAATGAATCACTTATACTTTTGGGTTTGCGTTCCAAAATTTTGCTTTTTACATCATCAAGATTGTCAGCATATATATTATAGTTTTCTTCTTGAGTTGCTTTATTGATATAATCATACAGACTTATTAAATCTTGCTTATTTACTTCATCTTCTGAATTGCCTTGTAATGAAGAGAGGTCAATCTTACTAACTGCTCTTGCCATACCAATGGTTCCCGCAGCAAATAAACCTGAACTGAGTGTCTTTGCGCTTGTACTAGATTTAGCTTTGAAAACACTAGTAACTGTATTTTTCAACATACTGTACCTCATAAATAGTAATGCTGGTAGTGAATAAGGCTTTCCACTATAATTTTCAAGCCTACAAAAATTCACCAGCAGCCGCATTATATAGTAGATAATTTTTTGTGCCAGTAATATTTTCTAATTCCCACTTTGGCCTTGGTGCAAAGTCAAGAGAGTCTACATAGTTTCTCTGTAACCTTTCAATTCCTGTCCATCCAACCATCACTGCATTGTCTGTACATAAATTGCTTGGAGGAGAAAGCACGTTCAAGTCTATGTGCTTTTTTAATCTCTCTTTCAGGAAATTATTTGCTGCAACTCCACCAGTAATTACAAAATCATTAATTTTAATATTTAAGGATGAAGCAATAGTAATTGCATTTTTGACTCTATCAAGTAGTATGTCGCTGACACACTCTTGAAATGAGGCACACATATCACATACATCCTGTTCATTCATTACAAGTTCTCGTATTAAGTTTTTTACTGCTGTTTTAATTCCAGAAAACGAAAAGTCACATCCGGAGCGTTTTGTCATCGCCCTTGGCAGTTTAAATCTCATACCATCACCTTTTTTAGCTAATTTTTCAATCAATGGACCTCCTGGATAGCTTAGACCCAGCATCTTAGCAACTTTGTCAAATGCTTCTCCTAATGAGTCATCAAGCGTTTCTCCAAGTTTGATGTATTTACCTACATCCTGTGCAATTAAAAATTGACAATGGCCACCTGATATCAGTAGGACTAAAAACGGAAATTTAACTTCATATAGTAGCCTAACAACTAACGCATGTGCTTCTAAGTGATTGACTGCAATAAACGGTTTTTGTGCTACATGCGCAATTGCTTTAGCCATCATTGTACCAACTATTAATCCACCTATGAGTCCTGGTCCTGATGTCGCTGCAATTGCATCCAAATCACAAAAACTAAGGTTATATTTTTCCATAGCACTTTTTATTAAACCACTTAAATGCTTCATATGAGCACGTGATGCTATTTCGGGAATCACTCCACCGCGCTTTTTATGCTCTGCCTGAGAAAGAATTTCGTGAGCAAGAACTTGCTTGTTGCTATTTACAATTGCAACTGCAGTTTCATCGCAGCTTGTTTCAATAGCTAAAATAGTTTTCATAAACACTTTAAAACTATACCTTGAAATACTGTAACTGCAAAACGTATATAACTTAAGCTAAAAACACCTAATCTACTATTGTTGCATACTCTGCTGACTTGTACCTACAGTAACATCCTCCAGATCAGATAGTGGCGATAATTGTTGTTTAAACCCTTCTGTTAACCAATCAGCAGCCCATTCTGCAATACTTTCTCTACCGGATATTCGAATTTTTTCCTTAAGTTCTGTAACAAGTCCCTGGGATTTTATTTCTTTCTCTTCTGATATTTCTTCCCCATTTGCACGCATTATTACCCTGATACACTTTGCTATGACAGAATTGTAAGATTTTGTACTTCCCTTCCCATCAGCACATCAATAAAATCATCAGACAATTTTACCTCTTCTATTACTTTCAGCCCATTAGGAGATATTACTGGTTGTTTATATCTCCCTAGAACACAACCTGCTGAACCTTTTAGCATATTTACTATAAGATCTCTAGTGCTTACCTCAGGTGGCAAGTCTATATTTGCATGCATCTCTTTATTATATCTCATCACTCGCATTGTAAAATGCTAGAATTACCTTGCCAATAAAAATCACAATTCCACACTGCTCATTAGTGGATTCACCTATAATGGTAAATACAGAAGAACATCTAGCTATAATCTAATCACTGTCTCCAAATATAGAACCAATTCTTTTGCTCCCAGGAGAAAATTTATTAGTCCAGCTGCTTTGTACTTTGTTTATATCTTTAAAGGCCGTTTTGTTGCTATACTCCTTTACTTCTTTATCTATTCTCTCCATTATTTGTGGATCTAGATAGCTCTTTTTCCATTGGTTAGTAGCAAGAAATACTTTGTTTAAATCTTGAGTGCGAATTAGATATTCCTTGTCTTTAGGATAAACCTCCTGAGCCCAAGCGAATAGCTCAAAATAGCGTGCAAATAATTCGGATGCGCGTGATTTTGCAGTTCGATAAGCTTGTATCTCTTCAAATATAATTTGACCAATAATTTTTTGTACCAGAATATTTGACTGCTTCAAGTTCTGCTCAATATCCTGATAAACTTTATAGAGAAATTCTCGCTCTAAGCTTAAGTTCAGTTCATTTTCAACCATATGTGAAAGTTCATGTACTATGATGTAAGGATTTGACCTTCTTAGCACAATAACATACTTATTTAAACCAGAAGATCGAATTGTCTTACACACTCCCTCTTCCATATCCATTAATCCTTCTTGATATATTTCAAATGAGAGTCTATTTTGCTTTATTAGTGACAAAGTGAGGTTCAATGTATTTCTAAATTTCTCAAATTGATAGAGATATTCGACATATTGTATTACGTTTTCACCACTTCCTACTTGAGTTGCTTGTTTTATTAAGTCCCTGGTTAGCATGCTCCATTATTAAAGGAATTTTCTTTATACTCAAGAGTTATAAAGTATTTTTAGGAAGTATAGCTAAAGTAGTTTAAGTTCATTGACATCCCGCTACTTGTTAGCAGTCAAGAGGTATCATGTCAGTATGACTTAGGAATGTACTAGATATAAAAGTGCAATATCAAATATATTCTACTAAAAATCAATCAGATCTTCACATGTTTGTTCTTCATAAAAGAAGTTCAATGTTATCGTAGTACCAAGCTTTGCTTCACTTTTAATGCTGAAAGTCCCACCCATTAACTCTACTAATTTCTTGCTTAGCGGTAATCCGATACCTGTACCTTCATTTCTATATCCTGAATCTGCTTGACCAAAAACGGACATAACTTTATATATGTCCTGCTGCATTATCCCTATTCCATTATCATGAAACTCAATAGTTAATAAATTTTTTTCTATATTCTCTTTAATAATCATTCTTATTAAACCACCTTGAGGAGTGAACTTGATTGCATTCGATAACAAATTTATTATAACTTGCTTCATTCTTTTGGGATCGGCGATAACTAATAATTGTTTATCAGATATCTCTTTCTTTAAACTAATCCCTGTTTCTTTTAGTTTAGGTGATAACATTTTTAAGCACGAATCTATTATCTTATTCAGATTAAACTTCACTTTCTCTACTGTTAAACTACTTGATTCAGCTTTAGAAAAATCGAGCACATCATTAATCAAAGCAAGTAAATGTGTACCAGCATTATATATATCGTCTACGTATTCCTTGTATTTAGAGTGATCTACCGAACCTAAAGTTTCATTTTTGATCAACTTTGCAAATCCAATAATAGCATTAAGAGGTGTACGCAACTCATGTGTAACACTTGCAAAAAATTTTATCTTATTTGCATTTTCTTGCTCTAATGCCTCTTTAACCCTTTGTAATTCAATATTAGTTTTATGCTGCTTGGTTAGCATTTGGGTATTGGAAAAGTGCAAATAAAGCATTATTAGTATTAAGATAACCAGTAATAAGCCCATTAATATTGAAAATAGACTATATACCATAATATAAGAGTCATTATAGCTTTGAATGATCTTCAAAAAAAATGAAGGCTTAATGTCATCTTCATGAAATATAGGGAAAGTAGAAGTTAATGTATTTCCTGTAGCGTAAAATATTTCTTGATTGCTTAGCAATTTATCAATTTCATCATTTGTAAGCAACTGCTCATAGTCATGACCTTGAGTATTAAAATTACTGAAAATTACTCTGGCATTTTGATCATACAGTATTAAGCTAAAATTTCTTACTTTGCTTACTGATTGTAACAATTCAGCACGCAATTTTACCAACTGGTTTATGTAATCAAAACTGTTATATTTAATATGATGTTTTTCTATTAGTAAATAATGATATTTTTTTATTATACTATTTTCCAATAGATCTTTTAAGTTTGCATTTGAATTACGGTAAAAAGAAAGAAAATTATTCTTTAATGAATAACTGCGGTATATTGTGCCCAATAAAACCACAAAAATTAATAAGAATAGCGAGATAATTTTTGTGTATCTATTTGTTTTTAGTGTAGTAAACATTAATTTACTTAATTTATACATATTCTTCTCATTGTGAAATAACGTCTTTTATGGTATTAATAAAAAATTAGCATATCATACTTTTATGACAATTTCTCCTATCTTGCCAGTTTATTCTCCTATTAACATAAATTTTCCTTATGGTAAAGGTGTTTACTTGTATGATATCGATAATAAGCGCTATATAGATTTTCACTCTGGAATAGCTGTTAGCAGTTTAGGTCATGCTAACCCACGATTAACTAATGTCCTAAAATTACAAGGGGAAAAACTATGGCATATATCAAATACCTATAATATATCTACTGCCAACAAATTTGCAGAAAATTTAATAAACAACAGCTTTGCTAATACTGTATTTTTTGCAAATTCTGGATCAGAAGCAGTGGAATGTGGACTTAAAATCGCTAGGGCCTATCAAAATGGAAAAGGTAATAAAAATCGCTATAGAATTCTAACATTTCATGGTGCATTTCATGGAAGGACATTTTTAACTTGTGCAACAAACGATAGACAGAAATTTTCTGAATTACTGAATCCTTATATTGACTGGTGTGATAACATAGAGCCCAATATTGAGAGTGTAAAGAAAGCAATTTCTAATGGCATAGGTGTTATATTAATAGAACCAATACAGGGACAAGGTGGTATTAAAGTAATGAGTGAAGTCTTTATGAAAGAGCTAAGAGAACTATGTAACGAAAACGACATACTGCTATTTTTTGATTGCGTTCAGTGCGGTGCTGGCAGGACAGGAAAGTTATTTGCATATGAACACATAGGAATTAAGCCTGACATATGTGCTCTTGCAAAAGGAATAGGAGGAGGTTTCCCTCTGGGGGCTTGTCTTGCAGCTGAAAAGGTTGCTAAGTACATGGCGGTCGGTATGCATGGTTCTACTTTTGGTGGTAATCCACTTGCAACTTCAGTAGGTAATGCTGTATTGGATGAATTGCTCAGCCCTGGCTTCTTAGAAAATGTTGAAGTTAGAGGTAAGTCTTTAAAAAACAAACTAGAGGACTTAGCAAGCAAGTTTCCAATGATAGAAGAAGTGAGAGGAAAAGGGTTGATGCTAGGAATAAAAGTAAAAATGAATAACCAAAAATTTGCAGAAGAGCTAAGTCACCGTGGTTTACTCACTGTTGGAGTAACATCAGATAACGTTGTAAGAATCTTGCCTCCACTCATTATCACTGAAAAAGAGATTGATGAAGGCATTGAAATCCTCACTCAGTATTTATCTGAAAAGTTCTAGTTAAAAACTAAACCTTCCTGCTCACTAGTTGTTTGCTGTATCAAAATTGCAGATAAAGCAGTAGCTACAACTTTATCAGCTACTTCATTTGTACACTTTACCTTTTCCTGCTCTCTTATCAGTGTAAGCGCATTTATATCACTTAGTGAGTCAAATTTTGTTATATCCTCAAATATAAACGATTGCACGATGTCTTTCGGAATATTGAAAAAAGTCGAGTTACCAAGCGATAATGTCATATCTAACACACTTTTCATTGAGCCGTTTCTCAAAACACATTTAGACAGTTCCCCTAAAAGAATTGGCACTCCAAAAATAAAAAATGCTCCTCTCACTAAATAGGTTGTTATTTCATATAACAATGCACCACACAAGAGTGCCAATGGTCCAAATACTATAAAACCGCAAAGTAAAGGCAATGTCATGGTCTGACCTAATGATATTCTACCTATAAGCTCCATTGAAATTATAAACCCAATAAGTAACATAGCTCTACCTAGATATGTCCTTTCTTTAGAGCGTTTGTTAAAGTTTTTCTCACGTAACTTAGAAAAATCATTGTTAACTCTTACTTCAAAAATATTATGGTTGGTTTTTAATTTTAGCTTTAAGCCCTCTATTCCATGACGCCACTTGTGGCACCTTACAATTTCATCAATTATCGTACTAACTTGATTATTGATTTTGTATAATTTGCTTTCTTGATATAAGTTGCCTTGATAATATTTTTCTCTCAAGTCTACACAATTTAAATTCTTTAAATCACATAAAAAATCTTTGATTTCTTGTGCCATTTTATTAGCATCATCTTTGTAGCCTACAGCTTTCAAAATTGTTACCAAGTGTTTATTTTCAATTTGAGCAATTGTTCTATCTAATGCACGTATATATTGCTTGGATTGAAAATATGAGATGATTTTTTCTTTACATCTATCCTCATTGCCTTCGTACAAACTATTTCTTTTGAAACTGCTGTCATGTTCTTTGGCAATTTCTAATGCATGAACCAATACATTTTGCGCCTTCACACTACTTTCACAGTGACAGTTTCTGATTATGTGTACATACGCTCTTGCACTGGTATCTCCAGATTTATCTATATTGTACGCTTTAGCCAAAAAGACTAAATAGTCAAACCCTGCCCAAAGATAATACATTACCTTTGTTATAGCACTCCCCACAGAAAATAAAGCTGAGCGTGTGCAAGATAATTTACCGTTGTTTTTAATTCTGTTCTCATATGAACGAAGGTATGCCTCTGTACTTTTTAAAATCCTATGTAAATCTTGTTCTGTCTTTTTGACATCAAAATCATTTATATCATGAACTTTTTCATACGTTTCTTTTATCAAATCACTAGAAAACTTCTTCAGAGCTGAATCATCAATATTTCCTAATGCATCAATATTTTTACTAATATAGATTTCTATTTTTCTTCCAAGTTCTTCTCCCATTCTATTTTTTAGCAACTTATTGTATTTATTAGTAGCTGGAAACAAAACTTTCTGACAAAATTTCTGTGGTTCGTTTTTAAAATTTGCTAAGATCTTATTCACAAATAGCTCAACTTCTTCACCTGCAGCAGCGAAAAACCATGATTGTCTGCTCTCATTACGCTCTCTATTTCTTCCAAGATTCTGTAGGGCTTCAGATGGATTATTGAACTGACTAACCGAATCTGCAAATATTGATGCAACATGATTATATTCACTATCAAATCCACGACCTTTCGATCCATCTATAACCGTTGTCAACGCATATTTAGCCAATGAATCAAAATCTCTTTTTTCATAATCACAATAAAGAGTTCGATATCCACCTATCTGATTACGTATTATCGCTGAAAAGAGTCTGTTTTCTCCAATACCAAGATCATTTTTCCCAATTCCTGCAAAGATACATTTATTTTGTTTGCAGAAATCAATGAGACTATGTAGTATACCTTCCTCTCTTTCCATGAGGTCATGGAGCTCTTTGCTTAAGCGCCAATTATCAACTATTAAGCTGCATTGCTCATTATCACTTTTACTCAGTGCTTCAATTACTGTCTTTATTTGCAGTAAGAGCTCATCTCTAGCAAATTGCTCACTAAAGCCTTTTCTCTCTAGGTAGCTTATAATATTGTTATCATTAGTGGTGCTAACATTCTTTTTAACATCTTCTATCAATTCACTCAAACCTTCTCTTCTTTTTTTATCTAAAGTAATATTATCACACTTCATTAAATATGAGAGAGTAAGATCGATCATTGAATGCATTACTCTATATTTTAGATATTCAGCAGTACTACTGAAATCCACCTTTTCTTTTAATTCAGATATCTGCTCTTCTGTCAGACTAGGATGTTGCTTTTTAACGCAGCTTATAAAGTTCGCTTCGCGTAACTTGAGCCTATAGTCTTGATAAGATATCCCTTCAGGCTGAAATTTATTATACACTTCATAACGTGTACTACCTTCATATACTAAATTATCTCTACCCTGCAACGCAAAGTTAAGATTAACTATACTATTTACATCATCAACTAAAAGCAGAGCACTTTCTCCAATTGGGCTTTGCACATTCCATCTTATAGAAGTTAATAAATCATCGGTATCAACAAGCTTATTGTAATTAAAAACTTCTTCGCTCTCTTCAACATATTCATGAGCTGGGCTCGATTTTTCTCTAGTAAATAAGCTACGCACGTTAGCAAGAAATCTAGAAAGCAGTTCTTTTGACTCTACACCAGTTGCTTTAGTTAGTACCCACCAAATTGGCAACATTACTATACCAAATATAAACATAGAAATTGTATAATATAAGTTTCCAATCAAAGCAGAATAAAGCCAATAATCTGAAGTTAGACCAATTACAGCAGCAACATTACTATTTATAACAGGAAATAATGTAATCATAGGTATTATAGTAACAGCAATATTCACTACAAATGCTAGAGTGAAATTTGTTCTCCTATTGGTTTTTGCAATAACACTTGCTGTTTCGATGGCGTTTGCAATACAACGTCTACTCAATCTTGTCGGGCTGATAACTTTTCCGCATCTATTTAAAATCCTTCTCTTTGGTGTTGCAGTGAGGTAAGTCGTAGGATATTTCTCATCAAGCTTGCACATGTTCTCAAAATCCTGCTGCTTGTTAATACTGTCTGCTTCATCAACACTAATCCACAACCTGGTATTTTGGTCTTTAAATTTACGATCATTTTCTTGCTGCAATAACAGGTCATGTGTCACTATAATTGTTGTAGGTTTAGTTGCCTTCAGTGCATTTTTAATTTCCTCAGCAGTTTTAGGTGTCCTAATGTTTACAGTAAATGCACTACTCATCATTTTTTTAGCTTGATTCACTAGGTCACTACTTGGTACTGCAACCAGATGATGAAACCCTGCTTGGGCTAGTACATAACTCAGTATTCCAATGTCGTAAGTCTTACCAAATCCAGTTTCTGCATCGATCATAACATTACAGTTAGTAGTGCAAGAGTTGCATAGATGTTCTAATACCCCTTCAACAACAGGTTTACGACGTGCTACTATTATAGATTCCTTTGTATCATCAAGTTTTATAGATTCACCTTTTAGCTTGCAGTTGATTTTTTCTAAGCTACTTATAATACTTTGCTTTTCTTGATTACTGATAGAACTCACACATTACCCACTATAATTATCACAATATTAATTGTATGTTAATTCAGTAAATTGTCAATTCTATGGACAAAAAGCTGATTTCAACTATCATATTAATATGAATATATGCCTCGGAATAATTACTTCTCCCCATGGAATCAAAGGAGCTGTCAAAGTAAAAACCTTTACTGAAAAGCCCGAAAATATTTTCCTATATGGTGAACTAATAATCGGAAGTGAAAATTATAAAATAAGCTTGGTGTCTGTTGTCAGTAATAATTTAGTAATAGCAACAATTAGCGGTGTGAATTCCCGTAATGAAGCAGAACTTTTAAGAAATAAAAAGTTATATATAGAAAGAGATAAGCTACCACAGTTAAATGATGAGAATGAATTCTACCAAGATGATCTTGTAAATATGGAAGTAAGACTAGAGAGTAATGAATTATATGGCTATGTGAAGTCTGTGAATAATTTCGGCTCGGGGGATATATTAGAAATTTTGGTTATCAGCACAAAAAAGAACATTATGTTATCTTTTACTAAAGAAATATTTCCACATATCAATATGAAGGAAAGATATATAGTAATCAACATGCCAGAATTCATTGGCCAATAAAAATTTTGATATTTGTATAAAGTTATTTATAATAATCAGACCAAATTAAAAGTGTAATTATGGCAGAAAGGGCTAATGATATCAGGCCAGGTCAGGTACTAGAACATAACGGTGGGTTGTTTTTGGTTGTAAGTATTATGCATACTCAACCTGGTAAAGGTGGTGCATATATACAAGCTGAAATGAAAAATATCCAAACAGGAGCAAAGTACTATGAGAGGTTTCGCTCTGATGCAACAATCAGAAGGGCAATTTTAGATGAAGAGGAATATGTTTATCTTTTTACTGAAGAAAATATCGTAAATCTTATGCATCCAAGTAGTTACGAGCAGATTGTTATAAATTTAGACTTATTAGGGGAAAAGAAGGCTTATTTGCAAGATAATATGAAAATTAAAGTAGTAACTTATCAAGATAAAATAATTTCTGCACATGTGCCTGATCACGTTACACTAACTGTAAAAGAGACAGAGTCTGTTATCAAAGGTCAGACTGTTGCTGCTTCTTATAAGCCTGCAATTTTGGAAAACGGAATACGTGTTAACGTGCCTCAATTTATAAAAGAAGGGGATAAAATTGTATTACATACTCCTGATAACAGCTATTACGAAAGAGTAAAAGAGTAAATGGCCATTTCATCACCACGAATCAATGTGATGCTTGATTCTGTACGCAGTGCCTCCAAGCAGCTTATACGTGATTTTAATGAATTGCAAATTTCAAGCGTTAAGTCAGCAGACTTTATCAATAAAACTTATTCAAAATCCAAGCAACTTATATACGATTGCTTGAAAAACTACAACCAGAACTATGACTTTATTTTTGAAGACGATGTGGGCCAAGATCTAAAAGACGGCGGTTATACTTGGTTTATTATGCCTATAGAAGGCAAGGAAAACCTTTTTAGTTGTATGGTTTATTTTGCAGTATCAGTTTGTCTCATTCATAAAAACAGAGTTGTAGCAGCTGTGATTGATGCTCCAGCCCTTAGAGAAACTTTCTGGGCAGAGGAAAAGAAAGGAGCTTTTCTTGAAGATTTCAAATCTCGCCATGTAAAAATGCGGATGAAAGCTCGTGAAGGGGGAATAATAGACATAAGTGGTAATTTGTTAAATAAATTACCACTTGACAATAATAATCTACGCTCCCTTGGCTCAACGGTACTAGGTTTTGCATATCTTGCTGCTGGAAGATACAATGGAATAATTTACTCTGGAATTAATAAATATAAAACTTCACTCGGTAGGCTTTTTCTGCAAGAAAGCGGTGGGAGATTAAGGGAAGATAACGCGCTTGTCATTGCTGGAGATATAAACTAAAGTTCATTCAAAAGAGCAAAAGTCACGTAGTGAAAATAATAAATGGTCTTACCTACCCCTCATTGCAGCAGGGTGGCAAAATAAGATAGACGAGAAAAGACAACTATAGGAACAAATAGGTGTCATTCCAGCACGTGACACTAGAATCCAGATTGTTTAGACTGAATCCTATGGTCAAGCCATAGGATGACAAAAGAGTCTGTGTGAGCTATAGATACCAGTGTTAGCTACTTTCATGACAAGAAATGAAGCACTGATTTTGTAAATTAACCATGCTTTTAAATAGATACCTTATTATTGGCAACTTTAAACTCAACAGCAGACGCAAACAGACAACTTCTCAAAAACTTTTACAAGAGATTCTGTTAAATGTTCTATCATTTCATCTGTATGGTAAGGTGTAGGAGTAATACGAAAACGCTCAGTTCCCTTTGAAACTGTTGGGTAATTTATATGTTGTACATATATTCCATACTCATCAAATAATAATTTTGACGCTTTTTTGGACAGTTCAGGATCGCCAATTATTATTGGAATTATATGAGTTTCTGTTTGAATGAAATTCACTCCTGCATTTCTCAGTGAGTCTTTTACCTTTTCAACAGACTGCTTTTGCTTTTCCCTTTCAATATTGCTCGACTTTAGGTGTTCAACGCTTGCCTTTGCTGCTGCTGCTAAAACGGGTGACATAGCAGTAGTAAAAATAAATCCTGGGGCTGAACTTCTTATTACATCCACCAAGCTCTTTGAAGACGCTATATATCCACCCATCACTCCAAAAGCTTTTGATAACGTACCCTGAATAACAGTTATTCTATCCATCAAGCCTTCTCTTTCTGCAATTCCACCGCCGCGCGGTCCATACATGCCAACTGCGTGTACCTCATCCAAATAGGTAATTGCATTATACTGATCTGCTAGATCACATATCGCTTCAAGCGGTGCTACATCACCATCCATTGAGTATACAGATTCAAGTGCTATTATTTTCGGCGTTTTTATATCTATAGACTTTAGCAACTGCTCTAAGTGATCAACATCATTATGCCTAAATATGTGCTTCGGTCTTTTGCCTGACTTTATACCTTCTATCATTGAAGAGTGATTTTTCTCATCTGAAAAAATTACCACACCCGGAATAACAGACGACAAAGTGCTAAGCGTAGTTTGGTTGGCAAGGTAGCCACAAGCAAAAGTTAAAGCAGCTTCTTTTTGATGCAAGTCAGCCAAAGACTTCTCGAGCTCAACAACTTCCTTTGTTGTACCTGATATATTTCTTGTTCCTCCAGCACCAACAGATGAATTTTGAATAGCAGCAATGACACTATCGTTTTGTGACATTCCCAGATAATTATTACTGCACCAGACAATAACCTCTCTATTTCTTTCACAATCCATAATATAGGGAAGTTTGCCAGGTAATGACGCAAAATGCGTAAATTCACGATAGCGCCCTTCTTCTTTTATATCTTTGATTTTATTTAAGAATATTTCTTCGTAGTCTACCAAGCTTTTATCTATTAATAATCAATATAATTATAATAAATTATTAAATGATAGACTACTATATTTATTCATTATCAGCCACAACAAGGTGTACTTTTTTGTGTATCATCAACCTTTTTAACCTCATTATCCTCAACTAAGCTTTTAGGCCTATAGCAGTACGTAATTGTAGCTGCAATAAGACAACAAGCTGCAACTGCTACTCCTATTGCTAACATCTCTAAGTAAACTGCAACAGCTACTCCTAAGGCAATACCAGTTATTGCAAGCGCAGAAGCAGCTACAATATACTTTTTTGTATTTTGCGGAACAGTTGTTTTTTGATTATTTTTGCTGCCTTGCTCATCAGCTATTGGTATCACAAGTTTTAGTTGTGCATCTTGTCCTTGGTCACTACTTATACTAACATAATTATCATCTTCTATATTACCAGGCTTTTTCTCAGTGATCATTGAAGGCATTTCTGATGCAGAAGCTGTTGCTTCAGGTTCCACTGTTTCAATTATAGGTATTCTTATTTCATGACTTTCTTCATTAATTTCTTCAAATGGAGAATTACTATTAGAGTCTGAAGAAGTTCCGGCAAAAGCGTCACTCTTATCACCTTCAAGCTTAGAAAAGTCATTATCCTCAGAACTCAGTGATGATGAATCTGATTCACGTTCTTTAACCTCTTTCACAGGAATTTGTTGACTACTTGCAGTAGCACCTACATCATCGCCTGCTGGTAACGCAGTAGCAATGTGCTTGAGCTTATTTTTAAGCAATGCTATTATTGGTGCAAGATCCTTTTTCTGCTCATCCTCTTTCAAGCTTAGCATTTTGTTGCTTGCTTGATGCAAGAGCTTCTGCACAGTAGATTCATATGCACTATCATCTAACTCCTTTAATAAATCCACCACACTAACATAATTGATGCTATCGATAGCATCAGACAATTTTTTCTCTATAGTTTTTGTATTTTTAGGCATTTTACCCCTCCTATTAATTGTAGCTTCTTTTGAAGCCTTTTTATTATTCATAATATTTTCTCCTTTATCAACAATACTCCTTTGTAGCTGCTTACTATCAGTGCTTTGAGATTCTGAATTTTCTGATAAAATATCGCTTGTTATGGCTGGAATTGCTGATTTATCTGCAGTGTTATCACTTTTTTTCCGTACAATAAAAGTTGCTGGAGTGCTGTACATTTGATTCCATAAATCTTGACGTTCAGTGCAAGAATATTCTTGCACATCGATAGAAAATTGCAGAATATTTCTAATATGTATTAAATTTGATACAAGATCGGTATTCTCTTGGCGTTTATTGTATTTTGGATCTTCAGTGTATATATCATATCCTGCATGAGCAACTTGAGCTGATCCATTTACAATACCCGGCACATAATTGTAGTTATATTCATGTAAAGCTTCAGACTGCAATAATTTATTTTCCCTCTCTAGATTTTCCATGCGCTTCTCTATGCTAGATTTAAAAATCTCACACTCCTCTCGAAAAATTACATTAATTGCATTTTCTTCTGTACATAAGTAACACATTTTCTTGATTAAGGAGTAATCTTCTTGATCTGTTGAGTAGCGTACCGCATTTCTCAGTAGATTCTTTATAACCTGCCTAGTTACTTGCTCATTGTGTGATATACTCTGATAGGTTTGAACGTGGGCAATTACATCGATTACAATATCTTTATTTTCGATATTCGATAACGCAATGAGAGCTGATTCATATACATTATCAAATTCGTTATTTTTCAATTTTTGATTGAGATAATCGATAATATCGTTACTACACTCAGCATATTCTTCAAATAAGTGCTCAATGAATTCAATATTACCAGCATCTAGCGCAGTTTTTAGGACTAAATCATAAATTTTTTTTCTATCACGAGCTCCTATATTCTTTAAGATTTGTTGATTGAGTACTTTAATAATTCTATCGTCTACAAATGCTTGCTCATAACTAGTAGAACCCTTGTTATTGATATATCGTTTGCACAAGTATTCGATGATAGGCAGATGCTCCTGACTTATCGCAGTCTCTAATAGAGTAACAAAACTTCCTTTCAATAGATCTTTAGTTGGTTCATCAACATATCTCTCAAATGCATTTAGCGCTATCGTGATAAATTTTTCATTTTTAACCAAAGATGCTGTTTCAAGGACGCCATATAAAGGATCGGGATTACTTGTTTTTAGTACATGCTCAAGATCCCTTAAGAAGGGTTCTGCAAGAACTGTCTCTAGTAACTCTTGTTCTTTTCTTAATGCTATGGTTGAGAAAAAGCCAATCTTATTGGGTTCAACAAGTTGTATAGTTTGATCCTTTATTTTATTATAAACCTCATCGATACTATGGAATTTTTCTATAAAAGCTTTTATATATTCTTGACCACCAACAAGTAAAGGTAAAAGACTTAAGTTTCCTTCAGCAAAAAGTATGTCTTGATATTTTTCTGCCAATTTATCGTTAGCTGCAATTGCAAGTAACACCAATTCTTTTACTAAATAATCGTACTTAAGCTCTACTTGATTAAATTTATACTGTGATAGTATATTTGAATATATATGTTGATTATTTCGTAAATCTAAGTTAAGTTGTTGCTCACAAAAATTCTTTAAATTTGTACTCTCTAGCGTAATAGACCTGCCTTCATAATCCTCAATATTTTGTATAACTTCGTCTAATTTTTCATAATTATCTTCTTTTACAGCTTGATTTAAGATACTTATTACTTCAGCAAAAGTTAAATTTTTAGGAATAATGTCATAAGAGTCTTCATCTTTTGATTCTACAATAAATGATCTATCACAACCATCAGGAAAGTTTGCAAGTATTGCATTCTCTAAGCTTAGATCCTTAGCATATGAAACATCTTGATTTTCATTATTTAAAACTTCAAATTCTTCTTCAACACCTAAATCTCTGGAATGGCGACGCTCACTTTCTCCTGCAGTATCTACTGCTGGCGGCATGAGTCCACCAAGTAAATTCCAACCACCCATGATTTACCCCCTAACTACTAGCTAAGTTAATTATAGCATTAAACAGAAATTTTGCCAAGCAAATTATTGAGTCTTTTAGCAAACAGACTTACGTCTTCCATCTCTTCACCTTCCACTATACAAGCTTGATAGAACAATAAGTAAATCATATCTCCAAGTGTTGGATTTTCACCATTTTCAGCGTGAGATTCCATTATGTTTTTTATCAAAGGATGCTTAATGTTAATTTCAAGTACTTTTGGCGTGCGGTAATTTAGCTGCTTCTGTTCACGTAAAAAACGCTCCATACGAAGATCCATAGTTCCTTCATCAACTGCTAGACACACAGGACTGTCGGTCAATTTCTTAGAGATCTTTACACTTTTTACTAAGCTTCCAAGAACCTTGGTGAAGTATTCGAGTATAGAATCTGCGTTTTCTTCGCTTTTATTTTCACCTGATTTATTTTCTTCATCTTTCTTACCTTCTTCTGAAGAGAATTTTTCTAAATCAACATCAGCACGGGTCACAGACTTAAATTTTTGATCTTTATATTCATGAATCACGCTAGTCCAGAAATCATCAACTGGATCAACAAATAGAAGCACTTCCAATCCTTTGCTGACGAATCCTTCAAGTTGTGGACTGTTTTTTACTGAATCGAGACTATTTCCTGTGAGATAGTAGATATGTTCCTGTTCAGGCTTCATTCTGCTTATATAATCATCGATGCTGACCAATTTCTCATCACCGGTGCTATTAAACCTACAAATCGAGAGTAATGCTTCTCTTTCATCAGTTGGCATAGCTTCGCAAAGACCTTCTTTTAACACCGCACCAAAATTGCCCCAAAATTTCGTGTACTCCTCTAAATTCTCTTTTGCTTTTTTACCGAGCTCTGATACCGCGCGTTTAGTTAGGGATTTCCTAATCTGCTCAACAACACGATTGTTCTGCAGTGTTTCTCTGCTGATGTTGAGAGGCAAATCTGGTGAATCAACCACACCTTTCAAGAAACGCAGGTATTGTGGTATAATTTGTACATTATCTTCAGTAATAAATACTTTATTGACATATAACTTTACAGAGCAGCGTCTATCTGGATGAAACAAATCAAAAGGCTTGATAGAAGGAACATAAAGCAAATTCGTATATTCTATTGCACCTTCATTTTTATTGTGCAGTATCATCCAAGGCTCACCACCTACATGCGCAACACCGCGGAAGAAGTCGTTGTGCTCTTCTTGAGTGACGTCATTTTTTGGTTTAGTCCAAATTGCAGCTTTGCTGTTTAATTTTTCACTTTTTCCTTCTTCATTCAAAAACTCAACGGGAAAATTTATGTGGTCAGAGTAAGTAGTAACAATGTTTTCAATACGGAATTTGTCTAAAAATTCACTTTCTTCAGGACGCATAATCAGCGTAATTTTCGTTCCACGAGAGATTTGATCATCTAATTTGCTAATTGAATATTCTCCATCTCCTTTAGATTTCCATACCCAAGACTCTTCTTCCCCGGCTTTCCTTGACTCTACTATAACTTCTGAGGCAACCATGAAGCTTGAATAAAAACCAACACCAAACTTTCCAATCAGTTCTACAGCTTGGTTTGAATCTTTATTATTCTTAATTGCATCCAAGAATTTTTGTGTACCAGAACTTGCAATCGTGCCAAGATTATCTATTAAATCTTGCTTATTCATGCCAATTCCATTGTCGGTTATATACAGCTCATTCTTATCTTTACTGGAGCTAATAGTAATCTTCAATTCATCACTTGAATCTAATAAATCAGCATTTAATTGTGATTCATAGCGCAATTTATCACATGCATCTGATGCATTTGATATTAACTCGCGTAAAAAAATATCTTTATTAGTATAAAGTGAGTGAATTACTATATTTAGTACTTTCCCTACTTCAGCATCAAACTTTAAACTTTCAGTTTCTTTTACATTGTGCATTTTGAGCTCCATTATTAGCCTACTATTTTAATAATTTAAGTATTGCACTGCGATCTTTCAAGGTCATGTATGCTAAAATTTATGTGAGCCAGCTTATGGTTCCAATGCTAAAACTCTGCCATGCAAATTAAGAAGAAGGTGCTACTCTCTTTATTCTTAAAATATAATATCTCTTATTTGCTTCAAAGATTTGTTAGTCTTTGATTCTTTTTCTTTAAAAATGGTTTCAAGAGAGATTTTAAGTTTTTCCCATTCTTTCGAACTGTTTAGAACCAAAGCACTCTCAATCTTCTCTAGTGCTTTCTGAGGTGATAAATATAATTCCTCATACAAATCGGTGTTTACTGACTGTAGTATTACTAAAAATGTAAATAAATTTGGATCAACTTTCACATAACATAGCTTTATTTTCTTTACGCAATATTCTATTGCCTGCAATGATAATGAGAAGCTTTCTGCGTAAAATATAAAGCTATCTATTATTAAACTCTTTGATTTTTTTGGTAATGCAACACTTTCAAATAGCTTTCTTATAAACCTCTCTGTTGGCTCTTTTGGTAAATGCAAAGAGAGATCAGTAAAAGATTTTAGGCTGAAATTTGGTCCAAGTATTGTGCTGATTGCTCTTTGCACGTTACTTTTATCTTGACTAACAGAGATAATGAAAACCAGTCCCTCAACATCAAGCATGTACTTTATGGATTCTAAAAAATCGACAATGAATTTAGGGCGACATATATCAAGATCATCCACCATTATATAAATGTTTTTGTCTTTTCTGATTTTATTAACCACATCTGCTAGTTGTATTTTGAAATCTCTAATGTTCTCTTTTCTCCTTTGGAGAAGATTTAACTCACCCAAGACAAAACCAATGTCTTTCTTATCAGCCTCTTTTGCAGCATCGAGAAATACTGAAAGCATAGCAAGTGGAGATTTACTGATTAGCTTTCCTAATGTATTGAGAGAAAATAGTTCTTGGTTTATGTTTTTGAACTGCTGTATAACACTCCTTTTTACTTTGTATGATGCGAATAGATCCTCAAACAGGAAATGCAAAAAAGAAGGCAATGGTTGATCTAGCGCACTAATATCCCATGCGCTGTAATAAGCTGCAATTTCATTTTGCTGCTCTAGATCCTTTACCCATTCTTTCAAAAAAAATGTCTTACCCCACTTATCATATCCTTCTAAGGATACGATTGAAAAAGACTGATCAATTGTCTTAATGATAGCACTAAATCTACTTGCAACTTGTTTGTAGTTTAAACAATCATCTTTCCAAGTTATTACCTTAGGTAGATGTTCCGTTTCTTTCTTTCTGAAGGTTATTAGCGACATAAGGTTTTTTAAGTACATACCTTACTTTATATTTAACTCATACTCTTGTCTTGAAGTAAGTGCTATTCTTAGCGTTCCTTCATCTAAGTAGTCAATTTCTCCACCTATCGGTATGCCACAAGCAAGGCGCGATATTTTCACATTTAAGTTTTTTAGCAATTCAATTATATATTGTGCAGTAACTTGGCCCTCCAATGTCGAATTGATTGCAATAATGACCTCTTCAATTTTAAATTCTGTAACTCTTTTGGGAATGTTATCAAGATTCAGTTCTTTTGGACCTATACCATTTATTGCTGATAGCCTTCCACCCAAAACATGATACATACCTGAATATATATTTCCTTTTTCAAATGCCCATAGATCACCCAATTCTTCTACTACACACATTAACTTGGTGTCACGCTTTGGGTTAGTACAAATAGAACACGGCGATTTAGTATCTAGGTTTCCACAAATCTTACACTCTATTATAAGATCTGCTAACTCTCTAATCAAAGATGCAAGTGGTAGCATGACCCTCTCTTTGTTCTGGAGCAAATGTATAACTAACCTCCTTGATGATGATGGCCCTAAACTTGGCAATTTAGAAAAAGCATGAACTAAATTCCTTATATTAATGTTCATTCAGTAAATTCAAGATAGTTCAAAAATGATAACATCAAACCTTTCGTAAAGAAAGTAGTAAGTCTTTATCTTGCTTAGCTATAGAAAAATTTTTCCACTTTTCTCAGAAATTGTCTTGAAAAAAGTAATGTAATCATAATCTACTGTAACCCAACTCTGATTCAGGTGTAACTGAAATTATCTCAGACATTTGAGTATTTGTTCTAGTATTTCTTTTTTGAAAATGACGCAATTTATTTTTCAACATATTTCTTTCTTCTACATAACTGTCTGACTCTTTATTCAAACTAGAATTTTTTTCTTCACACTTGGAAAGTATTGTATCGATCAAATAATTAAAAAATAATATTAGACCTGTAGTGTTGGCAAGCAATGCAAGAGAATAATATAACATATCTTCACTCACTTCTTCATTTATTATGTCATGGGAATTTCTATACATTCTAAAACAAGAGCCAAACGCTGCTAAGCATACACAAGTAAGTTTTGTTTTGCTTAGGATGCACTTAATTCGCGCTAGTTTTTTATTATTATCTTCTAATTTTATACGCAACTCACTAATTTTACTACTATAGTGCTCAATAAACAATTCTATTGCCTCTTTGTTATTAGCATAATTATATGCTTTGTAAGATTCCTTATCTATGAGTTCAGTATCTATATCTCTTGATTTCAGAAGCTCTTTGATTGCTTCATTTTTGTTAAGAAGCACAGCTTCGTGTAGAGGTGTGTACTCATCTTCAACATCTTTTCTTCTGTTAATATTTTCACGAGTTAAGTAGTTAAAAAGAGCTGAAATGCATTCTGAATTATTACCTTCAATAGTCAGAGTAATTACGTCTTTTTCGTCTTTGTTCTTAGTATTAATAACTTTAGAAAGCGGCTTTTCATTCTCTTGCTTATGTTCAAAATATTTGTGCTTGTAAAACTCATTCGCACGGTATGGCTCCTTAAGAATACACAAAAGCTTTTTTACAAAATCAGCGCGATTTTTTTTAATAGCCACATGTAAAGGTGTGTCCTGATTTTTTTCATCTTGCAACAATAAGGCATCATACAAACAACCCTCTTTATATAAGAGATTAATCTCTTGATCAAAAGAGATATCTTCTTCACTACCATTAAGTTAAGGAAAAAGAGATGGAGTGTATTATAAAATCAAGTAAG
>NODE_9_length_28409_cov_928.237921
ATATCTCTTTTTGCATGTAATGACGATACTGACTGTAAGTTTCTTCTATATAAGTATAATAAAAGCATTAGAAAAATTATGGCATCGCTATTATCGCCTATAATAAAATTATTAAGCTATGTAATACGCTGTTATCAGCTTATAATTAGCCCATTAATCAAACCTCATTGTAGGTTTTTGCCTACATGTTCGCAATATAGTATTACGGCAATACACAGGTTTGGTATATTCAAAGGTATTTGGTTAACATTAATTCGTATATTAAGATGTAATCCTTGGAGTCAAGGTGGTGAAGATCAAGTACCATTAAATATCTTTGACAAAAGAGAATACTAATAATGGATTCGCAACGTAATCTTCTTGTCATAGCTTTACTATTTGTTTCTTATATTATTTGGGAAATATGGCAAAAAGAACATTTTCCACAAAATAATATTCAAAATACTCTTATAGAAATAAAAGATAACTTACCCCAACAGAACATACCATACTACAAAAAAGGTAAACACATCATAGTTAAAACAGATGTTTTTTTGCTTACAATTAATACGTCAGGTGGTGATATTGAACAAGCTTATCTACTAACATATCCGACTAAATTAGGTTCCTCTAAACCGTTCTCTTTATTAGAGAAGAAGCCAACATTCGTCTATCTAGCACAAAGTGGTATAATAGGTAAACATGGTATAGATCAAAAAGAACGTCCACTATATAAAGCTAAACATAAACAATATTTTTTAAACAATAACGAAAATATACTATATGTACCACTAACTTATACATCAACTAATGGTATAGTATATACTAAAACTTTTGTGTTTAAAAGAGGAGAGTTTGCAATAAATGTAAATTATAATATTCAAAATAATAGCAATAAACCTCTAGAAATAAAATTATTTGGTCAATTCAAGCAATCTTTTAATTCTTCTGAATTTAGTGATATTTATCGTAATAGTTTTTCTTTACAAACTTATCGAGGTGCTGCGTATTCAACTACAAAATATAAATATAAAAAGTATAGTTTTAAAGATATCCAACAAACTAATTTAAATGTTAGTAGTAAAAAAGGTTGGATAGCAATGTTACAGCAATATTTTGTTACTGCTTGGGTTCCCATTACTCAAGGTTATAAAAATTTTTATACAACAAATTTAGAAAATGGAGAAGTAGCTATTGGTTTTCAATCTGAAGAAGTAAATATTGCTCCACATAAACAGGATAACTTAAATGCTATATTATGGTTAGGACCTAAAATACAAGATAAAATGGCAGAAATAGATCCTTACTTAGATTTAGCCGTTGATTATGGTTTATTATGGTTTATCTCTAAGCCTTTATTTAAATTACTTAAATTTATTTATAGTATTATTGGTAACTGGGGTTTTGCAATCATTATTATTACTTTTATTGTACGTGGTTTAATGTATCCATTAACAAAAGCTCAATATACTTCTATAGCTAAAATGATGATATTACAGCCAAAGCTAGCTGTAATACGTGAACGTTTTAGTGATAATCCACAACGTCAAAACCAAGAATTAATGGCATTATACAAAGCAGAAAAAATTAACCCATTAGGAGGATGTCTGCCTCTAATTATCCAGATGCCTATATTTCTGGCATTATATTATATGTTGTCAGGTTCTATTGAACTACGTCATGCTCCATTTGCTTTATGGATTCAAGATCTTTCTGCACAAGATCCATATTATATCTTACCCATTATAATGGGTATTACTATGTTAATTATTCAAAAAATATCCCCTACTACTATTACTGATCCTATACAACAAAAGATAATGAATTTTATGCCTATTATCTTTACTGTTTTTTTTCTATGGTTCCCATCAGGTTTAGTATTATATTATATAGTAAGTAATTTATTTACTATTATTCAACAAGAACTTATTTATCGAGAGTTTAAAAAACAAGTTAAATGAATTTAACTTTTGATACTATTGCAGCCCAAGCTACACCGAATGGACGCGGGGGTATAGGTATTGTACGGGTATCAGGTACTCTAACAACTAGAGTAGCTAAAGAATTACTAGGTAAGGTACCTATTCAACGAAAAGCAGAATATCTTACTTTTTATCATCAAAATGGTAATATAATAGATAAAGGGATTGCTTTATTTTTTCCTGGGCCCAATTCTTTTACTGGGGAAGATATCTTGGAATTACATGGACACGGTGGTCCAGTTGTATTAGATCTATTACTTCAACGTATTATCACTTTACCGGGAGTACGTATTGCTCGTCCTGGTGAATTTTCAGAGCGCGCTTTTCTTAATGAAAAAATTGATTTAGCACAAGCAGAAGCTATAGCTGATTTAATTGATGCTAATTCAGCACAAGCTGCACGTGCGGCAATTTCTTCTCTACAAGGAGTTTTTTCCACTACAATTAATGATTTAGTAGAAAAATTAACTAGTTTGCGTGTTGATATTGAGGCAAAAATTAATTTTCCAGAAGAAAATGAAACTAATGTATCTATAGATAAAAAGATAATAGCTAATTTAGATCAAGCAATATTAAGTATAAATAAAATACGTACTGCAGCATATCAGGGATGCATATTACGTGAAGGTATAAAAATAGTTATAACGGGTAAACCAAATGTAGGTAAATCAAGTATTATTAATGCACTCGCTGGTCATGAAGTAGCTATAGTTACTAATATAGCAGGTACTACTCGTGATATATTACGAGAATATATCTATTTAGATGGAATACCAGTTTCTATTATTGATACTGCTGGTTTATGCAATGTAAGTCATAATGAGGTAGAAAAAATTGGTATTCAACGAGCTTGGAATGAAATAAAACAAGCTGATCATATTTTGCTTGTAGTAGATAGTTCTACTACTAAACTAAGCGAACAAGATAAATTATGTAACACACTAATAGCTAATTTTCCATATAAAACACCAGTAACCATTATACGTAATAAAGCAGATATAACAGGTGAAAAAATCGGAGAAACACTGAATAATAATTATTCAGTCATTACGATTTCAGCATTGTCTAGTTTAGGTATAGAGATACTACTAAAATATTTAACAAAAATAATAAGCTTACCTTCTAGTACAGAAGGTGTTTTTTTAGCACGTCGTCGTCATCTGGAAGCATTAGAAATAACAGCTAATTATCTTTTACAATGTAAAGAGAAAATTTCATTCCCCACTATGCTAGAATTAATAGCAGAAGATTTACAGTTAGCTCATAATGCTCTTAGTCAAATTACTGGTAAATTTAGTTCTCATGAATTACTAAAAAAGATTTTCTCTCGTTTTTGTCTTGGGAAATAATAAAATTATTCAACTGTCACAGATTTTGCTAAATGTCTTGGTTGATCTACATTATTTCCTTTTACTACCGCTATATAATATGCCAACATTTGCATAGGTACTGCATAAATAATAGGTGCTATTATAGGTTCTGTTTTTGGTAACAACGTAATATTTATATTCTTACATTGAATAAAACCAGTATTTTGTTCTGCAAATATATATAGCTTACCTCCTCTAGCATGTACTTCTTCAATATTTGATTTGACTTTATTAATCAAATAGTCATTAGCTACAATTACTATTACTGGTATATCGTCATTTATTAATGCAAGGGGTCCGTGCTTTAATTCTCCTGCTGCATATGCTTCTGCATGAATATAAGCGGTTTCTTTTAGCTTTAATGCTCCTTCCATTGCTATAGGAAGGAGAGAACCACGACCAAGAAATAATGCATGTTTTTTGTGAATAAACTTATTTGCCAAAATCTTTATTTCTTTTTCTAAAGATAAGATCTGTTCAATACTTCTTGGTAGTTTTTCTATTGTACGAATAATCTGATGGAATATAACATGTTCCATCCCTCGTATACGAGCAATATATGTAATTAATATTAGCATTAATGTTAATTGTGCAGTAAAAGTTTTGGTAGATGCAACACTAATTTCAGAACCTGCATAAGTAATTAGAGCAAAATCTGATTCACGAACTAATGTAGAATGTTCTGTATTACAAATTGTTAACGATCCTAAATAACCACTATAGTTTTTTGTTAATCGTAATGCAGCAAGTGTATCAGCAGTTTCTCCCGACTGAGAAATTGTAATAAGTAAACTACCTGGTCGTACTACTAATTCACGATAGCGAAATTCAGAAGCAATTTCTATATCACATGGTAAATTTGCTAGTTTTTCTAACCAAAAGCGAGATATCATAGCTGAGTGATACGAAGTACCACAAGCTATAATTTGCACATGTTGTACTTTACTAAATAAAATATTAATATTTTCTCCTAATTCTGATAGATCAATGAAATCAGATTGAAGGCGTCCTGCTATAGTGTTTTGAATTGCACACGGTTGTTCAAATATCTCTTTTTGCATGTAATGACGATACTGACTGTAAGTTTCTTCTATATAAGTTTTTTTTGCTAATAAGGTTTTTGATCTTTCTACTATATTACCTAAGTGATTCCGTATTTTTATATTTTGGCTAGTAATTTCTGCTATATCACCTGTTTCTAAAAAAATTAAACAACATGTTACTGGTAACAAAGCATTTTTATCTGAGGCAATAAAATTTTCTCCATCTCCACATCCAATAATCAATGTACTACCAGAACATACAGCCACTAGTTTATTACAATCTAAACTATCCATAATAACTATGCTATAATTACCATGTAGTTGAAAAATAACATTTTGTATAATATCGGCTAAAATACCACCTGTTTGACATTGTTCCCAATGTACTAAGTGAGCAATAATTTCTGTATCAGTATCACTGAAAAATGAATAACCACGTTTAGATAATACCTGACGTAGTGATTGGTAATTTTCAATTATACCATTATGTACAACTATAATATTACTTGAAACATGAGGATGAGCATTACGTTCTTGAATATCACCATGAGTAGCCCAACGGGTATGTGCAATCCCGATTTGACCACTAATACCTTGTTTCTTAGTAGCTTCAGTTAATATATTTACTTTACCTACCTTACGTAAAATTTGTAATTGGTTTTGAGAACTAATTACTGCTAATCCAGCAGAATCATATCCACGATATTCAAGTCTATGTAATCCTTGTAATAGAACTTCAGTAATTTCACGTTTTGCTACTGCACCTACTATTCCACACATTTATATGTTCCTGAGTGAAAACTATAGTTCAATTAATCCATATTAATATATAATATTATACCTAATCTTTTTTTTTGGTCTTTGCCAATTAATAATTGGAAACTGACGGATTCTGCTAATAATTACTTCATTAGAAGTAACATTACTTGTAACAGTAGTACCAGCACCAATTGTTGCACCATCACCAATAGTAAGAGGAGCTATTAACTGACTATCTGAACCAATAAATACATTATCACCAATAATAGTTTGATGTTTATTAGCCCCATCATAATTGCAAGTTATTGTACCTGCTCCTATATTAACATCTTTACCAATATTTGCATCCCCTATATAACTTAAATGTGCAACTTTAGATTTTTTTCCTAGTGTTGATTTTTTTATTTCCACAAAATTACCTACATAAGCGTTTTCTTCTATTTTACTACCGGGACGTAGATGAGCGAATGGACCTACAATACTTCCGTTAGCTAAGTGAGCCTCTTCAATAATTGAGTAAGGTTTAATTATTACGTTATCTCCTATAACTGTATTTTTAATAATACAACCTGTACCTATTGTTACTTGATTACCAAGAGACACTTGACCTTCTATTAAAACATTAGTATCAAAAAATATATTATCTCCATGCTTTAGTTCTCCACGTAAATCAAATCTATTTGGATCAGCTATTATTACGCCTATACGTAATAAGCTTTCGGCTTGTTCTTTTTGATAGAGTCGTTCAAGATTAGCTAATTGTGCACAGTCATTAATACCATTAATTTCGCTAATTTTCTCAGGATGTATAGTATGAATCTTTTTACCTTCCTGCCAAGCTAATGCAATAATATCTGTAAGATAAAATTCATTCATACTATTATTATTAGTTAATTTTGTTATCCAGATTTTAAGCTCATTACTACTTACTGCTAAAATACCAGTATTTATTTCACTTATTAGTTTTTGTTGTGCATTTGCTTCTTGATGTTCGATAATACCAACAACTTCTTGCTCTTTATATAGGATACGCCCATATCCATCTGGATTAGTTAAATTAGCTGTTAATAAACTCAGACCTTGTTTAGAACGTGTAGTTAAAAGATGTATTAGTGTTTGAAATGATATAAGTGGAACATCTCCATAAAGGATTAGTACTTCTTCATCTTTGCCTAAAAAAGGCAAAACTTGTTGAACAGCATGTCCAGTACCAGATTGTTCAACTTGTTTAATCCAATGCAAAAAAGTTTTTTGCTTATGTGCTAATTTTTGCTGTAACAGTTCTCCTTTATAACCATAAACAATATAAATATTTGTAGATTTACATTTAGCTTTTAGTTTTATAGCTGTATCTATTACATATTGTAATATTGGTTTACCTGCTAAGAGATGCAAAACTTTTGGAATATCTGAATTCATTCTAGTGCTTTTACCAGCTGCTAAAATAACTATATTTAATTTAATATTTAACATTAACAATTATCCTGATAAAAAGCTTATCAAATCATAAATAACTAACATTTGAACTATATTGCTTTTTTTATTAGTTTAATTACTCGTAATTTAGCAAGAGCTTTAGCAAGTTCTACTGAAGCTTGAGTATAGCTCATATCATAGTTTAAATTTTTGATATTTTCTTGAGCTTGAAGCTTAGAATTTATTGCTCTTTTTTCATCAAGATCTTCACCGCGAATGGCAGTATCAGCTAGTACGGTAACAATATTAAGCTGAACTTCAAGTATGCCACCTGAGATATAAATATATTCTGTTTTACCATCTTCTGTAACAAGATATATTAAACCAGGTTTAATTTGTGTTAGTAATGGTGTATGTCTTGGAAAAATACCTAAATCACCCTCAATACCTGTAACTTGTATTTTTTCTACTAGACCTGAAAAAATTTGTTTCTCAGCACTAACAACATATAAATGATATGTTTTTATAGTCATAAAATTTAGAATACTATTCTTTAGTCATAGCTTCGTTAATAGAACCTATCATATAAAATTTTTGTTCTGGTAAATGATCATACTTACCATTAATAATATCCTCAAAACCAGAGATAGTTTCTTGAAGCGAAACATATTTACCCTGTGAACCTGTAAATACTTCTGCAACAAAAAATGGTTGTGACAAAAAACGTTGAATTTTGCGGGCACGAGAAACAACCATCTTATCATCTTCGGATAGTTCATCTATACCAAGTATAGCAATAATATCTTTAAGTTCTTGATATCGCTGTAAAATGCCTTGGACACCAAGAGCAACATCATAATGTTTTTGACCTACTACTAATGGATCTAACTGACGACTAGTTGATTCTAGGGGATCAATAGCTGGATAAATACCTAAAGAAGCTATCTGACGACTAAGTACAATAGTAGCATCAAGATGAGAGAAAGTTGTAGCTGGCGCAGGATCGGTTAAATCATCTGCAGGGACATAAACGGCTTGTATAGACGTAATAGAACCATATTTTGTAGATGTAATGCGTTCCTGTAATAGTCCCATTTCTTCTGATAGTGTTGGTTGATATCCTACGGCTGAAGGCATACGCCCTAGAAGCGCAGATACTTCTGCTCCAGCTAAAGTATAACGGTAAATATTATCGATAAATAGTAATACATCATGGCCTTCATCACGAAATTTTTCAGCTATAGTTAAACCAGTTAACGCTACTCTAAATCGATTACCTGGTGGTTCATTCATCTGTCCATAAACGAGTGATACTTTATCAAGAACATTGGAATCTTTCATTTCATGATAAAAATCATTTCCTTCCCGGGTACGCTCACCTACTCCAGTAAATACTGAATAACCAGCATGCTCAATAGCAATATTACGGATTAGTTCCATCATATTTACTGTTTTACCAACACCAGCTCCACCGAATAGACCTGCTTTACCTCCCTTAACAAGGGGACACATTAAGTCAATAACTTTAATACCAGTTTCTAAAATTTCTTGTGAAAGAGCTAATTCTTCATAACGAGGAGCAGATCGATGAATAGACCAATGTTCTTCTGCATTAATTATTCCTTTCATGTCAATAGGTTCACCAAGGACATTCATAATACGACTTAAGGTTGATTTACCAACTGGTACTTTAATTGCATGGCCTAAATCAATAACTGTTAATCCTCGACGTAAACCTTCAGAAACTCCCATTGCTATACAACGAACAATACCACTACCTAATTGTTGTTCAACTTCTAGGATTAGTTTATTCTTTCCATTAGTAACTTCTAGTGCATTATAAACTTTGGGTACGATATTTTGCGGAAACTCAACATCGACTACGGCACCGATAACTTGTATAATCTTTCCCGTCGTCATTCTTTATCCTCTTTGATACTTTTTTTAAATTAATTTATAGATAGCTTAAACTGCTGAAGCACCTGCTACAATTTCATTAATTTCTTGAGTAATGCTATTTTGTCGAGCTTTATTATAAACAATTTTTAATTCTTTCATTAGTGTATCAGCATTTTCGGTTGCAGCTTTCATTGCTACCATTCGAGCAGCTTGCTCACTAGCAAGATTTTCAACCACACTTTGATAAACTTGTGATTCTATATAACGTTGCAGTAAAATATTTAGTAATAGTTTAGAATCTGGTTCATAAATATAATCCCAATGTTTCATTTTTAAATCTATTTTATCTTCAATAGGAATAGGTAAAATTTGGCAAATTTGTGGTATTTGGGAGATTACATTAACAAATTTATTACTTACTAAATAAAGTTTATCTAAATACTCATTATCATATGCTTGTAACATCACTTTAATTATACCAATTAACTTCGATAATTTAGGATCATCGGTAATACCCGTAACTTGTGCAATAACTTTACTTCCAATTAAATTAAAAAAATTAACAGCCTTACACCCAACTAGTGCTAGTTCTATTGTTATGCCTTGTTCATTCCATTTTTTCATATTAGCTAATAGCTGTTTAAACAAATTAATATTTAAGCTTCCTGCTAAACCGCGGTCTGTAGAAATTACTATATAACCTATTTTTTTTACTTTTCTTTCATGAAAGTAAGGATGTTTATATTCTAAATTTCCTAAAGTTAAATGTTTAATAACCTTATGTATGATTTCTGCATAAGGTAAACTAGCTAACATACGTTCCTGCGTTTTTCGCATTTTGGATACAGCAACCATTTCCATGGCTTTTGTTATTTTTTTTGTATTTTGTATACAAATTATTTGACTACGTATTTCTTTTGTATTAGACATAGCTTTTTCTCCTTACAAATACGCAGTACGCTATTAGACTATAAAATTAAAAACTAGCATTAGTTTTAAATTTACTAATAATTTCTGTTAATGTTTTTTCAATATCATCATTATAATTACCCTCTTGGTCAATTATTTTCATAAAATCATGATATTGATGTTTAACATACAAAAGTAGTTGTGTTTCAAAATCATTAATCTTCTTAAGATTAATATCTTCTAGATACCCTTGTTCTGCAGCGAATAGCACTAAAGCTTGTTGTGATACGGACATTGGCATATGTTGTTTTTGTTTTAGCAATTCAGTAACTTTTTTACCGTAATTAATTTGTTTACGTGTTACTTCATCTAAATCAGAAGCAAATTGAGAAAAAGCTTCTAATTCACGATACTGTGCTAATGTAGTCCTAATACCACTTGAAACTGTTTTTATAATTTTCGTTTGAGCAGCACTACCAACACGAGATACAGAAATACCAGGATTAACAGCAGGTCTAATACCGGCATTAAACAAACTAGATTCCAAAAAAATTTGACCATCTGTAATAGAGATTACATTAGTAGGAATAAAAGAGGAAACATCACCAGCTTGAGTTTCTATAATTGGTAATGCTGTTAAAGAACCAGTTTTACCTTTTATTTTTCCTTTAGTATAAGTTTCAACATAGTTAGCACTAACACGTGCAGCTCTTTCTAAAAGACGAGAATGTAGATAAAATATATCACCTGGATATGCTTCACGACCTGGTGGTCTACGTAGCAGCAATGATATTTGTCGATAAGCTATAGCTTGTTTAGATAGATCATCATAAATAACTAAAGCATTTTCACCTATATTACGAAAATATTCACCCATAACACAACCAGCATATGGCGCTAGATATTGTAATGCTACAGAATCGGATGCTGTTGCTGTTACTATTATAGTATTGATTAGTGCATTATGTTCTTCTAATTTTTGTACTACATTATTAATAGTAGATGCTTTTTGACCTATAGCTACATAAATACATTTAATATCGCTATTACGCTGATTTATAATGGTATCTATAGCTAGCGTTGATTTCCCAGTTTGACGATCACCAATAATTAGTTCACGTTGACCTCTACCTATAGGTATCATGGCGTCAATAGATTTATAACCAGTTTGAATAGGTTCACTAATTGATTGACGTTCAATAACATTTGGTGCATTAGTTTCAATTGGCGAAAATAATTTATTTTCTAATTTACCTTTTCCATCAATTGGTATACCTAAAGTATTTACTATACGACCTAATAGACTATGTCCAACTGGAACTTCTAAAATACGTCCTGTACATTTAACTTTCATTCCCTCAGTTAAATGACTATATGGTCCCATTACTACTGCACCAACTTCATCTCGTTCTAAGTTTAAAGCAATAGCAAAAGAATTACCTGGCAGTGCTATCATTTCTCCCTGCATAACTTCAGATAGTCCATGAATACGAATAATTCCATCGATAACAGATAGTATAATACCTTCATTGTAAATAATACTTGTTAGATCAAATTCAACAATTCTTTGTTTAATTAATTCGCTTATTTCTGTCGAATTTAGTTGCATGCTTTATATAATCTCCATGAATTATGTAGATAAATGTGTACCTAGACGTTCTAGACGACCAAGCATACTACTATCTATAACAATATCACCAATACGAATTATCATTCCTGCTATTATAGATAGATCTATTATGCAATTTAGTTTTACTTTCTGTGATAAACGTTGTCTCATGGCTTGAGTTATTTGCGCTATTTGGTTATTTGTTAAAGCACTAACAGTAATTACTTCAACTTCTATAGTTGAACTATTTTTCTTACATAGTTGTAAAAATATTTTTAATATATCGGGTAAAAGTAATAATCTTCTATTATAGGCCATTATACGAATAAAATTTCGACCATAATTATCTAATTTATTACCACAAACTGCTATGAATATATCTGCTATTTTTGTATTAGTTATTACTGTGCTTGATAAGAGCTTAGCTATATAGGGATTACTATTTAATTTAGAAGCATATAATAACATTGATTGCCAAGATGCTACTGTATTATGTTCAATAGCAAATTCAAAAACTGCTTTTGCATATGGACGAGATATAGTGATTTCAGACATACGCTGTAACTCTATAATATGATTATATTTTTGCTAAAATTTTATCTATAATTTTGCTATTTAAATTTTTATCTATGGAATTTTCTAGTATTTTTTCTGTACTTAATATTACAAGCTGAATTACCTGTAAACGTAGTTCTTCATATGCTATTTTTCTTTCGGTTTCTATTTGTTTTTGTGCTTGTGCAAGTATTTTTTTTCTTGTAATGTCTGCTTCATTTTTTGCTTCAATAATTAACTGTAACTTATTTTTATTGGCTTGTTCAATTATGTCTTGTGCTTTTAGTTTGATATTTATTAAATGCTTTGTTGCTTCCTCTTTTGCTTTTTCTAAATCTTTTTTAGTTGTTTCTATAAATTTAATATTATCAGCAATTTCTTGCTGACGTTTTTCTATTATAGAAATTAAAGGTGGCCACACGTATTTCATACAACAAAGTACGAATAATGTAAAGGCTATTGCTTGTCCTAGGATAGTTGCGTTGATATTCATATAATTTATTTTTAATTTTAAATTGAAATTAAGAAGCTACAGCAAATAAAATATATAAACCTAAGCCTACTGTAATCATAGGAATAGCATCTACTAAACCCATAACAATAAAAAATTGAGAACGCAGAAGAGGTATTAAATCAGGTTGACGTGCTGCACCTTCTAAAAATTTACCTCCAAGTATACCAATGCCTATTGCTGCCCCAATAGCAGCTAATCCCATCATTATGGTAGCAGCTATATATAATAAATTTATATTTAAACTATTCATAATAGTATCCTTAATTTTTGAGTAAAAAATAGTATTTTATTTATGCTGTTCATAAGCCATAGCTATATACACAACAGTTAATACCATAAAGATAAAAGCTTGTAATGTAATTACAATTATGTGAAATAAAGCCCAAGGGACACTAATAATCCATTGTGACCACCATGGTAGTAATCCTGCTATTAAAATAAAAACAAGTTCTCCTGCATATATATTACCGAATAATCTTAATGCTAAAGAAATTGGTTTAGATAAAAGACTTACACTTTCAAGAATAAAATTTAATGGAATAAATATTAAATGATTAAAAGGTTGCATAGTTAATTCTTTAATAAAACCAGTTATACCTTTTATTTTTAAGTTATAATATATGATTAATATAAATACTCCCAGTGCAAGTGATAATGTAATATTTATATCTGCAGAAGGAACAACTCGTAATGCTGGTATATGAAGTATATACATAGCTATGTATGGTAGCATATCAACAGCTAATAAATCCATTAAATTCATTAGAAATATCCATATAAAAATAGTTAAGGCTAGTGGAGCTATAAGCTTATTTTTACAAAATAATATATCGTTAACATTTTTATCAATAAAGCTAACTAATAGCTCAACTATTGTCTGTAATTTACTAGGAATACCTGAAGTAGCTGTTTTTGCTGTATAAAAAAATATCAATAAAAAAATTATCCCAAGTAATAAAGTAAAAAAAATTGAGTCAATATTTAGTATCCAAAATGATTTAATATCAGGATGATTTACTAACGTGAAATTATTTAAGTTAAGCTGCAAATGACTTAGATGATGACTAATATAGTCTCGTGTAGTTGTATTATCTACTAATTTTAACATAAATTTATCCAGTATAATTTTATTATCTAAATTAAATTTAATTATAATTAATACATGTTTGTATATATTAGAAAAAGTTTTTAATAGCTATTTATTAATTTTATTAGCTAATAAATTATTTTTCTTTAACCAAAGAAGTAAAAGAGATATTGCTATAGGTGTAATACCAGAAATCCGTAATGCTTGACCAATAGAATAGGGTTGATGATTATTTAATTGAGAAATTGCCTCATTAGATAATCCAGTAACTAAACTAAAATCCATATTTTTAGGTAATAAAGTTTGTTCATAGTTTAATTGACGTAAAATTTGCTCTTGCTGCTGAGCAATATATCCTTCATATTTAATTTGTATTTCAATTTGTTCTGCAGCTTGGATATTTTTTAATGTAGGTTGAAAAAATGATAAGTTAGTTAATGTTTTATAATTTATTTCTGGTCGACGTAATAATTCTTCACCATTAATTTTACACATAATAGGTTTTTTTAATAGTTGATTTAAATCCTGTATTCCTATTGTATTAGGTTGCACCCATAGATTACGTAATCTTTGTCGTTCTCGCTCAATGTAATCTAATTTTATACAAAATTTATGCCAATGATTTTCATTAACTAAACCTAATTTACGTGCAATTTCAGTTAGTCGTAAATCTGCATTATCTTCACGTAAAGACAGCCTATATTCTGCTCTAGAAGTAAACATACGGTATGGTTCTTCGATACCTTGAAGACATAAATCATCAATTAATACACCAATATAAGCTTGACTTCTATTTGGATACCAACTATCCTGTTCTAGTACTTTCTTAGCTGCATTAATACCAGCAATTAATCCTTGAGCAGCTGCTTCTTCATAACCTGTTGTGCCATTTATTTGTCCAGCAAAAAAGAGTCCGTTTATAATTTTGCTTTCTAAAGTATTTTTTAAATCTCGTGGATCAAAAAAATCATACTCAATAGCATAACCGGGTTGTATAATACTTGCTTTTTCTAATCCTTCAATTGATTGAACTATCTTTAGTTGAATATCAACTGGTAAACTAGTAGAAATCCCATTTGGATAAATAATATTGCTCATTAATCCTTCTGGTTCAAGAAAAATTTGATGTGAATCACGATGAGCAAAATGTATAATTTTATCTTCAATAGATGGACAATAACGTGGACCTATGCCCTCTATGTTTTTAGTATATATAGGACTATAATGAAGATTATTATAAATAATGTCATGAGTATTCTTATTAGTATAAGTAATATAACAAGGTATCTGACGAGGATGTTCACTTACAGAACCAGTAAATGAAAATACCGGCAATGGATTATCACTTTCTTGTTTTGTAAGAATATTAAAATTAACAGTAGAGGCATGAATACGTGGTGGAGTACCAGTTTTTAGTCGTTTGACTCGAAAGGGAAGTTTTCTTAGATTACTAGATAATGAAATTGAAGATAAATCTCCTGTACGACCACCAGGATAACTATTTAAGCCAATATGAATTTTACCATCTAAAAATGTACCTACTGTTAGTATTACTGAATTAGCATAAAACTTATCTTTAGCTTTTGATATTACACCTATAACATTATTATTTTTAATAATTAAATTTTCTACAAATTGTTGTAACACTAATAAGTTATTAGTATTTTTTAACATATTATATACAGCTTTTCGATAGAGATATCTATCTGCTTGTGCCCTAGTTGCTCTAACGGCAGGTCCTTTACTAGCATTAAGTATTCTAAATTGAATACCTGCAGCATCGATTGCTTTTGCCATAATACCACCCATAGCATCAACTTCTTTAGCTAGATGTCCCTTGCCAATCCCTCCTATAGCAGGATTACAAGACATTTCACCAATAGTTTTAATGTTATGTGTTAGTAATAGTGTGTTACATCCAATTTTAGCTGATGCTACTGCTGCTTCAGTTCCAGCATGGCCGCCACCAATTATTATTACATCAAAAAAATAATTTTTTAACATAATTAACCTTTAAGATCTATTAATAATTTTATATAAAATTCATTATTTATAAATAATTTAGCGGACATAAATGAAAGACACTTGTTATATCTCCTCGAACACGTAAAATACTATCTATAGCTAAATTTCTATTTAGCACTACTTGTATCCATATATTATTTTTTAATTTACAAGCTGCTAATACTATTCCAGTATAACGCCAATTATTGTTTATTTTTATTTCTAGTTTCTCACTAGCTGTTGGAATTCGATTTGCTTTACCTGACAAAAAACATAATTCTTTTTTGTTCATGTTATGATATTTAGTTCGAGCAATTGCTTCTTGCCCTAAATAGCATCCTTTGTTAAAACTAATACCTCCTAAAGCTTCAATATTTAATGCTTGTGGTAATAATAATTCACTATTTATTTGGTCAATAATAGGATATCCAGCAGCAATATCTAATGCTAACCATTGTTTACTATTGTTTGTTTGTATTTTATATTTAGTAAGTTTTTTTAATATTAGATTTTGTATATTATTTGTAGTAATTAACAAAAAACGATCAGCTGGTTGATGTAAATATAGAATAGTAGTATCCATAGTATGAATTACTGGACATAATCTATTTGGTATAGTAGTAAATATATTACTTAATATATCTTTTACTTGTAAACCAGCTATACCTAATAATATTTTATTCTGATGAAAATTAATATTTACCGTATAAAAAATTGCATATTTTTTAAATATATTTAACTCATTAGCATATACACTTTTTCTTGTAATTAACGCAAATCCATCTTGATAATGTAAAAAGTATACATTACTGTATACCTTTCCTTTTGTATTACAATGTACTGTAAAAGTATACTCATTATTTTTTAATGATGTTACATCACAAGCTAGTTGATCTTGTAGATACTTAACAGCATCTTTACCATTAAATGTTATTAATGCCCATTCTTCTAATGAAATCAAAGTTAATGATAAGTTAATATGTGATGATGGTATTATATATGGATAGCTAAAATTTATATGCATCTAATTATCCTTTTAACTATATAAATATTATAAAATAATTAATTTAATTATTAAAGTTAATTTTAATATCTGTACTTAAAAATTTAATATAATTAATACTATAATAAGTAATATACTGCATATTACTATATACTAATGATTAGTGATTAATAATGATAGTACAATTACGTCGTAGAGCTATAGGTGATATTTCGATATTAGATGAAATTAACATCCCAATATTACTTAAACGTATTTATATACAACGTGGAATAAAAAATCCACGTGAACTTGAATTAAAGACTTGTTATTTATTTACTAATGCTCAATTTAATGGAATTCAGCAAGCAGCAATTCTACTAACAAAAGCATTAAGAGATAAGCTAAGTATTATGGTTGTAGGAGATTTTGATGTAGATGGAGCTACTAGTACTGCTTTAGTTATACTTGCATTAAAACAAATGGGAGTAGAAAAAATTAATTTTTTAATATTAAACCGCTTTAAAGATAGTTATGGTTTAAATACAAGAGTAGTAGAAAAAGTAGCTTCAAGTGGAGCACAAATAATTCTAACAGTAGATAATGGAGTATCTTCTCATACTGCTATAAATTTAGCAGTAGCTAAAGGCATTCCTGTACTAGTAATTGATCATCATTTACCAGGTCAAACACTACCTAATGCTGTTAGTATTGTTAATCCTAATTTAAAAAATTGTAATTTCCAATCAAAGAACTTAGCAAGTGTTGGTGTGGCCTTTTATCTTATGCTTGCACTAAGAATGGAGTTATGTAAAAGTGGTTGGTTTGATAAGAATAAAATAGCTGTACCAAAATTAGCAAAATTATTCGATTTAGTTGCATTAGGTACTGTAGCCGATATGGTACCATTAGATATGAATAATCGTATTTTAGTACATCAGGGAATTAATCTTATACGAACGGGTTGTTGTCGTCCTGGAATCCGTGCATTAGTAGAAATTTCTAATATTAATCTGACTAAAATATGCGCAAGTGATTTAGGTTTTTATATTAGTCCACGTTTAAATGCAGCTGGTAGATTACAAGATATGTCTTTAAGTGTAGAATTATTACTAGCTGATAACTTGTCAACAGCTCGAATTATTGCTGCAAAATTAGATCGTCTTAATAAGGAAAGACGGTTAATTGAGCAAAAAATGTTTATTCAAGCTTTAAACTTATGTAAACAAATAGAAAATACTAAAAATGGCATACCATCAGGCTTATTACTTTATCATCAAAACTGGCATCAGGGTGTAATAGGTATTATCGCATCACAAATTAAAGAGTTTTTTTATAGACCAGTTATCATATTAGCACCTGCTGATAACTTTTTACTTAAAGGCTCTTGTCGTTCAGTTCCTAGTGTCCATATATATAATTTATTACAAATATTAGATCAATTATATCCTAATATGATGTTAAATTTTGGTGGTCATGCTATGGCTGCTGGTTTAACAATAGAGCAATCTAAATTAAGCCTCTTTCGAGATAGCTTTTATAGTTTAGCTAATCAATTAATTAAACCGTCAATGCTAAACAAAATTATCTGGTCAGATGGAGAATTAGTTGGAAAAGAAATTTCTATATCAACAGCAAAAATATTAAGAGAAGGAGGACCATGGGGAGTAGAATTTACAGATCCATTATTTGATGGAATATTTTGCATTTTAAATAAAATGCTTATCAAAAAAGTTCATTTGAAAATAAAACTACAAGATATATCAAATGGTTTAATTATTGATGGTATTATTTTTAATATAAATAAAATAATATTATTATCAATAAAAACTAAGACATTATACCGAATAGCCTATAAATTAAATATTAACTATTCTAATCATCAATTACAATTACTTATTCAGTATATATGGAATTTATGATTCTATATAGTAATCATATTACATTTATTTATGAATGAAATTAATAATATTAAAAATCAAATAAAAAATCTTACAGAAAGAACAATAATTATTCGGAGGTTACTTTGATAATGTTAATATTAAACAGAATCTAGAGTATAACATAAACAATTTTTATGAAATTTCTACTCAAATAGAATATATAGAAAAATTATTTAATTTAGCTATTATTGAAAATGATAGCGAAATAATATTAGAGATTAAAATAGAATTAGATAATATTGCAAATAAACTAAAGAAACTTGAATTTTGCTATATGTTTTCTCGTGAAAATGATAGTTCTAATTGTTATCTTGATATTCAAGCAGGTTCTGGTGGCATTGAAGCACAAGATTGGGCTAATATGTTACTAAAAATGTATTTACGTTGGTGTGAATTACATCATTTTAATGCTAAAGTAATAGAAGAATCAGCAGGTGAAATAGCGGGTATCAAATCAGCAACTGTTTACATAATAGGTAATTATGCTTATGGTTGGTTACGTACTGAGACTGGTGTACATCGTTTAGTACGTAAGAGTCCATTTGATTCTAGTAAACGTCGTCATACATCATTTAGTTCTGCATTTATTTATCCTGAAATTAATAATAATATTAATATTCAAATTAATCCTAAAGACTTACGTATTGATGTTTATCGTGCTTCAGGTGCTGGTGGTCAACATGTAAACCGTACTGAATCTGCAGTACGTATTACTCATTTACCAACTAATATAGTAACACAATGTCAGAATGATCGATCACAACATAAAAATAAAGAGCAAGCAATGAAGCAACTAAAAGCTAAAATTTATGAATTTGAACTACAAAAAAAAACTATGGAAAAACGTGCTAGAGAAGACACTAAATCTAATATTAATTGGGGAAATCAAATTCGTTCTTATATATTAGATAATTCGCGTGTAAAAGATTTACGTACTGGAATAGAAATACGTAATATTCAAACTGTGCTTAATGGAAATATAGATATTTTTATAGAAGCTAGCTTAAAAGCAGGGCTATAATAAATACTATGTGTAAATTAAATATTTTTGATCCCGTACAGAATTATGAAAATTTAAATCAACAATTAAATTTGCGTAGGAATAAATTAAATAATTTACGTAAACAAGGGAAAACATTTACTAATAATTTCAAACGTAATGTGATATCAAATCAATTATTTTTACAATATGGAGAAAAAAACAACGAAACATTAAAAACACTAAATATACAAGTCAGTTTAGCTGGTCGTATGATAAATCGTCGTATTATGGGTAAAGCATCATTTGTTATTCTACAAGATAGTGGTGGAACAATACAACTATATCTATCCTCAAAAAATTTATCAGATTCATTTTATAATGAACATTTTAAAAAATGGGATTTAGGTGATATTTTAGGAGTCCACGGTAGGTTATTCAAAACAAAAACTGGTGAATTAACTATAAACTGTAATGAAATAATTTTATTAACAAAAGCTTTACGTCCCATACCCAATAAGTTTCATGGTATAGTTGATAAACAAATACGTTATCGACAAAGATATTTAGATTTAATAACAAATAAAAATTCTTTTAATTTATTTAAAACTAGATCACAAATTATAACAGAAATACGTCAATTTTTAAATAAAGAAGATTTTATTGAAGTAGAAACTCCTATTTTGCAATCTTTACCAGGTGGTGCTACTGCACGTCCATTTATTACTTACCATAATGCATTAGATATGAATCTATATCTTCGGATAGCACCAGAATTATATTTAAAACAATTAATAATTGGTGGTTTCGAAAAAATTTTTGAAATTAATCGTAATTTTCGTAATGAAGGTTTATCTGCACATCATAATCCAGAGTTTACCATGATGGAACTTTATATAGCTTATGCAGATTATCATGATGTAATGTTATTAACTCAAAATTTATTAAACACAATTACCAATCATGTTTTAGGTACTAATATAATTCAATATGGTAATCTAAAGCTCGATTTTAGTAAAAATTTTGTAAAAATGACTATGAAAGAAGCTATTTGTCATTATAATAAACAGATTTTATCTAAGCATTTAGATGATAAAATGCAAGCAATAACTTGTGCAAAAAATATTGGTATACATATAGATCAAAAATGGGGTTTAGGTAGAATCCAAACGGAAATATTTGAAAAAACGACAGAGAAACATTTATTACAACCAACTTTCATTACTTCTTATCCAATAGAAGTATCACCACTTGCACGTCGTAATGATAATAATCCATTTTTTGCTGATCGTTTTGAATTATTTATTGGAGGTTACGAAATAGGTAACGGTTTCTCAGAACTAAATGATTATGAAGATCAAGCAAATCGCCTTATTGAACAAGCTACAATAAAAAACAGTGGTGATAACGAATCAATGTTTTATGATGAAGATTATATTATTGCACTTGAACATGGTTTGCCACCAACAGCTGGATTAGGTATTGGAATTGATCGATTAGTTATGCTATTAACTAATAGTCATTTCATTCGAGATGTTATTTTATTTCCAACAATGCGTCTCAAGATATAAATTATCATTTAATTATATACTAGCTATATAAGTAACTAATATTTATTAGTCAGATGTTTCTGAAAAAAAATAAATTACCTACTATTCTAATAGTAGATTCTGGTGTTGGTGGTTTATCCATATTTTACCAAATAAAAAAAATTATACCGAATGCTAATTATCTATACGTATTTGATAATGAAGCTTTTCCTTATGGAGAAAAAACAAAAAGATTTATTATAAATAGATTAATTATCATTATTAATGCTGTACGTAAATTACATTATGTTGATCTAATTATCATAGCTTGTAATACAGCAAGTATTTTAGCTTTAAAAGCTTTACGCCAGTATTTCTTTTATCCTATTATTGGTGTTCTTCCAGCTATAAAATTAGCAACTACAATTACTAATAGTAAGGTAATTGGATTATTAGCAACAACAGCAACAATAAATAGTAAATATATTACTAATAGCATAAATAATTATAAAAAATCATATAAAATTATTTCTTTAAAAGCTCCAGAATTAGTAAATTTAGTTGAAGCTAAGTTACATGGTGAAAAAATATCTTTGCTTTCACTACGTGAAATTTTATTTCCTTGGTTAAAAACAAGTCAAACTTATAAATTAGATACAATTATATTAGGATGTACACATTTTCCATTAATATACGAAGAACTAAAATTAATATTACCTACATCTATTAAAATAATAGATGCACATCAAACAGTAGCTAATAGAGTATTTTTATTATCAAAAAAATTCATTAATAGTAATCAATCATCGATATTTACAATAAATAAAACTTACTGTCCTATTATAAATAATAAAATAAAATTACTAAAACCATACTTGCTTCAGTATGGTATTACCATATATTACCTTTGCAAAAGAATCAGAAGAAATGGAATATATACGTAAAAAACGTGATGCATTGTATGGATACTTACCAAGTCGAAGAAAAAATTTTTCTAAAAAATTAATATTACCTGTATTAAATGATTTCAAATCATTACTTGAAGAACAAAAAAAAGAGATTTCTACAACTATTGCTTTTATACGTATTTTACAAATCTTATTAAGACACAATCAAATAAAAGATTTATTAGTACCAATAATTGCCGATGAGGCTCGTACTTTTGGTATGGAAGGATTATTTCGATCTATAGGTATTTATAACTCAAATGGTCAACAGTATACACCACAGGATCGAGATAATATTACTTATTATCGTGAAGATAATAAAGGCCAAATTTTACAAGAGGGTATTAATGAGTTAGGTGCAGCAGCATCTTGGTTAGCTGCTGCTACATCTTATAGCACTAATAACTTACCAATGATTCCGTTTTATATTTATTACTCTATATTTGGTTTTCAGCGTATTGGTGATTTACTATGGGCTGCTGGTGACCAACAAGCACGTGGTTTTTTGATTGGTGGAACATCAGGTCGTACTACTTTAAATGGTGAAGGATTACAGCATGAAGATGGTCATAGCCATATTCAATCACTAACTATTCCTAACTGTATTTCTTACGATCCATCATATGCTTATGAATTAGCTGTAATTATACATGATGGTATTAATCGTATGTATGGGGAAAAACAAGAGAATATATATTATTATATAACTACACTTAATGAAAATTATTCCATGCCTACTATACCAGTAGGAGTAGAAGAAGGTATTTGCAAAGGTATTTATAAATTAGAAACTATTGAAGGTAAAAAAGGAAAAATACAATTAATGAGTTCTGGTGCTATCTTACGTCATGCACGTAAAGCTGCTCAGATTCTTTCTAAAGAATATAATATTAGTTCTGATGTTTATAGTGTTACTTCTTTCACTGAATTAGCTCGTGATGGCCAAGATTGTGAACGTTGGAATATGTTACATCCAACAAAATCTCCACGCGTACCATATGTTACGACTATTTTAAATTCTGCTCCAGTAGTTGCTTCTACTGATTATATGAAACTATTTGCTGAGCAAATTAGACATTTTATTCCAGTTAATCAATTTAGTGTATTAGGTACTGATGGTTTTGGTCGTTCTGATAGTCGTGAAAATTTACGCAATCACTTTGAAGTAAATGCCTACTATATAGTAGTTGCTGCATTATGGGAGTTAGCAAAGAGCGGAGAAATTAAAACCGATATTGTAGCAAAAGCTATTAAGCATTTTGGTATTGATACTGAAAAAATAAATCCACGTCTAGCATAAGAGGTACATAATGACTATTGAAATTCTATTACCTGATATTGGAGTAGATGAAGTTGAAGTAACTGAAATACTAGTTAAAGTAGGTGATAAAGTTAATTTTGAACAATCCTTGATTACTGTAGAGGGTAATAAAGCCTCAATAGAGGTTCCAGCACCATTTGCAGGAACAGTAAAAAAAATTAATATAAATATTGGTGATAAAGTTAGTACAGGAGCATTAATAATGCTCTTTGATATTGAAACTGCAACTATACCCTTAACAATAAAAGAGAATATTGATACTAATATTCAATTAACTAATAATAATCATAATATTCTTCCAACTATAAGTGTAAAGAATAATGAAAACTGTAAGTTAGCTATTAAAAATGATTATTTACAAAATGAATCTTATTTTTATGCAACCCCAGCAATTCGTTCTCTTGCACGAGAATTTAATATAAATTTAAATAATATTAAAGGAACTGGTAGAAAAGGACGAATTTTACGCGAAGATATTCAGAAATATATAAAAAATATTATTTATCGTCATGAAATATCAGATAAACAAATAATTCCCATTACATCAAATAATAAACAAAATAATCGCTTACAGTTTAAAGATATTAAAGAAATTCAATTAGGGTCAATACAAAAAAAATCAAGCAGCAATTTATATACTAATTGGATTACTATTCCTCATGTTACTCAATTTCATGAAGCTAATATTACTAAATTAGAGAAATTTAGAAAAGAACAAAATTCTACAGAAGAAATAAAAAAATTAAATATAAAAATTACATTATTAATTTTTGTTATGAAAGCTGTATCTAAAGCATTAGAAATATTTCCATTATTTAATAGTTCTTTATCTGAAGATGGTACTAAATTAATTTGTAAAAAATATATTAATATTGGTATTGCAGTAGATACTCCCTCTGGTTTACTTGTACCGGTCTGTCATAATGTAAACAAAAAAGGTATTATTACTTTGTCGCAGGAAGTAATAAATCTAGCTCAAAAAGCTCATACCGGCAAATTAATTCCATCTGATATGCAAGATAGTTGTTTTACAATATCTAATTTAGGTAATATAGGTGGTATGCATTTTACTCCTATAATTAATGCTCCAGAAGTTGCAATCTTGGGAGTATCTAAAACATATTTTAAACCAGTATGGAATGGTGAAAAATTTATTCCTTTACAGGTATTACCGCTATCTTTATCTTACGATCATAGAGTAATCAATGGTGGTGATGGGGCCCGTTTTATTAATTTTATTGGTCACATTATGTCAGATATACGTCTTTTTATTATGTGATTAATTTTAATTAAAGATAAATATCTAATAAATATTTATCTAATAGTTAGAGGCTATAATGAATAATACATTAAAAACTAATGTAGTTATTATTGGTGCTGGTCCTGCTGGTTATTCAGCTGCTTTTCGTTGTGCTGATTTAGGTTTACAAACTATACTTGTTGAACGCTATTCAAAACTTGGTGGAGTATGTCTTAATGTCGGTTGTATTCCATCTAAAACTTTATTACATATAGCTAAGGTCATAACAGAAACTAAGGTACTAAGTCAGCATCAATTATTATTTGGCGAAATAAAAGCCGATCTAAATCAAGTACGTATTTGGAAAGATAAAATTATTAATCAATTAACAAAAAATTTATACAATCTAGCTCAAAAACGCAATATTACTGTTATTAACGGTTATGGAAAATTTATTAATGATAAAAACATCATCATTAATAATAATAATCATATAACAAATGTTATTTTTGATAATGCTATTATTGCTACTGGTTCGAGTCCAATAACATTACCTTTTCTTAATATTAAGGATCCAAGAATCTGGAACTCTACTGATGCATTAACATTACCTTTTATTCCTAAAAAAATGCTAGTAATCGGTGGAGGTATTATTGGTATAGAAATGGCTTATATTTATTCTACTTTAGGTTCAGAAATAGATATAATTGAAATGTCAAATCAAATAATTCCAGCTGCAGATGAAGATATAGCTAATTTGTTTAATAAACATATTAGAAATAAATTTAAATTAATGTTAGAAACTAAAGTAACTGCTATAGAACCAAGAACAAATGGAATTGCTGTTGAAATTTTGCTAAAAGATAACAAAAAATATATACAATATTATGATGTTGTATTAATTGCTATTGGTCGTATACCAAACGGAAAATTATTAAATACTACACAAATCGGCATTAAGGTTGATGATTTTGGTTTTGTATCCGTAGACAAGCAAATGCGAACTAATATAAAACATATTTATGCTATCGGAGATATTGTAAGTCAACCAATGTTAGCACATAAAGGAATACATGAAGGTTATGTAGCTGCTGAAGTAATAGCTGATAAAATTAGTTATTTTGATCCAAAAGTTATTCCTTCTATTATATATACAGAACCTGAAGTAGCATGGACTGGAATCACTGAAAAGGAAGCAAAAAATAAGAATATTAACTATGAAAAATCTATTTTTCCTTGGTTTGCTTCTGGTAGAGCTATAACATCCTATAGTCAGGATGGAATGACTAAATTAATTTTTGAAAAAAATACACGAAAAATTATAGGTGGTGCAATTATAGGTACTAATGGAGGTGAATTGCTTGGAGAAATTTCTTTAGCTATAGAAATGGGCTGTGATGCAGAAGACATAGCAATGACAATTCATGCACATCCTACACTATATGAATCTATTGGCCTATCAGCAAAAATTTACGAAGGAACTATTGTAGATTTACTAAGTACTAAGTAAAAATTCATTAATAGTAATCAATCATCGATATTTACAATAAATAAAACTTACTGTCCTATTATAAATAATAAAATAAAATTACTAAAACCATACTTGCTTCAGTATGGTTTTAATGATATACATAAACTAATATTATAAATATTAGTTATAAATAAGATAATAAAGGTATATATTAGCTATAATATCTAAAATAAAGACTTGACTAATATTAAAAATATATCATACTTATATTAGTATAATATGCATTAATCGTAAATAAGATTTTGATCTTTAACAATTAAGTAGATAATTTGTGTGGACACACGCAATTAATATCAGTAAATTTAATCTCAAATACTAATACTAGTATAGTACTATAACTAATAGTACCTATATTATTTTTGTTTGAGTATCAAGCTTCTTAATTGAAGAGTTTGATCATGGCTCAGATTGAACGCTGGCGGTAAGCTTAACACATGCAAGTCGAGCGGCATCGAAAAGTTCTATTTTATAGAATTTTGTCGGCGAGCGGCGAACGGGTGAGTAATGTCTGGGGATCTACCTAATGGAGGGGGATAACTACTGGAAACGGTAGCTAACACCGCATAATGTCGTAAGACCAAAATGGGGGACTATATTATATAGTATAGCCTCATGCCATTAGATGAACCCAGATGAGATTAGCTAGTAGGTGAGATAATAGCTCACCTAGGCAACGATCTCTAGCTGGTCTGAGAGGATGACCAGCCACACTGGAACTGAGACACGGTCCAGACTCCTACGGGAGGCAGCAGTGGGGAATCTTGCACAATGGGGGAAACCCTGATGCAGCTATACCGCGTGTGTGAAGAAGGCCTTAGGGTTGTAAAGCACTTTCAATGAGAAAGAAAGTTGTCTTCTTAAAAAGAAGATAATTTGACGTTACTCATAAAAGAAGCACCGGCTAACTCCGTGCCAGCAGCCGCGGTAATACGGAGGGTGCGAGCGTTAATCGGAATTACTGGGCGTAAAGCGTATGCAGGTGGTTTGCTTAGTCAGATGTGAAAGCCCCGGGCTTAACCTGGGAATGGCATTTGAAACTAGCTAGCTAGAGTATCGTAAAGGGGAGGAGAATTCCAGGTGTAGCGGTGAAATGCGTAGAGATCTGGAAGAATACCAGTGGCGAAGGCGCCTCCCTAGACGAAAACTGACACTCAAGTACGAAAGCGTGGGGAGCAAACAGGATTAGATACCCTGGTAGTCCATGCTGTAAACGATGTCGATTTGGAGGTTGTAACCTTTGAGTTATAGCTTTCGAAGCTAACGCATTAAATCGACCGCCTGGGGAGTACGACCGCAAGGTTAAAACTCAAATGAATTGACGGGGGCCCGCACAAGCGGTGGAGCATGTGGTTTAATTCGATACAACGCGAAGAACCTTACCTACTCTTGACATCCAGAGAATAAAGCAGAAAAGTTTTAGTGCCTACGGGAACTCTGAGACAGGTGCTGCATGGCTGTCGTCAGCTCGTGTTGTGAAATGTTGGGTTAAGTCCCGCAACGAGCGCAACCCTTATGCTTTGTTGCCAACGACTCGGTCGGGAACTCAAAGGAAACTGCCGGTGATAAACCGGAGGAAGGTGAGGATAACGTCAAGTCATCATGGCCCTTACGAGTAGGGCTACACACGTGCTACAATGGTGCATACAAAGGGGAGCAATCTCGCAAGAGCTAGCAAAACTCATAAAGTGCGTCGTAGTCCGGATTAGAGTCTGCAACTCGACTCTATGAAGTCGGAATCGCTAGTAATCGTGAATCAGAATGTCACGGTGAATACGTTCCCGGGCCTTGTACACACCGCCCGTCACACCATGGGAGTGTGTTGCAAAAGAAGTAAGTAGCTTAACCTACGGGAGGGCGCTTACCACTTTGTGATTCATGACTGGGGTGAAGTCGTAACAAGGTAACCGTAGGGGAACCTGCGGTTGGATCACCTCCTTAACTTTAATTTTTAATAAATAAAGTAAGATAAAGATTGCGATGTGTTCACACAAATTATCTATTACTAGAATAATAATTAATAAATATCTAGATCAAAGCATTTATTTAATGTCCCCTTCGTCTAGTGGTCTAGGACGCTGCTCTTTCACGGCAGCAACAGGGGTTCAAGTCCCCTAGGGGACGAGACAAATACATATTATTAATATTAAATATTACTAGACTATTTAGTGCTCTTTAACAATTGAAAAAAATATTTTAGGGTTGTGAGGTTAAGTAATTAAAGCGTACACGGTGAATGCCTTGACAGTCAGAGGCGATGAAGGACGTGCTAATCTGCGAAAAGCGTCGGTTAGCTGATAGGAAGCATTATTAGCCGACGATTTCCGAATGGGAAAACCTGACGCTATTAATAGCGTCATTGTTAAGTAAATTCATAGCTTAACAAGGCAAACCAGGAGAACTGAAACATCTAAGTATCCTGAGGAATAGAAATCAACTGAGATTCCCTTAGTAGTGGCGAGCGAAGAGGGAATAGCCTAGAGCCATAATCAGTTTATACATTAGAAAAATGGTCTGGAAAGTCCAGTAATAAAAGGTGATAGCCCTGTATTCGAAAATGTATTTTCTGTGAGCTCAAAAAGTAAGGCGAGACACGTGGTATCTTGTCTGAAGATAGGGGGACCATCCTCTAAGGCTAAATACTCCTGACTGATCGATAGTGAACTAGTACCGTGAGGGAAAGGTGAAAAGAACCCCGGTAAGGGGAGTGAAATAGAACCTGAAACCGTGTACGTACAAGCAGTAGAAGCATATAGATTGTGTGACTGCGTACCTTTTGTATAATGGGTCAGCGACTTATATTCTGTAGCAAGG
>NODE_10_length_28177_cov_107.068167
TGATTATAGGTAGTAATTTATCTGTAATTCCAGATATCTCTGCTGCAGATATTTTTTGTCTCAAGTTCAGTTGTTTACCTTTTTTTTCACTATCTGTGGTTCGCTCTCTATCTCTTGGTGTCAAAAGTTCAAATATTTGTCCTCAAAGTTTTTTCCGTTTCTTCTCTTCTCTTTCAGTGGGTAAATGGTACCTTCCAGACTCGCTTCCAGTAGCCTTGTTACCATCTCTCCCCATCAATGGTCCCGTATAGATGATAGAATATTTGTTTCTAATTCTTTATAGTCTACCAATCCAGTAGTTCCATTTACTTGACTCATGTCAAATCTCCATTTTTTGTTTCTATTTTATTTTTACTTCTCGCTTTGACACACTTTTTTAAATGTTCCCTTTAAGTTAGTAATTTATAGATTTTTCTAAAAAAATAAATGTAACAAGTAAAATGCCAATCTTAAATATTGCTATATTTTACGATAGCTAATTAATTTGGCACGTATGGTTTGTTAAACACTTCCAGAATTACTCACCGCTAAAGACTATATCTTTCTGTATAGTCTTTAAATGCACCTCTATTGGAGTCAAAATGTAGTTTCACACTGCCAATTGGCCCGTTTCTTTGTTTTGCAATGATCAGCTCTGCAATATTTCTAATTTTCTCCATTTTCTCTTGCCACTCTCGATGTTTATTACTTCCTTCATTTGGTTGCTTTCTTAATTCATAATATTCTTCTCTATAGAGGAACATTACTATATCCGCATCCTGTTCTATGCTTCCTGAATCACGTAAATCAGAAAGTTGTGGTTTTTTATCATCCCTCTGCTCAACAGAACGAGAGAGCTGCGATAGTGCAACAATCGGAATATTTAGTTCCTTTGCAATTGCTTTCAAACCCTGCGTCACTTCTGAAATTTCTTGCACTCTATTTTCACTACTCCTTTTTGTTGTTCCTCGAATTAATTGCAGATAATCGATAAATACCACCTCTACATTGTATAGCTGATATAGCAGTCGTATTCTGGTACGAAGGGCACTAATTGATAGAGCAGGAGTGTCATCTATAACGAAAGGTAATTCAGATAGTACTGTACTAGCATTAATGAATTCATGTAATTCAAAATCACTAATTCTCCCAGTCATTGCCTTATAATAACCAATACCTGAATCTATGGTAATCAATCTTGCAGTCAATTGCTCTGCTGACATTTCAAGTGAGAAAAACGCTACGTAGTGTTGTTTGTCTGTTCTTTTTTGCAAAATCTTACAAGCATTAAGTGCGATGTTCAGTGCCAATGCTGTCTTCCCCATTGAGGGCCTTGCAGCTATAATTAACAGATCAGATTTCTGCAAACCACCAAGAAGCTGGTTTAGATCTTGAAGTCCGGTTGTAATACCTAGAGACTCTGGATTATTTTTTAGCTTGCTAATCTTCTCAACCACATCTTTAATTGAACTTGCAAGCTTTATGTATGTTTTCTCACCTTGCTTTTTTACTGCTAAATTGAACAGTTTTGTCATTGCTTGCTCAATTTGTACCTGTGCAGGATTTTCGATGTCATAGTTATAACTATCGTCAATTGTCTCTTGTCCGAGCTTGATTAAGCATCTTCTTAAATAAGTATCACGGATTATTCTGGTCAAGCTATAGATATCAAGAGCAATACTTGCCTTCGCTGCAAGTTTTGCTAGGTACTCAACTCCACCACATTCGGCAAATGCTTTATCATTTTCAAAAAACATCTTAAGGCTTAGTTCATTGGCAACTATGCCGTGTTTTCTGGTTTTAGATATCTGGGTAAAAATGCTTTGATGTAGTGGATCGTAGAAATTGTCTGCTGCAATTATATCTTCAACTGCATCACAAATTCTATTATCACGAATCATTGCACCAATGAGCATTTGCTCTGCTTCTAAATTATGTGGCAATTTACATATTTCTTCTCTTGAATTAATAAGGTTAACTAATTCATTCATTTTAAGTTTTTAGAGTAATGATTGATTATTGTAGAATATTCAATCTCGACTTAAAAGAGAAAAAATTTGACTAATCCTGTGTTGCTTATAGCATTAAAATAGGCCCCTGTGGTGGAATGGTAGACACGGCAGACTCAAAATCTGTTGCTTGCAAGAGCATGCTGGTTCAAGTCCGGCCAGGGGCACTCAAACATTGGAAAGTGCTTTATGTTACACAAGTTTTTTAATCGTTCATTTGCCATTCTTTCTTCTATAAATGCTATTCAAAGGATAAAGAAAGATGAAAATGGAATATGTTACGTAACGGGACTTAGACGCTATTTGTCAGTGCTGCTTGATTTAATCATCATCGTTTTATTTTTACAGTTTTGCGGTCAGGCCTTAAATCAACTCTTTATGAGCTCGGAGAGCAGTAAAATATTAGGCCAAATTGCTGCAAAATATCAAATGCAGGTGCCACTATCTGCAGAGGAAACAGCAATGCAGAGTAAACTAATAAAGTTACTAGTTCTAAATCAGATAGTTCAATTTATTATGCTTTTTAGTTATGTAGCATATATGTGGATAAGATTTGGCGCTACACCTGGAAAATTCTTACTTGGACTTAGAGTTGTGAATGCACAAACTTTTGAAAAATTGACTCTGAAACAAGCAACAAAGAGGTTTTTTTCCTTCATATTGTCAACTGCACCATTATTCTTGGGTTTCATATGGGCAAGTTTCGATAAACGCTGCCAAACTTGGCACGATAAGATTGCAAATACAGCAGTTGTCACAAACAAAAGTCTTAAGTGTGATAAAATGAACTAAATTCGTTTAAAATAAGAAAATTTTAATAGTTTTATTGATAAATTTGATCAAATGCTTAATTAATGATATACTAAAATAGTAGGTAAAAAATATGCCAAGTATTACTCATGATCAAAGTATGGATTCTATTAGCGATAGTATTGTACATATTGATGATAATGAAATAAAAGAATGCGTAATTGAGGCACTAGAACCATTTAAGAACGAATTAGAAGCTCAAAGTTTTGACCTTAATGGGCTAGGAACTTCTGACCTAGTTAAAGCATGGAAGAAGATAGAAGATTTTAAAGGTGCTGAGTTAAAGGATGCTTCTGACTTTGCTGATCTGATAAAAGGGCAAATTGCAGAATTTGATGAAGAAAAATTATGGAAAATGTGTACCTTTAGCAAAATTTCCTATGGTGATGTGGATAGAAAATTAGAGAAAGGTAAATACAAAACTAAAAGGAAGTTTGAAGAAGAAGGTTATCAGATTATAAGATTTTACGATAATGAACTTATTGAAGATAAATATTGCTCAGATGTTGATTATAAATTAGAGCAACACGATGTTGGCTATGCTTTAACTGGTAAAAATTCATATAATCGAGATGCTGGTTATATTTTTATTAAAGATAACGAAGTAGATATAGCTTACCATGGCACTCGTGATTTAAATGATGTGAAGGAAGATCTGCGTGCTTCTTTAACTAAGTTGCCATTTTTGTCTGGAGATAATTATGTTCACTCTGGTTTTTACTCTCTATTCAAACGTTCTTGGCCCAGCGTACATAAAATATTACAAGGGCATGCTAATGATAAAGGATTAGCAATCAAAGATTTAAAAATCAATGTTACAGGCCATAGCATGGGAGGTGCTCTTGCTAGTATAACTGCTTTATGTCTTAATAAAACAGAAGGTGCTGAAGATGTTCATGTTGCAACTTTTGGCTCTCCAAGAGTGTTCTACAATGGTGCTGCTGAAGTTTACAATGAGTGTCTTGGACATAATACTATTAGAGTAGCTTGTCAATCAGATCCGGTACCATGTTTGCCACATGGTAATGCTGGTATGCACTATAAACATGTAGGTAAACCATTAAAATTAGAAACAGGTAAAACTCTGGAGTATTTAGAACTACACTATCATAAAATCGATACCTATTATAACCTTATTGAGAAAATAGAGCAGGAAAAATTTAAATCGGATAGCGAAGCATCTAAGTATCGTCATATTGCTTATATTTGTGGCCTATTTTACCATGCAGTTTTGTCATATGTTGATGTGGATGATAAGGAATTCTTTGAAGAAGTTAGAGAAGAAAATGAAGGCATTAAGCTTTCTGAGATACCAATTCAACGTGCTCCAAATTTAGAAGAGGAATTTAGACAAGGAAAACAAAAAGTAGCTCAGCTTACTAATGAAAAAATTCAACTAGAGGGAAGGTTAAATAGTATACAACAAAGTTTGGTTGGAAAAACTAAAGAGTTAGATGATGAAAAAGGAAAATTAACACAAGAAAAACAGAAGACTAATCAACTCAATGATCAAGTAGATAAACTTACTGCAGAATTTAAAGGGACAAAAGATCAGCTTGCAGAAAACAAAGCAGAGTTGGATGAGCAAATTAGCAAAGTAACTAGGCTTAACGGTACTGTAGAAAAACTTGAAGAAACAAATACTGGATTAGAAAGAAAGAATAGTAATCTGACTAATCAACTGAAGAAGCTTGAGAAAGCAAAAACTAAGCTAGAAGAAAAGGTAGAATGTGCAGAAAAAGAGCTAAAGGATGCTAGAGCTCAATTCAGAGAGAGTGAGGGAGGGCTAAGGGAAGTAAAAGCTCAACTTGAACAGGAAAATAGTAATTTGTCTAGTCAAGCAAGGGAGCTTGAAAGGAAATGTGAGCAAACAGAAGTTCAACTTGTAGCATCAAAGCAAAAATTAGCTGAAGAAACTAGTAAAGTCATGCAACTTAGCAAAGAATCTAATGAAGCAAGAGCTCAGCTTGAAAAGAAGAAAAAAGAGATTGGAAGGCTAAAAGATCAAGTAGATCAAATGACTATACAAAACAATCAATTGGAAGGGCGGCTGGATGATGCAAAGCAAGGTCTAATTGATAAAACTGATGAAGTAACCCGATTAACACAGGTTGCTGATACGCTAAATGGTCGGGTAGCTCAATTGACTACACAAAATGATCAGTTGGAAGGGCAGCTGAATGATGCAAGACAATCGTTCGCTGATCAAATAATGCAACGCGAAAATGAAAATAACGACTTAAAGACAAAGCTGCAAGAAATTGAAAACAAAAGTGAAGTACTAGAAAAGAGTCTACAGAAGCAATTTGAAAGCAAGAATGAAGAGCTAAGTGAAAAATTCTTGAAAGCAAGAACTTACAGTAAAAGGCAAGGTAATTATGCTTCTGTTTCTTTTGTATTATCTGGAGCACTTGCTGTTGGTACAAGTCTAACAATTCTTCATTTAGCAATGTGTATTTCGCTTGCTGTAGCTGCATTAACTTTTCTTGCAGTAGGATGTTACTGTTCTTATAACGCAAATACCGCACTTAATAACGTTGAAATCGAAAATGGTAGTTATAGAATAGCTGCTTGAGTATTAATTTAAATATTCTTTATTGCTAGTTTTATATCATCACTTTAATTTGGTTGTATTTTACTAAAAAAACTTTAGATTTATTTTATAATCGATACTCAAATATGATTTGGAATTTATTGCAGACAGGGCAAAAGGAAGGCTATAAAATTGCGTATACCAATGCTCGTATTATTGACCCGGAAACTAAACTTGATATAAAAGGTTTATTATTGACTGAAGGGGATAAAATTGTTGATTTTGGCGAATCATTATTTTCAACAAGTGGAGTTGATGAAACAATAGATTGTGAAGGGCTTGTTCTAATGCCAGGTCTTATTGACATTCACGTGCATTTTCGTGAACCAGGTCAAGAGCATAAAGAAACTATACATACAGGCAGCAAATCTGCAGCTGCAGGGGGCGTTACAACTGTAGTTTGCCAGCCAAACACTGTTCCAGCGATTGATAGTGTTGTCTTGGCTAAGTATTTGAAATATAGAGCATTTGAAACTTCTCATGTGAATGTTCAATTTTACGCTAAAATCACCACTTCGGAAGAAAAATTAACTGAAATGGCACTCTTAAAGGAAGAAGGTGCAGTTGGGTTCACCGATGATGGTATGCCAGTTATGAATCCAATGATTATGAGACAGGCACTGCTTTATTCAAGTATGCTTGGTGTTCCTATTGCTCAACACGCAGAGGATTTGAATCTATCTGCTGGTGGCATAATTAACGAGGGTAAGATTTCTGAAGAATTGGGAGTAAAGGGAATCTTGAGTGCATCGGAATCGGTTATGGTAACTCGTGATATACTGCTAATGAAGGACATAGAAAATGTACACTACCATATTTTACATGTCTCTTCAAAAGATTCACTTGATGCTATTAAACGTGCAAAAGATTTGGGATTAAATGTTACATGTGAAGTAACTCCTCATCACTTTACTTTAACTGAAGATATAGTAAAACAACACGGAGCAATCGCAAAAATGAACCCGCCGCTTCGCACTGAAGAGGATCGTTTAGCTATGATTGAAGGTTTAAAGACAGGTGTGATTGATTGCATTGCAACAGATCATGCTCCGCATGATCTTAGTTCTAAAGATCTGCCACTTGAAAATGCTGCATTTGGTATTGTTGGCCTTGAAACAATGCTGCCCCTTTCACTTGAACTATATCATAGTGGACAAATGGGTCTACTTGATGTGCTTGCAAAATTGACATATAAGCCTGCAGATATCATACATATGCCACGTGGCCGCATACAGAAAAACCTTGTAGCGGACTTAATTTTAGTTGATTTGGATCATGAATGGGAAATTAAAGTTGACAACTTTGCTAGTAAATCAAAGAATTCGCCTTTCGGTGGACGCAAAGTGAAAGGGCACGTAGTACGTACCGTTGTGTCTGGCAAAACTGTATATTTACAGAAGAGTTAGTTATTATACAATTGTGCTCTCAATTTCAATCAATTGTAAAGATTTAATATAAGTGGTAAAATATAGCCACTGAATAAAAAATATATGCTAATTAGTACGACATCGGAACTGGAAAATGCATGTAAAGAATTGATGGAAAAAGATCCAAAATTTATAGCAATTGACACGGAGTTCATTAGAAATAATTTAACCTACTACCCAAAATTATCGTTAATTCAAATTTCTTACGGAGAGAAGAGTTTTGTTGTAGATGCATTAGTGCCAGAAATTGATTTATCATTCATTAAGAAAATGATGCTAAATCAGGGAATAATCAAAGTGTTTCATAGCTGCCGGCAGGATATAGAATCCTTACTCACTGTGTTTAAATGTGTTCCCACTCCTATTTTTGATACCCAAGTTGCTGCTATGTTTTGCCATTATTATCATGACTTTATTGGTTATTCAAAAGTAGTAGAGCAATATCAAGGAATAGCACTGGATAAAATTAAAGCTAAAAATTCAGACTGGTTAAGGCGTCCATTGTCCGAGGATCAACTAGACTATGCAATAAACGACGTGGTATATCTATATGATCTATACCAAATATTGTGCAATAAGCTTGAAGAAAGTAATAGGATGAGTTGGTTTCAAGAAGAGATGGAATTATTGATTGATATAAATAAGTATTTGCATAGTCCAAAAGATGCATGGAGGAGGATTAAATTTAACTATGAAGCAAATCCGAGGCTAATGTTAGTTGTTAAAGCAGTGAGTGAGTGGCAAGAGACTTTAGCACAACGCTATAACATCAATCGTAATAAAGTAATTAATAATGCTGTAATAATTGGTCTTATTGAAAAAAATGTGGAGCGTATTGACGAGGTTTTAGATGATCTTGAGAGGAACACAAAAAATATAAAAGAGGAAGATTTATTAGAATTTATGAATATTTTCAATGAGAATGAGAAGGAGTTTGTGCAGCAAAATTATACTCTGTCAGATAATTATGATAAATCTGTATTTGATATACTCTCGATTATTTTAGAGAGCAAATGTAAGGAAAATAACATATCAAGAAAGTTAGTTTCATCAAAAGATGAGTTAGCTGGTTCAATATCTGGGCAGATAGATAAACTATTCAAGGGGTGGAGATATGATTTTTTCGGTAAGTCAGTTGAATCATTTTTGAACGCAGGCTCAAGGTTTGAGATTTTAATGGTAAAATCTGCTGATAGTACAGCTAAAATTCGGAGTAATCTGGTGGAGAATAACCGTATCACGTGTTAAGGTCTAACGAGTTTATTATATCTTTCACTTGAGAAAGAACATTTGCACTGGTATCGATGATAAAGTCGCTCATTTGCTTTTTTTCTTCAATAGGTAGCTGAATACTAGACATTAGATCCAGCTTTTTTTTATCCATATTACGCTCACTAAGCCTTTGAGCTTGTACAGTGCTATCTGCATGGATAAAAACAATAAAATCGCAATATAAACGGAATCTCGTTTCCAGTAGGAGTGGAATGTCTAGGACTAGGAGTTTTCTGTCGTTTTCTTTCTCCTGAGCAATAAAAATTGCTAATTCACTCTGCACAGCAGAATGCACTAAAGATTGAAATTGCTTCCAATTTTCATCGTAGGCCAAAAAATATTTAGACAATACTGCTCTGTCTATTTCACCATTTACTATCACCCCAGGAAATTTTTCTTCTGCGTAACTTATTATGTTTTTGTTTACTTTATAAAGCTGGTGCACGACAGAGTCGGCATCAAACAAAGCGGCACCAAATTCTTTAAAGCAATTGGCTACAAAGCTCTTTCCAACTGCAATCCCACCTGTTAAACCTATGATCATATAGCAAATTTCTTATAAAACTATATTTATAGCATCTCCTATGCCTATTTAAAACTGAATGCATAGGTGTAAAAAAGAAAAGCTATTATTTTTTTAGTAATTCAGTAAAATAGAGTGAAAGATTAAGAGGAAATTTTGAAAGATAAGATAAAAAAGATAGTGATTTCAGGGAAAAAAGTCTGGCCAATCGTCGAGGGCGGTAAAGGCATTGCAATCAGTGATGGAAGATCAAGTGGGGCATTTGCTGCAGCAGATGCTGTTGGTACGTTTTCTGGTGCAAATGCTAAACTTATTGATGACAATGGTGAGTTGGTGCCGCTGATTTATAGAGGTAAAACAAGAAATGAAAAGCATGAGGAATTAATTAAGTATAGTATTGAGGCTGGAGTTAGTCAAGCAAAAATAGCGAATGAAATATCAAAGGGCCGTGGAAGAATACATATGAATGTGCTTTGGGAAATGGGAGCAGCAGAACAAGTCCTTCATGGCATATTAGAAAAAGCAAAAGGCTTAGTTCATGGCATCACTTGCGGTGCTGGTATGCCTTACAGGCTTGGAGAAATTGCAGCTAAATATCAAGTTTATTACTACCCTATTATCTCATCGGCGCGCGCTTTTAAAGCGTTGTGGAAACGTGCTTACCAAAAAATATCTTCTTTTTTACTTGGTGGAGTAGTATATGAGGATCCGTGGCTTGCTGGTGGTCACAATGGACTCAGTAATAGTGAAGACCCAGAATTACCGCAGGCTCCATTTGAAAGAGTTGCAGAGCTTAGATCTTTCATGAATGAGGTCGGTCTTTCTGAAACGCCAATTGTTATGGCGGGGGGAGTGTGGAATTTGAAGGATTGGGAACATTGGTTTGATAATTCGCAAATCGGACCGATAGCTTTTCAGTTTGGCACTCGTCCACTTTTAACAAAAGAAAGTCCGATTTCTACGGAGTGGAAAAAGAAATTACTTACTTTAGAAGAAGGTGACGTATTTTTAAACAAATTTAGTCCGACAGGATTTTACTCATCTGCAGTAAGAAATAGCTTCATACATGAGCTACAGGAACGAAATTCACGTCAAATAAAATTTTCAGAAAGTGCGAGTGGAGAGTTTAATAATGAATTTGCAATAGGTAGCAGAGGTAGAAAGATTTACCTCACTGCAAAAGACAAAGAGCTAGCAAATGCATGGATTAAAGCAGGGTATACAGAGGTAATGAAAACTCCAGATACAACTGTTATTTTTGTGACACCAGGCAAATTTGCGGAGATAAGACAAGATCAAATTAATTGCATGGGATGTTTGAGCCATTGTCTGTTTAGCAATTGGAAAGATCATGGTGACCATTCAACAGGGCGAAAGCCAGATCCACGGAGTTTCTGTATACAAAAGACACTGCAAGACATTGTACATGACGGCAATGTTGAAAATGAACTCATGTTTTCTGGGCACAATGTGTACAAATTTAAGCAAGACCCATTTTATAAAAATGGTTGCATACCGACAGTAAAAGAATTGGTAGATAGAATATTGGTTGGTTTATGACTAACTTGACAAGAAGACATTATTCTATATAATTTATAGTAATAACTGTTTATTAATTTAATCTTAATTTTAGGGGAATTTTTATGAATAATGGTGTTTTAAGAAGGTATGCACTTGCCTATATAAAAGAAAATGGCAGTGACAATGATGTTCAAAGATTTTTACAGTTTCAGCCTATACGAAATGCTACAAATTGGTGTGATAAGGATTTTAAAAATGCGTATGGGCAATTTAAGCGCAGTAATTCAACTAATGAACACAATATAGGAAGTGATCGACGTAATAGTAGGCAACAACCTACAGGTCCTCAAGTTACACACGTATATGTACACAATAACAAAGAAGGTTTAAGTCTTTGTGATTATCTGCTACTTCGTAGCCTGTTTAGTGGTAATACTGGTCATACTACAGTGATAAATAACCTTGGTTCCGGTAGCAGTAACCAGCCAAGTAGAGAAGATAAGAAAAAAGATGCAGAAGACAGTAGAAAATTATTGGCTTTAGGTATGGCAGTTGCAATTGTATGTGTTTCTTTCCATGCTTTAATGTGTGTTTGGTACAACAGCAGCGAAAAAACGGCTAGAAAATCAGAAAAGGTAGATTACCTGGATAATAAGCTTAAAATGTTCAGAAATATAGAATTTGCAGTTGGTGCAATTTCTTTAGCAGCTTTGATAGGTTGCGCTATTAACCCAGTCTTACCAGTTTGGGGTTTAGTCATCCTTGGCATTAATTCTCTTGTGTGTCTTGCTGGTGGTGTGGCTTTTTATATGAATCATGAGAAAGAGTCAGAAATTATTAAGAAAGCTGAAGAAGCGGTAGATAATTATCATAGAGATCCTTCGTATCGTGAACCATCACCTCCTTGCTTTCCTAACACTTTTCCAACTGCTCCTCCTCACAGTGCATTTGATAATTCTTATCCAGAACAACGTTATGGAGGTTATGCTAGGGCGTAGCTAGAGCATAAGTTACTAACGCAGGATACCGCAAAACGCAGCGGTATAATGGTTTTCAGATCGTTTGTACGATAGGATATGTATTGATTTTTATTACTAGTGCAGATACGATAAAGCTTTAAGCACTACAAGATGGAGCAATTTGAGAGCTTTTACATCACTACGCCAATATATTACGTAAACGACAAGCCACACATCGGCCACGCATATACTTCTCTTATCTGTGATGTTACAGCTAGATTTATGAAATTAGCTGGAAAGAACGTCAAATTTACTACTGGTACAGACGAACATGGGCAAAAAATTGAAAAGGCAGCTAAAGCGAAGGGAATAGAGCCAAAAGAATTTACAGATGAAATAAGTGTTACATTCAGAAAATTGGCTGAGCTAATGAACTTTGATTATGATGATTTTATTCGCACTACAGAAGAACGTCATGAAAAAGCAGTTATAGCGCTATGGAATAGGCTTGAAGAGAGAGGACAAATATATCTGGATTCTTACTCAGGTTGGTATTCAGTTCGTGACGAAGCGTTTTATCAGGAATCGGAGTTGATAGATGGCAGAGCACCAACAGGAGCTGAAGTTCAGTGGATAAAAGAAGAGAGCTATTTTTTTCGCTTGTCAAATTGGCAAAACAAATTGCTGGAGTTATATGAAAATCAGCTGAATTTTATCTTCCCTGAGAGTAGAAAGAATGAAGTGGTATCGTTTGTAAAATCAGGGCTGACTGACCTTTCGATTTCTCGTACTAGTTTTAATTGGGGAATAAAAGTACCAGGAAATGACAAGCACGTAATTTATGTTTGGATAGATGCACTCACTAACTATCTCACGTCAATAGGATTTCCTAATATAGAAGATGAGGAATATAGGAAATTTTGGACAAACTCCTTTAACGTTCATGTAATCGGTAAAGATATATTGCGTTTTCATGCTGTATACTGGCCAGCTATTCTTCTTGCAGCAGATTTACCACTGCCAAAGCAAATAGCAGTTCATGGTTGGTGGCTAAACGAGGGAGAAAAAATATCCAAATCCCTTGGTAATGTTATAGATCCAATTGGTCTGGCAGAAGAGTTTGGTGTTGATCAATTACGCTACTTTCTCCTTCGGGAAGCAAATTTTGGTCAAGATGGTAATTTCAGTAAGAAAAACATGATCAGCCGCATAAACTCAGAGCTGGCAAACAATATAGGCAATTTAGTGCAAAGAACAATTTCATTTCTGCATAAGCAATGCGATGGAATCGTACCAACAATTGATCGAAATTTGCTTAAAGATGATGAGAGTTTGCCAAATTGTAAAACCATACTTAATCAAGTAATGAATCATCTATCAAAGTATGAATTTAACCAGATTATACTCCTGATTATCAATATTTCTTCCAAGGCCAACGCTTATATAGATAAAAGTGCACCCTGGACATTAAGCAAAACTGACAGAGAGCGTATGAATTTAGTAATTTACAAACTACTCGAATACATCAGAATAATTGGTATTTTATTGCAGCCAATTGTTCCAAAGTCAGCAGAAATAATACTTGACCAATTACAGACTCCAAAAGAACAACGCGATTTACAATCTCTGTGCAACGCATGCGTAAGCTTAGGCACTACAGTGCCTAAACCTACGCCGATTTTTTTGAGAATTGATAACCCTTAGTCAACCATTCCTAAATCAGGATGAAATGGTCGTTCTGTAGTTAGCTTGCTTAATTCAGTAAAATTAAGAAGTGATCCAACATTCTCAACGTGAATTGCATTAGATCTAGCGCATTGATAATCACTGCCTTGTACCGAGTGTTCACGAGAACCAAAAGGATTTAAATTCTTTAAAAACCTGCCATATGTACCCATAAGATAAATTAGCAAAACCCGTATTAGCACCGCTGTATTTTGCAATAGTTGTCTGATTTGACCCCACAGTTTTACTACTCTCAGCGTGAGTTATATTAGGTTTAGCAAATTGATAATCACTATAGAATAGGTTAGGAAGAGTACCACCATCTATAATTTCTTCTGTAGTTTCTGATTTATTCAAATCCTTAAACCATTGAGGCTCAGAAGAATTTTGAAGTATACCGAAATTATTTTTAGCACTTTTGAAAGCGTTATCTAATGTTTGTTCGTACTCATTAGCTTTACTTTCCAACACAACCTGTGGAGTAGGTACATAGTGAGCAGATGATAAATTTACAGTAGAAGTACCATAAGTTTGGCTCGGGGATGTTTGCTATCCAAATAATTCAGTACTAGCACCTGGCGTAGATACTGGAATGAAAGGCAACCTTGTTGCTAAATTTAGCATAGTCAATGCGTATGCTACTGTACCAACAGACTTTACGACTTGATTTGCCTTACCTTCAACTGCTTTTGCTACTACATTCGATTTTGGTTTTTCTCTAAATAAATTGCTAAGGGCTTCAGAGTCTAAAATCTCACCTTGTTTTTCTTCTTTAAGTAGATTCCTGAGATCTTCACAATCTAAAATCTCTTTTTGTTTTTCCTTTCTATGCTGACGCTTCAGTTCATCGTCTTTATTAGGATTAACAATAGTTTTATTCTTAGCCTCTATTACTTTCTCTTTCTTAGCCAATTGACCTTTCAAGCTAGAAATCTTAGTATCTTTCTCAGTAAGCTGAGTATCTCTTTCAGAAATAGTTTTATTTCTGCTAATCACTACAGCTGAAAGCGCAAAAACTAGAGCAGAAAATACAGCACCACCAATAATAAATGGAAGGCCAAAACCTAACACTGCAACTGGAGCTAAGAAACCAGCATAAGGAGCTGCAGCAAACACTCCTGATGCTAACAAAGTTGCTATAGCTAAAGTACTACTAACAAGATAAGGCATATTAGCCTTATTAAACATATTTTTCATTATGACCTCACTAAAACTATTATCTAGTGTAGCATAAAATAAAAAAGTATGCCAGCCCTATTTTTATAGTAAAGGTAGCAAAAAAAGCTACAAATCTATGTAGTCTTTAAACTCGCTCCTACTGGGACCTGCACCTAATTCACTGTAACATATCAGAAAACATCATCTCTATTTTTTCTGGTTACACACTGAATTTTTCTCAGTATAATGGCTATGCTATTGATTTTTAGCTTGATCTTACTCAACTAAAGCTAAGTTATTAGAAGTTACCTGATTTGTTTGAGCATTAGCAATTTGAGTATTTTGTTGTCTGCATTGAGTATAATAGATAGCAGCTGCAGCTCCAACAGCGGCTCCAACGCAAGCAGCTCCTGCGATAAAAGCGATTTGATTAGAGCCTTCCTTATAACCTTCTCTGTAACCTTTGTTATAGCCATCCATGTGACCCTCCATATAACCATCTTCATAGCTTTTTTGTTGTGCAAAAAACCCATAAGCGTATGTAAACAATACTCCTCCTGCAGCGTAAAATATACCCTGTATTCCAGGTTTTATTACGTCTGGAACAAGCCTGACGCCATTCTTTATTTCTTGTACTATAGAAATTGTTGTTAAGTTCTTTATGTTAAAATCATTGATATTCATTTTTTTGTAAAAAAATTAAGCTATATGCTTTATATCTTAACATTAATTTAGTTTTAAAGTAAATTAATATTTTAATATAAATTTTATTTTTTGTAGAGAATCTGCTTTTTCTTGTTTTATATGAACTTAGAAAATTTTTATTGATAAATGACTTTAGGTTTAAAATTGAGGAAGTGGTTGCTATATATATCAGCAAGTATGAGTTGAATTTATATTATGGACTTGAATAAATTTACAGAAAAAGCAAAAAGCTTAATTCAGAGTGCTCAAATGAAAGCATTGGGAGCCGGGCATCAGATTTTTATGCCTGAACATTTACTTAAAGTAATGCTTGAAGATGAATCGAGTTTAGTTCAGGACTTGATAGGTGCCTGTGGTGGAAATGTGCAGAATATTTCTAATGCTGTTGATAGTGCAATTAAAAAATTTCCAGTGATTGAAGGGCCAGGAAGTGGCGGCCTTCACCTTTCAAGAGAGGTAGCAAAAGTTTTTGAGGATTCAATCGGTATTGCGAGGAGGAATAAAGATACATTTGTTACAGTTGAGCGGTTACTGCAGGGCCTTGCTGCACAAAAAGATGGTAAAATTTTAGCAGAAGGTGGTGTAACACCGCAAAAATTAAATTCAGTTATTGCAGAAATGAGAAAAGGTAGCAGTGCAGATTCGCCAAATAGTGAAGAAAAATTAAATGCGGCGAAGAAATATACAAAAGATATTACAGAGCTTGCGATGCAAGGTAAGCTTGATCCTGTAATTGGTCGTGATGAAGAAATCAGAAGAGCTATGCAGGTATCGCTTAGGCGAACAAAAAATAATCCCGTGCTGATAGGTGAACCTGGTGTTGGAAAAACTGCAATAGTTGAAGGTTTAGCAAACAGAATTGTTGCAAATGATGTACCACTTGGTTTGCGTGATGCAAAAGTTTTAGCTTTGGATCTTGGTGCGTTAATTGCTGGAACAAAATTCAGAGGAGAATTTGAAGAAAGGCTAAAAGCAGTGATCAATGATATTTCAAAAGCAGAGGGGAAAGTTATCTTATTTATAGATGAGCTTCATACTTTAGTTGGAGCAGGGGCAACAAGTGGTGCAATGGATGCTTCAAATCTACTGAAACCTGCTCTTGCACGCGGAGAAATTCGCTGTATAGGAGCTACAACTTTAGATGAGTATCGTCAGCATATAGAGAAAGACCCTGCGCTTGCGAGGCGTTTCCAGCCTGTGTTTATTTCTCAATCCACTGAAACTGGTACTATTTCAATACTGAGGGGCTTGAAGGAAAGGTATGAGGTACATCATGGTATTAGGATTACAGATAGTGCAATAATCGCTGCTGCAACGCTTTCTAATAGATATATAACAGATAGATTTTTACCTGATAAAGCGATCGATTTAATTGATGAAGCAGCAAGTAGGGTTAGAATTGAAATGGACAGCAAGCCTGAGGTTGTTGATGAGCTTGAAAGAAAGATTATACAGCTGAAAATTGAGTCAGAGGCTTTGAAAAAAGAAAGTGATGAAAACTCTAGGCAACGTTTAAAAAAGATAAATGAGGAAATTGAGAGTCTAAACAGTAAATTTGCTGACTTAAGCAGTAAATGGCAGATGGAAAAGAATAAAATAGCTAAAATACAAGAAACTGCTGAAAAATTGGATAACGCGAGGAAAGAGCTAGAATTGGCTCAGCGCAATGGAAATTTAGGAAGTGCAGGGGAGTTGATGTATGGTGTGATTCCTCAACTTGAAAATGAGTTAAAAAATCAGGAAAAAGTTACTGATAGTTTCCTAAAGAAAGAAGTTACTGAGAGTGATATTGCAAATATTGTTTCGAAATGGACAGGCATTCCTGTTGATAGCATGATGCACAGTGAAAAAGAAAAACTTCTTAACATGGAGAATGAAATAGGGAAAAGAGTAATAGGACAGAAAGATGCAATTGAAGCGATAAGTAATGCAGTAAGGCGCTCCCGTTCTGGTGTTCAGGATACTAATCGACCTTTTGGTTCATTCTTATTTTTAGGTCCAACTGGAGTTGGGAAAACGGAGTTGGCAAAATCCCTTGCCGAATTTTTATTTGATGACCAAGGAGCACTTCTGCGCTTTGATATGTCAGAGTATATGGAAAAACACTCCGTTTCAAAACTGATTGGTGCACCTCCAGGGTATGTTGGCTATGAACAAGGTGGAAGATTAACTGAGGCAGTGAGGAGAAGACCATATCAGGTAATTTTGTTTGATGAGATAGAAAAGGCAAATCCAGATATATTTAATATATTACTGCAGATTTTGGATGAAGGTAGACTCACCGATAGCCATGGCAAATTAATTGATTTTCGCAATACCATACTGATTTTAACTTCTAACCTTGGCGCTGAGATGATGCTCAGAGGAACTGCTGAATCTGTAAAAGATGAGGTGATGAAAATAGTTAAGTTAGCGTTTCGTCCAGAATTTTTAAATAGACTGGATGAAATTATTATATTCCACGGTTTAACCAAAGATGACATTTATAAAATTATAGATGTTCAATTCTCTTATTTACAAAAGATGCTTGCTAAGCGTAAACTCAGTATTAGTTTATCGCAAGAAGCTAAGGAGCTAATAGCACAAACTGGCTATGACCCTGAATATGGAGCGAGGCCTCTGAAAAGGGTAATACAAGAATGCATTCAAAATAATCTAGCTAAGTTAGTTTTATCGGGGGAAGTAGTAGAAGGAGATGAGCTAATAGTGTATACTTCTGGTAACGAAATCTTAGTTAAAAAGATCTAGATTCGCTGTGTATTTTTGTTTTGAAAAATGTGTATAAATCATAATGTTAATGTTGAGTCTTTATTTAAGCTAGTTGATCAAGGGAATAAAAAAGAGAAAGAAAAAATTAAAGAGTTTATAAAATACTTTTATAATTTTGTTTATAATAGCGACCTAAAAGTCAACGATAAATTTCTTTTATACATTGCAGAAGATGCATACAACTTCATTCTTAAAAAAGAAAAAGAAGAAAGTAAATTGGCAGTAAGTAATGTAAATGATATTTCAGGAATAGAAGGCAATTTCACTATAATTAAAATCACAAATTATGACATGCCCTTTTTAGTGGATTCTGTCATTTCCACTATTAAGTCACACGGTTTAACTATATGCTATTATAGTAACAGCATAATTAATGTTCAAAGAAAAAATAGCCTAATAGATAAAATTCATCTTTTGGAAGAAAGTAATGGAATCAAAGAGTCAGTAATATATGTAATTATTAAAGGCATAAGTGATAGCTTTGTTGATACACTAGAAGAATCTCTACGAAAGACGCTAAAAGCAGTTAACTGCGTTGTAAAGGACTGGCAATTGATGCTCAAGAAGCTTCTTGAGCATCCGGCATTGGATGCTGGAGGCAGAGATTTTCTAGCTTGGTTGAAAAATAACAATTTTGTATTTTTAGGTTATCAAGAATACATTACTAATAAAGAAGGAAAGCTTGCTCTAAGTGGTAAGGAGAGCCTCGGGTTAATGAGAGCAAGTGAAGAGTACCAAAATTCATCAATTTTTTCTGAAAGCTTGAATTCTTTATACATACTAAGATCAGACCTAATCTCAATAGTTCATCGGCGTACCTATATGAATTGTATAGGAGTGAAAGAATTTAATGACCAGGGTGATGTAATAAGGGAACAGCATTTCTTTGGGTTATTTACTTCTGTAGCGGAAGTGCAAGATATTCGAACTATTCCGGTAATAAAGGATAAGGTTACAACAATAGAAAAAAAGGCAGGATTTGTTCCTGGTGGCCATAACAATAAAGCTTTAGTTTCCATTTTACAGGCATTTTCTTGTGACGAATTATTCCAATCAAATGAAGACGAGTTATTTGAAACTTGCATCTCGATCATGTCTCTTGCGATTAGACCAAGAGTCAAGTTATTTTTGAGAAAGGTAGGGGATTTTATTAGTTGCATAGTACTGATACCGATGCGTTATGCTAGCGCTAGGCTAATGTTTAAGATACGTGATATATTGAAGGATGAGACGAATGCAGAAAGTTCCGATATTTATAACAATCATATTATAAATGAATATGATTTGATGAAATTACATGTAGTACTAAAGGCCAAAAATGCTAGCGTTTTTGATGATCTTATAGAAAATAAATTAAGAAACATTACAGAAAAATGGGAAGATCGTTTTATAGACAATTTATATAATACTTTTAGCACTGTTGAGGATATATTCATCCGTTATTGCAAGGCATTTCCAATAAGCTATCAAGAGAGTTTTGAACCTCACGATGCATATTACGATATGAAAAAATTAGAGATAGTGAGAAAGAAAGGAGTTAGCGAGGTTGATTTGAGACTTACTCGTGACAATCTCAACTATCAATTGAAGGTTTACACTCCAAATAGCGGTGGTCTTGAATTATCAAAGATATTGAAAATTACTAAGAATTTTGGAGCGAAGATTCTATCTCATAATGGTTATTACATAGAAATCAACGGCGGAATATGGATACACCATTTTTTGTTATCAAGAGTCGATGAATTAATAAATAACATTACTCTGAAAGAACAGTTTGAGATGACGCTTGTCAAAGTGTTTAGCAAGGAAATAAAAAATGACTATTTTAATAGTTTGGTCATTATTGCTGGACTGGAGTGGAAAGAAGTGCTTCTGATTAGAGCTCTAAGTGCCTATCTAAAGCAGACGTTATTTAACTATAATCAGGAATATATTCAAAAAGTAGTATCAGAGTATCCAAAAATAATGAAACATCTAATACAGCTGTTTCATTCAAGATTTAATCCAAGTATAGATGTTGATAGAGCGGAAACTACTGATATTTTTAGAGAAAAAATTGAAGAACTACTAAAAGAGATCAGTAATGTTTCACATGATTACGTTTTACGTTCGATATTTAACTTGATAATGGCAATTTTAAGGACCAGTTATTATCAAGGTGACAAGCCATACTTATCTATAAAATTTGATTCAAGTAAAATAAATGGGTTACCTGATCCTCGCCCGTATCGTGAATTATATGTCTATTCGAACCTTTTTGAGGGAATACATCTAAGAGGAGGAAAATTAGCTCGTGGTGGTTTAAGATGGTCGGATAGGACGGAAGATTTTCGCACTGAAGTTTTGGGACTCATGAAAGCTCAGATGACAAAAAATGCGGTTATTGTGCCTGTTGGTGCAAAGGGTGGTTTTGTAATAAAGCAAGTTTATAAAGATAAAAATATTTTAAGAGAGAAAGGTGTTGAGTGTTATAGGAATTTTATCAGAGGAATGCTTGATATTACTGATAATGTGATTGATGGTAAAATAATTCCACCAAAGAATGTCATTAGATATGACGAAGATGATCCATATTTGGTAGTTGCAGCAGATAAAGGTACTGCTTCTTTTTCTGATTATGCTAATCAAATAGCCTCTGAATATAATTTTTGGCTCGGAGATGCATTTGCATCTGGTGGATCAGCAGGGTATGACCATAAAAAGATGGGCATTACAGCAAAAGGTGCGTGGATTGCTGCACAAAGGCATTTTTGGAAAATGAATAAAGAGATTTATCAAGATGTGACTGTTATCGGAATTGGAGATATGGCTGGTGACTTATTTGGAAACGGTATATTGCTTTCAAAAAATATAAATTTAATCGGCGCATTTAACCATATGCATATTTTCATTGATCCAAACCCTGATGCAGAAAAGAGTTTCGCAGAGCGTAAACGCCTCTTTGAATTACCGTTTTCAACTTGGATGGATTACAGCAAAGATTTGATTTCTCGAGGTGGTGGGGTATTTGAGCGTAGTAGCAAGCAAATAGACATTTCTCGAGAAATGAAAAAGTGCTTTGATATAACAGAAGATACGTTATCTCCAAGTGACTTGATCCAATATCTGCTCAAAGCAAAAGTGGACTTCATATGGAATGGAGGAATTGGCACATTTGTTAAAGCAAAGAATGAAAGTCATAGCATGGTTGGTGATAAAGCAAACGATGAGTTAAGAGTAAATGGTCAAGATATTAGAGCTTCTATGTTTATAGAGGGCGGTAATCTCGGTTGCACGCAGCTTGGGAGGGTAGAATATGCTAAAATAGGTGGGTACATCAATGCAGATTTTGTTGACAATTCAGCGGGAGTAATATGCTCCGATCTTGAAGTTAACATTAAGATTGCATTTATGAAAGAAAGTGGAATTTCCCTAGAGAAAAGGAATGAAATACTGGCTAGCATGGTAGACGAAGTTGCATCTAAGGTACTTGAAGATCATAACAAGATTGAAACAAAAGCATTGCTCCTTGAGTGCTTGCAAGCTAAAGAAAGGTTGGAGCAGCACCATAAATTATTACTCAGTTTAGAGAAATCTGGCTTGTTAAATCGAGATGTAGAATTCCTTCCAGCTGAAGAAGAAGTAGCAAGGATATTAACTGGCGCGGAAGGTTTTAGTTCTCCTCAGCTTTCTGTTCTCATGTCTTATGCAAGAACAGCAATAAAAAATGAAATTATACACTCTGATCTGCCTGAAAAAGATTTCTTGTGCCGTGATTACTTACTACATTATTTTCCACAAAAGATGGTAACAGAGTTTAAGAATTCCATACTAAAGCATCAACTTTGCAGGGAAATTATCTCTACTTGCATTGCAAACGATGTAGTAAATAGAATGGGATGCATATTTATTAATAATCTAGTTGAAAGTACTGGAATTAAAGTACACGAAGCAGTTAACATATATATCGTTGTTAATCACCTATATAATTTAAATAGCCTATGGCAGGAAATTGATGAATTGGATGGAAAAATTGATGTTGATTCGTACTTGCAAGTAGTAAGAAGTGTACAAAAATTTATTGGTAGAGTATCGTTTTGGTTAGTAAAAAATCTTGGTGACCTCAATCTAGTAAAACTAGATGATGTTACAAAATTTAGGGGTGCAATTGAAACCTTATGCCATGACATTTTAGATAAGCGCCTATTAAAGATCTATAACCATGGATTAACTTCTTTGATAGAGCTTAACATAGATAAAGATTTAGCAAAAAAGGTTGCTGATCTACGTATTCTTATTTATGCGCTGGACGTTATATCTGTTGCTGAACAGACATCTTTGTCTCTTTTTGAAGCTGGTAAAATATACTTTGAGTTAGAGTCGCTGTTAAGATTCGATCTTATTAGAACAATTGCCATCAAGATGAAAAGTCATTCTTCTTATTGGGATCGCAGCTTAATCAATGACTTATTAGATGATTTAAGCAATTATCATCATAAGCTGGCTGTTAAAGTTATAAAAGCTATTGATAATCATGTACAAACTTGGGCTCTTAATGATAAGGATCATATAGAACGTTACAATAGCTTTTTAAATGAGATGGTTGCTTCTAAACTTGATTTAAGTAAATTAACACTCATAATCAAGAGAGTAAAAGTACTTGCTTCGTAGAAAAAAATGTTTAATATAGGATTTTCAGAAATTTTAGTTGTAGCTTTAGTAAGTATAATTGTTCTTGATAAGAGTAAAGTATCTGTGTTTTTTAATCTTATTAAAAATATGTATAGGTATTTTGTGATTGTGAAGTCAAGAATTAGGAATTTGTTGAAGGATGCCGGGATTGAAGAGTTATATGAGGAGTGTGACGTTGAAAAAGTCAATTACATAGTTGGTAAAGATGGCAAGCTTTATCCTGCTTATAATGTAGATAATACAAAAGATGACAGCAAAGATCCTAGTAGTAGATGATATACCTTCTAATGTTAAACTTTTAGAAGCTCAGCTAAAAGCAGAGTACTATACAGTTATAGTAGCTCATGATGGCGAGGAGGCGATAGATTTAGTAAAGAAACAGCAGCCAGATATTATCTTACTTGATGTCATGATGCCAAAAATGAGTGGTTTTGAGGTTTGTAAGCAGCTAAAGAATGATCCCTTAACGACTTATATTCCAATAATTATGGTAACTGCGCTGCATGACACTCATGATAGAGTGCAAGGAATTAATGCTGGTGCGGATGACTTTCTAACTAAGCCGATAGATGAAACTGCTTTATCTGCAAGAATTAAGTCTCTTGTGCGCTTAAAGATGATAATAGACGAGTTGTGCTTGAGAGGAGAAACTAATGCTGAGATTGGTGGGGTAGCAGGAAGCAGTATTATGGATTATTCTAATCAGATTTTTGATGCTAACATACTTGTTGTAGATGAGGACACTTTTCAAGCAGAGCAGATAAATAATGTTCTAAAGCAACGCTTCAGATCAATTAAAATACTGCACGATCCAAAAGAAGCATTGAAGGTTGGTATTAAGGATAATTACGACTTGATTATTTCTGACATGCAATTTTCAAAAACTGATGGCCTACGTTTGTGTTCTAAGTTTCGTAGTAAAGTAGAAACACGTTATACACCAATTCTGATCCTTTCTGAAGATTATGATAAAAGCAATTTAGTAAAGGCACTTGATGTAGGTGCTAATGATTATTTAACAGTACCTTTAGATGAGAGTGAATTAATAGCTAGGGTTAATTCGCAAGTGAAACGCAAAAGATATCAAGATGCCTTGAGAATGAATTTATTTAATAATGTGGAGATGTCTATAAAGGATCCATTAACTAACTGTTATAATAGAAGATATTTTGATGCACACTTAAGAAATATTGTTAAGGATTCTGTGGAAAAAGATAGAAGTTTATCCCTTATGATACTTGATATAGATTATTTTAAGATGGTGAATGATAACTTTGGGCATAATGCTGGAGATGAATTTTTAAAGGAAATACAGAAAAGAATTTCTGAAAATATCAGAGTGACAGATTTGCTGGCTAGGTTTGGTGGTGAGGAATTTGTTGTTGTAATGCCAGATACCAGTGTATCAGATGCGTATACTATTGCAGAGAGAATACGAAAAATTATTGCCAAAGAACCTATACTTGTGGGTAAAAATACAACCCATAATGTAACTGTGAGCATTGGAGTTTCAGCAATGCAAAGATCTGACCTTGATGATGTTAAAAAATTTATAGTACGTGCTGACAAATATTTATATAAAGCAAAAAACAGTGGTAGAAATAGAGTGATTACTGGTTGAAGTTCCTTCAAATAGGTAGTAACTAAGATTCAAATGATAGCATAAAATTTCTCAACTCCGGAAATTTCGCATTTAACTGTAGAAATAGATATTTATTTAAAAAATACCCTGTAATTTTTAGCCCTAGTCTGAATTCTTGATATGAGTAGCTATTTTGTAGGTTGTTATTGTATACATCATGCAACATCTGTGGAAAAGGTAGTAATTTATCTGCATAACAGTCACCTACTTTTTTTGACACTGCTCTACCAGTTTTTGGAGAAATAAACTGTAGATTTTCTTTCACACCTGTTACAGCACATTTTGATAGGTCTAACTTAAATCCAAGTTGCGTAAGAAGCAGAAGCTCTAAGTTAAGGTAATAACTTTGCCAAAATTGGCTATTGTGTTTTATTACATCGATGAAGTGTCTAAAATTATCATACAACTTGGTACAGGATTCACTTTCTGGAAGCACTTTTTCTAATATAGACGAGAAAGAAACAATAGCAATGCTTTTTAACCTATCTTGAAAGAAATGATGAAGTGGAGATTCAATCAATTCGCACTTTAAAAAACCTAGATTTTCAGGTAATTTAGCACTCCATTCTGCATGTAATAGATTGCTTATTTGAAACTTATAATTACTATTATTTGTTAACCTAGTTAATCCTCTGCACTTTCCATGATTTTTTGTAAATAGAGAAAGAATTAAATTTTTATCACCGTATTTTTTAGCAGCTATAATAACACCTTCATCTTTCCATCTCATTTAGAGTATATTAACCGTATGATATTATAGAGATAATAAAATTAGTGTAGCAAATTTGGGTTTAAGTCAACTGAAATATATTGACTTTATGTGCAATATTAGCTTTAAACCAGTAAAACAAGCTGCTCAACATATGCGCCCTCTCTATTTTAATTATATTCTTCTTTTATCTCTATGTTGTTTTTTGCTTTTTTCAATGAAAGCCCAACCGGATGATTCGTCAGTTATTCCTATACCACAAAGAAAAAAAGAATTAGTTGAAGTAGTACAACCGAGGCAAATTATTGAAATGCAGGAAATTGATGAGGATATTCCAATTCCAAAAAGAAAAAAGGTTGTAGAAAGAAAGCTAAAAGAAGACATCAAAGAGGTGAAAAATGAAATAAGAGATAAGAAAAACATTGAGAACAAAGATGATGAGTTAGTTGTAACAGAAATTATTAATTCTATAAGGGATAAACTGACAGAGTGTTGGAGCATTCCTGAGGGCATAGTTTATAAAGAAAATTTTAGTATAAAAATTAACTTGTTATTATCCAGTAAAGGTGAGATCGTTGTAGCCAACGTAGCAGATAGTAGTTCTTATCAAAATAATCCTCTTTTTAGATCAGCAGCAGATAATGCAATGCGTGCAGTGTATAAATGTAGCCCGTTAATTGGCTTACCTGCTGAGCATCATCACATTTGGCGCGAAGTCACGTTAGATTTTATTCTAAATAGGTGAATTTACGTTACCTAAATTAGTTACTTGTGATGAAAAATAGATCAGCAAATTTTCAATCAACAACAGCTAAAGACCTTTCTGCAACGTTGATTTCTCTTATATCTGCAATTTCGTCATTCTGATTAAACGAAATTTGCATAGACTTACTACTGTACTTCCTTTTTCCCAAGAAGTTAGCTTGTTTAATTTTATATGAGACATAGTACCAAACATTTTCGTCGAACTTTGATACTAATGTTGGCAATCCTAAAGTATGAACCACTTTTTCTCTATCATCACCTACTTTTATTTTGCTCCACAGTTCAACATTAATGCAAGGAACTCCGTGATTATAGATAGTGTGCATGCAGCCTACTGAAAACAGTAAAACAGAAAATATTAATACTCGCATCTTGTCAATTAATTATTTGAGATCATAATAAACTAATAAACTATCTGCCGTCAAATTTTAAAAAAGTTAAATTGACTAATTCCCAATATTATTTAGTATAGTATTTACTTCAAAATAATTAGGTATCTTATGTCATTGCTAGAAGCAGATCCAATATACAAGCCTTTTAATTATCCTTGGGCATATGATGCATGGTTGCAGCAACAAAGGATACACTGGATACCTGAAGAAGTTCCGCTTGCTGATGATGTGAAAGATTGGAAAACTAAACTTTCTAATGTAGAGAAAAATTTATTGACCCAGATTTTTAGGTTTTTTACTCAAGCAGATATTGAAGTAAATAATTGCTATATGAGGCATTATTCAAATATATTTAAGCCAACAGAAATATGTATGATGCTTGCAAGCTTTTCCAATATGGAGACTATACACATTGCAGCCTATTCATACCTTCTAGATACGATTGGCATGCCAGAAAGTGAATATCAAGCATTCTTAAAATATGATGCTATGAGAAAGAAGTATGAATACATGTTAGAATTTGAGGAAAGTAAAAAGCACGATAAAAAACATGTTGCTAAAACTTTAGCGGTATTTGGTGCCTTCACTGAAGGATTGCAATTATTTGCATCATTTGCAATTTTGCTCAATTTTCAACGGTTTGGAAAAATGAAAGGTATGGGGCAAATAATTGCTTGGTCAGCACGTGACGAAACCTTGCACACCAATTCAATTATTAATTTGTTCAATACGTTTATTAAAGAGAATAATGAAATTTGGAATGACGAGTTCAAAAAAGAATTATATTCTGCATGTCGCACTATTGTTGAACTTGAAGATGAATTTATAAGTCTTGCTTTTGATTTAGGAGATGTTGAAGGGCTATCTGCAGAGGAAGTGCGCAATTATATACGTTACATAGCAAACAGAAGGTTAACGCAATTAGGTCTTAAATCTATATATAATGTTAAAGATAACCCTATTCCGTGGCTTGATGAAATACTAAATGGCGTGGAACATACAAATTTCTTTGAAAATAGAGTAACAGAGTATAGCCGTGCAGCAACTCAAGGCACTTGGGAGGAAGCTTTTGCTAAAAACGATACAAAAAGTGAATAGCAGTAACTTCACCCTTTTTTATCGTTTCAAACGGAAGCTTGCGCTCAACTGACTTCTCTCGCGCTTTTATTTGCTTCCTAGAGCTCATTTGTACCTTTATATGATTGCTGTTTAAGTTAATTATATGAAAGAGCTACAGCGGCGGTTCAAACTCCTTTTCAACAGATTTAAAGAGAGAATGATCAAAATTGGTGTCGACACTTTGATATTTGATGAGTTTGAAAAGATTCATACTGAAACTGAATTTACCGGTGATATAGCTGATGTGCTCAGTGAATTTATCATGTGGTTTCCTGAAAGAAATAGTCTTGGAATACCTTATCCTGACGATATGTATAATTATGCAGTTTTAAAGAAGGGCGCTGTAAATACTCGAGCAAAAGCCCCTTTTTCTTGCTTGAGTGTTTGTGATCTTTAGTTAAGTTCTTGACTTTATTATTTAAATATATCGTAATTAAAGTATATTATTTATAGGAGAGTTTGATATGCCAAAGTATGAAGAGTTAAATGAAACACAAAAAGGATTATATGATGAGTTGAAAGATCCAGTAAGCGAAGATGTTGATATTAGTACTGTTATTGCAAAATTTAGCGAAAATGATTTCCTGCCTGTTCTTACAACAATTGATGATAAAGGTTATACACTGCTTAACACTTTCGAAGCAGTTGGTGTAGATAAATTTAAAGCAGTTTTGAGTGAAGCGCAAAAGCAGGGTCTTCTTGAAGAAGTTGTAAATGGAAAGATTTTATCTTCTAATGATCAAGATGAGGTGAAATCTATCTTGGTTTTTGTAATACGCATTACGAAGAGTTGTCGGACTCTTCTTGTCATATCTAGTAGCCAGCCGCTGGCATACCATCCCTATTGCAATACTATACTTAGTTTGTGTCATTTCTCCCTAACATCAGCAAAAGCTAATACTGGTATATACTCAGCCTACCATAATCTGTCAATAGAATTCTTTATTGAAAATTTTAGGGAAATAGAGACAAAAGAAGCCTCACACTATTTTAACCTGTATCTGCTACAGAACAGAAAATGAATCTGCAGAATAATAGGAAATATCTTCTGGTGTATCTCCTGTGTCACTAAATGATGCATACTCAGAATTACAATCTCTTTTGCACAGTGATTTCCACGCAGGACTATCAGAATTCTTTTCACACCATCTGTGACAATCATGATGCTTATTAACTTTAACACAATCTGTTCTTCCCGCATTAATACATGCTTTTAATGCCTTAACATAATCATAGCAAAAACTCATGATATTCTCCTTAATTAAAAAACTAACATAATATTAACATATTATTATTAATATTATGTTAATAATAATATAACTATTTTTTAATACATTTTTTACGAAAGTTAAAACAGCAGCCCTCCTTCCTCTCCACTACCATTAAGTTAAGGAAAAAGAGATGGAGTGTATTATAAAATCAAGTAAGA
>NODE_11_length_27324_cov_103.940445
CTTCCTACTCGGATCAACCATTTTTTTTTGGTCTAGTTTATGGGGTGCATTATATTATTGACTTTCCCTACCACTAAGGGAGAATTAGACGTTAGGTTGTATCCTGATAAGCAAAATAAAAACTGGATAAAGGTAGAAGTAAGAGATCAAGAGAAGTTGAAAAAATTAAAAGATTGTGGGGAGAAAATAGGAGTAAATTGCTTACTTGGTGGTTACTCAGTGTACGATGCTATTAAACGTGGGTACTTTAAAAGACCTACAGGAATTTTCCAGGGAGAAAGATTACAAAGTGGTGAAAAAGTTTCTCATGTAGATCAATTGCAACGTAGAAAAAATAACGAGGTATGCATGTTACTCTAAGCTATAAAAGCTTTGTCCGCAGCAGGTTTTAGATTATGCAAGAAGTCTAATTGTAATTATTAGTCTTTCATATATAATCTGTTGAGATTTATAAGAACCTTACAGATGAAAGAGAAAGAAGAGCAGTTTAGTTTTACAACAGATAACCTGAGGAAAGCGAAAAAGTCTATAGAGATGTATCCTAGGGGTAGAGAAGGTAGTGCTGTTATGCCTTTACTATATCTTGTACAGGAACAATGCGGATGGGTTTCTGAATCTGCTATGCATTATGTTGCTGATATGCTGCATATTCCACATATTCGTGTATATGAAGTGGCAAATTTTTACACAATGTATAATTTAAAACCAGTAGGTAAATATCTCATACAAATTTGTAGAACAACTCCTTGCTGGTTGTGCAATAGTGAAGAAGTTTTAAATACCTTTAAAAAGAAACTAGGAATCAATATCGGTGAAACTACTAAAGATAATCTATTTACTTTAAAGGAAGTTGAATGTCTTGGTGCATGTGTTAATGCTCCTGTGGTGCAGATCAATAATGACTTTTATGAAAACCTCACTCCTGAAAAAGTGGAAAATATCATAGCAGAACTTTCAAGCAAATAGATGGAAAAGTTCTCGTTTAGGATAACCAAGCAATCAGGTTCTGCAAGAGTTGGCACAATCAAAACTCCAAATGGAAGTATAGAAACACCAGCATTTATATTTTGTGCAACCAAAGCTGCTATTAAAGCTGCAGATATCGAGAGAATCAGAGAAGCAGGTACTCAGATAATACTTTCCAACACTTATCACCTAATGCTACAACCGGGAGAGGATACTGTGGAAAAACTCGGTGGCTTGCACAAGATGATGGGATGGAATGGACCAATGCTAACTGATTCTGGTGGATATCAGATATTTAGTTTAGGGCACGGATCAGTTTCAGAAGAGATAAAGGGAGTAAGACAGAAACAAAAAACTCTGATCAAAATTAACGAAGATGGGGCAATTTTTCGTTCTTATATAAATGGTAAAACTTATTGTCTAACTCCTGAGAAGTCGATACAAATTCAACAAAAATTAGGTGCAGATTTAATCCTAGTTTTAGATGAATGTACTCCATTCCATGTCAGTAAAGAATACACAAGAAAATCAATGCTCATGAGCCATAGATGGGCTGAACGTTCTTTAAATGAGTTTGAAAAAAATAATGATGGTAAACAGGCGCTGTATGGAATTAGTCAAGGTGGGGTATATCAAGATCTGCGCATAGAAAGTTGCGATTTTATTAACGATTTACCATTTTTTGGTCAAGCAATAGGTGGATCGCTTGGTCAGAGTAAGGAGCAGATGTATGACGTAGTTTCCTTTACTATGGAACGTTTAAAAAAAGAGAGGCCTACTCATTTGCTTGGTATTGGTGGAATTGTAGATATCTTTCGTGCAGTAGAGCTTGGTGTTGACACATTTGATTGTGTGCATCCAACTCGCCTCGCAAGACATGGTGGCGCACTTGTTAAAGTAAAAAATAGAGATTCTATTTCTTCAAAGCGTAAAGAACATATTAATTTGCGAAATCAACGATTCGAACTAGACGATAACCCAATTGAGAGTGATTGTTTGTGCTTTACCTGCAGGAGACATTCAAGAGCTTATATACACCATTTACTAAAAGCGAAGGAATTGCTGGCTTATACACTTGTTACCATTCACAATGTTTTCTTCATGAATAAGTTGATGGAATCAATAAGACAAGCGATATTGAATGATAGGTTAGATCAGGAAAAAAATAATTGGGTTAGTGAAGTGCCTTTACATTGTGAATTATATACCTAATCTCTAAGCATAGAAACCACTTTATCGTAACTTGGCAATGACTTAATTTCTCCAATCGCAGCTAAAGTAATTTTTTCATGCTGAGATAGCAATTCTTCTGCTATTTTTTTTATATCATCAATAGTAACAGCGCTAATTTTTTCTATTAATTCATTTTTACTGATGTATTTATTATAGTTGCCGTAGTAGTGTCCTAATGTTTCAGCACGCGAGCTAACACTTTCCCGTGACATTAAAATTTGGGATTTTACTCGTTCTTTTACTCTATTTACTTCTTCTTCCTTTAGATCATCCGTGGACAATTTCTTTAGCTCTGTCGTTATAGCTTTCAAAAGCTTATCTAGATTACTACTATCTGTACCGGCAAAAATGGAGAGCATTCCTGTATCAGCATAGCTGGAGTTGAATGAGTAAATAGAGTAAGCAAGACCCTGCTTTTCTCTTACTTCCTGAAATAGGCGTGATGACATTCCGCTTCCCAGTATGGAATCAAGAACTTTAAATGTGAGATATCTATTATCATCACGAGAAACACTAGGTAGCCCAATTAACAAGTGCACCTGATCTAATTTACGATGCTCTAGATATTCGCCACCGATATAACTTGCATTCTGGCTTTTTTTCAGCTCTTTTGAATGAATCTTTGATAGAAAGTCTTTGATTAATTGAACAACTTCCTCATGTTCAACATTTCCTGCAACAGCAAATATAATGTTCTCGCCAAAGTAATGCTCATTTATGTAGTTATCTAGATCCGCTCTAGTAAAAGATTTGACAGTATCTTGCGTGCCCAAGATTGATCTACCAAATGGTTGATCTTTATAAGCTACTTCAAAATATTTATCGAAAATGATATCACTAGGTGAATCATTGGTTTGAAAAATCTCTTGTATTACAACACCTTTTTCACGTTCCAATTCATCTTCTGGAAATATAGAATTCATCAATATATCTATTAATATATCAATGCCAGTTTCAATATCTCTTTTAAGAACTTTTGCATAGTAACTGGTGCTTTCCCTACCGGTGCAGGCATTGAAAGCTCCACCTATGTCGTCAAAAGCTTTTGCAATTTCAAATGCAGTTCTCGTTTTCGTTCCTTTGAAAGCCATGTGCTCTAGGAAATGAGATATTCCATTTTGACTTGCGCTTTCAGCTCTACTGCCAACACCAACTCGTATATTTAAAGCTACAGAATCAACGTCATGCACTCGCTCAGTTATTATGCGTAGACCATTATCTAATTTTGTTACCTTTGGAATGTTCATCTTATATATTCTTTTTTAAATTCTCTTCTGCAAAATCCCAATTGATCAAATGATCAAGAAAAACTTTTATGTAATCAATCCTGCGATTTTGACAATCTAAATAGTACGCATGTTCCCACACATCCATAGTAAGCAGTGGTACCTGATCATAAATTAGCGGCAAATCCGCATTTGGAGTTTTAGTGATTTTGAGTTTCCCTTTTTCAAGCACTAACCACACCCATCCACTACCAAATTGGCTTACTCCACAATTTGAAAATTCTTCACAAAATTTGTCAAAACCACCAATATCATCTTGAATTTTTTTTGCTAGAAAACCATCATCTTGAGGCTTACCACCACCATTCTTTTTCATTGAATTCCAATAAAAAGTGTGATTCCAAACTTGTGCTGCATTGTTAAAAATAGGAACTGTATTATTATTTCCATGAACTTTCGTTACTAATTCCTCAATTTCCATATGTTGATAATCTGTGTTTTCAACCAGTTCGTTGAGTTTATTTAAATATCCCTTATGGTGCTTATCATAATGAAAATTCAATGTATTTGCAGATATGTAAGGTTCTAAAGCTGCTTTATCATATGGCAGCTCAGGTAAAGTAAAACTCATGCTGACCTCTTTATTTTCGATGGTATGGTAATATGTGCTTTTGCGCAACACATAATTTAGTTAGGTAGTGATTGCATTTATTCTGAAACAAGCTATATTAGTAAGATAATTATGTTTTTATTTTAGAGGGGTAATATGTCAAGTTTATATAAAAATTTTAAGGAGTATTATCGATATGGAACAGTTCCTACCAAAAGCGTCCGAGGTAACAAAGTTCCACAAAATAGTTTCTATAAGTCCGTTCATTACATTGATAGTGTTATTGGGCCAGTGAAAAATGTAGCTCTTGGTAGTTACAAAAAAAATCCTTCTATGATTGGGATTATTACTTTTGCGTTAGCTAGTGTAATTCTGCAACCTTTATATCTAGCATTGGCGTATTTGTCATACTGGCCAGCAAGAGGGTTAGCGAAAGTAACAGATAATTATGATCTTAAGTGCAATACAAGATCGTTGATAGATTATTCATCTATGTTGTCAAATAAGGCATGGGACCACAGTAGTACATTAGCTCAGTTTGTTAACGCAGTTTTGAGTTATGCTGTTAGTGCTGTTATTTGGGCTGCTGCGTTCATTGTTACGCCACTCGTTTGGGCTATTGATAAAGTGGCAAGTAAATTTAGTGATGCAAAGACTGAAGGTGTTGGTAGTCCTTCTTTTTCAAAATAGATAAACTGTCGGGTGCATGTGAAACCGTTGTATCTGTGTGGCAAAATAAGGTAGACGAGAAAAGACAACTATAGAAACAAGAGGATGTAATGCAAGTAGCTGACACTGGCATCCAATCTTTTCGTCATCAAAAACGTTATAAAGTGTTTACCAACTTAATGCCCAATCTGGATCCCAGTGTCTAAGCACTGGGATGACACCGTTATTAAAGGAACTACGTCAGCTACTCAAATAAAACCCATTTGTTTCTATGGTTCTCTTTTCTCTTCTACTGTATTTTGCCACTCTGCTGAACAGATACGTTTCTTCTGCCTTTTTTCTATTTAGTAAATTTTTTAATGTTTACAGTCAAAACGTTTAACATGAGAACCATGCAAGACTACAAATGGTGAATCAGCATTGCTTTAAAGAGAGTACCCATATTTTCAGTTAACCTTAAAAATTCACTGAAGATCCTATTCTTCTGTTCATTACTTGCATTTTCCATTAAAGCTTGTGCTCTTTCCTTTATACCAAATAAATATAAAAATTCTCTTTGAGTTAAAGTCTCGCAGTCTACATGTTTTAATGAATCTTTTAGTGCTTGAAAGTTCACAAGTGCAGTGATGTCACTATTACCGACATTTTCAAGAAAATTAGTATACTTATGCTGTCTTATTGATTGTAAAGTGCTCTTGTATGAAGGATATACATAACCATAATCTATAATCAGGGCAGCTCCCCCGTTATTGACTATCTTATTCTCAAGTTTCTTTAATATTTCGGTTCCGGCTAGGCATACTTCCACTACTGCACCATTGAAAAGTTTTCCTTTTCCAGTAATTGGCACTGAGCACTGAAGTAACAACGAAAGACTGCCATTATCCTGCTTTGTCACTCTGTTTTCATACCACTGTCCATCAAGATAAACGAACTGGTCAATCGGAAGGGCGTCAAATAACTCATTTGCAAAAAAAATAGTTGGCTGATTTGGTAAGTTGTCGACATCTGTGTGCCAATTAATATCTAATCCCTTTAATTTTTCCTTTTGTATTTTCTGTAAAATAGGGCTTATCTCAACTAGATGAATGTCCATTGAGCTAAAAAAACAGCTATATTTTTTGGTGACTCTTATTACATCATGAATGAGTGTTCCTTTACCTGGTCCAAGTTCAACTAGAGAAAATTTTGATGGCTTTCCTAATTTTTCCCATGTATTCATTATCCACACTGCAATTGTTTCACCAAATAGCTGACTAATTTCAGGTGCAGTAATGAAGTCACCATCTTTGCCAAGTGGTAATTTATTCATGTAATAGCCGTACTCTTTATGATATAGAGCAGCATTCATAAAATTACTGATGGATATTGATCCTTGGCTTTTATCAATTAATTCGTGTATATAAGTAAGCATATTATTAATAAATGTTTAACTATAGCGTGCCATACTATAAAATAGTGGAGTATTTATATATATGATATAAGTTTAAAGGCGATAGTGCTTCAATTATGAATAGTCAAGATACAGATTATGTTACCCTTATACCTCAAGATGATGGTGTTGAATATAAATTTGAAGAAGCTATAAATTTTGTAGAAAATAAGGTTATAGGTGCTGACGGGTTAACTTTAGCAGAAATATTTCAAGTGCTAGTTCGAATGTTAAATGGTGACCTAGAATTAGTAAAAAAAGTGCTAGCATATGCTAATATTATGGTAAAGCATGGAATGAGGATGGCGAAAGAATCACAGCTAAGCAGAGCCGATGTTCTTCGAACTTTAAAAGGCAAAGAAAGTATGCTCAATAGGCAAGATTTGATCAAAAAACCATCTCTTCCACCTGCTATAAAATCGATTAAAAAGAAAAGTAGAGGTTTTTAAATGACTGCATCCATAAAAAAATTTACTGTACAGTGTGATTTTAAAGGACAAACTTCGCCTTTTGCAATATACATAGGAGATCCAAAGGGTGATACTCATCCAATTCACCATCAAGATTCCTGGCTTGCAAAGGAGCGTGGAGGAAATATACCTAACAAAGTCAAAGAAAGTCTGCAAAAATTACACAAGTTATCTCAAGAAAATGGCATTTCTTTTTCAGAATTATGTGCATATGCTATCACTATAGTTAGCAACAATGATAAAAAAAGTGATGACAAGCAGAAAGACCAAAATTAGAGAAAATAACTGACATGCGATATCACCACCTACAACTTTTTGGAAAATCAATGTTGGCTGCGCTTGCAGTTACATTATTCTCTTCAAACAAGCTTGAAGGTTTACCACAAAGATATACAATTGCTGCAGCAACTAAACAACAAACTCCAACTGCTATTCCTACTGCTAGCATTTCTAAGTAAACCGCAATAGTTACCCCTAAAATAATTCCAGCTATTCCCAGTACAAAAGGTATTGTTTTTGATTTGCCTTGTTTAAAGGTTGGTGCTTTAATGCCTGAGTCCGCTGCTTTATCTGGGTAAAGTATTTTATTAATTTCTTGATTAAACCACTTTACGTTATCTGGTTTACCAATGAAGAATGACCTAGCTTCTTCTGCCATTTGTTTTTCTTGCTGAAAATTTGCTTTCTGAGAGTCTTGTTTAACAACTTCTTCAGGAAGTTTTGGACCTTCCAGAGCAATTGATGTAAAAGCATTTATCATTTTTGGAATGAATGCACACATTAAATGAGCTGTCCTATAATCAGCTCCTTTTAACTTACTCTCGCGTACGGCTATTTTTTTCGAAAAAGACTCACATAATTGATTAAGCTCTTCTTCAGGCAAAAGTTCATAAAGGTTAACTGAATTACGATTTAAATTTTCCTTAGATAAATGATCTTCAACTGCTTCATAATTAAAGTGTAGCATTCTAGCTATTTCAGATGCTATGGGCCCGCACGAGTAGCCATCCGCTTGAATTTTGATACTTGAAGTATATAGAGTGTAACCCTTATTTTCTAAACTTTTTAAAGAAGGTTTTCTTCCTGGATTTAAAGAATCTATGTATAATATTTTCTTCTGCTTTTGAAAAAGATAGGAAACAGTAAAATGAAATCCACTGTTATGAACGTAGATTCTACTCTTCTCATAGGAACTTATTTTTTCGAGTTCAGTAGACAATGAGGTAACAAAATCATCAACAAAAACCACTGGCTTACCAGGTTCCAATATAGCACTAAGAGATTCGGCAATTTCAAATTGGCTATAACAGAAACGTACCTGACTACCAAAGTAAAACTTATCGTAAAATTCCTTAATTTTATCACTTGAGATAGAATGCAGTAAATTGCATATCTTTTCCTTGATCATTTAAACTCCTAGACACATTTATCTCCTAGCCCACAAGAATGGTAGTTTAACTGTAAAGTATATTTGCAAATAAATCAAGTATAAAAATTAATAAAATGCTTAGAGTTTTATATAAATAATGCTAATTTCTCAATATTTCATTTATAGAGGTTTTTGATCTCGTTTTCTCGTCCACTTTTTTTACTATAATTGCGCAATAGGTTGAGATATTATCTTTAGATGAAGTAGATCCTGGTACAACTACAGAATAAGGTGGCACTTCACCGTAGAATACTTCTTTCGTTTCTCTATCAATAATTTTTGTTGATCCTCCAATAAACACCCCCATGCCAAGGACTGATCCTTCTCTTATTATAACACCTTCGGCTACCTCACTGCGTGCTCCAATGAAGCAATTATCCTCTATAATAACCGGAGAAGCTTGAACAGGCTCAAGAACTCCGCCTATTCCCACCCCTCCAGAAATATGGCAGTTTTTTCCTATTTGTGCACAGCTACCAACTGTTGACCAGGTGTCTATCATTGTACCAGAATCAATATATGCACCAACGTTGATAAAGCTTGGCATTAAAATAACATTTTTACCTATGTAAGCAGATTGGCGGACAAAACATCCAGGAACTGCTCTAATTTTTGACTGGTAAAATTTCTCCTCATTCCATTCACTAAACTTGCTACCGATTTTATCAAACCAGCAATTGGTGTTGTCTATTATTTTACTTTCTGCAGTGAGAAAATGTAATAATATTGCCTGCTTGATCCATTTATGTACTATCCACTCTCCACTTGATGACTTTTCTGCTACTCTAATTTTACCATTATCAAGTAACTCAATTACCTCTTTGATTATTAATCTTGCTGCTTTTTTTAGATTACAATCGTTAAGTTTTTCTTTATCTTTCCAAATATTTTCTATCTCATCTTGTAATTTTTTAGTTGCAAATTTTTCATTTATTATATACATATTGATATCAAATTTATATTATTTTATACGTAAGCACTATGAAAATACAATGTCATAATTGTACTAAAACTTACTTAGTATCTCGTGAGCAAATAGGTGAATCTGGAAGAAAAGTGAAATGTACAAACTGCAATCACATGTGGCATGAGTATCTAAAAGAAATGTCAAGCGAATTGTGTCCTGCTAACATGCAAGAGAAAAAAGCTAGCTGGAGGCAAAATCTAGCTCTAGCTTTTGCAACAGTTGCAGGATTGTGCGTTATAATTGTTGGTGGTATCTTTCCAGGAGAGGTAAGTAAGATATATAAAGTAGTTAGTTCATATAAAGATTCAATAAGCTATAAGTTAGGATACAAAAAAGTGCAAACGGAAAATTCAAATGAGAGAGAACTTGTTGTAAATGAGTTTTATCAAGATTACCTTTTTCTATCTAATTTTAGATCTAGTTAAATAGGCATAAGTCATCAATGTTATGCAAGTAACTACACTTACTACTCTATGATAGTGCTATTCCAGTGCTCAGACACTGGGATCCAGGAATTTTGATTGTGGATAGGCATATCAAACAGTTTGGTATAATAGAAGTCGGATTCCAGTGTCAGCTACTTTCATAACACCCTATGGTTGTTATGATATTGTTTACTATAGGTTTGTTTCAGAAGCTTACATTTGGAAAACTAGTATAGATTTTTCCTACTTATGTGCTACTATAAGCCTGTAATGATAAAATAAGTAAATATGGACAAGTCAGCATACGAAATCATAGAACATGAATATGATGTGGTAATAGTAGGTGCAGGAGGAGCGGGGCTTAGAGCAACACTTGGAATGGCTGCAACTAATTTTTCAGTTGCCTGCATTTCTAAAATTTTCCCTACACGAAGTCATACAGTTGCAGCGCAAGGAGGAATTAGTGCAGCTTTGAGCAACATTGCTGAAGATAACTGGCGCTGGCATGCATATGATACAATAAAAGGTTCAGACTGGCTTGGCGATCAAGATGCAATAGAGTATATGTGTAAAAATGCTGCAAAAGCTGTGATTGAACTTGAAAATTTTGGTGTACCCTTTTCTCGTACGGAAGATGGAAAAATATATCAGCGTGCCTTTGGTGGAATGACAACTCACTTTGGTAAAGGAAAATCGGCTCAGCGTACTTGTGCAGCAGCAGATAAAACTGGGCATGCAATTCTTCATACTCTATATCAGCAATGTCTTAAATTTAACGCTGAATTTTTTGTCGAATATTTTGTAATCGATTTGATTATGGATAAAGGGACATGCTGTGGGGTGATAGCTTGGTCGCTGTGTGACGGCACATTACATAGATTTCGTGCACATTCGGTAGTAATAGCGACAGGTGGTTATGGACGTGTTTATTTCTCTGCAACAAGTGCACACACCTGCACAGGTGATGGTAATGGCATGGTGGTAAGAGCTGGGTTGCCACTTGAGGATATGGAATTTGTGCAATTTCATCCAACAGGAATATATGGTTCAGGGTGCTTGATGACGGAAGGATGTCGTGGCGAAGGTGGTTACCTAGTGAACTCTCAAGGCGAAAAATTTATGGAACGTTATGCACCAAAGGCAAAAGATTTGGCTTCTCGTGATGTGGTAAGTCGCGCAATAACAATTGAAATTAGAGAGGGAAGGGGAGTTGGACCGAAGAAGGATTACATGCACTTGAATATATCGCATCTTGATCCAGAAGTGATCAAACTCAGATTACCAGGTATTAGTGAAACAGCAAAAACCTTTGCAGGAGTTGATGTTACTAAAGATCCGATACCTGTTATTCCAACTGTTCATTATAACATGGGAGGTATTCCAACCAACTATCATGGGGAAGTGATCACGTTGCAAAAAGGTAAAGAAGAAGTAGTAGAAGGATTATTTGCAATAGGAGAAGCAGCATGTGTTTCTGTGCATGGTGCAAATCGACTTGGTTCCAACTCACTTCTTGATCTTGTGGTTTTTGGTAGAGCTGCAGCGCTGAGAGCAAAAGAAAAATTGAAGCCTGATACACCGCATAAAAAATTGCATTCAGACTGTACAGACTGGATAGTAGATCGATTTAATACAATGAGATTTGCTTCTGGAGAATTAAAAGTAGCGAAAATACGTAGTGAAATGCAGCACACTATGCAGAAATATGCATCAGTATTCCGTGTTGCTGAAGTTTTAGAAGAAGGTAAAAAAGCTATAAAAGAAGTAGCAAAAATGATGCCTAATATTGCAGTTGAAGATCGAAGTATGGTATGGAATAGTGATTTGGTTGAAGCGCTCGAACTTGCCAACATGATTCCACAAGCAGTTATTACCATGGAATGCGCAGCTAATCGCGAGGAAAGCAGGGGTGCTCATGCTCGTGAAGATTTCCCTGAACGTGATGATAAAAACTGGATGAAGCATACTATAGCATGGCTTAAAGAAGAGAAAAGCCAAGTTAGTGTAGAAATTGACTATAAAAAAGTTGCTGAAAAAACTCTGAGCGATGAGATTAACTTCATAGCGCCAGAGAAGAGGGTTTATTAATCAACCCATATAGTTTATTTGTAAAAATTGACGTGATATTGATATATCGTTCATTTTAGTAGCTGGGCTTTCTGTATGCTCCAATTGATTTGACGATCTTTGTACTTCTTGCTCTGCTGAGTTGTTAGCTAAATTTTGTTGTTCAGTAACATTTTCAGGTTGTATTGCAGTTGGGAGATTATCTTTACTGGTTTGCTGATCATTGGTTAATTCTTTAACATGTTTCCTAATGCCGCTAAGTCCCAAAGTGAATATCAGACAGACTACTCCTGTTATAGCTATGATGGGTAACGCTGCTCCAATTGCAATTTGTCCTTGGAAGCAAGAAAGCGTTACCATTGTAATAATAGTAGTTGCTACTGTAATTGATAATAATATGCTAGCTCTTCTGCCAGGGTCAATGCATTTCCACGCAGCTTTGAAGCCATTTCCTGTTTTGTGAAGAATACGCTGACATTTTTTTGAAAAAGTTCTAACGTTATATTTTTTTTCAAGTTTTTTCCTTAGTTCTTTAGCTTTTACCTTTCCTTCTTGTGGAGTTTTTGAGTAATTTTCTAAATTAAGTAAAGTGCAATAATATTTTTCAGTATGAAATTCTCGATCTTTTAGTTTCAGAGAACGGGAATCAGCACCTATTTCTAGCAGCTTTGCACAAAACTTTGTTGTATTGTCGTACTTTTTCCCTAGATCAAAAATTGTTTTCATTTGCGAAAGATGATTGCCTTTTTCTACCTTTTTTATTAGTGCTACTTGTAGAGGGGTTCGTCCTTCTCCATTAATGGTATTTATGGCCTTACTCAACTGATCTTCAGATATTTTTTTTTCTTTCACTAAACTTGAAATCAACTTCAAACAAGAAATCTTTTGTTCTCCTTTTAGTAAAGCAGTGTCATGCAGAATATTGTTACCCTCTTTATCCTGAGCAGTAATATCAGCACCATTTTGTAAAAATAACTTTAAGGCTTTATATCTATTTGTTTTTTCAAATTTTTTATCTGTACATGATCGATTCTCATTTTTTTCTTTTATATGCTGGAATAACTGATGTAGAGGTGTTTGTTTTGCTGTATTTTCAGCATTTATAGCTTTTTTAAACTGTGCTTTAAGATACTCTTTTTCTTCCTCCTTACTTACATTTAATATTATATTTGAAAATTCAAACTTTCGTTTTTGCTTTAATTCTAAAACTATTAGATGTAAAGCATTATTACCATCTGTATCTTTCAGGCTAATATCTGCCCCTTTTTGCAATAACTCTTCAAAACGTTCTTTATCATTATCTTTAATTGCTAAATGTAGTTGATAATTATCATTACTATCTGGAGTATTTATGGTATGGGCTATAACTTCTTCAACTTTTGTTTTTATTTCTGGCTTTTTCTCACCCAATTTATCTAAAAATTTACGATAGTATTTATTTTGCTCTTGAGATAATTTGTTTAAATCCTTTGTAGGTAAGCTTAGCTTAGCTCCATAATCTAACAATTTTGTGAGAAACTTAAGTGTGTTATCGTTATCTTGGATTGTGTGAGAATCATGTTTCCCTTTTTTTATCTTGTTAATTAGTGCTACCTGAAAAGGAGTCTTTCCTTCTTGATTTTCACTATCAACAAGTTGTACTAAATTTTTCTCATTAGCTATTTTTATCAAGGTATCTAGAAACTTAAGCTTTTGTTTCTTTTTGAGCGATGCAATAAGGTGTAAAATATTATTTCCTTTTTTATCTGTTATGCCACTGACATTTGTGCAATCTTTTAGGTATTTTCTAAATTTCCTGTTGTTTCCATTTTGGATTGCATTTAGTAACTGGTCATTATCAGAATCCGATATTCCATTTATTCTATCTTCAAAATCGCTATCAGAATCTGATATTCCGTTCATTTCATCTTCAAAATCGCTACCGTAGCCACTGTCTTGTTCATTGTATCTACTCAAACAACTTTTAGTGATTTCAGAAATTACTTGGTTTTTTGTTTCATTTGATATTCTTTTCGATCGTTCTATTACTTCACCTAGCACTGGAAGGAAACATTGGACATAATATCTGTGATATTTTTCCTGTTCTCTAAGCGATTCTTCTAATTTAGTTAATACTTCAGGACTAGCGCCTTCCTTAAATAACCTTTTACATTCCTTGAGTGTTCCATCTCGACTTCTTGGTTTTTCATGCTTATGTTTTTCTTTTTTTACCTTTCTCTCTATAATATTATACAATTGCTTGTCTTTTTTATCTTGTTTTTCATTTTTGTTTATACATTTGTCTAGTTTATTTGCATTACTAACTAATACACTTGAATCTATAACCATATAAAAACCTCAATATTAAAGCTATTTGGCGTTAGCGCTTCAACTAACAGCCTATTGAATTGGACTTTTAAATTGAGCTAGATGTTATCGAAATATAGGTGGAAAGCTAGTTTCTATTAGAAAATCTGTTGTCATAATTAAATCCCCACTTTAGCACTTGTCTACTATTTTAACTATTTTATCTTAAAAAATAATAAATGTGGCTAAACTGTGAAGCGTGAATGCTGCTAAAAGAGATAAACAAATATTTTTATAGATCTTTCGGGCTTTGTTTTTCTTCTAATTTTTTAATCCTTTCTTTTTTAGTATTGATTTTATCTCTTCTACGCTTTTATCAAGATCATCATTAACTATGACGTAATCATATTTATTACTTTTACTTATCTCTTTTTGGGCTTCGGATAATCTTCGCTCTATTTCAATTTCATCATCACTATTACGCCTTTGTAGACGCAGTCTAAGCTCTTCCATTGAGGGAGGTAGTATAAAAACACTTACAACTTTTTCTCTTAAGATTTCAAACAAATGAAATGCTCCTTGCCAATCTATATTCAGTAAAACACTTATTCCACTACTCAGGTTTTGTTCTATAAAATCTTTTGGTATACCGTAAAAATTCTCAAAAACTTTGGCATATTCAAGCATTTGACCAGCCTTACATAGTTCGTGAAACTTTTCTTCAGTAACGAAAAAATAGTCTTTTCCGTTTACTTCACCGGGACGAGGTTTGCGTGTAGTCATAGAAACAGACATAACTAAATCAGTTGATTGCTCAAGTAATTTTTCTGATATAGTAGTTTTTCCAGCTCCAGAAGGAGAGGATAGAATCAGTAGTATGCCCTCATTTTTTACGGTCATTTTTCTTTATTTAACAAGTACATTATAGAGCTTTTTTAAGACTTTGTATTTTTTGAATCAAAGTTTAAAAGACTAGAGCCCTCTAAATTAGAATTTGATAAATTGGCATCAATAAGAGAGGAATTATCAAAGACAGTATAACGTAAATCGGCTTTTTCAAGATTTGCCTTATTCAAATTAACGTTTACAAACTTTGCTCTACTTAATATTGAATTAGAAAAATTAGCATTTTCTAAATTCATATCCTTAAACTCAAAGTAAGAATAATTTACATCAAATTTTTTGCCCTGCGATATTTTCTCTTGCAGATCTTTAATTGAAGTTATGGCATTCTCTAGATTTGTAATTTTTGTCTGTCCTTGATTGTCAATCAAAATTGAATTATCAAATTTGCAATCTGTTAAATGAATATCAGCAATTGAACTTTTATATATGCTTGAAGAGAGGAAAGAGACATCACTCACTGTTGAATTACTCAAATTGCTAAGAAAAAAACTAGTCTTTCTAAAGGCATTATCATAAAACACGGAGGATTTGAAATCACTTTCAATAAAATTTGAATTAGTGACTTTTGACTTAGACCAGCTCGAATTATCAGCTAATAAATTGAAGAATATTGAATTTTCTATCTCACTCGAATCCATATTATGGTGGGAAAGAGTACTATTATAAATTTGAGAGTCTTTAATTTTTGTCTTATACATTGAAGTTGTGGAAAGATCTGAATCTTCTATTTTTGCAGAGGTAAACAATGAATGGTCAAAGAACGAACCATTCATGTCAGAATTCACAACTTTAGTATTATGAAACTTTCCATAACAAATGTTAGCGTTATAGGTATTAACTTTATGCAATTCACTAAAACTAAAATCAATATTAGATAAATCAGCATCCTGAAGGTCTGATTCGAAAACATATGCATGTTTTATCTTGGAACCATTTAGTATAGATTTAATGAAGTTTGAATTATCCCCTTTCACATAGGAAATTTGTGAATTGCTTAAATTGGCTTTTTCAAAGTTACTATCAACTATAATAGAAGCATTAAAACAGGCGTTCGAAAGATTGCTGCCTGTAAAATCCAATTTTTTTATTTCAGCACCATATATATTAGCATTTTTTAGTGAAGAAAATTGTATCTTGAGCTTGTGTGCATCTACTCCAAAGAAACTTGCATTGTCGAAATTATTCTTCTGCATGACAGTATCGTTTATTTCACTATCACTAAAATTTATGTAGCTAGCATTTGAGTTTGATAAATTGGAGAAATTCATTTTTACATTAAAAAACTTGGTATGCAAACCAATTATATTATGCATACTTACTTTGTTGAGATTAGAATTGACAAAATCAGCATAACTGATATTAGATTGATCAAATATGATATCTGTTAGATTTGTAGAAGCAAATTTTGAAAAACTTAAATTTGTGCCTTTTATTTTAACGCCATGTAAATTAGCATTGGAAAAATTGGCACCACGTAAATCAACATCGATAAAAGACACATCTGATAAATCGGTGTTAGAAAAATCGGCACCAATTAAACTTACTCCATCAAAAATAGATTTGCTTAAATACAATTGACTAAAATTAGCACCATTTAAATTAGTACCAAAACCTTTCTTAAAATCTTGTGGTATGCCTGCTTTGTTGCACTGTACTAAAAATTTAGCAAAATCTTTTGTATTGTAAGATACGTATTTTACATCGTGCAGAGCACTTAAAAAATCATTGATTGCATCATCTCCATAGCATAAATGACCAACTAAAATTAATATCAAAAGTCTAATTATCTTTTGCATCGCAGGTACTTTCTTTTGTTTTTATAGCAAAATTATACATCTCTGAGTCTTCTTCATTGTTTATTTCTTTATCCTCTAAAAGGTATGGCATCATTTCAGCAATTGCATTTATTATATCGATCTGCTTTTTCTCAATTGCTATGTCAATAGGGGACTTAAAATTATTATCAACTACTCTAGGATCAGCACCTTGTAATAAGAGAAAGCGAACTGTGTCTATTTGACCTTGTTTCACTGCATAAATTAGAGGAGTATCACCCAATTTATTTCTAAATCTTAGTATTTCTTGAATTGTTAATCCAATTTTTTCTAGCTTATTTATTACTCCTCTTAGACAAATTAAGTTGCCCTTCTTGATGCAGTAAAAAAATTGCTTACTGTAATCATCAGTAAATATAGTTTTAGGAAGGTGCTCGTTTAGGCTATCATATTGTCTTTTATATATAGACTTGCTTTTATGTTTTTTTATTTCTTTGTTTAGCTTTGTCCATTTTTCGCTTTCTTCATTTTTTTTGTTCACAGGTGTTATATTGTCAGGCTGTTCTTCTTTCTTTTTCTCTGTGAATTGGCTTGTTGAAAGTAGTTCGGTGTCTTTTTTGCTAATCTCCTCTTCAGACTGTAGGTTTGTTTGATTATTGTGACTGATTTTCTTCTCTTCAGGTTCTTCTTTTTTTTCTTCCAATAAAGGACTTATTGAAAATTCGGTATCTTTTATATTAGTCTCCTCTTCAGACTGTAGGTTTGTTTGATTACTTGAAGGTACTTCTTCATTGATTACATTTGTTGGGTCTGTGCTTTCTTTGAGTTCGCCCAGAAGCGGAGAAGTTTTTTCAGCATCAGTGTTGCTTTTCGATACGTCTTCTTGATTTATATTTTCTTCAGGTTGCTCTATAGCAAACAGGTTAGATGATAAAAATATAGCAACTAATAGTATGAAATATAAAGTATTCTTCATAAACATTATGATTAATTAAAATGATACTATAATCAAATGATTAATCTACAGTAAAAAATGCCTTAGGGTTTTATTTATAAAAAACATTTGTATTACCTTTTCTATACGAGTAGAATTTTGCAAAGACTGAATATCAAAGTTTTTCCCATTTATTTAGGTTTTACCTTAAATTGTCATTGGAGTAGCTGACACTGTTTTTTTTTCTGGATTCCAGCGTCACGCGCTGGAATGACACCTTCATAATGTTATTCCATTTCCAGTACTTGATACTGGGATCCATTTTCCATCATCATTAGAAACGTTATATTTTAGCATAACTTTTAACTCACAAATTTAACTGGATGCCAGTGCTGGCTACTTTTATGACATCTATCATTTTATGTTTATAGTATTTTTTGCAAATAAACGTTCGTAGTTGTAAATTAAATGCAAAAAAATACTTGACGCATTTGGTAAGTTGATTATTATCAGTAAAAATGAGGGTATTTTAGAGCTCGAAATTCACCTTGTTCAAGTCTGCAGACTTTTCAATTAATCTCTCAATAAAAAATATAGCACAGTCTACTTCAGTTCATACTTAATTTCCGTCGTAAGGTGTGTTATATTTTTCTAAGTCGTTTTTTATAGGAGGATCATTATGTCTAAAATTCCTTAAAATTAATTAAAGTTAAACAATTAAATAGTGCAGTACTGCCTTACGCGTTGCTAATCCAAACTTTACTTGCTGTAAAATAACACAATCTGCTACATCACTGCTAATCTCAATACCTCTGTTTATTGGTCCTGGGTGCATGACAATTGCATCTGGTTTTGCGTGCGATAGTTTTTGTGCATCAAGTCCATACAAGTGAAAATATTCTTTTTCTGAAGAACTATTATTCATGCGCTCTTTTTGCAATCTTAAAAGCATAATGACGTCAGCATCCTTTATACCTTCAGTTAATGAATAATGAAGTGAATCTACTTCAGAAAAATGCTTACACATCAAAGCTGGTGGTGCAATTAAGCTTATTTTTGCTCCAAACATTTTTAGCAATCTTATATTTGATCTTGCAACTCTACTGTGCAAAATATCTCCACATATCACAATTTTGAGGTTTTTTATTTGCTTTTTATGACTGATAATTACGAGATAATCTGCAAGAGCTTGAGTTGGGTGTTCACTGCTTCCATCGCCTGCGTTGATTAGCGAGCAGTTGACATGCTTTGCCAATGTATTAATAATACCACTACTTTTATGCCTGATTATCATATAGTCAGGATTCATTGCATTTAGTGTTTTTATCATATCTTTTAGATCTTCCCCTTTGTTAATAGAAGAAGATTTTATTGGTAAAGTTATAACATTTGCTCCAAGGCTTTTTGCTGCTATTTCAAAAGATGCGAGCGTACGTGTTGAATCTTCAAAGAATAGGTTTATGACTATTTTATTTTTCAGAACATGACTATTTTCAACTTTTTCCTTAAGGTATTGGTTGGCTAATTTAGTTATATTTTCTACATCATCGATTGTGAGGTCTGAGATATTTAATAAATTCCTTCTCTTGTCCATAGCTCCTTTTTTGAGCTTATTCTACTTTCTTAATTTCAATTACACAACTGTAAAGTAAAGTAGAAGGAAGCTATAAAATTTTATTTCCACTTACATTCATCTGCTATCATAACAGCCTCAAAGAGGTGCTTTTCAAGCTCACTTATAGGTAGATCATTTTGTGGATAATTCCCCCAAGATTTTAACACATCAGAAGTTTCAATACCTTCAACAATGGGATATTCTTGATTTTTTTTAGCATATAGCTCTTGAGCCTGTTTGCTTACAAAAAACTCCAATAAAGCTATGGCATTTTCTCTGTGTTTTGCGTTTTTTGTTACTGCTGCACCACTAATATTCACCATTACACCATCACTCGGGAAGAAAGCTCCTAACTTTTCTGTGATATTCTTTTTATTTTCTGATGAAAGGATTCTTGCAAAGTAGTAGCTGTTTACTATTGCAACATTGCCTTCACCAGCGGCTACAGCATAAATTTGATCTGTGTCACCACCGCTTGGTTTTCTTGCCATGTTGCTTACAATTCCACTAACCCATTCTTTTGTTTTTTCAAAACCATTTTTTGCAATCATAAAAGCGATCAATGATCGGTTATATGGACTTGTGGAAGAGCGTACTAATATTTTCCCTTTCCATTTTTCATCCGCTAAATCTTCATAGGTACTTAATTCCTTAGGATCTACTGATTCTTTATTATAAACCAATATTCTAGCTCTTTTTGTGAGACCAAACCAATAATCTTCATTATCTCTAAATTTTGCAGGTATGGCATTTTTTAGAGTCTCTGAATCCACTCGAGATAAGAGCCCTCTTTTTTTGGCTAAAATCAAATTCACCGCATCTGCAGTTAAAAACAAATCAGCTTCACCGCCATTTTCCATACGTGAAAGCAATTGGGAATAATCGTCAATGATATAACGTACCTTGATGCCAGTGGTTTTTGTAAAATCATCAAATAAACTATGTACTAATTCTTCTTTACGTGATGAATAAACGTTTACTACTTGTGAATCATCAATTCCGCTATTTTTATATAAAAAATTAACGACTATCAATACAGCCGCTACTAAAGATATAAATATTAAACCTTTTTTCATAAACAAACCCCTTCCTTTTCATCATCTCAAGCTATCAAAATAGCAAGGTCTTAGCAAGTGTAAATCTTCAAAACGTTGCAGTTACAGTACTGGAATAGCGATAAAAAGAAGTACGAGCCAGATTTAATTAATAATATAAGTAATATCTGGATGGCCACATCGTTCAGCAACTACTTGTAACAATTTTGAACTAATCTTTTCTTTACTGCTTTTTACAGTTTTAATAGCTGTTTCATTAGGATTTTCACTATTAGCATTTTGTTTATGTAATAACAAATAATCTTTAAAATCAGTTTTGCTCCAATGATGAATTGTGCAAGCTAAAGTGAAAAGCAGTAGAGTGCCTGAAATTGCAACGATTGGCCAGTAAATAGTAGGATTTGTGTATGAACTTACTATATTGCTCAAACCACCTGTTGAATAAAGTGCTAAAGGGAAGGTTATGTTTCCAGTCATGAGAACTGTTCCTAAGATAGGAAGCCATATTCTATCATTGATTAATGAATTTACTTTACTCTTGTAATAGATTGGCTGGCCTGTAAGTTCTACGATGTTCGGATTACTTTTTGCTTTTTCTGGAAGGGAGTGAAACGTAAAGTAAACACGATTACCGTTGCTATATTTTAATACCAAAGATTTGATGCATTTCTCATCTTTCTTTAATGTACCTGATATTTCATCTAAAACTTCTTGAGTGTCTCTTTTTGTAATCTTGTGCTCCTTAGTACGGACTGCTTGCATAAGTTCCCACGTAATTCCCAAGACTAAACAAGACGCTAATACCACGCCGAATATAGTAACAGGATTTACGCTGCCGATGAATCCAATGAATTCTCTTTGCTTCACAGCTAAAACGATTGCTGTAATACAACACGCCGTAACAAGGCCTACAAAAGGCATTGTAACTTTCTTCTTTTGCATCGTATACTTTACTTTCTGTAAAAATCTGTTTGTCTTTTTATTATCTCCAAGCAAAGATTTTTCAGAGCCATCTGTTTCATATGATGGTGGAGGAGTTGGATGTACCTCTACTTTTAATCTTTCTATATCTTCTAATATTTTACTATTCCAAGGTTCGCTATATACTGTTTCTTGAGAAGGTGATCTGCTTAGGTTTGTATTACCTACTTCACTATCTGAACTCTTTTTCGAAGTTTTTTGACTTCTATCTATTGATGCATAAAGAGGTTCTGAACTGTTCACATTCGATCCTTCTTGCCCTTCTTCATCAGAACTTGATTCGCTAGCCGAACTTGTATATTGTAAAATTTCATTTTCATCATTTGTTTGTGGCCCTGTTTTTCTAGGTGCTGGTTTTGGTAGAGTTGCTGCACTATTTTCACTCACCGTTGTATGAGAAACCAGTGTGACGTTATCTTTATTTCCTGATCCATGCATATTCGCTCCAAAATTAATTACAATGTTATGTTGATTACGCTATAGTTATTAAGATATAGTGAATACTAATTTAAGAATAAATATTAGTATAAGAACTGCTGATCAAAGATCCTTTCATTCAAAGGGCAATCTTTGTCAAAAAGTAGAGTGACTGTATTTTCGCGATCTTTCTGTATTTTTACCTGCGATATGTCGTGAAATTCCTTGTAATCTGATACTACAAGTGCTGGACGATTTTTCACATCATTGATATCAATTTGCACTATTGTATCATTTGAGATTAGCGCTCCATTCCAACGCCTTGGGTAGTAGCTATTAATGGAAGTCAGTGCAAGTAAATTTGAATTAAGTGGTAAGATTGGCCCACCGGCAGAGAAGTTATATGCAGTGCTACCTGTTGGGGTAGATAATATAATTCCATCTCCTCTGAATTTTTCTACTTTTAGCTTATCATTAATGGTAATATTCATCTCCACTATTTGATTTGCATTTCTAAAGACATACACTTCATTTACTGCGATGTAATGGTGTTTTTTGCCACTTATGTCTGTGGCTTCCATTTTTAGTAAAGTTAGCTGAGTAGGAACTGCATGTTCTATATGATCAATTAGATCTTTAAAACATTTATTCATTAAAAACCCGACATTACCGGTATTTATTCCATACACATGTATATCTTTATTTCCTATGACGTAGTTGTGTAGGGTGCGTAGCATAAAACCATCGCCACCAACAACTATCAGCAGATCAACTTCATGCTTACCTGCTTCTGCTATATTGATAAAATTGAGTTTCTGTAGTAGTTTAGATACTTCCTGAGACTTGGTTAGCGAAGAAGCAATATAGCCTACATTTTTATATTTATACATGTTAAATAAAGAGGGGAGGAACTAAAAAAGACTCCCGTATTTATCATTAAACTTAGCTATTTTACTATCCTTCTCCCCTGAACCGCTTGTCAAGCTTCCAGTCCATGCAGGATGAGTAAGAGGATCTCTATCAAGCTTTATTCTTTGACCTTCTTTTCCATAAGTGGAATAAGTTTCAAACTCTTGACCATCTGTCATAACTATAGTAACTTTGTGATAATCGATTTTTCCCATTGTTCTTACAAATTTCTTACCAGCTAAGATTTTAGTGAATCTGGTTCATTCAGTCAATCATTATTGCGGAATATTGACAAAAAATAAATAAAGTAGTATACTTAGTGAAAAATGAATAATTTATTATGATCTTTGCTTTTCCTGGTCAGGGCTCTCAATTTGTAGGAATGGGAAAGAGCTTATATGATGAATTTTCAGTTGCAAGGCAAGTATTTGATGAAGTAGATGACGTATTAGGTAGAAAGCTGTCTCGTTTGATCTTCAACGGTCCTATCGAAGAATTAACCATAACAGAAAACGCTCAGCCAGCTATAATGGCAGTGTCAATTGCAACGCTACGTGTTATGAAGCACGTATTTGGTGAATATCTTTACAGAGTTCAGTATGTTTGTGGGCATTCAGTTGGCGAGTATACAGCGCTATGTGCTGCAGGAGTATTGACGCTTGAGTCTGCAGTCAAGTTGCTAAAAGTTCGTGGTGAAGCAATGCATGAAGCTTCACTGAAATGCAAAGGTGGAATGGTTGCCCTACTCGGGGCGGAAATGGGCGAAGTAGAAGATATATTAAAATCAGCTCAAATTGATTGTGAAATTGCAAACGATAATGGTGGCGGGCAGGTAGTGGTAAGTGGTACTTCAGAAGCCCTTGAAATGTTACCTGAATTGTTTAAAAACTCAAGTGTAAAGAAAATAATTAAATTGCAAGTTAGTGGGCCTTTTCACTCATCTTTTATGAAACCCGCTGATGAAAAACTTCTAGAATTTTTGGAGAGCGTTAAAATAACTCGCCCTTCGATTCCTTTTGTGTCAAATGTTACAGCTAAAGAGGAAAGTGATCCAGAGGTCATAAGAGCTTTGCTCGCTAAGCAAGTCGTAAGCAGAGTGAGGTGGAGAGAAATGATTTTACATATGACAAGCCGTGGCACTAATAAATTCGTTGAAATTGGGCCTAATAAAGTTCTATCCAATTTAGTTAAAAGAATTGACCAATCTATCAGCGTGAAAAATATAGATAATATTGGTGATATTGATAGCTTCTTTAATGAATCATTAATGTTGACAGCAAAAAATTTAAAAATAAAAGCTTATAACTAGAATAAAGTAAAATTTGGGCTATTATTTATTTTTATCTTGAGAGCAGAAGAATGTTAAACATCGACACTAAAGAATATGATCTGGCGCTAGGTGATACCACAGTTAAGCTTTTTATTAAAAATAGCGATAAAAGTGGAATCAATTTTATTAATGTGCATCAAAATGAAGTAACCTCAAAAGAAGCTGGTGAGCGTATACTCCAGCAGTTTGGTGGGAGGATGATGTACATTACTCATGGTGATGGTACTACGCGCAATGTAGAATTTCACTTAAATGGTGAACGGTATGAATTTGATCCTAATCGCATATTTGATGATATAGGTGCAGAAGCTAGCTTAAGAGAATTTGGCAATTTTTCAGAAGATGCTTTGAGAGCCGTCAAAAATTTTGCAGAAAGAATCTTAGATTTTTTACTTCCTGGTCAAGATCACGTTATTGCTCTGCATAATAATCACAATTCTCCTAGTTATTCATTCGCAAGTTATTTTTCTCCACCTCTTTCTCATGATGTACTAAAGATTTCTCCAGAAGTGTGTCCGGAAAGTGGAACGGGTGAGTTTTTCTATACGACTGTTGAAGATTGGTTTGATGCTTTAAAACAGAAAGAAATTTTTAATATAGTATTGCAAAATAACAAAGCAGTTGAAGATGATGGTTCTTTATCTGTATATGCTGGAGAAAACAATATTCGTTACTCTAATATAGAAGCTGAACATGGTCATTTAGAGCAGCAAATAGATATGCTATCTGCTATGCATAGTGTTTTATTTCCTAATGCAAATTATCAGCCCTTGATAGTAGAGTTATAGTAATATAAAGTACGACTACACAATCAATGAACTACCTGTCATTTCATTTGGCTTTTTGAGTCCAAGTAGCTGTAAAATAGTAGGTGCAATATCAGATAATTTTCCATCTCTCAGTTTTAAATTTTCACAAGATATAATAAATGGAGCTTTATTTAGAGTGTGCGCTGTGTGAGGTGTGTTATTTTCTTCATCGAACATACATTCCACATTACCATGGTCTGCTGTAACAATGAGTGCAGTATTACCCACTTCTTTGACAACGCTGAGTACTTTTGCAAGGCAATCATCTACAGCGAGCACAGCTTGCTCGGCTGCTTTTATATTACCTGTGTGTCCCAACATATCAGGGTTAGCGTAGTTTACAACTATCAGCGCAAATTCTTGAGAATGAATTTTTTTTACAAGTTCTTCTGTGAGCTCGAAGGCTGACATTTCAGGTTGTAGATCATAAGTTTTAACTTTTGGTGAAGGAATTAGTATTCTTTCTTCACCGAAAAAAGGTTCTTCTCTTCCACAATTGAAAAAGAAAGTCACATGCGCGTATTTCTCAGTTTCAGCAATACGCAGTTGCCGTAATTTATTGTCTTCTATTATCTTTCCCAAAGTGTTGGCAAAAGATTCAGGAGGAAAGAGATAAGGGATTTTTAAATCCGCTTTATATTGCATCATACTTAGAATTGAAGGGAATGGTTTTCCTTCACGACCTTCTGTCGTACGAGTAATTTTACCATAGATTTCAGTGTCACGCGCTGGAATGATACCTGATAAAATACTTGCCAATTGTATCATTCGATCAGCACGAAAGTTAGCCAATAGCAATCCATCTTCTGGTTTTATACCTTGATAATCGCCTATTACTGCGGGCCTGATAAATTCATCAGTTATATTATTTTGATAATTTTCATCAATAAGCGATACTGCATCATCATAATGAGGCGCCTTTGCAAATGCGATGGCCTCATAAGCTTCAATCGTCCTTTCCCATCTATTATCACGATCCATAGCGTAGTAACGCCCAGAGACAGTAGCAATTCTTATGTTATTGTCTTGTATACTCTCTTTAAAATTCTGAATACATTTTTTTCCTGAATTTGGAAACGTGTCTCTGCCATCTAAAAATGTGTGTATTACAACTTTAATTCCGCGCTGTGATATTTTGTTTGCTAAAGATGAAATGTGCTTTTGATGCGAATGAACACCGCCATCTGATATCAATCCCATTATATGGCATATGCCATTCTTACTTTTTAGATCATTAATAAAATTCTGTAGATTTGCATTATTTTCTATCGTTTCGATTGCTTGATTAATACGCTGAAGGCTTTGCATTACCACTCTACCACTGCCAATATTCATGTGGCCAACTTCTGAATTGCCTATTTGGCCATCTGGTAATCCAACATCAGTGCCACAGGCAGATAAACTGCACTTTGGATAATTAGAGCTAATATGTTGCCAACAAGGTGGATTTGAATTGCTAATAGCATTGTATTTACTATTTTCTATTCCATTACCCCAGCCATCTAATATACATAAAACGACTGATTTAAATTTCATATAAAAGTTAACATCGAAACCCTCAATGGTACCAAAAACAAACTCTTCTCACAACTTTTGTGTTAAAATAAGAGATATGAAAAGCTCCTTAAAGGTATGGGATTTTTCATAAAATATTTTATTAAAGTGATTGACAGTTGCTGAAGTGTTTACTAAAACACTTGCATAGCTTTAATAGTGAGGTTAAATGAGCTCTAGCCAATATATAAAAGGTAATACTTTAGTAACATCAAGCGCTATGGTTAATGCAAACAAGTTCGTAAATTTTTTAAAAAATAATACACACATTAGAAAGCTTATTTTACGATATTCAAGCATTGATTGTGAAGTTATAAAAGAATTAGCTCAGCTTTCTCATCTTACTTCACTTGATCTAAGTTGCTGTTGTATTGGTACAGAAGGTGCGAAGATTTTAGCAAGCGGAAATCTTATAAATCTTACTTCGCTTGATTTAGGAGGAAACGAAATTGGTGATGAAGGTGTAGAGGCTTTAGCCAGTGGAAATCTTACAAGTCTTACTGAGCTTAAATTATATGATAATAAAATTGGCGATAGGGGGGCAAAAGCTTTAGCGAGTGGAAATCTTACAAATCTTACTTTGCTTAGTTTAGGATGGAATGAAATCAGTGACAAAGGTGCGGAAGTTTTAGCGAGTGGAAATCTTACAAATCTTATTACACTTAAAGTATATGATAACAGCATTAATTACAGAGGTGCACAGACTTTGGCGGGTGGAAATTTGGTGCGTCTTACTTCGCTCATTTACAATTATTGCAGTATTGATGAAACATTGCCAAAAAATGTCCTTCCTCAATTAAAAAGGAAATGTAATAAAAGAAAAATAGGAGAGGAGCCAGATAGCAAGCTAAGTGAAGCGCAGACATCTTTGCATTTTGACAGTAAAGGCTTTAAACCTATATAACTTCACACGTTTTGTCTGTTTAAGAGACAAAAAAAGGTAGTGAATTTTGGGCTAAAAGTGAAATGTACAGATTGTATAAAATAGTGCTCCCCGGGCCGGATTCGAACCAGCGACCAATTGGTTAACAGCCAACTGCTCTACCACTGAGCTACCGAGGAATAAACTGCTTTCAACTTATCACATTGAACGCCGATTGTAAACGATTTTTATGTAGACTTTAGACCTAGATATCATTCCAGTGCATGGAGCTGTAATCTAGTTCTTATTACCTGATATGCTCATTTGACAGTTAAGTCTTCTCCACTGCCATTAAGTTAAGGAAGAAATGGTCAAAAACTGAACTAAAAAGTTAGAA
>NODE_12_length_26897_cov_104.544818
[truncated: 1,306,952 more chars]
