# Supplementary material for: A bioinformatics approach to identifying Wolbachia infections in arthropods
Source: PeerJ. 2018 Sep 3;6:e5486. doi: 10.7717/peerj.5486 (PMC6126470; doi:10.7717/peerj.5486)
Supplement: Supplemental Information 1 — Supplementary figures/tables and code used for data analysis [file peerj-06-5486-s001.zip › Supplement/assembled_genomes/Homalodisca_vitripennis_2.fasta]

>NODE_1_length_59540_cov_257.886963
TACCCAAGCGCTATTCCAAAAAAAGGTACAATTTTCTAGGTTATCACTAGTAATTGCTTTGTTAACAAATAAACAATGGCCTATGATCTCAGATCAAAATGTAATTTACTTTACTCTAGATAAGTATAAGATTAAATCATGCTTCATTCCAATGCTAGATGAACATGCTCAATTTTTACGTAGTAATCCTTCAGCTCAAGTAATTATAGAAGGTCATGCAGATGAACGTGGTACACCAGAGTACAATATTGCTTTAGGAGAACGCCGTGCCAATGCAGTTAAAAGATATCTTCAAAGTCAAGGTGTTTGTAGTGAACAGATCAAGATAATATCTTATGGTAAGGAAAAACCTGCTGTATTTGGTCATAATAAAGCCGCATATGCCAAAAATCGTCGTACTGTTCTTGTATACTAACAATAACTTAAATTATGAATAAAACATATAAATGTACCCTTTTAGTTTGCCTATTACTGATAGGTATATATCCTGTTACTTCTAGGTCTAACACATTTATGATTCCTTTTAGTAAAAACTTAGCTCAATTTGAAAATCTAGCAATTAAACTTGAGCAGATGGCTCATATACATGGTAAGCTCATAAGTCAACTGCAGCAGCAACTGATAGATAACCAACACGATATAGATATTCTCCGTGGTCATATTCAGGAAAGCCAATATCAATTATTGCAAATAATACAGCAGCTAAATGAACTAAGGATACAAGTTAATGCCCGAAATCAATCGCACAGTATTCCTTATAGAGATAAAGAAAACCGTCATGCTAAGAAAGAATATACGGTAGCATTAGCAATGCTTTTAAATGAGAACAAGTCCTATCTGGTAGAACAAGCCTTCCAAAGGTTCATGAATACTTATCCTCAGTCAAATTATCTACCTAATGCTTATTACTCGTTAGGACAGCTGAATTATAATCAAGGAAAAAAAATAGAAGCAATTCAAGAGCAAGCAAAAGCTATTTACTCTAAAATCTGTAAAACGTATCCTAATATAGATGCTACTAAACATAAACAGACAAAAAAATATTTATCAAAATTACCATCATATGGTACTAGTTAAATTATACTGATGATGTATGGATTATCATTTATGATATAGTTACCTAAGATAACAGTCATGACTAGAAGAATCGATATTAACAATATCTGTTATTCCTTACCTTCTAAACCAGCACAACTTTCTGTTCAAGAAAAGGTAACTATAATAGAGAATATTAAAAAACAGTTGCAGGTACGCAATGCGGTAATAGTTGCCCATTATTATACGGATCCTGAAATACAGTTATTAGCTGAAACTACCGGCGGTTGTGTAGCAGACTCACTAGAAATGGCTAAATTTGGGAGCCAAGATCCAGCTACTACACTACTGGTAGTAGGTGTACGTTTTATGGGAGAGACTGCAAAAATTCTTAGCCCAGAAAAAACTATTATTATGCCTACACTAGAAGCAGAATGTTCTTTAGATATAGGGTGTCCATATGAAGCTTTTAGTGCCTTCTGCGATGCTCATCCTGAACGTACTGTTGTAGTATATGCTAATACTTCAGCGGCAGTTAAAGCTCGTGCTGACTGGGTAGTAACTTCAAGTATTGCTGTTGAATTAATTGATTATCTTGATAGCTTAGGCCAAAAGATACTTTGGGCACCTGATCGTCATCTTGGACGTTATGTACAGCAAAGAACTGGTGCTGATATTCTTTGCTGGGATAGTACATGTATAGTTCATGATGAGTTTAAAACACAAGCATTACGCAAAATGAAAAAATTATACCCAGAAGCTGCCATTTTAGTTCATCCAGAATCGCCGCAAGCAGTTGTAGAATTAGCTGATGTTGTCGGATCTACTAGTCAACTAATTAAGGCGGCAAAATATATGCAGCAAAAAACTATGATTGTAGCTACTGATCGCGGCATTTTTTATAAAATGCAACAAGCTTGCCCAGAGAAGATATTTTTATCCGCTCCAACAGCTGGAGAAGGAGCTACATGTCGTAGTTGTGCCCAATGTCCGTGGATGGCTCTAAATTGTCTTCAGACTATTGCGGAAGGACTTACTGAAAGTAGTATATACCATCAAGTACAAATTGACGAAGTAGTTCGTCAGCAGGCATTTGTACCACTTAAACGAATGTTGTCATTCGCTGCAGGTCTGAAACATCGGTAACCTTCATTTCAGAACTAAAATATAGCCAATGTAAATACCATTTAGTACAATTTTTTTGTAATACTCCATCCTGTGTAACAAAAATACCTGGTGCAGTAATAAGTTTTTGACCATAGAATAGTAATGGTATACGTCTACGTTGCCATGGGGGTATTGCTAGTTCTTGCCATATTTTTTTAAGTGGACGACCATGAGATCGACCTAAAATATATAGTAATCCATCTACTTGATTAAATCGTACTGATACTTGTTCATATGGTTGTGGAGCACGAATTATACTTATGAGCTCTGTTTTAGTTTTTATTATACAACTAGTTGTTTCTAATACATCCGAGGCTACTTTTTTCAATAAACATCCTATATTAGATGGTAGTTCTAATTTGTTACTATTTATTTGCCATAGTAATATTTTAACTGTAGGTTCAACAGATATTTTTTTAGATAGTAAATAGAGTTTATTACGAAAACGACGTAATAGTTTATCCCCAAGAATAAATTGGGGCATTGCCGCACGGCTGCTTAGTACAACATTTTTCCAAATATGAGTCAGTTGTTGTCGTGATGGCATCCAAGCGCCTTGTGATGCTAACCAGCGCCGTAGTAACGCATTACGCTTAATATCACTCATAGTTAATAGTGGAGTGAATTGCAATGAACCATCAGGCATGATTAGCATATCTAGCGTATCCTTTAATAGTTCATCTAGCAGATTTTCCTGTTCAGCACATAGTTGTGCACTACGTATTGCTGATTTACTAAATTGAGGCCAACGTTTCTGTAGTTGTATTATAATATGTAAACGTAAAAAATTACGGTCAAAACGATCATTTTTATTACTATCATCTTCAATCCAGTTGAGATTAAAATATGAAGCATATCTATTAAGCTGCATTCTACTACAAGTTAGTAGTGGACGTATTAACCGGTAATCTCCCCAATTAGCATTAGTAGCCATCCCTGATAGACCGGTGGGTCCACTACCACGTTTTATTGCTAACAATAGTGTTTCTACTTGATCATCTTGGTGTTGAGCAGTTAGTAGAATCTCTCCTGGTTTTAATACATCATATAGAGCCTGATAACGAGCATAACGTGCTGCAGCTTCAACACCATTATTTTTTGTTTTTAATCTTACTTTAATAAAGTGGTACGGTACTGCACGCTGTCGACATTGTTGTTCGCAATGTATTTGCCAATCATCGGAATTTGAGTTAAATCCATGATTGATATGTACTGCTCTTAGTGAAAATAATGCTGTTATTTTACTATTATTAGTATCACGTAGTGAAGTTAATATATCTAGTAATACTGTAGAATCTAGACCTCCGCTAAAAGCTAATACAAGCTTACTATAACCATTAATATGTTCTACTACTCTTTGCTGCAATATTTCCTGTAATTTAAAAAAAGGTATCATAACATGCTTTACATTCTTTGCTTTTCAACTAATAAAGCTTCTAATAGATCAAGATCTCGCAATAATTTCATTAAGGTCGTGTTACTAATTTTTTGTTGTGCACATAGATTATAATATTCACTACGCTCAGTATGTAATGCATTTAGCCACATACGTCGCTCTAAATTTTCAATTAGTATATTACTTTCTGCATCAGTAGATCCATTGATTCTACGACGTAAATGACTAATTACTCTAATACTAACTTCATTAATAATTTTTCTGTCAATATTATCTTCTTGACTGTTAGCTAATTGTAATTCCATATGGCAAATACTTTCAATAGCTGCTTCTGCCGCTTGAGCACGTGCTCTCTGTTCTTCCTTATAAAATAAAACATTATCTGAAACTACAATACCATGTAGTAGTATTGGTAAAATAATAACACAACATATAAGAGAAAATAGGATTACACCAGTAGCAATAAATACTAGCTGATAACGAGATGGAAATGCTGTACCATCACTAAGTAGTAGTGGTATCGATAGTACCCCAGCTAAGGTTATAGCACCGCGTACACCAGCAAATGATGCGATTAAAATTTCTCGTGTACTATATTCGCCAAATACCATTGGCCTTTTCTTCATAAAACGTAAACTAATGCGTTTCATTAACCATAACCAACTAAAACGTAAAAGCATTAACGCTGCATAAAGAAAAATAATATCGGCAAATAACATCCAAGTTTTAATAGTGGGATCTAATTGAGCCTCATTAATAGAGGTTGCCAATATGCCAGGTAATTGTAATCCTAACATAATGAAAACAATACCATTGAAAAGAAATTCAAGCATTGACCAGACGTTATTACAGCGAAGTCTTAGTGCTAGTGGAGTCGTATTACTACGGGTAATACCATATTGCCCCATAGTCATACCAGAAGCTACAGCGGCTAAAATTCCAGATACCCCAACATGTTCTGCCATTAGATAAGCAGCGAACGGCAATAGAAGCAGTAGGACTGTCTGTGTAGCTGAGTCATAGCCACTCCAGCGTATTATTAATCTTAATGATTGACTGTATACCCAAGTTACTGTAATACCTACTAGTAATCCGCCAACAGCAACCTTAATAAATTCTATGGAGGCGCCACTAACAGTAAATACCATAGTTCCCATTGCAACAGAAATAGCAAATTTTAGTAATACTAGACCAGAAGCATCATTCATTAATGCTTCACCTTGCAGAATATTAAGAATTTTTTTCGGTATACGTCCTTTTTTGATAATACCAGAGAGCGCAACAGCATCTGTAGGTGATAGTACTGCAGCTAACGCAAGTGCTGCAACTAACGATATTCCAGGTACCATCCAGTATATAAAATAACCGACACCTACCACAGTAATAATTACTAAGACTAGAGCTAATGAGACAATTTCTCCGCCGTTACGTATAAACTCACTAGCAGGTGTTTTCCAACCATCGGAAAATAATAAAGGCGGTATAAAAAGAACCAAAAATAGTTCAGGATTAAAATCAACATGCAAACCAAATTTAGGCCAAGCAAGTAGTGCACCTAAAACAATTTGCATTAGTGGTAATGGTATTTGAAACGGTAAAATCTGTGTTATTACCCCAGATAAGGATACAACCAAAGTAAGAATTAGAATTGTTAAAAATATTTCCATGCTTTCCTTAGTATCTAAACATCAAGCTTTTGAAGCAGCTATTAATAACAGGTACTGTTTGAGCAGATAACTATATATTAATTATCTATTGTACCATTGAATAAACCGTATCTTAGTTAAGTAACATAATTCTATTTAATTATATTAAATAGAATTTTTTTAGGATGATAAGGCAAGTTAGATTCTAGTATAGAAATTTAAGCTAATCTTATTAAGTTAAGCAAGATTAATTACATTCAGTCTAAAAGACAGATTAATTTAGGTTAGGTAATATACTATCATTAGCTATTTAAGCTGATAAAATGTAAGCATCATAATAAACGAATACTATATGTATAATCTGACTATCATTCTTTGGTAATTTTAGCTATATATTTTATTAACGGTGATAAAATATTCTGGCCTTTCCACCACGAGTACCAAATAATACAGAAATAAGAAATACTATGCTTGCTATTAATATAATTGTAGAGCCAGCAGGAATATGAGTATAAAAAGAACAACTTAAACCACAAAACGAACAAAATAATCCAATTATAGCAGCTAAAACAAATAAGTATGGTAACCAATTAGTCCAACAATATGCGGTTACTACAGGTAAAATCATCATGCCAATAGACATCATAGTACCAAGTATTTGGAAACCAGCTACTAAGTTTAATACAACTAGAACTAAAAACAGGAACTGAATTAAAAATGGAATTTTGCTAGAATTCACTAGTAAAAATTTTACATCAAATGATTCAACTACTATTGCACGATAAAGCAATGCTAAGGTAAGAAAAGTAATACTAGCAACAATGCCAATAAAATAGATAGCATCTATATCTATAGTCAGAATAGAACCAAATAGTAAATGCAATAAATTATTATTCTCATGGCACAATGAGACTAATATAATACCTAAAGATAATGATCCAAGATAAAATCCTGCGAAACAAGCATCCTCTTTGAGAGAGGATATCATGCTTACCCAACAAGATAGTACAACTACTACCATACCAGCAACAAAACCACCAATTCCCATTGCAGTACGTGACATACCATATATTAGATAACTAATTGCTACTCCTGGTAAAATAGCATGAGATAATGCATCTCCCACTAAACTCATACGACGGAGCAAAAGAAAAACGCCTAGCGGCGTAGAACTAACAGAGATAGCTAAGCATGCTACTAATGCACGCCGCATAAAACCATAACTAATAAAAGGGTCGATTAGTAGATTTGTCAACTTATAAGATCCTCTGTTGTTGCCTTACGGCCATAGTTGGTATTATAAATTGCTTTAATATATCTGCCGAAGATCCCCATGCATTATGTATAGGAGATAGTAATAATGTTGTAGGAAAATATTTTGCTACTAACATATAATCATGTAATACTACTATTAGTGTAGATCCTTGCTGATGTAATTGTGTAATTATAGTCAAAAGTATGCTAGAAGTACTGCTATCTATACTTGTAAAAGGCTCATCTAATAAAACTAATGGCGCTTGTTGTACTAGTAACCTAGCAAATAACATACGTTGAAATTCTCCATTAGATAATGAACCAATATTATCAAAGGCTTTATTATCTAATCCAACTTGCTTTAAGCTATTCCAGATAAAAATTTTTTGCTCATTATTTATGCTGCTAAGTATACTTGTCGCAGGCCAACAACCCATTGAAACTACTTCAAATACTTTTAGTGGAAATTGACGATCAATTTCAGTTTGTTGTGGTAGGTAGCCAATACGTGGTCGACCTTCTTGACAAAATTCTATCTTTCCTGATACGGGAAATAATAATCCAGCGATAGTTTGTAGTAAAGTTGATTTACCACTACCATTTACACCTATAATAGCAGTCATACTACCACGTTTAAATCTACCAGTTACTGGTTTACCTATACTTTTGCGATTATATCCTATTAGTAATTGCTTTAGTTGTATCACGGTAGCATTAGTGACCAAAAAATTGCTGTCCATAGTAGCAATATAGCAGTTAGTGCCAGTAGCATACGTGTAAAACCGGCGGCAGTAATAAACATTGCTGGAGCGGAATAAGAATTTTTTGCAAACAAAATATACCACATAATAAGTTCTCACGAACAATAAAAATGTTATGATATAACATAATTTATTTTTTTAATAACAGCAACTATTTTTCTTAAAAATTTAGAATGGAATCTCATCATCAAATTCAATTGGCTGCTCATTACCCATATCTTGTATTTTATTCGGTGCTAAACTACTTAATCGGACAGTAGGAGTACTACTATTCTGATTATCGTTGCTTAAATTTTGTGGTTGTACCCAGTTACTCTGACGAGTACCTAGCATCTGCATGCTACCATTAGCATTAACTATTATTTCTGTAGTATAGCGATCTTGACCATTTTGATCTTGCCACTTACGTGTTTGTAAAGAACCTTCTATATATACTTGAGAACCTTTGCGTAGGTATTCACCAGTAACTTCTGCAAGTTTACCAAACAACACTACACGATGCCACTCTGTTTTTTCTTTAGTATCCCCGGTCTGTTTATCACGCCAGCTCTCTGAAGTTGCTAGGTTAATATTAGCCACCGCACAACCATTAGGCATGTAGCGGATTTCTGGATCTTGTCCTAAATTTCCAACTAAAATAACTTTATTAACACCTCTACTGGCCATGGAGTATCTCCGTTGTGAGATTATACTAAGTTTTATTGTATGAGTTTAACATTTATCATACTATTTTTATTTTCTTCTTGGAAGTTATGTTTATTAATAGAATAAAACAACAAATACTTCTACTTACACATTTTAAGCTAAAAATACGAATGAAAAGTAAACTAAAAATTTATAATTTTCTTCTAAAAGAAATCCTTAAATATGATATAAATATCATTTAGTGAAAATCCTTACTTAAATTTAGTTGAGAACTAATTACTTAGCATAAATAGTATCTATCTTTTGGCTAAATATTTATAAATACAATTATGTTTGTAATAAAAGCAAAAATCTAAGCTATTACTATTAATGGTAGATAGTATAGTTTATATATATATAAGATATAAGTAATTTATTACTAGTAAATCTACAATGTATGTAGTAAATCTATTTCATATAGATGAAATAGATACTAGTAATTATTTTTGTAAATTAGGCTATTAAAGAAAATATTTATTCTATATAAAAGATATAATAATATTATTAGTCATTCAATAAAAGTAATATAGATATTTAATCTATATATTTGTTAATAGCTTCACATTTATATCAATTATCATATCAATCAATGATGTCTATCTCATGTAGATAGATGATGGTCTAGGATTACTATTAATAATAGGCTAACTATGAGAAGTATCATGTTTATGCAAAAATTCAAACTTACACTGACATCAAAAATTTTTTTAGCTTTAATTCTAGGTATTATTCTAGGAATCATCTTGCATGACCAAAATTATTTACGTGATTGTATGATTAACAATCTGCTTTTTCCTGCTGGGGAAATTTTTATCCGCATGATAAAAATGATAGTTGTACCTATTGTTATAGCAACGCTAGTAATTGGTATAGCTGGTATTGGTGATGCTAACAAATTAGGTAGCATAGGTTTAAAAACTATGCTTTATTTTGAAATAATTACTACGATAGCAATCCTTATTGGAATAACTTTAGCAAATATTTTTCATCCAGGTGATGGAATAGATATTTCAACGTTAGCTACGGTAGATATATCCCAATATAAACAGAACACAATAAACATACAATCTAATGCTAATATATCTGGTCTAATTAGTACTATACTATCTCTTGTTCCATCAAATATATTTTATTCTATGGGTCAAGGTGACATACTACCAGTCATTTTCTTTTCAGTATTTTTCGGTTTAGGACTAGCTTCGTTACCTAGTAAACATAAAAAACCATTACTTAATATATTTCAGGCTATCACAGAAACTATGTTTAAAGTAACTGATATGGTTATGTGCTATGCACCGATTGGTGTATTTGCGTTAATTTCAGTAACTATTGCAACATTCGGTTTTGCTTCTTTGCTACCTCTAGCAAAGTTAATACTATTAGTCTATGGGGCCATAATTTTTTTTGCTACCTTTATATTAGGTATAGTAGCAAGGTTATGTAAGTTACGGATTTGGAAATTAATTTTAATTATCAAAGAGGAACTTATTCTTGCATATTCGACTGCTAGTTCTGAAAGTGTATTACCACGCATTATTGAGAAAATGGAAGCTTATGGAGCACCAGCAGCTATTACTGGTTTTGTGGTACCTACAGGTTATTCATTTAATCTAGATGGATCAACTTTATACCAAAGTATAGCTGCGATATTTATTGCTCAAATATATGGAATTGAGTTAGATCTTAGCAAAGAAATTATACTTGTTCTTACATTAATGGTAACTTCTAAAGGTATTGCTGGTGTGCCCGGTGTCTCTTTTATTGTACTATTAGCTACGCTTAGTAGCGTAGGTATTCCACAAGAAGGACTAGCATTTATTGCAGGTATTGACCGTATTCTAGATATGGCACGTACTGCTCTTAATGTTTTAGGTAATGCATTAGCAGTATTAGTAGTAGCTAAATGGGAAAATCAATACGATCGTGTTCAAGCTCTTACATATGAAAAAAAGATTATTACAGGTAAAATGTAACTATAAAAAAAATTAAATTTTATTAGATAATATAGTAATATAAGATTATTTTTGTAACTCAAATTATTCTTTCGACAAAGAAGTATGTTTATTTCCATATGCCTTGCTGTAACATAGTACTTTATTTTATATAAAAAATAGTATCTTACCTCTATTTAATACTAGTTACAGCTACCTACCAATTAATCAGTCGCTCATGAAAATATTATAAAATTATTAATTTTTTTCTGGTATTTTAGCATTTATATTTAAGGTTTATTTGTTATATTAAAGCAAAATTTACTTAGTAAAAAAAATAATTGCAAATAAACATTTATATAAGTAATAATTATACTATTTGTTTAAAGTTAAATTACATTTATTATAAAATGTATATACTATGTAAAATAGTGGTTATTTATTTACTATAAGTAAAAGTAACTTAATTACTAAAGTATATTAAGTTAAGGATTATTGTTAATAATCTATTTAATTACTTTATAGAAGTAAATAATATTTATTAATTAACAGATTCTATTGAATATCTATAATTTTTATATAGATATTTATATAGGATAAGTTTTAGTAATTAATCAATTACTAAAAAGATTTTTAGTTTGTTTTAGCAGTAATTTTATAAATAAAATTTAGAGATAGATACATGGAAAAATCGACTGATATTTTAGTTACGGTAGAATCATTATCAAGAATCTATCATCGTTTACGAAAAGAAGTTAATGGTCAATTAGTAAACGAAGGGTTATCGATGTCAAAAATGAAGATTTTGCATCTTATTACTACCGGTAAAACGAGCGCTACTGATATTAAAAATTATATGGGATTTTCATCACGTACTGTAGTAACAGTACTAGATGCTTTAGAGAAAGAAGACATGTTACAACGACAGCAAAGTCCTACTGATCGCCGAGTAAAATATGTATATATTACAGAAAAAGGGCGTGAAAAATTACGTATTGCCGAGCAAACACATAAAGTTATTTTAGATCACATGTTTGCACCACTATCAAAAATGCAATTAGATAAATTTCATGAAGTATGTAATTTACTTGAAACACAACCAAAATAGTGGTATATATAAAGTATATAGTAGCCTTTTTCTGAGAAAGAAGGATACTCCTAGAGAAATAAACATTCATAAAAATGAACCTATATATAATATATAGGATACTACGGGTAATCTCTATAGTTAGATAAACCCATATCTACTTTATATTAGCTATTAGCTTCAATATGTTCCGCATATATTAATATATGCGGATCTAGGAATAGTAGTTTTATCCGTTTAACTAAACTTATTATGATAAGTTAATACATGCTTTATATTATATCTGCCCCTAGTGGCACAGGAAAATCGAGTCTTCTCCAAGCATTACTGAGAACTAAACGGTTACCACTACACGAAATAAGGATATCTATTTCTCATACTACTCGTGCTATGCGTCCAGGTGAAATAAATGGTCAACACTACTACTTTATTTCAGTAGAAGAATTTGAGAAACTAATAGATCAAGATGCTTTCTTGGAATATGCTAGAGTATTTAATCATTATTACGGTACCTTACGCCAGGAAGTTGATAGCATTTTAATAAATAGTGTTGATATTTTACTTGATATTGATTGGCAGGGTGCAAAGCAAATTTATGCTATAAGAAAAGATGTACGAAGTATATTCATTATACCACCATCAAAAGATGAGCTACATCGCCGCTTACATAAGCGTGGACAGGATCAAGAAGAAGTTATTAACCAACGTATATCTCAAGCAGTAGCAGAAATGATTCATTATACCGAATATGATTACCTAATTATTAATGATGACTTTCATACAGCATTGTCTGATCTTAACACAATTATTTGTGCTGAACAGCTTCACATGAACAATCAGAAAATACGTTATAAGACATTAATTAGTCGGTTATTACAATAATAAATAATAGAACCTTTATTATAAGTAGCATTATTTTGATTAAAATAATAGGATATTTTGTGGAGATTATTTATGGCACGTATCACTGTACAAGACGCGGTTGAAAAAATAGGTAATCGCTTTAATCTCGTGCTCATAGCAGCTCGTAGAGCTCGCCAAATTCAGATAAATGGCAAAGATCCATTAGTTCCGGAAAAAAATGATAAATCTACTGTCATCGCCCTCAGAGAAATCGAACAAGGTTTAATTGGTAATCAAATTATAGATTGAAATAATTTTCTTCCAGATAAAAAGCTAAATTATTACTCATTTCTAAAATAAATAACTATATTAATACAATAATTAAAAATTACATTATTATAAAATGATAATTTTATCAGTACCATATATAAGATATATCAGTAACAATAGCTTATATATTAAGTAAATAACATTTACTTATTAGTGGTTTCTAATTTGCAGTTAGGTTATAGATAGTTATTAACACAGTATAAATGCAAATTACTAGCAAATTATTGACGTAATAATTAGAACATATACTTGTGCTTAAAATTAGGAGTAATAACATGACCGGATATTGTCGACTGAGAAATATACCACTCACGGCACTATACGGAGTCGGTACAAACTTAATTAATAAGCTAACTAAATTAGGATTAGAGAACTTACAAGATGTACTTTTGCATTTACCTACCCGCTATGAAGATAGAACAAAAATTTTCCTCATTAGGAATGCACCAATAGGTAAATTTATCACTATACAAGGTATAGTATTAGATAGCCAGATATCTATTAATATACATCGAAAAAGCATATTAAATTGCCGCTTACAGGATGATAGCGGAGTTCTTACCATATTATTTTTTAACGGTAATTTAGCAATGAAAAAAGGATTATGTCCTGGAAAATTAGTTACTGCCTATGGAAAAATTTACCTTGAGAAAAAAGGTGCACGTATGATTCATCCTGAATACTGCATACATAGTAATAGACAAGGTAATAAACTATTGTCATCACTTACCCCGATCTATCCAACTACTAAAGGAGTAGATCAAACAACATTACGAGCAATTACTGACCAAGCACTAAAGTTCTTAGACCAAACTACGGTTTCTGAATTATTACCTCCTCAGTTAAGTAGTGGATTAATGAGCTTATCCGAGGCACTACATAATTTACATCGACCACCAACTAATATTTCCATAAGTGATCTAAAGCTTGGTCTTTATCCTGCACAGCGTAGACTAATTTTAGAAGAACTAATCGCTTATTATCTTAGTCTACTATCTGCTAGAACAGTAGAAAAAAAACTGCTTGCATTACCGCTTAATAATAAAACTGATCTAATTCAGTGTTTTATTTCATCATTACCTTTCTCGCTTACTATTGCACAGCAAAGAGCAGTAATGGAAATAGATCAAGATCTAGCCCGTAATATTCCTATGATGCGATTATTACAAGGAGATGTTGGTTCTGGTAAAACCTTAGTCGCAGCGTTAGCTGCATTACGTGCTATTAGTAACTCAAGTCAAGTAGTTTTAATGACGCCAACAGAACTACTAGCTGAACAACATACAAAAAATTTCTGTAATTGGTTTACACCACTTGGTATTACGGTTAGTTGGCTAACAGGAAAACAAAAAGGAAAAATACGTGAAGCACAATTAGAATCTATTGCATCTGGTCATGTAGCTATGGTAGTTGGTACCCAAGCGCTATTCCAAAAAAAGGTACAATTTTCTAGGTTATCACTAGTAATTATTGATGAACAACATCGTTTTGGTGTCCACCAACGACTGACTTTATGGGAAAAAGGTAGCCAGCATGGTTTTCAACCACATCAGCTGATTCTAACAGCTACACCAATCCCTAGAACATTAGCAATGACTACTTCTTGTATTAATTTCGATACTTCAGTTATAGATGAGCTACCATCAGGACGTGTACCAGTTACCACAATTGCGATTACAAATAATCGTCGTCATGAAATTATTCAGCGTCTTGAAAAACTATGTTTACAGGATAAACGTCAGGTCTATTGGGTATGTACTAGAATTGAAAAATCAACACAACGAGAGTTGCAATCAGTAAAAGCTACTTGGGAAGAAATAAGAAGTTATCTACCTGAGTTACAAATAGGTTTAATACATGGCAGGATGAAAGCACAGGAAAAGCAACAACTAATGCAGGCATTTCAAGCTGGCAAAATAAGATTACTAGTAGCAACTACAGTAATAGAAGTTGGAGTAGATATTCCCAATGCTAGCTTGATAATTATAGAAAACGCGGAACGTTTAGGCCTTGCACAATTACATCAGCTCCGAGGTCGTGTCGGACGTGCTATAGTAGCTTCTCATTGTGTACTAATTTATAATTCACCTTTGAATAAAGCCGCTCAACAACGAATAAAAATTATTCGTGATAGTAATAATGGCTTTGTTATTGCACAACATGACTTAGATATTCGTGGTCCTGGTAAATTATTTGGTACTCGCCAAACGGGACAAACTGAATTTAGAATACTAGATTTATCTAGAGACCAAGCTCTAATATTAGAGGTACAGGAATTTATAAATGATATTCATCAACATTTTCCTGAAATAGCACAAGCATTAATTAAACGCTGGATACCTAATCATATTAGCTATCGTTACACACAAGCATAAAACTATACTACATAATAGTTTATATGTTTTATGCATATCAATAAAGGATAAAAATTATTGATTCATAAATATGATTATCATAAAACACATTTTTTATTTAGTACATCATGCATTAAGAATCTACTATATAATGTTAGTAAAGAAATAGCTTTTACAGGGAGCTCGAATGTTGGCAAATCTAGTGTAATTAATACCTTAACTAATCAAAAAAATCTAGCTAGAACGAGTAAAAAACCAGGTAGTACTAAAACAGTCAATGTCTTTGAGGTTGAACCTGGTGTTAATCTTATTGACTTACCAGGTTATGGTTATGTTACGATGCCTGTTGCACTAAAATATCATTGGCAGCATGATTTAATTTACTTTTTGCAAAAATGTACAAACTTAAAAGGTTTAGTAGTACTGATGGATATCAGGCACCCAATGAAATTCTTAGATAAATATATAATACAGTGTGCAATAGAAAATAAAATTCAAGTATTCATTCTATTAAATAAAGCAGATAAGATGAATGCTTATGCATGTAACACTCAGTATCATACTGTACAACAACATCTATCTAATTTAGAAAGTAATATAAAAATAACTTTATTCTCATCAGTAACAAAGCTAGGAATCAAAAAGCTAAAAGCTCAATTAGATAGCTGGTTTAGTATTGTATCTTAGTATAATTTAATATTCAATAGCTTATATATGCAATTTATGTAAAATATATTATTTATATATATGATATATTATAATATTAACACTTATAATATTGATATTATCATAGATAACAAATATAAGTTAATAACGCTGCTATATTGTCATTTAGTTATAAGTAAATTCCTACCTTTTAGTTTTTTACTGGTACATAAAATTATGTACTACAAAAAGGTCAATATTTTATCTAGAAAAAACTACTAAACATATTCCTACTACCTAAACTAATCATTTACTACTTTAGTGAAGTGATAGCATAAATTAATGGATAATTTGTGTTAACTAGTTTTTCCAATTATTTTGTTACTTGAAAGTGCTGCCTTATTATAAGGAAATTGAGCTGACTGTAATTGTAGAATCCAGCGCTTAAATTCATAGTGCTTGAATAACTTTATTAGTTGATTATAATCTGGTTCTTTAACTATTAGTTGGTCATAAGTAATATCTAGCATTACATTAGTTCTAATCGTAGCTAATTGGTAAGAAAGAAATGCTTTTTCACGGTAATTATCTAGCTTAGTAGCTAAATTTTTATTTCTGCATAAATTGAAATGATTCAACTTGTGTAGATTCTGATATAAAAATTTTAACCCTCCGAATTGTTGGAGAAGAATTTTAGCCGTTTTTTTACCTATACCAGGTACCCCAGGTATATTATCTGATTTATCGCCTACTAGTGCAATATAATCAATAATTAGTTCTGGTAGCACACCAAATTTTTTTTGGACCTCTTTAGGTCCTAGACGCATATTCATTGTACTATTAAATAAATGAATTTTTGGCGAAACTAGCTGTGCCATATCTTTATCACCAGTGCTAATCAAAACATTAATATTATTACACATAGCTTGATGTGCCAGAGTACCAATCACATCATCTGATTCAACACCTTTGACCACTAGTAATGGTAAACCCATTGATTGAATTATTTTATATAATGGATCTATCTGACAAGATAAATCTTTAGACATTCTTGTACGGTTTAATTTATAATCGTGAAATATTTTATGACGGAAATTTTGACCATAAGCATCAAAAATAATTGCTATACTGCTAGTACTATATTGCTTAAATAAACTATTAAGCATATTAATTACACCGTATATTGCACCAGTAGGTTCCCCTAAGTTATTCGTTAAAAGGGGAAATGCATGATAAGCACGATAAAGATAAAACGAACCATCTACAAGTAGTAACATAATTTTCTAAAAAAACATAAAGAACATCAAATAATAAATTTATTATTTATTAAGATTATAATAGCACAGATATTTTAATCTATTACTTCAAATCTTGAATGTAGCTATAGTTAGTGACTAATAAGCATTAAATTATAGTAATTATGTTAAGATAAAATTTATGCATTTAATATTAGAATAAATTGTTCATTAATTATGAGTAGCTATAAGGTACTTGCCCGTAAGTGGCGTCCACAAAAATTTACTGATGTAGTTGGTCAGGAACATGTTATTACAGCACTTACTAATAGCTTTTTGCTAGGTAGAATTCATCATGCCTATTTATTCTCTGGAACACGTGGAGTAGGCAAAACTACTATAGCTCGTTTACTTGCAAAAGGGCTTAATTGTCAGGATGGTATAACAACTAATCCTTGTAACAAGTGTAATAATTGTCGTGATATTTCGCAGAATAGTTTTATCGATTTAATTGAGATTGATGCTGCTTCACGTACTAAGGTAGAAGATACTCGTGAAATTTTAGATAATCTTCAATATGCTCCAGTTTATGGACGATTTAAGGTTTATTTAATTGATGAAGTACATATGTTATCTCGTTATAGTTTTAACGCTCTGTTAAAAACACTAGAAGAACCACCAGTACATATAAAATTTATACTAGCTACTACTGATCTACACAAAATACCTATGACTATTTTATCTCGTTGCCTTCAGTTTCATCTAAAGCCTCTGAGTGTTAATCAAATATGTAATCAATTAAAATATATATTAATTTCAGAAAAAATTCATGTAGAGCAATATGCGTTACATCTGTTAGCTCGTGCTGCAGATGGTAGTATGCGTGATGCACTTAGCCTAACTGATCAAGCTATTGCTATAGGTCAAGGAAATATTAGTTATAAAATTGTTTGTATGATGCTTGGTACTATAAACGCTGAGCAATCAATATTATTGCTAGAAGCCTTAGTTAGCGCTGATAGTCAAAGGGTCATGGAATATATAGCTGAATTTTCTACCTTAAGTATTAACTGGGATAAACTATTAGTAGACATGTTATCTCTTGTACACAGTATTGCTATGAGTCAGTTATTATCTACAGACATTAATAATACTTATTATATAGATCAAATATTACCTCGACTTCGTCAGTTAGTACAGAACATTAAACAAGAAGATTTACAGTTATATTATCAAATTTTACTTATTGGTCGTAAAGAACTACCCTATGCTCCAGATCCACGCATGGGAGTAGAAATGACGATGTTACGGGCACTTAATTTTTATCCGTTACTAAATACTCAGCCTAACTTTCCTGTGCATAACAGGAGTAACGACCCAACAGTATCGTAAGTTATTTTATAATAATAAAACCATAGTAACTATTTTTAGTAGCAAAATGACCAAGATAATAGAAAAGCATAATATTAAATCTCGTAAACTAGCTATGACATGATAATTATTCAATTAATCGAAAATCTAGAATAGAAAAGAAACCTGTAAAATACAGGATTGCTTTTGTTTTACAGAGTAAATTTAAAGTTTCTAACTAATTAGAACTAAATTAATATTTATTGTTGTGTAAATAGCTATATTTAAACGAGATATAATATAGAGAGATAATGCTATGTTTAGTAAAAGTGGTATGAGTGACCTAATGAAACATGCTCAGAGAATGCAAGAACAAATGCAACAAATGCAAGGAGAAATAGCTAAACTAGAAGTGAACGGAGAATCTGGTGCCGGATTAGTGAAAGTTACTATTAATGGTGTCTATCATTGTCGACGGGTAGAAATAGATTCGAGTTTACTTCAAGATGATAAAGATATGTTAGAAGATTTAATTACAGCTGCATTTAATGATGCTGTTCGCCGTATTACGGAAATCAAAAAGGATAAGATGACATCTTTATCTAGTAGTCTACAAATGCCGTTAGGTTTCAACTGGAATATGCCCTTTTTATAGATAATCTACATCATAATTAGTAATTTAAGTTAATTATTAACTAAATACTAAATATATAAAATAATTTAAGTAAATTATATATTTTTATTTTTTTTCTTGAAAGACACTTTCCTTACCTTTATGGTCTATCATATTTCAACTTTTAGTTGTAATTTTAGATAAATAATAGAGGTAAGTATGATTCTTAAAGAACAAGAAACTCTGGGATTTCAGTCAGAAGTAAAACAATTACTTAATCTAATGATTCACTCACTTTACTCTAACAAAGAAATTTTTCTACGAGAACTGATTTCTAATGCTTCTGATGCTGCAGATAAATTGCGTTTTCTTGCCTTAGCAAAACCTGATTTATATGAGGGAAATGGTGAACTATATGTACGTATTATATGTAATAAAGAAAAAAGAACTATTACCATAATAGATAATGGTATAGGAATGTGCCGTACTGAAGTTATTGATAACCTTGGCACAATTGCAAAATCTGGCACTAAAGCTTTTCTAGAAACTATAGATGTTAAAAATAGCAAAAATAATCAGTTAATTGGTCAATTTGGAGTTGGATTTTATTCAGCATTTATTGTTGCACAAAAAGTAATAGTACGTACCCGAGCAGCTGGTGCTAGTGCTGATGAAGGTGTTCATTGGGAGTCTACTGGTGAAGGAGACTATATAATAGCTGCTATTAATAAGCCAGAACGTGGTACAGAAATCACTCTGTTTTTAAGGGAAGGGGAAGATGAATTTCTTGATGATTGGCGGATTAAAAATACAATAGGAAAATATTCTGATCATATCACCTTACCTATTGAAATAGCTACTAATTCTGAGAATAAGAATAATAATATTATTACATGGGAACAAATTAATAAAGCTCAAGCTTTATGGACACGTAATAAAGTAGATGTATCTGATCAAGAATATAAAGATTTCTATAAGCATCTATACCATGACTCAAATGATCCTATAAGTTGGAGCCATAATCGTGTCGAAGGTCAACAAGAGTATACTAGTTTACTTTATATTCCAGCTTCAGCTTCTTGGGGAATTTGGAATCGTGATCATAAATATGGCTTAAAACTATATATTAAACGTGTGTTAATAATGGATCACGCAGATTATTTTTTACCTAATTACTTACGTTTTGTAAAAGGAATTATAGATTGTAATGATTTACCCCTTAATATCTCACGGGAAATGCTACAACATAACCGGATAACACAAAATTTAAAGAACGCTATTACTAAACGTATACTTTCGATGTTAGAAAAATTAGCTACACAGAATAATGAACAGTATCAAAATTTCTGGCAGCATTTTGGTTTAGTAATAAAAGAAGGATTAGCAGAAGATCCAAATAATAGTAAATCTATAGCTAGATTACTTCGTTTTTCTACTACCCATAGCAAAAGTATGGAGCAGAATGTATCACTTGATGAATACGTTAGTAGAATAGCAGAACAACAGGAAAAAATTTATTATATTATAGCTGATAGCTATGCTGCAGCAAATAGTAGTCCACATTTAGAGCTATTGCAAAAAAAAGGTATAGAAGTGTTATTACTTCATGAGAGGATTGATGCTTGGATGATGAATTATCTAATAGAATTTAATGGTAAGTCATTCCAATTAGTTAGCAAAGCTGATCTAAAGTTAGATAAGTTTCTTAATGAAAATACTACAGAACAGAAAGATATGACAAAAGCGTTCGAACCATTTATCGAGCGAGTTAAAAAATATCTTGGTGATCGAATTAAAGAAGTACGTTTAACATATAGTTTAACTGATACTCCTGCTATTGTCACTATAGATTCTAATAATATGACAACACATATGGCAAAATTAATTGTTGCATCTGGTCAGAATAAACCTGATATCAAATATATATTTGAGCTCAATCCATTGCATCCAATAGTAAAAAAAGTCTCCAATACTGATAATGATATATATTTTAGTGAAGTAATAGAACTTTTATTAGATCAAGCGTTATTAGTTGAATGTGGAACACTAGAAAATCCAAACCAGTTTGTCCGTCGCATAAACAAATTGCTTAATCATGATACAATAGTTAATTGAATGACCTAATAATTTAGGTGAAATTTACTTCATTATGTGAATAACAAAGAGATCTTAATTGCAATAGATATCTTCTTGAATAAGAGGAAGAGAATAATGCGGATTATTTTATTAGGAGCTCCAGGTTCTGGTAAAGGTACTCAAGCACAATTTATCATGAAAAAATATGGTATTCCGCATATTTCTACTGGTGATATGTTGCGTACTACTGTGAATAAGGAATCGGTATTAGGAAAAAATATCCAAGCTATTATCAAGTTAGGAAATTTAGTCCCTGATCAATTAGTAATAGAGTTAGTTAAAGAACGAATTATACAGTATGACTGTAGCAAAGGATTTTTATTGGATGGTTTTCCACGTACGCTTACTCAAGCATATGCTATGGAAGTAGCGGGTATAAATGTAGATATAGTACTTATTTTAAGAATTCCAGATAAAATAATTATCAACCGTATTGTTGGCCGGATGGTTCACGAACCATCTGGCCGTATTTATCACGTTACATTTAACCCACCTAAACAAAAAGGTAAGGATGATATTACAGGAGAAAATCTCATAATACGTCAAGATGATAAAGAAGATACAGTTCGCCATCGTCTAATAGGATATCACCAACAGATGATACCTATTATAACTTATTATAATAATGCTAATATAAGGAATATACGCTGTTTTACGATTGATGCTAATTGTCCTATTAGTACGCTGAACGAAAAAATAGTACGCATTTTAGGATGAAATTATTTTAATTGAAGCTGTTGTTGAGCCCAAATTATTCGGCTTTCATACTCTAATGGTAAGTATTTTGATAGATATTGCAGACTATAATTAAGTCTTACATAATCTATATGACAAAGATTTAAATGTCCAACCTTACGTCTAGGACGTATAATCTTATTATACCAATGTAAATGGACTAATGGGTCAGCTAGCCAAAGCTCACATAGTTCAATACCAATAAGGTTAATCATAATTGATGGTGCTATAACTATTGGGGTTGGTAAAGGTAACATTAAAATAGCGCGTAGATGTAATTCAAACTGACTAATTGAAGCACCATTTTGGGTCCAATGACCACTATTATGTACACGAGGTGCTAATTCATTGATGAGTAATTGATCTCCAATAAGAAAAAACTCTATTGCCATTACACCTACATAGTTTAATTCTTGTAAAATTATACCTAGTATCTTCTCTGCTTCTTGTTGTAGATGATTATCTATCTCAGGGAATACGATACTAATTAGTAATATACCATTATTATGCAAATTACGGGTAATAGGGTAAAAAACCATACTACCATCTACACTACGAGCACCAACTAAAGATATTTCTTGATCAAAAATGATCCCTTTTTCGACAATACACTGACCGTAACAGTCAAATGGCAGCGTGTTTTCTTCGCCAGGACGAATTTGCCATTGTTTACGCCCATCATAACCACCAACTCTACTTTTTACTATAGCTAATGCATCAAAAGCACTAAAAATATCGGTCCATTGTGTATTATCTTGCAATAATTTCCATGGAACTGTAGATAAATTAAGTTGATTAAGTAATTGCTTTTGTGTTAAGCGATCTGAAAGAAAGCTTAATAGCTTAAAATTAATAAAATTATTATGTGTAACTAATTGATAGGTTAGTGCTGTCTTAGGCAAATACTCTATTTCTGTAGTAATGATGCTTTGTTGAACAGATACTAATTCTGGTTCAGCGTATAAACTTACCGGAAAAACTTGAATACCCAGCGGCTCACCTGCTTGATGCAGCATATGTCCTAATTGTCCATCACCTAGTACGTAAACATGCTTCACGTTAGTTTCCTTGGGTCAGTTTCGATTAATAGATCCTCTGTTTGCTGTTTTCGTAATTGATTAAGACGTACTGAAAGATGTGAATCATGTAAAGCAAGTATTTGTGCTGCAAACAATGCAGCGTTAATTGCTCCGGATTTACCTATAGCTAGTGTTCCTACAGGAATACCACTAGGCATCTGAACAATAGAGTAAAGACTATCAATACCATTTAATGCAGTACTTTGCATTGGAACGCCTAATACCGGTACTATAGTCTTCGAAGCTAACATACCAGGCAAATGTGCTGCACCGCCTGCTCCTGCAATAATTACCTTATAACCATTTATTATAGCTTGCTCAGCAAAGCTAAATAGCTTATCTGGAGTACGATGTGCTGAAATAATTTCAGCATCAAAAGAAATACCTAACTTGATAAGTATTTCGGCCGCAAATTTCATTGTTTTCCAGTCGTTTTTAGAACCCATTACTATAGAAATCTTTACTGGTACAATAGGACATTTCATGCTTTTAATATCCATTAATAACTACGTAAATAATAAGCATACCACGATATTAAAAGCATATAAATGAAGGCTACTTTTAAAATCAGTAGAATGCTATCTATGATAGCTAGCAGTAATATTATTGAATATAACTATAAGCTAGATATTAGTGTAAGTAAAATGAATTATTATTTTGGTTTTTTGTACAAAACTTTTTGATCTATAGAAATAACCACTAGTTTATATCAGATCTATAAATTATTTAATTAAATTTAAGAGGATATAGAGTAAAATAAATAATTTATTTTACTCCTACTAAAAAAGTTAATACTACATTACTAACAACTCACATGTAGTTTGACCATATTTTATAGAGTAAATCTTATATTATAAGTATATAATTTATAATTATGGAATATTTTTGATGTTAGCTATTTTTAATACTTTAACTAATAAAAAAGAAATATTTAAGCCTATTCATATTGGCAAGGTAGCTTTGTATGTATGTGGTGTTACTGCATATGATTTATGTCATATTGGACATGTACGTACTTTTGTTACTTTTGATGTAGTAATAAGATATTTACGCTATTGTGGTTATGAAGTTAATTATATTCGTAATATAACTGATATTGAGGACAAAATTATTCGAAAAGCAGCTAATAATGGTGAAAGTTGTCAGCAACTTACAGATAGAATGATAGCAGAAATGCACCATGATTTAGACCTACTAAATATTTTACGTCCCGATAAAGAACCACGAGCTACACAGCATATAAAAGAAATAATCCAATTAACTAGACAATTAATTGATAAAGAACATGCTTATATAGCTTCTAATGGTGATGTTATGTTTGCAATAGAAAGCGCTAATAATTATGGGATTTTATCTAGTCAAAATCTAAATCAATTGCAAATAGGACAACGGGTAAAAATCACAACAGTTAAACGTAATCCAATGGATTTTGTATTATGGAAAATGTCTAAACATGGCGAGCCAACTTGGTCTTCCCCATGGGGCAATGGACGTCCTGGTTGGCATATTGAGTGTTCTGCTATGAGTATTAAGTATTTAGGTAAACATTTTGATATCCATGGTGGTGGATCCGATTTAATTTTTCCACACCATGAAAATGAAATAGCTCAATCTACTTGTATGGAGAATAATCCTTATGTTAATTTTTGGATGCACTCAGGGATGGTTACCATCTGCAATGAAAAAATGTCTAAATCACTAAGTAATTTTTTTACTGTGCGAGATGTCCTAAAATATTACGATGCTGAAACAGTACGCTATTTTTTGATATCCAGTCATTACCGAAAACCATTAAATTACAGCGAAAAAAGTTTACAACTGGCACGTACGGCACTAAAAAGTCTTTATATAGCTTTACGTAATACTAAAAAGGAGGTAATACCATCAGGTGGAGAGTATTTTATCGAACAATTTATGATGGCCATGAATAATGATTTCAATACCCCAGCAGCTCACGCAGTACTATTCCAATTAGCTCATGAAGTCAATCGTCTCAAAACAAAAAATATCAAATCCGCACAAGGTATGGCTGCTACTCTACGTTATTTAGCAAACATTTTAGGCTTGCTAGAACAAGACCCAGAAGTTTTTCTACAAAAACAAAAAATTGTAACAGATCTTAACATAGCACTAATTGAAGAATTAGTTAAACAACGGAATAATATTAGAAAAAAACATCAGTGGGTACAAGCAGACAAAGTTCGCGAAAAACTAGCTGCTATGGGTATAGTACTAGAAGACACGCCACAAGGTACTATTTGGCGGCGTAGCTTCTAGCTTTTTATTTTACTTAACTCAGTTTTCGGTATTTACATGCTTGTAAAGTATTTTGAATTAGCGTTGCTACTGTCATAGGACCTACACCACCTGGAACAGGTGTAATATAAGCAGCACGCTCAATAGCTTCACTAAAATTAACATCTCCGACTACTTTTCCATTATCTAGACAATTGATACCTATATCTATCACTATAGCTCCACTTTTTATCCATGAACCTGGAATAAAACCAGCTTTACCTACAGCTACTACTAATAAATCTGCATTTTGTACATGTTGTTGTAAATTACGTGTAAAACGATGTGTTATAGTTACAGTACAACCTGCCAATAGTAGTTCCATACCCATAGGTCTACCAACAATATTAGATGCTCCCACGACTACTGCATTAAGACCTACTATATTAATATTATATCGCTCAAGTAATGTAATAACTCCTCTAGGAGTACAAGGACGTAGTAGAGGTGCTCGCTGACATAAGCGGCCTAAATTATAGGGATGAAAACCATCTACGTCTTTATGCGGGGCAATCTGCTCTAACACTCGGATGTTATCTATACCTACTGGTAATGGTAATTGTATTAGTATTCCATCTACACTATGGTTAGTATTTAATTGGTCAATAAGCATCAAAAGTTCAGTTTCGCTGACATTATTTGGCAAATCATATGCCAGAGAAATAAAACCAATACTTTCACATGTTTTACGTTTACTAGTAACGTACATTTGTGAAGCTGAATCGTGACCAACTAGTACTACAGCTAAACATGGTGCTGCATCTCCTGCCTTTATGCGCATTTGGACTAAATGGGCAACTTCACTTTTAATTTGCTGAGCAATTTTTTTACCATCAATGATTTGTGCTACCATATGAATCAACAATCCATTATGTTTCTAGTGTAAAAAGACTATTTTGTCAGAAGTAAGTTTTTTTTGTTATAAGTATCAGCAAAAATATTCTTGATTATTAACTGAACAATCAATATAGACATTATTTACTTAATTGTTAATATAGAGATTAATAAGTACATAAATTACTTATATAATTAAGATTAATTTATACTTCTGCGCCTTTAGCTTAGTTGGATCAGAGCAACGGCCTTCTAAGCCGTAGGTCATAGGTTCGAATCCTATAAGGCGCACCAATAAGGTTAGCAAGAAAATTAATAGATACTTTGCTTTTTATATCTCATCTACAAACAATAGACTTTAATTAAACTCATTGCGAAATATTTTTACGGAATAAAACTAAAATTATCAGGTATACATTTTGTATTTTGATCTCAATAGCTTAATAGAAAAACTAGATGCTATTAATAGATTACATCTTAATCGTATATATCAGTAATGGAGCATAACTATCAACATATATATAGTTTAATACCAACTCTGTTACATTTGCATAATCCTATATTACCGGTATATTTAGATGATAATGTACTACACAGTATCTGTGTTTTTATGCCAGATAAAAAAAGAATATTTTGGTGTTATGAGATACTTCATATTATTAATAATATGACAAATATATCGATTCATGAATAGAATAAATAGCCTATTACTGGCGTTTATTCTATGGGTAGTACTTCTTATATCGGAAAGAATAATAATTCTGATTTAGATATTTAGGTATTTCATCAATCTTAGCTTAGTAATGAAGAACGCAAACAGCTACAACGTAAATGTTTGCTTATTAGCAAATGTGATATTAATCAAGGATTAGAAGTTAATTTTTTTCTCATTGAATAATCCTATTCAAAACAAAATATCTTTTGATTAGATGAATTCTACCGTACTGCAGTACGTATGGGAGGTAAACGTATACTTTGGAATATAGGACCAAGTAAAGAAGCTGATTATAATGAATACATTTTCTTACTTGATCATTATGGTGCATTAAAACCAAATGAATGGATAGATTTAAGTAAGTTAGAGACTTCATTACTTAAAGATTATTTATCAGCTAGTTTATGGCAAATATATAATTATGTAACTCACTATATAAATTAGTATTAAAATATTACTACGAGAAACATATACTTGGGAGTATCCAAGTACTAAACTGCTCGCAATACAAATCAAGCAACGATTACAAAAGAATCCTATTATTTCTTATGGAATTGATCCATACTATGTAATGCTGGAGTATGTTAATAACTATTTGAAACAGATTAAGGATATAAAGCAACTTGATATAGTACGCTAGTATTTCTACTTAAAAGTAGGTGAAAACCTATCGCACAAATTATCCAGTATGACGTGGTGTTGTAAATTTTTAATTTACTTAGTCAAAAAATGGAATTGGGATTTAGAACGTTTACGTATTCTTGATAATTGTGTTAACTGGCAACTAATTCAAGCTCGTAACACGCAAAAAGAACGATTAGAAACCATCATGCAAAATGAAAAGCTATTAAAGAATTTTACTCATAATAATAAATTAAGCTTATTAATCATTAATGATAACTAATATTATCAGTAATCGTTTATTAGTTTGAATTATTTTTCAAGCAAAACACTCCAATTATAAGAAGGAGTGAAATTCAATATGCAATTTTCTAAAATGCACGGTCTTGGTAATGACTTCATGGTAGTTGATGTAGTCACACAAAATGTTTATTTGTCACCCACTAAAATTCGTTTCCTAGCAAATAGGCATAGCGGAGTTGGATTTGATCAGTTACTATTCGTAGAACCTCCATATGATCCAGAAATAGACTTTCATTACCGAATTTTTAATGCGGATGGTAGTGAAGTAACACAATGCGGTAATGGAGCACGTTGTTTGGCACATTTTGTTAGAATGAAAAAACTAACAAATAAACGTGAAATTTATATTAGTACTCAAACTAGTCGTATGGTACTCACCATAATAGAAAATAATATGGTACGCGTAAATATGGGCGTACCAAAGTTCGAGTTACCCCAAATACCGTTTGATATGCATCAAATAGAAAAGAAAGAAATTTTATATCTAGCAAAAAACTATATTTTTGGTGGTATTGTATCGATAGGTAACCCACATTGTATTATGATAGTTAATAACGTAGATAGTGCTCAAGTAAGTATAATTGGTCCAATATTAGAAATACATAAGTATTTTTCGGAAAGAACTAACGTTGGTTTTATGCAAGTTATCAACAGAGAACAAGTTCTACTACGTGTTTATGAACGAGGTGTTGGTGAAACCCAAGCATGCGGTAGCGGAGCATGTGCAGCTGTTGCTATTGGCATTAGATTAGGTTTACTCGCGGAGCAAGTACAAGTAGCTTTACCAGGTGGTAAACTGGTAATCTATTGGCGTGGACCTGGTCAATCACTTTATATGACTGGACCAGCTGTTCATATTTATGATGGATTTATCAATGATTAATTCAATCATCAGCACTAATTTATAATTATTAGCTATAGCTAATAATTACTATTATATCTTCTATTCAAGATAAAATACTTTATACCGTATATAGTCAGCTGAGAAAAAACTAATGTATTTTTATCGATATTTACACCCTTTACGCGCATTAACTTTTGATCTTGATGATACTTTGTATGATAATACCGTAGTTCTTACTCGTACAGAGCAAGAATCAATAATTTTTTTACAAAAATATCATCCAGCGTTACAAGGAATAAAGTGGGAAGAATACCAAAATTTACGTAACAAACTATTAGCATCTGAACCAGAAATATATCATGATGTTACTTATTTACGCTGGCGTTCAATTGAACTAATCATGCGTAATGCTGGTCTTAGCGAGAGTAAGGCTCGTGCTGGTGCTAATGCTACAATGGATATTGTAACATACTGGCGTAATAAAATTAACGTACCATCTACTACTCATCATACTTTAGCTGCACTAAGCAACCGCTGGCCATTAGCAGCAATTACTAACGGTAATGTTGATCCTACAGCCTGCGGTTTAGCAGGTTATTTTAGCCATATTCTACGTGCTGGCAGAGATGGGCGTGCTAAGCCATTTAAGGACATGTACCATACTGCAGCACGACTTTTACAGTTACCATTAAGAAATATTTTACATGTTGGTGATGACCTAGAAGCTGATATTAATGGTGCTATTCGTTGCGGCATACAGGCTTGTTGGATTAATGATAGCGGTATTAATATCCAGCATTCTACTCATGCTAGGTTATTACCACATATAGAAATAACACGGTTATCTTCTCTTGAATTATTCCTTTAAATTAGAAGATATACCTATTATACAATATTTTCTCTTTAACAGGTTCTTTTTAAGATGTATATTTCTCATCTATTAGATAGTCTAAATAATAAGCAAAAAGAAGCTGTATCAGCACCATTAGGTAATATTTTAGTATTAGCAGGAGCAGGTAGTGGCAAAACTAGAGTTCTTACACACCGGATTGCTTGGTTACTAGCCGTAGAAAACAATCCACCATCCTCTATTTTAGCAGTTACTTTTACCAATAAAGCAGCAACTGAAATGTATTATAGAATAAAAAATATTCTAGGTAAACATCCGTGTGGGATGTGGATAGGAACTTTTCATAGTTTAGCGTACCGAATTCTACGTATTCACTATATTGAAGCAAATTTACCAAAAGATTTTCATATTATTGATAGTGAAGATCAACATAAACTATTAAAACGTCTCATTCGCTACCTGAATTTAGATGAAAATTATTGGTCTGCGCGTCAAGCTATGTGTTATATTAATGCAAAAAAAGATGAAGGATATCGTCCCCAGAAAATAGATAAATATTTACATGTAATTGAAGCTACTTGGCAGCGTATATACGCTGTTTATCAGGAAGCTTGTGAGCGCAGCGGATTAGTAGATTTTGCTGAATTAATCTTAAGAACATATGAAATGTTAAGAAATAAAGCTACAATAGCTAATTATTACCGTGAACGTTTTTATCATATTTTAGTAGATGAATTTCAGGATACAAATCATATTCAATACTCTTGGATTCGCTTATTAGCTAACTGTAAGGGATATATTACGATTGTTGGTGATGACGATCAATCAATTTATGGTTGGCGTGGAGCTAAAGTCAATAATATGCAGTCTTTTATTCAAGATTTTCCTCAAGTAAAGACTATTAGTCTAGATCAAAACTATCGTTCTACTAAAAATATTTTAAAAGCGGCTAATTATCTCATAGCTAATAATAAAAATAGGCTAATTAAAAACCTTTGGACTAATAGTGATAAAGGAGAATATATTTCTCTCTACTGTGCTATGAATGAAATCGATGAAGCATATTTTGTTGTAAATAAAATTATCTTAAACCATAAAAATGGACTAGCTCTTAAAGATTGTGTAATTCTTTATCGTAATAATGCACAATCTAGAGTATTAGAAGAAGTCTTGTTGCATCTAAGAATACCATACCATATATATGGTGGTATACAATTTTTCGAGCGTAAGGAGGTAAAAGATGCACTAGCTTATTTACGTATTATTAATAACCGTAATGATGATGCTGCCTACGATCGTATAATCAATACTCCTCCACGCGGAATAGGAACTAAAACTATAGAAATAGTCCGTAAAATGGCACAAAATAGACAACTTACCTTGTGGCAAGCAAGTATTGTTTTGTTACAAGAAAAGGTACTTAAATATAGTTCGAACTTAGCTTTACAAGAATTTATTAAATTAATAGAAAATATAGCACAAAATATAGCTAATTTACCACTAGAGATACAAACTAATTTAGTAATAAAACAATCTGGTTTATGGAATATGTATCAACAAGAACAAGGCGAGAAAGGACAGTCACGCATTAAAAATCTAGAGGAACTAGTTAATGCTACTGAAAAATATAATAACCATTATAACAAAGATATGGTTCCACTACAAGCTTTTTTATCAAACATAGCCCTTAATACTAGTGATGAATTTACAAATCATAATAAGGATACCGTACAACTTATGACCCTACATGCTGCTAAAGGTTTAGAATTTCAGCAAGTATTTATTGTTGGTTTAGAAGAAGGTATCTTTCCTAGTCAGATTGCAATTAAAGAACAAGAACAAATGGAAGAGGAACGACGCTTAGCTTATGTAGGGATCACTAGAGCTATTAAGAAACTTACTATAACCTATGCACAAACTAGACGTATATACGGTCAGAAAGTATTTTATTGTAAATCCCGTTTTATTAATGAACTACCGCAAGAATGTATTCTTATGGCAGAAAGATATTAGAATAGTATGTATTAATATTAAGTAATGCCAATAAACATGATTGAAATCTGAATAAATAGATACCCTATCCTTTCCTATCGAGAAAAAATTAGTTTGATAAACAAATTGAATTCATGATATTGCTGTAATAGATATTATCTGCTAAAATTTTTTAAAAAATAACTAAAAACATCAAGGATATATTGACAGCATTTTTCTAATCATCGTAACATGCGCTGCAACATATATTTATGAAAGGAACAACGCCTTGGACACTACCAGTAGATATAAATACTGGCTCATAAGTATGTTTATTAAGTATATACACCAAGGTAACCTATAAAATAGCGGTTTTTTGGTTGTTAAGTTGTAATTTTGAACATATCATAAAGTCAGATCTATTATGTTTACTTAGGTTTATGTGATCTAATGCGTTTTAGTTTGTGACCGTTAAGGAAACGAAACGCATGCTTAATGCATTCGAACTTAAGAATAATCGTTTATCTCGTTTCGAAATAGATCAATCTGGTATATTAGTTAGATCTATTTGGATAGATTTAGTTGAACCTAGTAATTGTGAACGTCATCGTATTCAGCAGGAATTAGGGCAAAACTTAGCTACTCGTTTAGAACTTGAAGATATAGAAGCATCAGCTCGCTTTTTTGAAAATGAGGAAGGTCTTCATATTCATTCTTTTTTTTTCTATGCTGATACTGAAGACCATGTAGGTAATGCTACTGTAGCTTTTACTATCCATGAAGATCGACTTTATACTTTAAGGGAACGAGAACTACCAGCTTTTCGTCTTTATCGTATGCGCACACGTAGCAAAATATATATAGACTATAATGCTTATGCACTTTTATTAGATCTATTTGAAACAAAAATAGAACAGTTAGCAGATCAAACAGAAAATATTTATAGTGAACTAGAAGCTCTTAGCCGAGTAATTATGGATAATCGGCAAGGTGATAAATATGATCAAGCTCTAGCTACCCTCGCTGAATTAGAAGATATAGGTTGGAAAGTACGACTTTGTTTAATGGATACCCAACGGGCTCTAAATTTTTTAGTACGTAAAGCCAGGTTACCAACGAACCAGTCAGACCAAGCTAGGGAAATTCTACGTGATATTGAATCGTTGTTGCCTCATAATGAATCATGGTTTCAGAAAGTAAACTTTCTTATGCAAGCAGCAATGGGATTTATTAATATTGAACAAAACCGCATCATTAAGATATTTTCTGTAGTTTCTGTAATTTTTCTACCACCTACGCTTGTAGCATCTAGTTATGGTATGAACTTTTATTTCATGCCCGAATTAAAATGGTCTTTTGGTTATCCAGGAGCCATTATTCTTATGATTCTAGCTGGTATTACTCCATATTTATATTTTAAGCGCCGTAATTGGTTATGATTGATCTCGGTAATAGCTTATGAGTACTAACTATCATGATTAATATAGCTAATAATAGCATTACTGTATTTTACTCTTTCAGCAACATCGTAATCGTATACTCCTAAAAAGGAAATAATCAACTATGAATACTGTAAGTGAACTAGTTTTACAAACTACATCTTATGTATTAATGTTATTATTTCTTGGTATAATTATACCACTACATTTATTTACATGCTTTCTTGCTGGTTTTTTAGCTTATGAGATAATTATTTCATTAACTCCTGGGTTCGAGCGTATAGTAGGTATTAGTAGTGCTCGTTGGGTAATTGTTACCATGATAGCCATTTTTGTAGTTATTACTATGACATGGGGTATTGTTAGGTTATTAAGTATTCTGACAATAGATACACAAGGTGGTATTGATATTATTGCGGAAATAGACCGCATTTGTTCTATAGTAAACAATCGTATTCCTGATTTTTTGTCTCCATTTATATTGCCTAATAGTGCAGAAGAATTTAAAGTGAAACTACTAAATTTAATTGAATCAAATATTGTTATGATACGTAATATGGGTAGTAAATTCCTGCACGGAATAATAACAGCTTTTATCGGTATGACTATTGGTTCAGTAATTTCACTTAATAAACCTGCAGGTAATAGTACCTATTTTACTCTTCAGTTAATAGCACGTTTAAATTATCTAGCTGAAGCATTTCGTCATGTAGTTTTGGCACAAATAAAAGTATCATTATTTAATACTTTACTTACATCAATTATGATGTTTATAGTTTTTCCTTATTTAAATATAAATTTACCATTAGGTAAAACACTTATTATATTAACATTTATTTTTGGACTATTACCTATAATAGGTAATTTAATCTCTAATTTAATGATTATAATTTCAGCGCTGTCTGTATCTATAACAGTCGGTGGATTTATGCTCTTATACTTAATATTTATCCATAAACTAGAATACTTTATTAATGCAGAAATTGTTGGTAGTCGTATTCACGCAAAATCTTGGGAACTACTACTTGCTATGCTAATTTCTGAAGCTGCTTTTGGCTTAGAAGGATTAGTTGCTGGACCTATTTATTATGCATATATAAAAACAGAATTACGTGCAAGGGAATTAATCTAACCAAGAGCATCAAATTAAACATCTATATTTTTTACTTTCAGTGCATTTTCTTGAATAAATACACGTCTTGGTTCTACAGCATCTCCCATTAGGGTAGTAAACAGCTGATCAGCCATAATTGCGTCTTTTACCGTAACACGTAGTATATTTCTATTTGCTGGATCCATGGTAGTTTCCCATAACTGTGTAGGATTCATTTCACCTAAACCTTTATATCTTTGTACTACTAAACCATGCCGTGACTCTTTAGCTAGCCATTCAACTACTTGTTCAAAATTTTGAACAAACTTATGATGTTCACCACGTTTAATATAGGTATTAGGTTGCATTAAATCCTGTATTTTAGATCCTAAAATAGTCATTTTAGAGTAATCATTACTTTGTATAAAATCTAAGTTAAGTAAATAATCAGCAGAAATACCATGGTTTCTAACTAAGATTTTAGGTTCAAATAATTTATGTATGTAGTTTTCTTGTACATTAAAATCATAACTTATTCCTTGTTGATCTTGCTGATTTAATCTATTAGATAATGATGCAATCCAGTCAGTTACTAAACTAACTTGTTCCATTTGATTTTTGGTAAGTATAGGATAATACATTAAATTTTTTAGTAATATCCGAGGAAATAATCGTTCCATACGATTAATTATTTTTTGAACTACATAATAGTCTGTAACTAATGTTTTTAATCGTTCTCCAGATATAATTTTTGTATTTGAGTGTAGTTGTGCTCCTTTTATAGCTATAGAAGTCTGATATTGTTCCATAGCATCCTCATCCTTTATATATTGCTCTTGTTTACCTTTTCTAACTTTATATAGTGGTGGCTGAGCAATAAAAATATGACCTCGATGGATTATATCAGGCATATAACGATAAAAAAATGTTAATAATAAGGTACGAATATGGGAACCATCAACATCAGCATCAGTCATAATAATAATTGTATGATAACGTAATTTATCTAAATTATACTCATTCCGACCAATACCACAACCTAGTACCGTAATTAATGCAGCTATTTCATTAGAAGATAACATTTTGTCGAAACGAGCCTTTTCAACATTAAGTATTTTTCCCTTTAACGGTAGTATTGCTTGATTCTTACGATTACGACCTTGTTTAGCAGAGCCCCCAGCAGAGTCACCTTCTACTAGATATATTTCAGCAAACTTAGGATCACGTTCTTGACAGTCGGCTAGTTTTCCTGGTAATCCTGCTAAATCTAATATTCCTTTACGTTTATTAATTTCTCGTGCTTTACGAGCTGCTTCGCGAGCACGAGCAGCATCAATAATTTTATTAATAATAATCCTAGCATCGCTAGGATACTCTAACAAGTATTCTATGAAACGTTCGTTCATTAGAGATTCAACAACAGCTTTTACTTCCGAAGATACAAGCTTATCTTTAGTTTGAGAAGAAAATTTTGGATCTGGTACTTTTACTGAAAGAATAGCAATTAAACCTTCACGAGCATCATCGCCAGTAGCAATAATTTTATTTTTTTTATTATAACCTTCTTTATCTATGTAATAGTTAATGGTACGGGTCATAGCTGTACGAAAACCTACTAAATGAGTTCCACCATTTGGTTGTGGAATATTATTAGTAAAACAGTAAATATTTTCTTGGCAGCTATCATTCCACTGCATAGCAATTTCTACATTGATACCGCATTTATCTACGGCAATATAAAAAATATTAGTATGAATAGGTTTTTTATTTTTATTAAGATATTTAATAAAGGCTTTAATACCACCTTGATAATGAAAATGCTCTAATTGAGAGTTCCGTTTATCATGCAAGCTAATAGAAAGACCAGAATTAAGAAAAGATAGTTCTCTTAAACGTTGAGCTAAAATTTCATATTGAAATTCTTTTTTATTAGTAAAAATAATAAAACTAGGCCAGAACCTTATAGTTGTACCAGTCTGTATAGAGTTGCCTACTATTTTTAATGGTGACTGTGGCACGCCATTATAATAAATTTGGTAATAGATGTGTCCTTCACGTTTAATGAAAAGTTCTAGCTTCTCTGATAAAGCATTGACTACTGAAATACCTACACCATGTAAACCACCAGATACTTTATAAGAGTTATCATCAAATTTACCACCAGCATGTAATACCGTCATAATTACTTCCGCTGCAGATCTTCTCTCCTCTATGTGAATATCTGTAGGAATACCCCGTCCATTATCTTGAACAGAAATAGAATTGTCTTCATGAATAGTAACTAATATTTCTTGGCAATATCCAGCAAGAGCTTCGTCAATAGCATTATCAACTACTTCAAATACCATATGATGTAGACCAGTACCATCATCTGTATCACCAATATACATTCCGGGACGCTTACGTACCGCATCTAATCCTTTAAGAACTTTGATACTTGAGGAGTCATAAGAATTTGACATTAATATTTTCCGTTTATTTAAACTTGTAATATATAGATAATGAACTGCAACCTTTTATTAAGGTTTTAAATAAATAATAGTTTTATATATAGAAATTGGATTTCCTTTACAAAATTAAGAGAACATAAATCTCTTAATTTAAGAGTATTACTCATTTTTACATACGCATCGGCATAACTATGTAAATTGACATTGGGTTCATGCAATCATCAATTTGTACACTAGATGCTTCGTTATTAAATAACAAACGAACAGTGTCGCATTTTAAAATACCTAGAATATCTAAAATATAGTTTACATTAAAACTTACTTCTATTTCTGGACCTTCATAAGAAACATCTAATATTTCTTCAGCCTCTTCCTGCTCTAGATTTTTAGCAGTGATTTTTAGCTGATTCTTTCTTAAATATAGCCGGACACAACGAAATTTATCATTAGATAAAATAGCAACACGAGTCAATGCTTGTTTAATTAAATCACGACGGACTTTTAAAATTTTATTAACATTTTTCGGTAGTACACTATGGTAATCAGGAAAATTGCCTTCAATTAAATTTGAAGTAAAAATATAATTACTAATATAAATGCGGATATTATTACTACATATTTGTAATTTTACCATATTATCACCATAATCTAGATCTAATATCCGCAGTAATTCTATTACTCCTTTACGGGGCACTATTATAGAACAATATGGCAATTGTTTTAATACATTAATATAAATAGTACATGCAGCTAGTCGATGTCCATCAGTCGCAACAGTACGTAATTCTTTTCCTGTAATTTCAAATAATAAACCGTTAAGAGAATAGCGTACATCTTGATGTGCCATAGAAAATTGTGTAGATTGAATTACTTTTTTTAAAGTATCTAGCGGTAGATTAAAGACAATTTGATTCTCCCCATCAGCAATTTTAGGAAAATTAGTAGCTGGTAATGTCATAAGGGAAAAACGACTACGACCTGCGATAACTAACATTACTGTTCCTTCGAGAGTAATATTAATTAGTGCATCTTCTGGTAAGCTACGGCAAATATCAAATAATTTACGCGCGCATACCATAATAATACCTATTTTATCAACTTTATTTATAGTTATTTTTGCTACTATTTCTATTTCTAAATTAGTACCAGTTAAAATTAAATAGTTTTCTGTTACTTGTAATAAGAGGTGAGTTAAAATAGGTAACTGATGACGCCCACTTAATCTACTGCTAACTTGTTGTAAAGGTTTCAGTAAATACTTACGTTCAATAGTAAATTTCATTTATGTTATCAAAAAAAAGTTTAACTATATAGTTAAATATTAACTAAATTGTATTAGTTATTACTTGTTATTTATATTAGCTATCTTAATAAATTTAATGCCTATAATATAAGTTTATATTAATGCTTATAAAATATTTTATATGATAATAAGTTTTAAAGATACTACTACATATTATTAATATAATAATATGTAGTATACATAATACGCATATTATTATGCTAATTAATATAGATAATGTTAGTAATATTTTAGTAAAATTTCAGTAAAAATAAATTAGATAAAAATCTATTAATTTTAACAATTAATCTGTGAGATATCAGTATACTAAAATATTAGCTAATGTAATTAGATTACTAGTTATTATATACTTTTCAAAAAATAAGTTAGTAATATTAACTAACTCTAATACTCGAGTAGTCTAAAATAGACATTTAGTATTCACTACAGCATTAACCTAATTTTTATTAAAGTAATAATATATACTAAAATACTAATTTTAACTATAATTTATACATAGACAGTAATTTTTACTACTTATCTTATTTACAAGATTGGATATATCTATTAATATTTAGACTATTTTCAAAGATATGTAAATTCTTAGTATATACAATCAGTCTATTGTAAATTATTATATAATATAAACTTATGTAAAATATAAGCCTTATATGTTATATAAGGTTAATTAGTTTTTACTAAATAGATTAAATATATTAAAAATAAATAAATTTAAACCTATCTTCAATATAATTAAGTACAATTTAAATGAAACGCACTTTTCAACCATCGTTGTTAAAAAGACACCGTACCCATGGTTTCCGTGCTCGTATCGCTACAAAAAGTGGTCGTCAAGTTTTGGCACGACGACGCGCCAAAAAGCGCTCACGTCTAACTATTTCTAATCGTTAAGAAAAATACGAGTGGTTAAACTACATTTTTCAAGGAATTTAAGATTATTAAAACCTGATCATTTTGCTTTTGTTTTCCAAAAACCTAAGCTTGTAAGAATACAGCAAATGGTTATTCTTGGACGTATTAATACTTTAGTTTATCCTAGAGTAGGTATGATAATTGCGAAAAAATATATAAAACTAGCTCACGAACGCAACCATATTAAGCGATTAATACGTGAAAGTTTCCGTTTAAATCAGCATAAACTTTGCATAATGGATTTCATTATTATAGCTAAAAGTGGTCTTACTAAGATGAATAATTTTGATATAATAAAAGCATTAGAAAAATTATGGCATCGCTATTATCGCCTATAATAAAATTATTAAGCTATGTAATACGCTGTTATCAGCTTATAATTAGCCCATTAATCAAACCTCATTGTAGGTTTTTGCCTACATGTTCGCAATATAGTATTACGGCAATACACAGGTTTGGTATATTCAAAGGTATTTGGTTAACATTAATTCGTATATTAAGATGTAATCCTTGGAGTCAAGGTGGTGAAGATCAAGTACCATTAAATATCTTTGACAAAAGAGAATACTAATAATGGATTCGCAACGTAATCTTCTTGTCATAGCTTTACTATTTGTTTCTTATATTATTTGGGAAATATGGCAAAAAGAACATTTTCCACAAAATAATATTCAAAATACTCTTATAGAAATAAAAGATAACTTACCCCAACAGAACATACCATACTACAAAAAAGGTAAACACATCATAGTTAAAACAGATGTTTTTTTGCTTACAATTAATACGTCAGGTGGTGATATTGAACAAGCTTATCTACTAACATATCCGACTAAATTAGGTTCCTCTAAACCGTTCTCTTTATTAGAGAAGAAGCCAACATTCGTCTATCTAGCACAAAGTGGTATAATAGGTAAACATGGTATAGATCAAAAAGAACGTCCACTATATAAAGCTAAACATAAACAATATTTTTTAAACAATAACGAAAATATACTATATGTACCACTAACTTATACATCAACTAATGGTATAGTATATACTAAAACTTTTGTGTTTAAAAGAGGAGAGTTTGCAATAAATGTAAATTATAATATTCAAAATAATAGCAATAAACCTCTAGAAATAAAATTATTTGGTCAATTCAAGCAATCTTTTAATTCTTCTGAATTTAGTGATATTTATCGTAATAGTTTTTCTTTACAAACTTATCGAGGTGCTGCGTATTCAACTACAAAATATAAATATAAAAAGTATAGTTTTAAAGATATCCAACAAACTAATTTAAATGTTAGTAGTAAAAAAGGTTGGATAGCAATGTTACAGCAATATTTTGTTACTGCTTGGGTTCCCATTACTCAAGGTTATAAAAATTTTTATACAACAAATTTAGAAAATGGAGAAGTAGCTATTGGTTTTCAATCTGAAGAAGTAAATATTGCTCCACATAAACAGGATAACTTAAATGCTATATTATGGTTAGGACCTAAAATACAAGATAAAATGGCAGAAATAGATCCTTACTTAGATTTAGCCGTTGATTATGGTTTATTATGGTTTATCTCTAAGCCTTTATTTAAATTACTTAAATTTATTTATAGTATTATTGGTAACTGGGGTTTTGCAATCATTATTATTACTTTTATTGTACGTGGTTTAATGTATCCATTAACAAAAGCTCAATATACTTCTATAGCTAAAATGATGATATTACAGCCAAAGCTAGCTGTAATACGTGAACGTTTTAGTGATAATCCACAACGTCAAAACCAAGAATTAATGGCATTATACAAAGCAGAAAAAATTAACCCATTAGGAGGATGTCTGCCTCTAATTATCCAGATGCCTATATTTCTGGCATTATATTATATGTTGTCAGGTTCTATTGAACTACGTCATGCTCCATTTGCTTTATGGATTCAAGATCTTTCTGCACAAGATCCATATTATATCTTACCCATTATAATGGGTATTACTATGTTAATTATTCAAAAAATATCCCCTACTACTATTACTGATCCTATACAACAAAAGATAATGAATTTTATGCCTATTATCTTTACTGTTTTTTTTCTATGGTTCCCATCAGGTTTAGTATTATATTATATAGTAAGTAATTTATTTACTATTATTCAACAAGAACTTATTTATCGAGAGTTTAAAAAACAAGTTAAATGAATTTAACTTTTGATACTATTGCAGCCCAAGCTACACCGAATGGACGCGGGGGTATAGGTATTGTACGGGTATCAGGTACTCTAACAACTAGAGTAGCTAAAGAATTACTAGGTAAGGTACCTATTCAACGAAAAGCAGAATATCTTACTTTTTATCATCAAAATGGTAATATAATAGATAAAGGGATTGCTTTATTTTTTCCTGGGCCCAATTCTTTTACTGGGGAAGATATCTTGGAATTACATGGACACGGTGGTCCAGTTGTATTAGATCTATTACTTCAACGTATTATCACTTTACCGGGAGTACGTATTGCTCGTCCTGGTGAATTTTCAGAGCGCGCTTTTCTTAATGAAAAAATTGATTTAGCACAAGCAGAAGCTATAGCTGATTTAATTGATGCTAATTCAGCACAAGCTGCACGTGCGGCAATTTCTTCTCTACAAGGAGTTTTTTCCACTACAATTAATGATTTAGTAGAAAAATTAACTAGTTTGCGTGTTGATATTGAGGCAAAAATTAATTTTCCAGAAGAAAATGAAACTAATGTATCTATAGATAAAAAGATAATAGCTAATTTAGATCAAGCAATATTAAGTATAAATAAAATACGTACTGCAGCATATCAGGGATGCATATTACGTGAAGGTATAAAAATAGTTATAACGGGTAAACCAAATGTAGGTAAATCAAGTATTATTAATGCACTCGCTGGTCATGAAGTAGCTATAGTTACTAATATAGCAGGTACTACTCGTGATATATTACGAGAATATATCTATTTAGATGGAATACCAGTTTCTATTATTGATACTGCTGGTTTATGCAATGTAAGTCATAATGAGGTAGAAAAAATTGGTATTCAACGAGCTTGGAATGAAATAAAACAAGCTGATCATATTTTGCTTGTAGTAGATAGTTCTACTACTAAACTAAGCGAACAAGATAAATTATGTAACACACTAATAGCTAATTTTCCATATAAAACACCAGTAACCATTATACGTAATAAAGCAGATATAACAGGTGAAAAAATCGGAGAAACACTGAATAATAATTATTCAGTCATTACGATTTCAGCATTGTCTAGTTTAGGTATAGAGATACTACTAAAATATTTAACAAAAATAATAAGCTTACCTTCTAGTACAGAAGGTGTTTTTTTAGCACGTCGTCGTCATCTGGAAGCATTAGAAATAACAGCTAATTATCTTTTACAATGTAAAGAGAAAATTTCATTCCCCACTATGCTAGAATTAATAGCAGAAGATTTACAGTTAGCTCATAATGCTCTTAGTCAAATTACTGGTAAATTTAGTTCTCATGAATTACTAAAAAAGATTTTCTCTCGTTTTTGTCTTGGGAAATAATAAAATTATTCAACTGTCACAGATTTTGCTAAATGTCTTGGTTGATCTACATTATTTCCTTTTACTACCGCTATATAATATGCCAACATTTGCATAGGTACTGCATAAATAATAGGTGCTATTATAGGTTCTGTTTTTGGTAACAACGTAATATTTATATTCTTACATTGAATAAAACCAGTATTTTGTTCTGCAAATATATATAGCTTACCTCCTCTAGCATGTACTTCTTCAATATTTGATTTGACTTTATTAATCAAATAGTCATTAGCTACAATTACTATTACTGGTATATCGTCATTTATTAATGCAAGGGGTCCGTGCTTTAATTCTCCTGCTGCATATGCTTCTGCATGAATATAAGCGGTTTCTTTTAGCTTTAATGCTCCTTCCATTGCTATAGGAAGGAGAGAACCACGACCAAGAAATAATGCATGTTTTTTGTGAATAAACTTATTTGCCAAAATCTTTATTTCTTTTTCTAAAGATAAGATCTGTTCAATACTTCTTGGTAGTTTTTCTATTGTACGAATAATCTGATGGAATATAACATGTTCCATCCCTCGTATACGAGCAATATATGTAATTAATATTAGCATTAATGTTAATTGTGCAGTAAAAGTTTTGGTAGATGCAACACTAATTTCAGAACCTGCATAAGTAATTAGAGCAAAATCTGATTCACGAACTAATGTAGAATGTTCTGTATTACAAATTGTTAACGATCCTAAATAACCACTATAGTTTTTTGTTAATCGTAATGCAGCAAGTGTATCAGCAGTTTCTCCCGACTGAGAAATTGTAATAAGTAAACTACCTGGTCGTACTACTAATTCACGATAGCGAAATTCAGAAGCAATTTCTATATCACATGGTAAATTTGCTAGTTTTTCTAACCAAAAGCGAGATATCATAGCTGAGTGATACGAAGTACCACAAGCTATAATTTGCACATGTTGTACTTTACTAAATAAAATATTAATATTTTCTCCTAATTCTGATAGATCAATGAAATCAGATTGAAGGCGTCCTGCTATAGTGTTTTGAATTGCACACGGTTGTTCAAATATCTCTTTTTGCATGTAATGACGATACTGACTGTAAGTTTCTTCTATATAAGTTTTTTTTGCTAATAAGGTTTTTGATCTTTCTACTATATTACCTAAGTGATTCCGTATTTTTATATTTTGGCTAGTAATTTCTGCTATATCACCTGTTTCTAAAAAAATTAAACAACATGTTACTGGTAACAAAGCATTTTTATCTGAGGCAATAAAATTTTCTCCATCTCCACATCCAATAATCAATGTACTACCAGAACATACAGCCACTAGTTTATTACAATCTAAACTATCCATAATAACTATGCTATAATTACCATGTAGTTGAAAAATAACATTTTGTATAATATCGGCTAAAATACCACCTGTTTGACATTGTTCCCAATGTACTAAGTGAGCAATAATTTCTGTATCAGTATCACTGAAAAATGAATAACCACGTTTAGATAATACCTGACGTAGTGATTGGTAATTTTCAATTATACCATTATGTACAACTATAATATTACTTGAAACATGAGGATGAGCATTACGTTCTTGAATATCACCATGAGTAGCCCAACGGGTATGTGCAATCCCGATTTGACCACTAATACCTTGTTTCTTAGTAGCTTCAGTTAATATATTTACTTTACCTACCTTACGTAAAATTTGTAATTGGTTTTGAGAACTAATTACTGCTAATCCAGCAGAATCATATCCACGATATTCAAGTCTATGTAATCCTTGTAATAGAACTTCAGTAATTTCACGTTTTGCTACTGCACCTACTATTCCACACATTTATATGTTCCTGAGTGAAAACTATAGTTCAATTAATCCATATTAATATATAATATTATACCTAATCTTTTTTTTTGGTCTTTGCCAATTAATAATTGGAAACTGACGGATTCTGCTAATAATTACTTCATTAGAAGTAACATTACTTGTAACAGTAGTACCAGCACCAATTGTTGCACCATCACCAATAGTAAGAGGAGCTATTAACTGACTATCTGAACCAATAAATACATTATCACCAATAATAGTTTGATGTTTATTAGCCCCATCATAATTGCAAGTTATTGTACCTGCTCCTATATTAACATCTTTACCAATATTTGCATCCCCTATATAACTTAAATGTGCAACTTTAGATTTTTTTCCTAGTGTTGATTTTTTTATTTCCACAAAATTACCTACATAAGCGTTTTCTTCTATTTTACTACCGGGACGTAGATGAGCGAATGGACCTACAATACTTCCGTTAGCTAAGTGAGCCTCTTCAATAATTGAGTAAGGTTTAATTATTACGTTATCTCCTATAACTGTATTTTTAATAATACAACCTGTACCTATTGTTACTTGATTACCAAGAGACACTTGACCTTCTATTAAAACATTAGTATCAAAAAATATATTATCTCCATGCTTTAGTTCTCCACGTAAATCAAATCTATTTGGATCAGCTATTATTACGCCTATACGTAATAAGCTTTCGGCTTGTTCTTTTTGATAGAGTCGTTCAAGATTAGCTAATTGTGCACAGTCATTAATACCATTAATTTCGCTAATTTTCTCAGGATGTATAGTATGAATCTTTTTACCTTCCTGCCAAGCTAATGCAATAATATCTGTAAGATAAAATTCATTCATACTATTATTATTAGTTAATTTTGTTATCCAGATTTTAAGCTCATTACTACTTACTGCTAAAATACCAGTATTTATTTCACTTATTAGTTTTTGTTGTGCATTTGCTTCTTGATGTTCGATAATACCAACAACTTCTTGCTCTTTATATAGGATACGCCCATATCCATCTGGATTAGTTAAATTAGCTGTTAATAAACTCAGACCTTGTTTAGAACGTGTAGTTAAAAGATGTATTAGTGTTTGAAATGATATAAGTGGAACATCTCCATAAAGGATTAGTACTTCTTCATCTTTGCCTAAAAAAGGCAAAACTTGTTGAACAGCATGTCCAGTACCAGATTGTTCAACTTGTTTAATCCAATGCAAAAAAGTTTTTTGCTTATGTGCTAATTTTTGCTGTAACAGTTCTCCTTTATAACCATAAACAATATAAATATTTGTAGATTTACATTTAGCTTTTAGTTTTATAGCTGTATCTATTACATATTGTAATATTGGTTTACCTGCTAAGAGATGCAAAACTTTTGGAATATCTGAATTCATTCTAGTGCTTTTACCAGCTGCTAAAATAACTATATTTAATTTAATATTTAACATTAACAATTATCCTGATAAAAAGCTTATCAAATCATAAATAACTAACATTTGAACTATATTGCTTTTTTTATTAGTTTAATTACTCGTAATTTAGCAAGAGCTTTAGCAAGTTCTACTGAAGCTTGAGTATAGCTCATATCATAGTTTAAATTTTTGATATTTTCTTGAGCTTGAAGCTTAGAATTTATTGCTCTTTTTTCATCAAGATCTTCACCGCGAATGGCAGTATCAGCTAGTACGGTAACAATATTAAGCTGAACTTCAAGTATGCCACCTGAGATATAAATATATTCTGTTTTACCATCTTCTGTAACAAGATATATTAAACCAGGTTTAATTTGTGTTAGTAATGGTGTATGTCTTGGAAAAATACCTAAATCACCCTCAATACCTGTAACTTGTATTTTTTCTACTAGACCTGAAAAAATTTGTTTCTCAGCACTAACAACATATAAATGATATGTTTTTATAGTCATAAAATTTAGAATACTATTCTTTAGTCATAGCTTCGTTAATAGAACCTATCATATAAAATTTTTGTTCTGGTAAATGATCATACTTACCATTAATAATATCCTCAAAACCAGAGATAGTTTCTTGAAGCGAAACATATTTACCCTGTGAACCTGTAAATACTTCTGCAACAAAAAATGGTTGTGACAAAAAACGTTGAATTTTGCGGGCACGAGAAACAACCATCTTATCATCTTCGGATAGTTCATCTATACCAAGTATAGCAATAATATCTTTAAGTTCTTGATATCGCTGTAAAATGCCTTGGACACCAAGAGCAACATCATAATGTTTTTGACCTACTACTAATGGATCTAACTGACGACTAGTTGATTCTAGGGGATCAATAGCTGGATAAATACCTAAAGAAGCTATCTGACGACTAAGTACAATAGTAGCATCAAGATGAGAGAAAGTTGTAGCTGGCGCAGGATCGGTTAAATCATCTGCAGGGACATAAACGGCTTGTATAGACGTAATAGAACCATATTTTGTAGATGTAATGCGTTCCTGTAATAGTCCCATTTCTTCTGATAGTGTTGGTTGATATCCTACGGCTGAAGGCATACGCCCTAGAAGCGCAGATACTTCTGCTCCAGCTAAAGTATAACGGTAAATATTATCGATAAATAGTAATACATCATGGCCTTCATCACGAAATTTTTCAGCTATAGTTAAACCAGTTAACGCTACTCTAAATCGATTACCTGGTGGTTCATTCATCTGTCCATAAACGAGTGATACTTTATCAAGAACATTGGAATCTTTCATTTCATGATAAAAATCATTTCCTTCCCGGGTACGCTCACCTACTCCAGTAAATACTGAATAACCAGCATGCTCAATAGCAATATTACGGATTAGTTCCATCATATTTACTGTTTTACCAACACCAGCTCCACCGAATAGACCTGCTTTACCTCCCTTAACAAGGGGACACATTAAGTCAATAACTTTAATACCAGTTTCTAAAATTTCTTGTGAAAGAGCTAATTCTTCATAACGAGGAGCAGATCGATGAATAGACCAATGTTCTTCTGCATTAATTATTCCTTTCATGTCAATAGGTTCACCAAGGACATTCATAATACGACTTAAGGTTGATTTACCAACTGGTACTTTAATTGCATGGCCTAAATCAATAACTGTTAATCCTCGACGTAAACCTTCAGAAACTCCCATTGCTATACAACGAACAATACCACTACCTAATTGTTGTTCAACTTCTAGGATTAGTTTATTCTTTCCATTAGTAACTTCTAGTGCATTATAAACTTTGGGTACGATATTTTGCGGAAACTCAACATCGACTACGGCACCGATAACTTGTATAATCTTTCCCGTCGTCATTCTTTATCCTCTTTGATACTTTTTTTAAATTAATTTATAGATAGCTTAAACTGCTGAAGCACCTGCTACAATTTCATTAATTTCTTGAGTAATGCTATTTTGTCGAGCTTTATTATAAACAATTTTTAATTCTTTCATTAGTGTATCAGCATTTTCGGTTGCAGCTTTCATTGCTACCATTCGAGCAGCTTGCTCACTAGCAAGATTTTCAACCACACTTTGATAAACTTGTGATTCTATATAACGTTGCAGTAAAATATTTAGTAATAGTTTAGAATCTGGTTCATAAATATAATCCCAATGTTTCATTTTTAAATCTATTTTATCTTCAATAGGAATAGGTAAAATTTGGCAAATTTGTGGTATTTGGGAGATTACATTAACAAATTTATTACTTACTAAATAAAGTTTATCTAAATACTCATTATCATATGCTTGTAACATCACTTTAATTATACCAATTAACTTCGATAATTTAGGATCATCGGTAATACCCGTAACTTGTGCAATAACTTTACTTCCAATTAAATTAAAAAAATTAACAGCCTTACACCCAACTAGTGCTAGTTCTATTGTTATGCCTTGTTCATTCCATTTTTTCATATTAGCTAATAGCTGTTTAAACAAATTAATATTTAAGCTTCCTGCTAAACCGCGGTCTGTAGAAATTACTATATAACCTATTTTTTTTACTTTTCTTTCATGAAAGTAAGGATGTTTATATTCTAAATTTCCTAAAGTTAAATGTTTAATAACCTTATGTATGATTTCTGCATAAGGTAAACTAGCTAACATACGTTCCTGCGTTTTTCGCATTTTGGATACAGCAACCATTTCCATGGCTTTTGTTATTTTTTTTGTATTTTGTATACAAATTATTTGACTACGTATTTCTTTTGTATTAGACATAGCTTTTTCTCCTTACAAATACGCAGTACGCTATTAGACTATAAAATTAAAAACTAGCATTAGTTTTAAATTTACTAATAATTTCTGTTAATGTTTTTTCAATATCATCATTATAATTACCCTCTTGGTCAATTATTTTCATAAAATCATGATATTGATGTTTAACATACAAAAGTAGTTGTGTTTCAAAATCATTAATCTTCTTAAGATTAATATCTTCTAGATACCCTTGTTCTGCAGCGAATAGCACTAAAGCTTGTTGTGATACGGACATTGGCATATGTTGTTTTTGTTTTAGCAATTCAGTAACTTTTTTACCGTAATTAATTTGTTTACGTGTTACTTCATCTAAATCAGAAGCAAATTGAGAAAAAGCTTCTAATTCACGATACTGTGCTAATGTAGTCCTAATACCACTTGAAACTGTTTTTATAATTTTCGTTTGAGCAGCACTACCAACACGAGATACAGAAATACCAGGATTAACAGCAGGTCTAATACCGGCATTAAACAAACTAGATTCCAAAAAAATTTGACCATCTGTAATAGAGATTACATTAGTAGGAATAAAAGAGGAAACATCACCAGCTTGAGTTTCTATAATTGGTAATGCTGTTAAAGAACCAGTTTTACCTTTTATTTTTCCTTTAGTATAAGTTTCAACATAGTTAGCACTAACACGTGCAGCTCTTTCTAAAAGACGAGAATGTAGATAAAATATATCACCTGGATATGCTTCACGACCTGGTGGTCTACGTAGCAGCAATGATATTTGTCGATAAGCTATAGCTTGTTTAGATAGATCATCATAAATAACTAAAGCATTTTCACCTATATTACGAAAATATTCACCCATAACACAACCAGCATATGGCGCTAGATATTGTAATGCTACAGAATCGGATGCTGTTGCTGTTACTATTATAGTATTGATTAGTGCATTATGTTCTTCTAATTTTTGTACTACATTATTAATAGTAGATGCTTTTTGACCTATAGCTACATAAATACATTTAATATCGCTATTACGCTGATTTATAATGGTATCTATAGCTAGCGTTGATTTCCCAGTTTGACGATCACCAATAATTAGTTCACGTTGACCTCTACCTATAGGTATCATGGCGTCAATAGATTTATAACCAGTTTGAATAGGTTCACTAATTGATTGACGTTCAATAACATTTGGTGCATTAGTTTCAATTGGCGAAAATAATTTATTTTCTAATTTACCTTTTCCATCAATTGGTATACCTAAAGTATTTACTATACGACCTAATAGACTATGTCCAACTGGAACTTCTAAAATACGTCCTGTACATTTAACTTTCATTCCCTCAGTTAAATGACTATATGGTCCCATTACTACTGCACCAACTTCATCTCGTTCTAAGTTTAAAGCAATAGCAAAAGAATTACCTGGCAGTGCTATCATTTCTCCCTGCATAACTTCAGATAGTCCATGAATACGAATAATTCCATCGATAACAGATAGTATAATACCTTCATTGTAAATAATACTTGTTAGATCAAATTCAACAATTCTTTGTTTAATTAATTCGCTTATTTCTGTCGAATTTAGTTGCATGCTTTATATAATCTCCATGAATTATGTAGATAAATGTGTACCTAGACGTTCTAGACGACCAAGCATACTACTATCTATAACAATATCACCAATACGAATTATCATTCCTGCTATTATAGATAGATCTATTATGCAATTTAGTTTTACTTTCTGTGATAAACGTTGTCTCATGGCTTGAGTTATTTGCGCTATTTGGTTATTTGTTAAAGCACTAACAGTAATTACTTCAACTTCTATAGTTGAACTATTTTTCTTACATAGTTGTAAAAATATTTTTAATATATCGGGTAAAAGTAATAATCTTCTATTATAGGCCATTATACGAATAAAATTTCGACCATAATTATCTAATTTATTACCACAAACTGCTATGAATATATCTGCTATTTTTGTATTAGTTATTACTGTGCTTGATAAGAGCTTAGCTATATAGGGATTACTATTTAATTTAGAAGCATATAATAACATTGATTGCCAAGATGCTACTGTATTATGTTCAATAGCAAATTCAAAAACTGCTTTTGCATATGGACGAGATATAGTGATTTCAGACATACGCTGTAACTCTATAATATGATTATATTTTTGCTAAAATTTTATCTATAATTTTGCTATTTAAATTTTTATCTATGGAATTTTCTAGTATTTTTTCTGTACTTAATATTACAAGCTGAATTACCTGTAAACGTAGTTCTTCATATGCTATTTTTCTTTCGGTTTCTATTTGTTTTTGTGCTTGTGCAAGTATTTTTTTTCTTGTAATGTCTGCTTCATTTTTTGCTTCAATAATTAACTGTAACTTATTTTTATTGGCTTGTTCAATTATGTCTTGTGCTTTTAGTTTGATATTTATTAAATGCTTTGTTGCTTCCTCTTTTGCTTTTTCTAAATCTTTTTTAGTTGTTTCTATAAATTTAATATTATCAGCAATTTCTTGCTGACGTTTTTCTATTATAGAAATTAAAGGTGGCCACACGTATTTCATACAACAAAGTACGAATAATGTAAAGGCTATTGCTTGTCCTAGGATAGTTGCGTTGATATTCATATAATTTATTTTTAATTTTAAATTGAAATTAAGAAGCTACAGCAAATAAAATATATAAACCTAAGCCTACTGTAATCATAGGAATAGCATCTACTAAACCCATAACAATAAAAAATTGAGAACGCAGAAGAGGTATTAAATCAGGTTGACGTGCTGCACCTTCTAAAAATTTACCTCCAAGTATACCAATGCCTATTGCTGCCCCAATAGCAGCTAATCCCATCATTATGGTAGCAGCTATATATAATAAATTTATATTTAAACTATTCATAATAGTATCCTTAATTTTTGAGTAAAAAATAGTATTTTATTTATGCTGTTCATAAGCCATAGCTATATACACAACAGTTAATACCATAAAGATAAAAGCTTGTAATGTAATTACAATTATGTGAAATAAAGCCCAAGGGACACTAATAATCCATTGTGACCACCATGGTAGTAATCCTGCTATTAAAATAAAAACAAGTTCTCCTGCATATATATTACCGAATAATCTTAATGCTAAAGAAATTGGTTTAGATAAAAGACTTACACTTTCAAGAATAAAATTTAATGGAATAAATATTAAATGATTAAAAGGTTGCATAGTTAATTCTTTAATAAAACCAGTTATACCTTTTATTTTTAAGTTATAATATATGATTAATATAAATACTCCCAGTGCAAGTGATAATGTAATATTTATATCTGCAGAAGGAACAACTCGTAATGCTGGTATATGAAGTATATACATAGCTATGTATGGTAGCATATCAACAGCTAATAAATCCATTAAATTCATTAGAAATATCCATATAAAAATAGTTAAGGCTAGTGGAGCTATAAGCTTATTTTTACAAAATAATATATCGTTAACATTTTTATCAATAAAGCTAACTAATAGCTCAACTATTGTCTGTAATTTACTAGGAATACCTGAAGTAGCTGTTTTTGCTGTATAAAAAAATATCAATAAAAAAATTATCCCAAGTAATAAAGTAAAAAAAATTGAGTCAATATTTAGTATCCAAAATGATTTAATATCAGGATGATTTACTAACGTGAAATTATTTAAGTTAAGCTGCAAATGACTTAGATGATGACTAATATAGTCTCGTGTAGTTGTATTATCTACTAATTTTAACATAAATTTATCCAGTATAATTTTATTATCTAAATTAAATTTAATTATAATTAATACATGTTTGTATATATTAGAAAAAGTTTTTAATAGCTATTTATTAATTTTATTAGCTAATAAATTATTTTTCTTTAACCAAAGAAGTAAAAGAGATATTGCTATAGGTGTAATACCAGAAATCCGTAATGCTTGACCAATAGAATAGGGTTGATGATTATTTAATTGAGAAATTGCCTCATTAGATAATCCAGTAACTAAACTAAAATCCATATTTTTAGGTAATAAAGTTTGTTCATAGTTTAATTGACGTAAAATTTGCTCTTGCTGCTGAGCAATATATCCTTCATATTTAATTTGTATTTCAATTTGTTCTGCAGCTTGGATATTTTTTAATGTAGGTTGAAAAAATGATAAGTTAGTTAATGTTTTATAATTTATTTCTGGTCGACGTAATAATTCTTCACCATTAATTTTACACATAATAGGTTTTTTTAATAGTTGATTTAAATCCTGTATTCCTATTGTATTAGGTTGCACCCATAGATTACGTAATCTTTGTCGTTCTCGCTCAATGTAATCTAATTTTATACAAAATTTATGCCAATGATTTTCATTAACTAAACCTAATTTACGTGCAATTTCAGTTAGTCGTAAATCTGCATTATCTTCACGTAAAGACAGCCTATATTCTGCTCTAGAAGTAAACATACGGTATGGTTCTTCGATACCTTGAAGACATAAATCATCAATTAATACACCAATATAAGCTTGACTTCTATTTGGATACCAACTATCCTGTTCTAGTACTTTCTTAGCTGCATTAATACCAGCAATTAATCCTTGAGCAGCTGCTTCTTCATAACCTGTTGTGCCATTTATTTGTCCAGCAAAAAAGAGTCCGTTTATAATTTTGCTTTCTAAAGTATTTTTTAAATCTCGTGGATCAAAAAAATCATACTCAATAGCATAACCGGGTTGTATAATACTTGCTTTTTCTAATCCTTCAATTGATTGAACTATCTTTAGTTGAATATCAACTGGTAAACTAGTAGAAATCCCATTTGGATAAATAATATTGCTCATTAATCCTTCTGGTTCAAGAAAAATTTGATGTGAATCACGATGAGCAAAATGTATAATTTTATCTTCAATAGATGGACAATAACGTGGACCTATGCCCTCTATGTTTTTAGTATATATAGGACTATAATGAAGATTATTATAAATAATGTCATGAGTATTCTTATTAGTATAAGTAATATAACAAGGTATCTGACGAGGATGTTCACTTACAGAACCAGTAAATGAAAATACCGGCAATGGATTATCACTTTCTTGTTTTGTAAGAATATTAAAATTAACAGTAGAGGCATGAATACGTGGTGGAGTACCAGTTTTTAGTCGTTTGACTCGAAAGGGAAGTTTTCTTAGATTACTAGATAATGAAATTGAAGATAAATCTCCTGTACGACCACCAGGATAACTATTTAAGCCAATATGAATTTTACCATCTAAAAATGTACCTACTGTTAGTATTACTGAATTAGCATAAAACTTATCTTTAGCTTTTGATATTACACCTATAACATTATTATTTTTAATAATTAAATTTTCTACAAATTGTTGTAACACTAATAAGTTATTAGTATTTTTTAACATATTATATACAGCTTTTCGATAGAGATATCTATCTGCTTGTGCCCTAGTTGCTCTAACGGCAGGTCCTTTACTAGCATTAAGTATTCTAAATTGAATACCTGCAGCATCGATTGCTTTTGCCATAATACCACCCATAGCATCAACTTCTTTAGCTAGATGTCCCTTGCCAATCCCTCCTATAGCAGGATTACAAGACATTTCACCAATAGTTTTAATGTTATGTGTTAGTAATAGTGTGTTACATCCAATTTTAGCTGATGCTACTGCTGCTTCAGTTCCAGCATGGCCGCCACCAATTATTATTACATCAAAAAAATAATTTTTTAACATAATTAACCTTTAAGATCTATTAATAATTTTATATAAAATTCATTATTTATAAATAATTTAGCGGACATAAATGAAAGACACTTGTTATATCTCCTCGAACACGTAAAATACTATCTATAGCTAAATTTCTATTTAGCACTACTTGTATCCATATATTATTTTTTAATTTACAAGCTGCTAATACTATTCCAGTATAACGCCAATTATTGTTTATTTTTATTTCTAGTTTCTCACTAGCTGTTGGAATTCGATTTGCTTTACCTGACAAAAAACATAATTCTTTTTTGTTCATGTTATGATATTTAGTTCGAGCAATTGCTTCTTGCCCTAAATAGCATCCTTTGTTAAAACTAATACCTCCTAAAGCTTCAATATTTAATGCTTGTGGTAATAATAATTCACTATTTATTTGGTCAATAATAGGATATCCAGCAGCAATATCTAATGCTAACCATTGTTTACTATTGTTTGTTTGTATTTTATATTTAGTAAGTTTTTTTAATATTAGATTTTGTATATTATTTGTAGTAATTAACAAAAAACGATCAGCTGGTTGATGTAAATATAGAATAGTAGTATCCATAGTATGAATTACTGGACATAATCTATTTGGTATAGTAGTAAATATATTACTTAATATATCTTTTACTTGTAAACCAGCTATACCTAATAATATTTTATTCTGATGAAAATTAATATTTACCGTATAAAAAATTGCATATTTTTTAAATATATTTAACTCATTAGCATATACACTTTTTCTTGTAATTAACGCAAATCCATCTTGATAATGTAAAAAGTATACATTACTGTATACCTTTCCTTTTGTATTACAATGTACTGTAAAAGTATACTCATTATTTTTTAATGATGTTACATCACAAGCTAGTTGATCTTGTAGATACTTAACAGCATCTTTACCATTAAATGTTATTAATGCCCATTCTTCTAATGAAATCAAAGTTAATGATAAGTTAATATGTGATGATGGTATTATATATGGATAGCTAAAATTTATATGCATCTAATTATCCTTTTAACTATATAAATATTATAAAATAATTAATTTAATTATTAAAGTTAATTTTAATATCTGTACTTAAAAATTTAATATAATTAATACTATAATAAGTAATATACTGCATATTACTATATACTAATGATTAGTGATTAATAATGATAGTACAATTACGTCGTAGAGCTATAGGTGATATTTCGATATTAGATGAAATTAACATCCCAATATTACTTAAACGTATTTATATACAACGTGGAATAAAAAATCCACGTGAACTTGAATTAAAGACTTGTTATTTATTTACTAATGCTCAATTTAATGGAATTCAGCAAGCAGCAATTCTACTAACAAAAGCATTAAGAGATAAGCTAAGTATTATGGTTGTAGGAGATTTTGATGTAGATGGAGCTACTAGTACTGCTTTAGTTATACTTGCATTAAAACAAATGGGAGTAGAAAAAATTAATTTTTTAATATTAAACCGCTTTAAAGATAGTTATGGTTTAAATACAAGAGTAGTAGAAAAAGTAGCTTCAAGTGGAGCACAAATAATTCTAACAGTAGATAATGGAGTATCTTCTCATACTGCTATAAATTTAGCAGTAGCTAAAGGCATTCCTGTACTAGTAATTGATCATCATTTACCAGGTCAAACACTACCTAATGCTGTTAGTATTGTTAATCCTAATTTAAAAAATTGTAATTTCCAATCAAAGAACTTAGCAAGTGTTGGTGTGGCCTTTTATCTTATGCTTGCACTAAGAATGGAGTTATGTAAAAGTGGTTGGTTTGATAAGAATAAAATAGCTGTACCAAAATTAGCAAAATTATTCGATTTAGTTGCATTAGGTACTGTAGCCGATATGGTACCATTAGATATGAATAATCGTATTTTAGTACATCAGGGAATTAATCTTATACGAACGGGTTGTTGTCGTCCTGGAATCCGTGCATTAGTAGAAATTTCTAATATTAATCTGACTAAAATATGCGCAAGTGATTTAGGTTTTTATATTAGTCCACGTTTAAATGCAGCTGGTAGATTACAAGATATGTCTTTAAGTGTAGAATTATTACTAGCTGATAACTTGTCAACAGCTCGAATTATTGCTGCAAAATTAGATCGTCTTAATAAGGAAAGACGGTTAATTGAGCAAAAAATGTTTATTCAAGCTTTAAACTTATGTAAACAAATAGAAAATACTAAAAATGGCATACCATCAGGCTTATTACTTTATCATCAAAACTGGCATCAGGGTGTAATAGGTATTATCGCATCACAAATTAAAGAGTTTTTTTATAGACCAGTTATCATATTAGCACCTGCTGATAACTTTTTACTTAAAGGCTCTTGTCGTTCAGTTCCTAGTGTCCATATATATAATTTATTACAAATATTAGATCAATTATATCCTAATATGATGTTAAATTTTGGTGGTCATGCTATGGCTGCTGGTTTAACAATAGAGCAATCTAAATTAAGCCTCTTTCGAGATAGCTTTTATAGTTTAGCTAATCAATTAATTAAACCGTCAATGCTAAACAAAATTATCTGGTCAGATGGAGAATTAGTTGGAAAAGAAATTTCTATATCAACAGCAAAAATATTAAGAGAAGGAGGACCATGGGGAGTAGAATTTACAGATCCATTATTTGATGGAATATTTTGCATTTTAAATAAAATGCTTATCAAAAAAGTTCATTTGAAAATAAAACTACAAGATATATCAAATGGTTTAATTATTGATGGTATTATTTTTAATATAAATAAAATAATATTATTATCAATAAAAACTAAGACATTATACCGAATAGCCTATAAATTAAATATTAACTATTCTAATCATCAATTACAATTACTTATTCAGTATATATGGAATTTATGATTCTATATAGTAATCATATTACATTTATTTATGAATGAAATTAATAATATTAAAAATCAAATAAAAAATCTTACAGAAAGAACAATAATTATTCGGAGGTTACTTTGATAATGTTAATATTAAACAGAATCTAGAGTATAACATAAACAATTTTTATGAAATTTCTACTCAAATAGAATATATAGAAAAATTATTTAATTTAGCTATTATTGAAAATGATAGCGAAATAATATTAGAGATTAAAATAGAATTAGATAATATTGCAAATAAACTAAAGAAACTTGAATTTTGCTATATGTTTTCTCGTGAAAATGATAGTTCTAATTGTTATCTTGATATTCAAGCAGGTTCTGGTGGCATTGAAGCACAAGATTGGGCTAATATGTTACTAAAAATGTATTTACGTTGGTGTGAATTACATCATTTTAATGCTAAAGTAATAGAAGAATCAGCAGGTGAAATAGCGGGTATCAAATCAGCAACTGTTTACATAATAGGTAATTATGCTTATGGTTGGTTACGTACTGAGACTGGTGTACATCGTTTAGTACGTAAGAGTCCATTTGATTCTAGTAAACGTCGTCATACATCATTTAGTTCTGCATTTATTTATCCTGAAATTAATAATAATATTAATATTCAAATTAATCCTAAAGACTTACGTATTGATGTTTATCGTGCTTCAGGTGCTGGTGGTCAACATGTAAACCGTACTGAATCTGCAGTACGTATTACTCATTTACCAACTAATATAGTAACACAATGTCAGAATGATCGATCACAACATAAAAATAAAGAGCAAGCAATGAAGCAACTAAAAGCTAAAATTTATGAATTTGAACTACAAAAAAAAACTATGGAAAAACGTGCTAGAGAAGACACTAAATCTAATATTAATTGGGGAAATCAAATTCGTTCTTATATATTAGATAATTCGCGTGTAAAAGATTTACGTACTGGAATAGAAATACGTAATATTCAAACTGTGCTTAATGGAAATATAGATATTTTTATAGAAGCTAGCTTAAAAGCAGGGCTATAATAAATACTATGTGTAAATTAAATATTTTTGATCCCGTACAGAATTATGAAAATTTAAATCAACAATTAAATTTGCGTAGGAATAAATTAAATAATTTACGTAAACAAGGGAAAACATTTACTAATAATTTCAAACGTAATGTGATATCAAATCAATTATTTTTACAATATGGAGAAAAAAACAACGAAACATTAAAAACACTAAATATACAAGTCAGTTTAGCTGGTCGTATGATAAATCGTCGTATTATGGGTAAAGCATCATTTGTTATTCTACAAGATAGTGGTGGAACAATACAACTATATCTATCCTCAAAAAATTTATCAGATTCATTTTATAATGAACATTTTAAAAAATGGGATTTAGGTGATATTTTAGGAGTCCACGGTAGGTTATTCAAAACAAAAACTGGTGAATTAACTATAAACTGTAATGAAATAATTTTATTAACAAAAGCTTTACGTCCCATACCCAATAAGTTTCATGGTATAGTTGATAAACAAATACGTTATCGACAAAGATATTTAGATTTAATAACAAATAAAAATTCTTTTAATTTATTTAAAACTAGATCACAAATTATAACAGAAATACGTCAATTTTTAAATAAAGAAGATTTTATTGAAGTAGAAACTCCTATTTTGCAATCTTTACCAGGTGGTGCTACTGCACGTCCATTTATTACTTACCATAATGCATTAGATATGAATCTATATCTTCGGATAGCACCAGAATTATATTTAAAACAATTAATAATTGGTGGTTTCGAAAAAATTTTTGAAATTAATCGTAATTTTCGTAATGAAGGTTTATCTGCACATCATAATCCAGAGTTTACCATGATGGAACTTTATATAGCTTATGCAGATTATCATGATGTAATGTTATTAACTCAAAATTTATTAAACACAATTACCAATCATGTTTTAGGTACTAATATAATTCAATATGGTAATCTAAAGCTCGATTTTAGTAAAAATTTTGTAAAAATGACTATGAAAGAAGCTATTTGTCATTATAATAAACAGATTTTATCTAAGCATTTAGATGATAAAATGCAAGCAATAACTTGTGCAAAAAATATTGGTATACATATAGATCAAAAATGGGGTTTAGGTAGAATCCAAACGGAAATATTTGAAAAAACGACAGAGAAACATTTATTACAACCAACTTTCATTACTTCTTATCCAATAGAAGTATCACCACTTGCACGTCGTAATGATAATAATCCATTTTTTGCTGATCGTTTTGAATTATTTATTGGAGGTTACGAAATAGGTAACGGTTTCTCAGAACTAAATGATTATGAAGATCAAGCAAATCGCCTTATTGAACAAGCTACAATAAAAAACAGTGGTGATAACGAATCAATGTTTTATGATGAAGATTATATTATTGCACTTGAACATGGTTTGCCACCAACAGCTGGATTAGGTATTGGAATTGATCGATTAGTTATGCTATTAACTAATAGTCATTTCATTCGAGATGTTATTTTATTTCCAACAATGCGTCTCAAGATATAAATTATCATTTAATTATATACTAGCTATATAAGTAACTAATATTTATTAGTCAGATGTTTCTGAAAAAAAATAAATTACCTACTATTCTAATAGTAGATTCTGGTGTTGGTGGTTTATCCATATTTTACCAAATAAAAAAAATTATACCGAATGCTAATTATCTATACGTATTTGATAATGAAGCTTTTCCTTATGGAGAAAAAACAAAAAGATTTATTATAAATAGATTAATTATCATTATTAATGCTGTACGTAAATTACATTATGTTGATCTAATTATCATAGCTTGTAATACAGCAAGTATTTTAGCTTTAAAAGCTTTACGCCAGTATTTCTTTTATCCTATTATTGGTGTTCTTCCAGCTATAAAATTAGCAACTACAATTACTAATAGTAAGGTAATTGGATTATTAGCAACAACAGCAACAATAAATAGTAAATATATTACTAATAGCATAAATAATTATAAAAAATCATATAAAATTATTTCTTTAAAAGCTCCAGAATTAGTAAATTTAGTTGAAGCTAAGTTACATGGTGAAAAAATATCTTTGCTTTCACTACGTGAAATTTTATTTCCTTGGTTAAAAACAAGTCAAACTTATAAATTAGATACAATTATATTAGGATGTACACATTTTCCATTAATATACGAAGAACTAAAATTAATATTACCTACATCTATTAAAATAATAGATGCACATCAAACAGTAGCTAATAGAGTATTTTTATTATCAAAAAAATTCATTAATAGTAATCAATCATCGATATTTACAATAAATAAAACTTACTG
>NODE_2_length_57316_cov_30.586193
CATCTATTGCGTAGCTTTTGTACTTAGTTTGCTCTTTTCTGAACATTCCTTGTGTCTCTACGGCACACCAAGATCAATCGCTTTTCTTTGATTTATTTTCTATACTGATTGCACGACCAATCTCGTCTTGTAAATCATCATGGTTGTTTTTTTCATCATGACCCATCCCTTCAATTCTACTTTCTAACTCTAACTTAATTAAAGTATTGATTTTCTCTATACTATCGAGGAAATTGTGACACTCTTCATCACTATATTCCTCACCAGATGCTTTTTTTTCTATAAATAGACTTTTGAACCCTATTAGATCAGAACTCTGATCGGCATTCAACACAATATTTCTCTCTATAAAACTAAGATCTGATAGTAACAAACTAACCTCTAATAGATCTTCACTTTCAATGTTTGCAAGATTATCAAGATCGTCTAAAATAGAGAACATCTTAAGCTCCTTCTGTGCAATTTCTTTGTCTTCTTTGTCAAATTCTGACGATAGCCCTTTATCATCTATAAGTCTCTCATTCAGAGCTTTATTTAGCTTTGAAAGACTAACATCACCTTGCTTAGTGCTATCTAGTAACAAATCTACCCTCGCTCTGCGCGCATTTAAAACATCATTGTAATCGTTTAACTTGATATTACCATCTTCGTCTTGCTGAAGACCATAATAACTTAGCCCTTTGAAATTACGATTCTTCATCATTCTCTATGTTCTCATTCCTTTCATTATCTTGACGCTCTCTATCTTCTCTGGCACGTATAGCTTCTGTAGTGTTTTTTAGGGTTTCTGGTTCCGTACCTAATTTTCGATTTGATTGATTAGGCTTATTTTCTTTTGATGATTCATCTTCTTCTGGTTCTCTCTTGCGGCCAATAGTATAGTCATGAAGCTTCTCAAGAAATTCCCGTCTATATGTTTTTGCTCTATAGAGTAGATTATGCTGGTAACCATCCTTTTCTCCTGTAGCAGGGTTAATTCCTATAGAGTCGAGACCATGTTCCCAAGTAAACTTCATAGCATCTTCTATTGTATAGCCCAAATGTGATCCTACATATCCTTTATAATATTCTAAATATTTATCAATTCTTCTATGTGCAATATCTTCTTTATCAATTCCAAACGCCCTGTAGATTTTTTCCTCAAGCTTATCGACGTCATTTTCAGGCGATGTTGCAAATTTTGTTGCTTCAATTCCTGAATGAACAAGTTTGCGAGACATGTCTAATGTCTTTCCAGCCGCACTAGAAATTATTCCTATAGGTTTGCTAGATACATCTAATGCCTTTCCAGCTGCACCAAGAACTGCTCCTATACCTCTGGCTATTCTCCATTCCTTTTCCTTTAAAATTTCACTGCCTTTTCCACATGAATGAGCTGCTTTACCAAGAAATTCACCAGTTCTTCCAAGTACATGAGCTACACCTCCGGTTAATCTGTCCGGTACATGAGTAGCCCAATCACCTAAAGACTCTAACTTTCCGCCAGCAAAGTTCTGCCACTGCTGCTTTAATCCCTCTGTGACACCAGTTAGAGGTGATGCTTGATACATACTAGATATATTGTAAACACCAAACCCACCACCGGCAATGCTTGAGCCCATCTGTTGTACAAACTCCTTCAAAGAAAACATCAAAAACGAAAGCAAGAACAATACAAAGATCTCTCCTGCGTTGATTAAATAACCTCTCTGTATGTCTTGCACCCTTTGGTAATCACTATTTTCTTGATAATTTTTGCAATCCTCACAATCTTTACATTTCTGACAGTATTCACTGTTGGGATCCTTATATAAATCATGAAGTTTCAGTATTCTACAACCTTGTTTTTCTACCGCACTCCGCACTAAAGATCTTATTTCATTAATTATTTCCCTATAACTATTGCATTTATTTATATCTTGACAGTAGCGTTTTATTATTTCACTAACATCACCTATCCTTTTCTCTATATTGTTGATCAGTAATATAATGTCAGCCCTCTCTGATGCATGTAATAAACTATTCGTTAGACGCACTAGATCTTTTTCACTACAATTAGCATCAACTACTATATCACTTTCTGCTATATAATGGTCTGCTGGATTTTTCTCAGTACCAGGCACTGGGTTAAAGAAAGGGTAATCTATATAACGAAACCCTTTTATATGTTCACCATTTTTATCTTTAGGGTAATTCGGTGGAAGCGGGATATATCCAGCGCCTCCAGTAAATTTTATTGTACCACCTTCTCTGCTTATCTTTTCTATACCCTCTATGTTCTTATCTACGTTCAGTGGAGAAGCCTCCCCCATAGTATAAGGTACAAAAATTTGCCCTGGAGTCCAACTAAAGTATTCTTTATCAATTATACAAAAGCCACCAAATACCCATTTTGGAGCACATAACTTTATTTCAAGCCATTTATTATAGCATACAGTAAAACCTAACTGTTTATAAAAGGTATTCATTATCATTGCAGCAAGTAATGACAACAAAGCAAATATCATAATTGATTGCAAACAGAAACTAATACAGAATTTGATCCAACCCTCAAATAGACTTTTCAATGGTGAAAATAAAATAGAGATTAGGAATAGCGGCATTATAGCTACAAGAAAAGCTATACCTATAAAACCAGAAAGGAATATTATGTAAGCATACATACACAGCAAGAAATATAAGACAATCCCTATAAAAATTGCAGGTATCATAAGGAGACTTGCCCACATTTGATAATGTAAAAATGCTGCAAACTTTTTCCAAACAGAGTAAGCAAAAAACTTATTGAACATATCCTCCATGAAGCTGAACAATTTAGATTCATTTCCTTGAGTAATACTTCCGGTGTTCATGTTGGGAGCAAAGTTAGTAATTACACTTATCAATTGTTCAAGACCTTTAACGAATAAAACAAGAAAATGATCATAGAAAAATCTAAAACTTCCAGGAGATATAAGCACTATTACTAGAGTGATTTTCATCATTCTGATGAGCATATCATGCTTAGTTTCTCGTATCATGCCAAAAAGATAAAGAAGCGATGAAATCATTACAAATAGAACAAGCAAGGAAATAACAAAATTGTGAAAGCTCGTACTTTTTTCAGCTATATTTTCGAACATCGCCTGTGCAGCTGCAGGATCATTGCTATCAAAATGCTTTTTACAATTTTCGTTAATCAATAATACACATTTTAGATAGTTATAAACGTAATCAAAAAATCCAAAGTTACTTGGTTTCTGCACTCCGTTCAAAAATTCAAAAGAGTAGCCACCTGCATTATCTAGATAATATCTATCTAATATCTTTACATATATTTTCCATCCTTTTTCTAACCTCACCTTATTACAATTTCTGTCCTGTAATGTGGTGTTATTTCTGTCTAAAGTAAAAAGCCCACTTCCATCTTCCGCTACGGAATTGTAACCTAGATGTACAGTAGGAGACTCAGGGTTACGCATGGATTTTAAATTTTCGTTAGGACTAGAATCGCTAGGCCTTTTAAATAAAAGATAAGCACCATGGCCGTTAGTAAACCAACATGGAGCACCACGTGATACTTTATTTGCGCTATCATCTTCATTAATGCACTTGCAATTTACAGTGCAACTTGCATTAGGCTTACTTGAAAATTTTTGTATGCTAGGTTTATAATCATTACAAACCAAGTGAAAGTCAGGCAGACTGTTGTCACCTTCCCCTCTTTCAAATTTGGTTGCATATTTTAACTGCTCCAAACTTTCCAAACTATAACTATTTTGAGATTCCTTCTTATTACTATTGCTCCAAGATGTCCATGCACCATTTACTCGTACTACTAAACTATCTCCATTGGTTTCAAGGCCGGTATCCTTCCACTTCACTACTTGATTAGGGTGAAAACCATAATTGATTTCTTCGGTTTCAGGATCAATAGGTTCTCCACTTTCACCTTCTGGAAAAAACGCATCATGACCGATTGGAAAATGAGCACCAATTGCAATGGGCTCAGGACCAAAATAATCAGCAGATATACATCTTGGAAAAGGCATGTCATTCTTACTACAACCTGTAACCAGCACACAGATTACCAAAATTAATAACCTAAACCAACATTTGCCTAAGCGTGATTGCATACCTAAACTTTTTCCAATACAGAATAAATTTCTAAAACCTTACTTCAAATATCTTTTTAATTAGTTACTCCATATATCTCATCAATCTTCCTTGACTTGTCCTTTTGTTTTATCAGAATCCTTTTGCTTATCTGGCTGGCTTAGTGTTTCAGATTTGCTCATTTCTCTGCCAGTACTCGCTTTCCCATCTGCTTGCTTTGGTGTATCAGGCAATTTAGCTTCAATTTTGCTACGATCTTTACTCATTCCCTGCTTGATGTTATGTATCACATTTTGGGTTCTATCATCAAGGCCAACAGTTGACAGCATAGCTTGTGATGCGCTCCTAGAAATATGACTAACACTTTGGGCAACTCCATAACCAGAGCTGAACAACGCCTGCGCCATAGTTTCTGATATAGAAACAAAAGCTTCCATTGCACTAGCAATGATGAGATATATAAATGCCTGGATTAGATCTATAGGTAATGCTGCAAAGTGCCCACCAGCCCTTTCTCCAGTACTGAGCGCAACATCAACACTAGTACCAGGACTATACCCAAGAGGTAATATTGATTTCATAAGACACAGATCATACGATAAAAAATTTACACTAATTAAGCATTGATAGCATGCAGAAAAATTTGTGAGGTTGTATAGAACTGAATACATTAACTGGTTTAAAAGAGACAAGGATGAAAATAAAATGACTGGTTGCAATGAAACATGAGCCAGCGTTTTTATCCAATTATCAAATAATGTTTTAGTTTGTTGAAATAGAATAAATACGATAAATAAAGGTGCCAATGACAATAAAAATGCCACTAAAACAGTAGATATTACATACTTAAACGTAGCACTAATAATGCATCTTAAAAACACAAAAGTAGCATAAAGTATTACCAAAAATGCAATAAAGCCAAAAGGTCCTGATAGCATTAAAGATAAAAATTTCAGCCATGTTTCTCCTGTAAATAATACTCCCGCTGTTAAATCTAAGAATGCAAATTTTTTACCTCCTTCTCCTATATAGCCAGAAAAACTATCAACTAAATAAGTGCTACCATCTATAAAAAGTCTGGATAAAGTTGTGCCAAAAAGTTCCCAGCTTCTATCGCTAAAGGCAAAAGCTATAAATGCTATCTTCATCATCCTTACAATAAAGTCAAATTTACTTAGCTGTATTGTTCCTAGCATATAGCCAACAACAGTAAATATAACGTATAGAATAAGCAAAGCTCTTACTCCTTGCAGAAGACCTCTTGCATATCCTTTGTATGAATCTTTAACGCTGTCCCCAATTACTTCTTCTTTTATAAATTTAAATACCTCGTTTACATTCGATGAAATAAAATCATTAATTTTTCTTTTGACAAATAAAGTTACTGTGTACTTATTATTTTCATAATATTTGCCGTCTTTGTCCGTAATATCATCTTTCTTTACGTTTTCTACATTAATACCAAAGTATATCTTTGTAGACTCTTTATCCTTTAAATGACTTCCATCTATTGCATAGTAGACTACATTATCCTCTTTTATTTTATCCAACCTCTCTACTTCTTTAAAATCATTAGTCTTTATAGCAAATGGATCTAATGGCGGATTATCACCCAAGTGCATATACAGTTTTTTACCACTATCGAAGTTACATGATCTAGTCACTTCAACATAATACCCTCCCCTATTAGCTCCATAATTACCATAATCTGCAATAGCAAGCATCAGACTATTTTTATCAGGTACTACGTTATTATTCACTGTATAGTAATGATTTAATCTCAGAGAATAATCTTCAAATTTATAATTAATCTGTGAACATACATTATCTCCTTCCGCACCTTTCTCATTTGGAAAACATTGAATACCTTTAGCAGTATTCTGATTATCAAGATCGCCAACTTTTGCAACAAGAGCCTCAGCCCAAGAAATATCTCCTCTGTTCTCTTTGAAGTTTAATTTAGAATTTGATATTAAATTAATGTCAATCTGCTTAGAATCCCTCTTATTTTCTTCAATCTTTTTTAGTTCATCCTCAATACCTTTAAGGTGAGAATACATGTCACATGTATTTCTTTCATCATACTTCTCATACCTTATAGAAGAGACGCAATCCTCCCCTATACCTTTTGCGTTGTAACATATATTCTGATAGTAACAATTAAGTTCATAAGAACTGTACTTGTTCAGCTCATTAAAATCACACCTTTTCCCATTACATAATTCATTCAGTCCTATTTTAGTTCGTCGTAGATCTAACAACGCACCATTCATCCATGGACTTTTATCATTAAAATGTACTTTATTATCGTATGGAGTGTAGCCGTTACCAACTAACACTTTCATTTTTTCTTTGTTAAGCAACGGAAATTCTACTTTAGTCCTTTTACCAATTTCTCCACAAAAGAATGTTCCTCCACCAAACATGTCTTTTATTGTAACTTTATCTTTCTCATCCCCTCTTTCAGTTCTATAACAATTGTCATCAAAACTGATTCCTTTTCCTTGTGGATTGTCATAATCAATCGTTATCTCTCTGGGAATTAAGCTAAAGCTTAACTTATCACCAAGATTTACTTTCATCTTAGTGTCTACATAACGTCTCCTACTATAGAATTCATTATTTCCAAAACCTATACCCCTACACACTTTTTGTTCATCAAGACCAGCATTATCAATTAACTCGCTACTGTAATTTGGTATTGAATCATCAGCACAAAATACAGCAGGCACAAGTACTTTCTTTGGATTTTTTCCTTCTTGAAGAGGACAAAAATTTACTGATCCACCGAGAGTAAATTTGATTTTCTCACCTTGACTAATTACTTGACCAGAATCAACCCAATGAATTTTAACTCCTTCGCCAGCTTCACGAACTGGAACATCTATACTGACACTAGTATTTCTGCTCTGCAACCCAGGTTCAACACAATCCATTGTGCAGCCAGTAATTACAAGACATAGTATCAATAATAATGATTTTCTGCTCATCATTGATTTCCTGTGTTTGTCGGTATTTTAGGTGCTGATCTTTGAGCTGATTGTGGTATTTGAGGTCTTCGACTTGGTGTACCAGATTGCTGACCTGCTCTTCTTTGGATACTTTGTTCATCTAAACCTACTGTTCCCATTAAGCTTTGCTGATATTGCCTTCCTGGTTCGCTTGCTACATAAACACCAAACAACGAATCAGATATTGTTGAAGATGCCTCAACTAAAGCTTTCATAGCATGTCCCAAAATCACAAAAGCCATCATAGCTGTGATGTTAGGTGCATGTTTGGAAGCATAACCATAAATAATACAAGGATTAAAAATCTTTAAGTTAAGATTAAGTATACATGTAGGACAGACCTCAAAATTAAAGACCGAATACACAATATAATCCATAACCTGGCTTATTAATGATATAAAAATTAAAAGCACTACCGGATGAATTGCAAATCTTGCTAAATTTTTGACCCAATTGTGAAACATCTGTCTAGTATATCCAAATAGAAGGCAAATAATAAAAAGAGGCGCCAAGGAAAGCAATAATGCAACTATTGCTATAGATGTGATAAAAGAAAATAAGGCGTTAAACATCGATAAGCTCACTGTTATCAAACCCCAAATCACCAAGCAAAACGATACAATACCCAAAGGACCGGAGAATATAAGAGATACTATTAGTAACACTGAGTGTGCTGATAAAAACCTATTGAGCGGTAAATCAAGAAATTCAAAAACATTTGATGTTGTACCTCTGAAATTTGCTATTTCTATTAACTGTTTTGGAGCATTAACAAAAATAGAAAATGCATTGTTATAAAAAAAACTCCAACTGTTATCGTTCAGCAATTGGGTAATAACTCCTATCTTTACACATATAATTAAAAATTCATATATAGAAGCATGAGATAATCCAAAAAAGTAATAAAGGGTGTATAAAACTATATATAATACTAATAACGACACTATTGTAGATCTGATGGTATTTGTTCTATTTGATGCTACAAAACTTTGATAAAGAGACTTCACAGGAGAGTGAATCGCGTTAGTGTCTTTGTAGCTAGAACCGAAAAATGCAGTTTTTACTTTTTCATCAAAAAAATTATATATCGCACTAAAAGTTCTTATAGGTGGCTCTTTAGTTGTAAGGTTAATGCTAAACTGACCCTCATTTTTCTTATAATCACAGCCATGATCTCTTATTCCGTAATATATAGTGCCACTCTTGTCCTTTAGCTTTTCTTTTAAGCCTTCCATATATTGAGTATTATAAACTTTGCTAATGTCTACAGGTATATCTCCCTGAGTTTCATCGGGCTCACGCTCAGGAAATTTGTCAGAAACGCTTATATATAAGCTTTTTTCTAAATTAGGGATTCTTGTTACTCTTATGTTGAAACCACCCTTGCCCTTACCATCACCTAAACTAAAAGTTAACTCTGGTTTTGGATGGTTACGATCTATCTTATGATCACAGTTAATACATATACCGCCTCCTGGAATGTGTTCAAATTCCTCATTATCCATGCGAACACGTAATAGTGTAATGTCAGTTTTTACCCGTTTTTCCTTTAATACGTTATCAATAATTTCAGCAATAACAGATTCACCTCTAGAATTTAAAGTATTGAATATCTCACCTTCTATACTATTGTATTCAATATATACGCAACCTTTTTCTCCGCTGCCGAAAGAAAATTTACATATACGTCCACAGAGTAAATTTAAAATGCGCGTATCTATCTTACTTGCACTGCTCTCTGAAAGCTTGCTACAGTCTACATTTTCCCCTTGCTGTTTTATAGAGTCGATGACATTTCTAATTTCCTCTCTTTCACTTTGATCTAATTCTGAAGACCAGTACTCTTTTCCATTTAACCATTGTGCATTGCCTATTTCATATTTATTAGGACATATTTCACCTTGACACTTCTCTTGATTTAAAACATGTGAAAAATACTCCTTTTCCCCTTCACCGCAATTTTCGTCAATTTTTTTGCAGGTGACCATGCCATTATTGTTTTTACACATTTTACTTCCAACAACACTAAAGCTTATCGCATCGCCAGCTTTAAGCGCAAACGGTAATGTAACGTTTCTTACTCCAGGTTCAATTGCAAAATCTTTATATTGCGAACAAAAATTAACCTTATTAGGTACTATATTAATCTCTGTTACTTTTATTTTATCCGAAATATAGACTCCAGAATCAACCCATTTCTGCTCTGTTGACACTATATCCAATTTCTCACGCAAGCCTGATGAATCTTCTGGCTTAATACACCCGCACCCAGATAATAAAAAGAGTATTACAAAACTTATGCATAGCTTAACCAAATTTTGGTTGCTCAAATGTTCAAACATCTGTTACTCACCTGCGCTCACTCTCCACCTGATTTTATAGATTCACTAGAGGAAGATCCCGATCCCTTATTATCATCTCCACCTCCTCCAATAGCCCCTCTTGCCTTATTTACAACCGCAGCAGCAACTTGACCAGCACCTCCAGCAGCAGCTTTGGCAGCAGATAAAGCTTTATTCACCATTTGTGCAGGAGTGCTACCTGAACCAAGTGCTGCTCTGTGATTACCAGCAAGCTCAGCAGCCATGCCGGGAAGAACGTTTAAAAAGTGGTAAAAGAGGAATAATACTAAACACAATTTTAATAATTCTCCGATTAGAGAGCTGCCAAACTCCATGTATGTAAAGTCGAATAGACCAAGTATGCTGCTCTTTTTAAAGCTATAATTTTGCATCATACATGCGAGAGTAGTTTCATTTTTATCACATTCCCCATCTTTCAATTTAAACCACTGTTTTTTCTTACTATATGAGATTTCTGCTTGTTTCTCTTCATATGACTTGTCTGGTTGTTCATTTTTATATGACTCGTCCAGTTTAAAATTTAAATTTTTAAAATAGATTTTATCACATGCTATGAACATAAAAGATAGAAATGCAAAAAGGATAACTGGGTATAAACTGTAGGTAATTAACTCTTTTAGCCAACCATCAAAATATCCCTTAGTATGTTGAAACAAAACCATAGGAATGAATAAAGGCGATAAGATGATAATTACACTAAGCGCAACTAAAGATAAGATAAATACATAGCACATCCACAAAATAACCATCATCATCAAAATGGCCATAAATATACAGACAAGAGCTACTAAGATCTGTCCACCAGCGAAAATAATACCAATCACCGAACCTGCAACTAACAAGACAGGAGCAGCGCCAAGCAAAACCGCTAACGTTGCAACACCTCCAGTACCAATTTTGCCACCAATTCCATCTAAAGGGGCACCTAAATAAAATAAAATTCTGCAATCAAGCCTATCCCAAGGTGCAAGATAACTGTAGGATACCCTCTTTCCTGCGCGATCGTATTCATAATCTGTACCTGACTCATAATTACATATATTTTTACTTTCAGATGACGCTTTAAGCACTATCTCTGACAAACCATTTGAAAGCTTTGTTAATTCCCCGTAATAATGAGACATAGTGCTACCTGTCGTAAAGTAAATCACTAAAGCTAATTTAATGATCAACATGTACATTTCTTGCGGACTACCCACTCCACCAGACATAACTTTTATAGAGAACAGTATTAAAGCTAAAACTAGAACAGCAGTAACAGTGTTCTTCAGTCTTTCCTGCGCTACAGACAAGAAACTACCCTTCTTCTGTCCTTTTTTTTCTCCATCTTCATATTTTAGCTTATCACCTTTTGAGTCAATACCTTCAACTAAATTATCTAACGACTCCTTAATACATTGCACTATCATAGAAGTTATAGGAATAGGAGATAATGACTTACTTCCTGCTTGATTGTAGCAAGCTTCAGAGACATACGAGCTAAAACAGCTTTTATTGTCATAACCTACAAAAATTTTTCCTTCTTTTTCTTTTTGCTTGATAAGAGTTTTATAATCGTCATCTTTGCCAATAGGACTCCTTTCTTCACCACCTGCACCATCTTTATTTTTGAATAATATCACAGATTGTTCACACATAGGAGCAATCGGATCAGGTGGTAATTCTGTGCATCCTATATCAATTCCTTGCGGCCAAGCAGTTCCAGCTGCCCTAACTTCAGCCAATTCCACACATAACCTACCCATTTTTCTCACTGCCCTGAACGTTGATCCATGTATGTCTTCGCTCTGTCCAGCTTTAAGCACTTTACATTCTAGATCGCCATCAACCTTCGGAGACCATGACCCACTTTCATATCCAGTGTCTTTCTCTCTGATATCAAAGTCTATGTATCCATCTTCCCCTCTGAAATTAAAGTCATTCGTCTTGAAAAGGTTCCCAAATGTTAAAGGATTGCGATGACATACTTCTATGTATTCACTATATTGCACACCATTTTTTGGCCAGTAGTAGTGTTCCCTATCAACATTCACAACATCCCAATCAGTAAAGTTTAAAATATCTTTCTCTGTTTGTTTTCCATCTTTTCCTGATCTTTTCTGTAATGCAGAAAAATATTCATCTTCTGTTCGATAATTTTTATCTGTGTCACCACTATAACCTGTGTCTTTTAGTTTAAAATTTTTATATCTCCCATCATTATCGTATGCAACTGGATGCCTAACAAAACTATGCTGACAAACAATAAGTCCCCCCACTGCCTTCCAGACTCCAACAATTGCAGCTATCATTCCAACGATAACAAGAGCAGTAAATAAACCAGCAGAAGAAACAATCAAAACAATACCAGTAAATATTGCACCAATAGCAATTGCTATCCCAGCAACTGCTGCAGCTGTTTCAAACGCCTTACAGTCAGGATCAGAGGCACGACTAAAACTACCAGTAGAATTAAACCTGCTAACAAATTCTGTCTTTTCAGTACCACTTACTACATCTGCAAATACTGGATATGAGAGCAAAAAATCTATATTTAACAAAAATATCGCAACTAACAGTAATGACAGTTTAGTTTTAAACATTTTTCACCTTTTGATAAAACACAGGCAACCACATCTTTGGATCATCTCCGACTTCTTTCAGTATATCATATAACAATAGGACACTTTCTGCACGTCCAGATAACACGTTGACCACATCATCCAAATCTTTCAGATCTATTCTAGCTACTACAGCATTAACTCCCTGCTTTACTAAAAAGAATCTAGTACTTGGATCTGTGTGTTTGATCAGTATGTACTCACGTTCAGTTAACATAAAAACATCTCGATAGACACTAGTAGCTTTCAGATTTGGCAAAAAAATTTGTGTTGCTGTCTGCTGTACAAGTGTATCACTAATAGCACTTTTACTTGCATCTTCAACACTCTGAGTAGCAAAAATCACAAAAGCATTTAACTTTCTCAGCACTTTCAACCAGTCTTTTATCTTAGGTGCAAAAACTGGATTATCTATTAACGCCCATGCTTCATCAAGAACAATAATAGATGGAGTACCATCAAGCGATATACTAATCCTATGAAACAAATAAATCAAGACCGGCCCAAGAGCAATAGGATCTTTTAGCAAGCTAGCCATTTCAAAGCCAAACACTCTTGCTTTTGAAAAATCTAGCAAATCTTCTTTATTGTCAAATATTGCAGCATGAGAGCCATCATCATGCCACATAGATATTGCTCCAGCTAGAGTATCAGGGCCCGCAAGTCCTAAAAATGGTACGAGATTTCTCAAAAATCTGTCTTCTTTTTTTAATTTAAAATTTCCCTCAATTGCATCATTAATTCTAGCAATATCTTCTGAAGTGAATTTATCGTTGTACACTAAAATTAAAGATTTTATCCATTCCATCAAAAATGTTTTATTATCAGGAGTATCATCAAGTTGTAGAGGATTAAAATTTGTCTTAGTTCTTGGTTCTATTATAGTATAGATACCACCAAGTGCTCTTAAAAAAATTTCTGCACCGCGATCTTTATCAAAAAAGAATATTCTTGGAGAAAATTTCATTGCTTGAGCACATAAAAAATTCATTAAAACAGTTTTACCAGCACCTGTTGGCCCAATTATCATAGTATGTCCAACATCCCTTATATGAAAGTTGAAGAAAAATGGAGTACCAGATGTTGTATCAAAAACTGTAACAGCATCTCCCCAGTGGTTATTGAATTTTTTACCAGTAGGATAATTATGTTGAGATGCAAAACCGGCCAAATTAAGACTACTTATTGTACCTTTTCTTACTATATAATCAAAATTACCAGGAATTTGCGCCCAAAATGCTGGTTCTAGATTAACCCTCTCACGAACAGGATAAACACCACAATTAGAAAGCTCCGATTCAACCAATGATAAAGCATTGTCCAATGATTTAGGGCTTTTTCCTATACATAAGATAGTTAAATGGTGTTCACCAAGCGCAATTTTACCACTCATTGCATCATCAAGCGCATGAGAAATTTCTGCTATTTGAGAAATAGCTTTATCTGCAGATTGTATCATACGATTTTGCTGTATCTGCATTTTCGCAATTGCCATTTGCCTATTTGTAAATTGAAAAGACTGCGTGATAATAAATTCATAAGGAAGTTGTAAAAAAGAATCAAGCATTCCTGCGGAAGTATTATTTCCATATTCTTTGATACTAACTATTCCAGCATATTTACTTTCATTATGAGTCACAACCTGTATCATCTTATGGCCAAAAAATAACCTATGAACTGGTAAGTATCTTGATATTTCAGTTTTTAGTGGAAAAAGCGTATTTGTAACAAAGCCACAATTTACAATTCTAGACAGAAACTCCATTATTTCACAAAACAGTCCGTTTGGAGTTTCTTTTACTCCAAGAACTTTAGGCGAATAATTCCTAAGGCTTGTTACTATACGATTTGTCGTTTCCTCTAAATCTTCATAGGTATCACGCATATCACTTTCCCAAGCATGTTTTGAAGTTACATGCCCAAATTTTTTCAGTAGATGTGATAAAAATTCTACTCCCTTTGTATCTGCCCTACGAATAATCGTAATGTATAAATCATTAATAAAAGATTGCCTAGTTGCGTGTTTTTCTCTCCATTTTAGATTTACATGGTTAGCAAAAAAATTTGGTAAACTCTGGTTTGCAAATTCATCAGAAAAAATATTTTTCTTACGCCTGATAGTATGGAAATATAAACTAAATGCTGGAGATGAAATGCTTCTTAGCATCTGATTTCTGATGTTGTTCTGTATTACCAAGTCTTCATCATCGGCTGTTTCAAACGCAAAGCCATTTAATTTTATAAATTTAACTAACCAATTCTGCTTTGTTATCAAGGTTGTACTATTCCAATAGCAAGAATAAGGTATAAATTCAGCAGCGTGAACCTCCCTGCTTAGAGTAGATTTATTCTTCGATTGAATAGCTCTAAATCTCAGCATCATATTACTTTAAGTAATATCATAAGAATTAGCTCCATGATAAAAACGATTTAAACATTTGGAACATTTTCCCAACTTTACCATAAATAACTCAATAAACAACGGTTCCTTTGCAGAAGCTATATAGCCAAGTCCATGTATACCTGGTAACATCAGGAGAATTACTCTAAGATCATTTGTGTTAATGAAAATTAGCATGCAAATTAAAACGTTTAATATTGCAAACATATAACTCACACCAAAAAGCATCGCAGGTCTTGTAAGACCTTTAAATAATTGATCCGTTTGTATATTACCTGTGGACATACCCTTGATCTTCTAATTAATAGCTCTAACACTAATACTACATCATTAATTAAAAATCTATTGAAATGAATAGCACTTTAGGTAAGATAACCAATTTAACTCTAACGATGACAAACTGGCCATTTCAAGAAGCAGAAAAAATACTACAAGAATTCCCTAATAAAAAAGAGATAACATTTGAGACTGGATATGGGCCATCAGGTTTGCCACATATTGGTACTTTTGGGGAAGTTTTTCGTACCACAGTTATTGCAAACGCTCTAAAAAAAATAGCTCCTAGTATAAAAACCAAAATCATTGCAGTTTCCGACGATATGGATGGTTTACGAAAAATACCAGATAATGTACCAAATCAGGAAATGCTAAGAGAGAATCTGAACAAGCCATTAACCATGATACCTGACCCATTTGGCACTCATGAGAGTTATGGCCATCATATGAATTCATTGCTGTGCAAATTCCTTGATTTATTTGAGTTTGAATACGAATTTAGAAGCGCTACAGAGTGTTATAGATCTGGTGTTTACGATGAAAAGCTCTTACTCTTGCTGAAAAATTACGACAGAGTAATGGAGGTAATGCTTCCATCATTCCGAGAAGAAAGACAGCAAACCTACAGTCCATTCTTACCGTTATGCCCAAAAACTTCTCAAGTTCTACAAGTTCCAGTAATTGAAAGAAATACAGATAAAGGAACAATCAAATATAAAGAAGCAAATGGAGAAGAAATAGAAGTTCCAGTAACAAAAGGCAGATGCAAATTGCAATGGAAACCTGATTGGGGAATGAGATGGGCTGCATTCGGAGTTAATTACGAAGCTCATGGAAAGGATTTGACTCCATCTGCTGTGCTTTCAAGTCAAATATGTAAAATACTTGGAGAAAAGCCACCGCTTTTGTTTTGCTATGAGTTATTTCTTGATAAAGAAGGAAAGAAGATATCAAAATCAAAAGGAAATGGTATTTCAATTGAGGAGTGGCTAACTTACGCACCCACAGAGAGTTTAGCGTTATACATCTTTCAGAGCCCTAGAAAAGCTAAACGTTTATATTTTGATGTGATACCAAAATCAACTGATGAATATTTGGAGTTTGTTAAGCGTTATAATGAAAGTAAAGAAAAGGATGTAAACAGTCCTGTATGGCACATCCATCAAGGTAAAGTTCCAAACGTAGAAACTTCAGGCATAAATTTTTCGTTACTTTTAAACCTGGCAGCAGCTTGTAATGCTGAAAATAAAGAGATTCTTTGGGGTTTTATATCAACTTATGCACCAAACGTTACACCAGAAAGCAACAAAATGCTAGATAGGCTTTCAGATTTTGCAGTTAGGTATTATCACGACTTTATCAAACCAACAAAAGCGTATAAAGCTCCAAACGAAAAAGAGAAAGAAGCGTTACTAGACTTAAAGAACAACCTACATTCCCTGCCTATTACAGCCACTGCTGAAGAGATTCAATCTCAGGTTTTCTCCATCGGAAAAAAACATAATTACAATAACTTACGCGATTGGTTTCAGTTGCTATATGAAACGCTGCTTGGCCAAAAAACCGGTCCTAGAATGGGATCTTTTATAAAGCTTTATGGGATAGATAATACAATCTCTCTTATAGAAAGTGCTACTGAACGTACACTTTAGAGTTTACCTTCTTCCATTTGAGCTCTCTAGTTTTATTACTTGACAAACCTTCCCACTTTCCTTATTATATCAATAACAGTATTTATCCTTGTTTTTGATCCGCGCAGACTCAACGACAAAATTCAGAAAAAAACTCAGATATTTATTGGCAAATTACATAAAATTATAGTGGCTTTTTTTATTTTTTCTACATTCAGCCAAATCGCGCTTGTTAGCACATTATCAATTTACATTATTAAAACTAGCTATACGGGGATTCTTTTGTCTTTTTCACAATTAGTAAATTTATTAACATTTTGATTGGTTAGGAATCCTATAGATATAATCATTCCAATACTTGACACTAGAATCCAGTTCTTATTACCTGTTCTGGATCCAAGTAATATGGGCACTAGGATGACACCATTTGCTGTCTTCAAATTAATGCTCATACAGCTATTATCTAGAACGTTTCTGTAAGTACCTGCTATACAGAATAGTTGCCACCAATAAAGCCTAAACTTACTAAATACATTTCTGTAGATTCAGATCTACTTGACTTTGGTTTGAAGTATCTTACTGTTTTGAACATTTTTTTTAGCTCATTGCAGAAATCTTTATCAGATTCTCCTTGAAAAATTTTTACTACGAACTTGCCATCATGATTCAAAAAATGCTTTGCAAAATTGAGCGCTGCTTCGCATAAAAGCATAATTCTGATATGATCTAACGATTTTAAACCGCAAGATTCTGGTGCCATATCAGATAAAATTACATCAAATTTGTGATCCTTGAATTTTTCTCTTAAAATTTCAAGTTCGCTGATAATATCACACTGCATACACTCTACTCCACTAATTGCGTTTATTGGTTTTATGTCAACAGCAATCACACTCGCTCCTTTCTTAGAGGCAACTTGTGACCACCCACCAGGAAAAGCGCCAAGATCAATAATTTTTTGCCCTTGTTGGAGTAGTTTAAATTTATCGTCTATTTCTATTAACTTATATGCCGAGCGCGATCTATAACCGTCCTTATTGGTTTTTTGCACATACTGATCATTCAAATGGCGATGTAGCCATCTTGTTGAAGATAACTTTCTACCTCTAGCTGTTTTTACTCTGGTCTTTATACTAATAACCTATTTATTATTGATTATATCTTTGAGCTCTTTTTCAACTACTTCTTTTACCAATGCATGCAGATACTTATTCAGCCACTCTGAAAGCTGGGGTTTTAAAAGAGATGTAACTAATTCTTCAACAGTAAGATCAGCTCTTTTTTGTTGTTTATGCCGTAGTTCGCTTTGCATCTTTTCAAGCAATGTTTTAATTTCCTCCATATTTTCTTTTAAAACTAAATGCTCGTTACTTTGTTCTTGATGGCTCACTTTGTTACTACTCATTTGGATACTATCGTACAAATTTTTTTCTTCTGAGTTGTAACTATTAAATTGGTTATTCATTTTCTCAATTTGGCAATTATTCTCTTCTTCACTATTTTCTTTTTCTTCGATGTCTTCTGGGTACTCCTCTTCAAGGCATAATACGTCATCATCTTTATCTATTACTTCTGCTTTATCGCCACTTGCATTTTTACCCGATATAGCTTTTTTTATATCTTCTAGTATATCTTTTACAGATTGATTATCGCTCATACCATTAAATTTAAAGGTTTATACTATTTATTATAAAAAGCAAGTTGTAAACACTAATTACATAATTGCTTTTTGCCTGAATTAGATCGGAACGTGCTTTAAATAATTCATCTTCAGTATCCAAAAGATCAGATGTGCTCTTTAAATTTAAGTTTACTTCTTGCTCAACTCCTTCCAATGCTAAAGCTGCTGCTTTTTCTGCTTCTTGACTTGCTTTAATAATAGCTTTTGCTGTCAGCACGTTATTCCAAGCATTTATAACTGCTTGTTCTATATTTTTTACTGCTTCGTAATAATCGTAAGTGGATTGTTTTGCATCCATTTTAGCTCTACTAACACCAAAAACATTAACTCCTCTTTTAAAGATCGGAATATCAAGAGTAAAGACAACATTCACATTTTCTAGTAACGTGTCTAATTTTATATTGTCATTTCCAAAATTTTTACTTGCGCTTAGATTCAAAGAAGGAAGCCACTTGGAACTTTCAGCAATCACTTCCATTCCAGCAGCTCTTTTTTTATAAATAGCTGCTTTTAGGGACAAGTTGTTGGTTTTTGCTAACTGTAAACATTCATTTAATTCTGGTATAGAAGGTAGTTTACCATTAGTCTCGTGAAGATTATCAGCATCTTCACCAATTAAATGATAGTAAGCAATATTAGCGAGCTTTAATTCACCTTCAGCATCAACTCTTTTGGATGTAGAAGATGAAAATTTTGCTTTTGCGAACAAAACCTCAGCATTAGTAACTTCTCCAAGAGAAAAGCGTTTTTTCATAGCTGAGAAATGTTCTAAAGAAACACGTTCTTTATGTTCCCCTAGTTTTAATATTTCTGCCTTTTGTAAAACATTAACATATGCTTTCACAGCGCTGAGTGCAACTTCTTGCTTAGATTGCTGAAATCTAATTTTTGCTGCTTTAAGAAGATGATTTGATCGGCTGAATGTAGCAAAAGTGCCACCACCATCTATTAGCTTTTGATTTAATGTTAAGCTACTTCCAAGACCAAGTCTACCACCAGTCTTATCCTCAAAATCAAATTTTTCATTAAATCTGTACCCTAAATTGATATCAGGTAAAAATCCAACCAATCCGGAAGATTTTAGTTGTTTTTCAGCACTCTTATATTGGTAAAATTGAGACTTTATTTTTGAGCTGTTTTTGATAGCTTTGCTTATAGCTTCCTCCAAATCAATTGCATAGCAACCTATGGTACAAAAAGCAATTACAAATATAATAATCAATCGAAACATTTTGCTTTCTAGCATGTTGTTTAAGTCATTAGCATAAATTACTTTAATAATCAATAACTAATGTTGTTGACACTATCAAGCAACTTAGTATATCATAATCTACTGTTATGTATTGATATATGAAGACTTTTTTCTTAAAAGAGAAACAAATTGATAAAAAATGGCTTGTTATAGATGCAGAGGGATTAGTAGTAGGAAGGCTTGCAGCATTTGTAGCAATGCTGTTGCGTGGAAAACATAAACCTGAATATACACCTCATATGGACTGTGGTGATAATGTAATCATTGTTAATGCAGAAAAGGTACATTTTACCGGAAAGAAATTTAAGGATAAAATCTACTATAAGCATACAGGTTATTCTGGTGGTTTAAAGAAAACTACTCCAGATAATATTTTAAATGGCAAATTCCCCGAGCGTGTGATAAAAATGGCAATAGAAAGAATGCTTGATGATGGTCCTATGGCACGTAGACGGTTTGAAAATTTGTATGTTTATTCTGGTTCAGAACATAAGCATCAAGGACAGCAACCTGAAAAAATAGATTTTGCCTCTTTAAATCGTAAAAATAAGAAATAATGGAGTAAAAAGTGAAAATAAATAATAATGATCAGCCAAAAAAGATAATGATTGACTCACTTGGTCGTTCATATGCTACAGGTCGAAGGAAAGAATCTGTGGCAAGAGTGTGGATAAAGCCAGGAAGTGGAAAATTTAGTGTTAATAAAAAAGATGATTTAATCTCTTATTTTAAAAGAGAATCAGTGTGTCAAATGATTAAAGCGCCATTCATAGTAACTTCTATGTTAGATAGATATGATGTGTTTGCGACTGTAAAAGGTGGAGGACTATCTGGCCAAGCAGGTGCCTTAGCTCATGGAATAAGCAGAGCTTTAAGTAGTATAAGTCAAGATCTACACTCTATATTACGCAAAGGTGGATTCCTAACTAGAGATTCACGTGTTGTTGAGCGTAAGAAATATGGTCAACATAAAGCTCGGAAAAAATGTCAGTTTTCTAAGAGATAATTGTTTTATAATGATATTTTTTTGTAAATATTACACAAGTTCTTACAAGGATTTATGATATTTTTTCTTTTTATGACGAATTTAGTTGACTATTGGCATTAGCATAATATGCTGTTTATGTAATTTTTCAATATTAAGGTAATTTATGAGTAAAGAAGATATAGTAAACCAACTGAGTAAAGAGTGCTCTAGTCAAGGTATAGATATAACAAAAGCTAGTTTGGGTAAGCTTCATGATATTTTTATGGAAGTAATCAAGAACGATCTAAATAATAAAGGTGAAATACGTTTGCATGGAATAGGGACATTCTCTACTGCTATAAGTAAGGAAAGAAAATGCCGCAATCCTCAAAATGGTGAGATTATGACTGTTTCTGAAAAGAAAAAGGTAAAGTTTAAAGCAAGTCAAACTCTTTCAAGTACTTTAAATAACAAAGAGAAAGCATCAGCTATTTAGATATTGTCATTTTCATCTTTTTAGTTACACTGTGTAAGCCATGAAATATAGCCTCGCTTATTAAAGAATGGCCTATATTAAGAGCTGAGATGTGAGGTATCTCTTTTATTCTCTTAGCATGTTTATAATTTATGCCATGCCCCGCGTGGCATTCTATTCCTAGCTTATTAATGTGTTCTGCAGAGTTAGTAATAAGTTTTAATTTTTCTTCTGATGGATTATCACAGTAATTCCCCGTGTGAATTTCTATTATGTCAGGCTTTCTTTCTAGCTTCTCAAGATATTTTAGTTGATTAATATTTGGATCGATAAACAGTGAGACTTTTGTGTCAAAGCTGTGCATTTCCTCTATTATACCAGAAAGTTTACTGTGCATATTCACGATATCCAAGCCACCTTCAGTTGTTAATTCTTCTCTTTTTTCTGGTACTATACAAATCGAGTAGGGTTTTACTTCTTTTGCTATTTTGAGCATTTCTTCCGTAGCTGCAATTTCAAGGTTCAACTCAGTGCTAATGTTTTGTTTTAGATTGAATACATCCTCATCTCTGATATGCCTTCTATCTTCTCGTAAGTGTACGGTGATAAAATCTGCTCCAGCATCAATAGCTATTCTTGCTGCTTTTAATGGATCTGGATAAGAAGCTCCACGTGCGTTGCGAAGGGTTGCAACGTGATCAATATTAACGCCCAATTTCACAATTTACCTCAAAAATTATTTATAAATTATACATATTATTAGATCTTATGCATGTCATTGTTTAATACCATAGCTGAAAGACGGAGCTAGCAATTATACCAATTCTCATTGTTGGCAAGTCAAATAAGAAACATTCAAAATTGTTTGATTGTGGAAGTGGAAAGAGAAGTAATAAATTTGCGTACACTTGCCCTTTTTTACAGTTAATCTAGTTTATAGAACTACTCGTGGTAATCCAAACAAGATTTTTTCTCATAATCAGGTTATAGTAAACGGGGAAAATTTTTCGCATCTAAAAAATTTTAGATTTAGGATTGAAATTAATAAGTGGAGTGATTATGTAGTTCATGTATTAGTAAAAGGAGGTACAACATGGGTAATATAGTTCATTTAAATAAAAACAATAACCGTGATAATTTTAGTGTAAGAGGGTTGCAAAGAGCCGTTGATGACATATTTGATAGCTTCTTTACAGGATGGAACCCAGAGCTTTCTAAAAGAGGCAGTAGCCTACTACCAGTTTGTGACCTTTATGAAACAAAGGAAAGCTATTGCCTATCATTAGAGTTACCAGGTATTCCTAAAGAAAGCATAGACATTAGTATATCTGGCGATAACTTAATAGTGAAGGGTGAAAAAACATGTGATAATGAATCAAAAGATAAGCAGTTTTACCACAAAGAAAGGTACTATGGTTCTTTCTATAGATCTATTCAACTTCCAACAAATGTAGAGCAAGATAAGGTATCTGCCAACTTTTTAGATGGGGTATTGCATGTAACCATACCTAAATCAGAGAAACACATCAAGAAAATTGATGTAAAGTAACCAGTAAGTAATAGCAGGCTTCTGACCTTGAGGCTTGCTATTTTAATATCTGTTCAGCAAAGTGGCAAAATAAGGTAAACGAGAAAAGACAACTAAATGAGTGTCATGAAAGTAGCTGATGCTGGCTTCCTTATGAAGGTGTCATCTTAGCATCCAGACACTGGTTTTTTAATTGAAAATGTTGTCTTGTTTGTGATAAATTTTGCTGGATGCCAGTGTCGAGCACTGGCATGACATTATAGAAGCTGGAGTAGCTACTTGAATGACAATATTTGCTGTTTAATTTACCTTAAAAAATGAATATTCCTACAGCTACGTGTAAGCTACTTTCATGATACTCATTTACTTGTCTTTTTTGCCACTTTGCTGAACAGATATGTAAAATATGAAAAAAATACCAATAAAAAAAGGCAAAAAAAGACCGTATTAACTTTAACAATTTAAAATGATTTAATGTGAAAACCATAGGCGCCAATTGTTTTTTTAACTTAAAAATAAAAGTCAAGTATCAGGAATTCTAGACATAAACCCTCCTATATGAATAAAGAGCTAGCAAAAATAAACTTATATATTTTTTGCTGAAATTTGATTATTTGGTGAAAAAACCTGCAGGTGAAGATAGATTTTGGATCCTAAAAAACCTTCATTTTCCACTATAATGAAGCCACCAGAGTCTGTCAAGTAATTTTTTATTTAAATTTGTTGCAATCTTTTTATACATTCATCTTTCCCAAGAATTACCATGATATCGATGATTCCAGGCGCATCCATTACTCCTGTTATAGGGGCGCGTAATGAGTGGTATACATCGCTCATTTTCATATTATATAACTTCGAAAATTCCTTGATTTTAGCAGATAAAAAATTCTTATTCCAATCTTCACTACCTACACTCGAAAGAAATGATACAAGTAACTTAATTATATCGAGGTTAGATTTGATAATTTGTTGAGCTTCTTCACTAAAATCAACTTGAATATAAAATTTTGCTAAATCCAATAATTCGGTCAGATAGTTTGCTCTTTTTTTCAGCTCTGTCAGTCCCTGAAGTAAATAGCCCTTTTTTTTGTCAGTTAGAGTATTTTCTCTAAGCATTAGAGTCAGAATATCTTCATTGCTCATGTTACTAATATAATGATTATTTAAATGCTCTAATTTTTTAAAATCAAGCCGTGCAGGTGAACGACCGATATTTTCCAAATTAAACCACTCTATTGCTTGCTCATCGCTAATAATCTCATCGTTGCCATGACTCCAGCCAAGTCTTAGCAAGTAATTACGCATTGCCTGTGGCAATATTCCCATCTTTTCATAATCGCAAACACTTGTAGCCCCATGCCTTTTAGATAGCTTATTCCCGTCTTCTCCATGAATAAGCGGTACGTGTGCAAAGCGTGGGACATCAAAATCAAGAGCCTGATATATCAGCAATTGTTTAAAGGTATTAGTAAGGTGATCAGAGCCACGTATAATATCAGTTATTCCAGCATCATAATCATCAATCACTACAGCAAAAATATATGTTGGAGTATTGTCAGAACGTAAGATCACTATGTCATCAAGCTGGTTGCTATTTATTTTAACTTGGCCATATATTTTATCGTCAACAACAATATCTTCTGAGTCTGGCACTTTAAAGCGAACAACAGACTTTGTACTTGACGCCGAATGAGTACACTTATGCTTATATATTTTTCCTTCTTCTCTCGCTTTTGACTTCTTTTCTGTAACTTCATCTTCAGGACAGTAACAATGATAAGCCCTACCCTTTTTCACTAAAAGATTTGCAACCTCAATATGTCGCTCTATTCTTTTTGACTGATATACTATTTCTCCATCACAGCTTATTCCAAGCCATTTTAACCCATCTATTATTGCATCAATTGCTTCTTGTGTTGAGCGTTTTCTATCGGTATCCTCAATCCTTAGTAAAAACTGGCCACCATGACGCTGCGCATAGAGCCAATTAAATAAAGCTGTGCGAGCTCCTCCAATATGTAAAAATCCTGTTGGTGATGGAGCGAATCTAGTGACTATACCTAGCATATTTGTCTATTGTGATAACGTAACCGATGATAACTAAAATTTGCACTTGCAACAACGTGGAACTATAGTAAATTTGAAAGATCAATTTACATTTATTTTTAACAAACTGGATTGTATAATTTAATATTAGTGAGTGAATGAAGTGAGGTGTATATATGGATAATTTATTTGAAATTGCAAGAGAAGGTGATGGAGATGAATTTGTTAAAGCTTGCAAAAAAAGAATTGCTTGTGTAGCTAAGCATAGTCTTAATGAAAATGGAAACCCATTTCATATAGCAGCAAGTAAAGAATTTCTGTTATCTGCATTAAAAGAGATTATAAAGTATTTAGAAGAAGATACTAAGAGCAAGGTTGAAAAAGCAAAAGAAGCTAAAGATTGGAAAGAAGTAAAAAAATTAGAAGAGGAATTTAAGAACAATAAGAAATATATTAAGGAAGCACTCCTCGATAAAAGCTACATCAAGGATAATAAGGCAGTATCACCTCTTTACTTCTTGAATCCTGCAGAGCAGAAGGAAGTCAAGCAAATTGCAGATATAAAATGTGGCTTTATATGTAGTAAAAAGTTTCATCTATGCTTATATATAGTAGGAGCTATAGTGTGTGCTATCGCTATGTGTGTATCTTTGTATCTTCTATTTTCAGTTTCTCAGCCTCTTGCATTGGCTTCAATAGCGACAATAGCTTCTGGAGGGTCTTCATGTCTGTTATTTAAGGCATGTAATGAAGTATATGGCCTCTATAACGAAAGTACTATAGTGATAGATCCTGATGTTATGCAACTTTTAGATAGTGGTTTAGCCCCAACATGAAGTACTTGCAGGAAATAATATAGAAATTTACTTTCTTAACTTAAGAAAGTATACTGATAAGATGATAAGAAAGAAGTATAGTAAGATTTTAGTAGCAAACAGAGGAGAGATTGCCTGCAGGATAATCAAGACTGCGCGCAAGATGGGCATATCTTGTGTGTCTGTGTACTCAGATGCAGATGCAAATTCTGTGCATGTAAAGCAAGCAGATGAGTCAAGGCACATTGGCCCTTCGCCTGCTTATCTTAGTTACTTAAATATCGAAAAAATATGCGAAGTAGCAGTTGAAACAGGTGCCGAGGCGGTTCATCCTGGCTATGGGTTTTTAGCAGAAAATCCAGATTTTCCCCGTGCTCTGGAAAAACATAACATAGATTTCATTGGTCCAAGTGCAAAGACAATAGAAGTTACAGCCAACAAAATAACGGCAAAAGAAGAGGCAAGAAAAGCTGGAGTAAATGTAGTACCAGGATATATGGGTAAGATCGAAGATGCTGACCACGCATCCGTGGTTGCTGAAGAAATTGGTTTTCCCGTTATGCTCAAAGCTGCATCAGGTGGTGGTGGTAAAGGAATGCGAATTGTACATTCCAAAAAAGAAATTGAACTAGCATTTATATCAGCAACAAATGAGGCAGAAAAAAGTTTTAAAGATGGTAGTATTTTTATAGAGAAATATATAGAGCTGCCAAGACACATTGAAATACAAATTATTGCAGATAAATACGGCAATGTAGTATGTCTTGGAGAGAGAGAGTGCTCGGTACAGAGGAACAATCAGAAAATAATAGAAGAAACGCCAAGCCCATTTATTAGTAAAAAGGTGAGACAAAAAATGTATGCTCAATGTGTCTCCCTTGCAAAACAAGTTGGCTATTTTTCAGCAGGCACTGTCGAGTTTGTTGTTGATAAAGACCAAAACTTCTATTTTCTTGAGGTAAATACTAGATTACAAGTTGAGCACCCAGTAACAGAATTTGTCACTGGAATAGATATAGTGGAAGAAATGATCAGAATTTCCTGCGGAGAAAAATTAAGATTTGGTCAGAATGATATTAAACTCACTGGCTCTGCAATAGAAAGCAGAATTTGCGCTGAAGATCCATCAAAAAAATTTTTTCCTTCTAGCGGAAGAATAAAATATTACAATAAACCGGATGATGTAAGAATAGACGATGGAGTAGCTAGCGGTTCAGAAATCAGCATGTTCTACGACTCAATGATTGCAAAGGTGGTAACACATGGAAAAGATAGAATAGAAGCAATCAGCAGAATGCAAAAAGCTTTGTCTGAGTGCTATATAGGGGAAGTAATAAATAACATAGAATTTCTAGAATCTATCTTCCATCATCCAAATTTTATTGCAGCAAAGCTCCACACGAGATTCATTCCAGACCATTACCCTAGCGGGTTTCAAGGTGATTTTATTACAGAGGAATATATTAAAATATTTATTTTTATTGCACTGTATGTTCACTTAGAAAATGAGGGAAAGTATTACAGTAAGTCAATAGATGAAGCATTCATAGTGAAAATAGACGATAATGAGTACTCCGTAAATGCAAAATATCAAGGTAACACACTAACAACAGTATATAACCACAATAAATACTCCGTGGTAGGTAAGTGGAAACCAAGTTACAGGTTGTTATATATAACAATTAATGATGATACCAATATAGCACTTAAAATAGAAAGGCAAGGCAGCAAATACTTTATAAGACACGCAGGTATGAAAGCTAAATGTTGCGTATTGAAACCTCATGTAGCTGAACTAAGCAAATTAATGCTAAACAACAAAACAGAAGGGATTTCAGTAGGCGCTGTAAAATCTCCAATATCCGGTTTATTGGTTAAATTACACGTCAATGCTGGAGATCAGGTAGAGGTAGGACAACCTCTATTTGTTGTAGAGGCAATGAAAATGGAAAATATAATATGTGCTGAATCAGAAATGGTGATAAAAAATATCCCTGTTAAAGAAGGAAAAAATATACATGCTGGTGATTTAGTATTAGATCTGGTTTCTTAAATAACATAAGCAGTATAAACTTGACCCGAATAAGATAAATGAAAACATTTGATGAGCTATAGCAATAGCCATTGGTATATGCAGCAACAAAGTGACTATTCCTAGAATTACCTGAATGATGACAGAGAATAGCATAACATATAATGGTCTTATACTGGCATTTTTTATTGTGAGTATTGTTGTCAGAACTAATACCAGCAATGCCAATGCCCGGTGTATGAATTGCACTGTTACTCTATTTTCAAAGATATTTAGCCAAGCAGGCTGTAAGTAAAATAAATCTTCTGGAACAATTTGTCCATCCATCAGTGGAAAGGTATTATAAATTAAACCAGCATTTAACCCTGCAACAAATGCACCGAAGATTATTTGTATTGTAACTAGGATTAAAATTATCCATATGTAACATGTAATGTTGCTATTAATTTTAATTATCTGTTTTGGTTTGATTTGGTAATCAAAAAATTGATATGACAATAATGCAAAAATAACCAATGCAAGCAGTAAGTGAAGTGCGAGCTTATAGTGACTAACATGAGGATTGACTACCAAACCGCTTTTTACCATATACCAACCAGCAAAAGCTTGTAAAACTCCAAATAATAGTGCTGTAGATAACCTTATTACTGCATTTTTAGGTATTCTTTTTTTTAGTGTAAAGTATATAAATGGTAAGATAAAAACTAAACCTGTCAGCCTTGCAATTAACCTGTGCACATATTCTATTAAGTATATGGTGCGAAACTCTTCCATACTCATACCATAATTAAATGCTTTATATTCAGGTGTAGCTTCATATTTTGATTTTTCTTTTAGCCAGTCTTGTTCACTCAGCGGTGGCAATGTTCCGGTAATTGGTTTCCATTCCGTGATTGACAATCCTGCTTTTGAAAGTCTGGTAAATCCACCAATTCCCACCATGCAAATCACCATGAGAGAGCAGAGAAAAAGCCAAATAGCTACAGGTTTTGCTTCCATAATCCATGCTGAGTTTTATTCCATTGCTGAGGGTGAATAACAAATTCCCACAAAGCGAGAAAAGCTGCAACGCTATGTAGTAGACTATAGACGGGAAAAAATATTGATACTATATAAAAATAAAAAGGCATTTTTTGTTGTCTGATAGCTATTATCAAAAAAATCAAGTTAATACCGTATACTATTATAAAATAATATAAGAATAATTCATTCAAAATTTGAGTCAGCACCAATGAAAGTAACAAAAAAGGAGTCGTGAAAAATATAAAAGCTGAGGAACCAACAAAAAGGTTTAATAGCAAAACTCCCTTAAGCCCAGTGTGCTTAAAAAGTAATTTTATATTTTTTAAATGAACGACATAAGTTTGCATATAACCTTTAATCCAGCGTGCTCTTTGTTTGATCCAAGCAAACACAGTAGTTGGTGATTCTTCCAATGTTTCTGAATCAATAATCCTGGTTTTATATCCCATTTGCGCAAGTCTCAAACCAAGGTCAGCGTCTTCAGTGACATTGTAAGCATCCCAAAAAAGCACTTTCTTTAAAATTTCCACTGAAAAATGGTTACTGCTACCGCCCAAAGGTATTGGCATGTTCATTTTTTGAAATCCAGGCAAAAAATATTGAAACCAGTTCATATACTCGAGAGAAAAGAATTTTGTGAGAAAATTATAATCATAGTTGTAGTAATTTAATTTCGCCTGTACACAAGCCAACTTTTCGTCACCCTTATTAAATTCAATAAGTGCTTTTTTCAACTGCAATGGATCTGGCTTGTCATCTGCATCATATATTACCACATACTTTCCTCTAATAAAATTCATAGCATAATTGCATGACTTAGCTTTTGTTCTAGGTAAAAAATGAGGCACTTTTATTACTTCAAAATACTGTGGTAAAGTACATTTTTCTATAGCTGCCAACATTTCTTGGTCATCGCTCTCTATCACAAGCTTTACATCTAATTTTGATTTTGGATAATCCAAATTTTCAATGCTTTCAATCAATTGCTCTATAACTATGCTTTCTTTAAAAGCAGGCAACAAAATAGTATATATAGGTTCATTCATCTTATCATAATCTGCTTTTTGGTTAGAAATTTTACGCAAGCCAAAAATTTTAGTTACAAATTTGAATAAAGAACTAGAACATCCGATTATAAATATCAACATCAAAGCAAAATATGCATATTTTTTTGTCAGTGTTAAAGTCGAAATTATAACAAAAAAAGAGGAAAAAAAGATTGAACTGAGCCTAATGCTTTTAGCTGAAAAATTACGATTCTTATAATATAAGTAGTTACTTGCGAATTCTGAAATACCAAAGTGCGAGTTAAGAAGATTTAAAATCTGTTCACTATTCGCTTTTATTAATACATATCCAATACTGTAATGAGATTCGACCCAAAGGTTGATATCTTGGCTTATGTCTTCAACCATAAAAAAAGTAGTATCATTTAATTTTTGCCAAGGAATTATATTAAACCTATAGTAGAAAAGTTTCTCTTGTTCTTTGCATAAACTAGAATCAAATTTAATTTTTTCTACATTATCAGTTTGAAGTACAGGCATTAAACTTAATGCAACTTTTTGCTCAAGTCACGTGAAAACGAAGATATAACCTCACTACTACGCTTATCATCTTTACGTTCATGCATTATTTTTTTTATAGCATCAGCAGCTATACTCGCTGTGTTAGCTTGTAAATCCCCAAGAGCTTTTTCAACTTGGTCAGTAACTTTCTTCAAATTAGAATGGGCATTTTCATCTAACGTTTGATCGAGTTGCTGTCTATTATGCTTAATAATACTATTAGCCTCATCAAGTGCTTCATTCATCATTTTGTTAACTTCTGCATCTAATTTTTTGTATTTTTCAGAAGATTTTTTGTAATACTCCAACATATCTTTTCTGAATTTTTCAGTTTCTTCACTTGAAAACTTGCTTTTGTTACGCTTATTGTTAAGTGCACTTTTTACCACTTTCTTTAGCAATTTATATGCAAAAGTAAAACCTACCAAGAAAGCAAGACTGATAATCAGTGATGTAGACATAAAAAAAACTCCTAAAATTCTTCAGATACTAAACTAGCAACAAACTCCTCTTCAATTTCAGAATTGGTCAATTTAGTGTAGTAAATCAAAGCAATACTAGTAGCTATTTGTTTTAATTCACTAATATACTGAGACTTAAATTTCACCACTTTTTCTTCAACAAGTTTGACCATTTTTTTGTCTTCCTCTTCTAATATATTCTTAACATTCGCCCTCATTTCTTCCACCTGAACAAGGGCATCATCTATGATTTTTTTTGCCTGTACTCTAGCTTGATTTAAAGCTGCGTTATACTTGGCAATCTGCTCTTCTGTAAGTCTTAAAAGGTGAATAGAACTATTAAAAGAATCTAATGTTTTCTTACTTCTGGTGTTTATTATTTTATCTAACTTTGGTAAAAATAAACAACTTACTACAAAAAAAAGTGAAGAGAAAAAAATCAAAAACCAAAAAACTTGAGAAAAGAAAGTTGAAACATCAAGCTGTGGCATCTGTTAAGCAACAAATATCAATAACACCGCAAGTAAGAACGCAAGTAACCCCATGATTTCAACCATGGCAGCACCAATATAAACGTAAGTTTTCATTTTACCTTCTGATTCAGGGTTTCTCGCAATTCCATTTAACATAGCAGAAAAGATATTAGCTATACCCAAACCAGCACCAAGCATTCCAAATACAGCTAAACCAATTGCTATAAATTTTAAACCTACTAAATCCATATATTACCTTTAACTATTTCTTTATAATATAATTGTAAAATATTCTGCAAGGAAGTCAATTACTTTACTGCATCTGACAAATATACACATGTTAATATAGTAAATATATAAGCTTGTAAAACTGCAACAAACACTTCAAACCCTATTAGGGCAATTATAAATAAAAAAGGTGCAGGAGTAAGAAATATGCTCATATTCATGACAAATCCTGCTATCACTTTGATGATCGTATGACCCGCAATCATATTTGCTGCAAGCCTTATTGATAAACTAATTGGCCTTACTAAATAAGCAAATAATTTAATAATGATGATTATAGGTGCAAGCCACGAAGGAGTTCCTTTTGGTAGTAATATGCGTAAAAATTCTACTCCCCTTTCCTTAAATCCAACAATCGTTATATAAGTAAAAACCACCATCGACAAAGTAAAAGTGACTATTACATGACTTGTAACCGTGAAACTATAAGGAAGAACACCAACTAGATTACACGATAAAATGAAAATAAATACTGTGAATATCAACGGAATGTGCTCCAAGCCTTTGCTTCCAGTATTACTTTCTATTATTGAAACAACAAAATCATATACATATTCAACTGCGGCCTGCAAATATCCTGATATTACTGCCCCTTTTCTTACTCCAAGAAGCAAAAAGAGTATTGCCAATATTACAGAAATCATCATAAAAAGAGATGAGTTGGTAAAGCTTATGTCATACCCAAATAATTTTGGTAGTTCTACTATTGTATATACTTTAAATTGTTCTAGCGGATTTAACGCCATTTTGACCCTGTATACTTAAACTGCAGCAGTAAATAAAGTATAAATTTTATAGAATAAAGTCAAGAATTAAGATTATGTAGGCTCTATGTTTGTGTATAGATCCCTTTTTATTTATTTTACTGCTATACCGTAAGCTTTTGCCTTATTTTTGATATTTTCAGCATCTTCTTTGTTATCAGCTTGAAATTCCACTTTTACAGAAACAGATCCACCATTTTCACGATCAAATTCTATTTTATTGATAAGTAGACTTTTTTCAAAATCAAAACTAGATTTTTCTTTCAGCAAAATAGGAAATGCACCTTTTTCACTGATAATATTATAGTCAGAGAGTTTCAAAGACGTAGACCGATCAGTCTTACCTGAATCTTCATCTAGATTTGAAGTATAATCATAATCCATAGTCACATTGTCAGATCCTGTAACATTTAGTGACGTATCTTCACCTAGTGACTTAAATTCATCATTAAAATAAATAGAGGAATGCAAGCTAAAATCATCAAATTCACTTGGATTCATGAGAAATTCCATATTGATTAAGTTACTCATATTACTACCTATAGTAAAAATGTTCATTGTAGCATTACTATGTTAAAAAAGACATAATTATAGTTAGCTACCAACTTTACTTTAAATTCTTGACTTAATATCTTATTTTAACTATAATTTAATTTTAATATGAGGCAATTATGAACGAAATAGATTTTACTAATCCACCTTTAAATTTAGAACAGGAATGTGGCAACGGTTATGTCAAGTTTACAGATTATTCTGCTAATCCAGACACTGGTCTTTTCCACATGGCAGGTGAAATGCTAGATGAAAGCCATGATATTATAGGAAATTTCACCAGCGATGCTTACATTTATAGTTTCCATATAGATGACCATAATATGAATATTCAACTCTGCATGGAGATGGATTATAAAGGTGATATAAAGAAAATTCTTTCTTTGTAGAAAAAGTAGGCTTCTCTTTCGTTTTTTACAATAGAGAAGCTACTCTCTACAACAAGCTTTAAAATCATTATATTTTACATTACAATAACTTTTTTATTTCCTGTTAAATAAATGAAGTTCACATTATCTTGGTTATTGGAGTATTTGGAAACCAATGCTAGTTTAGAGGAAATTACTGATAAATTAACTCACATAGGGTTGGAAGTAGAGAATGTGATCGACAATTCCAGATTGGCCGGGTTTGTTGTTGCAGAAGTATTAGAAGTCGCACCTCATCCAAATGCTGATAAATTAAAATTATGTAGAGTAAATGATGGAAGTAAAGTTCTGCAGATAGTCTGCGGAGCAAAAAATGTTAAAGAAGGCATGAAGACTGTACTTGCATCTCTTGGTAGCACATTGCCAGAAAGCAACTTTACAATTAAGCCTACAAAAATAAGAGGAGTGCTAAGTGAAGGGATGCTCTGCTCTGCCTCTGAGCTTTCGCTGACTCAAGATGAAAGTGAAGGAATAATCGAGCTTTCTGATGATTATAAAACAGGAGATAAATTTTTCAATTGCGATCCTGTAATTGACATAAACATCACTCCAAACCGTGGGGATTGCTTAGGCGTCTACGGAATAGCACGTGATCTAGCAGCAACTGGAATTGGGATACTCAAGACTTTAAGCGTTCCACAACTTGCCTGTTCTATAAATTCACCAGTAAACGTCAAAGTTACTGACGGGGAGAGCTTTATTAGTGGAATATACATTGCCAATGTAAAAAATAAAGAAAGCCCAAAGTGGCTAAAAGATAAATTGCAATCGATAGGAATGCGCTCCATTTCTGCAATAGTTGATATTACTAATTACATTATGATATCTTTCGGGCGCCCGATGCACGCGTATGATGCAAAAAAAATAGAAGGAGAGCTCATAGTACGCAAAGCAAATGACGAAGAAAAATTTATTGGTTTAGATGATAAAGAGTACTTATTAAACAAAGACATAAGCGTTATTTCTGATAATAAAAATGTTCATGCAATTGCTGGAATTATGGGCAGTAAGTACAGTGAATGCTCTCTTGAGATTACTGATATTTTTTTAGAGTCTGCTTGGTTTGATCCTATTTCTATCACTAAATCTTCAAAACAGCTTGGCATCTCCACAGACTCAAGCTATAGATTTGCACGCTCAGTTGATCATGGATTCATTCTTGATGGACTAAGCCTTGCAGTCCAGATGATTTTGGCGTTATGTGGAGGAGAAGTCTCAAGCGTAGTGTCTGCTGGTAATCTGAATAAGGCTGATACCAAGATAAATTTTGATTATCAAGATGCAAACAAACTTGGAAGTGTATCTGCATCACCTGATGAAGTACTCAATATTTTAACAAAATTAGGGTTTAGTATTGATAAAAGAACTGAAAATAATTGGAGTGTACATGTACCAAGCTGGAGACCAGACATAACCATACCTGCTGACTTAGTTGAAGAGGTAGTAAGAATATACGGCTATGATAAAATAAAGGAAGAGCCACTAGCAGAAAACGTTACAGTAGAAGCAGATACACAAGATGATTTGCGCATTTTAATGACAAGCAGAGGGTTTCATGAAGTGATAACTTGGTCTTTTATGAGTGAATCAATAGCTGAAAAGTTTGGTTACTTGAATAAGTTATTTATCATCGACAACCCATTTAATAATGACTTTAATATAATGAGGCCAAGCATCATACCAAATTTGTTGAAGGTTACTGCAGATAATACTGCTCATGGCACGCCTGATCTTGCAATTTTTGAAATTGGGCCAATTTATAATAGTGAAGCTCAGTCTAAGTATGTTTTAAGTGGAATTAGATCAAGAAATAATTTGCCACGAAACCATTATAACACTGACCGGAAAATAGATCTTTTTGACGCAAAGGCTGACCTCATAACAGCTTTGGAACTTTTTAATGTCAATTGCGATAATTTAGCAATAGAGAGAGCAGAAAAAGAATATTATCACCCAGGAAAATCAGGCTCCTTATCTTTTAGAAGTAAAATAGTTGGTTATTTTGGAGAACTGCATCCGAATATATTGGATTTTTTTAACATCAAACAAAAAATTGTAGCCTTTGAAGTGATGCTAGAAAAAATTGAAAATTTACCTATAAGTAGAAAAAAATTTATTGATTATAAATATCAAAGTGTAAAACGAGATTTTGCGTTTATTGTAAATAAAGATGTAGCAGCAGGTAATATAATCAATATGGTGAAAAAAAGCTCAGAGCTCATCACAGAAGTTTTGATATTTGATGTATATCATGGAAACAATATAGAAGCGAATAAGATGTCCATTGCATTGTCAGTTACTTTCTGCTCTTCAACTCACACTTTAACTGAAGAAGAAATTCAAAAAGAATCAAATATGATAGTTAACTTAGTGTGTGAAAATACCGAAGGAACTTTGAGAGCTCATCATTAAGCCGTAATCACAGTTCTCTGATTTTGCTGTGTCACGTTTACTTCATCCAATTTATTCCCTATCTTGAATTCGATATCCTTGAAAAACCTATCCCACATTCCATGCAAATGTTCTTCTACTTTAGGCCAGACATTATTTTTAAATGTTTCTCCATTATCAGAAAATAAATCACCTAAAAAACCTCCAACTCCTTCATAACTTGATTGAAAATGTTGAAGAAATGTCTCTACTTCCTTATGAGTATCATGTGCCACACTCAATGCTTTCCCTTCTGTACTATTATCTTTGTTTACAGTAGCTGACCATCCAATCACATTATAATTAAAACCAACTTTGAGAGAGTTCCAAATCCTCCACAAACCACTCTCATTATCTTTTGGTACATTATTTATTATAAGATTTGCTAATCTATCTACTAGAGGAGACAATAAATCTTGACAAAAGTGTTTGATATTATTTTTTATTTTAATAATAGGAGTTTTTATGCACTTTTCTGCCAAGTAGTACTCAAGTTCCTCTTCCTCTAATAACTTCTTAATTTCTTCTTCATCAAAAGTTTCATGCTTGAATGCTTTCAGTAAATCATCTTCTATTATTGCAAATTTTATTTTTTCACGAGATTCTAGTTCTTCTCTATAATCATTCTTTGTTTTTTTATTTATCAACAATCCTTCTTTTTCTAATTCTAACTGTTTTAATGCTTTTAGAATTTCTTGGTTATTTTGCAAGTGCTTCTCTATTAATTTTGTACTTGGATGCTTTTCTCCTTTTCTCTTTCGCTCATCTTCTAAGTACTTATTTAAATCCTCACTTTCTTCTATTACTTCTCTTAACGATATAGGTTGATCTAAGCATTCTGCAATTTTCACTCGGTGCACATTAATCCTCTGTACTAAATCCGGCTCCTTTTCCTCTAACAGCTTACATGAATTCTCTATACCCTTTGCTTGACTTTTAAACAAATCTTGCGTTTTACGTTTCGTTATTTCTAAATACATCTTTGCTATAAAATCGTTCACTTTACCTGAAGCCTCTTCTAAACTTTCCCCATTCAAAGGACCTTTTATCTCCTCTTCTAAATCTCGAAACTGGTCTATTAAGCTTAGTATCCCTAACAGGCCTAACTCAACCTTTGCTTTTTTCATTACTGATTCTACTAGCCTTTGCTCAACTTCTTGATCATTATACTCGAACTTAAAAAGATCCTCTAATTTCCTTTTTAAATCATCATTTATTGAGTTATTTCCCTCTTTATCATCAGACATTTTTTCTAATTCTTGACGTACACTGTGATACCTTTCATGCCCTGCCTTTCTTAAATTCTCAATCTCTTTTTTAGCACTATTTAGAGCTGTTCCTGTTTCTTCACGATACTTCTCTTTATAAACATCAATGATTGTACTCTTAGCTATTTTCCCTTCTTCTTTAAGCCGTTCCCATTCTGCTTTAAATACAGGAAATTCACTATCGTCTAAGGCATCTGGCACTTTTGCTCCCGCTTCTTTCAGATCTCTTATTATCACTTCTTTCTCATTTGGTAATTCCTTACCTCGGCTTTCTAATTCCTGTCTTACTAAAGTATTTTTTAGCTCATCTTCCAATAAAAAATCTTCTCCTCGTCTATCATGCTGAAATTTAATTGCTTGTATAAAAGCAACTTGATAAGCATTTTCTATCAAGTGAGTTATCAACTTAGAATCTATACTACTCACTATTTTTAGCCTAAATTCGCCCAACAATTCCTTCAACTTATCATATGTAATCTCTTTTTTTTCTAGCTTCATCAACTCTTCCATAGCTTTTGCAAATTCTTGAATGGAAATTGCAAGCACATCCTTAATTTCATTACGCAAAGGCTTAAGACCGTTTTTTAAATTGATGTTAATTGGCAATTTCAGTACGATATTATGCTCTGAATCCCACGTTACACTAAACCATTTATTATTTTCATTCTCACATAAGTCTCTAAGTAATTGTTTAAATTGTGGTGGAAACTTTATTTCCATATCATATGCAATGCTTGGTCCAGAAACTTCCGTTTCATGAAAAGATACCTCAATATCTTGGTGCTTATTAGAATACCGCCCCATACTTATTTTAAGAGCATCAACTAAAGAATGAGATAAATCTCTATTTAAAAGATAAAAAGTAGCCAAAGCAATTGTTGCAGGAACAACCAAAGTTACAAGTACCGCCACATTAACAAAAATTGCTATTGCAGCAAGAACACCATATGCCAATCTTTTTGGTACACTCGTTTCACTCTTTTTTGTCTTATCTTCCCCTACACCTTCTTGTTTCTTGCTGTTTAATCTACTGTATACGACTAACCCCAGCGCAGTAAAAGCAATATAAGGGAGCATTAAAACTGACAGAGCTAAATTTAATACTTTTTTTTCTGGGCAAGTTCTGTTTATCTCTTTCAATATTCCGCTTGACATATTATACCAGGAGGTAAAAAAGTCAGAATTATAATCTTTATAATGAAATATACTGAGTGGAACACTAAAAGCAGCAGCCTTGCTATCAAAGAATTCTTCCACTTCCTCTAAATCGGAAATAGATTCTTCCTCTTCTGAAGTAGCAAGATCTAAATCACTCTCTTCTTCTACATTAGAAACATCTTCCATAGCATCAAAAAACTCTTCTTCCTCTTCCAAAGCAATATTGGAAATAGACTCTACTTTACCTAAACCATCACTATTGTTATTTAAATCAACAATTCCTTCATAATCATCTGCAACAGCCTTATTCATATCATAACCTTACCTCAAGTAACTTAAGTATAGCATAAACATCAGTAATTTTGCAACTTTTTTAACTTAATACCAATTATCAAATCTTGGTACTCCTTAGAATAGAAATCGGCCTCGACCTCTTTATTAGTGTCCAAAGATAAGGCAAGGGTCTGCTCTTTTATATATTTATTCCATGTAGTTATTGCTTCCTTAATTTTTTCATCTTCTGTTTTGATTGTTACTCTAATTCTATCTGATATATGAAAATCAGCTTGTTTTCTAGTTTCTTGAATAAGCCTCACAACATCTCTTGCAAGTCCTTCTAGAATTAGTTCGTCATTAAGCTCAGTACTCAGAACAACAATCCCTTTATTGTTATCAAATACAGAAGAATATTCACTGTTTGCTTTTAACAATAGTTCATATTCACCTTTTTCTATAGTATAGTTATCTGTTTCATCCCCCAGAAATATTTGCTCATTCTCAATTTGCTTCCACTTTTCTTCTTTGACATATTGAACTAGTTTCTTGATTTTATCTGCAATCTTCTTACCAAGTAGCGGAAAATTTAGTTTTAGCTCTAGTGATGCAATATCTTCAAGTCTGTTTACTAATTCTAATTTTTTTACATTTACCTCATCTCTTATTATCTCTTGATATTCATTTTCAAGAAAATCGCAGGAAGACTTATGATAAATGGTCATACTGCCAAGTGGCTGCCTGATGCGCATGTTAAACGTATTTCTGATGGATAATGCAGAGTTACATATCTCTCTTACCAAATCCATCTTGGCAATGAGCTTACTATTATACCTATCTGATTGTGGAAAATCAGCCAAATGAACAGATGTTTCTTTATACTTAAGCCCTTGCCATATAGTCTCTGTTATGAGTGGCAACAAAGGAGCTGCAGTTCGAAGTATGTAATAAAAAACTGTGTATAGCACATTATAAGCATCAGTTTTATCCTGATCTAAATCGCTTTTCCAAAAACGCTCACGACTGCGACGAATATACCAATTATTTAGCACTTCAAAAAAATCTGTCAGGATTTTGCAAGCCTCCTGGGAGTTATAGTTGTTCATAGAAGCTTGGATACCTTCCACAGCTTCAAAACATTTGGAAATCATGTAGCAATCAATAGTACTTTGATAATCTTGACAAATCTCAGCTTTAATTCCATCTGCATTTGCATACATAGTAAAAAAGTGATAACTGTTCCAAATAGGTTTTATTACGTTTTTCAGGACATCACGCACTAAATTTCCTTCTTTATCAAGTAGCAAATTACCACCACAAACAATGGAACCAGAAAGCATAAGAAAACGCAGCGCATCAGAACCATATTTGTCAAAAACCTCCATTGGATCTGCATAATTATTCAAACGTTTGGATAATTTTTGCCCTTTCACATCAAGAACTACACCATGGCATATGCAATTCTTAAATGGCTCACTGTCAAATAAAGCAGTAGAAAGCACAAAAAGCGTATAAAACCATCCTCTTGTTTGTGCTATATATTCAGTGATAAAATCCGCAGGAAAATTACTCTCAAACCACTCCTTATTTTCAAACGGATAATGAACTTGAGCAAACGGCATCGAGCCAGATTCAAACCAGCAGTCAAACACATCAGGCACACGACGCATAACTGATTTTCCTGTTGGATCATCAGGATTTGGTCTCGTCAAAGTATCGATAAACGGTCTGTGCAAATCATCTATCTTAACATTAAAATCTCGCTCTAGTTCTGCTATCGAACCATACACATCCACTCTTGGATATTTTGCATCATCTGATTTCCATACGGCAATTGGAGTACCCCAAAATCGATTGCGTGAAATTGACCAGTCGTGTGCTCCTTCAAGCCATTTTCCAAATTGACCATCCCTAATGTGGTTTGGTATCCAATTAACTCTCTTATTTAGCTCTACCATTCTGCTTTTGAATTTTGTCACAGCAACATACCAAGAAGGCATAGTGCGATAGATTAAAGGAGTATCAGTTCTCCAGCAGTGAGGATAATTATGAATATGTTGCTCAGTCTTAAACCAACTTCCCTGCCCTTTTAATTTTTTTATTACTGTATCATTGGCATCAAAAACATGAACTCCCGCTAAATCCGAAACTTCAGCAGTAAATTTCCCACCGTTATCAATTGGACAAACAGCTCGAATATCATGGCTTTGGCAAAGGTAAAAATCTTCTTCACCAAATCCAGGAGCAGTGTGCACAACACCAGTGCCATCTTCTCCTGTAACATAATCGGCAATAAAAACACGGAACGCATTTTTTGTATCTTTAAAATAATCAAACAGTGGTTTATAAGAAAGACCTGCAAGATCACTCGCTTTAAGTTTTATATTGCAGTTTTCATATGGAATATTGTTTTGTTCACAGTGGATGATAAATTTTTCTAGGTAGCTTTCAGCAAAGATATAAATTTCATTAGGTTGATTTGATATCACTTCAGCATGCAAACATTTATTACCTTCCTGGATTCCAGCGTCACGCGCTGCCAAAGAGTGGACTGACACTGCACAATACTCAATATCCTTTCCTACTGCCAGTGCGAGATTGCTCGGCAACGTCCAAGGGGTTGTAGTCCAAGCAAGCAACTTACATTTTTGTTTAAATTGTTTTGGGTTTTCTAAAAGCTCAAATGCAACAGTTACAGCTTTGCTAGTCTTTTCTCTATAAGCATTATCTAGTCTTGTTTCAAAATTAGAGAGTGGAGTTTCGCACGCCCAGCTATAGGGAACAACGCGCACTGATTCATATACCAGACCTTTATCATAAAGCTGCTTAAATGCCCACATGACCGACTCCATAAATGATTTATCCATGGTTTTATAGTCATTGTGAAAATCTACCCATCTTGCTTGTCTACTTACATACTTCTCCCATTCCGATGAAAATTTCATTACAGAAGTACAACAGTGATTATTGAATTTTTCAATGCCAAATTTCTCTATCTCAGTTCTGCCAGATATTCCAAGTTCCTTTTCTGCACCCATCTCAGCCGGTAGCCCATGGCAATCCCAACCAAATCTGCGTTCAACTCTTTTTTCCAGCATAGTTTGATATCTTGCAAATGCATCTTTGATGAAACCAGTAAGTAAGTGCCCGTAATGCGGAAGTCCATTTGCAAACGGAGGCCCATCATAAAACACAAAACAATTATCCTTGGAACGTTTCTCGACTGACTGCTCAAAAATTTTATTTTCCTGCCAAAATTTTATGATTTCCTTTTCTAGCAATGAAAAATCAGGACTGCTGCTTGTATCAGGATAATACTTCATATTCATTTTAACTGGATAAAATCAAAGAATATAGAGCTTTCCAGAAAATTACAAATTCAAAAACTCTGTTTCTATAAACATAGATAGGTATTGACATCGTTATACAACATATTAATTCATTAGACTTATTTATTTAGGTTGAAGATGAATAAAGACAATAGCAGTTGGCCTTATCAGAAATTTCATGATGCTAACAAAAATAAAAGTAAAAGCAGCTTTGTTTGGGGATCACTTTCTTATGAATATAATAATTCTGGAAAGATTAAAAAAGTATACTATCAGTGGGAGAAGAAAAAAAATCCCGCGAATCTATTATATCAAGTCTCATATGATTGCGTAACAGAGAGCTGTAGTCCTTTAAGGATTAACCCTAGATAGCTTACACAAAGTGCTTCTACATGAAAACATGGGAGCACTTTTCTCCAATTAGGCAGCGCATCCCAATAAACTATTTTGCCGAGCTTCCAATATCCTTACATTTACTATTTTATCTTTGTATTCATCATCAGGGTCATCAACGCATACTGATTGCATATACGTGCTTTTACCAATAATTTGATTGTGGTGTTTACCTTTTTTATCGCTGAACAAAACAGGAATAGTTTTCCCCACCATACTCTGATTAAATTCAAGTTGTTGCTTGCTAATTAATTCCTGTAATCGAAGAAGGCGCTCTGTTTTAACCTCTTCTGGTACTTGATCTTTTCTTTCCGCCCCTGGCGTTCCTGGCCTTGGGCTATATTTAAAACTATAAGCCTGAGCATATTTTATTTTTTCTACTAATTTCATAGTTTCCTCAAAGTCTTTTTCAGTTTCTCCAGGAAAACCAACAATAAAATCAGAAGAAAATTCAATTTCAGGTTTCAATTTGCGCAATCTGTCTATTATTTCCAAATACTCCTCTGCCGTGTGTTTTCTATTCATTGCATGCAATATTTTATTCGAACCTGACTGCACAGGTAGGTGAACAAACGGCATGAGTTTTGATTCCTCCGCATGTACCAAGTAGAGAGATTCGTGCATATCTCTTGGATGAGAAGTTGTGTAGCGGATTCTTTCTAGGTTTTCAATTTTAGCAATGTGACTAATTAATTTTCCTAAATCCCACACTTCTCCCTCACACTCCCCATGATAAGCATTGACGTTCTGACCAAGCAAAGTAATTTCCTTTGCTCCATTTGCAACTAACTTCAATGTTTCGCGGAATATTTCATTTACTGGTCGTGAATACTCAGCCCCGCGAGTGTAAGGCACCACACAAAACGTACAAAATTTATCACAACCTTCTTGTATAGCAAGAAACGAAGAAGACCCTTGATTATTACCATAACATTCGTCTGGCAATTTATCAAACTTCGCAACTTCAGGAAAATCAGTATTTATTACATGACCTTTACTTCTACTTGCTTTGACTATCAACTCCGGTAAAGCAGCAATACTCTGCGGACCAACAACAATATCAACAAAAGGAGCCCTTCTGAACACTTCTTCTCCTTCTGCTTGTGCTACACACCCAGCCACCACTATGGTCATTTCTTTATTTTTTTGTGATGAATGAATCCTTCCAAGCTCTGAGTAAAGCTTTTCTGCTGCCTTCTCTCTAATATGACAAGTATTTAATATCACCAAATCAGCTTTTTCTGCATCACTTACAACACTGAACCCTAGAGGCTTAACTATATTCTCCATTAAAACAGAGTCATAAACGTTCATCTGACAGCCGTAAGTTTTAATGTATAGGCCTTTCATATTTAAAATTCTTCACACAAATTCTAGCAAATTATACGAAAAACTGGATTCTAGTACAACAGCCAATAAAGATTGCTTGACAAACCTTCTCGCTTTCCTTATTATAACAGCAGAGATATTTTAAGAGCTCAAAATCTATCTTCGTCTGCAGATTTTTTAGTCAATTTTTCAACAAAAAACGTATTCTTCAGCACACGTTCAAATTCTGTTGTATGTGCGCTGCATTTTTTTCTAATCTTCAGGAGGATTTTATGTCTAGAATTCCAGATACTTGACTTTTATTTTTAAGTTAAAAAAAACAATAGGCGCCTATTGTTTTTATAAAAAAGTGTAAAAAATAGAAATACTTTAAAGAATATAAAATAAAGGTAGAAAAGGTTCGAGTAATTAAAAACCATTTCCAGGCATAAATTTGCCATGCATACCTAAAAAGTAATTACACTAATATAATATTCACACTTATATGCTAATATAGATATAATACTAATTAAAGAGCATGTTATGTAAGAAGAAGTATCAGATTTTGTAGATGCTCTTTGTCAAAATAAATGTGATTCCTTTCGGGTGACACCCTCCTATATCTTTCTTTAGGTTACGCAGAAGTCTAATACAATTATAGAACAAGCTTAAAAGTTCTGGTAAAGTAGTTTTATTTACAAAGGATATGCTACTTGATATTGAAAAACGCAGTATAACAAATGCACTGTGGAAGTTACAAGAAGCAGATCAAAGGGAAATTTTAACTCTTATACAGAGATTTGAGTTGCCAGAAATATTAGCAAGAATATTAGTTGCTCGTGGTGTTAACATCGAAAATGCACATGACTTCTTACATCCACTAATCAGATCGCTATTACCAGATCCCTTTCACCTCCTTGATATGGATAAAGCTGTTTCTCGCATAATAAAAGCAATAAACAATAATGAAAATATTGCAGTATTTGGTGACTATGATGTTGATGGCGCAACGTCATCAGCATTGATTAATAGGTACCTAAGAGCGATTGGAACACACTCTATAATCTACATTCCAGATCGTGTTGATGAGGGCTATGGATTAAACGTAGATGCTTTATTACAACTTAAAAAGAACCGAATTGATTTATGTATTTCTGTTGATTGCGGTACGCTTGCATATCAACCGATAGAAGAGGCAAAGGTCTTTGGACTTGATATTATAGTTGTCGATCATCACCTTGGTACAGAAAAATTACCAAGTGCTGTAGCAGTTGTTAATCCTAACCGCCTTGATGAGAGCTCTCCTTATAATAACTTAGCAGCAGTTGGAGTATCATTCCTGCTAATTGTTGCTCTTAATAGAAGCCTACGTGAGCAAGGATTTTTTACCCACAAAAAAGAACCAGATTTGTTTGATCTACTGGACCTTGTTGCACTTGGAACTGTTTGCGATGTTATGCAGATTACAGGCCTAAATAGGGCTTTTGTTTTACAAGGACTAAAAGTCATGTCAGCAAGAAAAAACGTCGGCTTGCGTGTTTTATTTGATGCTTTAGGAATCCTCGAAAAACCAAGTGTTTCACGATTAGGGTTTAGTATTGGGCCATGCATAAATGCTGGAGGAAGAATTGGAGAAGCATCACTCGGTGCAAGGTTGCTTTCCAATGATAATGAAGAAGAGGCGCATTCAATCGCGCTAAAATTAATAGATTTAAATAATGCAAGAAAAATGCTAGAAAATGAGGCTATTTTGGAAGCTACAACACAAGCAGGAAAATTTGCACAATTAGGTGTAAATTTTATAATGGTAAGTGGCAACTGGCACCAGGGAATAATTGGTATAATTGCATCAAGACTAAAGGAGCAATTTCACTTACCAACGATAGTAATATCTTTAAATAATGGAATAGGAAAAGCAAGCTGCAGATCAATTTCTGGGGTAGATATTGGTGCTGCGGTTCTTTCTGCAAAATTTACCAACCTAATCATTGAAGGTGGTGGTCACAGTATGGCAGCAGGATTCTCGATTAAGGAAGATAAAATAAGTGATCTACATGATTTCTTTACTGAAAGATTTGCAAACTCTACAAATGACAAAATCATAAAAGCTGATGGTATAGTAACAGCTAAAGCAATAAACTTATCCCTGTGGAATCAATTGCAACGCTTAGAGCCATTTGGTGTTGGCAATCCTGAACCGAGATTTATCATTCAAGGAGCAAAGATAAGAAAGCCGGAAGTTATAGGAGTTGATCATATAAAATGTTTTATTGCTGATGATAATGTTATGGTAAAAGCTATTGCGTTTCGCTCTGCAAATACTGAGCTTGGCTCTGCTATCATGCAGGGAAATGTTAAATCAATTTTAGGTAAAATCTCTATGAATTACTGGAATGGCAATGAATTTATACAATTTATGATAGAAGATATCTTAACCATTAGTTAAGTTACTATTTTAAAATAATTATCTATCAATCTCACCAAAGACTATATCAAGTGAGCCGATAATTGCTGCAATGTCAGCAAGCATGTGTCCTTTTGCCATGAAATCTAAGGCCTGTAAATGCGCAAAGCCAGGTGCTCTTATGCGGCATCTATAAGGTCTATTGGTACCATCTGAAACTATATACACTCCAAACTCGCCTTTTGGCGCTTCAACAGCTACGTAAGCCTCTCCTTCTGGCACGTGATATCCTTCTGAATAAAGCTTAAAATGGTGAATCAGAGCCTCCATAGATTCTTTCATTTCCGCTCTTGGCGGTGGAGAGATTTTTCTATCTTCAGTTTTTATTGGCCCTTTAGGAATTTTCTCTATGCATTGCTTCACCAAGCTAATAGATTGCCTAATCTCTGCCATTCTTACTAAATAACGATCATAACAGTCACCATTTTGGCCGATAGGTATATCAAAATCTAACTGATCATATATCTCATATGGCTGGCTTTTTCGCAGATCCCAAGCAAGCCCAGCAGCACGGAGCATTGGTCCACTAAAGCCCCAATCAAGCGCCTGTTTTATTGATATTTCACTAATTCCTACAGTGCGTTGCTTCCATATCCTATTTTCTGTCAGAAGATCATCAACATCATCTATATACTTTGGAAATTGCTCTATAAATTTTGCAATATCTTCAATCAAACCTTCTGGGATATCTGCTGCAAGTCCACCTGGCCTTATATAAGCTGCGTGAAATCTTGCACCTGAGGCCCTTTCATAGAACTCGAGTATTTTTTCTCTCTCTTCAAAGAGCCATAAAAGAGGAGTCATCGCCCCAACATCAAGTGCTTGGGAAGAGATATTTAGTAAATGATTTAGTATTCTTGTCAGCTCACAAAATAGAACACGCAAATATTTTGCCCTAATCGGAACTTCGCACTGCAATAATTTCTCTACACATAACGAATATGCATGCTCTTGTGACATTGGCGACACATAATCGAGGCGATCAAAATAAGGAAGAGCCTGAAGATACGTTTTATGCTCTATTAGTTTCTCAGTACCACGATGCAAAAGCCCAATATGAGGGTCTGCCCTCTCAATCACTTCACCATCCATTTCTAAAACAAGACGTAACACCCCGTGTGCAGCCGGATGCTGCGGTCCAAAGTTTAACATCATTGTTTTTAGATCAGGCATGCTTGGTAGTTTAAGGTACTGAAATTGTATAGGGTAAAATGTGCTTAAAGTCAATAGGCTTCTTGCACAAGTACAACTATCGTTACAATAGAAAAACTCCTTAAAAATTCACCATCTCCTTATGACCTGATAGACAATATTTATTTGAACTACAATTATTATACTTGTGTTGATTAAGGTAGCAAAATTATGTATAGATAATTTTGACTAAAAAATAGTTTTTCAAGTCTTATTTTGGAGTAATCAAAATTAATGAAAAACAATAAATACAACTTAGGTTTAAGAATCATTCATTGGTTAATGTCTGCTCTTATTATTGGAATGCTTTGTTCTGGACTGTACATGAAAAGTTTGCCGATTAGCAGTGAAATTAAATTCAGCATATACGCTATTCACAAGGCTTGCGGTATCACCGTTCTTGGATTAATTATAGTACGCATATTTTTTCGCGTCTTTACTTATGTTCCACCACTTCCAGCCAATTTTTCTCGATTCGTAATCAATGCGAGCAAAACGATACACTTTTGTTTATATGCTTTGATGGTGCTAATGCCACTATCTGGTTATGTCATGTCTTCTGCTTCTAGCAAAGAGATCAAATATTTTTTCCATATTCCTTTGTTAATTAATCAGAATGAAGATCTAGCTAGTGCAGCTAATCAGCTACATTCAATTCTTGCATATTTTATGATACTCTTTATAGCCTTACATATACTTGGCGCTTTAAAACACACATTCATAGATAAACAAAATATTTTTAAACGTATGATATAGGTTATATGTTAAGTAGCCTCTGGAAAAAAGGAACGAATTTTCTCGGTAGTGAATTTGCCATAATGGGTGGTGCCATGAGCTGGGTTTCAGAGAGAAATTTGGTTTCAGCAATCTCAAATGCTGGTGGATTTGGAGTAATTGCATGTGGTGCAATGTCTCCAGATTTACTGAAAAAAGAAATCATAGAAACACAAAAATTAACTCATAAGCCATTTGGTGTAAACCTAATTACTATGCACCCAAATTTGAGTGAGTTAATAGATATATGCATTGAAACAAAAATAAGCCACATAGTTCTCGCTGGCGGGTTACCAAAAAAGCCTAATATAGAAAAAATCAAGAATGCAGGTATTAAAGTTATGTGCTTTACACCAGCATTAAGCCTTGCGGAAAGGTTAGTAAAAATGGGAGTAGATGCATTGATAATAGAAGGAATGGAAGCAGGTGGGCACATAGGTCCAGTTAGCACTTCTGTTCTCGCACAAGAGATATTACCTAATTTTAAAAATGAGAAAACACCAATTTTTGTTGCAGGTGGAATAGGAAGAGGCGAAATGATAGTGAACTACCTAGAGATGGGAGCAAGTGGCTGTCAAATAGGTACATTATTTGTCTGCACAAATGAGTCAGTCGCTCATAAAAATTTTAAAGAAGTATTCATCAAATCAGCTGCGCGTAATGCTGTATCTTCTGTGCAGATCAGCGCTGATTTCCCTGTAATTCCAGTAAGGGCTATAGCTAACAAAGCAAGTGACGATTTTATGAAGCATCAAAGAGATATTATCGATAAATATCAAAATGGAGAAATCTCAAAAGAAGAGGGGCAACTTGAAATAGAAAAGTTCTGGGCTGGAGCTTTAAGAAAAGCTGTAATTGAAGGAAATATTGAAACAGGATCTTTAATGGCCGGTCAAAGTGTTGGCATGGTTGATAGAGAAAAGCCTGTAAAAGAGGTGATAGATATGCTAGTTCAACAGGCAAGCAATTATGTTGAAATGTAAAATCAGTAATCAGCAAAGAAAATAGTTAGCAAATTGCTATAATTATCCGCAATAAGGCATAACTACCCAGTTTTAATGTAAAATTAACGCTAAAGAGGTACTCATACATTTTATTTATATGAGAGGAATGTTATGTTTGACTCAGGTTCATATGATAGGAGAGTGATATTTGATAGTATGGCAGGAGGAGGTATTACTCATGAGTTTTTTAGTAGGAGTTCAGAATCTTTAGGAAAAGAGGTCAAGAGTTATTCTGAATCAAAAACAGAAGAATTGCGCCAAATTATATACGAAAAGGTAACAAAAAAAAAACATCGTAATAAAAGCCCAAAAGACGGAAAGACTATCAAACAATGCATAGAGCTGTTCAACAAAGGAGCTGATCCTAACGTATTAATTCAATTAGAAAAATCACTGAGAGAGCAAGAAAAATATCAAAAATACTATAATTATTACACTGAGAAATTTCTTCCAGCGTTGGAAATAAAAGTGACAGAGCCAGAGGAATTAAGGAAACCTTTAGTACTTAACAATGAAGAAAAATCATCACAAAGATCACCAACAATAAGAGGGAAAATATTAAAAATAATTTCAGAGATTACAGGAATTACGAATAAAAGTAGTGACAAAAATTATTCTAGTAGCGTTATTCAAAATCAAAAAGATAGACAAAGTAATGCTATGGAACTATTTAACAAACAAAGTCTTTCTGGTGAAGTTGAAATTCCCAAAAATTCAGGTATTAATCCTCTGGAAAAGGATTCTTTAGCTAAGGGTGTAAGTGGAAAAGGAACCCCTGGAACGTATAATCCCTTGGGAAGTTTAGATCATTATGATACTTCAACAGTTCTTATATCAAAACAACCGCAAGCAAGAAAGGAGATCGCGCAATCACAATTGAATGGCTTCTCTAGCCAATTTTGTGAGGATTTAGAAAATAAAAACCCTAGTACAGCTGCAGATTCTGTAGAAGTACCAAGCGGTGCAAATACTTCTAAGCTCAGTAGTAGTAGTGATTTAGATAGTGGAATAAATTCATCTAGCTTGGCATCAAGTAGCAGAAGGAACAGCTTAACTTCAATTTCACCTGAGGAAAGTGTACACTTAAAATTAAACCCTGCTGAGGAAGATAATGGTTTGCAACTAGAAGATGAAGGAAAAATAAAATTAGCACATCCGAACAAAACAAGGCCCAAAGGGCCAAGCGGAAGAAGATCCCCTTCTAAATATTATAAGAAGACTGAAGAAGGGCCTCATTGTGTGATCTCAGTGACAGGCAGTAAGGTAAAAGATACAATGCAATCCAATAATTATGGAAATAATAGTAAAATCAAAAACAAAAATCTTCACGTCGCACTTGTAATAAGTTCTGCTCTCTTAGCAATAGGGTGCATTGTTGCAGGAGCAATGACATCAGGATTAGTAGGAGCAGGACTGTTTGTGGTGGCTGCAGTGTTTGCTACAGCAGCTGCTGCTGAATTGTGTTCAAACTTTCTGTCAAGTAAATTAACATCCATTAGTGTGAGTCCTCTTGTTGATAATAAAGAGCTAACACGGTGATAAAAGTTAAATATGAGTTACTTATGGTGAGCAAGTGAATTCGATTCTTGCCTATTGATGTAAAAATTGTTACATTTGAGGAGTATCTTAAAGGTATTTAGCTGATGCGTATTCAATTGGGTAGAGTTTTTGCTATTGTAGCCCTGTTAAGTTTTATCTTCATGTCATGTTCTAGCAAAGCAAGTGATGAATTGAAAAATATACCAGGAACGTTGAAAGAACTTATTTCTTCATTTTCAGTTAAAGATACTATGGAAAATATGAATCCTTCGACAATTATAGGGTTATGTATAGCTACAGTGATACTTGCAGTAGTGTTCAGAGGTCTAATTTTCTTCATGATACTGTTTGGCGTACTGATCATGATGTTTGGGAGTACAGAAAAAGCAACAGATTACTTGAAAGAAAAATTCAACTTTGCAAAGGACATACAGTTACAATCCAATAACAAAAAAGAAGATAAGGATTAAGTAAGATAGATGATTCTTTATTATCTTTTTATTGAATACGCATGATATTGTATGCAACCAAAAGTACCAGCCACTAGCTCTAATTCTGAAAAAAAGAACAATTTAGCGTTACTAGAAAGTATTAATTTAGATTTTATCCCTTATGCTTGCCACTACGATGAAGAAACTATACTAACAAAACAGGGGGAATTATTAAAAATAATCAAATTAGAAGACTATTCTTCAGTTGATAACTATGGTGATCTTAGAACTGAAATTAGAAAAAGTATATCAAAAAATATCAAGAGTTTATATTTTACCGTTTGGATTCACACTGTCCGCACACGCAATAAACTGAGCTTACAGTGGAATAAAACTGCAGACTTTTCCGATCAGCTACACTCAACGTGGTTTAATAAACTAGTTGATAGTAAACTACAGTATATAAATGAGCTATACATTGTGGTGTTACTTAGTGATTTTGGCAAACATATTAATAATGTATTTTTTTTTGGCGGGATAAAGAATAGGCACAAGTTATTTTTACAAAAAAATCATCAAGAATTACAAAAAATAACTGACCTGATTCAAAAAGATTTAGAACCTTTTGGAGCTAAAAAACTGGGCCTTAGATCTAGTGAAGGCAAAATATATTCTCAAATGATGGAATTTCTCCATTACATTATTACATTAACGCACAAAGATTATCCAATATGTGAAAGGGATCTATCGCAGCATGTGAAAAACCTAAAAGTAGCTTTTGGTTTCAATAAATTTCAAACATCGTTTGAAGGTCAACAGAAGTTTGGTTCTATTTTTTGTATAAAGGAATATCGAGAAATCCCCTTAGAAAATATAGATAGGTGTTTGCAACTTGACTCTGAGCTTATCATCACAGAAATAATAATATTTACTAGTAATAATAAAGCAGTAAAAGAATTTAAAAAACAAATTAATATACTGCAAATCAGTGAGGACAATACCTTACTTCAAAACTCAGGAATAAATGAAATAATAGAGCTTGAAAAAATTTCTGCTATGGATTTTTGTCAACAGAAAATTATTGTTACAATCTTTGCAGATGATAAGAATAGGTTAGCTAAAAATATCAGTGATTTATCCTCTGTAATGTCGTTAATCGGATTGATGATGTTTAGAACTGATCTGCACATGGAAAATCATTTTTGGGCACAGCTTCCTGGAAACTTTGCTTTTGTTACACAACCAAAAAATATATTAGAAAAATATGCTTGCAGCTTTGCTATGTTGCATGATTTTACATCAGGTACGTTAAAAGGAGGAAGATGGAAAGAAGCAGTAACAGTTTTTTTTTCAAAAAAAGGCAGTCCTTACTTTTTTAACTTTCATGGAAAGAAAAATAATGGTCATACCACAATACTTGGAGCTCCAAATTCAGGTAGAACCTCACTGATCAATTTCTTACTTTCGGAGTCAAGAAAATTTAACCCTAGGATTGTTATATTGGATAATACTGGAAAATCAATAATATTTACTAAAGCAGTAAGCGGCCAATATTACATAATTGATCCAAAATATAAAGATAAAAGTCTAAAATTTAACCCACTGAACATTGAAGATAGTGCTTCTAATCGCAATATGCTTGTTGAATTGATCAAAAGGATGGTTGCAGATGCAAGTTTGGTAGACGTAGAAGAAAAGACAAAAAAAATTGTAGATTCTATATTTGCTATACCAAGAGAATCGCGCTCTATTTCTCAAATTTCTGAAGTGCTTTTACTTCTTGGGGGTAAAATAAGTAAATGGTGTGGTGAAGGTGAATTTGCTTACTTATTCCAAGATGGTGATGAGTCAAACATTGACTGGGAAACAAAAATCATATCTCTCAATACTGCGAATCTCACTAAGCAAAAAGAATGTATGTCCGTGATACTTTACTATTTCTTATACTCTTTCGAAGCAAAATGTGATGGCTCGCCTGCAATACTTGTTTTGGATGAAGCATGGGAGATAAGTAATATTTTTCCTACAGAGGGAGAGTTTGACAACTGGATGCAAAGAATGACAAAGTTAAATGTTGTAGTAATTCTAAGTACTGAAAACTTAAACCTAGCATTTGCTAGCAAGTTTACTCAATATTTAGATAAGCATGTCGATACCAGGATTCTGATGCCGAACATCAATGCAAACAGATTATACATGAAGGCATTTTCTCTGTCGAAAGAGGAACTGAATGTCATTTTGCAAACACCAACACAGGAAGGTTTATTTTTGATAAAGCAATACAAAGGTTTAGTAACTTTAAATCTAGATTTGAAAAATATGAAAGAAATACATGTACTTTCAGCCAATAAAGAGACTATAAAGTATATGTATGAGGCGATGAAGGAAAAAGGCGAAAAAGTGAGTAAGTGGTTACCGGTGTTCTATGAAAAATGTAAAGCTTAATTTTTTATTGATATTCTCCTTGATATTTTGTCTTTCTTATCAAGGATATGCTGATTGTCCGCGTTTTGTGGAAAGTAATACTGATATTGAGGCAAATGCAAGTAAAGTAGGTAAAGGCTTTTGGAAGATTATTAGCTTTGATTGGAACAATATAGATTTTGACGAAAAATTATTGCAATTTATTAAAGTTACAGCAGTAAATAATCAGGGACCAGAAGGTTACTTCGATCCAAAGATTAAGGTCTGCGATTACGAAGGGAACGACAACTGTTATATATTATCCAGTGGAACATCTTGCCACAAAATATATGGCACACAAGCCACAGGAGCTGGAGTTTCTGCAGCAGTCTTTATTGATTGGGAAGGAGATAAAACAAAAGCTGGAGGAAAAATTGCTCATAAAACAGAAAATAAAACAAAAGCTGAAGAAGAATTTGTCCAAGGTCTTGAATGGGAATGGGCAGATGGTGTGACTGATGAAGAAAAGATAAAATTTGCTAATGCCCCTAAAATATGCGCTTGCAGTCAAAAGGGTGCTTGCATGTCAGGTATTTCTGCATGGGGTTCTAGAGTTTTTTCAGGAGAAAATATTTTCCGTCCAGGGAATATGGAAAACGTTTGCGACACTTGTTCATGGAACGAAAGGAAACAAAAGGTAAAATGTGCCCCTGTGCCACTTGCACCTGGTCCACCTCCATTTTGTGAGCAACTTGCGATGTCACCTACACAAGTTAGAATTGTACCTATAAGAAACCAAGACAATGATTACTTTCATCCAAGAGTTGGAGTCATTATTGGCGAATTGAAGGAAAGAAGGGAGATATATGTTCCATCTGCTGTTTCAAATCACGAGAATATTCCAAATTGGATATATCCTATTCCAGATAAAGATACTATCCATTATTTCAAAACCTATAGAAAAAAAGGTCAGCTCTGCGCTGAATATTATGGTACTGAAAAAGAAGAATCAAAAAGAAAATTACAATTTCCTGCTCGCTGCTTCCCAGCGCCACCTGCTCCAAAGATTGAAGAAGTGAGCATACCAAAGCCTAATGAGGGTAAAGGCGAAAATACGCTAAAAGTAAAAATGAAGATGAGTAAGAACGTTTGTACTTATGACGCAGGTGGAACTCACAGTAATGGCATCTGTACTTTTTATGTTAATAAAAATTCTCCTACATACATTGGCCATCTGCCTTTAATAGTAGTAAAGCCAGCAATAGTAAAAAAAACAACTGGTAACGGTAACATAAAAAGCGATATCGATAACATAATAGAAGGTATATTAAAAAGTAACTCTCAGTTTGAGGTTTTAAAAAAGTATGGATATGTTCCCGATATTGAAACAGAATGCAAAGAGCTTCAGAATGGTAAGTGCAAACTAGATGACTCAGGATATTCTAAAATAGAAGCAAAATATAAAGAAAATCCTAAAAGTAAAATGCTCTGCCTTTCTGGTTGGCAGCCGGAACCAGAAGAGCTTGTTCTTGAAAAAGGAAGTGAGCTAATATCACTGAAGTCAGTAGGAGCAAGCTATGCTAAACACAATACTGTTTACTCGAAAGAATCAAATCAATCTTATTATTTTCCTTGCAAAAAAGGGGAAATTATTGAATTAGTTGATGTTTTAGCAAAGCCACAAGATGCACTGAATGAAATAATATTTAATAAAAAAGGATATATTTCTATTCCTGAAGAAAATAAGCCTAGAGATAATTGCATCACGGAAGAGGATAAAGAGGTAGATACAAAACAAAATTGTGACAAATGCAAGATAGTATATGAATTAACAGATGGGAAACACAAAAAAGAATGTAAGCAAGGTGATGATGGTTGCCTTTGCTTTGATGGAGTGTGTAGTCGCTCAACACAGTATGTGAACAAGGATAATAAGCCATTTTACTTAAGAGTTTCACAAGATGGAAATGGCGTTGTAACGAAATTAGATAATCCAGTTAAAGCAAATAGAACAGAGGTCTTTTTTGCTGATAAATTATGCAGGTTCGATTTAGACGGTTTAAAAAAAAGATTGCGTGAAATAATAATAGCACAATTGAAACATAAGAAGCAGATTATTGAAGACAGGAATCAAAAACTTTATGAGCTTGGAGATGGCTATACAGATGATCTGTCAATGTATGATTACGTTGAAATAGAAGCATGGGGAGGTGGTGAAGCTGGTCATATAATTGGTAAAGCTCAGTCTACTGTAAGCAAGCAAGGAAGGCCAGGTGATTACATTAAAGCTAAACTAAAAATCAACCCCGATTATCCCTACATTAAAGTAAAAGTAACAGAAGGTGGTGGTGGGCAAGAAGATTATAAATCTAATAAAGATGGGGGACCAACTTTAATAAAAATGTGCAAAGACCCTTCAGAAATAATTTGTAAAGATTTAATTACTGTTGCAGGTGGTGGTACATACAGAACCTATGGAAAAATAGATTATAAAGAGACAATAATTCATGAAGAAAGTTTAAAATTAGAAGAAGAAGTTGTAAAAGGAGATGAGTTAAACTCTGAAGAGGATAATAAAATAGCATACATAAGAAATGGTGAGATTGGGTATGAAAATGTAAAAAAATGTAGTAAAAACTATGTGAATAAAAAATACGGTGCTGGTGGTTGTATTAACAAAAGCACCAAAAGTTACAGTAAAGGTGCTCCTGGTTATGTGAAGATTAAACCTATATTTGATGAAATTGATAAAGAAAGAGTAAAAAAAATAGATGATGCTATTGAAAAAATGATACAAGATCCAGATGACATCACAGGTATTGATGATTCCTTAATAAATAAACTTGATCAAAAGATTATTGATACAATTAAAGAAGAAATTAGAAAAGAATTGTTAGGATTATAGTCAAAGGACCCTGATGGTTGCAAATGGGGTAAAGTTGAATTTACATCACTGAGACAGATACATGTGAAACCAGTGTTTCTTTTCTTGTATATCAGCTCCCATAATGTCATTCGAGTAGCTGACACTGGAATTCATGTAAATTTAACTGGATGCCAATGTCACAAACTAGTTTTCTCATCTATCTTATTTTGCTACTCTGCTGAACAGATACGTCAATTTCATCTACTGATGAGCTAGGTCTGCTGTCCTTTATATGTTGTACCAAAAGCTCCATAATTTTTTTTTGCTCATAAAATTGCTGACATGAATATATTCCATTCGAGCCAACTAACACTAAGAATCCTCCTTGTACATTTGGAGGATTATCATGCCAGCTAATTTTTCTTATGTATTCAACAGCTTGTAAGGAAGTATCTCCTGAAAGGTTTTTAATATTAGGATCAGCACCTTTTTCTAGCAGTAATCTTGCCATTTTTTCATTACCTTTCATAGCTGCTATATGTAGAGGTGTATTGCCAAGCTGATTGCCAATATTGACATCCACCCCTTCTACACTAAGCAATAATTGAGCTAGCTCGTCATGGCCATTATCAATAGCTACACACAAAGGATTCATACTGGTATCACAGCCATTGACTTTAGCACCATTATCAAGAAGCAACTTAACTACTGCTGCATGCCCATTCTGAGCAGCTAGATACAAGGGTGTGACATTATTTTTTTTATCTACTATGTTAACACCAGCATTTTTTGTGCTAATTAATAGTTCAACTATTTCAGTATGTCCGTTCTGAGAGGCTAAGTACAGAGCTGTTATACCAAATTTATTGTCTTTAGCATCAATCTCAATTTCTTGAGTATTAAGTAACACCTTTACAACTTCTACAAGTCCATTTTGAGCAGCAATATGTAAAGGTGTCTTACCATCAGTACAGTCTTTTATATTGGGATCAGCTCCCGCTTTAATTAACTCCTCTACTATAGCTTTGCTTTTAGCTACAACAGCAAAGTGTAAAACTGTACTGCCTTTAGTAGTTCTTGCATGAATATTAGCTTCTTTACTGATTAGTAACTTTACTACGTCTAAATGTCCTGAATAAACAGCAAAATGCAAGGCTGTAAATCCTTTTTTGTCCTTGATATTGATATCAGTTTTTACATTAAGTAATAACCTAACTTCATTTATGTTACCACTATAAGCGGCTTGATGTAATAGAATATAGTGCACCCATTTGTCTAGACCATTTTTTTCAAAGTAATCCGATTTTTAAAATGAATATATTGATAAATACGTCGACACACATTTAAAGTATTTATCAATATATTCATTTACTGTTTATGATAATAAAGATCAGCAGGAACTTTATAATGTAGAGTCTGATGTCGCCTTCTATAGTTATACCAACCAACAAAATCATTTATTATAAGATTCAAATCTCTGATACTATTTGGTTTATAATAATATATAGCTTCTTGCTTTAAAGTTCTCCATAAGCGTTCAACAAATATATTGTCGAAGCAACGTCCTTTATGGTCCATACTGATTTTAACATTAGCACGCTCTAATTCCATAATAAAGTTATAGCTAGTAAACTGCACTCCTTGATCGCTATTAAAAATCTCAGGTTTACCTTGTTTTAGAGCTTCTTTGAGAGTATAAAGGCAAAATCCAGCATCAAGATATGGTGATAATGAATGAGCAATAATATAGCGACTATACAAGTCCATTATTGCCAC
>NODE_3_length_56849_cov_358.456474
TAATCAGTTTAAAGATGTTTTCTTGGGTTTAGATAAGCGGTTATAATAGGCAGGTACATTCTTATCTTAAAAAGCACGGTCTAAACTATCATCCACTATGGGAGCAGGGTTACTTATCAGTAGGTGATACTCATACTACCTGTAAATGGACACCGGGGATGAATGAAGAAGATACTCGTTTTTTTGGCCTAAAGCGTGAATGCGGCATACACGAAGAAAAATAACTATCTATTAGTCATTATTAACAAGATAAAATTAACATGTAAATCATGATAAAAGTCAATAGTTTTATTATTCTATAAAGGTAAATTAAATTCCAATTCATAATTGGATTTAATCCTGATTTTCATATATATAATGATATATATCAATTTTACAACACACTTTTAATGTGGAATATTTACCTCTATTTGCTAATCTTAGGCAACGTACAGTTTTGGTAGTTGGTGGAGGCAATGTTGCTGCGCGTAAAATACAATTACTTATGCGCACTGGCGCACATATTAAGGTAGTTGCTGATGATTTATGCCCTGAGCTAGCACGCATAGTAAATAAAAAAGACATAAATTGGATTGGTAAATTATTTGAGCCAGCTATGTTAGATGAGGTATTTCTAGTTATTGCTGCTACTAACAATACTAAACTCAATGCGTTGGTCTATAAATGCGCAGAGAAGCGCCATATATTTGCTAATATAGTAGATAAGCAGTCATATTGCTCTTTTATTTTCCCCTCTATTGTTGATCGATCGCCGATCGTAGTTGCTATCTCTTCTAGCGGTAAGGCACCGGTGCTAGCACGTATTCTACGTGAAAAAATTGAAACGATACTACCTATGTTCATCGGTCCTATGGCAACGCTAGTTGGTACCTGGCGTAATCGTATTAAACAGCATATCCATAATATAGCGTGGCGTCGTCGATTCTGGGAAACTATACTTAATGGACGTTTTGCTCATTTAATTTCCCAGGGAAAATGGGAACATGCAGAGAAGGAAATAGAGTCTCAGTTATACCACTACCAATCACCTATTGGAAATGTAGCTTTAGTCGGTGCTGGTCCTGGTGATAGCGGGCTACTAACTTTACGTGGACTGCAACTAATGCAGCAAGCAGATATAGTACTATATGATTATCTTGTCAGCCCTGAAATACTTGATTTAGTGCGCCGTGATGCCGATAGAATTTATGTAGGTAAGCAGGCTGGTAAACATTCTATGCCACAGGCTGAAATTAATAGCTTATTAGTTAAGTTAGCACTGCAAGGTAAAAATGTTGTACGGCTCAAAGGTGGCGATCCATTTATCTTTGGTCGTGGCGGCGAAGAACTACAGGCAGTTGCGGCAGCGGGAATTTCTTTTCAGGTAGTACCTGGTATTACCGCGGCTAGTGGTGCTACAGCTTATGCCGGTATTCCATTAACCCATCGTGAGTATGCACATAGTGTTATATTCATTACTGGTCATCAGTGCGATGATAGTAGTAATTACCTCAACTGGTCGTTATTAGCGCGTAGTAATCAAACTCTGGTAATTTACATGGGTGTTATTCAGGCAGCAGTGATTAAGAAGAAGCTATTAGCTCACGGCCGCGCACTACAGACACCTGTTGCCGTGATAAGTCGTGGTACTTTAAAAGATCAGAGCGTAATAATTGGGACACTAGAGCAACTAGAAATGTTAACTATACAGGCACTTTCTCCTACACTGCTAATTATAGGAGAAGTAGTGAAAATTTCTTGTGAAATAAATTGGTTTGGTAAAATAATTAAAGAGCAATAAATAAGCTATTTGCAATAGTACATCTGGTTTAAGGATATGAATTATGGAGCAAAAACATTTAACACATTTACAGCAACTAGAGGCTGAGAGTATCCATATATTGCGTGAAGTAGTTGCAGAATTTCGTAATCCTGTGATGATGTATTCCATCGGTAAAGATTCGTCTGTTATGCTACATTTAGCACGTAAGGCTTTTTATCCAGGAAAATTGCCTTTCCCGTTGCTACATGTAGACACTGGTTGGAAGTTTCGTGAAATGTATCATTTCCGTGATCATACAGCTAAAGCCTATGGTTTTGAGCTTCTGGTGCATAAAAACTTAGAAGGACAAGCAATGGGTATTAATCCATTTGTGCATGGTAGTGCTAAACATACTAATATTATGAAAACAGAAAGCTTGAAGCAGGCTATGAATAAATATAATTTTGATGCGGCATTCGGTGGTGCACGTCGCGACGAGGAGAAATCTCGTGCTAAAGAGCGTATCTACTCTTTTCGTGATCGATTCCATCGTTGGGACCCAAAGAATCAACGTCCAGAGCTATGGCATAACTATAATGGACAGATTAATCAGGGTGAAAGTATCCGTGTTTTCCCGCTTTCTAACTGGACTGAGATAGAAATTTGGCAATATATTTTTCTAGAAAATATCGACATAGTACCATTATACTTCGCTAAAGAACGCCCTATATTAGAACGTAACGGTATGCTTATTATGATAGATGATGATCGTATTGACTTACAGTTTGGTGAAACAGTAGGGCAACGTATGGTACGATTCCGTACTCTAGGTTGTTGGCCATTAACTGGTGCAGTAGAGTCAACAGCACAAACTTTACCTGATATCATTAAAGAAATGCTCATCTCTGCTACTAGCGAACGTCAGGGTCGTGTAATTGACACTGATCAATCTAGTTCCATGGAAATGAAAAAACGTCAGGGTTATTTTTAAGAAACCATCTAAATGAATAATAATAATCATATAGCTAAAAAGATTGCTGAGCAAGGTAGTATTGAAGCATACCTACATTCCCAAAAAAATAAAAGTTTACTGCGTTTTCTTACATGTGGTAGCGTAGATGATGGTAAAAGTACCTTGATTGGTCGCTTACTACATGATACCCAGCATATTTATGAAGATCAACTATCTCTACTACACAAAGACAGTAAACGTCTTGGCACACAAGGCGAAAAATTAGACTTTGCGCTACTAGTTGACGGTTTACAGGCAGAACGTGAACAGGGTATTACTATTGATGTAGCCTATCGCTATTTCGCCACTAATCAGCGACAATTTATTATTGCTGATACTCCGGGGCATGAGCAATATACCCGGAATATGGTTACGGGTGCTTCAAATTCTGATCTTGCAATATTACTTATCGATGCACGTAAAGGTATGTTAGATCAAACACGCAGACATAGTTTCATTAGTACCTTGCTAGGTATCTGTAATTTAGTAATAGCGGTAAATAAAATGGATTTAGTAAAATATGATCAATCTGTTTTCAATCAGATTAAGCAAGAATACCTTACTTTTTCTAAGCAATTACCATATCATTCTAATTTAGATATTAAATTCGTACCGTTATCAGCGCTAGGAGGTGATAATGTTGTTCATCCTGCCGTTTCTATGTCGTGGTATAGTGGTCCAACACTACTAGATATCTTAGAAACTGTGGTAGTGGTTAATACTGTTGAACAACAGCAAGTGCGATTTCCAGTGCAGTATGTTAATCGTCCTAATTTAGATTTTCGTGGTTATAGTGGAACCTTAGCTTCAGGAACACTAAAAGTAGGGCAACATATTAAGGTACTACCATCGAATATAGATTCGACTATTAGTCGTATCGTGACCTTCGATGGTGAGCAAACAGAAGCACGTACGGGAGAAGCTGTAACGCTAGTGTTAACAGATGCAGTTGACATTAGCCGCGGAGATTTAATAGTAGACTACGATACAGTACTACACCCAGTACAGTACGCCCAAGTTAATGTCGTATGGATGACTGAGAAACTACTAGTTGCTGGTCAAAACTACGATATCAAGATTGCCGGCAAGAAAACTAGCGTCCGTATAGATAATGTCAAATATCAAATCGATATTAATACATTAAAACCACGTACCGCAGATAATTTACATATGAATAGCATTGGAATGCTCGAATTAGAATTCGATGAACCTATGATACTGGAAAAGTATTCCACTAATCCTGTCACCGGAGGTATGATATTTATCGATCGGCTCACTAATGTAACCGTAGGTGCTGGTCTAGTACAACAAACAGTGCAAGAAATCCACCGACCATCAAATATCTACAGTCAATTTGAACTAGAATTAAATGCTCTACTACGCCGCTACTTTCCGCACTGGGGCACTCGGGATTTACTCGGAGGTAAATCATGACAGAAAGCTCCAATCGTCCAACCTACAATGAAAATATATTTTGGCATATACATCCTATACAACGTAAAGATAGAGAACAACTACATAAACACCTTGGTGCCGTGTTATGGTTTACTGGTTTATCTGGCGCTGGTAAATCTACACTAGCTAGTGCGTTAGAACAGGCACTATATCACCATGGGGTTAGCACTTATCTGCTTGATGGCGATAATATACGCCATGGTCTCTGTAGCGATTTAGATTTTAGCGATAACGGGCGGCACGAAAATATCCGTAGGGTAGGTGAAGTAGCTAAGTTAATGCTCGATGCTGGGCTAATAGTACTCAGTGCTTTTATTTCACCTCACCGCGCTGAACGGCAGATGGTTCGTGACATGCTACCAGAAGATCGATTTGTTGAAGTTTTCGTCGATACACCGTTAGCTATTTGCGAAGCACGAGATCCAAAAGGATTATATCATAAAGCTAGATGTGGCCAATTATATAATTTTACTGGTATTGACTCTCTTTATGAAGAACCGCAAAAACCAGAAATACATCTTAATGGTATGCAATTAATCCAAAAGTTAACAACACAATTATTAAATTTACTTAATGAACGTATGATTATTCGCTGCTGACAGCCTGACATTTTGGCATTTGTTATATGAGTAAATAAAAATAAAGTACTAATTGTTGACAAAAATTGAATAAATATATTCGTACTAATAATAGTAGTCTGTTTATCAAATAATGATATTGCGTAGAATAGAAATAGTTGTATCATTATACAATATACCATTTTGTAAAATTAAAGAAAAGTCATTATTAACTTTTTGAAAATTGAATCCCTATCTAGAGAGGAATAATTAAGCAATGAATTCAATATGATTAAGCTTAATAAATGCTATTATCATTTAGTACTGAATAAAATATTACAAGAAAATAAGCAACAATGACCTGTTTAACCAGACCATTGCCCAATGTTGTTGCTATTTTGCCTGCTGCTGGCAAAGGTCGTCGTATGCAAACAACATTTCCTAAACAGTATCTTACTATTGGTAACAAAACTTTACTTGAACTAACAATATATACCCTGTTACGTCAGCCTTGCATAAGTCAAATTATTGTTGCTATTAGTCCCGATGATTATTGGTTTGCTCAGTTACCAATTGCTGCTGAAGAGCGAGTGATGGTAGTTACTGGTGGTAGTAAACGCGTATATTCAGTCATGCGCGCATTACGCTATGTTAAACATGTATCCTGGGTACTAGTTCATGATGCTGTTCGTCCATGTTTACACCAGGAAGATCTAATTTGTCTACTAACGATTACGGCGCACTCTACAGTTGGAGGTATCTTAGCAACACCTGTACGTGACACTATAAAACGTGCTGGTAATATCGCTAATGTGAAAACTATTAATTATACTGTTGTCCGTAAAGATTTATGGCATGCGCTGACACCACAATTATTTATGCTTGAATTACTAAAGAGTTGTCTTCAGCGAGCACTAAAAGAAGGTGTAACTGTAACAGATGAGTCTGCTGCATTAGAGTATTGCGGATACCAACCTTTATTAGTACCTGGTAGGGCAGATAATATTAAAGTTACTTGGCCAGAAGATCTACAGCTCGCAAGCTTTTATTTATCTCAATTAACTAACACTCACAACAAATAGAGAGTATAAATGCGTATTGGTCATGGTTTTGATGTTCATAAATTCGATGGAGACGGCCCATTAATAATGGGGGGGGTACAAATTCCTTATCCGCAAGGTTTATTATCTTATTCTGATGGTGACGTTGTACTACACGCAGTAACTGATGCCTTACTTGGTGCTGCAGCACTAGGTGATATTGGTCAATTATTTCCAGATACAAATATATTGTTTCAAGGTGCTAATAGTCGTAAGCTACTACGTGAAGTTTGGCAACTTATTATTGCTAAAAACTATCGTTTAGGTAATCTAGATATTACTATCATTGCACAAGCACCTAAAATGTATCCGTATATTCAGCAAATGCGTGTCTACCTTGCTACCGATCTAGTCTGCAACATAGATGATGTTAACATTAAAGCAACTACAACAGAAAAATTAGGTTTTACCGGACGAGGTGAAGGTATAGCTAGCGAGGCTGTAGTATTGTTAATACATATTGATTAGAACTAATTGTTATCACTTTATCTTAGTAGAGTAAGAATAAAAAGTAGACTATCATAGATAGTGCCTTCCTATTATAATCTTTTTCTACATTTTATATTAAATTATCTTGATAATTACTCATTATTCCGCTGGATATTAAATATCGCCTACTCATCATTGTTGTTATCGATAACAGGATATAACTGTATTTAGTTCATTACTTATTCTTTATTGACAACGCAGATTGTTATCTCCCTAATGTATTATGATTAAGTAAAACTAAATCATCTGCTTTAAAGAGTAGAGTAGATCAAGTGCTTGACGTGGAGACAAACTATCAGGATCTATTTCTTGTAAAGCTTGGATTACTGGCGATGTCTCCTGCGTAAATTGTGGTAAGCTGCGGCTCGACAGCGGAGTAGTTAATGCTATATTGTTCGATAGATTCTCTAGCTCATGTAGTTTTCGGCTAGCGCACTTAATAACATCGCGTGGTATCCCAGCTAAACTAGCTACTGACAAGCCATAACTTTTATTCGCAGCTCCATTCTGTATACTATGCATAAAAGCTATAGTATCATTATATTCTATAGCTGCAAAATGTGCGTTCACTATACCCTTGATTTTATTGGGTAGAGTCGTTAGTTCAAAATAATGTGTAGCAAACAATGTCATAGCTTTAATTCTACTAGCCAGGCTTTCTGCACAAGCCCAAGCTAGCGATAATCCATCATAAGTTGAGGTCCCTCGTCCAATTTCATCCATTAAAACTAAACTTTGGCAAGTAGCATTATGTAGAATATTTGCTGTTTCCGTCATTTCGACCATAAAAGTTGAACGGCCAGAAACTAGATCATCGGCAGCGCCTATACGAGTAAAAATACGATCAATAGGTCCTATAATAGCTTGAGATGCCGGCACAAAGCTACCAATGTAGGCTAACAAAACAATTAGCGCGTTTTGTCGCATATAAGTACTTTTACCACCCATATTAGGTCCTGTGATAATTATCATATGATTTTGGTCTGATAAAGATAAAGTATTAGCAATAAATGGCTTACTCATCAAAGGTTCTACTACTGGATGTCGCCCATCGATTATATTAATAATCGGCTGATTATTTATCATAGGACAGACATAATGTAGTGTATCAGCACGTTCAGCTAAATTACTTAAAACATCTAATTCCGCTAATGCTGTAGCACTGAGCTGTAATTGAGTTAAATATGGCAAAAGCATATCTAGTAATGCATCATACAATTTTTTTTCTAACGATAAAGCTTTGCTTTTTGAAGTTATTACTTTATCTTCATACTCTTTTAGCTCTGGTATAATATAACGTTCTACATGTTTAAGTGTTTGACGGCGAATATAGCGTTTAGGTGCTCGATGACTCTGCTCACGACTGAGCTGTATAAAATATCCGTGTACGGCATTAAAACCAATCTTAAGTGTTTCTAGACCAGTATGTTTACGCTCTTTCATCTCAAGTATATCTAGATAGTCGGTAGCATTATTAGCGAGCGCACGTAACTCATCTAACTCTAAATTATATCCAGTAGCAATTATACCGCCATCACGTAATAATGCTGATGGTGATATCACAATAGCACGCTCTAATAGCTGGCATAAATTATCGAAATAACCGACATTACTTAGTAATTGAGACAGATGCATACCACTAGTATTATCTGCCAATAACGATTGAATATCTGGTAATTGTTGTAAAGCATTACGTATGCGAGCTAAATCACGAGGGCGTGCAGAGCGTAGTGCTAAACGTGCTAGTATTCGCTCTAGATCACCTATTTTTCGTAGTATGGGTTGTAAAATATCAAACTTACCTTGCAAAAAGTAAATACTTTGTTGACGGTTTTCAATCGTAGTAAGATGTTTAGTTGGCATCTGTAGCCAGCGTTTTAGCATCCTACTACCCATAGAAGTAACAGTATGATCTAATACTGCTACGAGGGTATGTTCTATGCCGCCACTAAGGTTATGTGTTAGCTCAAGGTTACGCATAGTTGCAGCATCCATTACTACGTAATCTTCTTGTCGTTCCAAAGTGATAGTACTGATATGCGGCATAGCGGTACGTTGAGTATCCTTAGCGTATTGCAATAAACAACCGGCAGCTCGTAGCGCTAGATGGGCACACTCAATGCCGAACCCCTTTAAACTACTAGTGCCAAATTGAATCATAAGCTGCTGACAAGCTGTATCTAGTTCAAATTCCCATATTGGTCTACGTCGTAGACCGCGTCGGTGTTCTATTAAAGCTAAATTATGTTGCGTATCTGGATAAAGTAGCTCAGCTGGATTAGTACGCTGTAATTCAGCGGCCATAGCCTCGAAATCTTTCGGTTCTGATACGATAAAACGTCCAGAAGTAATGTCTAACGTAGCATACCCAAATCCTTGTTTATCTTGCAGCATAGCAGCTAGTAAGTTATCCTGGCGTTCATTTAATAATACTTCATCGCTGAGCGTACCAGGAGTAACAATGCGCACTACACGGCGTTCTACTGGACCCTTATTGATAGTTGGCTCACCTACTTGTTCACAAATGGCAACTGATTTACCCAGCGCTACTAGTTTAGCTAGATAGCTATCTAATGCATGATAAGGTATCCCTGCCATTGGGATTGGTTCACCAGCAGAGAAACCACGTTTGGTTAAAGAGATATCTATTAACTGTGACGCTAATTTAGCATCTTCATAAAATAATTCATAAAAATCACCCATACGGTAAAAAAGTAAAACATCAGAATGCTGAGCTTTTATCTGCCAATATTGTTGCATCATAGGAGTATGATTAAGGATAGATTTATCTGTAAGCTCTTTCATATATTAAGTAAATTAATCTTATGAGTAATAGGAATGAATAAAATATAGTTCAATTTTCTGGTAACGATATCTATCAGTAACCTTAATTAATATCGCAGGAAATAGCTCTCCAGTTTAGTTTGCCATTTACCAAGCACTGTGCTATAGAGCAAATAAATAGCAGCTGCCTCAATATATAAAATCAGAGGCTCATAAGTTACGGAAACAATCCGTTGAGCAGCTAAAAAGATCTCCGGTACAGTAATTACTGCCGCTAGCGAAGTATCTTTAATTAAAGATATAAAAGAATTTGCTAGTGGTGGTAAAGCAACAAATATCGCCTGTGGTAAAATTACCCTTATCATTGCTTGGGTACTATTCATACCAATAGCCCATGCTGCTTCCCATTGCGTTAGAGGAACAGATAAAATCGCACCACGAATGATTTCTGAACTGTACGCTCCTATATTCAACGTAAAACCAATTAGCGCAGCTGGGAACGCATCTAACGTAATTCCAGCACTTGGTAGACCATAAAATATCAAAAATAGCTGCACTAATAATGGTGTACCCCTGATTACCCATACATAAAAATTAGCTATGAGTTGCAGATATCGTGAACTATATAAACGGATTAATGTTACTAACAATCCTAATATGAGACCAATAAAAAAAGATAATAATGCTAAAGGCAACGTAAAATAAAGCCCGGCTATAAATAAACGCCAAAAAGAATCGTGTATTAATTGTAGCCATGGTGGCATAAGTAAAATTCCTCTATAATAAAAACTTATTGAGAGATATCCTGGCCAAAATAACGGATAGATATTATCTTATAAGTACCATTCGCCTTAATATCATCTAGAGCTCGATTAATTGCAGCAACTAATTCTGGTTGGCCCTTACGTAGCATAATACCAGAAGGCGAGTGTGTTGCTTCTAAGGCAACAACTTTTACTTTAGCATCTGGTTTATGTTTTTTAAAATCAAGGAATGAAAGATAGTCATTTAGAGTTACTGCTGCTCTACCTGTTATCACTAATTCTATAGACTGATTAAAATTATCAGTTGGCACAATATCTGCACCATATTTTCTAGCTAATTGGGAATAATGGCTAGTCAGATTCTGAGCTGACTTTTGATTTTTTAAATCATTGAAGTTGTTTATAGTAGTATTATCATTACGTGTAACTATGACTACTTTAGAGGCAATATAAGATTGGGAAAAATCGTATTTTACTTTTCGCTCTGGTGTAATACCTACTTGATTAATAACTGCATCATAACGTTTACTATCTAGACCAGCTATTAATCCATCCCAACGTCCTTCTATAAATTTAGCTTTCATTCCTAAATGAGCTGCGACTGCATAGCCAAGATCAACATCAAAACCTACAAGTTTATCATTACTATCGTGATAGGTATAAGGTGCGTAAGTTCCTTCCGTACCAAAGGTAATAATGTTAGCTGATTTCAGCGCTACAAGTTCCTCAGCAGCTAGTGTTTCTGCTGAGATAAAAGCTGAGATAAAAAAAATATAACTTAATACTAGTACCTGATTGATGTTTTTCATGATTATTCCTCAATAAACGTTAACTAAAGGCGTATAATGCTACCGTTGGTAGTCATGCTAAACGATTTAATCTGATGCTACTAAAGCATTTTATGTTATTAGCCATTGCTTTTGGTTATACCTATACCAACCAGATAAGCATATTGATAACTAAATTCTATTGATATCAAGGATACCATTTACATCGGATTATTATTTCTTCATATAAAGAATGCTATCAGACTAAATTTTATCTACTAGTGCTAATCATGCAGTTACAGTAAATTTGCTACCCTTTAAGTAATAAATCGCCTTTGCTTCTTACCGTATAGTTCATACTTAAATAAGTAATTAATCTATGTACAGCTAAATAGTAACGCCTCAGTGTTCTGCTTGATACAAATACAGTATAATAAAATTAGCACTTAGCACTATTAGTCTAAATTGTCAGCTCATTTAAAATATGGTGGCGATGTTGTTCTATGCTATCGCTTGATAGGAGTGAAAATGGCTATTGATGAGAATAAACAAAAGGCGCTAGCAGCAGCATTAAGCCTAATTGAAAAGCAATTTGGGACAGGTTCCATCATGCGTCTAGGAGAAGATCGATCAATGGATGTAGAAACTATTTCTACTGGTTCTTTATCACTTGATATTGCACTAGGAGCTGGTGGTTTACCCATGGGTCGTATTGTAGAAATATACGGACCAGAATCGTCAGGAAAAACAACACTAACGTTACAGGTTATAGCCACTGCACAAAAAGAAGGTAAAATCTGCGCTTTTATAGATGCTGAACATGCCTTAGATCCAATTTACGCAAAAAATTTAGGGGTAGATATCGATAATCTATTGTGTTCACAGCCAGATACAGGAGAACAAGCGCTAGAAATATGTGACGTTTTAACCCGTTCAGGAGCTGTAGATGTAATTATCGTTGACTCCGTAGCTGCGCTCACGCCTAAAGCTGAGATCGAAGGTGAAATAGGTGATTCTCACATAGGATTAGCAGCACGGATGATGAGCCAAGCTATGCGTAAATTAACTAGTAACCTTAAAAATGCTAACACTTTACTAATATTTATTAACCAAATTCGAATGAAGATTGGTGTCATGTTTGGTAATCCCGAAACAACTACAGGTGGTAATGCACTTAAATTTTATTCTTCGGTTAGATTAGATATTCGCCGTATAGGCTCAGTTAAAGAAGGCGATGTGGTAGTAGGTAGCGAAACTAGGGTTAAAGTAGTAAAAAACAAAGTAGCTGCGCCATTTAAACAAGCTGACTTTCAGATCACATACGGTAAAGGAATTAATATTCACGGGGAACTAGTAGATCTTGGTGTGAAGAATAATTTGATCGAAAAAGCAGGCTCTTGGTATAGCTATAATGGTAATAAAATTGGACAGGGAAAAAATAACGTCTGTAACTTCTTGAAATATCATCCACAGCTAGCTGCCGAATTAGATAAGAAACTACGTGAAATGCTACTACATAATACTACTCGTACCGAGAGCAATAGTTTAGTAAGAGATGATGAAGGAACTTTTGATGAATAATGAATAATAGAGTAATCTTAATTTATCAAATTAGAAACAGTAATTATAGGTATTGTTTTACCTATATATAGTAATTATTAGATATAGGTAACTATATCTAGCAATTGACTATTACTAATATTTTCCTTTCAACTTTCGAGATAATATTGGCGATCATATTAATCAATAAATCCGGTGTATAATGTTACTTCGTACTAAACAAAATTGATCTGTATTTTTGACTTTAATAATGAATGACGAGATAACTATGAGTAATAATAGTACTGCTGAGCTTCGACAAGAGTTTCTCAATTTTTTTCACCAGAAAGGACATAAGATAGTTGCAAGTAGCTCGCTAGTATCTCATAACGATCCGACTTTACTATTTACGAATGCTGGTATGAATCAGTTTAAAGATGTTTTCTTGGGTTTAGATAAGCGGTTATACCAAAGTGCTACTACTGCGCAGCGCTGCATAAGAGCTGGTGGTAAGCATAATGATCTGGAAAAAGTTGGTTATACAGCACGTCATCATACATTTTTTGAAATGCTAGGTAACTTTAGCTTTGGTGCGTATTTTAAATGCGAAGCTATCCAATTAGCATGGGAATTATTAACTGGAGGACAATGGTTTAATCTACCGAAAGATAAACTATGGGTAACAGTATATGCTACTGATGACGAAACATATAATATATGGGCTAAGCAAATCAACATACCACGTGAGCGTATCGTCCGTATCGGCGATAACAAAGGCAAAGCTTACGCTTCAGATAATTTCTGGCAAATGGGTGATATTGGACCCTGTGGTCCCTGTTCAGAAATTTTTTTTGATCATGGTAATCATCTGTTTGGTGCTCCACCTGGTAGCCAAGGAGAATATGGCGATCGCTATATCGAGATTTGGAACCTAGTTTTCATACAATTTAATCGACAGATGGATGGTACCCTAATACCTTTGCAGAAACCTTCGGTAGATACGGGCATGGGTCTAGAACGTATTGCAGCAGTACTACAACATGTAAACTCTAACTACGATATTGATATATTCAGTCAGCTCATTAAAGCTGTAGCTGATGTAACAAAGGCAACTAATACTAGTTCTCTACAAGTAATTGCCGATCATATTCGTTCGTGCGCTTTCTTAGTCAGCGATGGAGTAGTACCATCTCAAGATGGACGTGGTTATGTCTTACGCCATATCATACGTCGCGCTATTCGCCATGGTTACATGTTAGGCGCTAGAGATGCATTTTTTTATAAGTTAGTTGCCCCACTAATTGAAGTTATGGGTAGTACAGCCGATCAATTAAAACAACAGCAAAATATGGTAGAACAAGTATTACGCACTGAAGAAGAACAATTCTCTCAAACTTTAGAGCGTGGATTATTCATGTTAGAACAGGTACTTACTAAACTCACAGGCGATACATTGGATGGTGAAACAGCATTTAGTCTCTACGACACTTATGGTTTACCAATATATCTGACTACTGATATATGTCGTGAGCGTAATATTAAAGTAGATGAAAATGGTTTTAAAAGCGCCATGGAGGTACAGCGTAATCGCGCACGAGAAGCAAGTAGATTTAGTTACAAATATAATAGCATGCTTAGTATAAACCAATATACTCGCTTCTTAGGTTATAAGCATTTGAAGTCCCAAGGCAAGGTAACGGCATTGTACCTTAATGATCAATCGGTAGAAGTGATCTATCATAGTGAAAAGGCGATAGTAATATTAGATTATACTCCATTTTATGGAGAATCTGGCGGTCAAATTGGTGATAGCGGTAAAATTACTGCCGCAAATGGTATCTTTGAAGTAATTGATACCAAAAAATATGGGAATGCTTTAGGTCATTTAGGCATGCTTAACTATGGAGAATTAAGAATAGGGGATCAGGTAACAGCTAAGGTTAATCAATTGCGCCGCGATCGTATTAGCGTAAATCACTCGGCTACCCATTTGTTACAATCGGCATTACGTCAATTACTAGGTAAACATGTAGTACAACGAGGATCTCTTGTCCATGACCAGTATTTACGCTTCGACTTTTCCCATCATCAAGCTATGCAAGTAGAACAAATACATGAAGTAGAAAAAATAATAAACCAACAGATACGCCGTAATCTAATCATTAAAACAGACATGATGACGTTGGAAGCTGCACAAAATCAAGGTGCAATATCAGTATTAGATCATCAATATGAGTCGTCCCAAGTACGAGTATTAAGCATAGGGGACTTCTCTACTGAGCTATGCTGCGGGACTCATGCTAGTCGTACCGGTGATATTGGCTTATTCTGGATTTCATCGGAATCAGGTATTGCTCTTGGAATACGCCGTATTGAAGCTATTACCGGTGAATTTGCGCTGAAAAATTTACATCAACAAAGCAATTTAGTGCAACAAATATCACAACTATTCAAAAATGATGGTAGTAACTTAGTAGAGAAGGTACGTGGGTTACAAAATCATATTAAGCAGTTAGAATCAAAATACCAGCAGCTTAAGAGTAAGCAGGTAGCACAAGAAATAGCAGTATTAAGCCGCAAAATAAGCAAAATGCATGGCACGCAGGTATTAGTTAGTAAATTAGAAAATATAGAACCTAAAATAATGCGTCATATAGTAGATGAAATAAAGCATCAGCTAGGTTCGGTGGTAATAATACTAGCTAATATAAATTTAGTTGATGGAAAAGTAAATCTAATTGCTGGAGTAACAGATGACTTAACTAATCGTATTCAGGCTAGTGATATTATTAGGACCTTAATCCAAAAGTTTGGAGGTAGAGGTGGAGGGAGCAAAAAAATTGCTTATGCCGGCAGTATTACGACTAACGAACTATCTACAGTTCTTTACTATATAGAAAAAATAGTAGCTGTAAAATTCACAGAGTCACAAGAGATGAATTAATTATCTAAGCTATCCCTCATTACTAAAATGAGCCTAAAGAGGATAGAGAAAGCAAGCAGTATATGTTTAGCACACTGTATATTATATGCATAGCTAATCTTTATTAAAGTAGTATAGCTTATGATCTAAGCAGGAAAACAAGAAAACCTACTCTTTTTATATTTCAAGGAGCAAAGAGAGAATGCTTATTCTGACTCGTAGAGTTGGTGAAACCCTCATGATTGGTGATGAGGTAACTGTGACTATTTTAGGCATCAAGGGCAACCAGGTTCGTATCGGTGTTAGTGCTCCTAAAGAAGTGTCAGTACACCGTGAAGAAATATACCATCGTATTCAATTTGAGAAATCGCAACAGTCTATTTGCTAATTATGTTCTTTACTTTGCCAACGCATAACCGCTATAGAATAATTAATTCTTAATTAATGACGTTGATTTTGATATTCTACCATTTTATTGATCAGTATAATGTAAATGATAAAAAATAAAAAAGAATTTGACTTCTGAAACTGAGAAAGTAATATGTGCGCCACGTGGTACCAATTAGCTTAAACTAAAAGTTCGTAGGTGAGGTGGCCGAGAGGCTGAAGGCGCTCCCCTGCTAAGGGAGTATATAGTAAAAAGCTGTATCGAGGGTTCGAATCCCTCCCTCACCGTCACTAAAATGCATCCGTAGCTCAGCTGGATAGAGTACTCGGCTACGAACCGAGTGGTCGGAGGTTCGAATCCTTCCGGATGCACCATTCGTTATGTTTTCTTTTACTTTGCTTAGCAAGTAAAGTTTCATATGTCATCTTGATGTAGATGTTGTGTGCCCTAGCCTTGTACGAATAATACTACTACTGCTCACTCTGCTACTAAGCAGAATTAATTGTTTTACTAAATACTAACTGCTCATTCTATAGGAGGTCAGTTTGATACCTGACGTATCATCAGATACACTTTTTTGGCTGAAAGCTAATCCTCAAGCCTTACAAGGCATTTATCGAGGAGTAGAACGTGAAACACTAAGGATTAATACTCAAGGACATTTAGCACAGACACCTCATCCTAAAAAGCTTGGTGCCGCATTAACCCATAAGTGGATTACTACTGATTTTGCTGAAACATTACTTGAATTTATAACACCAGTTGCTCAGGATATTGATCACATGCTCACGTTATTACGTGATATTCATCGCCACGTTGCACGTCATCTGTGTAATGAATGGATGTGGCCAATGAGTATGCCTTGTTTTATTGATAGTCAACAACAGATTAAACTAGCCCAATATGGTCCATCTAATATGGGACGCATGAAAACTTTATACCGTAAAGGACTTAAAAACCGTTACAGTGCTATGATGCAGATTATATCTGGAGTTCATTATAATTTTTCCTTACCTCTAACATTCTGGCAGGTATATGCTGGAGTTAGTGATATGAATAGCAATAAAGATATTATATCAGCTGGATATTTAGGACTTATCCGTAATTATTATCGTTTCGGTTGGATTATTCCATATATTTTTGGCGCTTCACCTGGTGTTTGTCAATCTTTTATGAAAAATAGAGATACAGACTTACCTTTTATAAAGGCATCATCTGGTTTTCTTTATTTACCTTATGCTACTTCACTACGTATGAGTGATTTAGGCTATGCGAATAAATCTCAAAGTCAGCTAGATATTACCTTCAATAGCCTCAAGGAGTATGTATTTAGGTTAAAGCATGCGATACGTACTCCATATGCGGATTACCAACGAATAGGATTGAAAAAAAATGGTAGTTATCTACAACTAAATACGAATATATTACAAAGTGAAAATGAGTTATATGCACCAATCCGTCCTAAACGGATAACGAAGAATGAAGAATCACCTTTAGATGCCCTACTAAGAAGGGGTATTGAGTATATAGAAGTTAGGGCGCTAGATATTAATCCCTTTTCACCAGTAGGTATTGATGAGGAGCAAGTAAGATTTTTAGATTTATTTTTAATTTGGTGCACCTTAGCTCCAGCACCAAAAATGAGCACTAGGGAGTTACTTTATACTCGCCTTAATTGGACTAAAGTTATTTTGGAAGGACGTAAGCCAGGGCTGACGCTAATTGTTGACGGTGGTAGCAGTAAAAAACCTCTGGCTACTATAGGCAAAGAACTATTTAGTGCGATGCAAGCATTAGCCGAAACTCTTGATAGCCATAATGGCAATATTCAGTATCAGCAAGTCTGCCACAAGCTAAGAGCGTGTATTGACCAACCTGAGTTAACTTTATCGGCTCGTATCTTAAAAGAAATGAAAAAATATGGTATTCGTGGTCTAGGATTAACTTTAGCAAACCAGTATTTTCAGATATTACTTGAAGAACCATTGGAAATGTTCAATGAATTAACGTTCGATAAAGAACAGATAAGATCTTGGCATCGTCAGTTAGAACTAGAAGCATTAGATATACTAAGCTTTGATGATTTTTTAGCTCATATCAATAGCCACCAACAATAAAGTACCTATAAAGTTCCTAGCTAAATTACACCTATAATGCTAATTGAATGTATTATTTTAGATATAGTACTAACTAATAAAATTATTAGGTAGCAGTCTAATACTGATGATTTTACTAAGCTAGTAGCTTCCCTATTACTTAACATAACAAGATCACTGATTTTTTGTGCAAAATATACAACTAGATTCTAATAGATATAATATAGCAAAAGACATAATATGATAACTATCATAGTTAACTATACTATATTTAAAATATAGTATATAACTGTTATTAATTGTTTAGGTCTTTTAAATCAGCATGTTTGAATATTTATCTGAGAAATTATCATTTTCCTTGCGTAATATTAGCGATCAAGGACGAATAACGGAAGTAAACATCAAAGACACTTTACGTGAAGTACGCATGGCGTTATTAGAAGCAGATGTAGCATTACCTGTCATACAGGAATTTATTAGTCGTGTAAAAGAAAGTGCATTAAGTCAGAAAGTTAATAAAAGCCTCACTCCTGGGCAAGAATTTATTAAAATTATCCGTTGGGAGCTAATAAATACGATGGGAGGACAAAATGATACGCTGAATTTAGCTGCACCACCGCCGGTAGTAGTATTAATAGTTGGTCAGCAAGGTGTTGGTAAAACCACGAGCGTGGTCAAGCTAGGAAAATATTTAGGGGAAAGACAACGCAAAAAAATACTCGTAGTATCTACTGATGTTTACCGACCATCAGCAATTAATCAATTAGAAACCTTAACAAAAAATATCAATATTGATTTTTTTCCATCCGAAATCGTTCAGAAACCGCTTAATATTGTTCATCTAGCACTAACATACGCAAAGCAACATTTTTATGATGTATTGCTAGTAGACACCGCTGGTCGTCTACATACCAATAATTTTATGATGAATGAAATTATTAATATTCATATAGCGATAAAACCAGTAGAAACTATATTCGTAGTAGACGCTATGACCGGACAGGATGCTGCTAAAGTAGCTAAATCTTTTAATAGTATGTTACCACTAACTGGAATAATCCTTACTAAAGTAGATGGTACTTCACGCTGTGGTGCGGCACTTTCTATCAGTTATATAACGGGCAAACCTATTAAATTTCTTGGTGTAGGAGAAAAAATAGATGCTTTAGAACCTTTTTACCCTGATCGATTAGCTAATCGCATCCTAGGCATGGGTGATACATTATCTCTGATTGAACAGATCGAACGTAATGTAGATTATACCCAAGCTCAAAAACTTACAAAAAAAATTAAACAAGGTAATAGCTTTGATCTGACCGATTTTCTTCATCAAATGAAGCAGATACGTAAAATTGGTGGTATAACCGGTATGATGAATCAATTACCCGGGATTAATAAACTACCAGATTCAGTTAAGTTACAAATGCAGAATGATAAATTACTGGTACATATGGAGGCAATTATTTATTCAATGACAGCTCAAGAACGTGTTAACCCTGAAATTATTAAAGGTTCACGTAAGCGTAGGATTGCTGCTGGATCAGGAATGCAGGTGCAGGATGTGAACCGTATGTTAAAACAGTTTACCGAAATGCAGCGTATTATGAATAAAATACAAAAAGATGGAATAATGCGTAGTTTAAAGAAAATCATACCACACAGATTTTTCTAGTGTTAAATGAATTAATTGCTTTTTACTCATAAATAAGGTATATAAAATAGTTATGAGTTATACTAATTTCCTTGTTAAGCAAAGGATATTCTTACTATGGTCAGAATTCGTTTAGCACGTGGTGGAGCTAAAAAACGTCCATTTTATCAAATTATAGTAACTGATAACCATCAGGCAAGAGACGGGCGCTTCATTGAACGTGTGGGTTTTTTTAATCCACTAGCTACTGGGCAAGCAGTAGATTTACGTTTAAATATGGATAGAATATTATATTGGATTAATCATGGTGCCAAAATGTCAGAACGTTTATATGCACTTATCAAAAGCGCGAAAAACAAATCTCAGTACTCTAGTGCCGGTTAATCCTGTGGTTTTAGGTACCATAAGCTCCGCTTATGGCATAAGCGGTTGGCTAAACATTATTTCATTTACGCAAAATGCAGCAAGTATTTTTGAGTATCAGCCATGGTTTATTAAAAAGTTAAATACATGGCTTGATGTTATACTAGATGAATGGAAATATAATTATCATAATAAGTTAATAATTAAAATTAATAGCATTGAAAATAGGGAAGCCGCACAGCTCTTTGCTAATTGTAATATTATAGTTGATGCTTCGCAGTTACCAACTCTATCCGATGGTGATTACTACTGGAAAGATCTGATAGGTTGTCAAGTAGAAACAATAAACAGTTATCAACTTGGTAAAGTTATTGACTTAATCGAGACTGGCTCAAATGATGTGATGGTTGTTCAAGCAAATCAACAACATTCTACTAAAATCAATGAGCTTTTAATCCCATTTATATATGGTCAAGTAATTAAAAATGTTGATCTCGCAACTCACATAATTAAAGTAGACTGGGACCCAGAATTTTAACCCTGAATATCAAAGATAGATCTAATGTGGATTGGATTAATCAGTATATTTCCGGACATGTTCCGTGCAGTTATGGATTATGGAGTAACCGGACGTGCGGTAAAAAAGGGCTTACTACAAGTACATTGCTGGAATCCACGTGCCTTTTCTCACAATCGGCACCAAACAGTGGATGATCGTCCTTATGGCGGTGGACCGGGAATGTTATTAATGATGCAACCTTTACGTGATGCGATTCATGAAGCTAAAAATCATACTGAAACAGGAGTAAAAGTAATTTATCTTTCTCCTCAGGGACGAAAGTTAGATCAACAAGGTGTATATGAATTAGCCGCTAATAAGAAGTTAATTCTTATCTGCGGTCGCTATAAAGGTATTGATGAACGTTTAATTACTACTGAGATTGATGAAGAGTGGTCAATAGGTGATTATGTTCTTAGTGGCGGAGAATTAGCTGCCATGATACTAATAGATTCGATGACTAGATTAATTCCCGGAGCATTAAGTCATGAGTCTTCGGCGGTCGAAGACTCATTTGCTCAAGGATTACTAGATTGTCCGCACTATACACGTCCGGAGGTGTTATACGGTATAAAGGTTCCACCTGTTCTACTATCTGGGCATCATGCTAATATTAGACGCTGGCGCTTGAAACAATCTTTAGGCCGTACTTGGCTTAGAAGACCTGAATTACTAAATAATCTATATCTTACTCATGAGCAAGTAAGATTACTGAAAGAATTTCAGTATGAATATAACAATTTAATTGAAAGTCAAGTATAGAAGGATAACATTAACTATGTTTAATCTAATTCAACATATAGAACACGAGCAAATGAAAAATTTGCCAGCTTTCCGCCCAGGTGACTCGGTAGAAGTAAAGGTTTGGGTAGTTGAAGGTAGTAAAAAACGTCTACAATCATTCGAGGGTATGATTATAGCTATCCGTAACCGAGGTTTACATTCCGCATTTACAGTGCGTAAAATATCAAATGGCGAAGGTGTTGAGCGTGTATTCCAAATGCACTCTCCGATAATAGAGAGCATTACCGTAAAAAGGTGTGGTTTTGTCCGTAAGGCAAAATTATATTACCTACGTAAACGTACCGGTAAGGCTGCGCGTATTAAAGAGCGTATTAGCAGCTAATCATAATCAATTACAATAATATTATCATTATTTACATCAATTTTAATTTTTTTACCTGGTAGTAAACTCCCAGATAATATTTGTTGTGACAATGGATTTTCTATTTTCTGTTGTATAGCACGCTTTAGAGGCCGAGCGCCATAAATAAAATCAAAACCAGTTTTAACTAATAAAGTCAGTACTTGATCGCTTATAGTAATTGATATTCCCTGTTCCTCTAAACGTTTTGACAGACGCTGTAGTTGTATCTGTGCTATTTTCAGCATATCTTCATGGCCTAGTGGATGAAAAACGACAATTTCATCTATTCTATTAATAAATTCCGGGCGAAAATGATGGCAAACAACATCAACAACGATATTTTTCATATCATGGTAATTAATTTGATGAAAACGTTCATTAATTACATCAGATCCTAAGTTAGATGTCATAATAACTATGGTATTACGGAAATTAACCGTCCTGCCATGGCCATCAGTTAACCTACCATCTTCTAACAATTGAAGTAAGAGATTGAAAATATCAATATGAGCTTTCTCTATTTCATCTAGTAGAATAACTGAGTAAGGTCTACGGCGCACAGCCTCAGTAAGCGATCCACCTTCTTCGTAGCCAATATATCCTGGAGGAGCCCCTACCATCCGCGATACTGAATGTCGTTCCATAAACTCTGACATATCTATACGTACGATGGCAGTATCACTATCAAAAACAAAAGCGGCTAAAGCTTTACATAGTTCAGTTTTTCCTACTCCAGTAGGTCCTAGAAACATAAAAGAACCAATTGGTCTATTAGGGTCTGCAATACCAGCTCTACTACGTCTAATAGCATTAGAAACTGCTTCTACTGCTTCATTTTGACCTACTACTCTTTGATGTAAATATTGTTCTATCCGTAAAATTTTTGTGCGCTCGCTTTCTAGCATGCGTGATACTGGGATACCAGTCCATCGCGCTAATACCTCAGTGATTTCCATCTCTGTTACGCGGTTACGTAACAAGCGCATATTTTTACCTTCTGATTGCAAAACTACTGCAAGTTTTTTTTCTAACTCAGGAATTTTGCCATATTGTAGTTCCGACATTCTGGCTAGATCGCCGATACGACGTGCTTGCTCGAGGTAAATTTTCGTTTGTTCTAACTCTGATTTAATTTTTTGCGCACCAGATAAAGAAACTTTCTCCGCTTGCCATTCTTTCTCTAGTTTAGCATAAGCATGTTCTTTTTGCGCTAGCTCTTTATTAAGTATCTTGAGACGTTTTAGGCTAGCATCATCTAGTTCTTTCTGTAGTGCCTGTTGTTCTAGCTTTAATTGAATCATGCGTCGTTCTAGGCGATCTAGTTCTTCTGGTTTAGAGTCAATTTGCATACGGATACTAGAAGCAGCCTCATCGATTAAATCAATAGCTTTGTCAGGTAATTGCCTATCGGCGATATAACGGTTAGATAACATTGCCGCTGCAACTATAGCTGGATCAGTAATCTGTACGTGATGATGTAGCTCATATCGCTCCTTAAGACCCCGTAAGATAGCAATAGTATCTTCAACACTAGGCTCAACTATAAATACTTTCTGAAAACGCCTTTCTAGTGCAGCATCCTTCTCAATAAATGTACGGTATTCATTTAGAGTTGTAGCACCAACACAATGTAGTTCACCACGTGAAAGTGCTGGCTTCAGCATATTACCTGCATCCATTGCACCGTCTGCCTTACCCGCGCCGACCATAGTATGTAATTCATCAATGAACAAAATGATATTACCTTCTAATTTTGATAGTTCATTAAGTACAGCTTTTAATCGTTCTTCAAATTCACCTCGGTACTTAGAACCAGCTACTAGTGCTCCCATATCTAATGACAGTACCCGATTATTTTTCAGTCCTTCAGGAACTTCACCGTTCACGATGCGCTGAGCAAGCCCTTCTACTATAGCAGTTTTACCTACTCCTGGTTCGCCAATAAGTACTGGGTTATTTTTCGTGCGTCGTTGCAATACTTGGATGGTACGGCGGATTTCTTCATCACGACCAATAACTGGATCTAACTTTCCCTGTTCTGCAAGCTCTGTGAGATTAATAGTAAATTGCTTGAGGGCTTTTTGACACTGATTTTCCGTATCTAGATTATCTACTTTTTTACTTTCCCGTAGGTAATCTATTGCTTGTTCAATTAATATTGTTGTAGCACCAGCAGCTTGTAGTAGTTCTGCTAAGCGTCCTCGCGAATTAATTGATGCCAGAATAAATAATTCAGATGAAATTAATTTTTCAGAACGTTTGTTTGCAAGCGTTTCACACATATTTAATACACTTACTAAATACTGGGAAGGTGGTAAGTTACCGTTGTTACTGTTAATTTGCTGATGGGGCAATTGCTTACAAGCCTGTTCAACTGCTAAACTTAATCTCGCAGTGTTAACACCAGCATACTGTAGTAATTGGTATACTGAGCTACCTTCTTGCTGAAGTAAAATAACCATAACGTGTAATGGCTCTATGAACTGATTAGCGTACCTAAGAGCCAATGACTGAGCATCTATGAGAACTTGTTGAAATTGATTTGTAAAACGATCTAGACGCATAATTTCTTCCATAAATTGTAGTCTATCTATATGGCCTATATGGCTATATAGAAAGTATATAAGGTTATTTAGGCAAAATTCAATAAGATGAAAGCTATAGCACGAACAACAAGTTAGAATACCAATCTTCAATTGAGATTAAAGAAAATTTTTCCTATCCTCTTGAAGTGCATTAACTAATTCGACCATATCTTGCGGTAGTGCTGCATGCAACTCCATTTCTCTTGCTGTAATTGGATGGTGTAATCGTAATGTAGTTGCATGTAATGCTTGGCGATTAAACCGACGTAACACTTCTATATTACTGTGATGATTTTGCTGACTACTACGATACAATTGATCGCCAACTAAATGGTGATTCATATAGGCCATATGTACGCGAATCTGATGGGTACGACCTGTTTCTAATCTCAGCCGTAGTCGAGTATGAGCACGAAAACGCTCTATAATACTGTAATGTGTAATAGCTGGTTTACCTAGAGGATTTACTGTCATATGAGTTCGCTTAGTAGCATGGCGAGCAATTGGCTGTTCAACAGTACCATCGTTATTAATAATACCAATAGTTATCGCTTCGTATTCACGAATGATACTCCGTGTGCGTAATAATTCTACTAACTTAGTTTGTGCCGATAGTGTTTTACCTACTATCATTAAACCTGTAGTATTTTTGTCTAACCTATGAACGATGCCTGCGCGTGGTACATTAGCAATAGCTGGGTAATAATACAGCAAGGCATTTAGTATGGTGCCGTCGAGATTCCCAGCACCTGAGTGTACCACCATATCTCGTGGTTTATTAATTACTATTATATCATCATCCTCATAAACAATATTTAAAGCAATATTCTGCGCTTTCCAGTACTGTTCATGTTCTCTTTCTATCATTACCGATATTTTAATTATTTCTCCACCTAGTATTTTTTTATTCGGAAGAATAGTTACCTGATCATTTACTTTGACTTTTCCCTCTAATATCCAGCCTTTAATTTGTGAGCGTGAATAATCCGCTAATAATTTAGCTATAGCTTGATCTAAGCGCTGTGGAAATAGTATATGAGGAACTTGTTCTGTAATATTTAGGTATTGTGGTGCCATATTTAAAAGCTCTCTTTATTTCGGTTGTTACGAGCAAATAGTTTCCATTAATATAGTTATTATTACGCGGTAATATACCGCAATACCTATTCTAGAAAATGCTAAAGCTAAAAATTATAGTAATACTACTAAGTTTATTGGTCCTTGTGAATTGTTCCAGTAACCAAAATGTTTTTTTAGATCATCTCCCCGCAGAGACTTATGCTTCGGCGCGGCAAAAATTACAGCAAGGTTACTATAAACAAGCAATTAAACAACTAGAAGCACTAGATAACTACTATATGTTCGGTCCTAATACGCAACAGTTACAACTAGATTTAATATATGCCTACTATAAGTTATCCAACATGCAAAAGGCACAAAATTTGATAGATCGTTTTCTACGTACGAACGCTAACCATTCCAATACTGATTATGTTCTCTACATATGTGGTCTAATTGAGATGAAGCTGGATGAACAAGCATTATCTAAATACTTTTTATTCGGTTTCAATCATTTCGAACGTGATCCAAAACATGCTCGTGCTGCTGTTATATCTTTTCAGCAACTAATTAATAATTATCCACATAGTATCTATGCGATAGATGCGAAGAAAATTTTGATTTATCTCCAAAACAGACTAGCTAATTATGAACTAACAGTAATAGAATTTTATTCTAAAGTAGGAGCATATGTAGCTGTAGTAACACGGGTTAAGCATATGCTCAGTAATTTTCCGAATAATAATGCTACATACCAAGCACGCAAGCATATGGAAAGGGCTTACCAACAGTTACGAATAAATAGCAGCTAGTCAGTTAACCTTATTCATAAAGAGAGAATAACAATGCTATTGTTATTTTATTTACAAAAGATAATAATATCTATTATTTATTATGTTAGCGGTAGTAATTATAGTTCACTATGTAGTCGACGTAACATATGTTGCGTCGTATTCCAATTAATGCAAGAATCCGTTACTGATACCCCATAACGCATTTTGCTTTTTGGTAGTTCCGCAGACTGATTTCCTGAATAAATATTACTTTCTAAAATGATGCCTCGAATGGAATTATTGCCCGCTTTAATCTGTGCTATTACAGATTGTACAACATCAACCTGACGGCGATAATCATGATTAGAATTACCATGACTACAATCTATTATAAGTCTAGGTGATAAACCTGCAGAAATCATCTGATCTGTACAATTTTTGATATCATGTGGGTAGTAATTTGGCTTGTTACCACCCCGTAATATAAGATGACCGTCTAGATTACCACTAGTCTGCAATAACGTTACCTGACCAGCCTGATTAATCCCAATAAAACGGTGTGATCGCTTAGCTACTGTAATTGCATTAATAGCAGTAGTTAAAATACCGTAAGTACTATTTTTAAAACCTACAGGCATCGATAAGCCTGAGGCCATCTCGCGGTGAATTTGTGATTCTGTAGTACGTGCGCCAATAGCAACCCAACTAAATAAATCGCCAAGGTATTGGGGACCATGAGGATTAAGTGCTTCCGTAGCTAGCGGTATCCCTATACTTATTAGTTCGACTAATAAACTCCGAGCAATTTGCATTCCAGCTTCAACATCACAAGATCCATCCATATACGGATCGCTAATAAGACCTTTCCAGCCAAAAGTAGTACGAGGTTTTTCAAGATATACGCGCATCACAAGATATATTTTATCTTTTAATTCCCAGGATATCGTTTGTAACCTTTGGGCATAATCTATGGCGGCATTTTTATCGTGGATAGAACATGGACCACAAACTACGAGTAAACGTGGATTACTACCATGAATTATATCAGTAATTATTTTACGCGATTCGATCACTAATTGTTTTTTTGCGTCACTTAAAGGAAATAATTTTTTTAGAGTGTCGGGCGTAATCATTAATTTTAATTAAAATATATTTGTTAGTATATGTATACTATTTTTTATCTATGTACATATTAGATATTAAACAATTCACCGTATTGTATCTATGATCACTAATGTTTTTAACTATTAAAAGACTGAAAGGTCGTCAGCTAACATACGCTGATGAAGATCATTAGATCTTTTTTTAAGATATAGTAGTAGCTAACTACTCAAATAGTTTTTGATAAAATTATTTACTAAAATATGTGTTCATTTTACTTAAAAATATTTTAGTATAGTTAATACCTTACTCACACTCTTCTTACTTAAGAAACAACATAAAATCAACAATAGGAATACGTAATATGGCAGATAGTTTTTTATCTACTAATCGTTATTTCGATTATAAACATTATCCTCGTGGTTTCTCCCGACATGGTCATTTCACTATTCGCGAAGCACAATTACTTGAACGTTTTGGTCAAGCCTATAATGATCTAGATTGTGGCAAACGTAAGCCTATTACCGATGATGAACATCAATTTATTGCTGTATGTCATGGTGAACGTCTACCATCTAATGATCACGAAAAAGTATGGTTGAAGTATATAGCACATACCCGTCGTCCTAAACGTTTTCATACTTTATCTGGTGGTAAGCCACAAATGGATGTGATAGAAGAATACACAGACAACGAAGATTAGTATATAGTTAATGTAATATTGAAAAGTAAAATATGCTCATTTCGTCAGCTAATTACAATTAGCTATTGCATTTATTATCAGTCATTGATTTAATAATTCTTGATGTTATCTTCAGGAGCTAAAATGAAAGACAAAATCATTAATATAAGTCAAGAAAACTTTACTCAACAAGTATTACAGAACGAGGGATTATTTCTAGTTGACTTCTGGGCAGAATGGTGCGCTCCCTGTAAAAGTATTACGCCAATTTTAGCAGAAATAGCTAATGAATTCAACGGAAAAGTTACTATTGTTAAATTGAATATTGACGAAAATCCTGCTATAGCACAGAAGTATAATGTTCGTAGTATACCCAGTCTTTTGTTGTTTCGTAATGGCGAAGTAGTAGCAACTAAAGTAGGTGCGTTATCTAAAGGACAATTAATAGAATTCCTTAACGCTAATATATAAATGGTATATAGAAAGAAGATTGACACTAATATACCATAATATCACCATCCATAGTTCTAGCGAAATATACCTCTAGGTTAAGAACCCACCATTATGAACCTGACCGAATTAAAAAATACGCCAGTTTCGGAGTTAATAATAATCGGCGAAAAGATGGGACTAGAAAACATAGCACGCATGCGAAAACAAGACATCATCTTCGCCACACTAAAGCAACACGCTAAAAGTGGAGAAGATATTTTTGGCGATGGCGTACTCGAAATACTGCAAGATGGATTTGGCTTTCTACGTTCTAGTGATAGTTCCTACTTAGCCGGCCCAGATGATATATATGTTTCTCCCAGTCAAATTCGCCGTTTTAACTTACGTACAGGTGATACTATTTCTGGTAAAATTCGTCCACCAAAAGAAGGTGAACGATACTTCGCACTATTAAAAGTTAATGAGGTTAATTACGATAAACCGGAAAATGCCCGTAATAAAATTTTATTCGAAAATTTGACTCCGTTGCATGCTAATTTACGTTTGCGTATGGAACGTGGAAACGGTTCGACAGAAGATTTAACCGCTCGCGTGCTAGATTTAGCATCGCCTATTGGGTGTGGTCAACGTGGTCTGATAGTAGCTCCGCCAAAAGCTGGTAAAACAATGCTTATGCAAAATATTGCACAAAGTATTACCTATAATTATCCTAATTGTGTGCTAATAGTTTTATTAATTGATGAACGCCCAGAAGAAGTTACAGAAATGCAGCGTCTCGTGAAAGGTGAAGTTATTGCTTCAACATTTGATGAACCGGCAGCGCGACATGTGCAAGTCGCAGAAATGGTTATCGAGAAAGCAAAGCGTCTCGTAGAGCATAAAAAAGATGTAATGATATTATTAGATTCTATTACTCGTTTGGCTCGGGCATATAATACGGTAGTACCTGCCTCAGGTAAGGTATTAACGGGTGGTGTAGATGCTAACGCTTTGCATCGTCCTAAACGATTTTTTGGGGCTGCTCGCAATATAGAAGAGGGTGGTAGTTTAACTATTATAGCTACCGCATTAATTGATACCGGTTCAAAAATGGACGAAGTGATTTACGAAGAATTTAAAGGTACGGGTAATATGGAATTACATTTATCACGTAAAATTGCAGAAAAACGTGTATTCCCGGCTATCGACTATAACCGGTCTGGTACACGGAAAGAAGAATTGCTTACTACTCAGGAAGAACTACAGAAAATGTGGATTTTACGTAAAATTATCCATCCAATGTGTGAAATAGATGCAATGGAATTCTTGATGAATAAGTTAGCAATGACTAAAACTAACGATGAATTTTTTGATATGATGAAACGTTATTAAGAAGATAAAATATCTATGTTGTAATAATTAATTGTTATTTAATAGTAGGATAGTTGTTCTATATAACATAAATATATTAGAATAATTATGTACAATCGTTAACTGTTAACGGTTGATTACTGACTAGTAATTGATTATCTATATGTTACTATGCAGTGACAATCTTAAAAAGATTATTTATTTTAAAATCGCACTAGACAGTAATCTGGTAAACTATTAGGATCAACATCCAAATAGTAGTAATATTGGACGCCCGTAGCTCAGTATGGATAGAGTGCTGCCCTCCGAAGGCAGAGGCCTCAGGTTCGAATCCTGTCGGGCGGACCATAACTTAATAGTTATTGGTGATTGTAGCTCAGTTGGTAGAGCCCTGGATTGTGGTTCCAGTTGTCGTGGGTTCAAGTCCCATCAGTCACCCCAATTATATTATCATTTTATAATTGCGAGGATGGCGGAATTGGTAGACGCGCTAGCTTCAGGTGTTAGTGTCTTATCATAGACGTGAGGGTTCAATTCCCTCTCTTCGTACCATAAGAGAGGTCTTAGTGCAGGTTATTTATGGCTCAACACACCACATAACCTGCATCATTCAACGTAATATAGTTACGCTGTATATTTAATCGGCGAGTGGCGCAGCTTGGTAGCGCGACTGGTTTGGGACCAGTAAGTCAGAGGTTCAAATCCTCTCTCGCCGACCAATATTAGATATATTAGATTATAATCTCATTCGAGAAACGAAACTATGAAGCTTATCTCTTCTACTACCTGTAACTTCCTGACAGATAGTACCTTATGTACTTCCTTCTTGCTTGGAAGCTGGAACTGCTGTTTCTGTGAAACAGTGATTTCAGTTGAATTACTTAGTAAGTAGTATGTCGCGAACATAATTAATTTAGATATGCTACATGACAGAACTAACCAGTAAAAAAATTATCCTTGGCATAGGAGGAGGTATTGCAGCTTATAAAGCACCTGAAATAGTACGCCGTTTACGTGAATTGGGAGCTGAAGTACGCGTGGTAATGACTTCAGCCGCCAAAGCTTTTATCACGCCATTAAGTCTACAGGTAGTATCTAGTAACTATGTTGCTAATGAGATGTTAGATCAATCATATCAAGCGGCTATGAAGCACATTCAACTAGCAAAATGGGCTGATTTTGTCATATTAGCTCCAGCTACTGCTGACTTACTTGCACGTTTAGCAGCCGGTTTTGCTAATGACTTACTTAGTGCTATTTGTCTAGCAACTCCAGCTACTATTGCTGCTGTACCAGCAATGAACCAGCATATGTACCTTGCAGCAGCTACGCAAGCTAATTTAACTACATTACGTAAGAGGGGAATCCTGCTTTGGGGGCCAGATAATGGTAGCCAAGCCTGTGGTGATATAGGATTAGGCCGAATGTTAGATCCTTTGGTACTAGTCGAACAAGTGCGTAGCTATTTTCTAACATCTTACTCCCTAACTCATTTGAAGATAATGATTACTGCTGGTCCTACCCGTGAAGAATTAGATCCAGTTCGTTTTATTAGTAATTATAGTTCAGGCAAAATGGGCTTTGCTATTGCTTATGCTGCAGCTGCTAGAGGAGCGCAAGTTACCTTAATTGCTGGTCCTGTAAATGCTAATACACCACCAGGTGTAAAGCGTATCAATGTAACTAGTGCATTAGAAATGCAGGATGCGGTAATGCATAGTGTACAGCTACAACATATTTTTATTGGTTGTGCAGCAGTTGCTGACTACCGTGCCTACCGTTTTTCGCCGAACAAAATTAAAAAACATAGTGATAAGATTATGATAGCTTTAACGAAAAATCCTGATATTATTGCAGGAGTTGGTGCTCTAACGAAAAACCGACCTTACGTTGTAGGATTTGCTGCTGAAACAAATAAGGTAGAAGAATATGCCCGGCAAAAGCGTATCAAAAAAAACATAGATCTAATTTGCGCTAACGATGTTTCATACTATAATAAGGACTTAAATAGCAATAAAAGTGCTTTACATTTGTTTTGGCAAGATGGTGAACTAATGTTAGCACGAAGCGATAAAAAAGTCCTAGCTCAAAAACTAATAGACCAAATTATCAGTTGTTATGATGAAAAAAATAGACATTAAAATACTAGATAGCCGCATTGGCGATTGTTTTAAGTTACCAAAGTATGCAACCCCTGGATCTGCTGGAATAGATTTACGCGCTTGTATTGATAATACTATATCTCTAGAACCAGGAGAAACTAATCTTATTTCCACTGGGTTAGCTGTACATATTGCCGATACCGGTCTAGCAGGGATCATTATCCCTCGTTCCGGATTAGGACATCATGGTATTGTACTAGGCAATTTAGTCGGTCTAATTGATTCAGATTATCAAGGTTCTATAATGGTGTCATTATGGAACCGTGGAAAAGAAATATTTACTATTCAACCTAATGAGCGCATAGCTCAGATAGTTTTTGTGCAGATTGTACAAGTATACTTTAATATTGTTGATAACTTCCAGAAAAGTAAGCGCGGAGAAAGAGGTTTTGGTCACTCAGGAAGAGTGTAGTAGTAAAGGAGCTTTGTTAGTGAGATAGATGATATGTTGGTAGGAGTAAAAAGTCTAAATACCGTATTGCTGCTGATAAGCTAATACTGCAGTAAGATTAGCTTCCATATTTCTTTGAAGAGCCAAATACTCAATAATATCCTTGAGAGTAATAATCGCCATTACTTGACAATTATAAGTAAGTTCAATGGCTTGAATAGCAGAAATATCACCACAGCTTTTCTCTTGTCGATTAAGAGAAATCAAGATTCCTGCAGGTTTCGCCTGATGATTTATAATCATATCCATCGATTCATGTATAGTTATACCAGAAGTAATTACATCATCTAATAGCATAATTTTCCCCTGTAATTTGCTGCCGACTAATATACCACCATCACCGTAATTCTTGTTTTCCTTACGATTAAAACAATACGGAACATTACGATCATATAGCTCTGCTAAAGCAATTGCAGTTGTTATTGTAATTGGGATACCTTTATAAGCTGGTCCAAATAATACATTAAACTCGATACTGGCATCTATAAGAGCTGCTGCATAAATTCGGCCTAGAAATGATAGATCAAGGCCCGTGTTAAAAAGCCCGGTATTAAAAAAGTATGGGCTAATTCTGCCTGATTTTAACGTAAATTTGCCGAATTGTAATGCTGCTGTATTTAAAGCATACTCGATAAATTGATGTTTATACTCTTTCATGTAAAAATAACTGTTAAGCAATCTAAATCTAACTAATATAACCGAATATTAATATATAATAGCAGCAAATATTAGAAAAAATAGGCACTAAGAGTGTATGATATACAGTATGACGGCTTATGCACGGCATTATATTAAAGAAAATTGGGGCACTGCAACCTGGGAGCTGCGTTCAGTTAATCAACGCTATCTAGAAGTCGACATCAATTTGCCAGGGCAGTTACGTAGGCTAGAGCCAATTATTCGGGATCGTATCCGCTCATGTTTAACACGCGGTAAAGTAGAGTGCTATCTGTATGTTAATCTCCAAACACAAAGTGCGTTCCATGTAAATACAATACTAACAAAACAACTAATTCAGGCAGCTAAGTTAGTCAAACAGTATAGTGGTGAAGGAGAGATTAATCCGATCGCTATTCTAAGTTGGCCAGGTGTAATAGCTACGCCAGAGCACGATATTGATGACACTATTATTACCCAATTATTTTATAGTTTCGATACTACGTTGCGTGATTTTCTTCATGCTCGTGAAACAGAAGGTATAGCTTTAAAAGCGATTATTGAACAACGCTTAGCCGGTGTTAGTACTGAAGTTACTAAGATTCGTCAACAAATGCCCGATATCCTGGTATGGCAAAAGAAAAAATTACTAGGTAAGTTAGAAGAAGTACAAATTAGGCTAGATAACTATCGTCAAGAGCAAGAGTTTGTTCTTTTAGCTCAAAGATTAGATGTAGCCGAAGAACTAGAGCGTTTGGAAATACATGTGAAAGAAATATATCATCTTCTTATTCTCAGCAACAAAGATGCTGTTGGTCGTCGTCTAGACTTTATGATGCAAGAATTGCACCGTGAGTCAAATACTTTAGCATCAAAATCAATTAATGCCAGTGTAACAAAATCAGCAATTGAGCTGAAGGTTTTAATTGAACAGATGCGTGAGCAGATTCAAAATATTGAGTAACCGCTATAATACTCGTTTAAGTAAGTAAAATTGATGATATCATTACTAATTATATAAGTATTATGTCCTTTTTAACAAGTTTAACAAGGTGAATAAATATGTCTCGATTCTGTCAAGTCACAGGAAAACGGTCAGTTAGTGGTAATAACCGCTCCTATGCAATGAATGCTACTAAACGCCGTTTTCTACCTAATTTGCACTTTCATCGCTTCTGGATTGAAGCAGAAAAACGCTTTATTAAAATACGCGTATCTGCTAAAGGTATGCGGGTAATTGATAAGAAGGGTATAGAGAATTGTTTAGCAAATCTCTGCATCCGTTACTAACTAATATGATAAATTAAATTATCATTCCTCTTGAAGGTATAATGTTCTTATGGCTAAAGGTGTTCGCGAAAAGATTAAGTTAGTTTCTTCTGCTGGTACTCATCACTTTTATACTACAACGAAAAATAAACGTCTTAAGCTTGAAAAGCTAGAATTGAAGAAATTCGATCCAGTAGTACGTAAACATGTGATTTATAAAGAAGCGAAGATTAAATAATGTTGCATATGACTAAAAACAAGAATAAAGATATTACGAGATATAATGGATAACAATTAGATGCCAGAATTACCAGAAGTAGAAATTATTCGTAGAGGCATTGAACCTTGGGTCGTTGGTCATATTATTCAGCGGGCTGAAATACGTAATAACCAGCTACGCTGGCCAATTGATCAAGAAATAATTTCTATACATCAGCGCAGGGTTATTAGTCTAAAACGCCGGGCTAAATATTTACTCATGCAGCTCCATCATGGCTGGATTATTATTCATTTTGGCATGTCAGGTAGGCTGAGAATATTAGCACACATGCTCCCACCAGAAAAACATGATCATATTGATTTAATTATGAGTAATAATTGTATTCTTCGCTACACTGATCCACGAAGATTCGGGGCTTGGCTTTGGAGTAATAATCTAGACAAGATGAGTATTCTAAATAATTTAGGAGTCGAACCTCTCAGTGATCAATTCGATGGTCACTGGTTATTCACTAAGTCACGTAATAAAAGTCTGCTGATTAAGCAATTCTTAATGACGAATAAACTCGTAGTTGGCATTGGTAATATTTATGCTAATGAGGCTCTCTTTGCTGCTGGTATTCTGCCAAGTAGAGCTTCGTGTTCATTAAAAGAACAAGAAGCTCTACTATTAGCTCGTAGTATCAAAGCTATACTACTAAGCTCTATTGAGGAAGGAGGTACTACATTGCGCGATTTTTTACAATCAGATGGTAGGGATGGCTTGTTTGCAAAAAAGTTACAAGTTTATGGTAGACATGGTGAACCTTGTTATACATGCGGTGAATTCATACAAATAGCTAAATATGGTCAGCGGAGTAGCTTTTTCTGTCCATCGTGCCAAAACTAAGGGTGTAACCTTGCTTTCACTTCATTTGCAATTAATGCCGGAAGAAAGTGATCAATGCTACCGCCATGCAGCGCTACCTCCTTTACTAAGGTAGAGGAAATATAAGCCAAAGTTTCATCTGGCATCATAAACACTATCTCTAGATTAGGCATAAAATAACGATTCATTTTCATCATCTGCATCTCATGCTCAAAATCTGCTGCTGCTCTAATACCTCGTATAATAATATTAGCTTGTTGTTGGTGGGCAAAATGAGCCATTAAACCAATAAATCCCCGTACTGTTACATTAGGTAAATGTAATGTAACCTGAATAGCTAATTTTACTCTTTCCTTTAGATCAAATAAAGGTTGTTTGCTGGGACTAGCTGCTATAGCTAGTACAACTTCATCAAAAATATGTGCTGCACGTGTTATTAGATTTAGATGACCATTAGTTAATGGATCAAATGTACCAGGATAGATAGCTTTTTGGTTCATACTTTTCATCTCGCTTGTCTTAGTAAAAAATATTAACTACCTTTAAACTATCCTCGATATGAATAATGAATCATGAAATTATATGGAGAATATTCATGGTTAGTTTCATTGTTACCACTAACTTAAGGAAGTATCCTGAACTATATATAGAGTTTTTTCTATAAAAATAACTAGGTAACGGATTTGTCAAATAAATAATATATATTTTCTTATAATAAAATATAAAGAATAATGATAAATTTAATTATCAATGCAAGTGTAGTGCTTAATCTACCTACAACTACTTTCTTAACCAGGGTATAGGATTTACCGCTTTACCTTGGCGTCTTATTTCAAAGTATAGTGATGATATTTTACTACTAGTAGATCCTACTAAAGCAATTACTTGTCCAGCTTTAACCTGATCACCTACATGAACTAATGTACTTTGGTTGTTGCCATAAATACTCATATCTCCTTTTCCATGTTCTATCGCAATTATTAGACCATAGCCTTGCAACCAATCAGAAATTATAACTTTACCGTCTGCAATAGCCTGTACTCTGCTGCCTTGAGGTGCTGCAATCACTAGTCCTTTATATCGTAAATCACCTTTTTGTGGTTCACCGAAGCTATGAATTTTACGTCCTATAACAGGCCATATGGCCTGTCCAACAGTTAGACCACCGTATAAGCGTGCTACTAGTGGTGTTGGTTTTTCTACTGCTGTAACCTTAGCCTTCAATTCAATTTGAGCACAGGCAATAGTATTACGTAGCTGGGTCTCATAAGTACGTAATTTAGTTATCCTCTCTTTGTTCTGTTTTATCGATGTATTTAGATCATGGAGAATTTTCTGGTCAGTATTACGGGCAGTACGTAGTACCCTTTGCTGCTGTTGTAACAATGTATTTTGTTGATGCTGTTTTTGCTGTTGCTCTTCTTTTTTGGCTACTAGTTGAATGCTGGTTAGTTGTAAATATCGTATTTTTTTTTCCCTCTCTTTATTAAGAGATATTAAATATACTAGAATATGTTTGTTTCGTTCACCATCTCTATGATTATGATTACTGAATATCCACTGTCGATTAGCTTTTAGCTTCTGACGGAAGACAGTATCTAGCTGCTGTCCTAATAATTTATGTTGTATAATAGAATCCTGTTGTAACTTATTAATTAAAGAATTTAACAGCTTAATATCGTGGTTAAGTATGTTTAAACTATGCTTAGTATTACGCCAGGCTTTAGTTGATTGATCAATAACTTGTTGCTGCTGCTTTAACTGTTTCAGCAGAATTATACGCTGTTGTTGCTGCTGTTGTACGCTTTTCTCCTTTTGCAAAATATCTTGTTGCAACTTTTTGATCTGTTGTTTATTGTCGTTCGCATGACTCATGCTAAGATAAAAAATAACACAAGCATAGAGCATACAAGAGCAAATACCATGCTTTAATTTCTTCTTCTTACTGCCAGAAAATTGTATAAGCAATAATGTTTTCCGCGGTGTTTTTTCCCTCATGGAAATAATGATGACATTTTAAACAGCTACTTACTAGTGCTATACAGCTGTAAGTAAGGTTAGTATAGTTTTTATAATTGACTGCTGAACAGGAGTTTTTCACGCTATGCCTGAAATAATACAGTTTATTAGTAAACATTTTATGTTAAGTTTGGCATGGTTTATATTATTTAGTACAGTAATAGTTATAACTATTCAGAGTTGGTTTTCTAAAATTAAAGAAATTGCTAACTCCGAAGCAATTCGCTTAATTAACAAAGAAAATGCAGTGATTCTTGATTTAAGAAGCAAAGATGATTACCGTCATGGGCATATTACTAATAGCTTGAATCTGACGGAGACAGTACTGAAAAATGGTAACCTTAGTTCTATCGAACTAGCTAAGAATCGACCAGTAGTAGTTATTAATAATAATCATATTGCCTCTCGTAATTCTGCGAATAAGCTATATAAAGCTGGTTTTGAAAAGGTTTATGTACTCAAAGAAGGCATTACCGGTTGGTGTGAGGATAATTTACCCCTGATTAGGAGTAAATAACTAATTTTTAGTTGAGCTATCAGGTAGACTAGTATGGCTAAGATTGAAATATATACAAAATTCAGCTGTCCCTATTGTCATCGGGCTAAGGCATTGTTAACTAGTAAGCAATTACCTTTTCAAGAAATAAAGATTGATGGCAAGTTTGACCTACGAGAAGAAATGATTAAGCGTAGCGGACGGACTACCGTCCCACAAATATTCATCAATAGCGAACATATTGGGGGATTTGATGATCTATGCGATCTTGATACATGTGGTGGATTGGATTACTTAACGCCGGATATTTAAGTATGTTTATCCTTCAGCTTAATAAAATAACTAAGTTCTTATGTTTTAAGAATGATGAATACTTATTATCTCTATTAGATATTGGCGCTGAGTAATGTCTGCTGTTATTACATCTATGATTGTGATCGGTGCAGGTTCTTACGGCACTGCTTTAGCTATTACCCTAGCTCGTAATGGTAATAAGGTATTATTATGGGGGCATGATCCTGTCCATGTTCAAGCGATGAAAGTAGCAAGGTGTAATCATGCTTTCTTACCTAATGTCATATTTCCATCTACATTATACTTAGAAACTTCTTTACCTGTCGCGCTGACAGCGAGCCGTAATGTGCTAATTGTGGTCCCTAGTAATGTATTTGGTAGCGTGCTAACACGAATCAAACCACATTTACGTCCTGATGCACGTATTGTCTGGGCTACTAAAGGCTTAGAAATGAACACTGGAAGACTATTACAAGATGTAGCACGGGATATACTAGGTGGACATATACCCTTAGCAGTAATATCTGGACCCACTTTTGCACGTGAATTAGCAGCTGGATTGCCTACGGCTATAGCTATAGCGGCTACCGATGTTACTTTTAGCGCTGACCTACAACAATTATTGCATTGCAGTAAAAGTTTACTTGTAGAGTGTAATATCGATTTTATTGGCGTTCAGTTAGGGGGTGCTCTTAAAAATATCATCGCTATCGGAGCTGGTATATCTGACGGTCTGGGATTTGGTGCTAATGCTCGCGCAGCACTGATAACCAGAGGATTAGCAGAGATATCACGCCTTGGTAAAGCTATGGGTGCAACACCAAGCACCTTTATGGGCATGGCTGGTCTAGGTGATTTAGTATTAACTTGTACCGATAATCAGTCACGTAACCGCCGTTTTGGTATACTAATAGGGCAGGGTATTGAGGTACAAACTGCACAGAAGAACATAGGTTTAGTTGTTGAGGGATATACTAATACTAAAGATGTATTAAAACTCGCAAGTCGTTACCGAGTAGTGATGCCAATTACCGAACAATTATACCAGATTTTATATCATAATAAAAATGTCTACGATGCTGCATTAACGCTGCTGGGACGATACTATAAAGATAAACAAATTAGTTATTTATAATGTAAACTTATCTCTTAATCAATTTTTTATTTGAGTAAAAGGTAAGCTAGATGTCTATTGAACAGTTAAAATTAGTATGGAATAGCATTAAAGCTGAAGCACGATTGCTAGCGGACTGTGAACCGATGCTAGCAAGTTTTTTTCATGCAACTTTGCTAAAACACGAGAATTTAGGTAGCGCTTTGAGTTATATGCTTGCGAATAAGCTATCTAATCCTATTATGCCAGCTATTGCTATTAGAGAAGTAGTTGAGGAAGCTTATCGTGCTGATCCTGACATGATTTTGGCAGCTGCGCGTGATATACATGCGGTTCTTTTGCGTGATCCAGCAGTAGAGAAATATTCTACTCCACTGCTATATCTTAAGGGAGTCCATGCACTACAAGCATATCGTATTGGTCACTGGCTATGGTACCAAAATCGCCAGGCATTAGCTGTTTATTTTCAAAACCAAATTTCAGTGTCCTTCGGCGTAGATATCCATCCAGCTGCGCACATTGGCTGTGGTATCATGCTTGATCATGCTACAAGCATCGTTATTGGTGAAACTGCAGTCGTAGAAAATGATGTATCAATACTACAATCTGTAACTTTAGGTGGAACGGGCAAAACTAGTGGAGATCGTCATCCTAAAATTCGCGAAGGTGTGATGATTGGAGCAGGTGCGACTATATTAGGTAATATTGAGGTGGGAAAAGGTGCTAAAATTGGTGCAGGTTCTGTTGTCTTGCGTTCTGTGCCACCTCATACTACTGCAGCTGGAGTTCCGGCTAGAATAGTTGGTAAACCAGATAGCGATCGACCATCAGAAGAAATGGATCAATTTTTTACTAGTCCTGGTTTTCAATTCGGTGATGGGATATAATATTAATCCTACCACCGATAATATCCTCATAGGACGTGAAATACGACTTACTTGATCATTAGTACTTACCTACATGGATGATTAAGTAGCATTACTATCCTTAGTGCTTATCTATTTATCATTCTACAAATAGAATATAGATAATTAATATGCTAAGCAATACTAATATAGTTATCATCTTTCAAATACAGTTTATACAGATACATTGTATGCCATATATATTGTTTTTTCAGTTAAGAGGGAGGCATGATTAATAAAATCGGGGTACTAACTAGTGGTGGTGATTCTCCAGGAATGAATGCGGCTATCCGTAGCGTAGTTAGGGCAGGGCTTTCGGAAGGCTTAGAGATTTACGGGATTTCTGATGGCTACCAGGGTTTATATCAAGATCGTATGAGAAAACTAGATCGCTACAGTGTTTCCGATATTATTAACCGTGGAGGCACTTTTCTTGGTTCTGCGCGTTTTCAAGAGTTTCGTGAAGAGGCTATACGGGCTATTGCTCTTAATAATATGAGTAAATATGGTTTGGGTGCCCTAGTGGTTATTGGCGGTGATGGATCTTATATGGGCGCAAAACTATTAACAGAAATGGGTTTACCATGTATAGGATTACCAGGTACTATTGATAATGATGTAGCTGGAACTGATTATACTATTGGTTATTTTACGGCGTTAGAAACAGTCGTTGAAGCTATTGACCGTTTACGTGATACTTCTACATCTCATCAACGTATTTCAATAGTAGAAGTAATGGGGCGTTATTGCGGTGATCTAACAATGGCTGCTGCCATTGCTGGTGGTTGCGAGTTTATTGTATTACCTGAAGTAGAATTTCAACCAGAAGACTTAGTCTACGAAATTAAGGCGAGTATAGCTCAAGGCAAAAAACATGCTATTGTAGCAATTACCGAGTATATTTGTAATGTGTTTGAACTGGCGCTATATATCGAAAAAGAGACTGGGCGTGAAACACGCGCAACTGTTTTAGGTCATATCCAGCGTGGTGGTAACCCAGTAGCCTATGATCGCATTCTGGCATCAAGAATGGGAGCATACTCAATCGAACTATTACTACAGGGATATAGAGGACGTTGCGTTGGAGTACAAAATGAGCGGCTTGTACATCATGATATTGCTGATGTTATTCAAAATATGAAGCGTCCTTTTCGCCGTGATTTTTTGGAAACTGCACGTAAATTATTCTAATAAATTTAATTTATTGGTTAACAATGTAGTTTATTTAATTAAAGATCTTAATATAACAAAAGGAGTTATTATGTTCAAATGGCAGTATGGGTTAATCTTGATATTAATCTCAGGAAGTTTACTTGCAAAAGATATCAATTTACTAAATATTTCTTATGATCCAACACGTGAATTTTACCATGAGTATAATGAAGCATTTACTAAATACTGGCAGCATCAAACAGGAGATTACGTAACAGTACGTCAGTCTCACGGAGGTTCTAGTAAACAAGCTACTTCAGTAATAAACGGAATTGAAGCTGATGTTGTTACTCTAGCGCTTGCTTCAGATGTAGATGCCATCGCAGAACATACACTTATTGATAATAAGTGGATAACTCGCTTACCGGATAACTCCGCACCATATACGTCGACCATTGTCTTCTTAGTACGTCAAGGTAATCCAAAAAATATCCATGACTGGCCTGATTTAATTCAACCAGGAGTATCCGTAATAACACCTAATCCTAAAACCTCTGGTGGTGCACGCTGGAATTATCTAGCTGCCTGGGGTTATGCTTTATACAAAAATAATAACGATTCAGTAAAAGCACATAATTTTGTTAAAGCATTGTATAAAAATGTGGATGTTTTAGATTCCGGGGCTCGTAGTGCCACCAATACATTTGTGGAACGTGGTCAAGGTGATGTACTAATTGCTTGGGAAAATGAGGCCTTACTGGCACTAAATAAGCTAAAGAGTAAAACTCAACTGGAGATTATTACACCAAGTATATCTATACTAGCAGAACCAACAGTTGCTGTGGTAGATGCAATTGTTGATAAAAAGGGTACCCGTGAGGTTGCTAATGCTTACTTAAAGTATCTTTATTCTCCTGAAGGCCAGCGCATAGCAGCAAAACACTACTATCGACCGCGCGATGCTAGCCTAGCTCAGGAATTCCCAAAACTAAAACTATTTACCTTAAATGAAACTTTTGGTAACTGGCAAAAAGCTAAACAAGAACACTTTTCTAATGGTAGTAGTTTTGATCAAATATATCAGCGCGAAAATAAATAACTTAGTTTTTTTTTGCTCGTGCAGCTGCCTTAATGATAGTAGCAAAGATATCAGCTTTCAGCGATGCACCGCCAACTAATGCGCCATCAACATCTGGTTGGTTAAACAGCTCAGCTGCATTACTAGCATTTACTGATCCTCCGTATTGAATTATAACCTGCTCTGCTATAGCCTGATCATGATTGAAAAGATAGCTTCTTATAAATTTATGTATTTTCTGTATCTGTAACGGATTAGCGGATTTTCCGGTAGCAATTGCCCAAATAGGCTCATAGGCTATGACTGCATTTTTAAACGCTTGAGTACCTACTATATTGAGAATATAGTCAAGCTGACGGACGCAAATAGCTTTAGTCTGATCTTTTTCATTCTCTTCTTTAGTTTCTCCAATACATAAAACAGGAATAAGTCCTTCATTTTTTAGGCAAGCAAATTTATTAGCTATATCCTCATTGCTTTCTTTATGGTATAAGCGACGTTCAATATGGCCAATAATAATATATTTAGCGCCAATATCTTTAAGCATCTTAGCCGAAATTTCACCAGTAAATGCACCAGAAACATGGAGATCAACATTTTGCGCTCCTAGAGCTATATGGCTACCAGTTAAATAAGATTTAGCTCTGTCCAAATATATCATTGGTGGGGCTATAGCAACGTTGCAGCAGTTAATCATATTACTTAATTGATTACGGAGTGATATGATAAAATTGCTAACCATATGTTTACTACCGTTTAGTTTCCAGTTACCAATAACTAACGGATGTCGCATATTATTTCCTCCTATTCATAAGCTGCTATGCAATAAATCCATCTAGATATGGGTAGGTAAAAAATAGCTATTTTTAGACCAGAATGAGTAATAACTTCATAAAGTTTATCGTTTGGAATTTTTGCTGGAACTATTATAGTGAATCAATGTTATTGATTAGATGAATATGGCATTACAAGTTCAATAACTTATTTATGTAATACCGTTGTACTTATACAACTATTATCCGCTAATTTATCTATTCAATATGCTATGAGTTTTACTATAAAATAAATCTGCTAAAATCTTCATCAGATACTAAGTCATCTAGATGACTACGAACATAATCGGCATCTATAGAAATAGTTTTACCATGCCATTCGCTAGCGTCATAAGAAATATCCTCCATCAAAAGCTCTAAAATAGTATGTAGACGCCGAGCACCGATATTTTCCGTGCGCTCGTTTACTTGCCAAGCAGTTTCAGCTATACGTTTAATACCGTCTTCAGTAAAGGATATACTAACACCTTCTGTTGCCATAAGGGCAATATACTGCATTGTTAGCGACGCATTCGGTTCAGTCAGAATTAATTGGAAATCTTTAGGTGTTAATGCTTCTAGTTCTACACGAATTGGTAAGCGACCTTGTAGCTCAGGTATTAAATCTGAAGGACTAGCTACCTGAAAAGCGCCAGAAGCTATGAATAAAATATAGTCTGTTTTAACCATGCCATGCTTCGTTGATACCGTACAGCCTTCCACTAACGGTAATAAATCACGCTGTACACCTTCACTAGATACATCTGGTCCAGAAACATCACCTCTTTTACAGATTTTATCAATTTCATCAATAAAGACTATTCCATTCTGTTCTACAGCTTCTATAGCCTTTTCTTTTATTTTCTCCTGATTTACTAGCTTAGCTGCTTCTTCTTCTATTAGAAGCTTCATTGCTTCTTTAATCTTCATTTTGCGTGATTTTTGCTTTTGACCAGCTAAATTTTTAAACATAGACTGTAGCTGATTTGTCATCTCTTCCATGCCTGGAGGAGCCATAATTTCAACACCAATAGGCGTTGCAGCTAAATTAATCTCAATTTCTTTTTCATTGAGCTGGCCTTCACGTAATTTTTTGCGAAAATGCTGGCGGGTACTTGAAGGCTCACTGCTATTATTTTCTTCTATTTTGTCCCAATTGTTCGGGGTTGGTTGCGGGATTAAAACATCTAGTATCCGCTCTTCAGCTCTTTCTTCCGCGCGAAAGCGATTTTTTTCCATCGATTGTAGACGTACCATTTTTACGGCCGCATCAGTTAAATCACGGATAATAGAATCTACTTCCTTACCTACATAGCCTACTTCAGTGAATTTTGTAGCTTCTACCTTAATAAATGGTGCGTTAGCTAGTTTAGCTAATCGTCGTGCTATTTCTGTCTTACCTACGCCAGTAGGACCAATCATCAGAATATTTTTTGGTGTGACTTCATGACGTAATGTTTCGTCTAGCTGCATACGACGCCAGCGATTACGCAACGCGATGGCTACTGCTCTTTTAGCATTATGCTGGCCAATAATATAGTCATCTAGTTCATTAACGATTTCGCTTGGAGTCATGTGAGACATATTTTAATATCCTTCAGCTGTAGATGTTAATTCTTCAATGGTGTGGAATTGATTAGTATAAATACAGATATCTCCAGCAATTACCAATGATTTTTTAACAATTTCGCGGGCGCTAAAATTAGTATTTTCTAACAAAGCGCGAGCAGCGGACTGAGCATATGGTCCACCAGAACCAATCGCAATAAGGTCTTTTTCCGGTTGTATTACATCACCGTTTCCGGTAATTATTAGCGATGCATTTTCGTCTGCTACAGCTAGTAGTGCTTCTAAACGACGTAACCGACGGTCAGTACGCCAGTCTTTAGCTAACTCTACTGCTGCTTTCACTAAGTGTCCTTGATAACTTTCTAGTTTACGTTCAAATAATTCGAATAATGTAAAAGCATCAGCAGTGCCACCAGCAAAACCAGCTATTACTTTATCATTATAATATAGTCTACGTACTTTACGGACGTTCCCCTTCATAATAGTATTACCGATAGTCGCTTGGCCATCACCACCAATCACAACATGACCATTACGACGCACGCTGATAATTGTTGTCACTTCTAACCCCTTAGAACAGAAATAGCAGCTATCTCTCCCCGGTAAGGAGAGAGGTTTACTATTAAATGGGGTAATCTTTAATCTTTTCAACCCCAATAGGTCATGATAGTAGTATTTTATCTTGCTAGCTGCTATATTAGCAGCTAGTCATCTTTTTAAATAAAGATTAACAATTGAGTTATTTGGTGATCTAATGCTACCTATTAGAGATCGATTGCTCAACATTAGCAATCAATCGGATCTACATCTAATGACCATTTTACTTTACTTGCTAGGGATAGTTTTCCTACTAATGGTATAATAATTGTCAAAAATTTTTGTAAATGTAGCCTCGAAGGATGCGATAATATTAGATTCCAACGGAACCTACCATTACATTTAGGAGTTAATGCTGGTATAGGACCAATTAATAATAGTGTTTCATTACGTTGTGGATGAGTTTCCAATAATTGACGTAATTTATCCAGAAATGTTCTAGACTTATTATTATCATAATCTTCAGCACGAAAACTTGTATGACTCGCAAAAGGTGGTAAACCAGCCTGTCGACGTTCTTCGAGCATATGTTTAGCAAAGTCCATATAGCCTTGACTAAGTAGTGTCTGTAACAAAGGATGGTCTGGATGATGGGTTTGTAGCAATACCTCCCCGGGTTTACCAGCACGTCCGGCTCTTCCAGATACCTGAGTATAAAGCTGTGCAAAATGTTCTGCTGCACGAAAATTACTAGAAAATAAGGCACCATCTACATTTAATAATGATACTAGAGTCACATCAGGGAAATGATGTCCTTTAGCTAGCATTTGTGTCCCAATCAAAATTCTTTTTCCACCTCTTTTTACTTGAGTTAAAAAACACTCAAGTGCTCCTTTACGCGCTGTTGTATCACGATCAATACGTGTTATAGGTACACTAGGAAATTGTATTCCTAATGTTTTTTCTAGTTGCTCCGTACCTAAACCTGATGGTATTAGCTGTGTTGAGCCACATCGTAAACATTGATGTAATACTGAACGTTGACTATAGCAACGATGGCAGCATAATTTACATTGCTGTTGATGAAAAGTGTAATAGTGATCACATCTTTTGCATTCAGCTATCCAACCGCACTCGTGACATAGTAACGCAGGAGCAAAACCACGTCGGTTAAGAAAAAGCATAACCTGATTTCCTGCTTCGAGATGCAGGTGCATTTTTGTTAAAAGTATCTTAGATAAACCATTATTTAAATGCTGTCCTTTTAAATCTATTAACTGTTGACTAGCTAATTGAGCATTATTTACCCGTTTTCCCAATGTTAATTGATGATATTTTTTCTGTTGTACATTATAAATAGTCTCTAAAGCTGGAGTTGCAGTACCAAGGATAATGGGTACATTTTCTTCTCTAGCTCGAAAAACTGCTAGATCACGAGCATTATATCGCCAGCCATTATGCTGCTTATATGAACAATCGTGTTCTTCATCTATAACTATTAGACCTAGTCTAGTAAAGGGAGCAAACAAAGCCGAGCGCGTACCTATTATAATAGCGCTATCGCCACGCCTTACCTTTAACCAAACAGTTAACCTTTCTTTATTGTTTAGTCTAGAATGTAGGACTTCTACTGGAGCATGGAATCGCTCACGGAAGCGGGCTATTATTTGCGGAGTCAGACCTATTTCTGGTACTAAAACTAATGCCTGTTTGCCTTTGAATAGAATATTTTCTAATACAGTCAGATATACTTCCGTTTTACCAGCACCTGTTACTCCAGCTAGTAACCATACTACATATTGCTCATCCTGATTACTTATGGCTAGTACCGCAGTAGCCTGTTCTACATTTAGCTTAAATTGCTGACTATTTATACGAAAGACAGTGCGCCAGTCATTATATAGTTGTAAATTACTAACTTGATGACTATAGAACTGCGGCTTACTTAGTAATTTCGTTGTTAGGCTTGTTGGTGCGCTTTTTGGTGCTATAATACTATCTTCTTTTGTGACAGATAACCATTGTAATATTGCTGGTTGACCCTGGCGAATTAGCACGGGTAATGCTTGAAATAAAATTAGGCCTACTGGATAGTGATAATAACTTATGGACCAAATTAAAATCCGCCACAAACTATCAGAAAATAGCGACTGGCTATCTAGTATTTCAGTAACATACTTTAGTTTATCTAGCGCAAGTTGACTATGTGAATTAATTGCCGTAATAATACCAATAACCTGGCGATGACCGAACGGAACCCGGACTCTTGCTCCTACTACTGCTTTAATACCTATATTGGGTAATAATAAATAATCAAAAGTTCGTGCTAGAGGCACAGGTATAGCAACGTTGATAACTAGCATGAGTTTATGTATTATCCTAGAGTAGAGTAAAAAGGCTTATTATATGTTTGGATGTGCTTATTAGATAAGTCCAAAGAATAAATGAACTACAATTCTTTATATGATGTACATATCTTAATATGTTTAATATTATCTTAATTTGGCTAGAGAATCTAACTTATAGGTATTCCATGCAAAAAAATATACACCCTAAATACTTTGAAATTAGGGCTATCTGTTCTTGTGGGAACATTATCCCTACTTATTCAACCTTAGATCAACACCTTAACTTAGACGTGTGTAGTGCTTGTCATCCTTTTTATACTGGTAAACAACGTAGAGTTAATACCCGTGGTCGTGTTGAACGTTTTAATAAGCGTTTTAGCTTATCTATAATGAATAGTAAGAAGAAGGAGTAATTAATATCTTGTATTAAATAATATTTAAATGATATTTATTAATAAATCCACGTATTTTTAGCTACTTCTGGTCTTTCATTATTGCTTTTTTTACATAGATCTTGATCATTCGGTAATGGCTGGCCGGTAAAAGCATGCAAAAAAGCTTCGCATAATAGCTCACTATTAGTAGCATGGCGTAAGTTATTAACCTGACGACGTGTTCTTTCGTCAGTCAGGATTTTCAGTACTTTTAGTGGAATAGATACTGTAATTTTCTTGACTTGTGTACTTTTTTTCCAGTTTCAGCATAAGGGCTAATATAATCACCTTTCCATTCCGCCATAGCGGAATCTCAATCTCATTTTACGTGAAATTATAATATAAATTACAGAAAATACTCTAATAATGCATATACGATATATCATATTACTATATGTAATATTAACTATAAACAATACTATATCAACTACATCACAACAAAATAGTTCATTAATTATCATTGTTAGTTAACTTTAACATAATTTCAGCTGTTATTATTAGGCTTTGTTTATTCAAATATATCTATCCGTTCTAGATACATTGACATATATAATTCGTGTAGTTTATTCTTCTAATATTCATTATCTATTTAATATAAATAGGTTAATATAATATGAAGCATAAACAGGCTACGATTGCAGTTCGTAGCGGGTTGAATAACGACGAACAATTTGGTTGTGTCGTCCCACCAATAACTCTATCTAGCACATATAATTTCATTGCATTTAACCAACCTCGTACCCATGATTACTCACGGCGTAGAAATCCTACTAGAGATATAGTACATAGTGTACTAGCAGGACTAGAAGGTGGAGCAGGAGCAGTAATGACTAGTAGTGGTATGTCTGCTATACATTTAGTATGCACTGCACTACTTAAGCCAGGTGATTTATTAGTGGCACCTTACGATTGCTATGGTGGAAGTTATCGTCTGTTTGAAAGTTTTAGTAAGCGTGGTGTCTATAAAGTACAATTTCTTGACCAGGGAAATAAAACAAACTTAGCAGTTATTTTGGCTAGTAAACCTAAATTAGTGTTAATTGAAACCCCAAGTAATCCTTTATTGCGGGTTGTAGATATTGCGGCTATCTGTAGTACTGCGCATCAAGTTGGTGCACAGTGTGTTGTGGATAATACTTTTATGAGTCCGGTTTTACAACAACCGATAGCGTTAGGAGCTGACCTCGTCGTACACTCTTGTACTAAGTATCTAAATGGACACTCTGATGTTATGGCTGGTGTTGTAATTGCTAAAGAGGCAGCAGTAGCTGACAAGTTAGCTTGGTGGGGCAACAATATCGGTGTTACTGGTGGTATATTTGATAGCTACTTATTACTACGAGGTATTCGTACTTTGAATCTGCGTATTCTGCAACAACAGAGTAATGCTCAAGCTATAGTTACTTATTTACAGCAACATCATCAGATTAAAAAACTATATTATCCATCATTACCTGGTCATCCAGGACATGAAATTGCTTGTCGTCAGCAAAATGGTTTTGGTGCTATGTTAAGTTTCGAGTTAGATGGAAATGAAATAACATTACGTCGTTTTTTGGCCGCACTCGAATTATTTACTCTAGCTGAATCGCTTGGTGGAGTTGAGAGTTTAATATCCCATGCAGCTACTATGACGCATGCTGGTATGAATGCTATAGCCCGAGCTAAAGCTGGGATTAGTGACAATTTGTTACGTATTTCAGTTGGGATTGAAGATAGTCAAGATTTAATTAGTGATCTAGCACACGCTTTACAAGCTGCTAAGCGTCTTACCTAAGATATAATAATATTTGTATTTAGTGCTTCAATGACATACTTTTTACATAAAATAGTTAATCAATATTAAAATATATTCAATATCTTTGAATATATTTCGTAATAGTTAATTATTTGATTGACGTTACTATTTATTTTCTCTACATATGTTGTTACATATATGTATGAGGTCAAATAAAAAATGAGTTTCTTTTACGCTTCTCAGAGAGAAGCTCTGAATCAATATTTAGCGGAAATAAAAGGAAATGTAACGGTTTCCTTTGAATTTTTTCCTCCCCGTTCCAGTGACATGGAACAGATGTTTTGGCAATCTATTCAACGTTTAAGCCAATTAAAACCTAGTTTTATCTCAGTAACTTACGGTGCTAATTCAGGCGAACATCAGAATACTTATAGTTTAATTAAAGAAATTAATAAAAGAACAGGATTAGTTGCCGTACCACATTTAACCTGTATTAATACCTCACCATGGGAACTACATGAAATTATACAGGAATATTGGCACAACGGTATTCGTCATATTGTGGCGCTTCGTGGTGACCTACCACCTGATAATAGCAGTCGACAGAATATAACTATGTATGGTTTGGATTTAGTTGTGCTATTAAAAAAAATAGGTGATTTTGAAATTTCTGTAGCTGCATACCCAGAAGTACATCCTGAAGCACTGAGTGCTCAATCAGATTTAATTAATTTGAAAAAAAAAGTAGATGCCGGCGCTAATCGCGCTATCACACAATTTTTTTTTGATGTTGAAAGCTACTTACGGTTTCGGGATCGATGTTTAACAGTAGGTATAGATATTGAAATTGTGCCAGGAATTATGCCAGTATTTAACTTCCGCCAACTACAACGTTTTGCTACGATGACTAATGTTAAAATCCCACTATGGATGAATACTATGTTTGATGGACTAGATCTAGATATAGAATCTAGTAAACTAGTTGGAGCTTCAATTGCTATTGAGATGATAAAAATACTCAGCCGCGAAGGTGTTAAACATTTTCACTTTTATACTCTAAATAGGGATGAATTAACCTATACTCTATGTCATATAATAGGTATACGTCCTGAAAAAATAACAATATAATCGATATATACCCTAATTGTTAGCTAGTAACTAAAAGTAGTTGAATTTTATTCAATCTTGGGTATAAATCTGTCTAGATAATTTACTATACCTAAGCGACTTAGCCGCAAACGTACCCATTGTATGCAAATTAAAAAGGCATTACTTACATCTAAATAAATTAGTATAATTATTGCTGAAGAATTCAGTAATTTTATTTAATGTTACTACATAGCTCATAAGTAAGTATGATTATTTACTCGCATTTAAATAAATCTTACCATGAAGTATTACTGTATAGTTGTTAGTTAGTATAAATAATATATTTAAGCACACATTATTTATAATCCTTAATTAAAGTATTATAAATTTATGAAGGTATTTTTTGAGCAGATAAGTCTGCCAAGAAAGATCGACGAATCAATATAGATCTCTTTTTGATGTTAATTATTCTAAATTAATATGATATTTCTTCTTTCTTTTGATATTAGTTTTTAGCTAAGTATTTATCTACGATGCTATATACATTTTATATAAATAAAGCTACTATTTTATGATAGTAGCTTCCTATAAGATAAGTAGAGGATAATTTAAAATTATAATTAATAGGCAAAACTACGAATATAAGCAAAATTATTATTTTTTAATAATTATATTAAATATTTATTTTCAATACAGCTGATTTCCGGCTTATTCTTGTTGCTAATTATCTATGTTAGTTGTTTAACTCTTGCCATTTTATGTGGTTTGCATGTCTAATACATTTCAAGATCTAATTATGTTGCTTCAGAATTACTGGGCACAACAAGGTTGTACTATTATCCAACCTATAGATATTGCAGTTGGTGCTGGCACCTCTCATCCAATGACCTGCTTGCTTGCTTTAGGACCAGAACCTATTGCTACTGCATATGTTCAACCATCACGTCGTCCGACAGATGGGCGTTATGGCAATAATCCTAACCGTTTACAGCATTATTATCAATTTCAGGTAATACTAAAACCATCACCACATAATATACAGGAGATATATTTAGACTCTTTAAAACAGATTGGATTAGATCCCACTCTTAATGACATTAGATTTGTAGAAGATAACTGGGAAAACCAGACTCTAGGTGCTTGGGGATTAGGCTGGGAAGTGTGGCTAAATGGGATGGAAGTTACTCAATTTACTTATTTTCAACAAGTAGGTGGTCTTGAGTGCCAAATAGTCGCCGGTGAGATTACTTATGGTCTTGAAAGAATTGCTATGCACTTACAAAATGTAGAAAATGTTTTTGACCTGAGATGGAATAAAGGGGCATTTGGTTATATTACCTATGGTGATATATTTCTTCAAAATGAAGTAGAACAGTCTACTTATAATTTTGAATATGCTGACGCTAATTTGCTACTTAATTGTTTTGACTTTTATGAAAAAGAAGCCCAAAAGCTTCTAGCACTAGATAAACCACTACCTTTACCTGCTTATGAATGTGTTCTAAAGGCAGTACATAACTTCAATATGTTAGAAGCTCGTAAGGCTATTTCAGTAATCGAACGACAGTGCTATATTTTGCGTCTTAGAACACTAACTAAAGCAGTGGCACAAGCCTATTATATTTCTCGTCAATCACTTGGTTTTCCAATGTGTAAACGGCATAAAAAGAGGCGGTAGCATCAGTGAAGCAACATATTTTTCTTGTAGAAATTGGTACAGAGGAGCTACCTGCTAAGGAGCTACGTAGGTTAGCACAGTATTTTACTGCTAATTTTATTAATGAACTAAATGCTAATGGTATTAATTATAACGATATTAATTGGTTTGCAGCACCACGTCGTCTAGCAATTAAAGTAAATAGTATAAATAGTATACCAACTAAAAGTTATATGGAAAAACGAGGCCCAGCTATCAATAAAGCTTTTGATGCTGAAGGTAAACCAACGCCAGCAGCAATAGGATGGGCTCGTAACTGTGGTATTACAGTTAATCAAGCCGAACGCTTTACTACAGATAAAGGAGAGTGGCTAATTTATAGAATGTTAGTTGAGACTAAACCAGTACAAAAACTACTATGTAGTATGGTTTATAACGCGTTAACTAAATTTTCATCTTTAACCAAGATAATGCGTTGGGGAGAAAAAAATTATAAGTTTATTCGTCCAGTACGGACTATAACATTGTTGCTTGATGATCTAGTTATTCCGGGTAATATTTTTGGTATTGATTCTAATCGGATCATTCTTGGCCATCGTTTTATGGGAGAGAGCGTAATTAGCTTATTACATGCTGACTACTATCCTAACGTTCTACTAGAACGCGGACGTGTTATAGCTGATTATGAATTACGTAAAGACACAATTCGTCGTAATATAGAAATAATGGTTAAAAAAATAGGAGGTTTTACTAAGATTAACGATAAATTACTAGAAGAAGTAACATCATTAGTAGATTGGCCGATTGTACTAACGGCTTCATTTAACGCAAATTTTTTAAGAATTCCAGCTGAAGCTCTCATATATACTATGGAAAATAACCAGAAATATTTTCCTGTTTATGATGCTAAAGGAAAGCTGTTACCATATTTTATTTTTGTTACTAATATTGAATCAACAAATACAAATCAAATAGTTGTTGGTAATGAAAAAGTAATGCGTTCACGACTAGCAGATGTAGAATTTTTTTTTAATATTGACCGTAAACAAAAATTAGAAGATTACTTATTACTTTTAGGACAAGTTAAATTTCAGATGGAGCTTGGGACTCTCCTGGATAAAAGCTATCGTCTTGAAATTTTAGCTAGCTGGATTGCTGAGATAATTTCAACCGATATTAAACAAGCGGCACGTGCGGCACTCATATCAAAATGTGACTTAATGACTCAGATGGTATTTGAGTACCCTGAAATTCAAGGCATTATAGGTATGCATTATGCAACACTAGACGGGGAAACAGAGTTAGTTGCTTTAGCGCAAAAAGAACAATATCTACCACTTTTTTCCGGGGATAACCTTCCGACTACATTAGTTTCATGTGCTGTATCTATTGCTGATAAAATGGATAACTTAGCTGGAATTTTTGGTATTAATCAACAATATACTAAGCAAGCTAATGACCCATTAGCTTTACGCCGCGCTGCGCTTGGTATTCTACGTATTATTATAGAAAAACAGCTACCAATAGATTTACTATCGTTAATAGATAAAGCTGTCTTTTTATATAACAAGAAACTTACTAATACTATTGTAGTAGAGCAAATTATACATTTTATGTTAAATCGTTTACTTTCTTGGTATAAAAAGCAGGGCTATAGCATCGATACTATTAATGCTGTTATGGCGGTATATAAACCTACTGGAAAATTAATACACTTTGATGCACGTTTACGTGCTGTTCATTATTTACGCCAGATTCCCCATGCAGAAAATTTAACTAAACGGATTTTTAATATTATTGCTAAACATAAAGATCTTATTAATGGTGAGGTTAATTTTACACTCTTAAAGCAACCAGAAGAAGTTATACTAATTAATAGTATAACTCAATTACATAAGAAACTAATACTATTTTTTGAGAAGGGTAAATATCAAGAAGCTTTATGGGAACTGATTAATTTACGTGAAATTATAAATACTTTTTTTAGCAAAATTATTATCATGACAGAAAATAAAGAACTATGTATAAATCGTTTAAACATAATAAATAAAGTACGCCAGCTATTTTTAATCATAGCTGATTTTTCTTTACTACAATGCAGTAAAGAAAAATCTAATGTGGATTAAAATAATAAGTAACTAATCTAAATAATAAAACCTAAATTGCAGGGGCGGAGAGACTTGAACTCCCAACTACCGGTTTTGGAGACCGGTGCTCTACCAATTTGAACTACGCCCCTAAAATTAGAATAATCAGTAAAGATGGCGGTGCGGACGGGACTCGAACCCGCGACCTCCGGCGTGACAGGCCGATATTCTAACCAACTGAACTACCGCACCAATAAGTTAATTAAAGATATTGTCTGGTAGTTTCCTACTCTCACATGGAAAAATCCATACTACCATTGGCGCTACGGCATTTCACTTCTGAGTTCGGTATGGTATCAGGTGGTACTACCGCGCTATATCTACCAGACAAAAAAATAGAATAAAATATTTTAGGTGTTATGAGGTTAAGTCTCACGGGTCATTAGTATCGGTTAGCTCAACATTTTACAATGCTTACACATCCGACCTATCAACGTTATAGTCTTTAACGTCCCTTTAGGAGGCTAATTAAGCCTCAGGGAAGATTCATCTTGAGGCAAGTTTCCCACTTAGATGCTTTCAGCGGTTATCTCTCCCGCACATAGCTACCGGGCAATGCCATTGGCATGACAACCCGAACACCAGAGGTGCGTCCACTCCGGTCCTCTCGTACTAGGAGCAGCCCCTCTCAATCTTCCTACGCCCATGGCAGATAGGGACCGAACTGTCTCACGACGTTCTAAACCCAGCTCGCGTACCACTTTAAATGGCGAACAGCCATACCCTTGGGACCTGCTTCAGCCCCAGGATGTGATGAGCCGACATCGAGGTGCCAAACACCGCCGTCGATATGAACTCTTGGGCGGTATTAGCCTGTTATCCCCGGAGTACCTTTTATCCGTTGAGCGATGGCCCTTCCATTTAGAACCACCGGATCACTAAGACCTGCTTTCGCATCTGCTTGAATTGTCACTCTTGCAGTTAAGCTAGCTTATGCCTTTGCACTAACCTCACGATTTCCGACCGTGATTAGCTAACCTTTGTGCTCCTCCGTTACTTTTTAGGAGGAGACCGCCCCAGTCAAACTACCCACCAGACACTGTTCTCAATCCGGATAACGGACTTAAGTTAGAACATTAAACATCAAAGGGTGGTATTTCAAGGATGGCTTCATGTTAACTAGCGTCAACACTTCAACGCCTCCCACCTATCCTACACATTAAGGTTTAACATTCAGTATCAAGCTATAGTAAAGGTTCACGGGGTCTTTCCGTCTTGCCACGGGTACACCGCATCTTCACGGCGAATTCAATTTCACTGAGTCTCGGGTAGAGACAGTCTGGCCATCATTACGCCATTCGTGCAGGTCGGAACTTACCCGACAAGGAATTTCGCTACCTTAGGACCGTTATAGTTACGGCCGCCGTTTACCGGGGCTTCGATCAAAAGCTTTTGACACTTTATCAATTAACCTTCCGGCACCGGGCAGGCGTCACACTGTATACGTCCACTTTCGTGTTTGCACAGTGCTGTGTTTTTAATAAACAGTTGCAGCCAGCTGGTATCTGCGACTAGCTTCAGCGTAGGGAGCAAGTCCTTTCACTTACATGCTAGTGTGCCTTCTTCCGAAGTTACGGCACCATTTTGCCTAGTTCCTTTACCCGAGTTCTCTCAAGCGCCTTAGTATGCTCTACCTGACTACCTGTGTCGGTTTGAGGTACGAATTAATATAACCTGAAGCTTAGAGGCTTTTCTTGGAAGCATAGCTTCAATTCCTTCACCACCGTAATGGTTTGTCATCACGCCTCAGTGTAATAAAAGCGGATTTGCCTACTTTTCACCTATACGCTTAAACCGGGACAACCGTTACCCGGCGAACCTAGCTTTCTTCGTCCCCCCTTCGCAGTTACATTAAGTACAGGAATATTAACCTGTTTCCCATCGACTACGCTTTTCAGCCTCATCTTAGGGTTCGACTTACCCTGCTTCGATTAACGTTGAACAGGAAACCTTAGTCTTTCGGCGAACGGGTTTTTTACCCGTTTTATCGTTACTTATGTCAGCATTCGCACTTCTGATACCTCCAGTAAACTTTACAGTTTACCTTCACAGGCTTACAGAACGCTCCCCTACCCAGCAATATATAACAAATATTGCTGCCGCAGCTTCGGTATATGATTTTAGCCCCGTTACATTTTCCGCGCAGGCCGACTCGACCAGTGAGCTATTACGCTTTCTTTAAATGATGGCTGCTTCTAAGCCAACATCCTGGCTGTTTAAGCCTTCCCACATCGTTTTCCACTTAATCATAACTTAGGGACCTTAGCTGGCGGTCTGGGTTGTTTCCCTTTTCACGATGGACGTTAGCACCCACCGTGTGTCTCCCGTGATAGCATTCTTTAGTATTCGTAGTTTGCATTGGTTTAGTAACCTATAATAGATCCCGAGCCAAAACAGTGCTCTACCCCTAAAGATGAATTCACGAGGCGCTACCTAAATAGCTTTCGGGGAGAACCAGCTATCTCCCGGTTTGATTGGCCTTTCACCCCTAGCCAC
>NODE_4_length_54964_cov_296.603854
TTTTATAGTAATTATGATAGATAATCTATAACTAAAGGAAACAATCAATACAAATTTAATATACGAGAGATTGAGCAGTTAGCGCCTCACAAACTTGTAATTTCTCCTGGTCCTGGTACACCAGATCAAGCAGGTATTTCACTATCTGCTATCCACTATTTCTCTGGTAAGCTACCTATTTTAGGTGTCTGCCTTGGTCATCAGGCTATTGGTCAAGCCTTTGGTGCGAAAGTTGTACGTGCGCACCAAGTAATGCACGGGAAAATTTCTTATATTCGACATAGTCGAACTGGACTATTTGCTGGATTAATACAACCACTCAAAGTTATACGCTATAATTCTTTAGTCCTAGATCCTACTAGTATTCCATCTTGTTTAGAAGTAACTGCCTGGAGTTTGCATCCAGGAAGAAAAAAAGAGGAAATAATGGCTATTAGCCATCGCTCTCTAGCGATAACTGGAGTTCAATTTCACCCTGAAAGTATTATGAGTGAACAAGGACATCAATTATTAGCTAACTTTCTGCAATTATCAAGTTAACGAATTGGTAAGCATAGACTAATTATAAATAAATCAGTCTATGCTTACTTAATGATTAAGTTAAAATGTAAACAAACATAAAGCTAACGAGTACCATAGATTACGATTGTTTTACCATAAGCAGATAATATTTGTTGATTTTCAAGTATTTTTAAAACACGACCAACAGTCTCTCGCGAGCATCCAACAATCTGACCAATTTCCTGTCGGGTAATTTTGATTTGCATACCGTCTGGATGAGTCATGGCATCTGGTTGTTTACTAAGATCAAGTAATGTTTGTGTAATGCGTTTTGTAACATCACAAAATGCTAAATTACCTACTTTTTCTGAGGTTACCTGTAAGCGATTAGCCATCTGCGATGCTAGGCGTAATAGAATATCTGGATTAACTTGAATTAGATGTCTAAATTTAGAATAGGATATTTCAGCTACTTCGCAAGCTGTTTTTGTCCTCACCCAAGCGCTACGTTCCTTACTTACGTTAAATAAACCTAACTCACCAATAAAATTATCTTGATGAAGATAAGAAAGAATCATTTCTTTCCCCTCTTTATTCTTGATAATTATAGAGACTGAACCTTTTATCAGATAGTAAAGAGTATTTGCTTTTTCACCTTGATAAATTAAAGTACTCTTAGATGTATAATTGTGAATATGGCAATGAGACAAGAACCATTCTAGCGTAGAATCTATTGGTGGTTTACCAAGAACCATTCTCTTTTTATCCTCATTTTATCATCGTTATCCTTAATATAAGAAGACGACCTCTTGCTTGTTCGATTCTATTAATAAAATGAATCTCGTTAGAGGTTATTTGGTAAACATTATTCCATTTATTAATATAAAACATTGGAATATGTAATTAGCATACACAATATATATTGTTTTTATATAACCTCTACCATGCTAATATTACTCCATCATTCTTCGCAACCGGTCTGTTAGACCACTACGTCGTTGAGTAGGATGAGTAATAATATCAGCGAGTATTTCATTATCTGGAGCATAAATAGAAAGAAACTTACGTGCTTTTGTTACTCCAGCATATAAAAGCTCACGAGTAAATATAGGAGAGCATATCTCATCTGGTAGTACCAGTGCAGCATGGGTAAATTTTAATTCCTGTGACTGATAGACTGTAATTGCAAACGCAGTTGCGTATTTAGGTAAATAACTAGTAGCTACTACTTTTATGCTGTTATTAGGCAATATAAAATATGCATGTAGTTTATTATTTTTACTCTCAGAGAGTATGAGCCCAATATCCCCATTATATAAGCCTAGTGATTGTATATCATGTAGAAGTATAATTGGTTGACCAGCATAAGTACTACTATTCTTCTTAAGAAGACCATAGTATATCAGCGTTTGTTCAATGCAATAATTTAAGCAAACTACGCCAAATTTCCCTTTCCTGAGCATTGAAAGCAACCGGTAACGGTTAAATTCTTCTATGATAGAGGCCGGTGATTCACCGGCATTTAATAGTTGTAAATAATTAGAATAATTTGTAACACAGTCATGTACCATCCGTTGGTAATCTAACTCACAATGTCGCTGTATATAGTAAATATCAGCATATTTGCTTGAATTAAGCAAGATAAGAGCATCATTGTTATTACCGGTGTTAATCATATTTGCTAATATACTAATACCAGAACTATCTTTTAAAGAATTGTTGTTTTGTAATAAACACAAGCTATCTGTTACTTGATAGCTAAACATATTATTGGTGCGGTTGTTAGATAACTGGTATCCTGTTAATCTGGATAATTCTTGACAGCGTTTAATACTATAACCATGATCTATTAATTGAAAAATATCACTAAATACAGTTCCAGTATCAACTGATATAAACTGATCATCATTACCCAGAAATATGACTCTAGCTTGCGCTGGTAGCGCATTAATTAGATTGGCCATCATAGGAAGATCAACTATTGATGATTCATCTAAAATTAAAATATCTAAATATAGTGGATTATCACAATAATATTGTATACGCCTACTGTTAGGTTGCGTACCTAACAATTTATATAAGTTTATGACCTGATATGTAATCTTATATCTTAAATAATCATGAGTTAATATCATCATTGATCGAGCAATATAATCAGTTAATTGAGCAGTTACTTTACTAGTAGGAGCTGCTATTATGATATGTAAATATTCACTCTTATTAATTTGTAATATAGCAGCTAGTAACTTAGTTATCATTGTATTTTTATCGTTACTAGTACGGTAGGATATAAGCGAAACTTTGCTCGTAAGTGCCAATGCAATAGCAATTTTTTGCCAATTAATACTATTATTAGTAGTAGGGAAAAGGGCATTAAGTATATTACGTACTATATTCTCATCATAAGGAACTAGCATAGATCGTTGAAAAAAATGAGCAACAGTACATTCATCTTGCCATAGACGATGTAAATAAAGCTGTTGTTTATCTAGAACTAATGGCGTAGATCTTGAACCATCGCTCACTGATGGCGATGTTAGTAGTAAATTTTGCCAATCGTTCAGCTGGAGGCTTCCAGCTTGTTGCCAAGCTTGTTGCGCAAGTTTTGGATGAAGACCTTCAAATAAGGTATCTGGTGTTAATAGTGAAAGTGGTAGACAAACATGTCCCATACCGACATCAGCACTTAGACAAGCACTAGCTAGAAATAAAGCATCCGTTGAATGCGATAGCGCTACCATAAGATGAGCAAAATGAATATCTAAAGGTCGCCATAAACCGAGTTTTTGTGCTTGAAGTATAATATTTTCCATGATATACGTATAGTTAAAACTATTTATTTAGTATTCTAACAATTAGATTACATTTTACCGTTAAACATTTGATCTAGTTTATTGATAAGTGATATGTCTGGACGATATGTATAAATACTTTCAATTGGTAGATTAAGTTCTATACCACGAATAAACAAATAAAAGATTCCACCAAAATCACGCTGATAATCATAATTAACTAATCTATGACGCATATAACGGTGTAATGCTAGGGTATAAAGTTGATATTGCAATTCGTATCGATGCTGAATCATAGCCTGTTCTATAGCTTCTTTGGTATAAGCAGAGCTATCTTCCCCAAGCCTATTAGATTTATAATCTAATAGGTAATAACGGTTTTGCCAACAAAATACTAAATCTATTACTCCTGTTAGCATTCCTTTGACTGGTGTAAAATCTAGTGTTGGACAACGTAAGGATAAAGGGTCATAATTCTTACATAATTTATCCATATCTTGTGCTCTCAATGTTGTATTGATAGGCAATAAAAATGGCAATTCGGTGCAATAGTTTCTATGATCTAACTTACTAAGTGATAAATTAGAATTGTTTAATGGTGCTGTTATTACTTTATGGAGCCATTGTTGAAGAACTAACAACCAACATTGATCAATGTTATGTTTAGTTAGTTCCAGACTTAATTGAGTACTATCTATTTGTTTGGAAAAATCTATGGTTTCAAAGATACTATGTAAAAATTTTCCAGCTAATTTCCCACATGGGAAAGTATGTTGTGTGAGTTCTGTGATGTACTGTTGATGATTCAACAGATCAACATTTATGTTGGAATATAATTGTTGTTGTGCTTTATCATTGAATCTTATTGATGTAACTGCTGTATTTTTTTGTAACTCGGTATAGCTAGTTATTTGCCATCTATCAAATAGATTAATAGGTAAATGTCGTGCACTAAGCTCCAAATTCGCTACTGGTATTGACACAATAGTATGAGATAGCGGAGATTTATTTATCTCACATAGTGAGATATCTCCTTCTGCGCGAACAAGAAGTTTTTCTAACTGACTACGTAAAAATATAGCATTACCAGCATTACCTTGTTGTATTAGGTAACCTAATGCGCTTAGGTGTAAATCGCTCGTACTTGTTATTTTACTATACCCATGGTATATCGGAGCAATACCGATACAGCAGTGGTAAATTGAACGAGTTACAGCAACATATAATAACCGTAAATCTTCTGCTAGACGTTTATCATCCTCAGTTAAATTCATACTATTAGGTGCTATACTTAAATCTAACCCTGCTGGATATAATTGTCTATCGTGAAACATAGAATGTTTTTTTGATCGGAAATTAGAAGCAAATGGTAGTAGAACGAGTGGAAATTCTAAGCCTTTTGATTTATGTATCGTAATAATATGTACTAAATTATGATGGTTTTCTAGCCATAGTTGTTGATTTTTATCTTTATCATTTGGATCTGTAATTTTTACAGATAGCCAACGTACTAGCGCATATTCATTATCAAATTGTACTGATGCTTGCTGTAATAGCTCGCCTAAATGTAGTACGTTTGTAATACAACGCTCACCACTATAGCTAGACAACCAGAACTCTGCAATATGGTTTTCTATTATGATATGACGTAACATGGGTAAAATACCGTGTTGTTGCCAAATTTTATGATACAAATTAAATTTACCTCTCCATTTATTATTAATTTTCTCATTAATATTAAAAGACTCAATAACATCTACTTCACCACCTAATAAGCTAGTAGCTAGTGCACAGCGTAGTTTATTATGTTGTTCTGGCTCTACAATTGCCTGTAATAAACACATGATTTCACGTGCCTCAATAGTTTGAAATACGCTAGAAAAGCTAGAAACGTAAACAGACTTAATAGATAATGCAGTCATGGCATCATTAATTAATGCAGCTTCATCACGATTACGTACTAAAACTACAATATCTGATGCTTGTAATTGCTTTCGTCCTTTATTACTTTCTAGCCATGCTAGTCCAGCGTTAGAAGATCTTAGCCAGTAACTGATAGTAGCGGCACATTGATGTGCCATGCTTTTTTGATAATGAGCTACTCCTACGTTATTACTAGCTTGTAGCCATAATAGCATTGCAGGTTGCGCCTTTTCGTCTAGCATAAACTGTAAGTTAGAATTAAATGCTGATGCTACTGCTGGTTTAAATGGAATTTCACTAAAAATAAATGGGATAGGTAAACTCTGAAATAATTGATTAACAGCATTAACCATACCTGGAGCAGATCGCCAGTTAGTGTCAAGTGTATAGCACTCTTTAACTAGTTTACGTGCATGTATATATGTAAAAATATCAGCACCACGAAAAGAGTAAATTGCTTGCTTAGGATCTCCAATAAGTAATAATACGGTATTTTTAGTAAGATCATATAACCGTTTAAATATACGATATTGTAATGGATCTATATCCTGAAATTCATCAATCATCGCAACAGGATATCGGCTACGAATAAAATTGGCGAAAATTTCACCATGATTACTAGTCAGTATATTATCGAAGTCTTTTAGTAGGTCATGAAATGACATTATATTTTTTAGGTTTTTTTCTTTTTCTAAAGAAGGGATAATTTCATTTATTGCTAAACGAAGAATAAATTCTTGTAGCGAAAATTGATAATTTAGATAGAATTTTGCTAGTTCTTTAAAGAACAAATGATCCCGTATTTCTACGGGTAAAGTATTAGTATTACACAATAAATAGTTTAGCCTTTCTAGTTCTATAGGTATAGCGTAATCTACCGTTAGTTTATTAGCCCATATACTAATTTTTTTTTTCCAGTTTAAGGCTGTTTTTTTACAAATTCCATTAATTGGGATATACTGTATAAATATGGACCATTGTTGCATAAACAAAAGCCATTGTTTTTTTAATGCATCAATATAATTAATGATTTTATTATGATGATCAATAATAGAAGCTGTTGTTATCAATTGATCAGATACAATAATCGATTCAATATGCATATTATGCAAATAAGGTAATAGTGAAGTTAGTAGCTGATCAGGCCCTGTCCAATATTGCTGAACTATTCGCGCTACAGAATCTGGCAGTGGAGAACAATAACGGCGCCAAAAATCAGTAACTACCTGCTGAAGTAAATGAGTGTCATCCTCTAATAACTGTTTCTGTGACCAGAAACTAGATTCAAGTAAGTTATAATTAATATTCAACATTCTTTGACAAAAACCATGAATAGTGAATATTGCAGCTTCATTTATTTGCTGTTCTGCAGCTAATAATTGGTTGATAGCTAAAGGTATATTTTTTATTTGTAAGAGTAACGCTGCTAATAGCGGATCATTACTATAACCACAAACACAAGATATACGTAAGCGGTGTATAGTATCATGAATACGGGAACGTATTTCCTTAATAGCAGCTTCAGTAAATGTAACTAATAGAATCTCTGTTATGCTAAGAGGTCGATGATAAGCAGATAATCCACCTATTCCTAGCAACAGCCGTAGATAAAGTATAACTAAAGTATAAGTTTTACCGGTACCAGCAGAAGCTTCAATTAAACAATGTTGTTTGAGTTGTAATGTAATTGGGTTCATAGTACTATGCAGAGTACTTAACCTATTTTATTTAATAGGTATGCTAATTTACTAAGTCGACTTTATTACTAATATTAAATTTTAACGGAGGTAAAAAATAACATTCTACTGCCTTAATTATAGCTATAATATAATTTTCATTTAATTGAAGTATAAGTTTTTGTAGATATAAATCACTACTTTCACCAGGAAAAAGATGATTTCCTTCCCAAGCTTTGATCATATAATTTCGTGCTGTCCTTTGACAATCTTTCTCCCAATTAATCATTCTAGTTTTTTTGTTAAAGCAATGAGTTAACCATGCTCCACCTGAACGATTCAGTAATAATAATGGTTCTGACATCCCTTGCCAATAACCTTTTATTAAAGTAAGTAAATACTTTTTAGCTTCATCAGAAGATAATACAGGAAAACACCACTGACTATTCGTCCCAAACATACGGCTTTGACCATTTCCACCAATGGCACAATAGGCTAAATGTTCTATCCATAGTTGTAAACCATGCTTCATTGATAAGTTATGAGGATACCATCGTACTAGACCATTACATTGAATTTTTGATAACCAACCTATAAGAACTGTATTATCTATATTAAGTTGAATTTTTTCTGTATGCTGCTCGGGTAATATATATGTGCGTATTTGATCTACAAGATAAATCATTTTACTACATTGTTTAGTCCAGTATAATTTACCAAAAGCGCCATAAGCAAGTAAACCCGCAGCACGTACTTGTTGGTATATTACATCTAGATTTTTTCCCTCTATTAGAGCATTTAATATTTTTTCTTTTATTTTATAGTGACTAATGCCTTTTACTATAAAGGGTTCATTTTCAGAAATATCTTGTGGTTCGTTATATAACCAAAGATCTAATCTTTGCTGGAACCATGTACGTACTGGATGCTGATAAAATTTTTTTAAATTTGCTAATAACAGCATATTTTCTTGCTTCTTAGTTGCTAGAGATTTATTCATGAAAAATCTATTTTGCGTATTATTACTACGAAAACTAGCTTTAGCAGCTAAAAGCCATTCCTTAGCAAAACTTTGATTTATACTGCCAGGGATAAAGTTTTCTGGCGCAAAAGGCATACGGCTATGCCATTGCCATAAATGTTTACGTATATGTAGATTACAAGTATGCTCATCAAGCTGTTCATCGCCTGATAGATAAAAATTTTGTGTAATATAATTAGTTAATTCACTAATAAGTATAGATGGAGAACGTAATGTATTATCTTGAATGAAATAACCAATAAAACTAATATACAGTTTTTGCTGTGCAGATAAAAGTAATTCTAGAAAGATATATCGATCTTCATCGTATCTATTATAATCGCCTCGACGTGGCTGCTGCTTCATCAAATCAAAATTTAACGGTAAGATAGAATGCGGATATATACCGTCGTTCATGCCTAGTAAGCAAATTACCTTAAAAGGAATTGAGCTAGTTGGCATAATAGTGCAGAAAATTATGTTACTAGATATGAAAGACTGATTGAGATGCTTTTGTTGGAGACGCATATTTAGTTCGTCATACAATCGAGCAATTGATACTGGCTGGTCATAATTTGCCTTTATACCACACTGTAGTATCTGTTGCCATTGATCTAAGATTATTACTAGCGCAGTTTCTACTTCTTTATTAACATTAGTAACAAAAAAGTCTTTTATCATATCGCTAGCACAATGTAACCATTCTGTAAGCTTGCGAGGTTTCTTTAGGTTCTTACGCCAGCGTCGTAGTCTCATTATTAATTCTGCTAAATTACCTATTAATTCAGCTCTTTTTCCACTAGATTCATCATAGGGTAAAATTCCCTGCCAAATACCATTGCTACTATCTATAGCATAACCTAATAACATACGGTTTAAACCAAACTCCCAGGTATGTTGACTAGTAGTAGGTAACATAAGATCGCGTTGAGTATCATCATCTAATCCCCAACGTATACCAGATTCTACTATCCATTTGCGTAATATCGTGAGATCTATTTGGCTAATAGAGAAATGTTTTGCTAATACTGAAGTATCCAATAAAGATAATACCTCTTCAATAGTTAATCTACTAAATGGTAGTTTAAGTAACCGAAGAAAAACTGATAATACTGGATTGGTATGTTTTACAGTACGATCATAAATCGTAAATGGTAGATAACGATCGGTAGTAGCATTACCGAAAACTGCTTTAATAGCTGGGATATATAGATTAATATCAGTAACCATTACAATGATTTCGCATGGTAAAAGAGATTGTTCTTGCGCTATCATTGCTAATATCGCATCGTGTAATACTTCTATTTCACGCTGTGGACTATGACAAACATTTATGCTAAGAGAATGATCGTTATGCTGTAGTAAACGTTTTACCTTTGCATTATGAAGATGACAAACTATATTATCTTCTAAAATATCTAGCTGCAATAAACTTAATAACGATTTTTCCTGAGATAATTCTACAAAAGCATCTATTTTCTGTATATTTTTTAGTTCTGATAGCAAAGAGATAGTATCTTTTCCCTGTTTACCCCAATATTCTAATAAAGGATTTATACTCTTCTGGTTAGTATTGGTACTATATATAGGTTGTTGAGTATAGCTCTGCTTATTAATTCTATTAAAACGATAAGGATTAACTAACATAAAGTGGATATCTATATGGTTACTTAGTGCTTGTAATACTTGTAAATAAATAGGTGGTAGCGAAGAAACAGCATAAATAAATATACGATCAGGTAACCCCGATGGTCGTACTGTCATATGTTTCATAGCCTGAATAAAAAGCTGATATAAATTAGTACTTAACATGTTTTCTTCTATGAGCGCTCGCCATAGAAGCGCTTGCCAATTTTGATCTGGACCTAAAGAAGCTACACGTTTGCCCTGTTGCCATATTTCTAACCAATCCGGACGATACAAAAAATATTGATAAAAAAGATCTGCAATTTTTTCTGATAAATGAAATTGTTTCCGTTTATCTACGTCATTGTGCAAATATTGACGAATAAGGGAGCAATTAGGTTGATCGTAAAAATGTGGTAAAATTAATCTTATTTTCCAAGATATTAATGATCTAGAAAAGAACATTTCTAGATTCATCTCTGGTAGTATACTAGATAATAGTTTATAAATAAAAATAGTTGGTGTAGAAAAGCGAATATTAGCAGCTATGCCTAATGACATAGCTAATTCTACTTGTAACCATTGTGTTATATTATGATTCTGTACTAATATAATTTCTGGTTGTAGGGTTTCACGTAGCTTACGCTCTGATATTAAACTAATTAAAATAGATGTTATTACATCTAGTTTATTCGACTGATAAATTGTAAACATTTTTTTTAAATAGGTACAGCAGCACATTATTAAGTAGATATCTTCTCTTAGCTTAGTTAAGAGAAGAAGAGTTAAACAGCTACTTGTGCTTTAATAGCTGGATGTGGATCATAGCCACTTAAATAGAAATCATCAAACTGATATTGAAATAATGAAGCAGGACGACGCTTAATTATTAACTGCGGTAATGGCCGTGGATTACGTTTAAGTTGTAAATCTGTTTGCTTCAGGTGATTACGGTATAGATGGATATCGCCACCCGTCCATATAAATTCTCCTAGTTGCAAATCACACTGTTGTGCAACCATATGTATGAGTAGTGCATAGCTAGAGATATTGAATGGTAAGCCTAAGAACATATCGCAAGAACGTTGATATAGTTGACAAGATAAAACACCATTAGCAACATAAAATTGAAATAATACATGGCATGGTGCTAACGCCATTTGTTTTATTTCACCAACGTTCCAAGCGGAAACAATAATACGGCGTGAGTCTGGATTATGCTTTAATTGCAGCATAACATCACTTAATTGATCAATATAACTACCATCTGCAGTGCCCCATGCACGCCACTGACGTCCATAAATGGGACCTAAATCACCTTTTTCGTTGATCCATTCATCCCAAATAGTTACGTGATGTTTTCTTAAATAGTTAATATTTGTATCTCCATTTAGAAACCAAAGTAATTCATAAATAATTGAACGTAGATGGCACCTTTTAGTAGTAATTAAAGGGAATCCATGGCTGAGATTAAAACGCATCTGATGACCAAAAATAGATAATGTACCAGTATTCGTACGATCTACTTTTGATATACCCTGTGTGCGTACTAAGCGCATTAATTCTAAATACTGTTTCATGATACGTTATCAAATGTAATTGATAATAACTTAGGTTAAGCGATAATAAGCCCAGGATAAAATTATTACCCCAGCTATAATCATGGGTATAGATAAGATCTGACCCATACTAATCATATCATGAAATAATCCTAGCTGAGCATCAGGTTGACGAACAAATTCAACTATAAGACGAAATATGCCATAACAAATCAAGAATATGCCAGATATACTTCCCATAGGACGCTGTTTATAGCTAAATATTTTTATTATACAAAATAATACTATACCTTCTAGTATCATTTCATATAATTGAGATGGATGCCGAGGCAACATACCATATTGTTCGAATAGTATTCGGAATTGCGGATTTGTAAGCATGAGCGCTTTATCAGCATCTCTAGAACCTGGAAATAACATAGCCCAGTAAGTATTAGTCGTTACTCTACCCCATAGCTCACCATTAATAAAATTACCTAACCTTCCTAATCCTAGACCAAATGGTACTAGTGGTACAATGACATCAGCTATTTGAAAAAAATGACGTTGAGTATGGCAAGAAAACAAAAAAATCATAACTATTACACCAATCAAACCACCATGAAAAGACATACCACCATCCCAAACTTTAAATAAACATAATGGTTTCTCTAAGAAAAAATGTAAGTTATAAAACAATACATAACCTATGCGGCCACCAATTAATAATCCGATAAAACACATGTGCAATAAGTATTCTATTTCTCTTTTGTTCCAATCATTATCAGGCTTATTAGCGTATCGCATTGCCATCCATATAGCAAACCAGAAGCCAACTAGATACATAATACCATACCAATGTATAGAAACTGGACCAAAAGAAAGTAATACTGGATTGATATTTGGAAAAAATAGATATTGATTGATCATTACTATCACCGTAGATAATAATACTAATTAACATAGTTATGAACTATATTGAATGAAACGTATTTTTGTTTTTATAGTAATTATGATAGATAATCTATAACTAAAGGAAACAATCAATACAAATACTTTTGTTAAAAGTTATATGTTGTAAATATTGAGGTATTTATTATTCTCAGTACTAGAAAATTGTTACTAAATAGTATTAGACTATTCGGGTAGCATTATTGCTCTAGAGAATTCCTTCATCATTCTGCGGTATACATTACGCTTAAAGAAAACTACCTGACTAAGAGGATACCAAAAACTAACCCATTTCCAACTATCGAATTCAGGTTTTTTTCCACACTGTATATTAATTCGCGTATCCTTACATACCAGTTGTAATAAAAACCATTTTTGTTTTTGGCCAATGCATATTGGTTTCGCGTCCCATCGTATAAATTGATGAGGAATTTTATATTTTAACCAGTAACGTGTTGTAGTTAAAATACGAACATCTTTAGGTCTTAGTCCTACTTCTTCGAATAGTTCACGAAACATAGCTTGTTCAGCTGTTTCACCAGAATTAATACCTCCTTGTGGAAACTGCCAAGCATTTTGTTTGTATCGTCTAGCCCATAATACTTGTCCATTAAAATTACCAATGACAATACCAACATTTGGGCGGTAGCCATATTCATTAATCACCTAACAACCTCGATTACATAATAATATGCTCTCAGTCATACTAGCAATAGTACAATAAACTATTACTTTGACATATTAGCGTATTTTGTTTATTATTTAAATAACTACAAGATGAGTTGGTTATCTAATAGATAGAGAGATATAAGTATATATTTTCTCAATAAAAATTGCGTGCTAATAATTGATTGGTAAAATTTTTTTTGAGGTAAAATCCTAATGGCATGGTACGTATTGGTTCACCTAGTTTTCCAATAGCAGTAGTTAAAACCAAGCTATTAGCTGCTTTTGGTCGTAGTTGTAATACCTTGCCATACTTAGCAGTAATATGTTTTACATTGCCTAATACGATTAAATCCATTAGTTCCTCCCAATCACACTGTAACTGTAGTGCTTCTTGTGCTGAAGGACTCCATAATATAGGAGTTCCAATATGCCTTTGAGCTACAGGAATTTCACGCTGTCCTTCTACTGGAATCCACAAAACACGAGCTAACTTATAACGTACATAGCTAACTTCCCATGTAATACCAGTTTTACCGGTAAGTGGAGCTGTACAGACAAAAGTTGTTTCTAACGATCTACCATTGTTATCGACTGGTATAGTCTTTAATTCAATACCGATAGTAGCAAAGTCTTGCTCCGGCTTATTACCCGCACTAGCACCTAGGTATTTTTCTAGCAATAGACCTATCCAACCTTTATCACGCTTAAGATTATTTGGGGTTACTATATTAGCATGTACTGCTAGCTCTCCTAATGATAAACCAGCTAGTTTTTTAGCACGGTATAACAATTCAATTTCATTAGCTGGTGGTGTTAGAGATAAAAACATGCTTATAGAAGCCTATTCTTTTTTAAAAAATTTATTTTAAATCATTATATGTGATAAATAAAACATTACTGACATTCGATCTCGTAATTTTAATAAAATTAATAGTTAATTATTTAGATTAAGATTAATATCTTTAGTTTAAATAATAAAATTATCTAATTGATATTAGATGTTAACTAATAATAGTGAATTACTATCTATAATAAGTTATTAACTTACATTCTAGTCTTTACTAGATAGCTAAAACTTAATTGAGCAAATAAATATTACTGAGAACTTTTTTCTGCATAACAACGAAGTACTTATCATGACGGCAAATAAATTAGCCACTATACTCACAAGAGCAGGTAGGAAAAAAAAATTCACTCATGGTGCAGTTAATGCTGTAATACAGCGTGCATCCTCACTAGTATTTGATTCAGTTCAACAGCAACAACAGGCAATTGCTGGACGTACTCGTGGTGAATTATTTTACGGTAGACGTGGTACTTTAACTCATTTTTCCCTACAGGAAGCAATGGTTGAACTAGAAAATGGCGCTGGCTGCGCTCTTTATCCTTGTGGTACCGCAGCTATTACTCATGCTATTCTTTCTTTTGTATCATCAGGTGGAAATATTTTAGTAACAAATTCAGCTTATGAACCAACACAACATTTTTGTCAGTTTATTTTAAGTAAGATGAATATTACTACTACTTGGTTTGATCCGCTAATTGGCGATGGTATTAGTAATTTAATTATGCCTAATACACAGGTAGTATTTCTAGAATCTCCTAGTTCTATTACCATGGAAATACAAGATATTCCTGCTATAGTACATGCAGTTCGTATGATCAATCCTGATATTATTATTATGCTAGATAATACTTGGTCAGCTGGTATATTGCTGAATGCGTTAGATTTAGGAGTAGATATTTCTATACAGGCAGGTACTAAATACATTATTGGTCATTCTGATGCCATGATTGGTACAGCAGTAGCCAATAAACGTTGCTGGGATCAACTGCGTGAACAATCTTATTTAATGGGACAAATGGTAGATGCTGATACAGCTTATATGGCTTCTAGGGGATTACGCACACTTAGTGTTAGGTTACAACAACATGAAGCAAACGGATTATGTATCGCACATTGGCTTTCTAATAGACCAGAAATAGAGAGAGTTAACCATCCTGCTTTACCTAGCTGTAAAGGGCATGAAATATTTAAGCGAGATTTTAGTGGTGCGAGCAGTTTATTTTCTTTTCTTTTTAAAAAAAGATTGAGTAATATCCAGCTTGCTAATTATCTAAATAACTTTGAATATTTTAGTATAGCTTACTCTTGGGGGGGATTTGAATCATTGATTCTAGCTTATCAGCCTGAGGAACTGTCAGTAATTCGTCCTACTATTGGTATAGACTTTACAGGTACATTAGTCCGACTACATATAGGACTAGAAAGTAGTAGTGATTTAATTCGAGATCTATCAAATGGTTTTGATCGTCTGACAGAATAATCTATATTAACAGTCCATTAATTAACAATAACCGTATTTCATAATACGGTTATAACGACGATCTAGTAATTCTTGTTCGTTCATTCTATCTAATTCTGATAAATCAAATAATAGCTGTTTTTTTAATGATGCAGCCATTATTGCTACATCGCGATGAGCTCCACCTAGAGGTTCTGGTATAATGCTATCAATTAACTTTAGTTTCTTTAGTCGTGCAGCGTTAATACCCATGGCTTCAGCAGCAAGTGGTGCTTTATCGACACTTTTCCATAAGATAGAGGCACAGCCTTCTGGTGAAATAACCGAGTAGGTACTATATTTAAGCATATTAACTTTATCACCAACACCAATAGCTAATGCGCCACCAGATCCTCCCTCACCAATAATAGTACTAACGATTGGGACTCTTAGGTAAGCCATCTCTCGTAAGTTTGTTGCTATTGCTTCTGACTGTCCCCGCTCTTCTGCGCCAATACCTGGATAAGCTCCAGGAGTATCGATAAATGTTAATATTGGTATACTAAATCTATCTGCCATTTTCATTAAACGTAATGCTTTACGATAACCTTCAGGTGCTGGCATACCAAAGTTACGACGGATCTTTTCTTTTATTTCTCGTCCTTTCTGATGTCCAATAATCATTACTGGACGCGAGTTTATGCGGGCTAATCCACCAACAATCGCTTTATCATCAGCATAAGCGCGATCACCTGCTAGTTCATCAAAGTCAGTGAATATATACTGTACATAATCTAGCATATATGGTCGGCATGGATGCCGTGCTAATTGAGCAATTTGCCATGCACTAAGATGTGCAAAGATTTTACGGGTTAGCTCTATGCTTTTATCACGTAGTCTTTTTATTTCTTCATTGAAATTAGTATCACATGTTTTATCTATACTACTAATTGATGTCAGCGATTCAATTTTAGCTTCTATATCCGCAATTGGCTGCTCAAAATCAATAAAATTAATACTCATACATAATATTTCTATATTAGTTAAATTCTATTTTAATCCCTTCATTTCCTACTAAATTACGTAAATCATTCAGTAAATAGTCAGTTAGTTTTACCTTCCAGGTTATATTATAATGCAACTGTACACGTGTATTGTTCTTATTATAATAAAGGTGCACTGGTATTGCTCCAGCTTCTAATGCATGTGATTTCAAAGATAAATCTAGATTCTTTAAAAAAGATTCATTTATTTGCTGAGCTGTGAGGAATATAGCAATTCCAGCAGCGTACTTATTGCGTGCGGTATTAATATCCATGATCTTATGTGCAATTACCTTCAAGGTGCTCTGAGTATTAGAGAAGCGAACTTCTCCTTCTACAAGCAGAATGTTATCTACTTTTAAGAAAGACTTGTATTGATCTAGCATATCGGATGATATTGCTATATCTAAATGTCCAGTCATATCATCTATAGTACAAATACTAAGACTCTGATTATTGTTAGTTATTATGTTCCTTATTGACAATAATAATCCAACGACCGTTATTTTTTTACTACATGTTATGAGAGGTATATCTTTTAATCGTAAACCTTTAGTATAAAATTTAATTTCATATAAATATTCTATAATAGGATGACTTGTTAAATAAAGTCCTAAAGTCTCTTGTTCACCCTTAAGAATTACTTGTTTTGACCAAGGTTGAATATTTTTACTCTTATGAGAATAGTCTAATATACATTGCTTATCTGCTTGTGTACTAAACATATCTATTTGACCGATCATGTTTAATTTAGTATATTGATCTGCCGTTTTTAGCGCGGTCTCTAGTTCGTTCATTAGGGCTGCACGATGTGAACCTAATTGATCACAGGCACCAGATATAATCAGCTTTTCTAGTATGCGGCGATTTAGCTTTTTAGTACATGTACGTATACATAAATCTAATAAATTAGAAAATTTTCCTCCTGTATTTCTTGCTTCAAGAATAGTTGTTATTGGTCCCTCACCTAAGCCTTTAATAGCACCAAGACCATAAATAATCTGACTATTTTTATTAACATGAAAATAATAATGACTTATATTAATATTTGGTGGTAATACTGTAATACCCATACGTAAGCATTCGTATACTAGTATTGCTAGCTTATCAATATTATCTATATCTGCAGTCATAGCAGATGCCATAAATTGAGATGGATAGTGCGCTTTTAGCCATAATGTTTGGTAAGAAACAAGAGCATAGGCAGTAGAGTGGGATTTATTAAAACCGTATCCAGCAAACTTTTCTACTAAATCAAATATCTTCATTGCGAGTTTACTCTCGATACCCATTTTTTCTGCACCAATCTTAAAAATAGCACGCTGTTTTACCATTTCTTTAGGTTCCTTTTTGCCCATAGCTCTACGTAGTAGATCTGCTTCACCAAGCGTATATCCTGCAAGAATTCGCGCTATTTGCATTACTTGTTCTTGATAAAGAATAATACCGTAAGTTGGTTCTAGAATAGGCTGTAAGGACGGGTGTTGCCACTGTATATCAGGATAACAAATTGTTTCCCTACCATGTTTGCGGTTAATAAAATTATCTACCATCCCAGACTGAAGTGGACCTGGACGAAATAGTGCTATTAATGCAATTATATCCTCAAAGCAGTCTGGTTGCAGACGCCTAATTAATTCTTTAATACCACGTGATTCTAGCTGAAATATAGCTGTAGTATCTGCACATAACAACATATCGAAGCTTTTTTTATCATCTAATGGAATAGTTGTGATCTCAATAGGATTGAGTTTGCTGTGTATATGCTTATTAATCATTTCTAGTGCTCGGTTAATAATAGTTAAAGTACGTAAACCGAGAAAATCAAATTTTACTAAACCAGCATATTCGATATCATTTTTATCAAATTGTGTTAGAGGACACTTACCTTCAGAATCATAGTATAGCGGTGCAAAGTCAGTAATTTTTGTAGGTGCAATTACTACTCCGCCAGCGTGTTTACCTACGTTACGGGTTACTCCCTCTAACTTACGTGCTAGATCTATTAACAATGTTACATTTTCATCAACATTATATATTTGCCTTAGCTGTGGTGCTATAGCTAAAGCTTTATCTAACGTAATTCCTGGATCATGTGGTACTAATTTAGATATTTTATTAACAAAACTATAAGGATAACCTAATACTCGTCCAACATCGCGGATTACTGCTTTAGCTGCCATCGTCCCAAAAGTAATTATTTGTGATACAGCATCACGACCATAAGTTTCTGCTACGTGATTAATTACTAAATCTCTTTTTTCCATACAGAAATCAATATCAAAGTCAGGCATTGATATACGCTCAGGATTAAGAAATCTCTCAAATAGCAGATCGAAAGGAAGTGGGTTAATATCTGTGATTTTAAGAGCATAAGCTACTAAAGAACCTGCACCAGATCCACGTCCTGGTCCTACTGGAATACTATTATCTTTAGACCATTGTATAAATTCCATAACGATAAGAAAGTAACCTGGAAAGCCCATACCGTTAATTACCTGTAACTCTTGATCTAACCTCTGATCATAAGGTAATCGATTATCTTTGAGCTGTATTAAATCTGGAAAAAGAAACGCCAGCCGTTCCTCTAAACCTTGACGTGCACATTTGATTAAATAGCTATTAGTTGATATATTACCAGTATAAAACTGCGGTAAAAAATATTCACCAAGGCGGATAGTTACATTACAACGAATAGCAATTTCTACACTATTAGCTAATGCTTCTGGAATATCTTTAAATAATTCGCACATCTCCTGTTCGCTGCGAATATATTGTTGTGAACTATAATCATACGACTGTTTAACATTATCCAATAAACATCCATTATGGATCGCCACTCTAATATTATGTGCTTGGAAATCATCAGAACTAATAAAACGGACATCATTAGTAGCTACTACTGGTAGTCCATTTTTTTTCGCAAGCAAAACAGCAAGATTTAAATATTTTTCTTCATTTAATCTACCAGTACGGATTAATTCTAGATAATATCGATCTGGAAAATAACGATGATAAAAGGCTAGACATTTTTTTACTTGTTGCATTTTATCATTAAGTAATAATTTGCCTACATCACCTTTACGTGCCCCAGAAAGGATAATTAAACCTTGATTATGTTGAATTAGCCAGTCTCGATCAATAACTGGACCAGCAGCGCCGTAACCTCGCCGATATGCTTGGGAAATTAGCATAGTTAAACATTGATAACCAATATAGTTAGTCGCTAGAATAGTTAATTCAGTAAGTTCCCCACCTAATATAGGGTTGTACATTAAGAAATCAGCACCTATAATAGGCTTAATACCTACACTATTAGCTGCTTTATAAAACTTAATAATACCATAAAGATTAGTCACATCAGTAAGAGCTAATGCTGGCATATTTAAAGAAACTGCTTTTTTTACTAATGAACTAACTTTGATTAATCCATCAATAATAGAATAGTCGCTATGAATACGTAAATGAATAAAACTAGGTTCGATCATATATTTTAGTTTTAGCTTAATAGAATTTTATTCCTATAATCTATTTTTTATTAGCGGCTAAAATTAGTTGAAATTTATCTAGCTAACTATGAGCTAGTAACTAATTTAGTAGAAATTAAAGAATAGTTTATGATATTTGAAAAGTATTATTGCTTATTTCTTAATGTAAAATAGAAAAAGCTAAAGATAAAACATAAAGCACATTTACTAATATATAGTATATATTACTGTCTGCGTGCACACATCATTAATGCTTCACAAGCGACTTCGCCATCTACTGTCGTCACACCTTTAAAACGTGCTACTCCGCGACGTTCCTTAATAAATTTAACTTCTAGAATCATCTGATCACCTGGTTGTACTGGACGTTTAAAACGGGCATTATCGATAGCAGCAAAATAGTAAAGTTCACTAGAATCTAGTTTACCAGCACTTTTAAATGCTAATATTCCAGTAGCTTGTGCCATAGCTTCCAAAATTAATACCCCAGGAAAAATCGGTTTTCCTGGAAAATGACCCTGAAAAAAAGGTTCATTATAGGACACATTTTTGATTGCATATAGAAATTGCCACTTTTTAAAATCTATTACACGGTCTACCAACAAAAATGGAAAACGGTGGGGTAAAAGTTCTAATATCTCTTCAAGATGTAGAGTATGAGAGTTAGTAGTCAAAATACTCTTCCTATCGATTACTATGGTTTATACTAAGAAAGTATATTATGCTTATTAATTATAAGCATAACATAAATAATAAGTATTATGCATTAGTTAATATTTGTGATTAGCTAATTAAATTTAATTCAACCTAATCAGCTTAATAAATACTCAGGATCTAACTATATAGTTAGCTATGCATATTTATTAATTATGCATGGCTAACTTAAATAATCTGCCTTTGGATTATAATAACTAACTATAAGTTAGTTATTATAATACCTGTTTTAGCACATCAGCAGTAATATCTTTAGTATTATGAGCATAAGCAATAGCATTTACATCTATTACTACATCATAACCTTCTTTGCTAGCAATATTACCAACTATATTGTGGATATGACTAAGAATTTTATTACGTTCTTCATTTTGACGACGACGGTTATCTTGCTCAAATGCTTGAGCTTTGTGCGAAAAATTTTCTCTTTGCGCAATTACTGATCTCTCTAGTGCACTTCTTTCACTCGCTTTCATAGTAGAGCCATCACGCTGTAGACGCTGCATTTGAATTTGTAGATTTTGTTCTATTGATTGTAATTCAGTTACTCTATTTTGAAATTCTTTTTCTAGCTGTTTAGCAACTAAATCACGCTGCGGATACTGCTGAAAAATACTAGATATATTAACTACGGCAATTTTATCTGATGCCGTTGCATTGGTCGAAGCAACTAGTATTAATATGAGGCTAGTAGCATATAACCATTTTTTCACTATCGACTCCTTAGTCATATAATTATTTATAACTATGCTTGCCCATGAAGTATTCTATACTAATGTCGTTAGATAATATTACCACATTTTACCAATGCTAAATTGAAACTTCTCTAAGTTATCACTTTTGTTATTCTTAATAGGCTGCGCATAAGAAAATATTAATGGACCTATTGGTGACATCCATCGTAGAGTTATCCCACTAGATAAACGAATTGTGCTATTATAATAGGGCGTATCATATATAAGCATATTATACCTGCTTTTATTATTTGTGTTCCATATACTACTTACATCTAAAAACAGTGATGTACGTACAAAATTATCACCATTTTTATTAAAAAATGGTGTGGGCATAATTAGCTCCGTACTAGTAGTTACAATAGCATTCCCATAGATAGTATTATTAGAATCTTCAAGAGAATATAAGCTTTTTATTCTTTCATAGAACTCAGATTGCTCATGAACTGTGTTAGTTGGTCCAATATCATTGCTTCTAAAACCTCGTATATTACTATAGAAACTATCATAAAATGGTAATTGTTTTCCGTATAAACCATTAGCATAACCAATATGCGTATGTCTAAATAACACCCAATGATGATTTTTACTCAATGGAATATAACGACTAGCATCAAAGTGTATTTTATAATATTTATTATTAGAACCAGGTAATGTTATATTACTTAATAAACCTATGCGTGATCCTAAAGTAGGAAAAATTTTATAATTAAAATCCTGATAATACCAACCTATATTAATTAATAAATCATCAGTATTAAAGTTTGCGTTATTTTTAGCTTTTATTTTTAGATAATGAGCACCAAATTTTAGTGGGGACCATCTAGTACTCTTTGGTGTAATATTGTTGTGTATATAATCAATACCTATACTTAAATTTTGATGAATATTTATGGGAAAACTAAGTGTTGTATTGAAACCATAACTTATTCTCTTATATTTAAAATAATTAGTATAATTACTATTCAAAGAATTCAAAAATATTTGATTTGCTAAACTTATTCCCGGAAACCTTAAATAAGGTTCTATCATCGATAGAGCAAGATAATTTTGGCAGGTATTTTTCATACCACTTAATCCTATAAATGTACCTGTACCTAGCCAATTCTTTTGGTTAATATCAAACTTAAAATTAATACGACTATTTCTGCTAAAATTCATTCCCGCACTAATACAACCAGTGTTGCGTTCTTTAACATGATAGATAATATCAACTAAATCTATTGAATATGGGATACGTTCTATCTTTGTTTTCACTTCTTTAAATAAACCTAAATTATTTAGATGTTTTTTATCTCTATTTACTAGCTGCCTGTTAAGTAAAGCTCCTTCTAGCTGTTGTATTTCACGACGTAATACCGTATCACTTGTAATGTAATTACCTTTAAAATAAATATAACGCACATAGAAGCGTGTGCCAGAATCAACTCTTAAATGTAGTTTTGCTGTTTGATTCCAATCATCTATTTCAATTTGAGTCCTAATTTGTGGATAAGGATATCCATAATTTTCTAGTAGTAGTTTAATTTCTTTTTTAATTTGATTTATTTTGGTTATATTATATAATTCTCCTGTTGGTATATTAGCTAACAGCTTAATATCAGAATATTGATCTGCTATAGCTCCATATAATATGGAACTACATAGTCTATATTTTAGACCTTCTGTAATATAAATAGTAATATAAACACCATTTTTATCTGGAACTATGTTAATCTGAGTTAAATCGATATGAAAACGTGCGTAACCACGATCTAAATAAAATTGGCGTAGATTTTTTAAATCATGATCTAACTTCATTTGTTGATATGTGCGGTTGCTTATGATATTCCACCATGGAACTTCATGTAATTGAAAGTTTGATATTAATTCTGTAGTTGTAAAAGATTTATTACCTATAATATTTATTTTCTTAATTGTAGCTGATTTACTTTCATTAACTATTAGTTTTAAGCTAACGCAATGACCTGGTAAAGGTGTAACTACTGCATAAATTGTAGCTTGATATTTAGCTAAATTAGCCAAGAAATTCTTTAATGTTTTTTCTAGTTTAAAAATAGTATTACGGTTAAGTACTTGACCTAATTTAATACCATTAAGATCCATTATCTTCTTTAGCTGATTAGTTTTCAGTAACTTATTTCCAGAAAAGCTAATGCTAGCAATCATAGGTCTTTCTTGAACTTCTATAATAATAGAACTACCATTCCGTAATATTTTTATATCTTCGAAATTTCCGGTAGCAAATAAAGCACGAATAGTATTATTAATTTTTTGAGTAGTTGCTATTTCACCTATATGTAAGTGTGTATTTAATAAAGCTGTACCAATACTAACTCGTTGTAGTCCTTTAAAATTAATATTTTGTATAATAAATTCATTAGCAGAATATACAGTAGTACTGCTAAAAAATAACAATACTACTAGTACTTTTATCATCTTATCATAGTCTAGATATATCATTTATAAGTGATATACACATGAATAAAGCTAGCAATATGGCGCTAATATAGTAACTATATTCTTGTAATTTTGGTGATATAGGGCTACCTTTAACTTTTTCAATTATTAAAAATAATAGATGACCTCCGTCAAGAATAGGTAACGGAAATAAGTTTATAATGCCAACATTAATACTAATTAATGCTAAAAACATAAGAAATGGTCTAAATCCATATTCAGCTGATATACCAGCACTATTAGCAATAGAAATAGGACCATGCAAAGTATCAAATGTTATATCTCCATTTATCAAATGGATTAACATAGAAACCGTCAATCGCATGATTTGCCAAGTGTGTTGAATAGCTTGAAGCAGCGCTGGAAAGATATCTAATGTTAATAGATTTTGATATTTATTTAGTGGTAAATAAGTTATTTTAGGTAAAATACCAGCAAAACCTTCTACTGTATCCTGAGATAGTCGTTGACTATCTGGAGTTAAAACTATCTTTATTAGGAAATTGTGACGTTTAATAGTAATAGTTAATTTTCTGCCAGGATTATCCTTTATTTTCATAATTACAGGTTGCCATTCACTAATACTCTGACCATCTATTTCAATAATTTTATCACCAGCTTGTAAACCTGCTTTGTCAGCAGCAGTACCTGCTATAACCTTATCAATAATCGGTTCGATACGTAGATCAGAAGGTATCAATCCTAATGCTACAACATTATCTTGATTTTTTTCATGTAATTTATAATGATTTAAATTAAGTACTTTTGTTTCAATTGTTCCAATATTTTGTGAACCAAATGGTGCTACACATATAGTAATTTTATGCTTATCCATATTATTAAGTAATTGCAAACGTACTGCATTCCAATTAGGTGTTATAACGTTTTCAACTGACTTAATTTCCATTCCAGGTAAAATATTAGCCTGAGCAACAATAGAATTGGGCGTAATACTATTAATAATAGGTGGATCATTTGGTATCCCTATAATGAATAACATCCAATAGGTAATCATAGCAAAAATGAAGTTACATATTGGTCCAGCAGCTACAATTATTGCACGTTGCCAAATATGTTTATGATTAAATGCTTTATTAAATCTGTTATTCACAGGTTCAGACGATACTATATCTGTATTTATTTCTAACATTTTTACATAACCACCTAAAGGAATAGCAGAAATAGCTAATTGAGTACCATATTTATCATGCCAACTCCAAATCTCTGGTCCTAAACCAATAGATAACTTATCTATTTGCACTCCACAGCAACGTGCTACCCAAAAGTGACCTAATTCATGGACTATAATTAAAACAGAAAGCGAACAGATAAAAGCGGAAATACTCCAACAAAAATGTAACATAATATCTCCAAGTTATAACTTATATAACATGAAAAACCTGCAGCATCAGACAGGCAAAAACTGGAACTGCAGCAGTTAAGCTATCTATACGATCTAACATGCCACCATGTCCTGGAATAATACATCCGCTATCCTTGATGCCAGCTTCACGTTTAAACATACTTTCAGTTAAATCTCCTACTATCGAAAAAAATACTGCTACTATAGAGCAGATAATTAGCTTAAACGGAGCTACATTTAGTGATACATAATAATTAAATAACCAAGCGATAATGGTAGATATTAATAAACCACTAATTAGTCCCTCCCAAGTCTTACCAGGAGAAATTTTTGGTGCTAGCTTATGACGACCTAAAGCACGCCCAAATATATAAGCACTAGAATCAGCGCTCCAAACTAAAAACATGAGATATAATGATATCCAAGATCCAAAAACAGAATTATCATTATGATTGGAATAACGTAAGCTTATCATCCCCCAGAAAAACGGGATGATCGTCAACAACCCAAATATCAAACGTAGTAAGTTAGATTTTTGCCAGAATACAGCAGTACGAGGATAACTTAGTATCAGTAATAGAGCTATTAACCACCATACCAAAGCTAACCATAGAATATAATTTTCTATAAATACCATTAATAATGGCCAATAAATAGGTATTATAAATGTCATTATAGTGATTAATAAACCACATGCTATTGATAGTAAAATACGTTTACTATCTGGAATTCCAGATAGTTGACCCCATTCTAAAGCACTTAACATACATATAGTTAACATAATTAACTTAAAAGCTATTAGTGGGAGCCAAAAAAGCATACCTATTACTACAGGTACTAAAAATATAGTTGTAATAATACGATATTTCAGCAATCATTCCCCCTAGGTATCTCTGTAATTATCAGGTTTAGTTCTACCAAAACGCCGTTCTCTTTGAGCAAAAGCATTTAGTGCACTTTCAAAAACAATATCATTAAAATCTGGCCATAAAACCTTGGTAAAAAATAGCTCAGCATAGGCTATTTGCCATAGTAAGAAGTTACTAATCCGTTGTTCACCACCAGTCCGAATTACTAAATCTACTGGAGCTAATTTATTCATGCATATATAACGGGATAAAATTTCTTCGTTTATTTGATCAGGACGCAGCATTCCTTGTTGGATTTTAATAGCAATTTTTTTAACACTCTTGATAATATCCCAACGTCCACTATAATTTGCTGCAATATTTAGATTTAGTCCATCGTTCTTGCTAGTTAGTGTTTCTGCACGACAAATCAGCTCCTGCAAACGAAAACTAAAACGATCAATATCACCAATTATATTTAGACATATATTATGTTTATGCAAAATATTAATTTTGCTATCTAATAAACGAATAAATAGCTCCATAAGAGCGGATACATCTTGTACAGGACGATGCCAATTTTCGCGGCTAAATGCATATAGTGTTAAAGCTTTTAACTTATGTTGAACAGCAAAGCTAATAGCACGGCGGACAGATTTAACACCAGCTTGATGACCAAATATAGGTAACTTACTTTGCTTCTTTGCCCAACGACCATTACCATCCATAATAATAGCTACATGTTGTGGTGATATAGCATGTTGTTTATTATGTTGTTGGTTTTCTTTTAATATCATGTTACTATATTCCCCTAGACATAATACGAAAAAATATTTTGTTACTACTTAAGTAGTAGAACTACATTAACTTATTTTGCATATCATTTTCATATAGTAATTATTATATCTTGAGGATAACAGATTAATTTATAGTGCTAAATAACGAATACTGAGGTGGGCATTTATACGTGCTTGACGGTCAATACATAATACTTCTTCTATACTAGAAGGTTCTTCTAAATTAATTTTATCTAGTACCATCTGGTTTACAGAGGCAATATCAGTAAAACGAATTTTTCTTTGCAAGAAAGCTGCTACTGCTACTTCGTTAGCCGCATTTAATGTTGTTGTAGCTGCTTGTCCAAGCTTACTTGCTTCAATCGCAAGTTGTAAACATGGATAACGTTTATTATCTGGTTGATCAAAACTGAGCGTACCAAGTTGTAAAAAGTTTAAAGGTGTAACTTTTATGGGAACTCTAGTAGGATATGATAGAGCATAAGTAATAGGAATACGCATATCTGGATATGCTAGCTGCGCTAGCACACTACCATCTACATAACGTACCATTGAATGAAAAATAGATTGTGGGTGCAAAAGTACTTCGATTTGGTCAGTAGACGCATTAAATAAACAACGTGCCTCAATATACTCTAATCCTTTATTCATCATAGTCGCTGAATCTACTGATATCTTACGTCCCATAGACCAATTGGGATGTATGCAAGCTTGATCTGATGTTATTGTAGCTAATGCATCTAGCGGTGTTTGACGAAATGGTCCACCAGAACCAGTTAAGATAATTTGCGAAACACCGTATTTAGATAGTGATAGACACCCTAGTTGACGTTGAATAGGTTCCGGTAAAATTTGAAAAATTGCATTATGTTCGCTATCTACTGGTAATAGCTGTGCGTTATGCTGATGTACCTCATTCATAAATAGTCTACCACAACTAACTAGTGACTCTTTATTTGCTAGTAATACTCTTTTACCAGCACGTAATGCTGATAAAGTTGATAGCAAACCATCTACACCTGCAATTGCTGCCATAACGGTATCAATCTCTTTTAGTGCAGCTAGTTCACAAGCAGCCTGATTACCAGAAATAATATTAATAGCAATTCCTAGTTGAGCTAAGTTAGCTTTTAGTTCCCTAGCAGCCCTTTTATCGACCATTCCTACCCAAGATGGACGGAAATCTAAACACTGCTTAGTCATTAAAGTAAAGTTGTTTTTTGCTACTAGTGCACGTACAGTAAACTTATCAGGGTTTTGTTTAATTACCGTTAATGTGCTAGTTCCAATAGAACCTGTGCTTCCTAGAATAGTTAAATACTTCATGTCATAATTTAGTATTAATAAAATTAATTACATTATGTATAATATTTAAATTAAATATAATCCTAAATACTATAGTAGTTATTTAAAACTTCTCTTTACTTCAAATAATTATTCAGCTATTTTTAGCGAATTTTTATCTAGATAGACAGTCGACTAAAAATCGATTAATTCTCTCTCTTTTTCAGATAGGATCTGATCTAATCTTCTAATCCAAGCTTCTGTAATTTTCTGAATTTCAGATTGAGATCGACGTTCTTCATCTATACTTATCGCTTTATTTTTCAGTAATATTTTTATATGATCGTTAGCATCACGTCGTATGTTACGTACAGAAATCTTTCCTTGTTCTGCTTCGTTACGAACTATTTTAATTAGATTACGGCGTCGTTCTTCAGTAAGAGATGGTAACTGTACCCGGATAATTGTTCCAGATAAATCAGGAGTTAAACCTAAATCTGAAATAATAATAGCTTTTTCTACTCGTTTAATTATTGACTGATCGAATAAAGTAATTACCAATGTACGAGTATCTTCTACTATAATATTAGCTAACTGACGTAAAGGCATTATTGAGCCATAGTAATCTACTTTAATATTATCTAGTAAGTTAGGGTTAGCACGGCCAGTACGTAACTTACTAATATTATTTTTAAATGTTTCTAAACATTTTTCCATACGTACTTCAGCATCTTGGCGAATGTTATTGATCACTTTGATATTTCCTAAACTGAATATTTTGGATAAATAATATATTAACTGTTATATATTATAATTAACCTTATTAATTTTAGGTGTATAAATAAGCGTACCTTCCTTTTTTCCCATGACTACTCTCCATAGTGCACCAGGTTTATTTATATTAAATACCCTAATAGGCAAATGGTTATCATGTGCTAATGTTAGTGCAGTTAAATCCATAATTTTTAGTTCTTGTTTTAGTATATCTTTATAATTTAATTGATCGTAAAGAATAGCATCTGGATCAATCTTAGGATCTGCAGAAAAAACACCATCAACTTTAGTTGCTTTAAGTACTACATCTGCTCCTATTTCTAGACCACGTAAACAAGCAGCAGAATCAGTAGTAAAAAAAGGATTTCCTATTCCAGCAGCAAATATAACTACTATATTCTTTTCAAGTAAATCAATAGCTTTGTCTAAATTGTATAACTCACAAATACCATCTAATGGTATAGCTGATAGAATATTAGCATTAATGTTAATATGTAGCATTGTATTCCGGATTGCTAAACTATTTATCACAGTTGCTAGCATACCCATATGATCACATACAACACGTTGTATACCTAAATGAGCTAGTAGAGTACCTCTGAATAGATTACCTCCACCTATAACTATACCAATATTTATTTTAAATTTTATTAGTTCTTTTATTTCTTGAACTATACGATTTAAAGCATTAGTATCTATTCCAAAATTATTTTTACCCTGTAAAGCTTCCCCACTTAATTTCAGTAATATACGTTGATATATTGGTTTAATTGTCATTAAAAATATTTTTTTAATTATATATTATATAAGATTAGTATTATTTTATTACTTAATACTTACGATTCGTTAGCTTTGTAATGTTCTTCTTGTTCTATCCATTCACCTACTTCAAAACGAATAAAGTTTTTTACTATAATATTATAGTGCTCAAGTATTTGCCCAACTTTCTGACTAGGATCGATAATAAAGTTCTGGTCCAGAAGCGAGATATCTCGAGTAAATTCACGCATACGACCTTCTACAATTTGTTGTATTACTTTTTGTGGTTTATTGGATTGCATAGCAATATTCAGCTGAATTTTATGTTCACGAGATATTATATAACTTGGTATGTCATTTACTTGAATATATTTAGGCTTCATTGCTGCAATATGCATAGCAATTTGTTTCCCTAAATACAAATTTTGGCTAATATTATTAGCAGACAATAGAACTCCAATACGGGTATCATGTAAATATGATACTATTAAATTACCTTCTAGAGTATTGATACGACGGATATTAATATTTTCACCAACAGTATCTACAAGAGTAATCCTTTTTTCTTCAAATAATGATTTAATTTCCTCTAAACTACTTATCTTTTGATTTAATGCAGTAGTGATAATATCTTCGCCGAAGTTTTTAAATATTTTATCCTTAGCAACGAAATCAGTTTCACAATTTAGTTCTATTATGACACCATACTGACTATTATGATTTATTTTAGTCAGAATTATTCCTTGAGCAGTTATACGACTAGATTTATTTGCAGCCGTTATTTGCCCTGATTTACGTAGGTTATCGATAGCTAACTCGATATCACCATTAGCTTCAATTAATGCTTTTTTGCACTTCATAAGCCCAGCATTAGTACGATCACGTAATTGTTTTACTAAAGTTGTGGTAATTGCAACCATCATTTGTCTCTCCGTATTTTACGAGATACCATAATTTTACTCTTATATTTCAAGAGCATTTTTCTGATGACCTTCACTTATGGCATGTGCTACTGCAGTTAAATATAAATTTATAGCACGAATAGCATCGTCATTACCTGGAATAATAAAATCAATGCCATTAGGATCTGTATTAGTATCAACTACAGCGAAAACTGGAATTCCAAGATTATTAGCTTCTTTTACTGCAATCTTCTCACGTTCAGCATCAATAACAAATAATGCGTCTGGCAAACCACCTAGATCTTTAATACCACCTAAGCTTTTTTCTAGTTTTTCAAGCTTACGATTGCATATTATTGCTTCTTTCTTAGTTAGTTTATCTAATGTTCCATCTTGAGACTGAGTTTCAAGTTCTTTTAGGTGTTTAATAGATTGACGAACTGTTTTCCAATTAGTCAACATTCCACCTAACCAACGATGGTTAACAAAAAATTGATCACAGCTCCTTGCTGCTTCTTTTATTGCTTCGCTTGCTGCACGCTTCGTTCCGACAAATAAAATTTTACCTTTACGCGATGCTATCTTATTTAGCTCAAATAAAGCATTATTAAACATTGGTGCAGTTTGTTCTAAGTTAATAATATGAATTTTATTACGAACACCGAATATAAATGGCTTCATTCTCGGGTTCCAATATCGAGTTTGATGTCCAAAGTGGACACCTGCATGAAACATATCATGCATCAAAACTGTTACCATATAAAACCTCTATTTATTTTAGTATTAATTTATATAATATAAACTATAATTGTAGGCACACTAATAAGACGCTTATCTAACATGAGTCATTTCATTAGATTATACACATCGGCATGCATATTATACTAAATATGTATGATTTTAGAGCAAAGTTTGCAAATGAATAAATTAATGTACTTTATAGTATAAAGTATGTTTAGTTTATACTAAATATTGGACTTCTTAGATCAATATTCCTAATATTCGGAAAAATATTGATAATTTACTGTATTATTACTGAGTAGAATTAAATTCTAATTTAGTTATGTCTATTTTAATTAAAACATCTCAAGATATCATAAAAATGCGTATTGCTGGTCAGCTAGCTGCTGAGGTACTGCAAATAATAAAACCATATATTAAACCTGGTATTAGCACCGGTGACTTAGATCATATATGTAATGAATATATTACTATAAAACAACAGGCTATTTCTGCCTCTCTTGGTTATCATGGCTTTCCTAAATCCATATGTACTTCGGTTAATGAAGTAGTATGTCATGGTATTCCTAGTTACAAAAAAAAATTAAAAAGCGGAGATATAATTAATATTGATGTTTCGGTAATTAAAGATGGTTTTTATGGAGATACATCAGCAATGTTTTTAGTAGGTAAGCCTACAATTTTAGGTGAACGTTTATGTCGTATTGCTCAAGAAAGCTTATACTTAGCTATCCGCATGGTACGTCCAGGCATAAGTCTACGGGCTATTGGTAAAGCAATTCAACAGTTTGTTGAATCAAAAAATTTCTCTGTTGTACGTGAGTATTGTGGACATGGTATTGGTAAAAACTTTCATGAAGAACCACAGGTTCTTCATTATGACGCTGATGATGGTGGAGTTATATTACAGTCTGGTATGGCATTCACTATAGAACCCATGATAAACGCAGGTAAATTCAGAACACGTACTATGAAAGATGGTTGGACTGTAAAAACGCAAGATAATAGTTTTTCTGCTCAGTATGAGCATACGATAGTAGTTATCGAAGATGGTTGTGAAATAATGACATTACGTGCTGATGAATTAGTACCAGTAACAATACACCATTCAAGTTAATACTTTATATATAGTTTACTAATGTTGTTAGTTAAAAGTAAAATTAATGGTATGTACATTATATATGTCTTAGACAGATATTGCTAAAATATAATTATTTATTAATAATATTAGTTATATTTTACTAAATTTTAGTAGCAATGATTTTAGTAATATATAGCAATATTAATAATTGAGATCTTAAATGAAAAATTCTATATTGACAGATCAACAATATCAATTACTGCAAAAATTTAAATTAGATAAAAGTAAAATATCATATCGAACACACTATAATCCTATGTTACTTCAGCCGATACCACGTACTATTCATCGTGAATTACTGGGAATTTCATCAATATCCTTACCTTTTCAAGGGGCTGATTTTTGGACATTATACGAACTATCATGGTTAAATAAATATGGTTTACCGCAAGTTGCAATTGGTGAAATGATAATTGATGCAACTAGCGATAATTTAATTGAATCTCAAAGTCTTAAGCTTTACTTAAATAGTATTAACCAAACTTGTTTTTCATCTGAGCAAGAATTACGAAATACATTAATAACAGATATAACTAAGTGTATTAATAGTCAAGTTAAGATTACTATCCATTCACTAAGTCAATGGATGACAGTACCTATATTAGAATTTACAGGTGAGTGCATAGATAATCAGTCAATACAGATTGATAACGATAATTATATTTTCAATTCGAATTTACTAGTCAATTCGGTAGAAAGAGAAAAAGTTAAAGAAACACTTGTTAGTCATCTGCTAAAATCTAATTGTCCAATCACTAATCAGCCAGATTGGGGATCAGTTCAAATTAGTTATTATGGTATGCGTATAAACCGTGAAGCTCTACTACGATACTTAATCTCTTTTCGTAAGTATAAAATTTTCCACGAACAATGTGTAGAACAAATTTACTGCGATATAATGCAATTTTGTTTACCAAATACGCTATCAGTATATGTTAGATATAATCGTCGTGGAGGCTTAGATATTAATCCTTGGCGTAGTAATATATCCTATTCACCGGTAAACAGACCACTTGCACGACAATAATTATATCATTTATTCTGTATTTTAATTAATTATAGTTATAGATAAAATCTATATTTATTATTGAATACTTTTAACGAAAAATTATGGTGAAATTATTTCTATAGCAATAGATTATGACAAACATATTCCTGTACTACTTAATGAAGCAGTAACAGCTCTTAATATAAAAAAAGATGGGATATATATAGATGGTACCTTTGGTCGTGGTGGACATTCGCGTTTAATTTTATCTAAGTTAGGAAACAAAGGACGTTTACTAGCAATCGATCGTGATCCAGCTGCTATAGCAGCTGGTAGGAATATTCATGATTTACGTTTTACCATTGTACAACGACCCTTTTCTACTATAGCTGATTATATAGCGGAACTAAATTTAATCGGATGTATAGATGGTATTTTATTAGATCTTGGTATATCTTCACCTCAATTAGCAGATCCAGATCGTGGTTTTTCATTTAGACATAATGGGAAATTAGATATGCGTATGGATACTACTTGTGGAATATCTGCAAGGGAATGGTTGAAGCAAGCCTCTGTACAAGAGATGACTTGGGTTTTACAACACTTTGGTGAAGAACGATTTGCCAAGCGAATTAGTCAAGCTATTTTTCACCAAAATCGCCGACGTTTGATAACTAGCACTAGTGAACTAGCAAAGTTAATCACGACAATAGTTCCATGGAGTAATAAACATAAACATCCAGCAACTCGTAGTTTCCAGGCTATTAGAATATATATTAATAACGAACTAAAAGAAATTGAACAGGTATTAAATAGTGCACTAAATATTTTAGCTATAGGAGGGAAATTAGTTGTAATTAGTTTTCATTCACTTGAGGATAGACTAGTTAAATATTTTATTAATAAACATAGTAAATTACCACTACCTCCTACAGGTATCTCTTTAACAGAAAAGCAGATTGCCGATCTCTATAAAAATCGCCATTTAACATTAAAAAATTTAGGTAAAATACGGCCATCAATACAGGAAATAAAAGTCAATCCTAGAGCTCGTAGTGCTTTGCTTCGTTTTGCCGAAAAATTAGATATATAAACAGCAGTTGATAATTGCTTTGTTCATTTTTATGAATTTTGCTAATTTTTATTTAGTAAACTAAATTATTGATTTATCCTATTATAGGTACAGAATCTAACTCGCATGAGTTATGTATTGATAAAATTAAGCTGATATATATCTATTTCATTATAGTGAGGTAGAAAGAATATTTAGTTGGTTACCATGACTTTACGTGAGCTGCTGGCGCCATGGATTAAACAAATTCCATTTGAATGTTTAATTACTGGCATCAGTATGAATAGTATGACAGCTCAATATGGTGATTTGTTTATAGCTATACAAGGTCATAAACAAGATGGAAGAGATTACATACCTTCTGCAATAGCAAAAGGTGTAGCTGCTATTTTAGCTGAAGCAAAAGGCCAAACAAAACATGGTGAAATACATAAATTACATGATGTACCCATTATTTATTTTAATCAACTAAATAAAATGTTATCAGCAATTGCTGGACATTTTTATCAGCAACCATCACGTTTTTTACGTTTAATTGGTATTACAGGCACTAATGGTAAGACCACTATTAGCTATCTCTTAGCTAATTGGTTATCTTTATTAGGTGAAACTAGTGCTGTTATGGGTACTATAGGTAATGGTATATTTGGTAATCTTAATGCTAGTAATAATACTACTAGCTCAGCCATTGAAATACAGCGTTTCTTAAGACAAGTTTGTGATCAAGGAGTTAAATTTAGTATCATAGAAGTATCTTCTCATGGATTAGTACAAGATAGAGTCAGTAATTTAAATTTTGCGGCTGCTGTTTTTTCAAATCTTAGTCAAGATCACTTAGATTATCATCTTGATATGGTGCAGTACGAAAAAGCAAAATGGAAATTATTTAGCGAATTAAATGTATCTAAACGTATTATTAATGTGGATGATACAGTTGGTAAAAATTGGTTAGTACATTTACCACAAGCCGTAGCTGTCACAGCCAATAATTCAATTCCACATAATTGGCCAGGTTACTGGTTATGTGCGCGTAAAATTATACATCATACCTCTGGTGTAAATATTAATTTTAATTCCTATTGGGGAAGTGGTGAGATTTATAGCAATCTTATTGGCGAATTCAATGTAAGTAACATATTACTTTCTTTAGCAACCCTACTTGTATTAGGATATTCACTTAAAAATTTAGTAAAGACTTCTAGAAAACTACAGGCTATATGTGGTCGTATGGAAGTATTTTCAGCACATGGTTGGCCTGTAGTGATCGTTGATTATGCTCATACGCCAGATGCATTAGCAAAAGCACTCTTAGCAGTTAAGATGCGTTGCCAAGGTAAGATATGGTGTATTTTTGGCTGTGGTGGTAATCGTGACAAAAGCAAGCGACCGATAATGGGTGCAATTGCAGAGGAATATGCTGACTATATCATAATTACTAATGATAATCCACGTTGGGAAGAACCACAGGATATTATAGAGGATATTAAGTGTGGATTTATTAATGGAAATCATACTAATAAAACAGTAATACTATGTCGTTCACTTGCAATTCAGCACGCAATCATACATGCTTCTCCTCAAGATATAATTCTAATAGCAGGTAAAGGTCACGAAAATTACCAGATTATAAAAGGTAAGCAATTTTATTATTCTGATCGTATTGTTGTCTCTAATATGTTAAAACTAGAGGTTTAATAATGATACCATTTATGTTACACGATATTATCACAATACTTCGTGCTAAAGTATATGGTATTAATCCTATGATTGAAGATGTCACTACTGATTCGCGGACTATAGGTAAAAATTGTCTTTTTATTGCACTTCATGGAACTAGATTTGACGCACATTTTTTTGCAAAAAATGCAGTATTAGCTGGTGCTAGTGCAATTTTAGTAAATCGTCAGCTACCACTAAATATTCCACAACTAATAGTAGAAGATACTCTACTAGCTTTAAAACAATTAAGCTATTGGGTTCGCAAGCAAGTATCAGCACGAGTAATCGCGCTGACTGGTTCATCTGGAAAAACATCTGTCAAAGAAATGACAGCTTCTATATTACGTCAATGTGGTAAAGTTTTAGCTACACAGGGAAATTTAAATAATGATATTGGTGTCTCGCTGACATTACTTCGTCTTACTCCTCAAGATGATTTTGCTATTATTGAATTAGGTGCTAATCATATTGGAGAAATTAGCTCAAATGCTAACCTAGTACTACCAGAAATAGCATTAGTTAATAATATATCTTTTTCTCATTTAGCTGGTTTTGGTTCTCTAGCTGGTGTTGCACAAGCCAAAGGGGAAATTTTTACTAAATTACCAGGTAATGGTCTTGTTATTTTAAATGAAAATAGTAACGATTGGTTAAATTGGCAGCAAGGATCAAAATGCAAAACAGTATGGCGTTTTTCGCTCAATAAAACCGATAACGTCCAATTTTTTGCAACTAAAATAGTAAGTAATTTACATAGTATGTATTTTACTTTACATAGTCCACAAGGTAGTTGCCAGGTACAATTACCAATGTTAGGTAAACATAATATTACTAATGCATTAGCAGCTAGTGCATTAGCAATAGCAGTTGGTGCAAATTTATCCGCAGTAAGCTTAGGTTTATCTAAAGTAAAACCTATACCAGGTCGTTTATGCCCAATCCAACTAGATGTTGGTAAATTATTAATTGATGATAGCTATAATGCTAATGTTAATTCTATGATAGCTGCAGCACAAGTCTTATCTGAAATGCCAGGTTATTTAGTAATGGTAGTTGGTGATATGGCGGAGCTAGGTGAAAAAGAAATTAAATATCACCAACAAGTTGGCAAATTTATTGCTATGGTTGGTATAAATAAAGTTTTAAGTATTGGAAACCTTAGTTATATCATTAGCAATACTAGTAGAAGAGGAGAACATTTTAATAATAAATCCGCATTAACTAACCGTCTTATTCAGTTATTATTAAAATATAATATTATTACTATTTTAGTTAAAGGATCACGTAATACTACAATGGAGCAAGTAATCCAGGAATTAAAGGAGAAAAGCGCGTGTTAGTTTATTTGGCTAATTATTTTGCCAAATTATATTCTTGTTTCAACATTTTTTCCTATTTAACCTTTCGTGCTATAATTAGCCTATTAACAGCATTATTTATTTCTCTATTAATTGGTCCTTTTTTGATCACTTGGTTACAAAAATTACAAATTAGTCAGGTTATTAGTATTCATGGTCCTCAATCACACTTTAAAAAAAGTGGAACACCTACTATGGGTGGATTAATAATGTTGTTATCAATAACTATTTCTATACTGCTATGGACTTGCTTATCAAATCCTTATGTATGGTGTGTTCTATTTGTATTAATAGGATATGGTATTATTGGTTTTATTGATGATTATCAGAAAGTTATACATAATAATAGCAAAGGTTTAATGGCTAGATGGAAATACTTCTGGCAATCAGTTATTGCCATAATAATAGCTTACATAATGTTTCTAATGGGTAAAAATACTCCAGCAACACAACTAGTTATGCCTTTTGTAAAAACTATTATGCCACAATTAGGACTATGGTATATAGTATTAACTTATTTTGCAATTGTTGGTGCGAGTAACGCTGTTAATCTTACTGATGGTTTAGATGGTTTAGCAATAATACCAGCAGTATTTGTTGCTGCAGGTTTTGCCTTAATAGCTTGGGCGACGGGTAATATAAATTTTTCTAGTTATCTTCATATTCCATATATTTACTTTGCTAGCGAATTAGTTATTGTTTGTACCGCAATTGTAGGCGCTGGTTTGGGTTTATTATGGTTTAATACTTATCCAGCTCAAATATTCATGGGTGATGTTGGAGCATTATCTTTAGGTGGAGCATTAGGTATTATTGCAGTCCTTTTACGCCAGGAGTTTTTGCTACTAATTATGGGTGGTATATTTGTAGTAGAAACTATGTCAGTTATTTTGCAAGTTACTTCTTTTAAACTACGACGAAAGCGACTTTTTCGTATGGCACCTATTCATCATCATTATGAGTTAAAAGGATGGCCAGAACCACGTATTATTGTGCGTTTCTGGATTATTTCTTTAGTATTTGTTTTAATTGGATTAGCTACACTTAAAGTACGATAAAATGACTAATTATTATGGTCATAATATTGTTATTATAGGATTAGGAATAACAGGTATTACTTGTGTTAATTTTTTTAGATCTCGTGGAATTACACCACGTGTAATGGATACCCGTTATAATCCACCACAACTAAATCAGTTACCTAAAGATATACAATATTGGTTAGGTGAACTAAAAATAGAATGGCTACTAGCTGCTACACTAATAGTAATTAGTCCTGGTATTTCTTTATCGCATCCAGCTATAAATACAGCAATGAAATGTGGTATTGAGATAATTGGAGATGTTGAATTATTTTTGCGTGAAGTAACAGTACCAGTAGTAGCTATTACTGGTACTAATGGTAAAAGTACTGTTGCTAAGCTAGTAGGTACTATGGCAAATTGTGCAGGGTTAAAAGTTGGAGTTGGTGGTAATATAGGTTACCCTGTTTTATCACTATTACAACAATCTCATCAACTATATGTTCTTGAACTATCTAGTTTTCAGTTAGAAACGACTAAAAATTTAAAAGTAGCAGTAGCAACTATTTTAAATATTAGTGAAGATCATATGGATCGTTATCCTTTAGGTTTACAACAATACCGAGAAGCTAAACTAAAAATTTATAAACAAGCTAAGATTTATATAATTAACGATGATGATAAACTTACATTACCAGCTAATAGTACTAATAAAGAATATTGTTCTATTATTAAATTTGGTATTAAATCAGGTCATTATTGTCTTGGTGATTATCAAGGAAAACAATGGCTAATGGCTTATGGTAAACCATTATTAGATTGTAATGAAATTAAAATAATTGGTAGGCATAATCTATTAAATGCATTAGCAGCATTAGCATTAGCAGAGGCCATAGCAATACCACGTCAAGCTTGTTTGATTGCATTACGTCAATTTTCTGGGTTAATGCATCGCTTTGAGCTAGTTTTAGAAAGAAAAGGTATACGTTGGATTAATGACTCAAAAGCTACTAATGTAGGTAGTACTAAAGCAGCACTTAATGAACTAACAGTAGATGGAACCTTACATCTATTACTTGGTGGAGATGGCAAATTAGCAGACTTCTCATCATTACAACCATTTGTACAAGGTAACAATATACATCTTTACTGTTTTGGTAAAGATAGTAAGAAGTTAGCAGCACTAAACCAACATTCAGCTACTATTACTCAAACTTTATCACAAGCAATGCATATAATCAATAACCAAGTAAAAGCAGGAGATGTTGTATTATTATCTCCTGCTTGTTCTAGTTTAGATCAATTCGAAAATTTTAAAGTACGAGGTAAAACTTTTACTAATTTAGTATTTGAATTTAATGATGGTAATAATAATTAATGCTTAGTAGTTTTTTAAATTTAATATCATGAACTATATGATTTTATAATAAGTAACTATGCACCTAACTTATATAAAAGCACCTAACTTATATAAAATTAGATAATTAAAAGTAGTTATTGATTAAATATACGAATAACCTGTATTCGACAGTAATGGATGGTTAGTTACTAAATATATTAAGATTTTTAGTAAAATTTACATAAAAAATATAGTTATTAATTGAAAATTTAATATATAAATAATATTTTGATTTCTAATAGCAAAAAATTACAAATTAATTTAGTCTATATAACTAAATATCAAGCTTTTATTCATGATTAGAAAACGATTAATAATTGTAGCTGGTGGTACTGGTGGACATATATTTCCCGGTTTAGCAATAGCTAATAATATGATAACCCAAGGTTGGGACGTTCGTTGGTTAGGGACAAAAAATCGTATAGAAGCTGATTTAGTACCAAAACATGGAATAACAACATACTTTTTATCTATTTATGGATATGGACTACATGGCAAAAAACAAAAAATATTAGCTATAGTAAGTATTTTACAAGCTGTACTACAATCATATTATATTATGCGTAAGTGGAGACCGGATATAGTACTAGGTATGGGAGGATATATTTCTGGACCTTGTGGTTTAGCTGCATGGATGTGCAAGATTCCATTAGTAATACATGAACAAAATAGAGTAACTGGACTAACTAACTATTATCTATCTAAATTTGCGAAGAAAGTGCTACAAGCATTTCCTAGTGTTTTTCCTAATGCTAATGTAGTTGGTAATCCAATTCGCAAAGAAATCTTAGCCGTAATAGAACCATCTTTGCGATTATGTAATCGTACTGGACCAATTAGAATCTTAGTTATTGGAGGTAGCCAAGGATCAAAAATAATAAACCAAATTTTACCCGTTGTTGCGGCACAACTAGCTGGTAAGTATGTTTTTTGGCATCAAGTTGGTAAGGGTGCTTTAAAAGAAGTACAACAAGTTTATACTAGTATGTTAAAAAATCAGCTTAATTATAAATTAGTAGAATTTATTGATGATATTGCTATTGCTTATGCTTGGGCTGATGTTGTTATATGTCGTTCTGGAGCGCTTACCATAAGCGAAATAGCTGCTGTTGGGTTACCTGCTATTTTTGTTCCTTTTATGCATAAAGATCGACATCAGTATTGGAATGCACTTCCCCTAGAACAGCTAGGAGCAGCTAAAATACTCGAACAACCTAACTTTACAGCAGAGAAAGTTAGCCAAATACTAATGAGTTGGGATCGTTCAAAACTATTTACTATGGCGCAACGTGCAAGAACCATAGCTATGGTAGACTCAACTGAACGAGTTACTAGTGAATTAATAGAATTAGCAAATAACACGAAGCATTAATATATTATTTATGCCAAAAAAATTTTTGGTCGTATTTTATACGATAATTTTTCCTATTTATTAAGAATAATGTGAATTATCAAAGATTAGCTCAACTACAAAAACTAGTACCTCAGATGCGACAAGTTAAGCGAATTCATTTTATAGGTATTGGTGGTGTAGGCATGAGTGGAATAGCCAAAATTTTATTACATGAAGGCTACCAAATTAGTGGTTCAGATTTAGTACAAAATAAAGTAACAAAGCACTTAGTTGCACTTGGCGTAAGTATCAAATTTCAACATATTCCAGAAAATGTTCTAGATGCTAATGTAGTCGTAGTATCTAGTGCTATTAGTATAGCTAACCCAGAAATTGTAGCTGCAAAAAAATTACGTATTCCAATTATAACACGTGCAGAAATGTTAGCAGAGTTAATGCGTTTCCGATATGGTATTGCTATTGCAGGTACACATGGAAAAACTACTACTACTGCTATGTTAGCTAGCATATACTTAGAAGCTGGATTAGATCCCACTATTGTTAATGGTGGTTTAATAAAATCGATAGGTCAATATGCACGCTTAGGTTATGGTAGTTATTTAATTGCTGAAGCAGATGAAAGCGATTTATCTTTCCTGCATTTACAACCTATAGTAACTATTATTACTAATATTGAAGCTGATCACATGGAAAACTATCAAGGTGATTTTAATTATTTAAAAAATACATTTTTAAAATTTATACATAAATTACCATTTTATGGTAAAGGTATTATGTGTTTAGATGATCCAGTTATCCGTGATTTATTACCGCATATTAGTAGACATATCATTACTTATGGTTTTAACAGCAAAGCTAATTTTCGTTTAACAAACTATCATCAGAAAGAAGCACATGTTAGCTTCCAACTTTATCGGCAGGATAAACCTACTCTTAGAATAGAATTAAACTCTCCGGGGAGACATAATGCCTTAAATGCAGTAGCTGCTATTGCTGTAGCAACAGAAGAAGGTATAGCTGATAAAAATATATTACAAGCATTATTTAGATTTAAAGGTATAAACAGGAGATTTGATAAGTTAGGATGTTTTTCTTTAAAAAAAATTAATGGTAAAAATGGAGTAGTAATGTTAGTAGAAGACTATGGTCATCATCCTACTGAATTACAAGCTACTATACAATCAGTACGTATAGGATGGCCAGATAAGCGCCTTGTTATGGTTTTTCAACCTCATCGTTATACTCGTACTAGAGATTTGTATGAATATTTTGTAGGTGTATTATCTAAGGTTGATGTTCTATTAATGTTAGATATTTATCCTGCTGGTGAGAATCCAATAGCAGGAATAGATAGTAAATCATTATGCTGTACTATCCGTAATACTAGTAAATTAGATCCTATATTTATTCATGAACTAAATAAGTTACCTGTAATGTTAGCACAATTATTACAGGATAATGATTTAGTATTAATGCAGGGTGCAGGTTCTATTGGATTAATAGCCAGTCAATTAGCAATTGGTAAACTGCAAACTAATATTCGGCATAATCCTCTAATATAGAATTAGAGCTTATTTTTTGCTTATTAATTTAGCAATAAATAACATTAATAATTTTTAGTAAAATATTTTACAAGAAAATTAAATAGTAATATTAATAAATTTATTTCTTCAAATTAAAAATTTATGCTAAGTATATTTAGATATATTTAGCTAATATAATAGCTATCTTAATTTATAGATAAATATTATCATCATTATTATAAGCTAAATAGTTTATCTGCTTTTTAAGAGAAACTATCAGCAGTTTACAAAAACTATATTATTCTAACATAATAGTTAACTACTAGTTTTAAATAAAACGGAGATAAACTATGTTTGAACCAATAGAATTAACTGATGATGCAGTAATAAAAGTTATTGGTGTAGGTGGTGGTGGTAGTAATGCTGTTGAACATATGGTACGAGAAAATATTGAAGGGGTAGAATTTTTTGCTGTTAATACTGATGCTCAGGCATTACGTAAAACATTAGTTAGTCAGCAAATACAAATTGGTAAGAATGTTACTAAAGGTTTAGGTGCAGGTGCTAATCCTGAAGTAGGACGTTATTCTGCTGAGGAAGATCGTGAAATACTAAGTAATGCTTTAGAAGGTGCGGATATGCTTTTTATTGCAGCAGGTATGGGTGGAGGTACTGGTACTGGAGCTGCTCCAGTAGTAGCTGAATTAGCTAAAGAAATTGGTATACTTACTGTAGCTGTAGTAACAAAACCATTTAATTTTGAAGGTAAAAAACGTATGACATTTGCTGAACAAGGCATAGCAGAACTTTCTAAACATGTAGATTCTCTAATTACTATTCCTAATGATAAATTACTAAAGGTACTAGGAAGAGGAGTTTCATTATTAGATGCATTTTGTGCCGCTAATAGCGTGTTAAAAGGTGCTGTACAGGGTATTGCTGAGCTTATTACACGTCCTGGATTAATGAATGTAGACTTTGCAGATGTCCGTACAGTTATGTCAGAAATGGGTTATGCTATGATGGGTTCAGGTGTAGCTTCTGGAGAAAATAGAGCTGAGAACGCATCAGAAACTGCTATTTCTAGTCCGCTATTAGAAGATATTGATTTATCTGGTGCTCGTGGCGTACTGGTAAATATTACTGCAGGTTTTGATCTACGTCTAGATGAATTTGAGAAAGTAGGTAACACTATTAGAGGATTTTCTTCGGATAACGCAACTGTAGTAATTGGTACTTCACTAGATCCTAATATGAATGATGAATTACGTGTAACTGTAGTAGCAACAGGTATAAGTGTAGATAAACGTCAAGACAATCCTTATGTAACCAATAAATCAAATAATCAAACAATAATAGAACATCGTTACGGCAATAATTCTAATAAGATATCTCCATTATATGGAGAACAAAAAATAACAACATTAGCTGTTAATGAACGAAATTCAACTAAAAGTAAAAAGTTAGACTACTTAGATATACCAGCATTTTTACGTAAGCAAGTAGATTTAAAATCCAATTAAATATTATTTATATTGATGCATCAATATATCTATAAATTTATTTTTAGTATTAGTAATTGTTTATATTAATTAGAAAGCATAATAAGTATATTATATAATTTAGAGACAATTGTGACAGTATTCTTATTTACTATTAGTATGATTATTATCGACAGCTAACATTGCTAATCTTTCTAGTATTATTTGCAATTTACCTTCACTATTTGCGGCTAAATTACGTATTAATTTAGCACTATTAACACTTAAATTACGTGGTGTTTGTTGTTCTATTTTACCATTAAATAATACACTATAGGGTTTTGATCTAGAAATATTTCTTTTAATTGCTAAAGAAGGCTGAATTCTTATATCAATATAAGATAATGATGGTAATATTTTACTACGTAAATTATATAGTAATTGGGTTTTTTCATGTCGTAATCGCATAAGCCAACTAGCATTAGCCGTTTCTAGCACCATTATACTTTTACGTATATTAGCAACTCTACACCAAGGACGTAATATGATTGGTAGTAGTCCAATAACTATATTATTAATATTTAGTAGATATACAGCATGCTGTTGTAATTTTGATAAATTACTTTGATTAGTATCATTTATTTTTTGTAAAATAAAATATATAGATAATGGATTGCTATTACGCATAACTTAACTCCAACGAATTGCAATACAATTGCATATATATTTAGTTATTATTGTTCATAATATCAATTAACGGTATATCAGATTACTTATATATCAATATAAAATGATTTAATGGAAATATTAGCTACTAAGAATTTAAGAGAGAAAATTAATTTTTGTATGAAAGCAAAATTAAATAGTAAGATACAATTGTCCTTTTGTTAAGTAAGCAATATTTAATGCTGTAAAGAGATTAACTAATTATGTTTTCACGAATTCTTACGAAAATGTTTGGTAGCCGTAATGATCGCACATTACGGCGTATAGGTAAATTAGTAAACATTATTAACAAAAAAGAACCAGAAATAGAAAAACTTAGCGATAAACAATTAGCTGCTAAAACTAGCATATTTCGATCTTATATTAAAGATACACAAACGAAAGATATATTAGATAATATTTTACCAGAAGCTTTTGCTGTTGTGAGGGAAGCTAGTAAACGTGTATTTAATATGCGTCATTTTGATGTTCAACTATTGGGAGGTATTGTACTAAATAATAGATCTATTGCCGAAATGCGTACTGGTGAAGGAAAAACTTTAACCGCAACTTTACCTGCTTATTTAAATGCACTTAGTGGTAAAGGTGTACATATAGTTACAGTAAATGATTATTTAGCACAACGTGATGCTGAAAATAATAGAGTATTATTTGAATTTTTAGGTTTAAGTGTAGGTATTAATTTACATGGGTTATCTATAGCTGCTAAACGTGCAGCTTATGCTGCAGATATTACTTATGGCACTAATTATGAGTATGGGTTTGACTATTTACGTGATAATATGGCATTTAGTACAACAGAACGTGTACAACGTAAATTACATTATGCCTTAATAGATGAAGTAGATTCAATCTTAATTGATGAAGCACGTACCCCACTAATTATTTCTGGTCCTGCTGAAAATAGTTCAGAACTATATCGTAAAATTAATAATTTAATCCCACATTTTATACAGCAAGATAAAGAAGATACTGATAACTTTCAAGGAAAAGGTCACTTTTCAGTAGATGAGAAAAATCGTCAAATTAATTTAACTGAACGTGGTTTAATTCTTATAGAAAAACTAATGGTTGAATATAAACTTTTAGCAAAAGGAGAATCACTTTATTCTCCTCAACATATGATACTAATGCATCATATGTTAGCTGCTTTACGAGCGCATATGTTGTTCTCTTGTAATGTAGATTATATTATTAAAAATGGTGAAATAGTAATTGTAGATGAACATACTGGTCGTATTATGCCAGGTAGGAGGTGGTCAGATGGTTTACATCAAGCAATAGAAGCAAAAGAAAAAGTAGCTATCCAACATGAAAACCAAACACTAGCATCAATTACATTTCAAAATTATTTTCGTTTATATGAAAAGTTATCCGGCATGACTGGTACTGCTGATACTGAAGCATTTGAGTTTCGTGCTATTTATAAGTTAGATACTGTTGTAATTCCAACTAATCAGCCTATGATTCGCAAAGATCTACCTGATTTAGTTTATCTTACAGAAGTTGAAAAAATCCATGCTATAATAGAAGAAATAAAAAGTTGTCTAAAACGTAAACAGCCCGTTCTTGTCGGAACAATGTCGATTGAAAAATCAGAATTAATATCTCATGAATTAAATAAAATAGGCATTATACATCAAGTATTAAATGCTAAATTTCATGCTAAAGAAGCTGAAATAATAGCACAAGCTGGTAAACCAGGAGCTGTTACTATTTCTACGAATATGGCTGGACGTGGAACTGATATTGTTCTAGGTGGAAGTTGGCAAGCAGAAATAGCAACAAGAAAAATATCAAATGAGCAACAAATATCACAGATAAAATTATCTTGGCAAAAAAAACATCAAGCAGTATTAGCAGCTGGAGGTTTACATATTATTGGGACTGAACGTCATGAAGCTCGTCGGATTGATAATCAGTTACGTGGACGTTCTGGTCGTCAAGGAGATATTGGTTCTTCTCGTTTTTACTTATCAATGGAAGATACTCTTATGCGGATTTTTGCTTCTGATAGAGTATCCAATATGATGCGAAAATTAGGTATGAAGTTTGGAGAAGCTATAGAACATCCATGGGTAACTAAAGCTATTGCTAATGCTCAACGTAAAGTTGAAAACCATAATTTTGATATTCGTAAGCAATTACTAGAATATGATGATGTTATTAACGATCAACGCAATGCTATTTATATTCAGCGTAATGAATTACTTGAAGTAAAAGATATCAGTGTAATTATTCATAATATCCGTATAGATGTGCTTAAAAAGCTAATTAATACTTATATTCCACCACAATCATTGGAAGAAATGTGGGATCTAGCAGGTTTACAGCAATGTCTAAAGAATGACTTTGATATTCATATACTAAATATATCACAATTTCTTACAGAAAAAATTGAATTACATGAACAAATCTTAAATAAAATGATGCTAGATAAATATCTAGCTCAGGAAAAAATTATTGGTCAAGATTTGATGCGTTCTTTAGAAAAACAAATTATGTTACAAACACTTGATTCACTATGGAAAGAACATTTATCTGCAATAGATTACCTTCGCCAAGGTATTCATCTGCGGGGTTATGCACAAAAAGATCCCAAACAAGAATATAAACGTGAGTCATATATTATGTTTACAGCTCTGCTAGAAAAACTAAAATATGAAGTACTTAGCACAATAAATAAATTGTCTATAAATATGTTAAAAGAACATATTTCATTTAATAATATAAATATACCATTGCTAAATACAAATATAAAGAATAAATAATTCCATTTTTCTGATAAAATAGATAGTAATCATCCTTGTCTATGTGGATCTGGTAAAAATTTTAAGAGTTGTCATTCACTACAACAAAAATAACTAAGTTAATTTAGATCTAAACTTGTTAAGTTAACCTATATTTTTTAATGTTGCACAGCGAAGATAAAAATTATGCAATTTAGTAATATCTAAATCTTTATAAGATTTACTATTATTAATAATATCATTTGCATAATTTATGCGATGTGAACGTTGAATTTGCGCTGCGATAATATTTTCAACTTGTTGACTATTTGTTCTATCACGAATTATAGTACGGGCAATTTGAATTTCAGGAGTAACATCAATGACCAAAATTCTGTCAGCATATTTTTGTAAATTAGTTTCTATTAATAATGGAACTACCCATATAATATATGGAGCATAATTATAGATAGCTTTTATTTTTTGTTGTGTTGATAGTTGAATCAAAGGATGAAGCAAATTATTTAACCATACTTTATCTTCTAGATTGCTAAATATTTGTTTTCTCAATGCATAGCGATTTAAGTGTCCATTATTATGAAGTATCATAGGACCAAAACGTTGGTAAATAAGATTTAAAGCATAACTTCCTGGTTGTACTATCTGGTGACTAATCACATCAGCATCTATTATAGGAATACCTAAATTAGCAAATTTGTTAGCCACTGTACTCTTACCACTACCAATACCACCAGTTATTGCAACAATATAAGACATAATTTTTCTTTTTTAAGAATTAAGCATATGTTCAATTATTATTAATAATCTTATATTAAACGCATAGTTAGATCTAATGCACGTACATTTTTAGTTAATGCACCAACTGAAATATAATCAATACCAGTGCAAGCATAGTTTTTTATATTGGATAATGTAATATTACCTGAAACTTCTAGTGCTGCTTGTTTACTTGTAATATTTACTGCTTGTAATATATTTTTGTAATTAAAATTATCAAGCATAATAATATTAGCTTTTGCTTTTAAAGCTTGTTTCAGTTCTTGCAGATTTTCTACTTCTACTTCAACTATGAGATCTTTACGTAAAATTAATGCATTAGATACTGCGTTAGCGATAGAACCAGCTGCAAGAATATGATTCTCCTTAATTAAAAAAGCATCTGTCAAACCAATGCGATGGTTATTACCACCGCCACATAATACTGCATATTTAGATGCAGTACGCAACCCAGGTAATGTTTTTCTGGTATCTAAAAGTTTTATTTTTGTATCTTTTAATGCTTCAACATATAATTTTACCTTACTAGCTATGCCACTCATAGTTTGAATAAAATTAAGAGCAGTACGCTCACCTGTAAGTAATATTCTTGTTGGTCCATGAATTTCACATAATAACTGATTAGCTTGGATATAATCACCATCATCTACTTTCCAATTAATTATGATATCATCACTTAGTTGTTTAAATACTTCTATGAACCATTTTTTGCCACAAAAAATACCTTGTTCATGTGTAATAATAGTTGCGTTAGATTTACTAATCTTAGGTATAAGTTGAGCAGTTATATCTATATCTGCATTAATTAGTCCGCCTAGATCTTCTTTTAGTGCAAAGTTTACTATGTATGAAATATCTTCTTTAATTCTTGTTAATAAGTATTGTCTATGAACATTATTTTGATTGTTAGGTAACATAAATATTCCATCTAATTACTAGTTTTAACTAGTAATCTATCTAAGAGATGAGTAAAAAAATTAGTATATAATAAATTATTTTTATTCATAGTAAATTAATTTATTGATTAATATTATGAAAAATTAAATATATTTAATTTTAAATATTTATTAAAAATAATTTATTATATATAGAAAAATATTTTTATAATGATAGTGTATTTTTATCTCATAAATATATAAATTTTACTATTTAATATTTATAGAAAATATTAGAAATTATATACGTATATTGTATAGTACAAATATTTTATGTTTTCTAATAAATAGAAAAATTATTATAAAATATATAAAGTAAATATAAGGAATATGATTATGTCAGTAAATTTATATGAGGACATAGACCCTATTGAAACAAGCGAATGGTTACAGGCAATAGAATCAGTAATTTATAAAGATGGTAATAATCGTGCACAATTTTTAATTAATAAAATTATCAATAAAGTATATAATAATGGCGTAAAAATATCGCATAATTATGCTCCTAATATTAATTATATAAATAGTATACCAGTAGAAGATGAACCGCAGTATCCAGGTAATTTAGAATTAGAGTATCGTATTCGTTCTGCTATTCGTTGGAATACCATGATGATGGTATTACATGCATCAAAAAAGAATCTTGATCTTGGTGGTCATATAGCTTCATTTCAATCATCAGCTACTCTTTATGATGTATGTTTTAATCATTTTTTTCGAGCGAGCAATAATAAAGATGGTGGGGATTTAGTTTATTTCCAAGGACATATTTCTCCTGGAATTTATGCAAGAGCTTTCATAGAAGGTCGTATTACATTACAACAAATAAATAATTTTCGTCAAGAAGTATATGGGCAAGGATTATCCTCTTATCCACATCCCAAACTAATGCCTGATTTCTGGCAATTTCCTACAGTATCTATGGGATTAGGACCAATTTGTGCTATTTATCAAGCAAAATTTCTTAAGTATTTACATAATCGTGAATTAAAAGATACTTGCAATCAAACTGTTTATGCTTTTTTAGGGGATGGTGAAATGGATGAACCAGAATCTAAGGGAGTACTAAATATAGCAGCTCGTGAAAAACTTGATAATCTAATCTTTGTTATTAATTGTAATCTCCAACGTTTAGATGGTCCTGTAACAGGTAATGGCAAAATTATCAATGAACTAGAAAATATCTTTCATGGTGCTGGTTGGCAAGTAATAAAAGTAATATGGGGTAGTCGTTGGGATAAACTTCTATGCAAAGATAAAACAGGAAAACTGATTCAACTAATGAATGAAACCTTAGATGGAGATTATCAAACGTTTAAATCTAAAAATGGAGCGTATATACGTAAACATTTTTTTGGTAAATACCATGAAACTACTCAACTAGTAAAAGATATGAGTGATGAAGAAATTTGGGCACTAGATCGTGGTGGGCATGATCCAATTAAAATTTTTGCTGCTTTACACAAAGCTAAGAATTCTTATGGAAAACCGGTAGTAATTTTAGCACATACGATAAAAGGCTATGGCATGGGTATAACTGGAGAAGGAATGAATATTGCTCATCAAGTAAAAAAAATAGATTTAGCAGGACTACGTTATTTTCGTGATCGGTTTAATTTAAATACTATTACTGATGATAAAATAGAATCATTACCATATATTACCTTTGCAAAAGAATCAGAAGAAATGGAATATATACGTAAAAAACGTGATGCATTGTATGGATACTTACCAAGTCGAAGAAAAAATTTTTCTAAAAAATTAATATTACCTGTATTAAATGATTTCAAATCATTACTTGAAGAACAAAAAAAAGAGATTTCTACAACTATTGCTTTTATACGTATTTTACAAATCTTATTAAGACACAATCAAATAAAAGATTTATTAGTACCAATAATTGCCGATGAGGCTCGTACTTTTGGTATGGAAGGATTATTTCGATCTATAGGTATTTATAACTCAAATGGTCAACAGTATACACCACAGGATCGAGATAATATTACTTATTATCGTGAAGATAATAAAGGCCAAATTTTACAAGAGGGTATTAATGAGTTAGGTGCAGCAGCATCTTGGTTAGCTGCTGCTACATCTTATAGCACTAATAACTTACCAATGATTCCGTTTTATATTTATTACTCTATATTTGGTTTTCAGCGTATTGGTGATTTACTATGGGCTGCTGGTGACCAACAAGCACGTGGTTTTTTGATTGGTGGAACATCAGGTCGTACTACTTTAAATGGTGAAGGATTACAGCATGAAGATGGTCATAGCCATATTCAATCACTAACTATTCCTAACTGTATTTCTTACGATCCATCATATGCTTATGAATTAGCTGTAATTATACATGATGGTATTAATCGTATGTATGGGGAAAAACAAGAGAATATATATTATTATATAACTACACTTAATGAAAATTATTCCATGCCTACTATACCAGTAGGAGTAGAAGAAGGTATTTGCAAAGGTATTTATAAATTAGAAACTATTGAAGGTAAAAAAGGAAAAATACAATTAATGAGTTCTGGTGCTATCTTACGTCATGCACGTAAAGCTGCTCAGATTCTTTCTAAAGAATATAATATTAGTTCTGATGTTTATAGTGTTACTTCTTTCACTGAATTAGCTCGTGATGGCCAAGATTGTGAACGTTGGAATATGTTACATCCAACAAAATCTCCACGCGTACCATATGTTACGACTATTTTAAATTCTGCTCCAGTAGTTGCTTCTACTGATTATATGAAACTATTTGCTGAGCAAATTAGACATTTTATTCCAGTTAATCAATTTAGTGTATTAGGTACTGATGGTTTTGGTCGTTCTGATAGTCGTGAAAATTTACGCAATCACTTTGAAGTAAATGCCTACTATATAGTAGTTGCTGCATTATGGGAGTTAGCAAAGAGCGGAGAAATTAAAACCGATATTGTAGCAAAAGCTATTAAGCATTTTGGTATTGATACTGAAAAAATAAATCCACGTCTAGCATAAGAGGTACATAATGACTATTGAAATTCTATTACCTGATATTGGAGTAGATGAAGTTGAAGTAACTGAAATACTAGTTAAAGTAGGTGATAAAGTTAATTTTGAACAATCCTTGATTACTGTAGAGGGTAATAAAGCCTCAATAGAGGTTCCAGCACCATTTGCAGGAACAGTAAAAAAAATTAATATAAATATTGGTGATAAAGTTAGTACAGGAGCATTAATAATGCTCTTTGATATTGAAACTGCAACTATACCCTTAACAATAAAAGAGAATATTGATACTAATATTCAATTAACTAATAATAATCATAATATTCTTCCAACTATAAGTGTAAAGAATAATGAAAACTGTAAGTTAGCTATTAAAAATGATTATTTACAAAATGAATCTTATTTTTATGCAACCCCAGCAATTCGTTCTCTTGCACGAGAATTTAATATAAATTTAAATAATATTAAAGGAACTGGTAGAAAAGGACGAATTTTACGCGAAGATATTCAGAAATATATAAAAAATATTATTTATCGTCATGAAATATCAGATAAACAAATAATTCCCATTACATCAAATAATAAACAAAATAATCGCTTACAGTTTAAAGATATTAAAGAAATTCAATTAGGGTCAATACAAAAAAAATCAAGCAGCAATTTATATACTAATTGGATTACTATTCCTCATGTTACTCAATTTCATGAAGCTAATATTACTAAATTAGAGAAATTTAGAAAAGAACAAAATTCTACAGAAGAAATAAAAAAATTAAATATAAAAATTACATTATTAATTTTTGTTATGAAAGCTGTATCTAAAGCATTAGAAATATTTCCATTATTTAATAGTTCTTTATCTGAAGATGGTACTAAATTAATTTGTAAAAAATATATTAATATTGGTATTGCAGTAGATACTCCCTCTGGTTTACTTGTACCGGTCTGTCATAATGTAAACAAAAAAGGTATTATTACTTTGTCGCAGGAAGTAATAAATCTAGCTCAAAAAGCTCATACCGGCAAATTAATTCCATCTGATATGCAAGATAGTTGTTTTACAATATCTAATTTAGGTAATATAGGTGGTATGCATTTTACTCCTATAATTAATGCTCCAGAAGTTGCAATCTTGGGAGTATCTAAAACATATTTTAAACCAGTATGGAATGGTGAAAAATTTATTCCTTTACAGGTATTACCGCTATCTTTATCTTACGATCATAGAGTAATCAATGGTGGTGATGGGGCCCGTTTTATTAATTTTATTGGTCACATTATGTCAGATATACGTCTTTTTATTATGTGATTAATTTTAATTAAAGATAAATATCTAATAAATATTTATCTAATAGTTAGAGGCTATAATGAATAATACATTAAAAACTAATGTAGTTATTATTGGTGCTGGTCCTGCTGGTTATTCAGCTGCTTTTCGTTGTGCTGATTTAGGTTTACAAACTATACTTGTTGAACGCTATTCAAAACTTGGTGGAGTATGTCTTAATGTCGGTTGTATTCCATCTAAAACTTTATTACATATAGCTAAGGTCATAACAGAAACTAAGGTACTAAGTCAGCATCAATTATTATTTGGCGAAATAAAAGCCGATCTAAATCAAGTACGTATTTGGAAAGATAAAATTATTAATCAATTAACAAAAAATTTATACAATCTAGCTCAAAAACGCAATATTACTGTTATTAACGGTTATGGAAAATTTATTAATGATAAAAACATCATCATTAATAATAATAATCATATAACAAATGTTATTTTTGATAATGCTATTATTGCTACTGGTTCGAGTCCAATAACATTACCTTTTCTTAATATTAAGGATCCAAGAATCTGGAACTCTACTGATGCATTAACATTACCTTTTATTCCTAAAAAAATGCTAGTAATCGGTGGAGGTATTATTGGTATAGAAATGGCTTATATTTATTCTACTTTAGGTTCAGAAATAGATATAATTGAAATGTCAAATCAAATAATTCCAGCTGCAGATGAAGATATAGCTAATTTGTTTAATAAACATATTAGAAATAAATTTAAATTAATGTTAGAAACTAAAGTAACTGCTATAGAACCAAGAACAAATGGAATTGCTGTTGAAATTTTGCTAAAAGATAACAAAAAATATATACAATATTATGATGTTGTATTAATTGCTATTGGTCGTATACCAAACGGAAAATTATTAAATACTACACAAATCGGCATTAAGGTTGATGATTTTGGTTTTGTATCCGTAGACAAGCAAATGCGAACTAATATAAAACATATTTATGCTATCGGAGATATTGTAAGTCAACCAATGTTAGCACATAAAGGAATACATGAAGGTTATGTAGCTGCTGAAGTAATAGCTGATAAAATTAGTTATTTTGATCCAAAAGTTATTCCTTCTATTATATATACAGAACCTGAAGTAGCATGGACTGGAATCACTGAAAAGGAAGCAAAAAATAAGAATATTAACTATGAAAAATCTATTTTTCCTTGGTTTGCTTCTGGTAGAGCTATAACATCCTATAGTCAGGATGGAATGACTAAATTAATTTTTGAAAAAAATACACGAAAAATTATAGGTGGTGCAATTATAGGTACTAATGGAGGTGAATTGCTTGGAGAAATTTCTTTAGCTATAGAAATGGGCTGTGATGCAGAAGACATAGCAATGACAATTCATGCACATCCTACACTATATGAATCTATTGGCCTATCAGCAAAAATTTACGAAGGAACTATTGTAGATTTACTAAGTACTAAGTAAAAATTCATTAATAGTAATCAATCATCGATATTTACAATAAATAAAACTTACTG
>NODE_5_length_31830_cov_26.207836
TTGCCAATACTCTATCACGCCAATCATATAGATTTGTTGATGGTATTTTATATTCACTACATATCTCAGCTGTGCTCTTTTGATTTTTTATTGCTTCTAAAGCTATCTTTGCTTTTAACTCTGGTTCATATTTTTTTGTTGCCATACTTTTACCCCTTTACCTTCCTACTCGGATCAACCATTTTTTTTTGGTCTAGTTTATGGGGTGCATTATAGTTGGCGGTGTAACATATAAACTGTTAAAGCCTAATACTAAAGTTGATGGAGTAGCAGTCTTAACAAATGTGCGTGAAGAAAGTGCTAGCATTGCTTTATAGTAAGGTTTCCTAGTGCTGAGATTTCAGATCAGGTACTAAGTTGATAAATACGAAAGCTCTTTACAATATTTTTTGTGTGAAAGAAAGTGTCAGCTACTCGTATAATACCCATTTGTTCCTATAGTTGTCTTTTCCCGCCTACCTTATTTTACCACTCTGCTGAACAGATACAAATTTACTTTCTTACTTCATCCAACACAACTTTTATATGACGTTTCTTTCCTGCAGATAATTTGATAAATGGCTGACCTTCAAAGCTTTCAGAGTTTATTGTATAGTTAACATCGTTTATAGTATTGTCGTTAACTTTACATCCATTTCCCTGTATTAAACGCTTTGCCGCACCTTTTGAAGGTTCAAAACCGGTGTCATGCAGCAGGTCTATTAAGGGTATACCATTTGCAATTTGTTCTTTTGTAATAGTGTAACCAGAAAGTAGTGAACTATCTTCATTTTCAAAAGCAGAGATTGCAGCAGATCGTGCAAGTTCGGCTTCTTTGCAACCGTGACATATTTTCGTCACTTCTGTTGCCAGGACCTTTTTTGCTTCATTTATTTCTTGATCCTTCAAGGACTCTAGTTTTTTAATTTTGTCAATTGGTAAATCAGTGAAAAGTCTCAAAAAACGACCAACATCTTGATCATCAACATTGCGAAAATATTGCCAGTAGTCATAAGGCTTCAGCATACCGCCATCAAGCCATAATGCCCCACTTTCAGTTTTGCCCATCTTTTTTCCTTGTGCGTTTAATAAAAGAGGCGTGGTAAGACCAAACATCTCAGGTAAATTTAACTTTTTGCCAAGTTCAATTCCGTTTACTATATTTCCCCATTGGTCTGACCCTCCAATCTGGAAACGACAGCCATACTTTTTATTCAACTCAACAAAATCATAGGCTTGTAACAACATGTAGTTAAACTCGAGAAAGCTTAGATTTTGTTCCCTATCTAGCCTAGTTTTCACACTATCAAAGCCTAGCATGCGATTTACAGAAAAATGTGCCCCTATATCACGCAAAAAGTCTATATATTTTATGCTATCTAACCAATCTGCGTTGTTTACTATGATTGCACCGGTTTTGCCATCATCGAAAGATATCATCTTCTCGAGGGTTTTCTTTATACCAAGTATATTTTGATTGATATCTTCTATCGGCAAGACGCTTCTTGCTTTGTCTTTACCAGATGGGTCACCAATTTTTGTTGTGCCACCTCCAAGTAGAACTATTGGCTTATAACCGAATTTTTGTAGGTGACGGAGCATCATGATTTGAATGAGACTGCCAATATGCAAACTTGGTGCCGTACAATCAAACCCAATGTATGCAATTATATAATTATCTTGTGATAATAGCTGGTCTAATCCTTCAATGTTTGTACATTGATATAGGTATCCTCTTTCTTGAATGAAATTTAAAAACTCGGATTTATGTTTCATAATATGTTATTTTGTGTGTAAACGGTGTTGTTAATGATGGCGTCATTCCAGTGCTTGACGCTGGAATCGAGTTTATTATGAAATTTCATCAAAAATGTTGTATAGTGTGCTCGTTTATGATCTAGTTTTCTAGATTCCAGTGTCAAGCACTGGAATGACACCACCAACTTCATAAGGGTTGCCTTCAAAATTACAATATTTGAACAAGTGTATACCAGCTACCTGGATAATCAATTCCATAACTCTTCTATTTTATAATATTCTCTTACTTCTGGCCTGAATAGGTGAATCATTATACCTTGAAAATTCACAATCACCCAGTTACCTTCATCCATACCTTCTACATCTATTTTATCATATTGCTTGAGATTTTTCATCACGTGCTCAGCTAATGCTTTTACATGGCGGCTCGAATCACCGGATGCAATGATCATATATTTTGCAATGACAGTCTTATTCTGCACATCAAAAGTAACTATATCTTGACCTTTGTTTTGATCTATTACATCTACAATTGTATTTTTTATTGATTCTATGTTATTGTGTACCTTAGACATTGTTTTTAATTCATTTTACTAAAATGGTGAACAAGAAGCAACCTTTTTGCCATAGCTACTTACCTTTACGTCGATAAGTTCCGTCTTAGGCCAATCTATAGTATGCAGTAATATTTTACAAAAGTTCAATTCTCTTAATTTACTAGCTATTTCTTTACTGCTGCACCCAGGATATTCTTTTTTTAAAGCTTTTGGCAAATCAGCTGCTTCAATATTTTCAATATTCTGTAGAATTTCTTCAATTATACTACCTATTAAATCTTTGGCGTGTTCTTTAAGCTGACGCAATGAATTATTATCCTTCTTGATTAAAGCAATTTTTGCACCTGTTGCAATTATAGCTGACCAAAACACTATATCATATATTTTATTGCTACAACATTCAAACTTTACAAGAAAACGGCAATCATACTTTTCATTGTCTAACCAAGGATTGTAATTTATACCATATAATTGATAGTATAAATGATATATCTCTTCTATTAAAGTAGAATATTCCACTATCTCAGATGGATAATCATCGTCAACTTTTAGATTAAATTTCTCATGAAGAACTTTCACTTCACTTACAAAGTATCTAATTTTCTCTTCCTCTTTTTTCAAGCAAACAAAAGTGTCCATATCGCTTTTATTGTGCTGAAAAGTAGAGCTTGCTATACTGCCGAATATAAATGCAAATACTAGATTATCCTTAAATGTTTCTTTTGTTAATTTAATAAATTCTGCTGATATTTTACGTCTTGTTTCTTGTAAATTTTTTTTGTTAATGACCTTCTGTACTTGCTCTGATTTAACTCTATGCACCAAGTCATTTATTTTGATCCCTTTTATAAAAATTTCATATATTACCTCTGGAATTAATATAGGAATTGCAATGCTTTCAAATTTTTTGTCTTCTTTTTTACGTATTATAGAAGATGCACCCTTACTGTATCCACCATAAGGTACAGTTCCATTATCTATTATAATGTCGTGTATAATCTTATTATTTAGAACTATTCCTACTTTACCTTTTGTACTACCATTTTCCCTCACTAAATTATTATCATCTCTAGATTCAATATATGGACTTGTTCCAAACAAAGAAACATACATCTTATTTTGTATATACACTCCATTTTTATCCTCAAAATAGAGTTGTAATTGCTCATCGTCCTGATACGTATAAAGGAATAAAACTGGACCAAATACTTCCTTATAATTTAAGTTTCCAGATTCAATAACTGATAGAACAATCGTTGGATGCACAGTTGTACTTTGCATATCCACTCTTCCACCTAGAATTATTTTACTTTTATTACTTTCAATTACGCTGTGCAATCTTTCTAATTCTTCTTTTCTATGTATCCTGCCTAATATTGTATCTGGATCAGAATGGTCTCCCACTTTTAAGCTAGAAACTTTTTCCTTTAGCTTTTCTATGAATTTATTTCTTATTTCTTTATGAACAAAAACTGCATCAGGACCTGCACAATCTTGACCACTATTGAAGAATCTTGAGTATACAAGGCCTTTTATAGCTTTGTCAACATCAGCATCTTCAGTAACTACAATCGGATTATGACCAGACCCGTTATTTATCATCAATGCATTAAGTTTCATGCATTTTTTAATTTTATTTTTTGTCTCATTACGACCTGTAAAAATAATTAAATCTGACCGACTAACATGATTTTGTAGAAATTCATCCCTACTTCCTGAAAAAATCTCTATATTAGGACAAATATCCTTTAACCTTAATATGTTAAATAATTCTCCTATAGCACATTTCTCTATTAATGCGGTATTAGGACGTAAAACCACACTTCTGGAAATAAAGCTGGGCATTATTACGAACAGCAATAATGAATACAATGGCAAATTTGAAGGTAAGAAAGCAGTAATGTCAATATATGCTTGATTTTTTAGATATTTTTTGATTGTGCGAATATTTTCCAGCGTATATACACAGTGATCAATTTCATACTGTGTTACGCTGACGGGTTGGTATGAAATAAGTAAATCTTTAATATCTTTGCCTTTTTTACTATCTGTAAGAATTTGTCTTAATTCATCGTATTTCTTATAAATCTCTTGCTCTTCTTGATTTCCATAAAATATACTCATTGATACCTCTAGCTTATTTACAATTTCATGATATTGTAAACATTAATAAATTATAATTTAAATTTAAAGACACATATTATTATGAATACTACTCTTATTTACTTAATCGGATTTCCGGGTAGTGGCAAACTTACGACCGCAAAAGAGCTATGTAATATTATTGATGGGGTAATAGTAAACAATAACCTATTTAATAATATTATATTTGATATTATTGATTTCAGAAACGCTGAGGTTACAAGTGAAATATGGGAAGAAATTTTTGTGATTAGAGAGAATATGTTAGCAATATTGGAAAAATACCATATAGAATCAAAGCATTACATATTTACAAACGAATTAATAAAAGGTGATTCCTATGATCAAAGAGTACAACTTAGTGGTGAATTTAAGTAAAAAAATGAATGTGGAGATTCTTCCTGTGGTGTTATATTGTAATAGTGCAGAACTAGTAAAGCGCGTTCAATCAAAAGAAAGAGAGCAGGAGAGAAAAATTACTGATTCAGATTTTGCTATGAGAAGAATTAAAGGAAAGAAACTATTTGTGCCTCAAGGTTCACTTGAAATTGATAACTCAAACTTAAGCGCAAAAGAAGTTGCAAAAAAAATTGTTGAAAAAATGAATAGTAAAAAAGTAGTTGGAACTTCTATGATAGATAATTTAGCAAAAGAGAGTATTTGTGATTAGGGAAGAGAAAGAGTATCGCCCTTGTGTTGGCATAATGCTATTTAACAAACAGGGAAATGTTTTTATTGGAAAACGCTTTGATAGTGACTCTTATTGGCAGATGCCACAAGGGGGAATTGACGATGGTGAAGAGCTAGAGCAGGCAGCGCTACGTGAGCTATTGGAGGAAGTTGGTACTGATGAAGCAGAAGTTGTGGCTCAAAATAAAGAGTGGATATATTACAACTTACCCGAGGAAGTTATACCGATATGCTGGAATGGGAGATATTCTGGCCAAAAGCAAAGGTGGTTCTTAATGAAATTTTGTGGGAAGGATAAGGATATTAATATTAACTATACTGATCATCCAGAGTTCAAAGAGTGGCGTTGGCAAAATGTGGATGATTTGGTAGCCAGCGCTATACCGTTCAAAAAAGAAGTTTATAAAACAGTGATAGAAGAGTTTTCTGCTATCATAAAAGGATCTATTCATGATAGTTGATTCTCATTGTCATCTACTTTATTTTTCTGATGATGAAATACCAAAAATAATTTCAAGGGCAGAACAAAATAGTGTGAAGATTTTGCATAACATATGTATAAGCATTGATGATATTCCTAAGTTATTAAAAATTTCTTCATCCTATGATCAAGTTTACTGCTCTGTTGGTATACATCCGCTTGATACTACTGTGGAAAAAGGTGAGTGTATACATGCTGATGAATTGATTGAATTTACTAAGGGTAAAAAGGTAATTAGTATCGGTGAAACTGGATTAGATTTTTATAAATCTGATAACAAAAGCAATCAAAAAAAAAGTTTTGCATCACATATAGAAGCGGCAAGAGTAACAGGATTACCTTTAGTGATTCACACTAGAAGTGCTGATAGTGAGATGATTGATATGTTAAATTTAGAAATGAAGAAGGACGCTTTTAGTGGAGTAATGCATTGCTTTGCTTCCTCTAAAGAGCTTGCTTATAAAGCTATGGACTTGGGATTATACATTTCATTTTCTGGAATTATTACTTTTAAAAATGCGAGCTTACTCAGAGAAATTGCACAAAATGTACCACGTGAGCGTGTTTTAGTTGAAACTGATGCACCTTATCTGTCACCTGAACCTCACAGAGGAAAAAAAAATGAACCAGCAATGGTAAAATATGTTGTAGATTGTTTAGCAGAGCTATGGAATGAATCGCCAGAACAAGTAGCAAAAGTAACTACAAATAATTTTTTTAGGCTGTTTACAAAACTTAAACTCAAAGAAACCCTATAGAGCAATTAACTTAGCTGATAAGATCCACTAACTCTTTTACTGCATTCACAGATTTAGCGAACATCTCTTGTTCACTATCATCCATCTTAACTTCTAGAATTTTCTCAACTCCATTTTTGCCAATAATAGTAGGAACGCCGATAAATAAGTCTTTCACATCATATTCACCATTAAGATAAGCAGCGCATGGTAATATACGCCTTTTATCTTTTAAGTATGATTCTAACATGCTTATGGCTGAAGATGCAGGAGCATAGTATGCAGATCCAGATTTAAGTAGATCAACTATTTCTTTTCCACCATTACGAGTGCGCTCAACTATTTCATCAACTTTTTTCTGTGCGATAAGACCGATATCGATAATTTGCGTAAGTGGAATGCCAGCAATCGAAGCGCAATTGATTAGTGGTACCATACTGTCACCATGTCCTCCAAGAACAAAAGCCGATACATCTTCAATAGAAATATTTAACTCACTTGCAATAAAATAACGAAAACGAGCAGAATCAAGCACCCCTGCCATACCAACAATCATATTGGTTGGCAGATCTGAAGATTTGTGCACCACTGAAACCATAGCATCTAAAGGGTTGGTAACCACTATTACAAACGCATTTGGAGAATATTTTTTAATATTTTCACCAACCTCTTTCATTACTTTAGCGTTAGTTTTTAGGAGGTCATCTCTGCTCATTCCTGGTTTTCTAGCAATACCTGCTGTTATGATAATTGCATCAGAATTTTCTATATCTTTGTATTGATTAGTTCCAGTTAAACCAGAATTAAATCCATCAATAGGAGATGACTCTGCGATGTCGAGTGCTTTACCTTGTGGTATTCCATCGCTGATATCAAGTAAAACAACATCTCCTAGCTCTCTTAGTGCAATCATATGGGCAAGTGTTCCACCAATGTTTCCTGCGCCAATCAAAGATATTTTTTTTCTTTGTGCTGTCATTTTCTACTCCTTTCTATTTATTTTTGTGGCTTTACTACCTTCCCAAGGGGATAAGCTATCAAACATACGAAAATCTTGCGGTAAATCTATGGGATTGTATACAACCTTTTTTGCCTCTATATCATATCTTACTTCCTCGTAGCCAGTAAGAGGAAAATCCTTTAACATTGGATGACCTTTAAATCCATAATCCGTTAAAATCCTACGTAAGTCTGGGTGATCCGAAAACTCTATTCCATACATATCAAATACTTCACGCTCAAACCACGAAGCTGCGTTAAATATCTTTGCTACACTTAGAGGTATATCACCTGCACATAACTGAAGCTTTATGTGCACTCTGATGTTGTGTACAACGCTGAGCAAATTGTATATTAGCTCGAAACGTTTTTCTCTATCTGGGTAATCAACTCCAAAAACGTCAACTAATAATTCAAGCCTACACTTTTCATCATCACGTAGAAAGAGTAAGTGATTTTCAATGTCATTCAAAGCTGAATATATTACAATAGTGCCATCATTTTTCTGAATACATTCACATTTAGTCTTTTTTTGTATGTATTTTGCAGTTTTATCCATGCTATATATTCTTAGTTCGCTTTATTTTATTTTGTAAACATAGCATTCCATATAGCAACGCTTCAGCAGTTGGAGGGCATCCAGGAACGTACACATCAACTGGTACAATTCTATCGCAACCACGGACTACTGAGTAAGAATAATGATAATAGCCACCGCCATTTGCACAACTTCCCATAGAAACAACGTATTTGGGGTCCGCCATTTGATCATAAACTTTACGCAATGCTGCTGCCATTTTATTAGTTAATGTGCCAGCAACAATCATAACATCTGCTTGCCTTGGACTTGCACGAAAGATTATGCCATATCTATCAAGATCATAACGACTAGATGCAGTGTGCATCATCTCTACTGCGCAACACGCAAGACCAAATGTCATTGGCCACAATGAGCCAGACCTTGCCCAGTTCATTATATAATCTATTAAATCGCCAAATTTAGTGATAAGAAAACCTTCTTTTTTGTAACGATTCCAGTCGCCATTAGATAAATTTACTCCCATTCCAACGCACCTTTACACCACTCATAAATAAAACCTATAGTAAGTATTGCAAGGAATATCATCATAGACCAAAATCCGCAATAGCTTATTTTAGATAAAGAAACAGCCCAAGGAAAAAGAAAAGCAATTTCTAAATCAAATATTATGAACAATATTGCAACTAAGTAAAATTTTATGTCGAAATTTTTTCTGGCTCTTGATAAAGGATTAAAGCCACACTCATATGTAGAAAGCTTTTCACCATCTGGATTACTGATTGCAAGAAACATAGGTAATATACCTAAAGTAAAGGACACTACAATTGATACACAGATAAAAATTAATATGGCTAAATATTCACTCATTTAAAAAACATATAACACTATGAATTTACATGCTTTCCTAATCTTTTACCACCTAAAATATGCACGTGAAAGTGCGGTATAACTTGCTCTCCGTCTTTACCGTGGTTAGTAACTAATCTATATCCCGTTTTTTCTAAGTTATATTTATGTGCTATTTCTCTAACAGTTTGAAAAAAACTTACTACCTCCTCTGCTGAAGATTTTAGGATAAAATCATCATATGAAGTATATTGATTTTTCGGTATAACTAAAATATGTACTGGTGCATCAGGATACTTATCGTAAAATGCCAATACACCTTCACTTTCATACACTTTCTCACAAGGCAGCTCACCTCTTAATATTTTAGCAAAGATGTTATTATCATCATAAGCTGTACTACCCATACTTTATTAAATTCCTGGTCCTCTTCTATTTTGCTTATGATTTGGTGTAGAAGGTGAGCTTATTGCTGCTTCGCTAGAAGCATCTTCAAGACTTGAAACGTCTTCTAGCTGTATATCTTGTCCATACAAAACTGACCCATAGTCCATCTGGTGTCTTTTTGAAAATGCTTCTATTCTATTTGCCCTTCTTGCAGCAATAACTTCTGGTTGTAAATGATACATATCTCCAGGAATAGTTAAGCTATGATACCTTTCCTCTATTTTAACTTCTTTCATAACACTCTCCATAATTTATTTCCCCCTACCTCTTATGCTTTCGCAACTTTTTAAATCTTGTTTAATAGCTTTTTGCCAATTATTTGAAATTTTCTCTGATGACTTTTCTTTACCCATAGACTCTATAACTTCTTGTGACTGTTGCTTTTGATTATCATATTCTTTATACAACTTTTCTGCAATACCATACAGCAGTTTTGGATCTGTGTGAGTTTTAAACTCTCCACCAGTAATTTTTGCCAAATTTTTGAGATCACAATCAATCTTATTATAAATTTCTTCAAGAGCGTACTTTTTCATTACTTTTTCATCCATACCTAGATTTTTATCTTTTATTTCTTGGATAATCTTCTCAACATTAACTTCAATTACAATTTTGTTTTCTTCTCTAAAAATAGTCATATCTGGCAGTTTTTTCTTTATTTCATCTAATTTCTCCGGACTCAAGTGCGGTACATCTCCCGTCAAAGTTCTTGACGCTAAAAAACTTACCTTTCCTTTTCCTTGTTTTGTTATTTGTATACCAAGGTACTTACTAGCTTCTGTGGTTTTTATAGATGGGTCATATTTCTTTTCTTCTTCAGGTACATCTATACCAACAGCCTCTTTTAATGAAACTTTAGCATCATGCTTCACTTCGCTCATTGAAGCAAACGGTTTCTTTATAGGATAAATAAGTGCTTTAGGTACAAGAAAAAGTACCTGACCTGTAGCCTTTACACCTGTTTTAACTGCTCCACCTATCTTAGCCCAGATAGACTTTTCATTTGATTTATCTTTTGCCATACATACCTCCAATACACTTTCTACAACCTAGAGAGTAAAATACACCTAACTGTAGACGAAAATATTTAAGCTTGTATATCTATTATAAGATGAAATTATGGAGATTGCAATCATTATTTGTACATTGCCAAAACATGTAGTATTTTTGCTGCTTTTCTTGTTCAATTTACTTTTAAAGATAAATTATGTTTAAATGGAACGCAAATAATATTATTGATGCTACTGGCGGAAGAGGTGAGGGTGTTTGTAATTCGGTATATAGCTCAAATATTTCAACGGATACAAGAAGCATAAAAAAAGGTGATTTATTTATTGCTCTCAAGGGAAAGAATTTTGATGGACATGATTTTCTACATGAGGCCTTTTTAAAAGGAGCTACTGCTGCAGTAGTAAGCAAAGATAAATATAAAAAATTTCCTCTGATTGTTGTGCAAGATACTCTAAAAGCTTTGCACAATATGGCATCATATTACATTAGGAACGTTCTTGTTAATGCTAAAGTTATCGCAATTACAGGTAGTGTCGGAAAAACAACTACAAAGGACATGCTGCACACTGTTCTATCGCAATATGGAGCGTCTCATGCAAACAAAGATAACTTGAATAATAATATAGGGCTGCCTTTTACGATTCTAAAAGCCCCAAAAGACTGCCAGTACTTAATTCTTGAAATGGGAATGAATAGAGCTGGTGAAATAAAAGAGTTATCAAAGATTAGCAATCCTGATATTGCAGTTATTACCAACATCGAACCTGCGCATGTTGAAAATTTTTCATCTCTCATTGATATTGCGCAAGCGAAATTAGAAGTTCTGCATGGCATGAAAAATAATGGTACTTTGATTTTGAATAAGGATAATGAACATTATGATTATCTATTATCAAATGCTAACAGAAATGTAGTAAGCTTTGGTAAGAATGAAAGTGCTACTGTTTGTTTGTTAGACCTAATAAGAGACGATAACGGTCTAAATTTAAAAATCAAACTGAACAATAGTCAAATTGTGAACTGTAATTTACCTGTACAAGGCGAACATTTTGCATACTCTGCATTAGTTGTTACAGCAGTTTTGCAAAGTTTAGAACTTGATTTATCTAAATTACCACTAGCACTTGAAAATTTTACTGTAACAGAAGGTAGAGGTAATGTTCATCAAGCTAAATACAATGGAAAATTAGTACATTTGATTAACGACTCCTATAATGCTAACCCTACTTCAATGAAGGCTGCAATAAGAACTTTAGGTACATATTCTAATTTAAGAAAAGTGGCACTGCTTGGCGATATGTTAGAACTTGGTAATGAAAGCATAGTATTTCATACAGAATTGCTTGACTCTATAGTAGAACAAAATGTGAATAAAGTTCATACAGTTGGTAAATTTATGTTAGAATTGAATAAGCTTTTACCGGAGAATATAAAAGGCATGCATTTCGATGATTCTAACCAATTGAAAAGTAATTTAGCTAATATTGTTCAAGGTAATGATGTAATTTTAGTTAAAGGTTCTCATGGAATGAGAATGGACCTTATAATGCAGGAATTCACAATAGAATATTAAATAAAACTATTGTATTAAGTTAAGTTATTGGAAGTTTTAACTGTGATAAAACGTATAGTTATTTTTGGTGGAACAGGATTTATAGGAAAACACATCGTAAGATGCTTGGCAGCGGCGGGGTATTTAATAAGAATATTTACTCGTGATCAGGAAAAAGCTGCTTGTCTGAAGTTATGTGGAAATTTAGGACAAATATCAATGATTGAAGGAGATTTTTTTAATGAAAAATCAATTTTAGAAAGTATGGAGGGGTGTGATGTTGTTATAAATTTAATAGGAATACTATATGAGACAAGAAAGCACGATTTCTATGCCGTTCATGTTGAAATAGCTGAAAGAATAGCAAGAGCTGCACAAATAAAAAATGTATCCATGATGATACATTTTTCTGCTATGGGAATAGCAAATGGTAAGTTATCAAAATATGCCCAAAGTAAATTGAAAGGTGAAAAAGCTGTAACTTCGGCGTTTCAAGGAGCAATAATAATTAAGCCAAGTCTTGTATTTGGTAAAGAAGATAATTTCTTTAATAAATTTGCAAGATTAGCAACAATTCTTCCTTTTTTGCCGTTGATCGGTAGTGGAATAACGAAGTTTCAGCCTATATGTGTAACAAACTTAGCTGAAGTGGTATACCGTATTATCAGCTTTAATAAGCAAGATAAAAAAATTTATAATATAGGTGGACCAAAAGTTTACTCTTTTAAAAGCTTATTGAAGTTTATTCTGAATGTGACTAACAGAAAGTGTCTACTGATCAATGTACCTTTTCCAATGGCAAGATTGATAGCCTTCTTCTTGGAAAGTAAAGTTGTTTCTGTGCTGTTAAAACCTATAACTGGAGATGCAAGCCCTATACTTACTCGAGATCAGGTGAAAGTTATGATGAGTAGTTCAATTGAAAAGTCAGATGATCTCGAAACAATGAAAATTCGACCATTAGCAATTGAAAATGTGGTGCCAGAGTACTTGAGAATTTATAGAAAGCATTGATAGAAGAGAATGTGCCCGGTAGGATTCGAACCTACGACCCACAGCTTAGAAGGCTGTTGCTCTATCCAACTGAGCTACGGGCACACATCATATATAAAATGCTTCTTAGTACACGTGAAGTCAAGTATTTCTTGTGAATATAATGTTTGTGATAATATCTCAAAACTTTGTCAGTACAGCATGTAACGATAAAACTGAGAAAAAAGAAGCGTGGGTAATAGGAAGTCTAATAGCGCAGTAACACAGAACCCCATGTGAGACCTGCACCTATTGCAATCAGCAGTACCAGATTTCCTGATTTTATTTTTGATTTTTGTATTGCATAGTCTAAGGCCAGTGGAATTGATGCTGCTGAGGTGTTTGCATGCTTATCAACGGTATTAATCACTTTCTCTATAGGAAAATCTAATTTCTCTACTACTGCTTTAATGATACGAATGTTTGCTTGATGAGGAATGAGCCAATCAATATCAGTAATTTTTAAATTATTGCATCTTAGTGCTTCCTTTACTGAAGATATTAACTTGTCTACCGCATATTTAAACACTTCTGCTCCATTCATGCATATTTTTCCAGAATTATCAGTAGAGGATACTTCTCCGTTCGTACATAGTATATCCACATTACCATCAGAGTATAAGTTTGTTGATATGATGCCACTTTTACCCATTTCCGATTTTATTATCACTGCACCAGCACCATCACCAAAGAGTACACAAGTTGACCTATCTTTCCAATCAACAATCCTAGACATTATTTCAGCACCAATAACAAGCGCGTATTTAATTCTATCGTTAGACTTTATAAATGAATCAGCAACTGTAACTGCATATATAAAACCAGAGCATGCTGCCTGTACATCAAACGCAAATGCATTTTTACACTTTAATTTATTTTGTACAATAGTTGCACAACTAGGAAAAGTTTTATCAGATGTTGTTGTTGCAACTATGATTGAATCAATTTCATCTACTGAAATTTGAGCTTTTTCTATAGCATTTTTTGCTGCATTAACAGCTAGATCTGACGTTAATTCTCTTTTATCTGCTATATGCCTTTGAGCTATTCCTGTTCTCTGCCTTATCCATTCATCGCTTGTCTCAACCATTAGTGCAATTTCGTCATTACTCAATGTTTTTTTTGGCAGGTAAGATCCAGTGCTTAATATGAAACTCTTATTCAACGTGACTTACTCCGTTAATTATCTTTTGATTTAAATTTTCACTGATTGCATTTACTGCAAATTTTATAGCGTGAGCAAAAGAAATAGCATCAGAATTTCCATGGCTTTTTATAACGATACCATTTAACCCTAAAAACATAGCTCCACTTCTAATTTTAGGATTAAAACGCTCTAAAGCTTTATTTAGCTTGGGCTTCAACAATATGCCAAGAAGCATTTTTGTCATCCATGAATTAAATACTTCCTGTTTTATTAGACTGATAAAAGTACCAGCAGTTGCCTCAGCTGTTTTGAGCATTACATTGCCAACAAAACCATCAGCAACAATTACATCTATATTACCCTCCAAAAATTCACTTGCCTCTATATATCCTTTAAATTTAATACTTGGAGCATTTTCGAGTAACTTAAAAGCTCCTCGTACTGAGTCAGTACCTTTAACTTCTTCTGTACCAATGTTTAGCAAAGCGACTTCGGGATTGTCAATTTTTAATGCTATTTTTGCAAATATACTCCCCATTAATGCAAATTGAAATAATGAGTCAGCACTGCAGTCAACATTTGCACCAAGATCAAGCAATGCAAAGTTTTTTGTCTTAGTTGGACAGATAGATACAATAGCAGGACGATGAATATTTGATAATGTTCCCAAAATAGACCTAGAAATTGCCATTAATGCTCCAGTATTGCCTGATGATACTACTCCAGAAGCTTTATCTTTTTTCACTGCCTCAACAGCTGCCTTCATACTTGAATCTTTGCGATGTCTAAGTGCAAAAGAGGGTTTATCATTTGGAAGAACATTATCAGAGCAATGGGTAAACTCAGAGTTATCGCTTACTTTTTTGTGTTTTGAAAGCAAAGGAAATGTTTCTTTCTGATCTCCATAAATATGGAAAAAAACTTTAATGCCTGGGTCAACAAGATTATCCAAAAAAAAACTAGCACCCTGAATTACGGAAAGAGGTGCAAAATCCCCTCCCATAGCATCAAGTGCGATAACTATGTTGTTGTTGACCGTGGGTAACATATCATGAGTTACTCCGCCTTTTGTTTAATGAAAACACGTTTTCCTTTGTAACTATTGTCAACTGCTATGTTGTGAGGCAACATGAATTCTCCAGTTGTTGCACATACCACAATATTCTTAGGCTTAATAGCATGATGAGAACGATGCATATTACGCCTTGACTTTGACTTTTTTGTCTTCGGAACTGCCAAAACTTACTCCAATCCAATTATATAACACAATTTACTAGTAGCATGTTTTTTACAAGAAGTAAATAGCGAAATAAGTAAGGTTTTCTTATACAATTCAGTCTTATAAACTTAAACTCAAGCATTTTGATCAAAGTATATTGAACTTAAGACATATCTTGACTATACTCTGGCGAAGTTAATAAAAATTTTAATAAAATCAGTAAAACTAATTTTAGCTAAGATAAATGTAAAGTGAGTTCCTTTAATATAGACAGCGTTAGAATAATCGGTAGATGCTTTATGAACTTTCTGTTGAGGATTGGTAACGCATTTGTATTTTTTATTCAATCTCTATACCACTGCTTTATTCCTCCATATTATTTTAGCAATGTGGCAAGACAAATTATAGAGATAGGCTTTTTCTCTTTGCCAATTGTTGGGCTCACTGGAGTTTTTATAGGAGCAGTGATAGTTTTACAGAGTAGCTTAAGTGGTATATTGATAAATCAAGAACAAGTAGTACCTAAACTTGTTACGATCACTATCATTAAAGAGTTAGGGCCAGTTTTGATCAGCTTAATAATGGTAGGAAAGGTTGGGTCCTCAATTGCAGCAGAAATTGGCACGATGCGCATCACTGAACAAATAGATGCACTTACAACTTTGGACATCAATCCTTTCAAATATTTAATTGTACCAAGAATTCTAGCGTCAGTTGTAGTATTTCCAATACTTACAGTATGTGCAGATCTAATAGGAATATTTGGAGGGTATGTCACCGCAGTCTTTGAATTTAACCACAATTTAAATATATACATAAAATATACAGCTCAATTCTTTAATATGTACGATTTTATTGTTGGGCTAATGAAAGCGACTGCTTTTGGCGCCATAATTTCTATTTCAAGTTGTTATTACGGTTACCATTGTAGGGAAGGTGCACGAGGAGTAGGTATTGCAACAACATCAACTGTTGTTATATCCTCTATATTGATAATTTTAGCAAATTACTTAATTACTTTAATGCATGCATAGCCCCATAATATCAATATTGAATCTAAGCTTATCCTTTGATGATAGAACGATATTAAACAACATAACTTTCAATATATCGAAAGGAGAATCATTAGTCATACTTGGCGGCTCAGGAAGTGGTAAATCTGTATTAACAAAAATAATCATTGGATTACTAAAACCAGACTTAGGGTCTGTTAAAATAAATAGTAAAAGCAAAAATAAATTTGGAGTCTTATTTCAAAATTCTGCTTTATTTGACTATGTTACAGTGTGGGAAAATATATCTTTTAATTATAAAAAACGCTTTAATATTAGCACAAAGGAAGCAAAACAGCTGGCAATCGAGAAGTTAAATGACGTTGGACTGGAAGAAAACATAGCAGATATGTTTCCAATAGAGCTATCAGGTGGAATGAAGAAAAGAGTGGCACTTGCAAGGGCAATTGCACACAATCCAGAAATCATCGTTCTGGATGAGCCAACTTCAGGGGTGGACCCAATTATGTCAGATATAGTAAACGAGATAATAATAAAGTTATCTAAAGATCTTCGCCCTACAATTATCACGATTACACATGATATTCATAGTGCATTTAAAATAGCTGACAAAATAGCAGTATTATATGAAGGGGAGATCATTTCTCACGGAACTGTTCAGGAAATACAAAATACTAACAACGAATATATAAAAAAATTCATTTATTGTATATAGCTACAGGTTTACAAATGATATTGTGGATGCTATAACTAGAGTAACTTGAGCTATCGGCAACCTTCGGTCTGTTACTAGTGTAGTGATATAGTGTGTTAGCTATAAAACAACGCATTAAATATAGGTAAAGTAACTTATATCAATTTTTATTATCATGCCAATTCTAACTGCAGAAATTTATTGAATTTATTACTTCACGCTAAAATAATATATTTTACTATTCAACAGCAATTACAACTGATGATTTTATTTCATTCCGCTACTTGCTGACTTACTTTCTGCTTAGCATATCCATTAAATCAGATTCTTTGAGTTTACTATGATCGACTTTACTGAACTTATTTACCATAGAGCTCATTTGATTATACTGCTTAATTAAAAGATTAACATCAGTTACACTAGTACCGGACCCTTTAGAAATTCTAAGTCTTCTTTTGCCATTTAAAATATCCGGATTTTGTCTTTCTTTTTCAGTCATTGAATTTATAATGGCTATATATTTTTTCACTTTATTATCGTCTGGTATACCGCTGCTTAACTTTTTTGTGAATGAACTAGGGATGAATTTCATTATGTTGCTAATGCCATCCATTTTACTCAGAGTTTTTAACATTCCCACTAGGTCGTTTAGGTCGAATTTACCCTTTTTTACTTTCTTTTGTAACTTATCAATTTCTTCCTGACCAACAATCTCAGCAGCTTTTTCAACCAATGATACAACATCACCCATGCTAAGTATTCTTTTTGCAATTCTATCGGGATAAAAATCATCGAGGTCACTTAATTTTTCACCACAAGCAATAAATTTAATTGGACAATCGGTGATCATTTTCATAGAAAGAGCAGCACCACCACGTGCATCACCATCAACACGGGTGAGAATAATGCCGGTTACACCTATTACCTCATTGAATGATTTGGCAATGTTGACCGCATCCTGGCCTATCATTGCGTCGGCTACTAAAATAACTTCTGCAGGTGAAGCTATTTCCTTTACGGCTTTCAACTCATTCATCATATTATTGTCAATATGAAGCCTGCCTGCGGTGTCTAGTATTAATACATCATAATTATCGTTCTTTGCTGCTGCCAGTGCCCTTTTTGTAATTGCAATAGGCTTCTCATTTATTACTATAGATAAAGTTTGTACGTCTATCTGTTTACCCAGCACCTCAAGTTGTTTCTGGGCAGCCGGCCTATAAATGTCTAAAGAGGCAAGCATCACTTTTTTCTTTTGCTTTTTTAGCTTTAAAGCAAGCTTTCCTGAGGTAGTTGTTTTACCTGCACCTTGTAAGCCCACCATCATAATCACAGCAGGGGGTTTAACTGCTAGATTTAAGTCACTTTTCTCTAATCCGAGAACTGCAACTAAATTATCCTGCACAATTTTAATTATCATTTGTGCTGGAGAAACACTTTTTATGACTTTTTCCCCAATCACTTTATCTTTAGTGTCGTTGATGAATTTTTTTGCAACTTCAAGTGAAACGTCAGCTTCAATTAAAGCTATACGTATTTCACGCATGGCAAGATTAAAATCATCTTCAGAAATGATCGACTTTCCTCTCAGTTTACTAAATACAGAATTTAAACTTTCAGTTAACGATTTAAACATAATAGCATTAGTAGAATACTCATTAAAAAGAGAGAAGAAGCTGAAACAAAACTTACTGAGTTATAACTTAGCACTTCTTTAAGTTTAGTAATATTATTAAAGTATAAATTAGTAAGTGAATTAGTCAAGTTTTGCAGTAGGTTGGCAGATATTTCTCTCACTTTAAAGATCAGTTGATTGAACAGCAAAGCAATATATGGTATAAGAGCTCTGAAAATCCAATCAACATCCATTTTAAAATTTATTCTTGGATAAAACAACTTGCGTAAAGGAATAAACAATAAAGTGGTACATAATAACAAATTAAATTGCGACAAAATATTTTTTGTGTTGTACACAAAATCGAAAATCGAAGATTTATTGTAAATAGGTAAGTAAGGATTGCCAGCGATTACACATATAAATGCTAAAATGAGCATAGATATTTTACCTTCCCTCTTTGCTAAAGGTTTTGACTTACTTTTTGCAATAAATATGTAGTAAAGAAATTTGAGTCCCACGCTTAAATAAAGCAGTAAATTCAGAATCTTGTATAAATTTTTATATCCTTTTAGGGCAGCACCATTTATTTCAATTTCAGCTGCAATGTATGATTTACTGACGAATCCAGCAGTTCCAGGAAATGTAGCCATTGTGAGTACTGCGATCATAGCGCACATACCTTCCACTGACATTAGTTTACCCATTCCATTAAAACTAATTGTTTTTGTTTGTGAAATAATCGAATTGCTGACTACAAATAATAGTGATTGATAAAGAAGAGAGAAAATTATGTGTAACATCAAAATTGGTATTGCATTTTCCGAAGGGATGAGTAAACCTCCTGCAATAATCAGCAAGCCCATTTGTCCTACAGCATTATAGCATAAAAATCTACGAATATTTTGCTCAAGGGAAGCAAATATAATGCTGTAAATTACAGTAATGGCGCCTACAAGTGCTAATATTTTAGTACAATCTTGCCATAGGGTATAAGTGTGTAAAAGCATCACTAAAAAAGAGACTTTAGTGGTAAATAAAGAGAGATATGTAGTGCCATGCAGCGACGCATCAGGATACGCATCAACAACCCAAAATGAAAAAGGGAAACAAGCACAGTTTATCAATAAACCCAAAATTATCAAGTTAGTGCTTTGAAATGCCAATCCTGCTATCAATATAACTCCAACGAAAAAGTGTATACAAGCGTACCTTATTGCAGATCCACTATCTTTACAGCTAGCTGCGATAACAAAAAATGCACTGATGGTCATTAACTCAAAGAATATTATAACTAATATTGCCTGCTCAGATAATATTGCACTGAGCGAACTGATAGTGTAAGCAGCAAAGGAAAGCATCTCTGAAAAACTCAAATTTTTTGCTGGTAGAACAGCTAAAAATGCAACTGATAGAAAAGATATTAGTACGATACGAAAAGATAAATCATAATTTAGAGCTGGATGAGACCAATTTAATATATTACCTAAATTTTCAGGTAATGTTAGGACTATAACTATTAATGTAGTCAATAGAAATAGAAATGAAAATTTATAAAGTTGCACAGTGATGTAAACCAGTATGGTTTATGCTACCTCAACATACAAATAAAATCAATTTGCATATTAACCACTAGTTAAGCTAATTATCATATAATTATATCAGGGTTCAGAGGGTTATAGAGAAACCGGTCAGATTAGGTTTTTAATCTAATCTGACCGATAGCTTTAATAGTGAGGTAAGCTCTAATATAGCGCTCCTAATTCACAGTGCTACACTCGTGCATAATTTATTTTTAATTTGTGCACGAGCGTTAATGAATTATTTACTTTTTGAAATAAAATTTGGCATCACTTTAATATTGAGACTTAGTAAACCTCAGTAGGTTTGCCAGTTGGACCCATAAGAATTACTTGTTCACCTTCTTTAAAATATTTACATAAATTAGTGGAACCGCCAGTTTCAATCATAATAGTGGAAATAATTCCTTTTTTTTTGTCTACTTCAGTGCCGGTTACTGCTATACCTTCCATAGCAAGGTTTGTATTATTGGCTTTTCTGCCATTGGTTTCAAAATTTTGCAATCTAAAGAATTGCCCAGGCTTAAAATTCTTTGCTGCAAGTGGTGCTTTGATCACTATTTCCACAACTTTATCTGTTAAGTATTGAACTTTTATAACCTTTGCAGTGAATTGCTCTTTGATTTTATTGAAAAATTCTTTGTTAGTTAGGTGTTCTGATATTATTCCAGTGCGTGACGCTTTAGCGTATAAATACTGCAATTTGTAGGTAATTCGCATAGCAGGTGGTGTCGTGCAAATAGCTGACACTGGAATCCAGTTCTGACTATACAACCATCTGGTGTACTCATTCAAAATTAAGTTTTCTGGATTCCAGTGTCTGGGCACTGGAATGACATCTTTTTTGGTGAAAGTTACTCTTATATTACAACATTCATACAATTGTGCATATGACTCCGAGATTCTAGCCGGAGTGACATAAATGAAGCTATTAACTCTATTCAAAAGCTGAGAAATAATAGGATAACCGTTCTTAGCACTTGCCATAGCTTTTACCACACTACCACTATATGAAGGATGAAGATCGCCAAAAAAACTGATTGTTCTATTGCCTTGCTTATACACTAATATCCTGTCTTTATCCTGCATCTTAGGAGAAAATACTGGATCTATTTCTTTTCCCAATGAGTTAAAATGAGTAAAATATCCATCACTTAATTTAAGATGTCTTTTATCTTCTGTTGCAATAACTGTATTTGGCTCAGTACCTGCTGCTATAAAAATAGAACGTACTTTCATGCATTTGATTTCGCCGGATTTTGTGTCTATTAGTTTTATTGATTCAGCATGGTTATATTTATCCGTTACAATTTCAACTGGCTCTGAGTTTTCAATAAAGTAAATCCCTTCTGATAGTGCATTTTGCACCTCTTCGCTATTTAATCGATAACTTGGTGAGTCTTTTAGCTCTTTTCTATATACAATTTTCACTCCCCCGAGACTCTGCATTAACTCCAATATTTTTGCTTCCCTATTTTCTTTTTTTGTTAATTCTTGCTCTTCTCGGATCAATTGTGCATGCAGTATAAACTCATTCGCAATTTCGTGCTCTTCTTCTGTCCAACCTTTTTCAACACAGTCCTTTCCATACTTATCAACTAATATCTCATAACGAAGAAGAAATTTTTCTACTTGAATTGGATAATACGCTAAAGCTTCAGTGGCAGTGTCAATCGCAGTAAGCCCAGCCCCTATTACAACTATCGGCATTCGTACCTGCAGATTTGCTATAGAATCGAATTTAAGAGCACCAGTAAGTTGTAATGACATCAGAAAATCAGATGCCATGCGCACTCCGCGAGCTAGTGTGTTTTTTATTTTGATCATTTGTGGCTTACCAGAGCCAAGTGCTAAAGCAATGTGATCAAAACCCAAGTTGAATGAGTCATCAACAGTTATCGTACCTCCAAAACGAATTCCTCCATAAAGTGCGAAATTCTCACGCCTTTCCAGCAAAAGTCTAATGATTTTTAAGTAATTTTTGTCCCATCTGGAGGTTATGCCATACTCTGCTACCCCACCAAATCCACCAGCTGTGCGTTCACTTAGTTTTTCATGTTCAAAATCTTTAATTAGCTGAAAATTATCGATCAAAGGTTCAATCTTTAATCCATCGATAGCGATAACATTGTGCCCATCGTTTAACAGATGATGAGCTAAATTAAAACCTGCAGGACCAAGGCCTACAACTAGAACGTTTTTTCCAGTGTTTTCTTTTTGCAATGGACGCTGAAAATTTAAAGGATTCCAACGGCTAAGCAGAGAATATATTTCAAAGCCGTACGGCAAACTAAGTACGTCATCCAAAGTTCTTGTTTCAACCACTGGCACATTTACAGGCTCTTGTTTCTGGTATATGCATGAGTTCATGCAATCATTGCATATTCTGTTCCCAGTAGCTGCACATAGCGGATTGTCTATCATCACAATTGCAAGACTTGCTATGCTGTACCCTTCGCTCTTCACCAGATTCATTTCTGATATTTTCTGTTCTAGTGGACAGCCATGCAGTTCAACTTTAAGTGGAGATTTTTTAAAGGCATTGCCATTATTAATCAGTCCTTTTGAGCAGCTATCCTTATTTTGCTTATGGCAAAATATGCAATAGTGAGCGTTATCTAATGCTTTATCTAAACTCACCTTTTTATTTGTGAGATCAAAACCATATCGCCTTTTTATTTCATTTGAATACAGGGCCTCAACTCCGTCTACTTCTTTTTTAGAGAATGATACGAGATTTTCGTGGTCAGTTTTTCTGTAGACACTAAAGAGTATACTCTGTTTGTTTTTCACTCTCCACGCTGTATATTGTGCCGCAAGTTCTATTTCCTCTTTGTGATGCTCTTTATCCTCAAACCAATGCATCACTTGCTTGGCAAAGCTTTTCTCTGTTGTCAATAAAGTAAGAAAACGATTTAATCTGTTTGCGACATAATCAATGTCTATATTTGCTATGTCAGTGTATTTCTTCAATGCATAGCGCTGAACAAACAACCTTTTGCATTTATATATTATAGCGAAGTCGTTGTGTTTTTTCCTTAGCTCTTCTATTTCTTTTTCAATATTGAAAAGTTTTGCGATAAATTCATCAAGTAAATATGAAAGATCTATAATTAGCTGGCTATCTGTCATTTGGGTAGCTGACGTCGGTTGTTCTAGCTGGGATAACACCGGAGAGTTTTCTCTCGCTTCAATCAGTGAACAAAACAAATTTTCATCGCATGATTTGATGTAATCTAAAAATGTCTCATTTAGTTTGAGTAATCCACTGCGAGTATACAGATTTGAAAATGAGATATTAAACTGCATTACAGATGAAAATTTTATGCGTTTTGCAACATGGCTAAAATTGTTGCTTCTGCAACTTTTTCTTCACCAACGTATGCGATACACTTAAATTTACATGCACTAAGACGTGCATTTTTAACATTAGCTTGAAGAATCAGTGTATCCCCTGGAGTGACTGGCTTTCTGAATTTTGCGTTTTCAATGGACATAAAATAGACAATTTTATTTTCTATTGTTTCTTTACCGAGAACACATATTGCAGATGCTTGAGCCAGAGATTCAATTATCAAAACTCCTGGCATTATCGGATGGCCAGGAAAATGACCAATAAAAAATGACTCGTTGAAAGTCACGTTTTTAATTGCTTTTATACTCATACCAGGATCGCATTCTATAACCCTATCTACTAAGAGAAAAGGATAAGAATGTGGTAGTATTTTTATAATATCATTGATATTACATTGCATAAGTCTATTCAATGTTTTGCAAAGCAAATTCGGGTATTTCCTTGTTTACATTTTTTAATACTACATCCGATAAATCTACTTCATCCATAGAGTATAAAACTTGATTCTTTTTGGAAATAAATAGTACCAAATCTATGTTGTTTTTTTCTGCTGTTTTTTTAGCAACTTCTTTTATCTTGTTAAAGACACTTTCTACTGCTTCTCTATAATTTTCTTCTAAATGTGACATTTTCTTAGCGTAATTATCCCTAACACTTACAGTATGCTTACTAAATTGTTCTGTCTTTTCTTTTTTTGCTTCTTCTGACAAAAGGTCAAATTCTTCTTTCGATGGCTTAAATTTTTCTAACTCATTTTCAAATTCCTTCTGTAATCTAGAATTCTGCTCCTTTATTTGTTGTTGTATATTTTGCAGAGCCAGAGATTCATTGATAACCTTATCACTATCAATAATGGCAGCCTTTGTATTAAGCGTGCTCTGAGGTTGATACCCTACAAACTTATACCCCACAAATAAGGAAATAATTAAGGCAATAACTGATGTAAATAACTGTATATATTTCATTTAAATCCCCGCTTCAATAGAAATTTTAACGTTTGTCGATGGTATTATGTCATAAGCTTCCTTTACTAAAGGAAACCCAAAATCTAATCTAATTCTACCAAAAGGAGAAGGCATTGAAAAGCCAAAACCTGGCGATACTCTTATAAGCTTACTATCGTAATATTTCCCACTATATCCCTTCTTTTCATCTAAACCAAAAAGTGTTGCATAGTCAACAAATAGTGAGCCTTTGATACCAGCATAGTCGTATAATTTAGATAGTGGAAAATCTACTTGCTGTGTTAAATTAAAATAAGTTTTGCCTCCCAATGAGCTTTGATTTTTGTCTTCTGCTCTTGGTCCAATGCCGGAAAGGTCAAATCCTCTAATCTCATTGCCACCTTTAAAGAAGTGCTGGCCAATGTTGAGCTCTTTATTAGTATAGGAAAAAATATGACCTGCTGCTACTTTAAAGCGCAATGTTATATCATCATCAATTTTGCTTAATATAGGGTGTGTATAAAAAGATAAGAATTCAGATTTTAGGAAATTTACATTTCCCCATAATCCTGAAATATCCTGACTTAAACGCAATAAATATCCCTCTTTAGGAGTATAGAGGTTATCCAGTTTATTGTACGCTAACGTGTATCCCACTGATGAAACTTGATACTCACCTTCTTGATCTCTTATTATCTCAGAGATATCCTCATCTTTTCCACCCTTATTGTCCATGTGTATGTGATTATACTTATAAGAATATTGAAAGGAATTGGTTAGATTTTCTGAGATTTTATATGATACTTTTGCTATTCCTCCCCAGTTGCAGGTATCGAAAGTAGTGTTTGGTTTGTCTTGTTTTTCATAAAAAATACTCATGCCTAGTGAAGTATCAGAATCGTTAAAATTATTTTCAACAGCGTCTATACTAGTAGAAAGAACATATTGACTTTTTTCAAGAGCAAAAGATACCTCTTTACCACTACCAAATAAATTACGATCTGTGAAATCGGTTTTAACAAATACTCCACCAGGAAGAGACATGCCACCTGTTAAAGATAACGAGGCAGTTCTTTTTTCTTTGACATTTAAATCAAGATTTACTGCATTTTCATCCACTATATAACTATTTATTTTTACTGTTTCAAAAAAATCGCTATATATAAGTTTTCTACGTGATTTCTGAATCTCAGATGTGTTATATGCGTCGCCTTCTGCCATGCTAAGTTTTCTTCTAATTACTTTATCTAAAGTGCGGTCATTGCCATCAATGGTAATTTGGTTTATATAAATCTTTTTACCTGGTAGCACTTTGTAAGTTACATCCACAATATTGTTATGTTGTATATATTCTGGATTAACTTTTGCAAATATATATCCTTTTTCGTTTAAATGTTTACTGATTTTTTCTGCTGTATTGTTAATTTTAACTCTATTAAATATTTGATTATTTTCCTCTTTGATAAATTCTAATATTTCTTCCCTTAAACTTAAATCCTGAATCTCAGTTTCAATATCAACTTCATTATTTCCAAATAAGTATTGCTGCTTTTCATCAATCAAAAAAGTTAACTCTATTTGGTTGTTATTATCAACCTCAACAATTGGTTGGATATTATTTTGAATATATCCCTTAGATGAATAGAAGCGATCAAGCAGTTCTGTGTTAATCAGTAGATATTGAGGTGAATAATGAGTTCCGCTTTTAAAAATGGCTCTAAATAACTTACTAAATATATCATTGCTATGCCTTTTGATAACTTGCTCTAGCTCATTTGCTGAAAAGTTTTTATTACCTATGAATCGTAAACCCTTAATTTTAGACGTTCTTCCTTCTTTTATCTTAAAAATTAGGTTTATCCTATTGCTACCAAGCTTATCTAGCTCATATGCAATTTTAACACCAATTTTACCACTGTTCCTATAAAGAGTAGCTAGATTTATTAAATCGTTTTGTAATTTTGTTTCAGTGAAAATAGTTAGTGATTTTGACTGGATAACGTTATTTAGCAACTCTTTACTGTTAAATAACTTATTGCCTTTCAATATTACTTTGTTAATCAATGGATTCTCATGAATTTTTACTACTAAGTTTTTTTCATCATCGATATAGGTGTTAATACTAGCAAATAACTTTGTTTTGTATAAATCTTTTATAACTGAATCTACATCATCATCATTTATATGACTACCTGGTTCTAATTTTGTATAAAACCTTATTGTTTGATCACTTACTCGCTCATTGCCAATATACTTAATATTTTTTATCTGTACTTTTTCTTTATTTTCTAGAGCAACAAGTAGAGTGGGAAAAGAAATAAATATTATTAGTATGTGAAATAACTTTTTCATATGTATCTTAAAAAAGATGCCTAATATCATTTGTGATTGCAACTGCCATCAACAAAAACAGTATGGTAGCACCAAAAGTGACTGCATATTTTTGATATTTCAAACTCAAATCTCTACGTATAACTGCTTCTATAATATAATGAAATAAATGCCCACCATCTAGTAGTGGTATTGGCAGCAAGTTAATTGCAGCTAAATTAGCTGAAATAATTGCCATAAAATATAGAACCATAATAAGTCCCTTTTTAGCTGATTGCCCTGAATATTTTGCAATTTTTATTGGCCCACCTATTTCATTTATACTCCTTTTACCAACAACAATTTGAAAGAGTGCTTTGATTGTTAAACACATAGTGTGGTAGGTTTCATTCACTGATAGGCTAGCAGCTCCAAGAAAAGATGACTGTTTTAACCCTATCATATTAATTGAGGTAATTCCTATAGTTTTTCTTTCTATTATGTTACCAAAGACATCTCTATCCTCAACTATAAACGGAGTTAGAATAGTTCTGTACTCTTCGTTATTTCTGCTATACTTAATTTCTATTCTTGTTTCAGGGTTGGACATTATCACGCGTGAAATATCTTCAAAGTATTTTATTTTGTACTCATTGATCTGTGTAATAGTGTCACCTGGTAATAGGCCAGCTTGCTTTGCTGCACTTTCTTCAATTACATTACCAATTACTGGTGGAGTACGATAATAACCTGCCACGCTGAAAAATATTGTGAAAGCTATAACGGTAAATATCATGTTTGCAAAAGGCCCTGCAAAAACTATTGCTGCTTTTTGATATCGAGGTTTTGTATGGAATGAGTATAATTTTTCTTCTTCAGTTAATTTTTGTTGATCAACAGGAACGCTTGCTGCATTAGTATCCCCTAACATTTTAACGTAGCCACCCAATGGAAAGGCACTTAATTTCCACCTAGTTCCAGACTTGTCGTTAAAACCAAAAATTTCAGGACCAAAGCCTATAGAAAAAGATTCAACTTTAACCTTGCATGCTTTAGCGACAATATAATGCCCACATTCATGCACGAATACTATGATAGAAATTATTAAAGAAAACGATAAAAAATAATATATTCCAGCGCTAAGTTGATGAGAAATTAATTCCACCTATGTTTTAAATCTTAATCAAACGTTGAGTATATTAAAATGCGCCTTGCTTGACAAGTATTTAGTTTAGTCTTTAAATTAAAAAAAAGTTTAATGACAATGATAGATATCTCCTTATTAAGAAGAAAACTGATGTATAGGAGTTGGCATAGGGGTTGTAAAGAAACTGATATACTTTTAGGGCATTTTGCATTGAAATATCTTGATAAATTTTCCTTAAGTGAACTCATTGAATACGAAAAAATAGTTGATCTTGATGATTGCGAATTATATTGTTACATAACTCGTAAGAAACTTCTTCCCCCTGATTTGAGTAGTGAGGTAGTCGATTTGATTGCTTGCTTTAATCACTTATGCACCCAATAATCTTGTTTACCCTATCTAATACTTCAGCATATTCTACTCTTTTTTCCTCCCTATACTTTTTGCATTCTTGATTTATTTCGTCTAATCGCTTTGTTAATTCTAAAATTTTGTCTTCGAGAGTCAATGCTGCAAGTAAGAAATTTAATGCATCTGAGCCCTTACCTCCAGTTCTTTGAGATATGGAGCTAACTAGCTTGTTGAAGCTATTAGCAAGTTGTAATAAATGGTCCTTCTTTTTACTTTCGCAAGATATTTTATATGTGTTATTATGTATAACTATTTCTACTACTTGCATATGATGCTATATTGTACAACTTTCAAATCTACAATATAGATTTTCATTTATTTATCAAGAGGGATAACTTTTTACTGCTACGAAAATAAGTTTTAAAGTATTGATGTTTTGCAACCTTCTGTGACATCAAATTACTTGCTTCTTTCAAGTTATAGCTTCTAATTGAAAAAGAACCAAACCCCCTGATTTCAACTCTATTATGACATTTCAACGTGTTTGAAAACACTTGAAAAAAAATATCAACTATGGCTGCTATAATGACCTTATCTAACAAAAGGTGTTTTTTTGCCACTCTTGCTGTTATATCAGATTTCGTTGCCATTTATATGAAGCACAAGAAGTTATTTGGCAGATAATATTATATTATACTTTTCAACACCTACTACTTCAACTTGTATTTTTTCTGATATAGAAAACTTTTTATTTTCTGGTAAATGCTCTTGATCTACTAAAAGGGTTACATTGTTCTCAACCTCAACGATTAGACCATTTTCCTCTCTCTTACTTACAGTAACCTGAATTTTATCCCCTACTTTAACTTTCTCTATCAGTTCTTCAAGAGGATCATACTCTATTTGCTTTACTCCAAGATAAATTCTTGTCCGATCTACGTTAGCCCTTATCACTTTTGCTTCTATTTCATCACCTACATTATACTTTTTTATCTCATCTGAATTGTTTTTCGACCAACTTAGATTTTGCATATAAATTGTTCCTTCTACGTCCTCAGATATCTCAGAATTATCAAAAGTCACAGATATTTGTGAACCATTGTTGCTTTTAACTTTACCAGAAACAATAGAACCAAGAGGATATTTATCAATAAATACTTGCCAAGGATTCTCTACGCACCTTTTTGTGCTTAAACTCATCTTATTTTTAATAATGTCAATAACGAGAATTTTTACATCCACTTCTTGTCCTATTGTTACAAAACTACTGATTGGTAAATTATTCTTGCTCCAAGTTATTTCTGATGAGTGTACCAAACCCGCAATCCCAGGTTTAATCTCAACAATGAATCCACAATCTTTTATACCCGTTACACATCCTTTGTGTACGCTGTTAATTGGACATTTTGACTCTAGATCTTGCCAAGGATTGTCTCCTAATTGTTTTACACCCAGGGAGATTTTTCCATTTTCTCTATCTATTTTTATAATTTTAGTTTTTATATGCTGACCATAAGAAAAAATTGCAGATGGATGACTTACATTACTCCAAGAGATATCTGTAATATGTAGCAGCCCATCTATAACTCCCACTGTATCTGATTCATAAATGCCAACAAATGCACCGTAGTGAGTGATGCTTTTTATTTTGCCTTCTACTACATCACCTTCATTTAAAGATTCTAAAAACTTAGTTTTTTCACCAGCATGTAATTTCTCTAATACCAGCTTTCTTGATACTACAATATTCCCCTGCTTCTTATCCATTTTAAGCACGATGAATTTTTGTTCAGTTTCAATAAGGTGATTAGCATCTTTTATTTGCTTCAAATCCACATGACTCAGCGGTAAAAACGCACTTATTCCATCACCAAGATCAACAATAAAACCGCATTTAATTGAGCGTTTAATGATTCCTGTTACTTCATCTTTTGTAACTGCGCTTTCTTCCAATTTATTCCATTTTTCGTCTCTGATTGCTTTCTCACGACTAAGAACAACATTACCATGGTAATCTTCAATTCTTTCAACATAAACTCTAATTTTCGAGCCAACAGTGATATCATCATTACAACTGAGCTCCTTAATCAGAATTCTTCCATCTGACTTTAAACCAACATCAACCACAATGTCATTAGAATTTCTTCTTGTGATTATACCTTCTACCACATCTCCTTCTTTGATTTTGTTAGCAAAAGAATCTTCACAAAAGTCATTATCTTGATTATCAAATTGATCTTGAAATATCTCTTCTATGAACCTATTTGATAATAGTCTCTTGATAGCAACTGTACTTTCCATACCTTTTAATTTTAACTTCATTAGAACTCATATATTATATAATATTAATAATTAGTGACAAGTAAATTCTCATTAATTCATTTCGAGAATTGTTTAAGCTATAAAAGATTAAGTTATGTAAGATATGCTATCTAGGAATAATAATTGGATTAGGTCATTTTCCAGAAGATCTAGGTTGAAGTTGAATGTTTTGGAGAAGTATTCTATTAAAAACAGCAAGGAATCTATAAAAAAGATCGTAGACTTACAAAAAAGAATACGGGTAGAAATAGGTTTCGGTAATGGTGAAAATATGCTCCATCAGGCATTCAATGAATCTGATCTATTATTTATAGGATGTGAGCCTTATTTAAAGGGGGTCTCTTCCTTGCTAAAAAGCATAGAAGCACACAGCATAAAAAATATTTTAATATGGACAGAAGATGCAAGAGAATTAATTGTCAATTTTCCTGACCACAGTGTTGAAAAATTCTTTATTCTCTTTCCAGATCCATGGCCAAAAAGAAGTCACAACAAAAGACGGTTAATTAATACGGAATTTTTAAATTTATTAGCAAAAAAAATACTTGTCACAGGTGAAATATTTATTGCAACTGATCATCAAGATTATGCAGAGTGGATAGAGTTACATATAAAGCAGTGTAACTCTTTAATCTATAAGGAAGATAGTTTTGCGAATTATACTCCTACAAAATACCACAGAAAAGCGCTAGAATATCAGAGTAAAATAAAGTTTTTTAAAGTAAGTGTTATGTCTAAACTGACTTAGATTTACCTCTGCTTGTTAGTACAGATGTGTACATGACACTCTATGGTGCAAGTAGCCTACCATATACTGGGAATAACAGTTTACTGAATTCTTTAATCTCACTAGGAAGATCAATAAACTATCAACATTATCGGCCAGCATTGCTTTTGCAACTTCAATTCTACCTTTTTTATGATCGGTTTGGATAATTTTATAACCTATAGCATTTTGTCTAGCAACCAATCTGGTGCTTCTCTACCTTTTTCCCACTTAGCAAATCTCATCTTTTCTTTTAGGTAATATTCTCTATATGCTTCTATTGGGTTACTACATTTATATCGATCAGGTAACGCTTGTGTAAAAGCTTGTATATCAGCTGATCGAAATATTAGCAAATCCTTGTTATTATTGCACCAATCTATAACTTCTTCGGATTTATGCGTTCTTTTGTATCGCAAGCTATATTCTATACACAATTCTTTTCCATGTTTTATTAACCAATCAAAGTTTCCTTTTGATTGTCTAGCCCATAAAGAACAAGGATGGTTTTTGTGAGTAAGTTTATATGGAACTTCTATATATAATGCACCCCATAAACTAGACCAAAAAAAATGGTTGATCCGAGTAGGAAGGT
>NODE_6_length_31272_cov_18.932313
TTTCTAACTTTTTAGTTCAGTTTTTGACCATTTCTTCCTTAACTTAATGGCAGTGCAGCAGCCTCAAGTGTTACAATCTCCTCCTTTTGCGATTGTACATCTTGCTCCAGATATTCTTCTAAAAATTCGTACAAAGCTTCACCTTCTATAAGCATATCCTTATTTTGCTTAGCTAATTTCAAAATTTCGTCTAGCTCAACATCTTCATCATTAATAGTTGCCTTCTCAATCTCAAATTCACCAGAATTTACATTGAAACTAATAAAGCAGTTAACAGAATTACCTTTCTCATCTTCTGCACTCCACCTAACTTTGATGTTGCATATTGCATTTTCTTCAAAACAGTAATTTCTTTGTTGCTTATCATTCTTCTCAACCGTTGCTATTCTTTTATCGTTACTGTATATTTCTACCATCTTTACCTCATTTTTATTTCTTTCCATCCCTTCAATTTTGTCAGTGAAAAGACGGCTGATTTCTAAGCTACACCCAGGCTTAGAAATATTAATATCAAGATGATCATAATGATTAAGAGAACGTTTTGCATATGCGCATGGCACATAACATCCATCAAAAAAGGCAACTGCACTATCAGTTTTGAGAAATTCTTGTCCGTTACTCATCCCTTCTTCGACTCGAAGAAGATATCTACCCAACCTCTTTTTAAAATTCTTTCTCTTGTCTTCAGGAATAGACTTTTCATTCAATATACTTATTATTTCTTTTTGCTTACTTAATACTACATAATTAAAAAGGAAAATGTTCTTATTCCATCGATAATAATTCGCTATTTTGTCAAATGGATCTGCAGGCCAGCCTTTATTATAATTTACGTTATCCTTATCATCTTTACACAAATTATCCTTAAGGCCAAAATTCAATTTTCTAAAATCTGATAATACTTCTTCTACCCTATCTTCAAAAAATTGAAGTTTATTTTGAAATTCTTTCCCATAATTCATTTTCTCATTTATTTTAAGAAGATATTCACTAAATTTCTTCCTAAAATTTTCTTGATCTTTGTGGGCAAGCCTCTGATCTAATATATCTGTTATGTATTTTCGCTTATTCAATATTACGTAGTTAAAAAGGTCACTTTTTTTTCCCCCTTTCATAATCTTCTGCTATTTCGTTAAAACACTCATTACTGTTCTTAAAATCCAATTTTTCGAAGTCTTGGAGCACGTTTTTTACATCATCCTCACTAAATTGAAGATTTATTTGAAGAGACGCGTCAGTTCTACTTTGATCATCAAGTTGAGGATTTTTTTTAGTAGATTGGACTAATAAACTTTCTGTGCTGTTAGAGAAAGAATGATTATTTTCTTCAGATTGAGAACTTTTCTTTTTAGACGTATTAGTAAAAAAATTAGTTAGTGAACTAAACATTAAGCACCTCTTAGTATTACTATTTAACTATAACTTAATGCCAAATGTTGTAAAGCTAAAATTAATATGTAAGTTCATTTTTTTAAGACAATTATAAGTATCTTCCTTCTATAAAATTTTATAATCAGCATATGACAAATGTTTAAGATATTGATTTTGTTTGTATTTTTATTACTTTACCAGGCAATATTATTAATGAATTAGTCAGACAAATATCTTGGCCAAACTTTACTCCATCCACAAACTCTCCATTTGTTACTCCAGTTGCAATGAACACTGATTCACTTCTTGCCATGTCTTTCACGGTGTAGATTTTTTCTGGGTCAGTGATATTCAAATTTTTTGCTCTTTCTTTTAATTGATCCGTGTCAAATATTAATCTTCCTTCTATCTGCCCACCGATTGAGCTTAGAGCTGCTGCTGCAAGCACTCCTTCTGGAGCTCCTCCTGTGCCGATATACATATCGTGATTGCCATTTATTAGCGAAACTATGGCTGCAACATCACCATCATCTATTAATTTCACTTTTGCTCCTAGCTTCCTAATTTTTGCTATTAATTCATCATGTCTTTCACGTTTAAGTACAGTTACTATAAGATCACTTGCTTTACATCCTTTTGCCCTGGATAAATTGTCCAGATTCTTCTCAATCCTATTTTTTAGTGAGACTACACCCTCTGGGAGATTTTTTCCCACTGCTATCTTTTCCATATAAACATCAGGTGCATGTAAAAAATTACCTTTTTTTGTTGCAGCAAGAACAGACATTGCCCCTTGTTTATAATGAGCACAAATCGTAGTGCCCTCAAGTGGATCAACAGCAATGTCAATGTCAGGGCCACTTCCTGTGCCAACTTTTTCTCCGATATATAGCATCGGTGCTTCGTCCCTCTCCCCTTCCCCAATCACAATTGTACCATTTATTTCCATTGAGTTTAGCACCGTACGCATTGCATCAACTGCAACCTGATCGGCCTTTTTTTCATTACCAAGGCCTGCCAATTTATATGCAGCAAGTGCTGCAGCTTCGGTTACTTTTACTAACTTATAGGCTAAATCTTCCATCATTTACTCGAGAATCATAAATCAATATATATCATGCCATTTGAGACTGCAAGATTACTTGACTGAATAATGAAAAAGTTGATATAATAAGCGTATAGCAATAATAGTAAGATTTGAATATGATCGGTAATTTAACTTATGAAGATGTAAAGAAATTTGTAACTGATAATCCTAATATAGCTGCTCAGGAATTTGGTGAGAAGCTAAAACAAAGTGGGCCAACAGATGCAAAGATTTGTGATTTGTTTATGGATATTCTCCGCTCAGGGAAAAGCAGTATTTTAAATGATTATGATACATTTCTAAAAATTGTTGAATTGCTCGCAAAGTCAAATATTAAAATTGATATTGGAGATACTACTTCTAAAACTGTATTAGATTACGCTGTGTCAGGTGAAAAACCTAACGTTATAAAGATATTTTTGGATAGCGATAAATTTGATCAAGAAAGAAAATCGAATGCTTTGTTGACCGCCGTTAATGAAGGTAAAGTTCAAGAGTTTGAGATATTTTTAGATTACATAGATCATACGAAAATACTAGAGGTTCTTAACACAGCTCCTCACAATGAGAGCACTGAAGTTATGAAGATACTCTTGAATAACAAAAGATTTACTGGAGAAGAGAAAGTTCAGGCTTTGAGTGATGCCTCTATAGATGGTGATCCACCAAAAGTTAGGTTACTTTTAAAGTATATGACGGATATACCAGAAGCTGATGTTAGGAATCTTTTGGTAGTAATTAAAGAAAGTCAGTCATCACTTGAAAAAGAACTTAAAATAGATTCTAAATTTAAAGGAGATCCCAACAATTCTGATCATCGTAAATACTACTCAAATGTTGCAATAATTAAATTGCTTGAATCATCAATAGATAAGAAACAAGAAAAGCAAAAAACGTCTAATGTAAAGGAAATTAGAATAAAACCTTGCAGTAATGGAAACGTTGGTAATAGATCTGTAGCAACAGCGCCTCCAGTTAGTACTAATGGTAATAATAACAAAAATGAAGCACCTGTATCAACAAGGACTGGCCCAACCGTCACACCAAATAATGATAAGAAAGCTAACGGCTTTGTAGAGGCTCAATTTTCTCCACCACATGAAAAAGAAACTAAATACAAAAAAAGTAAGGAGAGTTTTTACGCCTCATTAAGGAGTGATGTTGTTGGAGTTGTTATTGCAGGATTGTTTGTTGCTGCTGCTGTGACGGTTCCATCTTTAGCTGGTGCATTAGTTTGCAGTGTCCTAGCTATTTTAGTTGTAATGGTAACTGGATTACATGTAAAAAATTTTACACTTCCAAGTTACAGCGAAATGAGAGAAAATAAGGTTGAACCTGTAAATTCAAGTTTGAGAAACCATGCAATCTAGCTCCTAGAATCACTTTTCAAACCAATTATAATTTCTTGATTGTTAAACCACTTTATCAAAATTAAGTGGGACTAGTGCGATTCGAACGCACGGCCTTCGGATTAGGAATCCAACGCTCTATCCTACTGAGCTATAGTCCCATGTCTTCTGCTATTTATGCAAAATTATAGCAAAAAGTCTCGCATTTTTCTAGGCACCCTGTACAATTAATTCACAATAATAAAAAATATTTCTGTATTTCTTGAATGTAATACTGTTATATTTAATAATACGATTCCAATTGAAAGATTAATGCTAGTTAACAATATTAGTTACTTTTATAGTAATCAAGATGGCTTTGCTTTAAGCAACATCAACATTCAAGTGAAGAAAGGAGGTGTTGCCTGTTTACTAGGTCATTCTGGCTGTGGCAAGTCAACAATTCTAAAATTAATCGCAGGAATAGAAAATCCAAAATCTGGAACCATTGTTATAAATGATAAATTAGTTGCAAGTAACAAAGTGTCAATTGCTATAGAGCGTAGAAATATCGGATTGATTTTTCAGCATTCTGCATTATTTCCTCATAAAACAGTAATAGAAAATATAACTTTTGCTATTTGCAGTACTTCTAAGAAAGAAAAATACCTTACTGCATTGGAAATCTTAAAGCTATTTAATATAGAAAAATATGAAAACATGTACCCTCATGCTTTATCAGGAGGACAGCAACAATTAGTTGCAATAGCAAGAGTAATGGCGCAAAATCCTGATGTTGTTTTGCTCGATGAACCATTTTCTAATTTAGATATACTGCTCAAATATCGAATAAGGCACCATATATTGTCACTTTTTAGAAGCAAAAATATTCCTGTACTCATGGTAACTCATGACCCGCAAGAAGCGTTGAAAGTTGCAGATTTTATTTACGTGATGAAAAATGGTAAAATTATTCAATCAGGAGTTCCTAGCTACATATACCACAGACCTAAAGATGATACGTTAGCAAAATTTTTTAGTGAGCTTCCTTTTACTCTACAGCTAAACTAAACTTAATGTTAGGATAAAACTATTATAAGATAATTAAAAACTCTTGATTTATAATTCAATAAAAGTGATATAATTTATGTATCACTTGGCTTCAGTCAAGTTTTAATACCTAAAAGTTAATATTTTCAACGGAGGTACAAATGAGTTTAGGTCCATGGCAGCTGTTTCTAGTCTTAATAATAATCTTAGTTCTGTTTGGTGCAGGTAGGTTACCACAAGTTATGGGTGATTTAGGCAAAGGCATTAAAAACCTTAAACAAGAACTTAAGGATTCAGAGAAACTATCATCTAATGAACCAGATCGTTAGCTTCCTTATGTTTCGTGACACGCACTTTAGTGCGTGTCATTTGTTTAAACAAGGCTAAAGAATTGAAGAGGTATAACTGAAATATATTAATAATTACGTTAGTTAGAATGTTATTAAAGGGCAATTATGCAAAAAAGTGCGAAACTGAGCAAAGATAAAAAATTGGCTTCTGATATTCTAAAAGAGGTTGCAGATACTAATAATAACGATAATGATAAAGTAACATTATTTGATATTAAAACAGCTTTACATGAGCGCGGTTTTGGTATTTTAATAATCATCTTCTCTTTACCGCTATCAGTACCTATACCTGTTCCACCTGGCTATACAACCATTCTTTCTATACCTTTAATCTTATTTTCACTGCAGCTTCTATTTGGGTTTGATTCTCCTTGGATGCCTAATTGGCTAGAAAGGAAATCTTTTCAACGGTCAACACTAGCTCTCGTGGTAGAGAAAACTTCACCTATATTAAAAAAAATAGAAAAGTTCATGAAACCAAGAATGTCTTTTATTTTTCTTGGTCCGGGTGAAAAGATTCTAGCTTTTATGATGTTGCTTTGTGCAATAATAATAGCTCTTCCATTACCTTTTACTCACTTCCTTCCTGCAATTGGTATAACTCTTATTTCACTCGGCATTATGGGTAAAGATGGATTTTTATCTACGTTAGGAGTGTTAGTTTCATTCTGTGCGTTATTGGTTACCCTTATTGTAATAGTTAAAGGACCAAAACTTATAGCCGGAACACTTTCTCTTCTTAAAAGCCTTATAACTTAAAAGCTTTACAACACTTTAATAAAAGAATGAAGTACAGCATGAAATGAATAATCGATATTGAAATATAGCAATAACTATGTTAGTTAGAAGTTATATTGTTATTAAAGGGTAACTGTGGAAAAAAGTGAGAAATTGACTGAAGATAAAAAATTGGCCTCTGATATTCTAAAAGAGGTTGCAGATACCAATAACAACGATAGTGATAAAGTAACATTATTTGATATTAAAATAGCTTTACATGAGCGTGGTTTTGGTATTTTAATAATCATCTTCTCTTTACCGCTATCAGTACCTATACCTGTTCCACCTGGCTATACAACCATTCTTTCTATACCTTTAATCTTATTTTCACTGCAGCTTCTATTTGGGTTTGATTCTCCTTGGATGCCTAATTGGCTAGAAAGGAAATCTTTTCAACGGTCAACACTAGCTCTCGTGGTAGAGAAAACTTCACCTACATTAAAAAAAATAGAAAAGTTCATGAAACCAAGAATGTCTTTCATTTTTCGTGGTCCTGGTGAAAATATTTTAGCATTTATAATGCTGCTTTGTGCATTATCGATAGCAATCCCACTTCCTTTAACTAACTTCATTCCTGCAATTGGTACAACTCTCATTTCACTGGGTATCATGAGCAAAGATGGATTTCTCTCTATAATGGGAGTATTAGTATCATTGTGTGGGTTATTACTTACTCTTGTCGTAATAGTTAAAGGACCACAGCTTATATTTGGAGCATTTTCTTTTCTAAAAAGCTTTGTATATGGTTAAGCTTTACAACACTTTAACAAAAAAAAAAGAGCCCTTTACACCGATCGATAAAGATCATATAAAAATGTACGTTTGTGGGCCAACAGTATATGATACAGCACATATAGGTAATGCACGTTCTATTGTTGTTTACGATGTATTATTTCGACTGCTTAAATTTTGTTATGGAAAAGTTACTTATGTGCGTAATATAACCGACATCGATGACAAGATAATCAATGCAGCAAATGAGAAAAATAGTAATATAGAAAGCATTAGCAAATATTACACTAAAACTTTTCATGAAGACATGGAAAGCATAAATTGTGCAGAACCAACATATGAACCAAAAGCAACGGAAAACATAGATAACATTATCAAGTTAATTGAGTCTTTGCTGCAAGCTGGTCATGCTTATGAATCCAATAAACATGTATATTTTAGTGTAGAATCTTACCCTGAATACGGCGTTTTATCAGGAAAAAAAATTGATGAATTAAACTACGGTAGTAGAGTTGAAGTTGGTGAAAATAAAAAACACCCAGGAGACTTCGTACTTTGGAAACCTGCAAACGAAACTGACTATAAACTTTCAAGTCACTGGAATAGTCCATGGGGAGAGGGAAGACCAGGGTGGCATATAGAATGTTCAGCAATGTCATATGCTTACCTTGGCAAAGATTTTGACATTCACGGTGGGGGTATAGACTTGCAATTTCCTCATCATGAGAATGAAATTGCACAGAGTAAGTCTGCATTTGCTGAGTCAACGTTTGCAAAATATTGGGTACACAACGGGTTTCTTACAGTAAATGAAGAGAAAATGAGCAAATCCTTATTTAATATAGTCAAAGTAAGGGATTTGTTAGATAGTGGAATAAAGGGTGAAGTAATACGTTATGCGCTGCTTAAAACTCACTACAGAAAACCACTTGATTGGACAGAAAATGTTATCTCTGAGTCGCAAGAAACTTTAAACAAGTTTTATCGGTTATTACGTAGTACATGTATTGAGGAAAGTGATGCAGAAGTCTCTAAAGATTTTATAGAGGCTTTGAAAAACGATTTAAACATTCCTGAAGCTGTAGCCATATTGCATGAAATGGCTACAGAAATCAATAAGACAAGTAATGAATGTGAGAGGCTCAAATTAACTAAGAAGTTTGTTAAAAGCGCAAGGTTCATTGGTATTCTTGAGTCAAGTTATCAAGAGTGGTTTGCAAGTGGTGTGAGTCATCAAGAAATAGAAAGGTTGATAGACTTAAGAAAAGTAGCAAAACAAAATAAAGATTATGATACTGCAGACAAAATAAGAGAGCAATTGAAACAAATGGGGGTTACAATTTCTGACAACGAAGATGGTACAACAACTTGGTATGGAAAATTATCTCCTATTGTTTATAGATAGCCTAGTATCATCACTTATCTTACCCATACATCAAGGTTTTGTACTTTACACTATGTTATGCTTTAGGTCACATTACAATCCACTACTTATATTACTTTTTGGAGTATCGGGATCCAGTCTTGGTGGAATAGCTAACTGGTATTTAGGTAGAATAACAATTTTTATCAGAAGATCACATCACAAATTAGAGAATGAAGACAAAACACCAAAAATTGTAAGGCACCTACTGATTTGTGCAGTTGCATTGCTTTCGTGGGTACCAGCACTTGGAAGTGTGACTCAGATTTTATCCGGTTACTTCAAGTTAAACCTTTATATTCTTGTTCCCTTAATTATTTTATCTAACTTCCTCTGTTTGTTGTATCTAACGTTTACCATCTAACTAAACATCAATAAATAACTTTTCTTCTGGTCATATTGAGCTAAATTTCTTCTTCAAACTACCTTTAAAAACGTTTTTATTAGTTTTTGTCATAATACGATCAAATACTCCTAATAACCTCTTAAATAAGCTTGGAGTGAGAGAAGAGATAGGATTAACAGATACGTTATTGTTTTTATCATCACCATTTGCTTTGTAGTCTATTGAAATAATCCCCCTACTCTTCCCACCAGTCAGAAGTTTTCCGATTATAGGGATTTTCAACAAAGATTTGTTAATTGAATATGCTGGTATTACTTGTCCTTCAACCTGGAATTTATAACCCTTAATATCGAGTGTACCACTAGTGCTAATGCCTAGTTCCGCTCCTTCAAGCCAAGATTCTTCAATTTCAACAGTGCCATCTTTATATGAAAAAGGTGCATTACACTTATAAAAATGTACACCTTCGTTCTTTATAGCATTTACAATACCAGGCAGTGAAGACATTGATAATAAAGTGGTAAGCAGTGGAGCATCTTTGATATAGAAATTGCTGATAGATAACATACCATAATGTCCTCCATTTTCTCTCTTAGAAGATAGATAAAGAGAGAATTTGCCGTTTTTAACTGATTTACTAATCCCTAAAGAACGCAAAAGCATACCTGAATTATCCGCGTATATTTCAAGCCCTATTTCACTGTATTCTGCTAATATACTACTATTATCCTCTGAAAACTTTCCTGTAAATTGACTTCCACTGCAATCACCTTTAGCGCAAGTTACGTTCAGCTTGGCATCTTCTATGGTAATGCCTTCTTTCATAATTATATTGTCAACATTCATAGTAACTTCTATTTTGTTACTTAATCGATTACTATCTTTGCCAAGTAAACCTAACACATCACTTAAGTTGATTTTCTCACCGTGAATAGTTATGGCATCTTTCTCCTTACCTGATTCAATTTCTATACTAAAATTATTATCAGGTAATTTAAAATTGCTAGAATTTAAATATAGATTTCCATTTTCTACTCTTCCGCTAAATTTTATGTCTAGATCACTTCCTACAACGTCTAGTTTATCTATTAGTAACTTACCTGCTCCTTTTAGCCTTGTAGAAAATAAAACTTCATTGTGATCTTCAAAATGATTTTTCCATCCTAAGTAGCTTGAACGCAACTCAAGCTCTGATAAATCTATATTACCATTAACATATCCAGTCTTATCTTGATTTATCGCTGATTCTATATTTGCATTGATATAACCATCACCGAAATTAAGTATTTGAGCAGGTAAATCTCCAGTCAAACTCCAGGCAAAATTTTCATTTTTATTGCTACTTTTGAGGTCAAATAGCAGCTGTGTATTATTTACCATACCACTGCCATTTAAATCAATAAAATCTCTGCCGAAATCAAGCTTAATATCATACTTACCAAAACTTCCATTATACACCACCAAACTATCAATTTCAGAATGAAATTTGGCCGAAAAATCTACTTTTTTATCACTAGAATTTAGATTAAAAATGCGAAAATTGAATACAGACTTTGCTATTCCACCTACTTTATCTCTTTCAAGTTTTACCACATCATCCAGCTTAAATCTTATAGGCTCATATAACCCATAAGCATCACTTACAGCCTGACCGTTAATGGTAAGAACTGAATCTTCCTTATTTAGAGAGTTCATTTCAATATCACTACTATCGATAGTGAAATTCTGAAACTTGGCACTATTTACAATAATTTTGAGATTGTTATCCTTGAGAGTTAACTCACCGTTCAAGTTCTCTACTCGTTCAAAATCCTCATCAAATTGAACGCTGCCATTTTCTATATCAGCAACAATTACAATACCTGACAGATCATCATTTATTAAACTATCGATTTTACCGTTAAAACTTATAATTGTATTTATAATATTCCCATCAATATTATTACAATACCACTTTCTAAATTCATTGTTCACTAGACCATCTGGTACATAAGTACATAAATCTTTTGCAACAAGTTTACTAATATTAACTCTAAGCAAAGCATGATTTGTGCCAAAGTTCATTTTGCCAATCAAAGAAAGGTAAGTATCATTTAACTTAAAATGAAAGTTTTTTACGCTAATGATTTCATCACTATATGTCAAATTTACATTTACATTAGTCAAGGCTAAGTTTTTACCTGAGTGACTCTCTGTATTTAACACGTATATGTTTCCATCCATAACTTCATCCTTTCCATTAATCCTCATTGAGAAGTTCCCTTTGAACCCTATTTCTTTGTCCAAATTGTAACTTTTAACTAGTGTGGAAAACTCGTTAAATAGCCCCAACTTTAGGTTATAAAATGTTCCATACAAATTTAACAAATTATTGCGATTTTTTATCATAATAGATAAATCATCTAGAATCCCCTTTTTATCTTTTGTATGAACACGAATATCCAAAACATTAAAATTTTCCTCCTTTCCTACATATACTTTATCAATGAAGAATTCACCTTCCGTGCTTTTATTGACAGCAATGTTAGTAATTTCAATCCTTGAGTCTGCATTTAAGTAGAAAAAAATTTTTCTTATTGTCTTCAGCAGATTTTTTGTACTACTCATCTTATCTGTCATTACAGATGTTGTTATTCCTCTGGTCTCTTCCTTCTTGATATATATGTGTACATTACCAGCTAAAACCTGAGAGAATTTTTTGGAACTTAACTTAAAATGTATGAAAAGCTCAGGGACTTCTATGGTAAAATCAGGATTTGTTATTTTTAAATCTGTAATGACTAGCTTGCCATCTTTCTGCCAAATAACCGAGGTACTCTCCATGCTGACATCCGAATTGGCAAATATCTTTGATATTTTTTTCTTTATATAAAAATTAATATAACTAACATTAATTTCTAAAGGACCCCCCCCTTTAAAAAAGATAAAGAAGCAGAATATAAATAATAAAATTATAGAAAATGATAAAGCTATTTTTTTAAGCATCGATTATTGCTTTTCTTGCTAAGCTGTCGGCTTCCTCATTGTATTTATCACCATTATGCGCTTTCACCCACTTCCAGTTAATCTCATGTTGCAAAGCAACATCGTCTAATTCTTTCCATAATTCTATATTTTTTACTGACTTCTTATTACTTGTCTTCCAGCCGTTCATTTTCCACTTATTTATCCATTCTGTTATACCGCATTTAACATAGAGGCTATCCGTATATAAACTGATATTACAAGGAAATTTTAATACCTTCAGTCCATTGATCACTGCTGTTAACTCCATTTTATTATTTGTAGTACTTTCCTCTCTACCACAAATATTCTTTCTATGATTTTGAAATAATATGATTGCTGCCCACCCTCCTGTCCCTGGGTTACCAGAACATGCTCCATCTGTGTATATTGTCACTTCCTTTTTATTCATCTTTAACTGTAGTGAATTAATAAAGTATATCGTTGCTTCTATAAAATCACAATTTTTATAGATATAGAGGCAATTTAAGCCGCACCTTTAAATTTTATTATGGAAATAAAAAAAAGTACTACAACGAGCATTATTAGAAGAGAAAGTAAAAGATAGTTTTTATGTTCTTTCATGGTTAAAACAAATCAATAGAGCAGTAAATAACGCTGGCAAACAGAGAAAATAGATAAGAAATCGAATAAGAAAACATTTTTTTCTGCGAGCTATGACTCTTAAGCCTTATAATGGATGCAGCAAACCAAATAAAAACACACCCTTCAATAATTGCCATACTGAGGTAAAATAGAGCCTTTTTCAAAAATAGTGCTGGAAGTAAGCTAGTTAATACGAGTAACACGCTATAGATTAATATATATTTCCTCGTTTTTTCTGGACCATAAACGATATTGAACATTGGAATCGATGCTTTTGTATAATCTTCAGATCTATTTAAGGATAGAGCCCAAAAATGTGGTGGAGTCCACATAAAAATTATTAAAAATAGAATACAACTTTCCCAGCTTACAGAGTCAGTTACAACCGCCCAGCCAATCATTGGAGGAAAAGCACCTGCTGCACCACCAATAACAATATTCTGCGGAGTACGCCTTTTGAGCCAAATTGTATACACAAAAACATAAAATAATATGCTAATTGCAAGCAAAGCAGCAGAAACATAGTTCACTGCTATTGCCATGATAAATACTGACAATATTCCAAGAGTTATGCCAAATTCAAGCGCGCTTTCTGCAGAAACTCTACCTGAAGGTATAGGGCGGTTTTTTGTTCTCTCCATAAGCAAGTCTATATCTCTGTCATACCACATATTTATTGCACCTGCAGATCCTGAACCAAGAGCAATGCACATAAGAGATATTAGTGCAAGGAAAGGATGAATGCTACCTGGTGCAGCAACCATTCCAGCAATTGCAGTAAACACTACAAGGTACATTATCCTTGGCTTCAGCAAATGCCAAAAATCCAGTATTGTTGATTCAACATTTAGCAAAACACTTGTGTACATTCTATTTTATCACTGGTGGTTTTTCAAAAGTATGAAAAGGCGGTGGTGAAGATACCGTCCATTCTAAAGTGTCACCTTCCCAAGGATTATCTCCAGTTTTTTTGCCCCACTTAAAGAGATGTATAACTATAAATACAAAAAACATAACTGAAAGAAAGGACATATATGAGCCAATTGAGGATATATAATTCCAAGGGATAAACGCGTCGGGATAATCAGGTATACGCCTTGGCATACCTGCTAATCCCAGGAAATGCTGGGGTAAGAAAGTGACATTGGTGCTAATAAAAGTGAGCCAAAAGTGTATCTTTCCTAAACACTCGTTATATTGCTTACCTGACATTTTGCCTATCCAATAATAAAAACCGGCGAAAGCTCCAAATAATGCAGCAAGCGACATGACATAGTGAAAGTGAGCAACGACATAATAGGTATCGTGCAAAAGCTTATCTATTCCACCGTGAGAAAGAATTATTCCGGTTATACCACCTCCAACAAACATGAAAATAAAACCTAATGCAAACAGCATTGGTGTCTTCAATTCAATCGCTCCACCCCACATAGTTGCAATCCAACTAAAGACTTTTACACCAGTTATAACACCAATGAAAATTGTGCTAGTGCTAAAAAATATAGCAGCATCCTCGCTAAGCCCAACAGTAAACATATGGTGAGCCCAAACCATGAAGCCAAACGTTGCTATTCCTATCATGGCATAAACCATTCCCATATAACCAAATACTGGCCTATGGGAAAAAGTTGATACGACTTGGCTTATGATGCCAAATGCAGGAAAAATAATTATGTAAACTTCTGGATGACCAAAAAACCAAAACAGATGTTGAAATAACACAGGATCACCACCACCAGCAGGATCAAAAAAGGAGGTACCTATATTACGATCAGTGAGCAGCATAGTTATAGCACCAGCAAGTACCGGTAAGGCAACAATTAACATAAATGACGTGAGTAAAATAGACCAAACAAATAGTGGTATCTTAGTTAGTGACATACCTTTTGCACGCATATTGAATATGGTAACTATAAAGTTGATCGCCCCAACAATTGATGACATACCAGCAATATGAAGTGCAAGTATAGCAAGATCAACTCCTGCACTTGGGTGGGACATAATTTGCGACAAAGGTGGGTATAAAGTCCATCCTGTTCCAGGACCTTCGCCAGCAAATACCGAGAGGATAAGCAAAATAAAAGATGAAACTAACAACCAAAAACTTAAATTATTCATACGAGGAAATGCCATATCTGGTGCACCAATCATGAGAGGTACGAACCAATTACCAAATCCTCCCATTAAGGCTGGCATTATCATAAAAAACACCATTATTACCGCATGCCCTGTAATCATTACGTTATATAGCTGGTAATTATTGTTAAGTATATTAATGTGCATTAGCTGAGTACGAATAATTACCGATAATAATCCACCAATAATTCCAGCTAATATGGAAAAAATAATGTATAGTGTCCCTATATCTTTGTGATTAGTAGAAAACAGCCAACGTCTTATACCTTTTGGTACATCACTCATATCTATACTCCAAACTTAACTTACTAATTTTTTATCTTCAATCCACTTATTAAAATCTTCTTTACTCACTGCTTCAACAACAATTGGCATAAATCCATGACCTTGACCACATAGTTCATAACATTGCCCATAATAAATACCGGGCTTTGTAACGTTAAACCATGCTTCATTCAGCCTACCTGGTATTGCATCAATTTTTATACCAAAAGCCGGTATTCCCCAGCTATGTATTACATCTCCTGCTGTCACTTGTAAACGAATATTAGTATTAATAGGTAAAATAACGTTATTATCAACAGAGAATAGTTTTAAATCTCTTTCGGTAAAGTCTTCTTTTCCTTTTATATAGCTGTCAAATGAAATACCTTGATATTCTGGGTACTGGTAACTCCAATACCATTGATGACCAATAACTTTTAGTGTTATGTCAGCTTTTGGCACTTTCTCCTGTAGTTTAATTAATTCAGCATTTTTAAAAGCCAATACCCCAACAATAATAGTTGGTATAACAAACCAGATAATTTCTACAAAGATATTATGAGTTATTTTACTGACATTTTTCACTTTGCCCTTACGAAAGCGAAATACTATATAAGCAAGCAGGGCCCATACAAAAAGCATAATTGCAATCATTACACTCATCACAAACGAATGTGACTTAACTACAGCCTCCATCATCTCAGTTGCAGGCGCAGGAAATCCAAATTGCCAAGAAGTAGGAGCAGAAGCAATTGATATGTTTGAGTAAAACATTATCAATAATGCAAATAACTTCACCATATTTTTTGCTGTAAAACTAACTGTATAATAATATATATACACTTACTATGCAAACAGAGATTATAGAATGTACACAAGTGTTTTGCTAAATATTGAATCAAAAGTAAATGATGATTAATGTTTTTTTAGCATTTAATAAATATACTAATACGATACTAACTTGAGGAAAAAGCATTTATATGAATCTATTTTAAGTTAAAATATTATAATATTTTAAGTTAAGTATTTACTTTAAGGAAGTTCTATAATAAGTTTAATAGTGTCTGTTATTGCTAATAACCCTCTAGCCTCACACCTAAAAGCAGTAACAGACACTATTAAACTTTAAGTAAGTTTGCCTATTTATAATTCATTGAGGTAAAAATCTTACTAATTCCTTTAATTCTATTACACATCTGAGTTTACTAATTAACCTTTAATGTTTACGTTAGCATTTGCATCTTAAATCAAAGATTTACATATTATAGAAAATAATTATAAAATAATACACTACTTGTGTGTAAATTTTTTTGCATATCAAACTCTGTAAACAAATTTTTTAGAAAAGCCAAATAAATTATCTCTCTATGAAAGATCTATCGAATGTTGCAATTATAGGTGTAAACAAGAACGATAAAAGAGTGCGGGATTGAGTAACTATATATACTTCTACTGGCATACCAGGATATAGGTATACGTTTTTAAATTGAGCAAGTTCTGATTTTGGTATCACCACTCGCACTGAATAATAACGCCCCATCCTTGGATCATCAAGAGCATCAGGGGAAATATGGTTTACTATACCGTTAATTAAACTTAAGCGACGTGCACTATAAGCGCTCAGCCTTACTTTAACTTTCAGCCCTTCTAGTCCGTCGATAGAGACTATATTGCTATCTTTCTTTTTTGCTGACAGTATCTCTTCTATGTTTCTGGTTAGAACTTTAGCATCTATTATTAGATCATCATCTGATGGTACTATACTCATGATTGGAACTCCAGATTGTATAACACCACCTTCAGTGTGGTATCTTATATCTGTAACTATACCATCTTGAGATGATTTAATTATTGTACGTGCTAACGAATCTTCAGCAACCATCAACCTCTCTTTTAAGTCTGCAATAGATGTATTGACTTCCTTAAGCTCAGCATTTGCTCTTTCTTGAGCATCATTCTTCACATTTATAATCTCTAACTCATTTTCTCCAATCTTTTGCTGTACTTGAGATATTGCAGAACGGTAATGTCCAACTCTACCCTCAATTTCAGCAAACTGTTTTTCTAAAGCTAAAATGTGTGGTTTGCTTATATGGCCACTATCAAGTAATTGTCTTTTTGTTTCTAACTCCTCAGTTATCAAGTCATATTGCTTATGGGCTGCATTTAGTTGAAAGTTTAGCCCCGCTAATTCATCATTTAACTGCTTTATACGTTGTTGCAGTATGTCTGTTTTTCCCAATATGCTCTTTCTCTGAGAGTTGAACAACTTTACCTGATTCTTTATCTCTTTATTTACAAGTTCATCGTTAGGTAATCTTTTAACCTCATCAGAAAATTCTATCGTATCTAAGTCTCCCCTAATTGCAATAAGTCTTGCTTCAGTTGCCAAAAATGATAAGAGTTTTTCTTTAATTATACTCAAATTTGCCTTTTCGTTAACATCACTTAATAAAACTAAAGGCTCATCTTTTTTAACTGTTTGACCTTCTTTTACTAAAATTTTGCTTATTATTCCCCCACCCAAGTGTTGCACTATTTTTCTATTTGAAGAGACAATAACTTCTCCACTTGCATGCACTGCTCCGTCAATTGGAGCTATAGCTGACCAAATACCACCTATTCCAAAAAAGATGAATATCACCACTAAACCAAAAAATAGTGGTCCCCATGTGACTTTTAGGACTTCATTTACGTTATTACTCTCACGTTTAAAAATAAAATTTATCATCGCATCAATCCATGCGAACGTCTTATCCAAAAATTGATATTTCTTCTTTCTATTTCCTGCCCCTTGCATATCTATATCATCGCCACCAATCAGGCCTGTCAAAGAAAGTCCAGCACTAAGTTTTTTTAACTTACTCATTATAATGCTACTTTGAATTCTTGTTAATCAGAATAACACACAAAAACAAAGAATCTATAACTTAAGCATTTTACTTAGACTGTGAGACACTAGAATAAACTATTTAGTAACAATTCTTATACTCCATTCAATGGTTCAGCATTAGGCTAGAAAATCAAAACGGTTTTACAACAACCATGATAACTATAATTATTATTAACACTGTTACTGCTTCGTTTAAAACACGAAAATAAACGTGAGTTTTCTTATTCAAGCCCACTGCAAAATTTTTCCTATGTTTTGCAAGTAGGCCATGAATAGCAAACATCAAGAATAATGCTAGCGCTTTTACATGAAACCACCCTTCGCGATATGCTTCCCTAATAATCATTAGCATAATTCCAAAACTAAGGGAGAAAAGCATTGCAGGATTTATGATATATCTAAGGAGTCTCTTCTCCATTATTTGAAGTAAGCTGTCATTTTCTGACCCTGGTTTTACAGATGCATGGTAAACATAAAGCCTTGGCAAATAGAGCATACCTGCCACCCACATAATTACAGAGATAACGTGAAAAGCTTCAAGCCAGTGATAGTAGTCCATATAGATAGTGTTACAAAATGTTAAAGATTTCTGGTATGATCTCAGTTTAATAAAAGAAAGTCAATATGAAAGCAGGAAATTTCACTAAAGAGCAAGTGATTGGGTTCTACAGAAAAATGCTTCTAATACGCAGATTTGAGGAAAAAGCAGGACAATTATACGGAATGGGATTAATAGGCGGATTCTGTCACTTATCAATAGGGCAAGAAGCAGTTGCAGTTGGGACTCAAGCTGCATCAAAACCTGGTGATGCTTTTATCACAAGCTATAGAGACCATGGCTTAATGCTCTCATGTGATTCTGATCCAAATGTTGTAATGGCAGAACTCACGGGCAAAGAAACAGGATGTTCAAAAGGCAAAGGTGGCTCCATGCACATATTTGATGTTGAAAAAAATTTCTTTGGTGGACATGGAATAGTAGGTGCACAAGTCCCAATTGGCACAGGAATAGCATTTGCTAATAAATACAAGAAAAAAGATAACGTTGTATTCACATATTTTGGTGACGGTGCTGCAAATCAAGGACAAGTATATGAATCATTTAATATTGCATCTTTGTGGAAGTTACCTGTGGTTTATATCATAGAAAATAACGAATACGCAATGGGAACTTCTGTACAAAGATCAACTTTAGTAACTGAACTATATAAAAGAGGAGAGAGTTTTGGTATTCCTGGAAAACAAGTTGATGGAATGGATTTTTTCTCTGTCTATGAGTTAACAAGTGAAATAGCTGAGCGCGTACGTGGGGGAAAAGGACCTCTCTTGCTTGAAATGAAGACATATCGATATCGTGGCCATTCAATGTCAGATCCTGCTACTTATCGCTCAAAAGAAGAAGTTGAAGATATGAAGCAAAATCATGATCCTATAAGCACCCTAAAGCAGTATATAACAGACAATAAAATCGCTTCTGATGAAGAATGCAAAGCTATTGATAAGGAAATACGAGATTTAGTAAAAAAGTCAGAAGATTTTGCTAAAAATAGTAAAGAGCCAGGCATTGATGAACTATATACTGATGTTTATAAATTTGTTAGCTAATCAGTTGCCATCAAAATTATGTTTTGGCCTACTATAGATATTTTTTGGCAGCACTTAACTTTATTATATAACAGCCTAGTCAATAGAAACTGTAGTAACTCTTATATTATTGATATACACCGCTCTTGGATCATAGGTTAAATGAGTTTTATTTGACTTTTTGTGCTAGTTTGCAGAATATAAAGTTATTAATTGAATAAAATACATGACAAAAGAAAACTGGGAGACAGTAATTGGACTTGAGGTACACGCTCAGGTTTCTTCTAAGACAAAGCTATTTTCTAGTTCACTAACGGAATTTGGCACTGAGCACAATACTCAAGTTTCTCTAGTTGATGCAGCAATGCCAGGTACATTGCCAATATTAAATTATTTCTGCATAGAGCAAGCAATATGTACCGGTCTTGCACTTTCTGCAGAAATTAATAAATGCTCTTACTTTGATCGTAAAAATTATTTTTATCCCGATTTACCACAAGGTTACCAAATAACCCAGTTCTTTGAACCAATAGTTAAAAATGGTAAAGTGTTTATCAATAATAATGAAAAAGAAATAAGAATCGCAAGAATTCACTTAGAGCAAGATGCAGGAAAGAGTATTCATGAAGAAAGCAAAACTTACGTAGATTTAAATCGTGCAGGTGTTGCTTTAATGGAAATTGTTTCAGAGCCAGATCTTCGTTCATCTGCAGAAGCTGCAGAATTCATGAAAAAATTGAGGCAGATTTTGCGTTACATCGGTTCATGTGATGGTGATATGGAAAAGGGGTCACTTCGCTGTGATGCAAATGTTTCTGTTCGCCCAAAGGGTAGTAGCACATTTGGCACTCGTTGTGAAATAAAAAACTTAAATTCAATACGTTATATTGTACAAGCTATAGATTATGAAGCACAAAGGCAGATCAAAATTTTGGAAAGCGGAGGAGAAATAAGTCAAGATACCTTATTGTTTGATGTCACTTTAGGAAAAACAAAAGTGATGAGAAGCAAAGAAGATTCAAGTGACTATAGATATTTCCCTGAACCTGATTTGCTACCTGTTGAAATAAGCCAAGACAAAATTGATTCTATTAAATCATCTTTACCCGAGTTGCCAGATCAAAAAAAACTTCGATATATAGAGGAATTAGGTATCAATGAATATGATGCAGACGTTATCACTTCTGATAAAGAAATTGCCGATTATTTTGAAAAATTGGTAAGAAAGCACGATTCAAAGATTGCAGTTACCTGGTTAACCGTCGAGCTTTTCGGTCGTTTAAACAAAGCAAATATTGATATTGTTAGCTCCCCGATTAAAGCAGATGCTTTATCCGAGCTCCTCGACTTTATCGTCGATGGAACGATCTCTGCTAAACTTGGTAAACAAGTTTTTGATATTATGTTTGAAACTGGAAAGCCTGCATCCCTTATTATAGAAGAGCAGGATCTCAAGCAAATAACTGACACATGTCAAATCTCAGAGGTAATAGATACAATCATCAATAACAACCAAGATAAAGTTCAAGAATATAAGGGTGGTAAAACAAGATTGTATGGATTCTTTGTTGGTGAAGTTATGAAATCTACCAAAGGAAAAGCTAGCCCTGATGTCGTAAACTTGATTTTGAGTGAAAAATTAAAATTGAGTGCCTAGGTGTACGATCCCAGATCTTTTGCTATTTGCTTGACTTGTTTCTTTACATAGCTTCTAATTTAAATTCTGCTGTCTATTCTATTCACAACCTTTTGCAAAACGCTTTCTCTCTGCTGGTCACTATTGCTTATATAAAGCAAGTATAGTACTGAATGATGTTACAAGCACTCAGTTCGGCAATATTATCGATTTAAGACGAAGTTAAGATTTTGATTTTTTATTCAAACTCTTCTGAAAGTTTTTATACATATTGAAGACATCTTGATAATTTAGGTGAGTGTAAACTTGAGTAGTTTCAAGGCTTGAATGGCCAAGCAGCTGTTGTATTGATCTTATATCAATATCTTCCTGAAGCAAATGAGTAGCAAAACTATGGCGAAATGCATGTGGAGATAAAATTTCTGGTAAGTTTAAAAATCTTCTTATTTTTTGCAAACGATTAGCAACATAAGTTCTTCCCAATTTTTTTCCTCTTACCCCCACAAAAAGATGTCCCGCTTCGTCAAAGTGGGGACAAGCTTTTATATATTTTTGTATACACTTTTTTACTACTGGAAGAATAAATACCTGCCTTTGTTTATCTCCCTTACCTGTTACTATTAAACTTTCATTGCTAATATCACTAACCTTAAGATTCAATGCTTCAGTGATTCTTAAACCCGTACCATATAGCAGAACGACAATTGCAATTTCTCTTTTTACCACCCAAGGCTCGCCTAGATCAGGCAATTTCATTTCTTTCAATAGAGTTTCTATGTTAGATATTGAAAGTGCTTTAGGTAGAGTTCTTCTCTGAATTGGCCTTGATAAAGAAAATACCGCTTCATTATTTATTTCATAATTGTTTTTTATATATTTGAAAAAATTTCTGATTACTGATAATGCGCGAGTGTTAGATCTCGCATTTACACCTCTTGTATAACGAGAGGTAAACCAACTTCTCAGTTCAGGTATGCTTAATTTTTCTAAAGAGCCAACATTTACTTCTTCACCAATGTGAGTATTTAGGAAACTTATAAGATCTTTGAGGTCCCTCATGTATGACTCCAAAGTGTTTGGTGAGTAAGACCTGTTGTACTTTAGCCAATCATACCATTTTTCAATGATTGAACGGAGGTCCACAGTTACTTTTTAAAGAAAGCATCGATGCACGCATCCCTAAAGGCTTCATTTATATCAGGATGAGAGTGACAAATTCTGTATATATCCTCTGCTGCTGCACCATATGCCATTGCAACCGCTGCTTCATTGATTAGCGTATCAGCGTATGCTCCTATGATATGTACACCGAGTATTGTATCTGCTTTGCTACAAGTCAGAACTTTCACGAATCCCTCAGCATCGTCAGTGACTTTTGCTCTACCGTTTGCAGCAAATTGACATTTACCAACTTTATACTTTCGACCAGCACTTTTTAGTTCTTCTTCAGTTTTACCGATTGAAGAAACTGCAGGGTGGGTGTAAATGACTGACGGTATGATTTCATAATCAACGTGAGGCAATTGCCTTGCTAGTATCTCTGCAACTGCCACCCCTTCTTCCTCAGCTTTGTGAGCAAGCATTGCTCCACCAATCACATCACCAATAGCAAATATTCCTTTTACGTTGGTTTCATAACTATTGTTGACTTTAATAAAGCCACGACTGTCTTTTTCTATTTTTTCAAGACCCTCAGAGCATGGTTTGCGTCCTGCTGCCACCAATACCTTATCCGCCTCTATAGTATTTGTTTGATTATCTTTTACAGAGCAAACTTTCACACTCAAAGAGTTACTACTTTGTTTTATTCCCTCAACTTTAGTGCTAAGTAAAAATTTTATTCCTTGTTTTTGTAGACTAGAAAGTAGAGACTTACTTAATTCTCCATCCATTGCTGCAGCGATTCTGTCAAAAAATTCTACTACAGTGACTTCAGACCCTAGCCTCCTCCATACAGAAGACATTTCAAGCCCTATTGCCCCGGCTCCGATTACGACAAGTTTTTTTGGTACTTCAGTTAAAGACAATGCACCAGTTGATGAAATAATACTTTTCTCATCGATATTAATTCCTGGCAAAGAAATAACGTCAGAACCGGTTGCAATTACTATATTTTTTGTCTTCAGCACCTTACCTTCAACTGAAACTTCAAGGTTGCCTTGATCAAAAGAAGTAATTTTTCCAAGTCCATTGATCTTAGTAATTTTGTAAAGGTTAAACAGATATTCTATGCCTTTTCCAAGTTCCTGAACTCTAGCGTCTTTATAGCCTATCATTTCTCTCAAATCGAGACTTACATCCTTAACTTTTATGCCAAGTTTTGATAGATTATTTTTCGCGCTAGCATACTGATAAGAGGAATGGAGTAATGCTTTTGATGGTATACAACCAACTCGCAAACACGTGCCACCAAAAATGCTATTTTTGTCTATAGAAGCAACTTTGAGTCCAAGTTTTGCAGCAGCAATAGCGCATTTGTAACCACCTGGACCACCACCTATAATAATCAAATCATAATCAGTCATAAAAAACAAACCTATTTTCTAAAGAATAAACACCATTTCCTTCAGTCGTTATATACATCTTACCATGGGTAAATACTGGAGCATGAAACACATTACCGGGTATTTTAATTACCCTTCCTGTACTTTCAGATCCAGGAAAAGCAAATATTGAACCTTTATTACTTGTTACCCAAAGCGTATGGGCATACATAATTGGAACAAACAATTGCACATTCTCTATAAAATCAGATGTCCAAACTGTTTTTCCACTTTGTATGTCGATGCCAATTACCTTATTATCTTTAGTCACCATGAAAATTCTTCCGCCTTCTTTTTGTTTCTCTGCAGGAATAAGAGGGCTATAATATGACTCAATGTTTGATATACTTTTTACTTGTAGTGGCCTTGACCATAAAATATTTCCTGAGTTTACGTCAATGCTATAAATATAAGAGTTGCTCGTAGCTATTAAGATATTATCGTGTACTCTAGGTGTAGTAGTTACATCTGTAAGCTGTGTGTCTAAAAGATTTGTAGCTAATTTTTGGCTCCATAGTTTTTTACCTTCTGCATTAAAAGCTATTAACTCGCCATTTGAAAATGGTGCCATTATTTTATCATTAGAGACTTCTGGTGAGATGGAATATAAACCTCGAACCTCATTTATACCATTTTGATAAGCCCAAATGGGGCTGCCATCTTTTATATCAAATACATGTAGATAGTTATCAATAGTCAATACTACCAACTTATTGTTTATTACTATTGCTTTCCCTCTTGCCGGAGCTCTTAATTCTTTTTCCCATTTAATCTCCCCTGTTTTCGCATCTATTGTGTGTAGAATGTTATCCACTACAAAGAAAACATTTTCTTTGTAGCTCGATAAACTCATATTACCAATTTTTTTCCTACTTGAGAGGTATAATTTCCAATTTATAACTCTTGGGTTATCGATATCAAAGGAATATAAGGTACCGTGCTTGTCTGGTAAAATAACGCTATTTTCTGTAAGTATTGGAGCTACATATCCTTGAGATAATTTTTTATCTACTAAACTTATTCGTTCGCTTGCCATTGTATAGTTACTATACAATAACATTATCATGACAATTATTATTTTCATTATTTAGTGAAAACAAGATTCATTAATATACATACTAGAAACGTAAATCACAACGAAAATGTTCTTAATTGTGGATCAAAAGCATTAACGTAATGTCATGCCATTATGTAAAGATTCTCTTACTGTAATAATTTTTATCAAGTATTGATTAAAACACATTTCGATAGCCCAGACTAACGCTGTCAGTAATATTACCATAATATGAAATGGAAATGGACTCAGCATTTTCACGATGAAAGATATTGTTGTAATGTCATTCATTTAAACTATGCATATCAATTTGAAAAATGTACATTGTCTTATGCTATAGTACCTAAAAGTAAATGCTCAACATACAAAATAACGCTTCACTTTGCAGGCAATGGATATTCTTGGCAGTACTTGCTCTTGCTTGTTCTGGACTGCTGTCAATAATTGTTATTTTTCTACGATTGCCTTTTATTTCTTCTCTCATTCCTTCTGCACAATATATCTTTGATAATGCATTGGTGATACACGTAAATTTGTCAATTTTGGTATGGATGTGCTCTATAATATCTCTGCTCTTCATCATAAACTTAAAAAACACCAATCATTGGTTTAACTTCTCATGGACTCTCTCAATCCTTTCCATGCTGCTAATGTTTATATCTGCATTTGTTCAAAATACTGAAGTTATCAAAAGTAACTATATACCTGTATTACAAAACAAATTATTTTTACTTGGACTCAGTCTTTTCATTACCAGCATATTAATAAATACAGCTCTAGCCTACATCTCAAATAAACAAGACTCATATCTTTCAATCGGACAAATCGGCCTGGTCATTATACTTGTTTCATCATTTCTTTGTGTTGTTTTAGCACATAAAAATATGCCTCCAGGTCTATATCACTCAGACAAGAATTTATTTTATGAATATCTCTTTTGGGGAGGCGGACATTTACTGCAATTTGCCTTTGCTCAAGCAATGTTTTTAGTTTATTTGATCATACTGAATGCTCGCTATATTAGTCTAAATAAAATTACCATTTTACCACTATTTATCAACACAGTTTTAGCGGTAGGAGCACCATTTTCATATTTTGTTTATTCAGTGGATAGTGCTGAATTGATACAGTTTTTTACCTGGCATATGAGGATTGCTGGAGCAGTTTTGCCATGTTTTTTGATAATATTAGTGTGCTGCAACATCAGAACTTTTATTAATGATAAAAGTAACTATTTATTACATTCATTTTTGTTGTTCACTTATGGAGGTATGCTTGGAGTGCTAACTATTGAAGGAAATGTTACCATTCCTGCGCATTATCACGGCTCTGTAGTTGGTATCACTATAGCTTTTATGAATTTTGTCTACTGGCTGTTACCAAAATTGGGCTGTAAAGAAATAAAAAGCTCTATAGTAAAATTACAGATTTACTCCTACAGTTTAGGGCATTTTCTCCATATTAATGGCCTTGTTTGGCTCGGTGGATATGGCGCTTTAAGGAAAGTTGCAAACTTGCCAAGCATTTCATCAATGTTAGCTCGTACTTGTTTCATTGTAGGTGGCGCTATATCAGTTATTGGTGGAATGTTGTTCGTAATAATTGTGCTTTCACATCTGTTAAAAGGCAAAGCGCGTACCAACTGAACCACAGAAACAAAACTAAAAATTTTAGTGTAAAATTACCATACTTACTTTGTACTATGGTTTAAATAACTTGCTTCAAATATGAGAAGATAGATGTCAAGTTATTGAACTCTCATTTGCTACTCCTTGTGGTTCTTGTGTTCCATTTACTTGAGAGCTAGGTTTCATTATTAAACTACCAGCTAAGAATGCAGATACTGTTGCTATAACAACGATTAACCACATGTCCAATTTAGTTGTATGTTCAAGTGTAATATACACTACTAACCCAACAGCAAGACCAGTACTAGCAGTAGCGATGTATGTTGCTTTTTTTCTTAGTTGTTCAATTGCTTCATTTTTGGCTTCTAATATTTTCTTTTCTTGCTGTAACTGCTGGATTTGAGTATTTAGTTTATTTGTCTCAGCTTTTAATTTTGTATTTTCCTTCTTAGCTATATTACTCTTATATTCTAAGGTTTTATTTAACCATTCAGCGTGACCCTTTTTAGTTTGTAAGTCTTTATTTTTCTCATCTAGCTGCTCAAGTTTATTTATTTTTTGTTTCATTTCACTTCTCATTCCATTTTTTAGTTCATCTCTTATTTTATTTTTCAATATAGCTATTCCCTCCTCTAGGCTTTTTTTACCTTCTAGTTCCAACACGTCCTCAAGCAATTCTGCTAGTTTTATTTTTTCGTTGGAGGGCAGATAGTATGGATCATATAGAGCATTAACAAGATCTTGTAAATCAGAAAATTTAAAATCAGGCATAATAAACCTCAATACTAAAAATTTATCGTGTAATACATAAAAAACTAAAATCAAGAAATTTTGTATTATAAACTAAAATGTCAGACATTAAAATTGCTGTATTTGCTCAATTGTGCTAATTTAAAGCTTAAAACTGAAAAATATTTATGTTGGAAGAAAAATACAGCTTTAGAGAAGTTGAAGACAAATACAATGTATTATGGGAAGGAAGTAAAGTTTATAAATGGAGTAGTGAAAAGGGTAACACTTTCACTATAGATACGCCCCCACCAACGATATCAGGAAAGTTGCATATTGGCCATATATTCAGCTATTGCCACACAGACTTTATTGCAAGATTTCAGCGTATGCTGGGAAAAGATGTATTTTATCCAATTGGGTTTGATGATAATGGCCTTCCGACTGAAAGGTTAGTTGAGCAAACCTATAAAACCCGCGCAAAAGAAGTTGGCAGAGAAAAATTTATAGAGATGTGCAATGAGGTTATTGAAAAATCAAAGCAAGAATTCAAGGAATTGTTTAAATCAGTTGGCATTAGCTATGACTGGGATTTGGAATACCACACGATCAGCAAGGAAGCTGTGGCACTTTCTCAAATGTCATTCATTGATCTATATAATAAAGAGTATGCATACAGAAAAATGCAACCTATTCTTTGGGACCCAGTCGATAAAACTGCAATTGCACAAGCAGAAATAGAGGATAAGGTCTTTGAGTCATTTTTGAACACGATAGTTTTTTCCACTGAAGAAAATGAGCAGATTAAGATTGCAACTACACGGCCTGAGTTGCTTCCAGCATGTGTTGCAGTTTTTTGCCATCCAGAAGATGCACGCTACACTCAGCTGATTGGAAAAATAGCCGTGGTGCCAATAACAGGAGCAAAAGTTCCAATAATAGCTGATGATAAAGTTAAAATAGATAAAGGTACTGGACTTGTTATGTGCTGTACGTTTGGTGATGAGCTCGACATATATTGGCAGCAAAAGCATGGTCTGCCGATGAAAATTATTATCGATCAGGATGGTAGGATAAATCTAGATTCAGTGTATGGTAATAATAGATCCCAGTGTCAAGGCACTGGGATGACAAAGGGGAGTGACATTCCAGTGCTTGACACTGGAATCCAGCCATTAGAGGAGACACACGCTCCAGCGCGTGACGCTGGAATCTACGATGAAATAAATGGCCTAAGGGTTAAAGAAGCAAGAAAGAGAATTATTGAAATCCTAACTGAAAAGGGCCTTTTGATAGAAAGTACTAACATTTCTCATTCCGTAAAGTGTGCAGAAAGATCTGGTGCATCACTTGAAATATTACCAACTTATCAATGGTTTATCAAGACTTTAGAACAAAAAGCTCAAGTGTTAGATAAAGTAAAAAAGTGTAGTTGGCATCCAGAATCTATGCGTAAACGTATGGAGGTGTGGATAGAAGGGCTAAATTGGGATTGGTGCATTTCAAGACAGCGTTATTTTGGTGTGCCATTTCCGGTGTGGTATTCAAAACGTAAAGGGGAGGAGGGTAAAATCATTCTAGCTGAAGTAAAGGATTTACCTGTAGATCCATTAAAAGGTTTGCCGAAAGGCTATAGCAGAGAAGAAGTTACTCCAGATCAAGATGTGATGGATACTTGGGCAACAAGTGCGATCACTCCTCAACTAAGTGCACTGGCAGTAAACAGTGAGCTCGGTTTACCAAGCCATCGGTATGATAAGATATTTCCTGCAGATCTACGCAGTCAAAGCCATGAGATAATAAGAACTTGGGCTTTTTATACGATTTTGAAGTCGCATTATCATGCAGATTTACTGCCGTGGAAAAATATCATGATTAGCGGTTGGTGTTTAGCTGATGATAAAAAAAAGATGAGTAAATCAAAAGGTAATATCATCATTCCTCATGTAATGCTTGAAACTTATGGAGCTGACGTAGTACGCTATTGGGCAGCAAATTCAAGGCTTGGTGTTGACACAGTCTACTCTGAAAATATCTTAAAAATTGGCAAGCGCCTCATTACAAAACTTTGGAATGCCAGCAAGCTTGTTTCCATGTTCATGGAAAAACATCAAGCATTGAGCATAAATTCCGTCAGTGAAACAATGGACAAGTGGATATTATCTAAGTTATATAGAGTGATAGAAAAAGCGACGAATAACCTATTGCAGTTTGAATATTGCGAAGCTTTGGGCGTGATAGAGGAATTTTTTTGGAAAGATTTTTGTGATAACTACTTAGAATTGGTAAAAAAACGCGCATATGGAGCTTCAATAAGCAGTGAGGCAAACATGAGTGCAAAACAGAGTTTGGCATATGTACTCAATATTATTTTGCGGTTATTTGCACCATTTTTGCCATACATTACAGAGGAAATATATCATCAGTTGTATAGTTATAACTCCGTTCACAATAAAAGTAATTGGCCTAACAAGGAAGAACTTATCTATGATAAGTATTCTGAGGAAATGGGAGATAATTTCGTGCAGATATTAAACCTTGTGAGAAAAATAAAAGCAGATAATAACGTATCAGTTAAGCATCTTATACAAAAGTTGATGGTAAAAGCGAGTGTAAAAGAGGATGAGTTAAATTATTCTGCTCAGCATGATTTGCAGTCAGTTTGCAATGCTGAAGTGATAGAATGGGTTGAGAGTACAGAAGCAGAGCTTATAACTGAAAATAGAAAATTTACTGTAAGTTTATTGATTGATGTAACTTAGCATTCGTATTACTATACTAATTATTTAGTTGTGAGGTAATAATGTTTGGCAATTCATATGATAATAAAATTGAAGAACAAAAAGATGATTATCATGACTTCATTCAAAGGTTTTTGTTTTTGCTCAGTAAGATAAAAGAAAAGAATAAATCAATTCACACTGCTGTAGCTAGTTTTCACATATTATCTTTTTTAATAAAATACAATGCCAATTTTAATGAAGATGAAGTGTATAAAGCCGTTATCCAAGATTTCAATAATGTAAAGGAGGCGAGACCAGAGCTTCAAGATAAGGCTAAAAAAGTATTGAATGGGTATATTGAAAGTGGTATTGAAACAGTGTCAATATATGGTAGTTGTGCAGAAGTTAAATTGGGAGGCAATGAACACGAATTCAAAATTAGTGAGTTTTTGAACAGTAATTTCTGTAAGGATAATAGAATTTCAGGATTTTCAACGCTGCATAGCAATGGAAAAAATGGAATGCATGGTTTTGTTTCTGAAGAAGGAATAAGGCATTACATAGTAACTGATGGTTCATATGAAATGATTCTGAATTGGTGTGATGAGGACGGAAAAAAGTGCACTATTATAATTAATATTGATGCTAATGGTATAGAACTTATCGAGCGTAATCGTGTTACTGATGATCAATTGAAAGCAAATAAAGATGTAAAAATAGGTAACTTATTCTTGTATCAAATAAAATTTAGAAATAAGGAGAAAGGCAATCATAAATCATCTGAGATTGTGATAGAAAATAGTAATAGAAATATTAACATTCAAACAACTCAAGAAATTGAGCTTGGCAGCAAAGAAGCTCAAATAGGCAGTACTAAAATGCAAGACAAAAGTGCACAAGTTGTAGATGACAGCTTAAAAGAAAGAATTAATAAATTGGAAAAAGAAAATACAAGATTAACTGGAAATAATCAAACTATATTAGAACAATTACAGCAAAAAATGAGAGAGGTGGAGGAATTAAATGGAAAGGTAAGGGAAAAAGATGAAGTTTTGGCTGAAGTAACACAAAAACTCAAGCAGCTAAGTGATTCGGTAGAGAGTGAATTTGAAAGGAGAAAAGTAGAGAAGGAAAAGTTAGAGGAGAAGTTAAGGAAAGCGCAAAAAGAGATACAAAAGTTAAGTAAAGAAAAAGCTGAATTAGTGCAAGAAAAGCAAGGCTTGGAAGAATATGCTAAAGTTCTAGTTGTCAAAATAGAAAAACTAACTGATCAAAGAAAGCGATCATATCTTAAACTGGATGAATTAGTGAATAAAAATAGAAGGTTAGAACAAGAATTGAATGATACTAAAAAAGAATTAGATGATAAATATAATCAAATCCAGAGATTAGAAAGTCAATCACATGAATTAGAATCTAAAAAAGTAACAGAATTGATGACATGTTTAGAAAAGAAAGAGAAAAAAATAGCAGAGTTAGAAGCGCAGTTGCAAAAAGAAAGTTCTGAAACTTATGATTTAACACTTAAATCATCGGATTTAGAAGAAGAAAAAAGACGATTACAAGAAAAGTTAGATGAAAAAACTCAAGAAGTGATGAAACTAACTTTAGATTTAGAAGAACTAAGTAATCAATCGGAAGAGAAAGAAGCTGGGTATCTCAATAGGATCAAAGAATTAGAAAGAAATCTTGATCAAGGAAGAAAAGAATTTGAAAAATTGCGAAGTGATCTAGAAGAAGAAGATCAAAATTGTTCTGAAGAGTACGAAAAGTTACTATCTGAGAAAATTACTATGAGAAGGGGAATTTCACGTTTAGATGATCAATCTTCATTATCTCATCAAAATTATGTCAGCTTTGTAAAGGATTGTACGGGTTTGATAACAGAGATGGTAAGTTTGTTTCAAGAGAGTATAGGAGAAAAAGACAATGTGACTATGCCAAGGAGTATAATGCACCACTGCCATTAAGTTAAGGAAGAAATGGTCAAAAACTGAACTAAAAAG
>NODE_7_length_31044_cov_432.805544
TTACCTCTTGATATTTATAAGTTTGTAATTTGCTACGGATAAATGTTTCTAGTTCCCTAAAAATAATCCATCCGTCAACATGCCAAAATACCATACCTGGTGCTTCTTCTTGTATATGATATAGATCTAACTGTTGACCTATTTTGCGGTGATCTCGTTTTTTCACTTCTTGTAAAGATTGTAAATAACATTTAAGTTGCATATCGGTACCCCAAGCAGTACCATAAATTCGCTGTAATTTTTTGTTTTTATCGTTATTACGCCAATAAGTTATTGACGTTTTTTGTAATTTAAAGTGATGACAAAAACGTATATTAGGAGCATGTGGCCCTCGACACATATCTACATATTCTTCATAGTAATAAAGTGCTACTAAAGTATGTTGATTAATATTGTCATCAAGTATTGCTACTTTATAGATTTCACCATTTGCTTGAAATATTTCACGTGCTTGCTGCCAACTAACATATTTTTTTACTATATTGTAGTTTTTATTCGCTAGTGTATGCATGCATTTTTCTAATGCATCAATGTCTTCTGGTTGTAGCTTATGTTCAAGATCTATATCATAATAAAATCCTTTATCTATAATTTTACCAATAGTCATTTTTGCTTCTGGCCATAGTTGTTTTATGGCATGTCCTAATAAATGATTACAAGAACAACGAAGAATATCTAGGCCTGCTTTATCTTCAGCAGTAATAATGTCCAGTTTAGAGTCTTGCATAATTAAATCAACTGCATCTACTAACCTATTATTAAGATAACTGGCAATACAATTTTGTTCACAATTAGAACTAATATATTTTGCAATTTCAAGTGAAGATACTGGCTTTTGAAAAGTAAGCTGAAGACCATTAGTAATGGTTATTACAGGCATATTTATTTCCTTAATGCTATATTTATTAATATATATATAGTAATATTTATTACTGTATATTTATTTTACAGAAATTTTTTAGTAAATTTTTTTTGTAAATGATTATTTGATATTCAGCGATAAGTTTATATTATATCTCATATGAGATATTTATTCTCTCTATTAGAATAAATAACAATGTATAAATTAATATTAAACTTAATAATTATAAATTAATTCTTTAATAATATAGCTATATCAAAAAAGAATTTATAGTTTCCATAAGCATTTGCTGTTTTGTTTTTCTATTCTATCTAAAATATTTCTGTGTTCTGATAATTCCTTATTATTAGCATAAATTACCTTTAATTTATCTTCATGTGATAAAGGAAAATATATATTTTTACCTTTATATTTTTGTTCTATATTAGATTCTTGCGTTAGATTAAAATTAATCGAAGTTTGTCCACCGGTCATTATTAAGTAAATTTCGGCTAAAATTTTTGCGTCAAGTAAAGCACCATGTTTAGTACGATGAATATTTTTTATATGATAGCGATTACATAAAGCATCAAGACTATTACGTTTACCAGGAAATATTTTTCTTGCTAGTAATAAAGTATCAGTTACTTGAACAAAAGTTTTACTGATCATACTTCTGTTTAATAATTTAAACTCATAATCTATAAAACCTATATCAAATGGTGCATGATGAATAACTAACTCACTTTGAGAGATAAATGTAATTAATTTATCTGCTACTTGTGCAAAAGTAGGTTTATCTTTAAGAAAATTATTACTAATACCATGAATTTTAAATGCCTCTTGATCAATGAATCTTTCTGGATTTAAATAAACATGAAAATTTTTACCAGTAATACGACGATTAATAATCTCTACAGCTCCAATTTCAATAATTCTATGTCCATAATAATGAACTCCTAACTTGTTTATTCCTGTAGTTTCAATGTCTAAAACAATTTGTCTTTTCATATTATTACGATAATATTTATTTCTTATATAAGATCTGATTTTAATTAAAATGCGGAAAAAAATAGAAATTTTTACCGATGGTTCATGCTTCGGTAATCCTGGTCCTGGAGGATACGGTGCTATCTTGCGCTATAAAAAGTACGAAAAAGAACATAGCGCAGGTTTTTTATTAACAACTAATAATCGTATGGAATTAATGGCAGCAATCATAGCATTAGAATTTTTAAGAGATCCTTGTGAGGCTATCGTTTATATAGATAGTAAGTATGTTCATCAAGGTGTCATTCAATGGATATATAATTGGAAAAAGCATAATTGGAAAAATTCTGCAAAAAAAATTATAAAAAATTTAGATTTATGGCAAAGATTAGATGTTGTAAGCAATTTACATGTAATCCATTGGCGTTGGGTAAAAAGTCATACTGGTCATCCAGAAAATGAACGCTGCGATGAATTAGCACGAATAGCAGCTGAACACCCTAAATTCGAAGATATTGGATACAAACGTTAATTAGAAATATAATTTATTATGTAAAAATAAATTATTTTACTTTATTTAAATAAATATATTCATTATAAATAATTTAAATTAACTATGAATTTAATAGCTATTCCTGCTCTAATAGATAATTATATTTGGCTTTTACATAATAAAAAAGGAGAATGTTTAATTGTTGATCCTGGTGATGCTACCCCAGTATTACATATACTATCAAATTATCAACTGAAATTAACTAGCATTTTATTAACTCATCATCATCCAGATCATGTTAAGGGTGTGAAACTACTATCACAATACTTTCCTGTTACTATTTATGGTCCACAAGAAACATTCAAACAATGTGCTAATATTATTGTAAAAAAAGGTGATTTTTTAGTTCTTCTAGAAAAAAAATTTGCTGTTCTTTCTTTTCCTGGACATACTTTAGGACACATTGGATTTTATAGTTATCCATGGTTATTTTGTGGTGATACAGTTTTTTCAGCTGGTTGTGGTCGAATATTTGAAGGAACTACAAAACAAATGTATGAATCTTTTCAGGAGGTTAATCAACTTTCATCACATACATTAATATGTTGCGCACATGAGTATACATTAACTAATTTAGCTTTTGCTTCTTCTTTATTACCTAAAGATCGTATTATTAGTAGTTATCAACGTCATGTAACAATTTTACGCAACAAAAAAAAACCCAGCTTACCTACTAAGCTAAGTTTAGAACGTCTAATTAATCCTTTTTTTCGTTGTCATGATATTAATTTACATCAAGCTATCAATTTTTCTCCATTATTAGGATGTGAATGGTTAGTTTTTGATTATTTACGCCAAAAACGAGACAACTTTAGAGGTAATTCTAGTCAAAAATAATATCTAGCTAAATATAGCTTGCTATATATTCTTTTTTAGTAGGGTAATTTTTACATGTTTTATTGACGAAAATAAATCGAATGTTACTAAAAGGGGGTTATGATCTGAAGCTTTTGTCACTAATACGGATGCTTCAGTAACATGCATATTACGATAAAAAATAAAATCTAAAGGCCTACCAAAAACTCTTTTACGTAGATCTTTGGTAAATACTACTTCTTTCAACATCATATTATCAGTAAATCTATATAATGCTAATATTCTTTTTTTACTCCAAGTATTAAAATCACCAGCCATAATTACTGGTCCATGATGCTGAAGTATATGATCACCAATTGGTCCTAATTGCTTACTATAAACATCAAGACCGAGGCTAAAATTAATCGCGTGGATATTGATTACCATTAGATATTGTTTACAATATATAGGATATATAGTTATTAGTGCTGATTTAGCTAATCGTAATAATGGTTCACGCTCACTTAAGGGGCAACAATAAACTGGATATCCAGTAGATAAAGTCATTACACCTGAGGGATGTTGCGTAAATATTATTGCAGGTACTTGATCAACCGCTAAATAATGTGAGGTAGCAAATTTTATCATTTCAGGAGTTGTTTGTGCTTCTTGTAATAAAACAAGGGGTGTTTCTTGTCTAATACTATTTAAAACAGATAACCAATTAGTTCGTTGTTGTTTAAAAATATTCCATACCATAACTTTTAGCAAAGTTGAGTTATGTAAAGGCTTCATTAGGGACCATGTATAGTTAAATTTGCTACTTGATTTAACTGGTGGGAAAATATATTGATTTGGTTGGCCTGCAATAAATCTAACGGCATATATTTGTTTAGGCACGATAACGACTTTCTAGAATTATAAGCTTGATATTTAAGTATTATTTTTATATCGGAACAGTAATAGATATTATTACTGTAATTACTTGCCATAAATTTGTTGTAAAGCATTAACTTTATTTAAATAGTTACGTGATTCTGCTGATGGATGCTGTGTAGATAATATATGATATACTTCATCTGGTTTTAAATTATTAATCATATTTAATGCTTTGTTTGGATTGCTGGAGAATACTTTTAGTGCACTGCTAACACCACTATTATACGCAACAATCATGACATAACGTCGTGATGTTAAATCAATAATACCACTTAAGTAGTTATTTTGTAACATAGCTAAATAAGCTGTACCAATATTAATATTATTTTTTGGGTTTAGCAAATATTTACGACTAGGCTGTCCACATTTACCTTTCATTTTAAAAACATCACGACCAGCACTGTTTTGCATTATTTGCATTAATCCGACTGCATTGGCATGACTAATAGCATAAGGGTTAAAGCTAGATTCTGTTTGTATAATAGCTAAAATTAATGATTGATCTATTTTATACTTACGTGCTTCGTTACTAACTATTGTAACATAGTGATTGGCTCTTTTATTTATATGTTGAGGTACCATATTTATGGTAATAAACCATATATCATGTAATGTAGAATGACGCATCCTTAGATTTGTTTTTAGTAAATAATTAGCGAAGTTAGTAGCACGCCATGACCAACGAATAGGTTTATTATAATGATCTATAACTTGACCATATAAAAATGGTTCTTTTTGTAGAATTAGATTATTGGTGCTAATTTCTTGTTTATTCTCATTAATATACATTAATAATGTGTTGATAATAGCTTTACGTAAATTAATAGTGACATCTTTTTCGTTAGCTATTGTTTCTATGGTAATAGTGCCAGTATCAAAGTTAATATGACTACGTGTTTGATATTCATCAGTATATTTGATATAGTTTTTTGGCCCGGTTTTTAATAATTCATTTATACCCCATATTTTTTCGACTAATGAACATGAACAAGTCACAGTTTTTGGCGATACTTGATTAGTTAAAGGATTGTTATTATGATAACAAGATATTAAGAATGGCAGCATAAAAAATAGAGCTATTTTTTTTTTATTTGACATAATAGATAAAAAAATACTATCACTAAATTTAGTAGTAATTACTGAATAAATTCTTCTTAATAAAATATTTAGCTAGGATTTAAATAGGAATTTAATCATTTCTTTTTCTAAAAAATTACGGTCGGTATTACTTATTAAGTTTAATTTATTTTCATTAATAAGCATAGTTTGTTTTTGTTGCCATTTTGCCCATGCTTCTTTAGAAATGTTATTAAAAATATGTTTACCTAATTCACCTGGATAAGATTGAAAATCTTGTCCTTCTGCTTGTTTTCTTAAGAAAACACAATAAATATTCTTACTCATAAGTTATATTTCATAGTATATTTTAAATATATTAATTTATATTGTATCTATTATATAGAGCTTATATATGATTATTAATCATATTTACGCTAAGAAAAGTTCTAGAAGATTATTTAGAAATAACTTACCTTTTTCTGTTATTTGCCAATATTTATTATATTCGCTAATATAACCTAAATTTATCGATTGATCTAACATAGAACGAATATCATTCTCTGCTAGACTAGTTAATTGAGTAAATTCATTACGTGGCACGATTTCAAATAAACGAAAACGGTTCATAAAATACTCAAATGGTAAATCAGATAATGCTACCTGATAGGATTTATCTAAATATTTTCCTTTCATATAAAGAAAGGGGTTACGAACTTTTACCATACGTATTATAGTGCCATCTGGCAACGTTAGCTTACTATGAGCACTACAACCAATACCTAAATAATCTCCAAAACGCCAATAGTTCATATTATGAAGACATTGGTAACTCTTATTATGAGCGTAAGCAGATATTTCATATGGTTGATAACCAGATGACATTAACAATTCATTGCCTTGTTGGTAAATATCCCAAATAATATCATCTTTAGGTAATTTAGGTTTAGTATTCCAGAATATAGTATTCGGCTCAATTGTTAATTGATACCAAGAAATATGCTGAGGTGCTAAAGCTATTGCTTGCCGTAAATCATCCAGTGCTTGATTAACAGTTTGATTTGGTAATCCATACATTATATCAAGATTAATACTGTTAAATTTAATAGCAGAAGCAAATGATACTATATTTGTCGCGTCTTCTGGTCTGTGAAGACGACCAAGATGTATTAAATGATTTCTATTAAAGGTTTGGACACCAATGGAAATACGATTTATACCTATGGTTTGATAGCTAATTAGATGATTCTCGTTAATAGTACCAGGATTAACTTCTATAGTCAGTTCCAAGTTTGTAGCTAGAGGCACCATTTTATAGATACTATCTATTAATTTTTCTAACATCTCAATAGTTAATAAACTTGGAGTTCCTCCACCAATAAATATAGTTTTTAGAGAATAACCATCTATTAACAACAGACTTTGCTTTAGATCAATGAGTAAATGACTAATATATTCTTTATTAGGGACCTTATTATGTAAGGTAGTAGTTGGAAAATCACAATAACAACATTTCTTCATGCACCAAGGAATGTGAATATATAAACTAAGTAACAGTGATTTTTTTTTGTCTATTTGGAAATTGTTCAAACCAGCTTTCCATTATAATTACAGCTGCTAATGCATCTACTTTTTTTTTTAAAAGCTCGATAACCACCATAAGAAAATAACTTAGAACGAGCTTCTACAGTGCTAAGACGTTCATCGTGTAGTTCCACTTTAATGTTGAAACGATCGTATAGTAGTTTGGCAAACTGACGTGCGTGATGAGTTAAAGGTTGTTCACTTTGATCCATATTTAGAGGTAAACCAACTATAATTAATGTTGGTTCCCAATCTTGTATAATTTTATTTAACTGTTGCCAGTTAGGCATACCATTATATGCTGTTAAAGTTGTTAATGGTTTAGCAGTACATGTTATACGCTGGCCTATTGCTATACCAATATTTTTAGTACCAAAATCAAAGGCCATAACCATATTATGGTCTGTCATTAGGCATGACCTATTTGATTCACAATGTTATTTATGTTAATACCTAGTATTTTAGCTGCTGCTTGCCAACGAGCTGAAACTGGAGTAGCAAATAAAATTTGGTTATTTGCTGGTATTGTTAACCAAGTATTAGCTCGTAATTCATGTTCCAGTTGTCCCTCTTCCCAACCAGAATAACCAAGAGCAACTAAAATATCATCTGGTTGATTATGAGTCCCTAAAGTTTCTAGTACATCTTTAGATGTAGTTATCATTGTTTGCGGTGAAATACCAATACTTGCACCAAAACCATCTTTTGGCGTATGTATAATAAAACCACGATCGTCTGCTAAAGGACCACCTAAGAAAACTGGTTGATTTAATTGCACAGATGCATGATCAACAATTGGTATGATCTTTAGTTTATGTAATACACTAGCAACTGTAAATTGTTCTACGGGCTTATTAATTACTATTCCCATTGCTCCTTCGTGGTTATGTGTACATATATAAACTACAGATTGTTTAAATAAAGGATCTGTTAAAGTTGGCATAGCAATTAGAAAATGATGCTGTAAGTTCATTTTATAAAATGTAATGTTAAAGTTTTGTTAATGATAATTTATTTGCTCTATTTAATAGTCTGAAGATTTTTTTCAATAGCATCCATTAACATACCAGTAATAGATATTGGGAAAGCAGCTTCTATTTCGCATATGCAGGTAGGACTAGTTATATTGATCTCTGTTAGTTTATCACCAATAATATCTAAACCGACAAACATTAATCCTCTTTTTCTTAGTATTAAGCCTAAATCGTAAGCAATTGACCAATCAGTTGATGATAAAGAACGTGCTTCTCCGTATCCACCAGCGGCTAAATTACCACGTATTTCACTATTTTGAGGAATACGAGCTAAGCAGTATGGTACTGGTTGGCCATCAATAATAAAAACACGCTTATCTCCTTCTTTAATGGATGGAAGATAAGTTTGCGCCATACAAAAATTTTTACCATAGCTAGTCAAAGTTTCAATAATAACTGAAAGATTAGGATCTTGCTCTTGAAGACGAAAGATAGATTGACCTCCCATACCATTTAATGGTTTAAGGATAATGTCCTTATGCTGTCGTAAAAATTGACGAATATGATTATATTGCTGACTAACTAGTGTATCTGGAGTATATTTTTTGCAATCAGAAGCAAATATTTTTTCGTTACAATCACGTAGGCTTTGTGGTTTGTTAATAACAAGTGTACCTTGTTTTTCCGCACGTTCTAGAATATAAGTTGAATAAATATATTCAGTATCTATTGGTGGATTTTTACGCATTAAAACAACATCAAGAGAGCTTATAGCTATATCTTGATAGTTATAAAAATTATACCAATCATCATCATGATTAGTAACTTCTAGCAAACAACTAGAAGCTCGAGCTTCTCCACCACGTAAATAAAGAGAATTAATTTCCATATAAAAAATTTTATAGCCACGTTTTTGCGCTTCGAGCAAAAGCGCGAAACTAGTATCTTTCTTAATATTAATGGATGCAATAGAATCCATTACAATACCTAACTTAATCATAAAGTTCACAAATAAGAATTAATAAGCAAGATCCCTTATGCAAGGGATCAAAATTAACTTAATCTTCACATTGATTAAAACGAATAGATGCTTCATCCCAGTTTACTATGTTCCAGAAAGATTTAATATAATCAGAACGACGATTTTGATATTTAAGATAATAAGCATGTTCCCAAACATCAAGACCTAGTATTGGATAACCTGATACACTAGATATATTTTCACCCATTAATGGATTATCTTGATTAGCAGTAGAAACTACTAATAGTTGATTATTTTTTTTAACTAGCCATGCCCAACCAGAACCAAAACAATTCATAGCTACTTGTTCAAATAGTTCTTGAAATATAATTATACTACCAAAATCACTTTCAATAGCATTTTTTAGTTTTCCTTGAATTTTAGTTCCGTGTTTTAGTAATTTCCAAAATAAGCTATGATTAGCATGTCCACCAGCATAGTTACGTAATGCCATTTTTTTGTTATGAGGCACTTGATCTAACTGTTGAATTAATTCTTCAACTGATAATTGAGCAAACTGGGGAAGACTTTCTAGTATAAGATTTGCATTTGTAATATAGTTTTGATGATGTTTAGTATAATGAATTTCCATTGTAGTTTGATCAATAAACGGCTCAAAAGCATCAAAACGATAAGGTAAAGTAGGTAACATAAAAATCATATTTAGAACCTCATATTTATAATGAATTTTTATCAATAAAAAGAATATTGACTATGATTATGTTGAGTAAGATCTTTTACACCTTTAAGTTCAGGGAATAACTGTAATAATTTTTTTTCTATATGTTCTTTTAATGTATAACTAACCATTGAACAACCATTGCAGCCACCAGAAAATTGTATAATTGCAAACATATCTTCAGTAATAGTAATTAAAGTTACTTTTCCACCATGATTTGCTAATTGAGGATTAATACAAGATAAAATAATCTGATTTACACGTTCCAATAAAGGAGTATTACTATCTATCTTCTCTATAAGATGTGGAGCTTGAATTATTAATTGCGTTCCTAATTCATCAAGCACGCAATCTATTAATGCATCTTCTAAATAAGAAGTACTTAGTTGATCAACATAAACACAAAATTGATCAAACTCTAATTTGATATCTTTTTTTGTTACTGTATCTATTGGACAATAAGAAAGACTACATTCGGCAATAGGAGTCCCTGGATTTAGAACTAATACACGTATTTGTGTACCTGATTTTTGCTTAGCAAGTAGTGTAGTTAAATATTTTTGAGCTGTATCAGTAATAATAATCATTCTAATGAATAATCTTACTCATATAATAATTATGTTATTACTTATGATACTTGATCCATTACAATAGATAAAGGATTTTATCCTAATCATCATTTATAATGTATAATGATATAAATAAAATTATGTAGCTATAATATAGCTTTTTGTATGTCTAGGTCTAGTAAAAAAAAACTAGTATTACTACATGGATGGGGTTTTACCACAAACGTATGGTCTTGTATTGAACCTCAATTATCTTCACATTTTTATATATATAATATTGAATTGCCCGGTTATGGTAATTTAGCCAATTATGCTAACTTAACAGTAACACAAATGGCGAATATTTTAGTTACTAAAATACCAGATAAAACTTTATTACTTGGTTGGTCACTTGGTGGTTTAGTAGCAACTAAAATAGCTCAGTTATGGCCTGAAAAAATATTAGGATTGATTACTGTGGCTTCTTCACCATGCTTTTCTTCAACGGCAGGATGGCCTGGTATTAAGCCTAAATTTTTTTATGATTTTTTTAATAAATTAAATACGAATATAATTCATACAATAAACAATTTTATTGTATTACAAACTATGAATACAAATTCATCATATAGTGATACACGTTGGCTAAAGAAACAGTTTTTTTCGCAAAAAATACCATCGATACATGTATTAAATGCAGGATTAATGCTATTATTTAAATGTGATTTGCGTTATGTATTACCTACAATTAAATTACCGTTATTACGTTTATATGGAAATTTAGACCCATTAATTCCCGAAAAAAGCATACAAATAATTGATAAACTATGTTTATCTCAATCTAATAGCCTTAGTATTACTTTCTATGGAGCAGCTCATGTTCCATTTTTATCTCATGCAAGGATTTTTTGTCGTCAGTTATTTTTTTTTAGTTCATTAATTAAATAATTAATTGGTCTACATACTGACTTAGTTTATAAATATTTAAGTTTATGATCGCTATCTAATTAAATAGCTTGATTAAATCACCGTTAATACATTACTATTAGCCTGGTATAGGCTTGTAGCTCAGTTGGTTAGAGCACACCCCTGATAAGGGTGAGGTCAGTGGTTCGAATCCACTCAAGCCTACTCAGTATAATTATATACTATTATTGTGGGGCTATAGCTCAGCTGGTAGAGCGCCTGTTTTGCACGCAGGAGGTCAGCGGTTCAATCCCGCTTAGCTCCATTTTACTAAATGTAATAAGTTACGTAAGAAAAATCCTGTTGAGTAATTCATGAAGGCGGCTATTCAAATCCAATTACTGAGTCAAGCAGAAAAGTTATGTCAACAACGTCATGCACGTATGACCCCACAACGTTTAGAAGTATTACGTCTAATGATTAAACAAAACAACGCGATTAGTGCCTATGAATTACTTGATTTATTACGTAAATCAGAACCACAAGCAAAACCACCTACTATTTACCGCGCGTTAGATTTTTTAATGGAACAAGGTTTTATTCATAGAGTAGAATCCACAAATAGTTTTATGCTTTGTCATGATTTTACCGATCCTTCACATACATCAGCATTTTTTATTTGCGATCGATGTGGTCATGTTACTGAGAAAACTGCAGAAAATATTAGAAATATTTTGCAAAAAATGGCTGCTAAAGCTAGTTTTACTATGTCTTATAATGTAGTAGAAACACACGGTGTTTGTCCACAATGTAGATAAATTTAGAAAACATAAATAGTTTCATACTAATAAAATTAATTCTTCTACGTAAAATATTATTAATATAAATCAACTAAGTTCACATAAATATAGCCAGAAATTATGCTATTGCCTTATGATTACTGGTCCTGCCTATGGAAACCAAAGGGCTAGTAGTGCTTTGCAGTTTGCTCAAGCATTATTAAATTATGGACACTATATTAAGACAATATTTTTTTATCAAGATGGTGTATATAATGCTAATAAATTTATTACGCCTGCTAGTGATGAAAAAAATTTATTACTTGCTTGGGAAAAATTAGCAATACAACATAAGGTATCTTTGCATATATGTATTACCGCTGCACTACGTCGTGGTATTATAGATGATCAACAAGCAAGAGAGCTAAATTTATCAGGATTTAACTTACATTCTACTTTTAAAATAAGTAGCCTTAGTTATTTTGGACAAGCTGTATTGCACTGTGATCGCTTAATCCAATTTTAGAGAATAATAACATGAAAAGCATTGCTGTAATGTTTACTCATGGACCACATTTTAATGCTTCTGGACGTGAAGGGTTAGATACTATCTTAGCGATATCAGCTATTTGTCAAAAAATAGGCATTTTTTTTATTGCTGACGGTATCTTTTTATTACTTCCGAATCAGGAACCAGCAAAAATTTTAGCAAAAAACTTTGTAAACTTATTTAAAATATTGCCTTTGTATGAAATAAATTGTTTATATTTATATGCTAATTCAGCAATTCAACGCGGTTTTAATATGCAGACTAATTTAATTTTAGAAGTAGAATGGCTCCAAACAGATATTTGGAATAAAAAACTTTCAGCTTATAACCATGTATTAACCTTTTAAGCAATAATTATGCTTTATACTATTAGTCATTCTCCTTATCTTTATGATATTAAATGGTTATTACAGATTATAACACCAAAAGATGATATCTTACTATGGGCAGATGGCGTTATCTCTGGATTAAATAATTCACCAACGCTACATGCTTTAACAAAGACATCTTTAACTATTTATGCATTAAAGAATGATATCTTAGCTCGCGGTTTATATCCTCATTTTTCTCGTACAATTGTGGTAATTAGTTATACTGAGTTTGTAATGCTTACGGAAAAACATTCACAGCAGATAGCTTGGTAAAATTAAACAATATTTATTCATTTATAATAATATATAATTTCCAAGGAATAATATTTAATGGTAACTATTAATCAACTAGTACGCCATCCTCGCTCTATGAAAGTTGCAAAAAGCAATGTTCCAGCGTTAGAAGGTTGTCCGCAAAAACGCGGAGTATGTACTCGTGTATATACTACTACCCCTAAAAAACCAAACTCGGCTTTACGTAAAGTATGTAGAGTCCGCTTAACTAATGGTTTTGAAGTTACCTCCTATATAGGAGGTGAAGGTCATAATTTACAAGAACATTCAGTCATACTAATTCGTGGTGGGCGTGTAAAAGATCTTCCTGGTGTTCGCTATCATACTTTACGTGGTACTCTTGATTGCTCTGGGGTAAAGGATCGCAAAAAAGGGCGTTCTAAGTACGGTGTAAAAAAACAAAAAGTTTAATAAATAATATGATTTAAATATTCAATAATATTATAATTAATAGTAATGGAGTATTTATATGCCACGTCGTCGTCTGATTGGTCAACGTAAAATTTTACCAGATCCAAAGTTAGGATCTGAACGTTTAGCTAAATTTATTAATATTTTGATGAAAAATGGCAAAAAATCTCTTGCTGAAACAATAGTATATTCAGCATTAGAAATCATAGCTAAACGTTCAGGCAAAAATTATCTAGAAGCTTTTGAAGCAGCTCTAGATAATGTACGTCCTGCTATTGAAGTTAAATCTCGTCGTGTTGGTGGTTCTACTTATCAAGTTCCGGTAGAAGTACGTTCAATACGTCGCGATACTTTAGCAATGCGTTGGATAGTTGAAGCTGCTAGAAAAAGAAGTGATAAGTCTATGGCTATACGTTTAGCTAATGAACTTGTTGATGCTACAGAACATAAAGGTGCTGCTGTCAAAAAACGTGAAGAAGTTCATCGTATGGCTGATGCTAATAAAGCATTTGCCCATTATAGATGGTAACTTGACGGTATAATTCTATAAGCTATTTTAACTATTAGTTATTTTAGTGTATTTTCTACATGACTTAATACCAAAAACAAACGTGCCAATCATTGAGGATAAAAATGGCTCGGATAACACCTATTGCATACTACCGTAACATAGGTATTAGTGCACACATTGATGCTGGTAAAACAACTACTACTGAACGTATCTTATTTTATACTGGTGTTAATCATAAAATTGGTGAAGTGCACCATGGTGCAGCTACGATGGATTGGATGGCACAAGAGCAAGAACGAGGTATTACTATTACTTCTGCTGCCACTACCTGTTTTTGGTCAGGTATGGCTAAACAATTTAATGCTCATCGTATTAATATCATTGATACACCTGGACATGTTGACTTTACCATAGAAGTAGAACGTTCTATGCGAATACTTGATGGTGTAGTCATGATTTATTGTGCTGTTGGAGGAGTACAACCACAGTCGGAAACAGTATGGCGTCAAGCGAATAAATATAAAGTACCACGTATTGCCTTTGTTAATAAAATGGACCGTATGGGTGCCAATTACTTACGAGTAGTAGAACAAATTAGAACGCGTCTATCTGCTAAACCAGTTCCCATACAATTAGCAATAGGAGCAGAAGAAAATTTCACAGGTGTTATTGATTTAGTTAAAATGAAAGCTATTCATTGGAATGAAGCTGACCAAGGCATCAGTTTTACTTATGGTAATATACCTACTGAAATGCTAGATTTAGCTGAAAAATGGCATCAAAACTTAGTAGAAATAGCAGTAGAAGCTTCTACTGAACTAATGGAAAAATATTTAAATAGTGAAATTATTTCTGAAGAAGAAATAAAAGCTAGTCTTCGTCAACTTGTTTTAAATAACGATATTATACTTGTAACTTGTGGTTCTGCCTTTAAAAATAAAGGTGTACAAGCACTCTTAGATGCAGTAATTGAATATTTACCTGCTCCTACTGATGTTTCGATTGTTAATCGAATGCTAACAGTTGAAAATAAACAAACAAAAATATACGATAATTCATTGTCTAGTGATAAAGCACCATTTTCAGCACTAGCATTTAAAATAGCTACTGACCCATTCGTTGGTAATTTAACTTTTTTTCGTGTTTACTCAGGTATGGTAAGTAGTGGAGATATGGTTTTTAATTCAGTAAAAGAAAAACGTGAGCGTTTTGGTCGTATTGTACAAATGCATGCTAATAAACGTGAAGAGATAAAAGAAGTGCATGCAGGCGATATTGCTGCGGCAATTGGTCTTAAAGATGTCACTACTGGTGATACTTTGTGTGATCCAGAAGCACCAATTATTCTTGAAAAAATGGATTTTCCAGAACCTGTTATCTCTGTTGCTGTTGAACCAAAAACGAAAGCAGATCAAGAAAAAATGGGATTTGCTTTGAATCGTTTAGCACAAGAAGATCCTTCTTTTCATGTATGGATAGATGAAGAATCAGGAGAAACTATTATAGCAGGTATGGGTGAATTACATTTAGAAATTCTTATAGATAGAATGCGACGTGAATTTAATGTTCTTGCTAATGTTGGTAAACCACAGGTTGCTTATAGAGAAACAATTCGTGTTACTGTTGAACAAGAAGGTAAATTTATTCGTCAATCTGGTGGCCGTGGTCAATTTGGTCATGTTTGGTTACGTATAGAACCAATGGAACCAGGTGGTAAAACATACGAATTTCTGAATGAAATTGTTGGTGGTGTAATTCCTAAAGAGTATTTACCAGCAGTAGATAAAGGTATTCAAGAACAGCTAAAGAGTGGTATTTTAGCAGGTTATCCTATCGTAGATGTGCGAGTTGCTGTTTTTGATGGTTCCTACCACGAAGTAGATTCATCTGAAATGGCATTTAAGCTGGCAGCCTCTATTGCCTTTAAAGAAGGTTTTATGAAGGCTAAGCCTATTCTTCTAGAACCTATAATGCAGGTAGAAGTTGAAACCCCTGAAGATTATATGGGTGATGTTATTGGTGACTTAAATCGTCGTCGTGGAATAATTAATGGTATGATAGATAATACTACTGGTAAAACGATTAGAGTGCAGGTCCCTTTATCAGAGATGTTTGGTTATGCTACTGATCTACGCTCACAGACTCAGGGTCGAGCTTCTTATACTATGGAATTTTTAAAATATCATGAAGTACCAAGTCATGTGGTACAAACTATTATTGAAGCTCATCAGACAAAATAGGCCATATTTAAGTTTTAAAATGACAAATATTAAAGTTACTCCCCCTACTTTTACTTAATATAAGTAAGTAGGTAGATAAACAGCATACTATACATATAGTATAAGGAATATAATAGTGTCTAAAGAAAAATTTCAACGTACTAAACTACATATTAACGTCGGTACAATAGGTCACGTTGATCATGGTAAAACTACCTTAACCGCTGCGATTACTGCTGTATTAGCTAAGGCTTATGGTGGTAATGCGTTAGCATTTGATCAAATAGATAATGCCCCAGAAGAAAAAGCGCGTGGTATTACTATTAATACTTCTCATGTTGAGTATGATACAAAGAATCGTCATTATGCGCATGTGGACTGTCCTGGACATGCAGACTATGTTAAAAATATGATTACTGGTGCAGCACAAATGGACGGTGCTATTTTAGTAGTAGCTGCAACTGATGGTCCTATGCCTCAAACAAGAGAACATATTTTATTAGCTCGTCAAGTAGGTGTTCCTTATATAATAGTATTTATTAATAAATGTGATATGGTTGATGATAGTGAATTGTTAGAATTAGTTGAAATAGAAGTACGTGAATTATTGTCGCAGTATGAATTTCCAGGTGAAAATACACCTATAATACGTGGTTCTGCGCTTAAAGCATTAGAACATGATGTAGATTGGACTAGCAAAATAATAGAATTAGCAGAAGTATTAGATAGCTATATTCCTGAACCAAAGCGTGCAATTGATAAACCATTTTTATTACCAATTGAAGACGTTTTTTCTATATCAGGTCGTGGAACTGTCGTAACAGGTAGGGTAGAGCGTGGTATTTTAAAAGTTGGTGAAGAAGTAGAAATAATAGGTATTAAAAATACCACTAAGACGACTTGTACCGGTGTAGAAATGTTTCGGAAATTATTAGATGAAGGACGTGCTGGCGAAAATATTGGTGTTTTACTGCGTGGAGTAAAACGTGATGATGTAGAACGTGGTCAGGTATTAGCTAAACCAGGATCAATTAAACCACACACTAAATTTGCATCAGAAGTCTATATTCTAAATAAAGATGAAGGTGGACGTCATACTCCCTTTTTTAAAGGTTATAGACCACAGTTTTACTTCCGTACTACAGATGTAACTGGTACTATTGAATTACCAATAGATGTAGAAATGGTAATGCCAGGAGATAATATAAAAATGATAGTTAATTTAATTGCTCCAATTGCTATGGATCAGGGATTAAGATTTGCAATCCGTGAAGGTGGGCGCACTGTTGGTGCTGGTATTGTCACAGACATTATTGAGTAAATACTGCTATTAGATCCTAGATCTATTGAATATAAAAATTAATTTAATTATTTGAATGATGTGAAATGAGTATTAATACTGAATCTAAAGAAAAAAAAAATAGCCTAGAAAGATTAAAATGGTTTCTTATAATTGCGATTATTATAATCTATAGTATTAGTATTTATTGTTATCAATATATAAACTTAACCCTGCAATTATCTGCTTTATTTATTACCGTATTAACGGTATTGATATTAACTCTTATAACAAAGCAAGGCAAAGTCTTTCTTCGGTTTATAAGTGAAGCTTATATTGAAATGCGTAAAATAATTTGGCCGACTAGCCAAGAAACATTCTATACAACGCTAATTATAGCAGTAACAACTATTTTAATGTCGCTTGTTATTTGGGGACTAGATATTTTTCTAGTAAACATTATATCATTTATTACCAGTTTGAGGTTCTAGATGTCTGAAGTTTCTCAAAAACGCTGGTATGTTATTCAAGCTTTTTCTGGTCTAGAAGGACGAGTAGCACAATCTCTACGCGAACATATTAAATTATACGCTACAGAGAAACTTTTTGGTGAAGTGATAGTGCCTACAGAAGAAGTTGTTGAAATTCGTGGAGGACAACGTCGTAAAAGTGAAAGGAAATTTTTTCCTGGTTATGTATTAGTTCATATGGTAATGAATGATAGTAGCTGGCATTTAGTACGTAATGTGCCACGAGTTATGGGTTTTATTGGTGGTACATCAGATCGTCCGTCACCTATTAGTGATAAAGAAGTTCTTGCTATTATGAATCGTTTACAGAAAACCGGTGATAAGCCTAGACCAAAAACACTATTCGAACCAGGTGAACTAGTACGTGTAAACGATGGACCATTTGCTGATTTTAATGGTGTAGTAGAAGAAGTAGATTACGATAAGAGTCGTCTTAAAGTTTCAGTTTCTATTTTTGGACGTACTACTCCCGTTGAGCTAGATTTTAGTCAAGTAGAAAAGGGTTAGGCACAGTAAAACTTTTTTCAAAAAATCAATTAAAGTAGTTTGATAGGAAATTAAAATGGCTAAGAAAGTACAAGCTTATGTTAAGCTACAGGTTGCGGCAGGTATGGCAAATCCTAGTCCTCCAGTCGGACCAGCTTTAGGTCAGCAAGGTGTTAATATTATGGAATTTTGTAAGATTTTTAATCTTCAAACAGAAAACTTTGAAAAAGGTTTACCAATTCCTGTTATAATAACAGTTTATTCTGATCGTTCTTTTACTTTTATTATCAAAACTCCACCAGCGGCAGTTTTATTAAGTAAAGCTGCAGGAATTAAATCAGGTGCTAATCAACCCAAAAAGGAACAAGTAGGTAAAGTTACGTATTCTCAAATACGTGAAATAGCAGAAAAAAAAGTTGCAGATATGAATAGTAACAATATAGAAGCAATATCTCGTTCTATTTTAGGAACAGCTTTATCTATGGGTCTGATAGTAGAAGGTTAAAAAATGGGCAAAACTACCAAGCGGATGCGTATGATCAGTAATCAAATAGATCGTACTAAACAATATAATATACATGAAGCAATTCCTTTATTAAAGGATCATGCTACGGTAAAATTCATTGAAAGTCTTGATGTAGCAGTAAAATTAGGTATTAATGCACGTAAATCTAGTCAAAATATACATAGCGCAACTATACTTCCTCATGGAATTGGTCGTAGTATTAAAGTAGCAGTTTTTGCTCAAGGTATCAATGTATCAATAGCAGAAACTGCTGGAGCTGATTTAGTAGGTATGGATAATTTAGCTGCACAAATTACAAAAGGAAACATAAATTTTGACGTCGTAATTGCTTCTCCAGATACAATGCATCTTGTAAGTACATTAGGTCAAATATTAGGTCCAAAAGGTATGATGCCAAATACTAAAACCGGTACCATTACACAGAATATCGCTTTAGCAATTAAAGAAATTAAATCTGGTCAGATACGTTATCATAATGATAAAAATGGCATAATTCATACAACTATAGGTAAAATTAACTTTGAATCTTATCAATTAATAGAGAATCTAGAAGCTTTATTAAGAGCGCTAAAAAAAGATAAACCTTTGCAAACTAAAGGGATATATTTTAAAAAAATCTGTTTATCTACTACTATGGGACCTAGTTTAACTATAGATCAATGTAGCTTATCTACACTTGTAAAGTAGATAAATTGCTATTAGCTAGTAAGTTACTAGTAACTAATAAATAAAATTTATTAATCTCTATTTTAGTTTACTATATGATAATTATATTATATTGATGCTTTTTACCGTTATATATAGTAGTAATTTAAGTAAGTTCCAGGCTAGGAAAGTGTGCTTAGCTAAATCCAGGATAAAATCTTATGGCACTTAATCTTCAAAATAAACAAGCGATTGTTACTAAAGTTAAAGAATTTGCTAAAAGTGCACTATCTGCTGTTGTTGCAGATTACCGTGGTATTACAGTAAATGAAATTACTGAACTACGTAAAGCTGGTCTAAAAGTAGGTGTAAAAATGATTGTAGTTCGTAATACTCTCATGCTTCGTATTATTGAAAATACTCCTTTCTTATGTTTAAAAGAGACTTTTATTGGTCCTACCTTAATTGCATTTTCGACAGAACATCCTGGTGCAGCAGCACGTTTATTGAAGAATTTTGCTAAAAATCACAAAAAATTTAATATTAAAGCAGCAGCTTTTGAAGGAGCTATTCTTGCAGCATCACATATTGATCAGTTAGCAAACTTACCAACTTACGAAGAAGCTGTTGCTAAGATGATCTATCTGATGAAAGAAGCTGCTATAGGAAAATTAGCTCGTCTTTTGGTAGCATTACGTAACCAAAAAAGCGAAACGGCATAAAATAATATTTACCTTGATTTTAGGAATCAATTGCTATGTCCCTTACTAAAGAACAAATTTTAGAAGCCGTAGCCAAAATGTCTATTTTAGATATTACAGAGCTAATTTCTATGATGGAACAAAAGTTTGGTGTATCTTCTATCAATACTATAGTACCTACCTCTAGCCCTGCTGAAACTGTTGAAGAGAAAACAGAATTTGATGTTGTTCTCACTAATATTGGTGCAAATAAAATTGCAGTTATTAAAGCAGTACGTGGAGTTATTAGTTTAGGTTTAAAAGAAGCAAAAGACTTAGTGGAATCTGCACCAATTACCCTAAAAGAAAGTATAAGTAAAGATGAAGCTGCAGCTTTAAAGAAAATTCTAGAAGATGCAGGTGCTTCTGTTGAAATAAAATAATTTCTCTTATCAGTATATACTGAGTAAAGTCGGATAACTTTGCATTAAGTTAACCGACTTTCTAGAAAAATAAATTTCCTATAAATTAATAAATTATTAATTTAATAACTAATATAGAACTGTCTAGGGCAGACATAGTGGTTAGTCTACTAGTCAGCTAGCTAAGGAACCCTATGCTTTATTCCTACACCGAAAAAAAACGCATTCGTAAAGATTTTGGCAAACGTTCACAAGTCTTAGATGTCCCCTATTTACTTTCTATACAGCTTGAATCTTTTCAAAAGTTTATTGAACGTGATAATGAAGGTCAGCATGGACTAGAAGCTGCTTTTAGATCTGTGTTTCCCATACAAAGTTATAGTGGTAACGCTGAATTACAATATGTTAGTTATCACTTAGGTGAGCCTGTGTTCGATGTTAAAGAATGTCAAACAAGAGGTTTAACATTTTCTGCTCCACTACGCGTAATTTTGCGTCTTATCATTCGTGATGCCACAACAGAAACTCCTATTAAAGAACAAGAAGTATATATGGGTGAAATTCCTCTTATGACGGAAAATGGTACGTTTGTTATTAATGGAACTGAGCGTGTAATTGTTTCTCAGTTACACCGTAGTCCTGGTGTTTTTTTTGATAGTGATAAGGGTAAGATACATTCATCAGGTAAGGTTTTATTTAATGCACGTATTATTCCTTATAGAGGATCATGGTTGGATTTTGAATTTGACCAGAAAGATCACTTATTTGTTCGTATTGACCGCCGCCGTAAATTACCGGCAACGATTATCTTACGTGCATTGCAACTTAGCACTAACCAAATTTTAGATACCTTCTTCGAAAAAGTTATTTTTCATCTAAATGATGAACATATACAAATGGAACTAGTTCCTGAGCGTCTACGTGGAGAAACTGCTTCATTTGATATTATAGCCAATGGTACTATATATGTTAATAAAGGTCGTCGTATTACAGCACGTCATATTCATCAGTTAAAAATAGATAGTATAGATCGAATTAATGTTCCTAGAGAATATTTAGTAGGTAAAATTATAGCAATAGATTATATTCATGATAATACTGGTGAAATTATCGTCCCTGCCAATATAGAAATTACGCTAGAAATACTAGATAAATTAGGTAAAGCTAATTTTAAACGTATTGAAACATTATTTACTAATGACTTAGATCATGGTGCTTATATTTCCGAAACATTACGGATTGATTCAACTAGAGACAGGCTTAGTGCACTAGTCGAAATTTACCGTATGATGCGTCCTGGTGAGCCACCAACACGTGAAGCAGCAGAAAATCTTTTCGAAAACATTTTTTTCTCAGAAGATCGTTATGATCTATCAGCGGTAGGTAGAATGAAATTTAATCGTGCTCTTTTGCGTGAAGAAATAGAAGGATCAGGTCTGTTAAGTAAAAGTGATATTATCGAAGTAATGAAGAAACTGATCGATATTCGTAACGGTAAGGGTGAAGTAGATGATATCGATCATCTTGGTAATCGTCGTGTTCGTTCTGTCGGTGAAATGGCCGAAAATCAATTTAGAATTGGTCTAGTTCGTGTTGAACGTGCCGTAAAAGAGCGTTTATCTTTAAGTGATCTAGAGAGTTTAATGCCACAAGATATTATCAATGCAAAGCCAATCTCAGCAGCAATTAAAGAATTTTTTGGTTCCAGTCAGCTATCACAGTTTATGGATCAGAATAATCCACTTTCTGAAATTACTCATAAACGTCGTATTTCCGCATTAGGACCTGGAGGATTAACTAGGGAACGTGCTGGATTTGAAGTACGTGATGTACATCCGACTCATTATGGAAGAGTGTGCCCAATTGAAACTCCAGAAGGACCTAACATTGGTTTAATAAACTCTCTATCGGTATACGCAAAAACTAATGAGTATGGTTTTTTAGAAACACCATATCGGCTTGTACATAACAGTGTAGTGACTGAAGAGATTCATTATTTATCTGCAATTGAAGAGGGTAATTTTATTATAGCTCAGGCTAATACTAATCTTGATGACAAAGGTAATTTTGTAGAAGAGCTAGTTACTTGTCGTCATAAAGGGGAATCAGGGTTCTTTAGTCGTGAAAAAGTACATTATATGGATGTTTCTACTCAGCAAATAGTTTCAGTAGGTGCCTCGCTTATTCCATTTTTAGAGCATGATGATGCTAATCGAGCTCTAATGGGAGCTAATATGCAACGTCAAGCTGTACCTACCTTGCGAACTGATAAACCATTAGTCGGTACTGGTATGGAACGTATTGTAGCTGTTGACTCTGGAGTAACAGTTGTAGCTAAACGTGGTGGCATAGTTCAGTATGTTGATGCTTCTCGTATTGTTATTAATGTTCACTCTGATGAAATGTATTCAGGTGAGGCAGGTATCGATATTTACCATATGACAAAATATATTCGTTCTAATCAGAATACATGCATTAGTCAAAAGCCTTGCGTCACATTAGGGGAACTAGTAGAGCGTGGTAATGTCTTAGCTGATGGTCCATCTACCGACCTAGGAGAATTAGCATTAGGACAAAATATGCGTATTGCCTTCATGCCTTGGAATGGTTATAACTTTGAAGATTCTATGCTCGTATCTGAAAGAGTAGTGCAAAAAGATTGTTTTACAACAATTCATATCCAAGAATTAGCATGTATGTCACGTGATACGAAATTAGGGCCTGAGGAAATTACGTCGGATATACCTAATGTAGGTGAAGCAGCATTATGTAAATTGGATGAGTCAGGAATTGTCTATATTGGAGCTGAAGTTACTAGTGGAGACATATTAGTAGGTAAGGTAACCCCTAAAGGTGAAACTCAACTGACACCAGAAGAAAAACTATTGCGTGCTATTTTTGGTGAAAAAGCATCAGATGTTAAAGATTCATCATTAAGAGTACCAAATGGTTATTCGGGTACAGTGATAGACGTACAAATTTTTACCCGTGATGGTGTTAAAAAAGATAAGAGAACTCTAGAAATAGAGGAAATGCAGTTACAACAAGCAAAAAAAGACCTTACAGAAGAGCGACGTATCTTTGAAGCTGCTTTATTTACTCGTATTCGTCATGTACTAGGTTCTGATATTACTAATATAGATATAGTTAAAATTTTAAAATTAAAACGAGAAGATTGGTCTCAATTTAATATTAAAGATAACAATAAATATTGTCAGTTAGAACAACTAGCTGAGCAGTATTACGAGTTAAATAAAGTATTTGCAAATAAATTAGAAGAAAAACGGCGCAAAATTACTCAAGGTGATGATTTATCCCCTGGTGTTTTAAAAATAGTAAAAGTTTATATTGCTGTTAAAAGGCAAATACAACCTGGTGATAAAATGGCCGGTCGTCACGGTAATAAAGGGGTTATATCAAAAATCAACCCAATTGAAGATATGCCATATGATGAAAAAGGTATACCAGTAGATATAGTTTTAAACCCATTAGGTGTGCCTTCACGTATGAATATCGGTCAGATTCTTGAAACTCATTTAGGAATGGCTGCTAAAGGTATTGGTGATAAGATCAATAAGATGTTGAAACAACATAAAAATGCTGAACAACTACGTCAATTTATTCAAAAAGCTTATGATATAGGCGATCAAGTAAGACAAAAGGTTAATCTAAATCTTTTTTCTGACCAAGAAATATTATTGTTAGCAGAAAACTTAAAACATGGTATGCCAATGGCGACTCCAGTGTTCGATGGCGCTAAAGAAAAAGAAATCAAACAAATGTTGCAATTAGCAGAATTACCAGTATCTGGTCAAATCACTTTATTTGATGGTAGGACTGGTGAACCATTCGAACGACAGGTGACAGTAGGTTATATGTATATGTTAAAACTTAATCATCTTGTTGATGATAAGATGCATGCTAGATCAACTGGCTCTTATAGTTTAGTAACTCAGCAACCACTTGGTGGTAAGGCACAGTTTGGTGGTCAGCGTTTTGGTGAAATGGAAGTTTGGGCATTAGAAGCTTATGGTGCGGCATATACTTTACAAGAGATGCTAACAGTTAAATCAGATGATGTTAATGGTCGCACAAAAATGTATAAAAATATTGTTGATTGTAATCACACTATGGAGCCTGCAATGCCAGAATCTTTCAACGTTCTATTAAAGGAAATTCGCTCTTTAGGTATTAACATTGAGCTAGAAAAAAATTAATCATGTTATGTTAGATATAAATATTTTATTTCTAATAATACATTAGAAATTTTACTATACTAATCTAACTCTAAAAAGAGCAAAAGCCGTGAAAGATCTATTTAAACTGCTGAAAGCACAAGCTAAGACTGAAGAATTTGATGCAATAAAAATTGCACTAGCCTCGCCTGATATGATTCGTTCCTGGTCTTTTGGTGAAGTTAAAAAACCTGAAACGATAAATTACCGTACTTTTAAACCTGAACGTGATGGTTTATTCTGTGCACGTATTTTTGGACCTGTTAAAGATTACGAATGTCTATGCGGTAAGTATAAGCGTTTGAAACATCGTGGTGTTATTTGTGAGAAGTGTGGTGTTGAAGTTACCCAGACAAAAGTCCGTCGTGAACGAATGGGACATATTGAGCTTGCTTCTCCAACAGCACATATCTGGTTTTTGAAATCTTTGCCTTCACGTATTGGATTATTGCTGGATATGCCTTTACGTGATATAGAACGTGTGCTGTATTTTGAGTCTTACGTTGTGGTTGAAGGTGGTATGACTTATTTAGAGCGTAATCAAATATTAACAGAAGAGCAATATTTAGATGCCCTAGAAGAATTTGGTGATGAATTTGATGCAAAAATGGGCGCGGAGGCAATTCATCATTTATTGAAGAACATGGACCTTGAGCAAGAATGCGAACAATTAAGAGAAGAGATCGTAGATGTTTCTTCGGAAACAAAACGTAAAAAACTAACTAAACGCATTAAATTACTCGAGTCTTTCGTACATTCAGGTAATAAACCTGAATGGATGATTTTAAATGTACTACCAGTATTACCACCTGATTTACGCCCATTAGTACCGCTAGATGGTGGACGTTTTGCTACATCTGATCTTAATGACTTATATCGTCGTGTAATAAATAGAAATAACCGTCTTAAAAGATTACTAGATTTATCAGCACCAGATATTATTGTGCGTAATGAAAAACGTATGCTGCAGGAAGCTGTAGATGCATTGCTAGATAATGGAAGACGTGGTCGTGTTATTACTAGTTCTAATAAACGGCCTTTAAAATCTTTAGCAGATATGATTAAAGGAAAACAAGGTCGTTTTCGGCAAAATTTACTCGGAAAGCGAGTTGATTACTCTGGACGTTCCGTAATTACAGTAGGTCCATATTTACGTTTACATCAATGTGGTCTTCCGAAGAAAATGGCACTTGAGCTATTTAAGCCTTTTATTTATGGTAAGCTTGAAATTTGTGGCCTTGCGACAACTATTAAAGCTGCAAAAAAAATGGTAGAACGTGAAGAAGCTGTTGTTTGGGATGTTCTAGACGAAGTTATTCGCGAGCATCCAGTAATGCTTAATAGAGCACCTACCTTACATCGATTAGGAATACAAGCATTTGAACCAGTTCTAGTAGAAGGTAAAGCAATTCAACTACACCCATTAGTTTGTGCTGCATATAATGCTGATTTTGATGGTGATCAAATGGCAGTGCATATTCCGTTGACGCTTGAAGCACAGTTAGAAGCTCGTGCACTCATGATGTCTACTAATAATATTTTATCACCTGCTAATGGCGAGCCTATTATTGTACCATCACAAGATGTAGTACTAGGATTATACTATATGACTCGTGATCGTGTTAATAGTAAAGGTGAAGGTATGATATTAACTGGTCCTAAGGAGGCAGAAAAGATTTATCATGCTGGAATAGCTGAACTACATGCACGTGTTAAAGTACGTATTACTGAATACGAAAAGATTGATGATAATGAGTTAGTTGAAAAAAAACAGATCATAGATACCACTATTGGAAGAGCTATACTATGGATGATAGTACCAAAAGGTTTACCTTTTGATTTAGTTAACCAGGTACTGGGAAAAAAATCTATTTCTAAAATGTTAAACACTTGTTATCGTATACTAGGTCTCAAACCAACTGTAATTTTTGCTGATCAAATTATGTATACTGGTTTTGCTTATGCTGCCCGTTCTGGTTCATCAGTTGGCATAGATGATATGGTCATACCTGCTCATAAAGCAGAAATTATAGATGATGCTGAGAATGAAGTAGCTGAAATTCAGGAACAATTTCAGTCTGGTTTAGTAACTGCCGGTGAGCGATATAACAAAGTTATTGATATATGGGCTGCGGCAAATGAACGTGTAGCAAAAGCTATGATGGATAATCTTTCGACTGAAGTTGTCCTCAACTGTCATGGGAAAGAAGAATTACAAGTTTCATTTAATAATATTTTTATGATGTCTGATTCTGGTGCACGAGGTTCGGCAGCGCAGATTAGACAGTTAGCAGGTATGCGTGGACTAATGGCTAAACCTGATGGTTCAATTATTGAAACTCCAATTACTGCTAACTTCCGTGAAGGTTTAAATGTACTACAATACTTTATTTCTACACATGGTGCTCGTAAAGGGTTAGCTGATACTGCACTTAAAACAGCAAATTCAGGTTATCTAACTCGTAGATTAGTTGATGTTGCACAAGATCTAGTTGTTACCGAAGAAGATTGCGGAACTTTATCTGGTATTGTTATGACTCCAGTCATCGAAGGTGGTGATGTTAAAGAATCATTACGTGAAAGAGTACTAGGTCGTGTCACAACTGAAAATATACTACAACCAGGTAAAACTGATATTCTTGTAAAACGGAATACACTACTTAATGAACAGTGGTGTGATATATTAGAAGAACATTCTGTAGATAATATTAAGGTTCGTTCAGTAGTTACCTGTGATGCTGATTTTGGGGTATGCGCATATTGCTATGGACGTGATTTAGCACGTGGTCACTTAGTAAATAAGGGAGAAGCAATTGGAGTGATTGCTGCACAGTCTATTGGTGAACCTGGTACACAATTGACTATGCGTACTTTCCATATTGGTGGTGCAGCCTTCCGGGCTGCAGCAGAATCAAGTATTCAAGTCAAAAATCATGGAATTCTTTGCCTTGTTAATGCTAAATTTGTTATTAATAGTGCTAATAAAATAGTTATCACCTCTCGTAATGCTGAGTTAAAAATTAGCGATGAATTTGGCCGTACAAAAGAAAGTTATAAGGTACCATATGGTGCTATAATGGCTAAAGGTGATGGAGCTAATATTATTAGTGGAGAAACTATTGCAAACTGGGATCCTCATACAATGCCAGTTATTACTGAAGTCAATGGTTTTATTCGATTTACTGATATGATTGAAGGCCAGACGATTATTCGCCAAACTGATGAGCTGACTGGTTTATCTTCTATCGTCATATTAGATACTGCAGAAAGAACTAGTAGTGGTAAAGATTTACGACCGGCTCTTAAAATTGTTGATGCTAATCAACAAGATATACTTATTCCTGGTACCGACATGCCAGCACAATATTTTTTGCCCGGTAAGACTATAGTACAGTTAGAGGATGGTACTAAAATTACTAGTGGTGATACTCTTGCACGTTTACCGCAAGAAACTAGTGGAACTAAAGATATTACGGGTGGTTTACCGCGTGTAGCTGATTTATTTGAAGCAAGAATACCAAAAGAACCAGCTATTTTGGCCGAAGCTAGTGGTATTATTTCTTTTGGTAAAGATACTAAAGGAAAACGACGCTTAGTAATATCATCATTACATAGTAATGATAGTTATGAAGAAATGATTCCTAAATGGCGTCAACTAAATGTATTTGAAGGAGAACGTGTAGAACGTGGTGATGTTATTTCTGATGGACCAGAATCACCGCATGATATTCTACGGTTACGTGGTGTACATGCAGTTACTCGCTATATCATTAATGAAGTACAAGACGTATATCGTTTACAAGGTGTAAGAATTAATGATAAGCATATTGAAGTTATTGTTCGTCAAATGCTACGGAAAGCTACTATTATTAATGCTGGTGGATCTGATTTACTAGAAGGTGAGCAGGTAGAATACTCAAGGATTAAGATTATTAATCGCCAGTTAAAAAGCGAAGGAAGACAAGAAATTACCTATGTACGTGATCTATTAGGAATAACAAAAGCATCATTAGCAACAGAATCTTTTATATCAGCTGCTTCATTTCAGGAGACTACTCGTGTACTCACTGAAGCTTCTGTAGCAGGAAAACGTGATGATTTACGTGGTCTAAAAGAAAATGTTATTGTTGGACGATTAATACCTGCCGGTACCGGTTATGCTTATCATCAGGAGCGAGCACGCTATTCTAAGCATAGGGAAGAAGCATTAGATATGCAACAAATAACAGCTGCTGATGAAGCTTCTGCTAATTTAGCTGAATTATTAAATTCTAGCCTAACTAATCATAAGCATTAATTAAGAATTTATAGATTATGTGTGTAACATTAAAATCATTAAATACATTTGGTCTTAATGTTAATGCACATAAAATAGTAATAGCTCATAATGAATTTGATTTACTGCTACTATGGAAGCAGTCTGTACAACTTAATAGACCAGTATTACTATTAGGTAGAGGCAGTAATGTTCTATTTCTAGAGCATTATGCTGGTACAGTATTATTAAATCGCATTAGAGGAATAAGTATTCGTGAAGATGATGAAGCATGGTATTTGCATGTTGGTGCCGGTGAATTATGGCATGATTTAGTGGTATATACTCTTAAAAAAAAGATACCAGGATTAGAAAATTTAGCATTAATACCAGGATATATTGGTTCAGCATCAATACATAATATTGGTGCTTATGGCGTAGAATTAAAAAATATATGTGAATATGTAGATGTTTTACAGCTAGATAATGGTGAAAAACATCGTTTTAGTGCCGTAGATTGTCAGTTTAGCTATCGCAATAGTATTTTTAAGCAATATTATAGAGAAAATTATGCGATAGTAGCTATCGGATTACGATGTAAAAAAAGTTGGCAACCAGTACTAAACTATGGTGATTTAAAATACCTTGATGCATCGTATGTAACACCATATGAGATTTTTAATCTAGTTTGTACTCTGCGTAAAAATAAATTACCCGATATTACTAAGTTTGGTAATGCTGGTAGTTTTTTTAAAAATCCTATAGTAGATGCTAACATTCTATCTAAATTACAAGCTAATTATCCTAATATTCCATATTATCCACAAAATAATGGTCAAGTAAAAATTTATGCTGGATGGCTAATAGATTATTGTAATCTAAAAGGTTATACGTTAGGTAATGTTGCTGTATATGAAAAACAAGCATTAATATTAATTAATATTGGCTATGCTAGCGGCATAGAAGTAGCTGCTTTAGCTAAGTATGTGCGCTATAAAGTTGCAGAAAAGTTTGCAATTTGGTTAGAACCAGAAGTTCGTTTTATCGGGGCACAAGGAGAGATAAATGCAGTTACTGCTTTATCATAATATGAATAAAATAACAGGACCACTAAATATAATTCGGATTATATCTGATGGAAATATTTATTCTATTGAACATTTATGTGACTTACTTCATATAAATACGCTAGTTATTAATCAATATATTAAAATAATACATGAATGGGGTATTAATTTATGTGCTATACAACAAAAAAATAATAATTACTCTTTTTATTTAAAAAAACCATTATATCTTTTAGATGAACAAATAATACAAGCAATGCTTATAAAAGGAAGCATTCGTGTATTACCAGTAATTAATTCAACTAATCAGTATCTAATAGATAATCTAAAAAAACTACAATCTGGAGATGCTTGTGTTGCAGAATATCAATTTAATGGACGTGGAACACGAGGTAGTAGATGGATTTCTCCATTTGGTTATAATCTTTATTATTCAATTTATTGGCGTTTCGAACATATTCAACTATCATCTTTAATTCATATTAGTTTGATAGTAAGTATTGCTGTAGCAGAAATGCTCCAAACATTAGGAGCTCATAATATACAAGTAAAATGGCCAAATGACTTATATTTTGATAAACGAAAATTAGCAGGTATTCTAGTAGAAATTACCAGTGACAATCGTAATTTAACTCATGTCGTCATTGGTGTAGGCATTAATCTCAATATGCCTTTAATAGTAAAGAAGTGGATTAATCTACAAGAATTAGGAATTCATATTATGAGAAATATTCTTACAGCAAAATTAACTCAAGTACTACATAATGCTTTAATATTATTTGAACATGAAGGTTTAGCTCCTTTTATCTTACGTTGGTCTCAGTTCAATCCAACTAACCAACCCCTCCGGCGTGACAGGCCGATATTCTAACCAACTGAACTACCGCACCAATAAGTT
>NODE_8_length_29207_cov_19.158308
TTTAAAAATCGGATTACTTTGAAAAAAATGGTCTAGACAAATGGGTGCACTATATGGATTTCCTATACTACCCTCTGTTATCCGAGTGTCTAACACTGGTTCTTTTTCTTTTTGGTCAAGTGCTGGAATAACACCAGGTGGCATATTGTTACTCTGTATAGAAAATTTGGGCAGTTGTGGGAAAAAGAATTGTGCCGTATTAAAAAAATTGAATGGCTGAAAAAGAGACCTAAACCAGGAAATATTTTCATGTATTGCAGCAACAATTACTGGTGCGCGTGTAATTTGCTTTCTATTACTTACTATATTGTAGCCAAACGAACCTTGCACAATTTGTTTATCTTGCGTATTTTCCTTTTCAATCGCATTCTCATTTTTATTTTCAGTTTCTTCTACTTGTAACGTATCTTGACTTTGCTCCTCGCTTTTAGCTTTTTCTACATGTTTTAGCTTCTCATTTAAGAGTGCCTCGATTTGTTGCAAGCTACCGAGGTTGATGTTTTTAACGTCTGTTTGTAGCGTTATTGTTATGCCCTGCAGAAGGATTTGAATTGAAGCATTACTTATGAATTCTTCTACAGTTTTATTAGCTTTATGGTAGTTGTTGTATAGTTCTTCGCTTTCTTTTGCTACTTTTATATTGGCTGTGAAGTTTTTCTCCTGAGAAAGGCAGATTTTAAAAAAGTCAATAAAATGTTTTATTTGAGGTAATATTGTATTAGGGTTTACCTTTGTTAGCAGCTTGATCTTAAATGAAAATTCTTGTGTATCGCTTGTAACATTTTTTGAGCGAATAGTGCTGATTTCTACTACTTCATCGGAAAATACTTTGCCTATCTCTTTGGATTTATCTTTGAAAAATTTAGGTAAATCTTCTACCTCATATTTTTTCTCAGCTCCAACTTTGGTGAGATTTTTTTCTGTGTCTTGAGCTTTATTTTTAAATAAATTCTTTGCTTGTTTCTGCAGTGTGGTATTAAGGTTAGTAACATCTTCCTTTATGTTTTCACAATCTTTTTTAAAGGACTTAGAGAAATCTTCTATTTCATGTGTTACCTTATTTTGAATTTCGGAAGCTGCTGTATGTATGGTTTTTTTAGACTTATCTATAAAAGACTTAAATGAATTTTTTGTTTGTTCCCATGGAGTTGTGATATTATTACTGTGCATGTTTCTAATTTTTTAATTTATTAATATAATATTAACAAAAAAATATAATTAGTCAATAAATTAATAATTATAGCACTCTTGCATAACAGCAGCGTGTTGGATTCAATAAGAGCAGAAGAAGTTACTTTACAAACCTCATCATTTTCCTTATCATGACAATAAGAGTATTTATCCTTGTTTTTGATCTGCGCAGATTCAATGACAAAATTCAGTAAAAAAACTCAGATATTTATTAGCAAATTACATAAAAATTATAGCGGCTTTTTTTATTTTTTCTACATTCAGCCAAAATCCGCTTAAAATAAGCGTTAGGACATTATTACAATGCCAATTTACATTATAAAACTCACTACTGGGAGATTCTTTTGCCTTTTTTTTGCTTGGTGAATTTTTTAATATTCTGGATTAGTTAGGAGTCCTATAGAGATGTCATTTCAGTGCTTCTTATTACCTGTTCTGGATCCCAGTGTTATGCAACTGGGATGACACCACAGGGGCTACTTGAATGGCAAGAAAGAGGGCTACTTGGATGACAGGGAAAGGAGTACCTAAATGACAGATCAAAAGCTTTTACCTTTTTTCTATTTAGTAAATTTCTTGATGCTATAACTAAAGCAATTTAGTAGCACGTAGTATAATATCAAACCTTTTTATGCGCCAACTTTTATCTACTTTCATCATGTTTCGCAGTAGGTCTATCTGCTGTTGTACCAAGAGGTATTGCATAACAACTGCATTTAAGCTTTCGATTACTCCTTTACAAAACGTATTTATGAAGAAATCGATCGCGGTGAAGGGGGCTTTGGATCAAGCGGTAGGTAGTTTTTTATATGTAAGTTGACTGTATTGATTTTTTGGTATATAATATTAATATATTATTAACTTATTTTAAGAGAAAATTATGTCAATTTTAAAAACCCACCGTCATAAAACAAACATTGCAATTGTAGCGCTTACTTCTCTGTATGTTATAGGCACAGCAGTAGCACTTTCAACACCGTATTGGGTGTCTTCAACTTCGCTTTTAGCACCAATTGCAGTTTTTGCAGCTACACCACTTGGAATAAGTGTTTTAGCATTTGCTGCTGTTGCACTGGCTAGTTTAGCAATATATTTCATCATCAAAAACAATGAAATATCTGAGCCTAAAATTCCGAGCATTGTTATTAAAAGTTGTGAAGGAGATCTATTTGTGAAAGTAAAAGATGAAGATTTTGAGTATATCAAAAAACACAACCAAAATAAGAATCAAGAAGGCATTGTTATCCCCGATGAGTATCTTATATATTTTAGCTTAGAAAGTAAAAGTTACTACATTACTGCTACAAGTAAGGAAATGGATAACAATAATGGATTATTAAAGATAAATTCATTAGGAAGAAAAAATGATAAAGGTGAGTATGAATTAATACATGAACATGGAAAAAAGTTAGAAACGTTAGGTTTAGGCTCTGAAGAAAATGATGCTAAAGAACTAACCATTAGAATTGTGCCAAGCTCAATTGTTAAATCACCAGAAGCTGAACAACAAAAGAACGAAAGATCATTATCCAACTAAGTATAAAAGGGGTAGACTAAATAAGTCTGCCCTTCATTTTTTAGTGTTAGGTTACTTAAACTTATTGTAGAAACTATCTCAAAAAATAGATATTCACATACTTATAAGAAATTTGCTAAGGATTTTTATTTAGTCTGACTGCATCCTTTACCTTATCTAACAACCCATTAATAAAGCCAATTTTGTTTGGAGCATCAAGTAAATCAGATGCAATGTTAGTATATTCATTAATAACAATTGGTGCTGGTGTATCAAAATCAATTAACTCACATACTGCAATACGCAAAATAGATAAGCTTATAAGATTTAACCGTGAAAGTGACCAGCTTGGGTGTAAATAAGACTCTATTATTTTATCATATTCTTCACTGCTTTTTATAACCTTACATAACAAGTTTTCTAAGAACTGATGTTCAAATTCTTCACATTCAAATATATCTTTCAACGTACTTATGTAGTCCTTAAGCTCACAATTTTCCAATTTAAAAGTGTAACCTATGAAGATATTCAAATAAACAACCTGTATGGTTGCTATACTCCTTTTTATCCAAATAGTTTTATTGATGATATTAAAGATTTCACTATAATAAAAATTTAAGCTGGCGTTTTTAAGGTGAACAAAGAGCTAATAAGTGAAATACCTTTACTTGAAGATAAGGCGGTTTCTGAGGTTGAAAATGCTGCTTCTTTGCAAGATTTAGAAAAAGTTAGGTTGTCATACTTGGGGAGAAAGGGTGTAGTAAAAGCTTATTTCGATGACTTAAAGAATATAGATGATGCAGGAGAGAAACGCGACCTAGGTGCAGTGATTAATGTTTTACGCAATAAGATAGACCAGCTTATAACAAGCAAAGAAAATGAACTGAAAGATAAAGAAGTTAAGTTAAAACTGCAAAATGAAGCAGTTGATATCACACTGCCTGTCAGACCAGAAAGAATTGGCAAGATTCATCCACTCAGTAAAGTTATAAGTGAAGTGAAGCTCATTTTTGCGCATATGGGCTTTAAAGCAGTTGATGGTCCTGATATTGAAGATGAATTTCACGTATTTGATGCATTAAATACTCCAAGTCACCACCCTGCACGAGAGGAGCAAGATACCTTCTATTTAAGGAATAAAATAAATGATAAAAGAATGGTGCTGCGCACTCATACCTCATCTGTGCAGATTAGAACTATGGAAAAGACAAAAACTTTTCCAATTAAAATAGTGGCTGCAGGCAGGGTATACAGAAATGACTTTGATGCAACTCACACTCCTATGTTTCATCAGATAGAAGGGCTTTATGTTAATGAAAATGTCAATATGGGCCAATTAAAATTGGCTATTCATCGCTTCCTTAGTAAATTTTTCGGAGATAAAGGTCTAAAAATACGCTTTCGTAATAGTTTTTTTCCTTTTACTGAGCCTTCTGCAGAAGTGGATATAAGTTATAAAGGTAGTAAATGGATTGAAGTACTTGGATGTGGTATGGTGCATCCAAATGTCTTTAAAAATGTTGGAATAGACCATACTAAATACAGTGGCTTTGCATTTGGAATTGGCATAGAAAGGCTTGCGATGCTGAAATATCAAATTGGTGATCTAAGGAGTTTTTACGACAACAAAATCAATTGGCTCAACCATTATGGTTTCCATTTTTCGTCTTTAAGATAAGTGACAAACAAAGGTTATACATTTATTGTACTTGCTGCTGGGCATGGTAAACGAATGAATTCAAGCTTGCCTAAGGTTCTGCACAAAATAGGTAATTTCTCCATGCTTGAGCACGTCATTTACAATGCAAAGCAGCTAAATCCTGAAAAAATAGCTGTTGTAGTTGATCAGCCTTTAATTGAAAGACTAAAGTGCTTTGAGGATATACAGTTAATTACACAAGAATCAACGCTCGGCACGGGAGATGCAGTCAAAACTGCGATGAAAAACCTGAAAGAATTGTCAGATATAGTTATTGTGCAGTATGGAGATACTCCACTAATAAAAAGCAGCACAATAACTAAAATGATAAGCTGCTTAGAAGAGAGCAACGTTTTAGTTTGTCTTGGATTTAAAACCAGTAATAAAGGGTACGGCAGATTAATTATTGAGAATGGTTCTTTAACAGAAATCTTGGAAGCAAGAGACGGAGAAAATATTGATGAGGAGTTTCTTGCTAATGCTGGAATAATGGTTGCATATGCAAAAGATTTACGTGAATTGGTGGAGAAAATAGAGTGTAATAACCAAGCTCGCGAATATTACCTGACCGATATAGTTGCCATTGCAGTAAAGAGTAATTTAAATGTTGGCTACGTTATTACGGGTGGAGAGGAGGCAACTGGCATAAATAATAGGAATGACCTTGCAACGGCCGAGTTTTACTTTCAAGAAGAAAAAAGAAAGTTTTTCACTAACTCTGGAGTAACGCTTGTTGCTCCAGAAACTGTTTTCTTCTCTCTTGATACGCAAGTTGGTATGGATTCGATTGTTTACCCATACGTTTTTTTTGGTCCTGGAGTAAAAATAGGATCTGGTGCTAGGGTTGGTCCATTTGCCAAATGTGAAAATACAACAATCGGTAATGGTGTAACTGTAGGTAATTTTGTTGAAACAAAAGCAAGTGATATAGGTATAAATACTAAGATAAAGCACTTAAGTTATATAGGAAATACTCAGGTAGGGCAGGGGAGTAACATAGGTGCAGGTACCGTTATTTGTAATTATGATGGAAAAAAAAAACATAAAACAAATATAGGAAGCAATTGTTTTATTGGTGCCAATAGTTCACTAATTGCGCCACTTAATGTGCATGATGACTCTCTAGTTGCAGCAGGTAGCGTTATAGTAGAGGATGTGCCAGAGAAAAGTCTTGCAATTGCAAGAGAAAGGCAAATAACTAAGAAAATAAAATAACTCTAATTTTTATTACGCGAATTATGTTATTTTTAATATATACATTAGTATACATGTATATCAATATACATGTTAAAAATGAAAAAGTTGCTTATTTTGGTGGTCTGTTGTTTCCTGTAAGTACCGTCTTTTGGAGTTGATTGGATTAAAGATAGAATCTATACTTCTTTATCATATAGCCGGCTTGGTATTAATTATGATGTTGGTTTTCACTATACAAATAGCACTAAAATTTCAGTTGGCTATGTAATCAAACCTATTATTAATTCTGTAATCAAACCTACTCTTGATGAAGAATTTGGAGGAGTTATAGGGCTTATGGCAAAGCTTCATTATCATCATAAATTTGAAGGTACGAATATGACTCGTTATATTACTGCTGGTGTTGGTCCTGTTATAGTTCGTACAATGAAGGCTAAACCTAATGTAAGTAGTCAAGTTTTTGAGCTTGACTACTCTTAAGGGAAAAGCAGGTAAAGGTAGAAGTATTTCATGTTTTTATTTATATTGACAGTATGTGTAACATCATTTACGATTAGTGTTAATAACGATAATTGATATTTGTCATGTTTGCAGTAATCGAAACTGGTGGAAAGCAGTATTTAGTAAAAAAAGGCAGCATAATTAAAGTAGAAAGATTACAAGCTGAAGAAAAAGAGGAAGTGGAAATCAATAAAGTGATTTGTGTTTCAAGTAATGGCTTATCTTGTTCATCTAATGCTGTTATTAAAGCTGAAGTACTGGAACAGTGTAGAGATAAAAAAATTATAATCTTTAAGAAAAAGAGAAGAAAAAATTACCGTAGGAAAAATGGTCATAGGCAGTATATTACTGTTCTTCGTATCAATGAAATTAGTCTTCAAAAGTAAGAGGTAAGATATGGCAACTAAAAAATCAGGTGGTAGTTCCTGTAATGGTAGAGATTCGGCAGGGCGTCGGCTCGGGATAAAGAAGAATGGTGAGGTTATTTCAGGTAACATAATTGTACGTCAAAGAGGTACAAAATTTCATCCTGGAAAGAATGTTGGTATGGGTAAAGATCATACGATTTTTGCTAAAACGAAAGGCTGGGTGAGTTTTAGAAAATCAGCAAATAAAAAGACGTTTATTGATGTTGTGCCTACAGATGATATGCAAGCCTTGGCTTGAATAGATACGGGTCTGTAGCTCAGGTGGTTAGAGCGCACGCCTGATAAGCGTGAGGTCGGAGGTTCAACTCTTCCCAGACCCACCATTTAAATTTGCAATAGTTTTGATATTGTGTAACTAAACGATGGTTTTACATAAGAATTCAGTAACCAGTGAATCAGTAGCAGCCGGTCATCCAGATAAAGTAGCAGACCAGATTTCAGATGCAATACTTGACGAATACCTTTTTAATGACTCTTCCTCTCGTACTGCAATAGAGACTTTAGTTACTAAAGATAATGTTATTATAGCTGGGGAAGTATTTGGGCCGAACATTGAAAATAGCAAGATTGAAAGTATTGTACGGAATACAATAAAAGATATTGGTTATGAGCATGATGGTTTCCACTGGGAAACAGTGAAAGTAAATATATTGCTACATGAACAATCAAATGACATTGCAATAGGTGTGGATCAAGGTGCTGGGGATCAGGGCATAATGTATGGCTATGCAACAATAGAGACAGAAAGCCTCATGCCGGCACCCATTTTTTATGCACACTCGATTCTGAGAAATATCATGAGTATGGTCAAAGGGGTAAAGCTTGGTCCGGATGCAAAATCGCAAATCACTTTGGCGTATGAGAATAACCTTCCAGTGCGTGCTGAAAGTATTGTTGTTTCAATACAGCATCTTGAGGATCTGAGTCAATCGAAAGTGAAGGAAATAATTTATCCTTACATAGCTTCATCTTTACCTGAAGGGTGGATGTGCCCTAAAGAAAATCTCTTAGTCAATCCAACAGGTAGATTTGTTATTGGTGGACCAGTTGGTGATTGTGGATTAACCGGACGAAAAATTATGGTTGATACTTATGGAGGCTATATTCCACACGGTGGAGGAGCGTTTTCTGGAAAAGATGCAACAAAAGTTGATAGATCCGCAGCTTATATGGCGAGATACCTTGCTAAAAATATTGTCTTTGCAGGTTTAGCTGAACGTTGTCTTGTGCAGCTTTCTTATGCAATTGGTGTCTCAAAACCTACTTCATTTTACATTGATACATTTGGCACGAATACAATAGATGAAGAGAGGATTAAAGGGTTTATTGAAGGTAACATAGATTTATCAACTAAAGGCATAATAAGACATTTATCACTTAATCGTCCTATATATAAACGTACAGCCTGCTATGGGCATTTTGGTAAAGAATCGGAAAGTGATGGTGGATTTTCTTGGGAAGGTGTGGACTTATCTACTGATTTTTGTAAAGAATTTAATATAGAAGAAGAAAAGAGAGAATGTCTTTAAACTATTAAACTCTTTTATTTCTAGCTTGATACTGATATAATAACTTATTATAAATTGTAAGTAACTTTTTAGTAACTATACTAGTTTTCATATTTATGAGGCTTACAAGATGTCCGACAAACCAAAAGAAGAATTTTACGATATTGCTATAAGAGAGTCATCTGGCCTTATTGAAAAAATAATAAAACATCCTTTCAATGTTGAATTGATGAACAATACGCTAGATTATGAAAAGTTTAAATTTTATCTTCAGCAGGATTTTTTATATTTAGTGGACTGTACTCGTGCTTTATTGATTATTACAGCTAAAGTTCATGACATTGAAATAATGGGCAGCTTAATAAATGTGGCAAGAGGAACATTTGATGTTCGGAGGCAATATAAAGAACATTTTGGAGATTGTGATTTATCTGATAATCACAAAAAATCAAGAGCCTGTTCTGCCTTTACTGACTTTTTCATGCGCGCTGCATATCACAGTTCTGTTGCTGAAGCTTTATCAGCATCTTACCCTTGCTTTAACATATACCAAATCATTCTACAGAATATGATGAGTGAGGTAACATCTGATGAGGTTAAAAATAGCAAGTACGAAGGATGGATCAATATTTACAATAGCAAAGCAATGAATGCTGCAATTGATGAGTTTACTAATGTTACGAATAAATTTTATAAGAAAGCTGGCGATTGTGAAAAAAGAAGGATGCATGAGTTTTTTAAGAGAGGTTTAGAGCTAGAAATATTGTTTTGGGATGAGATGTATTCTCTAGCATAGTCTGTAGTATTAACACTAAATTATATTCTAGTTTATGTGATGTTCAGTGGTATAATTAAGAGCTATTATGGGTCAAATCTTTTAAAGGATATTATTGAGCATCCTTTCAATGTTGAATTAGCAAATAATACTTTAAACATAGAAAACTTCAAATTTTATATACAACAAGATGCATTCTTTTTAGCTGATTATATTCGTACTGTTTTAATGATTGCATCAAAAATGGAGAGTTGTCATAACATTGTTCCATTGATTGGGGTGGCTAAAGGGGTAATAGAGATTATGAAAGTGTTATACAACCACTACTTTGCTGTGTATTCCATAAATCGTGGAGAAAAGTCGCTTGAGTGTTTCAATTTTACTAACTTTCTTTTGTCTACTTCATATAGCGATGTTTATGAAGCTGTAACAGTTCTTTACTCTTGCCATTTCATATATAAAATTGTTGTTGATAATATGAGAAATAAAATTAAAAAAAATAATAGGTATAAGGATTGGCTTGATTTTTTTGGCGGTAGTTTGATGGAATCTGGATGTGTTGCTTTGGAAGATATTGTTGACGAATATTGTAACAAAGTAGGAGAAAGTGAAAGAACCAGAATGCTAGAATTATTTAAAATAACTGCACAATTTGAGTTGGATTTTTGGAGTGGGGCATATAATTTTTCAAAATTTAATCAAGATTTTAAGAAATATTGACAATTTTAAGCTAATTTGTATGCTTGGTACGTATTTTTGAAGATGATATGAAAAGTAAAGAACATGATTTTCATTTAGTAGATCCAAGTCCCTGGCCAATTGCTATATCAGCAGCAATTCTTGTTCTTGCACTTGGATTAGTTGGTACACTCCATAAACAAATTTCTGGAATATTTGGTTTAGTTTTGGGAATCTCTGCGGTATCAGGGGTGCTGTTTTATTGGTGGAGAGATGTAATAAGAGAAGCAATTTATGATAAATGCCATACTGCCATTGTAAAACATGGACTCAAGCTTGCAATGTACTTATTTATCCTCTCGGAAGTTGTGTTTTTTATAGCGTTCTTTTGTTCATTCTTTAAAGCCTGGCTTGATCCGATTTTTTTGTTTGAAGCGTTTTCTCCTACAAAAAAAATTGAATGGCCCCCTGAAGGGATTTTACCACCTGATCCGTGGTCATTACCATTCATGAATACATTAATATTATTACTTTCTGGTACAACGATTACTTCAGCACATCATTTTTTACTTGAAAATGATAAAAAAAACATGATTAAAATGTTATCTATAACTATATTACTTGGAATTTTCTTTATAATAGTGCAAGCAATTGAGTATTATGAAGCAAGTTTTTCTCTACAAGAAGCAGGAGAGAAACTTATCTATACATCCAACTTTTACATGATTACTGGTTTTCATTGTATGCATGTTATAATAGGTATAATATTTTTGTCAGTGTGTTTATTTAGAGCTCGAAGAGATCAAATTACACCTCAAGATCATTTATGCTTTGAATTTGCCTCTTGGTATTGGCACTTTGTTGATGTAGTCTGGATATTTTTATTTGTGTTTGTTTATTGGTTAAGCCTTTATTAAGTGATTAAAATAATAGGCCTAGATCCAGGGATGAGTAAGACTGGTTGGACTATTATCAGCCTGGAAGAAAAAAATAATATTAAATTTTTGGATGGTGGCACCATATCAACTGATAGTAAGTCGGGTATAGGTGAGCGTCTACATATAATTTTTGAAGAATTAAAGAAAGTAATTTCTTTATACTCTCCAGATGAAGCTGCTGTAGAAAAAATTTTTGTTAATAAAAATCCAAAATCTTCACTAACTTTGGGATATGCAAGAGCAATTGCAATTTTAATATTACAAATGACAGATTTACCCATGAATGAATATGATGCAAACTATATAAAAAAGAGCATTACCGGAAATGGTCATGCTGATAAGGATCAGATTATATTTATGGTGAAGCAAATAGTTAAAAACTTAAATATAAAATGTCACCATACTGCTGATGCTCTTGCTACAGCAATTTGTCATGCTTATACGAGAAATTCTTGTTTTATTGAATAGTTTTACATGAATTCAGTTAAAAAAACTATTTGATGGTATTTATCTTATCTAACGTTCGTTGCAGAATAATACATGCAGCAATTTTATCATCTATTTTTTTTGATTTTGTGATTGATATTCCAGTAATTTTTAGTGCGTGAGTTGCAAGAGATGTTGATAGACTTTCGTCTTGTAGGTATATGTGTACTTTACATTTTTTTATTATTTTATTTGCAAACTGGATTATTGCTTTACACCATTCAGTCTCTTGGTCATCTATTTTGAATGGTAGTCCTATTACCATTGATCCAGCTTCATTTTCTTTAAGTACTCTATGTAGATAACCTAAATCTTTGCTCATATTTCTTCTGTGATATATACTATGAGCTGTAGCTATAAGCTGTGTTTTATCGCTAAATGCTATGCCTATTTGTTTTTCTCCCATATCAAGGCACATTAAACGCTTATCTTTTGGAATAGACTTTAGAAATTCATCTGGATTTCTATGTAGCATCTATTAGATTTCCTTTAAAGCCAAGAATAAACAAATAAGTTGTAGCGTGATATAGAACTGTAAGAACGTTCTGTAAGGCAAGGTGTCATTCGAGTAGCTGACACTGGAATCCAGCCTATTTGATCATAGACGTTGTTTTTGACATATGTTCCCTGCCAATTGTATGGTCTACAAGCACTTTTATACCTGATTGAGTACTGGGATGACAGAAGGAGAAGTGTTCGGATGATGGTGAGGAAGAGAATACTGGACGACAACTGAGTATAACTTTTGTACAATTGTATTTTTGTGACAGTAAGGTATGTACAGTCTACTGGCATGATAGACATTCATCATAATTAATATCTGTTTTTTGTTGCAATATTTCACTTGTTTTGAATATGTCATGTGTGATCTTGTCAGCTCTCTGCATTGATTGTGATCTGCAGTAGTATAAGCTCTTTAATCCTTTTTTCCAAGCAAGCATGTGTATCTTGTGTAAGTAACGTTTATGCACATTGGCAGGTAAGAACAGATTTACTGATTGAGATTGACAAATATAAGGAGTTCTATCACTTGCATGTTCTATGATCCATTGTTGATCAAGTTCGTATGCTGTTTTAAATGTCAGTTTTTCATGCTCGCTAAGAAAATCTAGATGCTGAACAGAACCCTCATTTGTTGAAATTGAGGACCATATTTTATCGTTGTCTTGATTCTTTTCTGCTAATAATTTTTGTAAGAATTTATTTCGTACTACAAATGAACCTGTCAGTGTCTTCTGTATAAATACGTTTGCTGCATATGGCTCTATTCCAGGGGAAGTGTTGCCTGCGATAATCGAAATTGAGGCAGTTGGAGCAATAGCGAGCTTATGTGTGAACCTTTCCATTAGATCGATTTCTTTAGCGTCAAGACATGGCCCTTTTTCTTCTGCTAATTTTTTAGAAACTACATCCGCTTGCTCGCGCAAATGCTTAAATACTTTTTTATTCCATTGTTGGGCTGTTACTGATTCAAAAGGAACCATTTTACTTTGTAAAAATGAATGAAAACCCATCACGCCAAGACCAATACTACGCTCTCTTATTGCGGAATATTTTGCTCGCTGTATTTCATTTGGTGCTTGGTTTATGAAATCCTCTAATACATTATCAAGAAAACGCATTATATCTTCTATGAAAAGCTCATTATCTTTCCATTCTTCGTAGTATTCAAGATTTACGGATGATAAACAACATACAGCAGTGCGTGACTTGTTCAGGTGATCGTAACCTGTAGTTAAAGTTATTTCACTGCATAGGTTTGACATTTTGATGTCTAAATTGAGCTTTTTGTAAGGTTCTGGTTTATTGTTATTTGTTGCATTAAGAAAGATAATATAAGGTTCTCCAGTTTCAATTCTTGCTGTTAATATTTTAATCCATATATCCCGTGCTTTTACTGTTGAAATAACTTTATTATTATGAGGGCTTATTAAATCCCATTCTTGATCATCTTCAACAGCTTGCATAAACTTATCTGTTACTATTACAGCATGATGTATATTTAATGCTTTGCGATTTGGGTCACCACCAGTTGGCTTACGTAAATCTAGAAACTCTTCTATTTCTGGATGCCATACAGGAAGATAAACTGCTGAGCTTCCTCTTCTTAAGGATCCTTGGCTGATTGCAAGCGTCAGAGCATTTTGTACTACGATGAATGGCACAATTCCTGATGTTTTACCGCTACCTTTGACACTTTCACCAATTGAACGTAAATTTCCCCAATAACTACCTATTCCACCACCACGTGCAGCGAGCCAAACATTTTCATTCCATAAATCAACTATTCCCTGCAAGCTATCTTCAGTTTCGTTAAGAAAGCAGGAAATAGGCAATCCTCTCTTGGTACCACCATTGCTAAGTATTGGAGTTGAAGGCATGAACCATAAATTGCTCATATAATCGTAAAGACGCTGTGCATGCTCTTTATTATCAGAGTAGTAATTGGCAATGCGTATAAAGAGATCTTGATAACTTTCATTTTCTATTAAATACCTGTCCAATAGAACTGCTTTTCCAAAATCGGTTAATTTACTATCCTTTGCGTAGTTAATAGCAATGTAATTCATAAGGCTCCTTTTATGATAATATAGACATTTATTTGAGCGATTTCTCGATTAAGTTGTTAAATTTTTTTGTGGATACTGTAATGCAAACAAGATACCATCAACTTGATTGCCATATATTTTACAGTAACTCATTTGACTTATTTGCATATTTGTTTCTTTTGCAACATGCTGAATATAATCTTCTGAGTGACGAAAATAATCTCCCTTGTTTACAAAGTCAATACCTTTACTTTCCTTTCTTCTTACTAAACATACAATAATCCCTTTTTTGTTTGTCAATCCTTTTGCTAGTTCCAATTCTGCTAGAAAATCATGTAGATAGTGTAGCACTTCAGCAAAGATAATTACATCATACTGCTGGTTCTTCTCTTGTTTAAGAAACTCTTTCATTTCTGTATGTATTAACTCATTGTAAACAGGTTTACCTTTTATAAGACATCCTCTTGCAATATTGAGCATTCTATTTGAGATGTCAACTCCTGTTATGCGACTTCTAATATTATTTATTTTTAGGAAGTGACCACATATTCCAGTACCGCAACCAAGGTCGAGTATATTCAGTTCAGAAGTGGAGTTGTTAAAGACTTTTGTAATTATCATGTGTATGAGTTCATGCCCTCTGTATTGTTTGGCAATTAGCCAATGCTCAACAAAATATTCACCTGTGTAATCAAAATATTGCTTTATGAGATTTTTAGGCAATTCTACGATATCTGATGTGTTTGTTATTTTTTTTAAGTAGTAAGAAGCTTCTTTGTGACTACTATCTAATTTTAACGTCTTTGTTAAATAATTATAAGCTTTATTAGTATTTCCTACTGCAAAATGACATCTTCCAATATTATACCAGATTATAGGTAAATTGGGGTAGAATATGCTAATTAACCAAAATCTTAACTTTGCATCTGATATATTACCTTTATAGAAGTGATATAACCCGATTTCAATGTTGGTATTTAACAGGTTTTTAGATTTTTCAAGAAGAACTACAGTTTCTTTATGGAGAGTATTGTATTTATCCATAATGAAATTTTTTACTTTTTTAATGTTTAATAAGCCAGTAAGCTTAGATATACAATTTAAAGCAAAGTTTTTTATAAGAGATAGATTACTTTTCATACATTAGAAATACTCCAAATATTCATTGTCATTTTTAGGTAACTAATTTTAACACATTTTATCTTACAAAATATCTTTTTCATTAATTTTTCTGTACATATCAATTTATAGAATATTTCTCAGATTTTACTGTTTAAGATTGTTGATAATAATAGGTAAATGTTTTGTATAAAAAGACGTTGACATATGATTTATCAGATTGTAACATATAAAAGATTAGTTTTTAGATGTTTGAAAAGTTTTATGGTAGAGATTATTTAATCTCAATTCAATTGTAAGTTAATATTTAACTCTGCATATTCTACATATAGTCAGATAAATAAATTATTAAGAGCACTTGATGGATGCCTTGGCGTTAAGAGGCGATGAAGGACGTGGCAGGCTGCGATAAGCTGTGGGAAATTGTCAGCAAATTTTGATCCGCAGATTTCCGAATGGGGAAACCCAACTAGCTTAGCTAGTTATTATATATTAAGTATATAAAGCAAACTTGGTGAACTGAAATATCTAAGTAGCCAAAGGAAAAGAAATCAACCGAGATTCTGTTAGTAGTGACGAGCGAAAGCGGAAAAGGCTAGCGATTTAAAAATAAGAATTAGAATACTCTGGAAGTGGTAACCATAGAAGGTGATAGTCCTGTATAAGTAGAAGGTTTTTAAATCCTTGAGTAGAGCGGGGCACGTGAAATCCTGTTTGAATATGGGGGGACCATCCTCCAAGCCTAAATACTCCTTAACGACCGATAGTGAACAAGTACCGTGAGGGAAAGGTGAAAAGAACCCCGGGAGGGGAGTGAAATAGAATCTGAAATCAAGTGCTTACAAACAGTTGGAGCTCTATATCAATTTATTGATATTTAGAGTGACAGCGTACCTTTTGCATAATGGGTCAGCGAGTTAATCTATGAAGCAAGCTTAAGCCGGTAGGTGTAGGCGTAGCGAAAGCAAGTCTGAATAGGGCGTTTAGTTTTATGGATTAGACCCGAAACCAAGTGATCTAGTCATGACCAGATTGAAGGTATGGTAAAACATACTGAAGGATCGAACCAGTTAATGTTGCAACATTATTGGATGAGTTGTGATTAGGGGTGAAAGGCCAATCAAACTTGGAAATAGCTGGTTCTCCGCGAAATCTATTTAGGTAGAGCGTTGTATTTATGTTGTTGGGGGTAGAGCACTGGATAGACTAGGGGGATTCATCATCTTACCAAATCTAACCAAACTCCGAATACCAATAATTAATTGTACAGCAGACACACTATGGGTGCTAAGTCCGTGGTGGAAAGGGAAACAGCCCAGATCACTATCTAAGGTCCCAAAATTACAGCTAAGTGGGAAAGGAAGTAGAAAAACCATTACAGCTAGGAGGTTGGCTTGGAAGCAGCCATCCTTTAAAGAAAGCGTAACAGCTCACTTGTCTAAATAAGTTTTTCTGCGCCGAAAATGTACCGGGGCTAAAGCTGTATACCGAAGATGTGGGTGCTTATTGATTTCGATTAGTAGGCGCGGTAGCGGAGCGTTCCGTAAGTCTGTGAAGGTGGTTTGTGAAAACTGCTGGAGATATCGGAAGTGAGAATGCTGACATAAGTAGCGTAAAAGAGTGTGAAAAACACTCTCACCAAAAATCTAAGGGTTCCTACGTTAAGTTAATCTGCGTAGGGTTAGTCGGTTCCTAAGGCGAGTCCGTAAAGGAGTAGTCGATGGCAATTAGGTTAATATTCCTAAACCTCTTAAGTGTGACGGGTTTTGTATTTGTATAGGTCTTATTGGATTGATCTATGCTTAAAAGGAGCTCCAGGAAATAGCACTTATATTTATGAGGCCGTACCGTAAACCGACACTGGTGGATGAGTAGAGTATACTAAGGTGTTGAAAGAATGATGTTGAAGGAACTCGGCAAATTATACCTGTAACTTCGGAAGAAGGGTAACCTGCTTTTAGGTAACTATGAGTAGGTGGCACAAAATAGGGAGTAGCGACTGTTTACTAAAAACACAGGACTCTGCAAACACGTAAGTGGAAGTATAGGGTCTGACGCCTGCCCGGTGCTGGAAGGTTAATAGGAAGAGTGCAAGCTCTGAATTGAAGCCCCAGTAAACGGCGGCCGTAACACTGACGGTCCTAAGGTAGCGAAATTCCTTGTCGGGTAAGTTCCGACCCGCACGAATGGCGTAACGATTTCTCCACTGTCTCCAACATCATTTCAGCGAAATTGAATTCCCCGTGCAGATGCGGGGTACCCGCGGTTAGACGAAGAGACCCCGTGCACCTTTACTATAACTTTACATTGCTGTTAAAAATGTGATGTGCAGGATAGGTGGGAGACTTTGAAGTTATGGCGCTAGCTGTAATGGAGTCGACCTTGAGATACCACCTTTTACATTTTTAATATCTAACTATGTTTCATTATCTGAAACTAGGACATTGTATGGTGGGTAGTTTGACTGGGGCGGTCGCCTCCTAAAAAGTAACGGAGGCGTGCGAAGGTAAGCTAGAGCTGGTCGGAAATCAGCTTGATAGTACAATGGCATAAGCTTGCCTGACTGCGAGGCTGACAAGCCAAGCAGAGACGAAAGTCGGTCATAGTGATCCGGTAATTCTGTATGGAAGGGTTATCGCTCAACGGATAAAAGGTACGCCGGGGATAACAGGCTGATGGTGTTCGAGAGTTCATATCGACGACACCGTTTGGCACCTCGATGTCGACTCATCACATCCTGGGGCTGGAGAAGGTCCCAAGGGTTCGGCTGTTCGCCGATTAAAGTGATACGTGAGTTGGGTTTAGAACGTCGTGAGACAGTTCGGTTTCTATCTGCCGTGGGTGAAGGAAATTTGAGAAGATCTGACTCTAGTACGAGAGGACCGAGATGGATATACCTCTGGTGTACCAGCTGTTATGCCAATAGCATCGCTGGGTAGCTATGTATAGATGGGATAATTGCTGAAGGCATATAAGCAAGAAACCCTCTTCAAAAAGATTTCCCAATTAAGGCCGTGGGAGACTACCACGTTGATAGGCTAGGTGTAGAAGCATGGTAACATGTGAAGCTAACTGGTACTAATAGCCTGATTGATTTATTTGCTTTCTATATGTGCATATGCAGTGTTAAATATTAAATTAAAATTTGTTAAGTCAGAAATTTTTGTTGACTTGGTGGCTATAGCAAAAATGAACCACCCGATCTCATTTCGAACTCGGAAGTGAAACTTTTTAGCGCCGATGATACTTAAAAAGGGAAAGTAGGTCGCTGCCAAGTTTATAAAAATTTCTTTTTATTTATATCTGTTCAGTAGAGCGATGAAACAAGGTAAACATAGAGTAGCTGTGAGGTAATATAACTGATCTTTTACAACTCTGCGAAAACTTTAAAATAAAAGTAGAATTTGTTACCTATTTGCAAACGAGGAGGAGAGATAGCAATATTTAATAAATCATTAAAATAAGCTTGGTTAATGCTGAAGCAATACTGAAAGTTTTAAAGGGAAAGAAGATTTTAAAAGACAGTGTATGTTGCAATCGTAATAGTCGCTGACAGATATGCAGCGCACAATTATTTTGCTGATAAAAAAGGTAAACTTATTGGGTACCCTTAGCAAGGTACTTTGAAACATAGCTGAACTATTGAAGTTAAAATTCTGGGCTGTTACTTAAAAAACGCATCCACTGAATTATTTATGCTAAAAAAAGCTTTATTAAAAAATCAAACAGAAGTGTAAGAAAGTTGCAAAACGTATAAGGTATTACTTGAAGCTACCTATCTGAAGCAACTGGAGCTTCTCAAGTTGCGAAAAATATTTTAAAATCTGAAAGAATGATGTAAAATTTTTTAAGTAAACCAGAAAGTATTCCACTATTGCGCTGAACAGCAAATTACGCATTATATCATTTACTATAAAAGCTCATATTTTACGTAATCAGAGCTAGGAATTTGAAAGGATAATTTCATTATACTTAACATGGAAACAAAGAGAACTATACAATCCCCTGCCTATCGTTTCTTGAAACACTCCCCTGAACGGGTACTTTTATCAAACTATTCTCTTATTGTAATAAGTTGCTTCTATATTCAAATTTAGCAACTTCCCTCTAGGATTATCCTTATTTTGTTCTAAGTATTGGCTTTGTTCAAATGCCATTCCCCATTGTGTACGATAGCTAGACTTTCTATATTCATAAAAACTCTCTTCAGTATTATTTGTACCGAGCTTTTTATATTGTTTTCTTATACTCTCTACCATCAAGCACCCACATCTATTAATTTATTTTAAAAAGTTTACTTATCTTATCATACAAAGTATAGCTGTAAATACTTTAGTGAAAATTTCTTCTTATTTTATCTTTCTTTAAGCAAATATTGAGGTCTTTTTGTAAATTTTTATAGCCTGCTTGCATAATGTTTTTATGGGTTAGTATTATGTAATAGTATCCTACATTACTTATATTAGAAATGCTAACTTTAGCTAGCATTCGTAATTGCCTTTTTATTTTATTTCTTTTTGCTGCTTTTCCGACTTTTTTACTGATAGCCAGACCTACTCTAATAACATGAATATACTTTTCAGGTTCTCTTTCTTTTATAGCATATAGTGATATATATACCCCTCGATAAAAAAGACTGTCAGGTGCTAATCTGTTTTTAAAAGCAAAGGAAAACTCTTTTTTTTTATGCTTACTATGCGCATAATTTATTACACCCTAATGAGCGACGCTTATTAAGAATTTTTCTTCCAGCTTTTGTTGACATACGTGAACGAAATCCATGTTTGTGCTTTTTTTTTAAATTTTTTGGTTGAAATGTTCTTTTCATTGTTTTTATATTAATATAACTATTTATTTTAAATTATTTTGCTCTATTGTCAAATAATGGTCAACTTCTATGGCATTCTTGTTGAATAAAATTTGATATATGGAAAAATGAATTTAATTATAGGCGTACCTGTTTTACTAATCCTTTTATTTTGTTTGAGTAAGTTTCAAGCAGTAAGTAAAGTTAAGTCTTATATATATTTGAGTTGTATGTGGATGCTACCTTGTTTGTTAGCATTCTATGATGGTTATTTTATAATTTCTATTTCTATAGCGTTACTTTTTTTTATGCTGATTTTTATCTTTAAAGGTAAAAGAAATAAGATGGTAAAATTTTTGTTATTTATGGCTTTAGCAATATCACTTTTTATCACTTTATTTATAATGCTATCTATTTTTGTTCAGTCCATTTCTTTTTTTAATAAAGTAGCTATTTCAGAATTCTTATTTTGCTTAAAATGGAAGCATAATGTAGCTATTATTGGCGAAGGAGAGGTGGGATGTTTTGGTATAGCGCCACTTTTAGTGGGGACATTACTTATAACTATTGTAGCAATGTTAGTTGCGGTGCCGCTTGGTTTATTTTCTGCAATATATATTAGTGAGTATGCGAGTGAAAAAGTGCGTTATGTTATTAATACAGCCTTACAGGTTTTGTCTGCTATTCCTACTGTTGTATATGGATACTTCTCAGTTGTATTTTTGTCTTTTTTTATAAAGCAGGTAGCAAATTTTTTTAATTTAAGTATACACTCAGAAAGTGCTTTGATTGCTGGTTTATCGATTGGAATAATGATTCTTCCTTTTATTATTTCTTTGCTTGAAGATGCTATAAGATCTGTTCCAAAAAGTTTACGTTATGGTTTTATGGCGCTTGGCGCAACACCAGCGGAAACTATATGGCATATAACAATACCTTATGCAATGCCTACAATTTTAAGTGCAATTTTGTTATCAATTTCAAGGGTGATAGGTGAAACAATGATTGTACTAATGGCTGTGGGAATCAATGCAAATTTGACCTTTAATCCTCTCAATTCAGTTACTACTATCACTGTACAAATTGCTACATTACTTACCGGAGATCAGGATTTCAATAGTGTGCAAACTCTTGCTGCTTATGCGCTTAGTTTGGTGCTGTTTGTTATTACTTGGTTATTGAATGCATTTGCATTGTTTATAATGAAACGTAACTAGTAAGTGTTTTAATATTGCAAAATTTCTGTTAATAATATAAGATTTATTTTCTTTAGAAGTTCTTTTATAGAATTATAGTGTTAGGTGATGAAAGAGATGAGTACAGGTAAAGTAGTTAAAGTAACTCAAGCAGTTGTTGATTTAAAATTTGAAGGCGAGTTACCTAAGATATTTAATGCTTTAAAAAGCAAACTAAAATATAAGGGCAAGGAGCTAGTTTTAGAGGTTTCACAGCATATAGGTGACAATATAGTCCGTTGTATTGCTATGGATAGCACAGATGGTATGTCAAGAGGTGATGAGTTTGTTGATACAGGTGCACCAATATCAGTTCCGGTTGGACGCTCAACTTTAGGAAGGATTTTTAATGTTGTAGGGGAGCTTATAGATGAGTGTGGTCCGCTAAAAGGAAAGTATGATTTAGAACCTATACATAGATCACCTCCAAGTTTTACTGAGCAGAAGATACAGGAAGAAGTTTTAGTTACAGGAATAAAGGTTATAGATCTTCTTGCTCCTTATCTTAAAGGAGGAAAAATTGGCTTATTTGGTGGAGCTGGTGTTGGTAAAACAGTTCTGATAATGGAGCTGATTAACAACATAGCAAAAGCTCATAAAGGATTTTCTGTATTTGCTGGAGTAGGAGAGAGAACGCGTGAAGGTAATGATCTTTATAACGAGATGATTACTTCGAATGTAATAGATATAAATGAGCACGAAAAATCTCAAGCCGTTTTGGTTTATGGTCAAATGAATGAACCTCCTGGAGCAAGGGCTAGGGTTGCTTTAACAGCACTAACTATGGCGGAGTATTTTCGTGATCGCGAAAACCAAGATGTTCTATTTTTTGTAGATAATATCTTCCGTTTTACTCAAGCTGGTTCTGAAGTTTCTGCTTTGCTTGGAAGAATACCGTCAGCTGTTGGTTATCAGCCAACCCTTGCGACTGATATGGGCGCTATGCAAGAGAGAATAGCTTCAACTACTGCTGGCTCTATTACTTCTGTACAGGCTATATATGTTCCTGCGGACGATTTGACCGATCCAGCTCCGGCAACGACATTCTCTCATCTTGATGCAACCACAGTGTTATCAAGGCAAATAGCTGAAATGGGTATATACCCTGCTGTTGATCCACTTGACTCAACTTCTCAGTCTTTATCTGCTGAAATCATTGGTGAAGAACATTATAATGTGGCTTTTGAGGTGAAACGTATATTGCAAACTTATAAGTCGCTGCAAGATATTATCGCAATACTTGGTATGGATGAACTATCTGATGAAGATAAAATCATTGTTGATAGAGCTCGTAAAATTCAGAAGTTTCTTTCTCAACCTTTTCATGTTGCGGAGGTATTTACTGGCATGTCTGGCAAATTTGTTTCACTTTCTGATACTATTTCTAGTTTTAAAGGAATTATTGAAGGTAAATATGATCATCTGCCAGAAGCTGCTTTTTATATGGTGGGAAGTATAAGTGAAGCAATAGAAAAGGCTGAATCAATAAAAGCTGAAGTTGGATCCGGACATTAAAGATTATGAACACTTTTAAGGTGCAATTTTTTTCTCCTGATAATCGAATTTCATTCGATGAAGTGGTTTCGCTTTCAGTGAGTGAGCTTGAAGGGGAATTGATGATTTTAGCCTACCATTCCCCTTATTTAATTTATTTATTGCCTGGTATAATTACTGTTCAAATGAGTAACCAGATAAAGGAGAAAGTTGTAATTGAAAGTGGTATATTAGAAGTTGCAAATAATAATTGTAGCATTGTAACAAATCAAATTCAGGTTTTTGATCATTTGACTCATGATGAGGAATCATTAAAAAATAAGAGAGTTGGTATATATTTAAGTTATCTTGATGGTAAGTCTCTTTAGGGGCTTTTTTTTGTTCAAGAAATAAGTCTACTCTTGTCATCTCCACTTTTGTCATTCCAGCGCGTGGCACCACAGCTGTACGAACATCAGAAGGATGTCATCCAGTGCTCAGACACTGAAATCTCGAAGTTTTTACAACTAGGATCGTATGGTCAAGACTACAATTGTGCAAAAGTTGCAGCTTTGAAGATAAAAGTACAAAAATAGTGTCATCCCAGTGCGTGACACTGGGATCTATCTTATTTTCATCATGGATATGATTTTAACATATGTTCCTAGAATCTGTTGTCCATTGCATAATTTGCAAATGTTTTTATTCAGTGTCACGCTACTCGGATGACAAGAGTTGAGTGACAAGAAGAAGCACTGATTTCATATGCATCTGAACAGTATTAAACACCTCCACGCTGACTTTGGCTACACACCTTTGAGGGACTGCTGATTAAGTCTAGAAGTGAATTACAGTGATCGCTATGAAATGCGCTATCAAGGCTTAAAGACCTAGATTTTTTTTCTGAATCATCAATTTTCTCTGTAAGCTGGTTAGACGTTTTTGAATTATTGTCAAAAACCTCCTTTTGGCTATTTAAGTATTGCTCTCTACCGTTTAGCTTTTCTCTTTCTTCCGTTATTCTTTCAATTTCCATAGCTTGATCTTTAATCTTTTCTTTCAATATTTCAATCTCATTCTCATACTCTAATATATGGTGTTTGTTCACTATTTCTTCTTCTATCTCTTGCCATAATTGTGCTCTTATCGTTTCGATTTGCTCATCTTCAGTCTCTAGACTTAAATTCACATGATCCCACTCTAGCTCACATTCCTCTTGTTCATCAGGTTCCAAATGTGCGTTGTGCTCACTTTGCAAATTTTGCATTTGAGATTTTAAATTCGTTAAATGCTCATCCTTTATCTTCTGCTGTAACTGTTCTCCTTGCCTCTTAATCTGCTCGTCTTTAAGCTCTAGCTCATCCTGTAACCACTCACATCTCTGCTTTAGCTTATCTACCTCTTGTTTATAAGATTCCAAATTTTTGCTGTGCTCATCATCTAATCTTCCCATTTTAGATTTTAAATTCGCTATATCTTTCCACTTTTCACTTATCATGTGTTCTGCTTCCTCTTCCCTTTCTTTAAGTTGTTTCAATTCATCTTCCAGTTTCTCTAGTTCTACATTAGCAATTTCCAGGTTTTTCTTCAGTTTTTTATTTGCCTTTTCAAATTCTTGCAGCTCTGTTGACATATTTGCTAGCTTTTCATTTTTTTGTGTTAGTCCAGTTTGCAATTTTGCATTTTTTTGCTTTTCTTCTCCAAGTTTATCCTGTAAATCACTATTATGCTTTTCTAACTCTACATTTTTTTGCTTAGCCTCCATGAGTTCCTGTTCTGATTTTTTTTGCTTTATTATGCAACTACTTAACAGCTGATCTAATTCCTCTTGCAATTTTCTTAACTCACTTATCAACTCTTCTTTTTCTGCATTAGCAACTTCCAGCCTCTTATTTAGATCTTCTTTTTCTTCTTCATACACACTCTCAAGTTTTTGCGCTCTTTCTTCCAGCTCTGTTGACATATTTGCTAGCTTTTCATTTTTTTTGTGTCAGTTCAGCTTGCAATTCTGCATTTTTTTGCTTTTTTTCTCCAAGTTCATTCTGTAAATCACTATTATGCTTTTCAAATTCTTGCTCAGCATCTTCGAGCCTACATTGTAAGTTGTTTCTCTGCTGATTTAACTCTCTAATTTCTTGCTCAGCTTTTGTAAGCTTTTGATCTAGTTGTTGTGAGTTAACTTCTGTTTGCACTGCAGTTTCTTGCAAATTAACTTCTGTCTGAGTTTCAGTTTCTTGAGAGCCAATTCCTGTTTGAGTCTTAACGTGTTGCACAGAGACCTCTGTCTGAGTTTCAGTGTGCTGTGAATTAACTTCTGTTTGAATTGCAACCTCTTGTAAACTCTGAGTTTCAGTTTCTTGAGAGCTAATTTTCGTTTGAGTTTCAACGTGTTGCACAGCAACTTCTGTTTGAGTTTTGGTGTGCTGTAAACTAATTCCTGTCTGAATTGCAGCCTCTTGTAAATTAACCTCTGTTTGAGTTTCAGTTTCTTGAGAGCCAATTTCCGCTTGAGTTTTAACGTGCTGCACAGCAACCTCTGTTTGAGTTGCAATTGCCTGAGTTGCAATCTGCTGTGGATTAACCTCTGATACATTGTTGCTAGTGAAAGAAAGAATAGGATTGCTTTTAGCATCAATTTCAAGATCTTTCATCTTTTCATCTTTATTGATTACGATATGTTCATTATTTTGCAGATTAATAACAGCTGGAGCATCTTTATTCTTCTCCAATAATGCTTTGACAGCGTCATGTAGAGAGAGACCTTGAATATATAATTCTTCATTTTGTCTTGTTAATTCCAAAAACTCCTCAGGTGGCGATTCAAAATCTTTACCATTAAACTGTAGTACTTTAGTTATACCAGAATTACTTACATTCATAACCATAGTACAGGTAAAAGTTTTCCCATCCTTGTTCTGCACAGGCCAAGTGCTTGTCATTTCATAATATGCACCCTCTTTAAATTCATAATGTCTTTCCTTACCTTTGCGATAAGCGTATATGTGATGCTTTTTATCGCAATAGATATTCAATGTGCTAATATCCCTTTCTTGCTGTAAGATATCACTAATTCTTATAGGCTCACTTCTATTGTAATTAATAAGATTAATGTTTAACACTTTATCAGAATTGTTAGTTTTTACATAAAAAGCTCGAAGGTCTTTGTCTCTAAAATACTTACTTACAGCTTTTTTTGCCTGATTTGCTAATTCTATAAAGTCTTTTTTAAAGCTCTTGTTGAAAGATAGATCTATATATGCTTGCTTAAAATTTTTATCATTTGTTAAATCCATAAGCAAGTCATAAACCTCCCATTTTTCCTGACAATGTTCTTCTAAAACAGTAATGCTATTTTTTCTTTTCAGTTCTGCTAATATGTTTTTCAATGTTAGGAAATTTGTTGACATAGTATACCCCTTTACTATAGTGCTCTGGCAATACATCTACTTTAGGAGTGACTAAGCTATTAAAACTTCTTTTTTTGTGTTAATTTTGTAATTGAATTTAATTACGTTAAAAATAACTGTAAGCATTAAATTCTGTCTTAGCCTCACTATCTATTTGTATTACTATACTAATAGTAGCACTACGTTTTAGGTTATGCAAGAATTTCTATTAGATGTAAAATTAGTAAACTTCAGAAATTTGTTATGCTAATTTTGTTAATAAAATGCAACCAATTCATGTTTATTACCAGGGGTATACTGTGTCTCAGTTCAATATTTTCTTTTCTAATGGACTGAAAATTGAGTTGAGTTAAAAATCTGATTTTATTTAATACTTTTCAAAGATGACAATATTTTGTAAAAATAGGTTTTGAACAGGACAATAATATGGAAATTTTTCTTGATAGTGTTAATTTGAGTGAAATTAAGGAGCTAAAGGATTTTATTGATGGCATAACAACAAATCCTTCTCTAATAGCAAAGTCCGGGCATAAAGATAAATACGAAGATTTAGTAAGTGAAATATGTTCTATTATAAAAGGGCCTGTTAGTGTTGAAGTTGTTGCAGATAGCCATGAAGATATGGTTAAGGAAGGCCTGAAGTTGGCGAAAATCGCTAGTAATATCGTAGTAAAATTGCCTCTTACACATGAAGGATTAATTTCTTGTAAAAAGTTGTGGACAGAACATAAAATACCTGCTAATATCACATTATGTTTTTCTCCTGGACAAGCACTGTTTGCCGCTAAGGCCGGTGCTTGTTTTATTTCTCCCTTTGTTGGTCGCCTTGATGATATAAGCTATGATGGCTTATCGCTAATAGAAGATATATGCACTATATATTCTAATTATAATTTTAAGACAAAAGTTCTTGTTGCATCAGTAAGAAGTCCAGCACATGTAATAGAAGCTGCACGGCTTGGTGCTCATTCAATTACTGTACCAGCAAAAATACTTAGACAGTTAATTAATCATCCACTTACTGACCAAGGGCTCGCAATATTTGAAAAAGACTGGGGCGTAAAGTAATACATGATATTGCTATAAAATATAATATAAAAAGGACATATGTACCATCTGTCCTTTAAAGACATGCAGGTTAATGATATGCGTAATTCAGAATTTTAAACATAATGATCCTCCTGTTAATAAAAAAAGATTCAAAAAAATGTATACAGCTGCGACCGAAGTATAGCTAAAATATATTTTAACTGAAGATTATAGATTAATTGAATTGAAAAGCCTGCAGAGGAAGATAGATTCCAAACTCTAAAGCACCTTCATTACGAATAGTAAAAAGACTATCAGAATTTGTCAAGTAATTTTTATCGTAATTTTATGAACATGACGTACATCTGTATAGAGATTGAATATGTCATTTAGGTAGCCTCTTTGTTGTCATTCCAGTACTGAAATCCAGTTAGATTTGCGAGTATAAAAGTAATACAACATTTCTGATGATGGAAGCCATTACTAGGATGACAAGAAAGGAAGTACTGGTTTCAGTTTTTGTACGTTAGCCATGTATCTCAAATTTAATTATTTATAAATAAAAGATCACACTCCTTGGCTTTGTGATGGAATAAGTTTTTCAATGCTGTCTACACAAAACTCAGCCGTGTTATTAGCTATTTCATCAAATTTATCATTTATATCCTTACCTATTTTTTCATCTTTAATATATTCGTACAGAGCTAAAATAGCTATAGTTGAACATATTGCGATGAAACCAACTTTTGCTGTAATAAGTAATGATAGCCCACCTGCAAGTATGGACACTGCTCCAATAGCTAGGTTTATAATTTTATTTTGTGTTGATTGATTCTCTTTATCCTCTAAAACGTTTGATATTGCTTTTGAGGCAATTTTTATTGCTATTGCTGTAGTTGAGATTATAACAAACATCATAGCTATTTTTGCTAAGAGAAAAATTGATGGTAGCATTATTACAAGAAACAGTGAAGCACCTCCTATAAATAACCATTTCTCATTTATTTTTTTAGACTGATCTGTATTATTAGGCATTGCAACCCTCCACTTTCATTAACAGTTTATTCATATAATATGAAACATGCGATAGTCAAGATGTTTTTGTGTGGAGAAGTTTGCGATTGAGTTTTGGCATGTTATTTAAAATTCTTATATAATATTAAATGAGTTTAAGAGAGAGTTAAATGCAGAATGCAGCTTTAGTTTTACAAGATGGCAAGTGCTTTTTGGGAAAATCGATAGGTAAAAAAGGTAAATGTATAGGTGAGGTTTGTTTTACCACTGGTATGACCGGGTATCAACATACTGTAACCGATCCTTCTTTTGCTGATCAAATAATAGCGTTCACTTTTCCTCATATTGGTAATGTTGGAATAAATCACAAGGATAATGAAGGAGAAAAAGTTTTTGCAAGTGGTGTGGTTATGCGTGAACTTTCTCCTATGTCTCACTCTTCTTCATATATTAGTTTAAATGATTGGTTGGAGAAAAATAATGTGGTTGGGATATCGGGAGTTGATACTAGAGCTTTGACGAGACATTTAAGAAAACATGGATCTCAAAATGGAATGATATGTCCGTCAAGTGAGGCACATATATTAGATGAATTGAAGAAATACAAATCTGTAAATGGAATAGAAATAACCAATAAAGTTAGCTTGCATAGTAAATTTAAAAGTGACCTTAATGCAAAATACAAAGTTGTGGTAATTGATTTTGGTGTAAAAAATAGTATAATCTCACGCTTAGTAGAACTTGATTGTACGGTTGAATTAGTCAAACCAGATACAGGTTTTGCTCACAAAATATTAAGCATGAATCCAGATGGTATAGTGCTTTCAAATGGCCCTGGTGATCCACAAGAGATAGGAGAGAGTGTAATTTCAGAAATAGAAATTATTGTGAAATCTAAAATACCAGTTTTTGGTATATGCCTGGGCCATCAATTACTTGCAGTTACTTTGGGGGCAAAGACTGTTAAGATGGATATTGGTCATCGAGGGAGTAATCATCCAGTTTATGATCTGGAGAGTAAAAAAGTTGAGATAACTAGCCAAAATCATGGTTTTGTTGTTGATTCAGCTTCTCTTCCAAGTAACGTTGAAGTTACTCATATTTCTCTATTTGATAATAGTGTAGAGGGAATAATGATGAAGGATTACCCAGTCTTTTCTGCTCAATACCATCCAGAAGAAGCGCCAGGTACGCATGATTCACATTATTTATTTAGGCGTTTTATTGATAATATTTTGTTATATAAAAGTAAAGTCTAACTGAAATCAGTTAGATTAGCTTTTATTACTTGATCTTTTGGATTTGGATGTTTAATATTAAGGATAATAAAACTTAAGTTAAGGTAGTGTTCTCTTAACAGATTTTTGTGGAGGAGTGACCGAGTGGTTAAAGGTAACAGACTGTAAATCTGTCCGCGTGAGCGTACGTAGGTTCGAATCCTACCTCCTCCATTGTGCGGGTATAGCTCAATGGTAGAGCTCTAGCCTTCCAAGCTAGTGACGTGGGTTCGATTCCCACTATCCGCTCTTTTTTTTGTTGTATTTATATAAAATCAACATATTATTTATTGATGTATTTGTATTTTAGGTAGAAGAGTTAAAGTTATGACAGCGATAGTAGAAGCATTTGGAAAGCCGCATGTAAACGTGGGAACGAT
>NODE_9_length_28748_cov_20.846234
CCTTCCTACTCGGATCAACCATTTTTTTTTGGTCTAGTTTATGGGGTGCATTATAAGGACTAAGCAATAGAAATAGTAGGATAACAGTAGTCAACCAAGATCACGTACTAAGATGATATAAGTATCATAATTTACGATTAGATTGACATAGGGTAAAGAGTAAATTAAAAATTAAATAGATCTTTTAATGCAGAATAAATGCCTATAGAAATATTGATGCCCGCTCTTTCCCCAACAATGAGTAAAACTGGAGGGAAAATTGTAAAGTGGTGTAAAAAAGAACAAGATAAAGTTGAAATAGGTGATGTAATCGCTGAAATTGAGACTGATAAAGCCATAATGGAGTTTGAATCTGTCGATGAAGGAGTTTTGGCAAAAATTTTAGTGTCGGAAGGAACAAGTGGCGTGCCTGTAAATCAACTGATAGCTCTAATGTTAGAGGAAGGGGAAGATAAAAGCGCACTTGATTTAGCTTCTGCCATCAATACCAAGGTTGAGAAGGAGGTTGAAGCCGATTTTTCAGTATCATCCAACCCTTCGATTTCATCTAGCTCTTCAATGTCATCCCAGTGCGTGACACTGGGATCTAAAAAAGAGGATAGAGCAACAGAAAATAGAATAAAAGTAAGCCCCTTAGCTAAAAAAATAGCTCAAAATGAAGGTGTTGATATAAAGCGATTAAAAGGTACAGGTCCATATGGTCGTGTCATCAAAGCTGATGTATTAGAATTTTTAGATCAAACTAAAAGCTATGAGAGATTTGAGGAAAATACAACATTTGAAGTAAGCAATATGCGCCAAGTGATAGCGCAGCGCCTAGTTGAATCTAAGCAAAATATTCCACACTTTTATTTAACTGTAGACTGCCACGTTGATAAGCTAATATCGCTCAAAAATGAGGTTAATTCAGCAAATGAAAACAATAAAGTAACAATTAATGACTTAATTATAAAAGCTGTGGCTTTCAGCATGAAAAAATTTCCTGATATAAACTCATCGTGGATAGATACTAAGATAGTAAAATATTCAAATATAGATATCTCAATTGCTGTAGCGCTTGAGGATGGACTTATTACTCCTATAGTAAAAAATGCTGATGAAAAAAGTGTTTTATCTATATCAAAAGAAGTGAAAGATTTAGTAAATAGAGCACGATCTGGAAAATTAAGGCCTGAAGAATTTCAAGGAGGAGGGTTTACCATTTCTAATTTAGGCATGTTTGGTATAAAAACTTTCAGTGCTATAATCAATCCACCACAGTCTTGCATTATGGCTGTCGGCGCATCCAAAAAACAACCAGTTGTCATAAGTGAAAAAATAGAGATAGCAGAGGTAATGACAGTTACTCTCTCTGTTGACCACAGAGCAGTTGATGGAGCACTCGGAGCAAAATTTTTAAATGCCTTTAAGTACTATATAGAAAACCCTACGGTGATGCTTCTTGAGCCTTTATTATTATAATAAAATTAATACCTCTTAATTTATACTTTTATTAATTGATAGGTTTAGAGGTAAAATATGACTGATAAAAAGATAGAAAAACGTAGTATATCTTTTGATGCTGCAAAATCAAAATTTTCAAACGATAGGTTTCAAATAGATTCCTCATCTAATGAGTCAATAGATACCATTGGTAAAAAATTTAAGTATGAAGTGAAACTTCCAGGTGTTATTCACACTACAACAAGAAAAAATAATGTTGGAAGCGGATTAAATGAGTTAGATCTAAGAAAGAAAAACGAAAACTCTTTCAAGACACCAATAAAGAATATTGAAGAATCAGATAGTAAGAGAAACCAAAGTCATTTGCTGTTTCAGGAGGACTCATTTCCAGAACTACCAGCATGTGCATATAAGCCAGCACTGCTGCCAAAACCATCAAAAGAAAAAATAAAGGAAGCTGTAGATAAAATGCGCAATAATAGAAAAGCTCATAATTCTGCAAGTGTTGAAAATGGTGTTAGTTCAGACAGGTTCAAAGTGCGCCCGTTCTTATGTAGTGATATAGATGGATATGTAGCTCCTGACAAACGTGACCGTAATCTAGAAAGGTGTAGGGTTACACATGATAGCAGTAAGCTTGAAGCACAAATGGAAAGAAAGCATGGGTTTCAATCAGATCCAAGTGTTAAGCATACGAAGGCTGATACGGTAACGTGTTCTATCACTAAAGGTAACGATAAAAAAGATATTAGACCTGATGAACAAAAGCCTTTATCGGAGATATATAAAGTTAATGTGAAGGAATTAGCAAGTAGGTTCCGCGGCTAATCATTATTGGATTTTTCGAATAACAATTGCTTAAGATTTTATAAACTGTGCATATAGTACTCTATAAGAAAAAGAGAAGTGTGACAACTTCTCTCTTTCTTAACCACTTGCTGAAGAACGTTTATCTTCTGTGGCATCTGGTGATGGAGCAACTAATCTGCTCAAAATCTCATCTTTTGGTCCCATAGCATAAATAACACCATCTGACATGATAATCACTTTATCAACTACGGATAGTAACGGTAGCTTATGAGTGATGATAACAGTGGTAGTATTTTGCTCTCTTGCAACATTGATTGCATTAATCAAGCGCGTCTCTCCATTGCTGTCTAAGTTAGCATTCGGTTCATCAAGCACTAAAAGCTTAGTATTACCATAAAAAGCCCTTGCAAGTCCAAGAAGCTGTTTTTGGCCACCAGAGAGTATTACTCCTCCAGGTCCTCCTATTGTTGTATCATACCCATTTGGTAAGCTCAGTATTAATTCATGTATTCCTGCAATTTTTGCTGCTTTGATTATTTCTTCAGGATTTGGATCTGGTCTCATGCGGGCAATATTAGCTTTAACGCTCGTGTTAAATAGTTCAATATCCTGAGGTAAGTAACCAACATAATTACCAAAATTTTCTCGATTCCAAGTGTATACATCAGCACCATCTAGTCTAACTACACCTGATATGGGCTTCCATACACCAACGGTTAGCTTTGCAATGGTTGACTTACCAGAAGCACTCGCACCAATAACACCAACTACATCCCCTGGTTCTATTACAAATGAGATTCCTTTTACTGTTGGCTTATTGCTCCCATAAGGAGTAAAAAATACCCTATCAAATTCCAACTTCCCTTCAGGCTCTGGTAGAGCCATAGTTTGCTCTCTTTTTGGGGATGTTAGGATAAGTCTTTGCAGCCTGCCATATGACATCCTGGCTTGATTTAAAAATTTCCAAGTATGAACTGCTGCATCAAATGGAGCCAATACTCTACCCATCAAAATCGAGGCAGCAATAATGCTACCGGCAGTTTTGTGAGCTGTGATTGCAAGTAATGCGCCTGTTCCAATTACTGATATTTGCAGAGTTGAGCGTAGAAACTTAGTAATCCCAGTAATCACATTAGAACGATTCTGCGCTGTAACTTGCATTGCACGATTTTGATCATTCCGTTTACACCAATCAGAAACTATAAATTCTGACATACCCATAGCCTCAACCACTTCTGCGTTTCTTGTTGCAACATCTATAGCATTAATATTGCGTATAGTTTCTTCATTAGTTTCTCGCAATATACGCTTAGTAGCAAGTTCATTCCATACTGCCATTGAAACTAATATAATGATTCCAGCAATAGCTATAAACCCTGTAGAGGTGTGTATCATAAAGATCACAACAAGGTAAATTAACGACCATGGAGTATCGAACAGTGAAAATATACCATTTCCTGTAATGAAATTTTTTATTACCCCAAGATCTCGTATTGCTTCACCACTTGAAGTTGAGCTTTGCACTGATGTTAATCTAATTGACCTTACTATCAGATCTGGTGTTGCGGTTTTATCAATCCAATCACCAATTTTAGCCATAGCTAAATATCGACAAGTTTCAAGCATTGCAGAACATGCAAACGCAGATAAAGTAATAATCGTCAGCATAACCAGTGTTGATACGCTCTCGCTTGATATCACTCGATCAAGCACCTGAGACGTGTAAAGTGGTAAAAATAACATTAATGCATTAATTCCTGAACTAAACCAGAAAATGAACCAAAATGCACTTTTGCACTTCTCTAGACAAGTATATAGTATACTTTGCTTTAATTCCTTTTTTATTGACGGAGTGATTTCCACAATCTTCCTTTTTATTTAATTATATGTACCATATATAGTTTTTATTTCAAAAGTATTAACAGTTATTGCCTTACCATATCATTAATGTAATAAAATATTAATGATATGCGAATATAAACTTTTTCATAGCAAGGCTATCTTACTCCTTCTTTACTTGCGATAGCCTTACCAACTGCCTACTACTCAATACTTAAATCTAAAAATTGACGCCATCCGAATCAGTTACTACAATCCTCATTATTCCTCTTATATGATCAGAAGATATTCTAGATCTTAGTGCTCTACTTGCAACTCTTCTTCTGCTCATACAAGGTGGACTTGACTGTGTTCTTGGCCTGTACTCTAATCCAAAAAAGTTTTCTTCCTGAATAATAGCCTCTGTTCCAGGGCTAGAAAGCGTTGTATGCGGAAGTTCCTCGCTCACAAAAGGTAATTTCTTCAGATGAACTGCGCTATTACCTGTATAGCCAGTGATACCAAACTCTTCTTTTGTGAGAATTGGGCAACTTGAAGTTGAAAATACTGAACTCTTTACCCTTTCTATATGATCACTAGATTTTTGTAATTTACCTATGATTTTTTTTCTTATCATATAAAGCGGATTTGATTGCACCCTTGGTCTTTCCAAAAAGTCTTCTTCTTTAATGGTAGTCTTCGCTCTAGAACTAGAGGGCTTCTTGCTCATAGAAGGTAGATCCACATAATGACTGTTTGCATGATCAATAACATCAAATTCTCTTTTTATAGGTGTTGAACAACTTGGATTAAAGGGATTTGAGAATATTGAGTAGCTATGAGGCTGCTTTTCTTCATCATCCTTTTTTGTAGTATTTTTTTCTCCTAATAAGTTTAATGAATCAACCAGATTTTCTTTCTCCTCAAGAATACTGGTTACTTTTATCTTGTTTACTGCAGTTTTGAATTTGCTTTGCGATGAGTTAACTACGTTTTCCTTCTTTCCAAAAATATTAGATACCTTTATCTTGTTTACTGCAGTTTTGAATTTGCTTTGTGGAGCTTTTGGTTTACTTTCTGAATACTTATCCATAGTAATTAAACATGATGCACTATCGTGTCTGTCAATTGTGTCTTGCATTCTACTGTTGCGTCTTGCATACTGACTAAGCTTTTCCCCTAAATTACCCAGAAAAGATGAGCTTCTTCTTCCTTCTGACGCTGCACTACCACTCCTACTCCTACTCATTTCTTGGAAAGGAATACTGAGTTTATCTCTATTCTGTAAGTCAATCTCATCCACAAATTTATTAAACTTACTTTGCAATTGTGCAGTTTCTTCTATACTTTTTGCTAATTGTTCCAATATTACGTTATATCCTTCTAAATCGCAAGCTTCTTTAATTGACTTTCCTGTTAACTCTTCAATTCTGTCTATTTTCTCAGTATAGTTTTCTATTTTACTCTTAAGAGGTTCTTTTTGACGGCCAACTACTAAATTGGACAAGAAAAATACAAATGATATAAAAGAACAGAACATGGAAACATAGGTAAAAACTTTTTTCACTTCAGAGTCCGACTTATTAGATAGAACGCAAAGTGAAATAGTAATACCTGCTATTGGTGTAAGCAAACCAGTGATGCGTAAAACTATTTCTCTTTTATCTTGATAATCTATCTCAAATCTATCATATTTTCTTTTTATGTCTTCCCTTATTTCATAAAAAACATCCAAGAATAGCCTCAAGATATTTAGATTATGCTCAAGAGCATAATCTAAAGTTATTTTTCCTGCATTGTCTTTTATATCAAAATTTATTTTCTTATTTACAATTTTCTCTTTGCTGTCCATTGTTAAATAGAGTAAAGCACTGACAGCTTTTTCCATTAAGTGCTTATTACGTTTACGCTTTTCTAAAATTAGATTTTTTAAGAATTTATCTTGCTTAAAATCCTCATTTATCATTCTTTCAAAATCATTATCATTCATTACAAGATAGTGCAATGGTGTTCTTCCAGATTTAGATACAACATTCAACATTTGCTCATTATAGGAATAATTATCTGTCATAAAATATTCTATTACTTCAGCGTTAAGGCTCATAGCAGCTAAGTGTAGAGGTGTAAGTCTGTGATTGTTTGCTGCGTTAAAGAGTGTTCTAATAGTTGACTTAAAAACACTTCCAACAATATACTGAGAACATTCTACGCAGCCAGCAAGGGCAGCCATGTGTAACGATGTATTGTCATTTTCATCATTATGAGAAAATAACACTCCAACGCTATCAGCCACGTTTCTATCTACAAGGCTTTCTGCTAAAAACTCAAGGCATTCCTTATTACCGCTCAAAATAGCTGCAAATAACAACTTTTTTTGTGTATTTTGTCCTGAAAAAATATCAACTTGGCTTTCTTCCATCAAATACTTAACACATTCTACGTTTCCACTTAACATGGATAAGTGTAGTAAGGTGTGTCCATCGTTATTCTCCTTGCTTAATATCTCTTCTACTTCCTTTTTCTGTGTAAGAGAGAAAAGGTGCTGAAGGCATGATTTATTACCAACACGCGCTGCCATATGAAATGCGGTGTTACCGTTTTGGTTCTCACAAAAAATCTCCTGATGAATGTTGTTTGCTAACTCTTTTTCTAATATGCTTAAAAATTCTAGATCAACCAGTTGAACAGCAAAATGTAAAGGGGTATTTCCTTCATTATTACTCTCATTTTTTTGTATACCTTTGCGTATTAATAGTTTCACACATTCTTTTCTTAGCTCTATCTCTGTGCTTTTCGATAGAGCTAAGTGTAGTGCTGTATTTCCTTTGCTTGTTTTTGTGTTTAAATCATAATCAGGAAATTTATCAAGTAAGAAATTTAGACAATCAAATTGCCCGTACATTGCAGCCAAATGTACAAGATCTCTTCCATGCTCACCTTTAAAGTCAAGGATGCTATCTTCTTTATTTTCACGCTTTTCAATAAATAGCTCAATACAATCTGTATTACCATGTATAATAGCAATATGTAATGGGGTGTTACCTTGTTTATTTTCAACAATTTTTGCACCTAATCTACTCAACACTTCTATTAGTTGTTTATTTCCATATTGTGCAGCTATATGTAATGGAGTGTTGTCACCTACATCTTTTCGATTAATTTCACTTTTTAGCTTACCTAACAATCTTAGGTGCTCTATAAGAAAATTTATAGCATTGTCTTGGATTTTTGCGTTACTTGCAATCTTATGCAAAGGATTCTCATTATATTGATTTTTTAAAAATTGCACTTGATTATTGATGCAGAACCCTATGCACTCAGCATTCCCAGATTGGGCAGCATAGTGTAATGCGTTATTTAAATATTTATCTATTTTAATTTTTTCCCTATCAAAAATTCCTTTTGCCTTAAGTATTTCTCCTAAATATTCTAGGAGGCTAAAATTTCCGCTTTTAGCAGTATAGTGCAATTCACTCTTATAATTAATGGTGCTAGTAAAGTGTGCCTCATTTTCCACTAGAGCTTCAAAGCATTTTTTCTTGCCAAATTTAGCTGCATAATGTAGTGGTGTTTTACCACTTCTATCTTTTACTGCTTCTTTAATGTTGAAATTAAACTTTTCTATTACAAAACGTAAAATATCTTCTCTACCCGATTCAGCTAAGTAATGTAGAAGCGTTTTATCATTACTGTCTGCAAAATTCTCCAGTTCTGTAATCAACTCTTTCTTCATACCAAGAATTAGAGATACAGCCATTTGAATATCACAATCTTTATTTCTTTTTTGTCTTTCTCTAATTCTTTCAATAGCCACTGTTAATAGCGAAGAACCATCATTACTTGTTATATTCCATCCACCTTGACAAAATTTTTCAGCTAATGAATCACTTATACTTTTGGGTTTGCGTTCCAAAATTTTGCTTTTTACATCATCAAGATTGTCAGCATATATATTATAGTTTTCTTCTTGAGTTGCTTTATTGATATAATCATACAGACTTATTAAATCTTGCTTATTTACTTCATCTTCTGAATTGCCTTGTAATGAAGAGAGGTCAATCTTACTAACTGCTCTTGCCATACCAATGGTTCCCGCAGCAAATAAACCTGAACTGAGTGTCTTTGCGCTTGTACTAGATTTAGCTTTGAAAACACTAGTAACTGTATTTTTCAACATACTGTACCTCATAAATAGTAATGCTGGTAGTGAATAAGGCTTTCCACTATAATTTTCAAGCCTACAAAAATTCACCAGCAGCCGCATTATATAGTAGATAATTTTTTGTGCCAGTAATATTTTCTAATTCCCACTTTGGCCTTGGTGCAAAGTCAAGAGAGTCTACATAGTTTCTCTGTAACCTTTCAATTCCTGTCCATCCAACCATCACTGCATTGTCTGTACATAAATTGCTTGGAGGAGAAAGCACGTTCAAGTCTATGTGCTTTTTTAATCTCTCTTTCAGGAAATTATTTGCTGCAACTCCACCAGTAATTACAAAATCATTAATTTTAATATTTAAGGATGAAGCAATAGTAATTGCATTTTTGACTCTATCAAGTAGTATGTCGCTGACACACTCTTGAAATGAGGCACACATATCACATACATCCTGTTCATTCATTACAAGTTCTCGTATTAAGTTTTTTACTGCTGTTTTAATTCCAGAAAACGAAAAGTCACATCCGGAGCGTTTTGTCATCGCCCTTGGCAGTTTAAATCTCATACCATCACCTTTTTTAGCTAATTTTTCAATCAATGGACCTCCTGGATAGCTTAGACCCAGCATCTTAGCAACTTTGTCAAATGCTTCTCCTAATGAGTCATCAAGCGTTTCTCCAAGTTTGATGTATTTACCTACATCCTGTGCAATTAAAAATTGACAATGGCCACCTGATATCAGTAGGACTAAAAACGGAAATTTAACTTCATATAGTAGCCTAACAACTAACGCATGTGCTTCTAAGTGATTGACTGCAATAAACGGTTTTTGTGCTACATGCGCAATTGCTTTAGCCATCATTGTACCAACTATTAATCCACCTATGAGTCCTGGTCCTGATGTCGCTGCAATTGCATCCAAATCACAAAAACTAAGGTTATATTTTTCCATAGCACTTTTTATTAAACCACTTAAATGCTTCATATGAGCACGTGATGCTATTTCGGGAATCACTCCACCGCGCTTTTTATGCTCTGCCTGAGAAAGAATTTCGTGAGCAAGAACTTGCTTGTTGCTATTTACAATTGCAACTGCAGTTTCATCGCAGCTTGTTTCAATAGCTAAAATAGTTTTCATAAACACTTTAAAACTATACCTTGAAATACTGTAACTGCAAAACGTATATAACTTAAGCTAAAAACACCTAATCTACTATTGTTGCATACTCTGCTGACTTGTACCTACAGTAACATCCTCCAGATCAGATAGTGGCGATAATTGTTGTTTAAACCCTTCTGTTAACCAATCAGCAGCCCATTCTGCAATACTTTCTCTACCGGATATTCGAATTTTTTCCTTAAGTTCTGTAACAAGTCCCTGGGATTTTATTTCTTTCTCTTCTGATATTTCTTCCCCATTTGCACGCATTATTACCCTGATACACTTTGCTATGACAGAATTGTAAGATTTTGTACTTCCCTTCCCATCAGCACATCAATAAAATCATCAGACAATTTTACCTCTTCTATTACTTTCAGCCCATTAGGAGATATTACTGGTTGTTTATATCTCCCTAGAACACAACCTGCTGAACCTTTTAGCATATTTACTATAAGATCTCTAGTGCTTACCTCAGGTGGCAAGTCTATATTTGCATGCATCTCTTTATTATATCTCATCACTCGCATTGTAAAATGCTAGAATTACCTTGCCAATAAAAATCACAATTCCACACTGCTCATTAGTGGATTCACCTATAATGGTAAATACAGAAGAACATCTAGCTATAATCTAATCACTGTCTCCAAATATAGAACCAATTCTTTTGCTCCCAGGAGAAAATTTATTAGTCCAGCTGCTTTGTACTTTGTTTATATCTTTAAAGGCCGTTTTGTTGCTATACTCCTTTACTTCTTTATCTATTCTCTCCATTATTTGTGGATCTAGATAGCTCTTTTTCCATTGGTTAGTAGCAAGAAATACTTTGTTTAAATCTTGAGTGCGAATTAGATATTCCTTGTCTTTAGGATAAACCTCCTGAGCCCAAGCGAATAGCTCAAAATAGCGTGCAAATAATTCGGATGCGCGTGATTTTGCAGTTCGATAAGCTTGTATCTCTTCAAATATAATTTGACCAATAATTTTTTGTACCAGAATATTTGACTGCTTCAAGTTCTGCTCAATATCCTGATAAACTTTATAGAGAAATTCTCGCTCTAAGCTTAAGTTCAGTTCATTTTCAACCATATGTGAAAGTTCATGTACTATGATGTAAGGATTTGACCTTCTTAGCACAATAACATACTTATTTAAACCAGAAGATCGAATTGTCTTACACACTCCCTCTTCCATATCCATTAATCCTTCTTGATATATTTCAAATGAGAGTCTATTTTGCTTTATTAGTGACAAAGTGAGGTTCAATGTATTTCTAAATTTCTCAAATTGATAGAGATATTCGACATATTGTATTACGTTTTCACCACTTCCTACTTGAGTTGCTTGTTTTATTAAGTCCCTGGTTAGCATGCTCCATTATTAAAGGAATTTTCTTTATACTCAAGAGTTATAAAGTATTTTTAGGAAGTATAGCTAAAGTAGTTTAAGTTCATTGACATCCCGCTACTTGTTAGCAGTCAAGAGGTATCATGTCAGTATGACTTAGGAATGTACTAGATATAAAAGTGCAATATCAAATATATTCTACTAAAAATCAATCAGATCTTCACATGTTTGTTCTTCATAAAAGAAGTTCAATGTTATCGTAGTACCAAGCTTTGCTTCACTTTTAATGCTGAAAGTCCCACCCATTAACTCTACTAATTTCTTGCTTAGCGGTAATCCGATACCTGTACCTTCATTTCTATATCCTGAATCTGCTTGACCAAAAACGGACATAACTTTATATATGTCCTGCTGCATTATCCCTATTCCATTATCATGAAACTCAATAGTTAATAAATTTTTTTCTATATTCTCTTTAATAATCATTCTTATTAAACCACCTTGAGGAGTGAACTTGATTGCATTCGATAACAAATTTATTATAACTTGCTTCATTCTTTTGGGATCGGCGATAACTAATAATTGTTTATCAGATATCTCTTTCTTTAAACTAATCCCTGTTTCTTTTAGTTTAGGTGATAACATTTTTAAGCACGAATCTATTATCTTATTCAGATTAAACTTCACTTTCTCTACTGTTAAACTACTTGATTCAGCTTTAGAAAAATCGAGCACATCATTAATCAAAGCAAGTAAATGTGTACCAGCATTATATATATCGTCTACGTATTCCTTGTATTTAGAGTGATCTACCGAACCTAAAGTTTCATTTTTGATCAACTTTGCAAATCCAATAATAGCATTAAGAGGTGTACGCAACTCATGTGTAACACTTGCAAAAAATTTTATCTTATTTGCATTTTCTTGCTCTAATGCCTCTTTAACCCTTTGTAATTCAATATTAGTTTTATGCTGCTTGGTTAGCATTTGGGTATTGGAAAAGTGCAAATAAAGCATTATTAGTATTAAGATAACCAGTAATAAGCCCATTAATATTGAAAATAGACTATATACCATAATATAAGAGTCATTATAGCTTTGAATGATCTTCAAAAAAAATGAAGGCTTAATGTCATCTTCATGAAATATAGGGAAAGTAGAAGTTAATGTATTTCCTGTAGCGTAAAATATTTCTTGATTGCTTAGCAATTTATCAATTTCATCATTTGTAAGCAACTGCTCATAGTCATGACCTTGAGTATTAAAATTACTGAAAATTACTCTGGCATTTTGATCATACAGTATTAAGCTAAAATTTCTTACTTTGCTTACTGATTGTAACAATTCAGCACGCAATTTTACCAACTGGTTTATGTAATCAAAACTGTTATATTTAATATGATGTTTTTCTATTAGTAAATAATGATATTTTTTTATTATACTATTTTCCAATAGATCTTTTAAGTTTGCATTTGAATTACGGTAAAAAGAAAGAAAATTATTCTTTAATGAATAACTGCGGTATATTGTGCCCAATAAAACCACAAAAATTAATAAGAATAGCGAGATAATTTTTGTGTATCTATTTGTTTTTAGTGTAGTAAACATTAATTTACTTAATTTATACATATTCTTCTCATTGTGAAATAACGTCTTTTATGGTATTAATAAAAAATTAGCATATCATACTTTTATGACAATTTCTCCTATCTTGCCAGTTTATTCTCCTATTAACATAAATTTTCCTTATGGTAAAGGTGTTTACTTGTATGATATCGATAATAAGCGCTATATAGATTTTCACTCTGGAATAGCTGTTAGCAGTTTAGGTCATGCTAACCCACGATTAACTAATGTCCTAAAATTACAAGGGGAAAAACTATGGCATATATCAAATACCTATAATATATCTACTGCCAACAAATTTGCAGAAAATTTAATAAACAACAGCTTTGCTAATACTGTATTTTTTGCAAATTCTGGATCAGAAGCAGTGGAATGTGGACTTAAAATCGCTAGGGCCTATCAAAATGGAAAAGGTAATAAAAATCGCTATAGAATTCTAACATTTCATGGTGCATTTCATGGAAGGACATTTTTAACTTGTGCAACAAACGATAGACAGAAATTTTCTGAATTACTGAATCCTTATATTGACTGGTGTGATAACATAGAGCCCAATATTGAGAGTGTAAAGAAAGCAATTTCTAATGGCATAGGTGTTATATTAATAGAACCAATACAGGGACAAGGTGGTATTAAAGTAATGAGTGAAGTCTTTATGAAAGAGCTAAGAGAACTATGTAACGAAAACGACATACTGCTATTTTTTGATTGCGTTCAGTGCGGTGCTGGCAGGACAGGAAAGTTATTTGCATATGAACACATAGGAATTAAGCCTGACATATGTGCTCTTGCAAAAGGAATAGGAGGAGGTTTCCCTCTGGGGGCTTGTCTTGCAGCTGAAAAGGTTGCTAAGTACATGGCGGTCGGTATGCATGGTTCTACTTTTGGTGGTAATCCACTTGCAACTTCAGTAGGTAATGCTGTATTGGATGAATTGCTCAGCCCTGGCTTCTTAGAAAATGTTGAAGTTAGAGGTAAGTCTTTAAAAAACAAACTAGAGGACTTAGCAAGCAAGTTTCCAATGATAGAAGAAGTGAGAGGAAAAGGGTTGATGCTAGGAATAAAAGTAAAAATGAATAACCAAAAATTTGCAGAAGAGCTAAGTCACCGTGGTTTACTCACTGTTGGAGTAACATCAGATAACGTTGTAAGAATCTTGCCTCCACTCATTATCACTGAAAAAGAGATTGATGAAGGCATTGAAATCCTCACTCAGTATTTATCTGAAAAGTTCTAGTTAAAAACTAAACCTTCCTGCTCACTAGTTGTTTGCTGTATCAAAATTGCAGATAAAGCAGTAGCTACAACTTTATCAGCTACTTCATTTGTACACTTTACCTTTTCCTGCTCTCTTATCAGTGTAAGCGCATTTATATCACTTAGTGAGTCAAATTTTGTTATATCCTCAAATATAAACGATTGCACGATGTCTTTCGGAATATTGAAAAAAGTCGAGTTACCAAGCGATAATGTCATATCTAACACACTTTTCATTGAGCCGTTTCTCAAAACACATTTAGACAGTTCCCCTAAAAGAATTGGCACTCCAAAAATAAAAAATGCTCCTCTCACTAAATAGGTTGTTATTTCATATAACAATGCACCACACAAGAGTGCCAATGGTCCAAATACTATAAAACCGCAAAGTAAAGGCAATGTCATGGTCTGACCTAATGATATTCTACCTATAAGCTCCATTGAAATTATAAACCCAATAAGTAACATAGCTCTACCTAGATATGTCCTTTCTTTAGAGCGTTTGTTAAAGTTTTTCTCACGTAACTTAGAAAAATCATTGTTAACTCTTACTTCAAAAATATTATGGTTGGTTTTTAATTTTAGCTTTAAGCCCTCTATTCCATGACGCCACTTGTGGCACCTTACAATTTCATCAATTATCGTACTAACTTGATTATTGATTTTGTATAATTTGCTTTCTTGATATAAGTTGCCTTGATAATATTTTTCTCTCAAGTCTACACAATTTAAATTCTTTAAATCACATAAAAAATCTTTGATTTCTTGTGCCATTTTATTAGCATCATCTTTGTAGCCTACAGCTTTCAAAATTGTTACCAAGTGTTTATTTTCAATTTGAGCAATTGTTCTATCTAATGCACGTATATATTGCTTGGATTGAAAATATGAGATGATTTTTTCTTTACATCTATCCTCATTGCCTTCGTACAAACTATTTCTTTTGAAACTGCTGTCATGTTCTTTGGCAATTTCTAATGCATGAACCAATACATTTTGCGCCTTCACACTACTTTCACAGTGACAGTTTCTGATTATGTGTACATACGCTCTTGCACTGGTATCTCCAGATTTATCTATATTGTACGCTTTAGCCAAAAAGACTAAATAGTCAAACCCTGCCCAAAGATAATACATTACCTTTGTTATAGCACTCCCCACAGAAAATAAAGCTGAGCGTGTGCAAGATAATTTACCGTTGTTTTTAATTCTGTTCTCATATGAACGAAGGTATGCCTCTGTACTTTTTAAAATCCTATGTAAATCTTGTTCTGTCTTTTTGACATCAAAATCATTTATATCATGAACTTTTTCATACGTTTCTTTTATCAAATCACTAGAAAACTTCTTCAGAGCTGAATCATCAATATTTCCTAATGCATCAATATTTTTACTAATATAGATTTCTATTTTTCTTCCAAGTTCTTCTCCCATTCTATTTTTTAGCAACTTATTGTATTTATTAGTAGCTGGAAACAAAACTTTCTGACAAAATTTCTGTGGTTCGTTTTTAAAATTTGCTAAGATCTTATTCACAAATAGCTCAACTTCTTCACCTGCAGCAGCGAAAAACCATGATTGTCTGCTCTCATTACGCTCTCTATTTCTTCCAAGATTCTGTAGGGCTTCAGATGGATTATTGAACTGACTAACCGAATCTGCAAATATTGATGCAACATGATTATATTCACTATCAAATCCACGACCTTTCGATCCATCTATAACCGTTGTCAACGCATATTTAGCCAATGAATCAAAATCTCTTTTTTCATAATCACAATAAAGAGTTCGATATCCACCTATCTGATTACGTATTATCGCTGAAAAGAGTCTGTTTTCTCCAATACCAAGATCATTTTTCCCAATTCCTGCAAAGATACATTTATTTTGTTTGCAGAAATCAATGAGACTATGTAGTATACCTTCCTCTCTTTCCATGAGGTCATGGAGCTCTTTGCTTAAGCGCCAATTATCAACTATTAAGCTGCATTGCTCATTATCACTTTTACTCAGTGCTTCAATTACTGTCTTTATTTGCAGTAAGAGCTCATCTCTAGCAAATTGCTCACTAAAGCCTTTTCTCTCTAGGTAGCTTATAATATTGTTATCATTAGTGGTGCTAACATTCTTTTTAACATCTTCTATCAATTCACTCAAACCTTCTCTTCTTTTTTTATCTAAAGTAATATTATCACACTTCATTAAATATGAGAGAGTAAGATCGATCATTGAATGCATTACTCTATATTTTAGATATTCAGCAGTACTACTGAAATCCACCTTTTCTTTTAATTCAGATATCTGCTCTTCTGTCAGACTAGGATGTTGCTTTTTAACGCAGCTTATAAAGTTCGCTTCGCGTAACTTGAGCCTATAGTCTTGATAAGATATCCCTTCAGGCTGAAATTTATTATACACTTCATAACGTGTACTACCTTCATATACTAAATTATCTCTACCCTGCAACGCAAAGTTAAGATTAACTATACTATTTACATCATCAACTAAAAGCAGAGCACTTTCTCCAATTGGGCTTTGCACATTCCATCTTATAGAAGTTAATAAATCATCGGTATCAACAAGCTTATTGTAATTAAAAACTTCTTCGCTCTCTTCAACATATTCATGAGCTGGGCTCGATTTTTCTCTAGTAAATAAGCTACGCACGTTAGCAAGAAATCTAGAAAGCAGTTCTTTTGACTCTACACCAGTTGCTTTAGTTAGTACCCACCAAATTGGCAACATTACTATACCAAATATAAACATAGAAATTGTATAATATAAGTTTCCAATCAAAGCAGAATAAAGCCAATAATCTGAAGTTAGACCAATTACAGCAGCAACATTACTATTTATAACAGGAAATAATGTAATCATAGGTATTATAGTAACAGCAATATTCACTACAAATGCTAGAGTGAAATTTGTTCTCCTATTGGTTTTTGCAATAACACTTGCTGTTTCGATGGCGTTTGCAATACAACGTCTACTCAATCTTGTCGGGCTGATAACTTTTCCGCATCTATTTAAAATCCTTCTCTTTGGTGTTGCAGTGAGGTAAGTCGTAGGATATTTCTCATCAAGCTTGCACATGTTCTCAAAATCCTGCTGCTTGTTAATACTGTCTGCTTCATCAACACTAATCCACAACCTGGTATTTTGGTCTTTAAATTTACGATCATTTTCTTGCTGCAATAACAGGTCATGTGTCACTATAATTGTTGTAGGTTTAGTTGCCTTCAGTGCATTTTTAATTTCCTCAGCAGTTTTAGGTGTCCTAATGTTTACAGTAAATGCACTACTCATCATTTTTTTAGCTTGATTCACTAGGTCACTACTTGGTACTGCAACCAGATGATGAAACCCTGCTTGGGCTAGTACATAACTCAGTATTCCAATGTCGTAAGTCTTACCAAATCCAGTTTCTGCATCGATCATAACATTACAGTTAGTAGTGCAAGAGTTGCATAGATGTTCTAATACCCCTTCAACAACAGGTTTACGACGTGCTACTATTATAGATTCCTTTGTATCATCAAGTTTTATAGATTCACCTTTTAGCTTGCAGTTGATTTTTTCTAAGCTACTTATAATACTTTGCTTTTCTTGATTACTGATAGAACTCACACATTACCCACTATAATTATCACAATATTAATTGTATGTTAATTCAGTAAATTGTCAATTCTATGGACAAAAAGCTGATTTCAACTATCATATTAATATGAATATATGCCTCGGAATAATTACTTCTCCCCATGGAATCAAAGGAGCTGTCAAAGTAAAAACCTTTACTGAAAAGCCCGAAAATATTTTCCTATATGGTGAACTAATAATCGGAAGTGAAAATTATAAAATAAGCTTGGTGTCTGTTGTCAGTAATAATTTAGTAATAGCAACAATTAGCGGTGTGAATTCCCGTAATGAAGCAGAACTTTTAAGAAATAAAAAGTTATATATAGAAAGAGATAAGCTACCACAGTTAAATGATGAGAATGAATTCTACCAAGATGATCTTGTAAATATGGAAGTAAGACTAGAGAGTAATGAATTATATGGCTATGTGAAGTCTGTGAATAATTTCGGCTCGGGGGATATATTAGAAATTTTGGTTATCAGCACAAAAAAGAACATTATGTTATCTTTTACTAAAGAAATATTTCCACATATCAATATGAAGGAAAGATATATAGTAATCAACATGCCAGAATTCATTGGCCAATAAAAATTTTGATATTTGTATAAAGTTATTTATAATAATCAGACCAAATTAAAAGTGTAATTATGGCAGAAAGGGCTAATGATATCAGGCCAGGTCAGGTACTAGAACATAACGGTGGGTTGTTTTTGGTTGTAAGTATTATGCATACTCAACCTGGTAAAGGTGGTGCATATATACAAGCTGAAATGAAAAATATCCAAACAGGAGCAAAGTACTATGAGAGGTTTCGCTCTGATGCAACAATCAGAAGGGCAATTTTAGATGAAGAGGAATATGTTTATCTTTTTACTGAAGAAAATATCGTAAATCTTATGCATCCAAGTAGTTACGAGCAGATTGTTATAAATTTAGACTTATTAGGGGAAAAGAAGGCTTATTTGCAAGATAATATGAAAATTAAAGTAGTAACTTATCAAGATAAAATAATTTCTGCACATGTGCCTGATCACGTTACACTAACTGTAAAAGAGACAGAGTCTGTTATCAAAGGTCAGACTGTTGCTGCTTCTTATAAGCCTGCAATTTTGGAAAACGGAATACGTGTTAACGTGCCTCAATTTATAAAAGAAGGGGATAAAATTGTATTACATACTCCTGATAACAGCTATTACGAAAGAGTAAAAGAGTAAATGGCCATTTCATCACCACGAATCAATGTGATGCTTGATTCTGTACGCAGTGCCTCCAAGCAGCTTATACGTGATTTTAATGAATTGCAAATTTCAAGCGTTAAGTCAGCAGACTTTATCAATAAAACTTATTCAAAATCCAAGCAACTTATATACGATTGCTTGAAAAACTACAACCAGAACTATGACTTTATTTTTGAAGACGATGTGGGCCAAGATCTAAAAGACGGCGGTTATACTTGGTTTATTATGCCTATAGAAGGCAAGGAAAACCTTTTTAGTTGTATGGTTTATTTTGCAGTATCAGTTTGTCTCATTCATAAAAACAGAGTTGTAGCAGCTGTGATTGATGCTCCAGCCCTTAGAGAAACTTTCTGGGCAGAGGAAAAGAAAGGAGCTTTTCTTGAAGATTTCAAATCTCGCCATGTAAAAATGCGGATGAAAGCTCGTGAAGGGGGAATAATAGACATAAGTGGTAATTTGTTAAATAAATTACCACTTGACAATAATAATCTACGCTCCCTTGGCTCAACGGTACTAGGTTTTGCATATCTTGCTGCTGGAAGATACAATGGAATAATTTACTCTGGAATTAATAAATATAAAACTTCACTCGGTAGGCTTTTTCTGCAAGAAAGCGGTGGGAGATTAAGGGAAGATAACGCGCTTGTCATTGCTGGAGATATAAACTAAAGTTCATTCAAAAGAGCAAAAGTCACGTAGTGAAAATAATAAATGGTCTTACCTACCCCTCATTGCAGCAGGGTGGCAAAATAAGATAGACGAGAAAAGACAACTATAGGAACAAATAGGTGTCATTCCAGCACGTGACACTAGAATCCAGATTGTTTAGACTGAATCCTATGGTCAAGCCATAGGATGACAAAAGAGTCTGTGTGAGCTATAGATACCAGTGTTAGCTACTTTCATGACAAGAAATGAAGCACTGATTTTGTAAATTAACCATGCTTTTAAATAGATACCTTATTATTGGCAACTTTAAACTCAACAGCAGACGCAAACAGACAACTTCTCAAAAACTTTTACAAGAGATTCTGTTAAATGTTCTATCATTTCATCTGTATGGTAAGGTGTAGGAGTAATACGAAAACGCTCAGTTCCCTTTGAAACTGTTGGGTAATTTATATGTTGTACATATATTCCATACTCATCAAATAATAATTTTGACGCTTTTTTGGACAGTTCAGGATCGCCAATTATTATTGGAATTATATGAGTTTCTGTTTGAATGAAATTCACTCCTGCATTTCTCAGTGAGTCTTTTACCTTTTCAACAGACTGCTTTTGCTTTTCCCTTTCAATATTGCTCGACTTTAGGTGTTCAACGCTTGCCTTTGCTGCTGCTGCTAAAACGGGTGACATAGCAGTAGTAAAAATAAATCCTGGGGCTGAACTTCTTATTACATCCACCAAGCTCTTTGAAGACGCTATATATCCACCCATCACTCCAAAAGCTTTTGATAACGTACCCTGAATAACAGTTATTCTATCCATCAAGCCTTCTCTTTCTGCAATTCCACCGCCGCGCGGTCCATACATGCCAACTGCGTGTACCTCATCCAAATAGGTAATTGCATTATACTGATCTGCTAGATCACATATCGCTTCAAGCGGTGCTACATCACCATCCATTGAGTATACAGATTCAAGTGCTATTATTTTCGGCGTTTTTATATCTATAGACTTTAGCAACTGCTCTAAGTGATCAACATCATTATGCCTAAATATGTGCTTCGGTCTTTTGCCTGACTTTATACCTTCTATCATTGAAGAGTGATTTTTCTCATCTGAAAAAATTACCACACCCGGAATAACAGACGACAAAGTGCTAAGCGTAGTTTGGTTGGCAAGGTAGCCACAAGCAAAAGTTAAAGCAGCTTCTTTTTGATGCAAGTCAGCCAAAGACTTCTCGAGCTCAACAACTTCCTTTGTTGTACCTGATATATTTCTTGTTCCTCCAGCACCAACAGATGAATTTTGAATAGCAGCAATGACACTATCGTTTTGTGACATTCCCAGATAATTATTACTGCACCAGACAATAACCTCTCTATTTCTTTCACAATCCATAATATAGGGAAGTTTGCCAGGTAATGACGCAAAATGCGTAAATTCACGATAGCGCCCTTCTTCTTTTATATCTTTGATTTTATTTAAGAATATTTCTTCGTAGTCTACCAAGCTTTTATCTATTAATAATCAATATAATTATAATAAATTATTAAATGATAGACTACTATATTTATTCATTATCAGCCACAACAAGGTGTACTTTTTTGTGTATCATCAACCTTTTTAACCTCATTATCCTCAACTAAGCTTTTAGGCCTATAGCAGTACGTAATTGTAGCTGCAATAAGACAACAAGCTGCAACTGCTACTCCTATTGCTAACATCTCTAAGTAAACTGCAACAGCTACTCCTAAGGCAATACCAGTTATTGCAAGCGCAGAAGCAGCTACAATATACTTTTTTGTATTTTGCGGAACAGTTGTTTTTTGATTATTTTTGCTGCCTTGCTCATCAGCTATTGGTATCACAAGTTTTAGTTGTGCATCTTGTCCTTGGTCACTACTTATACTAACATAATTATCATCTTCTATATTACCAGGCTTTTTCTCAGTGATCATTGAAGGCATTTCTGATGCAGAAGCTGTTGCTTCAGGTTCCACTGTTTCAATTATAGGTATTCTTATTTCATGACTTTCTTCATTAATTTCTTCAAATGGAGAATTACTATTAGAGTCTGAAGAAGTTCCGGCAAAAGCGTCACTCTTATCACCTTCAAGCTTAGAAAAGTCATTATCCTCAGAACTCAGTGATGATGAATCTGATTCACGTTCTTTAACCTCTTTCACAGGAATTTGTTGACTACTTGCAGTAGCACCTACATCATCGCCTGCTGGTAACGCAGTAGCAATGTGCTTGAGCTTATTTTTAAGCAATGCTATTATTGGTGCAAGATCCTTTTTCTGCTCATCCTCTTTCAAGCTTAGCATTTTGTTGCTTGCTTGATGCAAGAGCTTCTGCACAGTAGATTCATATGCACTATCATCTAACTCCTTTAATAAATCCACCACACTAACATAATTGATGCTATCGATAGCATCAGACAATTTTTTCTCTATAGTTTTTGTATTTTTAGGCATTTTACCCCTCCTATTAATTGTAGCTTCTTTTGAAGCCTTTTTATTATTCATAATATTTTCTCCTTTATCAACAATACTCCTTTGTAGCTGCTTACTATCAGTGCTTTGAGATTCTGAATTTTCTGATAAAATATCGCTTGTTATGGCTGGAATTGCTGATTTATCTGCAGTGTTATCACTTTTTTTCCGTACAATAAAAGTTGCTGGAGTGCTGTACATTTGATTCCATAAATCTTGACGTTCAGTGCAAGAATATTCTTGCACATCGATAGAAAATTGCAGAATATTTCTAATATGTATTAAATTTGATACAAGATCGGTATTCTCTTGGCGTTTATTGTATTTTGGATCTTCAGTGTATATATCATATCCTGCATGAGCAACTTGAGCTGATCCATTTACAATACCCGGCACATAATTGTAGTTATATTCATGTAAAGCTTCAGACTGCAATAATTTATTTTCCCTCTCTAGATTTTCCATGCGCTTCTCTATGCTAGATTTAAAAATCTCACACTCCTCTCGAAAAATTACATTAATTGCATTTTCTTCTGTACATAAGTAACACATTTTCTTGATTAAGGAGTAATCTTCTTGATCTGTTGAGTAGCGTACCGCATTTCTCAGTAGATTCTTTATAACCTGCCTAGTTACTTGCTCATTGTGTGATATACTCTGATAGGTTTGAACGTGGGCAATTACATCGATTACAATATCTTTATTTTCGATATTCGATAACGCAATGAGAGCTGATTCATATACATTATCAAATTCGTTATTTTTCAATTTTTGATTGAGATAATCGATAATATCGTTACTACACTCAGCATATTCTTCAAATAAGTGCTCAATGAATTCAATATTACCAGCATCTAGCGCAGTTTTTAGGACTAAATCATAAATTTTTTTTCTATCACGAGCTCCTATATTCTTTAAGATTTGTTGATTGAGTACTTTAATAATTCTATCGTCTACAAATGCTTGCTCATAACTAGTAGAACCCTTGTTATTGATATATCGTTTGCACAAGTATTCGATGATAGGCAGATGCTCCTGACTTATCGCAGTCTCTAATAGAGTAACAAAACTTCCTTTCAATAGATCTTTAGTTGGTTCATCAACATATCTCTCAAATGCATTTAGCGCTATCGTGATAAATTTTTCATTTTTAACCAAAGATGCTGTTTCAAGGACGCCATATAAAGGATCGGGATTACTTGTTTTTAGTACATGCTCAAGATCCCTTAAGAAGGGTTCTGCAAGAACTGTCTCTAGTAACTCTTGTTCTTTTCTTAATGCTATGGTTGAGAAAAAGCCAATCTTATTGGGTTCAACAAGTTGTATAGTTTGATCCTTTATTTTATTATAAACCTCATCGATACTATGGAATTTTTCTATAAAAGCTTTTATATATTCTTGACCACCAACAAGTAAAGGTAAAAGACTTAAGTTTCCTTCAGCAAAAAGTATGTCTTGATATTTTTCTGCCAATTTATCGTTAGCTGCAATTGCAAGTAACACCAATTCTTTTACTAAATAATCGTACTTAAGCTCTACTTGATTAAATTTATACTGTGATAGTATATTTGAATATATATGTTGATTATTTCGTAAATCTAAGTTAAGTTGTTGCTCACAAAAATTCTTTAAATTTGTACTCTCTAGCGTAATAGACCTGCCTTCATAATCCTCAATATTTTGTATAACTTCGTCTAATTTTTCATAATTATCTTCTTTTACAGCTTGATTTAAGATACTTATTACTTCAGCAAAAGTTAAATTTTTAGGAATAATGTCATAAGAGTCTTCATCTTTTGATTCTACAATAAATGATCTATCACAACCATCAGGAAAGTTTGCAAGTATTGCATTCTCTAAGCTTAGATCCTTAGCATATGAAACATCTTGATTTTCATTATTTAAAACTTCAAATTCTTCTTCAACACCTAAATCTCTGGAATGGCGACGCTCACTTTCTCCTGCAGTATCTACTGCTGGCGGCATGAGTCCACCAAGTAAATTCCAACCACCCATGATTTACCCCCTAACTACTAGCTAAGTTAATTATAGCATTAAACAGAAATTTTGCCAAGCAAATTATTGAGTCTTTTAGCAAACAGACTTACGTCTTCCATCTCTTCACCTTCCACTATACAAGCTTGATAGAACAATAAGTAAATCATATCTCCAAGTGTTGGATTTTCACCATTTTCAGCGTGAGATTCCATTATGTTTTTTATCAAAGGATGCTTAATGTTAATTTCAAGTACTTTTGGCGTGCGGTAATTTAGCTGCTTCTGTTCACGTAAAAAACGCTCCATACGAAGATCCATAGTTCCTTCATCAACTGCTAGACACACAGGACTGTCGGTCAATTTCTTAGAGATCTTTACACTTTTTACTAAGCTTCCAAGAACCTTGGTGAAGTATTCGAGTATAGAATCTGCGTTTTCTTCGCTTTTATTTTCACCTGATTTATTTTCTTCATCTTTCTTACCTTCTTCTGAAGAGAATTTTTCTAAATCAACATCAGCACGGGTCACAGACTTAAATTTTTGATCTTTATATTCATGAATCACGCTAGTCCAGAAATCATCAACTGGATCAACAAATAGAAGCACTTCCAATCCTTTGCTGACGAATCCTTCAAGTTGTGGACTGTTTTTTACTGAATCGAGACTATTTCCTGTGAGATAGTAGATATGTTCCTGTTCAGGCTTCATTCTGCTTATATAATCATCGATGCTGACCAATTTCTCATCACCGGTGCTATTAAACCTACAAATCGAGAGTAATGCTTCTCTTTCATCAGTTGGCATAGCTTCGCAAAGACCTTCTTTTAACACCGCACCAAAATTGCCCCAAAATTTCGTGTACTCCTCTAAATTCTCTTTTGCTTTTTTACCGAGCTCTGATACCGCGCGTTTAGTTAGGGATTTCCTAATCTGCTCAACAACACGATTGTTCTGCAGTGTTTCTCTGCTGATGTTGAGAGGCAAATCTGGTGAATCAACCACACCTTTCAAGAAACGCAGGTATTGTGGTATAATTTGTACATTATCTTCAGTAATAAATACTTTATTGACATATAACTTTACAGAGCAGCGTCTATCTGGATGAAACAAATCAAAAGGCTTGATAGAAGGAACATAAAGCAAATTCGTATATTCTATTGCACCTTCATTTTTATTGTGCAGTATCATCCAAGGCTCACCACCTACATGCGCAACACCGCGGAAGAAGTCGTTGTGCTCTTCTTGAGTGACGTCATTTTTTGGTTTAGTCCAAATTGCAGCTTTGCTGTTTAATTTTTCACTTTTTCCTTCTTCATTCAAAAACTCAACGGGAAAATTTATGTGGTCAGAGTAAGTAGTAACAATGTTTTCAATACGGAATTTGTCTAAAAATTCACTTTCTTCAGGACGCATAATCAGCGTAATTTTCGTTCCACGAGAGATTTGATCATCTAATTTGCTAATTGAATATTCTCCATCTCCTTTAGATTTCCATACCCAAGACTCTTCTTCCCCGGCTTTCCTTGACTCTACTATAACTTCTGAGGCAACCATGAAGCTTGAATAAAAACCAACACCAAACTTTCCAATCAGTTCTACAGCTTGGTTTGAATCTTTATTATTCTTAATTGCATCCAAGAATTTTTGTGTACCAGAACTTGCAATCGTGCCAAGATTATCTATTAAATCTTGCTTATTCATGCCAATTCCATTGTCGGTTATATACAGCTCATTCTTATCTTTACTGGAGCTAATAGTAATCTTCAATTCATCACTTGAATCTAATAAATCAGCATTTAATTGTGATTCATAGCGCAATTTATCACATGCATCTGATGCATTTGATATTAACTCGCGTAAAAAAATATCTTTATTAGTATAAAGTGAGTGAATTACTATATTTAGTACTTTCCCTACTTCAGCATCAAACTTTAAACTTTCAGTTTCTTTTACATTGTGCATTTTGAGCTCCATTATTAGCCTACTATTTTAATAATTTAAGTATTGCACTGCGATCTTTCAAGGTCATGTATGCTAAAATTTATGTGAGCCAGCTTATGGTTCCAATGCTAAAACTCTGCCATGCAAATTAAGAAGAAGGTGCTACTCTCTTTATTCTTAAAATATAATATCTCTTATTTGCTTCAAAGATTTGTTAGTCTTTGATTCTTTTTCTTTAAAAATGGTTTCAAGAGAGATTTTAAGTTTTTCCCATTCTTTCGAACTGTTTAGAACCAAAGCACTCTCAATCTTCTCTAGTGCTTTCTGAGGTGATAAATATAATTCCTCATACAAATCGGTGTTTACTGACTGTAGTATTACTAAAAATGTAAATAAATTTGGATCAACTTTCACATAACATAGCTTTATTTTCTTTACGCAATATTCTATTGCCTGCAATGATAATGAGAAGCTTTCTGCGTAAAATATAAAGCTATCTATTATTAAACTCTTTGATTTTTTTGGTAATGCAACACTTTCAAATAGCTTTCTTATAAACCTCTCTGTTGGCTCTTTTGGTAAATGCAAAGAGAGATCAGTAAAAGATTTTAGGCTGAAATTTGGTCCAAGTATTGTGCTGATTGCTCTTTGCACGTTACTTTTATCTTGACTAACAGAGATAATGAAAACCAGTCCCTCAACATCAAGCATGTACTTTATGGATTCTAAAAAATCGACAATGAATTTAGGGCGACATATATCAAGATCATCCACCATTATATAAATGTTTTTGTCTTTTCTGATTTTATTAACCACATCTGCTAGTTGTATTTTGAAATCTCTAATGTTCTCTTTTCTCCTTTGGAGAAGATTTAACTCACCCAAGACAAAACCAATGTCTTTCTTATCAGCCTCTTTTGCAGCATCGAGAAATACTGAAAGCATAGCAAGTGGAGATTTACTGATTAGCTTTCCTAATGTATTGAGAGAAAATAGTTCTTGGTTTATGTTTTTGAACTGCTGTATAACACTCCTTTTTACTTTGTATGATGCGAATAGATCCTCAAACAGGAAATGCAAAAAAGAAGGCAATGGTTGATCTAGCGCACTAATATCCCATGCGCTGTAATAAGCTGCAATTTCATTTTGCTGCTCTAGATCCTTTACCCATTCTTTCAAAAAAAATGTCTTACCCCACTTATCATATCCTTCTAAGGATACGATTGAAAAAGACTGATCAATTGTCTTAATGATAGCACTAAATCTACTTGCAACTTGTTTGTAGTTTAAACAATCATCTTTCCAAGTTATTACCTTAGGTAGATGTTCCGTTTCTTTCTTTCTGAAGGTTATTAGCGACATAAGGTTTTTTAAGTACATACCTTACTTTATATTTAACTCATACTCTTGTCTTGAAGTAAGTGCTATTCTTAGCGTTCCTTCATCTAAGTAGTCAATTTCTCCACCTATCGGTATGCCACAAGCAAGGCGCGATATTTTCACATTTAAGTTTTTTAGCAATTCAATTATATATTGTGCAGTAACTTGGCCCTCCAATGTCGAATTGATTGCAATAATGACCTCTTCAATTTTAAATTCTGTAACTCTTTTGGGAATGTTATCAAGATTCAGTTCTTTTGGACCTATACCATTTATTGCTGATAGCCTTCCACCCAAAACATGATACATACCTGAATATATATTTCCTTTTTCAAATGCCCATAGATCACCCAATTCTTCTACTACACACATTAACTTGGTGTCACGCTTTGGGTTAGTACAAATAGAACACGGCGATTTAGTATCTAGGTTTCCACAAATCTTACACTCTATTATAAGATCTGCTAACTCTCTAATCAAAGATGCAAGTGGTAGCATGACCCTCTCTTTGTTCTGGAGCAAATGTATAACTAACCTCCTTGATGATGATGGCCCTAAACTTGGCAATTTAGAAAAAGCATGAACTAAATTCCTTATATTAATGTTCATTCAGTAAATTCAAGATAGTTCAAAAATGATAACATCAAACCTTTCGTAAAGAAAGTAGTAAGTCTTTATCTTGCTTAGCTATAGAAAAATTTTTCCACTTTTCTCAGAAATTGTCTTGAAAAAAGTAATGTAATCATAATCTACTGTAACCCAACTCTGATTCAGGTGTAACTGAAATTATCTCAGACATTTGAGTATTTGTTCTAGTATTTCTTTTTTGAAAATGACGCAATTTATTTTTCAACATATTTCTTTCTTCTACATAACTGTCTGACTCTTTATTCAAACTAGAATTTTTTTCTTCACACTTGGAAAGTATTGTATCGATCAAATAATTAAAAAATAATATTAGACCTGTAGTGTTGGCAAGCAATGCAAGAGAATAATATAACATATCTTCACTCACTTCTTCATTTATTATGTCATGGGAATTTCTATACATTCTAAAACAAGAGCCAAACGCTGCTAAGCATACACAAGTAAGTTTTGTTTTGCTTAGGATGCACTTAATTCGCGCTAGTTTTTTATTATTATCTTCTAATTTTATACGCAACTCACTAATTTTACTACTATAGTGCTCAATAAACAATTCTATTGCCTCTTTGTTATTAGCATAATTATATGCTTTGTAAGATTCCTTATCTATGAGTTCAGTATCTATATCTCTTGATTTCAGAAGCTCTTTGATTGCTTCATTTTTGTTAAGAAGCACAGCTTCGTGTAGAGGTGTGTACTCATCTTCAACATCTTTTCTTCTGTTAATATTTTCACGAGTTAAGTAGTTAAAAAGAGCTGAAATGCATTCTGAATTATTACCTTCAATAGTCAGAGTAATTACGTCTTTTTCGTCTTTGTTCTTAGTATTAATAACTTTAGAAAGCGGCTTTTCATTCTCTTGCTTATGTTCAAAATATTTGTGCTTGTAAAACTCATTCGCACGGTATGGCTCCTTAAGAATACACAAAAGCTTTTTTACAAAATCAGCGCGATTTTTTTTAATAGCCACATGTAAAGGTGTGTCCTGATTTTTTTCATCTTGCAACAATAAGGCATCATACAAACAACCCTCTTTATATAAGAGATTAATCTCTTGATCAAAAGAGATATCTTCTTCACTACCATTAAGTTAAGGAAAAAGAGATGGAGTGTATTATAAAATCAAG
>NODE_10_length_27847_cov_19.679044
[truncated: 1,446,301 more chars]
