# Supplementary material for: A bioinformatics approach to identifying Wolbachia infections in arthropods
Source: PeerJ. 2018 Sep 3;6:e5486. doi: 10.7717/peerj.5486 (PMC6126470; doi:10.7717/peerj.5486)
Supplement: Supplemental Information 1 — Supplementary figures/tables and code used for data analysis [file peerj-06-5486-s001.zip › Supplement/assembled_genomes/Isocolus_centaureae_1.fasta]

>NODE_1_length_8047_cov_5.797240
AGACTTACAGCTTTTGGTTGGTAATACCATAATGGAACTTTATCATCCATTTTAGAAAATACTATAGTACAAAAAGTTTCCTTGAGAGCGCAAAATTATTGTCTTTTGCTGCACAAGATGAAATATGTGAAAACCAAGATTTAGTGTATTTTTAATCACAACAGGGGTTTTATATAAGGTTTTTATGTTTTTTTTAACCCATAAAAACCTGAGGATAAATGAAGAGAAAAGTATCTGTTAAGTTGCATAGCTACTGTGCAAAATATTGAAGCAAAAAGGTTTCATCCCAGTGCTCAGACACTGGGATCCATTGTTCCTTTCTGGATTACATCGTCACGCGCTGGAATGACACCTATTATTGTTTTTACTTTATATCTTTATTTGTCTATCTTATTTTACCATTCTGTTGAACGAATACAGGAAAATAAACTGTAATATCTAACTTTGATGCAAAAAGATCAACATATAACACGTAAAAGTTACTGAATCACTTTAGCCATATATAGAATTACTTTGTTAAATATCCTCTACTCCCAGGTTTCATTATGGGTAATTGTTTTAATTCACTTGGCAGTTCTTCCTCGCTATAGTTTTTGATATTTAGTTCAATCAAAGATATGATAGGAAAAGGTAGTTTTGTTTCACTATTTCTCTTGATCAAAGAAGCTCCAGCAACAACTTTACCTCCCTTCTCTTCTGCACATTTTACTGCTTCAAGTGAAGATTTACCTGTGGTAATCACATCTTCAATTAGTAATATTTTCTCACCTTGTTTAATCTCAAATCCACGGCGTAATTCAAACTTACCATTAACACGTTCGCAAAATATTGTTCTTATTCCAAGCTGTCTACCAATCTCATAACCCACGATTATTCCACCAATTGCAGGAGATAGTATTAAATCTATGGGTTCAATAAGCTCTTTTCTTATTTTATTCGCCAATAGCTCACAAACGTTCATTGCTCTGCTTGGATTTTCAAAAATTTTAGCGCATTGTATGTAAGTGTTGCTGTGCAGCCCTGATGAGAGTACAAAATGTCCGTGCAAAATCGCACCAGCCTTTTCAAATTCTTTTATTATTGTATTATCTAATATCATTCTTGAGTTTTAAATTCTTTATTAATTATCTGTGTTATACAGATATCAGACCACACATTTATTGCAGTTTCAAACATATCAATGATTGTATAAATAGGCAAAATCAATCCCATAATGTACAAAGGAACATTCATTGATACCAAATAACTAGTTGCCATAAAATAGCACCCCATCGGCACTCCAGCGTTACCAATTGCAGCTCCTGTAGCTAAAAAAATCCATATGAACATCTCACTTAAGGAAAATGTGTGCCCATTCATCTCTGCAACAAACATCACTGTGATTAAAATAAATGCAGCACACGCATTCATATTGACTGTTGTGCATATTGGTAGAATAAAAGATGACAATTTCTTTGGTACCTTTAGCTGATTTTGCACACATTCTATAGTTGTAGGCAGCGTTGCACTAGATGATTTAGAAAAAAACGCAAGTGTAAGTGCTGGCATAACACCTTTCATCGTTTGAATTGGTGATATACCTTTATACCACATGAGTAGTGGCAAAATCACAAATGCTTGCATGAAATTTGCAGACATTATGCAAGCAAAATACCAAAAAAGACTATGGAATTCGCTGCCACCTTTTAACTCGTATAAAAAACATGTGATAAAAGACCATACAGCAAGAGGAATAAACTTTAATAACCCTTGAGCAATTTTAAGAAGTGTATCAAACAGTGCAGAGAATATTTGGTGTAATATATTCTGTTTTTCTTTTGAGAGCGAAATAATAGCTCCACCCATCAAAAAAGCAATCAATATGCTGCCAATAACATTATTTTCAAGAAAAACTTGCACAAAATTCGAAGGAATGAGTGATTTTAAGTATGAAAAGTAATTGTGGTTGCTGTCACTCACACTTTCTATTGTGTTACTTATGAAATTTTTTCTTACTGGATCTATGAATAAATAGAAAGATAGCGCAACAAATGCAGCTATAATGGTTGTAAGCAGCATATAAAACAGTGTCTTCTTAAGTAATACTTTAATTTCAATTGAGTCTTTAAGTCCCGAAATTGTGGACACGATAGATAGAAAAACTAAAGGTAAGCTAATCAATTTCAATAAACTGATGAATATATCACTAAGTAGCCTTGCTACTTCAAATATCACTTCATTGTTTAAATAGTAAGCAATTACCGCAAACAGTATAGAAAAGAATATTGCAAGTTTGCGCATTGAAAATAAAACCTCAAAATGATATTATACAATAATTTTTGGAATTAGGTTAAGATAACTTGACAGGTTAGGTAAAGATGAGTAACATTTTATTATTAATTAAGTGTTAAGGAGGGGTGTGGATAAAAAAACTAAAGAAGAGTTAATCCTTGTTAGAATATTAATGGGAATGAATATTGCAATAGGAGTGCTTGTAGGTCTTGGCACAAGTTTCGCAGTTTTATCACCTTCCATTATAGGTGGAATTATTGCTGCTGTTTCTACAATATTATCTGTCGCATACCTTACATATTGTAATCATAAGGAAGATAAAGTAAATCGAGAATGCATTTTCCCTATATTTTGTATGGGCGTTACTAGCACTGCAATCGGGATTGGTCTTGGTGCAGCTATAGGTGCTATTTTTCCTGGTGTAATGTTAAATACAGGATCAGCAGTTTTGATGGGTGCGACAATAGGAATTATTGCCCCAATTACAGGCCTTATTGTTGGAAATATGCTTGTAGAACCTATGATTAAGAAAATAAATCACTACATCATAGAACCGGTAATTGAAAAAATAAAAGAATGCTTTTCCTCAAGAGAAGCGTAATAAGACTCGCAAAATAATATATCTTGGACGTAAATTGAGGTACTCAATTTACGTAGGTCATATTAGAGGAGATTAGAAGTTACCTACCCAAAACCCTTATCTCCCACTCAAGCTCAACATTAAATTTATCTTTTACTGCATTTTGTACTCTGTTGCCAAGGTTTTCTAAGTCAAGTGCAGTTGCATTATTGTAATTGAGCAGAAAATTACAATGTTTCTTAGAAATTTTAGCTACACCATTATCTAATCCTCGGCAGCCAGATTCATCAATCAGTTTCCATGCCTTGCAGCCTATTGGATTTTTGAATATACAGCCAGCAGTTTTTCCTCTTACTGGTTGGCTTTTATTTTTTTTATCAATAACTTCTTTCAATCTTTGCAATATAAGCTCATACTCTGAACTTACTCCTTTAAATTCAGCTTCAATAAAAATCCACCTGCCTTTTAGACTATGTCCACGATAAAAATATCCCATTTCTTCACTGGAAAATTCATATAAATTTCCATCTTCTAGATTCACTGCCCTTATAAATTTTACAACACTCGCAATATCACTACCATATGCACCTGCATTCATTTCTATTCCACCGCCAACTGTTCCTGGAATTCCAGCAAGAAACTCAAGCCCACTAATTTGCTGTTCCCCTGCAAAGTAGGCAAGGTTACTAAGCAGTGCAGCACCACCTGCAACGATGGAGCTATTATCTTTACATTTAATATATGCAAATTCCTTACCTAATTTCACCGTTATTCCTCGAATGCCACTATCTTGCACTATTATGTTAGATGTTGCACCGATAATGCTAATTGGTAACTCAGTATCTTTTATCAAGCACATTAGATCTTCAACGTCACGTGGCTTAAATAGTACATCAGCTTGGCCACCAACATTTAACCAAGTCATTTTAGACATTGAAACATTATAACGGTAGATTCCACATACTTTAGGTAAGCTTATAAGCATTTTGATTTTAACTCTAATCCTGCATCCATACCCATTTTTTCGGCATCTTCTACAAACGAAGTACGCTCAGTGAAGTATATACCTTTCTCATCTGCTAACATACAACAAAGATTCAGCATGTTTTCACTCACATATTCTGCTAAAGCTGCAAGCGGCGTAAAGCATGAACCATTTACTGTCTTCATGAAACTGCGCTCTGATTTTGCCCTTATAAAAGACATATTATTATTAATTTTCTCTAAAAGATCGATAACTTTTATATCATTCTTTCGGCATTGAATGCAAATTGCCCCCTGCCCTACTGCGTTTAACATGACTTTTGGTGATAATACTTCTGTAATTAAATGGTGTTTTTTTAATCTTATCAGTCCTGCTTCGGCTAAAATCATTCCATCAAAATTCTGATTTTGCAGTCTAGTTGTCACATTTCCACGCAGTGGCACTACATTTAAGTCTGGCCTGAGATTTAGTAGCTGAACTTTTCTTCTTATTGAAGAAGTTGCAATTGTAGCCTGCTGTGGCAAAGTTTTTAGGCTCTTATATTTATGAGAAATAAATACATCACATGGACTTAGCCTCTCTAAAACACAAGGAATTGTTAAGTCCTTCGAGAAAAACGCAGGTACATCTTTTAGCGAATGAACCGCCATATCTATATTATTTTTGAGTAATTCAGCCTCAATCTCCCTGAGGAACAGTCCTTTACCTCCTATTTCAGCAAGGGTTACATTAGCATATTTATCACCAGAAGTTTTGATTTTAATGATCTCAACGGATAGATTAGGAAAAGACTCTAATAACCTTTGTTTTGCTTCCAAAGCTTGGATGATCGCAAGGTCGCTTCCTCTCGTACCTATTTTAACTAGCATATATCCTTCATATTATATGTCTATATTCTATGCCCATTTTTTATTATCTCCAATTTAGTTATTGAACATTTTACAATTAGCCCTTAGTATCACGAACATTTAGTAATCGAGGAGTATGTATGTTTGATATTTTAAAAGATTCTAATGGCAGATTTAATAAAAAGAATATTTTACCTCTTGTAGGTGCCACTGTCGCTATTATTCTAACAGCATTAAGTGCAGTATTAGCAATTCCCAGATTTTTCTCTCACCCCTCTCTATCTAGTCCTCTCGGTTGGAAAGATTCAAGTTATAGTAAATTTCTTGCTAATCACATACCACTTAGCATAGTTATTTTCTTAACACTTGGTTTATGCACTTACCTTGCAATTGACAAAATTAGACAAAACAAACAAACAGAGAATCTGAGAGCCAACTCTGAACCTAATACATGTGTTTATACTGCTTCAATAAATGATGTTCTAGAAGAACAAAATCAATTATAGAGATATTGGTTCTAGGCTTGTTTTTTATCTTTCACGGACCTTTTCATTGAGGTGCTTGTGATTAGCAACCATTCAGTTTACACTGTACCTAAGTATAGTTTAAATTTATGCTAAACAAGTTCACAGTTAAATCTCTTTCAGTATTGCTAATTTTTTTGCTATCTTTATATATAATACTGCCAAACTTCTTTGATAATAAGTTTCTCACCTCAAAAAAGAGGATAAATCTAGGGCTCGACCTGAAAGGTGGATCATCTATACTCCTAAACGTAGACTTAGATTTTTACTTCAAAGAGAAACTAAGCATGCTAACCGATGAAATAAAAGAAGGTCTGTTAACACAAAAGATTGAATTTAGCGCAAAGAACGATAAACAAGTGGTTGTAACTTTAAATAATATTGATGATTACAAAAAAGTTTCAACGTTAATACATAAAATAAACCCAAATTTAGAATTGAGTAGAAAAAATACTGCAATTTTCATTTCATATAAACCGCATTATAAGAATTCATTAATCAATGAGGTAGTTTCAGAGTCAATAATTAATGTCCAAAGGCGCTTAGATAAGCTTGGTACAAAGGAAGTAAGTGTACAAAAACAAGGGCAAAATAAGATATTAGTTCAAGTTCCTGGAGTAGAAGACACTCAGCAGATAAAATCTCTGCTTGGCAAAACAGCTAAGCTAGCTTTTCATTTGGCAAATACTAACATAGAAAAGTTGCAAGATATAGACCATGAAACTACTGTAATGCTCAAAGATTCTTTGGGTAATTCCTACCCGATATTCCGCAAAACTGAAATAGGCGGTGATTCATTAGTTAACGCATCAGTTAGATTTGGCAATTTAGGTAAATCAACAGTACATTTCAAATTCGACAGCATAGCAAGCAAAAAATTTGCAAAAATTACTAAAGAAAATGTAGGAAAGCCTTTTGCAATTGTTTTAGATAACACAGTCTTAACTGTACCAACAATACGTGAACCTATTCTAAATGGAGAGGGAGAAATTAGCGGTAATTTCACTGAAAAACAAGCGAGTGAACTTGCAATACTTTTAAAATCAGGTGCACTACCTGCACCACTTAAAATAATTGAAGAAAAAAACATTGGTCCAAGCCTTGGAGAAGAGTCAATAAAAGCAGGAGAAATTGCAGCAATAATCTCTATCATAGCCGTTGGTTTATCTATAATCATTACTTACGGCAAATTAGGCTTGTTAGCGTCTGTTGCACTCGTTTTTAATGTAATCTCTATACTACTCATTCTTACCTTACTTGAAGCAACTCTTACTCTCCCTGGAATTGCTGGAATTGCACTAACTGTTGGCATGTCGGTAGATGCAAATGTTTTAATATTTGAACGCATTCGCGAAGAAATAAGAGCAGGAAAAAGAACAGCTCGTGCCATTGACGAAGGATTTAAAAACGCAATAAAAACAATTCTTGATTCAAACCTCACTACACTAATTGCTGCGGGAATAATGTTCATTATTGGTAGCGGAGCAATTAGAGGATTTTCTATCACTTTATCGATAGGAGTTTTATGCTCGATGTTTTCTGCAATTATAGTCACAAAACTTCTGATAGAATTGTGCATCAACCCACAAAAGCTAGTACTTTAGTATCTGTTCAGAAGAGTGACAAAATAAGATAGACGAGAAAAGACAACTAAATGGTTGTCATGCAAGTAGCTATCCAGTCTTTTCGTCGTCAAAAACGTTGTAACATGCTCACCAATTTAGTAAGCATAAAAACAATATATTTGTGGAGGAAAAGGAAAAAAGAAACCATCTTCAGGCTATCACAAAGGATATGGCCATAAGATTAAAGATATGGATAGATTTATCAAATTTCTGGATGGATATTAGAATTGAAAAGATAATTGAAGAATTTGGTAATATGTGTAGAAACACAGTATATAACTACCTTAGCAAAGTAAACTATACATATAAAAAAAACTTTTCTTTATCGAGAAAGAGAAACGCAAAGAGTTCATAAAAAAGTAGAAGAAATAAATAAAGAAAACTTGATATACATAGATGAGTCTGGAATAGAGGACAATGAATTTTATGAATATGGGTGGTCTCAAAGAGGCAAGAGGTTATTTGCCCAGGGTTTAAAAGAAAGAGGGTAAGCATAATTGGAGCACTGAATGAAGGAAAAGTTAAAGCACCATGGATAATTGATGGCTACTGCAATAGTGAGATTTTTGATGCTTATGTAGAAAATGTACTTGTTCCTGTATTTAAACCTGGACAGACTATTGTTCTCGACAATGCGAGCTTTTATAAATCTGCAAGGACAAAAAATTTGATAGAAAATATTGGGTGTAAAATTTTGTTCTTGCCTCCATACTCGCCAGATTTAAATCCGATTGAGAAGTTCTGATCAAGCACGCCATAAGAAAGGCTCTACAAACCTTTTGGCCCAATATTAATTCGGCTATTGATTTTGTTTTTAGTGCTCAGGCAAATCTTACTTCGGTTAGCTATATTACTAAAATCTCGTATTCTACATTTGACTTTAATAGCTCTTTATCTTCCTGAAATCTGGATGTTTTATCAATGCATCTTCTATTCAGCTGTTAGCAAGAACTTTCACTTATTCCATAGCTTTGCGCTATATGGAAATATGTACAGTATTTACACAAATATTCGAGTGCTATTAATAAATATGCATTATTTATTTGGTTTTCCTCCTCTTGCCTTTTTCTTGGCCTCTTCCTCTATTAAAATTTCTATTATTTTTCCAATGTTTTTCCTTTTACTCCTCTTAGTCTTCGAAGCTTCTCTTCATCAAGTTTACTTACCTGCTCAAAATTTATACCTTCCCTAATATTGCTTCTACTACTTGTTTC
>NODE_2_length_7892_cov_2.715419
TTTCAAGCAGAAGACGGCATACGAGATCATGCCTAGTCTCGTGGGCTCGGAGATGTGTATAAGAGACAGGTCTAGTATTATTTTGTTAATGTATCGTTCATTTGCATCCTTGATGATAAATTTTATACCATTTTTATATCTTATAACTTCATCTACAGAAGGTACCTTACCAGCAATTGAAAGAACCAAACCACTAAGTGTGGCATAATACTCTTCAGAGTCACATAACTCTATTTTTAGATTTTCCTCTATATCCTTTATAAGGGCCCTTGCCGATATTTCAAACTTATTTTGAGATGATTCAGTAATGGTGTGTTCTGAATTTGCCTCATTCTCGTTATCAATATTTGGTATCAATTCTTCTATAAGATCATTTATCGAAATTAAACCATCAGTTCCGCCATATTCATCCAGTACAATAGCTAAATATGACTTGGAAGATTTCATTCTAACAAAAAGATTTGTTGCTTTCATTGAGGCTGGGACAAATATTACATTTTGTATAATATTTCTCAGATTAAAATCTTTATTCTTATTGAAAATGATATCTTTTACGTAAAAAAAGCCTATTACGTTGTCAAAGTTATTCTTATAAGTTGGTATCTTAGCATGGTAAGTGTTTTTCACCTTCTTTATTACCTCATCCTTGCTCGATTCAATGTCTACTGCACATATCTCCTTACGTGGAGTCATTATATCCATGATACTACAATCACGGAATTTTAATAGACTATTAAGTATGTCAAGACCTGACAGATCACCCATTAATGCCTCAGTCGCACATTTTTTTAACACAGAAGTTTTGTTGAAGAGAAAGAGAAAAATTCTGTATGCTATTTTTTCTACTAAAGTTCTTTTCTTATTCAATTTATTCCCTTCAATGGTGAAAATATCTTTAGATAAGGTCTATCAAGAAAACTGTTATTAAATGTTTAATAAGCATGTGAATAATGTCAAATTAATTTGTGAATTATTTGTTGACATAAAATACTAACAATTGATCAACAATTTTTTCAATGACATATACATAATTATATAACAATCCATGATAGTAAAGCTTTTTTCCATAAAAGAAAATTACTAACATTCTAGACATCTTACTTATACACATAAATCATAAAGGAAAATCAATAGTATAGAGAAGTTATTAACATATTTATCCACAAGCTAAGTAATACTAACTTTTACTGAATTTTAAGTTAATAACAATTTATTGATAGAACTACTACTACTGTTATACTTTAGTTTAGATAAGAAGTAGATAAAGTAGATTGAAAAGAAGTAAAGCAAAAATAGCAAGAATCATCAGCCAGAACGAGTCAGATGAAAAAGTTCCTATTTGGTTAATGCGTCAGGCTGGTAGGTCTCTTCCTGAATATCGGAAGGCAGTGGAAAACATGAATAATTTCATGGAGATATGTTATAGCACAGATTTGGTAACAGAGTTAACGTTACAACCAATAAGAAGGTTCAACATGGATGCAGCGATAATTTTTTCTGATATTTTGATAATAGCTGACATTTTAGGTTGTAATGTAAATTTTATTCGAGGTGTGGGTCCAATAATAAGACCTATAGAAAGTGCTAAAGAATTGAAGAGTCTACAAGGAATTGAATCTAACACATTACCAATCCTAAATGCTATAAAAGAAGTAAGAAGCCAGTTGCCAGAAGAAAAATCGCTTATAGGCTTTGCTGGAGGGCCGTGGACGGTAGGTTCATACATCATAGAGGGCGGTGGTAGTAAAACTTTTTCCAAGGTGCTAAATTTTTGTCCATTTGCACTAGAGGAAATAATAAAAAAAATAACGGAAGCGACAATTATTTATCTGATCAAACAGATAGAGTTTGGAGCAGATGTTATTCAGTTATTTGACAGCAATGCTGGTGTATTGAAGGGAAAACTATTTGAAAGATACATCATCAAGCCAACAAAGGAAATTGTTTTGGCAATAAAGAGTAGATTTCCTAATTTTCCAATAATAGGTTTTCCGCGCTCTGCTGAAAATCTTTATACAGATTACTGCGAACAAACAGGCGTATCTGCAGTAAGTATAGATTATAATGTTCCAATAGAATGGGCGAAAGAAAATCTAAAAATTCCTCTGCAAGGGAACCTTAATCCTAGTCTTTTGGCCTACAATAAGTCAGAAGCAATTGAAGAAGCAAAGCGTATAATAGATTGTTTTAGAGGGTTACCTTTTATATTTAATCTTGGACATGGAGTGCTTTCTGATACTCCGGTTGAAAATATTGCTGAATTAGTGGACCTAGTAAGAAACTACTAAAACTCTTGTATGAAAAGCCTTTATGAGGGTGGAATGAAAACCTTACTTGACAAACCTCATTCTCTTCCTTACTATAACGATAAGAGTATTCATCCTTGTTTTTGGGCTCAACGACAAAATTCAGTAAAAAAACTCAAATATTTATTGGCAAATTACAAAAAATTATAGCGGCTGCATGTCTTTTTTATTTTTTCTACATTCAGCCAAATCGCGCTTGTTAGCACATTATTACAACGCCAATTTACATTATTATAGGGTCAAAACTCGCTACATAGGGATTTTTTTGCCTTTTTTAAAATTGATAAATTTCTTAATATTTATAATTCCGTTACTTGTTAGCAGCCACCTAAGGTCAGCTATAGAATTTTAGCCACATTCTAAATGTTACATATTAAGTTAACTATCTATACTTTTTTATTAAGATATAAATTATACCAATATGAGAATTTACGTTTTTTTCAGATGAGTCACTTTATGCTTGATATTGTAAAGACTAATAAATTAGAGGTTAGAATTATGACAATTAATCAACAAGTAAATAAAAATATAACTAAAGAAGAATATTTTAACGATAAGCATGTTATAGAAGTTAAAGATTTAAATATTAAAGTAGAGGTTTATTCTCACGATTTAAGAGCAAGTAAAGTTGCTAAAATTGAAAGTGAAATAAGAGAAACAGCTACTAATTTTAAAGATGCATTTAAGTTGGAGCCTGGTAGCTCAGAACAAACGTTCAAAATTTATGTGTTTGATGATAAGGCTGATTACACTCATCTTGGCGGAAGCGAACGTTTTGGTTCTTACCTTGGAGATGAGGGTGGTAAATGTTACTACAAAGGAGAAGCTGATGTTTTTGCTGAGATGTATGTCTATCAGCAAGGTGGCGTTCATAACCTTCAGCATGAATTTGCACATGGTTTAACTTACTTGGCTACAGGAGGAAAATCTCTACCTACAGTATTAATGGAGGGAATTGCAGATTACTTTGAACATCATTCAGATCACAAGTTCAATGCTCAAGGGTCAAGCATTGATAAAACTGAAGCCGCAAATTTGGATCTAGGTGGAATTTTAAATTTACAATACTCAGCCAATGGTGAAGAAAACAGTTTAGTGTATAAAACTGGTCATGCGTTGATAATGTACTTACAGGAAAAAGATCCTAGTTTATTAAGAGACTACCTAGATGCTTTACGTCAAGGTAACTCAGATGAATCAAAAAGTTTCTTGAAAGACATAAAAGGACATGATGCTGACTTCAAAAGTTGGCTTGCTGAGAATGATACAGAAACTGCAATGGAACATCTCAACGCTTTGCAAGTTACAAAAGGAGATTTTATAGCAACTGGTCAAGAAATAGTGGGTGGAGAAATTAAAAACATATCCTACTATAAAGCAAATATAGAAAAGATAGATGGAGAAAACGTTGGAAGTTTTTCTCCTGTAGAACATGTTGCATTTTATGATGTTGCTCGTGCTATTAATAGGGCAACAAATGATACCCTCGATATCTCAAAGGAATATCATTTCTTAAAGGCAGTAAAAACTACTGATGGGCAGGTTAAGCTGACTTACTCTGATCAACAAGGTAATGAATATCAAAACAGTCAAGAGTATAAAATGCAAGCTTTGAGGATATTATCAAAACATGGTGAAGATTTTAGAAAATCTTACTATGATGGGAAAGAAGACTTAGATAAGCAGAAGGATATAAAATATAATGATGTGTTGAAAAGCCTGCGTGAACAGGAAGAAACACAGCGTCATGATGCATACGAGCAATACAAAAGAGGAGAGATCTCTTATGAGAAATTTGTAGAAAAATGCAATTCAGCCAGCACTAATTATCATAATGAAGATAAGAGATTATATAATGCTACACAGGACAAATATACACAACTGAAAGATGATTTGCTTGATAAAACCATAAACGCTGGCTTGAAACAAGTAAAAGAAACTCAGAACATTGACGTAGAAAAGATGTTAGAAGAGATGGTTAATATCGATCCAAACCTAATCAGAGGTGCTCATATTAATCTACAAGAAGGTAAAGTTTTCTCTATCAAAGCTCTTGGTCACGGAGATATGGGTGCACTATCTATATATGATGGGAATACAAAGCTTGGAGAGTTGTCGAGCGAATCGGGCTTTTTTAAGCAAGTTGAAGGTCAAACTAAAGAAACTTTTGTTTTTGAGGACATATTGCACAACTTGAATACTCAATATGACGGTGGTGCTTATATGGCTATTACAAAAGAAAATGGTCATTATAAAGCTTCTCTGATAGATGGCAAAACAGTTGAACGTGATGAATACTTTGATGAAGCACATTTACATGAAAATGAATTGTTGCATCCTAGCACTGGACACATTCAAAAAGATTTAGATTCTCTGCTTCTTAGAGGGACCAAAATTCTAAATCATCAGGATTCAAAGCATGCTCAATATTCTGATGAGCAAAGAGAAAGCGGCGTAATCGTAGAAAAAGGAACATTATTGGATGATAAAGGGACTGATAGAACAGACGACGATGTATACGAAGCGGTTGTAAAGCAAGGAGGCGAAAATCTACATGCATTCAAAAATATGGGTTTCTATATTACTGAAGAGATAAAAAATGAAAGAGGTGAAGTTATAAATGAAAGTAACTTGTTCATTCATGATCATGGAAAAAACGTAAGGTTTCAATTGCCAGGCAATGTTACTCACCTAAAATTGGTGGAAAAAGATGGACAATATAAATTAGCACCATCTGATTCTGAAGGAAGAGAATATAGTAGCATACCAGACGAATACAAATATATTGACCCAGTATTTGCACATGAATATGAAAAGAGAGATTATTCTCATAAACATATAAATGTGGGCCTTATAAACTTAGAAAAATATGCCCCTGGTAAACTTTTTACCATTAAACATGATCCAAATGATTATCAGATACAAAGAAACTCGAGTGGTGAAATAGTGAGAATCAACAATCAAAGATATTTCACTAAAGTAAAACTATTTGATGGTGATACTGATGAAGAAATTGGAATGTTATCTAATAATTTCCATAACTTCAAAGGAAAAATATTCTTTTCTGCTGATTATAACTACAGTTATAACGATTTCCTAGCATCTGTTTCTCCTCAAGTTGAAATTGAGGATATGGGAAATGGAAGTAAAAAAATAACTTTTGATCAAGGTGATGGCGATATCGGTGACACTAATAGAGGCTACACTGACTATCAAAGGATATACACAAGGGAAATCGAAAGTCCAAAAGAACAGGTAAGTGTAAGCAAAACTGAGACAGAAGTTGATACTTCACATAGAACTACTAATATCATTGCACAAGCCGCTAAAGAACAAACTTTTATGAGAGAAGACGAAATGCAGTCTGATCAGTCAATTTCATCACAAAGTTTAACAAGAACAAAAAGAGCATCTTTAGTTGAGGAGAAAGAGCAGGTAATATTGAAAGACACAATCTTGAAAATAGAAAGGAGCTCTGATCGAGATTCAGAAGGAAAGCATAAGGCAAATGTAACCATAGATTATAATGATGTGCAAGCCTTGTATGATAGAGCAGAAGGAGCAGAAAAGCAATCTGTGTTGGATTTTTGGAACAAGCTGCATACATCGAATTATAAGGTTGGTGCTTTGCCAGGAGAAAAATATTACTTTAAAGATAGCAAATTTGTAATTCACGATAGTGATACAAAAAAGCTTATAGTGTTACCTGAGGATAAGGTATCCATCAAAATAATGAAGGATGGTGATAGTTATAGTTTGGCTATATCAAGTGATAATGGCAAAGTAATAAGCAGCATTAGTAAAATAGATAATCCAAATTATGAATTGCTATCAGACTCAAGTCATTTCAACTTAGAAACGCAAGATAACATTGAATTATCAGATCAGCATCATGAATACAATCTCTATCTGGAGAATGGCTTTGTGACAATGTTCGATTGCACAAGCGATTATGTTTATCACGATCATAACTCGGCCTACATCTAATACATACAAGGAGGGCCCTGCCCTCTTTTTGTTATTCCAATACCCAGATACACAACTGTACGAACATTGAGATATACTTGTCTCCAGAAAAAAGATGTCATTCCAGTGCCCAGACACTGGAACTTAACTTTAAATAAGTGGCCGCACCTGGATCCCAGTGTCAAGCACTGGGATGACAGAAGAGAGGACTGGAATGAAAGGGGGGGCTGGGACGGCAACAGAAGAATTCTGAAGCGAAAAGCTTCAAGGAAATCTTATGCAAAATCTAGTATTTATGGAATTTATATTATTTTCATGCACATTATGGTTTTTATAATTAACGGAAAGTGATATGGCTAGTTTAACTTTTAAAGACAGTGCTGGAGCAAATGTAGTATCCCCTACCATTAAAAGCATAATTTATGAAGATGCTGCACAGAATAAGTATACCTTTGGTGTAGATAATACTAGTGTTTTCAACACTTTTAGGTATGAACCTAATGGTGCTGCTGAAATAGATTACAGTGCTACAGCAACAAACTTCATGACTGGAGGTGCAATTGCTACATTATTAGGTATTGGAACTAATGTAGATTCAATAAAAACTAAGACTGATTCTATTCCAGCTGACTTAAGCGCTGACTTAGTTACCATAAAAACTCAAGTCGGAACAGATATGATATCAGGAATAAAGGCTAAGACTGATAAGATTACAGATACCTTAGGAGCTGATGTTACTGCTATAAAGGCTAAGACTGATACTATTCCAGCTGACTTAACAGCTAAAGTAACTGCTATAGAAACTGCTACAAATGCTGCTAATTTAGGAGACAAGGTTACTGCAATACAAACTAAAACTGATAAGATGCCTGACGATTTAGGAACTGAGTTAGGTAAGTTAGCTAAAACTGCTGAACTAGCTCCTTTGGCTAAAACCGCTGAACTAGCTCCTCTAGCTAAAACTGCTGAATTAGCTCCTTTAGCTAAAACTGCTGATGTTACTGCAATAAGGGCTAAGACTGATAAGATGCCTGACGATTTAGGAACTGAGTTAGGTAAGTTAGCAAAATCTGCTGAACTAGCTCCTTTAGCTAAAACTGCTGACGTTACTGCTATAAAGGCTAAGACTGAATTTATTCCAGATACCTTTACTGCTGATATTGCTGCTATAAAAGATGCTACAAATGCAGCTAATTTAGGAAATAAGGTTACTGCAATACAAACTAAAACTGATAATATTACAGATACCTTAGGAGCTGATGTCACTGCTATAAAGGCTAAGACTGAATTTATTCCAGATACCTTTACTGCTGATGTTGCTGCTATAAAAGATGCTACAAATGCAGCTAATTTAGGAAATAAGGTTACTGCAATACAAACTAAAACTGATAAGATGCCTGCTGACTTAGATGCTGAGTTAGGTAAATTAGCAAAATCTGCTGAACTAACTCCACTGGCTAAAACCGCTGAATTAGCTCCATTAGTAACTCCTTTGGCTAAATCTGCTGAGTTGGCTCCTTTAACTAAAACCACTGATATCACTGCAATAAAGGCTAAGACTGATAAGATGCCTGCTGAGTTAATTAAGTTAACTACAATAGCAGAAACTCTAAATGGTAG
>NODE_3_length_7151_cov_3.142211
CATATATCTATTAACTCACTCAAATTTGGGTGCATAGTAATTAGATTGACACCAAATGGCTTATGAGTTAATTTCTGTGTCTCTATGATTTCTTTTTTCAGTAAGTCTGGAAACATTGCACCACATGCAATTACACCAAAACCACCGGCATTTGAGATTGCTGAAACTAAATTTCTCTCTGAAACCCAGCTCATAGCACCACCCATTACTGCAAACTCACTACCAAGAAAATTCATTCCTTTTTTCCAGAGGCTATTTAACATACAACCTATATCATACGTTTAAAAATGTTTTGTTTATCTATAAATGTGTGTTTTAAAGCACCAAGTATATGCAAGGTTATAAAGACTATCATAAGATATGCAAGCATCGAATGTAGCTGATTAGCTGCACTAGCTAGCTCTTTGTTTTCATTGATTAACAAAGGGATATGAACAAAATATTTGATCTCTTTACTAGAAGCAGAAGACATGACATAACCAGATAATGGCATTAGCACCATCAAAAAATACAAACCAAAGTGTATCGTTTTGCTCGCATTGATTACGAATCGAGAAAAATTGGCTGGTAATGGCGGAACATAAGTAAAGACGCGAAAAAATATACGTACTATAATTAATCCAAGAACGGTGATACCACAAGCCTTATGAATAGTGTATATGCTGAATTTAATTTCACTGCTAATCGGCAAACTTTTCATGTAAAGTCCAGAACAAAGCATGCCAATAATAAGAGCAGACATTAACCAATGAATGATCCTTAAGCCTAAACTATATTTATTGTCTTTCATTAATTTTGATTACTCTAAAATTGGTCTTCTTTTTTTTTCTTTGACTTCAGCACCCTCTTCCTCATAACCAACTGCTATTACTGACATGTAGAATTTATATAGTAGAAAAACTATTTCTCAATCAAAATTATCTATACATAATTTCGCTGCCTTGATCAACATAAGTGCAATAATTGTATGTGATACATAAACATTGTCTATCAGATCATGAAGAAGTGGTGAAGTTTTTGAGAGTTTTTCTATTGTAACGATGAGTTATAGCTTGTACAAGAAGCCTATTGACTTTAAGCACATTTTACCCTATACAATTTTAACATCTTAAACTTCCAAACATGCCAGATCTAAAGACAATGATGCTAAACTTTGGCCCTCAGCACCCAGCTGCACATGGGGTGCTACGTCTTGTTTTAGAAATGGATGGTGAAGTGATCGAGAGGGCAGATCCCCACATTGGACTTTTGCATCGCGGCACTGAGAAGTTAATAGAACATAAAACGTATCTTCAAGCTCTGCCTTATTTTGACCGCCTTGATTATGTGTCACCAATGTCGCAAGAGCATGCATATTCGTTATGTGTAGAGAAATTATTGCAGTGCGAAGTTCCGATTAGGGCAAAATATTTGCGTGTTCTATTTTGTGAGCTGACAAGAATACTAAATCATTTACTAAATATCTCTTCCCAAGCGCTTGATGTTGGGGCAATGACCCCTCTTTTGTGGCTCTTTGAAGAGAGAGAAAAAATACTCGAATTTTATGAAAGGGCCTCAGGTGCAAGATTTCACGCAGCTTATATAAGACCAGGTGGAGTTGCAGCAGATATTCCAGAAGGTTTGATTGAGGATATTGCAAAATTTATAGCGCAATTTCCAAAGTATATAGATGATGTTGATGAGCTTCTAACAGAAAACAGGATATGGAAGCAACGCACTGTAGAAATCAGCAAGATATCAATTAAAGAAGCTCTTGATTGGGGCTTTAGTGGACCGATGCTGCGTGCTGCTGGTCTCGCTTGGGATTTGCGGAAAAGCCAGCCATATGAGATATATGATCAATTAGATTTTGATATACCTATCGGCCAAAATGGTGACTGTTATGACCGTTATTTAGTAAGAATGGCAGAGATTAGGCAATCTATTAGCTTAGTGAAGCAATGCATAGAGAAAATTCCTAAAGGGCCAATAAAAACTGAAGATAGAAAAATTTCTCCACCGCCAAGAGCAGAAATGAAAGAATCTATGGAGGCTATGATTCATCATTTTAAGCTTTATTCAGAAGGATATCATGTGCCAGAAGGTGAAGCATATGCTGCAGTTGAAGCACCAAAAGGTGAGTTTGGAGTATATATAGTTTCAGATGGTACCAATAGACCTTATAGATGTCGAATAAGAGCACCTGGCTTTGCGCATTTACAGGCCTTAGATTTCATGGCAAAAGGACACATGCTTGCTGACATTGCAGCAATTATCGGTTCACTCGATATAGTCTTTGGTGAGATTGATAGGTAATTATTGTAAAATAGTAACTTAACTAATGGTTAAGACATCTTCTATCATAAGTTGTATAAATTCATTGCCATTCCAGTAATTCATAGAGATTTTACCCAAAATGGCTTTAACATTACCCTGTATAATAGCAGAGCCAAGCTCAGTATTTGCACAGCGAAACGCAATAGCTTTGACCATAACATTATCGTCAGCAATAAAACATTTTATATGGTCAACTCCTACAACTTCAGGCCTCCTTATCTTTGCTCCTTGAATGATGAATCTCGGTTCAGGATTGCCAGCTCCAAATGGCTCTAAGCGCTGCAGTTGATTCCACAGGGATAAGTTTATTGCTTTAGCTGTTACTATGCCATCGGCTTTTATGATTTTGTCATTTGTAGAGTTTGCAAATCTTGCAGTAAAAAAATCATGTAGATCACTTATTTTATCTTCTTCAATCGAAAATCCTGCTGCCATACTGTGACCACCACCTTCAATGATTAGGTTGGTAAATTTTGCAGAAAGAACCGCAGCGCCAATATCTATCCCAGAAATTGACCTGCAGCTTGCTTTTCCTATTCCATTGTTTAAAGATATCACTATCGTTGGTAAGTGAAACTGCTCTTTTAGTCTTGATGCAATGATACCAATTATTCCCTGGTGCCAATTACCACTTACCATTATAAAATTTACACCTAAGTGGGCAAAATTTTCCGCTTGTGTTGTAGCTTCCAAAATAGCCTCATTTTCTTGCATTTTTCTTGCATTATTCAAATCTATTAGTTTTAGCGCGATTGAATGCGCCTTTTCTTCATCATCAGTGGAAAGCAACCTTGCACCGAGCGATGCTTCTCCAATTCTTCCTCCGGCATTTATACATGGCCCAATACTAAACCCTAATCGTGAAACACTTGGTTTTTCAAGGATTCCCAAAGCGTCAAACAAAACACGTAAGCCAACATTTTTTCTTGCTGACATAACTTTTAATCCTTGTAAAACAAAAGCCCTGTTTAGGCCTGTAATCTGCATAACATCGCAAACAGTTCCAAGAGCAACCAAATCCAGTAGATCAAATAAATCTGGTTCTTTTTTGTTGGTAAAAAATCCTTGCTCACGTAGGCTTCTGTTAAGAGCAACAATTAGCAGAAATGACACTCCAACTGCTGCTAAGTTATTATAAGGAGAGCTCTCATCAAGGCGGTTGGGATTAACAACTGCTACAGCACTTGGTAATTTTTCTATACCAAGGTGATGATCGACAACTATAATATCAAGTCCAAAAACCCTTGCCTCTTCTATTGGTTGATATGCAAGCGTACCGCAATCAACAGAAATACATAAATCAATACCATTCTTTTTAAGTTGTAATAAAGCATCTGTGTTCAATCCATAGCCCTCATCAACACGATCTGGAATATAGATTATAGAGTGTGTCCCAATCGCTCTTAGGTACCTATTAATCAATGCTGATGACGTTGCACCATCAACATCGTAATCACCAAATATTGCAATATTCTCATTATTGTTTATTGCTTTTATTATGCGAGAAACAGCTTTATCCATATCAAGGAGGTGAAAGGGATCTGGTAATAGCGATCTGATTAGTGGGTGTAAGAAGTCATGTGCATTTTCTATGTTAACACCACGAGCAACTAATATTCTTGCTAATATTTCTGGCAACTCAAATCTCTGTATAAGAGTAAAAATCTCCCTTTGATCTGCTTCTTGTAACTTCCACAGTGCATTTGTTATGCTGCGTTTTTCAATATCAAGTAGCATGCTCTTTATAAATAAAACTACTTTACCAGAACTTTTACGCTTGTTCTATAATTGTGTTAGATTTCTGTATAACCTAAAGGAAGGATATAGGAGAGTGTCACTCGAAAGGAATCACATTTATTTTGACAAAGAGCATCTGTAAAATCTGATACTTCTTCTTGTATAACATGCTCTTTAATTAGCATCATATCTATATTAGCATGTAAGTGTGAACATTATATTAGTGTAATTACTTTTTGGTATACATGACAAATTTATGCCTGGAAACAGTTTTTGGCTACTTAAGCCTTTTCTAACTTTATTTCATATTCTTTAAAGTATTTTTTGCACTTTCTTTATAAAAACCATAGGTACCAATCGGTTTTTAGCTTAAGAATAAAGGTTAAGTATCTGGAATTCTGGACATAAAATCCTCCTGAAAGATTAGAAAGAAAATGCAGCGCACATACTACAGTATACACCGAAGAGGATACGCTACACTTTTTATTGAGAAATTGACTGAAAAGTCTGCAGACTGAGATAGATTTTTGAGCTCTTAAAATACCCCTACTGTTAGAGTAAGGAAAGCGAGAAGGTTTGTCAAGCAATCTTTATTGGCTGTTGTACTAGAATTCAGTTTTTCGTATAATTTGCTAGAATTTATGTGAAGAATTTTAAATATGAAAGGCCTATATATTAAAACTTACGGCTGTCAGATGAACGTTTATGACTCTGTTTTAATGGAGAATATAGTTAAGCCTCTAGGGTTCAGTGTTGTGAGTGATGCAGAACAAGCTGATTTGGTGATATTAAATACTTGTCATATTAGAGAAAAGGCAGCAGAAAAGCTCTACTCAGAGCTTGGAAGAATTCATTCATCACAAAAAAATAAGGAAATGACCATAGTGGTGGCTGGATGTGTAGCGCAAGCAGAGGGAGAAGAAGTGTTCAGAAGGGCTCCTTTTGTTGATATTGTTGTTGGTCCACAGAGTATCGCTGTTTTACCGGAGCTGATAGTCAAAGCAAGTAGAAGTAAAGGTCATGTAATAAATACTGATTTTCCAGAAGTTGCAAAGTTTGATAAATTGCCAGATGAATGCTATGGCAATAGCCAGGGGTCTTCTGCGTTTCTTGCTATACAAGAAGGTTGTGATAAATTTTGTACGTTTTGTGTGGTGCCTTACACTCGCGGGGCTGAGTATTCACGATCAGTAAATGAAATATTCCGTGAAACATTAAAGTTAGTTGCAAGTGGAGCAAGGGAAATTACTTTGCTTGGTCAGAATGTCAATGCTTATCATGGGGAGTGTGAGGGAGAAGTGTGGGATTTAGGAAAATTAATTAGTCACATTGCTAAAATTGAAAAGCTAGAAAGAATCCGCTACACAACTTCTCATCCAAGAGATATGCACGAATCTCTCTACTTGGTACATGCGGAGGAATCAAAACTCATGCCGTTTGTTCACCTACCTGTGCAGTCAGGTTCGAATAAAATATTGCATGCAATGAATAGAAAACACACGGCAGAGGAGTATTTGGAAATAATAGACAGATTGCGCAAATTGAAACCTGAAATTGAATTTTCTTCTGATTTTATTGTTGGTTTTCCTGGAGAAACTGAAAAAGACTTTGAGGAAACTATGAAATTAGTAGAAAAAATAAAATATGTTCAGGCTTATAGTTTTAAATATAGCCCAAGGCCAGGAACGCCAGGGGCGGAAAGAAAAGATCAAGTACCAGAAGAGGTTAAAACAGAGCGTCTTCTTCGGTTACAGGAATTAATTAGCAAGCAACAACTTGAATTTAATCAGAGTATGATAGGAAAAACTATTCCTGTTCTATTCAGTGATAAAAAAGGTAAACACCAAAATCAAATTATTGGTAAAAGCCCATACATGCAATCAGTATGCGTTGATGATCCTGACGACAAATACAAAGATAAAATAGTAAATGTAAGGATATTGGAAGCTAGGCAAAATAGTTTGTTGGGATGCGCTGCCTAATTAGAGAAAAGTGCTCCCATGGTCTCATGTAGAAGCACTTTGTGTGTTTTATAAGTTTATAAGCTATCTAGATTTAATCCTTAAAGGACTACAGCTCTCTGTTACGTAATCATATGAGACTTGATATAATAGATTTGCGGGATTTTTTTTCTTTTCCCACTGATAGTGTACCTTTTTAATCTTTCCAGAATTATTATATTCATAAGAAACTGATTCCCAAACAAAGCTGCTTTTACTATTATTTTTGTTAGCATCATGAAATTTCTGATAAGGCCAACTTCTATTGTCTTTATTCATCTTCAACCTCAATAAATAAGTCTAATGAATTAATATGTTGTATAATGATGTCAATACCTATCTATGTTTATAGAAACAGAGTTTTTGAATTTGTAATTTTCCAGAAAGCTCTATATTCTTTGATTTTATCCAGTTAAAATGAATATGAAGTATTATCCTGATACAAGCAGCAGTCCTGATTTTTCATTGCTAGAAAAGGAAATCATAAAATTTTGGCAGGAAAATAAAATTTTTGAGCAGTCAGTCGAGAAACGTTCCAAGGGTCATTGTTTTGTATTTTATGATGGGCCTCCGTTTGCAAATGGACTTCCGCATTACGGACACTTGCTTACTGGTTTTATAAAAGATGCATTTGCAAGATATCAAACTATGCTGCAAAAAAGGGTTGAGCGTAGATTTGGTTGGGATTGCCATGGCTTACCAGCTGAGATGGGTGCAGAAAAGGAACTTGGAATATCTGGTAGAACTGAGATAGAGAAGTTTGGCATTGAAAAATTCAATAATCATTGCCGTACTTCTGTGATGAAATTTTCATCAGAATGGGAGAAGTATGTAAATAGACAAGCAAGATGGGTAGATTTTCACAATGACTATAAGACTATGGATAAGTCATTCATGGAGTCGGTCATGTGGGCATTTAAGCAGCTTTATGATAAAGGTCTGGTGTATGAATCAATACGCGTTGTTCCCTATAGCTGGGCGTGCGAAACTCCGCTCTCTAATTTTGAAACAAGACTAGATAATGCTTATAGAGAAAGAGCTAGCAAGGCTGTAACCTGTCTCTTATACACATCTGACGCTGCCGACGATACTCCTTTT
>NODE_4_length_7094_cov_2.946131
TTTCAAGCAGAAGACGGCATACGAGATCATGCCTAGTCTCGTGGGCTCGGAGATGTGTATAAGAGACAGGTTTAGAACAATTCTATCCATTCCCGGCCGATAAACTAAACAATGAACTCGAAAAATATAAGAACGCTGAAATTATATGGTGTCAAGAGGAACCAAAAAATATGGGAGGATGGTTTTTTGTTAATCCGTTAATAGAAGAGGTTCTATCTAATCTAGACACTCAAGCAAAAAGGCCTAAGTGTATTGCGAGACCCGCTGCTGCATCTCCTGCATGCGGTTATGCTAATGTCCATGCTCAACAACAAGCAGAAATTTTGAAGCAAGTTGTGCAGGTACAATCTTGCAGATATTGTAGCGAAAGCTAGCAAGCGAACATTGTTCTTAATATTTGGCACTGCAGCCGGGTGCGATAGAAAATATATCACAACAATCAAACTGCTTGTATACTCATACAAATATAAAAAGACTTTTATTTTTTTATAAAAGTATAATATTTATTAAGATTTTCATTTATTTTTCTCAAAGTAGTTAATACAGTAAATATTAATATTAATTAATATAAGATATACATGAAGACAGAAACATTTGAGAGGTTAATAGGGCAAACTAGACTACACAGAAATAGTAAAGCTGAGATCATAAAGTTAAATAGAAACAAAAAGGCTTTTATAGATGAGGATAAAAAGTCTATCGAATTGGCTAAGGCTATTTTTGCAGAAAATAATATGTTTCGTTTTCGCAAACCAGGTTCTGCTACAGATTACATTTTGCACAAACTAATAAATGATAAAAAGCTTCTAGAGGAAATGAAAGATAGAGGTACAAGTATAATACGTCTTTTTTCTTTGCTAGCAGGCTGTTACAAGGGTTTTGGTTATCATACTATAGATAATTTTTCAGAAGTTATTGTATGTAGTATAATTCACTATTCTCAACCTGGCATGAAGGGAGTACCTTTGGAGGATTCTATACTTACTAATCAATCTCGTTCTTATCCCACACTTGTTATGAGTAATGATAATATCAGAAAGAAATTAGTTAAAGATTTAACTAAGGATAAAGCAAAATTAGATATTTTCCTAAATGGAATTTTAGCAATGAAGAATTCAGATTTAGTATTATCTTGTGTCAACACAATAGGGGGTCTGAATGAGGAAGCTAGAAATTATGTTAATCGCTTACAGGAAAAAAACATGCTAGATAAAATCTTAAATCAAGATGATACAACGCTTGAAAAATTAGCTCTAAAGGAGTTATTAAAACTTTCTGTTTTACAGGAAAAAGAAAGCACTAAATTAGAATCTTCTGAAATTTCAAGTGTGAAGACTCACCAACATTGTAATGGGCGATAGGCTTTAAAATATGCTGAGGTTCATTTAAATATGAGCCTCAGTATCGCTTAACTTTTATGGAGCATACTTTAACTTATTTCACTTCCACTAAGGGAATATTATTCCAACTGTTACTGCTGTAGTTGTCAATAGAAGCGTTTAGGTAATCTGTATCAAAGCGTACTGGTACATCAAATTCGAAGCTTGCGGTGATTATTGTGCCTTTTGCTGGTGGTTTCATAAATTCTATTTCTCCAGTTGAATAATTTACTGAATATTTTTCTATCTCTACACCATTTAGGTAAATTTTTATTGTATCATGCACTGGCTTTTTAATAGTTCGTGTATGCTTGTCTTTTCCACTTATGTAAGTTTTCATCAGTTGAAAGATCGTTTTTTTATCGTCTCCTATGCCAATTTCTTGATTGATAACTGTAAAGTCTGACCAATCCTTAAAGCGAAACCCTATAGCTTTACCTTTTCGTGCCTGAAAAAATGTTATGAGTTCTGTTAGCTGCTCGTTTGACCTAACTCCATAAGCTATGTTATACCTGGCACGTGCACGAGACCAATTAATATTGCGCTGTTCACAACCATTATGTGTTGTTACAATGTCAGTAGAAAATTCCGGTCCTCCAGTGGAACCATAAGATATATTTTCTGGAAATCTAATTTCTGTAAATGACATATTTCCTCCTGTAAAAATAAAGTTGAGATGTTTTAGCTAAAAAAAAAGTTTGATTTATGCAAGTTACAACAAACATGTAATAGTATCTAGAAATCTAGATACTATTAAAAGATGAAGTAAATGTAGGGTTAGTGAAAAAAGAAATCAGTAATATTATTACTACACAGAAGGTTGTAATAATGGTGTCTTTTCAGACATTTCAAATTCTTGCAGAAGTGTTGATATCGCTCCAGCTTGTTTACGATCATGATCTAAGAAATATATAATTAGTCCAGCAGCTATGCCAACAAGAGGAGATGCTATGATTGCACCTATAATATAGCACTAGGAAAACTTACTACATCACACTCTGCTGCAATGCATGCACACAATCCAAATGCAATAAAAGCAAGAAGACTGACAGCAAATGTACGCCCTAAAGCATCATATATAGAGCTTCCTTCTTTCAATTGAGCTTGGTCTTTCATACTTTCAATTAGTTTTGTTTTTGTATCTCCTTGAGCGAAATCTAATGGAGTCTTACCATCTGTATTTTTGATTAGACAGTTTGCACCACACTGCATAAGAGTCGGTATATCGTTAGGTTTATTATGCAAAGCTGCGTAGTGCAACAAGTATTTCCTTCATTGTCTTGAAAATTTAGTAGTGTATCAAGTTCTTCATATTGATCTATCGACCCTTTATTCCGTATTGTCTCATTTAAATGCTCTATTACATCTTTTAGTGATTGCTTATTAGAATTTTTTACAAAATGAAGCAGAATTTTATATACTTCCACCTTTGCTGTAGCTTGTGAGCATTCTAAAGCATATTTAAAACGCTTAGCTATCTTTTTATCAATCTTTATTTCAAGAGTTGTTAAATTTAAATTTGTGTTATCCATCATATTGTCCTTCTTAGTAAGGTTAGTTTATTAAAAATAATAATAAATTATATCAAATTCATACTTGTCACATATCATTCTCCCTTCAACGTTTGGACGACCCCATATAGGTGCATTAGCTGTATGTTTATTAGTAATGTACTCTAAATATTTGAAAAAAGACTTCACGTTGTCTTGCTTATTAAGTCCATTTTTGCTTATTACTTCTCCATCCGGATCTTTTTGAGGTACGAAATACTCTCCAGCATCTCTTATTACCGCGTTATAAACCCACTGATCTGACTTTTTGTTTGCTCTAGCATAATCAATGATTTTGCAGTAAAATAATGATCTGGTTTTATATTTAACTCGTTCAATCCTTGAGCCACAGAGTCAAAAAAGCAATCCCCTGTCTTTATAGCAGCCCCGATTTTTAGCTTTTCAGGATAAGCGCTCTTTAGATTATGCAATAAATCACTTGATTTTTTATTTTCTTTGATTTTTTGAAAAAGAGCAATTGGCTCTCTTACATAGTGAGAATCTCTCGTGTTATAACTCCAAAATAATAATTGTATTTTAATAGATTAACCAGCCTAGGAAGGCTAGTTACTTAAGGCCGTGCTGTGTTGCAAGCAAACATCACCTACTTTTCTTGAACTAATATGTAGCCTATCATATTGTTACTTAGTATATCTTAATTATACTTAAACTCTCTTGTGCTGTCAAGCAGGAAATTTATTAATCTTTTAACTCATCCACTTTTTTGCGTAATATATTCAAATCAGTTTTTCCTACAAAAAGACTATCTCCTATTATCAAAAAAGGTGTACCGCCTACTCCTAAATCCCTTACTAAAAGTTTGCTGTTGTTTATCATTTGCTCAATTTTGTCTGCATTATTTTTCATAGAGTTATTAAAATCGTTCTCGTTAACCCCTATATTTTTCACTATACCTAATATAGTTTTGTCTGAAAATTCTCCTCTGTGATCTAGTGCAGCATAGTGAAAATCTAAGTACTTTTCTTTATCGATAAAATAAGTTGCTAAAGCACCTTTTGCTGCCTTTAAGGAGTTGTTACCAAGTATTGGAGCATCCCTAAAGATATATTTAATTTTGCCATCATTGATCAACTGTTTTATGTCATTCTTTATTGCCTTACAATAGCCACAAGAATAGTCAAAGAACCCTACAGCTATGACATTGCTATTTTCATTTCCTGAGTAAGGATAAGTGGAGTCGAATATTTCATTTTTATGCTGAGAAATTTTATTTTTGGTTGCATTAGCATAACTATTTTTAGCTGACTCTTCCTGGAGAGTTTTTATGATCTTATCAAAATTTTTACTGATGTAGTCATCTAATCTCTCACTTATATGGTCATCGTTTAAGATTGGACTGGGGTGTGAAAGCCAATTGTTTATTACTGGTAAACTTGCTACTGCAAATATAAAAATCAATAAAAATGGTATTTTAGACATACACTTACTTAAAGAATACAAATATTAAAGAAATGCTTAATGTTAAAACATTTTTATCAAGAAATGCAAACTTTATATATGTTATATCAGAGAATCTGATGATATTAAGTAACGAAAACTTGTGTAGAATAAGGCATTTGAGAAATTTACTTACCGCCGCGTATAACAATTGTAACCGCGGCGGTAAAAAAGTTGATTATTTTATAACCGCCGCATATAATGCTGACAAACACGGCGGTAAATTATATGAGCGAACCAATAATTGGTAGAGAGAAAGAAATAGCCATTCTAGAAAATAAGCTTCTTTCCCAATCTGCTGAGTTTATTGCAATTTACGGTCGGCGTCGTGTGGGTAAGACATATCTAATAAAACAATTTTTCAGTAAGCATGCCGATATTTTATTTGAACAGACTGGCCTTAATAATGGTACTCTGCAGGAGCAGCTTACAATTTTTACACAGTCGTTATCACATACTTTTTATAAAGGTGCAAGGATGGCTTTGCCTAAAAACTGGATGGATGCCCTACAACAACTCACACTTGCTGTTGATCACAATACGCATGAAGATGAACAAGTTGTTTTATTTTTTGATGAGTTGCCATGGCTCGCGGCAAGAAAATCTGGTTTTCTCAAAGCATTGGAATATTTTTGGAATACACGTTGGACATATCGAAAGAAACTTATCTTGGTTGTATGTGGTTCAGCAGCTTCTTGGATGTTGGAAAACTTAATCTATAGTAAGGGGGGATTACATAATCGTATTACTGCAAGGATACCTTTGCAGCCTTTTAACTTACGTGAAGCTAAAGAGTATCTGAGATATTTAGGGGTTAATCTTAACCACCAACAAATACTACAGATCTATATGGCTATGGGAGGAATACCACATTATCTCAAAGAAGTAAGTAAGGGGCTATCAGCAACACAAAACATTAATATGATCTGCTTTCAGAAGGATGGTTTATTATTTGATGAGTTTGATATGCTATTTCATTCTTTATATGAAGAACCAGAAGCGTATCTAAGCATTATTCGCGCAATTGCAAAAAAGCCAAAAGGAATCAGTAGAAAAGAACTTATAAAAGCAACTAAAACTACTGAGGGTGGTCGCTTAACTGCTAAATTAAGGAGTTTAGAAGAAGCAGGATTTATTGATGGTTTTTTGCCACTGAATAAGGGAAAAAGAGGAGTATATTATAGGGTAGTTGATGAATATATATTATTTTATCTAATATGGATTGAGCCGTTTAAAGAAGTAACAAAAAGAGCGATAATAAGTGATGTTCATTACTGGGAATTCGCGATAAAGAAACCAGTTTGGCTAACATGGATAGGGCAAACATTTGAAGCGGTGTGTTTTAAACATGCCAATAAGATTAGAAGAAAATTAGATATAGAACATATAGGAGTCATATGTGGAGATTGGCAACATCATCCAGAGAAGAACAGTAAAGAAAGTGGTGCTCAGATTGACTTAGTTTTTGATCGAGAAGATGGGTGTACAATGCTCTGTGAAATAAAATATAGCGATAAACCTTACCCAATAACAAAGGAATTTATTGAACAATTAAAAGGAAAGGAGGCAGTTTATAGAGAAAGAACAAAGTCAAGGAAACAGATATTTTGGGTACTAATTGCTGCAAATGGAGCTCTTGAAAATCAATATCTAAAAGATACGATACATCATGTGATTACACTAGAAGATTTGTTTTGAGTAATTTTAGATTGCATCTACAATATTTGTGCAATTGCAAATTTTAAGTTAAAATTAGTAATACGGTATATTAGGTATTTTATTTGGTTATAATAATGAGGTTTTTAAAAACTATCCTTAACTTAGCAATGTTAGCATTTTTTGTAGCTTCGACAGCTGAAGCAAGGTGGAGCAAGTACGAAGATGCTTCTGTCGAGGTTAAGTTTTCTAATGTTAACATTAATGTTAATAGAGATGGTACCTATGAAACGGAAGTAGAGCTTCAAGCAAAAATACTCAAGGAGTCTGGGCGTGATAGATTTTCTCTGTATAGTTTAATCTACAATGATGATAGTGCAGATTTGACTGTTTTAGAAGCTAAAACAGCTTATAACGGAGAGGAATATATAGTCACTGAAGACATGATAGAGGATAAACCGCTAGCTAGTCCTAGTAAAGGCTTCGATCAGCTAAGGCAAGTAACTATATCGTTTCCTAAAATAGAAATTGGTACAGAAGTATATTTAAGGTATAAACAAGTTAACAAAAAGGTTCCTGTTGATAATTTTTATGGCTTGAGCTTTTCTTATCATGGGGATTATTTACAAGCAGAAAATACTAAAATCAATTCTGAATTACCCCTGGAGATTAAAGTTAATGATCCAAGAGAAGTATTAGAAATCGCTGAGGAAAAAAATGATGATATACACTCTATAAGCATTGCTTTAAAGAAAGCAGTTTCTGAAAACACAACAAATGAACCACATAATGGAATATTGAACATAAAACACAACACTTGGGTATCACTTTCAAGCTTATCTGAATGGGAGGATTTAGCTAAAAAATTAGCTCCTGGATATCATAGCGTTATCAATCAGCCGCTTCCTGCAACTTTTGAAGCTATAGCAGAATTTGCTGACAATGAGAGTACCGATGAGGAGAAAATTAATGCAGTTACTTCTTTATTGCTGTCTCTTATACACATCTCCGAGCCCACGAGACTAGGCATGATCTCGTATGCCGTCTTCTG
>NODE_5_length_6401_cov_2.647217
TTTTTTCAAGCAGAAGACGGCATACGAGATCATGCCTAGTCTCGTGGGCTCGGAGATGTGTATAAGAGACAGGCACACGATAGTGCAATATCTGAGAAAAAAGAGAAATTATCGTTCCAAAACGTGATGAGGATTTTAGATGAAGCGGTGAATAGATTTGTTACTCCCCAGTATTTCTACAAATTGATCAATTTTCGAGATCAAAGTGGAAATACATTATTACACCAAGCTGTTATAAGCAATAACACTGATGCAATAGAAGCCCTTTTGAAATATGGTGCAAATCCTTTGATAAGGAATAAAGGAGACAAAATGCCATTAGATTTAGCTCAAGAAGAAAAAACAAGAGAAGCACTTATTAAATCTATGAAAGATCAAGCTAAATCGAAAAAAGAAAGTGCTAGATGTAATAGTTTGATTGGCATTATACCTGGCGTTTTTCTTGGCATTGGACTCGGTGTTGGTGGTGCTTTAGTCCCTTCAATGACTATTATATTATGCGCACTCGCAGTCTCTGCTCTTGTTGCTGGAATAGCAGTTGGAGTGGCTATATATTTCCTAAGTCAAGACTATAAACAGGCTAAATCAATAGAAGAAGCTGTTAATTCTCAATTCTCTTCTGTCGAGCATGAAAAGACTGCAGATAATAAAGCAGTACTAGGATAACTGTGAGTTTTTTAACATTAGATTTCTTGCATAACTGGAATTCGAAAGTTCCAGCGCATTTTTCTTATTGGATCCAGTGTCAAGCACCGGGATGACATCTGATTATGCAAGAAATCTATTCATTTAAAACTTATTTGAGAAAACGTAGCTATAAAAACCGCAGGTACCAGTTGGTTTTTATTAGCTAAATTAAAGGTCAAGTATCTGGAATTCTGAACATAAGATCCCCCTGTATAAAAAAGATTAGAAAAAATGCAGTGAACATACGACAGATATGCTCTGAAGAGGATACGCTACATTTTTTAATGAGTTTAATAAAAAAGTCTGCAGACGGAGATAGATTTTTGAGCTCAATAAATATCTCTAACTGTAATTGTAATCAGATTTAAAATATGCGGAAGTAATTTTTTAGCTATAAAATCTTCTAAAAAATTAACACAGAAGTTAGTTTCATAAGTATTTTTATCAAAAACTATTTTAAAAAAATTTAAATAGAGTTGAAAAATTTTAAAGATGAGATACCCTACCTGAAATGCAACTTCTGTAAAAAAAGAAATATGAAAGGTGAAATGAACGCTGCAGCAAATTTTCAATCAGAAGACTTTGTATCTAAAAATAAGGATTTTGATTGTTTAGCTAACCCTATAAGTGCTTCGAATGAAAAGCTAGAAAATAGTGTTAAAGCTAAAGATAAAAAGAATGAGGCGCCTTTTTCCAGTAGAAGAGGCAGCTCGCATGTTTTAGAACTTTTTTCTAATGAAAATGTTGAGATTCACATTCAAGATAAAACGCCTTGTGCTGCTCGGAGTGAATCAGGTATAGCTGGAATATTTAGAGGTATAGCTGGGTTGTTTAAAGGTAGGAATAGTATGGACGTAACCCTTTATCAATCTAAAGTGCAACGTAGCTCTGCAATTGATTACAGTACTACAGAAAGTATAGGGTTACGGCTACTAAATATCTGTAAAGGAGAAGAAGATATCTCTTTTGATCAAGAGATTAATTTTTTATATAAAGAGGGTTATTTGTATGATGTCTTATTGTTGCAAGACGAGGAGAATCATGACACACCTTTACATGTAGCTATAAAAAGAAATCGTACTTGTTTTGTAGAAAAACTTTTGTGTATTCTTAAGGAACCATACTGTTCAAGTGAGTTTTACAAACGCAAATATTTTGAACGTAAGCAAGAGAATGAAAAGCCGCTTTTCAAAGTTATTAATACTAATAACAAGGATGGAAAAGATGCAATTACTCTGGCTATTGAAAGCAATAATTCAGAATGCATTTCAGCTCTTTTTAACTACTTAACTCGTGAAAATATTAACAGAAGAAAAGATGTTGAAAATGAGTACACACCTCTACACGAAGCTATGCTTCTTAACAAAAATGAAGCAATCAAAGAGCTTCTCAAATCAAAGGATATAGATACTGAACTCATAGATAAGGAATCTTACAAAGCATATAATTATGCTAATAACAAAGAGGCAATAGAATTGTTTATTCAGCACTATAGTAGTAAAATTAGTGAGTTGCGTATAAAATTAGAAGATAATAATAAAAAACTAGCACGAATTAAGTGCGTCCTAAACAAAACAAAACTTACTTGTGTATGCTTAGCAGCCTTCGGCTCTTGTTTTAGAATGTATAGAAATTCCCATGACATAATAAATGAAGAAGTGAGTGAAGATATGTTATATTATTCTCTTGCATTGCTTGCCAACACTACAGGTCTAATATTATTTTTTAATTATTTGATCGATACAATACTTTCCAAGTATGAAGAAAAAAATTCTAGTTTGAATAAAGAGTCAGACAGTTATGTAGAAGAAAGAAATATGTTGAAAAATAAATTGCGTCATTTTCAAAAAAGAAATACTAGAACAAATACTCAAATGTCTGAGATAATTTCAGTTACACCTGAGTCAGACTTAAGTTACAGTAGATTGTAATTACATTACTTTTTTCAAGACAACTTCTGAGAAAAGTGGAAAAATTTTTCTATAGCTAAGCAAGATAAAGACTTACTACTTTCTTTACGAAAGGTTTGATGTTATCATTTTTGAACTATCTTGAATTTACTGAATGAACATTAATATAAGGAATTTAGTTCATGCTTTTTCTAAATTGCCAAGTTTAGGGCCATCATCATCAAGGAGGTTAGTTATACATTTGCTCCAGAACAAAGAGAGGTTCATGCTACCACTTGCATCTTTGATTAGAGAGTTAGCAGATCTTATAATAGAGTGTAAGATTTGTGGAAACCTAGATACTAAATCGCCGTGTTCTATTTGTACTAACCCAAAGCGTGACACCAAGTTAATGTGTGTAGTAGAAGAATTGGGTGATCTATGGGCATTTGAAAAAGGAAATATATATTCAGGTATGTATCATGTTTTGGGTGGAAGGCTATCAGCAATAAATGGTATAGGTCCAAAAGAACTGAATCTTGATAACATTCCCAAAAGAGTTACAGAATTTAAAATTGAAGAGGTCATTATTGCAATCAATCCGACATTAGAAGGCCAAGTTACTGCATAATATATAATTGAATTGCTAAAAAACTTGAATGTCAAAATATCGCGCCTTGCTTGCGGCATACCGATAGGTGGAGAAATCGACTACCTAGATGAAGGAACGCTGAAGATAGCACTTACTTCAAGACAAGAGTATGAGTAAATACAAAAGAAGGTATGTGCTTAAAAAAACTTATATCGCTAATAACATTTAAAAAAAAAGAAGAGGAGCAATTGCCTAAGGTAACAACTTGGGAGAATGATTGCTTAGGCTATAAACAAGTTGCAAGTAGATTTAGTAATATAATTAAGACAATTGATCAGTTTTTTTCGATCGTATCCTTAGAAGGATATGATAAGTGGGGTAAGACATTTTTTTTGAAAGAATGGGTAAAGGATCTAGAGCAGCAAAATGAAATTGCAGCTTATTACAGCGCATGGGATATTAGTGCGCTAGATCAACCATTGCCTTCTTTTTTGCATTTCCTGTTTGAGGATCTATTCGCATCATACAAAGTAAAAAGGAGTGTTATACAGCAGTTCAAAAACATAAACCAAGAACTATTTTCTCTCAATACATTAGGAAAGCTAATCAGTAAATCTCCACTTGCTATGCTTTCAGTATTTCTCGATGCTGCAAAAGAGGCTGATAAGAAAGATATTGGTTTTGTCTTGGGTGAGTTAAATCTTCTCCAAAGGAGAAAAGAGAACATTAGAGATTTTAAAATACAACTAGCAGATGTGGTTAATAAAATCAGGAAAGACAAAAACATTTATATAATGGTGGATGATCTTGATATATGTCGCCCTAAATTCATTGTCGATTTTTTAGAATCCATAAAGTACATGCTTGATGTTGAGGGACTGGTTTTCATTATCTCTGTTAGTCAAGATAAAAGTAACGTGCAAAGAGCAATCAGCACAATACTTGGACCAAATTTCAGCCTAAAATCTTTTACTGATCTCTCTTTGCATTTACCAAAAGAGCCAACAGAGAGGTTTATAAGAAAGCTATTTGAAAGTGTTGAATTACCGAAAAAATCAAAGAGTTTAATAATAGATAGCTTTATATTTTACGCAGAAAGCTTCTCATTATCATTAAAAGCAATACAGTACTGCGTAAAGAAAATAAAGCTATGTTTTTTAAACTATGTGAAAGTTGATCCAAATTTATTTACATTTTTAGTAATACTACAGTCAGTAAACACTGATTTGTATGAGGAATTATATTCATCACCTCAAAAAGCACTGGAGAAGATTGAGAGCGCTTTGATTCTAAACGGTCAGGAAGAATGGGAAAAGCTTAAAACTTCTCTTGAGACTACTTTTAAAGAAAAAGAATCAAAGACTCACAAATCTTTGAAGCAAATAAGAGATATCTTATTCTAAGAATAAAGAGAATTGTAGAACAGAACCCTCTTCTTATCATTTCAGCTTGCATGACAAATTGGCTCACATAAATTTTAGCATATATGACCTTGAAAGATCGCTGTGCAATACTTAAATTATTAGAATAGTAGGCTAGTAATGGAGCTCAAAATGCACAACATACAAGAAACTGAAAGTTTAAAATTTGACGCTGAAGTAGGCAAAGTACTAAATATAGTAATTCATTCACTTTATACCAATAAGGATATTTTCTTGCGTGAGTTAATATCAAATGCATCAGATGCATGTGATAAATTGCGTTATGAATCACAATTAAATGCTGATTTATTAGATTCAAGTGATGAGTTGAAGATTACTATTAGCTCCAGTAAAGATAAGAATGAGCTGTATATAACCGACAATGGAATTGGAATGAACAGACAGGATTTAATAGATAATCTTGGTACGATTGCAAGTTCTGGTACGCAAAAATTCTTGGATGCAATTAAGAATAATAAAGATTCAAACCAAGCTGTAGAACTGATTGGAAAATTTGGTGTTGGTTTTTATTCAAGCTTCATAGTTGCCTCAGAAGTTATAGTAGAATCAAGAAAAGCAGGAGAAGAAGAGTCTTGGGTATGGAAATCTAAAGGAGATGGAGAATATTCAATCAGCAAGTTAGATGGTCAAATCTCTCGTGGCACAAAAATTACGCTCATCATGCGTCCTGAAGAAAGCGAATTTTTAGACAAATTTCGTATTGAAAACATTGTTACTACTTACTCTGACCACATAAATTTTCCCGTTGAGTTTGTAAATGAAGAGGGAAAAAGTGAAAAATTAAACAGCAAAGCTGCAATTTGGACTAAGCCAAAAAATGACGTTACTCAAGAAGAGCACAACGACTTCTTCCGTGGTGTTGCGCATGTAGGTGGTGAGCCTTGGATGATACTGCATAATAAAAATGAAGGTGCAATAGAATATACGAATTTGCTTTATATTCCTTCTATCAAGCCTTATGATTTGTTTCATCCAGATAGACGCTGCTCTGTAAAGTTATATGTCAATAAAGTATTTATTACTGAAGATAATGTACAAATTATACCACAATACCTGCGTTTCTTGAAAGGTGTGGTTGATTCACCAGATTTGCCTCTCAACATCAGCAGAGAAACACTGCAGAATAATCGCGTTGTTGAGCAGATTAGGAAATCCCTAACTAAACGCGCGGTATCAGAGCTTGGCAAAAAAGCAAAAGATAATTTAGAGGAATACACAAAATTCTGGGGCAATTTTGGTGCGGTGTTAAAAGAAGGTCTTTGCGAAGCTATGCCAACTGATGAAAGAGAAGCGTTGCTTTCCATTTGCAGATTTCATAGCACCAGTGATGATAAGCTAGTTAGTATTGATGATTATATAAGCAGAATGAAGCCTGAACAGGAACATATCTATTATCTCACAGGAAATAGTCTCGATTCAGTAAAAAACAGTCCACAACTTGAAGGATTCGTCAGCAAAGGATTGGAAGTGCTTCTATTTGTTGATCCAGTTGATGATTTCTGGACTAGCGTGATTCATGAATATAAAGATCAAAAATTTAAATCTGTAACTCGTGCTGATGTTGATTTAGAAAAATTCTCTTCAGAAGAAGGTAAGAAAGATGAAGAAAATAAATCAGATGAAAACAAAAGCGAAGAAAACGCGGATTCTATACTCGAATACTTCACCAAGGTTCTTGGAAGCTTAGTAAAAAGTGCTGTCTCTTATACACATCTGACGCTGCCGACGATACTCCTTGTGTAGATCTCGGTGGTCGGCGGAGCATTTAAAAAAAAAAAAAAGCCATTCAGT
>NODE_6_length_6395_cov_3.145932
TTTTCAAGCAGAAGACGGCATACGAGATCATGCCTAGTCTCGTGGGCTCGGAGATGTGTATAAGAGACAGGTCTTAACGTTTGCTGGGACATTACCACTAATATGCTTTGATGAGTGGTATTACTCAATACTTGGTAGAATGATTGTTGGAGTTGGGTCATCTGCTTCGGCAATTGGGCTCTTTAAAGTTGCAAGTATGTATTTCTCACAAGAAAAATCAGCAAGGATGGCTAGTTTATCTATAATAATAGGGTTACTGGGAGCTATTTATGGTGGATTACCTCTAGACTTCTTGCTCAATAAATTTGGTTGGAATTATGTTATATATACTTTCTCAGCGTTTGGTTGTTTGCTTGCTCTGTTGTTGCTTTTAATAACGCCAAAAAGTAACATAGAGGAGAGTAGAAATGACAACATACTTCAAGATTTAAAGACTGTACTTTTCAATAAACATATCATTCTAATCAGCTTTTTTGGTGGCTTAATGGTTGGACCATTAGAAGGTTTTGCTGATGGTTGGGCAAAAGCGTTCTTATGTGAAGCATATCAAATGACCGGGGATCTGGCATCTTCGCTTTCTTCCCTTATGTTTATAGGTATGGGGGCTGGATCATTCTTTCTCGCTTATTTACTGGAGAAGTATCCAGACAAACATTACGAGGTGATTATTGCGTGTTCTTTTGCAATGATCGCTAGCTTTCTTTTGCTTTTTACACAAGTTGGCGGTTTATATATTGCATTACCTACACTTCTTGTTATCGGCTTTGCATCTGGGTATCAGGTAATTACTACTTACAAGGCAATAAGTTATGTAAACAATAACTTGGTAGGCTTGGCCACAGCTGTATCAAACATGATAGTTATGGTTTTTGGCTATTTTTTTCATACTGGAATTGCAAAAATAATAGACTTATGTTGGAATGGAACGGTAATACAAGGAAATCCTTTGTATGGTACTGATTTGCTGGTAAAAGCAATATCAATTATTCCTGTATGTCTGCTTTTGGCTGTTTTTGGATTTATGTGGTTAAGGAAAAGGTCTTATGACAATTGCTTCAGAAAGGATTTGTAACTCTGGAAATAATTTAAAGTCTTGTGATAATGAAGTTTATCTCTCTATAGAGAAGGAACTGCAGCGTCAAAGATCGCAGTTGCAATTGATTGCATCGGAGAATTTTGCAAGTAAAGCAGTGATGGAAGCACAGGGTTCTTTTCTGACTAATAAATATGCAGAAGGTTATCCTGGTAAAAGATATTACTGTGGCTGTGAGTATGTAGATGAAGTTGAAAATCTGGCTATAGAAAGGCTTTGTAAGCTGTTTGGTGTTAAATTTGCAAACGTTCAACCTCACTCTGGTTCTCAGGCAAATCAAGCAGTGTTTGCTTCACTACTTGCTCCGGGTGATACAATACTTGGATTGTCACTGAATTGTGGTGGACATTTAACTCATGGTGCAGCACCAAACCTTTCTGGTAAGTGGTTTAAGTCGATCCAGTATACAGTTAATAGAGACACTTACCTGCTTGATATGGATGAGGTGGAAAGGCTAGCGCTGGAGCATAAACCGAAGCTAATCATTGCTGGTGCTTCTGCTTATCCAAGAGAAATAGATTTCGAGCGCTTTCGCAAAATTGCGAATAAAGTTGGTGCATATCTGCTTGCAGATATTGCTCACTATTCAGGGCTTATTGCTGCAGGTTGTTACTCATCACCTGCCAAATATGCGCATGTTATAACTTCAACAACTCACAAGACTCTACGAGGTCCTCGTGGCGGAGTGGTAATGACAAATGATGAAGCGTTACATAAAAAAATTCAGTCTGCAGTTTTTCCAGGGTTGCAAGGTGGACCGCTTATGCATGTGATAGCTGCAAAAGCTGTTGCATTTAAGGAAGCATTAGCGCCAGAGTTTAAAACTTATAGTAAAAAAGTTGTGGAAAATGCGAAAGTGTTAGCTCAAGCGCTGCAAGGGCATGGGCTGAACATTATAACCGGTGGCACTGACTCTCATATAGTGCTAGTTGATTTAAGATCACGGAAATTGACTGGAAAAGACGTTGTGAATAGCCTTGAAAGAGCTGGCATTACCTGCAATAAAAACTCCGTGCCGTTTGACACAGAAAAACCAACCATTACTTCAGGGCTCCGTTTTGGTACCGCTGCTGAGACAACACGCGGACTTGAGAAAAAAGATTTTAAAGAGATAGCTGATCTGATAAATGAAATAATTCAGGGATTAATTGATGGAAATAGCCTTGATATTGAAAGAGCAGTAAAAACTAAAGTTGAAAGGATTTGTAGTAATTTTCCTATTTATTAATTTATTTGGCATTCAAATTTCCTTCCTTTACTTTGGATTAAACTATTGTATAGTGATTTTATAGCTCTTTAATTTTATGATAAATGTACCTAGCATAGAGAGTTGTGATTTTCACAATAAAAATGTTCTGCTCAGGGTTGACTTCAATGTTCCTATAAAAAATGGAAGAATTTGTGATGCCACTCGTATTTTGAGAGCTCTACCTACCATTCAATATTTAGCAAATGCGGGTGCAAAAGTTATTGTTATCTCACATTTTGGGCGTCCAAAAGCCAAAGACAGTAACTTATCGCTAAAAAACGTAGTTGAAACTTTATCGCGGCTGCTAAGCAAAGAAGTGAAATTTATTGATGATTGTATTGGTGAGAGAGTACAAAGAGCAATAAATGCGATGGATGGAGGAGATATAATATTACTAGAGAATCTGAGGTTTTATAAAGAAGAAGAGCAGAATGATTCAAATTTTGCTAAACAATTAGCATCTCTAGCAGATATATATATAAATGATGCGTTTTCTTGCTCTCACAGAGCTCACGCTTCTATTTCACGCATTACGGAATTTTTACCTTCTTATGCAGGATTTTGCTTGCAAGATGAGCTAAAGTATCTTGAGCAAGCTATATCGTTTGACGCTAAACCTATTACTGCGATAGTTGGTGGAGCTAAAATATCAACTAAAATAAAAATGCTTATAAAGCTAGCAGAAAAGGTTGATTACCTTATTCTGGGCGGCGCAATTGCTAATAATTTTTTGTTATTTAATAAAGTTAATATAGGCAAGTCTTTTTTTCAAAATGGCGTTGATGATCTTCTGCACGATATTGTTGAGACGGCAAATAAAAACAATTGCAAAATAGTTGTGCCAGAAGACGTTTTGGTTGCAGTAAATTCTGATTATAGCACTGGCGTTTTAAGAAAAACTGAATCCATTTTGGACGGTGATATAATTTTAGATATCGGACCTCAAACTTTAAGCACAATAAGCGGTATAATAGCAAGCAGTAAAACTCTGCTGTGGAACGGACCTATTGGTGTTTTTGAACATTCAGCTTTTGCAAATGGTACAGTAGAGGTGATGAGAGTAGTAAGTGATTTGACACACGAAGGAAAATTAACCAGTGTAATAGGGGGAGGAGATAGCCTATCTGCAGTAAATGCTGCAGGTCTTGCCGATAAAGATTTTACATATATTTCAACTGGTGGGGGAGCGTTTTTAAGTTGGCTAAGTGGTGATGAGATGCCAGGACTGCGATCAACATTAGATTAAAACTTTTTTAAGTTGTTGCTTATACCCTAGCTTCTTTATGAATATGATTATGTCGAAAATAGCTAAGTTAATCTTGTGCTTGATAATACCAGTAATAGGATTTGTTTTTTACATTAAGGAGCACTATCTTGATGGTACAAATTCACGAATTAGTTTTGAGCCGTTTTTCAAAACAGATTCTTCAGATCCAGACTATATTCCACCACTTCCGGAGCTGACTGATTTTGATAGAGGAGTATTAAGAGTTTGTGGAGATTGGGGAACACACCCTGATGAAGAAGATTTCAGAATTTTACTTGATTGTCCGCAGCATCAAGAAGTGCTGAAAAGGATATACGATAAGCTCGATCATCAAGTGGCTACACCAAATGCAGGCTTGGGGTTATTTAAAGATGAATTGACTAAGATTTGGTTTACAAATAGCGGAGTTGAGAAAGAAACTATAGGATTTGGACATATTTTTTGTGGTGAACCAGATAGATTGGGACTTGGTGGTATGCATTTTGTAGGTAGATATGTTGAGGTTCAAGAAAATAAGTGGGCGGGTGCAATTTGGGGTAATAAATCTCTGTGCAATAAATTAGATATTAAGCCACCTGTTTACACGTTTGGAATGAAATACTTAGGTAAGGGTGGAGAAGTAAAAGTTAAGTGCCCAAATGGGTATGCACATAACCTTCATGCTGATGATATTTTAGTTTCTGCAACTAAGGCGTTTAAGGAATTGGGAAAAGATGGAATGTGTCTGTATAAAATGGAAGATGCCAATTATCAATCAGTGTTTGTGAGAAAGAATGACGCTATACTTACGTTCTATCCTGACTTAACACCAAAATGTAATGATAAAAGTACTAATTGTAGCTGTAGCAAGCCTTGATTAGCTGAAAAAAAGTAAACATTTTATGCGTATTATGTTAATTTAGTTATATTGTGGGCAATTTGTAAAGCTGCATGAGACTTATAGTAAAAAAATGTTTGTCTGTTTTATTTCTGTTAAAGCACAAAATGCGCATTAAATTCTTCAGGGATATCAGTACAGCTTATTGTTGATAGAGATGGTAGCATTACTCTGATGGTTCCACTTGAAAAATGAGCATGGCATGCTGTTATAAGTTATGCGAAAGTTCAAGTAGATAATGTGGTTGAAGAGCTACGGAAACTGAATGATTATTCTATAGGTATAGAGATTGTAAACACAGGGCTTGAGCCTTTTCCAGAAGAGCAAATGAAATCTGTCAAAGATCTGATTTTGTACCTCATGAAGCGCTTTAAGATTAGAAAAGATATGATATTTAGTCACGCTGAGATAGGTACTATAGTGTACAACTCAGCAATTGAAGGTTACGCAATGCGTAAGCCTGATCCACATAAGTTATTTGATTGGGAGTTATTAGAGAAAAGTGGTATCGGATTGCATATAGGTGATAGAATCAGTCCTCAAGACGCAGAACAAAAAGTAAATGAGGTTTTGTATAAGGTAGGCGATAAGAGTGAAAATATTTTGAAATTAAAAAAAAGGTTAAACGGTTTTTTTTATAAAATACTGCCTTGGAACAATAGGAAAGGTAATATGATTTTTCCTGACAATAATGCTGATTACTCAAATGAGTTTGATGAGAATTTTGCTTGGGTTATCAATCAGTTTTCAATGCACCACTTGCCGAAAGAAATTAGAAAAGACTTGCCTCTAAAATTAGAACAAGAAGATATTTTGCCTGAATTTTTAGTTAAGTATAGTAATCTTATTTTTAGTGAATTCTTATCTTTAAGTGATAAAACTAAATTAAGCTTAAAGCCACCATTTTTGAATGAAGAGGATTATAAGCATTTATTATCTTCTCTTGCAGAATATGAAAATAATATTTCTTCTGATGCATTTGCTATGCTCATGTACAAGATTAAGCTATATTATGACTCTTATCTAAGATACAATATAAGATCTTCACTTTATATTCCATTTAGACTTAATTCATTTGAAAAGCTAGATATTTTAAAGAACGAAATATTATCTTTTAAGTCTATAAGCCCTGAAAAGGCTATAGAAGTTTCGAATTTAATTAATGGATTTAGGTCAGAAGTTTTATCTGATTTCCAAAACTTTGAGAAGCAGTGGTTTCAAGAATTTAAGGACACTTGGAAACAAAAATTTATACCGAATATGGAAAAGCAAATGTCTTGGACTGCGTTGCATGAAACTGTGTTGGAATATTTAGAAGAGGCGAAGAAAGAAGTCTAATGAGTATTACGATGGCAAGATGAATGGGCAGAGAAAAATAAAGGACTGGTTTCACATGCATCTGGAAGGATACAAAAATTTCTAAATGAGATTAATATAGTATTGGGATGACAGAGTTTAAAAAATAAGTTACTTTTTTTTATTTTTGGTAAAAAGTAGTCTATGGGTATTAAAATTGCACCTTCTATACTTTCAGCAGACTTTGCAAAATTAGGAGAGGAAGTAAAAAGAATTAGCGACTTGAATGTAGATTATATACACATAGACGTTATGGATGGAAATTTTGTTCCAAATATTACAATAGGTCCGAATGTTATCTCTGCGATACGTAAATATAGCAATCTTCCTTTTGATGTACACTTAATGATTAAATCTCCTGGTAACCATATTGAAAGTTTTATAAATGCTGGTGCTGATATTATCACTATACATGCAGAAGCAGAGATACATCTTGAGAGGCTAGTAAGAAAGATAAAATCATACAAAGACATAAATCTGTCTCTTATACACATCTGACGCTGCCGACGATACTCCTTGTGTAGAAATCGGTGGTTGCCGTACCATTAAAAAA
>NODE_7_length_5814_cov_2.829179
ACTTCTTTTGTGTACATGCTTCACCCTTATTTTTTTAACTTTTTTTTTTTTTTAATGATCCGGCGCCCCCCGAGTTCTACACAAGGAGTATCGTCGGCAGCGTCAGATGTGTATAAGAGACAGAATTGGCTCTCTGATCACGGCAATTGGAGCTGGAATAGGGAGTGAGCACTTCGATATTGAAAAAACTAGGTATCATAAAATTATCATTATGACAGACGCAGATGTTGATGGCTCGCATATAAGAACTTTGATTCTAACTTTCTTTTTTAGACATATGCGTGAAGTAATTGAAAAAGGATATTTATACATAGCGCAGCCACCGCTCTATAAAGTTACAAAAAATGCTAAAGATACTTATATCAAAGATGATGAAACTTTTGAAGAGTATATAGTAAATTCAGCGATTAAAAAATTAACATTAAATGGTGTAGGCAAAGATTTGCGTTTCGTTTTGAATAAGTGCCTCAGTATTTCAAACATTAGCAAAAATTATGATAGGGAAATACCAAAAGATCTCTTAGAATCATTGCTAATTTTAAGCAAAAAGAATGCTCTATTGTCTGCTGATGAGATATTAAAATATTTAAAATTGATGTATAGTGAATATACTTGGGAAGTAGAAGTAAAAGATGAGGAAATTCACATTGCTAAATTGTTTCAAGGGTTAGCAGACAAATATGTATTCTCGCTTAGTATGCTTGAAAGCAAAGAAATACGGAATATATTGAGTTCTCTTGATAACATAATTGATTTATTTGATGGTGATTCATTTTTACAGTCGCAAGAAACTGAAATAAAAATAAAGTCTCCAAGTGCACTTGCAAAAATAGTGATGGATTATGGTAAAAAAGGTTTAACTCTGCAGAGATTTAAAGGCCTTGGTGAAATGAATGCTGATCAGCTTTGGGAAACTACACTCAATCCAGAAACTAGAACTCTGCTAAAAGTTGAAATAAAAGATTGTGAAGAAGCAGATAGCATATTTTCGGTGCTAATGGGTGATATAGTTGAACCACGTCGTGACTTTATAAATAACAATGCACTTAACGTGCATGATGTTGATATTTGATTTTAGAAACGCTAAACCCTTATGGCTTAGCATTGTGTGCCAAACTGGCTATTTAAAACGTACTACTAACTAATCCATTTCAGAAATCTGAATTGATCTCGGTTGTATTCCCGTTTTCAATCATAAATATATAGATTTTCTGTCCTATTGTTGTTATAATTAATGCCTCGCTAAATTGAATATTAATGAATGAATTGAGAAGGCTCACTATTACAGAGATGCATGATGGACTAAGGCGGGGGGATTTTTCTGCTGTTGAGCTTGTAGAAACGCATGTTAGTGCAGTTGAAAATGAGCAACTAAATGCATTTGTAACAAAAACCCCAGAAATCGCGATAAAAGCTGCTAAAATAGCAGATGAATACTTTTTGAAACAAAAAGATAATATTTCATCACTTATGGGCATACCAGTTGGTGTTAAAGATTTATTCTGTACACAAGGAATAAAAACAACAGCATGCTCAAAAATGCTGGAAAATTTCATCCCGACTTATGAATCTACGGTATCTAATGTGCTTTTAAAAAGTGGAGCAGCCATGCTTGGTAAACTTAACATGGATGAATTTGCTATGGGCTCTGCGAACACAAATAGCTATTTTGGTCCTGTTAAAAATGTATGGATTAGAAAAAGTGACGGAGAAAAAGTTGTTCCTGGTGGATCATCTGGTGGATCTGCAGCATCAGTTGCTGGGTTTTTATGCGCTGGAGCATTAGGAAGCGATACTGGTGGGTCTGTACGTCAACCAGCAGCTTATTGCGGAGTAGTGGGAATAAAGCCAACTTATGGAAGGTGTTCGCGTTTTGGTATGATTGCGTTTGCAAGTTCTCTTGATCAAGCAGGAGTAATTACTCGTTCCGTTTCTGATTCAGCGTTAATGCTGGAAACAATTTGTGGCTATGATGAAAAAGATTCAACATCGAGCGAAAGACCAGTGCCTAAATTCTCTAATCTTATAAATGGTGATATCAAGGGTAAGCGCATTGGTATACCAAAAGAATATAGAATGGATGGAATTTCAGAAGAAATCGTTCATCATTGGGAAAAAGTTTCTTCCAATTTAAAAGAAAATGGTGCTGAAGTTGTTGACATTACTCTGCCTCATACTAAATATGCGATACCGGTTTACTATCTAATTTGTTCTGCTGAAACTTCATCTAATCTTGCTCGCTATGATGGTGTACGTTACGGATTTAGGGTTGATGCTGATACCCTTGAAGAAATGTATTCGCTAACAAGAGCAGAAGGTTTTGGTAAAGAAGTGAAAAGGAGAATTTTAATTGGTTCTTATGCGCTTTCTTCAGATCATTACAATGAGTATTATGAAAAAGCACAGTGCATTAGGGCATTAATCAGAAATGATTTTACAAAAGCGTTTGAAAAAATAGATTACATACTTGTGCCATCTGCTCCAACAGAAGCTTTTGGCTTAAATGAAAAGCCAGACCCGCTAATTATGTGCATCAATGATGTGTTTACCGTGCCGGCAAGCTTAGCAGGGTTACCTGCTATTTCTGTTCCTGTTGGACTTTCCAATGAAGGCTTACCACTTGCTTTGCAAGTAATTGGAAATTATTACGATGAAGCTGGAATATTAAATATGGCAAGTGTGATAGAGCAAAATTGTGGCAGAATAGTTAATTCCCTTACGTAATATGTTTTCTTATAGTAACTATAGCATTATGATTATTTTGGCTATAGGAAACAAGAGCTTGATTTTTATAGCTAAATAACAGACCATCAAAGGCACACATAAATATCTACAATGAAAGAAAAAACTTTCACAATCATTGATGGTTATGGTTTTCTTTTCAGGGCTTACTATGTCTTACATCATTTAACTACCACAGCTGGTATTCCAGTAGGTGCTGTGTACGGTTTTCTTAATATGGTTCTGAAGTATATTCCCCATTCGGACTACTTAACTATAGCACTTGATTCTGGCAAAAAAAATTTCAGGCACAGTTTGTATTCTGAGTACAAAGCAAACAGAGTAACACCTCCTGAGGATCTAATTCCACAATTTACAATACTGAGAGAAGCGGTAGAAGCTTTTAACTTTAGCTATGAAGAGATTGAAGGCTATGAAGCAGATGACATAATTGCAACACTAGCTGCAAAATATGCCAACCACGAAGACTTTAAAGTAGTAGTAGTCTCATCAGATAAAGACTTATTTCAACTTTTGAATTACAACATTCTAATATTTGATCCTATCAAAAATATATACGTAGATGAAAAACAAGTGATAGAAAAATTTGGTGTAAATTCAAATAAGCTTCTTGATTTATTTTCTCTAACTGGAGATGCATCTGATAACATTCCAGGCGTTCCAGGAATAGGGCCAAAGACTGCAGCTAAATTACTAGATGAATTTGATTCATTGGATAACGTTATAGAAAACATCAATAACATTGAGCAAACAAGAGTTCGTAATATTCTTACTGAGCATAAGGAAAAAGCACTAATTTCAAGAGAACTTTTGTCACTATGCAAAAAAGTAGATCTTCAACATGATATTGTAAAATATGAAGTCCATCCTCCAAATATGGAAAAATTGTTATCCTTTTTGAAGAAATATGAATTTAATTCATTGATAGGAAAAGTAGAAAAGCTCTTTTCTTATAGTGGATCTAGCACAAAAGAGAAAATAGAATATAGTAGTGAAGAATTAGAAAAATTTTTGGAGTATTGCAGATATGAAGGTAAAATTGTAATTCATTGCCACTTTGAAAACAATAGATTGAATAAAATCTCCTTATCTTGTAGTGAGGATAATATTTTCTACATAGATCAAAGCTGCCTACAAGATGCACTTACTATAATAAATTCAACTTTATTTTCAAATGGGGTGCTTAAAATAGTACATGATATTAGAAAGATCAGAGAAATATTTCCTACAATAGAGAGAGTGCTAGGCTCAATTGATGACCTGATGATCATGTCATACAGCCTTGACACAGGTAAGCATGATCACAGCATTCCAAACATAATTGCACACAATTTAAGTAAAAATGTAGAAACTTTCTCGGCAAAAATTTTAATAGCGATCCATGAGAAACTGACACAAAGATTATTTCAGGAAAAACTTTTTACGATTTACGAGCGCTTTGATAGACCTCTTATGAAAGTAATATTTGATATGGAGCAAAATGGAATACTGCTCAATATTCAAAAACTACAGGAATTGTCTGATAAGTTTGAGCAGCTAATTGCTGTACTTGAAAACGATATACATAATTTAGCAGGAGAAAAATTCAACATTGCATCGCCAAAACAATTAAGTGATGTTTTGTTTAATAAAATGGAGCTAAGTAAAAAGAAAAAGTCAAAATCTGGGTCTTATAGCACAAACTCTGAAGTTCTAGAGGCACTTGAAGAGGAGGGGATAGAAATCGCAGGTAAAATTTTAAGTTGGCGACATTCAAGTAAATTAAAGGGTACCTATACTGACGCGTTAATAAAACAGGTTGATCCGCTTGATGGTAGGATACATACAAGCTTTTCAATCACTGTGACTGCAACTGGAAGGCTGAGCTCTAGCAATCCTAATTTACAAAATATTCCTATCAGAAGCGAAGAAGGTAGTCTTATCAGGCAAGCGTTTATTGCGCCAAAAGGGTGCAAGATAATTTCTGCCGACTATTCGCAAATAGAATTAAGACTCCTGGCACATGTGGCAGATGTTGCGGCATTTAAAGAAGCTTTTGCAAATAGGGAAGATATTCATGATATTACCGCAAGACAAGTTTTTGGAGTTCGAGAAATAGATGAGCAATTAAGACGCAAAGCAAAAACCATTAATTTTGGAATTATATATGGAATTAGTCCATTTGGCCTTGCAAAGCGACTTGGAATTACCTTTCAAGAGGCTGCTGAATACATTAATTATTATTTTTCTTGTTACCCAGAAATAAAGGTCTATACGGAAAAAGCAGTATCTATTGCTAGACAGCATGGTTATGTAGAAACTTTGTTTGGCAGAAGATGTTTTGTAAGAGACATAAATAATAAAATTCCTTATCTAAGACAATTTGCAGAAAGGGCAGCAATCAATGCACCGCTGCAAGGAACCGCCGCTGATATAATAAGACGTGCAATGATTCAGCTTTTTGATCAATTGAAAACAGGTAAAATAATCCTCCAAGTCCACGATGAGCTACTAGTTGAAGTAGAGGACGACAAGGTACAAGAAACAGCAAAACTTATGAAAGACGTAATGGAAAATGCGATAGAAATCTCTATACCACTTGAAGTAGAAATAAAAATTAGCGACAACTGGGGCTTTTCTTAATTATGTTGCACACTCTAAGAACATATCTTGAAAGGACCTAAGTAGTATCTGTTCAGATGCATGGCTAATGTGTAAATATTGAAGTAAAAATAATGTCATCCCAGTGCTTGACACTGGGATCCAAATTGCTCACAAGCAACCTAATCATAGATATTAAAAGCAACGCTTTCAATGAGACTACAAAAGGCTGGATGCCAGTGTCAAGCACTGGAATGACACCTTGTTGTTGTAGATTCACTTTTACCTTATTTTGCCACACCCCTGAACGGATGCCTTGAGTAGTTAATTTCGTAAGTATAATAGTAGTCATATTAAAGAGTTATTGAAGTAAGGAGAGCACGCTCATACGTCACGCAAACAACGTTTGGGAATAATCTCTGTCTCTTATACACATCTGACGCTGCCGACGATACTCCTTGTGTAGATCTCGGTGGGCGCCGTATCATTAAA
>NODE_8_length_5760_cov_3.044695
TTTTTCAAGCAGAAGACGGCATACGAGATCATGCCTAGTCTCGTGGGCTCGGAGATGTGTATAAGAGACAGAGTAAATCCACTTCTAAATCTTCCATATTTAATTCGATTTTCCCAACACTTTGAGCAGCGTCAGTGTGACAGATTGCCCCGAATTTATGTGCCATTTTAGCTATTTCCTTAACAGGCTGGATAACTCCAGTTTCGTTATTAGACATCATCACTGAAATTATTACTTTATTCCCTTCAAGTTCGCTTAGAATTTTTTCTAGCTCTAAAAAGTCAACAATACCCTCTTGATTAACGGGTATTATATGTGGATTATATGCAGAATTAAGAATTGAAGGATGCTCTGTAGCTGAAATTACATGCAGATAGCCTTTTATTCCTCTCATGACGAGGTTGTTTGCTTCAGTTGCACCAGACGTAAAAACTATTTCTTTATCATCTGGAATGCTAAGAGCATCACGTACGTTATCTCTTGCCTCTTTAAGAATCTTCCTCGCTTCTTGTCCTCTTTTATGCAGGGATGATGGATTTAGTGTTTGTTTTGACAAAATCTCAAGTATACTTTTTTTTACATTTTTACTCACTGGAGCAGTTGCATTATAATCAGCATACACGTAACTACTATCTTCCAGGGAGAATAAACTCACAGGCTTATTTGCCACTTACCATCAACCAATTATGTATGTTAACTTTAACACAATAAAAATTTATTGCAAAAACAGCAAAATTAATACATAATTAATAAACAATTTACATTATCAACCCCTGTCAAAACAGGTTTTTATTAGGAGTCATCATGGTAGAAGTCTTTTTAAATAATTCAACAAAAAAGATAGAAGGTAGATACCATCAAAGCAAAGATACCAATGCACCGGTTGTGCTAATTTTACATCACCATCCCCAATATGGTGGTAGTATGGATAGTAAGATTATACATAGTATATGTGAATCTTTTATCGATAATAACTTTTCTGCATTGACAATTAATTTTCGTGGCGTCGGAAAATCTACCGGAACTTTTGATAAGGGTATAGGAGAATTAACTGATGCTGCAGTAGCTATTGATTGGCTTCAGGAGCATAACTCTAACAACGTTCCAATTTGGATAGTCGGTTTTTCTTTTGGAGCATGGGTAGCTATGCAGTTGACAATGCGCCGTCCAGAGATAGTAAGTTTTGTTGCCCTTTCTCTTCCAGCAACTAAATACGATTTCTCTTTTCTCTCTCCTTGCCCAGTTCCTGGACTTATAATACAAAGTAATAATGATATAATTTCAGAAGAAAGCGATGTAACAGAATTAGCACAAAGGTTAATAAATTCGGTAAAAAATAACCATATGGAATACCATATAGTAGACGATACTAACCACTTTTTAAGGGGTAAAGAAGAGGAAGTAGCTCAAATTATAGATAATTATATAAAACTACGCTTAAACAGTGCAGCCACTTCCTCCAAAAAAGTAAAAAAAGAGATAAGGGTAAAAGAATATGCCTAACTTTACAAATGAGAGAAATGAATGTATTAATATAAATAAAAAAAGTCTTGTTATGTTTAGGCAATTATTATTTCTCGTTTTAGCGATGTTTATGCTGTCAGGATGCTTCCTAAGTAAACAGCGTAAATTAAAGAGTCCGTGTATAAAAAGCAATGAAAGTATTTCGTGCGAATTATACTCCGTTAATGATCATTGGTTAAATAAGTACAAGTTATAGGTAGCTTTGTATTGTACTGTTTCTTCCATTCACAGCTTTACTAATGATCGGTTTTTTAGCTGAAAAATGTGATCTGCTTTTTCTGCAAGAATATAGTTGTGTGTTACTATAAGCATAGAGCTGTTATTTTCCTTTACATATGAATGTAACAGCAAAAATACATTCAAAGAATTTGTTGGGTCTAAATTTCCCGTTGGCTCATCTGCAAGTAAAAGCTTTGGAGAGTTTACAATGCCCCTTGCAATTGCAACCCTCTGCCTTTCTCCACCAGAAATTTCAGATAACATACTACTTGCTTTACTTTCCAGACCAAATTTCTCTAATATTGCTTGCGATTTTTTTTTTGCTTCAGTTTTGCTTTTTCTTGCAATAAGCTGAGGAAGCATAACGTTTTCCAACACCGATAACTCTTGTAATAAATAGTGAAATTGATAAACAAAGCTAAGAAAATTTCTTCTTACATGAGTTTTATATTTATTGCTGGCTTGCGTACAATTTACTCCATCTACTGTCACTACACCTAAAGTTGGCTTATCCAATAGACCTGCAATTTGTAGTATAGTTGTTTTTCCTGATCCCGAACTACCAATCAATGCAACTACTTGCCCTCTTGTAAGACTCAGATTGATATCTTCTACAATAGCAGGACTTTCTTTGAAGCTCTTACTTACAGAAGCTAGCTCTAGTGTTACACAACTACCCATATTATAAAAAGATCCAGGAGGGAGAATTAGACCGAGAAACTGTTACCACATCCACATCGAGACTTAGCGAGAGCATTCTTGATTTGAAAACCAGAACCACTTAGATCTTCAGTATAATCTATAGTTGAGTTATTTAAAAATTTCGCTGAACAATTATCAACCATTAATACAGGGTTTCCATTCTCATCATTAATTACTATATCTTTACCTTTTTCACTAAAGCTGGAGTTGCTTCTATAATCCTCGCTATCTTCGTCATCGTCAAAATCGTCGTCTTCATCATCGTCAAAATCGTCATCCAAAGACATCTTCTTATTTATTTGATCCATAAGAAAATTATACTTGAAGCCAGAGCATCCACCACCTGAAACTGCAACCCGCAAAATAGAACTCTCATCTCCTTCCTGTTCTACAAGGGAGTGGATTTTCCTTAATGCATTGTCAGTTAAGCTAATATTGTAATCTGTTGACATAACAACCACCGTTCATTATTGATAACCTATTATAGTAGAAATTTTACATGTCAAACAATAATTTTCTATTAAGTTACGCGTGCTTTCCAAATAAAACAAAAGGAAGAAATTTTAAAGAGCCAGAAGATGAAAATCGCAGTTGCTTTCAGCGTGATAGGGACCGCATTATTCACTCTAATGCGTTTAGGAAATTAGGATATAAAACACAAGTTTTTATCAATTATGAACATGATTACTATCGTACTCGGCTTACTCATAGCCTTGAAGTTGCACAAATTGCAAGGTCCATTGCTCGTAGACTTGGCTTAAATGAGGATATCACTGAATGCATAGCGCTCGCACATGATCTTGGTCATCCTCCATTTGGTCATGCAGGTGAAGATGCTCTAAAGAAATCAGTTCAAGATTTGAATCTTGATAATGAGAAGTATGAGTTTGATCATAATGTTCAAGCTATAAGGATTTTAACTTATCTTGAACAAAAACATGCTGATTTTGATGGTATGAATCTAAGTTGGGAGGTGATTGAAGGGGTTGCAAAACATAACGGTCCCTTGCTTGATCAAAACGCAGAGTATTCTACAAATAATCAGCTATTATTAAAATATAATGAAAAATATGATCTAAAACTTGAGGAATTTTCAAGCATTGAAGCACAAGTTGCTTCAATTGCCGATGACATCGCTTACAGTGTGCATGATCTTGATGATGCACTCAGAGCAAATTTAGTAACTATTGAAGATTTGCTTAATGTCCCCTTAATTGGCAAAATGTTTAAAAACGTAAGGAGTGAATATTCAGACTTGTCTCAGAGCAAACTCATACATGAATCACTGAGTAAAACTATAGGGATTATGATAAATGATGTCGTTTTTCAGACTAAAAAAAATATTAAAGACTACAAAATAAAAAGCGTAGAAGATGTAAGAGGTCTAAATACAATGCTAGTCACATTTTCACCAGAAATTGCAAATGCCACAAAAGAGATGAAAAAATTTAACATGGAAAAAATATACAGAAGCTATAAATTGAATAGAACAATGAACAAAGCAAAACGTATAGTACAGGAGCTTTTTCAATGTTTTTATGAAAACCCAGGGTTATTACCTATAGAGTGGAACAAGCTTGCTTGTGAATCTCAGCGTTCAGTAATAATATGTGATTATATCTCAGGTATGACAGATAGATTTGCCATACACGAGCATAGAAGAATCTTTGATACCTCATACGAAATGACTTCTTTCTAATGACCGACGATTATTTCATGTCGATCGCATTAAAGCTTGCAGAAAAAAGTCTTGGAAGTGTTGCACCAAATCCCGCTGTTGGATGTATCATTGTAAAAGACGGTATGGTGATCAGTGAAGGCTACACAGAAATCGGTGGACGTCCACATGCGGAGGTAGTCGCTTTGCAAAACGCTAAAGATTCAACTCATGGTGCAACTATATATATCACTCTTGAGCCATGTTGTCATCACGGAGTCACGGGGCCTTGCACTGCGAAAATCATAAAAGCTGGAATAAAAAGGGTAGTAATTGCAACTATTGACCCAGATAGTAGAGTTTCAGGTGGAGGAATTAAAGCTCTGAAAGAAGCAGGAATTGAAGTTGAGCAAGGTATTATGCAAAAAGAGGCAGAAGAACTGAATGTCGGTTTTTTTACCACTAAAGAATTACATAGACCATTTATAGCTTGCAAAATCGCAACAACTCTTGACGGAAAAATCGCAACATTTACAGGCGATAGCAAATGGATAACAAGTGAGGATACGAGAAATTGGATACATGAGCTTAGAGCAAAATATGACGCAATTATGATTGGCAGCAATACCCTTGTTAGTGACGATCCACTCTTAACTTGCAGATTACCAGGGCTGGAAAATAGATCACCAATAAGGCTAATTATCGATAGCCAAGGGAAATTGAAGGAAGAGCATAATATTGCAAAAACTGCAGATAAAGTAACAACTTGGGTAATCACAAATAAAGAAGTAGAGAGAAAAATAAAAGACATTAATTATTTGATAGTTAATACACCTCCTGTCATTCCAGTGCCCAGACACTGGGATCCAGGAAAATTGATTGTGCACTATACAACATTTTCGATCAAAAAACTGGATTCCAGTGTCAAGCACTGGAATGACACCACCGGCAAATTTCAATGTTCGTATAATTATGTGCTCGGACACTGGAATCTAGAAAAAACATGGATTTCAACTTCAAGTGCTCAACTGTACGAATGCTGTAATATAAGAGCGACTTTCACCAAGAAGGGTGTCATCCCAGTGCCCAGACACTGGGATCCAGAAAACTTCAAGCAATTGCGTAGTGAAAACTGGATTCCAGTGTCAAGCACTGGAATGACATCAGATCGAAAAGTCTGCCTAAAAGACATGGCATCAAAACTTGTTTCAGAAATTGGTATAACAAGGTTATTAGTTGAAGGTGGAGGAGTGTTGATTACAGAATTATTAAAGCACAATTTAATCGACAGGTTGATAATCTGCCGTAGTGGTAAAATTTTAGGTAATGATGCCACTCCCTTTATAGGAGATTTAGGGATTCAATCCATCAACAACTGCTACCGATTCAAAAAAACAGAAGTAATAGACTTTGATGAGGATGTAGTTGAGTTGTGGGATAGGCTATTGTAACTTTTACACATCCAGATGAAAGGAGAAAAAAAGAGGTAGAAAACCTACCTCCAGTCATACTAATTTATTTATTAACTGTTTGCCAATGCGTTTTTAACATTCACAGTAGCAACATTAGGATCTACTAAGAGAGTAGGTAAAATTTCTTTAACTTTTTCTCGAAGATTATCTGAATTCAGTTTTTCAGCCAATTCAGTTTTAGTCTGT
>NODE_9_length_5584_cov_2.577265
TTTTTCAAGCAGAAGACGGCATACGAGATCATGCCTAGTCTCGTGGGCTCGGAGATGTGTATAAGAGACAGGTCATTATCAGAATCCGATATTCCATTTATTCTATCTTCAAAATCGCTATCAGAATCTGATATTCCGTTCATTTCATCTTCAAAATCGCTACCGTAGCCACTGTCTTGTTCATTGTATCTACTCAAACAACTTTTAGTGATTTCAGAAATTACTTGGTTTTTTGTTTCATTTGATATTCTTTTTGATCGTTCTATTACTTCACCTAGCACTGGAAGGAAACATTGGACATAATATCTGTGATATTTTTCCTGTTCTCTAAGCGATTCTTCTAATTTAGTTAATACTTCAGGACTAGCGCCTTCCTTAAATAACCTTTTACATTCCTTGAGTGTTCCATCTCGACTTCTTGGTTTTTCATGCTTATGTTTTTCTTTTTTTACCTTTCTCTCTATAATATTAGACAATTGCTTGCCTTTTTTATCTTGCTCTGGTTTTTCATTTTTGTTTATACATTTGTCTAGTTTATTTGCATTACTAACTAATACACTTGAATCTATAACCATATAAAAACCTCAATATTAAAGCTATTTGGCGTTAGCGCTTCAACTAACAGCCTATTGAATTGGACTTTTAAATTGAGCTAGATGTTATCGAAATATAGGTGGAAAGCTAGTTTCTATTAGAAAATCTGTTGTCATAATTAAATCCCCACTTTAGCACTTGTCTACTATTTTAACTATTTTATCTTAAAAAATAATAAATGTGGCTAAACTGTGAAGCGTGAATGCTGCTAAAAGAGATAAACAAATATTTTTATAGATCTTTCGGGCTTTGTTTTTCTTCTAATTTTTTAATCCTTTCTTTATTTAGTATTGATTTTATCTCTTCTACGCTTTTATCAAGATCATCATTAACTATGACGTAATCATATTTATTACTTTTACTTATCTCTTTTTGGGCTTCGGATAATCTTCGCTCTATTTCAATTTCATCATCACTATTACGCCTTTGTAGACGCAGTCTAAGCTCTTCCATTGAGGGAGGTAGTATAAAAACACTTACAACTTTTTCTCTTAAGATTTCAAATAAATGAAATGCTCCTTGCCAATCTATATTCAGTAAAACACTTATGCCACTACTCAGGTTTTGTTCTATAAAATCTTTTGGTATACCGTAAAAATTTTCAAAAACTTTAGCATATTCAAGCATTTGACCAGCTTTACATAGTTCATGAAACTTTTCTTCAGTAACGAAAAAATAGTCTTTTCCATTTACTTCACCGGGACGAGGTTTGCGTGTAGTTACAGAAATAGACATAACTAAATCGGTTGATTGCTCAAGTAATTTTTCTGATATAGTAGTTTTTCCAGCTCCAGAAGGAGAGGATAGAATCAGTAGTATGCCCTCATTTTTTACGGTCATTTTTCTTTATTTAACAAGTACATTATAGAGCTTTTTTAAGACTTTGTATTTTTTGAATCAAAGTTTAAAAGACTAGAGCCCTCTAAATTAGAATTTGATAAATTGGCATCAATAAGAGAGGAATTATCAAAGACAGTATAACGTAAATCGGCTTTTTCAAGATTTGCCTTATTCAAATTAACGTTTACAAACTTTGCTCTACTTAATATTGAATTAGAAAAATTAGCATTTTCTAAATTCATGTCTTTAAACTCAAAGTAAGAATAATTTACATCAAATTTTTCACCCTGCGATATTTTCTCTTGCAGATCTTTAATTGAAGTTATAGCACTCTCTAGACCTGTAATTTTGCTCTGTCCCTGATTGTCAATCAAAATTGAATTATCAAATTTGCAATCTGTTAAATGAATATCAGCAATTGAACTTTTATATATGCTTGAAGAGAGAAAAGACATATCACTTATTGTCGAATCACTCAAATTGCTAAGAAAAAAACTAGTCTTTCTAAAGGTATTATCATAAAACACGGAGAATTTGAAATCACTTTCAATAAAATTTGAATTAGTGACTTTTAAGTTAGACCAGCTCGAATTATCAGCTAATAATTTGAAGAATATTGAATTTTCTATCTCACTGAAGTCAATACTATGGTGGGAAAGAGTACTATTATAAATTTGAGAGTCTTGAATTTTTGTCTTATACATTGAAGTTGTGGAAAGATCTGAATCTTCTATTTTTGCAGAGGTAAACAATGAATGGTCAAAGAACGAACCATTCATGTCAGAATTCACAACTTTAGTATTATGAAACTTTCCATGACAAATGTTAGCGTTATAGGTATTAACTTTATGCAATTCACTAAAACTAAAATCAATATTAGATAAATCAGCATCCTGAAGGTCTGATTCGAAAACATATGCATGTTTTATCTTGGAACCATTTAGTATAGATTTAATGAAGTTTGAATTATCCCCTTTCACATAGGAAATTTGTGAATTGCTTAAATTGGCTTTTTCAAAGTTACTATCAACTATAATAGAAGCATTAAAATAGGCGTTCGAAAGATTGCTACCTGTAAAATCCAATTTTTTTATTTTAGCACCGTATATATTAGCGTTTTTTAGTGAAGAGAATTGTATCTTGAGCTTGTGTGCATCCACTCCAAAGAAACTTGCATTGTCGAAATTATTCTTCTGCATAACAGTGTCGTTTATTTCACTATCACTAAAATTGATGTAGCTGGCACTTGAGTTTGATAAATTGGAGAAATTCATTTTTACATTCAAGAATTTGGTATGCAAACCAATTATATTACGCATACTTACTTTGTTGAGATTAGAATTGACAAAATCAGCATAACTGATATTAGATTGATCAAATATGATATCTGTTAGATTTGTAGAAGCAAATTTTGAAAAACTTAAATTTGTGCCTTGTATTTTAACACCATGTAAATTAGCATTGGAAAAATTAGCACCACGCAAATCAACATCGATAAAAGACACATCTGATAAATCGGTGTTAGAAAAATCTGCACCAATTAAACTTACTCCATCAAAAATAGATTTGCTTAAATACAATTGACTAAAATTAGCACCATTTAAATTAGGACCAAAACCTTTCTTAAAATCTTGTGGTATGCCTGCTTTGTTGCACTGTACTAAAAATTTAGCAAAATCTTTTGTATTGTAAGATACGTATTTTACATCGTGCAGAGCACTTAAAAAATCATTGATTGCATCATCTCCATAGCATAAATGACCAACTAAAATTAATATCAAAAGTCTAATTATCTTTTGCATCGCAGGTACTTTCTTTTGTTTTTATAGCAAAATTATACATCTCTGAGTCTTCTTCATTGTTTATTTCTTTATCCTCTAAAAGGTATGGCATCATTTCAGCAATTGCATTTATTATATCGATCTGCTTTTTCTCAATTGCTATGTCAATAGGGGACTTAAAATTATTATCAACTACTCTAGGATCAGCACCTTGTAATAAGAGAAAGCGAACTGTGTCTATTTGACCTTGTTTCACTGCATAAATTAGAGGAGTATCACCCAATTTATTTCTAAATCTTAGTATTTCTTGAATTGTTAATCCAATTTTTTCTAGCTTATTTATTACTCCTCTTAGACAAATTAAGTTGCCCTTCTTGATGCAGTAAAAAAATTGCTTACTGTAATCATCAGTAAATATAGTTTTAGGAAGGTGCTCGTTTAGGCTATCATATTGTCTTTTATATATAGACTTGCTTTTATGGTTCCATTCTTTTTTTATTTCTTTGTTTAGCTTTGTCAATTTTTCGCTTTCTTCATTTTCTTTGTTCACAGGTGTTATATTGTCAGGCTGTTCTTCTTTCTTTTTCTCTGTGAATTGGCTTGTTGAAAGTAGTTCGGTGTCTTTTTTGCTAATCTCCTCTTCAGGCTGTAGGTTTGTTTGATTATTGTGACTGATTTTCTTCTCTTCAGGTTCTTCTTTTTTTTCTTCCAATAAAGGACTGATTGAAAATTCGGTATCTTTTATATTAGTCTCCTCTTCAGACTGTAGGTTTGTTTGATTACTTGAAGGTACTTCTTCATTGATTACATTTGTTGGGTCTGTGCTTTCTTTGAGTTCGCCCAGAAGCGGAGAAGTTTTTTCAGTATCAGTGTTGCTTTTCGATACGTCTTCTTGATTTATATTTTCTTCAGGTTGCTCTATAGCAAACAGGTTAGATGATAAAAATATAGCAACTAATAGTATGAAATATAAAGTATTCTTCATAAATATTATGATTAATTAAAATGATACTATAATCAAATGATTAATCTACAGTAAAAAATGCCTTAGGGTTTTATTTATAAAAAACATTTGTATTACCTTTTCTATACGAGTAGAATTTTGCAAAGACTGAATATCAAAGTTTTTCCCATTTATTTAGGTTTTACCTTAAATTGTCATTGGAGTAGCTGACACTGTTTTTTTTCTGGATTCCAGCGTCACGCGCTGGAATGACACCTTCATAATGTTATTCCATTTCTCTTGTCATCCCAGTACTTGATACTGGGATCCATTTTCCATCATCATTAGAAACGTTATATTTTAGCATAACTTTTATGCTCGCAAATTTAACTGGATGCCAGTGCTGGCTACTTTTATGACATCTATCATTTTATGTTTATAGTATTTTTTGCAAATAAACGTTCGTAGTTGTAAATTAAATGCAAAAAAATACTTGACACATTTGGTAGTTTAATTATTATTAGTGAAAATGAGGGTATTTTAGAGCTCGAAATTCACCTTATTCAAGTCTGCAGACTTTTCAATTAATCTCTCAATAAAAAAATATAGCACAGTCTACTTCAGTGCATACTTAATTTCTGTCATGAGGTGTGTTATATTTTTCTAAATCGTTTTTTATAGGAGGATCATTATGTCTAAAATTCCTTAAAATTAATTAAAGTTAAACATTAATTAAATAGTGCAGTACTGCCTTACGCGTTGCTAATCCAAACTTTACTTGCTGTAAAATAACACAATCTGCTATATCATTGCTAGTTTCGATACTTCTATTTATTGGTCCTGGGTGCATAACAATTGCATCGGGTTTTGCATGCGATAGTTTTTGTGCATCAAGTCCATACAAATGAAAATATTCTTTTTCTGAAGAATTATTATTCATACGCTCTTTCTGCAACCTCAAGAGCATAATTACATCAGCATCCTTTATACCTTCGATTAATGAATAATGAAGTGAATCTACTTCAGAAAAATGCTTACACATCAAAGCTGGTGGTGCAACTAAGCTTATTTTTGCTCCAAACATTTTTAGCAATCTTATATTTGATCTTGCAACTCTACTGTGCAAAATATCTCCACATATAACAATTTTGAGGTTTTTTATTTGCTTTTTATGATTGATAATTACAAGATAATCTGCAAGAGCTTGAGTTGGATGTTCACTGCTTCCATCGCCTGCGTTGATTAGCGAGCAGTTGACATGCTTTGCCAATGTATTAATAATACCACTACTTTTATGCCTGATTATCATATAGTCAGGATTCATTGCATTTAGTGTTTTTATCATATCTTTTAGATCTGTCTCTTATACACATCTCCGAGCCCACGAGACTAGGCATGATCTCGTATGCCGTCTTCTGCTTGAAAA
>NODE_10_length_5316_cov_2.868868
TTTTTCAAGCAGAAGACGGCATACGAGATCATGCCTAGTCTCGTGGGCTCGGAGATGTGTATAAGAGACAGCTATTTGATCATCGACACATTTTTCACATTCTATATTACCAAGCCAGGATATTGAATTAAGATCCTCTGTAAAGGCAAATTTAAAATTTACTGCACCATAATTACCATTTGCTCCCTCTTCTATATATTTTGCAATCTTAGGATTACTGTACATCTCAGGATATAATTCCTTTAGTAAATCAGATGCACTAAAACCTTGACAACCTATCTTATTATCAACTTTATAAAAATGAGAATACGGCCCACAATTTTCATACTTGGAACAATCTGAGGTTACTTTGCGAGATGTAATTTCTCCATTTTCATTCTCTCCTTCATCGGTAACAGGTTCGCCCGTACCACTTCCTTTTTTACATTCTTCAGCTATTTTTTTATACCACTCAGTCTCTGCTTTTGCTCGCTTAACCTCCTCTTCACATTTCGTAAGCTTCTTTTCTACTAGTTCAAAATCCTCTTTTACTACGGAACTATTTGTAAATCGCTTCTCAATCGTAGTTTCACCCTCAGTGATCTCATCTATATCCTCTTTACCATAAAAAAGTTTGTTGTTATATAAATAACTATTATTAATTTGGTCACTATAGGTGTTTTTTGACATAGGAACCTCCTCTACAGTCAAAACTGGAATTACATAAAAGTATAAGTATCTACCTGAATATAAAGAAACCACAGTTCAAGAAATCTCAGGTTAACTCAGAAATTATTATAAGCTAAAGTAATTAAAAATTTAATAACTTGCATTATAAATATAGCATAATAACCAATAATTAGATTTTCTTTCAATTTCTATCTTATCTTCACCAGCTTTACATAGAGCACATCTTTATTCACTAGAGAATCATGATTCTTCTACTTGCATGTGATTAATCACTATAATCTTGAAGTGTGGTTTGTACGTAATTAGTTCTGGAACTTGCCAATGGATGATTGCTCTACATTTTAATCTCTGTCGCTGTTCACAACATTACACTCTGGAACTATATACCTAATATCGCATGCTGATTTCTCTCTTTATCTTCTGCAAATTAATTAAATGAAGGGCATTAAGTATCCACACTACTAAAAAGAATGTTGCACAAAATATAAACATTGCAATGAGTGGCAGCAGTAAAGAACCTTCTATTGCTACTCCACCTTTTCTAAAAATACTTGCTGGCTGATGAAGAGTAGACCATAAATTCACAGAAAATTTTACTATGGGAATATTTATAGCACTAAAAATGGCAAATACTGCTGATGATTTCTCTGCTCTTGCTTGATTATCAAAAGCGCTCCACAATGAAAGATAACCAACATACAGAAAAAACAAAATCAGCATTGAAGTAAGCCTTGCATCCCATACCCACCAAGTACCCCATGTTCCTTTTCCCCAGACGCTACCTGTGATTAAGCATATTGCCGAAAAGACTGTCCCTGCAGGAGCAGCGGCATGTGCTAAGACACTAGCAACGCTATTGTTCCATACCAACGAAATGAAACTGAGTGATGCAATGAGTCCGTATATTCCAAGAGCAAGCCATGCAGAAGGCACATGAAGATACATAATTCGTACGATTTCTCCTTGTTTATAATCTCCTGGGGAGAAGAATAATGCCAAGAACATTCCAATTAAAAAACATGCGAAACAAATAATCCCAAGCCAAGGTAGAGCTTTTTTAGCAAAAGAAGTGAAATTTGTAGGCTTTAATAAAAACATTCGTTTTGAGAATAATTGTGTTAAGAATTTATCAATTAGTTTGAGTTTTATCAACAAGATAGTTTTTCTATATTTACGTAGTATAATAAATTAGCACAATTTCAGTAGCAGATTGCTTGCTATTATTTTTAGTATAACGTTGATGACCCTTAAAAAGCTTAACCTACACTTAGTGTCAGATTCAAGTGGTGAAACTGTTATATCAGTTGCAAAATCAGCTCTGAAACACTTTCGTTCTGTAGAAACGATCGAATATGTTTGGTCTTTCGTAAAAGGAGAAGAGCAGATTGACAAAATTTTAGAGGAAATTAATAGAAAAAGTGATGAGCATAACTTTGTTATATGTACTATTACTGATGATGGACTCAGAAAATATCTAAAAGATAATTGTATCAAGTTAAAAATTCCATATAGAGCAATATTATCACATATTATTAGAGAAATTTCATCCTATCTTGAAATTGAAAAAGATGAAAAACTTGACCTATATACTGAAATAAATAACGAATATTTTCAGCGCATTGAGGCAATAAACTATACCATTAATCATGATGATGGACAAAATATTCAAGATATTGATAAAGCCGATATAATTTTGGTTGGAGTTTCACGCACATCAAAATCTCCCACCAGTATGTATTTAGCTTACCGAGGCTATAAAGTTGCAAATGTTCCTTTTGTTAGCGAGATTCCCTTTTACGTCGACTTAGCAAAATTAAAAAATAAACTGACTATAGGAGTAACAATAGACGTAAGAAGGCTAATAGAAATACGCAAAAATAGACTGACTTCAATTAATAATGAAGGTAATAATATATATGCTGACCCTAGAAAAGTAGAAAAGGAAATTAAAGAAGCGGAGGAGTTCTTTAAGCAAAATAACTGGCCAATTATTGATGTTACGCAAAGGTCGATCGAAGAAGTATCAGCAACAATTATACAATATTTTAATAAAATGTGAAAAATTTATCAATTGACTAACTCTCTGTCAGTGATCATAATGTAAGGTAATTCTATTCTTACTATAGATATGAAAGTTAAAGGGTCACTAAAATCTCATCGTAACAGAGATAAAAATTGTAAAGTTGTGAAAAGGGGTGGTAAAGTTTATATTATAAGTAAGGTAAAGCCGAGATGTAAAGCGCGTCAAGGTTCTTAGCTTTTTGTTTGCCTTTTTATGTCATATGTTTTTCATATGGAAGCATGGTTAGAAAGAAACAAAAATTGTTGTATTTAACCATAGCACTGCCCATTTCTTCTCTTACATTATATTTTGGTATTAACCTGATTACAGGCAGACGTGGCTTGTTAACATTAATTAACTTAAAAAAAGAAATTAATTACGTGCGTCAACAAGTCCATGAATTTTAGTTCCACCCTAAGCCCTCTTGAGCTTGAGAATTTTTTCTATATATAGGCTGAGCATGAATGACATCTGATCATCAATTATGCAAATCTGGATCTTGTTGTGCATACTTAAGTCATTTTGCCAAAATTCCCTTTTTACACCACCTTTTAAACCTCTTATGTATACTTCTGTAATTGCAGTAAATTTTTGATCATTGGCAGCCATTTCTCCACACTGCTTCCATACATACTCTCAACTTCTTCTCGCTTTTACTGTGTATTCCTTTTGTGCTCTTTAAAACGGTACCTTCTATATATATTTATTGTCATTAGGCTAAGTTACCGCTTTTTTTCCATTTTTATACTTCCTGCCCTTGATTAATTTGACCTGCTAACATTTTGTTTACAGGGCCTGCTATTAACTCTGCACAATTTATTCTTATGGTAAAAACTTCTTCTTCACTCTTATTTTTCCTTAACTTGACGCATATGGTTTGTTAAATACTCCCGTCTGTCAAGGAATTTCTACTCATGAGGGTTATGGCTTGAAAGATTACTGAAATTTTGAAAAATGTAGTCTACTTCTATATTCAAATATATCAAGCAGTAATTCAAAATTAGCTATTGTACCTTTTTCACTATTATATGCAAGGTTGAGCAATTCTCTGTCCTCATATAAATCAGCAAATTTAAACTCCATGCACCCTGATTGTTTTGTGCCTAGAATATCTCCGCTACCCCTCAGCATCATATCCTTTTCAGCAATATAAAATCCATCTTGTGACTCACACATAATCTTTAACTTTGAATACGAACTTTTACTGAGATTGTCATATAACAGTACACAAAAAGACGGTTTACTTCCTCGTCCTACTCTACCTCTTAACTGATGTAATTGCGATAACCCGAACTGCTCTGCATTCTCTATAATCATAATAGTTGCATCTGGTACATCTATACCAACTTCTATCACAGTAGTTGCAACAAGCAGAGAAAATTCATTCCTCTTGAAGGAAAACATCACTTGATCTTTCTGCTCTTGAGTTAGTTTTCCGTGTATTATTCCAACTCTATCAAAAAATGTCTTTTGTAGTTCCTGAAAGCGCATTTCTGCTGCGGCAATATTGAGTTCTTCGTTTTCTTCTATATATGGACAAATCCAATATGCTTTTTCGCCTCTATTTATAGCATCTTTCAGTCTTTGAATAATATCTGGTACTTTTTTAACGTTCATAATAACGGTTTTTATTGGCAATCTAGATTTTGGTTTTTCCCTTAAAATAGAACATTCAATATCACCATACATAGCTTGCTGCAAGGTTCTTGGAATGGGAGTTGCAGTAACAAAAAGTATATCGGTATTTTCTCCTTTTCCTACCAACCGATTCCTCTGCATCACTCCAAATCGCTGTTGTTCGTCTATGACTGCGAGTCCTAAATTTTTAAATGTAACGTTGGCTTGAAATAATGCATGAGTACCAATTACTATATTTAAAATACCACTTGCAAGTTCGTTCATAATAATCTTTCTTTCCTTGCGCGCAGTTTTACCGGTAAGCAAAGCAACTTTTATATCAGTACAAGATAGAGCTTCTTCGATCCAATTATAATGTTGCTCCGCTAAGATAGTAGTTGGTGCCATTAGAGCTGCTTGCATGTTATTTTCTACCACATTCAGCATCGTAAAGAGTGCAACTACAGTTTTGCCACTCCCAACGTCACCTTGTAGCAGACTTACCATACGGTATTTGGATTTTTGTCTTTCTGAGATTTCATCTATCGCTCGAATTTGATCATTTGTTAATTGGAACGGTAATTCATTTAAGATCTGCTCTTTGTATTTACTCAATATTATAAATTCCCTTCCTCCTTTTTTTACATGATTTTCCCTCGCAAGTTTTAGCGCCACCTGGTACGCAAATAGCTCATCATAAGCAAGTCTTTCTCTACAAACTTCTGCTTCTGTGAGTGAGCTCGGTCTGTGCAATCTTATGATGCTTTCTTTCCAATTCAGCCATTTCTTTTGCTTGATTAATGTTTCATCTATCCACTCTGGCAAATCAGGCAAATCTTTTAGATTAGAACTTATTATGTTTCTAATGCTCTTGTTAGTAATACCGCGACATAATTGGTAAATTGGCTCTATGCAGGCTATTTCTTTAAATAGATTGATATCAGACAACATGTAATCTGGGTGAGTAA
>NODE_11_length_5291_cov_2.418297
TCAAGCAGAAGACGGCATACGAGATCATGCCTAGTCTCGTGGGCTCGGAGATGTGTATAAGAGACAGATATAAAATTAAAAATTATGCATTTATTATCAGTATTATTGGTGTTTCTTTTGGATTTGGAGCAGGACTAGTTGCTCTTGGTTTTACATCACCAGCAGCTATAGGTGCTTTAACTTATGTAGTGGGTGTGATTGCTTATATTCCTTTAAATTTCTTAATTGATAAAGCAATTGAGTGCTTTTTTCCAGAAGGAAATAAACAGCCAGGTAGCTTAGTTGATAGCGATGTGGAGATTGTTGATTGGGAGAGTATTTTAATAAACGATAGATAGAAGTTTTTGCAGAGGATTTAGCCCATTTTTTTGTGTTAAGTATAATTGAATTATCCGCTCAAGTCCTAATCCTGCATAGCTAGTTGATTTTCCCATCCAAGAATCATTTTATTAGCTTGCCTTAATGTTTCAACAGAAGGCAAGTCTTCTGTGCTGAGTGGTAGGCGGACAGTTTTGTGTTTTATAAGCCCAATATCATGCAAGAGTGCTTTAGTAGGTATTGGGTTACTGGCGGTAAATAACGCTTCACAAGTCTGTTTCCACACATCTACCTGAGAGTTTTTACTACTCAGACATTGCTTAACATATTCATGTGCTATATGTGGCCAAGTGTTAGCAGCAACAGAAACCAGACCAGCCGCACCCTTAGCAGCCATATCGGGTATCATATTATCATCTCCACAAAACACCTCAATATTTGGAGCAACTTTCTTATACTGAGTTAAAGTATCAACGGTGCCACTTGAATCTTTGATAGCCCAAAATTTTTCGTAGCTGGATAAATTACGTACAGTTTCAGCGTGAAGACTCACTCCTGCTCTTGATGGAATATTGTAAAGCATTGCTGGCACATGTGCTTTTTCAAGCAGCTTTTCAAACCATAAAGTTTGCCCCATGATTCCAGGCTTTGCATAAATGGGAGTTGTCATTAGATAGCCATGAATAGGCATACCCTTGCAAAAATCAAGCCATTCAAAAGTCTGATATAGATTCACTCCTGGTACACCAATTATAATTTTCGTATTTAATTTTAGCTCACATACAAATTCAACTAAGGTGCGCTTTTCAGAATCAGTAAGTGATAAGCTTTCACCTGTGCTACCGAGCAACACTACACCATTTTTAGCTTGAGCCTGCATTGCAAGCAAGCACTGCAAACTTTGGTAATCTACGCTATCTCCATTAGAATTAAAAGGAGTAACACAAGCAGTCCATAAAAATGTAGGTTTCAATTGAAGTTATTAAAATGGTATTTCATCATCGATTAGTTCGTCTTTTATATCGTTGTCAAAACTTCCGTGTTTATCTTTTTGTCCTGTTTCATTTTGTTTGTATTCACTTGGCTTGTAATCAGAGTTTGACATACTGTTTCGTGAATCTAAAAGGGTAAGGGCACTATTAAAGTTGTATAGCACCACCTCTGTTGTGTACTTTTCAGTACCATTTTGGTCAGTCCATTTTCTAGTTCTCAGAGAGCCTTCAACGTACACTTTACTACCTTTCCGTGCAAAGTCTTTAACAATTTTTACTAGTCCTTCACTAAAAATTACAATATTATGCCATTCTGTCTTTTCAGAGCGAGTACCAGAAAATTTGTCAGTCCAACTTTCAGACGTGGCTATTGAAAAACTTGCCATCTCTTTTCCATTTTGTGTAGTCCTAATTTCAGGATCTTTTCCTAAATTACCAACTAATATGACTTTATTTATAGTACCACTAGACATAATTATGCTTTAAAACAAACATCTTTATTATCTTATGTGAGAGTATTATTGTCAAATTTAATTAAAAACGCGCTTGGAGGGATTCGAACCCACGACCTTTGCCTCCGGAGGGCAACGCTCTATCCAACTGAGCTACAAGCGCAGATGTATTAGATTATTTAATAGATAAACTATCTAAGTCAAATTTTTGTTCTGGATAAAGCGTAAACATAATACCTCCATGTCCAAAATGTACATTTTTAGAATTGCTTATCCGTTCTTTTGTTATCTTTTGGTCTACAGACCATGAAAAAGTTACATAATTTTCAGTTACTGAGTGCACTTTTAAATCCTTAGTATTTATGAACAACTTTCCATTTACCCATATTTTCCATGTATCGGGGGAAAAGTATAAAATTGAATCTAAACTGACTACTTTACAATTGAAATTTTCTTCCTCTGTAACTCCTGAAGACTGTAAGTTAAACTTTTCCATCTCACTAACTATTCTATTAACCTGCTCTTCATCAAAAAAAATGCTTTTTATGCTACCATATTGCGATAAAGTACTCTCTGCTGCCTCTTTTATTATATCGTCTCGATCTATATAATAATTGTTGATAAAAAAACACTCCTTCGCACGCAAATTTGCTATATCAATGAAGTCATTTATTTCTTGATTTCCAACTTTTAAAATACTTTTTAAGTACTTCTTTTCTATAATCATTCCATTATTGGAATGATGACAGACCATTTCATCATTGCCTTGTCTTTCTATATATACACATAAATTTTCACTATTTAACCCTAATATTTTATGCTCAATAAAATCTTCATTACTAATATGCTGTTGGCAAGAATATTTTTTACAAATCCCTATATTTTCTACAAGATCTTCGCAATTGCAATATGCACTAACATTAAAAAATAGCAGCGTAAAAATAAAAAACAACTTTATATTCATCTACTTAATATGGTATACCAATCAAAAACTATACTAGCTCTCACTATCTCTATCATATTACCACTTAAAATCTGGTTTATAACTTTAGCATCTATATTTCTCTGCTTATTCAAGGTAAGAGATCTGATCATAATATAACCAGGAAGATTTGGAATAGACTGTAGAAATAAAAAAATATGCTTATCGCTAATTGAGCTTAAACTTAGAACCACTTCACTTCTTATTACTTTTGTATGTTCACTTTTATTGTGGAGTTCAGCTTCTTCAGGTATAGAAAGTGATATTTCAGGTTCTAACATGTAGTGTTTTTTATATAGCTTGTTAAGCTCAAAATTTAAATTTGTAATGTATCTGCTACTATGTAAGTTTGAAGAAGAAATTCTTTTCCATAAATCTAGGTTTTTATTTAGAACGACTTCTTTCTTTTGAATTTCAATGATCTGTAAATTAATAGAGCGTATTTCCTCAGCTGCAGTTTGATTTTTATTATAAACCTTTTTGTTATAGATAATAAAACACGTTGATAACCCTATTAATACAATAGATAACAATAAGTAATATATGCACTGAATTGTAGCTTTTCTTTTTAGTTGAGAGATAGTCATCAATCTACATTGCCTCTCCTATTTCAACATCAATAGATAGATTTTTCTCTTTAGTAGTGGGTAAGCTAGAAATACTAATATCATGAGTACGGAAATTATCGTTTAAATTTTTCTGTAGTTTCTCGTATTGATAAGAAATGTCTTGACCAGATTGAAAATTAAACCTTAAAGTTGTGGTAATATAACTTTTTGCCTCATTATAATTCCACTCAAACGATTGAAGCTCTACATCTGGTACTTTTAGCTTTTCTACATACTTAACTTGTGTGATAGGAGAGTACTCTATTTTTGATAAAATATTATTGATATTAATAAAATCGTAAACTTCATCTATCTTTTTTACATTATAGCTTTGGCTAAGTTTTATTAGTTTGTTATTTAAAGCACTCCGCTTTGTAGATAAATTATCAGCAACATTAAAATTTGAATACAAATTTCGCAAACAAAAGGCGTTAATTACAACTAAAACCAAGAGTAGGTATAGAAAAATTTGAGGAGAATTTAAATAAAGATAATTAAATAGATAAAATTCTTTAGTTTCTTTTGTGTTAAAAATATTTATTGGCTTATTCTTAAAGCTATGGAACAAAATTGTAGTATCACAAAAGCTATCTTTTTCGCATATAGCTAATTCTGCTACCAATAGTTTACCTAGCTCATATGGAGTCAATATGTTCACACTATTCTCTGAAAAATTTATAACTGATAAACTAGATTTAATAGCTTCTGATACTATGATGCAAAGGTCGATAGGGTCATTTTTTTCAAATCCAAACTTAGTTAAAGATTGAATTGTATTTTTCACTTCCTGATATATTTCACCAGCAATGATTCCTGGTAAATTATCATTAGTAAATGGTATTAAACGTGTAAATATCATTTTGTTCTCTTTAAGAACCACTTGTCTATAGCCACCTGTTTTAGTTGCAGCAACTATAATTTTCCAGTTACTAGGATCTTTGTGTAGAATCTTTTTTGCTATACTGACTAGTTCTATAGGAAACATTAATATTCCTTTAAAGTTAGAGCCTATTTCAACAAACACGTCCAACCAATATTCTATTAAATGATTTACTTTTGATGAAACAAATAGATACCACCAGTTTTGATTAAATTTATTCGGCTTTTCGACCAAGAGAATAGAATTTATATCGTTATTATGAGCAAAATGCTCTACTTTTGTTTTTGCTGATAGATAAGCACTAATCCTATTTACTCTTGGGATAGACTGTAGCAAATAGTTCTGATCAGTGTGATTGAGAACCAGATATAAGGGTGCTTTTTTATCTGATGAGAGACATGAAATTAAGTCAGAAACAGCTTTATTATTTTTGTCCTTAGCAAAATATCTTTTATTTAAAGTATCATTTTTAAAATATAGTAACATTGTGCCTTCTTTTCCTATAGAAAGCATAAACTTACTTTTGGGTTTTGACCCAAACATATTAACAAAGTGTATACTCATCTAGAATTAAAAAGGTAATTTATTGAAATTCATTAAACATTAGATGACAATATTACTTATATTATAAGTTTTTGATAAAGTTAGTAGTAATATTAACCCTTTTGTATGATGAAAGTTTTTTATATTTTAATGTTTCTGTGCTAGACACAACTTAACCTGACAAACGAGGATTAATCATATCTCAGCTTGATATTTTATTCTCCAACAGACTGAAAATTGAATTAAGCTAAAGACTTGATTTGACGCACGTTGTTGCACATTACCATTTAGTATACTTGAACTGAACATTTTCAGTGAATCCATCTGGCATGACTGAAACTTTTGTATTCATATTTATTTTTAAGTAATTTACTAGCTCATCAACTAATATATCAGGAGCAGAAGCACCTGCAGTAATTCCTATTTTTTCTGCGCCCTGCAACCAATTTTTGTTCATACATTTATAATTATCAATCAAATCGGCTCTTCTTCCTCTGGCAATACACAGGTCTAATA
>NODE_12_length_5277_cov_2.639423
TTAATGATACGGCGACCACCGAGATCTACACAAGGAGTATCGTCGGCAGCGTCAGATGTGTATAAGAGACAGGGAGTAATATAGAAAAGTTTTCTGAGGTGGCCAAATGGTGGAAAATATGCAAATTTGGTATAGAACCTGTAGTTCTTAATAAAGAGTTTATAAAAATAGCGCTAAGCACATTACCTCAAGGTGATTGTAATGAAAACACATTATCAGAGTGGGTTAAAAATATTCGACAGACAATTGATATAAAGGCAAAAGATCTATTTATGCAGTTGCGCCTCGCTTTAACAGGAACAGAAACAGGTCCAGAACTCGCTAAATTATTAATTTTTATCGGTAGAGAGAGCATTATTGCAAGGTTAGAAGAAAGCCAAAGAATTATACAAAAGGTTTAAATGCACCGAATGTATTTTGAATGACATCAATAAGCATTGTTCAGGAAATGTGAAAATATTAGATTTCTTGTCATTCCAGTTTCTGCTCCTGTCATTCAGTTGTTTTTTCTCGTCTACCTTATTTTACTACTCTGCTGAACGAATAACACCAATAGTTAATCTCATGCTGAAAGATCATTTTATGGTCCAAGTCAGTTCTTTTACAGGTCACTTCCAAGCTCATCAAATTTTCTAAGATCTTCTTAAGTTCTGAAAGTTGAAAACTTTTCAAATGAGATTTAAAACTCTGCAATTGTTTGAAGAACAATGGAGGACTCAGCTGGTCAATTGCAGCTTGTTCATTCATTCCATTTTGTATTAACAGCAAAACGCTTTCTAGCCGTAGAAAATAATTTGATATAATACGGATTAATGCTATCGGTGAAAAATTCTCTTGTAATATCAATAAATCGGAAATTTTGATGAATAGTCCCATGTCTTTACTCACTATTGCAGAGCACAGATTATCAAGTGTAACATAATCATTGCCGGAGGTTGAAAAGCATAGATCTATATCAGCAAGTTTAAGATCTTTTCTTTTTCCTAGATATAAAACTAATTTTTCAAGCTCTGAATATATAGGCAGTTTGCTATGATTAAAATAAGACTGCAAGTGGTAGATTATCTCACTTGTGCACTCTATATCATTTTGTTTCAAGTAACTTGATATAATATCACAAAGATTACTACCGCTGTCCTTATAGCAGGTAATGACACCGAAAATTTTTGAGCTTTCCATATAACTTTTAGTTGTAGAACTATATGGAAGATCATTTGCTATCATTACTATATAATGATCGCCTATATTATGATCCAATATGTTTCTTAACTCTTTAGATATACTTCCACTGACATTTATCAGCTTAACTAACCTTTTTTTAGTAAACATCGAAATGTTTGCCAACTCGGAAAATAACAAGCCAGGCGACTTATTCACTACTGCAAAATCCATCACCTGAACTGAATACTCATTCAAGTTGGCAATTATTTCCTGTACAAAAATATCGACCTTACTATTGTCACTCCCATGAATTAATACACCACTTAAAGTATCGGGTTTCTCAAGGAATTTTTTAACTTTAGATGGCGTGATTCTCATGCCATCTATATTATATTATCACTACTTGGTGGTACATCATTTGATTGCACATCAGTTTCCAACAATTCTGAGCTTTCTTGATTTGCTGTATTCTGCATATCATCAGACACTTCTTTCTTTCCCGTAACATAATTATAAAAATTTTTTATAGGCTGTCCTATATATCTAGAAAAAAATCCTTCGGCCATATCTTTCACTCCACAAATTAACAATTAGCACATAAAAATAACGTAGCAAAAACTACTTTACGCTCAGATAGTTACACTCATTTGTTAATGAATTATGAACTTCCGAGACCAAAATTAAGTCGATCTACTTAACACCAATCTTATAAAATAAGCAATGATTAAATACACAGCTGCGATAAGTATAATTGCAGGTCCAGTTAATAAGTCAAAACTTGCAGATAATATCAAACCTGATACTCCAGAAATCACAGAAAAAACTGTTGCAACAATAATCATTTGCATTGGAGTTTTTGAAATGAGTCTTGCTGATGCAGCAGGTATTAACAAAAATGCAGCAATGAGTAATATTCCTATTAATTGAGCAGAAATTGCAATAAAGATAGCGAGTATAATCAAAAATTCTAGCCTAACAAAATTAACATTTACTTTCTCAACTGTTGCCAAATCTTGATTAATCGAAATCATCAGCCAATAGCGCCATCTAAATATTAATATCAAAGTAACTATTACGGAGGTTAGAAAAATTGATATTATATTACTTTGGTCAATCATTAATATGTCACCAAAAAGTGAGCTAATAATACTATTATTACCTGATGGAAGAAAAGACATAAGTATTAAACTCGATGCTAAAACTACATTGGTAACTATGTTCAATATCGTATCAGCAGAGTATAATTTATTAAAATTAAGAGAAAGTAGTATAGCAAACATAATTGCAATAAGCATTATACTTACCGATGGGCTGATATTAAAGATCAAAGCAAGTGCAATACCAAGCAATGAAGAATGGGACAAACTATCACCCAAATACGATAACCTTTGCCATATCATAAATGACCCTAGAGCTCCTGTGACTAGACTAATCATAATTACCGCAATTAGACTGTTTATAAAAAAACTCTGTGTAAATATCTCTAACATGCTATCAGATAACTGACAACAAATCTATCTTCAGATATTAAAACGTTATGGGTTCTGCATGCAGAACCCGTCGTCATAAATTCAAAATTTAAATTCTTTTGCTCCATAAGATAAGATTTCATTGAACAATCGCGTATCTTACCAGTACCTATTATCAAAATCTCTATTTCCTCTGTTAAAAAAGATTTAAAATACTCCTTGTTATTTATATCACTTTCTTTCAATTTAATCACCTTTTCAGGAAAAATTATAATTGAGCCATGATATTCTTGATTATTTACCCAAAATCTTTCTTCCCTGTAACCATCTATAAGATTTTTCTTCTTGGAAATTAAGGGCATAAATCAAACTATTAATTCCGTGTCGCACACCCACCATTCTGGATATTCCTTTTTGATATTTGCCGCTGCAGCTTTTGCACTTTCTTCACTATCAAACATTCCAAAACACGCTACACCGCTGCCTGACATGCGAGAAACTATAGAGCCTTCTTGTGACTCTAGTGTTGATATTACATTCTGAATTTCAGGTACAAAACCTATTGCTGCTTCTTGAAGGTCATTTTTTGTCTCTTTAAGAAGCTCTAACAAATTCTCCTCAGTGTTATCACTCCACTTAATTGGCTGAGAGAAATCCTCTTTATACTTGGAAAATACTTCTGATGTATTCAAAAACTTTTTTTTTGGTTTCACAAGTACCAGACTTATGGGTAAAGAGCATTGTTTAATGGGACATAATTCCTCACCAACACCTCTAACAAAAACTGGCTTACTATCTACACTTGCAGGCACATCAGCACCAACGCTTAAAGCTATATCACTTAAAATTTGCCTATCAATATCCCACAGCTCTCCTAGCGTACGTATCACAGCTCCAGCATCTGAGGAACCACTACCAAATCCTGCAGCAATTGGTACATTTTTTATAACCTTTACAGTGACTTTAGTTCGTATAGGAGCGTACCTAAGCAGTAGACTCAATGCTTTCGTTATAGTATTATATCGATAATTTATTTTAAACTCAGAGTTTACAAATTGAACTGTAGAGTTATCATATCTAAAGTTTTTTTCTCCTACTTTTATCTCTAAAAAATTAGAAAGTTTAGCAAAGACAACCAAACTTTCAATTAAATGATACCCTCTTTCTTCTCTATTTATAATACGTAAAAAAAGATTGATCTTTGCAGGAGCCTTTACACAAAAACTTTCCATCTGTATATCTTCACTAACACTATCTTATTTACTATACTTGAAATGCCACTTCAGTCAAACTTTATACACTCCTAATGAGATCAAATGCCATAAATCCTAACTTCTCTGTATGGGTAAGTGCATCAGCTGGTACAGGTAAAACAAAGATCTTAATAGACAGAGTATTAAGACTTCTATTAGAGAATAAGAGAAATATTCTCTGCTTAACATTTACCAATACTGCAGCAAATGAAATGGAGGATCGCATTTACAGTACACTTAGTAAGTGGGCAATATGTCCAGAGGGTATATTGGTCTCAGATTTAGAACAATTAGCCCAGTATGTAACCAGAGAAAATAAAGATTATTTAACAAGAGCAAGAAGGCTTTTTTCTGAACTGGAAAATCTTGGTCTTAATATTCAAACTATACACGCCTTTTGTTACAAATTAATCTCCAGCTTTCCTACAGAAGCTGGTATCGCTCCAAATTGTACGTTGAGCGAATGTAAAGAATTGCATTCCATCGTATTTGAAAAAACGCTTCATAACGAAACTGTGCAGGACGATATCAATATCGTTGCAGCTGAAATTGATGAAAATAAGCTGCGTGATTTGCTCTATACCTTATGTATAAAGAGATCAGCTCTAGAAAATAATTTAGGATATATAAAAGATAAACTAAGCGTCCCAGACAAGATTGACAATTTACAGAATGAAACTATTGAGCAGATAAAAAGATTAGCTAAAATATTAAGTAAGGGAAGCAAAAGAGATCAGAGTTACAGTGCGATACTTTATGATTGGTGTAATAGCACAAAACCGTCCGTACCAAATGTTGTCATCCAAGTAGCTGACACTGGGATCCAGAAAAAAAGAAATATAGATCCCAGTGTCAGCTACTTGGATGACAACAAGAAAGAGAACTTAGCTAAAGTATTTCTCAAATCAGAATCGTACGAAAAAAAGAGCATATCATCCATTATAACAAAGGGTGCTTTGGAAAAATTTGAAGACGTAGAGCAAATGATAGAAAGCATTCAAAATGCATTGTTTACCCATGCAAAGGACATAAATTCTTATCAAATATTCGCAAGAACCAGTAGTTTACTTAGTATATTTAAAGTATATATTGATCTATATAATAGTGAAAAATCAAAGAATGCACTGCTTGATTATGATGATATCATCAATTTAGCAACAAATCTCCTTAGCAATCCAGGCTATAAAGATTGGATATTGTTTAATCTAGATCAAAAAATAGACCACATTCTTGTTGATGAGGCGCAAGACAATAGTATCAGTCAATGGAAAATTATAACAAATCTCTGCAATGAATTTTTTACCGGTGGTGACGAAAAGAGAACTTTATTCGTTGTTGGGGATGTAAAACAATCTATTTACAGATTTCAAGGAGCAAATCCCCATCTATTTAAT
>NODE_13_length_5095_cov_3.116780
TTTTTTTCAAGCAGAAGACGGCATACGAGATCATGCCTAGTCTCGTGGGCTCGGAGATGTGTATAAGAGACAGTGCCAGCACGGCTCGAAAATTTTCCGATAATAGTTTTGCAACAGATTAGTGTAGGTTTATCAGACTTTTGCGCCTGCTCTATTGCAAGGGATATAGCATCAAAGTCATGCCCATCGATTTTGTCAACATTCCATCCATACGCTGAAAAACGCTTTTCTACATCATCAGAGCAAGAGAGGCTAGTAGAGCCGTCTATAGAGATGTCATTGTCGTCAAAAAGTGCTATCAGCTTATTTAATTTAAGATGCCCAGCAAGGGACGCTGCTTCATGGCTTATACCTTCCATAAGACAGCCATCTCCTAGCATTACGTAAGTGTAGTGGCTGATTTCAAACTGCTTTGCAAGAATCGATTCAGCAAGTGCCATGCCAACAGCAGTGGCAAATCCCTGACCAAGCGGGCCTGTTGTTGCTTCTATACCAGAAGTCAAGCCAAATTCTGGGTGACCTGGAGTTTTTGATGTAAGTTGCCTGAAGTTTTTTAGTTCATCTATACCAATGTAGCCTGTCAGATATAATATAGAGTATTGCAGCATCGAACCGTGACCATTTGATAGGACGAAACGATCTCTACTGATCCATTGAGAATCATCAGGGTTATGGTTTAGATATTTAGCAAATAATACAGTGGCAACATCTGCCATGCCAAGTGGCATACCTGGATGTCCAGAATTTGCTTTTTGTACTGCATCAATTGATAAAAAGCGGACAGCATTTGCCATGGATTTTAGTAGTAGATGATTCATGTATTAATAGGAAAACTTAAAAGTGAAGTATACTATATCATAGCGGCAAAAACAAGTTGACACTTAATGTTAAAATCATTAATAATTTATAGTTAGATTGTGAGAATTTTTGTATGACAACTGTTATCAATAGAAAGTATAGAATCAGTCGCAGGCTTGGTGTAAACTTATGGGGTAGAGCAAAAGATTCGGTCAATAAAAGAAAATACCCTCCAGGTCAGCATGGTATTCTTGGATTTAAGAAGTTATCTGACTTTGGTAAGCAGTTTGCTGCACATAAAAAATTTAAGTTCTACTATGCAATTTCAAGCAAACAGCTTAGACGTACATTTTTAGATGCCTACAAAAGAAAGGGTTATACGGCTGATAATTTTATTGGTGCCTTGGAATCAAGGTTAAGTTCTGTTTTATATCACTCTGGTTTTGTGCCAACAATTTACTCGGCAAAACAGCTTATATCTCATAAACATGTTACAGTTAATGATAAGGTGGTTAACATATCAAGTTATAGAGTGAAGCCTGGTGATATAGTAAAAATAAGGGAAAGAGCAGCAAAAATTCCTATATTAATAGAGGCTGAACAAAAACAAGAACGTAAGGCCCCAGATTATTTAGAGGCAGATAGCAAAGCACTTTCAGTGAAGTATTTGAGAGCGCCTCAATATTCCGAAGTCCCATATTCAGCAGACATGGAAGTCCATTTAGTAGTAGAATTTTACTCTAGATAAACAACATAAGGCCCGTGTGGCGGAATCGGTAGACGCAGCGGACTTAAAATCCGTGGGTTTTGCGACCTTGGGAGTTCAAGTCTCCCCATGGGCACCAGTTTAATTTATTAAAAAAGTATGAAATGGCTTGATATAGAAGATATTGCAGAAGCTCTAGAAGAGAAATTTTCAAATGAAGATATAATTAGTATTAGATTCACTGAACTTAAAAGAAAAGTCTTGGATTTAGAAGAGTTTGATGATGATGAAAAGTATTGTAATGAAAAAATATTAGAGGCCATTCAAGCAACTTGGATTGCAGAAAGATCTTAAAAAACAGATAGCTATAAGAAAATTACTGCATACAGTAAAAAGATAATCTTCTTGGAAATACTATACTTTACTCGAATTTTACTTAGCTTCATAATAATTTAACAAATTACAATTAAAAATGATTACAAGGTAGGAAACACAAAATTCTGGCAAATGCTAGATATACAAATACTGCTTTTTATGTGTGAGGCCGAGGGTCATGAAAACAATAAGTTAGTTTTTTGTATAAGAAAGTTGTAATATAATTTAATTTTAAGCACTGGAAAGATGTTTAAATATAGCGGGCCAAAGAAATTAAAATCTATAATAGAAAACTATGCATTAAAATGCATGAAAAATAAGATCAGCAAAAATGAAATACGTCTTATTTTAAACTGGAAAAGTATAGTTGGAGAGGAATTAGCAGAATGTACAAAACCACAAAAGATCTCATACGCACAAAACGTAAATTCTGGTGTTCTTCATCTGTTAGTAACAAATGGCAGTAAAGCATTGGAAATGCAGCATATGGTTTCTCTTGTAATAGAAAAAATTACAGTTTTTTTTGGCTATAAAGCAGTATACGGTATAAAAATCAAGCAAGGGAGTTGACTATTTCACTATATCAGGTTAACCTAGTTACATAGGATAAATTGGTATATTGAAGTGAGTAGAATTTGTGAGTTAACAAATAGAAAAAAGTCTTTTGGTAATAAGGTATCGCATTCAAATCGTAAAACAAAGCGTACCTTTCTCTTAAATTTACATAAAGTTACATTGACGAGTAATATATTAGACAAAAAGTTTAGCTTTCGTATAGCAACAAGAACTTTAAGAACTATAGACTATAAAGGTGATCTTGATGCTTTCTTGCTCAATACAAAAACAATTAAACTAAGTAAAGAAGCACAAAAGATAAAAAGAAGGTTAAAGAAAGTTTTAGCAAAACAAGAGGTAGAATTAGCTGTTTCAGATGCATAGTAAGCCTATATGGCTCAGAGCAAAAGCTCCAGCTGGTAAAATATTCAATGAAACCTTAAACACTGTTAAGCTACATAACTTACATACAGTATGCGAAGAAGCTGCGTGTCCAAATATTGGTGAATGTTGGAATAAACGTCATGCTACTGTGATGATTCTCGGTTCTGTTTGTACTCGTGCTTGTGCATTTTGCAACGTTGCAACTGGCATTCCTGATAAGCTCGATCCTCATGAACCAGAAAATTTAGCAAAAGCAATAAAAAAGTTAAATTTAAAGCACGTTGTCATTACCTCTGTTGACCGTGACGATTTACCAGATGGTGGTGCAAATCAGTTTATAAGGTGTATAGAAGAAATTAAAAAGATAACTTTGGAAACAACAATAGAGATTCTTACTCCTGATTTTTTAAATAAGAAAGAAGCGTTTGAAGCAATAGCTATTGCATCACCTGATGTTTATAATCACAATATCGAAACAGTACCAAGGCTGTATGCAAAAATAAGACCAAGAGCTCGTTATTTTCATTCACTATATTTGCTAAAGATGGTGAAACAGATTAATCCTAAACTTTTTACGAAGTCAGGGCTTATGGTTGGTCTTGGAGAAACAAAAGAAGAAATCTTTCAGGTTATGGATGATTTACGTAGCGCCGAAGTTGACTTCATTACAATTGGTCAATATTTGCAACCAACTCCAAAGCATGTAAAGGTTGATAGATATGTTACCCCAGAAGAGTTTGAGCATTATAAATATATTGCTTATTCCAAAGGCTTTTTGGTAGTTGCATCAAGCCCATTAACGCGGTCATCGTACCACGCTGAAGAAGATTTTAACAGACTTGCTGCTGCTAAAACTTCAACCTAATTTAACCTATCTGTTCAAGGAAATGTGCACTCCCTTTCTTTTCATTCAAGTAGCCTCTTATCCTTCCAGTATCCCCTGTCATTAGAGTAGTTAACACTGAAATCAATAGGACTGACCAGGCAATAAGAACTGGTCACGCGCTGGAATGACACCGTCATAAATTGCTAGGCCTTCATAATGTCATCCCAGTACTTGATACTGGGATCCAGAAGACTGATTAGTCAATCAGAACTGGTCACGCGCTGGAATGACATCATTGTTTTTTGCATGAAAAGACTGGATTTTCATGATACCCACTTATTAGTTTCGTCTAATTTATTTTACCACTCTGCTGAACGGATACATTCTAACTGAGAGCAAAGCACACTTACATCATTTAACACCTTCAGTGGCTCCCCTAGACTATGTTCCACTTTTGTCTCAAATTTAAACCCCAAATTTCCAAAAAATTCTTGAAAATACTCAATAGTAATGTCACACAAACTTCTACCACTTGCTTTATAATTTTTCAGCTCTTTCGGAATATTAATAAGCACTTTACCATCTTCATATGTTATACTTCTACCCTTAGATTTTAACTTAAATTTTATTGAACTGTGAAAATTTGGTGTTTTAATATCATTAACAGGATTAATGCTGCACACCTTTATACAATCCATGCTAAAATTGAGTTTTAGACAATTGGAGTCACGGCAATCCATACTATAAGTTATTATTATGTGAGAATCTAACACAAGCAAGCCAAATGGAGAAAGAGCCTTTAATATATGAAGAAACAGAAAATGATTATACCCTTCTTGATGATAGTTAGTTATCAATTCTTCCATGATAGAGTCACTCGGAACTTCTGCACCAGCATATTCAAATATTTTTATGAAAATTTGCTTAAGAAATGGACTATAGTTCTTTCTTCCATTCTCATCTTCTAAAATGAGATCTTTATGTTTTGAATATAGCTTCTCAATAAGCTCATTAGGCACTTCTTTCTCATTAATAGTAAGGTTGTGTGATCTACCAAGGTCAATATATGTTTTGTAACTAAAGTTCCAACTATCTGATTTTATTGATATAGACTTTAAATCAGCATATTTGAGCTTTTCTACTTCAGATTTTAATGCATTAACTATTTTTTTTGACATATCACAATCTTATATTATATACGTATTACGTACTTTTCATCATAAGTAAAGGTTTTCTGTAAAACTTGATTTACTTTTTATTATACTCACCTTATTAAAAAAAAGCAGAGATTTCAATATCTTATTTTAAATTCTTCAAGTTTAGATTCTTATCTTGGGATGTATTTATATCACTTAATGCTCGAAGTGGCTTATCCCTGTCTCTTATACACATCTGACGCTGCCGACGATACTCCTTGTGTAGATCTCGGTGGGCGCCGTATCCTTAAAAAA
>NODE_14_length_5045_cov_3.001409
TTTCAAGCAGAAGACGGCATACGAGATCATGCCTAGTCTCGTGGGCTCGGAGATGTGTATAAGAGACAGACTTTATATCAGCCAGCTGTAAATGGCGATATAGAAATAACAAAAATCTTAGTAAAAAATAATGCAGATGTTAATGCAGAGGATCTAGCGAGATTGACTGCTTTATATAAGGCTGCCGCTAATGGCCATGAAGAAGTAGCAAAGTACTTAATGGAGAATGGAGCAGATGTTAAGAAGAATGGAGCGCTTAAACTTACTCCTTTACATATTGCTGTTGCAAATGTTGATGAAGCAATGGTGAATTGTATAATAAAAAATGATAAGAATATTGTTGAAAATATTGAGATAGTAGATGTATTTGGATGGAGTCCTTTATATTGGGCTGCTGCAAAGAATGATACATTAATATTAGAGATCCTATTACAGGCCACATCACGATGTAGAGCAAGTGTTGATATAGAGGATAAGTTAATTGGGCGATCTCCCTTACATATTGCTGCTACGAATGATAATGTGGAAGCAGTAGAGCTCTTAATAAACTATGAAGCAAATGTTAACCATAAGGATGCATGGGGATGGACTCCTTTTAATTGTGCTGCCGCAAAAGGCAATAGAAAAGTAATGAATTATCTAATAGCCCATGGAGCAAGTATTGAGACAAATGATCCACAGAAAATATTACTTTCTATTTGTCCATATAATTATCTAGAAGCAGTAACTACTATAATACAACTTGGAATATGGAAGGATGTGATGAAATTGATGGTAGCTGAGTTTTTACGTTGTGCTGCCGGACATGGTGATACACTAATGGTACATGCTCTATTAGAATCTGGAATAAATGCTAATGCACGTGACGATTTAGAATCAACTGCTTTACATAAAGCTGCCAAAGGTGGCCATGCGGAAGTAGTAAGGACCTTAATTTTATATGGAGCAAATGTTAATGCACAGGATATCTCAGGGCAATCTCCTTTAGCTTATGCTTTCGAACATAGACACTGGATAGTAGTAATGACTTTACTATGTTATGGCGCAAGTACTTTATTGCCTGATCACTGCGGTGAAACTGTAAGAGATTTAGCTGAACATCAAGGCATAAGTAATCTTCTAGTGGAAGCAGAACAAAGAGCACTAGATATACTTACGCGGCTTAACTTAGAATCAAGTATACTCAGAAACAAAGCATTAATGAAAGTGCAACACATAGCATCATATATGTTGAGAGAAATAGAATTACATCCATCTATCAGCTTTGAATTTATGATAAGAGATCAAGCTAATCAAATTGAACAATTACAGTATAACGATAAACTTAATGAAAAAAGAGTAGCATTTATAACTGACCACATTAAATGTGTGCAGTTAGAGACTAACACTAAAGCGTGTTCAGCTGAAATGGATGGAGTAAAAGAACAAATATTACATAGTCCTTGCAGGTGGTCATATCGCACTAAAAATGTTAATGTAAGAAGAGTAACATCTTTAGCTAACGGCATTGAGTGTATGAAGTTAGGGCCTAACACTGAAGCGTGTCCAGGCCCTAGTACTAAAGAGCCTAATACTCACCTCTCTATGATCGAGAAACTATCATTGTTACCACTTTACTCAGCTGTAGGAAAATATGAAGCCGTTATAAATAGTTAAATAATCCTCTAAATTCCAGCACGTAGCACTCGATGCAAGTAGCTGAAACTGAGAAGTACATTAGGTATGTTAGATTTTAGTTTACACAATAAAATTTTTATAAGTAAGATGTCAGAAGGTATCAAAACCATATTAGTAGAAGACAATAACGTTAGGCTCGATAGGTACATTAGAAGAATTTTTCCCAATTTGAAACAATCTGCAATTGAGAAGTCTTTAAGGAAAGGATTAATCAAGGTTGATAATTGCACGGCAAAATCCAGCGATAGGGTAAGCTCTGGGCAAACTATAATGATAAGATACTTAGACTATATTGAGAACACTAATTCTGACTGCAAATATAATGAAAAGTTAGTGAATCTACTAAGAGAGAACATATTATATGAAGACGAATATATACTAGCTATAAACAAACCCGCAGGGGTCATTGTTCAAGGCGGCATAAAGGTAAAAATTAGCATTAGTGATTTACTTGACCAAATAAGAGAGAGAGAAATATTTAAAATTGTTCACAGGCTGGATAGGGATACAAGCGGAGTAATAATATTCGCACGCAATGCCAGCGTTGCCAAATACCTTATGGAAGAATTTAAAGGACGGAGGATAAAAAAAACTTACCTAGCATTAACTTTTGGTATACCGAGCAAAGATAATGGAACAATAGACTATCCGTTGGTGAAAAAATATATTTCAGGGCAAGAAAAAGTAGTCGTTGATGAAGATTCACCTCAAAATGCCACTACGCATTTTTCAATTATAGCAAGGTTAAAACATAATGTTGCTTATTTAAAATTACAACCAATTACTGGCAGAACTCATCAATTACGTGCACATTTAGCTCATATAAATTGTCCTATTCTTGGTGACGGTAAATATGGCGGTAAAAAAGCTTTTATTGATGGAGTAGCAAATCAGATTCACCTACATTCATATTCTTTGTCTTTAAAATTGCCAAATAATAAAGAAGTCACTATTACTGCTCCTGTCCCTAAACATATCGAAAAATCTATTGAAGCGCTATCTTTTGACTAAAGCGATTTCACCAATCAATTTTTTTGTCTTTGGCTTTAATTTGAAGTACAGATATTAGGCTAATCAATGCACAAACAGTAAGGTAAATCCCTGCAGCAAGTTTTGTTTCGGTTTTTTCTATAAGCCACATGCATACCGATGGAGAAAGGCCGCCAAAAATACCTGCAGATATGTTATGTGCGAGGCTAAAGCCGGTGCACCTAACTTTTGTTGGAAATAACTCGCAGGCAAGAGAATTATATATTCCAAAAGATGCACCTATCGGCACACTTATCAACAGAAAAGAGAGCGTGACAATATAGTGGTTATCATTTGATAATAGCGAAAGTACCGGCAAACCAGCGCAAGCTAGAGCTACTAATGTAGGAATCATTACATTTTTTCTTCCAACTTTATCAGACAGTATTGCAAATAGCACTGCGGACGTTCCAAATGTAATTTCAACTATAATCCTTACTACATTTTTAATATCAATACCTGACAGAGTAAGCGCTTTTACAGATATGTTATAAAACATTATTACCGAATAAACGATTGCATTTTGAGCGATACCAAGCCCAATTGCTAATATAAATGCTTTTTTGTAGGTTTTGATTAATTCTAAAAATGGAGAATCAGATAAGCTTCTATTTTGATCATGAATTTTATATGCTAAGCTCTCTTCCATTATATATCTTGTTAAAAAGCCTATTATACCCATAATGAAGCAGAAATAGAAGGGCAACCTCCAGCCCCAAATTTCATAATTTTCACCTGTAAACTTTTTGCAAATAGCTATCATTACAAAGCATGTGATAGAACCGAGAGCACCACTAAACGCTTTCATGCTCCCTAAGAATCCTAGATTTTTTTTATCGCTTGAATGCTCTATTAAAAAAGCAGAGTTAACACTTGTTTCTCCACCTGCTGCCATTCCTTGTACTATCCTACAAAACAGAAGCAGTATAGGAGAAAATATTCCTATTTCTCTAAAGCTTGGTATAACCGCAATTGCAGTAGACGATATCGAAGCTAATATTACGGAAGTCAGTAAAATTTTCCTCCTGCCATACTTATCTCCAATGTAACCAAAAATAAACGCACCAAGTGGTCTAAATCCAAAGCCAATTGCAAAACTGCCAAGGAATTTGATTTTTTTTATGTAGTCGCTTTCTGATGAAAAAAAAACGTCACTTATTATATGCGTCAAAACTCCAAACAGAGTTATTTCATACCATATAATCATATTGCAGATTATACTTGATAGTATTGCTTTTTGAATATCGTTCATAACTTCCAGTTTACCACACTCCGCTATAAAAATTTTTATTCAATAACCTTCAAGGATAATTCACGTAAATGCTTATCATCTACTTTAGAAGGAGCGCCCATTAGAACATCTTCTCCTTGCTGATTCATAGGAAAACAGATTACTTCACGAATATTCGGCTCATCTGCAAGTAGCATAACCATTCTATCAACCCCTGGCGCTATTCCACCATGAGGTGGCGCTCCAAACCTGAATGCACGCACAAGCGCGCCAAATTTTGTATCAACTTCCTCTTTACTGTAGCCTGCAATGGCAAAAGCTCTGTACATAATATCTAGTTTGTTATTACGAATCGCCCCACTTGAAAGCTCTATTCCATTGCAAACGAGATCATATTGATAGGCAAGGATATCTAGTGGATCTTTGTCTTCTAAATCCTTCAAGCCACCATGTGGCATGGAAAATGGGTTATGAAAGAAATCTATTTTTTTGCTTTTATCATCATATACAAAATATGGAAAATCGATGACCCAGCAAAACTTAAAGATATTGTCATCTATAAGACCTAGTTGTGATCCTAAGAGAGAGCGAACTTTCCCTGCAATTATTGCTGCTTCATTTTCCTTATCAGAAGCAAAAAATACACTATCTCCAGGCTTTACATTTGTTATTTCTTTTATAGAATTTAACCTATTGTCATCAAGAAATTTAGCAATTGGTCCTTTTGCAATGCCGTCCTTATCAAATGTTATATACCCAAGACCTTTAGCACCTAATTCTTTTTGCGCATGTTCTATTTTTTTATCAAAAAAGCTGCGTGGTTCCTCCGCTGTTTTGGGAGCAGGAATGGCTCTGACTACCATACCTCGCTCAATATTGCTTTTGAAAATATTGAACTCTGAATTACGGAAAATTTCTGTTACATCGCTGATCAATAGTGGATTGCGCAGATCTGGTTTATCAGAACCGTATTTGAGCATTGCGTCTTTGTATGTAATACGTGGAAAATCTTTATCAACTGATTTGCGAGAAAATTTGGCAAACACTTTATATAAGGTCTGTCTCTTATACACATCTCCGAGCCCACGAGACTAGGCATGATCTCGTA
>NODE_15_length_5031_cov_2.975777
GAGATCATGCCTAGTCTCGTGGGCTCGGAGATGTGTATAAGAGACAGAAATTATTTATTAAAAAAAAAGTAAAGCTTAAGTGGAAGATAAGTGAATGCCCTACAGAAGACTTAATTGAAAGAATAAATAAGATAATCTCCAATATGGTGATAACTATAGTCAGTGCAGTGGCACAAATTGAATTAGTGTCTATTTTGCTGGCTAAAACAGAAGATAAAACACTACTAACTATAAAAGTAGAAAATGAACATAGATCAATAAGCACATCATTAGTAAGCAAGTTAACAAAAAAAAATGATATTCCTTTGGACACAAAAAACATTAGTATCTATATGACTTCTTTACTGTTAGAGCATTATAACACTAAAATCAATTGTATTTGCGAAAGTAATTCGCTGAATATAGGCTTAACTATAACTTGAGATGGCTTCATATTTCATGAAAAGGACTCGATACTATAAATTTGAATCTTGGATAAGGAAAGAAAAAATTTTGTGGAGTAACCTAGACATAAAATCTGTAGTTAATTTGCAGGAAGTATTAAATAAACCATACGCGTCAAGTTAAGGAAATATCGTGAAATATAGCAACATTTGAGATGGGTATTTTATTTGTTACATTTATTTTTTTAGGGAGTTCTTATCTAGAAGAAGATGATTTTTTCAGAAGAATCTATAAATTAATAACTTTATTACTTAATATATAAAATAGTTTTTTTCGTTTCCTTTCTTCCTTATACCACTTTTCCTTAACTTGACGCGTATGGTTTATTTAACACTCCCTAATTTACCTCACAACTCATTTTAACATATATGAAAATAATGTTTAAAGAATTTTTTCCTGCAGTAATGAATTATTATGAAGCTTGCATCTTCTGTCGCTTACTACTGGGATAGCTTGATAGTTGCAGTACATGTCTATCAATGATAAAATAAAGATCAGTTTATTTTGATACTATGATTAGGGTACTCTTTGTTGCACTATTATTTTTTTATGGTGGTTATGCACTTGCAAAACAGGAACCAAGACCAATAGCTGGTGATAACCACATAAAGGTAATGAATTATAATCCCCAGGCTATACATAAGTACACGGGCTTTTATGGTTATCAATCCAGCATATTGTTTGAGCCAGGGGAGGTAATAGAGAGTCTTTCAATGGGTGATGCAACCGGTTGGCAACTCCTTCCTCAAGGTAATAGATTATTTATTAAGCCTATAGATGATATTGCCGATACTAATGCAACTATAATTACCAATAAAAGAGTTTATTATTTCGAATTTCATGCTGAAGAAGCAAACGGGCTAGATGATCCAAGGTTAGCATATGAAGTAAGGTTTCTTTATCCACTGTTCAACAGTGATGAAATTTATTCAACGAGTAACGGTGATATTCTAGAGCAAGCTAGTTATACCACTATCCCTGATATAAGTGATATTGAGGTTATAAAGAAAGGCTTGAATTTTAACTATTCCATCTCGCACGTTAAAGGCAGTCAATCAATAATACCAATTAAGGTTTTTGATGACGGAAAATTTACATATCTACAATTTAATAAAATAAACTCTGATTTCCCGGCAGTCTTTATGGTTGATTCTGCAGGATATGAGTCCTTGATAAATTTTCGTACAGTTGATGACTACCTGATAATTGAAAGAGTAAGCTCGGTATTTACCTTAAGAAACGGATCAAGTACAGTCTGCCTGTTTAATGAAAACATACCTTTCAAAAAAGGTAAGTGATTAAAGGCTATAGTATTCTTATAGGTGCAAAATTCTTTCTATGGTGCTTCGTAATTCCATGAAGGCCAATAGCGCTGAGGTGTTCTTTTGTTCCATATCCTTTATTTTTATACCAATTATATTGAGGATGTTTATTATGCAATTCTTCCATAAGCCGATCTCTTGTAACTTTTGCAACGATTGAAGCGGCTGCGATTGATATACTTAAGCTATCACCATTCACTATAGATTTTACTTGCCATTTTACTTCAGGTGGTTGATTACCATCAACTAACACATAATCTAGTTCTAAATCTAAATTTACCAGAGCACGTTTCATTGAAAGCTTTGTTGCTTGCAAGATATTGTATGAGTCTATCTCCTCTACACTTGCCATTCCTATACCAAATTTTGCAACAGACGTTATTTTTTCGTATAGAACTTGCCTACACTTAGGGGTTAGCTTTTTTGAGTCGTTTATTCCATCAATAACCGTATCTCTATCAGTAAATATTACAGCTGCAGATATCACTGGACCGGCAAGCGGACCTCTTCCAACTTCATCTACTCCTGCTATAATTCCTGATAATGTATTTTCTAATGTGAAATCTGGATATTTCATAGTTCCTATAATAAGAAAGTTAAAGCAAAAATCGAACAAACGAAAGAAATTATCCAAAATTTTATAACTATTGTATTTTCTGACCACCCTTTCTTTTCAAAGTGATGATGTATTGGTGTCATAAGGAAAATTCTTCTTCCTGCTCCATATCTAAATTTTGTATATTTAAAATATGATACCTGAATAATCACAGATAAAGTCTCTATTACAAAGATTATTCCAATAACGGCAAAAAGCATTTCTTTTTTAATTAGAACACTAGTGAGTCCTAAAGCTGCACCGATTGGTAGGCTTCCAACATCACCCATAAATATCTTTGCTGGATGTGTGTTAAACCACAAGAAACTTAAAATAGCTCCTATAAATGCAATGCAGAAGAAAGTAATGTTTACATCTGTCCGAGTGATGTATGCAACTAGTCCCAAAAAAGCAAAGGAAGTAATGGCTTGAGTTGCAGCAAGGCCATCCAAACCATCTGTGAGATTCACAGCATTGGCAGAGCCAACAATAACAAATGCAGCAAACGGAAGATATAGATAGCCAAGGTCGATTGCTACTTCTCTAAATAGAGAAATTTTTGTAAAACCTTCAGCAGATTGTAGCTTAAGTATAAACATACAGACCAGAGTAACGACAAACTGAATAAGTATTTTGGTTTTTGCACTTAAACCTCGGTGGTGATTTGTTTTCAGTTTTAAATAGTCATCAATAAATCCAAGTAGAGCAAAAAATAGGGTTATAAATACTAAAAATAAAATTTCTTGTGTTAATTGAGTCCAAAACAGGATTGGTAATAAAGCAGAAGTGAGTATTATTATTCCACCCATAGTTGGTATATTCTTTTTTGTTATTAAATGACTTTCTGGTCCATATGATTTGATTGGTTGTCCATCTTTACTTATCTTTTTTAGAAGTTTTATAAAATAGGGAAAGAGAATAAACCCAAAAATAAATGAGATAAAAAACGTCTTTTTAGCTAAGATCACTTGCCTATTCAAATTGACTAGGTATTATACCAAAAGCTTTACCTAACCTCAATTTATACCTTTTTAGCAGCTCATTTTATTTATGATAAATTAGTTGTTGATTAATTATGACAAAGTTTGCATACTAATATTTTGTTAATGGTAAGAGGTAATATATGTTAGGTTTAGGTTATGTTAAAAAGCTTTTTGGAACCATTTCAGCATTCTATAGTACTCATAATAAGTCTAAATCAGCATTAGACAAAAACAAGCGTGGATATATAAAATTAGACAGTGATGAAGAATGGGATAAATTCTTTGAGTTACAGAATGATCCAGACACTAATACTACGAACAAAGAGCCTTTTTCTCCGAAGAAAGGAGAATCTCACTATCATGGCAAAGAGATCATAGGTAAAATTGCTGACCAAATTAAAGCAGAGATATCTGAAGGTATGAAAAATCATACTATAGGGTCCATAATGATAAAAGAAGGCAAAAGGGAAGGTAATATTGTTTACCCCACCGTGAGAGTTGTGCTACATGCCAATAAAGAAGGAGTAGATATAGCTAAACTTCTAGGCGGTAGTATATGTAAAGAGTATGGTGTAAGAACAATTACATTTTGTCATCCTAATCAAGAAAAAAAGAGGGGGGCATGTTGCTATATTAATAATGATAGTGATAATGAGGAAAGAGTTTATGAAATAATTAGTGGGTTATATGAAATGACTTTAAAGTGGTATGTTGATGGAAGAGAATGCAAAATTAAAGTTAACATTGATGGTAAGAATGGTGTAACTCTACTTGAAGGCAACGGTGTTACTGCAGAGCAGTTGCGTGCAAATAAAGAAGTCAAAATAGTTAAGAGACGTGAGCCAAAATCTTTATATGAAGCGTTAGTACCGCAATTGCAACAAAAGAGCTCTGAATCAGTCAAGGTTTTACAGCAGCCTTCAACAGATGTAACAAATGTGACAACAACACCAACTTCTACTTCTCAGAGATGCTCTTGACTAAATAAATAAGAAAAAGCAAAAATAGTATAACTTGCTTACAAATGTAAGTAACTTGTACTTCTATGATGAATAACACAATATTACCAAGAAATTTCTATGAACGGCCAACTTTAACCGTAGCTGGGGAGCTGCTAGGGAAGATGCTGAAATTTTCTAATTTTAGTGGAATAATAACTGAAGTTGAAGCGTATATAGGAATGGATGACCCAGCTTGTCATGCAGCAAGAGGCTATACTAATCGAACCTCAGTAATGTTTGGTACGCCAGGGTTTTCGTACGTATATTTTATATATGGAATGTACTATTGTCTAAATATTGTAACAGAAGCAGAAGGATTTCCAGCAGCAGTGTTAATACGAGGATTAAAGCTCACTGAACCGCTTGAAGCAAATTTAGGCGGGCCAGGCATACTGTGCAAAAAATTAAACATTACAAAAGAACATAATAAACAAGACCTTACTATAAGTCATGAATTTTGTCTCTATGAATATCACCTCAAACCAGATTATGTGTGCACTCCAAGAATCGGAATTAGTAAAGGCAAGGAGAAATTTTGGCGATTTAAAAGTTGCGTTTTAGCAGAAATGCCTAAAATCACACTCAACAATAAATATAGATCTCCTGCATAAACTATAGTATTTTCTAAAATGGATGATAAAGTTCCATTATGGTATTACCAACCAAAAGCTGTAAGTCTGTATATT
>NODE_16_length_4994_cov_3.294692
CATTTAGGACATAAGTTTGCAATTTCCAATCTAAAGGAGGTAGCACAAGAAAGAGGATTACCCTCTGCAGTTTTAACTTTTGAGCCTCACCCATCAACTGTTTTATTTAGTAGGAACAATTTTAGGTTAATAGACCAAGAACAAAAAAAGGAACTAATCAGCAGCTATGGTATAGATTACTTGTATATTATTAATTTTAGTAGAGGTTTTTCTGAGGTTAGCTGCGATGATTTTATTGGTAAGATTTTGGTAAAGAAGTATGGTGCTAAACATATAACTGTTGGAGAAAGTTGTACTTTTGGTTACAAACGATTGGGTAACATATTAACTCTAGAAAAATATTCTCAGATGTATGAATATTCTTTAACTAAATTAGAGCCATTGATAATCGATAGAAAAATTTGCTCTTCTTCCTCAATCAGGGAGTGTTTACAAAAAGGCGAAATAGAAATTGCTAATAAATTGCTTGGTAGGTCTTATCAAGTTTCTGGTATTGTAACAAAAGGTGCATGTAGAGGTAGAGAAATAGGGTTTCCAACCATAAACATTCCGATAGAAGATTACATGATAAAACCTAAGCTTGGTACATATTACGCCAAAGTTGCATTTTCTGAAAATAGTTCAAGTTGGCTATATGGAGTAGTCAACATTGGTATGAGACCTACATTTAAGGACTTAAAAAAACCTATAGTAGAAATGCATATATTTGACTTCAACGAAAATGTATACAATTTTAAGGTTGACATACAACTTTTAAAATTTATTAGGGCAGAAAAAAAATTCCATAGTATTAACGAGTTAACAAAACAGATAGACCGTGATATAATGAAGGCTTACCAGTTAAAGATAAACTTATGAAAAGGATATGTTTAGTTATTATATTGATTATAGTATCATTCGATCAAACAAGTAAATTGTATATAAACTCATTGATTGATGAGGGGGAGTCAATCGAGATTACTAGTTTTATGAAATTAGTTGAAGTTTGGAATTCAGGAATTAGCTTTGGAATGTGTAGTACTCTGCCGCATGGCAGCTTCTTTTTTTCGGTATGTTCAATATTAATAATTGGTATACTTGCATACTTGATATATAAATCTAATGATAAGTCAATTTACCTTAGTTTTTCTCTGATGATTGGTGGAGCGATCGGAAATGTAATTGATAGAATCTATTGGGGCGCTGTATATGATTTCATATATTTTCATATCAATGATTGGTATTGGCCAGCCTTTAATTTAGCTGATCTATCTATAGTTTGTGGAATATGTACATTGTTATATAAGTGGTATATATATGATAGGTCTATCTCTAAGCAAAATGAGGAATGAAATAATGCTTCGCAAATTCTTTAGTTTTTTTATACTATCTGTGTTTTTTTTCATTTGTCCGATTTCTTTGGAAGCTGAAATCATAAAGCATGCTAAGCTCAGTAACGGATTAGATGTTTATGTAGTACCTAATCACCGAATTCCAGCTGTTTTTCATGCAATAATATATAAAGTTGGGGGAATGGATGACCCAATTGGCAAAGCAGGATTGGCTCACTACTTTGAACACTTAATGTTTGAAACTACAGGAAAATTTAAAGACATAGAATCCACTTTGGGCAGCATTGCGGCCCAATTTAATGCTTTTACCACTAAAGAATACACCTGCTACTACGAATTAGTTCTCAAAAAAGATTTACCACTAGCAATGGAAATTGAAGCAGACAGAATGGGCAATTTTGATGTTACTCAAGACAAAATAGATAGAGAAAAAAATATCGTATTAGAAGAAAGAAAGATGAGATTTGATAATAATCCTGAAGCTTTACTATGGGAGGAAATGAACAGTGCATTTTATCGTAATGGTTATGGTAGGTCTGTTATTGGTTGGGAGAGCGATATTAAAACTTACAATCAAGATGACATAACAAGGTTTCATGATAACTATTATCATCCAGGTAATGCTATACTGCTCGTTGTTGGTGATGTAGAATTTGAAGAAGTAGCGGAATTAGCAAAGGAAAAATATGGTGCAATTAAAGCTGAGCCTGTAGTTAAGCATTATCCGAACCAAGATTCAATACATAATGCAGATATATCGGTAATTTTAGAAAGCACTGAAGTGAAAGAGCCAGTTTTATACTTTCGCTATAGTATTCCTTTATTTGAGCAAATAAGTGAAACTTTTCCTGTTGATTTGGCAGTTGATGTTTTGGGAAATGGCAAGTCTAGTAAGCTATATAAAGATTTAGTTCTAGATAAGAATGTAGCAGTAGAAGTGTTTGCTTATTATAATAGCTTAGCTTTTAGTAATGGTTACATTGAGATTCGGGTAACTCCAAAAAGCGGGGTAGATTTGGATGCTGTTGCAAGAGAGTTAGAAAATTCTATTAATCACTTTACCTCTGAAGAAATAACAAGTGAAGAGTTGCAAAGCACAAAGTCTAAATACAAAGCAGCACAGTTTGATAATCTATCTGATTTAACTAGTGTAGCAATGTTTTATATACCACGTCTAGCACTAGGTATCCCACTTGATGAAATAGACATTTCATATAGCAAAATTAATGATGTCAATCTGAAAGATGTAAATCACAAAATTCGTACTATTTTTTCTACTAATAAATTAGTCGGCCGTTTGCTGCCAAAAGGAGGTAATAATGATGAGAGTAAGTAAACTTTTATTTCTACTTTTTTTCTGTCTAGGCTTTAATTTGCAGGCGAGCAGCCACCTAAATATAGAGGAGGTTACTACTAATAAAGGGCTTAAGTTTCTGTTTGTTAAAAACCGTGATTTACCAAAAGTTTCACTCAATATATCATTCAAAGATGCAGGTTACGTGTATGAAAGTGCAGAAAAGCAGGGACTTGCTTGGTTTACTTCTCTTGTAATTCAAGAAGGAGCAGGAAAGAATGATGCCAAAGATTTTGTAAAAAAGCTTGAGGATAAAGGAATTAGTTTAAATTTTATTGCTGGTTTAGAAGCATTTAGGGTTTCATTAAATACTTTATCTGAGAATCTAGAGGATGCAATTTCACTACTAAGTGATGCTATAATGCGTCCTAAAGTTGATCCTGAAGGATTGAATAGAGTTTTTGAAAAAGCCAAAGTAAACTTTAATAATTTTGAAAAAGATCCTTATTTTATTGCTGCAAAAGAGTTGGATACGTTGTTGTTCAAAAAACATCCTTACTCAAGAGATCCATATGGAACTCTAGACACTATAATGAGCATTACTAGAGACGATGTTTTAACATACATAAAGCGTAGTTTTACTAAGGATAATATCGTTATTAGTATTGTTGGTTGTGCAACAAAAGAAGAAGTTAGTACGCTGCTCGATAAATATTTATCTAAGTTACCATCAAAAAGATCAAAAATTAGGAAGGTATCTGTAAAAAATGAATTTGGGCCTGCAGAAAGTAAGAGCGTTTTTATGGATATACCACAGAGTGTAATACTTTTTGCTCAAAGAGGCATAGCATATGAAGACCCTAATTACTATAATGCTAGTGTTTTGATTAATGCGCTTGGTGGTATGAGTCTAAACTCAATACTGATGAAAGAGTTGAGACAAAATCTAGGTATTACTTATGGTGTCAGTGCACGTAATGTTCCTAATAAGCATGGAAATATTATATCTGGATTTATGAGTACTGATAGTTCCACTGCTAGCAAAGCTATATCAGCAGTAAAAGATACATTTAGCAGAATAAAAGAGGAAGGAATTGACGAACAACTATTCAAGGATGCAAAAATCAGTTTAGTAAATGACCTTATCTTCTCTTTTCTATCCAATAATGCGAATACAGCAACGTTACTGGATAGTATGCAGATAGACGATCGTGATATTAACCATATAAATAATTATGCAAATATCATTAATGATGTTCAATTGGAAAAAGTAAACAAGCTGGCAAGTTCTTTACTGAATCCTGAAAATTTATTTTTTGTTGAAGTTGGAAGAAACGCTCAAGGTCAATAGTTAATACCTTCTGCTATTGATCTTACTGCTTTTACATAACACTTATGCTCTTCAGCTAGAATGCGCTCTGAGAGACTGTGAACATCATCATTTGGTAACACTGGAACAGTAGCTTGAGCGATTATGGCTCCAGCATCAATTTCAGGAGTAACATAATGCACAGTACATCCTGTAATTTTTACACCCGCTTTCAGAGCTTGCTCCTGAGCATTTAGGCCCTTAAATGACGGAAGTAAAGAGGGATGAATATTTATAACTTTGTTATGCCATTTATTCAGGAAATTGGCCTTTATAATTCTCATAAACCCTGCAAGGCAAATTAAATCAACCTTATGTTGAACAAGTATTTCATGAATTTTATCAGTATCAAGTGGCTTATCTTCAATAACAAATGCTGAAACTCCTGCTTGCTTTGCTATTTTAAGGCCTCCAGCTTCACTATTATTTGTGATAACACACACAGTTTCAGCAGGGAAATTCTGATCTTGACATGCTTCTATTAAAGCCTGCATGTTTGATCCTCTACCTGAAATTAGTATTCCAAGTTTTATCTTTTTCATTTTAGTGCAGCCGCAAGAATGGATATTAATAAAATAGCTCAAAAGGAAAGTTTATTTTAGAATAAATACTATTGTGTAGCAATACTTTACACTGCTGGATAACATGGAATTAAAGAAATCATTCAGTTTGAAGTAACTTTAACATTTAATTTTAGGAATATTATACAATTTATGGTAAATAAATGCATATTTTTATGGCTGCGTTATTATTTATTTAACAAAGTATTAGTATAATTTACTAAACTGAATTAAATGGAGAAAATTCAATGAATAAATTACCAAGCAATGCAAAAACAAGCAAGTCTCAGGTTACTCAGTGGGAGGTAATAAAAAATTGTGAATATTCTGATAATTGTTTATCAAAAGTAGTAACTTTATACGTCATTAAAATGGCAGAATTATCAGATATTTATACGAGTAATGAACCTGAAATTAATACTATACTTACAAGAATAAGC
>NODE_17_length_4986_cov_2.741088
TTTCAAGCAGAAGACGGCATACGAGATCATGCCTAGTCTCGTGGGCTCGGAGATGTGTATAAGAGACAGGAATAAAACTCAGCATGGATTATGGAAGCAAAACCTGTAGCTATTTGGCTTTTTCTCTGCTCTCTCATGGTGATTTGCATGGTGGGAATTGGTGGATTTACCAGACTTTCAAAAGCAGGATTGTCAATCACGGAATGGAAACCAATTACCGGAACATTGCCACCGCTGAGTGAACAAGACTGGCTAAAAGAAAAATCAAAATATGAAGCTACACCTGAATATAAAGCATTTAACTATGGTATGAGTATGGAAGAATTCCGCACCATATACTTAATAGAATATGTGCATAGGTTGATTGCAAGGCTGACAGGTTTAGTTTTTATCTTACCATTTATATATTTTACACTAAAAAAAAGAATACCTAAAAATGCAGTAATAAGGTTATCTACAGCACTATTATTTGGGATTTTACAAGCTTTTGCTGGTTGGTATATGGTTAAAAGCGGTTTGGTAGCCAATCCTCATGTTAGTCACTATAAGCTCGCACTTCACTTACTGCTTGCATTGGTTATTTTTGCATTATTGTCATATCAATTTTTTGACTATCAGATAAGTTTACAAAACAAAACTAAGACTAGATGTACTTCAGAATTGCCTTGTGTGAAAAAAAGCAATGTTGTCATCCCAGTGAGTGACACTGGAATCTATGCTTTTCTTAAATTTTTTAAATGTAAATGGATCCCAGTGTCACGCACTGGGATGACAGAATTTCAATCCATTAACAGTAGTATATATTACACAACACTTACTCTGATTCTAATCGCAATACAAATAATCTTCGGTGCATTTGTTGCAGGGCTAAATGCTGGTTTAATTTATAATACCTTTCCACTAATGGATGGACAAATTGTTCCAGAAGATTTATTTTACTTACAGCCTGCTTGGCTAAATATCTTTGAAAATAGAGTAACAGTGCAATTCATACACCGGGCATTGGCATTGCTGATATTAGTTCTGACAGCAATACTCACAATAAAAAATGCCAGTATAAAACCATTATATGTTATGCTATTCTCCGTCATCATTCAGGTAATTCTAGGAGTAGTCACTTTGTTGCTGCATATACCAATGGCCATTGCTATAGCCCATCAGATGTTTTCATTTATCTTATTCGGGTCAAGTTTATACTGCTTATGTTATTTAAGAAACCAGATCTAATACTAAATCACCAGCATGTATATTTTTTCCTTCTTTAACAGGGATATTTTTTATCACCATTTCTGATTCAGCACATATTATATTTTCCATTTTCATTGCCTCTACAACAAATAGAGGTTGTCCTACCTCTACATGATCTCCAGCATTTACATGTAATTTAACCAATAAACCAGATATTGGAGATTTCACAGTGTCTACTGAAATCCCTTCTGTTTTGTTGTTTAGCATTAATTTGCTTAGTTTAGCTACATGAGGTTTCAATACACAACATTCAGCTTTCATACCTGCGTGCCTTACGAAATATTTGCTGTCTTGTCTTTCTATTTTAAGTGCTATGTTGGTATCGTCATTAATTGTGATATATAGTAATCTGTAACTTGATTTCCACCTACCTAACACGGAGTATTTATTGTGGTTATATACTGTTGTTAATGTGTTATCTTGATACTTTGCATTTACGGAGTACTCATTATCGTCTATTTTCACTATGAATGCTTCATCTATTGACTTACTGTAATACCTTTCCTCATTTTCTAAGTGAACATACAGTGCAGTAAAAATAAATATTTTAATATATTCCTCTGTGATAAAATCACCTTGAAATCCACTGGGATAATGGTTGGGAATAAATCTTGTGTGGAGTTTTGCTGCAATAAAATTTGGATTATGGAAGATGGATTCTAAAAATTCTATGTTGTTTATTACTTCCCCTATATAGCACTCAGACAAAGCTTTTTGCATTCTGCTGATTGCCTCTATTCTATCTTTTCCATAGGTTATCACCTTTGCAATCATTGAATCGTAGAACATGCTGATTTCTGAACCGCTAGCTACTCCATCATCTATTCTTACATGACCATTTTCATCTGGTTTGTCGTAATATTTGATTCTTCCGCTGGAAGGAAAAAATCTCTTTGATGGATCTTCAGCGCAAATTCTGCTTTCTATTGCAGAGCCAATAAGTTTAATATCATTCTGACCAAATCTTAATTTTTCTCCGCAAGAAATTCTGATCATCTCTTCCACTATATCTATTCCAGTGACAAATTCTGTTACTGGATGCTCAACTTGTAATCTCGTATTTACCTCAAGAAAATAGAAGTTTTGGTTCTTATCTACAACAAACTCGACAGTACCTGCTGAAAAATAATCAACTTGCTTTGCCAAAGAAACACATTGAGCATACATTTTTTGTCTTACTTCTTCACTAATAAATGGGCTTGGTGTTTCTTCTATTATTTTCTGGTTATTCCTCTGTACCGAGCACTCTCTCTCCCCAAGACACACTATATTGCCGTATTTATCTGCAATAATTTGTATTTCGATGTGTCTTGGTAGTTCTATATATTTTTCTATGAAAATACTACCATCTTTAAAACTTTTCTCTGCTTCATTTGTTGCTGATGTAAATGCTAGTTCAATTTCTTTTTTGGAATATACAATTCGCATTCCTTTGCCACCACCGCCTGATGCAGCTTTGAGCATCACAGGAAAACCAATCTCTTCAGCAACGATGGCTGCGTGGGCAGCATCTTCGATCTTACCCATATATCCTGGCACTACATTTACTCCAGCTTTTCTTGCCTCTTCTTTTGCTGTTATTTTATTGGCTGTAACTTCTATTGTTTCTGCACTTGGACCAATGAAATCTATGTTATGTTTTTCCAGAGCACGGGGGAAATCTGGATTTTCTGCTAAAAACCCATAGCCAGGATGAACCGCCTCGGCACCTGTTTCAACTGCTACTTCGCATATTTTTTCGATATTTAAGTAACTAAGATAAGCAGGCGAAGGGCCAATGTGCCTTGACTCATCTGCTTGCTTTACATGCACAGAATTTGCATCTGCATCTGAGTACACAGACACACAAGATATGCCCATCTTGTGCGCAGTTTTGATTATCCTGCAGGTAATCTCCCCTCTGTTCGCTACTAAAATCTTACTATACTTCTTTCTTATCATCTTATCAGTATACTTTCTTAAGTTAAGAAAGTAAATTTCTATATTACTACCTGCAAATACTTCACACTGGGGCTAAACCACTATCTAAAAGTTGCATAACATCAGGATCTGTCACTATAGTACTTTCGTTATAGAGGCCATATACTTCATTACATGCCTTAAATAACAGATATGAAGATCCTCCAGAAGCTATTGTTGCTATTGAAGCCAATGCAAGAGATTGAGAAGCCGAAAATAGAAGATACAAAGATACACACATAGTGATAGCACACACTATAGCTCCTACTATATATAAGCATATATGAAACTTCTTATTACATATAAAGCCACATTTTATATCTGCAATTTGCTTAACTTCCTTCCGTTCTGCAGGGTCCAAGAAATAAAGGGGTGATACTGCCTTCTTCCCGTCATCCTTAATATAGCTTTTATCGAGGAGTGCTTCCTTAATATATTTCTTATTATTCTTAAGTTCCTTTTCTAATCTTTTTACTTCTTCCCAATCTTTAGCTTCTTTTGCTTTCTTGACTTTGCTCTCAGTATCTTCTTCTAAATACTTTATGATCTCCTGTAACGCAGATAATAGAAACCCTTTACTTGCTGCTATATGAAATGGGTTTCCATTTTTATCAATTCTATGCTTAGCTACACAAGCAACTCTTTTCTTGCAAGCTTCAATAAATTTATTTTCATCCTCTTTTGTTACAACTCCTCTTGCAATTTCAAATAAATTATCCATATATACACCTCACTGCATTCACTAATATTAAATTATACAATGCAGTTTGTTAAAAATAAATGTAAATTGATCTTTCAAATTTACTATAGTTCCACGTTGTTGCAAGTGCAAATTTTAGTTATCATCGGTTACGTTATCACAATAGACAAATATGCCAGGTATAGTCACTAGATTCGCTCCATCACCAACAGGATTTTTACATATTGGAGGAGCTCGCACAGCTTTATTTAATTGGCTCTATGCGCAGCGTTATGGTGGCCAGTTTTTACTAAGGATTGAGGATACCGACAGAAAACGTTCAACACAGGAAGCAATTGATGCAATAATAGATGGGTTAAAATGGCTTGGAATAAACTATGATGGGGAAATAATATATCAATCAAAAAAAATAGAGCAGCACATTGAGGTTGCAAATCTTTTAGTTGAAAAGGGTAGGGCGTATCATTGTTACTGCCCCGAGAATGAAGTTGCGGAGAAGAAAATAAGAGCAAGAGAAGAAGGAAAAATATATAAGCATAAGTGTACTCATTCGACATCAAATGCAGAGCCTGTTGTTCGCTTTAAAGTGCCAGACTCAGAAAATATTGTTGTTGACGATAAAATATACGGCCAAGTTACAATAAGTAGCGACCAGCTTGATGACATAGTAATCTTGCGCTCTGACAATACTCCAACATATATTTTTGCTGTAGTGGTTGATGACCATGATGCTGGAATAACCGATATTATACGTGGCTCTGATCATCTCACTAATACCTTTAAACAATTGCTGATATATCAGGCTCTTGATTTTGATGTCCCACGCTTTGCACACGTACCGCTAATTCATGGAGAAGACGGGAATAAGTTATCTAAAAGACATGGTGCTACAAGTGTTTGCGATTATGAAAAGATGGGAATATTGCCAGAAGCAATGCGTAACTACCTTCTTAGACTTGGTTGGAGTCATGGTAACGATGAAATTATTAGCGATGAGCAAGCAATAGAGTCTGTCTCTTATACACATCTCCGAGCCCACGAGACTAGGCATGATCTCGTATGCCGTCTTCTGCTTGAAA
>NODE_18_length_4908_cov_2.891534
GTAATAAAGTTAGTAATTTATAGATTTTTCTAAAAAAATATCTTATCCTAGATAAGAATTTCCTAAAAAAACAAATGTAACAAATAAAATGCCAATCTTAAATATTGCTATATTTCACGATAGCTACTTAATTTGGCACGTATGGTTTGTTAAACACTTCCACTCAAAACCGCTACAGACTATATCTTTCTGTATAATCTTTAAATGCACCTCTATTGGAGTCAAAATGTAGTTTCACACTACCAATTGGCCCGTTTCTTTGTTTTGCAATGATCAGCTCTGCAATATTTCTAATTTTCTCCATTTTCTCTTGCCACTCTCGATGTTTATTACTTCCTTCATTTGGTTGCTTTCTTAATTCATAATATTCTTCTCTATAGAGGAACATTACTATATCCGCATCCTGCTCTATGCTTCCTGAATCACGTAAATCAGAAAGTTGTGGTTTTTTATCATCCCTTTGCTCAACAGAACGAGAGAGCTGTGATAGTGCAACAATGGGAATATTTAGTTCCTTTGCAATTGCTTTTAAACCCTGCGTCACTTCTGAGATTTCTTGCACTCTATTTTCACTACTCCTTTTTGTTGTTCCTCGAATTAACTGCAGATAATCGATAAAGACCACCTCTACATTATATAGTTGATAGAGAAGACGTATTCTGGTACGAAGAGCACTAATTGATAATGCAGGAGTGTCATCTATGATGAAAGGTAATTCGGATAGATCTGTACTAGCATTAATGAATTCGTGTAATTCAAAATCACTAATTCTCCCAGTCAGTGCCTTATAATAACCAATGCCTGAATCTATAGTAATCAATCTTGCAGTCAATTGCTCTGCTGACATTTCAAGTGAGAAAAACGCTACGTAGTGTTGTTTATCTGTTCTTTTTTGCAAAATCTTACAAGCATTAAGTGCGATGTTCAGCGCCAATGCTGTCTTTCCCATTGAGGGCCTTGCAGCTATAATTAACAGATCAGATTTCTGCAAACCACCAAGAAGCTGGTTTAGGTCTTGAAGTCCGGTTGTAATACCTAGCGCCTCTGGGTTATTTTTCAGCTTGCTGATCTTCTCAACCACATCTTTAATTGAACTTGCAAGCTTTATATATGTCTTATCACCTTGCTTTTTTACTGCTAAGTTGAACAACTTTGTCATTGCCTGCTCAATTTGTACCTGTGCAGGATTTTCAATGTCGTAGTTGTAACTATCGTCAACTATCTCCTGCCCGAGCTTGATTAAGCATCTCCTTAAATAAGTATCACGGATTATTCTGGTCAAGCTATAGATGTCAAGCGCAATGCTTGCCTTTGCTGCAAGTTTTGCTAGGTACTCAACTCCACCACATTCGGCAAATGCTTTATCATTTTCAAAAAACATCTTTAGGCTTAGTTCATTGGCGACTATGCCGTATTTTCTGGTTTTAGATATCTGGGTAAAAATGCTTTGATGTAGTGGATCATAGAAATTATCTGCTGTGATTATGTCTTCAACTGCATCACAAATTCTATTATCTCGAATCATTGCACCAATGAGCATTTGCTCTGCTTCTAAATTATGTGGCAATTTACATATTTCTTCTCTTGAATCAATAAGGTTAACTAATTCATTCATTTTAAGTTTTTAGAGTAATGATTGATTATTGTAGAATATTCAGTCCTTACTTAAAAGATAAAAAATTTGACTAATCTTGTATTGCTTATAGCATTAAAGTAGGCCCCTGTGGTGGAATGGTAGACACGGCAGACTCAAAATCTGTTGCTTGCAAAAGCATGCTGGTTCAAGTCCGGCCAGGGGCACTCAAACATTGGAAAATGCATATATGTTACATAAATTTTTTAATCGTTTATTTTCCATTCTTTCTTCTATAAATGCTATTCAAAAAGTGAAAAAGGATGATAATGGAATATGCTATGTAACGGGACTTAGACGCTATTTGTCAGTGCTTCTTGATTTAATCATCATCGTTTTATTTTTGCAGTTTTGCGGTCAGGCCTTAAATCAACTCTTCATGAGCTCGGAGAGCAGTAAAATATTAGGCCAAATTGCTGCAAAATATCAAATGCAGGTACCACTATCTGCAGAGGAAACAGCAATGCAGAGTAAACTAATCAAGTTACTAATTCTAAATCAAATAGTTCAATTCATTATGCTTTTTAGTTATGTGGCATATATGTGGATAAGGTTTGGTGCTACACCTGGAAAGTTATTACTTGGACTCAGAGTTGTAAATGCACAAACTTTTGAAAAATTGACTCTCAAACAAGCAATAAAGAGGTTTTTTTCCTTTATATTGTCAACTGCACCACTATTCTTGGGTTTTATATGGGCAAACTTCGACAAACGCTGCCAAACTTGGCACGATAAGATCGCAGACACAGTGGTTGTCATAAATAAGAGTCTTAAGCGTGATAAAATGAAATAGTAGGTAAAAAATATGCCAAGTATTACTCATGGTCAAAGTATGGATTCTATTAGCGATAGTATTGTACATATTGGTGATAATGAAATAAAAGAATGCGCAATTGAAGCGCTAGAACCATTTAAGAACGAATTAGAAGCTCAAAGTTTTGACCTTAATGAGCTAGGAACTTCTGACCTAATTAAAGCATGGAAGAAGATAGAAGATTTTAAAGGTGCTGGATTAAAGGATGCTTTTGACCTTGCTGATCTGATAAAAGGGCAAATTGCAGGATTTAATAAAGAAAAATTACAAGAAATGTGTACTTTTAGCAAGATTTCCTACGGTAATGTGGACAGAAAATTAAAGCAAGATGAGTACAAAACTAAAAGGCAATTTGAAGAAGAAGGTTATCAAATTATAAAATTTTACGACAATGAACTCATTGAAGACAAATATTGCTCGGATACTGATTATAAATTAGAGCAACAAGATGTCGGTTATGCTTTAATGAGTAGCAATTCATATAATCGAGATGCTGGTTATGTTTTTATTAAAGGTCAGGAAGTAACTATAGCTTACCACGGTACTCGTGATTTAAATGATGTAAAGGAAGATCTTCGTGCATCTTTAGCTAAATTGTCATTTTTACCTGAAGATCATCGTGTCCACTCTGGTTTTTACTCTTTATTCAAACGCTCTTGGCCCAGTGTGCATAAGATATTAAAAGGGCATGCTAATGATAAAGGATTAGCAATCAAAGATTTGAAAATTAATGTTACAGGTCATAGCATGGGAGGTGCTCTTGCTAATATCGCTGCTTTATGTCTTAATAAAACAGAAGATGCCGAAGATGTTCATGTTGCAACTTTTGGCTCTCCAAGAGTTTTCTACAATGGTGCCGCTGAAGTTTACAATCAGTGTCTTGGAAATAAGACTATTAGAGTAGCTTGTCAATCAGATCCGGTACCATGTTTGCCACATGGTAATGCTGGTATGCACTATAAACATGTAGGTAAATCATTAAAATTAGAAACAGGTAAAACTCTGGAGTACTTAGAACTGCACTATCATAGAATTAATATCTATTATAACCTTGTTCGGGAAGTAGAGCAGGAAAATTTTAAATCAGATAACAATCCATCTAAGTATCGTCATATTGCTTATATTTTTGGCCTATTTTACCATGCAGTTTTGTCATATGTCGATGTGAATGATAAGGAGTTCTTTCAAAAAGTTGAGGAAGAAAATAAAGACATTAAGCTTTCTGAGATACCAATTCAATATGCTCCAAAATTAGAAGAGAAAATTAAACTACTAGAACAAGAAGTAGCTAAGCCTACTAATGACAAAACTCAATTAGAGGGAAGGTTAAAGAGTATACAACAAAGTTTGGTTGGAAAAACTAAAGAGCTAGATGATGAAAAAGGAAAATTAACACAAGAATAACAGAAGACTAATCAACTCAATGATCAAATAGATAAACTTACTGCAGAATTTAAAGGGACAAAAGATCAGCTTGCAGAAAAGAAAGCAGAGCTGGATGAACAAACTAGAACAGTAACCAAGCTTAATGATACTATAAAGGAACTTAAGGAAACAAATGCTGAATTAGAAAGAAAGAATAGTAATCTGGCTAATCGACTGGAGAAACTTGAGGAAGCAAAAACTAAGCTAGAAGAAAAGGTAGAATTTGCAGAAAAAGAGCTGAGGGATGCTAAAGCTCAATTCAGAGAGAGTGAGAGAGGGCTAAGGGAAGTAAAAGCTCAACTTGAACAGGAAAATAGTAATTTGTCTAGTCAAGCAAGGGAGCTTAAAGGGAAATGTGAGCAAACAGAAGTTCAACTTGTAGAATCAGAGCAAAAACTAGCTGAAGAAACTAGTAAAGTCATGCAACTTAGCAAAGAATCTAATGAAGCAAGAGCTCAGCTTGAAAAGAAGAAAAAAGAGATTGGAAAGCTAAAAGATCAAGTAGATCAAATGACTATACAAAACAATCAATTGGAAGGGCAGCTGGATGATGCAAAGCAAGGTCTAACTGATAAAACTGATGAAGTAACCCGATTAACACAGGTTGCTGATACGCTAAATGGTCGGGTAGCTCAATTGACTACACAAAATGATCAGTTGGAAGGGCAGCTGGATGATGCAAGACAATCGTTCGCTGATCAAATAATGCAACGCGAAAATGAAAATAACGACTTAAAGACAAAGCTGCAAGAAATTGAAAACAAAAGTGAAGTACTAGAGAAGAGTCTACAGAAGCAATTTGAAAGCAAGAATGAAGAGCTAAGTGAAAAATTCTTGAAAGCAAGAACTTACAGTAAAAGGCAAGGTAATTATGCTTCTGTTTCTTTTGTATTATCTGGAGCATTTGCTGTTGGTACAAGTTTAACAATGGTTCATTTAGCAATGTGTGTTTCGCTTGCTGTATAGTATTTTCTACAATGGATGATAAAGTTCCATTATGGTATTACCAACCAAAAGCTGTAAGTCTGTATATTTA
>NODE_19_length_4880_cov_2.922757
GTTTGTATTCGATGGTTCAGGTATTATTTTTTTTTTTTAATAATGCGGCAACCACCGAGATCTACACAAGGTGTATCGTCGGCAGCGTCAGATGTGTATAAGAGACAGGAGTTAAAGTTATTAACCCGACAAAGAGAACGCTGCTACTCATTCAATTTATATTGGAGTGGAATAAAAAACACAATGATAGTTTTCCAATCGATCTAGTTTACAGTTTGCCGTCATTACTTCAATATACCCAAATAGCGGATTGTTATCAGCTTGATGAGCATTCGAAGAAAATGGAGAATTTCATAAACTTACTTATCAAGACTTGGAGTAACACTTTAAAAAATTTAGGAGTAGTAGATATACTAAAGCATAAGAGTGACTACATAAACAATATGATAGCCTCCCTGAAGAAAGATCAGCATATGATCTTTATTGGAATTGGGAAGGAGGAGATTTATAAGTCGTTGATTAAAGCTGTATACGACCTGCCATTTGGAAAGATAATTTTACCTAATCTGAATTTGAAAATTAAAGAGAAAGATTGGCAATCACTTGATAAAAAACATTATCAATATTGCCTGAAAGATCTGCTCGATTATTTAAGTATAGGCAGAGAGGATGTAAGTTTTCTGCCAGAAGTGTGTTCTCCAGTGCCCAGACGCTCGGATCCAGAAAACTTAACTTTAAATGAGTGCACCAGGTGGCTGTACAATAGAAACTGGATTCCAGTGTCAAGCACTAGAATGACATCATCTACTACTCAAATTACCTGCAAATTACAATGTTCATACACTAAAAATCAGAGGGCTGGGATGACAGGCAGTCCTGAACTAGATTATGTCTTTGATACAACTGCCGATCTAAGTAAAGTTAGTAATGGATATATTGACAATATTGAAGTCATCACTTGTAATTCCAGAGAGGAAGAAGCACAGGTGACGTCACTAATTATAGAGAATGAAGGTTATGAAAACGTTTCTTTGTTTGTTTTTGATAAATTACTTGCAGTTCGTATGGCGTGCCCCATATCGGAAAACTATTCTTATGTGACGCTTCTGCTTTATAGTATTGAGATTTTGAACTCAAAATGGAACGGTGTGGCATTGCTTTCTCTTCTTAAACATAGGCTAGTGACTTTTGGTTACGCTCAAGAAGAGTACACTCGTATTTTATCTGAGTTTGAGATAGAAGTATTGCGTAGCTTTGATATAAATGGTCTTAAGGATATTATCAACGCTATTAGTACATGTAAAAAGCTAAGATATAAAGAAGATATATTAATTATTATCAGTAGATTGGAAACTATATTTAATCTTTTACTTAATCTTATAAATCATCCTATTTCTGCTATAGTAGCAGCTCATTTACAGTGTGTTAATGTGCTTTCTAATGTGAATTTTCTAGAGCTAAATGGTGAAATAGGTAATTTTACTCGCGATTTCTTAAATGCATGTGACGGTATAGCAATTGAGTGTTCCTTAGAGTTATACAGTCAAATCCTGATATTATTTTTAAAAAGGAAGTTTTTTTCTCCAGAAAATAACTTTGATAAATTTAGCTTATATCAAAATAAAGTTGTAATACTTGCTGGATTTAATGATATACCAAATTTTCAGAATCCGTTTTTGAGTGCACTGAATAGAGAAAAATTTAACCTTCCTTCTGTGCAAGAAGAGCAAGGGTACTTTTTGTATACTTTGCGCAATTTATTTGGTGCCGGCAAGGTTTATATTACGAGGCTAGTGAGTGATAGAAAATCAATTCTATTGCGCCATTTGGAAGTTCTGTTACAAGAACCAAAATATCCTTACCGCGATTGGCTAAGAATATTAAATACACCTGAGTGTATTGTTCCATGTACTCAGCCTATGCCAAAACCTCAAGCCAAAGTCAGAGAAGAAAAAATGCAAGTGATGTCTTGCAGTGCAATAGAAAAGCTAATTCGTAATCCTTATTCGTTTTACGTTGAATATATACTGGGCCTTAAGCAATTGAGAGACTTGAATTTTAAGCCATCGATATTGGAGTTTGGCACTATGGTACACAATATTCTTGCAAGATATTTACGCAACGAAAAGTCGCTGATGAGTGTTGTACGAGAAATATTCTCGTCTAATCGATTCCACTTTTCAAATATGTGGTGGGTAAGGTTGCAGAGGATAATTCAATCTTTTGTTGAGTTTGATAGGACTGGAAACAATCAAGTTGAGTTGGAGAAGAGCTTTTCCTATCCGATATTTCATATTCCAGCGCGTGACACACAACTGCGCGGATGCTGTACAACTTCCACTAAGAAGAAGGGTGTCATTCCAGTGCTTGACTACTTGGATCCAGAAAATTTGATTGCAAATGAACACACCAGACAATTGTGTAATAATAGCTGGTCAGATACTCGAATGACAGAAGAAATTTTATTGACAGCAAGATGTGATAGAGTTGAGTATCTACCAGGTGGGCAAGTAGCAATTATAGACTATAAACTTGGTTCACCACCTTCCAATGAGGAAGTTATGTCAGGATTTTTCCCGCAATTAATTTTACAAGCTTTAGCAGTGGAATACACAACAAAAAAAGAAGTCTCGGAGCTTGCTTATTGGAAACTTGATTATGATAAAATAAAGGTTATTGCTTTGAAAGATTATAGACAAAAAATGCATGAATTTCAGAATATTCTACCAGATTTCTTATCTAATTATTTAAGAGATACTACTCCCTTTATTGCCTCTCCTTATTTTGATAAATTCCTGAGATTTAACAGCTACAAACAACTAGAAAGGATAGGGGAGTGGTTATAAATTATATCTCCTCTCATCCAGATCAAAATAGCTGGTTGTACAGCTGGTTTACTAAGTGCAGTAGGAGAATTACTAGATTGTGATATAGACTCATCTTTGCTAGACTCAAATAACCATAAAAAAACACTAAAAAGTGATTCAATCAATTTTAGCCATTAAAACTTGAATAGTGGCTAAAATAGCTTTAAATTGTATATTTTTTAGGAGGGGTATATGCCATCACAAAAACAGCTAAATGCGCAGCTAATTGATGCTGCTAAAGAAGGTGAGCTACGTTTTGTTCAGCAAGCCATACAGGGTGGAGCAATGATTAATACAATAGATGATGATTATGGGAGAACTGCTCTAATGTGGGCTTCCAGAAATGGTCAATTAGAGATAGTACAATACTTGATAGAAGAGGGAGCAAATGTTAATGCAGAATCTCCGGGAAACATAACTGCTCTAATTCATGCTGCTGCCCATGGTCATCTTGAGGTAGTACAACTTCTAATAGCAAATGGAGCTGATTTAAATGTGAAACGTAAAGGTCAATTCTCTGCCCTAACATATGCTATTGTAAATGGCAATACGGAGGTAGCAAAGCTTCTAACTAGATATCATTTAATAGCTAATCTTGATATGTCAATACCTCGCTTGCCTCTTCCTACTTGTATACCAGAGTTATCATCTTATTGGTATGACTGTAAGGATGAGCTCAATAAAATGAAGGAAGAAGATAGTGAATTATATAATTTTCTTGTAAGTAAGGGCATTGATGACCAGGTAAGAATTTGGACAGAGAGTGAGACAATACAAAATATTTCACAAGATAGATTAAATATAGAATACTTAATCTATGCTAAAGATTTAACAGGTAAAATAGAATTAGTGATATTTTTTCTTAACAACAGGGAAATAATCAATTCTTTATCGCGGTATTATAAGGTAAGAATTCAAACAATTGATCAGGTAAAAAGTCTACTTGATCGTTTCATAAGAGAACATGTAGAGCTTGAAGTAGAAATTGTTCCAGCACAATTAAACTTTAATACTAAAGAGTTACAACCCTCTAAACTAAAAATATTATCATTTGCACAAATGATTAACAATCATGCAGGATTATTTTCAGCTGCCAAAAATGGTCAATTAGAAACAGTAAGATACCTGATAGAAAAACAGAAAGAAGATATTAATTCAACAGATCACTATGGAAGAACTGCTCTAATGTGGGCTGCTGGAAGTGGCTATTTAGAGGTAGTAAAGTACCTGATAGAAACAGCAAAAGCAAATGTTAATGTGAAAGATGGCTATGAAAACACTGCTCTGAATTATGCTACTAGAAACGGGTATTTAGATGTAAAAGAATATCTGAAAAGTCATATACAAAAAGAGCTACGGAAGAAATACGTCTGCATTGGCGTGAGTGGTGCAATAGGTTATGTTGCAGGTATGACAATATCATGTTCTGCGGGAGCAGCGATTGCAGTTTGTGCAGCATCAGCTACCATTAGTCTAGCGTTAGGTGCAATTTTTGATTATACAATTGTAGAAGTAAAAAAAGAGAAAGCAAACACAGGTATAGCTTCTGTGCTTAAAGATGTTTTCACTATTCAAGCTCTAAGTAGAATAGCCTTATAGAGAGTGAAAGTAGGTTTATTGCTTAAGGTTGCATGATTGCCTTAATAACAATAAAAAAATAATAGAAGTAAAAGATATGGCTTGAAAGTTTTCTAAGGTCTTCACTAAAAATGTCTCAACTTGACACTGAAATACAATTTGATTTAACTAATCATATATGTAGGTAATGTCAAACACTAGAATGAGGAAATATGGATAAAAAAGTTAGAATAGAATCAGATAGCTTAGGAAAAGTAGAAGTACCAAGTGAACATTACTGGGGAGCGCAGACTCAGCGTTCTTTGGAAAATTTCAAAATTGGTACAGAGAAAATGCCAGAGACCCTGATTAAAGCGCTAGCAATAGTAAAACTTGCAGCAGCACGTGTTAACATGAAACAGGGTAGCATAGATAATAGAGTCTGTCTCTTATACACATCTGACGCTGCCGACGATACTCCTTGTGTAGATCTCGGGGGTCGCCGTATCATTAAAA
>NODE_20_length_4840_cov_3.000210
GTATTTACCCATGGTAAGATGTATATAACGACTGAAGGAAATGGTGTTTATTCTTTAGAAAATAGGTTTGTTTTTTATGACTGATTATGATTTGATTATTATAGGTGGTGGTCCAGGTGGTTACAAATGCGCTATTGCTGCTGCAAAACTTGGACTCAAAGTTGCTTGTATAGACAAAAATAGCATTTTTGGTGGCACGTGTTTGCGAGTTGGGTGTATACCATCAAAAGCATTACTCCATTCCTCTTATCAGTATGCTAGCGCGAAAAATAATCTATCAAAACTTGGCATAAAAGTTAAGGATGTAAGTCTCGATTTGAAAGAAATGCTAGGCTATAAAGACGCTAGAGTTCAAGAACTTGGAAAAGGCATAGAATATCTGTTTAACCTTTACAAAATTACTAAGATCAATGGACTTGGAAAAATTACTTCTTTTGATCAAGGCAACCTTGAAGTTTCAGTTGAAGGTAAGGTACTGAAGGCAAAAAATATAGTAATTGCAACTGGTTCTGATGTTAGTTCTCTACCAGGAATTGATATTGATGAGAAAAATATCATTTCATCAACTGGTGCATTGTCTTTAACTGAAGTACCAAAAAAACTTGTTGTAATTGGAGCTGGGGCAATAGGACTTGAAATGTCTTCTGTGTGGAATAGGCTAGGCTCTGAAGTTACTGTAGTAGAGTTTTTTGATAGAATCGCTGCAGCAATGGATAGCGAACTAAGTAAGTCTTTACTTTCTAGTCTACAAAAGCAGGGAATAAAATTTTTACTCAGCACCAAAGTTGAAGAGATAAAACAAAGTAGTAACTCTTTGAGTGTGAAAGTTTGTTCTGTAAAAGATAATCAAACAAACACTATAGAGGCGGATAAGGTATTGGTGGCAGCAGGACGCAAACCATGTACTGATGGTCTTGGTATTGATGAAAAAATGGAAAAAGATAATCGCGGTTTCGTTCAAGTTAACAACAGATATGAAACTAATGTGAAAGGAATATTTGCTATTGGTGATGTGATTGGTGGAGCAATGCTTGCTCACAAAGCTGAGGAAGAAGGGGTGGCAGTTGCAGAGATACTAGCAAGGCAATTGCCTCACGTTGATTATGAAATCATACCGTCAGTCGTTTACACCCACCCTGTAGTTTCTTCAATCGGTAAAACTGAAGAAGAACTAAAAAGTGCTGGCCGAAAGTATAAAGTTGGTAAATGTCAATTTGCTGCAAACGGTAGAGCAAAAGTCACTGACGATGCTGAGGGATTCGTGAAAGTTCTGACTTGTAGCAAAGCAGATACAATACTCGGTGTACATATCATAGGAGCATACGCTGATACGCTAATCAATGAAGCAGCGGTTGCAATGGCATATGGTGCAGCAGCAGAGGATATATACAGAATTTGTCACTCTCATCCTGATATAAATGAAGCCTTTAGGGATGCGTGCATCGATGCTTTCTTTAAAAAGTAACTGTGGACCTCGGTTCAATCATTGAAAAATGGTATGATTGGCTAAAGTACAACAGGTCTTACTCACCAAACACTTTAGAGTCATACATGAGGGACCTCAAAGATCTTATAAGTTTCCTAAATACTCACATTGGTGAAGAAGTAAATGTTGGCTCTTTAGAAAAATTAAGCATACCTGAACTGAGAAGTTGGTTTACCTCTCGTTATGCAAGAGGTGTAAATGCGAGATCTAACACTCGCGCATTGTCAGTAATCAGAAATTTTTTCAAATATATAAAAAACAATTATGAAATAAATAATGAAGCGGTATTTTCTTTATCAAGGCCAATTCAGAGAAGAACTCTACCTAAAGCACTTTCAATATCTAACATAGAAACTCTATTGAAAGAAATGAAATTGCCTGATCTAGGCGAGCCTTGGGTGGTAAAAAGAGAAATTGCAATTGTCGTTCTGCTATATGGTACGGGCTTAAGAATCACTGAAGCACTGAATCTTAAGGTTAGTGATATTAGCAATGAAAGTTTAATAGTAACAGGTAAGGGAGATAAACAAAGGCAGGTATTTATTCTTCCAGTAGTAAAAAAGTGTATACAAAAATATATAAAAGCTTGTCCCCACTTTGACGAAGCGGGACATCTTTTTGTGGGGGTAAGAGGAAAAAAATTGGGAAGAACTTATGTTGCTAATCGTTTGCAAAAAATAAGAAGATTTTTAAACTTACCAGAAATTTTATCTCCACATGCATTTCGCCATAGTTTTGCTACTCATTTGCTTCAGGAAGATATTGACATAAGATCAATACAACAGCTGCTTGGCCACTCAAGCCTTGAAACTACTCAAGTTTACACTCACCTAAATTATCAAGATGTCTTCAATATGTATAAAAACTTTCAGAAGAGTTTGAATAAAAAATCGAAATCTTAACTTCGTCTTAAATCGATAATATTGCCGAACTGAGTGCTTGCAACATCATTCAGTACTGTACTTGCTTTATATAAGCAATAGTGACCAGCAGAGAAGAAAGCAAAAACGTTTTGCAAAAGGTTATGAATGAAAGAGAATAGACAGCAGAATTTAAATTAGAAGCTATGTAAAGAAACAAGTCAAGCAAATAGCAAAAGAGCTAGGCTCTGTGTACAAAATGTTAGCAGGTCAAATTAATTGAGGACGGGGATTTGCGACTAAAGTTCATGCACTTGTTGACGTACTGGGAAACCCATTCAAATTTATTTTGACCTCAGGCTAGAGGAACAAAATTACTCAGTTGACTAAAAATGTCTCTAGCTACACTATATGGCTTCTTTAAAATTTTGTTTACAGAGCCTAGAAAGAAAGCTGAGGAAAAGTAGAGGTTACCTTTACATATGAACTACATCTCAACCTGATATTGTCGTTCCTAATATGTTGGATTTCTTGCATAACTCGAATTCAAAAGTTGATGTCATTCCAGCGCGTGACACTGGAATCCAGATATTGGGTTCCAGCTGGGATGACACCTGTTTATGCAAGAAATCTATTGAAAATTGAGTTAAACTAAAAATTCAGTTTGACACACTTTTGTTAAACATTTTTGGAACGTTAAAATAAACAGATAAATAATTTTCTCTTAAGCTACTTCAACACTTTCATCATGGGTTAAAAGCAACTCCACAAGTTCTTGGCAGTTATCAACTGCACAGTCCAGTACTGTATTCCCTAAATTATTTCTAGCGTTAACGTTTGCATTGTGTTTTAGTAGCGTCCTCGTTATATCAACCTTTTGCCTAATAACAGCCAAGTGTAGTGCAGTGTTGCCATCTTTATCCTTAGCATTAACATCAGAACCTTCTCGAATAAGGCATCCTGCAATATTGTAGCTCCCAGATAAAGCAGAGTAGTGTAATGGAGTTCTACCATCTCTGTTCTTAGCATTAACATTAGCACCCTTATTGATTATATACTCTACTATTCTTAAATCTCCACTAAAGGTAGCCCTATAGACAACGCGGTGTAACGCTGTTTCGTCATACTCATCCCTAACATTAACATTAGCACCTTTTTCAACGAGGCCCTTTACTACATTTAATTCTCCACTTTCAGCAAGCAAGTGCAAAGTGGTGCTTTTCCTTATAAACAGTGGTCCTCCATATACATAAGATGAGTTAAAGTAAAAGTCATCAATCAACTTACCGTATTTACTTGCATATCCCCAAATAGAGACAATATGACTTATACTGTCTTGTGCTATATTACCACCGTTTATCAATTCTAGAGCTTTTCTCAAAATTTCTTCTTCTCGGCCTTCTTTTTGTAATTTTAATCTTGTTACTTCCTGCACCAGTCTGTGAATGTTTACTACTCCTTCACTTAAGTTAACCATCGAATATCTATCGAGTAACTTAACAGCATTCCACAGCTTTTCTTCATCATCTGCTATTAATTTTGAAAAGATTTCTTCTATATGAATCTTGTCAGGAGCAAGGTAGGCCATTATCTCCAGAATATTCAACGTTTCACAGCCGTATTCTTTTTGTATATGTGTCATCGTAATGGTACAAGTTATTGAAACTGCTTCAGCATAACAATCTTCATCTTTACAAACTCCTTCTTTAAGTGATTTTCCTGTGTACCGTTGACACTCCTTTAAGTAATCACTTATCTCAAATCTTCCACAACCTCTCAACTTTGATTCTTTATTTTTGTTGCGAATGTACACTACCACTTGCTTTAAAGCCAAGGGCAAATACTGCAGCTTTTCCATTAGCTCTTTTATTTCCTTATCCTGTAAAGGGTCATCTATATTTAAGGACTTCTTAATAAATCCCAAAGCCTCCGTTTTATTGAATATATCTAACTTTATTACTTCTATATCTCCTCTTGCTTCCCACTTATTATCACGAGAAGTAATCAAAACATAAGGTTTTTTATAGTCAGGATATAAAGACAGTGGTAAAAATTTACTGATGTCTTTATATTCTCTTGCATTATCGAAAATAAAAAGACTTTTTACATCTTTAAAATATCTATATACACTCTTAATAATAGATCTGATTCCCTTTTCTTGTTCAGTATCTTCATCTGTAATAAAAATTTTTGAACCTTCAGGTAACCTTCTATTTAACTCCTTAGCTAATCCTTTAAACGATTCTTTAAGATCCTTTTGTGTTCCTGCATTTACCCATACAAGATTACCATCATAATGCTCTTTATATTCACAAGCATATTTTCTGGCTAACTCACTCTCCCCTACTCCTTCAGAACCGCCAATAACAACAATCCGCGATATTGCCATTGGTTTGTCAGTGCTTTTATGCAGCCTATCATATATCTGTCTCTTATACACATCTCCGAGCCCACGAGACTAGGCATGATCTCGTATGCCGTCTTCTGCTTGAAA
>NODE_21_length_4690_cov_2.396922
GTTATAATTGTTTGTAGAGAGATATTAGTTTCGGGTTTACGAGAGTTTTTGATAGCTACAAACGTTAGTCTACCTGTGAGCAAAGCTGGGAAAATTAAAACATTTTTTCAGATGGTTGCTATAGTGGCGTTAATAATGAGTGATTATGAAACAACTAAATACATAGGTGTGATTTGTTTATGGGCTGCAGCTGTTATGACTATGTGGTCAGGCTATAATTACGTTCTAGCTGGCATCAAACAGATTGACTAAATTGCTTAAGAGTATACAAAGAAAGTTAATAATTTCACAATATTGACTGATTAGTTAAAATCCTGTATAATGTATTAGTTTATAAATTAGTCAAGTTTGTATGACTGGTATTATTATAGATAGCTTTAATACTGAGTCTTCCTTTAAGAGATCAAGTTCTGAGAAAGATACTAAAATAGAGGATTTTTTTCGAGATTTCTGGTCAACAGTTGATGAAGAAGAAAAAAAGAGAAAAAAACTTGAGCAAGAATTATTAATACTTGAAGAAGGAAAAAAAAAGCAGAAGCTGGAACAGGAGTTATTAACTTTAAAAAAAAGAGAGCTAAATAGAAAATGTGTATCATTGGCAACAATGGTTCCATTTGCATTGCTGATGGCAATTGAGCTCGAAAAAACATGTAGCGATCAGGTATTACTTGGCCTTATAAGCGGTGCATTAGGCCATATTATATTACCTTTCACAGTCTTATCTCTTATTTGCACGCTATATTTAATTTATAATAATAGAAAAATAGCAGAAAAAGAACGAGAGTTGGAGAATATTGAAGATGGAGAAAAAGAAAAGAGAGACATTCCTTATACAGTTGATGATTACTGTAACTATGCTGATGCTGCTTTAGTTACATTAGTTATTGTGGCTAGCATAGTAAGCGAAGCATTGGCACAAGGAATAATAGAAGACGTAGCTTTTTCAATTTCTAGTATATTCTACTTTGTAGCGAGTGCTACTTTTTGCTATTGTGAGTACAAGAAAAATAAAAATTCTGAATTAGAAAAAGAGCAAGGCTTTGATGAGAAATTTGAAAAAAAGACAAGCAATATGTCTACAGCTAAGTTAATGCTTGCTGGTTCTTCTTTATTACTAATTAGGAGGATAATGTTGATTTCTGAAGTAGCATTAGCATCATCTGCTGTTGGGCCTGCTTTAGGTCTGGTAGGTATTGCTCTTTTGATGGTCGGAAGTGGATTGATCATACATTCTTATATTAGAAAGCTAGAGAACGTAGAAGTGAGTGGAAAAGGTGTTCCCACAGGTGCTGGTATAGGTAATATAGGGAAAGGGCAGGTTTTTGCTCGATGATATGCCAAAAATTTGTTTATTTAGGTAATATTTAGTCTATACTTTATTTTGATCAAAAAAAATCTTATGTATAAGACTTTAATCATATGCTTTTTTCTCCTTATTTGCTCCTTTGTGCAGTCGTATGGGAATGATCTGGAACACACTGAAACTGAACTATATGAGGAGGCAGTTAAGCTTTATGATCAGAAAAAATATAAGCAAGCTATTAGAGCATTTCAAAAGATAGAGGATTTGTATCCTTTATCTTATTGGGCAATGAAAGCAAAATTATTATCTGGAGTTTCTTACTATAATATGGGTAACTACAGCAGTGCTGCAAGTGATATGGATGATTATATATACGTTTATCCAAATGGTGAAGATTTGCCATATGTATATTACTTAAGAGTATTATCTTATTACATGCAAATTAATAAAGTGCAGCTTGGGCAACAAATTGCATATAAAACTTTAGAGCTAGCTACTGAATATATTAATCTTTTTCCGAATAGCGAATATATAGAAGAGATCAAAGAAAAAGAAAAATTAATCACAGAACATATATCAAAAAAAGAGTATTCTATTGGTGAATTTTACCTAAAGCGTGGTGAATATTTAGCAGCAATTAAGCGTTTTCAAAATATGATAAGCGATAAATATTCTTCTAGAGTTATTAGTTATTTAATAACAGCTCACTTAGCTCTTGGCCTTGACTTAGAAGCTGAGCAGTATGAAAATATGTTAGCAGAAGGGGTGAATTAGTTTTCTTATGGCTGGTCATTCACAGTTTTCAAATATAAAATATCGAAAAGGTGCTCAGGATGCAAAGCGCTCGCAAAAATTTACGAAGCTCATTAGGGAAATAACAGTTGCTGCAAAACAAGGGCTGCCTGATCCCGAACTCAATCCACGTCTTCGCTCTGCTATCTTTGCTGCGCGAAAGGAAAATCTACCAAAAGATAAAATAGAAACAGCAATAAAAAATGCAGCTGGTAACGTTGCTGGAGAAAGTTATGAAGAAATACAATATGAAGGCTGCGGACCTTCTGGTGCTGCACTTATTGTCCATGCTCTGACAAATAATCGCAACCGAACTGCTTCTGAGATACGTTATATCTTTTCTCGCAAAGGCGGTAATTTGGGAGAAACAGGATGTGTGAGTTACCTTTTCGATCATGTAGGCTTAATTGTCTATAAAGCAGAGGGTATAAATTTTGAAGATTTATTTAACTATGGAATTGAATTAGAAGTATTGAATGTTGAGGAAAATAACAAAGAAGAATTATATGTTATAACTTGTGAAGTAAAAGACTTTGGTAAAGTACGTGACGCTTTCTATACAAAATTTGGAGAACCAGAACTTGCTCGTCTTTCATGGCAACCAAAGGACCTGATTGAAGTTAGCGACAAAGAATTAATTGATAAATTATCTATATTAGTTGAAGAGCTAGAAGATAATGATGATGTGCAGTATGTTGAAGGTAATTTTATTTTTGCTGATAAACTATGAGGCTGGTAATACTTCCACTGCTTTGTATTTTACCAGCATATTCAACTGAAACATTTGCGCAGAAAGACTATTGTCATTCCAGTGCCCAGACACTGGAATCCAGCAAAATTGATTGTAAACAGCACGCTATACAACATTTTCGATTAAAAATTTGGTCAAGCACTGAAATGACACTAACCCACTCTCCAGTGTTATTCCAAGACGGGATCAGAAAAAAAAAAGCTGCTTTGGTGACAGAAAGTGATAGAAAGTTGTTATTCATATCCAGTGACATAAAATCCTCTTTTTTTGATGCAGAAGGTTTGGCGCCAGATACAATAATGAGATTAATCAGCATATATAAAGATTATGGTGTAGATTTTAAAAAAGACATTGTGCCCAAAAGCAAGTTGGAAGTTCTGTGTGAGAGTGATCAGAAGGCTGAAGAAAAAATTTTATATACTTCACTCACAACAAGCAATAAAGCTATAAGTTTATATTATTATGAGTCACAAAACGGCAAAGAAGAGTATTTTAATAAAGAGGGGATAAGCTTAAAGAGTTTCGTAAGTCCTTTGAACGGAGATTTTCGTATATCCTCGAATTTTGGTAATAGAAAGCATCACATTCATGGTAAAATTGCTTTTCATAAAGGAGTAGATTATGCAGCTAAACTTGGCACTCCTATACACGCCACTGCAGAAGGTGTAATAGAATATATAGGAAAGAATGGTGGCTATGGGAATTACATCAAAATAAAGCACAACAATAAATATTCAACTTGTTACGCACATATAAGCAAATTTAGTAGCGATATAAAGTTAGGCTCTAAAGTAAAGCAGGGACAAATCATTGCTTATGTTGGCAGCACTGGTGTTGCAACAGGACCTCATTTACATTATGAAGTTATATATAATGGTAAACATATTGATCCGCTTACGATAGCTCATGGCAATGAGATAAAGTTGCCTGATCGTGAATTAAGAGAGTTTAAATTATTTGTAAGTAAGGTAGATGAAATAATCAGCAGAGAGGGTGCAAGTGAAAAAGCAATCTGATGAAGACAGTACAGATAAAAATACAATAAATGATAGAAATCTAAGTAAAATTCGGGCTTTTCCTGTACTAATAGCGCTAGGGTTAATTTTATTGGTACTTTTTGTGTATGACAGCACAATTGCACTTGGAGTTGCTGCTGTTTCAATATTGACTTTTTCTCAAGGATTTTTCGTTAATGATCCTAATGAAGCAAGAGTGATAGAGTTTTTTGGTCATTATATTGGAACTTATTTTAAGTCTGGAATATGCGTAACGCTTCCGTTTTCGAGTAAATATAGAGTTTCTTTGAAATTTCAGAATATCAATACAGAAAAAATTAAAGTTAATGATGCTAATGGAAGTCCGATAGAGATTTCAGTAGTAATTGTTTGGAGAGTGAGCAGTCCTGCGAAGGCATATTATAATGTTAATAATTATCATGATTTTGTTTTTGTGCAAAGTGACTCGGTAATTAGAGAACTGGCAAGTAATTATCCGTATGATAGCGAAAACGATGAAGAATCTTTGCGTAAAAACTCTGACAAAATTTCAAATGAATTGCGGTCAATGCTACAACAAAGATTGAATATTGCTGGAATTGAAATTACAGAAGCGAGAATATCGCATTTGGCGTATTCATCTGAGATTGCACAGGCAATGCTGAGGCGTCAACAAGCACATGCCATCACCTCTGCAAGAAAGCATATAGTGCAAAATGCAATAGGAATTATCGAAGAAATAATAGCCCATTTTGAAAAAAATAAAAGCTTACAATTGGATGGAAAACAAAAGGTTCAATTGATAAACAATTTGCTCTGTCTCTTATACACATCTCCGAGCCCACGAGA
>NODE_22_length_4542_cov_2.662262
GGAGTATCGTCGGCAGCGTCAGATGTGTATAAGAGACAGGCATATAGCAATGCTATATCAATTAAAAAAAAATCATTCAGAATAATAGATATTGCTGTTATGAGTAAAACTACTTGTGTTGATAAATTATTGAATGCTACAATCTTATTGTATACATCACTTGACCTAAATACTATACAACATAACATTACACCCATACAGAACAAAAGCGCATAGATAGCAATACTAATCATTTATAAGCTATTTCACCTCTGCAGATTTCTAAATCGGTACTTCTTCACCACTATCTTGATCATCCATTTCATCATCGTGGCTTTCTTGACTTACATCCAGACTTGTGTTAAGTTGATGATCAGAAAAATTTAACAAATTTGCTAGCTTACTTGGACTATTAATATAAGTATTATCTGTGTTTCCTTTCATGTGCTCCTTGCACCTTTTCACCAAAAGGTTAAACAACTCATGGGTATTCACCTTCTTTTCTGCTATTTCATATAAAGAAACTATCGTATCCTTATGATCTTTAAACTTAACCATTTCAACGGGATCGCTTGCCCCTGTACTCAAATCATGCGTTCTTTGACTTGCTAGAAGAACCAATTTAAAACGGTTGTGTACCTGTTCTACACACTTTTCTACAATAGACTCAACCATAAAACACTACCTTGATAAGCTTTATACTATATCACAAAAAATAAGATGTCAACTTCGGATCTATTGAGATCGAATTCTACATTCTACTTTTTCTTCTTTAGCTTTTACTGATTGATTTTCTGTTATTGTAATTGTTATTTCATGATCAAGCTTTTTCAAAAAACCTAACAGTCTCTCTAAAGAAAAACCACTTATCTTACCACTTTTAATTTGTGACACCTTTGGTTGATCAATACCAAGTTTCTCAGCCGCACAAGATTGAGTCCAAGTATTTTTTCCTATAATTTTACTTATTATGCCAAGCAATTTTTTTTTTATTGCTTCACTATCCAGATTGTTTAATGATATTATTTCCATAATTTTTACTCTCACATACCAACTAGCTTTATTAAATATTATATTATAATATTTAACATACCAATATATTAATAGTATATAACTTGTCAATAACTATCTGATACTCAAAATTTTAAATTGACTATAATTTTTATCAAAATACTAGTAATTTCAAACTATTATTTTGTAAAAAACTTACTATTAAAGAGAATAAGTTGAAATTGCAAAGTTTAAAATACAGAAATAATCATTTTACAAACTCGTTTTAGAGACTGTATATGATCTCAAGAAAGGAATAAAGCAGGAGATAGAGTATGTAAATTATGAAAACAGAGCAAGATGAGTAGGAGAAAAACTGAGTAGAGTTCTGTAGAAAGAAACAAAATCAAGAAGATTTAGGATGTATTTTACATAGTGTTACAGGTCCTAAAAAGTGGCTTCAGTGAATCAACAATGTTTTCAAAATGGCAAGATTATTTTAATAAATGAAGTAAAAAACATAGCGGAAGTAAAGAAACTGTTTTGAAACATATATAAAAAAGTAGTTGCAAAGAAACAAATAAAAGGATGTAACTGTAGAGATCTTTGCCGTATTGTCAAAAGGTAAGTCTCTAATACTCTTATAGAAAAGTGTAGACAATTGTGATAAGCAAAATTCAATACTAGCTTACAAATCGTCTTCTTGCTTCCACCGCTTTGCTTCTAAAAAGATTATGAATAGACCCTTAATATCCGAAATTTATACCTCTATATTTATTTTAATATAGGGATTCATTTCAATTTTTAAAGTTTCTATTTAATGAGAATGCTATATCATATTCGTAATTTAATTTAAATATCTGTTGCTTCTGAAATACTATTTGGTTAGTAAATAAAATCATGTCTAATACAGAAAAAATGAAAAAGGATGTTGCTGTAATTATGGGAAGCGAGTCGGATTATGGCACTATGGTGCATGCTATTAACCTATTAAAAGAATTGGAAATTTCACATGATGTATTTATAATATCCGCACACAGAACACCAGAGAGACTCTTTAATTTTACTAAGTCTGCTCAAGAAAAAGGCTTTAAGGTTATTATAGCTGGTGCAGGAGGAGCGGCTCATTTACCTGGTATGACTGCATCGCTTACTTATTTACCTGTTATCGGTATTCCTGTGCATAGCAAACAATTAAATGGGCTAGATAGTCTATTATCTATAGTGCAGATGCCAAAAGGTGTTCCAGTTTCAACAATGTCTATAGGAGAGAGTGGAGCATGCAATGCCGCTATTACTGCTGCATCTATATTGTCGATTTCTAATAGTGAAATTGCAGATAGATTAAAAAAATGGAGAGAGGAGCAAACTCAAGCAGTAAAAGAAAAACCAACATTATAATGGCAATAGTTCTTTTAGATACAAAAACCATAAATCGTATAGCAGCAGGAGAGGTAATAGAAAGGCCTGCAAGTGTGGTAAAGGAATTAGTGGAAAATGCAATAGATGCCAGAAGCTCAGAGATAGAAATTAAGATAGAAAGTGGTGGGCGTAACCCCATTACTGTAATCGATGATGGTAGCGGAGTAAAAAAGGATGATTTAGAACTTGCGTTTATGCGCCATGCTACTTCAAAATTGAGTGACAGTGAATTGATAGAGATCAAGCATCTTGGCTTTAGAGGAGAAGCTTTGCCTTCAATTGCAGCAGTAAGCAGAATAAAATTATCATCTAAGGCAAGCAAAGCAGATCAAGCATGGTCTATAAGGTATGAGGGGGGAGAAAAAATAGGAGAGCTTGTTCCTTATCCTTTATCGATAGGAACATATATTGAAGTACGAGATTTATTTTTTGCCACACCAAATAGACTAAAATTTCTCAAAACCGAAAGGGCAGAAACACAAAGCATTGTTGATATTGTAAACAACTTAGCAATGATCAATTATGGAATTGAGTTTACTCTTATCTCCGATAATAAGAAACTTCTTAAGTATGCTAAGCAGACCTCATTATTTAGCAGGCTATGCGAAGTAGAAGAAGAATTTCATAAAAACTCTTTGCAAATTAGTGAAGAAGAAGATGGAATTAGACTTACAGGATACATCTGTAAACCTACTGTCAATCGTAGCAATTCAACTCAGATCTATACATTTGTTAATGGTAGACCAATTAAAGATAATCTACTTATTGGTGCAATTCGTTATGCGTATCACGACCTTATTCCAAGCAATAGATATCCTTTTGCAGCGCTGCACTTAGAGATACCGTATGATCAAGTTGATGTAAATGTGCATCCAAATAAATCAGAGGTAAGGTTTCAGAACAAGAGGCTAATATATGAAATAGTGAGAAGAGGGCTAATAAAAGTGCTATCAAAGAGAATAGATCTTGCAGAAACTGTATTGGCCCAGAATGGAACAACAACGAATCATCTATCATCAGATCCTTTTAGTAGGTCTAGTCTTAAAAATGAATTTTATGGAAGAAGGTCGGATCCTTTTGAAAACCAGTTAATGAGAGAATTTACTTCTCCAAATATAGAGACAAAAAGCTTATCAGAACATTCAAAATCGTTTGATTATACTGGTATGCAAAAATCTCCTCCGCGAGCGGAAACTACAATTTTGGAAAGGAAACAAACCGATCTAATAAGGGACTATCCACTTGGGTTTGCACACTGTCAAATCTACAATACTTATATTATTGCCGAGGTAAGAGACAAACTAATTATAGTAGATCAGCATGCAGCCCATGAAAGACTAGTATACGAGTGCTTAAAGGAGAAATCAAGTATAAAAAGACAAAAACTTCTTTTGCCTGAAATGGTTGAAATCAAAAATCAAGCTGGAATGGAGATGATTAAAACTTATAAAGATAAACTTTTTGAGATGGGTTTTGAGATTGAAATTAAATCAGAAAATAAGATCATAGTAAAAGAAGTTCCTGCAATCTTAGGAACAGTAGACACAAAGAGAATGCTCATTGATATAGTGGATAGACTAACAGAAATAGAAGATATATTACCTATAGAGGATAAGGTGAATAAAATACTAGCCACAATTGCTTGTTATGGATCAATAAGAGCAGGCAGAAAGATGAAATTGGAGGAGATGAATGAATTATTGAGGCAAATGGAAAAGACACCTTATTCTGGACAATGTAATCACGGAAGGCCAACCTATATAGAAATGAAATTAAGCGATATTGAAAAGTTATTTGAGCGAAGGTGAGAAGTTATCACAAATATGTATAGATTATACAACCCTAGTTTCGTCATCTCAAAACTCAGATACACAATTGTTTGAACATTGCAATTTGCAGGTAATTTGCATAGTAGATAATGTCATTCCATCACTTGACAATGATTTATTACGCAGCTACTTGATTAAAATTAAGTTTCCTAAATCCCAGGCATTGTCTTTTATGTTAATCATTAATATACAACTAAAGATACTTATCAAAAACGACAATAAAGAGTTTAAAAAAAGCCAGAAAATTCTATAGCTGTCTCTTATACACATCTCCGAGCCCACGAGACTAGGCATGATCTCGTATGCCGTCTTCTGCTTGAAA
>NODE_23_length_4542_cov_2.414782
TTTTTCAAGCAGAAGACGGCATACGAGATCATGCCTAGTCTCGTGGGCTCGGAGATGTGTATAAGAGACAGGAAATGGAAAGTTAATAAGGAAAGTGTAAAAATATGGGACAGAAGGTTAATCCTAAAGTATTTAGATTACAAGTAAATAGTAATACCTGGGATTCTGTTTGGTGTGCTACAGACGATTATAAGCAGAGATTGCATCACGATCTATTTATTCGCAGTTATATAAATGAATCCTTTAAGCATGCTGGTATTTCTAAAGTAATTGTAGAGCGTACAGTTAATTTAGTGTCTGTAATAATACATTCTTCTAAGCCTGGAGTTATAATAGGTAAGAAAGGTTTAGATGTTGAGAAGATAAAGCAAAAAATAGCTAAAAAAGTAGAAAGTAGTGTCGAAGTGAATGTAGTAGGAGTTAAAAAGTCTGAAATAGATGCAGTTTTAATATCAAGGAGTATTACACATCAGCTAGAAAAAAGGATTTCATGTAGAAGGGCGATGAAAAAAGCTATTCAAAATTGTTTGAAGATGGGTGCTGAGGGTATTAAAGTAAGTTGCTCTGGGCGTCTTGGCGGAGCTGAAATAGCTCGTACTGAATGGTACAAAGAAGGTCGTTTGCCTTTACACACTTTGCGTGCTAATATAGATTATGCTTTTTGTGAAGCGAAGACTATATGTGGTATTATAGGAGTTAAAGTTTGGGTTTATGTTGGTAGTTAAGGTATATTGAAATGTTTGTTCCCAAAAAGAGTAAATATAAAAAGGTATTTAAGGGGAGAATCAAGGGTAATGCTAAGGGTGGTAGCACGCTGTCTTTTGGAGATTATGGATTAAAAGCTATGGAAGTAGGTAAGGTTCAGTCTAAACATATTGAAACTGCAAGGCGCGTAATATCTAGAACGTTAAAACGCTCTGGTAAAGTGTGGATAAGAATTTTTCCTGATACCCCGGTTAGTAAAAAGCCAGCAGATGTACGTATGGGTAAAGGGAAAGGTAGTGTTGAATTTTGGGTATTTAAAGCTAAGCCCGGTAGGGTTTTGTTTGAAATTAGTAGTGATGTTCCCATGCATTTAGCAAGATTGGCGCTTGAAAAAGCGACTGCTAAGCTTCCTATGAAGTGTAAATTTATATCTAATCATAATTGAATGGAGTTGCAATGGATATAGTTAAATTTGAATCAGAATCTTCACAAGGATTACATGAACTTCTTGTGAATTTGAGGAAAGAATTTGTTAATTTGGCTTTTCAAAAAAAGCTGGGCCAGTGCAACAATTTTTCGCGTTTTAGCTTAATAAGAAAGAGCATAGCTCGTAGTCTAACTGTATTAAATAGAAGAAAGAGAGAGGGAAAAAATGCCTAAGAAGGTTTTTTGTGGTGTCGTAACTAATGCTGAATCTGATAAGACTGTGAAGGTTTCGGTGTTACAAGTGTATAAGGATAGGCTGTATAAAAAAGTTATTAAAAAATACAAGAAGTATACAGCACATGATGAGAATAATAGTTGCAAAAAGGGAGATAGGGTTTTAATACAGGAACATAAGCCTATTTCTGTTACTAAAAAATGGGTTGTTATCAATAGCTAAAAAGGAATAGGTATTTATATGATTCAAAAAAATACATTGTTAGAAGTAGCTGATAATTCTGGTGCGCGTGCAGTCCTTTGTATTGGCTTGTTAGGTGGTAGGAAATCTGCATCTGTAGGTGATACGGTTATTATATCTACTAAGTCTATTAACCCAAAAGGTAAAGTTGAAAAAGGAAAAGTATATAAAGCAGTTGTTGTTAGAGTAAAAAATAGTGTTAAGAAATCTGATGGTTCTGTAATTCGTTTTTCTAGCAATGCTGTGGTTTTAATTAATGATCAAGGTGAACCACTTGGCACTCGGGTGTTTGGTCCAGTAAAAAAGTTATTATCTGGTTCTTTTATGAAAATAATGTCATTAGCTGATGAGGTTTTATAATGAGTGCTAAAATAAAAAGTGGTGATGATATTATAGTTTTAACTGGTAACGATAAGAGAAAAATTGGCAAGGTAATCAAAGTTATAATACGTGATGCTAAAAAGAAAGTAGTTGTTTCTGGAGTAAATGTGTGTAAGAGACATACTAAACCAAGAGCTGGTAGTGGTGGTGGTATATTGAATAAAGAGTTAGCTATTGATGTATCCAATGTTGCAATATTGGATCCTAAGTGTAAAACTCCAACTAAAGTAGGATTTAAGATTATAAATGGTAGAAAAGTGCGTTTTGCAAAAGTTTCTGGAGAAGTGATAGATTAGGTTGATATGTTTAAACAATTGTATAAAGATAATATAGTAAAATCCTTAAAGGATAAGTTTAATTACGGCAATGTAATGCAAGTGCCTAAACTTGTCAAGGTGTGTATCAATATGGGTGTTGGAGATGCTGCTACGGACAATAAAGCGATAAATGAGCCACTTGATAATCTACATTTGATTGCTGGGCAAAAGCCTGTGTTAACCTTTGCAAAAAAATCTATTTCTGGTTTCAAAATTAGGAAAGGTGCAACTGTAGGTTGTAAAGTGACTTTGCGTAGAAATAAAATGTATGAATTCTTAGAAAGATTAATATATATTGCTTTGCCAAGAGAAAAAGATTTTAGAGGGTTTAGTGTGAAGCAATTTGATGGTCATGGTAATTTTTCCTTTGGTATCAAGGAGCATATATCATTTTTAGAAATAGACTATGATAAAATAAGTAAAATTAGAGGTATGGATATTAATATTATAACAAGTGCAGTTAGTGATAAGGAAGCAAAGGAATTATTACTGGCTCTTAAATTCCCTTTTTTTGATAATTGAGAGAAAATATATATGGCAAAAAAATCCATGATACAGAAGAATCTTCGTAGAATAAAGTTATGCGATCAGTATAGGGAGAGAAGGGAAGAATTAAAATCTATAATGAATAATAAGGATTTATCTATTGTAAAAAGATTTGCAGCTCAAAGTAAGCTGATTAAAAAATTGCCTAGAGATTCTTCTAAAATCAGAATTAGGAATAGATGCGCTTTAACTGGTAGGCCGAGAGGGGTATATAGAAAATTTGGTTTATGTAGGATTGTTTTACGTGATTTGTGTTCTTTTGGACAAGTTCCAGGGGTTACAAAATCTAGTTGGTAAATGTGATATAAGGAGTGTAATAGTGTCCTTATCTGATAGTATTGGTGATTTTTTAACAAGACTCCGTAATGCTCAATTGGCAATGCAGAGGGAAACAAGAGTCCTATTCTCGAAAGTGAATTCTTCTATATTGAAGATCTTAAAAGAGGAAGGGTATATTCTTAATTATAAAAAGCAAGAGAGTGATAGTATCCCTTCGCTTGTTGTGCAGTTGAAGTATTATGATAAATCACCTGTGATTAATGATATAGCTAGGGTATCAAAGCCCGGTTGTCGTTATTATTCTAAGTGTAAGGACATTTCTAAAGCATATAATGGTCTTGGAATTTTTATTATATCTACGCCGAAAGGAGTGATGACCGATTATAATGCACGTAGATTAAAAGTTGGTGGAGAAGTTTTGTGTCGTGTATTTTAAATGATAGGAGAAATGTATGTCTCGTATAGGTGCTGCACCTATCAATATTCCTGCTGATCTTTCAGTTGAATATAATGATGGTAGGGTATTAATAAGAAGTGTTAGGACAGAAAAAGAGCTGAACTTGTGTAGTGGCATTCTGTGTCAGATAGTTGATAATCAATTGTTACTTTCTGTTGATCAAGGCAGGGATGATTATGATAAAATAAAATCTATATGGGGCACTTATAGAAGTAATATTAATAACATGATTAACGGTATGGTTAATGATTTTTCTGTTGATCTTGAGATTAATGGTGTAGGGTATAAAGCAGAATGTGATGATAAGTATTTGACTTTATATCTTGGTTATAGTCATAATATTAAGTATAAAGTGCCTAAAGACGTTGAGATTAAGTGTATAAAGCCAACTCATTTAGTGATTCGCGGTATGGATAAGCAAAAAGTCTATATGGTGGCTTCTGATATATGCAAAATTAGAAAATATGATCCTTATAAAGGTAAGGGTATTGTAATAAAAGGCAAATTTATGCTGCGTAAGGTTGTAAATAAAAAGAAGTAATTAAAATGAAAAGATTGTATAATTTTTTAAGTAGCTATGAAAAAAGGAAACTTCGTAATAGAGCGAAGCTCGATAAGAGCGCTGGGCGTTTACGTATATCCATATTTAAGTCTAATAAACATTTTTACGTTCAGTTGATTAACGATGCAAAAGGAACAACCCTAGCTTCTGCTTCTACTTTGGATGATAAAATTAGGAATGTATGTAAAGGTAGGGTCAATGCTGAAACTATAAAACAGGTTTCTTCTTTAGTGATTGAGCGTCTGCCTAGTACAAAATTGGAGCAGCGGTTCGTCTTTGATCGGGGGGCATATAAGTATACAGGATTGATTTCTCAATTTGCTGAAGCTTTAAGAAGCTCTGGATTTGAATTTTAGAAGGTTTGAAGTATGGCTGTAAAGAATTTACAAAATAA
>NODE_24_length_4437_cov_2.654817
TTTTTTAAATGATCCGGCGCCCACCGAGATCTCCACAAGGAGTATCGTCGGCAGCGTCAGATGTGTATAAGAGACAGGAATTAGATAGTACTCAATTAGGTTTAAGTATTGTACTGCTTCTTCCTTGCTTGCACAAGAATAGCCATAACCCGGTAGGTCGACAATCCTAAACTTATCATTGTACATAGAGTAAAAATTTATTTGTCTAGTGCATCCAGGTTTAGAAGAAACTCTTGCAGCTTTTTTGCTGTTTATCAGCAAGTTGATTAAACTCGATTTTCCTACATTTGATCTACCAGCAAATGCAATCTCTGGAGCCGACTCATCTGGTAATGATTTTTTGTCTGAAGCTCCAAATATGAAGCTGCAGATTGATGTTATCTGTTTTGCCATTATACTTAGGTAGAAATATTCGAGACAATTATAGTGTTATTGCTTGATATAAGAAATTTTTTATTTCAGTATATATTACTTACTTAAACAGCTGAAAACTAGACCTGTACTATATGGATATAGAGAATAATTTACAAGACTTAAAAAAAAAGTTTTCTGATGTAGAGAGAAATCTGGAAAACCCTACCAATTTGAGTCAAAAAGAATTCGTTAGTTTTTCAAAGGAATACTCTGAACTCAGACCAATTATCGAGATAATCGATGAATATAATATATTAAAAGAGGAAATTTCAGATTTAGAAGAAATCATGAAAGATGAGAACAGCGATGGTGATATAAAAGAGTTAGCAAAAGAAGAACTTCTTGAGAAGCAAAAGATACTATTACCGAAAGTAAAAGCAAAACTAAAGTTGGCATTATTACCCAAAGATGAAGATGACTCAAGAAATGCAATATTAGAAATTAGAGCAGGCACAGGCGGAGAAGAAGCAGCATTATTTGCAGCGATGTTATTTCGTATGTATCAAAAATATGCAGAAAGAAGAAATTGGAAGTTTGAGCCAATAAGTATTTCTAATACAGGTATAGGTGGCTATAAGGAAGCTTCTGCACTCATTAATGGAACAGAAGTTTTTGCAAGACTGAAATTTGAGTCAGGGGTGCACAGAGTACAAAGAGTGCCAGAAACTGAATCCTCAGGAAGATTGCACACTTCCGCAGCTACTGTTGCAATATTACCTGAAGTAGAAGAGGTTGACTTTGAAATAGAAGAAAAAGATTTACGCATAGATGTTTATAGATCCAGTGGTCCTGGAGGGCAATCAGTGAATACAACTGACAGCGCAGTAAGGGTCACCCACTTGCCAACAGGGATAGTTGTAATACAGCAAGATGAAAAATCGCAGCACAAAAATAAGGCTAAAGCGCTCAAAGTGTTGAGAGCAAGGCTATACGAAATTGAAAGACAAAAAGAAGAAATGGAAAGGTCAACAATGAGGAAAAGCCAAATTGGTTCTGGAGATCGCTCTGAACGTATAAGAACTTATAACTTTCCACAATCAAGAATAACAGATCATAGAATTAATCTCACTTCACATCGACTAGAACAGATTATAAAAGAAGGTGAACTAGATGAATTTATTGAGGCATTGATTTCACGAAATGAAGCAGAAAGGTTGACTGGAGGGGGTAATGTTACTTTTTGATGGAAATTTGAAACAAAGCATAGGTATCAGGTTAAAAAGAAGTAAAGTTAGTTGTTCATAAGGTTGACAATTATTTAAATTTATGCTGTAATTGGCAGCTCTATAACTTACAGAAACTATGGAAGTTGACTTTAATCAATATGTTAATAGTAACACCTTAGAGTTAAATAATCTATATGTATATATGGAGAAGCTAGTAAACTTTTTACAGAAAAAGCAAAATATTACAAGCTTGACTTTATCTAATTGTTATATTGATGCTCAGTGCGGAGAAGTTTTAAATGAAGCATTAGAGAATATTAATCTTCCAAATATTACTGAGTGTAAATTAACTTCTAGCATTATTGGCGCAGAAGGCTCAATAGCAATCACTAAATTGTTAAAGAATGGGTAACTTTCCAAATCTTGTTAAACTTGATTTAATTTCTAATGATATTGATGTTGAAAGTAGAATAATATTAATGAGTGCGCTAAGGGGTGGTAGTTTTTCAAATATTAAAGAATTTAATTTACTTTATGACGACGTTTGCAACGAAGGCATAGCAGCATTACGTGAATCATAGAACAACAATATGCTTCCAAATCTTATTAAGTTTAGTTTTTCCTTTAGTATTACTAATGATAACAAAGATATGGAAATGTCAAGCGAATACCTATTCGGTTAATAGCATCATATAGAAAAAGGCAAGTTACATTTATTTGTTGCTGCTCATAGAACATCCAAATTCAACTATAGACCTGCTAAAAGGTGTAGGAAATCTTACTGCTATTGATATTATTGCGAAAATTCCATCAATTGATAACTTCCTATTCTGTGTAAAAAAATAAGAAAGGAGAGGAAAAAAGGATTAGTTTCTTTTATGATTATCCAAGAAGTCTAGTCTAAATTCAAGTTTTGTGAATAGGCCTAGCGCTTAAATTTTTGATCAAAAAGGGACAAGTTTAGTAAAAAATAATGATATTATAAGTGGAACATAAAATAGTCCCACTGCAGTACTAATTAGGAGCAATAAAGTAGCTTTATCTGGTTGGTAATTTAAAATATTAGCAAGTATTATACTGGATCCAGAAATTGGAATAATAGCCAGTAACATCAGTGCTTTATAGATGCTTTCATCATATATACCTGTAACATGCTTGTCTAGTAAGACAATTCCCAAAACAAATAACGGCCAGAATATGTACTTTGCTACAATAGTGGTCAAAGCAAGCTTCCAATCTACTTTAAAATTTGTAATTTGTGCAATACTTACTCCAAGCAGCACCATTCCTAATGTGATAAATGTACTTCTAATATTTATCATAACATCTGTCAAAAAAGTGGGTATTTGTATATCATATATACTTAAAAAGAAGCCTAGAATCATCGCATATAATGAAGGAAGTTTGAGTAACTTTAATACGCATTCTTTTGCAGTATAGATACCATTTGCAGCTATATAAAATCCCAAGCTATTTTCAAATAGTGCCATTCCTATGTAACAGACAACATACACAGACACTGAATCTTCATCAAATAAAGCCATGGCAATCGGTAGACCAAAATAACCCATGCTTGTGCTGCCCGAGCTAAACGCTAATATGTTTCTCGTGTTGTCCTTAAATAAAAAAGAAGAAAGATAATACACTGATAAGGACATAGTACTACCTATAAACCATATCAAAATCGGCAGAGAAATTACTTTTAAATTAACTTCTGTATGAGATACTCCGTATAAAATCACTATTGGATTAGCTATATAAAAGAGTATTTGAGATATAGTATTTCTATCAATTTTAAGATATCTTCCTGCTAAGTAACCAATAAGTATTGTAATGTAAATAGGTAATATTTTGAGGAAAAGAGTGAAGAACATACTAGCCTATTGTGATATCTTTGCTGATAAAGTGATATTAGATTTTAAGGTATTGTAAAAGCAAGTAAAATTTATTTTCCAATTAATCAAGTTCATAGTTAGTGAAAAAAGATTCACTGAGTGCCAAAATTTGTTCTTATATAGGACTTAATAATGATATTTTTATGATTAAATTATGTTAAGTTTGTATAAAGCTCCTTGTATATTTTTATAAACCACTTGTAGTAATTTAGGTAGATTGTTGAAAAAACACTCATCTTGAATGGTTCTCAGGAATTCTTGCCTTAATCATTAAAATCGCACTATTACTTTCCATAATTTTTTTAAAGCCAACTTTTTCGTAAACACGGATTGCACAAACATTTGCTATACCTGGGTCGACAAAGGCATTCTCATAAACTTTAAAGACAAATTTGTTTAAAAATATATTCAAAGCTTGTGAACCAACTCCTTTACCTACATAATTCAGCTCTCCGATATACCAGTCTATAGCAGCACAACTTTCTGGAAGTTCTAAAGTGTTATAGATCTGTTCAGGTGGGAAATCATGTTTGTTGTAATATTGAATATAACCAATATCAACTCCATCACAATTAATAATGAATGCGTGCATTGGTTTTTCAATAATTTGTGTCTTAAATTTCAAACGTTTGAATCCTTTAACGTAGTTGCTATATTTTTTCTCAATTAACTCTTGTGTCCAATTTATATCTGTATCCCACCACTTCTTTATATGGGGCATTTCTACCCATTTTAATAATAGTGAAAAATGTTCTTCTTTCAACGCTTTAAATGTGATATTTTTATTCATTAATTAAAGATTTTAAGTGTTACTACCGTTTTTATTAATTCTATCTCTAATTGCTAAGTTCATTGAAATTGATATTTCTGTACCTAGTTTTCCTGATATAGCTGTCTCTTATACACATCTGACGCTGCCGACGATACTCCTTGTGTAGATCTCGGTGGTCGCCGTATCATTA
>NODE_25_length_4436_cov_3.063776
TTTTTTTCAAGCAGAAGACGGCATACGAGATCATGCCTAGTCTCGTGGGCTCGGAGATGTGTATAAGAGACAGCTGGTACTGGTAAAACTTTTTCAGAGATTCAAGAAGAAAAACAGTAAGAAAAAAGTGGAAAAGATAACGCAAACAGAAATTTAGTAAGCATGAGTAGTTGTAATATTAATTTACTGGTATATACCGTATTTTAATTAGTTCAATGTAGTACATGTAAATCAATTTTAAATTAAATAAGATGTACTCAACGAATCAATCAAACACGTTACCTAAAATCGTAACGTTGCAAACAAATAATGAAGTATCGTTTTCTGAAGAAGTAGAAAATAATGTTTCAAATTCTACACTATCTGTTAAGGAGAGAATTGAATTGTTTGAAAAAGGTACGAAGCAAGAACCTGACCTGAACACTGAATGCAAACTAGCTTCTTTAAATGTGATTAGCAATAGTAGCGATAGCAGTATTACAGCAAAAATAGACGAAGCAGGTGCTGATTTTTCAGTGAGTTGTTCTTCTTTAGTATTGGATGATGGTAAAGACATAGAGGACGAATTTAATGCAGTTTGTGAGGCAAATGGAATAGAATATAACCGTCCGTATTCTCTTGATCAGTTTGAGGCAGCATCAAACACATCTTCCAACTCCCAAATAGACAACACAAAAGAAATGCAAAAAGAGGAAGAGGATAAAGAATTAGGAGATAAACCAAAGCCGTTACCTAGGAATGGAATGTTGGAGAAGGACAATATTAGAAATGTAGCTCCACCTTCGCCTAGAACAGCAGAAAATCATCGGTTGAGTATTATTCAGGATATTGCACCACCAAAGCCACCACATTCTTCTTTCCAATTAAATGGAGAAAAATGTGATGAGCAAGAAGCTATAGGAGAACCTATGTATGCAACTATAGACCAAAGTAAAAGATTCTCGAAAAGAGGTTTAGATGGTAAAATAAATGATCAAAGTCCAGAGATAGAAAATTCAAATTCTGAAGAAACATCAATTAAGAAAGGATCAATTGATGAACCTGTAGATCTGAATACAAAATTTTTAAAAAAGAGTTTGGAAGGAAGTGATAGTGGAATAGACAATAGAAGTGCAGAGATGAGTGAGTCTTGTGGCAATCAAGGATGGGAGAATATGTCATTAAATCATGATAGTCCAGTTACACTTTCAACTAGCTCATCAGAAAAAAGTGATAATGAAGAAACCCCGTTAATTAAAAAAGAAAAGAAAACAAATAGAATTTTGCCAAGAGGAAAATATGCAGTGCAGCAGAAGGAATTTATAATTTTCGGTATAGCTGCTGTTGCACTTAGCGTTTCTGCAGCTTTGGTATATCTACAGGATAAAGGACAATTTATTGCATTTTTTGCAAACAGCCCTCTCTATATTACTATGCCAATGATAGCAATTACTTCATTGCTTGCAATTAGCACAATATTTTGTGGAATAAAGCAATTTAGAGATACTGAAGAGTGTCAAATAGGAGGAAAGAATGCGAATGAAACTTTGAATCAGGTGCTAAAGTATCAACCAAAAGATAAAGTAATAAAATCATTCAAACTGGAATACAGCAATGGTACTCATTCACATTTTACACTTAACGCTTGGAAGGGTAAGAACAACTTCATTAATATTGACGACAAAGTCATTAGTAGAAGAAATAAAGTAGGATCAGTAATCAAAGATAGGCCATTATTTACAGCATTATTAAGCAGTTTGGTTGCTGCAAATATAGTATTGCCTTTATTGCTGTATGTAGAAGGTGGTATTAATAGTGTACAGAAGTTTTACCAGAACGCTTTGATTAATAACGTAGGGTTATCACTACTTGCAGGCTCGAGTATACTTGCACTATCAGTGATATTCCTTGGAGTACATTACTACAGAAAAACAAATTGCACAAATCTTGTATATTGTGAGGAAAGAATTGAACCAGAAAAAGTTAATGGAAAGTTCATTGAGGAAATAAAGGAAGCAAGGACAAAAGTGCTTGAAGAAAACCATAGTAAAGCTGCTAAATGCAGCAGTTTAAGGCTAGAGCAAGTAGTGGTTGAATCTCATAACTACAAAGATGTAATTTATAGTATTAGTTGAAAATAGCCAAATTTCACTATGTAAAAAGAAAGCAGCTATAGAGCATTGCTTCGTAAAACCGGAGTACTTCGCTCTATATTAGTAAAATATCTCTAAGACGCTGGCAAGTATAAACAGGTGGGGAATTGCTGATACTTGCAAAACCTTTTCAGAGATTCAAGAAGAAAATTCGTAGAAACAAGAGAGAGGAGAAAAAAAAGTGAAAATCACACAAACAGAATGGGCAAGAGAGATAGGAGTATCAAAGCAATATGTCTGTTATTTAGTAAAAAAAGGAATAGTTAAGTTGGAGGATGGTTTGATCGACCGAGAACAAGCAAATGAAGCAGTAGCGGCAATAAGAGATCCAAGTCAGCCACTGAGGAGGAAAAATCCAGAAAACGAAAATACAAGTAACCTTTCCACGATGTTGCTAAAAACTAGAATAAAAAATGAAATGGAACGTGATAAACTGCTTGAGGCAAAGGCAAAAGCTGAGATTGGTGAACTTGTAGCAGTAGAGGAAGTAAAAACTGAAGCATTTAATGTAGCAAGAGTTGTCCGTAATAATCTGCTTAATATTCCAAATAGAGTTTCAGCACTACTTGCATCACTGAGTGACACTGAAAAGATTCATATGGCGCTAACTGAAGAGATTACAAACTCGCTTGAAGAATTATCTAACACTAAATTTCAAATATAAAAAGATTTTAAATATAAAATGGCTGATAACTTAAGTTTGGAGTTAATAAAGTGTCTCATTAATCAACCTGGATTAGATGTTAATGTTAGAGGGTTAAACGGAAAAACACCACTACATTGCGCTATAGAATTTGACGAATTAAGCATGGTGGACTTGTTACTCACGAAGAAGAACATTAATCCTTTTGTAGAAGATAATGATGGTAAAACATCTCTTGATTACGCCAAAGAGGGAAAAAAAGCAGAAATATTACAAGCGCTAATTAATAACAAGTACGGGTCAGAACAAGATAGCTTACTTCATTTGGCTGCAATGATAGGTGAAGTTAATGCAGTTAGATATTTGATAGGAAAAGGTGTTGACGTTAACGTACGAAATGCTCTGCATCATATGCCATTACATCTAGCAGCAGGCATAGGACATGCAGAAGTTGTAAAGATTTTGATAAGAGAAGGAAACGCTGAAATAGATGTCTTTGATGCGCGAAATCAGACACCAATGCACTATGCAGTTAATAATAAAAAGTTGGAGATAGTAAAGTTACTGCTGAAGCTTGGAGCAGATGTGAATAGTGCACGCATGGGACAAAACTCAATGAAATTGTCACCTGTTCATATAGCTGTAAGTAATACTAATTACGATGAAAGAGACTTATGTCTTGATATCCTCAAATGCTTAATAAAGGAGCCTAATGCTCAAGTCAATTTGCAAGACTACGAAAGTAAAACACCACTACATTACGCTGAAAGACTTAAAACAATAGAAGTTTTACTAACGCGAGAAGATATAGACCCTCTGGTAAAAGACGATAGCGGCAAGACACCATTTGATTACGCTAAACCTGAGATAAAGAAGACTTTGATGAGCAATAAGTATGGTTCTGAGAAGAATAGTCTACTCCATTTAGCTGCACAAAGAGGAGAAATTGAGATTGTAGATGCAATTTTAAAAGAAGAAATCAATATTGATATTGTAAATAATAAAGGTCTATCACCGATTTATCTTGCTGCAGAAAAAGGGCATTTACATGTAGTAAAGTTATTGCTGAAAAAAGGAGCAAACTATACACCTGTTCTGCACTTAGCAATCAAGTCAAATAATTTAGAATTGCTAAAAACTTTATTTAAAGAAAAGAGTATCAAATTACCAGATGAGATAGGCAGATCTGTACCAATTTATTATAGGTGTATGGAGCATAGAGATGCAAAAGTAAGAAAATACAATAATGTAATCTGTGTTTCTACCTCAGTAAGTGCAGTAGCAATAGCGGTATATATAGGGTTAACAGCAATAACAATAAGCAATGCAATCATTTTTGCAACAATAACAGGGATATTTGCGCTTGTTATAGCAATAATGATAAGTGAGGTGAGCAAAAGATATATAGAAAAGGAATTTCAGAAAAAGATGCTTATGGAGATGGAGGAGTGTAGTTCTATTGTTAATGATGTCGAGATAGAACCAGTGATGAGTAGATGCAGACAATGATATACGCTACATCTTTTTCTGAAGGTTTAAAACCGGATCCGCAGCTTAAAGTGTCAGAGTGGGCAAATGAGTATCGAGTCTGTCTCTTATACACATCTGACGCTGCCGACGATACTCCTTGTGTAGATCTCGGTGGTCGCCGTATCATTAAA
>NODE_26_length_4353_cov_2.694808
TTTTTCAAGCAGAAGACGGCATACGAGATCATGCCTAGTCTCGTGGGCTCGGAGATGTGTATAAGAGACAGGCTTCTATAGTTGTCTTTTTTCGTCTATCTTATTTTCTTACTCTGCTGAACAGATGCAAAATAGTTTATTTTTGATTCTTATCATCAAGTGTGAATAAGATTATTGTAGAGGTTAAACCTATAATAACTATCATTAACGAAAATGGGGCAGCTTCTCTGTAACGCTCATCGCTGACAAGTTCATATACTCTAGTTGATATAGTTTCAAAATTAAATGGTCTGATAATTAGTGTTGCCGTGAGTTCTTTTACCGTATCCATAAATACAAGCAGAAATCCCGATAGTATACTTTTCTTGATAAGGGGAATATGAATATTCAGGCACGTGGAAATAGGCCCATGACCCATAGTATATGCAGTCCATTCAATTTCATTTGGTGTTTTTTTGAGTCCCGACTCTATCGCCTTGAAAGATATAGCAAAAAAACGAAATAAATATGAGTAAACTAATGCGCCAATAGTTCCTACCAAGCTAATTTCTACAATATATTGAGTAATGAAAGAAGATATTCTGCTTAAAAACATTATTATGCTAATTGCAATAATTGCATTTGGAATTGCATATCCAAGAGAAATGAGACGTGCTATATTGCTTATTACCTTATTTTTACGTGCTGTATATCCAATAATTATTGCAATGCTGATCGAGATTAGCGCGGTAATAAATGATAAACTAATACTGTTTGTTATTATATTATAAAATCTTGCTTCGTATATGAAAAAGCCTTTCTCTATGCTCCAATATATAAGTGGAATCATTGGTAAAATAAAGCCTATTAATATCGGCAATAAACACATAAGATAAGAAAAGATCAACGATATAGAACCGTTTATACTACGTTTATTGTGATAATCTGCATTAGTATTAATTGAAGAGTAAGATATTTCTCTTTTTTGTAGTTTTTTCTCGATAACTATTAGTGTTGCAACGAAAATCAGTTCTGCAACTGCCAAAACAGTAGTTGAATATTTGTCATGCAATAAAAACCAAGTACGGTATATTCCTGTCGTGAAAGTATCGATAGCAAGAAACTGTGGTGTGCCGAAATCTGTAATTACTTCCATTAGTACCAAGGATAACCCAGCTATAATTGATGGACGTATGGAGGGTATGATGACAGAAAACAGACTCTGTAATGAGGAGAACCCAAGTGTTGATGCAATAGTGACTGAGTTACTAACGCTCTTTAGACTTGAGCGGACCAACATATAAACGTATGGATATAGACTAAATCCCATTACTAATATTCCACCACCTAGGGATTTGATCTCGGGAAACCAATAGTTACCTTTGCTCAATTGAAAAGTATCTCTTAACAAGCTCTGAATTGGACCTGAAAACTCTAACGTGTTTACATAAACAAACGATACTATATATCCAGGAATTGATATCGGAAAGAATAAGGCAATCTCAAAAATTCTACTTCCGGGAAACGAAAAAAATGTAGTAAGCCAAGCTGGAATTACTCCAAATATAAAGGATATTAACCCTACTCCTACCATCAAAATCAACGTATTGAGTATATATTCAGGAAAAAGTCTACTAATTACCCATCCAGAGTTTGCTGATTCTGTAAATAGAATCGATATTAACGATAGTATAGGGCAGACAAATAATACACTTACTAAAAACAAGAATATATTTTTAAATACTCTCAGAAACATTAACTTGAATCTATATTTGATATTGAAATGTTATATGCAAAAACTAAAGATATCCAGTAATTAACAGCCGTCCTATTGAGTATCTTCATAATTTTATATATTATGTTTTAAATCGATAAACTAATTAATTATGAGTTTTGTCATTGCAACTTTCTATCATTTTGTAAAACTCTCTAATTATTATGACATGAAAGACGAAATAAAAGTTGTATGCGACAACGTTGAATTAAAAGGCACTATACTCCTTGCAGAAGAGGGTATTAATGCAACTGTATCTGGAAAAAGAAACGCAATTGATAAAATACTTGATTTTCTACGTTCTGATGACAGGCTAAAAGGTCTTACTTGGAAAGAGAGCTCGGCAGAATATCAACCATTTAGTAAGATGAAAGTGAGATTAAAAAGAGAAATTGTGAATCTTGGTGTAAGTAATCTCGGTACTTCCGTTAGAGGCCAGTACGTTGATCCAGAACATTGGGATGATTTTATCTCTCAACCTGATGTTTTAGTAATAGACACACGAAACGAGTACGAAGTAAAACTAGGCAAGTTTAAAAATGCAATTAACCCACATACTCAACGTTTTCGCGATTTTCCTCAGTGGGCAGAGTCTTTCTCTGAGAGTAAAGATCTGAAAGTGGCTATGTACTGCACTGGTGGAATCAGATGCGAGAAATCTACAGCATATATGAAAAGCCTTGGATTTAACGATGTTTACCACCTTAAAGGCGGTATTCTTTCCTACCTTGAAAAAACTCACAACAAAAGTGGTAGTTGGGAGGGCGAGTGTTTTGTTTTTGATGATAGAATTGCTGTTGATCACTCACTCGCCCCAAGTGATAAAATAAAATGCATATTCTGCTCAAGTAAAGTTTCAACTGATGAGCTGAAATCAGTTCCACGTGGCCAGGTAGTTTGCTCTGATTGTAAATCTTTAAGTATTGAAAGAAATTCAGAATATAACACGAACCTTTAACAACTTCTTTCTCCTTGCATATTTGTAACCTTAATTTTGTCAAGGCATTTACCTACGACATAGCCCGCTCCAGCTCCAAGTAATGCACCAACTATAGCAAATGCAATCAACACTACACCAGAAACGCCAATAAGAGCTAAAGTTTCTTGCCCTAAACAACATCCTGCAACTAGACCAGCAACTAAACCAATTCCTACACCTATGCATCTAGGTTTCATATTATTACCTCTTCTAGATTTTATGTTATGACTAGTATCATGATCTCCAAAACCAAATTCTTTGATATCTTTTCTTTCTTTTATAAAATCGATAAGCTCACATATTTCTTTGTTACTTGTGTCGTTACGCAAATCATATAAATTTATAATACCATCGTTTACATATTTTTCAAAGTCCATTTTATTTTTCCATACTATTAGAATATATTTTTACTACACTTAATGTCTTAATAGTTGGTAAATTCCCATATAAGAATAAGTAGATAATCTTACCACTATAGGTGGGACTAAAGCGCTATAAGATTAAATTCCTGAAAAATGTTGGTAAGAAGAGCTTTTCCAAAAACAATAAAGTTAAGAGTTGAAGAGATAGTAAAAGAGCGACTTACAGTTAATCCAATTGATTTTGGTGAATCGTTTTGTTACAAACTCAAAGGATACAGAAAACTGAGAACTGGCGATTATATGGGAGCTTTCTTGTGAAAGCTCTTTTGCATAAGAGATTTATAATTGACCTAGAAGGTCAACGCTGATATACCTTTATATAATTTAATGCGTGGAGGTATATGTTAGGTAATCCTAAAGGTCTAATTAAAACTATAGGTTCTCTTAGTCAAGAGACAGGTGAGAATTTTTATTTGTGCTTAAAGGATGAGTTCTTTAAAAGTGTAAGCCCAGATAGTAAAATACTTATAGATTCTGAAGAGAAGAACGAAGAAGTTAGTATTGATGATGATAAAGTGTGGTTTAAACACTTTTTCTACTGTGGTTCCTAGTGAAGAAGGGCAGCAACAGTATAGATATGAGGTTAACGGCAGATATGAATACAAATATGCTAATAAGTACGATAGCAAAAATATTGTAGGCAAAATTGCTCAAAAAATTGCACAAGGCGTAAATGAAAGTATAAAAGACAATACTTTAGAATATGTAGGAATTAAAGAAAGTAGAAGGAAAGGTAAGATTAAACCTGCACTCAGAATTATGCTCAGCGATCTTACAAAACCAGTAAATATGGTTGATATTCTAAATAGTGATGCATGCAGAAAATATAATGTAGATGGAATTACATTATTACTGCCTAATCAAAGTAAGTGTGAAACAAGAGGAATACGCTGCAGAGTTGATGAGAATGGAGTAAGAATTTATGAGGTGGCTAATGGTTCATATGATATGGATTTAACGTGGTATGTTGAGGGAAAAGAGTGTAAAATAAAAATTATCATTAGGGATAATGGTTCTGTAGAGTTTATTGAAAGCAATGGTGTCACTTGGGATCAATTAGCTGCACATAAAGAGGTGAAAGTAGGAAGACAATATGAAGCAAAAACTCTATATGACGCATTGTCATATTTAAAGCAAGAACTGTCTCTTATACACATCTGACGCTGCCGACGATACTCCTTGTGTAGATCTCGGTGGGC
>NODE_27_length_4287_cov_2.729216
GCGACCACCGAGATCTACACAAGGAGTATCGTCGGCAGCGTCAGATGTGTATAAGAGACAGGCTTTTGGTTGGTAATACCATAATGGAACTTTATCATCCATTTTAGAAAATACTATAAACCCTCCATTTCAATGGAAGGCACTTCATGATTGCTATAGAGAATATGAAGAAAAGTCCCCAGGTAATAGTTGGTGGGTAACAACAGAGCGAAATAATTGCAAGTGGTACTGTCGTCTGAAAGATACTCATGGCTTATTTAAATCTGATTCACAAGAAGAGTCGACACCTATTGATATAAGTAGTACATTCAGAGAGATTGGAAATAAATTCTATGATCTTGCAGATTCAGTGTCTGTTCTATAGTAAAATAAAGGTATCTATTCAGCAGAGTGGTAAAATAAGGTAGATGGGAAAAGACAACTATAGGAACAAATAGGTGTCATCCCAGTGTCAAGCACTGGGATGACACCTATTTATTTTCGGTGCTTCCTTTCTTGTCATCCGAGTAGCCTTTGCTTGTCATTCAAGTAGCAGACACTCGAATCCATTATACTCCGTAAATTTAACTGGATGCCAGTGTCTGAGCACTGGCATGACAACAAAGGAGCTACTTTCATGACACCCATTTGTTTATATGGTTGTCTTTTCTCATCCACCTTATTTTGCCACCCTGCTGAATAGATATATTAGCATATATTTAAATAGGGTAATAGCCCATCACTAAATGGGTACCCAATTGCTCAACACTATCAATTTTAATTTGTAAAGTGTCCTTTATAAACTTGTTAGCCTTTTCTATGCTCATCGTAATTATATATTTATTTTTTTGAATACGCGATGAATAGCTACATTTATGTAAGTCTAAAATTTCAACAAATCTGCTTCTATCATCTTTATAGTGAAAAATTACGTTAACACCCACAGCTTCTTCTTTATCATATTTAATATCAATTTTTGGTTTATGGCCATAGTTTGCTCCAATAATCCTTCTTATTGAGTGTTCTACTGCCATTTTTATTATTTTAGGATTACTGCAGTCTGAAACAGGCACTGATTTATAATCATGAGCAGCTACTTTAGCATAAACCGACTGGCTTTCTAATTTATCTGAGTATTTTTCATTAAATTCCTTTATCTTTTCAAAATGTCTTTCATATTGAGTCAATCCATCTTTCCCTTTTTTCTCCATCCTTTTCAAGAATTCCTCTACTGGCTCTCGTTTGGCTAGAGTAATTTTGCGTATAAGCGGAATTTGTTTTTTCAAGCTAATCCAATATGGTAGGCAAACAACTTTTGCATCTTTCGAAAATAGACCTTCTAATTTTTTCACTGCATTGTATAAGTTTGCTGGTTCTGGTTTATAATGCCCACTATTATTGTCTATATAAGTTATTTCACCATTTACCACTTTCATTAAACCAGAACATAAAACTGGCTTACCACCTGCAAGAGTTGAATGACGATAAGCCCATTCGCTTTTGTTAACATTAATATGTTCATGAGTTACTAGCTTTCCGTCAAGCGTGATCACATAAGCTACACAACCTTTTTTATCCTTACTAATTTTATCAGTTGTATCATATAGTTTGCCTTTAAAGCCTTTTAACTTGTTTTCTGGCATTAAGTCAACGTATAATTTTCCTTTATAAGGAATTTTGGTATATTCTGCTTGGTCATCTGGAGTAAAATACTTAACCCTTGTATTAGTTCCAGGAATTTTTCTTCCTTCAACTCCAACTTCTGGAAACAAATTATATCGTGGAAAAAAATAAGTAAAATTATTCTCTATCCAATACAGAATCTTATTTATGATACCAAAAACCTTTCTATTACCTAAATCAATAGAGAGTTTCTGTTCCTTTGGTACTGCTAGATGATTGGACTTTGTACCAGATTTGCCAAATTCTTTGGCAGCATATTTAAACTTTTCTAGTAAATATTCCTTACGTTCTTTTGATATTGACATTTTTACCTCACTTACTATTATTTTAGACAAAAAGTCAATCTTTCTTAAGACATTCAGAAAAAAAGTAGCAGCAAAATAGCTAAACTGACTTAGATTTATCGACAATTTGAAAAATCATCATTCCGCTACTTGTTAGCGAAATCTATGTTCGTACAGTTGTGCTGCCCAACAAACTTATGCTAAGCTGTGCTGCCACTAATTTTGCAACCGGTACTCTATAGGGCGAGCATGACACATAATCAACCCCTGATTTGATGAAAAACTCTATGGACTGTGGATTCGCTCCATGCTCTCCACATATACCAAGTTTAATTTCTTTTCTGGTTTTTTTGCCCCTTTCGATAGCTATTCTGATTAATTCCCCTACCCCTTCGACATCTAGCACCTCAAAGGGATCGTTTTTGGATATGTTGCTTTCCTTATAAGAATCGAGGAAATTAACTGAATCATCTCGTGAAAGTCCCATAGTTGTTTGTGTTAAATCATTAGTGCCAAAACTAAAAAATTCTGCGTGTTTTGCGAGTTTGTCAGCAATAAGTGCTGCTCTTGGCAGTTCTATCATCGTTCCGATTGAATAATTCACATCGAAATTTTTAGCTTCTTTCTTTACTAACTCGCATATCAGAACAAACTCTTTCTCGCTCATGATAAAAGGAATCATGATTTCAGGTTTCACTTCTATCTTCTTTTCTTTCCTTAATTCACTTGCAGCACTGAGTATTGCCCTAATCTGCATTTTATATATTTCAGGATGAGAAATAGCAAGCCTACACCCTCGATGGCCAAGCATTGGATTTTTTTCTGATAACTGTACTATTTTATTTTTTACCGATTCAACTGACTTATTCAGTGATCTGGCAATTTTTTCTATAATGGATTGATCATGAGGTAAAAACTCATGTAGAGGTGGATCAAGTAATCTTATAGTGACTTCCTTGCCCTCCATAATAGAAAACATTTCTTTGAAATCAGACTTTTGCATTTCTTCGAGTTTATTTAATGCATTTGACCTTTCATTTTCATCATCAGCTATTATCAATTTTTGAATGAATTCGATTCTATCACTAGCAAAAAACATATGTTCTGTGCGACATAATCCTATACCTTCTGCACCGAATTCTTTCGCAATTTTTGCATCTTTTGGAGTATCAGCATTCGCTCTCACCTTCACTGTTTTGATTTTATCTACCCAGTTAATTATCGTTTTGAACTCTTGAGATAATTCAGGCAAAACTGTCGGAAGAATACCAAGCATAACCTCTCCTGTTCCTCCGTCGATGGTGATTGGTTCACCTTTATTTACTTTTATATCCCCCATAGAAAGAAATTTTTCATCTTTATCAATATAAAGTCCACTTAGACTACAAATACATGGTTTACCCATTCCACGAGTTACAACAGCGGCATGGGAGGTCATACCTCCCCTCGCTGTTACTATTCCACTTGCAGCATTCATTCCATTAATATCTTCAGGGCTCGTCTCTGATCTTACCAAAATTACTTTTTTACCCTGCTCTGCAGCTTTTTCAGCATCACTTGCACTGAATACTACATATCCAGAAGCAACACCTGGAGAAGCTGGCAGTCCTTTGCCTATTACTTCTTGATCGATTTTAACATCAAGAACTGGATGCAATAAATTGTCAAAAGTTTTTGGATCAATTCTCAATATTCCTTCCTCTTTTGTAATCGCTCCTTCTTCTACCATATCAACTATTATGCGAATAGCAGCTTCGGCTGTGCGCTTGCCAGACCTAGTCTGCAAAATCCATAACTTACCGTCCTGTACAGTAAATTCGATATCCTGCATGTCCTTATTATGCCTTTCAAGTTTTTCACATACCGCGCATAATTCTCGGTAGACACTTGGTAGCAACTTCTCCATGGTACTTTCTTGCTCCCTGTCAATTGGCATAGGAGTATAAACACCAGAAACCACATCCTCACCCTGAGCATTAACCAAAAACTCACCAAAAAGCTTTTTTTCTTCAGTTGAAGGATTTCGTGTAAATATCACACCAGTTGCAGAATTATCATTTAAATTACCAAAAACCATTGCTTGCACGTTGACTGCTGTTCCAAGGTTTTCAGGAATATTATGTATTCTTCTATAGGAAACAGCCCTATCATTTTTCCAAGAGGCAAATACCGCATTAACTGAGTTTAACAATTGCTCTTCAACGTTCTGCGGGAAATGTTTCTCAGTTTTTTCATATACTATCTTTTTAAAATCGTTAACAATTCTCTTTAAAACCTGTCTCTTATACACATCTGACGCTGCCGACGATACTCCTTGTGTAGATCTCGGTGGTCGCCGGAT
>NODE_28_length_4277_cov_2.881667
TTTTTCAAGCAGAAGACGGCATACGAGATCATGCCTAGTCTCGTGGGCTCGGAGATGTGTATAAGAGACAGGTATCAGGGGTGCTGTTTTATTGGTGGAGAGATGTAATAAGAGAAGCAATTTATGATAAATGCCATACTGCCATTGTAAAACATGGACTCAAGCTTGCAATGTACTTATTTATCCTCTCGGAAGTTGTGTTTTTTATAGCGTTCTTTTGTTCATTCTTTAAAGCCTGGCTTGATCCGATTTTTTTGTTTGAAGCGTTTTCTCCTACAAAAAAAATTGAATGGCCCCCTGAAGGGATTTTACCACCTGATCCGTGGTCGTTACCATTTATGAATACACTAATATTATTACTTTCTGGTACAACAATTACCTCAGCACATCATTTTTTACTTGAAAATGATAAAAAAAACATGATTAAAATGTTATCTATAACTATATTGCTTGGAATTTTCTTTATAATAGTGCAAGCAATTGAGTATTATGAAGCAAGTTTTTCTCTACAAGAAGCAGGAGAGAAACTTATCTATACATCCAACTTTTACATGATTACTGGTTTTCATTGTATGCATGTTATAATAGGTATAATATTTTTGTCAGTGTGTTTGTTTAGAGCTCGAAGAGATCAAATTACACCTCAAGATCATTTATGCTTTGAATTTGCCTCTTGGTATTGGCACTTTGTTGATGTAGTCTGGATATTTTTATTTGTGTTTGTTTATTGGTTAAGCCTTTATTAAGTGATTAAAATAATAGGCCTAGATCCAGGGATGAGTAAGACTGGTTGGACTATTATCAGCCTGGAAGAAAAAAATAATATTAAATTTTTGGATGGTGGCACCATATCAACTGATAGTAAGTCGGGAATAGGTGAGCGTCTACGTATAATTTTTGAAGAATTAAAGAAAGTAATTTCTTTATACTCTCCAGATGAAGCTGCTGTAGAAAAAATTTTTGTTAATAAAAATCCAAAATCTTCACTAACTTTGGGATATGCAAGAGCAATTGCAATTTTAATATTACAAATGACGGATTTACCCATGAATGAATATGATGCAAACTATATAAAAAAGAGCATTACCGGAAATGGTCATGCTGATAAGGATCAGATTATATTTATGGTGAAGCAAATAGTTAAAAACTTAAATATAAAATGTCATCATACTGCTGATGCTCTTGCTACAGCAATTTGTCATGCTTATACGAGAAGTTCTTGTTTTATTGAATAGTTTTACATGAATTCAGTTAAAAAAACTATTTGATGGTATTTATCTTATCTAACGTTCGTTGCAGAATAATACATGCAGCAATTTTATCATCTATTTTTTTTGATTTTGTGATTGATATTCCAGTAATTTTTAGTGCGTGAGTTGCAAGAGATGTTGATAGACTTTCGTCTTGTAGGTATATGTGTACTTTACATTTTTTTATTATTTTATTTGCAAACTGGATTATTGCTTTACACCATTCAGTCTCTTGGTCATCTATTTTGAATGGTAGTCCTATTACCATTGATCCAGCTTCATTTTCTTTAAGTACTCTATGTAGATAACCTAAATCTTTGCTCATATTTCTTCTATAATATATACTATGAGCTGTAGCTATAAGCTGTGTTTTATCACTAAATGCTACGCCTATTCGTTTTTCTCCCATATCAAGGCACATTATACGTTTATCTCTTGGAATAGACTTTAGAAATTCATCTGGATTTCTATATAGCATCTATTAGATTTCCTTTAAAACCAAGAATAAACAAATAAGTTGTAGTGTGATATAGAACTGTAAGAACGTTCTGTAAGGCAAGGTGTCATTCGAGTAGCTGACACTGGAATCCAGGCTATTTTATCATAGACGTTGTTTTTGACATATATTCCTAAAATCCCCTGCCAATTGTATGGTCTGCAAGCACTTTTATACCTGGATCCCAGTGCTCGACACTGGGATGACAAGAGGAGGAGTGTTTGGATGTTGGTGAGGATTACTTGAATGACGGGAAAGAGAATACTGGACGACAACTGAATTGCCTTGAAAACATAACTTTTGTACAATTGTATTTTTGTGACAGTAAGGTATGTACAGTCTACTGACATGATAGGCATTCATCATAATTAATATCTGTTTTTTGCTGCAGTATTTCGCTTTTTTTGAATATATCATGAGAAATCTTGTCAGCTCTCTGCATTGATTGTGACCTGCAGTAGTATAAGCTCTTTAATCCTTTTTTCCAAGCAAGCATATGTATTTTATGTAAGTAACGTTTATGCACATTGGCAGGTAAGAACAGATTTACTGATTGAGATTGACAAATATAAGAAGTTCTATCACTTGCATGTTCTATGATCCATTGTTGATCAAGTTCGTATGCTGTTTTAAATGTCAGTTTTTCATGCTTGCTAAGAAAATCTAAATGCTGAACAGAACCCTCATTTGTTGAAATTGAGGACCATGTTTCATCATTGTCTTGATTTTTTTCTGCTAGTAGTTTTTGCAAGAATTTATTTCGTACTACAAATGAACCTGTCAATGTCTTCTGTATAAATACGTTTGCTGCATATGGCTCTATTCCAGGGGAAGTGTTGCCTGCGATAATCGAAATTGAGGCAGTTGGAGCAATAGCGAGCTTATGTGTGAACCTTTCCATTAGATCGATTTCTTTAGCGTCAAGACATGGCCCTTTTTCTTCTGCTAATTTTTTAGAAACTACATCTGCTTGCTCGCGCAAATGCTTAAATACTTTTTTATTCCATTGTTGGGCTGTTACTGATTCAAAAGGAACCATTTTACTTTGTAAAAATGAATGAAAACCCATCACGCCAAGACCGATACTACGCTCTCTTATTGCGGAATATTTTGCTCGCTGTATTTCATTTGGTGCTTGGTTTATGAAATCCTCTAATACATTATCAAGAAAACGCATTATATCTTCTATGAAAAGCTCATTATCTTTCCATTCTTCGTAGTATTCAAGATTTACGGATGATAAACAACATACAGCAGTGCGTGACTTGTTCAGGTGATCGTAACCTGTAGTTAAAGTTATTTCACTGCATAGGTTTGACATTTTGATATCTAAATTGAGCTTTTTGTAAGGTTCTGGTTTATTGTTATTTGTTGCATTAAGAAAGATAATATAAGGTTCTCCAGTTTCAATTCTTGCTGTTAATATTTTAATCCATATATCCCGTGCTTTTACTGTTGAAATAACTTTATTGTTATGAGGGCTTATTAAATTCCATTCTTGATCATCTTCAACAGCTTGCATAAACTTATCTGTTACTATTACAGCATGATGTATATTTAATGCTTTGCGATTTGGGTCACCACCAGTTGGCTTACGTAAATCTAGAAACTCTTCTATTTCTGGATGCCATACAGGAAGATAAACTGCTGAGCTTCCTCTTCTTAAGGATCCTTGGCTGATTGCAAGCGTCAGAGCATTTTGTACTACGATAAATGGCACAATTCCTGATGTTTTACCGCTACCTTTGACACTTTCACCAATTGAACGTAAATTTCCCCAATAACTACCTATTCCACCACCACGTGCAGCGAGCCAAACATTTTCATTCCATAAATCAACTATTCCCTGCAAGCTATCTTCAGTTTCGTTAAGAAAGCAGGAAATAGGCAATCCTCTCTTGGTACCACCATTACTAAGTATTGGAGTTGAAGGCATGAACCATAAATTGCTCATGTAATCATAAAGACGTTGTGCATGCTCTTTATTATCAGAGTAGTAATTGGCAATACGTATAAAGAGATCTTGATAACTTTCATTTTCTATTAAATACCTGTCCAATAGAACTGCTTTTCCAAAATCAGTTAATTTACTATCCTTTGCGTAGTTAATAGCAATGTAATTCATAAGGCTCCTTTTATGATAATATAGACATTTATTTGAGCGATTTCCCGATTAAGTTGTTAAATTTTTTTGTGGATACTGTAATGCAAACAAGATACCATCAACTTGGCTGCCATATATTTTACAGTAACTCATTTGACTTATTTGCATATTTGTTTCTTTTGCAACATGCTGAATATAATCTTCTGAGTGACGAAAATAATCTCCCTTGTTTACAAAGTCAATACCTTTACTTTCCTTTCTTCTTACTAAACATACAATAACCCCTTTTTTGTTTGTCAATCCTTTTGCTAGTTCCAATTCTGCTAGAAAATCATGTAGATAGTGTAGCACTTCAGCAAAGATAATTACATCATACTTCCTGTCTCTTATACACATCTCCGAGCCCACGAGACTAGGCATGATCTCG
>NODE_29_length_4276_cov_2.630864
GGATCTACACAAGGAGTATCGTCGGCAGCGTCAGATGTGTATAAGAGACAGGTATTACACTTGGGCAATTATCTTGGTGCAATTAAGCAGTGGATAGGCTTGCAGGATAAATATAAATCTCTTTTTTGTGTTGTTGATCTGCATGCAATCACAGCAAATAAGCTTCCCGCAAATGAATTAAAAAATAATATTTTTAAAGCAGCAGCAACTTATATTGCATGTGGAATAGATCCGGAAAAGTCGATTATTTTCAATCAATCCGCAGTTAGTGGTCATGCAGAATTGGGCTGGCTGCTAGGGTGCTATACACCAATTGGTTGGCTTAATCGTATGACTCAATTTAAAGATAAGGCTGGAAGCGATAAACAAAAAGCTTCTCTTGGGTTATATAGCTACCCAGTACTTATGGCTGCGGATATATTGCTGTATCAAACTAAATATGTTCCTGTTGGCGATGATCAAAAACAGCATTTAGAACTTGCACGTGATATTGCATCAGCTTTTAACAATCATTATGAATGTAGTCATTTCATCATACCTGAAATCTTAACTTTGGATTGTACATCAAGGATAATGAGCTTAAGAGATGGAGCAAGCAAGATGAGCAAATCTGATCCTTCAGAATATTCATGCATTAACCTTAACGATACAAATGACTTAATTGTCAAGAAAATAGAAAAAGCAAAAACAGATTCAATTCTAGGCTTTGATTTTGCTACTTTAAAGTGCCGTCCAGAAGTAAACAATTTGGTAAACATTTATTCAGTGCTTAGTGATTTAAATGTAGAAAAAGTGTGTGAAAAAGTGAATAAACATGACATGAAGAACTTTAAAAAAGAGTTAGCTGACTTAATCATCAGCGTTATATCACCCATACGCGAGAAGATGAATATTCTTCTAAAAGATCAGCTTCATTTACATAAAATATTAAAACAAGGTACAGAAAAAGCAGCAGAAATTGCAAATAACAATATAAAAAAGATCAAGGATATTATAGGGTTTGTTCAATAGGTTACAACTATTTCTTCCCATGGCTTTCAAATCGTGCAGCTATTTTCTTTACGCTAACATGAGTGAGAAGAGGTTTTTTACTAACCGGAAGTTTAGAATCGGACTTTGCTGTTATGGGGTTCATTTTAGATCTTTTATTTCCTACCGGAAATGAGTGAGATTGGGAGGCAGTTTTTTGCGATGGTGCAGGATCTTTCTTCATACCGATATCTGCTTGTGTTGCAGGGGTGGCTTTGCTCTTAGCAACTTGATTTTGCTCAAATTTTTCTACTATTGACTTTACTCTACCGTCCTTCTTGCTATTTACTTCTTCTTTTATAATAACCGCTTTTACTTCTGGTACTGCTTTATCAGTAGCTTTTTTTAGCGGTACTGTTGGGCTACTTTTAGCTGATTTTTTGGGAATCACTCCTACTATTCTTGTTTTCGTGCTCACTTGTTGATCAGCACTGCCTAGGTTTTTAGGCTTTGGCAGTATTTCAGATTTATCTTTTTTAGTTTCTTGCCTAGCTTCTTGATTGGTAGCATTTGGCACTGGAGCCTGTTTCTTTCTATTTTCTCTTTTTGCTTCTATATGTTCCTTAGGTATTGTTGCATAAATTGGCTCCTCTTTAGGCAACTTTGAGTGCCGCGAATCTTTCGTTGACGCTTTACTCTTTTTCTCTTGATAATTTGATATTTCCTCATGTCCAGACTCTTCACTTAATGAACTTTCATAGCCTGAATCTTCAGGAGATACATTCTCTATTTCTGGTTTAAAGTGTACTTTTTTGAGTCAGTAGGAGGTGGTGGAGGTGCCGTTGTTGGCCGTTTTATTTTCTTCATACCTGATTTTCCTGCCGGCTGTTTTCCTTTTTGCAGCTTGAAAGTATCTTCCTTCTGCTTTGATGTTGTTTTATTTTTTGAGCTTACTTCATATGATTTATGTTCTTTATTGTTTTTTCCACTCTGCTTCGAATCTAAAATTTCTTTAAGTCCTTTCTTGAATAGATTAATTGTACTTAAAATATTTGAGTACTCGGCTGCTTTTTCTATAGTGAAACCTGATAATTCATCACCAACAAAATTTTTTATGTCATTATCATTAGTTGGAATATCTTTTCCCAAGACTCTATCTAATATTCCTTTTAATGTTCCAATAAAACCGAGTGGCTTTGTGCTCAAAGGTTCTACATAATTATTCAAGTCACTATATATAACAAACTTAGCTACATCTTTTGCGTTGTTTGTAAAATTCTTCAGAGCTTGAGATAAATCTTTCAGTGTTTCATCATATTGTTCATTAATTTTTTTTGTATCCTTCAGCTTTATGACTCTTATCAAAGAATTGAGATTTTTATCATAATTGTCACTTTTAAATAGATCACTCATACCAATTACTGTTTATCGTTTACTCAAATATAAATTCAAAGTATTAAGACCGAATAAATGTTATATGACTTATCCTCTGACTCATAAACGCTTGCGTTCCTTAATGTGCAAAAAAATTTCAATAATCTTCAATCAGCAATAGTATAGAAATCCAAAAAACAAGTAGCTAACACTGGAACCTAGGAATTATGATTGGGCACAAATTGATGAGTATAGTTGTTTTATGTTGAAATACAGCATTTATGGAAAGATTAGATGTCAGTCTAGAATGACACCCTTTCTGGAAAACTCAGATTACAGTGTTTGTATAACTTAATAATTAGAAACTAAAGGAGTTCTTTTTTAAAAAACTTAAGTTATACTCATAAGTATTTGATACTTTTGTAGTGATTATGTCCAGTTTTAAAAATAACTCCTGTTTTTATGGCGATAATGTCGAATTTGTGGAAGAAATTTATAGCCGTTACTTGCAAGGCGATAAATCAATTGGAGAAGATTGGTACAGAATTTTTTCGAGCAATTTAGAAGTTAATAAAGCAGAACCCTGCAGAGCACAGAATGAAGCTAAGGTAGATGCTGATGATTTAGCAAATTTTTTCAGATCTTATGGTCACTTTTTTGCAGACTTAAATCCATTATCACTGAATGTAAATCAGGAAATAGATTATCAAGAATACTTGAATCTTTCTCCTACAGGTGACACTAGAATCTACAGAGATATTTACTGCAAGAATATCGGTTTTGAATTTATGCATATTTCCTCTTATGAGGAAAGAGTTTGGCTGCAGGAGAAAATTGAAAATCAGGTCTATACGCTAAGCCCTCAGGATAAAAAAGAAATACTGAGGCACTTGATCGAATCTGAGATGTTCGAGCAATTTCTCCATATGAAATTTCCTGGATATAAGCGTTTTTCTATCGAAGGTGGGGAGTCAGCCATTGTTGCAATTGAAAGAGTTATTAGTGATTCTGCAGCTTTTGGTATTGAAGAAATAGTTCTTGGTATGGCCCACCGAGGACGGCTCAATGTTCTAACCAAAGTGATGGGAAAAGATTATGCGGCAATGCTGTCTGAATTTCAAGGCAACCTTGCATATCCAAGTGGTCTTGAGGTGTCTGGTGATGTCAAATATCACCTTGGTTACTCTTCTGATCGAGCACTTGCTGGTGGTAAAAAAATACACTTAAGTTTATGTCCTAACCCATCTCACCTTGAGGCGGTAAATCCGGTTCTAGCTGGAAGAGTAAGGGCAAAACAAAATACGAGATCTGTGCTTGGAATATCAATTCATGGTGATGCAGCTTTTATCGGGCAGGGAGTGGTTGCTGAAACTCTGACTTTGAGCAACATTGAAGGTTATAAAGTTGGTGGTATCGTGCATATTGTCATCAATAACCAAGTTGGTTTTACTGCGAATCCTCGTTGTGTACGCTCTTCTTTTTATTGTACTGATGTAGCAAAATCAATAGAAGCTCCAATATTTCATGTTAATGGAGATAATCCAGAAGCCGTGAGTTTTGCCGCGAGTTTGGCAATGGAGTATGTGCAGAAATTTAAAAAGGATGTGGTGATTGACATAATATGCTACCGCAAATATGGCCATAATGAAGGCGATGAACCAAATTTTACTCAGCCACTTATGTATAAAGCAATATCAAGGCATAAAACTCCGGGAACAATTTACGAAGAGAAGCTGGCTGCAGAGAAAGTCCTAATTAGTGATGAAGTAAGTAAATTGCGCAGCGAATTTAGGGTAAGGTTGGATAAAAGTCTTGCTGAGTCAGTGGCTTACACTCCAAAAAAAGCTGACTGGTTTGATGGCTGTCTCTTATACACATCTGACGCTGCCGACGATACTCCTTGTGTAGATCTCGGTGGTCGCCGTATCATTAA
>NODE_30_length_4249_cov_3.121764
ATGGTATATAGTCTATTTTCAATATTAATAGGCTTATTACTGGTTATCTTAATACTAATAATGCTTTATTTGCACCTTTCCAACACCCAAATGCTAGCCAAGCAGCATAAAACTAATATTGAATTACAAAGGGTTAAAGAGGCATTAGAGCAAGAAAATGCAAATAAGATAAAATTTTTTGCAAGTGTTACACATGAGTTGCGTACACCTCTTAATGCTATTATTGGATTTGCAAAGTTGATCAAAAATGAAACTTTAGGTTCGGTAGATCACTCTAAATACAAGGAATACGTAGACGATATATATAATGCTGGTACACATTTACTTGCTTTGATTAATGATGTGCTCGATTTTTCTAAAGCTGAATCAAGTAGTTTAACAGTAGAGAAAGTGAAGTTTAATCTGAATAAGATAATAGATTCGTGCTTAAAAATGTTATCACCTAAACTAAAAGAAACAGGAATTAGTTTAAAGAAAGAGATATCTGATAAACAATTATTAGTTATCGCCGATCCCAAAAGAATGAAGCAAGTTATAATAAATTTGTTATCAAATGCAATCAAGTTCTCTCCTCAAGGTGGTTTAATAAGAATGGTTGTTAAAGAGAATATAGAAAAAAATTTATTAACTATTGAGTTTCATGATAATGGAATAGGGATAATGCAGCAGGACATATATAAAGTTATGTCCGTTTTTGGCCAAGCAGATTCGGGATATAGAAACGAAGGCACAGGTATCGGATTACCTCTAAGCAAGAAATTAGTAGAGTTAATGGGTGGGACTTTCAACATTCAAAGTGAAGCAAAACTTGGTACTACGATAACATTGAGCTTCTTTTATGAAGAGCAAACATGTGAAAAGTTGATTGATTTTTAGTAAAATATATTTGATATTGCACTTTTATATCTAGTACATTTCTAAGTCATACTGACGTGATACCGCTTGGCTAATAATAAGTAGCGGAATGTAAGTAAATTAAACTTTTTTAGCTATACTTCCTGAAAACACTTTATAATTCTTGAGCATAAAGAAAATTCCTTTAGTAATGAAGCATGCTAATCAGAAACTTAATAAAACAAGCAACTCAAGTAGGAAATAGTGAAAACGTAATACAATATGTCAAATATCTCTATCAATTTGAGAAGTTTAGAAATACATTAAACCTCACTTTGTCACTAATAAAGCAAAATAGACTCTCGTTTGAAATATATCAAGAAGGATTAGTGGATATGGAAGAGGGAGTGTGTAAGACAATTCGTTCTTCTGGTTTAAATAAGTATGTTATTGTGCTAAGAAGGTCAAATCCTTACATCATAGTACATGAACTTTCACATATGATTGAAAATGAACTGAACTTAAGCTTAGAGCAAGAATTTCTCTATAAAGTTTATCAGGATATTGAGCAGAACTTAAAGCAGTCAAATATTCTGGTACAAAAAATTATTGGTCAAATTATATTTGAAGAGATACAAGCTTATCAAACTCCAAAATCACGTGCGTCTGAGTTATTCGCACGCTATTTTGAGCTGTTTGCTTGGGCTCAGGAAGTTTATCCTAAAGATAAAGAATATCTAATTCGCACTCAAGATTTAAACAGAGTATTTCTTGCTACTAACCAATGGAAAAAGAGCTACCTGGATCTACAAATAATGGAGAGAATAGATAAAGAAGTAAAGGAATATAGCGATAAAACTGCTTTTAAAGATATAAACAAAGTACAAAGCAGTTGGACTAATAAATTTTCTCCTGGAAGCAAAAAAATTGGTTCTATATTTGAAGATGATAATTAGCTCAGCAGAATATAGTTAACTTCTACAGCATTTCAAGGTATAGTTTTTTATAATCAAAGTATTTATGAAGACTATTTTAGCTATTGAAACAAGCTGCGATGAAACTGCAGTTGCAATTGTAAATAGCAACAAGCAAGTTCTTGCTCACGAAATTCTTTCTCAGGCAGAGCATAAAAAGTGCGGTGGAGTGATTCCTGAAATAGCATCACGTGCTCATATGAAGCATTTAAGTGGTTTAATAAAAAGTGCTATGGAAAGATATAACCTTAATTTTTGTGATTTGGATGCAATTGCAGCAACATCAGGACCAGGACTCATAGGTGGATTAATAATTGGTACAATGATGGCTAAAGCAATTGCACACGTAACACAAAAACCGTTTATTGCAGTTAATCACTTAGAAGCACATGCGTTAGTTGTTAGGCTACTATATGAGGTTGAATTTCCGTTTTTAGTCCTGCTGATATCAGGTGGTCACTGCCAATTTTTAATTGCACAGGATGTAGGTAAATACATCAAACTTGGAGAAACGCTTGATGACTCATTAGGAGAAGCATTTGACAAAGTCGCTAAAACGCTGGGTCTAAGCTATCCGGGAGGTCCATTAATTGAAGAGTTAGCTAAAAAAGGTGATGGTATGAGATTTAAGCTGCCAAGAGCAATGATAAAACGTTCTGGATGTGACTTTTCATTTTCTGGAATTAAAACAGCGGTAAAAAACTTAGCACGAGAATTTGTAATGAGTGAACAGGATGTGTGTGATATGTGTGCTTCGTTTCAAGAGTGTATTAGCGACATATTACTCGATAGAGTCAGAAATGCTATTGGTATCGCTGTATCTTTAAATATTAAAATCAATGATTTTGTAATTACTGGTGGAGTTGCAGCAAATAATTTCCTGAAAGAGAGATTAAAAAAGCACATAGACTTGAACGTGCTTTCTCCTCCAAGCAATTTATGTACAGACAATGCAGTGATGGTTGGATGGACAGGAATTGAAAGGTTACAGAGAAGCTATGTAGACTCTCTTGACTTTGCACCAAGGCCAAAGTGGGAATTAGAAAAATATTACTAGCACAAAAAATTATCTACTATATAATGCGGCCGCTGGTGAATTTTTGTAGGCTTAAAAATTACAGTGGTATCTACTAAAGCCTTATTCACTACCAGCATTATTATTTATGAGGTACAGTATGTTCAAAAATAAATTTGACACAGTTATTAGTGTTTTCAAAGCTAAATCTAGTACAAGCGCAAAGACACTCAGTTCAGGTTTATTTGTTGCGGGAAACGTTGTTATGGCCAGAGCAATTAGTGAGATAGACCTCTCTTCATTACAAGGCAATTCAGAAGATAAAGTCAATAAGCAAGACCTAATAATCATATATGATTATATTAATAAAGTAACTCAAGAAGAAAACTATAATATATGTACTAATAATCTTGATTGTATAAAAAGCAGGATTTTAGCAGAAAATATAAGTGATTCATTAGCTGAAAAATTTCGTCAAGATGGATGGAATATAATAAGTAATGATGGTTCTTCGCTATTAACAGTGGCTATTGAAAGAATTAGGAAAGAACAAAAGAAAAATAGGAATTATGATATTCATGTTGAAATAGCTGTATCTCTAATTCTTAGTATGGGCAGAGAATTGATTATAAAATTGGAGAATTTTGCAGATAGTAATGATAAAACACTTCTACATTATTTAGCTGAGTCGGGTAAAGAAGATATTTTATGTTTTGTGATAGAAAATTCTAATTTTGACATTAAAGAAGCAGTAAGGAATAAAGATAGAGATGGTAAAACACCACTACACTATGCGGCTAAATCTGGCAATAAAGAATGCTTGAAAATTCTCATAGAAAATGAAGCAGATTTTAGTTGCACTACCAATAATAAAACCGAGTTACACTATGCTGCCAGAAGCGGAAGTCCTAACCTCCTAGAATATTTAAAAGAAATATTGACAGCAAAAGGAATTTTTGATAGGGAGAAAATTAAAACAGATAAATATGGAAATAACGCATTACACTATGCTGTGCAATCTGGAAATGCTGAGTGCATAAAATTCTTCATTGATAATCAAGTACAATTTTTAAAAATAAATATAATGATAATCCTTTTCATAAGATTGTAGGTAACTCAGAAACTCAAGAAAATGCCATAAATTTTCTTATAGAGCATCTAAAATTTTTAGGTAGACTAAAAAGTGAAATTAATCAAGAAAATGTAGATGGTAACACCCCATTGCATATAGCTGCAAAACATGGAAATAACCAGCTAATGAAATTGTTTACTCAATCAGGTGCAAAAATTGTTCAGAATAAACAAGGTAACACCCCCTTACATATTGCTATTATACATGGTAATTCATATTGTATCTGTCTCTTATACACATCTCCGAGCCCACGAGACTAGGCATGATCTCGTATGCCGTCTTCTGCTTGAAAAA
>NODE_31_length_4215_cov_7.035524
CGAAGCTTCTCTTCATCAAGTTTACTTACCTGCTCAAAATTTATACCTTCCCTAATATTGCTTCTACTACTTGTTTCTTAAGTTATCCAAGAAGTCTAATGGCAAGCACTGACCACTTTTGCTTCAGATGCCCTTGAACAGATATTATTACTAGAAATTAAACATCAAACCAACTTCAATACTATGAGTGGATATATCATCTGCAATAGGTATTGGGATACTAAAGTAACGATAGCCGAAAAAGGTTTTAACTTCTGGGATTATTAAATAATTAACACCAAGCTTTATTTGATAAGCAAACCAAGGAACATTCAGTGGCATTGAATTTTCTGGTGACCCATTAGTCTTTTTTAATCTAAAAACTGTTGGCCCTATACCAAGACCAATGTACGGAGCAAATTGTGTATCTTGAATGCTGGAGTTATAATAGAAGTTTAATAAAAATCCAAACACGCTTGCTGATTTCTCAAATACCGGAGGAGAATTACTATCTTCAATATTGGCTGTAGAATACATAGCTTCAAAATCAACTCGGCCATTTTCCCCAGCATAGTAACCTAAAGATACGCTCCTAAGCCACTGGAAATCAATTTTGCCGTTAAATTTTTTTATACTCTGAATTTCATCCACTAATCCCGCTTTGATGAACACTGATACTAATTTTTCTTGCAAAGAAAGATTAGTATTAGCTGTATTGATTAAATTAATAAACCTTTCTCCTATTGCCTTTATACCCTTTACAAATGTTTCTGAATTATCATGGCATATCTTACCACCGTTAGCACTAACATAGAAATCAAGTTTTTTTGATTTTTCCTTTGTAGGTTCAGTTTGATCTGCAATACTTGGCCACATATTTTTCTGATCAGTTATTTGAACAACAGAAGGTTGTTCAACAGAACTATTTTCAGGCTTTTGATATTTTAAATCATTAATTAGTATTTTTTTTTCAGTAACTTCTTCAGAATATATCACATTTTCATTATTGTCTGTTTCTAGTTTTAAGGGTTGTATTTGCTCAATGTGTGTATTGTTACTGATATAAGTAATAAAAAAATAGACACATGGAATGAAGATGAAAAATAAAGCAATAGATATTCTAGTTATCATAAATGAATTATCACTTATAGTATGATTACTATATCATATATTCCTTTAATGTACAAAATTAAGAAATAATATTTCCAATTAAACAATTATTTTCTATTCCTTTAACATGAGCTTTCACAATACTTTTAGCTTGAACTCTTGATGTAAGTTTTATTAATGCAAAATTTTCTGTTCTACCAATATTATTCTGCTCAACCAAAACGCTTTGCTCAGTGCCGAGCAAAGATTGATAAAAACTGCTCATCATTTCTTTATTTATTTCTCTTAGATGCTTTACTCGTTCTTTACGCACATTCTCTGGTATTTGTGGCATTCGTGCAGCAGGTGTATTCTTCCGCTCTGAATATGGAAAAGCATGTAGATAAACTACATTTATTTTTTTCAGTAAATCAACTGTATCCTCAAACATTTCATCAGTTTCTGTTGGAAATCCAGCAATAATATCAGCGCCAAATGCTATATTAGGCCTCAAGCTCTTCATTTTATGATAAAATTCTATCACTTGTTCTCTATTGTGACGACGTTTCATTCTCTTTAGTATTAAATTATTACCAGACTGTAGACTCAAGTGTAAGTGAGGCATAAGTCTTGACTCATTAGCTATTAAATCCATTAGTTCATCATCAACTTCAGCAACATCAATAGAGGAAAGTCTTAGTCTCTTTAACTGTGGTATATCCTTTAAAACTCTTCTAATCATTGAACCAAGTGATTGCTTACCAAACAAATCTGTACCAAAATCAGTAATATCAACACCTGTAAACACCACTTCTTGATACCCATTTTCTATAAAAATCTTAATTTGCTCTATAATATTGTTTACTGGCACAGATCGATTATTCCCTCTTGCCTCAGTAATTGAGCAAAATGTACAGCTATGATTACAACCATTTTGAATTTCAATAAACGCCCTTGATTTATCTTCAAATCTATTAATGAGAATAGGTTCTACTTGGTTATCACTAACTAAGATTTCATCATTATTTAGTAGATAATTTTCAGCTCTTAGCTTGTCTTGATTACCTAGCACTTTACTTACACCAGGAATATCACTATATGATTTAGGATCTAATTGAACGGCACAGCCAACTACGATAATTTCTTTACTTGGGTCGTTTTTATAGATCTTACGTATTTTTTGCTTTACTTGACGTTCTGCTTCATTTGTCACTGCACAGCTATGCACCACAACAACATTTTCTCTCTTTGCTTTTTTTAATGCTTCTTTGATTAATTCGCTCTCGTAAAAATTTAGACGACAACCAAATGTTATTACTTCATTCATGCTTTTGCTTTAATAGATCTAAATTATATCAAATATTCAAGCAAAATGACTATTTTTTGGTAGACTTAAACAGAATCGCTAGAGTTGGAGCTCACAGGGAGAATTTGCAGATATGCGGTAAGACCATTTAACATTTTGACATTATGTTCCTTAGAAAAAAAGGCTTAAGGCCAATGATGTTAACCTCAAGCGAATATAAACCAAAAAACATCTTGCTAAACCCTGAAGCTCTACCATGCAAATCCATCTATATCATTTGGTACATAAGTGTCAGAATAAGCTTAATCCAAACTTTCTGCTTTCCATGGAAGCCACGAAGAAGGTTTTATCTTCTCTAAAACTTTACCTGGTATTGATGTTATCTCTTGCTTCACGTCTTCTTTTAATTTTTCTATTTGTAACCGAGCAAAATCTTCCACGCGAACCATGAGTTTATCTGTTAGCTCTTTTATCATATCTCGATTTTGTTCTGCAACTTTCTTTGTAATAGGTACGACAATTTTACTTATAATCTCTGTTCCTAATGGAACAACAATTTGCTTTGCAACCTGATCACTAACAGGTTTAATAAGGTAATCTGCTATACTCTTTGCTGTATTTCCAGTCAGATTTGTTACTTTTTTTAAACCATCACCAATAATACCATAGTTTTTTTGGTACATCATATCTTCATCAGCAACTTCATATCTTCCTAGATCAGCATACATTCCCATTTGTTGGTGAGACAATCCATTTGCATCAGATACATATCCGTATTTATTAAGTGAATTGGAATTAGACCGCATAACATTTTCCTAATTACTTATATATACTTATTTTAGCATGAAACAACTAACAAAACATTAACTTTTAAGAAATCTTCTCAATTAATACATCAATAAAGGTAAAACCACATAATTTTCTCCTTTCTTGATACTATTCTCCTCCGAACTTAGTTCACACAGTTATTCAGACACTTCTGAATTTACCACTTTATTCCACTGATCTTCATCTAAAATTTACCACCCCCAATTCCACTGCTTTTTTATATCTTGACTAGGTCTTCTCCTACAATTAGGTAATCAGTACTTTTATCTGAAATGTACCATATAACTACACCAAGCTACAAATATGACACAAGAGTTTAGATTATTTTAGTTATTCTCTTGTATAAGATACTCTTTATATCAAAAAGAGGACCATATGAGTGAAGCAACTTTTTCTGAAAAAAATCAGCTTTCTAGAGAGGAAATAGTAGAGTTAACAGAACTTATGTGTCTTGAACGAAGTGAAGTAAGTGAAAGTGGAACAGGGCTATCAGAACTTATAGCTGAACAGGAGCAAATACTTGAGGATTTAGGAATAGAATCAAAAGAGCTTTTATGTTCTCAGCATACAGGAATGTATGAGAACCTTAGTCAGCCCTATTCTACGGATCTCGAGGTTTTATAGCAGATATATAGATTATCATTATTATTGATACCTACTCAAGAGTTGATATGGCAAACAGACAAAACTGCAATTACTGCCGCTAATCTTTTTAATATATCTTTCTTTGATGGTGCTATTATCGCGCATTTTGACTGATATGGGCTATGATAAACCAGAAAATCACAGCTATATTTAGGAATTGAGACAAGGCCTCATTTAGGTAAATATTGCTATGCAGACTTTTCTTGATAGCAAACATATTGCTTTTTAGAAAAATATTATAGTATTTTCTAAAATGGATGATAAAGTTCCATTATGGTATTACCAACCAAAAGCTGTAAGTCTGTATATTTATACATGAGAGGTCTGAGGCGGCTTTTGATGGTATGCCAACAGTATTCTATAGGATT
>NODE_32_length_4204_cov_2.600921
CTGTAATAGAAATATTAAAGCTCCTGAACACCATTCACCAGAAAAAGTAACACTTAGTGAACAGTTAACAGATATTGCAAGTAATCTCCGTTTTGAGAGCATAAAATTATCGCTTATATCAGATGAAATAGACAATTACAATTCAATGTCTTTTTAATTAGAGTAAAAGAAGATATTGGTTATCTTCTTTTTTTTATTTCTATGATTAACTACTTGAATTTAAGTTCGTTCAGGCAAGATAATTATGAGTAAAAATAGCAGATGCAAGTAGCTGGCACACAGCTGTACGAGCATTCATTTTTGAGGGCATAGCAAATGGTGTCATTCAAGTAGCTGACATTGGCTTGCCCTAATCTCATCAAGAACGTTGTGCTTTAACATAATATTTTTATGCTTACCAACTTAACTGAATCCCAGGCCGGGATGATATACTTCTGGTAGATAATGTCGGTATAGTTGTGATTGGAATAGAAAGCACTAAGTTTGCAATGCTATCTGAATAGATAAAAGAACTCATTACTCAGTGAAACAAGACTTGAAATTTTGTGCAATGCTGCTGATTATATCTAGATATGCATCCTTTCCAAGCTCTACATCTGATCCAATAGGATCAAGAATCACCATTTTTACGTCACTAGAAAAGACATTAGGCTTTATGCTATCCTCTCGTGAATGAGAAACAATACATTTAACGTTTTCCTCTTTCATTACCTTTTTTAATTTCATTAAACTCTTCATACCTATGTAAGAATCTTCTTCTATAGAAAGAATGGCGCTTGGGTAACTTAAATCAAAATATTTTTCGAAATATTGATAAGCATCGTGAGTAACTATGTATTTTTGATTTTTTAACTCATCCAATTCTTTCGTAATTTTTTCTACTTCTTGGTCTATCTTTCTTATAGCCTCCTCTGCGTTAGTATTGTATCGATAGGCATTTTCTTTATCTATATTAGATAATGTTGCACTGATAGAAAGTATCATACTTTTTGCATTTTCAGGACTCAGCCAAATATGCAAATCTTTTTCATCTTGAATGTGACTAGAAAATGAATGTGATCGAGCAGGAAGTAGATCAATTGCACTTGATAGCGGTATTAACTTCTTATTTTCTTTAGCGAAAGTTTTAATGAATGTTTCCAAAGAATCATCGATATAAAATATAATATTACTAGATTCTAATTTACTTGCGTCTGAAGGCCTGAGCATGTAGTTATGTTCAGACACTACTTCGTACATTAGTAGTTCTGGCTTTGAAATTCCATCTGTAACAGAAGCTACAAGTGAGTGTATAGGTTTGATTGTAGCTACAATTTTTAAATTGGATGAAAAGGCACTATTGTAGTATAATGTAAATGAAAGTAATAGAAAAAAAAACAGTAAATGTCTCATATAAATGTTGAGAAGAAGTCAATTTTTGCCAAAAAATTAAGTAGTGTCAATAACTGCATTCTAAAAATAGAAAACCTTACTCTTTCATACGGTAATAAAAAAGTTCTTGATAATATCAATATATCAGTACAAAGAGGAGATATAGTTACAATACTTGGTCCAAATGGCGGAGGTAAAACCTCTTTAGTGAAAGCAGTTGCTGGTATAAATAAAGGTTTTATTGGCAGTATTGTATTCGCTGACAATATAAAAATTAGCTATATGCCACAAAATTTTAGTATTGGTAATTTGATGCCAATAACAGTTGAGTCTTTCCTTTTCAATAGCTCCTCGAAGAAATTGAAGAAAAATCAACCCATTGTTACAGAAGCAATAGAATTGGTTGGTATCGGTAACATTCTAAAAAATCAAGTATTAGAAATCTCTGCAGGACAAACACAATTACTGCTGCTTGCACGCTGTTTAATTTCAGAATCTGATTTGATCATTTTAGATGAGCCAGTCAGTGCAATGGATATTAACGCACGAGCTAAATTTTATGATATTATAAATAAAATCGCAAAAGAACGATCAGTATCGATTCTCATGACTTCTCATGACCTTAACTCTGCTCTACCATCCTCAGATTACATAATTTGCATAAATAATACTATCTATTATCAAGGTAAACCTGATGAAATTATGGAGATAAATGAAATATTTGGCAGTTACGCAGCGAAATGATTCAAAATATTCTACGTCTTCTGCAAATAACTACAGTGCTAACACGCTACAATTTGTTACCTTATTTACTTCCACCATCAAAAAAATCAATAAATAAAATACAAGGTCATAAACTAAAGCGTGCTCTTGAAAGATTAGGTCCGGTGTTCATTAAATTTGGGCAATCCATTTCATCACGCACTGATATTTTAAATGAGGACATAACAAATAACTTGCTATTGATATGTGATAGATTGCCATCATTTTCGTATAAAATAGCAGTTAAAACTATAGAAAGTGAGTTTAATTGTAAATTAAGCGACATTTTTTCAAGTTTTTCTGAAAAGCCAATTGCAGCAGCATCAATTTCTCAGGTGCATAGAGCAGTTACAATTGAGGGTAAGGAAGTTGCTGTAAAGGTTTTGAGGCCAAATATTGAGAAAACATTCTCAAGGGATATAAAAATGCTTTCTTGGCTTGCAGAAATTGCAGAAAAATTTAGTGAACAATCAAAAAGGCTGAAGCCAGTTGAATTAGTCAAAACTTTTGCTGAAATTTGCCGATTAGAGTTAGATCTACGTTTTGAGGCTGCCCACTCTTCGGAACTGAAGGAAAATACTAAACATGACAGAGGTTTCTACGTACCTGAAATAGATTGGAGTAGAACTTCAAAAAAGGTTTTAACATTAGAATGGATGGAAGCTATACCAATATACGAAGTTGAAAAGCTGAATAACCGCAAGCAAATAGCTATCAATCTTATAGAATCTTTTTGTAATCAGGTATATAGGGATTGTTTTTTTCATGCTGATATGCATCCTGGAAATTTAATGATCGATAGTAATAACAATATTATTGCCCTGGATTGTGGAATCATGGGTAGAATAGATCGTGAGACATGCTATTACGTTATAGAGATACTCAAAGGCTTTTTAAATAGGGATTATGATCACGTTGCAAAAATGCACTTTAGAGCCGGTTATGTTCCATCACAGCATAGAAATTTTGTTACAGCTTGCAGAGCAATAGGTGAGCCCATTGTTGGACAGCCTATACAGAAGATTTCATTTGCTCGATTACTTACTCAGCTATTAAAAATAACTGGTGATTTTGATATGAAAGTTCAAACACAATTGTTATTGCTGCAGAAAACTATGATTTTATTAGAAGGAACATGTAGGAAAGTCTATCCAGAAATCAATATGTGGAAAGTAGTTGAAACATGGATAAACAGTCAACATGAAAGTAAAATAGGGTATAGGGAAAAAATTAAAAGCTCTTATCCCATCAAAACAATCCAAGGAATATTTAGCCTTATAGAAAAATTAAACCTAATAGTTGACAAAAAATTACAGGTGAAAAATAAATCAAATGGAAAAGCCTACTTTTTACTTTGGTCTGTAATTATAATTCTCATCGTTAAACTTTTAATTTCTTGAACTAAAAGATAATAGAAGCAAGTTTACAACAACTATTTCAGTCTTGAAACCACTCAGGTTTACATTCACTCGAATTATCAAGGTATTTTCAGTATGTACAAAAATTTTCAGAAGAGTTTAGACAAGAAGTAAAAACCTTAACTTCATCCTAAACGGATAACATTACCAAGCTCAGTGCTTATCACATCACTCAGTACTGTACTTGCTTTATATGAACAGTAGCATCCAATTGTAAGGAAGACAAATGCAGCTACAGCAAGTGAAATACATATTTCTAAATTCGATATTGTTAAACATGCACCAACAGCAAACGCTCCAGATCACACAAAAGAAGCATAGGCATAGTTACTTTGCCTTCTATTATAAATGTTTGCTTCTGAAAGTTTTCTGTTTTTGTTCTTTAAGTCTTGATTTTGAGCTTGAAGTTCTGATCTCTCTTGCCTAAAATTCCTTTCTAACTGTGAAATTTTGTTAGTGTCTCTTTCACTTACAACCCTATTCAGCTCTTGCTCTTTTTTTCTAAGTTGAGTTTTTGTTCTTTCAAGCTCATCTCTAAGGTTTTCAAGTTGAGTTACTTGATTAGTGAGAGTGTTAATCCTTGTTTGCTGAGCTGATCTTTCCTGTCTTAAATCCCTGTCTCTTATACACATCTCCGAGCCCACGAGACTAGG
>NODE_33_length_4166_cov_3.085840
TTTTTCAAGCAGAAGACGGCATACGAGATCATGCCTAGTCTCGTGGGCTCGGAGATGTGTATAAGAGACAGCAAGAATAAGCATAACAAGTGAAAATGCATTTTTAAATAAGGTTGTTGATATTGAAATTATGGAGGGCATTTTTCCGTACAAATTCAACAGCAAGAAGAAAAATAACATATCAAGGCTAGAAGATTTGTACAATTATTTATGTTCTACTGTTATTGATAGCCTTCCAAAAGAAATGCTTGAAAGCCTAAGAAGAGAATACAGAGACGCTGTTAACTTATTTAAAGCAATTACTTAACTAGGTGTAGCATTTTTAAGACTTTACCTTCTATTTCAGAAATGCCACTTTCAAGATCTTTATCTATCAAACATATGGTAGATAAATATGTTTTCTGCTTCTTTTCAACATTGATAGTTAAAGTTCCAGGAGTAATCGTAACCGAGTTAGCAAATAATGCAATGGTCTTATCATTATGTCCTATGCATTCCCTTACAATAACAATTGGCTCAACTGTAGATTTGAATCGTAGCACCTTTTTTGTTACATAAATACTTGAAAAAATAATTTGGTAAATTAGCCAAGGTATATAACTTATAAGCTGATAAAGTGACAGCCTACCACTATCATTTAGAATTTGACTAAGGGCACTTTCAGCATCAATTAACCTTTTAAAGATAATCAATGTGAACACAGAAGAAAATACTCCACAGAGAATAAAAAAAGGCTCGAAATAACCAGACAATGTAATCCATAGAGAAGACAAAATCACAAATGATAGAGAAAAAAACTTAATATTTTGCCTGACTTTCATGATTTGGAGTATAACTTAAATGATTTTTTAGGAAAATAAAAAGTTCTTGATTTTTGTGTCAAAGAACATAATAACCAAGTTATTTTAATAAGTAGTGGAGATTATGACGCTTGATGATTTTCTAAAAATGCTTGAAGAAATAAATGATACTTCAGGTTTAAGCAAGAACAACATAGTTGAAAGAATAAAAATAAAATTAGAAAGAATTGATTTACGGAGGTGGGAAGATAGTGGATTTAATATCAATCATATATTCACTACACATAGTGATCTAGATCCTGTAGAAACTACATTGTTGCATTTTGCTGCTAAGAGTGGCTATGAGAACATAGTAATAGCTCTAATTGAACACGGAGCATATGTCGATGCGTGGGATAATTATAGAAGCACTCCCTTGCATTTTGCTGCTGAAAGTGATATAGTAAGAACTCTGATTGAACATGGAGCATGTGTTAATGTGTGGGATAGTTGTGGACGCGCTCCTTTGCATTTTGCTAGCGATCATGAAAGTATAAGAGATATTTTAATTGAAAGTGGGGCATATGTTAGTAAACAGAACAATAATAGATATGCTCCTTTACACTTTGCTATTGAATGGGGCTGCAAAGATGTAATAAGTTCTTTGTCAGGTAATGCTATTCCTAGGTCTGAAATGGCAGTAGGAAGAGTGGAACAAATTACACTTGCAGGAAGATTAGAGCTTTTTTAACCAAACTTGCATTTACTGAGATAATTGTTTTGTTATGAATTAAACCAAAAGTTCTGTAATATATTGAAGCTTAAAGATATCTTTAGATATGGAAGTTATTGCAGAAAATAGGAAAGCAAGGTTTGAATACTTTATCTTAGAAGAATTTGAAGCAGGTATAATCCTCTTAAGTAGTGAAGTAAAATCACTAAGGGAAAGAAAAGCAAACATTTCTGATGCTTACGTTACTGAAAAAAAAGGTGAAATATGGCTAAACAATATGCATATTGCAGAGTATAAAGCTGCAAACCAAAAGAATCACAAGCCAAAAAGAGAACGAAAATTGCTTTTGCATAAAAAAGAGATAAATAAGCTAATTGGTCAAATCAAAATCTCTGGAATAACTGTTGTGCCACTTTCTATCTATTTTAATGATAAAGGGTTGGCAAAAACTAAAATTGCTATTGTTAAAGGAAAAAAACTCTACGATAAGAGAGCAACCATAAAGCAGAGAGAGTGGGACCGTGAGAAAAGTAGATTGTCTAAGAATAATTTGTAGTAAAATATGTCTTTAAGTCCAGTTATTTTTAGCATCGGTCCTGTTTCTATATATTGGTACTCTTTAGCATATGTTTTGGGTATAGTTTTTGCATATTGGTATTTACATAAGCTAGACAATCAAAAAATATTTACTAAGAATTTTTACGATTCGTTATTAACAGCCGTTATTATAGGCATTATCCTTGGAGGTAGGCTTGGCTACGTATTGATATATGATCCGGTTCTCTATATAAGCAATCCTATCGAGATACTAAAGACCTGGGAAGGAGGGATGTCATTTCATGGCGGTGCTATAGGAGTTTTGCTTGCAGTAATAATCTCCTGTAGAAGACATAACATTCCTATATTTTACACACTGGATCTAATTTCTTGTGGAGTTCCGATAGGTTTACTTCTAGGCCGCATAGGTAATTTTATAAATGGAGAGTTATTTGGTAGGGTTACAACTATGCCGTGGGGTATGGTATTTCCAGAAAGTGGTGATAATTTATTGCGCCATCCAAGCCAACTTTATGAAGCATTTTTAGAAGGAGCGCTACTTTTCGTAGTTGTAAATTCACTATTTTTCTTGAACAAAATGAGATTGTATTATGGTGCAACAACTGGAGTTGCAGTTATGTTGTATGGAGTAGCACGTTTTATGGTTGAATTTTTCCGCGAGCCAGACTATCAAATTGGCTATTTATGGTTCAATTTAACTATGGGACAGTTGCTTTCTATACCTATGATTTTGGTGGGAATGCTTATATATTTAGGTGCGTTGAATTTTAGGTTTGATACAAAATCTATTCAATAGACAAGAGGTAAGTTGAATAAAAAAATATAGTAGAAGTTTATCTACTACATAGCATGTACAACTGTACTAACTTTTCGTGTTGCAGAGAATAAATGTAAGACCAGCAAACCTTTGTTGTATAGCTATAAGAAAAACTTAGTAGCTACTGACCAAATTCATTACTAAGTAGATATTCATTTTCCACCAGAATATTCCTGATTGAGAAGCTACTCTATTAAAACATATTTTTAAACTTTTCCCAAAACCCTGGTTTATTATCATTAACCTTTGTGAAGGCTATGTTTAAACTGTATCTCGGATCGTTTGGCACATCATATCTAATATTCAGTATTGAAACTTTGTTTTTATTATGAACAGAAACATCGTCATATGATAACTTTGTCGTGTAGCACTTTATATGCTTTTGCTTGTCATATACTATATCACCTGATTCCCCTTCTAGTTCTACAAATTTAGTTTTTTTCTGACATTCTTTTATTTTTATTAGATCCTCGTTTAGTGATATTGAAACTGGTAGTGTATTCCCAGCATACTCTTTAGCTAAAAGCTCACTTTGAGGATACATTTTTATTTCCCTTCCAAAATGTGAGTCTATAAAATTATTTCTCCAAAATTTGTCTCCAGAATGTACATATTCGTCAGTAGCATACGGTACACCACCATAATTGCATTGAACTTTGTAATCTCCAACACCATTATTTTGAAAAAAATCATGAATGGCAGCGTAACTATCAGCAGCATCATTTATGTAATCCATTACCTACCCCTTAAAACCTTTTAATTTATTATATCACAAGAAATTACATCTATCAATAAAAAGACTTTTTTGATATCAAGTATCTAGGGAGTATATTGATAGGATTGTGACATTCGTACTTCCCAGTTCTTCACATACTGCTGGACTAATTCAGGATAATTTTCAATAATTAATAAATTTTCAGCGTTTCCCTTTTCAGCTGTCTTACTGAGGTTAAACGATCCTGTGATGACTTTTTGATTATCAACAATTATTACCTTATTATGAGCAATTTTTGGCTTATTATCGATCCAAATCGGTATTCCATTTGAAAACAATTCGCTTATGACACTATATTTTGAATGGAGTTGTGATTTATCTAAGACAACTTTAACATCAACACCACGCTCTTTGGCGTTAATCAAAGATTTTGCAACTGTTCAAAGAGCTGTCTCTTATACACATCTGACGCTGCCGACGATACTCCTTGTGTAGATCTCGGGGGGCGCCGCCTCATTAAAAAAAAAAAAAACGTACAAAAGAAGGGACGGACACGGTTCGGGA
>NODE_34_length_4162_cov_2.283966
CAAGGGAAATTACCTGGTAATCTTCAGGAAATCTCAACTTAAAGCTTTTTGTTTCCCCTTTTTTCATGCCAATTAATTGATCTTCAAAACCATTTATAAATGTTCCAGATCCTAAATTAACAGTAAAATTTTTGCCACTTCCACCTTGAAAGAGCTTATTTCTAATTCGCCCTTCAAAGTCAATTATCAGTTTATCCTCGTTTTTTGCTTGATAAGAAGCATCATCAACAGAGACAAAGTTAGGAAATTTTGTTTTTATAGAATCAATAAATTCTTTTATGTCTCCCTCTTTGATTTTTGCCTTAACTTTCTTCAAATTTATTTTATCAAGATCTATTACTGGCACTTTTGGCATCGATTCAAAAGATAATTTGTACAGAAAGTCACCTTTTTCATCCTTTTTATCCAGGTTTGGTAATGACATAATATCAACCTTAGGATGGATGTGAGACTTAACTTCGATTTTTTTCATTAAATCACTTGAGCAATAGTCAATCGTATCGTTTATCACATATTCCAAAGCTTCGTTTTTATAATTTGTAACAACAAGATCGTAAGGCATCTTTCCTGATCTAAATCCAGGCAATCTTGCATTCTTCGCTATTTCTTGTAATCTAGAGTTTATCTTTTGTTCTATATAATCACTACTAACTGTGATTTCATACTCATACTTTAGTTTATCTACACTAAGTTCCTTATAGGTATATATATTACTTAATGTATCTGCTTCGACTGCATTTTGAGGTATATTACTAGACATTACAACCTGTTATCAATATTTTATTTATGTTTTAATAAAGCCATTTTATCAGAATTTAAGTTAAATACAATCCTTAAGAACAGGTTCTTATACAAACAAAAGTGTACTTAGTGATTATAAATTTTCTCTTAAAACCTGAGTTACATGACTTTAAGTGCGGATAGAGGGACTTGAACCCCCACGAGCAAGCTCACCAGGACCTAAACCTGGCACGTCTACCAATTTCGCCATATCCGCAAGAGCCCTTCATTAACTTATAGATAACCACTTCTGTCATCTTATGCAATTTAAAGATTAGATTTTAGTACCACAGACTGAACTTATAATACTGGTTAACTCCACTATGAATCTAAGCCTGAATTACTTTAACTAACACTATTAAGATAAGTACTGTCTTAGAAATATTCAAGGCTTATTCAATTTATAGTATTTACACAATAAAAAAAGCTTATTAATATTCTTTAATTAAGGCTCTAAACTCTGGAAATTAATAATGAGATTAATAGCAAGCTTCTTACTCGCAATTTTTCTGATTACACAGAGTGGCTGTACGACTCTTGTAAGTGGTATAGTGTTAACAGCAACTGCAGCGGCTACAGCAATAACAATGCAAGATAAATCCTTGGGAAACATTATTGATGATACAACTATAGTAATAAGAATCAATAAGGGACTCTTAAAACACGGACTGTTCTCATCTATAAAAGTTAAAGTGAGTGAAGGAAGAGTATTACTCATTGGAAATGTTGATAATCATGAAAAGCAACTCACAGCAGAGAAAATAGCTTGGCAGCAAAAAGAGATTAAAGAAGTGATAAATGAAATAAGAGTCACACCAATTAAAATGGCTTCTATGCTAGATGTTACTGTAGATGGTATGATAACAGCAGAGATAAGCACAAGGCTTTTGGGAAAAAGAAATATTAAATCAATTAATTATAGCGTTAATACAGTTGATAGAGTCGTTTATTTGATGGGCATAGCTCAAAATAAGGCAGAATTAAAAGCTGTAATAGCAATTGCAAGAAAAGTAAAAGGAGTAAAGCAAGTTGTAAGTTATGTGAGATATAGACATAGCAAATTGCGTCATTGATGAAAATTTACTTGAGTGTTAGTATCATGTAGCTAAGCCATAAAGCTACTTTACAAATTTCGTCAGTTCATTCTTATGGTATGTATAACAATGCTACAAAAAATAATATCATAGAATTCAATAGAATAATTTCTAGAAAATCTCTGCATACTAAAAAAAGTAAAATGCTATTTAAATAAGCTTAAGAATAAATAGCAAACATCTATATCTTGTGCGATATGGCGTTTTATTCCTGAGATTTTTTTACCAGCGTCATAGCCTTTTTCTTCATCAGTGTCTGCGTTCTTTACACTCTGAGCGTCAATTATGCAAAAGCTGTTTTTTCTTTCCAAACATTGTTTTGTCGGACCACACTAACTATTTTTTTTAACATGCACTCCAAAATACTTTTTTTTATTTCCTTTTACTTTTTCACTCCATTTTTGAAATAATCATAACAATTGCGCCGTTTTGGGAAACCCTTTTGGTAGCATCCTCCACTGATAACCACTTTTTAGGGCGTACAACACTCCGCAAAATATATCATACAAATCAAGTTTTCTTGGTTTTGTTTTTTCCACAAGACTCCAGATCTGGTGAAATAATCTCAAACTTCTCTCGACTTATGTCACTTGGGTATACACTCCTCATATGTCCTAATTTATACACTCTTTCTTACTTTATGCCTTTCTTGAGATTATGAACAGGTTCTTAGAAAGCTAGCGTTCTACTAGTCATGTTCTTTATCTTGCTTTACAACAATGCATCTTTTCATTCCAGCCAAGTCGTATACGTATTCCTGAAAAGCCAGTCCATATAAGGGTATTATTTTGTCAATATTGCTTTGATCTTCGCCTATTTCCAGTATCGCAAACCCATCTTTTTTAAGGCACTTTTTCAATATTGGAAAAATACTCAGGTAACAGCTCAATCCATCGATACCACCATCAAGAGCAATTCTTGGCTCTTTTTGCACTTCAGCTTGCAGATTTTTTAACTTACTTCTTTTAATATATGGAGGATTGCTTATTATGAGATCAAATAAATCTCTACATTCTGTCCACGAATTTGGAAATATTTTAGCTCTGTTGAGAAGATTATGTTTCTTTGTGTTCTGGCAGGTAATTTTGTATGCTTCCAGGCTTTTTTCAAAACCAACTCCAATAGCATATTCATACTCACTAAGTATGGAGATCAACAAACAGCCTGTGCCTGTGCCAAAATCTGCAATTTTTATTTTTTGCTTCTTATTTTGGTAATATTTTAACACTGTTGAAATTACTGTCTCACTATCTGGTCTTGGATCTAGAACATGTTGGTTAACTATAAAATTTTTACTCCAGAATTCACGATTACCTATTATTTGCGATATTGGATATCTTTCTGCTCTTTTTTTTGTTAATTTCCAGAATAGAAGCTCTTTGTTTCTTGGTACCTGATTGGTGTGATTCATGATTGTGAATGATCTTTCTACTCCAAGTACGTACTGCATGATGATTTCACAATCCAAATGTGGTGATTCAATTCTATGTGATGATAGTAGCTTTGACCCTTCTTTAATTAAAGCGCTGATTGTTTTCATTATTCTAAAAACGTGTTCCTTGTATGGAAGAACAGCAAAATTGAGTATAGAATTTTGAACTTAGGGTAGCTGCATTAAATCTAAGTGTCAAGAGTAGGATTGTAAAAATCATCTGGCTTTACTGGTAATTCGGTTAGTATTTTTGCATTAATGTTAGAAACTCTTGGCTCTATTATAAGGATTATTTTCTGCATATTCTTTGATAGCCATCACAGTATATTACTTGTTCCATATCTATATTAATTCGACCACAGCAAGTGATAATTTCTTAATATTAAAACCAATATGCGCTTTAGCATATAATTATCAGTAGCTTTCAAAGCAATTAGGTTGAGATTATTAGAGTAGTAATGTTTATTTTTATATTGACTATTGAGGTTTATTATTTTATAACTAAGACTTAGTTATTTTCAGAGTTTTAAATTTACAGTATATGCCTACGATAAATCAATTAATATGTAAGGGTAGATCAGGGTTAACTCGCAAGAAGAAGGTGCCAGCTTTGGGAAAATGCAATCCTCAAAGAAGGGGTGTTTGCACTAAGGTATATACTACAACTCCTAGAAAGCCTAATTCAGCACTACGTAAGGTAGCTAGAGTAAAGATTAGTGGATACGGTGAAGTGACGGCTTATATACCTGGCGAAGGTCATAATTTACAAGCTGTCTCTTATACACATCTGACGCTGCCGACGATACTCCTTGTGTTAATAAGTGGTGTTGCGGGAATTTTCAAAAAAAATATCAGA
>NODE_35_length_4133_cov_2.718442
CTTATTTTTTATAATAAACCGGAGACCACCGACGTCAACACAAGGAGTATCGTCGGCAGCGTCAGATGTGTATAAGAGACAGCCCAAAGACAGTGAAATCCTGAGAATAAACAAAAACTTTTCTGCCATAAATAGTACCATGGCCAATTACAACTCCATCACCTAAAAAATCAGCATTTTGCATGCCAAAATCAGTTGCGTGATGCTTCACAAACTTATCATACTCTTGAAATGAATTTTCATCGAGCAATATACTCAGCCTTTCTCTAGCGGTTAGCTTTCCTTTTTCATGTTGCTTATTAACCCTATCAGGACCTCCTCCTTTTTCGGCTTCTAATGTTTTGATCTTTAGAGTTTCTAGTATTTCAGAGTCTTGCATGTAGTAAAATAACTTTCAAATTGGTTGTAAACTTTATTGAGCTTACAAATCCTATTGATTATACACATACACCGTTACTGCATGCAACGGTGTATGTGTACGATAATTAATGCGCTAGCAATTTCTATTTAATATTTTGAGAATGCTGAGACTCACTAACATTCTGTGCACTTGCACTTGTTACACCTGTTGATGGATTAATTGTTATAACTTCTCTTTCAATTCCTTGTAAGTTTGAAGCCAATGAGACCAATTTTGCTAGAGTCATGTCATTATATTTATCCATCTTCTTATTCTCATAATAGCCAATTTTATTTTTACAGCTTTGTTTTCCTCGAAGTCCTCAGGACTTATATTATCACTTAAATCAGTACAAAATACGTTACCATTTCCACTAATATTTAAAGCAATACTGCAATCTCTATCACCCACTTTCCAGTTAAATTTAATTATACAAGACTCATTTAGTATTTGATAAAGCCTTACACCATCATCACTTTGTGAAACACGCACCAACCTTTTATCTTCTGGAGATACCAATGTAAAAGCTTCAATTTTTGGATTACTATCCTTTAAGGCTTTACCAGGAAATGAGTTATCAAATTTTAACTCACCTCTGCCTTCTTTTAACGATACCCATGTAGTAAATGATTTATCTTCTTTTCCTCTCAACCTCACATCTATAGAATCATTACCTGTATATTCAGCAATTCCTTTTCGAATTACACTCAGAAATTTCTTAGTTTCTTCATCATTGTCACTCAAAAAAAAGCTCCTTATTTGCATGTGAACGGGATGGATCATTGAGATTTTCCAATGCTTTAGCCAAAGTTATATACTCATATATACGTGTCCTGTTGTTATAAGGTGTCCCTAATTTATAAATTCTAGGAGTTAATTGAGCAACTTGATCGAAATTCATTATTAAAGTTTCATTTGCATTATGCATAGCGCCTCCAATTCTACATAATAAACTTAAGATAAAATATCCTAATTTTAGGATAGGTATATAATCTATCAAGTCAATAGTTAAACTAAAAAATTTTGATTATAATTTACTATTTATAAAATACGCTCTTAAACTATGCTGAAAATAGTCATAATAGGCCTTCCAAATGCAGGCAAGTCAACTCTTTTTAATAGGTTGGTGAGAAGAAAAGCAGCGGTGGTTAGTGACATTCCAGGAGTAACGAGAGATAGGCGTGAAGGAATTGGAAGAATTAGTGATTTAGAGTTTAAAGTTATAGATACAGGAGGATGGAATGACCAAACCAGTTTTTCACTACAAGTTATTGAACAAATAGAGCTTTCTTTATTAAGCGCAGATGTAATTTTTTTTCTTGTTGATGCAAGAGTGCAAAATGAGCAGAACAAAGAGTTTGCAAAGTGGCTGAAGAGAAAAACGAACAAACCTGTAATACTAATAGCAAACAAATGCGAAAGTCATAAATCGGAAAACGTTGATTATTTGCAGTTCTTCAACTTCATAGGTCCGGTGTACATCTCAGCCGAACATAATCTTGGTATGATTGATCTTTATGATGCATTAGCTAGTGTTATTGAAGGTCTTAGCGAAGGCACTGAGCTGCCTGAAAGTGAGTCCATTAGACTGAGGATTGCAATCATCGGTCGCCCAAACGTTGGAAAATCAACTTTTTTAAACAGTTTACTTGCAGAAAATAGACTAATAGTAAGCTCAGAACCCGGTACCACGCGTGACTCTGTGGATATTTCATACGACCATAATGGGAAATTAATCACTCTCATCGACACTGCGGGAATCCGCAGAAAGGCAAATGTTGTTGATAACTTAGAATCAAGATTTGTTGAAAAAAGTATAGAGTCAATAAAGCGCTCTCATGCAGTGATTTTAATGTTAGATTCCTTGCTTGGCATTGAGCAGCAGGATTTATCAATTGCTGAAGCTGCAATTAAAGGGGGGAAGGGAATTATCATTGTTTTAAATAAGTGGGATTTAATAGGTAAGGATGACAGAAGTAAGTTAATAAAATTTGTCAAACAACAGGAAGTGACTCGGTTATTTTTGGAAGTGCCAACTGTAACAATTTCTGCATTGAAAGGTATGCGCTGTGGTGATGTGATAGATAAGTGTCTTGAAGTGAGTGAATCCTTAAACAAGAAGATCAGCACTGCAAAACTGAATAATTGGCTAATAGATGCCGTGGAAAAACATTCTCACCCACTTATAAAAGGTAGAGCAATTAAAATGAAGTATATTGCTCAAATTGGCACCAAACCTCCAGCTTTTTCTTTGGTATGCAACGTCCCGGAAAGTGTTGATGAGAGTTATAAACGTTATTTGACTAATGGTCTTAGAAAAAACTTCTTTGTTGAAGGTGTACCAGTTAGATTGCTTTTGAAAAAGAATAAAAACCCCTATGTAAAGTAGATAATCTTATTTTACTAATAATATACTTTTTTATCTTAGTAATATTATTAATAAGTAAATAATATTACTTAAATAAGTAGTTGATAAATTAATATTATATAGTAAAGTATTAACTTATTTAGTACTTTTGCTATGAATTATAAAGGACAAGATTTAAGGCCTGGATCTCCACATACTTTCACAGTTGATACACCTTTAGTATTTCAGTGGCTTCCAAAAAGATATGGATATCCGATTCCAGAAAAATATTTGGAAAGATTGAGCAATTGGGCAAAAAGGGAAGATACGCGTGTAGTGAAATTAGTAATAAATGGATCTGGTTTTACTCCTGAGCAACGCAAAGAGTTGGAGAATAAAATATCAAACAGAAAATTTAACCCAAACAAAAATATAGAACTTATAGATTTTAATGAGCTGGATTTAGGAGAGTATGAATTCAGCTTTCACTTACAACCAAATAAGAAAACAGAACTATCTAAATGTTCTTTATACAATGTATCTCAATATTTCAAAGATCTATACTCTATTCCAGAAAGTAAAAGATTATCTTTTGGTGTTGAGATAGACACTATGCGTATATTTATGTTGTTAGCACTGAAGTCTCCTATGATCTATTTTGATTTTGATATCTTACCTAAAGAAGATAAGAAAGTTGGTGAGATTCAGGCTGTGCATGGCTTTTTGGTTGCTGAAAATGACAGAAAAGGTTATGACTATGATGGTATAGCAAGTATTGAAAATGCTATCATTGCTCTAAGCGATGCTGGTAGAGTAAAAATTATGGAAATTTACAATGAAGTAAAGAATAAGTTTCAAAAAGATTATCCTTTGTTTAAGTTATCAGAACATGAGATTTACAAAATTATGGAAGAGATAGTATATTTCACTCTTTCTAATGACGTTCTTCTTCTTATATCTAGCTATCAAGATTCTAACAAACGTTACAATAGACGTTTGGAAGAAGCAAGATTGCTTATGCAAGAAACATTTGGGTTTAAAACCAATGGAGGAGAAGTTGATGTTCAATATGACAATAGCTGGACGAAAAACAAGGATGAATTGTATACCAAAGAAGAAATTGCAAAAATAGATAGTGATACTAGAGTTGCAACTGATATGAAAGGGCTGATTACTGAACCAATATACAACGGCGAGCATATGTATAGAGGTGTAAAAGTAGTAACATAGTACTTAGTGTTCTATCGTTACATGAAACGTTGTCAAACAAGAGTTGACTCTTCACAGATATTGTAGTAATTCATTAACTATGTCAGATGTAAATAACCTGTCTCTTATACACATCTGACGCTGCCGACGATACTCCTTGAGTAGATCTCGGAGGTA
>NODE_36_length_4132_cov_2.854254
ACCGAGATCTACACAAGGAGTATCGTCGGCAGCGTCAGATGTGTATAAGAGACAGAATTAAACATATTGTTTAATATTGAAGGTAAAATTATGCCATATAAATCACTGAAAAAAGTACTGAGAACAATTAACGATAAGAAAGATTTAGATAAAGATAATATAATTGAGAAAATAAAAACAGAACTAAAGGAACAGGATCAAGGTCTATATCAAAAGTGGGAGAGCAATGGATCTGATGTAAATTATGTATTTAATTCTTCCCTCTCATCGATGAAATTTACGTTATTAACGATAGCTGCTGAGTATGGTTACGCAAATATAGTAAAGATTTTACTAGAAAAAGAAGCAGATGTTCATAAGAAAGGTCACTTCGATATGACTCCTTTGCATTTCGCTGCTCGGAATGGTTACGCAAATATGGTAAAGATTTTACTAAAAAAAGGAGCAAATGTTAATGAGAAAGGTTACCTCGATATGACTCCTTTGCATTTCGCTGCTTGTAATGGTCACGAAAAGACAATAGAGGTTTTAATCCAAGCAGGAGCAAATGTTAACGCAGTAGATGAATATGGAAAGACTACGTTAGGTCGTGCTAAGGAATATATTAAAAAGTGTGCTGAAGGTTATGCTAAGGGTAAAAACGCAATAAAAGCTCTATTATAGGCAGGAAGGGGCCCTTTTGTGAAAGCGTGTAATAAATCAATGATTGCCGGTGGAGTAACTGGATTATTAGGCACTGCTATAGCAGTGGCACTTTTTACAACTGGAACAATTGCAGTTCAGTTGATACCTATAGTTATAGCAGTGGTTGCAGTTACAGCAGCAGCACTGGTAGTTGGTTGTGCTACATATGAATTGTTAAAGCCTAGTACTAAAGTTGATGGAGCAGAAAAATCATCGGCCGTCTTAACAACAAATGAACAGCGAGAAGCTGCTTTATAGTAGAGCGCGTTACGCACATCTGTACAGAGTTGAAGATGTCATGCAAGTAGCTGACACTGGCATCCAGTTTTTTTTGTGCAATTCCGTCAAAAAAAAGCGCTTTCGTGTTTACCAACTTAGTTGGATTCCAGTGTCAAGCACTGGAATGACACCAAAGAGGCTACTCGGATGACAACGAAGATGCTGGAATGAAAGGAGTGTTAGATAAAGCTACTTGTATAACTGTTGCACATCCATAAACTCCTTCTCGTTTTGAATGCTGATGATAGTGTGAGTGTTGAAAGGTAAAGGGTCATTTATATGTCCATGGCCTACTCCTTTCATTGTAAATACTGGAAAGTTGACACTTTTTGCAAACCTTTCTTTTACAATTTCGACAAGATTATCATTATAACAGTTAATAAAGTCTCCAAAGATTACTGCATCTACTCCATCAAAAATATGAGCTTGTTTTAGGTGATCTAGACTGCGCTCAATTGAATATGGATAAACTTTTATGTCTTCTAAAAATAGAATTTTGTTTTTTGCGTTTATTTGCCAAGCAGTTCCTATGCTATTTTCAACCAAAGTCATATTACCACCGATGATTTTAGACTCTAATCTGCCATTTTTTAGTCTAACTCCATTATTTATCATCTTTAAGTTATCAAATCTGATAGAGTTGTGTTGGTTAAGAATTAATTCTTTTAATTTTTCAACAGAGCTTTCAGCAACAGAGTTATTTACTATCATTTCCAACATGGTACCGTGAAGAGTTTGCCAATCATATTTAACTTGCAGATAAATATGTAAAGCAGTGATATCACTATAGCCTATAAGAATTTTTTTGTTTTGAGCAATTCTTTCTTTTTTATCATCGGGCAGCTTTTCTAGGTAAGGAATTAGCCGAGAAGCCCCTTCTCCTCCTCTGATACACCAAATTATTTTGCTATCATCAGTGAGCGCATTAACCAAATCATTCGCTCTAAACTCATCAGAGTTAGAATAAAATGGGTTGTCATTACTGTATATTTTCTCCGAAATGTGAGGATTAAAATCCAAAGTTTTTACGTATTCTCTTATAGTAGGCAGATCTGATTCTTTTCCTTTCGAAGAAGGAGCAATAATATCAACTTGGTCCATTGCATGAATATCTGTGTTAGCACCATAGCTGTACGAACATTCATTTTTGAAGACAGCAAATGGTGTCATTCCAGTGCTTGACACTGGAATCCAGAAATTTTGCTTATAACTGAGCTGATGAGCTAAAGGTAGTTGTCTTACGCTAAAACAAACGTTTTTAATTAAGTTGCATAGAAGCTGGATCCCAGTGTCTGGGCACACCCCACTGGTGGGAATTGCTCCCAAACTACAACGTTCGTACAGTTGTGTGTTAGCACATAAAGTGAAAATAAAATATAAAAGGTAAATGATCATTAAAATATCTTATAAAACTCTTTTTTTAGTATATCATCGAGTTCAGAAAGTAGAACTTTTACTCCTAGTTTTTCCATTGATGTAACGCCGTAATCTTTTAGTCCACAAGGAATAATACCCTCATAGTGGGAAAGGTTTGGAGAGACATTAAGTGCTATGCCATGATAAGTTACCCATTTTCTCAAGCGAATGCCAAAAGCTGCTATTTTTTCTTCTACTCCGTTGTTGTTCACCCAAATGCCTATTCTATCTTCCTTAAATTCCCCAAGTATATTAAAGTGTTTTAAAACATTTATGATCCAATTACTTAGGTCTCTGATATATAGTTTTATGTCACATTTGTTGCTTTTTTTAAGATTTAGCATTAAATATATAATGCGCTGCCCTGGTCCGTGATATGTATATTTACCACCCCTACCTGTTTTATATATAGGAAATAATTTTTCAATAATGTCATCATCTGTTGCACCGATTCCTGCAGTATAAAGTGGAGGGTGCTGGAGCAGCCATACTAGCTCATCAGATAAATTATTGTAAATTTGTTGAATTTTTGCTTCCATGAATTCTACAGCATTGTTATAATCAATAAGTTGGTTAGATATTAGCCATTCCGTCATATTCAATTTCTTTTATTAAACTTTATACTACTCAATAAGTAACTTGATTTTCAAGCAAGTTTAGGCTTTTGGTGAGCTCCTAAAGCTTTCCGTGTAAAGTTGTGTAGGGCTTTGTAACGAAAAAAGGAAGCCATTGCCTGATGATGAAGAATTTGACATATGTTGCTAGATATGCTAACATCATTAATAAATATTTAACATTTATATTTTTAGCTAGGGGGTAATTATACCAAATATAAGTACAGAGTTTAAACAAAAAACTCAACTTCTTGAAAAACATTTTCATGATAGAACACTTCAGCCTATGAGCGAGTTCAAGAAAGTAGGAGAGAAGGAAGTAAGCTGCAGTTCAGGATTTCAAGCAGAGCATGAGTATAGTAACAATGAAGGTGACAAGGCAGCTTTCATGGTTAAGTCTGTTCTAAACCATACTCTGACAAAAGAGGAAGAACAGTCTAAGTTAGCACAATTCAAAGAATCTTTTTACAAAGGATCAAGAAAAGCTACAAAATTGCAAAATCCTTATTTGCCGGATTTTATAATAAACAGTCTTATTGATTTATTATGGCTGCAGGTAGAAAGCAGTATATGTTATGACGACTTAAATATTGCTGATTTTATCAGGGAATATGTTGCTGGTGATTTATATAAGCTGTTTTTATATGACAGAGCTCCAATTGTTGAATTGGTAACAAATAACGATTTGCCAGAGAAAAGATTTGCTAATGGTAATGATCAATTTAAAGAGCTCATCGAGCAAGAGAAAGATTAAGAGCAACTTCATCTGAGATCAAAGTTTTTGAGTAAGTTTACAACATTAATGGATCTTAAGAAAAAAGGTGAAAATTACCAAGATGCAAAAGGTTTTGAGAAAATACTGGCTGCTCAAATATTGCTTGGAGAAGCTGATATTGTGAACCCAGAAAATTTTGGTGTAATAGAAAAGGAGTATGAAAATGCAAAGGGTGAAAAAGTAAAAGAAAAACTCTGGGCAAAAATTGATCATGGTAGGTCATTCTATTTAAGCTTTAGTAATGTCAAAGGTTATTTACAAAACTTTTTTACCTTTCTGATCCCATTGAGAAGCTATGGCATAAAAATAGATCTCTGTCTCTTATACACATCTCCGAGCCCACGAGACTAGGCATGATCTCGTA
>NODE_37_length_4022_cov_3.225856
GTAAGAAACGCTACTAATATTCTAATAGAAACTCCATAACCCAAATCATCTCTATTTTCATAATACCATTTTAAATATTGATACAAATGGTAAAATGCATTTTTGAAAGAGCTAAACTCTACAGCATACCAAAAGCCACTGGTGAGAAACATGAGCATAATGCTCGATGTATAAAGATACAAAGTGAAAAGAAATAGCTTGACAACTATATCTTTCAAACTGCCGAGTATGTAATTAAATAACCTTAATTTATAAAAAAGTGATATCATTTCACGCACACTTCAATAAAGCTGGGGTGGAAGGATTCGAACCTTCGCGTGGCGGTATCAAAAACCGCTGCCTTACCACTTGGCTACACCCCAATATTGTTTATACCAATAACATTATTAACCCAATTAGTAAAAGATTTATTCGCTTTTCCTATGGGTATTATCACAACGGCTGGTTGATCATAAGAATGCATTGACTCGATTTTTTCTACAATCTTATCAGCCTGATCATTCCTACTTTTCATAATTGCCACTACTTCACAATTACTATTAGTTTTACCTTCCCATAAATACAGAGAGTTTACTTCAGGAAATATATTTACACACACAATTAACTTCTCGTTTAACAATTCTTCAGAAATAGCCTGAGCCTCTTTCAAGTTTGAAAAAGTTATATAGACTAAAACTAAGTTGCTCATTAATCGCTACATAAATGCATTTTTACTATACTCTACTTAGATTTATTCATCAAGAGAAAATAGGAGAGACCTCTTCAGTGCTTGACACATAGAAATTGAAGATGTCATTTAGTAGCTCTCCCCTTGTCATCCCAGTAGTTCTCCTCTTGTCATTCAAGTAGCTATCCAGCCTTTCTTAACAACAAAAACTTAGCATGACTTTTGTGCTCAAAAAACTTCTGGATTCCAGCATCAAGTGCTGGAATGACATGGTGAAATATTATTCAAGTAGCCTCTGTCCCAGTGCCTATTCGGTGTCATTCAAGTCAACTCTTTTCTTGTCATCCGAGTGCCTAGACACTGGAATCCAGAAAACTTCACTTTAAATGAGTGCATTAGATTGTCTTTATATAGATGTCAGTGTCAGCTACTCGGATGAAATTCATTTAGTCTTCTTTTCTCTTTTTCTTATTTTACTACTCTGATGAACGGATACAAAAAAAACTAATGTAACTTGATGTAAGTAGATCTTGCAAGCATTTTAAGATTGCCGGTTCACTAGTTAATATATAAAAAGCTTAGCAAAATTATAAGAATAGTATATAATTGAAAGTATTTTATAGTGAGAATAATGCCTAACGAAATACATCTTATATTCTTTCATGGACTAGGGGATAATTATAAAAATGCAACTACATTCTGTAAAGATATGCAATCTGAGCTCATGCACCACCATGATATACCTAATTTTCACACTCATGCACACAAATACCCGGCTGCATTTCAAAATTATATAACTTATGCCTTAACCAGCTTCGTATGCTTACTAGCATCAATATTGCCACCTACTGTCATACTGCTCACTAATCCAATAACAGCTAGAACAGCTGGATTGGCAGTCTCATCAGCTTCAGCTTGTGTTTTTTTATCTATATTGCTACTCATGATTCCGTTTCTAAATAAGAATCAAAACTTATTCAAGTCTTCAATAGAGAAAATTAATCAACTAATAAATCAAGGTGTAAAACCCGAAAATATTATACTTTTCGGTCATTCTTTTGGAGGAGCAGTTGCATCAGAAGTATCAAGGCATTTTGCGAATAGAGATGTTAAACTTGGAGGAATTGTCTTCACTAGCACTTTTAGTTCTTTTCATACAGCAATAGAGCATTTTCCAATGCCTCAGACGAAAATTTTGAGTATACTGCCCTCATTCCTACTAAAAAGAATACTAAAAGCCTTCGATTTAGACTTTGATATAGTAGATAATTTACAAAAGTCACAAAATGAAAAAACGCTAATAGTAATTATTAATCACGCAAGAGACAAATTAATACCACTTCCTGCACAGTTGGCAAATGCAATGAAAGATGATCGATTATTAAATGGTAATCCGATCAAGATTCGTGATGATCTGTGTATATATGGAGATGATCCTCATAACAGTGTTTTGGATAGTGGCACACTGACTGAAGAATTAAGAGAAATGGTACTTAGTAAAGTTACGTCTAGAACGCGTTAACTTTTTTGCTGCTTTTTTTTGGCTAAGGTCACACTTCATTATGCATTAAATTGTATGCATCTATTCAGGGAATTTGCTAATGTGAAAGCCAGTGCTTCCTTTCTTGCGATGTAGCTGTACAGAAATTGAAGATGTCATTTAGTAGCTCTCCCCTGTTATTTAAGTAGCTAACACTGAGATCCATAAATTTAACTGGATGCCAGTTTCTGGGCACTGACCATCATAAAGGAGCCAGTGTCATGCACTGATAGTTGTCTTTTCTCGCTTACCTTATTTTACTACTCTGCTGAACGGACACAATTGCATATAGTATAGTCTTTAGTTTTAGTGAGAATAGTTTTATTCCACTGATCAAGGAGTGCTAAATTGAAATACGTATCACCTTTATAAGTTTTATGCATTTCAGTCATAATAAATTCTGAGATTAGGTTATGCTCTAAAAAAAGGTGTACTATTTGTGCCCCACCAATCACAAAGACTTGAGAACTACTTTGAATTGACAGAAATTCTTGCATGGAAGAGACAACAGTACATTTTGGGCCTCTATTAAAACACTTGTTACGGGAGAAAACAATAGGTGTACGATTCTTTAGTATACTCTGAGGCACGGTTTCAAATGTCTTTCTTCCCATCACAATAACTTGCTTGTCGGTTACTTGACAAAAATGTTTAAACTCACTTGGATAACTCCAGGGCAAATCATTATTTATTCCAATTACCCCATTAGGGTCAACAGCCATAATTCCAATAATCTTCATCCCTTTAAGACAGCTTGGGCTACAAAAAATCTCATGTGGTCACGTACATTATGTACTCTAAGGAAATCAACCTTATTTTGCAGTATAGCAGATGTAGCAATTGTTTCTAAATCTCTATTAGAGGGAGATTCTATGGAAAAAGAGGAAATAAATGACTTTCTGGAATGACCAACTAAAACCTTGCAGCCAAAATTTTGTAAAGTTTCTATACTGCGTAAAATCTGAATATTCTGATACATAGATTTGCCAAAACCAATACCAGGATCAATAATTATTGAATTTTCATCAAAACCAAGGTCAAGTAACCTATTAATGCTCTCCTCTGCCCAATTATTTATGATATCAATTGGGTCAATATCATGTGGAATAATATTGTCCTTATGTGGTGGTATCGAAAGTGAATGCATAATAACGACATTACACCCACTGCTAGCAACTTCTTTTAAGGTATTACTACTCAGATCTCCCTTCTGATCATTTACCCAGGCAATATTGTAGTGCTTCAAAACGTTTAAAATAACGTCTGGCCAAAAACTATCAATGCTGACTTCAATATCACCATTTTTCATATAGTCGCTAAGATTATCAAGTACTGGTTTTAGACGTTCATACTCTTCCTCTGGCGTCTTTATTGAAGCTCCAGGCCTTATTGATTGAGCTCCAAGATCAACTATGCTTGCACCATCTGATACCAGCTGCAATGCCTGCTTGGTTGCTCGATTCGCATCATAATAAAGACCACCATCTGAAAATGAATCAGGGGTAATATTGACGATACCCATAAGCTTTGGTGAAAGCGTAAAACTCTTTGAAAAACAGTCTTGAACATTGAAAGCAAAGGTTTTGTTAACCATTGCCATCAAGTGGAGCAAAAATGGTCTATTTACTAATTCTGGGTGAGGAATTTTAAGGTCAGGTATATCAAGCGTTAGATCATCCCATAACAAAATATCTAAATCAATAACACGAGGTGCCCATTTTTCGTAGACTTGTGGACGACCAATATCACATTCGATTTGTTTTAAGCCCTGTCTCTTATACACATCTCCGAGCCCACGAGACTAGGCATGATCTC
>NODE_38_length_3999_cov_3.589495
AATCCACACTATATGCCATTATAACTCAAATACTTTATTATACCTTTATCATTTACTTTGGGAAATACTATATATGCCATTATAACTCAAATACTTTATTATACCTTTATCATTTACTTTGGGAAATACTATATATCTGGATCTTCACGTTTTTCTCTTTTTACTTTTATAGCTAAATAACCAACTACTGCACCCAATAATAAACCAGTAACAGCTGATGTTGCACACGTTGCAATAGCTGCTTGTGTATTATATGCTACCGCAAAACCTGTAATAAAACCTACTGCACCACAAACGCTCCTTCCGAAGTTCTATTTCATTAATTTTTCGTACATGATTTTTCAAGTACTTTCTTACATCTTGAGTAGTACGTGTTAGAGCAGTTCCTCCATAGTAGTTTTTTGTGCTAGCATCTGCTTTTGCTTCTACCAGGCACTTTACTATACCTAAATCACCTCTCTGAGCAGCTAGCATTAGAGGAGTGTTTCCTTTTCTATCTTGCGTATTAACATCTGTATTTCCTTCTTTTACTAGATACTTTACTACATCCAAATGAACCTTATATATAGCTGATATTAGAGCAGTTGTTTCTTCAAAGCGTCTACCATTACTTCTTGCATTAACATCTGCTTTTGCCTCTACCAGGCACTTTACTATACCTAAATGACCATTTTTAGCAGTAAACATTAGAGCAGTTCCCCCAAATTCATTTTTTGCATTAACATTTGCTTTCGCTTCTTTTACTAGATACTTTACTACATCCAAATGACCATCTTCAGCAGCAAATATTAGAGGAGTGTTTCCAAATTCATTTCCTGCATTAACATCTACTTTTGCTTCTTTTACTAGATACTTTACTACATCCAAATGACCACTTGCAGCAGCAAACATTAGAGAAGTGAATTCAAACATATCTTGTGCATTAACATCTACTTCTGCTCTTTCTACCAGGTATTTCACTGCCTCTAAATCACCATTTTTGGCAGATGAAAATAATTTAAAAAGTAGCTCAGTACGACTTCTAACTATTCGTGCAATTGATAATGCTTGTAACGTAGAAGGTTGTCTCAATTCTTGAGTATCACCTTCTAATTTTGGTACAAGATTTTTTAGCCAAGGAGCTACATGTGTGAAATAATTAAGATTCTCTTTTGTGAAACGATTCAATAAATTTTTTACAGTATTAGATTTGTCACTTTCTTCAATTTCTCTATTTATACCATAATATTCTAACAAAGCATCAAGTATTGCTTTATTGTTAAAATTATACACCATTTACTAGCCCCCTGAATAAACTTCGAAACCATCTTAATCCCTATTAAGGAATGAAAGCATTTTGTAGACTTTTTCTTTTAATACTTATGCCTTTTATTTAAAATTGGAATGAGAGCAATCTCACTACTGCTATAGCTCTTTGATATGAATAAATACTACTTAGCTTCAACTTTCTCTATCAATTTCTTGACCAAGCCTCTCAATCTTCTGCTGGAATCATCAAGCTCTTGAATTTGTGAAGCATCTTTTCCCATGAGCTCTTTGTGATTACTCTTTATGTAATCATACATTTCCTTCATCTGAGCAATCATCTTGTTGATATCCATACCACCCATATCAGGTATCATGCTAGGCATATTTCCTTCTAGCATACCACCAGCCATAAGTTGCTGAGACATTTGCATGAATGGCTTTAAGGTCTGTTGAAGCAAATTAGGGTCGCTTGCCAATTTTTCTATTTGCTTTTTGCAAGTATCCATGTACTGCTTCATAAATTCATCATCTTGCATTTTATCTGTCATAATTACACCTATTTGAAACTAATATTATATATTGTTTTTAATTAAAAACAATACAAGAACAACTATATTAATACTTGATTAAATGACAAATTAACTATTTTAAAGGTTCACATACTCTCTTTAACCATTCCTTATCTTTTATGCCATTTTCTATATTTTTATAAACAAATTGGTGATAGCTATTTATCCATTTAACTTCATCTTCAGTAAGCATTTGTATATCTATTAGCTTTTTATCATAAGGAACAGAGGTCAATTGTTTAAAGCTTAAAAAGACGTTTTCTCGCCTTTCAATATACATCAGATTCTCAATTCTTATTCCATACTTTCCTGGAATATAATAACCAGGCTCGTTAGAAAGTATCATGCCTGGAATGAGTTCCACTTTATTTCCTCTTGATATTGCTTGCGGTCCTTCGTGTACTGAAAGGTAACTTCCTACTCCATGTCCTGTACCGTGCATGTAATCCATTCCAAATTTCCATAAATGTATACGCGCTAATATGTCCAATTCCCCACCAGTGGTGCCAGGAAGAAAGACTGCACTTGCTATCGAAATGTGAGCTTTTAGTACTATTGTGTAATGAGCCCTTTGCTCATTAGTTGGATTGCCAACTGCTATAGTTCTTGTAATATCGGTTGTACCATCAAGGTACTGACCACCAGAATCGATCAAATATAGTCCATCTTTTTTAATAGCTTTATTTGTCTTATTGCTTGCACGATAATGAATGATTGCTCCATTCTCGTTGAATGCTGAAATTGTTGGAAAACTCGATTGCTTAAACAAATTCTGCCCTTTTCTGTATTCTAAAACTTTTTCTTCAGCTTCAAGCTCAGTAATTTCACTGTCAATATTGTTTTCAAGCCAATATAGAAAATTTGTAACTGCTACTCCATCTTTGATGTGCACACTTATAGCTCCAGTTATTTCAGTTTGATTTTTTACCGCTTTGTGAATCAAACAAGGATCCTCCTTCTCAATTATCTGCTTATTTTCTATTAGACCTCTTTCATTACTTATTGTCATCCCAGTGCTTGACACTGGGATCCATGCTTTTTTATTTCTGGTCAAGCACTGGAATGACACCGAAGCTGATTTTTCATTTAAATAATGGTTATACAAGGGATCTATTGCATTCATAATGCTCATTGGAGTCGTGCTTGGATCTATCACCACCAAATTTAACTTATGTAGTGAATTTTCTAGCTCACTAATATCAAAAACATTTATATGGTTATCAAAATTTGCTTTTATAGTTGAATGTTCTTTATCTTGAATAAATAAATCAACATTGGCATTTTTATACAATATAGCACGACCCAATATACAAGGAGTATATTCAGCACTTTCATTTCTTAAATTTAATAACCACGAAATTGAATTTGGATCAGTCAGAAGCACTGCTTCAGCCTCTATGTTTTTAGCTACTCTTTCACATTTATCCTTACCACTCTCACCAGATACATGTGAGACTATTGTTTGTGCTTTATGACTACTATCTTTTTCAATTAAGTATGGTACTAGTTTACAAATGCCTTCATATTTTCTTATGTCCTTCATAGTAAAATATTGCGGATAGTAACCCAGTGAGGTAGTCAATGTTAAGTTTGCTTTTACCCATTTGTGTGGATCCTCTTCTTGTATATTATATACTCGAAAACTGCCCTGATCGAGCTGACTGCGAGCTTGTGTGATATAGCGTCCATCTGTAAAAAATGGGCACTTATTACTCTTTGTAACGATAAGTAGCCCATTTGTTCCCGTGAAGCCACATAACTCTGCTAACTCTTTTGAATATTCATTTAAATACTCGTCTTTAGTATGCAACATAAATGCATCAACATTTATTTCGTGCATAAAAGAGCGAAATTCTTCGATTTTTGACATGGAATACCTTACGCAGAATTAGCAGCTATTTTCGTTTTCTTATTCCTAAGGTACACTAATATGCTAACTATTGCTGCTGGAGTGATGCCCTGTATTTGCTTTGCAATGCCAATTGTTGCTGGTTTTATTGATTGCAACTTCTCTATCACTTCAGTTGACAAGCCTTTAATCTGTGAGTAGTTGAAATTAGTTGGAATTTGAGTATTAACTTCCTCTTGTAGAAACTTCATATCTGCTTCTTGTCTTACTAAATAAGGCTTGTATTTTGCTTCAATTGCAACTGCTTCATATATTTCATTCTTGGCTATGCTA
>NODE_39_length_3978_cov_2.730069
GTGATTTCATAATAAATGAGAACAGCGGGTTTGCTATAGAGCGGTTAAATAAACTGGGCTCAGAAGTCTCTCCAAATACTCCAAGAATCATCACTAAAACTATAGATAAGCTTGTTAAGTTTCACTAAAATGTTGTTGGAATGGTTTTAGCCAATGTCTACATATATCTGATTTTTACTGATTGAGTGGAGCAATTGAGCTGCTCTCTGTCATCCCAGCGTTTAACACTGGGATGATTTCGTTGTATGGTATCTTGTATAGTGTTTTACAAATTCACATAGCTATTTCAAATTTACCCATATCAATGTCAGTAAATTTATTGAGAAAATATCACTTAGTTCTTTAAATTTATGTTTTTGGATATATATTAATCATTTATTTTCAAAGCCTCAATAAAAGCATTTTGTGGGATGTTTATGTTTCCCACAGAATGCAATCTTTTCTTACCTTTCTTCTGCTTTTCAAGCAGCTTCATCCTTCGTGTGACGTCTCCACCATAGAGCTTGGCTGTTACATCTTTTCTATACGGGTTAATCGTTTCTCTAGCAATAATTTTTCCGCCTACTGCCGCTTGAATCGCGATTTTATATTGCTGGCGTGGTATCAAGTCTTTCAAACGTGCACATATTTCACGGCCTCTTTTTTCTGCCCTGCTTTTATGAACAATGCAGGCTAACGCATCCACAGGTTCTCCATTAACTAAAAAACTTAATTTATCTATCTGACTTTCCTGATAATCGGATATTTCCCAATCTAAACTTGCATATCCCTTGGAAATTGATTTTAGTCTATCGTAAAAATCAAAAACAACCTCAGACAGCGGTAATTTATACTTCAGTAGTGCTGTTGTCGTATTACCAACATAAGATAAATCCTGCTGTTCTCCTCTCCTCTCTTCACACAGAGATAGAATCTCTCCTAAATATTGATCAGGTACCATTATAGTTGCAGTGATCCACGGTTCTTCCACTATTTCAATTTTTGTAGGGTCTGGCATATCGCTTGGGTTATGGATATTTAAAACTTTACCATTTTGTGTTGCAACTTTATATATAACACTCGGTGCAGTTGCTGTTAGATCTAAATCAAATTCTCTTTCGAGTCTTTCTTGAATGACTTCAAGATGTAGCATTCCTAAGAAACCGCAACGAAATCCATAACCTAGCGCATTTGACGTTTCAGCATCAAATGTAAAACTAGCATCATTTAAATGTAATTTTTCTAGTGCTTCCCTTAAATATTTAAAATCATCTGTGTTATTGGGAAAAATACTGCAAAATACTACAGGATGTACTTCTTTAAAGCCAGGTAATGCCTTGCTGCACGGCCTTTTCTCTTCAGTAATAGTGTCTCCTACTTTGCAGTCTGCTACTTCTTTCATTGAAGCAGTTATAAAACCAACTTCACCTGCTGAAAGTTCACCAGTCATAACTTTTTTAGGAGTGAAAATACCGATATTATCGACCTGATATGTAGCATTATTAGACATCATAACGATTCTCATGCCTTTTTTTAGTACTCCATTTTTAACTCGCACTAAAATTACTACTCCTAGGTAAGGATCATACCAACTATCAACTAAAATTGCTTGCAGTGGAGCATTTGTATCACCTTGAGGAGCGGGAAGTTTTGTCACTATAGCTTCAAGTACATCCTTTACTCCAAGACCAGTTTTTGCCGATATCAAAATTGATTCAGTTGCATCAATTCCGATTACCTCTTCAATCTGAAGCTTTATCCTTTCTGGATCTGCAGCAGGAAGATCGACTTTATTAAGCACAACTATTATCTCATGATTATTGTCAATTGCCTTGTAGACATTTGCCAGAGTCTGAGCTTCAACTCCTTGGCTGCTATCTACTACCAAAAGTGAGCCTTCACATGCGGCTAAGCTTCGGCTGACTTCATATGAAAAGTCAACATGACCTGGTGTGTCCATGAGGTTGAGGCAATATTGATTACCATTATTTGCAGTGTAATTGAGTCTTACCGTTTGTGCTTTGATTGTGATTCCGCGTTCACGCTCTATATCCATTGAGTCAAGTACCTGATTGGTCATTTCCCTTGTCTCAAGACCGTTACATTCTTCTATCAAACGATCAGCAAGAGTTGACTTCCCATGATCTATATGTGCTATTATTGCAAAATTTCTTATATTGTTCATAGATCTACTTATTTAAGTAGATCTATTTTACATTTTAAGTATTACAAGAGCAATTATTTATATCTCTTTTTGCTAAAAACATTAAGCTGAAGTCCTTGCCAATGGCCGGCAATGCTCATTAGCTGATGCTTGCTTCACTGTGCTACTTGGATCTTCTTGCTGTCTACACATTTTTACTGCATCAGCAAGGCTTAGGTAAGCATTACCAGCTTTAATTTTTACATCTTTTTTATTTTCTTCTAAATCTTTATCAGTGGGTCTATCGCCTATTACTCTAATGCTGCCATCACTGTTAGCACCTAATGTAATGCTAAATTCTTTTCCATCTACATACCAGTTAAACTTTATTCCATATTGAGCTGCAGTACCTAAACTATAACACCTCACTCCATTTTCGTCTACAAAACCGTAGACAACTTCTTTTTGATCACCATTTGAAAGAGAGGAACTAGCAATATTGTTTTCTTTACAAAATTCACTATTTAAAAATTAGCTTACCCTAATATCTGTGTTTTTATTGTCGTCTTTTAGCTTGATTTTTGTACAAAGAAGATTTGTATTCTTATCACTTGCAATTGATACTGTATCAATAGTACCGTTTTCTATGTACTTGCCAAACTCCTCTTTAGCTTTCTCTTCTAACTCTTTTTGCCTTGCTGCACTTTGTTGTTGTTGCGTTTTTTCTAGCGCTTCTTTCATTTTTGTTTGGAGTGATAAAGCTGCATCAAGTGCTTCTCTTTCATTTACTTGACCATTATGAAGTAGGTTTAAAGCTTGTACTACTATATTTAAGTTTTCATAAGCTACTTCAATATTATACTTATCACTCAAAGGTTCACTGTTAGCTAAAGAATATCTCAAGCTGTCCCAACAGTCCTCTTCAATAATATTACGTTCCTCTTTAAGCAATCGACAGATAGACAGAAGCTCTTTTTTTATTTCTTCTTCTTCACTATGACCATTTTAAATTGACTCCAGACTTTCTTTAATATCATCAACTAAATTATTAGATACAGGCGACTTTACTATCGACTTGCTCTTTATTGACTTCTCTCGTTCTTTTTTGATATCTTGAAGTTTTTTCAAAACCATATACTTTACCTCATAAAACTATCTAATATTATATACATAAACATTAGGAAATGTTAGCACTTTCTACATGCTTGCACACTTCCTATTATTCCTTTAACATAGCTGACACTTTTTTTGAATGAGAAATCGCTTTATTAATCATATAATTCTCATGATTGTTATCTATTTTAGATAATTCGTACAAATAATTCACCATTATTCCGGCTGACTGACTAATGCCTTTTTCAGAAGTATCAGCCATCCAGTTGATTTGTTTGATTGATGCACCATTGCTTAAATGAAAGTGTGCTACTGGATCATAAGCACCCCCACCACTGCTCTTAACCTTTAGCAAATAATGTGCACAAAGTTTCAGTAGGGACTGTTTTTCGCATTCAATGTTAGTTTTTATGCTTTCTAAAATTTCTGTACCTGATTGTTTTATATTAAGCTTACCTAATAAAGCTACGTCTTGATTTTTTAGCCATTTTGTAAATCCAGGAACTGGAGAAAGAGTTGCATACACTTTTACGCTTTTAAATTCTTGCGATAGTTTTTCTACGACTCTCTTTATTAAAAAGTTACCGAGGCTAATTCCAGATAAACCAGTTTGAGTGTTTGATATTGAATAGAATATAGCAGTACTTGCACTGCTTGGGTCACTTGAAGGCTGTCTCTTATACACATCTGACGCTGCCGACGATACTCCTTGTGTAGATCTCGGTGGGCGCCGTATCATTAAA
>NODE_40_length_3912_cov_2.397653
CCTTAAATCCATACTATATGCCATTATAACTCAAATACTTTATTATACCTTTATCATTTACTTTGGGAAATACTATAATATCAGACTCTTATTTAATACAATTGAACACTCCCTGCTCTTTTTTTTATCAGTCGTTTATTATCAATTAATGAGACTATAGCCAAAATTGTTTCGATCTGCCCTACTTTTCTACTAATGATCTGATTAAGATTTTTTTCATTGAGCTTGGCAATATCATTGCTTACAAGTATAAAGGCATTTTTATATATTTCCCGAAATAATTGAGAATTGTGAATCAGGGTACTCGCGCCTATTTCTAGTAGGTTTTTGTGTAAAATGTTCGTATAGGTTTGTAACAATTGAAACATCTGGTCTATTTATAGCTTCCCTTAAAGAAAGAACTAACATTTTCTTTAAGTTAGCTTGTTTATCTATATCAATTAAAAGTCTAGGATCACTTTCTACAGCTAATATCTTTTTCCACCATAAAGTTATAACTTTTTTATTAGAATAATATAGCTTAATTGTTAACTATATCTGTGAGAAAATCAAGAATTATGTATTTTTTTATATTTTATATAGGATTATTAATATTCACTTTAGTTTCAGAAACATACTGCAAATTAGAATCATAAAAATCTTTAATGTTCATTTTTCCAAAAACGCAAAAAAAGTACCTACCTTTGTGAAAACAAGCCTATAAAAATATGGTTGTAAAAATGGAAGCTTAAAATCATTGCAACAAAGTTAGGCAAATTGGTTCATATGTAAATTTAGTGAAAGTAAACCAATATAGCTGATTTCATGGTATAGCAAAATCACTATATTGAAAAGTTTATATGGTACACCAATTGATTCTAATAACTTTTATTCCACAACTTTGCAGTATTACTTATTTAATGATGAGATAAGAATTGCGTGCTAATAAATAATAAAAGTTAATATAATAATAGAAATATTGACATATTAATAATATTATTATACTCTTAGTATAATTAAGTAATTAAGAGAAATTATGAGTATTGTATTGTTTTATAAGAAGTTTAATGACCATGATTTAGGTGATGATAAAAGTTCTTTGAGAAAAAAGTTCAACGAAATAATTAAAGATTTAAAAGAGAACAACAGTACAAGCCAAGGGAATATAAAATTAATAAAAGGTGATGGGAATATTGAATATTCTCGAGCTAAATTAAGTGATAGTGACAGATTATTATTCACAAGTATAAAGATTGATAACAAAGATGCTTTTATTATTTTAGAAGTAATTCTGAATCATGATTATCATAAGTCTAAATTTTTAACAAATAGAGAAAAAATTAAAAACATAGAAATAATAGATAAAAACAATGAAGAAGTTTCTAATAGCGTAAGTACATTGGAGATTGAAGATGCTCCACAAGTTAGTTATCTCGGTAAATTTATTACTTTTAGTGCAAAGCAAAAAGATATAGTTAAAAGAGTTGGAAAGTTTGAATTACCTTTAGTTATTAGTGGATCTGCTGGTAGTGGAAAGACATCAGTGGCTTTGGAGAGCCTAAAGAAGATAAAAGGGAAGTTTGAGGGAGGAAAAATTCTATATATTACCAAATCCGAAAATCTTATAAAAGAATCAAAAAAATTACTTGAATACGAATACTATGATGAAACTGCTAATGAGTTCAAGATTGCTGCTCCGGAAGAAATTGATTTCTTATCTCTGCATGAGTTTCTTGAAAAGCGAGCAGAAGATATAAAAGGAAAGAAGCCAATCAATAGAAGTAAGTTTTTTTCATGGTTCAACGAAATATGCAAGAAAGATAAATTTAAAGAGTATAAAAAAGATGGAGATAAAATATTCGAAGAATTTACAGCTGTGATAGGTGGAGGAGACTTATTAGGAAAAGATGGAAAAGATAGATATGGTAAATTAGGAAACAGACAATCTATGTTTTCTGTAGACGAAAGGAACAAAGTTTATGATTTTTTTAAAGAGTACAGGAAGTTTATAGAAAAAGATTCAGAGTATTATGATCCTAATCTTGTTGCATATAAGTGCATTACAGAAGGAATGTATAGTGCGATTGTTGTAGATGAAGTACAAGATTTGACCGAAAGCACACTGAGTTTAATATTAAAAAGTTTAAAAGATGAAAGTAAGGATAATTTTTTGTTATGCGGTGATATTAATCAAGTAATACATCCTAGTTTTTTCTCTCTATCTAAGTTAAAATCTTTTCTCTGTCAAAATCAATGTATAAGGGATCAAGGGTCAGAAGTTTTTTATACCCTTGAGAAGAATTATCGTAATAGTGAACAAGTCATTGAGCTTGCCAACCGTATACTACACTTAAGAATTATTGTTTTGCTTCAGAAGATAAAATAACAGTAGACGATGCTTTTCTAATGAAGAGTGAAACTAAGAACAAAGGGAACGTTGGCTTTATTATTGATGATAAAAAAGAAGAAATAGCAAAAAAAATAAATGAATCTGTAAATTGTGCTGTTTTAGTTCTGGATGATGAAAGCAAAGAAGATGCTCGTAAATCGTTTGATACTCCACTTGTGTTTAATATACATGAAGCCAAAGGCCTGGAGTTTGAAAATGTGGTTCTTTACAAGTTTACATCCTGTAAAGCTTATAATGAAATATGGAATATAGCATGTCCGAATAAAAGTGAGAGGGAGATAGATAATACTATTAATGAAATTCGTGATTCATATAACGAAAGGGAAGTTAACACTTCAAGAAAGAAGGATAAGAATGATAAGTCTTTGGAGAAATATAAATTTTATATGAACGCTCTGTATGTTGGAGTCACTCGTGCTGTTAGTAATGTCTACATTATAGATGATGAAAGTAATTTATTGAAAATAATAGAACCAGAAGAAGCAGGTAATGTAAATATTGAGCAAGAAAAATCGAGTCCTGAAGAATGGAGAAATAAGGCACTAGAGTTAATAGAGAAAGGAAACATAGAGCAAGCAGAACTTATAGCAAGGAAATTGCAAAACGAAGGAAAAAAAGAATATGCTGAAGAGGTTACGAATGCGTTGAGAACTAATAGGTATCATAAAGAGGATCAGATCTTAGATAAGAACAAGCATACAAATTCAGTGTTAGAGAGTGATATGAGTTCTCAGTCTTCACAAAACTCAGAACATGAAGGAGATGATATTAGCAAACCTCAGAGTAAAGAAAGTAGACATAATAAAAACAAAAAGAAGAAAGCTAAAAAATATCATCAAGTTCAAGAGGTAAAACCACAGCTTTCTTTAGAAGATAGTACTAATAGAAAACACAATAGCAAAAAGCCTCAGAATGAAAGGTATAAACAGGATTTAAATGACGCAAAGGAATCAAAAAGATTAGAGAAAAATACAAATGAATTATTTTTAGCTTTAAAAAATAAAAATTTGAAAAAGGCTGAACGATTAATTGAACAAGGAGTTAATGTTTATGCTAGAGATAAAGTAAATCGTACTTTTTTACATTGGTCAGTAGAAAATGGTTATTATGAAGTAGTTAAATCTCTTCTGAGTAATGGAGCTGACGTTCATGCTGTAGCTGGTGTAAATCAGAAAAATTTGACTTCTTTACATACAGCAGCAGGAAATGGTTACGTAGATATAGTTAAACTTCTTCTGGATTATGGAGCTGATGTTAATGCCAAAAATGCTTCAGGTAGGACTCCCTTACACAAAGCTGCTGAGAATGGTCGTTTAGAGATAGTTAAATACTTCATCGAAGAAAAAAATGTTGATGTTAATGCTAAGACTAAAGTAGATGATACTCCTTTACATTTGGCAGTAAAAAGAGGTCTCTATGATATAGTTAAATTTCTTCTGAAGAATGGAGCTGAGGTTGATGCTAATAATAAGGAAGGTTTTACTCCTTTAGATCTAGCAATAATCTATTATAAAGATAGTATA
>NODE_41_length_3808_cov_3.015545
CGAGATCATGCCTAGTCTCGTGGGCTCGGAGATGTGTATAAGAGACAGATGTTACTTTTGGTGTAGGAGGTGGAGCTAAAGTATCTCAACCAGCACAGCAAGGTCAACAGCCAGACGTAAAAAAGTTTTTTCCTACCAGATAGGTGCTGGTATTAATCTTCCACTTTCTGAGAGAACGAATGTTTTCGCTGGCTATAAACTTCACAAGTTCAGTCATTTTTCTCATGGGTTTGAACTTGGAATGAGTTTTAATTTATAAGCTCCGATTGAATGTTTTTAGTGAAAGCTTGAGTTTTTATTAACGTCGTAAAGTTTTCATGATACTAAGAGAATTTGAGAGTAGTCAAGTTTTAAAACTTGACTACTCTCAAAGGAAAAGCAGATAAAGGTAGAAGTATTTCATGTTTTTATTTATATTGACAGTATGTGTAACATCATTTACGATTAGTGTTAATAACAATAATTGATATTTGTCATGTTTGCAGTAATCGAAACTGGTGGAAAGCAGTATTTAGTAAAAAAAGGCAGCATAATTAAAGTAGAAAGATTACAAGCTGAAGAAAAAGAGGAAGTGGAAATCAATAAAGTGATTTGTGTTTCAAGTAATGGCTTATCTTGTTCATCTAATGCTGTTGTTAAAGCTGAAGTACTGGAGCAGTGTAGAGATAAAAAAATTATAATCTTTAAGAAAAAGAGAAGAAAAAATTACCGTAGGAAAAATGGTCATAGGCAGTATATTACTGTTCTTCGTATCAATGAAATTAGTCTTCAAAAGTAAGAGGTAAGATATGGCAACTAAAAAATCAGGTGGTAGTTCCTGTAATGGTAGAGATTCGACAGGGCGTCGGCTCGGGATAAAGAAGAATGGTGAGGTTATTCCAGGTAACATAATTGTACGTCAAAGAGGTACAAAATTTCATCCTGGAAAGAATGTTGGTATGGGTAAAGATCATACGATTTTTGCTAAAACGAAAGGCTGGGTGAGTTTTAGAAAATCAGCAAATAAAAAGACGTTTATTGATGTTGTGCCTACAGATGATATGCAAGCCTTGGCTTGAATAGATACGGGTCTGTAGCTCAGGTGGTTAGAGCGCACGCCTGATAAGCGTGAGGTCGGAGGTTCAACTCTTCCCAGACCCACCATTTAAATTTGCAATAGTTTTGATATTGTGTAACTAAACGATGGTTTTACATAAGAATTCAGTAACCAGTGAATCAGTAGCAGCCGGTCATCCAGATAAAGTAGCAGACCAGATTTCAGATGCAATACTTGACGAATATCTTTTTAATGACTCTTCCTCTCGTACTGCAATAGAGACTTTAGTTACTAAAGATAATGTTATTATAGCTGGGGAAGTATTTGGGCCGAACATTGAAAATAGCAAGATTGAAAGTATTGTACGGAATACAATAAAAGATATTGGTTATGAGCATGATGGTTTCCACTGGGAAACAGTGAAAGTAAATATATTGCTACATGAACAATCAAATGACATTGCAATAGGTGTGGATCAAGGTGCTGGGGATCAGGGCATAATGTATGGCTATGCAACAATAGAGACAGAAAGCCTCATGCCGGCACCCATTTTTTATGCACACTCGATTCTGAGAAATATCATGAGTATGGTCAAAGAGGTAAAGCTTGGTCCGGATGCAAAATTGCAAATCACTTTGGCGTATGAGAATAACCTTCCAGTGCGTGCTGAAAGTATTGTTGTTTCAATACAGCATCTTGAGGATCTGAGTCAATCGAAAGTGAAGGAAATAATTTATCCTTACATAGCTTCATCTTTACCTGAAGGGTGGATGTGCCCTAAAGAAAATCTCTTAGTCAATCCAACAGGTAGATTTGTTATTGGTGGACCAGTTGGTGATTGTGGATTAACCGGACGAAAAATTATGGTTGATACTTATGGAGGCTATATTCCACACGGTGGAGGAGCGTTTTCTGGAAAAGATGCAACAAAAGTTGATAGATCCGCAGCTTATATGGCGAGATACCTTGCTAAAAATATTGTCTTTGCAGGTTTAGCTGAACGTTGTCTTGTGCAGCTTTCTTATGCAATTGGTGTCTCAAAACCTACTTCATTTTACATTGATACATTTGGCACGAATACAATAGATGAAGAGAGGATTAAAGGGTTTATTGAAGGTAACATAGATTTGTCAACTAAAGGCATAATAAGACATTTATCACTTAATCGTCCTATATATAAACGTACAGCCTGCTATGGGCATTTTGGTAAAGAATCGGAAAGTGATGGTGGATTTTCTTGGGAAGGTGTGGACTTATCTACTGATTTTTGTAAAGAATTTAATATAGAAGAAGAAAAGAGAGAATGTCTTTAAACTATTAAACTCTTTTATTTCTAGCTTGATACTGATATAATAACTTATTATAAATTGTAAGTAACTTTTTAGTAACTATACTAGTTTGAATATTTATGAGGCTTATAAGATGTCCGACAAACCAAAAAGAAGAATTTTATGATATTGCTATAAAAGAATCATCTGATCTTATTGAAGAAATAAAAGAACATCCTTTCAATGTTGAATTGATAAACAATACGCTAGATTATGAAAAGTTCAAAATTTATCTTCAGCAGGATTTTTTATATTTAGTGGACTGTACTCGTGCTTTATTGATTATTGCATCTAAAGTTGATGACATTGAAATAATGAGCAGTTTGGTTAATGTAGCAAGGGGGACATTTGAGGTTCGAAAGCAGTATACTGAATATTTTGAGACTTGTGATTTATCCGATAATCATAAAAAATCAGAATCTTGTTCTGCTTTCACTGACTTTTTTATGCGTGCTGCATATCATAATTCTGTTGCTGAAGCTTTAGCAGCGTCTTGTCCTTGTTTTAATATATACCAAATTATTATAAATCATATGGTAGGAGAGGTTATGCCTAAAAAAGTTGAAGATCACAGATATCAAGGGTGGATTGATATCTATAATAACACAGTAATGAATGCTACGATTAATCAAGTTACTGACGTTGCAAATAATCTATATGCAAAGGCTGGTGATTGTGAGAGGAAAAAGATGCGTGAGTTTTTTAAGAGAGGTCTAGAGCTAGAAATATTGTTTTGGGATAAGATATATTCTCTAGCATAGTCTGTAGTATTAACACTAAATTATATTCTAGTTTATCTGATGTTCAGTGGTATAATTAAGAGCTATTATGGGTCAAATCTTTTAAAGGATATTATTGAGCATCCTTTCAATGTTGAATTAGTGAATAATACTTTAAACATAGAAAACTTCAAATTTTATATACAACAAGATGCATTCTTTTTAGCTGATTATGTTCGTACTGTTTTAATGATTGCATCAAAAATGGAGAGTTGTAATAACATTGTTCCATTGATTGGGGTGGCTAAAGGAGGAATAGAGATTATGAGAGTGTTATACGACCACTACTTTACTGTATACTCCATAAATCGTGGAGAAAAGTCGCTTGAGTGTTTCAATTTTACTAACTTTCTTTTGTCTACTTCATATAGCGATGTTTATGAAGCTGTAACAGTTCTTTACTCTTGCCATTTCATATATAAAATTGTTGTTGATAATATGAGAAATAAAATTAAAAAAAATAATAGGTATAAGAATTGGTTTGATTTTTTTAGCAGTAGCTTGATGGAATCTGGATGTGTTGCTTTGGAAGATATTGTTGACGAGTATTGTAATAAAGTAAGGGAAAGTGAAAGAACCAGAATGCTCGAATTATTTAAAATAACTGCACAATTTGAGTTAGGCTTTTGGAATAGCGCATATAATTTTTCAAAATTTGATCAAGA
>NODE_42_length_3807_cov_2.906434
TTTTTTTTTTTCAAGCAGAAGGCGGCATACGAGATCATGCCTAGTCTCGTGGGCTCGGAGATGTGTATAAGAGACAGTACTTACTTTATCTGCTCACAAATTTGGTGGTATAGCAGGTAGTGGAGTTTTAATATTTGACAAAAAGCTTGTAATAGAACCTACTATAATAGGTGGTGGGCAAGAAAAAGGATTGCGTGGTGGTACAGAAAATATTATTGCAATAGTAGGTCTTTCTGCTGCATTGCAAAACATTCCAGATCTTCTATCAAAGATGGATGAAGTAGAGAAGCTGCGTGATCAATTGGAGTGTGGGTTATTAAGTCTTGTCAGTGATATCAAGATCTTTGGCAGAAATTCTAAAAGATTGCCAAATACAAGTTTCATTTATATGCCGAGAGTGAAGAATGATCTGCAGCTCATGCACTTTGACTTAAATAATATTGCAGTCAGCAATGGTTCTGCATGTTCTTCTGGAAAAGTTGGACCTTCTCATGTTTTGCTTGCAATGGGAGCAACAAAAGAGCAAGCAGAATGTTCAATTAGAATCAGTATAGGTCCAGAGGTTAAACCGCGAGACATAGAAAAAATAGTGGATTGTTGGTATAGTGTCTATAAGAAGAATGCTTTAGTAAATGCAAAAACTACTTTCACCATTCCCCTTAAATCATGATAGAGGGAATGGTGAAAGTAGTTTCTATTGCCAGAGGTTGTTATAATAGTTACATGCTGCTGAAACCCGATTTGCTTATAGTTATGGAAGAAATTCTCTAATTGCATACCACACCATTCAATTGTAGTATGTCATTTTATACTTGATAAAAACGCTGTATTGTATTATAATATACCATCAAGAGATAATAAGGAGTTACATATGTCTTATATGAAAAACGAACAGGATATTCGCTCTCAGGGCGTTTATTATAGTGCTGGACTCAGGAGTTACCTAACTAAAGTATACAATTATATGGCTTTAGCTTTAGGTGTTACAGGGCTTGTTGCGTTTTTAACAGTGTTTTCTGGTCTTTTCCAGGTGATTTATTCCAATCCTGTTCTATCGCTTGTGGTAATGCTATCTCCAGTTGCATTGGTGTATTATATGTCTTTTAGGCTTCAACACCTAAGTGCTCAGTCAACACTTACTGTATTTTTTCTATTCTCAGTTTTAATGGGAATTTCTTTATCTCATATTTTTATAATTTATACTGCAGAAAATATAGCGAGAGCATTTTTCATTACATCGATCATGTTTGGTTCTATGGCTTTATATGGTAATACTACAAAAAAAGATCTGACCAGTATGGGTTCTTTTTTGATTATGGGAATCTGGGGATTAATCATTGCATCTATAGTTAATCTGTTCCTTGGGAGTAGTCCACTCTATTTTGCAATATCATTTGTGTCAGTAATAGTGTTTACTTTAATGACCGCGTACGATGCTCAGAGAATCAAAGATGTTTATTATAGGTATAATGATGGCTCAGAGGTTGCAACTACTAAGTTGGCAGTACTTGGTGCAACTAATCTTTACTTTGACTTTATCAACATATTCCTCAATTTACTTAGGTTACTTAACTTGTTTAATAATAGGGATTAGGTGTTCTCCTTTTTAAGGGGAAATAATGAAAATTCTATAGTTTTTTTCCTAGTATCTTTAGTGGTATTGATGCTGTGTCTTGCATATGCTTCAGTGCCATTGTATAGTATCTTTTGCAAAGCTACTGGATATGGTGGCACAACGAGAAAAGCAACTAATACGACAATAAATGCAACTGACCAAAAAATCAGGGTTTACTTCAATGCTGATGTAATGTCCGGTCTGCCTTGGGAATTTAAATCAGAAACTAACTACATTGATACGAATATAGGGCAAAAAAGTTTAGTGTTTTATTATGCAGAAAATTTATCTGACCAGCCTTCGCTTGGAATGGCAGTGTATAATGTCACACCTTTTAAAGCAGGTAAGTATTTCAATAAAGTTGCATGCTTCTGCTTTGAAGAACAAATTTTGCAGCCAAAACAAAAAGCAGCTATGCCAGTATCCTTTTACATAGACCCTGAAATAATTCGTGACAATAGTACAAAAGATTTAAGTGAAATAACGCTATCGTATACGTTTTTTAAGCTTAAATAACAAACCTTTTTCTATAAATAAGTTATGCAACAGATCTATTTAATTGGGCAGAAGCGCTTATTTGTTTTTTGTACACTAAGTACTTGTGTTGCGGTTTTTGGTATTGCGAATTCCCATTCTTCACTATTTGCTTTACAAGCATTCCAGTACTCAGTTAACTCTTTATTACTTTTTACAGAGACTGGCATTTCTATGTTGGGATTTTTTTCTAATGTATGCTTAATTAGAATCTCATAGCAATTCTTGTATTCAATTGGCTTATCTCTACCATATAATTTAGCAACATAGTCTAAGGTGGTATTTCCACCGTAGTTTTCATTTGGGCTATCATTTACTCCCGCTTTTATGAGAGCCTTTAATATGTCCGGAGAATGGGTCAAAACACAGGTATGTAAATATCCTTTTTCGTTTTGCACATTAGTTTCTGCTTTTATTAAAACTTGCGCTAGATTTGTTAAAGTGTACGGTTTATAGTTAATGGCGATGGAAAAAAGACTATCTATTGGAAAGCCATCATAATCTTTCAAGTCAAATCTGTGATTAATATCAAATCCTTTTTTTCCCAAGAAGTATATAAATATTTACAATAGTCTCCTTTTTTATCTGATTTTTGCATTTTACATTTTAACCTTTCTTTTATTTTTATTATTGGTATCTAAATCGTCATCTTCATCCACTTCACATAACACATTGAATAAAACACCATAAAGCCAAGTTTCTCTGTTTGTCATAATTTGTGCCTCAAAACTATTAACAATACGCTTATGTAGTGTATAAACTCTAAATAACATTTTGCAAAATATTAATTGCTAGATAACATAATTAAAGTTTTTGTCTTACATTTATCATGGTTAGAGCTATACAAATTAAAAAAACTGGGGGGCCAGAAGTATTAGAATTTGTAGATAAGAGCATAGGTGAGCCAAAAGATGAGGAAGTCTTAATACGTCATACAACTATCGGCTTAAATCGTTATGATTTAGAACATAGAAAAGGTATGCGCAAAATTAAAGATCTGCCATCAGTACTTGGAGTAGAGGCAGTAGGAGTTGTTGAAAAGCTTGGTAAAAAAATTAGTGATGGACTTAAGGTTGGAGATAGAGTTGGATATTGCACAGCTCCTCCAGGGGCATATTGTGAAAAGCGCATTGTACACCAGAAATATTTGATAAAAATTCCGAATGATATACCTGATGAAGTTGCTGCTGCAGTATTGTTTAAAGGTATGACAGCTCACTATTTAGTTAATCAATCTTATAGAATCAGGCCTGGTGCTTTTGTACTAGTTCATGGAGCTAATGGTGGTTTGGGGCAAATAATATGCCAATGGGCAAAGGATAAAAAAGGTGTAGTGATAGGTTCTATAAGCTCTGACGAAAAAATGAAGATAGCTTTACAAAGTGGCTGCACATACGCAATAAACTACAATGATAAAGACTTCGTTTCTAAAATCATGGAGATTACGAAAAATAGAGGAGTAGGTGCGGTGTATGACCCTATAGGTTACGCTACAAGCAAGCTCTCTTTTGAATCTTTAGGTAAGTTTGGCATATATGTTTCCTATGGGCAGATATCAGGTAATGCTCCTATTAATTTCTCTTTACTTAGTTCGCGTTCGTTATTTGCAGCTGGAACTTCGATATATCACTACAAGCACAATAGACTTACGTTAGTGC
>NODE_43_length_3804_cov_3.425007
CTTATACACATCTCCGAGCCCACGAGACTAGGCATGATCTCGTATGCCGTCTTCTGCTTGAAAAAAAAAAAAATAACTACACTCATAAAAAACAATCAGGTGGTGCTGGTCAGTTTGCTAAAGTTAAAATAAAATTCGAACCTCTTGAGCCTGGTTTTGGCTTTCAGTTTGAAAGTAAAATTGTAGGCGGTGCTATTCCAAAAGAGTATATACCTGGAGTGCAAAATGGCTTAGAGTTGATAAAAGAAGGTGGTATAATTTCTGGCTTTCCATTGATTGATTTTAAGGCTACTCTTCTTGATGGTGCTTTTCATGATGTTGATTCTAGTCCTTTGGCTTTTGAACTTGCTGCTAAAGGTGCTTTTAAGGAAATGGCAAATAAAGCTGGTCCAAAAATGCTAGAACCTATAATGAAAGTGGAAATCATTACTCCTGAAGAATATATGGGTGATGTTATGGGTGATATAAATGGTAGAAGAGGCAGTGTTGTTGATATGCTGGATTTAGGTAATAATAGCAAAATAATTACTGCTTCGGTTCCTCTTGCAAATATGTTTGGTTATATAAATGTTTTGCGTTCTATATCTCAGGGAAGAGCTCAGTATAGTATGCATTTTTCTTGTTATGAACAAGTGCCACAATATGTGGTTGATGAGTTAAAGTTAAAGTATAATTAAAGGTTAGTAATTATGACAGCGATAGTAGAAGCATTTGGAAAGCCGCATGTAAACGTGGGAACGATAGGACATGTGGATCATGGGAAGACAACGTTAACAGCGGCGATAACAAAGCATTATGGTAATTTTGTAGCATATGATCAAATAGATAAAGCGCCAGAAGAAAGAAAGAGAGGGATAACAATAGCAACAGCGCATGTTGAATATCAAACAGAAAAGAGACACTATGCACACGTTGATTGCCCTGGACATGCTGATTATGTAAAGAATATGATAGTAGGTGCAGCACAGATGGATGCAGCGATATTGGTAGTGTCAGGGGTTGATGGGCCGATGCCACAAACGAGAGAGCATATATTGCTGGCAAAACAGGTGGGTGTTGGATATATCGTGGTATATATAAATAAAGCTGATGTTGCTGATGCTGATATGATAGATTTGGTAGAAATGGAAGTGAGAGAGCTGCTGAGTAAGTATGGATTTCCAGGTGATGAAGTGCCTATGATAGTTGGGTCTGCGTTAAAAGCATTAGAGGATGATAGTAGTGAGTATGGAAAGAAATCAATAGATAAATTGATGGAGAAGTTAGATGAGTATGTGGCAGTACCTCCAAGGCCTATAGATTTGCCGTTTTTGTTGCCAATAGAAGATGTATTTTCAATATCGGGCCGAGGGACGGTAGTAACAGGAAGAATAGAGAAGGGGGAGATAAAGACAGGGGATGAGATAGAGATAATAGGTCTGAAAGCGACGCAAAAGACGATATGTACTGGTGTTGAGATGTTTAAGAAGTTGCTAGATAAGGGAAGTGCAGGATTCAATGTAGGAATACTACTAAGAGGAACAAAGAGAGAAGAAGTGGAGAGAGGGCAAGTATTGGCAAAACCAGGGACAATAACCCCGCATAAGAAATTTAATGCGGAGGTGTATATATTGAAGAAAGAAGAAGGAGGAAGGCATACACCATTTTTTGGAAATTATCAGCCACAGTTTTATTTAAGGACAACGGATGTAACTGGGAGCATAAAATTGCTAGATGGAAAGGAGATGGTAATGCCAGGGGACAATGTAAGTATAGAAGTGGAGTTGCAAGTACCAATAGCAATGGATAAAGGATTGCGTTTTGCGATAAGAGAAGGTGGTAGAACTGTTGGTTCTGGCGTTGTTTCGGAAATTTTAGAGTAAACTTTGAATTATAGGAGTGTAGCTCAATTGGTAGAGCGCTGGTCTCCAAAACCAGAGGTTGTAGGTTCAATTCCTATCGCTCCTGCATTAATATTATGGTAGAAATGTTAAAAAACCTGTATGTTTTTTTTTGCGATATAAAGCAAGAAATAAGGAGAATTGCTTGGATAAAAAAACAGCAGGTATTGTCATCTTTGTTTATTGTAATAACTGTTATATTATGCTTTTCGATTTTCTTTTGCTTCGTAGATTTTATGTCTCTTTACATAATTAAGACTTTATTTGGAATTATTTATGGAATATAAGTATAAATGGTATATCATTAAAGTCGATTACGGGTATGAGAAGGATATATGCGAGTTGGCAACCAATACTGTTTACTTTAAGGAGGTGTTTATTCCTTATCAGACAGTATGTGATGTAAAATCTGATATAAAAGAGTTATGTGAAGTATATATATGTATGCATCTGTGTGATGAAAGCAAAAATATTTTGAATCAAATGACTGGGTTTTGTGGTGATGAGTCTGGTCATTTTGAGATGATTTCAGATGATGAGGTAATTTTAAAACGTAAGGAATTTAATAGATATAAGTGGTACATTTTAAGAGTTTCCTCTAATTATGAAGAGAAAGTGCGCCAATATATATTAGAAAATTCTATGAGATTGAATATTAATAATTATTTTAATAGGGTTTTTATTCCTTGTGAAGAATTAAGTGAGATGGATTTAAAATCTAAAAAAAATGCTAAACGAAGGAAGTCCTTTCCTGGTTATGTCTTTTTATACATGAATTTATGCGATGAGGTATTAAATTTTATTAATAATATACCAAAATCTCTTAAGGTTTATGGATTTTTGAAAAATGGTAATGTTCCAAAGGTGATTGAGGATAATGAGATTCGCTTAATGTGTAGTGCGCTTTACAATGCTCAAGAAACGAAAAAGTTGAGTTATGGTTATGAGAAAGGTGAAAAAGTAAAAATTAATGATGGTCTTTTTCAAAATTTTACTGGTAAGGTAGATATGGTAAATGACGAGAAAAAAATTATTAATGTTGAAGTATCAATCTTAGGTAAGCCAACAATAATAGAGCTTGATTTGGCTCAAGTAGAGAAAATAGAGGATTAATTATGAGTAATATAGTTGCTAAGATTAACTTACTTATGGAAGCTGGGAAAGCAGTTCCAGGACCGAAAATTGCTTCAGTACTTGGCCCGCGTGGTATACCTGTTCCTAAATTTTGTGAAGCTTTTAATAAAGCTACTAGCGCTGCTAACGCTAGTTATAAAGTAGGTGATTTAGTAACGGTGAGAATTTCCATAAAGGATGATCGCTCTCATGATTTTACTGTCAGCGGTCCGCCTGTGGCTTATTTGCTTAAGCAGGAAGCTAAATTAAGTAAAGGTTCTGGTAATTCTGGTAAAGAATTAGTGGCTAAATTATCTATGTCTGCTATCATTAAAGTGGCAAAGTGTAAGATGGTTGATATGAAAGTGGATAATGAAGATTCAGCAGTGAAGATGGTTATAGGCACTGCAAAATCTATGGGTATAGAAGTTGTGGAAGGTTAGGTAAATGAGTACATATAATGATAATTCTAAGCAGTGTTTGGAGAAGATTGTTGAGTCTGCTTCAGCAAAATTTAATGAATCAGTTGATATCGCAGTCAATTTAGGTGTAGATTCACGTAAATCTGAAGAGCAGGTGCGTGGTACAGTAGTTTTGCCTAAAGGTATCGGGAAGAATATTAAAGTAGCTGTTTTTGCTCAAGATAAACATTTATTAGAAGCTGAAAAAGCTGGTGCTGATATTACAGGAGGAGAAGATTTAGTTGAAGAGATAAAAAAAGGAAGAAAGTCTGTCTCTTATACACATCTGACGCTGCCGACGATACACCTTGTGTAGACCTTTGTGGACGGCGCATCATTAAAAAAAAAAA
>NODE_44_length_3779_cov_2.937601
AAGAGACAGGAATGATAGGCTAGATCAGGACAAAAATAATTGGATTAGTGAAATACCGCTGCATTGTGAATTATATACCTAGTTCATATTTTGCACATGTGCGTTGCATTTTTTAATCTTCTTTAAAAACTTGACAGTACCGTATATATACGGGCATACTAGAAATGTAATTTTGTGAGGCATTTATGGTTAAAAATAAAGAAAAACATCAAATAGCGTTTTGCGTTTCAGCCTTTACACTCTTAGCTGGTTTATCATTGATCGCAACTGGAATTGCAGTGGGTACTGTACCTGCTATAGCTTCTTGTTTAGTGAAAGGAGGAATTCTAACTGCCTTGTCTATTGTGCAATCAGTAGAAAGCTATTTATTTTTACAAAACAGCGAAAAAGCTTTCAATAAAATGATTAGTGGTATATGCGATGAACCAGAAAGCAAACTTTTTATAGAAAGGATTTTGCAACCATTCATTGAACTTTTTAGTGAGCATAAGCAACATAACTAAAGTACACTAAGCATAGAAACAACTTTATCGTAACTTGGCAGTGACTTAATTTCTCCAATCGCAGCTAAAGTAATTTTTTCATGCTGAGATAGCAATTCTTCTGCTGCTTTTTTTATATCGTAAATAGTAACAGCACTAATTTTTTCTATTAATTCGTTTTTACTGATGTATTTATTATAGTTGCCGTAGTAGTGTCCTAACGTTTCAGCACGCGAGCTAACACTTTCGCGTGACATTAAAATTTGGGATTTTACTCGCTCTTTTATTCTATTTACTTCTTCTTCCTTTAAATCATCTGTAGACAATTTCTTCAACTCTGTCGTTATAGCTTTCAAAAGCTTATCTAGATTACTGCTATCTGTACCAGCAAAAATCGAAAGCATTCCTGTATCAGCATAGCTAGAGTTGAATGAGTAAATGGAGTAAGCAAGCCCCTGCTTTTCTCTTACTTCCTGAAACAGGCGTGATGACATTCCACTTCCCAGTATAGAATCAAGCACCTTGAATGTGTGATATCTATTATCATCACGAGAAACACTAGGTAGACCAATTAATAAATGTACTTGATCTAATTTACGATGTTCTAAATACTCACCACTGGTATAACTTGCATTCTCGCTTTTTTTCAGCTCTTTTGAATGAATCTTTGAGAGAAAGTCTTTGATTAATTGAACAACTTCCTCATGTTCAACATTTCCTGCAACAGCAAATATAATGTTCTCGCCAAAGTAATGCTCATTTATGTAGTTATCTAGATTAGCTCGAGTAAAAGATTTGACAGTATCTTGCGTGCCCAGGATTGATCTACCAAATGGTTGATCTTTATAAGCTGCTTCAAAATACTTATCAAAAATGATATCGCTCGGTGAATCATTAGTTTGAAAAATCTCTTGTATTACAACACCCTTTTCGCGTTCCAATTCATCCTCTGGAAATATAGAATTCATTAATATATCTATTAATATATCAATGCCGGTCTTTATATCTTTTTTAAGAACCTTTGCGTAATAACTGGTGCTTTCTCTACCGATGCAGGCATTGAAGGCTCCTCCTATATCATCAAAAGCTTTTGCAATTTCAAATGCAGTCCTCGTTTTCGTTCCTTTGAAAGCCATGTGCTCTAGGAAATGAGATATTCCATTTTGACTTGCACTTTCAGCTCTACTGCCAACACCAACTCGTATATTTAAAGCTACGGAATCAACTTCATGCACTCGCTCAGTTATTATGCGCAGACCATTATCTAGTTTTGTTACTTGTGGTATATTCATCTTATATATTCTTCTTTAAATTCTCTTCTACAAAATCCCAATTGATCAAATGATCAAGAAAAACTTTTATGTAGTCAATTCTGCGATTTTGGCAATCCAAATAGTATGCATGCTCCCATACATCCATAGTAAGTAGTGGCACTTGGCCATAAATTAGCGGTAGATCCGCATTTGGAGTTTTAGTGATTTTGAGTTTTCCTTTTTCAAGCACTAACCACACCCATCCACTACCAAATTGGCTTACTCCATAATTTGAAAATTCTTCACAAAATTTGTCAAAGCCACCAATATCATCTTGAATTTTTTTTGCTAGAAGACCATCATCTTGAGGCTTACCACCACCATTCTTTTTCATTGAATTCCAATAAAAAGTGTGATTCCAAACTTGTGCTGCATTGTTAAAAATAGGAACTGTATTATTATTTCCATGAACTTTCGTTACTAATTCCTCAATTTCCATATGTTGATAATCTGTGTTTTCAACCAGTTCGTTGAGTTTATTTAAATATCCCTTATGGTGCTTATCATAATGAAAATCTAATGTCTTTACAGATATATAAGGCTCTAAAGCTGCTTTATCATATGGCAACTCAGGTAAAGTAAAACTCATGCTGACCTCTTTATTTTCGATGGTATGGTAATATGTGCTTTTGCGCAACAGATAATTTAGTTAGGTAGTGATTGCATTTATTCTAAAACAAGCGATATTAGTAAGATAATTATGTTTTTATTTTAGAGGGGTAATATGTCAAGTTTATTCAAGAATTTTAGTAGATATGCTAAGTTCGGAGATGTTCCTACCAAAAGTGTTGGATGTAACAAAATTCCACAAAATAGTTTCTATAAATCCGGTTACCTTATCAACAGTGTTGTTGGGCCAGTGAAAAATGTAGCTCTTGGTAGTTACCAAAATCCTTCTATGATTCAGACTACTACTTTTGCGTTAGCTAGTGTAATTCTGCAACCTTTATATCTAGCATTGGCGTATTTGTCATACTGGCCAGCAAAAGGATTAGCGAAAGCAATAGATAGTTTTGATCTTAAGCGTAACACAAAATCGTTCATAGATTATTCATCCATGTTGTCACGTAAGACATGGGACCATAGTAGTGCATTATCTAAATTTGTTAACACAGTTTTGAGTTATGTTGTTAGTGCTGTTATCTGGGCTGCTGCGCTCGTTGTTACACCTCTGACTTGGGCTATTGATAAAGTGGCAAGTAAATCTAGTGATGCAAAAAGTGAAGGTGTTGGTAGTCCTTCTTTTTCAAAATAGATAGCCTACCAAGTACATGTGAAACCATTGTATCTGTGTGGCAAAATAAAGTAGACGAGATAAAGACAACTATAGAAGCAAGAGGATGTCATGCCAGTGCGTGACACTGGTATCCAGCTTTTTCGCGCAAAAAACGTTGTAAGGTGTTTACCAACTTAGTTGAATCCCAGCTGGGATGACACTTGGTTATGCAAGAAATCTATTGTCAAAAAAAATTACTTCCGCATATTTTGAATCTGATTATAATGACAATTAGAGATATTTTAAGAGCTCAAAATCTATCTTTGTCTGCAAACTTTCAGTTAACTTTTCAATAAAAAACGTAGCGTATCTTTTTCAGCGTATACACACGTCTGTCATATGTGCGCTGCATTTTTTTCTAATCTTTTTATACAGGAGGATTTTATGTCCAGAATTCCAGATACTTGACCTTTACTTTAGCTAATAACAGGCGCCTGTGATTTTTATAAAGAAAGTGTAGGAAATAACCAAAAACTGTTTCCAGGCATAAATTTGCCATGTATACCTAAAAAGTAATTATATTAGCATAATATTCATACTTATATGCCAATATTAATATTCTTTGAATTGAAGAATATTATGGAACAACAAGCATCAAACAAAGATATAGGGATTAAATTTAGACAGGATCAATGTCTGTCTCTTATACACATCTGACGCTGCCGACGATACTCCTTGTGTAGATCTCGGTGGTCGCCGTATCATTAA
>NODE_45_length_3713_cov_23.795380
CTCTCTCGAGTTCTCCCTGGAATATCTGCATAAATTTTCTTTCCTCTTGGAGCGCGTCCATATTCTCGGTATAACTTATTATCAACTCCTGCTTCATCTATATATAAGATGCTGGAATGGTCTATTTTTGAGATTTTATCAATAAATTGCTCCCTATCTTCTTGATTGCGCTCTTGATATAGTGTGACTTTTTTTTAAAGTAATTTTTAGCTGTTTTAGTCTATACCAAATTGAGTTTATTCCAAATCCAAGATTTTGTTTCATCTCTGCCAGAGTATGATCTGGATTCTTTGTAACATATTCTTCGAGTATTTTGGGGTCTATTTTTCGAATAAAGCTACCGTTTTTAGATGGCTTGAGGCTTTCACCAGCAGCTTTCTTTTTTAACCAACGGTACAGAGTTGCTATTCCTATCTCCATAAGCTCTGCTACCTCAACCTTTGTCTTACCTTTTTCTATCATCAATACTGCCTTTTCCCTTAAATCCACACTATATGCCATTATAACTCAAATACTTTATTATACCTTTATCATTTACTTTGGGAAATACTATAGCTTATGAAACAGGCTAATGTCACGTATCAATAGCTCATAATTAATCTTGCTATTAGTAAATTGCGTTGTGCGAAAAACTTTTACCTTTGTTTTTATATCTTCTCCTTTAGCGTCGATTAAAGAAAAGCCTATCACTTTTGGCAATATATCGGGCAAATCACGCCCATCTTCAGTATACTCCAAATAGCTTTTCATATCTTCAGCTGCTCTTTTACTTAAAATATTGATTAACGGCTTATTAAGTAAATTCTCTTCCTCACATTTTAATACATTCCTTGCAGCTTGATTGAGTCCCAAGATTAATACGTTCTTTTTCTCATTATCCTGACAAACAGATATCACAGCATCATCTTTCCTTCTTTCAGTTATAAAATCTTCCATATCTTCTCACATATAACGTATTTATAAGTATAATAAGATTGTATTAAAATTCATTTACCCATTAATATACTTGATAAAGTATAGACAAATCGTCATGTTGCTGCATGTTCTAAGTCATGATAAAGGAAGCAAAATTACAAATATAATTTTGCTTATTCTCTTTATACCTTCACTACAACAACTTATTTTGCTGTATTGGATTAGATGGTTGAATATAACCTAAACTACTGTAACACGATTCTTCGTATGAAGGTAGTAGTTCCTCAAGCGGTGCTGAAGGTTGTACTTTTTCATAATTGTCAGAAGGAAAATTGTCTAATTCTTTATTATTAGTTGCCTTATCCATACATTTTATTGGTTGCTCTATATAGTCTTGTATTTCTTTTGTAAAACTATGATTTAGATAACAACTTGTTAAGTAAGCTACACCTGCTACTGTTAGTGCTAATGCTACAAAAACTAAAGGTGAAGCTCCTATACACCTAAAAACCTTTACTTTATACATACTCATATGAGCAGGTGGGTCAATGGTTGTTGCCAAAAAAATAAAAAAACCAAGTGAAAAAAATATTAACACGCAAATTCCACCCAATGAACAAGATCCTAACGCTACTTCTTTTAATGATTCTTCGCTTTTCTTTTTATTATTAAGGCTTCGATACATTTTATTAACGTTAGTATTGCTAATATAATCTTCTAGTTCTTTTAAAATTTTAGTCTTTTAACTCTTCAATCTCGTTATCTATTGACGAATAGTATTTTTTATACCGCTGCTTCAATTGAACCTCTAATACTGATTTACCACCATTTAGAAGATTTAAAATGTCTTTTTTGCATAACTCAATCTCCTGAGAAATTTTAGAATCGTTTTGTTCTTTTATATCTTGATCCATTTTAGCCTATAGTTTTTGACCAAAATCTTTAAATACAGTTCTGCAAGAAAGGTATTTTAATATAATAGGTAAAGCCAGCTCATTTCCCTTACTAAGCAAAGATAAAAGCTTCAAAGCGAAAGAATTAGGTACTGCCTCTCTTGGTAGAATTAAGGTGAAATCTTCCAATACTTGGCAAACTAATTTTATTGAAGAATCTTTAAACCCTTTTGTACCAAATTTTAATGAAGCAAAAAATTCTTCTAATTCTTCAAAAGGACAACTATTTTTCTCTAATTTTACTTTTATAATATTGCTTAACATTGTAACTCCACTAACCGTTTTATACATGTAGCTTAACACTATTTTAATAATTTATTAAGAAAGTTTAATTATTAATTATAATATTTAATAAAATAAATAGACTCTTTTACATTTCATCTGCAAGAATCTTTTCCTTAGTTTGTAAATAAAGATTTTCTGAATCTAATTGCCGCAGGTTACGTTTAGTAATATAATCTCATATTAAATAAAACTTTACCTAAGTTTATGCCAGACTCTACGTTAGTTTTAACAACTATTCTTATATTCTTCATCTTTACGTTGTCACTTTTTTTTATAAAAAGGATATTTGGATCAACGAACAAGAAGATAATAAAATCCTTCAGAAAAATTGCTCAGCAGATTAATGCGCTAGAGCAAGAAATGCAGAGCTTATCTGATGAGGATCTTGCTAGTAAAACTGCGGAATTAAAACAAGAACTGAAAAATGGAAAAACACTAAATGACCTTCTCGTACCTGCATTTGCGGTTGTACGAGAAGCATCACGAAGATTCCTTAACATGAGGCATTTCGACGTTCAGCTAATTGGTGGCATGGTTCTCCATAATGGCATGATATCAGAAATGAAAACAGGAGAAGGAAAGACACTCGTCGCAACTTTAGCTGCATATCTAAATTCTTTAGAAGGAAAAGGCGTGCACGTCGTAACTGTTAACGACTATCTTGCAAAACGAGATACAGAGTGGATGAGTAAATTATATAATTCTCTTGGAGTTTCTGTTGCATTTATTACAAATAATTTGACAGACGACGAGAGAAAAAAGGCTTATAGCGCAGATATCGTATACTCAACAAATAATGAACTTGCCTTTGATTATCTACGAGATAATATGAAATTTTCTCAAGAAGATATGGTTCAGAGAGGCTTCAATTACGCGATAGTAGACGAAGTAGACTCTATACTGATTGATGAAGCGCGTACTCCGCTCATTATTTCTGGCCCACTTGAGGAAAATAATCAGATATATAAGCATATCAATAAAATAGTAATCAAATTAGTTGATTCTGACTATGAAGTCGATGAAAAGAGTAGAGCAGTGTTCCTCACTGAAAATGGCATTTCACGAGTGGAGGAATTACTAAAATCGTATAACCTCATTCCTGGAAATTCCTCGCTCTATGATACTAGCAATATTATACTGACTCATTATATAGATCAAGCACTTCGTGCACATAAGCTGTTTACTGCTGATAAAGATTATATAGTGAAAAACGGTAAGGTGGTAATTATTGATGAGTTTACTGGGCGCATGATGGAAGGTAGGAGATATTCTGATGGTCTTCACCAGGCACTGGAGGCAAAGGAGAATCTTGAAATTCAGCATGAAAGTCAAACTTTAGCATCAGTCACATTTCAGAACTACTTTCGTATGTACAACAAACTTTCTGGTATGACAGGAACAGCAGCAACAGAGGCAGAAGAATTTCGTGATATATATAGATTAAATGTAGTAAAAATTCCAACTAATGTGCCTGTTAAAAGAATAGATGCTGTCTCTTATACACATCTCCGAGCCCACGAGACTAGGCATGATCTCGTATGCCGTCTTCTGCTTGAAAAA
>NODE_46_length_3689_cov_6.423588
AATCTTTGGGGATTTTGATGTGGGTTTTTGGGTTGGGCGCCAAATTTGTAAGGGCTGAGGGCCCACAAATTGGGGATTGGGAAAAAGGTGATAGGGGCGAGAGATTGAGAGACGAAGGAGTTTCAAGTCAGGGGTTTATTTAAAAACTTACGGCTCGCTCACAACGAGGCTTCGTACAGGGTTCTCCGGGGTCGAGTTCGCAGGACAATTAGCGTACGAATAATCACAATTTTCGGTGCCGTTTCGACAATTTATCCGCTTACCCTACGCAAGCTATCCCCACTCCTGGCCCAGGGGGTTTTCCCATTTCTTAGGCGAATTTGCTATCCGCGTAAGCTATCCCTACTCCTGGCCCAGAAGGTTTCCCCATTTCGCAAGCAGGGCCGCATCTTGTAACTTCGTTACACTATTGATGTTATTGCTGAAATAACAGGGTTTTCTGTTGATTATATTGAGAAAATTCAAGAAAAGAAGTTTTAGCCATTTTATATAAATACTTAATAGGAGGGGTTAATGCCAACACAGAAAGAGCTTCGGGCTACGATGTCCAAAAAATTACAGGAAGCTATTAAACATCCAGATCCAGCAGTTGCTGCCGGGAGGAAGTCAGCTATCAAGAGATGGGTGGGAGTCCTTCAAGATAACTTTATGGAGCACATAAAATACTTTAAGGGTGATAAGTTGAAGTTTTTGCACAATGTATTCCAAGATGAAGGTTGCTGGTCAGGTGTAAGGTTGGATAATGCTGCTTTAGGTCAAAGGTTTACTGAAGAAAAAATAGGTGGAATAGATAATCCACTTCGCAAATATGAGATGGCTTGTAGTTACTGTGTGGTAGATAAAATTCATCCACTCTTTCAAAAAGCATTTGAATCCTACAAAAATGGATTTTCTTCTGATGAACTTGATAGTAGAGGTAATCCTATAACTGATGAGTACATACGAAACTCGCTTTTGGGTGGCATTCGAAGGAAAGGTCCTGTATTTGATTTCTGGATCGATAGAGAATCTGGGGAATTAAAGAAGTATGATGCAGTGGAAGGTTTTGACAGTGCTGTAAAACTTAAGTGGAGTGAAGGAGTAGAGTATTTTTATAATCTGTTGAAAGAAGAAGATAAAGAAAAGAAACTTACAGAAGCTATTATTGCTCTGTCCCGCGTTCAATCTGTTGAGAAAGATGCTCCTATTTTAGATTTTTGTGTAAATAAGATAGCCGATAAAGATACTCTTTTACAGAAATTATTGCAGAAAGATAAGGGAGTATATGCTCTTCTTGCTGAATTAATAGAGTCATGTTTTTTTGATACGGTTCATGATTTGGTACAGTGCTGGTGTTATAAAGGCGTTTTAGCAGGAGGAGACTGTTTGGACAAAATATTCTCACAGGATGAGTATGACCTCCTTCTTTATTCACTTTCAAATATGATGTTGAAAAATCCTGAGTCAAGCGTTCAAGCTAGGTCTATTACTATGGAAATTTGGAAGTGTGGCCGCTTTGTTGAATACAGAAAGGCTTCTGTTAATATTTCTAATTATATAGTTCCTATACAGGACATGCTTGCAGGGTTAATAATTAACTGGAAACGAGAAGACATTTATAAGTCTGATGAGGAAAAAGAAGTAGAGAAAAGAGAAATATTAGATGTAATATTATTTGGTAAAGATTACTTTCCTGAAAAGTTTGAGTTCTTTAAAAAATTAATAACAAGAAATCTTAGATTATGTGGTAGGGAAGGAATGGAAGAAAGTATAAACTACGATGATTTGGCGAAAGAATTGTTTTCTGAGTTAGAGAAAACAACTCTACCTCTTGGTCCTGTAGGTGATGGTCCTAGGTATAATTTATGGACACGATCTCAAGCTCATGATAGTAAGAAAACATCTTTGCGACTTGATGGTTCTGGTGATGGTCCACAGTCCAAGTTTGAAGCTCCTAGTGTGAGTGGTGTTTCTAGCCGTAGAAAATAGAGGGGTATCTTATATGAATAATGGTGATGGACTTATTAGGAGTTTAGTGGATGGAGATCTTGAAGGTTTCAGACAAAGGTTTGAATCTTTTTTAGATCAATGCCCATCTTTCTTGTATCATGTGAGTGCAGGTCGTTTCCTTCCTGTATTCTTTTTTAGCATGTTTGCTACCGCACATGATGCTGATATCTTGGATGCAAATGAGAGAGTCTATTTTCGTTTTGATAATCATGGTATTGATACAGATGGTAGGAATAGAAATACAGGAAACTTAAAGGTTGCTGTTTTAACTCGTAGTCGTAACGGACAGGGAGTTGTTAAGTGTTACAGCATTTCTGATCGCCCTAACAGTGACGGGTTAAGGTTTAGTACAAGGGAGAGAAATGCTCTAGTGCGAGAAATTAAACGGCAAAATCCAAATTTAAGGGAAGAAGACTTAAATTTTGAGCAATACAAAGTATGCATGCATGGAAAGGGCAAGAGTCAGGGAGAGGCAATTGCAACAGTATTCGAGGTGATTCGTGAAAAGGATTTTAGAGGTAGAGATAAATTTGTCAAGTATTCAGCACAGGTAGCACAAGGTCAACAAAGGATTGACAACTTTATGGGAATACTAGCAAATAACCAAAGACAAAATGTAGAACGTAGAATGCACAGGGAAGTTTTGCCATACATCACTGACATCTATGATAATTGCGGACAAGCGCTAGAAAATAATATTGAAAATCGCAGTCAAAAATTTGAGAGTCACGGGTTTTTATTAGGTTTCTTAGCAAATTTTAGTCATCGCTAAACAATAGGCATCGATCTTGACTTATCTCCTAGAAACTCACATGTTGCATTTCTTGTACGTCATCAAGCAGAAAGAGAAAATGTTCCTATTGTTGTCAATCTTACTACAAGGGCACCGTCCAATATCGCATTAAACCGCGCCAGAAGTCACGCTGAAAGATTGCATGTTTTTTCATTTATACCTATCCATACTGAATCAAGAAATACTGTCTGTGTTGGATTAAATTTTATTTTAAATCGAATTCCTTTTAGGATTGATACAGTAGAACTTCAACAGGATAGATTTCCTTTAGTACAAAGATTATTTGAGTGTTTGGAGAATGAAGGAATTAGAGAAAATATTAGAGATTTCTTGCTTCAGCATCTTCCTAATGGAATACCAAGAAATGCAGAGAATTATAACAGAATATTTGATTGTATAACTGGTTTTGCTTTTGGAAGTAGTGCTTTTGATAGCGTTGAAATTTATAGCGATGAAAACTGAACAATTGCGATTTCTGTAAACCGTTTCAAAAAGCGTTCGTTATTAAATAATTTTAAGTAAATTAAAAGCAATCAGAACATACAGAGTGTACTGAGAATTCTTTATGTCAGTCGCATTAAATAATCAAGACCTCTAAACTTGGTACCATATAAACCATAAAATACTGTAAACAAACTGCAATATAAATTGGAAATTCTTTCCTCGATCTCATTTACAAATTGTCTGCTCATTAAAGTGAAATAAAGCACACTTCGTTTTTAGAATTAATAGTACAAAATGGGACAACTTATTTCGGTCTTTTAGTTCTTTGTGTCACTTTATTTTCGGAAATTAGAGCATCAATATAGAATTGTGTGCTTGATGAATCCAATTGCTGTCTCTTATACACATCTCCGAGCCCACGAGACTAGGCATGATCTCGTATGCCGTCTTCTGCTTGAAAAAA
>NODE_47_length_3679_cov_2.754026
TTAGACGGCTCCCACCGAGATCTACACAAGGAGTATCGTCGGCAGCGTCAGATGTGTATAAGAGACAGATTCCGAGGTTCATAGGGCAAATTCTTTTGCATGAGGAAAATCCGAAAAAAATCATCATATACTTATTTTTAAAATCACTACTGCGTACTGTTTGTCCGTCTTGATTAATCAAAGAAAAATCCCCACCTATTTTAATTTCTGTATTTTGTGAAACAAATATGCCTTGCTTGGTAAAATAACAATAACCTAAGAAGATAGCTGCTACTGTTATTAGCAAACTAGACAATAACCTTATAAACTTTATCATTAAAGCGTTTCCAATAAAGTTAAATCATATCTTGATTAGTTGATTGATTCAATATATTCCTTCCAAAGTGGGTTGTTAATTTTATCTAACAATTTCTTATGCTCATCAATTTCTTTACTACTTGGTGAATGTTCTCTGCGAGCTAAATTACGCACTTTATGCTGAATAAACGTAGAGTTATTTTCCTGAGCACATTCATTATTAAATAAAAAGGTTTGCAATCCTCCTGTAAGCTCAACATAGACCTTTGCAAGCAATTGAGCATCAACTAATGCTCCATGCAACTCTCTACCTTCCAACGATATATCAAAATGTTTACATAATGCATTTAAAGAAGCAGGTGATCCTACAAACTTTTTTCTTGCAAGTGGTAATGTATCTAGCACTCTATCTGAGGAAATTAACCCAGCATTTAACTTGCCTAACTCCATATTAAGGAACTTAATATCAAATTCAGCATTATGAATTACCAAGATGTCATTAGATATGAAGTCAAGAAATTCAAGTGCAACATCTGAAAATAGTGGCTTATCTTCCAAAAACTCCTCACTAATACCATGAATCTTAAATGAGTGGTAAGGTATCTCTCTCTCTGGATTAAGATATCGATGAAATGTTTTACCTGTTGGAATACGGTTAATTAGTTCTACACATCCTATCTCAATAATTCGATGGCCAGACTCAGTGTCAAGACCTGTAGTTTCAGTATCAAGTACTATTTCTCGTAGCCTACTTTCCATAGGTGTAACTAATCTTACTTGTCATTTGCTGTTAAATTTTTATCGGTACTTGCCTTCTTATAGTTAATGGAAACAAGCAACCAGGTTGGATCTGATGAATTAATATTTTTTTTGAATTGCCATACATCCTCAACTTTGTTAATAGTAGACATACTACCTGATATGATGTCTCCTTCACCATTCTTAACGAAGTGAATTTGCTCTGAAAGGAAGTATAATGCAATAAATACTACGTTTTTTACTAGCTTTATTTCTAAGATTTTTTGTGAAACAATAGAAACAATTATAGACTCGTGTATCTCTTTACGATGTTTAATCTTATCCACAAAGCTATTATACAAATCTTTGTCCAGAAGAGATTTTAATTGAGGTAAATTTCCTTGGTTGAAATATTTAATTATTAATTCAAAAGCTATGCTTGAACCTTCTATAAAATTGGAAATAGAGAACTTTCTGTTTTTTTGTAATATTTGTTTATAAGTAGCTTCTATTGAACTTTTGTTATTGCTATAAGTATAATCTTCGATATTTTCTACCACATCCTCTTTACTTTGACTTACATCTAATACACCTGTTAGCTTTTTTAGATTGAGACTGGATGATCTTCCTAAAGAATTATATAAGCGTGAAAAAATAAACGCCGCTAGTAAAGCATATATTACAAGCTCTATCATGGTAACTTACTCCTTGATATATAAAGTATCTAAATATTATTAATTATTGATAAAAATATGTTTTTCATATTAACCTATAGTTAGGTTTACTATTCATTTGTAAATGGATATATTATATAAGAAAGTATTAAACATCTCAACTTAATTAAAGGAGACGTAAGAAATGTCACAACACAAAATGAAAATTCATGGTCAGTATGTCAAAGATTTTTCGTTTGAGAATCCAAATTCGCCATTCCTTCCTTCTAGTAGAGCTCCTGATATTAATGTAATGGTTAATATTAATTCAGCAAAATTAGAAGGAACAGAAAATAAAAAAGGAATAAGTGAAGAAAAGCCTTTTCATGAAATTACTTTGCATATAGAGGCCAAAGCAACGGTAAAAGATGAAGATGTAAAGGATGATATAGCTTTCATTTGCGAGGTAAAGTATTGCGGTATTTTTTCAATAGAAAACTTTACAGAGCTAAGTGAAGAAGAGGTGAGACAAGCTTTATTTATTGGTGGACCTACTTTTCTTTTCCCTTTTGCAAGAGAAATAATTGCAAGAACTACAAGTAGTGGTGGGTTTCCTCCACTTATGCTAGATCCTATAGATTTTGAAACTATGTATCAGCAGCAAAGTCAACAACAAAAAAGTAGCGCTAGTAATTCCAATTTTAACTAATACAGGATGAACAATTCTTTAAATGCAAAGACGACTTTAAATATTGATGGAAGGTTATATAACTACTTTAACCTAAGTAACGCTGGTAAATTCTTAGGAGTAAATTTAACCAAATTGCCTTGTTCACTCAAGGTATTGCTTGAAAATTTATTGCGCAATGAAGATGGAGTAAGCGTTAAATTAGATGACATAAAGATATTAGCAAATTGCGTCAAGAAACACATTAATCACGAAATTAGCTACAAGCCAGGAAGGGTTTTGATGCAGGATTTCACAGGAGTTCCTGCTGTCGTTGACTTAGCTTCAATGCGTAATTATGTGAAGAAAAACGGAGGTAACCCAAGCAAAATAAATCCATCTGTACCTGTTGATCTTGTGATCGATCACTCTGTTCAAGTAGATAGTTACGGAAGCACTTCTGCATTTGGTAAAAACGTTGCACTGGAAGTAAAAAGAAATTTGGAGAGATATCAATTCTTAAAATGGGGAGAGTCATCCTTCACAAATTTTAGAGTAGTGCCACCAGGTACTGGAATTTGCCACCAAGTGAATCTTGAATATTTAGCGCAAGTTGTATGTAACGATAGCGGAGTTCTATATCCAGATACCTTAGTCGGTACAGATAGTCACACTACTATGGTAAATGGTTTATCGGTTCTTGGTTGGGGTGTTGGTGGAATAGAAGCTGAGTCTGTGATGCTTGGTCAACCAATTAGTATGGTAATTCCAGAAGTAGTAGGATTTAAATTAATAGGAAGACTTTCAGAGGGAGTAACAGCAACTGATCTAGTGCTAACGATTACTAATATCCTGAGAACAAAAGGCGTTGTTGGCAGATTTGTGGAATTTTATGGTGATGGCTTAGATTGTTTATCTTTGGCAGATAGAGCAACCATAGCTAATATGGCTCCAGAGTATGGTGCAACTTGTGGATTCTTTCCAATTGATCAGAAGACACTAGATTATTTAAACTTAACTGGAAGGCCAAAAGAGTTGGTTAAATTGGTTGAAGTCTATGCAAAAGAACAAGGGCTATGGCGTAGTAATGACGAATTGGCGTTCTTTGACACACTGGAGCTTGATTTATCGAGCGTAGAGCCGGTAATGGCCGGTCCAAAAAGACTGCAAGATAAGGTTTTTCTTTCGCAAGTGGCAGAATCTTTTTCTAAATCATTTCCAGTTAATGAGTCAGAGGAAAGCGATAAACTCCAAGATCTGTCTCTTATACACATCTGACGCTGCCGACGATACTCCTTGTGTAGATCTCGGTGGGCGCCGTATC
>NODE_48_length_3638_cov_3.118506
GAACTGAGGTTATTATCAAGTATAGCACTGTTTAACAGTTCAAATAGGTCTTTATGATTGCCAAGGCTTTTATGTATTGTGCTTAGTTCACTTTCGTCACTACTTATCACCTGAGTAGTAGACACTGGTTCCTTTTCTCTGGTCAAGCACTGGAATGACATCTGAGAGTTAATTTCTGATTTTTCACTTAAACAATAATTATGCAAGGTAGACAGAAACTCAGACAATTCTAAAGTCTTTCCTAGGCCTATTTTCAATAGGTTCATATCCTTTGGTGAACCACGCCCTAGTATTAAGCGCGATAAAGACCTTTCAATATCCGGAATGTTAGATAATATCTCTCGTATTTTTCTGCGTGAATCATGATTATTTACAAAAAATTGAGCGGTGCTGAGCCTCAAATTAATTGCCTTAGAGCAAGCAAGGGGTGAAGCGAGCATTTGTTTGAGCAGGCGTCCACCAGAAGCTGTAACTGTATGATCAATAACTGAAATTAGTGAACCTTTCTTTTCACCAAATTGAGTTGAAAACAACTCAAGATTTCTCCTTGCTGAAGCATCAATAAGCATGAAATTTTGTTGCTTATAGGTTTTTGGGAATTCAAGCCTTGGAATGGAGCCCCTTTGCGTTACTCTGACATATTCAAGCAGTGCACCACACGCCATGATTTCTACTTTGCTGAAATTTCCTATACTCCCAAGTTCCCTGATTTTATAAAACTCGCATAATGTTCTGTGAGATTTACTATACTCAAAAAAGCTCTGTGCGTGTTGCGTAATTGATATTTTATAATTTTTTAAAATCGATCTAATTTTTTCATCCTCAGTGAATTTTTCAGAAATTAATAATTCTCTTGGTGATATACACAATAAATCACTATCTAGAGCTTTCAAACTCGTTAAAGTGTGAAAAAATTTTCCCGTCGATAATTCAAGCCAACTAATAGCATATTCGTCATTTTGTTCAACTATGGATGCGAGATAATTATTGCTTTTATCCTCCAGTAGTGAATCTTCTATAATTGTACCTGGAGTTACAACTCGCACTACATCACGCTTTACTATGGATTTATAGCCCCTCTTTTTTGCTTCATCAGCAGTTTCTAATTGGTCACAGATTGCTACTTTGAATCCTAAATCTATTAGCTTGTGTAGGTAAGATTCACTACTGTGTGCTGGCACTCCACTCATTGGTATTTCTTGCCCATTTGAATTGCCCCTCTTGGTTAGCACTATATTCAGCAATTTCGCAGCTTTAATAGCATCATCGAAAAACAATTCATAAAAATCGCCCAGTCTATAAAACAATAGATGATCCGTGTATTGAGCTTTCAAATTTAAATATTGCTCCATTACAGGGGTATTTTTTTCTCTTATTAAGTTCATAACATTTTTAAATATGTTAGCAGCAAACCACTTACTCTGGTGTTGGTTATTTTATTATGGATCAATAATTTTTTTTAGCTATAGTACAAAAACAAATAGTTTGAGGTAGAATTATGGAATATGAACGGTTGTTAAAAATATTAAGGACAATAAGTGACTTAAATGAGAACAATATAATCGAAAGGGTAAAAGAGGAATTGGAAAAAGAAGATCCAGACACGTATAAAAAGTGGCAAGATAATGGATTTAACATAAATTATACATTCGATGATCAAAGTACATTGTTACATATAGCTGCTAGAAATGATCTTGTAAAGATAGCAGAGCTTTTAATAAAAAAAGGGGGTAATGTTAATACAGCAGATCAAGATGGATGGAATACTTTACACTTTGCTGCTGCAAGTAGCAGTATAGGAGTGGTAGAGATTCTCATAGCAAACGGGGTTAATGTTAATGTAGCAGATCAAAATGGGTGTACTCCTTTGCATTGTGCTACTATCAATGGACATGAAGAAATAGTAGAACTCCTATTAGACAAGGGGGCTAATGTTGATGCAGTAAATCAAAATGGGTGTACTCCTTTGCATTGTGCTACTATCAATGGACATGAAGAAATAGTAGAACTCCTATTAGAGAAAAGGGCTAATGTTGACGTAGCGGATGAATACGGGCGTACTCCGTTATGCTGGGCTATTAGAAATGGCTATTCAGAAATAGCAAGAATTCTACTTGAAAACAAAGCAGATCCTTTATTGGAACATAAAAGTTTTAACACATTAAAGCTTTTGATTGAATTAATAAAAAATGATTTTAAGCACTCTAAGAAAGCAGAAGAAACACAGCAACAAGAAGATGATGAATATGAATTGATTAAATACTCGTTGCTACTTCGCAATGACTGCTCCTTAACGGATGTTGTCGAAAGAAGTGCATTTGGCAAGCTGATATCTACGTGGCTTGTTGACATGCCAACTTAACAGAAAGTCAGAAGGAATTGAATAAAAAATTCTTAAGTACTTTTAAAGACTTTCCACATGTTACTTATAAGGATTATAAGAACGATGTTGAAAAAATTAAAAAATTTTTACTAGATCATAAAAGTAATCAAGATCTAAAAACCATTCTCAACCTTAAAAGAGGAGAATCTAAACTGACAATACTGCATATTCTATCAAGTATGGAATGTAGCAATTCAGAAGAATGCATAGATTTACTGTTGAATTCAGGTGCTGATCCTAATGAAAAGGACGACACAGGAAGGACGCCTTTGCATTATGCTACTCGTTCTGGTCATTGTGATACAATTATCAAATTGCTTCTAAGGAAAGGAGCTAATCTTGATATAAAGGATAAAAAAGGTAAAACCCCAATAGAATTTGCAGTTAATAACCCCCACCTTAATATTAAAGAGTGCTTTTTAACTGATGATGTTATTTATGGAACTTTTCGTAAAAAAACACAAGCTGACTATAATGGAAAAAAGTATTTGTGCAAAAGTGTAAATCTATGGGGGGAAGATTTTCTACTAGATGAGCAAGATCCAGATAAATATTTTTGTAAATTAGATGAAGTTCAAGACATAAATCAGCTAGAACAGGTTGTAAATGAAGCTATAAAATCTAGGGTAAGGTTCAATCTTACTTGTGAGGGAAATATATATGAAAATACTTATGAGAATAAGTATAATTTTACAGATTATGTAATAAGAAGAATTAGTGAATTAAAGATTTTTCAAGTTGAAAGGGACATAGAAGTTGCTAGTCGCATAGTATGTAATTTGGTAAAAAGAGGTGCAGTATTTGAAACTTTAAGTAGTATAATTGTAATTGATAAACTAGAGAAGTTTAAAGACCACAAAGCTAATCTGAAAGAAGCACGTAAAAGCTATATACATTATTCTCTAAGGTTTTTGGAAGCTGCAAAAAACGCAACTACTGGTAAGGTAAAAGAGGCAAAAATGGACAACTTCACTTTCTACTTGAAATATTCAAAGAATAGTATAGTCGAGGTTGCAAAAATCATAAATGGAACAGATGAAAGCACAGAATTTCGAAGAGACGTGATAGCAATAGGTGAAAGCGAGATAGAAATTTTAACGGAAGGTGGGGTAAGAAATTATACTGACCTTATAGGTAATATAGTACTGACTTTTCATACTGATTTGGGAAAAGTAGATGCTATAGTATTTTCTAAAATGGATGATAAAGTTCCATTATGGTATTACCAACCAAAAGCTGTAAGTCTGTATATTTA
>NODE_49_length_3633_cov_2.603487
ACCTATTTGATAATAGTCTCTTGATAGCAACTGTACTTTCCATACCTTTTAATTTTAACTTCATTAGAACTCATATATTATATAATATTAATAATTAGTGACAAGTAAATTCTCATTAATTCATTTCGAGAATTGTTTAAGCTATAAAAGATTAAGTTATGTAAGATATGCTATCTAGGAATAATAATTGGATTAGGTCATTTTCCAGAAGATCTAGGTTGAAGTTGAATGTTTTGGAGAAGTATTCTATTAAAAACAGCAAGGAATCTATAAAAAAGATCGTAGACTTACAAAAAAGAATACGGGTAGAAATAGGTTTCGGTAATGGTGAAAATATGCTCCATCAGGCATTCAATGAATCTGATCTATTATTTATAGGATGTGAGCCTTATTTAAAGGGGGTCTCTTCCTTGCTAAAAAGCATAGAAGCACACAGCATAAAAAATATTTTAATATGGACAGAAGATGCAAGAGAATTAATTGTCAATTTTCCTGACCACAGTGTTGAAAAATTCTTTATTCTCTTTCCAGATCCATGGCCGAAAAGAAGTCACAACAAAAGACGGTTAATTAATACGGAATTTTTAAATTTATTAGCAAAAAAAATACTTGTCACAGGGGAAATATTTATTGCAACTGATCATCAGGATTATGCAGAGTGGATAGAGTTACATATAAAGCAGTGTAACTCTTTAACTTATAAGGAAGATAGTTTTGCAAATTATACCCCAACAAAATACCACAGAAAAGCGCTAGAATATCAGCGTAAAATAAAGTTTTTTAAAGTAAGTGTTATATCTAAACTGACTTAGATTTACCTCTACTTGTTAGTACAGATGTGTACATGACATTCTATAGTGCAAGTAGCCCATTATGTATTGGAAATAACAGTTCACTAAATTCTTTAATCTCACTAGGAAGATCAATAAACTTGATAAATATCAACATTATCAGCCAGCATTGCTTTTGTAGCTTCAATTTACCTTTTTTATGACCGATTTGGATAATTTTATAATCTATAGCATTTTGTCTAGCAACCAATCTGGTGCTTCTCTACCTTTTTCCCACTTAGCAAATCTCATCTTTTCTTTTAGGTAATATTCTCTATAGGCTTCTATTGGGTTACTACATTTATATCGATCAGGTAACGCTTGTGTAAAAGCTTGTATATCAGCTGATCGAAATATTAGCAAATCCTTGTTATTATTGCACCAATCTATAACTTCTTCGGATTTATGCGTTCTTTTGTATCGCAAGCTATATTCTATACACAATTCTTTTCCATGTTTTATTAACCAATCAAAGTTTCCTTTTGATTGTCTAGCCCATAAAGAACAAGGATGGTTTTTGTGAGTAAGTTTATATGGAACTTCTATATTCTGGTTTGTAATGCTAACTAAAGGATTTGGCTCTTTTAATGCTATTGAAAAAACACTGCTAAGCAATTGAGCAGTTTCTAGCGGCATTTTTACTATGTGCTTATCGCATAACATTTGTGCTGCAGTTACAGGATTTTCGTCTAATATAAAGATATTCATCTAAGCACCCAGAGATAGAATTTTTGCGTAGTATTTATTTCAATAAACCCTAAAATATCATTTAGAAAATGGATAAGTTAAATAAGCTCAGTTAAAAAAATTATACACAATTCCGAGGAACCTTTTCAAGCTACAATGAACGTATAGCTACCACTCTAGCAATATTGTTTCTCACCCACTGAAAATATTGCACGGTACTGTCTACTTGATCGTCGTGACGGGTTTCTGGAAACATTAAAATCTCATACTCAAAGTTGCTAAGCCATACTCCTTGGTTAGGGAGAAAAACCCGCTCAGATTCTATAATTGGGACAATTCGGTGAAATCGAGTTAATTTGTCATCATGTGGTACTATTTGAATAATAGGTAAATCACTGTTTTTCCTGAGCTCCTGAACCAATTGCTGACCGCTTGCTTTTGCTTCGATTAAAATTGCGTGTGGCTTCCACCTTGCAGCCAGCGATAGAACTTTCTCTTAAGTTTTGGATATTCAAGTTTTGCGCGATATACATCGAGTAAATAGAATGTATTATCTACTTTTGTCCAGGTAGTGCAGACACTAAAGTCACTTGTATTGTTTGTTGAAATTGCAGTATCCCAACTTTGTGTTACATGCAAGAGGCTATCAGGAAAATTTTTATAGCGCTTCAACCACTCTCGTTTAATTATACCACTTGAAAGTGGTAGAGGGTTTTGTTGGTATTGAGCAGCAAAACCATAACTCCCAAGTTCAGCTTTTATCATCTCAATTTCTTCTTTTCCTTCAGTTAGGGAATACAACAATTGACCTTCTTTTCTTGAGTATATTTCCTGTTCATGCTCTGGAATATGATTATTAACTGAATAAATAATCTCCTTATCTTCAGCTATTATTGGTAAACATACATGGTGCCATATGTTTTTTGGTTTACAGAGGAGGTGACCAGTTAAATCTTCCAGGTGTAACCTGTGCATTACAAGAACAATGACTCCTTTTTTTCTGTCGTTGAGCCTGGTTACTAAAGCCTGATCAAACCAGTTTGCAGCACGCTTTCTAAATGTTTCGCTCAAAGCTTGTGCGGGACTTAGTGGATCATCCACGATAATGAAATCTCCACCTTCACCGGTTAATGTTCCCCCAACTGATGTTGCAATTCGACATCCTCTTTGCACTGTTTGAAATTTATATTTAGTGTTTTGATCTTTGCATAATTCTACTTTCTGAAATAGCTTTCTATACCAATCAGATTGCATTATGCACCTGGTATCGAGTGAGTGCTTTTCGCTAAGCAGCCGAGAGTAACTTGCAACTATTATTCTTGCAGTTGGCTGATTCCCAAGTATCCATGCGGGCCATGCAACACTTACACAAATGGACTTCATTGAACGTGGCGGCATATTGAATATTATTCGTCTCACTTCACCTGCACTTGCTGCTTCAAGCCTATCTGCTATGACTTTTATATACTGATAATTGTTATACTCACACCCCGGCACTACCGTTTGAAAGCATAGTTCAATAAATTTTGAAAAGTTTATATTGTTCATAAAATTAAGATTTGTTGATTTTTTTAAGATTTTATTTATTCCTAAATTAGGATAGTGAGGATTGAAATATGAGAAAAATTAAAACACGAACTAAAGAAGAATTTATAAAAACTCAAAACGGGATGAAAATTGAGACAATTACGCTTCTTGGTAAAAATCAAAATAGTAATCAAGGTGAAAAACATCTGATATACTTTATTGGCGGAAATAGAGCATTAAGTCCTAGTAAAGATTATTCCCAAAATTGGAATTGGGCCACAGAGCAAGGGATAACTGTACATCTTTTTAATTATCCTGGACTTGGTTTAAGTAAAAACAGTTCATTGATACGTAGCAATAGAGTTAAATCTGGTATAGCAGTTGTAACTAACTTGTTGGAAAAAGGTATAAAACCAGATGATATTATATTGTTTGGAGACTGCCTAGGTGGACATGTGGCTGCAGAGGTTCATAAAAATTTTAAGTGTAAGGATATACATTTAAGATGCATCGTTAGCTGTCTCTTATACACATCTCCGAGCCCACGAGACTAGGCATGATCTCGTATGCCGTCTTCTGCTTGAAAAAA
>NODE_50_length_3588_cov_3.225292
CCCCGAGATCTACACAAGGCGTATCGTCGGCAGCGTCAGATGTGTATAAGAGACAGCTTATGAAGAGTAAATTCTTTTCTTTATCAGCATCACTTACTCGTTTAGCCGTATGATTAAATTTTTTTGCTATTTCACATGCTATATCTGGATCTACTGTATCATCTACTCTATAATTCTCACCAACTTCTTCTTTAAACATTTTTAACACACTTTTGCTATCTTCTGCCATACGAATAGATAATTCCCTGATAGTTATTTTGTCTGGTATAATAACTTCTCTTGCTATATTTTTACCCTTAGTAAACTTTGATTGTTTACTTCTTATACCAAATTTTTGCTTAAATACAGGGAGGTGTTCATTTCTTTCATCTATTGCCTGTGTAATTACTAGCTTAGAATGCTTAGAGTATATATCTTTGCTAGCTTTAAAAGACTTTTTATCATTGTTCTCATATTCAATACTATCTTCTTTTTGTTCAACTGAGTTAGTATTACTTAAAACTTCCTTATTTATTTCTTTAGGTAAAGAGTGTGATTCATTTTTATCTTCAGCTTCTTGATTGCTTTCTTCTTTTTTTATTTTCTCTTCTTGTTCTCTCTGATTCCTTTCTTTCAGCAAAGTAGCATTCTGTACAGCATTAATGCGGGAAATTTGTTCTTTTTCAGTTAAAGAGCCTAATTTACTCTCGTCAAATAAACTATATTCTTCTGCAGAATGAATTTTTCTTCTTTTTTTTACTATTGTAGTACCAGTACTTTGACTATCTAAAGAGTTTAAATTAATGTCTAATTTAAGCTTGCTTAAGCCTTGTAGGGTTAATTTTTTATTACTGATATCTTCATTATTCATATTGTTTTTATATTAATCCAAGCTTTTTACGTGCTTCTATGATTATTAAATCTGCTGTATCTTTTAGATTGTCTTTATTATTAGTTGAGGAAGAGAGTATGCTACAAAACTCATAATTTGATAAATCTGCTATGTCCTCTAAAGTTTTAATATTATGTTTACTAAGAGCAACTTTATTATCTATTGATAAGACTAAGTTGATTACATCGTCTTCCATACCTAAATTTTTTAGCTCTTCTATTTTTCTATCATTCTCTGCTTTCAGGTAATTGTTTGCTCTATTATGAAGTTCATTTGCAATATCTTCATTGAAGCCCTCTATTGAAGCAAGTTCCTTAATTGAAGTGTTAGATATATCTTCTACACTTGAAAAACCTTCTGTTACCAATAATTGGCCCATAATCTCTTCTAAGTTTAAAGCTTCAGCAAATAAAACTGAACATTGACTAAATTCTTTATTTCTTCTTTCTGATTCTTGCTGAGTGCTTAATATCTCAATTTTCCATCCAACAAGCTCTGAAGCTAATCTTACATTCTGACCCTTTTTTCCTATAGCTAAACTCAATTGATCTTCAGCAACTATTAACTCTATACAATTTTCATTTTCGTCAATAATGACCTTTGATACTTCTGCAGGAGTAATGGCTTTAATAACAAATTGACCCAAATCTGATGAGTAATGTATGACGTCGATTTTTTCACCGTTTAATTCGTGTATAATAGTTTTTATTCTATCTCCTTTAACTCCAACGCAAGCACCTACTGGATCGATATTCTTATCAGATGAAAAAACAGCAACTTTAGATCTTGAACCAGCGTCTCTAGCTATACCCTTAATTGTTATCAATCCGTCAGCAACTTCTGGTACTTCTTGATTCAACAATGCCTCTAAAAAGCCTTCATGAGCCCTAGAAAGAATGATTTGACGTCCATCGTCAGAGCGCTTAACAGCCTGTATGTAAGCTTTAACCTTATCGCCTTCACGAAATGACTCACCACCAATTAAGTTTCGTAAAGGGAGGTATGCTCCAATTCCGTTTATGTCTATAATAAGATCTGAATATTCTACTTGTTTAACGATGCCATACCTCATTTCTCCTACCTTATCTTTAAATTCCTCATATTGCTTTTTTAACTCTTCATCTTTGATTATTTCAGAAATCTTTTGCTGGGCAATTCTTGCTGAAACAAGATCAGTGTTAAGAGAAATCAACTCACTAATAGTATCTCCAACTTTTGCATCTTCTTTTATTAACTTAGCTTGTGTCAACTTAATTAAGTCACACTCATTTTCATTTGATTCATCATTAATGACTTTTAGTTGTCTATATGAGGTAACTTTGCCTGTGTTTTTATCTATATTAACTACAATTTTACTTTTGCTACCATACTTTTGTTGAGCTACTGCTTCGATAGCACTTTTAAGTGCATTTATTATAATATTAAAATCCAAACCTTTTTGAAGTGGGAGCTCTCCCGCTGTTTTTATTACGTCAAGGCTTCCAACTATGTTATTCTTGTTGCTTTTCTGCTTAACACTGCTTTTACGATTAGCAATCATATAAATAAATCCAATTTAATTAGTTATAATTATAGCTTCAACAGGTAAAAAACGCTATCTTAAATGTTAAATGATTGCTAATTTAAGTCAAGTTTTTTCATGTCTTTGTATGATAAGCAATGCCGGAGTAAAGAATAAAGTTAAGACCGTTGCAGCCAATATTCCACTTGCTATGGTTGCTGAAATATCAACCCACCACTGGCTTGATGGAGCATCATATGTGATTTGTAGCGTAAAAAAACTGATATTTAACCTAGTAATCATCGGTATTAAACCAAGAACTGTAGTTGCAACGGTAAGTAGTATTGGCCTGATGCGAGAAATTGAAGCGTTTATTATACATTGCTTAATGTTATTTTTGCGCACCTTAATTTGCTGATGAAAGGCATCAAGCAATAGTATATTATTATTCACTATAATTCCTGCTAAAGCAATTATCCCCACTCCACACATGACAACTACAAAAACTTTCTGAATAAGAAAGAAAATGAAAAATACACATGTTGTTGATAAAAACACTGCTGTCATTACGATAAATGTATAGTATATGTTGTTAAACTGTGCCACTAGCACCAATATCATCAATGTAATTGCTAATATAAAAGCCTTTAATAAAAATGCTCCTGATTTTTGTTGATCTTCCTTGTCACCTTTGAAATCAATCTTTACTCCTTTACTACAGTCTTGAGTAATCGAATTTTGAATGAACTTAACTCTTTCATCAACAAGATAGCCAGTATCAACGTCAGCAGAGATTGTTACTGTGCGTGATCCATCAATCCTACTTAGTTTATTTGCCTTTTTTTCGGGAACGTATTTCACTATGCTACTCATAGAATATGGTCCATTTGCTGTATTAATAAAAAGGTTATCTATAGTTTTCATGTTGCGATTCTTTCTGGGAAAGCGTAGTACAATATCAATTTCTTCATCTGCGTTATTTGGTCTATATTTTCCAATTAATACTCCATTTGTAACCATCTTTATAAAATCACCGATGGTTGCAACACTTACTCCAGAGCTTGTAGCCTTACTCTTATCAATACTCATATTCCACTCTATTTCAGGTGCTGATCTACTATCTTGAATATTTATAAATCCAGATGAAGGTCTGTCTCTTATACACATCTGACGCTGCCGACGATACTCCTTGTGTAGAACTCGGTGGTCGCCGTAT
>NODE_51_length_3580_cov_3.487868
CTTCTACACACTCCTTGCATAAAACATTGTCTTTACAGTCAGCATTAAGCTTACCTTTTGAATCAATCATAATGACATCATCTCCTAGGCCCGCAAAATTTTCTACGCACTCTAAGTAGGTCTTACCTGTTGATTTTCCGTTAGTGATATTAAGAATTTCACCGGTTTCTAGATTGACTGTTATTGCAAGCTCTGAAAGAACTTCCTTCATATCTTTACCTTCAGTAATCTTCGCTAATTCAAGTTTTATTTTGTCTAGAACTTTTTGATAAACTTTTTCTTCATTTTCTTTATTCTGATTACCAATTTGAAGTTCTAGATACTCCTTTAGTTCCTTTTGCATTTCCTCCCTTATTTTACCTAAAGTTTCTTTATTAACCTGATCATTACATGATCAACCATAGTTAGTTACGCATACTGTATTGGAAGGAACGCCTGTAGGTAAAAAAGAATTGTAAGTCATAAAAACTCTCTCTAAAAATATTATAGAACTATTATAGGTCAAAATAATTAAAGATTTAATAACCAGATTGCCAAATTCAGCATAACAACCAACAAGTATGACTCAAATTTTCCTTCAGTTTTTACTATATCTTCGCCAATTTTGCATACAGCCCATCTTTACTCATTAGAGAATCATGAGTACCGACTTCTTCCACTTTCCCGCAATTAATCACTATAATCTTGTCAGTTTTGAGTGCGGTTGATAGTCTGTGTGTAATTATAATTGTTGTTCTGTTTTGCATTAATTTACTCAGTGCTTTTTGAACTAGGTTCTCACTTTTATAATCAAGGGCGGAAGTTGCTTCATCAAGTATTAAAACCTGAGGATTTTTTAGTATTGCTCTTGCTATTATGATGCGTTGTTTTTGTCCTTCAGAAAGCTTCAGTCCTCTTTTTCCTACAAATGTATCAAATTTATCCGGCAGTTTATCAATAAATTCCATCGCATAAGCGCTAATAGCTGCTTGCCTGACTTCCTCATATTCAGCACCCGGTTTGCCGTATAGTATATTTTCCATTATTGAGCAAGAAAATATCATGTGATCTTGTGGTACTAAGCCAAACAGCGATCTTAGGTCATTTAGCGCAATTGTCTTAATATTCTGTCCATCGATAGTAATACTGCCTTCACTTGGATCGTGAAAACGGAGCAAAAGCTTTAAAATGGTGCTCTTGCCACTGCCAGATGGTCCAACAATTGATACTGATTGGCCTGCCTCTATAGAAAATGATACGTTATTTAATGCTGGCTTATCAGCATAAAAAAATGTTACATCATTAAACGAAATTCCTTTTTGAACACTATTGATCCTTATAGGATTATCACTATCTAATATAGAGCTTTTCATATTTTTAAATTCAAATAAACGCTCTACTATTCCAAGACCTCGTTGTAAATCACTGATATTATCGCTCAAATTATTTATAGCTCCTGCCGCAAGCGCTGAATAAAACACAAATGAGGAGAGTTCTCCAATGGTCATATTATTACTTAAGACTTCTTTTATTCCAAAAAAAAGCAAAATAACTAGCGAACCTATCACACACGTGATAACTAGAGTTACTAAAATAGCACGCAAGAGTACTAATTTTACGTATGATTTTGATACTGAGTTTAGATGTTTCTGAAAACGAATTTTTTCATTTTCTTCTAGTACAAATGATTTAATGGTTACTATAGATCTAAAATTTTCCTCACTAAATGATGCAAGCTCACTTAATTTATCCTGAGCAAAGCGTGCATAATTGCGAACTTTTTTTCCAAGTGAAGTCATAATAATGAGCAGTATGGGTATTATTGCAGCTGCATATGCGGTTAAATGTAGATTTGTGTATAACAGCATTGCAACACTACCAGTTAGTACCACTGCATTCCTCAATATTGTCAATAAGCTGCTGTTTATTATCGATTGCAATGCAGAGGTATCAGTAATGAGTGCTGAGATAACATCTTGCACACCTGTATTCTCAAAGAAACTTGGTTGTAAATCAGTAATACTGCTATATAAGTCATATCTGATTCTTGCGACAACTTTTTCGCTGCCAATGCCAATGAAATATAACCGAATAAATGCAGTGAAAGAAATGCCTAAAACTATCAGTATTGCAACTACGAGCTTGGTAGTAAAGTTATGCTCTGCGCCAGAATCAATTATGTTGCTTAAGCCCCTACCAAAAAGAAGAATCGTTAAAGCTGAAAATAGAACTGCAATAAAAGCTACGGTAAAATAATGTAGACTAGGTTTTATATAGTAAAATAGCTGCTTAATGTTAGATCGCATTTTATTTTAAAGTTAAGTATTTAGCTTCAGGAAAAAGTTACAATATTAGTTTACAGTGTACTTCGTTAGAGCAATACGTTCAAGAAACTTTAGCTTGATTTCTACTCAAGGAAAAACGCTGCGAAATTACAGAAAGTTAGCAAAAAAACTACTGAATAGACCAGAGTTTATTTTGTTCCAATGTGTAACGCCACTATTCCATAGCTCATATTATAGAACTCAACATTCTTAAAGCCTACCTCTTCAATTTCCATTTTAAAATTAGTTTGAGTTGGAAATTCTCTTATGCTTCTTACTAGGTATTCATAAGAACCCTTATCTTTAGCAACTATGCTACCAATTTTAGGAATTACTTTAAATGAGTATAAGTCATAAAATTTGGTGAATATCTCATTTTGATAATGCATAGGGGCAAATTCCAAGCAGACAAATTGTCCATTTGGCTTTAGTACCCTATATGCTTCACTTAAAGCCCTCTTACGGTCGGAAAAGTTTCGAATACCAAAAGCTACTGTATAATAATCAAATTCGGAATCTTCAAATGGTAAACTCTCTGCATTTGCACATACCCAATTGAAATTTAGCTGATTTGAATTTATAGCTTTATCACGCCCTTTGTCCAGCATGTTTTGATTTATATCACATACTGTAACTTGAGCACTTGGCTCCCCTCTTGCTATTCTTATAGCTATATCTCCGGTTCCTCCAGCAATATCCAAAACCTTGGAGTGCTTTTTAAAATTCACACTACTTACCATCTTCTCTTTCCATAGCCTGTGCATTCCAAGGCTCATTATATCATTCATGATGTCGTAGCAATTTGCTACAGAATCGAAAACCTCTTTAACTAGTTGTGATTTATCCATATTTTATATAGAGATTGCTTACATAATTATTTTAAACTTTAGCAGTTAAATTAATATACTAATGAGAAAAATATACTACAATTAAACATATTTAATCCAGTAAATCATTAGTGTCGACAGCTTTTTCACAAAATATCATCTCCCTTATTATGATATTATCTGTAGCAGTTGTTGACATGGCAACAGACTTATACTCAGTTGCATTGCCAAGTATTGCCAACTATTTGAAGGTGAAAGGTAATATAGCGCAGCTTACGATCAGTTTAAATTTAGTAGGAATTGCAATATCTGGATTAATTTATGGCCCATTGTCAGACTATTATGGCAGGCGCCTAATAATGCTGATTGGTATGACAATTTTTACTTTGGCAAGTATTGTATGTTGTATAGCTGATAATATTATACTTTTAATATTAATCCGGTTTATAC
>NODE_52_length_3501_cov_2.596671
ATTCACTCAAAATACAACTCAGAATTATCTGAGTTATCCTACATATTAAATAATAGTAATAAACTAATAACCAAACTCCGTGAATCTTATCGCGACCTAACTGGCATTGCCGCACTCAAAATATTACACAACAACATACTTGGTTATTACGTTGAAGTGTCGGCAAATCACAAAATAACTTCGGATATATTTATTCATAGGCAAAGCTTAGCAAATAGCATGCGCTACACTACTAATGAATTGAAAGAACTAGAAAATAAAATTCTTACGGCACGTGATGCTGCAATCGGCTTAGAAATGAAAATTTTTAGTGAACTGTGTAGTGAAGTCGCTAAAGAATCTGAAAAAATTGCTCTTGCTGCAAATGCTTTGGCAAAACTTGATATTAGAACCGCATTTGCAGAGCTTGCAGTGCAAAATAATTACGTAAAACCCATTATTGATGACAGCAAAGAGTTCAATATCTGTAGCGGAAGACACCCAGTGGTTGAAGTTAACGATAAATTCATTGCAAATAGCATCAATTTAGCTGGTATACATCTAATTACTGGTCCTAATATGGCTGGAAAAAGCACTTTCTTGAGGCAAAACGCTCTCATTGCAGTTTTAGCTCACATGGGGTCATTTGTGCCAGCAGAGAATGCACATATAGGAGTGATTGACAAGATATTTAGCAGGGTTGGTGCAACAGATAATATAACAGCTGGTTATTCTACCTTCATGGTAGAGATGATCGAAACAGCAACGATAGTAAATCAGGCAACAGATCGTTCCTTGGTGATACTTGATGAAATTGGTAGGGGCACAGGGGTATATGATGGATTATCTATTGCACAGGCGGTGATTGAACACATTCACAACATAAATAAGTGCCGCGCCATTTTTGCAACTCATTATCATGAATTGACTAAAGTAGGTGAATACTTAGAAAATGTGAAATGTTTTTGTATGAAAATAAAAGAATGGAAAGGAGAAGTCATCTTTTTACATGAAGTAATTGAAGGCATTGCAGATGAGTCATATGGAATACATGTAGCAAAACTTGCTGGTTTTCCTGATTCTGTTTTAAACAGAGCAAGAGAAGTATTTGAGGAGCTAAAGGCTTGAGGAAAGTAACATTATATTACTCCACAATTATGGAGTTTTAGTAATCTATGGCGCTTTAATTTTAGTCAGCTTTCTGAGCAGCTAAATTAACGTAGCATTGATCTATTGCCACATTGGTCAAGATTCCAATTCCACCACCTACAACTGCACCTACAGCTCCTAATGCTAGTTGGGTACCAATTCCAGCAGAAGACCCAATGATTAATGGAGCAAGAAAATATAATGCTAAAGCTCAAGTTACTGCAGCTACAGCTACAACAGCAAGTTTTCTTGGACAAAAATTTTCTGATTCATTAGAACTAGGAGTAGGTATTAGTGATGCTTTTACTAGATTTTGTCTACTGTTGTGATCTAAAAGGCCACTCACTGTTCTCATTATAGGACGGGTAGAGCGGTCACCAGTCAAGTAAATTCTATCTCCCACTATATCATGAAGCTCTTTAACTTGAGCTTTATATTCATCCCAATAGTTTGATAACTCTTGTTGGTCATTGAGAAGATCTGGTTTATTTGAAGTTGTTAACCAGTGTGAGTCATGTTCCAAAATATATCGAATTGTAGCTCTCCCTATATCTATATGCCCTTCAGTAATTGCATACTTTAAAACACCTTCTGCTTTTTCCCTTCCAACATTAAGATCAGCACCAGCTTTTATCAATAATTCTACTATCTTTGGAGAATTATGAAATATAGCAATATCTAAAGGGACCATCTCATTACAATCTTTGATATTTAAGTTTGCTTTGTGTTCTATTAAATAACTTATAAATTTTAAGGTTTTATCAGATTTTTGATCGTCTATGTCTTTATGTCTGTAATATATTCTAATTGCAAAATTCAACGCAGTTTGACCCTTTAACGCACTACCACCAATAATTAAGTTCTGATAGCTTTTTACCTCTTGATTTATTAAGTTAACATCCGCACCGTTTTCTATTAAAGCCTTAGCTCCTTCGAAATTGCCTTGTGCAGTTTGCAGATGAAGTAAGTAACGACCAAGATGATCAGTTGCATTAGGATTTGCACCTTGTTCAATCAAATACCTTGCAATTTTATCATTAAATTTGTGATCATAAGTTGCAGATTCTAGTGGCTCAGGATTTTGCGATAACTCATCTTTAGCTATTAAGCTGACAGATTGATTTTACTGACTCTAAATCTCTTCTTTTAACTGCCTTTGTGACTGCAGCGCTAAAGCTTATACCCTTTTCTATTAGATATTCGGCCATTTTGTTATTAGTAGAACACTTTAATAAATTTGTACCGCTTTGGGAATTAACCTCAGTGACAACATCTCGAATAATGGAACTATTTTCCTCAAAAATTGACTTTACTTTTTCTAAATCATTTTTGGTAACAGTATCAACAAGATCTTTTATTACAGCATTCACCCTCTCTTTTTTAGCTAAAATTTCTTTTAATTCTTCAGGGTTCATAAATACACCTCAACACACATAATAAAAAAGTATATCTAAATCAGAATTGCTTGTAAAGGATCTTTAGATATTATCTTGCCCAAAGGTTAATTTATTTTATAATCTTTTTGTATTCTAGAAATTTCAATTAAATGAACTGTTATAAAACTCACGAGTGTAATGAATTAAGGAAGAATGATGTAGAAAAGGAAGTTATTCTCTCTGGTTGGCTGTATCGCAAACGTGACCATGGTAACCTAATCTTTGTTGATTTAAGAGATTTTCATGGGATTACTCAGTTGGTATTCAATAACGATAAAGATTTTTTTGATGAAATTTCGAATTTAAAATCAGAAAGTGTGATTACTGTCACAGGAATAGTCAAAGCTAGAACTGAAGATACGGTAAATAGCTCTATTTCCACAGGAGAAATTGAAGTTATAGTTAGTAATTTACAAGTTGAATCTGAAGTTGAGTTCCACTGTGATGAAGAAATAGCAAAAGAAGAAAGGAGTATATTAGCAAGTATCGCCGGTGAGCAAGAATACCCAGAAAACATGAGATTTAAATATCGTTTTCTTGATTTAAGACGTGAAAAGGTTCGTAATAACATTATTCTACGTTCACAGATCATTTCAGAGCTCAGGAGGCTCATGATAGAGCAAGGATTCTTAGATATTCAAACTCCCATACTTACTGCCTCTTCTCCTGAAGGAGCACGTGATTATTTAGTGCCAAGCAGACTAAATCCTGGTAAATTCTATGCATTACCACAAGCTCCACAGATTTTTAAGCAGTTGCTTATGGTTTCAGGGTTTGATAAATATTTTCAAATTGCACCTTGTTTTCGTGATGAGGACGCAAGGGCTGACCGTTCTCCTGGGGAGTTTTATCAGCTAGATCTTGAAATGTCTTTTGTAACTCAAGAAGATATATTTCAGGTTATTGAATCTACCTTATATAAAGTGTTTGCCAAATT
>NODE_53_length_3413_cov_3.317146
ATGATACGGCGACCACCGAGATCTACACAAGGAGTATCGTCGGCAGCGTCAGATGTGTATAAGAGACAGATATAAATTAACTCTTTCATCCTTTCCTCAAGCAAATCTGCAGCTTTTTCAAGGCATTTAGCGCGCTCTTCTACTGAAACATTCTGCCACTTAGTAAAAGCACTATGTGCTATTTCAAGAGCATTTAAAGCCTGAGCACTTGTTGCACTTGACACTTCTCCAATTACATTTTCCAAATGTGCAGGATTCACTACTTCGGTAAATTCCGCATTGTCAAGAAACGACTCTCCATCAATTATTGGGCCAACTTGCCATTTCTTTTCACTAAATTCCCTTACATCATTTGCAAATTGTGAAACTGCAATTGAATCGCTAATATCCATTCCCAAGGAGTTTTTTCTTTCCTCTCCAAAAATATCTCGTGGCAACGGAATGCTTGGATGAGGCTCATATTCTAAGCTTTTTACTTTTTCTAATGGATCTGAGACTAATTCTTCAATTTTAACGTCAGAATCATTTACTTGATTGACAAACGAGCTATTAGCTCCATTTTCAAGAAGGCGCCTAATAAGGTATGGCAATAAATCACTATGTTTACCAACTGGTGCATATATACGACAATTGATGCTTGTTGCAAGTTCTGAAATTGCATAATCATACAAACTTTTACCCATTCCATGTAAGCGCTGAAACTCAAACCCAGGATGATTTTTATCGGCAAGCTCTATTATAGTAGCAAAAGTATAAGCATTATGAGTTCCAAAACATGGATAAAAGTGATTCTCTTTGCTTAAAAGTTTCTGCGCACAGGCAAGGTAGCATACATCTGTGTGGCTTTTTCTAGTAAACACCGGATAACCAATTAACCCTAATTCTTGTGTGCGCTTGATTTCTGAGTCCCAATATGCTCCTTTTACAAGCCTCACCATAATTTTATGCTTTGATCGAATGGCAACATCTTCAACAAAATCAAGAACAGATAAAGCACGTTTTTGATACGCTTGCACAGCCAAGCCAAGCCCCTCCCACTTAGAAAGTGAATCATCAAGACGCAATTGCTCAAATAAAACTAATGACATCTCAAGTCTTTCTGATTCTTCTGCATCTATACAAAGTGAAATGTTATATTTCTTCGCTTCATGACACAGTTCCAGCAACTTAGCTCTCAGCTCTTCAGCTATATTACCAAATTGGCTAAATTCATAACGTGAGTGCAGTGAAGACAATTTGATTGAAACCCCTTGAGATTTAAAGCAATCATTTATGTCAGCAGCTTCACCTATGGCTTTTATTGCATGCATGTATAAATTAAAATACTCTTCCGCATCCTCAACTGTGCAAGCAGATTCACCAAGCATATCAAAAGAGCATAAATACTTACTGTAGTCATCTGATTTCACGCTTTCCAATGCTTTTTCTATAGTTTCTCCAACAATAAAATGCTTGCCAAGAATGGATATTGCTTGTTTCACCGCTTTGCGGATTATTGGCTCTCCTAAATTTTTCAATAACCTGGAAATTATGTGATAGAATTTTGAATCCTCTTCATTGTTTCTTAATATACTGCTTCCTATAATTAAACTCCATGTAGAAGCATTAACAAACAACGAAGAGGAACGCCCCAAGTGTTTATTCCATTCTTGGTTGGCAATTTTATCTTTGATCAATTCATCTATTGTGTAATCGTCTGGTATTCTAAGTAATGATTCAGCAAGACACATTAGCGCTACTCCTTCGTCGTTAGAAAGTGAGTACTGTTGTATAAAAGAATCTACAATGCCTAATTTACTACCTCTAATCTTTTCGACAATTTGTTTTGCAATATTATAAATTATGTTTTTTGAATCAGCCGAAAGTTCTGATTTTTCTACAAGATAACGTACGTGACTTTTTTCATCAGCACGATAAAATGCCTGCAATCGTTTTCGTAATGCGTTAGGTTCTTGTATAGAACTGATCATAATTATCTACAAAACACCCTTTACCATATATAAGGTAAAATTATATCATAACTTTGCATCGAATAAATTATTATTTAAATAAAGAGCGAGAATCGATTCAAAAAACCTAGTTAATGACTGTGATAGCTCAAAAGGACTGCGCAAGTATATAGCTCAACACTCCACCACTCATCAAGTACTTAACCTCAGTTGCAGTTTGTACACAGCACTTGAGTTGAATGGATTGCTCTGAATCATCCTTTCTTTTAATGATACATTCTAGATTTCCATTTGGTACTACTTCACCTTTTATGCTCACTATCTCACTACCATCAAATATCTTTCTCGTTACTCCATCCTGAAATGCAAGTGGAAGAACACCCATACCGACCAAATTGGACCTATGTATGCGTTCAAAACTTTCTGCAATCACAGCTTTAATTCCCAGTAATGCAGTACCCTTTGCTGCCCAATCCCTACTTGAACCTGTACCATATTCTTTTCTTGCAATGACAACTAATGGAACAGCTTCTCTTTTATATTGCATTGCTGCATCAAAAATTGACATAGTTTCTTGAGAAGGAATATGTTTTGTATAGCCACCCTCAGCGCTCACCATTTTATTTCTTATTCTGATATTAGCAAAGGTTCCACGCATCATTACGTTGTGGTTACCGCGGCGAGATCCATATGAATTGAAATCTTGCGGTTCAACTCCAAGACCTTTTAAATATATGCCTGCAGGACTATTTGAGGCAATATTTCCAGCAGGGGAAATGTGGTCGGTAGTGACGCTATCGCCAAACATCGCTAGTATTTGCGCATTCTTTATATCAACTATGTTGCTTTTATTGTTCTTAGTCGATAAATCATCAAAATAGGGAGGGTTTTGTATATAAGTGCTTTTCGCGTCCCAATCATAGATTTCACTTTTCTCACACCTTATCTTTTGCCAATGCTCATCACCAGAAAAAACATCCTTATACTTTTGTATGAACATTTCACGCGTCACAACACTTTTAACACAGCTCTCAACTTCACTATTTGTTGGCCATATATCTTTGAGATAAACATCACTTCCATTCTTATCTTTGCATATAGGATCTTTTGTCAGGTCAATTTGTACAGTACCTGCAAGTGCATACACAACAACAAGTGGCGGAGATGCCAAGTAATTAGCTTTGACTAAAGGATGGATTCTTCCTTCAAAGTTACGATTACCGGATAAAACTGCTGCAACAGTCAAGTTTTTATCCTTAATATCACTTTCTATATCTGCATGAAGCGGACCGGAGTTTCCAATACAAGTTGTACAGCCGTACCCAACCAAATTAAAACCCAAAGCATTTAGATCTTCCTGTAACCCTGACTTTTCTAAATATTCTGTTACAACTGTCTCTTATACACATCTCCGAGCCCACGAGACTAGGCATGATCTCGTATGCCGTCTTCTGCTTGAAAAAA
>NODE_54_length_3403_cov_2.629585
TAATGATACGGCGACCACCGAGATCTACACAAGGAGTATCGTCGGCAGCGTCAGATGTGTATAAGAGACAGGTATACCATATTGTTTACATAGTTCCTTCGTAAAAGACTTTGATGCCTCAAGTTTTGCAGCTGCTTGACTTGGAGCAAAAACATTTATTCCCTCTGCAGTTAAATCATCAGCAAGTCCATTAATTATCGGTTGCTCTGGACCAATAATTACTAGCTCTATATTTTCTTTCTTGCAAAATTGTGTAACATCCACTGAATCTTGAATATTTATATTCACAAGAACTCCAAAATTCTCCATGGCCGGGCGACCAGGAGTAACATATAACTTAGTCAAGGTAGGAGACTTCTTTAGAGCCCAAAGTAAAGCATGCTCACGCCCACCAGAACCTATAACAAAAACCTTCATCTTTATTTCCTCGCTTTTCTATATATGTCAAAATTATTGTTTGCTTATAACAGTATCATTACTCATGTATCTTTGCAACACGTTTGGTATTGTAACTGACCCATCGGAATTTTGATAATTCTCCATTATGGCAACAATTGTTCTTCCTATGGCTAAAGCTGAGCCGTTTAAAGTGTGAACGTATTTTTTTGTTTTTCTGTCAGTTTCTAAGAAGTATTTAGTGTTCATTCTTCTTGCCTGGAACGTACCGCAATTTGAGCAGCTTGATATTTCTCTATATTTATTTTGCTCAGGTAACCATACCTCTATGTCATAAGTCTTTTGTGCAGCAAAACCTATATCGCCACTGCAAAGTAGCATTACTCTGTACGGTAATTCTAGTTTTTTTAATATCTCTTCAGCAACACTAGTCATACGTTCAAGCTCGTCTTTTGACTGGTCTTCAGTTGTGATGCTTACCAACTCCACTTTACCAAATTGGTGTTGCCTTATCATACCTCTTGTATCTCGTCCTGCACTGCCAGCTTCTTTACGAAAACATTCTGAATATGCAGTAAAACGAATAGGCAGTTCTTTTTCTTCTATTATTTTGTCAGCAACTAAATTTGTTAAAACTACTTCACTTGTGGGAATTAATCTTAATTTATCGGTAGTTAAATATGAGTCATCAGAAAATTTTGGTAGCTGACCAACGTTATACATCGCCTCGTTTTTCACCAGGGCTGGGTGATACACCTCAGTATAGGCAAATTCATTAACATGTGTTTCCAGCATAAAATTTATTAATGCTCGTCCAAGCTTAGCTAACTGTCCTTTTAATATTGTAAACCTTGATCCAGAAATTTTTGCTGCTTGTTCAAAATCCATCAAGCCTAACCTTTCTCCGAGTTCATAATGAAATTTTGGTGTAAAATCAAATTTTCTTCTCTCTCCATATTTTCTGATTTCTACGTTAGAGCTCTCATCTTCACCTATTGGCACGTTTTGTGCAGAGATATTTGGTAAGTTAGATAAGATATTCATTAAGTTATCTTTCTCCGTTTGCTCTTTTAAGCTGATTGCTTCTATCTCATTTGTTATGTTTCTTGACACTTCTACCTCATTTTCACAGGAGCTTTTGTTCATTTTAAGCCTCTTTATTTCTTCCGTGATCTCATTGCGTTGCTTATTTAAAGCTTGCAATTTTGTAGTCAGTGATCTTTTTTTATGGTCAATCTCTAATATTTCTTCTGTAGTAAATTCTTTCACCCCTCTGCTTTTTATTGCTTTTTCAAATCCTTCAGGGTTTTTGCGTATATGTTCTATATCATGCATATGTTGTGCTATTACTAACATCATTACTGTACTTCAAAAGCTTTTAATGCTCAATATTTTTACATATAAATGCTAATATTGATTTTACCTTCATAATTTGCTAGAATTAGTTAACGTAGTATTCATAAAATATAACATGTTGGGCATCCGAGAAAAGTACAATACATTTAAAGAGAGTACTCACTTCACTAAACTTAAGGCTAGTGGAAGATTTGCTGTCTACGCTTTTTGTATATATTTGGCGACTACATTTACCATTGGCTGTTTGGGATTGATAATGGGATCTTTCCTCTTAACCTTACCACTTGCTATGCTCATCTCCAACCCTATAGTTTGGATTTTAATGGGAATAGTGCTTACAGCAACATACAAGATGGTTATTGAACCTTTATTTTACTTGGTAAAAGATTATGTTGATGAAAAAGGAACTGTAAAGGAAGAAAAGAGTCCAAAAGAGCAAAAATTCACAAGAAGTAAATCACTGGATAGTGGACTAGGTACTATATCAAGACAAACAAATGATTCGGATAAGAGGGTACGTAGAAATTCCTATTCTCCATCTACAGATAGTGGTATTGCACCAGGAAGTGAACCTGCCTCAAGTAACAATAGTCGTAGAAATTCTAATGCTTCAGGAGATAGTGGTTTGGGTGGCAAGGAGTTTCATGAAGATTTACAAACTCTTATGCATCAGACAAATAGAGAAAATTACTATTACTGGCTACAAGAACATGATATTTCTCATATTGCAAGAGCTGTATATAACTATTCAGAAAATTCAAGTGGCAATGTACTTTTTTGTATTCCTGGTGATGTGAGTACTTTAAACTCAAAACTGAAAGAGTATAAAATAGAACAAGGGAACACAAAAAAAATCTTTGCCTCGATTATTAATTTAGAAGGAAATCACTGGGTAACACTGATAGTCACATGTAATGGTAACAGACAATTTAGAGCTTATTATTGTGACTCATTTGGTAATTTATTACCAAATGAGATTGAAGGAAAGGTAAAAGACGATATAAGTCTTGCTAATGAGATTACTGAGAAGTGTCTAGTACCCTTAAGTAATGAGGTGGGAAGTTTAATACGGGAAAGAGAAAATAATTCAGATAATGCTAGCCTTAAAGAGAAAAAAGATGATATTGAAAAAACATTAGGTCATGCAAGAGAAGATAGAAATAAGTTAGTTAGTAAGCCAATTGATACTAGTTATATAGTGGGCATATTGCAGAAAACCTTAGAGATAGAAAATGATAGCATAAAGAGTTCTGCGGTTGATCAGCAAAAAGATGGCTGTAATTGTGGAGTATTTGCTTTAGAAAATGCTCATAGGATTACGGAAATGCTCAACGAGGATAAATCATTTGATGAAATTGACAGAGAGTTATCAAAGTACAAGCCTAAGCCAGAAGAATTGCAAGAAAAAAGAAGAGAGTTCGCAAAAGCACTTATGGAAGATGAAGAATGGAAAGAATCCATTGCTGAAGGTGGAATTTTACATGATACTATACAGCAGCTTAGTCTTGAAGATAGTAAGAAAGAGGAAACACAACCTGCCACAAGTTCATCTCTGCAAGATGCTATAATAATGGCTTATAACCTGTCTCTTATACACATCTCCGAGCCCACGAGACTAGGCATGATCTCGTATGCCGTCTTCTGCTTGAAA
>NODE_55_length_3348_cov_2.985326
TTAATGATTCTATTCCGCCTTTTTTGCTTTTTCCGCCAACAATCCAATATATGTTTTTATAAGATAAAATTGCCTTTTCGGTCGATTCTGCATTGGTTGCTTTGCTATCGTTGATAAAAAGTACATTATGTATTTTGCCAAGAAATTCATTTCTGTGTCTTAGCCCTGGAAAGGATTTAATTTCATTGACAATAGTGCTGCTATCTACTCCAAGTAACTTGCACACAGCGTGTGCAGCTACTATATTTTCTACATTGGATACTAGGTTTACTTTCATATCACTCATTGATAAGTTGTGATTCTCTAGTTTTAGCGAGATCTCCTGAATCTCAGCACTCCTTTTGTCATCCAAGTAGCTGACACTGGGATCCAGATAATTTCGATCTATACCAGTAATCTGTTCACTATAATCAAGCAAATTGTTATCTGCCAATGATATTAGATCTCTTGCACTACCCTCTGTCATCTGAGTAGTTGGCAATGGTTTTTCTTTTCTGGTCACGCGCTGGAATGACACCAGGGAATATGTTACTGAAATTGGAATTTTGTTCCCAGTGAATTTATTGAATACATCAGCGGTAATTTTGTTATCACATCCTATCACGGCAATCTTGCTACTGTTTATCAGTTTTAATTTAGTTGCTATGTAGTTATTCATACTTCCATGTCTATCTATGTGGTCTGGTGTGATGTTGAGCAATACAGAAATGTCTACATTAATTTTATTTATTAGCTCCAATTGAAAAGAGGAGAATTCAATTACATAAATTTCTGCATCTCTTTCTAAATCCAAAATAGGCACACCTAAATTCCCGCCAATAGCTACTTTTTTCCCTGTGGATTTTAATATGTGCCCTATTAGTGACGTGGTGGTTGATTTGCCATTTGTTCCAGTGATGCCTACAACCTTCTGGCTTGTAGTTTTAGTTTCAAGAAATAGCTCAATGTCTGATTTTATTTTGCAGTCAAAGCTTCTTGCAAGTTTTACTACCCAATGCGCTGGTATTGGCACTCCAGGGCTCAAAATTAGTGTGCTTATCTCATGCCAATTATACTCATTGGGATGAGTATAGTTACACTCTTTATATATCTTTTTTGCATTTGCTCTTTGCTCTTTATTATCATCCCATGCATATATTTTTGCACTGCTTTTTGTTAGAGCATTAATAACGGACAAACCAGTTTTACCAAGGCCGAAAACCGCAACACTTTGATTTTTGTATTTGTTTAGTTGCACTTCTAGATAACTTATGCGAACCATTTTATAAAGATATAATACAAATTATAATGACTTCTTCCATAGTTTTTGGCAGTGCTTAACTTTATTGTCACAACCTTAGCCAATAGAAAACTCCTTGACACATTTTGCCAACTCCCTTGCCATGACAATAAGAGTATTTATCCTTTAGAATTAATTAAGAGAAAATTTTTCTCGACTTCTTGTATAATTTGATAAAAGTGATCAAAATCTAAGCTTGCACTACCAATCAAAACTCCCAATAGATTTGGAATACTGAGCAAGTTTCCTATATTTTCTGAGTTGACTGAGCCACCATATATAATGTGTTTTTTACCAGTACACAATTTTATTATCTCTATCACCTCAGCAATTGCGTCATTATTTGGCACATTTCCTGTTCCTATTGCCCATATTGGTTCGTATGCTATGGTATATTCACCTTGTGTTGGCAAACGGTTTTTGCATTGATATTCTATTACTTCTTTTGTTTTTTTATTTTTATAATCTTCTGAATTTTCACCTACACAGATGATTGGGTGTAATCCTGATTCTATTGCTGTTTTCGATTTAAGTTTTATTTCACTATCTTTTTCATGAGCCCTTTCAGAATGTCCAAGTATTACGTAACTACATCCTAGTTCCTTCAACATTCCTGCACTAATTTCACCTGTGTAAGAACCGAACTCTTTATGATGGCAATTCTGTCCTCCTATTTTAATATTATTGTTCAACCCTATACTGCTTGGAAATGATGTAAAAGGAGGGCAAATTACTAATTTAGAGGTAATTTCGTTGCTCTTGTTGTTAAGTTTGCCTATAAAGTCAACAAATGAAGAACGTGTTCCATTCATTTTCCAATTTGCTACTATTAAAAAGGACATCAACTTTACTTGTATGGATAAGAGTGCCGGCTGTCGGACTTGAACTGACAACCTACTGATTACAAGTCAGTTGCTCTACCAATTGAGCTAAGCCGGCATTAAATACACTAACAATATACAATTATTGATGAATTTTCGTCAACTAATTTTTAAAATACTGCATACTAAGATCATATGAAAAAATTTTCACTGAAGCCAAAAAAGAGTCTAGGGCAAAATTTTATTTTATCGAATGAGATAACAAAAAGAATAGTTGCCTTAGCTGGTAGCCTGAAAGATTTTAATGTTATTGAAATTGGTCCTGGGTATGGTGCGTTAACAAGAGAAATATTGGCGTATAATCCAAAGTTTCTACTTTCTATAGAAAAAGATAGTAGTTTAGTGAAACATCACGAACAATTGCTAAATGAGCATCAGGGAAAATATAGAATTATAGAAGCAGATGCACTTAATGTTGTAGAAAAAGAGCTGGTAGAATGTCCAGTCAAAGTCATTGCTAACTTGCCTTACAATATCTCAGTAGCGTTATTTTTAAAGTGGTTAAATAATATAAAATTTTTTACGAGTTTGACGTTAATGTTCCAAAAGGAGGTAGCAGAGCGTATTACAGCAGAACCTAGTTCTAAAGATTATGGTTCCCTATCAGTGCTAAGCCAGTTACTATGCGACATAAAAAAGGAATTTGATATTGAACCTAAGGAATTTTTTCCAAGACCAAAAGTATATTCTTCAGTAATTACAGTAAAACCTTTACCCACTCCAAGATTTGCAGTAAATTTAGAAACCTTAACAAAGCTAACACGTGCTGTGTTCGCTCAAAGAAGAAAGATGCTGAGAAATAGCTTGCAAAGTATAACTAGTGATGTCTCAACTACTCTTGAGAATGCTAAACTGAGTGGAGACGAACGTCCAGAAAGCTTAACTATTGAGCAGTTCTGTTTGCTAGCAAATAATGTAATTTTGCGATAAATATATTAGGAGCTACATCCCTCTTCTATCCTATTTTGATCTAAAAATAGCTGTAGCCAGGCTAATTTTGCAAAAGCTCTATTGCAATTTCATTAATTGGCGTATAAGCTTTAAATAAAGCATATGAAAAAAATGGAAGCTTGTTATTCGTTTGACGATGTACTTCTCTTACCGGCCTATTCTGATGTATTGCCTCGTGATGCAGACACAAGAACTTATCTAACAAATAATATAGAACTAAATATCCCTCTCATATCC
>NODE_56_length_3344_cov_3.264157
TTTTTTCAAGCAGAAGACGGCATACGAGATCATGCCTAGTCTCGTGGGCTCGGAGATGTGTATAAGAGACAGCATCACTAAACCTCCATAAATTTAAAATATAGTGCGTAATTTTAATTTTAGTACTAATAATCCCTCTATACTAGAATAGAGTCAAGGGAAATAAAATACTAAATGTTTTCTTTACAATCTTATAATTAATTTTCTGATAAGATGCTCAATTCTTAGCAATGAAGTACAATAAAAGAATAAAAATACAATTTTTTATTGTACTTTAAGCAAATATACTTTTAACTTTATTATTAATCTATTACGATATTAAGCGGATGTTTCAAAGCAATGAATAAAAATGAGATCTTATAAGTTTTTAGAGGAAGTATTACATAAGGTAAGGAATATCGAAAACATACTAAAACTACTAAGCAAAAGCCAACTGGATATAGAGGATAAGATCGAGCAAATGTGTCTTCTAGAGGAAATCAGACATGAAATTATCTCTCATGATGCAATAAAGGAATCATTAGCGGATGCTCTTAGGAATAAAAAGAGTGCGAATATTCAGCAGCTAAAGTTAATAGAGGGGATACACAAAAGCAGCAGTGCTATTCCTGTTGATTTAGTAAAATCTTTGTCCAAAGCTAAGATTGAATGCCAAAACTTATGGAGGCTAACTAATTCTGAAATTAGTAACTTAGAAAAGCTGAAAGAATGCTTTACTAACCTAATTAAGCTTACTCGTGAAGCAGCTTCTATAAAATCGCAGCAATTAAAGCGCTCAAACTATGAGTCATTGCTTGCTGACCATGACTCTAATATCACAGAAAAGAACATAAAGGAAATATTTCCTAAGCTAGGTAAATTTTTTAGTGAAAATGTAGAGAAAGTAACTCAAAAGCAGAAGAAGGATAAGGTTACTAATATACAAAAAGTTACGGTTCAGAGACAGATTGAACTTGGTTCCTTATTCTTACAGCAAATGAGTGTTACACCAAATGAGATTTCCATTTCTTATTACGATCCTATCGATTATGATGAATCTGACCTTTGTTATGGTTTATTTTTACTTTTACGGCATACTGGTTATGCAATTCATCAAAAATGTTTAGCGCAAAATTCTATAAAGAGCTCAATTACAAAACATATTATGTATGAAACTCAAGGGTTATTCATGGAAAGGATCATTGGAACATCCAGAGAATTTATTGAGTTCATTCAACCACACATAAAGGAGAAACTTTCTACAAAAGGCAAAATTAATAGTAGTGTTGAAAATTTGTATTTGATTTTCAATAAAGTAAATCTTTCATCTTTTTTGAAGAATGCGGATGAATTTAGTTTATTGGCTCACATTATGCTAAGAACTAAATTAGAACAAGATCTAATAAATGGTACGTTAGAAGTTAAAGATCTACACGATAAATGGTTGGAAGGTATGAAGCATTACAAGATTTCAGTAAAAGCTAAAAATGAGCTAGACACTTATTTTCAAGATGAGTATTGGATAAGTGGTGTTATAGGCTACTTTCCTATTAAAGTCATAGCGTTAATCGCTGCTGTGCAGTTTTTTTCTTTCATTAAGAAAAATCATTACGAATTTTTAGATTCTATAGTAAAAGGAGATTTCAGTTTACTTATCGATTGGTTCTCTAAAAATGTATATAGTGCAAATTATGGCTTTTTGGAACAGCTAAAAAAGGTAACAGGTAGGGATTTAGATATTGAGTGCTACACTAGTTACTTATCTGAAAAGTATAATTTGTCTCAATAAATGGTTTTCTTGAGTTGTGTATGAGTTTTGTTCAGAATGTAATCAGAAATTTTTTTACTTTCAAAGGTTTATTTGCTAGCGATATTGCTATAGATCTTGGTACTGCAAATACTTTAGTTTATCAGAAAAGTCAGGGGATAGTGCTTGATGAACCCTCAGTTGTAGCAAGAGTAAAAGAAAAAGGAAGTTACGTTCCTTATGCTTTTGGCAAAAAAGCTAAGATGATGCTCGGAAAAACACCTGGAGAAATAGAAGCGATAAGACCCTTGAAAGACGGAGTTATTGCTGATTTTAAAAGCGCGGAAGAAATGTTAAAATATTTCATACGCAGCGCAAACACAAGATTCACTGTTAATAAGCCTAGTATTATCATATGTGTTCCATCTGGATCTACCCCAGTTGAAAGGCGTGCTATACAAGATGCAGCAGAAAGTGCTGGTGCAAATGAAGTATTCTTAATTGAAGAACCAATGGCTGCAGCAATTGGGGCTGGACTTCCAGTTACCGAACCTGAAGGTTCTATGATTGTTGACATAGGAGGTGGTACAACTGAAGTTGCAATTATTTCTTTAGGTGGAATTGTTTATTCACGTTCTGCCAGAGTAGGTGGTGATATTATGGATGAGGCAATAAAGTCATACATTCGTGAAAATCATAAGTTATTGATTGGCGAAACAACTGCTGAAAAAATTAAGAAAAACGTCGGTTCAGCCAGTCTGCCAGTTGAAAACAACAAAGAGGGAATGATAATTAAAGGCAGGGATTTAGTGAGTGGTATGCCAAAAGAAATGCTTTTATCAGAATATCAAGTTGCAGAGAGCCTAATAGAGCCTGTACATCAGATAATTTCTGCTATTAGAACTGCACTGGAGAGTACTCCACCCGAACTTTCTTCTGATATAGTTGATAGAGGAATAATTTTATCTGGTGGAGGTGGGTTATTGCGCAACTTGAGTAAAGTTATTAGTGAAACAACAAAATTACCAGTTCGTGTTGCAGATGATCCACTTTGTTGTGTTGCCCTGGGTAGCGGAAAAGTACTTGAAAACATGGACTATTTTGGCCATGTTTTATTCAAGCAAGATTAAATTGTTTTTGAAGGCAGTTTATCGAATTGTTTTGATGGAATTATGTAATATAAATGAGATCCCAGTGTCACGCACCAAGTAATTTAAAGGCAACTTCCAGAAGGAAGGGGTGTCATCCCAGCGCTTGACACTGGAACTTGACTACAAATAAGTATGCTGTTTCGATGAAATTGTGTAATAGAAACTGGATTCCAGTGCTTGACACAGGTTTGTGTTTATAAATTATATGCTAAAAGAATTTGAAATTGAACCTTTATTAAAAGATAAAGCTCCGCATCAAACTAAGGCTATTGTTGCAATGTCCGGGGGAGTTGATAGCTCCGTTGCTGCAGCACTGCTGTATAACCTTGGGTACGAAGTGATAGGTGTGACTCTTCAGCTCTATGGCAGTGATGGTAATGCTAATGCGAGAAAGGGCTGTCTCTTATACACATCTCCGAGCCCACGAGACTAGGCATGATCTCGTATGCCGTCTTCTGCTTGAAAAA
>NODE_57_length_3322_cov_2.822804
ATTTCAGTATCAGTTACAGGAATTCTTTCCATACTAAAGCTAAATTTTAAACGATTAGGGTCATAGCAATCCATACGAAAGGTTCTTTCGCCATTACAATTCGTCAATAATTTGAGTCCAGTTTTTTCCCAATCCTCTATTGAAGAATAACTTTCATAAAGAAATTTAACATATCCTGACTGATTATAGTGAGCTGCCAACTCCTTAATAATCAAATCATTTGGAACTGTTGCGCCAGCGTACCGAAACATTTCATGAAAAATTGTGCTTTCTCCTCTCATACCTCCTAGAAGCTGACGAATAACCTCATTGGTTACTACTGTACCATTAATGATAATGTTATTCACTCTGATAAGATCAGTATATGTAATATGATAGTCAATTTCCCTAGCTTTCAAATTTTGATATTTAAGCTCTTTTACTTTAGCTTTCAGTGCATTAACTATTTTTTTTGACATATTATTCCCTCTATCACATAGATTAATACTAGTATTATATTTTATTGACTGTCAATTATTTAGAACCTTTGCTTTAAAGGACTTTCTATTTTTAATATAGAAAAGTCCTTTGATAACTGTTATGCAAGCGATAGCTTTTCCATTGCTACCCTGTCTACTTCTGTTGCTTCTAGCTTTTTATCCACCTGCTGACAGTATAAACTCTCACCCTTCATCCAGAATAAATCACTTCCTAGTACGGAAACATAATTACCATTATTACAATTAAAAGAAAATGATGGACATTTGCTTACTTTCTCACCACTTAATTGAACAAGAAGAGGTTTTATTGTACTCATTTGAGCAGAATTTAAGCTAAATTCACCAAGTCCGGTGTTAATATAATGAAAGTTTTCAATATTATATAGCTCTTGTATTCCATTGCTTTCAAAGTCTGAAATACATTTTTTTATCTTTTCCTTTGCTTGCTTAATTGTTTCATTTTTGAGTTCTTCATCTTTTATGAATAAGGAAACTCCTCTATCTAATTCTTCTTCTTGTTCTAAGGCTAGAGATAAGCGCTTTTTAACCTCATTACAAGCTTCTTTTTGGCTCAGTATTCTATCTTTATAATTAGACAAGATGCTAACTGCTACACTTGAATTATTTACCGCAATGCAATCATTATTTGTAAAAATCATTAGGTTTTTATATTCGTCGTAATGATTCGAGTTCTTTATATCTACTGCACTTGTGTAGTTCGTATTTCCTTCTTGATCAAGAAAACACGCTATAACATTTCCTAATAAAATTCCCTCAGGAATTGTTATATCCTTCCCTATATGAGTGGGAATGGGTTTTAAAGAATCAAAGTCTATATATTGCACCTTTCTCTCCTGTCATTTTTTCTGAAAGAGCAAGAGCAATTAATCTAAAAGTATCTATTTCAATAGCAAAATACATCCTTTGCTCCTCCGACATATTATACATATTTTTGAAGAAGTCCTTTATGCTAATATCTTTACCATCTATTTTCCATCCTTCATCTATCTCACTCCAGTTATATTGATGCAAATCTACAACATGCACTCCTTCAATTCCTTTCAGTTCACGCTTTAAATCATCTATTTGATTTTCTTCGAACCCAGGACCATTGATAACCAAATATATGTCTCTCTCTTCTTTATTCTTTAATTTATGGTTTTTGATTATATCTAAGTAATTAAGATCACTATTTTTACCATTCGGTAAAGATGCACCATGCACTCTTGGCACCCATGTTAGTATTATTGGTGCTTCATTTGATAATTCATTTACACTATTAGTCATAATTTTACCTCACTATATTGCTATGTTAATATTATAGTGGATTTTTTAATGAAACACAAGTTCCTGCTGGTAAGATCTCATTTATGAAGTCCTTCTCTCCTAGTTCACAATTTTTGTTTCCGTATTTTCCAATGAATCACCATAAGTGACTGCTTTTAGGTAAAATTTTCTTCCTTCTTGCACTTCGAAAGAAATTATTGAATCATCAAGCAGAATGAATTTTTCACCTGCAGTGTGTTCATATTTCTTAGTCCCTTTTTGACCTCTAATTAGGTTGCTAAGCTTATATTTATTTTTATCTATAAGCTTGGCATCTTGGAATTTTATTATCTCTTTGCCAACCAGCGCTAACACAGTTGGATTCATGACGTCTAGCTTACCAAAACGTAGCACTACTGTAATTCCCTCATCGGTAGATTCGATTACATATCCGTAAATAGATTGTGTATTTGCGCTCGCGATGGGCTTATAATTTTTATCATCATACGAAATAAAAAGCGTTGCTCCTTTCCAACCTTCCTCTTCACTAATTAAAGTAAAACTTGCGATATTACCTTTAATATGCGGTAAATCTATCATTTCTACGATAGATTTACTGATGTGAGAAGGAGGGTATTCTTTAAGCATAAGTGATCTTGTTGAAGGAAAGGAGAGCTTGTATATAGAGGGATCATAACCAACTCCTATTACTTGAATGGACATGCTTTCAAACTTTATTTTTATAATTCTCATCGTATGTCTTTTCTCACCATCTGAAATTGCTATTACATCACTTGGTAAAAGCCATGCATATTTTATCGGTAGCTTAAAGTTGTATAAATTTCTCTCTTGCCACGAAGAATAAAGTAAAACTTCAGCTATATTTTGCGCCTCCCCTTCCTCCATAATGAGCGGTATTGGAACTGTTGCAGCATTGCCCTGCCTTGGGAGTTCAGCATATTTCACATCAATTGGATAGCCAAAATTGTGGTTAAAATAAACGATGTTAATCCTATTGTTTAAATCTAATTGACTAAGCTGTATCAGCTTGGGATTGTGATTGAAAACAGTTTCGTCAACTGGTATACCAGTTGTCACTCCCCTGCCCTTTTGAATAAATTTCAGTTTTGAGTTCTGTTCAACCACATCAAAAAAATAGCACCTTCGCAGCATTTTAATAATTGAGCATACGGGTTGCTGATCATTTATTACATACCCAGATAGTAATCCTTTAACATCACTTGTATCAAACTGATCGCCTTTGAGACCTACCTTTTGCAACAGATCAGACAAAACATCGGAAACATTAAGTTGTGAAATTTTTCCCTGAATCCAGTGCCCGGTCTGCCAGTTATGGCAGTCAGCCCACATGTCACATAAATTGGGGAAATAAGGAAATGGCCTTGCATCCCACGCCCAGAGGAACATTTTCTCCACCATTTCTGAATTTTGCCACTTTTTTAGTGTCCCTTCGATAGCAGTTTTCTGCGAAAGAAAGCTCACCTCTCCGTTTGAGTATCGTGGATATTTACTCTCTATACTACCTTTATCAACAAACACATTGGGCTCATTAGTGC
>NODE_58_length_3321_cov_2.879162
GTAAAAGATGCTTACGGAGCCTGGTCTGATAATTTCTATTCACAAAAAAGCGTTCATTCTGGTCCAGTAAAATTGCAGCTTTATGTGCTGAAAAATTACGATGATTACAAAGCTCACATCAAGGAACTTTCAGGTGGTAAGGACCATAGAGAATTATGGGGTGGTGGAACGGTCAGAGCACACGAAGCTGACGGCACGATAGCAAAGACTTTTATTGTTGGAGATGTAAATGGTTTACTTTGCGCAAAATCTAAAATTTTAATGGAGAAAATGAGCGATGCATTTCTTGAGTACTCTACCGGTAATATGGATACAGTACCTGAAGTTTTACGTACCGGTATGAAGCTTTTCATGTGGAGCTATGATGCAGCTAAAAAAGAAAGCACTCGCGATATGCATTATACAAAAGAAGCATACAATAAAATGCATGAATCTGGGCATGATACACCATATAAAATAGCAAGTATGTCTAACGACTATAGAATATCAGATTGCTTAGTGACATTCCTACAAGAAAAACATCCTCAATTCATAAAGCAATTGCTTACTGAAATGTCCTTCGATAGAGTACAAGCGATATCAAAATTCAAACATCTTTTGAATAACTCAGAAGTTGAAAAAGAATTTAAGCAGTGGATGGATGTAAAAAGTGGCGATAAAATTGTGGCAGATCTTGTGCCAGATAGTGAAGTTATGACTTTTGGCGAACACAAGCTTCAAATAAATATAAAATATGATGATGAGGAATTAACTCAGAGCAAATTGAGTAGTGTAAAAAATGCCATCGAGAGTACTATAAAAGATTTTGATTCAGCATTTGGCATTAATAATTCTCAGCCTTGGCACAACATACCAAATAAAGTTAATGTTTTCGTATTTAATACAAAGAGTGACTACGAAAATTATCTTAAGGAGTTGAACTTTAGCTATAAAGGCGCTTCTGGCTTAACAGTTCAAGGGTGTGGCTCAGAAATTCATGTTTATTTTTATCTACAAGACCAATTTGATGACTCGTGTAAAACTTTGAAACACGAATTGGGACACGCCTTAACTATCATTAATTCCTATTATGGTACAGGTAATGTTTTGTCTAAAGCCATGCATGAAGGGGTTGCTAACTATATGGCAAGTTTAGAAGATGGTCGGCATGTCAATGCCCACGGAGATAAAGAGGCCTTGATTGCAATAAGAAATAAAGATCTCAAACCAGATGAAATATTGCGCAATAATATTTGGAGTAATAAAGGGGAACATTATCATTCGGATGCTGAACAAGTGATCAAATTTCTTGAAGATAAACACCCAGATATGATTGATAATTTGCTCAAGGGCCTTTCTACACATCGTGCAGATAGATCTCAAGGTAATAAATTATTTGAGGATTTTTTGACTGAGCTAAAAGGTTATACTCAGGAATTTAAACAGTGGGTCAAAGCTGAGCTGAGTGGTGAACAACATATGGAATATAATGTTGTTGAATCTAACAGTGTTGAAAGTTCAACAAGCCAACAAAGTGCAGGCAAGGGTCTATATGGTTATAGCCCAGTACATAATGTAAGTGGTGATCAAACCAAGATAGAAAGTGTCAGTAGAGAAGATTCTATGCAACCTGCTAAAAAAGCGAGTGAAGACGAACAAGGAAAAGCTGTTACAACAAAAGTTATGAAGTATAATAAACAGCCTTTCTTAAAGGTGAATATTGATGACAATAATGTAGAAAACACTATAGGAAAAGTAAACGAGATAAATAAGGTAACAGGTGCGACGAGTTTACATTCTGCTGCTTCATTGGGAGATTTAAGCAAAGTAGCAACGCTACTGAAACACAATTCATATATTGATACAAGAGACCATAACGGACAAACGCCACTACATTACTCTATTCAGTCAGGAAATACGGAAGTAGCAAAATATCTCATTGATAATGGTGCAAATCTTAATATCCAGGACAATCCTTATCGTCAAACTGCTAAATATGCTTATTCCAAAACACCTTTACACTATGCTATTGAATCTGGCAATACAGAGATAGTTAAATATCTAATAGATCGTGGTGCAAATCCTAATATTCAAGATGCTTATTCCGAAACGCCATTATACAGTGCTATTTATTCAGGTAATACAGAAATAGTGAAGTATCTATTAGATCATAACGCAGATCCTAACAGTAAGGGTTTTTATACTTTTCCATTGCTTGCTGCTATTAAGCTAGGGCATGCGGAAATAGTTAAGAGTTTAGTTGAGCATGGCGCAGATCTTGGTATCAAGAACACGTCAGCTCAAACACTGCTGCACTATGCAATTGAGCTAAAACATACGGAAATTGCTAAATACTTAATAGATCGTGGTATAGATGTTGATACCCGTGATATTAGCTCTGGTAAATCTCCACTACATTTTGCCATGAACATGAAAAATATGGAAGTAGTTAAATATCTCATAGAGCATAATGCGGATATTGATATTCAGAATAGCTATGGCTTAACACCTTTGCATCTTGCTGTTGATCTTGGGAATAAGAAGATGATAGAGCAGTTAGTTGAAAAAGGTGCAAACATTAATGCTCAGGATAATGATGGCTGGACACCTTTAGTTCATGCAGTGAGGAATGGGCAGTTAGATGCAGTGAAGCATCTGATAGAAAACGGTGCTGATATTAATGTTGTAGGTAAAGAAGGAGATAGATTACTTGATCATATCACGTTTTGTATGAAAGATGCAAAACTACACAAAGATGTAGCAGAAAGTAAAAAATATGACGATAACGATTCTCATTATCAAAAGCTTTCAAAAAAAGCTGCAATTTTGGAGGAGACTGGAGAGTATATGCTTAGCTACCTTAAAAAAATTACTCTGCAAGAGAACAATATAGATCAAACGCCAGCAGATCAACCTGCAAGTGAAGAAAGGAATAAAAGGTCGCTAGTAGAAGATGAAGAGAAGCAAGAGGAAATAACTGTTATAGATAATGTGAAAGAAGAATCACAACATCCTTTAAAAATCAAAGTAGGTGAAGCTATTGGAGATGGTAAATATAAGGCGGTGCTGCAAGCTCAAAATCAAGACATAGATAATTTTTATCAGAACTTAAGCAGTCAGTATACTGCTGGGAAATACAATTATAATCAAATGATAGCTCTGTATAATAAAGTTTATGTGCAAGATTCCAATCTTGATGGAAAGCCGATCACTCTTTCTGAAGCTTATGTTACAAATGATCATCTATTTATTAAAAATCAAGATTTTGGAATTTTGAATGATTTTAATGAGATGTTCTATAAAAGTGATGAGTTTATGTAACATAAAAGGTGGATGAGAATT
>NODE_59_length_3248_cov_2.619363
GTGTGTGAAACACTTGATTGCCTATACTGATACTTTCTTTGTGTAACTTCTGGTCCGATGGTTTTTGACCTTTCTTCAATTCTAATATCTTTTTTCCATCTGGGTTTTCCTGTTGCTTTGCTTTCATTTCTCCTAACACCTCTGCTTCAAAATCAACATTACTACCAAGAACACCAAAACCTCTATATCCGATGTGCATATTTACATCTTCGTTTATACGATAATCAAAGCCAGCTTTCAATTGACCTGCAGGTCTTATTGACGATTTTTCAAACATTGTCATTCTTGTTGCACCGACTCCAACCCCAACATAAGGAGAAAAAGAGAAACTATCACTTTTCCAATAATGATAAACATTTGCCATTACAGATGCGTTTTCTACTTGGTCATGATTAATTACAGTTTTATACATATAAGTTTTTTTATTAGCACTCTCATCAACGTCTTTTAGATACGAAACAGTTACTTGATTACTTGATAAACCAACATTATCTACTTTTACAGAAGAGTACATCCCTTCCAATTCAGCTCTATAGCTATTATTGCCTAGTTCTCCTGTGTAACCAAACGTTACATTTGCAGCAAAAGGTGGATTATAATCTCCTTTATACTTACTTATTAACTGACCTTCTGTTCTCTGAGCGTCTATGTCATTTATAGATACACGGTTATCATCTGTAGCATCTTTGCCTCCAATTTTTGCTTTCAACTTACCCAAGTTCAAATATTGACCGTAATATCCACCACCAAAGTAAAATCCTTCTGTTTCACTTGCAAAAGATTGTTGTGACAACAATAAAGCAAGTGCCGTAACTGCTAATGTTTTTTTACTCATCATGACTATTCCTCTAGTTAAAATAGCTAATCTAGTACTAATTAATTAAAAATGATTTAATATGAAAAAACTAATTATTTTCTAAGCTAAAAAATAGGTAAAATTAACCTCTATCCTCGATTTTATTGCCGTCTAGTTTGTCCTCATCTTCAAATTCATCATCGTCAAATTCATCCTTACCGTCTTCATCATCAAACCCATCATCGTCTTCCTCATCATCAAACCCATCACCACCTTCAAACTTATCATCAATATCCTCGTCTTCAAACCCATCTTCAATCTCTGGCTCATCGTATATTGCATCTTCAGTTTTAGCTTCAACAGGATAATCAGCAGCTTCAATAGCATTACTCTCTTCTTCATTACTAATCTTATCTTTGTTAGCAGCAGAAAAGACCTTGTTTGGATCATATGGCTCTTGTGTAGGCACACGTGTTGGTTTAATCAGCCTCCTTGTGAATGTGCTATCACTATAGTACAAAATTTTCTTTGACTTAATTGGATAAGTCGACTCTATCAAAATTATTTGATCATCACGTGGCAGCATAATAATTTCTTGAGGTAAGAGCAATGCTCTCTGTGTTTCAGAGATATGCAATGATCTTGATGCAGGATTCAAGTCTAAAAATTTAGGTTTGTTTAATGATTCTTGTTGTACAGTTTTGTTTCCTATAAGCTGAGATATCAAATTAGCCGTTTCAATATTATTGGCTGCAAAAGTTATTCTATAGGTTGAGTTTGATAAAAAGGAGTTCATTCCTGCTTCTTCATATATTCCTTTAAGCTGTTCAGTATCTTGAACAATTAAAAATAACCTTACTCGATAGCCACGAAAGTATGCGATGCCCGTTTGAAATTGCTCCATTTTTCCAAGTGTTGGAAACTCATCCATTAAAAATAATACGCCGTAAGGCTCGTCATCCGATGGCAATTTTCTACATAAAAACTCAGTTGCCTGTTGGTAAAAAACCTGCATTAAAGGCCTGAGCCTAGTTAAGTTATCAGGAGTTAAACCAACATAAACTGTAGTTTTCTTCTTTTTAAAATCCAAAATATTAAAATCACTTGATGCAGTTGCAGTATCGATCAATGGGTTTGCCCACAATTCAAGCGACGAGTTCATAGTTGACACAACACCTGATCTTTCTTTGTCAGCCTTTTGCAAAAAAGCTGCAATGTTCATATACGCTACCGGATGTATTATTTTACCCATTGTGTCCAAAACTACAGCAAGATTGTAAACTACGTCATCGCTACGCATCGTACGCACAACCTCACCAAAAGATTTAACTTTCTCTGGTGCAGCAAGTAAATATAGTACCACCCCAACAAATAAGCTTCTTGCTTCGTTTTGCCAAAAATCTTGTTCAGGCATGATTAGGTTAGCTATTTTTTGCACATCGTCAACCATCTGTCCAGGTTTTTCACTAATCCATTCCAGTGGATTATAACAATGGCTTACCCCATCTGGCTGCGCTGGGTTCCATACATATACTTTTTGTCCTTGTCGCTCTCGCCAACCACTTGTTATTTCATAGTTTTCTAATTTTATATCATGCACAATTACCGAATCATTCCAAAATAACAAATTAGGAATTACAAAACCAACACCTTTACCAGAGCCTGTAGGTGCAAAGAGCAATGCATGCTGAAACCCATCAGCAATAAAATATCCTCTCTTATCTTTACCAAGCAATAGACCTTTTTTGCTTCTTAATCCCGCTTTTCGTATGTCTTTCTCTGATGCCCACTGTGAATCTCCATGAAGTGATTCTTTCTTTTTAAATGGCCGCCACTCAATTAGTCTTTCTCTCACATTCCACAAAATAATCATCAAAACAATTTGAGGCAGTAGAGAAGATACAACTAATTTAATTTTGAGCTCAAAGCTATATAGCTCTGGATGATGCCAACAATATTGTATATGATCAAAAATTGTCGGCCAGAGAGCTTGAGGAAAAGGTGTCAAGCTAGGATTAATTGCTCTAAAATCTACACCATCTGGACCGTCAACAAATAGGTAGAATAATATACCAGACAAATAGAAGCAAAATTCAAGTATGCTAAAAGATACTACACCTCCTATGAGAATATTGCGTAGGTGATTTCCATTACTCATAAACTACTTTTTCTTAACTTACGTATAAATTTAAGTATTTTCATTTGAAGATCTAGTAAATAATATTTCAGAAATGCTTCTTTTTCCACCACTGGTCCTTTTGAGTTGAATAACAATGTCAATTACATTTCTAATGTATGGTATGATCTGATCTGGGGGCATTCCAAGATTTGCTTGCATAACCATAAGTTTTATTTGCTCAAGAGCCATTGCCGGACTATCCGCATGAAGAGTTGATATTGACCCTGGGTGGCCAGTGTTTATTGCTGTCTCTTATACACATCTCCGAGCCCA
>NODE_60_length_3237_cov_3.308544
GAGTATCGTCGGCAGCGTCAGATGTGTATAAGAGACAGGCACCCTTCTGGTAGATTCAAATCACAATGTTTGTATAGTTGTGTGATCTGACACTGATTTTTTTTTACGGATTCCAGTATTGCATGCTGAAATAACATCAAAGAATACATTGTTAACTTCTTACTCAAATAATGGTTAATAAAAAAAGGTGTATTTCTATACCTGTTCTATCTGGACTTCAATTATAGGTCTTTTTAGTAAATATTCTTTTAAGATACTAAATATTGAGCTCTCAATTTTATTTCTTATTTTTTTTATCGGCTGTGAGTCAAATGCTGACTCAACCTTCTTTATGATCTTTTGCATAATGGCTGCATCTTCTTGCGCTTCGAAAACACCAGGTGCAAATACTTTTGGCTTAGCGAGCAGTTTATTTTTCTTGTTTACAACTGCTGTCACTACGATAGCTCCGGCATCTCTCATTCTCTCACGCATTTTTATAACGCTGCATTCTGGATGACGGAGTAACATACCATCAATACCAAAGTAGTCGACATCAATGGAGCTAACTTTTTCCCCATTTTCCAAATTAACAATATCACCTGGTGCAATCATTATTGCTTTTTTCACACCGCACTCTTTAGCAAACTTTACATGTGCATCCGTATGAATATACTCACCATGAACCGGAATAGACATCTTAGGTTTTATCAAAGAATACATTTCCCTTAGCTCTGCTTTTACTGGATGTCCGGAAGCATGAACATTCTCTGTTTTTTCAGTAATAACTTCCACTCCCATCTCAATAAAGGCATTGAGCATGTTATGTGCACGAGTTTCATTGCCAGGAATGATTTTTGATGAAAAGATCATGGTATCACCTTGCTGCATTTTAAATGCTTGATGACTCTTAGCGGTAAGTCTTGCGGTAGCTGCCAGTGGCTCACCTTGACAACCTGTGCAAAGTAGCACCAGCTTTTCCCTTGGAAAATTTACTGCCTCCTTTGCTTCTAGAAACTCAGGAGAATCAGTTAAATAACCACTATCCTGAGCAACTTTCACTATTCTCCATAAAGATCTGCCAAGTAAAACCACTTTTCTATTTAGTGCTTTTGCAGCTTGGCTTATTGTTTCAATTCGCGCCACATTCGAGGCAAATAGCGAGACAGCAACCAATTTTTTAGACCGCTTTATTATATTGTAAATATTATCATAAATTTCACTTTCTGATTCAGGGTCGTGTTTGCTCAGTATGTTTGTTGAATCACAAATTGCTGCAAGTAGATCACCTTTATCGCCAATTTCTTTTAAACGCTCTATATTAGAAATTAATCCAACAACAGGTTTTGGATCAAATTTCCAGTCCCCAGTATGAAGTGCACTACCTGCTTCAGTGCTAATTAATATTGAATTTGCCTCAGGAATTGAGTGAGTTACATTTATAAACTCAACGGTAAAAGGACCCAAATTTATGCTACCATTTATGTCTACCTCTTTCACAGGTACCACACCTTCCAATCGAAACTCCTTTAGTTTCTCCTTGAGAAAATTAACTGTAAACTTTGTTGTATATATGGGACATTGCAAATCTTCCCACAGATGAGGCACTGCACCACAGTGATCTTCATGTGCATGTGTAATTATTATTCCAAGCAAATCTTTTTTTCTTTGAGCAATAAAATCTACATCAGCAATGAGTAGCTCAACACCTGGCATAGTTTCATCTGCAAAACCGATACCAAGGTCGATCATAATCCACTTGCCTTGATAATGATATAGGCTAACGTTCATCCCAATTCTTCCTACTCCTCCAAGAGGAAGAAATAAAAACTCATTTTTGTTTATGTTCATTAATTTTAAATTATTAAAATGTGAGAATAGCAAAACTTCGACCTTAAATAAAGGAATTTATCACTTTTGCATAACTTAAAAAATCTTTTCACTAAAAGAGAAGGCTTTCAAATTGGTAAAAAGAATTAAGTGTAGACAGCTACCTCTTTATATCATTTAGCAAATTTCTCATTTTTTTTTTACTTTTCCAAAGAATCCTTCAGATTTCTGCTCTACACTTTCATGTTCCTCTTCCTCAAGCGCTTTTAATAGCTCAATCTGCTTTTGGGTTAAATTCTTTGGATTTAAAGTCTCAACTATTACCTGTACGTATAAATCACCACGAGCATGTGAGTTCATATATGGCATACCCTTTTCCCTACAACGTAGTTTGGTACCAGTTTGAGTGCCTTCAGGGACCTTTACTTTTATTTTAGCTCCATCAATTGATTGAATATCGATTTCACCACCAAGTACTGCTAGTGTCATTCTTATAGGCACTTTACAGTGTAAATCTGCTCTATTGCGAGTGAAGATCTGATGAGTAGCTATTTTCACACATACGTATAAATCTCCGCTTTTTCCACCTCTTGCTCCAGCTTCTCCTTTACCACTGACCCTTACCTTAGCTCCTTCTTCTATGCCTTTTGGAATTGAAACGGAGATATTTACTTCATCTCTTTTACGCCCACTTCCACCGCATTTCTTACATTTATTTTGTATTATTTCTCCTTCCCCATAGCATGTAGTACACGTTCTTTCAATGGTAAAAAAGCCCTGTTGAGTTCTAATTCTACCGCTTCCCTGGCATGTGTTGCACTGAACTGGTTTGATTGCTCCTTCGCTACCTGTGCCTTGGCATGTATTACATTTTATATTTGTCACATAATGTATAGGTGCTTGTATTCCTTTAAATGCATCTTCTAAGGTAATTTTAAGATCGTAGCGCAGATCTGATCCAGATACTCCTGTTGTACTTCTTTTTGTTCTTGACCTACTTGTACTGCCGCCGAATCCTCCACCAAAAAAATCGTTAAATATATCGCTAAAATCCCCTCCAGCTTGGCTGAAATCAAATCCACCGGAAGCACCATCGTGACCATAACGATCATAACCTGCTCTTTTTTCAGAGTCATATAGAACTTCATATGCAGCTGTTACTTCTTTAAATTTTTCCTCTGCTTCCTTATTACCAGGATTTCTGTCAGGATGATATTTTAATGCTAGTTTTTTATATGCTTTTTTTATCTCGTCAGTACTAGCATTTCTGCTCACTTCTAGCAGATCATAATAGTCTTTTTTGTTCATATATAATAGCTCAGTATTTTACCTTTAAAGATAGGTATTACACCTGTCTCTTATACACATCTGACGCTGCCGACGATACTCCTTGTGTAGATCTCGGTGGGGGCCGTATCATTTAAAAAA
>NODE_61_length_3223_cov_2.848697
GCTGTAATAGGCAGGGAATGTAGGTTGTTCTTTAAATCTAGTAACGCTTCTTTCTCTTTTTCGTTTGAAGCTTTATACGCTTTTGTTGGCTTGATAAAGTCGTGATAATACCTAACTGCAAAATCCGAAAGCCTATCTAGCATTTTGTTGCTTTCTGGTGTAACGTTTGGTGCATAAGTTGATATAAAACCCCAAAGAATCTCTTTATTTTCAGCATTACAAGCTGCTGCCAGGTTTAAAAGTAACGAAAAATTTATGCCTGAAGTTTCTACGTTTGGAACTTTACCTTGATGGATGTGCCATACAGGACTGTTTACATCCTTTTCTTTACTTTCATTATAACGCTTAACAAACTCCAAATATTCATCAGTTGATTTTGGTATCACATCAAAATATAAACGTTTAGCTTTTTTAGGACTCTGAAAGATGTATAACGCTAAACTCTCTGTGGGTGCATAAGTTAGCCACTCCTCAATTGAAATACCATTTCCTTTTGATTTTGATATCTTCTTTCCTTCTTTATCAAGAAATAACTCATAGCAAAACAAAAGCGGTGGCTTTTCTCCAAGTATTTTACATATTTGACTTGAAAGCACAGCAGATGGAGTCAAATCCTTTCCATGAGCTTCGTAATTAACTCCGAATGCAGCCCACCTCATCCCCCAATCAGGTTTCCATTGCAGTTTACATTTTCCTTTTGTCACTGGAACTTCTATTTTTTTCCCGTTTCGGTCTTCATACGTGATTGTTCCTTTATCTGTATTTGTTTCAATTACTGGAACTTGTAAAACTTGGGAAGTTTTTGGGCATATCGGCAAGAATGGACTGTAAGTCTGCTGCCTTTCTTCCCGAAATGATGGAAGCATTACTTCCATCACTTTATCATAATTTTTCAGCAGGAGTAAAAGTTTTTCATCGTAAACGCCAGATTTATAACACTCTGTTGCACTCCTAAATTCGTATTCAAATCCAAACAAATCAAGAAATTTACACAACAACGAATTCATGTGATGACCATAACTCTCATGAGTGCCAAATGGGTCAGGTATCATGGTTAATGGCTTGTTCAGATTCTCTCTTAGCATTTCCTGATTTGGTACATTATCTGGTATTTTTCGCAAACCATCCATATCGTCGGAAACTGCAATGATTTTGGTTTTTATACTAGGAGCTATTTTTTTTAGAGCGTTTGCAATAACTGTGGTACGAAAAACTTCCCCAAAAGTACCAATATGTGGTAAACCCGAGGGACCATAACCAGTCTCAAATATTATCTCTTTTTTATTAGGGAATTCTTGTAGTATTTTTTCTGCTTCTTGAAATGGCCAGCTTATAATCATTGAATTTAAATTAATTATCTTACCTAAAGTGCTATTCATTTCAATAGATTTTTAATTAATGATGTAGTATTAGTGTTAGAGCTCTTATTAGAAGGTTAAAGATATGTCTACTGGCAGCATACAAACGAATCAATTATTTAAAGGTCTTACAAGACCTGCAATGCTCTTTGGTGTGAGTTATATGTTTGCAATATTAAACGTTCTAATTTGCATGCTAATTTTCATTAATACAAATGATCTTAGAGTAATTCTCCTGATGTTACCAGGTATACATGGACTTGGCTATATAGCTTCTGCAAAGGAACCGTTGTTTATTGAGTTATTTATGGTAAAGTTGGGAAAATGCTCCAAATGTTTAAATCGGTTTTATCATGGAGCCAATTCTTATGACATTACTTGATGTTATGCAATGTTGAGATTTAGAGCTATTCAATCAAAGAATAAATCTATTCTAAGTAGAGAGGTTCACGCTGCTGAATTTATACCTTATTCTTGCTATTGGAATAGTACAACCTTGATAACAAAGCAGAATTGGTTAGTTAAATTTATAAAATTAAATGGCTTTGCGTTTGAAACGGCCGATGATGAAGACTTGGTGATACAAAATAATATCAGAAATCAGATGCTAAGAAGCATTTCATCTCCAGCATTTAGTTTGTACTTTCATACCATCAGGCGTAAGAAGAATATCTTTTCTGATGAATTTGCAAACCAGAGTTTACCAAATTTTTTTGCTAACCATGTAAATCTAAAATGGAGAGAAAAACACGCAACTAGGCAATCTTTTATTAATGATTTATACATTACGATTATTCGTAGGGCAGATACAAAGGGAGTAGAATTTTTATCACATCTACTGAAAAAATTTGGGCATGTAACTTCAAAACATGCTTGGGAAAGTGATATGCGTGATACCTATGAAGATTTAGAGGAAACGACAAATCGTATAGTAACAAGCCTTAGGAATTATTCGCCTAAAGTCCTTGGAGTAAAAGAAACTCCAAACGGACTGTTTTGTGAAATGATGGAGTTTCTGTCTAGAATTGTAAATTGTGGCTTTGTTACAAATACGCTTTTTCCACTAAAAACTGAAATATCAAGATACTTACCAGTTCATAGGTTATTTTTTGGCCATAAGATGATACAGGTTGTGACTCATAATGAAAGTAAATATGCTGGAATAGTTAGTATCAAAGAATATGGAAATAATACTTCTGCAGGAATGCTTGATTCTTTTTTACAACTTCCTTATGAATTTATTATCACGCAGTCTTTTCAATTTACAAATAGGCAAATGGCAATTGCGAAAATGCAGATACAGCAAAATCGTATGATACAATCTGCAGATAAAGCTATTTCTCAAATAGCAGAAATTTCTCATGCGCTTGATGATGCAATGAGTGGTAAAATTGCGTTTGGTAAACACCATTTAACTATCTTATGTATAGAAAAAAGCCCTAAATCATTGGACAATGCTTTATCATTGGTTGAATCGGAGCTTTCTAATTGTGGTGTTTATCCTGTTCGTGAGAGGGCTAATCTAGAACCAGCATTTTGGGCGCAAATTCCTGGTAATTTTGATTATATAGTAAGAAAAGGTACAATAAGTAGTCTTAATTTGGCCGGTTTTGCATCTCAACATAATTATCCTACTGGTAAAAAATTCAATAACCACTGGGGAGATGCTGTTACAGTTTTTGATACAACATCTGGCACTCCATTTTTCTTCAACTTTCATATAAGGGATGTTGGACATACTATGATAATTGGGCCAACAGGTGCTGGCAAAACTGTTTTAATGAATTTTTTATGCTGTCTCTTATACACATCTCCGAGCCCACGAGACTAGGCATGATCTCGTATGCCGTCTTCTGCTTGAAAAA
>NODE_62_length_3214_cov_3.119222
TTTTTCAAGCAGAAGACGGCATACGAGATCATGCCTAGTCTCGTGGGCTCGGAGATGTGTATAAGAGACAGATCTTACATAAAGAGAAACTATAAGGATTGCTATAAAATACATGGCCTTTTTACTGATGCTAACGGTGTAGGGGTTGGTGATAGTGTCAAGATCTCTGGTGTAGAAATCGGAAGCATAACTGGTGTATCGCTTGACAAAGCTACCTACATAGCACGAATCGATATGTGCATAAGCAGAGACATAAAGTTGCCAATTGATAGTTCAGCTCTAATCGCTAGCAGTGGAGTTGTTGGTAGTAAATTTGTTAATATATCACCTGGTGCAGATCCTAAATTAATTTCACACGGTGGTAAAATAGCGCATACTCAAGCTGAAGCAAATATGGGTGGAATAGTGGATAAAATTATTGGCATGTTTACAAAGTGAGAATAAGAACACATAAGCCAACTTGGCCTATGTACAATTAAGGGATTTTTCTATCAATAGCTTGAAGTTGTTCAGCGTTTGAATTATCAAGATTTCTGCTAGGTTTTACATTCCTAATAATCTCAACAAATGCTTGTACTTTCAGTATAGGAGTGTTTTTTTTACGTACTTAGGGAAGTGTTAAATAAACTGTATCAAACCGAGAAGTAAAAATAAAATAGAAACAAAAAATGGAGGTTTGACAATGAGTCAAGCAAACAGAACTACCGGTTTGGTAGACTATAAAGAATTAGAAACAAATATCTTATCGTCTATACGAGAAGGAACACCATTGACGGAAAGAGATGGTGCATTAACACCGTTTGTAAAAAGGCTACTGGAAGCGAGTCTGGAAGGTGAAATAAAAAAATCACTTGTCGGCTAAAAGCGAAGAAAATAACCGAAGAAATTCAAAGACTTTACGGACAAGTGCAGGTTCATTTGAGTTATTGACACCAAGAGATAGGGAAGGAAGCTTTGAGCCACAAGTAGTCAGAAAAAGGCAAACAAGACTACACCTCGAACTTGAAGCAAAGGTTTTAAGTACATATGCCAGTGGCATGGTATATAGAGATATAGCGTCGCATGTAGAAGAGATATAAAATATCTGTAGCAGAGATATCAAGTATTACTGATAAATTATTGCCTGTAATCAATGAGTGGCGTAGTCGTCCACTGCAATCAGTGTATCCAATAGTGTTTATGGTTTTTTAAGGTCAAAGAAGACGGTCATTGCGTAAGTAAATATATGTAGAATATATTAGCAGAATGAAAGGAAAGAAGTTTTAGGTTTTTATATAGCAGAAAGTGAGGGAGCTAACTTTTGGCTAGGGATGTTAAATGACTTAAAAGAGAAAGGAGTAGAAGATATCCTGATTGTATGTGTAGATGGGCTAAAAAGCTTTCCTAAATAAACAGTGTATTTCCTAAAGCAGAAATACAACTATGTATTGTACATCAGATAAGAAATTCACTGAAATATGCATCGAGCAAAGATGTGAAAATTTTCATGAATGATTTGAAAAAAATATACCGTGCTGCAAGTAGAGAAATTGCCGAAAATTATTTGCTTGAGCTAGAGGAAAAATGGGGAGAAAAATATACTTTAGTTTTGGGAGAATAATTGGGAAAATCTGTCTAGTTATTTTAAATATTCCGGCCCTGTAAGAAAATTAATTTATACCACAAACCCTATTGAAGGGTTACATAGACAGATCAGAAAATTTACTAAAACTAAGGGCTCATTTACTAGCACAAATGCCTTGTATGAACAGGTATATTGTGCTATAAAAAAGGTAGGAGAAAAATGGGCTATGCCTATACATGATTGGGCTTTGACTATGTCTCAACTTGATATCTTTTTTTCTTATAGAGTTGAATTAAAAATGCGGTTTGACACAGTTTATTTAACCATACGTGTCAAGTTAAGAGATTGTGAGCAAATTTAGAGAAGTTAAGGTAGATACCCTAGTTTTTCTGTACTTGTCTTTTAATGAAAATTGCAACCAAGTTATGGTAAGCTTTTTGAGAAAAATATTTAAGCTTTTAATTTTATTATTTAGTGCTAAAAATAACTCTCTAACCCGTTTTTTTAGCTCAATAAATGCCTTTGTTAAGCTAAGCTCCGTATTTTTTTCAGTTCTGTGCAACCCACTATTCCATGAAATATAAGAATTGCACACAATTTGGCATATAGCTCACATAATACTCTGTATGGCTTTCCTCTCAGCTTATCAAGCCTTATATTACTCTTATATAATTTGAACAATAATTCAATTTGCCATCTTATTCGGTAAACTACTAGTATTTGCTCAGCATTAATCTTACTTTTTGGAACATTAGTTATAAATATCAACCAATTTAGTAACTTTTGGTTCCTTTGAGAAGATCATGTGATCTTGCTAACCTATTAGCCTTTCTTCTTCTAGCCATAGCTTGTTCTTCAGTTAGTTTTTTAAATATAATTCTCACTTTAACCTTTGTCTCTTTTCCTAACAATACCTCCTGTTCTAGAAAAGATCGATCTTCCAAATGTTCTAGTAAATCTATTTTTTGACCTGTCTCTATATCATATATATTCGTATCAGATTTATAACGACTGATAAAATAAGCTCCTGCTTGACTGATCTGCTCAAAAGAACTTGGCACGAAATAACCCAAATCAGATATTAGTAAATCGTTGCTCGATATATTGCTTAAAATGGCTTCTATAACCCTGATCTGACCTTATTCCTTCAAGTTATATTAAGCTGGTCTAATGTCTGGTTTAGGTAGTCAAAAACTAATTGTAACTTTATTCCAGACTTAGTATTGCTTTCATAACCACTGTAGCTGGTACCATAACCTTTATACATGTCTTCCATACTGTTAGGTAAGCTAATATAGCTGCTGTCTAATAATTTAATACCTCCAAAGTGCTTCAAGATTCTGCAATCAACTTGTAAGGTATTTTTAAGTAACGTTAAAATACATTCTTTTCATGAATTCCACTGCTTCCTTGGTAAATCTAAAGTCCAGACCTTGTTTTGTTATATTTATCGAGTCTTCATTCAATAATTGACACACTGTCTCTATACTACAATTATCAACTCCCATATTACCCAAAACGATGGCTTTTATGAACGACGAGCCTTTTAGCTCTGTCTCTTATACACATCTGACGCTGCCGACGATACCCCTTGTGTAGATCTCGGGGGACGGCGTTTCAATAAAAAAAAAACAAAATCAAAATTCGGCA
>NODE_63_length_3212_cov_2.982456
GTCATAATATACCTTACTGTTTCAGATGATAACTCTGGTAACTCGCTACGGATCCTTTCTTGTTCTTTTCCAGAGAAATTGGTGAAATTGGCTCTGGCCATTTCAGGGAATTTTTGTGTGATCGTTTCTTTTATCATTGCTCTAGCCTCTTCTCCATCGAGTGTAATAACCACTGATGGATGTAAGCCAGATAAAGACTCAAATAATTTATTGTATGTTCCACCTGCACAACTTTGACCTTGATTACCGTAAGTTGTTGCAGTGTCTACAAGACCTTTTAAAAACATATCTTTTCTGTTTTTTATGTCTTCATCATTCAAAGGAGTTCTTTGATTTTCTGTACCTGTATTTCTATCATTGCAGGCTTTTCAACACAAAATAGCTGCTTGCTTTAGTGTTAACTTACTATGATTGTCTTCAAAATTATCTCCTGTTCTATTGATAAATCTTAAGCATTCAAGTGCATGAGATTTATCGCCTTCTGTAAATTCATTTGACTGTTTGATGTACTCTTCAATGTCGGTTGTGTTGCCTCTATTTAGCTGTACATAGAATTCATCTTTGCTTAAATTCTCTTTATACTTTTCTATGAGTCTATCAACACTCAAGTTTATACTAGCAACTGCACTTGGATCATGAGTAGTTTGTGCCATAAAAGGAATGGCTGCTAAATCTTGAAAGAAAATAGGCCTTTCTTCCTCTGGAATTTGTTGTATTAAATCGTTAAACAAACTGCTATATTTCTTCAATGAGTGATTTGTTTAGCAACCATAAGCACAATATAGGCAGTACCAAAAGCACACAGGAATTAATAATGTTTATTAATTAAAAAAATGCTTAATGTTATTCTAATAACATTTTTTGGCCACGCTGATAATCTTTTTTCATTTTCCCTTGGTTTGAAAAAATAATTTACTAATGATAAATACAAAGAGAGCTGTACAAGAAGAAAAAATGAAGGAATCATACTTACTAATAAAACTATATTAATGAATCTTTTAATTTTATTAGTGTTGTTGTAAGCATTTTGCACTCTTTCTATTAAAGCCTGTACTCTATTTCTATTTTGCTGTTGATTATTATTTTGACCTGCAAACATAACACACCCCCATTCTAACATTAATATATCATGCTATAGAAAGAATTTAAATAAAGCAAGAAATTTAGAGCTTCTTTTATTTTTGCTTGATTGGGGATACCACTTCTACACTTTCTGCTCCATCTAAGGTACTATTTGGTTTTTCTACAGTAATCTTGGGAGTTGCTTTATTCTCGATATCTGCTCCATATGAGCTAAGTACTTCAATGGCTTCTTCATTTCCGCTGTTGAGCGCAATATCCAAAGCATCCATACCAGCTTTATTTTTGTGATTGATAAAATCTTTTAATTTGTCTTTACCAAAACTTTCTACATATTGTTCAATAATGAATTTTACTACCTTTCCAGGACAATTATTAGCAGCAGGAAAAAGTATTGTGTTGTTATTATTATCTTTTTTCGTTATGTCTGCTTTGAGTTTATTTATCAAATACTCGATAACTTCTATTCTGCTATCACCCTCTGCTCCAGTGCATTGCCTAATAGCTAAAAATAAAGCTGTACGCCCATTATTATCAATATCTTCAATATTCTGTCCCTTATCAACTAAGGCTTGTATTACACTTTTATTTCCATATAAAGCAGCAAGGTGAAAAGGTGTATGTCCTTCAGTGCTTTCTCTTTCATCAATTAACGCACCATTGCTAGCTAGCAATTCTATAAACTCTGGCGTGTTTGCAAAAATTGCAAGGTGCATTGGTGTTAAGTCATCTTTGCCATGATTTTCAGTTTTTGCGTTAACGTTTGCTCCGTTATTTATCAGCAATTTCGCTATTTCAAACTGCTTATACCCGATAGCAATATGTAGTGGTGTACGATTACGTTCATAATTATCATTGACATTTGCACCAAACTTTATTAGCAGCTCTGTAGCTTCAATATCACCCATCCGAATTGCAGAGTATAAGGAAGGAGATTCATCTTTTTCTATTTCCCCTGTCATACGAAATTACGAACATAATGATTCATACATTATTAAGAATTATTATTAATTTTTTATTAAAATAATATTAACAACAGCTAAAAATCTTTAATTTTTATTAAAGATTTAATATCCATCAATGCTTATATAAGCATTCCAAAAGTGAAGAAGTGAAAAAAAGCTTTTCATGAGAAATTATAAATGATAAATTGTTAATAATGAATTATCGAGAATAAATTATGTGCCTTGGTTTGCCTAATATAAACAGAGAAGGTTATTTATTTATAGTTGTTTCCTTTATCGTAACATGTATAGCATTCTCTATATCTTGGGGAGCTGGAATTACTTGCTTATTTCCAACGTTATTATGTACCTATTTTTTTCGTGATCCAGCAAGAGCTGTACCAAACAATAAGGACTTTATATTAAGTCCTGCTGATGGTGTAATTTCAAAGATAGAAGAAGTTAGTTATTCTTTATCAGAAGAGAATGAAGAAGAAAGGAAGTTTACGCTTGTTAGCATATTTCTAAGTGTTTTGAATGTCCACGTTAATCGTATACCAATATCTGGTACAATAAAGGAAATGAGTTATAAAAAAGGCAAGTTTGTTTCCGCAATAAGCAATAGGTCTAGTAATGAGAATGAAAAGCAGGTTATTGCGATTGAATATGAGAAGGGAAAAGAAATCATTGTAGAGCAAATAGCTGGATTTATTGCACGCCGCATTGTTTGTAATTTGAGGACATCTCAGAGCGTAAAAGTAGGTGAACGATTTGGAATTATAAGATTTGGTAGCAGAGTAAATATTTATATTCCCGCTGGAATAGAAGTAAGAGTTTCAGAAGGGCAAACTGTTATTGGCGGTGAGACAGTTATAGCAGATTTTAATAAACAAGAGAAGCTTACTTTTGATGTTATATGAATAACGATGAAAGTAACAGTAAATTTTTACCTATTACCAAGTTATTCCCAAACTTTATAACTTTATTAGGTTTATGTGCTGGCCTTACTTCACTTAAATTCACATTTAATGAACAATGGGAATTTGCAGCAATTTTTATTATCATTGCAGCAATAATAGATGGAATGGACGGCAGGATAGCCAGAATTTTAAAATCAACTAGCGATTTTGGAGCACAACTCGATTCTTTTGCAGATTTTCTAAATTTTGGTTCAGCACCTGCTTTTCT
>NODE_64_length_3184_cov_2.495977
ACGAGATCATGCCTAGTCTCGTGGGCTCGGAGATGTGTATAAGAGACAGGTCGAACAGCAAGCACATAGTATACAATCAGACAGACCATCCAATTTTTTTCTATCTTCAGGAGATTGAAAGTATTCTTTATTTTGTAAGGCAGATTTATCTGTTTGTAACCAAGGTTTAATCGATTTGTATTGCTCATAAAATTGGCTTAGATCTGGAACTAGATCCTTTACTATATACATATGAGGTAGTGGATATATTTTTACTTCACCTTTTATATCATGTATAGATTTAGTGCATGCGAGAGTGTTGGTACCATCAATATTCATTGCACAAGATCCGCATATTCCTTCTCTGCAAGAGCGTCTAAAAGTTAAGGTTGAATCTATTTCATCCTTTATTTTTATTAATGCATCAAGTACCATAGGGCCACAATTATCCATATCGATAAAAAATGTGTCTATTCTTGGATTTTTATCATCATCAGCAGACCAACGATAAATTTGAAATCTTCTAATATTTTTTGCTCCAGTAGGAGTAGGATAAACCTTGCCCTTTTTATTAACTTTAGAATTTTTTGGTAAAGAAAACTGAACCATATTGCTTACCTTTTACAGCTAAAACCCCTTTTTTGTAAATAACATATTTTGGTATTATCTACCATACTTTTCCTTTTCAAATTCAAGCAAAGCTAAAATCTTGCTCTCTAAACTTTTCATTATAATTTCTTCATCTTCTTTTTGATGATCATAGCCAAGTAAATGCAGCAATCCATGAACTAACATGTGTGCAGTGTGAGTGAGGATAGGTATACAGTACTCATGAGACTCTCTTTCTATTGTATCTACTGCAATTGCTATGTCTCCTAGATCACATTCACTAGATAACTGTTCGCATGGAAATGATAGTACATTAGTTGGCTTATCTATTTCTCTAAACTTAAGATTAAGTTGATGTAGCAAGTTATCATCAGCGAGAGCTATTGATATATTTGGTTTATAATGATCTATTTTTAATTCTTTTAGAGAAGCATTAATAATATTTAATACAAAACTCTGTGGGTCCTTCGTAATACTATGCCACCTCTTATCAAGAATATTTACTTCTAACATGAATAAAGCACCAGAAAGGACATTATCCCATCACTTGACATTGGAACCCAAAAAAGAAGAATTATAGACCATTGTATCATACACACAACTATACGAATATTGTACACTAGAAGTATGTCATCCCAGTGCTCCGACACTGGGATCCAGGAATTCTGATTAGACATTAGGTGAGTGAATATAAAAGCTATATTAAAACACAACATTTTTAATGTGGTTGCATTACAGCTGGATTCCAGTGTCAAGCACTGCTTTGTGTTTGATGCAAAATCGGCTACTTCGAAACAAACACTCATACAGCTGTATGTTGTGTGCTGAGGTAATATTGTTTGGCAACAGGTATTACACATCACTCATCCTTATTATTTCATTCCACTCAGTCTCTAAAACCGGAGAAACTGATAAACGTGATTGTTTTAATATAACCATATTTTTCAAAAGTGGGTTTTGTTTTATACTGTTTAACGTCACTTGGTTACTTAAAGGTTTTAAAAGTTTTACATTCACTAGTCCAAATTTGGAGTTATAAACATGATAATACTCCTTTAATACTTCAACTATTCCAAGTATAACTCTCTCTTTACCTGTATGATAAAAAAATGCAAGATCGCCTAATTTCATAGCTCTCATGTAATTTTGAGCTTGATAATTGCATACACCATTCCACTGCGTCACCTGCTCCTTTCCCATTTTTTGCCACGAGTATTCACTTGGCTCTGACTTTAGTAGCCAAAATTGCATTATTTTTTTCTTCTTAAATAAGCTGGTATATCATAAACATTGCTGCCCCACTTAACTCTTTCATTTGTTTGCTCAGTTGAAGCATATTCTTTTGTTTCTGATATTGGAATTTGATTATAAGGCCATTTAAAATTTTTTTCCTCTGCTGGGATCTTGTTTTGATTAACAGATGAATTGTTGTTACAGCTATCAATACCAGTTGCAAGAACAGAAACTCTAACTCTTCCCTCCATCGCCTGATCAAAAGTAGCACCAAATATTATATTTGCATTTTCATCCACTTCTTCACGTACTCTATTGGCTGCAGCATCAACTTCAAATAAAGTCATATCTCCACCACCAGTAATATTAATCAATATTCCTTGTGCACCTTTCATTGATACATTATCAAGTAATGGATTAGATATCGCAGCCTCTGCAGCACTAATTGCCCTATCTTCTCCTTCTGCCTCTCCAGTACCAATCATTGCTTTACCCATCTCACTCATTACTGTTTCTATATCAGCAAAATCAAGATTAATCAGTCCTGGCATGATCATCAAATCAGTTACTCCTCTTATGCCAATATGCAGAACATTATCGGCGAGTTGAAATGCGTCAGCAAATGTAGTTTTCTCGTTAGCAATTCTAAATAAATTTTGATTGGGAATGACAATAAGTGTATCTACGTATTTTTGCAACTCTTCAAGTCCAAGCTCTGCAATGCGCATACGTCGCACACCTTCAAAACCGAACGGCTTAGTTACAACTCCAACAGTCAGTATCTTTTTTTCTTTTGCTCCTTTATCTTTAACTACCGCTCTTGCTTCTCTTGCTGCTTTTGCAATTACCGGTGCAGCACCTGTTCCAGTACCACCACCCATACCTGCTGTGATAAAGAGCATATGGCTATCTTTTATATGCTCCATAATCTCATCAATTGATTCTTCTGCTGCACCTTTACCAACATCAGGCAAAGCACCAGCACCAAGGCCCTTAGTTAAGTTAATACCAAGTTGAATTTTTTTATCACATAACGACTTCTCTAACGCTTGAGCATCGGTATTTGCTACAACAAAATTTACCCCTTGCAAATTGGATTGGATCATGTTGTTTACAGCATTTCCGCCAGCACCACCCACTCCCACAACAGTAATCCTTGGGTGCAATATGGGTAATTCTGGTAAACTAAGGTCAATTGACATTTAAATTACTCAAATATTAGTGAATTCACTTAATAACAAGTTACTGCTTTTTTAACAATATGCAAACATTTTTCGTTTTGATATATACAAATAGTAAACAAGATTTACTTATTCTTAACATTAATACTGTCTCTTATACACATCTGACGCTGCCGACGATA
>NODE_65_length_3171_cov_3.422754
TTTTTAATGACCCGGCGACCACCGAGATCTACACAAGGAGTATCGTCGGCAGCGTCAGATGTGTATAAGAGACAGGTCTCTTCCATAACACAAAGAACACACACCAGGACTTATTTCACAAGTTAAAGGCGATCTAATTTTTATAGCATCAAGACCTGCAATGTTGATTTGCTTTACTTTATCTTCATCAATTAATTCCCCTGCTTTTAATAATAACTCTTTGGTTACTGGGTTATATATATCATTTGCAGCTGTTCTACCCAGTACAACACTCTCTAGAGATGCAACTATAGTACTACCTTCAACTATAGCTCTTACAATAAGGCCATTTTTCGTTTTACAGTCATGTTTTGTAACTATGCAATTTTGAGATACATCAACCAAGCGACGAGTTAAGTATCCAGAGTTTGCAGTTTTAAGTGCAGTATCAGCTAAACCTTTACGCGCACCGTGAGTAGAATTAAAGTATTCAAATACATTTAATCCTTCGCGAAAATTAGAAATTATAGGTGTTTCTATAATTTCACCAGAAGGTTTGGTCATTAACCCTCGCATTCCTGCTAACTGCTTCATCTGGGAAGTAGAACCTCTTGCACCGGAGCTAACCATCATATATATTGAATTGTACTTACTATTTTCATCATACAGAGATATCGCTTTTAACATATCATTCGCTATTATATCTGTGCACTTAGACCACTCATCTATAACTTTATTATACCTCTCACTTTTAGTGATTAGTCCGTCTTGATACTGTGCAGAAAATTTCTTAATTTCACCCCTTGTATAATCAACGTGTGTAGCTTTAGTTTCAGGTATGACCATATCGCAACGACTAAAAGAAGTACCAGAAAATGTAGCATACTCAAAGCCAAGTGTCATCAATTTATCAGAAAATACCACTGTAGCACTTTGACCGCAGCTACGATATACTAAATCAACAATGCTAGTTATTTCCTTAACTGTTAATACCTGATTTATTAAATCGAAGCTTAGATTCTTATGTTTAGGAAAAATCTGCCATAATATTAAACGTCCAGGAGTTGTAAAAATAGTTTTATACTGAATGTTTCCATCGCTATTGATGTATTCCATTTTGTACTTTATATGAGAATGAATATGTAGAGTACCGTTGTTTAAGGAATGCTCAACTTCACAAAAAGCACAGAAAAGTGGTAAATCATCTTCCTTAAGTTGCTGTAAAGTTAGGTAGTATATACCAAGCACTATATCTTTACTAGGAACTATAATCGGTCTTCCATTAGAAGGACTTAAAACGTTATTAATTGACATCATCAACACTCTAGCTTCAAGTTGAGCTTCCAATGAAATTGGCACATGTACCGCCATTTGATCACCATCAAAGTCAGCGTTAAATGCTGTACAAACAAGTGGATGAAGCTGTATTGCTTTACCTTCAATAAGGACTGGCTCAAAAGCCTGAATACCAAGCCTGTGTAGCGTAGGCGCTCTATTTAGTAAAACAGGATGCTCTTTTATTACTTCTTCAAGCATATCCCAGACTTCTGGCTTTTCTGCTCTTATTAACTTACTAGCAAATTTAATAGTTGGAGCCATTCCATATATTTTAAGCCTTGAGTAAACAAAAGGTTTGAATAACTCAAGAGCCATTCTTTTCGGTAATCCACACTGATTTAGTTTCAAAGTTGGACCAACAACTATTACAGAACGTCCAGAGTAATCTACCCTTTTTCCTAAAAGATTCTGACGGAAACGACCTTGCTTTCCTTTCAGCATATCGCTAATAGACTTTTTATATCCAGCAGCGCCAGCTTTATTTACCAGAGCATTACGACGACTATTATCAAAAAGAGAATCAACTGCCTCTTGTAACATTCTTTTCTCATTACGAATCATAATCTCAGGAGGATTTAAACTTAACAATTTTCTCAATCTATTATTTCTATTAATAATAGTTCTATAATGATGATTTAAATCAGAAACTGCAGGTCGACCACTTTCAAGCGATACCAAGGGACGCAAGTCAGGTGGTAAAATAGGTATAGCTGTAAGTATCATCCACTCAGGTCTGTTTCCAGACTTGATAAAATTTTCAACAATACGTAATCTCTTTATAATTTTCTTTCTTCTCATTTCAGAAGCAACAGACTCTAACTCCTGTCTTAAATTCTTCCTAATTTCATGTAAATCAAGGCGTATTAGCAATTCTCTTATAGCTTCAACACCTTGCATAGCTATAAAGCTATCGACCCCATAGCTATCTTTAGCTTCATTATAAGCTTTCTCACTAATAATTTCACCTTTTTCAAAAGAGGAAACAAGAGGATCTATTACAACATAATTATCACTATATAAAATACTTTCGATATCTCTAAGAGACATATCTAATAATGCTCCAATTCTTGAAGGAAGTGACTTCAAAAACCATATATGAGCAACAGGAGATGCAAGCTCTATATGACCCATTCTTTCTCTTCTTACTTTAGAAGATGTAACTTCTACTCCACATTTTTCGCATATACGGCCCCTATGTCTTCTTTTTTTGTACTTTCCACATAAACATTCATCATCATTGACAGGACCAAAAATTTTAGGACAAAATAATCCACCTTTCTCAACTTTGAATGTACGGTAGTTTGCAGTTGAAACATCTGTTATCTCTCCATAAGACATACGTTTAATACTTTCAGGGTTAGCAATGGAAATGCTAACCTCATTAAAAGATTGTGCGATATTAGTGTGAGATATATCTTCAATTACTATGTCATTTTGCTTCAAATCCACATTAAAACACAAGGAACGCAACTCTTTTATCATGACATTAAAGGATTCAGGAATTCCACATTCAAAGTTACTGTCACCTTTTATTACCGATTCATAAATCTTAACCCTGCCATTAATGTCATCAGACTTCACAGTTAACATTTCCTGCAAAGTGTAAGCAGCACCGTAGGCTTGCAGTGCCCAACATTCCATTTCACCAAAACGCTGACCACCAAAATGAGACTTTCCTCCAAGAGGTTGTTGAGTAACCAAACTATAAGGTCCTACTGAACGCGCATGAATTTTACTATCTACTAAGTGATGCAACTTAAGCATGTACATGTAACCAACTGTAACTTTGCGATCAAACTTCTCACCCGAACAACCATCATACCTGTCTCTTATACACATCTCCGAGCCCACGAG
>NODE_66_length_3131_cov_2.801572
GTACTGCTATATTTTGTGATAAATACAATCATAGCTATATACACGGCTTTATAACACCAACTGAATCAAATATTGTTGATTATCAACTACACCCTTGTTTTACAAATTCGTCAATTGCTATTGCACAATGCGACATAAATGGCAACTTTATAAAGAAAAATATAGCATTAGTAAAACTTGCAGGGTCAAATAATGGTTCTATCTTTGAATTGATATCAGATGGTTATCATATGAAAGTGCGTGAATATTTTTCAAGTAATAGGATAAATAATGCGTCCTTTGACGTGCAGCTCAATGGCGGTAATAACATGAAAATACATTTTAATAAGTTTCTTCATAATAAAGTGATGTTCATACTTTGTTATTTTATTGATAATACTGAACGTAAAAAACTAGAGATAAAACTTGAGCATTATCAAAAGGTGCAAGCTATAGGGCAATTAGCAGGTGGTATTGCACATGATTTCAATAATATATTAACCGGAATAATAGGATTTTGTGATTTGCTTTTACTCCAGCACTCAGCTAGCGATCCATCTTTTGGAGATATAATACAGATACAGCAAAATGCAAAACGTGGGTCAAATTTAGTAAGACAACTGCTTGCTTTTTCAAGAAGACAGACTTTGCAGCCAAAGATTATTAATGTAAATGGTACGATAGCTAATCTTTATGAAATGATCAAAAGATTAATAGGTGAAAATATAAAATTTAATATTTATTATGGTAGCGATTTGGGCGCTGTTAGGGCTGACCAAGGACAATTAGAGCAAGTTATGCTTAACTTAGCAGTTAATGCTGGTGCTGCTATGGAAAAGGGGGGAGAGTTAACTATACGAACCTTTAATCAAAAGGTTGATTCATTAAATTCTACACCTCAGGATATGTTTTCTCCAGATAAGGAAACGATTGAACATGGGAATTATGTTGTGATTGAAGTGATTGATACTGGATGTGGAATGACGAGTGATATAATTGAAAAGGCATTTGATCCATTTTTTTCTACCAAAGATATTACTTCTGGTACAGGTCTTGGCCTCTCTACTGTATATGGCATTATTAAACAAACCGAAGGATACATCTATGTTGCTAGCAAAGTGAATCATGGAACTAAATTTAGCATATTTTTGCCCATAGTTTACATATCGGATGAAAATGATAAAGAGGAAGATAGTAAAGAAATAGAGAAACCGGTAGAGATTAAAGGTAATGGTATAATTTTATTAATTGAAGATGAAGATTCAGTAAGGGAATTTACTGCTAAGGCTCTTACAAGAAAAGGATTTAATGTAATAGAAGCGAGTATAGGCAGCGAGGCACTAGAGATCATTAGAAAAAAAAATCAACACATAGATCTAATAATCACTGATGTAATCATGCCAGAGGTGAGTGGTCCAGAAATAGTTAAAGAAACATTGATACATAGGCCAAACATCAAAGTTATTTTTATTTCTGGGTATGCAGAGGATGCTTTTTTAAAGAGCGATGAAATCAATATAGAAGACTTCCATTTTTTACCCAAACCATTTACTCTGAATGAGTTAGGAAATAAGGTTCAAAGTGTGTTACACAAGACAAAAAAAGGCAGTTTACTTTGAGCATGATTGGCAACAAAAATTTTTCTAATGCAAAAATTTCTTGCATATATACAATAGAGTTATTTTATACATAAGATAAAAGGCGTGAGCAAGATCATTGCAATAGTAAATCAAAAGGGTGGAGTTGGTAAAACTACAACTAGTATAAATTTATCAACAGCCTTTGCTGCTGTGGGAAAAAGTACTTTACTGGTAGATCTTGACCCTCAAGGAAATGCTAGTACAGGACTTGGGATTTCTTATCGTAGCAGGGAAGAAAAAAATATATATAAAATACTGCTGAGCAGAGAAAGTGAATTGGTGGAATCGGCAATTTTCAATATAAAGGAAATTCCAAATCTATCGCTGATTTCATCAGTGGTTGACTTATCAGCTGCAGAAATTGAGCTATCACAACTTGAGCAGGGAAAATTCGTACTAAAAGATACGCTAGAGAAAGTACGTAATAATTATGAGTACATAATTATCGATTGTCCTCCATCACTTGGTCTGCTTACTATCAATGCTCTGACCGCTGCTGACTCGATTATTGTTCCTCTTCAGTGTGAATTTTTCGCTCTGGAAGGATTGAGCCATTTAGTTAAGACTGTAGAGCTGATAAAAAGAAATAACCTAAACCCTTTCCTGTTAATAGAAGGAATATTGCTCACAATGTATGACAGACGCAACAAACTTAGTGAGCAGATTAAAAATGATATTTGCCAATATTTAAATGATAAAGTATATAAAACTATTATCCCCTTGTATGAGACCATTATTCCACGTAATGTACGGTTATCAGAAGCGCCTTCTCATGGAAAACCTGCTATTGTATATGATCTTAAGTGTCCTGGTGCACAAGCATATATAAGTTTGGCAAAAGAAATTTTAAAGAAACACATGAGCATCTGTAAAGAGAAAAAGCTGATAAGTGAGGGTGCAGCGTGAAGGACAATAGGCGCTTAGGTAGAGGTCTTGCTGGCCTCATAGGCGATAATTATGGTAATAAAGAAGATCGGTTACCTATTTCATTACTACACCCGAGCAAATTTCAGCCGAGAAAATATTTTGATGAGGAGTCATTAAAAGAACTTGCAGGTTCGATAGAGAAAAATGGTATAATACAACCTGTTGTGGTGCGCAAAGATCCAAATAATGAAGGTTATGAAATAGTAGCAGGGGAACGTCGTTGGCGAGCAAGTAAGGTCATAAATCTTGATAGTGTGCCGGTTATCATAAAAGATTTAAATGACAAGGAATGCTTAGAAGTATCGATAATTGAAAACATACAGAGGCAAGATATTAATCCAATAGAAGAAGGTGAGGCGTACAGAAAATTAATAGATGAATTCTCCTATACACACGAAGAATTAGCCTTAACTTTAGGCAAAAGCCGCAGTCACATAACCAATATGATACGAATGCTGTCACTCCCTAATGGAGTAAAAACAATGATCAACGAGAAAAAATTGTCTATGGGTCACGCAGGAGCATTGATTAATGTTGCAAATGCAGAAAGTATTGCAGAAAGAATAGTTTCTCAGGGCCTGAGCG
>NODE_67_length_3120_cov_2.713112
CCATTTATGGCAGAAGCAAAGCTCTTTACTAGCTCTTTTGCTGCTCTTTTTTCAAAAACAACCGGAAATTTGCCTGTCCTGATTGTACATGAATCCAATTGATCTATTGCTCTTTTTGCTGCTTCTTTCCCTATTGACTCCGGTGTTTTTAAATCACTGAAGTTGCATGCTACATCGTAATCGTAGCCTATTTTCATTTCACTCTTTTCTCCAGCAACAACAGAAACCTGATTAACAAAAGTTGACTTACTAAATGAACCAACAAAACCAGAAACGGTTGATAATACTGTATTTACTGAAGTATGTGAAGATGAAGCTCCTTCGGAATTAATAATATTTTTATGTGCAAGAGCTGAATTTTCTGCAGCTTCAGTAATTTCTTTTAATTTATCAATTGTTACAACATTATTATCTGAGATATTTAAATCTGCAGAAGAGATATAATTACTGCCATCTACAGCAAAACTAATATAAGGATCTTCCTGGGCATTCTTTGCCATTTCCACCACTTGGCTCACTGCACTACTAAGATTATTCAAATCGTTTGTGGAAATATACGCAGCTTTGTTCTTACCTGCTATAGCTCTAATTCCGACAGTACAGTTTCTAGATTGTGATATTTGTTCAATTTTTGACAGACGCTGAGAAACCGAGGTCTTATTAGTTTCATATATTGTAACTTCTGCGTCTTGATTCTGCTTTTTTATTAGTTTAGTGATATCTGCTGCAATATTTAATATATTCATTTTTCATTCCTTGAGTTTCTATAAAGATTCTGCACCACCTATAACTTCAATCAAATCAGTTGTAATTGCTGCTTGACGAGAACGATTATAAAGTAATGCTAGTTTATTTAGCATTTCTTTTGTATTTCTGTTTGCTGATTCCATAGCAACCATCCTAGCACTATTTTCACTTGCTGCACTTTCAAGTAAAGCAGAATAAAGAGCAGCTGTAACATAATCTTGAGTCAAAGATTTTAAAATAAACTCAATATTTTGTGGTTCATACTCATAGCTGTAATCTGTTAGAGGACTAACTACAGAATTATCAATTAATAATGAGTCTTTACTCCATGGTTTTATTGTTTCTAATATTGGCTTTTGCATGAAGGTATTATAGAATTTACTGTAAAAAACCTTAACTTTATTGTATTTACTTAGATCTATATCACTAACCAAGGCTTCCACACGCTTTAGTGTGATTTCCTTACTATTTTCAACCTTCAAGATATTTTTAGAATTAAATCTATTTTTGCCTGTCTCAAAAGCTTTCTTACCAAAAAAAACAATGTCTACTTTCTTATCATTTGCAATTAATTTGTTTATATGCTCCTGACTGAATTTAACAACAGAGGAGTTAAAGCTGCCACATAAACCACGATCAGATGCAATAATAAATACTAGGAAAGAATCTTCATTATTGATATTTAGAATTCTTGCTAGTAACTCTTGATCCGCTGATAGCGCTAGTGAAGAAATAATGCTATGCAGCTTAGATATATGCAATTTTGAATTTGATAATTTCTTTTGGCTTTGTAATAATTTTGCTGCAGAAACCATTTGCATTATTTTCGTGATTTTCTGCACAGACTTAATATTTTTAATTCTTAAGGATAATTCCTTTAAGCTCTTCATTTTGTATATAATTCTAATTTATTAAAATATATAACTGGTAATGTCTAAAAACAAGTTTTTTTGACATTGGAGTCAAACCTAACTAAGAAACTCACAGATTTACTGTTTTGAGATAAAGATTATATTAAAGCAATCTCGATGTAAAAGTATCACACCTTATGGAGTCTTATAATATAAGGTAAATACAATTAAGACTATTGCAACTTGAGCACTTATAATCCCATTGCTTTAGCTCTTTATTACAATCAACACATTTCCAACCTGGATCAGGCACAGCTTCTGAGTCCATCTTATTTAGCCAGTAAATTGCTTGATCATACTCTTGTAGCATAATCTTGAGCTGTACCATAACAAGGTAGATTGATATGTAATTAGCTTTTTTCATAGCAATATCTAAATGCTGACTTGCAAGATCATATTTCCCTAAGCTAATTGAAGACAAAGCAAGCAAGCAATAACTAAAATAATAATCAGGGCGTAAGTTATATAGTCTTTCAGCGCCTTTATTATTTAATTTGATATACATTCTAGCTGATTGAGGAGTAGGATTTACTCTATACTCTTCCTCTAATACTGTGGAAGCTTTTCTGATTTTTTCAAGCTTGATATATAATTCTGCCTTTAAATAATTGATGGGCTGAAAAGTTGCATAATAACTTTGTGCTTTAGCTAAATAATCTATAGCTTTGTAAAAACTTCCTTTGCTTTCGTATTGCTTTGCTAAAGCGCAATAAAAAACCGCTAACATCTTTTTACGATCAAAGGGAAGAAAAATATTGAATTTGATAGCTTCCTTTAACTTTGAAATTGCATTTATCCAATCTTCTTGCAATATACAATGCTCTATTTGAAAGGGAATAGACAAAATTTTATCATTAATTGAACTAGAGCAATATTCTATAAATTTTTGAAAGACTAACCTTTCTTGCTTTAGGTGAATAATCAGTTTATTGATCAGAAGTAGAGCTAAGTTGCGATTTTTACTTGCAATACTCGTTAAATTATGGCTGAAAAAGCTGTAATTTCCCGTTTTACCTGAATTAAAGAGCTTTACTAAAGATAATTTATCACTTTCTTCATTTAGATTTTTAATTAGCTTATTGGTGTTCTCTATATTACCTAAGTCTAAGCTAAAGAAAGCTTCAAAGAGAAGCAATTCTTCCCTACTTCTTCTTCTATTTTTTATGTGAGCAAATGTTGATGAAATAGAAGAACAAAAACGTGCAACTGCAATCAATAAAAATAATAAGACTACGCAAGCAAGAATAACGAAATATAGATCAATACTTATAGTGTAATTGCCTAATTCCAATTTTATTACTTCACCACTTACCTTGATCCATATGCCAAATAAAAACGAAAAAGCAAAAATTATAAAATAAATCATGAGATGTATTGTAATAAGTGACGATATATTATTGAAGTATTCTTGAAAGCTACAATAAAATCATTCAATTTATTAAGCCATGGTTTGAATTCTGGG
>NODE_68_length_3080_cov_2.493839
TTAATCAACCTAACCCATGCGTGCCAATCTCTCTCACCAAGATTGCTTTCGAAAGACAGAAGATCCTTTACGGCTTTTGAGCAAATTTCTTCACTTGGAATTGACAACTCCCTATTTATTGCTAGCGTCAGGCATTGAGTTTTACAAGCTTGCTCTAAGTGATACGTATAAAACATTGCTTCTTGTATAGTCTGACCACATGTTATAGATCCATGATTGCGCATTAACATCACAAAATTTTCTTTCAAATCAGCTATTAATTTTTTTCCTTCTGTATCATCAAGTGCCAGGGAATTATAATCATGGTAAGATACCTTATTATAAAAGTGCAGCGCCCACTGACTTATTGGGATTAATCCATCCTTGAGAGAAGAAACTGCTACAATAGAAGGTGTATGTAGATGAAAAATTGCTTGAATATCTTTCCTTGCTTGATAAATGAAGCCATGGATTACATAGCCAGTTTTATTATATTGATATTCTTTGCCTTCAATTATATTCCCATCAAACGATACTTTCATCAATGAACTTTCATCTACTTCATAAAAACGTATACCAAACGGATAAACATAAAATGACTTTTTATCTTCAGAACGTACAGAGAGATGAGTATACGTATGATCATCTAATTTAAGATAAGATAAAATTTGATAGGCGTTAACTAGGTCTCTTTTCAACTCACTATTTGTTAATAACATAGCTCTTGACTAAAATTTTCTAAAGATTTATACATGAAAAAAAGTTTATTACAAACTAAAAGGTGAACCTACATTAAAATACTAAGCACTTTTACTTGCCTTAGGTGATTAGAGTTTACATTTCTAGATTACATAGTATTTTAACTATAAGAACGACTTTTTATGTAATATTTCATATGTTTTAAAGCCTCGTTTTTATGTTATTATAAGTGTAGGTTTTAATATTAAAAATAATATGGTAAATATTGACATAAAAAAACAGCTAATAAAATTTTTCATATATATCACTGGTCTTCCAGGAAGTGGTAAACTTTCTACAGCAATAGTATTATCTAGTATGATAAATGCAGTAATTGTAAGTGGACTTGAATATAATCAAACTTCCAAAGAAGCTCGAGATAGAATATATAACACTACACATGTTATGTTTCAGGCAATAGAAGCCTATCCTATTGACTCAAAAAATTATATATTTGTTGATGAATTAATTAAAAATAATGATTACAACATAAGAATATATAACTCAGTAGTAGAACTTAGTAAAAAAATGAGCACAAAAATCCTCCCTATAGTACTTAGGTGCAATCCATTGATATTACAAGAGCGTACTATATCAAAAAAGCAAAGAAAAAATAGGAAGGTTACTAATATAAATAGGATTAAATTTAGGGAGGAAGATTTATTTGTACCACAAAATGCTATAGAGGTAGAAAATTCAAATATGAGTATAAAAGAAGTAGCAGAAGAAATAGTAAGTCAGATGTACAAACTTGGCCGAATTAATAGTGTTTACGCAATAGGCAACGATTTCATATACTGAGGCTCATTTAAATATAGAGCCTCAACTCCATTTAATTTTTGTTTATTTTTTAGTCTATAACGGACTAATAGCCCTGCATGGCTAGCATCCAACTTTGGTAAACTGCAATCCATATATGTAATGCAGTGCGTTTCAGGCTGGAGTTCACTTACTACAGCAGGATTTGATAGCGGTAACAAATTGAAATCAAATAACTGCGTATAAAACTTTTGATCATCTTCGATTATAGCTTTAATGTTTTTTTTGCTATTTGCACAAAGTAGCGATATTGCATATGCTTGAGCTTCCAGCGCACTAACCCCATATAACGGCTTATTTGTAGCAAGATTTATACCTTGTGCAGTTGATATACCAACTCTGATTCCAGTAAAACTTCCTGGTCCAACTATCACTGCTAAATGGTCTATTTTATCGTAGCTGTAATTATGCTTACCAAACAAAGTATTCAGTATTTGAAAAAATGATTCTGCATGACTATTGTTTGCAGAATTGCGTTCCACAAAACAATTACCATCGTAATCAATTACTGCTATTGAACTACCAGCACCTACAGTATTAATTGCTAGAATGGACATCACTTAAGCTTATCATAGAGCTTTGTAAACATCATAGTGAACGCACCGTTACCCATAACATTTGCTGAAGTTATTATTGGGTCAAACACTATATACAATGCTGTAATTAATGAAAGCATCTCTGGGGAGAATTTAAGATACTTCTCAAGAACGGGCAACATTACCATAATCCCTCCCGCTGGAACTGCAACAATAGCAAATTTAAATAACAGAAAGTAGAGAAGGAAAGTCACATAGTCTGTTGCAGACAATGCACCACCAAAAGTCATTATCATTGATAGTATTATAATAAAAAAGCAATCACCTACTAAATGAAAGCTAGCGGTTATTGGCACAACAGACGATGCTATATCATGCTGCTTTACATTTTTTTTGCTTCCTTCAAGAGTAAGCGGCATAGCTATATTACTAGACATTGTGCTCATTGCAGTAATAAATGCTGGTATCATATTACCTATACTAGCTATCCAGCTTGTGATCTTGAACGAATTTGCTGCTCCATATAAGAGAAAAACATAAAGGTAGGTTGCAGATGATATAATAATAAAAATTATTGAGTAATCCTTAAATATTATGGGTAAAACCTGATCATGTTCCATTTTTAAAGCAAGACCAAGTACAAACATTGGAATAATTGGCGTCAAAAATGTCTTCAAAATAAAGAGAGTTAAATCTAACATTTTGTTCGAGAGCTCTTTGCTTTTTTTTGGTAATATTGTGGACACTAATATGCTTAACACAAATCCACAAGCAAGGGCATAAAAATTAGAAAGCAATGCAGGTATCCTAAATGACCATAAAGGAACAATTGTTTCTTCATATGTTATATCTTGTATTGAATAAGTGTTTTGTGTGATAAAATGCCCAACAGAATAAGCTATTAAACTTGAAGCTAGATTCGACAAGAAAATCGTTATAATAAGTAACAATATAAACTTTATAGCCGACTGCTTAAGATTGTTAACACTACTAAAGATTAATGCAAAA
>NODE_69_length_3074_cov_2.643644
CGCTGAAATTTTCTTAGATGATAAATATCTACATCCAAGTAGTTAATTCCTCCTTTGTCAAAAGCACGTATAACTATAGAGTTACTATCTGAGCTGTCAACTATGCCACCACGTTTTGCTAAAACTACAGCACCAGAGCCAGAAGCTACGAAAGACTCCATGCCAGTAGCAACCAAAGGAGCAGTAGGCTTCAATAAAGGTACAGCTTGACGCTGCATATTTGAACCCATTAACGCTCTATTAGCATCATCATTTTCTAAAAATGGAATTAAAGAAGCAGCAACCGATATTACCTGCTTAGGAGATAAATCAATGTAACTTACTTGATTACTATTTACCATTACAAAGGTACCAGCATACCTACAGTATAACATATCATCAACAAAGCAGTTGTTCTCATCAAGCTTTGCGCTGGTATCGGCTATATAATATAAACCTTCATCTATAGCAGACAGATACTCAATTTGATCAGTAACAACCTTATTAACTACTTTCCTATAAGGACTTTCAATGAACCCATATTTATTAATACGAGCGTATATAGCTAAGCTGTTAATTAAGCCTATATTCTGCCCCTCAGGAGTTTCAATAGGGCAAATTCTTCCGTAATGAGTTGGATGAACATCACGCACTTCAAATCCCGCCCTCTCTCTTGTTAAACCACCAGGACCTAACGCTGACAACCTTCTTTTATGTGTTATTTCAGATAATGGATTAGTCTGATCCATAAATTGAGATAATTGGGAAGAGTTGAAAAAATCTCTTAAGACATTGGTTAACACTTTTGGATTTATAAAATCAGATGGAGAGACTTTATCTAAACTAGAAGTAGACATAGAATCAACTACTGCCCGTCCCAATTTTAATAATCCAGTTCTAAATTGATTTTCTATAAACTCTCCAACTGAACGGACTCTTCTATTTGCTAAATGATCAATATCATCTACAGATCCTTGACCATCACGTAACAATACTATTTTTCTTATAATTTCAATAATGTCTTCATGTGTTAAAGTAGTTAAATTTTCCTCATAATTTAACCCAAGGCAAAAGTTAAGTTTCAATCTACCAATGTTAGACAAATCATAATATTCCGGACTGAAGAAAAGATTACGAAAAAACTCCTCTACTATCTTTAAAACAGGAACTTCACCTGGACGCAAAACCTTATATATTTCATATAGAGCGTTCTCATAAGACATGTTTTCATCTAAGAAAAGTGTGTTTAATATGTAAGGTCCAACAGAAACATTATCTATGTTCAACACTGATATTTTATCTATAGATAATAATTCAAGCTTTTTTATATCCTCTAATTTTATAGATTCACCAGCAGATAAGATTTTTGTAGAACTAGCACTATCTATTAAATCTTCTGCAAGAAATAAACCACATATAGAATCATAAGGAATTAGATACTCTTTCAACCAGTTATCATATAGATTTTTAGCTAATTTTGAAGTAATACGAACATTAGCTTTAAGTAACACATTGCCTTCAATATTCTTTAAATCAAAAGGAAGCCTCACTCCCTTGAATTTATCAGGGGAAAAAGGTACTTTCCAGCCACTTTTATGTTTTATATACTCTATTTTTTCATAAAATTTATTAAGTATGTCATTATTTGATAAGCCTAAAGCCTTTAATAAAACTGATATTGGCAACTTTCTCTTTCTATCAATACGAAAATACAAATGATCTTTAACATCAAACTCAATATCAAGCCAAGAACCTCTATAAGGAATAACTCTAGCAGAATAGATCAATTTGCCAGAATTGTAAGTTTTTCCCTTATCACTATCAAAAAACACTCCAGGAGATCTATGCATTTGTGAAACGATAACTTTCTCTACGCCATTGATGATGAAAGTACCTTTATCAGTCATCATAGGCAGTTCACAAAAGCGAACCTCCTGCTCTTCAGCAGATTTTATAACAGTTGCAAGCTTAGAATGATCATCATATTCTTTAATCTCTTGATATTTTTCAAGAGAAACACCATCCTGCATAATAACAAGACGTATAGAAGCAATAACCTGAGCAGAAAAAGTTATACCACGTTTTATACATTCAGATTCACTATACTTAAGATCATCTACCCTACAATTCAAAAATTCGATAGTAGCCCTATGCAAAGGATCAGATATTGGAAAAATTGTATGAAAGATAGCTTCAAGTCTTTCATTACTCTCATTATTAGGAGTAAAGGAATTATATGACCCCTTTTGGACTTTAACCAAATCCAACAAAGAATCTTTTAAATCAATCGACCTGGAATAAGAAACTCTAGGAACAAAAGCACTAGAAGCACACATATAAGAAGAATCAACCATTAAAATACCTTCACTAATTAAAAGAGCTATATCAACATAAAATTAATATACTAACATTTTATTCAAGCTCAACTTTAGTTGCTCCTGCTTCAATAAGTTTTTGCTTTATTTTTTCTGCTTCGTCTTTAGAAACATTAGCAGTCAAATCTTTGGGTAAAGACTCAACTAATTCTTTCGCTTCTTTTAAATTCAATGTAGAATTAACTTCTCTAATAGCTTTAATCACTCCTATTTTTTTGCTTGCATCAATCTCTTTGATTACAACTTTATATTCAGCTTTTTCTTGAGCAACAGGAGCAGTAGCATTATCACTAATAGGCACCCCAGCACCAACAGCTCCACCAAGAAAAGAACCACTAGGCAACCCTATTTTTTCTTCTAGAACCTTTACAAGTTCAGAAGCCTCTAATAGATTTAAAGATAATATTTTATCAACCAAATCACTTGTTACATTATTCATACTTACCACCTTATTTAACAACAAATTTATTTTTTAGAACTACAGTAATCCAAAACTCTCATAAGCCTCATAGAAGATGAATTAATAGACAATGCTAACCTAGCAGGAATATCATAAGATATTAAACGCATAATTTTAACACGCAATTCATCCAAAGAGGGAAGCTTAGCCAATTTGTTAACATCTTCCACTGTTAACAATTCATTTATATCTGTCTCTTATACACATCTCCGAGCCCACGAGACTAGGCATGATCTCGTATGCCGTCTTCTGCTTGAAAA
>NODE_70_length_3046_cov_3.038397
GGCTCGGAGATGTGTATAAGAGACAGGCTGAATCTTGCTATATAAAAAAATTGCTTTACAAGCTTTACCAGCAACGTTATCATTACTCACAGATACATTGAAGAAGAAAAATAACAGTTGATAAAGAAATAAAAGTACATGAAACTGAGCTGCTTTAGTTTTAAAATAAAAACTAAAATGCTAGAGTATGCAAAAAAGTCTTTGCTCTGTTAGGTCTTTTTAGCTATAGTACAATTTAATGTAATCAATATGTGGGGTATGGTGTTAGATGAACTGTATTATGTATGTCATTCGGAAAGTAATCCTAGCTTTTTTAAGAATATATCTAGTTTAGTCAGAAATCAAAAGAAAAACACACTGTTACTCAGCAATTAAAGTTACTTAGGGTTACTATAAAGTTTCTACAGTAAATTGCTTTGGTACAACTGCATAAGAATCAAATGTTGAAACCAATCTTCAGAAAAGAGGTTTACGACAAAACAATCAAAATATGAATATTAAAATATAGGGGGCTTTATGTTAGGTAAAGAAAATACAAAGGAACAAGTAATAGATAATCAAATGGATTATGTAGATGATGAGTCAACAATAGGAGCAAAAGGAGGTCTTAATCATGAAGATAGATCATCTAGTGAAGAACTTCAGTGTGGACGAAGTCAAGAGAGCCCTAGAGTAACAAGATCTTCATCTATAGGCAGCAGTAGTACATCGACTGATGATGAAGAAATGTTTAGCTGTATAAGCATTACAAGTGATGAAATAGTGAAAAAAGCAACTTTTTTTGTTAAGACTTTTATTAAAGAATTCGAGGAAAAACTATCCAAATATTTTGAGGAGGCAGAACCAGATTCAAATATACAAAAAATAAGCAAAGCTTCAGCTAGCTTTAGTTCTGTTTTGAATAATACTATTCCAGCAAGTCCACTAAAATTATTTAGTGTTAAAGTTAATGAGAGTATCAATCATTATGTTACAGGAAAACGGCATAAGAAAGGAGCGAAAAATATTTCTACAATAACTATGCCTTGCTACCAAACTGAAATGAGAGAGATTTTAGTAAAAGCTGGCTTAGAAATTTTTCACAGGTTTGAGGAACCATTCATAAAAGTTGTAGATATCAATCCCTCTTTTTATCATAGGAGAGTTAAGAAGTTAGCAATAGATGCTGTACATAGAACAATGAATTACCTTTTAACTTCTGAGGAACAAGACTTTTCTTGTTGATCTTATAACACAAGGTGTTGTTCTAGGTAAGTCAAAAAAGAAAGGATATTTTACGCGTCCTGGATATAAAATAAAAAAAGATGAGCAAAGTGGTGAAAGTTTAGTAACCTCAGAATTGTATGAATGGGTAGGAATAAAGAAAAAAGAAGAAGATGAAACTGTTAATTATTATCAATGTAATTCTGAGGAACATAATCTAGAGGAATATAGATGTGCTGAAAAATACGGCTATCGGCTTCCCTTTGAATGAGAGTTAAGAAAGTGGGAGAAGGTAAAACAAAAGTATGTATCTAGTGAAGCACCCATAGAAAGATATGTGTATATTTTAAATGATGAAAAAAAAGAAGAATTAGCTCGTTTTATATTAAAGGAGATTAATGAACAAGATCATGCGAAAAGGAAAGATGTAGAAGGATATTTTGAAAAACAAAATGAAGATAGGCGTCAATTTTCCTATAGTTTTGGCAAGATACCAGAAGATTTCATTGAAAGAAAAGAGGTGGTAAAAAATTTGAACCTAAGGTTACACAGTCGTAGTCAAGAAGTAGAAATGTCACGAGTAGTCTTAATTAGTGGGAAGTCTGGAATAGGAAAAAGCGAACTTGCTAGAGGCTATGGGTTTAGTGAAAGGCGTAAGGGTACTTGGGACAAGATTATGTGGATAGATGCTTCATCAAATACCAATCTTTCAAACTCATTTCGTAGGTTGGCTGAAAGGTTAGGGATTTCTAGAAAAAGTGAGCAAAGGAGAGAGAGAAACATTAAATCTATTGTCGAGGATGTATATGAGCATCTTCAAGACACAAAAAGTTTGTTTGTTTTCGATAATGCTAGTAGTTATAAGAAGATTAAAAGTTTTTTACCATCCAGCTTCCCTATTTTTTCTAATAGAGAAAAACCTTACGTTTTAATTACTTCTTCTAACAAGAATTGGAAAAAAGTAATAGAAGATATTGAAATAGACAAGTTCGATAATGATAATCCACGTGAGAAGAGTAAGGAAGAAATACAAGAGTTCGGTAATTCTGACTCAGATGATATTGAAGAAATAAAGTTCGGTAATTCTGACTCAGGTAATATTGAAGAAATAAAGTTGGGTAATTTTAAAAAAGAAGAAGCCAAGGAATTTATTCGAAAAACCTTAGGGGAAGATGAATCACAAGATAAATCTATATCAGAGTTAATAGGACAACTTAATTATTTTCCATTAGATTTGAAAGCAGCAACATCATGCATTAAATCAAAAGGGCTTAGTATTAGAGAATATCTGGAGGAATATAGAGTAGCTCAGCAATCAAAACCTGATTTTTTGGAGACACAAGTTGTTAATAAAAAATCTTTTAAAGCTTTGAAGGTTAACATTGATAAAATAAAAGAAGAAAAAAATGTTGGGCAGCAAGCGTATGTTATTTTAGTATTCATAGCTTACCTGGACCCTAATCAAATTAATACAAAGGAAATTTTTTTCAAGGGGGAATCAAAAGAAAATCAACAAAGGGTTTTGGATGCACTTGATCTACTTAATCAGTTCTCATTGATTGGATTAGAGAAAGGGATAGCAAAAATTCATCAAGAAGTACAAAAAATGATAAGGTTAGAGCAAAGAAAAGAAGAAAGAGAAGAAAAATTTTTAAGAAAAATAATGACATCATTGATGAATAATAACTGTAAAAATGTAAGCCATATCCATTTGGAATTATGCAAGTGAATATAAAGATTTAGTTAATGAATTTATTGAATCTGATTATTATCTGTCTCTTATACACATCTGACGCTGCCGACGATACTCCTTGTGTAGATCTCGGTGGTCGCCGGATCATTA
>NODE_71_length_3045_cov_2.717318
CGAGATCATGCCTAGTCTCGTGGGCTCGGAGATGTGTATAAGAGACAGTTATAATGTTAGTGTAATATTATACAATGCACTAAAAATATATTATAATACTAGCATACTATTGAATTGATACTGAGATATTCCTTTGCTTGATCAGTTAAAACACGTCCTCTTGGTGTGCGCTTTACGAAACTGACCTTGATTAAATAAGGTTCTACTGTTTCTTCAATATTGCCAACATCTTCAGATAGTGCAATAGATATGGCGTCAATTCCAACAGGTCCTGAGGTGTTAAACAAAAATCTCAGATAATCCATATCTAATTTATTTAGTCCCATTTTATCTATACCCAATTTTGATAGTGCAGAACCGGCAATTTCACAGGTAATTTTTTTATCATCTTTTACTTCAACAAAATCTCTTATTCTTCTGAGTAATCTCAAAGCAATTCTTGGAGTACCACGGGCGCGGCAGGCAATTTCCTGCACAGCATCCTTTTCGATTTCAGCACAAAGAACTCTTGCACCTCTTTTTATAATATCAACCAGTTCCTCAAAAGAATAAAACTCAAGATGCAGGGGAATACCAAAACGATCCCTCAGCGGTGCAGAAAGCAGTCCAAGCCGTGTTGTTGCCCCAATCAGTGTAAATGGTGGTAAATCTATTCTTAAAGTTCTGGTAGATGGGCCCTCACCTACTAGTATATCTAGGCAAAAATCTTCCATAGCAGTATATAAAACTTCTTCAATGCTACGATTTAATCTATGGATCTCATCGATAAATAGAACATCTTTTGCATTTAAAGTAGTGAGCACTGCAGCTAAGTCCCCAGCTTTACTAAGCAATGGACCAGAAGTTGCACGAAAGCTAACCCTTAACTCCTTAGAGACAATTTGTGCTAAAGTTGTTTTACCAAGCCCTGGAGGACCATAGAGCAATACGTGATCCAAAGCTTCAGCTCTCGTCTGTGCAGCATTTATAAACACTTTTAAATTTTGTATTAAGTCTTTTTGCCCGACAAAATCATCAAGTTGCTCAGGCCTGATATTTAAATTACGTACATCTTCAGAGTATTCCTTACTACATGATATTGACTTCATATTGTTTTAAGCGCCATACGAATAATATCTTTAGTGTCCAAGTTTGGTGATTCATCTTCTATTTTTTTTATTGTATCATAAGCTTTTGTTCTTTCATATCCAAGATTGATCAAAGCTGAAAGAGCATCTTCACTAATTGAGTGAAAATGATTGTTATTTGTCTCTAATTTACTTACTTTGCCATTCAGCTCAGTAATAATTCGATTTATGAGTTTCAGGCCAAGTCCACTCACCTTAAGTGCTAGTTTATCCTCATTTATAATTGCCAAAAACAGTTGCTCTGGAGTTAATTTGCTCAAAATTGACATTGCGGTTTTATAGCTGACACCGCTCACTTTAACTAATAAACGCAGATACTGCTGTTCTTCTTTACTTATAAAGCCATATAGCTGAGTAACGTTTTCTCTGCTATTTGCATAAGTGTCGATAAGTAATTTTACTCTACTTCCAATCGAACAAGCACTTAAAGTTTTGGCTGAAAGATATACTATGTAGCCAACATCATTCACATTCAGGATTATGTGATCGCTACACACCTCATCAACTATTCCGCTTAGATTTCCTATCATTTCTAGTACTTTATAAAATTCAGTTTAAATGCTCCTGAATCTTAGGTCAAGCAAACGAACATTATAGAAGTGGTTCCAGTTTCAATCATTGTAGACAGGTTTGCAGGAAATCTATTTGAATATATTATTCCGGACCAGTATGTGACTGGACCACGGAGTTACTTCAGCACCAGAATTGCGGTCTATTAACTAAGTAATAGAAATTTCTATCTTTGGTAGAATAAAGGTAATTGTTTGCTGTTTACGAAAATATTTGCATAATTTAAGTAACATTACTTGATAAGAATTAACTATGGAGCTTAATAAGATTGCAGCATCGATTTTACTTTCTGGATTAATAATTATGATAGTTAGTAATGTAGTTGATATGCTCTATAACCCAGAGGATTATAAAATTGAACACCAAACAATAGTGGCAGCCAGCAATGAGCCTCAGCAAAAGATTGAACAAGTGGCACTTGATATTGGGGAGCTCATGAAAAATGCTAGCTTTGAAAAGGGGAAGTCAGCAGCAAAAAAATGTATAGCTTGCCACAGTTTTGAGAAAGGTGGAATGAATAAAGTAGGACCAAACTTGTGGAACGTAGTTGAAAATAAAAAGGCCCATCTTGGCAGTTCGTTCAATTACTCAAAAGCACTGCTTGAAAAAGGTGGGAAATGGGGATATGAGGAGTTATTTGCTTTTTTAAAAAATCCAAAAGCCTACATAAAAGGTACACGTATGGCATTTGCAGGTATTTCTAATCCACAAGAGATTGCAGATCTAGTCAGCTATTTGCGTTCGATGAGCGATAGTCCGGTTGCCTTGCCAAAGTAGTATGAATTATTGTAAATTACTCGATGGAAGTAATGGCCATATAGCATATCGAAAGCTACAAGGAAAGAAGGCTTCTATAGTTTTTCTTAGTGGTTTTGCATCCAATATGGATGGAACTAAAGCAACTGCCGTTTACAAATTTTGCCAAGAAAATGATATAGCACTTGTGCTCTTTGATTATTTTGGCCATGGTAATTCAAGTGGTGATTTTGCTGATTATACAATAAGTGATTGGCAAAAAAATTGTGCTAAAGTGATAAGTGAATTAACTATCAATAAACAAATAATTATAGGTTCAAGTATGGGAGGATGGCTGATGCTGCTCACTGCCCTTCAATTTCCAGAAAAAATTGCAGCATTAATCGGCATATCATCTGCTCCTGACTTCACTGAAGATTTAATATTCAAGCAATTGCCAGACAAGCAAAAAGAAGAGCTAAGCTCTAAAGGTGTAATAGATTTTACTTCGGAGCATTGTGCATACAAAATAACTAAAAATTTGATCGAAGACGGCAGAAAGAATCTTCTTTTAAATAAAAAAACAATAGATGTAAACTGTCCTGTGCGCTTG
>NODE_72_length_3037_cov_2.509797
TTTTTTCAAGCAGAAGACGGCATACGAGATCATGCCTAGTCTCGTGGGCTCGGAGATGTGTATAAGAGACAGGAAACCCGAAGATATAAAAAATTTTCTTAGCAAGCATGTTGTAGGTCAGGAACATGCGCAACATGTTTTATCTGTAGCTATGTATAATCATTGTCAATCCATGGTGCAACTTCATTCTATAAGTGATGTTGAAATCGAGAAGTCAAATATAATGCTTATTGGCCCTACGGGTTCTGGTAAGACTTTGCTAGCAAAAACACTTGCCAAAGTTTCAGATGTACCATTTGCTATGGCTGATGCAACAACTTTGACTGAAGCAGGTTATGTAGGTGATGATGTAGAAAGCGTGTTATCACGTCTATTACAAGCTGCAAATTATGATGTTGCAAAGGCGCAGCATGGTATAGTGTTTATCGATGAAATAGACAAGATCACAAGAAAGTCTGAAAGCGCTTCAATAACCCGTGATGTTTCAGGTGAAGGGGTCCAACAAGCTCTACTAAAAATCATGGAAGGTACGGTTGCTTATGTTCCTCCACAAGGAGGGCGAAAACACCCGCAACAAGAGTTTATACAAGTAGACACTAGTAACATACTATTTATTTGTGGAGGAGCTTTTGAAGGCCTAAATAAAATTATTGAGGCAAGAAAAAAGGGAACATCAGTTGGCTTTGGAGCGGATATAAGTCAGTCTAAAGCACAAAAGAAAAAAAATGCTTTACGCGATGCTCAACCTGAGGACTTAATCAAATTCGGTTTAATACCCGAATTTGTAGGACGGGTTCCGATAATTGCTGTTTTAGATGAGCTGAATCATGAGGATTTAATACATGTGTTAACGGAACCAAGAAATGCGCTAATAAAACAATATAAAGCATTACTTGCATTTAGCAAAGTAACCCTTGAGTTTTCAGATGAAGCAATATCAGCTATTGCTAAAAAAGCTATGAGCTATAAAATAGGCGCAAGAATATTACGTACTATCTTAGGGTCACTTTTGCTTGATGTTATGTATATATCCGGCAACGGAGGTTTTGAAGGTAGCACTATAACGGTTACTAAGAAAATGGTAGAATTAGGCAAAGCAACGATTAATCATAATAATAAGGGTAGTGTTATAACGGTTAATGATTAATTTGAGGCATATATTATGAGTATTGGACGTGCTATAAACTTTAATTCTACTGTATTACCAGTATTACCTCTAAGAGATGTAGTAATTTTTCCAAATATAATGTTGCCTTTATTCGTAGGTAGAGAAAAATCTGTTCATGCACTAGAGTATGCAATAAGTAGCAGTAGTCACCAAAACGAGATTTTTCTCATAGCACAAAAAGATGGTTCTATTGATAATCCAGAGCCAGAGAATCTTTATGAAGTAGGCGTGTTAGCAAATATTATACAACCATTAATAAAACTGCCTGACAATGCAATAAAAGTCATGATTCATGGGGTAAGAAGGGGAAGAGTTATAGAATATATTAGCTCTCACACTTTGTTACAGGCCAGAGTAGAGTTGGATGGTCATTATGAGTATGGAGAAAATGAAGATAATATTGATTTAGAAGCTTTAAGGCGTTCTGTTATAGATGCATTCGACAATTGGTGTAAACTAAGCAAGAAAAGTCGACCCGAGATTATTATTGACCCCATTGATCAAGTTAAAGAGGTTAATCAAATTGTAGATATGATAGCTTCGCACTTAAATATAAAGGTATCAGATAAGCAAAACATACTTGAAGTTTATAACCCAAAAGAGCGTTTAAAAAAAGTTTTTGTTCTTATTGAGAGAGAAATAAGTATTTTGAGTGCACAAAACCGCTTGTATAAGACAATTAAATCACAGGTTGAAAGTACTCAAAAAGTTTACTACCTTAATGAGCAATTAAAAGCTATACAGAAAGAATTAGGTGAGTTTGAAAATGGAGATGAAGGGAATATACTCAATGAATTTGAAAAAAAGATAAATGAAACAAAGCTTTCTGAGGAAGCAAAAGAGAAAGCCATAACTGACTTAAAGAGATATAAGAAAATGAATCCCATTTCTCCTGAAGCAACAGTTATATCTAGTTACTTGCATTGGTTGCTTGATTTGCCATGGGGAAAGTACAAAGATGCAAAAATTAACTTAAATGCGGCTAAAAAAATCTTAGATGAAAATCATCATGGCATAGAGAAAGTAAAAGATAGAATAATAGAATTTTTAGCAGTATTAAAGAGAGTAAAAGAGATAAAGGGTCCTATACTTTGCTTAGTTGGACCACCTGGTGTTGGTAAAACTTCTTTAGCTAAGTCTATGGCAAAAGCAGTAGGGAGAGATTTTGTTCGCATATCCCTTGGTGGTATACATGATGAATCTGAAATACGAGGACACAGAAAAACTTATATTGGCTCAATGCCTGGTAAAATCATTCAACACATGAAAAAAGCTAATTCATGCAACCCGCTTTTCCTGCTTGATGAAATAGATAAGATGGGTTCTGATTTGCGTGGTGATCCTGCATCTGCATTACTTGAGGTTTTGGATACTGAGCACAATAAACATTTTACAGATCATTACTTGGAAGTTGAGTTTGATCTTTCAAGTGTAATGTTTGTAGCCACAGCAAATAGCTTAAATTTACCGCATCCTTTGCGTGATAGGATGGAAATTATACAATTATCTGGCTATACCGAAGACAAGAAGATCAGTATTGCTACACATCACCTTATTCCAAAATTAAAAAAAGAGCATGGTTTGCATCAGAAGGAGTGGGAAATAAGCAATGAAGCATTATACGAGTTGATACGTTTATATACACGTGAAAGCGGCGTGCGAAGCATGGAAAGGGAACTTGCAAAACTCATGAGAAAAGCAGTTAAAGCAATATTAACTGATAAAAATAAGAAAATATCCGTAGAGGTTGGTAATTTACAAGATTATCTAGGGGTACGTAAGTATACCTTTGGCATCTGTCTCTTATACACATCTCCGAGCCCACGAGACTAGGCATGATCTCGTATGCCGTCTTCTGCTTGAAAAAAA
>NODE_73_length_3019_cov_2.759347
GCATACGAGATCATGCCTAGTCTCGTGGGCTCGGAGATGTGTATAAGAGACAGCTATCTGGCCAAGCAGGTGCCTTAGCTCATGGAATAAGCAGAGCTTTAAATAGTATAAGTCAAGATCTACACTCTATATTACGTAAAGGTGGATTCCTAACTAGAGATTCACGTGTTGTTGAGCGTAAGAAATATGGTCAACATAAAGCTCGAAAAAAATGTCAGTTTTCTAAGAGATAATTGTTTCATAATGGTATTTTTTTGTAAATATTATACAAGTTCTTACAAGGGTTTATGACATTTTCTCTTTTTATGACGAATTTAGTTGACTATTAGCATTAGCATAATATGCTGTTTATGTAATTTTTCAATATTAAGGTAATTTATGAGTAAAGAAGATATAGTAAACCAACTGAGTAAAGAGTGCTCTAGTCAAGGTATAGATATAACAAAAGCTAGTTTAGGTAAGCTTCATGATATTTTTATGGAAACAATCAAGAACGATCTAATTTGTCAGGGTGAAATACGTTTGCATGGAATAGGGACATTCTCTACTGCTATAAGTAAGGAAAGACAATGCCGCAATCCTCAAAATGGTGAGATTATGACTGTTCCTGAAAAGAAAAGGGTAAAGTTTAAAGCAAGTCAAGCTCTTTCAAGTGCTTTAAATAACAAAGAGAAAGCATCAGCTATTTAGATATAGTAATTTTCATCTTTTTAGTTACACTGTGTAAGCCATGAAATATAGCCTCGCTGATTAAAGAATGGCCTATATTAAGAGCTGAGATGTGAGGTATCTCTTTTATTCTTTTAGCATGTTTATAATTTATGCCATGCCCTGCATGGCATTCTATTCCTAGCTTATTAATGTATTCTGCAGAGTTAGTAATAAGTTTTAATTTTTCTTCTGATGGATTATCACAGTAATTCCCCGTGTGAATTTCTATTATGTCAGGCTTTCTTTCTAGCTTCTCAAGATATTTTAGTTGATTAATATTTGGATCGATAAACAGTGAGACTTTTGTGTCAAAGCTGTGCATTTCCTCTATTATACCAGAAAGTTTACTGTGCATATTCACGATATCCAAGCCACCTTCGGTTGTTAATTCTTCTCTTTTTTCTGGTACTATACAAATCGAGTAGGGTTTTACTTCTTTTGCTATTTTGAGCATTTCTTCCGTAGCTGCAATTTCAAGGTTCAACTCAGTGCTAATGTTTTGTTTTAGATTGAATACATCCTCATCTCTGATATGCCTTCTGTCTTCTCGTAAGTGTACAGTGATAAAATCTGCTCCAGCATCAATAGCTATTCTTGCTGCTTTTAATGGATCTGGATAAGAAGCTCCACGTGCGTTGCGAAGGGTTGCAACGTGATCAATATTAACGCCCAATTTCACAATTTACCTCAAAAATTATTTATAAATTATACATATTATTAGATCTTATGCATGTCATTGTTTAATGCCATAGCTGAAAGACGGAGCTAGCAGTTATACCAATTCTCATTGTTGGCAAGTCAAATAAGAAACATTCAAAATTGTTTGATTGTGGAAGTGGAAAGAGAAGTAATAAATTTGCGTACACTTGCCCTTTTTTACAGTTAATCTAGTTTATAGAACTACTCGTGGTAATCCAAATAAGATTTTTTCTCATAATCAAGTTATAGTAAACTGGAACAATTTTTCGCATCTAAAAAATTTTAGATTTAGGATTGAAATTAATAAGTGGAGTGATTATGTAATGCATGTATTAGTAAAAGGAGGTACAACATGAGTAATATAGTTCATTTAAATAAAAACAATAATCGTGATAATTTTAGTGTAAGAGGGCTACAAAGAGCCGTTGATGACATATTTGATAGCTTTTTTACAGGATGGAACCCAGAGCTTTCTAAAAGAGGCAGTAGCCTACTACCAGTTTGTGACCTTTATGAAACAAAGGAAAGCTATTGCCTATCATTAGAGTTACCAGGTATTCCTAAAGAAAGCATAGATATTAGTATATCTGGCGATAACTTAATAGTGAAGGGTGAAAAAACATGTGATAATGAATCAAAAGATAAGCAGTTTTACCATAAAGAAAGGTACTATGGTTCTTTCTATAGATCTATTCAACTTCCAACAAATGTAGAGCAAGATAAGGTATCTGCCAACTTTTTAGATGGGGTATTGCATGTAACCATACCTAAGTCAGAGAAACACATCAAGAAAATTGATGTAAAGTAACCAGTAAGTAATAGCAGGCTTCTGACCTTGAGGCTTGCTATTTTAATATCTGTTCAGCAGAGTGGCAAAATAAGGTAAACGAGAAAAGACAACTAAATGAGTGTCATGAAAGTAACTGATGCTGGCTCCCTTATGAAGGTGTCATCTTAGCACCCAGAGACTGTTTTTTGATTGAAAATATTGTCTTGTTTGTGATAAATTTTTCTGGATTCCAGTGCCGAGCACTGGCATGATATTATAGAAGCTGGAATTACAGTGTCAGCTACTTGAATGATAATATTTGCTGTGTAATTTACCTTAAAAATGAATATTCCTACAGCTACGTGTAAGCTACTTTCATGATACTCATTTACTTGTCTTTTTTGCCACTTTGCTGAACAGATATGTAAAATATTAACTTAGCAATACAAAAAATTATCTATAGATTAGACACACCATTAGATCTTATGCATAGTCATTTTTTAATTCCATAGCTGAGACGGAGCCTGCTCCCCTTATCATGAAACTGAAGTCTATATGGTACCACAGTATAATGATATAATAAAATATGAAAAAAATACCAATAAAAAAAGGCAAAAAAAGCCCGTATTAACTTTAACAATTTAAAATGATTTAATGTGAAAACCATAGGCGCCAATTGTTTTTTTAACTTAAAAATAAAAGTCAAGTATCAGGAATTCTAGACATAAACCCTCCTATATGAATAAAGAGCTAGCAAAAATAAACTTATATATCTGTCTCTTATACACATCTCCGAGCCCACGAGACTAGGCATGATCTCGTATGCCGTCTTCTGCTTGA
>NODE_74_length_3014_cov_2.602656
GTATTTAACACGTATATGTTTCCATCCATAACTTCATCCCTTCCATTAATTCTCATTGAGAAGTTCCCTTTGAACCCTATTTCTTTGTCCAAATTGTAACTTTTAACTAGTGTGGAAAACTCGTTAAATAGCCCCAACTTTAGGTTATAAAATGTTCCATACAAATTTAACAAATTATTGCGATTTTTTATCATAATAGATAAATCATCTAGAATCCCCTTTTTATCTTTTGTATGAACACGAATATCCAAAACATTAAAATTTTCCTCCTTTCCTAAATATACTTTATCAATGAAGAATTCACCTTCCATATTTTTATTGATAGCAATGTTAGTAATTTCAATCCTTGAGTCTGCATTTAAGTAGAAAAAAATTTTTCTTATTGTCTTCAGCAGATTTTTTGTACTACTCATCTTATCTGTCATTACAGATGTTGTTATTCCTCTGGTCTCTTCCTTCTTGATATATATGTGTACATTACCAGCTAAAACCTGAGAGAACTTTTTGGAACTTAACTTAAAGTGTACGAAAAGCTCAGGAACTTCTATGGTAAAGTCAGGATTTGTTATTTTTAAATCTGTAATGACTAGCTTGCCATCTTTCTGCCAAATAACCGAGGTACTCTCCATGCTGACATCCGAATTGGTAAATATCTTTGATATTTTTTTCTTTATATAAAAATTAATATAACTAATATTGATTTCTAAAGGACCTTCCCCTTTAAAAAGGATAAAGAAGCAGAATATAAATAATAAAATTATAGAAAATGATAGAGCTATTTTTTTAAGCATCGATTATTGCTTTTCTTGCTAAGCTGTCGGCTTCTTCATTGTATTTATCACCATTATGCGCTTTCACCCACTTCCAGTTAATCTCATGTTGCAAAGCAACATCGTCTAATTCTTTCCATAATTCTATATTTTTTACTGACTTCTTATTACTTGTCTTCCAGCCGTTCATTTTCCACTTACTTATCCATTCTGTTATACCGCATTTAACATAGAGGCTATCCGTATACAAACTGATATTACAAGGAAATTTTAATACCTTCAGTCCATTGATCACTGCTGTTAACTCCATTTTATTATTTGTAGTATTTTCTTCTCTACCACAGATGTTCTTTCTATGATTTTGAAATAATATGATTGCTGCCCACCCTCCTAAACCAGGGTTACCAAGGCATGCTCCATCTGTATATATTGTCACTTCCTTTTTATTCATCTTTAACTGTAATGAATTAATAAAGTATATAACTGCTTCTATAAAATCACAAATTTTATAGATATATAGGCAATTTAAGCCCCACCTTTAAATTTTATTATGGAAACAAAGAAAAGTGCTACAACTAGCATTATTAGAAGAGAAAGTAAAAGATAGTTTTTGTGTTCTTTCATAATCAAAACAAGTCAATAGAACAAAAAATAATACTAGCAAACAGAGAAAATAGATAGGAGATCGAATAAGAAAACAGCTTTCTCTGCGAGCTATGACTCTTAAGCCTTATAACTGATATGGCAAACCAAATAAAAACGCAACCTTCAATAATTGCCATACTCAGGTAAAATAGAGCCTTTTTCAAAAATAGTGCTGGGAGTAAGCTAGTTAACACCAATAATACACTATAAATTAATATACGTTTTCTTGTCTTTTCCGGTCCATGGATAATATTAAACATTGGAATTGATGCTTTTACATAATCCTTAGAACTATTTAGAGATAGAGCCCAAAAATGTGGTGGTGTCCACATAAAAATTATTAAAAATAGAATAAAACTTTCCCAACTTACAGAGTCAGTTACAACCGCCCAGCCAATCATTGGAGGAAAAGCACCTGCTGCACCACCGATAACGATATTCTGCGGAGTACGCCTTTTTAGCCAAATTGTATATACGAAAACGTAAAATAATATGCTAACTGCAAGTAAAGCAGCAGAAATATAATTTACTGCTATTGCCATGATAAATACTGACAATATTCCAAGAGTTATACCAAACTCAAGTGCGCTTTCTGCAAAAACTCTACCCGAAGGTATAGGACGACTTTTTGTCCTCTCCATAACCAAGTCTATATCTCTGTCATACCACATATTTATTGCACCTGCAGATCCTGAACCAAGAGCAATGCACATAAGAGATATTAGTGCAAGGAAAGGATGAATGCTACCTGGTGCAGCAACCATTCCAGCAACTGCAGTAAATACTACAAGATACATTATCCTTGGCTTTAGCAAATGCCAAAAATCTAATATTGTCGATTCAACGTTTAACAAAGCACTTATGTACACTTTATTTTACCACTGGTGGCTTTTCGAAAGTATGAAAAGGTGGTGGTGAAGATACCGTCCACTCTAAGGTATCACCCCCCCAAGGATTATCTCCAGTTTTTTTGCCCCACTTAAAGAGATGTATAACTATAAATACAAAAAACATAACTGAAACAAAGGACATATATGAGCCAATTGAGGATATATAATTCCAAGGGATAAACGCGTCGGGATAATCAGGTATACGCCTTGGCATACCTGCTAATCCCAGGAAATGCTGGGGTAAGAAAGTGACATTGGTGCTAATAAAAGTGAGCCAAAAGTGTATCTTTCCTAAACACTCGTTATATTGCTTACCTGACATTTTACCTATCCAATAATAAAAACCGGCGAAAGCTCCAAATAATGCAGCAAGCGACATGACATAGTGAAAGTGAGCAACGACATAATAGGTGTCGTGCAAGAGCTTATCTATTCCACCATGAGAAAGAATTATTCCCGTTATTCCACCGCCAACAAACATGAAAATAAAACCCAACGCAAATAGCATAGGGGTTTTAAACTCAATTGCTCCGCCCCACATAGTTGCAATCCAGCTAAAGACTTTTACACCAGTTATAACACCGATAAAAATTGTGGTAGTGCTAAAAAATGCAGCAGCGTCAGCACTAAGCCCAACCTGTCTCTTATACACATCTCCGAGCCCACGAGACTAGGCATGATCTCGTATGCCGTCTTCTGCTTGAAAAAA
>NODE_75_length_3002_cov_2.834188
GAGACAGGCTTATTTGTAGTAAAGACTTCTGGATTCCAGCATCAAGTGCTGGAATGACACCGTCATACCTGTTGGAGTATGAATGTAGCCTTATCTCACACTCCTGTCATCCCAGTGCCCAGACACTGGGATCCAGAAGACTGATCAAGTAATAAGAACTAGTCACGCGCTGGCTCTCTTAAATTACTTTAGCTATAAGTGTTAAGAAATTTACCAATCAAAAAAAGGCAAAAGAATCCACATGGTGCTAATTTTATTACTGTAATTGATAATGTGCTAACGCTTTAAATAAGCGCGATCTGGCCGAATGTAGAAAAAATAAAAAAGGCATGCAGCCGCCATAATTTCGCCAATAAATACAAGATTTGTCAAGAAGCTTCTATTAAATGAAAGTTATGAAAAAAATCTATTGCAAGTCTTTTAATATTCTGTTAAGAGCTGGAACAAATAAAAATTATTATGTTTGGATTAGAGAATAAGAAATTTCTGATTACTGGTGCATCAGGCGGAATAGGCCAGGCAATTGTAGAAATTATGCATAAGGCCAGAGCAACTTTATGTATTTCTAGTACAAAAAAAGAAATACTCGAAGAAGTTACTAAAAAATATGAAAAAAACATTCACGTACTTCCTTGCAACTTATCAAATCCTGAAGAGGTAAATCAACTAATAAATAAAGCAAGTGAGTTGATGAAAGGCTTTGATGGACTCATATGCAATGCAGGAATTACACAAGACAGCTTATTGTTGAGAATGACAGATGAAGCATGGCAAAAGGTGATTGACATTAATTTGACCTCCACATTTAAGCTAAATAGAGAAGCATGCAAGAAATTCATTAAAAATAATTGGGGAAGAATCATAAATATTTCCTCAATAGTAGGATTGACAGGAAATGCCGGGCAAGTAAATTATGCAGCATCAAAAGCTGGAATAATAGCTATGAGCAAATCTATAGCAAAAGAAGTTGCAAGTCGTGGTGTAACAGTAAATTGCATTGCTCCTGGGTTTATAGATACTAAGATGACTGAAGTTTTAAATGAAAAACAAAAAGAAAAAATATTAGATAATATTCCAATGAAAAGAACGGGAACAGGAGAAGAAATAGCAGCAGGGGTATTGTTTTTAGCAAGCGACGAAGCAAAATATATAACGGGGCATGTGCTTAACATCAATGGTGGGCTATTTATGTAGCAACACTTATTTATGGACAAATTATGAGTTTTACCTTAAAATAAATATATATATAAATTTAGATTCACACTAGTTTATTATTTGGAGGCAAAAGAATGAGCTATATAATAAAAAAACTTTTTAATGCTTTATATATAGTGCTGTTTCTCTCTTTTTCAGATTACGCAAATGCTGCTAATGATATAGATGATACAACTGCCCAAGTAATATGCAATATTATTGGTTATATTTGGGGAATAGGTGGGCCACTTATGACTGTAGTCATAATAGGTGCAGCTTTGCTTGCAATATTTGGTAGAATGCCATGGCCAGCTCTCTTTGCCTTAGGTATGTTTTGTGGTGTATTTTTTGGTGCCAAAACGATTATAACGAAAATTATACCCAATATAAGCGATGAAGTAAGAGAGACGTTGAATAAGTGTGGGGAAAGATAACCTAAAAATAAGTGTGTTTTTGTGTGTATTGTTCCTTCATATCCTCAATTTGCAGCAAGCAAGAGCTATCTTTCGGTAAAGTTTTAATAGCTAACTCAGCGTACTTCATAAATTTCTCTAAATTACCTTCAATACAAGCCTTTTTCGTCAAAGCAAAATAATACATTGCCATATCAGCGCTACGTTTATATGCAATACTTAAATACTTCCAGACAAAGGCGTTATTTGTTTCTACGCTTGCAACCTGCTCTAGGTAAAAAATTGCCTTCTCTATTTCACCGTGTAATAATAAAGTATGAGATAACGCAAGTTTCACTAAATAGTTATTCCTCTCAGATAAATATCTAAGTGATTCTTCATACATTTTTATTGCTTCACTTAAATTTCCAGCTTTGTATAACATCTCCGCTTTTAATTCATATAAATAAGGATCATTGCGTGACTCTTGAATCAATAAATCAACTTTAGCAATAGCCTTTTCTATCTTTCCTTGCCTATAATGAATTACAGCATTTACATACTTAGAATTATCTTCATATTTATTAGATAATACATAAATAGGGGTAAAAAAAGAGTCTAACTTTGCAACCATACGCTCAAACTTCAACAACTTATCTGCAAGGATTGGTTTTATATTATTTTTAACCTTATAATTCTGTACAGCAAATATACGTTTATCACTAAGTGGGTGAGTGCGGAAATACTCTTCAGTGTTTTCATGCTCAATACTCTTAAAATAGTCAAAAATCTCTTTCATACCCGAATTATCATAGCCAGATTCATCAAGGTATCTTAAAGCATAGCTATCTGCTACACTCTCTTGCTCTTGAGAATAGTTAAAAAACAACCTCGAACTAAGCGTTACACCACTAAGCAAGATTGCACTCGCAACCTGAGGGTTAATAACAATACTAGAAACTAATCCTACCATATAACTAATCATTGCTATTGATTGAAAATAACCTACAGCACTACTCATTTGTAATACATGACCAGCAGATATATGAGCAATTTCATGTGCTAATATACCAAGTAAGACATAAGGTTCAGTCGAATATTGTAAAAGCCCTAAATGAATGAAAATGCTATTATTGTTAATTACAAAAGCATTAATCGATCTATCATCAACTATAAAAACTTTTATTTTATCATTATCAATACCCGCAGCAGAAAATAAAGGTTGCGCTAGATCCTTCACTACCGCTTCCACTTCACTATCTCTAATAATACTAACAGAGTAAGCGCTATTACAGTATACGAAGAAAAATAGTAAAACAAAAAGCCTAGACATGGAAGTTCCTTGTTTGTATAACTTTTAGGAATTTTACATTTTAACATTTAAACTATACGAATTTATAAACGCTATAGTATTTT
>NODE_76_length_3000_cov_2.328772
TTTCAAGCAGAAGACGGCATACGAGATCATGCCTAGTCTCGTGGGCTCGGAGATGTGTATAAGAGACAGGTTCTGATAGTCTAGAGAATGCTCATAGAGAAATAGCTTTCTTTTTTGCTGAATGTGAATTGGTGTAGTTTTACTTTTTTACATATTAAATTTCTGAATTTTATGTTGAACTGTATAATATTAGCCCAATTTTTAGTTTAAGCAATATTAAGGGAAAGCTTTTTCATGCACAGTATAGATAATATTTAAAATGGATCATGTTGTTAATGCTTATAATAGATCTGAAGCTTCTATAGTTAGAGGAGAAGGAGTATATCTCTTCGATAAGGATGGTAAAAAATATTTAGACTTTGCTGCAGGAATTTCTACAACCTCTCTAGGGCATTGTCATCCATACATTACAGATAAACTGAAGGAGCAACTGGATTCATTATGGCACTGCTCTAATATTTTTACTATTCCCCAGCAGGAAAGGCTTGCTCAGCGTTTAACAGAACTTACCTTTGCCGATAAAGTTTTTTTCTGCTCAAGTGGACTTGAAGCAACAGAAGCTGCAATTAAATTTATTCGCCGCTATTTCTACTTAAATGGACAAGAAAAGCGCAGTCACATCATTACAATTGAAGGAGGTTTTCATGGCCGCAGTATTGCTGCAATTTCAGCTGGGGGAAATGAAAAATCACGCGAAGGTTTTGCTCCACTCCTTTCTGGTTTTGATAAAGTTCCAAGAAATAACATTGAAGCATTAGAAAAGAAAATCAATAGCGAAACAGCTGCCATATTTTTAGAGCCCATACAAAGTGAAGGCGGAGTACATCCATTGGACGTAGAGTATCTTAAAAAAGTAAGAGAGATAACAAAAGCTCAAGGAATAATTTTATGCTTTGATGAAGTGCAATGCGGATATGGAAGGATTGGCTCTCTATTTTACTATCAAAATATAGGAGTTGAACCTGATATGCTCACTTGTGCGAAGGCTATGGGTAATGGATTTCCTCTGGCTGCATGTTTAGTAAAAGATTATATAGCAGAAGCAATCACTCCAGGAACTCATGGGTCAACTTATGGAGGTAATCCACTTGCTATGACTGTTGGTAATGCAGTACTCGATGTAATGCTAAAGGAAGGCTTTTTTGACCATGTGAAGAAGGTCAGTAAATATCTAAAAGAAAAGTTGTTGCCTTTGACTGAAGAATTTCCGAAGATCGTTTCAGAAGTTCGTGGGGAGGGTTTATTGATAGGGATAGAGCTTAGATTACCTTTGGCTGATAAAATTGTTAAACAATCTCTTGACAAAGGCTTAATAATGACTAAAACTTTAAATAATAGAGTAATAAGAATAACTCCTCCACTTGTTGTTGAGAATATGCATGTGAATGCAGTGTGTGATATATTTCATGATTTATTTTTTTATATTAAAGATATATAGACTTGCAAATGCTTCTTACAACATATAAAATCAACTCTGTTTCTATATCGCAATAACATCATACTTTAATGGATTGGTTATTGATTTCAGTATTGTCAGCAATTTTTTTCTTATTGATTTTATCGTTTTTGTTCTCAGGAGCAGAAATAGGGTTAACCTCAATTAGCCGATCCCGAGTGAATAAACTAAAGCTAGAAGGTAACAAAAAAGCCAAGATAATAGAGCTTTTGTTAGGTAAAAAAGAATTAACAATAGGAACAATATTACTGTGTAATACAATTATTAACATTACTTGCTCTGCTTTATTTACAGTAATATTTATAAATTCTTTTGGGAGTGAGGGCATATTTCTTTCAACATTCATGATGACGTTTTGTATTTTGCTATTTTGTGAAGTTTTACCAAAAACTTACGCCATGCAAAATCCTGAAAAATTTACATTACTTTCTGCTTATTTTATGCTGTTTTTTGTCAAGATTCTTTCTCCATTGACATTAGGCATTCAGTTTATTGTCAATATCATTCTGAAGTTATGTGGGCTTCATAAGAATAGGGAGGTAATATCTGCAGCAGATGCAATGCGTAATATGATTACTCTTCACCGCAGTGAGGGCACTATGTTACAACAGGATTTAGATATGCTAAATAGTATACTTGATTTGGCTGAGACAGAAATATCACAAATTATGACCCACAGGAGAAACTTATTTTCTCTTGATATAGATCGAAACAAAGAAGAGTTAATAAGAGAGATTTTAACCAGTAGCCATAGCAGAGTACCTTTATGGCAAAAAGAACCAGATAATATTGTTGGAGTGGTTCACGTGAAAAATCTAATAAATGCCTTGCGTGAAAAGGATAATAAAATAGAGATTGCCAAAGTTATGTCAAAGCCTTGGTTTATACCAGAAAGTACTCCACTCAGTGTACAACTTCACAACTTCCGTAAAAACAGGAAACACCTTGCATTTGTTATTGATGAGTATGGAGCACTACAGGGAATCGTAACTCTTGAGGATATACTGGAAGAAATAGTTGGAGAAATTTCAGATGAACATGATTTGATCACAGAGAATTTTATAAAAAAGATATCCGATAATATGTATCACATAGAAGGAAAATCTACTATTAGGGATATTAATAGACAGTTACATTGGGATCTTCCTGATGAAGAAGCTACAACTCTAGCAGGTATGATTGTAAACGAGATAGAGCGCATTCCTGAAGAAAATGAAGAGTTTTCCATGTACGGTTTTTACTTTAAGATTTTAAAAAAAGATAAAAATATTATTACTATGATTGAAGTACAAGTAAAAACTGATAATACTGTAGTAGCAATTAATTAGTTGGGTTCTATGGAAGATACAGTAAAAATAACGGCTGAAGATTTGAAGAGCTATATAGAGAGAATCGAAAAACTTGAACAAGAAAAGAGGGATGTGCAAGATCACATTCGTGATGTATATGCAAAAGCTGCAGATGAAGGTTGGGATATAAAAGTGATGAAACAGATTATTAGGCTAAGAAAGATGGATGATGATGACAGGGAGGAACAGGAAATA
>NODE_77_length_2991_cov_2.818119
CGCATGCTCAGTGGCGAGTTAGTCATACTTAATCATATTACGAAAGAAGAAGTAAAGATTCCTAGAGATTTTCATTATCTTAAAGTTATTAAACTCAATCATGATGACTATAAACTAACGTTTTGTAATTTTTTAGGTAATGAGTTTTTTGAATATAAAAAGTATGATCCACAATATTCTGATCTTTCAGATGAATATAAATTCGTGGATTTTGGTAGTGTAAAAAAGACTAATAATCTAAAATTTAAGGAGTATGTTGGTCATGCACCTAAATTTTTTGGTGTAGAAGGTCTTATTGAGCCTGGATCTGAAAACCATGTAATTGATCTATTTGAGCTAGTCAGAGACGGTAAAGGCAGAAAAGTGGGAACCCTTGCTGATGAATTTGGTTATTTTGATGATCAAAATAAATTACACTACTATAATTATCACAAAAGTGCAGAAAGTAATACTTATGATCCTGAAAGCTTCAGTGTAAAAATGATAAATTTAGATGTGAAGAAAATTGATAAATTTCACCTTATTGCAGAACAAGGTGATATAATCATTCATCCTATTTTGGAAAATTTAGACATATTTTAAAGTTTTTTTAGAGTTATTATAATTAGGTTATGGAAGTTGAATCAGTAAAAAACAAAAGTTATTTCAGGAAAGCAGTAGAATGGTATTGCCACAGATACCTGTTCTACGTTGTAGAAAGATCTTGGATGGCGTTAATAGCGTTACTTCTCTTAGTATGTTTATTTTTATCATTACTAAACATATACCTATTACTTCCTGTTAAAAAAGATTTAAATTTTGTGAAGTACACGAACCACACAGAAGATGAGTTTTCTACAATACATAAACTTAGTTTTAGTGAAAAAGAAGATGAATACACTTCCATAGCAAGGTACTTGGTAAGTCAATACGTTGAAGCATACGAGTCCTCTCAGATCGTTGAATCAAAGTATCAAGAAAATTTTATAAAAAACAATTCTATATATAAAATCTATCAAGACTTTCAGGAAAAAGTAAACGATGAAGCTGTTTCATTCACAAGAAAAATTACCAACATAAACGTAACAACATTATCTATTGACCGGTTGACCAAGAACTTAGTTACATTTGCTGGAAACGCTACTGTAGTTTTTACAGCTGAGCAAAATAAGAAAATGAAAGACTATGCTGTGGAGATTAGCTTTACTTTATCAAACATGAAAGCAACTCTAACTGGTATAATACCATTTAAATTTATTGTTAATAGCTATAAATATAGATGATTATATTTATAACATTATTTGGTAGCTAAAAAAAATAACTAAAGTGCATATAGCAGTAATAACTGGGGGTAAAACTAGAAGCATTGGTGTCTTTTTAATAAAATAATTGCTAGAAGGCTTTGAGAAAAAGGCGTTGTAAATTATTGGTAAAAAGTATAGAGCGTTGAGTATAGTACTGACAATTAACACCAGAGCTACAAATACAGAAAGTGTTACATTACTAGAGTTAAAAACAGCTTGAAAAATGAAAAATTTGCTCCAAAAAGTCGGAGCAGGTGGTACCCCTATCATGGACAATGCACCTATAGTAAATGCTATCATACTAATTGGCATACTACGTCCTATACCGTGAATTCTATCTATGTATTTCTCACCTGTTTTCGTTATTATTGCTCCAGCAGTGAAAAACAAAGTGATTTTTGCAAATGCGTGGCAAACTAATTGAAAAATTGCAACCCTCATGCTGAATTCACTAAAAATTGAAGCAAACAATATAATATATGACAACTGAGAGATAGTAGAATAAGCAAGCAATTTCTTTAATTCCTTTTGCTTTAATGCAATTAACGATGCAGTAATAATAGTAAATCCAGCAGCGTACGGAAGCCATCCTCCAGCAAACCAACTTTGCTGTGCAAAACGTTGCATATTATCGATGCCAAAAGTGTATAATATAACTTTGATGATGATGAACACTCCTGATTTTACAACAGCAACAGCATGTAGTAGTGCGCTTACAGGAGTTGGTGCAACCATTGCTTTTGGCAACCAAAAATGCATTGGCATTAATGCAGCTTTTCCTATTCCATAAATCAGCATAGCAAAACATACTGCAATAAAAGTTATGAACGAAGTATCAAACTTGAATATTCCACCTCTTACAAAGTCTAAAGTATGGAATTCATTATATAAGAGGCCTATTGCAGGAAAAAATAACACTAAAGAAGAGAAAAATAGTAAACCAAAGTAATAGCGTCCTGCAATTACTGATTCATTTGTTGAGTTGTAAGTAATCAGAGGGTATGTACTAATAGTTAGAAGCTCGTAAAAGACAAATGTAGTGAGCAAATCTCCAGAAAAAGCAATAAACATTGCACAGCTAATCGCTATTGAAAAAAAGCATAGAAAACTCGAGTAGTTACTATCAGCATAGTTATTTCGCATATAACATATTGCATACATACTGGTTAGTACCCACAAAAATGATATTAATAAACTGAATATTGCTCCACTAGACTCTAACTTTAAACTAATATGCAAATTATTACCAAAGTCTATGAGAATAAATTGAGAATGATCACCATACACCAAATATAAAGTGCATAGAGATGTATACGCAAATAGAAGCATAGAAGAAACAACAGTAATGCTATTGTTCACTCTGGGCCACTTACTAGTAAAAGAAATAGCTAATGCACTTAAAAGTGGGATCAACGCAGTAATTAACAAATAATTCTCAGTAATAAAAAGTGGCAAGGAAAGAGATATTAAAACAAAATCCATTAAGTAATTCATCTTTCTGTTTAGGTAAAGCTAAAATTATATTCAAGTTATAGAGAATTTGCTATTTTTTAGTTGTATATTGGAAGTGTTAAATAAACCATACGCATCAAGTTAAGAAAAAGTGTCGTAATGAAGAAAGGAAATAAGAAAAAACTATTTTATATCTGTCTCTTATACACATCTCCGAGCCCACGAGACTAGGCATGATCTCGTATGCCGTCTTCTG
>NODE_78_length_2977_cov_2.728966
CGAAGCTTCTCTTCATCAAGTTTACTTACCTGCTCAAAATTTATACCTTCCCTAATATTGCTTCTACTACTTGTTTCCTAAGTTATCCAAGAAGTCTATTGTCTGTTCAGATACGAGGTAGCTGCTGCCATTTGAAATATTTTATTCACCTAAAATTACATTCTACCTATTTTAAAAGTAGTTTAAAAAAACTTTATAGACTGCATACAAAAGACCTAACATCTTTAGCAATGCCTTCATAAATCCTTACTAAATCCTCACTTAGCATTGAAGGGTCTCCACAATCAGAAGCACTACATATTTGCGGATCTAGAGGAACTCTGCCCAAGAGTTTGACTCCTAGCTCTTCAGACATTTTTTTTGCACCACCTTTTCCAAATATGTGTATTTTTGAATTATCTTGAACAAAATAGCTCATATTTTCCACAATGCCGATAATTGGCACGCTGAGCTTTGTGAGCATATCATAAATTTTTTGTGCATCGACTAAAGCAAGCTCCTGTGGAGTTGAAACTATTATTGCTCCAGTTAAACTAAAATTCTCCATCAGACTTAAATGTACATCGCCAGTGCCAGGAGGTGTATCAATGATTAAATATTCTATATCAGACCACCTTGTTCCCATTAGCAAATTGTAAAGTGCTTTTGTGATCATAGGTCCACGCCATATTGCTGCCCGGTCCTTATCAATAAAATAGCCAATTGAAATAGTATAGAGACCATGTTTCTCTATAGGCATTGCTTTACCACTCTGTATTTCTGGTTTTAATTTCTCAGTGCCCAACATTTTAGGAATCGAAGGACCATATATATCTGCATCAACTAGCGCAACTTTATGTTTTAATTCTGCTAACGAAAGAGCTAGATTTAGTGCAACTGTCGACTTACCCACACCTCCTTTACCAGAAGCAACGACAATTATATTTTTCACTCCTTCGATATGAAGTTTAGCTTTTTGTTGCCTAGCTTGTTTTTGACCAGTAGCAACTACAGTAACCTTCCCTACTCCCGGTATCGCCTTAACAGCTTGCTCACAATTTTTTCTTAATTCTTCATTTGGCTCAGTAACTTCAAGAGCAAAAGCAACATCTTTACCCTTAATAACAATTGAGGATACTACACCAACATTCTTACCACTTTTCTTCTCTATAACCTTTTTTAGGCTCTCTCTTACGATTTCCTCATTAACCTGTGTAAATTTTTTCCAGAACATATGATGAAATTTTTTCTATCGGTGTATACTAACATAGAATAATTAAACTGCACTGACTTTAAAGCGAGGTTACAAAAATATGCTAAATCATCAAAATTTAACACGAAAACAAAAAGGTTTGTATTTTCAGCTAAAAAGATCCATATGGAATGGAAGGAGCATCAGTAATATCTTGAAAGCAGCTTCAAGAAATGATTTACTAAAAGTTCTTATCACTGGATGTACTACACGATTTCCAACAGATGGAGTACGCACTTTAACACTGCTTAGCCTAGCCATACATGGAGACAATAATGAATGTGTTAATTCTATTTTAGAACAAGCTCAAAACAATGGTATACTACAAGATATTCTTACTACTGCAAATATTATAAACTATCAAAATGGTTTGATGTACACCTTAACATCGCTTGGCTTTGCCATACATCATAATAAGGGAAGGTATATTAATGTTATTTTAACAAAAGCCCAAGAAAATGGTATATTACAAGATATTCTTGCTTCTAGAAATATTGTACAGTATTTAAATATTATAGCGTATACTTTAACGCCATTTAGCTTTGCTATATATAAAGGTAATAATGAATGTGTCAATTCTATTTTAATACGAGCTCAAAATAGTACCATGCTACAAGATGCATTTACTGAAGTAAGTACTGTACTGTTTCCATGTGGTAGATATACTTTGAATGCTTGTGAGCTAGCTATAGTTGTTAATGAGAACAATGCTAGTATTAGGACCGCATTAGATAATGTATCTATTTCTTCTAGGTATGTTAGAGAAAATAGCAAAGTTAATTAATTTCTTAAGTAACTCTTTCTTGCAAGTACTACTTTTTTATGTATTTGTTCAGGCAATGGCGTTAACTTAAGAGAATAAATTAGCAAGCTCTCCTAAAGGCATGATGGCGTTTAGGCTTATCTACTTTATTGAGGCTATACAATCTTCACGTTAACTTTAGTGCGTATTTTAAAAAGGGCTTGAAAGTTTTTTGGTGCTAATAAGCACCTGATAAAGTTTCTGTCTCATTACACCAAATAAAACTGAAAAATTTAAACGATACTCAGCAATTTGATCTGGGTTCCAAGGCTCTTGTGCATCACACATATGAAGTATTGCACATGACCAAGTTTGCACAAAATTCTTGTTTCTAAATTTATCCCAGAAAAATTCTCTAATTCTGCTTCTACTTTGAGTCGTTTATAGCACTCCTCTATGTGACACCTTAATAGATAAGCTTTACTGATATCTTCTTTATTGAAATAAAATAGAAACCAAAGGTCCTATTTTTTACAGTATTTTACTCCTTAACATCTTTCCTTAAGTTGACGCTATTGGGCTTTGTTGCATCGCTATCTACGATGGATAAAAGATAAAAATGTAGAATATCAATAGCTTATTATTCTAGCATTTATAGTAAGGACAGTCAGTAAATATCTAAATTTAAGTAAAAGAAGTTTTACTATCATTCACTAATCTAGCTAGAATTCAAGAATTTCAATGCTTTAGCTATTTTAAGTAGAATTAAATTTACTAGTACAAACAATAAATTACTATTCTTAAATTTAATCAGATTGATTGCAAAAAATAAGATTTTCAATAAGCTGCTTGTATAGTTAGCCTTTCATAGATAGTGATGCAACAAAGCCCGCTGGAATCTAGTTCATATTATATATTTATCTGATAAGTTCCATGCTGTCTCTTATACACATCTGACGCTGCCGACGATACTCCTTGTGTAGATCTCGGTGGTCGCCGGATCA
>NODE_79_length_2957_cov_2.471875
TTTTAATGATACGGCGCCCACCGAGATCTACACAAGGAGTATCGTCGGCAGCGTCAGATGTGTATAAGAGACAGCCAGGAAGGCAATATCAGCAAAGCTTAATGGGAACAGTAGGTTTAGATGAACAAAGTATCCAAAGAAGAGCAGGTCAGCAATCTGGTACACCAAGTCGAAGACCTCAAATACCACAATCAGCTCAAAGATCAGCACCTAAAATACCGACAAACACAGGAAATCAATGATGAGCAGAAAATCATTATTATTGATACTATGTCTTGTAATTACTGGCTGCACAATGGATTGTGTTGAACCTGGGTTGCAGAGCAGAAATACTAGTGTCAGTATAGATGTGCCAGTTCGTGAAGCTGGCGAAGGAGTTAAAATTCATTGGGTTGATTCTGGTCAAGTAATTAGCAAGGATGAGAAAATCAAATTTACTCTTGGTGGGTCAGTAAATCTTTGTCCTCTTAAAGAAGGGAAAAATCCAAAGAGAGTACTTGTGCCCGCTGTATTTTGTGCTAATGATTTAATACCAAATTACAGTAATAAGTTAACTGATAATGCTAGTCTTGATGAACGAGAAATATGTGGGGACATAGGCTTTGGAAATAATGAATTCTATAGCAATAGACGTTATGTAGATACTGGAATTAAAGCAAATCCTGGTGATAAGTTAAGCTTTAGCTTAGTTCCCAGAGAGATAACGATTGATTATGACAATCCACAAGGAAAAGGTATCAGTTTTGATGATAATTGCTATAGAACTGAAAAAGGGGATGAAAAAGACAGAGCTACAATAAGAGACATGCTAAACGGAGGAAAGTTCTTTTGTGGAGAAAGTGGTAAAAGAACTGTAGTAGAATTTCCGCCGCTGAATAAAGAAGAAATGAATAAAAGAAGAGTGCTAGTTGGCAATGGCTACACTCCATATGATAATAAGGTACATTTTAATAAGGATTATATTCAAAATTCATGGATAAATGGTGCATTGTTAGATTTACGACGAACTAAAATAGGACTGAATGAATTATGTAATGGGAAAAGGTGTGATTTTAATGAGCTGAACAAGTACAGTTCTTATGAACTTAATTGTTACTATCAGAACGTATGTTACAATAAAGAGGGTATATGGAGTTTTGGGATAGGTGCAGAAGGAAAACGAAATTGTGTTTCTTCTGTCAGGTATGAGAAGTATGATAAAGGAAATACATGTGACATGTATTCTCACCTTAAAGGTATTGAGGATGAACTAAAAAAGATTGAAGAAAATAAGAGGGATTCTAAGCAGATTGACATTAATTTAATATCAAATGCTAAATTAAACTTCAAAGAGGACAGAGGAGATATTTCTTGGGCCGAAGCTCTTGTTGCAAAAATTGGCGATTTTGATGATCAGGATACTGCTAAAGGTATTCAATGTTTTCCAAATGAGAAAGGTGCGAAAGGAGATAATGTATGTTCACAGATTAATTATAAATTTGAAGATTACTCTCTGAGATTAAATCATGATTATAAAATAAAAGGTATAACACCTGGTAGTAGTGTGATGCTTGCTATAGCAAGTAATGGCAACTACCAACTTCATAGAGGGGGATATCATGTTGAAGTGACTAGATCGTGCAAATTCACTGACGGCAGAAAGTTGTATGTGTATCTAGGTGATGAGCTGCCTAAAAATAGACCTGCTGACACTAATAATTTTAAAAGAGTAAGAGATTTAATTAAAGTTAAAGAAGATAGCATAAAATATTACATAATAGATGGAAGTCATTTGGGGGATAAAGAATCTAAGAAGGTATATTTTGGTATTAATGTGCACAATGTAGAGAAAGATGATATTACGGACAAAGAAGGCAAATATTATGAAGATAACAAATACACAGTAAATTTATTTTTAAAAAGAAAAATAAACGATTTTATTTCATCAACTATAAGAAATATCTTTTGTATTGCAACAGGAAGAGAATGCCCCTCATGTGATACAACAGCAAGAGAAAAATGCTCCTCATGTACTGAGACAGCAGGAAAAAAATGCGAAACAGGAATTGTAGGTAGTGTTGAAGATTTATACAAAGGATATGCAAGAGGCCTTCTACAAGGAGTAAGAGCTTTGCTTATTCTATACGTTATATTTACTGTTGTTGGCTATATGCTTGGAACAATACAATTAAGTAAATTCGATTTTATTATAAGAATATTCAAAATAGCATTTATAGCTTTTGCTTTTAGTGATAGAAGTTGGGAATTCTTTGGTACAACTTTGTCTGGGCTTTTTGTTGATGGTAGCATTTATTTAGTTGATAGTTTTTCTGGCTATATAGGAGAAGGAGATAAAAAATTTGCATTCTTAGATTTAACAGCGGGAGTATTATTTACAGGAGAAACATGGCTGAAATTTTTGTCTTTAATGCTATCAGGACCTTTTGGCTTTATTGCATTTTTGGCAATACTTTATGCCACTTTTGTGTTTTTAAGATGCATTATTAGTGCTACGTTTAAGTATGTAATATCTACTGTTTTAGTAGCATTTTTATTGTCGTTGGCACCTTTATTTATCGTATTTATTCTATTTCAACAAACTAAAACATTATTTGATAATTGGATAAAAACGCTGGCTCATGTTTCATTGCAACCAGTCATTTTATTTTCATCCTTGTCTCTTTTAAACCAGTTAATGTATTCAGTTCTATACAACCTCACAAATTTTTCTGCATGCTATCAATGCTTAATTAGTGTAAATTTTTTATCGTATGATCTGTGTCTTATGAAATCAATATTACCTCTTGGGTATAGTCCTGGTACTAGTGTTGATGTTGCGCTCAGTACTGGAGAAAGGGCTGGTGGGCACTTTGCAGCATTACCTATAGATCTAATCCAGGCATTTATCTGTCTCTTATACACATCTGACGCTGCCGACGATACTCCTTGTGTAGATCTCGGTGGTCGCCGTATCATTA
>NODE_80_length_2955_cov_2.725851
TTTTTCAAGCAGAAGACGGCATACGAGATCATGCCTAGTCTCGTGGGCTCGGAGATGTGTATAAGAGACAGGCATAATGCAGGAAGATAGTGCACTAAGTGTAAAATATTTCACTCCTGCTTCACATGAATAAGCTGAATCTTTATTAAAGCTCGCAAGAACATACAAAGATATACTCATCAACTCAAAAGCTAAATAAAAAGAAATCAGACTATTTGCTGAAACCAAAGTTATCATGCCAAATAGCGCAAAAAGAATCAGTATTGAAAATTCATATTTATAGTCATATTTTGATAAATTCAGCATCAAAAGTATTAAAATTCCTGTGCTGAGAATTAACCCTTGGGCTGACCTGATGTATAAATTGAGTTTTAACAACGAATTTAAGAGAAAAATTTCATTGTTTTCTGCCGAAATAATTAAAATAATCAAAGTTACCACTGTGCAGCCAAGTGCTAATAAGTTGATAGTTCGGCGGTTAAATATAATTCCAAGCAGTAGCAACACTAACGAGGAGATAATAGAGAACGTTTCCGGCAATATCTGTATATAATTCATAGCGCATTATATTTGACTAACAAATTTGCCATACATGGCTTCAAATAATGCAGTGCAAGGGTTGGGTAGAATCCAAGCAAAATAACAAACACTGCAAGCAGAATTAAGACAGAAAATTCTATGCTATCCAAGCGATTATTTAATAATTTAGAATAGCTAACCCCCCATATTATTTGCTTACATAAATTCAGCATATAAACTGCGCTTAAAATAGTGCCAAGTGCGATAAATCCTGTAAAAAACCCTATGCTCTTAAACATTCCAACCATAGCCAAAAACTCACCTATGAACCCAGATGTTCCAGGTAGCCCTATTGAAGCCATTGAAAACAAAATGAACATAAAACCAAATTTTGGCATTGTATTTACTATGCCAAAATACTTTGCAATCTCCAAAGTTCCAGTTCGAGTATATAGCATTCCAACACACAAAAATAAAGCAGCAGAAATAAGGCCATGACTAATCATTTGAAATATGCTACCCAGTACTCCTTCCTCACAAAATGAAAAGAGGCCAGCAGTAACGATCCCCATATGTGCTATTGAAGAATAAGCTATTAACTTCTTTATATCATCTTGAGCAAACGCAACTAGAGAAGCATATATCACCGCAATAATGCTCAGCACAACAACGAAATTTGAAAAATACAAACTTGCCTGAGGAAGCATTGGAATAGAAAATCTTAAAAATCCATATCCCCCCATTTTAATAAGCAAGCCAGCTAAAACCACAGATCCAGAAGTTGGTGATTGCACATGCGCATCAGGAAGCCAAGTGTGAAATGGAAACATTGGAACTTTTATTGCAAAGGAAATAAAAAATGCAATCCACAGCAATGACTGCACTTCAAGATCAAGGCTTGGCACTAATGTGGCTAATTTTTGTATATTAAACGTCCCAAAAATGCTATAGATGTACACTAATCCAAGTAGAAATAATAATGAGCCAGTTAATGTATAAAGAAATAACTTAAACGTTGCATATACCCTGTGTTTTCCTCCCCAAATGCCAATAATAAAGAACATTGGTATTAAAACAGCTTCAAAAAACACATAAAAGCTTATAGCATTCAGTGAAACGAAAAACCCGACTACAAAACTCTCAAGCAGTAGAAATAATGCCATATAGGCTTTTAGGGTCGTATAACTCATTTTGCAGTTATAGAGTATACAAATTACAAACAAGAAAGTTGTAAGCAGAAGGAAAGGCAACGATATACCATCTATCCCTATTCCTACATTCTTGATTGGATAGCTGACAAACTGAAAGTCCGCATTGTTATAATCAAATTCTATACAAGTTACAATGCTAAGCAAAAATGGAAGTATAGTAAAAAATAGGGCAAGGAATCTTAGGTGTATAGATTGATGATTAATCCTGATCGAGGATAAAATCAACACTCCTATCAGTGGAAGCAAGAATATACTAAGTAACAACACCTTCTATTTAATTCCAATAATATATAAAGCACCGATTATTAAAGTAACAAACATAATAAATGCATAATCAAATATATAACCAGTTTGTAACTTTATAGAACTTTTTGAACATTCATTAACCAACCTTACAACACCATTTGGTCCAAATGAATCAATAGCCTTAACATCAAACTTCCATAGAAGCCTAGATATAAACCTTATCAGTGCAATTATAACAAACTCATACACCTCATCAAAGTACCATTTATTCTGCAAAAACTTAAGTAAAAATTTACTCTTAATTTGCCTAATTACTTGATATTGGTAAATTAGGTACGCAAGTGCTATTCCACTTAGGCTCGCTAAGGTTGGCAGCAGTTTTATAAAGAAATTATGAACTCCATGCTCATCAATCACCATTAAACTTGATTTCCAAAACGCATTACTAGTTATGTTCAAAATATTTGCTCCCCACACTCCAGAAAATACCGATCCAAAAGCAAGTATCAGTAATGGTATAAGCATAATCTTCGGTGCTTCATGTATATTAATTTTACTTTGTTTTTGGCTATGGAACACAAGAAGCAATAACCTCCAAGAGTAAAACGCTGTGAAGAATGCAACAACCAAGCTTATTACAAAAGCAAAGCTATCCGTGCTATAAGCATGTTCAATTATCAAATCCTTTGAGTAAAAACCTGCAAATGGAAATATTCCAGAAAGCGCAAGAGACCCAATCCACATGAGAGTGTAAGTGCAAGGGATTTTCTTCCAGCAATTTCCCATTTTCTGAATGTTTTGCTCATGATGCATTGCATGAATTACATTGCCAGCACCAAGAAATAGTAGAGATTTAAAAAAAGCGTGTGTCATTAAATGAAAAATAGCAACATTGTAAGCAGAAAGCCCTGTCTCTTATACACATCTCCGAGCCCACGAGACTAGGCATGATCTCGTATGCCGTCTTCTGCTTGAAAAA
>NODE_81_length_2935_cov_2.757173
TTTTTCAAGCAGAAGACGGCATACGAGATCATGCCTAGTCTCGTGGGCTCGGAGATGTGTATAAGAGACAGGGTTGATTAAAGGTAAGTTATAAAAGTTTCTGACTCTTCGATAGATATTAGATTTCTTGCATAACCAGCCAGTCTGAAATCCAATAATGGTTTCATACGCTGTAATTCATGCAAGAAGTCTAATGTCTCCATCTCTACTTAAGTTAACACCCTTAACTAAGCAGATACAAGTAAATAACTAGTAAGTTTTTTCAATCCTGCTCCACAGCAAATTTTAATGCTATGTGAGTAGTTATAGTGCTGTTAACAATTAAAATGACAAAAATTAAGATGGTGATTAGTAGTGTATAAATATTCAAGGATAAATTTTCAAATTGAGTTAGCAATTTGAAATATACAAAAGTTGGCATTATCATTGGCAAAACAAGAATTTGCGACACTCCTGATGCTAAGTTATTTCGACCAATCATTAATGCATTTCCAGTAGCTGAAATATTAATGATTATCAGCGTATTAAATAATAAAGACACTCCAACTGCTATTGAATGTTCAATATTATTGCCTAGAATTGCAAAGTTGAACATGAAAGAAATCACTGAAATCGGTAACCCAAATAACAACCAGTGAGCGAAGATTTTATAAGCAACTATCAACCTAGAAGAGAGTGGCTGTACAAAGATTTGCTCTAATATTCCATCATGATAATCAGATGTAAATAAATTATTTGTAGAGATCTGCAAAACAAATGTAGCACATATCCATGTTAATGTTAATATGACTTCTTGTTTACTGTTGTTTTCAAGTGTATATGAAGATAAACTTAACATTATAATAAAAATACATACTATATAAGTAAGATTATTATTATTTATTACTAATTTTTTTACCGAACTAATCATACTAGGATTTTAAATGTTTATTATAAATTATAGTGTTTACTTTGAGGGTAGTATAATTTTTTGTGTTTACAAGTTATATAAGTTTTAATATATTTTATTGATAATGCTATGGAAAAATTAATAAAAATAAAGTTACCAGAAGATTACGTTCCTTCAGAAAATGAAGAATATATGAACGGAAAACAACTGGAATACTTTAGCTTAAAGTTACAATCAATACTCTCTGAACTGGAGAAACAAGATCTAGAAGATAGTAGTATTTATTCTGATAGAGATAGTGAAAATGGAGAATTAATTAAGCGCCGAAAAGATAGAAAAGAAAAAATTAAGGAGGCGTTGGAAAAAATAAAATTAGGCATTTATGGTTACTGCGATGGAACGGGAGAAGAAATAGGAGTCGAAAGACTTAAAGCTAATCCGCTTGCTATGTATTGTATTGAAGAACAAGAGAGAATAGAAAAAGAAAAGAACGTTTATAACATTAATGATTAGAACTTGTCCGAGAATTCAAGCATATTTCTCTCCTTAACATAACTCTACTCATAGCCAGATATATGAAATTTTCAGTGAGTAAATCTTATTCTTTCGATAGTCTTCTATTCCTAAAGCAAAAGTCCTTTCTACAACCCACCTTCTTGGCTGTACTTTAAACCCCTCATTGGTAGTAGCTAAGGCGGTGTGTCTTTGTTGACTTAGAACCTACATGAAGGCCTTTTGACAATCTCAATATCCATACCATATTCTTCCTTTATATGATTTTTAAATTTTCTCCTTGGTATCCCATCACATTTTTTTAACTATAGTATATTTTTTTCTTACTTTCCTGTATGATACTCTGGAATAGCTTTCTATTCTTGTCCATTCCCTTTGACTTAGGTCTGCTGGGTGCTTTTTTCTCGTCTTTACCCAGTACTAAAACTTTAGATATTATAGCCTCTTTTACTAATCTCTGGACAAGCTCTAGCTTCGGTAAACTCAGTAGAAGGTTCTTTTGCAAAAAATGCAGCATGTACAGCATTTTTAATAAAAAAACATGCGGCAAGTGCAAATATTGCTGTCGGTACATAGCGCAAAGGAAAAGCTATACTAAAAAAAGTAGCAGAAGCGACGATTAAGCAACAACAAGTCAGTATCGTTTGATCACGTAGATAACGTCTATCAACTCCACCGTATTCAGCCATCAACCCTTTAACTTTATCATTGCTACCGTATGGCAGAGTAAGCGTTTTAATCAAATTCATTACACCATTATTAGTGAAATATGGAGCACACTCTATAACTCTGGAGCCATTAACCTTCTGATTAGGATCTGCACCATACTTTAGAAGCAACTCTAAATATTTTTCGCGTTTATCGTTGTCACAATTGATTGCTTGATATAATGGACCTCGACCATTTTCATCTAACATATTAGGATTAGCACCATATTTCAAAAGTATTTCCATAGTATGATCATCATCAAACAAAAACGCTTCAAACAACGGATTTTTACCATTTCTATCTACCATATTAGGATCAGCACCATATTGTAACAATAACTCTACAATTCTGCTGTCGTCGAGAACCATATAATAGTATAACGAAGCTTCATTATGTAATAGCTTTATATTAGGATCAGCACCATTTTCTAAAAGAAGTTTCAAAATACTATAATTTCTTGAATCTTTAGCTTGCATTAAAGCAATAGATAATGGAAAGTAAATACAAATAAGTTCTTCATTGATGTAATCACCAAATCTTCCATCTTTACTGCTTTTGAATTTGGAAAAAAGCTTTTCAAGAAACTTTATATCCTGATTATATAGAGCCCTACTTAAGTAAAACCTCAAATCTCCAGGCGAATTAATTTCATTTAAATTTTCGTCAGTTAGATTTTTAACCCCTTCTATATTTTCCTTAGTGAGAAATTCATATGCATTACCTAGCTTTTTAAATTTCTCCTCATTTTGTTTCTTTGCAGCTTCTGAATGTTCTCCCTGGAATATCTGCATAAATTTTCTTTCCTCTTGGAGCGCGTCCATATTC
>NODE_82_length_2846_cov_3.210906
TGCGGCGCCCACCTAGATCTACACAAGGAGTATCGTCGGCAGCGTCAGATGTGTATAAGAGACAGATATTGTGTGGTCGATTTGAAGGTGTTGACCAAAGAGTAATTGATGTGTATACTCCTTATGAGTTAAGTATTGGAGATTATATACTTTCGGGAGGTGAGCCAGCTGTGATGGTGGTTCTTGATGCATGTATTAGGCTTCTTCCAGGTGTAGTAAATAATTTCGATAGCGTTGCTGAAGAAAGTTTTAGTTATAGTGGTGGTATGCTTGAATATCCTCAATATACTAGGCCTGAGCAGTGGAGTAGGTACAAAGTTCCTGAGGTTCTGTTGTCTGGCAATCACAGAAAAATAAGTGATTGGAGAAGGGAACAGTCATACGTTAGAACAAAGGAACGTCGACCTGAATTGTTGAATGGAGATGATAAATGACAAACTTGCTTGAAAAATTTAACGAACAACAAATACAAAGATTAGCCAAAGAGATGCCGGTTTTTTGTCCTGGCGATGATTTGAAGGTCACTTTTAAGGTAGTTGATAGTACGGGTGAGCGTATACAGATATTTGAGGGCGTATGTATATCAAAAAGAAATCGTGGATTACACTCTTCTTTTTCAGTTAGAAAGGTAAGTCATGGAGAAAGTATAGTATCACAATTTTTTGTTTACTCTCCTGCATTAATTTCAGTACAAGTGATGAGAAAGGGAAAGGTCCGTAGAGCAAAATTATATTATCTGTGCAAGCTATTTGGGAAAGCTGCAAGGATCAAAGAACGTACTACTTATGTTAAAAAAAAATCTAAGTAGATACAATAGGGAGTGATGTCAATTGTATCATCTCAAAACCCTCTCTTATTATCCCAATGTGTGACGCACAACTGTACTTTGCCTCCCGCTGTGGTGTCATCCCAGTGTTTGACACTGGGATCCAGATTCTCCTTTTGGTTTGTGCTTTCATGGAAAATATAAAAATTATTTGCAGGCAAAGCCTGCTAGATCTCAGTGTCAAGCACTGGAAAAAGGGGAAAGTTTTTTCAAATCCTCATGTAAAGAAAAGTAAATGAGTATAAAGAAAAACTTTCTTAAGTTACTTCAATCTAAGCGCGTACATGCTCGTGTAAAAAGAAAAAATAAAAAGAACAGAGCGTTACGCTTTTGTTCTTTCACGGCACTAGTTATCTCACTTGGCTGTCCTGTGTGTATATTGTTGAGTATATTAGTTAACTCTTACAGTGCTTTAACAGTAACGAAAATTTTATTGCCAGTTGAAATAAATGCTGATCTTATTTTAACTAATAATCCTGGTGATTTACGATATAAGTCCATTGGCTTACTCAACAATTCTTTACGTAAGGTGTTTGAAGGAACTGATTTTAAAGACGGTGACGAAATTTTAAGTCGTAATTCTTACAAAGAACTAGAGAAATTTTTTCGTAAGAGAGTAAAAAATAGTGGTGAATATGAGATCTGGTTTACCGCGTCAAGTATAATTAATTCAATAAATAAAGATAAACATTTGAATGATCGTTATGCTAAATTACTTGATTGGCTAAAAGAAAAGGGGAGAGTGAAAAAATTTTTTAATAAGTCTTTATTCCTTAAATCTGACTCTCGTGAACCTGAGAATGCAGGGATTTTAGGGGCGTTTATCGGTTCATTAATGACAATGATAGTATGCTTAGCGTTGGCATTGCCAATAGGAATTATGTCAGGTATCTGTCTTTATGAATTTATGCCTAGAAATAGGCTAATAACCAGTATTGTAGAAATTAGCATGAATAACCTTGCTGCAGTGCCTTCAATAATATTTGGTGTGGTAGGACTGACTCTCTACTTGGGCATATTTGGGTTACCCCGTTCTTCACCGCTTGTTGGCGGGATGACTCTTTCATTTATGATGCTGCCTAATATTATTATTGCAACAAAAAATGCCTTTACAAACGTTCCTATTGCAATAAAAGATGCAGCGTTTGCGCTAGGTGCACCTCACATCAAGGTGATATTGGATCACTCTTTACCGATTGCATTGCCACGGATAATACATGGTGCAGTGCTTGCAATTGCAAGGATTTTAGGCGAATCTTCCCCTTTACTTATGATAGGCATGGTAGCATTTATTGCTGATACACCTACATCCTTCTTCGATCCGGCAACTGTTTTACCTGTACAAATATACATATGGTCAAGTAGTCCTGAAATTGCATTTATTGAGCTTGCTGCCATTGCAATTATAGCTTTATTGTTAATGCTATTTGCTTTGAATTTAATAGCAAATTTTGTAAAAAGAAAGTTTGAGTTTTTTGATTCATGAAAATTATTGTTTTATCTGGTTATGGCTTGAATTGTGAAAAAGAAACTGCATTTGCATTTATGGAATGCAGCAGAAAGCTTGGTATTAATAATATTGAAGTAAAAATCGTTCACATTAATGAAGTTATAAGTAATTCAGATGAACTAAAATCAAGTAATATACTTGCAATTCCAGGAGGTTTTTCTTACGGTGATGACACTGGTGCTGGCAATGCATTTGCTTTGCGTATAAAAAACAACTTGTTAGACGAATTTCAAAATTTCTTATCTCAGGATAAGCTTATTATAGGGATATGTAATGGTTGCCAGATATTAGTAAAGTTAGTTCCAGAATTCTCTAATCTAGCTTTAACCTCTAATGATATAGGTAATTACCAATGTCGTTGGATTAGAGTGAGAGTTAATCCGCAGAGTAATTCTGTTTGGCTACGGGGCCTGAGTGAACTATATCTCCCTATTGCTCATGGGGAAGGCAAATTTTTTATGGATCAAGATACTTTGAATCCTGTCTCTTATACACATCTGACGCTGCCGA
>NODE_83_length_2815_cov_2.596056
ACTTAAGGTAGGAAAGCAGATGATTACAAGTAAACCTGTAAGTGCATCTACCAAAAGCTTTGAAGCATGGAAGCAGTTGCCATGGAAGAAATGCCAGAAAGTTATTGTGAGGCTACAAAGACGTATTGTTAAGGCTGTCCAAGAAGGAAGATGGGGTAAGGTAAAAACTTTACAACATCTTCTCACACGCTCTTTTAGCGGAAAAGCTTTGGCTGTTAAGAGAGTAACTGAAAACCAAGACAGGGGGTGTAGATCGTCAACTATGGTCAACTTGCAATGCTAAATTTCAAGGAATAAAGCAGTTAAAGCAAAGAGGATATAAACCTTCTCCGCTAAAACGGATTTATATCAGTAAATCTAATGGCAAAAGAAGACCTCTTGGAATACCCACGATAAAAGATAGAGCCATGCAAGCATTATATCTGTTTGCTCTGGAACCGATAGCTGAAACGATCAGTGATCGTCACTCCTATGGCTTTAGACCTAAAAGATCCTGTGCAGATGCTACAGTAGCTTGTCATTTGTTACTGGCAAGTCGTAATCAACTACAATGGATACTTGAAGGTGATATCAAAGGATGCTTTGACAACATTAATCATGAATGGCTTATGAAGCATATTCCTATGGAGAAGAAAATTCTGCATAGTTGGTTAAAAGCTGGCTTCCTAGAATCAAAACTCTGTATCCCACAACTGCAGGTACCCCGCAAGGTGGTATAATTTCTCCAATACTAGCCAATTTAGCCTTAAACGGACTTGAAAAGTTATTGGAAAGTCGATTTGGTAAACTCGGCAGTAGAAAAAGAAACAAAATCAGAAGTGGAGTGAATGTAATCAGATACGCAGACGACTTTATTATTTCAGGTTTCACACATGAAGTACTGGAAAAGGAAGTTAAGCCTTTAGTATCATCTTTTCTTCATGAGCGAGGTTTAATTCTGTCAGAAGAGAAGACAAAGATTACATCTATCACAACAGGGTTTGACTTTCTTGGTTGTAATGTACGTAGATATAATAAGAAGTTAATTATTAAACCTTCGAAAGAAAGTATTAAAAGACTTCTTAATAAAGCACGTACATTGATAAAAGCAAATATAGCGAACACTCAGGCTATAGTAATTAAGTCACTCAACTCTCTACTGAGAGGATGGGGAAATTACTATCACCATGTGTGTGCTAAAAAAGCGTTTAGAAAGATCGACAATGAAATTTGGCATAGTTTATGGAAATGGGCAAAGAAAAGACATCCTCGTAAAGGATTACGTTGGATAAAGAATCGTTACTTCAAAGTAATGGGTCAACGCCAATGGGTTTTTGCTGCACCCCTATGCAAGAACAAACCAAAAGAGATACGGTATTAAGACTGCTTAAGCTGATTGATATACCTATCAGACGACATGTTAAAATCAGAGCGGATGCAAATCCCCTTGACTTAAAATGGAAAAAGTATTTTGATGAGAGAGTGAAACGAACAAGAATGTTAGCAAGCTCTTTCTCAAGAGAAGGTTCTCTACTGTTGGTGTCACCATTAAGAATGATGTTTCCTGAGGAATCATGAAGGACAAGCCGGTTCTAGAAAAGAAGAACTTAGATAAGGGGCTCAAGCGTAGTGTGGGGAAACCTGCATGCTGCGTTTCTAAGGGAGGGGGTAGTAGTAATACTGCTTCCTTACCTGACCAAGTAAATTCTTATGCAAAAATTATTATCAAAAAGTAGAAGTGTCAGAGGCTTTACGTGCAATTAAATTTATTTAGCAATAATCAAGTTGATTATTGCTGGCAAAACTATATCACCTTAGACGAAAATAAGCACGTATATAACTCAATAGTTAACGATTTATCTTGGAAATGCCTGATTCTTTTTGGACCTAACAGCTCTGGAAAAACTCACCTTGCTCATATTTGGCAATCAATAAACAATGCAATTTTTATTAATGTGAATAATTTTGTAAGCGAAATTAGGTATAGCGATGCGTTTATTTTAGAGGATGTACAAAACATTAAAGATGAGGAAATGTTGTTACATTGTTATAATTATATGAAAGAAAATGATAAGAGACTGCTAATCACTTCTTCAATTTCACCAAAAAAGCTTAACTTCAAACTAAGAGATTTAAGCTCCCGAATATTGTCAACTACCAGCGTAAAAATTTTGCCTGCAAGCGAGGAATTATTAAGAATTATGCTAATAAAACGATTTTCAGATAAACAGTTAAAAATTGATTTAAAAGTGATTAATTATATTCTAGCAAGAATAGAACGTTCTTTCCACAGCATTAATAAAATTATAGAAAAAATAGATAGTGAATCCATAGGATCAAATGTAACCATTCCTTTTATTAACACTTTATTAAAAAAAAGTGCCAATTGATTCCTTTTTTTGTAAGGTATTTATTATATATATTAAAAATTTATTAATACCCATACAATAATGAAGTTGAAATCACTATTTCTTTATGTTAAAATTATAATAAATACTATGATGTAATAAGAATAAACAGACATAGCTAAGGGATATTTTATACGATAGTAAAATTTACTCTACAGGATGTTTTTTATAGATTCAATGTTATAATTAAAATATGGTAAAAATAAGATCAAATTTAAAAAAAAGGTTAAAACAAAGGTTTGTAGTACTTACTTTATTGATAAATGCTTTGTTTATCTCATATTTTCTTATAAAAAACACAAAAAATACTTTCAATCAAATTATAGTCAAAGAAATAAATATAGGAGCTGATAATGAAAAATAAACAACTACAAAATAAAAAAGAGAATCTTTACATAACGTATTACCTGTCTCTTATACACATCTCC
>NODE_84_length_2797_cov_3.311397
TTTTTTCAAGCAGAAGACGGCATACGAGATCATGCCTAGTCTCGTGGGCTCGGAGATGTGTATAAGAGACAGCATCTGGATAAAGATTACAGAAAGGTGTTAATGGAGGAGGTGTTAAGCATTCAATGTCAAACTTGGATAACCGATGTAAATCAAGATAATTTCAATAACTATCTTTGCTCTTTCAAGTTTGTTGAATTATCAAGTAAATAAATTTCAAGCGTGCTGTCTCATACATCAAGCTCATATTCGGTATGTAAATCTCTAATTAAAGCCTCAGCGTGTTTTTTTTGAACAACTATACTGATCTTGATTTCGGACATTGTGACAGCAAGTATTTCTATCTTTTTTTCGCTTAAAACCTTGAGTGTGCGGTACATCACTTCAGTGTTAGACATAATACCAATACCAATTATTGAAATTTTAGCTATATTATTGTTTACGACATAATTTTCATTTTTGTTCAATAACTTTGTCATTAAATCAACATCAAATTTAGAAATCAAAAAGCTTGACCCATGTATCATGTCAACTTTAACGTTTGCTCCTGCTATATCTCTTAAAGTATCCAGAGTATTTGCAAAGTTAGTAAAAGTTACAAGAGCTTCGTGAGTGCTATAAGTTATTCCAGTAATTAAGTATCTTTCCAGTACATCTTTTTCGTGTAGTACTGTAGTGCCTTCTACTTCCTCAAAAGTGGATAACACTTGCACCTTAATATTATGCTTCATTGCAAGTTGTACTGAACGATTATGCAATATTTTAGCACCAGATGACGACATCTCCAATATTTCATTGTAAGAGATAGATTTAAGCTTGCGTGCCCTTGGAACAATTTTTGGGTCTGCTGTATATATTCCGTCAATATCAGTAAAAATTTCACAAGTCCTCATACCAAAGACTACAGCAAAGGCAATTGCTGAGATGTCAGATCCTCCTCTACCAAAAGTAGTGATTCTATCATCGTATATACCCTGAAAACCAGCAATGATTGCAGCAGTATAACCCTCAGCAAAAGATCTTTTTACATGGTCAATTTTTATCTTTTTTATTTTAGACTCAGAATAAAAATTATCCGTTAGAATTGGTAACTGCCAGGCGAGCCATGATTTAGCATTAACTCCAACAGACAGAAGAGTGATAGCTAATAACCCGCAAGAGATTTGTTCTCCTGCTGAAAGCAGGACATCATACTCTGATAACTCTTGTCTACAATTTAAATTTGAAATTTGCCTGGCTTGAAAAGCCATTTGGTCAGTGAATCCTGCAGCAGCAGATACAACAGCAATTACATTATAACCTTTTTCAATATCGTTTTTTATTAGATTTGCAACTCGATTTAAGTCAGTTAGCGAAGTACCACCAAATTTTTTTATTATTATTTTGTTCATAGTTACAATAAGGTCAATTTCACCTTTCTAGAGAGTATAGTTGCTTAATTAAATGTGTTTTTCTGGTCACTAATTAAAGTGATAGAGGATTATTCATCTTTATCACTACCAAGGTCTTTTAACATACTGTAGTTGCCTTTTCTGAATTTACCTTTTAAAGATGTAACTCCGCTTTCGCTAATACCACTTAAACTTAATGCTGCTCCACCTAGCTGCAATCCAATTTCAGACGTTTCGGGAATAACTTTACTAGCCCCTAGATCTTTATAAACCTCCACATTATTCAAATCTGGTAAACGTATTATAATATTTACATGCGGGAAGTTTGTTGCAACTAGAGAAACTATTTTCTTTATAGTGACTTCGTTCTTTATTGAAACCACAAGAGCTTGAGCTCTTTCTATTCCTACTGATTTTAAAATTTCATATCTTGTAGCATCTCCAAGATATATAGGGAAACTGTCATTTTTTCCTTCTTTCACTATTTTTGATTGAATATCTACAACAACATAACTTAAATGCTCTGCAGTAAGCATTTTCGTTACCATATATCCCACTCTACCAAACCCGGCAACTATTACGTGGTTATAAAGATCTTGTGTGTCTGTTTCGATTGCTTCATCGTCTAGTATTATTTTTTCAGTGCTAAATGAATTTGCTATCCAGTCTCCTATTCCCGATAAAAGAGGAGTAAAAGCCATAGTTACTGTAGTTACCATCATAAGCACTTGAGCGATTTCACTTGATAGTACATCTAATTCATCTGCTAAACGGAATAAAATAAATGCAAATTCACCGCCTTGTGCAAGCAGTAATCCAGCTTGTATTGCAGGTGCACTTCTAAATCCAAAAAATCTACACAATGTATATATAATGGACGTCTTTAAAACGATAAGGATAATTGATAATAAAGTAACGAGTGGTAACTTATTGAGTAAAAGGTCAATATCAATAGACATGCCAACAGTCATAAAGAATAAACCAAGAAATAAGTCTTTAAATGGCAATACTGCATGCTCTACCGAATTCCTGTGTTCTGTTTCTGCAACTAGTAACCCAGCAACAAATGCGCCTAATGCCATTGATAAATGAAATTGTTCAGTAATAAATGCTGATCCTAATATTATCAGAAGTGTTGTTGATATAAAGATCTCATTACTCTCCATTTTGGCAATAACCGAAAACAATGGCCTCAGTAATAACCTACCAGTTACAAATATCAACACCAATGCAATAGCTGCTTGCACTAATGAGCCTGCCAACGAGCTTATTAAGCTGTGTTCAGAATTGCCAGTAAGCAGAGGCACTAGTACTATTAGAGGTACCACTGCAAAGTCCTGCATTAGTAGCACTGCTATTGACAATCTACCAACTTGGCTTGCTTGAGAACCCTTTTCTTGCAGAAC
>NODE_85_length_2771_cov_3.107275
TATAAATATACAGACTTACAGCTTTTGGTTGGTAATACCATAATGGAACTTTATCATCCATTTTAGAAAATACTATAGTACTCTATAAGAGAAAGAGAAGTTGTCACACTTCTCTCTTTCTTAACCACTTGCTGAAGAACGTTTATCTTCTGTGGCATCTGGTGATGGAGCAACTAATCTACTCAAAATCTCATCTTTTGGTCCCATAGCATAAATAACCCCATCTGACATGACGATCACTGTATTGACTACAGATAGTAGCTGTAGCTTATGAGTGATGATAACAGTGGTAGTATTTTGCTCTCTTGCAACATTGATTGCATTAATCAAGCGCGCCTCTCCATTACTGTCTAAGTTAGCATTCGGTTCATCAAGCACTAAAAGCTTAGTATTACCATAGAAAGCCCTTGCAAGTCCAAGAAGCTGTTTTTGGCCACCAGAGAGTATTACTCCTCCAGGTCCTCCTATTGTTGTATCATACCCATTTGGTAAGCTCAGTATTAATTCATGTATTCCTGCAATTTTTGCTGCTTTGATTATTTCTTCAGGATTTGGATCTGGTCTCATGCGGGCAATATTAGCTTTAACGCTCGTGTTAAATAACTCAATATCTTGAGGTAAGTAACCAACATAATTACCAAAGTTCTCTCGATTCCAAGTATATACATCAGCGCCATCTAGTCTGACTACACCTGATATGGGTTTCCAAACACCAACGGTTAGTTTTGCAATGGTCGACTTACCAGAAGCACTTGCACCAATAACACCAACAACATCCCCTGGTTCTATTACAAATGAGATTCCTTTTACTGTTGGCTTATTGCTCCCATAAGGAGTAAAAAATACCCTATCAAATTCCAACTTCCCTTCAGGCTCTGGTAGAGCCATAGTTTGCTCTCTTTTTGGGGATGTTAGTATAAGTCTTTGTAGCCTCTCATATGACATTCTGGCTTGATTTAAAAATTTCCAAGTATGAACTGCTGCATCAAATGGAGCCAATACTCTACCCATCAAAATCGAGGCAGCAATGATACTACCGGCAGTTTTGTGAGCTGTAATTGCAAGTAATGCGCCTGTTCCAATTACTGATATTTGCAGAGTTGAGCGTAGAAACTTAGTAATTCCAGTAATCACATTAGAACGATTCTGCGCTGTAACTTGCATTGCACGATTTTGATCATTCCGTTTACACCAATCAGAAACTATAAATTCTGACATGCCCATAGCTTCAACCACCTCTGCGTTTCTTGTTGCAACATCTATAGCATTAATATTGCGTATAGTTTCTTCATTGGTTTCTCGCAATATACGCTTAGTGGCAAGTTCATTCCATACTGCCATTGAAACTAATATAATGATCCCGGCAATAGCTATAAACCCTGTAGAGGTATGTATCATAAAGATCACAACAAGGTAAATTAGCGACCATGGAGTATCGAACAGTGAAAATATACCATTTCCTGTAATGAAATTTTTTATTACTCCAAGATCTCGTATTGCTTCACCACTTGAAGTTGAGCTTTGTACTGATGTTAACCTGATTGACCTTACTATTAGATCTGGTGTTGCAGTTTTATCAATCCAATCACCAATTTTAGCCATAGCTAAATATCGACAAGTTTCAAGCATTGCAGAACATGCAAACGCAGATAAAGTAATAATCGTCAGCATAACTAGTGTTGACACACTCTCGCTCGATATCACTCGATCAAGTACCTGAGAGGTATAAAGTGGCAAAAATAACATTAACGCATTAATCCCTGAGCTAAACCAGAAAATGAACCAAAACGCACTCTTGCACTTCTCTAGACAAGTATATAGTATACTTTGCTTTAATTCCTTTTTTATTGACGGAGTGATTTCCACAATCTTCCTTTTATTTAATTATATGTACCATATATAGTTTTTATTTCAAAAGTATTAACAGTTATTGCCTTACCATATCATTAATGTAATAAAATATTAATGATATGCGAATATAAACTTTTTCATGGAAATTTAGCAAGGCTATCTAATTTCTTCTCTACTATAACCTTATACGATAGCCTTGCCAATTGTTCTACGTTTTTCTTATCTACTACTCAATGACAGTTCTTACTATCACTCCTCTGAAAGTTGATGCTATCAGAGTCAGTGACTACAATCTGCATCTATTTTCCTCTTTCTATATGATCAGGAAGTATTACATATTCCAATGATCTAGCTGTAATTGCTCTTTTTCTCACACAAGATGGACTTGAATATACCCTTGGTCTATATCTTTCGAATTTAAAACAGTCAACAGTAATCCTCTCCTCAAAGTTAGAAAGTATTAGAGATGGAGATTTACTAACTTCCTTATCACTCACAGGATTATTTGCACTACCATAACTCACATGACGCGCTGCACTATGATTGTTACCACACTCTTCTCTTGAGGTTGAACTGCTTGGATTAAAAGGAGTCGAAAATATTGAATACCCATTGGTATCACCAAATCGTTTTATCAACCCACAGTTTTCTTCATTCATTTTTGTAATATTCTCGTGATTAGCACCTTCTGATAAGCTTGATGAAGCGATAAGATCTTCTTTTTTCTTACTAAAGATATTGCCTATTTTTAGCTTAGTTGCAACATTCTTGAATTTGTTTTTCGGAGCTTTTGGTTTAATTTCTGAATTCTCATTTATAGTAATTACACATGATGGATTATCTAACTTGTCCATTGTATTTTGTACTCTACTGTTGCGTCTTGAACACAGACTAAGTTTTGCTGTTAAATCATTCAAAAC
>NODE_86_length_2768_cov_2.766630
ACGTATAAATTCCATCTTCTCTTTTTACTACAGGATCGCTGATATGAATTGTTGCAATATTTATTTCGCCTTTAACTTCATCATTCCATTTTACAGTTTTATTTCTATCCAATTTAAATCTGAAATGTGGGTTTCGTCCTTCTTGCTCATAACGAATTTTCTCTTGCTCAGTTAAAAGCAACGCACCTTTATTGTAAATAGGGGGAAGACCTTGTTTTAATTGCAATTTTCGTTTAGTGTCTAATTCTTCTCTTGTTTCATAACATGCATAAATATGACCTTCTTTCATTAACTGTAAGAACACCTCGTTATAGCGTTCAAAACGCTCTGATTGCTTAAAACTTGAATTCCAATTTATGCCAATCCATTTTAGGTCTTCTATGATATTATCTACATATTTGATATCTGAACGCTCAAGATCAGTATCATCAAAACGTAGTAAAAATTTTCCATTTTGATTACGTGTGTACATCCAACAAATGAGTGCAGTGCGTATGTTTCCTACATGTAGGTAGCCAGTTGGGCTTGGAGCGAATCTTGTTAGCATTTAAATGATTACTTTAGTTTATTTAATTTTATATAAATGTACTGCTAAAGCAAGATTCTTCTTTGTCTTGGTGTTAGTTGCTACAAAGTACAGCGAACATGAAACCTTTTTGTTAGAGTTCCATGATCTGCCTAAAATACTCTGAAAGCACGGCTTTAGTTATTGACTCTAAATATATTATACGTATACTTGTTATTAAATTAAATTTGCAATGATAAGAAATGAGTGAATTTAAATCAATCCGCAATATTGCAATAATTGCACACGTTGACCACGGAAAAACTACTTTACTTGATAACATGTTAAAACAAAGTGGCACGTTTCGTGAGAATCAAGAAGTTCAAGAACGAGTGATGGATAGTGGTGATCAAGAACGTGAACGTGGGATTACAATACTTGCAAAATGTACGTCAATAATGTGGGGTGATGAGAAAATCAATATCATTGATACACCAGGACATGCGGATTTTGGTGGAGAAGTGGAAAGGGTGCTCTGCATGGCAGATGGTGTATTACTACTGGTTGATGCTGCAGAAGGTCCAATGCCACAGACTAAGTTTGTGTTGTCAAAAGCACTAAAGGCAAATTTAAAACCGATTGTGATAATCAATAAGGTTGATCGACCAGACAGCAGAATTGATGAAGTACTAAATGAAATATATGAGTTATTTTTTAACCTTGATGCAACCAACGAGCAACTAGATTTTCCAGTACTCTATGCTTCAGGTAGAAACGGTTGGTGTGCTAAGGAGCTATCTGATGAGAGAAAAGATTTAAGCCCATTATTTTCAACGGTGATAGATTACATAAAACCTTCCGTTTATGATCAAAATGCACCTTTTGCTATGCTAGTTACTTTACTTGAATCTGATAAATTTCTTGGCAGAATATTGACAGGAAAGATTTACCAAGGAATCGCGCAAGTTAACTCAGATCTTAAGGTAATTGATCTTGATGGTCAAGTGGTTGAACGAGGGAGATTAACTAAGTTACTCTCATTTTCTGGCTTAAAACGCGTTCCAGTAGAGCAAGCTGTAGCTGGTGATATCATTGCCATTGCAGGACTTGAGAAAGCTTCAGTTTCAGACACTATAGCAGCACCAGAAGTTACAACTGCGATCAGCTCAACTCCAGCTGACCCACCAACAATGGCGATTACTATAAGCGTTAATGACTCACCTTTTGCTGGGCAAGAGGGAACAAAACTTACCTCAACTGTTATAAAAGATCGTTTATATGCAGAAGCAGAAACAAACGTTGCAATTACTGTAACTTTGGCTCCAAGTGGTGAAGCATTTGAAGTAGGTGGACGTGGTGAGTTGCAGCTTGGGGTACTGATTGAAAATATGAGAAGGGAAGGTTTTGAACTTTCAGTTTCACGGCCTCGAGTGCTGTTTAAAGAAGAAGATGGCAAAAAACTTGAACCTATAGAGGAAGTAGTAATTGATGTAGATGATGAGTATAGTGGAATCATCATGGAAAAACTTAGCTTTCGAAAAGGTGAAGTAACTGACATGAGACCTTCTGGTAGTGGCAGAACTAGGTTAACATTTTTAGTGCCATCAAGGGGATTAATTGGCTATCAAGGAGAATTTTTAACTGATTCTCGCGGCACTGGTATAATCAACCGTTTATTTCACAGTTATGCTCCACATAAAGGTTCAATTTCCGGAAGGCGTAATGGGGTTTTAATTTCAACAGACAAAGGCGAAGCAGTAGCGTATGCAATTTTCAATCTGCAAGATAGGGGAATTATGTTTGTTAAGCCACAAGATAAGGTATATTGTGGTATGATTGTCGGTCAGCATAGTCGTGACAATGATTTAGAAATAAATGTACTTAAAGGTAAGCAATTAACAAACGTAAGAGCTTCAGGTAGCGATGAAGCTATAAAGCTTACTCCACCAAAAATAATGACACTGGAGGATATGATAGCATATATAGACGATGATGAATTGGTAGAAGTAACTCCAAAATCTATACGTTTGCGTAAGAAGTTCCTCGATCCAAATGAACGTAAGCGTGCAGGAAGGGCGAAGAATAAAGAGTAATCAACGTTCCTGATAAAAATCTGGATGAGCTACTCGAATAACACCATCATAAAGGGAACCAGTGTCAGTTACTTGAGCAGGTACTGGGATGACAAGAGACTGTCTCTTATACACATCTCCGAGCCCACGAGACTAGGCATGATCTCGTATGCCGTCTTCTGCTTGAAAAA
>NODE_87_length_2756_cov_3.018664
TTTTTCAAGCAGAAGACGGCATACGAGATCATGCCTAGTCTCGTGGGCTCGGAGATGTGTATAAGAGACAGCCATTGAACCAAAAGATACATTGGAAAAATTGAATAAAGGATTGAGAGAACCTTCACACCAGGCTACTAAAGATTTATTCTCAGAAAGTATGTTGAAAGAAGTAAAAGAAGGTAAAAAATATGACCCTGTACGTAAGTTATTAGAAAGAAAAGTGGCAGAACAAGAAGCAGAACAAGAAATAGACAAAAATAGCGAACTATATAAATTGCTAGAAAAAGATGCAGCACAACTGAAAGCTGGAATAGTAGAAGAGGAAAGAAAAGATACTTTAACAGAACGCAATGATAGTCCTGATCGCAATAGAATTGCATTAGCAAATAGAAATAGAATCTGGGCTAAACTTATTGCTGAAGAAAAACAAAAAAAGGACAATGGTATTAGTATAGGTTAAAGTAATTACTTAGCAAGCAATGGGTTTCATGTAATGGTAACCCTATTACAGAAGAGTATGAGCCACGTAAAAATAATACAAACATTCCTGCAAGACCTTGTATGTTGCACCCCCCTGCCCTGTTTTTCCACTCTTCTGATGCTAAATAATATTTAATTTCTTGTTCGCTGAGACGCTTAAATTTCACTATTGTAACTACAGTCCTAATATGCTGTTTAGATTGATCAGGAGTTAATAAACACACACTGGTGTATACTCTATGCCTTCTTCCTGATAACAAGCGAACGCATTTTTCTGCTTGCTTAACGTTTTCAGCTTTGAGCAGTATCCTTCTACCACAAGCAACAACTGTATCAACACCAAGCACAAAGTAATTTGGATTTGCACTTTGTATTTTCTCGGCTTTACTTTTTGCCATACGGATTGAGTAATCTTTTGGCAGCTCTTTCTTCAAAGGCGATTCATCTGTATCTGCTGGCAAAACCAAACCTGGCTTAATATTTATTTGTTTTAGTAAGGCTACTCGCCTTTCTGATGATGAAGCAAGAATAAGATTATCTAGAGATTGTTCTATCACTTGAGCCTTTTTATTATCCTACCCTTTCTTGCATTCCTATCATAAATACTCATCTCAACTAACACTCTATCGCCTATAATAATACGTATTTTACTTCTTCTCACTCTTCCTGATACATGACAGATAATCTCATGTTCATTGTCCAGCTTCACTCTAAATTCTGCTGCAGGTAGTAAAGCAGTTACTGCCCCTTCCACTTCAAAAATTGTTTTTGATTTGTCTTCTTTTATCATTGTCGTATTATAATTTAATAATCTTTTTCAGTCTACTATAGATTTTAAATTATTATCAATACAGGAGATTTTTATACTCTACGTGAGTATTCCTCTTGCAACTTATCTCCATATAATACAAGAGGAAAGCAAGTTACCTACGTTTCTACTCTCTGCCACCTTCTCAACAGAACTTATAGAACTTATGTTAGAAGATAAACCATTATCACTACCATATCCGCCATCAGAGCTTGAAGATCTGAGTAACGTCATCTTTTCTTCCAGTGGAACACAAGACTCATTATTAGTCTCATTAAAAATATTTCTTGTTGGAGTATAAAATTGATTATTGAGGCTTCTTTGTTCATCAGCATGAATTTTTTCTCCCAGTCCATCAGCTATTTCTACAACTTTATCATCCCATTCATTCTCACACTCTAGCTTGCTTCTTAACTCTTCAACTTCCCATGCTAGTTTGCATATCCCTTGTTCATAAGATTCCAGTTGTGCTTTATGCTCATCTTTCAACTCTTGCACTTGAAGTTTTAAATTGCTTATATACTGCTCCTTTTCCTTCATTATGTGTGCTGCTTCTTTTAATTTGTCTTCTAACTCCTTCTTTTCTGTATTAACACCTTTTAGCTTACCCTCTAGCTTTCCTTTTGCTTCACATACATTTTTAAGTTCTTGTGCTTTCTCTTGTAACTCTGCTAACACACTTGCTAACTTTTCATCTTTTTGTGCCAGTTCAGTTTGCAATTCCGTGTTTTTTCGCCCTTCTTTTTCAAAACTGTTTTGTAAATCAGTTATTTGTTGTGAAGCAATTTCTGGTTGAGTTTCAGTGTGCTGTAAATTGGCTTCCAATGCATTGCTATTAATAGAAGGAGAAGAAGGAAGGCTATTATCAGCATCAACTTTATGATCTAACTTCCCCTCTGGTTCCTTACCTTGATAAGCCACCATAGATTCATTGTAAAAATTAATAGGAGTAGCCCTATCCTCTTCTAGTGATTCCATTACAGCATCATATAAGGAGAGACCTTGAATATATAATTCATCGTTTTGCTTTATTAATTCTAGAATCTCCTTCGATGAAACAAAATCTTCACCATTAAATTTTAGTATTTCAATTATGCCATCGCTACTCACATTCATAATCATGGTACACATTCCTGATCCATCTTTTGCAGCCCAAGTGCTTGTCATTTCATAATATGCACCTTCTTTAAATTCATAATATCTTTTCTTATCTTTTTTATGAGCGTGCATTTCATGTTTTTTATTGCAATAGATATTCAGTTCTTTAATATCTTTCTCTTGCTGTAAAACGTCATTAATCTTTGTTGGCTCTCTATTGTCGTAATGAGTAAGGTTAATATTCAAAACTTTATTATTATTGTCAATTTCTTCACAGTAAACTTGAAAGTCCTCTTTCCATTTTCCAAAATACCTACTTGCAACTTCTTTTCCTTCCTTTACTAACTCTATGTATTTACCTATATTT
>NODE_88_length_2754_cov_2.476653
CTGTTATGGATCCCAGTGTCAAGCACTGGGATGACAAGAAAGAAAGCGCTGATTTCATATGTATCTGATAAAAAAGATGATGTCATGCCAGTGCCCAGACACTGGCATCCAGTTTTTTCATGATCATCAAAACGTTGTATTTTAACATAAAACGGCTACTTTTATGCTTACCAACCTAATAAAATTCCTGGATTCCAGTGTCACGCACTGGAATGACAAGAAGGAGAGTACTGGGATGACACCTTTTCATCCAAATAGTTTTATTGATGATATTAAAGATTGCACTATAATGAAAGTTTAAGCTAGCGTTTTTAAGGTGAATAAAGAGCTAATAAGTGAAATACCTTTACTTGAAGATAAGGCAGTTTCTGAAATTGAAAATGCTGCTTCTTTGCAGGATTTAGAAAAAGTTAGGTTGTCATACTTGGGGAGAAAGGGTGTAGTAAAAGCTTATTTCGATGACTTAAAGAATATAGATGATGCAGGAGAAAAACGCGACCTAGGTGCAGTGATTAATGTTTTACGCAATAAGATAGACCAGCTTATAACAAGCAAAGAAAATGAACTAAAAGATAAAGAAGTTAAGTTAAAACTGCAAAATGAAGCAGTTGATATCACACTGCCTGTCAGACCAGAAAGAATTGGCAAGATTCATCCACTGGGCAAAGTTATAAATGAAGTAAAGCTCATTTTTGCACATATGGGCTTCAAAGCAGTTGATGGTCCTGATATTGAAGATGAATTTCACGTGTTTGATGCGCTAAATACTCCAAGTCATCATCCTGCGCGAGAGGAGCAAGATACCTTCTACTTAAAGAATAAAATAAACGATAAAAGAATGGTGCTGCGCACTCATACCTCATCTGTGCAGATTAGAACTATGGAAAAGACAAAAACTTTTCCAATTAAAATAGTGGCTGCAGGCAGGGTATACAGAAATGACTTTGATGCAACTCACACTCCTATGTTTCATCAGATAGAAGGGCTTTATGTTAATGAAAATGTCAATATGGGCCAATTAAAATTTACTATTCATCGCTTCCTTAGTAAATTTTTCGGAGATAAAGGTCTAAAAATACGCTTTCGTAATAGTTTTTTTCCTTTTACTGAGCCTTCTGCAGAAGTGGACATAAGTTATAAAGGTAGTAAATGGATTGAAGTACTTGGATGTGGTATGGTGCATCCAAATGTCTTTAAAAATGTTGGAATAGAACATACTAAATACAGAGGCTTTGCATTTGGGATTGGTATAGAAAGGCTAGCAATGCTGAAATATCAAATTAGTGATCTAAGGAGCTTTTACGACAATAGAGTTAGTTGGCTCAACCATTATGGTTTTCATTTTTCGTCTTTAAGATAAGTGACAAATAAATCTTATACATTTGTTGTACTTGCTGCTGGGCATGGTAAACGAATGAATTCAAGCTTGCCTAAGGTTCTGCACAAAATAGGTAATTTCTCCATGCTTGAGCACGTCATTTACAATGCAAAGCAGCTAAATCCTGAAAAAATAGCTGTTGTAGTCGATTTGCCTTTAACTCAAAGGCTGGAATGCTTTGAGGATATAAAATTAATTACACAAGAGTCAACGCTCGGCACAGGGGATGCAGTCAAAATTGCAATGAGAAACCTGAAAGAATTATCAGACATAGTTGTTGTGCAGTATGGAGATACTCCGCTGATAAAAAGCAGCACAATAACTAAAATGATAAGCTGCTTAGGAGAGAGCAATGCTTTAGTTTGTCTTGGGTTTAAAACTGATAATAAAGGATACGGTAGACTAATTATTGAGAACGGTTCCCTAAGAGAAATAGTAGAAGTACAAAATGGTAGAAATAATGATGAGGAATTTCTTGCTAATGCTGGAATAATGGTTGCATATACAAAAGATTTACATGAATTAGTGGAGAAAATAGAGTGTAATAATCAAGCTCGCGAATATTACCTGACTGATATAGTTGCCATTGCAGTAAAGAGTAATTTAAATGTTGGCTATGTTATTGCTGATGAGGAGGAGGCAACTGGCATAAATAATAGGAATGACCTTGCAACGGCCGAGTTTTACTTTCAAGAAGAAAAAAGAAAGTTTTTCACTAACTCTGGAGTAACGCTTGTTGCTCCAGAAACTGTTTTCTTCTCTCTTGATACGCAAATTGGTATGGATTCGATTGTTTACCCATACGTTTTTTTTGGTCCTGGAGTAAAAATAGGATCTGGTGTTAGGGTTGGTCCATTTGCCAAATGTGAAAATACAACAATAGGTGATGGTGCAATCATAGGTAATTTTGTTGAAACAAAAGCAAGTGATATAGGTATAAATACTAAGATAAAGCATTTAAGTTATATAGGAAATACTCAGGTAGGGCAGGGGAGTAACATAGGTGCAGGTACCGTTATTTGTAATTATGATGGGAAAAAGAAACATAAAACAAATATTGGAAGCAATTGTTTTATTGGTGCCAATAGTTCATTAATTGCACCGCTTAATGTGCATGATGACTCTGTCATTGCAGCAGGTAGCGTTATAATAGAGGATGTGCCAGAGAAAAGTCTTGCAATTGCAAGAGAAAGGCAAATAACTAAGAAAATAAAATAACTCTAATTTTTATTACGCGAATTATGTTATTTTTAATATATGTATTAGTATACATGTATATCAATATACATGTTAAAAATGAAAAAGTTGCTGATTTTGGTGGTCTGTTGTTTCCTGTCAGCACCGTCTTTTGGAGTTGATTGGGTTAAAGATAGAAC
>NODE_89_length_2728_cov_3.509242
TTTTTCAAGCAGAAGACGGCATACGAGATCATGCCTAGTCTCGTGGGCTCGGAGATGTGTATAAGAGACAGGAGCTAGAGGGTTCTTATCTCTCCTACGCAATGAGTGTGATCATAAGTCGAGCTATACCTGATGTGCGAGATGGATTTAAACCTGTTCATAGGCGCATATTATACGCAATGTCGAGGGCTGGGTTCGATGCCGGTAAACCGTATAAAAAAGCAGCTCGTATAGTCGGGGATGTAATGGGAAAATATCACCCACATGGTGACATGGCTATCTATGACTCCTTGGTCAGGATGGCTCAAGATTTTTCTCTTCTTTTACCACTTATTGATGGGCAAGGTAACTTTGGTTCGATAGATGGAGATCCGCCAGCTTCAATGCGATATACAGAAGCAAGGCTCCACAGAGTGTCGCATTTTTTACTAAATGATATTGACGAAGATACAGTTGATTTTAGGCCAAACTATGATGGAAATGAAACAGAGCCTGTTGTACTGCCTGCAGAATTTCCGAATCTATTGGTAAATGGTGCAAGCGGTGTTGCAGTTGGTATGGCAACCAATATTCCTTCTCACAACCTTGGAGAAATAATAGATGCTTGTATGTTATATATAGATAATCCTGAAGTTACTTTGGATGAGTTACTTGAAGTGATGCCAGGACCGGATTTCCCAACTGGGGGAACGATTCTTGGAAGGTCTGGAATAAGATCAGCATTTGCAACGGGTCGTGGATCAATTGTTGTGCAAGGCAAGACTCACATGGAAGACCTGCCACAAGATAGGCAAGCAATAGTGATTGATGAAATACCTTACCAGGTAAATAAAGTAAAATTAATTGAGAAGATAGGTGAGCTTGTAAAAGAAAAAAGAATTGATGGCATAACAGAAATTAGGGATGAATCTGATAAGTCTGGTATTAGGGTAGTAATTGACCTCAGAAGAAATGCTGAAGCAAGTTTTATACTTAATCAAATATTGGGACTAACTCCACTAAGAAGTAGTTTTAGTGTTAACACTTTAGTCCTCAACAACAACAGGCCTGCTTTGATGTCGTTGAAAGAAATTATAGCTGCTTTTATTGATTTTAGAAAAGAAGTATTAATCAGGAGAACAGAGTTTCGTCTAAGAAAAACGAGGGAAAAAGCTCATATATATATAGGGCTCTACATTGCGGTCTTGAGCATAGATGAAGTGATAAAAATCATCCGTGGTGCAAAAGATCCTGCGGAAGCAAGTAGAGAACTTTTAAATAAAGAATGGAAAACTTCAGCTGAGATAAGCACAATTATTGGATTAATCTCAGACAGCACGAGCTTTTTGAAAGACGGAGTATATAGATTAACTGAGCTGCAAACGAAAGCTATTCTTGACATGAAATTGCAACGTTTAACAGGCCTTGAAAAAGACAAATTAGAAGCTGAGCTAAGTTCAATGATTAACCTGATAAAAGAATATATCGCTTTTCTTGGTTCAGTAGAGAAGTTGATGAAAGAAATAAAAAACAATCTACAAGAAATAAAGAACAGATTTACTGTGCCGCGAAAAACTTCAATAGAAGAATCAGATATGGACATCGAAGCTGAAGATCTAATTCCACAAGAGGATATGGTAGTAACCGTAACTATGAATGGTTACATCAAACGTGTGAAACTCTCTCATTATAAAACCCAGCATCGTGGTGGAAAGGGAAAGCTAGGACAGGAATTAAAAGAGGAGGACGTAATTACAAAATTATTTGTTGGAAATACCCACACTAGTCTTTTATTCTTTTCTAATACTGGTCGAGTTTACAGATTAAAGGTTTATAAACTGCCTCTTGCAGAACCAACTGCACGTGGAAGAGCACTTGTTAATATATTTCCGCTTAGCGATGGTGAAACAATAACTAACATTATGCCGCTTCCAAGTGAGAATGACGAAAATCAAAATATAGTTTTTGTTACTGCTCATGGGAACATAAGGCGTAACTCCTTAGCGGATTTTCACTATATTCCAAGCAATGGAAAAATAGCAATAAAGCTCGACGAAGGGGATAAGTTAATATCAGTTAAAGTATGTAGCGAAATTGATCATGTTCTACTTTCAACAACACTTGGAAAAAGCATCAGATTTGTTGTAAGCGATGTGCGTCAATTTAAGAGTCGTAATTCAGATGGTGTAAGAGGTATCAAACTTGCAAAAAATGACAGTGTGATATCCATGACCATACTAAACGGCATAGGTATTGCAACAGAAACAAAAGAGCTTTACTTAAGAGTTCCGCTTGCAAAAAGGATGGAAGCTGTAACCAACAACTCAATTGATTCTAAATTAGAAAAAACTTTGAATGATTTAGGAATAGATAACAAACTGTTCTTAAAACTTGCAATGAATGAGGAGTTCATATTAACTATTACTGAAAATGGCTTTGGTAAAAGAACTTCTGCGTACGAGTATAGGGTAACAAATAGAGGTGGTGTTGGTATTACAAATATCCTTACTACCGACAGAAACGGTAATGTTGTTGCTAGCTTTCCAGTTGAACAGGGTGATAATATCATGCTTATTACAGATAAAGGAAAGTTAATTCGTATTTCAGTAAATGATATCAGAATTGCAGGACGTAGCACTCAAGGAGTCACTCTGTTTAAAACAGAGAGTAGAGAGAAGGAGGTGTCAGCTGTCTCTTATACACATCTCCGAGCCCACGAGACTAGGCATGATCTCGTATGCCGTCTTCT
>NODE_90_length_2722_cov_2.994329
GCCGGACATAATGGACTTAAGTCTATAGATAGCCTTATTGGTAATGATTATTGGCGTCTGAGATTTGGAGTAGGTAGGCCTGAAGACCAAAAAAGCTTAGCAGACTATGTGTTATCAAAATTTGAAAATTTTGATAACGTTATCCTCTTAGTGGAAAAAATAGCAAAAAATATACACCTGATGCTACAAGGAGATAACACAGCTTTTATCAACTCAGTTGGGAGAGTGTGAAATATAGCAATTGAACAGGACATCCTATTCAATATAAAACTTGTATCCGTTCAGCAGGGTAGCAAAATAAGATAGACAAAAATATAGGAACAAATAGTCAGTGTGCAAACACACAGCTATACGAACATTGTGACAATTTGCGTAACAAATGGTGTCATCCCAGTGCTTGACACTGGGATCCAATTTTTCATTTAAGCTCATTAATTTAGCATAAGCTTACCGAATTAGTTTGCCTGTGAATTTTCTTAGATCCCAGTGTCAAGCACTGGGATGACACCAAAAGGGCTACTTAGGCGACAAGAAAAGAAGCACTGATTTCAACATTTGCACATTAGCCATGCATCTGAATGGATACTAAAACTTCACCCTAATCTAGATTAGAATACTGATTCTTCTAGAAGTTGTTCGCGTTCCTCTTCTATTACAATAGAATTATCATTATTTTTAAATAAATCTCTGATTTTTGTTTCTATTTCATTTGCAATTTCTTTGTTTGCCTTGAGGTAACTTTTTACATTTTCTCTTCCTTGGCCAAGACGCGTATTGTTATATGAATAATAAGCGCCTGCCTTTTCAAGGACACCAAGTTTTGCTCCTATATCTATTATTTCCCCAAGTTTTGATATGCCTTCATTATACATTATATCAAATTTTGCCTCTCTAAATGGAGGAGCGACTTTATTTTTTACAACTTTAACTCTCGTTTCATTACCCGTAATATTCTCTTTATCCTTTATTGTACCAATTTTTCTTATATCAAGTCTTATAGAAGTATAGAATTTTAACGCATTCCCACCGGTGGTAGTTTCAGGATTTCCATATACTACTCCTATTTTCATACGAATTTGGTTAATAAATATCAATATACAGTTTGCTTTTGAAACTGCAGAGGTGAGCTTTCGTAGCCCATGACTTAGAAGTCTTGCTTGTAGTCCCATGTGCTGATCGCCCATATCTCCTTCAATTTCAGCTCTTGGAGTTAGTGCTGCAACAGAGTCAATAACTATTACATCAACTGCACCAGAACATACTAAATACTCAACAATATGCAACGCTTGTTCTCCAGTGTCTGGTTGTGAAATCACTAAATCATCGGTGTTTACTCCAAGTTTACGAGCATATATAACATCCAGTGCGTGCTCCGCATCGATAAATGCACATAAACCTCCTTTTTTCTGTGCTTCAGCAATTACATGCAAAGCAAGGGTAGTTTTACCAGAACTCTCAGGGCCAAATATCTCAATTATACGTCCTTTTGGCAATCCCCCAACACCCAGAGCTGAATCAAGTGCAATCGACCCTGTAGATATCGTGTCTATTTTTTCTACAGGGTTTTGCTTTAGCTTCATTATTGCACCTTTACCGAATGCTTTTTCAATTTGACTTATTGCATTATCTAGTGCTTTTTGCTTATCATTATTTCTTTCTTCTGGATTATGTGCCATGGATCATTTATTAACTTGTATAGTCTCCATGGTAATTGAACGCAACCAATCTGCCAAGGGTTTTTTAATAACGAAGAACGTTAGTTACCTAAATTAGATAGATAGACTTTGTAGTGCGATACAAAATAACGATAGAATACAATGGCAGTGGTTTCTCTGGCTGGCAAAAGCAACAACACTCTGCTAACTCAATTCAGGAAACCATAGAAAACGCTATATTTAATTTCAGTGGCGAGAGAGTCTCTTTGCATTGTGGTGGCAGAACTGACGCAGGGGTTCATGCTTTAGGGCAAGTTGCTCATTTCAATATGGAAAGGCAATTTGAGCTTTACAGAATAAGAAATGGAATAAACTATCACTTAAAAGCGATTCCTATAGTTGTGCTTGGTGCAGAAGCTGTAGATGATGCATTTCATGCACGCTTCTCAGCAAAAAAAAGATGTTATGAATATAGAATAATTAATCGCTACGCTCCTGCAGCTCTGGAAATCGGTTATGTGTGGCAAGTATTTAACCCACTTGACGTAAACATCATGCGTGAAGCTGCTAGACACCTGCTTGGAAAACATAATCTTTCAAGCTTCCGCTCAAAAGATTGTCAAGCTACAAATCCGGTCAGAACAATCGATGATATTGATATAGTACAAAATGGAAGTCACATATACATCAAAATATCTGCGATTTCCTTTTTACATAACCAAGTGAGAATTATTGTTGGTACTTTAGTTGAATTTGGAAAAAATAGAACTAATCCACAAGAAATGCTAAATATATTAAGTCAATGTAAAAGAAACGCCGCTGGGGTCACTGCGCCGCCTCACGGCTTATACTTAGTAAAGATAGATTACTAGCTTAAGTCCTCATTGGCATTACTATATATAGTGCACTTGGATCATCTTCATCAGTGATAATTGTAGCGCTATTACCATCTGATAGGCTGACCTTACATTTGTTTTTTATACAAGATAAAGCATCTGTCTCTTATACACATCTGACGCTGCCGACGATACTCCTTGTGTAGATCTCGGTGGTCGCCGTATCATTAA
>NODE_91_length_2717_cov_3.735606
AATATGGTCGCTATTGCAGGTAGATTTTTTTTTTTTTTTTTAATGATGCGGCGACCTCCGAGATCTACACAAGGAGTATCGTCGGCAGCGTCAGATGTGTATAAGAGACAGCCCCTACACCGTTAGCATCAGTAAAAAGGCCATGTATTTTATAGCAATCCTTATAGTTTCTCTTTATGTAAGATAGCTTATTAATAGCGAAGAAGACAAGAAAAATAGTGAAAATTAATACAAATGATCCAGCAATTATTTCAAGTATATTTGACCTTCGCATCTTTAATTATTAGGATTCCAGCTTTCATAGTAGTTTTTCACCTTTTGATTTGGGTAGTATGCACCTTTCGTACCTGTTAAATTAGGAGTTTTTCTTTTGTTATTATTAACTGGTACTTCATTATTAGTATAATGCAGCCATATATGCCATTCTGGAGGAATTGTTGTGGGCTCAGAAACATTACCATATATTACCCATCTTTTCCCTTTACTTGACTCATAGTAAGAATTTCCGTTTTCATCCCTACCTATAAGTTTACCTTTTCTCCTTAATAAGTTTGTTACTGCATTATAAATTTTAGATAACATAAAGGTATTAAAACAAAAAGTATTATATATACTAATACTTTAACGATGTATTAACAACAGTTTAATGCAATTACCAATTCTACAAGTTATTATACCAATAATTGCATCGATGTTCTGCTTTCTTACCAGGAAACATAGGGTGTCCTGGTTTATCTCTTTTTTTACAACGGCAGCTACTTTCTTTATTTCATTAATGTTGCTAGTGAAAACATACAATGGTGAAATTATAACTTATTATCTTGGAGATTGGGCTCCTCCATACGGAATAGAGTTGAGAATTGACATATTGAACTCCTTGATTCTAACTTTGGTGAATTTTATAGCGCTGATTAGTGTGCTTTATAGCTTTCATATTAATGAAAAAGAGATTAGCAAAAACAAAATCTCTGGTTTTTACTCTCTATTTCTACTGTGCCTAAGTGGATTACTTGGGATTTTAGTCACAAATGACATATTCAATCTTTATGTCTTTTTAGAAATTTCATCTCTTTCTTCTTATGTTTTAGTTTCAATGGGAAGGGATAAGAAAGCTTTAGTTGCAGCATTTGAATACCTCATTAGTGGTACTCTAGGAGCAACATTTTACTTGTTTGGCATCGGCCTTTTATACTCTATGACCGGAACGCTCAACATGTCTGACATGGCTGAAAGAATAGTACCATTATACGATAATAACATCATAAGACTTGGTACATTATTCATTTTTGTTGGTCTCTCAATCAAAATGGCACTGTTTCCACTCAGCAGATGGCTGGTTAACGCATATAGTGAAGCACCTAGCTTCATTAGCATATTTTTTTCAGGTACAGTAACCAAAGTGATGATATATGTTTTTATCAGAATCTTTTACACTGTTTTTCAGCAAAATTTTTTCTTACCACTAAGCAACGTGATGATCATCCTTGCGCTTTGTGCTGTTGTATTTGGATCAATATCTGCAATGATCGAAAAAGATATAAAAAGACTGTTTGCTCACTCCAGTATCAGTCAGATTGGCTATATAATTTTAATGCTGGGTTTAAATTCAAAAGCAGGTTTGTTTTCAGCAGTTCTTCACATAGTAAATCATAGCATGATAAAAACGTCTTTATTCATGACTGCAGGGTGTATTTCTTATAAGTTTGGTATGACAAAAATAGAAAATTTATCAGGACTAAAAAAGTCAATGCCCTATACAACACTTGCATTTACTCTACTTAGTTTCGCATTAATCGGTGTACCTTTGACAAATGGCTTTGTAAGTAAGTGGTATATGATGAAAGCAATTATCGAATCTCATGCATGGATTTCCCTTGCAGTTTTTGCTGCTGGCTCTTTTCTTGCACTAATATATATGTGGAGGGTGGTAGAGAAAATGTATTTTGAAAATAGCGCAGCATCAAACGCTGGAATGACACTTAATGAGGTACCATTACTTATGCTCTTTTGTCTATTATTTATGGCAATTTTAACGGTAATAACTGGGATATATAGTAGTCCAATTCGGTTGGTAATTAATAAATTTGCTTTTTGATTTTCTTATGTTTTATTGTATCTAAAAGTCTGTAAAGTTTTCGCTATGGATAAGCTGAAGAAGATTCACTTATTATTAGTCATTAACGTAATAGCTCTGTTTTGCGTTGGCATTGTTGTTCAATATTCTTCTGCTGGAGGAAAGTGGGCTCCATTTGCAATTCACCAATTGGTCATATTCTCTTTCTTCCTTTTGCTTGCTATAGCTATGTCATTTATAGAGCTAGATTTTTATTTGAAGCACGCTTATTTTTTTTACATAGCAGCAGTAATTGCGCTGTTAGCAGTAAATTTTTTTGGCTCGCATATAATGGGTGCAACGAGATGGATAAGAATTGGGTCAATTAGTTTACAACCATCAGAATTTGTAAAAGTGGGCTTAATACTTGCACTTGCTCATTATTTTAATAAACAAAGTGTGTATAAAATGATGAAATTTCAAAGTTTATTTAAGCCACTTATAATTATTTTCTTACCTGTATTCCTTGTATTGAAGCAACCTAATTTAGGAACAGCTGTAATAATATTGTTTATAGGAGCATCAATTATATTCCTGTCTCTTATACACATCTGACGCTGCCGACGATACTCCTTGTGTAGATCTCGGTGGGCGCCGTATCATT
>NODE_92_length_2682_cov_3.109789
CCCGGACAACAATTTTTTTTTTTTCTAATGACACGGCGACCCCCGAGATCTACACAAGGAGTATCGTCGGCAGCGTCAGATGTGTATAAGAGACAGGAGTATAGGTATAAAAAGCGAAATCTTGAGTAGTGAAAGGCATGGTATAAAACCTATACATTTTACTACTGACAAGTGCGATTTAAAAATATTGCAGCTTTTGCTTAATGAAGGTGCTGATATTAATGCTACTAATACTGAATATTTTAATACTTCTCTGCACATTGCTGCTATTAATGGTAAACAGGAAATAGCACAACTTCTAATTGATAGTGGTGCTAGCTACAAATTATAAAGGTTTTACACCCTTATACTTAGCGTCGTTTCATTGTCAATCAGATATGGTAAAACTCTTGTTTTGCAACAATGCTGATATTAGTATTAAAGATGTAAATGGCAGAACAGCATCGGATGTTGTTGGAGGTTACAGAAGAGATATGTGTAATAACAGTAGTGCAATGCAAAGAATAGTATCTATATTAAGTGGTGCCGTTTCAATTGATTGCAAAGCGATATTAACTTCTACTAAAGTAAGTCTTAAAGAAGAATTGGAAGCTAGCAGCGTGGCAAGTAACGCAGCAAGCAGTGCAGTAAAACCTTCCTCTCTTATTAATAGTATATTTAGTTGGACAACTGCTTCTACATTGGGTCGAAATACTCCTACTTTACCTTCTGCATAGCAATCTGTTGCTCATTCGGCTGGAAGTCCCATCTACTCTTCACAAGTTGATTTTAATGGAACAGCCATGTTAGGTTATTTAATGTTCAAGAAGTTTACAGGGGAAGAATGTTTAGACCCATTGAATAATCCGCTTTTTATAAAAGAAGGAATTACAGAAAGAGAGCTTAACGCTATGGCAAAAAATGTTGAGATGGCACTCAGTAAGTATGAAAAACTTTATCAATGTCCTGAAAGTTCATCAAGCAACTTAACAATATCCAAGGGTGTACGTCATCAAAAGCACCTCTAAATCAGTTAAAACAAGCACTCAAGTCTGAGTGCTTGTTTTCGTGAAATATATTATTTAAATTAAACTTTTTATTGTGCGTTGTAGGTAAGTTGTTACAATAAAATGAGTTAAGATGAAAAAACTTTAAGTTATGGAAGATGATAGCAAGAAAGAAATAACAGAAGAAAAAGGTATATTAGGTTGGATAGAGTATAGACTGCCTATATTTTCTTTTCTAAAACATACTGCTTCTTATCAAGTACCAAAAAATTTAAATTATGCTTGGAATTTTGGTTCTTTGGCTGGTATAGCACTAATTTTGCAGATAATAACAGGTATATTTCTTGCCATGCACTACACTCCGCATGTTGATCATGCATTTAATAGTGTGGAGCGTATAATGCGTGACGTAAGTTATGGATGGCTGATACGTTATACTCATGCTGTTGGGGCGTCACTCTTCTTTATGGTGGTCTATGTTCATATCATGCGTGGATTATATTACGGATCTTATAAGAGACCGCGAGAAATGGTGTGGTTTATTGGCATATTTATATTTTTTGCAATGATGGCAACTGCCTTTATGGGATATGTTCTTCCATGGGGACAAATGAGCTTTTGGGGTGCAACAGTTATAACTAACTTATTTTCAGCCATACCTTTAATTGGCAATAAAATAGTTATATGGTTGTGGGGTGGTTTTTCCGTTGATAACCCAACGCTCAATCGTTTTTTTGCACTTCATTATCTTCTTCCTTTCATTATTATTGCTTTAGCTATGTTGCATGTTGTTGCTCTGCATAGATTTGGCTCTAATAACCCAAGTGGAATAGAAGTAAGGTCGGGTAAGGACACTATCCCTTTTTATCCTTATTATATAGCAAAGGACTGCATAACTTTTGGTTTATTTTTTATAATTTTGTTTGGATTTGTTTTTTATGCCCCTAATTATCTTGGGCATCCTGATAATTATATAGAAGCTGATCCTATGGTAACTCCAGTACACATAGTACCAGAGTGGTATTTCCTACCTTTTTATGCGATGTTGCGCTCAATTCCAAATAAGCTCATTGGTGTACTTACCATGTTTGGATCTATTTTAGTTTGGTTTCTTTTGCCTTGGCTTGATAAATCAAAAGTTAAAAGTGGTGCTTATCGCCCATTATTTAAGAAATTTTTTTGGGTTTTTGCAATAAATTTTGCATTTCTTGCTTGGCTTGGGGGGCAGGAAGTTAAAGAGCCTTACATTACTTTAAGTAGACTCTCAACTCTTTATTATTTTTCATATTTTGTGATAGTTTTACCTTTACTTAGTAAATATGAGAAACCAAAAAAATTACCAAAAACAATAAGCGATTCCGTTCCGGAGATGAAGTGATGCTGTTGGTTAAAGTTGCTCTGTTTTATGTATTATTTCTCACTAATTCTCTTTCTGCAGAGGAGTTTAAACCTTTACCAAATAAGAAAATCGACTGGAGTTTTGATGGAATTACTGGATCTTTCGATAGAGAGTCAATTCAGCGTGGCTATAAAGTATACAAGGAAGTCTGTGCTGCTTGCCATTCAATGAATAGAATAGCGTTTCGTAATTTGCAAGATGTTGGTTTTTCCGAAGAGGATGTAAAACAAATTGCAGCCTCTTACCAAGTGAAAGATGGTCCAAATGATTTGGGTGAAGTGTTTGATAGGCCGGGAG
>NODE_93_length_2669_cov_2.860725
AATGATCCGGCGCCCACCGAGATCTACACAAGGAGTATCGTCGGCAGCGTCAGATGTGTATAAGAGACAGGTTTTATTCGTTAAAGGTCTTGAACACTTGATAAGTGTAATTACTAACTTTGCTCCCAACATGAACACCGAAAGTATTACTCAAGGAGATGAAGCTAAGTTGTTTAGCTTCATGGAGGACATGTTCAATAAGTTTTTTGCTTATTCTGTTTGGAAAAAGTTTGCAGCATTTTTACATTATCAAATATGGGCAAGTCTCCTTATGATACCGGCAATTTTTATAGGGATTGTCTTATATTTCCTGCTGTGTATGTATGCTTACATAATATTCCTTTCTGGTTTTATGGGTATAGCTTTTCTTGTAGCTATAATGCCGCTATTCCTAATCTCTATTTTATTTTCACCACTGAAAAGTCTATTTGAGGGTTGGATAAAATTCTGTATTAGTTTCTGTTTGCAATCAATTATGATATTTACCCTGCTGTCATTACTTGCTGCGATGATAATGAATACCTTTTATAAACAGTTAGGCTTTACTGTGTGCTATAATAAATGGCTTGAAATAAAGTTATGTGCTCCAAAATGGGTATTTGGTGGTTTTTGTATAATTGATAAAGAATACTTTAGCTGGACTCCAGGGCAAATTTTTGTACCTTACACTCTTGGAGAAGCTTCTTCTCTTAACATGGATAAAAGTATAGAAGGTATAGAAAAGATAAGCAGAGAAGGTGGTACAATAAAATTTACTGGAGGCGCTGGATATATCCCGCTTCCACCGAATTACCCTAAAGATAAAAATGGTGAACATATAAAAGGGTTTCGTTATATAGATTACCCTTTCTTTAACCCAGTGCCTGGTACTGAGAAAAATCCAGCAGACCATTATATAGCAGAAAGTGATATAGTAGTTGATGCTAATTGTAGTGAAAAAGATCTAGTGCGTCTAACGAATAGTTTATTACATGCATCAGAGAGGGCTGACATTATATTACTGATCAACAATATAGAGAAAAGGATAGGTGATGTTAGTGAAATAATAAAACGCTACTGTCAAGATATAAATAAATGCAATAGTTATAGGGAAATAATTAATGAAATAAGATCTTTAGTGCGGAGTGCGGTAGAAAAACAAGGTTGTAGAATACTGAAACTTCATGATTTATATAAGGATCCCAACAGTGAATACTGTCAGAAATGTAAAGATTGTAAAGATTGTGAGGATTGCAAAAATTATCAAAAAAATAGTGATTACCAAAGGGTGCAAGACATACAGAGAGGTTATTTAATCAACGCAGGAGAGATCTTTGTATTGTTCTTGCTTTCGTTTTTGATGTTTTCTTTGAAGGAGTTTGTACAACAGATGGGCTCAAGCATTGCCGGTGGTGGGTTTGGTGTTTACAATATATCTAGTATGTATCAAGCATCACCTCTAACTGGTGTCACAGAGGGATTAAAGCAGCAGTGGCAGAACTTTGCTGGCGGAAAGTTAGAGTCTTTAGGTGATTGGGCTACTCATGTACCAGACAGATTAGCTGGAGGTACAGCTAATTTGCTAGGTAGAATACCAGGAGTTGGGGGTGTGCTGAAATATGCTATTAATGTGCCACGTAAGCTTGTAGGTGCTACTATTGAAGCAACAAAATTTGCAACATCACCTAAAAATGATGTTGATAAGCTTGAGGAAAAAATCTACAGGGCGTTTGGAATTGATAAAGAAGATATTGCACATAGAAGAATTGATAAATATTTAGAATATTATAAAGGATATGTAGGATCACATTTGGGCTATACAATAGAAGATGCTATGAAGTTTACTTGGGAACATGGTCTCGACTCTATAGGAATTAACCCTGCTACAGGAGAAAAGGATGGTTACCAGCATAATCTACTCTATAGAGCAAAAACATATAGACGGGAATTTCTTGAGAAGCTTCATGACTACACTATTGGCCGCAAGAGAGAACCAGAAGAAGATGAATCATCAAAAGAAAATAAGCCTAATCAATCAAATCGAAAATTAGGTACGGAACCAGAAACCCTAAAAAACACTACAGAAGCTATACGTGCCGGAGAAGATAGAGAGCGTCAAGATAATGAAAGGAATGAGAACATAGAGAATGATGAAGAATCGTAATTTCAAAGGGCTAAGTTATTATGGTCTTCAGCAAGACGAAGATGGTAATATCAAGTTAAACGATTACAATGATGTTTTAAATGCGCGCAGAGCGAGGGTAGATTTGTTACTAGATAGCACTAAGCAAGGTGATGTTAGTCTTTCAAAGCTAAATAAAGCTCTGAATGAGAGACTTATAGATGATAAAGGGCTATCGTCAGAATTTGACAAAGAAGACAAAGAAATTGCACAGAAGGAGCTTAAGATGTTCTCTATTTTAGACGATCTTGATAATCTTGCAAACATTGAAAGTGAAGATCTATTAGAGGTTAGTTTGTTACTATCAGATCTTAGTTTTATAGAGAGAAATATTGTGTTGAATGCCGATCAGAGTTCTGATTTAGTAGGATTTAAAAGTCTATTTATAGAAAAAAAAGCATCTGGTGAGGAATATAGTGATGAAGAGTGTCACAATTTCCTCGATAGTATAGAGAAAATCCTGTCTCTTATACACATCTGACGCTGCCGACGATACTCCTTGTGTAGA
>NODE_94_length_2665_cov_2.826121
TTTTTTCAAGCAGAAGACGGCATACGAGATCATGCCTAGTCTCGTGGGCTCGGAGATGTGTATAAGAGACAGTTTCCCTTCTTCACTAACTCGTTCAGCACTTGAACTATCTAATTTAGGGCTTGGTTCTATTTTCTGAGCTTTCTCATTAACTTTTTGTTCTACATCTTCTATTTTACCGTTACCAATTGCCATAATTTCAGGTTGAAATTTATATATAAGATCATCAAGTGCTTCTTGATCATCTAGATGAGTACTAAGACCTTTTTTCAGAAGTCTGGTCATATCATCTTTTGAAAAATTCTTAATAACTCCTTCTTCTACCAACTTCTTTATAGCCGATTGCTGCACTTCATTTTGAAGCATTTTTACCACTTCTAGCATATTAGAGATTGTTTTTAGTTTCATCTTCTCCAGCTTCTTCTCGCTTTTGTGCCGTACTAATTGCTATAATACGCTCAGACAAGTCATTTTTGAACTTATCAAAATTATTCTCTCTTGCTTGAATTGTAGGCAATTTATCTATTAAATCCTTATATGAATCTCTCACTGCTTTTTCTGCATCAATCGCACCTTCTTTTATTTTTTCCCCTGCCTTTCCTATACCTATTCCTACATAACGCGCTCCAATAGCTACAAGCGCTATTAATGTAGCAAGCACAATAAGCGGAGAAAATGCTACTCCCAATACTATTCCGGTAGAAGCCATTCCAATTTTTTCATTTGCAGATGCTGATTTAAAATAATTGACTAGATTATCCAGCGGACCTTTATTATTATTTATAACATTACTTATTGCTTGCTGATTAACAGATTTTAATGCCTCTTCTATTATTTTTGAGTTAACACTTTCAGGGGTTAAATCTTCAAGCGCTTCTTCAATGAGTTTTGTAAATAATTCCTTATTTATGGCTTTTTCTAGACCCTGGCTATTAATTACTAATTTAAGCTCGTATATATCTATTTCATCAACTGTATTACTTATCTTACTCAATAACGCTTTTTTTTCCTCTGATGAAGATTTTACAATGCCTCCTATTATATTTGAAATAGCTTTTCTTAGTTCCTGATGGTCAATTTGAGCGTCAAAAAATTCATCATCTTCTTCTTCAAGGGCCACATCAAACTCCATTAACTACAAATATACCTAATTATATATACTAATTATTAATTATATTATAATTGACATAAAATAATTACTCCTTTCCAAATATGGAATTTGTATTACAATACCTAGATTATATGAAATCAAGGTATTTTATGGGTGAGAAAAAATTCAGAGCTGCTGTGGTTTTATCAGGATGCGGCCACCTCGACGGCACAGAGGTGAGAGAAGCGGTCTTAACTCTGCTTGTGCTTGATCAGCAGGAAGTTGAAGTCACATGTTTTGCTCCTGATGTTGATATCACACAAGTTATGAACCACAAAACAAAAGAAGAAGTAAAAGAAAAAAGGAATGTACTTGTAGAAGCAGCAAGAATTGCAAGAGGTGAGATAAATGATTTAAGAGAAGCTAAAGCTGAAAATTTTGACATGCTAGTCGTACCTGGTGGATATGGAGTTGCGAAAAATTTATCTGACTTAGCTGAAAATAAAACAGTAATGCCTGAGTTTGAAAGATTAGTCTCAGAGTTCTTTGTTGCAAAAAAGCCAATAGGAACTATATGTATATCTCCAGCCATTATTGTTTTAATTTTAAGTAGCAAGATAGGTAAAGAAGAAAGTAAGATTAAGGTAACTATAGGAGACGACAAAGACCAGTTGATAGAGAAGCTCGGCGGCGAACATATAACATGCGATACAAAGCTATCAATAGAAGACGAAAAGCATAATATATTTTCCTGCTCTGCTTATATGCGTAGTGATGAAAGTACACACTCTGTATATCAAGGAATAAAACACATGATTGACAGTATGGTGAAAAAAATTAATAAAAAAACCAAACAACCATTTCTCTAAAGTGTAGTTTCTTATACAATTAATTATGCAGTTGCATTATTGTTGTAGCCAAAGTAATCTGTAATTGCTTATTAATGGTAAGCTATATTTAGTATGTAAGTTTAGTTCTTTTTTTTTATAGATGTAAATATGTCAGACCTTTTTTATATTGAAAGTGAGTGTTGTGTAGATGGTCAGTGTGATACTTATGCAGGAGAAGTGAGTATTAATGATGTCATGTTGGGCAAGTTTAGTCTAAATTCATACAGTGGGAAAAAAGCTACAATAAATCTAGACATCGTTACATTCGATATCCATATTGCCATGGATTACCAAGATGGAAGGACAATAACAAGAGACCTCAAGGGTCCTGAATTTGTAATTAAAGATGACGGTTCCTGGTATATTAATAAGAATCTTGGTAATGATAAATTTGGAATTATAGTAAAGCAGTCGTGATATGAAACATAGTGAGCGGAGCTTACTTTTTAGCAATGTTTACATACTTACTTAAAAAATGGAGATTATCTTAGCTGAACCACGCGGTTTCTGCGCAGGGGTTAAAAGAGCTGTAGACATATTAGCAATTACTTTAGAGAAATACAAAAACGAACGCCAAGTTTATGTACTACACGAAATCGTTCATAATAAGTATATCTGTCTCTTATACACATCTCCGAGCCCACGAGACTAGGCATGATCTCGTATGCCGTCTTCTGCTTGAAAA
>NODE_95_length_2665_cov_2.808733
TTAATGATACGGCGACCACCGAGATCTACACAAGGAGTATCGTCGGCAGCGTCAGATGTGTATAAGAGACAGAGATGGCACTGTTGAAATTGAAGAATCTTGGCTTGAAGGAGCGGAACTGGGCATTAGTACTAGTGGTACGCTCAATACTAAGGATTATAAGTTCCAGGTTGAAGGACAAGTAATACCGGCATACTCAATTAACAAATCTTTTTTGAAAATCCCTATAATCGGAAAACTTCTGACTGGTGGGAAGAGTAGGGGGATTATTTCAATAGACTACAAAGCAAATGGTGATGATAAAAACAATAACGTATCTGTTAATCCTATCTCTTCTCTCACTCCAAGCTTATTTAAGAGGTTATTAGGAGTATTTGATCGTATTATGACAAAAACTAATAAAAACGTTTTAAAAGGTAGTGTGGAGAAGAAATTTAGCTCAATATGACCAGAAGAAAAGTTGTTTATTGATGTTTAGTTAGATGGTAAACGTTAGATACAACAAACAGAGGAAGTTAGATAAAATAATTAAGGGAACAAGAATATAAAGGTTTAACTTGAAGTAACCGGATAAAATCTGAGTCACACTTCCAAGTGCTGGTACCCACGAAAGCAATGCAACTGCACAAATCAGTAGGTGCCTTACAATTTTTGGTGTTTTGTCTTCATTCTCTAATTTGTGATGTGATCTTCTGATAAAAATTGTTATTCTACCTAAATACCAGTTAGCTATTCCACCAAGACTGGATCCCGATACTCCAAAAAGTAATATAAGTAGTGGATTGTAATGTGACCTAAAGCATAACATAGTGTAAAGTACAAAACCTTGATGTATGGGTAAGATAAGCGATGATACTAGGCTATCTATAAACAATAGGAGATAATTTTCCATACCAAGTTGTTGTACCATCTTCGTTGTCAGAAATTGTAACCCCCATTTGTTTCAATTGCTCTCTTATTTTGTCTGCAGTATCATAATCTTTATTTTGTTTTGCTACTTTTCTTAAGTCTATCAACCTTTCTATTTCTTGATTACTCACACCACTTGCAAACCACTCTTGATAACTTGACTCAAGAATACCAATGAACCTTGCGCTTTTAACAAACTTCTTAGTTAATTTGAGCTTCTCATATTCATTACTTGTCTTATTGATTTCTGTAGCCATTTCATGCAATATGGCTACAGCTTCAGGAATGTTTAAATCGTTTTTCAAAGCCTCTATAAAATCTTTAGAGACTTCTGCATCACTTTCCTCAATACATGTACTACGTAATAACCGATAAAACTTGTTTAAAGTTTCTTGCGACTCAGAGATAACATTTTCTGTCCAATCAAGTGGTTTTCTGTAGTGAGTTTTAAGCAGCGCATAACGTATTACTTCACCCTTTATTCCACTATCTAACAAATCCCTTACTTTGACTATATTAAATAAGGATTTGCTCATTTTCTCTTCATTTACCGTAAGAAACCCGTTGTGTACCCAATATTTTGCAAACGTTGACTCAGCAAATGCAGATTTACTCTGTGCAATTTCATTCTCATGATGAGGAAATTGCAAGTCTATACCGCCACCGTGAATATCAAAATCTTTGCCAAGGTAAGCATATGACATTGCTGAACATTCTATATGCCACCCTGGTCTTCCCTCTCCCCATAGACTATTCCAGTGACTTGAAAGTTTATAGTCAGTTTCGTTTGCAGGTTTCCAAAGTACGAAGTCTCCTGGGTGTTTTTTATTTTCACCCACTTCAACTCTATTACCATGATCCAACTCATCAATTTTTTTTCCTGATAAAACACCGTACTCAGGGTAAGATTCTACACTAAAATATACATGTTTATTTGATTCATAAGCATGACCAGAATGCAGCAAAGATTCAATTAACTCAATAATTTGGTCTATATTTTCTGTTGCTTTTGGTTCATGTGTTGGTTCTACGCAATTTATGCTTCTCATATCTTCATGAAAAGCTTTGGTATAATATGCGCTGATACTTTCTATATTACTACTTTTCTTATTTGCTGCATTGATTATCTTGTCATCGATGTCGGTTATATTACGCACATAAGTAACTTTGCCATAACAAAATTTCAGCAGTCGAAATAATACATCATAAACAACAACAGAACGTGCATTTCCTATATGTACAGTATCATATACTGTTGGTCCGCAGACGTACATTTTTATATGATCTTTATCGATCGGTGTAAAGGGCTCTTTTTTTTTTGTTAAAGTGTTGTAAAGCTTAACCATATACAAAGCTTTTTAGAAAAGAAAATGCTCCAAATATAAGCTGTGGTCCTTTAACTATTACGACAAGAGTAAGTAATAACCCACACAATGATACTAATACTCCGATTATAGAGAGAAATCCATCTTTGCTCATGATACCCAGTGAAATGAGAGTTGTACCAATTGCAGGAATGAAGTTAGTTAAAGGAAGTGGGATTGCTATCGATAATGCACAAAGCAGCATTATAAATGCTAAAATATTTTCACCAGGACCACGAAAAATGAAAGACATTCTTGGTTTCATGAACTTTTCTATTTTTTTTAATGTAGGTGAAGTTTTCTCTACCACGAGAGCTAGTGTTGACCGTTGAAAAGATTTCCTTTCTAGCCAATTAGGCATCCAAGGAGAATCAAACCCAAATAGAAGCTGC
>NODE_96_length_2654_cov_3.360109
CTTAAATCCACACTATATGCCATTATAACTCAAATACTTTATTATACCTTTATCATTTACTTTGGGAAATACTATAGTTATTGTAACATCACTTTAATTTGGTTGTGTTTTACTAAAAAAACTTTAGATTTATTTTGTAATTGATACTTAAATATAATGACACAATCTTGGAATTTATTGCAGAAAGGCCAAAAGGAAGGCTATAAAATTGCGTATATCAATGCTCGTATTATTGACCCGGAAACTAAACTTGATATAAAAGGTTCATTGTTAACTGAAGGGGATAAAATTGTTGATTTTAGCGAATCATTACTTTCAACAAGTGGAGTTGATGAAACAATAGACTGTAAAGGGCTTGTTCTAATGCCAGGACTTATTGACATTCACGTGCATTTTCGTGAACCAGGTCAAGAGCATAAAGAAACTATACATACGGGTAGCAAATCTGCAGCTGTAGGAGGCGTTACAACTGTAGTTTGCCAGCCAAACACTGTTCCAGTGATTGATAGTGTTGTCTTGGCTAAATATTTGAAATATAGAGCACTTGAAACTTCACATGTGAATGTTGAATTTTACGCCAAAATTACCACTTCGGAAGAAAAATTAACTGAAATAGCGCTTTTAAAGGAAGCAGGTGCGGTTGGGTTCACCGATGATGGTATGCCAGTTATGAATCCAATGATTATGAGACAGGCACTGCTTTATTCAAGTATGCTTGGTGTTCCTATTGCTCAACATGCAGAAGATTTAAATCTATCTGCTGGTGGCGCAATTAATGAGGGTAAGATTTCTGAAGAATTGGGAGTAAAAGGAATCTTGAGTGCATCAGAATCGGTTATGGTAACTCGTGATATACTACTAATGAAGGACATAGAAAATGTACACTACCATATTTTACATGTCTCTTCAAAAGATTCACTTGATGCTATTAAACGAGCAAAAGATTTGGGGTTAAATGTTACATGTGAAGTAACTCCTCATCACTTTACTTTAACTGAAGATATAGTAAAGCAACATGGAGCAATCGCAAAAATGAATCCGCCACTTCGTACAGAGGAAGATCGTTTAGCTATGATTGAAGGTTTAAAGACAGGTGTGATTGATTGTATTGCAACCGATCATGCTCCGCATGATCTTAGTTCTAAAGATTTGCCACTTGAAAATGCTGCATTTGGTATTGTTGGCCTTGAAACAATGCTGCCCATTTCACTTGAACTATATCACAGTGGACAAATGGGTCTACTTGATGTGCTTGCAAAATTGACATATAAGCCTGCAGATATCATACATGTGCCACGTGGCCGCATACAGAAAAACCTTGCAGCGGACTTAATTTTAGTTGATTTGGATCATGAATGGAAAATTAAAGTTGACAACTTTGCTAGTAAATCAAAAAATTCCCCTTTCGATGGACGCAAAGTGAAAGGGCGCGTAATACGTACCGTTGTGTCTGGCAAAACTGTATACTTACGGAAGAGTTAGTTATCATATAGTTGTGCTTTGAATTTCAACCAATTGTAGAGATTGAATATAAGTGGTAAAATATAGCCACTGAATAAAAAATATATGCTAATTAGTACGACATCGGAGCTGGAGAATGCATGTGAAGAATTGATGGCAAAAGATCCAAAATTTATAGCAGTGGACACAGAGTTCATTAGAAACAATTTAACCTACTATCCTAGATTATCACTAATTCAAATTTCTTACGGAGAGAAGAGTTTTATTGTAGATGTGTTAGTACCGGGAATTGACTTATCGCTTATTAAGAAAATAATGCTGAATCGAGAAATAACCAAAGTTTTTCATAGTTGTCGGCAAGACATAGAATCCTTACTCACCGTGCTTAAATGTGTTCCTACTCCCATTTTTGATACCCAAGTTGCTGCTATGTTTTGTCATTATTATCACGACTTTATTGGTTATTCAAAAGTAGTAGAGCAATATCAGGGGGTAGCGCTGGATAAAATTAAAGCTAAAAATTCAGACTGGTTAAAACGGCCATTATCTGAGGATCAATTAGATTATGCAGTAAATGACGTGATACACCTATATGACCTACACCAAATATTGTGCAATAAACTTGAAGAAAATAATAGGATAGGCTGGTTTCAAGAAGAGATGGAATCAATAGTTGATGTTAATAAGTATTTGCATAATCCAAAAGATGCATGGAAGAGGATTAAATTTAATTATGAAGCAAATCCAAGGTTGATGTTAACTGTTAAAGCAGTTAGTGAGTGGCAAGAGACCTTAGCACAGCGTTACAATATAAATCGTAATAAGGTAGTCAATAATGCCGTAATAACTGGTTTAATTGAAAAAAACGTGGAACATATTGATGACATTTTAGATGACCTTAAGAGAAACACAAAAAATATAAAAGAGGAAGATTTATTAGAATTTATAGATATTTTCAATGAGAATGAGAAGGAATTTGTGCAGCAAAATTATACTCTGTCAGATAATTATGATAAATCTGTATTTGATATACTCTCGATTATTTTGGAGAGCAAATGTAAGGAAAATAACCTGTCTCTTATACACATCTGACGCTGCCGACGATACTCCTTGTGTAGAGCTCGGGGGGCGCCGTATCATTAAAAAAAAAAACGGACCAAATTTTTCAAAAACGATCGACAGACAACTGGCAC
>NODE_97_length_2642_cov_2.346199
CCTTAAATCCACACTATATGCCATTATAACTCAAATACTTTATTATACCTTTATCATTTACTTTGGGAAATACTATACTTCGCAGAAGTCTCTATTGAATAGTGATAGTAAAGGATTGTACGGAATAGATTTTGCTAACCCAGACATTTCTTACTGTGTGATGGATAAGATCATAGAGAGCTCTGTAATCAATGAGGATTATAGACTGTCCATTGATCCTGCGCGTGTGCCAGCTATGAAACCACAAACTCTTGCCCCTTCTGAAGAAAAAGTAGGGATAGATGGACCAAGTGCAGATAGTGGTTTTGGTGGTTCACCTAAGAATTCAGCTATAGGTAAATCACATACTGGAAACTCAAGCAAATTCCTTAGGCCCGACTACTATGGTGAAGGTAAAGGTAGGGGTGATGCTTCGGCTAAAGATAGTGGCTTTGGACATTCTTCAGCACGATCTTCTTTTAATAAGCCCAAAACAACATTTAACCAACCTTCTATATCACAGCCTGACCAATGTTCTTCAAAAAAGCGTACATCAACTTGTTGTATTTTATAGCTAAAGAAAATTAGACTATTTGAGGACGAATTGTGAATGAAAGTTTATTTGCCAAGGTATAGCTGCCTTGGCCTACAAATCTTGGTTTCTTTATCGTTTATCATTTCATACCACTGGGCAACCCACCCAGTGGTTCTTGCAAGTGCAAAAATGGGTGTAAACATACTTGAAGGGATACCAATAGCATTCATTATTATACCTGAATAAAAATCAACATTTGGATATAACTTACGTGTAATAAAATACTCATCCTTTAAAGCTATTTCTTCAAGTTTTTTTGCAATTTCAAGTAATTCATTGTTTTGCTCTAGTTTGCTTAAAATCTCATGACAAGCATCCTTTAATATAAGCGCGCGCGGATCATAGTTTTTATAAACACGATGTCCAAATCCCATTAGCTTAAATGGATCTTTATCATCTTTAGCTTTCTCAATGAATCTATCTACATCTCCACTTTGCTCTATCTCTTTTAACATATTTATAACTGCCTCATTAGCTCCACCGTGTGCTGGACCCCAAAGTATAGCAATTCCTGCAGACAGGCTTGCAAATAGATTAGAACCAGCTGACCCTACCAATCTGACAGCTGCTGTAGAAGCATTCTGTTCATGATCAGCATGGAGAGTAAATATTTTATCCAGAGCTTTTACAAAAAGGGTATTATTAACAGCACTGCCAAATATCATATTTAAGAAATTCTCACTATAACTTAATTTATTATTAGCATTTATGAATTCCTGATTGTTGATATGTCTATAAATCATTGCAACAATTGCAGGAACTTTTGCTATTGCAGAAATTCCAAAATCTAAATCTTCACCATTGACATTTTTGCCATGCATTTCATGGTAAGACGCTGACAAATTTGCAAAACATGCAACTAAAATCGACATAGGGTGAGCAGTTTTTGGAAATGCTTTGATTACATTTGTAACTTGCTCTGATACTTTGGATGATTCTTGTATTTTGAGAAGAAATTTTTTGTGTTGCTCTGAACTGGGTAATTCACCATAGAGCAATAAATAAATCACAGCAGTAAAATTATTATTCTCTGCCAAATCAGCTATATTATGTCCCCTATATTTAAGAACTCCTTCATCTCCATCAATGAATGTAATTGTAGAAGAGCATGAAGCTGTAGAAACAAACCCTGGATCGTAAGTGAATAATCCTGTCTTCTTATATAAGTCCTTAATATTTAACACATCAGGACCTACTGTTCCACTTAATACGGGCAGATCAATTTTTGACCCATTACTTAGTTCCAATAATGCTTTTTTATCCATCACTTGAGCTACTTAAATTTTATACAGAATATACAAACTGAAGAGTATATATTAATACAGCTAACTTTACATTAACCGTATTAAGCGGTCATCAATGCTTTTACTTTTGCATTTAAGCGACTTATTTTACGCGCAGCGGTATTCCTATGAATGACACCTTTATTTACACATTTGTGTAAATTGGATTCAGCATTCCGAAATGCCAAGACAACATTCTCTTTATCACCAGACTTGATTATATCAACCAATTTTCTAATAGCAGTACGAGTTTTGCTTTTTCGCATCTTATTTACTAAAGTACGCTTTGCTATTACCTTCATCATTTTTTGAGCACTCTTATGATTTGCCATATATTAATACCTGTACTTTTCTTTTAATTATAAAGTTTTTTTGTTAATTTGCAATATCAGTTTTTTCTGCAATTAATCTACTACTTCTTTCTTCAATGATTTTTTCTAAACTTTGCAAGAATTCATTTTTGTTTAACCCAGGATATATGGGAGGTAATATTTCTATTACCGCCTTTCCAGGATTCTTTCTCAGAGAAAGTATGCTTTTTGGCCAAAACAAACCAGTGTTTAAAGCAATCGGTAACACAGGAACAGATAATACGCTATATAAAGCAGCAATACCCGATTGATATTTTATATTTTGGTTTATAGTTGTTCTTGTACCTTCAGGAAATATTATTATGCCTCTATTTTCTTTTATACACACTTTTGCTAATTTCATGATATGACGCACAGAACTAATACCATCTGAGCTGTCTCTTATACACATCTGACGCTGCCGACGATACTCCT
>NODE_98_length_2635_cov_2.593823
CGGCATACGAGATCATGCCTAGTCTCGTGGGCTCGGAGATGTGTATAAGAGACAGTTTACTGCCCCATCAATTAAATAATGATATCATTAAAAATATTGACAAATTAAAAGATAAATATACTGAACAAGTATCTGAAGACACTATTAATAATGAGGGATTTAAAGAATTTATTGAATATATAAATCACTTACATATGCTTGATGGCTAACCATTTAGTAATGAGAATAAGGGAAAATTAGTAATGTTTTTGCAAGATTTTTGCAAAGGTAATGAGAAACATAGCTCTGGCTTCACTGGTGGACAAATTCTTCTGTTAGTTCTGAGAGCTTGCAATGATGGAGATAGAGAAGATGTAAAAAATAAAAAAGACGCGTTGATTGCAAATTTACTAGATAGCCAAACTTTCTCTAGAAAAGAACGAATTCCTAACACATGTTTTACTGGTGTTATCTACAGAATGTTAAGTACATTAGAGGGTATTCATTCCGATCCAGAGATTAAATTTACACCACCTAGACAAATGCTCCTTACAGAAGCAGAAAATGAAGCACGTAAGTTTATGTTAGACAGGCTAAAAAATAAGAAAAACAGTAAAGAAATTCTTAGGGCTTGGCATAACGCCCAAAATAATTATGAAGATGATAAAAGTCAAAAAATAGTTGATGATTTTATTGCAGAAGTAAGCATTACTTTAATGAGAAGATTACTGAGTTTTACTTCTCAATATAGTGAACAAATTGTGCTGACGTTAATGAAAAATATTAACTCTGTAAAGTTAAATAAATTAGAGCACTTTGCGCTGTCTCAGCACATAACAAATGAACTATAGGGGGATGGTTTAGACGATCAACTCGAAAACATCAAAGGAAAAGTCTTTTTGGAGCTTTTAAACCAAAATTTACTTAGAACAGATTTTTTTCTCAAGGACTCATCTTTAACTGAAGCTAAGAGAATAGCTAGCAAAATAATAAAAGAAGAAGTAAAAGAATTAAAATTGAAAGCCAAGAAGACTATTAAGGGTCAAGTGGCCAGAATGTTAGATAGTTTAAGAACGTTACCACTAGAGAAAAGGTGTTATAGGGTATACACGGAACTGAGTAAAAATAGCAGAGACGATAAAGAAGAAATAAAGAAAATTCTGCAAGAAAAGCTAGCAATAACAGAAGCAGTGATAAATAACATGTTAAAAAAAGAAGCTTCACACAGGCTAGAGATAGAGATTGAAGATATTTATAATCAAAATAAGCGCAATGTAACCACACTTTATGAAAAAATACAAGAAGTGAAGCAAAGATTCATTGAAGATGAATTTTTAATACCTCAAGAAGTAGAGAGTATAACAAGAGTAAAAATTACAATCTTAAATAAAGAAGATAAAATAATACCATCAAGCAGTTTATCTCGTAGTTTAAGTGTCAGTGATTTAACATCTCATTGCTTATAAAAACTTATGCTCTCTGCCTTGCAGAAGATTTGCAATATTTTTGTAATGCTTCAAGAAAATTAATATCGCTACAGTGAGTAATATAAGGAATAACTCCTTTTGAAAAAAGAAAGATGCTATAACAGCTGCTGCAGTAGCAGCCAAGGAAGCAAGAGAGGAGTACCGAAAGATAAAAAATACTATTAGCCAGACAAATACAAATGCTAATGCTATAGAAATGTTAAGTGCTATCAAAACTCCCAAAGTTGTTGCAACTCCCTTTCCTCCATTGAACCTTAGCCAAATAGGAAAGATATGCCCTAGAACTGCTAAAATTGCAGATACATATATATAAAAATCGTTATTATCACAAAATTGTTGTGCTGTATAAACTGCGATAAACCCTTTAGAGGTATCCAGAAATAACGCAATAGCAGCAAGAAATTTATTTCCTGTCCTTGCAACATTTGTAGCGCCAATGTTTCCTGAACCTACTTCTCTTAAATTTATACCATTTATTTTTGCAATAATTAAGCTAAACGGTATTGAACCTAGTATGTAGGATAATATAAGAATTATATATTTCTCCATTATTCTAGCATCCTCTCTCTTGTCATCCCAGTGCGTGACACTGGGATCCAGCGAACTTTATTCGCAAACGAATCTAGTAGATAAATATGAAATTTTACATTAAAATATAACACTACGGTGGAACTATATGCAAAATAGATCCCAGTGTCACGCACTGGGATGACAAAAGGGAATTTTGCTATGAAAAGAAGATGGCACTGGAATGACATCTGTTGTTGTACCTTCATATGCCAGAATTTAATTAATTTTATTATTCCTTAGCCTTTTTAGATAACATTGGACTTCATTGTTAATCTGATTGCTAAACAGTATAAGTGCTGTCATATTGATGAGTGCTAAACAAGAGAATAAAGCCCCACCAATATTAGCAATAGCCATTATATCTTTAGACAAACCTGACAAAAATGCAACTACTACCACCGCTATACGATATATTACTACACTTTTTACACCAAACAAATACAGCCATCCCATTTCACAACAATATACAAATGAAATTACTGAGGAAAACGCAAACAAAGGCGCAGCGATGGTTAAAAGTATAGGAAACCAAGAAGAAACTGTTTCAAATGCTTTTTGGGTGATCAATATTCCCTCGCCAATGCCGGTCTGGTATGCAC
>NODE_99_length_2632_cov_2.770254
AAGAATGGGAAATAGTGCACTTTTTGGAATATACTTTTTTTTTTAATAATACGGCGACCGCCGAGATCTACACAAGGAGTATCGTCGGCAGCGTCAGATGTGTATAAGAGACAGGTTTATTAGCTTTTTTGTTATAACTACTTTGTTAGCTTACTATGTTAATTAATATAAGTTAAGATTTTTAAGAATATTGAGATGCTGAAATTTTTAAAACAAGAAAAAAGTAATGAGTCATTGGATAAGGATATAAATTGGAATTCAAGTCGCTATAGCACAGTTGTTGCTCAGAGAAATACTTTACTTTTATTTACATTAATATTACTAGTTGCAATTTCTGTAAGCATATTGGCTATATTTAAAATTAGCACAAGTAGCACTATTGAGCCATTCGTTATAGAAATTGACAAAAAGTCAGGAATAGTGCAATTGGTTGATCCTGTTACAGTAAAACAATATTCTGCAAATGAAACGCTGAACGATTATTTTATTTCAGAGTATATAAAAGCAAGGGAGGTTTTTGACCCATATAATTATAATTATAATTATTATACAAAAGTAAGGTTGTTTTCTTCGCCTAGTGTATATAGTGAATTTAGCAATTATATAAAATCGCAGAATATGAATGACCTTTTTAATTTATATTCAGATGCTAAAGGTGAGTTGAAAATTCGTTCAATTCAAAAATTAGGTAACGATGCTCTTCAAGTGAGATTTTCTATAGAATTTACACGAAAAGATGGAATTTCCTCAAGGAAAAATAAGATAGTTGTGATGTCGTATAAATATGCATCGCTTGAAATGAATGATCAGCAAAGATATATTAACCCGTTAGGGTTTCAAGTTATTTCATATAGAGTAGATGATGAATATGTGTAGGATATTGTTAGTTTTAGCTTTACTAATAAGTGGCAACTTAAATGCATCTATTAATAATAAACCTATTTCTGTAGATAGTAGAATAAAGACTTTTGTATATAGCCCTAATGAGGTGTTTACAGTAATTTTTAGTCAAGGTTACTATTCTTATATTGAGTTTGCAGAAGGGGAAAAAGTCAAAAATATTGCTGTTGGTGATGCATCAAGTTGGAAAATTAATCCTTATGATAATAAACTGCTTGTCATGCCATTTGAAGTCAGTAGTCGCACTAACATGATTATTACGACAACTAAAAAGAGAAATTACATTTTTGATCTAATTTCAAGACCAAATTACGATAAATACCCAGATACTGATGCTAAAAAAGTGGATCATGATTATTCCGTTGAAAAGGATATATCTTACGTAATACGTTTTTATTATCCTCAAGAAGAAGATGAATTTGATGTTGATTTAGATGAGGTTTCTTTACCTACTCAAATGCAATACATTACAGAAAAGCCAGAAAAAATAATACAAGAAAATAATACGAGGTACAACTATACATATATTGATGAAGGGGGTAACGTAGATATAGTTCCAATTGAGTTATTCGATGATGGTTATTTAACCTATTTAAAGTTTAGAAATAGTAATAAAATTCCTCAGATTTTTATAGAAGGCGAATCCTGTAAAAGGCTGTTATTTGATGATTATGTTGTAATAAAAGGAGTACATAAAAAGCTATTAATGCGTTATGAAGGTAGTGAAGTTGAAGTTATAAATAGGTCACTTTAGTTGTGGTACATATAATATGAGTAAAGAAAGGCATAATAGTGTAGAAGATGAATCAGAGATAGAAAGCAAGGTAGTAACAGTTGGCTCTAATCAAGGTTATAAGGCATTGATGATAGTTATGGTAGCGCTCTTAGTTGGTGGAGTGTACTATCTTTATTTTAGTCCTTCTAATAAAGAGGGTCCAGAGATTGTTAAAAAAGAGGAAACAAAGCAAAACATTCAAGAATTGAGAGGAAAGTTAGAACAAGTTCCAGATAATGCAATAGTTTCCGAAAGAGTAGTAACTGATCTCTTGCCACCCTTACCTCCTCTTCCTATTCCACAAGTCATACCAGAAGTAAAACAAATCAAAAAAGAGGAAGTGACAAAAAAAGAAGAGCAACTAAAAGAAATTCCCTTGTCAAATATACCTGTTTTACCAAAGCAAAATTTTCCTTCTGGTAATGTTATTAGCAATTTGCCTACTTCATTTCCTACAATAGGGGGTGGCGGTTATCCTAGAGACAGGCGTAGTGCACAAATGTTAGCAATTTCAGGGAGTAGTGGGGGAGGTAAAGCTACAGATGCTGTTTTATCCAATACCTCAGCACAATCGAGCAAAGCTACCAAAGCTGGAAAGCTTGGTTTAATGATTATTCAAGGTAAAGTTATTGACGCTATTCTTGAAACTGCAATAAGTTCTGACTTACAAGGAATGCTCCGTGCTGTTGTTAGTAGAGACGTTTATGCAGAAACTGGTGATACAATTTTAATACCAAAAGGTTCAAGGTTAATAGGTGGTTATTCATTCGACTCAAATGTTGCAAAAGCCCGCGTGAACATAAATTGGAATAGGATCATTCTTCCTCATGGTATAGATGTTGCTATTTCATCATCTGGTACCGATGAGCTTGGAAGGGCAGGGATCTGTCTCTTATACACATCTCCGAGCCCACGAGACTAGGCATGATCTCGTATGCCGTCTTCTGCTTGAAAAAA
>NODE_100_length_2610_cov_3.052507
TTTTTAAGGATCCGGCGACCACCGAGATCTACACAAGGAGTATCGTCGGCAGCGTCAGATGTGTATAAGAGACAGATATATTATATTAGTGTAGCTTTTACTACATTCTGGTACATTTTCATACTCAATCTTACCATTCCTTATGTATGCTATTTCATTATCCTCTCTAGAGTCTAACTTATCTCCTTTTACAACTTCTTCTTCTAGCTTTAAATTTTGCTCATGAATTATTGTATCTTTGTAATTCTTTCCCCCATAGGTTCTGTATGTACCTCCACCTGCAACAGTAATTAAATCTTTACAAATTGTTTCTGAAAGGTCTCTGCACATTTTTATTAAAGTAGGTCCCCCATCCTTGTTAGATTTATCATTTTCTTGTCCACCACTTCCTTCTGTTACTTTTACTTTAATATATGGATAACTAGGGTTGACTCTCAGTTTAGCTTTAATGTAATCACCTGGCATTCCTGGTCTATTTTCTGTAGACTGAGCTGTACTATTTATATGACCGGCTTCACCACCTCCCCATGCTTCTATTTCAACGTAATCGTACATTGACAGATCATCTGTATAGCCATCTCCAAGCTCATAAAGTTTTTGATCCCTGTCTTCAATAATCTGCTTCTTATGTTTCAATTGTGTTACTATTATTTCACGCAATCTCTTTTTTAAACCGTCTAAATCGAACCTGCATAATTTATCAGCGAAAAAGACTTCTGTTCTATTTGCTTTAATTGGATTATCTAACTTCTTTACAACTCCATTTTCATCCTGTGAAACTCTTAAGTAAAAAGGCTTGTTGTCCTTGTTCACATACTGTGTTGAGCGACTACACACTCCATCAAAGCAGAGGCAACCATCATCACCTTGCTTACATTCTTTTTTGTGTTTCCCATCTGTTAATTCATATACTATCTTGCATTTGTCACAATTTTGTTTTGTATCTACCTCTTTATCCTCTTTTGCCATGCAATTGTCTCTAGGCTTATTTTCTTCAGGAATAGAAATATATCCTTTCTTATTGAATATTATTTCATTCAGTGCATCTTGTGGCTTTGCTAAAACATCAACTAATTCAATAATTTCCCCTTTTTTGCAAGGAAAATAATAAGATTGATTTGATTCTTTCGAGTAAATAGTATTGTGTTTAGCATAGCTTGCTCCTACTGACTTCAGCGATATTAGCTCACTTCCTTTTTCAAGAACAAGCTCTTCTGGTTCCGGCTGCCAACCAGAAAGGCAGAGCATTTTACTTTTAGGATTTTCTTTATATTTTATTTCTACTTTTGGATATCCTGAGTCATCTAGTTTGCACTTACCATTCTGAAGCTCTTTACATTCTGTTTCAATATCGGGAACATATCCATACTTTTTTAAAACCTCAAACTGAGAGTTATTTTTTAATATACCTTCTATTATGTTATCGATATCGCTTTTTATGTTACCGTTACCAGTTGTTTTTTTTACTATTGCTGGCTTTACTACTATTAAAGGCAGATGGCCAATGTATGTAGGAGAATTTTTATTAACATAAAAAGTACAGATGCCATTACTGTGAGTTCCACGTGCGTCATAAGTACAAACGTTCTCACTCATCTTCATTTTTACCTCTAGCGTATTTTCATTTACTACCTTTATTTCCTCAGGCTTTGGAGCAGTTGGTGATGGAAAACAACGGGCAGGAAACTGTAATTTTCTTTTAGATTCTTCTCTCTCAGTACCATAATATTCAGTGCAGAGCTGACCTTTTTTTCTATAGGTTTTGAAGTAATGGTAAGTATCTTGATCTGGAATAGAGTATGTAGCACTTTGAATATTCTCATTGCTTGAAACAACACGTGGAAAAGGTAGCTCTCTTCTTTCTCTCGTCTCACCAATAATGACTCCAACTCTTGGATTAAAGTAATCATTATCTTGGTTTCTTATAGGAACAATTCTAATTTGCGGTGGTGACATCGCAAGTTGTTCACAAAATGGAGGTGGACCAGGTGCAAGTGGCACAGGGGTACATTTTACTTTTGTTTGATAGCATGTATCACAAGCTTTTTCCATCTCTCCAGGACGAAAAATATTTTCCCCAGAAAATACTCTAGAGCCCCATGAAGAAATTCCTGACATACAAGCCCCTTTCTGACTGCAAGCGCATATTTTAGGGGCATTAGCAAATTTTACTTTTTCTTCATCAGTAACACCATCTGCCCATTCCCATCCAAGACCTTGGGCAATTTCTCCTCCAGCTTTTGTTTTATCTCCTTCCCAATCGATAAAAGCTGCTGCAGAAATTCCAGCTCCTGTACTCTGCGTTCCATATATCTGGCGGCAGAATGTTCCACTGGATAATATATAACAGTTGTCGTTTCCTTCGTAATCGCAGACCTTAATCTTTGGATCGAAGTAACCTTCTGGTCCCTGATTATTTACTGCTGTAACTTTAATAAATTGCAATAATTTTTCGTCAAAGTCTAAATCGCTCCACTTGCCTTTAAAAAAATTTGCAATACCTTTTCCTGCTTTACTTCTTGCAGCTTCAATTTCCTGTCTCTTATACACATCTGACGCTGCCGACGATACTCCTTGTGGAGATCACCGTGGTCGCCCGTCCATTGAAAA
>NODE_101_length_2600_cov_3.374950
GGTGTCATAATATGCCACACAGAAAATGAGGCTTTTTCAGCAATAGATTCAATGCTAGTGGAGAAAAATCTTGGTGAGTCAGGTGAAGAAATAATCATAGAAGAGTTTTTAATTGGAGAGGAAGTAAGTTTTTTTGCTCTTATTGATGGGTTGAAGGTAGTAACCCTTGGGTGTGCAAAAGATTACAAGAGAGTTGGTGAAAATAACGAGGGACAAAATACTGGAGGCATGGGGTCATACTCATCACCTTCGATTATAAGTAAGGAGATGGAGCAAAAAATTATCCAAAAAATAATATATCCTACAATTCAAGCACTGACTAACATGGGAATATCCTATAAGGGAGTACTCTTTGCTGGTTTAATGATTTGCAAAGATAGTCCAAAGCTTCTTGAGTATAATGTTAGGTTTGGGGATCCGGAAATACAATCTATGTTACCTAGACTTGATCCAAATTGTGATTTGCTAAAGTTGATGTTGTCAGTTGCAGAAGGCAAGTTAAATACAAAAATGGTGGAGTTTAATCACAAAACTACAGTTTGTGTAGTTGTTGCAAGTAAAGGCTATCCTGGTGATTATCAAAAAGGAGAGGTAATTAAAGGATTGGATAAAATTGAAAACATTCCTGGTGTGCTAGTTTTTCATGCTGGTACTAAGCTAGATGAAAGTGGTAATTGGATTTCCGATGGCGGAAGGGTACTAAATATAGTAGGAGAAGGAAACACTGTGGAAGAAGCTAAAAGTAAAGTGTACTCAGCATTAAATTTTCTAGAATGGTCAGGTGGGTTCTTCAGGTATGATATTGGTAGTTAATTTAGCTCATGCAGAAACGAAAAAAGTCACTTTGCAAGCAGTAAACTAAAGAAAAACATGATATCTGTTCAGATTCATGTGAAACCAGTGCTTCTTTTCTTGTCATGAAAGTAGCTGACACTGGGATCCAGGTTGATGAAAGCACACTAGCATAGAAAGTGGTTACAATGTTTTCGATGAGATTATATGGAAAACTGGATTCCAGTGTCAAGCACTGGAATGACACCCTCTATTATGCAAATTACCTGCTAATTGCAATGTTCGTACAGATGTGGGTCACGCGCTGGAATAACACCCTTGGTGGTAACAACTAAAGAAAAATATCAACTAGGTTTATAGTCTATTACTACTGTTTTTGCAATTTTGTCGTGAAGAAATTGTTTACGCTGGTCAAGGATTGCAAATAATATGATTAAGATTGATACAACTATGAATAGACTAGAAATATTGAATAGTGTGTAGCAGATTATAAAATATAATACTCCAAAAACTGCTGTTCTGCTTATTGCTTGTATTAGAGTGATTTTTTCAAGTGTATTTTCGTCTTTTACACGCATGCGAAGTAACAATTGTCCTGGAGTACCACCAAATTCTATTATCGTAAATACATAAAATATTAATTCCAATATCAACCCTATTACTTGTATAGCTACTGCTTTATCTAAAATCATTTCAGTTACATTGAGTGATAGAGAATATGCTAAAGTAAATCCAATGATAAATCCGATAACAAACCCCATTCCCTGTACTAAAATATAATCGATTGCAAATGCAAAGATACGTCTTGTAATCCCTGCATAACTTATTTTAGTATCCATACATTTTCCATATTTTGCAATGCTATAACCAGTATAAAAGTTCATTATTAAATAACCGTAACTATACTAATTTGGGTAATATTAGCTACTTGTGTCACTCTATCATTTGAATTAACATTAAGTCATGTGTAATTAGGAAAGTTATGTCAACACCAATCACAGTTGCGTATGGTGACGGTATCGGACCAGAAATTATGGAAGCGGTGCTGTCGATATTGCGTGAAGCGAAAGCAGAGATCTCAATAGATATTATTGAAATAGGAGAGCGTGTTTATAGTAAGGAATGGTCTCATGGAATTTCTCCGAGTGGTTGGGAATCTATCGAAAGGACAAAGATATTACTCAAATCTCCAACAACAACCCCTCAAGGTAAAGGGCACAAAAGCTTAAACGTTGCGCTCAGAAAGAACTTAGGGCTGTATGCAAATATTAGACCATGCATTTCGTATCACCCTGTTATAGAAAATAAATTCGATAAATTTGATGTTGTTGTAATACGTGAAAATGAAGAAGACGTTTATACGGGAATAGAGCATAGGCTCACTGGTGATTCTTACCAATGCACTAAAATTATTACTAGATCTGGCTCAGAGAAGATATGCAGGTATGCTTTTGAATACACGAAAAAACACAACAGAAAAAAAGTAACTTGCCTGACTAAAGACAACATAATGAAAATGACTGACGGCGCTTTTCATGCAGCGTTTGATCGTATTGCAAAAGAATACCCAAATATAAAGATAGAACATTATATAGTTGATATTGGAATGGCAAAAGTTGCTACAGAGCCCGAGAATTTCGATGTTATAGTAACTGAAAATCTATATGGCGACATATTATCAGATATAGTGGCACAAACCTCAGGTTCTGTAGGGCTTGCAGGAAGTAGCAATATAGGTAATGAATATGCAATGTTTGAAGCAGTGCACGGTTCTGCTCCTGATATTGCAGGAAAAAACATGGCTAATC
>NODE_102_length_2598_cov_3.099960
GCATACGAGATCATGCCTAGTCTCGTGGGCTCGGAGATGTGTATAAGAGACAGATTTATCATATGTAATATCTTTCTTTTCTAACTTCATCAGCTCTTCCATAGTCTTTGCGAATTCCTGAATAGAAGTTGCAAGTACATCCTTGATTTCATTGCGTAAGGGCTTAAGACCATTTTTTAAATTGATGTTAGTTGACAATTTCAGTACGATGCTATGCTCTGAATCCCGTGTCACATCAAACCACTTGTTATTTTCATTTTCATACAAATCTCTAAGCAATCGTTTAAATTGCGGTGGAAATTTTACTTCCATATCCCATGCAATATTTGGCTCAGAAACTTCCTTTTCACAAAAAGACACCTCAATATTTTGATGCTTATTAGAATACTGCCCCATACTTATTTTAAGAGCAGCAACTAAAGAGTGAGATAAATCTCTATTTAAAAGATAAAAAGTAGCCAAAGCAACTGTTGCAGGAACGATTAAGGCTACAAGTACAGTTACATTAACAAAAATTGCTATTGCAGCAAGAGCTCCGTATGCCAATCTTTTTGGTACACCGGTTTCACTCTTTTTTGTCTTATCTTCCCCTACACCTTCTTGTGTCTTGCTATTTGCTTTAAATCTACTGTATATGACTAACCCTAGTGCAGTAAAAGCAATATAAGGGAGCATTAAAACTGACAGAGCTAAATTTAATACTTTCTTCTCTGGGCAAGCTCTGTTTATCTCTTTCAATATTTCGCTTGACATATTATACCAGGAGGTAAAAAAGTCAGAATTATAACCTTTATAATGAAATATACTGAGTGGGATATTAAAATCAGTTAACCAATTCTGCTTACTTACAGCATCAAAAAACTCTTCTTCCTCTTCTGAATTAGCAAGACCTAAATCATTCCCTTCTTCTACATTAGAAACATCTTCCATAGCATCAAAAAACTCTTCTTCCTCTTCCAAAGCAACATTGGAAATAGATTCTACTTTACCTAAACCATCACTGTTGTTATTTAAATCAATAACTTCTCTATGACCATCTGCAACAACTTGATTCATATCACCACCCTACTTAAAGTAATTTAAGTATAGCATAAACATTACTAACTTTGCAACTTTATTAACTTAATACCAACTGTCAAACCTTGGTATTCCTTAAAATAGAAATCGGCCTCGATCTCTTTATTAGTGTCCAAAGATAAGGCAAGGGTCTGCTCTTTTATATATTTATTCCATGTAGTTATTGCTTCCTTAATTTTTTCATCTTCTGTTTTTATTGTTACTCTAATTCTATCTGATATATGAAAATCAGCTTGTTTTCTAGTTTCTTGAATAAGCCTCACAACATCTCTCGCAAGCCCTTCTAGAATTAGTTCGTCATTGAGCTCAGTACTCAGAACAACAATCCCTTTATTGTTATCAAATACAGAAGAATATTCACTGTCTGCTTTTAACAATAGTTCATATTCACCTTTTTCTATAGTATAGTTCTCTGTTTCATCCCCCAGAAATATTTGCTCATTCTCAATTTGCTTCCACTTTTCTTCTTTGACATATTGAACTAGTTTCTTGATTTTATCTGCAATCTTCTTACCAAGTAGCGGAAAATTTAGTTTTAGCTCTAGTGATGCAATATCTTCAAGTCTGTTTACTAATTCTAATTTTTTTACATTTACCTCATCTCTTATTATCTCTTGATATTCATTTTCAAGGAAATCGCAGGAAGAACTATGATAAATGGTCATACTGCCAAGTGGCTGCCTGATACGTATATTAAACGTATTTCTGATGGATAATGCAGAGTTACATATCTCTCTTACCAAATCCATCTTGACAATGAGTTCACTGTCATATCTATCTGATTGTGGAAAATCAGCCAAATGAACAGATGTTTCTTTGTACTTAAGCCCTTGCCATATAGTCTCTGTTATGAGTGGCAACAAAGGAGCTGCAGCTCGAAGCATGTAATAAAAAACTGTGTACAGAACATTATAAGCGTCGGTTTTGTCTTGATCTAAATCACCTTTCCAAAAACGCTCACGACTGCGACGAATATACCAGTTATTTAGCACTTCAAAGAAATCTGTCAGGATTTTGCAAGCCTCCTGGGAGTTATAGTTGTTCATAGAAGCTTGGATACCTTCCACAGCTTCAAAACATTTTGAAATCATGTAGCGATCAATAGTACTTTGATAATCTTGACAAATCTCAGCTTTAATTCCATCTGCATTTGCATACATAGTAAAAAAGTGATAACTGTTCCAAATAGGTTTTATTACGTTTTTTAGAACATCACGCACTAAATTTCCTTCTTTATCGAGCAGTAAATTACCACCGCAAACAATGGAACCAGATAGCATAAGAAAACGCAGCGCATCAGAACCATATTTGTCAAAAACCTCCATTGGATCTGCATAATTATTCAAACGTTTGGATAATTTCTGACCTTTCACATCAAGAACCACACCGTGGCATATGCAATTCTTAAATGGCTCACTATCTGTCTCTTATACACATCTGACGCTGCCGACGATACTCCTTGTGTAGATCTCGGTGGACGCCGTATCCTTTAAAAAAAAAAGACAAATAGATTGCTAAATA
>NODE_103_length_2587_cov_2.954582
TTTTTTTCAAGCAGAAGACGGCATACGAGATCATGCCTAGTCTCGTGGGCTCGGAGATGTGTATAAGAGACAGTGACTATAGTTTTGTCCTGAAAATCAGAAATTTTATTTACACTATAAAATACAGATTTATTTTCATATTCTAATATACCACTTAAGGGTGGACGGTTAGGTTCAAACATTCCATTACCTGCAGCAATGATAACGGCTTTGCATTTTACCTCTGTACCTATGTTCGTTATGATAGTAAAGTTTTCACCTTCGTTATTTGAAATCTTTTCCACTTTTTGACTTAAATGGTAAACAGGCTCAAATGGTGAAGCTTGCTCCATTAGTCGCTCAATTAATTTTTGGGCAGTAATTACAGGATAACCAGGTATATCATATATTGGCTTTTCTGGGTAAAGAGCTGTGCATTGTCCTCCTGCTTGATCCAAAACATCTATTATATGACATCTCATATCAAGCATTCCCGCTTGAAAAGCAGTGAATATTGCAACAGGCCCTGCACCTATTATTACGATATCGGTTTCCATATTCAGATGGTGATCTATTTATAGATATTAGCTTTCTTTGCTAACAAGGTCAATTTACAAAGGGATGTATTTTTAAAAGATGTGGCTAGATTAGATAAGATTTCCAGCGTTATGAACCACATAGTCCAAATAAGCTCTAAAAATCAGCTATCGTAGCGAGATGATGTGCGGACGGAATGGGATTCGAACCCATGGTACGCTCATCACGTACGTCAGTTTTCAAGACTGGTGCCTTAAACCGCTCGGCCATCCGTCCATTTCTTTTCTATCACAATATTTGATTTTAAGCAATCTATAAAAGCTTTACTTGCCCACGCAAAAGTTGCTAAATATACTGTCCAATATTTCCTCAACATTAATAATTCCAATCACTGCACCAAGTTCAAATGCAGCAAGCCTCAAGTCTTCAGATATCAACTCAATTGGATTATCGATATTAAAACGCTGTAAATGTTCCAGTGCTTTCTGCATGTGATTTCTATGTCTTTGCCGAGTAATCACAGGAGTGTCTCTATCATGCCCAAATTTTTCCTTTGCCTTCTCTTTTATGAGAGAGATCAATTTGTTTGTACCTATTCCCTTTAGAATAGAAATGGGTAAAAGATCTATGCCATTAACTTTTATATTGTGATCATTGATAACATCGTCAGCTTTGCTCAATACATAAATAGTATCGCTATTTACAACGTTGCAATTGATATTATGACGCTGTTCAAAAGGAAATAGTTCTATTCTTAAATCAGCTTCAAAAGACCTTTTTTTCGCTCGACTTATACCTTCTGATTCTATTGGATCTGAACTCTCACGAATTCCAGCAGTATCAGAGAGAATGATTGGGTATCCGCCAATGTCAATATGAGCTTCAAGTATATCTCTTGTTGTGCCTGCATATTCAGAAACAATAGCAATATCACGCTTGGCTAAGAAATTAAACAGAGTTGATTTACCGACATTTGGTTCACCAGTTATTACAATATGTAAACCCTCACGCAACCTTTCGCCCCGTCTATTATCATTTAAATGCTCTTGTATCAACTGCACGAGAGATTGCACTTTATTATTAATTTTTTCCAATTCACTTTTTTCTGCCCAAATGTTCTCTGGAAAGTCTATATATGCTTCGATTTTGGATTGTATCGTTATTAATCTTTGCCTCCAATTGCTGTATAGTCTCTCCAATTCTCCTGATATCTGCTTAATCGCTTGTTTAGCTTGCATTTTCGTCTCAGCATCAATTAAGTCTGCAATCCCTTCTATTTGCGTTAAGTCAAATTTACCATTTAGAAAAGCCCTAAGTGAGAATTCTCCAGGCCTGGCCATAACGAAAATTTTTGATAATTCCTCCAAGATGATTTTTATGACGGCCTTGCTTCCATGCACTTGTAACTCTATAACATCCTCGCCAGTGAAACTGTTTGGAGTAGGGAAATAGATGATTATTCCATTATCTATCAATTGACTGGAATCATCATATAGATCAACTAAAGTAGCAAATCTTGGTTTAATTTCTTTCTTAATATGAAAATGATTTAAAGCTTTAAGCGCGTAGTTGCCTGAAATTCTGATTACTGCAACTCCTGACTTACCAAATACGGTCGACAAAGCGAAAATAGTTTCATTTGTGTTTGTCATTATTTATATAAACTACTTAGCAATTTAAAAGACTTAATCTAAAAGATTTTGACTTATTTTGCTAATTTATATTAATGCAGTATTAGTAAACATATTGTATAGAAAAACTGTCAGGTAAAAATATTTATTTTGAAAACTGATAATATGATTTATAATGACTGACACAAGTTTTAAATATTTTATGCTCAAGAAATTAGCTTGGTACTGGTCTTTTGTAGAGTTAATTAAAGGGTTTGTTATTACATTAAAATATATGTTTAAGCCAAAGGTTACTTTGAGGTATCCTATAGAGAAGGGCCCTTTAAGTCCAAGGTTTCGTGGTGAGCATGCGTTGCGTAGGTATCCAAATCTGTCTCTTATACACATCTCCGAGCCCACGAGACTAGGCATGATCTCGTATGCCGTCTTCTGCTTGAAAA
>NODE_104_length_2585_cov_2.855263
[truncated: 621,642 more chars]
