# Supplementary material for: A bioinformatics approach to identifying Wolbachia infections in arthropods
Source: PeerJ. 2018 Sep 3;6:e5486. doi: 10.7717/peerj.5486 (PMC6126470; doi:10.7717/peerj.5486)
Supplement: Supplemental Information 1 — Supplementary figures/tables and code used for data analysis [file peerj-06-5486-s001.zip › Supplement/assembled_genomes/Isocolus_centaureae_2.fasta]

>NODE_1_length_7413_cov_3.096374
TTTTCAAGCAGAAGACGGCATACGAGATCATGCCTAGTCTCGTGGGCTCGGAGATGTGTATAAGAGACAGGTAAAAATATAATATAGCTTTAAAGTCAGAGGTTTATCTATATGGGATATAAAATTGCTGTTATTGGAGCAACAGGAAGAGTAGGGCGTGAGGTATTAAGCGCCCTTGCCGAGTTTCAAGACGAAGGAAAAATTTCAATAGATTCTGTTGTTGCTTTTGCATCAAAAAAATCAGAGGGAAAAAAGGTAAGTTTCGGCGATGAAGAATTAACTGTCTTAGACCTTGAGAACTACGATTTTGTTGGAATTAATATAGCAATTTTCTGTGCTGAGTCTCATGTTTCCGAGAGATACGTACCGATTGCAACTGAAGCTGGATGTATTGTCGTAGATAATACCTCTCGTTTTAGGATGAAAGAAGGCGTGCCACTAGTTATTCCAGAGATCAACAAAGATAAAATTATGGAGTATAAAAACCATAACATAATATCTAATCCAAACTGTACTACAATACAAATGTTGCTGGCATTACATTTATTACACCAAAAAGCAAAAATAAAGAGAATCGTTGTTTCAACTTATCAATCAACTTCTGGTGTAGGTAAAGCAGCAATGGATGAGCTTTACAATCAGACAAAAAAAATCTTTATGAATGAAGCTAAAAAACCTGAAATATTTCCTAAGCAAATAGCATTTAATTGCATTCCTCATATAGGAGAGTTCATGGAAGATGGTTCTACAAAAGAGGAGTGGAAAATGCAAGAGGAGGCAAAAAAAATTTTAGAAGAGGATATAAAAGTAACTGCAACTTGTGTCCGAGTACCTGTTCTTGTTGGTCATGCTATAGCAGTAAATGTAGAATTTGATCAGCATATAACTGAAGAAGAAGCTCGTGAAATGCTCAGTGAAGACGATGGAGTTTTAGTGCAAGATAAGCGCGAAAATGGTGGATATATGACTCAGATTGATGTTGTGCAAGAGGATGCCGTATACATATCGCGTATTAGACAAGACGATACCGTTAAACACGGATTAAATATGTGGATAGTAGCTGATAATCTACGCAAAGGTGCAGCACTAAATATAGTGCAGATCTTGGAGATCTTGATCAAAGAGCATTTATAGCTCAATAACTTAAATCTATATTGACATGTCCCATTTTACGCTTGTCCCTAACCTCTTTTTTCCCATATATGGTTAAACTAGCTTTTTCGTTGCTCAAATATTTGTGAGAATTATATATATCATTACCTATTATATTTTTTGTCATGCAAGGAAAGCGTAATACTACTTCCTGCATAGATAGACCGCATATTATCCTAACTAGCTGCTCGAATTGACTAACGTTGCATGCATCCAAGCTCCAGTGGCAAGAATTGTGGGGTCTTGGGGCCAGTTCATTAACTAGTAATTCATGATTTTGAGTGATGAAAAATTCAATAGCTAGAATTCCTACTACATCAAGTGCAGTTGCTATTTTCTCTGCAGTTTTTTGTACCTCTTGGGCTAATTTATTATCTATTTTAGCTGGTGCTATTGAAGTATTAAGTATTCCGTCAACGTGGTGATTCTCTGCTATAGGAAAAAAAGCTACTTTACCGTTTTTATCTCTTGCAACGACTATTGAAACCTCTTTCAGTAAATCAACACTTGCTTCAAGAATGTACTCTTTATTCCAATCGAAGGAAGCAAATTGCTTCAGTTCAGAATCATTTTCAATCACATATTGTCCTTTTCCATCATAACCCATTTCTGTTGTTTTTAGCCTCACTGGATAGCTAAAAGTTTCACTACTTTCTAATAGCTGATTATAATTTTGTATACTTTTGTAATCAGCAGTTTTTATGCTTAAATCTCTAATAAAATCTTTCTCTCTCAGCCTATTTTGCGAAATGTGTAACGCCTTTTTACCTGGATAAAAATCTGTATGCTGCGACACAATATCAATTGCACTACATGGAATATTTTCAGACTCAATAGTGACTAAATCCACACTCTGTGCAAAAGATTCAAGTGCCCTCTTATCACAGAAGTCTGCTATTGTTAAATCATCAGCAACAGAACAAGCTGGATCGTTTTTAGTACTGGCAAAAATATGCGTTTTGTGCCCAAGTTTTATTGCAGCGATAGCAGTCATTTTACCTAATTGCCCACTTCCTATTATTCCTATCACTTTTTTATCCAGTGGATCTGTTTTGTTCATCATGTAGATTAATATTTCCTAGTTAGAGTACGATAATATGCTTGGAAAATCTATGAAAAAAGTGTATAATTGAAGTGTGTTAAACTTTTATCATGAACACTTTACGATGACCATAAAATACACACTTATTACTAATTCTGTTGAAGTTACAGTTTTGCCAATTTACATTGAAGAGCAATCCATTCCTTATGAAAATTGTTACGTATGGATGTATAATGTTAAGATAAAAAACAAAAGCTCATCAACCATTCAATTATTAAGTCGCTATTGGCAAATAATAGATCATAAGGGCAAAATAAATGAAATTGCCGGAGTTGGTGTTATTGGAGAACAACCTGTAATAAAATCTGGAGAGGTATTCAAATATACAAGTGGAACATACTTAAATACACCATCAGGAATAATGCAGGGTAAATATGAATTTCTGAACGAAGAGAGCATAAAAACCTTTGATGTTATGATACCACCCTTTTCCTTAGACAGTCCATACGTTAACACTAGACCTCATTGATTATCAAGATAGTGTATTTGTTCAAGTGCATCTGAAACCAATGCTTCTTGTTTTGTCATTTGAGCTTCCATAATGTCATCCGAGTAGCTGATACTGAGATCCAACTAAGTTGATAAACACGAAAGCACTGACCATTTGCTTCTATAGTTGTCTTTTTTCGTCTATCTTATTTTCTTACTCTGCTGAACAGATGCAAAATAGTTTATTTTTGATTCTTATCATCAAGTGTGAATAAGATTATTGTAGAGGTTAAACCTATAATAACTATCATTAACGAAAATGGGGCAGCTTCTCTGTAACGCTCATCGCTGACAAGTTCATATACTCTAGTTGATATAGTTTCAAAATTAAATGGTCTGATAATTAGTGTTGCCGTGAGTTCTTTTACCGTATCCATAAATACAAGCAGAAATCCCGATAGTATACTTTTCTTGATAAGGGGAATATGAATATTCAGGCACGTGGAAATAGGCCCATGACCCATAGTATATGCAGTCCATTCAATTTCATTTGGTGTTTTTTTGAGTCCCGACTCTATCGCCTTGAAAGATATAGCAAAAAAACGAAATAAATATGAGTAAACTAATGCGCCAATAGTTCCTACCAAGCTAATTTCTACAATATATTGAGTAACGAAAGAAGATATTCTGCTTAAAAACATTATTATGCTAATTGCAATAATTGCATTTGGAATTGCATATCCAAGAGAAATGAGACGTGCTATATTGCTTATTACCTTATTTTTACGTGCTGTATATCCAATAATTATTGCAATGCTGATCGAGATTAGCGCGGTAATAAATGATAAACTAATACTGTTTGTTATTATATTATAAAATCTTGCTTCGTATATGAAAAAGCCTTTCTCTATGCTCCAATATATAAGTGGAATCATTGGTAAAATAAAGCCTATTAATATCGGCAATAAACACATAAGATAAGAAAAGATCAACGATATAGAACCGTTTATACTACGTTTATTGTGATAATCTGCATTAGTATTAATTGAAGAGTAAGATATTTCTCTTTTTTGTAGTTTTTTCTCGATAACTATTAGTGTTGCAACGAAAATCAGTTCTGCAACTGCCAAAACAGTAGTTGAATATTTGTCATGCAATAAAAACCAAGTACGGTATATTCCTGTCGTGAAAGTATCGATAGCAAGAAACTGTGGTGTGCCGAAATCTGTAATTACTTCCATTAGTACCAAGGATAACCCAGCTATAATTGATGGACGTATGGAGGGTATGATGACAGAAAACAGACTCTGTAATGAGGAGAACCCAAGTGTTGATGCAATAGTGACTGAGTTACTAACGCTCTTTAGACTTGAGCGGACCAACATATAAACGTATGGATATAGACTAAATCCCATTACTAATATTCCACCACCTAGGGATTTGATCTCGGGAAACCAATAGTTACCTTTGCTCAATTGAAAAGTATCTCTTAACAAGCTCTGAATTGGACCTGAAAACTCTAACGTGTTTACATAAACAAACGATACTATATATCCAGGAATTGATATCGGAAAGAATAAGGCAATCTCAAAAATTCTACTTCCGGGAAACGAAAAAAATGTAGTAAGCCAAGCTGGAATTACTCCAAATATAAAGGATATTAACCCTACTCCTACCATCAAAATCAACGTATTGAGTATATATTCAGGAAAAAGTCTACTAATTACCCATCCAGAGTTTGCTGATTCTGTAAATAGAATCGATATTAACGATAGTATAGGGCAGACAAATAATACACTTACTAAAAACAAGAATATATTTTTAAATACTCTCAGAAACATTAACTTGAATCTATATTTGATATTGAAATGTTATATGCAAAAACTAAAGATATCCAGTAATTAACAGCCGTCCTATTGAGTATCTTCATAATTTTATATATTATGTTTTAAATCGATAAACTAATTAATTATGAGTTTTGTCATTGCAACTTTCTATCATTTTGTAAAACTCTCTAATTATTATGACATGAAAGACGAAATAAAAGTTGTATGCGACAACGTTGAATTAAAAGGCACTATACTCCTTGCAGAAGAGGGTATTAATGCAACTGTATCTGGAAAAAGAAACGCAATTGATAAAATACTTGATTTTCTACGTTCTGATGACAGGCTAAAAGGTCTTACTTGGAAAGAGAGCTCGGCAGAATATCAACCATTTAGTAAGATGAAAGTGAGATTAAAAAGAGAAATTGTGAATCTTGGTGTAAGTAATCTCGGTACTTCCGTTAGAGGCCAGTACGTTGATCCAGAACATTGGGATGATTTTATCTCTCAACCTGATGTTTTAGTAATAGACACACGAAACGAGTACGAAGTAAAACTAGGCAAGTTTAAAAATGCAATTAACCCACATACTCAACGTTTTCGCGATTTTCCTCAGTGGGCAGAGTCTTTCTCTGAGAGTAAAGATCTGAAAGTGGCTATGTACTGCACTGGTGGAATCAGATGCGAGAAATCTACAGCATATATGAAAAGCCTTGGATTTAACGATGTTTACCACCTTAAAGGCGGTATTCTTTCCTACCTTGAAAAAACTCACAACAAAAGTGGTAGTTGGGAGGGCGAGTGTTTTGTTTTTGATGATAGAATTGCTGTTGATCACTCACTCGCCCCAAGTGATAAAATAAAATGCATATTCTGCTCAAGTAAAGTTTCAACTGATGAGCTGAAATCAGTTCCACGTGGCCAGGTAGTTTGCTCTGATTGTAAATCTTTAAGTATTGAAAGAAATTCAGAATATAACACGAACCTTTAACAACTTCTTTCTCCTTGCATATTTGTAACCTTAATTTTGTCAAGGCATTTACCTACGACATAGCCCGCTCCAGCTCCAAGTAATGCACCAACTATAGCAAATGCAATCAACACTACACCAGAAACGCCAATAAGAGCTAAAGTTTCTTGCCCTAAACAACATCCTGCAACTAGACCAGCAACTAAACCAATTCCTACACCTATGCATCTAGGTTTCATATTATTACCTCTTCTAGATTTTATGTTATGACTAGTATCATGATCTCCAAAACCAAATTCTTTGATATCTTTTCTTTCTTTTATAAAATCGATAAGCTCACATATTTCTTTGTTACTTGTGTCGTTACGCAAATCATATAAATTTATAATACCATCGTTTACATATTTTTCAAAGTCCATTTTATTTTTCCATACTATTAGAATATATTTTTACTACACTTAATGTCTTAATAGTTGGTAAATTCCCATATAAGAATAAGTAGATAATCTTACCACTATAGGTGGGACTAAAGCGCTATAAGATTAAATTCCTGAAAAATGTTGGTAAGAAGAGCTTTTCCAAAAACAATAAAGTTAAGAGTTGAAGAGATAGTAAAAGAGCGACTTACAGTTAATCCAATTGATTTTGGTGAATCGTTTTGTTACAAACTCAAAGGATACAGAAAACTGAGAACTGGCGATTATATGGGAGCTTTCTTGTGAAAGCTCTTTTGCATAAGAGATTTATAATTGACCTAGAAGGTCAACGCTGATATACCTTTATATAATTTAATGCGTGGAGGTATATGTTAGGTAATCCTAAAGGTCTAATTAAAACTATAGGTTCTCTTAGTCAAGAGACAGGTGAGAATTTTTATTTGTGCTTAAAGGATGAGTTCTTTAAAAGTGTAAGCCCAGATAGTAAAATACTTATAGATTCTGAAGAGAAGAACGAAGAAGTTAGTATTGATGATGATAAAGTGTGGTTTAAACACTTTTTCTACTGTGGTTCCTAGTGAAGAAGGGCAGCAACAGTATAGATATGAGGTTAACGGCAGATATGAATACAAATATGCTAATAAGTACGATAGCAAAAATATTGTAGGCAAAATTGCTCAAAAAATTGCACAAGGCGTAAATGAAAGTATAAAAGACAATACTTTAGAATATGTAGGAATTAAAGAAAGTAGAAGGAAAGGTAAGATTAAACCTGCACTCAGAATTATGCTCAGCGATCTTACAAAACCAGTAAATATGGTTGATATTCTAAATAGTGATGCATGCAGAAAATATAATGTAGATGGAATTACATTATTACTGCCTAATCAAAGTAAGTGTGAAACAAGAGGAATACGCTGCAGAGTTGATGAGAATGGAGTAAGAATTTATGAGGTGGCTAATGGTTCATATGATATGGATTTAACGTGGTATGTTGAGGGAAAAGAGTGTAAAATAAAAATTATCATTAGGGATAATGGTTCTGTAGAGTTTATTGAAAGCAATGGTGTCACTTGGGATCAATTAGCTGCACATAAAGAGGTGAAAGTAGGAAGACAATATGAAGCAAAAACTCTATATGACGCATTGTCATATTTAAAGCAAGAAAGCTCTGAAGTAATAAAAGCTTCATGTCAGCCTCCAACAAGTGTGGAAAGCATCCAAATCACTACGGGAGTTAACAGACAAGCAGCTATTTAAATTTAGAATTTGAAATGAAGCCTTTTTTCAAAGGCTTCATTTCAATATCCTGCCAATATCAACCTGATAACGCACAGTGACTTTGCCGGTTGAGCCACTTCTATTTTTTGCAACGTTTATCAAAAAAACTCCGTAAAACCCCATCCTTCAGGGCGGGGATATAAGGCGGAAGCGGACCGAATATACGCCAAACTATAATAGATCTGTCTCTTATACACATCTGACGCTGCCGACGAT
>NODE_2_length_7071_cov_3.124249
AATGATACGGCGACCACCGAGATCTACACAAGGAGTATCGTCGGCAGCGTCAGATGTGTATAAGAGACAGGCTATGGCTACTGGTTAAAATCTCTCTTATTAACTCTTCTTTGTTTCGATCTATATCAAGAGAAAATAAGTTTCTCCTGTGGGTCATAATTTGTGATATTTCTGTCTCAGCCAAATCAAGTATACTATTTAGCATATCTAAATCCTGTTGTAACATAGTGCCCTCACTGCGGTGAAGAGTAATCATATTACGCATTGCATCTGCTGCAGATATTACCTCCCTATTCTTATGAAGCCCACATAACTTCAGAATGATATTGACAATAAACTGAATGCCTAATGTCAATGGAGAAAGAATCTTGACAAAAAACAGCATAAAATAAGCAGAAAGTAATGTAAATTTTTCAGGATTTTGCATGGCGTAAGTTTTTGGTAAAACTTCACAAAATAGCAAAATACAAAACGTCATCATGAATGTTGAAAGAAATATGCCCTCACTCCCAAAAGAATTTATAAATATTACTGTAAATAAAGCAGAGCAAGTAATGTTAATAATTGTATTACACAGTAATATTGTTCCTATTGTTAATTCTTTTTTACCTAACAAAAGCTCTATTATCTTGGCTTTTTTGTTACCTTCTAGCTTTAGTTTATTCACTCGGGATCGGCTAATTGAGGTTAACCCTATTTCTGCTCCTGAGAACAAAAACGATAAAATCAATAAGAAAAAAATTGCTGACAATACTGAAATCAATAACCAATCCATTAAAGTATGATGTTATTGCGATATAGAAACAGAGTTGATTTTATATGTTGTAAGAAGCATTTGCAAGTCTATATATCTTTAATATAAAAAAATAAATCATGAAATATATCACACACTGCATTCACATGCATATTCTCAACAACAAGTGGAGGAGTTATTCTTATTACTCTATTATTTAAAGTTTTAGTCATTATTAAGCCTTTGTCAAGAGATTGTTTAACAATTTTATCAGCCAAAGGTAATCTAAGCTCTATCCCTATCAATAAACCCTCCCCACGAACTTCTGAAACGATCTTCGGAAATTCTTCAGTCAAAGGCAACAACTTTTCTTTTAGATATTTACTGACCTTCTTCACATGGTCAAAAAAGCCTTCCTTTAGCATTACATCGAGTACTGCATTACCAACAGTCATAGCAAGTGGATTACCTCCATAAGTTGACCCATGAGTTCCTGGAGTGATTGCTTCTGCTATATAATCTTTTACTAAACATGCAGCCAGAGGAAATCCATTACCCATAGCCTTCGCACAAGTGAGCATATCAGGTTCAACTCCTATATTTTGATAGTAAAATAGAGAGCCAATCCTTCCATATCCGCATTGCACTTCATCAAAGCATAAAATTATTCCTTGAGCTTTTGTTATCTCTCTTACTTTTTTAAGATACTCTACGTCCAATGGATGTACTCCGCCTTCACTTTGTATGGGCTCTAAAAATATGGCAGCTGTTTCGCTATTGATTTTCTTTTCTAATGCTTCAATGTTATTTCTTGGAACTTTATCAAAACCAGAAAGGAGTGGAGCAAAACCTTCGCGTGATTTTTCATTTCCCCCAGCTGAAATTGCAGCAATACTGCGGCCATGAAAACCTCCTTCAATTGTAATGATGTGACTGCGCTTTTCTTGTCCATTTAAGTAGAAATAGCGGCGAATAAATTTAATTGCAGCTTCTGTTGCTTCAAGTCCACTTGAGCAGAAAAAAACTTTATCGGCAAAGGTAAGTTCTGTTAAACGCTGAGCAAGCCTTTCCTGCTGGGGAATAGTAAAAATATTAGAGCAGTGCCATAATGAATCCAGTTGCTCCTTCAGTTTATCTGTAATGTATGGATGACAATGCCCTAGAGAGGTTGTAGAAATTCCTGCAGCAAAGTCTAAATATTTTTTACCATCCTTATCGAAGAGATATACTCCTTCTCCTCTAACTATAGAAGCTTCAGATCTATTATAAGCATTAACAACATGATCCATTTTAAATATTATCTATACTGTGCATGAAAAAGCTTTCCCTTAATATTGCTTAAACTAAAAATTGGGCTAATATTATACAGTTCAACATAAAATTCAGAAATTTAATATGTAAAAAAGTAAAACTACACCAATTCACATTCAGCAAAAAAGAAAGCTATTTCTCTATGAGCATTCTCTAGACTATCAGAACCATGCACTCTATTTTCACTAATATCATTAGCAAAATCACCCCTAATTGTACCTTTATCTGCCTGTTTTGGATCTGTAGCACCCATGATTTGTCTGTATTTACTGACTGCATTTTCACCAATTAAAACTTGAACTATCACAGACCCAGAAGTCATAAATTCCACCAACTCTTCAAAAAAAGGCCTATCCTTATGAATTTCATAAAACAGCTCTGCTTGTTTTTTTGTCAGCAGCATCTTTCTCTGTGCTATAATTTTTAGTCCAGATTTTTCAATGTAAGAATTTATACTGCCTGTAATATTATTTTTTACTGCATCAGGTTTTAATATCGAAAGTGTTCTCTCAATTGCCATATCATTTCCTTATATTAAGATCGTATATTTACTTTATTGTGAATTTTTGTTCCATCAAAGAGATTTTTTATTTATAGTCAAGAATAAAACATCAAGGGGTAGTTTATGGTTTACTGTCGTAAGAAACTAGTGAATAATCTTAAATCATCAATTTTCTGCGGAACAAAAGGTTTTTTAACCTTTAATTTGGCACTTTTAAGTTATTTAGAGTATAGCTTACACAATAATACAAAATTAAAAGAAGGTGCCGCTTTTGCGATGGAAAGGAACGTTGTTCCATTTGGTGAAATGATTTCCATACCGCTGTTTGTTTGCTTTGTATTACCAGCTATGGTAGGCAACATAAGCCTTATCGAGTGCGCACTTATATGTGCTGCACTGATGGTTGCAACATGTTTTGTTGTAAGAACCTTTCACTTGCGTGAAAAGTTATTGAAAAAAATGACTAATAATGAAAATTATACCGAGAAACAAATAGAGCCGGAATTTAAGAAAGACACTATAAAATTTCCTATCTTTGATAAAAATAGACAGCATATTGAGTATAATTCTCCTAATCAAGAACAACTAATGAATGAAAGCCCTCCCTCTCTCTTTGTTAGGGTTCTACTTTTTCCCCTTACGATTTTTCTGAAGGCTCTACAAAGCTGCATAATGATATCTTTGGCTGCTGTTGAACTTTTTGAAGCAGTGCCAAGTTTTTGTGTTGATGTGGTTTTTGATAGAAATTTTGTATCTACACAGAGTAACGTGAAGAGATCTGGTCATCTATTGTATGCTAGTGTGAGAAATTTAGTGCCTGTAACTAAACTTGATGAGTGTGTAGCTGATTTTATAGGCAAACCTGAAGAAAGGTGCTGTCAGTGAAGAAGGCAGTAATCTTATTTAACCTTGGTGGACCTGATTCACTAAGTGCAGTACGTCCTTTCTTGTTTAATCTATTTTATGATAGAAGAATAGTCAATCTACCCAATCCTTTCCGCTTTCTTTTAGCAAAGTTTATCTCCAAAAGGCGAGAAAGTACTGCACAAGAAATATACGAGCACATTGGAGGTAAATCGCCAATCTTGGAGAATACGAAAGCACAAGCTGATGCTTTAGAACTAAAATTAAATGAAAATGGAAACCATGTATATAAGATATTCATCTGCATGCGTTATTGGCATCCATTTGCTGATGAAGTTGTTAAAAACGTAAAGCAATTCGACCCTGACGAAGTCATTCTACTACCACTATATCCGCAATATTCAACCACCACAACTCTATCATCCATCGAGAATTGGCAAAAAAATGCCAAACTGGAATGTAACACAAAAACAATTCACCATTATTATGACAATGAAGACTTTATTGAAGCTCATGTTAATCTGACGTCTAAATATTATAAATTAGCTAGCAAAATCGGTAAGCCAAGAGTCCTATTCTCGGCTCATAGCTTACCTCTTAGTATCATTAAAAAAGGCGACCCTTACGCTTCACAGATAGAAAAAACAGTAAAATTAATAGTAAAAAAATTGAATATTGAAGATCTTGATTGGGGAATATGTTATCAGAGTAAGGTTGGCCCTGTAAAATGGTTGGAGCCTAGCACTGAAAGTGAGCTATCACGCGCGAAAGACGATAATATACCTGTAGTTTTATCACCTATATCTTTTGTTTCTGAGCATTCTGAAACACTGGTTGAACTTGATATAGAGTATAAAGCAATTATCAAAGACGGATATTACTTTCGTGTACCAACTCTCAGTACTGATCTCTTATTTATCAAGTGCTTGGCCGATTTATGTTTAGATCACTCTCAAAGTACTGATTTATAGCACTTTTCTTTTTAGATTTTTATAGTATAATATTAAAAAGTTATTATTTTATTATCTACTTATGCCAAAAGGTAAACCAAATACATTTATACAAAGTATACATGATGTTCACAATCATGATATTAGAAAGATGTATTGTATTGCAACAGGTTTAACAGGTATATTATGTAAAATTTCATTGCAATTTTGTTGCGATTTTATTGACAACAACAGATCAAATATTTGCACTGTATTAGATATTTCTAAGTTCATAAAACTACCAACATCAATAATATTTGCTCTTCATCTTGGGCTAAATCTAGCTGGATATAAATCTAAGAAACCTGCGAATGGTGAAGAGGAAAATAAACCTGAAAAACCAATACAGGTTGTAGGTAACTCAGCGTACTTGGCAAGCTGTATCATAGGAATATTGATGCAGGCAAAAATCATTCATTTCTTAGCTAGAAACAACAAGGATGTAATAAGTTATATTAGCTTAACATCAGCAGTTCTATTTCTATTTTCAGAATTCGTAAGCTGTTATTATAAGTGCGAAGAATATAAGGAAGTGCATAAAAAATATCAAGAAGCATGTAAAAAATACAAAAAGGGTGATGACGAACTTACGAAATGTGAAGCTGAGATTGCTAAATGCAAGAAGAATGTTATGTTTAGCACATTCACTTTGTCATTGGGCTTGTTAAGCTTCATATTAAAAAGAATGGAACTTCCAACCATACCAATAGACTTGGGTGGTGGCATAATCTATAATTTCAACTTAACTGTTACGGTCAGTTTGATATCAAGCATAGCATATCTAGTATCAAACATCGATAAGTTTGTCAATCAACCTAATAATGGTACTGATCCTTCTACTGGACTTGATGACGCTCACCATATTCATCATAATGGCAGCATTGTAGAAATTAATTATTAGAGATGAAAAGACTTAATTTCTACTGCCAATGCTAGCACTGCTAATTTGCTAACAATATTCCAAAGTGGCAAAGTTTTATTTTCTTGGCTGATGTCATAAAATTCACAGTCAGTGGAATTCAAGCTAGAATATACATCTTTCCTGCTATTACATCGGTATAAGTAACATGTTGGAGTATCTCCTATATAGTATATTAGCGGTTCTGCAAAACTACTTTTAAATATGTCAATAGTTGGTACACCTTCTTGTATAATAACACTATTGATTGCTATTCCTTCTTTTATCTTTTTCATTTTATGACGCTTTTTTTTATTGAGATTTAATATTTCCTTTCCACTTGTTGCTGTTATAATGCCCATTCCATATGTGCCATTGCTTGCTTTGATAAAAACGTAAGGTTGTGTTTTTATTTCATATTCCTCATATTTTTTTTGCACTAGAGATAATATTTGGTCAACTTTAGTCGCTACTGCTCCTAGTGATGAATCATCATTAAAGTCAACTCCATTACAGCTTTCTGTAAGCACAGAAATAAGCCATGGATCCATTTTAAATTCGCCACAAAATTCGGACACTAATTTTTGATAGATTTCAAAATATTGAAATTTCTGCCTACTGTGCCAGCCATATAATGGACTTGGCACTATCTCTTGTTTTACGTTTTCTAGTGTGTCTGGAATGTGGCTCGTCATATCACGGTTCAGTATAATAACATCAGGCACAAATCCTGAAGTTGTCTTCAGCAAAGAGTTTTCTTTCACAACAGTTTCATACTGTTCTATTAAATTGTACGTTTCATTATGAAAGAGGCCAATTCTAGTTTCAAAACCTGCGAGTTGCAGTACTTTCTCTATAACAAATACGTTTTCTATATACATTTTATTTCGTGTGTAATTCTCCGGTATTATAAGAGTCTTTTTATATTGTTTTGTTTCAAAATAACTTTTTATTAGTTTTGCTGCTGTTGCTCTTGATGTCTCACTTAGATTGTTGAACCCTGCAGGAAATAAATTAGCGTCCACTGGGGCAATTTTGTAGCTGGAGTTTCTAAGATCTATAGAGCTATAAAATGGCAATGTAAGGCCGTTAAATTTTGCCTCAAACCAATTATTTATACTTTTTTCCAAATCTGGGCGAATTATGTTTTGCATCTACACTTTAAATGTTATAAGAAAAGTACTATATTATAAGTTATAATCTTAATATAATATAACGAATTAAAATAACAAAAAAATGATTTATCATGACAGCAGTAAAATGTATGGTACTACTATACTATCAATTAGAAGAGACAAAAATGTAGTAGTAATAGGTGATGGGCAAGTCTCGCTAGGCCATACCGTTATAAAATCTGGAGCAAAAAAAGTTAGGCGTCTTTCTGGTGATTCCGTAATTGCCGGTTTTGCTGGAGCAACAGCTGATGCATTTACTCTCTTCGAAAGGCTAGAATCTAAACTTGATAAGCACCCAGGACAGTTAATGAGGGCATGTGTTGAACTTGCAAAAGACTGGAGAATGGATAAATATCTAAGAAAATTAGAAGCTATGATGATCGTGGCAGACAAGTCTATTTCATTGGTCATTACAGGAACGGGTGATGTTCTTGAACCTGAAGATGGCATTGCAGCCATTGGCTCTGGAGGAAATTTTGCTTTATCTGCAGCAAAAGCTTTGATTGACGTTGAAGGAATATCAATAGCTGTCTCTTATACACATCTGACGCTGCCGACGATACTCCTTGTGTAGATCTCGGTGGGCGCCGTATCATTAA
>NODE_3_length_7018_cov_5.463766
AATATACAGACTTACAGCTTTTGGTTGGTAATACCATAATGGAACTTTATCATCCATTTTAGAAAATACTATAGTACAAAAAGTTTCCTTGAGAGCGCAAAATTATTGTCTTTTGCTGCACAAGATGAAATATGTGAAAACCAAGATTTAGTGTATTTTTAATCACAACAGGGGTTTTATATAAGGTTTTTATGTTTTTTTTAACCCATAAAAACCTGAGGATAAATGAAGAGAAAAGTATCTGTTAAGTTGCATAGCTACTGTGCAAAATATTGAAGCAAAAAGGTTTCATCCCAGTGCTCAGACACTGGGATCCATTGTTCCTTTCTGGATTACATCGTCACGCGCTGGAATGACACCTATTATTGTTTTTACTTTATATCTTTATTTGTCTATCTTATTTTACCATTCTGTTGAACGAATACAGGAAAATAAACTGTAATATCTAACTTTGATGCAAAAAGATCAACATATAACACGTAAAAGTTACTGAATCACTTTAGCCATATATAGAATTACTTTGTTAAATATCCTCTACTCCCAGGTTTCATTATGGGTAATTGTTTTAATTCACTTGGCAGTTCTTCCTCGCTATAGTTTTTGATATTTAGTTCAATCAAAGATATGATAGGAAAAGGTAGTTTTGTTTCACTATTTCTCTTGATCAAAGAAGCTCCAGCAACAACTTTACCTCCCTTCTCTTCTGCACATTTTACTGCTTCAAGTGAAGATTTACCTGTGGTAATCACATCTTCAATTAGTAATATTTTCTCACCTTGTTTAATCTCAAATCCACGGCGTAATTCAAACTTACCATTAACACGTTCGCAAAATATTGTTCTTATTCCAAGCTGTCTACCAATCTCATAACCCACGATTATTCCACCAATTGCAGGAGATAGTATTAAATCTATGGGTTCAATAAGCTCTTTTCTTATTTTATTCGCCAATAGCTCACAAACGTTCATTGCTCTGCTTGGATTTTCAAAAATTTTAGCGCATTGTATGTAAGTGTTGCTGTGCAGCCCTGATGAGAGTACAAAATGTCCGTGCAAAATCGCACCAGCCTTTTCAAATTCTTTTATTATTGTATTATCTAATATCATTCTTGAGTTTTAAATTCTTTATTAATTATCTGTGTTATACAGATATCAGACCACACATTTATTGCAGTTTCAAACATATCAATGATTGTATAAATAGGCAAAATCAATCCCATAATGTACAAAGGAACATTCATTGATACCAAATAACTAGTTGCCATAAAATAGCACCCCATCGGCACTCCAGCGTTACCAATTGCAGCTCCTGTAGCTAAAAAAATCCATATGAACATCTCACTTAAGGAAAATGTGTGCCCATTCATCTCTGCAACAAACATCACTGTGATTAAAATAAATGCAGCACACGCATTCATATTGACTGTTGTGCATATTGGTAGAATAAAAGATGACAATTTCTTTGGTACCTTTAGCTGATTTTGCACACATTCTATAGTTGTAGGCAGCGTTGCACTAGATGATTTAGAAAAAAACGCAAGTGTAAGTGCTGGCATAACACCTTTCATCGTTTGAATTGGTGATATACCTTTATACCACATGAGTAGTGGCAAAATCACAAATGCTTGCATGAAATTTGCAGACATTATGCAAGCAAAATACCAAAAAAGACTATGGAATTCGCTGCCACCTTTTAACTCGTATAAAAAACATGTGATAAAAGACCATACAGCAAGAGGAATAAACTTTAATAACCCTTGAGCAATTTTAAGAAGTGTATCAAACAGTGCAGAGAATATTTGGTGTAATATATTCTGTTTTTCTTTTGAGAGCGAAATAATAGCTCCACCCATCAAAAAAGCAATCAATATGCTGCCAATAACATTATTTTCAAGAAAAACTTGCACAAAATTCGAAGGAATGAGTGATTTTAAGTATGAAAAGTAATTGTGGTTGCTGTCACTCACACTTTCTATTGTGTTACTTATGAAATTTTTTCTTACTGGATCTATGAATAAATAGAAAGATAGCGCAACAAATGCAGCTATAATGGTTGTAAGCAGCATATAAAACAGTGTCTTCTTAAGTAATACTTTAATTTCAATTGAGTCTTTAAGTCCCGAAATTGTGGACACGATAGATAGAAAAACTAAAGGTAAGCTAATCAATTTCAATAAACTGATGAATATATCACTAAGTAGCCTTGCTACTTCAAATATCACTTCATTGTTTAAATAGTAAGCAATTACCGCAAACAGTATAGAAAAGAATATTGCAAGTTTGCGCATTGAAAATAAAACCTCAAAATGATATTATACAATAATTTTTGGAATTAGGTTAAGATAACTTGACAGGTTAGGTAAAGATGAGTAACATTTTATTATTAATTAAGTGTTAAGGAGGGGTGTGGATAAAAAAACTAAAGAAGAGTTAATCCTTGTTAGAATATTAATGGGAATGAATATTGCAATAGGAGTGCTTGTAGGTCTTGGCACAAGTTTCGCAGTTTTATCACCTTCCATTATAGGTGGAATTATTGCTGCTGTTTCTACAATATTATCTGTCGCATACCTTACATATTGTAATCATAAGGAAGATAAAGTAAATCGAGAATGCATTTTCCCTATATTTTGTATGGGCGTTACTAGCACTGCAATCGGGATTGGTCTTGGTGCAGCTATAGGTGCTATTTTTCCTGGTGTAATGTTAAATACAGGATCAGCAGTTTTGATGGGTGCGACAATAGGAATTATTGCCCCAATTACAGGCCTTATTGTTGGAAATATGCTTGTAGAACCTATGATTAAGAAAATAAATCACTACATCATAGAACCGGTAATTGAAAAAATAAAAGAATGCTTTTCCTCAAGAGAAGCGTAATAAGACTCGCAAAATAATATATCTTGGACGTAAATTGAGGTACTCAATTTACGTAGGTCATATTAGAGGAGATTAGAAGTTACCTACCCAAAACCCTTATCTCCCACTCAAGCTCAACATTAAATTTATCTTTTACTGCATTTTGTACTCTGTTGCCAAGGTTTTCTAAGTCAAGTGCAGTTGCATTATTGTAATTGAGCAGAAAATTACAATGTTTCTTAGAAATTTTAGCTACACCATTATCTAATCCTCGGCAGCCAGATTCATCAATCAGTTTCCATGCCTTGCAGCCTATTGGATTTTTGAATATACAGCCAGCAGTTTTTCCTCTTACTGGTTGGCTTTTATTTTTTTTATCAATAACTTCTTTCAATCTTTGCAATATAAGCTCATACTCTGAACTTACTCCTTTAAATTCAGCTTCAATAAAAATCCACCTGCCTTTTAGACTATGTCCACGATAAAAATATCCCATTTCTTCACTGGAAAATTCATATAAATTTCCATCTTCTAGATTCACTGCCCTTATAAATTTTACAACACTCGCAATATCACTACCATATGCACCTGCATTCATTTCTATTCCACCGCCAACTGTTCCTGGAATTCCAGCAAGAAACTCAAGCCCACTAATTTGCTGTTCCCCTGCAAAGTAGGCAAGGTTACTAAGCAGTGCAGCACCACCTGCAACGATGGAGCTATTATCTTTACATTTAATATATGCAAATTCCTTACCTAATTTCACCGTTATTCCTCGAATGCCACTATCTTGCACTATTATGTTAGATGTTGCACCGATAATGCTAATTGGTAACTCAGTATCTTTTATCAAGCACATTAGATCTTCAACGTCACGTGGCTTAAATAGTACATCAGCTTGGCCACCAACATTTAACCAAGTCATTTTAGACATTGAAACATTATAACGGTAGATTCCACATACTTTAGGTAAGCTTATAAGCATTTTGATTTTAACTCTAATCCTGCATCCATACCCATTTTTTCGGCATCTTCTACAAACGAAGTACGCTCAGTGAAGTATATACCTTTCTCATCTGCTAACATACAACAAAGATTCAGCATGTTTTCACTCACATATTCTGCTAAAGCTGCAAGCGGCGTAAAGCATGAACCATTTACTGTCTTCATGAAACTGCGCTCTGATTTTGCCCTTATAAAAGACATATTATTATTAATTTTCTCTAAAAGATCGATAACTTTTATATCATTCTTTCGGCATTGAATGCAAATTGCCCCCTGCCCTACTGCGTTTAACATGACTTTTGGTGATAATACTTCTGTAATTAAATGGTGTTTTTTTAATCTTATCAGTCCTGCTTCGGCTAAAATCATTCCATCAAAATTCTGATTTTGCAGTCTAGTTGTCACATTTCCACGCAGTGGCACTACATTTAAGTCTGGCCTGAGATTTAGTAGCTGAACTTTTCTTCTTATTGAAGAAGTTGCAATTGTAGCCTGCTGTGGCAAAGTTTTTAGGCTCTTATATTTATGAGAAATAAATACATCACATGGACTTAGCCTCTCTAAAACACAAGGAATTGTTAAGTCCTTCGAGAAAAACGCAGGTACATCTTTTAGCGAATGAACCGCCATATCTATATTATTTTTGAGTAATTCAGCCTCAATCTCCCTGAGGAACAGTCCTTTACCTCCTATTTCAGCAAGGGTTACATTAGCATATTTATCACCAGAAGTTTTGATTTTAATGATCTCAACGGATAGATTAGGAAAAGACTCTAATAACCTTTGTTTTGCTTCCAAAGCTTGGATGATCGCAAGGTCGCTTCCTCTCGTACCTATTTTAACTAGCATATATCCTTCATATTATATGTCTATATTCTATGCCCATTTTTTATTATCTCCAATTTAGTTATTGAACATTTTACAATTAGCCCTTAGTATCACGAACATTTAGTAATCGAGGAGTATGTATGTTTGATATTTTAAAAGATTCTAATGGCAGATTTAATAAAAAGAATATTTTACCTCTTGTAGGTGCCACTGTCGCTATTATTCTAACAGCATTAAGTGCAGTATTAGCAATTCCCAGATTTTTCTCTCACCCCTCTCTATCTAGTCCTCTCGGTTGGAAAGATTCAAGTTATAGTAAATTTCTTGCTAATCACATACCACTTAGCATAGTTATTTTCTTAACACTTGGTTTATGCACTTACCTTGCAATTGACAAAATTAGACAAAACAAACAAACAGAGAATCTGAGAGCCAACTCTGAACCTAATACATGTGTTTATACTGCTTCAATAAATGATGTTCTAGAAGAACAAAATCAATTATAGAGATATTGGTTCTAGGCTTGTTTTTTATCTTTCACGGACCTTTTCATTGAGGTGCTTGTGATTAGCAACCATTCAGTTTACACTGTACCTAAGTATAGTTTAAATTTATGCTAAACAAGTTCACAGTTAAATCTCTTTCAGTATTGCTAATTTTTTTGCTATCTTTATATATAATACTGCCAAACTTCTTTGATAATAAGTTTCTCACCTCAAAAAAGAGGATAAATCTAGGGCTCGACCTGAAAGGTGGATCATCTATACTCCTAAACGTAGACTTAGATTTTTACTTCAAAGAGAAACTAAGCATGCTAACCGATGAAATAAAAGAAGGTCTGTTAACACAAAAGATTGAATTTAGCGCAAAGAACGATAAACAAGTGGTTGTAACTTTAAATAATATTGATGATTACAAAAAAGTTTCAACGTTAATACATAAAATAAACCCAAATTTAGAATTGAGTAGAAAAAATACTGCAATTTTCATTTCATATAAACCGCATTATAAGAATTCATTAATCAATGAGGTAGTTTCAGAGTCAATAATTAATGTCCAAAGGCGCTTAGATAAGCTTGGTACAAAGGAAGTAAGTGTACAAAAACAAGGGCAAAATAAGATATTAGTTCAAGTTCCTGGAGTAGAAGACACTCAGCAGATAAAATCTCTGCTTGGCAAAACAGCTAAGCTAGCTTTTCATTTGGCAAATACTAACATAGAAAAGTTGCAAGATATAGACCATGAAACTACTGTAATGCTCAAAGATTCTTTGGGTAATTCCTACCCGATATTCCGCAAAACTGAAATAGGCGGTGATTCATTAGTTAACGCATCAGTTAGATTTGGCAATTTAGGTAAATCAACAGTACATTTCAAATTCGACAGCATAGCAAGCAAAAAATTTGCAAAAATTACTAAAGAAAATGTAGGAAAGCCTTTTGCAATTGTTTTAGATAACACAGTCTTAACTGTACCAACAATACGTGAACCTATTCTAAATGGAGAGGGAGAAATTAGCGGTAATTTCACTGAAAAACAAGCGAGTGAACTTGCAATACTTTTAAAATCAGGTGCACTACCTGCACCACTTAAAATAATTGAAGAAAAAAACATTGGTCCAAGCCTTGGAGAAGAGTCAATAAAAGCAGGAGAAATTGCAGCAATAATCTCTATCATAGCCGTTGGTTTATCTATAATCATTACTTACGGCAAATTAGGCTTGTTAGCGTCTGTTGCACTCGTTTTTAATGTAATCTCTATACTACTCATTCTTACCTTACTTGAAGCAACTCTTACTCTCCCTGGAATTGCTGGAATTGCACTAACTGTTGGCATGTCGGTAGATGCAAATGTTTTAATATTTGAACGCATTCGCGAAGAAATAAGAGCAGGAAAAAGAACAGCTCGTGCCATTGACGAAGGATTTAAAAACGCAATAAAAACAATTCTTGATTCAAACCTCACTACACTAATTGCTGCGGGAATAATGTTCATTATTGGTAGCGGAGCAATTAGAGGATTTTCTATCACTTTATCGATAGGAGTTTTATGCTCGATGTTTTCTGCAATTATAGTCACAAAACTTCTGATAGAATTGTGCATCAACCCACAAAAGCTAGTACTTTAGTATCTGTTCAGAAGAGTGACAAAATAAGATAGACGAGAAAAGACAACTAAATGGTTGTCATGCAAGTAGCTATCCAGTCTTTTCGTCGTCAAAAACGTTGTAACATGCTCACCAATTTAGTAAGCATAAAAACAATATATTTGTGGAGGAAAAGGAAAAAAGAAACCATCTTCAGGCTATCACAAAGGATATGGCCATA
>NODE_4_length_6772_cov_2.704406
CTATGCTAAATATCTCGATACTTAGAAACTGCTTTTTCGCGATGATCAAATATCTAAGCAGTTGTGTAAAAACAAGGTAAAGGCTGAATCTACAGTTAACGCATTTTTCTCAAGACTTATTTATAGTGAAAATTTTTAAGAGGTGAATATGAAATTTAAAACAAATTCTGAATATGATAAATCACAAACTTTGATTAAAAAATTATTTCCAAATAAAGAAAGTATAGTAATAAACGATCAGCTTACAATAGAAGTAAAATATGGGGGATTAGCTAGTTATACCCCTGAGTATATAAAACAAACTGTAAAAGATGCTTACGGAGCCTGGTCTGATAATTTCTATTCACAAAAAAGCGTTCATTCTGGTCCAGTAAAATTGCAGCTTTATGTGCTGAAAAATTACGATGATTACAAAGCTCACATCAAGGAACTTTCAGGTGGTAAGGACCATAGAGAATTATGGGGTGGTGGAACGGTCAGAGCACACGAAGCTGACGGCACGATAGCAAAGACTTTTATTGTTGGAGATGTAAATGGTTTACTTTGCGCAAAATCTAAAATTTTAATGGAGAAAATGAGCGATGCATTTCTTGAGTACTCTACCGGTAATATGGATACAGTACCTGAAGTTTTACGTACCGGTATGAAGCTTTTCATGTGGAGCTATGATGCAGCTAAAAAAGAAAGCACTCGCGATATGCATTATACAAAAGAAGCATACAATAAAATGCATGAATCTGGGCATGATACACCATATAAAATAGCAAGTATGTCTAACGACTATAGAATATCAGATTGCTTAGTGACATTCCTACAAGAAAAACATCCTCAATTCATAAAGCAATTGCTTACTGAAATGTCCTTCGATAGAGTACAAGCGATATCAAAATTCAAACATCTTTTGAATAACTCAGAAGTTGAAAAAGAATTTAAGCAGTGGATGGATGTAAAAAGTGGCGATAAAATTGTGGCAGATCTTGTGCCAGATAGTGAAGTTATGACTTTTGGCGAACACAAGCTTCAAATAAATATAAAATATGATGATGAGGAATTAACTCAGAGCAAATTGAGTAGTGTAAAAAATGCCATCGAGAGTACTATAAAAGATTTTGATTCAGCATTTGGCATTAATAATTCTCAGCCTTGGCACAACATACCAAATAAAGTTAATGTTTTCGTATTTAATACAAAGAGTGACTACGAAAATTATCTTAAGGAGTTGAACTTTAGCTATAAAGGCGCTTCTGGCTTAACAGTTCAAGGGTGTGGCTCAGAAATTCATGTTTATTTTTATCTACAAGACCAATTTGATGACTCGTGTAAAACTTTGAAACACGAATTGGGACACGCCTTAACTATCATTAATTCCTATTATGGTACAGGTAATGTTTTGTCTAAAGCCATGCATGAAGGGGTTGCTAACTATATGGCAAGTTTAGAAGATGGTCGGCATGTCAATGACCACGGAGATAAAGAGGCCTTGATTGCAATAAGAAATAAAGATCTCAAACCAGATGAAATATTGCGCAATAATATTTGGAGTAATAAAGGGGAACATTATCATTCGGATGCTGAACAAGTGATCAAATTTCTTGAAGATAAACACCCAGATATGATTGATAATTTGCTCAAGGGCCTTTCTACACATCGTGCAGATAGATCTCAAGGTAATAAATTATTTGAGGATTTTTTGACTGAGCTAAAAGGTTATACTCAGGAATTTAAACAGTGGGTCAAAGCTGAGCTGAGTGGTGAACAACATATGGAATATAATGTTGTTGAATCTAACAGTGTTGAAAGTTCAACAAGCCAACAAAGTGCAGGCAAGGGTCTATATGGTTATAGCCCAGTACATAATGTAAGTGGTGATCAAACCAAGATAGAAAGTGTCAGTAGAGAAGATTCTATGCAACCTGCTAAAAAAGCGAGTGAAGACGAACAAGGAAAAGCTGTTACAACAAAAGTTATGAAGTATAATAAACAGCCTTTCTTAAAGGTGAATATTGATGACAATAATGTAGAAAACACTATAGGAAAAGTAAACGAGATAAATAAGGTAACAGGTGCGACGAGTTTACATTCTGCTGCTTCATTGGGAGATTTAAGCAAAGTAGCAACGCTACTGAAACACAATTCATATATTGATACAAGAGACCATAACGGACAAACGCCACTACATTACTCTATTCAGTCAGGAAATACGGAAGTAGCAAAATATCTCATTGATAATGGTGCAAATCTTAATATCCAGGACAATCCTTATCGTCAAACTGCTAAATATGCTTATTCCAAAACACCTTTACACTATGCTATTGAATCTGGCAATACAGAGATAGTTAAATATCTAATAGATCGTGGTGCAAATCCTAATATTCAAGATGCTTATTCCGAAACGCCATTATACAGTGCTATTTATTCAGGTAATACAGAAATAGTGAAGTATCTATTAGATCATAACGCAGATCCTAACAGTAAGGGTTTTTATACTTTTCCATTGCTTGCTGCTATTAAGCTAGGGCATGCGGAAATAGTTAAGAGTTTAGTTGAGCATGGCGCAGATCTTGGTATCAAGAACACGTCAGCTCAAACACTGCTGCACTATGCAATTGAGCTAAAACATACGGAAATTGCTAAATACTTAATAGATCGTGGTATAGATGTTGATACCCGTGATATTAGCTCTGGTAAATCTCCACTACATTTTGCCATGAACATGAAAAATATGGAAGTAGTTAAATATCTCATAGAGCATAATGCGGATATTGATATTCAGAATAGCTATGGCTTAACACCTTTGCATCTTGCTGTTGATCTTGGGAATAAGAAGATGATAGAGCAGTTAGTTGAAAAAGGTGCAAACATTAATGCTCAGGATAATGATGGCTGGACACCTTTAGTTCATGCAGTGAGGAATGGGCAGTTAGATGCAGTGAAGCATCTGATAGAAAACGGTGCTGATATTAATGTTGTAGGTAAAGAAGGAGATAGATTACTTGATCATATCACGTTTTGTATGAAAGATGCAAAACTACACAAAGATGTAGCAGAAAGTAAAAAATATGACGATAACGATTCTCATTATCAAAAGCTTTCAAAAAAAGCTGCAATTTTGGAGGAGACTGGAGAGTATATGCTTAGCTACCTTAAAAAAATTACTCTGCAAGAGAACAATATAGATCAAACGCCAGCAGATCAACCTGCAAGTGAAGAAAGGAATAAAAGGTCGCTAGTAGAAGATGAAGAGAAGCAAGAGGAAATAACTGTTATAGATAATGTGAAAGAAGAATCACAACATCCTTTAAAAATCAAAGTAGGTGAAGCTATTGGAGATGGTAAATATAAGGCGGTGCTGCAAGCTCAAAATCAAGACATAGATAATTTTTATCAGAACTTAAGCAGTCAGTATACTGCTGGGAAATACAATTATAATCAAATGATAGCTCTGTATAATAAAGTTTATGTGCAAGATTCCAATCTTGATGGAAAGCCGATCACTCTTTCTGAAGCTTATGTTACAAATGATCATCTATTTATTAAAAATCAAGATTTTGGAATTTTGAATGATTTTAATGAGATGTTCTATAAAAGTGATGAGTTTATGTAACATAAAAGGAGGATGAGAATTAATTGATATAAGGAATTAGATCTTCCACTGTCATCCCAGTGTTTCTTTCTCCTGCCATTCCGGCATTTCCTTCTCCTGTCATCCCAGTGCCCCGACACTGGGATCCAGTGTTCATATAATCTCATCACAAACGTTTATTTTAATTTAAGACCAATACCCAATTTAGAATCAAAATTCCTGGATTCCAGTGTCAAGCACTGGAATGACAGGAGAAAGAAACACTGGCATTCAGAAAACTTAACTGTAAATGAGTACGCCTGGTGGTTGCATAATAAGAACTGGAATGACATCATCTCCTATGCAAATTACCAAAATGTTCGTACAGCTGTGACTGGTTTGGGTTTTGTACAGCTATCCTGCAAACGCTATGTAAATAACAACTATACATTTATCTTCAAGATTATTTACCAAGTATAGACATCAGCTCATCCCATTCTCTTTTACCAATGCCACTTTCTTCTCTAGTAATATTTTCTCCTTTAATTAGCTTGCGAATTATTTCAAAACCAGTTTTTGAAATGCAGGCTGATTTTAAGGAGTATTCAACAAAAGCATTATAGGCCAGCGGAACCCATTTCTTCACTATGTCCAACATAATTTCTGCATAGACTCTAATTTCATATTGGGCGTGCTTATCAGCTCTGAGCTTTAGAAAATGAAGAAGATTGTGTAGATCAATTTTCCAATAAAATTGGGTATAGTAATTAAGTGTTAGATTAGTTCGGGCAATTTCCCTTGCAAGGCCCTGTTCAATAAATTTCTCATAATGAGAGTATACCAAATTAGAATCATTTATTAGGGAATCTATTATTTCTTTTGAAGTACTTGAGTCAAAAGCTTCACCGCTGCCTTGTTTATTATTATCAGATTGTTTTGCAACCTGTTCTGGTATATAAAATTCATTATCAAGTATCGAATACCTTCCGGAATATTCATTCACATTTGCAGTTCTGTGTCTTATCCACTGTCTTGCAATAAAAATTGGAAGTTTCACGTGAAACTTAATTTCACACATTTCAAATGGAGTTGTATGATGATGTCTCATCAAATACTTTATAAGCGCTTCATCTTGATTTATCTGTTTTGTTCCTTTTCCATAAGAAACACGAGCAGCTTGAACTATGGCGCTATCAGAGCCCATATAATCAATTACTCGAACAAATCCATGATCTAACGCCTTATGTTCTTCGTATAGAATTTCATCTATCTCTTTTACTGTAGTTCGCTTATTCATAACATGTCCTCAAGGAAATATCGGCTCCACACGAATTGAGTTTTTCGTCCATTGCTTCATAGCCTCTCCATAAATGATGTGAGTTATTTATTATAGTTTCTCCTTTAGCCACCAAAGAAGCAAGAATTAAAGCTGCGGTTGATCTTAAGTCATTAGCATGCAGATTAGCTCCAGATAGACTCTTTGTTCCACTTATAGTAGCTTTACTTTTTTCGATGCTGATATTAGCACCTAATTTTCTTAACTCATTCGCATGTGCAAATCTACTTTCAAAAACATTCTCTTCAATGATTGATATTCCATCTGCAATGCACATAGCAGACATTAGTTGTGGTTGCATATCGCTGGGAAAGTTAGGATATGGATTTGTTGGAACATGAGCAGATTTAATAGGGCCATTTTTTCTAGAAATAATAATACCATCATCATGTAACTCAACTCTGGCTCCTATAGTCTTCAATTCATTTGCAATGCATTCTATATCAGACAAACTTACTCCTTCTAACTTTAGCTCGCCGTCGGTAATGACAGCAGCCAAAGCATAAGTACCGCCCTCTATGCGATCTGGTATTATTTTATGCTCACACCCATTTAATGCTTCAACACCTTCTATTGTGATTTTTGTATTATTAACTTCAATATTGGCACCCATTTTTTTTAGAAACTCTATTAAATCAAGAACTTCCGGCTCCGTTGCGGCATTGTTTATTGTTGTTACTCCTTCTGCAAGTGTTGCTGCCATGATTATGTTTTCTGTTGCGCCAACACTTACTTTTTCAAATGTTATTTCTTTGCTTTGCAATTTCCCCTTTGTTGTTGCAGTTATATTACAGCTATCAATTTCAATTTTAGCTCCCATTTCTTCGAGTGCCTTGATATGCATGTCAACAGGACGTTTTCCAATATTACATCCACCAGGAAATACTGTTGAAACTTTACCAAATCTGCTGAGCATTGGACCTAGCATTAAAAAAGATGCTCGCAGTCTGCTTGCAATTTCATGTGATATTAAATAGTTATTGATATTGCTACAGTCAATTTCCAAAGTATGATTTGCTTTATAGTCTTTATTGCATATAAAATTTACTTCTGCACCAAGACTCTTAAGCAGCTCAGACATCAAATGCACGTCAATTAAATCAGGTACGTTATGCAAAGTTATTGAAGAATTACTAAACAAGCTTGCCGCCATTATTGGCAAGACGGCATTCTTTGAACCATTAATCTTGATTTTTCCAATCAAGGGCTTATGGTTACTTCTTACTAATATTTTATGCATTTAATCAAGCGATAGAACTTATCAAGTAAGTATAATAGGTTAGCCGTAAAAGGCAAAATTTTGCTTTTTCTTCTTCTGTCATTCGAGTAGCTGACACTGGGATCCATTTCATCATCAAAATGTTATATTTCAACATTACTTTTATGCTGACCAATTTAACTGGATTCCAGTTTCAGCTACTCGAATAACATTTTCGTAGTCGATTCAAAATAGCATAATTAACTACACCTTTCCAAAGATGAGAGACGCGTTGGTACCACCAAAACCAAATGAATTAGAAAGCGCATATTGAATTTTATGCTCTTGAGCTTTAAGTGGTACAAAATTTAAATCACACCCTTCTGAAGGTTTGTGTAGGTTTAAAGTTGGTGGAACAATTCCATTGTTTAATGCAAGGATACTAAATATTGCTTCAACACTTCCTGCGGCACCAAGTAAATGTCCTATAGAAGATTTAGTCGAGGAAACAGGTATTTTATAGGCATAGTCACCGAATAACTGCTTCATTGCTATTACTTCGACTTTATCCCCAAGTGTTGTTGAAGTCCTGTCTCTTATACACATCTGACGCTGCCGACGATACTCCTTGTGGAGATCTTGGCGGCGGCCGAACAGTTAAAAAAAAAAATTGTTG
>NODE_5_length_6007_cov_2.999663
TTTTTTTAATTATGCGGCGCCCACCGAGATCTACACAAGGAGTATCGTCGGCAGCGTCAGATGTGTATAAGAGACAGCATTACGGGTTATTCTTTAGGCAAAGGGTTTGCTGGTGTGATGAAGCGGCATAACTTCAGTGGGCTTAGGGCATCTCATGGTGTTTCTATTGCTCATAGATCACAAGGTTCTACTGGTCAATGTCAAGATCCTGGTAGAGTATTCAAGGGGAAGAAAATGGCTGGTCATTTAGGTAATAGCAGAGTAACTGTACAGAATATGAAAATATTATCCATTGATTATGAAAATAGCATAATTGCTGTAAAGGGTAATAATGTTCCTGGGTTTAAAAACTCTTATGTTTTTGTGAGAGATGCAGTTAAAAAGCCTTTACATAAAGATGTTCCTTTTCCAGTAGGTCTGCTGTTGAATATGAGTGATGATGCTAATAATTTGGTGAGTTAGTTATGGAATGTGAATTAGTTGATCTATCTAATAATAATGTAGGTAGTGTTGAGCTTAATCCCTTGATATTTTCTGCCAAGCAAAAATTGAGTATTTTGCATGATATAGTGAGATGGCAATTAGCAAAGAGAAGAGTTGGTGCTCATAAAACAAAGGGTATCAGTGATGTTTCTGGTACAACAGCTAAGCCGTATGGTCAAAAACGTACCGGTAGGGCGAGACAGGGGAGCTTGCGATCTCCTCAGTTTAGAGGTGGTGGAATTATTTTTGGTCCTGTTGTGAGGAGTCATGCTTATTCTCTTAATAAAAAGGTACGTAAATTTGGTTTGAAAATTGCTTTATCTCTAAAATATTTAAATAATCAAGTTATTGTTCTTGATAGTTTAAATGTTGATGTGAAGAAAACATCTAAAATGTGTGAATATATTAAAAATTTTAAATTTTCTTCTTTTTTAATAGTTGGTGATTATGGAGATGATTTGTTACGTGCTGCTAAAAATTTGCATTATGTAGATTTAATCAAACCTATTGGGTTAAATGTTTTTGATATATTGAATCATGAATGCGTGATGTTAACAAAAGACACTTTAAAGCATCTTGAAGGTAGATTGTTATGATTAAATATAATAATATAATAAAATCTCCTGTAATCACAGAAAAGGCTTCTCTTTTAAGAGAGAAGTTTAATAAATACTCTTTGTATGTTTTTGTAAATGTAAATAAGCGTCAAATAAAATCGGCAATAGAGTCTTTATTTAATGTCAGAATTTCTTCTATAAATGTTATTAGAGTTAAATCTAAATATAGACGTTTCAGGGGTGTGGTTGGTTGTAAAAAACAGAGAAAAAAGGTTTATTTTTCTTTGGTAGATGGTCAAAAATTAGATATAATGAGCGTTTAATATGGGTATGAAACTTTTTAATCCTGTTACTCCGTCTTCTCGTGGGACTATATTAATAAGTAAAATTGGTTTATCAAAAGATAAGCCGGAGAAGTCTCTTGTATTTGGTAAGAAATCCAGTGGTGGAAGAAATAATCATGGTAGAATTACAACTCGTCACAGGGGTGGTGGTCACAAGAAGAAGTATAGAGTTATAGATTTTAAACGTAATAGAAGTGATCAGGGTATAGTTGAGAAAATAGAGTATGATCCAAATAGAAGTGGGTTTTTAGCATTAGTATCATATAAGGAAGATGATACTAAATCTTATATATTAGCTCCTCAAGGTATGAAGCCTGGTGATGTTGTGACAGCTGGAGATGATGCTGATATTTTACCAGGGAATTGTTTACTACTCAAGCATATACCTGTTGGTTCTTTCGTTCATAATGTTGAGCTGAAGCCAGGTAATGGTGCTGCGATTGCTAGAGCTGCTGGTTGTTATGCACAAATCGTTGGTCATGATGGCCAATATGTTTTATTACGACTCAGGTCTGGTCAAATTAGGTTGATTTTATCTTCTTGCAAGGCTACTATTGGTGTAGTATCTAACCCTGACCATAAGAATAGAAAGTTGGGTAAAGCTGGGAGAAGTAGGTGGCTTGGGATTAGACCTACTGTACGTGGAGTTGCAATGAATCCGGTTGACCATCCTCATGGAGGTGGAGAGGGAAAAACTTCTGGTGGTCGTCATCCTGTTACTCCTTGGGGTGTTGCAACAAAAGGAAAGAAAACTAGGAAAAAAAATAAATCTAGTGATAAGTATATAAAAAAATTGAAAGGTTAATTTATGAGTAGATCTGTATGGAAACCACCTTTTTTACACCCATCTGTACTAAGATTAGTTCAGAGAGCTTTAAAAGAGGGTTCTATTAATAAGGTGATAAAAATTCATTCCAGGGCTTCTGTAATTCTTCCTAATTGTTTGGGTTTAAAGTTTGCTGTTTATAATGGTAAAGATTACATTCCTGTTAGTGTTGATAATCAGAATATGATAGGTCATAAATTTGGTGAATTTTCACCTACTCGTAAATTTACTGGGCACGGTGGTGATAAAAAGGCAACAAGAAGATAGGTAATTTATATGAAAAATAGGGATATAATAGTTGAGGCTGGTTCTAGGGTTTTAAGATCGACTCCTCGCAAATTGAATTTGGTTGCTGATTTAGTACGTAATAAAAAAGTTTCTTTTGCTAATGTACAATTAAGATTTTGTGAAAAAAAAGCTGCTGGTTTTATAATGAAAGTGTTGAATTCTGCAATTTCTAATGCTCAAAATAATTATGGATTGAACATTGATAATTTATATATAAAGGAAATTTTAATAGGTAAGTCCCTTACTTTGCGTAGAGTATATCCAAAAGCTATGGGTAGGGCTAATAGAATGAGTAAATTTTATAGTAATATTACTATAAAATTGAAAGAAATTGTATGATTTATAGAAATGGAAAGTTAATAAGGAAAGTGTAAAAATATGGGACAGAAGGTTAATCCTAAAGTATTTAGATTACAAGTAAATAGTAATACCTGGGATTCTGTTTGGTGTGCTACAGACGATTATAAGCAGAGATTGCATCACGATCTATTTATTCGCAGTTATATAAATGAATCCTTTAAGCATGCTGGTATTTCTAAAGTAATTGTAGAGCGTACAGTTAATTTAGTGTCTGTAATAATACATTCTTCTAAGCCTGGAGTTATAATAGGTAAGAAAGGTTTAGATGTTGAGAAGATAAAGCAAAAAATAGCTAAAAAAGTAGAAAGTAGTGTCGAAGTGAATGTAGTAGGAGTTAAAAAGTCTGAAATAGATGCAGTTTTAATATCAAGGAGTATTACACATCAGCTAGAAAAAAGGATTTCATGTAGAAGGGCGATGAAAAAAGCTATTCAAAATTGTTTGAAGATGGGTGCTGAGGGTATTAAAGTAAGTTGCTCTGGGCGTCTTGGCGGAGCTGAAATAGCTCGTACTGAATGGTACAAAGAAGGTCGTTTGCCTTTACACACTTTGCGTGCTAATATAGATTATGCTTTTTGTGAAGCGAAGACTATATGTGGTATTATAGGAGTTAAAGTTTGGGTTTATGTTGGTAGTTAAGGTATATTGAAATGTTTGTTCCCAAAAAGAGTAAATATAAAAAGGTATTTAAGGGGAGAATCAAGGGTAATGCTAAGGGTGGTAGCACGCTGTCTTTTGGAGATTATGGATTAAAAGCTATGGAAGTAGGTAAGGTTCAGTCTAAACATATTGAAACTGCAAGGCGCGTAATATCTAGAACGTTAAAACGCTCTGGTAAAGTGTGGATAAGAATTTTTCCTGATACCCCGGTTAGTAAAAAGCCAGCAGATGTACGTATGGGTAAAGGGAAAGGTAGTGTTGAATTTTGGGTATTTAAAGCTAAGCCCGGTAGGGTTTTGTTTGAAATTAGTAGTGATGTTCCCATGCATTTAGCAAGATTGGCGCTTGAAAAAGCGACTGCTAAGCTTCCTATGAAGTGTAAATTTATATCTAATCATAATTGAATGGAGTTGCAATGGATATAGTTAAATTTGAATCAGAATCTTCACAAGGATTACATGAACTTCTTGTGAATTTGAGGAAAGAATTTGTTAATTTGGCTTTTCAAAAAAAGCTGGGCCAGTGCAACAATTTTTCGCGTTTTAGCTTAATAAGAAAGAGCATAGCTCGTAGTCTAACTGTATTAAATAGAAGAAAGAGAGAGGGAAAAAATGCCTAAGAAGGTTTTTTGTGGTGTCGTAACTAATGCTGAATCTGATAAGACTGTGAAGGTTTCGGTGTTACAAGTGTATAAGGATAGGCTGTATAAAAAAGTTATTAAAAAATACAAGAAGTATACAGCACATGATGAGAATAATAGTTGCAAAAAGGGAGATAGGGTTTTAATACAGGAACATAAGCCTATTTCTGTTACTAAAAAATGGGTTGTTATCAATAGCTAAAAAGGAATAGGTATTTATATGATTCAAAAAAATACATTGTTAGAAGTAGCTGATAATTCTGGTGCGCGTGCAGTCCTTTGTATTGGCTTGTTAGGTGGTAGGAAATCTGCATCTGTAGGTGATACGGTTATTATATCTACTAAGTCTATTAACCCAAAAGGTAAAGTTGAAAAAGGAAAAGTATATAAAGCAGTTGTTGTTAGAGTAAAAAATAGTGTTAAGAAATCTGATGGTTCTGTAATTCGTTTTTCTAGCAATGCTGTGGTTTTAATTAATGATCAAGGTGAACCACTTGGCACTCGGGTGTTTGGTCCAGTAAAAAAGTTATTATCTGGTTCTTTTATGAAAATAATGTCATTAGCTGATGAGGTTTTATAATGAGTGCTAAAATAAAAAGTGGTGATGATATTATAGTTTTAACTGGTAACGATAAGAGAAAAATTGGCAAGGTAATCAAAGTTATAATACGTGATGCTAAAAAGAAAGTAGTTGTTTCTGGAGTAAATGTGTGTAAGAGACATACTAAACCAAGAGCTGGTAGTGGTGGTGGTATATTGAATAAAGAGTTAGCTATTGATGTATCCAATGTTGCAATATTGGATCCTAAGTGTAAAACTCCAACTAAAGTAGGATTTAAGATTATAAATGGTAGAAAAGTGCGTTTTGCAAAAGTTTCTGGAGAAGTGATAGATTAGGTTGATATGTTTAAACAATTGTATAAAGATAATATAGTAAAATCCTTAAAGGATAAGTTTAATTACGGCAATGTAATGCAAGTGCCTAAACTTGTCAAGGTGTGTATCAATATGGGTGTTGGAGATGCTGCTACGGACAATAAAGCGATAAATGAGCCACTTGATAATCTACATTTGATTGCTGGGCAAAAGCCTGTGTTAACCTTTGCAAAAAAATCTATTTCTGGTTTCAAAATTAGGAAAGGTGCAACTGTAGGTTGTAAAGTGACTTTGCGTAGAAATAAAATGTATGAATTCTTAGAAAGATTAATATATATTGCTTTGCCAAGAGAAAAAGATTTTAGAGGGTTTAGTGTGAAGCAATTTGATGGTCATGGTAATTTTTCCTTTGGTATCAAGGAGCATATATCATTTTTAGAAATAGACTATGATAAAATAAGTAAAATTAGAGGTATGGATATTAATATTATAACAAGTGCAGTTAGTGATAAGGAAGCAAAGGAATTATTACTGGCTCTTAAATTCCCTTTTTTTGATAATTGAGAGAAAATATATATGGCAAAAAAATCCATGATACAGAAGAATCTTCGTAGAATAAAGTTATGCGATCAGTATAGGGAGAGAAGGGAAGAATTAAAATCTATAATGAATAATAAGGATTTATCTATTGTAAAAAGATTTGCAGCTCAAAGTAAGCTGATTAAAAAATTGCCTAGAGATTCTTCTAAAATCAGAATTAGGAATAGATGCGCTTTAACTGGTAGGCCGAGAGGGGTATATAGAAAATTTGGTTTATGTAGGATTGTTTTACGTGATTTGTGTTCTTTTGGACAAGTTCCAGGGGTTACAAAATCTAGTTGGTAAATGTGATATAAGGAGTGTAATAGTGTCGTTATCCTGTCTCTTATACACATCTCCGAGCCCACGAGACTAGGCATGATCTCGTATGCCG
>NODE_6_length_5996_cov_13.324379
TTTTTCAAGCAGAAGACGGCATACGAGATCATGCCTAGTCTCGTGGGCTCGGAGATGTGTATAAGAGACAGAGGCAAAGGCAAAAGCTGAGATTGGTGAACTTGTAGCAGTAGAGGAAGTAAAAACTGAAGCATTTAATGTAGCAAGAGTTGTCCGTAATAATCTGCTTAATATTCCAAATAGAGTTTCAGCACTACTTGCATCACTGAGTGACACTGAAAAGATTCATATGGCGCTAACTGAAGAGATTACAAACTCGCTTGAAGAATTATCTAACACTAAATTTCAAATATAAAAAGATTTTAAATATAAAATGGCTGATAACTTAAGTTTGGAGTTAATAAAGTGTCTCATTAATCAACCTGGATTAGATGTTAATGTTAGAGGGTTAAACGGAAAAACACCACTACATTGCGCTATAGAATTTGACGAATTAAGCATGGTGGACTTGTTACTCACGAAGAAGAACATTAATCCTTTTGTAGAAGATAATGATGGTAAAACATCTCTTGATTACGCCAAAGAGGGAAAAAAAGCAGAAATATTACAAGCGCTAATTAATAACAAGTACGGGTCAGAACAAGATAGCTTACTTCATTTGGCTGCAATGATAGGTGAAGTTAATGCAGTTAGATATTTGATAGGAAAAGGTGTTGACGTTAACGTACGAAATGCTCTGCATCATATGCCATTACATCTAGCAGCAGGCATAGGACATGCAGAAGTTGTAAAGATTTTGATAAGAGAAGGAAACGCTGAAATAGATGTCTTTGATGCGCGAAATCAGACACCAATGCACTATGCAGTTAATAATAAAAAGTTGGAGATAGTAAAGTTACTGCTGAAGCTTGGAGCAGATGTGAATAGTGCACGCATGGGACAAAACTCAATGAAATTGTCACCTGTTCATATAGCTGTAAGTAATACTAATTACGATGAAAGAGACTTATGTCTTGATATCCTCAAATGCTTAATAAAGGAGCCTAATGCTCAAGTCAATTTGCAAGACTACGAAAGTAAAACACCACTACATTACGCTGAAAGACTTAAAACAATAGAAGTTTTACTAACGCGAGAAGATATAGACCCTCTGGTAAAAGACGATAGCGGCAAGACACCATTTGATTACGCTAAACCTGAGATAAAGAAGACTTTGATGAGCAATAAGTATGGTTCTGAGAAGAATAGTCTACTCCATTTAGCTGCACAAAGAGGAGAAATTGAGATTGTAGATGCAATTTTAAAAGAAGAAATCAATATTGATATTGTAAATAATAAAGGTCTATCACCGATTTATCTTGCTGCAGAAAAAGGGCATTTACATGTAGTAAAGTTATTGCTGAAAAAAGGAGCAAACTATACACCTGTTCTGCACTTAGCAATCAAGTCAAATAATTTAGAATTGCTAAAAACTTTATTTAAAGAAAAGAGTATCAAATTACCAGATGAGATAGGCAGATCTGTACCAATTTATTATAGGTGTATGGAGCATAGAGATGCAAAAGTAAGAAAATACAATAATGTAATCTGTGTTTCTACCTCAGTAAGTGCAGTAGCAATAGCGGTATATATAGGGTTAACAGCAATAACAATAAGCAATGCAATCATTTTTGCAACAATAACAGGGATATTTGCGCTTGTTATAGCAATAATGATAAGTGAGGTGAGCAAAAGATATATAGAAAAGGAATTTCAGAAAAAGATGCTTATGGAGATGGAGGAGTGTAGTTCTATTGTTAATGATGTCGAGATAGAACCAGTGATGAGTAGATGCAGACAATGATATACGCTACATCTTTTTCTGAAGGTTTAAAACCGGATCCGCAGCTTAAAGTGTCAGAGTGGGCAAATGAGTATCGAGTTTTAGCGCCAACTGCAGCATCAGAGCCAGGTAAATGGAGAACGGAAAGAACTCCTTATTTAAAAGAAATCATGGATTCACTTTCTCCGTCCTCACCAGCAGAAAAAGTAGTATTCATGAAAGGAGCGCAGATTGGAGGAACAGAAGCTGGTAACAATTGGATAGGCTACATCATTGATCAGACACCAGGTCCAATGTTAATTGTGCAGCCAACAGTTGAAATGGGAAAACGTTGGTCAAAAGGAAGATTTGCGCCACTGATTGAAAGTACACCATGTTTAAAAAGTAAAGTAAAAGACCCAAGGTCAAGAGATTCGGGCAATACTGTACAAAGTAAGGAATTTCCAGGTGGAATAGTAGTAATAACTGGAGCAAATAGCAGTGTAGGCCTCCGATCTATGCCAGTAAAGTATCTCTTTCTTGATGAGATAGATGCCTACCCAGGAGATTCAGGAGGAGAAGGAGATCCAGTACTGCTCAGTATTGCTCGAACTAACACTTTTGCACGTAGAAAGATTTTTTTAGTATCAACACCAACGATTCATGGAATAAGCAGAATTGAGAAGGAATTTGAAGCAACAGATAAGAGATACTTTTTTGTACCATGCCCGCATTGTAATTACTATCAAGTTCTAAAGTGGTCACAAATAAAATGGGAAGATAAAAATCCAAATACAGCACACTATATATGTGTAGAATGTGGTGAAAAGATAGAAAATCATCAAAAGACAGAGATGCTTGAGCGTGGAGAATGGAGGCCTACTAGTAGAGTAAAAGGTGAGAAAAAAGGATTTCATCTTTCAAGTCTTTATAGTCCAGTTGGGTGGTATAGCTGGACTCAAGCAGTAGAAGATTTTCTCCATGCAAAAGAAAGTGAACAATTACTAAAAGTTTGGATAAATACCACCTTAGGAGAAACTTGGGTAGATAAAGGAGAAGTACCAGACTGGAAGCAATTATTTAACAGGAGAGAATTTTTTCCCGTAGGCACAGTACCTAGGAGAGAAGTGGTACTTACTGCAGGAGTAGATGTCCAAAAAGATCGGTTAGAAGTAGAAGTTGTAGCCTGGGGAAAAAGCCGTGAAAGTTGGTCAATAGACTATCGAGTATTTGAAGGAGATACAGGAGGTGGAGAAGTATGGGGAAAACTCTCTGAGCTCTTAAATCATCATTTTATCGGTGAAAATGGGCTTGAATATATGATAAGCATGATGGCGGTTGATGCAGGGTATGCAACGCAGGAAGTTTACAACTGGGTGAGAAGTCATCAAGGATCGGGAAGAGTAATGGCAGTGAAAGGTGTAAATAAAGCACTAGTACCACTTAGCAGCCCAAGTAGAGTAGATATAACAGTTGGTGGTCAAAAGCTCAAGAGAGGAATAAAGCTATGGCCAGTTGGAGTATCGATATTAAAGTCAGAGCTTTTTCAATTACTTAATATTTTAAAAGAAGAAGAAGGAAAAGCTCTACCTGGATATTGTCACTTTCCAGAATATGCACCTGAATATTTTAAGCAGCTAACGGCAGAGCAATTAGTCAGCAAAGTAGTAAAAGGATATACAAAACAAGAGTGGCAAAAGGTAAGAGAAAGAAATGAAGTACTAGATTGCCGAATTTATGCAAGAGCAGCATCGATAGCACTGGGAATAGACAGATGGCCAGAGAGTAAATGGAATAGTTTAAGTGAAAAACCAGAAAGTAAAAAATCAAAGAAAATAGTGAAAAGCAAATGGATCAGCAAGCAATAAATGTATAACGAAGATTATTTAATTCAAGTTGAACAAGCAATAAAGAAGCTTCAGAGTGGCGAAAGAGTAGTATCAATTGCATATGGTGACCATGTGGTGAGATATGCTGAAGTTCAGATAAATGACTTACTGAATCTACGGCAACGTATTAAGGCTGAGCTGAAAGTTGCAGGTGTGAGACCGAAGAGAAGAATTGTGATTGCGACAGATAAAGGAATTATATAATAGTGAAAACTATTTAAAGGATAACCAATGGTAAAAATTATAGCAAAAGAATATACAGAATTTTTAGAGCAACTCAAAGAACAGATTGCTACTAGTCGTTATAAAGCAGCACTAGCAGTAAATAGCAAGCTTATTGTGCTTTACCACCATATTGGTACAGAGATCTTAAAGCGCCAAAAAGAACATGGCTGGGGTGCTAAAATCATAGATCAGCTAAGTAAGGATTTAAGAAGCGCATTTCCAGAAATGAAGGGGTTTAGTGCTAGGAATCTTACTTATATGCGCCAATTTGCTGCAGAATATCAAGATACTGAATTTACGCAGCAGGTTGCTGCACAATTGCCTTGGTTTCATATTGTAGTTATTTTAGATAAAGTAAAAGATCGAAAAGAAAGGCTATTCTATTTTCAAAAGGCTATAGAGCACGGTTGGTCACGTAGTATAATGGTAATGCAAATCGAACGTGAATTGCACAAACGTCAAGGAAAAGCTGTTACTAACTTCAAAGATAAGTTACCTTCTCCCCAGTCAGATTTAGCACATTATACATTAAAAGATCCATATATTTTTGATTTTTTGAGTATAGGAGATGACGCTCATGAAAGAGAAGTAGAAAAAGGTCTTGTAGGCCATGTGGAAAAATTTCTGCTAGAGCTAGGGGAAGGATTTGCATTTGTTGGTAGGCAATTTCACTTAGATGTTGGAAATAAAGACTTCTATATTGATTTATTGTTTTACCATTTAAAGTTACGTTGCTTTGTGGTAATTGAGCTAAAAGACAAAGATTTTAAGCCAGAATATGCAGGAAAAATGAATTTTTATCTTTCAGCAGTTGATGATTTACTTAAACATGAGACAGATCAACCATCTATAGGATTAATTTTATGTAAATCTAAAAATGATGTACTAGCAAAGTACACGCTAAAGGATATGACCAAACCGATAGGACTTGCTGAGTATCGAATTACTGAAAGCCTACCAGAAAAGATAAAAACAGCGCTACCAACAATAGAAGAGTTAGAAGCTGAATTGTTGAAAATTTCAGATAAAGAAAAGTAATGCTACTCAAATCATTCAAACAACTATTTAACAGACCAAAGATAAAAAGTTCAGCATGGGATGCAGCAGGGTCAGGAAGAAGATTTTTTCACTTTCAACCAGAGTCAGGAAGTATAAATAATTTGCTGTCTCAAAGCCTTGAAACTTTACGTAGTAGATCACGTGATATGGTGAGAAAAAATCCATATGCAGCAAATATCGTTGATACAATAGTGAGTAACTCTATTGGAACAGGAATAAAACCGCAATCAAAAGCAAGAGATGGAGAATTTCGAAAGAAAGTACAAGAATTATGGCTAAAATGGACAGATGAAGCAGACAGTAACGGAGTAAGTGATTTTTATGGATTACAAGCTCTAGTATGCAGAAGTATGATAGAGGGAGGAGAATGTTTTGTACGTTTAAGAACGAGAAAGCTGGAAGATAGATTTTCTGTGCCATTACAACTGCAAGTACTTGAGTCTGAACATTTAGATAATAAAACAAATCAAACTTTAGGAAATGGTAATGTAATAAGAAACGGGATTGAGTTTAACAGGCTTGGGCAAAGAGAAGCTTTTTTCCTTTTTCGAGAACATCCAGGAGAAGGCTCATTTGGAGAATCAGTGAGAGTGCCAGCAAATGATGTTTTACATATTTATAGACCATTAAGACCTGGGCAAATTAGAGGGGAGCCTTGGCTTTCGAGTATACTATAGTATTTCCCAAAGTAAATGATAAAGGTATAATAAAGTATTTGAGTTATAATGGCATATAGTGTGGATTTAAGGGAAAAGGCAGTATTGATGATAGAAAAAGGTAAGACAAAGGTTGAGGTAGCAGAGCTTATGGAGATAGGAATAGCAACTCTGTACCGTTGGTTAAAAAAGAAAGCTGCTGGTGAAAGCCTCAAGCCATCTAAAAACGGTAGCTTTATTCGAAAAATAGACCCCAAAATACTCGAAGAATATGTTACAAAGAATCCAGATCATACTCTGGCAGAGATGAAACAAAATCTTGGATTTGGAATAAACTCAATTTGGTATAGACTAAAACAGCTAAAAATTACTTTAAAAAAAAGTCACACTATATCAAGAGCGCAATCAAGAAGATAGGGAGCAATT
>NODE_7_length_5936_cov_3.057348
TGAAGCAGCTAAAACAGGTGCTGAAGCAGCAATTGAAGCAAAAACTAAAGATTTAGCTACTAAAACTGAATTGGCTGAAAAACTGAATTCAGATAATCTTCGAGAAAAAGTTAAAGAAATTTTACCTACTCTCTTAGTAGATCCTAATGTTGCTACTGTGAATGTTAAAAACGCATTGGCAAACAGTTAATAAATAAATTAGTATGACTGGAGGTAGGTTTTCTACCTCTTTTTTTCTCCTTTCATCTGGATGTGTAAAAGTTACAATAGCCTATCCCACAACTCAACTACATCCTCATCAAAGTCTATTACTTCTGTTTTTTTGAATCGGTAGCAGTTGTTGATGGATTGAATCCCTAAATCTCCTATAAAGGGAGTGGCATCATTACCTAAAATTTTACCACTACGGCAGATTATCAACCTGTCGATTAAATTGTGCTTTAATAATTCTGTAATCAACACTCCTCCACCTTCAACTAATAACCTTGTTATACCAATTTCTGAAACAAGTTTTGATGCCATGTCTTTTAGGCAGACTTTTCGATCTGATGTCATTCCAGTGCTTGACACTGGAATCCAGTTTTCACTACGCAATTGCTTGAAGTTTTCTGGATCCCAGTGTCTGGGCACTGGGATGACACCCTTCTTGGTGAAAGTCGCTCTTATATTACAGCATTCGTACAGTTGAGCACTTGAAGTTGAAATCCATGTTTTTTCTAGATTCCAGTGTCCGAGCACATAATTATACGAACATTGAAATTTGCCGGTGGTGTCATTCCAGTGCTTGACACTGGAATCCAGTTTTTTGATCGAAAATGTTGTATAGTGCACAATCAATTTTCCTGGATCCCAGTGTCTGGGCACTGGAATGACAGGAGGTGTATTAACTATCAAATAATTAATGTCTTTTATTTTTCTCTCTACTTCTTTATTTGTGATTACCCAAGTTGTTACTTTATCTGCAGTTTTTGCAATATTATGCTCTTCCTTCAATTTCCCTTGGCTATCGATAATTAGCCTTATTGGTGATCTATTTTCCAGCCCTGGTAATCTGCAAGTTAAGAGTGGATCGTCACTAACAAGGGTATTGCTGCCAATCATAATTGCGTCATATTTTGCTCTAAGCTCATGTATCCAATTTCTCGTATCCTCACTTGTTATCCATTTGCTATCGCCTGTAAATGTTGCGATTTTTCCGTCAAGAGTTGTTGCGATTTTGCAAGCTATAAATGGTCTATGTAATTCTTTAGTGGTAAAAAAACCGACATTCAGTTCTTCTGCCTCTTTTTGCATAATACCTTGCTCAACTTCAATTCCTGCTTCTTTCAGAGCTTTAATTCCTCCACCTGAAACTCTACTATCTGGGTCAATAGTTGCAATTACTACCCTTTTTATTCCAGCTTTTATGATTTTCGCAGTGCAAGGCCCCGTGACTCCGTGATGACAACATGGCTCAAGAGTGATATATATAGTTGCACCATGAGTTGAATCTTTAGCGTTTTGCAAAGCGACTACCTCCGCATGTGGACGTCCACCGATTTCTGTGTAGCCTTCACTGATCACCATACCGTCTTTTACAATGATACATCCAACAGCGGGATTTGGTGCAACACTTCCAAGACTTTTTTCTGCAAGCTTTAATGCGATCGACATGAAATAATCGTCGGTCATTAGAAAGAAGTCATTTCGTATGAGGTATCAAAGATTCTTCTATGCTCGTGTATGGCAAATCTATCTGTCATACCTGAGATATAATCACATATTATTACTGAACGCTGAGATTCACAAGCAAGCTTGTTCCACTCTATAGGTAATAACCCTGGGTTTTCATAAAAACATTGAAAAAGCTCCTGTACTATACGTTTTGCTTTGTTCATTGTTCTATTCAATTTATAGCTTCTGTATATTTTTTCCATGTTAAATTTTTTCATCTCTTTTGTGGCATTTGCAATTTCTGGTGAAAATGTGACTAGCATTGTATTTAGACCTCTTACATCTTCTACGCTTTTTATTTTGTAGTCTTTAATATTTTTTTTAGTCTGAAAAACGACATCATTTATCATAATCCCTATAGTTTTACTCAGTGATTCATGTATGAGTTTGCTCTGAGACAAGTCTGAATATTCACTCCTTACGTTTTTAAACATTTTGCCAATTAAGGGGACATTAAGCAAATCTTCAATAGTTACTAAATTTGCTCTGAGTGCATCATCAAGATCATGCACACTGTAAGCGATGTCATCGGCAATTGAAGCAACTTGTGCTTCAATGCTTGAAAATTCCTCAAGTTTTAGATCATATTTTTCATTATATTTTAATAATAGCTGATTATTTGTAGAATACTCTGCGTTTTGATCAAGCAAGGGACCGTTATGTTTTGCAACCCCTTCAATCACCTCCCAACTTAGATTCATACCATCAAAATCAGCATGTTTTTGTTCAAGATAAGTTAAAATCCTTATAGCTTGAACATTATGATCAAACTCATACTTCTCATTATCAAGATTCAAATCTTGAACTGATTTCTTTAGAGCATCTTCACCTGCATGACCAAATGGAGGATGACCAAGATCATGTGCGAGCGCTATGCATTCAGTGATATCCTCATTTAAGCCAAGTCTACGAGCAATGGACCTTGCAATTTGTGCAACTTCAAGGCTATGAGTAAGCCGAGTACGATAGTAATCATGTTCATAATTGATAAAAACTTGTGTTTTATATCCTAATTTCCTAAACGCATTAGAGTGAATAATGCGGTCCCTATCACGCTGAAAGCAACTGCGATTTTCATCTTCTGGCTCTTTAAAATTTCTTCCTTTTGTTTTATTTGGAAAGCACGCGTAACTTAATAGAAAATTATTGTTTGACATGTAAAATTTCTACTATAATAGGTTATCAATAATGAACGGTGGTTGTTATGTCAACAGATTACAATATTAGCTTAACTGACAATGCATTAAGGAAAATCCACTCCCTTGTAGAACAGGAAGGAGATGAGAGTTCTATTTTGCGGGTTGCAGTTTCAGGTGGTGGATGCTCTGGCTTCAAGTATAATTTTCTTATGGATCAAATAAATAAGAAGATGTCTTTGGATGACGATTTTGACGATGATGAAGACGACGATTTTGACGATGACGAAGATAGCGAGGATTATAGAAGCAACTCCAGCTTTAGTGAAAAAGGTAAAGATATAGTAATTAATGATGAGAATGGAAACCCTGTATTAATGGTTGATAATTGTTCAGCGAAATTTTTAAATAACTCAACTATAGATTATACTGAAGATCTAAGTGGTTCTGGTTTTCAAATCAAGAATGCTCTCGCTAAGTCTCGATGTGGATGTGGTAACAGTTTCTCGGTCTAATTCTCCCTCCTGGATCTTTTTATAATATGGGTAGTTGTGTAACACTAGAGCTAGCTTCTGTAAGTAAGAGCTTCAAAGAAAGTCCTGCTATTGTAGAAGATATCAATCTGAGTCTTACAAGAGGGCAAGTAGTTGCATTGATTGGTAGTTCGGGATCAGGAAAAACAACTATACTACAAATTGCAGGTCTATTGGATAAGCCAACTTTAGGTGTAGTGACAGTAGATGGAGTAAATTGTACGCAAGCCAGCAATAAATATAAAACTCATGTAAGAAGAAATTTTCTTAGCTTTGTTTATCAATTTCACTATTTATTACAAGAGTTATCGGTGTTGGAAAACGTTATGCTTCCTCAGCTTATTGCAAGAAAAAGCAAAACTGAAGCAAAAAAAAAATCGCAAGCAATATTAGAGAAATTTGGTCTGGAAAGTAAAGCAAGTAGTATGTTATCTGAAATTTCTGGTGGAGAAAGGCAGAGGGTTGCAATTGCAAGGGGCATTGTAAACTCTCCAAAGCTTTTACTTGCAGATGAGCCAACGGGAAATTTAGACCCAACAAATTCTTTGAATGTATTTTTGCTGTTACATTCATATGTAAAGGAAAATAACAGCTCTATGCTTATAGTAACACACAACTATATTCTTGCAGAAAAAGCAGATCACATTTTTCAGCTAAAAAACCGATCATTAGTAAAGCTGTGAATGGAAGAAACAGTACAATACAAAGCTACCTATAACTTGTACTTATTTAACCAATGATCATTAACGGAGTATAATTCGCACGAAATACTTTCATTGCTTTTTATACACGGACTCTTTAATTTACGCTGTTTACTTAGGAAGCATCCTGACAGCATAAACATCGCTAAAACGAGAAATAATAATTGCCTAAACATAACAAGACTTTTTTTATTTATATTAATACATTCATTTCTCTCATTTGTAAAGTTAGGCATATTCTTTTACCCTTATCTCTTTTTTTACTTTTTTGGAGGAAGTGGCTGCACTGTTTAAGCGTAGTTTTATATAATTATCTATAATTTGAGCTACTTCCTCTTCTTTACCCCTTAAAAAGTGGTTAGTATCGTCTACTATATGGTATTCCATATGGTTATTTTTTACCGAATTTATTAACCTTTGTGCTAATTCTGTTACATCGCTTTCTTCTGAAATTATATCATTATTACTTTGTATTATAAGTCCAGGAACTGGGCAAGGAGAGAGAAAAGAGAAATCGTATTTAGTTGCTGGAAGAGAAAGGGCAACAAAACTTACTATCTCTGGACGGCGCATTGTCAACTGCATAGCTACCCATGCTCCAAAAGAAAAACCGACTATCCAAATTGGAACGTTGTTAGAGTTATGCTCCTGAAGCCAATCAATAGCTACTGCAGCATCAGTTAATTCTCCTATACCCTTATCAAAAGTTCCGGTAGATTTTCCGACGCCACGAAAATTAATTGTCAATGCAGAAAAGTTATTATCGATAAAAGATTCACATATACTATGTATAATCTTACTATCCATACTACCACCATATTGGGGATGGTGATGTAAAATTAGCACAACCGGTGCATTGGTATCTTTGCTTTGATGGTATCTACCTTCTATCTTTTTTGTTGAATTATTTAAAAAGACTTCTACCATGATGACTCCTAATAAAAACCTGTTTTGACAGGGGTTGATAATGTAAATTGTTTATTAATTATGTATTAATTTTGCTGTTTTTGCAATAAATTTTTATTGTGTTAAAGTTAACATACATAATTGGTTGATGGTAAGTGGCAAATAAGCCTGTGAGTTTATTCTCCCTGGAAGATAGTAGTTACGTGTATGCTGATTATAATGCAACTGCTCCAGTGAGTAAAAATGTAAAAAAAAGTATACTTGAGATTTTGTCAAAACAAACACTAAATCCATCATCCCTGCATAAAAGAGGACAAGAAGCGAGGAAGATTCTTAAAGAGGCAAGAGATAACGTACGTGATGCTCTTAGCATTCCAGATGATAAAGAAATAGTTTTTACGTCTGGTGCAACTGAAGCAAACAACCTCGTCATGAGAGGAATAAAAGGCTATCTGCATGTAATTTCAGCTACAGAGCATCCTTCAATTCTTAATTCTGCATATAATCCACATATAATACCCGTTAATCAAGAGGGTATTGTTGACTTTTTAGAGCTAGAAAAAATTCTAAGCGAACTTGAAGGGAATAAAGTAATAATTTCAGTGATGATGTCTAATAACGAAACTGGAGTTATCCAGCCTGTTAAGGAAATAGCTAAAATGGCACATAAATTCGGGGCAATCTGTCACACTGACGCTGCTCAAAGTGTTGGGAAAATCGAATTAAATATGGAAGATTTAGAAGTGGATTTACTTACTTTATCTGCTCACAAATTTGGTGGTATAGCAGGTAGTGGAGTTTTAATATTTGACAAAAAGCTTGTAATAGAACCTACTATAATAGGTGGTGGGCAAGAAAAAGGATTGCGTGGTGGTACCTGTCTCTTATACACATCTCCGAGCCCACGAGACTAGGCATGATCTCGTATGCCGTCTTCTGCTTGAAAA
>NODE_8_length_5764_cov_2.910498
TTTTTTCAAGCAGAAGACGGCATACGAGATCATGCCTAGTCTCGTGGGCTCGGAGATGTGTATAAGAGACAGGCTCCAATACTTACAGAAAATAGCGTTATTTTACCAGACAAGCACGGTACCTTATATTCCTTTGATATCGATAACCCAAGAGTTATAAATTGGAAATTATACCTCTCAAGCAGGAAAAAAATTGGTAATATGAGTTTATCGAGCTACAAAGAAAATGTTTTCTTTGTAGTGGATAACATTCTACACACAATAGATGCGAAAACAGGGGAGATTCAATGGGAAAAAGAATTAAGAGCTCCGGCAAGAGGGAAAGCAATAGTAATAAACAATAAGTTGGTAGTATTGACTATTGATAACTATCTACATGCATTTGATATAAAAGATGGCAGCCCTATTTGGGCTTATCAAAATGGTATAAATGAGGTTCGAGGTTTATATTCCATCTCACCAGCAGTCTCTAATGATAAAATAATGGCACCATTTTCAAATGGTGAGTTAATAGCTTTTAATGAAGAAGGTAAAAAACTATGGAGCCAAAAATTAGCTACAAATCTTTTAGATACACAGCTTACAGATGTAACTACTACGCCTAGAGTACACGATAATATCTTAATAGCTACGAGCAACTCTTATATTTATAGCATTGACGTAAACTCAGGAAATATTTTATGGTCAAGGCCACTACAAGTAAAAAGTATATCAAACATTGAGTCATATTATAGCCCTCTTATTCCTGCAGAGAAACAAAAAGAAGGCGGAAGAATTTTCATGGTGACTAAAGATAATAAGGTAATTGGCATCGACATACAAAGTGGAAAAACAGTTTGGACATCTGATTTTATAGAGAATGTGCAATTGTTTGTTCCAATTATGTATGCCCATACGCTTTGGGTAACAAGTAATAAAGGTTCAATATTTGTTTTTCCTGGATCTGAAAGTACAGGAAGGGTAATTAAAATACCTGGTAATGTGTTTCATGCTCCAGTATTTACCCATGGTAAGATGTATATAACGACTGAAGGAAATGGTGTTTATTCTTTAGAAAATAGGTTTGTTTTTTATGACTGATTATGATTTGATTATTATAGGTGGTGGTCCAGGTGGTTACAAATGCGCTATTGCTGCTGCAAAACTTGGACTCAAAGTTGCTTGTATAGACAAAAATAGCATTTTTGGTGGCACGTGTTTGCGAGTTGGGTGTATACCATCAAAAGCATTACTCCATTCCTCTTATCAGTATGCTAGCGCGAAAAATAATCTATCAAAACTTGGCATAAAAGTTAAGGATGTAAGTCTCGATTTGAAAGAAATGCTAGGCTATAAAGACGCTAGAGTTCAAGAACTTGGAAAAGGCATAGAATATCTGTTTAACCTTTACAAAATTACTAAGATCAATGGACTTGGAAAAATTACTTCTTTTGATCAAGGCAACCTTGAAGTTTCAGTTGAAGGTAAGGTACTGAAGGCAAAAAATATAGTAATTGCAACTGGTTCTGATGTTAGTTCTCTACCAGGAATTGATATTGATGAGAAAAATATCATTTCATCAACTGGTGCATTGTCTTTAACTGAAGTACCAAAAAAACTTGTTGTAATTGGAGCTGGGGCAATAGGACTTGAAATGTCTTCTGTGTGGAATAGGCTAGGCTCTGAAGTTACTGTAGTAGAGTTTTTTGATAGAATCGCTGCAGCAATGGATAGCGAACTAAGTAAGTCTTTACTTTCTAGTCTACAAAAGCAGGGAATAAAATTTTTACTCAGCACCAAAGTTGAAGAGATAAAACAAAGTAGTAACTCTTTGAGTGTGAAAGTTTGTTCTGTAAAAGATAATCAAACAAACACTATAGAGGCGGATAAGGTATTGGTGGCAGCAGGACGCAAACCATGTACTGATGGTCTTGGTATTGATGAAAAAATGGAAAAAGATAATCGCGGTTTCGTTCAAGTTAACAACAGATATGAAACTAATGTGAAAGGAATATTTGCTATTGGTGATGTGATTGGTGGAGCAATGCTTGCTCACAAAGCTGAGGAAGAAGGGGTGGCAGTTGCAGAGATACTAGCAAGGCAATTGCCTCACGTTGATTATGAAATCATACCGTCAGTCGTTTACACCCACCCTGTAGTTTCTTCAATCGGTAAAACTGAAGAAGAACTAAAAAGTGCTGGCCGAAAGTATAAAGTTGGTAAATGTCAATTTGCTGCAAACGGTAGAGCAAAAGTCACTGACGATGCTGAGGGATTCGTGAAAGTTCTGACTTGTAGCAAAGCAGATACAATACTCGGTGTACATATCATAGGAGCATACGCTGATACGCTAATCAATGAAGCAGCGGTTGCAATGGCATATGGTGCAGCAGCAGAGGATATATACAGAATTTGTCACTCTCATCCTGATATAAATGAAGCCTTTAGGGATGCGTGCATCGATGCTTTCTTTAAAAAGTAACTGTGGACCTCGGTTCAATCATTGAAAAATGGTATGATTGGCTAAAGTACAACAGGTCTTACTCACCAAACACTTTAGAGTCATACATGAGGGACCTCAAAGATCTTATAAGTTTCCTAAATACTCACATTGGTGAAGAAGTAAATGTTGGCTCTTTAGAAAAATTAAGCATACCTGAACTGAGAAGTTGGTTTACCTCTCGTTATGCAAGAGGTGTAAATGCGAGATCTAACACTCGCGCATTGTCAGTAATCAGAAATTTTTTCAAATATATAAAAAACAATTATGAAATAAATAATGAAGCGGTATTTTCTTTATCAAGGCCAATTCAGAGAAGAACTCTACCTAAAGCACTTTCAATATCTAACATAGAAACTCTATTGAAAGAAATGAAATTGCCTGATCTAGGCGAGCCTTGGGTGGTAAAAAGAGAAATTGCAATTGTCGTTCTGCTATATGGTACGGGCTTAAGAATCACTGAAGCACTGAATCTTAAGGTTAGTGATATTAGCAATGAAAGTTTAATAGTAACAGGTAAGGGAGATAAACAAAGGCAGGTATTTATTCTTCCAGTAGTAAAAAAGTGTATACAAAAATATATAAAAGCTTGTCCCCACTTTGACGAAGCGGGACATCTTTTTGTGGGGGTAAGAGGAAAAAAATTGGGAAGAACTTATGTTGCTAATCGTTTGCAAAAAATAAGAAGATTTTTAAACTTACCAGAAATTTTATCTCCACATGCATTTCGCCATAGTTTTGCTACTCATTTGCTTCAGGAAGATATTGACATAAGATCAATACAACAGCTGCTTGGCCACTCAAGCCTTGAAACTACTCAAGTTTACACTCACCTAAATTATCAAGATGTCTTCAATATGTATAAAAACTTTCAGAAGAGTTTGAATAAAAAATCGAAATCTTAACTTCGTCTTAAATCGATAATATTGCCGAACTGAGTGCTTGCAACATCATTCAGTACTGTACTTGCTTTATATAAGCAATAGTGACCAGCAGAGAAGAAAGCAAAAACGTTTTGCAAAAGGTTATGAATGAAAGAGAATAGACAGCAGAATTTAAATTAGAAGCTATGTAAAGAAACAAGTCAAGCAAATAGCAAAAGAGCTAGGCTCTGTGTACAAAATGTTAGCAGGTCAAATTAATTGAGGACGGGGATTTGCGACTAAAGTTCATGCACTTGTTGACGTACTGGGAAACCCATTCAAATTTATTTTGACCTCAGGCTAGAGGAACAAAATTACTCAGTTGACTAAAAATGTCTCTAGCTACACTATATGGCTTCTTTAAAATTTTGTTTACAGAGCCTAGAAAGAAAGCTGAGGAAAAGTAGAGGTTACCTTTACATATGAACTACATCTCAACCTGATATTGTCGTTCCTAATATGTTGGATTTCTTGCATAACTCGAATTCAAAAGTTGATGTCATTCCAGCGCGTGACACTGGAATCCAGATATTGGGTTCCAGCTGGGATGACACCTGTTTATGCAAGAAATCTATTGAAAATTGAGTTAAACTAAAAATTCAGTTTGACACACTTTTGTTAAACATTTTTGGAACGTTAAAATAAACAGATAAATAATTTTCTCTTAAGCTACTTCAACACTTTCATCATGGGTTAAAAGCAACTCCACAAGTTCTTGGCAGTTATCAACTGCACAGTCCAGTACTGTATTCCCTAAATTATTTCTAGCGTTAACGTTTGCATTGTGTTTTAGTAGCGTCCTCGTTATATCAACCTTTTGCCTAATAACAGCCAAGTGTAGTGCAGTGTTGCCATCTTTATCCTTAGCATTAACATCAGAACCTTCTCGAATAAGGCATCCTGCAATATTGTAGCTCCCAGATAAAGCAGAGTAGTGTAATGGAGTTCTACCATCTCTGTTCTTAGCATTAACATTAGCACCCTTATTGATTATATACTCTACTATTCTTAAATCTCCACTAAAGGTAGCCCTATAGACAACGCGGTGTAACGCTGTTTCGTCATACTCATCCCTAACATTAACATTAGCACCTTTTTCAACGAGGCCCTTTACTACATTTAATTCTCCACTTTCAGCAAGCAAGTGCAAAGTGGTGCTTTTCCTTATAAACAGTGGTCCTCCATATACATAAGATGAGTTAAAGTAAAAGTCATCAATCAACTTACCGTATTTACTTGCATATCCCCAAATAGAGACAATATGACTTATACTGTCTTGTGCTATATTACCACCGTTTATCAATTCTAGAGCTTTTCTCAAAATTTCTTCTTCTCGGCCTTCTTTTTGTAATTTTAATCTTGTTACTTCCTGCACCAGTCTGTGAATGTTTACTACTCCTTCACTTAAGTTAACCATCGAATATCTATCGAGTAACTTAACAGCATTCCACAGCTTTTCTTCATCATCTGCTATTAATTTTGAAAAGATTTCTTCTATATGAATCTTGTCAGGAGCAAGGTAGGCCATTATCTCCAGAATATTCAACGTTTCACAGCCGTATTCTTTTTGTATATGTGTCATCGTAATGGTACAAGTTATTGAAACTGCTTCAGCATAACAATCTTCATCTTTACAAACTCCTTCTTTAAGTGATTTTCCTGTGTACCGTTGACACTCCTTTAAGTAATCACTTATCTCAAATCTTCCACAACCTCTCAACTTTGATTCTTTATTTTTGTTGCGAATGTACACTACCACTTGCTTTAAAGCCAAGGGCAAATACTGCAGCTTTTCCATTAGCTCTTTTATTTCCTTATCCTGTAAAGGGTCATCTATATTTAAGGACTTCTTAATAAATCCCAAAGCCTCCGTTTTATTGAATATATCTAACTTTATTACTTCTATATCTCCTCTTGCTTCCCACTTATTATCACGAGAAGTAATCAAAACATAAGGTTTTTTATAGTCAGGATATAAAGACAGTGGTAAAAATTTACTGATGTCTTTATATTCTCTTGCATTATCGAAAATAAAAAGACTTTTTACATCTTTAAAATATCTATATACACTCTTAATAATAGATCTGATTCCCTTTTCTTGTTCAGTATCTTCATCTGTAATAAAAATTTTTGAACCTTCAGGTAACCTTCTATTTAACTCCTTAGCTAATCCTTTAAACGATTCTTTAAGATCCTTTTGTGTTCCTGCATTTACCCATACAAGATTACCATCATAATGCTCTTTATATTCACAAGCATATTTTCTGGCTAACTCACTCTCCCCTACTCCTTCAGAACCGCCAATAACAACAATCCGCGATATTGCCATTGGTCTGTCTCTTATACACATCTGACGCTGCCG
>NODE_9_length_5610_cov_2.590277
TAATGATACGGCGACCACCGAGATCTACACAAGGAGTATCGTCGGCAGCGTCAGATGTGTATAAGAGACAGACATGAGATACTCCATAATGCAACAAAACAGTGTTAAGCATATCTTTTGTAGTGGTTTTCCCAACACTACCTGTAATTGTGATAACTTTAGCATTAACAAGAATATTTCTAATGTAATATGATGCCATATTATGCAAAGCTTTTAGAGTATCTTGCACAATAATTAGAGGAAAATTTCTATATTTATCTTCGCTTACTACCGCAGCAACAGCTCCTTTTAAAAATGCTTCATGTAGAAAATCATGCCCATCAAATTTCTTTCCCTTGAGAGCAATAAATAAATCACCTTTTTTTATGCTTCTTGTATCCGTTGAAATATTTGAGCTATACACCGAATTACAAACACCCTCCCCTCTTCCGCCAGTAGCATCGATAATATTATTTGCGTTCCATTTTAACATAATTTATCTTTCAAGGTAATTTGAACAAGAAAAGCAGCAAAAATACTACATACTTTGGTAATGTACAAATAATGATTGCTATCTCTATAATTTCATCTTATAATAAATATACAAGCTTAAATATTTTCGTCTATAATTGGGTGTATTTTACTATCTGATTGTAGAAAGTAACTTGGAGGTATGTATGGCAAAAGATGAGTTAAATAAAAAGTCTATTTTGGCTAGGATAAAAGGCGTGTTTTTTCTTGTGCCTAAAGCACTTATTTATCCTATAAAGAAACCGTTTGCTTCAATTGATGAAATGAAGCATGATGCTAAAGTTTCATTAAAAAAGGCTGTGAGTGATGTACCTAAAGAAGAAGAGAAATATGACCCACCTATAAAAACCACAGAAGCTAGTAAGTACCTTGGTATACAAATAACAAAACAAGAAAAAGGTAAGGTAAGTTTTTTAGCGTCAAGAACTTTAACGGGGGATATACCTTACTTGAGTCCAGAGAAGTTAGATAAAATAAGGAAAGATCTGCCAAATATAACTATTTTTAGAGAAGAAAACAAAATTGTAATTGAAGTTGATGTTGAAAAGATTATCAAAGAAATAAAAGATAAAAATCCAGGTATAGATGAAAAAGTAATGAAAAAGTACGCTCTTGAAGGAATTTATAATAAAATTGATTGTGATCTCAAAAATTTGGCAAAAATTACTGGTGGAGAGTTTAAAGTTCACACAGACCGAAAGTTGCTGTATGATATTGCAGAAAAGTTGTATAGTGGATACGATAGTAAAAAGCAGCAGTCAAAGGAAGTTGTAAGTCCCACGGGTAAAGAAAAGTCATCAGAGAAAATTCTAAATAATTGGCAAAAAGCTATTAAACAAGATTTTGAAAGTTGCGAAAGCATAAGAGGTAGGGTGAAATAAATTATGGAGAGTGTTATGAAAGAAGTTAAAATAGATGAAAGGTATCATAGCCTAACTATTCCTGGAGATATGTATCATTTACAACCAGAAGTTATTGCTGCAAGAAGGGCAAATAGAATAGAAACGTTTTCAAAAAGACACCAAATGGACTATGGGTCAGTTTTACGTGGACAAGATATACAGCTAAAAGACGTTTCAAGTCTTGAAGATGCTTCTAGCGAAGCAGCAATAAGCCCACCTTCTACACCAAATCATAAGCAAAATAGAAGAGGACCAGGAATTTAATAAAGTATGGTTAGTATAGCTTATGATGACACTAATATCTTTGCTAAGATATTAAGAGGTGAGTTGTCTTATGAGGAAATACACAAAAATGAAAATGTGCTAGCTTTTCGTGATAAGTATCCTGATGCACCAGTTCATATTCTAGTTATACCAAAAGCTCAATACGTTTCATATGATGATTTTGTTCTGAAAGCTTCCGAAGAGGAAATAGTAAGTTTTTTTAAAACTGTTAGAGAAATAGCACATAAATATAACTTAGAAAAAACAGGATATAGATTAGTTACTAATCACGGTAAAGATGGAGAGCAAGTTATACCGCACTTTCACATACATATTTTAGGTGGTAAAAGATTAGGAAAGCATGTAAATTCATAGTGTTATATGTTTTTTAAATGAGTGAAAATTTAACCATATTAATTTTTATCTGTGTATCAATTCTAGTATCCTTTACTTTAGGTGTATTACCTATGTTTCTTGCAGTCAGTAACCCAGATGGTGAAAAGCTTTCTACATATGAGTGTGGCTTTAATCCTTTATCAAGAGCCAGAAAAAGTTTCGACATAAAATTTTACTTAGTTGCAATATTGTTCATAATATTCGATTTAGAAATTGCTTTTCTTTTCCCTTGGGCCGTTTCTTTATCTAAAATAAGCTATTGCGGATTTTGGTCTATGATGATATTCCTTGCAATACTTACTATAGGCTTTATTTATGAGTGGTGTAAAGGTGCGTTGGAATGGAAGTAAATTTATCTAATGGCGACTGGAATCGTTACAAAAAAGAAGGTTTTCTTATCACTAAATTTGGCGATTTAATAGATTATATAATGAACTGGGCAAGGTCTGGTTCATTGTGGCCAATGACATTTGGTCTTGCATGTTGCGCAGTAGAGATGATGCACACTGCATCCAGTCGTTATGATCTTGATAGATATGGCATAATCTTTCGTGCAAGCCCAAGGCAAGCAGATGTTATGATTGTTGCTGGCACGTTAACTAATAAAATGGCAGCAGCATTGCGTAAAGTTTATGATCAAATGGCGGACCCCAAATACGTCGTTTCTATGGGAAGTTGTGCAAATGGCGGTGGCTATTATCATTATTCTTACTCAGTAGTCCGTGGTTGCGACAGAATTGTACCAGTTGATGTATATGTTCCTGGATGCCCTCCAACTGCTGAGGCGTTACTATATGGAATGCTATGTCTACAAAATAAAATAAAACGAACTAAGAATATATAGCATGGATAAAACTGCAAAATACATACAAAAAAAGACTAAATGTGAATGTATTCAGAAAAATGATGGCACTATTGTAATATATTCAGCTTTGAATGACATTGAAAATCACTTACTCTTTCTACGTGATGATGAAAAGTGTAGGCTTGAATTATTAGTTGACGTTTTTGGAGTTGACTACCCAGATAGAAAAAAACGTTTCGAGCTAATATACAATTTGCTCAGCCTTGTGCACAATATCAGAGTGCACATAAAGCTTCAGTTATGTGAAGGTGATATACCTCTAAGTGCAGCAAAGATATTTAACGCAGCTTCGTGGTTTGAGCGTGAAGTATTTGATATGTATGGAATAGAGTTTTCTAATCACCCAGATTTACGTAGGATTTTAACGGATTATGGATTCAAAGGTCATCCAATGTTAAAAGATTTTCCTCTCACTGGCTACGAGGAAGTAAGATACGATATAGAGGCAAAAAAGGTTGTATATAATCCTATAGACTTACCGCAAGATTTTCGTATGTTTGACAGCTTATCCCCTTGGGAAGGTAGTAAAGCCACAAAAGTAAATATAAAGGAGTAGAAAATGACAGCACAAAGAAAAAAAATATCTTTGATTGGTGCAGGAAATATCGGTGGGACTCTTGCCCATATGATTGCACTAAGAGAGCTAGGAGATGTTATTTTGCTTGATGTAAGCGATGGAATACCACAAGGTAAAGCGCTTGACATTACAGAATCATCTCCTATTGATCGATCTAATGTCAATATTACTGGTACAAATAGGTATGAAGATATAAAAAACTCTGACGCAATTATAATAACTGCTGGAATTGCCAGAAAACCTGGAATGAGCAGAGATGACCTTCTGCAAACTAATGCTGCAGTAATGAAAGAGGTTGGGGAAAATATTAAAAAACATTCTCCAAACGCATTTGTAATAGTGGTTACCAATCCTTTAGATGCTATGGTTTCAGTGGTGCACAAATCTTCGAGTCTGCCAACTAATATGATTGTTGGTATGGCAGGAGTGCTTGACTCTGCTCGTTTTCGTTATTTTCTTGCAAGTGAGTTAAATATTTCTGTCGAAGATGTATCTGCTTTTGTGCTTGGAGGACATGGTGACACTATGGTACCACTAATCAATTATGCTTCAATTGCTGGCATTCCACTTACCCAAATCATTGAGATGGGTTTGATTACGCGAGGAAAAGTTGATGAAATAGTTGAGCGCACTCGTAATGGTGGAAAAGAAATAGTTGATCTACTTAAATCTGGATCTGCATACTATGCTCCTGCATCTTCAGCCATAAGCATGCTAGAATCATACTTAAAAGATAAAAGGCGTATATTACCATGCGCTGCTTATCTTAATGGTGAATATGGTGTGAAAGACTTATTCATTGGTGTTCCTACTATTATTGGCAAAAATGGAGTTGAGAAAGTTCTAGAAGTTAAAATGAACGATAGTGAACAAGAGATGTTTTATAAATCTGTAAGTGCAGTAAAAGAGCTCTGTCAGCTAAATTAATTGCCCTATAGAATTTCTTTGAGCTCAAGCTTCGAAAACAGTCTAAAAAAATTATTTGTAGTTATTTTTGCTACTTCTTCTGGCGATTCATTCCATAATTTCGCTAAACAATTCACAACGTATTTCACCATTGCCGGTTCATTTTTTCTTCCTCTGTAAGGCTCAGGAGATAGATAAGGTGCATCAGTTTCAACTAAAACACGCTCACGTGGCACATTTTGTGCAATTTCTCTTAGTAAGTTTGCATTTTTAAAAGTAATAATTCCAGAAAATGAAATGTATAATCCCAAGTCCATAGCCTTATAAGCAAGCTCTTTAGAAGAAGCAAAGCAATGCATTACTCCACTAAAAGCGTCCTTCTTCATTTCTGAATTTAACATATCAATCATCTCACTATCAGCACTTCTAGTATGAATAACTAAAGGTAATCCTGTTACTTTTGCCGCTTCTATGTGTGATGCAAAACTTTTTTTTTGATTGCTTTTGTTATCAGATTGATAAAAATCTAATCCAGTTTCACCGATACTAATTACCTTTTGACCCTTAGTAAATTCAATCAATTCATCAGCATTTATACACTCACCTTTTTCCACAGTAGTATCAAGCGGATGTATACCAACGGAGCAGTAGACTTGATCATAGGATGAAGAGATTTTTAATAATTTAGGGATATCATTAATGCTTATACATATGTTATGCAAAATTCTCACACCATTTTGCTCTGCTCTTGAAATTACCTTTGGTATTTCATCATCAGAAAAATAAATTAGATGACAATGAGAATCAACTATCATAAATAGATCCTTTTATGATAGAAGAAAACTCTTCTATCACTTTTTTATAAACTTCTTTTTTGAACGGTATGGCACTGGCTACCAAATCATCCACATTTTGCCAACGCCACTCTTTGAACTCTGGATGATCAGTATAGTTAATATTAATATCCTTATCCTCCCCACAAAATTTCATTAAGAACCATCTTTGCTTTTGGCCAGAATATCTCCCATTCCAGCATGTTGGTATAACTTCCTCAGGTAAGTTATAGTGTATCCACTCTTTATTTTTAGCCACAATTTCTGCTTTATCAGTACCAACTCTGTCTCTTATACACATCTGACGCTGCCGACGATACTCCTTGTGTAGATCTCGGTGGTCGCCGTATCATTAAA
>NODE_10_length_5551_cov_2.966935
CATTAGGAGTGTATAAAGTTTGACTGAAGTGGCATTTCAAGTATAGTAAATAAGATAGTGTTAGTGAAGATATACAGATGGAAAGTTTTTGTGTAAAGGCTCCTGCAAAGATCAATCTTTTTTTACGTATTATAAATAGAGAAGAAAGAGGGTATCATTTAATTGAAAGTTTGGTTGTCTTTGCTAAACTTTCTAATTTTTTAGAGATAAAAGTAGGAGAAAAAAACTTTAGATATGATAACTCTACAGTTCAATTTGTAAACTCTGAGTTTAAAATAAATTATCGATATAATATTATAACGAAAGCATTGAGTCTACTGCTTAGGTACGCTCCTATACGAACTAAAGTCACTGTAAAGGTTATAAAAAATGTACCAATTGCTGCAGGATTTGGTAGTGGTTCCTCAGATGCTGGAGCTGTGATACGTACGCTAGGAGAGCTGTGGGATATTGATAGGCAAATTTTAAGTGATATAGCTTTAAGCGTTGGTGCTGATGTGCCTGCAAGTGTAGATAGTAAGCCAGTTTTTGTTAGAGGTGTTGGTGAGGAATTATGTCCCATTAAACAATGCTCTTTACCCATAAGTCTGGTACTTGTGAAACCAAAAAAAAAGTTTTTGAATACATCAGAAGTATTTTCCAAGTATAAAGAGGATTTCTCTCAGCCAATTAAGTGGAGTGATAACACTGAGGAGAATTTGTTAGAGCTTCTTAAAGAGACAAAAAATGACCTTCAAGAAGCAGCAATAGGTTTTGTACCTGAAATTCAGAATGTAATATCAACACTAGAGTCACAAGAAGGCTCTATAGTTTCTCGCATGTCAGGCAGCGGTGTAGCGTGTTTTGGAATGTTTGATAGTGAAGAAAGTGCAAAAGCTGCAGCGGCAAATATCAAAAAGGAATATCCAGAATGGTGGGTGTGCGACACGGAATTAATAGTTTGATTTATGCCCTTAATTTCCAAGAAGAAAAATCTTATAGATGGTTACAGGGAAGAAAGATTTTGGGTAAATAATCAAGAATATCATGGCTCAATTATAATTTTTCCTGAAAAGGTGATTAAATTGAAAGAAAGTGATATAAATAACAAGGAGTATTTTAAATCTTTTTTAACAGAGGAAATAGAGATTTTGATAATAGGTACTGGTAAGATACGCGATTGTTCAATGAAATCTTATCTTATGGAGCAAAAGAATTTAAATTTTGAATTTATGACGACGGGTTCTGCATGCAGAACCCATAACGTTTTAATATCTGAAGATAGATTTGTTGTCAGTTATCTGATAGCATGTTAGAGATATTTACACAGAGTTTTTTTATAAACAGTCTAATTGCGGTAATTATGATTAGTCTAGTCACAGGAGCTCTAGGGTCATTTATGATATGGCAAAGGTTATCGTATTTGGGTGATAGTTTGTCCCATTCTTCATTGCTTGGTATTGCACTTGCTTTGATCTTTAATATCAGCCCATCGGTAAGTATAATGCTTATTGCAATTATGTTTGCTATACTACTTTCTCTTAATTTTAATAAATTATACTCTGCTGATACGATATTGAACATAGTTACCAATGTAGTTTTATCATCGAGTTTAATACTTATGTCTTTTCTTCCATCAGGTAATAATAGTATTATTAGCTCACTTTTTGGTGACATATTAATGATTGACCAAAGTAATATAATATCAATTTTTCTAACCTCCGTAATAGTTACTTTGATATTAATATTTAGATGGCGCTATTGGCTGATGATTTCGATTAATCAAGATTTGGCAACAGTTGAGAAAGTAAATGTTAATTTTGTTAGGCTAGAATTTTTGATTATACTCGCTATCTTTATTGCAATTTCTGCTCAATTAATAGGAATATTACTCATTGCTGCATTTTTGTTAATACCTGCTGCATCAGCAAGACTCATTTCAAAAACTCCAATGCAAATGATTATTGTTGCAACAGTTTTTTCTGTGATTTCTGGAGTATCAGGTTTGATATTATCTGCAAGTTTTGACTTATTAACTGGACCTGCAATTATACTTATCGCAGCTGTGTATTTAATCATTGCTTATTTTATAAGATTGGTGTTAAGTAGATCGACTTAATTTTGGTCTCGGAAGTTCATAATTCATTAACAAATGAGTGTAACTATCTGAGCGTAAAGTAGTTTTTGCTACGTTATTTTTATGTGCTAATTGTTAATTTGTGGAGTGAAAGATATGGCCGAAGGATTTTTTTCTAGATATATAGGACAGCCTATAAAAAATTTTTATAATTATGTTACGGGAAAGAAAGAAGTGTCTGATGATATGCAGAATACAGCAAATCAAGAAAGCTCAGAATTGTTGGAAACTGATGTGCAATCAAATGATGTACCACCAAGTAGTGATAATATAATATAGATGGCATGAGAATCACGCCATCTAAAGTTAAAAAATTCCTTGAGAAACCCGATACTTTAAGTGGTGTATTAATTCATGGGAGTGACAATAGTAAGGTCGATATTTTTGTACAGGAAATAATTGCCAACTTGAATGAGTATTCAGTTCAGGTGATGGATTTTGCAGTAGTGAATAAGTCGCCTGGCTTGTTATTTTCCGAGTTGGCAAACATTTCGATGTTTACTAAAAAAAGGTTAGTTAAGCTGATAAATGTCAGTGGAAGTATATCTAAAGAGTTAAGAAACATATTGGATCATAATATAGGCGATCATTATATAGTAATGATAGCAAATGATCTTCCATATAGTTCTACAACTAAAAGTTATATGGAAAGCTCAAAAATTTTCGGTGTCATTACCTGCTATAAGGACAGCGGTAGTAATCTTTGTGATATTATATCAAGTTACTTGAAACAAAATGATATAGAGTGCACAAGTGAGATAATCTACCACTTGCAGTCTTATTTTAATCATAGCAAACTGCCTATATATTCAGAGCTTGAAAAATTAGTTTTATATCTAGGAAAAAGAAAAGATCTTAAACTTGCTGATATAGATCTATGCTTTTCAACCTCCGGCAATGATTATGTTACACTTGATAATCTGTGCTCTGCAATAGTGAGTAAAGACATGGGACTATTCATCAAAATTTCCGATTTATTGATATTACAAGAGAATTTTTCACCGATAGCATTAATCCGTATTATATCAAATTATTTTCTACGGCTAGAAAGCGTTTTGCTGTTAATACAAAATGGAATGAATGAACAAGCTGCAATTGACCAGCTGAGTCCTCCATTGTTCTTCAAACAATTGCAGAGTTTTAAATCTCATTTGAAAAGTTTTCAACTTTCAGAACTTAAGAAGATCTTAGAAAATTTGATGAGCTTGGAAGTGACCTGTAAAAGAACTGACTTGGACCATAAAATGATCTTTCAGCATGAGATTAACTATTGGTGTTATTCGTTCAGCAGAGTAGTAAAATAAGGTAGACGAGAAAAAACAACTGAATGACAGGAGCAGAAACTGGAATGACAAGAAATCTAATATTTTCACATTTCCTGAACAATGCTTATTGATGTCATTCAAAATACATTCGGTGCATTTAAACCTTTTGTATAATTCTTTGGCTTTCTTCTAACCTTGCAATAATGCTCTCTCTACCGATAAAAATTAATAATTTAGCGAGTTCTGGACCTGTTTCTGTTCCTGTTAAAGCGAGGCGCAACTGCATAAATAGATCTTTTGCCTTTATATCAATTGTCTGTCGAATATTTTTAACCCACTCTGATAATGTGTTTTCATTACAATCACCTTGAGGTAATGTGCTTAGCGCTATTTTTATAAACTCTTTATTAAGAACTACAGGTTCTATACCAAATTTGCATATTTTCCACCATTTGGCCACCTCAGAAAACTTTTCTATATTACTCCTTATAAAATACCAAAACTCTGAGCCAATTTGACTTAAACGATCTTGCACCATTTCAAATGGCATTTGTTGTAGCACCTTGCTATTTAGCTTATACATTTCACTCAAGCTGAATTGTAAAGATGCTGAGCTAAATTTTTTGATATCAAATGAGTCAATTAAAGGCTGCATATCAACATGAGCTTCTATTGGATCAGATGTTCCAAGTTTTGCTAAATAGCTAGTTAGCGCCATTGGTTCAATCTCATCTTCTCTTATGGACTTGATATCCAGCCCACCTTTCCGTTTCGATATCTTGCTATCATCAAAATGTAGTAGGGGAAGGTGAGCAAAGATAGGAATTTTCGCTTTTAATGCTTGAATCATTTGAATCTGAACTGCGGTATTAGTTACATGATCTTCCCCACGTACAACATGGGTTACATTAAAGTCAATGTCATCAATAACAGAAGGTAGCATGTACGTATAAATTCCATCTTCTCTTTTTACTACAGGATCGCTGATATGAATTGTTGCAATATTTATTTCGCCTTTAACTTCATCATTCCATTTTACAGTTTTATTTCTATCCAATTTAAATCTGAAATGTGGGTTTCGTCCTTCTTGCTCATAACGAATTTTCTCTTGCTCAGTTAAAAGCAACGCACCTTTATTGTAAATAGGGGGAAGACCTTGTTTTAATTGCAATTTTCGTTTAGTGTCTAATTCTTCTCTTGTTTCATAACATGCATAAATATGACCTTCTTTCATTAACTGTAAGAACACCTCGTTATAGCGTTCAAAACGCTCTGATTGCTTAAAACTTGAATTCCAATTTATGCCAATCCATTTTAGGTCTTCTATGATATTATCTACATATTTGATATCTGAACGCTCAAGATCAGTATCATCAAAACGTAGTAAAAATTTTCCATTTTGATTACGTGTGTACATCCAACAAATGAGTGCAGTGCGTATGTTTCCTACATGTAGGTAGCCAGTTGGGCTTGGAGCGAATCTTGTTAGCATTTAAATGATTACTTTAGTTTATTTAATTTTATATAAATGTACTGCTAAAGCAAGATTCTTCTTTGTCTTGGTGTTAGTTGCTACAAAGTACAGCGAACATGAAACCTTTTTGTTAGAGTTCCATGATCTGCCTAAAATACTCTGAAAGCACGGCTTTAGTTATTGACTCTAAATATATTATACGTATACTTGTTATTAAATTAAATTTGCAATGATAAGAAATGAGTGAATTTAAATCAATCCGCAATATTGCAATAATTGCACACGTTGACCACGGAAAAACTACTTTACTTGATAACATGTTAAAACAAAGTGGCACGTTTCGTGAGAATCAAGAAGTTCAAGAACGAGTGATGGATAGTGGTGATCAAGAACGTGAACGTGGGATTACAATACTTGCAAAATGTACGTCAATAATGTGGGGTGATGAGAAAATCAATATCATTGATACACCAGGACATGCGGATTTTGGTGGAGAAGTGGAAAGGGTGCTCTGCATGGCAGATGGTGTATTACTACTGGTTGATGCTGCAGAAGGTCCAATGCCACAGACTAAGTTTGTGTTGTCAAAAGCACTAAAGGCAAATTTAAAACCGATTGTGATAATCAATAAGGTCTGTCTCTTATACACATCTGACGCTGCCGACGATACTCCTTGTGTAGATCTCGGTGGTCGCC
>NODE_11_length_5066_cov_2.886951
TAATGATACGGCGCCCACCGAGATCTACACAAGGAGTATCGTCGGCAGCGTCAGATGTGTATAAGAGACAGATACAAAGGATATGCAAGAGGCCTTCTACAAGGAGTAAGAGCTTTGCTTATTCTATACGTTATATTTACTGTTGTTGGCTATATGCTTGGAACAATACAATTAAGTAAATTCGATTTTATTATAAGAATATTCAAAATAGCATTTATAGCTTTTGCTTTTAGTGATAGAAGTTGGGAATTCTTTGGTACAACTTTGTCTGGGCTTTTTGTTGATGGTAGCATTTATTTAGTTGATAGTTTTTCTGGCTATATAGGAGAAGGAGATAAAAAATTTGCATTCTTAGATTTAACAGCGGGAGTATTATTTACAGGAGAAACATGGCTGAAATTTTTGTCTTTAATGCTATCAGGACCTTTTGGCTTTATTGCATTTTTGGCAATACTTTATGCCACTTTTGTGTTTTTAAGATGCATTATTAGTGCTACGTTTAAGTATGTAATATCTACTGTTTTAGTAGCATTTTTATTGTCGTTGGCACCTTTATTTATCGTATTTATTCTATTTCAACAAACTAAAACATTATTTGATAATTGGATAAAAACGCTGGCTCATGTTTCATTGCAACCAGTCATTTTATTTTCATCCTTGTCTCTTTTAAACCAGTTAATGTATTCAGTTCTATACAACCTCACAAATTTTTCTGCATGCTATCAATGCTTAATTAGTGTAAATTTTTTATCGTATGATCTGTGTCTTATGAAATCAATATTACCTCTTGGGTATAGTCCTGGTACTAGTGTTGATGTTGCGCTCAGTACTGGAGAAAGGGCTGGTGGGCACTTTGCAGCATTACCTATAGATCTAATCCAGGCATTTATATATCTCATCATTGCTAGTGCAATGGAAGCTTTTGTTTCTATATCAGAAACTATGGCGCAGGCGTTGTTCAGCTCTGGTTATGGAGTTGCCCAAAGTGTTAGTCATATTTCTAGGAGCGCATCACAAGCTATGCTGTCAACTGTTGGCCTTGATGATAGAACCCAAAATATGATACATAACATCAAGCAGGGAATGAGTAAAGATCGTAGCAAAATTGAAGCTAAATTGCCTGATACACCAAAGCAAGCAGATGGGAAAGCGAGTACTGGCAGAGAAATGAGCAAATCTGAAACACTAAGCCAGCCAGATAAGCAAAAGGATTCTGATAAAACAAAAGGACAAGTCAAGGAAGATTGATGAGATATATGGAGTAACTAATTAAAAAGATATTTGAAGTAAGGTTTTAGAAATTTATTCTGTATTGGAAAAAGTTTAGGTATGCAATCACGCTTAGGCAAATGTTGGTTTAGGTTATTAATTTTGGTAATCTGTGTGCTGGTTACAGGTTGTAGTAAGAATGATATGCCTTTTCCAAGATGTATATCTGCTGATTATTTTGGTCCTGAACCCATTGCAATTGGTGCTCATTTTCCAATCGGTCATGATGCGTTTTTTCCAGAAGGTGAAAGTGGAGAACCTATTGATCCTGAAACCGGAGAAATCAATTATGGTTTTCACCCTAATCAAGTAGTGAAGTGGAAGGATACCGGCCTTGAAACCAATGGAGATAGTTTAGTAGTACGAGTAAATGGTGCATGGACATCTTGGAGCAATAGTAATAAGAAGGAATCTCAAAGTAGTTATAGTTTGGAAAGTTTGGAGCAGTTAAAATATGCAACCAAATTTGAAAGAGGGGAAGGTGACAACAGTCTGCCTAACTTTCACTTGGTTTGTAATGATTATAAACCTAGCATACAAAAATTTTCAAGTAAGCCTAATGCAAGTTGCACTGTAAATTGCAAGTGCATTAATGAAGATGATAGCGCAAATACAGTATCACGTGGTGCTCCATGTTGGTTTACTAACGGCCATGGTGCTTATCTTTTATTTAAAAGGCCTAGCGATTCTAGTCCTAACGAAAATTTAAAATCCATGCGTAACCCTGAGTCTCCTACTGTACATCTAGGTTACAATTCCGTAGCGGAAGATGGAAGTGGGCTTTTTACTTTAGACAGAAATAACACCACATTACAGGACAGAAATTGTAATAAGGTGGGGTTAGAAAAAGGATGGAAAATATATGTAAAGATATTAGATAGATATTATCTAGATAATGCAGGTGGCTACTCTTTTGAATTTTTGAACGGAGTGCAGAAACCAAGTAACTTTGGATTTTTTGATTACGTTTATAACTATCTAAAATGTGTATTATTGATTAACGAAAATTGTAAAAAGCATTTTGATAGCAATGATCCTGCAGCTGCACAGGCGATGTTCGAAAATATAGCTGAAAAAAGTACGAGCTTTCACAATTTTGTTCTTTCCTTGCTTGTTCTATTTGTAATGATTTCATCGCTTCTTTATCTTTTTGGCATGATACGAGAAACTAAGCATGATATGCTCATCAGAATGATGAAAATCACTCTAGTAATAGTGCTTATATCTCCTGGAAGTTTTAGATTTTTCTATGATCATTTTCTTGTTTTATTCGTTAAAGGTCTTGAACACTTGATAAGTGTAATTACTAACTTTGCTCCCAACATGAACACCGAAAGTATTACTCAAGGAGATGAAGCTAAGTTGTTTAGCTTCATGGAGGACATGTTCAATAAGTTTTTTGCTTATTCTGTTTGGAAAAAGTTTGCAGCATTTTTACATTATCAAATATGGGCAAGTCTCCTTATGATACCGGCAATTTTTATAGGGATTGTCTTATATTTCCTGCTGTGTATGTATGCTTACATAATATTCCTTTCTGGTTTTATGGGTATAGCTTTTCTTGTAGCTATAATGCCGCTATTCCTAATCTCTATTTTATTTTCACCACTGAAAAGTCTATTTGAGGGTTGGATAAAATTCTGTATTAGTTTCTGTTTGCAATCAATTATGATATTTACCCTGCTGTCATTACTTGCTGCGATGATAATGAATACCTTTTATAAACAGTTAGGCTTTACTGTGTGCTATAATAAATGGCTTGAAATAAAGTTATGTGCTCCAAAATGGGTATTTGGTGGTTTTTGTATAATTGATAAAGAATACTTTAGCTGGACTCCAGGGCAAATTTTTGTACCTTACACTCTTGGAGAAGCTTCTTCTCTTAACATGGATAAAAGTATAGAAGGTATAGAAAAGATAAGCAGAGAAGGTGGTACAATAAAATTTACTGGAGGCGCTGGATATATCCCGCTTCCACCGAATTACCCTAAAGATAAAAATGGTGAACATATAAAAGGGTTTCGTTATATAGATTACCCTTTCTTTAACCCAGTGCCTGGTACTGAGAAAAATCCAGCAGACCATTATATAGCAGAAAGTGATATAGTAGTTGATGCTAATTGTAGTGAAAAAGATCTAGTGCGTCTAACGAATAGTTTATTACATGCATCAGAGAGGGCTGACATTATATTACTGATCAACAATATAGAGAAAAGGATAGGTGATGTTAGTGAAATAATAAAACGCTACTGTCAAGATATAAATAAATGCAATAGTTATAGGGAAATAATTAATGAAATAAGATCTTTAGTGCGGAGTGCGGTAGAAAAACAAGGTTGTAGAATACTGAAACTTCATGATTTATATAAGGATCCCAACAGTGAATACTGTCAGAAATGTAAAGATTGTAAAGATTGTGAGGATTGCAAAAATTATCAAAAAAATAGTGATTACCAAAGGGTGCAAGACATACAGAGAGGTTATTTAATCAACGCAGGAGAGATCTTTGTATTGTTCTTGCTTTCGTTTTTGATGTTTTCTTTGAAGGAGTTTGTACAACAGATGGGCTCAAGCATTGCCGGTGGTGGGTTTGGTGTTTACAATATATCTAGTATGTATCAAGCATCACCTCTAACTGGTGTCACAGAGGGATTAAAGCAGCAGTGGCAGAACTTTGCTGGCGGAAAGTTAGAGTCTTTAGGTGATTGGGCTACTCATGTACCAGACAGATTAGCTGGAGGTACAGCTAATTTGCTAGGTAGAATACCAGGAGTTGGGGGTGTGCTGAAATATGCTATTAATGTGCCACGTAAGCTTGTAGGTGCTACTATTGAAGCAACAAAATTTGCAACATCACCTAAAAATGATGTTGATAAGCTTGAGGAAAAAATCTACAGGGCGTTTGGAATTGATAAAGAAGATATTGCACATAGAAGAATTGATAAATATTTAGAATATTATAAAGGATATGTAGGATCACATTTGGGCTATACAATAGAAGATGCTATGAAGTTTACTTGGGAACATGGTCTCGACTCTATAGGAATTAACCCTGCTACAGGAGAAAAGGATGGTTACCAGCATAATCTACTCTATAGAGCAAAAACATATAGACGGGAATTTCTTGAGAAGCTTCATGACTACACTATTGGCCGCAAGAGAGAACCAGAAGAAGATGAATCATCAAAAGAAAATAAGCCTAATCAATCAAATCGAAAATTAGGTACGGAACCAGAAACCCTAAAAAACACTACAGAAGCTATACGTGCCGGAGAAGATAGAGAGCGTCAAGATAATGAAAGGAGTGAGAACATAGAGAATGATGAAGAATCGTAATTTCAAAGGGCTAAGTTATTATGGTCTTCAGCAAGACGAAGATGGTAATATCAAGTTAAACGATTACAATGATGTTTTAAATGCGCGCAGAGCGAGGGTAGATTTGTTACTAGATAGCACTAAGCAAGGTGATGTTAGTCTTTCAAAGCTAAATAAAGCTCTGAATGAGAGACTTATAGATGATAAAGGGCTATCGTCAGAATTTGACAAAGAAGACAAAGAAATTGCACAGAAGGAGCTTAAGATGTTCTCTATTTTAGACGATCTTGATAATCTTGCAAACATTGAAAGTGAAGATCTATTAGAGGTTAGTTTGTTACTATCAGATCTTAGTTTTATAGAGAGAAATATTGTGTTGAATGCCTGTCTCTTATACACATCTGACGCTGCCGACGATACTCCTTGTGTAGATATCGGTGGATCCCGTATCAATCAAAAAAAAATCGATAGAACTTTCATTT
>NODE_12_length_4972_cov_2.802043
TTTTTCAAGCAGAAGACGGCATACGAGATCATGCCTAGTCTCGTGGGCTCGGAGATGTGTATAAGAGACAGAATTGACCACTGCCCATTTTACATATTCACAGTAGTAGCATCAATAGGTGTTGTAGGGTTGGTTGGTTGGAAGAGAACAGTTTATTCTTTGCTTTTCCTATGCAAAAAAATAGCTTCCTTTTTTGCAAAGTTTCTGTTTTTCAGGTTACGTAAAACTACTGATTATTCAATAGCACCATTAGTAATAGAGGGAAAATATAGAACCACTAGACAACAACCAAAAGAAAGACAGAAAAAAGCTACCGAAGAGATTTTTAAACCACCTTCTAGCGAGTTTGAGTTTCCAAGCATTCACTTACTTTCTAAAGTAGAAGAATCTATGCAGAGAAAACAGTTGAATGCATTAGAGAGCAATAAGAATTTATCTCTGCTCGAACAGGTGCTGAGTGATTTTGGCGTGCAAGGAAAAATTATAAGTGTATGTTATGGACCGGTTGTGACTTTATACAAACTTGAACCACAAGCAGGTACAAAATCTGCAAGAGTGATTGGTCTTGCAGATGATATTGCACGTTCAATGAGTGCACTTTCTGCACGTATTTCAATAATTCGTGGACAAAATGCCATGGGAATAGAATTGCCAAACAAGGAACGAGAGATTGTAATGCTGCGTGATTTACTTGAATCGCCAGAATACCAAAATGCAAACTTAAATCTTCCAATTGCGCTTGGCAAGGAAATAAGCGGAAAACCAGTTATTGCAGATCTGACTAAAATGCCCCACTTGCTTGTTGCCGGAACTACAGGATCAGGTAAGTCGGTTGCAATTAACACGATGATTCTGTCGCTTGTTTATCGACTAAGTCCTGATGAATGCAAGATGATAATGATCGATCCAAAAATGCTTGAGCTTTCAATATATGATGCAATACCGCATCTAATAACACCAGTGGTAACAGAGCCAAAAAAAGCTGTTATTGCTCTTAAGTGGATCGTGAAAGAGATGGAAAATCGCTATCGTATGATGTCATATTTAAATGTGCGGAATGTAATAAACTATAATCAAAAAATTACAGAAGCGATGAATAGCGGAATAGAATTGGAACGTGTTGTACAGATTGGGTTTAACTCAACAACGGGTAAACCTTTATTTGAAAAAATACCACTTAAAATGGAGACATTTCCGTATATTGTGGTGATTGTAGATGAAATGGCAGATTTAATGCTTGTTGCTGGCAAAGATATAGAATGCTCTATTCAACGTTTAGCTCAGATGGCTCGTGCTGCAGGAATACACATCATAATGGCAACGCAACGTCCGTCTGTAGATGTGATAACAGGTGTGATAAAAGCAAACTTTCCAACGAGAATTAGTTTTGCTGTTACTTCTAAGATAGATAGCCGTACAATACTTGGTGAACAAGGAGCTGAACAATTGCTTGGTATGGGTGATATGCTTTATATGGCTTCTGGTGGCAAGATTATTCGAGTTCACGGTCCATTTGTAAGTGATGATGAGGTGCAAAATATAGTTGATCATCTGAAAACGCAAGGTGAGCCAAACTACATGGAGGAAATCACTCGAGAAGATGAAAATTCTTTTGCGGAATCAGAAGGTGAAACAGAAGATGAAGAGAACGATCTATACAAGCAAGCAGTGGCCATCATTCAGAGAGATCAAAAGGTTTCAACTAGTTACATTCAAAGGCAACTTAGAATAGGCTATAACAGAGCTGCAAATATTGTTGAAAGAATGGAGAAAGAAGGTATTGTCAGTGCTCCGAGTTACTCAGGAAAGAGAGAGATATTGGTAGAATAACCCTTAACTTAAACCAAGGAAAGTTATTTCTAAGATCAATAGATCTCTTGCATAACTGGAATTCAAAAGTTCCAGCGCATGACCAGATATTTCTTATTGGATCCCAGTTATATAGTGTTTAATACTAAATTAACTACTAAAAACGTACAATAGTAATATATTAATTAGCTAGGGGGTTAAAAATGGGTATAACCAAATTTGTATTCGGTTTTGATAAATCGGATGTAACAGCATTGCAGGAAAGTCAAAATATTGATGCTAAAAAGTTTCAAGAAGTATTTAGCGCATTAAAAGAATGGCAAGAAGCTCAAAAGATAGATGCTAAACAGTTTGAAGAGGTATTTAGTGCATTAAAAGAGTGGCAAGAAGCTCAAAAGATAGATGTTGAGCAGTTTGAAAAAGTTTTTGGTGCATTAGAAGACAAGATTGGTACTGAGCAGTTTCAAGCTATGCAAGAGCACTTAAGCGGCTTGCAAGAAAAATTTACAGGCTTAGAAGAAAAAGTAGAAACATTTGCAGACATGGTAGGGGGACAAGAACAAGCAATACTAACTTGTGCCATAGTCAGTGCTGTTGCTGCAATAGCTGTAACTAGTTTTGTTGCATTCTGTATCTATCAGGGAGTTAAGCTTGATAAAGAGAAGAAAAACGACTTGTCTCAAGATATGCCAAGCGGAAAGTTTAATAATGTGAATGATACCGAAAAACTGAAGAATAACTTACAGCAAGGAAGAGTGTAATGCTCTTCTTGAAAGGGTGTTACGTAAAATTTGTAACACCTTAAATTTCCTTTAGATTATGTAGGTTTTGGTAGTAAATTTTTTAGAAAGATGTTTATATTATAAAGTTGGTAGAGATTCTGATTTACTTGAAGTTTGTTAATTGGTATCTTTTAAAGTACAATATTCACTATAATATGCTTAAGATCTTTTCTAAAGTTTTATTTATATTAATACTTTTGGTTTCTAGTTTCTTTACTGTACATAATGTTGAAGCGAAGTCTGAGGTAAAGTTCAGTAAGAGGTACATACCTCCTGGTAACCCTGGTGGTGCAAACTTTCATGCAGACGAGGATTTTGCTGAGTCATATAAACTGTATGAGAAGCGTAGGGAGCTCCTCAAGAAAAAAAAGTTACAAGATCTAGCTATAAATAAAGAAGATCTAATCAAAAAATTAAAAGAAAAAAAAATTGCTAGCCTTGATAACGAGCCAAACAACGTGGGAGCTTGCATAGTTGAAGATGGGGAGGATGCTATGATCAATCAGCATGGTATTAATCTTGCACGTTTAAAGGGTGCTGTATTTATAGATCAAGAGCCAGTTTCTCAGTATGAAAGTAAGCAGCATAAAAGTGAACAACAAAAAGGGAAAAAAGTTACTTCAACACGAGAAAAAAAAGTTTCCCCTATAAATGTTACTATAAAAGAAAGTCCATCAAGAAGAACGTGCTCTCATGATTCTATTACTGATCTAAATAGAACACCACAGCATAGTTTAAATGGTTCAAGTTCATTTGGCAGTGTAGTTGACACAGTAAAATAGTGTCACGATTAATAATATGCTAGATAGAGACCTGACATTGAGTGATGATGCATATGAGTCATCGCCGGTTTCCAGGCATAAAACTCATACTGTAAAAGTTGGACAAGTGAAGATAGGTGGAAATAATCCTATAGTTGTTCAATCCATGGCACTTGGTGCACATATAGATTCTGACAACATAAAAAGCAGTGCTCAGAAATATGCAAAAGAAGTAATAGAACTAGCGCATGCAGGTTCAGAATTGGTGCGAATTGCTTTGAACTCAGAGGAAGTAGCAAAAGCAATACCTTATATAGTAGAGGAAATAAATAAAGAAGGCTTTGATGGTAAGATATTAGTAGGCTGTGGACAATATGAGCTCTACAGGCTGATTCAGGATTATCCAGACAACATTAAAATTCTGGGTAAAATTAGGATAAATCCAGGTAATATAGGCTTTGGTGATAAACGTGATGAAAAATTTGAAAAAATTATAGAGTATGCAATAACGCATGATCTTCCTGTCAGAATTGGAGTAAATTGGGGTAGTCTTGATAAGTACCTTTCACAAAAATTAATGGATGAAAACTCCTTGTCTAGTAATCCAAAAACTTCTGATGTTATATTACGTAAGACGCTTGTAATGTCTGCTCTTGGTAGTGCAAAAAAAGCTGAAAAGATTGGCCTTAATGCAGAGAAAATAATCATTTCATGTAAAGTCAGTAGAGTGCAAGATTTAATTTTAGTTTATACGGCACTTGCACAATCTTCCAATTATGCGCTGCATTTGGGTTTAACCGAAGCTGGTATGGGTAACAAAGGCGTAGTAAATACCACAGCAGGGCTTACTTATTTATTGCAAAATGGTATTGGAGACACTATCCGGGCTTCTTTAACTCAGCGCCCTGGTGAATCACGCACTAATGAGGTGGTAGTATGTCAGGAAATACTGCAGTCTATAGGTTTGCGCTACTTTAACCCTCAGGTGAGTTCATGTCCTGGTTGTGGACGCACAAGTAGCGATCGTTTTCGTATATTAACTAAGGAAGTAAATGGCTACATAAAAACTCATATGCCGGTATGGAAGAAAAAGAATCCTGGTGTAGAGTATATGAACGTTGCTGTTATGGGATGCATAGTAAATGGTCCTGGAGAGAGCAAACATGCAAATCTGGGGATCAGCCTGCCTGGATACGGAGAAAAACCTGTTTCAGCAGTCTACAAAGACGGCAAATATTTCAAAACTTTACAAGGTGATAATATTTTTGAAGAATTTAAGGAAATTATTAGTGATTATGTGGAGAAGCATTACACATAAGCCTTTCACAAGTTTGTACTTAGACTACATTCTGTTTAGTGAACGTCAAATGAGACAATAAAGAACGTAAATTTAAAAAATAGATAATAGCTAATAGGGTTTCTTTTGCCTTTTTTTTATATGGTAAATTTCTTAATATTTAGATTGGCCCGGAGTAGTATAGAGATGTTATTCCAGTATCAAGGACTGAAGTTTCCTGATCTACAATATTTGTACAGTTATGAAATATAGTATTTTCTAAAATGGATGATAAAGTTCCATTATGGTATTACCAACCAAAAGCTGTAAGTCTGTATATTTAT
>NODE_13_length_4910_cov_3.002897
CGGCGACCACCGAGATCTACACAAGGAGTATCGTCGGCAGCGTCAGATGTGTATAAGAGACAGAATCCATACACTTATTTGTATTACACAATTGTTGATAATTGCAGGTATTACACGCTTGAAAAACAACTTCACTTCGTTACTTAATTCTAAACTAAAAGAAAAGAAAGCCTTTAATTTGTATGCACTAAATATTATTAAAAGTAGCTGCAAAATCCCTCCAATCAGGACGGCTATAGAAAGGTTATGAGCCGGTGTTTCAATGTAAGGTAAAAACAAACTGATGATTAAACAGAGGTTCAAAATGATTGGTGAAATAGCTGTTGAAGCAAAATGCTGTTTTACTTGCAACATTCCACCAATAAGTGATGCGATTGACACGAAGATTATGTAGGGCATCATAATTTTCGACAAAGTTACAGTAAAGGTAAATTTATTTTGGTCAAATCCAGGAGTGAAGATTTTGATCATGTAAGGGAAGAAGGTTTGTGTGATAAGGCAAAAAATTACTAGAATAATAAACGTAATGGATATTACACTACTTGCGAAATTAAATGCCTTTTTATTATCATATGACTCTGCAGAGTATAATGGTATGAATGAGGTAGTAAATGCCCCCTCTGCAAAAAACGATCGAAATAAATTAGCAAAGCGAAACGAGGAAAAGAATATATCTGCAAGAGAGGTTGCACCAATAACCGTAGCAATCAATACATCTCTTATTAGCCCTGAGATTCTTGAAATAGCTGTAAAAAAACTAAATGTGAAAATACTTTTAAACATATCACGGTGTCAATACGATTGAGTATAATGATAAAAGCATGAATGAAAATATTTAAAACCCTCTGCAAAAGGAGGTAGCTTAAATAATTAATTGACTATTTGTGCTCGTATGTTAAAAATTTTATATCTTGGCGGGCGTAGCTCAGTTGGTAGAGCGTCAGTTTGTGGTACTGAATGTCGCCAGTTCAATCCTGGTCGCTCGCCCCACTGAAAATTTTCACTTTACATAAATATAAACATTAGATATTTTTGCACGGCCGTTAGCATTCCTTGTTGCTCTAGTATTTAGATGGCGGAGGGGAAGTTTGCGATTTAGAGTAAAAATGATGCCTATTAATTAGTGAGAGGGATTGTATGTATATTTGTTTGTTAGCTTATAGTATAGTGTCAGCACTAGGAATATTAGCTTGGTGGTTGAGTTTTGACACTTCATCACCTTTAGCCATAGGTGCAATTGCTGGTTCTATGGCTCTAGCATTGATTGCGGTTTTGCACGTAGGATGTTTGCTATATAAGTTTTGCAAAAGAGATCCTATTGAGGAAGATCATGGAAAAATAGCAATTTTTTTGGGTATGGCTATACCTATAAGTACTATGATTGGGGCAGTGCTTAATGCAAGTGTGATTGCTGTTCTTCCTAATCCAGTAGTAACAGTGATTATCTTAGTAAGTGCAATAACAGGGCTAATAGCAACAATTATGGGGGTTTATGTAGCCACATCTTTAGTGCATTGTGCAGATGAAGCAGCAATTACATTTGCAGCAAGTGCAACTTCGATTACAGATTCTACATTTGTTAGAATATCTCAGGAAGAAGAAGTGGATGAGTGTATTACCTCTCCTACAGTTGAAAAAGTTTCTTCTGTAAAAGAGACGATAATTTGAGCTAAGTTAGTGTGTAACACTGGAATCTGTAAAATTTGACATCAATCACTGATAGTTGGAATATTATAGAGTAGGAATTACTCAAGAAGATGCATAAGTACGACGTAGTGGTAGTAGGTGGCGGTCATGCCGGGTGTGAAGCAGCTACAGCTGCAGCACGCCTTGGTGCAAGCACGCTACTTATAACTCACAAAATTTCAACTATAGGAGAGATGTCTTGTAATCCAGCAATTGGAGGAGTTGCAAAGGGTGTTGTAGTTAGAGAAGTAGACGCCCTTGATGGAATAATGGGGAGAGCTATCGACCGAGCAAGCATACACTCGGTCGTTTTAAATGGCAGCAGAGGCGCAGCAGTATGGGGCCCACGTGCACAAGCAGACCGAAAATTATACAAAAAAGCAATACAGGAAATTATTCTAAATTATAACAACTTGACAGTAAAAGAAGAGTCAGTTGACGATTTTCTTATCGAAAGTGATAGCAATGGAGAATCTTATATAAAAGCTGTAATAACAGACTCAGGTGAACGTATACTGACAAGCAGAGTTGTTTTGACTACAGGGACTTTTTTACGTGGTGTGATTCATATAGGAGAGCAAACAACTCCTTCTGGAAGAATGGGAGATAAACCTGCAATAGAGCTTGCAAACACGCTAAAGAAGTATGATTTTAAACTGGGCAGGTTACGTACCGGAACTCCACCGAGGCTTGATCGTGGCACTATAAACTGGTCGGTATTACAAGAACAAGTGGGTGACAATCCACCTACACCATTTTCTTATCTTACAGAGAAAATTAACCAGCCTCAGGTTTCATGTTTTATTACTCATACTAATGAACATACACACAGAGTAATTCGAGAGAATCTTCACAGATCAGCTTCTTCATATTTAGATAACGTTATTGCACCAAGATACTGCCCATCAATTGAAACTAAAGTTAAAAAATTTGCAGAAAAAAATAATCACCAAATATTTCTAGAACCAGAAGGGATTGATGATAACACTATATATCCAAATGGAATTTCAAATTCATTGCCCATCGAAGTGCAGTATGAAATGATAAAGAGTATAAAAGGGCTTGAAAATGCAGAAATATTAAGACCTGGATATGCAGTTGAATACGATTATATCGATCCACGAGAGCTATTTCATACTCTCGAAACTAAGAAAATTAAAGGACTATATTTTGCTGGTCAAATTAATGGTACCACTGGATATGAAGAAGCAGCCGGGCAGGGAATTATTGCCGGAATCAATGCAGCACTCTCTTTATCTCAAAAAAGTTTTGTTCTTCATCGTACAGACTCATATATCGGTGTAATGATAGACGACTTGGTCACTAAGGGAGTTGCTGAGCCTTACAGATTATTCACCTCACGCGCAGAGTACAGGCTGGCGATTAGGTCAGATAATGCAGATAGAAGGTTGACACAAAAAGGTTATGACATTTCCCTTGTATCGCATGAGAGATACTCTGTTTTGCAGGGTAAACTTAAATCCATTAAGCAACTTGAGGAGAAATTAGAGAGCCTAACAATTACTCCTGAGCAGCTCAGGTCCTATGGCATTAAAATATCTTATGATGGAATAAGAAAAACAGCATTAGATTTGCTCGGTTATCCAAATATTGACTGGAATAAATTACGAGAAATATGGCAAGAGTTAAACATGGGTTCCAGTGTCAGCTACTTGCATAACGCCAAAGCACCTCTTCCTGTCATCCAAGTAGCTGACACTGGGATCCAGTACTTGAATGATGATGGAATGGATGCAGTTGACACTGAAAAAAATGTAGATTCCAGCGTCATGTGCTGGAATAACACTATAACTGATAGCATAGCCAAGAATGAAATATATGAAGCAGTTGCAATTGAAGCAAAATACAAGCCTTATTTAGTAAGACAAGAAGCAGATATGAAGTTTCTACAAGAGGAAGTTAATACTCAAATTCCAACTAATTTCAACTACTCACAGATTAAAGGCTTGTCAACTGAAGTGATAGAGAAGTTGCAATCAATAAAACCAGCAACAATTGGCATTGCAAAGCAAATACAGGGCATCACTCCAGCAGCAATAGTTAGCATATTAGTGTACCTTAGGAATAAGAAAACGAAAATAGCTGCTAATTCTGCGTAAGGTATTCCATGTCAAAAATCGAAGAATTTCGCTCTTTTATGCACGAAATAAATGTTGATGCATTTATGTTGCATACTAAAGACGAGTATTTAAATGAATATTCAAAAGAGTTAGCAGAGTTATGTGGCTTCACGGGAACAAATGGGCTACTTATCGTTACAAAGAGTAATAAGTGCCCATTTTTTACAGATGGACGCTATATCACACAAGCTCGCAGTCAGCTCGATCAGGGCAGTTTTCGAGTATATAATATACAAGAAGAGGATCCACACAAATGGGTAAAAGCAAACTTAACATTGACTACCTCACTGGGTTACTATCCGCAATATTTTACTATGAAGGACATAAGAAAATATGAAGGCATTTGTAAACTAGTACCATACTTAATTGAAAAAGATAGTAGTCATAAAGCACAAACAATAGTCTCACATGTATCTGGTGAGAGTGGTAAGGATAAATGTGAAAGAGTAGCTAAAAACATAGAGGCTGAAGCAGTGCTTCTGACTGATCCAAATTCAATTTCGTGGTTATTAAATTTAAGAAATGAAAGTGCTGAATATACTCCTTGTATATTGGGTCGTGCTATATTGTATAAAAATGCCAATGTTGATTTATTTATTCAAGATAAAGAACATTCAACTATAAAAGCAAATTTTGATAACCATATAAATGTTTTTGATATTAGTGAGCTAGAAAATTCACTACATAAGTTAAATTTGGTGGTGATAGATCCAAGCACGACTCCAATGAGCATTATGAATGCAATAGATCCCTTGTATAACCATTATTTAAATGAAAAATCAGCTTCGGTGTCATTCCAGTGCTTGACCAGAAATAAAAAAGCATGGATCCCAGTGTCAAGCACTGGGATGACAATAAGTAATGAAAGAGGTCTAATAGAAAATAAGCAGATAATTGAGAAGGAGGATCCTTGTTTGATTCACAAAGCGGTAAAAAATCAAACTGAAATAACTGGAGCTATAAGTGTGCACATCAAAGATGGAGTAGCAGTTACAAATTTTCTATATTGGCTCTGTCTCTTATACACATCTCCGAGCCCACGAGACTAGGCATGATCTCGTATGCCGTCTTCTGCTTGAAAAA
>NODE_14_length_4790_cov_2.957989
ACGGCATGCGAGATCATGCCTAGTCTCGTGGGCTCGGAGATGTGTATAAGAGACAGACAAGAAGGATATGATATAAGTCATCATAGTTTATCTTTTGGTGGAATAAGTATCAAAAATTTGGGCGAGTATCAAGTGAATATAGAATTACATAGTAAAGTGATAGTGCCAATTACTATATACGTTGTCAGATCTGAGAAAGATGCACATGAATTGAGGCAAGTAAAGTTGCAAAATCAGAAATCTGAGCAACAAGAAGATACAAATAACGAATAGCAGTGAATAAAATATTTCAACTACTCCTGTCATTCCAGTGCACTTTTTTTCTGTCGTCCCAGTGTTACACACTGGGATCTAGCATGTTCAAAGATAAGACAGGGATCATCTAATGATCCCACGCTATAGCCGCAAAGAAATCTCTTCCATTTGGGAAGAAAAAAATAAGTTCAACATATGGCTCAAAATAGAAAAATTAGCATGTGAAGCTCAAGCAAAATTAAAAGTTATTCCAAATGATGTTGCTGAAAAGCTCTCTGGTGCTATTGAATTTGATATTGAGCGTATTAACGAAATTGAATCCATTGTAAAACATGATGTTATAGCTTTTTTGACATATATTGCTGAAAAAGCGGGAGTTGATGTTCGTTATCTCCATTACGGAATGACAAGTTCTGATGTTTTAGATACATGCCTTGCAGTGCAGTTGAAAGAGTCATGTGATATTTTACTCAAGAATCTAAAAAATTTACTTATAGTATTGAAAAAAAAAGCTGAGGACTATAAAGATATTGTTTGTGTTGGGCGCAGTCATGGAATGCATGCAGAACCAATAACTCTTGGGTTAAAATTTGCTAGATTTTATGCTGAATTTAAACGCAATTATCAGAGATTAATTAGCGCGCAAAAAGAGATCTCAATTTGTAAAATATCAGGTGCAGTAGGTAATTTTGCAAATATTAATCCATTTGTTGAAGAGTATGTAGCGAAAGAAATGGGACTCATACCTGAAACCATATCGTCTCAAGTCATCCCTCGTGATAGACATGCCATGTTCTTTTCAATTTTGGGAGTAATTGCAAGCTCAATAGAAAATATTGCAATTGAGATTCGTCATTTGCAAAGAACTGAAGTCGGCGAAATCTCTGAATATTTTTCCACTGGGCAGAAGGGAAGTTCTGCTATGCCGCATAAGTGTAATCCTATTTTAAGTGAGAATTTGACTGGGCTCTCACGCTTAATACGCAGCTATGTTTTTCCTGCATTAGAAAATGTTGCACTATGGCACGAACGAGATATATCGCACTCGTCTGTGGAAAGGTACATTGCTCCTGATGCTTGTATAGCAATGGATTTTGCTTTAGTACGATTAACAGATTTGATAGATAAATTGGTGATCAATAAGGAAAATATTGAAAAGAACTTAAATTCTTCAAAAGGCTTGGTTTTTTCACAACGTGTATTGCTTGAGTTGGTAAGTAGTGGTTTAACTAGGGAAGAGGCATATAAAATTGTTCAGAATAATGCAATGAAAGTAAAGCAAGATAACAGTGATTTTCTGTTCGAATTGAAACAAGATAAATCCTTGCATGGAATTATTGACTCTGAAAAACTTGAGTCTTTGTTTGATTTGAAGTATTATATGAAACATATAGATTACATATATAGCAAGGTTTTTAATTAGGCTGAGTAGCTCAGTGGTAGAGCAGGAGGATCATAATCTCTTGGTCGGGGGTTCAAATCCCTCCTCAGCCACTCAAGCTAAACTATGGTTTGGCAAGAGCAGCGCATTTGACAAAATAACGTGATTCATTGTCCAATTAACTGAAGTTTTTTTTTCAGTTGTTCATATAGTATATGGAATAATGTATGTGAAGTGATAAATATACAACATTTGTTGTATCTATTCAGGGGAATGGCTAATGGTATCCGTTCAAGAAAGTGGTAAGGTAGATGAGAAAAGACAACTAAATGAATTTCATCCGAGTAGCTAACACTGGCATCTATATAAAGACAATCTAATGCACTCATTTAAAGTGAAGTTTTCTGGATCCCAGTGTCTAGGCACTCGGATGACAAGAAAAGAGTTGACTTGAATGACACTGAATAGGCACTGGGACAGAGGCTACTTGAATAATATTTCACCATGTCATTCCAGCACTTGATGCTGGAATCCAGAAGTTTTTTGAGCACAAAAGTCATGCTAAGTTTTTGTTGTTAAGAAAGGCTGGATAGCTACTTGAATGACACCATTTGTTACTGTGTTTTTGTCTATCTTATTTTGCTACCCTACTGAACGAATACACAAAATCTAACTTTTTTCTATACAACCAGCTAGGTCAAGAAAGGTGAATCTATCTCTTGTTGCAAATGTAAGATTGACTACCTTGCAATATTGCTCTTTGTTCCAATTAAGATGCTCCGGTAAGTACGGAATTGATAGATCTTCAAATACTTTCTGCAGGTGTTTTGCAGATAGTAAATTTTGCTTAATTAAACTAGAAATATTACTCCATTCTTTACAAATAATCTCTTGAATTTTTTGCTGCATAATTTGCTTCTGCTTTAGAATTTTTATAAATTCGGTATTACCAAAGCACTGAGTTATATGTTTTACATCTAAAGTGATCGGTTTGGTAATCGGGTTTTGTATTGACAATATCTCCTCTTGCAAGTTAGCCATAGTAATCGTCGTAACAGCAATTTTTTCGCCATGTAACGAGGAGGAATAATCTTTTGTTACCGTCTCCATTGCATGAGCTATCATATGTTCTCCTTGGCTTGCAGAGTAGCTGCCTTTTGACATCACCATTCCAAGTCCTGAAATCAATAAGGCTTCCATAAGTAATAAAACTACTCTTTTATCTTTTTTAGCAAGTGCCAAGTGTTCTCTGAGCAAAATTTCCTCCAGATCCCGAACAAGTTTAAAGGGGAGTGCATTATATTCTGTGCCAAGTAATAGATTAGATAATAGCCAATCGGCTTGTACTGTTGAACGGCAGATGAAATCTGCAAATCCACTTAATGTGAGGCGTAGTGGTGCGTTGACAATTATATCGGTATCAATGTATATTGCCTTTGGAAGATGTGCTCCGAACGATTTTTTATATCCATCAACTAATATTGAAGCGTTTGCAGAGCTATATCCATTCATGGAAGCAGCTGTTGGAAAGGATATGTAGTCTTTGCCTTCTAAATAGCTTGCGTACTTACAGATATCATTAACAGTGCCACTGCCAAATGCAACCATTAAGTCACTATCTTGTGCTTTATTTCTAACTAGGTTTACAGCTTGGAGAGAAGCAGCTCTGTTCAGTCTATTTGGTGTCATCCAAGTAGCGTGACACTGCGATCCATCATAGTCACGCACTGGAATGACAGGTGTGGCTGGAATAATTAAATGAGAAACTTTATTAAGTATGTTTTTGTTTAAAAGTTTTGCTGTATTTTCATCTGCAATCAGAAAAATGTCATTTCCGTATTGTCTACATATTTCATAGATATTATCAGCAAGTACTGTTACTTCCCTTATAAGAACTTGTTCTGTGTGCTGTAATATTTGTTTTAAATATCGCATAGAATGTTTACAATACGGTAATGTTAGTATTTCAAGATTGATATGAAGATTGACCCTGTAGAACTAACTAAGAAATTAATTTCTTTTAAAAGTATAACACCAAAAGACGATGGGGCAATAGAGCATATAGCAGCCATTCTCAAGAAAAGTGGTTTTGAATGTGAGATTTTAGAGTTTGGTGATAAAGTTAAAAATCTTTATGCGAAATATATAAATGGAGTACCAAACTTGTGTTTTGCTGGACATGTTGATGTTGTACCACCAGGTGAGTTAAAAGATTGGATATCTGATCCATTTAAGCCAGAAGTTAGAGATGGAATGCTATATGGAAGAGGAGCAGCTGATATGAAAGGCGGAGTAGCTGCATTTATTGCTGCTATCGTAGATTCAGTTGCAGGTAAGTTTCGATTCAGCGGTTCAATCAGTGCATTGATTACCAGCGCTGAAGAAAGCACGGAAGAACATGGAACAAAGGCCATTTTGGAATGGATGAAAAGCAAGCAAAAAAAGATAGATTTTTGTATAGTTGGAGAACCAACGAGTAGTGAGAAATTAGGTGATACCATAAAAATAGGTAGAAGAGGTTCTGCAACATTTAAATTGATTTGCCATGGTAAACAAGGGCACGTTGCCTACCCAGATCTAGCAGATAATCCAATATATAAAATGGTATCGATACTAAGTAAGATAAAAGATACCACTTTTGATACTGGTAATAAATACTTTCAGCCTTCACATTGCGAAATTACTACTATCGACGTTGGAAATAATACTAATAATCTAATACCTAGTTCAATAGCAGCAGGTTTTAATGTTCGATATAACAATACACAAACACCAGACGTTTTATATAAGATGATTGATGCAATATGCACCAATGTGACTAACGATTATAAACTGTCTATGCAGAGCAGCAGGGACGTTTTTCTCTCTATTCCTGATAGAAATACTGATATTATGCTTGATGCAATAAATAAAATTACCGGTATTGATGCTGTGCTGAGTACAAATGGTGGCACATCTGATGCTGCGTTTATTAAGGATATTTGTCCAGTAATTGAATTTGGTATGATCAACAAAACCGCACATCAGGTAAATGAATGCGTATCAATAGACGATATACATAAATTAACAGCTATATATAAGGCTGTCTCTTATACACATCTCCGAGCCCACGAGACTAGGCATGATCTCGTATGCCGTCTTCTGCTTGAAAAAA
>NODE_15_length_4657_cov_3.619214
AAACGGCGCCCACCGAGATCTACACAAGGAGTATCGTCGGCAGCGTCAGATGTGTATAAGAGACAGGAGGAGACCTATTAACAGTAAATTTAGAATCTTTTCTTGGCAACGCAATCGGACCAGATAAATCTGCATTAAACTGCTTTAATTGATCAATAAACTCGCGAATACACTTTTCCAATAAAGAACAATCGAAAGCTTTGATTCTAATATATATATCTTGCTTCATCTTAGTTATTATACTCATTCTAAAATTTCCGAAACAACGCCAGAACCAACAGTTCTACCACCTTCTCTTATCGCAAAACGCAATCCTTTATCCATTGCTATTGGTACTTGCAACTCCACTTCTATACTTACATTGTCCCCTGGCATTACCATCTCCTTTCCATCTAGCAATTTTATGCTCCCAGTTACATCCGTTGTCCTTAAATAAAACTGTGGCTGATAATTTCCAAAAAATGGTGTATGCCTTCCTCCTTCTTCTTTCTTCAATATATACACCTCCGCATTAAATTTCTTATGCGGGGTTATTGTCCCTGGTTTTGCCAATACTTGCCCTCTCTCCACTTCTTCTCTCTTTGTTCCTCTTAGTAGTATTCCTACATTGAATCCTGCACTTCCCTTATCTAGCAACTTCTTAAACATCTCAACACCAGTACATATCGTCTTTTGCGTCGCTTTCAGACCTATTATCTCTATCTCATCCCCTGTCTTTATCTCCCCCTTCTCTATTCTTCCTGTTACTACCGTCCCTCGGCCCGATATTGAAAATACATCTTCTATTGGCAACAAAAACGGCAAATCTATAGGCCTTGGAGGTACTGCCACATACTCATCTAACTTCTCCATCAATTTATCTATTGATTTCTTTCCATACTCACTACTATCATCCTCTAATGCTTTTAACGCAGACCCAACTATCATAGGCACTTCATCACCTGGAAATCCATACTTACTCAGCAGCTCTCTCACTTCCATTTCTACCAAATCTATCATATCAGCATCAGCAACATCAGCTTTATTTATATATACCACGATATATCCAACACCCACCTGTTTTGCCAGCAATATATGCTCTCTCGTTTGTGGCATCGGCCCATCAACCCCTGACACTACCAATATCGCTGCATCCATCTGTGCTGCACCTACTATCATATTCTTTACATAATCAGCATGTCCAGGGCAATCAACGTGTGCATAGTGTCTCTTTTCTGTTTGATATTCAACATGCGCTGTTGCTATTGTTATCCCTCTCTTTCTTTCTTCTGGCGCTTTATCTATTTGATCATATGCTACAAAATTACCATAATGCTTTGTTATCGCCGCTGTTAACGTTGTCTTCCCATGATCCACATGTCCTATCGTTCCCACGTTTACATGCGGCTTTCCAAATGCTTCTACTATCGCTGTCATAATTACTAACCTTTAATTATACTTTAACTTTAACTCATCAACCACATATTGTGGCACTTGTTCATAACAAGAAAAATGCATACTATACTGAGCTCTTCCCTGAGATATAGAACGCAAAACATTTATATAACCAAACATATTTGCAAGAGGAACCGAAGCAGTAATTATTTTGCTATTATTACCTAAATCCAGCATATCAACAACACTGCCTCTTCTACCATTTATATCACCCATAACATCACCCATATATTCTTCAGGAGTAATGATTTCCACTTTCATTATAGGTTCTAGCATTTTTGGACCAGCTTTATTTGCCATTTCCTTAAAAGCACCTTTAGCAGCAAGTTCAAAAGCCAAAGGACTAGAATCAACATCATGAAAAGCACCATCAAGAAGAGTAGCCTTAAAATCAATCAATGGAAAGCCAGAAATTATACCACCTTCTTTTATCAACTCTAAGCCATTTTGCACTCCAGGTATATACTCTTTTGGAATAGCACCGCCTACAATTTTACTTTCAAACTGAAAGCCAAAACCAGGCTCAAGAGGTTCGAATTTTATTTTAACTTTAGCAAACTGACCAGCACCACCTGATTGTTTTTTATGAGTGTAATCAATTTCAACAGATTTAGTGATAGTTTCACGATATGCAACTTGAGGCGCACCAACGTTAGCTTCAACATTAAACTCGCGCTTCATTCTATCAATAATAATCTCAAGATGCAGCTCACCCATACCTTTCAATATAGTCTGCCCACTCTCCGCATTTACTGACATCCTCAAAGAAGGATCTTCTGCAACTAATCTATTCAAAGCAACACCTAATTTTTCCTGATCTGAGGTAGTTTTCGGTTCTATAGCAGTTTCAATAACAGGATCAGGAAATTCCATACGCTCTAATAGTATAGGAAAATCAGATGAACACAAAGTATCACCAGTAATTGTTTTCTTTAATCCAACTAAGGCAACTATATCACCAACTTTAGCTTCGTTTATATCTTCTCTGTTATTTGCATGCATAAGTAACATTCTACCAATTCCTTCAGTCTCATTCTTTCCAGCATTTAACACAGCAGATTTAGATTTTAACTTACCGGAATAAATACGAATAAACGTCAAGCTACCTACAAATTTATCCATCATCACTTTAAACGCAAGAGCAACGAATTTCTCTTTTTCTGAAGGTTTGATCTCAATTTTCTTTTCTGAATCTTTAGGATCAGTTCCAATAATTACATCAACATCAATAGGAGAGGGTAAAAAATCAACCACACCATCTAAAAGTGATTGCACGCCTTTGTTTTTAAAAGCTGACCCACATAATACAGGGACAAATTTTCCTTTAATGGTCCCTCTTCTCACACACTTTTTCAATAAATCAGTTGGCAGATCGTTAGATTCAAAGTAAGTATTTATCGCCTCATCATCCATTTCAGCTGCAGCATCTAATAAAAGATTTCGATACTCTTGAGCCTTATCAAGCAAATCAGAAGGAATATCTTCATAAGAAAATTTAGCGCCTAATGTTTCTTCTTGCCATATAATAGCTTTCATAGAAATAAGATCGATTATGCCTTTAAAATCTTTCTCACTTCCTATTGGCAACTGAATAACTAAAGGTGATGCGCCAAGCTTCGTTTTTATCATATCGACACATCGATAAAAATTTGCTCCTATTCTATCCATTTTATTAACAAAGCAGATACGAGGAACGGTATATTTATCAGCTTGACGCCAAACCGTCTCAGACTGAGGCTCAACTCCAGCAACTCCATCAAATACAGCAACTGTACCATCCAAAATCCTCAAAGATCTCTCAACCTCAATAGTGAAATCAACATGACCAGGAGTATCTATTATATTAATCCTATGATCATTCCAAAAACATGTTGTTGCAGCAGAGGTAATTGTAATGCCACGCTCCTTCTCTTGCTCCATCCAATCCATAGAAGCCGCACCATCGTGCACTTCACCAATCCTATTTTGTTTACCAGTATAAAATAAAATACGCTCTGTTGTGGTGGTCTTGCCAGCATCTATATGAGCCATTATTCCTATATTTCTATACCTAGATATTAAAACTTCCATACCACAATCAATCAGCTAATATTAAAAACGAAGATGAGAAAATGCCTTATTAGCTTCAGCCATTTTATACTTTTCTTCACACATCTTAAATGCACCACCACATTTATTATAAGCATCTAATATTTCAGACTGCAAACAATAAACAGTAGTTCTACCACTCTTTTTTCGAGCAGCAGAAGTTGCTCTAGCAATCCACCTTAATGCCAAAGAAATTGCTCTATCTTGACGAATTTCAACAGGGACTTGATAAGTTGCACCACCAATACGCCGAGAGCGTACTTCTATAGAAGGGGTAACATTTTCTACTGCTGTTTCAAAAATTGATAAGGCATCTTTGCCTATTTTCTTTTCAGCTAAGGACAAAGCACTATAAGCAATCTTTTCTGCAATAGATTTTTTACCACATTTCATAATTATATTAATAAAACGCATAAGCAAGACACTACCATAACGAGAGTCAGGGCTTGTTCTTTTTTTTGCTTTATTACGACGTGCCATAAATTTTAACCAGATTTCTTTACACCATATTTTGAACGGGCTTTCTTTCGATTTTGCACACCACGTAGATCAAGAGCACCTCTTATTATGTGATAACGTACACCCGGCAAATCCTTAACTCGCCCACCACGTATTAAAACAACGGAATGCTCTTGTAAATTATGACCTTCGCCAGGTATATAAGCCGTCACTTCACCGTATCCACTAATCTTTACTCTAGCTACCTTACGTAGTGCTGAATTAGGCTTTCTAGGAGTTGTAGTATATACCTTAGTGCAAACACCCCTTCTTTGAGGATTGCATTTTCCCAAAGCTGGCACCTTCTTCTTGCGAGTTAACCCTGATCTACCCTTACATATTAATTGATTTATCGTAGGCATATACTGTAAATTTAAAACTCTGAAAATAACTAAGTCTTAGTTATAAAATAATAAACCTCAATAGTCAATATAAAAATAAACATTACTACTCTAATAATCTCAACCTAATTGCTTTGAAAGCTACTGATAATTATATGCTAAAGCGCATATTGGTTTTAATATTAAGAAATTATCACTTGCTGTGGTCGAATTAATATAGATATGGAACAAGTAATATACTGTGATGGCTATCAAAGAATATGCAGAAAATAATCCCTGTCTCTTATACACATCTG
>NODE_16_length_4520_cov_2.501463
ATATTATATGTACGAAGGTGATTTGGTAATCACAGAATTTTTTTTTCAAGCAGAAGACGGCATACGAGGTTATGCCTAGTCTCGTGGGCTCGGAGATGTGTATAAGAGACAGCATGCAGACAGTGTCGAAACTATACCGCAAGGATTTACTGCTATTGCCTCAGGTATAATAAATCAAACAATCGCAATAATTGCCAACGAACAGCGGAAGATTTACTGTACTCAGTTCCATCCTGAAGTTAAGCCTACGACAAATGGTAGTAAACTTCTCTCTAATTTCTTAGATATTGCAAATTGTGAGAGAGATTGGACAATGAAGTCATTCATTGAAAAACAGAAGGAAAAAATTCAAAACTTAGTAGGGGAGAAAAAAGTAATTGCTGCAGTAAGTGGAGGGGTTGATTCAAGTGTTGCAGCAGTTCTTACACACAAAGCTATAGGAAAACAATTAAACTGTATTTTTATCGATACTGGGTTATTGCGTAAGAGCCAGACCACTGCTATGTTAAAAGAAATTCCAATAAATTACGTTGATAAATCAAACTTGTTTTTAAGTAGGTTAAAGGGAATAACTGATCCGGAAGAAAAGCGAAAAATTATCGGCAATACTTTTATCGAAGTATTTGAAGAAGAGGCAAAAAAAATAGGTGATGTGGATTTTTTAATGCAAGGCACCATTTACTCTGATGTAGTTGAATCAGGTCACGCTTCAGGAAACACTAGTACAATTAAATCTCATCACAATGTTGGTGGGTTGCCAGAAAAAATGAATCTGAAACTAGTAGAACCTTTACGCTATCTCTTTAAAGATGAAGTAAGGCTGCTTGGCAAAGAAATTGGGCTTTCAGATGAGATAATATTTCAACATCCATTTCCTGGACCTGGACTTGCAGTGAGGATCATAGGTGAGGTTGATGAAGAAAAGGTACGAATATTGCAAGAAGTAGATGAAATATATATCAACACAATGAAAAATTATGATCTGTATGATAAAATATGGCAGGCTTTTGCTGTACTGTTACCAGTAAAAACTGTGGGAGTTATGGGAGATAATCGTACATACGGATATGTTTGCGCTTTAAGGGCTGTGACTTCATCTGATGGCATGACAGCTGATGCATTTCCATTTGAAAATAAAGATCAACATTCGTTAGTATTTTTGAGGTTTTTGCAAGACGTCAGTAGTATAATTGTTAACAAAGTTTCCGGAGTAAATCGAGTTGTGTATGATTTAACTTCCAAGCCACCAGCAACTATTGAGTGGGAGTAGCAATAATTTCATTCCAGTTTTAGCTACTCGAATCACACCAAAGAGGCTGGTTGCATAACTCAAATTTTAAGGAAAACTATTTAATGTCATTCCAGCGCGTGACGCTGGAATCCAGAAAAAAAGAATAATGGATCCCAGTGTCAGCTACTCGGATGACATCGAAATGTTCGTACAGATATTCGTCACACACCGGAATAAAAATTAGACTTTTGCTTTGTGGAAAATAATTTCAAGGCCGCATTGTCTTTATTCTGCTTATAGCTTCCACAAGCAGTGCAAACATAAATGAAGAATACAAATATGCTTTTGGTAGCTCTATGTGAAGTCCTTCAAGTATTAAATATATACCGATGAGTAAAATAAATAGAATGGCAATTACTTTTAAGCTTGGGCTGGATTTTATTAACTGAGCGGTATAACTTGATGAAAATAGCATTGCTAATATGGAAAATGTAAATGCTATAGCAATGATTATCATATTATGAGTTAATGCTATAGCAGTTAATATTGAATCAACAGAAAAAACTAAATCTATTAATATAATTTGTAGCACAACTAAAAAAAATTGTGATTTAACGTTTGCCTTTGTTTTGTTCTCCTTATGTACAAAAATTTCGCTCCATAACTCCATAGAACTTTTAACAATAAGAAATAACCCTCCTGCAATCATAAGCAAATCTTTTACTGAAATATCTAGTGATACAGAGTGAAATATAGGCTTTTCCATTGATAATATATGTGATATAAAAAATAGTATTACAAAACGCATCAATAGCGCCAAGCCAAAACCTATCAGGCGGGCTCTTTCTCTCAGCAGATTTGGCACCTTATCTATTGCTAGAGAAATAAAGATTAAATTGTCTATACCAAGTATAGTTTCAAGTAGCGTAAGTATCAATAAAGTCCAAGCATCAGCTAGCATTTTCATTCCAAAGTCAGATTTTGTACTTTACAATAGATGTGTAAAAATTAAGTAACTTCGACTAGGTAATTAAAAAATCAGCCTTACCCGGAAAAGAAAGAGGCAAAAGGGCATTTTTATAATAAAAGTACTTTTGTAAGAGAAATAATGAAATTAAAAATCCAACTCTCTTTACGAAAATTTTAAATAGATTGTAAAATAGTTGTACCATGAAAATATATGCCTTCTTTGTAGACTAAGATTTTTCTTTAAATTAAGATAGATACACGATAAAAGGAACATATGACAAAAGAATCATTAGCAAAAACTGATATAGTAAAAGTTGAAGATAAGAAAGCAACAAAGGGCTTTTTTAAAATATTAGGTGAAGTAGCAGATGCTGTAAGGTCATGGGTTGGCAATATTGGCCCTGATTTAAGTAGTAGTCGCGATGTCGATAGTTTAGTCTTGAAGATGAACGAATGCTTAAACCCAAAGGGGGATGAAGTCTCAGCACGTAAGAACACCGTATCTCTTGGTAATTTGTACTTGAGTTTATCAGAGGCAGGTCAAATAAAATTTTTACAAACCCTGGCAGAAAAGTTCAATCCAGATAAAACGAAAATAGATGAAGAAATAAAAGTATATAAGAAAAATCAAGATTCTGAGTCGAGCTATAAGTTTGAACAAGACTTAATAAAAGTCCTTGAATCACCACGCTCTAAAATATTGAAGCAGTTTATCTCCTTACCGGAGGGCCTTAAGTTTATTGTTGATATGCGTTCTGATGTACTCAAGCTGAAGAATCAATATAAAAGTCTAAGTCCACTAGAAAACGAATTAAAAAGTATACTTTGTACTTTGGTTGATGTTGATCTACTTGATCTTCATCAAATCACCTGGGATTCACCTGCATCATTGTTGGAAAAACTTATAAAATACGAAGCTGTACATAAAATTTCCTCTTGGGGTGACTTAAAAAACAGACTAGATTCTGATCATCTCTGTTTTGCTTTCTTTCATTACAAAATACCAAATGAACCTTTAATTTTTGTAGAGGTTGCACTGATGAATGAGATTGCAGATAGTATTCAACACGTTTTGGACGAGTCAGTTCCTTCAAGTGACCCAAGCAGTGCAAGTACTGCTATATTCTATTCAATATCAAACACTCAAACTGGTTTATCTGGAATTAGCCTCGGTAACTTTTTAATAAAGAGAGTCGTAGAAAAACTATCGCAAGAATTTAAAAGCGTAAAAGTGTATGCAACTCTTTCTCCAGTTCCTGGATTTACAAAATGGCTAAAAAATCAAGACGTAGCTTTATTAGGTAAGCTTAATATAAAACAATCAGGTACAGAAATTTTAGAAAGCATAAAAACTAACATTGAATGCGAAAAACAGTCCCTACTGAAACTTTGTGCACATTATTTGCTAAAGGTTAAGAGCAGTGGTGGGGGTGCTTATGATCCAGTAGCACACTTTCATTTAAGCAATGGTGCATCAATCAAACAAATCAACTGGATGGCTGATACTTCTGAAAAAGGCATTAGTCAGTCAGCCGGAATAATGGTGAATTATTTGTACGAATTATCTAAAATAGATAACAATCATGAGAATTATATGATTAATAAAGCGATTTCTCATTCAAAAAAAGTGTCAGCTATGTTAAAGGAATAATAGGAAGTGTGCAAGCATGTAGAAAGTGCTAACATTTCCTAATGTTTATGTATATAATATTAGATAGTTTTATGAGGTAAAGTATATGGTTTTGAAAAAACTTCAAGATATCAAAAAAGAACGAGAGAAGTCAATAAAGAGCAAGTCGATAGTAAAGTCGCCTGTATCTAATAATTTAGTTGATGATATTAAAGAAAGTCTGGAGTCAATTTAAAATGGTCATAGTGAAGAAGAAGAAATAAAAAAAGAGCTTCTGTCTATCTGTCGATTGCTTAAAGAGGAACGTAATATTATTGAAGAGGACTGTTGGGACAGCTTGAGATATTCTTTAGCTAACAGTGAACCTTTGAGTGATAAGTATAATATTGAAGTAGCTTATGAAAACTTAAATATAGTAGTACAAGCTTTAAACCTACTTCATAATGGTCAAGTAAATGAAAGAGAAGCACTTGATGCAGCTTTATCACTCCAAACAAAAATGAAAGAAGCGCTAGAAAAAACGCAACAACAACAAAGTGCAGCAAGGCAAAAAGAGTTAGAAGAGAAAGCTAAAGAGGAGTTTGGCAAGTACATAGAAAACGGTACTATTGATACAGTATCAATTGCAAGTGATAAGAATACAAATCTTCTTTGTACAAAAATCAAGCTAAAAGACGACAATAAAAACAC
>NODE_17_length_4391_cov_2.971488
TTAATCTTTTGATCATTTCATAAAGATTAGCTATCGTACCATTTACATTAATAATCTTTGGCTGCAAAGTCTGTCTTCTTGAAAAAGCAAGCAGTTGTCTTACTAAATTTGACCCACGTTTTGCATTTTGCTGTATCTGTATTATATCTCCAAAAGATGGATCGCTAGCTGAGTGCTGGAGTAAAAGCAAATCACAAAATCCTATTATTCCGGTTAATATATTATTGAAATCATGTGCAATACCACCTGCTAATTGCCCTATAGCTTGCACCTTTTGATAATGCTCAAGTTTTATCTCTAGTTTTTTACGTTCAGTATTATCAATAAAATAACAAAGTATGAACATCACTTTATTATGAAGAAACTTATTAAAATGTATTTTCATGTTATTACCGCCATTGAGCTGCACGTCAAAGGACGCATTATTTATCCTATTACTTGAAAAATATTCACGCACTTTCATATGATAACCATCTGATATCAATTCAAAGATAGAACCATTATTTGACCCTGCAAGTTTTACTAATGCTATATTTTTCTTTATAAAGTTGCCATTTATGTCGCATTGTGCAATAGCAATTGACGAATTTGTAAAACAAGGGTGTAGTTGATAATCAACAATATTTGATTCAGTTGGTGTTATAAAGCCGTGTATATAGCTATGATTGTATTTATCACAAAATATAGCAGTACTCATATAAGCCTTAAATGGAGCACCGCTTATAGTAAAAAACATAATTTCATTTCTGGTTATTGTATCGTCATACTTAGATTGAGATATAAAATCATTGATTGAGCTACCTTTTTCCAATTTTTTTAGTTCAAACATGTCTAAAAATCTTTTATTTACAGATAAGATACCTCCTTTTGTATTTGCAACGTAAGTTGCTATATTGTGTTTCTCTATCAGCTCTTCATATACCTGCTCTTTGTTTACCTGTGTTGCCTTCAGTACAAAATACCCATTCGGTCTTGCTATTGGGACTAATGATAAATTTAAAGTCTTATTACTATTTATAGCAATTTGTGGATTATCCGGTATTGGTTCAGAGAGCAAAAGAAAGTTAGATATTCTACTCTTCTTGCTTAAGGAAATGCATACTTTTACAGAAGTGTTATTTCTTAACGCATGATAGAGTGATTTTCTGTCTTTTTCTGACACATCTCCTGCTTCAAGAATTTTATCTAGCGTAACATCATCGTTTATGTGATCTTTAAACCTTTCGTAGAACCTCGCATCAGCATAAATAATACCCTCATCTTTATGTAAAATGAGACAAAACTCTGTATTATGATTCAGCGCATTTGCAAATATTGCATTTTGAAACTCTATGATATTAAGTAGATACTTGTAACGTTTTATATTATATACCACAAAGAGAGTCATTAGAATGCTAATTAATAAATTAATCTCTATATTAACATGCTGACTATATACATTAGAAAAATAGAGTACTGATATTGCTATTGGAGGTAAGAACATAATGACTGCCATCACAATAATTGACATCCCATAATTTCTTAGTATGAAGTCAACTCTGTTCTCTTTTTTGTTATCTATGTATCTTTTACTCATTATTATTGCTTGGCATCCTTGCACATATAAAAATATTCTACTATATTGATTTAATTATTATAGATTTATTAACATCCTTGATGGGTAGTTACTATCCCAATCTAATTAAGTCCTGTAAATATAGAGTACAATAATATTAATAAGCCAATAGAAGGTATTATGGAAAAACAAAAGGCACAAGCATTTGAATGGTTCTGCACACTGAGAAACAAGATCACCGAATCTTTCTTATCAATTGAGGTACAGTCATTCACAGAACCAAAAATCGAAAAAAGAAAGTGGAACCGACCAGGTGGAGGAAGTGGTGAATCTACAATTATCTTTGGTAATATTTTTGAAAAAGTTGGAGTAAACGTTTCAAGAGTATACGGAAAGCTCGAAGACTCAGCCATTAATGAAATTCCTGGTGCAAGTGAAAGCAATGGAGAGTTTTGGGCAAGCGGTATATCTTTAGTGTCTCACATGCAATCTCCCCTTATCCCTGCAGCACATATGAACACAAGGCTGATATATACCTCAAAACAATGGTTTGGTGGAGGAATGGACTTTACTCCAATTTATAAAGATGAGGGAGATTGCAAGTATATTCACGAATCAATTAAAGCAACTTGCAATGAGTTCAACATCGAATATTATCCGAAATTTAAAAAGCAATGTGATGATTACTTTTTTTTACAACATAGAAAAGAGCCACGTGGTATTGGTGGAATTTTTTATGACAATCTAACTTCTGGCAACTGGAAAAATGATTTTGAGTTCACAAAAGCAGTAGGTGAAGCCTTTTTAGAAATTTACTTACACATCATACACAAACATATGCAAAAATCTTGGACAAAAGAACAACGAGAAGAACAATTGATAAAACGTGGCAGATATGTGGAGTTCAATCTTCTTTATGATCGTGGTACAAGGTTTGGTTTAATGACTAATGGTAACCCCGATGCAATTATGATGTCGATGCCGCCTCTTGTTAAGTGGGTGTGAAAAGCGGTTATTAATATAAAATAAATCGTTATAGTTTAAAATTGTACCACAATGGTGAGCTTTTGTATAGAGGGGTACAATCATGGGTATAGTAGATAGTTTTTTAATTAAATCCGCTAGAAATAGCAATATAAGAGGCTTGAGGCTAGCTTTAAGTCTTCATAATATAGTAAACAGCTTTGAAAAACTCTTTTCTAGAATTAATCCTTTTAGGAACAAGGGGTCATTTGACTTGAATAATGATCAAACTTTAAATCGAGCTTTAGAGTATGCAGTAACAAATCTTGATCATAATGTAATGACGTTACTTATTAGTGCTGGAGCAAATATTAGTGAAATAAATAATAGTATAGGAAATGTAATCCTTCAATACAAAAGAGCATCAGAAGCTATGCAGTACGGAAATAAGGACAGTCTCAAAGATCGTAAAGAAAAATGTTGTTTAGTGCTTGGTGAGCTAATAAAAAAAGAAAGAAAAGAAATATTGGAGATTTTGAAACAAACGGAAAGTTGTGACAAGCTTAAAGAGGAAGTAGAGCTAAAATTTAAGGCCAACTCACCTAAAAAACCTCCTAGAATTTTTGAGCATGATGATATTTTACTTTTAAAAGAGCCCATTTATGATGAGGTATATGACGCTAAGGTTAGTAACTCATTAGAAGAGTTGAGCGTATCGGAAGAATCCATTTATGCTGAAGTATATGATTTGCATAAAAGATCTACTGAAAATTTATCATTGAAAGATAGTGGTTGTTCTAGTATATCAGGAGAACCTATTTATGAAGATGTAGATGATTTCTCAGAGCAAAAAAAGCCCACTAGCTTAAATCATAAAGAGCAACCAGAGCCTATTTATGCTAAGGTAGATTTATCGAAAAAGAGATCAGAAAGACAAGCAAAACATATAAAAGATAATTCTGGGACTTATCATGGATTAGTGCAGGATAAAGTGAATAATTTGCAAGTAAAACTAAATGAGCAAAGTGCTAATAAGCCAGCGAGTCAGCAAATCAAGACCAAGGCTGGCTTTAACGTAAAAGAAATAAGGCAAAATTTTGAGCGTAGAGATTCTGGATACGATTCTGGCTATGATTCAGATACAAAAGTTGAACAAAAATTAGAATTAGGATCTAAAGCTCCTAAATCTGAGATAGGTTCAGTAAGCATTGAACATGGGGTAATAGGAGGCTGTCGATATAAAATCACTGATATATCACTCTAACTGTGTGATTCAAAATAATTGAATTGACTTTATATGTATAATCGATATAACTCAGTTAGATTCAGGTTGACTCTTTCGTCTAGTGGTTAGGACACCACCCTTTCACGGTGGTAACACGGGTTCAAATCCCGTAAGAGTCACTCAAACAGAATGCAAATAACTAAAGTTTTGAATGAAAAAAATTAGGCTTTATGTTGAAGAAGCTTTATCACAAAATGTAAGTTTGGCGCTTCATCCACGACAAAGTCACTATATTTACAATGTAATGCGGCTTAAGAAGCATGATAACATCTATCTTTTTAATGGAAAGGATGGAGAATGGTTAGGAGAAGTAGTGAATATATCAAGTAAATCGACAAAAATTATAATAAAAGAACGCACTAAACAACAACAACATGAAAAAAATCTATATTTGTATTGTGCTCTGGTAAAAAGCGGCGCCTTAAGCAACATAGTAAGACAAGCAACTGAAATGGGAGTAACCTGCATTCAATTTATTTCAACAGAACGTACAGTAGTAAAAAACATTAACCTAAGTCTGTCTCTTATACACATCTCCGAGCCCACGAGACTAGGCATGATCTCGTATGCCGTCTTCTGCTTGAAAAA
>NODE_18_length_4355_cov_3.246143
CTGCTATGGAAGATTTTTGCCTAGATATACTAGTAGGTGAGGGCCCATCTACCAGAACTTTAAGAATAGATTTACCACCATTTACACTGATTGGGGCAACAACACGGCTTGGACTGCTTTCTGCACCGCTGAGGGATCGTTTTGGTATTCCCCTGCATCTTGAGTTTTATTCTTTTGAGGAACTGGTTGATATTATAAAAAGAGGTGCAAGAGTTCTTTGTGCTGAAATCGAAAAGGATGCTGTGCAGGAAATTGCCTGCCGCGCCCGTGGTACTCCAAGAATTGCTTTGAGATTACTCAGAAGAATAAGAGATTTTGTTGAAGTAAAAGATGATAAAAAAATTACCTGTGAAATTGCCGGTTCTGCACTATCAAAATTGGGTATAGATAAAATGGGACTAAATAAATTAGATATGGATTATCTGAGATTTTTGTTTAACACCTCAGGACCTGTTGGAATTGACACCATATCTATTGCACTATCTGAAGATGTTGGCAATATTGAAGAAACAGTAGAACCTTATTTAATCAAGGTCAGTTTCGTAAAGCGCACACCAAGAGGACGTGTTTTAACTGATCAAGCAAAGGAATATCTCAGTATCAATTCAATAGTATGCTAGTATTATAATATATTTTTAGTGCATTGTATAATATTACACTAACATTATAATATTCTCTTATTATATGATTTGCAGGTGTTATAGAGGCAAATAAGAAAGTCTTCTGTTATAGTGAATATGTTCTTGAAAAATTACGTAATATATGCTAGGCTCTATATAGCATAAATGTAAAAATATCAATAACTTATTGACATTTTTTAAGATTAATACTTATTAAATACTTCATGTTGTAAAATTGGGTTATTGTGTTTTATAGACTTAAGATAAAATAGTAAAAAGCTTTCTAAACAATTATAGAAACAGTAATTCAATTAATGGAGGAAAAGCAATGAAAAATTTTTTAATCAATAACAACGAAGAGGACGGTAGCTCAATCTTCATTAATCGAATCAGGGAGCAAGATCTCTCTGCAGAGCAGAAGCTCAATGAATTAAAAGGATTCATGGAGGAGCTTGCTAGGAAAGCTGAGCTCAAGAGAATAGAGCTTGAGCGTCAGGCTGCGAGTTGCATTGATGAAACATTATCTCAAGTAGAGCTACAGATACAAGATAATGAGGATTACTTTACTGATGATAATCAAGGGGTATTCGCAAATTTCTTTGAATCCCTCTTTAATCTTTTTGAAGTAAATGTAGATCCGAAAGTCTACAAAATGCTCAAGGAGAAGAAAGAGAAAAATCTGCTTCTTTCGATAATTAAGTTTTTGCGTGATAAGCTTAAGGAATTAGTTAAAAAGATCTTCAAAAAAGATTTAGATTTAAGTTGGGATAAAAGGCTAGACAAAGAGATAAAAGAATTGCAGGAGAAATTACTCAGTGGTGGGTTGTCAGAAGAAGAGTTTGCAAGGGTGTTCGAACGTCTACAAGCATTGACGAATCTAAAATTCAAGTTACAAATGGCAGTTACCGGATGGATTGTTACAATGTTTGCAGAGATGTTTGGAGTTGAGCTAGCAGCTATAGTAGAGGCATCTACAGAAGAAGATAAAAAAGCAGAAAAAACATCATTAAAGGAAGAAAATAAAGAAGTTTATGGAAACGTAGAAATCAAGGTAGATGAAAGAGAAAAACCTAAAGTCCCAGTTTCCCTTTTTGAAGTTTCACCCGGATTTGTAAGACCAGTCCCTCTGAGCAGACCAGAACTAGATCTTTTATCAAATTCTCTGAAAGGTCTGATGCCTCCTATGTTTAAGGAGGTTAATGAGAATCTTGAGGTAAAAGAAGAAAAACCAAAAGTGGAAGAAGAGAAAAAAGCGAAGCCGGAGGCACCGAAGGTAGCTGTGTGTCCATCGAAAGTTCCGGAGAAGAAGCCTGTGGCAAGTGGAATAAAAATTTATTCTTCTAAAGGTTTAGAAAAGAATATTAATTTCGAAAAATGTGATACGAATACTAGTGTTAATGGAAGAGGCACCACGTCTACCAATAAATGTGGTACTACTAATGATTTTAAGGAAAAGGAACTCAAGCCTACTAATGAGCAAAATTTTGATGGGAAAGAATCTAAGTCTCCTGATAAGCAGAAAACGGATGACTCTTACGCTAAGCTTGCAAAAAAAGTTGCTGAAAGGAACGCTCGAAGATCGTCAGCTAATATTAAGCACGATTATCCAATTGATAATTGGCAAGCTCCATCAGAAACTAATAATAATGGAAAGTCTAGTGCTGCAAGTGATGCTCAACCACCAAAAGGATTGACTAATGATGTAAAAGTTGAGAAATGTGTAGAAGGTCCATCAGTAGGGAAGACATAATCATGAAAATACCAGTGTCTGGGCACTGGGATGACACCCGTAACCTTGTCATTCCAGTGCGTGACACTGGAATCCAGGGGGCATATAGATAGATGTCGACAGTTCGTCATTCCGCTACGTGTTAGCGAAATCTAGAAAACTTAAGTTTTATGAAAAAAGAGTGAATAAAGTTTTATGCTAAAAAATATAAAAAAAGTGCTTGCACTATAATTTATTTTTAGTACATTAGTTACATAATATTTTTACTAGAGGTTAATATGCATGGTAGTAATGATAATGGTGGTAGTAATAAGTGGATTTCAGATAAAAATGTTGAGTGGATTGGGCCTGATAAGTATAAAAACTAAGGGTGGCTACGTGAAAGTAGTAAGCCTAACACACAACTGGGTAGTAGTGGTGCCACTAGTGCCGGTAGTAATAAAGATAAAGGAAAAAGCAAGTAGTGTAGTTTCTTAACAATTTTTAATAGAGGTAGTTATGGCTATAAAAGAGCTGGTTAATGCGTTTAACTTAAATAATTATGCTTGTGATAAAATCAGTACTAATTTTACTGTAGGAGGTAAAAAGATTGTTGGTTTATTTGCTAGCAGTACTAATATAGGAGAATATCTGCAAAGAATGGAAGAGAAGATAATAAAGCGGCACTATGTTACTAGAGAGATAGCAAGTGAATTCTATAATTTTAACTATTTCCCATTTGTTCTAGGTGCTAATCCTAATAAAGAGTATTTAGATAATGGCATAGTGAAAGTAAAGCTTGCAGACTCTACAAATAATGAAGTAATTCGTAACTTGAAGGTTCATTTTACTAATGAGTTTAAGAGGGCTGTAAGATCCAAAGTGGTTACATGTCTACAAAAAGAAGTAGGGATATCTGAGGAAGAAGCATATGAATGGGTCGATGAAACTGTTGGAACAGGAGCAATAGGCATGCCTTATTTATCCTGTATAGCTTTTAGCAACGAATACCTTAAGAGGGAATATGATTTAGAGACTTTTGAATTTTTTAAGCAAGCATATATTAAAGAATTTAACTCAAGGTTAGAAAACTGTGGCATTAAGAGTTCAGACTTTTATGAATATAGAGATGATGTGTTATATATTAAAGATGTGAGTGATAAGGTAGTCAGGAGTGTGGCAGAATATGTTAAAGGGCGAGTAGCGCTTTATTTGGGAACTCCAGGCGCAGAAGATCCTAAAGTCGAAAATTTTAAAGATGTTCTTAGCGATTTTATTTTTAAATTAACAGGGAAATCAATTGATGCCTATGAGTATGATATTTTTACGGATAAAAAGAAAATAGAGAATGGTAATGATTTTGTCCTTATACCTTTAACAAAAGGATATAGTGGTCAGCTTGAATCTTTAAAGAATAAGGATGTGTACAGAATTAATATAAAATATAAAAATCTTATGAATAATATCAGAGGCAAGACTGCAAAATCAGATGTTGCCAGTGATGAACACTCAGTTTATGCTATCTCTAATAAAAGAATTGCTCAGTTACTTCCTGAAATTATGCAGTCTCCAATTGCATATAATCAAATAAACGGATGTTTTGAATTTGCAGTCGATCTTGAGAATTTTAAGAGACGTGGCTCGAGTCGATCCTCCTCAACAGTAACTTCTCCTACATATGCAGAACAACCAAGAACACCTCCTGAACAAACTGGAGCTAGGTTTTTTGCATCTGAAGAAGATAGAGATAGTGGTATTGGTGAGTCACCTCCAAAACCTAAAGATTCTGTTGCACCTTCTCCAAGTGGTGGTCCAAGTTCTTACTTCACTGAATCATTATCACCGACACAGGAGTTTCCCACACGAGGTCAGAAGGATTCTCCCAGGCGAGAGTTGGAAAAGTTTCCTGTGTTGCTGCCTCTGCCGTTAGGTATAACGGGTGTTCCTGGAACGAGTAAAGAATTTTCGCCATCGCCACAGCTGAATTCTACTGCAGTGAGTTATGGTATTTCAGCGCCATCTTCATC
>NODE_19_length_4233_cov_2.876083
TTTTTTCAAGCAGAAGACGGCATACGAGATCATGCCTAGTCTCGTGGGCTCGGAGATGTGTATAAGAGACAGATACTCTATTTATGAAGAAAATAATTTAAGTTCTATCTATTATAATAAAAATATTATATAAATCATTTGTTAATATAATATTATGCTAATAGAAATATACTAGCAATTATAACTTTCATATATTATTTTTTTATTTTTAAGCAGTTATAATATTAAAAAGACGTAACAAATATAAATAGTAGTGGCTTTGCATAGAAAATCACAAATTTATTTCCTTTATAAATGTAAGACTTTTTAGAACTAGAAAGATACCTTGGAGCAACTTGCTCCAAGGCTCTTGTTTACTTAGAATCCACCCATTCCGCCCATTGCTCCTGCACCCATAGGTGATGAAGCATTTTCTTCTTTGTTTGGTAGATCAACTATCATAGATTCAGTAGTAATAAGTGCGCTTGCTACAGACACTGCCGTTTCAAAAGCAATACGAACTACTTTTGCTGGATCAATTACACCAGCTGTTGATGCATTAGCGTAGTTCATAGCCTCAACGTTGTATATAAGCTCTTTATCATTCTGCTTAATCAAATAGTCAATTATAACAGCAGATTCAAGACCAGCATTTTTAACCAATCTTTTGATTGGAGCACTGAGAACTTTTTTAACAATGTTGATACCTATTTGCTCTTCATCGCTTGAAGCTTTTAGCTTATCAAGAGCAGATGCAGCGTAAAGAAGTGCAACTCCTCCACCTGGAACTATCCCTTCTTCAATTGCAGCTCTTGTTGCATGAAGTGCATCTTCTACTCTATCTCTACGTTCTTTTACCTCTACTTCAGTTGCTCCACCAACTTTGAGTACAGCAACGCCGCCTGATAATTTTGCTAAACGCTCTCTTAGCTTTTCTTTGTCATAATCAGAGGTTGAAGTTTCAATCTGAGATTTAATCTGGTTAATTCTAGCATTTACTCTGTTTTGTTTGTCACAGTCGCTGTCTTCACTAACAATTGTGGTATTGTCTTTAGTGATTTTAACATTTTTAGCAGTACCAAGATCTTCAAGAGTCAAATCTTCCATCTTGATTCCAAGCTCATCTTTTATGACATACTTAGCACCTGTTAAAGCTGCTATATCTTCGAGCATCTCCTTTCTCCTATCACCAAAACCTGGAGCTTTTACTGCAGCAACTTTTAGACCACGTAATTTGTTGATCACTAAAGTGCTTAATGCTTCACCTTCAACATCTTCTGCAATGATAAACAAAGGCTTACCAGACTTAAAAATAGCCTCAAGAATAGGAAGTAAAGGTTGAATAATATTAAGTTTTTTTTCTGTAATCAGCAAATATGGATCATCAAGCTCCACGCTCATCTTTTCATTATTTGTAACAAAGTATGGAGAGAGATAACCACGGTCAAACTGCATACCAGTTGTAAGTTCAACTTCTAATTCTTTTGAACCCTTACTCTCTTCAACAGTGATGACGCCTTCTTTTCCAACCTTTTTAACAGCATCAGCAATGCTATTACCAATATCTTTATCACCATTTGCAGAAATTATTGCAACTTGTGCAACTTCATCCATTTTCTCTAAAGAAATTGTGCGAGACATTGATGTAATTTCCTTTAATATCACATCTTTTGCCTTCTGTATTCCATTTTTGATACAAATACGATCATTTCCAGCTGCAATTGACTTTGAAGCTTCCATTATCATATTGCTAGTCAGTATTGAGCATGTTGTGGTACCATCACCAACTTTGTCATTACACTGAGAAGCACTTTGAGCAATGGTGCTTACTATCACAGAGTGTAATGGTTTTTCAGGCTTTATACCTTTCATTACCTTATAGCCATCCTTTGTGACCTCTGGTCCACCATATGGCTTACTAATTCCTATTGTATTTCCCCTAGGCCCTGCAGTTGCTCCCACCGTTGAGTCAACCATTGCTGCAACTTCACGAAAGGCTTCTTGCAACTGTTCGCCTGATACTACTATGTTAGCCATTTTTATCACTCCTTAAATTAATAAAAAATTTAGAATATTAAAATACATAATGCACTATATAGCGCATTAGTTTAGTAAAATAGGGATACCTACTTGATAACAGCAAGTAGGTCTGACTCCTTCATCACGACATACTTTTCATTGTCATGCTCTACTTCTGTGCCAGCCCACTGCCTGTAGAAAACCTTATCACCAGTTTTTACAGTTAAAGCTATACGCTCTCCGCTTGAGTTGCGTGAACCACTACCAATTGCTATAACTTCACCTTTAGTAGGCTTCTTTTCAGCACTTGATGGTAGTACAATTCCACCTTGTTTTTCTTCAGTAATAGGCTTTATTAGCACATTATCATCTAATACATTCAAATTTACACTTGACATTTATGTCTCCTCATTAATAGATTAACCTACAATTCTATGTAGTCATCTAAAGGTTACATTTCAAGGGTTGGAGTTAGTAAAAGTGTATAATTAAGATTTGAACAGAAGTTTTATGGGTTACATACCGCTAGCAAACCGTAGTCTAATATCTTTATACGGACCAGATACGAGAGATTTTCTTCAGGGTGTTATAACAAATGATATTAATAAACTAAGTAGCCAGCAGGCAATTTACTCTTTATTACTCAACCCTCAGGGAAAATATCTGTACGATTTTTTCCTCATTGAGCATGATAAATATATTTATTTGGAGTGTGAAAATGCCCATCTACAGCAAATAATTGAAAAATTAGACTTGCTCAAAACTTACCTTAGAGTGAGGATTAAAGACATTAGTTCACTATATAAGGTTGGAGTTTTGTTTGATGCTAAGTTGGCGGAGTGTAGTAGTAAGTCACAAGTTATTTTTCAAGATCCAAGGCACAAGCTGCTAGGAATGAGGATCATACATGAAGATGAAATAAAAGAACCGGTTGGAGATTTTATTCAGTATGAAAAAGTTAGAATTAAAAACCTTGTCCCAGATGGAACAAAAGATATGGTGCAAAATTCATCATTTCCGCTGCAATATTTAATCGATAAGATAAATGGTATAAGCTTTAATAAAGGGTGCTATATAGGTCAGGAAGTTGTAAATCGAATGAGCAGACAAGAAAAATTCAGAAGGAAACTTTACCTTGTTGAGGGAAAAAATGCACTTCCAAATATTGGCACTAAAGTAATCAGTGAACATAATGAAGAAGTAGGAGAACTACGCTCTAGTGTCGACAATATTGGACTTGCATTGCTTAATACTGGAAAAAGCCACGCAAATTTATATGTCGGTGGAGTTAGCATTAAGACGTTATAAAATATCTATTCGAGTAAAAGCCCCTTTTTCTTGTTTAAGTGTTTGCAATACTAGTTAAATTCTTGACTTTATTATTTAAATATATCATAATTAAAGTATATTATTATTTTTAATAGAGTTTGATATGCCATTAACAGAAAAACAGAAAGAATCATTTCAACAATTATATCAAAGATTTAGAGGTAATGGAGATATTGGAGATATTGTTGAACTTTTAGGAACAGTATCAAAAGAAGATTTTCTTACTATTTTTAGTGAAACTAATGAAAAAACTCAGGAGTCAATAATTGGAACTTATGAAGCAACTCGTGTAGACTATCTTAAAGCAGTTTTGAAGCGTGCGAAAGAACTAGTTTTGCTTAAAGAAGTTGTAAGAGCAAAGATTTTATCTTCTAAAAATCAAAATAAGGTGAAATCTATTTCACTGATTGAATATATTACAGATCCTAGTCGCCAATATCCATCAGAAGTTTTAAATAATATTCTAGAAGTTATTGAAAAAAAAGAAGAATTTTTCGATTCTTTAAAAAAAGGTGAGCTTGAAGAAATTAAAGGTGCTATAGAGAGAGAAATTAAAAATGAAAAATGTGCACAGCGAAAAGAAAATCTTAAGAGATTGATAACCTCAATTAGAGACCTTATTGAAAATAGAGTGAAAGCTGAAAGCAGTACGGATAAAATAAATCCAAATGTTGAAAATAAGCTATTTAGCCCAACTAGTAAAGCAATTGTTGCTGGTGCTATTTGCAGTGTTATAGCTGGATTAGCAGTTGGTGGTGGACTTTTTGCTGCTGGTGTTGCATTACAAATGCTGACTTTAATTGGCATAGCTGTAGCTGCTGCTGTACTCACTGAACCTGTCTCTTATACACATCTCCGAGCCCACGAGACTAGGCATGATCTCGTATGCCGTCTTCTGCTTGAAAA
>NODE_20_length_4231_cov_2.771786
TTTTTCAAGCAGAAGACGGCATACGAGATCATGCCTAGTCTCGTGGGCTCGGAGATGTGTATAAGAGACAGGTGGAGAGAGAAGAGAAGAACGAGTGAAAATGAGCAAAATAAGGCAAGTCATTGCTGCTCGTTTGAAAGCATCGCAAAATACTGCTGCAATACTGACCACGTTCAATGAAATTGACATGAAAAACGTCATGGATCTGAGGGCAAAGTATAAAGAAACTTTTGAAAAGAAATATGGAATAAAACTGGGTTTCATGTCGTTTTTTATAAAGGCAGCAGTGCAAGCACTAAAAGAAATTCGTGAGATTAACGCTGAGATTTCAGGTGATGAAATTGTATATAAAAATTACTATGACATAGGTGTTGCTGTTGGCACTGACAAAGGTCTTGTTGTACCAGTTATTCGTGATGCTGATCAAATGTCATTTGCCGAGATTGAATTGACTTTAGTTGCTCTTGGCAAAAAAGCACGAGAAGGTAAGCTGCAAGTATCGGAAATGGAAGGTGCAACATTTACTATCTCAAACGGTGGTGTATACGGTTCACTTCTTTCTACTCCAATAATCAACCCTCCCCAATCTGGAATACTTGGCATGCACTCAATACAAAATAGGCCAGTTGCTGTGAGTAGCTCAATTGAAATCAGACCTATGATGTACATTGCCCTCTCTTACGACCACAGAATAGTTGATGGTAAAGGAGCAGTTACTTTCCTTGTTAAAATCAAAAATTACATAGAAGATCCAAATAGATTGGTTTTGGAAATTTAAACAGATTAAAAAACGACAAGTAAGTTTTTCTGAAGTTTTCAAGTTGGGTGTTACAGTTGTACAAACATTTGCAAAGGTAACTCATACGAAAAATGGTCAGTGTTTACTGTACGAGAACTGTGATTTAGGACTAAAAAATGCGAGTAGCCCCTTTGGTGTTATCCAAGTACTGGGATCCAGATTGCAAGTAATGCATTAGGTTGGGTGAGTGTTATAGAATGATGGTGTCATTCCAGCGCGTGAAGCTGGAATCCAGAAAAATTTACAAAGCTTATGCTAAATTTGATGAGATTAAATGAAAACCAGCATCATGCGCTGGAATGACATCATTTACTATGTGCCAAATTGCAATGTTCGTAAAGTTGTGTGTGTGGTCCACCAAGGGGTGTCAGCTACTTGCATGACACTATCTACTATTTCTCCTTGTCTGAATGAATACAAAACGATTTTTGGTTACTCACGAAATAGATTTGTCCATTTTGCTCTTATTATTTAAAACGCTTTTATGTCAAAATTTTTATTTGACATATGTGAAAAACATTCTAAGACAAGGCTATTTATAGAATAAGGGGTATATAATGTTAAGTAATTCTTCTAAAGAAAAAAACTCTGAGGCTGTTCAAGGAACACCTGGACCAGTGTCAAGTGATAAATCGAATAGGACTTTCAATTTTCCTCCGAATAATAGGGTGAGAGAAGATGATCATCCATTTTTAGGTACCAAACATGACCGCAAAATTGAATATTTAGATTGTGATGATGAAGAGTCAAAAAGGCGAATTCTTGCTGATAGCTCTCCTTATAATTCAGAAAATGAAAATCACGGTAAATATCTAAAAGGCAAGATTATTGATGAAACTAAGCAAGAAATTGCTAAACACATAGAAAACAGTGATGTAGAATCTGTACAGCTTAGAGTGAGAAGTCCAATTAGAACTATGTTGACTGCAAGAATTGTGCTGAATGATAATAAAGGAAAAATAAACATTAGTAATATTTTAACTAATGATTTTTTTGAAAGCAATAGGATAACGGCGGTTACATTGTTGCTACCTGGAGATGAAAAAAGAGGAATGCGTGAACGAGTTGATGAGCATGGAGTAAGAATTTATGAAGTAGCTAATGGCTCATATAACATGACTTTGAATTGGTACGATGAAGAAAAAGAGTGTAAAATGAAAATTAATATTAGTGATGACGGTTCTATCAAGCTTATTGAAAGCAATGATATCACTTGGGAGCAAATAGCTGCACATAAAGAAGTAAAAGTAGGAAAACAATACGAAGCGAAGTCCTTGCATGATGCACTATCCTACTTACGTAAAGAAGGTTCTGAAATAGTAAAAGTTTCACAGAATCCTTCAACAAGTATGGAAAGGGTGACTATATCAAAACAACTTTCTTTTGCTCAAGGAGTAAGTAAATAAGAAGACTTTATGAGCTGTTTGCAAATGTAGGCAGCTTATATTTCAGTATCCTTATTTCATGTTCTCTAGAGTATTTTCTGTACTTTCTTTATAAAAACCACAGGCGCCAGTGGATTTTTAGCCAAAGTAAAGGTCAAGTGTCTGGAATTCTGGACATAAAATCCTCCTGTGTAAAAAAGAGTTAGAAAGAAAATGCAGTGCACATACGACAGATATACACTGAAGAATACATTTTTTAATAAGTTTGATTAAAAAGTCTGCAGACTAAAGATAGATTTTGAGCTCTTAAAATATCTCTATTTGTAATTATAATGAGATTGAAAATATGCGGAAGTAATTTTTATACGTTAACGGCTCACCCAACCCAATAATCACTTGCAACCAGCGTCACATGCTGGAATGAGACCATCTAAAAACGGTTTCTCATGATAATTAAGCTTGGTCATATGAGAAAATTAAAGAGATCTTCAATCACATTTAAACAGCGCTTCAGCAAACTCTTTGCCAGTAAATTCCCTCAGGTCTTCTATACTTTCACCAATTCCTATAGCGTGTAATTTCACCTTATAAGCTTCTGCAAGCCCAATCACTACTCCACCTTTGGCAGTACCATCTAGCTTTGTTACAATTAACCCGGTAACACCAACCATTTTACTAAAGGCCTCTAATTGGCTATAAGCATTTTGGCCAGTAGTTGCATCAAGAACCAAAATAACATCATGAGGAGCAGTATCATCCAATTTCTTTATCGTTCTATGTATTTTTGACAGCTCTTGCATGAGATTTACATTGTTTTGTAGCCTTCCTGCTGTATCAATTAAAACAACATCAACGCTATCTTTTATTGCTTGATTTACAGCTCTATATGCCACACTTGCAGAATCGCTACCGTGCTCTCCAGTAACAATAGAGCAATCAGAACGTTCTGCCCAAATATTTAATTGCTCACTCGCAGCAGCTCTGAATGTGTCGCACGCAACAAGCATAACGGATTTTCCTTTTTCTTTATATTTATAGGCAAGTTTACCTATAGTTGTAGTTTTTCCATTACCATTCACTCCGCATATCATTATTATGTGTGGTTTTTTATTCAAAATGAGCGGCTCCACAACAGGGTTTAATATTGTTTCTATTTCGCTCATTAACTGCTGTGTGATAATATTATGTTCAACTTCTGATTCAAATTTGATACTTGCGAGCTTATCAATAAGCAATCTAGAAGTTTTATGACCTATATCCATGCTAATCAGCAGCTCTTCCAGATCATCTAAAAGCGACTGATCTAATTTTTTTTTGCCAGAAAAAATATTTTTTACTCCATCACTAAAACGGGAGGAGGTTTTTAATAGTCCTTGATAAAGATTACTGAATAAACTCAAGAAATACTCCTTCTAAAATTACCATATAAAGAATGACATGCACTATATGTATTTGTAAAGTAAATACACTCGTAACCTATATATTTTATGAGTAAAATGTACCGCTTGCTAGTGTATTTTACTTTAGTTTTTAACCTAAATATGTTATAATGTAAGTAATGGTTTACGGGTAATCTATGAGTTATAATGAGAAAATTTTAGATCATTATGAAAATCCAAGGAATGTTGGTTCTCTGGATAAAAATGATCCAAATGTTGGTACTGGTTTAGTTGGTGCACCATCATGCGGAGATGTAATGAAACTGCAAATAAAGGTCAACGATAAAGGTGTTATTGAAGACGCAAAATTTAAAACTTTTGGTTGTGGTTCTGCTATAGCTTCAAGTTCTTTGCTTACAGAAATGATCAAAGGAAAAACTATTGAGAATGTAACAAAGATAAAGAATACTCAAATAGTGGAAGAATTGTCTTTGCCGCCAGTAAAGATACACTGTTCAGTACTTGCTGAGGATGCTATAAAAGCTGCTATTCATGATTATCAAAATAAACAAAAACATTGAGGAATATGAGTGAATTTCAAGGAGTAAATTCTGTTAAAAAACCTATCACTCTAACTGCAAATGCAGTAGAGAGGGTAAGGTTTTTAT
>NODE_21_length_4218_cov_3.397972
GGGCTCGGAGATGTGTATAAGAGACAGACATAGCTATAGCAAGCAAAAGGAAGAAAGAGAATATGACCAATTGGTGAATTGCAAATGGAGCCCACTTTCCTCCAGCAGAAGAATATTGAACAACAATGCCAACGCAAAACAGAGCTATTACGTTAATGACTAATAATAAGTGAATCTTCTTCAGCTTATCCATAGCGAAAACTTTACAGACTTTTAGATACAATAAAACATAAGAAAATCAAAAAGCAAATTTATTAATTACCAACCGAATTGGACTACTATATATCCCAGTTATTACCGTTAAAATTGCCATAAATAATAGACAAAAGAGCATAAGTAATGGTACCTCATTAAGTGTCATTCCAGCGTTTGATGCTGCGCTATTTTCAAAATACATTTTCTCTACCACCCTCCACATATATATTAGTGCAAGAAAAGAGCCAGCAGCAAAAACTGCAAGGGAAATCCATGCATGAGATTCGATAATTGCTTTCATCATATACCACTTACTTACAAAGCCATTTGTCAAAGGTACACCGATTAATGCGAAACTAAGTAGAGTAAATGCAAGTGTTGTATAGGGCATTGACTTTTTTAGTCCTGATAAATTTTCTATTTTTGTCATACCAAACTTATAAGAAATACACCCTGCAGTCATGAATAAAGACGTTTTTATCATGCTATGATTTACTATGTGAAGAACTGCTGAAAACAAACCTGCTTTTGAATTTAAACCCAGCATTAAAATTATATAGCCAATCTGACTGATACTGGAGTGAGCAAACAGTCTTTTTATATCTTTTTCGATCATTGCAGATATTGATCCAAATACAACAGCACAAAGCGCAAGGATGATCATCACGTTGCTTAGTGGTAAGAAAAAATTTTGCTGAAAAACAGTGTAAAAGATTCTGATAAAAACATATATCATCACTTTGGTTACTGTACCTGAAAAAAATATGCTAATGAAGCTAGGTGCTTCACTATATGCGTTAACCAGCCATCTGCTGAGTGGAAACAGTGCCATTTTGATTGAGAGACCAACAAAAATGAATAATGTACCAAGTCTTATGATGTTATTATCGTATAATGGTACTATTCTTTCAGCCATGTCAGACATGTTGAGCGTTCCGGTCATAGAGTATAAAAGGCCGATGCCAAACAAGTAAAATGTTGCTCCTAGAGTACCACTAATGAGGTATTCAAATGCTGCAACTAAAGCTTTCTTATCCCTTCCCATTGAAACTAAAACATAAGAAGAAAGAGATGAAATTTCTAAAAAGACATAAAGATTGAATATGTCATTTGTGACTAAAATCCCAAGTAATCCACTTAGGCACAGTAGAAATAGAGAGTAAAAACCAGAGATTTTGTTTTTGCTAATCTCTTTTTCATTAATATGAAAGCTATAAAGCACACTAATCAGCGCTATAAAATTCACCAAAGTTAGAATCAAGGAGTTCAATATGTCAATTCTCAACTCTATTCCGTATGGAGGAGCCCAATCTCCAAGATAATAAGTTATAATTTCACCATTGTATGTTTTCACTAGCAACATTAATGAAATAAAGAAAGTAGCTGCCGTTGTAAAAAAAGAGATAAACCAGGACACCCTATGTTTCCTGGTAAGAAAGCAGAACATCGATGCAATTATTGGTATAATAACTTGTAGAATTGGTAATTGCATTAAACTGTTGTTAATACATCGTTAAAGTATTAGTATATATAATACTTTTTGTTTTAATACCTTTATGTTATCTAAAATTTATAATGCAGTAACAAACTTATTAAGGAGAAAAGGTAAACTTATAGGTAGGGATGAAAACGGAAATTCTTACTATGAGTCAAGTAAAGGGAAAAGATGGGTAATATATGGTAATGTTTCTGAGCCCACAACAATTCCTCCAGAATGGCATATATGGCTGCATTATACTAATAATGAAGTACCAGTTAATAATAACAAAAGAAAAACTCCTAATTTAACAGGTACGAAAGGTGCATACTACCCAAATCAAAAGGTGAAAAACTACTATGAAAGCTGGAATCCTAATAATTAAAGATGCGAAGGTCAAATATACTTGAAATAATTGCTGGATCATTTGTATTAATTTTCACTATTTTTCTTGTCTTCTTCGCTATTAATAAGCTATCTTACATAAAGAGAAACTATAAGGATTGCTATAAAATACATGGCCTTTTTACTGATGCTAACGGTGTAGGGGTTGGTGATAGTGTCAAGATCTCTGGTGTAGAAATCGGAAGCATAACTGGTGTATCGCTTGACAAAGCTACCTACATAGCACGAATCGATATGTGCATAAGCAGAGACATAAAGTTGCCAATTGATAGTTCAGCTCTAATCGCTAGCAGTGGAGTTGTTGGTAGTAAATTTGTTAATATATCACCTGGTGCAGATCCTAAATTAATTTCACACGGTGGTAAAATAGCGCATACTCAAGCTGAAGCAAATATGGGGGGAATAGTGGATAAAATTATTGGCATGTTTACAAAGTGAGAATAAGAACACATAAGCCAACTTGGCCTATGTACAATTAAGGGATTTTTCTATCAATAGCTTGAAGTTGTTCAGCGTTTGAATTATCAAGATTTCTGCTAGGTTTTACATTCCTAATAATCTCAACAAATGCTTGTACTTTCAGTATAGGAGTGTTTTTTTTACGTACTTAGGGAAGTGTTAAATAAACTGTATCAAACCGAGAAGTAAAAATAAAATAGAAACAAAAAATGGAGGTTTGACAATGAGTCAAGCAAACAGAACTACCGGTTTGGTAGACTATAAAGAATTAGAAACAAATATCTTATCGTCTATACGAGAAGGAACACCATTGACGGAAAGAGATGGTGCATTAACACCGTTTGTAAAAAGGCTACTGGAAGCGAGTCTGGAAGGTGAAATAAAAAAATCACTTGTCGGCTAAAAGCGAAGAAAATAACCGAAGAAATTCAAAGACTTTACGGACAAGTGCAGGTTCATTTGAGTTATTGACACCAAGAGATAGGGAAGGAAGCTTTGAGCCACAAGTAGTCAGAAAAAGGCAAACAAGACTACACCTCGAACTTGAAGCAAAGGTTTTAAGTACATATGCCAGTGGCATGGTATATAGAGATATAGCGTCGCATGTAGAAGAGATATAAAATATCTGTAGCAGAGATATCAAGTATTACTGATAAATTATTGCCTGTAATCAATGAGTGGCGTAGTCGTCCACTGCAATCAGTGTATCCAATAGTGTTTATGGTTTTTTAAGGTCAAAGAAGACGGTCATTGCGTAAGTAAATATATGTAGAATATATTAGCAGAATGAAAGGAAAGAAGTTTTAGGTTTTTATATAGCAGAAAGTGAGGGAGCTAACTTTTGGCTAGGGATGTTAAATGACTTAAAAGAGAAAGGAGTAGAAGATATCCTGATTGTATGTGTAGATGGGCTAAAAAGCTTTCCTAAATAAACAGTGTATTTCCTAAAGCAGAAATACAACTATGTATTGTACATCAGATAAGAAATTCACTGAAATATGCATCGAGCAAAGATGTGAAAATTTTCATGAATGATTTGAAAAAAATATACCGTGCTGCAAGTAGAGAAATTGCCGAAAATTATTTGCTTGAGCTAGAGGAAAAATGGGGAGAAAAATATACTTTAGTTTTGGGAGAATAATTGGGAAAATCTGTCTAGTTATTTTAAATATTCCGGCCCTGTAAGAAAATTAATTTATACCACAAACCCTATTGAAGGGTTACATAGACAGATCAGAAAATTTACTAAAACTAAGGGCTCATTTACTAGCACAAATGCCTTGTATGAACAGGTATATTGTGCTATAAAAAAGGTAGGAGAAAAATGGGCTATGCCTATACATGATTGGGCTTTGACTATGTCTCAACTTGATATCTTTTTTTCTTATAGAGTTGAATTAAAAATGCGGTTTGACACAGTTTATTTAACCATACGTGTCAAGTTAAGAGATTGTGAGCAAATTTAGAGAAGTTAAGGTAGATACCCTAGTTTTTCTGTACTTGTCTTTTAATGAAAATTGCAACCAAGTTATGGTAAGCTTTTTGAGAAAAATATTTAAGCTTTTAATTTTATTATTTAGTGCTAAAAATAACTCTCTAACCCGTTTTTTTAGCTCAATAAATGCCTTTGTTAAGCTAAGCTCCGTATTTTTTTCAGTTCTGTGCAACCCACTATTCCATGA
>NODE_22_length_4185_cov_3.035054
TTAAATCCACACTATATGCCATTATAACTCAAATACTTTATTATACCTTTATCATTTACTTTGGGAAATACTATAGTCTTCAGTATCTGGTTATTCCTATTCACACTTTTCCTGCCTCATCAATTGTTATCATAACACTTGGGTTATTATGGCTATGCCTGTGGGAAAGAAATTGGCGTTTCTTTGGAATTTTCTTTATTGTACTGGGTATTTTCTCTAGCGCTATGTATAGAACCCCTGACATTCTAGTTAGTGCTGATAATGCTGCTGTCAAAGAAGATGACAATTTGCTATATTCTCTTACTAGAAAAAACAGGAATTTTGTTGTCAAAACGTGGGCAAAGCAAAATGGGCAGAATCAAATTGTAAATCACACTAAATACCACAACTCAAACAAAAGGCTAAAGTATAGTTGCATATATAGCAAAGAGAATGATAGATCAGTGTTGTTAGCTTATAAGAAAGAGGATATTATGGAAAGTTGTGATAACGTTAATCTAATAATTCAGCTAAGCAAATTCAACTATCCAGCTTGCAATACTAAAACCATCAAGTATGCTGACTTAGAGGCATATGGCACACACTCTGTTTGGCTAACAGATGGTGGCATAAAGGTTAGTAAAGTGCGTTCTAATCGTCCTTGGCATAAGCCAAAAAACTTGTTTTAAAAGTGTTATTAGTATATAATTAATTAGGTGCTAGAAAGTTTATGCCTTTAGATATAATAAATCCTTTAAGTGTTAAAGTAGATCATAATTTTGCCAAAATAGATGATGCTATTGGTTTTTTCCCTAGATTATGGAGTGCAGCAAGAAAGTATTCTGTAAGTAACACTCTGCCCATAGCGGCTGTCAATAATTGGCTTCAATTTTCTTTGGCTTATGTAGCTGCAATAATAATAACTAGTAATAATTTAAGCTTTATTACAGATATTTTTAACCCAACATTCATGCCAATTTATACTTTGGTTTCTATTATTCTTTTAACAACTGTTGTAGCCTCTTCTGCTATGAGATATATGCATAAGCAGAAGATAAAAGAAGGAAAAAAGCCGATAGAGGAATTAATAAATGATAAAATTAGAGGTGGCAAAGACAACGAGATAAGTGAACTTGCTGAAAATGCTCTAAAAATAGAGATAAAACCAAATTTAAGTCTTATAGGTCGCAAAAAAGCAAACTTTTCAATAATTTTGCCAATTTCTGAAAATCAAAAAAAAACATTAGATGATCAAAGACAAGAGAATAAAAATAAGGCCATTTTTCTTACCATACCATATATAATTAGCACTGTAATTATAGTTGGCGCATTAATACAAAATAGATTTAGCTTTGCCAATGTTCAGGATTTGGAATGGGCCATAGTTGCACTGGCTAGTATCATTGCTATTGTTGGGATATGTATAACATTCAGCAAGCTAAAAAACAATGAGATAAACAATAATCATAATATTGTTAAAAAGTTTAACAATTTGGATATTCTCTTTCCATTCAGAAGAGGTGGGGTTGTATCGGTAATAGAAAAAAAGACAAAAGATGAGGAAAAAAATGATTCTATATCTCGATTGATAAAATTACTTGATAAGCACTTGACTGATTTTACAGATAAAATTGTTGCTTCATTTGATAAGCAGCTAGATGAAGTTAAAGATCTACTTGATAATAGCCTTCTAAAGCCTGCAAATGATGAAATTCAAGAAACACTTGTTCATCTACAAGGAATTAGAGGAGACATCAAAAAAGATTTAGATAAGTTGCGTAAGGAAATGATGGTCATTTTAAGCGAAGCTAAAGGGTTGGCAAAAAGAACAAATTCACTAAACATTGAAAGCATTTTTTCTAGTTTAGAGAATACTATTAAAATCGCTGAAGATAAGGTTGAGCGATTTGAACCAAGCAGATTTGTTGGCTTTTTTCAATCTAGAGAAAAAATAATTAGCAACGACAACGATTTTTTTTGTATGTTGAAAAAGCAAGAAGAAGAAGCGGAAAAGATAAAGAAGGAATTAGAAGAAGAACTAAAAAAAGTAAAAGATGAACTAGAGGAATTAAAGAATAAACAAACAAACGAACCTACTAGCAATGAAGACAGTGCTATTCCTCCTTTTCCTCTTGAAGAACAGCGAGATGAAGAGAGAAAAGCAATAGAGAAAAATAGACTATTAAAATCAAAAAAAAGGACAAAAGAACTTGAGACAGAAAATGCAAAATTGGAAAAAGAATTATCTGAACAAGAAAAAGCAGATGAATGGAAAAAAAAAATTAATGGCAAAGCAAGTGAGTTTTTCTTCTATTCATTAGAATCTATTAAGTTGGAAGAAAAAAAAGATGATAAGGGAGAAAAAGTCAGTGAGGTAACATTAAGAAATTTTGATAACAAGGTAATAATCCACTGGAAAGATGGCTCTCAAATGACTTTTAATATCCAGAAACAAGATGGGCTTCAAGCTCAACCTAACACAAAAGTTGATTTTGTGGATCCAGATGTTCATGCAGCATTTGAAGTAGCTTATTCAAGGTAGCTACTATAGATATATAGTCTTAGATATTGTTAGTAATGAAAAGGCTAGATACCTACATAGCTAAAAAGTGTAACATATCACGCAGTAAAGCACAAAGATTGATACAAGATGAGAGGGTAACATTACTTGGCACGCCGATAATTAATAATGACCACATAGTAAAACCAGGTGAAGAGTATATAGTACATCTCGTTCAACCTGACATATCCACATCAATTGAACCTAACTATAATATAAAGCTTGATATCATCTACGAAGATGGGGACATTATAGTTCTGAGTAAACAAAGTAGATTAACAGTACACCCAGGTGCTGGAACAAACAATGATACACTCCTGAATGCAGTGATCGCTCACCTTGGCAAAATTCCATATACAAATACAAGACCAGGAATTGTTCACAGGCTTGATAAAGATACTAGTGGACTCATGGTAATTGCAAAAAATGAACAATCCCACAGCTTCTTGTCTGAGCTGCTATCAAATCGTAAAATAAAACGGGAATACTTAGCAGTAATTTGGGGAGCATTACCTAATCTGCAAGGAACAGTAAAAACCCATATTGCTCCAAAACGCAGTAATAAAGAAATGATGTGTGTCACAAAAACAGCAGGTAAATTAGCAATCACTCATTATTCAGTGAAGAAAATTATAGGGCAAGCAAGCCTGGTTAAATGTACTTTAGAGACAGGCAGAACACACCAAATTCGAGTACACATGAGCCACATAGGACATTCTGTAGTTGGTGATCAAGTTTACGGAAAAAATAGTAGTAAAAGTGAAAAACATGCTAAAAACTCTGACTTTATCCGTAATTTCAATAGACAGGCACTACATGCTCACACGCTAGGCTTATACCATCCAAAAAGTAAAGAATATATGGAATTTGTTTCTGATTTACCACAAGACATGCAAGTCTTAATCGGTGAATTTGAAAATATACCTTAACAACATTCATATCAATATTATCATCCATGTTATCAAGAAGTTAATTAATGAGAGAAAAACTGCTGCACTACCTAGATCTTTCACTTTTTTTGAAAGTATATGTTGTTCACTGGAAATACGCTCAATTGTTGTTTCAAAAGCAGTGTTAATAATTTCTACAATTAACACCAAAAATAGGCTACTTACCATTACTGCACGTTCTAAATTACTTACATCTAAAACAAACAAAGTTGAAACACATATTATAAAAAGCAGTAACTCCTGTCTGAACGCAACTTCTGATACAAAAGCTGATTTTATTCCTTCACAGGAGTATTGAATTGCTTTTATTAGACGAGTAATGCTTTTCTTCATTATCAATTTTGGAAACTCAATGAATTACACTTATTGCACTCAGGTAAAAAATGCATGAAAACACCTTTCAGTCGTGATCACTTACAAAGATTTTTAAGTTAAAGTCTAGCATATTGTTTGAATCAAGAAAATTAGTACAAAGCCTTTCAACAAACGCTCAAGGCAGTTATATATTGATACTGACACAAAAATCCTTTAATTAAATTTCTCTCGCCTTAGCTTACACGATCCTCATTTTGAAATAAGTAATAATTTATTATAGTCTTGATATTTAAACATTTTGTATCTGCTGTAATGATTTCACTCTGTCTCTTATACACATCTCCGAGCCCACGAGACTAGGCATGATCTCGTATGCCGTCT
>NODE_23_length_4159_cov_2.856443
TTTAATGATCCGGCGACCACCGAGATCTACACAAGGAGTATCGTCGGCAGCGTCAGATGTGTATAAGAGACAGGTGAAGAAGTTGCAGAGTATGATGGTGCTTATAAAGTAACAAAAGGATTACTGAAAGAGTTCGGAGAAAATAGGGTAGTTGATACACCTATTACCGAACATGGATTTGCTGGTCTTGCTGTTGGAGCAGCGTTTGCTGGGCTCAAACCTATTGTTGAGTTTATGACTTTTAATTTTTCTATGCAAGCTATTGACCAAATTGTGAATTCTGCAACAAAAACAAATTATATGTCAGGTGGACAACTTGGATGCCCTATAGTGTTTCGTGGACCAAATGGAGCTGCAGCAAGAGTTGCCACACAACATTCTCAGTGCTTTGCATCTTGGTATTCGCATGTTCCAGGTTTGAAAGTAATAGCACCTTACTTTGCCTCTGATTGCAGAGGTCTGCTTAAAGCTGCAATTCGTGATCCTAATCCAGTAATATTTCTAGAAAACGAGATCGCTTATGGGCATGAACATGAGATTCCTGATTCTGAGCTATCAAATAAAGATTATCTACTTGAGATAGGCAAAGCTGCTGTTATACGGGAAGGAAAGGATGTAACTATCACTGCTTTTTCATTGAAACTAATGGATGCGTTAAATGCAGCAGATTTACTCTCTAGTGAAGGAATAGAAGCTGAAGTTATCGACCTCAGAACCTTAAGACCACTTGACACTGAAACAGTTATTAACTCTATTAAGAAGACCAATAGATTAATAAGCATAGAAGAGGGTTGGCCATTTGCAGGAATAGGAGCAGAACTCTCAGCCATGGTTATGGAACAAGGATTTGACTACCTTGACGCTCCGGTTGTACGGGTAACCGGCAAGGATGTCCCCTTACCTTATGCTGCAAACCTAGAAAAGAAAGCATTACCACAAGTGGAAGATATAGTTGAAGCTGTGCACCAAGTCTGCTTTAGAAAGAAATAGTCCTATTGACTCTTTTTTTTATCTCCCGTTCCACATTCTTCCATAAAAGAGGCATTTGTAGAGTTTATACCACCCATTACTTTTATGACAATAGTTTTAGCGCCAAAAAACACAGCGCAAAATACACCGAGGGCGAAAAGAGCAGGCCACGGCATTCTACCAAATATTGCAAGTAAAGCTGCTCCTATTATCACTACAGTCATAAGCGGTCCACCTATTCCCCAAACGTAGCCAATAATATTACATATTACTTGAGCAGTTGTATCGTCATTAGAGTTAGCAGCACTTCCAACATGAGAAAAAGAAATAAATAATACTATAAGTAGAATACAAAAAACCTTTCTAATTGTAGGGTTCATCCCTATACCTTAAGTTTAAATATTATGATTATATCTAAAATAGTATAATTTTCAGTAAAACTAGCATTGTGATTTATACAATATTACATAGCAAACGATGTCTATTGGTTGTCAATCATTGCCAATTACTTGAGAGCTTATTTCGACTTTTGAAAAAGAGCAATAACACCTATGAGTAAAATTTGACATCACTACTTTTATGTGTTATAATAGAGCTGTTTATAAAAAAATAAAATTGAAAAAGTTGAGAGAAAGTAGGATAACAAGAACGAGGAAGTTTTTATCTTCACTGTTTTTTTTGCTGCTGATTGCTCTATCAATACGCAGTCTTTTATTTGAGCCATTCCATATTCCTTCTGGTTCAATGAAAAGCACTCTACTTGAGGGGGACTACATTTTTACTAGTAAATATTCATATGGTTACAGTAAACACTCTTTCCCGTTTTCTCCAAACATCTTTAGCGGAAGAATTTTTTATACCCCTCCAGAGCGTGGTGATGTAATAGTTTTCAAACCTACAAGAAATGATAGCATTAGATTTGTTAAGCGGGTAATAGGAATACCTGGCGATAAAGTGCAAATGATAGAGGGAGAATTGTACCTAAATGATCAAAAAGTAGAGTGGCAGCAAATTGAAAGTTTTTTTGATTATGAGTCAAAGCGTGATATAACAAGATACATAGAAACACTTCCGAGCGGTAAGGAACATGAGATTTTAATAGACAATGCATCCAATAAGCTATCACATAACACTCCAGTTTATTATGTGCCTGATGGTCACTTTTTTGTTATGGGAGATAACAGAAATAATTCTCGCGATAGCAGATTTTCAGATGTTGGTTTCATACCAGCGGAAAATATAGTTGGACGCGTAAGCATGGTTGGTTTATCATTTAAATTAGGCAAAGTTGATTGGTTACCATTTAACTTTAGATTACCTGTTGCCCTGAGATTTGACAGGATACTGCACAAAGTTGTGTAAATTCTATCTGTCTGATGATTCGCATAATTCTAAAGCAGAATTTTCTAACTCAGCGATAGCATTATTAATGTTGTCTAAGTCATTTTCCTGTAAAGCGTCTTTTGCGTTCTGTAGTAAAATTTTTAACTTTTGTTCAGTGGAAACATTTTCAACTAGATGTATGAGCTTGTTACCGTTAATTTTAGCCTCTGCAAGGGAACGAGCCTTCATGTCTTCATCAAAGTTACTTACTGACTGATTGACCATATCTTGAATATCTTCTTCATTTAAGCCAGAGCTTGAATTTATTTCAACTGTCTGTTCGACTCCAGTAGTTTTTTCTCTTGCAGTGACAGTCAATATTCCATCAATGCTAACTGTAAATCCTATTTCAACTTTTGCAGAACCTGCAGGCAATTGTGGTATACCTTTGAGTTCAAATCGTGCTAGAGATTTATTATCTTTTATCATTTCACGTTCTCCTTGACAAACGTGAATTTTCATTGCTGTTTGCCCGTTAGCGTAAGTTGTAAACTCTTTTATTTCTGAAACTGGTAGTGGTGTATTTCTTGGTATAATTTTTTCAACTATTCCCCCCATAGTTTCTATGCCAAGTGATAAAGGCAGCACATCAAGGAGAATATTCCTATCTTTTGAGTTTGAAGTTAAATAATGAGCCTGCAAAGCTGCCCCATTGGCAACTGCTTTGTCCGGATCCACATCATTCAGCACTTTATTGCCAAAGAGTTTGATTAGTGAATTTTGCACTAATGGCACTCTAGTTGCGCCACCAACTAAAATTACCCCTTTTATATTATCGATTTTAAGATCTATGTTGCTTATAGTACGAGTAACTATATTTATAGTCTTATTAACCAAAGGACTGATTGCTTGCTCGAATTCTTCTTTGGTAATTTCACATTCAAATAATTCACCATTAATATTGAATTCAAAAGTGCCAGAGGTATCTTCACTTAGGTACTCTTTTATAGCACGTATATTGCAGATACCAGTTTTAGTGTATGAATGTTGTAATTTGTAGGTAGTTGTATCAGATGGTGCAGTGCTTGACACTGGAATCCAGTTCTTATTATATAACTTTCTGGTGTGTTCACTTGCAATCAAACTTTCTGGATCCCAGTGTCGGAGCACTGGGATGACACTAGAGCATTTTTTATTTAAACCTACCTGTTCTCTATACTTTTCAAGCACGATTAAACTAAGTAGATGATCAAAATCATCACCACCAAGTTTAGTATCACCACCAACTGCAAGAACTTGAAACACTCCTTGATGTAATTTTAATATTGAAATGTCAAATGTTCCACCACCGAGGTCATAAACTGCATATATGCCACTGTTATTGTTCTTTTCAATGGAGTAAGAAAGTGCTGCAGCGGTTGGTTCATTAATGAGGCGAAGAACATCTATGCCAGCTAATTTTGCTGCATATTTGGTTGCGTTACGTGCTGAATCATCAAAATAAGCTGGTACAGTAATCACTGCTTTGTTAACTTTCATCCCTGTGAATTTTTTTACCCTCTTGCATAGAGTTTTTAGTATCTCAGCAGAGATCTCAATAGGAGTGAGATACTTTTCTTCTGAGCATTTTACCCTAATAACTTTTTCACTTTCGTTATCTATTTCACAATTGATACCTTCTTTATGCAAATCTTTAACACTTTTACCCATTAAGCGTTTTATAGAGCAGATAGCGTTTTCGCCAACATCGTAGCCTACTTTTAGTACATCCTTTTCATATGAAATGACAGAAGGTCTGTCTCTTATACACATCTGACGCTGCCGACGATACTCCTTGTGTAGATCTCGGTGGGCGCCGGATCATTAA
>NODE_24_length_4158_cov_5.003921
CGAAGCTTCTCTTCATCAAGTTTACTTACCTGCTCAAAATTTATACCTTCCCTAATATTGCTTCTACTACTTGTTTCTTAAGTTATCCAAGAAGTCTAATGGCAAGCACTGACCACTTTTGCTTCAGATGCCCTTGAACAGATATTATTACTAGAAATTAAACATCAAACCAACTTCAATACTATGAGTGGATATATCATCTGCAATAGGTATTGGGATACTAAAGTAACGATAGCCGAAAAAGGTTTTAACTTCTGGGATTATTAAATAATTAACACCAAGCTTTATTTGATAAGCAAACCAAGGAACATTCAGTGGCATTGAATTTTCTGGTGACCCATTAGTCTTTTTTAATCTAAAAACTGTTGGCCCTATACCAAGACCAATGTACGGAGCAAATTGTGTATCTTGAATGCTGGAGTTATAATAGAAGTTTAATAAAAATCCAAACACGCTTGCTGATTTCTCAAATACCGGAGGAGAATTACTATCTTCAATATTGGCTGTAGAATACATAGCTTCAAAATCAACTCGGCCATTTTCCCCAGCATAGTAACCTAAAGATACGCTCCTAAGCCACTGGAAATCAATTTTGCCGTTAAATTTTTTTATACTCTGAATTTCATCCACTAATCCCGCTTTGATGAACACTGATACTAATTTTTCTTGCAAAGAAAGATTAGTATTAGCTGTATTGATTAAATTAATAAACCTTTCTCCTATTGCCTTTATACCCTTTACAAATGTTTCTGAATTATCATGGCATATCTTACCACCGTTAGCACTAACATAGAAATCAAGTTTTTTTGATTTTTCCTTTGTAGGTTCAGTTTGATCTGCAATACTTGGCCACATATTTTTCTGATCAGTTATTTGAACAACAGAAGGTTGTTCAACAGAACTATTTTCAGGCTTTTGATATTTTAAATCATTAATTAGTATTTTTTTTTCAGTAACTTCTTCAGAATATATCACATTTTCATTATTGTCTGTTTCTAGTTTTAAGGGTTGTATTTGCTCAATGTGTGTATTGTTACTGATATAAGTAATAAAAAAATAGACACATGGAATGAAGATGAAAAATAAAGCAATAGATATTCTAGTTATCATAAATGAATTATCACTTATAGTATGATTACTATATCATATATTCCTTTAATGTACAAAATTAAGAAATAATATTTCCAATTAAACAATTATTTTCTATTCCTTTAACATGAGCTTTCACAATACTTTTAGCTTGAACTCTTGATGTAAGTTTTATTAATGCAAAATTTTCTGTTCTACCAATATTATTCTGCTCAACCAAAACGCTTTGCTCAGTGCCGAGCAAAGATTGATAAAAACTGCTCATCATTTCTTTATTTATTTCTCTTAGATGCTTTACTCGTTCTTTACGCACATTCTCTGGTATTTGTGGCATTCGTGCAGCAGGTGTATTCTTCCGCTCTGAATATGGAAAAGCATGTAGATAAACTACATTTATTTTTTTCAGTAAATCAACTGTATCCTCAAACATTTCATCAGTTTCTGTTGGAAATCCAGCAATAATATCAGCGCCAAATGCTATATTAGGCCTCAAGCTCTTCATTTTATGATAAAATTCTATCACTTGTTCTCTATTGTGACGACGTTTCATTCTCTTTAGTATTAAATTATTACCAGACTGTAGACTCAAGTGTAAGTGAGGCATAAGTCTTGACTCATTAGCTATTAAATCCATTAGTTCATCATCAACTTCAGCAACATCAATAGAGGAAAGTCTTAGTCTCTTTAACTGTGGTATATCCTTTAAAACTCTTCTAATCATTGAACCAAGTGATTGCTTACCAAACAAATCTGTACCAAAATCAGTAATATCAACACCTGTAAACACCACTTCTTGATACCCATTTTCTATAAAAATCTTAATTTGCTCTATAATATTGTTTACTGGCACAGATCGATTATTCCCTCTTGCCTCAGTAATTGAGCAAAATGTACAGCTATGATTACAACCATTTTGAATTTCAATAAACGCCCTTGATTTATCTTCAAATCTATTAATGAGAATAGGTTCTACTTGGTTATCACTAACTAAGATTTCATCATTATTTAGTAGATAATTTTCAGCTCTTAGCTTGTCTTGATTACCTAGCACTTTACTTACACCAGGAATATCACTATATGATTTAGGATCTAATTGAACGGCACAGCCAACTACGATAATTTCTTTACTTGGGTCGTTTTTATAGATCTTACGTATTTTTTGCTTTACTTGACGTTCTGCTTCATTTGTCACTGCACAGCTATGCACCACAACAACATTTTCTCTCTTTGCTTTTTTTAATGCTTCTTTGATTAATTCGCTCTCGTAAAAATTTAGACGACAACCAAATGTTATTACTTCATTCATGCTTTTGCTTTAATAGATCTAAATTATATCAAATATTCAAGCAAAATGACTATTTTTTGGTAGACTTAAACAGAATCGCTAGAGTTGGAGCTCACAGGGAGAATTTGCAGATATGCGGTAAGACCATTTAACATTTTGACATTATGTTCCTTAGAAAAAAAGGCTTAAGGCCAATGATGTTAACCTCAAGCGAATATAAACCAAAAAACATCTTGCTAAACCCTGAAGCTCTACCATGCAAATCCATCTATATCATTTGGTACATAAGTGTCAGAATAAGCTTAATCCAAACTTTCTGCTTTCCATGGAAGCCACGAAGAAGGTTTTATCTTCTCTAAAACTTTACCTGGTATTGATGTTATCTCTTGCTTCACGTCTTCTTTTAATTTTTCTATTTGTAACCGAGCAAAATCTTCCACGCGAACCATGAGTTTATCTGTTAGCTCTTTTATCATATCTCGATTTTGTTCTGCAACTTTCTTTGTAATAGGTACGACAATTTTACTTATAATCTCTGTTCCTAATGGAACAACAATTTGCTTTGCAACCTGATCACTAACAGGTTTAATAAGGTAATCTGCTATACTCTTTGCTGTATTTCCAGTCAGATTTGTTACTTTTTTTAAACCATCACCAATAATACCATAGTTTTTTTGGTACATCATATCTTCATCAGCAACTTCATATCTTCCTAGATCAGCATACATTCCCATTTGTTGGTGAGACAATCCATTTGCATCAGATACATATCCGTATTTATTAAGTGAATTGGAATTAGACCGCATAACATTTTCCTAATTACTTATATATACTTATTTTAGCATGAAACAACTAACAAAACATTAACTTTTAAGAAATCTTCTCAATTAATACATCAATAAAGGTAAAACCACATAATTTTCTCCTTTCTTGATACTATTCTCCTCCGAACTTAGTTCACACAGTTATTCAGACACTTCTGAATTTACCACTTTATTCCACTGATCTTCATCTAAAATTTACCACCCCCAATTCCACTGCTTTTTTATATCTTGACTAGGTCTTCTCCTACAATTAGGTAATCAGTACTTTTATCTGAAATGTACCATATAACTACACCAAGCTACAAATATGACACAAGAGTTTAGATTATTTTAGTTATTCTCTTGTATAAGATACTCTTTATATCAAAAAGAGGACCATATGAGTGAAGCAACTTTTTCTGAAAAAAATCAGCTTTCTAGAGAGGAAATAGTAGAGTTAACAGAACTTATGTGTCTTGAACGAAGTGAAGTAAGTGAAAGTGGAACAGGGCTATCAGAACTTATAGCTGAACAGGAGCAAATACTTGAGGATTTAGGAATAGAATCAAAAGAGCTTTTATGTTCTCAGCATACAGGAATGTATGAGAACCTTAGTCAGCCCTATTCTACGGATCTCGAGGTTTTATAGCAGATATATAGATTATCATTATTATTGATACCTACTCAAGAGTTGATATGGCAAACAGACAAAACTGCAATTACTGCCGCTAATCTTTTTAATATATCTTTCTTTGATGGTGCTATTATCGCGCATTTTGACTGATATGGGCTATGATAAACCAGAAAATCACAGCTATATTTAGGAATTGAGACAAGGCCTCATTTAGGTAAATATTGCTATGCAGACTTTTCTTGATAGCAAACATATTGCTTTTTAGAAAAATATTATAGTATTTTCTAAAATGGATGATAAAGTTCCATTATGGTATTACCAACCAAAAGCTGTAAGTCTGTATATTT
>NODE_25_length_4158_cov_2.712570
CGCCAGGGGTTGATAGAATGTTATGCTACTTGCAGATGAGCCGAATATTCGTGAAGTAATCTGTTTTCCTATGAATCAGCAAGGAGAAGATGTTCTAATGGGCGCTCCTTCTAAAGTAGATGATAAGCATTTACGTGAATTATCCTTGAAGGTTATTGAATAAAAATTTTTATAGCGGAGTGTGGTAAACTGGAAGTTATGAACGATATTCAAAAAGCAATACTATCAAGTATAATCTGCAATATGATTATATGGTATGAAATAACTCTGTTTGGAGTTTTGACGCATATAATAAGTGACGTTTTTTTTTCATCAGAAAGCGACTACATAAAAAAAATCAAATTCCTTGGCAGTTTTGCAATTGGCTTTGGATTTAGACCACTTGGTGCGTTTATTTTTGGTTACATTGGAGATAAGTATGGCAGGAGGAAAATTTTACTGACTTCCGTAATATTAGCTTCGATATCGTCTACTGCAATTGCGGTTATACCAAGCTTTAGAGAAATAGGAATATTTTCTCCTATACTGCTTCTGTTTTGTAGGATAGTACAAGGAATGGCAGCAGGTGGAGAAACAAGTGTTAACTCTGCTTTTTTAATAGAGCATTCAAGCGATAAAAAAAATCTAGGATTCTTAGGGAGCATGAAAGCGTTTAGTGGTGCTCTCGGTTCTATCACATGCTTTGTAATGATAGCTATTTGCAAAAAGTTTACAGGTGAAAATTATGAAATTTGGGGCTGGAGGTTGCCCTTCTATTTCTGCTTCATTATGGGTATAATAGGCTTTTTAACAAGATATATAATGGAAGAGAGCTTAGCATATAAAATTCATGATCAAAATAGAAGCTTATCTGATTCTCCATTTTTAGAATTAATCAAAACCTACAAAAAAGCATTTATATTAGCAATTGGGCTTGGTATCGCTCAAAATGCAATCGTTTATTCGGTAATAATGTTTTATAACATATCTGTAAAAGCGCTTACTCTGTCAGGTATTGATATTAAAAATGTAGTAAGGATTATAGTTGAAATTACATTTGGAACGTCCGCAGTGCTATTTGCAATACTGTCTGATAAAGTTGGAAGAAAAAATGTAATGATTCCTACATTAGTAGCTCTAGCTTGCGCTGGTTTGCCGGTACTTTCGCTATTATCAAATGATAACCACTATATTGTCACGCTCTCTTTTCTGTTGATAAGTGTGCCGATAGGTGCATCTTTTGGAATATATAATTCTCTTGCCTGCGAGTTATTTCCAACAAAAGTTAGGTGCACCGGCTTTAGCCTCGCACATAACATATCTGCAGGTATTTTTGGCGGCCTTTCTCCATCGGTATGCATGTGGCTTATAGAAAAAACCGAAACAAAACTTGCTGCAGGGATTTACCTTACTGTTTGTGCATTGATTAGCCTAATATCTGTACTTCAAATTAAAGCCAAAGACAAAAAAATTGATTGGTGAAATCGCTTTAGTCAAAAGATAGCGCTTCAATAGATTTTTCGATATGTTTAGGGACAGGAGCAGTAATAGTGACTTCTTTATTATTTGGCAATTTTAAAGACAAAGAATATGAATGTAGGTGAATCTGATTTGCTACTCCATCAATAAAAGCTTTTTTACCGCCATATTTACCGTCACCAAGAATAGGACAATTTATATGAGCTAAATGTGCACGTAATTGATGAGTTCTGCCAGTAATTGGTTGTAATTTTAAATAAGCAACATTATGTTTTAACCTTGCTATAATTGAAAAATGCGTAGTGGCATTTTGAGGTGAATCTTCATCAACGACTACTTTTTCTTGCCCTGAAATATATTTTTTCACCAACGGATAGTCTATTGTTCCATTATCTTTGCTCGGTATACCAAAAGTTAATGCTAGGTAAGTTTTTTTTATCCTCCGTCCTTTAAATTCTTCCATAAGGTATTTGGCAACGCTGGCATTGCGTGCGAATATTATTACTCCGCTTGTATCCCTATCCAGCCTGTGAACAATTTTAAATATTTCTCTCTCTCTTATTTGGTCAAGTAAATCACTAATGCTAATTTTTACCTTTATGCCGCCTTGAACAATGACCCCTGCGGGTTTGTTTATAGCTAGTATATATTCGTCTTCATATAATATGTTCTCTCTTAGTAGATTCACTAACTTTTCATTATATTTGCAGTCAGAATTAGTGTTCTCAATATAGTCTAAGTATCTTATCATTATAGTTTGCCCAGAGCTTACCCTATCGCTGGATTTTGCCGTGCAATTATCAACCTTGATTAATCCTTTCCTTAAAGACTTCTCAATTGCAGATTGTTTCAAATTGGGAAAAATTCTTCTAATGTACCTATCGAGCCTAACGTTATTGTCTTCTACTAATATGGTTTTGATACCTTCTGACATCTTACTTATAAAAATTTTATTGTGTAAACTAAAATCTAACATACCTAATGTACTTCTCAGTTTCAGCTACTTGCATCGAGTGCTACGTGCTGGAATTTAGAGGATTATTTAACTATTTATAACGGCTTCATATTTTCCTACAGCTGAGTAAAGTGGTAACAATGATAGTTTCTCGATCATAGAGAGGTGAGTATTAGGCTCTTTAGTACTAGGGCCTGGACACGCTTCAGTGTTAGGCCCTAACTTCATACACTCAATGCCGTTAGCTAAAGATGTTACTCTTCTTACATTAACATTTTTAGTGCGATATGACCACCTGCAAGGACTATGTAATATTTGTTCTTTTACTCCATCCATTTCAGCTGAACACGCTTTAGTGTTAGTCTCTAACTGCACACATTTAATGTGGTCAGTTATAAATGCTACTCTTTTTTCATTAAGTTTATCGTTATACTGTAATTGTTCAATTTGATTAGCTTGATCTCTTATCATAAATTCAAAGCTGATAGATGGATGTAATTCTATTTCTCTCAACATATATGATGCTATGTGTTGCACTTTCATTAATGCTTTGTTTCTGAGTATACTTGATTCTAAGTTAAGCCGCGTAAGTATATCTAGTGCTCTTTGTTCTGCTTCCACTAGAAGATTACTTATGCCTTGATGTTCAGCTAAATCTCTTACAGTTTCACCGCAGTGATCAGGCAATAAAGTACTTGCGCCATAACATAGTAAAGTCATTACTACTATCCAGTGTCTATGTTCGAAAGCATAAGCTAAAGGAGATTGCCCTGAGATATCCTGTGCATTAACATTTGCTCCATATAAAATTAAGGTCCTTACTACTTCCGCATGGCCACCTTTGGCAGCTTTATGTAAAGCAGTTGATTCTAAATCGTCACGTGCATTAGCATTTATTCCAGATTCTAATAGAGCATGTACCATTAGTGTATCACCATGTCCGGCAGCACAACGTAAAAACTCAGCTACCATCAATTTCATCACATCCTTCCATATTCCAAGTTGTATTATAGTAGTTACTGCTTCTAGATAATTATATGGACAAATAGAAAGTAATATTTTCTGTGGATCATTTGTCTCAATACTTGCTCCATGGGCTATTAGATAATTCATTACTTTTCTATTGCCTTTTGCGGCAGCACAATTAAAAGGAGTCCATCCCCATGCATCCTTATGGTTAACATTTGCTTCATAGTTTATTAAGAGCTCTACTGCTTCCACATTATCATTCGTAGCAGCAATATGTAAGGGAGATCGCCCAATTAACTTATCCTCTATATCAACACTTGCTCTACATCGTGATGTGGCCTGTAATAGGATCTCTAATATTAATGTATCATTCTTTGCAGCAGCCCAATATAAAGGACTCCATCCAAATACATCTACTATCTCAATATTTTCAACAATATTCTTATCATTTTTTATTATACAATTCACCATTGCTTCATCAACATTTGCAACAGCAATATGTAAAGGAGTAAGTTTAAGCGCTCCATTCTTCTTAACATCTGCTCCATTCTCCATTAAGTACTTTGCTACTTCTTCATGGCCATTAGCGGCAGCCTTATATAAAGCAGTCAATCTCGCTAGATCCTCTGCATTAACATCTGCATTATTTTTTACTAAGATTTTTGTTATTTCTATATCGCCATTTACAGCTGGCTGATATAAAGTCTGTCTCTTATACACATCTCCGAGCCCACGAGACTAGGCATGATCTCGTATGCCGTCTTCTGCTTGAAAAA
>NODE_26_length_4157_cov_2.884804
GTCGGCAGCGTCAGATGTGTATAAGAGACAGGTAAGAGCCTAATGTTGTTCATTAATAAAGTTAAGGAAGTAAAGCCAATAAGGAAAGAGATTAAGCCATGGGGATTTTATAGTGTAGTTTTAATGGGCAAGGATTTTCTTATAAAATACCTTTTTATAAATCCACTGAGCTGCACTTCTAAGCAATTTCACCACTATAGAGATGAGTACCATATAATACTATCAGGGGTTGGATGCGTGAGTTTAGATGACAAAACATATGCTATAACAAAAAATCATGTAGTAGAGATTCCAAGGAAGGTGTTTCATAAAATTGAGAATAAAAGTACAAGATTTCCTCTTGAGATAGTTGAGTTTCAGGTAGGAAAGTTTTTATCTGATAATGATATAGTAAGATTGGACGATATATATGGAAGGTCTTAATATAGAATATTGAATATATTCTATAAGCTTGCTAAATTTAGACAACCTAATTTGAGGTAAAGGAAAAATTACAGTTATATGAAGCATAAAAAGTATGATATTTAAATCTTAGTATAATGTCTATTGCCTTTGAATTTACTATGGCTATTCGCTATTTGCGAGCAAAGAATTCTAGATTTTGCTCTATAATGGCCTTGTTTTCTATTATTGGTATTGCTCTTGGAGTTGCAACGCTAATAGTAGTAATGTCTGTAATGAATGGGTTCAGAGCAAAGCTGCTCGACTCTGTACTTGGCATTAATGGTCATATTAATGTTTACTTTGATAGAAGCATAAATTCAGATTACCACGCAGTGTTAAAATCTATTGAGAAAATCCCAGGTGTATTAAAAGCTACTTCTATGACCAATGATCAAGTGATCGTTGCAGCAAATAGTGGAATTGTGGGTAGCGTAGTCCGTGGTGTGTCAACTAAAGACTTACTTAATAATACTACCGTTAAGAATAATGTAATTATGGGTAACGTGGAAAAATTCGATGAAGGTATCATAATAGGGGCAAGATTAGCAGAAGCTTTGAATATTGATTATGGTGATAACATTATGCTTATATCACCTGAAGGATTTGATGCACTGTCTGGTGAAATACCAAAAATGAAAGAATATAAAGTTGTAGCAATATTTGATATGGGTATGTTTGAGTACGACAATACCTTGATGTATATGCCCATGAAATCAGCTCAGGCTTTTTTTAATTATAAAGATAGTGTGAGAAATATAGAAGTGTTTATAGACGATATTGCTGCGGCTAATAAGCTAGCAAATGCTATAGTAGAAGAAACAGGAATGAAAGCTGAAAGTTGGCAATCTCAGCAAAGCCATTATGTTAATGCTTTAAAAACTGAAAGAAATGTGATGTTTTTAATTCTTACTTTGATTATAGTTGTGGCAGCATTCAATATTGTTTCAAGTTTGATGATGATAGTGCAAGAAAAGAAATCTGCAATTGCAATTATGCGTACGTTTGGTGCAACAAGCGGAAGCATTATGCGCATATTTTGTGCTTGTGGATTGCTGATTGGTTTTACAGGAACTTGTCTTGGCTCTATTATAGGGGTTGTTTTTTCTCTCAATATTGAAAGTATTAGAGTGTTTTTAGAAAACATTACCAACATCAAACTGTTTGATCCTATGATATACTTTTTTTCAAGTTTGCCAGTGATATTAGTCTCTCAAGATGTGATTAACATTTCTGCACTTGCATTGTTCTTATCATTTTTAGCGACAATTCCTCCTGCATTACAAGCAGCTGCTCAAGATCCTGTGGAGATATTACGTTATGAATGATACTTGGAGAAAATGCATAGGTTGGTTCTTAATTATATTGTTGTTTGTTAGCTATATTACAATAAATAACATAATATTTTTTAAAATAAATCAGCAAGAGAGTGAAAATAGTATAAGTATTGTAACGGAAAAGATAGATGAACTTAAAATGTTGCTTGAAGTTAATCAAATTAAGGTAGAGAAAAAGATATTTGATTTAAAGAGAAATCTGCACACTCAATGTGAGCAAGGTGACGGTAGTTCAAGGCATAAGAACCTCGCAAAGTTGCTGCTACTTGTGATTAAGATGAAGAATTCGTTATTGCAAGAAGCCAAGTTTGATAATCATATAAATTCAATAAAGCCTTTGATATCAGAGCTTGACGATCCAGAAATAGAAAATGCAGTAAATGAATTGGAAAATTTGAAAGAGGTAGATACTTTATGCGGGTTGAAATTGTCTTTTGAGAAGAACATGACTGTTATTAACTACAATAAAAGTAACTTGTTTAAAAAAATCATTTCAAATTGGATAAAGATAGATGATCGTAGTGATCCACTCAGGTTAAAGCTTGCGGAAATTGAAGAATTAATAAGCGATAATGATTGGCAGAGCATAGCCACCGCAATAAGTGACTTAACATACCCAGAATTCAAACCATGGCTTAATAAATTGAATGATTTTATTGTAGCTTTCAAGAATACTTCAATAATATATCGTCACTTATTACAATACATCTCATGATTTATTTTATAATTTTTGCTTTTTCGTTTTTATTTGGCATATGGATCAAGGTAAGTGGTGAAGTAATAAAATTGGAATTAGGCAATTACACTATAAGTATTGATCTATATTTCGTTATTCTTGCTTGCGTAGTCTTATTATTTTTATTGATTGCAGTTGCACGTTTTTGTTCTTCTATTTCATCAACATTTGCTCACATAAAAAATAGAAGAAGAAGTAGGGAAGAATTGCTTCTCTTTGAAGCTTTCTTTAGCTTAGACTTAGGTAATATAGAGAACACCAATAAGCTAATTAAAAATCTAAATGAAGAAAGTGATAAATTATCTTTAGTAAAGCTCTTTAATTCAGGTAAAACGGGAAATTACAGCTTTTTCAGCCATAATTTAACGAGTATTGCAAGTAAAAATCGCAACTTAGCTCTACTTCTGATCAATAAACTGATTATTCACCTAAAGCAAGAAAGGTTAGTCTTTCAAAAATTTATAGAATATTGCTCTAGTTCAATTAATGATAAAATTTTGTCTATTCCCTTTCAAATAGAGCATTGTATATTGCAAGAAGATTGGATAAATGCAATTTCAAAGTTAAAGGAAGCTATCAAATTCAATATTTTTCTTCCCTTTGATCGTAAAAAGATGTTAGCGGTTTTTTATTGCGCTTTAGCAAAGCAATACGAAAGCAAAGGAAGTTTTTACAAAGCTATAGATTATTTAGCTAAAGCACAAAGTTATTATGCAACTTTTCAGCCCATCAATTATTTAAAGGCAGAATTATATATCAAGCTTGAAAAAATCAGAAAAGCTTCCACAGTATTAGAGGAAGAGTATAGAGTAAATCCTACTCCTCAATCAGCTAGAATGTATATCAAATTAAATAATAAAGGCGCTGAAAGACTATATAACTTACGCCCTGATTATTATTTTAGTTATTGCTTGCTTGCTTTGTCTTCAATTAGCTTAGGGAAATATGATCTTGCAAGTCAGCATTTAGATATTGCTATGAAAAAAGCTAATTACATATCAATCTACCTTGTTATGGTACAGCTCAAGATTATGCTACAAGAGTATGATCAAGCAATTTACTGGCTAAATAAGATGGACTCAGAAGCTGTGCCTGATCCAGGTTGGAAATGTGTTGATTGTAATAAAGAGCTAAAGCAATGGGATTATAAGTGCTCAAGTTGCAATAGTCTTAATTGTATTTACCTTATATTATAAGACTCCATAAGGTGTGATACTTTTACATCGAGATTGCTTTAATATAATCTTTATCTCAAAACAGTAAATCTGTGAGTTTCTTAGTTAGGTTTGACTCCAATGTCAAAAAAACTTGTTTTTAGACATTACCAGTTATATATTTTAATAAATTAGAATTATATACAAAATGAAGAGCTTAAAGGAATTATCCTTAAGAATTAAAAATATTAAGTCTGTGCAGAAAATCACGAAAATAATGCAAATGGTTTCTGCAGCAAAATTATTACAAAGCCAAAAGAAATTATCAAATTCAAAATTGCATATATCTAAGCTGCATAGCATTATTTCTTCACTAGCGCTATCAGCGGATCAAGAGTTACTAGCAAGAATTCTAAATATCAATAATGAAGATTCTTTCCTAGTATTTATTCTGTCTCTTATACACATCTGACGCTGCCGACGATACTC
>NODE_27_length_4037_cov_2.560101
TTTAATGATACGGCGCCCACCGAGATCTACACAAGGAGTATCGTCGGCAGCGTCAGATGTGTATAAGAGACAGAATTGCAATAGAGCTTTTGCAAAATTAGCCTGGCTACAGCTATTTTTAGATCAAAATAGGATAGAAGAGGGATGTAGCTCCTAATATATTTATCGCAAAATTACATTATTTGCTAGCAAACAGAACTGCTCAATAGTTAAGCTTTCTGGACGTTCGTCTCCACTCAGTTTAGCATTCTCAAGAGTAGTTGAGACATCACTAGTTATACTTTGCAAGCTATTTCTCAGCATCTTTCTTCTTTGAGCGAACACAGCACGTGTTAGCTTTGTTAAGGTTTCTAAATTTACTGCAAATCTTGGAGTGGGTAAAGGTTTTACTGTAATTACTGAAGAATATACTTTTGGTCTTGGAAAAAATTCCTTAGGTTCAATATCAAATTCCTTTTTTATGTCGCATAGTAACTGGCTTAGCACTGATAGGGAACCATAATCTTTAGAACTAGGTTCTGCTGTAATACGCTCTGCTACCTCCTTTTGGAACATTAACGTCAAACTCGTAAAAAATTTTATATTATTTAACCACTTTAAAAATAACGCTACTGAGATATTGTAAGGCAAGTTAGCAATGACTTTGACTGGACATTCTACCAGCTCTTTTTCTACAACATTAAGTGCATCTGCTTCTATAATTCTATATTTTCCCTGATGCTCATTTAGCAATTGTTCGTGATGTTTCACTAAACTACTATCTTTTTCTATAGAAAGTAGAAACTTTGGATTATACGCCAATATTTCTCTTGTTAACGCACCATACCCAGGACCAATTTCAATAACATTAAAATCTTTCAGGCTACCAGCTAAGGCAACTATTCTTTTTGTTATCTCATTCGATAAAATAAAATTTTGCCCTAGACTCTTTTTTGGCTTCAGTGAAAATTTTTTCATATGATCTTAGTATGCAGTATTTTAAAAATTAGTTGACGAAAATTCATCAATAATTGTATATTGTTAGTGTATTTAATGCCGGCTTAGCTCAATTGGTAGAGCAACTGACTTGTAATCAGTAGGTTGTCAGTTCAAGTCCGACAGCCGGCACTCTTATCCATACAAGTAAAGTTGATGTCCTTTTTAATAGTAGCAAATTGGAAAATGAATGGAACACGTTCTTCATTTGTTGACTTTATAGGCAAACTTAACAACAAGAGCAACGAAATTACCTCTAAATTAGTAATTTGCCCTCCTTTTACATCATTTCCAAGCAGTATAGGGTTGAACAATAATATTAAAATAGGAGGACAGAATTGCCATCATAAAGAGTTCGGTTCTTACACAGGTGAAATTAGTGCAGGAATGTTGAAGGAACTAGGATGTAGTTACGTAATACTTGGACATTCTGAAAGGGCTCATGAAAAAGATAGTGAAATAAAACTTAAATCGAAAACAGCAATAGAATCAGGATTACACCCAATCATCTGTGTAGGTGAAAATTCAGAAGATTATAAAAATAAAAAAACAAAAGAAGTAATAGAATATCAATGCAAAAACCGTTTGCCAACACAAGGTGAATATACCATAGCATACGAACCAATATGGGCAATAGGAACAGGAAATGTGCCAAATAATGACGCAATTGCTGAGGTGATAGAGATAATAAAATTGTGTACTGGTAAAAAACACATTATATATGGTGGCTCAGTCAACTCAGAAAATATAGGAAACTTGCTCAGTATTCCAAATCTATTGGGAGTTTTGATTGGTAGTGCAAGCTTAGATTTTGATCACTTTTATCAAATTATACAAGAAGTCGAGAAAAATTTTCTCTTAATTAATTCTAAAGGATAAATACTCTTATTGTCATGGCAAGGGAGTTGGCAAAATGTGTCAAGGAGTTTTCTATTGGCTAAGGTTGTGACAATAAAGTTAAGCACTGCCAAAAACTATGGAAGAAGTCATTATAATTTGTATTATATCTTTATAAAATGGTTCGCATAAGTTATCTAGAAGTGCAACTAAACAAATACAAAAATCAAAGTGTTGCGGTTTTCGGCCTTGGTAAAACTGGTTTGTCCGTTATTAATGCTCTAACAAAAAGCAGTGCAAAAATATATGCATGGGATGATAATAAAGAGCAAAGAGCAAATGCAAAAAAGATATATAAAGAGTGTAACTATACTCATCCCAATGAGTATAATTGGCATGAGATAAGCACACTAATTTTGAGCCCTGGAGTGCCAATACCAGCGCATTGGGTAGTAAAACTTGCAAGAAGCTTTGACTGCAAAATAAAATCAGGCATTGAGCTATTTCTTGAAACTAAAACTACAAGCCAGAAGGTTGTAGGCATCACTGGAACAAATGGCAAATCAACCACCACGTCACTAATAGGGCACATATTAAAATCCACAGGGAAAAAAGTAGCTATTGGCGGGAATTTAGGTGTGCCTATTTTGGATTTAGAAAGAGATGCAGAAATTTATGTAATTGAATTCTCCTCTTTTCAATTGGAGCTAATAAATAAAATTAATGTAGACATTTCTGTATTGCTCAACATCACACCAGACCACATAGATAGACATGGAAGTATGAATAACTACATAGCAACTAATTAAAACTGATAAACAGTAGCAAGATTGCCGTGATAGGATGTGATAACAAAATTACCGCTGATGTATTCAATAAATTCACTGGGAACAAAATTCCAATTTCAGTAACATATTCCCTGGTGTCATTCCAGCGCGTGACCAGAAAAGAAAAACCATTGCCAACTACTCAGATGACAGAGGGTAGTGCAAGAGATCTAATATCATTGGCAGATAACAATTTGCTTGATTATAGTGAACAGATTACTGGTATAGATCGAAATTATCTGGATCCCAGTGTCAGCTACTTGGATGACAAAAGGAGTGCTGAGATTCAGGAGATCTCGCTAAAACTAGAGAATCACAACTTATCAATGAGTGATATGAAAGTAAACCTAGTATCCAATGTAGAAAATATAGTAGCTGCACACGCTGTGTGCAAGTTACTTGGAGTAGATAGCAGCACTATTGTCAATGAAATTAAATCCTTTCCAGGGCTAAGACACAGAAATGAATTTCTTGGCAAAATACATAATGTACTTTTTATCAACGATAGCAAAGCAACCAATGCAGAATCGACCGAAAAGGCAATTTTATCTTATAAAAACATATATTGGATTGTTGGCGGAAAAAGCAAAAAAGGCGGAATAGAATCATTAAGCAAGCATTTCACCAAGATTAGAAAAGCTTTTCTTATTGGAGAATCAACTGAAGTTTTTGCAAACATTATGGAGAACAAAATAGATTATATGAAGTGCTATAATCTAGAAAACGCATTTAAACTGGCTTTTGAAGAGGCCATAAATAGCAAAGAAGAAGTAGCGATATTACTTTCTCCTGCATGTTCTTCTTTTGATCAGTGGAAAAATTTTGAAGAGCGCGGTGAAGCATTTTGCAGAATGTTTGAAAATCTCAGGTATAATTATATGTGATGTTTAGTATAATATTGTATGGAACAAAAGTTAATAGTAGATGAGCTGATTAAGGTTATTCCATTTGAAGGAATAAGTGATGCAACCTTATTGAAAGTGTGCACGAACCTTAACCTAGCCAATAGTTTTTGTAAATTTCAAAATGGAATATATAGTGCTTTGGAGTACATAGCAGAGGACTTAAATAGCTCAATGGAAACTGAACTTTGGAATTCCAATTTAGAAGATATGAAGGTAAGAGAGCGGATAAAGTTAGCTGTCCAAATACGCCTTTCAAACTATGCTAAGTTACAAAATTACAGAGAGTTTTTAAAAAATGTTTTATCATTCTCTATATTACCCCAAAATACATATTTTTCTAGTAAACTCTTGTACAGAACTGTTAGCGCGATTTGGTATGGCATTCATGATCAATCAACAGATTTTAACTACTATACAAAAAGAGCAATATTAGCTGGAGTGTACTTAAGTACGATACTTTTTTTTATCAATGATTATTCAGAAGATTTTGTAG
>NODE_28_length_4012_cov_3.494790
GTCGTAAAGCGCGAATTTTTTTTTTTTTAATGATACGGCGACCACCGAGATCTACACAAGGAGTATCGACGGCAGCGTCAGATGTGTATAAGAGACAGAGTATAGACGCTGTTGAAAATAATTTTAACGACTCTGATACTTCACTAGGCATGAGTATTTTTTATGAAAAACAAGACAAACCAAACACTACTTTCGATACCTGCAACTGGGGAGGAATAGCAAAAGTATCATATAAAATCTCAGAAAATCTAACCAATTCCTTTCAATATTCTTATAAGTATAATCACATACACATGGACAATAAGGGTGGAAAAGATGAGGATATCTCTGAGATAATAAGAGATCAAGAAGGTGAGTATCAGGTTTCATCAGTGGGATACACGTTAGCGTACAATAAACTGGATAACCTCTATACTCCTAAAGAGGGATATTTATTGCGCTTAAATCAAGATATTTCAGGATTGGGAGGAAATGTAAATTTCCTAAAATCTGAGTTTTTGTCTTTTTATACACGCCCTATACTAAGCAAAATTGATGATGATATAACACTGCGCTTTAAAATAGCAGCAGGTCATATTTTCTCTTATACCGATAAAGAGCTAAATATTGGACAGCACTTTTTTAAAGGTGGTAATGAAATTAGAGGATTTGACCTCTCTGGTATTGGACCAAGAGCAAAAGATAAAAATGATAGCTCGTTAGGAGGTAAAACTTATTTTAATTTAACACAGCAAGTAGATTTTCCATTACCTAAATTATACGACTACACTGGTATCAAAGGCTCACTATTTGTTGACTATGCAACACTTTTTGGTTTAGATGAAAAAGAGGTATATAGTGGAGAATATTACGATAGTAAGCTTATAAGAGTATCACCAGGTTTTGGCTTTTCAATGCCTTCTCCTTTTGGTAGAATTAGATTAGATTTTGGGTTTCCTTTAGTAAAGGAAGCTTATGACATAATACCATCGACAAACGTTAAAATTTCTATTGAAGCGGGGATTTAAATGAAATATATACAGTTATTTACATCAGTTATTGCCTTAATTATTTCCTTATTTGTGGGGTATAAGTTTGTAGGGTATCAACCTCAGAGCACGCTTAATACAAAGGCTGCCATTATTGATAGTGATAAGGTTATCAATGAATCTCTGGCTCTGCAAAATATACAACAACAAATAAAGGAGCAGAATTCTAGATTACAGAAGGAATTTGAAAATGAGTTAGAAAAATTTAAGCCATCGAAAGAAGAATTTGACCTTTTGTCAGAAGAAGCAAAAAAAGAAAAGACAGAACAATTTAGTAAGCATACTGTAAGTGTTAGGGATAATTACGCTAAGAAAATTTCACATTTAGAAGAAAATTATAGAGAAGCAGTAGAAAGTGTCTTTAACAAGATAAAAGAAGTTGCTAAAAAAACAGCAGAAAAAAACAACATAGATTTGGTACTATTTATTTCAAAGAAGAATCAAGTTTTATATTCTATGGATGAAGTAGATTTATCGGATGTAGTATTAAAAAATGTAAACAAGGAAATACCCGAATTTGCTTTGCAAAACATTGAATAGACTTATGCAATGTAATATCAATGATATTATAAAAATACTACCACATTCTTATCCTTTTCTCTTAGTAGATAGGGTTATAGAATGCGATCCTGGTATGAGTATAAAAGCAATTAAAAACGTGACTTTCAACGAGCAATTTTTTATTGGTCATTTTCCTGGCCATCCGATAATGCCAGGAGTTTTGATAATTGAATCTTTAGCTCAGGCATCTGCTATATGTGTTCTCGATAAAAAAACAGTAGAAAATAAAGTTGTATACTTTATGTCCATTGAAAACGCAAAATTCAGAAAGCCAGTCACTCCAGGAGATACCTTAATTCTTCAATCTAACTTTGAAGGTTTGCGTTTAGGTGTATACAAATTTAAGTGTGTTGCATCTGTTGGAAAAGAAGAGGTTGCAGGAGCAACAATCTTAGCAAAACTGCAAGATAAATAAAATCTTCATCTGCAAGAAACAGTATGTACACTGTATAGTATAGCGATGCAACTGAACTTCAAAATCTCATTTTCAAACTTATACACTCGTAGTGGATTAATAAAATTAGATGAGACGTTTTTAGATTATATAAAATCGTCCGATGAAAGCTTGTTTTGTTCATTAATTGAAGCAAGAGAAAAAGCAGCTTCTTCTTCGATGTCATCCCAGTGCTTAACACTGGGATCTAGAAAACAAGAAGGATGGATTCCAACTTGGATGACAGATGATTGTAATAGCCAGTTAATAATAGACCTCTCATATTTACTTGATGAATTTATTGCAAAACTTTTTAATATTGGAAAAGAAGTAGAGGAGCTAAAGAAAAAGCACAACGACTTTGCTGCAATATATAAGTGTAAAAGGTTATTTGTTCAACGCTATGCATTAAAGAAGTACACTGATATAGCAGATATAGATATTGATTATGTTACCAGCAAATTAAATCGCTTTCTTGTCCTACCAACAACAGAAAAAAATTTTGTTGAGCAGGTGATGCGTTGGTTTGAAAATAAAGAGGATCACAAAGAAGAAATAGAACTTGCAGCGCAATATGCGGTGTGGAGAGTGAAAAATAAACAGAGTATACTTTTTAGTATTCACAGAAAAATTGATCACGAAAATCTCGTATCGTTCTTCAAAAAAGAGGTAGACAAAGTTGAGGTATTGTATTCAAGCAAAACAAAAAGACGACATGGTTTTGATCTGACAAGTGAAAAGGTGAGTTTGAGTAAAGCATTGGATAATGCTCATTACTGCGTATTTTGTCATAAGCAAAATAAGGACAGTTGTTCAAAGGGGCTAATTAATAACGACAATACCTTTAAACAGTCCCCACTCAAGGTTGAGCTGCACGGTTGCCCACTAGAGCAGAAAATATCAGAAATGAATCTGGTAAAAAGCGAAGGATACAGCATAGCAAGTCTTGCAATTGTGATGATAGATAACCCATTATGTGCGGCTACTGGACACAGAATATGCAATGACTGCATGAATTCGTGCATATATCAAAAACAAGAACCCGTAAATGTGCCAGCAATTGAAACAAGGATTCTAGATGATGTGCTTAGTTTACCGTATGGATTTGAAATATATTCTCTGCTTAGCCGTTGGAATCCTTTAAATTTTCAGCGTCCATTGCCAAAAGGAAACACTGGAAAAAACGTTCTAGTTGTAGGCCTTGGTCCTGCGGGTTTTAATTTAGCTCATCATTTATTAAACGATGGGCATAACGTTATCGCCATTGATGGACTAAAGATTGAACCTTTGATCGATAATTTACAGCTAATTAAAGATTTTGAACACGAAAAATTGAGTGAACGCACGGCAGATGGGTTTGGTGGAGTGTCAGAATACGGCATTACTTCTAGGTGGGATAAAAATTACTTAAAGATTATTAGATTACTGCTGGAAAGACGTGAGAATTTTGCACTTTATGGAGGCATTCGTTTTGGCAGCACGATAACTGTTGATGACGCATTTAACTTGGGTTTTGATCACATTGCCTTGGCACTTGGCTCTGGTAAGCCACGAATGATCAAAATAAAAAACATACTAGCCCGTGGAGTGCGCATGGCATCTGACTTTCTTATGTCGTTACAACTGACTGGCGCTCTTAAATTTGATTCTATAGCAAATCTGCAAGTTCGTATGCCGATAGTTGTCATAGGTGCAGGACTCACTGCAATTGATACTGCTACTGAAGTTTTAGCTTACTATCCGATTCAAGTAGAAAAATTTCTTCTTCGTTATGAAATATTGGTTGATAAGTATGGAAAGAAATATGTCGAAAAAGATTGGAAAGAAGAGGAATATGAACTTGCAAATGAGCTGATATCACATGCACAATTGATCCGAAAAGAGCAAGAATCAGCAAAAAAAGAGAATAGAGAAGCAAAAATATTGGAACTAATGCAAAGTCTAGGGGGAGTGAAAATTGTATATACAAAAGAGCTAAAAGATTCACCAA
>NODE_29_length_3954_cov_2.910498
CCTTTTTTGTTACTTTCATTGGTGCTGACTCAAATTTTGAATGAATTATTCTTATATTATTTTATAATAGTATACGGTATTAACTTGATTTTTTTGATAATAGCTATCAGACAACAAAAAATGCCTTTTTATTTTTATATAGTATCAATATTTTTTCCCGTCTATAGTCTACTACATAGCGTTGCAGCTTTTCTCGCTTTGTGGGAATTTGTTATTCACCCTCAGCAATGGAATAAAACTCAGCATGGATTATGGAAGCAAAACCTGTAGCTATTTGGCTTTTTCTCTGCTCTCTCATGGTGATTTGCATGGTGGGAATTGGTGGATTTACCAGACTTTCAAAAGCAGGATTGTCAATCACGGAATGGAAACCAATTACCGGAACATTGCCACCGCTGAGTGAACAAGACTGGCTAAAAGAAAAATCAAAATATGAAGCTACACCTGAATATAAAGCATTTAACTATGGTATGAGTATGGAAGAATTCCGCACCATATACTTAATAGAATATGTGCATAGGTTGATTGCAAGGCTGACAGGTTTAGTTTTTATCTTACCATTTATATATTTTACACTAAAAAAAAGAATACCTAAAAATGCAGTAATAAGGTTATCTACAGCACTATTATTTGGGATTTTACAAGCTTTTGCTGGTTGGTATATGGTTAAAAGCGGTTTGGTAGCCAATCCTCATGTTAGTCACTATAAGCTCGCACTTCACTTACTGCTTGCATTGGTTATTTTTGCATTATTGTCATATCAATTTTTTGACTATCAGATAAGTTTACAAAACAAAACTAAGACTAGATGTACTTCAGAATTGCCTTGTGTGAAAAAAAGCAATGTTGTCATCCCAGTGAGTGACACTGGAATCTATGCTTTTCTTAAATTTTTTAAATGTAAATGGATCCCAGTGTCACGCACTGGGATGACAGAATTTCAATCCATTAACAGTAGTATATATTACACAACACTTACTCTGATTCTAATCGCAATACAAATAATCTTCGGTGCATTTGTTGCAGGGCTAAATGCTGGTTTAATTTATAATACCTTTCCACTAATGGATGGACAAATTGTTCCAGAAGATTTATTTTACTTACAGCCTGCTTGGCTAAATATCTTTGAAAATAGAGTAACAGTGCAATTCATACACCGGGCATTGGCATTGCTGATATTAGTTCTGACAGCAATACTCACAATAAAAAATGCCAGTATAAAACCATTATATGTTATGCTATTCTCCGTCATCATTCAGGTAATTCTAGGAGTAGTCACTTTGTTGCTGCATATACCAATGGCCATTGCTATAGCCCATCAGATGTTTTCATTTATCTTATTCGGGTCAAGTTTATACTGCTTATGTTATTTAAGAAACCAGATCTAATACTAAATCACCAGCATGTATATTTTTTCCTTCTTTAACAGGGATATTTTTTATCACCATTTCTGATTCAGCACATATTATATTTTCCATTTTCATTGCCTCTACAACAAATAGAGGTTGTCCTACCTCTACATGATCTCCAGCATTTACATGTAATTTAACCAATAAACCAGATATTGGAGATTTCACAGTGTCTACTGAAATCCCTTCTGTTTTGTTGTTTAGCATTAATTTGCTTAGTTTAGCTACATGAGGTTTCAATACACAACATTCAGCTTTCATACCTGCGTGCCTTACGAAATATTTGCTGTCTTGTCTTTCTATTTTAAGTGCTATGTTGGTATCGTCATTAATTGTGATATATAGTAATCTGTAACTTGATTTCCACCTACCTAACACGGAGTATTTATTGTGGTTATATACTGTTGTTAATGTGTTATCTTGATACTTTGCATTTACGGAGTACTCATTATCGTCTATTTTCACTATGAATGCTTCATCTATTGACTTACTGTAATACCTTTCCTCATTTTCTAAGTGAACATACAGTGCAGTAAAAATAAATATTTTAATATATTCCTCTGTGATAAAATCACCTTGAAATCCACTGGGATAATGGTTGGGAATAAATCTTGTGTGGAGTTTTGCTGCAATAAAATTTGGATTATGGAAGATGGATTCTAAAAATTCTATGTTGTTTATTACTTCCCCTATATAGCACTCAGACAAAGCTTTTTGCATTCTGCTGATTGCCTCTATTCTATCTTTTCCATAGGTTATCACCTTTGCAATCATTGAATCGTAGAACATGCTGATTTCTGAACCGCTAGCTACTCCATCATCTATTCTTACATGACCATTTTCATCTGGTTTGTCGTAATATTTGATTCTTCCGCTGGAAGGAAAAAATCTCTTTGATGGATCTTCAGCGCAAATTCTGCTTTCTATTGCAGAGCCAATAAGTTTAATATCATTCTGACCAAATCTTAATTTTTCTCCGCAAGAAATTCTGATCATCTCTTCCACTATATCTATTCCAGTGACAAATTCTGTTACTGGATGCTCAACTTGTAATCTCGTATTTACCTCAAGAAAATAGAAGTTTTGGTTCTTATCTACAACAAACTCGACAGTACCTGCTGAAAAATAATCAACTTGCTTTGCCAAAGAAACACATTGAGCATACATTTTTTGTCTTACTTCTTCACTAATAAATGGGCTTGGTGTTTCTTCTATTATTTTCTGGTTATTCCTCTGTACCGAGCACTCTCTCTCCCCAAGACACACTATATTGCCGTATTTATCTGCAATAATTTGTATTTCGATGTGTCTTGGTAGTTCTATATATTTTTCTATGAAAATACTACCATCTTTAAAACTTTTCTCTGCTTCATTTGTTGCTGATGTAAATGCTAGTTCAATTTCTTTTTTGGAATATACAATTCGCATTCCTTTGCCACCACCGCCTGATGCAGCTTTGAGCATCACAGGAAAACCAATCTCTTCAGCAACGATGGCTGCGTGGGCAGCATCTTCGATCTTACCCATATATCCTGGCACTACATTTACTCCAGCTTTTCTTGCCTCTTCTTTTGCTGTTATTTTATTGGCTGTAACTTCTATTGTTTCTGCACTTGGACCAATGAAATCTATGTTATGTTTTTCCAGAGCACGGGGGAAATCTGGATTTTCTGCTAAAAACCCATAGCCAGGATGAACCGCCTCGGCACCTGTTTCAACTGCTACTTCGCATATTTTTTCGATATTTAAGTAACTAAGATAAGCAGGCGAAGGGCCAATGTGCCTTGACTCATCTGCTTGCTTTACATGCACAGAATTTGCATCTGCATCTGAGTACACAGACACACAAGATATGCCCATCTTGTGCGCAGTTTTGATTATCCTGCAGGTAATCTCCCCTCTGTTCGCTACTAAAATCTTACTATACTTCTTTCTTATCATCTTATCAGTATACTTTCTTAAGTTAAGAAAGTAAATTTCTATATTACTACCTGCAAATACTTCACACTGGGGCTAAACCACTATCTAAAAGTTGCATAACATCAGGATCTGTCACTATAGTACTTTCGTTATAGAGGCCATATACTTCATTACATGCCTTAAATAACAGATATGAAGATCCTCCAGAAGCTATTGTTGCTATTGAAGCCAATGCAAGAGATTGAGAAGCCGAAAATAGAAGATACAAAGATACACACATAGTGATAGCACACACTATAGCTCCTACTATATATAAGCATATATGAAACTTCTTATTACATATAAAGCCACATTTTATATCTGCAATTTGCTTAACTTCCTTCCGTTCTGCAGGGTCCAAGAAATAAAGGGGTGATACTGCCTTCTTCCCGTCATCCTTAATATAGCTTTTATCGAGGAGTGCTTCCTTAATATATTTCTTATTATTCTTAAGTTCCTTTTCTAATCTTTTTACTTCTTCCCAATCTTTAGCTTCTTTTGCTTTCTTGACTTTGCTCCTGTCTCTTATACACATCTGACGCTGCCGACGATACTCCTTGTGTAGATGTCGGTGGTCGCCGTTTTA
>NODE_30_length_3946_cov_2.914707
TTCAAGCAGAAGACGGCATACGAGATCATGCCTAGTCTCGTGGGCTCGGAGATGTGTATAAGAGACAGCTATTACTTTAGAAGATGTGAAGGCATTATTAAAGCAAATTCAGAAAAAAAGTAAGTCAGTTTATGAAAGTGCAATTGAAAAATCAATTAATGATTTTTCCAAAGACATGCGAGATATAGTTGATAGGAGTGTAGATAAAAAACCAACTATTTATGTTAATCAAGGAACTGCATTGAAAGTATTTGTTAACCAAGATATAGTATTTCCTCCACAGTCAATATTAAATAACTGAAATGAACTATGCTGCACTTGATACATACTTGGAGCCATTACAAGGGATATTTCAAGAGGAAGGTGTAAATGAAATATCAATAAATAAACCGAAGGAAGTATGGATTGAAAATCGCGGTGAAATAAGATGCGAAAAGTTAGAAATATTTGATCTTAATCATTTAAAATCTCTTAGCAGGTTGATTGCTCAAGCTACAGAACAAAAACTGAGCGAAGAGACACCGCTGCTTTCAGCTACATTACCAAATGGTTATCGTATACAGATAGTGTTTCCTCCAGCATGTGAGCCTGATAAAGTAGTCATTTCAATTCGTAAACCTTCTTCTATGCAATTGGCATTGGATGATTATGAAAAAATGGGGGCTTTTTCTGAAACTGTTATAGGAGTGACCGATAATCCAGTAGATCGTCACCTAGATTTGCTACTGAAACAAAAAAAAATAAAAGAGTTTTTAGAATATGCTGTAATAAGTAAGAAAAATATCATAATTAGTGGTGGAACTTCCACTGGTAAAACCACTTTTACTAATGCTACTTTGCGTGCTATTCCATCTGAAGAAAGAATTATTACTGTTGAAGATGCAAGAGAGATAGTTTTGAATGATCATCCCAATAAAGTCCATTTAATTTCTTCTAAAGGAGGGCAAGGCAGGGCAAAAGTGACCACTCAAGATTTGATAGAGGCATGTTTACGTTTAAGACCAGATAGAATAATAGTTGGTGAGCTGCGTGGAGCAGAAGCTTTTAGTTTTCTTAGAGCAATAAACACTGGCCACCCAGGGTCAATATCAACTCTTCATGCGGATAGTCCGGCAATGGCTCTTAAGCAAATAAAACTTATGGTTATGCAAGCAAATCTTGGAATACCCCCAGATCAGATCATACCATACATTAGAAATGTAATTGACATTGTTATTCAACTCAAAAGGACCAGTGGTGGAAAAAGAAGCATTTCTGAAATATTATTTACTAGATCTTCAAATGAAAATACTTAAATTTATACGTAAGTTAAGAAAAAGTAGTTTATGAGTAATGGAAATCACCTACGCAATATTCTCATAGGAGGTGTAGTATCTTTTAGCATACTTGAATTTTGCTTCTATTTGTCTGGTATATTATTCTACCTATTTGTTGACGGTCCAGATGGTGTAGATTTTAGAGCAATTAATCCTAGCTTGACACCTTTTCCTCAAGCTCTCTGGCCGACAATTTTTGATCATATACAATATTGTTGGCATCATCCAGAGCTATATAGCTTTGAGCTCAAAATTAAATTAGTTGTATCTTCTCTACTGCCTCAAATTGTTTTGATGATTATTTTGTGGAATGTGAGAGAAAGACTAATTGAGTGGCGGCCATTTAAAAAGAAAGAATCACTTCATGGAGATTCACAGTGGGCATCAGAGAAAGACATACGAAAAGCGGGATTAAGAAGCAAAAAAGGTCTATTGCTTGGTAAAGATAAGAGAGGATATTTTATTGCTGATGGGTTTCAGCATGCATTGCTCTTTGCACCTACAGGCTCTGGTAAAGGTGTTGGTTTTGTAATTCCTAATTTGTTATTTTGGAATGATTCGGTAATTGTGCATGATATAAAATTAGAAAACTATGAAATAACAAGTGGTTGGCGAGAGCGACAAGGACAAAAAGTATATGTATGGAACCCAGCGCAGCCAGATGGGGTAAGCCATTGTTATAATCCACTGGAATGGATTAGTGAAAAACCTGGACAGATGGTTGACGATGTGCAAAAAATAGCTAACCTAATCATGCCTGAACAAGATTTTTGGCAAAACGAAGCAAGAAGCTTATTTGTTGGGGTGGTACTATATTTACTTGCTGCACCAGAGAAAGTTAAATCTTTTGGTGAGGTTGTGCGTACGATGCGTAGCGATGACGTAGTTTACAATCTTGCTGTAGTTTTGGACACAATGGGTAAAATAATACATCCGGTAGCGTATATGAACATTGCAGCTTTTTTGCAAAAGGCTGACAAAGAAAGATCAGGTGTTGTGTCAACTATGAACTCGTCGCTTGAATTGTGGGCAAACCCATTGATCGATACTGCAACTGCATCAAGTGATTTTAATATTTTGGATTTTAAAAAGAAGAAAACTACAGTTTATGTTGGTTTAACTCCTGATAACTTAACTAGGCTCAGGCCTTTAATGCAGGTTTTTTACCAACAGGCAACTGAGTTTTTATGTAGAAAATTGCCATCGGATGACGAGCCTTACGGCGTATTATTTTTAATGGATGAGTTTCCAACACTTGGAAAAATGGAGCAATTTCAAACGGGCATCGCATACTTTCGTGGCTATCGAGTAAGGTTATTTTTAATTGTTCAAGATACTGAACAGCTTAAAGGAATATATGAAGAAGCAGGAATGAACTCCTTTTTATCAAACTCAACCTATAGAATAACTTTTGCAGCCAATAATATTGAAACGGCTAATTTGATATCTCAGCTTATAGGAAACAAAACTGTACAACAAGAATCATTAAACAAACCTAAATTTTTAGACTTGAATCCTGCATCAAGATCATTGCATATCTCTGAAACACAGAGAGCATTGCTCTTACCTCAAGAAATTATTATGCTGCCACGTGATGATCAAATAATTTTGATAGAGTCGACTTATCCAATTAAGTCAAAGAAAATTTTGTACTATAGTGATAGCACATTCACAAGGAGGCTGATTAAACCAACACGTGTGCCTACACAAGAGCCATATGATCCAAACAAGGTCTTTTCTGCTGCTAACAAAGATAAGATTAGTAATGAAGAAGAGAGTAATGCTATTGAAGCTGCTGATTATCCTGTTGAAGCTAAAACTGAAGATGCAATATACGATGAGCCAGAGATTGAAGATGGGTTTGAAGACGAGGATATTGATGATAAGTTTGAAGGTGGTGATGGGTTTGATGATGAGGAAGACGATGATGGGTTTGATGATGAAGACGGTAAGGATGAATTTGACGATGATGAATTTGAAGATGAGGACAAACTAGACGGCAATAAAATCGAGGATAGAGGTTAATTTTACCTATTTTTTAGCTTAGAAAATAATTAGTTTTTTCATATTAAATCATTTTTAATTAATTAGTACTAGATTAGCTATTTTAACTAGAGGAATAGTCATGATGAGTAAAAAAACATTAGCAGTTACGGCACTTGCTTTATTGTTGTCACAACAATCTTTTGCAAGTGAAACAGAAGGATTTTACTTTGGTGGTGGATATTACGGTCAATATTTGAACTTGGGTAAGTTGAAAGCAAAAATTGGAGGCAAAGATGCTACAGATGATAACCGTGTATCTATAAATGACATAGACGCTCAGAGAACAGAAGGTCAGTTAATAAGTAAGTATAAAGGAGATTATAATCCACCTTTTGCTGCAAATGTAACGTTTGGTTACACAGGAGAACTAGGCAATAATAGCTATAGAGCTGAATTGGAAGGGATGTACTCTTCTGTAAAAGTAGATAATGTTGGTTTATCAAGTAATCAAGTAACTGTTTCGTATCTAAAAGACGTTGATGAGAGTGCTAATAAAAAAACTTATATGTATAAAACCTGTCTCTTATACACATCTCCGAGCCCACGAGACTAGGCATGATCTCGTATGCCGTCTTCTGCTTGAA
>NODE_31_length_3923_cov_2.861414
GCGTGAAATTGAGTATCATTCCTCTAAAAAATTGAATACAAAAGGGTATGGAGCACAAATAAAAGTGGAAGCAGCTTTTACTGCATTGCAGAGTGCAAAAGCTGACCTAAAAAGGCTAGAGTTGGATTTAGAAAACACTGCGATTAAATCTCCTATTGATGGTTATATAGATAAGATCAACGTAAATGAAGGGGATTTTGTTAATCTTGGACATAAGATAACTGACATAGTTAATTTTGATCAGGTTCTTGTAGTGTTGTATGTTTCAGAAAATGAAGTAAATAAAATAAAACTGGGTAGTGCAGCGCAAATTAATTTGCTAGACGGAAGGGAATTAGTAGGTGAAGTGAGTTTTATTAGTAAAATTGCTGAGCCTAAAACTGGATCTTATAGAGTGGAGGTAAAGGTAACTGATAATGAGATTATATCCTTGCAAGGACTGACTGCTAGTGTAAGCCTCCCTTCAGGTGAAAGATTTGCATATAAAATTCCTTCTTCGGCCTTAAGCTTAAGTGATGATGGCGTTCTTGGAATAAAGATTGTTGATGACAATAATTATGTAGTATTTACAGCAATAGAAATTGTTGATCATGAAGATGATGGTGTTTGGGTGGTAGTAAATAACGAAGATAAGCCTATAAAGTTAATAACATTGGGCCATCTCTTTGTTAAGCCTGGTGATAAGGTTTAGCTTGTATATACACTTTTAGTAAAAATCAGATAAAATTCCGTGTTAGCAATAATTATAAAAATACTTACTAATATACTTATCTAAGTATTGACAATTGTTAACAAGCAAGCTAATTGTATAAATGTTTTATAAAAAGAGAGTGTATTATATGCCACGTATTAGTGAAGAAAAGTATAAGCGTTATCGTGAGTTGAATAACCTTGACTTAAATAAAAAGTTAAAAGAAGCTATAAATGAGCAGGATTATAATAAGATAAGGAGTATTATTTTTGACAATGAATTGGAGTCAATTGACGATGGAATATATGGTGCATTATTTTTGAATAAATATCCTAGATTTCCCGAATTTTTACTTATGCTAGGAGACAGTAGTTCAAGTGATGTAGTTAACTTTTTTATACAACATGTTCCAAGTAAATTTTTGTGTGGAGAAGGCCCTAGAAATAGTTTGGGTAATATTCCATGCATAGAATTTATCTTTAGTTACAGACAAGACGCAATACCTACTCTATTAGAGGCTGTTTCAAAATCAGACAGAGACGATACTATCGTATTTGGAAAAGGTTTAGTTTCTAGTGTAAAGAAGAGAATAGAAAACATTGAGAGTAATGGGAGTTCTTATTATAGAAATGAATCTTGTGCAGCATATTCTTGTTCTGATAATCCACAAGATTACTACGATGCAAAAGAGGCTATTGAAGAATATTGCACACAAAATGTTAATGGTGATTACGAAATCGTTCCAGACTATCTTTTTACTATAAAAGATCAACCTCGAGAGCTAAAGCGATTGTTTATAGATATTGCTGCTGCCATAAGAAGTGATAGCCTTGATAAAGTGCCAAAATGGTCTGAAAGCAATTGAAGCAAGTGTTCCTAAAGCTGATCTGCGCATTATTGATAAAATCAGTACGTCATTAAGTTCTCTAATAAAAAAGGCTAAACAAAATGTAAATATGGCACGCGCTATTAGTGATGTACAGACAAATATTACTTGGCCTGGTACATTTCTTAAAGAGAATGTCTTATGTACAAATAGTGTACAAAAGTCAAAAAACTAAAGTTTTTAATCAGGCTAGGTGTGAGGCACGCCTATTTTTTTCTTGTTTATTTCCTTACTAAACAATCTGTTTTTCTTTCAATAAACTCTGTAATTCACCTTTTTCATACATCTCGCGGATTATGTCACAGCCACCAATAAACTCTCCCTTTATATATATTTGTGGAATTGTTGGCCAATCAGAAAAACTTTTTATGGACTGACGTATTTCATCATTCTCAAGTACGTTGATGCATTTAAACTTTACATTCAAATTTTTGAGAATTGATACGACGAGCCCAGAGAATCCACATTGAGGAAAGTCATAGGTGCCTTTCATATACAGCACTACATCGTTTTCTGCTATGTCTTTTTTTATTTGTTCAAAGTTGTTCATAAATATCACCTTAATTTTAAGCTCCAGTTTCTAGTTGCAATGCATGTATAGACTGACCTTCAAGAGCCTTGTATACCATTCTGTGTTGTTCTATTTTTGTCTTTCCAGAGAAACACTTGGAAGTTATTTTTAAATAGTAGTGATCATCATCTCCAGCAAGGTCTTTAATTTTTATATCAGCATCAGGAAATGATTGTTTGATAATTTTCTCTAACTCGTGAATTGTAATAGTCATCAGTTTATTTTAATTATAAGTCTAAAATATGCAATTGATTATTGTGAAGACAATAGATTCAGCGTGCTGAGAGCACTAGCAAGACGAGATTTTAATTGACTTGCATACTCATTCCAGTCCTTTATTTCCTTTCTTGCTACACCTGAGGTAACTGCAGCTTTTGCAACAGCAGGAGATACTATAGAAATTAATCTTGGGTCAAATGGAGTAGGTATTATATATTCACGTCCATAGCTCATTTTACGACCACCATAGGCTGCAGATATCTCGTGCGGCACTGGCTCGCGAGCAAGCTTTGCTATTGCATCTGCAGCAGCAATTTTCATTTCATCATTTATTGTCGTTGCATATACATCAAGTGCCCCTCTGAATATGTAAGGAAATCCCATTACATTATTGACTTGGTTGTTATAATCTGACCTACCAGTTGCAATTATTGCATCTGGCCTTACAGATTTTGCAAATTCAGGCCTTACTTCTGGATCAGGGTTAGCAAGAGCAAAAATGATTGGGTCTTTACCCATGCTTTTTAACATTCCTTCACTGAGCACATCCTTTGCAGAGAGTCCGATGAATACATCAGCATCTTTTATGGCATCGAGTAGAGAACGTTCTTTAGTGTCAATTGCATATTTTTCTTTCCACTCATTCATATCCTCTTTTCTGTCTTTGTGTATTACTCCTTGTTTATCGCATAGTACTATGTTCTTAGCACCCATAGACTTCAGTATTTCCAAACACGCAATACCAGCTGCTCCAGCACCATTCATGATGATCTTTACATTTCCTAATTTCTTTCCAACAATATCGAGGGCATTTTCTATACCAGCTGCAACAACTACTGCAGTGCCATGTTGATCATCGTGGAACACCGGAATATCCATCAACTCATTTAGACGTTTCTCTATTATAAAACAATCAGGAGATCTTATATCTTCTAGATTTATTCCTCCCCAACTTGGACCAAGATACCTTACTGCATTGATGAAATCTTCTATGTTTTCTGTGTCAACTTCTATATCAATTGCATCAATGTCAGCAAAACGCTTAAATAAAACAGCTTTGCCTTCCATGACGGGTTTTGAAGCAAGAGGACCGATATTGCCAAGTCCCAGGACTGCGGTGCCATTTGAAATGACAGCCACATAATTGCTTTTTGCCGTGTAATCATAAACAGCTTTAGGATTTTTAGCTATTGCAAGGCATGGGGCTGCAACACCAGGGGAATAAGCAAGTGATAGGTCATGCTGTGTGGATAAGGGTTTTGTTGGTATAACCGATACCTTACCAGGTTTACCACTTTTATTATGGTACTTAAGTGCTTCTTGTTTTGTGGTGTTATCTAAATCATTATTCATGCTTTGAGCTTATTGTTAGTAATTTTTTAAGTATATGGGGTTTTTATGAATGTTCAACTATTAGCTTGTGAATTCTGTTGTACTTCTGTATAAGTTTATCTACCAATAGTGTGACTTACATGCTTAAGACTGTCTCTTATACACATCTCCGAGCCCACGAGACTAGGCATGATATCGTATGCCGTCTTCTGCTTGAAAAAAAA
>NODE_32_length_3918_cov_3.106483
CGAGATCATGCCTAGTCTCGTGGGCTCGGAGATGTGTATAAGAGACAGCTAATACTCAGTTTACGCTTAGCAAGCATCTTTTGTAAATAAGAGAATTGAACATCTATAATTTTATCAATGTCATCTTTGGTTAAGCTGTGGAATATAATAATTTCATCCAGTCTATTTAAAAATTCTGGACGAAACGCTGACTTAACTATTTTCATCACCTCATCTTTCACAGATTCGGTAGTTCCTCTTAGCATTATCTCAGCGCCAAGGTTAGAAGTTAAAATCAGTATGGTATTGCGAAAATCAATTAATTTGCCATGGCTATCGGTGAGTCTACCTTCATCCAAAATCTGCAGTAATATATTAAATATATCTGGATTTGCCTTTTCTATCTCATCAAACAAAATTACCTGATATGGTCTTCTCCTTACTGCTTCGGTTAATCTGCCACCTTGTTCATAACCAACATATCCTGGAGGCGCACCAATTAACTTTGAAACGGAGTGTTTTTCCATATACTCTGACATATCAAAGCGTAGAAGTGCTGATTGATCATCAAACAAAAATTCGGCAAGAGATTTTGCTAACTCTGTTTTTCCAACTCCGGTTGGACCTAAGAATAAAAATGAACCAAAAGGTCGATTAGTATCCTGAACACCAGAACGGGAGCGCCTTACTGCATTACTTATAGCTTCAATTGCATCTCTCTGCCCTATTACTCTTTTTCCTATTTCATTTTCCATATTAAGGAGCTTTTCCTTTTCACTATGCATCATGTTATCAACTGGAATGCCTGTCCATTTTGAAACAATATTTGCAATATCACTCTCAGTAACTTCTTTCTTTAGGAAACTATCAGTAACTTTTTCCTGATTTTTTAACTCATTTTCAAGTTGAGGAATCACACCATACATCAACTCCCCTGCCCTTCCTAAATTTCCATTGCGCTGAGCCAATTCTAGCTCTTTCCTCGCGTTATCCAATTTTTCAGCAGTTTCTTGTATTTTAGCTATTTTATTCTTTTCCATCTGCCATTTACTGCTTAAGTCAGCAAATTTACTGTTTAGACTCTCAATTTCCTCATTTATCTTTTTTAAACGTTGCTTAGAGTTTTCATCACTTTCTTTTTTCAAAGCCTCTGACTCAATTTTCAGCTGTATAATCTTTCTTTCAAGCTCATCAACAACCTCAGGCTTGCTGTCCATTTCAATTCTAACCCTACTTGCTGCTTCATCAATTAAATCGATCGCTTTATCAGGTAAAAACCTATCTGTTATATATCTATTAGAAAGCGTTGCAGCAGCGATTATTGCACCATCTGTGATTCTAATACCATGGTGCACCTCATACCTCTCCTTCAAACCCCTCAGTATTGAAATAGTATCAGTCTCAGTCGGTTGAGAAATAAACACAGGCTGAAAACGCCTTGCAAGCGCAGGGTCTTTCTCTATATGTTGACGATACTCATCCAAAGTTGTAGCCCCTATACAGCGAATTTCTCCACGCGCAAGAGCAGGCTTGAGCAGATTTGAAGCATCCATCGCACCACTTGTCGCTCCTGCTCCCACTAAAGTATGAAGCTCATCTATAAACAAAATAACTTTTCCCTCTGCTTTTGAAATCTCATTAATCACTGCTTTTAGTCTCTCTTCAAACTCCCCTCTAAATTTTGTTCCAGCAATTAATGCACCAAGATCCAAAGCTAAAACTTTTGCATCACGCAAACCAAGTGGTACATCATTTGCAACAATTCTGTTTGCTAAACCTTCAACTATTGCAGTTTTTCCAACACCAGGTTCACCTATCAGTACTGGATTATTTTTTGTTCGCCTCAACGATACCTGCATAGTTCTTCTGATTTCCTCATCACGACCAATTACAGGATCAAGCTTACCTTGCATAGCAAGCTCTGTAATATCTTTTGTATACCTCTTTGCCGCATTTAATTTTTCCTCGCTATTTGGAGAGTCTGCACTGCCACCTTTTCTCATTTCTGCAATAACTGAATTTAATTTTTGCGGTGTTACACCACCTTCTGCTAAAATTTTACCTACAATTTCATCTTTTTGTGCAGCAAGGCCCTGCAGCAACCGCTCAACAGTAACAAATGTGTCTTTATTTCTCCTCGCAATACCAATTGAATCATCAAAAACTTTTGCTACCTCTCTTGAAAGCTGAAGTCCACCACTACCTGGTCCTCCAACCACTGGAAACTTTTTAATTGTACTACTCACAGCATCAGAAATATTCTGAATATTTCCACCACAAGTGCCTATCAAATCCTGAACTAAACCTGACTCATCTTCAAGCATTACTTTAAGTAAATGTTCAGGCATAAAAATCTGATGCCCAGCTCCCAATGCTTTCATTTGAGCGCTCTGGATTAGGCTTTTTGCTTTTTCGGTAAATTTATTCAAGTCCATAATACAAATTTAACTCATACTTGCTGATATATATAACAACTACTTTCTCAATTTTAAACTTAAAGTCATTCAGCATTCAACCACTATGGATTGAAATCCATAGTGGTTGAATATTTGATCGTAGGGCTTATCTTTGTTATGCCTTGACCTTAACACAGCTACATTTCTAGGTTTTTTTCCATCATCGTTTATAATGTTAGGATTAGCGCCTTTTTCTAGCAAAAATTTGATAATCCTTAAATCACCATAATATGCAGCATTATGTAGTGCTGTGCTTACATACTTGTTAATAATGTTTACGTTAACTCCCTCATCTATTAAAAACCTAACTATCTCTAAACATCCCTTTCTGCAGCGTAATGTAACGCAGTTAACTTAGGCATGTGTGTATCAGTATCTAATAAATTTTTTACTGAGAATTTTACAGTTTCTAAGTTACAATTTTGAGAAGCAATGCGTAATATCGTTTTATAATTATCTGCAGCTTTTGCCTTCATGTAATAATAGGTAGCAATAATACATACTATTACTGTTATAAGCCACCAAAAATGCAGCTTGTTTTTTGTATCTTGACTCAATTTATCCATATTCAATATCTTTTTAATATTAAATAGATCATTTACTCATTTTTTATTAACATTACTTACTCAAAGATGCTGACAACATAGTAAGGTAACCCGAGTTGGCTTTGTTGCATAGCGAGTAGAGATGGGAGAAAAAAGGGAGAAAATCTAAAGAAGGTGGTTACTTTATTAAGAAATGAACATTTTGTAGAGTATATGCCAAAGAAGATGAAAGTCAGTAATCATTAAAGAGTATAATCAATTTTTAGAAAAAAGAGGAAATGTCTTTCATTTTATCGATGAAGCTATAGAAAACTGGTACGAAAGTTCAGAAAAAATTCCTGGAGATTTATAGCGATAAGGTTGTTATTGCAGTACATATAGTCGTTAATCTATTTAGAATAGGCTTAAGGCAAGCAGTTGGATTTATAAAAGGATATTTACAAAGTATAGTGAAGAATCTCCAAGTATTCACAAGCTTCTCATCAAACTTAATTTGAAATTATGTGACCACAGAACAGATAAAAATGACATAGAGAATATTGAAATTGCTATAGATAGTACTGTAATGCATATTTATAGTAACAGTACTCAACATAACAAAGATAACGCCAAGATAAGGAAGTATAATGGTACAGATCAAATAAGAAAGCTACATGTTGCTTTGGACGTAAACAGCAAAAAGGCAATAGCAATTCGATATACTAATTTTCTTTCACATGATAGCATCTAAAATACTAAAGGAAATGGGTGATATCTATAAGATTAAGTCTCTGCGTGCAGATGGAGCTTATGATACAGATAATTTATATAAGTTGTGCAATCAATACAATTTGAAACCCATCATAAAGCCAAGAAAAAATGCAAAAACTGTCTCTTATACACATCTCCGAGCCCACGAGACTAGGCATGATCTCGTATGCCGTCTTCTGCTTGAAAAA
>NODE_33_length_3907_cov_2.575196
CAAGCAGAAGACGGCATACGAGATCATGCCTAGTCTCGTGGGCTCGGAGATGTGTATAAGAGACAGCTCCCCAACTGTGTATCACATCTCCTGCTGTAACTTGTAAACGAACGTTAGTATTAACGGGTAAAATGATGTTGTTATCAACAGAGAATAGCTTCAAATCCCCTTCAATAAAGTCATCTTTTCCCTTGATATAACTATCAAATGACACACCTTGATATTCTGGATATTGGTAGCTCCAATACCATTGATGGCCAATAACTTTTAGTGTTATGTCAGCTTTCGGTATTTCTTCCTGTAGCTTCAGTAATTTAGCGTTTTCAAAGGCTAATATTCCAACAATGATAGTTGGTATAACAAACCAAATAATTTCTAAAGGAACACTATGGGTAGTTTTACTTATGTTTGTTACTTTGCTTTTACGAAAGCGAAACGCTATATAAGCAAGCAGCGCCCACACAAAAAGCATTATTGTAACCATCACAAGCATCACAAACGAATGTGACCTAACTACAGCCTCCATTACTTCAGTTGCAGGAGCAGGAAATCCAAATTGCCAGGAAGTAGGAGCAGAGGCAACAGATATATTTGAGTAAAATATTATCAATAGTGCAAATAACTTCACCATATTTTTTGCTGTAAAACTAACTATATAATAGTATATATAAACTTACTATGCAAACAGAGATTATAGGATATACACAAGTGTTTTGCTAAATATTGAATCAAAAGTAAATGATGATTAATGTTTTTTTAGCATTTAATAAATATAATAATACGATACTAACTTGAGGAAAAAGCATTTACATGAATCTATTTTAAGTTAAGTATTTACTTTAAGGAAATTCTATAATAAGTTTAATAGTGTCTGTTATTGCTAATAACCCTCTAGCCTCACACCTAAAAGCAGTAACAGACACTATTAAACTTTAGGTAAGTTTGTCTATTTATAATTCATTAAGGTAAAAATCTTACTAATTCCTTTAATTCTATTATACAGCTGAGTTTACTAATTAACCTTTAATGTTTACGTTAGCATTTGCATCTTAAATCAAAGATTTACATATTATAGAAAATAATTATAAAATAATACACTACTTGTGTGTAAATTTTTTTGCATATCAAACTCTGTAAACAAATTTTTTAGAAAAGCCAAATAAATTATCTCTCTATGAAAGATCTATCGAATGTTGCAATTATAGGTGTAAACAAGAACGATAAAAGAGTGCGGGATTGAGTAACTATATATACCTCTACTGGCATACCAGGATATAGGTATACGTTTTTAAATTGAGCAAGTTCTGATTTTGGTATCACCACTCGCACTGAATAATAACGCCCCATCCTTGGATCATCAAGAGCATCAGGGGAAATATGGTTTACTATACCGTTAATTAAACTTAAGCGACGTGCACTATAAGCGCTCAGCCTTACTTTAACTTTCAGCCCTTCTAGTCCGTCGATAGAGACTATATTGCTATCTTTCTTTTTTGCTGACAGTATCTCTTCTATGTTTCTGGTTAGAACTTTAGCATCTATTATTAGATCATCATCTGATGGTACTATACTCATAATTGGAACTCCAGATTGTATAACACCACCTTCAGTGTGGTATCTTATATCTGTAACTATACCATCTTGAGGTGATTTAATTATTGTACGTGCTAACGAATCTTCAGCAACCATCAGCCTCTCTTTTAAGTCTGCAATAGATGTATTAACTTCCTTAAGCTCAGCATTTGCTCTTTCTTGAGCATCATTCTTCACATTTATAATCTCTAACTCATTTTCTCCAATCTTTTGCTGTACTTGAGATATTGCAGAACGGTAATGCCCAACTCTACCCTCAATGTCAGCAAACTGTTTTTCTAAAGCTAAAATGTGAGGTTTGCTTATATGGCCACTATCAAGTAATTGTCTTTTTGTTTCTAACTCCTCAGTTATCAAGTCATATTGCTTATGGGCTACATTTAGTTGAAAATTTAGCCCTGCTAATTCATCATTTAACTGCTTTATACGTTGTTGCAGTATGTCAGTTTTTCCTAATATACTCTTTCTCTGAGAGTTGAACAACTTTACCTGATTCTTTATCGCTTTATTTACAAGTTCATCGTTAGATAATCTTTTAACCTCATCAGAAAATTCTAGCGTATCTAAGTCTCCCCTAATTGCAATAAGTCTTGCTTCAGTTGCCAAAAACGATAAGAGTTTTTCTTTAATTATACTCAAATTTGCCTTTTCGTTAACATCACTTAATAAAACTAAAGGCTCATCTTTCTTAACTGCTTGACCTTCTTTTACTAAAATTTTGCTTATTATTCCCCCACCCAAGTGCTGCACTATTTTTCTATTTGAAGAGACAATAACTTCTCCACTTGCATGCACTGCTCCGTCAATTGGAGCTATAGCTGACCAAATACCACCTATTCCAAAAAAGATGAATATCACCACTAAACCAAAAAATAGTGGTCCCCATGTGACTTTTAGGACTTCATTTACGTTATTACTCTCACGTTTAAAAATAAAATTTATCATCGCATCAATCCATGCGAACGTCTTATCCAAAAATTGATATTTCTTCTTTCTATTTCCTGCCCTTTGCATATCTATATCATCACTACCAATCAGGCCTGTCAAAGAAAGTCCAGCACTAAGCTTTTTTAACTTACTCATTATAATACTACTGCGAATTCTTGTTAACCAGGATAACACACAAAAACAAAGAATCTATACCTTAAGTACTTTACTTAGACTATGGAACATCAGAATAAACTATTTAGTAACAATTCTTATACTCCATTCAATGGTTCAGCATTAGGCTAGAAAATCAAAAAGGTTTTACAATAACCATAATAACTATAATTATTATTAACACTGTTACTGCTTCGTTTAAAACACGAAAATAAACGTGAGTTTTCTTATTCAAGCCCACTGCAAAATTTTTCCTATGTTTTGCAAGTAGGACATGAATAGCAAACATTAAGAATAATGCTAGCGCTTTTACATGAAACCACCCTTCGCGATATGCTTCCCTAATAATCATTAGCATAATTCCAAAACTAAGGGAGAAAAGCATTGCAGGGTTTATGATATATCTAAGGAGTCTCTTCTCCATTATTTGAAGTAAGCTGTCATTTTCTGACCCTGGTTTTACAGATGCATGGTAAACATAAAGCCTTGGCAAATAGAGCATACCTGCCACCCACATAATTACAGAGATAACGTGAAAAGCTTCAAGCCAGTGATAGTAGTCCATATAGATAGTATTATAAAATGTTAAAAATTTCTGGTATGATCTCAATTTAATAAAAGAAAGTCAATATGAAAGCAGAAAATTTCACTAAAGAACAGGTGATTGGATTCTACAGAAAAATGCTTCTCATACGCAGATTTGAGGAAAAAGCAGGACAATTATACGGAATGGGATTAATAGGCGGATTCTGTCACTTATCAATAGGGCAAGAAGCAGTTGCAGTTGGGACTCAAGCTGCATCAAAATCTGGTGATGCTTTTATCACAAGCTATAGAGACCATGGCTTAATGCTTGCATGTAATTCTGATCCGAATGTTGTGATGGCAGAACTAAACGGCAAAGAAACAGGGTGTTCAAAAGGTAAAGGTGGCTCCATGCACATATTTGATGTTGAAAAAAATTTCTTTGGTGGACATGGAATAGTAGGTGCACAAGTCCCAATTGGTACAGGAATAGCATTTGCTAATAAATACAAGAAAAAAGATAACGTTGTATTCACATATTTTGGTGACGGTGCTGCAAATCAAGGACAAGTATATGAATCATTTAATATGGCATCTTTGTGGAAGTTACCTGTGGCTGTCTCTTATACACATCTCCGAGCCCACGAGACTAGGCATGATCTCGTATGCCGTCTTCTGCTTGAAAAAA
>NODE_34_length_3901_cov_3.331328
TTTTTATGGGTACGAGACACACCGAGACATACACAAGGAGTATCGTCGGCAGCGTCAGATGTGTATAAGAGACAGCCATGGCATCAACGTTCGCAAATTTCTTAGATCAATACAATGTCGGCTGGGCATTTATTATTGATAACATGCCACAGGATATTTTATCATCTTTGATGCCACGTATTAGGGAGATAATATCAGGCCCTCCGCAAAGCTTATTAACCTTGGCAATTGTAGGCGCTGTTTGGACTGCCTCATCGACAATTGAAGGATTCAGAACGATATTGAATAAGGCCTATAAAGTCCCGGTTTCATCGCCTTATATATGGAGAAGGGTGCTCAGTATATTACAATTTTTAGCAATTACGCTTGTTACAACTCTGACTATAGTATTTTTTACATTAGTGCCAATGTTAATTGATTTTTCTTACCAAGGGCTAAGTTATACTAGATATTTACTTATTGAGTTTGTGCTTTTTACTATAGTATCTTGGCTATATTTTACATTGCCAAACATAAAACAAAACTTATCAGACGTATTTCCCGGATCTTGTGTAGCTGTTATTCTTTGGACGATCTCTGCTTCAGCTTTCAAGCAATACTTAAAAGCTTCCTTTGACCAACTGAATTTGATATATGGAAGTTTAGGTGGTGTGATAGTATCGTTACTATTTTTTTATGTGCTAAGTTTGATTTTTATATATGGAGCAAAATTTAATTTTCAGCTAAAATATTTCAATGGATCTTGCTAAGGAGAAAGAAATGGGTGACTTAGAAGGTAAAATAGCTTTAATTACCGGAGCTTCAGGTGGAATAGGCTCTTCTGTTGCAAAAAGATTTGTAAAAGAAGGTGCATGTGTAATTCTGATTTCCAGATCTCTTGATAATCTCAAGCCATTGTATAACGAAATTGAAGAGCTGAAAGAAGGCTCTGTGAAACTAATTCAGCTTGATCTTTTAGACTTTGAAAACGTAGAAAAACTGGCAAATATGATAGAAAGCCCAAAATTATCAGAATCTGGAACACTTGATATACTGATTGCATGCACTGAAATTTTAGGTAAGTTGAGCTCTGTTCATGATTGTGAGCTTGAAGATCTACAGAACGTAATGAATACAAATTTTACTGCCAGTTGGTACTTGCTAAAAAATTTGGGTCCAATACTAAAAAAGTCTAATGCTGGAAGGGCGATATTCATGACCTCAGAGATAACACTTTCTCCTTCCTCTTATCCATATTGGGTACCATATGCTGCAAGTAAGGCTGCAATAGAAGCAATGGTGAAGATATATGCATCTGAGACAAAACATACGAACTTATGCATAAATGCCGTGTATTCGGAAGGGCCTATCGATAGTGAAATGTATAAGCAAGCATTTTCGGGAAAAGATATATCTGAATTGGTGCCACCTGATAAACTGACAGACAAATTTGTAGAACTTGCTTCTGAAGATTGTAGCATATCAGGACAAATCTTACCACTTAGCAAATCTCCCGAGTAAATTACCATAGTATCTGCAAAGATACCGTTAAGCCTAAAGGTAGTTAGGTTTAATAAAAATTCACATACACAGGAAAGATTGGTAACATTATTTGAGTCGAGACTATTATTGTAATTATGCCAAAACGCACAGATATAGAATCTATATTAGTAATAGGAGCAGGCCCAATAGTTATAGGTCAGGCATGCGAGTTTGATTATTCTGGAACGCAAAGCTGTAAAGTATTAAAAAGTGAAGGTTATAAAGTCATTTTAGTTAACTCCAACCCCGCAACTATAATGACAGATCCTGAATTCTCTGATGCAACTTATATTGAGCCGGTGCTACCTGAAATCATAGAGAAAATTATAATTAAGGAGAGGCCAGACGCAATATTACCAACAATGGGAGGGCAAACAGCACTTAATTGTGCAATAAAACTTGCAGATGATGGAGTGTTAGACAAATACAACGTAGAATTAATAGGAGTAAATAGAGAAGCAATAAAAAAAGCGGAAGATAGAGAATTATTTCACCAATCCATGGATAAAATAGGTCTAAAATACCCCAAAAGTATCATTATAAAAAATCAAGAACAAATAAAAAAGGCTTTGGATTACATTGGATTACCAGCAATCATCCGTTCATCATTCACTCTTGGTGGCGCAGGTAGCGGCATAGCATACAATAAAGAGGAGTTTTTCAATATTGCAGAAAGTGCTCTAAAAATTTCACCAATAAATGAAGTTCAGATAGATGAATCAATTATGGGCTGGAAGGAATATGAAATGGAAGTTATCCGTGACTGCAAGGATAACTGTATAATAGTGTGTTCAATAGAAAATATTGATCCAATGGGAGTGCACACCGGAGATAGTATCACAGTTGCTCCTGCTTTGACTCTGCGTGATGCTGAATATCAACAAATGAGAAATGCGTCTATAGCAGTGCTGAGAGAAATTGATGTTAGCGCCGGTGGTGCAAATGTTCAGTTTGCAGTGAATCCTAAAGAAGATGGAAGCCTCGTTGTAATTGAAATGAATCCAAGGGTTTCTCGCTCCTCTGCACTTGCTTCGAAAGCAACAGGCTATCCTATTGCAAAAGTTGTAACTAAACTTGCTATTGGCTATTCGCTCGATGAAATATGTAACGACTGTGCTCCAGTTATACCTGCTGCATTCGAACCAGTGATTGATTATATCGTCACTAAAATTCCTCGATTTGAGTTTGAGAAATTTAAGGGGACGAATTGTGAACTATCAACCTCCATGAAATCAGTGGGAGAAGTAATGTCTATAGGCCGCACTTTTAATGAGTCACTACAGAAAGCTTTTCGCTCACTTGAAACAGGGCTCACGGGACTTGATGAAGTGTTTTCTGAAGACACAGATGTTAAATCTCAATTAGCAAAATTGCTGCCAAACAGATTACTGATTGCTGCTGACGCAATGCGTCACGGAATTAGCATAGAAGAAATAAATTCGATTACAGGATATGACTTATGGTTTCTGCAAAATATACAGCAAATCATCTTGGCTGAACAAAAAATCAAGGAAAACGGCCTTCCTAGAACTGCATATGAAATGTTAGAGCTGAAAAAAATGGGGTTTTCAGATGCAAGATTGGCAAAATTAAGCAATAAGAAAGTAGAACAAATTGAGGCAATAAGGAAAAAATTTGATGTTAATCCAGTTTATAAGCGTGTAGATACCTGTGCAGCTGAATTTGAATCGAGCACTGCTTATATGTATGGCTGCTATGAGGGTGATGTTGAAAATAAAACGGAATGTGAGGCGAATATTTCGGATCGAAAAAAAGTTGTCATTTTAGGAAGTGGTCCAAATCGCATTGGTCAAGGTATTGAGTTTGATTATGCATGCGTACATGCAGCTTCTGCCGCCAAAGAAATGGGGTATGAAACAATAATGATTAACTGTAATCCGGAAACCGTTTCAACTGATTATGATACCGCTGATCGTTTATATTTCGCCCCACTGATTGCAGAGGATGTGCTTGAAATACTAAGCAAAGAGCAAGAAAATGGCACACTGGTTGGTGTAATAGTTCAAATAGGTGGTCAAACACCTTTAAAGTTAGCCAAAGTGCTTAACGAGAGAGGTTTCAAAATTCTGGGAACTTCGTTTGATTCTATTGACCTTGCAGAAGATCGCATGAGATTTAAAAACCTTGCTTTGCAACTTAATTTAAAACAACCTGAAAGTTCTATCTGCCATTCAGTAAAAGAAGCGTTAACCAACGCAGAAAAGGTGGGGTTTCCACTAGTAGTCAGGCCATCATATGTCCTCGGCGGTCAGTCTATGTCGATTAGACACGATACTCAGAGCTTTAAAGCTGTCTCTTATACACATCTCCGAGCCCACGAGACTAGGCATGATCTCGTATGCCGTCTTCTGCTTGAAAA
>NODE_35_length_3900_cov_2.594298
TAATGATACGGCGACCACCGAGATCTACACAAGGAGTATCGTCGGCAGCGTCAGATGTGTATAAGAGACAGATTTTTCAACTCTATTTAAATTTTTTTAAAATAGTTTTTGATAAAAATACTTATGAAACTAACTTCTGTGTTAATTTTTTAGAAGATTTTATAGCTAAAAAATTACTTCCGCATATTTTAAATCTGATTACAATTACAGTTAGAGATATTTATTGAGCTCAAAAATCTATCTCCGTCTGCAGACTTTTTTATTAAACTCATTAAAAAATGTAGCGTATCCTCTTCAGAGCATATCTGTCGTATGTTCACTGCATTTTTTCTAATCTTTTTTATACAGGGGGATCTTATGTTCAGAATTCCAGATACTTGACCTTTAATTTAGCTAATAAAAACCAACTGGTACCTGCGGTTTTTATAGCTACGTTTTCTCAAATAAGTTTTAAATGAATAGATTTCTTGCATAATCAGATGTCATCCCGGTGCTTGACACTGGATCCAATAAGAAAAATGCGCTGGAACTTTCGAATTCCAGTTATGCAAGAAATCTAATGTTAAAAAACTCACAGTTATCCTAGTACTGCTTTATTATCTGCAGTCTTTTCATGCTCGACAGAAGAGAATTGAGAATTAACAGCTTCTTCTATTGATTTAGCCTGTTTATAGTCTTGACTTAGGAAATATATAGCCACTCCAACTGCTATTCCAGCAACAAGAGCAGAGACTGCGAGTGCGCATAATATAATAGTCATTGAAGGGACTAAAGCACCACCAACACCGAGTCCAATGCCAAGAAAAACGCCAGGTATAATGCCAATCAAACTATTACATCTAGCACTTTCTTTTTTCGATTTAGCTTGATCTTTCATAGATTTAATAAGTGCTTCTCTTGTTTTTTCTTCTTGAGCTAAATCTAATGGCATTTTGTCTCCTTTATTCCTTATCAAAGGATTTGCACCATATTTCAAAAGGGCTTCTATTGCATCAGTGTTATTGCTTATAACAGCTTGGTGTAATAATGTATTTCCACTTTGATCTCGAAAATTGATCAATTTGTAGAAATACTGGGGAGTAACAAATCTATTCACCGCTTCATCTAAAATCCTCATCACGTTTTGGAACGATAATTTCTCTTTTTTCTCAGATATTGCACTATCGTGTGCAATGCAGTGTTGCAAAATAAGATGCACCATCTTTTTTCTTACATCTACAATATCCTCTGTAAATAAAACTGATTTAAATAATTCCTTGTCAATAGTTATTTCGATATCCTTATTAAGGAATTCCTTCAATTCTGTAATTTTTTCGTTATGCCTTATCCCTTTCCTACAGACGATTTCAAGTAAAGTAGTCATATTATTTACCCATTCTAATTATATCAATAATATAATAAATTCTAATAAAAGTCAAATTTTTAATTAAAGAATTAATAGAACTTATTAGCAATAAATGTCAAATAAATTCAAATAACATTAAAAAAAACTCACAGGATCAACATCTATTGTTATTGCAATGTTTGAACTCAAGTTACAGCAATGTTTCAGCTTTTTCTTTATAAATGGACTATGTTTATTGTATATCTTGAGTAACACTCTATATCGATATTTATTATTTAAAAAATTTATTGCTGCTGGTGATGGGCCAAAAATTTCAAGTTCTCTCAGCGTCAAGTGCTGAAAGGTAGTTGAACATTGATTATGTAAAAAGCTTGTTAACTCACTTGCTGCTTTCTGCGTGGCAAATTGATCCTTACCGCAAACTATAAGCGCTATTAGTCTACTAAATGGGGGCATTTTAGCTTTGCGTCTTGACTCAAGTTCAATTTCATAAAACAAATCCCTTTTTTGCTGCTGCAATGCTTTTATTATCAAACTTTCAGGATTATTAGTTTGCACTATTACCGTTCCTTTTTCGTTGAACCTCCCAGATCTACCCGCAACTTGATGCAATAATTGATACGTCTTTTCTGCTGCCCTGAGGTCAGAATTTTCAAGGCCTAAATCTGCGTTTATCACTCCAACCAAAGTTAACTTAGGGAAATTATGCCCTTTAGCAATCACTTGTGTACCGATTATAATATTCACTTCTTCTTTGAGCACTGAGTCAATTACGCTACCAAGCGACTTCTGGTCGCTGCTAATAATCGCAGTCTTTGCGTTTGGTATTAATTTTACTATTTCTTCAAGTAACCTCTCAATTCCTATACCACAAAGGGATAATGACTGCTGACTTTGACAATTAGAACACTTTTCTGGAAGTTTTAATTGATAAGAACAGTGATGGCATAAAAGGACATTCTTTTTCTTGTGATACGTAAGCCAAACAGCGCAATTTGAGCAGGAAATTTTGTATCCACACTTTTTACAAACTACAAGTTGTGCATACCCCCGGCGGTTTAGAAAGAGCATAACTTGCTGTTTTTTCTCTATGGTTTGTTTTATGCCTTCGAAAAGCTCATTGGAAATCCATTGTTTGTTGTTTCTCATATCTACCACTTTAATTAGTGGCAGTTCTGCACCACCGAATCTTTTAGTTAGCTTTACATGGTTGTAATTCCCTTTTTTAACATGATAAATTGTTTCAAGCAGCGGAGTAGCGGATGATAAAATAATCGGAATATTTTCGAGCTTGGCTAAGATAATGGCCATATCTCGAGCATTATATATAATCCCCTGTTCTTGTTTAAAGGATGAGTCATGCTCTTCATCGACGATAATTAATTTTAGGTTTTTATAAGGCAAAAAAAGCGCTGACCGTGCTCCAATAATTATCTGCGCACTTCCATTTGCAATACTGAGCCAATTATTTCGGCGAGCTTTTGGAGTAAGTCCTGAATGCCACTCAGCTATATTGCCAGATGTCTGACTGCGAACACGATTTACCAATTGTGAAGTTAGAACAATTTCTGGCAGAAGGATAAGGACTTGTGCATTACCCTCTTCTGGTGTCATTCCAGTGCTTGGCAAAGGCAGTATGCTAAGTGTTACAGTGGGTTTTACCTTAAATATAAGGGTGTCATTCCAGTGTTTATCCAGGAATTTTGATTCTAAATTTGGTATTGATTTTAAATTAAAATAAATGTTTGTGATGAGATTATATGAAAAACTGGATCCCAGTGTCGGGGCACTGGGATGACAAGAGAAGAGAGCATTGGAATTGCAAAAAAAGTAGGCGCTGTGATGACAGGAGAAGGAGGTACAGGAAAAGGAAACACCGGAGTGACACCTTTTTGGTAGACAATGTTCGTAAATACTATGATTCTTAATTAACTGTGCAATCACAGAGAGATAAACTTCTGTTTTTCCAGACCCGGTTTCACCGTCAAGTAAAGTTACTGAATACTCATTCAAATTACTTATTATTTTATCTCGAGCTGCTTGCTGCTCAGGGCTTAATTGGTAATCTATTTCACTTATTTCTTGCTTTTGCTTAGTGCAAACTAACTTATCTATTTGATTTACCTTTAATACTCCTCCCATTATCACTTTGGCAAGCATACCAATAGGTATTACATTATATTTCGCAACCCACTCTGCAAATTCGATCAGTTTTGGTCTGATGCTCGGCAAATCGATCTTTTGCTCAATAAATTTTAATTCTCGATCGCTTTTGCTACTTTCTCTCCAAACTATTCCAATCAAACGCTTCCTGCCAAACGGCACCACTACGTAATCTCCAATTGAAACTTCAGTATCTTCCTCAACTGCATATGAAAATAACTGATCAATTGGAAGCGGTAGTAATACGTCAACTGCTTTCTTCATAGTACCTTAAGTTTAGCACCGTTTTGAAAATATTAGTTTTGATTTTTGTGGGTTAAACTCTGTCTCTTATACACATCTCCGAGCCCACGAGACTAGGCATGATCTCGTATGCCGTCTTCTGCTTGAAA
>NODE_36_length_3897_cov_2.795026
TTTTTTTCAAGCAGAAGACGGCATACGAGATCATGCCTAGTCTCGTGGGCTCGGAGATGTGTATAAGAGACAGGCACCAAACCTTTCTGGTAAGTGGTTTAAGTCGATCCAGTATACAGTTAATAGAGACACTTACCTGCTTGATATGGATGAGGTGGAAAGGCTAGCGCTGGAGCATAAACCGAAGCTAATCATTGCTGGTGCTTCTGCTTATCCAAGAGAAATAGATTTCGAGCGCTTTCGCAAAATTGCGAATAAAGTTGGTGCATATCTGCTTGCAGATATTGCTCACTATTCAGGGCTTATTGCTGCAGGTTGTTACTCATCACCTGCCAAATATGCGCATGTTATAACTTCAACAACTCACAAGACTCTACGAGGTCCTCGTGGCGGAGTGGTAATGACAAATGATGAAGCGTTACATAAAAAAATTCAGTCTGCAGTTTTTCCAGGGTTGCAAGGTGGACCGCTTATGCATGTGATAGCTGCAAAAGCTGTTGCATTTAAGGAAGCATTAGCGCCAGAGTTTAAAACTTATAGTAAAAAAGTTGTGGAAAATGCGAAAGTGTTAGCTCAAGCGCTGCAAGGGCATGGGCTGAACATTATAACCGGTGGCACTGACTCTCATATAGTGCTAGTTGATTTAAGATCACGGAAATTGACTGGAAAAGACGTTGTGAATAGCCTTGAAAGAGCTGGCATTACCTGCAATAAAAACTCCGTGCCGTTTGACACAGAAAAACCAACCATTACTTCAGGGCTCCGTTTTGGTACCGCTGCTGAGACAACACGCGGACTTGAGAAAAAAGATTTTAAAGAGATAGCTGATCTGATAAATGAAATAATTCAGGGATTAATTGATGGAAATAGCCTTGATATTGAAAGAGCAGTAAAAACTAAAGTTGAAAGGATTTGTAGTAATTTTCCTATTTATTAATTTATTTGGCATTCAAATTTCCTTCCTTTACTTTGGATTAAACTATTGTATAGTGATTTTATAGCTCTTTAATTTTATGATAAATGTACCTAGCATAGAGAGTTGTGATTTTCACAATAAAAATGTTCTGCTCAGGGTTGACTTCAATGTTCCTATAAAAAATGGAAGAATTTGTGATGCCACTCGTATTTTGAGAGCTCTACCTACCATTCAATATTTAGCAAATGCGGGTGCAAAAGTTATTGTTATCTCACATTTTGGGCGTCCAAAAGCCAAAGACAGTAACTTATCGCTAAAAAACGTAGTTGAAACTTTATCGCGGCTGCTAAGCAAAGAAGTGAAATTTATTGATGATTGTATTGGTGAGAGAGTACAAAGAGCAATAAATGCGATGGATGGAGGAGATATAATATTACTAGAGAATCTGAGGTTTTATAAAGAAGAAGAGCAGAATGATTCAAATTTTGCTAAACAATTAGCATCTCTAGCAGATATATATATAAATGATGCGTTTTCTTGCTCTCACAGAGCTCACGCTTCTATTTCACGCATTACGGAATTTTTACCTTCTTATGCAGGATTTTGCTTGCAAGATGAGCTAAAGTATCTTGAGCAAGCTATATCGTTTGACGCTAAACCTATTACTGCGATAGTTGGTGGAGCTAAAATATCAACTAAAATAAAAATGCTTATAAAGCTAGCAGAAAAGGTTGATTACCTTATTCTGGGCGGCGCAATTGCTAATAATTTTTTGTTATTTAATAAAGTTAATATAGGCAAGTCTTTTTTTCAAAATGGCGTTGATGATCTTCTGCACGATATTGTTGAGACGGCAAATAAAAACAATTGCAAAATAGTTGTGCCAGAAGACGTTTTGGTTGCAGTAAATTCTGATTATAGCACTGGCGTTTTAAGAAAAACTGAATCCATTTTGGACGGTGATATAATTTTAGATATCGGACCTCAAACTTTAAGCACAATAAGCGGTATAATAGCAAGCAGTAAAACTCTGCTGTGGAACGGACCTATTGGTGTTTTTGAACATTCAGCTTTTGCAAATGGTACAGTAGAGGTGATGAGAGTAGTAAGTGATTTGACACACGAAGGAAAATTAACCAGTGTAATAGGGGGAGGAGATAGCCTATCTGCAGTAAATGCTGCAGGTCTTGCCGATAAAGATTTTACATATATTTCAACTGGTGGGGGAGCGTTTTTAAGTTGGCTAAGTGGTGATGAGATGCCAGGACTGCGATCAACATTAGATTAAAACTTTTTTAAGTTGTTGCTTATACCCTAGCTTCTTTATGAATATGATTATGTCGAAAATAGCTAAGTTAATCTTGTGCTTGATAATACCAGTAATAGGATTTGTTTTTTACATTAAGGAGCACTATCTTGATGGTACAAATTCACGAATTAGTTTTGAGCCGTTTTTCAAAACAGATTCTTCAGATCCAGACTATATTCCACCACTTCCGGAGCTGACTGATTTTGATAGAGGAGTATTAAGAGTTTGTGGAGATTGGGGAACACACCCTGATGAAGAAGATTTCAGAATTTTACTTGATTGTCCGCAGCATCAAGAAGTGCTGAAAAGGATATACGATAAGCTCGATCATCAAGTGGCTACACCAAATGCAGGCTTGGGGTTATTTAAAGATGAATTGACTAAGATTTGGTTTACAAATAGCGGAGTTGAGAAAGAAACTATAGGATTTGGACATATTTTTTGTGGTGAACCAGATAGATTGGGACTTGGTGGTATGCATTTTGTAGGTAGATATGTTGAGGTTCAAGAAAATAAGTGGGCGGGTGCAATTTGGGGTAATAAATCTCTGTGCAATAAATTAGATATTAAGCCACCTGTTTACACGTTTGGAATGAAATACTTAGGTAAGGGTGGAGAAGTAAAAGTTAAGTGCCCAAATGGGTATGCACATAACCTTCATGCTGATGATATTTTAGTTTCTGCAACTAAGGCGTTTAAGGAATTGGGAAAAGATGGAATGTGTCTGTATAAAATGGAAGATGCCAATTATCAATCAGTGTTTGTGAGAAAGAATGACGCTATACTTACGTTCTATCCTGACTTAACACCAAAATGTAATGATAAAAGTACTAATTGTAGCTGTAGCAAGCCTTGATTAGCTGAAAAAAAGTAAACATTTTATGCGTATTATGTTAATTTAGTTATATTGTGGGCAATTTGTAAAGCTGCATGAGACTTATAGTAAAAAAATGTTTGTCTGTTTTATTTCTGTTAAAGCACAAAATGCGCATTAAATTCTTCAGGGATATCAGTACAGCTTATTGTTGATAGAGATGGTAGCATTACTCTGATGGTTCCACTTGAAAAATGAGCATGGCATGCTGTTATAAGTTATGCGAAAGTTCAAGTAGATAATGTGGTTGAAGAGCTACGGAAACTGAATGATTATTCTATAGGTATAGAGATTGTAAACACAGGGCTTGAGCCTTTTCCAGAAGAGCAAATGAAATCTGTCAAAGATCTGATTTTGTACCTCATGAAGCGCTTTAAGATTAGAAAAGATATGATATTTAGTCACGCTGAGATAGGTACTATAGTGTACAACTCAGCAATTGAAGGTTACGCAATGCGTAAGCCTGATCCACATAAGTTATTTGATTGGGAGTTATTAGAGAAAAGTGGTATCGGATTGCATATAGGTGATAGAATCAGTCCTCAAGACGCAGAACAAAAAGTAAATGAGGTTTTGTATAAGGTAGGCGATAAGAGTGAAAATATTTTGAAATTAAAAAAAAGGTTAAACGGTTTTTTTTATAAAATACTGCCTTGGAACAATAGGAAAGGTAATATGATTTTTCCTGACAATAATGCTGATTACTCAAATGAGTTTGATGCTGTCTCTTATACACATCTGACGCTGCCGACGATACGCCTTGTGTAGATCTCGGGGGTCGCCGTATCATTAAAAAAA
>NODE_37_length_3884_cov_3.131862
TTTTCAAGCAGAAGACGGCATACGAGATCATGCCTAGTCTCGTGGGCTCGGAGATGTGTATAAGAGACAGGAATATACTTTTATTACTTTAATTATAAAAATCCGTTAAGCCTTCTTGCCAATTACTACAATATTTTCACTTGGAAAAAAGTAGTCAGGTATAGCCATGTTTTTTGGTGCAGGACCGCCAATTACTCGGCCTGATGTGTCATAATATGAACCGTGACAAGGGCAGAACCAACCGTTGCCGTCTTTTGTAGCGTGATCAACTGGTACACATCCAAGATGGGTGCATATTCCAATCATAATTAACCATTCATCTTTGCCTTTGTATACTCTTTTTTCATCTGATTCAGGATCTCTCAAATTTTCTGCATTTATGGCTCTTGCAGCCTCAATCTCTTGTTTTGTGCGCTTACGGATAAATACTGGCTTACCTTGCCATTTTACCTTTTTTCCTTGTCCTTCTTGAATATCAGATAGATTAACCTCAACCGTAGACATCGCTAAAACCTCAGCAGAAGGATTCATAGACTTAACCAATGGCCAAAGACCGCTTGCAGCTCCTATACCTGCCATGGCACACGTAGTTAATGTGATAAAATCTCTTCTACTCTTATTTTTGGCAAAATCTTTAACAAGAGATGTTTTTTTATTCTTCTCATTCGTTAATGATTTTTTATTTTTAGTTAACTTCTTATCCATCAATCTCTACTTGAACATAGACATATATTTTAATTTAAATACTATAGATTAATCAATAGAAATTTGCACTATTTGCTTAACCTTTGCTATACAGTTAAGAAGAAACAGAGTTTTCAATTTCGGAAATACTATCTTCAGTGGAATCAGGATCCTCAATTTTCGCTACTGACACCACCTTCTCTCTACTCTCTGTTTTAAACAGAGTGACTCCTTGAGTGCTACGTCCTGCAATTCTGATATCATTTACTGAAATACGAATTAACTTTCCTTTATCTGTAATAAGCATGATATTATCACCCTGTTCAACTGGAAAGCTAGCAACAACATTACCGTTTCTGTCGGTAGTAAGGATATTTGTAATACCAACACCACCTCTATTTGTTACCCTATACTCGTACGCAGAAGTTCTTTTACCAAAGCCATTTTCAGTAATAGTTAATATGAACTCCTCATTCATTGCAAGTTTTAAGAACAGTTTGTTATCTATTCCTAAATCATTCAAAGTTTTTTCTAATTTAGAATCAATTGAGTTGTTGGTTACAGCTTCCATCCTTTTTGCAAGCGGAACTCTTAAGTAAAGCTCTTTTGTTTCTGTTGCAATACCTATGCCGTTTAGTATGGTCATGGATATCACACTGTCATTTTTTGCAAGTTTGATACCTCTTACACCATCTGAATTACGACTCTTAAATTGACGCACATCGCTTACAACAAATCTGATGCTTTTTCCAAGTGTTGTTGAAAGTAGAACATGATCAATTTCGCTACATACTTTAACTGATATTAACTTATCCCCTTCGTCGAGCTTTATTGCTATTTTTCCATTGCTTGGAATATAGTGAAAATCCGCTAAGGAGTTACGCCTTATGTTCCCATGAGCAGTAACAAAAACTATATTTTGATTTTCGTCATTCTCACTTGGAAGCGGCATAATGTTAGTTATTGTTTCACCATCGCTAAGCGGAAATATATTAACAAGTGCTCTTCCACGTGCAGTTGGTTCTGCAAGAGGCAGTTTATAAACCTTTAATCTGTAAACTCGACCAGTATTAGAAAAGAATAAAAGACTAGTGTGGGTATTTCCAACAAATAATTTTGTAATTACGTCCTCCTCTTTTAATTCCTGTCCTAGCTTTCCCTTTCCACCACGATGCTGGGTTTTATAATGAGAGAGTTTCACACGTTTGATGTAACCATTCATAGTTACGGTTACTACCATATCCTCTTGTGGAATTAGATCTTCAGCTTCGATGTCCATATCTGATTCTTCTATTGAAGTTTTTCGCGGCACAGTAAATCTGTTCTTTATTTCTTGTAGATTGTTTTTTATTTCTTTCATCAACTTCTCTACTGAACCAAGAAAAGCGATATATTCTTTTATCAGGTTAATCATTGAACTTAGCTCAGCTTCTAATTTGTCTTTTTCAAGGCCTGTTAAACGTTGCAATTTCATGTCAAGAATAGCTTTCGTTTGCAGCTCAGTTAATCTATATACTCCGTCTTTCAAAAAGCTCGTGCTGTCTGAGATTAATCCAATAATTGTGCTTATCTCAGCTGAAGTTTTCCATTCTTCATTTAAAAGTTCTCTACTTGCTTCCGCAGGATCTTTTGCACCACGGATGATTTTTATCACTTCATCTATGCTCAAGACCGCAATGTAGAGCCCTATATATATATGAGCTTTTTCCCTCGTTTTTCTTAGACGAAACTCTGTTCTCCTGATTAATACTTCTTTTCTAAAATCAATAAAAGCAGCTATAATTTCTTTCAACGACATCAAAGCAGGCCTGTTGTTGTTGAGGACTAAAGTGTTAACACTAAAACTACTTCTTAGTGGAGTTAGTCCCAATATTTGATTAAGTATAAAACTTGCTTCAGCATTTCTTCTGAGGTCAATTACTACCCTAATACCAGACTTATCAGATTCATCCCTAATTTCTGTTATGCCATCAATTCTTTTTTCTTTTACAAGCTCACCTATCTTCTCAATTAATTTTACTTTATTTACCTGGTAAGGTATTTCATCAATCACTATTGCTTGCCTATCTTGTGGCAGGTCTTCCATGTGAGTCTTGCCTTGCACAACAATTGATCCACGACCCGTTGCAAATGCTGATCTTATTCCAGACCTTCCAAGAATCGTTCCCCCAGTTGGGAAATCCGGTCCTGGCATCACTTCAAGTAACTCATCCAAAGTAACTTCAGGATTATCTATATATAACATACAAGCATCTATTATTTCTCCAAGGTTGTGAGAAGGAATATTGGTTGCCATACCAACTGCAACACCGCTTGCACCATTTACCAATAGATTCGGAAATTCTGCAGGCAGTACAACAGGCTCTGTTTCATTTCCATCATAGTTTGGCCTAAAATCAACTGTATCTTCGTCAATATCATTTAGTAAAAAATGCGACACTCTGTGGAGCCTTGCTTCTGTATATCGCATTGAAGCTGGCGGATCTCCATCTATCGAACCAAAGTTACCTTGCCCATCAATAAGTGGTAAAAGAAGAGAAAAATCTTGAGCCATCCTGACCAAGGAGTCATAGATAGCCATGTCACCATGTGGGTGATATTTTCCCATTACATCCCCGACTATACGAGCTGCTTTTTTATACGGTTTACCGGCATCGAACCCAGCCCTCGACATTGCGTATAATATGCGCCTATGAACAGGTTTAAATCCATCTCGCACATCAGGTATAGCTCGACTTATGATCACACTCATTGCGTAGGAGAGATAAGAACCCTCTAGCTCTTTCACTATTGAAACTGGTACTATGTTGTCTTGCATTTTCTATACTTTGATTGAAATAATTGTAATATTAATATTCAACTAGGCTAATGGGCAATGACAGACTTGAACTGCCGACCTCCTCGGTGTAAACGAGATGCTCTACCAGCTGAGCTAATTGCCCCTCTAGATATAATTCTATAGTTCAATGTTGTTGTTGTAAACAAAAATAGCGATACAAGCAACTCTTATGGAATCGCTGGGTGCGCACTATGGAGTTGTATGAATTTTAGTCTTGCTGCTACCTTGTATAAAGGTATTCTTTCACTTGCATTTTTTGACATGTTCAACAACTTTGAATAACATGCTGCTGTCTCTTATACACATCTCCGAGCCCACGAGACTAGGCATGATCTCGTATGCCGTCTTCTGCTTGAAAAAA
>NODE_38_length_3882_cov_3.345598
ATTCCTTTCAGTTCACGCTTTAAATCATCTATTTGATTTTCTTCGAACCCAGGACCATTGATAACCAAATATATGTCTCTCTCTTCTTTATTCTTTAATTTATGGTTTTTGATTATATCTAAGTAATTAAGATCACTATTTTTACCATTCGGTAAAGATGCACCATGCACTCTTGGCACCCATGTTAGTATTATTGGTGCTTCATTTGATAATTCATTTACACTATTAGTCATAATTTTACCTCACTATATTGCTATGTTAATATTATAGTGGATTTTTTAATGAAACACAAGTTCCTGCTGGTAAGATCTCATTTATGAAGTCCTTCTCTCCTAGTTCACAATTTTTGTTTCCGTATTTTCCAATGAATCACCATAAGTGACTGCTTTTAGGTAAAATTTTCTTCCTTCTTGCACTTCGAAAGAAATTATTGAATCATCAAGCAGAATGAATTTTTCACCTGCAGTGTGTTCATATTTCTTAGTCCCTTTTTGACCTCTAATTAGGTTGCTAAGCTTATATTTATTTTTATCTATAAGCTTGGCATCTTGGAATTTTATTATCTCTTTGCCAACCAGCGCTAACACAGTTGGATTCATGACGTCTAGCTTACCAAAACGTAGCACTACTGTAATTCCCTCATCGGTAGATTCGATTACATATCCGTAAATAGATTGTGTATTTGCGCTCGCGATGGGCTTATAATTTTTATCATCATACGAAATAAAAAGCGTTGCTCCTTTCCAACCTTCCTCTTCACTAATTAAAGTAAAACTTGCGATATTACCTTTAATATGCGGTAAATCTATCATTTCTACGATAGATTTACTGATGTGAGAAGGAGGGTATTCTTTAAGCATAAGTGATCTTGTTGAAGGAAAGGAGAGCTTGTATATAGAGGGATCATAACCAACTCCTATTACTTGAATGGACATGCTTTCAAACTTTATTTTTATAATTCTCATCGTATGTCTTTTCTCACCATCTGAAATTGCTATTACATCACTTGGTAAAAGCCATGCATATTTTATCGGTAGCTTAAAGTTGTATAAATTTCTCTCTTGCCACGAAGAATAAAGTAAAACTTCAGCTATATTTTGCGCCTCCCCTTCCTCCATAATGAGCGGTATTGGAACTGTTGCAGCATTGCCCTGCCTTGGGAGTTCAGCATATTTCACATCAATTGGATAGCCAAAATTGTGGTTAAAATAAACGATGTTAATCCTATTGTTTAAATCTAATTGACTAAGCTGTATCAGCTTGGGATTGTGATTGAAAACAGTTTCGTCAACTGGTATACCAGTTGTCACTCCCCTGCCCTTTTGAATAAATTTCAGTTTTGAGTTCTGTTCAACCACATCAAAAAAATAGCACCTTCGCAGCATTTTAATAATTGAGCATACGGGTTGCTGATCATTTATTACATACCCAGATAGTAATCCTTTAACATCACTTGTATCAAACTGATCGCCTTTGAGACCTACCTTTTGCAACAGATCAGACAAAACATCGGAAACATTAAGTTGTGAAATTTTTCCCTGAATCCAGTGCCCGGTCTGCCAGTTATGGCAGTCAGCCCACATGTCACATAAATTGGGGAAATAAGGAAATGGCCTTGCATCCCACGCCCAGAGGAACATTTTCTCCACCATTTCTGAATTTTGCCACTTTTTTAGTGTCCCTTCGATAGCAGTTTTCTGCGAAAGAAAGCTCACCTCTCCGTTTGAGTATCGTGGATATTTACTCTCTATACTACCTTTATCAACAAACACATTGGGCTCATTAGTGCAGCCGTTCATACTGGGAAATCCATATTCGGTAAACCATATTTTCTTCATTTTTGGTTGCCATTTTGTTTTACTACCACCTGGATTTACATGAACTTCACTCCACCATTTCTCAATATTTTTCCATGCATATTCGCTGTCATTATACTTTATTTTCTCAGGATCACTTTTTGAGTAATCGTAAAAATAATCATACCCTACCCCACTGCTCCAACCACCCGCTACATCTTCCGCGGAATAGCCAAAAGGAGGTTCTGGGCCATCAGTTAGTGGAAAATAAGCATCGATGCCAACAACGTCAATGAACTCTGAAGACCAAAGTTCATCCATATTGTACCAACCATCATATGAATGATACTCGCTCCAATCGGCAGCGTAAGTTACGTTTACTTCTTTTCCAAGCTGAAGCTTTACTTGCTTTGCAACTTTAACTAGCTCTGCTACTGAAGGATAATCACCCTCTACATCTTTTACTCTGGTAAGCTGAGCAAACTCAGAACCAATAATAAACCCTTCCACTTTAGTTTGTTTGGCAATGGTCGTGTAATGCTCTATGAATTTGCTATACTGATTCTCAAAAAAATCACTTATATCTTCAGGAGGCCCGCTCAATTTTCCTCGCCACTCTTTGTTTTCTGTGTCGAGCAAGAGCATTGGATAGAGCATCACCTTGTAACCTCTGCTGTGTAGCTCTTTTATATATCTTATTAGCGCTAAATCACTAACTGTGCCACCATATCTTGAATTTCCACTTTGATCTTTTGAAATTAGCTGAGCATTATCTCTGGTTATATTTCCCACTTGCCAATCATCAGGCACTACCCTAGAATCATCTTGAAATTCAACTGCAGGGTATATTTTACAATCTTTAATGTTCAGATCATTTACAAACCAATTGACTACTACCGATACCCATTCAACATTTGGTAAACTTTCCTTCAATTGGTCCAAAGAAAGCATAGTATCGCTCTTTTTTGTGTGATTATTGTGATTTACTCTTTGTGCCGGTCCATAGGGAATATATTGGCTACTGCTTATTCTTTCTCGCGCAATTTTCTTCTGTATTTTCGTATCATACACAAACTCCCCTGAACCTGGTATGATATTGATATTTTTAATGTTTTCTGCTACTAAGAATCCACTGAGCTTCAGTGCAGTTTGCATTTCAAATGTAAACACCGGAACACGATTACTATAGTCTGCCAAAGGAAAATTTTTGATGACTATGTAAGATATTCCTCTATAAGCTGGTACATTCTTCTCACCTTCAATTGATAACATAAACGGATCAGGGTTTTGGTCTTCTCTGCCGTGGTAAAAAGTATAATCTATTTGGTCAAAGCTAAGCGATTTCGTACCCGCCCAGATTCTATTTAATTTTTCTACTTTCCCCTTGCAAATTGCAATTGCGAGTGTTGCATAGTAGTTATATGTAATATTTATACCTCTTCCTGTTTTATTTTGAGTGGTTATCGCCTCCTCTTTTATTGGCTGTGACCAAATAATGTTTCCAGCAACGCGAGCAGTGCCATAGATAATTGGAATTGCTTTACCATAAGTTGAGGTTTGAACTTGCAGATTTTTCAGCCTCGCCCCATGCGTTATCTTTTGCTCAGCATCAAGACTAAACATTGCACTATCAAGCTGTGCACCAAGCAGAGCCCCGAGCTCTGAGCCGATAATTTGGCCAATTGGACCAAAGATACTACCTGCTTGACTTAAAATTGATGATAAAATTATTGTAGACATAATAATCCTCCTTTTTGATAGATTGTTTTGAATTTTTGAAAGAAGATCCCAGACTGGGATGAAATTGGGATCTACTGTATAGTAGTGTCATGCAACTGGTATCCAGGAAAAAAAGGATGTCATCCGAGTAGCTGACACTGGTTTCTTACCAACAAAAAACTTAGCATAACTTGCGTGCTCAAAAAATTCCTAGATTCCAGTACTGGAATGACACCCCTTTAGAAGTTCAATGACCCTTCTGGATAAAAACTATTGTCAAGCACTGGAATGACACTGTCTCTTATACACATCTGACGCTGCCGACGATACTCCTTGTGTAGATCTCGGTGGTCGCCGTATCATTAAA
>NODE_39_length_3857_cov_3.102381
TTTTTCAAGCAGAAGACGGCATACGAGATCATGCCTAGTCTCGTGGGCTCGGAGATGTGTATAAGAGACAGGAAGAAGTACTGCCCATTCTGCAAGAAAGCAAAAGAGTTATTGGATGAAAAAGGTGTGAAATACGAAGAAATTGATGTACTTAGAAACTCGGATTTGTTTGACGGTATAAAATCAAAATATAACGTCAGGACAGTTCCACAAATTTTTATTACTGATGAAAATGGTGATTATTTACATCATATTGCTGGATGTGACAAATTGATGGATCTTGAAAAAGAAGGAAAGTTGGATAATATGTTAAATAACAATGAAGATAGCATTAATGCAACAGCTTACACAAGCGGCAGTGATGAACACGAGGGATGTAATATAATACATAATGAAGATTTTATGTGATTTTTTTGTCTTACCGTTGCTGGCATACCCACTTTAAACAATTTTTAATGAATTAAAAATACAATTCATCTAGTGAGTTTTTTTAGTGGGAAAAAATGATAAAAAATATTATAATTGTTAGCAACAACTTAATTAGTATTGAATTAATTAACAAACAAGATTTAGAGAGTTTCATCAAGATTTTCACAGTGCTTGATAAGCATATAGCAGCTAAAACTCTTTTTACAGAAGAAGTGACAATAGAGTATAAACAACACAATTGCATAGAAGTTGTTGAATTGATAAAAGATACAGGTTTTACATATCATGATGTTGAGAATGTGTTAAATCACCTAAGTAATCATGGAATGAAAGTACCAAGTAGCGTTATAGCAAGCACCCTTTCTTCTTCATACAATCACGCACTTGAGTCTAAGGATGTAGCATTTGCCTGTTCTAAAGGGTTGCCACAATTTTACATCAGGGTAAATAAGAATACCTTTATAATGACTCCTATAAGTGAAGAGAATCTAGAATTGAATTCGCAAAATAGCAAAATGCTTATAGAGTCATTAAAGAGCGAAAAAAGCACTTATGATTGCATAGTGGAAGAAAATATCATCAAAGTTATAGTGCATTCTGAAATACATCAGGCTATAAACTCGATTATAAAATCACTGATAAAGTCTTGCCTTTTAGCAAGAGATGAAGAAGAAAAATTCAAAGAGAAATTGAGACAACTTGCTTTTAAAGATCAAGCTTTCGTTGAGTATTCTAGCATCAAAACCATTCATAGATATCCGAATAACCATCCTCTGAGAAAGCATGAAAGTGTTATTAAAGATATAGAAAATATTTTATGTGATTTCATAATAAATGAGAACAGCGGGTTTGCTATAGAGCGGTTAAATAAACTGGGCTCAGAAGTCTCTCCAAATACTCCAAGAATCATCACTAAAACTATAGATAAGCTTGTTAAGTTTCACTAAAATGTTGTTGGAATGGTTTTAGCCAATGTCTACATATATCTGATTTTTACTGATTGAGTGGAGCAATTGAGCTGCTCTCTGTCATCCCAGCGTTTAACACTGGGATGATTTCGTTGTATGGTATCTTGTATAGTGTTTTACAAATTCACATAGCTATTTCAAATTTACCCATATCAATGTCAGTAAATTTATTGAGAAAATATCACTTAGTTCTTTAAATTTATGTTTTTGGATATATATTAATCATTTATTTTCAAAGCCTCAATAAAAGCATTTTGTGGGATGTTTATGTTTCCCACAGAATGCAATCTTTTCTTACCTTTCTTCTGCTTTTCAAGCAGCTTCATCCTTCGTGTGACGTCTCCACCATAGAGCTTGGCTGTTACATCTTTTCTATACGGGTTAATCGTTTCTCTAGCAATAATTTTTCCGCCTACTGCCGCTTGAATCGCGATTTTATATTGCTGGCGTGGTATCAAGTCTTTCAAACGTGCACATATTTCACGGCCTCTTTTTTCTGCCCTGCTTTTATGAACAATGCAGGCTAACGCATCCACAGGTTCTCCATTAACTAAAAAACTTAATTTATCTATCTGACTTTCCTGATAATCGGATATTTCCCAATCTAAACTTGCATATCCCTTGGAAATTGATTTTAGTCTATCGTAAAAATCAAAAACAACCTCAGACAGCGGTAATTTATACTTCAGTAGTGCTGTTGTCGTATTACCAACATAAGATAAATCCTGCTGTTCTCCTCTCCTCTCTTCACACAGAGATAGAATCTCTCCTAAATATTGATCAGGTACCATTATAGTTGCAGTGATCCACGGTTCTTCCACTATTTCAATTTTTGTAGGGTCTGGCATATCGCTTGGGTTATGGATATTTAAAACTTTACCATTTTGTGTTGCAACTTTATATATAACACTCGGTGCAGTTGCTGTTAGATCTAAATCAAATTCTCTTTCGAGTCTTTCTTGAATGACTTCAAGATGTAGCATTCCTAAGAAACCGCAACGAAATCCATAACCTAGCGCATTTGACGTTTCAGCATCAAATGTAAAACTAGCATCATTTAAATGTAATTTTTCTAGTGCTTCCCTTAAATATTTAAAATCATCTGTGTTATTGGGAAAAATACTGCAAAATACTACAGGATGTACTTCTTTAAAGCCAGGTAATGCCTTGCTGCACGGCCTTTTCTCTTCAGTAATAGTGTCTCCTACTTTGCAGTCTGCTACTTCTTTCATTGAAGCAGTTATAAAACCAACTTCACCTGCTGAAAGTTCACCAGTCATAACTTTTTTAGGAGTGAAAATACCGATATTATCGACCTGATATGTAGCATTATTAGACATCATAACGATTCTCATGCCTTTTTTTAGTACTCCATTTTTAACTCGCACTAAAATTACTACTCCTAGGTAAGGATCATACCAACTATCAACTAAAATTGCTTGCAGTGGAGCATTTGTATCACCTTGAGGAGCGGGAAGTTTTGTCACTATAGCTTCAAGTACATCCTTTACTCCAAGACCAGTTTTTGCCGATATCAAAATTGATTCAGTTGCATCAATTCCGATTACCTCTTCAATCTGAAGCTTTATCCTTTCTGGATCTGCAGCAGGAAGATCGACTTTATTAAGCACAACTATTATCTCATGATTATTGTCAATTGCCTTGTAGACATTTGCCAGAGTCTGAGCTTCAACTCCTTGGCTGCTATCTACTACCAAAAGTGAGCCTTCACATGCGGCTAAGCTTCGGCTGACTTCATATGAAAAGTCAACATGACCTGGTGTGTCCATGAGGTTGAGGCAATATTGATTACCATTATTTGCAGTGTAATTGAGTCTTACCGTTTGTGCTTTGATTGTGATTCCGCGTTCACGCTCTATATCCATTGAGTCAAGTACCTGATTGGTCATTTCCCTTGTCTCAAGACCGTTACATTCTTCTATCAAACGATCAGCAAGAGTTGACTTCCCATGATCTATATGTGCTATTATTGCAAAATTTCTTATATTGTTCATAGATCTACTTATTTAAGTAGATCTATTTTACATTTTAAGTATTACAAGAGCAATTATTTATATCTCTTTTTGCTAAAAACATTAAGCTGAAGTCCTTGCCAATGGCCGGCAATGCTCATTAGCTGATGCTTGCTTCACTGTGCTACTTGGATCTTCTTGCTGTCTACACATTTTTACTGCATCAGCAAGGCTTAGGTAAGCATTACCAGCTTTAATTTTTACATCTTTTTTATTTTCTTCTAAATCTTTATCAGTGGGTCTATCGCCTATTACTCTAATGCTGCCATCACTGTTAGCACCTAATGTAATGCTAAATTCTTTTCCATCTACATACCAGTTAAACTTTATTCCATATTGAGCTGCAGTACCTAAACTATAACACCTGTCTCTTATACACATCTCCGAGCCCACGAGACTAGGCATGATCTCGTATGCCGTCTTCTGC
>NODE_40_length_3773_cov_3.340368
TTTTTCAAGCAGAAGACGGCATACGAGATCATGCCTAGTCTCGTGGGCTCGGAGATGTGTATAAGAGACAGGTTCCAGGGGAACCAATTAAAAGACATCCTTTTGGTATCTTCCCACCTAACACTTGAAATTTTTGCCTTTGTTTAAGAAAATCAACAATTTCAACCAACTCTTCTTTTGCTTCATCAATCCCAGCAACATCATCAAATGTCACTTTTTTTCCAGTAGTCATAAGCCTAGCTTTTGATTTGCCAAAGCTTATAGTTCTATTACCTCCTGCTTGCGTTTGTTTAAAAAGGAAAAGTAATAAACCGATAAAGATAAGCGTCGGAACCCATTGAATAAGTAATCCACCAATTATACCTATTGCAGAGTCTCCAATTGAAAAGGAGAACTTCACTTTCCTATCATGCAAACTTTTTATTAAGTCACTATATATAACACCACTTGAGTTAAAGGCTGACCCATCCCTAAACTTTCCTTCGATGCTTTGGTTTCTTATTGTAATATTTTCTATATCATTATCTTCTAATCTAGTTAAAAATTCTGAAAAAGGTATGGTTGTTTTACTCTTACCTATACTTCCGCTAAATTGAATACAAGCAACTGAAATAAGAACAATAATCACTAACCAGATCAATAAGCCTTCTAAAAATTTTTTCATTTACATTTCTAATTAAATACTAATCAAGCTTACCAAATTTTGCTTTATCATGCTATTAATAATGCATTGAACCTTATCGTCATTGGTATTTTTTCCGTTATAATTTATATCAGGATAAGCAAGCACCTTTCCATCTTTTTGTACTGTAGGCAAAGAGTAGAAAACTTCAGGGCAGCAGTTGTAATCCTTCAGAAATTCAGGAATTTTTTGCGTTTTTTTTAGCGGAGCAATAGTTACTGAATACTTCTGATTGCTAAGTATTGTACAGCTAAATCTATTGTCCCATTCAATAGGGACATTTAATGTTAGGTGTACAGTAATTTCCTGTATCTTTGATGATTCTCTCATTATCAAGATGCTCCCTCCATATTTTCTTATTTTGCACCCAGAGAGTGTACAGTTAATATCACTATCTTTTTGCGATATTTTGTTAAATATTGCGATAAGGCTACGGTACCTTGGCTTATAGTGCTTGTTGACAATTGCCATTATAGAGTAAAGAAGAAGCCTCAAGGCTATTTCCTCTGGCAATTGATAAAATTCACTTAGTTTAATTTCAATATAACCAAGATCATGAACATTAACGCAGTCATTAAGTGCAAGGCGTGTGTAGTGCATCAACGCTTTTGCAGCTCTTTTCATATGAAGTGCTGTAAGGCATATTCGCTCTGTTAGAACATCTTGATTATCACTTGCTTTAAGTAAGTTACGGTATAAAGTTCGTCTGTATTTTAAGTCATAATTGCTTCTATCTTCGATCCATCTTAATTGGTGAAGTTTAGCATACTTTTCTATTTCACTACGACTAAAATTTAACAACGGCCTAAATACATAAATACCATCTAAGAAATACTTGTAGTCCATTGATGATAATCCATCTACTCCACTACCCCGCTCTAATCTCAACAAGAACGTTTCTGCTTGATCATTTTTGTGGTGAGCAACAAATAAATATTTAACATTATTATTTTTACACCATTTTGTTAATAAGTTATACCGTGCTTTTCGTGCCTGCAACTGAATATTGCCTTTAATATTTTTCTTCTCCCAATTTAATATAAACGATTCCTTTGCCCCAAGTTCTTTTGCATAGCTTACAGCAAAATCAGCTTCTTTTTGAGATTCTAAACGTAACCCGTGATTTACTGTTAATGCTGTAGGAAGTGAAGGTTTATTTTTTTTTGCCCAATTAATCATTAAGTGCAATAAAACTACACTGTCTACACCACCTGATACTGCAATCGCAACTTGATTATCATGAAAAGCAAACTTATTAACTATATTTTGAAATGACAGCTCCAATCGCATTATGTTTCTTGACGGTTAGGTAGTTTATGTCTCTCTACATTATATCGCTAAGGAACTTCAATACAAGCAAACTAACAATCTGTGCAAAGGATTTGTACACTGTATCATCCCAGTGCTGAGCACTGGGATGCGAAGGAGATTAACTTTTGATCCCAGAGAATGAAAATTCTACTCTACGATTTTTAGCATGCTCTCTCTCATACTTGGAATTTCTAGAATCATCTTTTACATTAACCAAAGGCTCAGTTTCACCTTTAGAAGCAGTTTTTATTCTATTTTCTAGATAAGGTGTACAGCTGACCATAAATTTTTTAGCTGCATCTGCTCTTCTAGCTCCTAGTGCAAGATTATACTCGTGAGAACCACGATTGTCAGTATGACCAGTTAAAGTAACCTTTGCGTCAGGATTATTTTGTAACACTTCCATCACGTCAAGTAATGCATCTGCACTCACTTCACTGATACTAGATTCATCATAACCAAAGAAAACTCTTTTATCACCTATCTGCTTAACAACAGCATTCATTTTATTTGTCGTATTTACTCCTTTTTTAGGGCAAGAACTTACACCAGTAAGCAGTAAACAAAAACAACACATTATAATCAGTCTACTCCACATCACTAAACCTCCATAAATTTAAAATATAGTGCGTAATTTTAATTTTAGTACTAATAATCCCTCTATACTAGAATAGAGTCAAGGGAAATAAAATACTAAATGTTTTCTTTACAATCTTATAATTAATTTTCTGATAAGATGCTCAATTCTTAGCAATGAAGTACAATAAAAGAATAAAAATACAATTTTTTATTGTACTTTAAGCAAATATACTTTTAACTTTATTATTAATCTATTACGATATTAAGCGGATGTTTCAAAGCAATGAATAAAAATGAGATCTTATAAGTTTTTAGAGGAAGTATTACATAAGGTAAGGAATATCGAAAACATACTAAAACTACTAAGCAAAAGCCAACTGGATATAGAGGATAAGATCGAGCAAATGTGTCTTCTAGAGGAAATCAGACATGAAATTATCTCTCATGATGCAATAAAGGAATCATTAGCGGATGCTCTTAGGAATAAAAAGAGTGCGAATATTCAGCAGCTAAAGTTAATAGAGGGGATACACAAAAGCAGCAGTGCTATTCCTGTTGATTTAGTAAAATCTTTGTCCAAAGCTAAGATTGAATGCCAAAACTTATGGAGGCTAACTAATTCTGAAATTAGTAACTTAGAAAAGCTGAAAGAATGCTTTACTAACCTAATTAAGCTTACTCGTGAAGCAGCTTCTATAAAATCGCAGCAATTAAAGCGCTCAAACTATGAGTCATTGCTTGCTGACCATGACTCTAATATCACAGAAAAGAACATAAAGGAAATATTTCCTAAGCTAGGTAAATTTTTTAGTGAAAATGTAGAGAAAGTAACTCAAAAGCAGAAGAAGGATAAGGTTACTAATATACAAAAAGTTACGGTTCAGAGACAGATTGAACTTGGTTCCTTATTCTTACAGCAAATGAGTGTTACACCAAATGAGATTTCCATTTCTTATTACGATCCTATCGATTATGATGAATCTGACCTTTGTTATGGTTTATTTTTACTTTTACGGCATACTGGTTATGCAATTCATCAAAAATGTTTAGCGCAAAATTCTATAAAGAGCTCAATTACAAAACATATTATGTATGAAACTCAAGGGTTATTCATGGAAAGGATCATTGGCTGTCTCTTATACACATCTCCGAGCCCACGAGACTAGGCATGATCTCGTATGCCGTCTTCTGCTTGAAAAAA
>NODE_41_length_3714_cov_3.098708
TATCGATGTTGAAATGCTGCTGAAAATCCGTGAATTCCTTACCTTTTTGCCAGCAAACAATCAAGAGTTGACAAAACCTGTAACAATCTGTGACTTAATTGATGATGTTGATGAATCTTTGAACACTCTAGTCCCTACCAATCCTAACACTCCTTATGATATATATGAACTTATTGAAAAGGTGTGTGATGAAAGGAAATTTTTTGAACTAAAGCCCGATTTTGCTCGTAACATCATAATTGGCTTTGGCAGAATTGGAGGAAATACTATTGGTGTTGTTGCAAATCAACCTATGCACCTTGCAGGATGCTTGGATATTGACTCTTCAAGAAAAGCTGCGAGGTTTGTAAGATTTTGTGACGCGTTTAACATTCCCATCATCACACTTATTGATGTTCCAGGTTTCCTGCCAGGTACAAATCAAGAATACAATAATATAATACAACACGGAGCGAAACTGCTTTACGCTTACGCTGAAGCGACCGTGCCGAAAATTAGCCTTATCACTAGAAAAGCGTATGGTGGTGCATATATTGTTATGAACTCAAAGCATTTAAAAGGTGATATAAATTATGCTTGGCCAACCGCTGAAATAGCTGTAATGGGACCTGAAAGTGCAGTTGAAATTATATTTAGGCATGAAAAAGACCAGCAAACGTTAATCAAAGAATATAAAGAGAAATTTGCTAATCCATTTTTTGCTGCATCACATGGATATATTGATGATATAATAGTGCCAAGTAAAACAAGGTATCACCTTCACAAAGCACTAGAACTACTTAAAAACAAGAAAGTAGAAAGAATATGGAAGAAGCATGATAATCTTCCTTTGTAACTTTCCTCTCAGTCTTTATTGTAAGGTCTACAGTGCCGTTACACCAAGACTAGCGCTTGGATTACCAATAACGCTAACTTTTGGGTTCTTTTTTCTACAATGTATTCTTACTTTAGCTAAAAATTACTTCCGCATATTTTAAGTCTGATTATAATGACAATTAGAGATACTTTTAGAGCTCAAAAATTTATCTTTGTCTGCAGACTTTTTTTATTAAACTCATAAAAAAATGTAGCGTATCCTCTTCAGCGTATGTGGGTGCATACACACATACTTAATTTCTGTCGTATGTGCACTGCATTTTTTTCTAATCTTTTTTTTCACAGGGGGATTTTACGTTCAGAATTCCAGATACTTGACCTTTACTTTAGCTAATAAAAACCAACTGGTACCTGCGGTTTTTATAGCCTCAAAATTTCAATCAAAATTCAACTATCATTCAAAGAAACTTATAGTTATTCTTAGTGTTATTACTATAGTAACAGCGCTATGATGATAAGAATATGGAATCCTTTATAACTTTCTTCTCAGTCTTTATTATAAGGTGTTCAATAATATGGGAAGAGTAAAGTTTTAAAGAGATAATTAAAATTATCCTTATCACCTACTTAGCAATAAATTATATTTGCTTAATCGTAATTACTTACACTTCTTCAATGTCCTGTTTTATTTATGGCAAACATTAAGCTTAAAAATGTACACAGTCTATTAAATTATATTATTTGTTTTTTCCTTATATACATTCAGTATATGCATTCTGCTATTGCTTTAGATAACTCTTCATCACATTTAAAAAACTTACCTGATTTTTTACCTTTTAGAAAACCTTTTGATAATATAGAAAAAATTATTAGAACTGACGATTTTAGAAGTTTTGATCTTGATAAAAGAAATAAGCTTTATACCAATGCTCATAATAGTATCAGTCTTGTAAATATTATTAATAAAATTATCTTAGCTCAAGATAACTTATTCATACTAGAAAGTAAGCCGTATAATATAGTACTTGTTGATAATCCAAATCTTAGTAGAACTACAGGTACTGCAGGAAAGGACTATGTAATTATTGAGGGAAGCTTAAAAAAAAATATCAAAGATTATACTAGAGTGATATCACATGAATTAATTCACAGATATATAGGACATATAATAGAGCAAGACAACGATAAGAAAAATGAAATAAAATATAAGTGGTTTTTTGAAGGATTTACGGAATTTTATGGAGTGAAAACCTTACTTGACACGAAACTTATTGATAAAGATGAGTACTTAAAAATAATTAATATTACTTTAAAAGAGTATTTTAATTCTTTAATAACTAATATTGATTTCGAAAAAATAAATCAAAAGCATTTACTTGATCAAAACATAAGCATGTTGAGTTATAACAAAGGTTTTATTCTTGCAATGATAATTGATGAGAAATTAAATGAGGTTAGTAATGGAAGGTATAACTTATTGACTACTATAAATAGTATAATAAGTGAAATAACTTCAAAGAAAGTTAATTTTAATGTTGACTTATTTGCAAGTCATTTAAAACACCACTTACCAGAGTCCTTTATAAAAGATATCATAGCCTCTATAAGAGATTCTAGTATACTTCTCAGTTTATTACCTAGTAGATTACTAAATAAAAATTTAACTTTTCAAGATACTGATAAGTATAGTGATATATGCTTTAACTTAACCAGAAGTCTAGAGCTACAAAAAATACGTGGGGTTAAATTAGGTAGTGATTGCCATAATATGGGACTCAAGGATGGTCAAGGACTAAAGTGTTATAGTATTGACTTCAATAGTGGTAATATTAAGTTAAAAGTCCTTGAAAACAAGATACCGAAAGTTATACATTTGAAAGCCAACAAAATAACGAGTAGCACTCCAATATATAAATAGCTCAAATAAATGCTTGACAAAAGCTATAGTAAACCTAGACTTTGCTATTTTAAAGTAAAATAATTATGGTAAACAATAAAGAAAAACAAGTGGATTTATTATTAGAGCGTCTTAGCGCTAATATCGGTCAAGTTAGTAGTAGTGTCATACTTAAAAGAATAGAAAAGCTTTCAAGTAATTTTCATGGTAGAAATAATCACAGTAGCCATTGTCAGTTTGATAGAGATGGTGGAGGACATGGTAATATATGCTGGGCAGATAAGATTACAGAAGACTTAAGTAAAATTAATAGCGGAAAGGGTAAGGAAGTGTCCAGGTAATTTCCACGATAGAAGTAATTACTTTAAGCACAATAGTTACTGTCAATTTGAATGTGAGGTATATTAGTGAAGGCTGGTGTTATACTTAAAACTATAGAAAGGTGTAATATTAATTGCACCTACTGCTATTATTTTAATAAAGCTGACCAATCGTGGCGCAATCGAAAGCCTCATATATCGATGGAAATGATTGATAAGTTCAATGATCTTATTTCTCAAGGAGAACATGTGTCCCTCATAAATTTGTCGAATATAACATCAGCAATACTAGTTGGGCTAAGTTCTTATCAGATAAATTTTTTAATAACTTTTTGAGTGATATGGAAAATAGGCCTGATGATTGTAAGCAGTGTTGTTATGAAAATATTTGTGGTGGGGGAAGTTATGGTAACAGGTTTAACCCTGCCAACGTAAGTTTTAATAATCCTTCAGTATATTGTGAGGGATTTTTGGCAAAGGATTATACAATTTCTTTTAATGCATGGATTTTCTAAAGAAAAATTACGGCAGGTATTATTGAATAGTGATACTGAAAAAGCAGCTTAATGGTAGTGTATAAAAGGTATTTACTAGACATTTTTCTATAATCTAATTAGCATCTAGCTGTCTCTTATACACATCTGACGCTGCCGACGATACTCCTTGTGTAGATCTCGGTGG
>NODE_42_length_3679_cov_3.092171
CAGAAGACGGCATACGAGATCATGCCTAGTCTCGTGGGCTCGGAGATGTGTATAAGAGACAGTTATCAGCGTGGCCAAAAAATGTTATTAGAATAACATTAAGCATTTTTTTAATTAATAAACATTATTAATTCCTGTGTGCTTTTGGTACTGCCTATATTGTGCTTATGGTTGCTAAACAAATCACTCATTGAAGAAATATAGCAGTTTGTTTAACGATTTAATACAACAAATTCCAGAGGAAGAAAGGCCTATTTTCTTTCAAGATTTAGCAGCCATTCCTTTTATGGCACAAACTACTCATGATCCAAGTGCAGTTGCTAGTATAAACTTGAGTGTTGATAGACTCATAGAAAAGTATAAAGAGAATTTAAGCAAAGATGAATTCTATGTACAGCTAAATAGAGGCAACACAACCGACATTGAAGAGTACATCAAACAGTCAAATGAATTTACAGAAGGCGATAAATCTCATGCACTTGAATGCTTAAGATTTATCAATAGAACAGGAGATAATTTTGAAGACAATCATAGTAAGTTAACACTAAAGCAAGCAGCTATTTTGTGTTGAAAAGCCTGCAATGATAGAAATACAGGTACAGAAAATCAAAGAACTCCTTTGAATGATGAAGACATAAAAAACAGAAAAGATATGTTTTTAAAAGGTCTTGTAGACACTGCAACAACTTACGGTAATCAAGGTCAAAGTTGTGCAGGTGGAACATACAATAAATTATTTGAGTCTTTATCTGGCTTACATCCATCAGTGGTTATTACACTCGATGGAGAAGAGGCTAGAGCAATGATAAAAGAAACGATCACACAAAAATTCCCTGAAATGGCCAGAGCCAATTTCACCAATTTCTCTGGAAAAGAACAAGAAAGGATCCGTAGCGAGTTACCAGAGTTATCATCTGAAACAGTAAGGTATATTATGACTACGCATTCAGCTCTTGAGAGAAGGTGTCAAGAGTTCAGCAATAGATTAAACAATGATAAAAAGAATGAAATATTAGAAGAGTGTATGAGCAACTTATCCTGTGTTGAGCTAGAAAGTCCAATTGAAAGAAGAAGGTAAATTGTATTTGATTGTAGCCATTTATCTTGAAATATGAAGCAGAGTTTTGTATGATTATTTGAACTTAAGTTTATGTATTGAAATAACATGTAAAACCACTCCGTGTAGGTGATACGTTATGTTTTATCTACATGTCAAGGATTCTTCTCTCAACTTAAAGATGTTGCTAATCAGCACATACAAATGTAATATTAATTAATATTTATAAATAAAGCAATTCCATGGAAAGTAACTACAACGCTGACGCAATAAAAATCCTAAGAGGTCTTGATGCTGTGAGAAAGCGTCCGGGTATGTACATTGGTGATACTGATGATGGATCTGGTCTGCACCATATGGTGTATGAAGTTGTTGACAATGCGATAGATGAGTCTTTAGCTGGGTATTGCAGTAAGATTGAAGTTAGCATAAATGAAGATGGTTCAGTTTCTGTAACCGACAACGGTCGTGGCATTCCAACAGACATTCACCCAGAGGAAGGGATATCAGCAGCAGAAGTGATAATGACCCAATTACATGCAGGAGGTAAATTTGACAGCAATACCTATAAGGTTTCTGGAGGATTACATGGTGTTGGAATTTCAGTTGTTAATGCGTTATCGAGTTGGCTGGAATTAACCATCTGGCGCAATAAGAAGGAATATTTCATGCGCTTTGAAGATGGTGAGTCTATTGAATCTTTAAAGGTAATTAATGAAAACACAAATAAAAGAGGAACTAGAGTAACGTTTATGCCATCAACGGGGACTTTTAGTAGTATTGATTTTAGTTACTCCACTCTTGAGAGTCGCATCAGAGAATTGGCATTTTTAAACTCAAATATTGAGATCATTTTGCTTGATCTCCGTAATAAACCACATGTAAAGTCTCATTTTAACGATAGTAAAGAGTCTGAAGATAATTTTGGTACAGCTAATTTTGTACGGTACTTAGACAAAAATAAGACACATGTTACTAAAATTGCCAGCATTAGAGATAATGTAAAAGATCTAGGTACCAGTGTAGAAATATCAATGGAGTGGAATGATTCCTACTATGAGAATATGCTATGCTTCACAAATAATATAAGACAACGGGATGGTGGTACGCATTTGGCAGGGTTTAGATCTGCACTAACCAGATGTATCAATAACTATGCAAACAATGAAGGTTTTTTGAAGAAGGCAAAAGTGAATTTGACTGGAGAAGATGTTAGAGAAGGCTTAACTTGTGTTTTATCTCTCAAGATGCCTGATCCTAAATTTTCTTCACAGACAAAAGATAAATTGGTCAGTTCTGAAGCGCGGGCAGTTGTAGAGAGCATAGTTTTTGACAAGTTGAGTACAATACTTGAAACTGACCCCAAGTTAGCAGCAAGTATAGTAGAAAGAGCGATTAGGTCAGCAAAAGGAAGAGAAGCCGCAAGAAAAGCACGAGAGTTAGTTAAAAATAAAAACAATATTAATATTGCAACTCTACCTGGAAAGCTTGCCGATTGTCAGGAAAAAGTTCCTGAGTTATCGGAATTGTTTATAGTAGAGGGTAATTCCGCAGGTGGTACTGCAAAGCAGGGACGTAATCGTAAAACACAGGCGGTACTTGCTTTAAGAGGGAAAATTCTAAACGTAGAACGTGCAGGGCTGGATCGTATTTTTTCATCTGCAGAAATTGGCTCTCTGATCACGGCAATTGGAGCTGGAATAGGGAGTGAGCACTTCGATATTGAAAAAACTAGGTATCATAAAATTATCATTATGACAGACGCAGATGTTGATGGCTCGCATATAAGAACTTTGATTCTAACTTTCTTTTTTAGACATATGCGTGAAGTAATTGAAAAAGGATATTTATACATAGCGCAGCCACCGCTCTATAAAGTTACAAAAAATGCTAAAGATACTTATATCAAAGATGATGAAACTTTTGAAGAGTATATAGTAAATTCAGCGATTAAAAAATTAACATTAAATGGTGTAGGCAAAGATTTGCGTTTCGTTTTGAATAAGTGCCTCAGTATTTCAAACATTAGCAAAAATTATGATAGGGAAATACCAAAAGATCTCTTAGAATCATTGCTAATTTTAAGCAAAAAGAATGCTCTATTGTCTGCTGATGAGATATTAAAATATTTAAAATTGATGTATAGTGAATATACTTGGGAAGTAGAAGTAAAAGATGAGGAAATTCACATTGCTAAATTGTTTCAAGGGTTAGCAGACAAATATGTATTCTCGCTTAGTATGCTTGAAAGCAAAGAAATACGGAATATATTGAGTTCTCTTGATAACATAATTGATTTATTTGATGGTGATTCATTTTTACAGTCGCAAGAAACTGAAATAAAAATAAAGTCTCCAAGTGCACTTGCAAAAATAGTGATGGATTATGGTAAAAAAGGTTTAACTCTGCAGAGATTTAAAGGCCTTGGTGAAATGAATGCTGATCAGCTTTGGGAAACTACACTCAATCCAGAAACTAGAACTCTGCTAAAAGTTGAAATAAAAGATTGTGAAGAAGCAGATAGCATATTTTCGGTGCTAATGGGTGATATCTGTCTCTTATACACATCTCCGAGCCCACGAGACTAGGCATGATCTCGTATGCCGTCTTCTGCTTGAAAAA
>NODE_43_length_3672_cov_2.921558
ATTATCAATCCCAAACAGCCAATGGTAAATGTAGTCGCCAAATATATACAAAAAGCGTAGACAGCAAATCTTCCACTAGCCTTAAGTTTAGTGAAGTGAGTACTCTCTTTAAATGTATTGTACTTTTCTCGGATGCCCAACATGTTATATTTTATGAATACTACGTTAACTAATTCTAGCAAATTATGAAGGTAAAATCAATATTAGCATTTATATGTAAAAATATTGAGCATTAAAAGCTTTTGAAGTACAGTAATGATGTTAGTAATAGCACAACATATGCATGATATAGAACATATACGCAAAAACCCTGAAGGATTTGAAAAAGCAATAAAAAGCAGAGGGGTGAAAGAATTTACTACAGAAGAAATATTAGAGATTGACCATAAAAAAAGATCACTGACTACAAAATTGCAAGCTTTAAATAAGCAACGCAATGAGATCACGGAAGAAATAAAGAGGCTTAAAATGAACAAAAGCTCCTGTGAAAATGAGGTAGAAGTGTCAAGAAACATAACAAATGAGATAGAAGCAATCAGCTTAAAAGAGCAAACGGAGAAAGATAACTTAATGAATATCTTATCTAACTTACCAAATATCTCTGCACAAAACGTGCCAATAGGTGAAGATGAGAGCTCTAACGTAGAAATCAGAAAATATGGAGAGAGAAGAAAATTTGATTTTACACCAAAATTTCATTATGAACTCGGAGAAAGGTTAGGCTTGATGGATTTTGAACAAGCAGCAAAAATTTCTGGATCAAGGTTTACAATATTAAAAGGACAGTTAGCTAAGCTTGGACGAGCATTAATAAATTTTATGCTGGAAACACATGTTAATGAATTTGCCTATACTGAGGTGTATCACCCAGCCCTGGTGAAAAACGAGGCGATGTATAACGTTGGTCAGCTACCAAAATTTTCTGATGACTCATATTTAACTACCGATAAATTAAGATTAATTCCCACAAGTGAAGTAGTTTTAACAAATTTAGTTGCTGACAAAATAATAGAAGAAAAAGAACTGCCTATTCGTTTTACTGCATATTCAGAATGTTTTCGTAAAGAAGCTGGCAGTGCAGGACGAGATACAAGAGGTATGATAAGGCAACACCAATTTGGTAAAGTGGAGTTGGTAAGCATCACAACTGAAGACCAGTCAAAAGACGAGCTTGAACGTATGACTAGTGTTGCTGAAGAGATATTAAAAAAACTAGAATTACCGTACAGAGTAATGCTACTTTGCAGTGGCGATATAGGTTTTGCTGCACAAAAGACTTATGACATAGAGGTATGGTTACCTGAGCAAAATAAATATAGAGAAATATCAAGCTGCTCAAATTGCGGTACGTTCCAGGCAAGAAGAATGAACACTAAATACTTCTTAGAAACTGACAGAAAAACAAAAAAATACGTTCACACTTTAAACGGCTCAGCTTTAGCCATAGGAAGAACAATTGTTGCCATAATGGAGAATTATCAAAATTCCGATGGGTCAGTTACAATACCAAACGTGTTGCAAAGATACATGAGTAATGATACTGTTATAAGCAAACAATAATTTTGACATATATAGAAAAGCGAGGAAATAAAGATGAAGGTTTTTGTTATAGGTTCTGGTGGGCGTGAGCATGCTTTACTTTGGGCTCTAAAGAAGTCTCCTACCTTGACTAAGTTATATGTTACTCCTGGTCGCCCGGCCATGGAGAATTTTGGAGTTCTTGTGAATATAAATATTCAAGATTCAGTGGATGTTACACAATTTTGCAAGAAAGAAAATATAGAGCTAGTAATTATTGGTCCAGAGCAACCGATAATTAATGGACTTGCTGATGATTTAACTGCAGAGGGAATAAATGTTTTTGCTCCAAGTCAAGCAGCTGCAAAACTTGAGGCATCAAAGTCTTTTACGAAGGAACTATGTAAACAATATGGTATACCGACCGCCAAGTATGAACGTTTTATTGATGAAAGGTTAGCTAAAAATTTTGTCCGTAGTAATAAAATAAAATTGCCGCTTGTAATTAAAGCAAATGGAATTGCAGCAGGGAAAGGTGTCATAATATGCCACACAGAAAATGAGGCTTTTTCAGCAATAGATTCAATGCTAGTGGAGAAAAATCTTGGTGAGTCAGGTGAAGAAATAATCATAGAAGAGTTTTTAATTGGAGAGGAAGTAAGTTTTTTTGCTCTTATTGATGGGTTGAAGGTAGTAACCCTTGGGTGTGCAAAAGATTACAAGAGAGTTGGTGAAAATAACGAGGGACAAAATACTGGAGGCATGGGGTCATACTCATCACCTTCGATTATAAGTAAGGAGATGGAGCAAAAAATTATCCAAAAAATAATATATCCTACAATTCAAGCACTGACTAACATGGGAATATCCTATAAGGGAGTACTCTTTGCTGGTTTAATGATTTGCAAAGATAGTCCAAAGCTTCTTGAGTATAATGTTAGGTTTGGGGATCCGGAAATACAATCTATGTTACCTAGACTTGATCCAAATTGTGATTTGCTAAAGTTGATGTTGTCAGTTGCAGAAGGCAAGTTAAATACAAAAATGGTGGAGTTTAATCACAAAACTACAGTTTGTGTAGTTGTTGCAAGTAAAGGCTATCCTGGTGATTATCAAAAAGGAGAGGTAATTAAAGGATTGGATAAAATTGAAAACATTCCTGGTGTGCTAGTTTTTCATGCTGGTACTAAGCTAGATGAAAGTGGTAATTGGATTTCCGATGGCGGAAGGGTACTAAATATAGTAGGAGAAGGAAACACTGTGGAAGAAGCTAAAAGTAAAGTGTACTCAGCATTAAATTTTCTAGAATGGTCAGGTGGGTTCTTCAGGTATGATATTGGTAGTTAATTTAGCTCATGCAGAAACGAAAAAAGTCACTTTGCAAGCAGTAAACTAAAGAAAAACATGATATCTGTTCAGATTCATGTGAAACCAGTGCTTCTTTTCTTGTCATGAAAGTAGCTGACACTGGGATCCAGGTTGATGAAAGCACACTAGCATAGAAAGTGGTTACAATGTTTTCGATGAGATTATATGGAAAACTGGATTCCAGTGTCAAGCACTGGAATGACACCCTCTATTATGCAAATTACCTGCTAATTGCAATGTTCGTACAGATGTGGGTCACGCGCTGGAATAACACCCTTGGTGGTAACAACTAAAGAAAAATATCAACTAGGTTTATAGTCTATTACTACTGTTTTTGCAATTTTGTCGTGAAGAAATTGTTTACGCTGGTCAAGGATTGCAAATAATATGATTAAGATTGATACAACTATGAATAGACTAGAAATATTGAATAGTGTGTAGCAGATTATAAAATATAATACTCCAAAAACTGCTGTTCTGCTTATTGCTTGTATTAGAGTGATTTTTTCAAGTGTATTTTCGTCTTTTACACGCATGCGAAGTAACAATTGTCCTGGAGTACCACCAAATTCTATTATCGTAAATACATAAAATATTAATTCCAATATCAACCCTATTACTTGTATAGCTACTGCTTTATCTAAAATCATTTCAGTTACATTGAGTGATAGAGAATATGCTAAAGTAAATCCAATGATAAATCCGATAACAAACCCTGTCTCTTATACACATCTCCGAGCCCACGAGACTAGGCATGATCTCGTATGCCGTCTTCTGCTTGAAAAA
>NODE_44_length_3665_cov_2.637124
TTAAGCAGTGGATAGGCTTGCAGGATAAATATAAATCTCTTTTTTGTGTTGTTGATCTGCATGCAATCACAGCAAATAAGCTTCCCGCAAATGAATTAAAAAATAATATTTTTAAAGCAGCAGCAACTTATATTGCATGTGGAATAGATCCGGAAAAGTCGATTATTTTCAATCAATCCGCAGTTAGTGGTCATGCAGAATTGGGCTGGCTGCTAGGGTGCTATACACCAATTGGTTGGCTTAATCGTATGACTCAATTTAAAGATAAGGCTGGAAGCGATAAACAAAAAGCTTCTCTTGGGTTATATAGCTACCCAGTACTTATGGCTGCGGATATATTGCTGTATCAAACTAAATATGTTCCTGTTGGCGATGATCAAAAACAGCATTTAGAACTTGCACGTGATATTGCATCAGCTTTTAACAATCATTATGAATGTAGTCATTTCATCATACCTGAAATCTTAACTTTGGATTGTACATCAAGGATAATGAGCTTAAGAGATGGAGCAAGCAAGATGAGCAAATCTGATCCTTCAGAATATTCATGCATTAACCTTAACGATACAAATGACTTAATTGTCAAGAAAATAGAAAAAGCAAAAACAGATTCAATTCTAGGCTTTGATTTTGCTACTTTAAAGTGCCGTCCAGAAGTAAACAATTTGGTAAACATTTATTCAGTGCTTAGTGATTTAAATGTAGAAAAAGTGTGTGAAAAAGTGAATAAACATGACATGAAGAACTTTAAAAAAGAGTTAGCTGACTTAATCATCAGCGTTATATCACCCATACGCGAGAAGATGAATATTCTTCTAAAAGATCAGCTTCATTTACATAAAATATTAAAACAAGGTACAGAAAAAGCAGCAGAAATTGCAAATAACAATATAAAAAAGATCAAGGATATTATAGGGTTTGTTCAATAGGTTACAACTATTTCTTCCCATGGCTTTCAAATCGTGCAGCTATTTTCTTTACGCTAACATGAGTGAGAAGAGGTTTTTTACTAACCGGAAGTTTAGAATCGGACTTTGCTGTTATGGGGTTCATTTTAGATCTTTTATTTCCTACCGGAAATGAGTGAGATTGGGAGGCAGTTTTTTGCGATGGTGCAGGATCTTTCTTCATACCGATATCTGCTTGTGTTGCAGGGGTGGCTTTGCTCTTAGCAACTTGATTTTGCTCAAATTTTTCTACTATTGACTTTACTCTACCGTCCTTCTTGCTATTTACTTCTTCTTTTATAATAACCGCTTTTACTTCTGGTACTGCTTTATCAGTAGCTTTTTTTAGCGGTACTGTTGGGCTACTTTTAGCTGATTTTTTGGGAATCACTCCTACTATTCTTGTTTTCGTGCTCACTTGTTGATCAGCACTGCCTAGGTTTTTAGGCTTTGGCAGTATTTCAGATTTATCTTTTTTAGTTTCTTGCCTAGCTTCTTGATTGGTAGCATTTGGCACTGGAGCCTGTTTCTTTCTATTTTCTCTTTTTGCTTCTATATGTTCCTTAGGTATTGTTGCATAAATTGGCTCCTCTTTAGGCAACTTTGAGTGCCGCGAATCTTTCGTTGACGCTTTACTCTTTTTCTCTTGATAATTTGATATTTCCTCATGTCCAGACTCTTCACTTAATGAACTTTCATAGCCTGAATCTTCAGGAGATACATTCTCTATTTCTGGTTTAAAGTGTACTTTTTTGAGTCAGTAGGAGGTGGTGGAGGTGCCGTTGTTGGCCGTTTTATTTTCTTCATACCTGATTTTCCTGCCGGCTGTTTTCCTTTTTGCAGCTTGAAAGTATCTTCCTTCTGCTTTGATGTTGTTTTATTTTTTGAGCTTACTTCATATGATTTATGTTCTTTATTGTTTTTTCCACTCTGCTTCGAATCTAAAATTTCTTTAAGTCCTTTCTTGAATAGATTAATTGTACTTAAAATATTTGAGTACTCGGCTGCTTTTTCTATAGTGAAACCTGATAATTCATCACCAACAAAATTTTTTATGTCATTATCATTAGTTGGAATATCTTTTCCCAAGACTCTATCTAATATTCCTTTTAATGTTCCAATAAAACCGAGTGGCTTTGTGCTCAAAGGTTCTACATAATTATTCAAGTCACTATATATAACAAACTTAGCTACATCTTTTGCGTTGTTTGTAAAATTCTTCAGAGCTTGAGATAAATCTTTCAGTGTTTCATCATATTGTTCATTAATTTTTTTTGTATCCTTCAGCTTTATGACTCTTATCAAAGAATTGAGATTTTTATCATAATTGTCACTTTTAAATAGATCACTCATACCAATTACTGTTTATCGTTTACTCAAATATAAATTCAAAGTATTAAGACCGAATAAATGTTATATGACTTATCCTCTGACTCATAAACGCTTGCGTTCCTTAATGTGCAAAAAAATTTCAATAATCTTCAATCAGCAATAGTATAGAAATCCAAAAAACAAGTAGCTAACACTGGAACCTAGGAATTATGATTGGGCACAAATTGATGAGTATAGTTGTTTTATGTTGAAATACAGCATTTATGGAAAGATTAGATGTCAGTCTAGAATGACACCCTTTCTGGAAAACTCAGATTACAGTGTTTGTATAACTTAATAATTAGAAACTAAAGGAGTTCTTTTTTAAAAAACTTAAGTTATACTCATAAGTATTTGATACTTTTGTAGTGATTATGTCCAGTTTTAAAAATAACTCCTGTTTTTATGGCGATAATGTCGAATTTGTGGAAGAAATTTATAGCCGTTACTTGCAAGGCGATAAATCAATTGGAGAAGATTGGTACAGAATTTTTTCGAGCAATTTAGAAGTTAATAAAGCAGAACCCTGCAGAGCACAGAATGAAGCTAAGGTAGATGCTGATGATTTAGCAAATTTTTTCAGATCTTATGGTCACTTTTTTGCAGACTTAAATCCATTATCACTGAATGTAAATCAGGAAATAGATTATCAAGAATACTTGAATCTTTCTCCTACAGGTGACACTAGAATCTACAGAGATATTTACTGCAAGAATATCGGTTTTGAATTTATGCATATTTCCTCTTATGAGGAAAGAGTTTGGCTGCAGGAGAAAATTGAAAATCAGGTCTATACGCTAAGCCCTCAGGATAAAAAAGAAATACTGAGGCACTTGATCGAATCTGAGATGTTCGAGCAATTTCTCCATATGAAATTTCCTGGATATAAGCGTTTTTCTATCGAAGGTGGGGAGTCAGCCATTGTTGCAATTGAAAGAGTTATTAGTGATTCTGCAGCTTTTGGTATTGAAGAAATAGTTCTTGGTATGGCCCACCGAGGACGGCTCAATGTTCTAACCAAAGTGATGGGAAAAGATTATGCGGCAATGCTGTCTGAATTTCAAGGCAACCTTGCATATCCAAGTGGTCTTGAGGTGTCTGGTGATGTCAAATATCACCTTGGTTACTCTTCTGATCGAGCACTTGCTGGTGGTAAAAAAATACACTTAAGTTTATGTCCTAACCCATCTCACCTTGAGGCGGTAAATCCGGTTCTAGCTGGAAGAGTAAGGGCAAAACAAAATACGAGATCTGTGCTTGGAATATCAATTCATGGTGATGCAGCTTTTATCGGGCAGGGAGTGGTTGCTGAAACTCTGACTTTGAGCAACATTGAAGGTTATAAAG
>NODE_45_length_3623_cov_2.912860
AAAACAGAGCGTCTTCTTCGGTTACAGGAATTAATTAGCAAGCAACAACTTGAATTTAATCAGAGTATGATAGGAAAAACTATTCCTGTTCTATTCAGTGATAAAAAAGGTAAACACCAAAATCAAATTATTGGTAAAAGCCCATACATGCAATCAGTATGCGTTGATGATCCTGACGACAAATACAAAGATAAAATAGTAAATGTAAGGATATTGGAAGCTAGGCAAAATAGTTTGTTGGGATGCGCTGCCTAATTAGAGAAAAGTGCTCCCATGGTCTCATGTAGAAGCACTTTGTGTGTTTTATAAGTTTATAAGCTATCTAGATTTAATCCTTAAAGGACTACAGCTCTCTGTTACGTAATCATATGAGACTTGATATAATAGATTTGCGGGATTTTTTTTCTTTTCCCACTGATAGTGTACCTTTTTAATCTTTCCAGAATTATTATATTCATAAGAAACTGATTCCCAAACAAAGCTGCTTTTACTATTATTTTTGTTAGCATCATGAAATTTCTGATAAGGCCAACTTCTATTGTCTTTATTCATCTTCAACCTCAATAAATAAGTCTAATGAATTAATATGTTGTATAATGATGTCAATACCTATCTATGTTTATAGAAACAGAGTTTTTGAATTTGTAATTTTCCAGAAAGCTCTATATTCTTTGATTTTATCCAGTTAAAATGAATATGAAGTATTATCCTGATACAAGCAGCAGTCCTGATTTTTCATTGCTAGAAAAGGAAATCATAAAATTTTGGCAGGAAAATAAAATTTTTGAGCAGTCAGTCGAGAAACGTTCCAAGGGTCATTGTTTTGTATTTTATGATGGGCCTCCGTTTGCAAATGGACTTCCGCATTACGGACACTTGCTTACTGGTTTTATAAAAGATGCATTTGCAAGATATCAAACTATGCTGCAAAAAAGGGTTGAGCGTAGATTTGGTTGGGATTGCCATGGCTTACCAGCTGAGATGGGTGCAGAAAAGGAACTTGGAATATCTGGTAGAACTGAGATAGAGAAGTTTGGCATTGAAAAATTCAATAATCATTGCCGTACTTCTGTGATGAAATTTTCATCAGAATGGGAGAAGTATGTAAATAGACAAGCAAGATGGGTAGATTTTCACAATGACTATAAGACTATGGATAAGTCATTCATGGAGTCGGTCATGTGGGCATTTAAGCAGCTTTATGATAAAGGTCTGGTGTATGAATCAATACGCGTTGTTCCCTATAGCTGGGCGTGCGAAACTCCGCTCTCTAATTTTGAAACAAGACTAGATAATGCTTATAGAGAAAAAGCTAGCAAGGCTGTAACTGTTGCGTTTGAACTTTTAGAAAACCCAAAGCAATTTAAACAAAAATGTAAGTTGCTTGCTTGGACTACAACCCCTTGGACGTTGCCAAGCAACCTCGCACTGGCAGTAGGGGAGGATATTGAGTATTGTATGGTGTTAGTAAATGGTGAAGTCTGCATCTTTGCTGAAAGTTATTTAGAGAAATTTGTCAGCCACTGTGAACAAAGCAATATTCAATATGAAAACTGTAATACAAAACTTAAAGCGAGTGATCTTGCAGGTCTTTCCTATAAACCACTGTTTGATTACTTTAAAGATACAAAAAATGCGTTCCGTGTTTTTATTGCCGATTATGTTACAGCAGAAGATGGTACTGGTGTTGTGCACACTGCTCCTGGCTTTGGTGAAGAAGATTTTTACCTTTGCCAAAGACATGATATTCGGGCTGTTTGTCCAATTGATAACGCTGGAAAGTTTACTGCTGAAGTTTCAGATTTAACAGGAATTCATGTTTTTGATGCCAATGATACAGTAATAAAAAAATTAAAAGAGCAGGGGAGTTGGTTTAAGACTGAGCAACATATTCATAATTATCCTCACTGCTGGAGAACTGATACTCCTTTGATCTATCGCACTATGCCTTCTTGGTACGTTGCTGTGACAAAGTTCAAGGGGAGAATGGCAGAACTGAATAAGAGAATTAATTGGATGCCGAATCATATTAGAGATGGTCAATTTGGAAAATGGCTTGAAGGAGCACACGATTGGTCTATTTCACGCAATCGATTTTGGGGTACTCCAATTCCCGTGTGGAAATCAGACGATACAAAATATCCAAGAGTGGATGTGTATGGCTCAATAGCAGAACTAGAGCGAGATTTTAATGTTAAAATAGATGACTTGCACAGACCATTTATCGATACTTTGATAAGACCAAATCCTGATGATCCAACAGGAAAATCAGTTATGCGTCGTGTGCCTGATGTGTTTGACTGTTGGTTTGAATCTGGATCGATGCCGTTCGCGCAAGTTCACTATCCCTTTGAAAATAAGGAGTGGTTTGAGAGTAATTTCCCTGCGGATTTTATCACTGAATATATAGCACAAACAAGAGGATGGTTTTATACGCTTTTTGTGCTTTCCACTGCTTTATTTGATAGTGAGCCATTTAAGAATTGCATATGCCACGGTGTGGTTCTTGATGTGAAAGGTCAGAAATTATCCAAACGTTTGAATAATTATGCAGATCCAATGGAGGTTTTTGACAAATATGGTTCTGATGCGCTGCGTTTTCTTATGCTATCTGGGTCCATTGTTTGCGGTGGTAATTTACTGCTCGATAAAGAAGGAAATTTAGTGCGTGATGTTCTAAAAAACGTAATAAAACCTATTTGGAACAGTTATCACTTTTTTACTATGTATGCAAATGCAGATGGAATTAAAGCTGAGATTTGTCAAGATTATCAAAGTACTATTGATCGCTACATGATTTCAAAATGTTTTGAAGCTGTGGAAGGTATCCAAGCTTCTATGAACAACTATAACTCCCAGGAGGCTTGCAAAATCCTGACAGATTTCTTTGAAGTGCTAAATAACTGGTATATTCGTCGCAGTCGTGAGCGTTTTTGGAAAGGTGATTTAGATCAAGACAAAACCGACGCTTATAATGTTCTGTACACAGTTTTTTATTACATGCTTCGAGCTGCAGCTCCTTTGTTGCCACTCATAACAGAGACTATATGGCAAGGGCTTAAGTACAAAGAAACATCTGTTCATTTGGCTGATTTTCCACAATCAGATAGATATGACAGTGAACTCATTGTCAAGATGGATTTGGTAAGAGAGATATGTAACTCTGCATTATCCATCAGAAATACGTTTAATATACGTATCAGGCAGCCACTTGGCAGTATGACCATTTATCATAGTTCTTCCTGCGATTTCCTTGAAAATGAATATCAAGAGATAATAAGAGATGAGGTAAATGTAAAAAAATTAGAATTAGTAAACAGACTTGAAGATATTGCATCACTAGAGCTAAAACTAAATTTTCCGCTACTTGGTAAGAAGATTGCAGATAAAATCAAGAAACTAGTTCAATATGTCAAAGAAGAAAAGTGGAAGCAAATTGAGAATGAGCAAATATTTCTGGGGGATGAAACAGAGAACTATACTATAGAAAAAGGTGAATATGAACTATTGTTAAAAGCAGACAGTGAATATTCTTCTGTATTTGATAACAATAAAGGCTGTCTCTTATACACATCTCCGAGCCCACGAGACTAGGCATGATCTCGTATGCCGTCTTCTGCTTG
>NODE_46_length_3572_cov_3.062947
ATACGAGATCATGCCTAGTCTCGTGGGCTCGGAGATGTGTATAAGAGACAGATTTTTAGCTGATAAGAGAGCAACAACTAAGGAAATAAACGAAATATTTAAGAATTCAGCAAATCATGTGCTTTCCGTATGTAACGAGCTTTTAGTTTCAATAGACTTTGTCCATAACCCTTATAGTGCAATTGTGGATTTAGCTGGTACATATGTCACAGGTGATATCTGTAGAGTTGCAGCGTGGTATGACAATGAATGGGCTTTTTCACTGAGAATGTTAGATATAGCTTTATTGTAAAGTATGAACAAAAACTCACAAAAATATGCTTCATTTTATGAGCACTTTGCGGAACTTAGAAAAAGGGTTATTTTTTGCTTTCTATTTTTTTGTGTTACCTTCGGGTTTTGTTACTACTTTAAAGAAAATATATACCGCTTTTTACTTGCACCTTTAATAGAAGTTACAAAAGATAGTGATGATTTTTCTCTAATCTATACAGACTTAACAGAAGCGTTTTTTGTATATCTCAGGGTTGCAATAATGAGTGCACTGTTGTTTTCTTTTCCTGTGTTTGCATGGCAATTCTATATGTTTCTAGCACCTGGCTTATATAAAAGAGAAAGGGCAGTGTTATTGCCATACTTAATTGCAACACCGGTTTTGTTTGTAACGGGAGCCGCTGTAGTTTACTACTATATATTTCCCTTAGCCTGGAAATTTTTTATTGCTTTTGAACATAGCGGTAAATCTTTCGGTATACCAATAGAGTTTATGCCATCAGTTAGTGAATATTTAGACCTTGTTCTTCAATTCGCGTTCGCTTTTGGTACTGCATTTCAAATTCCAGTCATACTAACCTTAATGGTGAGAGTAGGGCTAATCACTGCACAAAGTTTGTCAAATAAACGGAGAATTGCGATAGTGGTAATTTTCATTATTGCTGCAATCTTAACTCCACCTGATGTACTAAGCCAAGTAGGGCTTGCAATTCCAATGTTGGTATTATATGAGCTGTCTATTCTGATATGTAGATATATTGAGAAGAAAGCAAAGGATTAGCTGTTGAAAAAAATGAACACTTGAGTGCTTTTTCTTGTTTGAGTGTTTTTGGCACCACAGCATTTTATTAATTTATTGACTTGTTTGCTTAAATATATAATAATTAAAGTATATTATTATTTTTAATAGGAGAGTTTGATATGCCAAAGTATGAAGAGTTAAATGAAACACAACAAAGATTATATGATCAGTTACAGACTGCGATGAAAGAAGGTGAGAATATTATTGATCTTCTTTTAAGATCTTCAAAAATTGATCTTCAAAAATTGATCTTCCAAGATTGTCAAAAGAGGATTTGCTGGAAATTCTTACTACTGTGAGATGTATAGAGTTCGAGGATGGTGAAGAACATACTCTAACACCGCTTGCCTACGCTATAAATCTTAAGAACTCGTTAAAGATTCAGAGATATATTAGAGATATTCTAAGTGTAGCTAAAGAGGAAGGTATATTAGAAGAAGTTCTTACTACTGCGAATATAAAGATCAAGCTTTCAAATTGTCAAGAATATACTTCAACACCACTTGTCCATGCTATGATTCTTGATAATCAGATAGGCATTAATACTATTCTAGGTATAGCCAAAAAAGATAAAGAGTTATTAGAAAAAGTTTTTACTACTGAGAATATAAAGATCAGGCTTTCAGATGATCAAGAACATACTCTAACACCGCTTAGCTGTGCTATAAATCTTACTAATCAGGAAGTTAGTCAGAAAAGTGTTAAAGCTATTATAGATGTAGCTCAAGATAATGATATGTTAGAAAAAGTTTTCGCTAGTATAAAAAAAGATCATCTTAACAAAACCAAGAATATTTTAGAAATACTAAAAAATCAAGAGCAAGATGAAGAGCAAAAAGCTAAAATTGATGGTTGGCTAAAAATACTTGCAAAGAGTATATCTAGTTGTGAAAGTAAAGATAATGTTGGCAAAATTAAATTGCAACAGGAAACTAGCAATATATTGCACAATCAAGGGCAAAGTGACCAAAAAGACACAGTAAAAACTACTAATAAACCAATAATCATTGGTAATGTTTGTGGTGTTATAGCTGCATTGGCAGTTGGGTTAGGATTGTATTTTGGTGCTGCATTACCGGTATTGCCTATAATTGGTATAGCTGTAGCTGCTGCTGTATTAGCTGGACTTGTTGCTGGTGGTATTACATATGTAATGTCAAATTCTAGTAAGAATCTAGATAGAGCTAATGTAGAGCAAGGAGTTAGTATAGGGTCAAGTATAACAGCGTAGTTAAGTGAAAGGAAGAAGTCTATTCTTCCTTTTCTCAAAGTTTTTTTTGTTGATCATATATTCACAGCATTAAGTTCTATAGGTTGCTGCGTAAAAGATTAGGAAGTAGTTTTGTTAGTGTTGAAAATTATAGCTCTTTTCCTAATAGTGTGAACATGATGGAATAGGTAAAGTAGCGAGGAGATATAAATGCCAGCAGCATATAGTTATGATTTAAGGAAAAAAGCATTGGATGTAGGGGAAAGTAGAGCATTTGTAGCCAAGAGGTTTAAAGTTAACATTCTATGAATGGCAAAAAGGTGCAAGAAAATAGGCGATTTTAAATCAAAATGTAGATCCAATAGAGCGTGATTGATATCTTGCTAGTAATAGTGTAACAGCTTTTATTAAGATATTTTTTGCCATATGGCAGCAATAACAAAGTTAGAAAATTGATGGCTGAATATGTTGGCATTGATAAACAGTATATTATGCTTCAATCAATATTTACTTTAGTAGCTTCTACAACTTTTTTTAGTATATTGGTGCTATGTACCAACAGCAGTATTTGCACTTGCTACGTGTTTCTTTGTTAAAAATGCTGTACATGCTGCATTTTCTGCAAAAGAACTTTCTCCTGAGTTTGCCGAAATTATTACTGAAAAAGTAGTAAATAATGTTGAGCTCAATGCAGAAGACAACTCTCAATCGAGAAGCTACTTGTATGAGACTGTGTTATATAGCGAAACTAGATTTCACTTTTACACACCTAGATAAGGGGTAAAAGCAGATACTAGAATGACGAAATCGTTATTCTGCTACGCATTATCGCCGTATAACTATAGCTATATATGAACTAAAAAAGTAATATTCACTAGATCTTAATATTTTAGATCTATATTTCAATAAAATATTACAATTAGTATGAATGATCCATTTAAAAGTGAGGATTATAAAAAAAATCTCGATTCTCTGATCAAAGCTATAAAGCTAGGGAATTCAGAGAAACAATATGGTAAAACAGTAACAGATTTATCTCATGCTTTAGAGGGTTTTACAGATAAGGCAGAAGATGTAGCTAAACTTGTTATACGTGATGACTTGAATAATTGTGTAAAGAAGGCAAATAAAAAGCCATTAATTCTTAGGATATTCAATAGAATATTAGGAAGAGATGTTTCGATTAGGAATATAAGTAATTTTATAAAAGATAAATTCTGTCTCTTATACACATCTGACGCTGCCGACGATACTCCTTGTGTAGATCTCGGTGGTCGCCGTATCATT
>NODE_47_length_3543_cov_2.478650
TTTCAAGCAGAAGACGGCATACGAGATCATGCCTAGTCTCGTGGGCTCGGAGATGTGTATAAGAGACAGTATTTATTATAAATCTCCAAAGTACTCAGAAATGTAAAATTATATACTCTACTAGGTTATCAACTTAGTTATTAACAATTCTGTGAATAACTTAAACAGGAAAAAGGGGCTTTTGTGCGAGTTTATGGTTATACATATCGTAAAACAAGGTATCTAAAATCCTGTTAATAGATACTTCAAAAAATTTGGAGAAAAGGAAGAAGCTTCTTCCTTTTTTTACTTAACTACACTGTTACACGCCTAGACTTGCATAAATTTCTTCTGATAGTAGATCAACATTATCTACATTCCCACTAGGCTTTGACATTTTATATGTAATACCAAAAACAACAAACCCTATTGCTATAGAAACAGCTGCGCCAATAAAAGCCGATATTAGTAATGAAAGACCAGCAGCAGCAAAAAGTCCACTACCAACTTCCATTCCAGCCGTAATACCAACAATAGCACCAAATTTCATTGCTTTATGCTTGTATTTATCTTCTGCCTTTTTTAAAAGCTGCTTTGATTCATCACGGGCATGTTTTCTTGCAGTCATTCCATAATGATCCTTTATAAAAAGATTAGCACCTGCATCTAGTAAAATTTGTGTTACCTCTTTGTCATGACTATTGTACAAAGGAGTTTTTCCAAAAGAATCTCGTGCATTAACATTAGCACCTTTGTCTAATAGATATCGTATTAACTTCTTCTCCTCCTCTAAGCAATCAAAATCTCCAACTATTACATGCAATAATGTAACCTTATATCTATACTCTCTTTTCTCTAGGCTAAATAGATGATCTATATCAAATTCTTCCTCCTTCCACCTTTGATATATATCGCAAGCTCCCGTTGAAACGATAAAAAAGGGTGAAGTTACTGCTATTCACTTTTTGTATCGTTTTTAGCAAAAGCTTCCTCCCAAGTGCCTTGAGTTGCTGCACGGCTATACTCTGTTACTCTATTTTCAAAGAAATTTGTATGTTCCACGCCATTTAGTATTTCATCAAGCCACGGAATAGGGTTATCTTTAACATTATATATAGATTTAAGACCTAATTGCGTTAACCTTCTGTTTGCTATGTAACGTATATAATTGCGCACTTCCTCTGCAGATAGCCCTTCAACATCTCCTAAATCAAAAGCAAGACTTATAAATTCATCTTCAAGTTCAACAATAGTGCGACATGCAGAATATAATTCTTCTTTGAACTCGTCATTCCAAATTTCATTATTCTCTTTAATAAACGTATTGAACAAATTGATAATTGAATTGGTGTGCAAGGTTTCGTCACGTGCTGACCAAGCAATTATTTGCCCCATACCTTTCATTTTTCCAAACCGTTGAAAATTGAGCAAAATTGCAAATGATGCAAATAACTGCAATCCTTCAGTGAAGGCACCAAATACTGCTAAAGTTTTAGCAACATGTTTTTTATCGTGCTTTTTACTTTCCTCAAATTCTAACATGTATTCATACTTCTTTCTCATAGCATCATATTTTAAGAATGCTTGATATTCACTTTCTGGCATGCCAATCGCATCTAGAAGGTATGAATAGGCTGCAATGTGTATAGTCTCCATATTGGAAAAGCTTGCAAGCATCATACATATTTCTGTTGGCTTAAATATATTTGAATAATGCCTCATATCGCAGTTTGTTACTTCAATATCTGCTTGAGTAAAAAACCTAAAAATCTGGGTCAATAAATTTTTCTCTACATTCGAAAGTTTAGTTTTCCAATCTTTCACATCATCAGCAAGCGGAACTTCCTCAGGTATCCAATGGATTCTTTGTTGCTGCAGCCACGCATCATACGCCCAAGGGTAATTAAAAGGTTTGTATATTGGATCTGCTTCTAACAATGACATAAGACACCTATTATTTTCTAAAGTAAATATTATATTAAGTGATATTGAGAATCAGTCAATTTAACTTTTTTGAAATTTGACGGCAGATAATTTATTAGTGTATTATAGCTTCAAGCAATTTATCAACAGAAATGCGAGTATTAATATCTTTTATTTTATTATTTACAGTGAGCTGCACTCACACTATTCACAATCACGGAGCTCCTGGCATTAGTGTTGAATTGTGGAGCAAGATAAAAGTAGGTGACGATAAAGAAAAAGTGGTTCACACTTTAGGATCACCAACATTAGTATCAAAGTTCGATGACAATGTTTGGTACTATATCTCATATAAAATTAAACAAGCCAACTTTTTAGGAAAAAGGAAGTATAGTAGTAAGTCCCTGCAAATTTCGTTTAATCAGAATGACGAAGTTACAGATATAAGAGAAATCAACGTTGCAGAAAGGTCTTTAGCTGTTGTTGATTGAAAATTTGCTGATATATTTTTCATCACAAGTAACTAATTTAGGTAACGTAAATTCACCTATTTAGATTCAACCACTATGGATTGAAATCCAAAGATTGAGAGAGAGCATATAATGCTAACTTTCGACTTACCAAATTTATCTTCTTTTTTAAAGTGATTTTCAATATAATTTTTATCATTTCGTCAGTTACATTTCCGCTAGTCCTGACAAATGCCCATAACCCAGTATCTTTTTTTCAGCTCTGGAAAGTTTTGGTGGATTTTTCTGGAACTTTTTCCTTTTATTAACTGCACTAACTTACTAATACTTAAGTATGGGGGTACAGAAACGTATACATGTTGACGCAACTCTACCTCTCTACTTGATTATTTGCACATACTTCTTGTACAACTTCTTTAGCTTTCTGTCCAATATCTCCAACTAATACTGGATATCGATATTTTGTTATCCACACTATGTGATATATATATACAGAGTGACTGCTTTTTCTATAATATTCCACATTCTTTGAGATTTTTCACCTTTAAATTATATTCTTAAAAGGATGGACTTTAAGTCCAGGGTTTTTCTCCCAAATTTGGGACAATAAAATCTAACGTGACTTCGCGCCAAATGTGATGCTGTTCAGCAGGTAAGCCAATTAACGGGCTACATTTATATACTGCACGCATTGCATTATCTGCCGCTGATCTAAAAAGAGGATTATTTTGATAAGAACTACTATCTGCTACGGTGGCTACAACGATCTCGCCTTTACTGGATAATAATAAGTTAATTTTTATACTAAAATTTTCTTTATAAACTATGCCCTCAGGAATGCTCCAACACTCTGTCAGTTTATCCCTTATAGAATTAATAATTTCTGTTATAGCCAATTCATCATTTTTGTTCTCAATATTTTTCTTATCTCTTATTTCATTTTTCACCTCTTTGATGTCTTCTCTTAGTTTTCTTTCTACACCCTTTTTTCTTTTGGGAATTGGAATACCCTCATCAATTTCCTGTATTTCAATAATTTGCCTCGGTTGTACTAACTCAACTAATTCTTTTTTTCTTTGTGGTATAGTAATAACTGACGAATCATCCGTTTGGGCTTTCATTGAAAAAAGCAAAAAACAACATAGAAACAAAAGAAGAATATAATTAAAAT
>NODE_48_length_3466_cov_3.048392
ATACGATATCATGCCTAGTCTCGTGGGCTCGGAGATGTGTATAAGAGACAGATAGTAAGTAGTGGCACTTGGCCATAAATTAGCGGTAGATCCGCATTTGGAGTTTTAGTGATTTTGAGTTTTCCTTTTTCAAGCACTAACCACACCCATCCACTACCAAATTGGCTTACTCCATAATTTGAAAATTCTTCACAAAATTTGTCAAAGCCACCAATATCATCTTGAATTTTTTTTGCTAGAAGACCATCATCTTGAGGCTTACCACCACCATTCTTTTTCATTGAATTCCAATAAAAAGTGTGATTCCAAACTTGTGCTGCATTGTTAAAAATAGGAACTGTATTATTATTTCCATGAACTTTCGTTACTAATTCCTCAATTTCCATATGTTGATAATCTGTGTTTTCAACCAGTTCGTTGAGTTTATTTAAATATCCCTTATGGTGCTTATCATAATGAAAATCTAATGTCTTTACAGATATATAAGGCTCTAAAGCTGCTTTATCATATGGCAACTCAGGTAAAGTAAAACTCATGCTGACCTCTTTATTTTCGATGGTATGGTAATATGTGCTTTTGCGCAACAGATAATTTAGTTAGGTAGTGATTGCATTTATTCTAAAACAAGCGATATTAGTAAGATAATTATGTTTTTATTTTAGAGGGGTAATATGTCAAGTTTATTCAAGAATTTTAGTAGATATGCTAAGTTCGGAGATGTTCCTACCAAAAGTGTTGGATGTAACAAAATTCCACAAAATAGTTTCTATAAATCCGGTTACCTTATCAACAGTGTTGTTGGGCCAGTGAAAAATGTAGCTCTTGGTAGTTACCAAAATCCTTCTATGATTCAGACTACTACTTTTGCGTTAGCTAGTGTAATTCTGCAACCTTTATATCTAGCATTGGCGTATTTGTCATACTGGCCAGCAAAAGGATTAGCGAAAGCAATAGATAGTTTTGATCTTAAGCGTAACACAAAATCGTTCATAGATTATTCATCCATGTTGTCACGTAAGACATGGGACCATAGTAGTGCATTATCTAAATTTGTTAACACAGTTTTGAGTTATGTTGTTAGTGCTGTTATCTGGGCTGCTGCGCTCGTTGTTACACCTCTGACTTGGGCTATTGATAAAGTGGCAAGTAAATCTAGTGATGCAAAAAGTGAAGGTGTTGGTAGTCCTTCTTTTTCAAAATAGATAGCCTACCAAGTACATGTGAAACCATTGTATCTGTGTGGCAAAATAAAGTAGACGAGATAAAGACAACTATAGAAGCAAGAGGATGTCATGCCAGTGCGTGACACTGGTATCCAGCTTTTTCGCGCAAAAAACGTTGTAAGGTGTTTACCAACTTAGTTGAATCCCAGCTGGGATGACACTTGGTTATGCAAGAAATCTATTGTCAAAAAAAATTACTTCCGCATATTTTGAATCTGATTATAATGACAATTAGAGATATTTTAAGAGCTCAAAATCTATCTTTGTCTGCAGACTTCAACTAACTTTTCAATAAAAAACGTAGCGTATCTTTTTCAGCGTATATACACGTCTGTCATATGTGCGCTGCATTTTTTTCTAATCTTTTTATACAGGAGGATTTTATGTCCAGAATTCCAGATACTTGACCTTTACTTTAGCTAATAACAGGCGCCTGTGATTTTTATAAAGAAAGTGTAGGAAATAACCAAAAACTGTTTCCAGGCATAAATTTGCCATGTATACCTAAAAAGTAATGATATTAACATAATGTTCACATTTGTATGCTAATATTAATATTATTTAAATTGAAGAATATTATGGAACAACAAGCATCAAACAAAGATATAGGGATTAAATTTAGACAGGATCAATGTAAGCAGAAATGCTATATACCCCAGTTATGGATTATCTGAGTCAATAAAGCTTAGAAATAGAGGGCTTTTTCGACTGCATGGAATACGAAATTAATGTTGAAAAAATATGTACCAAAAAATTTATGTGGGATCTATGCCGAAGCTCAAATTGCATGACACCATTTATTTTTATGGTTTTGTCTATTTTATTTTGCCACTCTGCTAAACGGATACATTTAATTCCATTTTTATCGAGCAGATAATTGTCATATATTAGCTTAGTTCTCCTGTTATACTTAAATATAAATCAGCATAGCCCTAATTTTTTTATATATTTTACTTCTTTCTCTATATTTAATAATAGGCTTGAAAATAAATGGTAAACCTATAATTGTTAAGCTTAGAGCTAGGATTGAAAGTACACAAAAGGCTTTGTGTTTACTATGTAGCTCTTTCAAGTAAAGCATCAAAAACCTACAAAATTTTTTGTAATTTTCTTCAATATTTTTTTTGCTATGAGCCTTGTCAATAAACATATCTATTGCAGTATAATCATTACTACAATTAATTGCCCCTTTTTCTATTAATAGCTGAGCTATATCAAAATAATCCTTTTGAATAGTAAGATGCAGAGGTGAAAAACCTTGTTGATCACAAATATTCATATTGGCTTTTACTGCTAACAACATTCTTACAATTTCTACATGGCCTTTTTTAGCTGCAAGTAGCAGAGGAGTTCTGTTGCATCTAGTGACGGCATTAACGTTTACCTTAAGCTCCAATAAGAACTTAACTGCTTTAGTATCACCATTATAGCTAGCTTTATGTAACCTGGTGTTACCGCTACAATCTTGGTCATCTGCTTCTATTCCCTTTGAAACAAGAAATGTTACCATTTGCCTATTATTATGCGTAATAGCGCAATCCAGTGCATCAAAACCATGTTTGTTTTTTGTGCAAATAAACTCTTTTAACCTAGCTTTTGCTTGCTTTACAATAAGCTTTACCAGTTGCATTTTGTTGTTATATGCTGCTAGAAAAAGCGTAGTATTATTTTCTGCATCTTTTGCTTCTATGTTTGCACCTTTCTTTATCAGATATTCTATAATCTCTGCTCTACTTTCATAATGTGTAGTACATTGATAAATGGTCAAAAATAAAGGAGTACGAAAGTTGTTATCTTCACATTCAAGATTTGCTCCGCTATCAATTAAAATCTGGACGCTCTTTTTAGAACCGTATAATGAAGCTATGTGAAGAGGAGTATAGCCTTCCTCAGCATCTTTTTCATTAATTTTTGCGCCTTTTGTTATTAAAAAATCCATTAATTCTGTGTCATCTTGTAGTGTAGCAAGGTGAAGTGGAGTAAATCCATTTTTATCTCTAGAATTAATTGTCAGTTGATTAACAAGAAGTTTAGCAATTTTTTTGTGTCCATGCATAATAGCATAATGGAGTGGATTTCTATTTTCGTTGTCCACAACATTAAAGTCAGCTTCGTGCTCTAATAATGATTTTACTCCAACTAAATCGCCTTCTTTTGTAAACTTATGCAAGCTGTCTCTTATACACATCTCCGAGCCCACGAGACTAGGCATGATCTCGTATGCCGTCTTCTGCTTGAAAAAA
>NODE_49_length_3461_cov_2.281915
GAATTAGACGATGTTGCTTTGCAACATGAGATTAACTGGAAGTGGGTGAAAGCGCATAATGGTGATAAATACAATGAAGAAGCCGACAGCTTAGCAAGAAAAGCAATAATCGATGCTTAAAAAAATAGCTCTATCATTTTCTATAATTTTATTATTTATATTCTGCTTCTTTATCCTTTTTAAAGGGGAAGGTCCTTTAGAAATCAATATTAGTTATATTAATTTTTATATAAAGAAAAAAATATCAAAGATATTTACCAATTCGGATGTCAGCATGGAGAGTACCTCGGTTATTTGGCAGAAAGATGGCAAGCTAGTCATTACAGATTTAAAAATAACAAATCCTGACTTTACCATAGAAGTTCCTGAGCTTTTCGTACACTTTAAGTTAAGTTCCAAAAAGTTCTCTCAGGTTTTAGCTGGTAATGTACACATATATATCAAGAAGGAAGAGACCAGAGGAATAACAACATCTGTAATGACAGATAAGATGAGTAGTACAAAAAATCTGCTGAAGACAATAAGAAAAATTTTTTTCTACTTAAATGCAGACTCAAGGATTGAAATTACTAACATTGCTATCAATAAAAATATGGAAGGTGAATTCTTCATTGATAAAGTATATTTAGGAAAGGAGGAAAATTTTAATGTTTTGGATATTCGTGTTCATACAAAAGATAAAAAGGGGATTCTAGATGATTTATCTATTATGATAAAAAATCGCAATAATTTGTTAAATTTGTATGGAACATTTTATAACCTAAAGTTGGGGCTATTTAACGAGTTTTCCACACTAGTTAAAAGTTACAATTTGGACAAAGAAATAGGATTCAAAGGGAACTTTTCAATGAGAATTAATGGAAGGGATGAAGTTATGGAAGGAAACATATACGTGTTAAATACAGAGAGTCACTCAGGTAAAAACTTAGCCTTGACTAATGTAAATGTAAATTTGACATATAGTGATGAAATCATTAGCGTAAAAAACTTTCATTTTAAGTTAAATGATACTTACCTTTCTTTGATTGGCAAAATGAACTTTGGCACAAATCATGCTTTGCTTAGAGTTAATATTAGTAAACTTGTTGCAAAAGATTTATGTACTTATGTACCAGATGGTCTAGTGAACAATGAATTTAGAAAGTGGTATTGTAATAATATTGATGGGAATATTATAAATACAATCATAAGTTTTAACGGTAAAATCGATAGTTTAATAAATGATGATCTGTCAGGTATTGTAATTGTTGCTGATATAGAAAATGGCAGCGTTCAATTTGATGAGGATTTTGAACGAGTAGAGAACTTGAACGGTGAGTTAACTCTCAAGGATAACAATCTCAAAATTATTGTAAATCGAGCTAAGTTTCAGAATTTTACTATCAATAGTGGTCATATTGAAATGAACTCTCTCAATAAAGAAGATTCTGTTCTTACCATTAATGGTCAGGCTGTAAGTGATGCTTATGGGTTATATGAGCCTATAAAATTTAAGCTGGATGATGTGGTAAAATTTGAAAGAGATAAAGTAGGTGGAATAGCAAATTCTATATTCAATTTTCGTATTTTTAATCTAAATGGTGATAGTAAAAAAGTGGACTTCTCAGCAAATTTCTATTCTGAAATTGATAATTTGGTCGTATATAATGAAAGTCTTGGTAAGTATGATATTAAGCTTGATTTCGGCAGAGATTTTATTGATTTAAATGGCAGTGGTATGGTAAATAATACACAGCTGCTATTTGACCTCAAAAGTAGCAATAAAAATGAAAATTTTGCCTGGAGTTTGACTGGAGATTTACCTGCTCAAATACTTAATTTCGGTGATGGTTATATCAATGCAAATATAGAATCAGCGATAAATCAAGATAAGACTGGATATGTTAATGGTAATATAGATTTATCAGAGCTTGAGTTGCGTTCAAGCTACTTAGGATGGAAAAATCATTTTGAAGATCACAATGAAGTTTTATTTTCTACAAGGCTAAAAGGAGCAGGTAAGTTACTAATAGATAAACTAGACGTTGTAGGAAGTGATCTAGACATAAAATTTAGCGGAAGAGTAGAAAATGGAAATCTATATTTAAATTCTAGCAATTTTAAATTACCTGATAATAATTTTAGTATAGAAATTGAATCAGGTAAGGAGAAAGATGCCATAACTATTCACGGTGAGAAAATCAACTTAAGTGATGTGTTAGGTTTACTTGGCAAAGATAGTAATCGATTAAGTAACAAAATAGAAGTTACTATGAATGTTGACAATATAATTATGAAAGAAGGCATTACCATAGAAGATGCCAAGCTGAACGTAACTTGCGCTAAAGGTGATTGCAGTGGAAGTCAATTTACAGGAAAGTTTTCAGAGGATAATAGTAGTATATTAGCAGAATACAGTGAAATAGGGCTTGAAATATACGCGGATAATTCAGGTATGCTTTTGCGTTCTTTAGGGATTAGTAAATCAGTTAAAAACGGCAAATTCTCCCTTTATCTATCTTCTAAGAGAGAAAATGGAGGACATTATGGTATGTTATCTATCAGCAATTTCTATATCAAAGATGCTCCATTACTTACTACTTTATTATCAATGTCCTCACTTCCTGGCATTGTAAATGCTATAAAGAACGAAGGTGTGCATTTTTATAAGTTTAATGTACCTTTTTCATATAAAGATGGCACTGTTGAAATTGAAGAATCTTGGCTTGAAGGAGCGGAACTGGGCATTAGTACTAGTGGTACGCTCAATACTAAGGATTATAAGTTCCAGGTTGAAGGACAAGTAATACCGGCATACTCAATTAACAAATCTTTTTTGAAAATCCCTATAATCGGAAAACTTCTGACTGGTGGGAAGAGTAGGGGGATTATTTCAATAGACTACAAAGCAAATGGTGATGATAAAAACAATAACGTATCTGTTAATCCTATCTCTTCTCTCACTCCAAGCTTATTTAAGAGGTTATTAGGAGTATTTGATCGTATTATGACAAAAACTAATAAAAACGTTTTAAAAGGTAGTGTGGAGAAGAAATTTAGCTCAATATGACCAGAAGAAAAGTTGTTTATTGATGTTTAGTTAGATGGTAAACGTTAGATACAACAAACAGAGGAAGTTAGATAAAATAATTAAGGGAACAAGAATATAAAGGTTTAACTTGAAGTAACCGGATAAAATCTGAGTCACACTTCCAAGTGCTGGTACCCACGAAAGCAATGCAACTGCACAAATCAGTAGGTGCCTTACAATTTTTGGTGTTTTGTCTTCATTCTCTAATTTGTGATGTGATCTTCTGATAAAAATTGTTATTCTACCTAAATACCAGTTAGCTATTCCACCAAGACTGGATCCCGATACTCCAAAAAGTAATATAAGTAGTGGATTGTCTGTCTCTTATACACATCTGACGCTGCCGACGATACTCCTTGTGTAGATCTCGGTGGGCGCCGTATCATTTAAA
>NODE_50_length_3458_cov_2.471458
ATCTTATTCACTAAGAAATTTAATATTAAAGTAATTTGAAAATATATAATAGGTAAAACAAATGTAATAACTAATATAAAAGCTATCAATAAGGCAAGTGTTATAAAAACTACAGAACATGAACGCGGTATTCTGTATTTTTCAAACTTGGTTACTAGAGGGTTAAACAAATGTGCAACAAAAACGGATATTAGACACGGAGCAATCATAGGACGCATCAAAAATAATGCCCCTATTATAAAAAGTAGTATACAACAAATAGTTATATGACGTTTTTGCATATGTCTAACATAGTCGATTTACCAAAAAATATACAGTTTTTTGTAAATACTATCTATTCATTGTTTTATTAAGTATTAGATCAGCTAAATTTTCATCCAATTCCCAACCAGATAAAACTCCGTTGTGCGGGTCATATTCAAAGCTTTTCAAATTAACGATTTTGGTCAAATTTCTATTTAACGATTGATTATCTTCTAGTCCTTTTGCTAATTGTGCAGGATATGGTATTAAGGTGTCTCTTTCATGATTAATGACCGCTATTGATATATCATTATTTTGTAGCTTTTGTATATTGCTTACTATATCAAAGTCTAAATTTAGGAACTTAAGCATTTTTTTTAACAAACAAGAGGGTAGTATGCTTAGAATTTTTGTCTGAGAAATTGGAAAATGCTTTATTGCATTGTCAAAAGAGCTGAAAGTGCTGGTAAAAATAATACCTCCGAGTTTAATATTTCTGTCTGTAAAATATTTCAGCACTTCTGATGCAATTGCTCCTCCAAAGGAATGGCCGAGAAGTATAATGTTTTCAGGCTTCACACCATTGTCAATTAATTTACTGATTTCTTGTATTGAAAGCTGAGACAAGCTTTGATTCTTATTTATAAACGGAATCATGAGTGGTGGTACAGATAAAAAGGTGCAAGTTAAAGCTGCTAAGATGGCTAAACTTGCTATCCTAGATGTCATTGGATTAGTAAGTAATATTAAAGTTGGTAATAGTATTGATGTTCCTAAAAACAAGAAACTAGCTATTACGTAAGTTATATAGTTTTGAAATGCAATTGGGTATTTATGTGCATGAGTGTGAAAATTAGACCTATGGAGATATGTAGATCTATCTTGTATATACCTGGCCGCATTCTTATAATTATCACCTATTCCATGAAAAAATATAAGATGTATCTCATTTTCTTTATTATACTTAGCAACGTGTATTATTTTCCTCTAGCATATATTACACCTAGTAAAAGAATATTCTTTTTTGAGAATTGGATCAACTTTTTTAAAATGCTAGATAACTTGTATTAACACCGAAAATGGTAAGCATGCACACTAACAGACTTGAGGAATACAAGATAGCAGCATTAATAGTTGCAGCAGGAGTAGGCAGTAGATGCAATGCCAAAATCCCTAAACAGTATATAAAATTGGCAGGTAAGTCTGTTTTATTTCACACAATTAGAAAATTCTTAGCTAATCAGTACATAAGTTACATAAGAGTGGTAGTGAATGAAAGTCAAAAAGATTTCTATAAAGAAGTTACGTCATCAACTATAGATACTAAATTGCTGAGTCCAATATGTGGAGGAAAAAGCAGGCAGAGTTCAGTTAAACTTGGACTAGAGAGTTTGCAAAAGATCAATCCAGATTTTGTTATTATACATGACGCTTGTAGGCCTTTTGTATCAAATATTCTAATAAACAACTTGATTGAATCTATGATTAATGGTCAATATACAGGGGTAGTTCCAGCAATAGAAGTCGAGGATACTATATCGTTGGTGAGTAATAATTTCATTGAATCTATGATTTCAAGAGAAAAACTTAGAGCCATGCAAACTCCTCAAATTTTTAATTTCAGAGAATTATTATCGTGCCATCAATCAGTCAAAGAATTTACTGATGATTCATCACTAATGGTGGAGCATAAAAAACATGTTGCGATTATTGAAGGTGAGAAAAAGAATTTTAAGTTAACTACAAAAGAGGATATCAATATGGCAAAACTTCTCTTTGGAGAGCCAAAATTACGTGTCGGAACCGGTTATGATATACATAAATTTGTTAAAATTCAAAATGATGCTAAGAGCTTTATAAAAATTTGCGGTGTGGAAATTGAGCATAATATGGCAATAGAGGCACATTCCGATGGTGATGTTGCAATACATGCAATCGTTGATGCAATACTCGGAGCACTAGGATGTGGCGATATAGGAGAACATTTTCCTCCTAATTCCTCTAAATGGAAGGATTGCAATTCATCTCATTTTCTTGACTTTGCTGCTAAAAAAGCACAGGAAAAAGGATATAGCGTGTCTAATTTAGATATTACTATAGTTTGTGAAGAGCCTAAAATATCGCCTTACAAAGCAGGAATGAAGGAATTCATATCAAAAATATTAGAAATTAATGGTGAATTCGTAAATATCAAAGCAACCACAGCGGAAAAATTAGGTTCTATTGGAAGAAATGAGGCAATAGCAACGTATGCTTCTGTGCTATTGCGTGCAAATTTTTATTGAAGGTAGAAACGAAATAACTTACTTGACAAACTCCACCATTTCACTTCCATTGCAAGGAAAGTGGGAAGGTTTGTCAAGAAATTTCTATGAGCTACTTTCGACATTAATAGCTGATTCAAGTCTTCTATTCAAAATTTTCAATATAAAATCCAATTCATTTGAGTTGTTATAACGTATCATGACTTTACCCTTAGAATTACTGTCATTAATTTTGATCTTTAAACCAAGCTGAGAAGATATAGCTCCTTCTAATGCTGCCATATCTTGATTTTTAGTACACTTATGCTCTTTTCGGTCGTTATTTTGTTGTAAGTCTTTTATCAATTTTTCAGTTCGTCTAACGCTCAGGCCCTGAGAAACTATTCTTTCTGCAATACTTTCTGCATTTGCAACATTAATCAATGCTCTTGCATGACCCATAGACAATTTTTTCTCGTTGATCATTGTTTTTACTCCATTAGGGAGTGACAGCATTCGTATCATATTGGTTATGTGACTGCGGCTTTTGCCTAAAGTTAAGGCTAATTCTTCGTGTGTATAGGAGAATTCATCTATTAATTTTCTGTACGCCTCACCTTCTTCTATTGGATTAATATCTTGCCTCTGTATGTTTTCAATTATCGATACTTCTAAGCATTCCTTGTCATTTAAATCTTTTATGATAACCGGCACACTATCAAGATTTATGACCTTACTTGCTCGCCAACGACGTTCCCCTGCTACTATTTCATAACCTTCATTATTTGGATCTTTGCGCACCACAACAGGTTGTATTATACCATTTTTCTCTATCGAACCTGCAAGTTCTTTTAATGACTCCTCATCAAAATATTTTCTCGGCTGAAATTTGCTCGGGTGTAGTAATGAAATAGGTAACCGATCTTCTTTATTACCATAATTATCGCCTATGAGGCCAGCAAGACCTCTACC
>NODE_51_length_3431_cov_2.627013
TTTTTTCAAGCAGAAGACGGCATACGAGATCATGCCTAGTCTCGTGGGCTCGGAGATGTGTATAAGAGACAGAGCTTTACCTTCCCCACTACTACCTGAAATTGCTAACATTTGTGCACTACGCCTGTCTCTAGGATAACCGCCACCCCCTATTGTAGGAAATGAAGTAGGCAAATTGCTAATAACATTACCAGAAGGAAAATTTTGCTTTGGTAAAACAGGTATATTTGACAAGGGAATTTCTTTTAGTTGCTCTTCTTTTTTTGTCACTTCCTCTTTTTTGATTTGTTTTACTTCTGGTATGACTTGTGGAATAGGAAGAGGAGGTAAGGGTGGCAAGAGATCAGTTACTACTCTTTCGGAAACTATTGCATTATCTGGAACTTGTTCTAACTTTCCTCTCAATTCTTGAATGTTTTGCTTTGTTTCCTCTTTTTTAACAATCTCTGGACCCTCTTTATTAGAAGGACTAAAATAAAGATAGTACACTCCACCAACTAAGAGCGCTACCATAACTATCATCAATGCCTTATAACCTTGATTAGAGCCAACTGTTACTACCTTGCTTTCTATCTCTGATTCATCTTCTACACTATTATGCCTTTCTTTACTCATATTATATGTACCACAACTAAAGTGACCTATTTATAACTTCAACTTCACTACCTTCATAACGCATTAATAGCTTTTTATGTACTCCTTTTATTACAACATAATCATCAAATAACAGCCTTTTACAGGATTCGCCTTCTATAAAAATCTGAGGAATTTTATTACTATTTCTAAACTTTAAATAGGTTAAATAACCATCATCGAATAACTCAATTGGAACTATATCTACGTTACCACCTTCATCAATATATGTATAGTTGTACCTCGTATTATTTTCTTGTATTATTTTTTCTGGCTTTTCTGTAATGTATTGCATTTGAGTAGGTAAAGAAACCTCATCTAAATCAACATCAAATTCATCTTCTTCTTGAGGATAATAAAAACGTATTACGTAAGATATATCCTTTTCAACGGAATAATCATGATCCACTTTTTTAGCATCAGTATCTGGGTATTTATCGTAATTTGGTCTTGAAATTAGATCAAAAATGTAATTTCTCTTTTTAGTTGTCGTAATAATCATGTTAGTGCGACTACTGACTTCAAATGGCATGACAAGCAGTTTATTATCATAAGGATTAATTTTCCAACTTGATGCATCACCAACAGCAATATTTTTGACTTTTTCCCCTTCTGCAAACTCAATATAAGAATAGTAACCTTGACTAAAAATTACTGTAAACACCTCATTAGGGCTATATACAAAAGTCTTTATTCTACTATCTACAGAAATAGGTTTATTATTAATAGATGCATTTAAGTTGCCACTTATTAGTAAAGCTAAAACTAACAATATCCTACACATATTCATCATCTACTCTATATGAAATAACTTGAAACCCTAACGGGTTAATATATCTTTGCTGATCATTCATTTCAAGCGATGCATATTTATACGACATCACAACTATCTTATTTTTCCTTGAGGAAATTCCATCTTTTCGTGTAAATTCTATAGAAAATCTCACTTGAAGAGCATCGTTACCTAATTTTTGAATTGAACGAATTTTCAACTCACCTTTAGCATCTGAATATAAATTAAAAAGGTCATTCATATTCTGCGATTTTATATAATTGCTAAATTCACTATATACACTAGGCGAAGAAAACAACCTTACTTTTGTATAATAATTATAATTATAATTATATGGGTCAAAAACCTCCCTTGCTTTTATATACTCTGAAATAAAATAATCGTTCAGCGTTTCATTTGCAGAATATTGTTTTACTGTAACAGGATCAACCAATTGCACTATTCCTGACTTTTTGTCAATTTCTATAACGAATGGCTCAATAGTGCTACTTGTGCTAATTTTAAATATAGCCAATATGCTTACAGAAATTGCAACTAGTAATATTAATGTAAATAAAAGTAAAGTATTTCTCTGAGCAACAACTGTGCTATAGCGACTTGAATTCCAATTTATATCCTTATCCAATGACTCATTACTTTTTTCTTGTTTTAAAAATTTCAGCATCTCAATATTCTTAAAAATCTTAACTTATATTAATTAACATAGTAAGCTAACAAAGTAGTTATAACAAAAAAGCTAATAAACCCTTAATCCATGGCCTAACTTGCCAAATTTTGTTTCCATATATGAATCATTATATTCATTGCGTTCCATAATAAGTGGTATACACTTTGTAACTTCTATACCGTTATTTTTCAACTCTGATAACTTTCTACCATTGTTTGTAAGTAATTGTATTTTGTTAATGTTCAATTTCTTAAGTATTTTAGCTGCAACAGCAAAGCTCCTTTCATCATCTTCAAAACCCAATACTCTATTTGCATCAACAGTATCAAGATTATATTTTCTTTGCATACTGTATGCTCTTAACTTATTAGTTAAACCAATGCCTCTCCCATCTTGCATCAAGTATAATATAATGCCATTCCCAAAGTCGGTCATTATTTGAATCGCTTGATGTAACTGGCTTCTGCAATCACATGATAAGCTGTCTAATAAGTCTCCTGTATAGCATGAAGAATGAATTCTCACTAATGGCTCATTATCTTTATCTGGATTGCCAATGATAATTGCATAATGTTCTCTTCCGCCACTTTTGGTTCTATAAGATATGATATCTACTTCTTGAGTCTGTTTTAAAAATAATGATGTTTTGCACACTTCATACACACTATGATTTTGTTGAAAATCATTCACAAGTAATGTATTTAGTGCAATAATGTCATTTTCTTCACACCAATTTCGCATTTCATGTTTATTCTCAAAAGTCATATCAGCCACTAACGCGTATGGCAATAATTCTGAGAACTTAAGCAAGGCAACAGCATACGCATCTATTGTCTTTGAGCATTGCAACTCTTTTATGCTATCTTCCTTTGAACAGTTTATTAAATGGAGCAGTTCATCAAAATTGCTTATCAATAGACGTTTGCTACTATGTTCTTTACTCTGACATATGTATTTTACCTTACTTGCAGTCAAAGTAACATACACATTACCTGATATAAGCTTATATTGACTAAATAAATTTTTTTCTAAAGTTTCAGCAGCAGCAAGCAATAGATAGTTATTTTCATCATCATATATTAAAATTGGAAGACCACGCCTGACTTCACTGATGGCCCTTTCTACTTTATTTCTACTTTGATTTCCTATAAACATTTCACCTACACCAAAACAACTTGGTGCGGTCGAGAAGACTTGAACTTCCAAGGCTTTGTGAGCCACAGCGACCTCAACGCTGCGTGTCTACCAATTCCACCACGACCGCACTTTATTCTAGTTTCTATATAATTACTTTAAATTACTTAATCATTTTAGGATTTTTCATCTAAAGTGTCAATC
>NODE_52_length_3383_cov_2.748639
ATAACAACTTGATGGTATCCGAGAGCTGTCCATTAATACTTAGCGTACATAAGGACAAGGAAAAGCTATTTGAAGATTTAAATGGAAATCACAAAATTGGTACAACAAACAAAGGGATAGGGCCATGTTATGAAGATAAAGTTGGCAGGAGAGCTATACGCCTTTGTGACTTAGAAAACACAAATGAGCTCAATCAAAGAGTGGACGCTCTCCTGAGTTACCATAATGCTATCAGAAAAGGACTTAACTACCAGGTAGTTAAAAAAGAAGAAATATTAAAGGAAATTCAAGAGATTTCAGAAAAAATTCTTTTATATAAAAAACCTGTGTGGAAGATACTAAATGATTTTATGAAAGAAGGTAAGAAAATAATATTTGAAGGCGCTCAAGGCGCATTTTTAGATATCGACCACGGAACTTACCCTTTTGTTACTTCAAGTAATACCGTAGCATCTCAAGCGATAACAGGCTCAGGATTATCCTACAATGCGCACATTATTGGTGTAGCAAAAGCGTATACAACAAGAGTGGGTAATGGTCCATTTCCTACTGAACAAAATAACGAGATTGGAGACAGCTTATTTTCTATAGGTAAGGAACTTGGAACAGTAAGCAATAGAAGAAGGCGCTGCGGATGGTTTGACGCAGTTTTAGTGCGCCAGGCCGTACAACTCTCTGGAGTTTCAAGCATTGTATTAACCAAATTAGATATTCTTGATTCTTTTGATACTATTAAAATAGGCACTGGTTATAAGTATGGCGGAAAAATGTATGATTATTTACCTGCATCACATTCAATACAAAAAGAATTAGAGCCAATATATGAAGAATTTCCTGGTTGGAAAGAGAAAACTCAAGGCAAAAGGTCAGTTAAGGAATTACCTGCAAATTTGATGAAATATGTGAGAAAAATAGAAGAATTAATAGGCGTATCAATTCATCTAATTTCAACTAGTCCCAATAGAGAGGATGTTATTAAGCTTAAAAATCTATGAAAACGTCTTGTTAACTTTTATCTAATAAAAAACGATACTTGTGTGACTTCAAGCAATCTATTATGCAAAGTAGCAGCGTAAACGTACAGTGAGTAGTGTGATTTTTCTTAAATACATGTTGATTGTTATAATATAAACATAGTTAATGGAGGCGTATTATGATTGCAGGTTTGACTAAGGGAGACAAAGCAATAAAAGCGGAAAAAACAAGTGATCAGCTGAGAGAATTGTCAGTTGCAGAATATGTAGTTAAGTCAATACATGACTTGCAAAAATTGCATAATAGATTATGTTCATCACAGGACAACAATTGTGTTAATGATAGAGAGAAGTTTGTCCAAGATAGTGATGGGCTTGGTATATTTCAATTTCTCAAAAGCTATATTAATGATGTAGAAAAAAATGAGCCTTCCATTAAGAACCTTACTATAATGAAATTTCTTCGCTCAATTATAGAAGATAGAGAACTGTATAAAAAGTTATGCAGTTTCGATGATTTTCTCGATTGTGAGTTAGAAAATTTGAGAGATAGGATAAGCTTATTAGCGCTTTTAAGAGAAAAGATGGACTTTACTGATATACAAAAAGCTTATGGTAATTGGCGTTTTAGTAATCTAATAGGTGATAATGATTTTAAGCGAATGTATGTGGATGAAGCAGTAAAAGAAAGAGAAAAGCCTGTTAATGAGGACTTTGAGAAAAATATAGGTAAATACATAGAGTTAGTAAAGGAAGGAAAAGAAGTTGCAAGTAGGTATTTTGGAAAATGGAAAGAGGACTTTCAAGTTTACTGTGAAGAAATTGACAATAATAATAAAGTTTTGAATATTAACCTTACTCATTACGACAATAGTGAGCCAACAAAGATTAATGACGTTTTACAGCAAGAGAAAGATATTAAAGAACTGAATATCTATTGCAATAAAAAACATGAAATGCACGCTCATAAAAAAGATAAGAAAAGATATTATGAATTTAAAGAAGGTGCATATTATGAAATGACAAGCACTTGGGCTGCAAAAGATGGATCAGGAATGTGTACCATGATTATGAATGTGAGTAGCGATGGCATAATTGAAATACTAAAATTTAATGGTGAAGATTTTGTTTCATCGAAGGAGATTCTAGAATTAATAAAGCAAAACGATGAATTATATATTCAAGGTCTCTCCTTATATGATGCTGTAATGGAATCACTAGAAGAGGATAGGGCTACTCCTATTAATTTTTACAATGAATCTATGGTGGCTTATCAAGGTAAGGAACCAGAGGGGAAGTTAGATCATAAAGTTGATGCTGATAATAGCCTTCCTTCTTCTCCTTCTATTAATAGCAATGCATTGGAAGCCAATTTACAGCACACTGAAACTCAACCAGAAATTGCTTCACAACAAATAACTGATTTACAAAACAGTTTTGAAAAAGAAGGGCGAAAAAACACGGAATTGCAAACTGAACTGGCACAAAAAGATGAAAAGTTAGCAAGTGTGTTAGCAGAGTTACAAGAGAAAGCACAAGAACTTAAAAATGTATGTGAAGCAAAAGGAAAGCTAGAGGGTAAGCTAAAAGGTGTTAATACAGAAAAGAAGGAGTTAGAAGACAAATTAAAAGAAGCAGCACACATAATGAAGGAAAAGGAGCAGTATATAAGCAATTTAAAACTTCAAGTGCAAGAGTTGAAAGATGAGCATAAAGCACAACTGGAATCTTATGAACAAGGGATATGCAAACTAGCATGGGAAGTTGAAGAGTTAAGAAGCAAGCTAGAGTGTGAGAATGAATGGGATGATAAAGTTGTAGAAATAGCTGATGGACTGGGAGAAAAAATTCATGCTGATGAACAAAGAAGCCTCAATAATCAATTTTATACTCCAACAAGAAATATTTTTAATGAGACTAATAATGAGTCTTGTGTTCCACTGGAAGAAAAGATGACGTTACTCAGATCTTCAAGCTCTGATGGCGGATATGGTAGTGATAATGGTTTATCTTCTAACATAAGTTCTATAAGTTCTGTTGAGAAGGTGGCAGAGAGTAGAAACGTAGGTAACTTGCTTTCCTCTTGTATTATATGGAGATAAGTTGCAAGAGGAATACTCACGTAGAGTATAAAAATCTCCTGTATTGATAATAATTTAAAATCTATAGTAGACTGAAAAAGATTATTAAATTATAATACGACAATGATAAAAGAAGACAAATCAAAAACAATTTTTGAAGTGGAAGGGGCAGTAACTGCTTTACTACCTGCAGCAGAATTTAGAGTGAAGCTGGACAATGAACATGAGATTATCTGTCATGTATCAGGAAGAGCTGTCTCTTATACACATCTGACGCTGCCGACGATACTCCTTGTGTAGATCTCGGGGGGCGCCGTATCATTAAAAA
>NODE_53_length_3372_cov_2.588164
ATACTGCCTTTTCCCTTAAATCCACACTATATGCCATTATAACTCAAATACTTTATTATACCTTTATCATTTACTTTAGGAAATACTATAGTTGATCCATACTGTAACAATGAGATTTTCATTGATGAGGACTTTAACGAAGCATGCGATAACATAATTTGTGAAAATTGCAACCGTGATATTTTACCTAATACCTACAAGAAGCAAAGATTTCATCGCTTATCTGTATATTTAAACCCAGAGAAAATCATGCATTGGTTTGAAGGTCAGCTAAGTAATACGCATTTCATGTGGCAAAAGGTGGAAAGAGGAGTTTATCATGTTGGTGACCAAGGTCAATTTGTAAATCTCATTGTTCTTGATTTTTGCACCAATCCAACATTCTTAACGATAGATAAGCTTAAAGCTAATCCAACTGTATTAATAATACTGAGAAAAAATCCATCAAACATACCTCTTGATTTGCCCATAGTAAAAATGGTTGACCTTTTCTTTCAGCATCAGACTTTAATTGAAGTATTTCAAGAAGCAGTACAAAGAGGAGTACCAGAGTTAATACCAAATACTTCAATGCAAATCTTACATACTGCACTTAATCTAATTGAACCTCCTAAAGAGAAGGAATTACTAAAGTTGCAATTGATAGAGGGCTCACTTTACGTAAACAATATAGAGATTCTAAATAAGAAAGCTGTAGCATGTATGAAGGTTTTTCGCATATTATTTGAACAATTTTTGCATGATTGTAAAAAAGAATTACCTCCTGAAAAACACATGTTGCTTAGCATAACTGAAATAGAAAAGCGCCTAAATCTTGATCCAGAAGCAGATCCAGAACATCACATCAGAAAACCACTAAACACAATCCAAAGAACAATAAAAACCACCTTAGCTAAAAAGTTAGGATTAAACATCGAACGTAATGATGTGATTCAAACAGTTGGTTGGCCTGGATCATCGCGTAAAGATTATGGCTACCGTATTAACCCTTTCACTGTGCTGATAAAAGTAGTTCGTTAACTGTGTTGAAGAGAAGTAAAAGATGTTATAATGGAAAAAGTAAAATTTGTGACAAGGCTTGTGATCAAGTTTTAAAGAAGCGTTCTTTGGTTGGTATTTTACCCTGAAGTCACATCTAGCTTTAAAATACAGTTTTTGTCTCATCTAAAAAAATACAAATTCTCAATTATGTAACTTACCAAAAGCCTAAATTTCTTTTGCTTTCTTCAATCTTTTCTACTCTGTTCGTTTGCCGGCTTTTGTGTTTGAAGCACATCTACACTCAATGACCCTATACTAATATATACCGGATTTCTTACTACTTTTTCCGGGATTTTCTCAAAAAAAGTTAAAATAATTTTAAGACAGCTAAGGAATTAAAGAGCTTTGAAAACCAGCTATATCTTTTACAGCAGCTTCTTTGCTATTTGAGTTGTTTCCATTTTGGAAATAACTGCTTATTTGAGTTGAGAGGAGATTACACGAGCTTTTGATAAAAACACTAATCCCCTATCTAGATAACGCTATAATAGCCCTTTAAAACATCTTAAAGAATTGTGTTGTAGTAGAGAGATTGTTTTGGCTCCATCCCCTTCTTTTAAAGCCAAAGATACTAATGTTAGCAAACTCTATAAACTTAAGAATAACTGTAGAAACTACTATTTTTTCAGTCAGAAGAAACATTACTTACAATTCAATAATTTTCCAAAATCAATTATATGTGAAAAGTAACCACTATCTATAACATCATCACTTACATCATTAACGTGGATAAGGACTGGACGACATGAAAAGCCTTTTGGACGATTTAGTGCATCTATTTTCTTTTGTACCTCTTGTATTATTGAATGACCAATTTTATCTTTTGAAAATTTGATCTCGCAAATGTAGAGAGTGTTAAACTTCGTTTGAATCATATAATCAATTTGACAACCTGCACTATTACGCGTTCTTTTCTGAAAAAATGGATTCTCGCTTATTATTCCATCAATTCCTAAGATATTATGTATACTCTTTCTATTGTTCAGCACCAAATTTTCAAATTGAAGCCCAATAATTGTATACCACTCTGGTAAGAACCCTATAGAATAGGTGTCACGACTAATTTTTCCTAGATCTTTTTCGATATATTTTAGATAAAACCTTAAATAATTATCTTGAAGTCTGTATCTCCTGAGTCGTGAATCAGTACCAGTTTTTATACTCCAAGTATGATCTTTTGCAATAAAACCAGCAAGCTCAAGCTCATGTAGATACTCAGAAATGCGTCCATGTCTTACGATATTTAAAGTAGCACAAATTTCTTCTTGTTCTTTAGCTCCAGTAGAAAGAGCTCTGACTATTTGCTTATAAAAAGCCGTTTTTCGCATGAATAAATCTGAGAATATTTGATTAAATTCTTCAACTAAAAACCCACCTTTTGTAAAACAAAGCCTTTTAATATTTTCTTCAGCGCTATGCTTAAAATTTACCTCTTCTAAATACTTTGGAATTCCGCCAGTTACTGCAAGCACCTTGAACTTTTCATATGCTGAAATATTTTTTGGCCAAAATTCGTTGCAATCAGAAAGTGATAATTCTCCGAGTGTTAAAGTTAACGATATTCTTCCTACGAAGCCAGTACTACTAAGTATATTTTTCTCGATCCATGATGAAGCTGATCCACAAATAACGAAAATTAGTTTGTTATTATTTTTTAGCTGTGTATCCCAAAAGTTTTTTATTTTGCCTAAAAAGGTTGGATCTTTTGAGCCCATCCAAGAAATTTCATCAAATAACAATAGTATTTTCCCTGATAGTAGACGTTCACCAACTGCCCATAGTAAATCGCTCCAGTCATCATACCTAGCAAAAGATGTATTAAATTGTCTAGCAACTTGTCTAGAAAATTCATTAAGTTGGTAGGACATTGTAGTATGCTTTTCTGGTGGCAAACCTATAAAGGAGTAATATTGTTCAAAATACTTACCAAACTCTTGAATTAAACGACTTTTTCCTATACGACGCCTTCCTTTGACTACTACAAAAGATGCAGTATTTTTTTCTGTAAGCTCCAGTAGTTGTTTTAACTCAGTTTGCATACCAATAAATGATGGAGACATAAAATACGAAATATAAATCTTTGTCTCCGTTATACTAGATAAAATTGGAGACGTAAATAAATAAATTTAGATCTTTGTCTCCATCTTGAACTATTAAGAGGGTTTTGTAGCTTCTGTTTCTTCTTCTATGGCAGTAGCTAGAGACTTTTTTCCTTGAGCTTCATCTCTGTCTCTTATACACATCTGACGCTGCCGACGATACTCCTTGTGGAGATCCCGGTGGTTGCCGGATCATTTAAAAAAAAATTAATGTTATCCGCTGGAGCGCGCG
>NODE_54_length_3366_cov_3.109152
ATATACAGACTTACAGCTTTTGGTTGGTAATACCATAATGGAACTTTATCATCCATTTTAGAAAATACTATAGTACTAATTGCCCTGGATTATTAAACTTGAATAATTTTCTTTCTATGATGCCGTTTGCTCCAGATAAAGCTTTAAATTTTCCATTCGTGTCTGATTGTAAATACCAAGAAACTAAAGCTTGATCCTTTAAATTATGAGCAACTACAACAACATTACCATTACCAACTTTCACTGCTTTTGGTTGAAAGTAGCTATTGCCTTTATTTGCATCATTATGGTTATTAATGTTTTTTTGTAATTTTACTTTTCCTGAATGCTCAACTAAGGGAGCATTCGTTGAATGCTTGATTTCGTAAGTGTTGAATGTTAAGCCTTTGATGCACTTTCTTTCTTTGTTAGTTTCTTCTGTAGGAAAGATAACTCCAACTTTATCTACTTCAGCTGAATTTTCTATTAGTGCGGGAGATAATTGGCCCTTAAATTCATTTGCTACGTTGACACCTGTATCACACTCGTATGTTTTTGATTGATATAGTAGGCTAATAAGTAACTTTACTCTACTGCTTCCATTACCGTTATCTTGATAGCTGAGTCCATAAGTAACTCCATTTCCTTCAATCAACCCTACGTTTTTTGGATTAAAACCTATTGCTTCTTTAACTTTCAGTATAGTTGTATTAACTCCAAATAATCTACTTAATATAGACATAATTATATTTAAAATTTTAATAAAATGCTATTATGATTATTTCTGCGTGTTAATGTCAATGAAAATTTTAACTAAAATTAATACCTTTATAATCTGCAAAGCGAGATATGGAAAATGAGTAGCAGTAAAGAATTCACAAATTGAGTGCACCCACTCTACAGATATAATATTGTAGAGCTCAAAAAACCAACAATTGCAATTGTTAACTCTTCAAGTATAATTTGTTGAGATTTACACGAACCTTATTAGATGAAAGAGAAAGAAGAGCAGTTTAGTTTTACATCAGACAACCTCAGAAAAGCGAAAAAGTCTATAGAGATGTATCCTAAAGGTAGAGAAGGTAGTGCCGTCATGCCTTTACTATACCTGGTTCAAGAACAATGCGGATGGGTTCCTGAATCTGCCATGCGCTGCGTTGCTGACATGCTTCATATTCCACATATTCGCGTGTATGAAGTGGCAAATTTTTATACCATGTATAATTTAAAGCCAGTGGGTAAATATTTGATACAAATTTGTAGGACAACTCCTTGCTGGTTATGCAATAGCGAGGAAGTTTTAAGTACCTTTAAAAAGAAGCTTGGAATCAATATCGGTGAAACCACTAAAGATAATCTATTTACTTTAAAGGAAGTTGAATGTCTTGGTGCATGCGTTAATGCCCCTGTGGTGCAGATCAATAATGACTTTTATGAAAATCTCACTCCTGAAAAAGTGGAAAATATCATAGCAGAGCTTTCAAGCAAATAGATGGAAAAGTTTTCGTTTAGGATAACCAAGCAATCAGGTTCTGCAAGAGTTGGCATAATTAAAACTCCAAATGGAAACATAGAAACGCCAGCATTTATATTTTGTGCAACCAAAGCTGCCATTAAAGCTGCAGATATCGAAAGAATCAGAGAAGCAGGTACTCAGATAATACTTTCTAACACTTATCACCTAATGCTTCAACCTGGAGAGGATACTGTGGCAAAACTTGGTGGCTTGCACAAGATGATGGGATGGAATGGACCAATGCTAACTGATTCTGGTGGATACCAGATATTTAGTTTAGGACACGGATCAGTTTCAGAAGAAATAAAGGGAATAAGACAGAAACAAAAAACTCTGATCAAAATTAATGAAGATGGGGCAATTTTTCGTTCTTACATAAATGGTAAAATTTATTGCTTAACTCCTGAAAAATCTATACAAATTCAACAAAAATTAGGCGCAGATTTAATCCTAGTTTTGGATGAATGCACTCCATTTCACGTCAGCAAGGAGTACACAAGGAAATCGATGCTCATGAGCCATAGATGGGCTGAACGTTCTTTAAATGAGTTTGAAAAAAATAATGATGGCAAACAGGCGCTGTATGGAATTAGCCAAGGTGGAGTGTATCAAGATTTACGTAGAGAAAGTTGTAATTTTATCAACAATTTGCCATTTTTTGGTCAAGCAATAGGTGGATCGCTTGGTCAGAGTAAAGAGCAGATGTATGATGTAGTTTCCTTTACTATGGAACATTTAAAAAAAGATAGGCCTACTCATTTGCTTGGTATTGGTGGAATTGTAGACATTTTTCGTGGAGTAGAGCTTGGAGTTGATACATTTGATTGCGTGCATCCAACTCGCCTCGCAAGACATTGTGGCGCACTTGTTAAAGTAAAAAACAGAGATTCTATTTCTTCAAAGTGTAAAGAGCATATTAATTTGCGAAATCAACGATTCGAACTAGATGATAACCCAATTGAAAATGACTGTTTGTGCTTTACTTGCAGAAAACATTCAAGAGCCTATATACACCATTTACTAAAAGCGAAGGAATTGCTGGCTTACACACTCGTTACCATTCACAATGTTTTCTTCATGAATAAGTTGATGGAATCAATAAGACAAGCAATATTGAATGATAGGCTAGATCAGGAAAAAAATAATTGGATTAGTGAAATACCGCTGCATTGTGAATTATATACCTAGTTCATATTTTGCACATGTGCGTTGCATTTTTTAATCTTCTTTAAAAACTTGACAGTACCGTATATATACGGGCATACTAGAAATGTAATTTTGTGAGGCATTTATGGTTAAAAATAAAGAAAAACATCAAATAGCGTTTTGCGTTTCAGCCTTTACACTCTTAGCTGGTTTATCATTGATCGCAACTGGAATTGCAGTGGGTACTGTACCTGCTATAGCTTCTTGTTTAGTGAAAGGAGGAATTCTAACTGCCTTGTCTATTGTGCAATCAGTAGAAAGCTATTTATTTTTACAAAACAGCGAAAAAGCTTTCAATAAAATGATTAGTGGTATATGCGATGAACCAGAAAGCAAACTTTTTATAGAAAGGATTTTGCAACCATTCATTGAACTTTTTAGTGAGCATAAGCAACATAACTAAAGTACACTAAGCATAGAAACAACTTTATCGTAACTTGGCAGTGACTTAATTTCTCCAATCGCAGCTAAAGTAATTTTTTCATGCTGAGATAGCAATTCTTCTGCTGCTTTTTTTATATCGTAAATAGTAACAGCACTAATTTTTTCTATTAATTCGTTTTTACTGATGTATTTATTATAGTTGCCGTAGTAGCTGTCTCTTATACACATCTCCGAGCCCACGAGACTAGGCATGATCTCGTATGCCGTCTTCTGCTTGAAAA
>NODE_55_length_3343_cov_3.005205
TCGTCGGCAGCGTCAGATGTGTATAAGAGACAGGAGCTGATGTTGTATATGAAGCTGGTTATGATAGTGTTCCTGAGCAAATAAAGCTAGGTATTATACAGCATGTTTCTGCTCTCTATAAAAATCGTGAATCAGAAGTAAGTAGCCATTTATCTGAAGTGAAGAAGGTGTATTCTCCATTTCGCGAACCAAAGGTTGTTTTGTAGCTCCTGTTTGTCATTCAATAGCAGATACAACATGGTGTCATCCGAGTAGCCCCTTCGATGTCATCCCAGTGCTCAGACACTGGGATCCAGTTTTTTCATGATCATCAAAACGTTGTATTTTAAAATAAAACGGCTACTTTTATGCTTACCAACTTAATAAAATTCCTGGATCCCAGTGCTTGACACTGGGATGACAAGAAAGAGCTACTGGAATGACATCATTATAAAGTGAACCAGTGTCTGGGCATGGGATGACACCATCTGTTGTACCTGCAAATTGCAATCTTCGTAACCGTATCTGTGAGATGGAAAAAATTCAAATTATAAATGAGTTGTATAATAGTATTTATGCAGCATTAAAAGCAAACTCTGATTTAAAGAAATATGTTACTAACATCTATGATTACCTGCCTAAGCAGGTTACTATTCCTTATCTGAGATTGCGCATAGTAAATTATATTAACCTGCATATGCTATCTAACTTTGCTACAAAAGTAAGATTTTCATGCGACATATATACTTATCATATAAGCAGCATGCTTGCTGCTATAAAGCATGTTAGCTTGGTGGTAAAGAGCATTAGTAGTGAGACCATTTTGGAAAGTAATTGTGCCATAAATCAGCATGATGAAGTTTTACATTCAACAATTAATTTTGATATTTTAATACAAGGAGGTAGCGATGAGCAAATTACAGCTGAAAATTAAAGGTCATGACAATAATTTTGTTGTGCTGAATAATATACGAAACTTAAGGTTTACTTTGCGTAATAACAAAGAAGAGATGAAAGATATTTCCTCTTTTGGCTGGAGAAAAGTGCTTGATTGTGCTGGAAGTAGAAAGATTACAATAAAAATTAATGGCATTTTAAATTCAGTATTGGCTGATGAATTATTGCGTAATTCTGCAATGTTAAACTCTAATAATGATTATGAGATTAGTTTTAATGCTAAGGAGAAGATAAAACTCAGGTGTTCGGTTGAATTATATGAGAGATATTACGATCCTGCCACTTTTGACAGCTTCACTGTAGTTTTAGCCAGTGCTGAAGTTGTGAACACTTTTCATTAGTGTTAATTTAATTTTTTCATATACAATAATAATAAGTGGGAATAAATTTAAAAAAATTATGAACGATGAGGATCTTTTCGAAGAAGGCGATGATAATGTTGAAGAGAATAGCGATGACAGAAGAGAAAGGAATTTGAAGAATGAAAATCAGCTTGAAGAGCAGTGCAAAGAGTATTTAAAACCTTTCGAGGATATTTTAAGTCAAATTGATGAAGGAGTTGATAATTTAGATAGTTACGAAAGGACTATGCAAGTAAAGCGAAGTATAGATAGGCTCATAGAAACCTTATATAGCCAAGCAGCATCTGAGGATATTGATGTAGAACTTGAAACCACAAAACACACTCGCGATAAATCAGAGTCCAAGAAAAGAGTTCTGGAAAAGAGAAGAAAACAACTGATGGAAGAGATCTTAAGTTTTCAACAACAAAAGGAGCTAATGAATAGTAGGGAAAAACATGAAGTAGCAAGTGATGGGGATGTTCAGAAGGCAAAAGCACGAGTGAAGTCTTCAATTAGGGGAGTGTTGTTTTCAGTTATTGCTCATAGAATGGATCCAAGAAGGAGGGCAGGGGAAACTGCTGATGACAATGAAAAGCAAGCTCGTATGTACGGTAGAGAAGCAGTTGGTGGAGTTTTAGGTGGATTGTTCAAGGCGTTTTTAACTGCAGTTGCTGCTGTTGTGCGCGAAATTGCTAAACCACTTCAACATATGAACACACAAGAGACGTCTTTTGCAAAACAAGTTGAAGAAAGCAGAAACCAGGATTCACAAAAAGGTCGATCTGTGTAGGTCAAAGTATAATTTCAAAAAAATTTTTGAAATCGTATGTACTAAACAATATCTACTCAACGCAAATTACAACAAACGCAGTAGCATAATCTTGATCATCACTTAGAGAAAGGTGTATCTTGTAGTCTTTCGAGATGAAATCCTTTGTCATAGCAAGATGTGGTTTTCCCCTGATATTACTGTATATTTCTATATCTTTCATTATAATTCCTTGGCTGAATCCAGTGCCTAGCGCTTTAACAAAAGCTTCCTTTGCAGCAAAGCGTTTAGCAAAATATTTTGCTCTTACTTCTTGGCTATTATATTTTTTGCTTATCTCTATCTCCTTCTTAGTATAGACTTTATTGAGAAATTTTTCCCCGTATTTTTGTGATATTCTCAATATTCTGGGTATATATACTATGTCAGTGCCAATACCGTATATCATTTTGCGCTAAAACGATTTATTGCTTCTTCAACTTGTATTTCCTCTACCTCTCCAGTTGCCCTATTTTTTACTTCAACTGTATTTTCACTTACTACTTTTTTTCCAACAATTATTTGCCACGGCAACCCTATCAGATCCATTCTGGCAAATTTCACTCCTACACTTTCGTCCGTATCATCATAAAGCACTTCATCGCTTTTCAAAGCTTTGTATATTTTATCTGCAGCCTCCGTTACTTTTGTTTGTAAATTGATCAAACCAACTTTAAAAGGAGCTACTGCCTCTGGCCAGATAATTCCTTTATCATCATGGAAAGCTTCTATTATTGCGCCAACAAGCCTTGAAACTCCAATACCGTACGAACCCATATGCATATTAACATTTTTTCCATCTTGAGAAGTAACACTTGCCTTCATAGGCTTCGAATATTTATCACCAAAATAAAAAATGTGCCCTATTTCAATACCTTTACTAACATTTAACTGTTCTTGCGGTATAGGACAAATTTTAGGATCATGCATATCGTCTGCAACTGCATATATGCTCTTCAGGCTTTCAATATCTTCACTCTCTAGCAGTTCAGAAAATTTATTGTCATAATATAAAGTGCTCTCACCGGTGCTTGCCAATATATGAAATTCATGACTTAAATTTCCTCCAATTGGTCCTGTATCTGCTCTCACTCCAATTGGAGTAAGCCCCATTCGTTTGAAGATTTTTATGTAAGTTTTGTACATCATGTTGTATGAGTTCAGTGCACTTTCGTAATCTACATCCTGTCTCTTATACACATCTCCGAGCCCACGAGACTAGGCATGATCTCGTATGCCGTCTTCTGCTTGAAAA
>NODE_56_length_3305_cov_3.123606
TTTTTTCAAGCAGAAGACGGCATACGAGATCATGCCTAGTCTCGTGGGCTCGGAGATGTGTATAAGAGACAGAACTAATTTCTCCCTGTGATCACTGATCGAAGTAGATAAAAAATAAGCTAACTGAACGCTATCTATCGTTTTGACAATATTATGAACACTTTCTAATTCTTGATTATCGAGAGACTCTATTAAATCATCAATAGCCTTTTTGTCTAAACCATAATGAGAACTTGTTTTAATATTCATTACTTTACCTTATTTTTTTAATAAATATACACACTTGATTTTATTGAACATTCAAGTATAATAAAATTATTTTGAATTAACTATTATATGGTTAAATTTCTATTTTGTTTGCTGTTATTGTTAGTGATAATAAATATATTAAAGTCTAAAGTATAATGAAAACCCATCCAGAAATCCTTGAATACTTTCAAGGCTTAAATAAAAGTATTTCTCTTATCAGGAGGTGTCTTTGACATAGAAAAATTGAAGTTGCGTCTTGAAGAGCTGGATTCTCAAGCGTCGAATGATAATCTGTGGCAAGACAATCAAAAAGCACAAGAAATTTTAAAAGAACGCTCTAAAATTAAGCATGACATAGAATCGTTTTCAAAGCTAGAAAGCGATTACAACGATGCTATCAGCTTGATGAAATCTGCTATTGATGAGAATGATGAAGAATTTTTTTCTGAAGTTAAAGGTGAGTTAGTAAAGCTAGAGAAATTAATCAAACTTAAAGAGACAGAATCTTTATTTACTGGTGAAGCAGATAACAATAACTGCTTTTTAGAAATCCACTCAGGAGCTGGTGGAACAGAGAGCAATGATTGGGCTGAGATGCTTATGCGCATGTATACAAGATGGGCAGAAATTTATCACAATTTTAAAGTTGAAGTTGTAGAAAAATTAGATGGTGATGCAGTTGGTATAAAATCTACAACAATAAAGATCATCGGAGAAAAAGCTTACGGGTGGGCAAAAAGCGAAAGTGGAGTTCATAGATTGGTTAGAATATCACCATTTGATGCAAATGGTAAACGTCATACCAGTTTTGCAAGTGTAGGAGTAACTCCAGTGATTGAAGATTCAATAGATATTGTTGTGGATGAAAAGGATTTAAAGATCGACACTTACCGTGCTTCTGGAGCAGGTGGTCAGCATGTAAATAAGACTGAAAGCGCGGTACGTATTACGCATATTCCAACAGGCGTTGTAGCTCAATGCCAAAATGGTCGTTCTCAACATAAAAATAAAGATGAAGCACTTAAACTACTTAAAGGACGTTTATATCAAATTGAATTGGAAAAAAAAGAACAGAAAATGGCCGAAGAATATGGCAAGAAATGCGATATAGGTTGGGGCAGTCAGATCAGATCGTATGTTATGCATCCATATCAAATGGTAAAGGATTTAAGGACTGGACATGAAGTTGGCAATATAAATTCCGTTTTTGATGGCAATATAGATTGTTTCATAGTTAGTGTATTGGAGTTAAAATGAGATTTATTAAAAAGCTAAGTTTTATGCTCTGCTAATAAGGGGAAAAGAAAACCAAAACCTATTGAGAAAAATGGAACAATTTTGTGAATATATCTATTATCCAAGTAGCTGATGAAAATGGCAACTCGTTTCTTATGGGCACAAAAATGTAATATGAAGAGAAATCTTCGTACATTAAGTTGTAGCCGCGCAACGTCTGCCATTGATGATTATTTCACCTACTGTAACTGCTGCTAAAATAAAGCAGTAATAAACTTGTGTTAACAAAGAAATAGGTGAGACAGAAGCAATGCTACCTGCTAGCAGCAGCTGGGAACCATAAGGCAAAATGCCTTTTGTAACGCAAGCAAAAATGTCTAACAAGTATGCACTACGGTATGACGGAATATTATGCTTTTGCGCGAGCCTTTTTGCAATATCGCCACTTAATAAAATAGCAATGGTATTATTAGCAACTAAAACAGTAAACATAGATGCTATGCCCGCTATTACAAATTCAGCTTTAGTTTTTGTGATATTGCTTTCATCGATAAGTTTGTGTAATGCCTTTTGACCCTGCTTGTACATTATATGACTCAATCTGCCAATAAATAGAGCAAATATTACTATCTCGTTTACTTTTTTGAAACCGTCATATATGTCATGAGAGAGTTGAATGATAGTATAGTCAAAAAAAGTCATCCCTAATACACTAGCAACAATTATATTTATAGTTATTGTTACTAAAGTAGTAACTTCAAATAACCCCATGATTATTAAAGAAGTATAAGGAATAATCTTTATTACTGATAAATAATCTAAATTTGATGTAGGAATAATTTTTGTACTATCTGCCATAATTGCCAGATAGACAAGCGTTATAATGCTGGCAACAAATGCTACTTTAGAATTCACTTTAAGTTTATCCTTTATCGTGGCCCCCTGTGAAGAAACAGATGCAATAGTAGTGTCAGATATCATTGAAAGATTATCACCAAATACGGCACCTCCAACTACAGTTGCAGTTCCTATTTCAAGACCAAAAGCCCCACTTTTTGCTAAGTTAACAGCTATTGGTACCATTAATACAACAACTCCCATAGACGTACCAATTGCAGTTGATATAAAAGCGGAAGCCAAAAATACTCCAGGCAGTAGTAATCTTGCTGGAAGGAAATTGAGAATTAAATCAGCAACAGTATCTGCACTACCAATTGATTGAGTCACCACAGAAAATGCTCCAGAAAATAGAAAAGTTAAACACATAGTAAGGATGTTTTTATCTCCCATACCCTCGATGACAGTATCGATGTTACGTTGAATTTTACCTGCACTGCATGCAACAGCAAAAAATAGCGCCGGTAGTAGGCAAATTACCGGTGAAACTTGGCGAAGCGGATTATCAATTCCAATAAAGGAAAAATAGACACCACTTCCAAGGTATAAGATTAAAAAAATAACCAAAGGAAAAAAAAGCTGTCATTTTACTGCCTTAAAACCTATGATTATAATCAATTAAGTGGTTTCAGGCAAGCTTGGTTTTCTGTAAGTTAATAACAGTCCTTTTAGACTCTCAAGTTACGCTATGGAAAATGCGTTGACTATTCTACCATAATATATAACATCAAAAAATACTCTATAGTATGAGGTAAAGCTATGGTAATGACATATGAACAGTGGAACATAATATTAGGTGTAATTGATCAAGAGGTAAATTTAAGTAAAGACAATGTAATTGAAAGAATAAAAGCTGTCTCTTATACACATCTCCGAGCCCACGAGACTAGGCATGATCTCGTATGCCGTCTTCTGCTTGAAAA
>NODE_57_length_3273_cov_3.544743
TTTTATAACCAAATGCACCACCACCAGCTATAAAAGATGCTTTTAAGGGACTTTGACCTGATGTATGTGTAATACCATCAATCTTTGTTTTAAAAGGTAAAACTTCACCATTATATTGCAAACGAACATAGTAGCTAGTTTCTTCATCACTTATTGGACCAATAGGGTCTGATGAAAAAGCAGAGTTTGATAGGCTTAGCAACGTCACTAAAGCAGCTGCCGAAAAAAACTTTTTATAATGCATAATTGCCCTCGTTAAAAAAATTAAAATTCCACTTTAGCAGTCTAAATAATAACTAAAGTTAAGTCAAGTGCTAACTTAATAACACAAAACCTTCTGTATCTTAACTAACTTTTAGGAAAATACAAAGATTTTATTAATTAATAAATAGAGTTACTCTACTTTTTTTACTCTTGATCTTCTGACACCTATTTCACTGATGTCTTTTTATCTTCTGATCTGCATTCATCATTGTGAATTGCTTCATATTCATGCAGTAATATGAATGTACTTCATGGAAGTACTAGTATAAAAAGAAAACACTTAGTTACTGCATTAAGGTAAACTTCAGTAATAAATTTAAAAAGGAAGTTTAAGTCCAGGCGGTAAACCCATCATACCTGCAAGATCAGAAGTTGCATTTGCCATATCTTCTTCTGCTTTTTTGATGGCATCATTGAATGCTGCTGTCACTAAATCTTCTACTATATCTTTTTCTTCATTTCTCATAAGTTCTAAGTCTATATTTACCTTTTTAGCTTTATAGCTACCTATTTTTATCACTTCCACTAATACAGAAACTTTACCACCACCAGAAATACCTTGAAACTCTTTTCCTATATACTTTTCTTGAGCTTCCGCAAGCTTTTTTTGCATTTCTTGCGCTTGCTTCATTATTTGACTGAAATCCACAACCTACTCCTTATTTTCTATATTAACTACCTTTGCACCTTTAAACGTATTTAATATATCCTTAACTGCAGGTGCATAATTTAAATTACTCACTTCCCTATTCATATAACTCGTATCAACTATAATAACCCACTCCTGATTAGTAGCTTGATTTAAGTAACTTTTCAAGTCATTACAAAAATTACTGTTCAAGTTAGATACAGCTTTTAATTTTAAATACCCAAATTTACAATCTATTAATTGTAGATTACTACACAGTTGTTTGTAAAGATAAATTTGGTTACTCCGCCTTAATAGTTGCAAAATCTTATCAAAATCGTAATTTTGTTGTTTATTTTTCACATGGATCCCAGTGTCACACACTGGGATGACAGAGTGGGGTTTTTCCACATATTTTTTTGGATCCGAGTAGTCAGCTACTTGGATGACAGAGGGGGAAGGTGCAACAGGTCTGCCCTGTCTATTTCCTTGCTCTACATTCTGTGAAAGAATTTTTTTGATCACCTGTTCTGGAGAAGGTAGATCAGAGAGATAGCAAAGACTAATTAGCATCATTTCAGCAGCAACATCGTTGCATGTTGAAACCTTTATATCTTGAATACCCTTAAGCAGCACCTTCCACAATCTCGAAAAAAATATTAAAGACTTTTTTGCACTCAAATCTTTTACTCTGCTCTTCTCATATTCTGTATCAATCTCTTTTGTAATTAAAAAACGGCATATTAACTGGATTGTTTGCAGCAGATCTTCAAAAATATTGAGCGGATTTGCTGTTTTTACCACATTGTCGAATACTAACAAAGCCTTCTGTAAATCACTATCTAATACTGCTTCCAGTAGATCAAATATAACGTTTCTATCTACTAGACCAAGTATGTCTTTAACACTTTGAGTGGATATTGTACCATCTTTGCTATATAGCACTGCTTGATTCATCAAAAATAAAGCGTTACGCATTGAATGATTGCAGTGGTGAGCAATTAATCCCGACGCTTCTTTTTCAATAAAATAATTTTCTTTTTGTGCAATATCATTTAAACGCTCCATTATCTTAGCTGAAGGAATGTTATGTAAGTCAAACCTTTGACAACGTGCAATAATAGTTATTGGTATCTTTTTTATTTCTGTAGTTGCCAGAATAAACTTTACGCTAGATGGTGGTTCTTCTAGAGTTTTAAGTAATGCATTAAATGCATTACTGGATAACATGTGTACTTCATCTATAATGTAAACTTTAAATTTAGAACTTATTGGTAAATAGCAAATATCTCCCAAGATCGCTCTAACATCCTCAACACTAGTGTGACTTGCCGCATCGATTTCAACTACATCTGGATGGCTTGAATTTTTTATTGCCAGACAACTTGTACATGATCCACAAGGTTCAAAAGTTGGCCCCAATGAGCAGTTCAAACATAAAGCTATTATTCTTGCAGTGGTGGTTTTACCAATTCCACTGCTACCAGAAAGCAGTATAGATTGTGGAATTTTGTTGAGAGTAAAAGCATTTTCTAGTATACGCACCAATATATCTTGACCTACTAAATCTTTAAAGCTACTAGGACGATATTTTAATGCTATGTTCATAGCCTAGAATAAAACAAATAGTACAAATAGGTATGCAACCCAAAAAGATTCTGATATGGTTGCTTCATTTCTGACCTGACCAAGTTACAGAATTTTTGCCTGCATACCTTATAAAAGGTTATACTTTTTTTTTTTTTTAGCAAGGTATATTCTATATTAGCCTTATAATTTATATGTTAGACCTTTTGCAACATTACTTTGGAGTAAACAGCTGTTACCTAAAATACTCTTCTTCTGTCATCCCAGTGCCCAGACACTGGGATCCAGAAAACTTAATTTTAAATGAATACATTAGGCTGTTGTATAATAAGAACTGGATTCCAGTGTCAATCACTGAAATGACACCCTTCCGGTGGGGATTGCTCTCAAACTACAATGTTCGTACAGTTGTACTGGGATCCAAGTATAAAAATATTTGGAAATTACACAATGGACAATGGATTCTAGGAATATATGTTAAAAGTAATGTCCATAATGAAATAAGCTGGATTCCAATGTCACGTACTGGAATGACAACATATAGGTATTGGAATAACAAAAGAGGAATATTATGATTTTATATCATTTTCCTCTTTGTCCGTTTTCACGAAAAGTTAGAGCTCTTCTCAAGGAAAAAAAGCTGAGTTGTGATTTGGTATATGAAAATCCATGGGAAAAGCGGAATGAATTCATGGAGATCAATCCAATCGGACAAGTACCAGTATTAATAGATAATAACTTTGTAATAGCGGATAGTAATGCCTGTCTCTTATACACATCTGACGCTGCCGACG
>NODE_58_length_3273_cov_2.925532
ATATACAGACTTACAGCTTTTGGTTGGTAATACCATAATGGAACTTTATCATCCATTTTAGAAAATACTATAGTACTCTATAAGAGAAAGAGAAGTTGTCACACTTCTCTCTTTCTTAACCACTTGCTGAAGAACGTTTATCTTCTGTGGCATCTGGTGATGGAGCAACTAATCTACTCAAAATCTCATCTTTTGGTCCCATAGCATAAATAACCCCATCTGACATGACGATCACTGTATTGACTACAGATAGTAGCTGTAGCTTATGAGTGATGATAACAGTGGTAGTATTTTGCTCTCTTGCAACATTGATTGCATTAATCAAGCGCGCCTCTCCATTACTGTCTAAGTTAGCATTCGGTTCATCAAGCACTAAAAGCTTAGTATTACCATAGAAAGCCCTTGCAAGTCCAAGAAGCTGTTTTTGGCCACCAGAGAGTATTACTCCTCCAGGTCCTCCTATTGTTGTATCATACCCATTTGGTAAGCTCAGTATTAATTCATGTATTCCTGCAATTTTTGCTGCTTTGATTATTTCTTCAGGATTTGGATCTGGTCTCATGCGGGCAATATTAGCTTTAACGCTCGTGTTAAATAACTCAATATCTTGAGGTAAGTAACCAACATAATTACCAAAGTTCTCTCGATTCCAAGTATATACATCAGCGCCATCTAGTCTGACTACACCTGATATGGGTTTCCAAACACCAACGGTTAGTTTTGCAATGGTCGACTTACCAGAAGCACTTGCACCAATAACACCAACAACATCCCCTGGTTCTATTACAAATGAGATTCCTTTTACTGTTGGCTTATTGCTCCCATAAGGAGTAAAAAATACCCTATCAAATTCCAACTTCCCTTCAGGCTCTGGTAGAGCCATAGTTTGCTCTCTTTTTGGGGATGTTAGTATAAGTCTTTGTAGCCTCTCATATGACATTCTGGCTTGATTTAAAAATTTCCAAGTATGAACTGCTGCATCAAATGGAGCCAATACTCTACCCATCAAAATCGAGGCAGCAATGATACTACCGGCAGTTTTGTGAGCTGTAATTGCAAGTAATGCGCCTGTTCCAATTACTGATATTTGCAGAGTTGAGCGTAGAAACTTAGTAATTCCAGTAATCACATTAGAACGATTCTGCGCTGTAACTTGCATTGCACGATTTTGATCATTCCGTTTACACCAATCAGAAACTATAAATTCTGACATGCCCATAGCTTCAACCACCTCTGCGTTTCTTGTTGCAACATCTATAGCATTAATATTGCGTATAGTTTCTTCATTGGTTTCTCGCAATATACGCTTAGTGGCAAGTTCATTCCATACTGCCATTGAAACTAATATAATGATCCCGGCAATAGCTATAAACCCTGTAGAGGTATGTATCATAAAGATCACAACAAGGTAAATTAGCGACCATGGAGTATCGAACAGTGAAAATATACCATTTCCTGTAATGAAATTTTTTATTACTCCAAGATCTCGTATTGCTTCACCACTTGAAGTTGAGCTTTGTACTGATGTTAACCTGATTGACCTTACTATTAGATCTGGTGTTGCAGTTTTATCAATCCAATCACCAATTTTAGCCATAGCTAAATATCGACAAGTTTCAAGCATTGCAGAACATGCAAACGCAGATAAAGTAATAATCGTCAGCATAACTAGTGTTGACACACTCTCGCTCGATATCACTCGATCAAGTACCTGAGAGGTATAAAGTGGCAAAAATAACATTAACGCATTAATCCCTGAGCTAAACCAGAAAATGAACCAAAACGCACTCTTGCACTTCTCTAGACAAGTATATAGTATACTTTGCTTTAATTCCTTTTTTATTGACGGAGTGATTTCCACAATCTTCCTTTTATTTAATTATATGTACCATATATAGTTTTTATTTCAAAAGTATTAACAGTTATTGCCTTACCATATCATTAATGTAATAAAATATTAATGATATGCGAATATAAACTTTTTCATGGAAATTTAGCAAGGCTATCTAATTTCTTCTCTACTATAACCTTATACGATAGCCTTGCCAATTGTTCTACGTTTTTCTTATCTACTACTCAATGACAGTTCTTACTATCACTCCTCTGAAAGTTGATGCTATCAGAGTCAGTGACTACAATCTGCATCTATTTTCCTCTTTCTATATGATCAGGAAGTATTACATATTCCAATGATCTAGCTGTAATTGCTCTTTTTCTCACACAAGATGGACTTGAATATACCCTTGGTCTATATCTTTCGAATTTAAAACAGTCAACAGTAATCCTCTCCTCAAAGTTAGAAAGTATTAGAGATGGAGATTTACTAACTTCCTTATCACTCACAGGATTATTTGCACTACCATAACTCACATGACGCGCTGCACTATGATTGTTACCACACTCTTCTCTTGAGGTTGAACTGCTTGGATTAAAAGGAGTCGAAAATATTGAATACCCATTGGTATCACCAAATCGTTTTATCAACCCACAGTTTTCTTCATTCATTTTTGTAATATTCTCGTGATTAGCACCTTCTGATAAGCTTGATGAAGCGATAAGATCTTCTTTTTTCTTACTAAAGATATTGCCTATTTTTAGCTTAGTTGCAACATTCTTGAATTTGTTTTTCGGAGCTTTTGGTTTAATTTCTGAATTCTCATTTATAGTAATTACACATGATGGATTATCTAACTTGTCCATTGTATTTTGTACTCTACTGTTGCGTCTTGAACACAGACTAAGTTTTGCTGTTAAATCATTCAAAACAGGTGAACTTTTTCTACCTTCTAAAGACTTATTCGAACATAGTACTGCACTACCACCCCTACTCATTTTCTGAGGAGAAATATTGAGTTTGTCTTTACTCTCTAATCTAGTTTCATGCGTAAACTTGTAAAGTTCATTTTCCAATCGTGAAATATCTTCTACATTCTTTATTAATAGTTCCAATATTGAGTTGTATTCCTCCAAATCATGATCCCCTACTTTTGTCTTAGCTAACTTTTCTGTAGCCTCTTCAATTCTGTTCATTTTTTCAGTATAGTTTTCTATCTTACGTTTAACAGGTTCTTTTTGAAGGCCAATCACTAAGTTGTATAAGATAAGTAAAAATGATATCGAAGAAAATGCAATGGAAATCCAGGTAGGAATTTCTTCCTTTTCAGATTCTGCATTATTATACTTAATGCAAACAGAAATAATCCTGTCTCTTATACACATCTCCGAGCCCACGAGACTAGGCATGATCTCGTATGCCGTCTTCTGCTTGAAAAA
>NODE_59_length_3269_cov_3.151942
GATCCGGCGCCCACCGAGATCTACACAAGGAGTATCGTCGGCAGCGTCAGATGTGTATAAGAGACAGCACCATAATGGCGCACGTTCTTTTTATAATCCCAATAGCTGCTTCTCTTGGTCCTGTTAGCGCGTTTATGTGCGAATTATTCCCAATAAAGGTACGATACAGTGGATTTGGTTTATCAAGAAATATAGCTTCGGGATTTTTTGGTGGTCTTGCACCATTTATATGCACAACTATTATCAAAGTTACAGGACAAGGAACTTTAGCAAGTTTTTACATGATTTTCTGTACACTAATTGGGTTAGTTGCTATATCACAAGTTAAGAGTTAGATTTTTTCAAAAACCAAGTGTTTAAAAAATCTAATCATAAGGTGGAAAATGCCAATTTTTAGGTGATAGTGTAAATATTTCAACTCCATCTTTTGTGACTCCAAGCGTATGCTCAAACTGTGCAGAAAGTGAAAGATCACGTGTTGTCACTGTCCAGCCATCTAGCTTGCTGAGCAGAGTTTCATGTTTTCCAGCATTGATCATTGGTTCTACCGTAAAAAACATGCCTTCTTTTAAGATAAGATCCTCACCTTCATCATAAAAATGTACAACATTTGGTGGAGCATGAAAAACCTTTCCTATGCCATGTCCACAATAATTGCGTACGATAGAATATCCAAAATCTTCAATATATTTTTCTATAGCAAATCCTATTTCATTTAACTTATTGCCGGGCTTAACTTGTTTTATCGCTTCCATTAGCGCATTGTAGGCAGCATTACACAAACGCTTTGCTTTTATTGAGGGTTTACCAGTCCAAAACATGCGACTTGTATCACCATACCAGCCATTTAAAATCACTGTAACGTCAATATTTAAAATATCTCCATCTTTAAGAGGTTTATCATCAGGAATACCATGACATACAACAGCATTTTTCGAAGTACAAATTGATTTCGGATATCCCTTATAATTCAGTGGTGCTGGAATTGCACCTGCATTGATTATAAAATTATGACATAGATCATTTAATTCATTAGTTGTTACGCCTACTTTGACGTATGGTGCAATAAAATCAAGGGTTTCAGCTGCAAGCCTGCCAGCTTTACGCATAAAGTCAAAATCTTCTTGTGAATGTATAGTTATGTTCATGTTTCTTACGTTTTTATTGTAATTTTCTGCTTCTCTTACGGATACATCAGTGTAATAATACTATAAAAATAAGCTCCTAGATCAAGCCATTTGTATATTAAGAGATAAAGACAAAAATCTAGACTGTGACTTTTGATTTAACCCAATGGTATAACTTACTTATTTTGCCATCGTGACCAAGCATTCCAGAATTATTTCTATAAAAGGTGTCAACTATTAGCTTTATAGAGCCTAAAGCAGCAGAAAATACAGGATTTTTGTCGTATTCGCCATCAAGACCGCTACAAGATTCAGGGCATCCGATACGGACTTGTTTATTGAATATATAGCTTGCAATTTCTTTCATGCTTGTGAGTTGACTGGTTCCACCTGTGATCACTACTTTATTAATTGGATCTTTCTGTTCTTGAAATTGTTCTCTTATCAGCTCAAGTATTTCCTCAATCCTTGGTCTTATGATGTTAACAAGTTCAGACTTAAACACTTGAGTTGGTTCATCGCTTTCATTACTTTGCACTGCAATACATTCATTCTCATCTATTGAAGTTACAATAGTGCTACCGTATAGTATTTTTATGCGTTCAGCATGCTCTATACTTGTGCATAGTCCATAAGCTATATCTCGGGTAATGTGAATGCCACCAATTGGAATGCTGCTTGTGTACACAAGTTTTCCTCTCTTAAAAATTCCAATTGCAGTGCATCCACCTCCTATGTCAACAATGGCAGTCCCTAGCTCTTTTTCATCTTCACTTAGACAAGCAAGACCTGCAGAATATGCAGAAGCAACACAACCAGCCATACTTATCCCACTATTATTAGTTATGCAATTTTCAATGTTGGTAAGAGCTGGACGCGAAGCAGTGACAACATTAACATCAGCAGACAATCTTTTTCCATGTAATCCACTGACCTCCTTTATGTCAGTCATATCATCTAAGTGATATTTAAGTGGTATATTGTGAATTATAACATTTTCTTCGATATATTTCTCAAATGTCTGAAAGACTACACGTTTTATGTCTCGGTCTAAAATTTCGTGATTAGCTGCAATTATTTCGTTATGTACGTTAAAAGACGAAATCCCACATCCAGCCACATTCACATATATCTGGTCTATAGTCTCTTCTGATACTTGTTCAGCTAAACCTACAGTTGATGAAATAGAGTAACTTGCATGCTTTGCGTCAGTTATTGATCCACCATTTATACCTTCTGCACTTTTATAACCCACTCCTATTATTTTATAGCTAAAATTGCTATTGATTTTAACAATGAGACAGATAATTTTTGTTGTACCCACGTCTAAAACAGCAAAAACATTCTGCTTTGGTTTTGTTATTACTGCAGAGTACATTGGTTGACCTTATGATGCGATTCCATTTAAATTGTAGCTTCCCTGAATGAATTTATATTTCTATCATAAATGTAGCAACATTTTAATATACCTAGACAAAAAGAAAAATAAAACACAGAATTACAATTTTTATGTCTAAGTTACCAATTGTAATTGCCCCTGACGAAAGATTAACTACACGCGCCAGTGAAGTAACAGATATAACCGATAAAATTAAAGAATTAGTAAACGACATGTTCGAAACTATGTACGATGCAGAAGGTCTTGGTCTTGCTGCAGTACAAGTTGGAGTGCTGAAGAGAATTTTTGTCATGGACGTTCAGACAGAAAAGGCTGGAGATGAGTTAGTAGGATATGATTCAGTTGGTAAGTTTTGCATGATTAATCCTGAAGTTAAGGAATTATCCGATGAACAAGTGATTATGAGCGAAGGATGTCTTTCAATTCCGGAGCAAAGCCATGAAATCAAGCGTCCAAAATATTTAACTGTAAAATATAAAAACTTAAATAACGAAGAACAGACGCTAAAAGCTAGTGGTTGGCTTGCAAGGTGTATTCAGCATGAATTGGATCACTTAAATGGTATATTATACATTAGACATTTATCTAAGTTGAAGTATGATTTGGCTATGAAAAAAGCACAAAAGGTTAAGAGACACTATGAGCAATGAAGATCTAGAATTGTTGAAGTTCTGTCTCTTATACACATCTCCGAGCCCACGAGACTAGGCATGATCTCGTATGCCGTCTTCTGCTTGAAAAAA
>NODE_60_length_3267_cov_3.377743
TCTCGTCTCCTGCCATTGTGCTCTTCCGTTCTCTCGTCATTTTTTTTTTTTTTAATGACCCGGCGCCCCCCGAGATCTACACAAGGAGTATCGTCGGCAGCGTCAGATGTGTATAAGAGACAGGTTTTTGTGATGGCATATACCCCTCCTAAAAAATATACAATTTAAAGCTATTTTAGCCACTATTCAAGTTTTAATGGCTAAAATTGATTGAATCACTTTTTAGTGTTTTTTTATGGTTATTTGAGTCTAGCAAAGATGAGTCTATATCACAATCTAGTAATTCTCCTACTGCACTTAGTAAACCAGCTGTACAACCAGCTATTTTGATCTGGATGAGAGGAGATATAATTTATAACCACTCCCCTATCCTTTCTAGTTGTTTGTAGCTGTTAAATCTCAGGAATTTATCAAAATAAGGAGAGGCAATAAAGGGAGTAGTATCTCTTAAATAATTAGATAAGAAATCTGGTAGAATATTCTGAAATTCATGCATTTTTTGTCTATAATCTTTCAAAGCAATAACCTTTATTTTATCATAATCAAGTTTCCAATAAGCAAGCTCCGAGACTTCTTTTTTTGTTGTGTATTCCACTGCTAAAGCTTGTAAAATTAATTGCGGGAAAAATCCTGACATAACTTCCTCATTGGAAGGTGGTGAACCAAGTTTATAGTCTATAATTGCTACTTGCCCACCTGGTAGATACTCAACTCTATCACATCTTGCTGTCAATAAAATTTCTTCTGTCATTCGAGTATCTGACCAGCTATTATTACACAATTGTCTGGTGTGTTCATTTGCAATCAAATTTTCTGGATCCAAGTAGTCAAGCACTGGAATGACACCCTTCTTCTTAGTGGAAGTTGTACAGCATCCGCGCAGTTGTGTGTCACGCGCTGGAATATGAAATATCGGATAGGAAAAGCTCTTCTCCAACTCAACTTGATTGTTTCCAGTCCTATCAAACTCAACAAAAGATTGAATTATCCTCTGCAACCTTACCCACCACATATTTGAAAAGTGGAATCGATTAGACGAGAATATTTCTCGTACAACACTCATCAGCGACTTTTCGTTGCGTAAATATCTTGCAAGAATATTGTGTACCATAGTGCCAAACTCCAATATCGATGGCTTAAAATTCAAGTCTCTCAATTGCTTAAGGCCCAGTATATATTCAACGTAAAACGAATAAGGATTACGAATTAGCTTTTCTATTGCACTGCAAGACATCACTTGCATTTTTTCTTCTCTGACTTTGGCTTGAGGTTTTGGCATAGGCTGAGTACATGGAACAATACACTCAGGTGTATTTAATATTCTTAGCCAATCGCGGTAAGGATATTTTGGTTCTTGTAACAGAACTTCCAAATGGCGCAATAGAATTGATTTTCTATCACTCACTAGCCTCGTAATATAAACCTTGCCGGCACCAAATAAATTGCGCAAAGTATACAAAAAGTACCCTTGCTCTTCTTGCACAGAAGGAAGGTTAAATTTTTCTCTATTCAGTGCACTCAAAAACGGATTCTGAAAATTTGGTATATCATTAAATCCAGCAAGTATTACAACTTTATTTTGATATAAGCTAAATTTATCAAAGTTATTTTCTGGAGAAAAAAACTTCCTTTTTAAAAATAATATCAGGATTTGACTGTATAACTCTAAGGAACACTCAATTGCTATACCGTCACATGCATTTAAGAAATCGCGAGTAAAATTACCTATTTCACCATTTAGCTCTAGAAAATTCACATTAGAAAGCACATTAACACACTGTAAATGAGCTGCTACTATAGCAGAAATAGGATGATTTATAAGATTAAGTAAAAGATTAAATATAGTTTCCAATCTACTGATAATAATTAATATATCTTCTTTATATCTTAGCTTTTTACATGTACTAATAGCGTTGATAATATCCTTAAGACCATTTATATCAAAGCTACGCAATACTTCTATCTCAAACTCAGATAAAATACGAGTGTACTCTTCTTGAGCGTAACCAAAAGTCACTAGCCTATGTTTAAGAAGAGAAAGCAATGCCACACCGTTCCATTTTGAGTTCAAAATCTCAATACTATAAAGCAGAAGCGTCACATAAGAATAGTTTTCCGATATGGGGCACGCCATACGAACTGCAAGTAATTTATCAAAAACAAACAAAGAAACGTTTTCATAACCTTCATTCTCTATAATTAGTGACGTCACCTGTGCTTCTTCCTCTCTGGAATTACAAGTGATGACTTCAATATTGTCAATATATCCATTACTAACTTTACTTAGATCGGCAGTTGTATCAAAGACATAATCTAGTTCAGGACTGCCTGTCATCCCAGCCCTCTGATTTTTAGTGTATGAACATTGTAATTTGCAGGTAATTTGAGTAGTAGATGATGTCATTCTAGTGCTTGACACTGGAATCCAGTTTCTATTGTACAGCCACCTGGTGCACTCATTTAAAGTTAAGTTTTCTGGATCCGAGCGTCTGGGCACTGGAGAACACACTTCTGGCAGAAAACTTACATCCTCTCTGCCTATACTTAAATAATCGAGCAGATCTTTCAGGCAATATTGATAATGTTTTTTATCAAGTGATTGCCAATCTTTCTCTTTAATTTTCAAATTCAGATTAGGTAAAATTATCTTTCCAAATGGCAGGTCGTATACAGCTTTAATCAACGACTTATAAATCTCCTCCTTCCCAATTCCAATAAAGATCATATGCTGATCTTTCTTCAGGGAGGCTATCATATTGTTTATGTAGTCACTCTTATGCTTTAGTATATCTACTACTCCTAAATTTTTTAAAGTGTTACTCCAAGTCTTGATAAGTAAGTTTATGAAATTCTCCATTTTCTTCGAATGCTCATCAAGCTGATAACAATCCGCTATTTGGGTATATTGAAGTAATGACGGCAAACTGTAAACTAGATCGATTGGAAAACTATCATTGTGTTTTTTATTCCACTCCAATATAAATTGAATGAGTAGCAGCGTTCTCTTTGTCGGGTTAATAACTTTAACTCTATCAAGATTTAATATTAAATCTTCTTCATCAATGTTTTCTAGTGAAACTATCTCTGGCAAAATTATAGTTCTGTAATTCTTGAATGCACTCAGCAATGCTATCACATCCCTCTTGCAGGGAAGTATGATCTTTATCTCGGGAATTTTTTCTCTTTCATATTCAGAAAATATGTGCTGAACCAGCACATCAAAAAGGGACTCATTCACATTAACAGTAAAAACTCTTCCCACTAACA
>NODE_61_length_3220_cov_3.539930
TTTTTTTTCAAGCAGAAGACGGCATACGATATCATGCCTAGTCTCGTGGGCTCGGAGATGTGTATAAGAGACAGCCTGGCTACTATGTCCCCTACTTCCAAGATAAAGTACCTTTCACTAAAAAATATTGAGTTTAATTTTTGTAATCACTTAAGTCTAGTATTATTTTGTTAATGTATCGTTCATTTGCATCCTTGATGATAAATTTTATACCATTTTTATATCTTATAACTTCAGCTACAGAAGGTACCTTACCAGCAATTGAAAGAACCAAACCACTAAGTGTGGCATAATACTCTTCAGAGTCACATAACTCTATTTTTAGATTTTCCTCTATATCCTTTATAAGGGCCCTTGCCGATATTTCAAACTTATTTTGAGATGATTCAGTAATGGTGTGTTCTGAATTTGCCTCATTCTCGTTATCAATATTTGGTATCAATTCTTCTATAAGATCATTTATCGAAATTAAACCATCAGTTCCGCCATATTCATCCAGTACAATAGCTAAATATGACTTGGAAGATTTCATTCTAACAAAAAGATTTGTTGCTTTCATTGAGGCTGGGACAAATATTACATTTTGTATAATATTTCTCAGATTAAAATCTTTATTCTTATTGAAAATGATATCTTTTACGTAAAAAAAGCCTATTACGTTGTCAAAGTTATTCTTATAAGTTGGTATCTTAGCATGGTAAGTGTTTTTCACCTTCTTTATTACCTCATCCTTGCTCGATTCAATGTCTACTGCACATATCTCCTTACGTGGAGTCATTATATCCATGATACTACAATCACGGAATTTTAATAGACTATTAAGTATGTCAAGACCTGACAGATCACCCATTAATGCCTCAGTCGCACATTTTTTTAACACAGAAGTTTTGTTGAAGAGAAAGAGAAAAATTCTGTATGCTATTTTTTCTACTAAAGTTCTTTTCTTATTCAATTTATTCCCTTCAATGGTGAAAATATCTTTAGATAAGGTCTATCAAGAAAACTGTTATTAAATGTTTAATAAGCATGTGAATAATGTCAAATTAATTTGTGAATTATTTGTTGACATAAAATACTAACAATTGATCAACAATTTTTTCAATGACATATACATAATTATATAACAATCCATGATAGTAAAGCTTTTTTCCATAAAAGAAAATTACTAACATTCTAGACATCTTACTTATACACATAAATCATAAAGGAAAATCAATAGTATAGAGAAGTTATTAACATATTTATCCACAAGCTAAGTAATACTAACTTTTACTGAATTTTAAGTTAATAACAATTTATTGATAGAACTACTACTACTGTTATACTTTAGTTTAGATAAGAAGTAGATAAAGTAGATTGAAAAGAAGTAAAGCAAAAATAGCAAGAATCATCAGCCAGAACGAGTCAGATGAAAAAGTTCCTATTTGGTTAATGCGTCAGGCTGGTAGGTCTCTTCCTGAATATCGGAAGGCAGTGGAAAACATGAATAATTTCATGGAGATATGTTATAGCACAGATTTGGTAACAGAGTTAACGTTACAACCAATAAGAAGGTTCAACATGGATGCAGCGATAATTTTTTCTGATATTTTGATAATAGCTGACATTTTAGGTTGTAATGTAAATTTTATTCGAGGTGTGGGTCCAATAATAAGACCTATAGAAAGTGCTAAAGAATTGAAGAGTCTACAAGGAATTGAATCTAACACATTACCAATCCTAAATGCTATAAAAGAAGTAAGAAGCCAGTTGCCAGAAGAAAAATCGCTTATAGGCTTTGCTGGAGGGCCGTGGACGGTAGGTTCATACATCATAGAGGGCGGTGGTAGTAAAACTTTTTCCAAGGTGCTAAATTTTTGTCCATTTGCACTAGAGGAAATAATAAAAAAAATAACGGAAGCGACAATTATTTATCTGATCAAACAGATAGAGTTTGGAGCAGATGTTATTCAGTTATTTGACAGCAATGCTGGTGTATTGAAGGGAAAACTATTTGAAAGATACATCATCAAGCCAACAAAGGAAATTGTTTTGGCAATAAAGAGTAGATTTCCTAATTTTCCAATAATAGGTTTTCCGCGCTCTGCTGAAAATCTTTATACAGATTACTGCGAACAAACAGGCGTATCTGCAGTAAGTATAGATTATAATGTTCCAATAGAATGGGCGAAAGAAAATCTAAAAATTCCTCTGCAAGGGAACCTTAATCCTAGTCTTTTGGCCTACAATAAGTCAGAAGCAATTGAAGAAGCAAAGCGTATAATAGATTGTTTTAGAGGGTTACCTTTTATATTTAATCTTGGACATGGAGTGCTTTCTGATACTCCGGTTGAAAATATTGCTGAATTAGTGGACCTAGTAAGAAACTACTAAAACTCTTGTATGAAAAGCCTTTATGAGGGTGGAATGAAAACCTTACTTGACAAACCTCATTCTCTTCCTTACTATAACGATAAGAGTATTCATCCTTGTTTTTGGGCTCAACGACAAAATTCAGTAAAAAACTCAGATATTTATTGGCAAATTACACAAAAATTATAGCGGCTTTTTTTATTTTTTCTACATTCAGCCAAAACGCGCTTTAAATAAGCGTTAGCACATTATTACAACGCCAATTTACATTATTATAGGGTCAAAACTCGCTATACGGGGATTCTTTTGTCTTTTTTTTTATTCAGTAAATTTCTTAATATTTATAACTAAAGTAATTTTAGAGAGCCAGCGCGTGACCAACCTGGTCAGTTTTCTGGATCCCAGTACTGGGATGACAAGAAGAGAGCTGACTTGAATGACACCAAATGGACACTGGGACAGAGGCTACTTTAATAATATTTCGCCATGTCATTCCAGCACTTGATGCTGGAATCCAGAAGTTTTTTTGAGCACAAAAGTTATGCTAAGTTTTTCTTGGTAAGAAACCAGTGTCAGCTACTTGAATGAAACTATTTTAGATGAAAATCAGTGTCAGCTACTTGAAAAGGAAGAAGGGACTTCTTCCTTCTACTTAACTACACTGTTACACTTGACTGTGAAGAAACTTCTGATTGTACAGCAACTCCATTTAGCTTCTGACCAGGACTTGACTTTGCTTTTGCAATAGCGTCCTTTAACTCATCACAAGGCTTATACACTTCATACGTAATACCACCAGCAACAAGTCCCATTACTACAGCAGCAGCCACAGCTATCCCAGCCATAGCACCTACTGATAATGACACAC
>NODE_62_length_3205_cov_3.022059
AAATCCACACTATATGCCATTATAACTCAAATACTTTATTATACCTTTATCATTTACTTTGGGAAATACTATAGCTACTTGTTTTCGTATTCGTTCAGGCAAGGTAGTTATGAGTAAAAATAGCAAATGGTCAGTGCGTGACACTGGAATCCAGCTAAACACTTTACAATGTTTTTGATGACGAAGCCAGTGTCTGGGCACTAGCATGACAGGAGTGTGAGATAAGGCTACATACATACTCCAACAGGTATGATGGTGTCATTCCAGTGCTTAACACTGGAATCCAGAAAAAAAGAAGCCTATGTCACCTACTCAGATGACATTATGGAAGCTGGGATGACATCCTTCTCACAAGCAAAATGTTCATGCAGATAATATTTAACTGTGATTGAAGACCTCTTTTAACTCTTTTATATGACCAAGCTTAATTATCTCAATATCATGAGAAGAATAATTGCCATTTTTAGGCATAATCGCTTTTTTAAACCCTAATTTTTGTGCTTCCCTTAGTCTGAGATCAGCATGCGAAACATTCCTAATTTCTCCTGAAAGTGCAACTTCACCGCAGATTATTGAAGAAGTTAGTAGCGGTAAATTTACTAAACTTGAAATAAGGGAAGCAGCAACAGCAAGATCAGCTGATGGTTCCTGTATTTTGAGTCCTCCTGCAATGTTTAGGTATACTTCTTTATCATGCAAAAACATTTTACAACGAGCACTTAGCACCGCGATGATCATAGCTAATCTATTAATATCCCAACCAACTACTGCCCTTCTTGGAGTTGCCATATTAGTCCTTGCTATTAATGCTTGCACTTCCATTAAGATTGGTCTTGAGCCTTCAACTCCTGCAAATACGGCGCTGCCAACTACTTCTCTATCATGTACGGTCAAGAATAATGATGATGGATTATCAACAGGCATGAGTCCTGCTTCAGACATCTCAAAAACACCAATTTCATTTGCAGGGCCAAATCTATTTTTAATAGTACGTAAAATGCGATATTGATTACTATTTTCACCCTCAAAATATAGTACTGTATCTACCATATGCTCCAGGGTTTTAGGCCCCGCTATTTGTCCATCTTTCGTTATATGGCCAACTATTAAGAGAGAAACACCATATTGCTTTGCAAGAACAGTCAATTCATGAGCGCAGGTACGGACTTGAGTTACAGTTCCTGGTGCTGATGTGACTTTGCTATCATACATAGTTTGTATAGAATCAATTATCAAGAACTTAATACTTTTATTTTTCCTTATTGTTGCTACTACATCAGTTAAAGATACTGTAGATAAAAGCTTAATTTTAGGTTCATTTATCTTAAGACGCTTTGCTCTGAGGCTCACTTGCTCTAAAGATTCCTCGCCAGATGCATAAAGACATTCAAAAGAGGAAAGTTGTACAACATTAGCTGCAATCCTAAGCAAAAGAGTAGATTTTCCAATTCCAGGTTCACCACCAATTAAAATGCTAGCACCTTGAACGATACCTCCACCAAAAACTCTATCTAACTCTTCTATTCCTGTTAAAAAACGATCGGGGGTAATAATTTCACTATCTGATAACGCTTTTATTGAAATTGGTGCAGATGTACTTCTCGTTTCTGTTTTTAGTACTATTTCTTCGACAACCGTATCCCAACTGTCACATGCAATACACCTTCCTACCCATCTTCCAGTGCTATGACCGCAGAATTGACATACGTATGCAGTTTTCATAAAAGCCAAAATTATAATTGTAATAAAAATTAGCTAAATAAGTGAAATAAATTTAAATAGAGAAAATTACCAATCACACTTTTTATCTTGTGGTTTTATTTGCAATATTGCTACTAAGCTGACTAATAAGCAAAAAATTACATAAAGCCCAGCAGCAAAGTCTATTTTAGGAAACATTATAGTAAACCAAGTGCATATCATAGGAGTAAATCCTCCATGCAAGGCAAAAGAGATGTTGCGTGATAAGCTAACACCACTAAATCTAACATTAGTAGGAAAAAGCTCAGCAGTAACTATCCCTATAGGATTAATACCCCTCTCGATTATAGAAAGAGCCATAACACTTAACATGATTATAAGATAGCTTTTATAGTAATATGCAATAGATAACATAGGACAACATAATACCATTGTTATCACTATAAATAAGATTGCAGTGCGTTCTCTTCCTACTTTATCAGCTAAAATTCCAAGCACTATTGAAGATATCGGCATTAATATGCTGGTTATAATGAGTACAACTTCGTTGACATACGTTGTTACATAAGTTTCAACAGACACTATTTCTTTTGCAATTGTTCTAAGAAATATGGTAAATCCAACAGCAACATTAACAGGTACAGATATTAAAATAGCAAGTATCAGGTCTCTTTTATAGCGTTTTGTAAGCTCTATTATTGGTAAATTAGGTAAATTTCTTTGTTCTCGATTTTTTTCATACGCTGGAGTTTCTCCTAGTGTATATATACTATATGCGCTTATTAATCCTAAAATGGCTGAAAAAATAAACGGCAGCCTCCAACCCCAAGCGTTAAAATCAGTGGTTTTTTTACAGATGATCACTGCAACCACAGAGAGCAATATGCCAATGGAGCGACCAAAACTTATTATTCCAAAAAACATTCCTAGTTTTTTCTTATTAGGTAAATGCTCTATGAGATAAACAGAGCTACCTCCTTGCTCAGCGCCAAGTGCAACCCCTTGTATCAGATGGATTGAAAGAAGCAATGTAGTAGAGGTTATTCCTATTTTACTATAACTTGGAATAAACGCAACGAGACTAGAAGGAATCGATATTAGCAAGATAGCAATCGTTAACGCCATTCTCCTTCCATACCTATCACCAATGTGACCAAATACAGATGCACCAAGTGGTCTTACCATTGCACCCATTCCTGCAATTCCAAACAATTGCAATATGCTGTAGTAGATATCTTTTGCATAACAAAATTCTCTACTAATTATATTAACCAGATCAATAAAGAGCATATGGTCATACCATATTGCGATTCTACAGAGTATTGTTGCAATCAATACTCTTGTTTGTTGATTGTACACTTAGTTTAATTTATAAATGTCTACTTATTTTTATTTTGGCTGCTTTTTAGAACTTTGCAACTCAAGCGTATGGCTTATATGTAAATATTATTAAAATTGGAACTTGCATAACCAGATATCATGCAAGTAGTCCTTTCTTGTCATC
>NODE_63_length_3200_cov_2.844060
TTTTTCAAGCAGAAGACGGCATACGAGATCATGCCTAGTCTCGTGGGCTCGGAGATGTGTATAAGAGACAGACCCTGGAGTAAAAGCGAATCTTACTCGCATTCTTATGCATGGGAAACTTGGTGGAACTGGCAAGTTAGTAATTCTCCCTGTAGACCAGGGATTTGAGCACGGACCAATAAAAAGTTTTGAAGTTAACCCTGATGCTTACGATCCACATTATCATTTTCAGCTTGCAGTTGATTCAGGAGTAAGTGCATACGCTGCTCCGCTTGGTATGATCGAAGCTGGTGCTTCAACTTATGCTGGAATGCTACCACTTATTTTGAAGCTTAATAGCGCTAACTCTTTGCACTCAAAAAGCTTAACTTCAGATCAAGCAATAACTGCCTCTGTAAAAGATGCGCTGCGTTTGGGCTGCATGGCTGTTGGGTTTACTATATATCCTGGTTCTGCTAAGTGTTTTGATATGATGGAAGAAGCTCGCAAAATTATAGCTGAGGCTAAATCTTGTGGCCTTGCTGTAGTGCTATGGTCTTATCCACGTGGTGAAGGGATTTCCAAAGAAGGTGAAACAGCAGTTGATGTGATTGCTTATGCTGCGCATATAGCGGCTTTGCTCGGTGCCAACATAATAAAAGTAAAACTTCCAACCAATCATCTGGAAAGAGAAAAAATAGAAAATATTGAATCATTATCTAAAAGAATTGAATATATTAAAAAGTCTTGCTTTGCAGGAAAAAGAATAGTAGTTTTCTCTGGTGGTGAGTCAAAGTCAGTGGATGATATATACAATGAGGCAAAAGAAATTAAGCAAGGTGGTGGTAATGGTTCAATTATCGGGCGCAACACTTTTCAAAGAAAAAAAGAGGATGCTTTATCTATGCTAAAAGATATAATTAATATCTACGCATAAAAAAACGGCTGGGTGGCAGAATGGCTTATGCGGAGGACTGCAAATCCTTTTATACCGGTTCAATTCCGGTCCCGGCCTCTTACTCCAATTAGATCGTTTTTTCTTCTGAAATTTTAACAAGAAGTGTGGCTTTTAATGAAATATTTAAAAAAATAAGATACTATATTCAAAATATAAGCAGTAAAATGCCAAAGAGATTAACAGAAGTTTTATTATTGATTGGTTTGCCCTTCTTGCTTACCAGTTGCACTTTTCACTATTTATTAAAGAGCTCGTATACTCATCTTGCACCAGAAAAGTACCCTTCATCCAACAAACAGCCGGTTTACGTCGGTACAGCTTACAGTGCACAGACTATATATAATGCGTTATTTAATGACTTTCTGTTAATAGGTAAGTCATCATTCACAGCCAAACATGGGCGTGCTAGTCAATATGTTAACTATGGAAGAGAAGTTGGAGCAGATGTGATAATCGTATCATTTCAAAATATGCAAAAGGATAAAGAGCATTTTAGCATCACAGAAAAACTATTATGGGACACAAGCTTAACAACATTTCATACAAGGACCATTATAAACTTTGATCAGGACGTACTCTTTCTAAAAAAGGTAGGTGATGCAAAAGCTCCATGGGAATATGTCAAAGGAGAGTTCAAGCTTCACGAAAAAGACGATACTGATCCATATCTAGGGAATTGGGTAGGGTATAGAATATGCAAGATTGCAATATCTTCTTCAGAAGATGAATACTTAGGATTTGTAAATGAAGATAATTGTAAAGAAAAATCTGGAATAAATAAGATGCTTGCTTGGAAAAATGGGGATGTAAGGTTGCGAATTAATAAACAATCAAAACAGGGATTTTATTTAAATCGAAATAAGATTCCTATACTAATAAAATCTCAAATTAACAAATTTGGCTACCTCGAATTAGTAGATAAAAATACTGATCAAGTTCTGGTTTCCCTTCAGAAAAATTAGTTTTTACTACCCATAGAAACTATATACTTCTATTTTGATAAACCTCAAGCTTTCTAAATTATTCTTGTTGCATGGTAAAAAATAAACTAAAAATAAGCAAAGTGTTTTACAAAATGATATTACGTAATTTATTGTTTTTACTGCCGCCTGAAATTGCTCACTCCTTGGTAATAACGGCGTTAAAAAAGATGCCCTGTAGGAAACCTATAGAACTACCTAAGTCTTTAAATGTAAACTTTTTTGGTAATAAAATTAGGAGTCCTATAGGTCTTGCTGCAGGTTTTGATAAAAATGCGGAAGTTGTAAAGCCGATGCTCTCATTTGGTTTTGGATTTATTGAGGCTGGTACTGTAACTAAACATCCCCAATATGGAAACAAAAAACCGAGAATTTTTCGATTAATTAAAGATGAAGGAATAATTAATAGATTGGGATTTAATAATAAAGGAGTAGACTATTTTCTTAAACAGATAAGTGAAACTAAACTTGGTGATTGTATTTTTGGTATAAATATAGGAAGAAACAGTACATCAAAGGACCAAATCAGCGATTATGTTGACTTAATAAAGATAGTATATGGAAAGAGCAATTATATAGTACTGAACATCTCATCCCCAAACACACCTAACTTGCGCGATTTGCACAATAAACAAGAATTATCCAAATTGTTGAAATCTATCACTCTAACCCGGAAATCAATCGATAGCTCTGAATCCATACCGATAATATTAAAAATTTCTCCAGATATAGATCAGCAAACAAAAGAAAATATCGCTGAGCTTACACTAGAATATAAAATTGACGGCTTAATAGTAAGCAACACTACGATAAGTCGAGATTCTTACTATAATGAGAGTGGTGGGTTGAGCGGCAGACCATTGTTTCAACTTTCAACCGAGTTATTGAGTGATATGTACAAGCTTACTAAGAGCAGGATTCTATTGATAGGATGTGGGGGAGTTTCAAGTGGTATTGACGCATATGAAAAAATAAAGGCAGGAGCCTCTTTAGTACAACTGTACACTGCTCTCGTATATCAGGGGCATCAAGTTGTGAACAAAATCAATCTGGAGCTTGCAGAATTGGTAAAAAGAGATGGATTTAGTAACATTACTGAAGCAGTGGGTTGTATACATTGATTTTGGAAGTTATTGATATTGTTTTAGTAAAGTAGAGCTAACTTTTTAGTGTAAAGGTATGATAGGGAGTGCTTTTCTTTTGAATGATGAACATGAAAGTTTTGAACGATATAATATCTAAAGTTATTAATTATAAATTTACAGATCATGCAATATTAGAAG
>NODE_64_length_3194_cov_2.716394
CGAGATCATGCCTAGTCTCGTGGGCTCGGAGATGTGTATAAGAGACAGGTAATAGATCTTGATAAAATAAATTTGAAGAAAGTTAAGGCAAAAATCAAAGAGGGAGACATAAAAGAATTTATTGATTCTATAAAAACAAAATTTCCTAACTTTGTCTCTGTTGATGATGCTTCTTATCAAGCAAAAAACGAGGATAAACTGATAATTGACTTTGAAGGGCGAATTAGAAATAAGCTCTTTCAAGGTGGAAGTGGCAAAAATTTTACTGTTAATTTAGGATCTGGAACATTTATAAATGGTTTTGAAGATCAATTAATTGGCATGAAAAAAGGGGAAACAAAAAGCTTTAAGTTGAGATTTCCTGAAGATTACCAGGTAATTTCCCTTGCGGGGCAGGAGGCTGCTTTTTCTGTTCGAGTTAATGATATTCAGATTGCCAAAGATTTGCAAAGTGATAATGAAATAGCTAGGAGAATTGGTTTTGAAGATCATTCTTCGCTAATAAATCATGTAAAAGAAGTAATTGATAATCAGTGTAAAGAAATGGAAGATCTCTTAATTAAGAAAGAGCTATTTGATTGTTTGGATGCTAGTTATAGTTTTGATTTGCCTATAGAAGTAGTAAAACAGGAACAGCAGAGAGTGGAAAGAGAGTTGAATGCTCAAGGTGATTCTTGTAAAGAAGCTGAAAGACGTGTAAAGCTTGCAATGCTATTTATGGAGTTCAGTAAAGAACATGAAATATCATTAACTCAAAATGATGTTATGAACGTTATTGTAAATCAATATGTCAGTAAAGATGTATCATTTGAAAGAGTATTTAAACATTTTAAATCAGATAGACAATTTCAGGAATTAGTTAGAGGGCAAGCGCTTGAGTATAAAGTGACAGATTATATGATAGAAAAAGTTAGTAAAGAAGAACAGATTGTTTCTGTGAAAGAATTAAAGGAATTATTTGATAATATTTGATAGGAAAAGGTATGACTCTTATACCAATTGTAGTTGAACAAACTAGTCGCGGTGAGCGGGCTTATGACATATATTCAAGGCTAGTAAAAGAAAGAATAATTTTCGTAACTGGCCCTATTGAAGACAACATGGCCAGCGTAATAGTAGCACAGCTTTTATTTTTAGAATCGGAAAATCCCGATAAAGACATTTGTATGTATATTAACTCACCAGGTGGTGTTGTAACTGCTGGTTTGTCGATCTACGATACAATGCAGTATATAAATCCAGACGTTTCAACTTTGTGTATAGGTCAAGCTGCATCTATGGGTTCTTTGTTGCTTACAGCTGGTGCGGAGGGTAAACGTTACTCGCTACCTCATTCAAGAATTATGATACATCAGCCATCTGGTGGTTATCGAGGTCAAGCAACTGACATAGAGATACATGCTAATGAAATTTTGCGAGTTAAGAAAAAACTAAATCAAATTTATGAAAAACATACTGGAAATTCACTAAAGAAAATTGAAGGAATGATGGAAAGAGATAAATTCATGGATCCTGAAGAAGCAATGAAAATTGGCTTAATTGACAGAGTAATAGCTGAGCGTAAAGATATGAAGATTGAAAATATTAAAGTTAAACAAAAGGTAGTTTAATGGATAACAATAATGATTTACACTACTGTTCTTTTTGTAACAAGGCACAAAACGAAGTAGATAAATTGATTACTAACTCTTCAGATGGTTTAAAGGTGTTCATTTGTAATGAATGCATAGAGTTATCCCATAAAGCAATAAGTCAAAAGAAAGAGAGGGCTTTTAATTCAGATCGTATATCTGATATGAAGCTATCAATAAAGAAACCCGAAGATATAAAAAATTTTCTTAGCAAGCATGTTGTAGGTCAGGAACATGCGCAACATGTTTTATCTGTAGCTATGTATAATCATTGTCAATCCATGGTGCAACTTCATTCTATAAGTGATGTTGAAATCGAGAAGTCAAATATAATGCTTATTGGCCCTACGGGTTCTGGTAAGACTTTGCTAGCAAAAACACTTGCCAAAGTTTCAGATGTACCATTTGCTATGGCTGATGCAACAACTTTGACTGAAGCAGGTTATGTAGGTGATGATGTAGAAAGCGTGTTATCACGTCTATTACAAGCTGCAAATTATGATGTTGCAAAGGCGCAGCATGGTATAGTGTTTATCGATGAAATAGACAAGATCACAAGAAAGTCTGAAAGCGCTTCAATAACCCGTGATGTTTCAGGTGAAGGGGTCCAACAAGCTCTACTAAAAATCATGGAAGGTACGGTTGCTTATGTTCCTCCACAAGGAGGGCGAAAACACCCGCAACAAGAGTTTATACAAGTAGACACTAGTAACATACTATTTATTTGTGGAGGAGCTTTTGAAGGCCTAAATAAAATTATTGAGGCAAGAAAAAAGGGAACATCAGTTGGCTTTGGAGCGGATATAAGTCAGTCTAAAGCACAAAAGAAAAAAAATGCTTTACGCGATGCTCAACCTGAGGACTTAATCAAATTCGGTTTAATACCCGAATTTGTAGGACGGGTTCCGATAATTGCTGTTTTAGATGAGCTGAATCATGAGGATTTAATACATGTGTTAACGGAACCAAGAAATGCGCTAATAAAACAATATAAAGCATTACTTGCATTTAGCAAAGTAACCCTTGAGTTTTCAGATGAAGCAATATCAGCTATTGCTAAAAAAGCTATGAGCTATAAAATAGGCGCAAGAATATTACGTACTATCTTAGGGTCACTTTTGCTTGATGTTATGTATATATCCGGCAACGGAGGTTTTGAAGGTAGCACTATAACGGTTACTAAGAAAATGGTAGAATTAGGCAAAGCAACGATTAATCATAATAATAAGGGTAGTGTTATAACGGTTAATGATTAATTTGAGGCATATATTATGAGTATTGGACGTGCTATAAACTTTAATTCTACTGTATTACCAGTATTACCTCTAAGAGATGTAGTAATTTTTCCAAATATAATGTTGCCTTTATTCGTAGGTAGAGAAAAATCTGTTCATGCACTAGAGTATGCAATAAGTAGCAGTAGTCACCAAAACGAGATTTTTCTCATAGCACAAAAAGATGGTTCCTGTCTCTTATACACATCTGACGCTGCCGACGATACTCCTTGTGTAGATCCCGGGGGGCGCCGTGCCATTAAAAAAAAAAAGCAGAGATCCGAAACAT
>NODE_65_length_3190_cov_2.845487
TTTTTTTCAAGCAGAAGACGGCATACGAGATCATGCCTAGTCTCGTGGGCTCGGAGATGTGTATAAGAGACAGGCTGCAATCATTGCTGGTTTTCAGGGTATATACGATGATAGAATCACTACTTTTGGTAGAGGAGGATCTGACATCTCAGCAATTGCCTTTGCTGTAGTCTTTGGTATGAGGACTTGTGAAATTTTTACTGATATTGACGGAATATATACAGCAGACCCAAAAATTGTTCCAAGGGCACGCAAGCTTAAATCTATCTCTTACAATGAAATATTGGAGATGTCGTCATCTGGTGCTAAAATATTGCATAATCGTTCAGTACAACTTGCAATGAAGCATAATATTAAGGTGCAAGTGTTATCCACTTTTGAGGAAGTAGAAGGCACTACAGTACTACACGAAAAAGATGTACTGGAAAGATACTTAATTACTGGAATAACTTATAGCACTCACGAAGCTCTTGTAACTTTTACTAACTTTGCAAATACTCTGGATACTTTAAGAGATATAGCAGGAGCAAACGTTAAAGTTGACATGATACATGGGTCAAGCTTTTTGATTTCTAAATTTGATGTTGATTTAATGACAAAGTTATTGAACAAAAATGAAAATTATGTCGTAAACAATAATATAGCTAAAATTTCAATAATTGGTATTGGTATTATGTCTAACACTGAAGTGATGTACCGCACACTCAAGGTTTTAAGCGAAAAAAAGATAGAAATACTTGCTGTCACAATGTCCGAAATCAAGATCAGTATAGTTGTTCAAAAAAAACACGCTGAGGCTTTAATTAGAGATTTACATACCGAATATGAGCTTGATGTATGAGACAGCACGCTTGAAATTTATTTACTTGATAATTCAACAAACTTGAAAGAGCAAAGATAGTTATTGAAATTATCTTGATTTACATCGGTTATCCAAGTTTGACATTGAATGCTTAACACCTCCTCCATTAACACCTTTCTGTAATCTTTATCCAGATGCGACATTATATCGTCAAGCAGAAGAAGAGGTGCTTTATTGTAGTAAATACACCTTGCTTTTACACTGGATAAGATGATAGAAAGCAGTAATAGCTTTTGCTCTCCAGTAGAACAAAGATTTATTGGCATGTCCCCTTTTTGGCAAAAAACCCGAAAATTATCATTATGTACAGAAAAGGTTACTCTACCAGTTAATGAGTCTTTTTCTCTGTTTTCCTTTAGACGATTCTGAAAATATTCTGCAGTATCGTTCAAAGTTAGCTGACTGCTAAATTTCAAACTTGCCTTTGGAAAAAACTCACAAGAATGGTTATCAATTGTGCCCTGTAGTATTTTTAAAACAGACAAACGCATACGTAAAATATCAACTGCATTGGTAGCCATGACATTTTCAAGGCTAGAGAGCCAATTTCCGTCTAAAATATTCTCTCTAAGCAGTTTACTTCGCTCATGTTTAGCTTTCCTGTATTTCATATAGCAATAAGTGTAATTTTCTTCAAACAGTGAGACGATACGGTCTAAAAATTTTAATCTGTCGCTCGGAGAATTAAGAAGAATATAGTCCATTTGTGGAATGAGCCATATTACATTGGATATTCTATACAGAGATGAATAACTTGATTGTGTTTTTCCATCAATTTGTATTAGTTTATTATTAAGATTCTTTCCTATACCAATTGAGTTAAAGTATGTTCCATTAAAAAAGTCATAATGCACTGCCCAATCTTCATTACTGAGTCTATTTTGCATCTCACTAATTTTTACTTTTTTCATGCCATTACTTTTAGCAAGCAATGAGATTGCTTCAAGTATATTAGTTTTACCAATACCATTTTGACCAGTTATTACAACCGATCTATCGTCTAAATCCAGTTCGAAATTTGAATGACTACGGAAATTATGTAATTTCAATTTTTTTATATAGCAATGGGTAGCCATTCTTTAATTTATATTCTGCTTACTTCCTCTAAAACCTCATCAACATGTCCACTCACTTTTACATTTTTCCAAATCTTCACTACTTTGCCTTTTTTATCTATTAAAAAAGTAGTACGCTCTACTCCCATATACTTTTTGCCAAACATACTTTTCTCTACCCAAACACCATACTTTTCCAACATTTCAGCATTTTCATCAGAAACTAAAGAAAATGGCAGAGAATATTTTGCTTTGAAGTTAGCGTGGCACTTAACGCTATCTTTTGATACACCAATTATCACTGTGTCAAGAGAAGAAAAATTTTCTATATTGTCTCTAAAGCCTTTTGCCTCCATTGTGCAGCCCGGAGTATCGTCTTTAGGATAAAAATAAAGAACTACATTTTTTTTATTAAAAAATTCACTCAGTGATAAAATCTCACCAGAATCTGTTGGCAAGCTAAAATCAGGTGCATTATTTCCTATTGTTAATTCCATACTTTGCTCCATTATTAACACTTTTATGGTACTATATTATATTGTAATAGGAAGGGAGGATAAATGAAAGTAGCTTTTCAGATGGATGAAAGTATAAATTTTGAAGCTGATACTACATTTTCATTAATAAAAGAAGCGCAAAGAAGAAGGTACGAAATTTTTGTTTATGTACCTAATAATTTAGCACTCAAGTTAAATCAGCCAATTGCCCTTTCTCAGAAAGTCAGCGTTGATGATTGTAGCTTCATTTCAAAAGAGGATGTAGTAATCAACCTAAATGAAATGGATATCATATTTATCAGACAGAATCCACCATTTGATATGCGGTACATTACAACAACCTATATCTTAGAAAAGACTACTGCGTTAGTAATAAATAATCCAACAGAAATAAGAAACTGTCCTGAAAAATTAATTACTTCACTATTTCCAGAGCTAATTCCTCCAACTTTGATCACTGAAAATATATCGATGATTAGAAATTTTTGTCACGACTATCAAGATATCATCTTGAAACCACTATATAGCTATGGAGGAAATGACGTAATAAGAATACAAGACCAAAATAGCATTCAAGTGGTAGTCGATCTCATGATTGCAAAATATGAATGTCCTGTAATTGCACAAGCATTTTGTAAAAAGATAAATACAGATAAAAGAATACTGCTACTGGATGGAAAGCCAATAGGAGTAATGAAGCGAGCTGTCTCTTATACACATCTCCGAGCCCACGAGACTAGGCATGATCTCGTATGCCGTCTTCTGCTTGAAAAAAA
>NODE_66_length_3173_cov_2.841408
AAACAAATATGAATGAAATAGTAGAATTAAGAGAAAATAGTACTGCAAAGTTGATGATGTTATGTGATATCAAAAATAATGCAATGGATATAGAAGCAATCAAACAGGAAATGTATCAACAAAAGATTATGATACAAAGCAACCTGTTATTGGATAATATGCGTAAAAATGCAGCTGTTAGTTATCAGTTTAATTGAAGTTAGAGAGGTTTGCTACTCCATAAAAAGTTTATGAAGAATATAATGCTCATTGGCGGTGGAGTTGGAAATGCAGTGTTATTTTCGATAGGCAAAGCTTGTCTTGAAAACAATCATAAGGTTTTATATTTCGCTGGCTATAAGAAATTAAGTGATGTATTTAAACGAGCACTGATAGAACGTGCATCAAACGTGACAGTTTGGGCATGTGAAGAAGGATTGATAGAAACAAGCAGAGAACAGGATAAATCCTTTCATGGGAATATAGTTGATGCAATAATCTCATATCAGCAAGGAAAGTTAGGTAAAATTACTATTAGTTTAAACACTATAGATAAAATCATCACTATTGGTTCTGATAAAATGATGAAAGCTATAAATGAAGCTAGAAAAACAATTTTAAAACCATACCTAAAACCAAATCACGTAGCAATATCATCTGTTAACTCTCCTATGCAGTGCATGATGAAAGAAATCTGCGCTCAATGTATTCAGCAACACATAAATAAGGAAACAGGAGAAATAAGTTTTGTTTATAGTTGCAGTAATCAAGACCAGGATATGGAGCTTGTTGACTTTGATTTTTTAAGTGAGCGCTTGAAGCAAAATAGTTTACAAGAAAAGCTCACTGCAAAATGGATAGAACATGTTCAAAGACACTAAACAGCACAAAGAGGAACTAAGGAAGCAATATAGAACCATAAGAAAAGATATTGATGAAAGTTATTCTAATTATGCAGCAAATTCTCTTATTAATCTTTTTAGTCAAAACTTAAGTTGCGTTAAAGGTAAAACAATAGCAGCTTACATTCCAACAGACGGGGAAATTAATGTTGTGCCTTTGATGCATCATTTGCTTGATTTAGGCTATAAAGTAGCAATTCCTAATAAAAGTAAGTTATTAAAATTTGAGGAATGGAATAAAGCAGATGAAGATATAATTCCCGACACAATCATTACTCCTGTTATTGCTTTTGATGATCATTTTAATAGGTTAGGTTTTGGCGGTGGTTGGTATGATGAAATGATAAAAAAATTACGGCCACTTGGAAAAATATTTATAGGTGTAGCCTATGAGAAGCAATATTGTAAAAATTTACCTGTGGAAAAACACGATCAAAAATTGGATATTATAATCACTGAGATATGTGTGAGATTTGAAAGTGAATTGCTCAAGAAGGCGGATAGAAAGGAGTAGCATAGTCTCCCTCTTTCTGATAGTAATTGCTTATCTGTTCAGATGCATGCAAATATTGAAACCTGTACTCCCTTTCTTGTCATCAGAGTAGCTGACACTGGGATCCAACTAAGTTACTTTACAACGTTTTTTGTGCGAAAGGACTGGATCCCAGTGTCAAGCACTGGGATGACACCATTTGTTGTAAACTCACTTTTACTCTATGGTTATACTACCTTGCCGCTATCCTGAACGGATACCAATATTTACCCATTAAAAACAACAACATTTTTCCGAATAACTGTAATTTAAGGCTAAATCAACGCAAACTAATTTCTACTTTTTTCAATGATTTTTTTTGCTTCTTCTACATCAGCCCATTCTCCAACTGTCACCGTTTTTCCCTTTTCTAAATCTTTATAATGAGAAAAGAAATGAGCTATTTTATCTAGTAAGTTTTTAGATAAATCAGAATAGTTTTTTATATTGTCATAATAGCTATCAACACTGGAGATAGGTACAGCTAATATTTTTTCATCCTCTCCTTTCTCGTCTTTGGTAAGTAATGCACCTACTGGACGCACCGATATCAAAACTCCAGGCGCTAAAGGAAATTGAGTTAGCACCAAAACATCCGCAGGGTCACCATCACCTGCGCAGGTATTTGGTATAAACCCATAATTGCAAGGATAAGTCATTGAGGTAGACAAAAATCTGTCAACTTGTAACAACCCAAGCTCTTTATTAAATTCATACTTTACAGGCTCAGCATTTGCACTTATTTCAATTACTACACTTATTGCATCTGGTTTTGTTGTTATTTTACTTAAATCCATGGATTACCTCTTAACTTAAGAATAAGCATTATACAATATGTGCTTTTAAGTTGCCACATTTATGTAGTTCTGAGCTTATTTGCATGGAGCGGTTCTAATTTTTTCTTCCGCACATCATCGACTGCTGAATGTGGTGGTTCCTGTGGTGGTTTCAATAATTGAGATAAGGCATATACTATTACGATAGTAAGCATTGCAGCAATTACTAGATTAGCAAAATTATCCTGTGGTAGGACACCTTTTATTGGATTAAATAATTTTTGCTCCATAAGGAAATAATCAGCAACATATAACCCAACAGACAATACAAACATACCTAAAATAAGTTTACAGAATGTATTTTTGTGATTTTGCTTGCTGAGGATGAAATTTGGCCTACATTCATTCTCTTCTTGTTGCACTGAGTAGTATATATTTTCAGGGCTTGTTACTAACTGTTCAAATTCATCGCTGTTTTGGTTTTTTAACAGTTGCTCTAGAGTACGTTTGATATTTTTAGGATATAGGAAATCTTGACTGTGTTGCTCTCTTTGAGCTGTAAATGTCTCCTCCAATGCACTTATATCTCTATAATTAAGTGTATACTTGGTGAATCCATTTCTATGCGGTAACTCAGTTTCTTGTAATACTTGTAGTAACTTCTGAATGTAATCGTAATACAGTGGTGTATTGATTGCTTTAGCTTTCTCATTAATATATTGATTAAGTGGTAAAATATCTCGATTTTCAGTACATGTAGAAAATATACCATAACTAGAAAATAGTAATGCTATGTCTTTATCCACTTTTATATTATGTATGGAATAATAATGATTTATTACCTCTTTACATAAGCTAAACTCTTTATCAAATTCATTTGCATAGCTTATTTTGAGTAACTTTTTAACATTATTGAGTACTTGTTTCTCAAAGTCATCATTATTGTTAAATAGCTGTCTCTTATACACATCTGACGCTGCCGAC
>NODE_67_length_3135_cov_2.561151
TAATGATACGGCGCCCACCGAGATCTACACAAGGAGTATCGTCGGCAGCGTCAGATGTGTATAAGAGACAGGCCTTACCCAACTGATCTTCAGATATTTCTTTTTCTTTTACTAAACTGGAAATCAACTCCAAACATGCAACCTTTTGTTCTCCTTTTAGCGAAGCAATGTGATGCAGAATATTATTACCCTCTTTATCTTGAGCAGTGATATCAGCACCATTTTGGAGAAATAACTCTAAGGCTTTATATCTATTTGTTTTTTCAAATTTTTTATCTGTACATGATCGATTCTCATTTTTTTCTTTTATATGCTGGAATAACTGACGTAGAGGTGTTTGTTTTGCTGTATTTTCAGCATTTATAGCTTTTTTAAACTGTGCTTTAAGATACTCTTTTTCTTCCTCCTTACTTACATTTAATATTATATTTGAAAATTCAAACTTTCGTTTTTGCTTTAATTCTAAAACTATTAGATGTAAAGCATTATTACCATCTGTATCTTTCAGGCTAATATCTGCCCCTTTTTGCAATAACTCTTCAAAACGTTCTTTATCATTATCTTTAATTGCTAAATGTAGTTGATAATTATCATTACTATCTGGAGTATTTATGGTATGGGCTATAACTTCTTCAACTTTTGTTTTTATTTCTGGTTTTCGCTCAGCCAATTTTTCTAAAAATTTAAGATAGTATTCATTTTGCTTTTTAGATAATTTTTCTAAATCCTCTGTAGGTAAGCTTAGCTTGGCTCTATACTTTAACAATTTTACAAGAAACTTAAGTGTGTTATCGTTATCTTGGATTGTGTGAGAATCATGTTTCCCTTTTTTTATCTTGTTAATTAGTGCTACCTGAAAAGGAGTCTTTCCTTCTTGATTTTCACTATCAACAAGTTGTACTAAATTTTTCTCGTTAGCTATTTTTATCAAGGTATCTAGAAACTTAAGCTTTTGTTTCTTTTTGAGCGATGCAATAAGGTGTAAAATATTATTTACTTTTTTATCTGTTATGCCACTGACATTTGTGCAATCTTTTAGGTATTTTCTAAATTTCCTGTTGTTTCCATTTTGGATTGCATTTAGTAACTGGTCATTATCAGAATCCGATATTCCATTTATTCTATCTTCAAAATCGCTATCAGAATCTGATATTCCGTTCATTTCATCTTCAAAATCGCTACCGTAGCCACTGTCTTGTTCATTGTATCTACTCAAACAACTTTTAGTGATTTCAGAAATTACTTGGTTTTTTGTTTCATTTGATATTCTTTTTGATCGTTCTATTACTTCACCTAGCACTGGAAGGAAACATTGGACATAATATCTGTGATATTTTTCCTGTTCTCTAAGCGATTCTTCTAATTTAGTTAATACTTCAGGACTAGCGCCTTCCTTAAATAACCTTTTACATTCCTTGAGTGTTCCATCTCGACTTCTTGGTTTTTCATGCTTATGTTTTTCTTTTTTTACCTTTCTCTCTATAATATTAGACAATTGCTTGCCTTTTTTATCTTGCTCTGGTTTTTCATTTTTGTTTATACATTTGTCTAGTTTATTTGCATTACTAACTAATACACTTGAATCTATAACCATATAAAAACCTCAATATTAAAGCTATTTGGCGTTAGCGCTTCAACTAACAGCCTATTGAATTGGACTTTTAAATTGAGCTAGATGTTATCGAAATATAGGTGGAAAGCTAGTTTCTATTAGAAAATCTGTTGTCATAATTAAATCCCCACTTTAGCACTTGTCTACTATTTTAACTATTTTATCTTAAAAAATAATAAATGTGGCTAAACTGTGAAGCGTGAATGCTGCTAAAAGAGATAAACAAATATTTTTATAGATCTTTCGGGCTTTGTTTTTCTTCTAATTTTTTAATCCTTTCTTTATTTAGTATTGATTTTATCTCTTCTACGCTTTTATCAAGATCATCATTAACTATGACGTAATCATATTTATTACTTTTACTTATCTCTTTTTGGGCTTCGGATAATCTTCGCTCTATTTCAATTTCATCATCACTATTACGCCTTTGTAGACGCAGTCTAAGCTCTTCCATTGAGGGAGGTAGTATAAAAACACTTACAACTTTTTCTCTTAAGATTTCAAATAAATGAAATGCTCCTTGCCAATCTATATTCAGTAAAACACTTATGCCACTACTCAGGTTTTGTTCTATAAAATCTTTTGGTATACCGTAAAAATTTTCAAAAACTTTAGCATATTCAAGCATTTGACCAGCTTTACATAGTTCATGAAACTTTTCTTCAGTAACGAAAAAATAGTCTTTTCCATTTACTTCACCGGGACGAGGTTTGCGTGTAGTTACAGAAATAGACATAACTAAATCGGTTGATTGCTCAAGTAATTTTTCTGATATAGTAGTTTTTCCAGCTCCAGAAGGAGAGGATAGAATCAGTAGTATGCCCTCATTTTTTACGGTCATTTTTCTTTATTTAACAAGTACATTATAGAGCTTTTTTAAGACTTTGTATTTTTTGAATCAAAGTTTAAAAGACTAGAGCCCTCTAAATTAGAATTTGATAAATTGGCATCAATAAGAGAGGAATTATCAAAGACAGTATAACGTAAATCGGCTTTTTCAAGATTTGCCTTATTCAAATTAACGTTTACAAACTTTGCTCTACTTAATATTGAATTAGAAAAATTAGCATTTTCTAAATTCATGTCTTTAAACTCAAAGTAAGAATAATTTACATCAAATTTTTCACCCTGCGATATTTTCTCTTGCAGATCTTTAATTGAAGTTATAGCACTCTCTAGACCTGTAATTTTGCTCTGTCCCTGATTGTCAATCAAAATTGAATTATCAAATTTGCAATCTGTTAAATGAATATCAGCAATTGAACTTTTATATATGCTTGAAGAGAGAAAAGACATATCACTTATTGTCGAATCACTCAAATTGCTAAGAAAAAAACTAGTCTTTCTAAAGGTATTATCATAAAACACGGAGAATTTGAAATCACTTTCAATAAAATTTGAATTAGTGACTTTTAAGTTAGACCAGCTCGAATTATCAGCTAATAATTTGAAGAATATTGAATTTTCTATCTCACTGAAGTCAATACTATGGCGGGAAAGAGAACTATTATAACTTTGAGAGT
>NODE_68_length_3102_cov_2.243306
TAATGATACGGCGACCACCGAGATCTACACAAGGAGTATCGTCGGCAGCGTCAGATGTGTATAAGAGACAGAGTATACTTTGATAGGTTAGTATTACATATGATAATATTGATAACAAATGATGATGGTTTTGAAAGTGAAGGAATAAGACTACTTAAAGAAATTGCACACAATTTTGCATCGGAAGTATGGATAGTGGCACCAGATACTGATAGGAGTGGAGCTGCAAGGTCTCTTGACTATCCAGTAAAGCAATTTATTAAAATAAGTCAACATAGTGAAAGGGAGTTTAGTGTGTCTGGTACTCCCGCAGATTGTGTCATTATTGCACTAAATAAGATTATGAATAAAAAACCAGATTTAATATTATCTGGAGTAAATATTGGATCAAATGTCGGCGATGATATTTGTTATTCAGGCACAATCGGTGCTGCAATGGAAGGTGCTGCAAGATCTATACCTTCTATTGCGCTGAGCCAAGTTTATCATGGTAAAATAGACTGGAACAATACAAAGATTTTTGCACCAAAGGTTATTGCCAAGCTAATGAAAGTTGGTTGGCCTAAGAATATAGTGATGAGTATAAATTTTCCTGCTACAGAAAAAGTGAAAGGGGTCGAATTTGCTGAACAAGGTGAATATAACATTGATGGTGATTTAACTTTTACTGAAAACTTGAATGGTTCTTTGAGCTTAAATTGGTCTCGAGAGCACTCAGGCAGTGGTAGTATAAATAAAATAAAAGGAGGTTTTATTACTATTACACCGATAAAATTAGATTTTACAGATTATGATATATTAAATGCTATGAAAAATTCTTGTGCAGAGGAATTTTCTTCTATAGCTAACACTCCTATTGCTTCTGATTAGATATTTTCTACGATTTTATCTCGAGCAATCATTTTTTCTTCACCCGTGTCCATGTTTTTAATTTTTAAAGTTTTACTGCTTAGCTCTTCATCACCAAAGATTAATACAACTTTTGCATTTGCTTGATTTGCTTTTTTCATTCGGGTTTTTAGAGTTCCACTATATTCGTAAATCACATATAAACCATTTCTGCGTAATTCACTTGCAAGTGTTAGAGCATGTTCTTCAGCTTCTCCATCGATTGGAATTATATAAATAGGCCTCTCTTTTTTTTCAGCATAGTTGATTAATTCCATTATACGCTCAATCCCCCCTGCAAATCCTATTGCTGGAGTGTGTTTTCCACCTACTGAAGATACTAGATTATCGTATCTTCCACCGGCAAAAACTGCTCCTTGTGCACCTAAATCTTCTGTGACAAATTCAAATACTGTGTGACAATAATAGTCTAGACCTCGAACTAATTTGCTATTTACAGTGTAAGGTATGCCAAGAGCTTGCAGTGCATTTAACACCTGGTCAAAGAAATATGAAGATTCTTTTGTATAATAATCACTGATTTTTGGTGCGTCAGAGATTATTTCTTTATCTATCTTATCCTTAGAATCTAATATTCTGAGTGGGTTTTTAATCAATCTATTTTGACTATCTTCTGATAGGTCATTTTGAAACTTTTTTAAATACGATATCAAAGCCTCTCTATACTTACTTGTTGTTTCACTCTCACCCAAAGAGTTGATTTCCAGTCTTACATTCTCATTGATGCCAAATTCAGTGAGTAAATGCTGAGCAAGTGATATCAATTCAATATCAGCTTTCGGATCTTCTATGCCAAAAATCTCAAAATTTATCTGATGAAATTGCCTTTGTCGTCCCTTTTGTGGTCTTTCATAGCGGAATGCAGGTCCTGTTGAGAATAATTTTATCGGTGTTTGCAGTTTTTTTTCAATGAGTAACCTAACAATAGCTGCAGTGAATTCAGGACGCAGAGTTATGCTCTTTCCTCCTTTATCAATAAAAGTATACATCTCTTTATTTATGATATCTGAACTATCACCTAAAGTCTTTGTAAAGACTTCTGTGTATTCAAATATCGGAGTTTGAACAGGTAAAAAGTCGTATAAACTTGAGATTCTATTTGCTGTTTGCTCTATGTATTTAAATTTATACCATTCATCAAACAGAAGATCTTTCGTTCCTTTAACTGTTTGATTAGTCATAGCATAGTCTCTATACCTGAAACTTCTGGTATGTGATAGCTTAGCATATTCTGCACTCCTTGTTTTAAGGTAATTGCAGCACTTGGGCACCCAGAGCAAGCTCCTTGCAGTTCAACGTAAACTATTCCGTCTTTATAGCCACGGAACTTGATATCACCACCATCTTGAGCAACTGCAGGTTTAATATAACTTTCCATCAATTCTTTTATTCTATTTACAATTTCTATATCATTTTCATTAAAGAATTCTTCCTCTAGCATTTTATTATCACTTACTCCTTCTTTATCAAATGCTTTTCCACCAGAAGTAAAGTGATCCATAATTGTAGTTAAAATTTCCACCTTTACTATATCCCAATTCATTCTATCTGATTTTGTTACTGAAATAAAATCATGACCAAAAAATACTCTTACAACATGTTCTATTTGAAAAAGATTTACTGCTAGTTTGGAGTTCTTTATTTCATCTGCATTTGAAAAATCAGCTGTTTCTCCTTCGCTCAGAATTTCAAAACCAGGAAGAAATTTCAGCGTGTTTGGGTTTGGTGTTTCTTCAATCTGGATAAACATGTTATTTACCATGACAATTATAATTGTTACTATTTAATCATAAAATGATAAAAAAATATACATGTCATTCATCTTCTTCCTTTTTTTGATATTCACAATAATCACGTTTGTTTTACCTAGCGTTGTTGTATTTTTTCTCTTTTTGGCAAAGAGAAATAACATAAGTTTTATGATGAACTCTATATTAAGTAAGTTTTTGAACGAATTTAACAGTAGTAAAAGTTACACCAAAAATTACACTGGTGATAATATGTCCAAAGATGAAGCATTAAAAATACTGGGGCTGAATTCCGAGGCAAGCCAAAATGAAATCAATAAGGCATACCAAAATTTAATGAAACTGGTCCATCCAGACAAGGGAGGATCGGAATATTTTGCACAAAAGTTAAACGCAGCACGTGATAGGTTGATGAAGACCTAATTTTAACCCTGTCTCTTATACA
>NODE_69_length_3092_cov_3.022886
TTTTTCAAGCAGAAGACGGCATACGAGATCATGCCTAGTCTCGTGGGCTCGGAGATGTGTATAAGAGACAGCCTTCGTTAAAGGAGACTGAGCATTTTCAAAGATTTCTTGAGTACTTCCGAATTCAACAATCTTGCCATTGCAAAAGAAAACTATGCTGTCAGATAATTTTTTAGCTTGCTTCATCGAATGAGTTACCATAATTATGGTGAACCTCAATTTCAATTCTTGTATAAGATTTTCGATTGCATTGGTTGCCATTGGATCAAGAGCAGAGCATGGTTCATCCATTAATAAAATAGTTGGCTTTACTGCAATTGCACGAGCAATGCATAATCTTTGTTGCTGGCCACCAGATAAATTTAGTGCACTATCTTGCAATCTATCTTTCAACTCTTCCCATAAACCAACCTTAGTTAAACTACTTTCTACTATTTCATTCAATTTTTGCTTATTTTTCACCATGCCATGCAATTTAGGTCCATAAGCAACATTATCATATATTGACTTTGGAAAAGGATTGGGTTTTTGAAATACCATACCAACTTTTGCTCTGAGCAATACAACATCCATATCACGTGAATATATATTACCCAGCCCATCGATTACCAGTTCACCAGTCGCTCTACATCCAGGTACGTAATCATTCATACGATTAAAACAACGCAAAAATGTCGATTTACCGCACCCAGAAGGTCCGATAAAAGTTGTGACTTTCTTTTTGCAAATATTCAAATTTATATCGAATAAAACTTGTTTAGAGCCATACCAAAGATTTAAATTTTTAACGAAAGCGTATTTATCGTTCATACTAAATCCTGCATTGAATAAAGTCCTGGAGTTTTATTCTCGCACAACCATATTGCTGCCTGAACCGCCCCTCTAGCAAACGTTGTACGATCAATTGCTTTGTGATTTAATTCTACTCGTTCATCGGAATTGACAAACATGACACTGTGATCTCCTATTACTCCACCTCCACGAGATACTGCAAAGCCTATTCCTCCTTTCCCTCTTATATTTGAATTATTATGTGAATATTGATTGAGCTCAAAATCCACTTTTGCAGCGTTAGCAACTGCTTTACCAAACTCTATAGCTGTTCCAGATGGTGAATCCTTTTTTAAATTGTGATGCATTTCCCAAATTTCAACGTCATACTCATTACCTAAAAGCTTGGCAGCTTCTTTTACCAATTTCAGCAACACATTAACTCCTATACTCATATTTGCTGACCATAATATTGGAACTTTAGCAGCATAGTCTTTTAAATTTAGACCTTCTATTCCAGTTGTGCCACTAACTAGCGGCTTTTTAAATTTTACAGCTGCCTTAAGGCAGTCTAGCATACATTCTTTAGTTGTAAAATCTATTACAACATCGGACGATTCAAATACCTCACTAATAGAACTTGTAACTTTGATTCCTAAATCGGAGCCATGGCCTGCAATAGGCCCAATATCTAAGCCTATATACTCACTGCCCAAGCGAGCAACAGCACCTGCTACTTCCACTTTGGTATTCGTAATTAATTCATTGAGTATTTTCTTACCCATTCTGCCTAAGCAGCCTATTACTCCAACTCTGATTTTCATAAAGCTTTTTCCACTATGTTAGGCTTTTTTTGAAGCTTTGTCATCCTTATAAGCTTAGCATATTTAGCCTTACACTGATAAAACTATAGCTATACATCGATGAATCTATTGAAAATTGATACGAGGAAGATACAAATTGTAATTAGTCAATTTTCTCCTATGGAGAAAACTTATAAAGAAAAAAAGAGCACCTAAGGAGGTGCTCTTTTTTGAAGACTAATAACCGTTTCCTACTTTGCTTGGATTAGATATTTGTGCTTCTGGTTCTCCAGTTATTGAGCGAAGTTGATTACAAAAGTCCCCTGGTGCATCATGAAAATCACCATCTAATTCCTCTTCTGCATCATAAAACTTCTCTGATTCAGTAGTTACTTCCTCAGAGTAAGATCAGATAAATCTTCTCTAAACTTAGAAAGAGATGCAGTAAAAGCATTTATTAACTCTTGTTTTTTTCTTCAATAGTAGTTTTACCTGAAGATTGTCCTTGCTGTGATATGCTTTGTTTCGCAACACTTGTTTCACTTTTTTTACCACCAAACAGCCGCTTACAGCCTGATGAAATTTTTCTTGCAATCCATGAAATTCCTGTATGATCAGCAATCCACTTAAAAAACTTTTTTATGCTTTTCCACATATTTTACTCCTTAAATTAATAATAATTTAATTATTACATAAAAAGTGTAATATGTCAACTATTTCATAAAAATTTTAGTACTTGCTCGCAATTTTCAACAATTTAATAGCACTGGTGTTGACAACTTCCCCGCCAACACGCTTAGTGACAAAAAATCTAACATAAGGTTTGTTTGTATAAGGGTCTCTAAGTATTCTCATTCCTCTGTTATCTACGATCTTATAAGCTTGTTTGAAATCTGCTACTGCAATCATTGTAGGTGGCATATCAGCAGATTGATATACTGGTATTCCCATTAAAGTATCTGGTGTTTCAAGCGATAAACTCGGCTGCCAAAGATACTGACCTGTTTCAGATTTTAGTAGCCTTACGTCCTTTAACGTACTCCTGTTCATCAAAAATGATGCATTTTTAGAGTAATGTTCATTTAGAGAGTAGTACAATATCATTATGGCGTCGCTGTCTAGCTTATCAGCTTTAATTTGCTCTATCTTATTATGACCATTTCCATTTTCGTAAGTTAAAATTCCTTTAGGCTGAAAAGTGCCATCACCTTTAATAAAGGCTTCATTCTCCTTCTTACTGAAAGTTTCGGCAACCTTTTCTACAAGCCAATTTTCAACATTGACAAATGCATCATCGAGCAATTTTTGTGATATTTGCGGCTGAGCATAGAGCTCATAAGTTGTTATGGAAATCTTTTGAATTTTAGGTGTACTTGTGTCTTGTGCAAAATCATACTTGGATTTATAGCCACCATCTTCGTCGTCTACCACTTCACCACTCCAACCTCTGTCTCTTATACACATCTCCGAGCCCACGAGACTAGGCATGATCTCGTATGCCGTCTTCTGCTTGAAAAA
>NODE_70_length_3062_cov_2.670352
ATTGCCATAGACAGTACAAGTATCAGATAATACACCTGGTCACAGTAAGGAAAATAGCGAAGTATCGCAGTTATAAACAGGTAAGAAAGCTACACGTAATATTGAGTATAAATAGTAAAAAAGCTATAGCTGCACAATATAGCAATGGTGCCTACTCCGACCATTATGGTGCTTGCGACTTGCTCAGCTTTCAGCATGCTATAAAAGCATTATATGCAGACAGAGCCTATCAAGCTTTATAAATTGTGCAAAAAATATGATATAAAGACAAAAATTTTACCGAAAAATCGTGCAGCGGAGCATACAAAATTGGATTATATGGCTGAAAGGAATGCTGCCATTAGATTATGTGGTAAAGACGGTGTGAAAGAGTGGAAGAAGGAAGCAGTTTATGGAAAAAGGTCATATATTGAAGGATTTTTTTCAAGATTAAAGCAAATATTTGGGTTTAGTTTTAGAAATAGATCTGAAGTAAATCGAGAAAAAGAGTTGCTAATAAAATGTTACTTACTCAATAAATTTACTGATATTGGCATGGCTAAGTTTGAGGTAGTTTCATGAATTTATTATCCTTTACCCACTATCCGATAAGCGATGCAACAAAGCCATCCCAGTGTCAGCTACTCGGTTGACACCATCATAGAGATCAGCTACTTGGATGATAAAAGCAAGAAATATCGAAGTGTTGTGCTAGACTTTATACCTCTTGCATTCAAACTCACATAAATCATGAATTGTGCACGCTTCACACAAAGGTTTTTGTGCCTTGCAAATGTATCTACCGTGTAAAACTAGCCAATGATGAGCATAAAGCAGGTATTTTTTTGGAACCACATTTAAAAGAGATTGCTCTGTTTTAAATATATCTTTTTCTTTCACAAGCCCAACTCTATTGCTTACTCTAAAAACATGAGTATCAATTGCCAATGTTGGAATACCAAGCCCTGAATTTAAGAACACATTAGCGCTCTTTCTCCCAACCCCTGGTAAAGATACCAAATCATCGAAATTAGTAGGCACTTTGCTATTGTACCTCTCAATCAATATTTTGCTGAGCCCGATTATATTTTTTGCTTTGGAATTATATAAACCAATACTGCTTATGTATTTTCTCAGCTCACTTTGCCCAAGATTCAGCATTTTTTCTGGAGTATCAGTGATACTAAATAGCTCCTTTGTAATTTTATTAACGCTTATATCAGTTGTTCGCGCTGATAGAACTATCGCAACTAATAACGTAAAATCATTGGTATAATTCAGCTCTATTTTTGGTGCAGGATTTGATTGCTTGAATTTTTCAAATATTAATTCTACTTTTTTTGAGTCCATGCATAGAACTAAAAGCTTATACTACACTGGTTGCTGTGCAAATTCAATTCCTTTAGGCTTAGATAGTCCTTCGGCATTAACATCAGACATATCAGTTTTTACCTCATCAAAATTCCTCTCAGCAAATTCGCTTGCCACTTCTGCAAAACACTTTCTAACAAGAGGCATAATTATCGGCATTAATAGCCTTCGTGGATTATACCGTCCTAACAGATCAGTCTCCTTTTGCACTCTATCTCTTGGATCCTCTTCTAGTAAATCTTTTGTGTGCTTGTCAGCATATATTTCACAGCCTTTTGAGAAAACAGGAGCTAACATTTCAATTAATACTGCCAATAACAATAGTGAACCAAGTACAGCTCCACCAACAGTTAATCTATTAGCAATGAAATTTATTGTAACTAAATAAGCAGCGAAAGGATAGTTGATAAGAAGCTTACTGCCTAGCGCGATATAGTTCATTTTACTTATGAATTCATCAGTAGAAATTTCTGAATTGGCATACTTTTTCATATAATGACCTACTAATAAAGAAGAGGCGTTACTAATAATGATATTAAGTGCTATGATCCACCATGAAAAATAGCAACCTATAGTAATTGTAGTTAATATAGCTAAAGGCAGAAAACTTATTTTTGGTACTAACATTAGAGCATTTTTGCGCTCTATAAATTTCAATGCTAATGTCTTTTTATCTTCTTCAATTAGGCTTCTCTTTTCTTTTAGAGGAGTAATATAATTGTATGCTTGGCTTTGCTATATATTGATATAACTCTTGCATTAACTTTGCACTTTGTACACTCTTCTGAGAATTATCTAAATTTGGATTTAGCAAAATCCTCTCTATTTGAGCCTGAAGTTCATTATAGCTTTTTAGGTCTTCTCCAAACGAACAATCATTTCTTTTTAGTATAGCAATCAACCCATCAAAATCTTTACCTATAGCTTCTTCCTCACTGATTTTTAGCTCGTTAAACAACTTTCTCCTATAGTGAAACTCTCTTGCCGTTAAACGTCCTTTACTTTCAGCACCAACACTGACTTTAACACAAGGATTTCCTGACTCCAAAGGTTCAATGTACTTTTTTAGCCCTTGATAAGCTTTATAAATCTGATCAAATCTATTTTTGTCTCCACCTTTGTCAGGATGGTTTACAAGTATCAATTTATTATATTGTTTTTTCAGAAACTTGCTAAGAGCTTGATAATCCTTACCTACAATTTGTTCAGCTTTTATCTCTAGTACGTTAAACAGATCATTATTATCATAAAACCCCTGACCAGTTAACTTAAAATGTTGACTCATTACTACGCCTCACATAAATAGACGATACTATTAGTATAATATATTTAATGTTTCACACAAGCATAAAAATATCAAGCAACCACTAAGAGAAGAAACCCTCTTTCCCATCATACAAATACAACTTATCCATTCTCACCACATCAAAATTATGTTCCTCAAATTTGACTAGCAAGTTATTCACATCACTATTTGTAATTTCATTATTTGCAATGAACCTGCAGGTTATTTGGTCACTTGAAGACTTTGAGCCTCCTGGCCAAATTGCAAGTCCTTTTGAGTATATTGCTATCATTTTCAGATTACTCGATTCAAATAACCTAACTATTTGATCAAAATTGTTGGATTTGTCCCAGGCAAGCGTTATATCACTACCCACTAGCTTTTTAACTTTGTAATCTTGTTCGTAATTGTCTTGTACTTTATTTAT
>NODE_71_length_3054_cov_3.023514
TTTTTTAATGATACGGCAACCACCGAGATCTACACAAGGAGTATCGTCGGCAGCGTCAGATGTGTATAAGAGACAGAAATTAGGTGTACACATAAATAGCAATATTCCAAGTAGTTTTAATCTCAATAATAAAGTCAGAAGAATACTTGATGGTAGAATAGACAGTATAAATTCCGGTAGCAACATAGACTGGGCCACTGGTGAAAGTCTTGCATTTGCGTCATTGCTTAAAGAAGAAATAGGAGTGCGCTTGTCAGGACAAGATTCTGGTCGTGGTACCTTCTCGCACCGTCATTCAAGGCTTGTTGATCAAGTAACGGAGGAAGAGTTTATTCCGCTAAACAACATAAGTGAGAAGCAAGCTCGCTTTGAAGTTATAGATAGCGCACTCTCTGAGTATGCTGTGATGGGTTTTGAATATGGATATAGCCTTGACTCTCCATATTCACTGGTGCTCTGGGAAGGGCAATTTGGTGATTTTGCAAATGGTGCGCAAATCATGATCGACCAGTTTATTGCATCAGCAGAAACAAAGTGGTTGCGATCAAGTGGTCTAGTTTTACTTTTGCCTCATGGTTATGAAGGGCAGGGGCCTGAGCATAGTTCTGCTCGTATAGAGAGGTTTTTGCAACTCTGTGCAGAGGATAATATGCAGGTGGTTAATTGCTCTACTCCTGCGAATTATTTTCATGTTTTACGCCGACAAATTAATCGAGATTTTCGTAAGCCTTTAGTGGTGTTTACACCTAAGTCACTATTGCGTCATAAAATGGCAGTTTCTAACCTTTCTGACTTTGAAGGAAAATTTCTTACGGTAATTCCAGAGTGTAGAACAGGTTTAGTTGCAAGTGATAAAATACGTAAAGTCGTAATATGTAGTGGTAAAGTTTATTACGACATAATTGAAATGCTTGAAGCACAAAAAATAAACGATATAGCAGTAATGCGTTTAGAACAATTCTATCCATTCCCGGCCGATAAACTAAACAATGAACTCGAAAAATATAAGAACGCTGAAATTATATGGTGTCAAGAGGAACCAAAAAATATGGGAGGATGGTTTTTTGTTAATCCGTTAATAGAAGAGGTTCTATCTAATCTAGACACTCAAGCAAAAAGGCCTAAGTGTATTGCGAGACCCGCTGCTGCATCTCCTGCATGCGGTTATGCTAATGTCCATGCTCAACAACAAGCAGAAATTTTGAAGCAAGTTGTGCAGGTACAATCTTGCAGATATTGAAGCGAAAGCTAGCAAGCGAACATTGTTCTTAATATTTGGCACTGCAGCCGGGTGCGATAGAAAATATATCACAACAATCAAACTGCTTGTATACTCATACAAATATAAAAAGACTTTTATTTTTTTATAAAAGTATAATATTTATTAAGATTTTCATTTATTTTTCTCAAAGTAGTTAATACAGTAAATATTAATATTAATTAATATAAGATATACATGAAGACAGAAACATTTGAGAGGTTAATAGGGCAAACTAGACTACACAGAAATAGTAAAGCTGAGATCATAAAGTTAAATAGAAACAAAAAGGCTTTTATAGATGAGGATAAAAAGTCTATCGAATTGGCTAAGGCTATTTTTGCAGAAAATAATATGTTTCGTTTTCGCAAACCAGGTTCTGCTACAGATTACATTTTGCACAAACTAATAAATGATAAAAAGCTTCTAGAGGAAATGAAAGATAGAGGTACAAGTATAATACGTCTTTTTTCTTTGCTAGCAGGCTGTTACAAGGGTTTTGGTTATCATACTATAGATAATTTTTCAGAAGTTATTGTATGTAGTATAATTCACTATTCTCAACCTGGCATGAAGGGAGTACCTTTGGAGGATTCTATACTTACTAATCAATCTCGTTCTTATCCCACACTTGTTATGAGTAATGATAATATCAGAAAGAAATTAGTTAAAGATTTAACTAAGGATAAAGCAAAATTAGATATTTTCCTAAATGGAATTTTAGCAATGAAGAATTCAGATTTAGTATTATCTTGTGTCAACACAATAGGGGGTCTGAATGAGGAAGCTAGAAATTATGTTAATCGCTTACAGGAAAAAAACATGCTAGATAAAATCTTAAATCAAGATGATACAACGCTTGAAAAATTAGCTCTAAAGGAGTTATTAAAACTTTCTGTTTTACAGGAAAAAGAAAGCACTAAATTAGAATCTTCTGAAATTTCAAGTGTGAAGACTCACCAACATTGTAATGGGCGATAGGCTTTAAAATATGCTGAGGTTCATTTAAATATGAGCCTCAGTATCGCTTAACTTTTATGGAGCATACTTTAACTTATTTCACTTCCACTAAGGGAATATTATTCCAACTGTTACTGCTGTAGTTGTCAATAGAAGCGTTTAGGTAATCTGTATCAAAGCGTACTGGTACATCAAATTCGAAGCTTGCGGTGATTATTGTGCCTTTTGCTGGTGGTTTCATAAATTCTATTTCTCCAGTTGAATAATTTACTGAATATTTTTCTATCTCTACACCATTTAGGTAAATTTTTATTGTATCATGCACTGGCTTTTTAATAGTTCGTGTATGCTTGTCTTTTCCACTTATGTAAGTTTTCATCAGTTGAAAGATCGTTTTTTTATCGTCTCCTATGCCAATTTCTTGATTGATAACTGTAAAGTCTGACCAATCCTTAAAGCGAAACCCTATAGCTTTACCTTTTCGTGCCTGAAAAAATGTTATGAGTTCTGTTAGCTGCTCGTTTGACCTAACTCCATAAGCTATGTTATACCTGGCACGTGCACGAGACCAATTAATATTGCGCTGTTCACAACCATTATGTGTTGTTACAATGTCAGTAGAAAATTCCGGTCCTCCAGTGGAACCATAAGATATATTTTCTGGAAATCTAATTTCTGTAAATGACATATTTCCTCCTGTAAAAATAAAGTTGAGATGTTTTAGCTAAAAAAAAAGTTTGATTTATGCAAGTTACAACAAACACTGTCTCTTATACACATCTCCGAGCCCACGAGACTAGGCATGATCTCGTATGCCGTCTTCTGCTTGAAAAAAA
>NODE_72_length_3013_cov_2.863420
TTTTCAAGCAGAAGACGGCATACGAGATCATGCCTAGTCTCGTGGGCTCGGAGATGTGTATAAGAGACAGATGTAGAGCAACCAGCAAAGTTCCATACATATTACCACAATTAACTAGGGACAAAAAAAGGTGGTAGTTTAACCTACCATCTCCTCTGGTTTCACTATCCTTTCAAACTCCTCCTCAGTGAGCAGTTGAAGTTTTGCTGCTGCTTCTTTTAGAGTGATATTTTCTTTATAAGCAAGCTTCGCTATTTTTGCTGCATTGTCATATCCTATATGCGTATTTAATATAGTAACTAGCATTAACGACTGATTTAGTAAATCCTTTATTCTTTCTTCGTTTGCTTTAATATCAACTACGCATTTCTCTGCAAAATTTAAACTTGCATCAGCTAAAAGTCTTATAGACTGCAAAACATTGTAAATTATCACCGGCTTAAACACGTTCAATTCAAAGTGACCATTTGAGCCACCAATTGTCACGGCAACATGATTTCCCATAACCTGAGCACATACCATAGTCACTGCTTCACATTGAGTTGGATTCACCTTACCTGGCATGATTGAAGAGCCAGGCTCATTTTCTGGTAACATTATTTCTCCAATTCCGCATCTTGGACCAGAACCAAGTAGCCTTATATCATTTGCAATTTTCATCAAGCTTACTGCTACTGTATTGAGTGCTCCACTGAGCTCAACTAAAGCATCATTTGCTGCTAGTGCTTCAAACTTATTTTTTGCTGAAGTAAATGGAAAATTAGTGATTTTTGCCACTTCTTTAGCAAAATCCTCAGCAAAACCCTTTTTAGTATTGATTCCCGTGCCAACTGCAGTGCCACCTTGTGCAAGTTCATATACATTGCTTAGAGTGGACTTTACTCTCTCTATTCCCTTTTTAATCTGAACTGCATAGCCAGAAAATTCCTGCCCAAGTGTTAGAGGAGTTGCATCTTGCAGATGAGTACGCCCTACTTTTATTATATCTTTAAATTCATGAACCTTATTATTTAGCGCTTTATATAATTCTTCAAGATTGGGAATAAGCAAGCGGTCTATTTGTTCTGCTACTGCTATATGCATTGCTGTTGGAAAAGTGTCATTTGATGACTGACCACAGTTTACATGATCATTTGGATGCACTGGAGACTTACTACCTAAATCACCGCCCAAAATTTCTATTGCACGATTGCTGATCACTTCATTCACATTCATATTGGTCTGCGTTCCAGACCCGGTTTGCCAAACAACAAGCGGAAATTGATTATTAAATTTACCGTCTATTACCTCCTGTACCGCTGTGCAGATTGCATCCCCTACTCTATTATCTATGCTACCCTGTTTCATGTTAACACGTGCTGCTGCAAGTTTTACTATTGCTAGCGCTTTAATCAGGGGCTCTGGCATTTTCTCTGTACCAATTTTGAAATTTTCCAAAGAACGCTGAGTCTGCGCTCCCCAGTAATGTTCACTTGGTACTTCTACTTTTCCTAAGCTATCTGATTCTATTCTAACTTTTTTATCCATATTTCCTCATTCTAGTGTTTGACATTACCTACATATATGATTAGTTAAATCAAATTGTATTTCAGTGTCAAGTTGAGACATTTTTAGTGAAGACCTTAGAAAACTTTCAAGCCATATCTTTTACTTCTATTATTTTTTTATTGTTATTAAGGCAATCATGCAACCTTAAGCAATAAACCTACTTTCACTCTCTATAAGGCTATTCTACTTAGAGCTTGAATAGTGAAAACATCTTTAAGCACAGAAGCTATACCTGTGTTTGCTTTCTCTTTTTTTACTTCTACAATTGTATAATCAAAAATTGCACCTAACGCTAGACTAATGGTAGCTGATGCTGCACAAACTGCAATCGCTGCTCCCGCAGAACATGATATTGTCATACCTGCAACATAACCTATTGCACCACTCACGCCAATGCAGACGTATTTCTTCCGTAGCTCTTTTTGTATATGACTTTTCAGATATTCTTTTACATCTAAATACCCGTTTCTAGTAGCATAATTCAGAGCAGTGTTTTCATAGCCATCTTTCACATTAACATTTGCTTTTGCTGTTTCTATCAGGTACTTTACTACCTCTAAATAGCCACTTCCAGCAGCCCACATTAGAGCAGTTCTTCCATAGTGATCTGTTGAATTAATATCTTCTTTCTGTTTTTCTATCAGGTATCTTACTGTTTCTAATTGACCATTTTTGGCAGCTGAAAATAATCCTGCATGATTGTTAATCATTTGTGCAAATGATAATATTTTTAGTTTAGAGGGTTGTAACTCTTTAGTATTAAAGTTTAATTGTGCTGGAACAATTTCTACTTCAAGCTCTACATGTTCTCTTATGAAACGATCAAGTAGACTTTTTACCTGATCAATTGTTTGAATTCTTACCTTATAATACCGCGATAAAGAATTGATTATTTCCCTGTTGTTAAGAAAAAATATCACTAATTCTATTTTACCTGTTAAATCTTTAGCATAGATTAAGTATTCTATATTTAATCTATCTTGTGAAATATTTTGTATTGTCTCACTCTCTGTCCAAATTCTTACCTGGTCATCAATGCCCTTACTTACAAGAAAATTATATAATTCACTATCTTCTTCCTTCATTTTATTGAGCTCATCCTTACAGTCATACCAATAAGATGATAACTCTGGTATACAAGTAGGAAGAGGCAAGCGAGGTATTGACATATCAAGATTAGCTATTAAATGATATCTAGTTAGAAGCTTTGCTACCTCCGTATTGCCATTTACAATAGCATATGTTAGGGCAGAGAATTGACCTTTACGTTTCACATTTAAATCAGCTCCATTTGCTATTAGAAGTTGTACTACCTCAAGATGACCATGGGCAGCAGCATGAATTAGAGCAGTTATGTTTCCCGGAGATTCTGCATTAACATTTGCTCCCTCTTCTATCAAGTATTGTACCTGTCTCTTATACACATCTGACGCTGCCGACGATACTCCTTGTGTAGATCTCGGGG
>NODE_73_length_3012_cov_3.453152
ATGATCCGGCGCCCACCGAGATCTACACAAGGAGTATCGTCGGCAGCGTCAGATGTGTATAAGAGACAGGATTAAGATTGCAACTACACGGCCTGAGTTGATCCCAGCATGTGTTGCAGTTTTTTGCCATCCAGAAGATGCACGCTACACTCAGCTGATTGGAAAAATAGCCGTGGTGGCAATAACAGGAGCAAAAGTTCCAATAATAGCTGATGATAAAGTTAAAATAGATAAAGGTACTGGGCTTGTTATGTGCTGTACGTTTGGTGATGAGCTCGACATATATTGGCAGCAAAAGCATGGTCTGCCGATGAAAATTATTATCGATCAGGATGGTAGGATAAGTCTAGATTCAGTGTATGGTAATAATAGATCCCAGTGTCAAGGCACTGGGATGACAAAGGGGAGTGACATTCCAGTGCTTGACACTGGAATCCAGCCATTAGAGGAGACACACCCCCCAGCGCGTGACGCTGGAATCTACGATGAAATAAATGGCCTAAAGGTTAAAGAAGCAAGAAAGAGAATTATTGAAATCCTAACTGAAAAGGGCCTTTTGATAGAAAGTACTAACATTTCTCATTCCGTAAAGTGTGCAGAAAGATCTGGTGCATCACTTGAAATATTACCAACTTATCAATGGTTTATCAAGACTTTAGAGCAAAAAGCTCAAGTGTTAGATAAAGTAAAAAAGTGTAGTTGGCATCCAAAGTCTATGCGTAAACGCATGGAGGTATGGATAGAAGGGCTAAATTGGGATTGGTGCATTTCAAGACAGCGTTATTTTGGTGTGCCATTTCCGGTGTGGTATTCAAAACGTAAAGGGGAAGAGGGTAAAATCATTCTAGCTGAAGTAAAGGATTTGCCTATCGATCCACTCAAAGATTTGCCGAAAGGGTATAGTAAGGAAGAGGTTAACTCAGACCAAGATGTAATGGATACGTGGGCCACAAGTGCGATCACTACTCAACTAAGTGCACTGGCAGTAAACAGTGAGCTCGGTTTACCAAGCCATCGGTATGATAAGATATTTCCTGTAGATCTGCGCAGCCAAAGCCATGAGATAATAAGAACTTGGGCTTTTTATACGATTTTGAAGGCACATTATCATGCAGATTCACTGCCGTGGAAAAATATCATGATTAGTGGTTGGTGTTTGGCTGATGATAAAAAAAAGATGAGTAAATCAAAAGGTAATATCATCACTCCTCATGTAATGCTTGAAACCTATGGAGCTGACGTAGTACGCTATTGGGCAGCAAACTCAAGACTTGGAGTTGACACAGTCTACTCTGAAAATATCTTCAAAATTGGCAAACGACTTGTTACGAAACTTTGGAATGCTAGCAAATTTGTTTCCATGTTTATGGAAAAACATCAAGCATTGAGCATAAATTCCATCAGTGAGACGATGGATAAGTGGATATTGTCCAAATTATATAAAGTGATAGAAAAAACGACGAACAACCTATTACAGTTTGAATACTGCGAAGCTTTGAGCTCAATAGAAGAATTTTTTTGGAAAGATTTTTGTGATAATTACTTAGAGTTAGTTAAAAAACGTGCATATGGAGATGCATTGGACAGCGAGGCAAACATGAGTGCGAAACAGAGTTTGGCATATGTACTCAATATTATTTTGCGGTTATTTGCACCATTTTTGCCATACATTACAGAGGAAATATATCATCAGTTGTATAGTTATAACTCCGTTCACAATAAAAGTAATTGGCCTAACAAGGAAGAACTTATCTATGATAAGTATTCTGAGGAAATGGGAGATAATTTCGTGCAGATATTAAACCTTGTGAGAAAAATAAAAGCAGATAATAACGTATCAGTTAAGCATCTTATACAAAAGTTGATGATAAAAGCGAGTGTAAAAGAGGATGAGTTAAATTATTCTGCTCAGCATGATTTGCAGTCAGTTTGCAATGCTGAAGTGATAGAATGGGTTGAGAGTACAGAAGCAGAGCTTATAACTGAGAATGGAAAATTTACTGTAAGTTTATTGATTGATGTAACTTAGCATTCGTATTACTATACTAATTATTTAGTTGTGAGGTAATAATGATTGGTAATTCATATGATAATAAAATTGAAGAACAAAAAGATGATTATCATGACTTCATTCAAAGGTTTTTGTTTTTGCTCGGTAAGATAAAAGAAAAGAATAAATCAATTCACACTGCTGTAGCTAGTTTTCACATATTATCTTTTTTAATAAAATACAATGCCAATTTTAATGAAGATGAAGTGTATAAAGCCGTTATCCAAGATTTCAATAATGTAAAGGAGGCGAGACTAGAGCTTCAAGATAAGGCTAAAAAAGTATTGAATGGGTATATTGAAAGTGGTGTTGAAACAGTGTCAATATATGGTAGTTGTGCAGAAGTTAAATTGGGAGCTAATAAAAACAAATTCAAAGTCAGTGAGTTTTTGAATAGTAATTTCTGTCAAGATAATGGAATTTCAGGGTTTTCAACTCTGCATAGCAATGGAAAAAATGGAATGCACGGTTTTGTTTCTGAAGAAGGAATAAGGCACTATGTTGTAACTGATGGTGCATACGAAATGACTCTGAATTGGTGTGATGAGGACGGAAAAAAGTGCACTATTATAATTAATATTGATGCTAATGGTATAGAACTTATCGAGCGTAATCGTGTTACTGATGATCAATTGAAAGCAAATAAAGATGTAAAAATAGGTAACTTATTCTTGTATCAAATAAAATTTAGAAATAAGGAGAAAGGCAATCATAAATCATCTGAGATTGTGATAGAAAATGGTAATAGAAATATTAACATTCAAACAACTCAAGAAATTGAGCGTGGCAGCAAAGAAGCTCAAATAGGCAGTACTAAAATGCAAGACAAAAGTGCACAAGTTGTAGATGACAGCTTAAACGAAAGAATTAATAAATTGGAAAAAGAAAATACCTGTCTCTTATACACATCTCCGAGCCCACGAGACTAGGCATGATCTCGTATGCCGTCTTCTGCTTGAAAA
>NODE_74_length_2993_cov_2.427298
GTATCGTCGGCAGCGTCAGATGTGTATAAGAGACAGATAATATTTTTTCCCTCTGATGAAGTAACGGAGAAAAATTCACCAAAACCTCCATTAAAATCACTAAATTTCTTGATGTTATCTATAGCTTGCTTATCTTGTAGAACATTAGTTATGAGCTTATCACCCTCAAACAAACCTACCACTAGCGTCTCAAAATCGGGTAAAGCTTTAGAAATTGTTATCTTCATCGTTGACATCTCCGTTGCAAATAAGTGTAAGCTGCACATAAAACTTAGTAAAATCATTAGTAAGATAATTTTCATATCCATTTTAAGTACAATACCGCTTAAGACTCCTATGAACTCCCCTGATATGCAAGGGCTTTATCTTTTATCAGAAAATTTGTTATGCCCACCTAGGGTTATATTAAATGTGTAGGTCTTCATAGCCTGATTGTTATAAGTAAATGGTGCTATCAGAAGGCTTGCAAGTCCACTCTCAATAAGATTACCAAGAAGAAGATCATCACAGTTATCGCAATTATGATCAGCAAAAAACATTTGTGTTGTGAATTCTGGAAAATCTGGATGTTGGACCAAAAAGTTGATGTGTGGAGCCCTATCACCAATTTTACCTGGTACTATTGTAATAAAATTATAATAGCCAAGGTTATTTACTACAAATCTTCCTGATCCAGCAAAATTTGGATCAAGCTCCACATTTTCATCATAATAGCTCATGCCAAGTGAGTCTGCGTGCCATATAGAAACCACAGCATTTTGTATCGGTAAGCAATTTACATCAGTAACTCTACCCACTACATTTATTAATTCTCCTGCTGCATTATTTGGAGAGCCAGGTTTTCTTCTTAAATTATTTGAAGAGTTAAAGCTTTTTGGCCTTGTTTCAAGATCATAAATCCCTGGAGTTTCAATACAATTAAGCAAAATAGGATCAGCTGCAAATAATGACAAATCGAATATAAATTGTACTAAAAACGCTAATAAGATATTTTTTACATTCATTTTGTTTATAGTGCTTTTATCAGAATTATAGCAACCTTTTTCTTTTATTAAAGACAAGACTTTCTTTGAAGCCTCCTTAGAATCACAACTATCCTTTCAGTGTATGAGTTTTAGGTTTTAGTACTGCATACACAACTGCACGGACTTCCAATTTAGAAATTGCAAATCAATCCAAACACGCAAGTGTAATGTTACCGCCACATGCTGTAGTGTTGACACTTACAACCTTTTCTATAGAAAAACGTTGCAGATAATTAGGACCACCAGCTTTTGGTCCGGTACCTGACAGTCCTCTACCGCCAAATGGTTGTGTTCCAACTGCTGCACCTATTTGATTGCGATTGATGTATACATTTCCAACTGATATTTTCTTGCTTATTAAATCGATCTGACTTTGTACACGGCTTTGCAAAGAAAACGTAAGTCCATATCCTGTATTATTTATATCACTTATAACTTCATTTAACTGCGACTTATTAAAACGTATGATATGTAAAATAGGACCAAACACTTCTTGCTTTAATTGCGAAATTTTTTGTATCTCATAAATGTACGGAGGAAAGAAATAACCATTATAAGAATTTGTATCCATGGGTACCTTGAACAAAAGGTTTGAATCTTCATCCCTTGATATTTTTTCCGTATGTTTAGTGAGCATATCAATAGATGCTTTGTCAATTATTGGACCAATATCTGTGCTCAGTTGTATTGGGTCACCTATCTTTAGTTCTTGAGCTGCATTGCATATCACTTTTATCTGTTTTTCTGCTATATCTTCTTGAATAAATAGCACTCTGAGAGCAGAACAACGTTGACCGCCACTGCGAAATGCAGAAATTAAAACATCCTTAGTTACCTGCTCTAAAAGAGCAGAACTATCAACAATCATAGCATTTAATCCACCAGTCTCAGCGATAAGTGGCACAATAGGACCATCTCTACTAGCAAGCATTCGATTAATTATTTGAGCAGTTTGTGTTGAACCAGTAAAAGCTACACCGGAAATTCTATTATCTGGTACTAATGTTTTACCTAAATACCAACCATCCCCTGGAATAAGGTGTAGCACATTTTTTGGTATTCCAGCTTCGTGTAGTATCTTAACGGCTTCATAGGCAATAATCGGCGTTTGCTCTGCCGGTTTTGCCAGCACTGCATTACCTGCTGCAAGTGCAGCTGAAACCTGTCCAATGAAGATAGCGAGTGGAAAATTCCACGGTGATATGCATAAGAAAACTCCTCTGCCTTCAAAAAAGATGAAGTTATCTTCACCTGTTGGACCTGGCAATTTTTTCCAGTCATTCAGTTCATTTTTTGCTATCATTGCATAATAGCGCAAAAAGTCGATTGCCTCTCTTACTTCTGCTATTGCATCGGATAAAATTTTTCCTGCTTCTACAATCAGAATATAAATTAACTCTTTCATCCTTTCCTCAAGCAAATCTGCAGCTTTTTCAAGGCATTTAGCGCGCTCTTCTACTGAAACATTCTGCCACTTAGTAAAAGCACTATGTGCTATTTCAAGAGCATTTAAAGCCTGAGCACTTGTTGCACTTGACACTTCTCCAATTACATTTTCCAAATGTGCAGGATTCACTACTTCGGTAAATTCCGCATTGTCAAGAAACGACTCTCCATCAATTATTGGGCCAACTTGCCATTTCTTTTCACTAAATTCCCTTACATCATTTGCAAATTGTGAAACTGCAATTGAATCGCTAATATCCATTCCCAAGGAGTTTTTTCTTTCCTCTCCAAAAATATCTCGTGGCAACGGAATGCTTGGATGAGGCTCATATTCTAAGCTTTTTACTTTTTCTAATGGATCTGAGACTAATTCTTCAATTTTAACGTCAGAATCATTTACTTGATTGACAAACGAGCTATTAGCTCCATTTTCAAGAAGGCGCCTAATAAGGTATGGCAATAAATCACTATGTTTACCAACTGGTGCATATATACGACAATTGATGCTTGTTGCAAGTTCTG
>NODE_75_length_2971_cov_3.311334
ATCTACACAAGGAGTATCGTCGGCAGCGTCAGATGTGTATAAGAGACAGCTCATTATGCTCTCTATTTCTTCCAAGATTCTGTAGGGCTTCAGATGGATTATTGAACTGACTAACCGAATCTGCAAATATTGATGCAACATGATTATATTCACTATCAAATCCACGACCTTTCGATCCATCTATAACCGTTGTTAACGCATATTTAGCTAATGCATCAAAATCTCTTTTTTCATAATCACAATAAATAGTTCGATATTTACCTATTTGATTACGTATTATCGCTGAAAAGGGTCTATTTTCTCCAATACCAAGATCATTTTTCCCAATTCCTGCAAAGATACATTTATTTTGTTTGCAGAAATCAATGAGACTATGTAGTATACCTTCCTCTCTTTCCATGAGGTCATGGAGCTCTTTGCTTAAGCGCCAATTATCAACTATTAACCTGCATTGCTCATTATCACCTCGACGCAATGCTTTAATTACTAACTTGATTTGCGGTAAGAGCTTGTTTCTAGCAAATTGCTCACTAAAGCCTTTTCTCTCTAGGTAGCTTATAATATTGTTATCATTAGTGGTGCTAACATTCTTTTTAACATCTTCTATCAATCCACTCAAACCTTCTCTTCTTTTTTTATCTAAAGTAATATTATCACACTTCATTAAATATGAGAGAGTAAGATCGATCATTGAATGCATTACTCTATATTTTAGATATTTAGCAGTACTACTGAAATCCACCTTTTCTTTTAATTCAGATATCTGCTCTTCTGTCAGACTAGGATGTTGCTTTTTAACGCAGCTTATAAAGTTCGCTTCGCGTAACTTGAGCCTATAGTCTTGATAAGATATCCCTTCAGGCTGAAATTTATTATACACTTCATAACGTGTACTACCTTCATATACTAAATTATCTCTACCCTGCAACGCAAAGTTAAGATTAACTATACTATTTACATCATCAGCTAAAAGCAGAGCACTTTCTCCAATTGGGCTTTGCACATTCCATCTTATAGAAGTTAATAAATCATCGGTATCAACAAGCTTATTGTAATTAAAAACTTCTTCGCTCTCTTCAACATATTCATGAGCTGGGCTCGATTTTTCTCTAGTAAATAAGCTACGCACGTTAGCAAGAAATCTAGAGAGCAGTTCTTTTGACTCTACACCAGTTGCTTTAGTTAGTACCCACCAAATTGGCAACATTACTATACCAAATATAAACATAGAAATTGTATAATATAAGTTTCCAATCAAAGCAGAATACAGCCAATGATCTGAAGTTAGACCAATTACAGCAGCAACATTACTATTTATAATAGGAAACAATACAGCTAAAGATATGATGGAGGTAGCAATATTCACGACTAATGCAAGAGTGAAATTTGCTCTCCTATTGGTTTTTGTAATAACACTTGCTGTTTCGATGGCGTTTCCAATACAACGTCTACTCAATCTTGTCGGGCTGATAACTTTTCCGCATCTATTTAAAATCCTTCTCTTTGGTGTTGCAGTTAGGTAAGTTGTAGGATAATCCTCATCAAGCTTGCACATATTCTCAAAATCCTGCTGCTTGTTAATACTGTCTGCTTCATCAACACTAATCCACAACTTGGTATTTTGGTCTTTAAATTTACGATCATTTTCTTGCTGTAATAACAGGTCATGTGTCACTATAATTGTTGTAGGTTTAGTTGCCTTCAGTGCATTTTTAATTTCCTCAGCAGTTTTAGGTGTCCTAATGTTTACAGTAAATGCACTACTCATCATTTTTTTAGCTTGGTTTACTAGATCACTGCTTGGTACTGCAACCAGATGATGAAATCCTGCTTGGGCTAGTACATGACTCAGTATTCCAATGTCGTAAGTCTTACCAAATCCAGTTTCTGCATTGATCATAACATTACAGTTAGCAATGGAAGGGTTTTTGAGATGTTCCAATATCCCTTTAACAACAGATTTACGACGTGCTACTATTATAGATTCCTTTGTATCATCAAGTTTTATAGATTCACCTTTTAGCTTGCAGTTGATTTTTTCTAAGCTACTTATAATACTTTGCCTTTCTTGATTACTGATAGAACTCACACATTACCCGCTATAATTATTACAATATTAATTGTATGTTAATTCAGTAAATTGTCAATTCTATGGACAAAAAGCTGATTTCAACTATCATATTAATATGAATATATGCCTCGGAATAATTACTTCTCCCCATGGAATCAAAGGAGCTGTCAAAATAAAAACCTTTACTGAAAAGCCCGAAAATATTTTCCTATATGGTGAACTAATAATCAGAAGTGAAAATTATAAAATAAGCTTGGTGTCTGTTGTCAGTAATAATTTAGTAATAGCAACAATTAGCGGTGTGAATTCCCGTAATGAAGCAGAGCTTTTAAGAAATAAAAAGTTATATATAGAAAGAGATAAGCTACCACAGTTAAATGATGAGGATGAGTTTTACCAAGATGATCTTGTGAATATGGAAGTAAGACTAGAGAGTAATGAATTATATGGCTATGTGAAGTCTGTGAATAATTTCGGCTCGGGGGATATATTAGAAATTTTGGTTATCAGCACAAAAAAAAACATTATGTTATCTTTTACTAAAGAAGTATTTCCATACATCAACATGAAGGAAAGGTATATAGTAATCAACATGCCAGAATTCATTGGCCAATAAAAATTTTGATATTTGTATAAAGTTATTTATAATAATCAGACCAAATTAAAAGTGTAATTATGGCAGAAAGGGCTAATGATATCAGGCCAGGTCAGGTACTAGAACATAACGGTGGATTGTTTTTGGTTGTAAGTATTATGCATACTCAACCTGGTAAAGGTGGTGCATATATACAAGCTGAAATGAAAAATATCCAAACAGGAGCAAAGTACTATGAGAGGCTGTCTCTTATACACATCTGACGCTGCCGACGATACTCCTTGTGTAGATCTCGGTGGTCGCCG
>NODE_76_length_2955_cov_3.175469
TAATGATCCGGCGACCACCGAGATCTACACAAGGAGTATCGTCGGCAGCGTCAGATGTGTATAAGAGACAGCTATATCCCTTGCAATAGAGCAGGCGCAAAAGTCTGATAAACCTACACTAATCTGTTGCAAAACTATTATCGGAAAATTTTCGAGCCGTGCTGGCACATCTTCTGCTCATAGTGGTGCCTTTACAGAGGAAGATGTAAAACAGATGAGAGAAAAATTAAATTGGGACTATGAACCATTTCATGTACCAGAAGATGTGAGAAACGCTTGGATAGAAACAGTTAAGAGGGCAAAGCAAAACTATACATCCTTGATCAATAAAGAACTACAAAGAAGACTTGAGAAACGTTTGCCGAATAATATCGAGAGTGATTTGGCTGATCTGAAGAAACAAATATGTAAGCTAATGCCAAACGAAGCTACTCGATCTTCTTTCGGCAGAGTAATGGAACTATTAACTAAGTCTATGCCAGAACTAATTGGTGGCTCTGCTGATCTTACCGGTTCAAATTGTACTAAATATAAGCACATGCAGGCAATAGATAGTAATAATTATAGTGGCTCTTATGTACACTATGGAGTGAGAGAGCACGCTATGGCAGCTTGTATGAATGGTATGGCTCTTCATGGTGGAATTATTCCTTATGGTGGAACTTTTTTAGTATTTTCCGATTACTGCCGACCTGCTATACGTCTTTCAGCTTTGATGAAGCAGCAGGTTATCTATGTAATGACTCATGACTCAATTGGAGTAGGAGAAGATGGTCCAACTCACCAGCCAATAGAGCATTTAGCTTCTTTGAGAGCTATACCAAATCTGTATGTTTTTAGGCCAGCAGATGCAATTGAAACTTTGGAGTGCATTAGCATTGCACTTGAAAAAAAAGAGTCACCTGCACTATTTGCGCTTTCAAGGCAAAATATTAATTACATGCACTCTTATACTGACCAATTGGCCAACCTATCAAAATTTGGTGCATATATACTATGCGAATATTCAGGGAAGCTAGAAGTGACGATATTTGCTACCGGATCTGAAGTTGAAATTGCAGTTGAGGCAAGAGAAAAATTACAGGAAAAAGGTGTAGGTACAAGGGTCATTTCTATGCCGTGTTGGAGGCTTTTTGACGAGCAAAGTGATGAATATAAAGGGGTAATATTAAATAATGGCAGTATTAAAGTTGCAATTGAAGCTGGAAGTGAAGTGGGTTGGCATAAATATATAGGTTCAAACGGTATATTTATTGGCATGAAAAATTTTGGAGAATCAGCACCTTATGAAGCTCTTTATAAGCATTTTAATATTAGCGCTGATTATGTAGTAAAATGTGTTTGTGAAAACGCTTTTTATCATTCCACTGCGCATAAAATTACTTAATGCACTCAGCAAGTGCCGTTATTATGATAAGGAACATCGGTGAAATGTTTCGAGTAACTTTTTCTTTTCCATGAGCTACTTGACGGCAAGAATAAAGTTTTAATCATTCCATGGTTTCTGTATAATTTTCAAAACTTAATTGATATATATGAAGATAATAATAGGTAGCGCTAGTAAACAATTAGGAGATTTAATAGCAACTGGGCTAAATGCTCAGCTATTTCCTACTCAGGTGTCAAGATTTGCTGATGGTGAGGTAAATGTAGAAGTAGCAAATGATCTACGTGATCAAGAAGTATACGTAGTACAATCTATTTCTTCCCCTGTAAATGATAACCTTATGGAGCTTCTGCTTACAATTGATGCAGCAAAGAGGTCAGGAGCCAAGAGAATAACGGCTATTATTCCTTATTACGGATACAGTAGGCAGGATAGGGTTATTAAAAACAATAATATGCAATCTGCTTTAAGTGCTAAATTAGTTGCAAATCTTATTCAAACTGCAGGTGCAAATAGCGTTGCTGCTATTGATTTGCATTCAAGTCAAATTGAAGGTTTTTTTGATATATCAGTTACTAATTTAAGCTGTTTTAAAGTATTTGTTAACTCTATATACAAGGAGAATTTGGCAATAGTTGCGCCTGATGTTGGAGCAATTGGAAGAGCTCGTGCTTTTGCAAAGATTTTAGAGAAAAAATACAAGTTAGATAATGATATTGTTGTAGTAGATAAATATAGAGAAAAAGCAGGTACATCTGAGGTAATGAATGTAATCGGAGAAGTTGCAAACAAAAATTGCGTCATTGTTGATGATATAGTTGACTCTGGCGGAACATTATGTAATGCAGCTCTTGCTTTAAAAAACCGAGGAGCAAAGTCTGTAGTTTCATGCATTACACATGGAATACTTTCAGGAAATGCAGTTGAGAAAATCTCTTCCTCTTCTCTGGATAAATTAGTAATTACGGACACCGTATTTCACAAATTTGAAAAAAATGATAAGATAGAGGTTGTTTCAATTGCAAATATTTTAATTTGCTTTATGCAAGGAGGTAAAAGTGCCAGCTAGATCAACAGAAGATGTTATCACTTCGTTAATAGAATTTACAAATAAGAGAAAAATAACAATTACTAAAGAAGAAATGCTTAAAACTGCACAGCTTGTGAGGATTAAGTTATCCGATGATGAGATTCAATACTACTCAAAAGAACTGACAATGCTGGATTGGATACATGATACTTTGTTGAAAGTTAATACTGAAGGTGTTTCTCCTATGCGTTATGGAACTATAGATAAGGATATTCATGTACGCGATGATATTATAAATTCTCAAAACATTAAAGAAGAAATATTATCCAATACAAAATCGGAGCATGGGTATTTCGTAGTACCGAAGGTTATAAACGATTAAGATAAAGCAAGATTTATAACGATTTTATAGATCTACTTTCAAAAATAAGACCAATCTGGTAAAGAAGCATTCGTTGGAGTAAAAACCATTTTTTGATTTTTCTTTACTAAATCCTGTCTCTTATACACATCTGACGCTGCCGACGATACTCCTTGT
>NODE_77_length_2954_cov_2.522419
TACGAGATCATGCCTAGTCTCGTGGGCTCGGAGATGTGTATAAGAGACAGGCGATGATGATGGTAAATTAAGTAAAAAAAGATGTAACAACCTAGCTCAAAGAGCGTACAAAACTGAATTTGAAATTGTAGAAGATTTTGAAATTGTTCCATCTACTGAAAAAATGTATAAAACTAGAGCTGAACTCATCAGCGAAGGTTATGAAATTATTCCATTTGGTAATAGCTTTGAAAAAGATGCTGGTCACGTTTTTATAAAAGGTAAAGAAATAACAATAGCTTACCATGGTACTCGTCTGAGCCAGAGTTTTAATGATGGAATTACTGATATAAATGTACTTTTTGCTACTTCGGAATTTTTACCTGAAGGTGGAAGAATTCATTGTGGTTTCTATAATTCATTTATGGATTCATGGCCTAATCTGTATGGCATTTTGAAATCTCATGCTGAAAAACAGGGATCAGAAATCAAGGATTTTAAAATTAATCTCACAGGTCACAGTATGGGAGGAGCTATTGCTAAGATAGCTGTTTTATGCCTCAATAAAACAGAAGGAGCTGAAGATGTTCATGTTGCAACTTTTGGTGATCCACGAGTTTTTGATCTTACTGCTAGTGAATTTTATAATGATGTTCTTCAAGAAAAAACCATTAGAGTAACTCAACATAGACAAGACCCAGTACCAGCGGTATCACCTGGTATTTGTGGTTATGCTCATGTAGGTGCACAATTGAGAATATCAGTACCTGAAGGATATTTTGTTCATCAAATGGATGGTTATCATGAAGCCATTAAAATAATGGATGAGAATGACTTCCAATCAAACAATAACGTTTCTCTCTTTTATTACCCTTCGAGAATATTAAGTCGAATTAACTGTGCAGTTTTAGGTAATGCTCAATATTATGCTGCTAATTTAGGTGATTATATTCTTGGTGGACAAAATTTTTTCGAGAAAGTAAAAAAGGAATACCAAGATAAAAACTTAGAAAATTTGTCTAAGCTTGAACAAACAGAAGTTAAGCAGATGGCATATCAGAATGCCTTTTCTACTACAAGGAGTTTATAAATATTATTATGGGGCAATTATTAGATTGCTCCATAATATCTATTCATTTAAATTCAATATAAAAATTTCCACCGCAAGTTATCTCCCACTCTTCTTTAAACTTTTTTAGATGTTCTTTTTTTTCGCATTCCAAAAGCAGTTCTTCTATGCTCTTATTATAGCTTTCTGTAGTAATTCTTCCTTGATGATGCATGAACTTCAAGTAAATCAAATAGGTGTTAATCACATCTGTTTCGCAATAATCTCGAATCTCTTGTATTTTTCCACTATCGTATAAATCCATAACTTGTGATCCATCAACTCCAATCTTACCGGGAAGATTAAATGCTGCGCAAACTTCGTTCATCTTCATTCTTGCAGAAGCTCCAAAATCAGAGAGAGATTCAAGCAAATCACAATGCCAATCACTACTGTACCTCTGATTGTAACTATTCCACTTATCGCCAGCTTTGTGAAAATATTCTGCTTGAATGCCATGAACCATAGCACGGTACTTCAGTACCGGTATATCAAAAGTGCGTCCATTGAACGAAACTAGTCTTGGCTTTTTCTCTGATATGTAGTTAAAAAATCCCTTTACTAGCTCTTTTTCATTGGAGTTTAATGTGCCTCCAGATCTTATTTCTTGTAGTGTGAACATTTCATAACCGCTCTGGCGTGTTATATTACAAAGTAAAAAACTAATAACTACAACAAGGTGGAGGGGCTGACGCAGAAAAGAGTTTTGCCCGTTTGTTATTTCAAGATGATATTTTGTTAATGCATCCCTCTTTTCTTCTACACTGCTATCATCACTAATATTGAGTAAATTCTTACAGGAATTTACATCTGGTATAGTTTCAATATCAAATACCAACAAAGAATTAAGCATTACTTATATATTCCTCAGGGCGATCAGTCCAAGGTCGCACTTTTACGAACAAAAAGAGATGAACTTTACACTCAAATAACTTTTCCAATTCTGTACGCGCCTCGATATTAATTTTTTTTATGCTACTGCCGTCTTTTCCTAGCACTATTTTCTTATGATTATCTTTCAATACAAATATGATCTGTTTTATGACTAAACTCTTATCTTTTTTTTCCTCAAATTGTTCAGTTATAACAGCTGTAGAGTATGGCAATTCTTCACGTAGGTTCAAGAATAACTTCTCTCTTGTAATTTCTGCTGATAAAAAATCAGCTGAGGAATCGGTTACTTGATCTTTTTCATAGAACCAAGGGCTTATCGGTGCAATTTCAGATAAGTAATTCATCAAATTAGAAAGTCCATCATTCTTCAGTGCCGATATCGTAAAAATTTTTTCAAACTTATAAAGCAAATTTAGGTGCTCATGTGCCATCTTGAGCTCTGATTTCTTTACTAAATCAGTTTTATTGATAACCAAAATGCATCTGCCTTTTGTGCGCTCCAGTCGTGCAAATATCGTTTTTATTCTTTCTATATTTTTTAGGTAATTGTTTACATCAACAAGCAACAAAGTAATGTCACTATCCTTAACTGCTCCCCATGCAGATTTGACTAAAGCTTTTTCAAGATTTGTTTCTGCTGAAAACACTCCTGGAGAGTCAGTAAAAACAATTTGCGCATTGTTGCATATAGCAACACCCCTTACCTGCGTCCTTGTTGTCTGCACTTTAGGGGTGACAATTGCAATTTTCTTGCCTACGATGCTGTTAATTAGCGTTGACTTTCCAGCATTTGGCAAACCAGCTATCGTTACAAATAAGCATTTTTCTTCTTTCACAAAGGAAATTATAAAGAAAACTAAATGCTAACGTCAATTGATTATTTTGCAGGTAGATTGCACTCTTCCTCTTTTGAAGAAAAACGCTCAACTATAGGTGATATAATATAATCATTCACTTTCTGAGCTGCAAAGAC
>NODE_78_length_2948_cov_2.897597
GTCTAATGCTACTTCATCGTAATTTTTGATAAGAAACCAATTAGAAAAGGATTGTGCAAGTGTTGCTTTTCCTATGCCTTTTTTACCACAGATCAGCCAAGATTGAACAGACAAGTTGTTCATTATCTTTTTTTTTGCTTGGTTGTGGCCTATCACCTTTTTCATTCTTTCTCCTATAGATCTTAGTTTGAAAATTCGTTATTTATTGTTTGTAATGAAATTTTACCTTTTCTTAAAACCTTAATCTTGTCTCCAGTTAAGTCAATAATAGTAGATTCTATACCAGAAACTAATTCATCATCTTCAATTACTGCAGATAAGTGTTGCTTAATAGACTGAGGTATATCTCTTGCTTTGCATATACTTTTTTCTCCTGAAATGTTAATACTAGTTGCAACTACTGGAGTTTTCAGTTCATTTAATATTGAAATCGCAATAGGATGATCAGGAATTCTTATGCCTATACTATCTTTAAAGAACTCATTTGGTAATATACTGTTATCTTGAAGTGGTAAAATATAGGTCATTGGTCCAGGAGAAAAATAGTTTATTAAATCGATATACTCTTCCTTTACCCTTGCTATATTTATCAAACTATCAATATTACTAACAAATACAGAGAGCGGCTTGTTTTGAGAACGCTTTTTTATTCGATATATTTTTTCTATAGATTCGTTACCTAGCGCATTACAAGAAAGAGCATATACTGTCTCTGTTGGAAAGCATGCTAACAAATTATTTTTTATTGCATTTATTACTTCAAATACCATATAGCTAAAACTTATGTCTACAATAGCTCTGGGTTTACCGTTATCTCGCTATATGGTAGCAATTAAGATACCGAAATGGCTAGCACGCATCTGTTGTATACTTACAGTAAATTTTATTAGCAACTGCTCGTTTTTACAACAGATTTACTACAATCCGAACTCCTCATTGATTTTATCGACTATCGTCTGTGGTGGATCATCTCCCCATCCTGAATATAAAATCTCTCCATAATCTGCAACATCTATAGAGCCAGTTCTACTTTTTGCCAGAAACATTTCTCTTTTATCTTTATCAACTAATACATAGTGCCAAGCTGATCTTCCTCGATCTTTACCACGAACTAGATATATGAGATCTGATCTACTTCTTCTTGTTGCATCAGCAAAGGATCTTTCATTGATAGTTCTGCTTTTACTCTTTATGCCGCCACTTTCAGAAAAAGCTTCCTTGGCTTCAGCTTTTTTGTTTGCCAATTCAGAAATTTTTCCTTTTGCTCCTAGTGCATGTTCTTTGGTATTTTGAGATGAATACTTACTGGAAAAACCTCCTCTTGTCTCATTAGAAGTCCTATTTGTAAAACGCTTAGTAAACGAGTTATCGTTATCATTTTCTGCCATAAAAGTCTCCAAATTTTAGATTGTAGAATCCAAATTTTTACTACACCCTATCATAGGTTAGTTAAATTAATATAAATGAAAGATAATATAGTAATTATTACAGGAATTACAGCCTCAGGTAAATCAGAATTATGCGATAACTTGATAAAAAAGCATAAAAACATTAGCATAATAAACTGTGATTCAAAGCAAGTATACAAAGAGATTCCCGTAATTACTGCTCAACCACCAAAGCAGAAAGAATTTTATAGGCTATACGGTTATGTTTCAGCAAGAGAAAATTATTCCGTAGGTTTATGGCTAGAGGATTTAAAGAGGGAAGTTAACAACGCGCTGAAAAATTCACGAATACCCATCATCACTGGAGGAAGTGGGCTTTACATTAGCAGCTTAATCAAGGGATTATCATCGATTCCACAAATAAGCCAGGAAGTGAGAGAAAACGTAAATGAACTTAGAAAAAATTTAAGTAAAGAGGAATTCTACAAATTAGTGCTAAGCAAAGATCCAAGGATTCAAGGTAAAATATTTATTAATGACTCACATCGCCTCTCAAGAGCACTTGAAGTTATCACTGAAACTGGCAAGACAATCTTTGTATGGCAAGAAAATAGACAGCCTCCTTTGTTCAATAATTTTAAGGTATATACAATTCTACCTAAACGTGAGGATATATACCGAAAAATAAATTCTCGTTTTATTGAAATGGTTGAAAATGGAGCAATTGATGAAGTAAAAAACCTACTTAGCATGAACCCATCTCCACATTTGCCAGCTATGAAAGCACATGGAGTGCCAGAAATTATAAGATACTTAAAAGGGGAGATTACTTTAGACGAAGCAATACAGATTGCTCAAACAAACACAAGGCATTATGCAAAACGCCAGTACACTTGGTTTAAAAATCAATTTCCGAATTCTCAAGTGATTGACTGTGCAAATAAATTGACAGGATTTTAGATATTTTGATTATTATGTATTATATTGCTATGCCTATGCAAACTTTTCTTGATAGTATTAAACTTTTTTCTTAAAGAACTTTCATCATTGCCTAAATTATGATTATTAAATTCTTTGTAAAAATATTCTTACTTATGAAGCGCTACTATACCTGTAAGAGCCTTTATCACTAAATGAACTATATCACGCAATATTTCATCCTCAATTTTTCTATATTCTCTCACTAATCTTGTAACCACAATCTCCACTTTCATATCCTTGTATAGCTCTTCTCATAATAGTAGGAACAAGATAAGATAGTGATTTAGTGTAACAAGAAGGTAAAAATGCCAGCAGCGTACAGTTATGACTTAAGGAAAAAGCCATTCAGGCGTTGGATGAAGGAGAGAGCAAAACAGCAGTAGCAAATTTTTGGCCCTCTCTAATAACTTCAACATCACTGAATTCAAGGGCTTGGCCTTCTATTATTTGGAATCTTTCATGTCCTTTTCCTGCAACTAGCAGAATCATATTTTCATCATGTGCTATATTTATACCTGTCTCTTATACACATCTGACGCTGCCGACGATACTCCTTGTGTAGATCTCGGTGGTCGCCGT
>NODE_79_length_2911_cov_2.648553
TTTGCAACCGACTGTTTCTTAAATTTTTTTTTTTTTTTTTTTAATGATACGGCGCCCTCCGAGTTCTACACAAGGAGTATCGTCGGCAGCGTCAGATGTGTATAAGAGACAGGATCAAAGGTTTTGTTGTGTGTGAGTGGTAATATACGTTTTCAAGTGAGAAATCATTTTTAATGTGGCAGTAGATCAAAATAGCCATTGATGTTGATACACAAAAAAATATGGCAGTGGTAATAAACCGACAAGAACTAAGCGGTAAAAACAAATACGTTAAAGACAATAAGCAGGCTATGAGTAGCGATATATTCCCAAATTCAGGCATAAGATTCATATAATGATATTACTAATAATAAATTGGGAGTTAAAGTTTTAATATAGGAACAAAGTTAATCTTCAATTATATTAATAGTCAGTAAAAATTAAGCATTAAGCTTTTATACTTTATATTATATAACATTAATATTGTGAGGTAATATTATGGGCACAACTAAGATTAGTGAATTTCTATTCAATATAAAAGGTAAAGTGGCAAAACAACATGCTGAACCAATAATTGAAAAAAATCTCTATACTATTTTAGGATTCAAAGATGTAGAAGATTTAGAACATAAGACAAGTAAGTCCGTTAACAAAAAAATTTGGCAGCTATTTATTGATTGCTTTACAAAGGAAATAGATTATGTAGCAACTAAGCAAGTTGTAAAAAACGTTGTTTGTAATATTGCCAAAAGTGCCCAAGGGAATGCTTTTACTGAAGCTGAAAGCTTAATCTTAAACGAAAAACAAGATAATAAAAAGAGAGAAAGAGCGATTAAAAAAGCTACTAGTATTTTAAAAAAAATCAATCCAGAAAAAGCCTTCAATGAACTTTCAGTAATAAAAAAACAAGCCGAAGATTTTTTACAAACCGATTTTTATAAGGCGCAGAGCAAACCACTGCCAGGATTTGCTCCATCTGGTGCGCAGCTTTTTGCGGAAACTTTGAAATATATAGAAACACTAGAAAAATTATCAGAAGTTAAAAAGGAAGATTTAACTAAGAGTTTCCTATTAAATTATATTAGTTCACTGAACAAAAAGTATCCTAAATTACAAGGTAAAAGGAAAGATGCTATACGAATACTATCAAGCGATGAGTTGAAGAATTTTTATAATAAAGGTGTAGAGGAAGGAATACTACAACCGCTGGTATCATATAAAGAATGCAGAAATCTGTATGATAAAATGAGCCAAACAAAGAATGAATGTATAATCAAAAAAGAAGAGCAGGAGAAAGCAAGTAAGTCAATAACCAGTATAATTAGTGACATAAAAAAATGTAGAGAAGCAGTCCTTAATTGCAAAAATTTTCAGAGCTCCTACATAAAGGAAAAAGCAGAACACCCATTTAGAGGCACCTCATGTCAAAAAATGATTGATATATATCAAGAGAGAATTGCTGGATATCAGGAAAAAATTCGTCAAAACCTAAACCAAATAAGAGCAATATTAAAAGATACGCCGCAAGATGTGGAAGAATTCGAAGAAATAATCAATCGCGCACATGAAGCAGAGCAGTATGATGAAATTTTTGATTCGGCTTTAATTTGTTTACCGAACATACAGAATAAGCTAGATATTCAACCAGAAAATCCCCTAACAGAACTCAGAGCTTCACAAATTAACTTTGAAATTGAGCTAACTAGGCTCTGTGAACGAAATATTAGAGTAAGCATGTGAGTGCTTCAACAAAATTCAAAAAACCAACAAAGACCTCATAAGTCTTATCAAAACAGGAGATTTCTAATAGTGGCAAATACCATGTATTTCTTTCAATTTGCCACTATTACGCCACCTAAATCACACATTGTCTTCCAGAAGGAAAATTTTGTTCCACTGGCAACCACCTCATGTATAGCTTTACTTCCATAATAAGAAAAATGGCAAAAGCAATTTTAGATCTACTCTAATAAAAGCCTATTTTCCTTGAAACTAAAATAGCTACTAAATGTGATAATAATGTGATCTATTAATTCTATCCCTACGCTTTTGCAAGCTTCTTTAAGCTGTCTAGTGAGAAACATATCGCTGCTTGAAGGCTGTATATCTCCACTTGGGTGATTGTGGGATATTACAATGGATGTTGAGCCAATCAAAAGAGCGCGCCTTATGATCTCTCTAACGTAAATAGGAGTTTGATCTACTGTACCAAAGTTCTGCAGATCTTCCGCTATTAGACGATATCTTTTATTCATATAGATGACGCGAAAATTTTCTTTATTAAGGCTTCCTATACTTACTTTTAAATAATCAAGCAAATTTTCCCAGTTATTGATTATAGGTAGGTCCTTTACTTCTTCTCGTACAAAACGAACAAAAGCCTGTTTCACACAAAAGATAGCAGATATGGCTGCATTATTAACTCCTTTAATATTTTGCAGTGCTTCTAAATCGGCATTAAAAACCTTATTTAAACTACCAAAATTTTCTATCAAACTCTTTGCTACTGGCTTTACATCGATTCTACTATATGCTGAATATAAAATGTGTTCTAAAATCTCATAATCAAGTAATGATTGTCCGTTATCTAAAATAATTCTCTCTCTTAGGCGCTTTCTATGACCTTTTTTGTAATCTTTCATTATTCATGAATTGCTTATCTCTTATAATAAGAAATTGAATTTTTAAGTAAAATATTTAATAAAATACATGAAGCATAATTGTAAATTTTTGAAGACAGCAAATGAAAGTAGCCCCTCTCTTGTCATCTCCTGCTCCCTCCTTCTTGTCATTCAAGTAGCCTCTATCCCAGTGTCCCTTCTATATATCATCCCAGTGCTCCTTCTATGTCATCCGAGTCTGTCTCTTATACACATCTGACGCTGCCGACGATACTCCTTGTGTAGATCTCGGTGGTCGCCGGATCATTAAA
>NODE_80_length_2883_cov_3.657520
AGATCTCCACAAGGAGTATCGTCGGCAGCGTCAGATGTGTATAAGAGACAGGTGGCACCATATCAACTGATAGTAAGTCGGGTATAGGTGAGCGTCTACGTATAATTTTTGAAGAATTAAAGAAAGTAATTTCTTTATACTCTCCAGATGAAGCTGCTGTAGAAAAAATTTTTGTTAATAAAAATCCAAAATCTTCACTAACTTTGGGATATGCAAGAGCAATTGCAATTTTAATATTACAAATGACGGATTTACCCATGAATGAATATGATGCAAACTATATAAAAAAGAGCATTACCGGAAATGGTCATGCTGATAAGGATCAGATTATATTTATGGTGAAGCAAATAGTTAAAAACTTAAATATAAAATGTCATCATACTGCTGATGCTCTTGCTACAGCAATTTGTCATGCTTATACGAGAAGTTCTTGTTTTATTGAATAGTTTTACATGAATTCAGTTAAAAAAACTATTTGATGGTATTTATCTTATCTAACGTTCGTTGCAGAATAATACATGCAGCAATTTTATCATCTATTTTTTTTGATTTTGTGATTGATATTCCAGTAATTTTTAGTGCGTGAGTTGCAAGAGATGTTGATAGACTTTCGTCTTGTAGGTATATGTGTACTTTACATTTTTTTATTATTTTATTTGCAAACTGGATTATTGCTTTACACCATTCAGTCTCTTGGTCATCTATTTTGAATGGTAGTCCTATTACCATTGATCCAGCTTCATTTTCTTTAAGTACTCTATGTAGATAACCTAAATCTTTGCTCATATTTCTTCTATAATATATACTATGAGCTGTAGCTATAAGCTGTGTTTTATCACTAAATGCTACGCCTATTCGTTTTTCTCCCATATCAAGGCACATTATACGTTTATCTCTTGGAATAGACTTTAGAAATTCATCTGGATTTCTATATAGCATCTATTAGATTTCCTTTAAAACCAAGAATAAACAAATAAGTTGTAGTGTGATATAGAACTGTAAGAACGTTCTGTAAGGCAAGGTGTCATTCGAGTAGCTGACACTGGAATCCAGGCTATTTTATCATAGACGTTGTTTTTGACATATATTCCTAAAATCCCCTGCCAATTGTATGGTCTGCAAGCACTTTTATACCTGGATCCCAGTGCTCGACACTGGGATGACAAGAGGAGGAGTGTTTGGATGTTGGTGAGGATTACTTGAATGACGGGAAAGAGAATACTGGACGACAACTGAATTGCCTTGAAAACATAACTTTTGTACAATTGTATTTTTGTGACAGTAAGGTATGTACAGTCTACTGACATGATAGGCATTCATCATAATTAATATCTGTTTTTTGCTGCAGTATTTCGCTTTTTTTGAATATATCATGAGAAATCTTGTCAGCTCTCTGCATTGATTGTGACCTGCAGTAGTATAAGCTCTTTAATCCTTTTTTCCAAGCAAGCATATGTATTTTATGTAAGTAACGTTTATGCACATTGGCAGGTAAGAACAGATTTACTGATTGAGATTGACAAATATAAGAAGTTCTATCACTTGCATGTTCTATGATCCATTGTTGATCAAGTTCGTATGCTGTTTTAAATGTCAGTTTTTCATGCTTGCTAAGAAAATCTAAATGCTGAACAGAACCCTCATTTGTTGAAATTGAGGACCATGTTTCATCATTGTCTTGATTTTTTTCTGCTAGTAGTTTTTGCAAGAATTTATTTCGTACTACAAATGAACCTGTCAATGTCTTCTGTATAAATACGTTTGCTGCATATGGCTCTATTCCAGGGGAAGTGTTGCCTGCGATAATCGAAATTGAGGCAGTTGGAGCAATAGCGAGCTTATGTGTGAACCTTTCCATTAGATCGATTTCTTTAGCGTCAAGACATGGCCCTTTTTCTTCTGCTAATTTTTTAGAAACTACATCTGCTTGCTCGCGCAAATGCTTAAATACTTTTTTATTCCATTGTTGGGCTGTTACTGATTCAAAAGGAACCATTTTACTTTGTAAAAATGAATGAAAACCCATCACGCCAAGACCGATACTACGCTCTCTTATTGCGGAATATTTTGCTCGCTGTATTTCATTTGGTGCTTGGTTTATGAAATCCTCTAATACATTATCAAGAAAACGCATTATATCTTCTATGAAAAGCTCATTATCTTTCCATTCTTCGTAGTATTCAAGATTTACGGATGATAAACAACATACAGCAGTGCGTGACTTGTTCAGGTGATCGTAACCTGTAGTTAAAGTTATTTCACTGCATAGGTTTGACATTTTGATATCTAAATTGAGCTTTTTGTAAGGTTCTGGTTTATTGTTATTTGTTGCATTAAGAAAGATAATATAAGGTTCTCCAGTTTCAATTCTTGCTGTTAATATTTTAATCCATATATCCCGTGCTTTTACTGTTGAAATAACTTTATTGTTATGAGGGCTTATTAAATTCCATTCTTGATCATCTTCAACAGCTTGCATAAACTTATCTGTTACTATTACAGCATGATGTATATTTAATGCTTTGCGATTTGGGTCACCACCAGTTGGCTTACGTAAATCTAGAAACTCTTCTATTTCTGGATGCCATACAGGAAGATAAACTGCTGAGCTTCCTCTTCTTAAGGATCCTTGGCTGATTGCAAGCGTCAGAGCATTTTGTACTACGATAAATGGCACAATTCCTGATGTTTTACCGCTACCTTTGACACTTTCACCAATTGAACGTAAATTTCCCCAATAACTACCTATTCCACCACCACGTGCAGCGAGCCAAACATTTTCATTCCATAAATCAACTATTCCCTGCAAGCTATCTTCAGTTTCGTTAAGAAAGCAGGAAATAGGCAATCCTCTCTTGGTACCACCATTACTAAGTATTGGAG
>NODE_81_length_2883_cov_2.586600
TTTTTTCAAGCAGAAGACGGCATACGAGATCATGCCTAGTCTCGTGGGCTCGGAGATGTGTATAAGAGACAGCTAAATTGCCTGTTGCTGGGAAAAAATAAAATTTGTTATTATCGTGAGTTTTTATGAAAAAAGTTAAAACGGTTGGTAAGAATACAAAAAGGTTTATTACTGGTATTGTCCATATTCGTGCAACTTTTAATAATACTTTTGTAAATGTGACTGATGTTTGTGGTAATACGCTTTACCAGACTTCTGTTGGTGCATGTGGTTTTTCTGGTTCGAGAAAATCCACACCTTATGCTGCAGGTAAGGTTGCCGATTCTGCTGCGAAGAAAGTAATAGAGAGATTTGGTATGAAGGTTGTTTCTGTAATAATTCGTGGTCCTGGTTTTGGTGCAGAAGCTGCAGTTAAAGCACTTCGGAATTGTGGATTGACTGTCACTTCAATTGCAGATAAAACGGCGATACCTCATAATGGGTGTAGATTAAGGAAAAAAAGAAGAGTATAGGATATTTGGAAGGTTTTTGTATGTATTATAGTGATAGTGTTTCTTTCTGTGGAAATTTAGATAGATTAACTAAGCCTAATGCGATTAAGGTAATATCAGGTGATTCAAGTAAAAAAAGTGATATAGTTCTAGAACCTTTGGAAAGTGGTTTTGCTTTAACGTTGGGTCATGCATTAAGGCGTGTAATGTTGTCTTCTCTTTGCGGTAGTGCTGTTTATGGAATAAAAATTGAAGGCGTGAATCATGAATTTACTTCGATCCAAGGAGTTAGGGAAGACATAACTGATATAGCATTAAATATGGGCATGTTGAGATGTAAGCTAAATAACACGTCTAATAAGTGCTTAAATTTGAGCGCTAAAGGGCCTTGTCAAGTATTAGCTGGAATGATAGAAACCGATGACCAATGCTCTATTGTTAATAAAGATTTGGTGATATGTACACTAGGTCAAGATGTGGAGCTTAACATTACTATATATGTTGCTAATGGAAAAGGTTATCTTTCTGTAAATAAATATAAAGAAAATGAATTTTTAAAGTCTATGAATGAACAAGATTTAATTGGTTTTATTCCAGTTAATGCTTTATATAGTCCTGTTGAGAGGGTTTCGTATAGAGTAGAGAATAGTCGTGTTGGTCAAGTTACTGATAAAGATAAGCTGATATTGTCAATTGAAACTGATGGTACAATCTCTCCAAGTCAAGCTGTTGACTATGCTGCAAGAATATTACAGGAGCAACTTCAGCCTTTTATTAGTTCTGATATTAGTTATAAGAAATCGCAGGTTTCTTTGTCTAGTGGTGCTAAAGATTTGGGCTATGATCCTGTTCTATTGCGTAAAGTAGATGAAATGGAATTATCTGTTAGATCTCATAACTGTCTGAAAAATGAAAATATCACTTATATAGGTGATCTTGTGCAAAAGACGGAAGTTGAAATGTTAAGAACTGCTAATTTTGGCCGAAAGTCTTTGAATGAAATCAAGGCAATTTTAAATAATTCAGGTTTGTCTTTGGGTATGAATATACCAAATTGGCCGCCTAAGGATATAGATGAACTGGCTAAACAACATACTGATGAGGATTAGGTAGTATATGAAACATGGAATAAAGAAAAATAAACTGTCTCGTTGTACCGAGCATAGGTTATCAATGTTAAAGAGTCTATCTATCTCGTTAATTAATCATGAGCAGATTGTAACTACTTTACCAAAGGCTAAAGCACTTCGTCCATATGTGGAAAAGTTTATTACAATTGCTAAGAATAACGATTCTTTACATGGTAGAAGGCTTTTGCTTTCACGTCTTCATAATAGTAAGTTAGTAGTTGATAAATTATTAAGCGTTCTAGCTAATCGTTATCAAGACCGTAAAGGTGGATATTCTAGAATAATAAAATTTGGTACTCGAAAGAGTGATTGCGCTCCAATGGCAGTGATAGAGCTAGTTGATAGAGATATTTCAGCAAAAGGTGAGATTTATAGTAAAAATAAAAAAGGAAGCAAAGTAGTTACACAAAGCTAATTATTCTTTTTATGGTAAGTAGGTTACGCTATTTTGTAGGTTACTTTGGAGAATTGTTAGTTTCGATATATTTAAAGCTGAAATTCTATAATGTTATAAAACGTCGCTTCCGTTGTAAGTTGGGTGAAATTGACTTAATTGTATCTAAAAAAAAGGAGCTGATTTTTATAGAAGTTAAAACAAGTTTATTTGGAAAAGAAGTACCGATATCTCATTTTCAGTGTCAGTCTATTATAAATTCTTCTAAATATTTCTTAAGTAAAAATCTTGATTTTTTAGATTATTCAGTCAGATATGATTTATGTTTTCTTTCCTTAAGGAGAAGACCTATTTATATAAAAAATGCTTGGATTGAGGAATGGTAGCTTAAATAACTTAGATTTACTAGAATAGGTAATTTAATATGAAAAACAATAATTTAGTTTCATCTTATGCTAGAGCACTGTTTCATGTCTCAGGAAGCAGATTAGGTATTATAAGAAAAGAAGTAGAATTTTTGTTAGCTTTTTTTAAAGATCAAAGTGATGTTTTTGTGTATCTATCTCATCCTATGGTTTCTCTTTTGCACAAAAAAGAAGCGATACTTTCTATAAATAAGAACTTGAGTGAAAACTTAGTCAAATTTATTATGGTTACACTTGCAAACAAGCGCTCCCGTTTATTAATCCTTATATTAGAAAAATTCTTAAATCTTGTAAGGGAAAGTGAAAACGAATTGGAAATTACTATAAAATCAGCAGCTGTCTCTTATACACATCTCCGAGCCCACGAGACTAGGCATGATCTCGTATGCCGTCTTCTGCTTTAAAAAAAAAAAAAAATATTTTTCCAAATTTTTTACAAACTT
>NODE_82_length_2872_cov_2.011449
CGGCGACAACCGAGATCTACACAAGGAGTATCGTCGGCAGCGTCAGATGTGTATAAGAGACAGGACTTAACGACTTTAAGATAATGAAAGTCTCTAGGAATTTTTATCTCTTCTTCTGTAATGTGATTATGTATGACCAATTGGTCATCAAGCATGCAGTAACCTATTTTTGGTAAAGTAGCTACAAGCTTACCATTCAACATGATATTTGCTTGATAGATATCATCCGATAATTCTTTTCCCTTCTGCAAAGTAAAATCCTGCCCTGCCTTAGCTGGTGTACTGCACTGCTCAGTCTTAGTTAAGTTTTTTATTATTGTTGATACCTCACTAATTTCTAATATATCATGTTCATTTTTTGTGTATTGATACTTATAGCAACTACCATCTTCACATACTGGAAGACATTTTCCTTCTTCATCTGATATATAGATATAATCACCTTCTATTGTAAAATAAAGTCCACTTTTTTCTTCTTTAATCTTTTCTAGTACTGGGTCATTTTCATCGTTAAAATTGATAAAATTGAGTACTCCAGTTATATCTCTACCAGACAATTTGAGGCCAAAGTCAGGACTATCTTTTATGTTGTAAAGCGAAATCAAGATAGGTTTTGATTCAAGCTTTTCTATAATATTGTTTCTATTTGTACTTATTATAGCTTCTTGTTCTACAATAAGATCCTCTTTAATAGAGTTTCCACTTTCATCAGATCTTTCTGCCTGCAGGGGTAAGTTTCCTCCATATAAAGATATTTTATCTCCCTGCTTCTTTAACTTTAAACCATTAATATTCTCTACTTTAATTGGACCAATATGTGAATGGATAACCTTACTATTTTTGTTTAATATATAATATTCAGCAGGAAGTTTAATCAATTTTTTATAGAGCGGATTTTTATCCTCTATTTTAAATATATGTTTTTCCATGATATTACCTTAAATAACCAACAACTTGCTGATTAATGGCACTTAGGCTACTAGGAGGAGAGACATAACTCATAAAACTCCTTGGCTGCTCATTATCTGCCACTATTTTTTCAGTATTAACGAAAGCTCTTTGCTGCTCATTTAATCTTTTTTCCATATGATCTTTGAAAGTAGCCAAACATTTACTAGTTTGTTTGTAATCAGGTAATGATTTTTTCGCAGCTACACATAAGAGCTTCAACAACTCATTATGATTTTCATCATTAGATAATGACTTATTGATAATGGTTGACTGCAGTTCCACTGGATCAAAATTTAGACTTTTCTTTGAAATGCCGCATTTCACAGCTGTTTCTCCTAATACTTCTTCAAATTTTTTTACAATATCTACTGCATCTATTATTTTTGTCACTCGATTAAGCTTCTCTATTTCATTTTTTACTTTATATTCGTCCTGTCCTACCGCAGGGTAAAAGAAATTTATTACTTGAGATATAAATGAAGTTGGTCTGCTTGCTCCGCTTGTCACTGATGATTTTTTAGTTTCCCTCCTTCTTCTGCGTGCACTACAAACTTGATATGCAGGATTTGTTGTACAAAACATATCTCTTACGCTATCATGAAATGCTTCCGCGTTGTTTGCGGATTGCAGTGCTCGATCAGCAGAATCTTCAGCTTCTCCTGTAAGATTCACTGTTTGATTGTGTAGTATTTTAACCTTATCTTCCGTATCTTTAGCTTGTTTGGCAAAACCTTCTGAAGCATTTTTAGCTGCCTCTGCTGCTTTTTTAGCATCCAGAGTTTCATTTTTTGCTTTTCTTATCTCATGTAAAAACTGATCAGCTAATGTAGCACCTATTCCATCTTCTCCCTTGGAACCTGGTAATCCATTTGCACCTGGAGCTCCTTTCTCACCCCTATCACTTTTTATTCCCATGGCTCCGTCTAATCCTTTAGGACCAATATCTCCCTTTGTTCCATTTATACCTGGCTCACCTTTTATGCCTTGAGGACCAATATCTCCCTTTGTTCCATTTATACCTGGCTCTCCTTTTATGCCTGGCTCTCCCTTAGGACCTTGTGCACCTGGCAATCCATCTGTTCCAGTATCTCCTTTATCACCTTTAGAACCAGTATCTCCTTTGGGACCTTTTATCTTTCCTGGATTTTGTCTCAACTCTTCTGCTATTCCTTCACGTAAGACTGGATCATTTACCAGCACTTTTTTATCTTGATCATCTTTTGCTTCTAGTACTGCTCTTCCTAATTCACCTACTTTTTGAGTGTCAAAGAACTGATGAACAATATTTTCAACTATTGTTTTTGCTGCATTCACATCGCCTTTTAATTTGGCATACTCAAGCAAATACTCAACTAATTTTTCCTTGTCTATTTCTTGCTTCACGATTTCTAGAGCCTTTGGCTGCTTATTTAAATCACTATAAAGCAGAAGATACTTAGCAAGTGCCCAATCGCTCACCTTACCTTTTATAAGATTGTGAGCTTCTATCTCGCTCATACTGCTTCTATCAACAAGTAGTTTAGCAAGCTTTTCTGCAAATTTTTCATATTTTTGGAAGGCTATAGGATCGGGATTATTTTTCTTTGTGGCATCGCTTGTTATCTTACTCACAGTATCTTTTATAATGTTTTTTGCTTCCTCTAAAGAAAGTTTACTTACTACTCCTTCAGTAAGTTTTGCTACATCAATTTTATTCACAAGTTCCTGCGAATTAAGATTAATTTTACCGGTAATCTGAGTTGCAAGATTTTCACCTTTGATACCATTTGCGTTAAGAACTGCTTCTCCTAGCTCAGCTTTTTTACTGGTAACTAATTCAGTTGCAATTTCTATAGCACTTGAGGCATCTCCCTTCTCACCTTTTGAGCCAGTATTTCCTTTAGAACCTTCTGGACCAGGAAAACCTCGGTCACCCTTATTA
>NODE_83_length_2866_cov_2.866260
TCCATACATACTCTCAACTTCTTCTCGCTTTTACTGTGTATTCCTTTTGTGCTCTTTAAAACGGTACCTTCTATATATATTTATTGTCATTAGGCTAAGTTACCGCTTTTTTTCCATTTTTATACTTCCTGCCCTTGATTAATTTGACCTGCTAACATTTTGTTTACAGGGCCTGCTATTAACTCTGCACAATTTATTCTTATGGTAAAAACTTCTTCTTCACTCTTATTTTTCCTTAACTTGACGCATATGGTTTGTTAAATACTCCCGTCTGTCAAGGAATTTCTACTCATGAGGGTTATGGCTTGAAAGATTACTGAAATTTTGAAAAATGTAGTCTACTTCTATATTCAAATATATCAAGCAGTAATTCAAAATTAGCTATTGTACCTTTTTCACTATTATATGCAAGGTTGAGCAATTCTCTGTCCTCATATAAATCAGCAAATTTAAACTCCATGCACCCTGATTGTTTTGTGCCTAGAATATCTCCGCTACCCCTCAGCATCATATCCTTTTCAGCAATATAAAATCCATCTTGTGACTCACACATAATCTTTAACTTTGAATACGAACTTTTACTGAGATTGTCATATAACAGTACACAAAAAGACGGTTTACTTCCTCGTCCTACTCTACCTCTTAACTGATGTAATTGCGATAACCCGAACTGCTCTGCATTCTCTATAATCATAATAGTTGCATCTGGTACATCTATACCAACTTCTATCACAGTAGTTGCAACAAGCAGAGAAAATTCATTCCTCTTGAAGGAAAACATCACTTGATCTTTCTGCTCTTGAGTTAGTTTTCCGTGTATTATTCCAACTCTATCAAAAAATGTCTTTTGTAGTTCCTGAAAGCGCATTTCTGCTGCGGCAATATTGAGTTCTTCGTTTTCTTCTATATATGGACAAATCCAATATGCTTTTTCGCCTCTATTTATAGCATCTTTCAGTCTTTGAATAATATCTGGTACTTTTTTAACGTTCATAATAACGGTTTTTATTGGCAATCTAGATTTTGGTTTTTCCCTTAAAATAGAACATTCAATATCACCATACATAGCTTGCTGCAAGGTTCTTGGAATGGGAGTTGCAGTAACAAAAAGTATATCGGTATTTTCTCCTTTTCCTACCAACCGATTCCTCTGCATCACTCCAAATCGCTGTTGTTCGTCTATGACTGCGAGTCCTAAATTTTTAAATGTAACGTTGGCTTGAAATAATGCATGAGTACCAATTACTATATTTAAAATACCACTTGCAAGTTCGTTCATAATAATCTTTCTTTCCTTGCGCGCAGTTTTACCGGTAAGCAAAGCAACTTTTATATCAGTACAAGATAGAGCTTCTTCGATCCAATTATAATGTTGCTCCGCTAAGATAGTAGTTGGTGCCATTAGAGCTGCTTGCATGTTATTTTCTACCACATTCAGCATCGTAAAGAGTGCAACTACAGTTTTGCCACTCCCAACGTCACCTTGTAGCAGACTTACCATACGGTATTTGGATTTTTGTCTTTCTGAGATTTCATCTATCGCTCGAATTTGATCATTTGTTAATTGGAACGGTAATTCATTTAAGATCTGCTCTTTGTATTTACTCAATATTATAAATTCCCTTCCTCCTTTTTTTACATGATTTTCCCTCGCAAGTTTTAGCGCCAACTGGTACGCAAATAGCTCATCATAAGCAAGTCTTTCTCTACAAACTTCTGCTTCTGTGAGTGAGCTCGGTCTGTGCAATCTTATGATGCTTTCTTTCCAATTCAGCCATTTCTTTTGCTTGATTAATGTTTCATCTATCCACTCTGGCAAATCAGGCAAATCTTTTAGATTAGAACTTATTATGTTTCTAATGCTCTTGTTAGTAATACCGCGACATAATTGGTAAATTGGCTCTATGCAGGCTATTTCTTTAAATAGATTGATATCAGACAACATGTAATCTGGGTGAGTAATTTGCCAATGTTCGGCAAACTTTTCAAGTTTACCACTGATTACTATATCTGTTCCAACTGGAAATAATTTATACAAATATTTAACTGAGTAATTAAAAAAAACTATAAATAAATACTGACTTTCACTTTCAACGATTATTTTATATGGCCTACCTCTAACAGTGGGGCGCTGGTGCTCATACACTTTTGCCACAAAAGTTGTAAATTCTCCCACTTGAGCATCAGGTAGTGATTTACTTCTATCCACATAACTGAGCGGCCTATAAAACAGCAAGTCCATTACTCTGTCTCCACCGCAAAGTTTAGGCAATATTGCGGAATGAAACTTTGGTATATTCTCAATTTTACTATTTAGAAAAGTCAGCACACTTGATTGTTCATCAACATTCATACTGTGTAAAACCGTTTATTCATAATAGAGCCTTACTAAAATCCTGTCACCCTATTATGACTGTCTATGTTAAGTATATTATTGACATATTAACTATTTTTATGTATTATTATACTATCAGCAATTCATATCAAAGTATTAACAATGAACAACTCTATACAGGAAAAAAAGGGAAATCCAGTAGTTACGCTAAAGGCTCAAGCGGAAAAGCTTGATTTTAGCAAATTAAGAGCTGGTAAAGGGAATGTGGGAGCAAACTCTGGTGAACAGATGCACTTGGACTTTCCAAGAATGAAGTTTATTATCAACAAAAAGGATATAGATCAAGCTTTTATTAATCAATTATATAAAAGACATGCTGGTTTAATTGGAAATGACGGAAATGGAAAGAAGAAATATCGCCAATTTGCAAAAGAAGTTTTTAAGGAAATATTTGAATATGCTGAAGCTCAAGTTCCAAGTGACTCTATCTTAGAGGAATTGGTTACCAATTGTAATCAAGCAGGATATGAG
>NODE_84_length_2858_cov_2.947141
CTTAAATCCACACTATATGCCATTATAACTCAAATACTTTATTATACCTTTATCATTTACTTTGGGAAATACTATAGATGAAAATACGATGCTTTATTCGCAAGTGGGAAAAAATAGTATTGAAAATCAAGAGGTAAGAACAAATATTTTTAAGTTCGATATGGCCAAAGTGGTTGAGGATCTAAAAAGTGGAAAGAAAGATGAATGTTTGCTTAGTAAGAGATGTCAGATAGATAATAAAGCACTATCTCTTTCCAGAGAATATGAAATAAGCTTTTTACAGTATGTGAAACAAATTGAAGGCGATGATCAGGTTGCTTTTCTTGCAAAAAAACAATCTTCTAATACGCAAGAATTGCATTTAGTAAGCCTTGCTAAGAAAGGACCAAAATCAAATTTTACTGTTTGTGAATGTGAAGATCCTATAGAACAATTGTACGTTAAAGACAATGGCCAAGGAGGTTTTATCGTCACTGCGGTAAGTGGAGAGAGTATTATAACTTTTAATAGAGAGAGCTCTGGAAAATCTTCTGAAGCAACGATAATACCGACAAGCAGTATCAAAGCTCTCAGTGATTTTGTTAATATCATTAACGGCCAATTGATGCCTAGTATTATTTCCAGCAGTACTGTGGCTCCTATAACTGTCACAGAGACGGTTGTGACTTCTAAGAAAACGACGACTGCTGCAATTACTAGCACAACAGAAACCGACACTGTAAAGACTACCAAATTAACAACAGAAGCATCAACTATCATTGTACCAACTTCCACAATGAGTAAATCTTCAACAGAGTCAACAACTCAGGCAAGTACAGTAACAGTGGAGTCAACAACAGTAGCATCAACTACCACTGCACCTACTTCTACAACGAGTAGGCCTTCAACAGAGTCAACAATTCAAACAAGTACAGTAACAGTGGGGCCAACAACAGTAGCAAAAACAACTTCTACTTCACAAACGACCACGGTTGCTAAAACGTCAACTAGTGTGCCTTCGGAAACTGAGACAAGTACTGTAAAATCTACAGCAGCGACTGTTGAGTCAACTTTTACAGCAAGCAGTACTACGATGAGTAAGCCTTTAACAGAATTAACAACTAAGATGAGTACGTCATCAGAACCAACAACAGTAGCTGAAACTATTGCGACTTCACAAGCAACTATGATTACTACAATGCCAACTAATGCGCCAACAACAAACTCAGAGAAAACTATACAAACAGTGTCCACTATATCAAATACTGGAACAAAGGTAACAATTCCTCTGTTCACTACAACTTTACTTCCTCAAACTACTCCTTCACCACAGCCCACTCAGCTTGCTATAGAGTCTAATAGGGCAGGAATGATAGGTGGGTCTTTGGTTGGAGCGATAATAAGTATTGCTGGAATTATAGGATTCATAGCATACAAATATGTTAAGGGTCGTAATGCTGCTCCTGTGTTAGAACTAACTAATTTCAATGATAGAAGGCGATCATCTTCAAGTGGCAATAGCGATGAAGAAATTTTTATCGCTAATAACAGAATGAGACATATATCTATGCGAACTATGGATCAATCTGAAACAGTGCTAAACAGTATATCGGTGGAGAGTAGTAGTCGGTCAAGAAGTAGCTCATCGTCTTCAAGCGGTGGACCAGGGTCTTGACTGACTGAGCTAGAATCTAAAAGTGAAAAAAGCTTATCTTGGGATAGCGATGATGTACCGGAATATCACCTTTAGCTATTTGTCTGAATGTTTTTAGTATGTAGACTGTTAGGAAAATTTCTTTTGCTTTTGTGGTTTTAATGTTAAAGTATAATTCCTAGGTGCAATAAGTAGCTGCTGTTGTGTGATAAACACAGCAGAGGAAAGTCCGAGCTCCAAGAAAAGGTAGTGACGGGTAACGCCCGCCGGAGGTAACTCCAGTTATAGGGCTACAGAAAATTACCGCCTAAATATTATTAGGCAAGGGTGAAAAGGTGTGGTAAGAGCACACCATAACAATGGCAACATTGGTAGTCAAGTAACCAACACTAGGAGCAAGATTAAATAGAAGTAGATTTTATGTTTTTCTCATATCTACTCGGGTAAATCGCATGAAGTAAATGGTAACATTTACTCCAGATAAATAGCTACATAAACAGAACTCGGCTTATATTTCACCTAGGCAATGCATGAATGTCAGCCATACTATGTAAATGTATCAAACATTTCACATACCCTGTACGCTCAATTTGACCACCTATATTCCTTTTACTTCTTGGCTTATCTCTTTTTGTATTTCCTTTTGAACTTAACAAAGCTTTTCCTTTAACTCATCACCCTCTATCTCTAAAACCTTATTTTCTTACCTATAACTTTTAGCTTAGCTTCCAACTTTTCTATTTTTTGCTGCAAGTCTTTGTAAAGTTCTAAAAGACTAACCATGTTACCTCACTTTTACTATTGGTTTTTATCTTATTTCATCTACCTATTTTGTTGCTTCAATGAATGGGTGAATAAAGCATTTCATGCGCTGTCCTTCACTTGTTCTGCTTGATAGTCACTACTGCTTTCGCTTATATTAGCACTAGAGTATTCTTCATCGTCAACATACTCTTTTAGGACATATCCTCTACCCCAAACGGTTTCTATGTTGCTTATTCCATCATTTGCACTTTCAAGTTTTTTACGTAATTTACACATAAAAACATCAACTATTTTGTTGTCTGAAGGTTCGTCCAAGCCATTGTAAAGATGGTTTAAAAACATTTCTTTTGTCAACACTGCTCCTTTACGCAATGCCAGCAATTCTATCATGGAATACTCTTTGTTAGTAAGGTGAACTGTTTTGCCTTTTACCTCAACAATCATGTGATCAAAATTGATA
>NODE_85_length_2840_cov_2.816866
CTTAAATCCACACTATATGCCATTATAACTCAAATACTTTATTATACCTTTATCATTTACTTTGGGAAATACTATAACAGACCGAAGGTTATCGATATCTCAAGTTAGGCTAGTTACAGCATCCACAATATCGTTTGTAAACCTGTAGCTATATACAATAAATGAACTTTTTTATATATTCGTTGTTAGTATTTTGTATTTCCTGAACAGTTCCGTGAAAAATGATCTCCCCTTCATATAATACTGCTATTTTGTCAGCTATTTTAAATGCACTATGAATATCATGTGTAATCGTGATAATTGTAGGACGAAGATCTTGAGATAATTTTATTATTATCTCGTTTACTACATCTGACATGATTGGGTCTAATCCTGAAGTTGGCTCATCCAATACAATAATTTCTGGGTTGTGTGCAATTGCTCTTGCAAGTGCCACTCTTTTCTTCATTCCACCTGATAGTTCTACTGGAAACATGTCTGCTATGTTTGCTTCCAGTCCAATGTCATTTAACTTCTCGATTGCTAGGCGTTTTGCCTCCTTTATGCTGATATTAAAGCGTCTTTTATAATTAAAAGATATATTTTCCCACACTGTAACGTAGTCAAACAAAGCGGAATTTTGAAATAAGACTCCAAATTTATTTTTGCTTTTACTATTTATTTTAATAGACCCTGAGTCTGGTGTCAGTAATCCAATAATTATTTTTGTTAATACAGATTTACCACTTCCTGAGCTGCCAAGTATGACTAATGATTCTCCTTTCGATATATTGAAAGTTATGTTGTTTAATATCGTTCTATCATCAAAGGATAAGCTTAGATTCAATATTGATATTATGGGGCTATGCATGTATTAAAGTAATCAAGTAATTTGCTAAAATTATCAATATAGAGGATATAACAACAGTTGATGTTGTTGCAATACCTACTCCTCGTGCACCTTCCCTACAATGGTAACCGTAATAACAACTTGAAACAGAAATTATGGCGCCAAAAGCAGTCGCTTTCATTAGCCCAACAATAAAATCGTACATATTAAAGAATTGAGCTGTATATTTTATGTATATATTTAAATTGTGGTTAAATTCAAAGACTGCGGTGACATACCCTCCAAATATTCCTATTAGATCTGCACATACTGTAAGTATTGGAAATACTATAACTGACGCTAGAATTCTTGGTACAATTAAATATTTGAAAGGATTGATGTCCAAAGTTGTAAGTGCATCTATTTGTTCAGTGATGCGCATCGTGCCAATTTCTGCTGCAATTGAGGACCCAACCTTTCCTACCATTATTAAGCTGATCAAAACTGGCCCTAACTCTTTAATGATAGTGATCGTAACAAGTTTAGGTACTACTTGTTCTTGATTAATCAATATACCACTTAAGCTACTCTGTAAAACTATCACTGCTCCTATAAAAACTCCAGTGAGCCCAACAATTGGCAAAGAGAAAAAGCCTATCTCTATAATTTGTCTTGCCACATTGCTAAAATAATATGGAGGAATAAAGCAGTGGTATAGAGATTGAATAAAAAATACAAATGCGTTACCAATCCTCAACAGAAAGTTCATAAAGCATCTACCGATTATTCTAACGCTGTCTATATTAAAGGAACTCACTTTACATTTATCTTAGCTAAAATTAGTTTTACTGATTTTATTAAAATTTTTATTAACTTCGCCAGAGTATAGTCAAGATATGTCTTAAGTTCAATATACTTTGATCAAAATGCTTGAGTTTAAGTTTATAAGACTGAATTGTATAAGAAAACCTTACTTATTTCGCTATTTACTTCTTGTAAAAAACATGCTACTAATAAATTGTGTTATATAGTTGAATTGGAGTAAGTTTTGGCAGTTCCAAAGAGAAAAAAGTCAAAGTCAAGGCGTAATATGCATCGTTCTCATCATGCTATTAAGCCTAAGAATATTGTGGTATGTGCAACAACTGGAGAATTCATGTTGCCTCACAACATAGCAGTTGACAATAGTTACAAAGGAAAACGTGTTTTCATTAAACAAAAGGCGGAGTAACTCATGATATGTTACCCACGGTCAACAACAACATAGTTATCGCACTTGATGCTATGGGAGGGGATTTTGCACCTCTCTCCGTAATTCAGGGTGCTAGTTTTTTCTTGGATAATCTTGTTGACCCAGGTGTTGAAGTTTTTTTTCATATTTATGGAGATCAGAAAGAAATATCTCCTTTGCTTTCAAAATACAAAAAAGTAAGCGATAACTCCGAATTTACCCATTGCTCTGATAATGTTCTCCCAAATGATAAACCCTCTTTTGCACTTAGACATCGCAAAGATTCAAGTATGAAGGCAGCTGTTGAAGCAGTGAAAAAAGGTAAAGCTTTTGGGATGGTGTCTTCAGGCAACACTGGAGCATTGATGGCTATCTCCAGATTTATTTTAGGAACATTACCCAATATCTATCGTCCTGCTATTGCATCTGTCTGTCCAACTAAGACAAAAAGCTTTGCATTGCTTGATCTTGGTGCAAATGTTGACTGTAATACTGACTCATTATTTCAATTTGCATTAATGGGGAGTATATTTGCAAAAATAGCATTAAAAGTTGAAAATCCTGAAGTTGCTTTGCTAAACATTGGTACAGAAGAAGTGAAAGGTACTAACTCAGTAAGAGGAGCTTTTGAGTTACTCAAAAATGCTCCAAGTATTAACTTCAAAGGATATATAGAGGCAAGTGAATTTTTAGATGGTAATATAGACGTAATTGTTGCTGATGGTTTTGTTGGTAATGTAACTGTCTCTTATACACATCTGACGCTGCCGACGATACTCCTTGTGTAGGTCTCGGTGGTCG
>NODE_86_length_2821_cov_2.940962
GCCTACTCCCAAGGAACATGAAGATAAAGTTGGGGAAGTTACATTTGTTAGTAACATATATGAAGATATGGTGTTATTTCCCTTTAAAACTAATATCATTCCAAATCAGGAATACGTTGATATTAACTTTCATATAAAGTACGCAATATGTAAAGATAGGTGTATCCCTAAAAATGCCGAGATAAAAACCAGTCAACCACTAAAGGATTTTATGGATTCCGATATCAATAAACTCATAAATGAGTGGTATGAAAAATAGGATTTTAGCAGGCTTACTATAGCTTTTATAGTGTTACTTCTCATAAACAATAAGTTAGGTATTTTTCAATTTTTGCTATATACTCAAGTAAAAATCTCTCTTTTACAGATGGATACAGTAAAGTTTGTTTTATTACTGCCAACAATACTACTCATACTAGTTGCTGGTGTTTACCTATCGGTTAAACTAAAATGGTTACAGGTGTTTAGACTACCGTATGCCGTTTCACTTATTGGAGCTAAAAGAGGAGAAAATAAATTTTCTTCTATAGCCGCCCTGTTTACAATCTTAGGAGGAAATTTAGGAGTAGGAAACGTTTCAGGCACTGCTGTTGCTCTAAAAACCGGAGGACCAGGATCCATTTTATGGATGGCAATAATTATTGTTGTTACTTCTGTGATAAAATATGTTACTTGTTACCTAAGTATAAAAACCAGAAAAGAAAAAAATGGACGGTTTATAGGTGGACCTGTAGCCTACATGACTGATGCATTTAATTCTAGAAAAGCTACAGTTGTGTTTCTAGTTATTATGATGATGGTTTCAATAACAGTTGGTAACCTTGTTCAGGTAAATTCTCTATCAATACCACTCAGCATGGTAGATATACCTGTAGTCATTGGCGGCATTGTAATGGCCATAATATTTTTTGTTGTTGCAGCTCTCAGCTTAAAAAAAATTAAAATTTTTATATCGGCTATGATACCGATAATGACGGTAAGTTACCTCACACTTTGCGGTATCATATTATTTAAGTTTAGTGAAAATATTCTTCCTTCTCTAAAACTAATAACAAGCAATTTTTTTACAACTAGTAGCTTTAACTCTGGCTTATCTTTAGGTTTAATTTTAGAAATGTTGACTATTATTCAAGTAGGAACTCTGCGAGGTATTTTTGCAACAGATATAGGACTTGGCCTCGAAGGAATTGTACACTCCTCGATTACTCCTAAAAAAAATAACAATAAATTTATCATTGAACAGAGTCTAATCACAATAATATCTCCTTTTATAGTTGCACTCATAGTGTTCATTACAGCAATGGTACTGCTTGTCACAGATTCTTGGATTACTGATTTAGAGAGCACTAACATGTGCATTTTTGCTTTTAGAAAAGCTATGAATTGGCCCTATACTGACTATTTAATTATGGCTATAATGTTTTGTTTTGCCTTTACTACTATCTTTACTTGGTTTTTTTGTTTAAAACAAACAATACGCTATGTATCTATGGATAATAAATACACTAAAATCTGGACTGTAGTTTTTACCTTAATCATTCCATTTGGTGCAATCGGTGGAGTTAAGTTACTCTGGGATATCGTTGATATTTCAATTGCTGCTTTGCTGCTCATAAACATACTTGCTATACTCAAGCTCACTTCTCAAGATCCAGAAGTATTTACTATGAGTAGCAAATACTTGAAGTTGTAAAAACAGAGCTAAAGTAATATTTTAAGTTATCATCCCAGTCTGGAATCCAGCCTTTCATGAACTTCATCAAAAATGTTATGTTTTAACATAATACTTTTATGCTCACTAACTGAGTGCCACTGGATCCCAGTGTCAGCTACTCAAATGACATACTTTTTGGTGAAAATTACTCTTATATTACAACGTTTGTAGTTATGAATTTGACTATAGGATCAAGTCTAGAAAAATCTAGATTCCAGACTGGAATGACAACTTAAATTGCTTGATGTGAACATAAAATAGCTCATGTCATCACGTTAGCAATACAACTTCTTTAATAAAAACTAAATCAATTCCCGTAATAATTGTACTAGCTAAGGCTAAAAGGCAGAGGGTCATTAGTGAGGGAAAATATGAATACTCAAAGCACACAACAATATCATGAATTCATTCGAGGATTTTTTACTTTATTCGATGAAATAAAAAAGGAAGACGACCCAATTTATAATTCCAGAGTTGGTTTTAATGCAGTAAAGTTTCTAATAAAGCACTCCGTCTGGAATTTGGAGACAGATGAAGACAAAAATAAAGCTTATGAAGTTATTCTTCCAGAGCAGAACAAGATAAAGAAAGCCGAACAAAAGCTTGAAAGTGAAGTTAAAGCAAGGTTAAAAGAGTATGTTGATGATATCGCAGGAGTTTCAATATATGGCGATCACGCAAGTATTACACTGGGAGATGACAAAAAAGAGTTTAAAATCAGCGAGTTTTTAAATAGTGACTTTTGTCAGAAGAAAGGAATTTCAGGATTTTCAACGCTGCATAGTGATGGAAAGAGCGGAATGCACGGTTTTGTTGCCGAAGAAGGAGAGAAAAGAATAAGGCATTATGTTGTAACCGATGGTTCATATGAAATGACTTTGAATTGGCATGACAAAAATGGAAAAAAATGTACTATCAAAATCAAGATTGATAAAGATGGTGTAGATCTCACTGAACGTAATGGTGTTACTGGGGAACAATTAAAAGCAAACACAGATGTAAAAATAGGTGGCTTATTCCTATATCAAATACAATTCCTGTCTCTTATACACATCTCCGAGCCCACGAGACTAGGCATGATCTCGTATGCCGTCTTCTGCTTGAAAA
>NODE_87_length_2815_cov_3.243608
GCTGACCGCCGAAATCAAAACAAGGAGTATCGTCGGCAGCGTCAGATGTGTATAAGAGACAGGTACTATGATGTAAGGATTTGACCTTCTTAGCACAATAACATACTTATTTAAACCAGAAGAACGAATTGTCTTACACACTCCCTCTTCCATATCCACTAATCCTTCTTGATATATTTCAAACGAGAGTCTATTTTGCTTTATTAGTGACAAAGTGAGGTTTAATGTATTTCTAAACTTCTCAAATTGATAGAGATATTTGACATATTGTATTACGTTTTCACTATTTCCTACTTGAGTTGCTTGTTTTATTAAGTTTCTGATTAGCATGCTTCATTACTAAAGGAATTTTCTTTATGCTCAAGAATTATAAAGTGTTTTCAGGAAGTATAGCTAAAAAAGTTTAATTTACTTACATTCCGCTACTTATTATTAGCCAAGCGGTATCACGTCAGTATGACTTAGAAATGTACTAGATATAAAAGTGCAATATCAAATATATTTTACTAAAAATCAATCAACTTTTCACATGTTTGCTCTTCATAAAAGAAGCTCAATGTTATCGTAGTACCAAGTTTTGCTTCACTTTGAATGTTGAAAGTCCCACCCATTAACTCTACTAATTTCTTGCTTAGAGGTAATCCGATACCTGTGCCTTCGTTTCTATATCCCGAATCTGCTTGGCCAAAAACGGACATAACTTTATATATGTCCTGCTGCATTATCCCTATTCCATTATCATGAAACTCAATAGTTAATAAATTTTTTTCTATATTCTCTTTAACAACCATTCTTATTAAACCACCTTGAGGAGAGAACTTGATTGCATTTGATAACAAATTTATTATAACTTGCTTCATTCTTTTGGGATCGGCGATAACTAATAATTGTTTATCAGATATCTCTTTCTTTAAACTAATTCCTGTTTCTTTTAGTTTAGGTGATAACATTTTTAAGCACGAATCTATTATCTTATTCAGATTAAACTTCACTTTCTCTACTGTTAAACTACTTGATTCAGCTTTAGAAAAATCGAGCACATCATTAATCAAAGCAAGTAAATGTGTACCAGCATTATATATATCGTCTACGTATTCCTTGTATTTAGAGTGATCTACCGAACCTAAAGTTTCATTTTTGATCAACTTTGCAAATCCAATAATAGCATTAAGAGGTGTACGCAACTCATGTGTAACACTTGCAAAAAATTTTATCTTATTTGCATTTTCTTGCTCTAATGCCTCTTTAACCCTTTGTAATTCAATATTAGTTTTATGCTGCTTGGCTAGCATTTGGGTGTTGGAAAGGTGCAAATAAAGCATTATTAGTATTAAGATAACCAGTAATAAGCCTATTAATATTGAAAATAGACTATATACCATAATATAAGAGTCATTATAGCTTTGAATGATCTGCAAAAAAAATGAAGGCTTAATGTCATCTTCATGAAATATAGGGAAAGTAGAAGTTAATGTATTTCCTGTAGCGTAAAATATTTCTTGATTGCTTAGCAATTTATCAATTTCATCATTTGTAAGCAACTGCTCATAGTCATGACCTTGAGTATTAAAATTACTGAAAATTACTCTGGCATTTTGATCATACAGTATTAAGCTAAAATTTCTTACTTTGCTTACTGATTGTAACAATTCAGCACGCAATTTTACCAACTGGTTTATGTAATCAAAACTGTTATATTTAATATGATGTTTTTCTATTAGTAAATAATGATATTTTTTTATTATACTATTTTCCAATAGATCTTTTAAGTTTGCATTTGAATTACGGTAAAAAGAAAGAAAATTATTCTTTAATGAATAATTGCGGTATATTGTGCCCAATAAAACCACAAAAATTAATAAGAATAGCGAGATAATTTTTGTATATCTATTTGTTTTTAGTGTAGTAAACATTAATTTACTTAATTTATACATATTCTTCTCATTGTGAAATAACGTCTTTTATGGTATTAATAAAAAATTAGCATATCATACTTTTATGACAATTTCTCCTATCTTGCCAGTTTATTCTCCTATTAGCATAAATTTTTCTTATGGCAAAGGTATGTACTTGTATGATATCGATAATAAGCGCTATATAGATTTTCACTCTGGAATAGCTGTTAGCAGTTTAGGTCATTCCAACCCACGATTAACTGATATCCTAAAATTACAAGGAGAAAAACTATGGCATATATCAAATACCTATAATATATCTACTGCCAACAAATTTGCAGAAAATTTAATAAACAACAGCTTTGCTAATACTGTATTTTTTGCAAATTCTGGATCAGAAGCAGTGGAATGTGGACTTAAAATCGCTAGGGCCTATCAAAATGGAAAAGGTAATAAAAATCGCTATAGAATTCTAACATTTCATGGTGCATTTCATGGAAGGACATTTTTAACTTGTGCAACAAACGATAGACAGAAATTTTCTGAATTACTGAATCCTTATATTGACTGGTGTGATAACATAGAGCCCAATATTGAGAGTGTAAAGAAAGCAATTTCTAATGGCATAGGTGTTATATTAATAGAACCAATACAGGGACAAGGTGGTATTAAAGTAATGAGTGAAGTCTTCATGAAAGAGCTAAGAGAACTATGTAACGAAAACGACATACTGCTATTTTTTGATTGCGTTCAGTGCGGTGCTGGCAGGACAGGAAAGTTATTTGCATATGAACACATAGGAATTAAGCCTGACATATGTGCTCTTGCAAAAGGAATAGGAGGAGGTTTCCCTCTAGGGGCTTGTCTTGCAACTGAAAAGGTTGCTAAGTACATGGCGGTCGGTATGCATGGTTCTACTT
>NODE_88_length_2790_cov_17.178769
TTTTTTCAAGCAGAAGACGGCATACGAGATCATGCCTAGTCTCGTGGGCTCGGAGATGTGTATAAGAGACAGATTCGCATCATAATAAAGACCACCATCTGAAAATGAATCAGGGGTAATATTGACGATACCCATAAGCTTTGGTGAAAGCGTAAAACTCTTTGAAAAACAGTCTTGAACATTGAAAGCAAAGGTTTTGTTAACCATTGCCATCAAGTGGAGCAAAAATGGTCTATTTACTAATTCTGGGTGAGGAATTTTAAGGTCAGGTATATCAAGCGTTAGATCATCCCATAACAAAATATCTAAATCAATAACACGAGGTGCCCATTTTTCGTAGACTTGTGGACGACCAATATCACATTCGATTTGTTTTAAGCCTTTTAGTAGCTCCTCAGGAGAAGAAGAACAACTTCCATAGACAATCATGTTGAGAAATGGCTTGTTCCAATCAGGTGGAGCACCATTTGGTAAAATAGCCTTAGTTTCTAGAATGATTGAAGACTTTAAGTCTTTTAAATAGCGCTTCTTTAGTAACTCAGTAGCCTTTTGTAAATGGGAAAGGCGATTCCCTATATTTGAACCAATAGAAATATAGATCATTCTTGCAATTCATTACAGTAAGTAAAAAAAACGCCCCCATGCACACCAGGAACTGGTGGTGCAGTTTTATGAGTAGTCACCTTGACAGAAGAAATAATATGCTTCTTTCGCAGCAAAAGGTTATTAATGGCTCTGTGTATCTCATGAGTTAAATGTTCGATTAAATTAAATTGCTTGCCCTGAACAAGAGATTGAATATTCTGCACTACCTCCAAATAGCAGATAGTATCTTTAAGTTGATCAGTTGTAAGTCCTAAAGGAGGAGATTTAAAAGTGACATCAACATCAATACTCACCAATTGGGGAGAAGACTTCTCTTCTGCGCTACATCCTAAATGAACCCAAAGCCGCAGATCAGATATAAGAAGATTACATGCTACCACTGAATTTAGTATCTACTTATAATTAATGGCAAACGTTAACATTCAGCATGCCGTCAAGAAAACCCCATAAGAGTTTTGCTCCTTTTTTAGCGCCTTGTATGACTTTCTCTTGCTCTTCTTCGCTTAAATCTGCAATAAGGTTTGCACATTCCTCAGAATGCCACTCATCAGCTTCCATATGAACGGTAAAAAATTTGAGAGAACGCTCATCATTTATTGAATAGTGTTTTTTCAGACCTTCAATTTTAGACTTAGAAACCTCTGGAGTTTGACGTTCATAAGCGTACAGAGCTCCAAGACCTGCTGCAAAATCTGATTTTACAATGTCAAAATAACCATCAACTAATTCTCGTGTCTCCTTAATTTGTGCATTTTCACAAAGTTCTGAACGTGCTACTCCCAGTCCTTCAGCAAAACGCTGCCATAATTCTGGGTGATTCTCGTCGCCTTGTTCTTCCTCTATTAAATTACCAAGTAAAACTTGCCGCATTTTCAAATTCGGACACAAGGAATGTATACCGCTGATATAACGAGGAAAAGCAGCAACATGGTGATAATATTCCTTAGCATAGGTTTGCAGAGCCTGCAGGCTTAAGCTACCTTCATTCCATGACTCGTAAAACGGGTGTTTTAATAAGTGTAAACTATCTAATTGATTATTAAGTGATTGAACAAATGTCATAAATAAACACTAAATTGTTTTAGGCTACGTTTAGGTTTATCAAATGTCAAGAGACATTTCTCATTACTACCTTAATTCCAATAAATACAAAGATAGATGCGTTATTGGTTAATTTTTTAGTAAAAATTGATTTTTTCTAAAATTTCATGTATTATTAAATCAATATAGTGAAAAACGCAAAATGAAAGTAACAGAAGAAAATACAATAAAAATTAGGGAAGAGTTCGTAGAAGTTCAAAATGGAATGCGAATTCAAAAGATAGTGATGTCAAACTCGAAGAGCATTGCAGATAGCAGAAAGAAAAAGCATATAGTTTACTTTCCAGGGCTTACATATACTTTTGAAAAAGAGCCAGATGAAGACAAAAGTGAATGGAATTGGGCAGCTGAAGCAGGTATGGATGTTCACCTTATTAATTTTCCTGGTTCTGGAAAAAGCAAAGGTCATTCTTTAAACGGTCAAAATCGAGTAAATGCAGGAATTGCAGTCATTTCAGATCTTCTAAAGCAAGGCATTTACCCAGATAATATAGTATTATATGGAAGCTGCGCTGGAGGACCAATAGCTGCAGAGGTTTATAAAAAGTTTAAAAAAGATGACAATGTTCATTTAAGATGCGTTATCAATAAATCCTTTAGCTCATTCAAAAAACTTGTAGTGAAATTACTACACATATCAAAACCTAAATGGCTATTTCCTCCTATAATAAAATTCATACTCAAATGCTTTGGTTGTCACTTTAAGCCACACACAATAGTAAACGACATTACTCCATACACAATTTGTTTTAACTTAGAGAACGATGGCTTTATTATAGTATTTTCTAAAATGGATGATAAAGTTCCATTATGGTATTACCAACCAAAAGCTGTAAGTCTGTATATTTATACATGAGAGGTCTGAGGCGGCTTTTGATGGTATGCCAACAGTATTCTATAGGATTCAAATCTGGTGAATATGTTGGAAGATACAGCAAATGACAGCCAAAAGACTCTATTAATGATTTTGTTTTAGTGGTCTTATGAAATGTAGCATTATCCATAACTATAGTTGTGCCAAGTGGCAATTTAGGTAATAACATCTTCTCCAACCATGTATTGAATACCTCTTTGTCACACCCA
>NODE_89_length_2780_cov_2.505734
ACTTTATTGTGAATACTGGCTCTATAAAAACTTTGTATCCATATTTTTTTAGCGTGCCTCTTGTGCTCAACGAATCTAATAAAGGCCTTGTCAATAAAATAGACTTCATTCTGGTTTATTTCACTAGCAGTAAAATAATATCCCTTATACACAAATTATTGAATAAAAACTTTTATTTTTTAAGTTTCTTGCGTAACCTATGAAAAAGGCAAGAGAAACTCAATAGTTGGCCTAGTAATAAAAAATTGATCATAAACAAACGAATGTTTTTGATCAAATGAAAAAAAGATGTTACTCACTGAGTAACATCTTTTTTAAGAAGATAGATAGTTTTGTTTACTCTCTATATCTTCACTTTTGGAGCTTTATGCTCTACATCAACTTCAGCAGTTACTGTTGAAGAAGGTCCCACCAATTTGTCCAAAGAACCTGTCTTTCTTAAGTCAGCTTGGGTTTTTAACTTGCCATTTTTCTCAGTGAACATACCATGTTGCGGAGAAGAACTTGGTGAATTGAACCCACTATCAGAATTACGACGGTAACTGGCAAAGCTAGAAGTTGTAGCAGTACTGTCAGTGCTTAAAGAACCCATTGAATTGCTTCTTGGCGGTTTCTCCGGAGCAACATAAAAACGGCTATTTCCTATCTCCGCAGATTGTATCTGATCCAACTCAGAATCTTGATATCTTATATAAGTAGCTTCCTCTGGCTTTTTGCCACCTTTTAGAGATGATGACAACTTGCTCCAAAATGAAGTAAGTGCTTTTACTTCCTTATGCTCACTAGGGTTTAACAACTCCGCTTCGCTGCTAACAGTACTTATAGAACTCGTTGAACTACTACCTGATAAGCTATTTTCCAGTGAATTCATAGAACTTGCTTTATGCCTTTTTGTTAACTTATTAAGCCTTTCTAAAGTATTAAAACGAGTATGCTCTTCCTTGCATTCTCTAATAACTTCCTTAATCTCATTATGATGTTCAGAAAAACTTTCATATAGGCTGCTATTATCTTTAGCTAACAAATGTTGCAACTTCTTAGCATCTAATTTATTGATAAAATCTATTTGCTGCTTCAATCGGTTGATCAACTGGTCCTTTTTGGCACTGTGTTGACCATCAACAGAATAAGCTTTCTCTAATTTTTCCCCCAGCTTAGAAAATATTTTCCTAGTTAAAGCAGAGCTATTCACACCTTTGTCTTCAAAAACTTCCTTGACAAACATTTCCTTTACACTATTAAAACTTCTCGTTTTTTCTTTTGTTTTCAAGATAACAGTTTGATCTTCATTACCTATTGAATATGCGATGCCATCTAAACTAGACATGCTTGCACCACTATCACTCATCTTCCTTCCAAGGTTTTGAATGTTATCCCCCATTTTTCTTAATGTAGAGCTAGCTCTCTCTTGTGTTGCCTGTTTTACAGAACTTGCAGTTTCTTTTACCGAATTCTTGGCATATACAGCACCATCTTTGATTTTTCCGCCAATATGCTTCGCTCCTTCAACTGTTTTTTCTGCTGACCATTTGAGTCCTTTATATCCAGATTGAACTGCTTTTACAGCAACTTTCACAGCGAAATATAAGGTAAGACCAACTATAGCACCTGGTATAGCAAGTGTTGCACCAACTGCCAAAAGTGGTATCACTGCTGCAAATAATCCACTTGCTGTACCTACTACAAGGGCCTTATCTCCTTGCTTCATTTTAGAAAATTCTGTATCTCCTTTTAACAAGTCAGTAATTCTTTCCTTTAGTTTTTTAGAATCATGAACAATATCTGCACTTAATGAATCTTGCATAATTGTACTAACACCCAAATTATCTTGTTGAGCTTCAACAGGACGTGAGTTAGATTTTATTTCACTAGGTGACATTTTTAACCTCACTATTAATTAAACATACTAATATTGTATATATCTGATTCTTAAGTTAGGGTTAATTCACCTAACAATGTCCACTTGCTTTCAAATGATTTTGCTTGATGTGTTTTTTTGAAAGCACAGAAAATTAGTGATTATTGCAATATAATATCTCGTTTGGATTAGCTATAGTTGAAGCAAAAACTCATCATCCTAAAGGGGTAGATTTTTCCGTAGCCTTAGCAGGAACTGTAGTTTCGTGATCACTTGCCTCTATTCCTCTACTTTCATATTCAACTTCAGTTTGAGTTGAAGTAGCTACTTTCGTAGTTACTTCACTCATCTCATCCGCAAGTGATTTTCCAGATTTAAGTTGCCAAATTTCCCTCTCTAAATTTTCATTTCTTTTTTTTAGTTCATTGAATTCTTGAGACAATTGTTTCAGCTCTTTAGTCAATGTATTGTTTTTCTCTTTTGCTTCCGTCAATTGTTCTGCCAACTGCCTTTCATGATTATCCTTTGAACCTTCTGCCAATATTCTCTTTAGATCATTTTCCAAATTTGCATTCTTTCTTTCTAGTGCACTTAACTTGGCTTCACTTTGCTCCAATTTTTTCTGTAGTTCCTCATTTGTTCTATTTGTTGACTGAACCTCACTTTTTTTATCTTTCAATTGATTAATTAAATTTGTTATTCTAGCATTTTTATTTTTTTAACTTTGTTCTAGTGTGCTTACCTTTCGTTCTAATTGCTTAATGTCTTGATCCTTTTCAGCTAACTCTTTTTCCTTTCTTTTCAATTCATCTTTAAGTCTTGTGACTTCTTTTTCCAAATCTTGCTTTTCCTTGGTTAATTTATTTAGTTCCTCATCACCTTCTTCTGTTATCCTTGTATTATGTTTTTTTAACTTTGCGCT
>NODE_90_length_2778_cov_3.092188
CCGAGATCTACACAAGGAGTATCGTCGGCAGCGTCAGATGTGTATAAGAGACAGAGTAAGCCCTGGATAACACTACCAATTTTAGGTGCAGTTTATATCTTGACTATTCCAATAAGTACCGGACTTTATATACATTACGCATATAAAACTAGTCAGCTATATAAAAAATAGTGAGCAGCATGATTATAAAAGTAACTGATCTATTAAACTCTTTTTTATATATAAAGATATTCAACATACCATTTATAATTATTTGGGTAATTGCAACTGGGGTTTTTTGTACGATTCGATTCAAATTCATTAACTTTAGGTTGTTCAAACATGGGATACAAACACTATTCAACCTAGAGAGCCATAATAATAACGGCATAATCACCCACATTCAGGCATTTGCAACGGTAATTTCAGGAACAGTTGGTCTTGGAACAATATCAGGAGTTGCAATAGCTATTACAATAGGGGAGCCAAGTGCAGTTTTTTGGATGATAATTACCGGGGTACTTGGCATGTCAATAAAATTTGCTGAAGTAGTGCTTGCATTTACTCATCGCTCTGAAAACACAACTGGTGGGGCTTTTTATTATATGGAACATGGACTTGCAAAGATTGGATTTATGAAGACTGGCAAATTCCTTGCATTTATCTACGCAGTTATGCTGCTTGTTGCAATGATTCTAGGCGGCATACCATTTCAGGCAAATCAAATTGCAGCGTTGTCAAGTAACTTATTTGAATACAACACATCTGTTATTATCTCGCTATTTGTATTAATTGTAATACTGGGAGGAATAAAGCGAATTGCTTTAGTTGCAACAGGTTTAGGGCCGATCATGATAATGTTATATATAGGCATGTGTATATATTTAATCTGTGTAAACGGAAATAATCTACTGAATGCTCTATCTATAATATTTCAAGATATCTTTAACAAATCAGCTATAGGAGGTGGAGTATTGAGTGGATTAATAGCAGGGGTAAGAAGGTCAGTGTTTGCTAATGAAGCAGGTACTGGAACAGCAGCTATAGCACATTCGATTGTAAAAGAGAAAGACCCAGTTAAAGTTGGAAGTGTTGCAATGATTGCACCATTTGTAGACACAATATTAGTCTCATTTTTGACTGGTATTGTGATAATTATCACCGATATGCATAGCACTAATACCGTAGGTGATATTACGTTAGTTAGCTCAGCATTTTCAACAGGCTTGCCTTTATTTAGCAAGCTAGCTCTTCCGCTGATAATGTTTTCCTTTGCATTTTCCACAATAATAGCTTACTATTACTACTGTGAAGTTGCCCTAGTGTACTTATTTGGTAACAAAAAAGTACTGATATTGTTTCAGTTTTTTATAGTAGGTTCAGTGTATATCAGCTGTATATCAAAAAATATAGAATTTATATCTTATTTAGGTGATAGCCTGTTTATGTGCCTTATGATCCCAAATGCTGTTGTGATATATCTACTGAGAAGGGAAGTCTTAAATACAATAGACTCTTATTACAAAAGGTATTAAACATGATTTATAGAATGCTTTATATGGTGTTATTTTGCCTACCATTTAATGATGTATACGCTGCTTCAATTTTTCATAAAAGTTATGACACTGCATTAAATGGAGTAAGCAACTTCATGAATGAAGTGTTGTTTTTCAAGATCTTTCACGTACCATTTATAATTCTTTTATTGGCCTTTGGTTATATATTTCTAACACTACGTTTTAGATTTCTCAACATAAGGATGTTTAAGCATGCGTTCGCTATTTTATGTGGAAAATATGACACAGATCATCATGACGGTCACATTACGCATTTTCAGGCATTTGTAACCGCGCTGTCAAGCACAGTAGGCCTTGGAACTGTTGCTGGTGTTGCAATCGCAATTTCAATGGGAGGGCCAGGAGCAGTACCTTGGATGATGATTACAGGTTTTTTTGGTATGTCTGCAAAGTTTGCTGAAGTAACTTTAGCATTCAGACACAGAACAGAAGGCCAGGAGCAGTTATTCAGTGGTCCCTTTCAATATATAAGAAATGGACTAGAGAAATTTGGATTTAAGAAACTTGGTATTGTCCTAGCTGCAATATATGCAGTGTTTTTTATATTATCAGGTCTTGGTGGAAGTGTGGCATTTCAGACTAACCAAATGGTTTCAATATTATCTGGCTATTCAAATTGGATAGATGGTCATCCTTGGTTTCTCTCTTCCATAATTTCTACGTTACTTGCTCTGGTAATTATCGGTGGAATAAGGAGAATAGCTAGAGTATCTTCTGCACTAGTTCCTATTATGTCACTCATATATATTTTGAGCTGTGTCACAATCATTGCATTCAATATTCACAATTTTAGCAATACATTGAAAATATTGTTTTCCAGTATGATAGACTTCAATGCTGTTGGTGGAGGAGTAGTAGGAGCATTTGTTGCTGGAATTCAAAGAGCAATTTTTGCTAGTGAAGCAGGTGTTGGTTCTGCCTCAATTACTCACGCTGTAGCTAAAGATAAGGAGCCAGTTAGAACTGGGCTGGTTGCGATGATAGAACCATGCTTTGATACAATGTTAATTTGTTGCTTGACAGGAATAACAATAGTAATAACAGGTGCATACCAGACCGGCATTGGCGAGGGAATATTGATCACCCAAAAAGCATTTGAAACAGTTTCTTCTTGGTTTCCTATACTTTTAACCATCGCTGCGCCTTTGTTTGCGTTTTCCTCAGTAATTTCATTTGTATATTGTTGTGAAATGGGATGGCTGTATTTGTTTGGGTTAAAAAG
>NODE_91_length_2777_cov_2.828148
CCCACTGTGTTTCGCCCGCTTCGTCAGTTTTATTTTTTTTTTTTTAATGATTCGGCGCCCCCCGAGATCTACACAAGGAGTATCGTCGGCAGCGTCAGATGTGTATAAGAGACAGTTCATGATGTCGTAGCAATTTGCTACAGAATCGAAAACCTCTTTAACTAGTTGTGATTTATCCATATTTTATATAGAGATTGCTTACATAATTATTTTAAACTTTAGCAGTTAAATTAATATACTAATGAGAAAAATATACTACAATTAAACATATTTAATCCAGTAAATCATTAGTGTCGACAGCTTTTTCACAAAATATCATCTCCCTTATTATGATATTATCTGTAGCAGTTGTTGACATGGCAACAGACTTATACTCAGTTGCATTGCCAAGTATTGCCAACTATTTGAAGGTGAAAGGTAATATAGCGCAGCTTACGATCAGTTTAAATTTAGTAGGAATTGCAATATCTGGATTAATTTATGGCCCATTGTCAGACTATTATGGCAGGCGCCTAATAATGCTGATTGGTATGACAATTTTTACTTTGGCAAGTATTGTATGTTGTATAGCTGATAATATTATACTTTTAATATTAATCCGGTTTATACAAGGAGCTGGAGCTGGTGTTGCAGGCGTTGTCGGATATGCAGCAATCAGGGATATGTACTCAGGTAGTGAATACTCAAGAGTAATCTCAAAGTTAAATATGATAGTAGCACTTTCACCTGGAATAGCTCCAGTGGTAGGCAGTTATATAATTTCACATGGTTATAGTTGGAAGTTTTTGTTTTTTATCATATCACTTGCCGCAATTATTATGCTCATTTTTATTTACTTGAAGCTACAAGAAACGCTGACCGTAAATAAAAGTAAAGCCAGTATTAATATCTTCAAGCAGTATATATTAATATTTAAGAATTATCGTTTCCTTGGGTTTTCAGCCATTCATGGATTAACTTTCATGTGGCTTTGGGCATACATTGCTAACTACCCGTTCATATTTGAATCAATGGGCGTTGAAGTACAATATTTTGGCTATCTCATATCAATCATAGTTATATTTTACATAATTGGAACTTTAATTAATAGAAGGTACGTACCAAAAATAGGAGTGAGCAAGATGTTAATAATAGGTTTGGTATTACCGATGATATCGGATGGTTTATTGGTATATTTTTATCTCACAAACAAGTTAAGTGTACTTATTCTTCAAGTTCTTTGGATTCCGAGCAATATCGGGCTTGCACTCGTAATCAGCAATAACGTAACTTCTGCTTTAGAAACAATCAAGGGTATAGGGCTTGGTAGTGCAGTCCTCTCATTCTGCAATATGATGTTTGGAGCTATTGGAATATATATAGTAGGAAAATTTTTTCACTATAGTATTTTACCAAATTTACTGTTAACAGTTGCATGTTCTATAATTGCAATTCTTATATATAGTTTACTTAAATATACTGAAAAACACAGAGAAGGCTGATTACAATAGATTTCTTATATAACCTTATGAAGGTGTAATTTCGGTATGTGGTGCTGGCATCCAGAGAACTTTATCTGCAGAGTTCATTGATTATTAGCAACTGTACCATGATAATACAATTTCTATAGAAAAGTGCAGATGAGTGGCAATTTTATTGATTATACACATTTTAACAGCTCTCTAAATCAGGGTGAGAAAGTTCGATTAGCTGAAAAGACTCACAAAGTTAGGGAAATCTTCTTAAAATATATCAGCAATGATGTTCATAATATGTCAGTTGAGGTTCTTAACACCTATGATTTTGGAAAAGAATATAATGATATATTCAAACAACCAAACAGTATTCATGTACAATTTGGAGATGTTGGAGATAAAGTATTAATTTACTCATGGCCTCGTTACAACGAGTTTGATGAAAGTAAATGGAAAAATTTTTTATCACAACTAACAAAGGATCATAATCTAAAATTTATTGGAACTGGGCCACTTGAGTTTAAATATGAAGGTTTTAATTACAGTGTGTATCCTCCAGCTTTCAACTTTTCACAAAAAGAAATATCTTCAAGACAAATCAATAAAGTTTATACCCTTTTCAAAGCGACAATTTCTGATGATTATAAAGATTATGAACCTTTAGCTTTCAGCTTTTCACAAGAAGAAGTAAATAAAATTATAGAAAATATTAAAAGATCTCATAAGTCAATAAAAAAGCAAGTCATTGACCATTACCAATCATCAGGAAAAGATTTTGTTAAAAATGATTTAGACTTCATAAAGATTGGTACCGATATAAATAATAAAACAAGATTTAGTTCTGTAATATATTTTAACAAACCCAATGGTGTTAATGAAATTAAACTAGAATTATATAAAGCGACTCCCTTACACTTATTTGCTAAGCTTGGGGACAGTTTTTCTCAGCAGCTAGAAGATGATCTAGATAAGGGGGCAGATGTTAATGCAATAGATGAAAGTGAAAAGACCCCTTTACATTATGCTGCTAAAAATGGTCATATAGACATAGTAAAAATTCTATTAGCAGTAGACGGAATCGCTATCAATGTAAAAGACAAGGATGAAAAAACTCCTTTTGATTTAGCTAAAACAGAAGAAATAAAAGCTCTATTAAAAAAAGCCGCAGAAAAAACTGATGACAGTTCAGTATCGACAGATAGTGAAGGAGATCAAGAGGAAGATGCTGGACAAGAAGGTAATGTCCAACCAGTTACACAAGCTGTCTCTTATACACATCTCCGAGCCCACGAGACTAGGCATGATCTCGTATGCCGTCTTCTG
>NODE_92_length_2757_cov_2.827239
TTTTTTTCAAGCAGAAGACGGCATACGAGATCATGCCTAGTCTCGTGGGCTCGGAGATGTGTATAAGAGACAGGCTACATTCCATACTTGATAGAATATGCAGTATTGTCAGTTTAGATTCTCCTCTTTTAAGGTTGAGAATGGTTTTTAGATCTTGATTACTTTTATGATCTAGTAAAAATTTTTTAATTTTTTCAACATCGTTCTTATAATCCTTATAAGTAACATGTGGAAAGTCTTTAAAAGTACTTAAGAATTTTTTATTCAATTCCTTCTGACTTTCTGTTAAGTTGGCATGTCAACAAGCCACGTAGATATCAGCTTGCCAAATGCACTTCTTTCGACAACATCCGTTAAGGAGCAGTCATTGCGAAGTAGCAACGAGTATTTAATCAATTCATATTCATCATCTTCTTGTTGCTGTGTTTCTTCTGCTTTCTTAGAGTGCTTAAAATCATTTTTTATTAATTCAATCAAAAGCTTTAATGTGTTAAAACTTTTATGTTCCAATAAAGGATCTGCTTTGTTTTCAAGTAGAATTCTTGCTATTTCTGAATAGCCATTTCTAATAGCCCAGCATAACGGAGTACGCCCGTATTCATCCGCTACGTCAACATTAGCCCTTTTCTCTAATAGGAGTTCTACTATTTCTTCATGTCCATTGATAGTAGCACAATGCAAAGGAGTACACCCATTTTGATCTGCTACATTAACATTAACCCCGTTTGCTATGAGAATCTCTACCACTCCTATACTGCTACTTGCAGCAGCAAAGTGTAAAGTATTCCATCCATCTTGATCTGCTGTATTAACATTACCCCCTTTTTTTATTAAAAGCTCTGCTATCTTTACAAGATCATTTCTAGCAGCTATATGTAACAATGTACTTTGATCATCGAATGTATAATTTATGTTAAATCCATTATCTTGCCACTTTTTATACGTGTCTGGATCTTCTTTTTCCAATTCCTCTTTTACCCTTTCGATTATATTGTTCTCATTTAAGTCACTTATTGTCCTTAATATTTTTAACAACCGTTCATATTCCATAATTCTACCTCAAACTATTTGTTTTTGTACTATAGCTAAAAAAAATTATTGATCCATAATAAAATAACCAACACCAGAGTAAGTGGTTTGCTGCTAACATATTTAAAAATGTTATGAACTTAATAAGAGAAAAAAATACCCCTGTAATGGAGCAATATTTAAATTTGAAAGCTCAATACACGGATCATCTATTGTTTTATAGACTGGGCGATTTTTATGAATTGTTTTTCGATGATGCTATTAAAGCTGCGAAATTGCTGAATATAGTGCTAACCAAGAGGGGCAATTCAAATGGGCAAGAAATACCAATGTGTGGAGTGCCAGCACACAGTAGTGAATCTTACCTACACAAGCTAATAGATTTAGGATTCAAAGTAGCAATCTGTGACCAATTAGAAACTGCTGATGAAGCAAAAAAGAGGGGCTATAAATCCATAGTAAAGCGTGATGTAGTGCGAGTTGTAACTCCAGGTACAATTATAGAAGATTCACTACTGGAGGATAAAAGCAATAATTATCTCGCATCCATAGTTGAACAAAATGACGAATATGCTATTAGTTGGCTTGAATTATCGACGGGAAAATTTTTTCACACTTTAACGAGTTTGAAAGCTCTAGATAGTGATTTATTGTGTATATCACCAAGAGAATTATTAATTTCTGAAAAATTCACTGAGGATGAAAAAATTAGATCGATTTTAAAAAATTATAAAATATCAATTACGCAACACGCACAGAGCTTTTTTGAGTATAGTAAATCTCACAGAACATTATGCGAGTTTTATAAAATCAGGGAACTTGGGAGTATAGGAAATTTCAGCAAAGTAGAAATCATGGCGTGTGGTGCACTGCTTGAATATGTCAGAGTAACGCAAAGGGGCTCCATTCCAAGGCTTGAATTCCCAAAAACCTATAAGCAACAAAATTTCATGCTTATTGATGCTTCAGCAAGGAGAAATCTTGAGTTGTTTTCAACTCAATTTGGTGAAAAGAAAGGTTCACTAATTTCAGTTATTGATCATACAGTTACAGCTTCTGGTGGACGCCTGCTCAAACAAATGATCGCTTCACCCCTTGCTTGCTCTAAGGCAATTAATTTGAGGCTCAGCACCGCTCAATTTTTTGTAAATAATCATGATTCACGCAGAAAAATACGAGAGATATTATCTAACATTCCGGATATTGAAAGGTCTTTATCGCGCTTAATACTAGGGCGTGGTTCACCAAAGGATATGAACCTATTGAAAATAGGCCTAGGAAAGACTTTAGAATTGTCTGAGTTTCTGTCTACCTTGCATAATTATTGTTTAAGTGAAAAATCAGAAATTAACTCTCAGATGTCATTCCAGTGCTTGACCAGAGAAAAGGAACCAGTGTCTACTACTCAGGTGATAAGTAGTGACGAAAGTGAACTAAGCACAATACATAAAAGCCTTGGCAATCATAAAGACCTATTTGAACTGTTAAATAGTGCTATACTTGATAATAACCTCAGTTCCGTGAAAGAAGGAGGATTTATTCACTCAAAATACAACTCAGAATTATCTGAGTTATCCTACATATTAAATAATAGTAATAAACTAATAACCAAACTCCGTGAATCTTATCGCGACCTAACTGGCATTGCCGCACTCAAAATATTACACAACAACATACTTGGTTATTACGTTGAAGTGTCGGCAAATCACAAAATAACTTCGGATATAT
>NODE_93_length_2749_cov_2.972305
GGTCTGTCTGATTGTATACTATGTGCTTGCTGTTCGACTGGTTGCCCAAGCTATTGGTGGAATGGTGATAAATTTTTAGGGCCAGCGATATTACTGCAAGCTTATAGATGGATTGCTGACAGTCGTGATAATAAGAAAGAAGAAAGACTTGCTTCTTTAAACGACCCATTTAAGTTGTATCGTTGTCATACAATAATGAATTGTACAAAAACCTGCCCGAAAGGTCTTAACCCAGCAAAAGCGATAGCGAAAGTAAAACAGCTTATGGTAGAGAGAGGAGGAATTTGAGTGTTATTTCTGGCACTCTTCGTAAGAAAATAGTAGACCCTCTGAAGCATAGGGTATTGTTAATACTCTAAACGTTCTTCCGTTCATGAAATGTATTGTTTCACCATATGATTCCAGTAATCTTTTGAACAACTCATGTCTTTGATTATTAATAGTTTGAAAATCATTTTTTCCTAAAAGCTTTTTAGATTCAAATAGGTGAAGCATAATCTCGTGATAAGTTGGATAAGACTCCAAAAATTTTGGATCAAACTGAAAAGTTTTTATAAAAGCATTATTATAAAATTTTAGCTTTTGATTCTTACTATATATCGCTACAGCAATCGATAGCTTCTCAAGCAAACTTTCTTGTGCAGCTAAACAATTGCTTAGCTCAGTATGTAATTTTTTTTCATCACTAATATCTTTTCCATACATTACTATGCTATTAGAATTTTGCATTGGAACTTCAACAAAATTAAAAACCTTAGGTTCGTTCTTGTAAGTTATTACACACTCTCCTGGTTTTACGTTATAGGAGCCACTCGCAACAGTAAATTTTTTAGAGCTGCCTATATATTTATCATAAAATAAGTTATAAAACCTTACTTTTTTATTCTTATTGTGCTTCAGTATTGGAAATGGTAAAGAGTCAAAAATTTTTTTATAGTTCTCCAATTCTCGCATAAGCTTACTATTTTCTAACTCAAGTTCATTAGCTTTTATCTTATAATCGGAGATATTCCTTATCCACAACAACACACCAATCACATTATTAGAATAATCTATTATGCTTTTACCATAACATGTGCAATAAACCTCACTGTCTTTTGACTTTAAATCTAGAGTAAAAGATTTATTTATTTCCTTTGCCTCAGCAAAACTTTTAATTAAGCTTTCTGATTGCTCAAAAAAATTTACAAACTCATTAAATGAATAAAAAACAGTATTAAGCAAAATTAGTAAATTGGGAGAAAATTTTTCTATACGTTTTTTTGCGTCCCAAATATAAAATCCATCATTTACAGTATCTATTAAATTATTTATGATAACATTTTGATGTTGTAAGTCCTTAATTTTATTACTAATTTTTAATTTAGAATATGAGAAAAAGAAGAATACTAGAATTAGTAGTAAAACTATTTCATACAAAAAAAACATAGCATTCTAAAACAAATATAAAAATTTATAACCTCTCAGCAAAGAGATTGTACTGAAGAGGTATATGAGTGAAGATTGCCCAATACCCTAAAGCCTAATCTTTTATAAAGGTTTACAGAAGGTTTCATGCAATGTGCTACTATGTATTTGCATTCAAATTGCCTAGCTATCTTTATTCTTTCTAGAACCATTTGAGTTCCTATTCCACGACCCCTGTAAATTGGTAAAACTCCATCACTATAAAAACCAGCTATGCTGTCTTGAATATAAAGACCGCATGTTCCAACAATTTCGTTATTTAGAATTACAAGAAAAAATCTTAACCTTGAGCTCTTATCATCATAATTCGATAATTGGCGAAAAAATGTGCTAACGATACTAATTCTATGATAAAAAATTTTAGAAGTGTGTAAATCTAATTGCTCTAAGAGCTCACTACTATTTACAACATTGAACTTCAAATTTGGAACAGCATCATCAGGCAAAAAATAATCTTTTATATTGAGTAAAACTTTTTTTGGTGTGCTAACGTGTTTTATTTCGCATTTTTCTAAAATACCCCCTATTTTTATACGTGGACTTATTATCCATGTTGCTTCTATATTTCGTGCTTTGAGATAATTTAGAGTTCTGTATATGGAAAGCTCAGTACATTGATCTTCACAAAACACAAAATTAAATAACGATTCTCTGGTACCATTTACTGTAAATATAACATTATCAAATTCGTCATGTATTTCCCACTTGGACAAATTCGTTGCATAAAGTATATAATCCTTTAGGTTCTGAATAATTAAGCTTGAATAACAAATTTTTTTATTCTGCATAAACCAACAATAAACAATAAAAGGCTCCTATAAAAACAAAGGCTAAAATTGCAGCTACAACATCATCTAGCATAATACCTAAAGGACCTTTTGTATTTTTATCAATCAAATTTATAGGCCACACTTTTATTATATCAAAAAACCTAAAAGAGAAAAAGCACACCAACAATACAGAGCTATTCATTTCTTGTTCTAATAATATTGAAACTAGAAGTACTGTCAGCAATTGACCAACTACTTCATCAATTACTACCTCTTTTGGATCATGCGGAGCTTTGTAATGTTGTATATAATTGCCTGTAGACCATAATCCAACTAAGAATAAAAAAAAAATAATTGCTGTACCTAAAATTCTGTCATTGAGTAATATAGGAACAATTGGGTAAGCAGCCAAGCTGCCTATAGTACCTGGCATGTTTTTTACCTGTCTCTTATACACATCTGACGCTGCCGACGATACTCCTTGTTTAGATTTTTGTGGTCGCCGTATCATT
>NODE_94_length_2747_cov_3.034831
TAAATATACAGACTTACAGCTTTTGGTTGGTAATACCATAATGGAACTTTATCATCCATTTTAGAAAATACTATACAAAGTAGAAAATTATACAGATCAGAAGGTCAGAAAATATGTTTTAGCAGAACACAACGTTTACTATAAAAATGATTTGGATTCAGAGCAAAAAGACTCAATACACGAATTAGAAAAGCACATTTTAGTATTTTATCCAGGAGTACTGAAATGGCACGAACATCGACATTTGCACAGAAGTTGGAAAAATAGTCAAGCAATATGTGTAATAAGTTAAGTACTTATATTTAGATCCTCATATATTATATTAATAATAGGTTAAAATATATGAAATAAAAAGAAAAGGACTTGCTTTCTCATGCTAAAAAGGACATGACTTGAATAGCAGCAGGTAAACATAAGAAATTTATCTAACGCTAGAAAAGCTAATTTTGTGAGGTATGAAATGAGTTTTAGCAAGAGTAAGTTTTTTAAAGAAGTATCAAGTAACGGGTTTAAAAACATTAATAAAAGAAATGAAGAAGGAGAGACGATCTTGCATCAAGCAGTAGAAATCTCTGATTACAAAACAGTGAGATTATTAATAAAAAAAGGAGCAGAGGTTAATGCAAGAGATAAAAATGGTTATACGCCACTACACTGTGCAGTATTCGCAAAAAGCTTAAAAAATGTAAAAGTGCTGCTAAGGGAAGGAGCAGAAGTAAATGCCACTCAATACATCACCGGATGTACGCCATTGCACTCTGCGTGTAAAATGGGAGGAGCAGGAGTTGAAATAATAAAAGAGCTGGTAAAGGCAGGGGCTGAGGTTAATCAACTGAATAAATATGGCGCAACACCAATGTATTACATCTGGGAAAGTGAAAAGTATTGTTCATGGAATAGAGAAGAGAATGAAAAGGCGAGTAAGTTTCTGAGAGAACAAGGAGGAATAACAAAAAGTAGAGAACTGACGTGTTATGGAATAGAGGGACTAGTGGGAGAAATAGCAGACATGTTGAATGGAAGCTACATGCCGGAGCTAAAAATAATAGAGATAGGAGAAATAAGGAAGAGAGACAAATCGCTAATAAAGAAAGAATGTCAAAATTTAGCAAGCAAAATAATGAGCCAAGTGAATGAAATGATAGATGAGGTAGAAAATGTAGTAGGAAGAAAGGCTTAAAAAAGGGATTTAAATTTTTTAAAGAAAAGGTGAGGTGGATTATGTTAAAGTTTGGTAAGAAAGAGGAATTACTATTAGAGAACTCATTTAAAAATATTTATGAAAGAGACGAGAATGGAAGAACAGCTCTACATTATGCAGTAGACGCAAAAACAGTGAGTTTATTAGTTGAAAAAGGAGCGAATGTAAATGCAGCAGATGCAAGAGGATATACAGCACTGCATCTAGCGGTAACGGAGAAACGCATAGAAACCGTGAGAGAATTGATAAAGTCAGGAGCAAATGCAAATGCTGAAGAGTATGGCAATAAATGTACTCCATTGCACCTTGCATGTATGGTGGGGAAAGTGGAAGTAGTAAAAGAGTTAGTGGAAGCAGGAGCAGAAATAGAACAAGAGGATGAATGTGGGATGACAGCAATAGATTATGCAAAAAATAGTAAAGAAGTAACTGAAGTATTGAAGAAAGAAATGGACAGAATTGAAAAGTTATTTGAACAAATAGACCTTCTATGAGAGGCTGAAAATATGGAAAGAGAAACAGAAAAGAAAGTAATGAATTTAGAGAGAAAACCTTTGGATGAGCTGAGAAAAATATGGAAGAAGGTATTTGGGAAAGAAGCGCCTAGATACTCAAAGAAATATCTGATACTGAGACTAGCATATAGAATGCAGGAGGAAGCGTATGGAGAAATGTCAAGAAAAGGAGCAAAAAGACTAGAGTATCTGGCAGATCGGCTAGAGAAGGGAAGAAGAATAAGTAGCGATAAATTACCAGTAGAAGGGATAGAATTAATACTAGAGAGAGGAGAAGAGACGCATGCAGTAATGGTAACAGATAAGGGTTTAATCTACAGAGAAGAATTTTTCACATCATTATCAGCAGTAGCAGGAAAAATAATGGGAATAAGCTACAACGGACCTTTATTATTCGGTATGCGTGATAAAAATGAAAATTGAAGAGAATAAAATGCTAAAAGAAGTAAGGTGTGCGATATATACGAGAAAATCAAATGAGGATGGACTAGAGCAGAAGTTTAACAGTCTTGATGCACAGCGAGTAGCATGTGAAAAGTACATAAAGAGCAGAGAGGGTTGGGTAGCATTGGCCAAAAAGTACGATGATGGAGGTTTCTCAGGAAAGAATTTAGAAAGACCAGCGATAAAGGAATTGTTTGAAGATGTAAAGACAGGAGAAGTTGACTGTGTAGTAGTATATACGCTAGATAGGCTATCAAGGGAAACAAAAGATAGCATAGAAGTAACATCATTTTTTAGAAGGCACCGAGTAAATTTTATAGCAGTAACACAAATATTTGACAATAATACGCCAATGGGGAAGTTTGTACAAACCGTGTTATCAGGAGCAGCACAACTAGAAAGAGAAATGATAGTGGAAAGAGTAAAAAATAAAATAGCAACATCAAAAGAGCAAGGATTATGGATGGGAGGAACTTTGCCACTTGGGTATGATGTAAAAGATAAAGAATTAATAATAAATGAGAAAGAAGCAAAAACAGTGAAGTATATATTTGAAAGATATGTGGAGCTGAAGTCAATGGCAGAAC
>NODE_95_length_2747_cov_2.904869
TTTTTTTTAACGAGGCGGCACCCACCGAGATCTACACAAGGCGTATCGTCGGCAGCGTCAGATGTGTATAAGAGACAGGTAGCAGGTGCATACTGGCGTGGCAATTCTAAGGGCCCAATGTTGCAAAGAATATATGGCACCGCGTGGAGAAATAAGGATGAATTAAATACTTATCTTAAACGTCTGGAGGAAGCAGAAAAACGCGACCACCGCAAAATTGCTAAGGATATGGACTTATTTCACATTCAAGAGGAAGCTGTTGGGCAGATTTTTTGGCATGAACAGGGGTATACTTTATATAATGTTCTTGAGTCTTACATCAGAAAAAAGTTAATGAACAATGGCTACTTTGAGGTAAAAACACCTATTTTAGTAAGCAAAGAGCTGTGGGAAAAATCGGGACATTGGGATAAGTTTCGTGAAAATATGTTCATTATTGATGAATCTGAAAGTAAAAAGCTAGCAATAAAACCCATGAATTGCCCTTGTCATGTGCAGATTTTTAATTCTCACATCAGAAGCTATCGTGATTTACCGATACGTATGGCAGAGTTTGGCACATGCCATAGAAATGAAAGCTCAGGCTCATTGCATGGACTGATGCGAGTGCGTGGTTTTACGCAAGACGATGCACATATTTTTTGTATGGAAAAACAAGTGAATTCTGAAACTGTAAAGTTTTGTGACCTTTTAAAAGAAGTATATTCAGAACTTGGGTTCAATGAAATTTCTGTGAAATTTTCAGACCGTCCAGATACTAGATCAGGTAATGATGAAGTGTGGGATAGAGCTGAAAGAGCACTGCTTGAAGCAGTTAAAGAAGCAGGGCTTAGTTATGAACTTAATCCTGGTGAAGGTGCATTTTATGGTCCAAAGTTAGAGTTTGTTTTGAAAGATGCAATAGGTAGAAATTGGCAATGTGGAACGTTGCAAGTTGATTTTATTTTACCGGAGCGGCTTGGAGCTTTTTATATAGGAGCAGACGGGCACAAGCATCACCCTGTCATGTTACATAGGGCAATTCTTGGAACTTTTGAGCGTTTTATTGGAATTTTAATAGAAAATTATGCAGGAAAATTTCCAGTTTGGCTTGCTCCAACACAGCTTGCTATTCTGACCATTACAAATGAGGCTGACGGTTATGCTACAGAAATCAGCAACGTTTTAAAAGAACAAGGTGTGAGAATCAAAACTGATTTGACCAATGAAAAAATTAGCTATAAGATACGTTTGCATAGTTCAAGTAAGGTACCTATATTATGGATCATAGGCAAAAATGAAGTTACAAATAAAACTGTGTCAGTGAGAAATTTAGGATCGGAAAAACAGGAGTCTTTTTCCTTGGAGGATGCTACTGAATTGCTGTTAAAAATTATTAATTTGAATTAATGGAGCTAAAATTTGCAAGTCAAAAAGAACAATAAAAACAGAATTAATGAACTCATCACAGCTAAGGAGGTACGCTTAGTTGATCATAGTGGTGAAATGGTCGGAATTGTTCCAATAGAACAAGCTTTGGAAGTTGCACAAAGTGTTAATTTAGACTTGGTAGAAATCGCACCTGATTCAACTCCTCCAGTATGTAAGATTCTGGACTATAGCAAACAAAAGTATGATATAAAAAAGAAGGCAAGTGAAGCAAAAAAGAAACAAAAAACATTAACTATAAAAGAAATTAAACTGGGTCCTAATATTGGTGATCACGACTACGAAACAAAATTGCGTCAAGCAAGGGATTTTCTTGTGCATGGACATAGAATTAAAGTCACAATGAGATTTAGAGGGAGAGAGCTTATAAACACTGAAGTTGGACTGAAAAAGTTAGAACGGCTAATTAGAGACGCTGAAGATATTGCAAAAGTAGAATTAGCACCTAAAAGGGAAGGAAATCAATATTCTTTAACTTTAGCTGCTAAGTAGTAAAATCATTTAAAAGTATAAGTTAAGTTACTATCCTCTCTTCAATTATATGACGAAAATGTCTGATTAATCCTTGAACTGGCCAAGCTGCAGCATCGCCAAGTGCACAAATTGTATGCCCTTCTATTTGAGTTGTAAGGTCAAGTAGCTTATCTACTTCACCAGGTTTAATATTTCCTGCTACCATTCTTCTCATAATTCTCCACATCCATCCAGTGCCTTCACGGCATGGTGTACATTGTCCGCAGGACTCATGCATATAGAAATGTGATAATCTTTCTATTGCAGCTATTATGTCAGTTGATTTATCCATCACTATTACAGCAGCAGTACCAAGCCCTGATTGTGCAGCCCTTAATGAATCAAAATCCATTTCAATAGTATCACATATAGATTTTGGAATTAATGGGACTGAAGACCCACCAGGTATTACAGCAAGTAAATTATCCCAACCTCCTCTCACTCCACCTGCGTATTTTTCAATTAATTCACGCAGTGAAATTCCGAGCTCTTCTTCAACATTACATGGATTATTTACATTCCCTGAAATGCAAAAGACCTTAGTGCCAGTATTATTTGGTTTACCCAGAGATGCAAACCACTCTCCTCCGCGATTTAGAATATCTGGAACCATGGCTATAGTTTCAACGTTGTTTATTGTGGTTGGGTAGCCAAAAAGTCCAACACCCGCAGGGAATGGAGGTTTCATGCGAGGAAAGCCTTTTTTTCCTTCAATTGATTCAAGTTGAGCTGTTTCTTCTCCACATATATAAGCTCCTGCACCTCTGTGAATGAATACATCAAGCTGTCTCTTATACACATCTGAC
>NODE_96_length_2722_cov_2.360681
GATGTGAACCCGATTCACGTCTGGTTTTTTTTTTTAAGCTGCCGCCGCCCCCCGAGATCCAGACAAGGAGTATCGTCGGCAGCGTCAGATGTGTATAAGAGACAGGTCATTGAACATACTGTCTTTTCCGGATATGAATGGTGTTTTAAATGCAGTTGCAAAGTTGTAACAAGCCTCTGCAGCTCTCTTTAGTTGCCACAATCTTTCTGGATTATAAGCATCACACCAGCAAAAATTATCGAGCAACGCTAGATGATTTATATTTCCTCCTGTAGCTACGTAGTTGCGTATGGCAGTGTCAATCGCACATGCTGCCATGTGATAAGTGTCAATTTCTCCATAACTTGAGCCAAATCCCTGCGATTTTACAACACCTTTGTTTGAAGAAAGGACTGGCCTCGAGACAACAGCTTCGCTGCACACTCTTCCCTTGCCTTGCAGTGGTTTCAGTATTGATGATCCTTGAACCTCATGGTCATATTGCACCACTATAAACTCTTTGCTGCGTATGTTTGGTCTGCTTAGCATTTCTTTTAGTTCAAAGGTGTCATGCAAGTAGCTGAGACTGGAATCCATTTCACGCTCAGCTCCACCATCGTATGGGTTTTGGCGTAAAATGTTTGCAGGCTTTACCTGCTGGATCCCAGTGTCAAGCACTGGGATGACAGGAAAGGATACAGCAGACTCCTTAGACCACGGTTTCGTCTGTAAATGCACTTTGGGATTACCGTCATGCAGAAATTCAGTTTCGATGTCCATTATTACTTCTCCTGGGGGACATTTAACAACGGCTTTGCCACTTTTGTTGAATTCTCCAATTACACAGACCTCCACATCATGTGTTTTCATGATTTGCTTAAACGCAGGAAGATTTTCTTCTGGCACTGCTAAGGTCATTCTCTCTTGTGATTCTGATATCCATATTTCCCACGGAGCCATACCATAGTTTTTAAGGAGAACCTTGCTCAAATCAACTTCAAATCCGTCTTTTCCCATTTCACCAATGGACGATGATAGACCTCCTGCTCCATTATCCGTTATTGCATTATAAAGACCAAGATCTCTTGCTTCTACGACGGCGTTGGATAATTTTTTTTGTGTTATAGGGTCACCAATTTGCACAATTGTTGAAGGACTGTTTCCCGACAATGCCTCTGAAGAAAAAGTTGCACCGTGAATTCCGTCCCTTCCAACTCTTCCACCAATAATTACGATTTTATCACCGTTTTTGGGTTCTTTTATGTGTGAAGGTGCATTATTTATATTCCGTGGAATAATTCCGATGCTTCCAACAAAAACTAATGGCTTTCCACAGAATCTATCGTCAAAGTATACTGATCCAAGTTGCGTTGGAATACCGGAGCAATTACCAGCAACATTAACACCGTGAATCACTTCTTTCATTATATATTTTGGTGGTAAGATTTTATCAGTACGCTCTTTATCTCTATAAAGTTTGCCTTTTGATTCTTTGGCAAAGCAAAAGTAATAAGTATTCATGATAGGTTCTGCACCTTTGCCAAAACCGACTATATCTCGGTTAACTCCAAGCACTCCAGTCATTGCTCCACCGAACGGATCGAGAGCTGAAGGACTATTGTGAGTTTCAACTTTATCTACAATCAAGTAATCGTCATCAAAAATTATTCCTCCTGCGTTGTCGGAGAAAACTGACACGCATATGTTAGAATTTATCTCACGCGTTGCACGCTTAATATAATGAGCATATAGACCGTCTTTTATTTCATCAATAGGGGAGCAAAAAATATTGTGTTTACAATGTTCAGACCAAGTCTGTGCCAGAGACTCAAGTTCAATATCATATGGATTTCTACCGAGTTTTTTAAAGTAATCCTTGATAGCTTTCATTGCTGCCAGCGAGAGCCCTAAAGTGCCATTACCATCGATTCCATCTCTGCTGATTTTTTCAAGCTCTTGGTCACTCACATTGAGTTTGACAGATTTTGCTCCATTATTACCTGGCGTCATCCCAGTGCTTGACACTGGGATCCATTCTTTTTTTTCCTGGTCATGCGATGTAATGACACCAGGTGTGATATTGGATTTACCATAATATTTCCAGCTATAGTTCTTACAGATAAGTGTGCAATATTCAGTGATAGGGTTGAATTCTTGTTTTATATCATCTTCAGTTGGCAAGTTCCCTTGACTTAGAATCAATTTTGAACTTCTTGCCTTGATAGAAACACTTTCATCAATGTGGCCTTTGCTCATTAGATATTCTCTAACAATTTGTTTTGCCGTGTTTCCTACGTTATCGGTCATGCCAGGTAAAAAGCTTATCTCCAAGCCCCACTTTGCTTGTGATTCTATGAAGTTATATGGAACTTCTTTAAGGTTTTCATTGTAGGAATAATAACGGCAGTCTTGTATGACTTTATTATAAAATAGCCCACAAATTTCTTCATGTAATTTTGATGGTAATTCTTTGCTTATGTAAATCAAGTAAACATTAACTACCCTTCTGCGGCCAACTTGTTCACATTTATTAAAAACTTCTATTCTGATGTTTGCCATGTAATATTGTGAAAGACTTTAATATATCATAGCATAAGAAACTGCGAGCACATTTATATTTTAAATAATTTCTATACAATAAAAGTGTTGTATTAATTGTTACTGTTAGTGGGAAGAGTTTTTACTGTTAATGTGCTGTCTCTTATACACATCTCCGAGCCCACGAGACTAGGCATGATCTCGT
>NODE_97_length_2699_cov_3.566362
TCGTTTTCCAGAGTTATTCATAGCATCATTTTCTCTATCAATTTCCAGCCTGTCGATATTTTCTCCAATTAAGTACATAGTATCACCAGGATCGGTAATTTCTACTTTTTGTAGCATTTGCTTTAAGATCACTTCTAAATGCTTGTTATCTATGCGCACACCTTGCAATCTATAAACTTGCTGTATTTCAGAAATCATATAGTGTGCTAACGCTTCTAACCCAAGCACACGTAGAATATCATGAAGATCAGGATCGCCATCCATCAATAAATCACCTTTACGCACAAAATCACCTTCATTGACTATTACATGCTTACTTCTTGATACTAAATACTCAACTGGAGAAGCTTGCTCATCTACAGGTTTAATTACTATACTGCGTTTTCCTCTACGGTCTTTTTCAGAGAACGTTACATAGCCATCTATTTCACTAACGATAGCATGCTCTTTAGGACGACGTGCTTCAAATAATTCTATAACCTTAGGCAAGCCACCAGTAATATCACGAGTTCTAACTGACTCTCTCGGCGTTCTTGTGATAACATCACCTGCATGAACCTTTTGGCCATCCTGTACATTAAGCACTGCACCAACTGGTATAAAGTAACATGCTTCCACACCACTTGAAAGTGTTATTACTTTTTCATTATCATCAAGCAGTGCAATACGAGGACGTAAATTAGCTACACCAGAGTGCAATTTCCAATCCTTTACTACTCTATTTGATATTCCTGTAGATTCATCCATCACTTCAGTGATTGAAATTCCATCTTTTAAATCCTGGTAAGATATTGTACCACTCTTTTCCGTAATAATAGGTAGTGTATACGGATCCCATTCCGCAACTTTATCACCAATTTTTACTAACTCACCCTCATTTACATAAAGTTTAGCACCATAAGGTACACTGTGCTTCAATTTTTCACTACCAAGGCTATCAATTAAAACGACTTCACAGGAACGGCTTATCACAATTTTATTTCCGTTTTTATCTATAATTATATTACTATTGTTTAATTTTATTCTAGCATTAATAGAAGCTATAATATTTGAGGATTCAACACCTCTAGTCATTACCCCACCTATATGGAAAGTACGCATCGTTAACTGAGTACCTGGCTCTCCAACAGATTGAGCAGCGATAACACCAACTGCTTCACCTATTGAAACAATTTTACCAGTTGCAAGGTCTCTTCCATAACACAAAGAACACACACCAGGACTTATTTCACAAGTTAAAGGCGATCTAATTTTTATAGCATCAAGACCTGCAATGTTGATTTGCTTTACTTTATCTTCATCAATTAATTCCCCTGCTTTTAATAATAACTCTTTGGTTACTGGGTTATATATATCATTTGCAGCTGTTCTACCCAGTACAACACTCTCTAGAGATGCAACTATAGTACTACCTTCAACTATAGCTCTTACAATAAGGCCATTTTTCGTTTTACAGTCATGTTTTGTAACTATGCAATTTTGAGATACATCAACCAAGCGACGAGTTAAGTATCCAGAGTTTGCAGTTTTAAGTGCAGTATCAGCTAAACCTTTACGCGCACCGTGAGTAGAATTAAAGTATTCAAATACATTTAATCCTTCGCGAAAATTAGAAATTATAGGTGTTTCTATAATTTCACCAGAAGGTTTGGTCATTAACCCTCGCATTCCTGCTAACTGCTTCATCTGGGAAGTAGAACCTCTTGCACCGGAGCTAACCATCATATATATTGAATTGTACTTACTATTTTCATCATACAGAGATATCGCTTTTAACATATCATTCGCTATTATATCTGTGCACTTAGACCACTCATCTATAACTTTATTATACCTCTCACTTTTAGTGATTAGTCCGTCTTGATACTGTGCAGAAAATTTCTTAATTTCACCCCTTGTATAATCAACGTGTGTAGCTTTAGTTTCAGGTATGACCATATCGCAACGACTAAAAGAAGTACCAGAAAATGTAGCATACTCAAAGCCAAGTGTCATCAATTTATCAGAAAATACCACTGTAGCACTTTGACCGCAGCTACGATATACTAAATCAACAATGCTAGTTATTTCCTTAACTGTTAATACCTGATTTATTAAATCGAAGCTTAGATTCTTATGTTTAGGAAAAATCTGCCATAATATTAAACGTCCAGGAGTTGTAAAAATAGTTTTATACTGAATGTTTCCATCGCTATTGATGTATTCCATTTTGTACTTTATATGAGAATGAATATGTAGAGTACCGTTGTTTAAGGAATGCTCAACTTCACAAAAAGCACAGAAAAGTGGTAAATCATCTTCCTTAAGTTGCTGTAAAGTTAGGTAGTATATACCAAGCACTATATCTTTACTAGGAACTATAATCGGTCTTCCATTAGAAGGACTTAAAACGTTATTAATTGACATCATCAACACTCTAGCTTCAAGTTGAGCTTCCAATGAAATTGGCACATGTACCGCCATTTGATCACCATCAAAGTCAGCGTTAAATGCTGTACAAACAAGTGGATGAAGCTGTATTGCTTTACCTTCAATAAGGACTGGCTCAAAAGCCTGAATACCAAGCCTGTGTAGCGTAGGCGCTCTATTTAGTAAAACAGGATGCTCTTTTATTACTTCTTCAAGCCTGTCTCTTATACACATCTCCGAGCCCACGAGACTAGGCATGATCTCGTATGCCGTCTTCTGCTTGAAAAAAA
>NODE_98_length_2680_cov_2.393776
TTTTCAAGCAGAAGACGGCATACGAGATCATGCCTAGTCTCGTGGGCTCGGAGATGTGTATAAGAGACAGAAGTATGACCCAGTGGTCAGAAGACACGTATTATTTAAAGAAGAAAAATTAAAGTAAGTATATTATCATGCAAAGCTTACAGCTAAAAGGAGTGTAGCTTATTGCTCACTAGTTATACTGTTTTGCATTAGAGAAAGTCTGTTTGAGGTTTTGAAAGATTACGGTAACTTATATAAGTTACGGGAAATTGAGCCACCTGAATAAGGGCTGAAAATGGTAGCGTTTTTGTCCTGATCTGGTCTTTTTATTGCTTAAATGGGACTTGATCTGACACTTTAAATGATCCAGATAGTCTATATACCATCACACTCTGGGACCATACACTTAGAGGTTGTTCACAAACTTTTGAATTCTTTTGTTAAACTTTTACAGAAAAAAATTGCTTGCGCATATTTTAAATCTGACTATAATCATAGTAAAAGATATTTTAAGAGCTCAAAATCTATCTTTATCTGCAGACTTTTTTCATTAAATTCATTAAAAAATGTGGCGTATCTTCTTCAGCGTACGTGGGTGCACACACATACTTAATCTCTGTCGTATGTGCGCTGCACTTTTTTTCTAATCTTTTTTACACAGGAGGATTTTATGTCCAGAATTCCAGATACTTGATCTTTACTTTAGCTAAAAACCAATAGGCGCCTATGGTTTTTATAAAGAAAGTTTAGAAAATAACCAAAAACCACTTGCCATAAAAAGTAACTATATTAGTATAATATTCACATTTATATGTTAATATAGATATAATAAGATTAAGGATTATATTATGGTAAAATTTACACAAGATTCTGCTTCATTGACATTGCATGGTGTTGATTTACTTAATTTGTTCCACAGACAGTGTGAAAATAAATACGAGGGTAATGATTTATTGACAAAAATTAATAGATCTTGGTGTAAGGCTGACTGTAATAGAAATATTAAAGCTCCTGAACACCATTCACCAGAAAAAGTAACACTTAGTGAACAGTTAACAGATATTGCAAGTAATCTCCGTTTTGAGAGCATAAAATTATCGCTTATATCAGATGAAATAGACAATTACAATTCAATGTCTTTTTAATTAGAGTAAAAGAAGATATTGGTTATCTTCTTTTTTTTATTTCTATGATTAACTACTTGAATTTAAGTTCGTTCAGGCAAGATAATTATGAGTAAAAATAGCAGATGCAAGTAGCTGGCACACAGCTGTACGAGCATTCATTTTTGAGGGCATAGCAAATGGTGTCATTCAAGTAGCTGACATTGGCTTGCCCTAATCTCATCAAGAACGTTGTGCTTTAACATAATATTTTTATGCTTACCAACTTAACTGAATCCCAGGCCGGGATGATATACTTCTGGTAGATAATGTCGGTATAGTTGTGATTGGAATAGAAAGCACTAAGTTTGCAATGCTATCTGAATAGATAAAAGAACTCATTACTCAGTGAAACAAGACTTGAAATTTTGTGCAATGCTGCTGATTATATCTAGATATGCATCCTTTCCAAGCTCTACATCTGATCCAATAGGATCAAGAATCACCATTTTTACGTCACTAGAAAAGACATTAGGCTTTATGCTATCCTCTCGTGAATGAGAAACAATACATTTAACGTTTTCCTCTTTCATTACCTTTTTTAATTTCATTAAACTCTTCATACCTATGTAAGAATCTTCTTCTATAGAAAGAATGGCGCTTGGGTAACTTAAATCAAAATATTTTTCGAAATATTGATAAGCATCGTGAGTAACTATGTATTTTTGATTTTTTAACTCATCCAATTCTTTCGTAATTTTTTCTACTTCTTGGTCTATCTTTCTTATAGCCTCCTCTGCGTTAGTATTGTATCGATAGGCATTTTCTTTATCTATATTAGATAATGTTGCACTGATAGAAAGTATCATACTTTTTGCATTTTCAGGACTCAGCCAAATATGCAAATCTTTTTCATCTTGAATGTGACTAGAAAATGAATGTGATCGAGCAGGAAGTAGATCAATTGCACTTGATAGCGGTATTAACTTCTTATTTTCTTTAGCGAAAGTTTTAATGAATGTTTCCAAAGAATCATCGATATAAAATATAATATTACTAGATTCTAATTTACTTGCGTCTGAAGGCCTGAGCATGTAGTTATGTTCAGACACTACTTCGTACATTAGTAGTTCTGGCTTTGAAATTCCATCTGTAACAGAAGCTACAAGTGAGTGTATAGGTTTGATTGTAGCTACAATTTTTAAATTGGATGAAAAGGCACTATTGTAGTATAATGTAAATGAAAGTAATAGAAAAAAAAACAGTAAATGTCTCATATAAATGTTGAGAAGAAGTCAATTTTTGCCAAAAAATTAAGTAGTGTCAATAACTGCATTCTAAAAATAGAAAACCTTACTCTTTCATACGGTAATAAAAAAGTTCTTGATAATATCAATATATCAGTACAAAGAGGAGATATAGTTACAATACTTGGTCCAAATGGCGGAGGTAAAACCTCTTTAGTGAAAGCAGTTGCTGGTATAAATAAAGGTTTTATTGGCAGTATTGTATCTGTCTCTTATACACATCTGACGCTGCCGACGATACTCCTTGTGTAGATCTCGGGGGTGGCCGGATCATTAAAAAAA
>NODE_99_length_2662_cov_3.276983
TTGTTAAGTTGCTTGATGAACTTTCAGGACATTGATAAAGTTTTTCATACTTACTGAGTGCCATCTCAACATTTTTTGCCATAGCGTTAAGCTCTCTTTCTGTAATTCCTTCTTTTATAAAAAGCGGATTATTCAATGGGTCTAAACATTCTTCCCCTGTAAACTTCTTGAACATTAAATAACCTAACATGGCTGTTCCATTAAAATCAACTTGTGAAGAGTAGATGGGACTTCCAGCCGAATGAGCAACAGATTGCTATGCAGAAGGTAAAGTAGGAGTATTTCGACCCAATGTAGAAGCAGTTGTCCAACTAAATATACTATTAATAAGAGAGGAAGGTTTTACTGCACTGCTTGCTGCGTTACTTGCCACGCTGCTAGCTTCCAATTCTTCTTTAAGACTTACTTTAGTAGAAGTTAATATCGCTTTGCAATCAATTGAAACGGCACCACTTAATATAGATACTATTCTTTGCATTGCACTACTGTTATTACACATATCTCTTCTGTAACCTCCAACAACATCCGATGCTGTTCTGCCATTTACATCTTTAATACTAATATCAGCATTGTTGCAAAACAAGAGTTTTACCATATCTGATTGACAATGAAACGACGCTAAGTATAAGGGTGTAAAACCTTTATAATTTGTAGCTAGCACCACTATCAATTAGAAGTTGTGCTATTTCCTGTTTACCATTAATAGCAGCAATGTGCAGAGAAGTATTAAAATATTCAGTATTAGTAGCATTAATATCAGCACCTTCATTAAGCAAAAGCTGCAATATTTTTAAATCGCACTTGTCAGTAGTAAAATGTATAGGTTTTATACCATGCCTTTCACTACTCAAGATTTCGCTTTTTATACCTATACTCTCCGCCTCTTTAATGCACTTTTCAACTTTCTGAAAATTACCTATGCTTATAGCAGCAAGTAATTCTTTTCTTAATTTCTCAACACTTATTGGCATAAAAACACCTTTAAAAAAATAACATTCCCGGCTTTATATCATGTAATTGAGTATGCAAAAGTGAAATTTATAGAGAAAAAATTTCAATAGTGAAGAATTAGGTCTTTCAACAACCTATCACGCAACTTTTTTGCAAAATATTTTAAGCCCCTAATTCAAAATTTTTATTACTTGATAATAAGCAATCTGCTTTAGAAGAGGAAACAAGGGATAGAAAAACAAGCACTCAGACTTGAGTGCTTGTTTTAACTGATTTAGAGGTGCTTTTGATGACGCACGCCTTTAGATATTGTGAAGTTGCTCAGTGAGCTTTCAGGATACTGATAAAGTTTGTCACACTTGCTAAGTGCCATCTTGACATCTCTTTCTAGAGAATTAAGTTTTCTTTCTTTAACCTGTCTTATCGTTAAAAGTGAATCATCCAGTGGCATTGAATATCTTTCCCCTGTGAATTTACTTATTGCTATAGCAGTTAGGAGAACTGTTCCATTACAATCGACTTGTGAAGAACCAATTGAGCTTCCAGTCGAATGTGCAATAGATTGCTTTGCAGGAGGTAAAGCAGGGGCACTCTGAAATAGGCTACTGAGTGCAGCAGTTGTTGAAGTTCCTATCCAACTAAATACACTATTAATAAAAGAAGAAGGTTTTACTGCGCTGCTTAACACACTTGTACTATTATGATAGCTAAAGTTATTGCTAGCTTCTATTACCTTAAGATTTGTCCTAGAAGCTAATGTCTGACAATTAACTTTATCAGCACATTTTAATATAGATATTATTTTTTGCCTTGTATTACTATTACATATAGATTTTGGATCATCTCCAACAACATCCAGTGGTATTCTACCACCCGCATCTCTTATATAAATATTAACATCATGCTTGATCAGAAGTTCCACCATTTCCACTTGGCAATGGAAAGACGCTAAGTGCAAAGGCACCTTACCCATTATATCTTGCAAATTGATCTTAGCATAACGACTAAGTAGAAACTGTCCTGCGTCTTCTCTACCATATTCAGCAGCAACGTGCAAGGCAACTCTCAAACTTTCACTACTAGCAGCATTAACATTGGCACCGTTATTAACCAAAAACTTCAATGTCTTGAAGCTATTTTCTTTAACAGCAAAACTTATAGGTTTCATACCGTATCTTTCACCAATAAAAACCTGATTTTTTAGTTTCATCATCACTGCAGTTTTGATACATATGTTAGCTTTTAGAAGACTATGCTCTTCTATAGCAACAAATAACTCATCTATAAAGTTCTCAATCCTTATCCGTTTTTGCATATATTGCATTAAATACTTCCCAAATTACACCGTTCCTGGCTTTATATCACACAAGTTAGTATGCGCAAGCAAAATTTACAGAGAAAAAATTTCAATGGTTAAAAATGAGGTCTTCAGCAACTTATCACGTAACTTTTGTGCAAGATATTCGAAGCCCCTCATTTAAATTTTCAGTACTTGATAAGAAGCAGTATGCTGAAGAAGGAGGAAAATAAGCACTCAAACTCGAGTGCTTATTTTAAAGGGACTTTTGATGCATGCCTTTAGATATTGTTGAATTGCTTAATGAATTCGAGGACATTGATAACGTTTTTCACAATTACTACTGTCTCTTATACACATCTCCGAGCCCACGAGACTAGGCATGATCTCGTATGCCGTCTTCTGCTTGAAAAA
>NODE_100_length_2654_cov_2.858750
TTTTTTCAAGCAGAAGACGGCATACGAGATCATGCCTAGTCTCGTGGGCTCGGAGATGTGTATAAGAGACAGAATTGTCTTTGCTTGTGCTGTTCAACTGTGACATCAACCATTACATTCAATGGAAGATGATCTGAAGGGTATCTCTCTTGTTGGAATTATATCATCTTTACCCAGGCCTTTCACCGTACGCTATATACTCCTTTATAACAGGGGATAAAAAGCAAAAATCTATTCTTTTTTTGAGATCATATACAGATTCTAACAATTAAAATCTCACAACAAATTTGTTGTTTCATAGCTTTTATATAATCTATAATTGCAACTGTTTTAACATTAATCAGAACCTAAAAGAGGCTTGTTATTAATGGATTACTTATAAAATCTTATGGAAAGTAGAGCTTGGTTCATTTGGCTGATCAGCAACTTAATTGTTATATTCAGCAATATGCAAATAATCTACACCTTTATAAGTGTGGCTCTTGAAAAAGAACTTGGGATCACGATTGCGCAAGTTGCACTGGCTAATTCAGCATATACTTGGACTTTTGCTATCTCACAATTTTTTAGTGGGGCAATGTTTAATGTTTTTTCCAGCAAAAAAATTTATTTTCTCTCATTATCGATTATGATCTTTGGGTTTTTTATCCTTATTAGTAGTGACAGTTTTGTCCATCTAATTTTATCTCAATTCTTGATTGCAATTGGAGCATCATTTGGTTTTGTTGGAGCTGCTCATATAAGTAGCACATATTTTCCCATTACCCAATTTGGACTGATGTTCTCACTAGTGCAGACAATTTCAAGTCTTTCAGCTTTGATGATTCAAATGTTGTTCTCTAGCTTCCTTGCTGAAGGTATGGATTGGAAGAATTTGATTGTATACGTAATATTATTTGGCGTATCGATATTTGTACTTATGTTTTTTTATCCGAAAGGACTTTCAAAAAAAAGTTTGGAAAAATGCACAATAAAAAGCTCTATAAAAACAGTAATATGTTCTATACTAACGGTGCTAAAATTAAGAGATATCTGGATAACTTCAGTAGTAGGTGCTATTACTTTTGGAACATTTTTAGCGCTTAATATGCTGTGGGCACCAAGGTTACTAAGCAACTTAGAACTAAATACAATGGAGTTAGGTGTGGCAACTGCAATATTGTGGCTTGGTCTTGCAGTTGGTGCTCCAATTGCAGATTTAATCTCAAATCTATTTAAAAATAGAAGGCACGTAATCTCTGCTTTTGCCATATTGCAAGGTATTTCAGTTATTATTTTACTATACGGCAATTTAACAGTTCATATTATATACTTTTGTATGTTAATGTTTGGTTTTTTTGCAGGCGGACATATGCTTAATTTTACTGTTGGCAGTGAGATTGTTGAGCAGAAGTATATTAGCACATCATCATCCATTATCAATGGATTTATGTTTGTTATGAGTGGAATTTTAGTGTCAACTTTAGCACTTTTTTCAGATCATCAAATGGTGCTTTTCACAATATTTGCAATGTTAACATTTGCTAGTATTTTTAATTATGCTACAAAAGAAACATACTATAAAAATAAAGTAGCTGAATCTTGAGTCGACTGTTATATTATATTAACATACTATAATAAATTATGACAACAAAAGACACACCAGTAACTAAGGCAACAATAGCTGAATGTATAAACCAGGAAATTGGATTATCGAAAGAAGACTCTATTGCAATAATAGATGATATATTGGATGAGATAAAAACGAGCTTAGCAAAGGATGGGATAGTAAAAATATCTTCATTTGGAACATTTTTGGTTAAAAACAAGAAAGAAAGACCAGGAAATATACCAAAGACATTGGAAAGGGTAGTAATTCAAGCGAGAAAATCAATTTCTTTTAGACCTTCAAAAATAATGAAGAAATTAATAAATAACCGATGAATAAGGAAAAATTATTTTACACAATTGGAGAAGTAGCTAAAGAACTACATTTGGAGCAGCATGTTTTAAGATTCTGGGAAAGTCAATTCCATCAAATTAAACCCATAAAACGGAAGGGAAGAAGACTATATGATCATAAGTGTATAGAGGCAATAAAGAAAATAAAATATATGCTATATGACAAAGGATATACAATAAAAGGAGTACAAAAGGAATTTGGTAACGATGTAAGAATTGATCATTATTCAAGAAATTTGTTGCAAGAACTTACCGATTTAAGAGACTATTTGACTGATAAAATAAATGAAGAAAGTAATAAATAGACGAAAAACACTATAAAGTTTTGTGAAAGTTGATATATCTAGAGATAAGTGTATGTGTCGTATAGCCTTGTTTTTTATATTATCAGCAATACTGATAAGCTGTGGCCTGCAAAAACCTGCACCTGTAGTACTTAAAGGCGAAGAATTTTATGGAAAAAGAGACCTGGAGTACACAAGGGAGTATCATCTGATTAAAGAAAATGTTGATTCTTCGCTGCAAAAAGAAAGTAGAAAAGCCTTCGTAGATAAGGTATATAACAATAATGTACAAAGCATGTGTAAATTTGTAATACCGGTTAAAGGTGCAGTTATCTCTTCTGATAAAATATGTCAAGATCTGTCTCTTATACACATCTCCGAGCCCACGAGACTAGGCATGATCTCGTATGCCGTCTTCTGCTTGAAAAA
>NODE_101_length_2651_cov_2.541181
CCTGTAGGTAAAAAAGAATTGTAAGTCATAAAAACTCTCTCTAAAAATATTATAGAACTATTATAGGTCAAAATAATTAAAGATTTAATAACCAGATTGCCAAATTCAGCATAACTACCAACAAGTATGACTCAAATTTTCCTTCAGTTTTTACTATATCTTCGCCAATTTTGCATACAGCCCATCTTTACTCATTAGAGAATCATGAGTACCGACTTCTTCCACTTTCCCGCAATTAATCACTATAATCTTGTCAGTTTTGAGTGCGGTTGATAGTCTGTGTGTAATTATAATTGTTGTTCTGTTTTGCATTAATTTACTCAGTGCTTTTTGAACTAGGTTCTCACTTTTATAATCAAGGGCGGAAGTTGCTTCATCAAGTATTAAAACCTGAGGATTTTTTAGTATTGCTCTTGCTATTATGATGCGTTGTTTTTGTCCTTCAGAAAGCTTCAGTCCTCTTTTTCCTACAAATGTATCAAATTTATCCGGCAGTTTATCAATAAATTCCATCGCATAAGCGCTAATAGCTGCTTGCCTGACTTCCTCATATTCAGCACCCGGTTTGCCGTATAGTATATTTTCCATTATTGAGCAAGAAAATATCATGTGATCTTGTGGTACTAAGCCAAACAGCGATCTTAGGTCATTTAGCGCAATTGTCTTAATATTCTGTCCATCGATAGTAATACTGCCTTCACTTGGATCGTGAAAACGGAGCAAAAGCTTTAAAATGGTGCTCTTGCCACTGCCAGATGGTCCAACAATTGATACTGATTGGCCTGCCTCTATAGAAAATGATACGTTATTTAATGCTGGCTTATCAGCATAAAAAAATGTTACATCATTAAACGAAATTCCTTTTTGAACACTATTGATCCTTATAGGATTATCACTATCTAATATAGAGCTTTTCATATTTTTAAATTCAAATAAACGCTCTACTATTCCAAGACCTCGTTGTAAATCACTGATATTATCGCTCAAATTATTTATAGCTCCTGCCGCAAGCGCTGAATAAAACACAAATGAGGAGAGTTCTCCAATGGTCATATTATTACTTAAGACTTCTTTTATTCCAAAAAAAAGCAAAATAACTAGCGAACCTATCACACACGTGATAACTAGAGTTACTAAAATAGCACGCAAGAGTACTAATTTTACGTATGATTTTGATACTGAGTTTAGATGTTTCTGAAAACGAATTTTTTCATTTTCTTCTAGTACAAATGATTTAATGGTTACTATAGATCTAAAATTTTCCTCACTAAATGATGCAAGCTCACTTAATTTATCCTGAGCAAAGCGTGCATAATTGCGAACTTTTTTTCCAAGTGAAGTCATAATAATGAGCAGTATGGGTATTATTGCAGCTGCATATGCGGTTAAATGTAGATTTGTGTATAACAGCATTGCAACACTACCAGTTAGTACCACTGCATTCCTCAATATTGTCAATAAGCTGCTGTTTATTATCGATTGCAATGCAGAGGTATCAGTAATGAGTGCTGAGATAACATCTTGCACACCTGTATTCTCAAAGAAACTTGGTTGTAAATCAGTAATACTGCTATATAAGTCATATCTGATTCTTGCGACAACTTTTTCGCTGCCAATGCCAATGAAATATAACCGAATAAATGCAGTGAAAGAAATGCCTAAAACTATCAGTATTGCAACTACGAGCTTGGTAGTAAAGTTATGCTCTGCGCCAGAATCAATTATGTTGCTTAAGCCCCTACCAAAAAGAAGAATCGTTAAAGCTGAAAATAGAACTGCAATAAAAGCTACGGTAAAATAATGTAGACTAGGTTTTATATAGTAAAATAGCTGCTTAATGTTAGATCGCATTTTATTTTAAAGTTAAGTATTTAGCTTCAGGAAAAAGTTACAATATTAGTTTACAGTGTACTTCGTTAGAGCAATACGTTCAAGAAACTTTAGCTTGATTTCTACTCAAGGAAAAACGCTGCGAAATTACAGAAAGTTAGCAAAAAAACTACTGAATAGACCAGAGTTTATTTTGTTCCAATGTGTAACGCCACTATTCCATAGCTCATATTATAGAACTCAACATTCTTAAAGCCTACCTCTTCAATTTCCATTTTAAAATTAGTTTGAGTTGGAAATTCTCTTATGCTTCTTACTAGGTATTCATAAGAACCCTTATCTTTAGCAACTATGCTACCAATTTTAGGAATTACTTTAAATGAGTATAAGTCATAAAATTTGGTGAATATCTCATTTTGATAATGCATAGGGGCAAATTCCAAGCAGACAAATTGTCCATTTGGCTTTAGTACCCTATATGCTTCACTTAAAGCCCTCTTACGGTCGGAAAAGTTTCGAATACCAAAAGCTACTGTATAATAATCAAATTCGGAATCTTCAAATGGTAAACTCTCTGCATTTGCACATACCCAATTGAAATTTAGCTGATTTGAATTTATAGCTTTATCACGCCCTTTGTCCAGCATGTTTTGATTTATATCACATACTGTAACTTGAGCACTTGGCTCCCCTCTTGCTATTCTTATAGCTATATCTCCGGTTCCTCCAGCAATATCCAAAACCTTGGAGTGCTTTTTAAAATTCACACTACTTACCATCTTCTCTTTCCATAGCCTGTGCATTCCAAGGCTCATTATATC
>NODE_102_length_2620_cov_2.491152
TTCAAGCAGAAGACGGCATACGAGATCATGCCTAGTCTCGTGGGCTCGGAGATGTGTATAAGAGACAGGATATATACCTTGCAACAGATCCAGACAGAGAAGGGGAAGCAATAGCTTGGAATGTGATAGAGGCACTAAAGGAAAGAAAAGCAATCAATGATGAAAGCAACATTCATAGAGTAGTCTTTAACGAAATAACAAAAAGAGCAGTGCAAGAAGCTATAAAAAATCCACGTGAAATTAATATGGACTTAGTGCGTGCACAGCAAGCACGCAGAGCTTTGGATTATCTAGTTGGATTTAGCTTGTCACCGCTGCTGTGGACAAAATTGTCGGGAAGCAAATCTGCAGGGCGAGTACAGTCTGTTGCATTAAAGCTTATATGCGAACGAGAGGATGAAATCAGTAAGTTTATAACACAGGAGTATTGGAGCATAAAGGCAGAAATGCAAAATAGCAAAGATGAGGCTTTTTTTGCTATGCTAAGCCACTATGACAATAAAAAGCTAGAAAAATTTGATATTAAGAATGAAGAAGAGGCAAAGAACTTAGTCAGGGAGATCGAGTCAAGGCAGTATGCTGTAAGCACAGTAGAACGCAAGCAAGTTAAGAGAAACCCGCTTCCTCCATTTATCACCTCAAGTCTTCAGCAAGATGCAGTGAATAAACTGTATTTTAATGTGAAAAATGTTATGCGAGTAGCGCAAAATTTATATGAAGGTATCAATATTGGTGGTGAAACCGTAGGGTTGATAACTTACATGCGTACAGATGGTTTTCATATTGCAGATGAGGCTATAAACTCAATCAGGAGATCAATTAAGTCATTATATGGTGATAAATATTTACCGCAGTCTCCTCGTAAATATGTAAAAAAGGTCAAAAATGCTCAAGAAGCACATGAAGCAATTCGTCCAACTGATATCAACAGAACGCCGGGTAGTATTAAGGATTACTTAACGCCAGAGCAATTTAAATTGTATGATTTAATCTGGAAAAGAACCATTGCAAGTCAAATGGAATCGGCGATCCTTGATCAAGTGGTAGTTGAAATTAGTTCTACTGACCAGAAAGTAATTCTGCGAGCAAGTGGATCAAGTATATTCTTTGATGGTTTTTATAGAGTCTACCAAGATAACATAGAAGCCGAAAATGAAGGCTTGCTGCCTGCCATGAAGGAAGAGGAAACGTGCAAGTTGATTTCTGTTGATCCGAAACAGCACTTTACTCAACCGCCACCTCGTTATAGTGAAGCGAGTATAGTAAAAAAAATGGAAGAAGTCGGTATAGGTCGCCCATCAACTTATGCAACAATTATTTCGGTATTACAAGATCGTGAGTACGTTTCATTGGATAACAAAAGATTTATTCCAAGCAGCCGCGGTAAGATCGTAACTATATTTTTGGAAACTTTTTTTCAGCGTTGTGTAGAGTATGACTTTACAGCACAAATGGAAGAAAGGCTTGATTCAATCTCAAATGGACATGCAGATTGGAAAAAAGAATTGAGCCATTTTTGGGTGCCATTTTTTGGTCATGTAAACTCTGTCAAGCAAATGACACATGATGAAATTTTCAGTGGCATTCACAATTTGGTAGTCGATTGGTTTTGTTCAGAGGAAGGAAAGGAAGAAATAGGTAAAAAATGTCCTAATTGCTCTGGTGGCATATTGAAATTGAACTTTGGAAAAGCCGGGATGTTTCTTGGATGTTCTAACTATCCTGAATGCAACCATACAAAAGAAATTACGGGCAGTAATGACAATTCAGAATATCCAAAAAGTTTGGGTATAGATGATGTGACAGGCCAAGAGGTAATGATCAAAAAAGGTCCTTTTGGACTTTATCTGGAGTTTAATAGTGAGTCAGAAAAGAAAAAAAAGATTTCTGTACCAAAAGATATAAATGTTAATGATATTGATCTAAATACCGCCACTCGATTACTTTCCCTGCCGAAAATAATCGGAGAACACCCAGAAACTGGAAAGGAAGTAAAAATAGGTCTTGGACGATTTGGGTACTATATTCTCTATGATGGTCGATACTTTTCTCTTAAAAAAAGCTCTAAGGAGGTATTAGACACACAATTAAACGAAGCTATACAAATTATTGAGAGCAGCCCACGCAAAGAGCTAAAATCTCTTGGTTTTAATGAAAAGGGAAAAGAAGTTTTTATCTGCAACGGTAGGTACGGATTCTATATAAAATGCGGTAAAACAAACGTTGCGTTGGGCAAGAATGCAGATATTGAAAGTATAGATCTGAAGAAGGCTTTAGAGTTAATTAAGAATAAAAAGTAGACTTCTTGCATAACCATTCTTTATATGTTCTTTATTGTTGTTCCAGCCCTACACGCTGGAACTGAGAAAAAAGAGCCTGAATTACAAGAAAGAAAATATTCAGATAACGAGAAAGTTGTCACCTGGTTAGCAGCTACAGTCGTGTGACGCAGACGTGCTACCAGGAAAATGTCTCTATCAGAGTTAAGCTTTGCTGGCAAAATGAAAAGTAAGACCAGCTTCTATACCGTGTGTGTGAAACACTTGATTGCCTATACCTGTCTCTTATACACATCTCCGAGCCCACGAGACTAGGCATGATCTCGTATGCCGTCTTCTGC
>NODE_103_length_2612_cov_2.343590
TAATGATACGGCGCCCACCGAGATCTACACAAGGAGTATCGTCGGCAGCGTCAGATGTGTATAAGAGACAGTGTTTAGCCTTTCTACTTTCTCTTTGATTAATTTTTGACTTTTCGAATAATACATAATCCATATTTCATTAAAAATTTTTTCTCTTTTCTCTTCTTGTTTTAATTTACTAATCTCTTCCCGCAACAACTCCAGTTCATCACTACAATCCCCATCCTCATACTTTCCTCTATCGTACCGGCTTTTTTTTCTTTGGTCAGATAACACTTCGTATGCTGCTTGTATTTGATTGAATTTTGTCGATCCCTCTTCAAATGGAACTTGTCGATCTTCTTCCGACGATGATAGATGCAATTTATCTGGATGAAACTTAAGTGCCAATTTGCGATATGCTTTTTTTATCTCATCGTGAGTAGCATCTCTTTTTACTCCTAATATTTCATAATAATCAGGCATTTGTTCCTCCACTATTTTTATACATTTTTCATTATATCACTAATACCACATCTTTATGAAAGCACGGTACTGACATATAAACGTTTTAGCAAATATTGTAATAATTGTCAATTTATTAACAAATTGAGTGAAAATTTGTAGAAAAATGAGTTGTGAAAATGAAGGTTTAGAATTATTCCAACAACAGATTAATTTATATATTAATATTGCTCAACTTTACAGCATAATCAGTTAGCATAATTTCCACAAAGCTACAGAAGAGTTGTTTATGGTAATTGAGGAGCTACAACCGCATGACGTCTGCCATTAATAACTATTTCACTTATTGCAACTGCTGCAAAAACAAAACAATAATATACTTTTGTTAGTACAGCAATAGGTGAAAGAGAGGCAATGCTGCTTGCTAGCAATATTTGAGAACCATAAGGTAAGATACTTTTTGTGATCGCAGTAAATATTTCTAATAAATACGCACTACGGTGTGGTGCAATGTTATATCTTTGTGCAAGTCTTTTCGCAATATTACTAGTTAATAAAATAGCAACAATATTGCTGGAAACCAAAATAGTAAACATAGATGATATTCCTGCAATCATAAGTTCAGCTTGACTTCTTGTGAGATTCACCTCATCGGTGAATTTATCTATCTTTTTCTGACTGTATTCGTACATTAAGTGGCTTAATCCACTACTGAAAAGAATAAATATCATTACCTCATTCATCTTGTTAAAACCCCTACATATATCATGAGAATAATCAATAATAGAATAATCAAAAAAAGCTATTCCTAATATTCCAGCAACAACCATATTAACAGCTAATGTTACCAGTGTGTTTATTTCAAATAAACCCATAATTATTAAAGATATATAAGGGATAATTTTGACTATGGATAAAGAATTCAGACTTGAGATAGAAACAACTTCTGTGCTATTTGAAATCATTACTAGATAAGTAAGTATTATAAGACCTGTAACAGATCCTGTCTTTAGGGTTAGTTTTAGTTTATCCTTTACTGAAGCTCCTTGTGAAGAAGTAGCAGCAATAGTAGTGTCAGATATCATTGAAAGGTTGCTGCCAAACATAGACCCACCTATCACAGCTCCAACGCCCACCGCACAATCAAAAGCTCCATTTTGTGCTAGATTCACAGCTATTGGTGTTATAAGTGCAATAACTCCGATTGATGTGCCTATTGCACTTGCAATAAACGCAGAAATTAAAAACATTCCAGGAAGTAATAATTGTGCTGGAAGAAAGCAAATAGTTAAGCTAGCAATAACATTTATACTACCAAGCGATTGAGTAACAGTAGAAAATGCCCCAGCAAGGAGAAAAATCAAACACACGGTAAGAGTAGTTTTATTTCCCATACCTTTTATAAGAGTATCAACGCTATGCTGAATTTCGTTTTTATTGAATAGAATAGCAAAAAATAATGCTGGTAATAGGCAAACTAACGGTGAAATTTGATGAAGAGGATTGTCAAGTCCTATAAAGGAAAAATAAGTACCACTACCAAGATATAAGGTTAAAAAAATAATGAGAGGGAGAAATGCAAACACTTGTCGTAATTAAATAAATTGAAAATATACTAGAATAAGCTATTTTAAGCAACTACTAATACAGTGTTTTTCTAATAATTTTGAACATCTTAAGCCATCTACTTTTGAATAAATTCCATTTGCATTTCTTGTATACTATCCTCTATTTGCTTTATTTGTTCTATTAGCCTTTCCTCTAAGTCAAAATTACCGCCCAGCCTTGCTTTAATTTTTTCTTCTTGTAATACATTTAATTCTTTCCGTAATACTATGTTATTCCAGACAGTTTCTGCCGATCTCTTCTCGCTTAATTGACTATTTAGTACGCTAGTTTTTTCAAATATAAACTTTATAACACTAGACTCCTGTAGCAGAATTTCTTTATTAAAGTTGCTCTCACTAGTTACCATATTAATTACGCACTGTTGTAATCTTTTCATCTCATTAGTAAATTCGAAATGAGAAAATTGCTCAAAAAATATAGGACGGTTCAAGATTTCAGGAAATTCTACGGCTATACGCAAAATTATGGCCTGATTTTGCTCTGCTTCAATTAGCTCTGGAGATTTATTGTAAAGATACTCACCTTGTGTTGCTTTGCTA
>NODE_104_length_2602_cov_2.382574
AAATTAAAGGTAAGGTTATGGCAATGGAAATTTCAAATTGGCACGAATTATTGAGTTTAGTTAATGTTGACAAAGATTTAAGCAAAGATAACGTAATTGAAAAAATACAAAATGAGCTGAAAAGATATTAAAAGGAATATGAAGAGTGGGAAAAGTCTGGCTTTGATATAAATTATGTGTTTAAAGATGGTGAAAAAGCGACTCTTTTGCACTTGGTGGCTTCCTTTAACCTAGAAAATATAGCGAAGGCTCTCATGGAAAAAAGGGCAAATGTTAATGAAAAAGATGTAAAAGGAGATACTCCTTTACATAATACTACTTATCTTGATAGTATAAACATAGCAAACGCTCTCATAGAAAAAGGTGCAGATGTTAATGCAATAAATATATGGAGAAGGACTCCTTTACACTATGCTGCTTTATTTCGCAGTATGGCCATAATAGATGCTCTTGTAGAAAGAGGTGTCAATGTTAATGCAGTAGATATGTGGGGAGAGACTCCTTTATACTATCTTAATTGTCAAGCAATCAAGAAAGGGTGGATTGCCGGTGGAGTAACTGCATTATTAGGTACTGCTATATCTATAGCACTTTTTACAGCCGGAGCAATTACAGCTGAGTTAATACCTATAGTGATAGCAGTAGTTGCAATTACAGCAACAGCACTAATAGTTGGCAATGCTATATATAAATTGTCAAAGCCTGATACTCAAGTTGATAAACCAATCTCAGCAAATCGACAGCAAGAAACTGCTAGCGATAGTAGGGTTGCCTAGCGATTCTGCCACAGTGTCAGCTGCTTCAATGATATCCATTTGTTCCTATAATTGTCTTTTCTTGGCTACCTTATTTTGCTATTCTGCTGAACAGAGACAAATTTACTTTCTTACTTCACTCACTAAAATTTTAATATGGCGTTTCTTTCCTGCAGATAATTTTATAAATGGCTGACCTTTAAAGCTTTCAGATTTTATTGTATAGTTAACATCGTTTATAGTATTATCATTAACTTTGCATCCATTGCCTTGTATTAAACGCTTTGCCGCACCTTTTGAAGGTTCAAAACCGGTGTCATACAGCAGGTCTATCAAGGGAATACCATTTGCAATTTGTTCTTTTGTAATAGTGTAACCAGAAAGCAATGAACTGTCTTCATTTTCAAAAGCAGAGATTGCAGCAGATCGTGCAAGTTCGGCTTCTTTGCAACCGTGACATATTTTCGTCACTTCTGTTGCCAAAACCTTTTTTGCTTCGTTTGTTTCTTGATCCTTCAAGGACTCTAGTTTTTTTATTTCATCAATTGATAAGTCGGTGAAAAGTCTCAAAAAACGGCCAACATCTCGATCATCAACATTGCGAAAATATTGCCAGTAGTCATAAGGATTTAGCATACTGCCATCAAGCCATATAGCTCCACTTTCAGTTTTGCCCATCTTTTTTCCTTGTGCATTTAGTAAAAGAGGCGTGGTAAGACCAAACAGCTCAGATAAATTCAACTTTTTGCCAAGTTCAATTCCATTTACTATATTTCCCCATTGGTCTGATCCTCCAATCTGGAGACGACAGCCATACTTTTTATTCAACTCGACAAAATCATAGGCTTGTAACAACATGTAGTTAAACTCGAGAAAGCTTAGATTTTGCTCCCTATCTAGCCTAATTTTCACACTATCAAAGCCTAACATGCGATTTACAGAAAAATGTGCACCTATATCACGCAAAAAATCTATGTATTTTATGTTATCTAGCCAATCTGCGTTATTTACTACCACTGCGCCAGTCTTTCCATCATCGAAAGATATCATTTTCTCGAGAGTTTTCTTTATAACTAGTATATTTTGTTTGATATCTTCTATCGGCAAGAAGCTTCTTGCTTTGTCTTTGCCAGAAGGGTCACCAATTTTTGTTGTACCACCTCCAAGTAGAACTATTGGTTTATAACCAAATTTTTGTAGGTGGCGGAGCATCATAATTTGAATGAGACTACCAATATGCAGACTTGGTGCAGTGCAATCAAACCCAATGTATGCAATTATATAATTATCTTGTGATAATAGCTGGTCTAACCCTTCAATGTTTGTACATTGATATAGGTATCCTCTTTCTTGAATGAAATTTAAAAACTCGGATTTATGTTTCATAATATGTTATTTTGTGTGTAAACGGTGTTGTTAACGATGGTGTCATTCCAGTGCTTGACGCTGGAATCCAGTTTATTATGAAATTTCATCAAAAATGTTGTATAGTGTGCTCGTTTATGATTAAGTTTTCTAGATTCCAGTGTCAAGCACTGGAATGACACCACCAACTTCATAAGGGTTGCCTTCAAAATTACAACATTTGAGCAAGTGTATACCAGCTACCTGGATAATCAATTCCATAACTCTTCTATCTTATAATATTCTCTTACTTCTGGCCTGAATAGGTGAACCATTATACCTTGAAAATTCACAATCACCCAGTTACCTTCATCCATACCTTCTACATCTATTTTATCATATTGCTTGAGATTTTTCATCACGTGCTCAGCCTGTCTCTTATACACATCTCCGAGCCCACGAGACTAGGCATGATCTCGTATGCCGTCTTCTGCTTGAAAAAA
>NODE_105_length_2581_cov_3.742812
AGCTCAGCCTTCCAGTTGCAGTCACAGTGATTGAAAAGCTTGTATGTATCCTACCATCAAGCGGATCAACCTGTTTTATTAACGCGTCAGTATAGGTACCCTTTAATTTACTTGAATGTCGCCAACTTAAAATTTTACCTGCGATTTCTATCCCCTCCTCTTCAAGTGCCTCTAGAACTTCAGAGTTTGTGCTATAAGACCCAGATTTTGACTTTTTCTTTTTACTTAGCTCCATTTTATTAAACAAAACATCACTTAATTGTTTTGGCGATGCAATGTTGAATTTTTCTCCTGCTAAATTATGTATATCGTTTTCAAGTACAGCAATTAGCTGCTCAAACTTATCAGACAATTCCTGTAGTTTTTGAATATTGAGCAGTATTCCATTTTGCTCCATATCAAATATTACTTTCATAAGAGGTCTATCAAAGCGCTCGTAAATCGTAAAAAGTTTTTCCTGAAATAATCTTTGTGTCAGTTTCTCATGGATCGCTATTAAAATTTTTGCCGAGAAAGTTTCTACATTTTTACTTAAATTGTGTGCAATTATGTTTGGAATGCTGTGATCATGCTTACCTGTGTCAAGGCTGTATGACATGATCATCAGGTCATCAATTGAGCCTAGCACTCTCTCTATTGTAGGAAATATTTCTCTGATCTTTCTAATATCATGTACTATTTTAAGCACCCCATTTGAAAATAAAGTTGAATTTATTATAGTAAGTGCATCTTGTAGGCAGCTTTGATCTATGTAGAAAATATTATCCTCACTACAAGATAAGGAGATTTTATTCAATCTATTGTTTTCAAAGTGGCAATGAATTACAATTTTACCTTCATATCTGCAATACTCCAAAAATTTTTCTAATTCTTCACTACTATATTCTATTTTCTCTTTTGTGCTAGATCCACTATAAGAAAAGAGCTTTTCTACTTTTCCTATCAATGAATTAAATTCATATTTCTTCAAAAAGGATAACAATTTTTCCATATTTGGAGGATGGACTTCATATTTTACAATATCATGTTGAAGATCTACTTTTTTGCATAGTGACAAAAGTTCTCTTGAAATTAGTGCTTTTTCCTTATGCTCAGTAAGAATATTACGAACTCTTGTTTGCTCAATGTTATTGATGTTTTCTATAACGTTATCCAATGAATCAAATTCATCTAGTAATTTAGCTGCAGTCTTTGGCCCTATTCCTGGAACGCCTGGAATGTTATCAGATGCATCTCCAGTTAGAGAAAATAAATCAAGAAGCTTATTTGAATTTACACCAAATTTTTCTATCACTTGTTTTTCATCTACGTATATATTTTTGATAGGATCAAATATTAGAATGTTGTAATTCAAAAGTTGAAATAAGTCTTTATCTGATGAGACTACTACTACTTTAAAGTCTTCGTGGTTGGCATATTTTGCAGCTAGTGTTGCAATTATGTCATCTGCTTCATAGCCTTCAATCTCTTCATAGCTAAAGTTAAAAGCTTCTACCGCTTCTCTCAGTATTGTAAATTGTGGAATTAGATCCTCAGGAGGTGTTACTCTGTTTGCTTTGTACTCAGAATACAAACTGTGCCTGAAATTTTTTTTGCCAGAATCAAGTGCTATAGTTAAGTAGTCCGAATGGGGAATATACTTCAGAACCATATTAAGAAAACCGTACACAGCACCTACTGGAATACCAGCTGTGGTAGTTAAATGATGTAAGACATAGTAAGCCCTGAAAAGAAAACCATAACCATCAATGATTGTGAAAGTTTTTTCTTTCATTGTAGATATTTATGTGTGCCTTTGATGGTCTGTTATTTAGCTATAAAAATCAAGCTCTTGTTTCCTATAGCCAAAATAATCATAATGCTATAGTTACTATAAGAAAACATATTACGTAAGGGAATTAACTATTCTGCCACAATTTTGCTCTATCACACTTGCCATATTTAATATTCCAGCTTCATCGTAATAATTTCCAATTACTTGCAAAGCAAGTGGTAAGCCTTCATTGGAAAGTCCAACAGGAACAGAAATAGCAGGTAACCCTGCTAAGCTTGCCGGCACGGTAAACACATCATTGATGCACATAATTAGCGGGTCTGGCTTTTCATTTAAGCCAAAAGCTTCTGTTGGAGCAGATGGCACAAGTATGTAATCTATTTTTTCAAACGCTTTTGTAAAATCATTTCTGATTAATGCCCTAATGCACTGTGCTTTTTCATAATACTCATTGTAATGATCTGAAGAAAGCGCATAAGAACCAATTAAAATTCTCCTTTTCACTTCTTTACCAAAACCTTCTGCTCTTGTTAGCGAATACATTTCTTCAAGGGTATCAGCATCAACCCTAAATCCGTAACGTACACCATCATAGCGAGCAAGATTAGATGAAGTTTCAGCAGAACAAATTAGATAGTAAACCGGTATCGCATATTTAGTATGAGGCAGAGTAATGTCAACAACTTCAGCACCATTTTCTTTTAAATTGGAAGAAACTTTTTCCCAATGATGAACCTGTCTCTTATACACATCTGACGCTGCCGACGATACTCCTTGTGTAGATCTCGGTGGTCGCCGTATCATTAA
>NODE_106_length_2577_cov_3.120800
CAGGAATGAATACCCTCTAATGTACTTAACATTCTGTAGATAACACCAGTAAAACATGTGTTAGGAATTCGTTCTTTTCTAGAGAAAGTTTGGCTATCTAGTAAATTTGCAATCAACGCGTCTTTTTTATTTTTTACATCTTCTCTATCTCCATCATTGCAAGCTCTCAGAACTAACAGAAGAATTTGTCCACCAGTGAAGCCAGAGCTATGTTTCTCATTACCTTTGCAAAAATCTTGCAAAAACATTACTAATTTTCCCTTATTCTCATTACTAAATGGTTAGCCATCAAGCATATGTAAGTGATTTATATATTCAATAAATTCTTTAAATCCCTCATTATTAATAGTGTCTTCAGATACTTGTTCAGTATATTTATCTTTTAATTTGTCAATATTTTTAATGATATCATTATTTAATTGATGGGGCAGTAAATGCTCATAAGTACCATCAAACTTATTTGTCATACTGCGAGTATTTTCTTTTATGCCTTCTAAAAAGAAACTTATAGCAGCTTTGAGTAACGTAAATGGATTAAAATCCTTTGGCCTTAATTCACTTTGTAATAGAATTAAAACCATTGCAAGTGGTATTGTTGCAAGTAACGAAACGAGCAGAAAAGTAATTGTAAAGGTTAGATATGTTACAGAAGCAAAAAATAAAAGGAAAGATGCTATCTTAATTTTATTTTTCTCAAAAAATATTTCCCAATATTCCTTTTTACTTATTTTTTCCTGCTTTGCAGCTTTTATGTCTTTATAAACGTAAAAAGTTTTTATTTCAGATCTAAAAAACAATGTGGCAAAAGATCAAAAGACATTGGCAGGATTAACTAAAATGCTTAAAGAAACAAAAGCTGCGAAGTAACTTGCTGTCTTTAATCTGTAAGAATCCTTTCCAGGAAATTGTATTTGGGAAATACCTATCATAGCCTACTCTCTATAATATTATGATATTGTAGTAATAACAAATAGCCTATAGATGTCAATGCTTAAGTATTTTACTGTCTACGCACTCATCGTATTCAATTTCAACTGTAGAGTGTGCAATTTCAAATCTATTTAATAGTATTTTTTTTATCTCATACAAAATATTAGTGTGTTGTCCATTTTGCTTTATCTTGGCATGCATAGTAAGTATAAAATAATTATCAGATAGTGACCATGCATGTATATGATGCACATCTATCACTTCAGGTAACTTAGATACAATCTCACTTTTTATCTCCTCAGCAGATACACTCTCAGGTGTACCTTCAAGGAGTATATGGCAAGAATTCTTGAGAATTTTATAGCCACTGTTTAAGATTATTACACTGACAAATACTGACAAAATAGGGTCCACTATTTGCCATCCGGTAAACATGATAATTATGGATGCAAGTATAGCAGCTACAGAACCTAAAATATCTCCGATAACATGCAATACAGCACTTTTTATGTTTATATTACTTTCGCATTTACTATGTAATATAAAAAAGACTATAATGTTAGAGATCAGGCCAAGTGTGGCAATTATTAGCATTACTTTCCATGCAACATTGACCGGACAAATGAATCTCTTTATTGATTCAATGATAATGACTGCTGCAATGAAAAATAGAGTTAAACCATTAACAAATGCTGCAATTATCTGCAATCTGTGATACCCATATGACCTCTGTAAATCAGATTTCTTAGCTGAAAATTTGTGCGCTACCCAGCTTAAAATCAAGGCAAAAAGATCAGTGAGCATATGCCCTGCATCTGATAACAGAGCAAGCGAGTGTGAAATTACTCCACCTACTATCTCCATAAGCATTGTTATTGCAACTATTATTATGGAATAAATTAAGCGCTTGGACTCTGCTATTGAGTGTTTGCCATTGTGCACTGCTGTCATATAAAATCTTTTTATGAGCAAAAAAACGTGGGTAACACTGGGCTCGAACCAGCGACCCCTTGCACGTCAAGCAAGTGCTCTACCAACTGAGCTAATTACCCATCGTAGCTTTAGTATAGTGCTTCAGTGAAATGAAAGTCAATTTGCTTTTAGACTTCTTGCTGAATGAAACTCCTTGACAAACCTTCCCACTTTCCTTATCATACCAATCAGAGTATTTATCCTTGTTTTTGATCCACGCGGGTTCAACAACAAAAATTCAGTAAAAAACTCAGATATTTATTGGCAAATTACATAAAAATTATAGCGGCTGCATGTCTTTTTTATTTTTTCTACATTCAGCCAAAACGCGCTTATTTTAAGCGTTAGCACATTATTACAGCGCCAATTTACATTATTATAGGGTCAAAACTCGTCACACGGGGGTTCTTTTGCCTTTTTTCTTCGTTTGGTAAATTTCTTAATATTTATAGCAAAAAGAGCACAGATGTCATTCCAGCGCGTGACGCTGGAATCCAGGAATTTTTTGAGCATGAAAGTTATGCTAAGTTTTTGTTGGTAAGTAAAGGCTGGATCCCAGTGTCAAGCACTGGGATGACAAGAAAGAAAGCACTGATTTCATATGTATCTGATAAAAAAGATGATGTCATGCCAGTGCCCAGACACTGGCATCCAGTTTTTTCATGATCATCAAAA
>NODE_107_length_2562_cov_2.993561
TTTTCAAGCAGAAGACGGCATACGAGATCATGCCTAGTCTCGTGGGCTCGGAGATGTGTATAAGAGACAGGCATTATAGTAACCGGTATGGTCTCCATATGGCCCTTCATCTTGGTAATTATCCAAACTTACATATCCTTCCAAAACAATTTCTGCATGAGCTGGAACCTGAAGAGGAATAGTTTTACAATTTACAAGCTCAAGTGGTTTTTTTCGCAGCAGCCCGGCAAATTGGTATTCTGATAAAGTCTCCGGCACCGGAGTTACTGCAGCAATAATCGTTGCAGGATCGCTACCAATCACAGCAGCCGCAGGAAACTTCATATTTTGCCCCCTCTCCTTCCACCGTTTATGGTGACCTGCACCACCACGATGTGCAAGCCAGCGCATGAGAGTCGTTTTTTTATTCACAACCTGCATACGATATATTCCAAGATTAAAATTATCTTGCTTGTCTGCTGTTGGTCCTTTTGTTACCACAAGTGGCCAAGTGATAATCGGTGCAGGCTCGTTTGGCCAGCATGTCTGAATAGGTAGCAAACTAAGATCCACCTTATCCCCAGTTAGCACCACCTCTTGACATGGAGCTTTGCTTACAACTTTGCTCCGCATCGACAATACAACTTTTAGTAGAGGAAACATTTTCACAGCATCTTTGAAGGTTTTTGGTGGCTCAGGTGATCGCAAAAATGCTAGAAGTTTACCCAGATCCCTTAATTCATCAGAATTTATACCAAGTCCGAATGCAATTCTCTCAATAGTACCAAATAAATTCACTAAAACGGGAATTGAATTTTTGCCATTTTCTGTGACAACATTTTCAAAGATGATAGCTGGTCCCTTGTTTGACAAAACCCTACGATGAATTTCTGTCATTTCAAGAATAGTTGAAACTTCTTTTTTAATTCTAATTAGATCTTTTTTTTCTTCTAATGCTCTGATGAAGTCGCGTAAGTTATTGTACATATTTTAAAAATTTTAAGCCTTTTAAGAAGTGCTTTTCCCAGCACAACTCATTCACTTATTATTATAGAGGCTCTAGAAAAATTATTCTCCAATTCGCTTTTTAAGTTTTTATATTCAGCAGTCTTTAATTCTTCATTGGTAATAAAGCTTTGCTTTATGGTTATTAAATTGCTAAATTCGGTTCCATCATTTTTATATTTACAGAACCTATTTACATATAACCAAGGAGAATCTATTTCAAAATTCAAATTTTCACAGTTTTTAATTTTGATATCTTTTATTATCATATGGCTTTCCTTAGTTTTAGGAACACCAATAAAAAGGTCTGACACTTGGTCAGAAGCTGTATTGACAACATCATTAAGCCAATTATCTCCTAAATTCAAAGCTGGCCCTAAATTTGTCTTAAAAATCTTATTTTTTTGCTGAAACTCATATTTGATTGTAAGATCCTCTACATTACGCAAGGTAAGGTCAGGCAATTCTAAGAACTTCTTTTCTTCTTCATCAAGATATACTCCACTAATCATACGAAAAACAGAATCTCTTAACTGCTCATCTGAATAATATAATCCAACACCTGTTAAGCCTAAGGCTGCTTCCCCTTGCACGGTAAGCTGGCCATATTCATTTACAACGTTATCTTCTATAGTTAATTCACTATGGGATATCACTTTTGAATTTTCACCTTGTACAGCAGGAATCTTTATGTAATCTGCTTCTTCAGAATCGAGTACTAGAGCGTTCCTATCAGCAATGTCTGGGAAAATACCCTGTGCCATACTGACAGTGTTAGTTGGATCAATCCAATATATTTTTCCATCTCTATTTATTACTCTGAGCATCACATGATTAAAATTACCCATATTAGGTAATGCTTCAGGATTAGAAGTGCTAGTAGTTCCTCTCATAACTAAAATAGGTTGAACTTTATAACCAAGTTCTTGTAAAATAGCAGCCGTGCTAGCAGAAAAGTCTTTGCAATCCCCAACTTGAGAATCAGCAATTTTCTCCAAATCTCTCGGAAAAAATTTTCCTGACACTGTACGCCAGTCTCCCATGTACTGAACTTTTTCATTCAATAAAGAAGTAACTGCATTAATTTTCTCCTCATCGGTACTCTCATTGTCAGCAAATTCTGCTATAGCTTCAAAAGTTGCAGGAAGCGGCTGATTGATAACGCTATGATATCCAGGAGCTAATTTTTTAGCTAAATCCTCCCATTCAGATAAGCTTGAAAGTGATACCCAAGTGTTGTGTTTTATGTTCAATATTCCATTATGTGGTTCATTTGTTGTGTTTTCAGAAACTGCTTTCTTTAAAGCAATGCTTATAGAGTGTATATCATCATTTTTTTCCTCAGCGATTTCTAATACTTCTCTTGGATCATTAACTTTAATCTCCAGGGGTAATTCAGAATTGATTTTAGTATTTTCTGCTTGTAAATAATCCCCATGATAAGAAAAGCTCAAGCCATAAAAATTATCAACAGGAACCTTTTTGTTAACTTGTTTATACCTTAAATATACTTCTGTACCAATTTCTATTTTAGGAAACGATATAGTTACTTGCCTTAGCTGATCGAAGCCTTTACTA
>NODE_108_length_2533_cov_2.944625
CCTTATAATTCGATGTATGCAGCTTGTTCCAAAAATCTAACACAGATTGCTTTTCTGCTCCTTCTGCTCTATCATACAAGGCTTGCACATCATTATAATCTATGGTTACATTTGCCTTATGCTTTCCTTCTGAATCTCGATCAGAGCTCCTTTCTATTTTCAAGATTGTGTCTTTCAATATTACCTGCTCTTTCTCCTCAACTAAAGATGCTCTTTTTGTTCTTGTTAAACTTTGTGATGAAATTGACTGATCAGACTGCATTTCGTCTTCTCTCATAAAAGTTTGTTCTTTAGCGGCTTGTGCAATGATATTAGTAGTTCTATGTGAAGTATCAACTTCTGTCTCAGTTTTGCTTACACTTACCTGTTCTTTTGGACTTTCGATTTCCCTTGTGTATATCCTTTGATAGTCAGTGTAGCCTCTATTAGTGTCACCGATATCGCCATCACCTTGATCAAAAGTTATTTTTTTACTTCCATTTCCCATATCCTCAATTTCAACTTGAGGAGAAACAGATGCTAGGAAATCGTTATAACTGTAGTTATAATCAGCAGAAAAGAATATTTTTCCTTTGAAGTTATGGAAATTATTAGATAACATTCCAATTTCTTCATCAGTATCACCATCAAATAGTTTTACTTTAGTGAAATATCTTTGATTGTTGATTCTCACTATTTCACCACTCGAGTTTCTTTGTATCTGATAATCATTTGGATCATGTTTAATGGTAAAAAGTTTACCAGGGGCATATTTTTCTAAGTTTATAAGGCCCACATTTATATGTTTATGAGAATAATCTCTCTTTTCATATTCATGTGCAAATACTGGGTCAATATATTTGTATTCGTCTGGTATGCTACTATATTCTCTTCCTTCAGAATCAGATGGTGCTAATTTATATTGTCCATCTTTTTCCACCAATTTTAGGTGAGTAACATTGCCTGGCAATTGAAACCTTACGTTTTTTCCATGATCATGAATGAACAAGTTACTTTCATTTATAACTTCACCTCTTTCATTTTTTATCTCTTCAGTAATATAGAAACCCATATTTTTGAATGCATGTAGATTTTCGCCTCCTTGCTTTACAACCGCTTCGTATACATCGTCGTCTGTTCTATCAGTCCCTTTATCATCCAATAATGTTCCTTTTTCTACGATTACGCCGCTTTCTCTTTGCTCATCAGAATATTGAGCATGCTTTGAATCCTGATGATTTAGAATTTTGGTCCCTCTAAGAAGCAGAGAATCTAAATCTTTTTGAATGTGTCCAGTGCTAGGATGCAACAATTCATTTTCATGTAAATGTGCTTCATCAAAGTATTCATCACGTTCAACTGTTTTGCCATCTATCAGAGAAGCTTTATAATGACCATTTTCTTTTGTAATAGCCATATAAGCACCACCGTCATATTGAGTATTCAAGTTGTGCAATATGTCCTCAAAAACAAAAGTTTCTTTAGTTTGACCTTCAACTTGCTTAAAAAAGCCCGATTCGCTCGACAACTCTCCAAGCTTTGTATTCCCATCATATATAGATAGTGCACCCATATCTCCGTGACCAAGAGCTTTGATAGAGAAAACTTTACCTTCTTGTAGATTAATATGAGCACCTCTGATTAGGTTTGGATCGATATTAACCATCTCTTCTAACATCTTTTCTACGTCAATGTTCTGAGTTTCTTTTACTTGTTTCAAGCCAGCGTTTATGGTTTTATCAAGCAAATCATCTTTCAGTTGTGTATATTTGTCCTGTGTAGCATTATATAATCTCTTATCTTCATTATGATAATTAGTGCTGGCTGAATTGCATTTTTCTACAAATTTCTCATAAGAGATCTCTCCTCTTTTGTATTGCTCGTATGCATCATGACGCTGTGTTTCTTCCTGTTCACGCAGGCTTTTCAACACATCATTATATTTTATATCCTTCTGCTTATCTAAGTCTTCTTTCCCATCATAGTAAGATTTTCTAAAATCTTCACCATGTTTTGATAATATCCTCAAAGCTTGCATTTTATACTCTTGACTGTTTTGATATTCATTACCTTGTTGATCAGAGTAAGTCAGCTTAACCTGCCCATCAGTAGTTTTTACTGCCTTTAAGAAATGATATTCCTTTGATATATCGAGGTTATCATTTGTTGCCCTATTAATAGCACGAGCAACATCATAAAATGCAACATGTTCTACAGGAGAAAAACTTCCAACGTTTTCTCCATCTATCTTTTCTATATTTGCTTTATAGTAGGATATGTTTTTAATTTCTCCACCCACTATTTCTTGACCAGTTGCTATAAAATCTCCTTTTGTAACTTGCAAAGCGTTGAGATGTTCCATTGCAGTTTCTGTATCATTCTCAGCAAGCCAACTTTTGAAGTCAGCATCATGTCCTTTTATGTCTTTCAAGAAACTTTTTGATTCATCTGAGTTACCTTGACGTAAAGCATCTAGGTAGTCTCTGTCTCTTATACACATCTCCGAGCCCACGAGACTAGGCATGATCTCGTATGCCGTCTTCTGCTTGAAAAA
>NODE_109_length_2527_cov_3.127755
[truncated: 589,463 more chars]
