# Supplementary material for: A bioinformatics approach to identifying Wolbachia infections in arthropods
Source: PeerJ. 2018 Sep 3;6:e5486. doi: 10.7717/peerj.5486 (PMC6126470; doi:10.7717/peerj.5486)
Supplement: Supplemental Information 1 — Supplementary figures/tables and code used for data analysis [file peerj-06-5486-s001.zip › Supplement/assembled_genomes/Maconellicoccus_hirsutus.fasta]

>NODE_1_length_94894_cov_40.897307
ATTTTTTCTTACTTCGTAATTCTTTAAGCTATTTTTCAATAGTAGAATTCAAGCTCAAATCAATTATTGAGATATTTTCTTCATCAAAATCTATTTCTTTTATTAATATACCAGTTAAAAGATCAGGTGGAGAAAGAACTGTTCTTTTATTACCAGCTCTCATTCCCACAACTCCAAGTTCTATAGCAAGTGGTATTTTTTTGTCACCAACCTTAAACTGCACTATTTGATCTTTGATTATATACTCACCATTATGTCTCTTTATGCTATATTGAACTGATATCTCATCGCCACATTTTACTTGCTTTCCAGTTTTGTTAATTAAGTCATTAAAAATCATCAGGTTATTTACTGAATCGGGATATTTATCTTTTACTTCAATCAGTTTGATGTAATAAGAGTTAAAACTCATTTTGTTGTTATCAGCAGCAATAGTAACTACACGCTCTCCGCCTTCTTTCATACCTATTACCCCTAAACTCACTTCTTTTAAGTAATCCTGACCTATTTTCAAATTGACATCAGTCGGAAGTAGCGTTGCTAGGTTGTTGGAGACTTTGTACATTTGTAGCAGAACTTCTTGGCCACAGAAAACTTTACTGCCACTACCTTCAGTAATTTCATAAAAGTTTATCATCTCTTCTTCTTTTTGCTGTGTTATTTCTTCTAAATATTCTGCTAACCCATGCTTTTCAATATAACGATCAAGAGCTGATTCAAGTATCGGCCTGACAAAATAACTTGCTATCATCTGTGTCAAACCACCATGTGTAGCATTTATTTCGTAAAGCTTTTCCCTTTTCTCTGGTTTATCTTTGTTTATATAAACAATCGTAATTATAAAAGCAGAAGCTAAAGTGAGAATCATTACTACAGAGATAAACATTTGTAATATAATTTTTCTAACCATCTTTTTTTACTTGATTCAATAAATCATATAAGTCATTAGTATTCCCTGAAAGCGTACTTAAATTATCTGAGGCCTGTTTAAAGAGACTATCTATATAGTTTTCCATTTCATTTTTTCCAAGCACGGACATTAAATTGTTTGTTTTATCTTGCTCATAATCTTCGATATCATCCTTGGCTTGAAAAATAAGCCCTAGATTTATTCCATAGTTATATAATGCTTCCCGCTCCTTGTCTGTAGCGCCTCCTATTATAGCCCCTATTTCACATGAAGCTGCAAATAGTTTTGCAGTTTTCATCAAATGAATTTCTTTTATTTTGTCAAAATCTGCACCTATATCTAAAATCTGCCCTCCCACCATTCCCTTCATTCCTATTGCTTGAGAGAGCACTTTTATGATCTCACAATTTAACAAAGATAATACCTCAAAAGCCAGGGTAAGTAATGCATCTCCGGCCAGTACTGCTGTTGCTTCACCAAATTTTTTGTGGCAGCTTGGCTGGCCTCTGCGGGTGTCACTGTTATCCATACATGGCAGATCATCGTGAATTAGGGAGTAAGCATGAATAAATTCAATTGCTGCTGCTGCTGTTATTGCTTTTTCAACCTTTATGTTGAATATCGACGAAGATGCTATAACTAAAAAAGAACGTATATGTTTTGCAGGAGCAAGAAGCACATAACGCATAGCTGATACAAGTCTATTCTCGCTATTTTCAGGTAAGAGCTTATTCACTTCTACAACAAGCAAATTTTTTGTTGTTTCGTCTAGCATTTTTAAATTTATTAACTATCGAGTGCTAAGAGATAGGAAGTTTTTAATAGTTTATATAATCATAAAAGCTATTGCAAACATCAAAATTTCTTATAACATCAGAGAATAGGTTATTTTTTAGTAAGAAATGAGCGAATTAGCAAAAAGCACTAGGGAAGATATAGAAGAAAAAGTAAAGAAGATTATACTAGAGCACATCAGTAAGGATGTAGAGGGATTTGGTAGTTCTTCAAAGCTTTCAGACCATGGCACAGATAGTTTAGATGCAGTTGAAATAATTATGGCAGCTGAAGAAGAGTTTGGTATAGAGATTCCTGATGAAGATGCGCAAAAAATGGAAACTATGGAACAGATAGTTGAATATGTAGTAAACAAAGCAAACAATTGATGTTGAATGAGCAGAAGAGTAGTAGTTACCGGTGTTGGCTTAATTACTCCACTAGCAGCAGATGTTAATAACACCTGGTCAAAGCTGAAAGAAGGTAAATCTGGCATCAAGGCAATCAATACAGATAGGTTCGACTCTTCTGATCTTGCTTGTCAGGTTGCAGGGCAGGTGCCTGTGCAATCCAATAACGTTGAGCATTATTTTAATCCACCAGATTGTATTTCTGAAAAAGACCTAAAAAGAACAGATCGTTTTATTCACTACGGAATTGCAGCAGCTATTCAGGCAGTAGAAGATTCACTAATTTTGGAAAATAAAAATATTAATAAAGAGCGAATAGGTGTAGCTATTGGTTCTGGTATAGGTGGTCTTCCGTCAATTCAGGAAAATGTAATTACCATGCAGGAGAAGGGGCCTAGACGTGTTAGCCCATTTTTTGTTCCTGCAAGTCTAATAAATTTGATATCTGGTCATATTTCTATTAAATACGAATTTATAGGTCCAAATGACTCAGCAGTAACTGCATGTGCAACAGGTGCGCATGCGATTATAAACTCAGCAAGAGCTATAAAACTCGGTGAAGCTGACATTATGATTGCAGGCGGAGCAGAAAGTGCGTTATGCAGAGTTGGAATTGCAGGTTTTGCATCGATGAAGGCGCTATCAACTAAATTCAATGATAAGCCTGAAGAGGCCTCAAGGCCATGGGACGAAGAACGCGATGGATTTGTCATGGGCGAAGGGGCAGGTATATTAGTTCTAGAAGAATATGAACATGCAAAAAAAAGGGAAGCAAAAATATATGCAGAACTCACTGGATATGGGTTAACAGGAGATGCGCACCACATCACAGCACCACATCCAGAAGGAAGAGGCGCACTTAAGGCAATGGAACTTGCTTTAAGGAGTGCACAAGTAAGCCCAAGTCAAATTGGGTATATCAATGCACATGGAACTTCAACAACACTTGGGGATAAAGTTGAAGTAATAGCAATGAAGCAGTTATTCGGTGACTATGCCTATAAAATACCTGTTTCCTCGACTAAATCTTCTATAGGACATTTACTTGGTGCCGCAGGAAGTGTTGAAGCAATATTTAGTATCCTTGCATTAAACAATGGAATTGTTCCACCAACTTTAAACCTACACAAACCTTCAGAAGGGTGTGATTTAAATTTTGTACCACTTAAAGCTCAAGAGCATAAAATTCAATATGCGCTTTCTAATTCATTTGGTTTTGGTGGTACCAACGCGTCTCTCATCTTTGGAAAGGTGTAGTTAATTATGCTATTTTGAATCGACTACGAAAATGTTATTCAAGTAGCTGAAACTGGAATCTAGTTAAATTGGTCAGCATAAAAGTAATGTTGAAATATAACATTTTGATGGTGATGAAGAAATGGATCCCAGTGTCAGCTACTCGAATGACAGAAGAAGAAAAAGCAAAATTTTGCCTTTTACCGCTAACCTATTATACTTACTTGATAAGTTCTATCGCTTGATTAAATGCATAAAATATTAGTAAGAAGTAACCATAAGTCTTTGATTGGAAAAATCAAGATTAATGGTTCAAAGAATGCCGTCTTGCCAATAATGGCGGCAAGCTTGTTTAGTAATTCTTCAATAACTTTGCATAACGTACCTGATTTAATTGACGTTCATTTGATGTCTGAGCTGCTTAAGAGTCTTGGTGCAGAAGTGAACTTTATACGCAATAAAAAGTATAAAGCAAATCATACTTTAGAGATCAACTGTAGCAATATTAATAACTATTTAATATCACATGAAATTGCAAGCAGACTGCGAGCATCTTTTTTAATGCTAGGTCCAATGCTGAGCAGATTTGGTAGAGTTTCAACAGTATTTCCTGGTGGATGTAATATTGGAAAACGTCCTGTTGACATTCATATTAAGGCACTTGAAGCAATGGGAGCTAAAATTGAAATTGATAGCTGTAATATAACTGCAACAACAAAGGGGAAATTGCAAAGCAAAGAAATAACATTTAAAAAAGTGAGTGTTGGTGCAACAGAAAATATAATAATGGCAGCAACACTTGCAGAGGGAGTAACAATAATAAACAATGCTGCAATCGAGCCGGAAGTTCTTGATTTAATAGAGTTTCTGAAGAGTATGGGTGCCAATATTGAAGTTAATAATACAAAAATCACAATAGAAGGTGTTGAAGCATTAAATGGGTGTGAGCATAAAATAATACCAGATCGCATAGAGGCCGGTACTTATGCTTTGGCTGCTGTCATTACCGGCGGCGAGCTAAAGTTAGAAGGAGTAAATTTGTCTGATATGGAATGTATTGCAAATGAATTGAAGACTATAGGAGCCGGAGTTGAGTTATGTGACGATGGTATTATTATTTCTAGAAAAAATGGCTCTATTAAATCTACTCACGTTACAACAAATCCATATCCCGACTTTCCCAGCGATATGCAACCACAACTAATGTCTGCTATGTGCATTGCAGATGGAATATCAATCATTGAAGAGAACGTTTTTGAAAGTAGATTTGCACATGCAAATGAGCTAAGAAAATTAGGTGCTAATATCAGCATCGAAAAAAATAAAGCTACTATAAGTGGAATAAAGAGCTTATCTGGAGCTAATCTATATGCTAATGACTTAAGATCAACGGCAGCTTTGGTGCTTGCTTCTTTGTTGGCTAAAGGAGAAACTACAATAAATAACTCACATCATTTATGGAGAGGATATGAGGCCATGGATGAAAAACTCAATTCATGTGGGGCTGATATCTCTGTTTCATCTTGAGAATATATTATGAATGAGACAACTAAGCGAACTACAGTAAAAGAGATAGATGAAATTCTATACGAAGAACATAAGGTGTTAGATCATGGATTTGTTCGAGTGATTGATTATATGGGCTCTGATAGCGCTATAGTTCAAGCTGCTCGAGTTTCTTATGGAAAGGGAACGAAACAGATAAATCAAGATGAAGCGCTTATAAAATATTTGATGAGGCACCATCATACAACTCCATTTGAAATGTGTGAAATTAAGTTTCACGTGAAACTTCCAATTTTTATTGCAAGACAGTGGATAAGACACAGAACTGCAAATGTGAATGAATATTCCGGAAGGTATTCGATACTTGATAATGAATTTTATATACCAGAACAGGTTGCAAAACAATCTGATAATAATAAACAAGGCAGCGGTGAAGCTTTTGACTCAAGTACTTCAAAAGAAATAATAGATTCTCTAATAAATGATTCTAATTTAGTATATTCTCATTATGAGAAATTTATTAAGCAGGGCCTTGCAAGAGAAATTGCTCGAACTAATCTAACACTTAATTACTATACTCAGTTTTATTGGAAAATAGATTTACACAACCTTCTTCATTTTTTAAGGCTTAGAGCTGATAAGCACGCCCAATATGAAATTAGAGTCTATGCAGAAGTTATGTTGGACATAGTGAAGAAATGGGTTCCGCTGGCCTATAATGCTTTTGTTGAATACTCGCTAAAATCAGCCTGCATTTCAAAAACTGGTCTTGAAATAATTCGCAAGCTAATAAAAGGAGAAAATGTTACGAGAGAAGAAAGTGGCATTGGTAAAAGAGAATGGGATGAGTTGATGTCTATACTCGGTAAATAATCTTGAAGATAAATGTATAGTTGTTATTTACATAGCGTTTGCAAGATAGCTGTACAAAACCCAAACCAGTCACAGCTGTACGAACATTTTGGTAATTTGCATAGTAGACGATGTCATTCCAGTGCTTGACACTGGAATCCAGGAATTTTGATTCTAAATTGGGTATTGGTCTTAAATTAAAATAAACGTTTGTGATGAGATTATATGAACACTGGATCCCAGTGTCAGAGCACTGGGATGACAAGAGAAGGAAACACTGGGATGACAGGAGAAGGAAACACTGAGATGACAGAAGATGAAACCACTGGAACATTTATTCTTGAAAGTAAATTACATAGTAGATGGTCAGTACTTGATATCTGGAATCTAGTCCTTAAGATCAAGTTATGTCCACTCACAGACTTGCAGGTGTGAGCAACAATTTATTCATACCTTTATCAACTGATATATCAATTATTTTTGAATTTGTTCTTTCTGTTATTTCATAAAGCTTTTCAGCTTTCTTTAACATCAGTGTTGCATTTCTAAGCGTAATAAAAATTTCGCAATAATCTGGAGAATTTTCAACATACATATTATATGAATAATGGTTTACAGCAAGTTCTATTGCCCTACAAACTTCCTCTAATGTAAAATTAGCAACTCCTGTATCAGGACAAAAGCCAATCGCTCCTTTACTAGGATCAAAAAATATGTATTTATCATTCTCTGCTTTATATACCAACATAGAATGAGCAATATTCTCGTCATCTTCATCATCTGCTCCATTACAAGCATAACAAGAAAAACTAAATTCTAAGTAGCATCCTATCTCTACATCATTTAAAGCACGTTTGATTTGTTCTTGATTAGTATAGACCCATAACTCTGTTGAAGATAAATCGTTACACGCTTGTTCATATATTGTCTCATCATAAAATGGATCTCCTTCTCGCCTTTCAATGCTCTGAATATGAAAAATAGGTAAGAATCGTGATAAAAACTGCATCATTAATAACTTAATCGTTTGTTCTTTTCTTCCATCAATATAGTCCATAAAATCTTGTTCAGATATAATATTACCAGACTCGAGGAATTGAACAAAATCTTGCCTATTCTCTAATCTTATAAAGGTAATAAAGTAATTTAATGGGTGACATAACCCTTCTTCAGGGTCAAAATCTAAAATTTCTTCAAATCTACTTTTTAATTGTCCAATTCCAGATATGCTATCTGACATGAAATCATTCAAATGAAATTGAATGGCTTGCTCACTTTCAAATAATTTATTGTATTGTTCTTCAGCTGATAAATCTGGTGCTTTATATACATATCTACCATTTTCTCTATGTATACCTTCTATATCTTTAATTATACCTTGTTCTACATTTTTACTGATAGCAGTTTTATGCTTCCCTCTGTTGGCAAATTGATTTAAAAACTCCGCAATTTGCTGCTTTGAAAGTATTTCTTCAACTTGTCCATCTTCTCTATCTTCAGTTTTATAAAACACTCTAATTTTAGCGTTTTTCTTGTCAGTATAGACTTTTAATACAAGAGATTCAGCAATGCGATTAACATATTTTGGCATATTAATTATTAAGATGTTAACTATATATCTTAATAATAGTATAACCCACGCCACCTGTCAATTAATAAATTAATATTATTTGTTATATAAAAAAGTAAATTGCATAGTAGATTCCAGTGCTTGACACTGGAATCTAGGAATTTTGATTCTAAATTGGGTATTGGTCTTAAATTAAAATAAACGTTTGTGATGAGATTATATGAACACTGGATCCCAGTGTCGGAGCACTGGGATGACAGGAGAAGATTTCATTCCTTATATCAATTAATTCTCATCCACCTTTTATGTTACATAAACTCATCACTTTTATAGAACATCTCATTAAAATCATTCAAAATTCCAAAATCTTGATTTTTAATAAATAGATGCCCATCTGCAATATAGGACTCAGCAAGAGTAAATGGTTCATCATGATGCTGTGATGCTGGCCTAACAATTTCATTGTACAAAACCATTACTTGCTCATAATTGTATCCACTACCATCATGATATTTACCACGTATAATGTCATAAAAATTTCTTACATCATCATACGTAACTTGCAGTTCTACCTTATATTTCCCTATTTCAACAGCCTCACCCACTTTGATTTTTAAAGGATGTTGTGATTCTTCTTTCACATTATCTATAACAATTGTTTCCTCTTGCTTCTCTTCGTCTCCTCTTATCGATCTTTTACTCCTTTCTTCACTCGCAGGTTGATCTGCTGGCATTTGGTCTATATCGTTAGATTCTTCTTCTTGCATAGTAATTTTTTTGAGATAGCTAAGCATATCCTTTCCAGCTTTTTCCCAAGTTGCAGCTTCTTTTGAAAGCTCACGATAATAAGAATCATTATCGCCTTTGCTATCTATTACATCTCTTGCTAGTCCTTTCTCTTCTGCCCATAACTCAGCATGTTCAACAAGTGTCCTGCCATCTTTGCCTACAACGTCAACGTCAGCTTTGTTTTTTATTAGATATTCTATTGTATCTAACTTTCCATGCCTCACTGCATGAACTAAAGGTGTCCAACCATCATTATCCTGAGCATTAATATTCGCACCTTTTTCAACTAACTGCTCTATCATCTTCTTATTCCCAAGATCAACAGCAAGGTGCAAAGGTGTTAAGCCGTAGCTATCCTGAATATCAATATCCGCATTGTGCTCTATGAGATATTTAACTACTTCCATATTTTTCATGTGCATGGCAAAATGTAGTGGAGATTTACCAGAGCTAATATCACGGGTATCAACATCTATACCACGATCTATTAAGTATTTAGCAATTTCCGTATGTTTTAGCTCAATTGCATAGTGCAGCAGTGTTTGAGCTGACGTGTTCTTGATACCAAGATCTGCGCCATGCTCAATTAAACTCTTAACTATTTCCGTATTCCCTAGCTTAATAGCAGCAAGTAACGGAAAAGTATAATAACTTTTACTATTAGGATCTGCGTTATGATCTAATAGATACTTCACTATTTCTGTATTACCTGAATAAATAGCACTGTATAATGGCGTTTTGGAATAAGTATCTTGAATATTAGTATTTGCACCACGATCTATTAAGTATTTAGCTATCTCTATATTTCCAGACTCAATAGCATAGTGTAAAGGTGTCTTATAATACACATATTTAGTATTAGTTTTCTGATAATAATTGTCATGAACATTAAGATTTGCTCCATGATCAATAAGATATTTTGCTACTTCCGTATTTCCTGACTGAATGGCATAATGTAGTGGCGTTTGTCCATTATGGTCTCTTGTATCAATATATGAATTGTGTTTTAGTAGCGTTGCTACTTTGCTTAAATCTCCCAATGAAGCAGCAGAATGTAAACTCGTCGCACCTGTTACCTTATTTGTCTCGTTTACTTTTCCTATAGTGTTTTCTACATTATTGTCATCAATATTCACCTTTAAGAAAGGCTGTTTATTATACTTCATCACTTTTTTAGCAGGTTGCATAGAATCTTCTCTACTGACACTTTCTATCTTGGTTTTATCACCACTTACATTATGTACTGGGCTATAACCATATAGACCCTTGCCTGCACTTTGTTGGCTTGTTGAACTTTCAACACTGTTAGATTCAACAACATTATATTCCATATGTTGTTCACCACTCAGCTCAGCTTTGACCCACTGTTTAAATTCCTGAGTATAACCTTTTAGCTCAGTCAAAAAATCCTCAAATAATTTATTACCTTGAGATCTATCTGCACGATGTGTAGAAAGGCCCTTGAGCAAATTATCAATCATATCTGGGTGTTTATCTTCAAGAAATTTGATCACTTGTTCAGCATCCGAATGATAATGTTCCCCTTTATTACTCCAAATATTATTGCGCAATATTTCATCTGGTTTGAGATCTTTATTTCTTATTGCAATCAAGGCCTCTTTATCTCCGTGGTCATTGACATGCCGACCATCTTCTAAACTTGCCATATAGTTAGCAACCCCTTCATGCATGGCCTTAGATAAGACATCACCTGTACCATAATAGGAATTAATGATAGTTAAGGCGTGCCCCAATTCGTGTTTTAAAGTTTTACACGAGTCATCAAATTGGTCTTGTAGATAAAAATAAACATGAACTTCTGAGCCACGCCCTTGAACTGTTAAGCCAGAAGAGCCTTTATAGTTAACGTTCAACTCCTTAAGATAATTTTCGTAGTCACTCTTTGTATTAAATACGAAAACATTAACTTTATTTGGTATGTTGTGCCAAGGCTGAGAATTATTAATGCCAAATGCTGAATCAAAATCTTTTATAGTACTCTCGATGGCATTTTTTACACTACTCAATTTGCTCTGAGTTAATTCCTCATCATCATATTTTATATTTATTTGAAGCTTGTGTTCGCCAAAAGTCATAACTTCACTATCTGGCACAAGATCTGCCACAATTTTATCGCCACTTTTTACATCCATCCACTTCTTAAATTCTTTTTCAACTTCTGAGTTATTCAAAAGATGTTTGAATTGTGATATCGCTTGTACTCTATCGAAGGACATTTCAGTAAGCAATTGCTTTATGAATTGAGGATGTTTTTCTTGTAGGAATGTCACTAAGCAATCTGATATTCTATAGTCGTTAGACATACTTGCTATTTTATATGGTGTATCATGCCCAGATTCATGCATTTTATTGTATGCTTCTTTTGTATAATGCATATCGCGAGTGCTTTCTTTTTTAGCTGCATCATAGCTCCACATGAAAAGCTTCATACCGGTACGTAAAACTTCAGGTACTGTATCCATATTACCGGTAGAGTACTCAAGAAATGCATCGCTCATTTTCTCCATTAAAATTTTAGATTTTGCGCAAAGTAAACCATTTACATCTCCAACAATAAAAGTCTTTGCTATCGTGCCGTCAGCTTCGTGTGCTCTGACCGTTCCACCACCCCATAATTCTCTATGGTCCTTACCACCTGAAAGTTCCTTGATGTGAGCTTTGTAATCATCGTAATTTTTCAGTACATAAAGCTGCAATTTTACTGGACCAGAATGAACGCTTTTTTGTGAATAGAAATTATCAGACCAGGCTCCGTAAGCATCTTTTACAGTTTGTTTTATATACTCAGGGGTATAACTAGCTAATCCCCCATATTTTACTTCTATTGTAAGCTGATCGTTTATTACTATACTTTCTTTATTTGGAAATAATTTTTTAATCAAAGTTTGTGATTTATCATATTCAGAATTTGTTTTAAATTTCATATTCACCTCTTAAAAATTTTCACTATAAATAAGTCTTGAGAAAAATGCGTTAACTGTAGATTCAGCCTTTACCTTGTTTTTACACAACTGCTTAGATAGTTGATCATCACGAAAAAGCAGATTCTTAGTATCGAGATATTTAGCATAGCTGCCAGCAGCAGGTATTGAGTAGAAACCGCTTTCAAGTTCAAGATAAGAGCTGCTATTGAGAACAAAAAATAAATCGCTCTGGTCAAGCAGTATGTCATAACCAGAGCTCGTGCAATGTAAGTATTCATTGCCTTCATACTCTGCTATGTAGTACTTACTTGCATCAAGATCACCATCAAGCTGCAAAATTGCCGCTGAACGTCCATTCCCAATACTATGGCCTTTTATTACTTTAAGTACTTTAATCTCATCATTTTCTATGAGTTCTCTTAACTTTTCATTCTTTTGACTTAATTCTTTCTCTGCTTTTCTTCTGTCTTCTTCTAATTTTGTTTCTTTTTCAACAAGCTCATTTTGTATTTGCAAAAACATATCTTGAATGGTTAAGCCATTTAGAAAGTAATCCAATACACTTGACACAAGTGGCTGCAATTCACCATTATCTTCAAAGATCTTTTCCTGTTCTTTATCATATTGACTTGGATTATAGATCGCATACAGAGGATAAAAACCATAATTCACCTCGTCTAATGATAACTCTATCGAAAATCCGCTCTGATCAAGTGGAAGTTTAGTAGCTAAATATCTACCATTATCATCTCTGACATATAGCTCATTTATACCGTAGTGCCCACTATATTTGTTGTAATAAATGTAAAAATTTTCAAGATTAAGATTAAAGTAATCATCTAAATTGTTAAGTCTATCAAGTTTTTCACATAGAAAATTTTTGCTCTTATCTGTAAGTTTGATGCGTGTAGAAAAGTAACAGCGATCTATTCGGTCACCTTTTTCTATTTCAAAGTCTAGGACTATTTTGTCGCTAAACATACAGAATTTCCTCACATTTCCAATATTTATGATTATAAATTGTGTACTATGAAAAAAGCATTAAGGCTTCTTTATGTATCTAAAAACAGCGCTAACTTATGACAAGAACAGTTGACGTATTACTACCACTTCCAATTGATCAGCTATTTTCATATGCAATTGAGAAAGATACTGAAATTTCAATTGGAGATTACGTAGTGGTGCCGTTTGGCAGAAAGCGTTTGATTGGAATAGTTTGGAGAGAAAGTAGCAAAAGCGATCGAGAATTAAAATTTATTGAACAAAAGGTCGATTTACCGAGCATCAGACCAAAACTGATCGAATTTGCAGAGTGGGTTGCGCAGTATAATGTAATACCTATTGGTATGCTTGCCAAAGTGATAATGGGAGGAGTGTTAAAGGTAAATCAAATAGATAAACTAGTTTGCACTAAGGAAAAGCAAGAAATAAGCAAAATAGACTACCAATTAAACCCTGAGCAGCAAGCAGCTCGAGATAAAATAATAAGTAATTTGAATGAGTATTCAGTAACTTTACTTGACGGTGAAACCGGGTCTGGAAAAACGGAAGTTTATCTCTCTGTGATTGAACATTTAATTAAGAATATTCCAGCGTTCAATACACAACTAGACGAATGTTACAATATAAGAGTAATTTTTACCAAAAAGGATGTCATCCCAGTGCCCCGACACTGGGATCCAGAAAACTTAATTTCAAATCAGTACACTAAGCATTTGTACGATAAAGACTGGATTCCAGTGTCAAGCACTGGAATGACATCATCTACTACTCAAACTACCTGCAAATGTTCAAACACCAAAAGGTTACACACTGGAATGACAACAGAAGGAGATAATGTACAAGTCCTTATCCTTCTGCCAGAAATTGTCCTAACTTCACAATTGGTAAATCGTGTTCGCAGTCAGACATCTGGCAATATAGCTGAGTGGCATTCAGAACTTACTCCCAAAGCTCGCCGAAATAATTGGCTCAGTATCGCAAATGGAAGTGCGCAGATAATTATTGGGGCAAGGTCAGCACTTTTTTTACCTTATAAAAACCTAAAATTGATCATCATTGATGAAGAGCATGACTCATCCTTTAAACAAGAACAGGGGATTATATATAATGCTCGAGATATGGCCATTATCTTAGCCAAGCTCGAAAATATTTCGATTATTTTATCATCCGCTACTCCGCTACTTGAAACAATTTATCATGTTAAAAAAGGGAATTACAATCATGTAAAGTTGACTAGACGATTCGGTGGTGCAGAGTTGCCACAAATAAAAGTAGTGAATAATAAACAATGGATTTCAAATGAGCTTTTCGAAGGGATAAAACAAACCATAGAGAAAAAACAGCAAGTTATGCTCTTTCTAAACCGCAGGGGGTATGCGCAACTTGCAGTTTGTAAAAAATGTGGATATAAAATTTCCTGCTCAAATTGCACTGTATGGCTTACGTACCACAAGAAAAAGAACGTCCTTTTGTGTCACCATTGTTCTTACCAATCAAAACTTCCAGAAAAATGCTCGAATTGTCAAAGTGAGCAGTCATTATCCCTTTGTGGTATAGGAATTGAGAGGTTACTTGAAGAGATAGTAAAACTATTACCAAATGCAAAAACTGCAATTATCAGCAGCGATCAGAAATCGCTTGGTAGCGTCATTGACTCAGTGCTCAAGGAAGAGGTGAATATTATAATCGGTACACAAGTGATTGCTAAAGGGCATAATTTCCCTAAGTTAACTTTGGTTGGAGTGATAAACGCAGATTTAGGCCTTGAAAATTCTGACCTCAGGGCAGCAGAAAAGACGTATCAATTATTGCATCAAGTTGCGGGTAGATCTGGGAGGTTCAACGAAAAAGGAACGGTAATAGTGCAAACTAATAATCCTGAAAGTTTGATAATAAAAGCATTGCAGCAGCAAAAAAGGGATTTGTTTTATGAAATTGAACTTGAGTCAAGAAGCAAAGCTAAAATGCCCCCATTTAGTAGACTAATAGCGCTTATAGTTTGTGGTAAGGATCAATTTGCAACGCAGAAAGCAGCAAGTGAGTTAACAAGCTTTTTACATAATCAATTTTCAACTACCTCTCAGCACTTGACATTGAAAGAATTTGAAATTTTTGGCCCATCACCAGCAGCAATAAATTTCTTAAATAATAAATATCGGTATAGAGTGTTACTCAAAATACACAATAAATACAGTCTGTCTATAAAGAAAAAGCTGAAACATTGCTGTAACTTGAGTTCAAACATTGCAATAACAATAGATGTTGATCCTGTGAGTTTTTTTTGATGTTATTGGAATTTATTTGACATTCATAGTAATTGCTAATAAATTATATTAACTTTTTAATTAAAAACTTGACTTTTATTAGAATTTATTATATTATTTATATAATTAGAATAGGGAGATAATATGACTGCTTTGCTTAAAATCATTAATAATCGAGACAAGGATTATGATAAAAAAGTTATAGAATTGCAAAAGTATCTTAATGATAATAAGGAAATTGTGATTAACAAGAAGTTATTCAAACTGGCTATTTCAAATAGAGCCCCTGTAAATGGAAATCTTATCAATAAGGAAGGAGGAAAGATAGTATACCCTATCTTGCATCACTGTATTAAACACGATAGCGCAAGGTCTGAAGAAGGAGATATATTACCGTTTCAAAACGTGATGAAGATTTTAGATGAAGTGGTGAATAGATTTGTTACTCCTCAGTATTTCTACAGATTGATCAATTTTCGAGATCAAAGTGGAAATACATTATTACACCAAGCTGTTATAATCAATAACACTGATGCAATAAAAGCTCTTTTGAAATATGGTGCGGATCCTCTGATAAAGGATAAAAATGAGCAAATTCCACTAGATTTAGCTCAAGGAGATACAAAAAAAGTACTCATCGAATGTATGAAAGACCAAGCTAAATCGAAAAAAGAAAGTGCTAGATGTAATAGTTTGATTGGCATTATACCTGGCGTTTTTCTTGGCATTGGACTCGGTGTTGGTAGTGCTTTAGTCCCTTCAATGACTATTATATTATGCACACTCGCAGTATCTGCTCTTGTTGCTGGAATAGCAGTTGGAGTGGCTATATATTTCCTAAGTCAAGACTATAAACAGGCTAAATCGATAGAAGGAGTTGTTGCTATTGATTCTCAATTGCATTCCGTCAAACCTGAAAAGATTGCAGATAATAAAGCAGTACTAGGATAACTGTGAGTTTTTTAACATTAGATTTCTTGCATAACTGGAATTCGAAAGTTCCAGCGCATTTTTCTTATTGGATCCCAGTGTCAAGCACTGGGATGACATCTTATTATGCAAGAAATCTATTCATTTAAAACTTATTTGAGAAAACGTAGCTATAAAACCTCAGGTACCAGTTGGTTTTTATTAGCTAAATTAAAGGTCAAGTATCTGGAATTCTGAACATAAGATCCCCCTGTATAAAAAAGATTAGAAAAAATGCAGTGAACATACAACAGATATGCTCTGAAGAGGATACGCTACATTTTTTAATGAGTTTAATAAAAAAGTCTGCAGACGGAGATAGATTTTTGAGCTCAATAAATATCTCTAGTTGTAATTATAATGAAATTAAAAACATGCGGAAGTAATTTTTTGTATCCGTTCAGCAGAGTGGTAAAATAAGATAGACAAAAACATAAGAACAAATGGTGTCATTTAGCACTGGCATGACAGGGAAGGGCTTTAGGAAGATGAAGTGGAACGAGTAGCAGATGGTGTCATGCCAGTGCTTGACACTGGCATCCAGCTTTTTCATAATCATCAGAAACGTTGATTACTTTTATACTCATAAATTTAACTGGATCCCAGTGTCTAGGCACTGGGATGACATCATTCTGGTAGCTGGGATGACAAAAAAGAAAGCACTGGTTTCAATATGTGCACATTAGCCATGCATCTGAACGGATACAATTTTTAGCTATAAAATCTTCTAAAAATTTAACACAAAAGTTAGTTTCATAAGTATTTTTATCAAAAACTATTTTAAAAAAATTTAAATAGAGTTGAAAAATTTTAAAGATGAGATACCCTACCTGAAATGCAACTTCTGTAAAAAAAGAAATATGAAAGGTAAAATAAACGCTGCAGCAAATTTTCAATCAGAAGACTTTGTATCTAAAAATAAGGATTTTGATTGTTTAGCTAACCCTATAAGTGCTTCGAATGAAAAGCTAGAGAATAGTGTTAAAGCTAAAGATAAAAAGAATGAGGCGCCTTTTTCCAGTAGAAGAGGCAGCTCGCATGTTTTAGAACTTTTTTCTAATGAAAATGTTGAGATTCACATTCAAGATAAAACGCCTTGTGCTGCTCGGAGTGAATCAGGTATAGCTGGAATATTTAGAGGTATAACTGGGTTGTTTAAAGGTAGGAATAGTATGAACGTAACCCTTTATCAATCTAAAGTGCAACGTAGCCCTGCAATTGATTATAGTACTACAGAAAGTATAGGGTCACGGCTACTAAATATCTGTAAAGGAGAAGAAGATATCTCTTTTGATCAAGAGATTAACTCCCTATATAAAGATGGTTGTTTGTATGATGCCTTATTGTTGCAAGATGAGAAAAATCAGGACACACCTTTACATGCGGCTATTAAAAAAAATCGTGCTGATTTTGTAAAAAAGCTTTTGTGTATCCTTAAGGAGCCATACCGTGCGAATGAGTTTTACAAGCACAAATATTTTGAACATAAGCAAGAGAATGAAAAGCCGCTTTTCAAAGTTATTAATACTAAGAACGAAGGCGGAAAAGACGTAATTACTCTGGCTATTGAAGGTAATAATTCAGAATGCATTTCAGCGCTTTTTAACTACTTAATTCGTGAAAATATTAACAGAAGAAAAGATGTTGAAAATGAGTACACACCTCTACACGAAGCTGTGCTTCTTAACAAAAATGAAGCAATCAAAGAGCTTCTGAAATCAAGAGATATAGATACTGAACTCATAGATAAGGAATCTTACAAAGCATATAATTATGCTAATAACAAAGAGGCAATAGAATTGTTTATTAAGCACTATAGTAGTAAAATTAGTGAGTTGCGTATAAAATTAGAAGATAATAATAAAAAACTAGCGCGAATTAAGTGCGTCCTAAGCAAAACAAAACTTACTTGTGTATGCTTAGCAGCCTTTGGCTCTTGTTTTAGAATGTATAGAAATTCCCATGACATAATAAATGAAGAAGTGAGCGAAGATATGTTATATTATTCTCTTGCATTGCTTGCCAACACTACAGGTCTAATATTATTTTTTAATTATTTGATCGATACAATACTTTCCAAGTATGAAGAAAAAAATTCTAGTTTGAATAAAGAGTCAGACAGTTATGTAGAAGAAAGAAATATGTTGAAAAATAAATTGCGTCATTTTCAAAAAAGAAATACTAGAACAAATACTCAAATGTCTGAGATAACTTCAGTTACATCTGAGTCAGACTTAAGTTACAGTAGATTGTGATTACATTACTTTTTTCAAGACAACTTCTGAGAAAAGTGGAAAAATTTTTCTATAGCTAATCAATATAAAAGCTTACTACTTTCTTTACGAAAGGTTTGATGTTATCATTTTCGAACTATCTTGAATTTACTGAATGAACATTAATATAAGGAATTTAGTTCATGCTTTTTCTAAATTGCCAAGTTTAGGGCCATCGTCATCAAGAAGGTTAGTTATACATTTGCTCCAAAATAAAGAGAAAGTCATGCTACCACTTGCATCTTTGATTAAAGAGCTAGCAGATCTTATAATAGAATGTAAGATTTGTGGAAACCTAGATACTAAATCGCCGTGCTCTATTTGTATTAACCCAAAGCGTGATACCAACTTAATGTGTGTAATAGAGGAATTGGGTGATCTATGGGCATTTGAAAAAGGGAATATATATTCAGGTATGTATCATGTTTTGGGTGGAAGGCTATCAGCAATAAATGGTATAGGTCCCAAAGAACTCAATCTTGATAACATTCCTAAAAGAGTTACAGAATTTAAAATTGAAGAGGTCATTATTGCAATCAATCCGACATTAGAGGGCCAAGTTACCGCACATTACATAATTGAATTGCTAAAGAATTCGAATGTAAAAATATCGCGCCTTGCTTGCGGTATACCGATAGGTGGAGAAATTGACTACCTAGATGAAGGGACGCTGAAGATAGCGCTTACTTCAAGACAAGAGTATGAGTTAAATATAAAGTAAGGTATGTGCTTAAAAAAACTTACATCGCTAATAACCTTCAGAAAAAAAGAAGAGAAACAATTGCCTAAGGTAATAAATTGGGAAGGTGATTGCTTGGGTTATAAGCAAATTGCAAGTAAATTTAGTTCTATAATCAAGACAATCGATAAGTCTTTTTCAATCGTATCCTTAGAAGGATATGATAAGTGGGGTAAGACATTTTTTTTGAAAGAATGGGTAAAGGATCTAGAGCAGCAAAATGAAATTGCAGCTTATTACAGCGCATGGGATATTAGTGCACTAGATCAACCATTGCCTTCTTTTTTGCATTTCTTGTTTGAGGATCTATTCGCATCATACAAAGTAAAAAGGAGTGTTATACAGCAGTTCAAAAACATAAACCAAGAACTATTTTCTCTCAATACATTAGGAAAGCTGATCAGTAAATCTCCACTTGCTATGCTTTCAGTATTTCTCGATGCTGCAAAAGAGGCTGATAAGAAAGACATAGGTTTTGTCTTGGGTGAATTAAATCTTCTCCAAAGGAGAAAAGAGAACATTAGAGATTTTAAAATACAACTAGCAGATGTGGTTAACAAAATCAGAAAAGGTAAAAACATTTATATAATGGTCGATAATCTTGATATATGCCGTCCTAAATTCATTGTCGATTTTTTAGAATCCATAAAGTACATGCTTGATGTTGAGGGACTGGTTTTCATTATCTCTGTTAGTCAAGATAAAAGTAACGTGCAAAGAGCAATCAGCACAATACTTGGACCAAATTTCAGCCTAAAATCTTTTACTGATCTCTCTTTGCATTTGCCAAAACAGCCAATAGAGAAATTTACAAGAAAGCTGTTTCAAAATATTGAATTGCCGAAAAAATCAAAGAGCTTAATTATAGATAGCTTTATATTTTATGCAGAAAGCTTCTCATTATCATTGCAGGCAATAGAATACTGCGCAAAGAAAATAAAGCTATGTTATGCGAAAATTGATCCGAATTTATTTACATTTTTAGTAATACTACAGTCAGTAAACACTGATTTGTATGAGGAATTATATTCATCACCTCAGACAGCACTGGAGAAGATTGATAGCGCTTTGATTCTAAACGGTCAGGAAGAATGGGAAAAGCTTAAAACTTCTCTTGAGACTACTTTTAAAGAAAAAGAATCAAAGACTAACAAATCTTTGAAGCAAATAAGAGATATTATATTTTAAGAATAAAGAGAATAGCACCTTCTTCTTAGTTTATATGGCAGATTGGTTGTACTTTTAGCATTGGAACCATAAGCTGGCTCACATAAATTTTAGCATACATGACCTTGAAAGATCGAAGTGCAATACTTAAATTATTAGAATAGCAGGCTAATAATGGAGCTCAAAATGCACAACATACAAGAAACTGAAAGTTTAAAATTTGACGCTGAAGTAGGCAAAGTACTAAATATAGTAATTCATTCACTTTATACCAATAAGGATATTTTCTTGCGTGAGTTAATATCAAATGCATCAGATGCATGTGATAAATTGCGCTATGAATCACAATTAAATGCTGATTTATTAGATTCAAGTGATGAGTTGAAGATTACTATTAGCTCCAGTAAAGATAAAAATGAGCTGTATATAACCGACAATGGAATTGGCATGAACAGGCAAGATTTAATAGATAATCTTGGCACGATTGCAAGTTCTGGTACGCAAAAATTCTTGGATGCAATTAAGAATAATAAAGATTCAAATCAAGCTGTAGAACTGATTGGAAAGTTTGGTGTTGGTTTTTATTCAAGCTTCATGGTTGCCTCAGAAGTTATAGTAGAATCAAGGAAAGCCGGAGAAGAAGAGTCTTGGGTGTGGAAATCTAAAGGAGATGGAGAGTATTCAATCAGCAAATTAGATGATCAAATCTCTCGTGGCACAAAAATTACGCTCATCATGCGTCCTGAAGAAAGCGAATTTTTAGACAAATTCCGTATTGAAAACATTGTTACTACTTACTCTGACCACATAAATTTTCCCGTTGAGTTTGTAAATGAAGAGGGAAAAAGTGAAAAATTAAACAGCAAAGCTGCAATTTGGACTAAGCCAAAAAATGACGTTACTCAAGAAGAGCACAACGACTTCTTCCGCGGTGTTGCGCATGTAGGTGGTGAGCCTTGGATGATACTGCATAATAAAAATGAAGGTGCAATAGAATATACGAATTTGCTTTATGTTCCTTCTATCAAGCCTTATGATTTGTTTCATCCAGATAGACGCTGCTCTGTAAAGTTATATGTCAATAAAGTATTTATTACTGAAGATAATGTACAAATTATACCACAATACCTGCGTTTCTTGAAAGGTGTGGTTGATTCACCAGATTTGCCTCTTAACATCAGCAGAGAAACACTGCAGAATAATCGCGTTGTTGAGCAGATTAGGAAATCCCTAACTAAACGCGCGGTATCAGAGCTCGGCAAAAAAGGAAAAGATAATTTAGAGGAATACACAAAATTCTGGACCAATTTTGGTGCGGTGTTAAAAGAGGGTCTTTGCGAAGCTATGCCAACTGATGAAAGAGAAGCGTTGCTTTCCATTTGCAGATTTCATAGCACCAGTGATGATAAGCTAGTTAGTATTGATGATTATATAAGCAGAATGAAGCCTGAACAGGAACATATCTACTATCTCACAGGAAATAGTCTCGATTCAGTAAAAAACAGTCCACAACTTGAAGGATTCGTCAGCAAAGGATTGGAAGTGCTTCTATTTGTTGATCCAGTTGATGATTTCTGGACTAGCGTGATTCATGAATATAAAGATCAAAAATTTAAATCTGTAACTCGCGCTGATGTTGATTTAGAAAAATTCTCTTCAGAAGAAGGTAAGAAAGATGAAGAAAATAAATCAGATGAAAACAAAAGCGAAGAAAACACGGATTCTATACTTGAATACTTCACTAAGGTTCTTGGAAGCTTAGTAAAAAGTGTAAAGATCTCTAAGAAATTGACCGACAGTCCTGTGTGTTTAGCAGTTGATGAAGGAACTATGGATCTTCGCATGGAGCGTTTTTTACGTGAACAGAAGCAGCTAAATTACCGCACGCCAAAAGTACTTGAAATTAACATTAAGCATCCTTTGATAAGAAACATAATGGAATCTCACGCTGAAAATGGTGAAAATCCAACACTTGGAGATATGATTTACTTATTGTTCTATCAAGCTTGTATAGTGGAAGGCGAAGAGATGGAAGACGTAAGTCTGTTTGCTAAAAGACTCAATAATTTGCTTGGCAAAATTTCTGTTTAATGCTATAATTAACCTAGCTAATAGTTAGGGGGTAAGACATGGGTGGTTGGAATTTATCTGCTGGGCTTATGTCACCAGCAGTAGATACTGCAGAAAAAGAAAAGGAACGTCGTCATTCCAGAGATTCAGGTAATGAAAGTCAAGAAGAAGTTAGCGTTGATAATTCTGACACTGAAGATACGCCTTCTAATGGAGCAAATACGTTAAAGTTTCAGCTAACACAATCTCTGCTAAGTCAAGTCAAGGCAAGTGAGAATAATAGGGATGCAAATTCTGGCAAGCAAGCTTACAAAGACCTACCCAGGATGGATTTTGTAATTAATGGTCAAGTTATAGACAAGAATTTCGTTAGCCAGCTTCGTGATAAATGTAATCAAAATGACCAACGCCAAATCGCAAAACATGTTTTTACAAAAATGTTTGAACATGCTAAAGCAGAAATTCCAAATGATAATCTATTAGAAGAATTAATTAATAGTTGCAATCAGGCTGGTTATGATGGCTCTTTGTTAATGCAGCTCTCTCCTATATTTTTGGGGCACGATTTGCAATTGCCTGATGCTAATGATAGACATATAGAGATTGTCTATAGTGATCAGGATTCTTTAAACGTTAAATATTGTCCAAATATTCCTGTTAAGCAACTGGGTAAAGAAATATGCAGGGTTGATACTATTTTAGAGTTCACCCTTAAGTTTCGAGATAGTAAGGTAGAGTATGAAAACGGCAAAGTAACACTTGCCATTCCTAAACAATTAGAGAATTACAAAGCTGATGGCAAAAGTTTGTTCGATGATATAAAGATTCATTTTGAAGATGCTGATAACTCAATTATTGAGTCTCTTCTTGAAAATATTGGTGAAGGTCCGAAGTCGTTTGTTGTAAATCTGCCAGCAGAGGTGGATTCAGATTCATTTGATATTATTCCTGAGAATACAGTTTTTGATCTGGTCCATATTCCAGAATTAATAAAAAAAGCAGTGGATGATAAGGATGTTAATGCCTTGGCTAATCACATAGGCTTTTTTCAAGATCATGTTACTCATGTATCATCTAAGGAAGATTTGCCAGTAGTAGAGAAAACATTAGAAATAGTAAGTGGTTTTACCAAGGAGCAAAGCAAGGCATGGAGATGTTATCCTACTGTACCTATTGCAAGTCATATATATTCTGCCAAGCAGCAGTATTATGATGGTTACATTTCTCAAGAAGATTATGAAAAGCTTAAAAAGCTGGAGGAGACTTTGTATGAAATCAAGTCTGATCTAATAAAAAGAAGTAGCAATGATCCCAATGAAGAATCTCCTGTTAAAAATGCTCAAGACACTTCGGCTATACTAAATGAGACTCCAACCTCAAGCCAAGTAGTGAATCAAGAAGATAATAATCAATTAAGTACTAAAGAATCCAAAAGTACTGACAGCCAACAGATACAAAAAAGTATTGTTGATAAAGTAGAAAATATTATGGACAATGAAGCTATATGTAATAATTGTGAGGAGGGTAAAATGCCTAAAAATATAGAAGAAAAATTATCTAATGCTGTCGATAGCATCAATCCTGATACTATGATAGATTTATTAAAGAAATTAGATGATAGTGTATATAAATCCACTTTACAGAAGCTCTTGAGTCAAGCAAATGACAAGATGAAAAGTTTGGGAGAGGGTAAGCAAAAAGAGGATCTTGCACAAATAATAGCATTGCTTAAAAACGAGTTCGAGCACATTGATGCATCATCAATAGGCAATGATGTAGAAGCTACTACAAGTGGTCAACAAATTCCTGTGGAAAAGGTTAAAGAACGTGAATCAGATTCACCATCACTGAGTTCTGAAGATGATGATTCTTCTAAACTTGAAGGTAATAAAAGTGATTGCTCTGCCGGAACTTCCTCAGACTCTAATAGTAATTCTCCATTTGAAAAAATTAGTAAAGAAGGTCATGAAACAAGAATATCTGTAATTGACACAGTGGAAACTGAAGCAACAGCTAATGGTACTGTTTCTAGTAATTCTGTTCCTTGTACTTTAAGAGTAGAATTAACAAGTGATGATGAAGATGAACTTCTTTCGATTGAAATTGAAGATGTTAATAATGATATTAACGTTAATCAACCTACTGAGCATGTAGAACAAGTTGCTAACGGAAATGGACAGCCAAAAACAGAATTGCCAAGAATTAATGAGCAAAGCAGCAAAAGTGGCCTCAAAAAAAATCCACAAAATACAAAGAAGTATGTTGTAGCTGCTTCTGCGCTTGCAATAGCCGGTATTGTTTCAGGGGTGGCTGTTGCAGTTTACTTGGAAATGTTAGCAGTGGGAATAGCAATTGCAGCTCTTTGTGTTATTGCGGCTGCAGTTACGTACTGCTATAGACCTCAAAGCTCACTTGAGGATAATGAGGTTGAAAAGGCTGATGTTACGCAAAAAAGTACACCTTGTTGTGGCTGGTAATGAATAAATATAGTAGTCTATCACTTAATAATTTATTATAATTGTATTGATTATTAATAGATAAGAACTTGGTAGACTACGAAGAGATGCTTGCTAAGTTGACAAAATTGCCATTTAATGCTACACTTAGCTTAACTACTAATTAGGAGGAAAAACATGTTAGGTTCAGATTTTGTATCACAGGAATCAAACAAAATTTTAAAGAAATCAGATTCTAGGGATTCGGGCACTGAAGAAGGGTTTGAAATTTTAGAACGAGAGGAAAAAGAGCGCCGTCATTCTGAGGATTCAGGTAATGAAAGTCAAGAGGAATCTGGCGTTAATAATTCTGATACTAAATCTAGTGCAGTAACTACGTTAGAATTTCAGCTAACACAATCTCTGCTGGGTCAAGTAAAGGCAAATGAGAATAATGAAGATGTAAAGTCTGGTGAAGTAGCTTATAAAGACCTACCTAGAATGGATTTTGTAATCAATGGTCAAGAGATAGATCAGAATTTTATCAACAAATTATATATTAAAAATGATAAAGACAAAAAAAACTATCGCCTGTTTGCTAAGCAAATTTTCGCAGGAATGTTTGAACATGCTAAAGCAGAGGTTCCGAATGATTCCCTCATAGAGGAATTAACCACAAGTTGTAATCAAGCGGGGTATATGGCTTTCTTTGCTATCCGAATACATAGTATATTAATAAAATATCAGGTACTTTCTAGCGATTCTGACAAGAAGATCATGTACATCGATTGTTCTGATGAGAATTATGTACGCATTAACTATAAGTCATCAATGGTGGCACGCAATCCTGATGAACCAGAGAAGGAGATATGTGAATTAGACAGTTTACTTAGATTCACACTTAAATTTCATAACGGTGAAGTAGAGTATGAAAATGGTAAAGTAACACTTATCATTCCTGAGGAATTAAAAGCTGGTAGGGAAAGTTTACTAGACGATATTAATGAACGTTTCACAGATTATGATAATGATGGATTTATTCGTTTACACGTTGCAGCACAAAAAGGTAATGTTGAGCTTGGCAGGCGTTTACTAGAATGTGGTGCAAATATTGAGATAAATCAAAAACAAAAGTAGGTGGTGACACTGCACTTCATTTAGCTGCTAGAAATGGTCATAAAGATTTTGTGAAGCTTTTACTTGATAATGACGCAAATGTTAACTCGGTGAGCAGTACAGGCAGCAGAGTAACTCCTTTACATGAAGCAGCATATAGTGGACATTTAGATGTTGCAGAATTGCTAATAGAGTGTAGTGCAACAGTTGATGCTAAAGATCGGCATAACTTTACTCCTTTGATGTACGCTTCTGCAGAAGGTAATTCGGCAATGGTGGAATTACTTTTACAAAAAAAGGCAGATCTTTATTTACAGGATAATCATGGTGAAACTGCATTGCATAGCGCTGCTGATAATGGTCTTTCTGATGTAGTTGCCATTTTGATAGGTGCAGCAGAAGATAAAGAAAAGTATGTTAATACACAAAGTAGGGGTATTGGTACTGCATTACACGTTATAGCTTATAATCGAAAAATAAACGAAGGGCAAAAAAAGTTGCAAAACTGCTAATAGACAACGGTGCAAGTCCATATTTAGAAAATGATCCAATTATTAATAATCCACTAGATGCTTTTTGGAAAGGAAGCTCTTTAGATATGGCAAAAAAACGAGGAAATAAGGGATTTTTGGAATTTATGTCATCTTTAGGCTATTCAGTAACCGTACCAAGCAATTCAAAGAATGATCCACAAAACACAAAAAAGTATGTCGTAGCTGCTTCTGCGCTTGCAATAACTGGTATTGCCTTAGGAGTAGCTGTTGCAGTTTACTTGGAAATGTTAGCAATAGGAATAGCAGTTGCAGTTTGTTGTCTTATTGCAGCTACAATTACGTACTGCTATAGGCCTAAAAGCTTAGTTGAGGATAATCAGGTCAAAAAGGTTATGCAGACAGAAGAATGTCAGTCTAAGTAATAAATATAGTAGTCTATCATTTAATAATTTATTATAATTATATTGGTTGTTAATAGATAAAAACTTGGTAGACTACGAAGAAATATTCTTAAATAAAATCAAAGATATAAAAGATGAGGGGCGCTATCGTGAATTTACGCATTTTGCGTCATTACCTGGCAAACTTCCCTATATTATGGATTATGAAAGAAATAGAGAGGTTATTGTCTGGTGCAGTAATAATTATCTGGGAATGTCACAAAACGATAGTGTCATTGCTGCTATTCAAAATTCATCTGTTGGTGCTGGAGGAACAAGAAATATATCAGGTACAACAAAGGAAGTTGTTGAGCTCGAGAAGTCTTTGGCTGACTTGCATCAAAAAGAAGCTGCTTTAACTTTTGCTTGTGGCTATCTTGCCAACCAAACTACACTTAGTACTTTATCGTCTGTTATTCCGGGTGTGGTAATTTTTTCAGATGAGAAAAATCACTCTTCAATGATAGAAGGTATAAAGTCAGGCAAAAGACCGAAGCACATATTTAGGCATAATGACACTGATCACTTAGAGCAATTGCTAAGATCTATAGATATAAAAACACCGAAAATAATAGCGCTTGAATCTGTATACTCAATGGATGGTGATGTAGCACCGCTTGAAGCGATATGTGATCTAGCAGATCAGTATAATGCAATTACCTATTTGGATGAGGTACACGCAGTTGGAATGTATGGACCGCGCGGTGGCGGAATTGCAGAGAGAGAAGGTTTGATGGATAGAATAACTGTTATTCAGGGTACATTATCAAAGGCTTTTGGAGTGATGGGTGGATATATAGCGTCTTCAAAGAGCTTGGTGGATGTAATAAGAAGTTCAGCCCCAGGATTTATTTTTACTACTGCTATGTCACCCGTTTTAGCAGCAGCAGCAAAGGCAAGCGTTGAGCATTTAAAATCGAGCAACGTTGAAAGAGAGAAGCAAAAGCAGTCTGTTGAAAAGGTAAAAGACTCACTGAGAAACGCAGGAGTGAATTTTATGCAAACAGAAACTCATATAATTCCAATCATAATTGGCGATCCTGAGTTGTCCAAAAAAGCATCAAAATTGTTATTTGATAAGTATGGAATATATGTACAACATATAAATTACCCAACAGTTTCAAAGGGGACTGAGCGCTTCCGTATTACTCCTACGCCTTACCATACAAATGAAATGATAGAGCATTTAACAAAATCTCTTGTAAAAGTTTTTGAGAAATTGTCTGTTTGTGTCTGTTGTTGAGTTTAAAGTTGCCAAGAATAAGGTATCTATTTAAAAGCATGGTTAATGTACAAAATCAGTGCTTTATTTCTTGTCATGACAGTAGCTAACACTGGGATCCAACTAAGTTACTTTACAACGTTTTTTGTGCAAAAGGACTAGATGCCATTGTCACACACTGACTATTTGTTCCTATAGTTGTCTTTTCTCGTCTATCTTATTTTGCCACCCTGCTGCAATGAGGGGTAGGTAAGACCATTTATTATTTTCACTACGTGACTTTTGCTCTTTTGAATGAACTTTAGTTTATATCTCCAGCAATGACAAGCGCGTTATCTTCCCTTAATCTCCCACCGCTTTCTTGCAGAAAAAGCCTACCGAGTGAAGTTTTATATTTATTAATTCCAGAGTAAATTATTCCATTGTATCTTCCGGCAGCAAGATATGCAAAACCTAGTACCGTTGAGCCAAGGGAGCGCAGATTGTTATTGTCAAGTGGTAATTTATTTAACAAATTACCACTTATGTCTATTATTCCCCCTTCACGAGCTTTCATACGCATTTTTACATGGCGAGATTTGAAATCTTCAAGAAAAGCTCCTTTCTTTTCCTCTGCCCAGAAAGTTTCTCTAAGGGCTGGAGCATCAATCACAGCTGCTACAACTCTGTTTTTATGAATGAGACAAACTGATACTGCAAAATAAACCATACAACTAAAAAGGTTTTCCTTGCCTTCTATAGGCATAATAAACCAAGTATAACCGCCTTCTTTTAGATCTTGGCCTACATCGTCTTCAAAAATAAAATCATAGTTCTGGTTGTAGTTTTTCAAGCAATCGTATATAAGTTGCTTGGATTTTGAATAAGTTTTATTGATAAAGTCTGCTGACTTAATGCTTGAAATTTGCAATTCATTAAAATCACGTATAATCTGCTTGGAGGCACTGCGTACAGAATCAAGCATCACATTGATTCGTGGTGATGAAATGGCCATTTACTCTTTTACTCTTTCGTAATAGCTGTTATCAGGAGTATGTACTACAATTTTATCCCCTTCTTTTATAAATTGAGGCACGTTAACACGTATTCCATTTTCCAAAATTGCAGGCTTATAAGAAGCAGTAACAGTCTGCCCTCTGATAACAGACTCTGTTTCTTTTACAGTTAGTGTAACGTGATCAGGCACATGTGCAGAAATTATTTTATCTTGATAAGTTACTACTTTAATTTTCATATTATCTTGCAAATAAGCCTTTTTTTCTCCTAATAAATCTAAATTTATAATAACCTGCTCGTAATTACTTGGATGCATAAGATTTACAATATTTCCTTCAGTAAAAAGGTAAACATATTCCTCTTCGTCTAAAATTGCCCTTCTGATTGTTGCATCAGAACGAAACCTCTCATAATACTTTGCTCCAGTTTTGATATTTTTCATTTCGGCTTGTATGTAAGCACCACCCTTACCAGGTTGAGTATGCGTAATATTCACAACCAAAAACAACCCACCGTTATGTTCCAAAACTTGACCTGGTCTGATATCATTAGCCCTTTCCGCCATAATTACACTTTTAATCTGGTCTGATGATTATAAATAACTTTATACAAATATCAAAATTTTTATTGGCTAATGAATTCTGGCATATCGATTACTATATACCTTTCCTTCATGTTGATGTATGGAAATACTTCTTTAGTAAAAGATAACATAATGTTTTTTTTTGTGCTGATAACCAAGATTTCTAATATATCCCCCGAGCCAAAATTATGTACAGACTTCACATAGCCATATAATTCGTTACTCTCTAGTCTTACTTCCATATTCACAAGATCATCTTGGTAAAATTCATCCTCATCATTTAATTGTGGTAGCTTATTTCTCTCTATATATAACTTTTTATTTCTTAAAAGTTCTGCTTCATTACGGGAGTTCACACCGCTAATTGTTGCTATTACTAAATTATTACTGACAACAGACACCAAGCTTATTTTATAATTTTCACTTCCGCTTATTAGTTCACCATATAGGAAAATATTTTCGGGCTTTTCAGTAAAGGTTTTTATCTTAACAGCTCCTTTGATTCCATGGGGAGAAGTAATTATTCCGAGGCATATATTCATATTAATATGATAGTTGAAATCAGCTTTTTGTCCATAGAATTGACAATTTACTGAATTAATATACAATTAATATTGTGATAATTATAGTGGGTAATGTGTGAGTTCTATCAGTGATCAAGAAAAGCAAAGTATTATAAGTGTCTTAAAAGAAATCAACCGCAAGTTACAAGGTGAATCTATAAAGTTTGATGACGCAAAGGAATCTATAATAGTAGCACGTCGTAAACCTGTTGTTGAAGGGGTATTAGAACATTTAAGCAACTCTTCCACTACTAACTGTAATGTTATGATCGATGCAGAAACTGGGTTTGGCAAGACTTACGATATTGGAATGTGGAGTCATGTACTAGCCCAAGCAGAGTTTCATCATCTAGTTGCAGTGCCAAGCAATGATCTAGTGAACCAAGCTAAAAAAATGATGAGTAGTGCATTTACTGTAAACATTAGGACACCTAAAACTGCTGAGGAAATTAAAAATGCACTGAAGGCAACTAAACCTACAACAATTATAGTGACACATGACCTGTTATTACAGCAAGAAAATGATCGTAAATTTAAAGACCAAAATACCAAGTTGTGGATTAGTGTTGATGAAGCAGACAGTATTAACAAGCAGCAGGATTTTGAGAACATGTGCAAGCTTGATGAGAAATATCCTACGACTTACCTCACTGCAACACCAAAGAGAAGGATTTTAAATAGATGCGGAAAAGTTATCAGCCCGACAAGATTGAGTAGACGTTGTATTGCAAACGCCATCGAAACAGCAAGTGTTATTGCAAAAACCAATAGGAGAACAAATTTCACTCTAGCATTTGTAGTGAATATTGCTGTCACCATAATACCTGCGATTACATTGCTTCCTATTATAAATAGGAATATTGCTGCAATAATTGGTATAACTTCAAATTATTGGCTGTATTCTGCTTTGATTGGGCAGCTATACTATACAATTTCTATGTTTATATTTGGTATAGTAATGTTGCCGATTTGGTGGGTGCTAATTAAAATAACTGGAGTAGAATCAAAAGAATTGCTTTCTAGATTTCTTGCTAACGTGAGTAGCTTATTTACTAGAGAAAAATCGAGCCCAGCTCATGAGTATGTTGAAGAAAGCGAAGAAGTTTTTAATTACAATAAGCTTGTTGATACCGATGATTTATTAACTTCTATAAGATGGAATGTGCAAAGCCCAATTGGAGAAAGTGCTCTGCTTTTAGCTGATGATGTGAATAGTATGGTTAATCTTAACTTTGCGTTGCAGGGTAAGGATAATCTAGTATATGAAGGTGGTACGCGTTATGAAGTGTATAATAAATTTAAGCCTGAAGGGATGTTATATCAAGACTACAGGCTCCAATTACGTCAATTAAACTTTATAAACTGCGTTAAAAAGCAACATCCTAGTTTGACAGAAAAGCAGATATCTGAATTAAAAGAAAAGGTGGATTTCAGTAGTACTGCTGAATATCTAAAATATAGAGTAATGCATTCAATGATCGATCTTACTCTCTCATATTTAATGAAGTGTGATAATATTACCTTAGATAAAAAAAGGGGAGAAGATTTAGGTGGGTTAATAGAAGATGTTAAAAGTAATGTTAGTACTACTATCAATAGTATAAACTACCTATTTAGGCTCATAAATGTTAGCACTACTGACGATAACAATATTATAAGCTATCTGAAGGAAAAAGGCTTTAGTGAGCAATTTGCTAGAAACAAGCTCTTACCGCAAATCAAGTTAGTAATTAAAGCATTGCGTCAAGGTGATAATGAGCAATGCAGGTTAATAGTTGATAATTGGCGCTTAAGCAAGGAGCTCCATGACCTCATGGAAAGAGAGGAAGGTATACTACATAGTCTCATTGATTTCTGTAAACAAAATAAGTCCATCTTTGCGGGAATTGGAAAAAATGATCTTAGTATTGAAGAAAATAGACCATTTTCAGCGATAATCCGTAATCAAATAGGAGGATATCGAACTATCTATTGCGATTATGAGAAAAGAGATTGTGATGCATTAGCTAAATGTGCATTAACAACGATTGTAGATGGATCGAAAGGTCGTGGATTTGATAGTGAATATAATCATGTTGCGTCAATATTTGCAGACTCGGTTAGTCAATTCAATAATCCAGCTGAAGCTCTGCAAAATCTTGGGAGAAATAGGGAGCGTAATGCAAGTAGACAAGCATGGTTTTTTGCTGCTGCAGGTGAAAAAGTTGAGCTATTTGTGAATAAGATCTTAGCAAACTTCAAAAACGAACCACAGAAATTTTGTCAGAAAGTTTTGTTTCCAGCTACTGATAAATACAATAGGTTGCTAAAAAATAGAATGGGAGAAGAACTTGGAAGAAAAATAGAAACCTATATTAGTAAAAATATCGATGCATTAGGAAATATAGATGATCCAGCTCTGAAAAAATTTTCTAGTGATTTGATAAAGGAGGCGTACGAAAAAATTCATGATATCAATGATTTTGATATTAAAAAGACAGAGGAGGATTTGCATAAGATCTTAAAGAGCACAGAGAAATACCTTCGTTCATATGAAGATAGAATTAGAAACAATGGTAAATTATCTTCCACACGCTCAGCTTTATTTTCTGTGGGAAGTGCTATAACAAAGGTAATGTATTATCTATGGGCAGGGTTTGACTATTTAGTCTTTTTGGCTAAATCGTACAATATAGATAAATCTGGAGATGCCAGTGCAAGAGCGTATGTACACATAATCAGAAACTGTAACTGTGAAAGTAGTGTAAAGACTCAAAACGTATTGGCTCATGCATTAGAAATTGCAAAAGAACATGACAGCAATTTTACAAGAAATAATTTGTACGAAGGGAATGAGGATAGATGTAAAGAAAAAATCATCTCATATTTTCAATCCAAGGAATATATACGTGCATTAAATAGAACAATTGCTCAAATTGAAAATGAACACTTAGCAGCAATTTTGAAAGCTGTAGGCTATAGAGGCAATACTGATAAAATGGCACAAGAAATCAAAGATTTTTTATGTGATTTGAAGAATTTAAACTGCGTGAACTTTAGAGAAAAGTATTATCAAGGAGACTTATATCAAGAAAGCAAATTATGCAAAATCAATAATCAAATTGGTTTGGTAATTGATGAAATTGTAAATTGCCATAAGTGGCGTCATGGAATGGAGGGCTTGAAGCTCAAATTAAAAAATGACCATAGTATTTTTGAAGTAAGAGTTAACAATAATCTTCTTAAATTGGGTAAGAAAAATTTTAGCAAGTATTCCAAAAAAAGGATCTACTTAGGTGGAGCTATGCTATTTGTTGGGTTTTGGGCTTCAACGATCCTCATAGGTAAAATATCATTAGGCGAGAACATGCTATTGCCTTCACTTTGCGGTTTTATAGTATTTGGACCACTAGCGCTTCTGTGTGGTGCATTGTTATATGAAATAACGACCTATTTAATAAGAGGAGCATCTTTTCTTTTTGGAATGTCAACTCTTTTAGAAAACCTGCCTAGATGCATTTTTAGAAACGGTTTAATTCAGAATTTATTAGGCACAATTCTAGCATTTGGTCATGACTCTTTCTTATTGATTGAGAAAAGCATCTTACAATCGTTTATATTTGAGGATGTAACAAAATTTGACTCATTAAGTGATGTGAATGAGCTTGCGCTGATAAGAGAGCAGGAAAAGGTGAAATGCATGAATGAAGTAGCTACTGACTTATTTGCAGTCTCGGTACAGCAAACAACTAGCGAGCAGGAATGCTGTGCTTAACTAGAAGATTTTGCAGATAAATATTGAGTCAGGATCTCAATGCCTTCATAAATCTCCTTTTCAGTGATAATGAGTGGAGGTAAAATTCTTACAACGTTATCTGATGTTACTCCGACAGTGAGTAAGCCACGGTGACTTAACTCTTCTGCAAACTTTTGATTATTTGTTTTCACTTTTATTCCGAGCATTAATCCTTTTCCCCTTACTTCTTCTATTATTGAAAATTTGCTTGCTAAGTTCTCTAGTTTATTTTTTAAGTACTTACCTCTAATTTCAACATTTTCCAGAAAGCCGGGGCTTAGCAATTCATCAAATACAGCATTGCCTACTGAAGCTGCAAGTGGGTTGCCACCAAAAGTGGAACCATGCATACCAACTGCCATGTACTGAGCGGCCTTTTCAGTTGCAAGACAAGCCCCCAGAGGGAAACCTCCTCCTATTCCTTTTGCAAGAGCACATATGTCAGGCTTAACTCCTATGTGTTCGTACACAAATAATTTTCCCGTTCTGCCAGCACCGCACTGAACGCAATCAAAAAATAGCAGTATGTCGTTTTCGTTACATAGTTCTCTTAACTCTTTCATGAAGACTTCACTCATTACTTTAATACCACCTTGTCCCTGTATTGGTTCTATTAATATAACACCTATGCCATTAGAAATTGTTTTCTTTACACTCTCAATATTGGGCTCTATGTTATCACACCAGTCAATATAAGGATTCAGTAATTCAGAAAATTTCTGTCTATCGTTTGTTGCACAAGTTAAAAATGTCCTTCCATGAAATGCACCATGAAATGTGAGCATTCTATAGCGATTTTTATTACCTTTTCCATTTTGATAGGCCCTAGCGATTTTAAGTCCACATTCCACTGCTTCTGATCCAGAATTTGCAAAAAATACAGTATTAGCAAAGCTGTTGTTTATTAAATTTTCTGCAAATTTATTGGCAGTAGATATATTATAGGTATTTGATATATGCCATAGTTTTTCTCCTTGTAATTTTAGGACATTAGTTAATCGTGGGTTGGAATGACCTAAACTGCTAACTCCTATTCCAGAGTGAAAATCTATATAGCGCTTATTATCGATATCATACAAGTAAATACCTTTGCCATAAGAAAAATTTATGTTAATAGGAGAATAAACTGGCAAGATAGGAGAAATTGTCATAAAAGTATGATATGCTAATTTTTTATTAATACCATAAAAGACGTTATTTCACAATGAGAAGAATATGTATAAATTAAGTAAATTAATGTTTACTACACTAAAAACAAATAGATATACAAAAATTATCTCGCTATTCTTATTAATTTTTATGGTTTTATTGGGCACAATATACCGCAATTATTCATTAAAGAATAATTTTCTTTCTTTTTACCGTAATTCAAATGCAAACTTAAAAGATCTATTGGAAAATAGTATAATAAAAAAATATCATTATTTACTAATAGAAAAACATCATATTAAATATAACAGTTTTGATTACATAAACCAGTTGGTAAAATTGCGTGCTGAATTGTTACAATCAGTAAGCAAAATAAGAAATTTTAGCTTAATACTGTATGATCAAAATGCCAGAGTAATTTTCAGTAATTTTAATACTCAAGGTCATGACTATGAGCAGTTGCTTACAAATGATGAAATTGATAAATTGCTAAGCAATCAAGAAATATTTTACGCTACAGGAAATACATTAACTTCTACTTTCCCTATATTTCATGAAGATGACATTAAGCCTTCATTTTTTTTGAAGATCATTCAAAGCTATAATGACTCTTATATTATGGTATATAGTCTATTTTCAATATTAATAGGCTTATTACTAGTTATCTTAATACTAATAATGCTTTATTTGCACCTTTCCAACACCCAAATGCTAGCCAAGCAGCATAAAACTAATATTGAATTACAAAGGGTTAAAGAGGCATTAGAGCAAGAAAATGCAAATAAGATAAAATTTTTTGCAAGTGTTACACATGAGTTGCGTACACCTCTTAATGCTATTATTGGATTTGCAAAGTTGATCAAAAATGAAACTTTAGGTTCGGTAGATCACTCTGAATACAAGGAATACGTAGACAATATATATAATGCTGGTACACATTTACTTGCTTTGATTAATGATGTGCTCGATTTTTCTAAAGCTGAATCAAGTAGTTTAAGAGTAGAGAAAGTGAAGTTTAATCTGAATAAGATAATAGATTCGTGCTTAAAAATGTTATCACCTAAACTAAAAGAAACAGGCATTAGTTTAAAGAAAGAGATATCTGATAAACAATTATTAGTTATCGCCGATCCCAAAAGAATGAAGCAAGTTATAATAAATTTGTTATCAAATGCAATCAAGTTCACTCCTCAAGGTGGTTTAATAAGAATGATTATTAAAGAGAATATAGAAAAAAATTTATTAACTATTGAGTTTCATGATAATGGAATAGGGATAATGCAGCAGGACATATATAAAGTTATGTCCGTTTTTGGCCAAGCAGATTCGGGATATAGAAACGAAGGCACAGGTATCGGATTACCTCTAAGCAAGAAATTAGTAGAGTTAATGGGTGGGACTTTCAACATTCAAAGTGAAGCAAAACTTGGTACTACGATAACATTGAGCTTCTTTTATGAAGAGCAAACATGTGAAAAGTTGATTGATTTTTAGTAAAATATATTTGATATTGCACTTTTATATCTAGTACATTCCTAAGTCATACTGACGTGATACCTCTTGGCTAATAATAAGTAGCGGAATGTAAGTAAATTAAACTTTTTTAGCTATACTTCCTGAAAACACTTTATAATTCTTGAGCATAAAGAAAATTCCTTTAATAATGAAGCATGCTAATCAGGAACTTAATAAAACAAGCAACTCAAGTAGGAAATAGTGAAAACGTAATACAATATGTCAAATATCTCTATCAATTTGAGAAGTTTAGAAATACATTAAACCTCACTTTGTCACTAATAAAGCAAAATAGACTCTCGTTTGAAATATATCAAGAAGGATTAGTGGATATGGAAGAGGGAGTGTGTAAGACAATTCGTTCTTCTGGTTTAAATAAGTATGTTATTGTGCTAAGAAGGTCAAATCCTTACATCATAGTACATGAACTTTCACATATGGTTGAAAATGAACTGAACTTAAGCTTAGAGCAAGAGTTTCTCTATAAAGTTTATCAGGATATTGAGCAGAACTTAAAGCAGTCAAATATTCTTGTACAGAAAATTATCGGTCAAGTCATATTTAAAGAGATACAAGCTTATCAAACTGCAAAATCACGCGCATCTGAATTATTTGCACGCTATTTCGAGCTATTTGCTTGGGCTCAAGAAGTTTACCCTAAAGATAAAGAATATCTGATTCGCACTCAAGATTTAAACAAAGTATTTCTTGCTACTAACCAATGGAAAAAGAGATGCCTGGATTCACAAATAATGGAGAGAATAGATAAAGAAGTAAAGGAGTATAGCAACAAAACTGCTTTTAAAGATATAAACAAAGTACAAAGCAGTTGGACTAATAAATTTTCCTCTGGGAGTAAAAAAATTGGTTCTATATTTGGAGATGATAATTAGCTTAACAGAACAAAGTTCACTTCTTCAACATTTCAAGTTATAGTTCTCACAATTAAAGAGTTCAAATATATATGAAAACTATATTAGCTGTTGAAACAAGCTGTGATGAAACTGCAGCAGCAATTGTAAATAGTAATAAGCAAGTTCTTGCTCACGAAATTCTTTCTCAGGCAGAGCATAAAAAGCGCGGTGGAGTGATTCCTGAAATAGCATCACGTGCTCATATGAAGCATTTAAGTGATCTAATAAAAAGTGCTATGGAAAAATCTAACCTTAACTTTTGTGATCTAGATGCAATTGCAGCAACATCAGGACCAGGACTCATAGGTGGATTAATAGTTGGTACAATGATGGCTAAAGCAATTGCACACGTAACACAAAAACCGTTTATTGCAGTTAATCACTTAGAAGCACATGCGTTAGTTGTTAGGCTACTGTATGAGGTTGAATTTCCGTTTTTAGTCCTGCTGATATCAGGTGGTCACTGCCAATTTTTAATTGCACAGGATGTAGGTAAATACATCAAACTTGGAGAAACGCTTGATGACTCATTAGGAGAAGCATTTGACAAAGTCGCTAAAACGCTGGGTCTAAGCTATCCGGGAGGTCCATTAATTGAAGAGTTAGCTAAAAAAGGTGATGGTATGAGATTTAAGCTGCCAAGAGCAATGATAAAACGTTCTGGATGTGACTTTTCATTTTCTGGAATTAAAACAGCAGTAAAAAACTTAGTGCGAGAACTTATAATGAGCGAGCAAGATATTTGTGATGTTTGCGCTTCGTTTCAAGAGTGTATTAGTGACATATTGCTCGATAGGGTCAAAAATGCGATCATTATATCTAAATCTTTAAATATTAAAATCAATGATTTTGTTATTACCGGTGGAGTTGCAGCAAATAATTTTCTGAAAGAGCAGTTGAAAAAGCACATAGACTTGAACGTGCTTTCTCCTCCAAGCAATTTATGTACAGACAATGCAGTGATGGTTGGATGGACAGGAATTGAAAGGTTACAGAGACACTATGTAGACTCTCTTGACTTTGCACCAAGGCCAAAGTGGGAATTAGAAAATATTACTAGCACAAAAAATTATCTACTATATAATGCGGCCGCTGGTGAATCTTTGTAGGCTTAAAAATTACAGTGGTATCTACTAAAGCCTTACCGACATTATTATTTATGAGGTACAGTATGTTTAAAAAGAAATTTAGAACAGTTACTAATGTTTTTAAAGCTAAATCTAGTACAAAGACACTCAGTTCAGGTTTGCTTGCTGTGGGAACTGTTGGTATGGCTAGGGCAGTTAGTAAGATTGATATCTCTTCATTACAAGGCAATTCAGAAGATGGGATAAGTGAGCAAGACCTAATAATCATATATGATTGTATTAATAAAGTAATTCAAGAAAAAAACTATAATATATGTACTAATAATCTTGATTATATAAAAAGCAGGATTTTAGAAGAAAATATAAGTGATTCATTAGCTGAAAAATTTTGTCAAGATGGATGGAATATAACAAGTGATGATGGTTTTTCGCTATTAACAGTGGCTATTGAAAGAATTGGGAAAGAACAAGAGGAAAATAGGAATTATGATATTCATGTTGAAATAGCTGTATCTCTAATTCTTAGTATGAGCAGAGAATTGATTATAAAATTGGAGAATTTTGCAGATAGTAATGGTAAAACACTTCTACATTATTTAGCTGAGTTGGGTAAAGAAGATATTTTACGTTTTGTGATAGAAAATTCTAATTTTGACATTGAAGAAGCATTAAGGAATAAAGATAGAGATGGCAAAACACTACTACACTATGCGGCTAAATCTGGCAATAAAGAATGCTTGAAAATTCTCATAGAAAATGAAGCAGATTTTAGTTGCACTACCAATAATAAAACTGAGTTACACTATGCTGCCAGAAGCGGAAGTCCTAACCTCCTAGAGTATTTAAAAGGAATATTGACAGCAAAAGGAATTTTTGATAAAGAGAAAATTAAAACAGATAAATATGGAAATAACGCATTACACTATGCTGCGCAATCTGGAAATGCTGAGTGCATGAAATTCTTCATTGATAATCAAGTACAATTTTTAAAAAATAAATATAATGAGAATCCCCTTCATAAGATTGCAGGTAACTCAAAAACTCAAGAAAATGCCATAAATTTTCTTATAGAGCATCTAAAATTTTTAGGTAGGCTAAAAAGTGAAATTAATCGAGGAGATACAGATGGTAACACTCCATTGCATATAGCTGCAAAACATGGAAATAAACAGCTAATAGAATTGTTTACTAAATCAGGTGCAAAAATTGTTCATAATAAACAAAGTAACACCCCCTTACATATTGCTATTATACATGGTAATGCATATTGTATAGAGCTATTTTATGAAAATATAGGAAATAGCATACTTCAATCCAAAGGTGAGTATGGAAGAGATCTTGTACATTTAGCTGCAATGTACGGGAAGTATGATTGTCTAATATTTCTACTCAATAAATTTCCTGATTACGATTTAAGCACAGAAACATGCAAAGGAAATATGGCCCTACACTTAGCTCTATCGAGTAATACAGAAACAGAACTAAGAAAAAATGTGTGAGTCTATTAATAGACAGAAGCATGCAAGTAAATAAGAGTAATAATGAAGGAAACACCCCTTTACATTTTGCTGCCCAACTTGATTTATCGTTTTTAAGCATGATAGAAAAAAAGTTGGAAGAGAAGAAATTTGACGTTTATCAAGAGGTTTTGCGTAAGAATAGCAACGATGACACCGTCTTTCATATGGCAGCACGTGTTGGTAATAAATCATGCCTTGAGCACCTTTTTAAAAAAGAGAGAGTGGGAGAAATATTAAGTAAGAAAAATAAGGATGGACAAACTTTACTACACTTATCTATCCTCAGTGGAAGAGTAGAATGCGTTAAGTATTTGGTAAAAAAAATCCCAATTAGTATTTTTTCAGAAGAAAATACACAAAAAAAGTTGTTATTTGCAGCTATTTTGAGCGGCAATAAGGAATGTCTTGAATTTGTGTCAAAAGAACTTGTAGATAAAAAGGTGGCTGCTAGCATCAAAGTGTTATATGATGAAGACGACAATACACTGTTACACATGGCTGCTCTTGCCAACGGCATAGGATGCTCTCAGTATGTTATTGAAAGTACTGCTAAGTCAACTATTAGGAACACAGCATCACTTTTTCACACAAACAGTCAAGGGCTTATACCTATACATTTAGCTACCATGATCCTTAATGCCGAGGTAATAGAATATTTTATGACAGATCATCATGATCCCTATACTGAGGAAATGTTTAATGTTGTATCTCAATCTGGAAGAACACCATTACACTATCTTGTAATGAATGATAATGATTTTGCAAGAATTGTAAATGAAGATTTTAAGCAAGATCAATTCTTGAAAAGTTTAGTTTTAGAAAAGCGTAAACAAAATGAACACTTAAGGGAAAAAGCTACTAAAGCCTTATTATATCCAAGAATCAGCAACGGAAAGAAAATTGTAAATAAGAAACTAAATTTTGACATAAAAGACAATGAAGGAAAAACATCTTTAGACTATGCTCTTGAACATAGTGATGCAAATATCTTAAGGTTATTTTTAGATGCTTTTTATGAAATAAAGGAAGACAGAAAAAGGAAATATGATAAATTTGAAATAGATTATCAAGAAAAAAGGGAAATAGTTTTATGTATCACTAATGTGCTTACACCAATAGTAGGCACCATTACTTCATCTTACATGCTATCTGATCAATCAGGATCTACAGTGGAGAAAATTTTTACCTTTATCTCCATTTTCTGTTCTTTAATATCCCTTATATCTTTCTTGTCTAATTTTTTGGTTGGCCTTCGAAAAAAACCACTTAAAAGTGAAATAGAAAACTATACTGAGAAAATAAAAACAATTGAAAAGATAACAGGCAAATCAATCGAGGCAGAAGTAGAAGTTCATAATTTGGAAGAATACAACACAATGTTGGAACTAGTAGTAAAGAGTGAAGGAGATATTGCACGATTGAAAAATGAACTTTACAAATTTATGCATGAAACTAGATTAGAGAGTAAAGACAAACTCAATATTTCTCCTCAGAGAATGAGTAGGCGTGGTAGTACAGTGTTAGCAGAAAGAAGAAGTTCTTCTTTTTGGGGCAATTTAGGAGAAAAGCTTGATCAGCATGTAAGACCCACCATTAGAGCACAAGATACAATGGACAAGTTAGACAATGAATCATGTTTTATAACTATAAATGAGCATTCAGAAAGTAACCCAAAAGCTCCGAAAAACAAATTCAAGAATGTTGCAACCAAGCTAAAAATAGGCAATATCTTTAGTAAGACAAAAGAAGATTTTATTGATTCATCAAGCTCATCAGAAGGTGCTAATTACGAGAATATTACAAAAATGAATGAAGAAAACTGTGGATTGATAAAACGATTTGGTGATACCAATAGGTATTCAATATTTTCGACTTCTTTTAATCCAGGCGGTTCAACCTCAAGAGAAGAGTGTGGTAACAATCATAGTGCAGCGAGTCATGTGAGTTATGGTAGTGCAAATAACCCTGTGAGTGATAAGGAAGTTAGTGAATCTCCATCTCTAATACTTTCTAACTTTGAGGAGGGAATTACTGTTGACTGTTTTAAATTCGAAAGATATAGACCAAGGGTATATTCAACTCCATCTTGTGTGAGAAAAAGAGCAATTACAGCTAGATCATTGGAATATGTAATACTTCCTGATCATATAGAAAGAGGAAAAGAGATGTAGATTGTAGTCACTGACTCTGATAGCATCAACTTTCAGAGGAGTAATAGTAAGCATTCTAGTAAACTGTCATTGAGTAGTAGATAAGGAAAACATAGAACAATTGGCAAGGCTATCGTATAAGATTATAGTAGAGAAGAAATTAGATAGCCTTGCTATGAAAAAGTTTATATTCGCATATCATTAATATTTTATTACATTAATGATATGGTAAGGCAATAACTGTTAATACTTTTGAAATAAAAACTATATATGGTACATGTAATTAAATAAAAAGGAAGATTGTGGAAATCACTCCGTCAATAAAAAAGGAATTAAAGCAAAGTATACTATATACTTGTCTAGAGAAGTGCAAGAGTGCGTTTTGGTTCATTTTCTGGTTTAGCTCAGGGATTAATGCGTTAATGTTATTCTTGCCACTTTATACCTCTCAGGTACTTGATCGAGTGATATCGAGCGAGAGTGTGTCAACACTAGTTATGCTGACGATTATTACTTTATCTGCGTTTGCATGTTCTGCAATGCTTGAAACTTGTCGATATTTAGCTATGGCTAAAATTGGTGATTGGATTGATAAAACTGCAACACCAGATCTAATAGTAAGGTCAATCAGGTTAACATCAGTACAAAGCTCAACTTCAAGTGGTGAAGCAATACGAGATCTTGGAGTAATAAAAAATTTCATTACAGGAAATGGTATATTTTCACTGTTCGATACTCCATGGTCGCTAATTTACCTTGTTGTGATCTTTATGATACATACCTCTACAGGGTTTATAGCTATTGCCGGGATCATTATATTAGTTTCAATGGCAGTATGGAATGAACTTGCCACTAAGCGTATATTGCGAGAAACCAACGAAGAAACTATACGTAATATTAATGCTATAGATGTTGCGACAAGAAATGCAGAGGTGGTTGAGGCTATGGGTATGTCAGAATTTATAGTTTCTGATTGGTGTAAACGGAATGATCAAAATCGTGCAATGCAAGTCACAGCACAGAATCGTTCTAATGTAATTACTGGTATTACTAAATTTTTACGTTCAACTCTCCAAATTTCAGTAATTGGAACAGGTGCATTACTTGCAATCACAGCTCACAAAACTGCCGGTAGCATTATTGCTGCCTCGATTTTGATGGGTAGAGTATTGGCTCCATTTGATGCAGCAGTTCATACTTGGAAATTTTTAAATCAAGCCAAGATGTCATATGGCAGGCTGCAAAGACTTATCCTAACATCCCCAAAAAGAGAGCAAACTATGGCTCTACCAGAGCCTGAAGGGAAGTTGGAATTTGATAGGGTATTTTTTACTCCTTATGGGAGCAATAAGCCAACAGTAAAAGGAATCTCATTTGTAATAGAACCAGGGGATGTTGTTGGTGTTATTGGTGCAAGTGCTTCTGGTAAGTCGACCATTGCAAAACTAACCGTTGGTGTTTGGAAACCCATATCAGGTGTAGTCAGACTAGATGGCGCTGATGTATATACTTGGAATCGAGAGAACTTTGGTAATTATGTTGGTTACTTACCTCAAGATATTGAGTTATTTAACACGAGCGTTAAAGCTAATATTGCCCGCATGAGACCAGATCCAAATCCCGAAGAAATAATCAAAGCAGCAAAAATTGCAGGAATACATGAATTAATACTGAGCTTACCAAATGGGTATGATACAACAATAGGAGGACCTGGAGGAGTAATACTCTCTGGTGGCCAAAAACAGCTTCTTGGACTTGCAAGGGCTTTCTATGGTAATACTAAGCTTTTAGTTCTTGATGAACCGAATGCTAACTTAGACAGTAATGGAGAGGCGCGCTTGATTAATGCAATCAATGTTGCAAGAGAGCAAAATACTACCACTGTTATCATCACTCATAAGCTACAGCTACTATCTGTAGTCAATACAGTGATCGTCATGTCAGATGGGGTTATTTATGCTATGGGACCAAAAGATGAGATTTTGAGTAGATTAGTTGCTCCATCACCAGATGCCACAGAAGATAAACGTTCTTCAGCAAGTGGTTAAGAAAGAGAGAAGTTGTCACACTTCTCTTTCTCTTATAGAGTACTATATGCACAGTTTATAAAATCTTAAGCAATTGTTATTCGAAAAATCCAATAATGATTAGCCACGGAACCTATTTGCTAATTCTCTCACATTAACCTTAGACATTTCTGATGTAGGCTCTTGTGTATATGAGACATCAGATTTAACGCCTTTTTTGTCATGACCTTTAGTAATAGAACATACTACAGTATCAGCCTTTACATGCTTAACACTTGGATCTGATTGAAACCCATGCTTTCTTTCCATTTGTGCTTCAAGCTTACTGCTATCATGTGTAACCCTACACCTTTCTAGATTACGGTCACGTTTGTCAGGAGCTACATATCCATCTATATCACTACATAAGAACGGGCGCACTTTGAACCTGTCTGAACTAACACCATTTTCAACACTTGCAGAATTATGAGCTTTTCTATTATTGCGCATTTTATCTAAAGCTTCCTTTATTTTTTCTTTTGATGGTTTTGGCAGCAGTGCTGGCTTATATGCACATGCTGGTAGTTCTGGAAATGAGTCTTCCTGAGACAGCAAATGACTTTGGTTTCTCTTACTATCTGATTCTTCAATATTCTTTATTGATGTCTTGAAAGAGTTTTCGTTTTTCTTTTTTAGATCTAACTCATTTAATCCGCTTCCAACATTATTTTTTCTTGTTGTAGTGTGAATAACACCTGGAAGTTTCACTTCATACTTAAATTTTTTATCAATGGTATCCATTGACTCATTAGACGAGGAATCTATTTGAAACCTATCGTTTGAAAATTTTGATTTTGCAGCATCAAAAAATATACTACGTTTTTCTATCTTTTTATCAGTCATATTTTACCTCTAAACCTATCAATTAATAAAAGTATAAATTAAGAGGTATTAATTTTATTATAATAATAAAGGCTCAAGAAGCATCACCGTAGGGTTTTCTATATAGTACTTAAAGGCATTTAAAAATTTTGCTCCGAGTGCTCCATCAACTGCTCTGTGGTCAACAGAGAGAGTAACTGTCATTATCTCTGCTATCTCTATTTTTTCACCTATGACAACCGGCTGTTTTTTAGATTCACCAACAGCCATAATGCAAGATTGCGGTGGATTGATTATAGCGCTGAAAGTTTTTATACCAAACATGCCTAAGTTGGAGATAGTAAATCCTCCTCCTTGAAATTCTTCAGGCTTTAGTTTTCCAGATCTTGCCCTACTTACTAAATCTTTCACTTCTTTTGATATAGATAAAACACTTTTTTCATCAGCATTTTTTACTATAGGAGTAATCAGTCCATCCTCAAGCGCTACAGCAATTGAGATATCTATATTTGAGTATCTTACTATTTTAGTATCTATCCACGATGAGTTTATATCAGGAAATTTTTTCATGCTGAAAGCCACAGCTTTTATAATTAAGTCATTGATTGTTACTTTATTGTTTTCATCCACTGAATTAACTTCATTTTTCAGCGATATTAGCTTATCAACGTGGCAGTCTACAGTTAAATAAAAGTGTGGAATATTTTGCTTAGATTCAACTAGTCGCTGCGCTATCACTTGGCGCATATTACTTACTTCAACTGTTGTATTTTCCTCAAATCTCTCATAGCTTTTAGTTTGATCTAAAAATTCTAATACATCAGCTTTGATGACACGACCATATGGACCTGTACCTTTTAATCGCTTTATATCAATACCTTCATTTTGAGCTATTTTTTTAGCTAAGGGGCTTACTTTTATTCTATTTTCTATTGCTCTATCCTCTTTTTTAGATCCCAGTGTCACACACTGGGATGACATTGAAGAGCTAGATGAAATCGAAGGGTTGGATGATACTGAAAAATCGGCTTCAACCCCCTTCTCAACCTTGGTATTGACGGCAGAAGCTAAATCAAGTGCGCTTTTATCTTCCCCTTCCTCTAACATTAGAGCTATCAGTTGATTTACAGGTACGCCACTTGTTCCTTCCGACACTAAAATTTTTGCTAAAACTCCTTCATCGACAGATTCAAACTCCATTATGGCTTTATCAGTCTCAATTTCAGCGATTACATCACCTATTTCAACTTTATCTTGTTCTTTTTTACACCACTTTACAATTTTTCCTCCAGTTTTACTCATTGTTGGGGAAAGAGCAGGCATCAATATTTCTATAGGCATTTATTCTGCATTAAAAGATCTATTTAATTTTTAATTTACTCTTTACCCTATGTCAATCTAATCGTAAATTATGATACTTATATCATCCTAGTACGTGATGCTGGAATCTTGGTTGACTACTGTTATCCTACTATTTCTATTGCTTAGTCCTAGACAAAGTACAAATAGTAAGATCATCATGAAAATAGACGAACCTATTATAATGGAAATAGAAAAATGTAGTGCTTACTATCCTCTCACAAACATATAGCTTGGGTACAGAAAAATTTATATGAGGGAGCTGGTTAAATTGATAAAAGATCAGAATTAACAGTAGTTTCCGAATCTTCTGTAGCAGGCTCTTCATGTGAAGCAGAGGATACACTAACTTCTTTATCCTCTGTCCTCTGTATAGAACTACCATAAAAACTCCTTAACATCTCTTCAGCAGATGAATTTAAAATCTGTATAATAGACTTTTCACTTTGTTCTTTCATCGATTGATCCATTCTAGAAATCAACTCGGAAAATTCACTACCTTCTTTTCTAGCTTCACTTTCTATCTTATTTTTTATGCTTTCTATATTACTTTGGTTAATTTCTTCTTTCGTTATGTTAAATGAATTAGCAATACCTTGATACTTAATCTCACAATCGCCACAACCAATTATACACAGAGCGACAGATCTAGATATTTCACTTCCAGCCCAATTGTGTATAGTGTAAGCCAAGTAATTGTCATGGTATTTTATATCAAGCTGTTCCTCTATAAACTCAGAAATTTTCTTTTTTAAAGACATAAAGTACCTCCTTCTTACATTACTGTACCTTCTGATTAAAGTACAACAGCTGCTCCTAAATAGCAATCCATATATGGTTTACTTTAATAAATTATTAAAGTAAGAAGCTTTTACACTTAGATAGGCCAATGTAAAAAAATTTTTAAACGAGAATTATTGTATATATATTATTTATTTGGTAAAATTATTTTGGCAAAATAGCATATAAAAGTTGAGGCTAATTATGAACATTAAAGAACGAAAGGATTTACAACAGGAGTTATTAGGAATTGTTTTCAATATACTGGTAGAAAGTGAAGATAACGCCATAGAAGCTATGGAAACAAGAGCAGTAGAGATAATTAAAAAAATAAAAGAACACATTAATGATGATATAGAACATGGTACAGGATTTGATAGTCAAAAAATGCCAATTTTAGACTGGATCGTTGCTTGTGATTCTCAGGATCATGTTAGACTAAACAACAAGTCGCTATTAAAATTTGAAAAGTCAATTAAGGATGTTGAAGGAAGATCAAATCGAAATTCAAGAGGTTATGTTGGCGGTGAAAGAGAGACACTTCTGAATTTCCACTTCTTTGAAAACGTGAATGAAAGAAGTGCAAGGAACTATGAGAGATTAGATCATGTTCTAAATCACCTTCAGAGAGTTCGCCCTAGCAACAGGGGTGAAAATATAGTAAGGCAAAGAATGCAAGAGATACTAAATAACATCAGAGATCTTGATAGAGCAGATGACAGAGAACTATTCTCTGAAAACAGGAGTGAAAATATAAGAAGACCAGGAGAATAAATGCAGCCAAGTGAAGTATCACTAAATCTCTCCGAAAATAGGGATGAATATACAATAATGAGAGAAAGAAGAAGAGCGGGAAGGCAAATGCGGCCAAATTTTGTTAGACGTGAAAGAGAAGTACCACTTAGTTCAAAAATAGGACAATTAATTGTTGTAGTTTCGTCCATAATTGTAGGTGCTTTCATTGGTACAATGGTTGGTATGGTCATTGCTGGTTTATGTATTGAGCTTTGTGTAATCACCACTGCAGAACCGATTCTTCTCATCATGGGTGCTACTGCTGTTATAGGAGCTATTGTAGCAGGAACTGCTCCTGTATTAAAGCTAATAGAGATGTTTAAAAGTCAAGAACCTAATCTTTCTCCTAGTAGCGGTCTGGAAAGCTCTAATACTGAACATACTTATTTAAATAGGCAAAGAGTTATTTAGAAAAAAATTGGAAAAATGTTCAAGGAAGTTAATTGGTAAAATACAGAGGTTTAATTATAGCTTTGTAGTTTAGGTTCTGGTTAGAGATTTTTATTCTAGCAGTTAAATCAAAGTCAGATCTAATTAGAGAGAGGATCTTCTTATCTCTTCTTTACCTTCATTTTCATTTCTAACAATTTTTTTTCCACTTAATATGTCTCTTATTTCATCTCCTGTTAAAGTTTCAAACTCCAGTAGATTTTCAGCAATGAGCTCTAAGTCTTTCCTACGCTTGGTTAAAATGTCTTTTGCTTTTTCATAGCAAGAAAATACAACTTTCTTTATTTCCTCATCTATAAGTCTTAACGTATCTTCAGAAATCGTCTCAGAATCATGTGTGATTTGTTCACGATTGTGATATATTGGCCCTATTTTGTCACTCATTCCCCATTTTGTCACCATAGCACGTGATAAATCTGATGCTAGTTTTATATCTGAGGATGCGCCGCTTGTGACTTTATCATACCCAAAAATTAGCTCTTCTGCCACACGTCCACCCATTGCAACAGTTATATCTGCTAGCATCTTTTCTCTTGTGAGGGACACTCTATCTGTTTCTGGTAGTCGCATAACTAAACCGAGTGCTCTACCACGTGGAATAATTGTTGCTTTGTGTATAGGATCAGAAGCAGGCATATTAACTGCAACTACTGCATGACCAGCTTCATGGTAAGCAGTAAGCTTTTTTTCTTCTTCTGTAATGACTAAGGACCTTCTTTCCATGCCCATCATCACTTTATCACGTGCATACTCAAAATCATCCATGGTAACAATTTTCTTATTTCTTCTTGCAGCAATAAGCGCAGATTCATTCACTAAATTTGCTAGATCAGCTCCTGAAAAACCTGGCGTTCCCCTAGCAACTGTTTTTACGTTTACATCTGGTGCTATCGATATTTTCTTTATATGCGTATTTAATATTCTCTCACGCCCATTTATATCAGGTAAAGAAATAGTAATCTGTCGGTCAAAACGACCAGGTCTAAGTAGTGCTGGATCTAGGACGTCTGGACGGTTAGTTGCAGCAACTATTATCACACCTTCATTAGACTCGAAACCATCCATCTCAACCAGTAACTGGTTTAATGTTTGTTCCCTTTCGTCGTTACCGCCACCAAGACCGATGCCGCGATGCCTACCTACTGCATCTATTTCGTCTATGAAAATTATACAAGGAGCATTTTTCTTGCCTTGATCAAACATATCCCGGACACGGCTTGCACCAACACCGACAAACATTTCAACGAAATCAGATCCAGAAATACTAAAAAACGGTACATTAGCTTCACCTGCAATTGCACGAGCAAGTAGAGTTTTACCAGTTCCAGGGGAACCAATTAAAAGACATCCTTTTGGTATCTTCCCACCTAACACTTGAAATTTTTGCCTTTGTTTAAGAAAATCAACAATTTCAACCAACTCTTCTTTTGCTTCATCAATCCCAGCAACATCATCAAATGTCACTTTTTTTTCAGTAGTCATAAGCCTAGCTTTTGATTTGCCAAAGCTTATAGTTCTATTACCTCCGGCTTGCGTTTGTTTAAAAAGGAAAAGTAATAAACCGATAAAGATAAGCGTCGGAACCCATTGAATAAGTAATCCACCAATCATACCTATTGCAGATTCTCCAATTGAAAAGGAGAATTTCACTTTCCTATCATGCAAACTTTTTATTAAGTCACTATATATAACACCACTTGAGTTAAAGGCTGACCCATCCCTAAACTTCCCTTCGATGCTTTGGTTTCTTATTGTAATATTTTCTATATCATTATCTTCTAGTCTAGTTAAAAATTCTGAAAAAGGTATGGTTGTTTTACTCTTACCTATACTTCCACTAAATTGAATATAAGCAACTGAAATAAGAACAATAATCACTAACCAGATCAATAAGCCTTCTAAAAATTTTTTCATTTACATTTCTAATTAAATACTAATCAAGCTTACCAAATTTTGTTTTATCGTGCTATTAATAATGCATCGCACCTTATCATCATCGGTACTTTTCCCGTTATAACTCACATCAGGATAAGCAATCATTTTTCCATCTTTTTGTACTGTAGGTAAAGAATAGTAAACTTCAGAGCAATAACCATAATTTTTTAGAAATTCAGGGATTTTTTGTGTTTTCTTTAGCGGAGCAATAGTGACTGAACACTCCTGATCTCCAAATATTGTGCAGCTAAACCTGTTATCCCATTCAATAGAACCATTTAATGGTAAGTGTACAGTAATTTCCTGTATATTTGACGATTCTCTCATTATCAAGATGCTCCCTCCATATTTTCTTATTTTGCATCCATAGAGTGTGCAATTAACATCACTATTTTGTTGCAATATTCTATTAAATATTGCGATAAGGCTACGGTACCTTGGTTTATAGTGCTTGTTGACAATTGCCATTATAGAATAAAGAAGAAGCCTTAAAGCTATTTCCTCTGGCAATTTATAAAGTTCATCTAGTTTAATTTCAATATAACCAAGATCATGAATATTAACGCAGTCATTAAGTGCAAGGTGTGTGTAGTGCATCAACGCTTTTGCAGCTCTTTTCATGTGAAGTGCTGTCAGGCATATTCGCTCTGTTAGAACATCTTGATTATCACTTGCTTTAAGTAAGTTACGGTATAAAGTTCGTCTGTATTTTAAGTCATAATTGCTTCTATCTTCGATCCATCTTAATTGGTGAAGTTTAGCATACTTTTCTATTTCACTACGACTAAAATTTAACAACGGCCTAAATATATAAATACCATTTAAGAAAGATTTGTAATCCATTGATGATAATCCATCTACGCCACTACCTCGCTCCAATCTTAATAAGAACGTTTCTGCTTGATCATCTTTGTGATGAGCAACGAGCAAACATTTAACATTATTGTTTTTACACCACTCTTCTAGTAACTTATATCGTGCTTTTCGTGCCTGTAACTGAATATTACCTTTAATATTTTTCTTCTCCCAATTTAATATGAACGATTCCTTTGCCCCAAGTTCTTTTGCATAGCTTACAGCAAAATCAGCTTCTTTTTGAGATTCTAAACGTAACCCGTGATTTACTGTTAATGCTATAGGAAGTGAAAGCTTGTTTTTTTTTGCCCAGTTAGTCATTAAGTGCAGTAAGACTATACTATCTACACCACCTGATACTGCAACTGCGATTTGATTATGGAAAGCAAAGCTATTAGCTATATTTTGAAATAATAACTCTAATTTCATTATGTTTCTTGATGGCCAGATAGTCTCTACGTCATACAGCGACTTATTTGTGTTATATATAGATCCCGCTAACAAGCAGCGTAATTGCTCTCTTTTGTCATCCCAGTGTTTGACACTGGGATCCAGGTTTTAATGCAAGAAACTACTTCTTTATTCCAGAAAATGAAAATTCCACTCTACGATTTTTAGCATGCTCTTTTTCATATTTAGAATTTCTAGAATCATCTTTTACATTAACCAAAGGCTCAGTTTCACCTTTAGAAGCAGTTTTTATTCTATTTTCTAGATAAGGTGTACAGCTGACCATAAATTTTTTAGCTGCATCTGCTCTTCTAGCTCCTAGTGCAAGATTATACTCGTGAGAACCACGATTGTCAGTATGACCAGTTAAAGTGACCTTTGCGTCAGGATTATTTTGTAACACTTCCATCACGTCAAGTAATGCATCTGCACTCACTTCACTGATACTAGATTCATCATAACCAAAGAAAACTCTTTTATCACCTATCTGCTTAACAACAGCATTCATTTTATTTGTCGTATTTACTCCTTTTTTAGGGCAAGAACTTACACCAGTAAGCAGTAAACAAAAACAACACATTATAATCAGTCTACTCCACATCACTAAACCTCCATAAATTTAAAATATAGTGCGTAATTTTAATTTTAGCACTAATAATCCCTCTATACTAGAATAGAGTCAAGGGAAATAAAATACTAAATGTTTTCTTTACAATCTTATTATTAATTTTCTGATAAGGCGCTCAATTCTCAGCAATGAAGTACAATAAAAGAATAAAAATACAATTTTTTATTGTACTTTAAGCAAATATACTTTTAACTTTATTATTAATCTATTACGATATTAAGCAGATGTTTCAAAGCAATGAATAAAAATGAGATCTTATAAGTTTTTAGAGGAAGTATTACATAAGGTAAGGAATATCGAAAACATACTAAAACTACTAAGCAAAAGCCAATTGAATGTAGAGGACAAAGTTGAACAAATGTGTCTTCTAGAGGAAATCAGACATGAAATTATCTCTCATGATGCAATAAAGGAATCATTAGCGAATGCTCTTAGGAATAAAAAGAGTGCTAATATTCAGCAGCTAAAGTTAATAGAGGGGATACACAAAAGCAGCAGTGCTATTCCTGTTGATTTAGTAAAATCTTTGTCCAAAGCTAAGATTGAATGCCAAAACTTATGGAGGCTAACTAATTCTGAAATTAGTAACTTAGAAAAGCTGAAAGAATGCTTTACTAACCTAATTAAGCTTACTCGTGAAGCAGCTTCTATAAAATCGCAGCAATTAAAGCGCTCAAACTATGAGTCATTGCTTGCTGACTATGACTCTAATATCACAGAAAAGAACATAAAGGAAATATTTCCTAAGCTAGGTAAATTTTTTAGTGAAAATGTAGAGAAAGTAACTCAAAAGCAGAAGAAGGATAAGGTTACTAATATACAAAAAGTTACGGTTCAGAGACAGATTGAACTTAGTTCCTTATTCTTACAGCAAATGAGTGTTACACCAAATGAGATTTCCATTTCTTATTACGATCCTATCGATTATGATGAATCTGACCTTTGTTATGGTTTATTTTTACTTTTACGGCATACTGGTCATGCAATTCATCAAAAATGTTTAGCGCAAAATTCTATAAAGAGCTCAATTACTAAACATATTATGTATGAAACTCAAGGATTATTCATGGAAAGGATCATTGGAACATCCAGAGAATTTATTGAGTTCATTCAACCACACATAAAGGAGAAACTTTCTACAAAAGGCAAAATTAATAGTAGCGTTGAAAATTTGTATTTGATTTTCAATAAAGTAAATCTTTCATCTTTTTTGAAGAATGCGGATGAATTTAGTTTATTGGCTCACATTATGCTAAGAACTAAATTAGAACAAGATCTAATAAATGGTACGTTAGAAGTTAAAGATCTACACGATAAATGGTTGGAAGGTATGAAGCATTACAAGATTTCAGTAAAAGCTAAAAATGAGCTAGACACTTATTTTCAAGATGAGTATTGGATAAGTGGTGTTATAGGCTACTTTCCTATTAAAGTCATAGCGTTAATCGCTGCTGTGCAGTTTTTTTCTTTCATTAAGAAAAATCATTACGAATTTTTAGATTCTATAGTAAAAGGAGATTTCAGTTTACTTATCGATTGGTTCTCTAAAAATGTATATAGTGCAAATTATGGCTTTTTGGAACAGCTAAAAAAGGTAACAGGTAGGGATTTAGATATTGAGTGCTACACTAGTTACTTATCTGAAAAGTATAATTTGTCTCAATAAATGGTTTTCTTGAGTTGTGTATGAGTTTTGTTCAGAATTTAATCAGAAATTTTTTTACTTTCAAAGGTTTATTTGCTAGCGATATTGCTATAGATCTTGGTACTGCAAATACTTTAGTTTATCAGAAAAGTCAGGGGATAGTGCTTGATGAACCCTCAGTTGTAGCAAGAGTAAAAGAAAAAGGAAGTTACGTTCCTTATGCTTTTGGCAAAAAAGCTAAGATGATGCTCGGAAAAACACCTGGAGAAATAGAAGCGATAAGGCCCTTGAAAGACGGAGTTATTGCTGATTTTAAAAGCGCGGAAGAAATGTTAAAATATTTCATACGCAGCGCAAACACAAGATTCACTGTTAATAAGCCTAATATTATCATATGTGTTCCATCTGGATCTACCCCAGTTGAAAGGCGTGCTATACAAGATGCAGCAGAAAGTGCTGATGCAAATGAAGTATTCTTAATTGAAGAACCAATGGCTGCAGCAATTGGGGCTGGACTTCCAGTTACCGAACCTGAAGGTTCTATGATTGTTGACATAGGAGGTGGTACAACTGAAGTTGCAATTATTTCTTTAGGTGGAATTGTTTATTCACGTTCTGCCAGAGTAGGTGGTGATATTATGGATGAGGCAATAAAGTCATACATTCGTGAAAATCATAAGTTATTGATTGGCGAAACAACTGCTGAAAAAATTAAGAAAAACGTAGGTTCAGCCAATCTTCCAGGTGAAAACAACAAAGAGGGAATGATAATTAAAGGCAGGGATTTAGTAAGTGGCATGCCAAAGGAAATGATTTTATCAGAATATCAAGTTGCAGAGAGCCTAATAGAGCCTGTACATCAGATAATTTCTGCTATTAGAACTGCACTGGAGAGTACTCCACCTGAACTTTCTTCTGACATAGTTGATAGAGGAATAATTTTATCTGGTGGCGGTGGATTATTGCGTAACTTGGGTAAAGTTATTAGTGACACAACAAAATTACCAGTTCGTGTTGCAGATGACCCTCTTTGTTGTGTTGCCCTGGGTAGCGGAAAAGTACTTGAAAACATGGACTATTTTGGCCATGTTTTATTCAAGCAAGATTAAATTGTTTTTGAAGACAGTTTATCGAATTGTTTTGATGGAATTATGTAATATAAATGAGATCCCAGTGTCACGCACCAAGTAATTTAAAGGCAACTTCCAGCAGGAAGGGGTGTCATCCCAGCGTTTGACACTGGAACTTGACTACAAATAAGTATGCTGTTTCGATGAAATTGTGTAATAGAAACTGGATTCCAGTGCTTGACACAGGTTTGTGTTTATAAATTATATGCTAAAAGAATTTGAAATTGAACCTTTATTAAAAGATAAAGCTCCGCATCAAACTAAGGCCATTGTTGCAATGTCCGGGGGAGTTGATAGCTCCGTTGCTGCAGCACTGCTGTATAACCTTGGGTACGAAGTGATAGGTGTGACTCTTCAGCTCTATGGCAGTGATGGTAATGCGAGAAAGGGTGCATGCTGCGCTGGACAGGATATTTATGATGCCAAATACGTGGCTGAAAGTGTTGGCTTTCCCCACTATATTTTAAACTACGAGGAAATATTCAAAAAGGAAGTAATAGAGGATTTTGCAAATACCTATATGCGTGGAGAAACTCCCATACCGTGCGTAAGGTGTAACCAAACAGTAAAATTTCGCGATCTATTGCAAGTTACAAAAAATCTTGGTGCGGATGTGCTCGTAACAGGACATTACGTAAGAAGATTAGAAGAAAATGGTGAGGTAAAATTGTGTAGAAGCATCGATAAAAGTAAAGATCAAAGTTATTTTTTGTTTGCTACAACTGAGGAGCAGTTAAAGCTTTTGCGATTTCCACTAGGTGGGTTTTATAAAAGTGATATAAGAAAATTAGCAAAGTATTTTGGCTTACAAATTTCTGAAAAGCCAGACAGCCAAGATATATGCTTTGTTTCTCAAAGCTATACTAAGACAATAGCTAAATTAGCTCCACAATCTGTACAGAAAGGTAAAATAGTAGATATTCATGGAAAAGTGTTAGGTGAACACAGTGGCATAGTAAATTTTACAGTAGGGCAAAGAAAAGGCCTCTGCATTGCACACAGTGAGCCTCTTTATGTAGTAAGAATTAATACAGAAAATAATGAGGTTATAGTAGGTCCGATCAATGCGCTAATGCAAAAAAAGATATTGGTCAAAGAGTTAAATTGGCTAGAGCAACCAAAAGAAGGGATGGAAGTCACTGTGAAGCTCAGGTCATCACATGCAGGAAGCTTAGCGACAATATATTCAACTGACGAAAAGAACAAAGCCTGTGTAATTTTAAACGACGATTACTTTGGCATCAGTCCAGGTCAAGCCTGTGTAGCGTATAAAGATGAGCAAGTAATTGGCGGTGGATGGATATGCTCGTAATTTTGTGGCTTAATTTTTTAATGCAGAATGTAAACATACAATAAGATTTATTGTTGTTTTATCCTATATTCTTTATACTATAAAGATAATTATTATATTGTGAGCTAGAGGGATGGTTAAAGAAGTTGAAGAATTAATAAAAATTGTTGGTAAAGGCAATTTGCTTGAAGCATTGTTCATACGTATGGGCAGCTTTCAACATGATGGTGGACGTGATGATTGTAGTATAGATCGTAGAAATCATCTTGGAGTATCTATATTTGCAAAAAAAGCAAGAAAGAACCTCTCGATTACTATCTCAATCTCAAATTTAGTCTACAAGGTTTGCTTTTAATTTACAACAAAGCTTATGTGCTTCTTAGCAAAGACAGGGAACTTAGCGTTAAAGAAGTTATAGATGAAATTTATAAAGCTATTAAAAAATCTGAGTTAAAAAAAGACTTGGGTGAAATGGCAGATGATAGAAAGTTAGATACATTTAATACCTTGATAAACCCTAGAGGGGAAAAGGTATTGAAAACAGAAAAAGATTTTGAGGATCAAATAATTAAAGATGTTAAGGATGTACTTGAGACAAGTAATATAAAAGATCCTGACTTATATAATAAAGTAATTGATTATTACTATTCTATACATCAAATAAAGGTAAATAAAAACATTACATTATTATTTTCTAGTACAAAGATGTTCCAGAATTTATTTAGTACTGAGAATGGTCAAATAGTAAGTATAGATCCATATTCTTGTATTTACTTTGATGTATTAGCTGGAATGCTGAGTGTAATCGAGTCAGGTAAAAATGGATTGGCTGTGTATGGATTGAATGACTTTCGTATAGACAGCACTAGGTCAACTTTTCCTAGTTTTCTTTTTTTAGATAATAATAGCTCAATCTTATCTTCTTATTACCATTGTAAATGTGTTGAGAATTTTTTTATTGATCAATCATACCGTACACACTATGAAAACATGTCACGCAACATTCCAGAAGAGTTACTCAAAAAGCCAGATAGGTTTGAATTTGAAAGGATAGTAAATAGAAATGCGTATTGTGCAACCAGGCAAGAGACAAAACACATGGAATATAAAACACGTTCTATAAACTAGCTTTAGGCATGTTTATATTGTCTGTTGGATTATATACTGCTGATTATTTCCTTATGGAGCAAAAATTATTTAATCCAATAAAAGGTGTCCTACCACAGGATAATTTTGCTAATCTAGTAATTGCTGCAGTGCTTACTACGTAATAGTATATGTTTTATTTCAACTACTAAAATCACCTCAAAAACCGCCACATTCAGCAGTCAATGGTGCAATTATTAATGATCTTACAAATGGTCCTATACAGTCCAGGCGTTCATGAATCTCTACTTATAAATGATAAATGTAGCACTTTTAAAGTGTATGCTATATAATATCTTCTCTTGAATAATGAGGTAATCCATGGATTTAAGCAAAATAACAACAAAACCAGATGCAATAAGTGTAGTAATTGAAATAAGTGCAAATGCTGAGCCTGTAAAGTATGAATTTAATAAAGAGCTTGGGTTGTTACAAGTTGACAGATTTTTGTCTACCTCAATGACTTATCCTTGCAATTATGGGTTTATACCAAATACCTGCGCAGGTGATGGTGACCCTGCGGATGTTTTGGTGCTAACTCAAATTCCTTTAGCGCCTGGAGTTTTGATATCGGTGCGTCCAGTAGGTGCATTACTTACCAAAGACGAGAAAGGAGAGGATGAAAAAATATTAGCTGTACCTATCTCCAGTGTTGACAGCTATTATGAGAATATAAAAAACTATTCTGATTTATCTAAAAACTTACTAGATAAAATAGCTCATTTCTTTTCTCATTATAAAGATTTAGAAAAGGGAAAAACGGTGACAGTTGGAGAATGGGCTAATGTGGAAAAAGCAAAAGAAATCATTGAAAAAAGTAGAAATTAGTTTGCGTTGATTTAGCCTTAAATTACAGTTATTCGGAAAAATGTTGTTGTTTTTAATGGGTAAATATTGGTATCCGTTCAGGATAGCGGTAAGGTAGTATAACCATAGAGTAAAAGTGAGTTTACAACAAATGGTGTCATCCCAGTGCTTGACACTGGGATCCAGTCCCTTCGCACAAAAAACGTTGTAAAGTAACTTAGTTGGATCCCAGTGTCAGCTACTCTGATGACAAGACAGGTTTCAATATTTGCATGCATCTGAACAGATACAAATATTGCAATTAAAAGCATTAGACAGGCAGTAAAGGTCTTGATATTATAGTAATAATTTGGAAGGGTGGCCGAGCGGCTGAAGGCGGCGGTTTGCTAAACCGTTATACGATTGAAAAGTCGTATCGAGGGTTCGAATCCCTCTCCTTCCGTATATTATTGTTTAGGTATTCATTACAGTAATTTTACCCTCTTTTTAAATTATTAAAAAGTTAGCTAGCGTTTATTCAGTATTTATTATAGAATTAGTTATTAGCTAAATAATTTTATATGCATAAAATACTAATTTTGATATTAATAATGCTGCCGATTAGGTTACTTGCAACTGAGATTGAAATTGTTGCAGATGTAAATGGTGAGCCAATTTCAAATTTAGATATCGAAAGACGTATAAACTTCATAAATTCATTGCTTGGCACTCAGAAGATTAATCAAAAAGAGGTAAAATCTCAAATTCTAAGACAGTTAATAGACGAAATTATCATTGTCAGCGAAGCACAGAAGATGAATATAGAATTGAGTAACGAGGAGTTAAATAATGCTGTCACGTTATTCTTAACTCAAAGTTTAAAACTTAAGGCTGATGAAGTTGATCAATACGTAAAAAAGCATAATATAGATCTCAATACCCTAAAAAAACAAGTAAAGTGTCAGCTACTGTGGAACAAGATTATTGAAGTAGGAGTTGTACCGCTTATTAATATCAGCGATCAAGAAGTGGATGATGCAAGAAAGCAAAAAGAGAAGTCTGATTACCTTATTACGTTTCAGGAGTTCATAATTCCCGATCAGAAGATAGCTGAAGACTTAGTAAAAAAATTACGTACCAGTAATAATCCAGAATCTTCAATAAAGATGAGCAAAGCAACAGTTAATTTAAGTCAGCTAAAAGGTAAACTCAAGGACGTTTTGGAAGGATTAGAAATCAGTGATGTAGCAGGTCCGGTTAGTTTAAGCGAAGGTTACTCTGTTATAAAAGTCATAGATAAAGTACAGCTTAATCATACAATGCTGAAAAGTACTTTAAAACTGAAACAGGTTGTAGTTGAAGGTTCAGAAAGTTTACTCTCTAATTTTAAGGAGCAAAAGGTCAGTTGTTTAAATTTTGACAAGTTAGCAGATGATTTCAAGTTGCCAAGCGTAAAAGAGTTTGAAATAAAAATGCGAAATTTAAATCCTGATTTACAGATTTTATTTAGTAAAACAAATATGAATGAAATAGTAGAATTAAGAGAAAATAGCACTGCAAAGTTGATGATGTTATGTGATATCAAAAATAATGCAATGGATATAGAAGCAATCAAACAGGAAATGTATCAACAAAAGATTATGATACAAAGCAACCTGTTATTGGATAATATGCGTAAAAATGCAGCTGTTAGTTATCAGTTTAATTGAAGTTAGAGAGGTTTTCTACTCCATAAAAAGTTTATGAAGAATATAATGCTCATTGGCGGTGGAGTTGGAAATGCAGTGTTATTTTCGATAGGCAAAGCTTGTCTTGAAAATAATCATAAGGTTTTATATTTCGCTGGCTATAAGAAATTAAGTGATGTATTTAAACGAGCACTGATAGAACGTGCATCAAACGTGACAGTTTGGGCATGTGAAGAAAGATTGATAGAAACAAGCAGAGAACAGGATAAATCCTTTCATGGTAATATAGTTGATGCAATAATCTCATATCAGCAAGGAAAGTTAGGTAAAATTACTATTAGTTTAAACACTATAGATAAAATCATCACTATTGGTTCTGATAAAATGATGAAAGCTATAAATGAAGCTAGAAAAACAATTTTAAAACCATACCTAAAACCAAATCACGTAGCAATATCATCTGTTAACTCTCCTATGCAGTGCATGATGAAAGAAATCTGCGCTCAATGTATTCAGCAACACATAAATAAGGAAACAGGAGAAATAAGTTTTGTTTATAGTTGCAGTAATCAAGACCAGGATATGGAGATTGTTGACTTTGATTTTTTAAGTGAGCGCTTGAAGCAAAATAGTTTACAAGAAAAGCTCACTGCAAAATGGATAAATTATGTTCAAGGACATTAAACAGCATAAAAAGGAAATAAGAGAGCAATATAGAATTATAAGAAAAGATATTGATGAAAGTTATGCAGCAAATTCTCTTATTAATCTTTTTAGTCAAAACTTAAGTTGCGTTAAAGGTAAAACAATAGCAGCGTACATTCCAACAGACGGAGAAATTAATGTTGTGCCTTTGATGCATCATTTACTCGATTTAGATTATAAAGTAGCAATTCCTAATAAAAATAAGTTATTAAAATTTGAGGAATGGAATAAAGCAGATGAAGATATAATTCCCGACACAATCATTACCCCTATTGTTGCTTTTGATGATCATTTTAATAGGTTAGGTTTTGGCGGTGGTTGGTATGATAAAATGATAAAAAAATTACGGCCACTTGGAAAAATATTTATAGGTGTAGCCTATGAGAAGCAATATTGTAAAAATTTACCTGTAGAAAAACATGATCAAAAATTGGATATTATAATCACTGAGATGTGTGTTAGATGTAGAAGTGGATTGCTCAAAAAAGTGGATAGAAAGGAGTAGCATAGTCTCCCTCTTTCTGATAGTAATTGCTTATCTGTTCAGATGCATGCAAATATTGAAACCTGTCTTGTCATCAGAGTAGCTGACACTGGGATCCAACTAAGTTACTTTACAACGTTTTTTGCACAAAAGGACTGGATTCTAGCGTCACGCGCTAGAATGACATCAACTTTTGAATTCCAGTTATGCAAGAAATCTATTCATTTGAAACTTGTTTGAGAAACGTAGCTATAAAAACCGCAGGTACCAGTTGGTTTTTATTAGCTAAAGTAAAGGTCAAATATCTGGAATTCTGGACATAAAATCCCCCTGTAAAAAAGATTAGAAAAAAATGCAGCGCACATATGACAGAAATTAAGTATACACTGAAGAGGATACGCTACATTTTTTTTATGAGTTTAATAAAAAGGTCTGCAGACAAAGATAGATTTTTGAGCTCTAAAAATATCTATAATTGTTATTATAATCAGATTTAAAATATGCGGAAGTAATTTTTTGTGTCCGCTTAGCAGGGTGGCAAAATAAGATAGACAGATACATTAAAACGCTCTTCAAATGTATCAACCCATTTCTTTCCCTCCTTCACTAACTCGTTCAGCACTTGAACTATCTAATTTAGGACTTGGTTCTATTTTCTGAACTTTCTCATTAACCTTTTTTTCCACCTCCTCTATTTTATTATTACCAATTGCCATAATTGCAGGTAGAAAATCTTTCATCAAATCTAGCAATTTCTGCATATCTTCCTTATGAGTACTGATGCCCTTTTCCAGAAGTCTGATCATATCAACTTCTAAAAAATTTTGAATAGTTCCATTCTTTACTAACTCTTGTATAGCAGATCGTTGCTCTTCATTTTTAAGCATTTTTATGATCCTTACTTTATTCTGGGCCTCTTTTGATTTTTCAGCGTTTTCAGGGTATACCATATCATCAATGAACTCTTTCTCTAATCTAGAGAAGTTAATCTTTTCCCAAGTCAATTCATCGATCACATCTTTCACAAAACTTTTCACTGCTTTTCCGCATTCAATTGCACCCTCTTTTACTTTACCAATACTTTTATCTGCATTTTCTTTTATTTCATCTCTATGCTGATATATGGCATAACCAATAGCAGCTATAGCCGCTATTGCTAAAAGCCCTAACAACGCTATTCCACCACCCAACAATGCACCAGCCACTCCCCCTATTGCTAATGTACCTACTAATGCACCTGTCAATGTTGTAAATGCTGCTCCACTTATAACTCCTTGAACTAACAGTTGGTTGCCTAAAGCTTCAAGTTTTTCCTCCATTACTAGATTTTTACCAACTTGCTCAGCTAGTTTTTTGAATTTTTCTCTTCCTGATAATTTTTTTGACACAGCTATAAAAAATTTTTCGCTTTTCTCATTTTCTAATAAACTGATTATGTCTGCCTTTTTAGTTGAATCTAAATTTTTCAGATCTTCATTTTGATCCAAAAACTCTCTTGCTTCTTTCTGTAAAGCTTTATCTCCTTGAATAATTTCAAATATACCTTGAGCAAGGTACTCGCTGTTACCAGTATCTACTGCATCACCTTGTACCATATTCAATTCCCATCAATTATAAATATGCCTAATTATATATACTAATTATTAATTATATTATAATTGACATAAAACAATTACTCCTTTCCAAATATGGAATTTGTATTACAATACCTAGATTATATGAAATCAAGGTATTTTATGGGTGAGAAAAAATTAAGAGCCGCTATGGTTTTATCAGGATGCGGCCACCTCGACGGCACAGAAGTGAGAGAAGCGGTCTTAACTCTGCTTGTGCTTGATCAGCAGGAAGTTGAAGTCACATGTTTTGCTCCTGACATTGATATTACACAAGTTATGAACCACAAAACAAAAGAGGCGGTAAAAGAAAAAAGGAATGTACTTGTAGAATCAGCAAGAATTGCAAGAGGTGAGATAAATGATTTAAGAGAAGCTAAAGCTGAAAATTTTGATATGCTAATTGTACCTGGTGGATATGGAGTTGCGAAAAATTTATCTGACTTGGCTGAAAATAAAACAGTAATGCCTGAGTTTGAAAGATTAGTCTCAGAGTTCTTTGTTGCAAAAAAGCCAATAGGAACTATATGTATATCTCCAGCCATTATTGTTTTAATTTTAAGTAGCAAGATAGGTAAAGAAGAAAGTAAGATTAAGGTAACTATAGGAGACGACAAAGACCAGTTGATAGAGAAGCTCGGCGGCGAACATATAACATGCGATACAAAGCTATCAATAGAAGACGAAAAGCATAATATATTTTCCTGCTCTGCTTATATGCGTAGTGATGAAAGTACACACTCTGTATATCAAGGAATAAAACACATGATTGACAGTATGGTGAAAAAAATTAATAAAAAAACCAAACAACTATTTCTCTAAAGTGTAGTTTCTTATACAATTAATTATGTCAGTTGCATTATTGTTGTAGCCAAAGTAATCTGTAATTGCTTATTAATGATAATCTATATTTAGTATGTAAGTTTAGTTCTTTTTTTTATAGATGTAAATATGTCAGACCTTTTTTATATTGAAAGTGAGTGTTGTGTAGATGGTCAGTGTGATACTTATGCAGGAGAAGTGAGTATTAATGATGTCATGTTGGGCAAGTTTAGTCTAAATTCATACAGTGGGAAAAAAGCTATAATAAATCTAGACATCGTTACATTCAATATCCATATTGCCATGGATGACCAAGATGGAAGGACAATAACAAGAGACCTCAAGGGTCCTGAATTTGTAATTAAAGATGACGGTTCCTGGTATATTAATAAGAATCTTGGTAATGATAAATTTGAAATTATAGTAAAGCAGTCATTATATGAAACATAGTGAGCGGAGCTTGCTTTTTAGCAATGCTTGCATACTTACTTAAAAAATGGAGATTATCTTAGCTGAACCACGCGGTTTCTGTGCAGGGGTTAAAAGAGCTGTAGACATATTAGCAATTACTTTAGAGAAATACAAAAATGAACGCCAAGTTTATGTACTACACGAAATCGTTCATAATAAGTATATAGTAGAGGACTTCAAGAAACAAGGAGTGGTTTTTGTAAGCAGCATAGAAGACATTAAAGACAATAGAGGAATATTGATCTTTAGCGCACATGGAGTGTCGAAAAGTATAGAGGATGAGGCAAAAAGAAAGGGTGTTCAAGTGATTGATGCAACATGTCCATTAGTTAGCAAAGTACATAAAGAGGCAAAAAGGTATGAGGATAGTGGTAAAGAATTAATTCTAATTGGACATGAAAATCATCCAGAAGTTAAAGGAATTATGGGAAGAGTAAGTAATCCTATATCTCTAGTGCAAACTATGCAAGACGTATACAATTTACAAATCAAAGATCCAGATAATTTATCTTATGTAACACAAACCACGTTAAGTATTGACGATACTAAAGAAATTATTGCTACACTGAAGCTCAGATTTCCAAGCATTACAGGCCCCGACTTAAAAGATATATGCTATGCAACACAAAATAGGCAGAACGCTGTTAAAAAATTGGCTAAAATTACAGACGTAGTGTTAATTGTAGGAAGCAAAAACAGTTCAAATTCAAACCGTTTATTAGACCTGTGTATTTCCAGAGGAAAAAGAGCCTATTTGATTGATAATTATAAATGTATGAACAAAAATTGGTTGCAGGGCGCAGAAAAAATAGGAATTACTGCAGGTGCTTCTGCTCCTGATATATTAGTTGATGAGCTAGTAAATTACTTCAAAATAAATATGAATACAAAAGTTTCAGTCATGCCAGATGGATTCACTGAAAATGTTCAGTTCAAGTATACTAAATGGTAATGTGCAACAACGTGCGTCAAATCAAGTCTTTAGCTCAATTCAATTTTCAGTCTGTTGGAGAATAAAATATCAAGCTGAGATATAATTAATCCTCGTTTGTCAGGTTAAGTTGTGTCTAGCACAAATATAAAAAACCTTCATCATACAAAAGGGTTGATATTACTACTAATTTTATTAAAAACTTATAATATAAGTAATATTGTCATCTAATGTTTAATGAATTTCAATAAATTACCTTTTTAATTCTAGATGAGTATACACTTTGTTAATATGTTTGGGTCAAAACCCAAAAGTAAGTTTATGCTTTCTATAGGAAAAGAAGGCACAATGTTACTATATTTTAAAAATGATACTTTAAATAAAAGATATTTTGCTAAGGACAAAAATAATAAAGTTGTTTCTGACTTAATTTCATGTCTCTCATCAGATAAAAAAGCACCCTTATATCTGGTTCTCAATCACATTGATCAGAACTATTTGCTACAGTCTATCCCAAGAGTAAATAGGATTAGTGCTTATCTATCAGCAAAAACAAAAGTAGAGCATTTTGCTCATAATAACGATATAAATTCTATTCTCTTGGTCGAAAAGCCGAATAAATTTAATCAAAACTGGCAGTATCTATTTGTTTCATCAAAAGCAAATCATTTAATAAAATATTGGTTGGACGTGTTTGTTGAAATAGGCTCTAACTTTAAAGGAATATTAATGTTTCCTATAGAACTAGTCAGTATAGCAAAAAAGATTCTACACAAAGATCCTAGTAACTGGAAAATTATAGTTGCTGCAACTAAAACAGGTGGCTATAGACAAGTGGTTCTTAAAGAGAACAAAATGATATTTACACGTTTAATACCATTTACTGATGATAATTTACCAGGAATCATTGCTGGTGAAATATATCAAGAAGTGAAAAATACAATTCAATCTTTAACTAAGTTTGGATTTGAAAAAAATGACCCTATCGACCTTTGCATCATAGTATCAGAAGCTATTAAATCTAGTTTATCAGTTATAAATTTTTCAGAGAATAGTGTGAACATATTGACTCCATATGAGCTAGGTAAAATATTGGTAGCAGAATTAGCTATAAGCGAAAAAGATAGCTTTTGTGATACCATAATTTTGTTCCATAGCTTTAAGAATAAGCCAACAGATGTTTTTAATACAAAAGAAACTAAAGAATTTTATCTATTCAATTACCTTTATTTAAACTCTCCTCGGATTTTTCTATACCTCCTTTTGACTTTAATTGTAATTAACACCTTTTGTTTGCGGAATTTGTATTCGAATTTTAATATTGCTGATAATTTATCTGCAAAGCGGAGTGCTTTAAATAACAAACTAATAAAACTTAGCCAAAGCTATAATGTAAAAAAGATAGATGAAGTTTACGATTTTATTAATATCAATAATATTTTATCAAAAATAGAGTACTCTCCTCTCACACAAGTTAAGTATGTAGAAAAGCTAAAAGTACCAGATGTAGAGCTTCAATTATTTGAGTGGAATTATAATGAGGCAAAAAGTTATATTACCACAACTTTAAGGTTTAATTTTCAATCTGGTAAAGACATTTCTTATCAATATGAGAAACTACAGAAAAATTTAAACGATAATTTCCGTACTCATGATATTAGTATTTCTAGCTTACCTACTACTAAAGAGAAAAATCTATCTATTGATGTTGAAATAGGAGAGGCAATGTAGATTGATGACTATCTCTCAACTAAAAAGAAAAGCTACAATTCAGTGCATATATTACTTATTGTTATCTATTGTATTAATAGGGTTATCAACGTGTTTTATTATCTATAACAAAAAGGTTTATAATAAAAATCAAACTGCAGCTGAGGAAATACGCTCTATTAATTTACAGATAATTGAAATTCAAAATAAAGAAGTCGTTCTAAATAAAAACCTAGATTTATGGAAAAGAATTTCTTCTTCAAACTTACATAGTAGCAGATACATTACAAATTTAAATTTTGAGCTTAACAAGCTATATAAAAAACACTACATGTTAGAACCTGAAATATCAATTTCTATACCTGAAGAAGCTGAACTCCACAATAAAAGTGAACATACAAAAGTAATAAGAAGTGAAGTGGTTCTAAGTTTAAGCTCAATTAGCGATAAGCATATTTTTTTATTTCTACAGTCTATTCCAAATCTTCCTGGTTATGTTATGATCAGATCTCTTACCTTGAATAAGCAGAGAAATATAGATGCTAAAGTTATAAACCAGATTTTAAGTGGTAATATGATAGAGATAGTGAGAGCTAGTATAGTTTTTGATTGGTATACCATATTAAGTAGATGAATATAAAGTTGTTTTTTATTTTTACGCTGCTATTTTTTAATTTTAGTGCATATTGCAATTGCGAAGATCTTGTAGAAAATATAGGGATTTGTAAAAAATATTCTTGCCAACAGCATATTAGTAATGAAGATTTTATTGAGCATAAAATATTAGGGTTAAATAGTGAAAATTTATGTGTATATATAGAAAGACAAGGCAATGATGAAATGGTCTGTCATCATTCTAATGATGGAATGATTATAGAAAAGAAGTACTTAAAAAGTATTTTAAAAGTTGGAAATCAAGAAATAAATGACTTCATTGATATAGCAAATTTGCGTGCGAAGGAGTGTTTTTTTATCAACAATTATTATATAGATCGAGACGATATAATAAAAGAGGCAGCAGAGAGTACTTTATCGCAATATGGTAGCATAAAAAGCATTTTTTTTGATGAAGAGCAGGTTAATAGAATAGTTAGTGAGATGGAAAAGTTTAACTTACAGTCTTCAGGAGTTACAGAGGAAGAAAATTTCAATTGTAAAGTAGTCAGTTTAGATTCAATTTTATACTTTTCCCCCGATACATGGAAAATATGGGTAAATGGAAAGTTGTTTATAAATACTAAGGATTTAAAAGTGCACTCAGTAACTGAAAATTATGTAACTTTTTCATGGGCTGTAAACCAAAAGATAACAAAAGAACGGATAAGCAATTCTAAAAATGTACATTTTGGACATGGAGGTATTATGTTTACGCTTTATCCAGAACAAAAATTTGATTTAGATAGTTTATCTATTAAATAATCTAATACATCTGCGCTTGTAGCTCAGTTGGATAGAGCGTTGCCCTCCGGAGGCAAAGGTCGTGGGTTCGAATCCCTCCAAGCGCGTTTTTAATTAAATTTGACAATAATACTCTCACATAAGATAATAAAGAGATTTATTTTAAAGCATAATTATGTCTAGTGGTACTATAAATAAAGTCATATTAGTTGGTAATTTAGGAAAAGATCCTGAAATTAGAACTACACAAAATGGAAAAGAGATGGCAAGTTTTTCGATAGCCACATCTGAAAGTTGGACTGACAAATTTTCTGGTACGCGCTCTGAAAAGACAGAATGGCATAATATTGTAATTTTTAGTGAAGGATTAGTAAAAATTGTTAAGGATTTTGCGCGCAAAGGTAGTAAAGTTTACGTTGAAGGTTCTCTGAGAACTAGAAAATGGACTGACCAAAATGGTAGCGAAAGGTACACGACAGAGGTGGTGCTGTATAACTTTAATAGTGCCCTTACCCTTTTAGATTCACGAAACAGTATGTCAAACTCTGATTACAAGCCAAGTGAATACAAACAAAATGAAACAGAACAAAAAGATAAACACGGAAGTTTTGACAACGATATAAAAGACGAACTAATCGATGATGAAATACCATTTTAATAACTTCAATTGAAATCTACATTTTTATGGACTGCTTGTGTTACTCCTTTTAATTGCAGTGGAGATAGTATAGATTACCAAAGCTTGCAGCGTTTACTAACAATGCAAGCTGAAGCTGAAAATGGTGTAGTGTTGCTAGGTAGCACAGGTGAAAGCTTATCACTTACTGATTCTGAAAAGCGCACATTAGTTGAATTTGTATGTGAGCTAAAATTAAATACGAAAATTATAATTGGTGTACCAGGAGTGAATCTATATCAGACTCTTGAATGGCTTGATTTTTGCAAGGGTATGCCTATTCATGGCTATCTAATGACAACTCCCATTTATGCAAAGCCTGGAATCATGGGGCAAACTTTATGGTTTGAAAAGCTGCTTGAAAAAGCACATGTGCCAGCCATGCTTTACAATATTCCATCAAGAGCAGGAGTGAGTCTTCACGCTGAAACTGTACGCAACTTATCCAGCCACGAAAAATTTTGGGCTATCAAAGATTCAAGTGGCACCGTTGATACTTTAACTCAGTATAAGAAAGTTGCACCAAATATTGAGGTCTTTTGTGGAGATGATAATATGATACCCGATATGGCTGCTAAGGGTGCGGCTGGTCTGGTTTCTGTTGCTGCCAATGTTTGGCCACGTGTAGTACATGAATATGTTAAGCAATGTATGAGTGGCGAGAACCCTCAGGCAGACAGTTGGCAACAAGCTTGCAAAACTCTATTTACTGCCAGCAATCCAATACCTACTAAAGCACTCTTACATGACATTGGGCTTATAGAACACAAAACTGTTCGTCTACCACTAAGCACAGAAGACTTGCCTTCTATTGAAACATTGAGGCAAGCTAATAAAATGATTCTTGGATGGAAAGAATTGACTAATAGCTAAAGCTAGGAACACACATCATCAACTTCTACACCTGCATCAAATAAACTAACTTGTTATAAGAAAACTAACCATGTGAAATTCTTGTTGATATGACTTAATGAATAATTATTTTAGGTTACTAAGTTATTTAAGAAACTTTGATAATATTTAGCCCACTTACTTTCCTATTTTCCATGTCACAATGAGCCTCTATTATTTCATCAAATTTATATTTTTTATTAATTTGTACAATTAAAAGTTTTTTTCTTATCATTTCAAAAATTTCCATTGCAGTAAGCACTAACGTAAGTCTATTGTGCTTGTAGTGATATATCGAAGTTCCAGCTGCAAATAACGAACGCGAACTAAGTAAAGAGAAATTAATAGGAGCATTACCTGATATCTGCCCATAGGAAACATATATGCCAAACTTACCTAAAGATTCAAAAGAGAGCTTGCTTGTAGCGTAACCTATAGGGTCATACACCGCACCTACTCCTCTATTTTTCGTAATCTCCATGATTTTAGAAACGAAGTCTTTATCATTGTAGTTTATTGCGTATGTGCAGCCACTTTGTAAAGCTATCTTCATTTTTTCGTCAGAGCTTATAGAACCTATCACTACACCTTTTTTATCCTTTGCCCATTGGCATATTATTTGTCCCAAACCACCATTAGCTCCATGAACTAGTACAAAAGCACCAGGCCTGATTCTATAAGATTGATTAACTAAATAGTGAGCTGTCATACCTTTAAACAATACTGCAGCAGCAACTTCATCAGGTATATCATTCGGAATTTTTATCAAATATTTCTGGTGTACAATGCGCTTTTCACAATATGCCCCTGGAGGAGCTGTGCAATATCCAACTCTATCTCCAACCTTAAGTCCATCACTAATTTTTTTACCAAGCTTTTCAATAACTCCTACTGCCTCTACTCCAAGTACTGATGACAGATCTTTAATTTTGCGTGTACCTTTTCTGTGTTCTAAATCATAACGATTTAAGCCGATAGTTGTATGACGTATTAAGACTTCCTCATCTTTTGGCTCACCTATGCTCTTATCTACAAATTCTAATACTTCTGGCCCCCCAGTTTTTTTAATTTGTATAGCTCTAACCATGATAAATGTAAGACAAAAACTTTAATTATGTTATCTAGCAATTAATATTTTGCAAAATGTTATTTAGAGTTTATACACTACATGAGCGTATTGTTAATAGTTTTGAGGCACAAATTATCATGAACAGAGAAATTTGGCTTTATGGTGTTTTATTCAACGTGTTGTGCAAAGTGGATGAAGATAATGATTTGGATGTTAACAATGTAATAAAAAAAATAAAAGAAAGGTTAGAATATAGAATACAAAAATCAGATAAAAAAAGAGATTATTGTAAATATTTATATACTTCTTGGGGAAAAAAAGGATTTGATATTAATCACCAATTTGACTTGAAAGATTATGATGGCTTTCCAATAGATAGTCTTTTTTCTATTGCCATTAATTATAAATTATACACTTTAACAAATTTAGCGCAAGTTTTAATAAAAGCAGGAGCTAATGTGCAAAATGAAAAAGGATATTTACATGCCTGCGTTTTGGCTCGTTCTCCAGATATATTAAAAGCTCTCATAAAAGCGGGAGTAAATGATAACCCAAATGAAAACTATGGTGGAAATACCGCTTTAGACTATGTTGCTAAATTATATGGTAGAGATAAGTCAACGAAATGCAAGGATTGCTGTAAAATTCTAATTGAGCATACATTAGAAAAAAATCCCAACATAGAAATACCAGATTCTGTAAAAAATAATAAGGAGTTGGCTCAATGTTGGAATGCTTGTGAAGCAAATAATGAAGGATGGGAATTAGCAACAACGAACACTGAAACACAAGTAGTCAGTGTGCAAAAAGCAAATAAGAGCTCCTGCTCAATTCAATAGATGTATCGTACAACCTTGTTCGGATTACAATAGGAAAAGGTTTGTTATTTAAGCTTAAAAAACGTATATGATAGTGTTATTTCACTTAAATCTTTTGTACTATTGTCACGCATTATTTCAGGGTCTACGTAAAAGGATACGGGCATAGCCGCTTTTTGTTTTGGTAGCAGCATTTGCTCTTCAAAACAAAAGCATGCAACTTTATTGAAATATTTACCTGCTTTAAAAGGTGTGACATTATACACTGCCATTCCAAAAGAAGGCTGATCAGATAAATTTTTTGCATAATAAAATACTAAACTTTGTTGCCCTATATTTGTATCGATGTAGTTAGTTTCTGATTTAAATTCCCAAGGCAGACCTGATATTATATCAGCATTAAGGTGAACCCTGATTTTTTGGTCAGTTGCATTTATTGTTGCATTAGTTACTTTTCTCGTTGTGCCACCATATCCAGTAGCTTTACAAAAGATGCTATACAACGGTACTGAAGCATATGCAAGACACAGCATCAATACCACTAAAGATATTAGGAGGAAAACTATAGAACTTTTATTGTTTCCCCTTAAAAAGGAAATCATCTAATCCTTATTGTTGAACAAGTTAAGTAACCTGAGTAAATTGAGGAATATATTGATGAAGTCAAAGTAAAGATTAGTTGCACCAAGTATTGCCAGCTTAGTAGTTGCAACTTCTGAGCCATCATTATATCTATAATAAACATCTTTGATTCTCTGAGCATCGTATGCGGTCATTAAAGTAAACACTATCACTGATACAAACGATATTGCAAAATAGAGAGGACTGCTTCCAAGAAACAGATTAACTATAGATGCAATGATTAACCCCCAGATTCCCATAATCAAAAAAGAACCCATGCTGGTAAGATCTTTTTTTGTAGTATTACCATATAAAGCCATAGAACCAAACATGATCGATGTAATGAAAAATGCTCTCGCTATATTTTCTGCAGTATAAATTATAAAAATATGAGATAAAGAAATTCCCATTAAAACTGAGAATAGAAAAAATACAGTAAGTGTTGACTGAGCACTTAGGTGTTGAAGCCTAAAAGACATATAAAACACCAATGCAACTGGGGATAGCATTACCACAAGCGATAGAACAGGATTGGAATAAATCACCTGGAAAAGACCAGAAAACACTGTTAAAAACGCAACAAGCCCTGTAACACCTAAAGCTAAAGCCATATAATTGTATACTTTAGTTAGATAACTCCTGAGTCCAGCACTATAATAAACGCCCTGAGAGCGAATATCCTGTTCGTTTTTCATATAAGACATATGTAACTCCTTATTATCTCTTGATGATATATTATAATACAATACAGCGTTTTTATCAAGTATAAAATGACATACTACAATTAAATGGTGTGGTATGCAATTAGAGAATTTCTTCCATAACTATAAGCAAATCGGTTTTCAGCAGCATTTAACTATTATAACAACCTCTGGCAATAGAAATTACTTTCACCATTCCCTCTATCATGATTTAAGGGGAATGGTGAAAGTAGTTTTTGCATTTACTAAAGCATTCTTCTTATAGATACTATACCAACAATCCACTATTTTTTCTATGTCTCGCGGTTTAACCTCCGGACCTATACTGATTCTAATTGAACATTCTGCTTGCTCTTTTGTTGCTCCCATTGCAAGCAAAACATGAGAAGGCCCAACTTTTCCAGAAGAACATGCAGAACCATTGCTGACTGCAATATTATTTAAGTCAAAGCACATGAGCTGCAGATCATTCTTCACTCTCGGCATATAAATGAAACTTGTATTTGGCAATCTTTTAGAATTTCTGCCAAAGATCTTGATATCACTGACAAGACTTAATAACCCATACTCCAATTGATCACGCAGCCTCTCTACTTCATCCATCTTTGATAGAAGATCTGGAATGTTTTGCAATGCAGCAGAAAGACCTACTATTGCAATAATGTTTTCTGTACCACCACGCAATCCTTTTTCTTGCCCACCACCTATTATAGTAGGTTCTATTACAAGCTTTTTGTCAAAAATTAAAACTCCACTACCTGCTATACCACCAAATTTGTGAGCAGATAAAGTAAGTAAATCCACTCCTAAATCTTCCATATTTAATTCGATTTTCCCAACACTTTGAGCAGCGTCAGTGTGACAGATTGCCCCGAATTTATGTGCCATTTTAGCTATTTGCTTAACAGGCTGGATAACTCCAGTTTCATTATTAGCCATCATCACTGAAATTATTACTTTATTCCCTTCAAGTTCGCTTAGAATTTTTTCTAGCTCTAAAAAGTCAATAATACCCTCTTGATTAACGGGTATTATATGTGGATTACATGCAGAATTAAGAATTGAAGGATGCTCTATAGCTGAAATTACATGCAGATAGCCTTTCATTCCTCTCATGACGAGGTTGTTTGCTTCAGTTGCACCAGACGTAAAAACTATTTCTTTATCATATGGAATGCTAAGAGCATCACGTACGTTATCTCTTACCTCTTTAAGAATCTTCCTCGCTTCTTGTCCTCTTTTATGCAGCGATGATGGATTTAGTGTTTGTTTCGACAAAATCTCAAGTATACTTTTTTTTACATTTTTACTCACTGGAGCAGTTGCATTATAATCAGCATACACGCAACTACTGTCTTCCAGAGAGAATAAACTCACAGGCTTATTTGTCACTTACCATCAACCAATTATGTATGTTAACTTTAACACGATAAAAATTTATTGCAAAAACAGGGAAATTAATACATAATTAATAAACAATTTACATTATCAACACCTGTCAAAACAGGTTTTTATTAGGAGTTATCATGGTAGAAGTCTTTTTAAATAATTCAACAAAAAAGATAGAAGGTAGATACCATCAAAGCAAAGATACCAATGCACCAGTTGTGCTAATTTTACATCATCACCCTCAATATGGTGGTAGTATGGATAGTAAGATTATACATACTATATATGAATCTTTTATCGATAATAACTTTTCTGCATTGACAATTAATTTTCGTGGTGTCGGAAAATCTACCGGAACTTTTGATAAGGGTATAGGAGAATTAACTGATGCTGCAGTAGCTATTGATTGGCTTCAGGAGCATAACTCTAACAACGTTCCAATTTGGATAGTCGGTTTTTCTTTTGGAGCATGGGTAGCTATGCAGTTAACAATGCGCCGTCCAGAGATAGTAAGTTTTGTTGCCCTTTCTCTTCCAGCAACTAAGTACGATTTCTCTTTTCTCTCTCCTTGCCCAGTTCCTGGACTTATAATACAAAGTAATAATGATACAATTTCAGAAGAAAGCGATGTAACAGAATTAGCACAAAGGTTAATAAATTCGGTAAAAAATAACCATATGGAATACCATATAGTAGACGATACCAACCACTTTTTAAGGGATAAAGAAGAGGAAGTAGCTCAAATTATAGATAATTATATAAAACTACGCTTAAATAGTGCAGTCACTTCTTCCAAAAAAGTAAAAAAAGAGATAAGGGTAAAAGAATATGCCTAACTTTACAAATGAGAGAAATGAATGTATTAATATAAATAAAAAAAGTCTTGTTATGTTTAGGCAATTATTATTTCTCGTTTTAGCGATGTTTATGCTGTCAGGATGCTTTCTAAGTAAACAGCGTAAGTTAAAGAGTCCGTGTATAAAAAGCAATGAAGGCATTTCATGCGAATTATACTCCGTTAATGATCATTGGTTAAATAAGTACAAGTTATAGGTAGCTTTGTATTGTACTGTTTCTTCCATTCACAGCTTTACTAATGATCGGTTTTTTAGCTGAAAAATGTGATCTGCTTTTTCTGCAAGAATATAGTTGTGTGTTACTATAAGCATAGAGCTGTTATTTTCCTTTACATATGAATGTAACAGCAAAAATACATTCAAAGAATTTGTTGGGTCTAAATTTCCCGTTGGCTCATCTGCAAGTAAAAGCTTTGGAGAGTTTACAATGCTCCTTGCAATTGCAACCCTCTGCCTTTCTCCACCAGAAATTTCAGATACCATACTACTTGCTTTACTTTCCAGACCAAATTTTTCCAATATTGCTTGCGATTTTTTTTCTGCTTCAGCTTTACTTTTTCCTGCAATGAGCTGAGGAAGCATAACATTTTCCAACACTGATAACTCCTGTAATAAATAGTGAAATTGATAAACAAAGCTAAGAAAATTTCTTCTTACATGAGTTTTATATTTATTGCTGGCTTGCGTGCAATTTACTCCATCTATTGTCACTACACCTAAAGTTGGCTTATCCAATAGACCTGCAATTTGCAATATAGTTGTTTTTCCTGATCCTGAACTACCAATCAATGCAACTACTTGCCCTCTTGTAAGACTCAGATTGATATCTTCTACAATAGCAGGACTTTTTTTGAAGCTCTTACTTACAGAAGCTAGCTCTAGTGTTACACCACCACCCATATTATAAAAAGATCCAGGAGGGAGAATTAGACCGAGAAACTGTTACCACAACCACATCGAGACTTAGCGAGAGCATTCTTGATTTGAAAACCAGAACCACTTAGATCTTCAGTATAATCTATAGTTGAATTATTTAAAAATTTCGCTGAACAATTATCAACCATTAACACAGGGTTTCCATTCTCATCATTAATTACTATATCTTTACCTTTTTCACTAAAACTGGAGTGGCTTCTATAATCCTCGCTATCTTCGTCATCATCAAAATCGTCGTCTTCATCATCGTCAAAATCGTCACCCAAAGACATCTTCTTATTTATTTGATCCATAAGAAAATTATACTTGAAGCCAGAGCATCCACCACCTGAAACTGCAACCCGCAAAACAGAACTCTCATCTCCTTCCTGTTCTACAAGGGAGTGGATTTTCCTTAATGCATTGTCAGTTAAGCTAATATTGTAATCTGTTGACATAACAACCACCGTTCATTATTGATAACCTATTATAGTAGAAATTTTACATGTCAAACAATAATTTTCTATTAAGTTACGCGTGCTTTCCAAATAAAACAAAAGGAAGAAATTTTAAAGAGCCAGAAGATGAAAATCGCAGCTGCTTTCAGCGTGATAGGGACCGAATTATTCACTCTAATGCGTTTAGGAAACTAGGATACAAAACACAAGTTTTTATCAATTATGAGCATGACTACTATCGCACTCGGCTAACTCATAGCCTTGAAGTTGCACAAATTGCAAGATCCATCGCACGCAGGCTCAGATTAGATGAGGACATCACTGAATGCATAGCGCTTGCACATGACCTTGGTCATCCTCCATTTGGTCACACAGGTGAGGATGCTCTAGTTCAAGTTGATAAGGAGAAGTATAAGTTTGATCATAATGTTCAAGCTATAAGGATTTTAACTTATCTTGAACAAAAACATGCTGACTTTAATGGCATGAATCTAAGTTGGGAAGTGATTGAAGGTGTTGCAAAGCATAACGGTCCCTTGCTTGGTCAAAACGCGGAGTCTTCTACAAATAATCAGCTGTTATTAAAATATAATGAAAAATATGATCTAAAACTTGAGGAATTTTCAAGCATTGAAGCACAAGTTGCTTCAATTGCCGATGATATTGCTTACAGTGTTCACGATCTTGATGATGCACTCAGGGCAAATTTAGTAACCATCGAAGATTTGCTCGATGTTCCTTTAATTGGCAAAATGTTCAAAGAAGTAAAAAGCGAATATTCAGAATTGGCCCAAAGTAAACTCATACATGAATCACTGAGTAAAACTATAGGGATTATGATAAATGATGTCGTTTTTCAGACTGAAAAAAATATTAAAGACTACAAAATAAAAAGCGTAGAAGATGTAAGAGGTCTAAATACAATGCTAGTCACATTTTCACCAGAAGTTGCAAATGCCACAAAAGAGATGAAAAAATTTAACATGGAAAAAATATACAGAAGCTATAAATTGAATAGAACAATGAACAAAGCAAAACGTATAGTACAGGAGCTTTTTCAATGCTTTTATGAAAACCCAGGGTTATTACCTATAGAGTGGAACAAGCTTGCTTGTGAATCTCAGCGTTCAGTAATAATATGTGATTATATCTCAGGTATGACAGATAGATTTGCCATACATGAGCACAGAAGAATTTTTGATACCTCATACGAAATGACTTCTTTCTAATGACCGATGATTATTTCATGTCGATCGCATTAAAACTTGCAGAAAAAAGTCTTGGAAGTGTTGCACCAAATCCCGCTGTTGGATGTATCATTATAAAAGATGGTATGATAATTGGTGAAGGCTACACAGGAATCGGTGGACGTCCACATGCAGAAGTAATTGCTTTACAAAATGCTAAAGACTTAACTCATGGTGCAACTATGTACGTCACTCTCGAACCATGCTGCCACTTTGGAGTTACAGAACCTTGCACTACAGAAATCATAAAATCAGGAATAAGAAAGGTAGTGATTGCAGCAATTGACCCAGATAATAGAGTTTTAGGCAGAGGCATAAAAGCCTTAGTAGATGGAGGAATTGAAGTTGAGCAAGGGATTATGCAAAAAGAGGCAGAAGTATTGAATGTCGGTTTTTTCACCACTAAAGAATTTCATAGACCATTTATAGCTTGCAAAATCGCAACAACTCTTGACGGAAAAATCGCAACATTTACAGGCGATAGCAAATGGATAACAAGTGAGGATACGAGAAATTGGATACATGAGCTTAGAGCAAAATATGACGCAATTATGATTGGCAGTAGTACCCTTATCAATGACGATCCTCTCTTAACTTGCAGATTACCAGGACTCGAAGACAGGTCGCCAATAAGGCTAATTATCGATAGCCAAGGGAGATTGAAGAAAGAGCATAATATTGCAAAGACTGCAGACAAAATAACAACTTGGATGATAACAAGTAAAGAAATAAAAAGAAAAATAAAAAATATTAACTACTTAGTAGTTAATTCAAGTAACAACCCCCCTGTTATTCCAGATGTTACTCCAACACACCCTCCTATTATTCCAACACCTTCTTCTGTCATCCCAGTGCCCAGACACTGGGATCCAGAAAACTTCAAGCAATTGCATAATGAAAACTGGTCACGCGCTGGAATGACATCGGAGCCTGATATTATCGATAAAGTCTGCCTAAAAGACATGGCATCAAAACTTGTTTCAGAAATTGGTATAACAAGGTTATTAGTTGAAGGTGGAGGAGTGTTAATTACAGAGTTATTGAAGCACGATTTAATCGATAGGCTGATAATCTGCCGCAGTGGTAAAATTTTAGGTAATGATGCCACCCCTTTTATAGGAGATCTAGGGATTCAATTCATCAACAACTGCTACCGACTCAAAAAAGTAGAGATAATAGAGTTCAGTGAGGATGTAGTTGAGGTGTGGGATAGGCTATTGTAACTTTTACACATCCAGATGAAAGGAGAAAAAAAGAGGTAGAAAATCTACCTCCTATATAACCTATTGTGTTGTTTTTTCTTGAAACTTATCTTCAAATATTTTCATAACTTCAGTATTTTGCAAAATAGTTTTAAGCACTTCTTCATCAATTTCACCTTGAGGTCCTTGTTCACCCTTATCGCCTTTTTCACCTTGGTCACCTTTCTCACCCTGAGGTCCTTTATCGCCCACTGGTCCTTTATCACCTTGAGGTCCTTTTTCACCAATCGCATTCATTTGCTGATATGAAGCATAAGCTGCTGCAACAAAATATACAGCGGCAATAAATAGAACTGCAATTCCAGCAGGGCTAGCAATAAGTACTAAAGATGCAGGTCCAGCAATTACTTTAGTAGCAATCAATAATGTTGTTATTGCTGCTGCTAAAGATGCAGTTGCAACTGTACTTTCAATACTCATTTTTGTTATGGGTGCTATATTTTTCAATTTCCATATAGTAGGCATAATAACTTCCTCCTTAATTAAGGTTTATAAAAAGTTAATTGTATATTAACAATGCACACTAGTCAAGCATTTGTATTAACAACTTAATATTTTATCTACTTTCTAAATTGTTACTAATTATGTAAGATTGATACATGGTAAATGGCTGGCTGAATCTTGATAAACCAACAGGAATGAGTTCTGCACAAGCTGTAACTCAAATTAAAAGGATTTTTGGAATAAAAAAAGCTGGTCATCTGGGAACACTTGATCCTTTGGCTTCAGGTATATTACCGATCGCTCTTGGTGAAGCAACAAAAACTATACCGTATTTATCTTGTAACTTAAAGGCATACAATTTCACAATCAAATGGGGAAAGCAAACAACTACGGACGATTTAGATGGTGATATTATTAGAACTAGCACTATAAAACCTCAGTATAATCAAATAAATTGTGCAATTAAGGATTTTATTGGGGAGATAATACAGACTCCTCCTCAATTTTCAGCAGTAAAAATTAAGGGAGCAAGAGCATATAAGTTGGCAAGAAGTGGGCAAAGGGTGAATATAAAGCCTCGACAAGTCAAAATACATGAACTGAAATTGATCTCTGTTGATACCACAAACAATAGTGCTGATTTTTCTATGACGTGTGGTAGCGGTGTATATGTGAGATCAATTGCTCGGGATCTTGGAGTAACATTAAATTGCTTTGGACACATTACAAAACTAAGAAGAAGTATGGTAGGTGATTTTAGAGAAACTGAATCAGCGACAATTGAACGGCTTATTGAAAAAAATACAACAGTCCATCCTTTGGTGTCATTCCAGCGCGTGACGCTGGAATCTAGAAAAAAAGAAGAAGAGTGGATCCCAGTGTCAAGCATTGGGATGACAGAAGATGATGTAGTGATAGGAAGTAATACAAAAAGTTTCATCATCCCCATTGAATCGGCTTTAAAATCGATGTTCAAAGTTGAAATTTCCCTAGAGGAAGCGAAGAAAATCAGAAAAGGTCAAGGAATTATATTAAATAACTTGCGTGGTTTAAAGAATTATGATATTTTTTGTACGATAGTGGGTAATGTACCTATTGCAATTTGCAGTTTTACTCATGGTTATGTGAAGCCTATTCGTGTTTTTAATATTTTGAAATGAGGTTTAGATGTCAATAACATCCCAAAAGAAAAAAAGTTTGATTAGTACATATGCAATTAAAGAAGATGATACAGGTTCATCTTTTGTACAGTGTGCAATTTTAACCGAGAGAATCAGTAATTTAACTGAGCATTTTAAAACGCATAAGCATGACCATAATTCTAAGCGCGGTTTACTTATATTGATAGGTAGAAGGCGCAAGCACTTAAATTATATAAAACGTAAATTTGGTAATGAAGCCTATCAAGAGTTAATAGAGAAGTTAGGCATTAGAAAATAATCGAGGAATTTTGTATGTTTGAAATTATAAAAAAGTCTATAGATTGGGAGGGGCGTACCTTATCTTTAGAAACTGGGAAAATAGCACGTCAAGCTGATGGTTCAGTAGTTGTAAATTATGGAGATACTTCTATCTTAGTCACTGTTGTACGAAAAAAGAAGGAAGAAAGTGTTGATTTTCTCCCTTTAAATGTGCAGTTTATTGCAAAAAGTTATGCCATGGGTAAGATTCCTGGTGGTTTTTTTAAAAGAGAAGGAAAACCATCTGATAGAGAAACTTTAATTTCAAGAGTAATAGATAGAAGTATAAGGCCGTTATTTCCTGAAGGTTTTCATGATGAAATTAGTGTAGTATGTAATCTATTAACTTACGATACGGTCAATTCTCCTGAAGTACCAGCATTGATAGGTACCGTTGCAGCTCTTGCAATTTCTGGTGTTCCTTTCCACTTTACTATAGCTGGAGTTATGGTCGGTTGTGATGAAAATAACAATTATATACTCAATCCTTCCGTTCAAGAGATGAAAGCAAGCAACTTGGATCTGTTTTTATCTGGTGATGAAAATTCGATCTTAATGGTCGAATCGGAAGTCAAAGAGCTCTCTGAAGAAAATGTTTTGAGTGCAATAAAATTCGGCCATGAACATCTTCAACCTGTTATTAAGCTTATAAAAGAATTTGCTGATACAGTAGGCAATAAACCTGAAAGCTTTGCTCCTGTTGATATATCAGATATAACTCAAGAACTTGAAAAATATCGAAAAGACTTTGAAGAAGCATATTCAAAAACAGTAAAACAAGAGCGAGTTCAAGCTCTAGAAGTAGTCAGGAATAATATATTGAATACTCTTAAAGAGGCTGGAAAAGACGAAAAGTTAATTACTTATGCAGTAAAAAGCTTTGAAAGATCTTTAGTGCGTGAAATGATTAGGAGGAAAAGTGTGAGGATAGACAGCCGTAAGTATGATGAAATACGTCAGATAGAAATTGAGGCTGACATTCTACCCAAAACTCACGGTTCTGCACTATTTACAAGGGGCACCACTCAGGCACTAGTTGTTACTGCTCTTGGTACTACACAAGATGAGCAAATTGTGGATGACATTGAAGGGGATAGACGTGAACATTTTATGTTGCATTATAATTTTCCTCCATTTGCTGTTGGAGAGGCTTCTGCTATACGCGCACCAGGAAGGAGAGAAATTGGTCATGGTAAACTTGCTTGGAAAGCAATTCATCCTGTTTTACCTGATAAATCTGAATTTCCTTATACAATAAGGGTAGTATCTGAGATTATGGAATCTGATGGTTCTTCTTCTATGGCAACAGTTTGTGGAACTTCCATTGCATTAATGGATACAGGTGTGCCAATAAAGGCTCCCGTTGCAGGAATTGCTATGGGTCTCATCAAAGACAAAAATGAGCATATAATACTTTCTGATATACTGGGCGATGAAGACTATCTTGGTGATATGGATTTCAAAGTAGCAGGAACTAGCGAAGGGATTACAGCACTGCAGATGGATATGAAAATTCCTGGTATAAGCTTTGAAATTGTTGAAAAATCTTTAGAACAAGCAAAAGTCGGAAGATTACATATCTTAGAAAAAATGAATGCAGTAATTTCAGAACATCGTAAGGATATAAAAGATCATGTACCAAGAGTGTTATCGTTTTATATAGATAAAGATAAAATTTCTGCAGCTATTGGTGCTAAAGGAAAAAATATACGCAGTGTATGTGAAAGAAGTAATGCAAAAATTGAAATAGGGGATGACGGTAAAGTTTCTGTTTTTGCCATTAGTAGTACTGAAGCTGAAGCTGCAAAGGATATGATGATTGATTCAATAACAGAACTAGAACAAGGTTCTATAATTGATGCTAAAGTTGTAAAGATAGAGAAGTCTATTGTAGAGTTAGAACTTCTTAATGGAAGAAAAGGAAAAATGCATATAAGCGAGGTAGCTAATCAACATGTAGAGTCCATTGAGGATATACTTAAACAGGGTGATACCTTCAAAGCTTTGATAATTGACTTTGAAAAAGGCGGATGTCCAAAATTATCAAGACGTCGTGTTGATCAAGAAACAGGTGAATTTTTTGAAGGTAAGCTTTACAATGAAGAAAGGAGAGATGGTTTAAATAATAGGGATAATTATTATAACAACTCGTTTAATAAAAAACCTGGAGATAATTATCATAGTAATAGACCTACTCGTCCTCGTTCTGGTTTTAGTAATAGAAACAGACCAAAATTTGGTAATAATGACTCGTCATCAGGTTTCTATTGAGGTTGAACTTACTTTCTATTATCTCAGTGTCGAAACACTGGGATAATAGGAATTTTTAAAACTGACAAGTTATCTGTAGGGTTATAACGAAAGATTTTTAAGATTGTTTATAGTCTTTTTCACGTCTTCAGCTTTAAATATTGCTGATCCAGCAACTAATATATTTGCACCTGCTTTTATTACATCAGCTGCGTTAGAAAAGTTAACTCCACCATCTACTGAAACTTGTGTTTTAAGATTACGGTCCTGTATCATTTTCCTCACGGTAGATATCTTACTCAACTGCGAATGAATAAACTCCTGTCCTCCAAATCCAGGATTGACTGTCATAATTAGCACAATATCTAGCTCATCTATTATATACTCAAGCACGCTTGGAGAAGTTGAAGGAACAATTGAAACTCCAACTTGTATTATTTTTTTTGTATTGTTTTTATATGATTTTATCTTTCTTACTAGCCTCTCAAGATGTATCTCTGCTTCTGCATGTATAGTGATAATATCAGCACCAGCATTTATAAAACTTTCAATATGGTTACCAGGAGATTTAATCATTAAGTGTACATCAAAAGGAAGATTGCTATATTTACGTATCGCAGAGATAACATTCGGACCTATTGTAATATTTGGAACAAAATTTCCATCCATAACGTCTATGTGTATATAATCTACATTCAAGTCGCTAATTCTTTTTACTTCCTCTCCTAATTTTGCAAAGTCTGCTGAAAGTATAGAAGGTGCAATTTTAATACCCATAGACTACTTTTTACCAAAAATAAAAAAAAGTAACTTATTTTTTAAACTCTGTCATCCCAATACTATATTAATCTCATTTAGAAATTTTTGTATCCTTCCAGATGCATGTGCCTTTATTTTTCTCTGCCCATTCATCTTGCCATCGTAATACTCATTAGACTTCTTTCTTCGCCTCTTCTAAATATTCCAACACAGTTTCATGTAGCGCAGTCCAAGACATTTGCTTTTCCATATTCGGTATAAATTTTTGTTTCCAAGTGTCCTTAAATTCTTGAAACCACTGCTTCTCAAAGTTTTGGAAATCAGATAAAACTTCTGACCTAAATCCATTAATTAAATTCGAAACTTCTATAGCCTTTTGAGGGCTTATAGACTTAAAAGACAATATTTCATTCTTTAAAACATCTAGCTTCTCAAATGAATTAAGCTTAAATGGAATATAAAGCGAGGATCTTATATTATACCTTAGATAAGAGTCGTAATATAGCTTAATCTTGTACATGAGCGTAGCAAATGCACTAGAAGAAATATTATTTTCATATTCTGCAAGAGAAGATAATAAACGCTTGTAATCCTCTTCATTCAAAAATGGTGGTTGTAAACTTAATTTAGTTTTATCACTTAAAAATAAGAATTTGCTAAAAATACTATTACTATACTTAACTAAAAATTCAGGCAAAATATCTTCCTGTTCTAATTTTAGATGCAAGTCTTTTCTAATCTCTTTCGGCAAGTGGTGCATTGAAAACTGATTAATAACCCACGCAAAATTCTCATCAAACTCATTCGAGTAATCAGCATTATTGTCAGGAAAAATAATATTACCTTCCCTATCATTCCAAGGCAGTATTTTATAAAAAAAACTGTTCAACCTTTTTTTTAATTTCAAAATATTTTCACTCTTATCGCCTACCTTATACAAAACCTCATTTACTTTTTGTTCTGCGTCTTGAGGACTGATTCTATCACCTATATGCAATCCGATACCACTTTTCTCTAATAACTCCCAATCAAATAACTTATGTGGATCAGGCTTACGCATTGCGTAGCCTTCAATGGCTGAGTTATATACTATAGTACCTATTTCAGCGTGACTAAATATCATATCTTTTCTAATCTTAAAGCGCTTCATGAGGTACAAAATCAGATCTTTGAAAGATTTCATTTGCTCTTCTGGAAAAGGCTCAAGCCCTGTGTTTACAATCTCTATACCCATAGAATAATCATTCAGTTTTCGTAGCTCTTCAACCACATTATCTACTTGAACTTTCGCATAACTTATACCAGCATGCCATGCTCGTTTTTCGAGTGGAACCATCAGAGTAATGCTACCATCTCTATCAACAATAAGTTGTACTGATATCCCTGAAGAATTTAATGCGTATTTTGTACTTTTTAATGTTGGTGATTCGGTATGGTGCACCACCACCATCAACACTTTTTTGCCTTCTCTATCATCATAATTTAAACTAGGTGCAGGATCTAAAAATATTGGATTTTTTAATGATGTTTTCAAATCTTGAAAATCGTTCTCAATATCACTTAAACAAGATTGTTGTCCATATACAAGAGGCGCTACAAGTAGCAACAGAAATAAAACAGACAAACATTTTTTTACTATAAGTTTCACGTAGCTCTACAAATTGCCCTCAATATAACTAAATTAGCATAATACACATAAAATGTTTACTTTTTTTTAGCCAATCAAGACTTGCTACAGCTACAATTAATACTCTTATCATTACATTTTGGTGTTAAGTCAGGATAGAATGTGAGTATAGCGTCTTTCTTTCTCACAAACACTGATTGATAATTGTCATCTTCCATTTTATACAGACACATTCCATCTTTTCCCAATTCCTTAAACGCCTTAGTTGCAGAAACTAAAATATCATCAGCATGAAGGTTATGTGCATACCCATTTGGGCACTTAACTTTTACTTCTCCACCCTTACCTAAGTATTTCATTCCAAACGTGTAAACAGGTGGCTTAATATCTAATTTATTGCACAGAGATTTATTACCCCAAATTGCACCCACCCACTTATTTTCTTGAGCCTCAACATATCTACCTACAAAATGCATACCACCAAGTCCCAATCTATCTGGTTCACCACAAAAAATATGTCCAAATCCTATAGTTTCTTTCTCAACTCCGCTATTTGTAAACCAAATCTTAGTCAATTCATCTTTAAATAACCCCAAGCCTGCATTTGGTGTAGCCACTTGATGATCGAGCTTATCGTATATCCTTTTCAGCACTTCTTGATGCTGCGGACAATCAAGTAAAATTCTGAAATCTTCTTCATCAGGGTGTGTTCCCCAATCTCCACAAACTCTTAATACTCCTCTATCAAAATCAGTCAGCTCCGGAAGTGGTGGAATATAGTCTGGATCTGAAGAATCTGTTTTGAAAAACGGCTCAAAACTAATTCGTGAATTTGTACCATCAAGATAGTGCTCCTTAATGTAAAAAACAAATCCTATTACTGGTATTATCAAGCACAAGATTAACTTAGCTATTTTCGACATAATCATATTCATAAAGAAGCTAGGGTATAAGCAACAACTTAAAAAAGTTTTAATCTAATGTTGATCGCAGTCCTGGCATCTCATCACCACTTAGCCAACTTAAAAACGCTCCCCCACCAGTTGAAATATATGTAAAATCTTTATCGGCAAGACCTGCAGCATTTACTGCAGATAGGCTATCTCCTCCCCCTATTACACTGGTTAATTTTCCTTCGTGTGTCAAATCACTTACTACTCTCATCACCTCTACTGTACCATTTGCAAAAGCTGAATGTTCAAAAACACCAATAGGTCCGTTCCACAGCAGAGTTTTACTGCTTGCTATTATACCGCTTATTGTGCTTAAAGTTTGAGGTCCGATATCTAAAATTATATCACCGTCCAAAATGGATTCAGTTTTTCTTAAAACGCCAGTGCTATAATCAGAATTTACTGCAACCAAAACGTCTTCTGGCACAACTATTTTGCAATTGTTTTTATTTGCCGTCTCAACAATATCGTGCAGAAGATCATCAACGCCATTTTGAAAAAAAGACTTGCCTATATTAACTTTATTAAATAACAAAAAATTATTAGCAATTGCGCCGCCCAGAATAAGGTAATCAACCTTTTCTGCTAGCTTTATAAGCATTTTTATTTTAGTTGATATTTTAGCTCCACCAACTATCGCAGTAATAGGTTTAGCGTCAAACGATATAGCTTGCTCAAGATACTTTAGCTCATCTTGCAAGCAAAATCCTGCATAAGAAGGTAAAAGTTCCGTAATGCGTGAAATAGAAGCGTGAGCTCTGTGAGAGCAAGAAAACGCATCATTTATATATATATCTGCTAGAGATGCTAATTGTTTAGCAAAATTTGAATCATTCTGCTCTTCTTCTTTATAAAACCTCAGATTCTCTAGTAATATTATATCTCCTCCATCCATCGCATTTATTGCTCTTTGTACTCTCTCACCAATACAATCATCAATAAATTTCACTTCTTTGCTTAGCAGCCGCGATAAAGTTTCAACTACGTTTTTTAGTGATAGGTTACTGTCTTTTGCTTTTGGACGCCCAAAATGTGAGATAATAATAACTTTTGCACCTGCATTTGCTAAATATTGAATGGTAGGTAGAGCTCTCAAAATACGAGTGGCATCACAAATTCTTTCATTTTTTATAGGAACATTGAAGTCGACCCTGAGTAGAACATTTTTATTGTGAAAATCACAACTCTCTATGCTAGGTACATTTATCATAAAATTAAAGAGCTATAAAGTTACTATATAATAGTTTAACCCAAAGCAAAGTATACAAATGAAGAGATCTTAAATGCCAAATAAATTAATAAATAGGAAAATTACTACAAATACTTTCAACTTTATTTTTTACTGCTCTTTCAATATCAGGGCTATTTCCATCAATTAATCCCTGAATTACTTCATTTATTAGATTAGCTATTTCCCTAAAATCTTCTGCCTCAAATCCTCGCGTTGTTTCAGCAGCAGTACCAAAACGGAGCCCTGAGGTGATGGTTGGTTTTTCTGTGTCAAATGGCACAGAGTTTTTATTACAGGTAATGCCAGCCCTTTCAAGGCTATTCACAACATCTTTTCCGGTTAATCTCTTTGATCTTAAGTCAACTAGCACTATATGAGAGTCAGTGCCACCGGTTATAATGTTCAGCCCATGCCCTTGCAGCGCTTGAGCTAGCACTTTTGCATTTTCTACAATTTTTCTACTATAAGTTTTAAACTCTGGCGTTAATGCTTCCTTAAATGCAACAGCTTTTGCAGCTATCACATGCATAAGGGGCCCACCTTGCAACCCTGGAAAAACCGCAGACCGAATTTTTTTATGTAATGCTTCATCATTTGTCATTACCACTCCACCGCGAGGACCGCGTAGAGTTTTGTGAGTTGTAGAAGTCATAACATGCGCATATTCAGCAGGAGATGGGTAACAATCTGCAGCAATAAGCCCTGAATAGTGAGCAATATCTGCAAGCAGATATGCACCAACTTTATTCGCAATTTTGCGAAAGCGCTCGAAATCTATTTCTCTTGGATAAGCAGAAGCACCAGCAATGATTAGCTTCGGTTTATGCTCCAGCGCTAGCTTTTCTACCTCGTCCATATCAAGTAGATAAGTATCTCTATTAACTGTATACTGAATCGACTTAAACCACTTACCAGAGAGGCTCGGCTTCGCACCGTGAGTTAGATGTCCACCGCAGTTCAGTGACAATCCAAGTATTGTATCACCCGGAGTAAGTAGTGAAGCAAACACTGCTTGATTTGCCTGAGAACCAGAATGAGGTTGAACATTTGCAAATTTAACACCAAATAGCTTACAAAGCCTATCTATAGCTAGATCTTCAATTTCATCCACATACTCACAACCACAATAATATCTCTTACCAGGATAACCTTCTGCATATTTATTGGTCAGAAAAGAACCTTGAGCTTCCATAACTGCTTTACTTGCAAAATTTTCCGACGCAATCAGTTGCAACTGTGATTTTTGTCGCCGCAGTTCTTTCTCTATAGATTGATAAACTTCATCATCAAAAGACTTCAGACTACTTTTAGAGTCACAAATCCTTTCTGAAACACTTGTCATAAGAACTTTTCTTTAACCACATAAATCCAAAAACAGCTAAAAGCAAACATACAGGAATAATTGATATTGCTTTTACTAGTAACTCTGTACCATACACAGGATTTCCTTGTACTACCATTCTATTCCAACATAAATCTATTATTTTTGCAATTCCTGTATGAAAAAAGTAGCCAAAAACCATAACTATCATGTTTGATATGGCTGTGGCTAAGCCCACCAAGTTACTGGTCACATAACTTATTGCTTTGTAAATAGTAATTACCTGATAACCAGACGCAAAGCCGATAACAAGAAGTGCAGGTAGTGCAATATATAAACCTCCAACTTGTATAAAAAGCAAGATAAAGCTAGCAATCATTGCAAAAGAACAGGCAATAATTGCCTCGTAATGTTTGTCTGGGTATTTTTCCAGTAAATAAGCTAAAAAGAATGACCCAGCTCCCATACCTATAAACATAAGGGAAGAAAGCGAAGATGCCAGATCCCCGGTCATTTGATATGCTTCACATAAGAACGCTTTTGCCCAACCATCAGCAAAACCTTCTAATGGTCCAACCATTAAGCCACCAAAAAAGCTGATTAGAATGATATGTTTATTGAAAAGTACAGTCTTTAAATCTTGAAGTATGTTGTCATTTCTACTCTCCTCTATGTTACTTTTTGGCGTTATTAAAAGCAACAACAGAGCAAGCAAACAACCAAACGCTGAGAAAGTATATATAACATAATTCCAACCAAATTTATTGAGCAAAAAGTCTAGAGGTAATCCACCATAAATAGCTCCCAGTAACCCTATTATTATAGATAAACTAGCCATCCTTGCTGATTTTTCTTGTGAGAAATACATACTTGCAACTTTAAAGAGTCCAATTGCCGAAGCAGATGACCCAACTCCAACAATCATTCTACCAAGTATTGAGTAATACCACTCATCAAAGCATATTAGTGGTAATGTCCCAGCAAACGTTAAGACAATACACGCAGGCAAAACAAACTTTGGCCCAAATCTATCAAGGGCAAGACCAACAGGTATGTGAGCAAGCGTATAGCCTATATAATATAGCCCACCAAATTGACCAACATCTGTAATACTTATGTTAAATTTCGTTATTAATTCAGGCGCGATTATATTTGGAATTACACGTAATATATACTGGTATGCATAAAATAGTGATGCTAGCAACCATATGAAAAAGTTTCTCTGCAATGCTAATATTACCTAAAAACAGAATTATAGTTATTTTATCAGCAAGGAGCAAGATTTTTGTAAATAGCTACTCTAATCCGAGTATCTTTCTTAAAAGAGACCTTTTAGCATATCTATAACTGGTTCATGGATAAGGTATATGAAAAAAATTATACCACAGATGATAAGGATTTTTATAATTTTACCCTTGTTCATCTTAAGCTTTATTTTTTTTACTATAAGTTTTAGTTTTGTTACAAAATTCATTTTACTTACGCTTTTATTTCGTGATAACAATTATATTTTAAATAATATAATTTTTAGTAAAACTTGGCTTTAGAGACGTCTAAGTTAACTTAATATTAACCTTTTCGCGTGTAAAATATAACATAAAAGCAAGGTGAGTGAATGAACATAGATACAATAGACAATACGCTACAAAACTATATAACAAAATACATTGAACAAACATTTGCCGCACACACAGGCAATAGATACGACAAGTTATACAGGGAACTTTTAAGTAGCGCAGAAGAAATAATAAAACTTACCGTAAACGAAGCAAAACAATATGATAAAAGCCTAGAAGAACTACGTAACAATTCAATATTTCACGATAAGAAATTTATTCAAGCTGTTGCTAAACAACAGATATTAGAATTTCTGAATACTCATCCAAAGAAGAAAGAAATCGTTGCAGAATTTAAAAATGAACATCATATCAACGAAAGTGATTTAAAAATTTTAAAGGAAGGAAAAGATTTAGTGAATAAAATAAACGACATTAACTTAACTCAACAAAATGAGAAAAATGAAATATTGAACATTAGAAAGGTACTTTCTAAATCAATAGGAATGCCCTCTTCGAGAACTGAAAAATCCAAAGCAACTTTAGTAGAAAGTCCTGAGATGGTAAAATAGACGTACTTAACTTTTCCTAATTGGAAAATACTTTTAATCCTATGATACCCAGCACTACCAAAGCAAGGGAAAATAAACGCCCAAAATTTACTGGGTCATTAAAAAACATTATTCCTATTATCGCTGCACCTATAGAGCCTATACCAGTCCAAACTGCATAAGATGTTCCAAGAGGAATAGACTTCATTGCTAACGATAGCCAGTAAAGACTCACAGAACCGCTAACTAAAATAATTACTACAGGTATAACACGAGTAAAGCCATTGCTATATTTCAGTGCTGTGGTCCATATTATTTCAACCAAACCAGCTAATAGCAAATACACCCAAGCCATAAATCAACTCTATCTTACTGAAATATTATATACAGGAATATTAAAAAGTTAACTTAGCATTTCGCATGCTTTAGTAATACTATCACATCCAATTTCTAATTGTTCCTGAGAGGTTGCATAAGAAATTCTGATAAAATTTTTCAGACCAAATGCAATTCCTGGAACAACAGCAACTAAATGATCTTCTAATAAATATTCGGCAAAATCAAGATCACTATTTATTACTTTACCACTTTTCGTGCTCTTACCCAATAAACCTTCACATGAGACAAACAAATAGAATGCACCTTGTGGAATAGATACTGACAAGCCCGAAGCAGAATTTAGCTTTTTTACTACAAAATCTCTACGGTCCCTAAAGATTTTTGTTCTTTCTTTCAAAAAACTATGATCACCGTTTAACGCTTCAACTGCTGCTGCTTGTGCTATTGAATTTGGGTTAGAAGTACTTTGAGACTGCAGTGTAGAAATAGCTTTTACTATATCACTCCTACCTGCAATATAACCTATTCTCCAGCCAGTCATTGCATAGGCTTTTGACACTCCATTGACCACAAAAACTCTATCATAAAGTTTTGGCTCAATCTTAGCAATGGTAAAAAACTTTTCGTCGTATACTATGTGCTCATAAATATCATCTGTAACAACATTCACGTGTGGATATTCAAGCAATATTTGAGCTATGCTCTTCAATTCATCGTACGTATAGACAATTCCTGCTGGATTATTTGGTGAGTTGAGAATTAACCATTTAGTTTTCTCCGTTATTTTACTTTTCAATAATTCTGGTGTTAGTTTAAAATTTTGTTTGCACTCCACAACAACTGGCACACCACCGAAAAGGCTTATCATATCAAAATATGAAACCCAGTAAGGAGCTGGTATTATAACTTCATCCTCAGGGTCAATTGTTGCCATAAATAAGCTGAATAACACCTGCTTAGCGCCAGCACCGACACAAATTTGGTTCAGTGTATATTCTAGATTGTTATCCCTTTTTAACTTATTGATTATCGCCTCTTTAAGCTCATGCGTTCCATCAACAGCAGTATATTTAGTTTTGCCTTCATTTATCGATTGAATAGCTGCCTTTTTTATATGATCTGGAGTGTCAAAATCCGGCTCTCCCGCAGCTAAAACGCAAATTTTCTTTCCTTCGCTTTTTAATCTGTTTGCCTTATCGGTCACAGCAATTGTAGGCGACGGTTTTATCAGAGACATCCTCTTTGCAAGGTCTGACATAATCTCACTAAAGTTAAATAAAAATGATAAACTCTACACAACAAAAAAGCTAGAAGTTTTATTATTTTACATAAAGGTTGGTATTTTTGTATTCTTAAATATAGATATTAAAAAGCTTAATAAATTGAAAAAGGCAAATAAATCCCTGTACAGCGAGTTTTAATAATGTAAATTGATAATGTGCTAACAAGCGCGATTTAGCTGAATGTAGAAAAAATAAAAAAAGACATGCGGCCGCTATAATTTTTTGTAATTTGCCAATAAACATTTGAGTTTTTTTACTGAATTTTGCCATTGAGCCTAAAAACAAGGATGAATACTCTTATCGTTATAGTAAGGAAGAGAATGAGGTTTGTCAAGCAAGGTTTTCATTCCACCCTCATAAAGTCTTTTCATACAAGAGTTTTAGTAATTTCTTACTAGGTCCACTAATGCAGCAATATTTTCAACCGGAGTATCAGGAAGCACCCCATGTCCAAGATTAAATATAAAAGGTAACTCTCTAAAACAATCTATTATACGCTTTGCTTCTTCAATTGCTTCTGACTTATTGTAGGCCAAAAGACTAGGATTAAGGTTTCCTTGCAGAGGAATTTTTATATTTTCTTTCGCCCATTCTATTGGAACATTATAATCTATACTTACTGCAGATACGCCTGTTTGTTCGCAGTAATCTGTATAAAGATTTTCAGCAGAGCGCGGAAAACCTATTATTGGAAAATTGGGAAATCTACTCTTTATTGCCGAAACAATTTCCTTTGTTGGCTTGATGATGTATCTCTCAAACAGTTTTCCCTTCAATACACCAGCATTGCTGTCAAACAACTGAATAACATCTGCTCCAAACTCTATCTGTTTGATCAGATAAATAATTGTCGCTTTCGTTATTTTTTTTATTATTTCCTCTAGTGCCAATGGACAGAAATTTAGCACCTTGGAAAAAGTTGTACTACCACCGCCCTCTATGATGTATGAACCTACCGTCCACGGCCCTCCAGCAAAGCCTATAAGCGATTTTTCTTCTGGCAACTGGCTTCTTACTTCTTTTATAGCATTTAGGATTGGTAATGTGTTAGATTCAATTCCTTGTAGACTCTTCAATTCTTTAGCACTTTCTATAGGTCTTATTATTGGACCCACACCTCGAATAAAATTTATATTACAGCCTAAAATGTCAGCTATTATCAAGATATCAGAAAAAATTATCGCTGCATCCATGTTGAACCTTCTTATTGGTTGTAACGTTAACTCTGTTACCAAATCTGTGCTATAACATATCTCCACGAAATTATTCATGTTTTCCACTGTCTTCCGATACTCAGGAAGAGACCTACCAGCCTGACGCATTAACCAAATAGGAACTTTTTCATCTGACTCGTTCTGGCTGATGATTCTTGCTATTTTTGCTTTACTTCTTTTCAATCTACTTTTTCTACTTTTTATCTAAGCTAAAGTATAACAGTAGTAGTAGTTCTATCAATAAATTGTTATTAGCTTAAAATTCAGTAAAAATTAGTATTACTTAGCTTGTGGATAAATATGTTAATAATTTCTCTATACTATTGATTTTCCTTTATGATTTATGTGTATAAGTAAGATGTCTAGAATGTTAGTAATTTTCTTTTATGGAAAAAAGCTTCACTAGCATGGATTGTTATATAATTATGTATATGTCATTGGAAAAATTGTTGATCAATTGTTAGTATTTTATGTCAACAAATAATTCACAAATTAATTTGACATTATTCACATGCTTATTAAACATTTAATAACAGTTTTCTTGATAGACCTTATCTAAAGATATTTTCACCATTAAAAGGAATAAATTGAATAAGAAAAGAACTTTAGTAGAAAAAATAGCATACAGAATTTTTCTCTTTCTCTTCAACAAAACTTCTGTGTTAAAAAAATGTGCGACTGAGGCATTAATGGGTGATCTGTCAGGTCTTGACATACTTAATAGTCTGTTAAAATTCCGTGATTGTAGTATCATGGATATAATGACTCCACGTAAGGAGATATGTGCAGTAGATATTGAATCGAGCAAGGATGAGGTAATAAAGAAGGTGAAAAATACTTACCATGCTAAGATACCGACTTATAAGAATAACTTTGACAACGTAATAGGCTTTTTTTACGTAAAAGATATCATTTTCAATAAGAATAAAGATTTTAATCTGAGAAATATTATACAAAATGTAATATTTGTTCCACCCTCAATGAAAGCAACAAATCTTTTTGTTAGAATGAAATCTTCCAAGTCATATTTAGCTATTGTACTGGATGAATATGGCGGAACTGATGGTTTAATTTCGATAAATGATATTATAGAGGAATTGATACCAAATATTGATAACGAGAATGAGTTAAATTCAGAACACACCATTACTGAATTATCTCAAAATAAGTTTGAAATATCAGCAAGGGCCCTTATAAAGGATATAGAGGAAAATCTAAAAATAGAGTTGTGTGACTCTGAAGAGCATTATGCCACACTTAGTGGTTTGGTTCTTTCAATTGCTGGTAAGGTACCTTCTGTAGATGAAGTTATAAGATATAAAAATGGTATAAAATTTATCATCAAGGATGCAAATGAACGATACATTAACAAAATAATACTAGACTTAAGTGATTGCAAAAATTAAATTCAATATTTTTTAATGAAAGGTACTTTATCTTGGAAGTAGGGGGCATAGTAGCCACGTATGCAATTTAAACAATTTCTTAATATACAAAAGTTTGTAGTTCTATACGTTACTGTTTGATAATTAAGGTGGGAATAGTTTTATTGGTACAAAGTTATAAAAATTAGTTGTTTAAATATTTTTAGCGATCTGTAACTTTC
>NODE_2_length_88729_cov_42.570766
GAGTACCTTGATATCTACGTATGTTATAATACTACCGTCTTACGGTCGCTCAAGCCTGGCGATAACCACATTTTTATAGAGTTATCTTCCTTCTTGCTTCTTTTTATATCACATTTCCAACTTACAATATGTCTTATTCTGTTATTAGCGATAAAAATTTCTTCATCGCTATTGCCACTTGAAGATGATCGCCTTCTATCATTGAAATTAGTTAGTTCTAACACAGGGGCAGAATTACGACCCTTAACATATTTGTATGCTATGAATCCTATAATTCCAGCAATACTTATTATCGCTCCAACCAAAGACCCACCTATCATTCCTGCCCTATTAGACTCTATAGCAAGCTGAGTAGGCTGTGATGAAGGAGTAGTTTGAGGAAGTAAAGTTGTAGTGAGCAGAGTAGTTGTTGCTTTTGTTCTAGTACTTGGCATAATGGACAATGTTTGTATAGTTTTCTCTGAGTTTGTTGTTGGCACATTAGTTGGCATTGTAGTAATCATAGTTGCTCGTGAGGTCGCAATAGTTTCAGCTACTGTTGTTGGTTCTGATGACGTACTCATCTTAGTTGTTAATTTTGTTAAAGGCTTACTCATCGTAGTACTGCTTGCTGTAAAAGTTGACTCAACAGTCGCTGCTGTAGATTTTACAGTACTTGTCTCAGTTTCTGAAGTTACTATCGGTGCACTAGTTGACGTTGTAGCAACTGTGGTCGCTTGTGGAGTAGTAGTTGTTTTTGCTACTGTTGTTGGCCCCACTGTTACTGTACTTGTTTGAATTGTTGACTCTGTTGAAGGCCTACTCGTTGTAGAAGTAGGTGCAGTGGTAGTTGATGCTACTGTTGTTGACTCCACTGTTACTGTACTTGCCTGAGTCGTTGACTCTGTTGAAGATTTACTCATTGTGGAAGTTGGTACAATGATAGTTGATGCTTCTGTTGTTAATTTGGTAGTCTTTATAGTGTCGGTTTCTGTTGTGCTAGTAATTGCAGCAGTCGTCGTTTTCTTAGAAGTCACAACCGTCTCTGTAACAGTTATAGGAGCCACAGTACTGCTGGAAATAATACTAGGCATCAATTGGCCGTTAATGATATTAACAAAATCACTGAGAGCTTTGATACTGCTTGTCGGTATTATCGTTGCTTCAGAAGATTTTCCAGAGCTCTCTCTATTAAAAGTTATAATACTCTCTCCACTTACCGCAGTGACGATAAAACCTCCTTGGCCATTGTCTTTAACATACAATTGTTCTATAGGATCTTCACATTCACAAACAGTAAAATTTGATTTGAGTCCTTTCTTAGCAAGGCTTGCTAAATGCAATTCTTGCGTATTAGAAGATTGTTTTTTCGCAAGAAAAGCAACCTGATCATCGCCTTCAGTTTGTTTCACATACTGTAAAAAGCTTATTTCATATTCTCTGGAAAGAGATAGTGCTTTATTATCTACCTGACATCTCTTGCTAAGCAAACATTCATCTTTCTTTCCACTTTTTAGATCCTCAACCACTTTAGCCATATCGAATTTAAAGATATTTGTTCTTACTTCTTGATTTTCAGGAACGTTTGGTCTCACTTGCGAATAAAGCATCGTACTTTCATCTAGTACTAATTGCCCTGGGTTATTAAACTTCAATAACTTTCTTTCTATGATGCCGTTTGCTCCAGATAAAGCTTTAAATTTTCCATTCGTGTCTGATTGTAAATACCAAGAAACTAAAGCTTGATCCTTTAAGTTATGAGCGATTACAATGACATTACCAGTACTAACTTTTACTGCTTTTGGTTGAAAGTAACTATTGCCTTCATTTGCAAGATTATTTATATCAATGTTCTTATATAATTTTACTTTTCCTACGTATTCAACTAAGGGAGCATTAATTGAATGCTTGATTTCGTAAGTGTTGAATGTTAAGCCTTTGATACACTTTCTTTCTTTGTTAGTTTCTTCTGTAGGAAAGATAACTCCAACTTTATCTACTTCAGCTGAATTTTCTATTAGTGCGGGAGATAATTGACCCTTAAATTCATTTGCTACGTTGACACCTGTATCACACTCGTATGTTTTTGATTGATATAGTGGGCTAATAAGTAACTTTACTCTACTGCTTCCATTGCCGTTATCTTGATAGCTGAGTCCATAAGTAACTCCATTTCCTTCAATCAACCCTACGTTTTTTGGATTAAAACCTATCGCTTCTTTAACTTTCAGTATAGTTGTATTAACTCCAAATAATCTACTTAATATAGACATAATTATATTTAAAATTTTAATAAATGCTATTATGATTATTTCTGCGTGTTAATATCAATGAAAATTTTAACTAAAGTTAAGAAATTAATTTTTAAGTACTCTGAGATAATATGCTAATAAACCCAGATTTCCCATAGACAATATGTTTCCTTTGAAACCATATAATAAATTTAGCAGCTTGTTGACAACAGAAATTCCTTTACAAATTGTCCCAACTTCCTTATCATGACAGTAAGAGTATTTATCCTTGTTTTTAATCTCTGCAGATTTGACAACAAAATTCAGTAAAAAAACTCAGATATTTATTGGCAAATTACATAAAATTATAGCGGCTGCATGTCTTTTTTATTTTTTCTATATTCAGCCAAAACGCGCTTAAAATAAGCGTTAGCACATTATTACAACGCCAATTTACATTATTATAGGGTCAAAACTCGTTATACGGGGTTTCTTTTGCCTTTTTTCCATTTAGTTAATTTCTTAATATTTATAATCCCGCTACGTGTTAGTGATATAGCTATACAAGAAGTGGTAGAAAGCTAGCTTGCATTAGCTTTCTTTGTCATGTATATTACATGCGGTTTTATGAAGTGAGGAGTAAATATGCCAGAAGTTACTGGGCAAGATTCTAATAAGGAAAGTAGAATAGAAAACGAGCTACAACAGGATTATGAATATGAATTGATTAAAAGTTTATTCATGTTTCCTGATAAGCGCCATTTGGTAGATATTGCTGAAGCTACAAAAGGCTCGTTTGATAATTTAATGTGTGCGTGGCTTGTTACAACTGAGTTAACAGACAGTCAAGCAGAGTTGGATGAGAAATTGCTATTTATTTTTAGTGCCATGAGATCTTTGAGTGCAGGAGATAGTTACCGACAACTTCAGAGGTTTTTATTAAATAATAAAGATAATCAAGATCTAAAAACCGTTCTTAATTGTAGAAGGGGAGAGTCTAGTTTGACGATGTTGCACATAATATCAAGTATGGCTTGGGCAAGAAAACAATATGATTGTGCTGTAAGTTTGCTTTTAGAAGCAGGAGCTGATCCTAATATCAAGAATGATAAAGGGAGGACACCCTTACACTATGCTACTGGACCTTATAGTATAGCTGCTCTCTTAGAAAAGGGAGCTGACCTTAATGAAGAAGATAATGAAAAAAAAACGCCTTTGCATCATGTTGCTAGTGTTGGTTGTTCTGAAGGCCTAGTTTTACTCTTAGAGAAAGGAGCTATTTCTGATCAAGGTGATAAACAAGGAAAAACTCCTCTGCAAGTTGCACGTGATAATCATCATGAACATATTGAAAAGTACTTTGTGACTTATAAGCGAGAGAAGTTGAGTGATAAGTTACGCTCTATAATGGAAACGAAAGACTGGTTCGAAGATGGTTCAGGTTACGTTTTAACTAAGAGACAGGGGGGCTTGAGAAGCAAGTTGTTGGATATAGTAAATAACTCAGAAGGTGATTCAGTTGTTGAAGATCTGAAAGAATTTTTAGATGACTTTGCGAATGATCAAGATCTAAGAATGGTTTTGAATTTTCGAAGTAATGAAGGAGAGTTGCAGGTGCATCAACATGCTAGAAATCTTGATTCTTGTGCTCGTTCAGGTACTGATGAAAGAGCAAAAAACCAACTTAAATTTGAAGTAAAAAGATTACTTTTAGAAGCAGATGCAATCAATTTAAAATGGCTAGGTTGTAGTGAGAAAGAGTATTGGTCTAGGGATTTATGGAGTAATTTAGGGCCAAATCGACAAACAAAACTAAACGCATTTTTAGATAAAGTCTCTAAAACTAAAAATGTGAGTGAACTAGAAAGAGTTGTAAATGAAGCTATACTGTCTGGAGTAAGGTTTAACAGAAGATTTTCTCAAGGCGAAGAACGTAACTTTACAGATTGTGTTATGGAAAGAATTGATAAATTAGAAAAGAATCCTGAAGTTGTGAGTAGAATAGTATGCAAATTGGTATCAATAGGAGCAACGTTATATAATAAAGATAATATGAAAGTAATTGATACACTGGAATTTGAACTTCTGGAACCTACACTTGAAGATCACAAAAAAAATGTGATAAAAGCTTATCTAGATTATCTAGATAGTACTCTAGATTTTATGGAAGTTATAAAAGGAGCAGTTATTGATGGTATGGTAAGAAATGCCAAAATAGATAACACTACTTTGTACTCAGAATATTCTGAGGATAGCACAATAAATGTTGCAAGGCTCACAGAAAAAGCTAGTGAGTTAAGGCGAGCTCAGGGAAGCATAGACTATGAAAAAGATATAATAAAGATTGGTAAAAGTGAGGTATCGATTATAACAAAGGATGGTATAAGGAATTATACCAATCTTGCAGACGGTAGTGATATAGTATTGATTTTTCCGACCACTAAGGGAGAATTACCCGTTAGGTTGTATACTGATGAGCAAAATAAAAACTTGGTAAGGGTGGAAGTAAAAGATCAAGGGAGGTTGAAAAAATTAAAAGATTGTGGAGAAGAGATAGGAAAAATTTGCTTACTTGGTGGTTACTCAGTCTACAATGCTATTGAACGTGGGTATTTTGAAAGGCCTTTAGGAATTTTCCAGGGAGAAAGATTACAAAGTGGTGAAAAAGTTTCTCATGTAGATCAATTACAACGTAGAAAAAATAATGAGGTATATCAAATTAGATCACCCTAAGCTTGATTTACAGCAGGTCTTAGATTATGCAAGAAGTCTAATTGCAATTGTTAGCTTTTCAAGTATAATTTGTTGAGATTTACAAGAGACTTATTAGATGAAAGAGAAAGAAGAGCAGTTTAGTTTTACATCAGACAACCTCAGAAAAGCGAAAAAGTCTATAGAGATGTATCCTAAAGGTAGAGAAGGTAGCGCTGTCATGCCTTTACTATATCTCGTACAAGAACAATGTGGATGGGTTCCTGAATCTGCCATGCGCTGCGTTGCTGACATGCTTCATATTCCACATATTCGCGTATATGAAGTGGCAAATTTTTATACCATGTATAATTTAAAGCCAGTGGGTAAATATTTGATACAAATTTGTAGGACAACTCCTTGCTGGTTATGCAATAGTGAAGAAGTGTTAAATAACTTTAAAAAGAAACTAGGAATCAATATCGGTGAAACTACTAAAGATAATCTATTTACTTTAAAGGAAGTTGAATGTCTTGGTGCATGCGTTAATGCCCCTGTGGTGCAGATCAATAATGACTTTTATGAAAATCTCACTCCTGAAAAAGTAGAAAACATTATAGCAGAACTTTCAAGAAAATAGATGAAAGAGAAATTTGCATTTCAGATAGCTAAACAATCAGGTTCTGCAAGAGTTGGTACAATTAAAACTCCAAATGGAAGTATAGAAACACCAGCATTTATATTTTGTGCAACTAAAGCTGCCATTAAAGCTGCAGATATCGAAAGAATCAGAGAAGCAGGTACTCAGATAATACTTTCTAACACCTATCATCTAATGCTCCAACCAGGGGAAGATACCGTAGCAAAACTTGGTGGATTGCACAAGATGATGGGATGGAATGGACCAATGCTAACTGATTCTGGTGGATACCAGATATTTAGTTTAGGACACGGATCAGTTTCGGAAGAAATAAAGGGAATAAGACATAAGCAAAAAACTCTGATCAAAATTAATGAAGATGGGGCAATTTTTCGTTCTTACATAAATGGTAAAATTTATTGCTTAACTCCTGAAAAATCTATACAAATTCAACAAAAATTAGGTGCAGATTTAATCCTAGTTTTGGATGAATGCACTCCATTTCATGTCAGCAAGGAGTACACAAGGAAATCGATGCTCATGAGCCATAGATGGGCTGAACGTTCTTTAAATGAGTTTGAAAAAAATAATGATGGCAAACAGGCACTGTATGGAATTAGCCAAGGTGGAGTGTATCAAGATTTACGTAGAGAAAGTTGTGATTTTATCAACAATTTGCCGTTTTTTGGTCAAGCAATAGGTGGATCGCTTGGTCAGAGTAAAGAGCAGATGTACGATGTAGTTTCCTTTACTATGGAACATTTTAAAAAAGATAGGCCTACTCATTTGCTTGGTATTGGTGGAATTGTAGACATTTTTCATGGAGTAGAGCTTGGAGTTGATACATTTGATTGCGTGCATCCAACTCGCCTCGCAAGACATGGTGGCGCGCTTGTTAAAGTAAAAAATAGAGATTCTATTTCTTCAAAGTGCAAAGAGCATATTAATTTGCGAAATCAACGATTCGAACCAGATGATAACCCAATTGAAAATGACTGTTTGTGCTTTACTTGCAGAAAACATTCAAGAGCCTATATACACCATCTACTGAAAGCTAAAGAGTTGCTGGCTTATACACTCGTTACCATTCACAACGTTTTCTTCATGAATAAGTTGATGGAATCAATAAGACAAGCAATATTGAATGATAGGCTAGATCAGGAAAAAAATAATTGGATTAGTGAAATACCGCTGCATTGTGAATTATATACCTAGTTCATATTTTGCACATGTGCGTTGCATTTTTTAATCTTCTTTAAAAACTTGACAGTACCGTATATACACGGGTATACTAGAAATATAATTTTGTGAGGTATTTATGGTTAACAATAAAGAAAAACATCAAATAGCGTTTTGCGTTTCAGCCGTTACATTCTTAGCTGGGTTATCATTAATCGCAACTGCAATTGCAGTGGGTACCGTACCTGCTATAGCTGCTTGTCTAGTGATAGGAGGAATTTTGACTGTCTTGTCTGGTGTGCAAGCAGTAGAAAGCTATTTATTTTTACGAAACAGCGAGAAAATTTTGAATAAACTGATGAGTAATATACGCGATGAACCAGAAAGCAAACTTTTTATAGAAAGGATTTTGCAACCATTCGTTGAACTTTTTAGTGAGCATAAGCAACATAATTAAAGTACACTAAGCATAGAAACCACTTTATCGTAACTTGGTAATGAATTAATTTCTCCAATCGCAGCTAAAGTAATTCTCTCATGCTGAGATAGCAATTCTTCTGCTGCTTTTTTTATATCGTAAATAGTAACAGCACTAATTTTTTCTATTAATTCGTTTTTACTGATGTATTTATTATAGTTACCGTAGTAGTGTCCTAATGTTTCAGCACGTGAGCTAACACTTTCTCGTGACATTAAAATTTGAGATTTTACTCGTTCTTTTACTCTATTTACTTCTTCTTCCTTTAAATCATCTGTAGACAATTTCTTTAGCTCTGTCGTTATGGATTTTAAAAGCTTATCTAGATTACTGCTATCTGTACCAGCAAAAATCGAAAGCATTCCCGTATCAGCATAGCTAGAGTTGAATGAGTAAATGGAGTAAGCAAGCCCCTGCTTTTCTCTTACTTCCTGAAACAGGCGTGACGACATTCCACTTCCCAGTATAGAATCAAGCACTTTAAATGTGTGATATTTATTATCATCACGAGAAACACTAGGTAGCCCAATTAACAAGTGCACCTGATCTAATTTACGATGTTCTAGATACTCACCACCAGTATAATCTGCATTTTGGCTTTTTTTTAGCTCTTTTGAATGAATATTTGAGAGAAAGTCTTTAATTAATCGGGTAACTTCTTCATGTTCAATATTTCCTGCAGCAGCAAATATCATATTTCCGCCAAAGTAATGCTCATTTATGTAGTTATCTAGATTAGCTCGAGTAAAAGATTTGACAGTATCTTGCGTGCCCAAGATTGATCTACCAAATGGTTGATCTTTATAAGCTGCTTCAAAATACTTATCAAAAATGATATCGCTCGGTGAATCATTAGTTTGAAAAATCTCTTGTATTACAACACCCTTTTCGCGTTCCAATTCATCTTCTGGAAATGTAGAGTTCATCAATATATCTATTAATATATCAATGCCAGTTTTTATATCTTTTTTAAGAACCTTTGCGTAATAACTGGTGCTTTCTCTACCGGTGCAGGCATTGAAAGCTCCACCTATGTCGTCAAAAGCTTTTGCAATTTCAAAAGCAGTTCTTGTCTTTGTTCCTTTGAAAGCCATGTGTTCTAGGAAATGGGATATTCCATTTTGACTTGCACTTTCAGCTCTACTGCCAACACCAACTCGTATATTTAAAGCTACGGAATCAACTTCATGCACTCGCTCAGTTATTATGCGCAGACCATTATCTAGTTTTGTTACTTGTGGTATATTCATCTTATATATTCTTCTTTAAATTCTCTTCTACAAAATCCCAATTGATCAAATGATCAAGAAAAACTTTTATGTAGTCAATTCTGCGATTTTGGCAATCCAAATAGTATGCATGCTCCCATACATCCATAGTAAGTAGTGGCACTTGGCCATAAATTAGCGGTAGATCCGCATTTGGAGTTTTAGTGACTTTAAGCTTTCCTTTTTCAAGCACTAACCACACCCATCCACTACCAAATTGGCTCACTCCACAATTTGAAAATTCTTCACAAAATTTGTCAAAGCCACCAATATCATCTTGAATTTTTTTTGCTAGAAGACCATCATCTTGAGGATTACCACCACCATTCTTTTTCATTGAATTCCAATAAAAAGTGTGATTCCAAACTTGTGCTGCATTGTTAAAAATAGGAACTGTATTATTATTTCCATGAACTTTCGTTACTAATTCCTCAATTTCCATATGTTGATAATCTGTGTTTTCAACCAGTTCGTTGAGTTTATTTAAATATCCCTTATGGTGCTTATCATAATGAAAATCTAATGTCTTTACAGATATATAAGGCTCTAAAGCTGCTTTATCATATGGCAACTCAGGTAAAGTAAAACTCATGCTGACCTCTTTATTTTTGATGGTATGGTAATATGTGCTTTTGCGCAACAGATAATTTAGTTAGGTAGTGATTGCATTTATTCTAAAACAAGCGATATTAGTAAGATAATTATGTTTTTATTTTAGAGGGGTAATATGTCAAGTTTATTCAAGAATTTTAGTAGATATTCTAAGTTCGGAGATATTCCTAGAAAAAGCATTGGATATTGTGGTAACGAAGTTCCACAAAATGGTTTCTATAAATCTGTTCATTATATTAATAGTGTTATTGGGCCAGTGAAAAATGTAGCTCTTGGTAGTTACCAAAATCCTTCTATGATTAAGACTACTACTTTTGCGTTAGCTAGTGTAATTCTGCAACCTTTATATCTAGCATTGGCGTATTTGTCATACTGGCCAGCAAAAGGGTTAGCGAAAGTAACAGATAATTATGATCTTAAGTGCAATACAAGATCGTTGATAGATTATTCATCCATGTTGTCATGTAAGGCATGGGACCATAGTAGTGCATTATCTAAATTTGTTAATGCAGTTTTGAATTATGCTGTTAGTGCTGTTATCCGGGCTGCTGCGCTCGTTGTTACACCACTCGTTTGGACTATTGATAAAGTGGCAAGTAAATTTAGTGATGCAAAAAGTGAAGGTGTTGGTAATCCTTCTTTTTCAAAATAGATAGCCTACCAAGTACATGTGAAACCATTGTATCTGTGTGGCAAAATAAAGTAGACGAGATAAAGACACCTATAGAAGCAAGAGGATGTCATGCAAGTAGCTGACACTGGCATCCAGCTTTTTCGCGCAAAAAACGTTGTAAGGTGTTTACCAACTTAGTTGAATCCCAGCTGGGATGACACTTGGTTATGCAAGAAATCTATTGTCAAAAAAAATTACTTCCGCATATTTTGAATCTGATTATAATGACAATTAGAGATATTTTAAGAGCTCAAAATCTATCTTTGTCTGCAGACTTTCAACTAACTTTTCAATAAAAAACGTAGCGTATCTTTTTCAGCGTATATACACGTCTGTCATATGTGCGCTGCATTTTTTTCTAATCTTTTTATACAGGAGGATTTTATGTCCAGAATTCCAGATACTTGACTTTTACTTTAGCTAATAATGGGCGCCTATGATTTTTATAAAGAAAGTGTAGGAAATAGAAACATTTCTGTTTTTTGAGTAACAAAAAACCACTTTAACTTGCCATTTATATTTGAAAAGTAATTATATTAATATAATATTCATATTTATATACTAATATTAGTATATTTGCAAAATCAAGGAATGTATTATGTTTCGAGGAAATTTACAGGGTTTCAATAATGAGGAAAGGGAGTAGATTTACAACAAAAGTTGGATGATTTTTCAAGTTACAGTGTAATTCGAAACATTATGCGTATATGCTCCAATAAATGTCAAAATAGTTCATCACTGCAAGAATGCCTACAACAATGTCTTCAAGCATTATCATTTTATAGTCTTGAACTTTCCGAACCTCGTTCACAAATTAGTGAGAAATTAGCAGCTAGTACAAAAAGTCTCTATGATGAAAGCGAAAAATTATTGCTTATAGTAGATGAAATACACAATCAAGATCCAATGTATTTTTAATCACAAAAGAAGATATTAGTAAACTAATATCTTCTTTTTTTTATCCGTTTAGCAGAGTGATAAAATAAGGTAGACAGATAAGACCACTATAAGAATAAACGGAATCACGATACAATGTTGAACACTTTTTTTTGCCTTTCGAGAGTAAGTTCTTTCAATCGAAACACTATATGTACGTTATCATCGTCAATTTCAATGCGTTGAGCTAATTTTCTTATTATATCAAGTTTAGTTTCCGAATATGCCTGATTAAGCTCTCTCAGAGGAAAAACTTTCTACAATGTTTGTGATAAAATCTAATTCTCTCTGTAGCCTCTTTTCATCGATAGCTTCTTCCCTTTGATCTCTGATTCCTTTTAACTCCTTTTTCATGCTCTCAACTTCTAAGTCATACTTTTCCTTCGTTATATGACCCCTTGCATATACATAAGCTAATCTTTCTATACCTTGTTCTATTTTATCTGCGCGTTTTTCAATCTCATCCTTTGCCTGCTTATTTTCATATTTTAAAAGTCTAACCTTTGTCATTGCCTCTGGTTCTTTGAGTACCATCTTCATTTCTTTCCATACTTCTTCTAGCATATCAACTCGTATTGATTTGCTGTTACACACCCTATTCCTACCAAAACGAATTGATTTTTTCTTTCAGTCCTCGGAAAAATCTTACTTAGCTTAGGTATAGATGTTTACAAAAGAAATTCAAGTGAGTGAAGAAAGAAAAATTATTTTTGCAATACCGTAGGTACGCTCCACAATTATATTGAAGTTTTTATTGCACTCAAAACCTTCATTTTTCCTCATTTCTAGAATTATTAACGCATTATCATTTAACCAGCCTGAGTGAGCTAACTCGTCTAAAGTTGAGTTAACCAGATTGATATTATAAGGTGGGTCCATAAAAACTATATCGCACTTTGAAATAGGTCTTGGTAATCCGTTAGCATTACAACAAATTAACGTGATATCGTTCGTAATTCCAAGATCTTCTGCTGTTTTTTTAGGCAGTTGCAAATTGTAATAATCTGAATCTACCATGAATGCATGTTTAGCACCTCGAGAAAGTGCTTCAAATGAAAAAGAGCCACTTCCGCAGAATAAATCAAGTACATTTAGGTTATAAATAGGTCTTCTTGAAGAAAGTATACTAAATATTGCTTCTCGGACACTACTCATAGTGGGCCGTGCAGCTAAATTCTTGCCTGTAGTTATTTTTCTTCCACGATATTTACCCGCAATAACACGTAACATATAAAACAAGTTCGAAGTTAACTAATTATTTATAATACACATTTAATGTCAACATAGCTTCAGCAGTCTAATAGAAAGAAGGTTGCCTGTGGAAAAACGCAAGATCAATCGCTTTTCTTTGATTTATTTTCTATACTGATTGCACGACCAATCTCGTCTTGTAAATCATCATGGTTGTTTTTTTCATCATGACCTATCCCTTCAATTCTACTTTCTAACTCTAACTTAATTATAGTATTGATTTTCTCTATATTATCGAGGAAGTTTTTACATTCTTTATCACTATATTCCTCACCAGATGCTTTTTTTTCTATAAATAGACTTTTTAACCCTATTAGATCAAAACTCTGATTGGCATTTAACACAATATTTCTCTCTATAAAACTAAGATCTGATAGTAACAAACTAACCTCTAATAGATCTTCACTTTTAATGTTTGCAAGATTATCAAGATTGTCTAAAATAGAGAACATCTTAAGCTCCTTCTGTGCAATTTCTTTGTCTTCTTTATCAAACTCTGACGATAGCCCTTTATCATCTATAAGTCTCTCATTCAGGGCTTTATTTAGCTTTGAAAGATTAACATCACCTTGCTTAGTGCTATCTAGTAACAAATCTACCCTCGCTCTGCGCGCATTTAAAACATCATTGTAATCGTTTAACTTGATATTACCATCTTCGTCTTGCTGAAGACCATAATAACTTAGCCCTTTGAAATTAAGATTCTTCATCATTCTCTATGTTCTCATTCCTTTCATTATCTTGACGCTGTCTATCTTCTCCGGCACGTATAGCTTCTGTAGTGTTTTTTAGGGTTTCTGGTTCCGTACCTAATTTTCGATTTGATTGATTAGGCTTATTTTCTTTTGATGATTCACCTTCGTCTTCTGGTTTTCCTGTACGTCCAATAGTGTAATCATGAAGCCTTTCCAAGAACTCACGTCTGTGCGTTTTTGCTCTATAAAGCAAATTATGCTGATAACCATCCTTTTCCCCAGTAGCAGAATGAATTCCTATAGAGTCAAGACCATGCTCCCAAGTAAACTTCATAGCATCTTCTATCGTATAGCCCAAATGTGATCCTACATATCCTTTATAATATTCTAAATATTCACCGATTCTTCTGTGTGCAATTTTTTCTTCATCAACTCCAAACGCCCTGTAGATTTTTTCCTCAAGTTTATCAACGTCATTTTTAGGTGATATTGCAAATTTTGTTGCTTCAATAGTAGCACCTACAAGCTTACGCGGTACATCAATAGCATATTTCAGCACACCCCCAACTCCTGGTATTCTACCTAGCAAATTAGCTGTACCTCCAGCTAATCTGTCCGGTACATGAGTAGCCCAATCACCCAAAGACTCTAACTTTCCGCCAGCAAAGTTCTGCCACTGCTGCTTTAATCCCTCTGTGACACCAGTTAGAGGTGATGCTTGATACATACTAGATATACTATAAACACTAAACCCACCACCGGCAATGCTTGAGCCCATCTGTTGTACAAACTCCTTTAAAGAAAACATCAAAAACGAAAGCAAGAACAATACAAAGATCTCTCCTGCGTTGATTAAATAACCTCTCTGTATGTCTTGCACCCTTTGGTAATCACTATTTTCTTGATAGTTTTGATTTATATCATAAAAATTCTCTGATTGGCAGCTTACACTTTGCGTAATTACACCTTGCACTAAAGACTTTATTTCACTTTTTGAATTTGGTCGAATGATACCCTTTTTGTAATCGCCTATTATTTTCTCATAATTTCTGCACTCTTCTTCATGCTGTTGAGATTGACAATAACGCTTTTTTATCTTACCATCTATATTATCTATCAACAATAAGATATCAGCCTTTTCTGATGCATGTAATAAACTATTCGTTAGACGCACTAGATCTTTTTCACTACAATTAGCATCAACTACTATATCATTTTCTGCTATATAATGGTCTGCTGAACTTTTCTCAGTACCAGGCACTGGGTTAAAGAAAGGGTAATCTGTATAACGAAAACCCTTATTAATGTAATCTGGTGGAAGAGGGATATATCCAGCGCCACCAGTAAACTTTACTGTACCACCTATTCTGCTTAGTTTTTCTATACCTTCTATATTCTTATCTACGTTCAATGGAGAAGCCTCTCCAATAGAATAAGGTACAAAAATTTGCCCTGGAGTCCAGCTAAAGTATTCTTTATCAATTATACAAAAACCACCAAATACCCATTTTGGAGCACATAACTTTATTTCAAGCCATTTATTATAGCACACAGTAAAGCCTAACTGTTTATAAAAGATATTCATTATCATCGCAGCAAGTAATGACAGCAGGGTAAATATCATAATTGATTGCAAACAGAAACTAATACAGAATTTTATCCAACCCTCAAATAGACTTTTCAGTGGTGAAAATAAAATAGAGATTAGGAATAGCGGCATTATAGCTACAAGAAAAGCTATACCCATAAAACCAGAAAGGAATATTATGTAAGCATACATACACAGCAGGAAATATAAGACAATCCCTATAAAAATTGCCGGTATCATAAGGAGACTTGCCCACATTTGATAATGTAAAAATGCTGCAAACTTTTTCCAAACAGAGTAAGCAAAAAACTTATTAAACATATCCTCCATGAAGCTAAACAATTTAGCTTCATTTACTTGAGCAACGTTTGAATTACCTCCGGTGTTCATGTTGGGAGCAAAATTAGTAATTATGCTTATCAATTGTTCAAGACCTTTAACAAATAAAACAAGAAAATGATAATAGAAAAATCTAAAACTTCCAGGAGATATAAGCACTATTACTAGAGTGATTTTCATCATTCTGATGAGCATATCATGCTTAGTTTCTCTTATCATTCCAAAAAGATAAAGAAGCGATGAAATCACTATAAATAGAACAAGCAAGGAAAGAACAAAATTGTGAAAGCTCGTACTTTCTTCAGCTATATTTTGAAACATCGCTTGTGCAGCTGCAGGATCATTGCTATCAAGATGCTTTTTACAATTTTTGTTAATCAATAATACACATTTTAGATAGTTATAAACGTAATCAAAAAATCCAAAGTTACTTGGTTTCTGCACTCCGCTCAAAAATTCAAAAGAGTAGCCACCTGCATTATCTAGATAATATCTATCTAATATCTTTACATATATTTTCCATCCTTTTTCTAACCTCACCGTATTACAATTCCTGTCCTGTAATGTGGTATTATCTCTGTCTAAAGTAAAAAGCCCACTTCCATCCTCCGCTACGGAATTGTAACCTAGATGTACAGTAGGAGACTCAGGGTTACGCATGGATTTTAAATTTTCGTTAGGACTAGAATCGCTAGGCCTTTTAAATAAAAGATAAGCACCATGGCCGTTAGTAAACCAACATGGAGCACCGCGTTTTTCTCTGTTATCATCTTCACTAATACACTTGCACTTTACAGTGCAACTTGCTTTAGGCTTACTTGAAAATTTTTGTATGCTAGGTTTATAATCATTACAAACTAAGTGAAAGTCAGGTAGACTATTATCACCTGACTCGCCTTCAAACTTAGTCGCATATTTTAGCTGTTCCAAGCTTTGCAAATTATAACTACCTTTAGATTCTTTCTTATTATTATTACTCCAAGATGTCCATGCACCATTTACTCGTACTACTAAACTATCTCCATTGGTTTCAAATCCAGTATCTTTCCACTTCACTACTTGATTAGGGTGAAAACCATAATTGATTTCTCCGGTTTCAGGATCAATAGGTTCTCCACTTTCACCTTCTGGAAAAAACGCATCATGACCGATTGGAAAATGAGCACCAATTGCAATGGGCTCAGGACCAAAATAATCAGCAGATATACATCTTGGAAAAGGCATATCATTCTTACTACAACCTGTAACCAGAACACAGATTACCAAAATTAATAACCTAAACCAACATTTGCCTAAGCGTGATTGCATACCTAAACTTTTTCCAATACAGAATAAATTTCTAAAACCTTACTTCAAATATCTTTTTAATTAGTTACTCCATATATCTCATCAATCTTCCTTGGCTTGTCCTTTTGTTTTATCAGAATCCTTTTGCTTATCTGGCTGGCTTAGTGTTTCAGATTTGCTCATTTCTCTGCCAGTACTCGCTTTCCCATCTGCTTGCTTTGGTGTATCAGGCAATTTAGCTTCAATTTTGCTACGATCTTTACTCATTCCCTGCTTGATGTTATGTATCATATTTTGGGTTCTATCATCAAGTCCAACAGTTGACAGCATAGCTTGTGATGCGCTCCTAGAAATATGACTAACACTTTGAGCAACTCCATAACCAGAGCTGAACAACGCCTGCGCCATAGTTTCTGATATGGAAACAAAAGCTTCCATTGCACTAGCAATGATGAGATATATAAATGCCTGGATTAGATCTATAGGTAATGCTGCAAAATGCCCACCAGCCCTTTCTCCTGTACTGAGCGCAACATCAACACTAGTACCAGGACTATACCCAAGAGGTAATATTGATTTCATAAGACACAGATCATACGATAAAAAATTTACACTAATTAAGCATTGATAGCATGCAGAAAAATTTGTGAGGTTGTATAGAACTGAATACATTAACTGATTTAAAAGAGACAAGGATGAAAATAAAATGACTGGTTGCAATGAAACATGAGCCAGCGTTTTTATCCAATTATCAAATAATGTTTTAGTTTGTTGAAATAGAATAAATACGATAAATAAAGGTGCCAATGACAATAAAAATGCCACTAAAATAGTAGATATTACATACTTAAACGTAGCACTAATAATGCATCTTAAAAACACAAAAGTAGCATAAAGTATTGCCAAAAATGCAATAAAGCCAAAAGGTCCTGATAGCATTAAAGATAAAAATTTCAGCCATGTTTCTCCTGTAAATAATACTCCCGCTGTTAAATCTAAGAATGCAAATTTTTTACCTCCTTCTCCTATATAGCCAGAAAAACTATCAACTAAATAAATGCTACCATCAACAAAAAGCCCAGACAAAGTTGTACCAAAGAATTCCCAACTTCTATCACTAAAAGCAAAAGCTATAAATGCTATTTTGAATATTCTTATAATAAAATCGAATTTACTTAATTGTATTGTTCCAAGCATATAGCCAACAACAGTAAATATAACGTATAGAATAAGCAAAGCTCTTATTCCTTGTAGAAGCCCCTTTCTATATCCTTCATATGGAATTTTAATTCCGTCTTCACTCCCGTCTGTTATGAAATCAAAAATCTTGTTTAAAGTTGATGAAATAAAATCGTTTATTTTTCTTTTTAAAAATAAATTTACTGTGTATTTGTTATCTTCATAATATTTGCCATTTTTGTCCGTAATATCATCTTTCTTCACATTGCGGACATTAATACCCAAATATATCTTCTTGGACTCTTCGTTCCCCAAATGACTTCCATCTATTATGTAATATTTTGCGTTATCCTCTTTTATTTTAATTAAATCTCTTACTCTTTTAAAATTATTAATGTCATCAGGTTTATTTTGAGGTGGCTCATCACCTAGGTACACATATAACTTTCTGCCGTCAGTGAACTCACACGATCTAGTCACTTCAACATGATATCCGCCCCTGTTAGCACCATAGTAACTATAATCTGCAATAGCAAGCATCAGATTACTAGCAGTCTCTATGCTATTATTTACTGTATAGTCATGATTTAATCTCAGAGAATAATCTTCAAATTTATAATTAACTTGTGAACACACATTATTTCCATCCGCACCTTTCTCATTTGGAAGGCATTGAGTACCTTTAGCAGTATCTTGATCATCAAGATCACCAATTTTTGCAACAAGAGCTTCAGCCCAGGAAGTATCTTCTTCAGTGTTTAATGTAAAATCAATGTTAACCTGATTGAGATCCCCTTTGTTTTTCTTACTCTCCTCAAGCTTATCTTCAAGTCCTTTAAGGTGAGAATACATGTCACATTTATTGCCTTTATCGTACTTCTTATACCTGACAGAAGAAACGCAATTTTGTTTTCCTTCTGCACCCACCCCAAAACTCCATAAACCCTCTTTATTGTAGCATACGTTCTGATAGTAACAATTAAGCTCATAAGAACTGTACTTGTTCACCTCATTTAAATTACACCTTTTCCCATTACATAATTTATCCAGTCCTATTTTAGTTCGTCGTAAATCTAATAATGCACCATTCATCCATGAATTTTGAATATAATCCTTATTAAAATGTACCTTATTATCGTATGGAGTGTAGCTATTACCAACTAACACTTTTCTTTTTTCCATGTTTTCTTTGCTAAGTGACGGAAATTCTACTTCAGTCCTTTTACCATTTTTTTCACAAAAGAACTTTCCTCCATGAAGCATGTCTTTTATTGTGGCTTTGTCTTTTTCATCTCCTTTTTCAGTTCTATAACAATTATCATCAAAACTGATTCCCTTCCCTCCTGGATTATCATAATCAATTGTCATCTCTCTAGGAACTAAGCTAAACCTTAATGTATCACCTGGATTTACTTTAATTCCAGTTTTTACATAACGTCTGTTGCTGCCAAACCCTTTACCACCACATAATTCATCTTCACCTATGCCATTTTCATCAACACCGTAATTATCAGGCACATTGTTAATATCTGCAGCTTTATTATACTTTGGTTCTGAACCATCAGCACAAAATACAGCAGGTACAAGTACTCTCTTTAGATTTTTCCCTTCTTTAAGAGGACAAAGATTTACTGACCCACCAAGAGTAAATTTGATTTTCTCATCCTTGCTAATTACTTGACCAGAATCAACCCAATGAATTTTAACTCCTTCGCCAGCTTCACGAACTGGAACATCTATACTGACACTAGTATTTCTGCTCTGCAACCCAGGTTCAACACAATCGATTGTGCAGCCAGTAATTACAAGACATAGTATCAATAATAATGATTTTCTGCTCATCATTGATTTCCTGTGTTTGTCGGTATTTTAGGTGCTGATCTTTGAGCTGATTGTGGTATTTGAGGTCTTCGACTTGGTGTACCAGATTGCTGACCTGCTCTTCTTTGGATACTTTGTTCATCTAAACCTACTGTTCCCATTAAGCTTTGCTGATATTGCCTTCCTGGTTCGCTTGCTACATAAACACCAAACAACGAATCAGATATTGTTGAAGATGCCTCAACTAAAGCTTTCATAGCATGTCCCAAAATCACAAAAGCCATCATAGCTGTGATGTTAGGTGCATGTTTGGAAGCATAACCATAAATAATACAAGGATTAAAAATCTTTAAGTTAAGATTAAGTATACATGTAGGACAGACCTCAAAATTAAAGACCGAATACACAATATAATCCATAACCTGGCTTATTAATGATATAAAAATTAAAAGCACTACCGGATGAATTGCAAATCTTGCTAAATTTTTGACCCAATTGTGAAACATCTGTCTAGTATATCCAAATAGAAGGCAAGTAATAAAAAGAGGCGCCAAGGAAAGCAATAATGCAACTATTGCTATAGATGTGATAAAAGAAAATAAGGCGTTAAACATCGATAAGCTCACTGTTATCAAACCCCAAATCACCAAGCAAAACGATACAATACCCAAAGGACCGGAGAATATAAGAGATACTATTAGTAACACTGAGTGTGCTGATAAAAACCTATTGAGCGGTAAATCAAGAAATTCAAAAACATTTGATGTTGTACCTCTGAAATTTGCTATTTCTATTAACTGTTTTGGAGCATTAACAAAAATAGAAAATGCATTGTTATAAAAAAAACTCCAACTGTTATCGTTCAGCAATTGGGTAATAACTCCTATCTTTACACATATAATTAAAAATTCATATATAGAAGCATGAGACAATCCAAAAAAGTAATAAAGGGTGTATAAAACTATATATAATACTAATAACGACACTATTGTAGATCTGATGGTATTTGTTCTATTTGATGCTACAAAACTTTGATAAAGAGACTTCACAGGGCTAGTATCAGAGTGAATCGCGTTAGTGTCTTTGTAGCTAGAACCGAAAAATGCAGTTTTTACTTTTTCATCAAAAAAATTATATATCGCACTAAAAGTTCTTATAGGTGGTTCTTTAGTTGTAAGGTTAATGCTAAACTGACCCTCATTTTTCTTATAATCACAGCCATGATCTCTTATTCCGTAATATATAGTGCCACTCTTGTCCTTTAGCTTTTCTTTTAAGCCTTCCATATATTGAGTATTATAAACTTTGCTAATGTCTACAGGTATATCTCCCTGAGTTTCATCAGGGTTATGCTCAGGGAATTTATCAGAAACGTGTATATATAAGTTGTTTTCTAGACTATGGTTCTTTGTCACCCTTATGTTGAAACCACCCTTGCCCTTACCATCACCTAAACTAAAAGTTAACTCTGGTTTTGGATGGTTACGATCTATCTTATGATCACAGTTAATACATATACCGCCTCCTGGAATGTGTTCAAATTCCTCATTATCCATGTGAACACGTAATAGTGTAATGTCAGTTTTTACCCGTTTTTCCTTTAATACGTTATCAATAATTTCAGCAATAACAGATTCACCTCTAGAATTTAAAGTATTGAATATCTCACCTTCTATACTATTGTATTCAATATATACGCAACCTTTTTCTCCGCTGCTGAAAGAAAATTTACATATACGTCCACAGAGTAAATTTAAAATGCGCGTATCCATCTTACTTTTCTGATCGCTTGAAAGCTTGCTGCAGTCTATATTTTCTCCCTGCTTTATAGAGTTAATATTTTCAATCTCCTTTCTTTTTTCTTCTTGGTCTGGTTTTGAAAAATCTGAACTCCAGTACTCTTGCCCGGGAAGCCACTCTGCATTGCCTATCATGAGTTTATTAGGACATATTGTGTACTTGTATTCTCCATTTTGCCATATTGCCTGACATTCATTTTGATTTAAAACATGTGCAAAATACTCCGTCTCTCCTTCACCGCAACTCTCGTCAATTTTTTTATAGATGACCGTGCCATGATCGTTTTTACACATTTTACTTCCAACAACACTAAAGCTTATCGCATCGCCAGCTTTAAGCGCAAACGGTAATGTAACGTTTCTTACTCCAGGTTCAATTGCAAAATCTTTATATTGCGAACAAAAATTAACCTTATTAGGTACTATATTAATCTCTGTTACTTTTATTTTATCCGAAATATAGACTCCAGAATCAACCCATTTCTGCTCTGTTGACACTATATCCAATTTCTCACGCAAGCCTGATGAATCTTCTGGCTTAATACACCCGCACCCAGATAATAAAAAGAGTATCACAAAACTTATGCATAGCTTAACCAAATTTTGGTTGCTCAAATGTTCAAACATCTGTTACTCACCTGCGCTCACTCTCCACCTGATTTTATAGATTCACTAGAGGAAGATCCCGATCCCTTATTATCATCTCTACCTCCTCCAATAGCCCCTCTTGCCTTATTTACAGCCGCAGCAGCAACTTGACCAGCACCTCCAGCAGCAGCTTTGGCAGCAGATAAAGCTTTATTCACCATTTGTGCAGGAGTGCTACCTGAACCAAGTGCTGCTCTGTGATTACCAGCAAGCTCAGCAGCCATGCCAGGAAGAACGTTTAAAAAGTGGTAAAAGAGGAATAATACTAAACACAATTTTAATAATTCTCCGATTAGAGAGCTGCCAAACTCCATGTATGTAAAGTCGAATAGACCAAGTATGCTGCTCTTTTTAAAGCTATAATTTTGCATCATACATGCGAGAGTAGTTTCATTTTTATCACATTCCCCATCTTTCAATTTAAACCACTGTTTTTTCTTGCTATATGAGATTTCTGCTTGTTTCTTTTCATATGACTTGTCCGGTTGTTCATTTTTATATAACTCGTCCGGTTTAAAATTTAAATTTTTAAAATAGATTTTATCACATACTATGAACATAAAAGATAGAAATGCAAAGAGGATAACTGGGTATAAACTGTAGGTAATTAACTCTTTTAGCCAACCATCAAAATATCCTTTAGTATGTTGAAACAAAACCATAGGAATGAATAAAGGCGATAAGATGATAATTACACTAAGCGCAACTAAAGATAAGATAAATACATAGCACATCCACAAAATAACCATCATCATCAAAATGGCCATAAATATACAGACAAGAGCTACTAAGATCTGTCCACCAGCGAAAATAATACCAATCACCGAACCTGCAACTAACAAGACAGGAGCAGCGCCAAGCAAAACCGCTAACGTTGCAACACCTCCAGTACCAATTTTGCCACCAATTCCATCTAAAGGGGCACCTAAATAAAATAAAATTCTGCAATCAAGCCTATCCCAAGGTGCAAGATAACTGTAGGATACCCTCTTTCCTACGCGATCGTATTCATAATCTTTGCCTGCTTCGTAATTACATATACCTTTGCTCTCAGATGATGCTTGCAATACTATCTCCGATAAACCATTTGAAAGTTTTGTTAATTCTCCGTAATAATGAGACATGGTACTACCTGTTGTAAAGTAAATCACTAAAGCAAACTTAATAATCAACATGTACATTTCTTGAGGACTGCGAACACCACCAGATATGGCTTTTATAGAGAACAGTATTAAAGCCAAAACTAAGACAGCAGTTACGGTGTTTTTTAGCTTTTTCTGTGCTACAGATAAGAAACTGCCCTTGTTATGTCCATTTCGATCGTTAAGTGGACTGCCACTTGAATCAATACCTGCAACTAAATTATCTAACGATTCCTTAATGCATTGCACTATCATAGAAGTGATGGGAAGAGGAGCTAATGATTTACTCCCTGCCTGATTGTAGCAAGCTTCAGAGACATACGAGCTAAAACAGCTTTTATTGTCATAACCTACAAAAATTTTTCCTTCTTTTTCTTTTTTCCTGATAAGAGTTTTATAATCGTCATCACTGTTGATAAAACTCCTTTCTTCACCACCTGTACCATCTTTATTTTTGAATAATATCACAGATTGTTCACACATAGGAGCAATCGGATCAGGTGGCAATTCCGTGCATCCCATATCAACCCCTTGCGGCCAAGGAGTCATTTCGATACCAAGCATTCTCACACTTGCTAACTCCACACATAATCTGCCCATTTTTTTCACTGCTTTGAACGTTGATCCATGTATAGTTTCGCTCTGTCCAGATTTAAGCACTTTACATTCTAGATCGCCATCAACCTTCGGAGACCATGACCCACTTTCATATCCAGTATCTTTCTCTCTGATATCAAAGTCTATGTATCCATCTTCCCCTCTGAAATTAAAGTCATTCGTCTTGAAAAGATTGCCAAATGTTAAAGGATTGCGATGACATACTTCTATGTATTCACTATATTGCACCCCATTTTTTGGCCAGTAGTAGTGTTCCCTATCAACATTCACAACATCCCAATCAGTAAAGTTTAAAATATCTTTCTCTGTTTGTTTTCCATCTTTTCCTGATCTTTTCTGTAATGCAGAAAAATATTCATCTTCTGTTCGATAATTTTTATCTGTATCACCACTATAACGTGTATCTTTTAGTTTAAAATTTTTATATCTCCCATCATTATCGTATGCAACTGGATGCCTAACAAAACTATGCTGACAAACAACAAGCCCCCCTATTGCCTTCCAGACTCCAACAATTGCAGCTATCATTCCAACGACAACAAGAGCAGTAAATAAACCAGCAGAAGAAACGATCAAAACAATACCAGTAAATATTGCACCAACAGCAATCACTATTCCAGCAAGTGCTGCAGCTGTTTCAAACGCCTTACAGTCAGGATTAGAGGCACGGCTAAAGCTACCAGTAGAATTAAATCTGCTAACAAATTCCGTTTTGTCAGTACCACTTACTGTATCTGCAAACACTGGATACGAGAGCAAAAAATCTATATTTAACAAAAATATCGCAACTAACAGTAATGACAGTTTAGTTTTAAACATTTTTCACCTTTTGATAAAACACAGGCAACCACATCTTTGGATCATCTCCGACTTCTTTCAGTATATCATATAACAATAGAACACTTTCCGCACGTCCAGATAACACGTTGACCACATCATCCAAATCTTTCAGATCTATTCTAGCTACTACAGCATTAACTCCCTGCTTTACTAAAAAGAATCTAGTACTTGGATCTGTGTGTTTGATCAGTATGTACTCACGTTCAGTTAACATAAAAACATCTCGATAGACACTAGTAGCTTTCAGATTTGGCAAAAAAATTTGTGTTGCTGTCTGCTGTACAAGCGTATCACTAATAGCACTTTTACTTGCATCTTCAACACTCTGAGTAGCAAAAACTACAAAAGTATTTAACTTTCTCAGCACTTTCAACCAGTCTTTTATCTTAGGTGCAAAAACTGGATTATCTATTAACGCCCATGCTTCATCAAGAACAATAATAGATGGAGTGCCATCAAGCGATATACTAATCCTATGAAACAAATAAATCAAGACCGGCCCAAGAGCAACAGGATCTTTTAGCAAGCTAGCCATTTCAAAGCCAAACACTCTTGCTTTTGAAAAATCTAGCAAATCTTCTTTATTGTCAAATATTGCAGCATGAGAGCCATCATCATGCCACATAGATATTGCTCCAGCTAGAGTATCAGGGCCCGCAAGTCCTAAAAATGGTACAAGATTTCTCAAAAATCTGTCTTCTTTTTTTAATTTAAAATTTCCCTCAATTGCATCATTAATTCTAGCAATATCTTCTGAAGTGAATTTATCGTTGTACACTAAAATTAAAGATTTTATCCATTCCATCAAAAATGTTTTATTATCAGGAGTATCGTCAAGTTGCAGAGGATTAAAATTTGTCTTAGTTCTTGGTTCTATTATAGTATAGATACCACCAAGTGCTCTTAAAAAAATTTCTGCACCGCGATCTTTATCAAAAAAGAATATTCTTGGAGAAAATTTCATTGCTTGAGCACATAAAAAATTCATTAAAACAGTTTTGCCAGCACCTGTTGGCCCAATTATCATAGTATGTCCAACATCCCTTATATGAAAGTTGAAGAAAAATGGAGTGCCAGATGTTGTATCAAAAACTGTAACAGCATCTCCCCAGTGGTTATTGAATTTTTTACCAGTAGGATAATTATGTTGAGATGCAAAACCGGCCAAATTAAGACTACTTATTGTACCTTTTCTTACTATATAATCAAAATTACCAGGAATTTGCGCCCAAAATGCTGGTTCTAGATTAACCCTCTCACGAACAGGATAAACACCACAATTAGAAAGCTCCGATTCAACCAATGATAAAGCATTGTCCAATGATTTAGGGCTTTTTTCTATACATAAGATAGTTAAATGGTGTTCACCAAACGCAATTTTACCACTCATTGCATCATCAAGCGCATGAGAAATTTCTGCTATTTGAGAAATAGCTTTATCTGCAGATTGTATCATACGATTTTGCTGTATCTGCATTTTCGCAATTGCCATTTGCCTATTTGTAAATTGAAAAGACTGCGTGATAATAAATTCATAAGGAAGTTGTAAAAAAGAATCAAGCATTCCTGCGGAAGTATTATTTCCATATTCTTTGATACTAACTACTCCAGCATATTTACTTTCATTATGAGTCACAACCTGTATCATCTTATGGCCAAAAAATAACCTATGAACTGGTAAGTATCTTGATATTTCAGTTTTTAGTGGAAAAAGCGTATTTGTAACAAAGCCACAATTTACAATTCTAGACAGAAACTCCATTATTTCACAAAACAGCCCGTTTGGAGTTTCTTTTACTCCAAGGACTTTAGGCGAATAATTCCTAAGGCTTGTTACTATACGATTTGTCGTTTCCTCTAAATCTTCATAGGTATCACGCATATCACTTTCCCAAGCATGTTTTGAAGTTACATGCCCAAATTTTTTCAGTAGATGTGATAAAAATTCTACTCCTTTTGTGTCTACCCTACGAATAATCGTAATGTATAAATCATTAATAAAAGATTGCCTAGTTGCATGTTTTTCTCTCCATTTTAGATTTACATGGTTAGCAAAAAAATTTGGTAAACTCTGGTTTGCAAATTCATCAGAAAAGATATTCTTCTTACGCCTGATGGTATGAAAGTACAAACTAAATGCTGGAGATGAAATGCTTCTTAGCATCTGATTTCTGATATTATTTTGTATCGCCAAGTCTTCATCATCGGCCGTTTCAAACGCAAAGCCATTTAATTTTATAAATTTAACTAACCAATTCTGCTTTGTTATCAAGGTTGTACTATTCCAATAGCAAGAATAAGGTATAAATTCAGCAGCGTGAACCTCCCTACTTAGAATAGATTTATTCTTTGATTGAATAGCTCTAAATCTCAACATTGCATAACATCAAGTAATGTCATAAGAATTGGCTCCATGATAAAACCGATTTAAACATTTGGAACATTTTCCCAACTTTACCATAAATAACTCAATAAACAACGGTTCCTTTGCAGAAGCTATATAGCCAAGTCCATGTATCCCTGGTAACATCAGGAGAATTACTCTAAGATCATTTGTGTTAATGAAAATTAGCATGCAAATTAAAACGTTTAATATTGCAAACATATAACTCACACCAAAAAGCATCGCAGGTCTTGTAAGACCTTTAAATAATTGATCCGTTTGTATATTACCTGTGGACATACCCTTGATCTTCTAATTAATAGCTCTAACACTAATACTACATCATTAATTAAAAATCTATTGAAATGAATAGCACTTTAGGTAAGATAATTAATTTAAATTCAATGATTATAAGCTGGCCATTTCAAGAAGCAGAAAAAATACTACAAGAATTCCCTAATAAAAAAGAGATAATATTTGAGACTGGATATGGGCCATCAGGTTTGCCACATATTGGTACTTTTGGGGAAGTTTTTCGTACCACAGTTATTGCAAACGCTCTAAAAAAAATAGCTCCTAGTATAAAAACCAAAATCATTGCAGTTTCCGACGATATGGATGGTTTGCGAAAAATACCAGATAATGTACCAAATCAGGAAATGCTAAGAGAGAATCTGAACAAGCCATTAACCATGATACCTGACCCATTTGGCACTCATGAGAGTTATGGCTATCATATGAATTCATTGCTGTGCAAATTCCTTGATTTATTTGAGTTTGAATACGAATTTAGAAGCGCTACAGAGTGTTATAAATCTGGCGTCTACGATGAAAAACTTTTACTCCTGCTGAAAAATTATGATAAAGTGATGGACGTAATGCTTCCATCATTTCGGGAAGAAAGGCAGCAGACTTACAGTCCATTCTTGCCGATATGCCCAAAAACTTCCCAAGTTTTACAAGTTCCAATAATTGAAACAAATACAGATAAAGGAACAATCACGTATGAAGACCGACACGGGGAAAAAATAGAAGTTCCAGTGACAAAAGGAAAATGTAAACTGCAATGGAAACCTGATTGGGGAATGAGATGGGCTGCATTCGGAGTTAATTACGAAGCTCATGGAAAGGATTTGACTCCATCTGCTGTGCTTTCAAGTCAAATATGTAAAATACTTGGAGAAAAGCCACCGCTTTTGTTTTGCTATGAGTTATTTCTTGATAAAGAAGGAAAGAAGATATCAAAATCAAAAGGAAATGGTATTTCAATTGAGGAGTGGCTAACTTACGCGCCAGCAGAGAGTTTAGCGCTATACATCTTTCAGAGTCCTAAAAAGGCTAAACGTTTATATTTTGATGTGATACCAAAATCAACTGATGAATATTTGGAATTTGTTAAGCGTTATAATGATAGTGAAGAAAAGGATGTAAATAGCCCTGTATGGCACATCCACCAGGGTAAAGTTCCAAACATAGAAACTTCAGGCATAAATTTTTCGTTACTTTTAAACCTGGCAGCAGCTTGTAATGCTGAAAATAAAGAGATTCTTTGGGGTTTTATATCAACTTATGCACCAAACGTTACACCAGAAATCAACAAAATGCTAGATAGGCTTTCGGATTTTGCAGTTAGGTATTATCACGACTTTATCAAGCCAACAAAAGCGTATAAAGCTTCAAACGAAAAAGAGAAAGAAGCGTTACTAGATTTAAAGAACAACCTACATTCCCTACCTATTACAGCCACTGCTGAAGAGATTCAATCTCAGGTTTTCTCCATCGGAAAAAAACATAATTACAATAACTTACGCGATTGGTTTCAGTTGCTATATGAAACGCTGCTTGGCCAAAAAACCGGTCCTAGAATGGGATCTTTTATAAAGCTTTATGGGATAGATAATACAATCTCTCTTATAGAAAGTGCTACTGAACGTACACTTTAGAGTTTACCTTCTTCCATTTGAGCCCTCTAGTTTTATTACTTGACAAACCTTCCCACTTTCCTTATTATACTGATAAAGGTATTTATCCTTGTTTGTGGGCTCAACGACAAAATTCAGTAAAAAACTCAGGTATTTATTGGCAAATTACATAAAATTATAGTGGCTTTTTTTATTTTTTCTACATTCAGCCAAATCGCGTTTGTTAGCACATTATCAATTTACATTATTAAAACTCGCTATACGGGGATTCTTTTGTCTTTTTTTATTTAGTAAATTTCTTAATATTTGTAGCTAAAGTAATTTTAGAGAGCCAGCACGTGACCAATCTGGTCAGTTTTCTGAATCCCAGTACTGGGATGACAAGAAGAGAGCTGACTTGAATGACACCAAATGGACACTGGGACAGAGGCTACTTTAATAATATTTCACCATGTCATTCCAGCACTTGATGCTGGAATCCAGAAGTTTTTTTGAGCACAAAAGTTATGCTAAGTTTTTCTTGGTAAGAAACCAGTGTCAGCTACTTGAATGAAACTATTTTGGATGAAAATCAGTGTCAGCTACTTGAAAAGGAAGAAGAGACTTCTTCCTTCTACTTAACTACACTGTTACACTTGACTGTGAAGAAACTTCTGATTGTACAGCAACTCCATTTAGCTTCTGACCAGGACTTGACTTTGCTTTTGCAATAGCCTCCTTTAACTCATCACAAGGCTTATACACTTCATATATAATACCACCAGCAACAAGTCCTGTGAGTACAGTATCAGCCACAGCTATCCCAGCCATAGCACCTACTGATAATGACACACCAATAAAATATGCAGAAGTAACTACTATAGCAGCTACAATAGATGTAATAATAAATATATAAACACCACAGATTATTCCTCTCATAATCACGTCTTCAGTAGCCATTTCTGCTAGATTTTTGTTATAACGACCTTTTACTAAAGGATCAGCACCTGCTTTTAATAGAGCTCTTACTATCTTGTGATGACTCTTATCAGCAGCAACGTACAAAGGAGTCCGTCCAAGCAATTTATCTGGCAAATCAATATCGTTAGGCCCCTTAGCTAATATAGCCTCTACTATCCCAATTTTGCCTTTCTCAGCAGCAAGATATAAAGGAGTTTCTTCACTTTTATCTCGCAAGTTAACATCTATACCTTGTGCTGCTAATAGAGCGTTTACTATATTTTCGTTACCTTTTTCAACAGCCAAATGTAAAGGAGTTTCTTCACTTTTATCTCGCAAGTTAACATCTATACCTTGTGCTGCTAATAGAGCGTTTACTATATTTTCGTTACCTTTTTCAATAGCCACATGTAAAGGAGTTTTTTCACTTTTATCTCGCAAATTAACATCTATACCTTTTACTGCTAATAGAGCTTTTACTACATTTTCTTGATTATCTATAAGTGCTGTACGTAATAATGTTAATTCTTTTTTGTTATAATCATTATTTTTACTAAATTCATAATTTATATTAAATTTTTTCCCCTTCCATTCTTCATAAGTAGATAAGCTTCTTTTTTTTATTTGCTCTTTTATTTTTTCAACTATGTTATTACCATTCAAATCATTTTCACGATTTACTATACTTAATATCTGTTTCAACAATTCTAAATACATATCAAACTCTCCTATAAAAATAATAATATACTTTAATTATTATATACTTAAGTAATAAAGTCAAGGATTTAATTAATTATCATAAATATTTAAACAAGAAACAGGGGCTTTTGTGCGAGCGTTATTAATCTTCAGTTTAATAGGATAAGATTCGTCAACGTTTCTGTAAGTATCTTCTATATAGAAGAGTTGCTACCAATAAATCCTAAGCTGACCAAATACATTTCTGTAGATTCAGATCTACTTGACTTTGGTTTGAAGTATCTTACTGTTTTGAACATTTTTTTTAGCTCATTGCAGAAATCTTTATCAGACTCTCCTTGAAAAATTTTTACTACAAATTTGCCATCATGATTCAAAAAATGCTTTGCAAAATTGAGCGCTGCTTCGCATAAAAGCATAATTCTGATATGATCTAACGATTTTAAACCGCAAGATTCTGGTGCCATATCAGATAAAATTACATCAAATTTGTGATCCTTGAATTTTTCTCTTAAAATTTCAAGTTCGCTGATAATATCACACTGTATACACTCTACTCCACTAATTGCATTTATTGGTTTTATGTCAACAGCAATCACATTCGCTCCTTTCTTAGATGCAACTTGTGACCATCCACCAGGAAAAGCGCCAAGATCAATAATTTTTTGCCCTTGTTGGAGTAGTTTAAATTTATCGTCTATTTCTATTAACTTATATGCCGAGCGCGATCTATAACCGTCCTTATTGGTTTTTTGCACATACTGATCATTCAAATGGCGATGTAGCCACCTTGTTGAAGATAATTTTCTACCTCTAGCTGTTTTTACTCTGGTCTTTATACTAATAACCTACTTATTATTGATTATATCTTTGAGCTCTTTTTCAACTACTTCTTTTACCAATGCGTGTAGATATTTATTCAGCCACTCTGAAAGCTGAGGTTTTAAAAGAGATGTAAGTAATTCTTCAACAGTAAGATCCGCTCTTTTTTGTTGTTTATGCCGTAGTTCGCTTTGCATCTTTTCAAGCAATGTTTTAATTTCCTCCATATTTTCTTTTAAAACTAAATGCTCTTTACTTTGTTCTTGATAGCTCACTTTGTTACTACTCATTTGGATATTATCATACAAATTTTTCTCCTCTGAGTTGTAACTATTAAATTGGTTATTCATTTTCTCACTTTGGCAATTATTCTCTTCTTCGCTATTTTCTTTTTCTTCGATATCTTCTGGGTACTCTTCTTCAAGGCACAGTACATCATCCTCTATTACTTCTGCTTTATCACCACTTGCATTTTTACCCGATATAGCTTTTTTTATATCTTCTAGTATATCTTTTACAGATTGATTATCGCTCATACCATTAAATTTAAAGGTTTATACTATTTATCATAAAAAGCAAGTTGTAAACACTAATTACATAATTGCTTTTTGCCTGAATTAGATCGGAACGTGCTTTAAATAATTCATCTTCAGTATCCAAAAGATCAGTTGTACTCTTTAAATGCAAGTTTACTTCTTGCTCAACTCCTTCTAATGCTAAAGCTGCCGCTTTTTCTGCTTCTTGACTTGCTTTAATAATAGCTTTTGCTGTCAGTACGTTATTCCAAGCATTTATAACTGCTTGTTCTATATTTTTTACTGCTTCGTAATAATCGTAAGTGGATTGTTTTGCATCCATTTTAGCTCTACTGACACCAAAGGTATTAACTCCTCTTTTAAAGATCGGAATATCAAGAGTAAAGACAACACTCGCATTCTCTAGTAACGTGTCTAATTTTATATTGTCCTTTCCAAAATTTTTACTTGCGCTTAGATTCAAAGAAGGAAGCCATTTGGAACTTTCAGCAATCACTTCCATTCCAGCAGCCCTTTTTTTATAAATTGCTGCTTTTAGGGATAAGTTATTGGTTTTTGCTAACTGTAAACATTCATTTAATTCTGGTATAGAAGGTAGTTTACCATTAGTCTCATAAAGATTATCGGCATCTTCACCAATTAAATGATAGTAAGCAATATTAGCCAGCTTCAACTCACCTTCAGCATCAACTCTTTTGGATATAGAAGATGAAAATTTTGCTTTTGCGAATAAAACTTCAGCATTAGTAACTTCTCCAAGGGAAAAGCGTTTTTTCATAGCTGACAAATGCTCTAAAGAAACACGCTCTTTATGTTCTCTCAGTTTTAATACTTCTACCTTTTGTAAAACATTAACATATGCTTTCACAGCGCTGAGTGCAACTTCTTGCTTAGATTGCTGAAATCTAATTTTTGCTGCTTTAAGAAGGTGATTTGATCGGCTGAGTGTAGCAAAAGTGCCGCCACCATCTATTATTCTTTGACTTAATGTTAGACGTTTTCCAGAGTTTTGTAGATTGTTAATAATATTAAAATTACTATCGAAATTATATTGTAAATTAATGTCAGGTAAAAACCCAGCCAATCCAGAAGACTTAAGCTGCTTTTCAGCGCTCTTATATTGGTAAAATTGAGACTTTATTTTTGAGCTGTTTTTGATAGCTTTGCTTATAGCTTCTTCCAAATCGATTGCACAGCAACCTATAGTACCAAAAGCAATTACAAATATAATAATTAATCGAAACATTTTGCTTTCTAGCATGTTATTTAAGTTATTAGCATAAATTACTTTAATAATCAATAACTAATGTTGTTGACACTATCAAGCAACTTAGTATATCATAATCTACTGTTATGTATTGATATATGAAAACTTTTTTCTTAAAAGAGAAACAAATTGATAAAAAATGGCTTGTTATAGATGCAGAAGGATTAGTAGTAGGAAGGCTTGCAGCATTTGTAGCAATGCTATTGCGTGGAAAACATAAACCTGAATATACACCTCATATGGACTGTGGTGATAATGTAATCATTGTTAATGCAGAAAAGGTACATTTTACCGGAAAGAAACTTAAAGATAAAATCTACTATAGGCATACAGGTTATTCTGGTGGTTTAAAGAAAACTACTCCAGATAATATTTTAAATGGCAAATTCCCTGAGCGTGTGATAAAAATGGCAGTAAAAAGAATGCTTGATGATGGTCCTATGGCACGTAGACGGTTTGAAAATTTGTATGTTTATTCTGGTTCAGAACATAAGCATCAAGGACAGCAACCTGAAAAAATAGATTTTGCCTCTTTAAATCGTAAAAATAAGAAATAATGGAGCAAAAAGTGAAAATAAATAATAATGATCAGCCAAAAAAGGTAATGATTGACTCACTTGGTCGTTCATATGCCACAGGTCGAAGGAAAGAATCTGTAGCAAGAGTATGGATAAAGCCAGGAAGTGGAAAATTTAGTGTTAATAAAAAAGATGATTTAATTTCTTATTTTAAAAGAGAATCAGTGTGTCAAATGATTAAAGCGCCATTCATAGTAACTTCTATGTTAGATAGGTATGATGTGTTTGCAACTGTAAAAGGTGGAGGACTATCTGGCCAAGCAGGTGCCTTAGCTCATGGAATAAGCAGAGCTTTAAGTAGTATAAGTCAAGATCTACACTCTATATTACGTAAGGGTGGATTCCTAACTAGAGATTCACGTGTTGTTGAGCGTAAGAAATATGGTCAACATAAAGCTCGGAAAAAATGTCAGTTTTCTAAGAGATAATTGTTTCATAATGTATTTTTTTGTAAATATTATACAAGTTCTTACAAGGGTTTATGACATTTTCTCTTTTTATGACGAATTTAGTTGACTATTGGCATTAGCATAATATGCTGTTTATGTAATTTTTCAATATTAAGGTAATTTATGAGTAAAGAAGATATAGTAAACCAACTGAGTCAAGAGTGCTCTAGTCAAGGTATAGATATAACAAAAGCTAATTTGGGTAAGCTTCATGATATTTTTATGGAAATAATCAAGAACGATCTAAATCGTAAAGGTGAAATACGTTTGCATGGAATAGGGACATTCTCTACTGCTATAAGTAAGGAAAGACAATGCCGTAATCCTCAAAATGGTGAGATTATGACCGTTCCTGAAAAGAAAAGAGTAAGGTTTAAAGCAAGTCAAGCTCTTTCAAGTACTTTAAATACCAAAAAGAAAGTATAAGCTACTTAGATATTGTCATTTTCATCTTTTTAGTTACACTGTGTAAGCCATGAAATATAGCCTCGCTGATTAAAGAATGGCCTATATTAAGAGCTGAGATGTGAGGTATCTCTTTTATTCTTTTAGCATGTTTATAATTTATGCCATGCCCTACGTGGCATTCTATTCCTAGCTTATTAATGTATTCTGCAGAGTTAGTAATAAGTTTTAATTTTTCTTCTGATGGATTATCACAGTAATCCCCCGTGTGAATTTCTATTATGTCAGGCTTTCTTTCTAGCTTCTCAAGATATTTTAGTTGATTAATATTTGGATCGATAAACAGTGAGACTTTTATGTCAAAGCTGTGCATTTCCTCTATTATACCAGAAAGTTTACTGTGCATATTCAAGATATCCAAGCCACCTTCGGTTGTTAATTCCTCTCTTTTTTCTGGTACTATACAAATCGAATAGGGTTTTACTTCTTTTGCTATTTTGAGCATTTCTTCCGTAGCTGCAATTTCAAGATTCAACTCAGTGCTAATGTTTTGTTTTAGATTGAATACATCCTCATCTCTGATATGCCTTCTGTCTTCTCGTAAGTGTACGGTGATAAAATCTGCTCCAGCATCAATAGCTATTATTGCTGCTTTTAATGGATCTGGATAAGAAGCTCCACGTGCGTTGCGAAGGGTTGCAACGTGATCAATATTAACGCCCAATTTCACAATTTACCTCAAAAATTATTTATAAATTATACATATTATTAGATCTTATGCATGTCATTGTTTAATGCCATAGCTGAAAGACGGAGCTAGCAGTTATACCAATTCTCATTGTTGGCAAGTCAAATAAGAAACATTCAAAATTGTTTGATTGTGGAAGTGGAAAGAGAAGTAATAAATTTGCGTACACTTGCCCTTTTTTACAGTTAATCTAGTTTATAGAACTACTCGTGGTAATCCAAACAAGATTTTTTCTCATAATCAGGTTATAGTAAACGGGGGAAATTTTTCGCATCTAAAAAATTTTAGATTTAGGATTGAAATTAATAAGTGGAGTGATTATGTAGTTCATGTATTAGTAAAAGGAGGTACAACATGAGTAATATAGTTCATTTAAATAAAAACAATAACCGTGATAATTTTAGTGTAAGAGGGTTACAAAGAGCCGTTGATGACATATTTGATAGCTTCTTTACAGGATGGAACCCAGAGCTTTCTAAAAGAGGCAGTAGCCTACTACCAGTTTGTGACCTTTATGAAACAAAGGAAAGCTATTGCCTATCATTAGAGTTACCAGGTATTCCTAAAGAAAGCATAGATATTAGTATATCTGGCGATAACTTAATAGTGAAGGGTGAAAAAACATGTGATAATGAATCAAAAGATAAGCAGTTTTACCATAAAGAAAGGTACTATGGTTCTTTCTATAGATCTATTCAACTTCCAACAAATGTAGAGCAAGATAAGGCATCTGCCAACTTTTTAGATGGGGTATTGCATGTAACCATACCTAAATCAGAGAAACACATCAAGAAAATTGATGTAAAGTAATCAGTAAGTAGGTGTTATGAAAATAGCTGACGTTGGCTTCTTTATGGCGATGTCATCCGAGTAGCTGACACATAGCTGTAAGAATATTCATTTTTGAAGACAGCAAATGGTGTCATGCCAGTGCTTGACACTGGCATCCAGCAAAATTTATCGAAAACAAGACAACATTTTCAATCAAAAAACTGGATCCCAGTGTCTGGGCACTGGGATGACACTCATTTAGTTGTCTTTTCTCGTCTACCTTATTTTACCACTTTGCTGAACAGATATGTAAAATATTAACTTAGCAATACAAAAAATTATCTATAGATTAGACACACCATTAGATCTTATGCATAGTCATTTTTTAATTCCATAGCTGAGACGTAGCCTGCTCCCCTTATCATGAAACTGAAGTCTATATGGTACCACAGTATAATGATATAATAAAATATGAAAAAAATACCAATAAAAAAAGGCAAAAAAAGCCCGTATTAACTTTAACAATTTAAAATGATTTAATGTGAAAACCATAGGCGCCAATTGTTTTTTTAACTTAAAAATAAAAGTCAAGTATCAGGAATTCTAGACATAAACCCTCCTATATGAATAAAGAGCTAGCAAAAATAAACTTATATATTTTTTGCTGAAATTTGATTATTTGGTGAAAAAACCTGCAGGTGAAGATAGATTTTGGATCCTAAAAAATCTCCACTTTTCACTATAATGAAGCTACTAGAGTCTGTCAAGCAATTTTTTATTTAAATTGCTTGCAATCTTTTTATACACTCATCTTTACCAAGAATTACCATGATATCGATGATTCCAGGCGCATCCATTATTCCAGTTATTGGGGCGCGTAATGAGTGGTATATATCGCTCATTTTTATATTATGTAATTTTGAAAATTCCTTAATCTGAGAGGATAAAAAACTCTTATTCCAATCTTCACTACCTACACTCGAAAGAAATGATGCAAGTAACTTAATTACATCGAGGTTAGATTTGACAATTTGCTGAGCTTCTTCACTAAAATCAAGCGGCAGATCTTGAATATAAAACTTTGCTAAATCCAGCAGTTCGGTTAGATAGTTTGCTCTTTTCTTTAGCTCTGTTAGTCCTTGTAATAAATAGTTCTTTTTTATATCACTCAGTTTTAACATCGGAGCAAATGTATTTAAAATATCCAGATTGCTCATGTTACTAATATAATGATTATTTAAATGTTCCAGTTTTTTAAAATCAAGTCGTGCAGGTGAACGACCGATGCTTTCTAAATTAAACCACTCTATTGCTTGCTCATCGCTAATAATCTCGTCATTGCCGTGACTCCAGCCAAGCCTAAGTAGGTAATTACGCATTGCCTGAGGCAATATTCCCATCCTTCCATAATCACAAACGTTTGTAGCATCATGCCTTTTAGATAGCTTATTCCCGTCTTCTCCATGGATAAGAGGTACGTGCGCGAAGCGTGGAACATCAAAATCAAGAGCCTGATATATTAGCAATTGCTTGAAGGTATTAGTGAGGTGATCAGAGCCACGTATAATATCAGTTATTCCAACTGAATGATCGTCAACCACCACGGCAAAAATGTACGTTGGAGTGTTGTCAGAACGTAGAATTACTATGTCATCAAGTTGGTCACTATTTATCTTAACTTGGCCACATATCTTATCTTCAACAACAATATCTTCTGAGTCTGGCACTTTGAAACGGACAACAGGGTTTGCACTTGATGTCGAATGAGTACACTTATGCTTATATATTTTTCCTTCTTCTCTTGCTCTTATTTTCTTCTCCGCAACTTCATTCTCGGGGCAGTAACAATGATACGCCCTACCCTTTTCAACTAAAAGATTTGCAACCTCAATGTGCTGCTCTATTTTTTTTGATTGATATATTATTTTCCCATCATAGTTTATTCCAAGCCATTTTAACCCATCTATTATTGCATCAATTGCTTCCTGTGTTGAACGTTTTCTATCTGTGTCTTCAATCCTCAGCAAAAATTTGCCACTATGACGTTTCGCATAGAGCCAATTAAATAATGCAGTACGAGCTCCACCAATATGCAAGAATCCTGTTGGTGATGGAGCGAATCTAGTAACTATACCTGGCATATTTGTCTATTGTGATAACGTAACCGATGATAACTAAAATTTGTACTTGCAACAACGTGGAACTATAGTAAATTTGAAAGATTAATTTACATTTATTTTTAATAAACTGCATTGTATAATTTAATATTAGTGAATGCAGTGAGGTGTGTATATGGATAATTTATTTGAAATTGCAAGAGGAGTTATAACAAAAGAGGATGAAAATAAATTTATTGAAGCTTGCAAGAAAAGAGTTGCTTGTGTAGCTAAGCATAGAATTGATGAAAATGGAAACCCATTTCATATAGCAGCAAGTAAAGGAATTCTGTTACCTGCGTTAAAAGAGATTATAGAGTATTTAGAAGAAGATACTGAGAGCAGAGTCAAGAAAGCAAAAGAAGCTAAAGATTGGGAGAAAGTAAAAAGCTTAAAAAAGGAAATTGAGAACAATAAGAAATATATTAAGGAAGCACTCCTCGATAAAAGCTATATTAAGGATGACGGGAAGAAGGTAGTATCACCCCTTTATTTCTTGGACCCTGCAGAGCGGAAGGAAGTTAAGCAAATTGCAGACATAAAATGCAGCTTTATATGTAGTAAAAAGTTTCATCTATGCTTATACATAGTAGGAGCTATAGTGTGTGCTATCGCTATGTGTATATCTTTGTATCTTCTATTTTCGGCTTCTCAATCTCTTGCATTGGCTTCAATAGCAACAATAGCTTCTGGAGGATCTTCATATCTGTTATTTAAGGCATGTAACGAGATATATAGCTTGAATAACGAAAGTACTGTGACAGATCCTGATGTTATGCAACTTTCAGATAGTGGTTTAGCCGCAGTGTGAAGTATTTGCAGGTAGTAATATAGAAATTTACTTTCTTAACTTAAGAAAGTATACTTATAAGATGATAAGGAAGAAGTATAGTAAGATTTTAGTAGCGAACAGAGGGGAGATTGCCTGCAGGATAATCAAAACTGCGCACAAGATGGGCATATCTTGTGTGTCTGTGTACTCAGATGCAGATGCAAATTCTGTGCATGTAAAGCAAGCAGATAAGTCAAGGCACATTGGCCCTTCGCCTGCCTATCTTAGTTACTTAAATATCGAAAAAATATGCGAAGTAGCAGTTGAAACAGGTGCCGAGGCGGTTCATCCTGGCTATGGATTTTTAGCAGAAAATCCAGATTTTCCCCGTGCTCTGGAAAAACATAACATAGATTTCATTGGTCCAAGTGCAGAAACAATAGAAGTTACAGCCAATAAAATAACAGCAAAAGAAGAGGCAAGAAAAGCTAGAGTAAATGTAGTGCCAGGATATATGGGTAAGATCGAAGATGCTGCCCACGCAGCCATCGTTGCTGAAGAGATTGGTTTTCCCGTTATGCTCAAAGCTGCATCAGGTGGTGGTGGCAAAGGAATGCGAATTGTATATTCCAAAAAAGAAATTGAACTAGCATTTACATCAGCAACAAATGAAGCAGAGAAAAGTTTTAAAGATGGCAGTATTTTTATAGAGAAATATATAGAGCTGCCAAGACACATTGAAATACAAATCATAGCAGATAAATATGGCAACATAGTGTGTCTTGGAGAGAGGGAATGCTCGATACAAAGGAATAACCAGAAAATAATGGAAGAAACTCCAAGTCCATTTATTAGTGAAGAAGTAAGACAAAAAATGTATGCCCAATGTGTTTCTTTGGCAAAGCAAGTTGGTTATTTTTCAGCAGGTACTGTCGAGTTTGTTGTAGATAAAGACCAAAACTTCTATTTTCTTGAGGTAAATACGAGATTACAAGTTGAGCATCCAGTAACAGAATTTATAACTGGAATAGACATAGTAGAAGAAATGATTAGAACTTCCTGTGGAGAAAAATTGAGATTCAATCAGGATGATATTAAACTTACTGGTTCTGCAATAGAAAGTAGAATTTGTGCTGAAGACCCATCAAAGAAATTTTTTCCTTCCAGCGGAAGAATCAAATATTACGACAAACCAGATGAAAATGGTCATGTAAGAATAGATGATGGAGTAGCTAGCGGTTCAGAAATCAGCATGTTCTACGACTCAATGATTGCAAAAATTATAACCTACGGAAAAGATAGAATAGAAGCAATCAGCAGAATGCAAAAAGCATTGTCTGAATGTTATATAGAAGGAGTAACAAATAATATAGAATTTCTAGAATCCATTTTCCATCATCCAAACTTTATTGCAGCAAAACTCCACACAAGATTCATTCCAGACCATTATCCCAGTGGGTTTCAAGGCGATTTTATCACAGAGGAATATATTAAAATATTTATTTTTGCTGCACTGTATGTTCATTTAGAAAATGAAGAAAGGTACTATCACGAAGCAGTAAATGAAACAACTCAGGTGTCATTTCAGTGCGTGGCACTGGAATCTAGTAAAAAAGAAGGGGCACCAGTATCAGCTACTCGGATGATACCTTATGGCATTGAAACAACAGATGACCATGCAAGAGATTTATTCATAGTGAAAATAAATGACAATGAGTACTCCATAAATGCAAAATACCAAGATAATATATTAACAACAGTATATAACCACAATAAATACTCCGTGGTAGGTAGGTGGAAATCAAGTTATAGATTGCTACATATCATAATTAATGGCGATACCAACATAGCACTTAAAATAGAAAGGCAAGGCAGCAAATACTTTATAAGACATGCAGGTATGAAAGCTAAATGTTGTGTATTGAAACCTCATGTAGCTAAACTAAGCAAATTAATGCTAAACAACAAAACAGAAGGGATTTCAGTAGACACTGTGAAATCTCCAATATCTGGTTTATTAGTTAAATTACACGTAAATGCTGGAGATCAGGTAGAAATAGGACAACCTCTGTTTGTTGTGGAGGCAATGAAAATGGAAAATATAATATGTGCTGAATCAGAAATGGTAATAAAAAATATCCCTGTTACAGAGGGGAAAAATGTACAGGCTGGTGATTTGGTATTAGATCTGGTTTCTTAAATAACATAAGCAGTATAAACTTGACCCAAATAAGATAAACGAAAACATTTGATGGGCTATAGCAATGGCCATTGGTATATGCAGCAATAAAGTGACTACTCCTAGAATTACCTGAATGATGACGGAGAATAGCATAACATATAATGGTTTTATACTGGCATTTTTTATTGTGAGTATTGCTGTCAGAACTAATATCAGCAATGCCAATGCCCGATGTATGAATTGCACTGCTACTCTATTTTCAAAGATATTTAGCCAAGCAGGCTGTAAGTAAAATAAATCTTCTGGAACAATTTGTCCATCCATTAGTGGAAAGGTATTATAAATTAAACCAGCATTTAGCCCTGCAACAAATGCACCGAAGATTATTTGTATTGTAACTAGGATTAAAATTACCCATATGTAACATGTAATGTTGCTATTAATTTTAATTATCTGTTTTGGTTTGATTTGGTAATCAAAAAATTGATATGACAATAATGCAAAAATAACCAATGCAAGCAGTAAGTGCAGTGCAAGCTTATAGTGACTAACATGAGGATTGGCTACCAAACCGCTTTTAACCATATACCAACCAGCAAAAGCTTGTAAAATTCCAAATAATAGTGCTGTAGATAACCTTATTACTGCATTTTTAGGTATTCTTTTTTTTAGTGTAAAATATATAAATGGTAAGATAAAAACTAAACCTGTCAGCCTTGCAATCAACCTATGCACATATTCTATTAAGTATATGGTGCGGAACTCTTCCATACTCATACCATAGTTAAATGCTTTATATTCAGGTGTAGCTTCATATTTTGATTTTTCTTTTAGCCAGTCTTGTTCACTCAGCGGTGGCAATGTTCCAGTAATTGGTTTCCATTCCGTGATTGACAATCCTGCTTTTGAAAGTCTGGTAAATCCACCAATTCCCACCATGCAAATCACCATGAGAGAGCAGAGAAAAAGCCAAATAGCTACAGGTTTTGCTTCCATAAGCCATGCTGAGTTTTATTCCATTGCTGAGGGTGAATAACAAATTCCCACAAAGCGAGAAAAGCTGCAACGCTATGTAGTAGACTATAGACGGGAAAAAATATTGATACTATATAAAAATAAAAAGGCATTTTTTGTTGTCTGATAGCTATTATCAAAAAAATCAAGTTAATACCGTATACTATTATAAAATAATATAAGAATAATTCATTCAAAATTTGAGTCAGCACCAATGAAAGCAACAAAAAAGGAGTTGTAAAAAATATAAAAGCTGAGGAACTAACAAAAAAGTTTAATAGCAAAATCCCCTTAAGCCCAGTGTGCTTAAAAAGTAATTTTATATTTTTTAAATGAACGATATAAGTTTGCATATAACCTTTAATCCAGCGTGCTCTTTGTTTGATCCAAGCAAACACAGTAGTTGGTGATTCTTCCAACGTTTCTGAATCAATAATCCTGGTTTTATATCCCATTTGCGCAAGTCTCAAACCAAGGTCAGCGTCTTCAGTGACATTGTAAGCATCCCAAAAAAGCACTTTCTTTAAAATTTCCACTGAAAAATGGTTACTGCTACCACCCAAAGGTATTGGCATGTTCATTTTTTGAAATCCAGGCAAAAAATATTGAAACCAGTTCATATACTCGAGAGAAAAGAATTTTGTAAGAAAATTGCAACCAAAGTTATAGTAATTTAATTTCGCCTGTACACAAGCCAACTTTTCGTCGCCCTTATTAAATTCAATTAGTGCTTTTTTTAACTGCAACGGATCTGGCTTGTCATCTGCATCATATATTACCACATACTTTCCTCTAGCAAAGTTCATAGCATAATTGCATGACTTAGCTTTTGTTCTAGGCAGAGAATGAGGCACTTTTATTACTTCAAAATACTGTGGTAAAGTGCATTTTTCTATAGCTGCCAACATTTCTTGATCATCGCTCTCTATCACAAGCTTTACATCTAATTTTGATTTTGGATAATCCAAACTTTCAATGCTCTTAATCAATTGCTTTATAACCGCATTCTCTTTAAAAGCAGGCAATAAAATAGTATATATAGGTTCATTCATCTTATCATAATCTGCTTTTTGGTTAGAAATTTTACGCAAGCCAAAAATTTTAGTTACAAATTTGAATAAAGAACTAGAACATCCGATTATAAATATCAACACCAAAGCAAAATATGCATATTTTTTTGTCAGTGTTAAAGTCGAAATCATAACAAAGAAAGAGGAAAAAAAGATTGAACTGAGCCTAATGCTTTTAGCTGAAAATTAGGATTCTTATAATATAAGTAGTTACTTGCGAATTCTGAAATACCAAAGTGTGAGTTAAGAAGATTTAAAATCTGTTTGCTATCTACTTTTATCAATACATATTCAATACCGTAATGAGATTCGACCCAAAGGTTGATATCTTGGCTTATGTCTTCAACCATAAAAAAAGTAGTATCATTTAATTTTTGCCAAGGAATTATATTAAACCTATAGTAGAAAAGTTTCTCTTGTTCTTTGCATAAACTAGAATCAAATTTAATTTTTTCTACATTATCAGTTTGAAGTACAGGCATTAAACTTAATGCAACTTTTTGCTCAAGTCACGTGAAAAAGAAGATATAACCTCACTACTACGCTTATCATCTTTACGTTCATGCATTATTTTTTTTACAGCATCAGCAGCTATACTCGCTGTGTTAGCTTGTAAATCCCCAAGAGCTTTTTCAACTTGGTCAGTAACTTTCTTCAAATTAGAATGGGAATTTTCATCTAACGTTTGATCGAGTTGCTGTCTATTATGCTTAATAATACTATTAGCCTTATCAAGTGCTTCATTCATCATTTTGTTAACTTCTGCATCTAATTTTTTGTATTTTTCAGAAGATTTTTTGTAATACTCCAACATATCTTTTCTGAATTTTTCAGTTTCTTTACTTGAAAACTTGCTTTTGTTACGTTTATTGTTAAGCGCGTTTTTTATTACCTTCCTTAACAATTTATATGAGAGGATAAAACCTACTAAAAAAGCAAGGCTTATAACTAGTAATGTAGACATAAAAACCCTAAAATTCTTTTGACACCAAGTCAGCAACAAATTCCTCTTCAATTTCAGAATTGGTTAACTTAGTATAGTAAATCAAAGCAATACTAATAGCCATTTGTTTTAATTCACTAATATACTTAGATTTAAATTGTACTACCTTTTCTTCAACAAGTTTAATCATCTTCTTGTCTTCCTCTTCCAATATATCCTTAACATTTGCTCTCATTTCTTCTACTTGAACAAATGCATCATCTATGATTTTTTTTGCCCGTACTCTAGCTTGATTTAAAGCTGCATTATACTTGGCAATTTGCTCTTCTGTAAGTCTTAAAAGGTGAATAGAACTATTAAATGAATCTAACACTTCTTTACTTCTAGTGCTTATTATTTCATCTAACTTCGGTAAAAACAAACAACTTACTACAAACAAAAGTGAAGAGAAAAAAATTAAAAACCAAAAAATCTGAGAAGAGAAAGTTGAAACATCAAGCTGTGGCATCTGTTAAGCAGCAAATATTAATAACATTGCAAGTACAAACGCAAGCAACCCCATGATTTCAACCATGGCAGCACCAATATAAACGTAACTTTTCATTTTACCTTCTGACTCAGGATTTCTCGCAATCCCATTTAATATAGCAGAGAAGATATTAGCTATACCTAAACCAGCACCGAGCATTCCAAATACAGCCAAACCAATTGCTATAAATTTTAAAGCCACTAAATCCATATATTACCTTTAATTATTTCTTTATAATATAATTGTAAAATATTCTGCAAGGAAGTCAATTACTTTACTGCATCTGACAAATATACACATGTTAATATAGTAAATATATAAGCTTGCAAAACTGCAACAAATACTTCAAATCCTATTAGTGCAATTATAAACAAAAAAGGTGCAGGTGTAAAAAATATGTTCATATTTATGACGAATCCTGCTATCACTTTGATGATTGTATGACCCGCAATCATATTTGCTGCAAGCCTTATTGATAAACTAATCGGTCTTACTAAATAAGCAAATAATTTAATAATGATGATTATAGGTGCAAGCCACGAAGGAGTTCCTTTTGGTAGCAATATACGTAAAAATTCTACTCCTCTTTCTTTAAACCCAACAATCGTTATATAAGTAAAAACCACCATTGATAAAGCGAAGGTAACTATCACATGACTTGTAACTGTGAAACTATAAGGAAGAACACCAACTAAATTACACGATAAAATGAAAATAAATACTGTAAATATCAAAGGAATGTGCTCCAAACCTTTGCTTCCAGTGTTACTTTCTATTATTGAAACAATAAAATCATATACATATTCAACTGCAGCTTGCAAATATCCTGGTATTACTGCACCTTTTCTTATTCCAAGGAGCAAAAACAGTACCATTAATATCACCGAGATCATCATAAAAAGAGATGAGTTGGTAAAGTTTATGTCATACCCAAATAATTTTGGTAGTTCTATTATTGTATATACTTTAAATTGTTCTAGCGGATTTAACGCCATTTTGACCCTGTATACTTAAACTGCAGCAGTAAATAAAGTATAAATTTTATAGAATAAAGTCAAGAATTAATATAAGGAGCTCTGTATTATTATAGCATTAACATATTAACAAAATATACAATTAAAATGCAAATTATAGTCAGCTACCAATCTTATTCTAAATTCTTGACTTAACATCTTATTTTAACTATAAAATTTCAACATGAGGCAATTATGAACGAAATAGATTTTACTAATCCACCTTTAAATTTAGAACAGGAATGTGGTAACGGGCACATCAAGTTTACAGATTATTCTTCTAACTCAGACACTGGTTTTTTCCACATGGCAGGTGAAATGCTAAATGAAAGCCATGATGTTATAGGAAATTTCACTGGTGATGCTTACATTTATAATTTCCATATAGATGATCACAATATGAACATTCAACTCTGCATGGAAATGGACTGCAAAGGTGATATAAAGAAAATTCTTTCTTTGTAGAAAGAGTAGGCTTCTCTGTTGTTTCTTGCAATATAGAAGCTACTTATTACAACAAACTTTAAAAACATCACATTTTACATTACAATGAATTTTTGTTTCTTGTTAGATAAATGAAGTTCACATTATCTTGGTTATTAGAGTACTTAGAAACCAATGCTAGTTTAGAGGAAATTACTGATAAATTAACTCACATAGGGTTGGAAGTAGAGAATGTGATCGACAATTCCAGATTGGCCGGGTTTGTTGTTGCAGAAGTATTAGAAGTCGCACCTCATCCAAATGCTGATAAATTAAAATTATGTAGAGTAAATGATGGAAGTAAAGTTCTGCAGATAGTCTGCGGAGCAAAAAATGTTAAAGAAGGCATGAAGACTGTACTTGCATCTCTTGGTAGCACATTGCCAGAAAGCAACTTTACAATTAAGCCTACAAAAATAAGAGGAGTGCTAAGTGAAGGGATGCTCTGCTCTGCCTCTGAGCTTTCGCTGACTCAAGATGAAAGTGAAGGAATAATCGAGCTTTCTGATGATTATAAAACAGGAGATAAATTTTTCAATTGCGATCCTATAATTGACATAAACATCACTCCAAACCGTGGAGATTGCTTAGGTGTTTATGGAATAGCACGTGATCTAGCAGCAACTGGAATTGAAACGTTAAAGACTTTAATCATTCCACAACTTACCGCTTCTATGAACTCACTAATAAACGTCAAAGTCATCGATGGGGAGAGTTTTATTAGTGGAGTATATATCACTAATGTAAAAAATAAAGAGAGTCCAAAATGGCTAAAAGATAGTCTGGAATCGATAGGAATGCGCTCCATTTCTGCAATAGTTGATATTACTAATTACATCATGATATCCTTTAATCGCCCAATGCATACATATAATGCAAAAAAAATAGAAGGAGAGCTCACAGTACGTAAAGCAAACGATGGAGAAAAATTTATTGGTTTAAATGATAAAGAATACTCATTGAACAAAGACATAAGCGTTATTTCTGATGATAAAAACGTTCAGGCAATTGCTGGAATTATGGGCAGTAAGTACAGTGAATGCACTCTTGAAACTACTGATATCTTTTTAGAGTCTGCTTGGTTTGACCCCATCTCCATCACTAAATCTTCAAGGCAGCTAGGCATCTCCACAGACTCAAGTTACAGATTTGCACGTTCAATTGACCCTGAATTTACCCTTGATGGACTCAATCTTGCAGCCAAAATGATTTTGGATTTATGTGGCGGAGAAGTGTCAAGCATAGTGTCTGCTGGCAATTTGAATAAGGCTTATACCAAGATAAATTTTGATTATCAGAATGCAAACAAACTTGGAAGTGTATCTGCATCACCTAATGAGGTATTCGATATTTTAACAAAGCTAGGGTTTAGTATCGATAAAAAAACCGAAGGTAATTGGAATATACAAGTACCAAGCTGGAGACCGGACGTAACCATACCTGCTGACTTAGTTGAAGAGGTAGTAAGAATATACGGCTATGATAAAATAAAGGAAGAGCAACTAGCAGAAGACGTTACAGTAGAAGAAGAGACACAAGATGATTTGCGCATTTTAATGACAAGCAGAGGGTTTCATGAAGTGATAACTTGGTCTTTTATGAGTGAATCAACAGCTGAAAAGTTTGGTTACTTGAATAAGTTATTCATTATCGATAATCCATTTAATAATAACTTCAATATAATGAGGCCAAGTGTCATACCAAATTTGTTGCAAGTCACTGCAGATAATATTGCTCACGGGATATCTGATCTCGCAATTTTTGAAATTGGACCAATTTATAATGGTGAGGCTCAGTCTAAGTACGTTTTAAGTGGAATTAGATCAGGAAATAATTCGCCGAAAAACCACTATAACACTGATAGAAAAATAGATATTTTTGACGCAAAGGCTGACCTCATAACAGCTTTGGAACTTTTTAATGTCAATTATGATAATTTAGCAATAGAGAGAGCAGAAAAAGAATATTATCACCCAGGAAAATCAGGCTCCTTATCTTTTAGAAGTAAAATAGTTGGTTATTTTGGAGAATTGCATCCGAGTATATTGGATTTTTTTAACATCAAACAAAAAATTGTAGGCTTTGAGTTGATATTAGAAAATATCGAAAATTTACCTATAAGTAGAAAAAAATTTATCGATTATAAATATCAAAGTGTAAAACGCGACTTTGCATTTATTGTAAATAAAGATGTAGCAGCAGGCAGTATAATCAATATGGTGAAAAAAAGCTCAGAGCTCATCACAGAAGTTTTGATATTTGATGTATATCATGGAAACAATATAGAATCGAATAAGATGTCTATAGCATTGTCAGTTACTTTCTGCTCTCCAACTCACACTTTAACTGAAGAGGAAATCCAAAAAGAATCAAATATGATAGTCAACTTAGTGTGTGAAAATACTGAAGGAACTTTGAGAGCTCATTATTAATCCGTAATCGCCGTTTCCTGATTTTGCTTTGTCACGTTTACTTTATCCAATTTATTCCCTATCTTGAATTCAATATCCTTGAAAAACCTATCCCACATTCCATGCAAATGCTCTTCTACTTTAGGCCATACATCATTTTTAAATGTCGTTCCATCATCAGAAAATAAATTACCAAAAAAAACTCCTACTTCCTCATAACTTGATTGAAAATGTTGAAGAAATGTTTCTACTTCCTTATGAGTATCATGTGCCACACTCAACGCTTTTCCTTCTGTGCTCTTATCCCCACGCATTGCAACGGCAAGACCTGTTTGAATATATCCCAAGCCTGTCCTAATAGCTTTTATAGGCTGCAGCCATGAACTCTTATCACTTTTTGGTACATTATTTACTATATTTTCCACCAACCTATTTATTAAAGGAGACAATAAATCTTGACAAAAATGTTTGATATTGTCTTTTGTCTTAATCACAGGACTTTTTATGCACTTTTCTGCCAAATAGTACTCAAGTTCTGCTCTCTCTAGTAACTTCTTAATTGCTTCTTCATCAAAAATTTCATGCTCGAATGCTTTAAGTAAAGCATCTTCTATTATTGCAAATTTTATTTTTTCACGAGATTCCAGTTCTTCTCTATAATCATTTTTTGTTTTTTCATTTATCAACAATCCTTTTTCTTCTAATTCTAACTGTTTTAATGCTTTCAGAATTTCTTGGTTATTTTTCAAGTGCTTCTCTATTAATTTTGTACTTGGATGCTTTTCTCCTTTTCTCTTTCGCTCATCTTCTAAGTACTTATTTAAATCCTCACTTTCTTCTATTACTTCTCTTAACGATATAGGTTGATCTAAGCATTCTGCAATTTTCACTCGGTGCACATTAATCCTCTGTACTAAATCCGGCTCCTTTTCCTCTAACAGCTTACATGAATTCTCTATACCCTTTGCTTGACTTTTAAACAAATCTTGTGTTTTACGTTTCGTTATTTCTAAATACATCTTTGCTATAAAATCATTCACTTTACCTGAAGCTTCTTCTAAACTTTCCCCATTCAAAGGACCTTTTACCTCCTCTTCTAAATCTCGAAACTGGTCTATTAAGCTTAGCATGCCTAATAGGCCTAACTCACCCTTTGCTTTTTTCATTACTGATTTTACTAGCCTTCGCTCAACTTCTTGATCACCATACTCGAACTTAAAAAGACCCTCTAATTTCCTTTTTAAATCATCGTTTGTTAAGTTGTTTTTTCCTTCATTATACACTGCTTTCAGCTTTTCATGTATCCCAGTATATCTTACTTGTCCTTGTTTTTTTAAATCTTTAATTATTTCTTTAGCATCATTCAGAACTTCCTCTGTTTTTCCAAGATCTGTATCCTTATAAACATCAATTATTGTTTTCCTAGTTATTTTCCCTTCTTGTATAAGTCGCTCCCATTCTGCTTTAAATACAGGAAGCTCACTATCGTCTAGGGCATTTGGCACTTTTGCTCCTGCTTCTTTTAGATCCTTTATTATCATCTCTTTCTCATTTGGTAATTCCTTACCTTGACTTTCTAACTTCTGCTTCACTAAAGTATTTTTTAGCTCATCTTCCAGCGAAAAATCTTCTCCCCGTCTATTCTGCTGAAACTTAATTGCTTGTATAAAGGCAACTCGATAAGCATTTTCTATTAAGTGAGTTGTCAACTTAGAACCTATACTACTCACCACTTTCAACCTGAATTCGTTCAATAATTCCTTCAATTTATCACGTGTAATCTCTTCTTTTTCTAGCTTCACCAGCTCTTCCATAATTTTTGCAAATTCTTGAATTGAAGTTGCAATCACATTCTTAATTTCATTATGCAAGGGCTTAAGACCATTGTTTAAATTGATACTAGCTGATAATTTCAGTATGATATTATGCTCTAAACTCCGCTTCACACTAAACCATTTATCATTTCCATTTTCACATAAATCTCTAAGCAGTTGTTTAAATTGCGGTGGAAATTTTATTTCCATATCCCATGTAATGTTTGGTTCAGGAAACTCCGTTTCATGAAAAGATATCTCAATATTTTGGTGCTTATTAGAATATCGCCCCATACTTATTTTAAGAACAGCAACTAAAGAGTGAGATAACTCTCTATTTAAAAGATAAAAAGTAGCCAAAGCAATTGTTGCAGGAACAATTAAGGCTACAAGCACAGTCACATTAACAAAAATTGCTATTGCAGCAAGAGCACCGTATGCAAATCTTCTCGATACACTTGTTTCACTCTTTTTTGCCTTATCTTCCACTACACCTTCTTGTGTTTTGCTGTCTGCTTTAAATCTACTGTATATGACTAACCCCATTGCAACAAAAGCAATATAAGGAAGCATTAAAACTGACAGAGCTAAATTTAATACTTTTTTCTCCGGGCAAGCTCTGTTTATCTCTTTAAATATTCTACTTGATATATTATACCAGGAAGTAAAAAAGTCAGAGTTGTAATCTTTATAATGAAATATACTGAGTGGAACATTAAAAGCAGCTACCTGTTTAGTTAACCAATCTTGCTGACTTATAGCATCAAAAAATTCTTCTCCCTCTTCTGAATTAGCAAGACCTAAATCATTCCCTTCTTCTACATTAGAAACATCTTCCATAACATCAAAAAACTCTTCTTCCTCTTCCAAAGCAACATTGAAAATAGATTCTACTTTACCTAAACCATCACTGTTGTTATTTAAATCAATAACTTCTCTATGACCATCTGCAACAACTTGATTCATATCACCACCCTACTTAAAGCAACTTAAGTATAGCATAAACATTACTAATTTTGCAACTTTATTAACTTAATACCAACTGTCAAACCTTGGTATTCCTTAGAATAGAAATCGGCCTCGATCTCTTTATTAGTGTCCAAAGATAAGGCAAGAGTTTGTTCTTTTATATATTCAATCCATGTATTTATTGCTTTCTTAATTTTCTCATCTTCTGTTTTTATTATTACTATAATTCTATCTGATATATGGAAATCAACTTGTTTTCTAGTTTCTTGAATAAGCCTCACAACATCTCTCGCGAGTCCTTCTAGAATCAGTTCGTCGTTGAGCTCAGTACTCAGAATAACAATCCCTTTATTATTATCAAATACAGAAGAATATTCACTATTTGCTTTTAATAATAGTTCATACTCACCTTTTTCTATAGTATAGCTCTCTGTTTCATCTCCCAGAAATATTTGCTCATTCTCAATTTGTCTCCACTTTTCTTCTTTGACATATTGAACTAGTTTCTTGATTTTATCTGCAACCTTCTTACCAAGTAGCGGAAAATTTAGTTTTAGCTCTAGTGACGCAACTTCTTTCAACTCACTTACTATTTCTAGTTCTTTTACATTCACCTCATCTCTTATTATCTCTTGATATTCATTTTTAAGGAAATCGCAGGAAGACCTATGATAAATGGTCATACTGCCAAGTGGCTGCCTGATGCGCATGTTAAACGTATTTCTGATGGATAATGCAGAGTTACATATCTCTCTTACCAAATCCATCTTGGCAATGAGTTCACTGTCATATCTATCTGATTGTGGAAAATCAGCCAAATGAACAGATGTTTCTTTGTACTTAAGCCCTTGCCATATAGTCTCTGTTATGAGTGGCAACAAAGGAGCTGCAGCTCGAAGCATGTAATAAAAAACTGTGTACAGAACATTATAAGCGTCGGTTTTATCTTGATCTAAGTCACTTTTCCAAAAACGCTCGCGACTGCGACGAATATACCAGTTATTTAGCACTTCAAAGAAATTCATCAGGGTTTTACAAGCCTCTTGGGAATTATAGTTGTTCATAGAAGCTTGTATACCTTCCACAGCTTCAAAACATTTGGAAATCATGTAGCGATCAATGGTACTCTGATAATCTTTACAAACCTCAGCTCTAATTCCATCTGCATTTGCATACATGGTAAAAAAGTGATAACTATTCCAAATAGGTTTTATTACGTCCTTCAGAATATCTCGTATCGATTTTCCTTCTTTGTCGAGTAGTAAATTACCACCGCAAACAATGGAACCAGATAGCATAAGAAAACGCAGCGCATCAGAACCACATTTGTCAAAAACCTCCATTGGATCTGCATAATTATTTAAACGCTTGGATAATTTCTGACCTTTCACATCAAGAACCACACCGTGGCATATGCAATTCTTAAATGGCTCACTATCAAATAAAGCAGTGGAAAGCACAAAAAGCGTATAGAACCATCCTCTTGTTTGTGCTATATATTCAGTGATAAAATCCGCAGGGAAATTTTTCTCGAACCATTCTTTATTTTCAAACGGATAGTGAACTTGCGCGAACGGCATCGAGCCAGACTCAAACCAACAATCAAACACATCAGGCACACGACGCATAACTGATTTTCCTGTTGGATCATCAGGATTTGGTCTTATCAAAGTATCGATAAATGGTCTGTGCAAGTCATCTATTTTAACATTAAAATCTCGCTCTAGTTCTGCTATCGAACCATATACATCCACTCTTGGATATTTTGCATCATCTGATTTCCACACAGGAATTGGCGTACCCCAAAATCGATTGCGTGAAATAGACCAGTCATGAGCTCCTTCAAGCCATTTTCCAAATTGACCATCTCTTATATGATTTGGCATCCAATTAACTCTCTTATTTAGCTCTGTCATTCTTCCCTTAAACTTTGTCACAGCAACATACCAAGAAGGCATAGTGCGGTAGATTAAAGGAGTGTCAGTTCTCCAGCAGTGTGGATAATTGTGAATATATTGCTCAGTTTTAAACCAGCTCCCCTGCCTTTTTAATTTCTTGATTACTGTATCATTGGCATCAAAAACATGAACTCCTGCCAAATCTGAAACTTCAGTAGTAAATTTTCCAGCGTTATCAACTGGACAAACAGCTCGAATATCATGGCTTTGGCAAAGGTAAAAATCTTCTTCACCAAATCCAGGAGCAGTGTGCACGACACCAGTGCCATCTTCTGCTGTAACATAATCAGCAATGAAAACACGGAACGCATTCTTTGTATCTTTAAAGTAATCAAACAGTGGTCTATAAGGAAGACCTGCAAGATCACTCGCTTTAAGTTTTATATTACAATTTTCATATTGAATATTGCTTTGTTCACAGTGGCTAACAAACTTCTCTAAATAACTTTCAGCAAAGATATATATCTCATTATTTACTAGATCTCCTTCATTGCCCTCTGCTGCTGCCATCTCAGCACCCTCTCCTCCTGTCATTCCAGCACCCTTCTCTGTCATCCCAGTGCCCAGACACTGGGATCCAGCCAGCGTCACGCGCTGAAATGACACCAAGGAGTGAACTGAAACTGCACAATACTTAATATCTTTTCCTATTGCTAAAGCCAAGTTGCTCGGCAACGTCCAAGGCGTTGTAGTCCAAGCAAGCAACTTACATTTTTGTTTAAATTGTTTTAGATTTTCTAAAAGTTCAAACGCAACAGTTACAGCTTTGCTAGTTTTTTCTCTATAAGCATTATCTAGTCTTGTTTCAAAATTAGAGAGTGGAGTTTCGCACGCCCAGCTATAGGGAACAACGCGTATTGATTCATACACCAGACCTTTATCATAAAGCTGCTTAAATGCCCACATGACCGACTCCATGAATGACTTATCCATAGTCTTATAGTCATTATGAAAATCTACCCATCTTGCTTGTCTATTTACGTACTTCTCCCATTCTGATGAAAATTTCATTACAGAAGTACGGCAATGATTATTGAATTTTTCAATGCCAAACTTCTCTATCTCAGTTCTGCCAGATATTCTAAGTTCTTTTTCCGCGCCCATCTCAGCCGGTAGCCCATGGCAATCCCAACCAAATCTGCGTTCAACACTTTTTTGCAGCATAGTTTGATATCTTGCAAATGCATCTTTTATAAAACCAGTAAGTAAGTGTCCGTAATGCGGAAGTCCATTTGCAAACGGAGGCCCATCATAAAATACAAAACAATGATCCTTGGAACGTTTCTCAACTGACTGCTCAAAAATTTTATTTTTCTGCCAAAATTTTATGATTTCCTTTTCTAGTAATGAAAAATCAGGACTACTGCTTGTATCAGGATAATGCTTCATATTCATTCTGACTGGATAAAGTTAAAGAATATAGAGCTTTCTGGAAAATTACAAATTCAAAAACTCTGTTTCTATAAACATAGATAGGTATTGACATCATTATACAATATATTAATTCATTAGACTTATTTATTGAGGTTGAAGATGAATAAAGACAATAGAAGTTGGCCTTATCAGAAATTTCATGATGCTAACAAAAATAATAGTAAAAGCAGCTTTGTTTGGGAATCAGTTTCCTATGAATATAATAATTCTGGAAAGATTAAAAAGGTACACTATCAGTGGGAAAAGAAAAAAAATCCCGCAAATCTATTATATCAAGTCTCATATGATTACGTAACAGAGAGCTGTAGTCCTTTAAGGATTAAATCTAGATAGCTTATAAACTTATAAAAACACACAAAGTGCTTCTACATGAGACCATGGGAGCACTTTTCCCTAATTAGGCAGCGCATCCCAACAAACTATTTTGCCGAGCTTCCAATATCCTTACATTTACTATTTTATCTTTGTATTTATCGTCAGGATCATCAACGCATACTGATTGCATGTATGGGCTTTTACCAATAATTTGATTTTGGTGTTTACCTTTTTTATCACTGAATAGAACAGGAATAGTTTTTCCTATCATACTCTGATTAAATTCAAGTTGTTGCTTGCTAATTAATTCCTGTAAACAAAGAAGACGCTCTGTTTTAACCTCTTCTGGTACTTGATCTTTTCTTTCCGCCCCTGGCGTTCCTGGCCTTGGGCTATATTTAAAACTATAAGCCTGAGCGTACTTTACTTTTTCTACTAACTTCATAGTTTCCTCAAAATCTTTTTCAGTTTCTCCAGGAAAACCAACAATAAAATCAGAAGAAAATTCGATTTCAGGTTTCAATTTGCGCAATCTGTCTATTATTCCCAAATATTCCTCTGCCGTGTGTTTTCTATTCATTGCATGCAATATTTCATTCGAACCTGACTGCACAGGTAGGTGAACAAACGGCATGAGTTTTGATTCCTCCGCATGTACCAAGTAGAGAGATTTGTGCATATCTCTTGGATGAGAAGTTGTGTAGCGGATTCTTTCTAGCTTTTCAATTTTAGCAATGTGACTAATTAATTTTCCTAAATCCCACACCTCTCCTTCGCACTCTCCATGATAAGCATTAACATTTTGACCGAGCAAATTGATTTCCCTTGCCCCATTTGCAACTAACTTCAATGTTTCACGGAATATTTCATTTACTGGTCGTGAATACTCAGCCCCGCGTGTATATGGTACCACACAAAACGTACAAAATTTATCACAACCTTCTTGTATGGCAAGAAACGCAGAAGACCCCTGGCTATTGCCATAGCATTCATCTGGCAATTTATCAAACTTCGCAACTTCTGGAAAATCAGTATTTATTACATGACCTTTACTTCTGCTTGCTTTGACTATCAGCTCCGGTAAAGCAGAAATACTCTGCGGACCAACAACAATATCAACAAAAGGAGCCCTTCTGAACACTTCTTCTCCCTCTGCTTGCGCTACACATCCAGCCACCACTATGGTCATTTCCTTATTTTTTTGTGATGAATGAATCCTTCCAAGCTCTGAATAAAGTTTTTCTGCTGCCTTCTCTCTAATATGACAAGTATTTAATATCACCAAATCAGCTTGTTCTGCATCACTAACAACGTTGAACCCTAAAGGCTTAACTATATTCTCCATTAAAGTGGAGTCATAAACGTTCATCTGACAGCCGTAAGTTTTAATATATAGGCCTTTCATATTTAAAATTCTTCACACAAATTCTAGCAAATTATACGAAAAACTGAATTCTAGTACAACAGCCAATAAAGATTGCTTGACAAACCTTCTCGCTTCCCTTACCATACAAAATAGAGGTATTTAAAGAGCTCAAAATCTATCTTTGTCTGCAGACTTTTCAGTCAATTTTTCAACAAAAAACGTAGTGTATCTCCCTCAGCACGTGTTCAAATTCTGTTGTATGTGCGCTGCATTTTCTTTCTAATCTTTCAGGAGGATTTTATGTCCAGAATTCCAGATACTTAACCTTTATTCTTAAGCTAAAAACCGATTGGTACCTATGGTTTTTATAAAGAAAGTGCAAAAAATACTTTAAAGAATATGAAATAAAGGTAGAAAAGGGTTGAGTAACCAAAAACTGTTTCCAGGCATAAATTTGTCATGTACACCAAAAAGTAATTACACTAATATAATATTCATACTTATATGCCAATATAGACATAATACTAATTAAAGAGCATGTTATGCAAGAAGAAGTATCAGATTTTACAGATGCTCTTTGTCAAAATAAATGTGATTCCTTTCGAGTGACACTCTCCTATATCTTTCTTTAGGTTATACAGAAGCCTAACACAATTATAGAATAAGCTTAAAAGTTCTGGTAAAGTAGTTTTATTTATAAAGAGCATGCTACTTGATATTGAAAAACGCAGCATAACAAATGCACTGTGGAAGTTACAAGAAGCAGATCAAAGGGAGATTTTAACTCTTATACAAAGATTTGAGTTGCCAGAAATATTAGCAAGAATATTAGTTAGTCGTGGTGTGAACATAGAAAATGCACATGACTTCTTACACCCACTAATCAGATCGCTATTACCAGATCCCTTTCACCTCCTTGATATGAATAAAGCTGTTTCTCGCATAATAAAAGCAATAAACAGTAACGAGAATATTGTAATATTTGGTGACTATGATGTTGATGGAGCAACATCGTCAGCATTGATTAACAGGTACCTAAGAGCGATTGGGACACACTCTATAATCTACATTCCAGATCGTGTTGATGAGGGCTATGGATTAAACGTAGATGCTTTATTACAACTTAAAAAGAACGGAATTGATTTATGTATTTCTGTTGATTGCGGTACGCTTGCATATCAACCGATAGAAGAAGCAAGGGTTTTTGAACTTGATATTATAGTTGTCGATCATCACCTTGGTACAGAAAAGTTACCAAACGCTGTAGCAGTTGTTAATCCCAACCGCCTTGATGAAAGCTCTCCTTATACTAACCTTGCAGCAGTTGGAGTGTCATTTCTGCTAATTGTTGCCCTTAACAGAAGCTTACGTGAGCAAGGATTTTTTACCTACAAAAAAGAACCAGATTTATTTGATCTACTGGATTTGGTTGCTCTTGGAACTGTTTGCGATGTTATGCAAATTATAGGCCTAAATAGAGCATTTGTTTTGCAAGGATTAAAAGTTATGTCAGCAAGGAAAAACGTTGGCTTGCGTGTTTTGTTTGATGCTTTGGGAATCCTTGAAAAACCAAGTGTTTCACGATTAGGGTTTAGTATTGGGCCATGTATAAATGCCGGAGGAAGAATTGGAGAAGCATCTCTTGGTGCAAGATTGCTTTCCATCGATGATGAAGAAGAGGCGCATTCAATCGCGCTAAAATTAATAGATTTGAATAATGCAAGAAAAATGCTAGAAAATGAGGCTATTTTCGAAGCTACAACACAAGCGGAAAATTTTGCCCACTTAGATGTAAATTTTATAATGGTAAGTGGTAATTGGCACCAGGGAATAATTGGTATCATTGCATCAAGACTAAAGGAGCAGTTTCACCTACCAACAATAGTGATATCTTTAAACAATGGAATAGGAAAAGCAAGTTGCAGGTCAATTTCTGGAGTAGATATTGGTGCTGCGGTTCTTTCTGCAAAATTTACCAACCTAATCATTGAAGGTGGCGGTCACAGTATGGCAGCGGGATTTTCGATTAAGGAAGACAAAATAAGTGATCTACATGATTTTTTTACTGAAAGATTTGCAAACTCTACAAATGACAAAATCATAAAAGCTGATGGTATAGTAACAGCTAAAGCAATAAACTTATCCCTGTGGAATCAATTGCAACGCTTAGAGCCATTTGGTGTTGGCAATCCTGAACCGAGATTTATCATCCAAGGAGCAAAGATAAGAAAGCCGGAAGTTATAGGAGTTGATCATATAAAATGTTTTATTGCTGACGATAATGTTATGGTCAAAGCTATTGCGTTTCGCTGTACAAATACTGAGCTTGGCTCTGCTATTATGCAGGGTAATGTTAAAGCCATTTTGGGTAAAATCTCTATGAATTACTGGAATGGCAATGAATTTGTGCAGTTTTTAATAGAAGATGTGCTAACACGTAATTAACATATCTCACAAGCAAATCCTGTTACTAAGCATCTTAACGTCCAAGGTGTTCATCGTAAAAGCTAAAAATCATGGACGATGAATTCATAGGAAAAATTAGTGAAAATGGACCTATCTTAGCTTTTTTTTGATAAGCTCCTATGAGCAGAGCTAACATAAAAAATGCTTGTCAGCTTTGCTCATTTTTTCTATCCTTTAACCTTTTGTAAATCTATAAAGTTTAACTCAAGGTAACATCAAGTTTAGAAGTCTTTCTATTAAATGAAATAAGTTTCAAGGATCTGTTCTGCCCACTCTAATGTTTCATGAGTTCCGCTATACATTTTAGAAAGTTTATCCACTATATTTTTAAATTCAGGATTTTGTGTACAAGAATGCTCTTCAATATCACGAAGTATTTCTTTTTCTAGATCATAGTTTATTTTATCTTGACTACGTATTTTCTTTGCAGTAGTGCCAAGCAACCAATATCGAAATTCTGAATCAATGCAGTGTAACCTTTGCCACATATTAGTAAGTTTAGCAGTACCTCCTGTTAAGTAATTCTCATAAATTTTGCTGATAATTTCAGGATGCTGATCTTGAAGAAAATTGAACATTACTAACCCAACTGAATAATTGTCACTTTCCGTGAGATCAGATGGGGAATTATTTATAAAACGTATATCTTTAGCAAAGACTGTCTTAATACCATCCATTATTCCTTTTTGACATGGAGTATTGCATACATTTTCATCTAAGAGCTCACATGAAATTCCCATTGCAGTACCCTCTTCCAGCAATTTTAACGGAGGTAAATCTTTATGCTTTGTCATCTCTTGCATACAGTGTACAAACTCATGAGAGAGAGTAAGATAGTTAATTTCAGACGAGGGAAGAAACTTCATTAACACATCAGGAAGTGCAAATGGTTCACTTAGTTTACTAATAGTAAGTCCCATCTCGTCCGATGTATCTTCCTCCCTTCCTAAATATACTTTACGTACATTATTGTATTGACTACTATCTTCAAACAGAAACATACGGAAGTTAAAATCTGTATTGTTTGGAACAATTTTATATTTCTGACATAGTTTAAAAGTGTCATTTATAACTTTTTCAATTTCTTCTAGTTGTGCATCAGTGATATCTGAATGAAATAACTCTACTTTAATATCACTTCCTTCAACATTAATTGTATGTTTAGATGGAAGAATTGCGCTTATTTTAGTTTCAATATCATCTCTTGCTTGATAGTCTGGTTTGACTTTAAAAAGGTCTATACTTGAAAAAAGATTTATTTCATCAATAAAAAAACTCATATTAGCCTCTCATAAATTATTTAGGTGCAATATAGAGGGTGAAAGTTAATATGTAATGAATATGAAATTGCGAATACTTTATCTATCAATCTCACCAAAGACTATGTCGAGTGAACCGATAATTGCTGCAATGTCAGCAAGCATGTGTCCTTTTGCCATGAAATCTAAGGCCTGTAAATGCGCAAAGCCAGGTGCTCTTATTCGGCATCTGTAAGGTCTATTGGTACCATATGAAACTATGTATACTCCAAACTCGCCTTTTGGTGCCTCAACAGCTACGTAAGCCTCACCCTCTGGCACGTGATATCCTTCTGAATAAAGCTTAAAATGATGAATCATAGCTTCCATGGATTCTTGCATTTCCTCTCTTGGCGGTGGAGAAATTTTTCTATCTTCAGTTTTTATTGGCCCTTCAGGTATCTTCTCTATGCATTGCTTCACCAATCTGATAGATTGCCTAATCTCCGCCATTCTTACTAAATAACGGTCATAACAGTCACCATTTTGACCGATTGGTATATCAAAATCTAGCTGATCATATATCTCATATGGCTGGCTTTTCCGCAAATCCCAAGCGAGACCAGCAGCACGCAGCATCGGTCCACTAAAGCCCCAATCAAGAGCTTCTTTAATTGATATCTTGCTGATTTCTACAGTGCGTTGCTTCCATATCCTGTTTTCTGTTAGAAGCTCATCAACATCATCTATATACTTTGGAAATTGCGCTATAAATTTTGCAATATCCTCAATCAAACCTTCTGGAATATCTGCTGCAACTCCACCTGGTCTTATATAAGCTGCGTGAAATCTTGCACCTGAGGCCCTTTCATAAAATTCGAGTATTTTTTCTCTCTCTTCAAAGAGCCACAAAAGAGGGGTCATTGCCCCAACATCAAGCGCTTGGGAAGATATATTGAGTAAATGATTTAGTATTCTTGTCAGCTCACAAAATAGAACACGCAAATATTTTGCCCTAATCGGAACTTCACATTGCAATAACTTTTCTACACACAATGAATATGCATGCTCTTGCGACATTGGTGACACATAATCAAGGCGATCAAAATAAGGAAGAGCCTGAAGATAAGTTTTATGTTCTATCAATTTTTCAGTGCCGCGATGCAAAAGCCCAATATGAGGATCTGCCCTCTCAATCACCTCTCCATCCATCTCTAAAACAAGACGCAACACTCCATGTGCGGCTGGATGCTGCGGTCCAAAGTTTAACATCATTGTCTTTAGATCAGGCATGCTTGGTAGTTTAAGGTATTGGAATTATATAGGGTAAAATGTGCTTAAAGTCAATAGGCTTCTTGTACAAGCTATAACTCATCGTTACAATAGAAAAAACTCTCAAAAACTTCACCACTTCTTCATAATCTGATAGACAATGTTTATGTGTCACATACAATTATTGCACTTATGTTGATCAAGGCAGCGAAGTTATGTATAGATAATTTTGATTGAGAAATAGTTTTTCTACTATATAAATTCTACTTTAGAGTAATCAAAATTAATGAAAAACAATAAATATAGTTTAGGCTTAAGGATCATTCATTGGTTAATGTCTGCTCTTATTATTGGTATGCTTTGTTCTGGGCTGTACATGAAAAGTTTGCCGATTAGCAGTGAAATTAAATTCAGCATATACGCTATTCATAAGGCTTGTGGTATCACCGTTCTTGGATTAATTATAGTACGTATATTTTTTCGCGTCTTTACTTATGTTCCGCCATTACCAGCCAATTTTTCTCGATTTGTAATCAATGCGAGCAAAACGATACACTTTGGTTTATATGCTTTGATGGTGCTAATGCCACTATCTGGTTATGTCATGTCTTCTGCTTCTAGCAAAGAGATCAAATATTTTTTTCACATCCCTTTGTTAATCAATGAAAACAAAGAGCTAGCTAGCGTAGCTAATCAGCTACATTCGATACTTGCATATTTTATGATACTCTTTATAGCCTTGCATATAATTGGTGCTTTAAAACACACATTTATAGATAAACAAAATATTTTTAAACGTATGATATAGGTTATATGTTAAATAGCCTCTGGAAAAAAGGAACGAATTTTCTTGGTAGTGAATTTGCCATAATGGGTGGTGCTATGAGCTGGGTTTCAGAGAGAAATTTGGTTTCAGCAATCTCAAATGCCGGCGGATTTGGCGTGATTGCGTGCGGTGCAATGTTTCCAGACTTACTGAAAAAAGAAATCATAGAGACACAGAAATTAACTAACAAACCATTTGGTGTAAACCTAATTACTATGCACCCAAAATTGAGTGAGTTGATAGATGTGTGCATTGAAACGAAAGTAAGCCATATAGTGCTTGCCGGTGGACTACCAACGAAGCCTAATATAGAAAAAATCAAGAGTGCAGGCATTGAAGTTATGTGTTTTGCACCAGCATTAAGCCTCGCGAAAAGGTTAGTAAAAATGGGAGTAGATGCGTTAATAATAGAGGGAATGGAAGCAGGCGGGCACATAGGTCCAGTTAGCACTTCTGTTCTCGCACAAGAAATATTGCCTCATTTTAAAAATGAACAAATACCAGTATTTGTTGCAGGTGGAATAGGAAGAGGTGAAATGATAGTTAATTACTTAGAAATGGGAGCAAGTGGCTGTCAAATAGGTACATTATTTGTCTGCACTAATGAGTCAATTGCCCACAAAAATTTTAAGGAAGTGTTTGTTAAATCGGCCGCACGTAATGCTGTGTCTTCTGTACAGATAAGTGCTGATTTTCCTGTAATTCCTGTAAGAGCCATAGCTAACAAAGCAAGTGATGATTTTATGAAGCATCAAAAAAAAGTTATTGATGAATACCAAAAGGGACAGATCTCAAAAGAAGATGGACAGCTTGAAATAGAAAAGTTCTGGGCTGGAGCCTTAAGAAGGGCAGTAATTGATGGAGATGTTGAAACAGGATCTTTAATGGCCGGTCAAAGTGTTGGCATGGTTGATAAAGAAAAGCCTGTAAAAGAAGTAATAGATATGCTAGTTCAACAGGCAAGCAATTATGTTGAAATGTAAAATCAGTAATCAGCAAAGAAAATAGTTAGCAAATTGCTATAATTATCCGCAATAAGGCATAACTGCCCAGTTTTAATGTAAAATTAACGCTAAAGAGGTATTCATACATTTTATTTGTATGAGAGTAATATTATGCTTAATTCATCATATGAGGAGAGAGTGCTATTTGATAGCGCAGTAGTAAACAATACTTACTCATCTACTAGCGATCCTATCAGAAGTTCACAAATCTCACATAAGAGAAAGGAGAAAATAGGGAATTCTTCAGCATCAAAAACGAAAGAGTTGCGCGAAATTATACACAAAAAGGTCACAAAAAAAACACATAATCATGAAAATCTAAAAAAGGGAGATGGAACTATCGCAAAATGCATAGAGTTGTTCAACAAAGGAGCTGATCCCAACGTATTAATTGAATTAGAAAAGTCATTGAGAAAACAAGAAGAATATTATAAATATTATATTGACAACTTCCTTCCAGCATTGAAAACAAAAGTGATAGAGTCAGAGGAATTAATGAAACCTTCAGTACTTAACAACGAAGAAAAATCATCACAAAGATCACCAACAATAAAAGGGAAAACATTAAAAATAATTTCAGAGATTACTAAAAAGAGCAACAATAAAGATCATTCTAGTAGCACTATTCAAAATCAGAAAAGCCTTAGAAGTAATCAAGCAAATAGACAAAATAATACTATAGGATTATTTAAGAAAAAAAATTTTCCTAGTGAAGTTGTAATTGCTGAAAATTCAGGTGTTAGTGCTCTAGAAAGGGATTCTTTAGCTAAGGGTGTAAGTGGAAAAGGAACCCCTGGAATATATAATACCTTGAGAAGTTCAGGTCATTATAATGCTTCAACAATTCTTACATCAAAACAATCGCAAGCAAGAAAGAAGATCACACAATCACAATTGAATAGTCAATCTGATCTTTCGATTGATAGTAAAGATTTAAAAAGTGAAAAGCCTAATATAACTGTGAATGCTGTAGAAGTGCCAAGCGATGAAAATACTTCTAAACTCAGTAGTAGTAGTAGTGATTTAGATAGTGGAATAAATTCATCTGGCTTGGCATCAAGTAGCAGAAGGAGCAGCTTAACTTCAGTAACAAGCATTTCATCTGAGGAAAGTGTACACTTAAAATTAAACCCTGCTGAGGAAGATAATGGTTTGCAACTAGAAGATGAAGGAAAAACAAAATTAGCACATCCGAACAAAACAAGGCCCAAAGGCCCAAGCGGAAGAATATCCCCTTCTAAACATTATAAGAAGACTGAAGAAGGGCCTCATTGTGTGATCTCAATGACAGGCAGTAAGGTAAAAGATACAATGCAATCCAATAATTATGGAAATAATAGTAAAATAAAAAACAAAAATCTTCACGTCACACTTGTAACAAGTTCTGCTCTCTTAGCAATAGGGTGCATTGTTGCAGGAGCAATGACATCAGGATTAGTAGGAGCAGGACTGTTTGTGGTGGCTGCAGTGTTTGCTACAGCTGCTACTGCTGAATTGTGTTCAAACTTTCTGTCGAGTAAATTAACATCCATTAGTGTGAGTCCTCTTATTGATAATAAAGAGCTTACAGCATGGTAAAAATTAAATATGAGTTACTTATGGTGAGCAAGTGAATTCGGTTCTTGCCTATTGATGTAAAAATTGTTACAGTTAAGGAGTATCTTAAAGGTATTTAGCTGATGCGTATTCAATTGGGTAGGGTTTTTGCTATTGTAGCCCTGTTAAGTTTTATCTTCATGTCATGTTCTAGCAAAGCAAGTGATGAATTGAAAAATATACCAGGAACGTTGAAAGAACTTATTTCTTCATTTTCAGTTAAAGATACTATGGAAAATATGAATCCTTCGACAATTATAGGGTTATGTATAGCTACAGTGATACTTGCAGTAGTGTTCAGAGGTCTAATTTTCTTCATGATACTGTTTGGTGTACTGATCATGATGTTTGGGAGTACAGAAAAAGCAACAGATTACTTGAAAGAAAAATTCAACTTTGAAAAAGATATAAAATTACAGCCCGACAGCGAAAAAAAAGATAAAAATTAAGATAGTATTTTTATGTTTTTTAATTATCTTTTTATTGAATACACATAATGTTGTATGCAGCCAAAAGTACCGGCCACTAGCTCTAATTCTGAAAAAAAGAACAATTTAGCGTTACTAGAAAGTATTAATTTAGATTTTATCCCTTATGCTTGCCACTACGATGAAGAAACTATACTAACAAAACAGGGGGAATTGTTAAAAATAATCAAGTTAGAAGACTATTCTTCAGTTGATAACTATGGTGATCTTAGAACTGAAATTAGAAAAAGTATATCAAAAAATATCCAGAGTTTATATTTTACAGTTTGGATTCACACTGTCCGTAAGCGCAATAAACTGAGCTTACAGTGGAATAAAACTGCAGACTTTTCCGATCAGCTACACTCAACGTGGTTTAATAAACTAGTTGATAGTAAACTACAGTATATAAATGAGCTGTACATTGTGGTGTTACTCAGTGATTTTGGCAAACATATTAATAATGCATTTTTTTTTTGCAGGATAAAGAGTAGGCACAAGTTGTTTTTACAAAAAAATCATCAAGAATTGCAAAAAATAACTGACCTGATTCAAAAAGATTTAGAACCTTTTGGAGCTAAAAAACTGGGCCTTAGGTCTAGTGAAGGCAAAATATATTCTCAAATGATGGAATTTCTCCATTACATTATTACATTAACGCACAAAGATTATCCAATATGTGAAAGGGATCTATTGCAGCATGTGAAAAACCTAAAAGTAGCTTTTGGTTTCAATAAATTTCAAACATCGTTTGAAGGTCAACAGAAGTTTGGTTCTATTTTTTGCATAAAGGAATATCGAGAAATCCCCTTAGAAAATATAGATAGGTGTTTGCAACTTGACTCTGAGCTTATCATCACAGAAATAATAATATTTACTAGTAATAATAAAGCAGTAAAAGAATTCAAAAAACAAATTAATATACTGCAAATCAGTGAGGACAATACCTTACTTCAAAACTCAGGAATAAATGAAATAATAGAGCTTGAAAAAATTTCTGCTATGGATTTTTGTCAACAGAAAATTATTGTTACAATCTTTGCAGATGATAAGAATAGGTTAGCTAAAAATATCAGCGATTTATCCTCTGTAATGTCGTTAATCGGGTTGATGATGTTTAGAACTGATCTGCACATGGAAAATCATTTTTGGGCACAGCTTCCTGGAAACTTTGCTTTTGTTACACAACCAAAAAATATATTAGAAAAATATGCTTGCAGCTTTGCTATGTTGCATGATTTTACATCAGGTACGTTAAAAGGAGGAAGATGGAAAGAAGCAGTAACAGTTTTTTTTTCAAAAAAAGGTAGTCCTTACTTTTTTAACTTTCATGGAAAGAAAAATAATGGTCATACCACAATACTTGGAGCTCCAAATTCAGGTAGAACCTCACTGATCAATTTCTTACTTTCGGAATCAAGAAAATTTAACCCTAGGATTGTTATATTGGATAATACTGGAAAATCAATAATATTTACTAAAGCAGTAAGCGGCCAATATTACATAATTGATCCACAATATAAAGATAAAAGTCTAAAATTTAACCCACTGAACATTGAAGATAGTGCTTCTAATCGCAATATGCTTGTTGAATTGATCAAAAGGATGGTTGCAGATGCAAGTTTGGTAGACGTAGAAGAAAAGACAAAAAAAATTGTAGATTCTATATTTGCTATACCAAGAAAATCGCGATCTATTTCTCAAATTTCTGAAGTGCTTTTACTTCTTGGAGGCAAAATAAGTAAATGGTGTGGTGAAGGTGAATTTGCTTACTTATTCCAAGATGGTGATGAGTCAGATATTGACTGGGGAACAAAAACTATATCCCTCAATACTGCAAATCTCACTAAGCAAAAAGAATGTATGTCCGTGATACTTTACTATTTCTTATACTCTTTCGAAGCAAAATGTGATGGCTCACCTGCAATACTTGTTTTGGATGAAGCATGGGAGATAAGTAATATTTTTCCTACAGAGGGAGAGTTTGACGACTGGATGCAAAGAATGACAAAGTTAAATGTTGTAGTAATTCTAAGTACTGAAAACTTAAACCTAGCATTTGCTAGCAAGTTTACTCAATATTTAGATAAGCATGTCGATACGAGAATCCTGATGCCGAACATAAATGCAAACAGGTTATACATGAAAGCATTTTCTCTGTCGAAAGAGGAACTGAATGTCATTTTGCAAACACCAACACAGGAAGGTTTATTTTTGATAAAGCAATACAAAGGTTTAGTAACTTTAAATCTAGATTTGAAGAATATAAAAGAAATACATGTACTTTCAGCTAATAAAGAGACTATAAAGTATATGTATGAGGCGATGAAGGAAAGAGGCGAGAAAGTGAGTAAGTGGTTACCGGTGTTCTATGAAAAATGTAAAGCTTAATTTTTTATTGATATTCTCCTTGATATTTTGTCCTTCTTATCAAGGATATGCTGATTGTCCGTATTTTGTAAAGAGCAATACTGAACTTGAGGTTGCAGGAAATAAAACAGGAAAAGGTATTGCAAATTTTTTTAAAGGCAAGTGGAGCGATTTAGACTTTGACGAAAAATTATTGCAATTTATTAAAGTTACAGCAGTAAATAATCAGGGACCAGAAGGTTACTTCGATCCAAAGATTAAGGTCTGCGACTACGAAGGGAACGACAACTGTTATATATTATCCAGTGGAACATTCTGCCGCCAGATATATGGAACGCAGAGTACAGGAGCTGGAATTTCTGCAGCAGCTTTTATCGATTGGGAAGGAGATAAAACAAAAGCTGGAGGAGAAATTGCCCAAGGTCTTGGATGGGAATGGGCAGATGGTGTTACTGATGAAGAAAAAGTAAAATTTGCTAATGCCCCTAAAATATGTGCTTGCAGTCAGAAAGGGGCTTGTATGGACACTTTTTTTGGAGGTCTTTCTAGAATCTTTTCAGGGGAAAATATTTTCCGTCCAGGGAATATGGAAAATGTTTGCGATACCTGCTATCAAACCAAAGTACAATGTGTGCCTGTACCACTTGCACCTGGCCCACCTCCATTTTGTGAACAACTTGCGATGTCACCACCACAAGTTAGAATTGTTCCTATAACAAATGAAGAAAATGATTATTTCCATCCAAGAGTTGGAGTCATTATTGGTGAGCTGAAAGAAAGAAGAGAGCTACCTTTTCCACGCGTTATTTCAAGTAATAAAAACATTCAAAGTGCTACATACTCTATTCCAGATAAAGATACCCACCATCACTTTAAAACTTATAGAAAAAAAGGTCAGCTCTGCACTGAATATTATGGTACTGAGAGAGAAGAGTCCAAAAGAAAATTACAATTTCCTGCTCGCTGCTTCCCAGCGCCACCTGCTCCAAAGATTGAAGAAGTGAGCATACCAAAGCCTAATGAGGGTAAAGGCGAAAATACGCTAAAAGTAAAAATGAAGATGAGTGAGAACGTTTGTACTTATGACGCACGTGGAACTCATAGTAATGGCATCTGTACTTTTTATGTTAATAAAAATTCTCCTACATATGTTGGCCATCTACCTTTAAAAGTAGTAAAGCCAGCAATAGTGGCAAAAACAACTGATAGCAGTAACAGTAAAAGCGACATCGATAGCGTAATAGAAGGTATATTAAAAAATAATTCGCAATTTGAAGTTCTCAAAAAGTATGGATATGTTCCCGATATTGAAACAGAATGTAAAGAGCTTCAGAATGGTAAGTGCAAACTAGATGGCTCAGGATATCCAAAAGTAGAAATAAAATATAAAGAAAATTCTAAAAGTAAAATGCTCTGCCTTTCTGGGTGGCAACCAGAGCCAGAGGAGTTTGTTCTTAAAAAAGAAAGTAAGCTAATATCGCTAAAATCAATGGGGGCAAGATACAATAAATACAATACTGTTTATTCAAAGGAGTCTGATCAGCTTTATTATTTTCCCTGTAATGAAACAATTGAGGTTTTAGCAAAGCCACAAGATGCACTGAATGAAATAATATTTAATAAAAAAGGATATATTTCCATTCCTACTGAAAATAAGTCTAGAGATAACTGCATGGCAAAAGAGGATAAAGAGGTAGATACAAAACAAAATTGTGACAAATGCAAAATAGTATATGAGTTAACAGATGGAAAGTATGAAGAAAAAAACTGTAATCACGGTGATGATGGTTGCCTCTGCTTTGATAGAGCATGTAGTCGCTCAACACAGTATGTAGATAAGAATGATAAACTATTTTACTTAAGATATGAAGAAGTGGATTGCAAGGATAAGGATGGTAAAACAGTAAAAAACGAGAAAGGTGAAATACAAAAGTGCACACAATTAAAAAATCAACCGATTAAAGCAAATAGAACAGAAGTCTTTTTCGCTGATAAATTATGCAGGTTCGATTTAGACGGTTTAAAAAAGAGATTGCGTGAAATAATAGTAACACAATTGAAACATAAGAAGCAGATTATTGAAGACAGGAATCAAAAACTTTATGAGCTTGGAGATGGCTATACAGATGATCTGTCAATGTACGATTACGTTGAAATAGAAGCATGGGGAGGTGGTGAAGCCGGTCATATAAATAGTACAGCTCAGTCTACAGAAAATAGACCAGGAATGCCAGGTGATTACATTAAAGCTAAACTGAGAGTCAACCCTAGTTATCCATATATTAAAGTAAAAGTAACAGAAGGAGGTGGTGGACAAGAAAATGATAAATCTAACAAGGATGGGGGACCTACTTTAATAAAAATGTGCAGAGACCTTTCAGAAACAATTTGTAAAGATTTAATTACTGTTGCAGGTGGAGGTACATACAGAACCTATGGGGGAAAGAATTACAAAGATACAATAATTCATGAGCAAAATTTAAAGCTAGAAGAAGAAGTTGTAAAAGGAGATAAGTTAGACTCTAGAGAGGATAATGAAATAGCATACATAAGGAATGGTAAGATTGAGTATGAAAATGTACCAGAATGTAGTAAAAGCTACACTAATATAATATATGGTGCTGGCGGCTGCATCAACGAAAGCAGCAAAAATTATAGCAAGGGCGCTCCTGGTTATGTGAAAATTAAACCTATATTTGAGGAAATTAATGAAAAAAGAGTAAAAAAAATAGATGATGCTATTGAAAAAATGATACAAAATCCAGATGATATCACAGGTATTGATGATTCCTTAATAAATAAACTTGATCAAAAGATTATTGAGACAATTAAGAAAGAAATCGAAAACGAATTGTTAGGATAATAGTAAAAGGACCCTTGAAGGTTACAAATGGAGTAACAGTGAATTTACATCACTGAAAGTATCTGTTCAGATGCATGTCAAACCAGTGTTTCTTTTCTTGTATCTCAGTTCCCATAATGTCATCCCAGTGCGTGACACCCATTTCTTTCTAGTGCTTCCTTCCTTGTCATCACAGCTTCCATAATGTCATTCCAGTGCTTGACACTGGAATCCATGTAAATTTAACTGAACGCCAATGTCACAAACTAGTTTTCTCATCTATCTTATTTTGCTACTCTGCTGAACAGATACGTCAATTTTATCTACTGATGAGCTAGGTTTGTTGTTCTTCACATGTTGTGACAAAAGCTCCTTAACTCCTTTTTTCACAAGAAGTACTGAATTTGTATCCTTTTCAAGCATAAAAACTGTAGAGTTTTCAATTATCTCAGCTATTTGTAAAGGAGTATCTCCTGAATGGTTTTTAATATTAGCATCAGCTCCTTTTGCTAATAGTAATCTTGCTATTTCTTTGCGGCCTGTTATAGCTGCTATATGTAGAGGTGTATTGCCAATCTTATCGCCAATATTGACATTTATTCCTTCTATACTAAGTAATAACTCAACTATTTTCTTATGGCCATTCTTGATAGCTACACTTAAAGGATCTCTATCGACATTACAGCCATTGACCTTAGCACCATTATCAAGAAGCAACTTGACTACTGCTTCATGCCCATTCTGAGCAGCTAGATACAAGGGTGTGACATTATTTTTTTTATCTACCATGTTAACATCAGAATTTTTTGTGCTAATTAATAGTTCAACTATTTCAGCATGTCCGTTCTGAGAGGCTAAGTACAGAGCTGTTATACCAAATTCATTGTCTTTAGCATCAATCTCAATTTCTTGAGTATTAAGTAACACCTTTACAACTTCTACAAGTCCATTTTGAGCAGCAATATGTAGCAGCAATATGTAAAGGTGTCTTACCATCAGTACAGTCTTTTATATTGGGATCAGCTCCCGCTTTAATTAACTCCTCTACTATAGCTTTGCTTTTAGCTACAACAGCAAAGTGTAAAACTGTGCTGCCTTTAGTAGTTCTTGCATGAATATTAGCTTCTTTACTGATTAGTAACTTTACTACGTCTAAATGTCCTGAATAAACAGCAAAATGCAAAGCTGTAAATCCTTTTTTATCCTTGATATTGATATCAGTTTTTACATCAAGTAATAACCTAACTTCATTTATGTTACCATTATAAGCGGCTTGATGTAATAGAATATTTTCAACCGGGAGCGATTGAGTGCTGAACATATTTACCTCTATATAATAGTATGCCTAGTGGTATTACATCAAAACAAGGAACATTCAAGAAAAATTTTTGCATCTGGCAATCTATTTTCTCTATTCTAATATATACAAACTCTTTAAACCCACCTTGTAATTAGGATAAACTAGAGAGACACCAAGATCTTTTTTAATTTTAGTATTGCTTACTTTTTTTGACCCTAAATAAAAACCCCGTGCGTAATTTGGTACGGAAGAAATCTCAACTGGCTCTGGAGGGCTAATATTGAGAAGCTCGGCTGCATACGTGACCACTTCAGATTGCGTAGCAGGTAAATCATCTGCACAATTGTATATCTCATAAGGCTTTATATTTTGCATGGAAGAAAATAAAATATTCGATATATCTTCAACATGAACACGAGAAAAAATTTTTTTCACATTTCTTGCTTTGCCAAGCTGCAGGTCAATTAGCGCATTTCTACCAGGACCATATATCCCAGCCAAACGAAAAATATGTACAGGCAATTTGCTACTTAGCCACTTCTTTTCAGACTCAAGGCGCTTTTCTCCTCTAATTTCTATAGGCTTTGTTTCAGATTCCTCATTCACCCAATTACCACAGTGGTCACCATAAACATTAGTTGCAGACAGATAACCAAGCCATTTAATATTCTCCAGACAATGACCGTATCTCTCCATAACATCATCGCCGTCTGGAGGAATAGAAACTAAAACATGTGTTACGCTTTTAAGCAGATCTTGATCAACCTTTTCATAATCAAAAAGTTGTATATCTTTATTTCTTGATGTACCGTTAACTTTCCAGCCTAAATTTAGCAATTTTTTCGATAGAAATTTAGCTACATATCCGTAACCAAAGCAAAACAAGTGCATGGAAATTAATTTCCAAAATTCTTCTTGATAAACTCAACCCCTAACCTTATTCCTTCTTCATTAATAATATGGCCTAATCCATGAATTGGGTATCCTTGAGCGTTTACTCCATTTTCTTTCAGAGCTTTAACCGCTAAATCAAGGGAAGAAAAAGGTACCACATCATCAGCGTCACCATGAATAACACATATGCTGGGTTTTGATTTGATCTCCGGTGCAATTTTTGAAGGTGAAAGAAACCTACCAGAATATGCAACAACCGATGCACAAGACTGAAGCCGGGTAAGAGCCACATGTATTGCAAGCATTGCCCCTTGAGAAAATCCAACTAAAGAAAGCTGAGTATCTTTTAAATTAAGCTCCTTTAATTTTGTATCAATAAAATGATTTACAATTGATGCAGCATTTTTCACCCCATTATATAGTGCTTCTTCACTACGATCCTCTAAACTAAACCACTGATAACCATCACCTATTTCTCTTTCAAATGGAGCATTCGGTACCACAAAACATGAATCGGGTAAAAATTTGCTCATAACTTTAGCAAAGTGAGCGAAATTATCGCCACTTGAACCCCAACCATGAAAAAAAATAATCAAATTTTTCTTATTTCCATTTGGACAAATTTCTTGGCTTTTAAGTTCAATCATCTCTTCATCCCTTTATGTTTATATTTAACTCTATGGTAATACTAAATTTGAGGAACAAGACCTCACTACTGCTATAGCTCTTTGATATGAATAAATACTACTTAGCTTCAACTTTCTCTATCAATTTCTTGACCAAGCCTCTCAATCTTCTGCTGGAATCATCAAGCTCTTGAATTTGTGAAGGATCTTTTCCCATGAGCTCTTTGTGATTACTCTTTATGTAATCATACATTTCCTTCATCTGAGCAATCATCTTGTTGATATCCATACCACCCATATCAGGTATCATGCTAGGCATATTTCCTTCTAGCATACCGCCAGCCATAAGTTGCTGAGACATTTGCATGAATGGCTTTAAGGTCTGTTGAAGCAAATTAGGGTCGCTTGCCAATTTTTCTATTTGCTCTTTGCAAGTATCCATGTACTGCTTCATAAATTCATCATCTTGCACTTTATCTGTCATAATTACACCTATTTGAAACTAATATTATATATTGTTTTTAATTAAAAACAATACAAGAACAACTATATTAATACTTGATTAAATGACAAATTAACTATTTTAAAGGTTCACATACTCTCTTTAACCATTCCTTATCTTTTATGCTATTTTCTATATTTTTATAAACAAATTGGTGATAGCTATTTATCCATTTAACTTCATCTTCAGTAAGCATTTGTATATCTATTAGCTTTTTATCATAAGGAACAGAGGTCAATTGTTTAAAGCTTAAAAAGAAGTTTTCTCGCCTTTCAATATACATCAGATTCTCAATTCTTATTCCATACTTTCCTGGAATATAATAACCAGGCTCGTTAGAAAGTATCATGTCTGGAATGAGTTCTACTTTATTTCCTCTTGATATTGCTTGCGGTCCTTCGTGTACCGAAAGGTAACTCCCTACTCCATGTCCTGTACCGTGCATGTAATCCATTCCAAATTTCCATAAATGTATACGCGCTAATATGTCCAATTCCCCACCAGTGGTGCCAGGGAGAAAGACTGCACTTGCTATCGAAATGTGAGCTTTTAGTACTATTGTGTAATGAGCCCGTTGCTCATTAGTTGGATTGCCAACTGCTATAGTTCTTGTAATATCGGTTGTACCATCAAGGTACTGACCACCAGAATCGATCAAATATAGTCCATCTTTTTTAATAGCTTTATTTGTCTTATTGCTTGCACGATAATGAATGATTGCTCCATTCTCGTTGAATGCTGAAATTGTTGAAAAACTCGATTGCTTAAACAAATTCTGCTCTTTTCTGTATTCTAAAACTTTTTCTTCAGCTTCAAGCTCAGTAATTTCATTGTCAATATTGTTTTCAAGCCAATATAGAAAATTTGTAACTGCTACTCCATCTTTGATGTGCGCACTTATAGCTCCAGTTATTTCAGTTTGATTTTTTACTGCTTTGTGAAGCAAACAAGGATCCTCCCTCTCAATTATCTGCTTATTTTCTATTAGACCTTTTTCATTACCTATTGTCATCCTAGTGCTTGACACTGGAATCCATGCTTTTTTATTTCTGGTCAAGCACCGGAATGACATCAAAGCTGATTTTTCATTTAAATAATGGTTATACAAGGGATCTATTGCATTCATAACGCTCATTGGAGTTGTAGTTGGATCTATCATCACTGAATTTATCTTGCACAGAGAGCTTTCCAATTCACAAATATCAAAAATACTAACATGATTATCTAAATCCGCTTGTACGGTTGAATGTTCTTTATCTTGAATAAATAAATCAACATTGCCGTTTTTATACAATATAGCACGACCCAATATACAAGGAGTGTATTCAGCGCTTTTATTTCTTAAGTTTAATAACCACGAAATTGAATTTGGATCAGTCAGAAGCACTGCTTCAGCCTCTATGTTTTTAGCTACTCTTTCACATTTATCCTTACTACTCTCACCAGATACATGTGAGACTATTGTTTGTGCTTTATGACTACTATCTTTTTTAATTAAGTATGGTACTAGTTTACAAATGCCTTCATATTTTCTTATGTCCTTCATAGTAAAATATTGCGGATAGTAACCCAGTGAGGTAGTCAATGTTAAGTTTGCTTTTACCCATTTGTGTGGATCCTCTTCTTGTATATTATATACTCGAAAACTGCCCTGATCGAGCTGACTGCGAGCTTGTGTGATATAGCGTCCATCTGTAAAAAATGGGCACTTATTACTCTTTGTAACGATAAGTAGCCCATTTGTTCCCGTGAAGCCACATAACTCTGCTAACTCTTTTGAATATTCATTTAAATACTCGTCTTTAGTATGCAACATAAATGCATCAACATTTATTTCGTGCATAAAAGAGCGAAATTCTTCGATTTTTGACATGTTACGCAGAATTAGCAGCTATTTTTGTTTTCTTATTCCTAAGGTACACTAATATGCTAACTATTGCTGCTGGAGTAATGCCCTGTATTTGCTTTGCAATGCCAATTGTTGCTGGTTTTATTGATTGCAACTTCTCTATCACTTCAGTTGACAAGCCTTTAATCTGTGAGTAGTTGAAATTAGTTGGAATTTGAGTATTAACTTCCTCTTGTAGAAACTTCATATCTGCTTCTTGTCTTACTAAATAAGGCTTGTATTTTGCTTCAATTGCAACTGCTTCATATATTTCATTCTTGGCTATGCTATCAGTTATAGTGTTATTCCAGCACATGACGCTGGAATCTACATTTTTTTCAGTGTCAACTGCATCCATTCTATCATCATTCAAGTACTGGATCCCAGTGTCAGCTACTTGGATGACAGGAAGAGGTGCTTTGGTGTTATGCAAGTAGCTGACACTGGAACCCATGTTTAACTCTGGCCATATTTCTCGTAATTTATTCCAGTCAATATTTGGATAACCGAGCAAATCTAATGCTGTTTTTCTTATTCCATCATAAGATATTTTAATGCCATAGGACCTGAGCTGCTCAGGAGTAATTGTTAGGCTCTCTAATTTCTCCTCAAGTTGCTTAATGGATTTAAGTTTACCCTGCAAAACAGAGTATCTCTCATGCGACACAAGAGAGATGTCATAACCTTTTTGTGTCAATCTTCTATCTGCATTATCTGACCTGATTGCCAGTCTATATTCTGCACGCGAGGTGAATAATCTGTAAGGCTCAGCAATTCCCTTAGTGACCAAGTCGTTTATCATTACACCGATATATGAGTCTGTACGATGAAGAACAAAACTTTTGTGAGATAAAGAGAGTGCTGCATTGATTCCGGCAATAATTCCCTGCCCGGCTGCTTCTTCATATCCAGTGGTACCATTAATTTGACCAGCAAAATATAGTCCTTTAACTTTCTTAGTTTCGAGAGTATGAAATAGCTCTCGTGGATCGATATAATCGTATTCAACTGCATATCCAGGTCTTAATATTTCTGCATTTTCAAGCCCTTTTATACTCTTTATCATTTCATACTGCACTTCGATGGGTAATGAATTTGAAATTCCATTTGGATATATAGTGTTATCATCAATCCCTTCTGGTTCTAGAAATATTTGGTGATTATTTTTTTCTGCAAATTTTTTAACTTTAGTTTCAATTGATGGGCAGTATCTTGGTGCAATAACGTTATCTAAATATGAAGAAGCTGATCTGTGAAGATTCTCTCGAATTACTCTGTGTGTATGTTCATTAGTATGAGTAATAAAACATGAAACCTGAGGCTGGTTAATTTTCTCTATAAGATAAGAAAATGGTGTAGGTGGATTGTCACCCACTTGTTCTTGTAATACCGACCAGTTTATAGTGCCACGATCAAGCCTCGGTGGAGTTCCGGTACGTAATCTGCCCAGTTTAAAATCATACTTCTTTAGCGTGTTCGCAAGCTCTATTGCAGGTTTATCTCCCATTCTTCCAGAAGGAGTTGTTTGCTCTCCTATATGAATCACACCACGTAAAAAAGTCCCTGTAGTCAAAACAACTCTGCTTGTCAGTATACGTTCACCTGAGTCTGTTATTACAGCTTTTATATAAGATTCTCCATTGCTATCACTTTCGATAAGAAAATCGTCAACTGACTCTTCTTTTACTGTCAAGTTGTTATAATTTAGAATAATTTCCTGTATTGCTTTTTTGTATAATTTTCGGTCTGCCTGTGCACGTGGGCCCCATACCGCTGCGCCTCTGCTGCCATTTAAAATGACCGAGTGTATGCTTGCTCGGTCGATAGCTCTCCCCATTATTCCATCAAGGGCGTCTACTTCTCTAACTACAACACCCTTTGCAACTCCTCCAATTGCTGGATTACAAGACATCTCTCCTATAGTTGAAATTTTGTGAGTTATAAGTAGTGTGTTTGCACCAAGGCGAGCTGCAGCTGTAGCTGCTTCACACCCGGCATGACCGCCACCTACTACCACTACATCGTACTTATGCATCTTCTTGAGTAATTCCTACTCTATAATATTCCAACTATCAGTGATTGATGTCAAATTTTACAGATTACAACATTGCACACTAACTTAGCTCAAACTGCCGTCTCTCTCGCAGAAAAAACTTTTTCAACTTTGGGAAAGATGATACTTTTATTAACTTCTTCTTCCGGAAAGGTAATACATTCATCTACTTCTTCTTCCTGAGATATTTTGACATATGTAGAATCTGCAATCGAAATTGCACTTACTGCAGATTTAATTGCTGTTTCATCTACACAATGCACTAAAGATGTAGCTACATAAAACCCAATAATTGTTGATATTAGCCCTGTTGTTGCACTTACTAAGATAATCACTTTTACTACTGGATTAGGAAGAACAGCAATCACACTTGCATTAAGCACTGCCCCAATCATAGTACCTATAGGTATAGCCATACCCAAAAAAATTGCTATTTTTCCATGATATTCCTCAATAGAATCTTTTTTGCAAAACTTATATAGCAAACATCCTACGTGAAAAACCGCAATCAATGCTGGAGCTATACAACCAGCAATTCCACCTATGGCTAAAGGTGATGAAGTGTCAAAACTTAACCACGAAGCTAATACTCCTAGTGCTGACACTATACTATAAGCTAACAAACAAATATACATACAATCCCTCTCACTAATTAATAGGCATCATTTTTACTCTAAATCGCAAACTTCCCCTCCGCTATCTAAATACTAGAGCAACAAGAAATGCTAACGGCCGTGCAAAAATATCTAATGTTTATATTTATGTAAAGTGGAAATTTTTAGTGGGGCGAGCGACCAGGATTGAACTGGCGACATTCAGTACCACAAACTGACGCTCTACCAACTGAGCTACGCCCGCCAAGATATAAAATTTTTAACATACGAGCACAAATAGTCAATTGATTTATCTCCTTTTGCAGAGGGTTTTAAATATTTTCATTCATGCTTTTATCATTATACTCAATCGTATTGACACCGTGATATGTTTAAAAGTATTTTCACATTTAGTTTTTTTACAGCTATTTCAAGAATTTTAGGGCTAATAAGAGATGTATTGATTGCTACAGTTATTGGTGCAACTTCTCTTGCAGATATATTCTTTTCCTCGTTTCGCTTTGCTAATTTATTTCGATCGTTTTTTGCAGAGGGAGCATTTACTACCTCATTCATACCATTATACTCTGCAGAGTCATATGATAATAAAAAGGCATTTAATTTCGCAAGTAGTGTAATATCCATTACGTTTATTATTCTAGTAATTTTTTGCCTTATCACACAAACCTTCTTCCCTTACATGATCAAAATCTTCACTCCTGGATTTGACCAAAATAAATTTACCTTTACTGTAACTTTGTCGAAAATTATGATGCCCTACATAATCTTCGTGTCAATCGCATCACTTATTGGTGGAATGTTGCAAGTAAAACAGCATTTTGCTTCAACAGCTATTTCACCAATCATTTTGAACCTCTGTTTAATCATCAGTTTGTTTTTACCTTACATTGAAACACCGGCTCATAACCTTTCTATAGCTGTCCTGATTGGAGGGATTTTGCAGCTACTTTTAATAATATTTACTGCATACAAATTAAAGGCTTTCTTTTCTTTTAGTTTAGAATTAAGTAACGAAGTAAAATTATTTTTTAAACGTGTGATACCTGCAATTATCAACAATTGTGTAATACAAATAAGTGTATGGATTGACACAATCATGGCGAGTTTTATACCAAATGCAGTTTCTTATATATATTATGCCGATAGACTAAATCAACTACCGCAAGGAGTAATTGGCACTGCAATTGGTACAGTACTTCTTCCTCTGATTTCAAAACGAATAAATGATACTGAGAATATAGTCAAAATACAGAACAAGGCCCTTAATATAGGGTTAATATTAATTATGCCAATAACTGCTGCTTTTATCATTATTCCTGACATAATTTTACTTACGCTTTTTTCTTACGGCCGATTTGATTATTATGCAGTGCAGCAAACTGTTCCTACATTAGTAGCATTTTCTCTTTCTTTACCCGCATTTATTATAAATAAAGTATTGCTACCCACATTCTTTGCTAGGGGAAAGCTAAAAATACCAACTATGTTCTCATTAACGTGCCTTGGAATTAATGTAATACTAAATCTCATATTAATGAACAAATACCAACATATAGGAATTGCTATTGCTACTTCCATTTCCACTTGGATAAATTCTATTTTATTGATTAATTATTTAACAATAAATAAGATGTATAAGATTAGCCAAGCATTATTACTAAATATTGTAAAAATTCTCACTGCAACATTGGTTATGTCAATAGTTCTTTATCTCTCTAATTACTTATCAGCAGGGTTGTTTTTCGATAGAGGGCTAGCTCGTATTGTTTATTTAGTAACTTTAATAGCTTTGAGTGTTATTATTTATTCTAGCACTCTTTACCTAATTTTTAGAGGAAATTTGAATAATTTGAAATATGTATAAATTACACCCTTTGTATTGCTATATGTCATTTCAGCTACTATTCCAATATCCACTCCTTTCATCCCATAACCTATTCCTGTCATTCCAGCACCTATTCCTGTCATCTCAGTGCTTGACACTGGGATCCAGAAATTTTGTTGATTATATAATCTGGAAAACCTTATTTAAGTCACACTGGATCACAGTGTCACACACACAACTGTATGAGTGTTGTGGTTTGAGAGCAATTTCCACTGGGAACCCAGTGCTCATCAGACCAGCTTCTCATGTAAAAATGCTGTGTTTTAACATAAGAATAGCTACTTTTTTGCTAATTAACTTAATGTCTAATCAAATTTCCTGGATCCCAGACTGGGATGACAAGAAGAGAAGGGATGCTGGAATGAGAGGTCTATTATGAAACTTTCTTTATACGCCATATCATCAATCTTGTTTCTATTAATTCTCATGCACGTTGCTGCAACTTTTAAGGATTGGAGTGGCTACAGAGAATATATCGTAAAAGAGTTAGAGAAGACGTATGATGCAAAAGTACATGTTGGAGGAAAAATTGAAGTTTCGCTCATTACTCCAAAACTTACTATTCACAATGTATATGTACAATATAACAAAAACAAGGAACAAAAATTATCAGATTTAATTAGTGCAAAAAAAATTGAAATAAGGCCATCGTTGTTTTCATTTTCATTGCAACCAAAGTCAATCTCATTTTTGGGCATGAAAAGCAACAAAGAAAATTTACTTAATATTATAAATACGAAAGCCAATGATAATATAGTTGATATATTAATAAAGGACAGCCAAATAAGTTTTAACGCCGATACTATTAACATCAAGGAAGTTGCTATAAAAAAAAATAAGCAGTTTTTTGGTAAAGTACAGATTGGTGACAACAATTACGATTTTTCTGGAAAGGTTAATGTCACAAAAAATAATGTACACATTAGTGTTGATTCAAATTTTGCAAATTTGCTATTTAAAGGTAATAGAAATCAACAGGGTAATTTAACACTGACAATCAATAACAGTTCCGGTTCTGTGAGCAATTTAGCAAAAATCATTAATCTTAGCTTCCTTTCTTATATGATTCCCAGCGAAAATATTGAGATATCATCCAATATCAATCTCAATGAAAGCGAGTTTACGGCAACTGATTTAAAAATTGAGTCCAAAAGCATGCAAGGCACTGGTATAATACAAAATGATAGAAAAAGTGGTCATACTAATATCAATATTAGTTTTAGTAAAGTCGACCTAAAAAACGGCTCACACAAAACAACAGATATGAAGGGTCTTTTAGAATCTTTTAGAGAGGTTGTGCCAAAGAACCTGAGCTTGGATTTTAATATGGAAGCTTCAAATATTCAATATCAAAACAGGATATTGGACAAATTTCATGCTACGCTAAAATTTGCTAATGGCGAAATAAACGTTGATACTCTTCTTCAATTTCCTGGAACCAATAATATATCTCGCTTATCAGGAAGAGTTTCAAACAATGGCAACTTGTCTGAATTTAATGGTGATATATTGATAAAGGGTGAGTCGTTCATTTCACATATTTTACCTTCTATCAAGATGCAAGAAAGAGAGAAAAGTCAATTTACAGGAAGTTCTAAACTATATTTAGCACCTAGAATATTATCTCTTTCAGATATCAGATTGCTAAATAACAAAGAATCTTGGCAAGGATCAATTAAGGTAAATCACACAAAAAAACACAATATGATCGATAGTAAATTTAGCATACATAACATTAATATAGATAAATATGATTATTCATTATTCAGCAAAGTGCAATGGCTGAAAAATCTTAAATATGATGTAAATATAAGAACTAGTGTTAAAGATTCTACATTCAATGGCACAAAAATTGAAGATTTGGATTTTTCATTAAAAATACAAGAGAACAAGCTAGTTGCAGATAAAATAAAGTTATTCGGAGAAGATTTCGACATTACCGGTAGTGTAAAAATATTAGTGGATCAAAAATACACTAAGCCTTTATTAGACGTAAACCTTACAGGTAATAAATTTAATGGAAATATCTTTAAATTACCAAAACTATTAGAGGTAAAAAGAAACTCAAGAAATGAAATAAATCAAATTCAATGGTCAACAAAGCAGCTTAATTTTTTAGATGAGAAAGGAGATTTTGATGCAAACGTGCAAATCAAAACTACAGAATTTAAAATTGGGCAAAACGTCTTAAAAGATTTTAACTTGGATACAGTGATAAGAAACAACACTATCACTATCAAACAGATAAGTTACATACTAGAAAATGGACAAATGTTTTTTCAGGGTTATCTAAAAGCAGGCTCAATTCACACAAAATTTTCTATTGCAAATTTGGACACCAAGGAAGTTATAGGAGTTAATAACATAAATGGCAAGATAAGCTTAAGTGGTGAAATCAAAACTCAAGGAACAAGCTTTGATGATTGGGCTAGTAACTTATCAGGAAATGTAAACTTTCAAGCACAGAAAATAGAGTTTACAAATGTGGATTTTAATTCATTCATCACTAAGTTGTTAAGCAGTAAGAATAAACCTGAAATTTCCAAGCTTGCTTACGTTGATATATATAATGGCAGTACGCTTTTTGAAAATATTAATGGAAAAGTAAGTATTAACAGTGGTGTATGTTCAACCAGTTCACAGTTTAGTATCGATCAAGCATCAGGTTCTATCTCTTCTAATTTAATCTTATCTAATTTCTCCTTAACTTCTATATTCAGACTCTTTTTCATACTACCAAATCACAATAGTCCTCTTTATATCGAGGCACACTTAGATGGCCCTATTTGGTGCCCTAAGATGAGTTTTGATGTAGACCAAATCTACAACACCTTAGTTAGCAAGAAAAATAGTTAACTCATTTAGATGTAGGATTTAAGGGACCATCTGTCTTTAAGTTAGACCCTAGTAAAAGATGTTCTACTCTCACCAATGATAAAACTGATTGTTTGTACCTTCTCAATGCTTGCGTCGCTGCAGCTTGTGCTTGGACTCTCTGTCTCTCCAAGCAATAACTTTGTTATCTCTGTGTGGCCTTTGAGAACAGATAAATGTAAAATAGTGACACCAGAATTACTTGGTATACTAACATCTGCTCCTTTTTCAAGGAATAATTTTACCATATTTACGTGTCCTGCACGAACAGCATGATATAAAGGAGTATAACCGAAACGATCTCTTACATCAATAACAGCTCCATTTTCAAGCAATAATTTCATTTCTTCTAAGCAATTTTCGCAAGCAGCATAATGTAAAGGGGTAAAACCATAATTGTCCTTTGCATCAACAATTGCTCCATTTTCAAGCAATAATTTCATTTCCTCTAAGCGTTGTCCACAAGCAGTATAATGTAAAGGAGTGGAGCCATTAAGATCTACTACATTAACATTTGCCTTGCATCTCGATAACAATTCTATATGAGGAAGAGTAAATCGAGAATTACTTACTGAATTTCCTTGTTCTTGATACATAAAATACCCCCAGTCTATTACAGCTTAGTATAAATATCTACACTATATAAATATCAATTCAACTTATCACCACCGGGTAACGGTGGCAAGCCAAAAGCTTCTCTTTTTTCATTAAGTGTCATGAAGCTTGCGTTTTCCACGTATTTCCACATCTTTTGTCTTTTTTCCATTAGAATTTCTATCGCGTCTTTATCATATGACAAACATAAATCTTTGCCAAACTTGGGCACTAGCCAAGAATTTAAGTGACAAATAATATTTTCTAGCGTTGGTAAAATCGTCTGTTCCCAAAGGGAAAGACGTGCTTCGATCAAATTGCTATAAGTATTATCACCTGGTATGCCAAGCAACTGCGGCGGAACGCCAAAAGCTAGCGCAATATCACGAGCTGAGCTATGTTTTGACTCAATAAAATCCATATCCCTCGGTGATAAGCTCATTTCCTTCCACTCTAGGCCCCCTTCAAGCAATATAGGTCTTCCAGCATTGACAGGACCTGAGTAATGATCATTTATCTGTCCTTTTAAGCGTTGGTACTGCTCTTGACTTAAGTTTCCACCACTTCCATCCTTTTCTGATTTTACAACTATTGCACCACTTGGTCTTGCTCCATTTTGCAGCATTGCCTGATTCCAAGCACCAGCCTGATTATGCTGATCTATACTATATGCAGCTGCCTCAATTGGTGAAAGTCCATACCAATCATTCAAAGGGTTAAAGGTTTTAAGATGCAGTACTGTTGAACGCCCAGTCAATTTATCAACTTTAAAGTCATAACTGTTGTTATTTACGGTATAACGATAGACATAAGGAACGTTATTTCTTCCTGGAATAATTTCAACTCTATCAGGGCGCAGAAGATAAAGCTCTGTTGGTTTGTTCTGCAGCTCAATCATCAATATATAAGAATTGCCGTTAACTAACCGATAAGTTACAATCCCCTCAATAAATTCTGATTTTGATGTCATTGGATTAGGAGAATAAAGTAACTTCAGTAACGGATGTGCTTTTAGTTGTGATTTTCCCTGGTCAGTAAGCTGGAAGAGAGTAAAAGGTACCGAAGATGCAGCACTTGCGATCATATTAATTGCTCGAAAGGCAATGACATTTTTTATGTAGCCTTCCTCAGCAAAACTTGCATAATCGCGCCTACTCCAACTTGGTTCCATCATTAGTTGCAAAGCAGAGTATTCACTGCTTTTCTTTCTTTGAAAAATGTTAAAATTCATATGTGCCTCCTGAAAATTTTGTTAAAAATTTGAAATTGTAGTTGAATTATATCAATTAGTGTTACAAGAATGATGTCATCCCAGTGCTTGACACTGGGATCCAAGAATTTAATTGTAGATAGCGCACTTAACTAGTGAGCATAGCTGTTTTATACCAGAACGAACACCTTTGACTAGATTGTATGAAAAGCTGGATCCCAGTGTCAAGCACTGGGATGACAAGAGAAGGGCTCCAGGTTACGATAGTGCCATTCAAATAGCTCCATGTTTGTCATTCCAGTGCTTGACACTGGAATCCAGGAAAATAGAATCACACGCAAAGCTACTTATTTCAAAAACAGTATTTTAAACTAATTTTTCCTCGAACACAAAGCCAGCACGTGACAAAAAAAAGAAGAATGGATCCCAGTGTCAGCTACTCGGATGACAAATAGGGGCTACTTGGATAACACCGTCATAAAGAAATTAGCGTCATCCAAAGGAGGCATAAGCTGTTAACAAAGCTGAGGCTCTTTTTGAAATTCCTCAACTTTTGGATCGTTAATTTTGCTATCGCAGCTATTCGTTGCATAAAAATTAAGGTAATTGTTTGTAATTACTCCAACAAAGATGAACATTCCTGTTATCGCTGTAGCTACAGCAAAAGCTCTGCTTAAAGTTCCACTTGTAAATATCTCTGCTATTAACGCTGGAAAAAATAGACATAATGAAGGTTTGATTATGTAGCTATAAATCTTGTTAGCTCTGTCGAAATTTTTCCATGGTTCAGCAAGGTCTTTCAATGGTCCAACAAGGTTTCTTGCCATTTTAACTTGGGTCTCTAAGTTTTGCTTAAAGTAATCACTAAAACTAGTACTTGGAGAGTCATAAGAAGCAGTTCGCATAAGAAAAGAAGAACCCCCTATTATCTCTTTTTTGCCTTTAAATTCTCCTTTCATGTACTTAAAATTCCTAACATTCAATATGGATCCATCAATATACCTAAGGTTAAATTGCATGTTAGGATTTAATACATGATTTAAAGTGCTTGCCTTCCTATCTATTAAAGCTTCAAATTTTTCTTTATTCTGATCATAATAGTCAATAAAATCCTCTAACTCTTTTGATAGCTTTTCTAGATCTATTTTTATGCCATAGCTTCTCAATGTGGTCAGAAAGGTATAAAAGTTTTGTAAATAACTTTTGGTGCCACTAAAGATCAAATAAAATGATCTACCATGATCAATTTTTGCCCAGAGTTTTTCTTTTACTTTTTTACCCTTTGCATTTTCATACTCCTTTTCTATTACACCAAAATTTTCTGGGTTCACAATATCAGATTCTCCAAGTAATATTTGAGCAGCCAATATTTTCTCAAAACCTTTTGCATCTTGGTGGTTTTTGCCTTTTTCCTGAAGATCCATTAATGTTGTAAATTTGTTCAAAAACTTTGATCTCAAATGAAGTTGATCTTGATTTTTTTCTTGCTCAATATGCTCTTTAGATTGATCTTTGAAGATGTGTTTTCCTTTCACATATTTTTCACGTTCTTTTCCATCTCGTTCTAAGTCGTATTTCCCTGGCTTATAGTCTTTTCCATTTTGTGCATCGTATTTTACGAATCTTTTGCTTGGCAAATCGGCATTTGTCACCAATTCAACAATTGGAGCTCTGTCATACAAAAACAGCTTATATAAATCACCAGCAACATATTCCCTGATAAAATCAGCAATATTGAGGTCATCATAACATATTAAGATTGTTTATTACAAAATCTGGCAAATAAGGATTTTGCAATTTTGTAGCTTTTCTTGATCCTTTGTAAAAAGATTCTTTGAATTGTGCTAACTTAGACTGTTTTTTCTCTTCTGTAGTAAGCGTGTGGTTTAAAGCAGACTTAATCATGAAAGGTGCCTTATCACTTTCATTGTCGCTATACTCGTGCTCTGCTTGAAATCCTGAGCTGCAGCCTGCTTCTTTCTCTCCTACTTTCTTGAACTCACTAAGAGGTTGCAGTGTTCTATCGTGAAAATGTTTTTTCAGAATTTCTATATTCTCCTTTTTACTTTTCTTAGATTCTTTTTTTGCTGCTTCTAAAGCGTCTTTTTCCTTTTTAGTCAATTTTTCTACAAATTGATCCCATTGTTCTTGACTGAACTTACCTAATTCATTTTGACTTTCTTGTGTTGTACCTAACATAAAATTCTCCTATAAAATTAACTAAAATATTTTAATTTAATACAGATATTAATTATTTATTAATATATTACTGAATTCAGTAATATATGTCAAGTCTTTCATTATCACCGGACAGTGGCAAATGCTTCCCTTTTCTCGTTATAAAGTTTACACGACTTTTACTTTTGCGTGGAAAGCTCACCAATAACCTAAACTTGCTTGAAAGCCAAGGTGCTTATTGAGTAATATAAAGCTTAATAAAAGAAATTGAACATGACGGAATGGCTAATATATAACCAACTTGTTGATTATAACCATGCTATAAAATTCATGGAAGCAAAAATTCAACAAATTCACAATAATTTATCTGATGAGTTAGTATGGCTGCTCCAGCACCCTCCACTTTATACTGCAGGAATCGGTGCAACAGATGATGACATTATTGAAAAATTATTTCCTATATATAAAACAGGTAGGGGTGGTAAATATACATATCACGGACCAGGGCAGCGCATTATATACTTAATGCTAAACCTCAAAAAAAGAAACAAATGTGACATAAAACTATATATCAGAGACCTAAGTAATTGGATCATAAATGTTTTAAAATACTTTAATATACTTGGGGAATTTAAGGAAGATAGAATAGGCATTTGGGTGAACAACAACGGAGTAGAAGAAAAAATAGCAGCTTTTGGCATTCGCTTGAGAAAATGGGTAACTTATCATGGCATAGCACTTAATGTCTCTCCAAACTTTTCCCACTATAAGGGTATTATTCCTTGTGGACTAAAAGATTACGGCGTTACATCAATGGAAAAACTAGGAGTAAAAGTTTCTCTTTGCGAATTAGATGATATATTAAAGCAAGAGTTTCATAAGATATTTTAATGTATTCCTTTATTCTTTATTTTCTATGCCTTTTACTCACTAATCCTGCACACACAATCAATCAAGTTGATATTATTGCTCCTTCTTCGAAAGGAAAAGAATCAGATCTGCCTACTATAAGGGAATACGTAAAAACTTTGGATTTTAATCCCCATATTTCGGAGAAAATATACAGTAATGACAACCCATTTTATTCTAACTCTGATGAGTTTAGAGCGAATGATTTGGTTAATGCGCTCACTGATGATAGCAAAATAATTTGGTGTATCAGAGGAGGAGAAGGGGCTTCTCGATTAATTCCTTACCTAGAAAAGCTGCCCAATGATAAAAAAGAAAGAATTGCTCAAAACAAAAAAATTCTTATAGGCTATAGTGATATCACTGCTTTACATATTTATCTGCAAGTTAAATATGACTGGCAAACTCTTCACGGTACCATGTTGGAAATGATAGTAAATAACTCTGTTGCTGAAAGCTCTGTTGAAAAATTAAAAGAATTAATTCTTAACCAACACAACTCTATCAGAGTTGATAACCTAAAAATGATCGACAATGGCATTAGACTAAAAAATGGCAAATTAGAGTCTAAAATCATCGGTGGTAATATGACTTTGGTTGAAAATAGCATAGGAACTGCTTGGCAAATAAACGCAAAAAACAAAATTCTATTTTTAGAAGACATAAAAGTTTATCCATATTCAATTGAGCGCAGTCTAGATCACCTAAAACAAGCTCATATTTTTGATGGAGTAGATGCAGTAATCTTTGGAGACTTTATTAACTGTTATAATGATAATCTTGTCGAAATTGTAAAAGAAAGGTTTGCAAAAAGTGTCAACTTTCCAGTATTTACAATGAAAGGAGTAGGCCATGGACATATAAATAACCCTTTACCTTTCAACACTCACGCTACCATTAGCGTTCAAGACGAGAAGGAGTTTATGGATGTGCAACAGTTATACAAGTAGCTTTATCTAACACTTCTGCTCCTTGTAATCCAAATAGCCCTATATCACACTCCTGTCATCCCAGCACCTTTTCTTATCATTCGAGTAACCCCTTCAGTGTCATCCCAGTGCTTGACACTGGGATCTAGGAATTCTGATCATGTATCAAGACGTTGTCATTCAAGTAGTTGACCTGGAACCCATTATACTCCGTAAATTTAACTGGATTGTATATTAAATCAAAGCCGCAAGGCTATAATGAGCAAGGAGTGATACTGTCAATTGGATTGATAGAAATCGTAGGCATCTCAGTACACTCCTTGCTTTAAAAAATGGAGTACGAACGGTAG
>NODE_3_length_73885_cov_42.500339
AAGAGGGACGACTGTGAAAACTAATATTGATGAGCCGTGTGCGGGAAATCTGCAAGCACGGTTCTTTAGGGGGAGTTGTAGTAATAAAACTCAAACGAGAGGAGTAAAGCTACAGCTTCTACCAAACAAATGTATGAGTTGATAAAAAATTAGATTTCTTTTAAACATCTTTACGGTTTGTAGTAACTATCTGCGTAGCTGAATGGTAAAGGGAGGGGGGTAAACAAAGTAATCTAAAATATAGAGAAAATACAACGGTGCTTGATACATAGCTATTGCGATTTTATCCTCTTTTGTCATTTTAGTGCTAGAATGACATTCTGCTAGTGAAGTTTATTCTTTGATATATTAACTATAAATATAGAGAAGTCTTACTAAATAAAAAGGTAAAAGGAACCTCTGAATAGTGAAATTTTGACTCTATATTACTGTAAGTGGTGCTGTAATAATGTTCTAACAAGCGCGACTTGGCTGAGTATAGAAAAAATTTAAAAAACCGCTATAATTTTACGTAATCTACCAATAAACACCTAAGTTTTTACTGGATTTTGTGATTGATCCTACAGTCAAAAACAAATTTTGAGTCATAAATACTTTTAGTCCCATAATAAAATAGGGAGGTTTGTCAAGTAAAGTTCTTTATTTCATCAGATGCGCTGCCAAATTGTTATGCAAGCAAGTTTTTTAGTTTTCGTATATCCGAAGTAATTCTTGTGCATTGGCCTTGATTAGAGTCGGACATTCTCTATCATTTAATAATGAATGCAATATTTCAATTGCACCTTTAATGTCGTTACTGTGTATCTTTACTATAGCGATAGCTTCTTGGCTTGAATAAGGGTACACTGCATTTGATTCTAAATTACTAATTTTATCTTTATTTGTTTTTTCACCGCTGGAGTGAAGTAAGCTCATTACTTCTAAGTATTGTGCTAACTCACGCAAAACATCAGGAGCATCTTTATCATCTGCCAAATCATTATAAATAATAGATGCTGTGTCTGTTGGCATTGAATCTGAGATATGATTGAATGCGTGTTCAAAATTTGCTAAATATCCCCAATTTGAATCTATTTCTTCTAGCAGCGGCTTACTATCTTTTTTTAAGAATAATACTCCGTAAAATTTGTCACCTGCAGTTATAGATTGTTTTGTGTTATCAATGTTGCGCAATAAGTATAATGTGATGCCAACTAACGTTGGTGCGAGTGCAAGCAGAAAGATGTATTTTTTCATGTTAATATTCCAAATAGTTATATATTTATACATTAATGCTTTTGATTTGCAAAAACATATTGACATAGTGATTATATCATATGATAATGTTCTCAGAGTTGTTTGAATAGTTGGAGATTAGAATATTTCTAAAGTAGAAATAAAGACAGCAGTATTAAGCTAAATTATTTTTGTCGGATTTATCCGATGTACCCTCAATCTTTTATAGGTTGAGGTCTAAATTTGAGAGTTTGATCCTGGCTCAGAATGAACGCTGGCGGCAGGCCTAACACATGCAAGTCGAACGGAGTTATATTGTAGCTTGCTATGGTATAACTTAGTGGCAGACGGGTGAGTAATGTATAGGAATCTACCTAGTAGTACGGAATAATTGTTGGAAACGGCAACTAATACCGTATACGCCCTACGGGGGAAAAATTTATTGCTATTAGATGAGCCTATATTAGATTAGCTAGTTGGTGGAGTAATAGCCTACCAAGGCAATGATCTATAGCTGATCTGAGAGGATGATCAGCCACACTGGAACTGAGATACGGTCCAGACTCCTACGGGAGGCAGCAGTGGGGAATATTGGACAATGGGCGAAAGCCTGATCCAGCTATGTCGCATGAGTGAAGAAGGCCTTTGGGTTGTAAAGCTCTTTTAGTGAGGAAGATAATGACGGTACTCACAGAAGAAGTCCTGGCTAACTCCGTGCCAGCAGCCGCGGTAATACGGAGAGGGCTAGCGTTATTCGGAATTATTGGGCGTAAAGGGCGCGTAGGCTGATTAATAAGTTAAAAGTGAAATCCCGAGGCTTAACCTTGGAATTGCTTTTAAAACTATTAATCTAGAGATTGAAAGAGGATAGAGGAATTCCTGATGTAGAGGTAAAATTCGTAAATATTAGGAGGAACACCAGTGGCGAAGGCGTCTATCTGGTTCAAATCTGACGCTGAGGCGCGAAGGCGTGGGGAGCAAACAGGATTAGATACCCTGGTAGTCCACGCTGTAAACGATGAATGTTAAATATGGGAAGTTTACTTTCTGTATTACAGCTAACGCGTTAAGCATTCCGCCTGGGGACTACGGTCGCAAGATTAAAACTCAAAGGAATTGACGGGGACCCGCACAAGCGGTGGAGCATGTGGTTTAATTCGATGCAACGCGAAAAACCTTACCACTTCTTGACATGGAAATCATACCTATTCGAAGGGATAGGGTCGGTTTGGCCGGATTTTACACAAGTGTTGCATGGCTGTCGTCAGCTCGTGTCGTGAGATGTTGGGTTAAGTCCCGCAACGAGCGCAACCCTCATCCTTAGTTGCCATCAGGTAATGCTGGGTACTTTAAGGAAACTGCCAGTGATAAGCTGGAGGAAGGTGGGGATGATGTCAAGTCATCATGGCCTTTATGGAGTGGGCTACACACGTGCTACAATGGTGTCTACAATGGGTTGCAAGGTGCGTAAGCCTAAGCTAATCCCTAAAAGACATCTCAGTTCGGATTGTACTCTGCAACTCGAGTACATGAAGTTGGAATCGCTAGTAATCGTGGATCAGCATGCCACGGTGAATACGTTCTCGGGTCTTGTACACACTGCCCGTCACGCCATGGGAATTGGTTTCACTCGAAGCTAATGGCCTAACCGCAAGGAAGGAGTTATTTAAAGTGGGATCAGTGACTGGGGTGAAGTCGTAACAAGGTAGCAGTAGGGGAATCTGCAGCTGGATTACCTCCTTAGGCTTTGTACGTAATTCACCATTTTAAATAATAGTGTCATTATGTACTATACTGCTGTCTTTACTTCTACTTTATTTTTTAATTTCTTGATAACGAAATTTTATGAGTAATAGGCCTCTTTCCCCATATTTACAAATATATAAAGTACAAGTTACTAGTTTTTTTTCTATTATGCATAGATTGACTGGTATCTTGCTATTTCTTTTATTAATCATACTTTCTTGGTATTTTATATTATATGTTTACTCCCCTAAGTTAATTATAGTAAGGTGCTTAAATGCATTCTTGCTCACTCCTGTTGCTAAATTAGCTTATATCTTATGCTTTGTAAGCTTTATGTATCATTTTCTTAATGGTATTCGTCATTTATTGTGGGATGCTGGGCTTAATTTAGAAATTGCTAGTGTTTTAAAAAGTGCTATGTTACTAACAATAATGCTATTTCTTTCTACTATGGCTTTTTTATTTATATTTATATGAGTCAATCTGTAAATTCAGTACATCATTGGTGGATCCAGCGTATTTCTGCGGTGATTTTGTTATTTTTATTTCCTTGGTTTATTTACTCATTTTCTTGCACATTTTATGTTGATAGCCCTTTATCTTTTAATGAAAGATTATTTCAGGCTATTAATCATCCACTAGAGCTTTTGTTTTTTATTATACTGGTGTTTTGCATTTTTTGGCATGCAGTTCTTGGAATGCAGGTAGTGTGTGAAGATTATATAGACAGCGTACCTCTAAGGATTTTTACAATTACATGCATAAAATACTTATCAAGCATTACTTATATAGTCCTTGCTTTTACGACTTTTTTCTTTTATAGGCATATTTTCTTGTAAAATTGTTAGTTTTGTGTTAATATATTATTAGTTTACTAATTTTATTATTGAACTATAGCGATTTTGGTTTGACAACATGTTCGGAGTGTTAAAAAAAGCAGTAACAGATTTTACACTTAAAGCAAAAGGTTTATTTGCTTCATCTGAATCTCAAATTTATGTCAAGGATCTTAGAAAGGTAATGACATATACAGATGGAAGAAAATGCAAATATCCAAGGAATTACGATAAGATTGTAAAATCTGGGAAAGTTGTAGAAGTAGATAGTAATGGTAAGACATATAAACTTTTGTATGGCAAGAAAATTTTTGAATTAGCTCTTGTCAAGGAAACGGATGATAGATTCTATTTTACCATTGACTTTTTAGTTAATCGGGAAAAAAACAAGGATGTTAAGCATTATGATGGCTACTATAAACCATTTGAGTTTTCAAAAATCGATCTTGAAAAACATATTCCAATTTTTGAAGCTAAAAGAACTAATGATCCTAATGGTCGGTTTGAATTAACTCACTCTTCTGTGCTAATGAAAAAGGTAAAAAATGGAGAGGGTAAAGTTCAGGGAGTTGTTGATGAAAAGGGAAGAAATGGAGAATTACTATACACTAGTAATGATAAAAAATTAAGCACTAATTTTTCAGAAATTAGAGATCAAAATGGTAGTCTAGAGCTAGATAAAAGTCTTATATCTGTTCCTATTGTTTTTGCTGCGGGTTTAGCTAAGATTTGCGCTAAACTGCTAACCTTTATTCCTATGAAATTAGGGGAGAATTTGATAGGCAGACAAAATCCAATTGCAAAATCTTTTGGTTATCTTTTTTTCACTCCTGCAGTGGCAGTAAAAAATTTAGTGAATATGGGAGTTACCATACTTAAGGCTCCAATTTTATTGTTTGTAGCAAATGAGAAAAAGTATGGTGATGCTTATCTTACTATGTGGAAACACCAATTGAAAGAATGTTGGAAAGAAGTAAAAAGCGACTTTAATGTTGTTACAAATGGGGAAAGGCCAAAGCCGAAGCAGAAGGATCATAAGCCACTTAGCATAGCTGGTACATGGAAAGAGCTTAACGCTAGAAAATCAGATATTGAAAAAAACTTAGAGAAGGGGTTGAGCAAAAATAGTGAAAGTATAGATAAATCTAGAAAACCAGGTGTTGGAGAAAGCTTAAAGGAAAAGTTGCAAAACAAAGTTAATGAAGAAATAGCTGGGTTTAGAAATAAAAAGAGCGGCAATATTTATGTTGAGAAATTACAAAATGAGAGGAATTCACAGAAAGGGCAAGGCGCTACACACCCTCATTAGCCATTACTTTAAATTGATACTCACCCTCTATTTAATCATTTTACAACAAAAACTTGCGTGCATTTTGCCCTCAGTATAAGATATTAATTATTTAATTAAATTTCTTAACTATATGCGCCCTGTAATACTATGTGGTGGTAGTGGCAGCAGACTTTGGCCTCTATCTAAGCCAAAGCAATTTCAGAAAATATTTAGTCAGAATACTATGTTTCACAACACTTTGTTGAGGCTAAAAGGCGATTATATGCCACCCATCATTACCACAAATATACAATATGAGTCATTATTGATGCAGGAATTACATTCATTACAGGAATGTAAAGTAGTTTTTGAACCAGTTAAAATTGGGACAGCGGCAGCAACACTAATTGCTGTGCTTCTCTGCGATAGGAACGAGACAATCTTAGTTCCGCCTTCAGACCATTTTATAGGTGATTTGAATAGTTTTTATGTTTCTATTGAGAAAGCGTCTAAGCTAGCCTCTGAAACTGACTCTATAGTCACTTTTGGGGTAAAGCCTCATGAATTCAATTCTGAATACGGCTATATAAATGCAGTATATGGTCAGAAAGAAAAATGTCATATAGTAAAGATTTTACAGAAAAACCCGAGCGTAAGGTAAGTAACGATCATTATTGGAACTCTGGAATATTTGTGTTTAGAGCAAAATGCTATATAGATGAGATAAAAAAAATTGCTCCGATTCTCTATAATTTATGTTGTGAAAGTATGAAGCATTTTGTATCACGAGAGAGATTTCTGTATTTAGAACAGCAAAATTGTGCAGGAATGGGTGATACATCTATTGATCACCTAGTGATAGAAAAAGCAGAAAATATTGTAATGATAGAAGCCAATTTCGATTGGATGGATGTTGGCACTTGGGGTTCAGTTTTAGAGTTAAGTAAGAGGTTTAATAAGAATTTTGAGTCGTTTCAAGCTGTAACCAAAGGAAGAGAGCCAGTTTTGATGACAGAAAATGATGCAAAAAATTTACTAGGTAGAGTTTATAAACGGCCAAGTAAGAGCCTAATGTTGTTCATTAATAAAGTTAAGGAAGTAAAGCCAATAAGGAAAGAGATTAAGCCATGGGGATTTTATAGTGTAGTTTTAATGGGCAAGGATTTTCTTATAAAATACCTTTTTATAAATCCACTGAGCCGCACTTCTAAGCAATTTCACCACTATAGAGATGAGTACCATATAATACTATCAGGGGTTGGATGCGTGAGTTTAGATGACAAAACATATGCTATAACAAAAAATCATGTAGTAGAGATTCCAAGGAAGGTGTTTCATAAAATTGAGAATAAAAGTACAAGATTTCCTCTTGAGATAGTTGAGTTTCAGGTAGGAAAGTTTTTATCTGATAATGATATAGTAAGATTGGACGATATATATGGAAGGTCTTAATATAGAATATTGAATATATTCTATAAGCTTGCTAAATTTAGACAACCTAATTTGAGGTAAAGGAAAAATTACAGTTATATGAAGCATAAAAAGTATGATATTTAAATCTTAGTATAATGTCTATTGCCTTTGAATTTACTATGGCTATTCGCTATTTGCGAGCAAAGAATTCTAGATTTTGCTCTATAATGGCCTTGTTTTCTATTATTGGTATTGCTCTTGGAGTTGCAACGCTAATAGTAGTAATGTCTGTAATGAATGGGTTCAGAGCAAAGCTGCTCGACTCTGTACTTGGCATTAATGGTCATATTAATGTTTACTTTGATAGAAGCATAAATTCAGATTACCACGCAGTGTTAAAATCTATTGAGAAAATCCCAGGTGTATTAAAAGCTACTTCTATGACCAATGATCAAGTGATCGTTGCATCAAATGGTGGAATTGTGGGTAGCGTAGTCCGTGGTGTGTCAACTAAAGACTTACTTAATAATACTACCGTTAAGAATAATGTAATTATGGGTAACGTGGAAAAATTCGATGAAGGTATCATAATAGGGGCAAGATTAGCAGAAGCTTTGAATATTGATTATGGTGATAACATTATGCTTATATCAACTGAAGGATTTGACGCACTGTCTGGTGAAATACCAAAAATGAAAGAATATAAAGTTGTAGCAGTATTTGATATGGGTATGTTTGAGTACGACAATACCTTGATGTATATGCCCATGAAATCAGCTCAGGCTTTTTTTAATTATAAAGATAGTGTGAGAAATATAGAAGTGTTCATAGACGATATTGCTGCGGCTAATAAGCTAGCAAATGCTATAGTAGAAGAAACAGGAATGAAAGCTGAAAGTTGGCAATCTCAGCAAAGCCATTATGTTAATGCTTTAAAAACTGAAAGAAATGTGATGTTTTTAATTCTTACTTTGATTATAGTTGTGGCAGCATTCAATATTGTTTCAAGTTTGATGATGATAGTGCAAGAAAAGAAATCCGCAATTGCAATTATGCGTACGTTTGGTGCAACAAGTGGAAGCATTATGTGCATATTTTGTGCTTGTGGGCTATTAATTGGTTTTGCAGGAACTTGTCTTGGCTCTATTATAGGGGTTGTTTTTTCTCTCAATATTGAAAATATTAGAGTGTTTTTAGAAAACATTACCAACATCAAGCTGTTTGATCCCATGATATACTTTTTTTCAAGTTTGCCAGTGATATTAGTCTCTCAAGATGTAGTGAACATTTCTGCGCTTGCATTGTTCTTATCATTTTTAGCGACAATTCCTCCTGCATTGCAGGCAGCTGCGCAAGATCCAGCGGAGATATTACGTTATGAATGATACTCGAAAAAAATGCATAGGCTGGTTCTTAATTATATTGTTATTTGTTAGCCATATTGCAATAAATAACATAATATTTTTCAAAATAAATCAGCAAGAAAGTGAAAATAGTATAAATGGTTTAACGGAAAAGATAGATGAACTTAGAACGTTGCTTGAAGTGAATCAATCTAGGGTAGAGAAAAGGATATTTGACTTAAAGAGAAATCTGCACACTCAATGTGAGCAAGGTGATGGTAGTTTAAGGCATAAGAACCTCGCAAAGTTGCTGCTACTTGTGATTAAGATGAAGAATTCGTTATTGCGAGAAGCCAAGTTTGATGATCATATAAATTCAATAAAGCCTTTGATATCAGAGCTTGACGATCCAGAGATAGAAAATGCAGTAAATGAATTGGAAAATTTGAAAGAGGTAAATACTTTACGCGGGTTGAAATTGTCTTTTGAGAAGAACATGACTGTTATTAACTACAATAAAAGTAACTTGTTTAAAAAAATCATTTCAAGTTGGATAAAGATAGATGATCGTAGTGATCCACTCAGGTTAAAGCTTGCGGAAATTGAAGAATTAATAAGCGATAATGATTGGCAGAGCATAGCCACCGCAATAAGTGACTTAACATACCCAGAATTCAAACCATGGCTTAATAAATTGAATGATTTTATTGTAGCTTTCAAGAATACTTCAATAATATATCGTCACTTATTACAATACATCTCATGATTTATTTTATAATTTTTGCTTTTTCGTTTTTATTTGGCATATGGATCAAGGTAAGTGGTGAAGTAATAAAATTGGAATTAGGCAATTACACTATAAGTATTGATCTATATTTCGTTATTCTTGCTTGCGTAGTATTATTATTTTTATTGATTGCAGTTGCACGTTTTTGTTCTTCTATTTCATCAACATTTGCTAACATAAAAAATAGAAGAAGAAGTAGGGAAGAATTGCTTCTCTTTGAAGCTTTCTTTAGCTTAGACTTAGGTAATATAGAGAACACCAATAAGCTAATTAAAAATCTAAATGAAGAAAGTGATAAATTATCTTTAGTAAAGCTCTTTAATTCAGGTAAAACGGGAAATTACAGCTTTTTCAGCCATAATTTAACGAGTATTGCAAGTAAAAATCGCAACTTAGCTCTACTTCTGATAAATAAACTGATTATTCACCTAAAGCAAGAAAGGTTAGTCTTTCAAAAATTTATAGAATATTGCTCTAGTTCAATTAATGATAAAATTTTGTCTATTCCCTTTCAAATAGAGCATTGTATATTGCAAGAAGATTGGATAAATGCAATTTCAAAGTTAAAGGAAGCTATCAAATTCAATATTTTTCTTCCCTTTGATCGTAAAAAGATGTTAGCGGTTTTTTATTGCGCTTTAGCAAAGCAATACGAAAGTAAAGGAAGTTTTTACAAAGCTATAGATTATTTAGCTAAAGCACAAAGTTATTATGCAACTTTTCAGCCCGTCAATTATTTAAAGGCAGAATTATATATCAAGCTTGAAAAAATCAGAAAAGCTTCCACAGTATTAGAGGAAGAGTATAGAGTAAATCCTACTCCTCAATCAGCTAGAATGTATATCAAGTTAAATAATAAAGGCGCTGAAAGACTATATAACTTACGCCCTGATTATTATTTTAGTTATTGCTTGCTTGCTTTGTCTTCAATTAGCTTAGGGAAATATGATCTTGCAAGTCAGCATTTAGATATTGCTATGAAAAAAGCTAATTACATATCAATCTACCTTGTTATGGTACAACTCAAGATTATGTTGCAAGAGTATGATCAAGCAATTTATTGGTTAAACAGGATGGACTCAGAAGCTGTGCCTGATCCAGGTTGGAAATGTGCTGATTGTAATAAAGAGCTAAAGCAATGGGATTATAAGTGCTCAAGTTGCAATAGTCTTAATTGTATTTACCTTATATTATAAGACTCCATAAGGTGTGATACTTTTACATCGAGATTGCTTTAATATAATCTTTATCTCAAAACAGTAAATCTGTGAGTTTCTTAGTTAGGTTTGACTCCAATGTCAAAAAAACTTGTTTTTAGGCATTACCAGTTATATATTTTAATAAATTAGAATTATATACAAAATGAAGAGCTTAAAGGAATTATCCTTAAGAATTAAAAATATTAAGTCTGTGCAGAAAACCACGAAAATAATGCAAATGGTTTCTGCAGCAAAATTATTACAAAGCCAAAAGAAATTATCAAATTCAAAATTGCATATATCTAAGCTGCATAGCATTATTTCTTCACTAGCGCTATCAGCGGATCAAGAGTTACTAGCAAGAATTCTAAATATCAATAATGAAGATTCTTTCCTAGTATTTATTATTGCATCTGATCGTGGTTTATGTGGCAGCTTTAACTCCTCTGTTGTTAAATTCAGTCAGGAGCATATAAACAAATTAATTGCAAATGATAAGAAAGTAGACATTGTTTTTTTTGGTAAGAAAGCTTTTGAGACAGGCAAAAATAGATTTAATTCTAAAAATATCTTGAAGGTTGAAAATAGTAAGGGAATCACACTAAAGCGTGTGGAAGCCTTGGTTAGTGATATAGATCTAAGTAAATACAATAAAGTTAAGGTTTTTTACAGTAAATTCTATAATACCTTCATGCAAAAGCCAATATTAGAAACAATAAAACCATGGAGTAAAGACTCATTATTAATTGATAATTCTGTAGTTAGTTCTCTAACAGATTACAGCTATGAGTATGAACCACAAAATATTGAGTTTATTTTAAAATCTTTGACTCAAGATTATGTTACAGCTGCTCTTTATTCTGCTTTACTTGAAAGTGCAGCAAGTGAAAATAGTGCTAGGATGGTTGCTATGGAATCAGCAAACAGAAATACAAAAGAAATGCTAAATAAACTAGCATTACTTTATAATCGTTCTCGTCAAGCAGCAATTACAACTGATTTGATTGAAGTTATAGGTGGTGCAGAATCTTTATAGAAACTCAAGGAATGAAAAATGAATATATTAAATATTGCAGCAGATATCACTAAACTAATAAAAAAGCAGAATCAAGACGCAGAAGTTACAATATATGAAACTAATAAGACCTCGGTTTCTCAGCGTCTATCAAAAATTGAACAAATATCACAATCTAGAAACTTTACTGTCGGAATTAGAGCTATAGAAGGTAAGAACAAAGCTGCGTATATTTCCACAAACGATTTGAATAATCTTAGTAGTGCAGTGAGCCAAGTGGTGGAAATGGCAAAGAATGCCCAGGAAGATCCTTATATTAGTTTTGCTGTAGATGGCAGTAATTATATTTCTTCTGCAGATTTAAATATCTCAGATAATAATGTTGTAACAATTGATAAATTAAAAGAAATTGCTGAAGCTACAGAAAATTCAGCTCTTGCACATAAAAATATTATTAATTCCGAAGGAGCTTCATCTTCACATACTTCAGTAAATACAGTATTATCAACCGTTTCTGGTTTTGTTGGTTCATTTAGTAAGTCAACTTTTGTTAATCAGGTTTCTGTTGTTGCTGGAGAAAAGAGTGAAATGAAAATAGGCTATGATTACGATGTAGCATGCAACTTCAGTGATTTAAAAACACCGGAGTCAATAGGGAAAGAAGCGGCAAAAAGAGCAATAGATCAATTGGATTCATGTACAATCAGGACAGGCAAATTTCCGGTTGTTTTTGAAAAAAGAGCAGCAAAAGAGCTAGTAAAGAGCTTTGCTTCTGCCATAAATGGTAGCAATATTGTAAATAATAGCTCTTTTTTGAGAAATAGTTTAAATACTCAAATTTTTAATACTGAGATTAGCATTATTGATGATCCATTGTTACCAAGGGGTATAACATCAAGACCGTTTGACGGAGAAGGAATAATGAGCAGAAGAAATGAATTTGTAAAAAATGGAGTACTGCAAAATTGGATTTTAGATCTATATTCGGCTAGAAAATTAAACTTGGAAACGACCGCAAATGCAACTCGTGCAAGTAATGCTTCAATTATTCCTTCAGCTAGTAATTTCTATTTCAAAAATGGTAATAGATCATTTAAGGAATTAATTGAGGAAGTAAAAGAAGGAATATATGTAACTGATTTATTTGGTTTTGGTGTTAATTTAATCAATGGCGATTATAGTCAAGGTGCATGCGGATTTTTTATAGAAAATGGTAAAATAACGTATCCAATACACGAGATTACTGTTGCCGACAATTTGAAAAATATGTTTAGCAATTTAGTTGTTGCAAATGACCTAACTTTCTGTGGGCAGTTTAATTCACCAACGATTAAAGTTAGCGAAATGACAGTAGCAGGTTCACTTAGTGATTAAAAATTTTAGTTGCATTAAGTACAATAACTGTGTACTATTACTATGTAATGTTAAGAATAGACTATGGAGTATAGAAGTTTAGTTGCAATAACTAAGCTTAAAGCATTCTAAATCGTAATTTCAAAGTTTTTCAATCACATTAATAATATTAGTTAGTAGTTTAGGAGTTATCCATATGGAATTTGGTAATATAAAATGGTTTAATGTTGAAAAAGGCTATGGTTTCATCAAGCCAGAAGGTAAAGGTGAGGACGTTTTTGTACATGTTAGTACATTAGAACGTTCAGGGATAAGACCTGATGCACTTCGAGGAGAAGATAAAAAGAAAGGAATGAAAGGGGAAAGAGTAAGTTATGAGCTTAAAGAGGAGCGTGGTAGGAACGGAGAAGATAAAAAATCTGCAATAAATTTAAGATTAGAGGATTAGTCTATTATGAGGTTTTTAATAGAATTAATTAATATATTGTGAGTAATTTCCATGAAATGGGTCTTCCAGCTTCTCTTATACAAGCTTTAGATAAAAATAATCTTTTTGTCCCGACTCCAATTCAAATACAATCGATTCCTTTAGCTCTGCAAGGTAAAGATATTCTTGGGTCTGCTCAAACGGGCACTGGAAAGACTTTAGCATTTGCTATTCCATTGATTGCTAAATTGCTGAATGAGACTAACGCTGGCTCAGGTTTAGTCATCGTGCCAACCAGAGAGCTTGCGTGTCAGGTAACAAGTGAAATAAGAAAACTTCTATTTCAAAATTCTGCACTAAGAGTCGCTTTGTTGATTGGAGGTGAGCCTATTTTTAGGCAGCTAAATCAGCTTCAGAAAAAACCACAAATCATAATAGGTACTCCTGGTCGTATTATAGATCATATTGAGCGTAAAGCTTTGATTACTCGCAATGTCAGCACTCTTGTGCTTGATGAAACGGATCGTATGTTTGATATGGGCTTTGGAATTCAAATTGAAGGGATCATGAAATATCTGCCAAAAATACGTCAGACTCTTATGTTTTCTGCAACTCTTCCTAGTGATATAGTTAAACTTACTGAGAAGTACCTTAATCAGCCAGAGCGTGTTTCTGTTGATTGTCAGGCTACAACTTCTGCAAAAATTAAGCAAGAAATTGTTTATGCATCAGAATCAGAAAAATATGGAAAACTTGTTACACAATTATGTCAGCGCAAAGGATCGATCATTATTTTTGTCAAAACAAAGCGAGGAGCGGATCAGCTAGCTGATAAATTGCACAAAGATGACTATAGCGCTTTGGCAATTCATGGTGATTTAAGGCAGCACAAGCGTGAAAGAGTCATTAATTCTTTTCGTCGTGGCCGCAATCAAATCATGGTTGCAACAGATGTTGCTTCTCGCGGCCTTGATATTCCGCACATTCAACATGTTATCAATTATGATGTACCACAATCGCAAGCTGATTATGTTCATCGTATAGGTAGAACTGCACGTGCGGGAGCTGAAGGATTTGCATTATCTTTTGTTACACCTCAAGATAAGAGAAGACTGCCTGCACTAGCAGATAAAGAAGGAGAGCCAAATTTTGATTGTAGTATGCAATCTCAAAAACGTAACAGCAAAAAGATCCTTAAAAGGCCAAGTACGTTAAAGGCTAAATACGGTAGAAAAAAGATCAATGTATTTAAGAAGAAAAGCAGAGTACTAGAAAAAGCGTATTAATGTACTTAACTATTCTTCTATCCTTTAAAAGCTCCAGTAAGCTTGCTGCAAAGTGAAGTGATTGGAGGATGGTAGAAAGGATATGTAGCTAGCCCAAGTTAGATTTACCTACAATTTGATAATCTTAATTTTGCTGCTTATAACGTTTTGAGATTATCACAGCGGTATAATGTTAGGCTGTGTGGACTATAATCTGTAGCTTAATTCAATTTGGCTACAACGAGCTGCTAGATTTCAGTTTTTTTAATAATTGTGTGCTACTAATTATATATAAATTTACACTTTTAAAGAGAATAGATGATTTCTAAAAATTTAGAGGCAAGTTTAAATAGAGCGTTACAGATTGCTTCTGATTGTAAGCTTAAATATGCAAAAGTGGAACATTTGTTGCTAGCATTAACCAAAGATGTGGATGTAAATTATGTTTTATCAAGATGTAACATCAGAGCTGGTGAAATCATAAATATAGATAATATTATATTAAGGAATGATCATGGTAATAATACAAAAGGTTTTTTACAAGACAACTCCGAATTAACTGTCAATAAAGTTGAGCCTGATGTGCTATTTCAACGCATAATACATAAAGCCATGATACGAGCTCATCGTCTGGGAAGAAAAGAAATAAATGGAGCAAGTATTCTATTAGAGATTCTGTCTGAGCAAGATTTATACATTGAAGAGCTATTACGTAAACAGAATGCAAAGGATTCTAATTTGATTTATAACATATCCAATATAAAATATTCAGGTGATATAGAAGAATATGTAACTAATCGCAAGATAAAACTTGATAAGAATAACGATATCTCTACTGTAGCAAATAAAGGTGAATTATTAAAAGATGAAGAAGTTCTACAAAGTTATTGTAGAAATTTAAATGATTATGCAAGAAGCAAAAAAATAGATTATGTCATTGGTCGTGATTATGAATTAAATCGCACTATAGAAATCTTACTAAGACGCAGAAAAAATAACCCTTTATATGTCGGAGAACCAGGTGTTGGTAAAACAACAATAGTTGAAGGCTTGGTATTGAAAATTATTGAAGGTAGTGTTCCGAGTGCACTGAGATCCAGCATAATTTATGCTTTGGATTTAGGATCACTTCTTGCAGGAACACGCTATAGAGGTGACTTCGAAGAGAGAATAAAATCTATAATAAAAGTAATTGAGGCAAAACCTGGCGCTATTCTTTTCATTGATGAAATACACACTATTATTGGAGCAGGTTCAACAAGTGGCAGCTTTCTTGATGCTGGCAATCTGCTCAAACCTGCACTTGCAAGAGGTACGTTGCGTTGTATAGGTGCAACTACATATAGAGAATATAGCAATAGCTTTGAAAAGGATAAAGCATTAGCAAGGAGGTTTCAAAAAATTAATGTAAAAGAGTCTTCTATTAATGATACAGTAAAGATACTAGATGGTATAAAGCATTACTATGAAAGGTATCATGGAGTATATTACACGAAACATGCCATTAAATCTGCAGCTGAACTTTCACACAAGTATATTACTGGGCGAATATTACCTGATAAAGCAGTTGATGTTATAGATGAAGCAGGGGCATATTGTAAGTTACAAAAAAACAGGCGAAAAGTTATAAACAGTAGAGACATTAAGAGTACTATCGCTAGGATTACAAACGTACCTTGCGGGTTTGATGATATGCAAAGAGTAAAATCTTTGAAAGAAAATCTCAATAGGGCCATTTTTGGTCAAGAGCAAGCGATAGAGTTTCTCGTTAATTCTATTAAAATTGCTAAATCTGGTCTGAGAAGTTACAATAAACCCTTGGCAAAGTATCTTTTTGCAGGTCCAACTGGTGTAGGTAAGACTGAGCTTGCGAAGCAACTAGCACAAAATATGGGTATGAACCTTATTCGGTTTGATATGTCTGAGTATATGGAACCTCACACAATATCTAGAATGATTGGTTCCCCTCCTGGATATGTGGGTTACGACCAAGGTGGATTGCTTACAGAATCTGTATCTAATAATCAATATAGCGTAGTACTTCTTGATGAAATTGAGAAAGCTCATAGTGATATTTATAATATATTACTACAAGTCATGGATTATGGATGTGTTACAGACACTTACGGACGTAAGGTTAATTTTTCCAATACGATTTTAATTATGACAACCAATGCAGGGGCATTTGAACGTAACAAAAGTTCTATTGGCTTTGGGTATAAAAACTTTAACATCAGTGACAGCGAAAAAGCAATGGAACGGGTTTTTAGCCCTGAATTTCGTAATCGTCTTGATGCAGTCATTTCCTTTTCTGATTTGGATACGGATGTCATTTTGCACATTGTGGATAAATTTATTCAGGAGTTAAAAAAACAACTTGTGCAAAAGGGCATAAGCTGCTCAGTGGAAGAAGAAGTAAAGTCTTATCTTGCGCAAACAGGTTATAGTAAAGAAATGGGAGCGCGCCCAATAGAGAGGCTAATTGAAAAAGAGATAAAAAGTCATTTGGCTGAAGAAATACTGAATCGTCGATTAATTAAAGGAAAGAAATTAAGGATTTATATTGGTAAACACGGAATTGCTTTTGATATAGTTTAAATTCTTGCTTGAGTATTAAATTTGTAGTATAGTCACTATCTTTTAATGAGGCTATAGTGGCAAGTTTAACCAGAAATCAATATTACAGTAATCAAGATTTGCGGAATTTACTTTCAAGGTTGGGAATAAAAGCGGAAGAAGTAATAAGCCAGGAGTTTGATGATGTACTTAAGTTAGTTGAGCGGCGCTTTAGAAAAGTTTCATTAAAATGTCACCCTGATAAAGTAATAGGAGAGAAAGAAAAAAAAGTAGCTGAAGAAAAGTTTAAAAAACTTAGTGCAGATAAAGATAAGCTAGAGAAATATCTTAACGACTTAAAAGCAGCTGGCATATCTATAACATTACAGCGAGAAGTGCAGGAAAAACAAAGGAGAATCAATGAGATTCTATTGCGTAGAGAGAAAGCTGTGAATAGAGCATGTTTATTTTTTATATTAGCAAATGTGGTACTTGGTCCGTCGCCTCAAGTCAAATATTGCTTATCACAACTTGCTAACAGTGGCAAAGTGCAAAATATTGCTTATAAATTTTATGCATTCAGCATCGGAGTTTGGCCATGGTTATTTATTATATCCTTTTGTAGTATTATCTATGCAGCAAGTAAACAAAGAGGCTCACAAGAAGGAAATATGGATAGATTCAACCGAAGGTTTAATTTACTTATTGCTGCTGATAATTATGTGATATGTATTGCAGTAGCGTTTGCTGTGTGCAGTTTAGCATCGGAAATTGCACAAAATGGCTGGCCTGTTCAATATGGAATGGTGCTTATGGCTAATTTAGTATTAGATTTATTACTTATTGCTTTACTTAGAACTTTTACGAAAGCTTCTGAATTATATAGTGAGCACTGCATCCAGCGTTTATACGAAGAAGATGCAGAATTTAGCTACAAGGAAAAGTTTGCATGGTATGACTATAAATTAGTGCTTATGTCGCTCATTCTTCCTATTGTTAAAATGTATTTTGAAGATTTAATTCAAGAAAAACCACAACAGCACACCACCGATCCTAAAGTTACACCTTTAAATATAGGTGTAGGAGCAAGAGTATAAAAAGGTCTTTGCTTCAACTATAGTTTTTGCTACACTTTAAGTAAATTTGAAGATATTAATGAGTGAAGAAGTAAAACAAATCCTAAGTTATTACGAAAGTGAAAATCCTGGAGTAAAAGCAAATCTTGCTCGTATTCTTATGCATGGAAAACTTAGTGGAATTGGCAAGTTAGTAATTCTTCCTGTAGATCAAGGATTTGAGCATGGGCCAATAAAAAGTTTTGAAGTTAATCCTGATGCTTACGATCCGCATTATCATTTTCAGTTTGCAGTTGATTCGGGAGTAAGCGCATATGCTGCTCCGCTTGGTATGATCGAAGCTGGTGCTTCAACTTATGCTGGAATGCTACCACTTATTTTGAAGCTTAATAGTGCTAACTCCTTGCACTCGAAAAACTTAACTTCTGATCAAGCAATAACTGCTTCTGTAAAAGATGCGCTGCGTTTGGGTTGCGTAGCTGTTGGGTTTACTATATATCCTGGTTCTGCTAAGTGCTTCGATATGATGGAAGAAGCTCGCGAAATTATAGCTGAGGCTAAGTCTTGCGGCCTTGCCGTAGTGCTATGGTCTTATCCACGCGGTGAAGGAATTTCCAAAGAAGGCGAAACAGCAGTTGATGTTATTGCCTATGCTGCGCACATAGCAGCTTTACTTGGCGCTAATATAATCAAAGTAAAACTTCCAATTAACTATTTGGAAAGGGAGAAAATAGAAACAGAAAATATTGAGTCATTATCTAAAAGAATTGAATATGTTAAAAGATCTTGTTTTGCAGGGAAAAGAATAGTAGTTTTTTCTGGTGGCGAGTCGAAATCAGTGAATGACATATGCAATGAAGCGAAAGAAATTAAGCAAGGCGGTGGTAATGGTTCAATTATCGGGCGTAACACTTTTCAAAGAAAAAGAGAGGATGCTTTATCTATGCTAAAAGATATAATGGATATCTATGCATAAAAAACGGCTGGGTGGCAGAATGGCTTATGCGGAGGACTGCAAATCCTTTTATACCGGTTCAATTCCGGTCCCGGCCTCTTACTCCAATTAGATCGTTTTTTCTTCTGAAATTTTAACAAGAAGTGTGGCTTTTAATGAAATATTTAAAAAAATAAGATACTATATTCAAAATATAAGCAGTAAAATGCCAAAGAGATTAACAGAAGTTTTATTATTGATTGGTTTGCCCTTCTTGCTTACCAGTTGCACTTTTCACTATTTATTAAAGAGCTCGTATACTCATCTTGCACCAGAAAAGTACCCTTCATCCAACAAACAGCCGGTTTACGTCGGTACAGCTTACAGTGCACAGACTATATATAATGCGTTATTTAATGACTTTCTGTTAATAGGTAAGTCATCATTCACAGCCAAACATGGGCGTGCTAGTCAATATGTTAACTATGGAAGAGAAGTTGGAGCAGATGTGATAATCGTATCATTTCAAAATATGCAAAAGGATAAAGAGCATTTTAGCATCACAGAAAAACTATTATGGGACACAAGCTTAACAACATTTCATACAAGGACCATTATAAACTTTGATCAGGACGTACTCTTTCTAAAAAAGGTAGGTGATGCAAAAGCTCCATGGGAATATGTCAAAGGAGAGTTCAAGCTTCACGAAAAAGACGATACTGATCCATATCTAGGGAATTGGGTAGGGTATAGAATATGCAAGATTGCAATATCTTCTTCAGAAGATGAATACTTAGGATTTGTAAATGAAGATAATTGTAAAGAAAAATCTGGAATAAATAAGATGCTTGCTTGGAAAAATGGGGATGTAAGGTTGCGGATTAATAAACAATCAAAACAGGGATTTTATTTAAATCGAAATAAGATTCCTATACTAATAAAATCTCAAATTAACAAATTTGGCTACCTCGAATTAGTAGATAAAAATACTGATCAAGTTCTGGTTTCCCTTCAGAAAAATTAGTTTTTACTACTCATAGAAACTATATACTTACTATTTTGATAAACCTCAAGCTTTCTAAGTTATTCTTGTTGCATGGTAAAAAATAAACTAAAAATAAGCAAAGTGTTTTACAAAATGATATTACGTAATTTATTGTTTTTACTGCCGCCTGAAATCGCTCACTCCTTGGTAATAACGGCGTTAAAAAAGATGCCCTGTAGGAAACCTATAGAACTACCTAAGTCTTTAAATGTAAACTTTTTTGGTAATAAAATTAGGAGTCCTGTAGGTCTTGCTGCAGGTTTTGATAAAAATGCGGAAGTTGTAAAGCCGATGCTCTCATTTGGTTTTGGATTTATTGAGGCTGGTACTGTAACTAAACATCCCCAATATGGAAACAAAAAACCGAGAATTTTTCGATTAATTAAAGATGAAGGAATAATTAATAGATTGGGATTTAATAATAAAGGAGTAGACTATTTTCTTAAACAGATAAGTAAAACTAAACTTGGTGATTGTATTTTTGGTATAAATATAGGAAGAAACAGTACATCAAAGGACCAAATCAGCGATTATGTTGACTTAATAAAGATAGTATATGGAAAGAGCAATTATATAGTACTGAACATCTCATCCCCAAACACACCTAACTTGCGCGATTTGCACAATAAACAAGAATTATCCAAATTGTTGAAATCTATCACTCTAACCCGGAAATCAATCGATAGCTCTGAATCCATACCAATAATATTAAAAATTTCTCCAGATATAGATCAGCAAACAAAAGAAAATATCGCTGAGCTTACACTAGAATATAAAATTGACGGCTTAATAGTAAGCAACACTACGATAAGTCGAGATTCTTACTATAATGAGAGTGGTGGGTTGAGCGGCAGACCATTGTTTCAACTTTCAACCGAGTTATTGAGTGATATGTACAAGCTTACTAAGAGCAGGATTCTATTGATAGGATGTGGGGGAGTTTCAAGTGGTATTGACGCATATGAAAAAATAAAGGCAGGAGCCTCTTTAGTACAACTGTACACTGCTCTCGTATATCAGGGGCATCAAGTTGTGAACAAAATCAATCTGGAGCTTGCAGAATTGGTAAAAAGAGATGGATTTAGTAACATTACTGAAGCAGTGGGTTGTATACATTAATTTTGGAAGTTATTGATATTGTTTTAGTAAAGTAGAGCTAACTTTTTAGTGTAAAGGTATGATAGGGAGTGCTTTTCTTTTGAATGATGAACATGAAAGTTTTGAACGATATAATATCTAAAGTTATTAATTATAAATTTACAGATCATGCAATATTAGAAGAGGCATTAACCCATCCAAGCGTAAATAAAAGGAATAGCGAAGACCAGATCGTAAGCTACGAAAGGCTAGAGTTTTTGGGCGATAGTATTTTGAACATGGTTGTATCTGCTATGCTGTTTAAAATGTTTCCTGAAGAAAAAGAAGGAGCATTGGCAAAAAGAAAAACGGATCTAGTTTGTGGCAGTACCATTGCTAATGTTGCTAAAGAAATAGAGTTAGGTAACTTTATCATAATGAATAATAGTGAACGTTGCAACGGAGGGAAATGTAACTTAAAAAATTTAGAAAATTCGCTTGAGGCACTAATAGGTGCAATTTATATTGACGGTGGACTTGAGAGTGTTGAAAAATTTATTATCCAACATTGGGAAAAGCTAGCTAAAGACATCCTCGATCCTCCTCAAGATCCTAAAACTTCACTGCAAGAATGGACTCAGAGAAATAAATTACCTTTACCAAAGTATGAGCTTGTAAAACAAACTGGACCAGCACACAATCCTGAATTTACTATATCAGTTTGCATAGAGAGTTATGACAAAGTTTCTGCATGCGCTCCTAGTAAGAAAATTGCTGAACAAAAAGCTGCTGAGTTGATCCTAGAAAAAATTAAAAAAACGACTTAGTTTAATCAAAATAGCCGTTAGCATAAATTTAAAGTAAGCTAAGCTCTTTAGTTCAGCTTACATATTTTTTTATCTCAGCCAGAATCTTATCAGATTGACTTTCATCTGAATTTAAATCAGCTACAAAGTGTGTGACATATTTTCCTTCAGGGCCGATAAGGTATATTATTGAAGAATGGTTAATTTCCTCTTCTCCACCTACTTTGTTTGCATATACTTTATACTTTGCAACTACTTCATCTATTTTTTGTCTTTCACCAGTTAGCATTTGTATTCTATGGTCAAATTGCTGCTGAAATTCTTTAAGCCTTTCTACGTTATCGCGCTCAGGATCAACTGTGATAAAAAATGTTTGTATCTTATTGTCAGTTTTCTTATCTAACTTTGCAAGTGTTTCTGAAATTATTCCGAGGTTCATAGGGCAAATTCTTTTGCATGAGGAAAATCCGAAAAAAATCATCATATACTTATTTTTAAAATCACTACTGCGTACTGTTTGTCCGTCTTGATTAATCAAAGAAAAATCCCCACCTATTTTAATTTCTGTATTTTGTGAAACAAATATGCCTTGCTTGGTAAAATAACAATAACCTAAGAAGACAGCTGCTACTATTATTAATAAACCAGACAATAACCTTATGAATTTTACCATTAAAGCGTTTCCAATAAAATTAAATCATATCTTGATTAGCTGATTGATTCAACATATTCCTTCCAAAGTGGATTGTTAATTTTATCTAACAATTTCTTATGCTCATCAATTTCTTCGCTGCTTGGTGAATGTTCTCTGCGAGCTAAATTTCGCACTTTATGCTGAATAAACGTAGAGCTATTGTCCTGATCACATTTACTATTAAACAAAAAGGTTTGCAATCCTCCTGTAAGCTCAACGTAGACCTTTGCAAGCAATTGAGCATCAACTAATGCTCCGTGCAACTCTCTACCTTCCAGCGATATGTCAAAACGTTTACATAATGCATTTAAAGAAGCAGGTGATCCTACAAACTTTTTTCTTGCAAGCGGCAATGTATCTAGCACTCTATCTGAGGAAATTAACCCAGCATTTAACTTGCCTAACTCCATATTAAGGAACTTAACATCGAATTCAGCATTATGAATCACCAAAATGTCATTAGATATGAAGTCGAGAAATTCAAATGCAACATCTGAAAATAGTGGTTTATCCTCTAAAAACTCCTCACTAATACCATGAATCTTAAATGAGTGGTAAGGTACATCTCTTTCTGGATTAAGATATCGATGAAATGTTTTACCTGTTGGAACACGATTAATTAGTTCTACACATCCTATCTCGATAATTCGATGGCCAGATCCAGTATCAAGACCAGTAGTTTCAGTATCAAGTACTATTTCTCGCAACCTACTTTCCATCAGTGTAATTAATCTTATTTGTCATTTGTTGTTAAATTTTTATCAGTACTTGCCTTCTTATAGTTAATAGAAACAAGCATCCAAGTTGGGTCTGATGAATTAATATTTTTTTTGAATTGCCATACATCCTCAACTTTGTTAATAGTAGACATACTACCTGATATGACGTCCCCTTCATTATTCTTAACAAAGTTAATTTGCTCTGAAAGGAAATATACTGCAATAAATGCTACATTTTTCACTAACTTTATTTCTAAGATTTTTTGTGAAACGATAGAAACAATTATAGACTCATGTATCTCTTTACGATGTTTAATCTTATCCACAAAACTGTTATACAAGTCTTTGTCCAGAAGGGGTTTTAATTGAGGTAAATTTCCTTGGTTAAAATATTTTATTATTAATTCAAAAGCTATGCTTGAACCTTCTATAAAATTGGAAATAGAGAACTCTCTGTTTTTTTGTAATATTTGTTCATAAGTAGCTTCTATTGAACTTTTGTCATTGCTATAAGTATAATCTTCGATATTTTCTGCCACATCCTCTTTACTTTGACTTACATCCAATACACCTGTTAGCTTTTTTAGATTGAGACTGGCTGATCTTCCTAAAGAGTTATATAAGCGTGAAAAAATAAACGCCGCTAGTAAAGCATATATTACAAGCTCTATCATGGTAACTTGCTCCTTTTGATATATAAAGTATCTAAATATTATTAATTATTGATAAAAATATGTTTTTCATATTAACCTATAGTTAGGTTTACTATTCGTTTGTAAATGGATATATTATATAAGAAAGTATTAAACATCTCAACTTAATTAAAGGAGACTTAAGAAATGTTACAACATAAAATGAAAATTCATGGTCAATATGTCAAAGATTTTTCGTTTGAGAATCCAAATTCGCCATTCCTTTCTTCTAGTAAAGCTCCCGATATTAATGTAATGGTTAATATTAATTCAGCAAAATTAGAAGGAACAGAAAATAAAAAAGGAACAAGTGAAGAAAAGCCTTTTCATGAAATTACTTTGCATATAGAAGCCAAAGCAACGGTAAAAGATGAAGATGTAAAAGATGATATAGCTTTCATTTGCGAGGTAAAGTATTGCGGTATTTTTTCAATAGAAAACTTTACAGAGCTAAGTGAAGAAGAGGTGAGACAAGCTTTATTTATTGGTGGACCTACTTTTCTTTTCCCTTTTGCAAGAGAAATAATTGCAAGAACTACAAGTAGTGGTGGGTTTCCTCCACTTATGCTAGATCCTATAGATTTTGAAACTATGTATCAGCAGCAAAGTCAACAACAAAAAAGTAGCGCTAGTAATTCCAATCTTAACTAATACAGGATGAACAATTCTTTAAATGCAAAGACGACTTTAAATATTGATGGAAGGTTATATAACTACTTTAACCTAAGTAACGCTGGTAAATTCTTAGGAGTAAATTTAACCAAATTGCCTTGTTCACTCAAGGTATTGCTTGAAAATTTATTGCGCAACGAAGATGGAGTAAGCGTTAAATTAGATGACATAAAGATATTAGCAAATTGTGTCAAGAAACACATTAATCACGAAATTAGCTACAAGCCAGCAAGGGTTTTGATGCAGGATTTCACAGGAGTTCCTGCTGTCGTTGACTTAGCTTCAATGCGTAATTATGTGAAGAAAAACGGAGGTAACCCAAGTAAAATAAATCCATCTGTACCTGTTGATCTTGTGATCGATCACTCTGTTCAAGTAGATAGTTACGGAAGCACTTCTGCATTTGGTAAAAACGTTGCACTGGAAGTAAAAAGAAATTTGGAGAGATATCAATTCTTAAAATGGGGAGAGTCATCCTTCATAAATTTTAGAGTAGTGCCACCAGGTACTGGAATTTGCCACCAAGTGAATCTTGAATATTTAGCGCAAGTTGTATGTAATGATAGTGGAGTTCTATATCCAGATACCTTGGTCGGTACAGATAGTCACACTACTATGGTAAATGGTTTATCGGTTCTTGGTTGGGGTGTTGGTGGAATAGAAGCTGAGTCTGTGATGCTTGGTCAACCAATTAGTATGGTAATTCCAGAAGTAGTAGGATTTAAATTAATAGGAAGACTTTCAGAGGGAGTAACAGCAACTGATCTAGTGCTAACGATTACTAATATCCTGAGAACAAAAGGCGTTGTTGGCAGATTTGTGGAATTTCATGGTGATGGCTTAGATTGTTTATCTTTGGCAGATAGAGCAACCATAGCTAATATGGCTCCAGAGTATGGTGCAACTTGTGGATTCTTTCCAATTGATCAGAAGACACTAGATTATTTAAACTTAACCGGAAGGCCAAAAGAGTTGGTTAAATTGGTTGAAGTTTATGCAAAAGAACAAGGGCTGTGGCGTAGTAATGACGAATTGGCGTTCTTTGACACGCTGGAGCTTGATTTATCGAGCGTAGAGCCAGTAATAGCCGGTCCAAAAAGACCGCAAGATAAGGTTTGTCTTTCGCAAGTGGCAGAATCTTTTTCTAAATCATTTCCAGTTAATGAGTCAGAAGAAAGCGATAAACTCCAAGATGGGAGTGTAGTTATTGCAGCAATAACAAGCTGCACTAATACTTCAAACCCAAGTGTAATGATTGCTGCTGGACTTGTAGCGCGTAATGCAGTAACCCTTGGCTTAAAATCAAAGCCTTGGGTTAAAACTTCTCTTGCTCCAGGGTCACAAATTGTAACAGAATATTTAGAAAAGTCAGAGTTACAGGAAGATCTAAATGCTTTGGGTTTTAATTTGGTTGGGTATGGCTGTACAACTTGTATTGGAAACTCCGGTCCGCTTAATGAAGATATAGAAAGTGATATTAAGGATAAAAACTTGACTGTTGCAGCAGTTTTATCCGGTAATCGTAACTTTGAAGGAAGAATCCATCCTTTAGTCAAAGCGAATTACTTGGCATCTCCGCCACTTGTTGTTGTGTATGCACTTGCAGGTACTGTACAAATTGACCTGACAAAAGATCCTATATGCAAAGATAAGAATGGAAGTGATGTTTATCTCAAAGATATATGGCCAACAGATAGTGAAGTTGAGAGTTGTGTTAAAAGTGTTGTGACGCGTGAAATGTTCATACAAAAGTATAAGGATGTTTTTTCTGGTGATGAGTATTGGCAAAAGATAAAGTGTGAGAAAAGTGAAATCTATGATTGGGACGCGAAAAGCGCTTATATACAAAACCCTCCCTATTTTGATAATTTATCGACTAAGAACAATAAAAGCAACATAATTGATATAAAGAATGCGCAAATACTAGCGATGTTTGGCGATAGCGTCACTACCGACCATATTTCCCCTGCTGGAAATATTGCCTCAAATAGTCCTGCAGGCATATATTTAGAAGGTCTTGGAATTGAACCGCAAGATTTCAATTCATATGGATCTCGCCGCGGTAACCACAACGTAATGATGCGTGGAACCTTTGCTAATATCAGAATAAGAAATAAAATGGTGAGCGCTGAGGGTGGCTATACAAAACATATTCCTTCTCAAGAAACTATGTCAATTTTTGATGCAGCAATGCAATATAAAAGAGAAGCTGTTCCATTAGTTGTCATTGCAGGAAAAGAATATGGTACAGGTTCAAGTAGGGATTGGGCAGCAAAGGGTACTGCATTACTGGGAATTAAAGCTGTGATTGCAGAAAGTTTTGAACGCATACATAGGTCCAATTTGGTCGGTATGGGTGTTCTTCCACTTGCATTTCAGGATGGAGTAACGAGAAAGATATTTGATGGTAGTGAGATAGTGAGCATGAAAGGTGAAGTAGTACCAAATGGAAATCTAGAATGTATCATTAAAAGAAAGGATGATTCAGAGCAATCCATTCAACTCAAGTGCTGTGTACAAACTGCAACTGAGGTTAAGTACTTGATGAGTGGTGGAGTGTTGAGCTATATACTTGCGCAGTCCTTTTGAGCTATCACAGTCATTAACTAGGTTTTTTGAATCGATTCTGGCTCTTTATTTAAATAATAATTTATTCGATGCAAAGTTATGATATAATCTTACCTTACATATGATAAAGGGTGTTTTGTAGATAATTATGATCAGTTCTATACAAGAACCTAACGCATTGCGAAAACGATTGCAGGCATTTTATCGTGCTGATGAAAAAAGTCACGTACGTTATCTTGTAGAAAAATCAGAACTTTCGGCTGATTCAAAAAACATAGTTTACAATATTGCAAAACAAATTGTCGAAAAGATTAGAGGTAGTAAATTAGGCATTATAGATTCTTTTATACAACAGTACTCACTTTCTAACGACGAAGGAGTAGCGCTAATGTGTCTTGCTGAATCATTACTTAGAATACCAGACGATTACACAATAGATGAATTGATAAAAGATAAAATTGCCAACCAAGAATGGAATAAACACTTGAGGCGTTCCTCTTCATTGTTTGTTAATGCTTCTACATGGAGTTTAATTATAGGAAGCAGTATATTAAGAAACAATGAAGAGGATTCAAAATTCTATCACATAATTTCCAGGTTATTGAAAAATTTAGGAGAGCCAATAATCCGCAAAGCGGTGAAACAAGCAATATCCATTCTTGGCAAGCATTTTATTGTTGGAGAAACTATAGAAAAAGCATTGGAAAGTGTGAAATCAGATGACTACAGTAAGTATTTATGCTCTTTTGATATGCTTGGTGAATCTGCTTGCACAGTTGAGGATGCGGAAGAGTATTTTAATTTATACATGCATGCAATAAAAGCCATAGGTGAATCTGCTGACATAAATGATTGCTTTAAATCTCAGGGGGTTTCAATCAAATTGTCTTCACTGCACTCACGTTATGAATTTAGCCAATTTGGTAATATAGCTGAAGAGCTGAGAGCTAAGTTGCTGGAACTGTGTCATGAAGCGAAGAAATATAACATTTCACTTTGTATAGATGCAGAAGAATCAGAAAGACTTGAGATGTCATTAGTTTTATTTGAGCAATTGCGTCTTGATGATTCACTTTCTAAGTGGGAGGGGCTTGGCTTGGCTGTGCAAGCGTATCAAAAACGTGCTTTATCTGTTCTTGATTTTGTTGAAGATGTTGCCATTCGATCAAAGCATAAAATTATGGTGAGGCTTGTAAAAGGAGCATATTGGGACTCAGAAATCAAGCGCACACAAGAATTAGGGTTAATTGGTTATCCGGTGTTTACTAGAAAAAGCCACACAGATGTATGCTACCTTGCCTGTGCGCAGAAACTTTTAAGCAAAGAGAATCACTTTTATCCATGTTTTGGAACTCATAATGCTTATACTTTTGCTACTATAATAGAGCTTGCCGATAAAAATCATCCTGGATTTGAGTTTCAGTGCTTACATGGAATGGGTAAAAGTTTGTATGATTATGCAAATTCAGAACTTGCAACAAGCATCAATTGTCGTATATATGTACCAGTTGGTAAACATAGTGATTTATTGCCATACCTTATTAGGCGCCTTCTTGAAAGTGGAGCTAATAGCTCGTTTGTCAATCAAGTAAATGATTCTGACATTAAAATTGAAGAATTAGTCTCAGATCCATTAGAGAAAGTAAAAAGCTTAGAATATGAGCCTCATCCAAGCATTCCGTTGCCACGAGATATTTTTGGAGAGGAAAGAAAAAACTCCTTGGGAATGGATATTAGCGATTCAATTGCAGTTTCACAATTTGCAAATGATGTAAGGGAATTTAGTGAAAAGAAATGGCAAGTTGGCCCAATAATTGATGGAGAGTCGTTTCTTGACAGTGCGGAATTTACCGAAGTAGTGAATCCTGCACATTTGGAAAATGTAATTGGAGAAGTGTCAAGTGCAACAAGTGCTCAGGCTTTAAATGCTCTTGAAATAGCACATAGTGCTTTTACTAAGTGGCAGAATGTTTCAGCAGGAGAGCGCGCTAAATGCCTTGAAAAAGCTGCAGATTTGCTTGAGGAAAGGATGAAAGAGTTAATTTATATTCTGATTGTAGAAGCAGGAAAAATTTTATCCGATGCAATAGCAGAAGTAAGAGAGGCAATCGACTTTTTGCGCTATTATGCAATGATAGCAAAAAATGAACTGAATGACTGGAAAAAATTGCCAGGTCCAACAGGTGAAGATAACTACATCTTTTTTGAAGGCAGAGGAGTTTTCTTATGCATATCACCGTGGAATTTTCCACTCGCTATCTTCATTGGACAGGTTTCAGCTGCACTTGCAGCAGGTAATGCAGTGCTGGCAAAACCGGCAGAGCAAACGCCTATTATTGCCTATGAAGCCGTTAAGATACTACACGAAGCTGGAATACCAAGAAATGTGCTACACCTTATTCCAGGGGATGGTTGGTATCTAGGTAAAACATTAGTACCAGATAATAGAATTTCCGGTGTAGCTTTTACTGGTTCAACACAAACTGCTCAAATAATTAATCGAATGCTTGCTAGCAGAGATGGTCCTATTGTGCCACTTATCGCTGAGACTGGTGGATTAAATGCTATGATTGTTGATAGTTCTGCTCTTTTAGAGCAGGTAACTAAGGATGTTTTAATTTCTGCATTTCGCAGTGGCGGTCAACGTTGTTCTGCTCTCAGAGTGCTATTTATTCAAGAAGATATAGCAGAAAAACAGATAAAAATGATATGCAATGCAGTTCAAGAACTAAAGATAGGTGACCCAATACAACTGAGTACAGATATTGGTCCAATAATTGACAAAGCATCTATTGATATGCTCACTAAACATACGAAGAAAATCTCAAGAGATGAAGATTCAAATCTTTTGTCCAAGGTACCCATGGATACAAATTCTTATAATGGTTATTTCTTTCCTCCATACATTTATGAGATACGAAAAATTTCACAACTAAAGCAAGAAGTGTTTGGGCCTATTTTACATATCATACGTTTTAATAAGTCACAGTTAAATGAAGTTATAAGTGATATAAACAATACAGGATATGGACTTACGTTTTCTTTGCAAAGTCGCGTACAAAGTCAGATCGATTTAATAAGCAAGAAAATATCAGTTGGAAATGTATACATCAATTGCAATCAAATAGGTGCAGCAGTTGGAATACAACCATTTGGCGGTAGAGGACTGTCAGGTACCGGACCAAAAGCTGGTGGTCCTAATTATCTGCAACGTTTTTCTATAGAAAAGGTTGTAAGTGTCAACACTACAGCATGTGGCGGTAACATTACGCTTGCGTGTTTGGATTGATTTGCAATTTCTAAATTGGAAGTCCGTGCAGTTGTGTATGCAGTACTAAAACCTAAAACTCATACACTGAAAGGATAGTTGTGATTCTAAGGAGTCTTCAAAGAAAGTCTTGTCTTTAATAAAAGAAAAAGGTTGCTATAATTCTGATAAAAGCACTATAAACAAAATGAATGTAAAAAATATCTTATTAGCGTTTTTAGTACAATTTATATTCGATTTGTCATTATTTGCGGCTGATCCTATTTTGCTTAATTGTATTGAAACTCCAGGGATTTATGATCTTGAAACAAGGCCAAAAAGCTTTAACTCTTCAAATAATTTAAGAAGAAAACCTGGCTCTCCAAATAATGCAGCAGGAGAATTAATAAATGTAGTGGGTAGAGTTACTGATGTAAATTGCTTACCGATACAAAATGCTGTGGTTTCTATATGGCACGCAGACTCACTTGGCATGAGCTATTATGATGAAAATGTGGAGCTTGATCCAAATTTTGCTGGATCAGGAAGATTTGTAGTAAATAACTTTGGCTATTATAATTTTATTACAATAGTACCAGGTAAAATTGGTGATAGGGCTCCACACATCAACTTTTTGGTCCAACATCCAGATTTTCCAGAATTCACAACACAAATGTTTTTTGCTGATCATAATTGCGATAACTGTGATGATCTTCTTCTTGGTAATCTTATTGAGAGTGGACTTGCAAGCCTTCTGATAGCACCATTTACTTATAATGATCGTGCCATTAAGACCTACACATTTAATATCACCTTGGGTGGGTATAACAAATTTTCTGATAAAAGATAAAACCCTTGCATATCAGGGGAGTTCATATTAGTCTTAAGCGCTGTTGTACTTAAAATGTATATGAAAAACATCTTACTAATGTTTTTACTATGTTTTATGTGCAGCTTACAATTATTTGCAACGGAGATGTCAACGATGAAGATAACAATTTCTAAAGCTTTACCTGATTTTGAAACGCTAGTAGTGGGTTTATTTGAAAATGATGAATTTATAAGTAACGTTAAGGCTTTACAAGATAAGCAAATTATAGAGAGCATCAAAAGATTTAGTGATTTCAATGGAGGTTTTGGTGAATTTTTCTCCATTACTTCATCAGAGGGAAAGAATGTTATAGTTGCCGGGCTTGGCAAGAGAGATGAATGGGATGAAAACAAAGAATTAAATATTGGCGGAAAAATATATTACGAACTAAGCAGATTAAAGATCAAGCAAGCGGCAATTTCAATCGAAGGCAATGCAGCAAATGTTGCATACGGTGCATTTTTGCGTAGTTTTAAGTTTAATAAGTATAAAACTAAAAAGGATGAAAAAATTACAGAAGTAGAGGAAATTACATTATTAGTAAAAGATGAACAGTTAAGTAGCATTGAAAAATCATTTGAGCGTTTAAAACACGAAGGTGAAGGTATCTTTCTTGCACGTGCTTTTACTACTGAGCCACCTAATATTTTATATCCAGAGTCTTACGCTAATCGTATAAAAGCTGAACTTACTAAACTTGGTCTTGAGGTTGAAGTGCTTGATAAAAAGCAAATGGAAGAGAAAAAAATGGGAGCCCTGCTTGGAGTAGCACAAGGAAGTAGTAAAGAGCCAAAGTTAGTGGTGATAAAATGGAATGGGGCTTCTCAAGAACAAAAACCAATAGCTTTTATAGGCAAGGGTATAACGTTTGACACTGGTGGAGTGTCACTTAAACCCTCACGCGGTATGGAGTCAATGAAATATGACATGGCAGGTTCTGCTACTGTAGTTGGAGTGATGAGTACTCTAGCTGGGCGAAAAGCAAAAGTAAATGCAATTGGTGTGGTTGTACTTGCAGAAAATGCAGTGGATGGTAATGCTCAAAGACCGAGCGATGTAGTCACTTCAATGTCTGGACAAACAATAGAAATATTAAATACCGATGCAGAGGGAAGACTAATACTTGCGGATGCTTTATGGTATACACAAGATAGATTTGCACCGAAATTTATGATCGACCTTGCAACTTTAACTGGTGCTATAGTGGTTGCACTGGGAAATAATGAATATGCTGGTCTTTTTTCAAATAACGATGAATTAGCGAATCATCTGATTGATGCAGGAAATGAAGTAAATGAGAAATTATGGCGCTTGCCTATGAATGAAACTTATAACAAAATTATTGATTCGCCGATTGCTGATGTGCAAAATATAGCTCCTGCAGGTTCTGGTGGAGATAGTATAATGGCTGCACAGTTTCTACAGCGTTTTGTAAACGACACTTGTTGGGCACATTTAGACATTGCAGGCACTGCTTGGCACGAAAAAGGCACTGATATTTCTCCAAGAGGGGCAGTAGGTTTCGGTGTAAGGTTGCTAAATAAGTTGGTTGAGAAGTACTATGAGATTAATAATTAAGGATCTTTGTATTGAGTTTATAGCTTAATTTACAGCTACATGAATGTCTATTTATAAGACGTAGAAAATGATATCATCAAAGTAAATTACATTTTCTTTTTTGGGGATTCTAAAGTTACACACTTGAGCAGCATCAAGAGAAAGTATTTTGTTCAAATGATGATTGTAATGATGGAGTATTAAAACTTTAAAGCTATTTGGTATTGACGGTATATACTTAAGTGTTAGAATAAAACAGGAAGTTTTTAGGAGTTTATATGGCAGCAGGCGGAAAAGCGAAAACAGCTAGTAAAAATAACCCTACTCAGCGTAAGAAAGCAGAACAAAAAATGTATAAGGATAAACCGGTAAAGCCGGTTAGATATATAGACCGTGATTCACGTATGAACTATATGTCTGCTCAATACGATAACGGCAATCTAGTTGAAGATGAGGTAAGCGGCAATCCTATAAAGTGGGAAGCTGTATAGTAGTTGTGGTTAAAGTTACTATTAATTCTAAGGAATGTGAAGTAGAGCATGGGCTCACTATAATTCAAGCTTGTGAAGTTGTGGGCGTTGAAGTTCCGCGGTTTTGTTATCATGAGCGTTTAGCAATTGCTGGTAACTGCAGAATGTGTTTGGTTGAAGTTGAGGGTGGCCCTCCAAAACCAGCAGCTTCTTGTGCAATGCCAGTTGCAGAGGGTATGGTTATTCACACGGATACTCCCAAGGTAAAAAAGGCGCGTGAAGGTGTGCTTGAGTTTTTGCTAATAAACCACCCGCTTGATTGCCCAATTTGTGATCAAGGTGGTGAATGCGATTTGCAAGATATCACGATGGCTTATGGTAAAGAAATCAGCAGACTTGATGAATATAAGAGGGCTGTGCCAAAAAAACATTTTGGTCCGCTGATTGAAACTGCAATGAACAGGTGTATTCATTGCACTCGGTGTGTTAGATTTTTGTCTGATGTTGCAGGTACAAATGAACTTGGAGGAATTGGAAGGGGAGAAAATATAGAGATTAGTACTTACATAAAAAGGCATATTAGCTCTGAATTATCTGGGAATATTATAGATCTCTGCCCTGTGGGAGCCTTAACTTCAAAGCCTTACTCTTTTACAGCGCGCCCATGGGAGCTATCACATTGCGAAACTATAGATGTGCTGGATGCTGTAGGAAGCAGTATTAGAGTTGATTATCGTGGTCCTGAAGTTATGCGAATATTGCCAAGACTTAATGAAGAAGTGAATGAGGAATGGATATCAGACAAAACTCGTTTTGCTTACGATGGACTCAAAGTACAACGCCTCGATCGACCTTATATAAAAAAAGAGGGCAAATTAGTCTCAGTTGACTGGAATGAAGTATTGACTTTTGCTGCAAAAAAAATAAAAAGTACGAAACCAAACAAAATAGCTGCAATTGCAGGTGATTTAGCAGATTGTGAATCTATGCTTCTGCTGAAGGAAGTGATGCATAAGCTTGGTTCAGCAAATATAGACTGCAGACAGGATGGAGCAAAACTGATACCAAGTAATCGTGGATCTTATGTGTTCAATACCACTATCGAGGGCATAGAGAATGCAGATTTGTGTCTGCTTATAAATACAAATCCCAAAGTAGAGGCACCAATTATTAACGCACGCATAAGAAAAAGATATTTACAAGGCAATTTTCTTATTGCAAGCATTGGCCCTGACATTGAGTATTTATACCATGTTGAGAAGCTAGGTGACAATCCTGATATCTTAAATGAAATAGCAAAAGGGAATCACAAATTTTGTAAGCTGCTGAGCGCTGCTTCAAATCCTATGTTTATCATCGGTCAAGATGCATTGACAAGAGACGATTCTGAATCAATTTTAGCTCTATCTAGTACAATTGCAGAAAAATTCAACATGGTCAGAGATGATTGGAATGGCTTTAATGTGCTACATAAAACTGCAGCAAGAGTTGGTGGACTCGATATTGGATTTGTTCCTAAAAAAGATGGAAAAGATATTAACCAAATACTAAAGCAGGCAGAAAGTGGCGAGATAGAAGTTGTTTATCTTCTTGGTGCAGATGAAATTGATATATCAAAGTTAGAAAATACGTTTGTAATTTACCAAGGTCACCATGGTGATAGGGGGGCACATATAGCAGATGTCATTCTACCTGGAGCTGCATACACAGAGAAATATGCAACTTATGTAAATACTGAAGGTCGAGCACAGAGAACAAATTTAGCTGTTTTTCCTCCTGGTGAAGCAAAGGAAGATTGGTTGATTATAAAAAATTTATCCCAATATTTGGGTCTTTCCTTGCTATATGATAGTTTATTTGACGTGAGAAAAAAATTAGACACTGTTGGCCTACAGTTTAAAGATGCTGACCAAGTAGTAAAAAATAAATGGGTGTCGATTGCCTATGATGAGATCAAATTAAGTAATATCCCTTTCACTCTAAAAAAGTGTAATTTTTATATGACAGACTCAATAAGTCGCGCTTCAAAAATAATGGCGGATTGTACTAAGACTTTTTATGAATACGCTAGTTAACATCTTATTTGTTTTAGTACCGCTACTGCTTTCAGTTGCATATTTAGTATATTTTGAGCGCAAAGTTATTGGTGCAATTCAACTGAGACATGGTCCAAGTGTAGTAGGGCCATTTGGTTTATTGCAGCCGTTTGCAGATGCTATCAAATTGATAATTAAAGAGCCAATAATACCATTTAGAGCAAACACCATACTGTTTATTATGGCTCCAATGCTCACCTTTATTTTAGCGTTGATTGTCTGGGCAGTTATACCGTTTGGAGCTACAGAAAACGGACAGCAGGTAGTAATCCCTAAGGTAATAGCAAATATTAATGTTGGAGTGCTTTATGTGCTAGCTATATCCTCTTTGGGAATATATGGCATTATTATTGCAGGCTGGTCTAGTAATTCTAATTATGCATTCCTTGGCGCTATAAGGTCAGCTGCTCAAATGATTTCATATGAAGTTTCAATAGGTCTAATAGTTGCTACAGTTGTTATTACAACTGGTACGTTGAATCTCGCAGAGATGGTGGTAGCGAAACATAATATGCCATTTTGGATTGATTTGCTGATGATGCCTATAGGAATAATATTTTTTATTTCTTTGCTTGCAGAAACTAACCGTCACCCATTTGACTTACCAGAAGCTGAAGCAGAGCTTGTCTCTGGGTATAACGTCGAGTATTCATCAATGCCTTTTGCTCTCTTTTTCTTGGGAGAATATGCAAATATGATTTTAGCAAGCGCTATGATGACAATATTCTTTCTAGGAGGGTGGTATCCTCCATTAGAGCTTAGTTTGCTGTATAAAATTCCTAGTTTAATCTGGTTTGTTTTGAAGATAGTTGTACTTTTGTTTATATTTGTTTGGATTAGAGCTACAATACCTCGTTATCGTTATGATCAATTAATGCGTCTTGGTTGGAAAGTATTTTTGCCAATATCGGTACTTTGGGTTATACTCATTTCAGGAGTGTTGCTTTTTACTGGGAATTTGCCTGGATCCAATGTTTAATTTCCCAAATACAAGGTTAAGGCGTAGGCGCTCAGGCAAGTGGATTCGCAATTTAACAAGTGAAAGCACTTTATCAGTAAATGATTTGATTTTTCCCTTATTTGTTCATGACGGAGAAGAAACAATTGAGCCAATTTCTGGCTTACCTGATATCAAATGTTATTCAATAGATGGATTAATTTCTATAATTCAGAAAGCTAAGGACTCGGGGATTAATGCTGTTGCAATTTTTCCTGTAGTTGATAGTAAACTAAAATCTGAAAACGCCGAGGAAGCGTACAATCCTGACAATTTAATCTGTAAAGCAATTTGTGCTGTAAAATCAAATGTACCGGATATTGGCATTATTGCAGACATTGCACTAGACCCATACACTACTCACGGTCATGATGGCATTTTAAAAAGCAGTAGGATAGATGTAGAAAATGACGAGACTGTGTCAGCATTATGTAAGCAAGCGCTTGTTTTAGCAAAAGCAGGATGCGATATAGTTGCTCCTTCTGATATGATGGATGGTAGGATAGGAAAAATAAGAAAAGCATTAGATGATAATAACTTTCCAAATGTATCAATATTGTCTTATGCGGTGAAATATTGTTCTAGCTTTTATGCGCCATTTAGGCAAGTTGTTGGTTCGTGCGCTTCATCGAATTTCATCGACAAAAGTGGTTATCAAATGGATTATCGAAATGTACGCGAAGCAATCTGCGAAATTGAAATGGATATAAATGAAGGTGCAGATTTTATTATGATAAAGCCGGGTATGCCATACTTAGATGTAATAAAAACAGCAAGTGAAAAGTTTAATTTTCCGATTTTTGCTTACCAAGTAAGCGGTGAATACGCAATGATAAAAGCTGCAGCAAATAATGGCTGGCTGGATTATAACAGAGTGATTTATGAGTTCTTAATTGGTTTTAAACGTGCAGGTGCAAGTGCAATATTTACCTATGCTGCACTTGATGTTGCAAAAAATTTGGTATCTACTTAGCAGTGTGGAACATCTAAGTAGGTAGCTGGCCGAAGTGACTTGACAAACCTTCCCACTTTCCTTATCATATCAATAAGAGTATTTATCCTTGTTTTTAATCTCTGCAGATTTAACAACAAAAATTCAGTAAAAAACTCAGGTATATATTGGCAGATTACATAAAATTATAGCGGCTGCATGTCTTTTTTATTTTTTCTACATTCAGCCAAAACACGCTTATTTTAAGCGTTAGCACATTATTACAATGCCAATTTACATTATTATAAGGTCAAAACTCACTACTGGGGGATTCTTTTGCCTTTTTTTTTGCCTGGTAAATTTTTTAATATTTATAGTTAAAGCTTCAGGCCAGCGCGTGACCAGTTTTTATTACCTGTTCTGGATCCCAGTACTGGGATGATGCCATCATAGAGATCAGCTACTTGAATGATGCCCATATTCCAGTACGTATAACGGTGTTATTCCATAGTTTGAGATCAGATCTAAAAATATTGAAGATGTCATTCCAGTACTGGAATCTAGAAAAAAAAAGAGCCAATCTCTGGGCACTGAGATGATGATAGAAGGGGCAATGGTTATTGCTAAACTTAGATCGTTTTTAATTATTTGCCTTTTTTCTATGCAAGAAGTGTATTGATAAGTCCATTACAATTCAGTATTGTGAAAAATATAAGTCAAGTGTTAGTTAGGACATGGGGATTTTTTTTCAATTTTTGGGTAAGGTGCTAGGCAAGGTTTTTCCTGCCAAAATAGTAAGCTCTTTTTTAGGAGTAGGATATTTACCGGGTTGGCAGCATTATTGGTCTTCTTTTCTAATATTATTTATTACCGACATTATATTAATGCTTATATACGGAGGTGATTTTATACTATATAAAATGCCGAATTCAGGCATAGTTGTAGCTGCTGTTTTTACCAAACTAGCAATAGTTATGTTAGTGCTGCAATTAGTTGGCATATCTATTTTTCATACTCAAGATCCTTCAGCCAGCAGTGATGAGAATATAGTAATACAAATAGCATCAGGACAGGTGATGACTGTTGCGCTTTCGATGCCGGCAATAATGTCAATTTATTATATTGTAAGTAAATTCTATTTAAGTATATGCAAGGCAATACTTCAATGTCCATTTTGGTTTAATGATCTTATGCATTTGTTCTTTTTCTTTATAATACCTTATTTATTTTTTAATATTGTAGAAGTAATAAAACCATGGCCGATAAGTACGATACAGCTTAGTTATAACAATGCAATATCAATCACATTTGAAGGGATTTTTCATGTGTTTTATGCAGTGATTTTATTGTACTTGACTGCATTTATATTCTGCGATCTGACTATGCATGATGCGATTGTTTTAAATAAAAGCATATTTGAGTATGTAAAAGAAAGTTCAATAGCCTTGAGTGACTATTTCCATGGCACTATTAAAAAAATAAGTATAGAATAGTACTTATTTGCTTATGTATTCAGTTTAAAAGATATACAGTTTGCGTGAATCTACAGGATATAATAAAGGGATTACAAGATTTTTGGGCAGATGAAGGGTGTACTATACTTTATCCATATACGTCTGAAGTTGGAGCTGGAACACTACATCCCGCAACAATCATGTCAGCGGTTGATGAAAAACCAACAAAAATTGCGTATCTGCAACCAGTAATCAGACCTGCAGATGGGCGCTATGGTGGCAACCCTAATCGCTTATATCAGCATCATCAATACCAAGTTATAATCAAACCATCTGGCAGCAATTTGCAAGATGTCTACTTAGACAGCTTAAAAGCTCTTGGTGTATCGATAAAAAAATATGATATTAAGTTTATTGAAGATGATTGGGAGAATCCAAGTGTTGGCGCATCGGGACTTGGTTGGGAAGTTACGTGCAACGGAATGGAAGTAACACAACTTACTTATATACAGCAAGTGGGAGGCATTGACTGCAGAATAATTCCTGGTGAGGTGGCATATGGGTTGGAACGTTTAGCAATGTGCATACAAGGTGTAGATAATGTTTACGACATAATGTGGAACGATAGCGGTGCAACTTATGGAGATATTTTTAAACAAAGAGAGTATGAATTTTCTTACCTGGCACTTGATTATTATGATACTAAAGTAGTACAACAGCAGTTTGAGGATACAGAAAAACTGTGTAAATTCCTTGTTGAAAAAGAATTGCCGATAGCAGCTTATGACCAATGTATTAAAACGAGCCATCTACTTAATCTACTTGATGCAAGAGGTGTGCTTGGTGTGAATGAACGTACAGCCTATATTGGTAGAGTGAGAGAGTTAACAAAAAAATGCTGTGAATTATATAGAGCAAAGTAGAATATGTTGTCACAATTATTGTTTGAATGTCTTTCAGAAGAAATTCCATCAAGAATGCAGAATTCATCTGCAGCTCAGGTTAAGAGCTATATCACTAATGCTTTTAGTAAAAATAATGTGAAATTTGCATCTATAGAAGTTTATGTGACTGCACGTCGCATTGCTCTTTTTATTGATGGCATAAGTGCTTTAGAGCTAAAAGATTCTAACAATGAAATTAAAGGACCAAGAGTTAATGCACCGAAAAGTGCTATCGAAGGTTTTTTGAGAAAAAATCGGAAAGGTGAAGAAGATTTACTCATTCGCAAAGTAAATGATGAAGATTTTTACTTCATTAAGAGAGAAAGCTGCTTATTTAACATCAACGGGTTTCTCAAAAATCAACTGGAGGAAATGCTAAAAAACTTTTCTTGGCTAAAGAGTATGAGATGGAGTGAAAGAAAAGAGAGATGGGTTAGGCCAATTAAAAATATTCTATGTATTTTAAATGACGAAATAATACCTATATCTTTTGCAGGGGTTACAGCATGCAACGTGACGTGTGGTCATAGGTTTCTTTCAGGTGATGCAGTACTTACTGTTAAAACACCCAAAGACTATTTTGAATTGTTAGAAAAAAATAATATCATTCTCCAGTTGGACAAAAGAAAGCAATTTATACTAGATCAGATTAATAAGTTTACAAAAGAGGAGAACTTACAACTTGAAAAAAATGATTATTTACTTAATGAATTGGCAGGGCTTATAGAGTGGCCAATAGTATTATTTGGTAAAGTAAAATCATCAGAATTACCGAAGGAAGTAATACTTAGTATAATTAATACGCAGCAAAAGTATCTTGCTTTAAGTGATGGACAGAAAATATCACATTTTGTTACTGTTGTAAATGTTAACAATAATGAAGTTGTCAAAGGTCATGAAAGAATATTAGAAGCACGTCTTGCTGATGCCCAGTTTTTGATATCTCAAGACAAGAAGGAAAACCTAGATTACTATGTCAAAAAATTGAGCTCTATTTCATTTCATGCTTCGCTCGGTAGCGTAGAAGAAAAAGTGAAGCGTATTATCGCTCTTTCAAAGTATATAGCGATATTTATTCCACATGCTTCATTAATTAAAGTTGAACGTGCTGCATATTTAGCAAAGGCAGATCTTGCAACGTTGATAGTGAAAGAATTTCCGGGATTGCAAGGAGTAATGAGTGGATACTACGCTTCTTATTTTCAAGAAGATAAAGAAGTAGTAGAAGCTATAACTGAGCACTATAAGCCAATTGGATCGGAGCAAGAATGTCCTAAATCTCCTACTGCGATTGCTGTAGCTATTGCAGACAAGATGGATAGTTTGGTTGGTTTAATTGCAGCAGGTGAGAAAATCTCTGGTTCGTATGATCAGTTTGGTTTGCGGAGAATGACAATTGGTATAATTAGAACAATACTTGAAAATAATTTGCATATTCCAATTAGATTGCTGATAGATAAGTCAGTATCTTTATGTTCAAGACTTCTATTGAATAAAAATATAACTCCAGTTGATAAGCCAAGTGAAAAACAAATTTCAGAACTAGTATTTAAATTCTGCTTAGAAAGGTTCAAGATTATTTTAAAAAATAGAAATATAAGGCAAGATGTTGTAGATTCAATACTATATAAAGTCGATATTAATGATCTGCTGAAAGCGGAAAAGCAAACTGTGATATTGGATCGTTATCTTAGTACAAAAGAAGGTGAACAGGTTCTAAGCACTTATAAAAGAGCCAGTAATATGATGGGCAAAGTGAGAAAAAGTGATGGTACTACTTATAATGCATCTTACAGTAAGAAGTTTTTGATTGAAAATGAGGAGATTGCGCTATCAAATTGTGCTATAGCTGCTTGTAAAAACATAAAACAAGCGATAGAAAATAACGACTTTAATACAGCGCTTGATGAACTTGCTCGTTTTGCTCCATTTATCAATCAATTTATGGACAGTGTAAAGATTAACTGTGATTCTAATGAGCTTAGAATAAACAGGTTATCTTTGCTTGCAAATGTTGTTTCTACCTTTCATTTAGTAGCAGAGTTTAACCTTATACAGGTTAAACAATTGATAAATGCTCATGCAATATAAGGAACAAATCAAATCATCTCCACAATCCTGTGGCGTTTATAAGATGGTTGGAGATAAGAATAAGGTTTTATACATTGGTAAAGCAAAAAACTTGAAGTCGAGGTTATCCGACTACCTTCAATTCGAAAACCTTTCTGAACGAATCAGAGTAATGATCTCACAGGTTATTAAGGTTGAAATATTCATCACTGAGAATGAAATCGAAGCATTGCTTCTTGAAGCACAGTTAATAAAATCGTTAAAACCATCTTATAATATTTTGCTTAGGGATGGAAAATCTTATCCTTATATAACAATTTCTAAGCATGATTATCCAAGAATAGCGAAATATAGAGGTAAGTTTAAGAAGAATGAGTTTCATTACTACGGCCCTTTTCCATCTGCCGCTGCTGTTAAGAACACTATATTATCATTGCAAAAAGCTTTTCTCTTAAGAGTATGTTCAGATCAATATTTCTCTTCAACAAAAAGACCATGTCTTGAGTATCAAGTTAAGCGCTGTTCAGCACCATGCGTAGATAAAATTACAAAAGATGATTACTGCAAATCAGTAAAACAAGCACAAGATACTCTGCTAGGAAGGAATAAAGAAGTGCAAAGACAGCTATTTTCTACAATGGAAAAGTGCAGTAGGGAGATGAACTACGAGCTTGCTGCTGTCTATAGAGATCGATTGAAATTTCTTCAGCAAATTCAAATGCAGCCAATGGATTTTTCTTTTGAAGAAGATGTAGATTTCTTTAGTGTTGTATGTGAGGCAGACTTAGCATGCATTGGTGTACTCTCTCTCAGAGATAAAGGTAACTATGCTTACTTCATTGAGAATTGTAGTGATCATCCAAATGATGAAATTTTATCCACCTTTTTGGTCAATTTGTATAATCCAGTTAATACACCACCAGCGCAAATTTACGTTCCCGATTTTATTAAGGATAAGGAAATTATAGAACAAGCACTTTATGCTCTTACTCAAAAATCAATAAAAGTTTTGTATGCGAAAAATAGTAAAGAGCGTGATTTGTTGAATTTTATTTACAATAATTCTAAGCATAGCCTAGAGCAGAAGCTTACTGATTATAGAAATAACCTAGAAAAGCTCGAAGAGCTTAGCAAAATCTTTTTGTTACCAAATATTCCAAAGCGTATCGAAGTTTATGACAATAGCCATATATCTGGAAATCAACAGATTGGTGTGATGGTTGTTGCAGGTCAGGAAGGTTTTTTAAAAAGTGAGTACAGAAAATTTACTATAAAAGAAGAAATTTCAGGTGATGACTATAAAATGATGAGAGAAGTGCTGACTAGACGTTTCTCTGGCAATATAAAAGACATCATTCCTGATTTTTTACTGATAGATGGTGGGCCAGGACATGTTTCCATAGTGCAGAATGTGTTGGAGATATTGAATATAAACGTTCCTTTTGCTTGTATGGCAAAAGGTCATGATCGTAATGCAGGAAATGAAAGATTTTATGTGCCGAGCAGAGAAGAATTTACTCTAGTAAGTGACAGCAAGGTCATGCTTTATTTACAATTGCTGCGTAATGAAGCTCACCGTTTTGCAATAACTTCGCACAGAAAAAAACGCGATAAACAGTTTTTTGCTTCACAATTAAGCAAAATATCTGGTGTTGGCAGTAAAAGAAAGAAGGCACTCATGTCTCATTTTGGTTCGGTAGAAAACATAAGCAAAGCTTCTCTAGCTGAAATTCAAAACGTACCTGGAATTAGTAAAGGTTTAGCAGAAGTCATTCTTCAACACGTGAATTCTAAGAAAGGTACTCCTAAATAGGTACTCTAAAATTAACCTTTATTTCTTCTTAATAAGACATAAAAAGCTCCTTTGCCACCATGTTTTTTTATGGCTTGCTGATAGTATAAGATCATATTTCGAACTTTTGTGTCATTCAACCACTTATTTAAGCTATTCTTTATAGTGTCTATTTTATCTGTACTATTACCATGCCCCGTAATTACCAATAAGCACCTATTCCTTGCTTGATAATTTTTGATAATAAAATCTATCAATTTACAATAAGCATTATCTATACTATAGCCATGCAAATCGAGTTTATCGCTTATAAAATATTTGCCCCTATCGATCTTTAATTTTGTATTGTAGTCAAGACAAAATGATGAATCACCATTATCAGTATTAAGAAAATTTTCTTGTAAAATAGAGGCACCTTTATCAATCATAGATTTTATATCTACTTTGTGATCAACTTTCAAAGTAACTTTTCCACATTCTATTGGCTTAACATTTTTTTGCCAATCTAACTCATCATCTGACATAAATTCATTAATTGAACTGCATAATTTTACAACAATATATAAACACAGTAAAATATTGCTTATTCTATAAAAAACTGATTTTCAATAATGAGATGAAATCATCAAAAGCTAATGAAAACTGTTGGATATATGGAAAGCACACTTGTATTTCAGCATTAAGAAACAAAAATAGGCGGTGTATAGAACTGTTAGTAACAGAAAATTTCTACAGAGAATTTGAGAAAGAAATTAAACAATGTGCAGATAGTAAGGGCATTAAACCTCGACTGGTAGAGAACAAAATGTTCAATGATGTTTTACCCAAAGGTGTAAATCACCAAGGAATTGCTTTAAAAGTTACTCCTATTTTTCATAGCTTAAATATTGAAGAAATAGCTGAAAACAGCTCTACTATAGTCATTTTAGATCAAATTACTGATACACACAATATAGGATCGATTTTAAGAACCTCAGCTTGTTTCAACATTGATGCACTGGTTTTACCACATCACCATTCACCGAGCGAAAATGCATCTATCGCAAAAGCAGCAAGTGGAGCACTGGATATTGTTCCTCTAATATACGTTACAAACATAGTAAAAACGATGGAGTCTTTAAAAAAGATAGGCTACTGGTGTTATGGGTTTGATTGCAATGCAAAGGAAAATATAGATGAAATAAAGAATTTTGGGCAAAAAAGAGTAATTATTTTTGGTTCTGAAGAGAAAGGAATGCGGAGATTAGTGAAAGAAAGTTGTGATTATCTTTTAAAAATTCCAATGTCAAACGTAATTGATAGTCTAAATGTTTCAAACGCAGCAGCAATAGGACTATATTCCATTTACATTAAAACAAAAATCACTGCAAATTAAATTAGTTGCAATAAAACAAGGATGTCATTCCAGCATGTGATACTGGAATGACAACAGTGAATGACATCTTGCGATGTCATTCACTAGCACTTACATTACCAATCCCAAGAAAGAGGTGAACTTGAATCTGTTGGAATCTCGAAGGATGGCTGTGACACTATCTCTTTTATCTCATTTTTAAGCCATTCGCTACCATCTTCTCCAGCTTCTTTAATAGCTTTCTTGAAACTGCTCTCTAGTACAGCTTTAGCAGCTTCAGTGACGTTACCATTACCATTTATAGCATTTCCTATTGTAGTTAACTTAGTTAACTCAGCGTTTAAGTCAGCAGGCATCTTATCAGTCTTAGCCTTTATAGAAGTGACATCAGCTCCTAAGGTATCTGTAATCTTATCAGTCTTAGTTTGTATTGCAGTAACCTTATCTCCTAAATTAGCAGAATTTGTAGCAGTTTCTATAGCAGTTACTTTAGCTGTTAAGTCAGCTGGAATAGTATCAGTTTTAGCCTTTATAGAAGTAACATCAGCAGATTTAGCTAAAGGAGCTAGTTCAGCAGATTTAGCTAAATTACCTAACTCAGTTCCTAAATCAGCAGGCATCTTATCAGTCTTAGCCTTTATAGAAGTGACATCAGCTCCTAAGGTATCTGTAATCTTATCAGTCTTAGTTTGTATTGCAGTAACCTTATCTCCTAAATTAGCAGAATTTGTAGCAGTTTCTATAGCAGTTACTTTAGCTGTTAAGTCAGCTGGAATAGTATCAGTTTTAGCCTTTATAGAAGTAACATCAGCAGATTTAGCTAAAGGAGCTAGTTCAGCAGATTTAGCTAAATTACCTAACTCAGTTCCTAAATCAGCAGGCATCTTATCAGTCTTAGCCTTTATNNNNNNNNNNTATCAGTTTTAGCCTTTATAGAAGTAACATCAGCAGATTTAGCTAAAGGAGCTAGTTCAGCAGATTTAGCTAAATTACCTAACTCAGTTCCTAAATCAGCAGGCATCTTATCAGTCTTAGCCTTTATTTCACCTACGTTAGTTCCAATACCTAATAATGTAGCAATTGCACCTCCAGTCATGAAGTTTGTTGCTATAGTGCTATAATCTACTTCAGCAGCACCATTAGGTTCATACTTAAAAGTGTTGAAAACATTAGTACCATTGTCCACACCAAAGGTATACTTATTCCGTGCAGCATCTTCATAAATTATGCTTTTAATGGTAGGGGATACTACATTTGCTCCAGCACTGTCTTTAAAAGTTAAACTAGCCATATCACTTTCCGTTAATTATAAAAACCATAGTGTGCATGAAAATAATATAAATTCCGTAAATACTAGATTTTGCATAAGATTTCCTTGAAGCTTTTCGCTTCAGAATTCTTCTCTTGTGATCTAAGTATGTAGCAGACGATGTCATCCTAGTAGCTCCTTTGGTGTTATTCCAGTGCTTGACACTGGAATCCATTTTTCCATCATAAGAAACGTTGATTACTTTTATACTAGCAAATTTAAATGGATGCCAGTTTCTGAGCACTGGCATGAAACCATCATAAGGTGAATCAGTGTCAGCTGCTTGAATGACAAGAAGAGGGCAGGGCCCTCCTTGTGTATTAGATATAGGCTGAGTTATGATCGTGATAAACATGATCGCTTGCGCAATCAAACATTGTCACAAAACCATTCTCTAGATAGAGATTGTATTCATGATGTTGATCTGATAACTCAATGTTATCTTGCGTTTCTAAGCTGAAGTGACTTGAATCTGACAGCAATTCGTAATTTGGATTATCTATTTTACTAATGCTACTTATTACTTTGCCATTACCATTTGATATAGCCAAACTATAACTATCACCATCCTTCATTATTTTGACGGATACCTTATCTTCAGGTAACACTATAAGCTTTTTTGTGTCACTATCGTGAATTAGAAATTTGCCATCTTTAAAGTAATACTTGTCTTCTGGCAAAGCGCCAATCTTATAATCCGATGTATGCAGTTTGTTCCAAAAATCTAACACAGATTGCTTATCTGCTCCTTCTGCTCTATTATACAAGGCTTTCACATCATTATAATCTATGATTACATTTGCCTTATGCTTTCCTTCTACATCTCGATCATAGCTCTTTTCTATTTTCAAGATTGTGTCTTTCAACACTACCTGCTCTTTCTCCTCCACTGAAGCTGACCTTTTTGCCCTTGTTGGAATTTGTGGTTGATCAGACTGTATTTCACTATTGTCGTTTCTCTCTTCAGCAACAACATTAGTAGTACTATGAACTTCTGTCTTAGTTTCACTTACTTGCCCTTTTGGACTTTCGGTTTCCCTTGTGTATATCCTTTGATAGTCAGTGTAGCCTCTATTAGTGTCACCGATATCGCCATCACCTTGATCAAAAGTTATTTTTTTACTTCCATTTTCCATGTTCTCAATTTCAACTTGAGGAGAAACAGATGCGAGGAAATCGTTATAACTGTAGTTGTAGTCAGCAGAAAAGAATATTTTTCCTTTGAAGTTATGGAAATTATTAGATAACATTCCAATTTCTTCATCAGTATCACTATCAAATAGTTTTACTTTAGTGAAATATGTTTGATCTTTTATTCTAACTATTTCACCACTCGAGTTTCTTTGTATCTGATAATCATTTGGATCATGTTTAATGGTAAAAAGTTTACCAGGGGCATATTTTTCTAAGTTTATAAGGCCCACATTTATATGTTTATGAGAATAATCTCTCTTTTCATATTCATGCGCAAATACTGGGTCAATATATTTGTATTCGTCTGGTATAGTATTACCTTGAGCATCATACCTATATTCATTACCACGTTCATCAGCTGGCACCAATTTGTATCCGTCATCCTTTTGCACTAACTTTAGATGAGTAACTTCTTCAGGTAACTGATAGCGCACATTTTTTCCGTGATCATGAATGAATAAGTTACTCCCATTTACAACTTCACCTCTTTCATTTTTCATCTCTTCAGTGATATAGAAGCCCATATTTTTGAATGCATGTAGATTTTTGCCTCCTTGCTTTACAACCGCTTCGTATACATCGTCGTCTGTTCTATCAGTCCCTTTATCATCCAATAATGTTCCTTTTTCTACGATTACGCCGCTTTCTCTTTGCTCATCAGAATATTGAGCATGCTTTGAATCCTGATGATTTAGAATTTTGGTCCCTCTAAGAAGCAGAGAATCTAAATCTTTTTGAATGTGTCCAGTGCTAGGATGCAACAATTCATTTTCATGTAAATGTGCTTCATCAAAGTATTCATCACGTTCAACTGTTCTGCCATCTATCAGAGAAGCTTTATAATGACCGTTTTCTTTTGTAACTGCCATATAAGCACCACCATCATATTGAGTATTTAAGTTGTGCAATATATCCTCAAAAATAAAAGTTTCTTTAGTTTGACCCTGGACTTGCTTAAAAAAGCCTGATTCGCTCGACAACTCTCCAAGCTTTGTATTCCCATCATATATAGATAGTGCACCCATATCTCCGTGACCAAGAGCTTGCATAGAAAAAATCTTGCCTTCTTGTAGATCAATATGATTTGTACCTCTTATCAAGTTTGGATCGATATTGACCAGCTCTCCTAATATTTTTGCTGCCTGAGGATTATTTTCAATCTCATCAACTGCTTTGTTTTTTAGTTGATCAAACTTTAAGAATGCTGGTCTGTATTTTGTATTTTCCTCATTACGTAACTCTTCAATAGTAATCTCTCCTTTATGATATTTTTGATACATTTCACCACGTTCTTTATTCAAATTATCGAATTTGTCTGCCTCACTCTTAATTTTTGTATCATATTTTGATAATATTCTAAAAGCCTGATTTTTATACTCTTGACTGTTTTGATATTCATTACCTTGTTGGTTAGAGTAAGTTAGTTTATCCTGTCCATCAGAAGTTTTTACTACCTTGAGGAAATGATATTCCTTTGATATATCGAGGTTATCATTTGTTGCCCTATTAACAGCGCGAGCAACATCATAAAATGCAACATGTTCTACAGGAGAAAAACTTCCAACGTTTTCTCCATCTATTTTTTCTATATTTGCTTTATAATAGGATACATCTTTAATTTCTCCACTCACTATTTCTTGACCGGTTGCTATAAAATCTCCTTTTGTAACTTGTAGGGCATTAATTTCTTCCATAGCAGTTTCCGTATTATTAGAAGCCAGCCAGCCTTTGAAGGAATCATTATGACCTTTTATTTGGTCTAGAAAATTTCCTGATTTATTTGCATCACCTTTACATAAAGCATCTAGGTAGTCTCTTAATAAACTAGGATCTTTTTCCTGTAAGTACATTATCAACGCATGACCAGTTTTATACACTAAACTGTTTTCTTCACCATTGGCTGAGTATTGTAAATTTAAAATTCTACCCAGATCTAAATTTGCGGTTTCAGTTTTATCAATGCTTGACCCTTGAGCATTGAACTTGTGATCTGAATGATGTTCAAAGTAATCTGCAATTCCCTCCATTAATACTGTAGGTAGAGATTTTCCTCCTGTAGCCAAGTAAGTTAAACCATGTGCAAATTCATGCTGAAGGTTATGAACGCCACCTTGCTGATAGACATACATCTCAGCAAAAATATCAGCTTCTCCTTTGTAGTAACATTTACCACCCTCATCTCCAAGGTAAGAACCAAAACGTTCGCTTCCGCCAAGATGAGTGTAATCAGCCTTATCATCAAACACATAAATTTTGAATGTTTGTTCTGAGCTACCAGGCTCCAGCTTAAATGCATCTTTAAAATTAGTAGCTGTTTCTCTTATCTCACTTTCAATGTGAGCAATTTTACTTGTTCTTAAATCATGAGAATGAACCTCTACTTTGATATTTAAATCTTTAACTTCTATGATATGCTTATTGTTAAAGTATTCTTCTTTAGTTATATTTTTATTTATTTGTTGATTGATTGTCATAATTCTAACCTCTAATTTATTAGTCTTTACAATATCAAGCATAAAGCTACTTTCGCTAAGAAAGTGTAAATTGTCATATTGATATAATTTATATCTTAATAAAAAAGTATAGATAGTTAACTCAATATGAAAAATCGAAGAATGTAGCTAAAATTCCATAGCTGTTAATAAGTAGCGGAATTATAAATATTAAGAAATTTATCAATTTTAAAAAAGGCAAAAAAATCCCTATGTAGCGAGTTTTATAATGTAAATTGGCGTTGTAATAATGTACTAACAAGCGCGATTTGGCTGAATGTAGAAAAAATAAAAAAGACATGCAGCCGCTATAATTTTTATGTAATTTGCCAATAAATATCTGAGTTTTTTACTGAATTTTTGTTGTTGAACCCAAAAACAAGGATAAATACTCTTATTGGTATGATAAGGAAAGTGGGAAGGTTTGTCAAGGAGTTTCATTCAGCAAGAAGTCTAAAAGCAAATTGACTTTCATTTCACTGAAGCACTATACTAAGGTTAAGATGGGTAATTAGCTCAGTTGGTAGAGCACTTGCTTGACGTGCAAGGGGTCGCTGGTTCGAGCCCAGTGTTACCCACGTTTTTTTGCTCATAAAAAGATTTTATATGACAGTAGTGCACAATGGCAAACACTCAATAGCAGAGTCCAAGCGCTTAATTTATTCCATAATAATAGTTGCAATAACAATGCTTATGGAGATAGTAGGTGGAGTAATTTCACATTCGCTTGCTCTACTATCAGATGCAGGGCATATGCTCACTGATCTTTTTGCCTTGATTTTAAGCTGGGTAGCGCACAAATTTTCAGCTAAGAAATCTGATTTACAGAGGTCATATGGGTATCACAGATTGCAGATAATTGCAGCATTTGTTAATGGTTTAACTCTATTTCTCATTGCAGCGGTCATTATCATTGAATCAATAAAAAGATTTATTTTTCCAGTTAATGTAGAATGGAAAGTAATGCTAATAATTGCCACACTTGGCCTGATCTCTAACATTATAGTCTTTTTTATATTACATAGTAAATGTGAAAGCAATATAAACATAAAAAGTGCTGTACTGCACGTCATAGGAGATATTTTAGGCTCTGTAGCTGCTATAGTTGCATCCATAATTATCATGCTTACCGGATGGCAAGTAGTGGATCCTATTTTGTCAGTATTTGTTAGCGTAATAATCTTAAGCAGTGGCTATAAAATTCTCAAGAATTCTTGCCATATACTCCTTGAAGGTACACCCGAGGGTGTATCTGCTGAGGAGATAAAAAGTGAGATTATATCTAAGCTACCTGAAGTGATAGATGTACACCACATACATGCATGGTCACTATCTGATAATTATTTTATACTTACTATGCATGCCAAGATAAAGCAAAATGGACAACACACTAATATTTTGTATGAGATAAAAAAAATACTCTTAAATAGGTTCGAAATTGCACACTCTACAGTTGAAATTGAATACGATGAGTGCGTAGACAGTAAAATACTTAAGCATTGACATCTATAGGCTATTTGTTATTACTACAATATCATAATATTATAGAGAGTAGGCTATGATAGGTATTTCCCAAATACAATTTCCTGGAAAGGATTCTTACAGATTAAAGACAGCAAGTTACTTCGCAGCTTTTGTTTCTTTAAGCATTTTAGTTAATCCTGCCAATGTCTTTTTATCTTTTGCCACATTGTTTTTTAGATCTGAAATAAAAACTTTTTACGTTTATAAAGACATAAAAGCTGCAAAGCAGGAAAAAATAAGTAAAAAGGAATATTGGGAAATATTTTTTGAGAAAAATAAAATTAAGATAGCATCTTTCCTTTTATTTTTTGCTTCTGTAACATATCTAACCTTTACAACTACTTTTCTGCTCGTTTCGTTACTTGCAACAATACCACTTGCAATGGTTTTAATTCTATTACAAAGTGAATTAAGGCCAAAGGATTTTAATCCATTTACGTTACTCAAAGCTGCTATAAGTTTCTTTTTAGAAGGCATAAAAGAAAATACTCGCAGTATGACAAATAAGTTTGATGGTACTTATGAGCATTTACTACCCCATCAATTAAATAATGATATCATTAAAAATATTGACAAATTAAAAGATAAATATACTGAACAAGTATCTGAAGACACTATTAATAATGAGGGATTTAAAGAGTTTATTGAATATATAAATCACTTACATATGCTTGATGGCCAACCATTTAGTAATGAGAATAAGGGAAAATTAGTAATGTTTTTGCAAGATTTTTGCAAAGGTAATGAGAAACATAGCTCTGGTTTCACTGGTGGACAAATTCTTCTGTTAGTTCTTAGAGCCTGCAATGATGGAGATAGAGAAGCTGTAAAAAATAAAAAAGACGCGTTGATTGCAAATTTACTAGATAGCCAAACTTTCTCTAGAAAAGAACGAATTCCTAATACATGTTTTACTGGTGTTATCTATAGAATGTTAAGTACATTAGAGGGTATTCATTCCGATCCAGAGATTAAATTTACACCACCTAGACAAATGCTCCTTACAGAAGCAGAAAATGAAGCACGTAAGTTTATGTTAGACAGGCTAAAAAATAAGAAGAACAGTAAAGAAATTCTTAGGGCTTGGCATAACGCCCAAAATAATTATGAAGATGATAAAAGTCAAAAAATAGTTGATAATTTTATTGCAGAAGTAAGTATTTCCTTAATGAGAAATTTACTGAGTTTTACTTCTCAATATAGTGAACAAATTGTGCTGACGTTAATGAAAAATATTAACTCTGTAAAGTTAAATAAATTAGAGCACTTTGCGCTGTCTCAGCACATAACAAATAAACTACAGGGGGATGGTTTAGACGATCAACTCGAAAACATCAAAGGAAAAGTCTTTTTGGAGCTTTTAAACCAAAATTTACTTAGAACAGATTTTTTTCTCAAGGACTCATCTTTAACTGAAGCTAAGAGAATAGCTAGCAAAATAATAAAAGAAGAAGTAAAAGAATTAAAATTGAAAGCCAAGAAGACTATTAAGGGTCAAGTAGCCAGAATGCTAGGTAGCTTAAGAATACTGCCACTAGAGAAAAGGTGTTATAGGGTATACACAGAATTGAGTAAAAATAGCAGAGATGGTAAAGAAGAAATAAAGAAAACTCTGCAAGAAAGATTATCAATAACAGAAGCGGCGATAAATAACATGTTAAAAAAAGAAGCTTCTTGCAAATTGAAGCTAGAAGTTGAAGACATTTATAATCAAAATAAGCGCAATGTAACTACACTTTACGAAAAAATAAAAGAAGTGACGCAAAGATTTACTGAAGATGAACTTTTAACACCTCAAGAAGTAGAGAATATAACAAGAGCAAAAATTATAGATTTAAACAAAGAAGATAAAATAATACCATCGAGCAGTTTATCTCGTAGTTTAAGTGTCAGTGATTTAACATCTTATTGCTTATAAAAACTTATGCTCTCTGCCTTGCAGAAGATTTGCAATATTTTTGTAATGCTTCAAGAAAATTAATATCGCTACAGTGAGTAGTATAAGGAATAACTCCTTTTGAAAAAAGAAAGATGCTATAACAGCTGCTGCATTAGCAGCCAAGGAAGCAAGAGAGGAGTACCGAAAGATAAAAAATACTATTAGCCAGACAAATACAAATGCTAATGCTATAGAAATGTTAAGTGCTACTAAAACTCCCAAAGTTGTTGCAACCCCCTTTCCTCCATTGAACCTTAGCCAAATAGGAAACATATGCCCTAGAACTGCTAAAATTGCAGATACATATATATAAAAATCGTTATTATCACAAAATTGTTGTGCTGTATAAACCACGACAAATCCTTTCAAAGAGTCTAAAAATAATGCGAGGACAGCAAGTCTCTTATTTCCTGTTCTTGCAACATTTGTAGCACCAATGTTTCCTGAACCTACTTCTCTTAAATTTATACCATTTATTTTTGCAATAATTAAGCTAAACGGTATTGAACCTAGTATGTAGGATAATATAAGAATTATATATTTCTCCATTATTCTAGCATCCTCTCTCTTGTCATCCCAGTGAGTGACACTGGGATCCAGCGAACTTTATTCGCAAACGAATCTAGTAGATAAATATAAAATTTTACATTAAAATATAACACTACGGTGGAACTATATGCAAAATAGATCCCAGTGTCACGCACTGGGATGGCAAAAGGGAGTTTTTCTATGAAGAGAAGATGGCGCTGGAATGACATCTGTTGTTGCAACTTCATATGCCAGAATTTAATTAATTTTATTATTCCTTAGCCTTTTTAGATAACATTGGACTTCATTGTTAATCTGATTGCTAAACAGTATAAGTGCTGTCATATTGATGAGTGCTAAACAAGAGAATAAAGCCCCACCAATATTAGCAATAGCCATTATATCTTTAGACAAACCTGACAAAAATGCAACTACCACCACCGCTATGCGATATATTACTACACTTTTTACACCAAACAAATACAGCCATCCCATTTCACAACAATATACAAATGAAATTACTGAGGAAAACGCAAACAAAGGCGCAGCGATGGTTAAAAGTATAGGAAACCAAGAAGAAACTGTTTCAAATGCTTTTTGGGTGATCAATATTCCCTCACCAATGCCGGTCTGGTATGCACCTGTTATTACTATTGTTATTCCTGTCAAGCAACAAATTAACATTGTATCAAAGCATGGTTCTATCATCGCAACCAGCCCAGTTCTAACTGGCTCCTCATCTTTAGCTACCGCGTGAGTGATTGAAGCAGAGCCAACACCTGCTTCACTGGCAAAAATTGCTCTTTGAATTCCAGCAACAAATGCTCCTACCACTCCTCCACCAACAGCATTGAAGTCTATCATACAGGAAAACAATATTTTTAATGTATTGCTAAAATTGTGAATATTGAATGCAATAATCGTGAAACAACTCAAAATATATATGAGTGACATAATAGGCACCAGCGCAGAAGAGACTTTAGCTATTCTCCTGATTCCACCGATAATCACTAGAGCAAGTAATATAGAAATTATGAAGGAAAGAACCCAAGGATGACTATCTATCCAGCTTGAATAGCCAGATAATATTGAAACCATTTGATTAGTCTGAAATGCTACACTTCCACCGAGACCTGACAATACAAGAAACACTGCATATATTGCAGCTAGCACAATACCAAGCTTCTTAAATCCAAATTCCTCTAGTCCATTTCTTATATATTGAAAGGGACCACTGAATAACTGCTCCTGGCCTTCTGTTCTGTGTCTGAATGCTAAAGTTACTTCAGCAAACTTTGCAGACATGCCAAAAAAACCTGTAATCATCATCCAAGGTACCGCTCCTGGTCCTCCCATTGAAACTGCAATTGCAACACCAGCAACAGTTCCAAGGCCTACCGTGCTTGAAAGTGCAGTCACAAATGCCTGAAAATGCGTAATATGACCATCGTGATGATTCGTATCATATTTTCCACACAAAATAGCGAATGCATGTTTAAACATCCTTATATTGAGAAACTTAAAACGCAGTGTTAGGAATATATAACCAAAAGCCAGTAGAAGAAGTATAAATGGCACATAGAAGATTTTGAAAAATAATACTTCATTCATGAAATTGTTTATTCCACTTAACGCAGCGTCATAGCTTTCGTAAAAACCTGAAGCAGCATAAACATCACTAAACAATAGACAAAATGATACCATACAAAGCAATTTATAAATCATATTCAATACCTTTTGTAATAAGAATCTATTGTATTTAAGACTTCCCTTCTCAGTAGATATATCGCAACAGCATTTGGAATCATAAGGCACATAAACAGGCTATCACCTAAATAAGATATAAATTCTATATTTTTTGATATACAGCTGATATACACTGAACCCACTATAAAAAACTGAAACAATATCAGTACTTTTTTGTTACCAAATAAGTACACTAGGGCAACTTCACAGTAGTAATAGTAAGCTATTATTGTGGAAAATGCAAAGGAAAACATTATCAGCGGAAGAGCTATCTTGCTCAATAAAGGCAAGGCTGTTGAAAATGCTGAGCTAACTAACGTAATATCACCTACGGTATTAGTGCTATGCATATCGGTGATAATTATCACAATACCAGTCAAAAATGAGACTAATATTGTGTCTACAAATGGTGCAATCATTGCAACACTTCCAACTTTAACTGGGTCTTTCTCTTTTACAATCGAATGTGCTATAGCTGCTGTTCCAGTACCTGCTTCATTAGCAAACACTGACCTTCTTACCCCTGCTATTAATCCACTCAATACTCCACCGCCTATAGCTGATTTGTTAAAGATATCTTGAAATATTATAGATAGAGCATTCAGTAGATTATTTCCGTTTACACAGATTAAATATATACACATGCCTATATATAACATTATCATGATCGGCCCTAAACCTGTTGCAACTAAAGCAATTCGCTTTATTCCTCCCAGTATTACAATTAATACAAATAGCGAGATAATAACAGATGTGTTGTATTCAAATAAGTTACTTGACAACGCTGCAATTTGATTTGCCTGAAATGGTATGCCGCCTAGAATCATTGCAACAAGCAGCATAACTGCGTAGATAAATGCAAGGAATTTGCCAGTCTTCATAAATCCAATCTTTGCAAGTCCATGTTCCATATAATAAAAAGCCCCACCAGTTGTGTTTTCAGAGCGATGAGTAAATGCAAGCACTACTTCAGCAAATTTTATTGACATGCCAAGTACCCCGGTAATTATCATCCAAAAAACTGCACTTGGCCCCCCTATTGTAATAGCTATTGCAACTCCTGATATTGTTCCAAGACCAACTGTTCCTGAAATTACCGTTGCAAATGCCTGAATGTGGGTGATTATGCCGTTATTATTATGGCTCTCTAGGTTGAATAGTGTTTGTATCCCATGTTTGAACAACCTAAAGTTAATGAATTTGAATCGAATCGTACAAAAAACCCCAGTTGCAATTACCCAAATAATTATAAATGGTATGTTGAATATCTTTATATATAAAAAAGAGTTTAATAGATCAGTTGCTTTTACAATCATGCTGTTCACTACTTTTATATAGCTAATGAGTTTTACATGTGTAGTATATATAAAGTCCAGTGCTTATTGGAATAGTAAGTATATACAATGCGCCTAAAATTGGTAGTGTTATCCAGGGCTTGCTTATAAACAGTATGATCAATATTCCAAAAAACGACACAAATATATAGGATAGGCTTCTAGGAACATAAATGTACTTTGCAGAGAAAGTTGGAATATGACTTATCGAAAAAAATGAAATGGCCAAAAAGTAACAAGCTGTATTCTTTACGTTAAAAAATTGCTCTATAAGAAGTAAGTATTCACTCTCATGAGATTGAAAGGTAATAATTATTGGTAACAGAGCAAGTAAAGCGCATACAGGAGCTGGAACGCCGGAAAAGAAAAATTTTTTCCAGTATAATTGCTCTAAATGTAGCGAAACATTGAATCTTGCAAGTCTTATTGATATGCAGATTACATATATCATTACTAAAATCCATCCTACAACTTTAATTTCATTTAACTTCCAAAAATATAAAAGAAAAGCAGGTGCTGAACCAAAATTTAGAAAATCTGCAAAAGAATCGAGTTGTGCTCCAAAATCGCTAGTTGATTTTAAAATTCTGGCTATCCTGCCGTCCATTCCATCTATTATTGCTGCAATGATAATAAAAATTGCTGAAAATTCCCATTGTTCATTAAATGTGAATTTAAGTGAAGTAAGGCCAGCACATAAACCCAGTAAAGTTATAAAATTTGGAAATAACTTGGTAATAGGTAAGGATTTACCGTTACTTTCATCGTTATTCATACAATGTCAAAGGTAAGCTTCTCTTGTTTATTTAAATCTGCTATAACTGTCTCACCGCCAATAACAGTTTGTCCTTCTGAAACTCTTACTTCTATACCAATAGGAATATAAATATTTACTCTGCTACCAAATCTTATAATTCCAAATCTTTCACCTGCTTTTACGCTCTGAGATGTCCTCAAATTACAAACAATGCGGCGTGCAATAAATCCAGCTATTTGTTCCACAATGATTTCTTTTCCCTTTTCATATTCAATCACAATAATCTGCTTTTCATTTTCATTACTGGATCTATTACTCATTGCAGAAACAAACTTGCCTTTTTTATAGTTCATTTCCTTTATCGTACCAGATATTGGTATACGATTCACATGGACATTCAAAACGCTTAGAAATATGCTGACAAGTGTAAATTTCTTTTCTTCTTCATTCTCTTCTGATAAAGAGTAACTAACTTCTTCTATCTTTGAAATCACACCATCAGCGGGGCTTAATATAAAATCCTTATTGCTTGGTACAGCTCTTGCTGGATCACGAAAAAAATAGGTACATAATAACGTTGGAAATAAGCAAGTAATTCCAGCTCCCCAAGATATAGAGAATGCTATACATGTTACGATAAAGGAAACAACTATAAATAAATAACCTTCTCTGTTTATGTTAGGTAAACCAAAGCACATAATTTATTCTCGATAATTCATTATTAACAATTTATCATTTATAATTTCTCATGAAAAGCTTTTTTTCACTTCTTCACTTTTGGAATGCTTATATAAGCATTGATGGATATTAAATCTTTAATAAAAGTTAAAGATTTTTAGCTGTTGTTAATATTATTTTAATAAAAAATTAATAATAATTCTTAATAATATATGAATTATTATGTTCGCAATTTCGTATGACAGGGGAAATAGAAAAAGATGAATCTCCTTCCTTATACGTTGCAATTAAGGAAGGTGATATTGAAGCTACAGAGCTGCTAATAAAGTTTGGTGCAAACGTCAATTATAATTATGAGCGTAATCGTACACCACTGCATATTGCCATCGGGTATGGGCAATTTAAAATAGCGAGGTTGCTGATAAATAACGGAGCAAACGTTAACGCAAAAACTGAAAATCATGGTAAAGACGACTTAACACCAATGCACCTTGCAATTTTTGCAAACACGCCAGAGTTTATAGAATTGCTAGCTAGCAATGGTGCGTCAATTGATGAAAGAGAAAGCACTGAAGGACATACACCTTTTCACCTTGCTGCTTTATATGGGAATAAAAGTGTAATACAAGCCTTAGTTAATAAGGGACAGAATATTGAAGATATTGATAATAATGGGCGGACAGCTTTATTTTTAGCTATTAGGCAATGCACTGGAGCAGAGGGTGATAGCAGAATAGAAGTTATTGAGTATTTGATAAATAAACTCAAAGCGGACATAACGAAAAAAGATAATAATAACAACACAATACTTGTTTCTGCTGCTAATAATTGTCCTGGAAAGGTAGTGAAACTTATCATTAAACAATATATAGAAAGCTTTGGTAGAGATCAGTTGAAGAATTTTATCAACCATAAAAATAAAGATGGAATGGATGCTTTGGATATTGCGCTCAACAGTGAAAATGAAGAAGCCATTGAAGTACTTAGATTATATGGAGCAAGTATTGAAAAGATAGAAGGTGAAAGTCGTCTATTTCGTGCAGTAGAAGAAGGTAATATAGGAAAAGTGAGCCTTCTTTTAGAGCAAGGAGCAAACGTTAATATAAAAAATGGAAAGGGGCTTACTCCTTTAGATATTGCGATGCGGGAAAACGATCAAGACATGGCTCGATTTCTAAGAGAGAATAAAGCAAAAACAAATTTAGAGATAAAAGTTAAGTTAGCAGCATTAATTACGCTAACTATTATAACCTTCAGCTTAGCACTAGTAGTGTATTTTATTGTGAAAGGTATTAAAGAAATTGCTGCACAAAAGACAGGCAGTACTCTCAATGATGCAGAAAGCACAAAGATAGAACCTCCTATTAAGCAAAAATAAAGCTTTTCAAAGGTAGTTGATAAGTTTCTTGCTTTCTTTACATTCTTTCTATAGCATTATATATTAATGTTAGAAAGGGGTGTGTGGTATGTTTGCAGGTCAAAATAATAATCAACAGTAGAATAGAAATAGAGTACAGGCTTTAATAGAAAGAGTGCAAAATGCTTACAACAACACTAATAAAATTAAAAGATTCATTAATATAGTTTTATTAGTAAGTATGATTCCTTCATTTTTTCTTCTTGTACAGCTCTCTTTGTATTTATCATTAGTAAATTATTTTTTCAAACCAAGGGAAAATGAAAAAAGATTATCAGCGTGGCCAAAAAATGTTATTAGAATAACATTAAGCATTTTTTTAATTATACACATTATTAATTCCTGTGTGCTTTTGGTACTGCCTATATTGTGCTTATGGTTGCTAAACAAATCACTCATTGAAGAAATACAGCAGTTTAACGATTTAATACAACAAATTCCAGAGGAAGAAAGGCCTATTTTCTTTCAAGATTTAGCAGCCATTCCTTTTATGGCACAAACTACTCATGACCCAAGTGCAGTTGCTAGTATAAACTTGAGTGTTGATAGACTCATAGAAAAGTATAAAGAGAATTTAAGCAAAGATGAATTCTATGTACAGCTAAATAGAGGCAACACAACCGACATTGAAGAGTACATCAAACAGTCAAATGAATTTACAGAAGGCGATAAATCTAATGCAATTGAATGCTTAAGATTTATCAATAGAACAGGAGATAATTTTAAAGACAATCATAGTAAGTTAACACTAAAGCAAGCAGCTATTTTATGTTGGAAAGCCTGCAATGATAGAAATACAGGGACAGAGAATCAAAGAACTCCTTTGAATGATGAAGACATAAAAAACAGAAAAGATATGTTTTTAAAAGGTCTTGTAGACGCTGCAACAACTTATGGTAATCAAGGTCAAAGTTGTGCAGGTGGAACATACAATAAATTATTTGAGTCTTTATCTGGCTTACATCCATCAGTGGTTATTACACTCGATGGAGAAGAGGCTAGAGCAATGATAAAAGAAACGATCACACAAAAATTCCCTGAAATGGCCAGAGCCAATTTCACCAATTTCTCTGGAACAGAACAAGAAAGGATCCGTAGCGAGTTACCAGAGTTATCATCTGAAACAGTAAGGTATATTATGACTACGCATTCAGCTCTTGAGAGAAGGTGTCAAGAGTTCAGCAATAGATTAAACAATGATAAAAAGAATGAAATATTAGAAGAGTGTATGAGCAACTTATCCTATGTTAAATTGGAAAATCTAAGTGGAAGGAAAAGGTAAATTGTATTTGATTGTAGCCATTTATCTTGAAATATGAAGCAGAGTTTGTATGATTATTTGAACCTAAGTTTATGTATTGAAATAACATGTAAAACCACTTCGTGTAGGTGATGTATTATATTTTATCTACATGTCAAGGATCCTTCTTTCAACCTAAAGATGTTGCTAATCAGCACATACAAATGTAATATTAATTAATATTTATAAATAAAGCAATTCCATGGAAAGTAACTACAACGCTGACGCAATAAAAATCCTAAGAGGTCTTGATGCTGTAAGAAAGCGTCCGGGTATGTATATTGGTGACACTGATGATGGATCAGGCTTGCACCATATGGTGTATGAGGTTGTTGACAATGCGATAGATGAATCTTTGGCTGGTTATTGTAGTAAGATTGAAGTTAGCATAAATGAAGATGGTTCAGTTTCTGTAACCGACAACGGTCGTGGCATTCCAACAGACATTCATCCAGAGGAAGGAATATCAGCAGCAGAAGTAATAATGACCCAACTACATGCAGGAGGTAAATTTGACAGCAATACCTATAAGGTTTCCGGAGGATTACATGGTGTTGGAATTTCAGTTGTTAATGCGTTATCGAGTTGGCTGGAATTAACCATCTGGCGCAATAAAAAAGAACATTTTATGCGCTTTGAAGATGGTGAGTCTGTTGAATCTTTAAAGGTAGTCAATGAAAACACAAGTAAAAGAGGAACTAGAGTAACGTTTATGCCATCAACGGGGACTTTTAGTAGTATTGATTTTAGTTACTCCACTCTTGAGAGTCGCATCAGAGAATTGGCATTTTTAAACTCAAATATTGAGATCATTTTGTGTGATCTCCGTAATAAACCACATGTAAAGTCTCATTTTAACGATAGTAAAGAGTCTGAAGATAATTTTGGTACAGCTAATTTTGTACGGTACTTAGACAAGAATAAGACACATGTTACTAAAATTGCCAGCATTAGAGATAATGTAAAAGATCTAGGTACCAGTGTAGAAATATCAATGGAGTGGAATGATTCCTACTATGAGAATATGCTATGCTTCACAAATAATATAAGACAACGGGATGGTGGTACGCATTTGGCGGGGTTTAGATCTGCACTAACCAGATGTATCAATAACTATGCAAACAATGAAGGTTTTTTGAAGAAGGCAAAAGTGAATTTGACTGGAGAAGATGTTAGAGAAGGCTTAACTTGTGTTTTATCTCTCAAGATGCCTGATCCTAAATTTTCTTCACAGACAAAAGATAAATTGGTCAGTTCTGAAGCGCGGGCAGTTGTAGAGAGCATAGTTTTTGACAAGTTGAGTACAATACTTGAAACTGACCCCAAGTTAGCAGCAAGTATAGTAGAAAGAGCGATTAGGTCAGCAAAAGGAAGAGAAGCCGCAAGAAAAGCACGAGAGTTAGTTAAAAATAAAAACAATATTAATATTGCAACTCTACCTGGAAAGCTTGCCGATTGTCAGGAAAAAGTTCCTGAGTTATCGGAATTGTTTATAGTAGAGGGTAATTCTGCAGGTGGTACTGCAAAGCAGGGACGTAATCGTAAAACACAGGCGGTACTTGCTTTAAGAGGGAAAATTCTAAACGTAGAACGTGCAGGGCTGGATCGTATTTTTTCATCTGCAGAAATTGGCTCTCTGATCACGGCAATTGGGGCTGGAATAGGGAGTGAGCACTTCGATATTGAAAAAACTAGGTATCATAAAATTATCATTATGACAGACGCAGACGTTGATGGCTCGCATATAAGAACCTTGATTCTAACTTTCTTTTTTAGACATATGCGTGAAGTAATTGAGAAAGGATATTTATACATAGCGCAGCCACCGCTCTATAAAGTTACAAAAAATGCTAAAGATACTTATATCAAAGATGATGAAACTTTTGAAGAGTATATAGTAAATTCAGCGATTAAAAGATTAACATTAAATGGTGTAGGCAAAGATTTGCGTTTCGTTTTGAATAAGTGTCTCAGTATTTCAAACATTAGCAAAAATTATGATAGGGAAATACCAAAAGATCTCTTAGAATCATTGCTAATTTTAAGCAAAAAGAATGCTCTATTGTCTGCTGATGAGATATTAAAATATTTAAAATTGATGTATAGTGAATATACTTGGGAAGTAGAAGTAAAAGATGAGGAAATTCACATTGCTAAATTGTTTCAAGGGTTAGCAGACAAATATGTATTCTCGCTTAGTATGCTTGAAAGTAAAGAAATACGGAATATATTGAGTTCTCTTGATAACATAATTGACTTATTTAATGGTGATTCATTTTTACAGTCGCAAGAAACTGAAATAAAAATAAAGTCTCCAAGTGCACTCGCAAAAATAGTGATGGATTATGGTAAAAAAGGTTTAACTCTGCAGAGATTTAAAGGCCTTGGTGAAATGAATGCTGATCAGCTTTGGGAAACTACACTCAATCCAGAAACTAGAACTCTGCTAAAAGTTGAAATAAAAGATTGTGAAGAAGCAGATAGCATATTCTCGGTGCTAATGGGTGATATAGTTGAACCACGTCGTGACTTTATAAATAACAATGCACTTAACGTGCATGATGTTGATATTTGATTTTAGAAACGCTAAACCCTTATGGCTTAGCATTGTGTGCCAAACCGGCTATTTAAAACGTACTACTAATCAATCCATTTCAGAAATCTGAATTGATCTCGGTTGTATTCCCGTTTTCGATCATAAATATATAGATTTTCTGCCCTACTGTTGTTATAATTAATACCTCGCTAAAATTGAATATTAATGAATGAATTGAGAAGGCTCACTATTACAGAGATGCATGATGGACTTAGGCGGAGAGATTTTTCTGCTGTTGAGCTTGTAGAGACGCATGTTAATGCAGTTGAAAATGAGCAACTGAATGCATTTGTAACAAAAACCCCAGAAATCGCGATAAAAGCTGCTAAAATAGCAGATGAATACTTTTTGAAACAAAAAGATAATATTTCATCACTTATGGGCATACCAGTTGGTGTTAAAGATTTATTCTGTACAAAAGGAATAAAAACAACGGCATGCTCAAAAATGCTGGAAAATTTCATCCCGACTTATGAATCTACGGTATCTAACTTGCTTTTAAAAAATGGAGCAGCCATGCTTGGTAAACTTAACATGGATGAGTTTGCTATGGGTTCTGCGAACACAAATAGCTATTTTGGTCCTGTTAAAAATGTATGGATTAGAAAAAGTGACGGAGAAAAAGTTGTTCCTGGTGGATCATCTGGTGGATCTGCAGCATCAGTTGCTGGGTTTTTATGCGCTGGAGCATTAGGAAGCGATACTGGTGGGTCTGTACGTCAACCAGCAGCTTATTGCGGAGTAGTGGGAATAAAGCCAACTTATGGAAGGTGTTCGCGTTTTGGTATGATTGCATTTGCGAGCTCTCTTGATCAAGCAGGAGTAATTACTCGTTCCGTTTCTGATTCAGCGTTAATACTGGAAACAATTTGTGGCTATGATGAAAAAGATTCAACATCGAGCAAAAGGCCAGTGCCTAAATTCTCTAATCTTATAAATGGTGATATCAAGGGTAAGCGCATTGGTATACCAAAAGAATATAGAATGGATGGAATTTCAGAAGAAATCGTTCATCATTGGGAAAAAGTTTCTTCCAATTTAAAAGAAAATGGTGCTGAAGTTGTTGACATTACTCTGCCTCATACTAAATATGCGATACCGGTTTACTATCTAATTTGTTCTGCTGAAACTTCATCTAACCTTGCTCGCTATGATGGTGTACGTTACGGATTCAGGGTTGATGCTGATACCCTTGAAGAAATGTATTCGCTAACAAGAGCAGAAGGTTTTGGTAAAGAAGTGAAAAGGAGAATTTTAATTGGTGCTTATGCGCTTTCTTCAGGTCATTACAATGAGTATTATGAAAAAGCACAGTGCATTAGGGCATTAATTAGAAATGATTTTATAAAAGCGTTTGAAAAAATAGATTACATACTTGTGCCATCTGCTCCAACAGAAGCTTTTGGCTTAAATGAAAAGCCAGACCCGCTAATTATGTGCATCAATGATGTGTTTACCGTGCCGGCAAGCTTAGCGGGGTTACCTGCTATTTCTGTTCCTGTTGGACTTTCCAATGAAGGCTTACCACTTGCTTTGCAAGTAATTGGAAATTATTACGATGAAGCTGGAATATTAAATATGGCAAGTGTTATAGAGCAAAATTGTGGCAGAATAGTTAATTCCCTTACGTAATATGTTTTCTTATAGTAACTATAGCATTATGATTATTTTGGCTATAGGAAACAAGAGCTTGATTTTTATAGCTAAATAAAAGACCATCAAAGGCACACATAAATATCTACAATGAAAGAAAAAACTTTCACAATCATTGATGGTTATGGTTTTCTTTTCAGAGCTTATTACGTTTTGCATCATTTGACTACCACAGCTGGTATTCCAGTAGGTGCTGTGTACGGTTTTCTTAATATGGTTCTGAAGTATATTTCCCATTCGGACTACTTAACTATAGCACTTGATTCTGGCAAAAAAAATTTCAGGCACAGTTTATATTCTGAGTATAAAGCAAACAGAGTAACGCCTCCTGAGGATCTAATTCCACAATTTACAATACTGAGAGAAGCGGTAGAAGCTTTTAACTTCAGCTATGAAGAGATTGAAGGCTATGAAGCAGATGACATAATTGCAACACTAGCTGCAAAATATGCCAACCACGAAGACTTTAAAGTAGTAGTAGTCTCATCAGATAAAGACTTATTTCAACTTTTGAATTACAACATTCTAATATTTGATCCTATCAAAAATATATACGTAGATGAAAAACAAGTGATAGAAAAATTTGGTGTAAATTCAAATAAGCTTCTTGATTTATTTTCTCTAACTGGAGATGCATCTGATAACATTCCAGGCGTTCCAGGAATAGGGCCAAAGACTGCAGCTAAATTACTAGATGAATTTGATTCATTGGATAACATTATAGAAAATATCAATAACATTGAGCAAACAAGAGTTCGTAATATTCTTACTGAGCATAAGGAAAAAGCACTAATTTCAAGAGAACTTTTGTCACTATGCAAAAAAGTAGATCTTCAACATGATATTGTAAAATATGAAGTCCATCCTCCAAATATGGAAAAATTGTTATCCTTTTTGAAGAAATATGAATTTAATTCATTGATAGGAAAAGTAGAAAAGCTTTTTTCTTATAGTGGATCTAGCACAAAAGAGAAAACAGAATATAGTAGTGAAGAATTAGAAAAATTTTTGGAGTATTGCAGATATGAAGGTAAAATTGCAATTCATTGCCACTTTGAAAACAATGCATTAAACGAAATCTCCTTATCTTGCAGTGAAGATAATATTTTCTACATAGATCAAAGCTGCCTACAAGATGCACTCACTATAATAAATTCAACTTTATTTTCAAATGGGGTGCTTAAAATAATACATGATATTAGAAAGATCAGAGAAATATTTCCTACAATAGAGAGAGTGCTAGACTCAATTGATGACTTGATGATCATGTCATATAGTCTTGACACAGGTAAGCATGATCACAGCATTCCAAACATAGTTGCGCATAATTTGAGTGAGAATGTAGAAAATTTTTCGGCAAAAACTTTAATAGCGATCCATGAGAAACTGACACAAAGATTATTTCAGGAAAAACTTTTTACGATTTACGAACGCTTCGACAGGCCTCTCATGAAAGTAGTATTTGATATGGAGAAAAATGGAATACTGCTTAATATTCAAAAACTACAGGAACTGTCTGATAAGTTTGAGCAGCTAATTGCTGTACTTGAAAACGATATACATAATTTAGCAGGAGAAAAATTCAACATTGCATCGCCAAAACAATTAAGTGATGTTTTGTTTAATAAAATGGAGCTAAGTAAAAAGAAAAAGTCAAAATCTGGGTCTTATAGCACAAACTCTGAAGTTCTAGAGGCACTTGAAGAGGAGGGGACAGAAATCGCAGGTAAAATTTTAAGTTGGCGACATTCAAGTAAATTAAAGGGTACCTATACTGACGCGTTAATAAAACAGGTTGATCCTCTTGATGGTAGGATACATACAAGCTTTTCAATCACTGTGACTGCAACTGGAAGGCTGAGCTCTAGCAATCCTAATTTACAAAATATTCCTATCAGAAGCGAAGAAGGTAGTCTTATCAGGCAAGCCTTTATTGTGCCAAAAGGTTGCAAGATAATTTCTGCTGACTATTCACAAATAGAATTAAAACTCCTGGCACACGTTGCAAATGTTACCGCATTTAAAGAAGCTTTTGCAAACAGGCAAGATATTCATGATATCACTGCAAGACAAGTTTTTGGAGTGCAAGAAATAGATGAGCAATTAAGACGCAAAGCAAAAACCATTAATTTTGGCATTATATATGGCATTAGTCCATTTGGCCTTGCAAAGCGACTTGGCATTACCTTTCAAGAGGCTGCTGAATACATTAATTACTATTTTTCTTGTTACCCAGAAATAAAGGTTTATATGGAAAAAGCAGTATCTATCGCGAGAAATCATGGTTATGTAGAGACTTTGTTTGGTAGAAGATGTTTTGTAAGAGACATAAATAATAAAATTCCTTATCTAAGACAATTTGCAGAAAGGGCAGCAATAAATGCACCGCTGCAAGGAACCGCCGCTGATATAATAAAACGTGCAATGATTCAGCTTTTTGATCAATTGAAAACAGGTAAAATAATCCTCCAAGTCCACGATGAGCTACTGGTTGAAGTAGAGGACGACAAGGTACAAGAAACAGCAAAACTTATGAAAGACGTAATGGAAAATGCGATAGAAATCTCTATACCACTTGAAGTAGAAATAAAAATTAGCGACAACTGGGGCTTTTCTTAATTATGTTGCACACTCTAAGAACATATCTTGAAAGGACCTAAGTAGTATCTGTTCAGATGCATGGTTAATGTGTAAATATTGAAGTAAAAATAATGTCATCCCAGTGCTTGACACTGGTGCCCACAAGCAACCTAATCATGGATATTAAAAGCAACGCTTTCAATGAGACTACAAAAGGCTGGATTCCAGTGTCAAGCACTGCCTTGTTGTTGTAAATTCACTTTTACCTTATTTTGCCACACCCCTGAACAGATGCCTTGAGTAGTTAATTTCGTAAGTATAATAGTAGTCATATTAAAGAGTTCTTGAAGTAAGGAGAGCACGCTCATACGTCATGCAAACAACGTTTGGGAATAATCTAAGGTTCTGTGATATCAGCAGCTTTCTTGGCAATAACATCCCGCTTTCAGTAAATAGTGATTTTATAATTTTCCTATATATTAGAAAAATTTTTATTTTAATTAGCGTTAAACAATAGGCGCCTATTGATTTTTAGCTAAAGTAAAGGTCAAATATCTGGAATTCTGGACATAAAATCCCCCTGTGTGAAAAAGATTAGAAAAAAGTGCAGCGCACATACGACAGAGATTAAGTATACGTGTATACACTGAAGAAGATACACTACATTTTTTAATTAATTTGATTGTTTAGTAGAAAAAGTCTGCAGACAAAGATAAGTTTTTGAGCTCTTAAAATATCTCTTACTGTAATTATAATCAGATTTAAAATATATGGAAGCAATTTTTTACATTCCCTTATCACTTATATCATTTGTTACTTTTCTATTTTTTGCTTTATTCTTTTCTTTTTTCCCTTTCAAGACAGGTTCTAAGAAATTTGAATTAATACGAAAAATATGCTATAATTATAACATAGGTTAGTACAAATAGATCGTTATGACAGTTCCAAAAGCAAAAAATAAGCCTTTAGAGTCATCTACTCAGGTGACCGGGCAAAATGAGATGCTCTTCAAGAAGGAACATAAGGAAATTTACGATTACTTTGTAAAAGTATTAGAAGTTAAAGCCAAATTAAAGGAGAGCAAAGGAATAACTGATTATTTTATATTAGCTTATAAGAAGATACTACTAACTAATGTCAATCCAGAAAAGATAAGACCACTCAGTGAAGAGAATTTTTGTCAGTTTTTACTTTCTATATTTAAAGAAGTTAGAGAGAAAAAATTGGCTGGAGAGGAAGATAGTAAAGTAAAGCAAGTAGTAGAGGAATGCTTAGATGATGTACGTGGTACAGAAGCTAAAGATTCACTAATAAAACTTGTTGGGTTACCATTGGGAATAAAAATAGACCCGAAAAATATTTCTGGCTCCTTTATGGATGGAGTGAAAGAAAAAATACCATTTTTAGGTGGAGATAAAAAAGAAGAGGATGAACCACTACTTAGTGATGAAGAGATGGTAACAAAGTGCTTACGTAAGGTTTTTCTTCCTATTCTTTTTTCCATTGCTTCAATATTAATTTTTGGTCCTACTACACTTGCGATAGTTGCTGCTGTTATTGGTACAATATTTGCTGTAAAGGGAGGAATTGAAGTTCTTTTTTCAAATAATAGGCCAGGTACTTTATATGATCCTAGCTCACCAGATAAAGATGATACAGAAAAGAGAGCAAAATTGAATGAAAAAATTCGCAAGGGTATTGATGATATTTTAAAAACCCCAATTGAAAGCTCTCTTGAAACAATTGCTGACGGGAGTAAAAAACAACCTACTCTGGAACAAGCTCCTCAGGTGGGAAATAAAGGGGGTGAGCAGCTTACTGTGCTTGATGAGCAAGTTACTGTAGATAAGCTATTTGAGGAACAAAGGCAGCAGTCAAGTAAGACATAGACTTACCAAAAGTGAATTGTGTAAGAGGTCTTTTATTGTCCCAAATTTGGGAGAAAAACCCTGGACTTGAAGTCCATCCTTTTAAGAATATAATTTTAAGGTGAAAAATCTCAAAGAATGTGGAATATTATAGAAAAAGCAGTCACTCTGTATATGAATGTACATATCACATAGTGTGGATAACAAAATATCGATATCCAGTATTAGTTGGAGATATTGGACAGAAAGCTAAAGAAATTGTACAAGAAGTATGTGCAAATAATCAAGTAGAGAGGTAGAGTTGCGTCAAGTCATGTACATGTATACGTTTCTGTACCCCCATACTTAAGTATTAGTAAGTTAGTGCAGTTAATAAAAGGAAAAAGTTCCAGAAAAATCCAGCAAAACTTTCCAGAGCTGAAAAAAAAGATACTGGGTTATGGGCAGTAGGCTACTTTGTCAGGACTAGCGGAAATGTAACTGACGAAATGATAAAAAATTATATTGAAAATCACTCTAAAAAAGAAGATAAATTTAGCGACTTTCAAGTCGAAAGTTAGCATTCGATGCTCTCTCTCAATCTTTGGATTTCAATCCATAGTGGTTGAATGTTTTATAACACATACAACAGGAGTATGATCAGATGGGTTTTCTAGTTTACGCAACCTATCATCTATGTAACATGTTTCCAATTTATCTACAGCTTGTGGCGATAGTAGCATATAATCTATTCGCATCCCTTGATTATTTCTCAGTGAATTACCTTGATAATGCCACCAAGTAAACTGTTGCAAATTTGGGTGAGATATTCTAAATGCATCTTTAAAACCAAGATTCAAGATTGCTCTTAATTTCTCACGCTCTTTTATATGAAAGCATACTTGGCCATTTAATAAATTTGAATCAAAAACATCAATTTCATCCAGTGCAACATTATAATCGCCAGCTATAATAGTTAACTCTTCATTTTTCAACAAAGTGCCCATCCTTTCATATAAGTTATCAAAAAACTTGAGTTTATATTCAAATGCTTGGGAGTCCAAGCTTTGACCATTGGGCACGTATAAACTTCCTACCCTTATCTTATTATTGGTGTGTTTTATCACACACTCTATATAACGTGCTTCTTGATAACTCTCTACAACATCGATTTTTAATTTTTCCAGTATTGGATATTTAGATAAAACACAAACGCCATTTCTTGCAACCTGTCCATAGATAGCATATTCATATCCTAACTTTTCTATCTCTGCATAAGGAAATTGCTCTTCCGTACATTTTATCTCTTGCAGCAAAACTATATCTATCTGACTATCAACTATAAAACTACAAAGTTGGTTAATTCTTTTACGTATGGAGTTTACATTCCAAGTTGCAATCTTTAGCATCAACAATCCTTATTAATTATATCAATTAAACTCTCCCCTGTAGGCAACCTCGATGTTATAATTTTTTTCCACTTGATTAACTTTAAACTATCAGCAATGTTTTTACTCATGGTATATGCAACTGTATTATTCATCACAGGAGATAGCCCACTTTTTAGAACTAATGAACAAAATACCCTTGCAGTTTGTGAGGAAAAAAAAGCAACGCTATCAATTTTACCGTCCAATAGTAAATTTTTACACCTATTAGTTAGACTCCTTTTAGTAATTGTTTTATAGAGTACAACTTCTCTTACGTTAAAACCTTCTTCAGATAATCTCTTTTTTAGGTCACATGATACTTCTTGTCCCCTTATATATAAGAACTTTATTGCATTTGAATAATGAGATTTTATGAATGATATCAGACCATCAACGTTGCTGTCTGCTGAGATTATATCGGAAAATCCCAAATTTTTTGCAGCCTGCATAGTTGAATTACCAACCGTAATAATTGGAAAGCCATCCTCTTTGCATATTTGACTGAAAGCCTTTACACTGTTTTTACTTGTAGATATCACAACGTCAAATTCATACGTAGATATATCAGGATTTAAGTGCTTTATTGTGAATACTGGTTCTATAAAAACTTTGTATCCATATTTTTTTAGCGTGCTTCTTGTGCTCAACGAATCTAATAAAGGCCTTGTCAATAAAATAGACTTCATTCTGGTTTATTTCACTAGCAGTAAAATAATATCCCTTATACACAAATTATTGAATAAAAACTTTTATTTTTTAAGTTTCTTGCGTAACCTATGAAAAAGGCAAGAGAAACTCAATAGTTGGCCTAGTAATGAAAAATTGATCATAAACAAGCGAATGTTTTTGATCAAATGAAAAAAAGATGTTACTCACTGAGTAACATCTTTTTTAAGAAGGTAGATAGTTTTGTTTACTCTATCTTCATTTTTGGAGCTTTATGCTCTACATCAACTTCAGCAGTTACTGTTGAAGGAGGTCCCACCAATTTGTCCAAAGAACCTGTCTTTCTTAAGTCAGCTTGGGTTTTTAACTCACCATTTTCCTTAGTGAGTATCCCATGTTGCGGAGAAGAACTTGGTGAATTGAACCCACTATCAGAACTACGACGGTAACTGGCAAAGCTAGAAGTTGTAGCAGTACTGTCAGTGCTTATAGAACCCATTGAATTGCTTCTTGGCGGTTTCTCCGGAGCAACATAAAAACGGCTATTTCCTATCTCTGCAGATTGCATCTCATCTGCATTCATCCTTTCATATTGTGTAAGAGTAACTTCCTCTTGCTTTTTGCCACCTTTTAGCAATGATGACAACTTGCTCCAAAGTGAGGTAGGTGCTTTTACTTCCTTATGCTCATTAGGATCTAATAATTCTGCTTCGCTGCTAACAGTACTTATAGAACTCGTTGAACTACTACCTGATAAGCTATTTTCCAGTGAATTCATAGAACTTGCTTTATGCCTTTTTGCTGACTTATTAAGCCTTTCTAAAGTATTAAAACGAGTATGCTCTTCCTTGCATTCTCTAATAACTTCCTTAATCTCATCATGATGTTCAGAGAAAATACTGTCTCTAAAGTATTTATCTTTATCTGATAGTCTTTTTGTAACTAAATTACGCAAACCATCTGCGTCCAAGTTATCAATAAATTTCTTCTGCTCTCTCCATTTATCTACTAGCTGGTCTGGCAAATAATCTCTCCAATCAAGATATGTTTCTTTTGCTATTTTTCCTTCTATTTTTCCTTCTATTTTTTCTGATATTCCAGAAAGTATGCTCTTTATTAACGTGGAATTATTTTTTCCATCAGTACAAATTGCTCTAAGATCTTCTTTCACTTCTTGAGCTCTCTTCTTTTGTGGTGAATCAGGAATAAGCTCATTATCTATTCTATCTGAATAATTCTCATTACCAGCTGCACGATATAACTTATTTGCTGTTGCAGTGAGCACATTACTTGTCTTTTCCTTTGTTTTTTCACTTACAAAACTAGCACCTCTCTTCAGCGAATCTGCTGAATACTCATAGCCATCCTTAATTTTTCCGCCAATATGCTTCGCTCCTTCAACTGTTTTTTCTGCTGACCATTTGAGCCCTTTATATCCAGATTGAACTGCTTTTACAGCAACTTTCGCAGCGTAAAATAGAGTCAGACCAACTATAGCACTTGGTATAGCAAGTGTTGCACCAACTGCCAAAAGTGGTAACATTGCTGCAAATAATCCACTTGCTGTACCTACTACAAGAGCCTGATCTCCTTGCTTCATCTTGGAGAATTCTGTATCTCCTTTTAACAGATCCATAATTCTGTCTTTTAGCTTCTTGGGATCGTGAATGATATCTGAATTTAATGAAGAATCTTGAATCATTTTAAGATCATCTTGCTTAGTTTCAACAAAATTTGAAGAGTTTTTTTCACTAGGTGACATTTTAAACCTCACTATTAATTAAACATACTAATATTGTATATATCTGATTCTTAAGTTAGGGTTAATTCATCTAACAATGCCCACTTGCTTTCAAATGATTTTACTTGATGTGTTTTTTTGAAAGCACAGAAAATTAGTGGTTATTGCAATATAATATCTCGTTTGGATTAGCTATAGTTGAAGCAAAAACTCATCCTTTTGAAGGAGTAGATTTTTTAGGAATCTCAGCAGGGGTTGATTTTGGATCTGATAATTCTGTATTTACCTTAGTTGGCTCTAATGGAGTTTGCTGCTCTTCTGGTTTATCATTTGGAATTGGAACAGGCCAATCCATAATGTTTTGTGGTATGTTTGTTCGAGCTTCTTCTTCCTTAGTCTTTTTTTGATCTGTTGAAGATGATGCATCAACACCTGCATTTGTACCTTGGTCTTGTGTTTTAGGAACTGTGGTTTCGTGATCACTTGCCTGGATTCCTCTACTTTCATATTCAACTTCAGTTTGAGTTGAAGTAGATATCAACTATGTTTTTTTAAAATTTTTTTATTTGTAATTTTGCAACTTCATATGGGCAATAAAAACCCATTTGTTATAGAAACAGAATTTTGTATCAAACAGCCACTACAGCAATTTCTGCTTAAGTT
>NODE_4_length_69038_cov_43.428204
TATAGCTTCAATTTTGAATTCTGCTGTATATTCTTTTCTTTTTGTCATACCACACCTCTTTGAAAAAACGTTTTATTTTACTTCAAAAACGTCTTAACTTTCTGTCTACTTTTTCTGGGTAAGGTCAGTGGCTAGCAAAGATACAAAGAGCTTTTTAAGTGATTTGAAGAGGGTATATCAAGCAAGGGAATTGCTGAGAATTATCTACTAGAACTGGATGAAAAATGGGGTACAAAGTACCCTATGGTTATAAAATCGTGGCAGAGTAACTGGGAAAATTTGTCTAGTTATTTCAAGTATTCTGATCCAATGAGGAGAGTAATTTACACCACTAATCCAATTGAGGGGTTGCATAGACAAATTAGGCAAGACCAAGGGCTCATTTACCAGTATAAATGCTTTGTACAAGCTGGTATATTGTGCTATAAAAAAGGTGGAAGAAAATTTGAGTTGAATTAAAATGTGGTTTGACACAGTTTATTTAACACTCCCAATAAAACCTCTTGAATGCTCTATATTACTTAAAGTAGGCTTCCTCTAAAGTATAAATTTAGATAAATCAAGCTGCTTTGAAATTGACTCTAGTTTATCTCTTACATATTTGCTATCTATAACAAATTTTTCACTATTTTTTTCAGAAGCGATAAAACTTATTTCATCCAAAAGCTTCTCCATGACAGTATGAAGTCTTCTTGCACCTATATTTTCCACTTCTCTATTAACTGTAAATGCTATTTCAGCTATAGTCTCTATACCATCATCAGTAAACTCAAGTGTTACATTTTCCGTTTTCATTAACGCTATATACTGTTTTAACAAACTAGATTCTGGTTCCTTTAATATTTTTATTAGATCCTCTTGAGTAAGCGCCTTAAGTTCCACTCTAATTGGCAATCTACCCTGTAATTCTGGTAAAAGATCAGATGGCTTAGATAAATGAAAAGCACCAGATGCAATAAATAATATATAGTCTGTTTTTACGGGGCCATACTTAGTTGAAACAGTTGTTCCCTCAAGTAATGGTAACAGATCGCGCTGCACTCCTTCTCTGTTGACTTCACCTTTTATTTCTGTACGTGCTGCAATTTTATCTATTTCATCTAAAAACACTATGCCTTCATTGCTAACAAGATCAATCGCTTTTTTGATTATCTTGTCTTCATCCATTAACCTTTCGCTTTCTTCATTAATCAATATTTCACGCGCTTCTTTCACTTTAACTGTAATAGTTTTTGTTTTTTTGTTCTCATTAAACATCTTACCCACTATTTCTGTTACGTTCATCACGCCAATTTGCCCACCTGGCATACCAGGTATATCAAAAGTGGGTAGCATACCCTTGCTCTCCCTGACGTTAATAGAAACTTCTCCATCTTCAAATTCCTTATTTCTCAGTCTTTCTCTGAAAACTTTTTTGCTTTCCTCGGTTGCATCTTCACCAACCATAGAGTTAACTATTATCTTTTCAGCCAAACCTAAAGCTTTTTTAGTTAAGGCTTTACGTGCTTTTTCCTTAACTAAAACTATTGCTGCATCAACTAAATCACGTATTATCGAGTCAACATCACGTCCAACATATCCTATTTCAGTAAATTTCGTTGCTTCAACTTTTATAAAAGGTGCACCAGCAAGCTTTGCTAAACGGCGAGCTATTTCAGTTTTACCAACTCCCGTATGGCCTATCATGAGTATATTCTTAGGTATAATCTCTTCACGTAGTGGAAGTGGTACTTTATTTCGACGCCAACGATTTCTGAGTGCAATAGCAACAGCACGCTTTGCGTCATTCTGCCCGATTATAAATCTATCCAACTCTTTAACTATCTTCTGTGGTGGTAGATCATCTAATAAAGTTTGTGAGCTTTGGATGCTGCTACTTTCTGTACCTTCATTTTCATAAAGGCCGTTTTTTTTATTGCAGTCATCATTATTATCAGATTGACCTACTACAGGTTGACCAGAAGAATTGGTACACAAAGTTCTTGACATATTACTCCTTTATTTTTTCAATAATTAGATTATGGTTTGTATAAACACATATATCGGCAGCTATCTTCATAGCCTTTTTTGCAATCTCCTCTATTGATATTCCTTCAACGTCAATCAAAGCTTTTGCTGCAGATAAAGCAAAATTTCCTCCAGAGCCAATGGCTGCAATGCCATCTTCAGGTTCAAGAACATCACCCGTTCCTGTAATGACCAATGAAATGGACTTGTCTGCCACGATCATCATAGCTTCTAATTTTCTCAGATATTTATCCATTCTCCAGTCTTTTGCAAGTTCAACACATGCCCTCATTAACTGTCCTGGGTGCTTATCAAGTTTAGATTCTAGCCTTTCGAAGAGAGTAAATGCATCAGCTGTTGCTCCAGCAAAACCGGCAATTACGGAATCACCAGAAAGACGCCTAACTTTTTTTGCTCCAGATTTTATAACGGTATGGCCTAGCGAGACTTGCCCATCACCTATTACTACTACATTTTTGTCTCTTCTAATTGACAGTATAGTAGTACCATACATTTTACTGCTGTCATGATGAATCATTTTTTTGTTATTTTAATTCGTTATATTATATTAAGATTATAACTTATAATATAGTACTTTTCTTATAACATTTAAAGTGTAGATGCAAAACATAATTCATCCAAGTCTGGAAAAAGATATAAATAATTGGTTCAAAACAAAATTTAATGGTTTTACATTACCATTTTATAGCTCCATAGATCTTAGGAATTCAGGCTACAAAATTGCTCCAGTAGACGCTAATTTATTTCCTGCAGGGTTCAACAACCTAAGTGAGACATCAAGAGCAACAGCAGCAAAACTAATAAAAAGTTATTTTGAAACAAAACAATATAAAAAGGCCCTTATAATACCGGAGAATTACACACGAAATAAGATGTATATAGAAAATGTATTTGCCATAGAAAAGGTACTGCAACTCGCAGGTTTTGGAACTAGAATTGGCCTCTTTCATAATGAAACGTACAATTTAATAGAACAGTATGAAACTGTTGTGAAAGAAAACTCTTTGCTGAAGACAACTTCAGGATTTGTGCCTGATGTGATTATACTGAACCGTGATATGACGAGCCACATTCCAGATACGCTAGAAAACGTAAAACAAGAGATAGTGCCAAGTCCATTATATGGCTGGCACAGTAGGCAGAAATTTCAATATTTTGAAATCTATCAAAAATTAGTGTCCGAATTTTGTGGCGAATTTAAAATGGACCCATGGCTTATTTCTGTGCTTACAGAAAGCTGTAATGGAGTTGACTTTAATGATGATTCATCACTAGGAGCAGTAGCGACTAAAATTGACCAAATATTATCTCTAGTGCAAAAAAAATATGAGGAATATGAAATAAAAACACAACCTTACGTTTTTATCAAAGCAAGCAATGGCACATATGGAATGGGCATTATAACAGCAACAAGTGGAAAGGAAATATTAAATCTCAATAAAAAAAAGCGTCATAAAATGAAAAAGATAAAAGAAGGAATAGCAATCAATAGTGTTATTATACAAGAAGGTGTACCAACTATTGACATATTTAAAAGTAGTTCTGCAGAACCGCTAATATACTATATAGGAGATACTCCAACATGTTACTTATACCGATGTAATAGCAGGAAAGATGTATATTCTAGCTTGAATTCCACTGACTGTGAATTTTATGACATCAGCCAAGAAAATAAAACTCTGCCACTTTGGAACATTGTTAGCAAATTAGCAGTATTAGCATTGGCAGTAGAAATAAAATCTTTTCATCTCTAATTATTAAATTTCTACAATGCTGCCATTATGTTGGGTATGGTGAGCGTCATCAAGTCCAGTAGAAGGATCAGTACCATTACTAGGTTGATTGACAAACTTATCGATGTTTGATACTAGATATGCTATGCTTAGTATCAAACTGACCGTAACAGTTAAGTTGAAATTATAGATTATGCCACCACCCAAGTCTATTGGTATGGTTGGAAGTTCCATTCTTTTTAATATGAAGCTTAACAAGCCCAATGACAAAGCGAATGTGCTAAAAATAACATTCTTCTTGCATTTAGCAAGCTCAGCTTCACATTTCGTAAGTTCGTCATCACCCTTTTTGTATTTTTTACATGCTTCTTGATATTTTTTATGCACTTCCTTATATTCTTCGCACTTATAATAACAGCTTACGAATTCTGAAAATAGAAATAGGACTGCTGATGTTAAGCAAATATAACTTATTATATTTGTGTTGTTTCCAGCTAGGGAATGAATGATTTTTGCCTGCATCAATATTCCTATGATACAGCTTGCCAAGTACGCTGAGTTACCTACAACCTGTATTGGTTTTTCAGGTTTATTTTCCTCTTCACCATTCGCAGGTTTCTTAGATTTATATCCAGCTAGATTTAGCCCAAGATGAAGAGCAAATATTATTGATGTTGGTAATTTTATGAACTTGGCAATATCTAATATAGTACAAATATTGGATCTGTTGTTGTCAATAAAATCGCAACAAAATTGCAATGAAATTTTACATAATATACCTGTTAAACCTGTTGCAATACAATACATCTTTCTAATATCATGATTGTGAACATCATGTATACTTTGTATAAATGTATTTGGTTTACCTTTTGGCATAAGTAGATAATAAGATAATAACTTTTTAATATTATACTATAAAAATCTAAAAAGAAAAGTGCTATAAATCAGTACTTTGAGAGTGATCTAAACATAAATCGGCCAAGCACTTGATAAATAAGAGATCAGTACTGAGAGTTGGTACGCGAAAGTAATATCCGTCTTTGATAATTGCTTTATACTCTATATCAAGTTCAACCAGTGTTTCAGAATGCTCAGAAACAAAAGATATAGGTGATAAAACTACAGGTATATTATCTTCTTTCGCGCGTGATAGCTCACTTTCAGTGCTAGGCTCCAACCATTTTACAGGGCCAACCTTACTCTGATAACATATTCCCCAATCAAGATCTTCAATATTTAATTTTTTTACTATTAGTTTTACTGTTTTTTCTATCTGTGAAGCGTAAGGGTCGCCTTTTTTAATAATACTAAGAGGTAAGCTATGAGCCGAGAATAGGACTCTTGGCTTACCGATTTTGCTAGCTAATTTATAATATTTAGACGTCAGATTAACATGAGCTTCAATAAAGTCTTCATTGTCATAATAATGGTGAATTGTTTTTGTGTTACATTCCAGTTTGGCATTTTTTTGCCAATTCTCGATGGATGATAGAGTTGTGGTGGTTGAATATTGCGGATATAGTGGTAGTAGAATGACTTCGTCAGGGTCGAATTGCTTTACGTTTTTAACAACTTCATCAGCAAATGGATGCCAATAACGCATGCAGATGAATATCTTATATACATGGTTTCCATTTTCATTTAATTTTAGTTCTAAAGCATCAGCTTGTGCTTTTGTATTCTCCAAGATTGGCGATTTACCTCCAATGTGCTCGTATATTTCTTGTGCAGTACTTTCTCGCCTTTTGGAGATAAACTTTGCTAAAAGGAAGCGAAAAGGATTTGGTAGATTTATTATTCTTTTATCGTAAAAAAGATTAAATAAGAAAGGACGGACCGCACTTAGTGAATCAGGTCCACCAAGGTTAAATAAGATTACTGCCTTCTTCACTGACAACACCTTGCTTCAGGTTTGCCTATAAAATCAGCTACACACTCATCAAGTTTAGTTACAGGCACTAAATTTCTCACACTAGCATACAATAGATGGCCAGATCTCTTCACGTTACTCTGTGTAGATACAAAGTTTCTATCAAAAACCACATCAACACAAAAACTTGGCACTGCTTCAAAAAGTTCAACAGCAGCCAAAGATATCATTGTGCAGCTTTGTAGAGCCTTCAGAAAAATCGTAAGGGGAAAAAGTAAAACCCTAACAAAGAGAGAGGGAGGACTTTCATTCATTAGTTGTCCTGGATTAGGAGAATTATACTCAATATGCTGTCTGTTTTTATCAAAGATAGGAAATTTTATAATGTCTTTCTTAAATTCCTGCTCTATTTGTTTCTCGTTATAATTTTCATTATTAGTCATTTTTTTCAATAACTTTTCACGCAAGTGAAAGGTTCTTACAACAAAACATGTTGCAACCATCAGTGCAGCACATATAAGTGCGCACTCGATAAGGCTTATGTTGCCTACCATAGCTGGTAATACAAAGCAAACAAACAGCGGTATGGCAATCATTTCACCAAATGGAACAACGTTCCTTTTCATCGCAAAAGCGGCACCTTCTTTTAATTTTGTATTATTGTGTAAGCTATACTCTAAATAACTTAAAAATGCCAAATTAAAGGTTAAAAAACCTTTTGTTCCGCAGAAAATTGATGATTTAAGATTATTCACTAGTTTCTTACGACGGTAAACCATAAACTACCCCTTGATGTTTTATTCTTGACTATAAATAAAAAATCTCTTTGATGGAACAAAAATTCACAATAAAGTAAATATACGATCTTAACATAAGGAAATGATATGGCAATTGAGAGAACACTTTCGATATTAAAACCTGATGCAGTAAAAAATAATATTACAGGCAGTATAAATTCTTACATTGAAAAATCTGGACTAAAAATTATAGCACAGAGAAAGATGCTGCTGACAAAAAAACAAGCAGAGCTGTTTTATGAAATTCATAAGGATAGGCCTTTTTTTGAGGAGTTGGTGGAATTTATGACTTCTGGGTCTGTGATAGTTCAAGTTTTAATTGGTGAAAATGCAGTCAGTAAATACAGACAAATCATGGGTGCTACAGATCCAAAACAGGCAGATAAAGGTACAATTAGGGGTGATTTTGCTAATGATATTAGTGAAAATAGAGTGCATGGTTCTGATAGTCTAGAGAATGCTCATAGAGAAATAGCTTTCTTTTTTGCTGAATGTGAATTGGTGTAGTTTTACTTTTTTACATATTAAATTTCTGAATTTTATGTTGAACTGTATAATATTAGCCCAATTTTTAGTTTAAGCAATATTAAGGGAAAGCTTTTTCATGCACAGTATAGATAATATTTAAAATGGATCATGTTGTTAATGCTTATAATAGATCTGAAGCTTCTATAGTTAGAGGAGAAGGAGTATATCTCTTCGATAAGGATGGTAAAAAATATTTAGACTTTGCTGCAGGAATTTCTACAACCTCTCTAGGGCATTGTCATCCATACATTACAGATAAACTGAAGGAGCAACTGGATTCATTATGGCACTGCTCTAATATTTTTACTATTTCCCAGCAGGAAAGGCTTGCTCAGCGTTTAACGGAACTTACCTTTGCCGATAAAGTTTTTTTCTGCTCAAGTGGACTTGAAGCAACAGAAGCTGCAATTAAATTTATTCGCCGCTATTTCTACTTAAATGGACAAGAAAAGCGCAGTCACATCATTACAATTGAAGGAGGTTTTCATGGCCGCAGTATTGCTGCAATTTCAGCTGGGGGAAATGAAAAATCACGCGAAGGTTTTGCTCCACTCCTTTCTGGTTTTGATAAAGTTCCAAGAAATAACATTGAAGCATTAGAAAAGAAAATCAATAGCGAAACAGCTGCCATATTTTTAGAGCCCATACAAAGTGAAGGCGGAGTACATCCATTGGACGTAGAGTATCTTAAAAAAGTAAGAGAGATAACAAAAGCTCAAGGAATAATTTTATGCTTTGATGAAGTGCAATGCGGATATGGAAGGATTGGCTCTCTATTTTACTATCAAAATATAGGAGTTGAACCTGATATGCTCACTTGTGCGAAGGCTATGGGTAATGGATTTCCTCTGGCTGCATGTTTAGTAAAAGATTATATAGCAGAAGCAATCACTCCAGGAACTCATGGGTCAACTTATGGAGGTAATCCACTTGCCATGACTGTTGGTAATGCAGTACTCGATGTAATGCTAAAGGAAGGCTTTTTTGACCATGTTAAGAAGGTCAGTAAATATCTAAAAGAAAAGTTGTTGCCTTTGACTGAAGAATTTCCGAAGATCGTTTCAGAAGTTCGTGGGGAGGGTTTATTGATAGGGATAGAGCTTAGATTACCTTTGGCTGATAAAATTGTTAAACAATCTCTTGACAAAGGCTTAATAATGACTAAAATTTTAAATAATAGAGTAATAAGAATAACTCCTCCACTTGTTGTTGAGAATATGCATGTGAATGCAGTGTGTGATATATTTCATGATTTATTTTTTTATATTAAAGATATATAGACTTGCAAATGCTTCTTACAACATATAAAATCAACTCTGTTTCTATATCGCAATAACATCATACTTTAATGGATTGGTTATTGATTTCAGTATTGTCAGCAATTTTTTTCTTATTGATTTTATCGTTTTTGTTTTCAGGAGCAGAAATAGGGTTAACTTCAATTAGCCGCTCCCGAGTTAATAAACTAAAGCTAGATGGAAATAAAAGAGCTAAGATAATAGACCGCTTATTGAATACAAAAGAATTAACAATAGGAACAATACTACTGTGCAATACAATTATTAACATTACTTGTTCCGCTTTATTTACAGCAATGTTTATAAATTTCTTTGAAAGTGAGGGCATCTTTTTCTCAACAGCTATGATGACGTTTTGTATTTTGCTGTTTTGCGAGGTGTTACCAAAAACTTACGCCATGCAAAATCCTGAAAAATTTACATTACTTTCTACTTATTTTATGCTGTTTTTTGTCAAGATTCTTTCTCCATTGACATTAGGCATTCAGTTTATTGTCAATCTCATTCTGAAGTTATGTGGGCTTCATAAGAATAGGGAGGTAATATCTGCAGCAGATGCAATGCGTAATATGATTACTCTTCATCGCAGTGAAGGAACTATGTTACAACAGGATTTAGATATGCTAAGTAGTATACTTGATTTGGCTGAGACGGAGATATCGCAAATTATTACCCACAGGAGAAACTTATTTTCTCTTGATATAGATCGAAACAAAGAAGAGTTAATAAAAGAGATTTTGACTAGTAGTCATAGTAGGGTACCTTTATGGCAAAAAGAACCAGATAACGTTGTCGGAGTGGTTCACGTAAAAAATCTAATAAATGCCTTACGTGAAAAGGGTGATAAAATAGATATTACCCAAGTTATGTCAAAGCCTTGGTTTATACCAGAAAGTACGCCACTCAGTGTACAACTTCACAACTTTCGTAAAAACAGGAAACACCTTGCATTTGTTATTGATGAGTATGGAGCACTACAGGGAATCGTAACTCTTGAGGATATACTGGAAGAAATAGTTGGAGAAATTTCAGATGAACATGATTTGATCACAGAGAATTTTATAAAAAAGATATCCGATAATATGTATCACATAGAAGGAAAATCTACTATTAGGGATATTAATAGACAGTTAAATTGGGATCTTCCTGATGAAGAAGCTACAACTCTAGCAGGTATGATTGTAAACGAGATAGAGCGCATTCCTGAAGAAAATGAAGAGTTTTCCATGTACGGTTTTTACTTTAAGATTTTAAAAAAAGATAAAAATATTATTACTATGATTGAAGTACAAGTAAAAACTGATAATACTGTAGTAGCAATTAATTAGTTGGGTTCTATGGAAGATACAGTAAAAATAACGGCTGAAGATTTGAAGAGCTATATAGAGAGAATCGAAAAACTTGAACAAGAAAAGAGGGATGTGCAAGATCACATTCGTGATGTATATGCAAAAGCTGCAGATGAAGGTTGGGATATAAAAGTGATGAAACAGATTATTAGGCTAAGAAAGATGGATGATGATGACAGGGAGGAACAGGAAATATTACTTGATACCTACAAACGTGCATTGGGAATGAATTACGAAGGTGAATAGTAGGATTGTAATTGGAATAAGTGGAGCATCTGGTTCTATTTACGGTGTACGGATTCTAGAGGCACTAAAAAATACCAATCATGAAACTCATTTAGTGATCAGCAGTGCTGGAAAAATAACTATAGCTCATGAGATTAAAGAAAAACTTGAAGATATTATATCGCTTGCAGATTTTTACTATTCTGAAGAAAAAATAGGAGAAAAAATAGCAAGCGGCTCATTTAAAACCTCAGGTATGGTTATTGCTCCGTGTTCTATGAAAACAATGTCTGAAATAGCATCGGGGGTGACTTCCAATCTATTAACAAGAGCTGCAGATGTAACTCTAAAAGAAAGAAAAAAATTAGTTCTTATGGTACGAGAATCGCCACTACATCTTGGGCATCTACGAAATATGTTAAAACTAACGGAGATGGGAGCAATTATTGCTCCGCCAATGCCTGCTTTTTATATTAAACCAAAATCTTTGGATGATATTGTAAATCATTCTGTTGGCAAAGTATTGAATTTGTTTGATATCGCATTACCTGATTTCAAGGAGTGGCAAGGAAATGTCAATTATTATTAACGGTAAAAAAATAGCAAATGATCTCTGTGAGGAGCTATCACAAAAAATTGATGTTTTAAAGAGAGAGCATAATATTTTTCCTTGCCTTAAAGTAATTCTTGTGGGTAGCAATCCAGCAAGTCAGGTCTACGTTCGTAATAAACAAAGAAAAGCAGAATCAATAGGCATAAGTTCTGAAACTATTGTTTTGCCTGATAGTATCTCAGAATATGAATTGATTGAAAAAGTTAATACATTAAATGAAGATCCATCTGTGCATGGAATTTTAGTTCAGTTACCTTTACCAAAGCACATCAGTGCAAGCAGAATAATTAATACAGTAAGTGTTGAAAAAGATGTAGATGGCTTTCATGATGAGAATGTTGGCAGGTTAGTTAAAGGTGAAAAAAATTGTCTGATACCTTGTACTCCCAAAGGTTCTTTGCATTTAATTAAGTCAGTTGAAAATAATCTGTCCGGTAAAAATGCAGTAATCATTGGCAGATCAAATATTGTGGGTAAGCCAATGTTTCACCTATTATTGCAAGAAAATTGCACTGTTACCATCTTGCATTCACAAAGTAGGGATTTAGCTGATTATTGCTCTAAGGCGGATATAGTAGTTGCAGCAGTTGGAAAGCCAAATTTTGTTCAACCAGATTGGATAAAAAAAGGTGCAATAGTGATTGATGTTGGCATAAATAGCATTAACATAGGAAATCAAAGTAAGCTTGTGGGTGATGTTGACTTTGAGGGAGTAAAAGAAAAAGTCAAGGCTATTACTCCAGTGCCTGGTGGAGTTGGCCCGATGACAATAGCATTTCTTATGATAAACACTGTAGTTGCTGCTTGCTTACAGCGGGAAGTTGATCCTTCTGATTTTATTGCTTAAGGTTTAGCCTAATGTTAGCATAAACAGAATACCTTTGCAAATAGAACATATATAGCACCGAGCATACAACTGTGTATAAGCATTCATAGCTTAAAAATTATAACGTATACCTACTTCTATGATGGCATCTGGTATTTGTACTGGTGGCTTGAAGGCACTTAATTGCCCATTTGCAGCAATAGCAACTGTGCCAACTATCTGCGGAGTAAATTCATAATCAACACCCAACTTTACTTTATACGAAACAGAACTCAGTACTTTATCTGCTAAAGATGGATTAGACGTTTCAGCAGCAGATGTAATTTTTTGAGTCTCTTCTTCCACTTCTTTAACGTCTTCTCCAACACTTGGATTCACCCCTGTACCTGAATCATCGTTATCTGAAACATTTTTGCTTGAACCACCGTTACCTGAAACATTTTCGCCTGTAGTTTCACCTGTACTACTGCCACCGAAGCCAAAAGAAGGCAATACTTGGATATATCCACCTAGTCCTATACTAGCATATAATTTAATGGGATCAATTTCAAGATCAGGATAGTAACGGTAATTCACCAACAAGCTAGCTCCTGCTTCCCTTTTTTGTTTATCAGTTATATCACTTACGTTGGCAAGAACCTCAAGTTCAAATTTAGAATTTTTGTCATAATTATAACCAAAAACAACGCTAGGTTTCGTTTTAAAAGTATCACCCCATCCAGCACCAAAGTTTAAACCTACATAGTACTGATCTTCGTACCGATCTTCTAACTCACTTGCACTACTACTAGCTGTATTTGCTAAAGATGAAGCAAGCAATATAGCAAACAATTTTTTCATTTTCATATTACTCATATATACCATTCCTTAAAACATACTAAAATAAGTGTCCAAACATGCTAGCAGCAAATTTAATTGTCTTGAGCATTGTCAAACATTTTGTGGTTATATTTAGTTATTAAACACGGACACAATTTTATAGCTTAATAAACCATCATTAAAAACTATAACGTACTCCTACCTCCATCATCATATCCGGTATGTTTATTGCTTTTAAACCAAGCAGTTGCCCGCCTGCGCTGATAGCAGCTGTACCAACTATTTGTGAAGCAATTTCGTAATCAACACCAACCTTCAGTTTGTACGAAATAGCATTCAGTATTTTATCTACTGTCTTAGTAAGAGGTGGAATGGGATTAGGCCCCATTACTTTTAGGTATCCTCCTAAACCTGCACTTAAGTATAGTTTAACAGGATCGATATCAAGATTAGGGTAATAACGATAATTTGCCAATAAGCTAACTCCTACTTTCCTTTTTGCTTTCTCAGTTAAATTACTCATGTCAGTGAGAGCCTCAAGTTCAAATTTAGAATTTTTGTCATAATTATAACCAAAAACAACGCTAGGCTTCATTTTAAAGCCACCACCCCATCCACCACCAAAGTTTAAACCTGCGTAGTACTGATCTTTTGTACTGTTACTAGCTTTGTTGCTAGCTGCATCTGCTAGAGATGAAGTGAGCAACACAGCTAAAACACACAATCCTTTTATTTTCATATAACTACCCATACAAAAAAATATATAATGCACAAGTATATATCCTTTATATTAAAAAAGATATAATCTCATATCAAAAAAAGTATACCTACGAAATTAGGGGCATGCTACTCAAAATTTTTATATAACTATGTTTACTACCTTATTTGGTACAGCATATATAGTGCGAATTTTGCTTTGATCGATTTTGTTAGATACAGAATCTGTTGCTATTTTCTTCAATTTTTCTTGAGGTAAATCAGTTGCCACTTCAATGGTCGCACGTAACTTTCCATTGATCTGCACTGCTACAGTCACCATATTATCAATTAGTAGTGATTCATCAGCTTGTGGCCAAGGCTTTAGATATAGCATACCTTTGCCTCCTATTTTTTGCCATAAATTTTCAGCTAAGTGTGGCATAAATGGTTCAATTACTCTGATTAGTATGCATATACCTTCATCAATAAGAGATTTTCCAGTTTTTACGTCTATTTCAGCTATTAAATTTGTCATTTCACGAAACTTTGCTACCACACAGTTTAATCTGCAGTTTTCCAAGTCATCTGTAAGCCCTTGCAATAGTTTATGGATTTTTTTTCTGTACTCTAGGAGTTTACCTACAATGTTTTCATTATCATAGTGTATGTTTACGGGCCTAAGTTGCACTACCATACGCCACAATTTATTTATGTAGCGAAAACAACCTTCCACGCCATCATCAGACCATTCCATATCTTTTTCTGGGGGGGTATCGGATAATACAAACAAACGAGCAGTATCAGCACCGTATTTTTCTATGATAAAGTTTGGGTCAACTGTATTCTTCTTTGACTTACTCATCTTTTCGACTTTTCCAACTTGGATCTTAGCACCCTTCGCAATCAACTCTTTTGCTTCTTCGGGAAAGAGCCATTTGCCATTCTCATCTTTATAAGTTATATGGCAGACCATTCCTTGAGTGATTAAAGTAGAGAAAGGCTCTTTAACATCAAAATAGCCACATTTAGTTAAAGCACGGCAGAAAAACCTTGAGTAAAGCAAATGTAGAATTGCATGTTCTATTCCACCTATGTAATAATCAACAGGCATAAAACGATTACAAGTATCTTTATTAATCGATTTATTTTCACTGCAAAATGCAGCAAAATACCAAGAAGATTCAAAAAAAGTGTCAAATGTATCAGTTTCACGTTCTGCTTGCTTTCCGCACTTTGGACAATCAACAAATCTCCAAGTTGGGTGCTTATCCAGGGGATTACCACCACTTGTAAATTCTACATCCGTTGGTAGAACAACAGGGAGGTCTTTTTCTGGAACTGGAACAATTCCACAATCTTTACAATATATAACAGGTATAGGACATCCCCAATAACGTTGCCTTGAAATTCCCCAATCGTGTAGACGATAGTTTATTGTTTTCTTACCTATTCCTTTTTCTTCAAGTTTTTTTATGATTACTTTTTTTGCCTCATTAATCATTAGTCCGTTTAAGAATTCAGAATTGAACATCACTCCATCACCGAAGTACGGTTCTTTTAAGATTTCTGTGGTCTTTGTGCTCTCTTCACAAACTACAGGAATAATCGGTAAACCATACTTCTGTGCAAATTCAAAATCACGCTGATCATGTGCAGGGCAACCAAAAATCGCACCTTCTCCATACTCCATCAACACAAAATTCGCTATGTACAGTGGCAATTCTTTATCAAGAAATGGATGTTTGACATTTAATCTTGTGTAAATCCCGATTTTTTCATCATTCTCCCCCTTTGCCTTCACACTGTCGATAAAGCCTTGTATGTCTTCGTCCTTAAGATCTCGCACAATAGGATGCTCTGCTGCTATTGCAAGAAAAGAAGCTCCAAATAAAGCATGAGGACAAACTGTAAAAACCTTTAATTTCTTATTCAAGCCGACTATTTCAAAATCTATAGTTGCCCCTTCAGATTTTCCTATCCAGCGCTCTTGCATAGTTTTGACTTTTTCTGGCCAATTTTTTAAACTTTGCAAACAATGAAGCAAATCTTCAGCAAAATCAGTAATCTTTAAAAACCACTGAGATAACTTACGTTTTTCAACAACTGCACCTGATCGCCATCCTTTTCCATCAACCACTTGCTCATTTGCAAGCACTGTTTGGTCCACTGGATCCCAATTAACCCACGACTCTTTTCGATAGGTAAGACCATGCTTTAAAAAATCCAGAAAAAATTTCTGTTCGTGTTTGTAATAATCAGGCTCACATGTGGAGAGCTCACGATCCCAATTGTATGAAAGACCTATAGATTTTAGCTGCGCGCGCATATTATCTATATTATCTTGTGTCCATGCTGCAGGGTTAATGTTATTGTCCCTTGCTGCATTTTCAGCTGGTAATCCAAACGCATCCCAGCCAATTGGGTGCAAAACCTCAAATCCACGAGCTCTCTTATAACGTGCTATAACATCTCCTATTGCATAGTTACGCAGGTGCCCCATATGAATCTTACCAGATGGATATGGAAACATTTCCAACACGTAACATTTCTTCTTTTTACTATCTTTGCTTACAGAAAAATCCCACTTATTTTGGTAGAATTTTTCAACGTTTTTAAAATCATATTTCATAAATTCAATCACAGTTTATATGTACTAAAGGATCGACTGCTTGACCATTATGCCTTATTGTGAAACACATCTGCGGATCTTTATCTTGTGTGCTTGATTTACCTGCAGATCCAATTACTTGACCTTGTTTTACTTTATCACCAATTTCAACTTGTATGTTTTTTAAATAGGAGTACATAGTCATGTAATTATCTTTATGTTCCACTATAATTAAATTTCCGTACCACCTCAGGCCTTTGCCTACGTATATTACTTTGCCAGGTGCAGAAGCAATAACCTTTGTTCCACTTTGAGCAGTAATTTTTATGCCATCTTGACATATTTTATCAGAAGAGGTAACTTCACCTTTAACCGGTATTACAAATTTACACATGCTTTGTGCATTATTGTTATATACCTTATCTACGAAGGCTTTTCTACTTTCTTTTTGCAGCGAAGAATCAACATTTTCTTTAATCAAATGATACTCCCTTGTGTACTCTAGGTCTCTTTTTCCATAAAATTCTTCGCCTTTAAGTAGTACAGGTGCAGGTTTTTGAAGGCCACAGCTTATCAGTATTGCTGATAATATAAAGAACAAGGCTATACGACACATAAACTTATCTCTAGATAGATCAACTTTCACAAAACTTTATAGTATTTTTCGTCTATTTGTTACTTTCTTCATTTATTTTATCAGTCAAATAATCTCTTAAATCGGTAAGTTCTTGCAACAAATTTCTTGAATAATGATCAATTCTTACATCGTTACCAAATTCCTTTTGTACTCCTTTTATTGTATATCCTTTGTCATATAGCATATATTTTATTTTCTTTATTGCCTCTATACACTTATGATCATATAGTCTTCTTCCCTTCCGTTTTATGGGTTTAATTTGATGGAATTGACTTTCCCAGAATCTTAAAACATGCTGCTCCAAATGTAGTTCTTCAGCTACTTCTCCAATTGTGTAAAATAATTTTTCCTTATTCATCGGTTATTTATTAATTTCTTCATCATTTTTGAAGGTCTAAAAGAAATTGATTTTCTCGCTTGAATTACTACCCTTTCCAATGTCTTTGGTATATTTCCTGGTCTTTCTTTCTTGTTTTTAACCAAAAATGTTCCAAATGAAGATATTTTTACTATCCCATCCTTTGCTAAGCTCGTTTTTATCTCATCCAATATATCATCTATTATTGCAATAGAGTCTTCTTTCGATAATCCAATTTTCTGGTTTATACATTCAGCTATTGTTGCCTTAGTTACTGTTGTGTCTTTTGTTGTCATAATTTATTATAGTATGTTAATATAATATAACAGTCGACTCAAGATTCAGCTACTTTATTTTTATAGTATGTTTCTTTTGTAGCATAATTAAAAATACTAGCAAATATTAACATTGCAAATATTGTGAAAAGCGCCATTTGATGATCTGAAAAAAGTGCTAAAATTGACACTAAAATTCCACTCATAACAAACATAAATCCATTGATAATGGATGATGATGTGCTAATATACTTCTGCTCAACAATCTCACTGCCAACAGTAAAATTAAGCATATGTCCGCCTGCAAAAAAACCAAACATTAACATACAAAAGTATATAATATGAACTGTTAAATTGCCGTATAGTAAAATAATAACTGAAATACCTTGCAATATGGAAAAAGCAGAGATTACGTGCCTTCTATTTTTAAATAGATTTGAGATTAAATCTGCAATTGGAGCACCAACTGCAAGACCAAGCCACAATATTGCAGTTGCCACACCTAACTCCATTGTATTTAGTTCTAAGTTGCTTAGTAACCTTGGTGCCCACAGCATATTAAGCGCTAAAAATGTTCCAAAAGTAATAGCACCTACTACTGAAGTTATCCAGATATCTCTTAATTTTAGCACCGTTAGTATAGAACATATTACTGTTTTTATAGAGCTTTTTATTGTGCATTTTTCCAAACTTTTTTTTGAAAGTCCTTTCGGATAAAAAAACATAAGTACAAATATCGATACGCCAAATAATATTACGTATACAATCAAATTCTTCCAATCCATACCTTCAGCAAGGAAGCTAGAGAACAACATTTGAATCATCAAAGCGGAAAGACTTGAAATTGTCTGCACTAGTGAGAACATCAGTCCAAATTGGGTAATGGGAAAATATGTGCTACTTATATGAGCAGCTCCAACAAAACCAAATGATGCTCCAATTGCAATCAAGAATTGAGATAAAATTAGATGGACAAAACTGTCACTACTAATAAGGATAAAAAACCCAAAGATCATAATCGATAATGAGAGAAAATAAATTTTTTTGCTGGAAAAAACATTAAACATTGCCCCACTAAAAAATTGTGAGATAGCAAAAGTCCAAGTATATGCTGAATTAGCCAGTGCAACTTGCGCAATCGTGATCCCAAGTTCTTTTTCAAGATCCACACTTATAAAGGTGTAGATTATTTGCATATTGCTGAATATAACAATTAAGTTGCTGATCAGCCAAATGAACCAAGCTCTACTTTCCATAAGATTTTATAAGTAATCCATTAATAACAAGCCTCTTTTAGGTTCTGATTAATGTTAAAACAGTTGCAATTATAGATTATATAAAAGCTATGAAACAACAAATTTGTTGTGAGATTTTAATTGTTAGAATCTGTATATGATCTCAAAAAAAGAATAGATTTTTGCTTTTTATCCCCTGTTATAAAGGAGTATACAGCGTACGGTGAAAGGCCTGGGTAAAGATGATATAATTCCAACAAGAGAGATAATACCCTTCAGATCATCTTCCATTGAATGTAATGGTTGATGTCACAGTTGAACAGCACAAGCAAAGACAATTAGAGTTATAAAATCTTGTTTAATACACATTAAAGTGGACCTATGTTTTGCCACTCAGAACCTGTCTTGAAAGGGAAAAAAAAGAATAAAGCAAGAAATAGGAGGGTAACAAGTGATATAAGTGACAAGGCCAAATGTTGCACAAGGAGCAATAGGGAGAGCAAAAACATAACAATTATTAATGCGATAAAATATGTAATGAGGAGTAGTTGCTGGTGCTAACCTTTAATATAGTTATGCAAGAGGCCTAATTTAAAATATTAAATAGCTAACGTAAAAAATTGCTTCCATATATTTTAAATCTGATTATAATTACAGTTAGAGATATTTTAAGAGCTCAAAATCTATCTTTGTCTGCAGACTGTTCAGTCAAATTTTTAATCAAAAAGCGTAGCGTATCTGTTGTATGTGCGCTGCACTTTTTTCTAATCTTTTTTACACAGGGGGATTTTATGTCCAGAATTCCAGATACTTGATCTTTACTTTAGCTAAAAAACAATAGGCGCCTATGGCTAATTAAAATAAAAATTTTTCTAATATATAGAAGAATTACAAAATCACTGTTTACTGAAAACGGGCCAAGAAAGCTGCTAATGTCACAGAATTTTAGGTAAACGTTGTTTGCTTGACGTATGAGTGTGCTCTCCTTACTTCAAGAACTCTTTAATATTTAACCACTTAAGTCCTTTCAAGATATGTTCTTAGATAATAGTTTTTCAAATCTTTGGTAAATCAAAGTCAGCTTAACTATTAATTATTTATCTTTTTTCTAGTTATGTAACGGGTCTGTTATTAAATTTTTCAATAATACCTTTTATTTTTGCCGCCTCTTCAAACTCTAAATTTTCAGCATGCTTCAACATTTGCTTTTTCAAACTATTTAGATCATTCTTACTAAAATTCTCAACTACCACTTTTTCCTGTAAAGTATTTGATATAGGCTTTATTATAGTTTTTGGTACAATATTATTCAGTGTATTATGCTCTGTCTGTTTCTTTCTTCTCCTTTTAGTTTCTTTCAGTGCACGATCCATAGAATTAGTAATTTTGTCTGCATATAAAATTACTCTGCCTTCAACATTGCGTGCAGCACGACCTATCGTTTGAATGAGCGAAGTCTCTGATCGTAAAAACCCTTCTTTGTCAGCATCTAAAATTGCAACCAGCCCACACTCGGGAATATCAAGACCTTCCCGCAACAAGTTAACGCCAACAAGAACATCTATTTCTTTAGATCTTAATTTGCATATAATTTCAATTCTTTCCAGTGCACCAATATCTGAATGTAGGTAAGTTACTTTCATACTGAGCTCACTCATATGCTCAGCTAGCTTTTCAGCCATTTTTTTTGTCAATGTGGTAATTAGAATACAAAATCCTTTTTTTATTGTTACTTGCGCCTCGTGAATCACATCATCAACCTGACTCTCTGTTGGTTTTATGGTGCAGATGGGATCTGTCAGTCCTGTTGGGCGGATAACTTGCTCTATGAATGCGTGGTTAGTCTTTTCTAACTCATATTTTCCTGGAGTAGCCGAAACGTAAATAGTCTGGGGCCGTATTGCCTCCCACTCTTCCAATTTTAATGGACGGTTATCAAAAGCAGAAGGTAGCCTAAAACCATAATCTATCAATTTCTTTTTACGTGCTTCATTACCGCTATACATTGCACCTATCTGGGGAACGGTTACATGGCTTTCATCAACAAATAAAATTACATCTTTAGGTAAATACTCAAACAACGTAGGCGGTGGATCTCCGGCTTTCATTCCATAAAGATAACGCGAATAATTTTCAATACCTTTACACACTCCCGTTGCCATCATCATTTCAATATCAAAATTAGTACGCTGCTCAAGGCGTTTTGCTTCAACAATTTTGTTCTGTGAATAGTAATAATCCAGGCGTTCATGTAGTTCTTTTTTAATCAGTTGAACTGCTTGCAAAAGAGTCTCACGTGATGTAGTGTAATAGCTATTTGGAAAAATGGTGACTTTATCTATGCGTCTGATAATATTGCCGTTCATGGCATCAATCTCAGAAATTTCTTCTATTTCATCACCAAACAATGATAAACGCCAAGCTTTATTTTCATAATAAGCAGGAAATATATCAATAATATCGCCGCGCACTCTGAAATATCCTCGCTCAAATCTGACATCAGAACGTTTATATTGGAGATTAGCTAAATTATTCAGAAAGTCATTAACATGAATCTTATCTCCAGCACTTAAAGTCAAGGTCATGCTGAGATAGCTCTCAGGCGAACCAAGACCATATATACAAGAAACACTCGCAACTACAATCGTGTCCCTACGCTCCAAAAGAGAGCATATAGCAGAATAGCGTAGCATATCAATTCTTTCATTTATTAAAGAGTCTTTTTCAATATAAGTGTCTGTTTGTGGCGAATAAGCCTCAGGCTGATAATAATCATAATAAGAAATGAAGTATCCAACAGCATTGTGGGGGAAAAATCCTCTCATCTCCTCGTAAAGCTGTGCCGCTAAAGTTTTATTATGCGCCATAATTAACGCAGGCCTGTTTGTTCTTGCAATAACATTTGCCATAGTAAAAGTTTTTCCAGAGCCAGTTACTCCAAGTAAAACCTGATCTCTTTTTTTGTTATTTAGTCCTTCAACTAAACTATCTATTGCTTGTGGTTGATCCCCAGCTGGCTGAAAATTTGCAACTATTTGAAATGCCATAATCCCTATACTTTCATAATATATTTATCATTACATAATACACATGATATTATGAGTAAGGTATAAAAACGAGCGTAAATGAAGTTCTATTTTCCTTTTTTATAGAGTTGGCTCCAAACTCTATTGTTAGTAAGAACAAAAAACACCGTCAAAATTATAAAATATGTCACTATTTTTAGCCCAAGTTTATGTCGGCGCTCCAGTTCTGGCTCTGCTGCCCATTGTAAGAAATTTACCACATCATATGCCATATTTTCAACTGTGGCTTGCCTTGTACCATCATATTCTACCATTCCTTCAGAGAGTGGTGGTGCCATAGCTAACCTGCCTGTTGAAAAATATGGATTAAAATATAAATCGTTCTCATCATGTTCACCGTTTTGATAACCAATTAGTAGTGAATAGATATAATTTGCACCATCATGTCTTGCTTTGACAATTAATGATAAGTCCGGTGGAATTGCTCCATTGTTGCTTGCTGCAGCTGCTTCTTTTGTATCAAAAGGTGCAATAAAATAATCCGAAGATACTCCAGGTCTATCAAACATTTCACCCAAATCATTTGGGCCATCTTTAACTTGATAGGAGGCTGCAATTTGTTTTACATCCTCTTCAGAAAAACCAACATCTTGCAAATTACGAAACGCTATTCTATTCATTGAATGGCAAGCAGCACAGACTTCCTTGTATACTTTATAGCCACGCTGAATTGACTCTCTATCGAAAGATCCAGTAATTCCATCAAAACTCCAGTCGATTTTCTTATTTGGTAAAGGTTTAAACTCCTCTGCAGAAAGAGAATTAGTGAGAAATAATACACAAAACAGAGCAACTTTAACCAACAGCATCACTTCATCTCCGGAACGGAATCGCTTATTGTTTTTGGTAATTTTTTTGGTTTCTCATACTTACTAAGTAAAGGTAAAACTATCGCAAAATATGAAAAATAATAAAGAGTTGAGAGTCTACTTAAAGTAATGTAAGGCTCTTTAACTTCCTGCCCCCCAAGCCAAGCAAGAAATGCAAAATTTATTGCAAAAACCCAAAAAAATTTCTTAAATAATGGGCGATAAGCACCACTTTTAACTTTTGATTTATCAAGCCAAGGCAAAAGAAACCAAACTAAAATAGATCCAAACATGGTAAGTACACCAATAAGCTTATTTGGAATTGAGCGCAACATCGCATAAAAAGGTAGGAAATACCACTCTGGTACTATGTGTACTGGAGTTACCATAGGATCAGCTTCTATATAATTATCAGGATGCCCAAGATAATTAGGGGCATAAAAAACAAATCCAAACAAAATTATAAAAAATAAACCAAAAGTTATGCAGTCCTTTGCTATATAATAAGGATAAAAAGGAATAGTGTCCTTACCTGACCTTACTTCTATTCCACTTGGGTTATTAGAGCCAAATCTATGCAGAGCAACAACATGCAACATAGCTAAAGCAATAATAATGAAGGGCAGAAGATAATGAAGGGCAAAAAAACGATTAAGTGTTGGGTTATCAACGGAGAAACCACCCCACAACCATATAACTATTTTATTACCAATTAAAGGTATGGCTGAAAATAAGTTAGTTATAACTGTTGCACCCCAAAAGCTCATTTGTCCCCATGGAAGAACATATCCCATAAAGGCAGTTGCCATCATTGCAAAAAATATAAATATGCCAATAAACCACACCATTTCTCGCGGTCTCTTATAAGATCCGTAATATAATCCACGCATGATATGAACATAGATCACCATAAAGAAGAGTGACGCCCCAACAGCATGAGTGTAACGTATCAGCCACCCATAACTTACGTCACGCATTATACGCTCCACACTATTAAATGCATGATCAACATGCGGAGTGTAGTGCATGGCAAGAAATATACCTGTTATTATCTGCAAAATTAGTGCTATACCAGCCAAAGAACCAAAATTCCAAGCATAATTTAAATTTTTTGGTACTTGATAAGAAGCAGTATGTTTTAGAAAAGAAAATATAGGCATTCTATACTCTATCCAACCTAATATACCTTTTTCTTCTGTTATTTCTTTCTTGCTATCATCTTCCATAACTTAAAGTTTTTTCATCTCAACTCATTTTATTGTAACAACTTACCTACAACGCACAATAAAAAGTTTAATTTAAATAATAGATTTCACGAAAACAAGCACTCAGACTTGAGTGCTTGTTTTAACTGATTTAGAGGGATTTTTGATGACATACACCTTTAGATATTGTTGAATCGCTTAATAAACTTCGAGGACATTGATCAAGTTTTTCAAACTCACTAATTACCATCTTGATATCCCTTTCTATAGCACTAACCTTTCTCTAATTTGCTCCAATGTCAAAAGTGAATCATCCAATGGTCTTGAATATTTTCTCCCGATAAACTTTCTGATTACCACGTCAGCTAGCAGAGCTGTTCCATTAAAATCAACTTGCGAAAAATCAATTGGGCTTCCAGTCAAATGTGCAACAGATTGCTGTGCAGAAGGTAAAGCAGGGGCACTCTGAAATAAGCTACTGAGTGCAGCAGTTGTTGAAGTTCCCATCCAACTAAATACACTATTAATAAAAGAAGAAGGCCTGACTGCACTGCTTGGTGCAGGATCTGGATTTACATTGATACTCTCTGCCTCTGCAGCAATTTCTTTTATCGTTTTACTTGGATAAAATAACTTAACATAATCTGATGGTGTCTCGTTCCTTGTATTCTTAACATTATCAATATCAGCACCATTATCGTATAATAGCTTAATTATTTTTGGACGTTTTGAACTAATAGCCAAATATATAGGTGTTTGCCCCTGTTTGTTTGAACATTGACATCAGCTTTATATTTAACGAGAAGTTCAACTATTTCTTTGTAATCTTTTCGGATAGCAGCATGTAGACACGAATCTTGTGAATAATCATTAAAATCAAATTTGCCATTTGGACTAGCACCGTGCTTAAGTAGGACCTCAACTTTTTCCGGACTATTTTTATCTATAGCCCAACCTATAAGAGTCCGCCTTTCATTACCATATGAAAAATAACCACTAATGCTAGCCTTTTTATCGATTAGAAGCTCTATCATTTCTTTGGTTCCCTTTGTAACAGCATAGTATATAGGAGGCACACGAAAAAAGTCCTCAATATTAACATCTGCGCCATTCTCAATTAAAAACCTCATCATTTCTAAATCTTGTTTACTAACAGCAATCGATAAAGGTGAGTTACCATTTCTATCTTTAGAGTTAATAACATTAGTAGTATGTGTCTTTCCTTCGCTAATATACTCCTCAGCTTTTTGAAAATCACGTTCCTTTACTGCAGAACGTAGCCCATCTCTCCATTTTTCAACTTCTGTTTTTGTAACCATAACACTCCTAAAAGATAAAATCTTTGCCCTTATACCACATAATTCGGGCGTATGCTAGTGAAATTTATATGTAAAATTAAAAAAAATTTTACAACGTAAGAGATTGTTATTTCATTACGTGCTACATTTAGTTTTTGTACAAAACACCACAAGCCTCCTTAATTTACTTAAATTTCGTAGCAGCCTATTCCCAACATATAAGAGCTTAAACTTAAAGAGGATTATACGAAAATAAGCACTCAAGCTTGAGTGCTTATTTAAGCTGATTTAAAGGGACTTTTGATGCATACCTTTGGATATCGTTAAATTGCTTAATGAACTTTCAGGACATTGATAAAGTTTTTTACACTTACTAAGTGCCGTCTCGACTTTTTTGTCTATAATATCAATTCTTGTCAGAGGTAGATTGTCCCGTGGCCTTAAATATTGTTTTCCTTTAATATAACTTACTGTCATAGCAATTAGCGTAGCTATTCCATTACAGTCAATTTGTGAAGAACCAATAGGGCTAACAGCCAAGTGGTCAACAGATTGCTGTGCAGGAGGTAAAGCAGGAGCACTGCTGAGTGTGGCAGTGGTTACCCAACTAAATATACTATTGATAAAAGAAGAAGGTTTTACTGCGCCGCTTGTGATGCTGCTAGCTTCTTTAAAATCTGCTCTGGTAGGAGTGGAGGAAGAGTTCACTGTGCTACTTGCCAAGTTTTTGGTATTACTAACTTCCAATTCTATCTTAATTGCTTTGGTAGGGGATAATTGAAGACTCGCTGCACTACTTACAAAATCTGTGCTGTCGTTAGCGTCTTTAATACCTGCTTTTATAGAAGTTAATTTTGCTTCACAGTCGGCTTCAGTAGCACTGCTCAATACAGATTCTATTTTTTGAATTTCACTACTACTACATTCATCTTTTCTAGCATTTCCAACAACATCTAATGCTGTTTTGCCGTAATGACTTTGAATACTAGCATCAGCACCTCTACAGAGTAGGAGTTTTACCATATCTAAATGAAAGTGGTTAGATGCTAAGTACAAAGGTGTAAGGCCTTTATAATCTGTAGCATTGACGTTAGCACCACGATCAAGTAGAAACTTTGCTATTTCTAATCTGTTATGTATAGCAGCAATGTGCAAGGGAGTACTCAAATATCGATTAGTAGTATTAACATCAGCACCACTGTTACATAAAAACTCTAATATCTTTAAATCACCCAAGAGAGTAGCATGATGTATAGGTTTCATATAGTATTTTTCATAATTCACAACCTCATTTTTTATTTGTTTATACTCTATCTCTTTAATACATTCTTTAACTTTCTGAAAATCACCTCTGCTTATAGTAGAAAATAAATTTCTTCCTAAAATCTCAATTATTTTTTGTTTTTCCATCAAATACCTCCTAAAAGAGAATGCTCCCGGCTTTATATCATGCAACTTAATATGTGCAAGCAAAATTTGCAGAGAAAAATTTCAATAGTTAAAAATTAAGTCTTCAGCAATCTATCACTTTAACTTTCGTACAAGACATGCTGAGCTTCCTTATTTAAATTTTTTTTTGCTCTTAATAAGAAGCAATCTGCTTTAGAAAAGGAAATAAGGGATAAGTTTTGTAAATATAAGCACTCGAATTAGAGTGCTTATTTTAACTGATTTAAAGGGACTTTTGATGCATACCTTTAGATATCGTTAAATTGCTTAATGAACTTTCAGGACATTGATAAAGTTTTTCACACTTACCCAGTGCTGTCTCGAAGTTTTTTTCTATAGTGTTAAGCTTTCTTTCTCTAATTTCTTCTATTGTGAGAAGTGAATCTTCTAGTGGGCTTGAGTATTTTTTCCCTGTGAACTTTCTGATCATTACATCAGTTAGTAGAGCTGTCCCATTAAAATCAACTTGTGAAGAACCAGTTGGGCTACCATCTAAGTGGTCAACAGATTGCTGTGCAGAAGGTAAAGCAGGGGCACTGCTGAATAAGCCACTAAATGTGGCAGTGGTTACCCAACTAAATATATTATTAATAAAAGAAGAAGGTTTTACTGAGCCGCCTGTGATGCTGCTAGCTTCTTTAAAATCTGCTCTGGTAGGAGTAAAGAAAGAATTCACTGTGCTACTTGACGGGTCTTCGGTACTACTAACTTCCAATCCTATCTTAGTATCTGCCCTGGTGGAGGCTGAGAAAGGGTTCGCTGTACTACTTGCTGCATCTGAAGTATCACCAGCTCCTAATTCTAACTTAGTATTTATTCTAGCAGAAAGTAATAGTTCTGTACAATTATTTTTATGAAATCTTAACACAGCTAAGAATATTTTTTTTATGTCACAGCCATCACTGCAAAGACTTTCATAATCTGGAATAACCTCAAATGCTATTTTGCCATTTGCATTTCTAATATTAATAGTGTTATTATTGAGCAGAAGATTCGCGATATCTAATCGACAATAAAAAAAGGCTAAGTGTAAAGCTGTAAAACCTTGCATTACTTGGGAATTGGTACTACTAGTACAATGATATATCATTTCTTTTATTTCTGTTTTGCTATTCATGGCAGTAACGTACGAGTAAGGAACAAGACATCCATCACTAACAGCATTAATATTAGCATTATTTTTAAGCAAAAACCGCACTATCTCTAAGCTAGCTTTATAAACAGCAAGATGTATAGGTGCCATACCATCTTTTTTACCATTAATAATCTCTTTTTCTTTATTTATATATCTTGCCTTTTTAACATATCTTTTAACTTTCTTAATATTAAGCTCATCTATAGCCGCAAATAAATTCTTTCTCAATCTCTCAAGTTTTTTCATCAAATACCTCCTAAAGAATAATGTTTCCGGCTTTATATCATGCAACTTAATATGTACAAGCAAAATTTACAGAGAAAACAATGGTTAAAATTAGGTCTTCATCAACCTATCACGTGCTGCGTTTAACTTTTGTGCAAAATATTCCGATCCTCCCTTGTCTGGATGGACCAGTTTCATTAAATTTTGGTATGCCTTATTGATTTCATTTTGGCTTGCCTCGGAATTCAGCCCCAGTATTTTTAATGCTTCATCTTTGGACATATTATCACCAGTGTAATTTTTGGTGTAACTTTTACTGCTGTTAAATTCGTTCAAAAACTTACTTAATATAGAGTTCATCATAAAACTTATGTTATTTCTCTTTGTCAAAAAGAGAAAAAATACAACAACGCTAGGTAAAACAAACGTGATTATTGTGAATATCAAAAAAAGGAAGAAGATGAATGACATGTATATTTTTTTATCATTTTATGATTAAATAGTAACAATTATAATTGTCATGGTAAATAACATGTTTATCCAGATTGAAGAAACACCAAACCCAAACACGCTGAAATTTCTTCCTGGTTTTGAAATTCTGAGCGAAGGAGAAACAGCTGATTTTTCAAATGCAGATGAAATAAAGAACTCTAAACTAGCAGTAAATCTTTTTCAAATAGAACATGTTGTAAGAGTATTTTTTGGTCATGATTTTATTTCGGTAACAAAATCAGATAGAATGAATTGGGATATAGTAAAAGTGGAAATTTTAACTACAATTATGGATCACTTTACTTCTGGTGGAAAAGCATTTGATAAAGAAGGAGTAAGTGATAATAAAATGCTAGAGGAAGAATTCTTTAATGAAAATGATATAGAAATTGTAAATAGAATAAAAGAATTGATGGAAAGTTATATTAAACCTGCAGTTGCTCAAGATGGTGGTGATATCAAGTTCCGTGGCTATAAAGACGGAATAGTTTACGTTGAACTGCAAGGAGCTTGCTCTGGATGCCCAAGTGCTGCAATTACCTTAAAACAAGGAGTGCAGAATATGCTAAGCTATCACATACCAGAAGTTTCAGGTATAGAGACTATGCTATGACTAGTCAAACAGTTAGAGGAACGAAAGATCTTTTGTTTGATGAATGGTATAAATTTAAATATATAGAGCAAATAGCAAACAGAATCTCAAGTTTATACGGCTTTTTGCCTGTTCAAACTCCGATATTTGAATACACAGAAGTCTTTACAAAGACTTTAGGTGATAGCTCAGATATTATCACTAAAGAGATGTATACTTTTATTGATAAAGGGGGAAAGAGCATAACTCTGCGTCCTGAGTTCACTGCAGCTATTGTTAGGTTACTCATTGAAAAAAAACTGCAAACGCCGATAAAATTATTTTCAATAGGACCTGCATTTCGCTATGAAAGACCGCAAAAGGGAAGACAAAGGCAATTTCATCAGATAAATTTTGAGGTTTTTGGCATAGAAGATCCAAAAGCTGATATTGAATTGATATCACTCGCTCAGCACTTACTAACTGAATTTGGCATCAATAAAAATGTAAAGCTGGAAATCAACTCTCTGGGTGATAGTGAAACAATAACTCAGTATAGAGAAGCTTTGATATCGTATTTAAAAAAGTTTCAAAATGACCTATCAGAAGATAGTCAAAATAGATTGATTAAAAACCCACTCAGAATATTAGACTCTAAGGATAAGACAGATAAAGAAATAATCTCTGACGCACCAAAAATCAGTGATTATTATACAAAAGAATCTTCATATTTCTTTGACCAGGTGTTAAATGGACTGCAAGCTCTTGGCATACCTTACACTGTAAATAGCAAATTAGTTCGAGGTCTAGACTATTATTGTCACACAGTATTTGAATTTGTCACAGAAGATTTAGGTGCACAAGGAGCAGTTTTTGCCGGTGGAAGATACGATAATCTAGTATCTTCAGTAGGTGGAAAACACACTCCAGCAATAGGATTTGCAGGGGGGATTGAGCGTATAATGGAATTAATCAACTATGCTGAAAAAAAAGAGAGGCCTATTTATATAATTCCAATCGGTGGAGAAGCTGAAGAACATGCTCTAACACTTGCAAGTGAATTACGCAGAAATGGTTTATATGTGATTTACGAATATAGTGGAACTCTAAAAACCCGAATGAAAAAAGCAAATCAAGCAAATGCAAAAGTTGTATTAATCTTTGGTGATGAAGAGCTAAGCAGTAAAACTTTAAAAATTAAAAATATGGACACGGGTGAAGAAAAAATGATTACTCGCGATAAAATCGTAGAAAATATCTAATCAGAAGCAATAGGAGTGTTAGCTATAGAAGAAAATTCCTCTGCACAAGAATTTTTCATAGCATTTAATATATCATAATCTGTAAAATCTAATTTTATCGGTGTAATAGTAATAAAACCTCCTTTTATTTTATCTACACTACCACTGCCTGAGTGTTCCCGAGACCAATTTAAGCTCAAAGAACCATTCGAATTTTCAGTAAAAGTTAAATCCCCATCAATGTTATATTCACCTTGTTCAGCAAATTCGACCCCTTTCACTTTTTCTGTAGCAGGAAAATTTATACTCATCACTATATCTTTAGGCCAACCAACTTTCATTAGCTTGGCAATAACCTTTGGTGCAAAAACTTTTGTATTGTTCCAGTCTATTTTATCATGATAAACTTGGCTCAGCGTAATAGAAGGTATAGATCTTGCAGCACCTTCCATTGCAGCACCGATTGTGCCTGAATAACAAATATCATCTCCAACATTTGATCCAATATTTACTCCAGATAATATTAAGTCTGGTTTTTTATTCATAACTTTATTTAACGCGATAATGACACAATCTGCGGGAGTACCAGACACACTAAACTCCCTTTCGCTATACCGATTTATTTTAATAGATTGCTTCACTGGATAATCAAGAGATCTTGCAGCTCCACTCCTATCAGTATCTGGTGCCACTATCCATATTTCTGATGCAAAACTATGTGCAATCTTTTTGAGTAATCTTATTCCTTCACTTTCAAAGCCGTCATCATTTGTTATCAGTATTATCATATGCAGCACTCGACTATCAAAGTATACTAATGAGGTTTGAAGTTTCTTTTCATAACCATAACAAAGAATCTGCTACAAATCAATAAGGAAAAATTAAGAGCTACTAAGCAGCAGAAGACCTTGCATGACCTCCAAAAAATGCTTTTACTCTTTCAAGGCAAGTGGATGGTTCTGCAGGTATTGCTACCTCATCTATCTTACCAAATATTGCTGCATCTACGACTTCATCTGTTATTAATTCTCTCAGCCTTTGTTTTATTTGCCCTCTTCGAATATGTTCTCCATAGTCATTATAAAACTTCACATATAACTCTTTAAATACAAATTCTTTTATAGCACTTCTCATATGAGAAATTCCATCCTTTACTTCATCATTTGCATTGCTCAAATCCACTTTAGAACCTGGCGAATATAAGTTATCAAAATTTTCTTTTAAAATTTTTATTTTAAAGTAGTGCTTATCTACAGATCTCTCAAGAAATCTTTTAGTAGCATTACCGGCCAATTCTCCTATTATCTGAGGTTCTAGTTGAGCTGCAAAATTATTTTCTGCTTCAAGTCCACTTAATGCATAAATGATACGGTTAAGCATTCCAGGACCACACTGGCGATTACTTTCCTCAAAACGAACCAGCAATATGGATTTCAACAGCTCTACATCTGCATTTTGCTTTGTTGCTGCAATTAAAACTAAATTTATGGCCTGTGTTAATGTCAGTCCGGTTTGAGAATCTACCCATCTTACCCATTCTCCTTCTCTATAATTATCTACCTTCAAATAAGGTGCTATCAGTTCTTTCTGAGGATTTGTCAAACCTCTTATATAACTTTTAAATTCTTCATTCAGCTCGTTTGACGGACTACCATATTCTTCCTTTAATTTTTTGGCACACTCAATAACGCTTTGCTCAAAACTTCTAGTATGAACATACTGACTAACAGCACCTAAATCACTTACATTAAACAAGAAGCTAAGTTGCTTTACATTCAAACCCAAAGGTGAAAAAAGCTTTACCAATGGGTACTTTATTAATTCGAGAAGTGCTACTGGAATTAGCAGTGTATAATTTAACAATAATAAACCAAAATTGAATATAAGAAATCCACGTAGAGCTGATATTTTTGATGCAACGTACAAAAATGGAAGCTGTAGATAATATATTAAGCGTATATTGAAAAATAAGATTTTGTCCTTTAGTTTTATTGTCGGATCATTATAAATCTCAAATAACGTGTTATTACTATCAATGTTGTCATTTTTAAATGAGTTATAGTTGTTTATGATTTTCTCTTGCAAAGGCAGGAGCATTTTGTTCAGGCAAATAAGTGCAGCGATAACAATAAAACCTGTAGCAAAGAACGCTAATGTAGGACTAGAGGTACTTGTAGATAAGTAGGTATAAAGATTACCAATTAATTCATTACAAGGACGAACTAAAATTGGATCAAGGATATAGTTAACGAAAAGATTTAAATAATGATAAATAAAAGATAAGAATAAAATAAAACTACAAGTAATCAAAAAAGCTTTTAACCTTGGATTCATGCTACCTCTTAAATAATTTATTAATATACTTTTAATTATATGCTTAAACTAAAAAAATGCAAATTTTGTAAAGACCAATTGAAATTTCTGAGCTTCAACTATATTGTTAATTATTCAGATAAAAATTAAACATTGTCGTGTCAAATAAAATAGGCTTTTTTGCTATTTTTGCCTTGGTGATTAGTAGCCAAATTGGCTCTGGAATTTTTATGCTCCCAATTAGCCTTGCACCTTATGGCGCTTATAGCCTCATAAGCTGGGTGATATCAGGATTTGGCGCTATATCTCTTGCTTTAGTTTTTGCTGCATTGTGTGCAAAATTTCCAGAAACGGGTGGTCCTCATATTTATGTGAAACATGCCTTTGGCTCTACAGCAGCTTTTTTTGTTGGCTGGACATATTGGCTAAGCTCATGGGTTAGTTCAACAGCTGTGACAATTGCAAGTATCGGTTATTTAGCTCCGCTTTTTCATAATGATATACAAGATATACGTTTGCTTTTAGAAATAACATTAATTTTAGCTATCATGCTAATAAACTTAAGAGGGGTAACTACTGCTGGGTATGTTGAGCTTCTTCTGACCATTGTTAAAATTATCGCACTTCTTGTAATACCCATAGCAGGGCTATTTTTCTTTGATAGAAATAATTTTATTGTAAGTGAGGAAGTATCAAACTTTACAATATCGCAAACTCTTGCTCGTTCTACGCTCCTTACTTTATGGTGTTTTATTGGGCTTGAATCAGCAACGGCACCTGCAGGATCTGTCAATAATCCCTCTAAAACAATACCAAGGGCTATAGTGCTTGGAACAGTCTGCGTTGCTGTGATATATTTCATCAATAGTCTTTCAATTATGGGATTGATAAGTGGTAATGACCTAGCTAGTTCAAAAGCACCATATGTTGATGCGATAAAAATTATGTTTCCAGGTAATTGGCATTTAATTATTTCTGTTGTTGCCTTTATCGTTTCTGTAAGTAATTTAAATGCTTGGTTTTTAGCTGATGGACAGGTCACCTTAGGCCTTGCAAAAGACAAGTTAATGCCGCAATTTTTTGGCAAAAAAAATAAGCATGATGCTCCATTATGGGGAATAATACTAAGTACTTTGGGGGTGTTAGTTTTACTTATCCTAACGTCAAACAAAAGTTTTGCTGAGCAAGTAACTTCAATAATTGATATCTCTGTGGTGTCATTTTTGTTTATCTACTTAGCATGTAGCCTTGCTTTTCTCAAAGTTAATATACAAGACAAAAGCTACTGCAAATTTTTAATTGGAGGTGTGGCTGTATCTTTTTGCTGTTGGATAATATACGAGACTTCTATAAAAACATTGTTAATATCAAGTCTATTCCCTTTAAGCGGAACACTTATTTATCTACTTTGGTATCATAAACTAAAAACTTAACTTAAATTTTTTATTTGCTAAAATTCTTAAGCTATACTACTGGCTTACATTAATAGAATTAAGAGGTATTGTGTCAAATAAAATAGGTTTTTGGTCTGTTTTTGCTTTAGTCATTAGTAGTCAGATCGGCTCTGGGGTTTTTATGCTTCCAATTAGCCTTGCTCCATATGGCGCTTATAGCCTTATAAGCTGGATGATATCAGGAGCTGGTGCTGTGTCTCTTGCGCTAGTTTTTGCTACGCTATGTGCAAAGTTTCCAGAAACAGGAGGTCCTCACGTTTATGTGAAACATACTTTTGGTCCTGCTGCAGCGTTCTTTGTTGGTTGGACATATTGGGTAATCTCATGGGTTAGTACAACAGCTTTAATAGTTGTGGGTGTTGGCTATCTTACACCATTTTTCCATGAAGATATCAAAAGTATGCGTTTATTTTTAGAGCTGTTGTTATTTACAATCATTACATTAATAAATTTAAGGGGAATAGCTACTGCAGGGCACGTTGAGTTTCTGCTCACGGTTGTGAAGGTTGCTGTATTGCTTGCAATACCTGTAGCAGCGTTGTTTTTTTTCGATAGAAATAATTTTATCATAAGTGAAGAAATATTAAGTCTTACAACATCGCAAATTCTTGCCCGCTCTACACTCCTTACTTTATGGTGTTTTATTGGACTTGAATTGGCAACAGCACCTGCAGGTTCAGTTGATAATCCAGCTAAAACTATACCAAAAGCTGTGGTGCTTGGCACAATTTGCGTTGCTATTATATATTTTATCAACAATTTTGCAATTATGGGATTGATCAATGGCAACAATTTAGCAATTTCAAGAGCACCATATGTTGATGCGATAAAAATTATGTTTTCTGGTAATTGGCATTTAATTGTTTCTATAGTTGCATTCATTTTTTGTGTTGGCAGTCTAAACGCTTGGGTTTTATCTAGTGGACAAGTTGCTTTTGGTCTTGCAGAAGATAGACTAATGCCAAAATTCTTTGCTAAAAGGAACAAGCATGGCTCTCCTTTTTGGGGAATAACAGTTAGTTCAATTGGAACTGCAATTTTACTAATTCTCACTTCAAACAACAATTTTGCCCAACAGATTACGTCGATTATTGACTTTTCTGTAATTTCATTTTTGTTCGTTTATCTTGCGTGCTGTTTTGCTTTTCTAAAGGTTATTATACAGGAGAGGAGTTATTATAAGCTTTTAATTGGTAGCATAGCAACAACCTTTTGTTGTTGGGTAATATTAGAAACCCCTGTAGGTACTCTGCTGATTTCGAGCCTTTTCACTGCAAGTGGCATACCCATTTATTTATTTTGGTACTGCAAAACTTCTGTGCAACAAATTCAGTAGTGAGAGATACACTTTAAATGGTTAATATTTATGGGCCAAGATTTTTTTTCTCTTTATCTACTTGTTCAATATTACCATTCTCAAGTTTACTACCTACTTCTTCTGTGCGTTTATTATCTATGTAGATCTCATTTTTTGCTTTATTAGAAAGACCTATTTGCGATTGCAGTTTTTTATACTCTTCTTTTTCAGGCGTGAAAATTTTCACTAAAAATCTTCCTATTATTGGTATTGAACTTAAAAAATCTCTTAATCCAAAAGATTCTTGCTTCTTGTTTGAAAGATGCTGGTCTATCTTAGAAATTTTCACACCATACTTTTTATCATCAAAATTTATCGCTGGCTTGCTTTTTTTCAAAAGAACATTTTGAATCTCTAATCTATTGACTTTTTCAGGCTTTTGAAATTCAGATACTGCAGGTTTGACCTTAGTGTCATCATGTTTTTTACTCATTTCATTCTACCATGCAATATTACTAGTATCTTATAATTATAACTAAATTATGGTTAATTGCAAGGTAAAAATATTAAAGTAATTGTAAATTTTATCAGTAAAAATATAATATAGCTTTAAAGTCAGAGGTTTATCTATATGGGATATAAAATTGCTATTATTGGAGCAACAGGAAGAGTAGGGCGTGAGGTATTAAGCACGCTTGCCGAGTTTCAAGACGAAGGAAAAATTTCAATAGATTCTGTTGTTGCTTTTGCATCGAAAAAATCAAAGGGAAAAAAGGTGAGTTTTGGTGACAAAGAGTTAACAGTTTTATGCCTTGAGGATTATGATTTCGTTGGAACTAATATAGCCATTTTCTGTGCAGAATCTCATGTTTCTGAGAGATACGTACCAATTGCAACTGAGGCTGGGTGCGTTGTGATAGATAACACTTCCTATTTTAGGATGAAAGAAGGCGTGCCACTAGTTATTCCAGAGATCAACAAAGATAAAATTACGGAATATAAAAACCATAACATAATATCTAATCCAAACTGTACTACAATACAAATGTTGCTGGCATTACATTTATTACACAAAAAAGCAAAAATAAAGAGAATCGTTGCTTCAACTTATCAATCAACTTCTGGTGTAGGTAAAGCAGCAATGGATGAGCTTTACAATCAGACAAAAAAAATCTTTATGAATGAAGCTAAAAAACCTGAAATATTTCCTAAGCAAATAGCATTTAATTGCATTCCTCATATAGGAGAGTTCATGGAAGATGGTTCTACAAAAGAGGAGTGGAAAATGCAAGAGGAGGCAAAAAAAATTTTAGAAGAGGATATAAAAGTAACTGCAACTTGTGTCCGAGTACCTGTTCTTGTTGGTCATGCTATAGCAGTAAATGTAGAATTTGATCAGCATATAACTGAAGAAGAAGCTCGTGAAATGCTCAGTGAAGACGATGGAGTTTTAGTACAAGATAAGCACGAAGATGGTGGATATATGACTCAGATTGATGTTGTGCAAGAGGATGCCGTATACATATCGCGTATTAGACAAGACGATACCGTTAAACACGGATTAAATATGTGGATAGTAGCTGATAATCTACGCAAAGGTGCAGCACTAAATATAGTGCAAATCTTGGAGATCTTGATCAAAGAGCATTTATAGCTCAATAACTTAAATCTATATTGACATGTCCCATTTTACGCTTGTCCCTAACCTCTTTTTTCCCATATATGGTTAAACTAGCTTTTTCGTTGCTCAAATATTTGTGAGAATTATATATATCATTACCTATTATATTTTTTGTCATGCAAGGAAAGCGTAATACTACTTCCTGCATAGGTAATCCGCATATTACCCTCACCAGCTGCTCGAATTGACTAACGTTGCATGCATCCAAGCTCCAGTGGCAAGAATTGTGGGGTCTTGGGGCCAATTCATTAACTAGTAATTCATGATTTTGAGTGATGAAAAATTCAATAGCTAGGATTCCTACTACATCAAGCGCAGTTGCTATTTTCTTTGCAGTTTTTTGTACCTCTTGGGCTAATTTATTATCTATTTTAGCTGGTGCTATTGAAGTATTAAGTATTCCGTCAACGTGGTGATTCTCTGCTATAGGAAAAAAAGCTACTTTACCGTTTTTATCTCTTGCAACGACTATTGAAACCTCTTTCAGTAAATCAACACTTGCTTCAAGAATGTACTCTTTATTCCAATCGAAAGAAGCAAATTGCTTCAGTTCAGAATCATTTTCAATCACATATTGTCCTTTTCCATCATAACCCATTTCTGTTGTTTTTAGCCTCACTGGATAGCTAAAAGTTTCACTACTTTCTAGTAGCTGATTATAATTTTGTATACTTTTGTAATCAGCAGTTTTTATGCTTAAATCTCTAATAAAATCTTTCTCTCTCAGCCTATTTTGCGAAATGTGTAACGCCTTTTTACCTGGATAAAAATCTGTATGCTGCGACACAATATCAATTGCACTACATGGAATATTTTCAGACTCAATAGTGACTAAATCCACACTCTGTGCAAAAGATTCAAGTGCCCTCTTATCACAGAAGTCTGCTATTGTTAAATCATCAGCAACAGAACAAGCTGGATCGTTTTTAGTACTGGCAAAAATATGCGTTTTGTGCCCAAGTTTTATTGCAGCGATAGCAGTCATTTTACCTAATTGCCCACTTCCTATTATTCCTATCACTTTTTTATCCAGTGGATCTGTTTTGTTCATCATGTAGATTAATATTTCCTAGTTAGAGTACGATAATATACTTGAAAAATCTATGAAAAAAGTGTATAATTGAAGTGTGTTAAACTTTTATCATGAACACTTTACGATGACCATGAAATACATACTTATTACTAATTCTGTCGAAGTTACAGTTTTGCCAATTTACATTGAAGAGCAATCCATTCCTTATGAAAATTGTTACGTATGGATGTATAATGTTAAGATAAAAAACAAAAGCTCATCAACCATTCAATTATTAAGTCGCTATTGGCAAATAATAGATCATAAGGGGAAAATAAATGAAATTGCCGGAGTTGGTGTTATTGGAGAACAACCTGTAATAAAATCTGGAGAGGTATTCAAATATACAAGTGGAACATACTTAAATACACCATCAGGAATAATGCAGGGTAAATATGAATTTCTGAACGAAGAGAGCATAAAAACCTTTGATGTTATGGTACCATCCTTTTCCTTAGATAGTCCATACGTTAACACTAGACCTCATTGATCATCAAGATAGTGTATTTGTTTAAGTGCATCTGAAACCAGTGCTTCTTGTTTTGTCATTTGAGCTTCCATAATGTCATCCGAGTAGCTGATACTGAGATCCAACTAAGTTGATAAACACGAAAGCACTGACCATTTGCTTCTATAGTTGTCTTTTTTCGTCTATCTTATTTTGTTACTCTGCTGAACAGATGCAAAATAGTTTATTTTTGATTCTTATCATCAAGTGTGAATAAGATTATTGTAGAGGTTAAACCTATAATAACTATCATTAACGAAAATGGGGCAGCTTCTCTGTAACGCTCATCGCTGACAAGTTCATATACTCTAGTTGATATAGTTTCAAAATTAAATGGTCTGATAATTAGTGTTGCCGTGAGTTCTTTTACCGTATCCATAAACACGAGCAGAAATCCCGATAGTATGCTTTTCTTGATAAGGGGAATATGAATATTCAGGCACGTGGAAATAGGCCCATGACCCATAGTATATGCAGTCCATTCAATTTCATTTGGTGTTTTTTTGAGTCCCGACTCTATCGCCTTGAAAGATATAGCAAAAAAACGAAATAAATATGAGTAAACTAATGCGCCAATAGTTCCTACCAAGCTAATTTCTACAATATATTGAGTAATGAAAGAAGATATTCTGCTTAAAAACATTATTATGCTAATTGCAATAATTGCATTTGGAATTGCATATCCAAGAGAAATGAGACGTGCTATATTGCTTATTACCTTATTTTTACGTGCTGTATATCCAATAATTATTGCAATGCTGATCGAGATTAGCGCGGTAATAAATGACAGACTAATACTGTTTGTTATTATATTGTAAAATCTTGCTTCGTATATGAAAAAGCCTTTCTCTATACTCCAATATATAAGTGGAATCATTGGTAAAATAAAGCCTATTAATATTGGCAATAAACACATAAGATAAGAAAAGATCAACAATATAGAACCGTTTATACTACGTTTATTGTGATAATCTGCATTAGTATTGATTGAAGAGTAAGATATTTCTCTTTTTTGTAGTTTTTTCTCGATAACTATTAGTGTTGCAACGAAAATCAGTTCTGCAACTGCCAAAACAGTAGTTGAATATTTGTCATGCAATAAAAACCAAGTACGGTATATTCCTGTCGTGAAAGTATCGATAGCAAGAAACTGTGGTGTGCCAAAATCTGTAATTACTTCCATTAGTACCAAGGATAACCCAGCTATAATTGATGGACGTATGGAGGGTATGATGACAGAAAACAGACTCTGTAATGAGGAGAACCCAAGTGTTGATGCAATAGTGACTGAGTTACTAACGCTCTTTAGACTTGAGCGGACCAACATATAAACGTATGGATATAGACTAAATCCCATTACTAATATTCCACCACCTAGGGATTTGATCTCGGGAAACCAATAGTCACCTTTGCCCAATTGAAAAGTATCTCTTAACAAGCTCTGAATCGGACCTGAAAACTCTAGCGTATTTACATAAACAAACGATACTATATATCCAGGAATTGATATCGGAAAGAATAAGGCAATCTCAAAAATTCTACTTCCGGGAAACGAAAAAAATGTAGTAAGCCAAGCTGGAATTACTCCAAATATGAAGGATATCCCTCCTACTCCTAACATCAAAATTAACGTATTGAGTATATATTCAGGAAAAAGTCTACTAATTACCCATCCAGAGTTTGCTGATTCTGTAAATAGAATCGATATTAACGATAGTATAGGGCAGACAAATAATACACTTACTAAAAACAAGAATATATTTTTAAATACTCTCAGAAACATTAACTTGAATCTATATTTGATATTAAAATGTTATATGCAAAAACTAAAGATATCCAGTAATTAACAGCCGTCCTATTGAATATCTTCATAATTTTATATATTATGTTTTAAATCGATAAACTAATTAATTATGAGTTTTGTCATTGCAACTTTCTATCATTTTGTAAAACTCTCTAATTATTATGACATGAAAGATGAAATAAAAGTTGCATGCGACAATGTCGAATTAAAAGGCACTATACTTCTTGCAGAAGAGGGTATTAATGCAACTGTATCTGGAGAAAGAAACGCAATTGATAAAATACTTGATTTTCTACGTTCTGATGACAGGTTAAAAGGTCTTACGTGGAAAGAGAGTGTGGCAGGATACCAACCGTTTAGTAAGATGAAAGTGAGATTAAAAAAAGAAATTGTGAATATTGGTGTAAGTAATCTCGGTACTTCCGTTAGAGGTCAGTACATTGATCCAGATTATTGGGATGATTTTATCTCTCAACCTGATGTTTTAGTGATAGACACACGAAATGAATACGAAGTAAAACTAGGCAAGTTTAAAAATGCAATTAATCCACACACTCAGCGTTTTCGCGATTTTCCTCAGTGGGCAGAGTCATTTTCTGAGAGTAAAGACCTGAGAGTAGCTATGTACTGTACTGGTGGAATCAGATGTGAGAAATCTACAGCATATATGAAAAGCCTTGGATTTAAAGATGTTTACCATCTTAAAGGCGGTATTCTTTCCTATCTTGAAAAAACTGGTAATAAAAGTGGTAATTGGGAAGGTGAGTGTTTTGTTTTTGATGATAGAATTGCTGTTGATCACTCACTCGCCCCAAGTGATAAAATAAAATGCATATTCTGCTCAAGTAAAGTTTCAACTGATGAGCTGAAATCAGTTCCACGTGGCCAGGTAGTTTGCTCTAATTGTAAATCTTTAAGTATTGAAAGAAATTCAGAATACAACACGAACCTTTAACAACTTCTTTCTCCTTGCATATTTGTAACCTTAATTTTGTCAAGGCATTTACCTACGACATAGCCCGCTCCAGCTCCAAGTAATGCACCAACTATAGCAAATGCAATCAACACTACACCAGAAACACCGATAAGAGTTAAAGTTTCTTGCCCTAAATAACATGCTGCAACTAGACCGGCAACTAAACCAATTGCTGCACCTATACACCTAAGTTTCATATTATTACTAATATTTCTACCTTTCCTATATTGTATACTATGATCAGTGTCATCATCTTGAAAAGCAAATTCTTTGATATCATCTCTTGTTTTTAAACAATCGATAAGCTCACCTATTGTTTTGCTACGCAAATTATGTAAATTTATAACGCCATTTTTTATAGATTGTTCAAATGTCATTTTATTTTTCCATACTATTAGAATATGCTTTTATTACACTGAGCATCTTAACAATTGGTAAATTCCCATACAAGAATAAATAGATAATCTTACCACTATAGGTGGGACTAAAGCGCTATAAGATTAAATTCCTGAAAATGTTAGTAAGAAGAGCTTTTCCAAAAACAATAAAGTTAAGAGTTGAAGAGATAGTAAAAGAGCGACTTACAGTTAATCCAATTGATTTTGGTGAATCGTTTTGTTACAAACTCAAAGGATACAGAAGACTGAGAACTGGCGATTATCGTATCATGTAAATGCTGCAAAGTATGAAGTGTTTCAATAAAACACAGAAAAGACATTTACGAATCTGAGGCTCCATACTAATATCCTTCCAGTATTAACTTACTGTAACCTTTCCGGTTCCTATTCTTTGTAACGGTGATCTCTAATTCGTTATTAGAGCCTATTTTATAGTAGCTGTCTCTGTAGAGTAGTAAAATTATAGGGGGTAGCCAAAAAATGAGTTATTTTTGAGCTGAGCAAAGCCACCTTAGGTGAAGAATGGATCAGGAAGGAGGGCTGTATAATGTATATTTAATGTTTATATTTATTTTTTATAGATATCACATCTATGTCCTATCTCTGTGATAGTTACTATTTGTTCTAATTGGTTTACTCTATAAATTATACGGTATTCACCAACTCTTAGTCTTCTATGTACTTTTAGGTTATGATGTAATGGTTCACCAAGGTTTATTGGGTCAACTGTAAGACGTTCTCTTATAGCCTTTTGGATTCTTAGCCTTATTGTTTTTTGAAGGTTTGGTAAATCTCTTTCAACAACACTTTTGAGAGACTTAACTTTATAATGCTCTAATCCCACTTAATATCTTCAAAATCGATTGTTTCTGCACCTTCAACATCACGCTCATCAGAAATTTTAGACACTAAAAAGTCTTCAATTTCAAGCTCGATTGCTTCTTTAAGTAGTTTTTCTGCTAATGCTTGAGCAGGTTGCTTTGTAAGTTCAGATAATTCAGCAAGATGCTGTAAAGTTTCTTTACTGAAAGCCAAATTAGCGTTTGCCATAAGTTTTACCGAAATCTACTGCATAATTATACAACATTTTTCTGAAATTTTCAATAAAGTAAACGAAGTGATTATACTTAATATAATATTAATGCCTATATATTAATTTTTAAGAGGAATATTATGCCAAAAAACACACTAAATCCTATTTTTCTTTATCCTTTTATGGCGGAAAATGAGATGCAAAAAGATACACAAGACTTAACTTCATTGACACTTAATTTATGGGATGGACGTCATTGGTGCCATAGAAACTGTGAGAGTATACACGCGAATAGTGATATTTTTGGGGTATCGAAATCTATATGCAAGGCCAAATGTAATAGTATGTATGACGCTCCTGAACATCATTCACAAAAGTCAGCACCTATTGATGTAAGTGCTACATTACAGGATATTGGAAATAGTTTCTATAGTCTTGCGGATTCAGTGTCTGTTCTGTAGCAGATACAGTTCTATTTAACAAAAAAGTGTGAGGCTTCTCTTTTCTCCCGGAATTTTCAATAAAGAATTATATTGACATATTATGGTAGGTTGGATATATACCATCATTGGCTTTTGCTGATATTAGGGAGAAATGACACATACTAAGTATAGTACTGCAAGATATTGTTAGGAACTAGGGAAGGTATGCTGGCTACTGGATTGTATTTCTATTACTCTTCGTCATCAAAAATCAAGAAGGCTCTGCAACTTGATAACTCTATTCTTTTATTGGCGTAGATGACTCTGAAAAATTGCGGAGCTGAAGTGCTAATGCTATATGGTTATTACGTTCAACAACAAAATGGAAATCCTATGTTATACTAGAAATAATGTGCGGAAAAGGGGGGATTCGAACCCCCGACATATTTTCATATGTGCACGCTTTCCAAGCGTGTGCTTTAGACCGCTCAGCCACCTTTCCATACTTATTCATAATATTAAAAATTATGCTGCTAAACAACTGGTATATATGGTTCGCCACGGAAATTCACAGTATTGTTAAACTTGTTTTTGCACGTTAAAAACGCTTTATCACAACCTGCAAGTATCGAATATTTATCTCCGGTAGAAATTTGATATGGAGGAGAAGCAAATAATGTAATTACTTTATTCTTGTATTCTTTAACTACAACTTCAAATGTTGCTGAACTAAACACTCCGTGCTTATAATATCCATCGCTTTCGATTAAATTAGTGTCTTCAAATCTTCTTTCATCTATCACTTTAGTAATTGTGCTCATTCTACTAAACTTTTTAGCATCAGCTTTACATCTATCATCGCAAAATTGTGCCCTGCATACAGGAGAATATAGCTCTGTTATGCTTCTCTCAAGCTTTGTCGTAATACCTCTAATTTCAGCGATAAACCTCCCACTATTTAATGTTACTTTACCAAAAGTTCCTGCATGCAAATTCATAATTCCCTGACTCAAATCTTTATAATTCACAAGAAATATTTCAATATTTGCAAAGTCATACCTTCCTGATAAAACATCTTTTTCTTTAATATCGGCACTATTTAATATTCCTTCAATTTCTAGATTATCAGTTCTCAAATCGCTATTTAATATTATGCTACTAGCTGTAAACCCACTTGAAGATTTATAGAGTATATTATTGACATTTAAATCTTCGTCATAGTCGGTAAATCCCATTACTTTCCCACCTACAAGTGTTAATTTCCAGCAAGTAGAGATGGTAAGTAATTCTCCAGCTAAATGGTTTTTTAATTTGGTTTGCATAGTTGCCTCTTATAAATAATGGCATACCTGCATTTAGCTACACTTGTTTTTTCAAATCTCTATAAAAATTTTCGTGTGGAGCAAATGCAAGAAGTGTTAATATGTTATTTTGTTCGTTGTGAATATAGGCTAATAATGTCAGTTGATTAAAAATAGAGAATTTATACACGCGAACACCTGCAAGATCGCCTGACTTTAGCTCTCCAATATATGGGTTACCTTGAATTTGTTTGATGGCTTCTTCAAGTTTGGGTAGTTGATTATTGTGCAGCTTCTTCATTGACCGCTTAAAAGTGTTGGTGAGAAGAATCTTCAAAATTTTGTGGACTTATACTCCTCAACATTACCTAACTTGATATCCTCAATGCCTGAAAGGATTTCTTTGATAATATTATAGCTTAGCTCAGGGTTATCTTCAACAATATGACCAATCTTAGCCCAATGCTCGATTTGTTGCGGTACAGAACGATTTTGCAATACGGAATGAGACTGCACTATCTTCTCAAATTCCCCATCAAGATTTACTGTTATACTCATTAGATTATTACTTCCTAGTTTTAGCTATTATATCATATATTGGAAATTTTTTCAACATTTTGAAAGTGCATAGTGAAAACACACACCACATTCAAGTTGTGGTGTGTATTACTAGAACAAATTAGAAAGAAAACTTCACACCAGTGAGGAGAAGAAATCCTTTGTTAGAAGGTACATCAGCATTATTTTTATCTTTCAGTGCACCTTTTTCATCAGTCATAAAATAATGTAAGGCTGCATAAGGAACAAATTTGCTCTTATTGCAAGAAGATAGATCATACTGAACACCAAGTGCAACATCATGAAGCATATCTTTATCGCTCATTCTGCTACCAAAGTATGTCAAGCTTGTGTAGATATTATCATGTTGATAACCAGCACCTGCAGTCCAATACATGGTGTTTTTATCGTTCCCATCAAACTGAGCTTTCAGCCCTATTACTCTGTTATCAGTATCAGGAAGAGATTTATATTCATCAGGGTTAGTACCAGTACCTTTTATCAGCGTTTTAATACCCTTAGGTTGACCAGATTTGCCTAAATATGCAAAAGAGGCAGCAAATTTTACACTTTGATCTTCATCAATCTTATAATCAGCGCTTGCACCTAAATTCATACCTGCTAGGTTATTGTATTCTATGAACTCATTATAAAGATGCTTATCTTTACTTGGCTCTTTTGCCAAGCCAAACTCACCAACTACGGAAGTTTTAACTTTTATATTATGTTTACTAAAGTTATATTCATATGACGCACCAGCACTTATTATATGCTGGTAATCTGGCCCAACATGTCTTAACGTTTCCTCATTCTTTACCCCTGTTACCTTATTACTTGAATCTTTGAGGAAATCTGGAGCTATTTCTTTTACAACGGATAAACCACTATCGTAGCGAGGTGAGTAGCTAAGACCAAATCTTGCACCCATATAATTCGGCGAGTAGTAAGCAGCTCTAAATGGCAATGTAGTCATAACCTCTTTGTTGTATTTTCCTGCCATACGGAAGGAGAGTTTTTCGCTCTCGCTCGAGAAGCTTTCAGTGTAAAGACGTGGTGTTACGTAAAATGGGAAGTTTGCAGCACTTCCTTCTAAGTTTACTTTTCTGAACCAGTCACTATCTGCAGCTCCATCAACAGTTGCAATTCTTGTTGCATCAAGTCTCATCAGAGACTCAGGACCAAACTGACAGCCAAGTTTCAGATCACCATATTTTGAATTCAAAAACACATGTGCACTTCTACCTCTTGCAGCATTCACGCCTTGTGAAGCTCCTTTACCTTCAGTAACTGGAACATGGAATTGTACATCGGCACCATAACGAAGACCAATATCCTCATTTTTATTTTCAGCTCTTAAGTGCAATATTGCATCTGAAATCATGCCCATGTTTTCACTGTAATCACCAATATTCCCTATCCCTTTAGGAAATATTGGATTTGCTCCTTTTATACTATCTGGAGTATTGTTAAAATAATCTGTAGATTTACCTGGCATAACATTATAATGGTTATAGCCACTTAGCCCATGGTTACCATAACCTTGAGAATCAACAACGCCACCGAAAGTTATTCTTAAACCATCCCCTTGATTGGTATTGATAATGTCAATACCACCAACTGAAACAACAGGACTTGCCTTACCTTTTTCCTCTGTATTGCTGTTAACAACTTTTACATCCTTTTTTATATCTTTAGCTTCAATTTTAGCATTCTTAGTTTTAGAACCCTTAATTTTTGACTTTTCCACATTAGAATTTTTAACTTTCAGAGCTTTCGCTTTTGAATCTTCTATAAGTTTTGCCTTTTTCTCATTTGCTAGCCTAATTTCTTCTTTTTTCTTTTGTTCAGCTGCTAATTTTAGTTCTTCTTTCTTCTTCTTTTGCTCAGCTGCTAATTTCAACTCCTCTTTTTTCTTTTGCTCAGCTGCTAATCTTAATTCTTCTTTTTTCTTAAGCTCTTCAGCTTTTTTTCTTGGATCAGCATTACATATCCTGTCCATTTTTTCTTTTAGTTTCTTATTTGACGTCTTCATCACTTCCATCTTTCCAGAAGTTTTGATTGACTCGTTACTCTCTTGCTTTTTTACTTCCTTCATACTCTCGTCAGAAAAGTCAGCAGCAAAGCCGCTGAAAGAACATAAAGTCAATAGAGAAGCTAGAGCAGTTCTAGTATAAATAGATTTTTTCATGAAGTGCCCCCAAAAAATTTTAAAATCATAACATAAATAGTATAAAGGTGTTGAAAATCCAACTTAAAGCAACCTTATAGCGAAAATAAAAGTAAAATGCAATACTTTAAAAGCAACTTTCTTAATACGCTCAACGTGTATATTAACCAAAATTTAGTACAGAGGTTTGCTTGTTAGTGTATTATAACTCTATACTTATTCTATGGAAGTAAAATTTACTCAAGTGAAAGTACATAAAGGTTAAAATATTAATATAACTATTGACAATAATATTAGTTTATATTATAATTAGTGAATTATTGTTTTATTTTTAATAATCAAGGTATTTATGGATTTTAGTTTTTTACGAAATTGGTTTAGCACTACAGGTGCTGCTACAGGCTCAGAGCCAGGTAATACTGAACAGCCAGATTCTATTTCAGTAGATGATGGCAAATACGAGATGAAAGAATATGACGATGAATTTGAGATCATTGAAGATTATGAATTTATAAATCGTGCTGATCCAAATGAGCCATGTTCTTTACCTTCTGACTATAAAATAGATGAAAGTATTGTAAAAATTGCAGGATTTGATCGAGAGAAATTATTAGAAATGGGTAATTTCTGCAAGATAAGCTATGGCGATGATGATGGTAAATTAAGTAAAAAAAGATGTAACAACCTAGCTCAAAGAGTATACAAAACTGAATTTGAAATTGTAGAAGATTTTGAAATTGTTCCATCTACTGAAAAAATGTATAAAACTAGAGCTGAACTTATCAGCGAAGGTTATGAAATTATTCCATTTGGTAATAGCTTTGAAAAAGATGCTGGTCACCTTTTTATAAAAGGTAAAGAAATAACAATAGCTTACCATGGTACTCGTCTGAGCCATAGTGTAAACGATGGAATCACTGATATAAATGCAGTTTTTACTACTTCAAAACTTTTACCTAACGGTGGAAGAATGCATAGAGGATTTTATAATTCATTTGCGGATTCATGGCCTAATCTGTATGGCATTTTGAAATCTCATGCTGAAAAACAGGGATCAGAAATCAAGGATTTTAAAATTAATCTCACAGGTCACAGTATGGGAGGAGCTGTTGCTAAGATAGCTGCTTTATGCCTCAATAAAACAGAAGGAGCTGAAGATGTTCATGTTGCAACTTTTGGTGATCCACGAGTTTTTGATCTTACTGCTAGTGAATTTTATAATGATGTCCTTCAAGAAAAAACCATTAGAGTAACTCAACATAGACAAGACCCAGTACCAGCGGTATCACCTGGTATTTGTGGTTATGCTCATGTAGGTGCACAATTGAGAATATCAGTACCTGAAGGATATTTTGTTCATCAAATAGATGGTTATCATGAAGCCATTAAAATAATGGATGAAAAGGATTTCCGATCGAACAATAACGTTTCTCTCTTTTATTACCCTTCGAGAATATTAAGTCGAATTAACTGTGCAGTTTTAGGTAATGCTCAATATTATGCTGCTAATTTAGGTAATTATATTCTTGGTGGACAAAATTTTTTCGAGAAAGTAAAAAAGGAATACCAAGATAAAAACTTAGAAAATTTTTCTAAGCTTGAACAAGCAGAAGTTAAGCAAAGGGCACATCAAAATGTCTTTTCTACTACAAGGAGTTTATAACTACTATATAGAGCAGTCATTAGATTGCTCTGTAGCATCTATTCATTTAAATTCAATATAAAAATTTTCACCAGAAGTTATTTTCCATTCTTCTTTAAATTTCTTTAGGTGTTCTTTTTTTTCACATTCTAAAAGCAGTTCTTCTATGCTCTTATTATAGCTTTCTGTAGTAATTCTTCCTTGATGATGCATAAACCTCAAATAAATCAAATAAGTGTTAATCACATCTGTTTCACAATAATCGCGAATCTCTTGTATCTTACCACTATCGTATAAGTCCATAACTTGTGATCCATCAACTCCAATCTTACCAGGAAGATTAAATGCTGCGCAAACTTCGTTCATCTTCATTCTTGCAGAAGCTCCAAAATCAGAGAGAAATTCAAGCAAATCACAATGCCAATCACTACTGTACCTCTGATTGTAACTATTCCACTTATCGCCAGCTTTGTGAAAATATTCTGCTTGAATGCCATGAACCATAGCACGGTACTTCAGTACCGGTATATCAAAAGTGCGTCCATTGAACGAAACTAGTCTTGGCTTTTTCTCTGATATGTAGTTAAAAAATCCCTTTACTAGCTCTTTTTCATTGGAGTTTACTGTGCCTCCAGATCTTATTTCTTGTAGTGTGAACATTTCATAACCGCTCTGGCGTGTTATATTACAAAGTAAAAAACTAATAACTACAACAAGGTGGAAGGGCTGACGCAGAAAAGAGTTTTGCCCGTTTGTTATTTCAAGATGATATTTTGTTAATGCGTCCCTCTTTTCTTCTACACTGCTATCATCACTAATATTTAGTAAATTCTTACAGGAATTTACATCTGGTATAGTTTCAATATCAAATACCAACAAAGAATTAAGCATTACTTATATATTCCTCAGGGCGATCAGTCCAAGGTCGCACTTTTACGAACAAAAAGAGATGAACTTTACACTCAAATAACTTTTCCAATTCTGTACGTGCCTCGATATTAATTTTTTTTATGCTACTGCCGTCTTTTCCTAGCACTATTTTCTTATGATTATCTTTCAATACAAATATGATCTGTTTTATGACTAAACTCTTATCTTTTTTTTCCTCAAATTGTTCAGTTATAACAGCTGTAGAGTATGGCAATTCTTCACGTAGGTTCAAGAATAACTTCTCTCTTGTAATTTCTGCTGATAAAAAATCAGCTGAGGAATCAGTTATTTGATCTTTTTCATAAAACCAAGGGCCTATCGGTGCAATTTCAGACAAGTAACTAGTAAGATCAGAAAGTCCATCATTCTTCAGTGCCGAGATCGTAAAAATTTTTTCAAACTTATAAAGCAAATTTAGGTGCCCATGTGCCATCTTGAGCTCTGATTTCTTTACTAAATCAGTTTTATTGATAACCAAAATGCATCTGCCTTTTGTGCGCTCCAGTCGTGCAAATATCGTTTTTATTCTTTCTATATTTTTTAGGTAATTGTTTACATCAACAAGCAACAAAGTAATGTCACTATCCTTAACTGCTCCCCATGCAGATTTGACTAAAGCTTTCTCAAGTTTTGTTTCTGCTGAAAACACTCCCGGAGAGTCAGTAAAGACAATTTGCGCATTGTTGCATATAGCAACACCCCTTACCTGCGTCCTTGTTGTCTGCACTTTAGGTGTTACAATTGCAATTTTCTTGCCTACGATGCTGTTAATTAGTGTTGACTTTCCAGCATTTGGCAAACCTGCTATCGTTACAAATAAACATTTTTCTTCTTTCACAAAGGAAATTATAAAGAAAACTAAACGTTAACGTCAAACAACTTTTTTTAATTATCCTTTAACTAGCCCGTTTTCTTCCTCTTTTGAAGAAAAACATTTTCCAACTTTTTCAACTACAGGTGATATAATATAATCATTCACTTTTTGAGCTGCAAATACTGTAGCTACAATTGCACAAATCGCTGCAACTGGTGCTATTCCTCCTATTATTGCACCTGCTAAAGCTGCCGATCCCATTCCAAGAGTTACACCAGGGAAAATAGCCATTGCAGCTGCAGCAAGACCAACTCCAATTGCAGCACTTGCAAGTGTAGTAACACCACAAAAAACAAACAGACCTTTATCTTCATCTTTAATATAATTTCCTTTACAAGATTGATATAGCATATTTCCCGCAAGCAGAGCTGTAAACAATGCTGGAGCTATAGAACCAACAATTCCACCAATGATCAGAGGTGATAAAGCTGTGAAACTTAGCCCCAAGCCTGCGAGCGCCCCTATTGTTGCTCCTATGCCTAAAACTACTAACCATCCTACAACGTCATTTTTTTTCATATAATCCCCTTAATTAATTTTCTAAAAAGCTTTTAACTATTTTTAGTATATCTAGATTAATTGGATAAGCAAAGCAATTTTTTTATGTTGAAAAGAGAGCGGGAGAAGGGGTTCGAACCCTCGACCTCAACCTTGGCAAGGTTGCGCTCTACCAACTGAGCTACTCCCGCAGTTAAATTCTGCTTAGGTTCTACCCCTAATTATAGGTACATATTACAATTTGTAAACCCTACATACATGAAAATCATGAGAGCACGTTTTCTATGATCTTTTTGTATACTTAAAACTCATTTTTGATTATTGTATGTGTTATAAAACATATTAAATTTATGAGAATATTTATATATAAAGATGACCTGCCAGCCAGTGCAATACCGAATGATATAAAATCTATAGCTGTTGATACAGAGGCAATGGGGCTACTTCATGGTAGAGACAGATTATGTCTTGTGCAGCTCTCTTTTGATGATGGCAATGCTCATTTGATTCAATTTAAAAACGATTATACAGCTCCAAATTTGAGAAAAATATTAGAGGATAAAAATATAACCAAAATATTTCACTTTGCGCGGTTTGATGTAAGTATAATACATTATTATTTAAAAACCTGGGCACTGCCTTGCCATTGCACGAAAATAGCCTCACGTTTAGTTCGCACTTATACAGATAGTCATAGCTTAAAAGAGTTGTGCTTAGAACTACTTGATATAAAATTAAATAAGCAACAACAATCTTCTGATTGGGGAAATGAAAATTTAACAGACAAGCAAAAAAGTTATGCTGCATCTGATGTTTTATATCTCCATAGAATAAAGGAAAAGCTAGATTTAATGCTGGAACGTGAAAATAGAAAAGAATTAGCCGAAAAGTGCTTTGAATTTCTTCCTACTCGTATCGAGCTAGATTCAATGGGTTGGGGAAATGTAGATATTTTTAACCATCAGGTTTTATGCAAAACACCTTGAGTTTGCAAGAATTTAGTTGATTAGCTACTAATTGGTACGCTATATTTTATAAAAATTTAGGTATTTTATGAGTGATGATATTAAAGCGGTAAATGATCAAAATTTCGAATCTGAAGTTGCTAACCACAAAGGATTTGTGCTGGTAGATTTTTGGGCAGAATGGTGCGGGCCATGCAAAACTCTGATGCCACGTATCGAGCAGTTAGCCAAGGATAGAAAAGACAAGATCAAGATCTGCAAGTTCGACATAGATGGAGAAACTGAGGTGCCAAGTAAGTATGGAGTTCAATCTATACCTACTTTAATCATATTTCAAGATGGTAAGGAAATTGCACGCAAAATTGGCGCAATAAATGATTTACACAGTTGGGTTGATAGTGAAATAAGCGAGTAGACAAATTTCCTTTTGCGTGTATTATAGGTGTTGATAAAAGGGATTGTAGCTCAGTCGGTTAGAGCAGTTCGCTCATAACGAATTGGTCGTAGGTTCGAGTCCTACCAATCCCACCACTATTGATACAATTACAAAATCTACTTTCTTACGTAAATTTCTTGTCTTGTTATAGTACGTGGTTGTTAGTGTTTGTAAAATTTCATTAAAATTACTTCCCCGTATTTTCAATCTAATTATAATTAAAGTTAGAGCTATTTTAAGAGCTCAAATTTGTCTGCAGACTTTCAATTAATCTTTCAATAAAAAGTGTACTCTTCAGCTTATATCTGTCGTGTGTACGCTGCATTTTTTTCTAATCTTTTTATACAGGAGGATTTTATGTTCAGAATTCCAGATATTTGACCTTTACCTTAGCTAATAAAAACCAACTGGCGCCTTTGGTTTTTATAGAAAATCTAGGAAATAACTAAAAACTGTTTCCAGGCATAAATTTGCCATGTATACCTAAAAAGTAATTATATTAGCATAATGTTCATACTTGTATGCTAATATCAATATTATTTAAATTGAAGAATATTATGGAACAACAAGCATCAAACAAAGAGAAAGGGATTGAATTTAGATATAATCAATGTAAGCAGAAATGCCATTCCTACAAAACAAAACGGACAGACCAAGAATGCCTAGATAAATGCTATGAGAAGTACGTTTCTAAACTTTATCCACAAATTAGTGAGAAATTATTAGCTAGTGAAAACAATATCTATGATGAAAGCACAGAATTATCACTTATGGCAGATACTCTAGATGCAATGTTTTTTTAATCACAAAAGAAACACTTATTTCAATATTTGCAGAGATGTTAGCTTTTTAGATATATTCTGACTTATTGAATAATTCTTTAAATTGGTAAAATACTGTTTCTTTTCCTCTATTTCTTTTTCACTATTCTTTCCACATATCGCTTTTGTTTTTATCTCTTGATTGAGCGAGCCCTTCTTTTTGAAATAATCATCTGTGAATTCTAAAAAGAGTGAAATCAGCTCAGGAAGAGTGTATTTATGTTCACTTGATGAGCACAATTCTGTAATCGAAGAAAAGTGAATATCATCTGCCTTAATAGGTAGTAACGATAGAAACTTACTCCAGCATTTTCTCATTACTCCAACTTCAGGTTCAAGGTTTTTTATTTTAGCTAAGTTGGCATGCTCCATAAAAAACTCTTTATATTGCTCAAAACCTTCAAAAGTTTCTTTTTTTTGGTAGTTTTTTTTCCTATGACTTTTTTCTATGTCAGCAATTTTAGTACCTATATTTGCCTGCTTACTAATAAAGCCATCGTTCTCTAAGTTAAAACAAATTGTGTATGGAGTAATGTCGTTTACTATTGTGTGTGGCTTAAAGTGCCAACCAAAGCATTTGAGTATGAATTTTATTATAGGAGGAAATAGCCATTTAGGTTTTGATATGTGTAGTAATTTCACTACAAGTTTTTTGAATGAGCTAAAGGATTTATTGATAATGCATCTTAAATGAATATTGTCATCTTTTTTAAACTTTTTATAAACCTCCGCAGCTATTGGTCCTCCAGCACAGCTTCCATACAGTACTATATTGTCTGGGTGAATGCCTTGCTTTAGAAGATCTGAAATGACTCCAATTCCTGCATTTACTCGATTTCGACCGTTTAAAGAATGGCCTTTGCTTTTTCCAGAACCAGGAAAATTAATAAGGTGAACATCCATACCTGCTTCAGCTGCCCAATTCCATTCACTTTTGTCTTCATTTGGCTCTTTTTCAAAAGTATATGTAAGCCCTGGAAAGTAAACTATATGCTTTTTCTTTCTGCTATCTGCACTGCTCTTCGAGTTTGACATCACTATCTTTTGAATTCGCATTCCATTTTGAACTTCTACGAACTTTTCCCTAATTTTTATTGTATTTTCTTCTGTTACTTTCATTTTGCGTTTTTCACTATATTGATTTAATAATACATGAAATTTTAGAAAAAATCAATTTTACTAAAAAATTAACTTATAGCGTATCTATCTTTATATTCATTGAAATTAAAGTAGTAGTGAGAAATGTCTCTTGACATTTGATAAACCTAAACGTAGCCTAAAACAATTTAGTGTTTATTTATGACATTTGTTCAATCACTTAATAATCAATTAGATAGTTTACACTTATTAAAACACCCGTTTTACGAGTCATGGAATGAAGGTAGCTTAAGCCTGCAGGCTCTGCGAACCTACGCTAAGGAATATTATCACCATGTTGCTGCTTTTCCTCGTTATATCAGCGGTATACATTCCTTGTGTCCGAATTTGAAAATGCGGCAAGTTTTACTTGGTAATTTAATAGAGGAAGAACAAGGCGACGAGAATCACCCAGAATTATGGCAGCGTTTTGCTGAAGGACTGGGAGTAGCACGTTCAGAACTTTGTGAAAATGTACAAATTAAGGAGACACGAGAATTAGTTGATGGTTATTTTGACATTGTAAAATCAGGTTTTGCAGAAGGTCTTGGAGCTCTGTACGCTTATGAACGTCAAACTCCAGAGGTTTCTAAGTCTAAAATTGAAGGTCTGAAAAAACACTATTCAATAAACGACGAACGTCCTCTCAAATTTTTTACCGTTCATATGGAAGCTGATGAGTGGCATTCTGAAGAATGTGCAAACCTTATTGCAGATTTAAGCAAAGAAGAACAAGAGAAAGTCATGCAAGGCGCTAAAAAAGGAGCAAAACTCTTATGGGGTTTTCTTGATGGAATTAATGTTTGCCATTAATTATAAGTAGATACTAAATTCAGTGGTAGCATGTAATCTTCTTATATCTGATCTGCGGCTTTGGGTTCATTTAGGATGTAGCGCAGAAGAGAAGTTTTCTCCCCAATTGGTGAGTATTGATGTTGATTTCACTTTTAAATCCCCACCTTTAGGGCTTACAACTGATCAACTTAAAGATACTATCTGCTATTTGGAAGTAGTGCAGAATATACAATCTCTTGTTCAGGGCAAGCAATTTAATTTAATCGAACATTTAACTCATGAGATATACAGAGCCATTAATAACCTTTTGCTGCGAAAGAAGCATATTATTTCTTCTGTCAAGGTGACTACTCATAAAACTGCACCACCAGTTCCTGGTGTGCATGGAGGCGTTTTTTTTACTTACTGTAATGAATTGCAAGAATGATCTATATTTCTATTGGTTCAAATATAGGGAATCGCCTTTCCCATTTACAAAAGGCTACTGAGTTACTAAAGAAGCGCTATTTAAAAGACTTAAAGTCTTCAATCATTCTAGAAACTAAGGCTATTTTACCAAATGGTGCTCCACCTGATTGGAACAAGCCATTTCTCAACATGATTGTCTATGGAAGTTGTTCTTCTTCTCCTGAGGAGCTACTAAAAGGCTTAAAACAAATCGAATGTGATATTGGTCGTCCACAAGTCTACGAAAAATGGGCACCTCGTGTTATTGATTTAGATGTTTTGTTATGGGATGATCTAACGCTTGATATACCTGACCTTAAAATTCCTCACCCAGAATTAGTAAATAGACCATTTTTGCTCCACTTGATGGCAATGGTTAACAAAACCTTTGCTTTCAATGTTCAAGACTGTTTTTCAAAGAGTTTTACGCTTTCACCAAAGCTTATGGGTATCGTCAACATTACCCCTGATTCATTTTCAGATGGTGGTCTTTATTATGATGCGAATCGAGCAACCAAGCAGGCATTGCAGCTGGTATCAGATGGTGCAAGCATAGTTGATCTTGGAGCTCAATCAACAAGGCCTGGAGCTTCAATAAAGACGCCAGAGGAAGAGTATGAACGTCTAAAACCAGTACTTGATAATCTTAGCGACTATATGAAAAATGGTGATATTGAAGTCAGCATTGATAGTTTTTGGCCAGACGTTATTTTAAACGTTTTGAAGCACTACAATATTGCCTGGGTAAATGATCAGAAGGGAGATCTGAGTAGTAATACCTTAAAAGAAGTTGCTAGTAGTGGGTGTAATGTCGTTATTATGCATTCACTTTCGATACCACCACATAAGGACAATATTATTCCACATGATATTGACCCAATTGATATCATAAATAATTGGGCAGAGGAGAGCATTAATAGGTTACTTGACCTTGGTTTTGATGAAAATTCAATAATTATTGATCCTGGTATTGGTTTTGGCAAATCTATGTATCAGAATATTCAGATTTTACGCAGTATAGAAACTTTACAAAATTTTGGCTGCAAGGTTTTAGTTGGTCATTCCAGAAAGTCATTTATTTCCTCTTTTTCCATAGAATCTCCCTCTAATAGAGATTTAGAAACAATTGCTACATCTGCTATACTGCAAAATAAGGTTGATTTCCTTAGAGTACATAATGTACGTGACCACATGAGATTTTTTGTAGCCCAAGCTGTCTTAAAGGGATGAAGATTATTGGAATTATGGCTGTTGACCCTAATGGGGTAATTGGAATAAATGATGATTTGCCCTGGCATTATCCAAGTGAGTTTAAGCACTTTTGTCAAGTAACCGACAAACAAGTTATTGTTATGGGAAGAAAGACATTTGAAACCGTGCCTCAAAGCATACTAAAGAATCGTACACCTATTGTTTTCTCTCGTAACAAGTGTTTTAATAGAGGCCCAAAATGTACTATTGTCTCTTCTATGCAAGAATTTATGTCAATAAAGAGTAGTGCTCAAGCTTTTGTGATTGGTGGAGCACAAATAGCACACCTTTTTTTAGAGCATAATCTAATCTCAGAATTTATTATAACTGAAATTCACAAGCCCTATAAGGGTGATACATACCTCAATTTAGCATTTTTTGATGGATGGAATAAAACTATTCTCGTCAGAACAGAAGACTATACTATATTCAATTGTATCCGTTTGGCAGAGTAGTAAAATTATTAGCATAAAAGTAATCAACGTTTCTAATGAAAGCTGGATTCCAGTGTCAGTTACTTGGATAACATTCCGCTATGTCATTCCAGTACTTTATGCTGGAATCCAGAAATTTTTTGAGCACGAAAGTTTATGCTAAGTTTTTGTTGGTAAAAAAGGCTGGATCCCAGTGTCACGCACTGGGATGACAAGAGGAGAACTACTAAATGACATCTTCAATTTCTGTGTGTCAAGGACTGGAAAAGTCTCTTCTATTTTCTCTTGATGAATAAATCTAAGTGGAGTATAGTGAAAATGCATTTATATAGCGTTTAATGAGCAATTTAGTTTTAGTCTATATAACTTTTTCAAACTTGAAAGAGGCTAAGGCTATTTCTGAAGAATTATTAAATGAGAAGTTAATTGTGTGTGTAAATATATTTCCTGAAGTAAATTCTCTGTATTTATGGGAAGGTAAAATTAATAGTAATTGTGAAGTAGTGGCAATTATGAAGAGCAGGAATGATCAGGCTGATAAAATTGTAGAAAAAATCGAGTCGGTGCATTCTTATGATCAACCAGCTATTGTGATAATACCCATAGGAAAATCGAATAAATCTTTTACTAATTGGGTTAATAATGTTATTGATATAAACAATATTGGGGTGTAGCCAAGTGGTAAGGCAGCGGTTTTTGATACCGCCACGCGAAGGTTCGAATCCTTCCACCCCAGCTTTATTGAAGTGTGCGTGAAATGATATCACTTTTTTATAAATTAAGGTTATTTAATTACATACTGGGCAGTTTGAAAGATATAGTTGTCAAGCTATTTCTTTTCACTTTGTATCTTTATACATCGAGCATTATGCTCATGTTTCTCACCAGTGGCTTTTGGTATGCTGTAGAGTTTAGCTCTTTCAAAAATGCATTTTACCATTTGTATCAATATTTAAAATGGTATTATGAAAATAGAGATGATTTGGGTTATGGAGTTTCTATTAGAATATTAGTAGCGTTTCTTACTCCGCATTTTCTCTACAAATTATTTTCTGGCACAGGCTGGAAGTCTTTTTTCAAGGAGAAGATAGTTCAGATACTCAGCACAAGAAGAAAAATGAGTAATAAACCAAATGGCAGTAGTTATGGTTATAGTAATAAGAACAGTTACGGTAACAATAATCTTCAAGAGGCAGAACGGAAAGTGAATATGATAAAGCAGCTATTAATCCAAGATATAGATGAAGCTATAGAAAAAAGATTAAATGATATTTTTCTTGGTGAGAGGGGTAAACCTCATTAAAAGGGCTTTATCTTTTTTAGAATTGGCTGTATTTTGCTTTTTACGTATAACGGATCGCAATCAGCCAGTATACATGTTTCAACAAAATCTTGACTGAAGTCTGATAGCCAGGAAATTGCTTTACGTTTCTCTACCAAGCTTTCTGTTTTTTTACAGTTACTTGCTGCATCAATCATTGCCTGTGATATCACTGATTGCCACAGTATGCAGTACCTTTGTATATCATCTAAAGTGCTATTTGCTTCGTAATGGTGAAAAAATTCTTTGAAATTGAAGTTATTTGACATTATGTACCTCTTTAAGTTGAAAATTAGAATTTGAAGTAGTGCGAAAGTTGTCTGCTGCAATGAGTAGCCTTTATGACAGTCAGACCGGGTTTTATGTGAGCTATAAATGTTTAAGAAATTATATCTATTCAGATCTATGTGAAACCAGTGCTTCTTTTCTTGTTATCCGAGCTGGGATCCAGGTTGACAAAAGCGCTTTACAACGTTTTGTGTACAAAAACCAGTGTTGCATGACACTATTTGTTCTTATACCCTTTTTGTCTATCTTATTTTGTCACTCTGCTGAACAGATAATTTTCGCCAATAAGCTTTCTACTGAATTTTTGTTATTGAGCTAACACAGATCAAAGACAAGTTTTGAGTCAAAAATACCCTTAATATTATAATAAGGGACTGGTAAAATGTGTCTAGTAAGTTTTCTTCTCTATGCAACTGCACCTCAAGCTAATAATGGACCATCAGGCGTATTACCAATTACATTGATCTGGTTTAATATTTTATTAGTGGGGTAAAAATAATTTTTTATAAACTCCTTATATATAGCTGTTAATTTATGTATATCGTCTATTGATACGCATTCATTTACCTGATGTGCGGTTTTGTTGATCATACCAAATTCAATTACTGGACAAATATCCTTAATAAACGCAGCATCAGATGTGCCACCATTTGTACTCAGCACAGCATCAATACCGGTAATTTTATTTATCGCATCAAGCATAATATCAGTATTTCTATCAGGAATAGAGAGAAAAACGTCCCTGCTGCTCTGCATAGACAGTTTATAATCGTTAGTCACATTGGTGCATATTGCATCAATCATCTTATATAAAACGTCTGGTGTTTGTGTATTGTTATATCGAACATTAAAACCTGCTGCTATTGAACTAGGTATTAGATTATTAGTATTATTTCCAACGTCGATAGTAGTAATTTCGCAATGTGAAGGCTGAAAGTATTTATTACCAGTATCAAAAGTGGTATCTTTTATCTTACTTAGTATCGATACCATTTTATATATTGGATTATCTGCTAGATCTTGGTAGGCAACGTGCCCTTGTTTACCATGGCAAATCAATTTAAATGTTGCAGAACCTCTTCTACCTATTTTTATGGTATCACCTAATTTCTCACTACTTGTTGGTTCTCCAACTATACAAAAATCTATCTTTTTTTGCTTGCTTTTCATCCATTCCAAAATGGCCTTTGTTCCATGTTCTTCCGTGCTTTCTTCAGCGCTGGTAATCAATGCACTGATTGAACCGCTGAATCGAAACTTACCTGCAACTGAATCTACGATAGCAGCAATAAATGCAGCTACTCCGCCTTTCATATCAGCTGCTCCTCTTCCGTATAGCATTCCATCTCTAACTTCTGGCTTAAATGGATCAGATATCCAATCTTTTAACTCACCTGGTGGTACAACATCAACATGTCCAGCAAAACACAAGTTTGGTACTCCATTTATATATTTCGCATAAAGATTTTTAACTTTATCACCAAATTCCAAAATCTCACATTCAAAACCACTTTTCTTGAGAATGGCTGCTATATGCTCTATTGCCCCATCGTCTTTTGGTGTTATACTTTTAAAAGAAATTAATTTCTTAGTTAGTTCTACAGGGTCAATCTTCATATCAATCTTGAAATACTAACATTACCGTATTGTAAACATTCTATGCGATATTTAAAACAAATATTACAGCACACAGAACAAGTTCTTATTAGGGAAGTAACAGTACTTGCTGATAATATCTATGAAATATGTAGACAATACGGAAATGACATTTTTCTGATTGCAGATGAAAATACAGCAAAATTTTTAAATAAAAACATACTTAATAAAGTTTCTCATTTAATTATTCCAGCCACACCTATCATTCCAGCGTGTGATGCTGGGATCTATACATCTTTTTCCTGGATTCCAGTATCAAGTACTGGAATGACACCAGACGGAGCTGCTTCTCTCAAAACTGTAAACCTAGTTAGAAATAAAGCAAAAGATAGTGACTTAATGGTTGCATTTGGCAGTGGCACTGTTAATGATATCTGTAAGTACGCAAGCTATTTAGAAGGCAAAGACTACATATCCTTTCCAACAGCTGCTTCCATGAATGGATATAGCTCTGCAAACGCTTCAATATTAGTTGATGGATATAAAAAATCGTTCGGAGCACATCTTCCAAAGGCAATATACATTGATACCGATATAATTGCCAACGCACCACTACGCCTCACATTAAGTGGATTTGCAGATTTCATCTGCCGTTCAACAGTACAAGCCGATTGGCTATTATCTAATCTATTACTTGGCACAGAATATAATGAACTCCCCTTTAAACTTGTTCGCAATCTGGAGAAAATTTTGCTCAGAGAACACTTGGCACTTGCTAAAAAAGATAAAAGAGTAGTTTTATTACTTATGGAAGCCTTATTGATTTCAGGACTTGGAATGGTGATGTCAAAAGGCAGCTACTCTGCAAGCCAAGGAGAACATATGATAGCTCATGCAATTGAGATGATAACACAGGATTATTCCTCCTCGTTACATGGGGAAAAAATTGCTGTGACAACAATTACCATGGCTAACTTGCAAGAGGAGATATTGTCAATACAAAACCCGATTACCAAACCGATCACTTTAGATGTAAAACATATAACTCAGTGCTTTGGTAATACCGAATTTATAAAAATTCTAAAGCAGAAGCAAATGATGCAGCAAAAAATTCAAGAGATTATTTGCAAAGAATGGAGTAATATTTCTAGTTTAATTAAGCAAAATTTACTATCTGCAAAACACCTGCAGAAAGTATTTGAAGATCTATCAATTCCGTACTTACCGGAGCATCTTAATTGGAACAAAGAGCAATATTGCAAGGTAGTCAATCTTACATTTGCAACAAGAGATAGATTCACCTTTCTTGACCTAGCTGGTTGTATAGAAAAAAGTTAGGTTTTGTGTATTCGTTCAGTAGGGTAGCAAAATAAGATAGACAAAAACACAGTAACAAATGGTGTCATGCAAGTAGCTATCCAGCCTTTCTTAACAACAAAAACCTAGCATGACTTTTGTGCTCAAAAAACTTCTGGATTCCAGCATCAAGTGCTGGAATGACATGGTGAAATATTATTCAAGTAGCCTCTGTCCCAGTGTCTATTCGTTGTCATTCAAGTCAACTCTTTTCTTGTCATTCCAGTGCCTAGACACTGGGATCCAGAAAACTTCACTTTAAATGAGTGCATTAGATTGTCTTTATATAGATGCCAGTGTCAGCTACTCGGATAAAATTCATTTAGTTGTCTTTTCTCATCTACCTTACCACTTTCTTGAACGGATACCATTAGCCATTCCCCTGAATAGATACAACAAATGTTGTATCTTTATCACTTCACATACATTATTCCATATACTATATGAACAACTGAAAAAAAACTTCAGTTAATTGGACAATGAATCACGTTATTTTGTCAAATGCGCTGCTTTTGCCAAACCATAGTTTAGCTTGAGTGGCTGAGGAGGGATTTGAACCCCCGACCAAGAGATTATGATCCTCCTGCTCTACCACTGAGCTACTCAGCCTAATTAAAAACCTTGCTATATATGTAATCTATATGTTTCATATAATACTTCAAATCAAACAAAGACTCAAGTTTTTCAGAGTCAATAATTCCATGCAGGGATTTATCTTGTTTCAATTCGAACAGAAAATCACTGTTATCTTGCTTTACTTTCATTGCATTATTCTGAACAATTTTATATGCCTCTTCCCTAGTTAAACCACTACTTACCAACTCAAGCAATACACGTTGTGAAAAAACCAAGCCTTTTGAAGAATTTAAGTTCTTTTCAATATTTTCCTTATTGATCACCAATTTATCTATCAAATCTGTTAATCGTACTAAAGCAAAATCCATTGCTATACAAGCATCAGGAGCAATGCACCTTTCCACAGACGAGTGCGATATATCTCGTTCGTGCCATAGTGCAACATTTTCTAATGCAGGAAAAACATAGCTGCGTATTAAGCGTGAGAGCCCAGTCAAATTCTCACTTAAAATAGGATTACACTTATGCGGCATAGCAGAACTTCCCTTCTGCCCAGTGGAAAAATATTCAGAGATTTCGCCGACTTCAGTTCTTTGCAAATGACGAATCTCAATTGCAATATTTTCTATTGAGCTTGAAATTACTCCCAAAATTGAAAAGAACATGGCATGTCTATCACGAGGGATGACTTGAGACGATATGGTTTCAGGTATGAGTCCCATTTCTTTCGCTACATACTCTTCAACAAATGGATTAATATTTGCAAAATTACCTACTGCACCTGATATTTTACAAATTGAGATCTCTTTTTGCGCGCTAATTAATCTCTGATAATTGCGTTTAAATTCAGCATAAAATCTAGCAAATTTTAACCCAAGAGTTATTGGTTCTGCATGCATTCCATGACTGCGCCCAACACAAACAATATCTTTATAGTCCTCAGCTTTTTTTTTCAATACTATAAGTAAATTTTTTAGATTCTTGAGTAAAATATCACATGACTCTTTCAACTGCACTGCAAGGCATGTATCTAAAACATCAGAACTTGTCATTCCGTAATGGAGATAACGAACATCAACTCCCGCTTTTTCAGCAATATATGTCAAAAAAGCTATAACATCATGTTTTACAATGGATTCAATTTCGTTAATACGCTCAATATCAAATTCAATAGCACCAGAGAGCTTTTCAGCAACATCATTTGGAATAACTTTTAATTTTGCTTGAGCTTCACATGCTAATTTTTCTATTTTGAGCCATATGTTGAACTTATTTTTTTCTTCCCAAATGGAAGAGATTTCTTTACGGCTATAGCGTGGGATCATTAGATGATCCCTGTCTTATCTTTGAACATGCTAGATCCCAGTGTGTAACACTGGGACGACAGAAAAAAAGTGCACTGGAATGACAGGAGTAGTTGAAATATTTTATTCACTGCTATTCGTTATTTGCATCTTCTTGTTGCTCAGATTTCTGATTTTGCAACTTTACTTGCCTCAATTCATGTGCATCTTTCTCAGATCTGACAACGTATATAGTAATTGGCACTATCACTTTACTATGTAATTCTATATTCACTTGATACTCGCCCAAATTTTTGATACTTATTCCACCAAAAGATAAACTATGATGACTTATCTCATATCCTTCTTGTAATAAAGTTTTTGCAACTTCACGTATTGTTACAGAACCAAAAATCTTTCCATCCTCTGAAGCCTGCTTTATTAATATAAAAAACTTATCATGCAATGATGATGCAAGCACTTTTGCTGAATTTAATTTCTTGATATTTTCTTCTTCCAATAACAAACGCTGTTCCTCTAGCTTTATTAAATTTTCCTTAGTAGCTTTCATCGCCTTTTTTTGTGGAAAAAGAAAATTACGTGCATAACCTGGTTTAACTTTGACAACTTCACCAATCTTACCTAAAGTTGTTATATTTTCCTTTAAGATTATTAACATAAATTACCTAATTTTTTTAGTACAGTAAGGAGCAAGAGCTAAAAAGCGTGCTCTTATAATTGCTAAGCGCAACTTTCTTTGTTTTCTTGCGCACACACCTGTTAACCTTCTAGGTAATATTCTACCATAGTCAGAGGTGAATTTGGACAATAAATCTATATTCTTATAGTCTATGTCCTCATCTTTAGATGCAGCAAGAGGACAGACCTTAGGACGCCTAAAGCCAGTTCTGTTATTTACAGACACGTAAGAATTATTAAAACTATTTCGTCTTTTCATCATTATGCACTTTTCTCCTCAATTTGTTTATCCATCATGTAAGATTTACCTTTAAAAAACTCATTAACCCGTACAGACAAGTGGCGAATAATATTCTCATTCAGTTTTACTCTACGCTCAAATTCATCCATAATGCTTGAAGTAAAACTTATACACATCATACAGTAATGACCACTTTTCATCTTATTTATTGGGTATGCAAAATCCAATAGACCCCAATATTCATATTTTATCAATCCTGAAGCTTCAATATTTTTCAAAAGCACTTCCAGCGTTTTACTCAATTGATTTGAGTCTACTATTTTAAAACTTTTTAAAACCTCTTGAAGGGATTTTATTAGATGTTGTGAAATATTTTCCTTAAAAGCATTTACTACATTATAGATAAATGCACTTTTAGTGTTAGCTCCTGGAAGGTCCATAAAATTTTGTTTTATTCCCGTATCACTTAGTTCATTTTTCAATTCTTTATCGATTCTTGACTTTATTTCTTTTAAATTTGAAAAATCTTCTTCCAATTCAACCCATAAAATTTTTGTCAGAGTTTCCAAAAAATCAGAGTAAACAATCAGACTTTTTTTAATGCTTTCAGTACTTGCCTCTAGCTCTTGTTTTGTAACTGTGCTATGTTCTCTTTCTATGAAACCTTTAACCTCCTGAGAAATAACATCTGCTTTAATATTTTTCAACAAAATAGCCAATTCTTGGACCATTTCTTCTACTTCTTGCTGCAATAAGTTCGGTTGTGCTATAAAAGTAAATTCATAGAGATTCACTATACCTTCCTTTAATATCAATTAAACACTTTATTATATAAAACTTTTTTATATAAGCAAGTTATTTGTATTAATTTCTACGCCTTCAATCCAACTTAAGTGAGATATTTCATAAATAGCTTGGGGGGTGATTGAATATGCACCTGGCAACAAGATGCTGACTTTATGTTTTTCGAGAAGAAACTTTAGCATTATTTTGGTTTTGCCTCCATTTTTCAACACTGAATTCAACTCCTCAGCAACTTTTTGCGAGTCTGCACATACAGCAGTTAAAACTAATCCTTTCATTAGAGAAGTAACCTTTTCTGTAAATTCAGATATGTCCTTTCCTGATAGTCTCGTTGTGTTTTCTGAAATTTCAAGATCAATTATCACAAATGCTCCAGGTGAAAATAGATTCCTTTTTTCTTCTATTATTTCATTATTGTAGAATGCTATTTCGGAAACATTGTGGGGATCAGAAAGTGTTAGGATAACAAATCTTCCACGTTCTGAGGTTCTCATACGCACATTTAATATTACACCAGCAGTTTTTATCGTCTTACTCTCTCCGATAAACCCAATATTTAATTTTTTCAAAAGAGTTTTAAATTTTTTAAGCGGGTGATTAGTTAAATAAAACCCTAGTGAAAACAACTCATGCTCTAATTTTTCCTCTTCATTAAAATCTTCCACATCCTCGAGTTTTGGCTTGAGGACATCAAGATTGCCAAATAAAACAGCTTGATTTGACTGCCTATTTTTATTTGCAAAGTAAATCAATGTGTCTATTGACTCGTATAACTGCTTTCTATTTTGGTGCACACTATCGAATGTTCCAGATTTAATTAAACTTTCTAATGCCCTTTTATTTATTATATGCCCAGAATTTTGAATAAATTCCCATATGTCCTTATAAGGTGCATTTACTATTCCTTCTGCTATAGCAAAACCAACATTACGCAAAGCAGCAATTCCGTAGCGTATGTGCTCACCCTCTATTGAAAATTCAGCCTTAGATTTGCTGATATCAGGCGAAAGAACAGCAACTCCACTGAATTTTGCAGCATGATAAAACAAATTCAGTTTGTCTCTATCATCAATATTGAGATTCATCAAGGCCGTAAAAAATTCTAGCGGGTAGTTAGCCTTAAGGTAAGCTGTTTGGTAAGATATAATCGCATATGCTGCAGCGTGGGATTTATTAAATCCATAACCAGCAAATTTTGCAACAAGATCAAAAATATAACTTGCCCTGTCGTAATCAACACCGTTTTTTGTTGCTCCTTGAACAAAAAGTTCACGTTGTTTATCCATCTCTTCCTTAATTTTCTTACCCATGGCACGTCTGAGTAAATCCGCCTCTGCTAAGCTATATCCAGAGAGAATACGCGCTATTTCCATTACCTGTTCTTGGTAGATTATTACTCCGAATGTTTCTTTTAACACCTTCTCAAGCAATGGATGAATGTAATCTGGCTTTTCAAGTCCATGCTTTCTTGCAACATAAGTTGGAATGTTATCCATAGGCCCTGGGCGATAAAGAGAAATTAAAGCGATGATATCTTCAATGCAGTCTGGCTTTAGTTTGATTAAAGCTTCTCTCATTCCCGAACTTTCAAGCTGAAACACTCCGATTGAATCACCTCTTGAGAGCATTTCATAGGTTCTTTGATCAATCAAAGAAACCGAGGAAATATCAAATTTTTTTTCATCACGATTAATTAAACGACATACATGATCTATTAGTGTTAGCGTACCAAGTCCAAGAAAATCAAATTTTATTAACCCAGCTTTCTCTACATATTTCATGCTGTATTGAGTGATTGGCAGAGCCGAATTTAGATCATAATAGACGGGAACAAAATTTTCTAATTTTTGATCGCATATTACAATTCCAGCAGCATGAGTTGAAACGTGACGATATATTCCTTCGAGCTTTAGTGATATATCAAGAAGCTTTGCAATTACCTCATCACTATCTCGTTCTTTCTGCAGGTTTTGATCAAGCTCTATCGCTTGCGATAAAGTTACAGGATTTACTGGATTAAATGGAACCATTTTAGATATTTTATCCACTTGAGAGTAAGGCATTTGCAATACTCTACCAACATCACGCAATACTGCCCTTGCTTGCAATTTTCCAAAAGTGATTATTTGAGCAACATAACCGTACTTTTTCTGAACATAATCAATAACCAGGTCCCTTTTCTCTTGGCAGAAATCGATATCAAAGTCAGGCATTGATATACGATCAGGGTTTAAAAATCTTTCAAAGATCAGACCAAATTTTATTGGATCAAGATCTGTAATCTGCAAGCTCCAAGCAACAATTGATCCAGCACCAGAACCTCTTCCCGGTCCAACTGGAATGCCATTTGCTTTGCTCCAACGAATAAAATCAGAAACTATCAAAAAGTAGCCAGCGTAGTTCATCGAAGTTATTACGCTTAGTTCGTAATTCAGCCGATCGTAGTATTGTTTAAGGTTTATGTCTGTTTCATTTGCAATGCGGAATTCTAATCCTGCAACTGCCTGCTCCCTCAGTTCTTCATTCTCAGTTTTATTTTCTCGACAAGGAAATTTAGGCAAGATAGGCTGCCTGCTTCTTGGCATGTAAGAGCACCGTTTAGCTATCACTAAAGTGTTATAAATTGCTTCGGGAATGTCGCTGAACAGTTCCTCCATTTCTTCCACAGATTTGAAGTAATGCTCGGTAGTTAACTTCTTTCTGTTATTCTCCAGGGCATAACTGCCCTCCGATATGCACGTTAATATATCATAAGCTTCATAATCAGATCTATTTGAAAAAAACACATCATTCGTTGCCACTAGTGGTATATTGCGCTGATAAGCAAAATCTATTAAAGCTTCTTCAAGCTCTAGCTCTTTATTCAGCCCATGACGCTGCAATTCAACATATAAATGACCATCGAATGCTGAAAGCAGTTTTTCAACCGTTTCTTTGTCTTGCTCCAATAACAGTTGAGCCAAACATCCACCAGTTAAGGCGATTAGACCTGTATTAAAACTTAATAGCTCATCAAAATCAACGTAAGGAATATCGCTGTTATTCTTGCGCTTTTTAAAAGACTCACTCACCAAGGTGACTAAATTAGTGTACCCTTGTTCATTTTTTGCAAGTAGCAATATTGATAAATTTTGTTCTAAGTGTCGAACGATAATATTGCATCCTATTATTAGCTGTATTCCCCTATTAGCTGCATATTCTGCAAATTCAAGTGAGCCAAATAAGTTGCCTGAATCAGTAACTGCAACTGCCGGCATTTTGTTCTGCAAACAAAGACCAATCAGCTCCTCAATTTTAACCGAACTCTCAAGCAGAGAATAAACGCTATGAACACGTAAGTGTATGAACATAAAAAATTTTAGATTAGCAATAGTTAAGGATAACATTAATTTACTTATAAGGATATGCAATAGAGTCAACTTGACAAACCTCATCAGTCTTCTTATCATGACAATAAGAGTATTTATCCTTGTTTTTAATCTCTGCAGATTTAACAACAAAATTCAGTAAAAAACTCAGGTATATATTGGCAGATTACATAAAATTATAGCGGCTGCATGTCTTTTTTATTTTTTCTACATTCAGCCAAAATGCGCTTTAAATAAGCGTTAGCACATTATTACAATGCCGATTTACATTATTATAGGGTTAAAACTCACTACTGGGGGATTCTTTTGCCTTTTTTTTTGCTTGGTAAATTTCTTAATATTTTGGATTAGTTAGGAGTCCTATAGAGATGTCATTTCAGTGCTTCTTATTACCTGTTCTGGATCCCAGTGTCAGCTACTTGCATGACACCTTTGTAGCCTTCTCTTGTCATCTCAGTACCTGCTCAAGTAACTGACACTGTTTCCCTTTATGATGGTGTTATCCGAGTAGCTGACACTGGCATCTACCGTCTTAAACATCAAGATAAAAATTATTGTTTTTTATCATAGCATTTAAACAAATGATGATTTTTCTCATTACAGCAACTAAAGCAACTTTAGCGGCTTTGCCGGAGTCAACTAAACGCTGGTAAAATACTTTCATTTTTTTATTATGACGCATTGCAACCACAGCAGACATGTATAATGCTTTTCGAGCATAAAATCTGCCACCTATGACTTGGGCCTTGCTCACTTTCCTTCCGCTTTCACTAGTTTTTGGTGCAACTCCAACTAGACAAGCTATTTCCTTATTATCTAACCTACCAAGTTCAGGTACCTCTATGAGTAGGATACTTGCGGTTTTCCGTCCAACACCTTTATA
>NODE_5_length_63398_cov_41.578828
TACAAAGTACCCTATGGTTATAAAATCGTGGCAGAGTAACTGGGAAAATTTGTCTAGTTATTTCAAGTATTCTGATCCAATGAGGAGAGTAATTTACACCACTAATCCAATTGAGGGGTTGCATAGATAAATTAGGCAAGACCAAGGGCTCATTTACCAGTATAAATGCTTTGTACAAGCTGGTATATTGTGCTATAAAAAAGGTGGAAGAAAAGTGGGCGATGCCTGTACGTGATTGGGCATTAACTATGTCCCAGCTCGACATTTTCTTTCCTGATAGATTGAAATTTGAGTTGAATTAAAATATGGTTTGACACAGTTTATTTAACACTCCCCTAAGTACGTAAGAAAAAACACTCCTATACTGAAAGTACAAGCATTTGTTGAGATTATTAGAAATGTAAAACCTAGCAGAAATCTTGATAATTCAAACGCTGAACAACTTCAAGCTATTGATAGAAAAATCCCTTAATTGTACATAAGCCAACTTGGCTTATGTGTTCTTATTCTCACTTTGTAAACATGCCAATAATTTTATCCATTATTCCACCCATATTTGCTTCAGCTTGAGTGTGTGCTATCTTACCACCGTGTGAAATTAATTTTGGATCTGCGCCAGGTGATATATTAACAAATTTACTACCAACAACTCCACTGCTAGTGATTAGGGCTGAGCTATCAACTGGGAGTTTTATATCTCTACTTATACACATGTCGATTCGTGCTATGTAGGTAGCTTTGTCGAGTGATACACCAGTTATGCTTCCGACTTCCACACCAGAGATCTTGACACTATCACCAACCCCTATACCGTTAGCATCAGTAAAAAGGCCATGTATTTTATAGCAATCCTTATAGTTTCTCTTTATGTAAGATAGCTTATTAATAGCGAAAAAGACAAGAAAAATAGTGAAAATTAATACAAATGATCCAGCAATTATTTCAAGTATATTTGACCTTCGCATCTTTAATTATTAGGATTCCAGCTTTCATAGTAGTTTTTCACCTTTTGGTTTGGGTAGTATGCACCTTTCGTACCTGTTAAATTAGGAGTTTTTCTTTTGTTATTATTAACTGATATTTCATTATTAGTATAATGCAGCCATATATGCCATTCTGGAGGAATTGTTGTGGGCTCAGAAACATTACCATATATTACCCATCTTTTCCCTTTACTTGACTCATAGTAAGAATTTCCGTTTTCATCCCTACCTATAAGTTTACCTTTTCTCCTTAATAAGTTTGTTACTGCATTATAAATTTTAGATAACATAAAGGTATTAAAACAAAAAGTATTATATATACTAATACTTTAACGATGTATTAACAACAGTTTAATGCAATTATCAATTCTACAAGTTATTATACCAATAATTGCATCGATGTTCTGCTTTCTTACCAGGAAACATAGGGTGTCCTGGTTTATCTCTTTTTTTACAACGGCAGCTACTTTCTTTATTTCATTAATGTTGCTAGTGAAAACATACAATGGTGAAATTATAACTTATTATCTTGGAGATTGGGCTCCTCCATACGGAATAGAATTGAGAATCGACATATTGAACTCCTTGATTCTAACTTTGGTGAATTTTATAGCGCTGATTAGTGTGCTTTATAGCTTTCATATTAATGAAAAAGAGATTAGCAAAAACAAAATCTCTGGTTTTTACTCTCTATTTCTACTGTGCCTAAGTGGATTACTTGGGATTTTAGTCACAAATGACATATTCAATCTTTATGTCTTTTTAGAAATTTCATCTCTTTCTTCTTATGTTTTAGTTTCAATGGGAAGGGATAAGAAAGCTTTAGTTGCAGCATTTGAATATCTAATTAGCGGTACTGTGGGAGCAACATTTTACTTGTTTGGCATCGGTCTTTTATACTCTATGACCGGAACGCTCAACATGTCTGACATGGCTGAAAGAATAGTACCATTATACGATAATAACATCATAAGACTTGGTACATTATTCATTTTTGTTGGTCTCTCAATCAAAATGGCACTGTTTCCACTCAGCAGATGGCTGGTTAACGCATATAGTGAAGCACCTAGCTTCATTAGCATATTTTTTTCAGGTACAGTAACCAAAGTGATGATATATGTTTTTATCAGAATCTTTTACACTGTTTTTAAGCAAAATTTTTTCTTACCACTAAGCAACGTGATGATCATCCTTGCGCTTTGTGCTGTTGTATTTGGATCAATATCTGCAATGATCGAAAAAGATATAAAAAGACTGTTTGCTCACTCCAGTATCAGTCAGATTGGCTATATAATTTTAATGCTGGGTTTAAATTCAAAAGCAGGTTTGTTTTCAGCAGTTCTTCACATAGTAAATCATAGCATGATAAAAACGTCTTTATTCATGACTGCAGGGTGTATTTCTTATAAGTTTGGTATGACAAAAATAGAAAATTTATCAGGACTAAAAAAGTCAATGCCCTATACAACACTTGCATTTACTCTACTTAGTTTCGCATTAATCGGTGTACCTTTGACAAATGGCTTTGTAAGTAAGTGGTATATGATGAAAGCAATTATCGAATCTCATGCATGGATTTCCCTTGCAGTTTTTGCTGCTGGCTCTTTTCTTGCACTAATATATATGTGGAGGGTGGTAGAGAAAATGTATTTTGAAAATAGCGCAGCATCAAACACTGGAATGACACTTAATGAGGTACCATTACTTATGCTCTTTTGTTTATTATTTATGGCAATTTTAACGGTAATAACTGGGATATATAGTAGTCCAATTCGGTTGGTAATTAATAAATTTGCTTTTTGATTTTCTTATGTTTTATTGTATCTCAAAGTCTGTAAAGTTTTCGCTGTGGATAAGCTGAAGAAGATTCACTTATTATTAGTCATTAACGTAATAGCTCTGTTTTGCGTTGGCATTGTTGTGCAATATTCTTCTGCTGGAGGAAAGTGGGCTCCATTTGCAATTCACCAATTGGTCATATTCTCTTTCTTCCTTTTGCTTGCTATAGCTATGTCATTTATAGAGCTAGATTTTTATTTGAAGCACGCTTATTTTTTTTACATAGTAGCAGTAATTGCGCTGTTAGCAGTAAATTTTTTTGGCTCGCATATAATGGGTGCAACGAGATGGATAAGAATTGGGTCAATTAGTTTACAACCATCAGAATTTGTAAAAGTGGGCTTAATACTTGCACTTGCTTGTTATTTTAATAAACAAAGTGTGTATAAAATGATGAAATTTCAAAGTTTATTTAAGCCACTTATAATTATTTTCTTACCTGTATTCCTTGTATTGAAGCAACCTAATTTAGGAACAGCTGTAATAATATTGTTTATAGGAGCATCAATTATATTCACAGCAATAATGGAAAGACCTCATTTAATAATTTTTGGAACTCTTGGCATTTTCGCAATACCAGCTATTTGGCCTTTTTTGCGCCCTTATCACAAGCAAAGGATATTATCATTTTTGGATTCATCAGTAGATCCACTTGGAATAGGTTATAATGCACAGCAATCTCAAATAGCTATTGGTTCAGGAGGTTTATTTGGTAAGGGATTTGTTAATGGGAGTCAAACTCAACTTGGATTTTTGCCAGAGAAACGCACAGATTTTGCTTTTGCGGTACTTAGTGAGGAATGGGGGTTCTTAGGCAGCATGGCTTTGATTTTACTCTATACCACATTGCTTGCTATAATATTCTCCATTGCTTACAGGTCAAAAAATTACTTTTCTAAGTTAATATCTATCGGGGTTTTTGCCTTTTTTAGTGCTCATTTCTTTATAAACATTGGAATGACAATAGGCTTCTTACCTATAATAGGTGACCCACTTCCATTTCTATCCTATGGCGGAAGCACAACTGCTGCGAGCTTAATATGTATAGGATTGCTACTTAGTTCCGCGGCATCTACAAAGGACTTAAAGCTAAGTTTCCGATTTCACCCATAGAAAGAGCTTAGACAACCATCACTCTGCTAATGGTTAACGTTCTTCAATGAGAATTCCATTTTACGGTGCTTAAATCTATTCCTTCTTGTACCATTTCCAAAAGTGGGCTCATCTCTCTTAGCCGTCCAACATTTTTAGTAACAAGATCTGCTGCATATAGAACTTCATCTTTAGTTGTAAATCGGCCAAGGCCAAATCTAATTGATGAATGCTCAAGATCGTGGCCATTGTTTAGTGATCTTATGACATAAGAAGGCTCAAGGGATGCAGATGTGCATGCAGAACCAGAGCTTACTGCTAAATCCTTGATTGCCATGATAAGAGACTCACCCTCAACATAAGGAAAACTTAAGTTGAGGTTACCAGGAATCCTATTTTCATAGTCACCATTTAAAACAACATCAGGAAATGCTTCTTTTATTTTGTTGTACAAAATATCTCTCAACTCTTCTAATTTGCTTGCTTCTATTTCCATTTCTTTTTTAGCGATACGTGCCGCTTCACCAAAACCAACTGCAAGGGGAGTGGGAACTGTTCCAGAGCGCATGCCTCTCTCCTGTCCACCACCACTAATTAGTGGCGTCAATCTAACACGAGGATTTTTTCTACGGACATATAATGCACCTATTCCCATAGGTCCATAAATTTTATGGCTAGAAAGGCTCATAAGATCAATGTTCATTTCATTTACGTCTATTGGAACTTTTCCAAAGCTTTGGGCAGCGTCTGTATGAAAAAATATATTATGCTTTCTACACATTGCACCAATTTCTTTGACAGGTTGCATTACTCCGATTTCATTATTTGCCATCATCACTGAAATCAGAATTGTTTTATCAGTGATTGCCTTCTCAAGTTTCAACAAATCTATAATTCCGTTTTGCTTAACGGACAAATATGTAACTTTAAAGCCTTCATTTTCCAGATGTCGACAAGAATCTAAAACGCACTTATGCTCCGTGCAGACAGTTATTATATGATTTCCCTTATTCTTATAAAAATGAGCAACACCTTTGATAGCCATGTTATTTGATTCAGTTGCACCCGAGGTAAAGACGATTTCTTTGCTGTCTGCATTCACTAAATCAGCAATGTGCTTCCTTGCTTTTTCTACTGCTTCCTCAGCTGTCCAACCAAATGAATGACTACGAGAGTGTGCATTACTAAACTCACCAAAATAAGGTATCATCACCTCCAAAACACGAGGATCTACTTTAGTAGTAGATTGATAATCGAGAAATATTGGTAATTTTATTTTAGTATCATGTATTTTCTTACTTTCAACATTCATAAAGCTACCAAAGAGACAAAATTTACAACTATTTAATAGCACTAAAGCTTAATTTTTTCAAGGTATAATCTTGCCTAAACGAAAGTTGTCAGCGCTCTCTCCTACGTTATTCCAGTGTCCCTTTAATGTCATTCCCTATGATCAGTGTTTGACACTGGTAGGTCGAATACGCGCTAGGCAAACCTACCAGCGCTAGCAGCTTCTTGCTGTCCATTTGTTAAGACTGGTTTATCAACTTGAGTATCAGGTTTTGACAATGCATATACAGCACTGCCAACTACTAGCGCTATAGCTGCAGTTTTAGCCACTGCTATTGGTGTAGAGGGTTTTGACTTAACTGTAACTATTCCAGTTGCAGAAAGTGCTTTCGCTGTTAAAACACCTGATAATGCAGTTGCACTACCGGCAAAAAAACCTTTCGCAATTGCTGATGTGCGTTGTTTTTCCTCTTTAGTTAAATTCCTAGAAGCAGTTCTAGCATGATTTTTCACATTAACATAGGAGCCTTCACGTTTTTTTGGCGGAGTAAATACATAATCTCTTTGAATAGCCAAAGATGAAGGTGTCACTCTATAGTCATCTTTTATATTAACATTCGCACCGTTTCTTACGAGAGATTCTACCACGTCTGCATGGCCATTCATAAGAGCTAAATGTAAAGGTGTCCATCCCTCCTTATCTTCTTGTTCATTAATCCTGATTTCATCTTTTTCCAACAGAGCATCTACTACCTCTTTATAATCATTTTCAGCAGCTAAATGTAAAGGTGCCTTTTTATTCTTATCTTTTATATTAACATCTATCCCTTTTGTTACTATTAAAGCCTTTGTCAAGCTCGTATATCCTAACTTAGCAGTTAAATGTAATAATGTGAATTCATTATCTCCAACTTCAAATTTATAATTTACATAAAAATTACTCTCTTCCCACTGTTTAAATACCTCTTCATTGCTTGCCTTTAGCTCTCCTTTTACTTTTTCAATTACGTTCCTTTTATCTAATTTATTATCACTATTAACCGTACTTAATACTTCCCGCCACTGCTGATAATTTATTGTCATAATTTTTACCCTAATCTTAAATAATTTATTTTAATTTTTAAATAATTAAAATAAGAAATCAATATTTATTTTAAATGAGCTTATAATCGAAATTGTGGGTAGCAAATTATTGCCTCTTGAATCACAATGTTCGTATAGCTGCAACCCTGAAGCTACTATCTCTCATCCACTGAAGGTATTGCACAGCGCTATCTACTTGATCGTCGTGGCGGGTTTCTGGAAACATTAAAATCTCATACTCAAAATCGCTGAGCCATACTGCTTGGTGTGGCAGAAAAACCTTGCCAGATTCTATTATCGGAACAATCTGGTGGAATCGAGCAAGTTTGCCACCGTGTGGCACTATCCCGATAATAGGTATTGCCTTGAGCTCTTGAATCAATTGCTGACCGCTTGTTTTTGCTTCGATTAAAATTGAGTGTGGCTTCCATCTTGCAGCTAGTGACAGAACTTGTTCTTTAAGTTTTGGATACTCAAGCTTCGCACGGTACACATCGAGTAAATAAAACTTATTATTCACCTTTGTCCAGGTAGTGCAGACACTAAAGCCGCTAGAATCGTTTGTTGAAACAGCAGTGTCCCAGCTCTGAGTTATATGTGAGAGATTGTCAGGAAAATTTCTATAGCGTTTCAACCATTCTTGCTTAATTATACCACTTGAAAGTGGCAGAGGATTTTGTTGATATTGAGCAGCAAAAGCGTAACTCCCAAGTTCAGCCTTTATCATTTCAATTTCTCCTACATCTAGGGGATATAGCAGCTGACCTTCCTTTTTTAAGTATAAAATCCTTGAAGATGTAGCGCCTGTTGAGCTTTTGCACTCATTTGTAGTTACTTGAATAATAGGAACAGGAGAAGGGAGAATTGATCTTTTGATTGAATAGATAATTTCCTTATTTTCAGAAATCATTGGCAAACAAATATGATGCCATATATTTCTTGGTTTGGAGAGAAGATGCCCAGTCAAATCCTCCTGATGTAGTCTGTGCATTACAACAACAATAACTCCTTTTTTTCTATTATTGAGCCTAGTTACTAAAGTCTGATCAAACCAATTTGTGGCGCGTTTTCTAAACGTCTCGCTCAAAGCTTGAGAGGAACTCAGTGGATCATCTACGACGATAAAATCTCCACCTTCACCAGTCAGTGTTCCACCAACAGATGTTGCAATCCTACATCCTCTCTGCACTGTTTGAAATTTATATTTAGTGTTCTGGTCTTTGCATAGTTCTACCTCTGGAAATAGCACTCTATACCAACTAGACTGCATCACGCACCTGGTGTCAAGCGAATGCTTTTCGCTAAGCCGCTGAGAATAGCTTGCAACTATTATTCTTGCGGTTGGCTGATTACCAAGTATCCATGCGGGCCATGCAACACTCACGCACATAGACTTCATCGAGCGCGGAGGCATATTGAATATTATTCGCTTCACTTCACCAGTGCTTGCTGCTTCAAGCCTGTCTGCTATAATTTTTATATACTGATAATTGTTATACTCACATCCCGGCATCACCGTTTGAAAGCATAGTTCGATAAATTTTAAAAAGTTCATGTTAGTCTCCTATAGTGTTAGTGGAATTTACTTTATGGTGGTGTCAGCCTCTTTGGTGTCATATCAGCGTCCTTTTTCTTGTCATCCAAGTAGCCCTTTCCTTGTCATTCCAGTGCTTGACACTGGTTCACCTTATGATGGTGTTATTCAAGTAGCCTCTATCCAAGTGCCCCTTTGGTGTCATCCGAGTAGCTGACACTGGTTTCTTACCAACAAAACCTAGCATAACTTTTGTGCTCAAAAGATTTCTGGATTCCAGCATCAAGTGCTGGCCTGAAGCTTTAGTTACAAGTATTAAGAAATTCACCAAATGAAGAAAAAAGGCAAAAGAATCCCCGTGTAACGAGTTTTGACCCTATAATAATGTAAATTGGCATTGTAATAATGTGCTAGCGCTTATTTAAAGCGCATTTTGGCTGAATGTAGAAAAAATAAAAAAGACATGCAGCCGCTATAATTTTATGTAATCTGCCAATATATACCTGAGTTTTTCACTGAATTTTGTTGTTAAATCTGCAGAGATTAAAAACAAGGATAAATACTCTTATTGATATGATAAGGGAGTTGGGGAAATTTGTAAAGTAATCTTTTTCGTTTGTATTCCCTTATGCTTGAGATAACTCCATGTAGGTTCATGGATCTCCTTACTCTTTAATTTCCATGAATTCCCTTTGAAGTTGAATATTGAAAATTAACTGGAGAATTGTGAATTACTTTGTATATGTCATAACAAGCCATGGCGCTCTCAGCAAAACCATTTAGTATCAATTTTAGTTTGCCTGGATAAGTAGCTATATCTCCGATTGCATATATTCTATCTCTACTAGTTCTAAGCGTAGCTGAATTAACAACTATGCGGCTATGTTCTAACTGTATACCCCAATTGTTTATTGGACCAAGATTCATTGACAGTCCAAAAAATGGCAGCAAAAAATTAGCGGATATTTCTTTTTCTTCCTTAGAGGCAATGTTTTTTACTATCACTGCTCTCAACTGCCCATTACCTCCTGCTAGTTCGTGTAATTGATATGGCACTACCAGTTCTATCTTTCCATCATTTTCAAGTGATTCTAATTTATTTCTAGTTTCAGGAGTGCAGCGAAATTCCTTTCTCCTATGTATCACATAAATTTTCTTCGCAACCTTAGAAAGTTCTACAGTCCAATCAGCCGCAGAATCACCTCCCCCTGCAATGACTATAGTTTTGTCCTGAAAATCAGAAATTTTATTTACACTATAAAATACAGATTTATTTTCATATTCTAATATACCACTTAAGGGTGGACGGTTAGGTTCAAACATTCCATTACCTGCAGCAATGATAACGGCTTTGCATTTTACCTCTGTACCTATGTTCGTTATGATAGTAAAGTTTTCACCTTCGTTATTTGAAATCTTTTCCACTTTTTGACTTAAATGGTAAACAGGCTCAAATGGTGAAGCTTGCTCCATTAGTCGCTCAATTAATTTTTGGGCAGTAATTACAGGATAACCAGGTATATCATATATTGGCTTTTCTGGGTAAAGAGCTGTGCATTGTCCTCCTGCTTGATCCAAAACATCTATTATATGACATCTCATATCAAGCATTCCCGCTTGAAAAGTAGTGAATATTGCAACAGGCCCTGCACCTATTATTACGATATCGGTTTCCATATTCAGATGGTGATCTATTTATAGATATTAGCTTTCTTTGCTAACAAGGTCAATTTACAAAGGGATGTATTTTTAAAAGATGTGGCTAGATTAGATAAGATTTCCAGCATTATGAACCACATAGTCCAAATAAACTCTAAAAATCAGCTATCATAGTGAGATGCTGTGCGGACGGAATGGGATTCGAACCCATGGTACGCTCATCACGTACGTCAGTTTTCAAGACTGGTGCCTTAAACCGCTCGGCCATCCGTCCATTTCTTTTCTATCACAATATTTGATTTTAAGCAATCTATAAAAGCTTTACTTGCCCACGCAAAAGTTGCTAAATATACTGTCCAATATTTCCTCAACATTAATAATTCCAATCACTGCACCAAATTCAAATGCAGCAAGCCTCAAGTCTTCAGACATCAACTCAATTGGATTATCGATATTAAAACGCTGTAAATGTTCCAGTGCTTTCTGCATGTGATTCCTATGTCTTTGCCGAGTAATCACAGGAGTGTCTCTATCATGCCCAAATTTTTCCTTTGCCTTCTCTTTTATGAGAGAGATCAATTTGTTTGTACCTATTCCCTTTAGAATAGAAATGGATAAAAGATCTATGCCATTAATTTTTATATTGTGATTATTGATAACATCGTCAGCTTTGCTCAATACATAAATAGTATCGCTATTTACAACGTTGCAATTGATATTATGACGCTGTTCAAAAGGAAATAGTTCTATTCTTAAATCAGCTTCAAAAGACCTTTTTTTCGCTCGACTTATACCTTCTGATTCTATTGGATCTAAACTCTCACGAATTCCAGCAGTATCAGAGAGAATGATTGGGTATCCACCAATGTCAATATGAGCTTCAAGTATATCTCTTGTTGTGCCTGCATATTCAGAAACAATAGCAATATCACGCTTGGCTAAGAAATTAAACAGAGTTGATTTACCGACATTTGGTTCACCAGTTATTACAATATGTAAACCCTCACGCAACCTTTCGCCCCGTCTATTATCATTTAAATGCTCTTGTATCAACTGCACGAGAGATTGCACTTCATTATTAATTTTTTCCAATTCACTTTTTTCTGCCCAAATGTCCTCTGGAAAGTCTATATATGCTTCGATTTTGGATTGTATCGTTATTAATCTTTGCCTCCAATTGCTGTATAGTCTCTCCAATTCTCCTGATATCTGCTTAATCGCTTGTTTAGCTTGCATTTTCGTCTCAGCATCAATTAAGTCTGCAATTCCTTCTATTTGCGTTAAGTCAAATTTACCATTTAGAAAAGCCCTAAGTGAGAATTCTCCAGGCCTGGCCATAACGAAAATTTTTGATAATTCCTCCAAGATGATTTTTATGATGGCCTTGCTTCCATGCACTTGTAACTCTATAACGTCCTCGCCAGTGAAACTGTTTGGAGCAGAGAAATAGATGATTATTCCATTATCTATCAATTGACTGGAATCATCATATAGATCAACTAAAGTAGCAAATCTTGGTTTAATTTCTTTCTTAATATGAAAATGATTTAAAGCTTTAAGGGCGTAGTTGCCTGAAATTCTGATTACTGCAACTCCTGACTTACCAAATACGGTCGACAAAGCGAAAATAGTTTCATTTGTGTTTGTCATTATTGATATAAACTACTTAGCAATATTACACTTAAGAAACCAAAATACCTAAAAAGTCACCCAGGTGAAAATATTTATTTTGAAAACTGATAATATGATTTATAATGACTGACACAAGTTTTAAATATTTTATGCTCAAGAAATTAGCTTGGTACTGGTCTTTTGTAGAGTTAATTAAAGGGTTTGTTATTACATTAAAATATATGTTTAAGCCAAAGGTTACTTTGAGGTATCCTATAGAGAAGGGCCCTTTAAGTCCAAGGTTTCGTGGTGAGCATGCGTTGCGTAGGTATCCAAATGGTGAAGAACGATGCATAGCTTGTAAGTTATGCGAAGTTATCTGCCCTGCTCAAGCAATAGTTATTGAAGCAGAGAAAAGAGAAGACGGTAGTCGCCGCACCACACGCTATGATATTGACATGACAAAATGCATATATTGCGGACTTTGCCAAGAAGCATGTCCAGTTGATGCAATTGTGGAGGGTCCTAACTTTGAATTTGCTACTGAAACAAGAGAGGAGCTAATGTACAATAAAGAAAAGCTATTGCGTAATGGTGAAGTTTGGGAAGACGCAATTGCACTCAGGTTAAAAAAGAATAGACCGTACTACTGATGTTAAAAATTTATAGCTTTCAAATCATTCCTCTGTTACCCAGGTGCTGTTTTTCTGTCATTTCAGTGTTCCTTTTTTTGTCATCCCAGTGCGTGACACTGGGATCCAGGTATAAAAATATTTGCAAGTTGTGCAATGGACAACAGATTTTAGGAGCATACGTTAAACTAATTTCCATTATAAAAATAAGACGGATCCCAGTGTCACGCACTGGGATGACAAAGAGAGGGTTAGACAAAAGGGTCGATAAATGATTAAAGTTACCTTTTTAGCCGAGCAAAAAGTAAAAGAATACAGTGTTAGAGTCACTGGCTTTGATATATTACAACCGGATGCTTTGAGAGAAGCAATTGCCCTTAAGGTAAATGGTGAGTTGTATGATCTCTCACGTGAAATTGAATCTGATACAGAGATAGAGGTAATACAGCTGAGTGACGAAGCGGGTTTAGATATAATAAGGCATGATGCTGCTCATATAATGGCACAGGCAGTAAAAGAGCTCTTTCCTAATACTCAGATTACTATCGGACCAACAATTCAAGATGGTTTCTACTATGATTTTGCTACAGATCGTGCCTTTACCACGGACGATTTTACTGCAATAGAAAAAAAAATGAAGGAAATTATAAAAAGTAACCACAGATTCGTCCGAGAAGTTTGGACTCGTAAGCAGGCAATTGATTTCTTTAGTGATATAGGTGAAAGGTACAAGGTTGATATTATCTCATCAATACCAGAAAACGAAAACCTAACTGTTTATAAACAAGGCAACTTTGTAGACCTATGTCGTGGTCCGCACTCACCATCAACTGGCAGAGTTAAAGCGTTTAAACTTATGAAAGTAGCAGGTGCATACTGGCATGGCGATTCTAAGGGCCCAATGTTGCAAAGAATATATGGCACCGCGTGGAGAAATAAGGATGAATTAAATACTTATCTTAAACGTCTGGAGGAAGCAGAAAAACGCGACCACCGCAAAATTGCTAAGGATATGTACTTATTTCACATTCAAGAGGAAGCTGTTGGGCAGATTTTTTGGCATGAACAGGGATATGCTTTATATAATGTTCTTGAGTCTTACATCAGAAAAAAGTTAATGAACAATGGCTACTTTGAGGTAAAAACCCCCATTTTAGTAAGCAAAGAGCTGTGGGAAAAATCTGGACATTGGGATAAATTTCGTGAAAATATGTTTATTGTTGATGAATCTGAAAGTAAAAAGCTAGCAATAAAACCCATGAGTTGCCCTTGTCATGTGCAGATTTTTAATTCTCACACCAGAAGCTATCGTGATTTACCGATACGTATGGCAGAGTTTGGCACATGCCATAGAAATGAAAGCTCAGGCTCATTGCACGGACTGATGCGAGTGCGTGGTTTTACGCAAGACGATGCACATATTTTTTGTATGGAAAAACAAGTGAATTCTGAAACTGTAAAGTTTTGTGACCTTTTAAAAGAAGTATATTCAGAACTTGGGTTCAATGAAATTTCTGTGAAATTTTCAGACCGTCCAGATGTTAGGGCAGGGGATGATGAAGTGTGGGATAGAGCTGAAAAAGCGCTGCTTGAAGCCGTTAAAGAAGCGGGCTTGAGTTATAAACTTAACCCTGGTGAAGGTGCGTTTTATGGTCCAAAGTTAGAGTTTGTCTTGAAAGATGCAATAGGTAGAAGCTGGCAATGTGGAACATTACAAGTTGATTTTATTTTACCAGAACGGCTTGGAGCTTTTTATGTAGGAGCAGACGGGCACAAGCATCACCCTGTCATGTTACATAGGGCAATTCTTGGGACTTTTGAGCGTTTTATTGGAATTTTAATAGAAAATTATGCAGGAAAATTTCCAGTTTGGCTTGCTCCAACACAGCTTGCTATTCTGACCATTACAAATGAGGCTGACGGTTATGCTACAGAAATCAGCAACGTTTTAAAAGAACAAGGTGTGAGAATCAAAACTGATTTGACCAATGAAAAAATTAGCTATAAGATACGTTTGCATAGTTCAAGTAAGGTACCTATATTATGGATCATGGGCAAAAATGAAGTTACAAATAAAACTGTGTCAGTGAGAAATTTAGGATCGGAAAAACAGGAGTCTTTTTCTTTGGAGAATGCTACTGAATTGCTGTTAAAAATTATTAATTTGAATTAATGGAGCTAAAATTTGCAAGTCAAAAAGAACAATAAAAACAGAATTAATGAACTCATCACAGCTAAGGAGGTACGCTTAGTTGATCATAGTGGTGAAATGGTCGGAATTGTTCCAATAGAACAAGCTTTGGAAGTTGCACAAAGTGTTAATTTAGACTTGGTAGAAATCGCACCTGATTCAACTCCTCCAGTATGTAAGATTCTGGACTATAGCAAACAAAAGTATGATATAAAAAAGAAGGCAAGTGAAGCAAAAAAGAAACAAAAAACATTAACTATAAAAGAAATTAAACTGGGTCCTAATATTGGTGATCACGACTACGAAACAAAATTGCGTCAAGCAAGGGATTTTCTTGTGCATGGACATAGAATTAAAGTCACAATGAGATTTAGAGGGAGAGAGCTTATAAACACTGAAGTTGGACTGGAAAAATTAGAACGGCTAATTAGAGACGCTGAAGATATTGCAAAAGTAGAATTAGCACCTAAAAGGGAAGGAAATCAATATTCTTTAACTTTAGCTGCTAAGTAGTAAAATCATTTAAAAGTATAAGTTAAGTTACTATCCTCTCTTCAATTATATGACGAAAATGTCTGATTAATCCTTGAATTGGCCAAGCTGCAGCATCGCCAAGTGCACAAATTGTATGCCCTTCTATTTGAGTTGTAAGGTCAAGTAGCTTATCTACTTCACCAGGTTTAATATTTCCTGCTACCATTCTTCTCATAATTCTCCACATCCATCCAGTGCCTTCACGGCATGGTGTACATTGTCCGCAGGACTCATGCATATAGAAATGTGATAATCTTTCTATTGCAGCTATTATGTCAGTTGATTTATCCATCACTATTACAGCAGCAGTACCAAGTCCTGATTGTGCAGCCCTTAATGAATCAAAATCCATTTCAATAGTATCACATATAGATTTTGGAATTAATGGGACTGAAGATCCACCAGGTATTACAGCAAGTAAATTATCCCAACCTCCTCTCACTCCACCTGCGTATTTTTCAATTAATTCATGCAGTGAAATTCCGAGCTCTTCTTCAACATTACATGGATTATTTACATGCCCTGAAATGCAAAAGACCTTAGTGCCAGTATTATTTGGTTTACCCAGAGATGCAAACCACTCTCCTCCGCGATTTAGAATATCTGGAACTATGGCTATAGTTTCAACGTTGTTTATTGTGGTTGGGCAGCCAAAAAGTCCAACACCCGCAGGGAATGGAGGTTTCATTCGAGGAAAGCCCTTTTTTCCTTCAATTGATTCAAGTTGAGCTGTTTCTTCTCCACATATGTAAGCTCCTGCACCCCTATGAATAAACACATCAAGATCATAACCTGATTTGCAGGCATTTTTTCCAATTAAGTTTTCTTTATAGGCTTCCTCAAGTGCCTTTTTTAGAACTAAATATTCATTATAAAATTCACCCCTGATATAAATATATGCAACTGATGCGCTGATCGCTCTGCCAGCTAGAAGAATTCCCTCAAGTAACTTATGTGGCTCATATCGTAATATATCTCTATCTTTACACGTACCAGGTTCTGACTCATCTGCATTGACTACTAAATACGCTTTTAAAGGATTTTTAGGCATAAAGCTCCACTTAAGGCCAGTAGAAAATCCTGCACCCCCTCGACCTCTCAAGCCAGATTTCTTTACTTCATCAATGATTTTTTCTGATCCTAAATCCAGTAATTCCTTTGTTTTTTGCCAACTACCACGTTTTTTTGCACCCTCAAGTAGTGGTGTTTCTTTACCATTTAAGTTTGTGAATATTTTGTCCTGTTCTTTTAGCATGCTTTTAAGATTCTAAGTGATCCCGACGCGATTCGAACGCGTGACCCACTGATTAAAAGTCAGTTGCTCTACCGGCTGAGCTACGGGATCATTTTATTTTTCAGCTATACTAAACAGTAATATAGTTTTTATCTGTTTTAATCAAACTAAAATTTTCATGCGTGGTTAAATAAATTATATAATATACTGCGTTAGTGATAATTTAATTAAAAATTTTTGAAGGAAAACTTCTTGTTAATTCAAAGATTCATTTGGTAAAGCTGAGATACAACTCTAAAAAGATAGAGAATTTTACATAACTGCAGAGTTTGCGCACTATTGAGTAATAGCCTCACAAATAAATATTTCTTGCATTTCAGCCTGAGTGATTTATGCTTTAAGCAAAAGTTGGGGGCATAGCTCAGCTGGTAGAGCATCTGTTTTGCACGCAGAAGGTCAGCGGTTCGATCCCGCTTGCCTCCACCAATATAGGTTTCAACATATCATAAAGCCAGCCTATTTATTCTATCGGGGTTTTATACTAATTCTCTAGTGATATTTGTTATTATGACTCCAATACATGCTAATTTAATTATAAATTAATCATTAAATGCTAGAATAGCTATAATTAAATTTATTAGATAATACTTATGAGTGGGAAAAAGCATGTTTTTAAGATGGTACCTGGACAAAGGGTATTTAACGAGACTAGAATGAGGATATTTCAAGATTCCGTAGATGGTGAAGAGTTAACTTGGAATAGTTTTGATAAAATTGGATTTATTCCACTGGATGATGAAGATAGTAGAGTACTAGATTTACCTATAAAATTTTGCAACGCTTCAAGCGATGGTCCCTTTACAATTGTTGCATGCATAAAGGAGAATTTCAAAGATTTGAAACAAACATCTTACCGTTGTAATAAAGAAGAAGGTCTAATCACAAATTGTAAATTTCCAGTTGTGCCATTTAGAAACGCTAAACTTGGTTATGAAAATAACTTGCATTCTTTTGTTTATCTTAATGAAAAATTAATGAAGATATCAATTGACTACGAAGTATCAAAACTTTCTGATTATAGCACAAGGTATATTTACGTTCTTAAGGCACAACCAGTGGAATATAAATATGTAACATGGGAAGAGTCAGGTAATACCTACAAATATTATTTCTCGGATGATCAAGGGAATATTATTGATTCACCTGACAATCAGGCACTCCAATATATTGAACGGCATGTCAAGGAAGAAGTAATACAAGATATAATATCATCTAAAATACCAGAGGATATAATATTATCAAAAACATTTGCAAAAATTTTTGTTGAGAAAATAACACACAACCAGTTAGAAACTTTTACCCATACTCTTAATAATGAGCAAATACAGGTCTTGGCAGAGAGTTTAACAGATAACCAAATTCGAGCTTTAGTGGATCATTTGACCAACCACCAATTGCACACTCTTGCTCAGGAATTAAATCCAGAAAAATTACAAATAATTATTCCTATTTTAAATGATGATCAGCTTGAAGCTCTAGTGAGAGACTTAAATCCAGAGCAAGTAAAACAAATTTTCCCTCACCTTAAAATGGATCAGTTCCAGATGGCGATCAAGACAATGAGTAATGACCAGTTTGTAGAACTAATAAAAGATGCACCTGAGCAAATTTTAAGCACTCTTTTTAATGAAGCGTTAAAAGATCGACTTCCAACTCTGGTAAAAATGTTAGAAGGAGATAAATTACATAATTTAGTTAAGAAACTAGACCACGAGAAACTTGCAATAGTAGCTCAGGATTTAACTGATTCTAATAGGATTCAGATTATTATTAAGTCTTTAGCTGACAACCCAGAAAAACTTCAAGCCTTTGCTCGCAATATGTCTAATGAGCAGTTTAAAGAACTTTTGGATAACGTAGATGCAGAAGAGCTTAAAGATATCATTCACAAATTGCCTTATGAGAAAGTAACAGCTGTGATTGGTGATCTTGGCAGTAAGGATCAGTCTAATGTTACCATTGAAATGTTGAAAAAGGTGTTGGACGAGAAGTTCAAGGAGTCCAATGAGAAGCAAAAAGAGATGATGGAGATGCTTAAAAAATTTGAAGTAGTAGACGAGAGTAAGGTTGAATGGGATAGTAGCCCGAATTTCCAAGATACTAAATTTGAACTAACGGAAATGGAGGAAAACGTTCAGATTGAATGTGTAATCTAAGAAGTTTGAGCTATGTAACTTAGTTAATTTTGAAATTGTAACTTTTTATAGGAGTTAGTATGAGTAATGACAGTAAACAGAAGATTAAAGACAATCTTAAAGTAGTAAAAGAAATAGAAATTGATAGCAGACCTAAAAACTATAATGAAGAAGTATTGGGAAAAAAGACAGCACAGGTTAATTATATCCACAGAGTCTTAGACGAATTAACTAAAAAGCTGAACAAGGAGTTTGTTTCTCAATTAAATGGCGTGTTAAATAATAATAACGAATCTATTACTAAGTTAGAAAATACTCTTGGTAACAGTGATAAAGGCTTAGTAAAAGCACTTGATGATTTAAAAAGTAGGATACAAAGCTTAGAAAACGCTGGAGATGATGGTAGTGGATTGGAATGGGAAGCTCCACAGCTTCAATATACTGATACTGAACTAATATAAGAATCATATGCTCAGTAAGATAGAAAAAAACTACACGATATAGTTTTAGTTTTATAGTTTTAGTTTTTTTTAGGAATTAATATGAATAATTACAGTCAACAAGAAAGTGAAAAAGCAATGAGGGATTTTGACTATAAAGCAATAAATAACTTAGTAGCCAAAATTAGACCTAAAAACTTTGAGGATATTAAAGACAACCCTGTATCAGCTAGCTACGTTAACGTAATTATAGAAAAATTTATCAACGATTTTAATGAGATATTTGTTTCTGAATTAAATGATGAATTTCACCTATTTATCGAAAACTTGAATAGAATTCAAGGCGAAATTGTAGAATTAGAGACAATTAACCATAATAACATAGATGGCTGGGAGTAATAGCTATATTGCAGCAGTTATAAAAGCAATAGCGTGCTAGCAGGCTGTTGCTTTCTTTCACATACCATTTCAATACAACTGAATTAGGAAATCTATTTTAGGACTTTCGGCTTATAGTTCTCATCATGTTTTGCAAACACCGTATCTGCAAGAAAAGTACTATTATCAAACATTTTACCTTGCACAACAACACCACTTTTTTCTGAAAACATTGGTGGAAGTATTCCCTGATATTTCACCACAACGCTTTTGTTAAAATCTGTCATCTGAAAAACTACTTCGCTTTCGCTCCGTATCACGCTATTTTCAACAACCATTCCACCAACACGGATTGGCTTTTGATTATTTGGTAAAACTATTGCCTCACTTACTGTATAGAAAAATGAGATATTTTCTTTGAGCGTTGTTAAAATAAAAAAAACTGCACAACTTAAAAAGCAGAAAATTCCTGAAGTTATAAGTAATCGCTTATGTTTCTTCTTCATTGTTGCTTTTAAGACTTTCTAAGTTTTTTTTACTTTTTATATAGCAAGAAACGGTAAAAATCAAATTTCCACCAATCAGTATGAAACTAATAAGGTAAGCAAAAATTACATATGTATTCATAATGCACTGCCAATAAATAACTCACCTGCATCAAAATAAATTAAGCTTCCATCCTTTTGCTGCAATACCAATTTACCACTTTTATCTATATCAGCAAAAATTCCTTCATACAATTTGTCAGCTAACTTTACACTGATTTGCTCATTCATTTTGAATGCTTTTTTTAACCACATTTCTCTTATAGCATAAAACCCATCAAATAGCCATTGCTTTCTTAGCTTATTAAAATTTATTATTAATTCCTTTAATAGATCCATGTTAGACACAGATTCACCGTAATTGCTAATGCACGTTGTGCCTGGAAGTGGCGCATGATTGACATTAATTCCAATTCCTATAATGAGCCAATTTGAATTGGATTTTTTTTTAAGCAATATTCCGCTTATTTTCTTGCCATCGATTAGAACATCATTTGGCCATTTATATTGAAGATTGAGATCGTTTATGAATGGATCTCTTGTCATCCCAGTGCTTTGACACTGGGATCCAGAAGAAAAAGTATGGATTCCAGTGTCACGCACTGGAATGACACCGCAGTGGGTTTGATTATTCAAGAAATTTAACGATAATAAAGTATTCCCTACAGCAAGAGCAGTAACAAAAGTCAATTCTGTTAATTTGCTTAAATTTTCTCTGTCATTCCAGCGTGTGACGCTGGAATCCAGTAATTGAATATTACACCGTGGAGCTTGCAAAAGATTTATCACCAAACTCGCATAAAAATTACCCTCTGGAGAAATCCAGCTTTTTCCAGTGCGTCCCCTGCCTTCTGTTTGTTTATCAGCAATAATGACAGTTTCATTTGATATCCCTTTCTCAATTAAACCCAATGCTTCTTTATTAGTACTTGGAACTTCTTTGTAATGATGAATATGAAAGCCCTCAAATGTTTCAGGGATCATTTTCTTAATTCTATCAAAAAACTCTCTTATCCAGAAAAACTGTTGCCACGGCTAGCAGAACTTGATAATACAGGTGATTGCATACTGCTATATGAAGGCCTATTTTCATTTACGTCATAGGGCATTGCTTCAGGACCGCTGTTAACATTTGTTTCAGTAAGTGGAAATTCCCGTTCGTAATTAGGAGCTTCCCCTGTATTCTCAGAAAGTCTAGTATAATTTACTTCATAATCAACGCTATCAAAAATTTTTTTATTTACATCATATAAAAGCTCCTTCTTTGGTTGAAAAGACTGCACTGATGGATTGTCACTTCCTAAACTTGCTTGTAGCCTATCTGGTTCTTGTATTGATGAAAGCATAGAAGAACAATAACTGTTAGAGCAATTATTCATAAGAGATAGCTGTCTTCGATATTCGAGTATATTATGAACATTATTTAGTTCAGAAAAACACCTAACTCCTCCTGACCGTTCTTCTAATTCTTGGGTGATACTAACACTAGGAAGGCTATTGTTGGCAATTATTGAGTCCTCAAAGTCACTGCCCCAGGAAACGTCAATATCTATTGTACTAGCCTGATTAGGTTGTTGCCTTCTTTCATTTAATGCATAGCTAAGCCCCAAGGCCAGTTTTGCATTATGTAAAGTCTGAGATTGTTGGGGCAAATATATTGGAAGTGACATATGTTCTTGATAATTTTTGATGGAATTACTACCATCTCCCAAATTGTTGTGCGCATCCACAACAATTGACGGCAATTCAGGAAACGATTTGAGTTGATCCATGCTATTTAGAGGCGAGGTGGGTTCTGGATATGGTGGCAACGATTCCTCTGTTTGTTTAGCTTGCTGATCAGCACCTTTAACCATAACGTTTTCAGGTTGCGGTGTTTCTGTTTCTTCCACTGCTGGTGGTTGTTGTGGAATAGGAATAACCGACTTTTCAGACTCTTGCGAAAGCAACGGTGGCGTAGGAGTAGGTGCATCTTTTTCTTGTACTAGACTTTGTCCTTTTTCTTCATTTTTACTTCTTGGTTCGCTACTAACCTTATTAGATTTACCCTTACTGCGTATGGCGGAAATAGTAAATGCTGCTAATGTAATTACTGAAGCTAATGCAGAAACTACAGAAATGGCAAAAATTGCCAGAGGAGCTGTAGAAATTACAATACCAAATTTAATTACTAAAGCAACATAAGGAAAATATAAAACAGCTACAGTGCTCGATCCTCCTAGCAAGAGAGCGGCAATTGAAAATTTCAAAACAGTTTTTCCTTTACTCATTGTTCACTACACCATATTAATTAATCACTAATTATAAACACTAAATTGTTAATTTGTCAATGAATTAATCAATGAGTAAAAATCTTCTACATACAAGAAAAGAACGAGGTTGATCACTGAAGCTACTGAAGTGATCATGAATAGACCCTTAGAATAAGCAACCTTATTACCACTAGCTTTATCGAAATACATAATTTTTATGACATTTAAATAATAGTAGCATGATATCACACTCGATATTACAAGGATCAAAGACAGGCTGATAAAGCCAGAATTTATTAAACTTTTGAATATAAAAAATTTAGCGATAAAACCTGCAAGTGGAGGTATTCCCGACATTGAAAGTAACAGTACAGAAAGATGAAATGCTACAATTGGGCGTTTCTTTCCTATACCAGATAAACTTGCAACATCACAATCATCATCGTCAATTTGTACGAGATACGAGAATAGCCCTATGCTTGTGATGATATATATCACCAGATACATTAAGGCACTATCTGTTCCTGCTTGTGTAAAAATAGAAAGTGAAGCAAATATAAAACCAATGTGACCAATTGAACTGTAAGCAAGCAGCCTTTTTAAGTTTTGCTGACGCAATGCCCCAAAAGCTGAGATAAGCACAGACAATGCTGAAACGTATAAGAAAATAGGCTGAACATAACTTTTTACATTTACTAACTCTTCATTCATCAATCGAATTAAAAATGTTACAAGTGCAGCTTTTGGGGCCGTAGAAAAAAACGCAGTTACTATGGTAGGTGCACCTTGATAGACATCTGGAGCCCACATATGAAAAGGAGCAATAGCAAGCTTGAAACACAAACCAATAAGGATAAAAACTAACCCAAAAACTATTCCATAAGTTATCTGATGGTTTTGCAAGAATGAACCGAGCTCAGAGAAATTGACTTGTCCTGTATATCCATAAAGCAGCGACATTCCATATAGCATAATGCAGGAAGACAGTGCACTAAGTGTAAAATATTTCACTCCTGCTTCACATGAATAAGCTGAATCTTTATTAAAGCTCGCAAGAACATACAAAGATATACTCATCAACTCAAAAGCTAAATAAAAAGAAATCAGACTATTTGCTGAAACCAAAGTTATCATGCCAAATAGCGCAAAAAGAATCAGTATTGAAAATTCATATTTATAGTCATATTTTGATAAATTCAGCATCAAAAGTATTAAAATTCCTGTGCTGAGAATTAACCCTTGGGCTGACCTGATGTATAAATTGAGTTTTAACAACGAATTAAAGAGAAAAATTTCATTGTTTTCTGCCGAAATAATTAAAATAATCAAAGTTACCACTGTGCAGCCAAGTGCTAATAAGTTGATAGTTCGGCGGTTAAATATAATTCCAAGCAGTAGCAACACTAACGAGGAGATAATAGAGAACGTTTCCGGCAATATCTGTATATAATTCATAGCGCATTATATTTGACTAACAAATTTGCCATACATGGCTTCAAATAATTCAGTGCAAGGGTTGGGTAAAATCCAAGCAAAATAACAAACACTGCAAGCAGAATTAAGACAGAAAATTCTATGCTATCCAGGTGATGATTTAACAATTTAGAATCACTAACTCCCCATATTATTTGCTTACATAAATTCAGCATATAAACTGCGCTTAAAATAGTGCCAAGTGCGATAAATCCTGTAAAAAAACCTATGCTCTTAAACATTCCAACCATAGCCAAGAACTCACCTATGAATTCAGATGTTCCGGGTAAACCTATTGAAGCCATTGAAAATAAAATGAACATGAAACCAAATTTTGGCATTGTGTTTACTATGCCAAAATATTTTGCAATCTCCAAAGTCCCAGTTCGAGTATATAGCATTCCAACACATAAAAATAAAGCAGCAGAAATAAGGCCATGACTAATCATTTGAAATATACTACCCAGTACTCCTTCCTCACAAAATGAAAAGAGGCCAGCGGTAACGATTCCCATATGTGCTATTGAAGAATAAGCTATTAACTTCTTTATATCATCTTGAGCAAACGCAACTAGAGAAGCATATATCACCGCAATAATGCTCAGCACAACAACGAAATTTGAAAGATACAAACTTGCCTGAGGAAGCATTGGAATAGAAAATCTTAAAAATCCATATCCCCCCATTTTAATAAGCAAGCCAGCTAAAATCACAGATCCAGAAGTTGGTGATTGCACATGTGCATCAGGAAGCCAAGTGTGAAATGGAAACATTGGAACTTTTATTGCAAAGGAAATAAAAAATGCAATCCACAGCAATGACTGCACTTCAAGATCAAGGCTTGGCACTAATGTAGCTAATTCTTGTATATTAAACGTCCCAAAAATGCTATAGATGTAAACCAGTCCAAGTAGAAATAATAATGAGCCAGTTAATGTATAAAGAAACAACTTAAACGTTGCATATACTCTGTGTTTTCCTCCCCAAATGCCAATAATAAAGAACATTGGTATTAAAACAGCTTCAAAAAACACATAAAAGCTTATAGCATCCAGTGAAACGAAAAAACCGACTACAAAACTCTCAAGCAGTAGAAACAATGCCATATATGATCTAAGGGTTGTATAACTCATTTTGCAGTTGTAGAGTATACAAATTACAAACAAGAAAGTTGTAAGCAGAAGGAAAAGCAACGATATACCATCTATCCCTATTCCAATATTTCTAATTGGGTAGCTGACAAACTGAAAGTCCGCATCGTTATAATCAAATTCTATACAAGCTACAATGCTGAGTAAAAATGGAAGTACAGCAAAAAATAGGGCAAGGAACCTTAAGTGTATAGATTGATGATTAATCCTGATTAAGGGTAAAATCAACGCTCCTATCAGTGGAAGCAAGAATATACTAAGTAACAACACCTTCTATTTAATTCCAATAATATATAAAGCACCGATTATTAGAGTAACAAACATAATAAATGCATAATCAAATATATAACCAGTTTGCAACTTTACAGAACTTTTTGAACATTCATTAACCAATCTTACAACACCATTTGGCCCAAATGAATCAATAGCCTTAACATCAAACTTCCATAGAAGCCTAGATATAAACCTTATCGGTGCAATTATAACAAACTCATACACCTCATCAAAGTACCATTTATTCTGCAAAAACTTAAGTAAAAATTTACTCTTAATTTGCCTAATTACTTGATATTGGTAAATCAGGTACGCAAGAGCTATTGCACTTAGGCTCGCTAAGGTTGGCAGCAGTTTTATAAAGAAATTATGAACTCCATCCTCATCAATTACCATTAAACTTGATTTCCAAAACGCATTACTAGTTATGTTCAAAATATTTGCTCCCCATATTCCAGAAAATACTGATCCAAAAGCGAGTATCAGTAATGGTATAAGCATAATCTTTGGTGACTCATATATATTAATTTTATTTTGTTTTTGGCTGTGGAACACAAGAAGCAACAACCTCCAAGAGTAGAATGCTGTGAAGAATGCAACAACTAAGCTTATTACAAAAGCAAAGCTATCCGTGCTATAAGCATGTTCAATGATCAAATCCTTTGAGTAAAAACCTGCAAATGGAAATATTCCAGAAAGCGCAAGAGATCCAATCCACATGAGAGTATAAGTGCAAGGGATTTTCTTCCAGCAATTTCCCATTTTCTGAATGTTTTGCTCATGATGCATTGCATGAATTACATTGCCAGCACCAAGAAATAGTAGAGCTTTAAAAAAAGCGTGTGTCATTAAATGAAAAATAGCAATATTGTAAGCAGAAAGCCCACATGCCATGAACATATAACCAAGTTGACTGCAGGTTGAATAAGCAATTATTTTCTTTATATCGTTCTGAGTAATCGCAACAGTAGCTGCAAAAAAAGCAGTGAGTGCTCCAACGATAACTATTAATTCTCGTGCCACATTTGATAACTCAAACAATGGAGAACATTTTGCTATTAAAAATATACCTGCTGTTACCATTGTTGCTGCGTGAATGAGTGCAGAAACAGGAGTTGGCCCTTCCATTGCATCTGGCAACCAAACATGTAAACCAAGCTGTGCAGATTTACCCATACAGCCAATAAAAAGTAATATGCATATTATATGAGTTACTTTGAATTCACAGCAGAATGCCCTAATGTTCTGCGTGCCAAGAAGATCAGTTGTGTCAAAAACTTCAGTAAAATTCAAAGAGTGAAATGTATAATAAATAAGAAAGATTCCAATCAATAGTGCAAAGTCTCCTACCCTATTCACAACAAATGCTTTAATTGCTGCATTATTTGCAGAATATTTTTGGAACCAAAATCCTATGAGTAAATAAGAACATAGGCCAACCCCTTCCCAGCCAAAAAAAAGCTGCACGAAATTATCGCTTACAACCAGCACAATCATGCAAAACGTAAATAGCGATAGGTAAGAAAAAAACCTCGACTTCCCCTTATCATGCTCCATATAACCGATAGAGTAGAGATGTACTACCAGTGAAACGGTGGTAATAACAATCAGCATTAAGGATGAGAGAGCATCCACACTAACTGCCCAATTTACTTTTAATACACTTAATGAAAATAGAGGAAATAAAACTAAATGATAATTTTCAGAGAAGGTGAGAAAAACATACCAAGATAAAACTGCAGATATTCCAATCCCTGCCGTTGTAACTAACTGACTTTTTCTAAAAAGTGCTGCGAATAGCGAACCAAAGAGTGGCAAAAATACTATTAATTTCAGTATATCCATCATACTTTCATTCTTTCATTAAATTCGCTTGTTCAACATCTATATTGCCACGGCTTCTATAATATACAACCAATATTGCAAGCCCAACTCCTGACTCTGCTGCCGCAACAGTCAACACAAACATCACAAAAACTTGCCCAACCATATCATTCATAAAGGCAGAAAAAGCAACTAAATTGATGTTAATCGCCAGCAATAATATTTCTATTGATAACAGTATGTTGATTATGCTCTTACGGTTGATGAAAATACCACACCCCCCAATAGTGAACAAAACAGCAGCAATTATCAAAAAGTGATTTAATCCTATTTCCATTCTACTCCTTTTCCAAATTTAGCCTTAATCAATTTTACAGATGAAGATTGTGTCAATTGCTTTAATACATTCTGTTTTTTAACTCCTTTTTTCTTGTCCTGCAAAGTAAGAGCAATTGCACCGATAACTGCAACAAGCAGCAGAATACCAGAAAGATGAAAAGCGTACATGTAGTCGGTATACAGCAAATTACCAATAGCTTTCACATTATTGGTATTATAGTTTATAACATTGCTTATGTTGGGTGCTGAGCTGCGGATTACAAAGCTGATGACTAGAAAAAACACAACACACAATATAGCACCAAGAGTGAAATGCTTCGCAAAACCCTGGCGCAACCTTATGTAGTCAATATCGAGCATCATAACCACAAAGAGGAACAACACTGCAACTGCACCGATGTATACTATCAGTACCATCATAGCAATGAATTCAGCTCCAAGGAGAATAAAAAGCACTGCAGAGTTAACGAAAGTGAAAATTAAAAATAACACTGCATGCACAGGATTCCTTACGCTAATTACACAAACAGCAGATAAGATGCTTAGAATTGCAAAAAAATAAAAGAAAAAATGCATTGATACTTTTAACTGCAACAATAGTTACTAACTTAAGGTAATTGTTGCTGTAAAGTCAATACTATATTAAAGATTTGAAAACATCGTACTACAAGCTTCAGCTCCTCAGTAATGCAATAAACACTCTTGAAAATCTTGATTTATTAATATATAATGTATGCATATTAATAATCAGCGATAGCTCAAAATGTACAACATATTTGGTTATTTCAAAAGCAACAATAGTTCTAACGCACAAAGTAGCAGATTAAATGGAGAAAATTATCAATACACCACAAGAGACTATATGACAATTTACTTTAATAACACATTAGCAAGTTTCAGTAAATCATTGAGAGAATTTAAAGAAAAAGCATATGGTTTTATATATGATATTGGAGCTTGGTTCAAAGCAACATATGAAAATTTCACTGAACGAGCTGAAATGCATAACTTCTATATTCCAGAAAAACTTCCTATTAAAGCTGAGGAAATGATGAAGGAACTGAACCATAAGTCTAAGCCATTTCAAACTCCACCTATTCATCAAACAAGCAGAAGTTTTGATGCCAATATCTCAAATCAAGTTGTTGTTACTCAGCATACACTTGAAGCTACCCCAATAAGATAGATCTACGCTTAAATATCTAGTACTTGAATGAGTTGAATGTTATGTTCAATAAGACCTTTACAATATTTGGATCATAGGTTTAACTTTATGAAGTTATAATCTATAGAGCTTCAATGAATGATTATCTCTCACTGTTAAATCCAGAACAGCAATTAGCTGTAACTAACATAAATGGGCCAGTTTTGATACTGGCAGGAGCCGGAACCGGAAAAACAAGAACGATCATTTCAAGAATAGCGCACATAATTAGGAACGGTCACGCTTATTCTGATGAAATATTAGCAGTTACATTTACAAATAAGGCAGCAAATGAGATGGTATCAAGGGTACTTGAGCTAACAGGCACAAACATACCATGGCTTGGCACTTTCCATGCAATTGCAGCAAAAATTCTACGTCATCATGCTGAAGTCTTGGGGCTGAATTCCAATTTTACAATTATTGGTGTGGATGATCAATTACAGGTAATAAAAAACATCATGAATAAAATCAGCCCTGATTACCTATCAGAAAAATGTAAGACCATTATGAATATTATTCAGCAATGGAAAGAGAAGTGTTTGTTGCCGTCTGAAGTGGAAGACGTTCGATCATTTAGGCCAGTTTACGTAACTGCACTCAAAGTCTATTACCAGTATCAGGAAAGGTTAAAATTCCTTAACTCTGTCGATTTTGGTGACTTATTGTTATATAATATACAACTTTTTAATAACAAGACCGAGGTTCTGTCCTACTACCAAAACAAGTTTAAGTATGTCATGGTAGATGAGTATCAAGATACAAATGCAATACAATATCTTTGGCTAAAATACCTTGCAAAAGAGCATTCAAATATTTGCTGTGTAGGAGATGATGACCAGTCGATATACAGTTGGCGTGGTGCAGAAGTTGAAAATATTTTGAAATTTTCCGATGATTTTAAAAATGCAAAAACCTTTAAACTGGAGTGTAACTACAGGTCAACATCCCACATACTTGCAACTGCGTCATATGTTATCAATCACAATAAGACTCGCTTAGAAAAAAAATTGTGGACAACAAACGTTGAAGGGGAAAAGGTAAATCTAATAAAATTATGGGACGGAAAAGCTGAAGCAAGGTTCATAAGCGAACAGATATTAAAGCTCAATAAATACAGATTTAGTGATATTGCAGTGCTCGTCAGGGCTACTTTTCAAACTAGAGTTCTCGAAGAGTATTTTATAAAATATTCAATTCCCTATAAGATTATAAGTGGCGTAAAATTCTACGAACGTCAGGAAGTCAGTGATATAATTGCATATTTGAGGCTTGTTACAAATAATAATGATGATCTCGCTTTTGAAAGGATCGTAAATCGGCCAAAAAGAAGCATAGGAGCTACAACTCTAAAGAAAATATATACGACTGCTCAGGATAACAAAATTTCTTTTTTTGAGGCAGCAAAAATATTAGTTAATAGTAATCAAGTAACCGAAAGAATTAAACTCTCACTAAATGATTTTTTAAATAAAATTAAAGCTTGGGAAGAAATAGTAAGCATAAAACCACTGCATGAATTCGTTAAAATCGTAGCAAATCAATCAGGGTATATTGAAATGCTTGAAAATGAGGAGGTAACAGGCTTAGCACGAATAGAAAATGTCAAGGAGCTCATCTCATCTTTAAAAAATTTCGATAATGCCACAACTTTCTTGGAGCATATAAGTCTAGTGATGGAAGTGGATAATATGAATAACGATGACACCGTATATGTTATGACTCTTCATGCAGCCAAAGGACTTGAATTCCCGTGCGTGTTTCTACCTGGTTGGGAAGAGGGATTATTTCCTCATCAAAGATCTTTTGAAGATAAAAGTGGTAAAGCTTTAGAAGAAGAAAGGAGACTTGCATATGTTGGCATAACCAGGGCAAAGGAAAGGTTAATCATTTCATGTGCAGACAGAAGGGAAATGAATAACCAATGGCAACCAATGCGCACTTCTCGATTTATTAAAGAACTGCCAAGAGAAAATGTTGAGGTGATAAAGAGTAGTGCCTACTGTTGAAGCTATAACTGCAGCCTTTACTACAAATACATCTGAATTACTTTAACTATATGTTTCTCCTGGCAAAAATTCTCTAATGGTCTTAAATAAAACTTCTAATGAATTATTATCAGACATGTTGTGTTCTGCTGACTTTATTAAGTGTACTTCAACGTCTGTTGACTTGATTTTTTTAGCTAAATTTAATGAAATTTGATAAGGAACATCTCTATCGTTAATGCTATGCAGCAAGCGTACAGGACAGTTTATATCTATTGTTTTTTTATTTAAAAGAAGATTCTTTCTGCCATCTTCGATCAAATTTTTAGTTATTTTATATGCACAATGCCCTGAAGTAAAATCTATTACACCTTTAGAGCTTAGCTCTTCTTTTTGCTTGCCTGACAATTGCTTAAATATTAAATCTTCAGTGAAGTCAGGAGCAGACGATATGCCGATTAATGCTGCAGTTTTTTCTGGAAATTGAAGGGCAGTGAGCAGCATCAGCCATCCACCCATACTTGAGCCTATAATTATTTGTTTGCTGCTAGTTAATTCGCTTATCACTTTAGCACAATTTTTTTGCCAATCACTTATTGTATAATCAGCGAAGTCACCGCTTGAATTACCGTGACCAAAATAATCAAAGAGCACAAGTGCTACGTCATTTTCTTGGCAAAATTTGTAAATAGCAGTTGCTTTAGTTCCATCCATATTGGATGCAAAACCACTAAGAAAAACTATAGAAGCCTTCTTTCCTTGTAGCTTTCGATATGCTATATTTCCATCGAGTAATTTACAATAATTCATACTACTTTGGCAAGGCAACTGGACTATCGCTCATCGAACGCAAATAGCTGACTAGATCCGCAATTTCTTGTGGATTGGAAATGCCTGCAAATGCCATACGTGTACCTTTTATGTAGGCTTTTGGATTTTTTAAAAAAGCAAATAATTCTTGATATCCCCATTTTCCACCTTTTTCAAGTAGTGCTTTTGAGTAATTGAACGAATTGCCAAGATGAGTCTTTTTATTTCCAACTACGTTCCATAAGTTTGGCCCCACTTTATTCATTCCACCTTTCTCAAAACTGTGGCAAGCTATACATTTTTTTGCTGCTGACTTCCCCTTTTCAAAGCTAGCATTTTGCATGAGCTCCCCAATATCAAGTGCCACTTGTTCAATCTTTTGCTGAGGCTCATTGCTGGCTGCTACTATTGTTTGGTGTTCAATTTTATAATCCTCTGGGTTATAGAGCATATCAACTACATTACTAACTATCATAATTATTAATCCAGAAAGTAAAATCGATGCTGCAATCTTATTAAGCTCCATAGTTAATTCTTATCAAGTAATGTTACTTAAATTATGCAAATATTTTCGCAAACAGCAAACAATTACCTTTATTCTACCAAAGATAGAAATTTCTATTACTTAGTTAATAGACCGCAATTCTGCTGCTGAAGTAACTCCGTGGTCCAGTCACATACTGGTCCGGAATAATATATTCAAATAGATTTCCTGCAAACCTGTCTACAATGATTGAAACTGGAACCACTTCTATAATATTCGTTTGCTTGACCTAAGATTCAGGAGCATTTAAACTGAATTTTATAAAGTACTAGAAATGATAGGAAATCTAAGAGGAATAGTTGATGAGGTGTGTAGCGATCACATAATCCTGAATGTGAATGATGTTGGCTACATAGTATATCTTTCAGCCAAAACTTTAAGTGCTTGTTCGATCGGGAGTAGAGTAAAATTACTTATCGACACTTATGCAAATAGCAGAGAAAACGTTACTCAGCTATATGGCTTTATAAGTAAAGAAGAACAGCAGTGTCTGCGTTTATTAGTTAAAGTGAGCGGTGTCAGCTATAAAACCGCAATGTCAATTTTGAGCAAATTAACTCCAGAGCAACTGTTTTTGGCAATTATAAATGAGGATAAACTAGCACTTAAGATGAGTGGACTTGGCCTGAAACTCATAAATCGAATTATTACTGAGCTGAGTGGCAAAGTAAGTAAATTAGAGACAAATAGCAATCATTTTCACTCAATTAGTGAAGATGCTCTTTCAGCTTTGATCAATCTTGGATATGAAAGAACAAAAGCTTATGATACAATAAAAAAAATAGAAGATGAATCACCAAACTTGGACACTAAAGATATTATTCGTATGGCGCTTAAAACAATATGAAGTCAATATCATGTAGTAAGGAATACTCTGAAGATGTACGTAATTTAAATATCAGGCCTGAGCAACTTGATGATTTTGTCGGGCAAAAAGACTTAATACAAAATTTAAAAGTGTTTATAAATGCTGCACAGACGAGAGCTGAAGCTTTGGATCACGTATTACTCTATGGTCCTCCAGGGCTTGGTAAAACAACTTTAGCACAAATTGTCTCTAAGGAGTTAAGGGTTAGCTTTCGTGCAACTTCTGGTCCATTGCTTAGTAAAGCTGGGGACTTAGCTGCAGTGCTCACTACTTTAAATGCAAAAGATGTTCTATTTATCGATGAGATCCATAGATTAAATCGTAGCATTGAGGAAGTTTTGTATACTGCTATGGAAGATTTTTGCCTAGATGTATTAGTAGGTGAGGGCCCATCTACCAGAACTTTAAGAATAGATTTACCACCATTTACACTGATTGGGGCAACAACACGGCTTGGACTGCTTTCTGCACCGCTGAGGGATCGTTTTGGTATTCCCCTGCATCTTGAATTTTATTCTTTTGAGGAACTGATTGATATTATCAAAAGAGGTGCAAGAGTTCTTTGTGCTGAAATCGAAAAGGATGCTGTGCAGGAAATTGCCTGCCGCGCCCGTGGTACTCCAAGAATTGCTTTGAGATTACTCAGAAGAATAAGAGATTTTGTTGAAGTAAAAGATGATAAAAAAATTACCTGTGAAATTGCCGGTTCTGCACTATCAAAATTGGGTATAGATAAAATGGGACTAAATAAATTAGATATGGATTATCTGAGATTTTTGTTTAACACCTCAGGACCTGTTGGAATTGACACCATATCTATTGCACTATCTGAAGATGTTGGCAATATTGAAGAAACGGTAGAACCTTATTTAATCAAGGTCAGTTTCGTAAAGCGCACACCAAGAGGACGTGTTTTAACTGATCAAGCAAAGGAATATCTCAGCATTAATTCAGTGGTATGCTAGTATTATACTATATTTACACATTGTATAGTATTACACTAAACATTATAATATTCTCTTATTATATGATTTGCAGGTGTTTTAGAGGCAAATAAGAAAGTCTTCTATTATAGTGAATATGTTCTTGAAAGATTATGTAATATATGATAGGCTTCATGTAGTATAAATGTAAAAATATCAATAAATTATTGATATTTTTTAAGATTAATACTTATTAAATACTTCATATTGTAAGATTGAGTTATTGTGTTTTATAGACTTAAGATAAGATGGTAAAAAGCTTTCTAAACAATTATAGAAACAGTAATTTAATTAATGGAGAAAAAGCAATGAAAAATTTTTTAATCAATAACAACGAAGAGGACGGTAGCTCAATCTACATTAATCGAATTAGAGAGCAAGATCTCTCTGCAGAGCAGAAGCTCAATGAATTAAAAGGATTCATGGAGGAGCTTGCTAGGAAAGCTGAGCTCAAGAGAATAGAGCTTGAGCGTCAGGCTGCGAGTTGCATTGATGAAACATTATCTCAAGTAGAGCTACAGATAAAAGACGATGAGGATTATTTTGCTGGTGATAATCAAGGGGTATTCGCAAATTTCTTTGAATCCCTCTTTAATCTTTTTGAAGTAAATGTAGATCCGAAAGTCTACAAAATGCTCAAGGAGAATAAAGAGAAAAATCTGCTTCTTTCGATAATTAAGTTTTTGCGTGATAAGCTTAAGGAATTAGTTAACAAGATCTTCAAAAAAGATTTAGATTTAAGTTGGGATAAAAGGCTAGACAAAGAGATAAAAGAATTGCAGGAGAAATTACTCAGTGGTGGGTTATCTCCGGGAGAGGAAATAGCAATACTCGAACGTTTGCAAGCGTTGCAAAATTTAAAATTGAAGCTGCAAACTTTTCTAGTGGGTTCAGTCATTGCAATGTTTGCAGAAATTTTTGCAGTTGATTTAGCAGCAGTAGTAGAGCAAGATGCAACTGAGGAAAAAAGAGACAAAAAAGCAGAATCAAAAGAAGTTCATCAAGAAAGAGAAACAAAAGTGAATGAAATCACACCAATTTCCCTATTTAATTTTTCATCTCAAGTTCCAATGCCAATTGTTCTAGACAAGCAAGAACGTGCTATTTTACCAAAGCCTATAGAAAAATTAGTAGACACTCTACCTAAACCTGTTATAAGTCACAAAAATAGTGAAGTACAAAAACTGGAGAAAATGAATAAAGAAAAGAAAGAAGCAAAAGAAGAGAAAACTGAAAAACCAAAATTAGCTGTCTGTCCACCTGCTCCAGAGCAAAAGGAACGCAGGAGAGTTAAAAGACAACGAGGTAATGATACAAGGAGAATAAAGAGAAAAGAGCTAAATGGATCTTCCTGCGAGAGAAAGCTTGGTGATCAGCAAAAGTCTAATGCTGCTATGGAATTGCCGGGAGGATTAACTGATGGTGTAAGAGTTGAAAACCACGCTTCTTCAGTCAAGGAGAGAGGTATGTAAAGGTTCTCTCTCTTTTTATCATTCCACAGACTGGTTTTTTATCTGGATTCCAGCATCAAGTGCTGGAATGACATGGCGGACAAGTAGCTCTCTCTTGTCTTCAAGTGGCTCCTTTGTTGTCATCTCAGTGCCTCCTCTCTTGTCATCCCAGTGCCTATTTTCCTGTTATCCAAGTAGCTGACACTGGGATCCAGAAAGCTTAATTTAAAAAGTTGTTATTCCAGCACTTCTTCTCTTGTCATCCCAGTCTGGAGTTCAGGAATATAAAAATGGTGAATAAAATTTATGTTAAAAAACTGCTTGTGCTAATAATTGATTCTTAATATACTCATTACATAATAATTTAATTTAGAGGTTGATATGCATGGTAATAATGATCCAAATAAAAAAGTACCTGATTCAGGGAGAACAAGGATTTATAAAAAAGATTTAGATCTAAAGAGGATAGATAATTTTAGCGATAGAATTAAGCGTGAACAAGAGGAAATGAAGCAAAATCAATCAAGTAGTAGTAAGAGTGGTCAGGGCACCAGTAGGAGTGGTAAGTAATTATGTTAATTAATTAGAGAGGTGGTATTATGCCTAATAAAAGTGAAATAAATCGAGAATTAGTAAAAGCATTTAATAGTATTCTTCGTTTCAGTAATGCTATTGTTACTAATTTTACTGTAAAGAACGATCATATTGTTATCTCATTTGATAATAATATGACTCTTGATCAGCGCATAAAGTACTTGAAAAGTATGAAAGAAAAAATAATAGAAAGATTTTGTCCGGATGAAAGTATTCTTGATGATAATTTTTATACAAAGTTTTTTCCTTTTAACTTTGATCAAGGAAAATCGGCTGAAGATAATAAATTTTTGGTGCCAATTAGGAAAGAGGTAGTTTCTAATCTAAAGTTTTTACTAGCTAATGAACTTGCGCGATTTGCAACCTCTAATATTGTAGAGCAAAAAAAAGAAGACAAAAAATTGGAACTAGGTTGTGAGGATCTATCAGATGATATAGAGGAGGAGATAGAAAATCATGTAGATTATAATATAATTGATGAAGTCTTTGATAAGGGATCTTATCTATATGGTGCGGAGTGTGTTGATAGAAATTTGCAACGTTCTTTTGTAGATTTGCTCTCATCGAGGATAACAGGTTATGAAAATGGTCCTAAAAAAACTAAGGATTTTTTAGAAGAGAAAGGAAATTATGTATATCTAAAGAAAAGCATTTTTGATAATCCTAAGCTCATTAAAAACATAGTAATGGATGAAGTATCCTCGAAGTGTCGTGATTTGGAAGTTTCAAGTACCGAGGATAAAATGAATGACACTCTGAAGTTCGCAGTTGTTGATTTAATTCGTAAATCACTTCCGCACCTGCAAATTGATTCTATTTGGCATGCTTCCCATAAAGAAAATAAAAATGAGTTTTCAATTTTAGCTCCTATCGCGAATTATAATAATTACATAGAGTTTTTAAGTAAAGAGGAAGTTGATCATATTAATAATGAGGTGTTTGGTGGTACAAAAGTATTGCGTGATGTAAAAGATGATATTGCAGAAAGAGGTCTGCTAACATATGGTGCCGAACGAATATATGCAATAGACTTTTTTAACCTAGACATTGCTTACTGCGTGATGGATAAGATCACAGAGAGCTCTGTAATCAACAAAGATCATAAGCTATCCATTGATCCTGCGCGTGTGCCAGCTATGCGGTTGCCATTACAAACTCTTGCCCCTTCTGAAGAAAAAGTAGGGACGGATGGACCAAGTGCAGATAGTGGTTTTGGTGGTTCACCTAAGAATTCAGTTATAGGTAAATCACATACTGGAAACTCAAGCAAATTCCTTAGGCCCGACTACTATAGTGAAGGTAAAAGTGGGGATAATGCTTCGGCTAAAGATAGTGGCTTTTGCGCTTCTTCAGCACGATCTTCTTTTGATAATAAGCCCAAAACAACAGTTAACCAATCTTCTATATCACAGGCTGACCAATGTTCTGCAAAAAAGCAGACATCAACTAATAAAAAATCAATTTGCTCTATTTTATAGCTAAAGAAAATTAGACTATTTGAGGACGAATTGTGAATGAAAGTTTATTTGCCAAGGTAGAGCTGCCTTGGCCTACAAATCTTGGTTTCTTTATCGGTTACCATTTCATACCACTGGGCAATCCAACCAGTGGTTCTTGCAAGTGCAAAAATGGGTGTAAACATACTTGAAGGGATACCGATAGCATTTATTATTATACCTGAGTAAAAATCAACATTTGGATATAATTTACGCGTGATGAAATATTCATCCTTTAAAGCTACTTCTTCAAGTTTTTTTGCAATTTCAAGTAATTCATTGTTTTGCTCTAGTTTGCTTAAAATCTCATGACAAGCATCCTTTAATATAAGCGCGCGCGGATCATAGTTTTTATAAACACGATGTCCAAACCCCATTAGCTTAAATGGATCTTTATCATCTTTAGCTTTCTCAATGAATCTATCTACATCTCCACTTTGCTCTATCTCTTTTAGCATATTTATAACTGCCTCATTAGCTCCACCGTGTGCTGGACCCCAAAGTGTAGCAACTCCTGCAGACAGGCTTGCAAATAGATTAGAACCAGCTGACCCTACCAATCTGACAGCTGCCGTAGAAGCATTCTGTTCATGATCAGCATGGAGAGTAAATATTTTATCCAGAGCTTTTGCAAAAAGGGCATTATCAACAGCATCGCCAAATATCATCTTTAAGAAATTTTCACTGTAACTTAATTCATTGTTAGCATTTATGAATTCCTGATTGTTGATATGCCTATAAGTCATTGCAACAATTGCAGGAACTTGTGCTATTGCAGAAATTCCAAAATCTAAATCCTCACCATTGACATTGTTGCTATGCATTTCATGGTAAGACGCTGACAAATTTGCAAAACATGCAATCAAAATCGACATAGGGTGAGCAGTTTTTGGAAATGCTTTGATTACATTTGTAACTTGCTCTGATACTTTGGACAATTCTTGTATTTTGAAAAGAAATTTTTTGTGTTGCTCTGAACTTGGTAGTTCACCATAGAGTAATAAATAAATCACAGCAGTAAAACTATTATTTTCTGCCAAATCAGCTATATCATGTCCCCTATATTTAAGAACTCCTTCATCTCCATCAATGAATGTAATTGCAGAAGAGCATGAAGCTGTAGAAACAAACCCTGGATCGTAAGTGAATAATCCTGTCTTCTTATATAAATCCTTAATATTTAACACATCAGGACCTATTGTTCCACTTAATATGGGTAGCTCAATTTTTGACCCATCACTTAGTTGCAACAATGCTTTTTTATCCATCACTTGAGCTACTTAAATTTTATACAAGGTATACAAATTGAAGAGTATACATTAATCCGGTTAACCTTACATTAACCATATTATGCTGTCATCAATGCTTTTACTTTTGCATTTAAACGACTTATTTTACGCGCAGCAGTATTCCTATGAATAACACCTTTATTTACACATCTATGTAAATTGGATTCAGCATTCCGAAATGCCAAGACAACATTCTCTTTATCACCAGACTTGATTATATCAACTAATCTTCTAATAGCAGTACGAGTTTTGCTTTTTCGCATCTTATTCACTAAAGTACGCTTTGCTATTACCTTTATCATTTTTTTAGCACTCTTATGATTTGCCATATATTAATACCTGTACTTTTCTTTTAATTATAAAGTCTTTTTGTTAATTTGCAATATCAGTTTTTTCTGGAATTAATCTACTACTTCTTTCTTCAATGATTTTTTCTAAACTTTGCAAGAATTCATTTTTGTTTAACCCAGGATATATGGGAGGTAATATTTCTATTACCGCCTTTCCGGGATTCTTTCTCAGAGAAAGTATGCTTTTTGGCCAAAACAAACCAGTGTTTAAAGCAATCGGTAACACAGGAACAGATAATACGCTATATAAAGCAGCAATACCCGATTGATATTTTATATTTTGGTTTATAGTTGTTCTTGTACCTTCAGGAAATATTATTATGCCTCTATTTTCTTTTATACACACTTTTGCTAATTTCATGATATGACGCACAGAACTAATACCATCTGAGCGGTTAATAAAAATCATTTTTAATGCCATGAGATGCAAACCAATAAATGGAATCCATTTCAATTCACGTTTTAAAATAAAAACTGCTTTTCTAAAGAGTAGTATAAAAATAAATGTTTCAAATGGAGATTGGTGTTTAGATGCAATTATAAAAGGTTGCTTAGGAATGTTTTCCATTCCCCTCACTTCATATTTAATGCCACATAATAAACGCAACATGAATAATACAACTCTCACCGAGCAAACAAGGAAAATGGTTATTACACACTCAGGAAAGAAAATTACAGGGAGAGTAATTAAAGTATAGAATACTTCCCATAATATAAGGAGTAAATTAAACAATAAACTTGCAATCACAAACACACGTAAACTTATTTGAATTTAACTTTACTACAAAACTAAAAGCAATAAGTTTAATTATTGATCATCTGAGTAATAGGATGAGCATCAGCTAATTTGTCCTTTAACTTTTCGTTAGCAATATGAGTATATATTTGTGTTGTAGAAAGATTAGTATGGCCAAGAATTTTTTGTATCAGCACAATATTTGCTCCGCTATTCAGTAGATGGGTAGCAAGAGAATGCCTAATCACATGTGGAGAGATTTTATTTTCATCAATATTGCATTTTCTTGCTAATTCCTTTATTAATTGACCAACTCTTTGCCTTGTAATTGGTTTATTAGGTTTATCACCTGGGAATAGCCAATCAGATTTTTTGTTGTTAGGGAGCAGATTGTCACGAAGTGATAAATAATCTTTAAGGCTTTGCAATGCTTGCTCATTAAAAAAGATTTGCCTTTCTCTGCCACTTTTTCCCTTTATTATTATGTAGCCTTCCTTACCATTACTGTTTACTAAATGTGATACTTCACATAACTTCATATTGGTTAGTTCAGAAACACGCATCCCGGAAGAGTAAAGAATATCTAAAATTGCACATAGCCTTTTACTGCTTATCTCTTTATTCGATCCGCTTGCTGATTTTTTTACTGTTTCCATGAGCAAAAATATTTCTTGAACACTTAAATACTTAGGCAAAGGACGGGAAACCTTTGGATTTCTTAATTCATTATCATTAGCCGGTGCTGGATTAAAATCTATTATTCCATCATTAAATAGGCACTTATAGAAATTTTTGATAGCAGATATTTTTCTTGATATAGAGCTAGTTTTATATTTCTTTTGTGTACGTAAAAAGTTTACATAATCTTTAATATTAGCTTTACTTGCACCAACTAAGGTAGTGCCTACTTCTAATAAAAATTTTTCAAGTTGATGTAAATCTGAGCGATAACTTTCCAAAGTATTTTGTGTAGAAGATTTTTCGGAAACCAAAGTATCTATGTAATACGTTATGTAAAGATCCTCTTTTTTATTTTGTGGTTGTTTATTTTTCATTATTATCTCCTATATTTATTTCTTTGACTATAATTTGATTAAAAGTATTTTTTGTATTTTTTATAAGAAAATATGAGATAAATAAAACATTTACCAATAAAGTAAGTACTACAAACCTTTGTTTTAACCTTTTTTTTAAATTTGATCTTATTTTTACCATATTTTAATTATAACATCAAATCTATAAAAAACATCCTGTAAAGTAAGTTTTACTATCATATAAAATATCCCTTAGCTATGTCTGTTCATTCTTATTACATCATAGTATTTATTATAATTTTAACATAAAGAGATAGTGATTTCAACTTCATTATTGTATGGGTATTAATAAATCTTTAATATATATAACAAATGTCTTGCAGCAGAAGGAATCACTTGGGACTTTTTTTTAATAAAGTGTTAATAAAAGGAATGGTTACATTTGATCCTATGGATTCACTATCTATTTTTTCTATAATTTTATTAATGCTGTGGAAAGAACGTTCTATTCTTGCTAGAATATAATTAATCACTTTTAAATCAATTTTTAACTGTTTATCTGAAAATAGTTTTATTAGCATAATTCTTAATAATTCCTCGCTTGCAGGCAAAATTTTTACGCTGGTAGTTGACAATATTCGGGAGCTTAAATCTCTTAGTTTGAAGTTAAGCTTTTTTGGTGAAATTGAAGAAGTGATTAGCAGTCTCTTATCATTTTCTTTCATATAATTATAACAATGTAACAACATTTCCTCATCTTTAATGTTTTGTACATCCTCTAAAATAAACGCATCGCTATACCTCATTTCGCTTACAAAATTATTCACATTGATAAAAATTGCATTGTTTATTGATTGCCAAATATGAGCAAGGTGAGTTTTTCCAGAGCTGTTAGGTCCAAAAAGAATCAGGCATTTCCAAGATAAATCGTTAACTATTGAGTTATATACGTGCTTATTTTCGTCTAAGGTGATATAGTTTTGCCAGCAATAATCAACTTGATTATTGCTAAATAAATTTAATTGCACGTAAAGCCTCTTACATTACTACTTTTTGATAATAATTTTTGCATAAAAATTTACTTGCATCTCTCAAATGTATCAGAGGTCCTTTTTCTTTTTATCGTGAACTAATTAGCCATTTTTATAAAGCTCACTTTCAAAATATTTATTGACTGCATATTCTACTAATACACTGAACATTCCTATTATTGGAATAAAAAATAATATACCTATAAACCCAAAATATGAGGTGCATATGACAACTCCTAAAATAATGATAGTTGGATGTATATGAACTTTTTTTCCTATTAATAAAGGCACTAATATGCTTGAGTCTATTAATTGACCAACACTAAATAATAGCAAGACAGCAGTACTTTCAAACCATCCACTAAATTGAGTAATGGCGCTCAAAAATCCGATAATAGTGTATAATAATGGCCCTATATAGGGTATAAATGTTAATGTTCCTGATAAAATTCCAATAGCTACAGAATGCTTCAGCCCAATTATGCTAAGGCCCACGGAGTAAAAGATCATCATGACTATACATACGTTTAACTGTCCCTTTAGGTAATTAGATATAATGAAATCTACTTTGGAAAAATAACCTGCAGCTTTTTCTCTGTAAAGAATGGGAATTAGTTTATTAGCCTTTTCTACAATTGCAGGCCAATCACGTAATACATAAAAAAACACCACAAGCGTAATAGCTATTAATGATACCATGTAAATCAAATTAAAGCTTGAATTTAGCACTTGAATTATAAGATTACTGCCCATGCTAAGAGCATTTATAAAATAAGATACATAATCACTGTAATTTTCTACTAGATTTTTAGACAAGTGATCAAATAAACTATCTTCAGTTTTTATATTAAGAAATTCTAGCACAGAAGGAATCACTTTAAGCTTTAATGAAGGTATCTTATTCACTAAGAAATTTAATATTAAAGTAATTTGAAAATATATAATAGGTAAAACAAATGTGATAACTAATATAAAAGCTATCAATAAGGTAAGTATTATAAAAACTACAGAACATGAACGTGGTATTCTATATTTTTCAAACTTGGTTACTAGCGGGTTAAATAGATGTGCAACAAAAACAGATATTAGACACGGAACAATCATAGGACGCATCAAAAATAATGCCCCTATTATGAAAAGCAGTACACAACAAATAGTTATATGACGTTTTTGCATGTGTTTAGAATAGTTAATTTACCGAAAAATATACAGTTTTTTGTAAGTACTATCTATTCATTATTTTATTAGGCATGAGATCAGCCAAATTTTCACTCAATTGCCAACTAGATAAAACTCCGTTATGCGGGTTATCTGTAAAGCCTCTCAGATTAACGATCTTAATCGAATTTCTATTTAACAATAGATCATCTACTGCCTTTGCCAATTGTACAGGATATGGTATTAAGGTGTCTCTTTCATGATTAATGACTACTATTGGTATATTATCATTTTGTAGCTTTTGTATATTGCTTACTATATCAAAATCTAAATTTAGGACCTTAAGCATCTTTTTCAATAAGCATGAGGGCAGTACACTTAAAATTTTTGCTTGAGGAATTGGAAAATGCTTTATTGCATTATGAAAAGAGCTGAAAGTGCTAGTAAAAATAACGCCTCCAAGTTTAATATTTTTGTCTGTAAAATATTTTAATACTTCTGATGCAACTGCTCCTCCAAAGGAATGGCCGAAAAGTATGATGTTTTCAGGTTTTACACCCTTGTCCATTAATTCATTGATTTTTTTATCGAAGACTGAGATAAGCTTTTATTCTTATTTATAAATGGAATCATGAGTATTGATATAGACAAAAAAGTGCAAATCAAAGCTGCTAATATTGTTGAATTCGCTGTCCTAGACGTCATTGGGTTGGTAAATAATATCAGAGCGGGTGATAATATGGATATTCCTAAAAATAAGAAACTAGCTATTGCGTAAGTTATATAGTTTTGAAATGCAATTGGGTATTTATGTGCATGAGTGTAGAAATTAGACCTGTGGAGATATGTAGATCTATCTTGTATATACCTGGACGCATTTTTATAATTATCACCTATTCCATGAAAAAATATAAGATGTATCTCATTTTCTTTATTATACTTAGCAACGTGCATTATTTCCCTCTAACATATATTACACCTAGTAAAAGAATATTCTTTTTTGAGAATTGGATCAAACTTTTTTAAAATGCTAGATAACTTGTATTAACAACGAAAATGATAAGCATGTACACTAACAGACTTGAGGAATACAAGATAGCAGCATTAATAGTTGCAGCAGGAGTAGGCAGTAGATGCAATGCCAAAATCCCTAAACAGTATATAAAACTGGCAGGTAAGTCTGTTTTATTTCACACAATTAGAAAATTCTTAGCTAATCAGTACATAAGTTACATAAGAGTGGTAGTAAATGAAAGTCAAAAAGATTTCTATAAAGAAGTTACGTCATCAACTATAGATACTAAATTGCTGAGTCCAGTATGTGGAGAAAAAAGCAGGCAGAGTTCAGTTAAACTTGGACTGGAGAGTTTGCAAAAGATCAATCCAGATTTTGTTATTATACATGATGCTTGTAGGCCTTTTGTATCAAATATTCTAATAAATAACTTGATTGAATCTATGATTAATGGTCAATATACAGGAGTAGTTCCAGCAATAGAAGTCGAGGATACTATATCGTTGGTGAGTAATGATTTCGTTGAATCTACGATTTCAAGAGAAAAACTTAGAGCCATACAAACCCCTCAAATTTTTAATTTCAGAGAATTATTATCGTGCCATCAGTCAGTCAAAGAATTTACTGATGATTCATCACTAATGGTGGAGCATAAAAAACATGTTGCGATTATTGAAGGTGAGAAAAAGAATTTTAAGTTAACTACAAAAGAGGATATCAATATGGCAAAACTTCTCTTTGGAGAGCCAAAATTCCGTGTCGGAACCGGTTATGATATACATAAATTTGTTAAAATTCAAAATGATGCTAAGAGCTTTATAAAAATTTGCGGTGTGGAAATTGAGCATAATATGGCAATAGAGGCACATTCCGATGGTGATGTTGCAATACATGCAATCGTTGATGCAATACTCGGAGCACTAGGATGTGGCGATATAGGAGAACATTTTCCTCCTAATTCCTCTAAATGGAAGGATTGCAATTCATCTCATTTTCTTGACTTTGCTGCTAAAAAAGCACAGGAAAAAGGATATAGCGTGTCTAATTTAGATATTACTATAGTTTGTGAAGAGCCTAAAATATCGCCTTACAAAGCAGGAATGAAGGAATTCATATCAAAAATATTAGAAATTAATGGTGAATTCGTAAATATCAAAGCAACCACAGCGGAAAAATTAGGTTCTATTGGAAGAAATGAGGGAATAGCAACGTATGCTTCTGTGCTATTGCGTGCAAATTTTTATTGAAGGTAGAAACGAAATAACTTACTTGACAAACTCCACCATTTCACTTCCATTGCAAGGAAAGTGGGAAGGTTTGTCAAGAAATTTCTATGAGCTACTTTCGACATTAATAGCTGATTCAAGTCTTCTATTCAAAATTTTCAATATAAAATCCAATTCATTTGAGTTGTTATAACGTATCATGACTTTACCCTTAGAATTACTGTCATTAATTTTAATCTTTAAACCAAGCTGAGAAGATATAGCTCCTTCTAATGCTGCCATATCTTGATTTTTAGTACAATTATGCTCTTTTCGGTCGTTATTTTGTTGTAAGTCTTTTATCAATTTTTCAGTTTGTCTAACGCTCAGGCCCTGAGAAACTATTCTTTCTGCAATACTTTCCGCATTTTCAACATTAATCAATGCTCTTGCATGACCCATAGACAATTTTTTCTCGTTGATCATTGTTTTTACTCCATTAGGGAGTGACAGCATTCGTATCATATTGGTTATGTGACTGCGGCTTTTACCTAAAGTTAAGGCTAATTCTTCGTGTGTATAGGAGAATTCATCTATTAGTTTTCTGTACGCCTCACCTTCTTCTATTGGATTAATATCTTGCCTCTGTATGTTTTCAATTATCGATACTTCTAAGCATTCCTTGTCATTTAAATCTTTTATGATAACCGGCACACTATCAAGATTTATGACCTTACTTGCTCGCCAACGACGTTCCCCTGCTACTATTTCATAACCTTCATTATTTGGATCTTTGCGCACCACAACAGGTTGTATTATACCATTTTTCTCTATCGAACCTGCAAGTTCTTTTAATGACTCCTCATCAAAATATTTTCTCGGCTGAAATTTGCTCGGGTGTAGTAATGAAATAGGTAACCGATCTTCTTTATTACCATAATTATCGCCTATGAGGCCAGCAAGACCTCTACCTAAGCGCCTATTGTCCTTCACGCTGCACCCTCACTTATCAGCTTTTTCTCTTTACAGATGCTCATGTGTTTCTTTAAAATTTCTTTTGCCAAACTTATATATGCTTGTGCACCAGGACACTTAAGATCATATACAATAGCAGGTTTTCCATGAGAAGGCGCTTCTGATAACCGTACATTACGTGGAATAATGGTCTCATACAAGGGGATAATAGTTTTATATACTTTATCATTTAAATATTGGCAAATATCATTTTTGATCTGCTCACTAAGTTTGTTGCGTCTGTCATACATTGTGAGCAATATTCCTTCTATTAACAGGAAAGGGTTTAGGTTATTTCTTTTTATCAGCTCTACAGTCTTAACTAAATGGCTCAATCCTTCCAGAGCGAAAAATTCACACTGAAGAGGAACAATAATCGAGTCAGCAGCGGTCAGAGCATTGATAGTAAGCAGACCAAGTGATGGAGGACAATCGATAATTATGTACTCATAATTATTACGTACTTTCTCTAGCGTACCTTTTAGTACGAATTTTCCCTGCTCAAGTTGTGATAGCTCAATTTCTGCAGCTGATAAGTCAACCACTGATGAAATCAGTGATAGATTTGGAATTTCCTTTATATTGAAAATTGCCGATTCCACCAATTCACTTTCGCTGCTCAGCAGTATTTTATATATATTTTTTTCTTCCCTGCTACGATAAGAAATCCCAAGTCCTGTACTAGCATTTCCTTGGGGGTCAAGATCTACCAGTAAAGTACTTTTTCCCACAGCAGCAAAGGCTGTTGATAAATTTATACTAGTTGTAGTTTTACCAACTCCACCCTTTTGATTTACTATTGCAATGATCTTGCTCACGCCTTTTATCTTATGTATAAAATAACTCTATTGTATATATGCAAGAAATTTTTGCATTAGAAAATTTTTTTGTTGCCAATCATGCTCAAAGTAAACTGCCTTTTTTTGTCTTGTGTAACACACTTTGGACCTTATTTCCTAACTCATTCAGAGTAAATGGTTTGGGTAAAAAATGGAAGTCTTCTATATTGATTTCATCGCTCTTTAAAAAAGCATCCTCTGCATACCCAGAAATAAAAATAACTTTGATGTTTGGCCTATGTATCAATGTTTCTTTAACTATTTCTGGACCACTTACCTCTGGCATGATTACATCAGTGATTATTAGATCTATGTGTTGATTTTTTTTTCTAATGATCTCTAGTGCCTCGCTACCTATACTCGCTTCTATTACATTAAATCCTTTTCTTGTAAGAGCCTTAGCAGTAAATTCCCTTACTGAATCTTCATCTTCAATTAATAAAATTATACCATTACCTTTAATCTCTACCGGTTTCTCTATTTCTTTACTATCTTCCTCTTCATCATTTTCATCCGATATGTAAACTATGGGCAAAAATATGCTAAATTTAGTTCCATGATTCACTTTGCTAGCAACATAGATGTATCCTTCGGTTTGTTTAATAATGCCATATACAGTAGAGAGGCCAAGACCTGTACCAGAAGTAATATCTTTGGTAGAAAAAAATGGATCAAATGCCTTTTCAATTATATCACTCGTCATTCCACATCCAGTATCAATCACTTCAATCACAACATAATTCCCATGTTCAATCATTTCCTTATCTGGAGAAAACATATCCTGAGGTGTAGAATTTAATGAATCAACCTTTTGATTAAAGGTTCGTATAGTTAACTTCCCCCCCTTTTCCATAGCAGCACCAGCATTAACTGCTAAGTTAAGCATAACTTGCTCTAATTGTCCTTGGTCAGCCCTAACAGCACCCAAATCGCTACCATAATAAATATTAAATTTTATATTTTCACCTATTAATCTTTTGATCATTTCATAAAGATTAGCTATCGTACCATTTACATTAATAATCTTTGGCTGCAAAGTCTGTCTTCTTGAAAAAGCAAGCAGTTGTCTTACTAAATTTGACCCACGTTTTGCATTTTGCTGTATCTGTATTATATCTCCAAAAGATGGATCGCTAGCTGAGTGCTGGAGTAAAAGCAAATCACAAAATCCTATTATTCCGGTTAATATATTATTGAAATCATGTGCAATACCACCTGCTAACTGCCCTATAGCTTGCACCTTTTGATAATGCTCAAGTTTTATCTCTAGTTTTTTACGTTCAGTATTATCAATAAAATAACAAAGTATGAACATCACTTTATTATGAAGAAACTTATTAAAATATATTTTCATGTTATTACCGCCATTGAGCTGCACATCAAAGGACGCATTATTTATCCTATTACTTGAAAAATATTCACGCACTTTCATATGATAATCATCTGATATCAATGCAAAGATAGAACCATTATTTGACCCCGCAAGTTTTACTAATGCTATATTTTTTTTTATAAAATTGCCATTTATGTCGCATTGTGCAATAGCAATTGACGAATTTGTAAAACAAGGGTGTAGTTGATAATCAACAATATTTGATTCAGTTGGTGTTATAAAGCCGTGTATATAGCTATGATTGTATTTATCGCAAAATATAGCAGTACTCATATAAGCCTTAAATGGAGCACCGCTTATAGTAAAAAACATAATTTCATTTTTGGTTATTGTATCGTCATACTTAGATTGAGATATAAAATCATTGATTGAGCTACCTTTTTCCAATTTTTTTAGTTCAAACATGTCTAAAAATCTTTTATTTACAGATAAGATACCTCCTTTTGTATTTGCAACGTAAGTTGCTATATTGTGTTTCTCTATCAACTCTTCATATACCTGCTCTTTATTTACCTGTGTTGCCTTCAGTACAAAATACCCATTCGGTCTTGCTATTGGGGCTAATGATAAATTTAAAGTCTTATTACTATTTATAGCAATTTGTGGATTATCCGGTATTGGTTCAGAGAGCAAAAGAAAGTTAGATATTCTACTCTTCTTGCTTAAGGAAATGCATACTTTTACAGAAGTATTATTTCTTAACGCATGATAGAGTGATTTTCTGTCTTTTTCTGAAACATCTCCTGCTTCAAGAATTTTATCTAGCGTAACATCATCGTTTATGTGATCTTTAAGCCTTTCGTAGAACCTCGCATCAGCATAAATAATACCCTCATCTTTATGTAAAATGAGACAAAACTCTGTATTATGATTCAGCGCATTTGCAAATATTGCATTTTGAAACTCTATGATATTAAGTAGATACTTGTAACGTTTTATACTATATACCACAAAGAGAGTCATTAGAGTACTAATTAATAAATTAATCTCTATATTAACATGCTGACTATATACATTAGAAAAATAGAGTACTGATATTGCTAGTGGAGGTAAGAGCATAATGACTGCCATCACAATAATTGACATCCCATAATTTCTTAGTATGAAGTCAACTCTGTTCTCTTTTTTGTTATCTATGTATCTTTTACTCATTATTATTGCTTGGCATCCTTGCACATATAAAAATATTCTACTATATTGATTTAATTATTATAGATTTATTAACGTCCTTGATGGGTAGTTACTATCCCAATCTAATTAAGTCCTGTGAATATAGAGTACGATAATATTAATAAGCCAATAGAAGGGATTATGGAAAAACAAAAGACACAAGCATTTGAATGGTTCTGTGCACTGAGAAACAAGATCACCGAATCTTTCTTATCAATTGAGGTACAGTCATTCACAGAACCAAAAATCGAAAAAAGAAAGTGGAACCGACCAGGTGGAGGAAGTGGTGAATCTACAATTATCTTTAGTAATATTTTTGAAAAAGTTGGAGTAAACGTTTCAAGAGTATACGGAAAGCTCGCAGACTCAGCCATTAATGAAGTTCCTGGTGCAAGTGAAAGCAATGGAGAGTTTTGGGCAAGCGGTATATCTTTAGTGTCTCACATGCAATCTCCTCTTATCCCTGCAGCACATATGAACACAAGGCTGATATATACCTCAAAACAATGGTTTGGTGGAGGAATGGACTTTACTCCAATTTATAAAGATGAGGGAGATTGCAAGTATATTCACGAATCAATTAAAGCAACTTGCGATGAGTTCAACATCGAATATTATCCGAAATTTAAAAAGCAATGTGATGATTACTTTTTTTTACAACATAGAAAAGAGCCGCGTGGTATTGGTGGAATTTTTTATGACAATCTAACTTCTGGCAACTGGAAAAACGATTTTGAGTTCACAAAAGCAGTAGGTGAAGCCTTTTTAGAAATTTACTTACACATCATACAAAAACATATGCAAAAATCTTGGACAAAAGAACAACGAGAAGAACAATTGATAAAACGTGGCAGATATGTGGAGTTCAATCTTCTTTATGATCGTGGTACAAGGTTTGGTTTAATGACTAATGGTAACCCCGATGCAATTATGATGTCGATGCCGCCTCTTGTCAAGTGGGTGTGAAAAGCGGTTATTAATATAAAATAAATCGTTATAGTTTAAAATTGTACCACAATGGTGGGCTTTTATATAGAGGGGTACAATCATGGGTATAGTAGATAGTTTTTTAATTAAATCCGCTAGAAATAGCAATATAAGAGGCGTGAGGCTAGCTTTAAGTCTTCATAATATAGTAAACAGCTTTGAAAAACTCTTTTCTAGAATTAATCCTTTTAGGAACAAGGGGTCATTTGACTTGAATAATGATCAAACTTTAAATCTAGCTTTAGAGTATGCAGTAACAAATCTTGATCATAATGTAATGACGTTACTTATTAGTGCTGGAGCAAATATTAATGAAATAAATAATAGTATAGGAAATGTAATCCTTCAATACAAAATAGCATCAGAAGCTATGCAGTACGGAGATAAGGACAGTCTCAAAGATCGTAAAGAAAAATGTTGTTTAGTGCTTGGTGAGCTAATAAAAAAAGAAAGAAAAGAAATATTGGAGATTTTGAAACAAACGGAAAGTTGTGACAAGCTTAAAGAGGAAGTAGAGATAAAATTTAAGGCCAACTCACCTAAAAAACCTCCTAGGATTTTTGAGCATGATGATATTTTACTTTTAAAAGAGCCCATTTATGATGAGGTGTATGACGCTAAGGTTAGTAACTCATTAGAAGAGTTGAGCGTATCGGAAGAATCCATTTATGCTGAAGTATATGATTTGCATAAAAGATCTACTGAAAATTTATCATTGAAAGATAGTGGTTGTTCTAGTATATCAGGAGAACCTGTTTATGAAGATGTAGATGATTTCTCAGAGCAAAAAAAAGCCCACTAGCTTAAATCATAAAGAGCAACCAGAGCCTATTTATGCTAAGGTAGATTTATCGAAAAAGAGATCAGAAAGACAAGCAAAACATATAAAAGATAATTCTGGGACTTATCATGGATTAGTGCAGGATAAAGTGAATAATTTGCAAGTAAAACTAAATGAGCAAAGTGCTAATAAGCCAGCGAGTCAGCAAATCAAGACCAAGGCTGGCTTTAACGTAAAGGAAATAAGGCAAAATTTTGAGCGTAGAGATTCTGGATACGATTCTGGCTATGATTCAGATACAAAAGTTGAACAAAATTAGAATTAGGATCTAAAGCTCCTAAATCTGAGATAGGTTCAGTAAGCATTGAACATGGGGTAATAGGAGGCTGTCGATATAAAATCACTGATATATCACTCTAACTGTGTGATTCAAAATAATTGGATTGACTTTATATGTATAATCGATATAACTCAATTAGATTCAAGTCGACTCTTTCGTCTAGTGGTTAGGACACCACCCTTTCACGGTGGTAACACGGGTTCAAATCCCGTAAGAGTCACTCAAACAGAATGCAAGTAACTAAAGTTTTGAATGAAAAAAGTTAGGCTTTATGTTGAAGAAGCTTTATCACAAAATGTAAGTTTGGCGCTTCATCCACGACAAAGTCACTATATTTACAATGTAATGCGGCTTAAGAAGCATGATAACCTCTATCTTTTTAATGGAAAGGATGGAGAATGGTTAGGAGAAGTAGTGAATATATCAAGTAAATCGACAAAAATTATAATAAAAGAACGCACTAAACAACAACAACATGAAAAAAATCTATATTTGTATTGTGCTCTGGTAAAAAGCGGCGTCTTAAGCAACATAGTAAGACAAGCAACTGAAATGGGAGTAACCTGCATTCAATTTATTTCAACAGAACGTACAGTAGTAAAAAACATTAACCTAAGTAGAGCGAAATTACAGGCAATTGAAGCTGCGGAACAATCCGGTAGGACAAGTATACCACAGATTTTTCTTCCTATTAATTTTTGTGAATTATCCGATTCTCAGAATAAAAATTTTGTTTTGTGTGATGAAACAGGTGAAGGACAACCTCCTAATAAAGTTCTAAAAGGCAAGAAAAACGTTGCTATTATTGTTGGCCCCGAAGGTGGTTTTTCATCTTGCGAACTTGATTCTGCCAATAAATTTTGTCAGAAACTGAGTCTAGGAAAAAGAATTTTGAGAGTTGATACTGCTGTAGTTGCTGCATTAACCTTCACCAATTGGTATAGCTAGATTTTTTAATATGGCTAGTGCAACTTGACACTCTATATAAAGAAATCTGCATTATATTTTTCCTAAAAGAAATAAATGAAACTTGCATTTTTCCGAACTATCGATACTCTTAGTAAAGAAGTCGGGGCGTAGCGCAGCCTGGTAGCGCATTTGGTTTGGGACCAAAGGGTCGGGAGTTCAAATCTCTCCGCCCCGAGATTAGAAAAATTACAAGAGCACTGTAACCTAAGAGCAATTTTTATCAGCAAGTAAATGATTGACAGCAGAATGAAGCTTTTTTCATATGAATCACTGCATATCATATTCTATCGCTCAAGTTTATAAAATAATTGACAATGTTAATTTTCTAATTTATAAATGGATTTTGAAGTGATTACCGAAGGAGGTATAGAGTTTGATTGAAGTATCAGTCCATTATGGTGATGTAGATAGAGCTCTTCCAGTGTTAAAAAAAATAATTCAAAAGGAAGGAAGAGGGCTCAAAATGAAAAAAAAATATCACGAAAAGAAATCAGAGAAAACAGCTAAAAAAAAAGCTGAAGCAAGGAAAAAGAGGTATCAGCAAGAATGCAGAAGACAGCGTTATGGTTGGTAGTTTTTACTAAGGTTAATAATTAGTTATCTTATGAATATTCACGAATATCAAGCAAAGGAAATTTTACACAAGTTTAATGTCCCGGTACCAAAGGGTTTTGTTGCTACATCTGCAGAAGTAGTAGAAACTCAAACAAATCAACTAAAATCTGATGTGTTTGTGGTTAAAGCTCAAATTCATGCAGGTGGTAGGGGTAAAGCCGGTGGCGTAAAGCTAGCAAAGTCAGTTGAAGAAGCTCAACAGTTTGTAGAGGACATGATTGGTATGACTTTAGTTACTCATCAAACAGGGCCAAGCGGGCAGCAAGTAAGAAAAGTGTACATTGAAGAAGGCTCAAGCATTAAGAAAGAGTACTATTTGAGTCTAGTAGTCGATCCAAAGCTTAGCAGGCTAGTATTTATATTTTCTTCAGAAGGTGGAATGGATATCGAAGAAGTGGCAAAAAATTCTCCTACAAAAATTGTGAAGTTTGATATTGACCCTGCTACTGGTTTTACAAGTCTTGATAACAATAAGCTTTGCAATAGCTTTAATCTGAGTTCAGAACAAATAGGAAAGGTAACGAATATTGCAAAAAATATATATGATGCGTTTATTACAACTGATGCGAACCAGATAGAAATTAATCCACTAGTTGAAACGAATGCTGGAGGTTTTATTGCACTTGATGCTAAAATTAATTTTGATGACAATGCTCTATACCGCCATTCAGAAATCGTGAGCCTACGTGATTACGATGAAGAAGTCAAAGAAGAAATAGAAGCTTCAAAGCATGGTCTCAGTTATATAAAAATGGATGGCAATATTGGTTGCATGGTGAACGGTGCAGGTCTTGCTATGGCAACAATGGATATAATAAAGTACTATGGAGCAGAGCCTGCTAACTTTCTAGATGTTGGTGGTGGAGCAAGTAAGGAAACTGTTACTGAAGCATTTAAAATTATATTATCTGATAGTAATGTACAAGGGATTTTGGTTAATATATTTGGCGGTATAATGCGTTGTGATATCATTGCAAATGGAATAGTTGAAGCTGCAAAAGAAATAGATATTAAGGTCCCTTTAGTGGTTAGATTATCAGGCACTAACTTCAAAGAGGGAAAAAGAATTTTAGAAGAGTCGGGATTAAATATTATTGCTGCAGATGAGCTAGATGAAGCCGCGCAAAAGATAGTAAAAGAGGTAAAATAAAGCATGTCCGTTTTAGTAAATAAAGATACAAGGTTAATATGCCAGGGTTTTACTGGTGCACAAGGTACGTTTCATTCAGAACAAGCTATTGACTACGGAACGAAAATGGTTGGCGGTGTAACTCCTGGAAAGGGTGATAGCACTCACCTTAATTTACCAGTTTTTAATACTGTAGCAGAAGCTAGAGAAAAAACTGATGCGAATGCTACGGTAATATATGTACCTGCTAAATTTGCAGCTGATGCAATACTTGAAGCAATAGATGCAGAGATAGAATTAATAGTTTGCATCACAGAGGGCATTCCTATACTTGACATGGTAAAGGTAAAGCACGCTCTCACTGGTTCAAACAGTCGATTGATTGGCCCAAACTGTCCAGGGGTTATTACACCCGAAGAATGCAAAATAGGAATTATGCCAGGACATATTCACAAACGTGGACATATAGGAATTATGTCTCGCTCTGGAACTTTAACTTATGAAGCGGTAGCACAAGCAACCGCTGTTGGTCTTGGTCAGTCAACATGTATAGGAATTGGAGGCGATCCTGTTCATGGCATGACGTTTGTTGACTGTATGGAGCTCTTTTTAAAAGATGACGATACTCATGGTATTGTAGTTATTGGTGAAATAGGTGGAAACGAAGAAGAAGATGTATCACATTTTATAAAGGCGGAAAAAACTAAAAAACCAATTATTGGATTTGTAGCAGGCCAAACAGCACCTCCAGGAAGACGTATGGGACACGCTGGAGCTATTATTTCTTCAAGTGGAGGAAGTGCTGGTGCGAAGTTAGAAGTTATGAAGAGTGCTGGAATTGCAATTGCAGAAACTCCTGCGGTGATTGGTAAAAAAGTTTTGGAAGTAATGAGTCGGTGCTTGGCCTAGATCATAAAAATCCTATATCGCCAGTCATAAATATATTTCCTGACCACTCAATCAGTAACTTACCTCCTGGTAAATTTACTGAAGTTTGTTTAGTAGCCAAACACTTACGAAGTACAGATGCAACAAATACCGCACAAGCTGCACTACCACATGAAGCAGTAATACCTGTTCCTCTTTCCCAAACTCTTAAGTTTATTTCTCCAGATTTTTCTATTTTTGCAATACTAACATTTGTTTTCTGAGGAAATAATTCGTGATTTTCTAGCTTTGGTCCTAAATTCTGCAATGGTATTTCGCTTATGTTATCAACAAAAAAAACTATATGAGGGTTACCAATATTTACTGCAACTGGCTCTTTCAGCATTTCAACCTCTATAGGTAGATAAAGGGGATCGCATTCACAAGAAAGAGGAATTTCATTCCATTTAAGCAGTGGTTTACCCATATTGACCTTTATTGATTTATCACCTACTTTAAAACATTCTAAGATACGATTATTTATCAGCTCAATAGTGATATATTCAGTACCTTTTTCTAACATTATCAAATATCCAACACAGCGTGCTGCGTTTCCACACATTTCAGCTCGACTACCGTCAGCATTGTAGATATGCATAAAGCAGTTTGCAGCATTAGACATTGTTATAATTATCACTTGATCACAACTGCCTTGATCAGCAATTTGTCTATAATTCCAGTCTAAATTCTTTGCTGAACGTGAGTCTATGATAACAAAACTATTGCCAGTACCGTGCATCTTTACAAACGGGATCTTGTCTGTTAGGTTACTTACCATTATAGCAAAATTATATAAGTGAAAATTTTTCTTCTAATTACAGCTGTTTTGTATTCTATAGTTTTCTGTAATGTGAGTGCTAAGTCAATACCGGAGAAAAGCAAAATGCTCTTTTGGCAAACTGGAGTTAGAAAGGGAGCAAATGTTTTCAATAGAAAAGTTGATAGTGACTTAATCAAAGCAGCAAAGGAATACAAAATTGGTTTTATTCATCTTGCTCCTGACAAATTTGAAACTACGCAACGTGACTTCCTCTTAGGTAATGCAGACAGTTATCAGGGCCTAATTCCCAAAGACCTGAAAGTTCTGAAAGATGTTTTAGATGCTTTTCATCAACAAAAAATACCAGTAGTGTTAACGATGCTTAGCTTACCTGGATCTAGATGGAAGCAAAATAATAACGATAAAGATGATTTACGTTTATGGTCAGATCAAGCTTTTCAAAAACAAGCAGCAAAATTTTGGCAAGATCTTGCGAAAGAGCTTAAAGATCATCCTGCTATTGTTGGATATAATATCTTAAATGAACCACATCCAGAAAGGCTTTATAATACTGCAGATTCGGCTATTTATAACGTAGAACAAAGCAAAGTTCAGAAGAATCTATTTGGCTTTTATAGCAGCGTGGTAAACAGTGTCCGCCAAGTTGACTCAGAGACCCCAATAATACTTGATAGCAGCAGTTATGCTGACTCTAATACTTTTGATAAATTCAAACCAGTTGATGATTCTAATATTCTTTATTCTTTTCACATGTATGAGCCCTTTGCTTATACAAATTTAAAATTAAACCAGGATAACTTTGCCTATCCTGGACATGTTCAATCTTTTGATGGAAAAAAAGTAGAGTATTGGAATAAAGATAAGTTAAAATTATATATAGAACCTGTAAAAATTTTCCAAGAGAAGTATAATATACCAGATTATCAGATCCTTGCTGGAGAGTTTGGCGGACATCGCTGTTCAAAAGGATTAGAGCACTATTTTCGAGATCTTACTTCTATTTTTAATGAATATAATTGGCACTTTGCTGTTTATGGCTTTCGAGAAGATATGTGGGATGGAATGGATTATGAATTGGGAAGTAAAAAGCTTTCATGGAAAGATTGGCAAGCAATTGAAGAGGGTAGGATGAAAAAAAATTATTTGCCAGATAATCCAATTTTTAAGATATTAAAAAAAGAATGGTCAAGTCAGCTCGCTGGCCATTCGTCATAAAAAAATATTTCTTCTATTGGCTTTCTGTTCTTTTCTTTAACTTCGGCACCTTCTTCCTCGTAACCAACCGCTATCACTGACATTACATTAAAATCATCAGGTACATTAAACCTCTCTATTATTTTGTCTTTGTCAAATCCGCCCATCTGATGAGCCATTAAGCCTATAGCTGTAGCCTGTAGCATAAGTGCGTAATTTGCTGCACCAGTATCATGCTTAGCCCAAAAATTTCCCCCTTTGTCTGGCTTTCGGAAGTTTTTAGCACTTAAAGATATGATTAACACTTGTGCATCTTTTGCCCACTTTTGATTAGATTCATCAAGGCAATCGAACAATTTTTTCCATGCGCTTTGATTGTTCTGTTTGTTGCATATCACATATCGCCAAGGTTCATCACCAAAACACGAGGGTGTTAGCCTTACAGCTTCTATTAAAATATCCATTTCTTTTTGAGATATTGCTTTTGTAGGATCGTATGAACGTCCACTGTGTCTTGCTTTCATCAACGATAATAGATCTTGTTTACTCATCATTTTTAAATAGTGCATAAATAATTCATTGTAGCACAATATGAGCAAAATTTAAATTGCAAAACCTCTTATACACATATATTACATTTAGTAAGTTATTTCTATTGGGAAGATATGTTTATAACACAATCAAGCAGTAGGTCAACACTGGTTGAAATATTGTCTTGCGTTTTACTTTTATTCTTGATGGCTCAAATAAGCGTACCGTTGCAGCCTGTGCCTATCACATTGCAAACTTTAGGAGTAATGCTCATTGGGCTTAAATTTAACCGCAGAACAGCATTCTATTCTGTGCTTACATATCTATCACTTGGTGCAGCAGGATTTCCTGTTTTTGCGAATTTTTCTAGTGGTTATCACATTTTTCTTGGACCAACAGGTGGATATTTAATTGGCTGTTTAGCTGCTGTTATGGTAATGAACAAAGTAAATGAATTACTGAACTCTAAATATAAATCATTTGTGTGTAATTCTTTAAGTTGTCTGGCCGGTACAGCTGTAATCTTTATTTGTGGTGTTAGTTGGCTTTCTGTTTACTTTGGTCTGGAACGAGCAATAATGGTAGGTGTTTTACCATTTATCCTTCCTGGTTTGGTAAAAATTTTTCTACTTGTGGCAGCTTTGCAATATTTGAAAAAATGATAAAATTTCGTCCTCATCATTTCATGTGCACTCTTGCATTTCAAGGATATGGGTATTCTCAGGGTTTTGTAGAAAATTACAAAAAGATAGCAAGTAAAGTAATTAATGATCCTAATACTAAAATCGAAGTAGTTGATAATCTTGACACTATTTGCAGTGTTTGCCCAAACCAGACTAAACAAGGTAAATGTACCACACAAGCTAAAGTTTTAGAGCTAGATAGAAGGCATATGGAAATTTTAGGAATGAAAATAGGAGAGATTTTAACCTGGAATGAAGCAGTAAAAAGAATTAGAAAGAAAATGTCTTTAGAGAAATTTGACTACGCATGTGAGGAGTGTAATTGGCAACCATATGGAATGTGTAGAAGTGCTCTTTTAACTCATTCTAAATAGTATCTGCCAATTAATAATATCTTTATTATTATATTAGATAAGTAATGTAGCATTTATGAATTTGTAATGTGTTGCGTATAGTTCAAAGAAATAAGATTTACTGGTTACGTGCTGCAGCCAATGCCACAACACTAGGATCTATGTTTGTCTGCATGTTAATTTGCGTTGTGATTTTATGGAGGTCTTCTGTTACCTATGCTAGTGAAAATTTGGAGATACAGAAGGTCTTTGATAGTGTTGTCAAGCATATAAAAGCTGATAAAAAATATAAAGATCTTGATGTTATCGAGAGAAAAAGTGACAAATTTAATATCAAAATTTCGCAGAATTCTGGCAAGAATTTTGACATATACTCTATTTTAAAAAAAGCAAAAGATTCCTTTGAGTTAGGAGATAGTGAAACAGCTACTTCTCTCCTCAATCAGATTATCGCAAAATTTCCTTATCATGAAAGTGCTTTAATTGGACTAGGGAATATCTATTACGCTAACAAAGAATTTAAAAAGGCTGTAGAGATTTACACAAGACTGTTAAAAGAATATCCTAGCAACCCTTATGTATTAAAGAACTTTCTGACGATAATCTCACAATATGATCCTAATTTAGCATTGAGTGAAATGTTGAAATTGTATGATACACTCAGAAATAGCGCCCCTTTATCAGCAAATTTAGGTTTGATCTATATGAAAAAAGGGGATTACGTAAAAGCTAAAGAATATATGAAAGCAGCAATTTCTTTAGATCAAAACAATATTTTTATACCTATAATTTAGCTGTTATTCTAGATAAGCTCTCAGATTTTAAAAATGCCACAGCATGTTATTCAAAGTTGTTGAACATGTCAAAAAATGCAAGTGAAAGAATACCTTTATACAAGGTAGCAGCAAGACTAAAATTTATACAACTCCATAGTGCGCACCCAGCGATTCCATAAGAGTTGCTTGTATCGCTATTTTTGTTTACAACAACAACATTGAACTATAGAATTATATCTAGAGGGGCAATTAGCTCAGCTGGTAGAGCATCTCGTTTACACCGAGGAGGTCGGCAGTTCAAGTCTGTCATTGCCCATTAGCCTAGTTGAATATTAATATTACAATTATTTCAATCAAAGTATAGAAAATGCAAGACAACATAGTACCAGTTTCAATAGTGAAAGAGCTAGAAGATTCTTATCTCTCCTATGCAATGAGTGTGATCATAAGTCGAGCTATACCTGATGTGCGAGATGGATTTAAACCTGTTCATAGGCGCATATTATACGCAATGTCGAGGGCTGGGTTCGATGCCGGTAAACCGTATAAAAAAGCAGCTCGTATAGTCGGGGATGTAATGGGAAAATATCACCCACATGGTGATGCAGCCATTTACGATTCTTTGGTCAGGATGGCTCAAGATTTTTCTCTTCTTTTACCGCTTATCGATGGGCAAGGTAACTTTGGTTCAATAGATGGAGATCCACCAGCTTCAATGCGATATACAGAAGCAAGGCTCCACAGAGTATCGCATTTTTTACTGAATGATATTGATGAAGATACAGTTGACTTCAGATCAAACTACGATGGAAATGAAACAGAGCCTGTTGTACTGCCTGCAGAATTTCCGAATCTATTGGTAAATGGTGCAAGCGGTGTTGCAGTTGGTATGGCAACCAATATTCCTTCTCACAACCTTGGAGAAATAATAGATGCTTGTATGTTATATATAGATAATCCTGAAGTTACTTTGGATGAGTTACTTGAAGTGATGCCAGGACCGGATTTCCCAACTGGAGGAACGATTCTTGGAAGGTCTGGAATAAGATCAGCATTTGCAACGGGTCGTGGATCAATTGTTGTGCAAGGCAAGACTCACATGGAAGACCTGCCACAAGATAGGCAAGCAATAGTGATTGATGAAATACCTTACCAGGTAAATAAAGTAAAATTAATTGAGAAGATAGGTGAGCTTGTAAAAGAAAAAAGAATTGATGGCATAACAGAAATTAGGGATGAGTCTGATAAGTCTGGTATTAGAGTAGTAATTGACCTCAGAAGAAATGCTGAAGCAAGTTTTATACTTAATCAAATATTGGGACTCACTCCACTAAGAAGTAGTTTTAGTGTTAACACTTTAGTCCTCAACAACAACAGGCCTGCTTTGATGTCGTTGAAAGAAATTATAGCTGCTTTTATTGATTTTAGAAAAGAAGTATTAATCAGGAGAACAGAGTTTCGTCTAAGAAAAACGAGGGAAAAAGCTCATATATATATAGGGCTCTACATTGCGGTCCTCAGCATAGATGAAGTGATAAAAATCATCCGTGGTGCAAAAGATCCTGCGGAAGCAAGTAGAGAACTTTTAAATAAAGAATGGAAAACTTCAGCTGAGATAAGCACAATTATTGGATTAATCTCAGACAGCACGAGCTTTTTGAAAGACGGAGTGTATAGATTAACTGAGCTGCAAACGAAAGCTATTCTTGACATGAAATTGCAACGTTTAACAGGCCTTGAAAAAGACAAATTAGAAGCTGAGCTAAGTTCAATGATTAACCTGATAAAAGAATATATCGCTTTTCTTGGTTCAGTAGAGAAGTTGATGAAAGAAATAAAAAACAATCTACAAGAAATAAAGAACAGATTTACTGTGCCGCGAAAAACTTCAATAGAAGAATCAGATATGGACATCGAAGCTGAAGATCTAATTCCACAAGAGGATATGGTAGTGACTGTAACTATGAATGGTTACATCAAACGTGTGAAACTCTCTCATTATAAAACCCAGCATCGTGGTGGAAAGGGAAAGCTAGGACAGGGATTAAAAGAGGAGGACGTAATTACAAAATTATTTGTTGGAAATACCCACACTAGTCTTTTATTCTTTTCTAATACTGGTCGAGTTTACAGATTAAAGGTTTATAAACTGCCTCTTGCAGAACCAACTGCACGTGGAAGAGCACTTGTTAATATATTTCCGCTTAGCGATGGTGAAACAATAACTAACATTATGCCACTTCCAAGTGAGAATGACGAAAATCAAAATATAGTTTTTGTTACTGCTCATGGGAACATAAGGCGTAACTCCTTAGCGGATTTTCACTATATTCCAAGCAATGGAAAAATAGCAATAAAGCTCGACGAAGGGGATAAGTTAATATCAGTTAAAGTATGTAGCGAAATTGATCATGTTCTACTTTCAACAACACTTGGAAAAAGCATCAGATTTATTGTAAGCGATGTGCGTCAATTTAAGAGTCGTAATTCAGATGGCGTAAGAGGTATCAAACTTGCAAAAAATGACAGTGTGATATCCATGACCATACTAAACGGCATAGGTATTGCAACAGAAACAAAAGAGCTTTACTTAAGAGTTCCGCTTGCAAAAAGGGTGGAAGCTGTAACCAACAACTCAATTGATTCTAAATTGGAAAAAACTTTGAATGATTTAGGAATAGATAACAAACTGTTCTTAAAACTTGCAATGAATGAGGAGTTCATATTAACTATTACTGAAAATGGCTTTGGTAAAAGAACTTCTGCATACGAGTATAGGGTAACAAATAGAGGTGGTGTTGGTATTACAAATATCCTTACTACCGATAGAAACGGTAATGTTGTTGCTAGCTTTCCAGTTGAACAGGGTGATAATATCATGCTTATTACAGATAAAGGAAAGTTAATTCGTATTTCAGTAAATGATATCAGAATTGCAGGACGTAGCACTCAAGGAGTCACTCTGTTTAAAACAGAGAGTAGAGAAAAGGTGGTGTCAGTAGCGAAAATTGAGGATCCTGATTCCACTGAAGATAGTATTTCCGAAATTGAAAACTCTGTTTCTTCTTAACTGTATAGCAAAGGTTAAGCAAATAGTGCAAATTTCTATTGATTAATCTATAGTATTTAAATTAAAATATATGTCTATGTTCAAGTAGAGATTGATGGATAAGAAGTTAACTAAAAATAAAAAATCATTGACGAATGAGAAGAGTAAAAAAACATCTCTTGTTAAAGATTTTGCCAAAAATAAGAGTAGAAGAGATTTTATCATATTAACTACGTGTTCCATGGCAGGTATAGGAGCTGCAAGCGGTCTTTGGCCATTGGTTAAGTCTATGAATCCTTCTGCTGAGGTTTTAGCGATGTCTACGGTTGAGGTTAATCTATCTGATATTCAAGAAGGACAAGGAAAAAAGGTAAAATGGCAAGGTAAGCCAGTATTTATCCGCAAGCGCACAAAACAAGAGATTGAGGCTGCAAGAGCCATAAATGCAGAAAATTTGAGAGATCCTGAATCAGATGAAAAAAGAGTATACAAAGGGAAAGATGAATGGTTAATTATGATTGGAATATGCACCCATCTTGGATGTGTACCAGTTGATCACGCTACAAAGGACGGCAACGGTTGGTTTTGCCCTTGTCATGGTTCATACTATGACACGTCAGGCCGAGTAATTGGAGGTCCCGCACCAAAAAATATGGCTATACCTGACTACTTTTTTCCAAGTGAAAATGTTGTAGTAATTGGCAAGAAGGCTTAACGGATTTGCACAATCAAGGTAGCGAAATATTGTATTTCAAGAAGCACACTGTCTTCGTGGGTAAAGCTTCAATTAAAAAAACCTGCATTTTACCAAGATTTTGAGTTATATATCTGTACCAACTCTTGATTATTGCTCGATGTATCGTTACTGTAGATATTTTCTTTGGCCATATTTTTGATAATTCTTATAAAATCATTATTATTACTATAACATATCAGGATGAGTTGGTGCTTTCCAGTCATCTATGTTATCACCACTAATTATTCCTATTTTTAATTTTTTAACTTCTTTTTTTTACGTTGTTAAAACTTTCTTTCAAAATTCCAATATTATCCCTATTATCCGTAACTAGACCTTCAACCCTATCTATGTCATTAAACCATAGATCCATACTTTCTTGATTATCCTTCAACACGATATTCAATTCAGGAACAAATGTATCATTTAAATCTTTAACTAATTTATCTAGAATTGTATGGACATAACCAACCGACACATTCTTTTCTTTATTGCTCTCAAAAGATTCAGGCTTAATGTTAACCTGTATGTCGTCTATTATTACTGCTAGAGTTAGCTTCGCCTATTTTACTTAATAATTCAAAGTCTTTTCCTGCTGCCTTCATACTGTAATCGCTCGTATTAACTCCTATAAAAATTAAAATTTTGAAACTAACTAGCTACATTGAAATGGTATTTAGAGACTGATATCAGTCCTGACCTTACCCAGAAAAAGTAGACAGAAAGTTAAGACGTTTTTGCTATGAGAATGATGAATCAAAAAGCTCAGGAATGCAATAGTTAATAGTAGAATGTCTACGCTGTTTATTATAAAAAATTTCTA
>NODE_6_length_52534_cov_39.956666
[truncated: 1,031,719 more chars]
