# Supplementary material for: A bioinformatics approach to identifying Wolbachia infections in arthropods
Source: PeerJ. 2018 Sep 3;6:e5486. doi: 10.7717/peerj.5486 (PMC6126470; doi:10.7717/peerj.5486)
Supplement: Supplemental Information 1 — Supplementary figures/tables and code used for data analysis [file peerj-06-5486-s001.zip › Supplement/assembled_genomes/Megacopta_cribraria.fasta]

>NODE_1_length_17284_cov_11.374833
AAAATAAAGGTTGCGCTAGCTCTTTCACTATTGCTTCCACTTCACTATCTCTAATAATGTTAATAGAGTAAGCATTATTACAATATGCAAAAAAGAACAATAAGGTCAAAAACTTAGCAACTCTAAACATGAAAATTCTGTGCTTGTATAATTTATAGAAATCCTATATTTTAACACTTAAATTATACAAATTTATAAACGCTAGTTTAAATTTTTAACGTAACTGATAAGTTTGTCGATGGTAGTTAACTTAATTTTATGTTGTTCAGCAAATTTAAGTAACTGAGGTAAGCGCATCATAGAGCCATCATCATTCACTAATTCACAAATAACTGCTGAATGATCAAACCCTACTAACTTCGCCATTTCAACACTCGCTTCAGTATGACCAGCACGTTGTGCCACCCCACCTTTATGTGCAATTACAGGAAAAACATGACCTGGAGTTATGATGTCATCCTGAGTACCATCCTTGTTGATAGCAGCATGTATAGTTTTCGTTCTATCCTCTGCTGAAACACCGGTTGTAATGCCATAACGTGCATCAATTGATGTAGTAAATGCGGTATGATTTTCACCAATATTTTTCTTTTCCATGAAATTAAGGCCCAACCTTTTCATGTGAAATTTAGTCATTGCTAAGCAAACAACCCCTGTACCGTACCTAACCATAAAAGCCATATGTTCCGGCTTTATTTTCTCAGCTAAGACAATCAAATCGCCTTCATTTTCTCTATTTTCATCATCAACTAAAATGAATAATTTACCGGAACGAGCATCCTCTAATACATCTTCCACAGAAGAAATACCTGGTAGACTCATTGAAGCATAAGTGGCCTGTACCATAATAATTTACTTAAATTCAATCTTAACTATTTTATACAATTTCTCTCCATTTGGCACTGTCACTTCCACATATTCACCGACTTTTTTGCCGATTAAGGCACTCCCAAGTGGTGAACTAGCAGATATTAACTGCTTTGAAACATCAGCTTCATATTCGCCTACAACCTTATAAACATATTCCACTTCACCGTTATTATCACTTAACATGCTTAATGTCACAGTTGCACCAAACATTACTGAATCACCAGACAAATTTTTTACTTCTATTACTTCCGCATGTGAGAGCTTACTTTCTATCTCCATTATACGGCCTTCAATAAAACCTAACCTTTCCCGTGCTGCATGATACTCTGCGTTTTCAGACAAATCACCTTGATCACGAGCATCAGAAATAGCCTGTATCACAGAAGGTTTTTCTTCCTTTAATTTTTCAAGTTCGGCTTGCATATTCTCAAAACCTTCCCTCGTCATAGGAAATTTATTAATAATGGATGAAGCCATAATCACCACCTAAACGCAATTAAATTGAGTAACGAAATTACTCACAATGTTAAAAATATCACCTTTTATATCATCACTCATGTCATTTGACAACTTTTTTAAAACCCCAGGGTGTACAGTATGAAAATAATTAATAAGATCATGTTCAAATTTATTAATGTAACTTATTTGTACTTTACTTAACTGATTATATAGGTTAGAAAAAATATACATCAGCACTACTTGCTCTTCTATTGACATAGGTAAATGTTGTTTTTGCTTTAATAACTCGACAAGATATTTACCCTTATTCAAGGATAATTGAACACTAGCATCAAGATCAGAACCAAATTTTGCAAAATCTTCTAATTCTCTATACTGAGCTAAGCTTAGCTTTATAGAACCAGCAACTTTCTTCACAGACTTTAGTTGTACAGCAGAACCAACCCGTGAAACTGACAAACCTATATTTACTGCAGGTCGAAATCCTTTATAAAATAATTCAGACTCAAGAAAGATCTGCCCATCGGTAATTGAAATAACATTTGTTGGCACATATGCAGATACATCACCAGCTTGAGTTTCGACAATTGGCAAAGCAGTTAAAGAACCCTGCCCTTTTTTATCAGACATTTTAGCAGCTCTTTCAAGCAAGCGAGAATGTACATAGAATATATCTCCAGGGTAAGCTTCACGACCAGGAGGACGTCTGAGCAATAAAGACATCTGCCTATATGCCACAGCATGCTTAGATAAATCATCATATATAATCAAACAATGCATTCCATTGTCACGGAAAAATTCCCCAATAGTGCAACCAGCATAAGGTGCTAAAAATTGCATAGGCGCGCAGTCAGATGCACTAGCCACAACTACAGTTGTATACTCTAATGCTCCACTTTCTTTTAGCTTATTTACCACTTTTGCTACCGTTGAAATTTTTTGTCCAATAGCAACATAAACACAGTAAACTTTTTGATTTTCGTTTACCTCATCGTTAATCTTCTTCTGATTGATAATAGTATCAAGCGCAATAGTAGTTTTACCAATTTGTCTATCACCAATAATTAATTCACGCTGCCCTCTACCTATTGGAATTAGCAAATCTATAATTTTAATTCCTGTTTGCAGTGGCTCATGCACAGANNNNNNNNNNNNNNNNNNNNNNNNNNNNNNNNNNNNNNNNNNNNNNNNNNNNNNNNNNNNNNNNNNNNNNNNNNNNNNNNNNNNNNNNNNNNNNNNNNNNTTGGAATTAGCAAATCTATAATTTTAATTCCTGTTTGCAGTGGCTCATGCACAGACTTACGATCAATAATGCCTGGCGCTTTAGATTCTATATCCATTCTGTTTTTGGCTCTAATTTCCCCACCGTCGTCCATAGGATGGCCCAACGCATTTATAACTCTCCCTAACAATTCATGCCCTACAGGCACCTGCACAACATCACCACTACATTTTACAACGTCCCCTTCTTTCACATCACGGTCATTACCAAGCACAACTATTCCAGCCGTATCATGATCTAAATCGAGAACTATTCCTTCTACACCACTTGCAAAAAATACCTTTTCACCGAATTTTGCTTTTTCCAGCCCATAAACCAATGCGATACCATCTGTTACTGAAATTACTTCACCTATATTTTCCCGCTTTATAGGATTATCAAACGTCTCAACCTTTTCTCTTATTATACTTGCTATCTCAGAAACATTCATACTGTTCTTCATACAAAATTCCTTACTTTTAATATTTCCATTTTACTTAAGTCAACTAACCTATCCAAGTAACTTTTTAGCGAAGCATCGATCAAATTAAAACCATACCTAACTACGAAGCCACCTAGTATAGAAGGGTCAACCACATTGCTTACTTTTATTATTTTACCAAGAAAGCTCAAAGATTCAGTAATTATTTTTATATCAGATTCCTTTAAAGTTTCTGCTGACTTTATAGTAATTTCGAATTCATTTTCATTTTCTCTTGCAAGACTTAAGAATTTTTCTAATATAAGGATCAATAAACTAGAGCGTTTATTTGCAAATATAACCATAATAAATTTTACTAAATTCTCACTCAAGTGCTCATTTATAGAAAGCATCACTTCTTTTTTGTGTGCAAAAGAAATCATAGGATGAGATAGGTACACAAAAACATCACGTTGATCCTTAAAAAAAGCCAACAAAAATTCTACTTCTTTCCTTATAATACCTAACCTGCTTCCTGAGACATGAAATAGCACTCTAGCGTAAGATGAAACTAAATTATTGTATTGGGTCTTTTTCATATTAAATCCAGTAAATCTAAATTAATTCAGCTACAAATCTTTCATTCTTCAATCCAAGCATTTTTTATATAAACAGGTCTTCTCTTTAAGGAAAGAAAATATAAATCATATCTGACTGAATAATCTAAAAAACTAAGGTTTTTACTTAAGAAATACTTAGAAGAATTTATAATAGACTGACATTGAAGATGAGATATCGGTATTTCTTTTCCAAGCAAACTTGTTTTAACTTCTATAAAAATCAGCTCCTTTTTTTTAGATACAATTAAGTCAATTTCACCGAACTTACAACGGTAACGGCGTTTTATAACATTATACCATTTCAGTTTTAAATATACTAAAACTAATAACTCACCAAAGTAACCTACAAAGTAGCGTAACCTACTTACCACAAGAAGAACAATTATGATAACAATTAACTTTGTGTAACTACTTTGCCTCCTTCTTTATTTTTACTATAAACCTTACCTCTTGCTGCAATATCCCTATCAACCAGTTCTATCACTGCCATTGAAGCGCAATCACCCTTTCGAGTGCTAAATTTTATTATTCTAGAATACCCACCTTTACGATCTTGATAACGGCTGGCTAAGACGTTTAATAACTTATCAACTGCTAACTTACTATTATGAAGGCGTGAAAGCAAAAGTCTTCTACCATGTAAAGTATTCTTATTCTTAGCAATTGTAATAAACTTTTCGACATATGGACGAAGTTCCTTAGCTTTTGGTAAAGTAGTTACAATCTGCTCATGGTTAATTAATGAGATAGATAGATTCTTTAACGTCGATAATCTATGTTCAGTACAACGAGATAGTTTACGTTTTTTTATTCCATGTTTCATATATCACCTAATCTTCATCAGTATGTTGTTTAGCCAACTCATCTATATCCTTAGGTGGCCAGTTTAGCACATTCATACCCAAAGACAAGCCAAAATTAGTCAAAACTGCCTTAATCTCATTCAAAGACTTTCTGCCAAAATTAGCAGTTCTTAACATTTCACCTTCTGTCTTTTGCACAAGATCACCTATATAAGTGATGTTTTCGTTTTTCAGACAGTTATGAGACCTGACAGATAATTCCATTTCATCTACCTTACGCAATAAGACAGGGTCATAACCCAAATCTTTAGCACCACTAGACGAAGAAACCTGCGATTTTTTATAACTTACATCAGAACTAATAAAGGGCTGAAGTTGCTCCTGTAATATTCTTGCAGCAGAGTCAACAGCTTGACTCGGAGAAATTGTACCATCAGTTTCAATTGACAATATCAGCTTATCCTTATCAGTCACTTGGCCAACACGACTGTTCTCTACCCTGTACGAAACCCTGTTGACAGGGCTATACAAAGCATTAACTGGAATAAAACCAATTAAATCCTGTTCACTCATAAGCTTCAAAAGTTCATTTTCTTTATATTTAGTTACAGGAAGATAACCTTTTCCGCTAGCCACATATATGGTCATGTTAAGCTCCACATTTTGCCCCAGCGTACATATTAACAAATCTTTATTAACAATAGAGCATTGATCATCAGTTTCTATCATCCCAGCTAATACCTGGCAAGGCCCTTTAGCGTTTAAATTTAAGCATTTATTAGAAGCACCATTTAATTTACACCTCAACATACCCATATTTAATACTATATCAGTTACGTCTTCTCTCACCCCTTGAATTGAAGTGAACTCATGAGTTACACCTTCAATTTTTATTCCATAAACAGCACTACCTTTAAGAGAAGATAACATTACACGTCTTAATGCATTACCTAATGTTAAAGCAAAACCACTTTCCAACGGTTCTAGCACTATATCACTTTTTTCACTTGAATCATCTGATATTACCTTAACTGAACTAGGTTTAATCAATTTATCTAAATTGCTACAGAGAGAAACATCATTATTATAATACATAAAACAACCTTTTCAAATATCCTATACTCTTCTTTTTTTTCTTAACCTGCACCCATTATGAGGAATTGCGGTTTTATCTGCAATTGAAGTCACAGTCAACCCACAGCTCTGAAGTGCTTTAACCGCAGCTTCGGTACCAAAGCCAGGACCGCGAATTATTACAGAGACAACCTTCATACCAAATCTCTCCATTGCGTTCTTCGCAGCAGACTCCGCAGCCTTACCTGCAGCATAAGGTGTGGATTTTCTCGAACCTGAAAAACCACATGCACCCACAGAAGTTTGACATAGCGTATTACCATGAACATCAGTTACATTTACAAAAGTATTATTAAAAGTTGCACGAATATGGACAACACCAGTAATAAACTCCTTCTTACTCTTACTAACCGTTTTGACTTTTTTCATTAAAACTCACAATAATAATAAATTTTATTTTTTCCCAGCAATAGGCAACCGAGATCTACCTTTACGAGTCTTAGCATTAGTATGAGTCCTTTGCCCTCTCACAGGTAAACCTTTTCTATGTCTCACCCCTCTATAGCATCCCATTTCCACTAAAGATTTTATGTTCATAGCCACTTCTTTTCTGAGCTCACCTTCTATAACATAATTTTGTCTAATGAAACCGCTGATCTTTTCTATATCTTCATCTCGTAATTCTGAAACACGTTTGCGCTTATCAACTTCGCAAGCGTGACAAATTACATTCGCAGTAGCAATACCTATACCATATATATAAGTTAATGCAAAAGGAACACATTTCCTCACTGGAATATTTATGCCTGCAATACGTGCCACTGGTACCTCGATACTTTATTAATAACAACTCTTAATTTATACCATAAAACAACTCAGAGTCAAACCAAATTACAAGAAATTTTACTTTCAATCTCTTGCGTTACCTCATCAACACTCAAATTAGCGTCAATTGTTAATAATTTGCCTTTATAATACTCGCGTAAACCTTTCATTTGAAGGTGATATTCACTTATTCTCTTATTAATTGCAGACATATCAGCATCATCAATTCTTTTCTCTAACCTCGTACTTTTACATTTAGCACAAGTAGTACTCTTAAAAGAAGATACACTATATATGCTTTTACAGTCCAAACACGCGAGACGATTTTTTAACCTATCGATTGCAATATTATCGTCAAGCTGCAGCTCAACTACAATGTCAACATCCCTATTATATTTTTCTTGCAAAACTTGAGTCAAAAAATGAGCCTGGTTTAAATTTCTCGGAAAACCATCTAATAAGCAATTATCATCCACTAATGCAAGCTGGTCACGTAATAATCCACATATAATTTCATCTTGAATTAAATTACCAGATTCCACGGTACCCTTTATTTTTTTACCTAACTCACTACTGCTAGATATAATATTCCTTAATAAATCCCCTACTGAAATTAATTTTAAATTATATTTTGCTATTAACAAGCTTGACTGAGTACCTTTACCAGAACCTGGAGGACCAAAAATCGTAATGATCATCTTACTTTCCTCGTTTTAGACTCATATTTCTTTATCCAGTTGTCGTACCTATTTGAAAAAATACAAGATTGTATTTGCATAATAGTATCAGTAATAACGTTCACTATAATCAGTAAGCTCGTCCCACCAAAAATAAATGGTATATCATAATAATATCTCATAACTTCAGGTACAGTACATATGACTACCAAATACGCAGAGCCAATGAATGTCAACTTAAAAACTATATCTTGAAGGTAATCAGAAGTATGTTTCCCAGGCCTTCTACCAGGTATAAAACCACCATTTTTTTTAAGAAAATCTGCGTTTTCCTCTGGATTAAATATAAAATTGGTATAGAAAAAATTAAAAAATACTATCAGCACCAAATAGGCTACAATATATACTACTTTATTTGCCATAAAGTAATTCAAAATAAAATCAGAAAAAGCGTGCCCCTTATAGAAATTTGCAATTGAAATAGGTGTCAATAAAATTGCATTAGCAAAAATGGTTGGTACTACACCAGATAAATTAATCTTCAATGGAATATAAGTAAAATCGTCATTATGTAATCTTTTAAATTGCTTTTTAGGATGTTGAACAATAACCTTTCTATAAGAAGACTCTACAAAAATGACTAAGAGTAGCAGCAAAAAAAACAATACCAAAACAAAAAGGATAATAAATAACGATACGCTACCGTTTTTATTTAACGTTAACAAAGATGACAAAGCGCTGTGTAACTCTGATATTATACCCGTGAAAATGATTAATGAGATACCATTGCCTATACCGCTAGCGCTGATTCGTTCACCAAGCCATATTAAAAGCATAGTTCCACCTAAAAGGCTGAAAACACCTATTGTACGAAACATAACACCAGGTTCGATTACAACCAATACCCCTTCCCTATTCATCCCTTCCAATCCAACCAAAATTGGAATTGATTGAAATACACAAATTACTATGGTCAGATAGCGTATATAAGAATTCATCTTTCTACGGCCTGACTCTCCATCATTCTTAACTTCCTTCATTCCTTTAATCGCAGAAGAAAGTAACTGAATAATGATAGAAGCCATTATATATGGCATAACGTTCAATGCTAGAATTGTCATTCTAGCCAATGCACCACCAGAAAATAAATTAAATACTCCAAAAACGCCTGAGCCATCTTTGGGAAATATATCATTAATTACATCAAGATTAATTCCAGGAATAGGCACATAAGTACCAAAGCGATAGCAAATTAAAGCTATTAGCGTAAAAAATATACGCTTTAATAAATCGCCTTTATATAACAACGTAGGATCCAAGCTATTAAATGCTGATTTATTGCCCATGACTTACGATAGTATTTCCACACTACCACAAACTGAAGCTACAGATTTTTTTGCAGCTTCTGACGCAAAATCAACATGAAACACAAATTTTTCGCTCAACTTACCTTTATTAAGAAGTTTAATTTTATCCTTAATAGACTTTATAAAACCTAATTCATACAGCTTCTCCTTATCTATAACAGAGTCTTTCACTATTTTTTTAGCTTCCATTAAGCGCTGTATATCGCCAACATTAATTATAGAGTATATGCTCCTACGTATAGGCTTAAAACCTCTTTTAGGCAAACGAGTATATATAGACTGTTGTCCACCCTCAAAACCATTTATGAAAACTCCACTTCTAGCCTTTTGCCCTTTATGCCCTCTACCGGATGTTTTACCTTTACCACAACCGATACCTCTACCCAGCAACTTAGGCTTCTTTTTCTTAGATAATTTAGTAAATATAGAGTTTAATTTTACAGCATTATTCATACTTTACCTGTTTCCAACTATCTCGCTAATCTTTTTGCCTCTTTTGCTTGCTACCTGACGAGGAGATAACATACTATCAAAAGCCTTAAACACCGCACATATAACGTTATGAGGATTATTTGATCTAGTGGATTTAGCTACCACATCCTTTATACCTAACACCTCAAAAACTGATCTAATCGCTCCACCAGCAATAATACCTGTTCCGGCTCTTGCGGTTCTTAAAACTATCTCACCAGAACAAAATTTAGCTTTAATATCATGATGCAAAGTTCTACCTTCACGCAAGTACACTCTAATCATTGATTTCTTTGCAGCATTTACAGCTTTGACTCTTGCTTCAGCAACTTCTGCGTGCTTACCTATTCCACACCCTACCCTACCCTTCTCATCGCCAACAACAACCAAAATTGAAAATGAAAATCTTCTACCACCTTTGGTAACCGTTGTCACTCTTCGTACCGAAACTAAAAGCTCTGATAAATCATTATTATTTTGTAAATTCTTTATAGCCATATTCAAAACCTTCTAAAATTCAAATCCAGAACTTCTTAAAGCCTCAGCAAATTGAGAAACTAATCCTGTGTATTTATACGCTCCACGATCAAACGTAAGCTGCTGCTCTAATTTCATGCCAGACAGACGCTCAACCATTAAAGAAGAAACCTGTTTTATAGTTTCAGCGTTGACTTTCCCTTTACATACATCCTTAATTTTAGCATCCAAAGTAGAAGCTGAAGTGAGAGTTATTCCTTTTACATCATTAATTAACTGGACATAAAAATGCCTATTAGATTTAAATATGGATATACGTAAACGTTCAGCGCTCTTGTCAAGCTTCGCTCTATTACGTAACTTCCTTTTTTCAGAATTACTTAAAAAATTATATGATCTTTTCATTTTTATTACTTCTTTTTACTTACAACCTTACGCAGCATAAATTTGCCTTTTATTACAACACCCTTACCTTTATAAGGATCATATTTTCTAATTTTGCATATATCAGACGCCACCATATAGACCTTCTGCTTATCCATACCACTAACTACTAAGTGAGTTGGCTTTATACACTTAATCTCAACATCTTTAGGCACTTTATATTTAACATTATGGCTATAACCAGGATATAAAGTCAAATACTTACCATCACACTCTGCCTTATATCCCACACCGTTAATCTCAAGATTAACAGAAAAACCATCAACCATGCCGTTAATGATATTATTAATATTACTCCTATAAGTGCCCCACATAGGCCTTATTTTATCATAATTATCTTTATCTTGATCAACAGAAAGCAATAGCTGATTATCAATAATCTGACACACAACATCCCTGATCAAGCTAACTTCCTTTTCAGCCTTAGCACTCTTTATTAACATACTACCATTATTATATTCAACTGAAACACCAGCAGGAATATCGATAGGAGCAGCACCTATACGAGACATGAATTTCTCCTATTATTTAAAACACACGACACAAAACTTCTCCACCAACCTTTAACTTATGTGCATTATAATCAGTCATCACTCCTTTGGGTGTCGATATAATAAAAATACCAAGACCATTATATGCTTTAGAAATGTCCTTATACTTAGAATAACGACGACAACCAGGCTTTGACACCCTAACTATGTCACTAATTACAGGTGACTTCTCATAATACTTCAATTTTACAATGAAAGAAGGTAAATTATCTACAACTTGCTTTTCATAATCAAGGATATACCCTTCCTCTTTTAAAATCTCCAATATAGAAGAATTCATCTTAGAAAATAGTACCCTTGTTGCCCTATGCATTGCCAATTGAGCATTACGTATCCTTGTTAAAAAATCACCAATACTATCAGATAACGCCACAATATACTCCTTATATTATATTTACCAACTAGACTTTGTAACTCCTGGAATTTGCCCAAAAGAACATAAATCACGCAAAACAATTCTACATAAACCAAATTTTCTATATACTCCTCTTGGTCTCCCAGTTAAAGCACACCTATTTCTAATTTTGGTTTTAGAAGAATTTCTAGGCAATTTTTTAATTAATTTATTTTGAGCTGTAAACCTTTCTACAATAGACAAATTCTTATTATTTATTATAGATTTCAATTTTTCTCTTTTTTCTTTATATTGATCGCACAACTTTATTCTGCGAAGATTTCTTTCTATCATAGATTTTTTTGCCATATATTTCTCCTCTCAATTAATCAAAAAAAGGAAATTTAAGAGCCAGTAATAATTCCTTTGCTTCCTTATCACTAACTGCACTTGTTATAATATTAATATCCATACCTCTAATTTTACTTATTTTATCATAGTCTATTTCTAAAAACGAGATATGTTCCTTTATACCAAAGGAAAAATTACCATTACCGTCAAATTGCTTCACACTAAATCCTCTAAAATCTTTTTCCCTTGGCAAAGCAATATATATCAATCTTTCTAAAAACTCATACATTTTATCTCTACGCAAAGTTACTTTGCAACCTACTGTAGCACCTTTTCTGATCTTGAAGCCAGAAATAGATTTTTTTGCAAAAGTTGATAAAGGCTTCTGCCCAGCAATCAAATATAGGCTATCAAGTGGTTCATTTATTGCTTTACTATCTGTAGCAGCATCTCCAACGCCCATATTGATACACACCTTGACAAGTTTAGGCACTTGCATTATATTGCCGTAATTAAACTTATCCTTTAAGGACTTTACTACGCTATCTTTATATAATTCTTTAAACATATCAACCTAATCTATCACTTCTCCAGAAACTTTTGCAAAACGCACTTTTCTACTGTCTATAACCTTAAACCCCACTTTAGTTGGAGTTTTATATTTAGGGTCCAATGTTGCAACGTTGGATATATCAATAGCTAACTCTTTATTTAATATACCACCACTACTACCAGCTTTTGGTTTAGTATGTCTCTTATGCACATTCACTCCAGAAACAATTACTTTCTTTTTAGCATCACGTGCTATAACTTTGATTACCTTACCAATTTTTCCCTTATCTTTACCAGTTAAAACTATAACGTCGTCACCACTTTTTATTTTAGCACTCATTATAAAACCTCAACAGCTAATGACATTATCTTCATAAAAGAACCAGATGATAACTTTTTTACCGGACCAAACACCCGAGTGCCAAGTGGTTCACCTTGATCATTAATCAAAACTACAGCATTGCTAGAAAAACGAATTACAGAACCATCAGATTTTCTAATAGGGCTTTTCACCCTCACCACAACTGCTCTATATACTTTTCCCTTCTCAACTTTCCCTCTTGGAGTAATAGATTTAGTAGATACAATAACTGTGTCACCTATAGATGCAGATTTTCTACCACCCAATAAACCAATACAAAGCACTGCACGCGCACCAGAATTATCAGCTACTTCCAATAATGTATTTTTTTGAATCATGTAAATATCCTATTCAATGTGAGCTATTAACAACAACCCATTTTTTAGTAGTAGAAATAGGCTTGTGTTCTTGTATTAAAACCTTCTCCCCTTCTTTACAACTATTATTCTCATCATGTGCTGTATACTTCTTGTATTTTTTTATAACCTTTTTATACAGCTCATCCTTATACACTTGTAATACCGAAACCTTTACAGTCTTATCACACTTAGCCTTAGTTACAGTACCACAAAAAACCTTTTTAGGCATTCTTTTCCTCTCTTCTTCTTTTATTTAATGTAGTTAAAATACGAGCTATGCTCTTTCTTATTAAGCTAAAACGCGAAATATTGTTGCACTGGCCCAGCTTCTTTTGAAAAACCAAATTAACAAACTCTTTTCTCAAATTCACAAGAATTTCATGCAATTCTTGCGAGGACCTCGATTCAATGTCAGCTATATCCATTGCAACTCCATTTAATTATGATTAGATACAAAATTACACTTCATAGGAAGCTTAGCAGTTGCCTTTTCAAGCGCCAATCTTGCTAAATGCATGGGAACATCACTGCTAATTTCAAACAACATTCTACCGGGCTTAGCTTTAAATACCCAAAACTCAACACTACCTTTCCCTTTACCCATACGCACATCCGCCGGCTTTTTACTAACAGGGGTATCAGGAAAAATTCTTATCCACACTTTACCAGAGCGTTTTAATGTTCTAGATATTACACGCCTTGCAGTTTCAATATGCTTAGATTGAATCCTACCTGCTTCCATAGCCTTTAGACCATAATCTCCAAAAGATAATGTGCTACCACCTTTCGTGTTACCCTTAATTCGTCCTTTAAATACTTTTTTATATTTACTTTTTTTAGGAATAAACATTTCAATATACCTAATTAGTTACCAATATAAACCCAGACCTTAACTCCTATGATGCCATATATAGTTTTTGCTTCAGCAAAAGCATAATCTATATTAGCACGTAAAGTATGCAAAGGCAAACGGCCTTCTTTATACCACTCAGTACGAGCTATCTCAGCTCCGCCAAGGCGCCCAGAACAACTTACTTTAATACCTCTAGCACCCATCCTCAAACAACTTTGAATAGCTTTTTTCATCGCTCTTCTAAATGAAACCCTTTTTTCTAACTGCTGTGCAATGCTGTTTGATATTAAAACTGCATCTATTTCAGACCTTTTAACCCCTACTACATTCACTTCCACATTATTTTTTACTTTTTCAGCTATCTTTTGCTTTATCTTCTCAATATCCGAGCCTTTCTTACCTATTATCACTCCAGGTCTAGAAGAATGTATTATTACAGATACCAAATCGATCGTACGCTCTATAATTACTTTAGAAACACCAGCATGCTTAAAAGATTCATTGATATAACTGCGAATAGATAAATCTTGATGCAACCCTTGTTTATAACCCTTCTCAGCATACCAAATAGATGACCAAGTATTAATTATTTTTAACCTAAATCCTTTAGGATTAACGTTTCCCATATTTTTGCACTTTCCTTATTAATTTTCTATTTTTATGAATCATATAATTTCCCCCAATTTTACAGTTATATTACTATAACGTTTACTAACTCTATTAGCTCTACCCATAGCTTTTGGACATACCCTACGCAAAGTAAGAGACTTACCTATTAAAATTTCTTTTATATATAAATTATCGATATCCAATCCATAATTTTGAGCATTAGCAATCGCAGAATTTAATACCTTCCTTATAAGACCTGCAGCTTTCTTTTCACAAAATCTTAATTGCACAGTGGCAAAAGAAACTTTTTTATTACGTACTAAACCAGCAACCAAATTCAATTTACGAGGAGTTGATTTTAAAACCCTAGAACCAGCTTTAACTATTACATCTCTGTTTTTCATATCAATTACCTTCTTGTCGCCTTTTTATCACCACTATGCCCAGTAAATTTACGAGTGGGTGAAAACTCACCAAACTTATGACCTATCATATTCTGATCATTAACATTCACAGGAATGTAATCCTTACCATTATAAACAGCAAACTTTAAACCTAAACAATTAGGAAGAATTACAGAAGCCCTGGAATGAACTTTTATAGCCATGTTAACAAACCCCTTGTTTAAAGCATTATTCACCGACTTTAATATAGAAGGATGACAAAAAGGAGGCTTCCATGCAGATCTACTCATAAACTAACCTTTCAATTGTTTTATATACTTATCACTAGATTTATTTCTCCTTCGAGTTTTCTTTCCTTTTGTTGCAACACCCCAAGGAGTAACAGGATGACGACCACCAGAGGTTTTTCCTTCCCCGCCTCCATGAGGATGGTCAACCGGATTCATTGCAACTCCACGTACAGTAGGTCTAATCCCAAGCCACCTACTTCTCCCAGCTTTACCCAACTTTCTATTCTTATGGTCAGGGTTAGATACTACACCAATAGTAGCCTTGCAAGAAGATAAAATCAACCTAATTTGACCAGACCTGAGTCGTAATAAAACATATTGGCCATCACGACCAACGATTTGTGCATAACAACCAGCAGCTCTAGCAATCGCAGCACCATTACCTGGCTTCAGCTCAACATTATGAACGAAAGAACCAACAGGTATATGCTTGAGTAGTAAACAATTCCCTGGCAAAATATCAGCATCATTGCCAGCTGTAACAACATCACCTGGTTTCATACCTTGAGGAGCTAATATATAAGACTTAATATCATCTTCCTTATATGATATTAACGCCAAAAACCCACTTCTATTTGGGTCATACTCTATTTTTTCAACTATACCTTGACCACTTCTATTACGCTTAAAATCTATCACTCTATACTTCTTTTTGTGACCACCACCCCTATGACGAGTTGTAATTCTACCATGATTATTTCTTCCACCACTGGAGTTTTTACCGGATGTAAGAGACTTTTCTGGCTCATCTTTTGATAAACCAACTTTACTTACTAACACAGTCCCACGAGAAGACGGAGTAACAGGATTAAAAAATTTCATACCCATACTAAACGCTCATTATATCTAATTTTTGACCATCCATCAAAGAAAAATAAACTTTCTTTTTCTGTTTTTCACAACCAATCACACCCCTAAAACGCCTATATTTAGGCTTAATTCTAACAACATTTATAGAAGAAATTTTAACATCAAATAGAGACTCTATTGCCAACTTTATTTGACGCTTATTTACATTTACAAAAACATACAAAGAATATTTATTAAACTTCTCCCTCAAAAAAGAGGCCTTTTCTGTAATTATAGGAGATTTTATTATATTATTATATTTGATCATAACAATCTACCTTCAAGATGCTTTAAAGTATCCTTTGTCAACATCACGCATTCGTGATTCAATATATCAAAAACATTTAACCCAATAGGTTTGATTAAGTCTACATAGTGCAAGTTTTTAGCCGCACGCAACAAATCATCTCCATAATCACCAACTATCAAAAAGGAAGAAAATTTAAAATTTTTAATACATTTACACATTTCAGACGTTTTCTTCACATCAATATTTAAATTATCCAGAATAATTACTTGATTATTTAAATACTTTAGAGATAAAGCAATTTTTAAACCAAATTTGCGTACCTTCTTATTAAGAGAATAAGTATGACTCCTCACAACAGGGCCGAAAATAATCCCACCACCTCTAAATTGAGGAGATCGCAAGCTCCCTTGTCTTGCCCTACCGGTACGTTTTTGATCATAAGGTTTAGCTGTTGTACCAGAGACATCACTAATACCTTTTGTTTTATGAGTACCAGCTCTTCTCTTCGCTAATTGCCATCTCACTATATCATGCAAAATACTCAATTTTTGCTTAGCAGAAAATATCAAAGGATTGAGCTGAGCAGTACCTACATTATCATTAGATAGATTAACTAAATTACATTCCATAACTAACTTACCAAATTACTAGCATCATCATTTACATCTAACAGTAAACCTACCGGAAAAGGAACATCTTTATGTAAAGATTTTTTAACTGCATCTCTTACAAAAACATAGGAATTTTTAAACCCAGGAACATTACTACCCTTCACAGCAATTATACTATTTTCATGATCAATGGATAATATCTTCATATTTTGTGCAGTTATCCTGCTGTTACCTAAATGACCAGCCATTTTCTTTCCTTTGAATACTCTACCAGGATCCTGACATTGGCCAGTGGAACCTTGTGATCTGTGAGCAATAGAAACACCATGAGATGCCCTAAGCCCACTGAAATTATGCCGCTTCATCACACCAGCAAATCCTTTACCTATAGAATAACCCGTAATATCAAGATATTGACCAACCACAAAATGATTGATTCCCACTTTTTTACCACATTCTATTCCCGACAGGTCATTTAATCTACTTTCGTATAACTTACATTTATTATTTATACCCTTTTTCTTTAAATATTCCAACTGAGGTTTTGCTATATTTTTAAAATCTCCTGTGCCTAAAATGACTGAATTATAGCCACATTTATCTTGTCCTTTTATATCAATAATATAAGTTTCGCTGAGATGCAATAAAGTTACAGCCATGCGACTATTGTCAGAATACATAGCAGTATGACCAATATTCATCATTAGTAAACCAATTCTCCTCAGCGAATTTATTCTCTTCATTTCCTTCTCCTAAACCTTAACTTCCTTGACTTTTAAATCCACTTCTACGCCAGCAGAAAAAGATAAACCTGTAAGCATCTGCATCATAGTAGGAGTAAGATCATGTAAAACAATCAAACGCCTAGAAGTTCTCATTTCAAACTGTTCACGAGATTTTTTATCAACGTGAGGAGATCTATTAACAATAAATTTAGAATCTTTCCTTGGCAACGCAATCGGACCAGATAATTTTGCACTGGACCGCTTTAATTCATCAACAAATTTTCGAACACACTCCTCCAATAAAGAACAATCGAAAGCCTTAATGTTAATATATATATCTTGCTTCATCTTAGTTACTACACTCACTCCAAAATTTCAGAAACAACACCAGAACCAACAGTTCTACCGCCTTCTCT
>NODE_2_length_11021_cov_12.321630
GCTGTACTCAATTCGACTGATCGTATGCCACTACGCTCTCTTCCTCACCAGAGTGTAAATGACAACCATTATCCATCAACCATTCCTCGTCATAAGTTTCAATATCAAAATATTTTTCATATTTATCCACATTATCACAAAGTGAAAGTGCTCTGATCTTATTCATAATCAAACCTGTACCAGCAGGAATTAATCTTCCTACTATAACATTTTCTTTTAATCCACTTAAAGGATCACTCTTCCCGCAGAATGCTGCTTCTGTAAGTACTTTTGTTGTCTCTTGGAAAGAGGCAGCAGAAATAAAGGAGCTAGTTTCAAGACTTGCCCTAGTAATCCCCTGCAGAATAGGAAGATAATGAGTAGACCGTTTGCCAGAGTTACTCATAGCATCATTTTCCCTATCAACTTCCAGCTTGTCAATGCTTTCGCCAACCAAGTACATAGTATCACCAGGATCAGTAATTTCCACTTTTTGTAGCATTTGTTTTAAGATCACCTCTAAATGCTTATTGTCTATACGAACACCCTGCAATCTATAAACTTGCTGTATTTCAGAAATCATATAGTGCGCTAAAGCTTCTAACCCAAGCACACGTAAAATATCATGGAGATCAGGGTCACCATCCATCAATAGATCACCTTTACGTACAAAATCACCTTCATTGACTATTACATGCTTACTTCTTGATACCAAATATTCAACTGGAGAAATTTGTTCATCTACAGGTTTAATTAATATACTGCATTTTCCTCTACGGTCTTTTTCAGAAAACGCTACATAGCCATCTATCTCACTAACAATAGCATGCTCTTTAGGACGACGTGCTTCAAATAACTCTATAACCCTCGGTAAACCACCAGTAATATCACGAGTTTTAACTGACTCTCTTGGTGTTCTTGTAATAACATCACCTGCATGAACCTTCTGGCCATCTTGTACATTGAGCACTGCACCGATTGGTATAAAATAACATGCTTCAACGCCACTTGCGAGTGTCATTACTTTACCATTATCGTCAAGCAGCACAATACGAGGACGTAAATTAGCTCCACCAGAATGCAATTTCCAGTCTTTTACTACTTTGCTTGATATTCCTGTAGATTCATCCATCACTTCAGTGATCGAAATTCCATCTTTTAAGTCCTGATAAGACACTGTACCAGTCTTCTCCGTGATAATAGGCAATGTATAAGGATCCCATTCCGCAACTTTATCGCCAATTTTTACTGACCCACTCTCATCTACATAAAGCTTAGCGCCGTAAGGTACACTGTGCTTCAACTTCTCACTACCAAGGCTATCAATCAACACGACTTCACAGGAACGGCTTATCACAATTTTATTTCCGTTTCTATCTATAATTATATTACTATTGTTTAACTTTATTTTAGCATTAATAGAAGCTATAATATTCGAGGATTCAACGCCTCTAGTCATTACTCCACCTATATGAAAAGTACGCATCGTTAACTGAGTACCTGGCTCTCCAACAGATTGAGCAGCTATAACACCAACTGCTTCACCTATTGAAACAATTTTACCAGTTGCAAGGTCTCTTCCATAACATAAAGAACATACACCAGGACTTATTTCACAAGTTAAAGGCGATCTAATTTTTACAACATCAAGACCTGCAATGCTGATTTGCTTTACTTTATCCTCATCAATTAATTCCCCTGCTTTTACTAATAATTCTTTTGTCACTGGGTTATATATATCATTTGCAGCTGTTCTACCCAGCACAACACTCTCTAGAGATGCAACTATAGTACTTCCTTCAACTGTAGCTCTCACAACAAGACCATTTTTTGTTTTACAGTCATGCTTTGTAACTATGCAATTTTGAGATACATCAACTAAACGACGAGTTAAGTATCCAGAGTTTGCAGTTTTAAGTGCAGTGTCAGCTAAACCTTTACGCGCACCGTGAGTAGAATTAAAGTATTCAAATACGTTCAATCCTTCACGGAAATTAGAAATTATAGGTGTTTCTATAATCTCACCAGAAGGTTTGGTCATGAGCCCTCGCATTCCTGCTAGCTGTTTCATCTGTGAAGTAGAACCCCTTGCACCAGAGTTAACCATCATATACACTGAGTTGTACTTACTATTTCCATCATATATAGATATTGCTTTTAACATATCATTAGCTATCATATCCGTACACTTAGACCATTCATCTATAACCTTGTTATACCTCTCACTTCTAGTTATTAGCCCATCTTGATATTGCATAGAGAATTTCTTAATTTCACCCCTCGCGTGATCAACATGTGTAGCTTTAGTTTCAGGTATAACCATATCACAACGACCAAAAGAGACACCAGAAAATGTGGCATACTCAAAGCCAAGTACCATTAATTTATCAGAAAATGCCACTGTAGCACTTTGACCACAGTTACGATATACCAAATCAACTATACCAGTTATTTCCTTGACTGTTAATATCTGATTTATTAGATCGAAGCCTAGATTCTCATGCTTAGGAAAAATTTGCCATAATATTAAACGGCCAGGAGTTGTACAAACAGTTTTATAGTGAGTTTCACCGCTGCTATTAATATACTCCATCCTATACTTTATACTAGAATGAATATGTAAAGTACCATCACTCAAGGAATGCTCAACTTCACAAAAAGCACCAAAAGATGGTAAATTATCTTCCTTAGGTTCTTGTAAAGTCAGATAATATATACCAAGTACTATATCTTTACTAGGAACTATAATCGGTCTGCCATTAGAAGGACTTAAAACGTTATTAGTGGACATCATCAACACCCTAGCTTCAAGCTGAGCTTCCAATGAAATTGGCACATGCACTGCCATTTGATCACCATCAAAATCAGCATTAAACGCCGTACAGACAAGCGGATGAAGCTGTATTGCTTTGCCTTCAATAAGGATTGGCTCAAAAGCCTGAATACCAAGTCTATGTAGCGTAGGCGCTCTATTCAACAAAACAGGATGCTCTTTTATTACCTCTTCAAGCATATCCCAAACTTCTGGTTTTTCTGCTCTTATCAACTTACTAGCAAACTTAATAGTTGGAACCATACCATACATCTTAAGCTTTGAGTAAACAAAAGGTTTGAATAGTTCAAGAGCCATTCTTTTTGGTAATCCACACTGATTTAGTTTCAAAGTTGGACCAACAACTATTACAGAACGTCCAGAGTAGTCTACCCTTTTTCCTAAGAGGTTCTGGCGAAAACGACCCTGTTTTCCTTTTAACATATCACTAATGGACTTTTTATATCCAACAGCACCAACTTTATTTACCAAAGTATTACGACGACTATTATCAAAAAGAGAATCAACTGCTTCTTGTAACATCCTTTTTTCATTACGAATCATAATCTCAGGAGGATTTAAGCTCAACAATTTCCTCAACCTGTTATTTCTATTAATAATAGTCCTATAATGATGATTCAGATCAGAAACTGCAGGACGACCACTCTCAAGCGATACCAAAGGACGCAAATCAGGTGGTAAAATAGGTATAGTTGTAAGTATCATCCACTCAGGCCTATTTCCAGATTTAATGAAGTTTTCAACAATACGCAATCTCTTTATAATTTTCTTTCTTCTTATCTCAGAAGCAACAGATTCTAATTCTAGTCTTAAATCCTTCCTAATTTCATGTAAATCAAGGCGCGTTAGCAACTCTCTTATAGCTTCAACACCTTGCATAGCTACAAAACTATCGATCCCATAGCTATCTTTAGCTTCATTATAAGCTTTTTCACTAATAATCTCACCTTTTTCAAAAGGCGAAACAAGAGGATCTATTACGATATAATTATCGCTATATAAAATATTCTCAATATCTCTGAGAGACATATCTAATAATGCTCCAATTCTTGAAGGAAGCGATTTCAAAAACCATATATGAGCAACAGGAGATGCAAGCTCTATATGACCCATCCTTTCTCTTCTTACTTTAGAAGATGTAACTTCTACTCCGCATTTTTCGCATATGCGACCTCTGTGTCTTCTTTTTTTGTATTTTCCACATAAACATTCATCGTCATTGACAGGGCCAAAAACCTTAGGACAAAATAATCCACCTTTCTCAACTTTGAACGTACGATAATTTGCAGTTGAAACATCTTCTATCTCACCACAAGATATACGCTTAATACTTTCAGGGCTAGCAATCGATATGCTAACCTCATTAAAAGGTTGTGCAATGTTAGTGTGAGATATATCTTCAATCACTACATCATTTTGCTTTAAATCTACATTTAAACATAAAGAACGTAGTTCTTTTATCATCACATTAAAGGATTCAGGAATTCCACATTCAAAATTACTGTCACCTTTTATTATCGATTCATAAATCTTAACTCTACCATTAATATCATCAGACTTCACAGTTAACATTTCCTGCAAAGTATAAGCAGCACCATAGGCTTGTAATGCCCAACATTCCATTTCACCAAAACGCTGACCACCAAAATGAGATTTTCCTCCAAGAGGTTGTTGAGTAACCAAACTATAAGGCCCTACTGAACGCGCATGAATTTTACCATCAACCAAGTGGTGCAACTTAAGTATGTACATGTAACCAACTGTAACCTTGCGGTCGAATTTTTCACCACTGCAACCGTCATATAATACAGCTTGTCCAGAGTTATCTAAACCAGCAAGTTCAAATAATTTTGCTATTTGTTCATCTTTTGGACCCTCAAATACAGGTGCAGCAACAGGAACGCCATCACGTAATTTGCGTGCAAATTCAATGAGATTATTATCACTAATATTACGAATATCATTACAGATAGATACGTTACTGCCATAGCTATAAACCTCAATCAGGAAGTTACGTAAATTGCTGTATGAACTTTTACAAGAGTTCAAATAGTTCTCTACTAACTCATTCAACTCGTCATTTAGTGCATTCTTATTAGGTGTATTTAAAACAGAAGCCGTTATTTCATCATCATCAATATTTTCAATTTTTTTATTATCAAGGTATGCTACTGCAAATTGTGTAAAATTATCATCGTTAAGGGACCTAATTCCCTTGCAAAAAGCACTTTTGATCTTATTGATCTCATCGAGAATATTACTTACCTTTTCCCCTAATTTTCTACAAGCCCAACCTACATGCGTTTCCAGTATTTGCCCTACATTCATTCGTGAAGGAACACCAAGAGGGTTAAGAATAATATCAACAGGAGTACCATCTTCCAAATAAGGCATATCTTCCACTGGCACAACTCGAGAAATCACACCTTTATTTCCATGTCTACCAGCCATTTTATCCCCTGGTTGCAGACTATGTTTCACAGCAATGAAAACTTTTACTGACATCGACACACCTTGAGGCAGGTCATAACCTTCATGTAATTTTTCTACTTTTCGCTTAAACTGTGCTATTGCATGTGATACTTTTTCATCAAAATCTTTTTTTAAGCTCTTAACTTGCTCAGAAATGGATTGGTTTTTTAATCCTATACCCCACCATTGCTCACGTTCAATAGAGTCAAATTTTTCTCGATCTTGAAAACCAGAATTAATAAGAAGTTTCTTCAGTTCATCATAGAAATATTCACTAGTAACATTGATTATATAATCTCGCTCTTCCTCAAAGTCATTTATCTCTTTTTGTTTGATGAGTAATGCCCTTTCATTTTCTTCAACCCCCCTGCGTGTAAAGACTTGTACATCAATTACTGTCCCTTCAACATCTGGAGATGTATATAAAGAGGAATCCGCACAATCGAATGACTTTTCACCAAAAATTGTCATTAATAACTTCGTTTCAGGAGGCAATGAAAGAGAAGGTTTAGGTGTAACTTTACCTACCAGAATATAGCCTGGACCAACTCTTGTACCAATTTTCACTATACCACTATCATCCAAGTGATATAGATTTTCTTCATTAACACCAGGTATAGCACGAGTTATTTTTTCTGATCCTAAAGGGGTATCATGTACAACACAGTCAAATTCTTCTATATGAATAGAAGTAAAGAGATCTTTTTTAACAACTTCACTAGAAATAATAATAGAGTCTTCAAAATTATAACCTTGCCAAGACATAAAAGCGACTAGCAAATTTTTACCAAGCGCCAACTCACCACTGTTAATTGCAGGACCATCAGCTATTACATCACCCTTTTTAACATAATCACCTACGCACACTAGCGGTCTTTGATTAATACAAGTATTATGGTTAGAACGCTGAAATTTCCTTAGATGATAAATATCTACGTCCAAGTAGTTAACCCTTTCTTTATCAAAAGCACGTATAACTATAGAGTTACTATCAGAACTATCAACTATGCCATCGCGTTTTGCTAAAACTACAGCACCAGAGCCAGAAGCTACAAAAGACTCCATACCAGTAGCAACCAGAGGAGCGGTAGGCTTCAATAAAGGTACGGCCTGACGTTGCATATTTGAGCCCATTAATGCTCTATTAGCATCATCATTTTCTAAAAATGGAATCAAGGAAGCTGCAACTGATATTACCTGCTTAGGAGATACGTCAATGTAACTTACCTGATCACTACTTACCATAACGAAACTACCAGCATACCTACAGTATAGCATGTCATCAACAAAGCAATTATTTTCATCGAGCTTTACGCTAGTATCAGCTATATGATGTGAGCCTTCGTCTATAGCAGAAAGATACTCAATTTGATCAGTAACAACCCTATTGACTACTTTTCTATAAGGGCTTTCAATGAAACCATATTTATTAATACGCGCGTATATAGCTAAGCTGTTGATTAACCCTATATTTTGCCCTTCAGGAGTCTCAATAGGGCAAATTCTTCCATAATGAGTTGGATGAACATCACGCACCTCAAATCCTGCCCGTTCTCTTGTTAAACCGCCAGGACCTAACGCGGATAACCTTCTTTTATGTGTTATTTCAGATAACGGATTAGTCTGATCCATAAATTGAGATAATTGAGAAGAATTGAAGAAATCTCTTAAGACATTAGTTAACACTTTTGGATTAATAAAATCAGATGGAGAAACTTTATCTAAACTAGAAGTGGACATAGAATCAACTATTGCGCGTTCCAATTTCAACAACCCAGTTCTAAATTGATTTTCTATAAACTCTCCAACTGATCTTACTCTTCTGTTTCCTAAATGATCAATATCATCTACAGATCCTTGACCGTCACGTAACAATACTATCTTTTTCACAATTTCAATAATATCTTCATGCGTTAAAACAGTTAAATCCTCATCATAATTTAATCCAAGGTAAGAGTTAAGCTTCAACCTACCAATGTTAGACAAATCATAATATTCCGGACTGAAGAAAAGATTACGGAAAAACTCTTCTACTATCTCTAAAACAGGAACTTCACCAGGACGCAAAACTCTATATATTTCATATAGTGCATCCTGATAAGACATGTTTTCATCTAAGAAAAGCGTATTTAATATATAAGGTCCAACAAACAAATTATCTATGTTCAACACTGATATTTCATCTACAGATAATAACTCAAGCTTCCTTATGTCTTCCAGCTTTATAGATTCACCAGCAGATAAAATTTTCGTAGAGCTAGCACTATCCATTAAATCTTCTGCGAGGAATAAACCACATATAGAATTAAAAGGAACCAGATACTCTTTCAATTCATTATCATATAGCTTTTTAGCTAGTCTTGAGGTAATACGAACGTTAGCTTTAAGCAGCACATTACCTTCAATATCCATTAAGTCGAAAGGCAGCCTCACTCCTTTAAATTTATCAGGAACAAAAGGCACTTTCCAACCATCTTTATGTTTTACATACTTTATTTTCTCATAAAATCTATCGAGTATATCATTATTTGATAGACCCAACGCCTTTAATAAAACTGAAATTGGCAATTTTCTTTTTCTATCAACACGAAAATACAAATGGTCTTTAACATCAAATTCAATATCAAGCCAAGAACCCCTATAAGGAATAATTCTAGCAGAATAGATCAATTTACCAGAATTGTAAGTTTTTCCCTTATCGCTATCAAAGAATACACCAGGAGACCTATGCATTTGTGAGACGATAACTTTTTCCACACCATTAATGATGAAAGTGCCCTTATCAGTCATCATAGGCAACCCACAAAAGTGGACTTTCTGCTCTTCTATAGATTTTACAACGGTTGCAAGTTTAGAATGATCTCCACTCTCTTTAATCGATTTATATTCATCAAGAGAAATACCATCCTGCATAACAACAAGACGTATAGAAGCAATAACCTGAGCAGAAAAAGTTACACCACGCTTTATACACTCAGATTCATCATACTTAGGATCATCCACCCTACAACTTATAAACTCAATAGTAGCCCTACGCAAAGGATCATTTATTGGAAAGATTGTATGAAAGATAACTTCAAGTCTTTCATTACCCTTATTCTGAGGAGTAAATGAATCATACGATTCTTTTTGAACCTTAACCAAATCCAATAAAGAATCTTTTAAATCAATCGACCTAGAATAAGAAACTCTAGGAACAAAAGCACCAGAAGCGTACATATAAGAAGAATCAACCATTAAAATACCCCAAACTAATTAAAAGAGCTATATCAATATAAAATTAATACATTAAATATTATTCAAGCTCCACTTTAGTTGCTCCTGCTTCAATAAGTTTTTGCTTGATTTTTTCTGCTTCGTCTTTAGGAACATTAGCAGTCAAATCTTTAGGTAAAGATTCAACCAACTCTTTTGCTTCTTTTAAACCCAATGTAGAATTAACCTCTCTCACAGCTTTAATAACTCCTATTTTTTTACTCGCATCAATTTCTTTAATCACAACTTTATATTCAACTTTCTCTTGAGCAGCAGGAGCAGCAGCATTATCGCCAACAGGCGCCCCAGCACCAACAGCTCCACCAAGAAAAGAACCAGCAGGCAACCCTATTTTCTCTTCTAGAACTTTTACAAGTTCAGAAGCCTCTAATAGATTTAAAGATAATATTTTATCAACCAAATCACTTGTTACATTACTCATAATTACCACCTTACTTAACAACAAATTTATTTTTTAGAACTATAATAATCCAAAACTCTCATAAGCCTCATAGAAGATGAATTAATAGACAACGCTAACCGAGCAGGAATATCATAAGATATTAAACGCATAATTTTAACACGCAATTCATCCAGAGAAGGCAACTTAGCCAGTTTATTAACATCTTCCACTGTTAACAATTCATTTAAATGAGCCGCGCAAATCACAGACATTTTTTCTTTGTTAGCATTAGCAAAATCAACTATTAACTTTGCAGCTTCTACTATGCCACTAGAGTATATAATAGCAACAGGACCAGAAAATTTGCCTGATAAATAAGAAAATTTGCCAGTCCTTTCCAAAGCCAAGCGAGCCAGAGTATTTTTAACTACTAATACCCCACCTGTTATAGACTTCAGGTTATTCCTCAGGATTAATGAATCATTAGCATTTATAGATTTAAAATTTACTAATATTAAGAAATCATTATTTACAAATACGTTTATTGTGTTCTGTATAAATTCATCCTTATNNNNNNNNNNNNNNNNNNNNNNNNNNNNNNNNNNNNNNNNNNNNNNNNNNNNNNNNNNNNNNNNNNNNNNNNNNNNNNNNNNNNNNNNNNNNNNNNNNNNCAGTAAAATCATGAGAGCGATCATCCTTTATGGAAATTCGCACTGTTACTAAATCGCCTACTTTATAATTAGCGTTAGCAGCACTAGTAACTTTATTAAAAGCTTCACAAAACTTAGGAACAGGTATACCACGTGGACCAAGTACTGAAGCAATTTTCGGTCCTGGAACTGCTTTCCCAGCTTCCATAAGTAAGTTAATCTTAGCAATTATAACACTCATAATTAATCCTCTATTTTCTCTACTTGAGCCAGATCAAGCTCTATTATTGTCGGCTTACCTAAAATCGATACTTCCACATTAATAATTTTTTTCTCATCGTTTACCATATTTACCTTACCAGTAAAATTTTGAAAAAGACCATCATTAATTTTCACTTTTTCACCTTTTTCATAACCATAACCTAACTTCTTTGTCTCTTGAGCATTATAAAGTGCATTACACATTGAGTGAATCTCATCATCCAAAATTACCTTTGGAATATTACCATTTTTCAAAAATCCATAAACCTTAAGAGATTTTGGTATATTATTGATAAAATTCAATACTTCATCGCATAAATTCACGTATAAAAAGACATAACCAGGAAAGCATTTCCTTCGTGTAGCAATTTTCTTAGATTTTAACTCTATTTCACTTAGCTCTTCATATGGAATAAAAACTTCCTTAAAGTAATCATTAACACCCAATCTCATAGAATTTTCCAATATATGTTGGCGCACTTTCTCTTCACAATTGGAAGCAACTCTCAAGATATACCATTTATATCTATTAAATTCTTTACACTTTAAACTTATCTCATCATCTGAAATCATCTCAAAATCACCAGATTCGCCACTACAGAATCCAGGCGTTTGATTCAAAATATTTTTGCTTTCATCACACAGATGCATATATACATACACTTCACATAATTCTTTTATATCAGACTTTGAATTACATACCGTTTGATAAGGAATAAACACTTCCTTAAAATAAACAGCATTACTTACCAATTCGCGTATACCTTGCTCATATCCATAATCAACTTTAATGATATACCATTTATATTCATATTCCATAAATAATTCCAAATAAAGCCTTAATTACGTAAAGAGACATAAAATCCACAAAACAGAAGAAAATCGAAAAGCATAATATAACAATCATTACAACAAATAGAGATGACAATACCTCCTGTTTCTTTACCCAAGCAATTCTTCGTATTTCTTGCTTTATATCACAGAAAAAACCACACAAACTTTTTAACATTTCCACCACAACATTAATGCAGGAGCGATAGGAATTGAACCTACAACCTCTGGTTTTGGAGACCAGCGCTCTACCAATTGAGCTACACTCCTATAACTCAAACTCTCACTCCAAAATTTCAGAAACAACACCAGAACCAACAGTTCTACCGCCTTCTCT
>NODE_3_length_9891_cov_12.299614
TAATATAATATTAAAGCAGGCTGATGAATATAAGCACGATAGATAATACGCTGCAAAATTACATAACAAAATACATTGAACAAACATTCGCTACACACGTGCTAGGCAATAGATACGACAAATTGTATAGGAAACTTCTAAGTGGTATAGAAGAGGTAATAAAGCTTGCTGTAAATGAAGCAAAACACTACGATGAAAATTTAGAAGATCTATATAACGATTCAAGATTTAATAAGAAATTTATTCAAGCTGTTGCTAAACATCAGGTGTTGGAATTTTTAAATACTTATCCGAAAAGAAAAGAAATTGTTGCAGAATTTTACAATGAACATCACATTAACGAAAGTGATTTAAAGACTCTGGAAAAGGGGAAAGATTTAGTAAATAAAATAAATAACATTAACTTACTGCAACAAAATGAAAAAAATGAGGAATTCAATATTAGAAAGACACTTGCTCAATCAATAAAAATGCCTTCCATAGAAAAACACAAATTAGAGCATTCAAGATAACCTTAGTGAATATTTTTGACGCGGTGAAATGGGTAATTAATGGATAGTCTATTTCATTTTAACTCCTGGCACGCTTTAGTAATACTATCACATCCAATTTCTAATTGTTCCTGAGAGGTTGCATAAGAAATTCTGATAAAATTTTCTAGACCAAATGCAATTCCTGGAACCACAGCAACCAAATGATCTTCCAGTAAGTATTCAGTAAAATCTAAATCATTATTTATTATCTTACCACTTTTTGTGCTTTTACTGAGCAATCCTTCACATGAGACAAATAAATAAAACGCACCTTGTGGAACAGACGCTGATAATCCCGGGACAGAATTTAGCTCTTTCACCATAAAATCTCTACGACTCTTAAAAATCCTTGTTCTTTCTTTCAAAAAACTATGATCACCGTTTAATGCTGCTGCTGCTGCTGCTTGTGCTATCGAATTTGGATTAGAAGTGCTTTGAGACTGCAGCGTAGAGATAGCTTTTACTACATCACTTCTACCTGCAATATACCCTATTCTCCAGCCTGTCATTGCATAGGCTTTTGATACTCCATTGACTACAAAAACTCTATCATAAAGCTTCGGCTCAACCTGAGCGATAGTAAAAAACTTTTCGTCGTATATTATATGCTCATAAATATCATCTGTAACGACATTCATATGTGGATATTCAAGCAATATTTGTGCTATGTCTTTCAATTCATCACATGTGTACACAGCTCCTGCAGGGTTGTTCGGTGAGTTAAGAATTAACCATTTAGTTTTTTTAGTTATTTTGCTTTTCAATAATTCCGCTGTCAGTTTAAAATTTTGTTTGCATTCCACTACAACTGGCAAGCCGCCAAAAAGACTTACCATATCAACATATGAAACCCAATAAGGAGCTGGAATAATAACTTCATCTCCAGAGTTAATTGTTGCCATGAACAAATTGAATAACACCTGCTTAGCACCTGTACCAACACAGATTTGGTTAAGCGTGTACTCGAGGTTATTATCCTTTCTTAACTTATTAATTATTGCTTCTTTCAGCTCACGCGTTCCATCAACAGCAGTATATTTAGTCTTACCTTCACTTATTGCTTGAATAGCTGCTTTTTTTATATGATCTGGAGTATCAAAATCCGGTTCTCCTGCAGCTAAAACACAGATCTTTTTTCCTTCATTTTTCAACTTATTTGCCTTATCAGTTACAGCAATCGTAGGTGATGGTTTTATTAGGAACATTCTTTTTGCAAGGTCTGACATATTTTACTGAAGCTAAATTTAAATGATAAACCCCGTACAACAAAAAAGCTAGGAATTTTGTGTATTGTATTAGTAGCTTTTTACCAGGTTTACCAACGCAGCAATATTTTCAACTGGAGTATCAGGGAGTACTCCATGTCCGAGATTAAATATGAAGGGTAAATCTCTAAAGCAATCTATTATACGTTTTGCTTCTTTGATTGCTTCCGTTTTATTATAGGCTAAAAGATTAGGATCAAGGTTTCCTTGTAGAGGGATGTTTAGATTCGCTTTCGCCCATTTTATTGGAACATTATAATCTATACTTACTGCAGATACACCTGTTTGTTCGCAGTAATCTTTATAAAGATTTCCAGCAGACCTTGGAAAACCTATTATTGGAAAATCAGAAAATCTATCCTTTATTGCCAAGATAATTCTCTTTGTTGGTTCGATAACATATTCTTTAAACAATGGTTCCGATAGCGCACCAGCATTACTGTCAAATAGCTGAATAACATCTGCTCCAAATTCTATCTGTTTAATTAGATAAATAATCGTTACTTCCGTTATTCGTTCAATTATTTCCTTCAAACACGAAGAATAAAAATTTAATACTTTGGAAAAAGTTTTGCTGCTCCCACCTTCTATGATGTATGAGGCTACTGTCCATGGTCCACCAGCAAATCCTATGAGAGATTTTTCTTTTGGTAATTGGCTTCTGACTTTTTTTATAGCGTTTAGAATTGGTAAGGTTTTAGTTTCAATTTCTTGTGGACCCTTCAATTCCTTAGGACTTTCCACGGGTTTTATTATTGGACCTACACCGCGTACGAAATTCACGTCACAACCCAAAACATCAGCTATTATTAAAATGTCTGAAAAAATTATCGCCGCATCCATGTCAAATCTTGTCACCGGCTGTAACGTCAATTCTGTCACTAAATCTGTGTTGTAGCATATCCCCATAAAATTATTCATATTTTCTACTGCTTCGCGGTACTCAGGAAGAGACCTACCAGCCTGACGCATTAGCCAGATAGGCACTCTTCCACCTGGCTCATTTCTCTTAATAATTCCCGCTATTGTTGTTTTGCTGCTTTCCAATCTATTCTATTTATTCTTTTGTATATTAAAGTATAGTAGTAATAATAGTTCTATCAATAACTTGTTACTAACTTAAAATTCAGTAAAAATTGGCATTGTTCAACTTGTGGATAAATATGTGAGTAACTTTCGTATATTATTGATTTTCTGTTATGATTTATGTGTATAAGTAAGGTGTTTAGAGTGTTAGTAATTTTCTTTTATGGAAAATACTTTACCATCATGCATTGTTACACAACTATGTATATGTTGTTGAAAAAGTTGTTGATCAATTGTTGGTATTTTATATCAACAAATAATTCACAAATTAATTTGACATTATTCACATGCTTATTAAACATTTAATAACAGTTTTCTTGATAAATCTAATCTGAAAACGTTTTTGCCATTACAGGGAATAAATTGAGTAAAAAAAGAACCTTAGTAGAAAAAATAGCATATAGAATTTTTCTCTTCCTTTTCAAAAAAGCTTCTGTGTTGAAAAAGTGTGCGACTGAGGCATTAATGAAAGATCTGCCAGACCTTAATATATTTAATGGTCTATTAAAATTCCGCGATTGTGGTATAATGGATATAATGACTCCACGTACAGAGATATGCGCAGTAGATATTGAGTCAAGCGAGCGTGAAATAATAAAGAAGATAAAAAACACTTGCCACACTAAAATACCAATTTATAAAAATAACTTTGATAACGTAATAGGCTTTTTTTATGTAAAAGATGTTATTTTTAATAGGGATAAAAATTTTAATCTGAAACATATTATACAAAGCGTAATATTTGTTCCACCCTCGATGAAGACAACTAATCTTTTTGTTAGGATGAACTCTTCTAAATCATGTTTAGCTATCGTATTGGATGAATATGGTGGAACTGATGGTTTAATTTCAATGACTGATCTTATAGAGGAACTAATACCAAACATTGATAGTGAAAACGAAATAAATTCAGAATATACCATTACTGAATTGTCTCAAAATAAGTTTGAAGTATCAGCAAGGGCTCTTATAAAAGATATAGAAGAGGATCTAAAAATAGAATTACGTGACCCTGAAGAAGACTATGTTACACTTGGTGGTTTGATTCTTTCGATTGCTGGTAAAGTGCCTTCTGTAGATGAAGTCATTAAATATAAAAATGGTATGAAGTTTATCATCAAAGATGCAAATGAGCGCTACATTAATAAAATAGTACTAGACTTAAGTGATTACAAAAATTAGATTTGGTACCCCTTGTCGGGGAATGCCTTGACACGAAGAAAAAGTTGTAATAACCAAATATGCAACTCAAGTTATAGTTAAACCTATTTCCAGCAAATTATTTTCGCAAGTATAATGCATTTCAGTGTTATAGTACTCTAATAATAAAGAGGTCATATAGATATTAATATCTTTTGTATTTAAATTAGTGTCATTTTTTTTGATTAATTTGTCTACTAATGATTTGCTTATTGGTTTGTGTTCATTTAGAATTTTTATAGTTAATAGCATTTTATCTTCTGTTTGACTCAGTAAAACAGATACTAGTTCAACTTCCGCCACTGCACTGGCTATAGTTAGCACCATATTAGAAATTATCTTATTTACCTTTTTAATTAAATCTTCCTTATTTTTTGCAGAGTATGCGTCTATTTTCCACGTAAGCTTTACTTTTTTTTTAATAAATAATTTTCGATATTAGATTTGGTCTTATCAAAGCTATAATTATCCATTGAAGAAGAATATGCCTGCTTCATAACTTTATGTTTATATATTAAATCATCGGAGCTTTCTTTAAGAAACAACAACGCTTCCTTCTGCACATCAGCATCATTCTTATCTATTACTTCAAGCTCTTCTACGCCAAACGTTATTCCATTCATAGAGTTAGCAAAGTCATGAAGCAGCCGTCCTGATAGCAGTTCCGTTATTAACAGTATGTTTTTGGTATTTTCGTTCATTGGATAATTATAAATGATTTAAGTTACCCTATATTGGTAAGTATATAATAGTCAATTAAGAGAAAGTTTCGTTGCACTTTTTATATCAAGGCATTAATATAGTATTAACAATTTTAAAATTTATAAAAGGATTATGAATACTTATACCAGATCAGGAATAGATATTGAACTATATAATAAGTTAATAAAAGAAGTCAAGCCTATTGCTCAAGAAACTACTAGAGAAGAAGTAATCAGCGAAATAGGTTCATTTTCTGCGTTATTTGATTTTGCTGCACTAAGTAAGAAGTATGACCATCCAGTACTCGTTTCCTCAACTGATGGAGTAGGTACGAAACTGTTGATAGCTCAAGAAGTGAATAAACATGATACTATAGGTATAGATTTAGTTGCAATGTGTGTAAATGACTTACTTGCACAAGGAGCAACGCCTTTGTTTTTCCTTGATTACTTTGCAACAGGCGTTTTGACCAAAGATGTTTTATTATCTGTGGTTAAGGGCATTGCAGAGGGGTGCAAGCAAGCTAAAATAGCATTGGTTGGTGGGGAAACTGCAGAAATGCCTGGAATGTATGGTAATAATCACTATGACCTTGCAGGGTTTGTGGTTGGTGTAGTTGATCGAAAGCAAATTCTTCCAAACTGTAGTATGATGAAAGCAGGTGATTATATAGTTGGCTTAGAGTCAAGTGGAATTCACTCAAATGGGTTTTCTTTAGTGCGCCATGTTTTCAAAAGCTTAGGTATAAATTATAACGATACATCTCTATGGAATAATAAATCTTGGAGTGAAATACTACTTGAACCAACAAAAATATATGTTGATTCTTTGCTGCCTATCATGTCACAAGTAAAAGGTATTGCGCACATCACGGGTGGTGGTTTGGTAGACAATATTCCGCGAATTCTTCCAAAAAACTTATTTGCAAACATAGACATTAATTCCTGGAAATGGCCAGATATATTTTTATGGCTAACAAAGGAGGGTAAAATAGAGAAGAAAGAAATGCTAAAAACATTTAATTGTGGTATTGGTATGGTATTGATCGTAAGTTCTGAGAATATGCAAAACGTGAAAAATCATTTCCAAAAACGTGGAGAAAAAATTGAAATTATTGGAAAACTTGATGAGGCATGTAACCCTCCACTTGATAGAGTAGTATTTAGTTAACCTAACTCTACTGACAATCTTTCCGCAACTTCTAAGTATGCTTTTTTCAAGTTGCCTAAATTCAAACGAAAGACGTCTTTATCTAGCTTTTTATAAGTATTTTTATCCCATAACCTGCAGTTATCAGGGCTGATTTCATCGGCTAAAATGATTTTAGTACTGTCATTTATCAATCTGCCAAATTCCAATTTAAGGTCAACTAGATCTATGCCTGCATTTGAGAATAAATCAGTTAGGATTTCATTGATCTTTAAAGTTGTAGTTTTTACTTCATCCATTTCTTTGCTAGATAGCCAATCAAAATACAGTATGTGATTTTCATTTACCATTGGGTCGGCTAGGTCATCATTTTTGTAAAAAAACTCGATTATAGGAGATGCAAGCCTCTCACCTTCTTTGATATTAAAACGTTTGCAAAAGCTGCCAGCTGCAACATTNNNNNNNNNNNNNNNNNNNNNNNNNNNNNNNNNNNNNNNNNNNNNNNNNNNNNNNNNNNNNNNNNNNNNNNNNNNNNNNNNNNNNNNNNNNNNNNNNNNNTCTTCAGTTTCAATAATGGCTTTCGCTTTACCTTCGTATATCGTTTTATTCAGTGACATGCTTAATTTAACTATATATTATATCAATTTACTGTTCTTAGAGTATAGCCCCAAATAACTTAAAATAAACCTTAATGGCATTCAATGTTACAATATTAACCATATTTCCAGAAATGTTCCCGGGGTTTTTGAACTATTCTCTTGCCGGAAAAGCGTTAGAAAAAAAAATATGGAACCTTGAAGTAATAAATATTCGTTCTTTTGCGAAAGATAAACATTCAACTGTGGATGATGTTCCATATGGAGGTGGAGCAGGAATGGTTATGCGTTCTGATGTAGTTGGTGATGCAGTAGATAGTATGCTCTCTGTTCATAAAAACACTAAGTTTATTTACATGACTCCATCTGGAACTAAGTTTAATCAGAATATTGCCAGAGAATTATTAGAGTTTCCTCATATAACAATATTGTGTGGTCGATTTGAAGGTATTGACCAAAGGATAATTGATGCGTATACTCCTTATGAGTTAAGTATTGGAGATTATATACTTTCAGGAGGTGAGCCAGCTGCAATGGTGGTTCTTGATGCATGCATTAGACTTCTTCCAGGTGTAGTAAATAATACCGATAGTATTACTGAAGAAAGTTTTAATTATGGTGGTGGTGTACTTGAATATCCTCAATATACTAGACCTGAGCAGTGGAAGGGATATAAAGTACCTGAGGTTTTGTTATCTGGCAATCACAAAAAAATAAGTGATTGGAGGCAGAAGCAGTCTCATGTTATAACAAAAAAGCGTAGGCCTGAATTATTGAGTGGAGAGATAAATGACAAATTTACTTAAAAAATTTAACGAACAGCAAATGCAAGTGTTAGCTAAAGAAATACCAGAATTTCGTCCTGGCGATGATTTGAAGGTCACTTTTAAAGTAGTTGACGGTACAAGTGAACGTATACAGATATTTGAAGGTGTATGTATATCAAAAAGGAACCGCGGGTTACATTCTTCTTTTGCAGTCAGAAAAGTGAGCCATGGAGAAAGTATAGTGTCTCAGTTTTTTGTTTATTCTCCTGCACTGGTTTCAGTGCAAGTGACAAGAAAAGGAAAGGTTCGTAGAGCAAAACTGTATTATCTGTGCAAACTATTTGGAAAAGCTGCAAGGATCAAAGAACGTACTACTTATGTTAAAAAGAAATCTAAGTAGATACAATAGGGAATGACATCAACGGTTATTAAACTGGACGTTTGTACAGCTGTGGGCTTGACGATGGGATCCAGGAAAAATAAATGAGTATAAAGAAAAAATTCCTTAAATTACTTCAGTCAAGGCGTGTACATGCTCGTATAAAAAGGAAAAATAAAAAGAACAGAGCGCTACGCTTTTGTTCTTTCACGGCACTAGTTATCTCACTTGGCTGTCCTGTGTGTATATTGTTGAGTATATTAGTTAACTCTTACAGTGCCTTAACAGTAACGAAAATTTTATTGCCAGTTGAAATAAATGCTGATCTTACTTTGGCGAGTAATCCTAGTGATTTGCGGTATAAGTCCATTGGCTTACTCAACGATTCTTTACGTAAGGTGTTTGGAGGAACTGATTTTAAAGACGGTGACGAAATTTTAAGTCGTAATTCTTACAAAGAACTAGAGAAATTTTTTCGTAAGAAAGTAAAAGATAGTGGTGAATATGAGATCTGGTTTACCGCGTCAAGTATAATTAATTCAATAAATAAAGATAAACATTTGAATGATCGTTATGCTAAATTGCTTGATTGGCTAAAAGAAAAGAGGAGAGTGAAAAAATTTTTTAATAAGTCTTTATTCCTTAAATCTGACTCTCGTGAACCTGAGAATGCAGGGATTTTAGGAGCGTTTATCGGTTCATTAATGACAATTATAGTGTGCCTAGCATTAGCATTACCAATAGGAATTATGTCGGGCATCTGTCTTTACGAATTTATGCCTAAAAATAGGCTAATGACTAATATTGTAGAAATTAGCATAAATAATCTTGCTGCAGTGCCTTCAATAATATTTGGTGTAGTGGGCTTAACTCTCTATCTTGGCATATTTGGGCTACCACGCTCTTCACCACTTGTTGGTGGAATGACTCTTTCATTTATGATGTTACCTAATATTATAATTGCAACAAAAAATGCCTTTGCGAATGTTCCTATTACGATAAAAGATGCAGCGTTTGCGCTCGGTGCACCTCACATCAAGGTGATATTAGATCACTCTTTACCGATTGCGTTACCAAGAATAATACATGGTACTGTGCTTGCAATTGCAAGGATTTTAGGTGAATCTTCTCCTTTACTTATGATGGGTATGGTGGCATTTATTGCTGATACACCTACGTCCTTTTTCGATCCGGCAACTGTTCTACCTGTGCAAATATACATATGGTCAAGCAATCCTGAAATTGCATTTGTTGAACTTGCTGCTATCGCAATTATAGCTTTATTATTGGTGTTATTTGCGTTAAATTTAGTAGCAAATTTTGTAAAAAGGAAATTCGAATTTTTTAATTTTTAGCAATTCATGAAAATCACAGTCCTATCTGGTTATGGCTTAAATTGCGAAAAAGAAACTGCATTTGCATTTATGGAATGCAGCAGAAAACTTGGTATTGGTAATATTGAAGTAAAAATCGTTCACATTAACGATATCATAGATAATCCAGGTGAACTGAAATTAAGCAATATACTTGCAATTCCAGGGGGTTTTTCCTATGGTGATGACACTGGTGCTGGTAATGCGTTTGCTTTACGTATTAAAAACAACTTGTTGGATGAGTTTCAAGAGTTTTTATCTCAGGACAAGCTGATTATAGGAATATGTAATGGTTGTCAGATATTAGTAAAATTAATTCCAGAGTTCTCTAATCTAGCTTTAATCCATAATGATATAGGCAATTATCAATGCCGTTGGATTAGAGTGAGAGTTAATTCAAAGAGTAATTCTGTTTGGCTACGGGGCCTGAGTGAACTATATCTCCCTATTGCTCATGGGGAAGGCAAATTTTTTATGGATCAAGATATTTTGAACCAATTGATTGAGAGCAATTCCACCGCATTACGTTACATTGATGAAAATGGCAACTATGCTAACCTACAAGTTCCTTACAATCCGAACGGATCTACATACGATCTGGCAGCTTTATCAGATAAAAGTGGGAGAGTATTGGCTTTAATGCCCCATCCAGAAAGGGGAATATTTTTTACTCAGCAAGATAATTGGCCTCTTGAAAAAGAAAAATGTAAACGTTTAGGAGTGGCTATGCCAAAATATGGTGATGGAATGCTTATATTTGAAAATGCACTGAAGTATTTTTGTTAAAATTTATTGATAGGGATTTATGGTCGAAATTATCCCCTGATATTGCAAAAAACTT
>NODE_4_length_9412_cov_12.033665
CTGTGATTTTTAGCAAAACACGATTTTTCATTTGAGCTTTCTTCAACTTAAAATAAATACAGAAAATTGCTGCCTATAGCTAAACTGACTTAGATTTACCGACAATTTGAAAAACCGTCATCCCGCTACGTGTTAGCGGCTGAGATACCGCGGCGGTATGACGGTTCGCACCATCACACTTTGGAACCTTACAGATATTGAGCAAATCCAATAATATCCTTGATTTCTTTTATATTATGGGTTGCAATTTCTGCTGCTTTCTTTGTGCCTTTTTTTAATATTTCATGTAAATGGAATTGGTCTTTTAAAAGATCATTCATTTTCTCACGTATGGGTGATATAACACTGATAATTAAATCAGCTAACTCTTTTTTGAAGTGCTTCATGTCATGTTTGTTCACTTCTTCACATACTTTTCCTGCATTTACATTACTAAGCACTGAATAAATGTTTATCAAATTGCTTATTTCTGGTCGGCACTTTAAAGTAGCAAAGCCTAGAATTGAATCTGTTTTTGCTTTTTCTATTTTTTTGACAATTAAGTCATCCGTATCATCAAGGTTAATGCACGAATGTTCTGAAGGATCAGATTTACTCATCTTGCTTGTGCCATCCCTTAAGCTCATTATCCTTGATGTGCAATCCGAAGTTAAGATTTCAGGTGCGATGAAATAATCCAGCTTATAATGATTGTTAAAAGCTGATGCAATATCACGTGCAAGCTCCAAATGCTGTTTTTGATCATCACCAACAGGAACGTATTTAGTTTGATACAACAATATATCTGCAGCCATAAGTACTGGATAACTATATAATCCAAGAGAGGCTTTTTGTTTATCGCTGCCAGCTTTATCTTTAAATTGAGTCATGCGATTAAGCCAACCAATTGATGTATAGCATCCAAGCAGCCAGCCCAGTTCTGCATGACCACTAACTGTGGACTGACTAAAAATAATGGACTTTTCTGGATCTATTCCGCATGCAATATAAGCTGCTGCTGTTTTGAAAATATTACTTTTTAATTCACTTGCGGGAAGCTTATTTGCTGTGATTGCGTGTAGGTCGACAATACAAAAAAGAGATTTGTATTTATCCTGTAAGTCTATCCACTGTTTGATTGCACCAAGATAATTACCTAAATGTAGTACGCCACTTGGCTGGATACCTGAAAAGACAATACTTGTCATTATACATTTACCTCATGCTAATCGCTTCCACAATCAGCAGATTTCTTAGAAAGAATAACCATTGCAGGACGGAGCAACCTATTTTTGATAGTATAACCAGTTTGTAGTACTTCTACAATGGTGCCAGGCTTTTTTCCATTGTCTTCTCTTTCCACAACAGCTTGGTGTAAATTACTATCAAAAAGCTCACCAAGTGGATCTACTTTCTCTATTCCATGTTTTTTTAGATCATTTGTAATTTTTTGATAAGCTACTTTAATCCCCTCATGAACAGGATCACCTTCTTTCAAAATTTCCATTACTCTTTTTAAATTGTCGCACGAGTCGATCATATCACGTGCAAGTTTTGTGACTGCGTAGTCACTTGCATCGCTAATTTGCTTTTGCATTATNNNNNNNNNNNNNNNNNNNNNNNNNNNNNNNNNNNNNNNNNNNNNNNNNNNNNNNNNNNNNNNNNNNNNNNNNNNNNNNNNNNNNNNNNNNNNNNNNNNNGTGCAAGTTTTGTGACTGCGTAGTCACTTGCATCGCTAATTTGCTTTTGCATTATACGTTTGACGTTTTCATTATCTGCAACAGCACGGCGTAAATGATCTTCAAGCTGAGCTGCACGTTCTTTTAATGTATTGAGATCTTCATTTAAATCATCAGTCTGCTTATGGTTATCACTTTGTTGGTCGTCACCTTTCTGCCTACTTACCATATCAGCAAACTTCTTCTTTTTCTCTTTACTGCTATCTGACATACTATTACCCTTAAGAATCTAATAAATATATAGCAATTAATTCGAAAATATCAAGCGCCAGCTACATTCGTCTTTCTATGCTCGCATTTAAAAAGTCAATTAAAGTAGTTTTATAAAAAGAATCAGAAAAAGTACTAATATCATTTTGTGCCATATTAATGTAGTGTCTAGCTTTTTCCATAGAAAGCTGAATGGCATTATGGTGATTAATATAGTGTAATGCTTGGTCAAAATTGTGTCTAGCTGAAGAAAAGCATTTTTCCCAGAATTTTTGCTCTGCTGGACTGCCCTTTTCGTATGCTATAATAGCAGGTAAGGTGACTTTACCTTCGAAAAAGTCTTTTCCGACTTGCTTTCCAGAAGTACCTTGATTAGCAGTATAATCGAGCATATCATCAACTATTTGAAATGCCATACCAAAATTAAAACCAAAATTCTTTAGCCTCTCTGTTTCGTCATTTGTTGCACCAGATACTGTTGATGCAGCTTCACAGCATGCAGAAAATAAAGATGCTGTCTTTTCTCCAATGATATCAAAATAATTTTCCCTGACTGTGTGGGGGTCAAAACGTGCTGTCATCTGCTTTATTTCACCCTTCACAAGTAAATGCGATGCTTTAGATAAAATAGAGAGAATATTTAAATTTCCACACTCTATAAGCCATCTAAATGCTAGAGTCAACAATAGATCACCAACTAAAATGCTTGATTTATTTCCCCAAATCTTATTCGCTGTTTTAACTCCATGGCGTGCCTCACTTTCATCGAGCACATCATCATGAAGTAAAGTAGCATTGTGTATAAACTCTACCGATGCAGCAACGTTGATCCTATTCTCCCCAGAATAGTTTAGCATTTTACATATAATAAAAACTAGTTTAGGCCTTATTTTTTTTCCACCTGACCTAACAAGATGAGATATAATATCAGTAGCAAGCTTAGCATCTTCATCATTGACATTTTTGAAGACAAAGTCATTCATAGCTGACAAATCATAAGATACAATATCGTCTAATTTATCGCTGTTTGTTAAATCAGTATTTAGCATTTTAAGAGACTTATGCCTCTTGCCCTTGTGCTTTCTCGTTCTCTACTTTCTTCTTTTCTGTTTTCTTTGGTTCTGTTTCTAAAGTTACTATGCCTTTTTTGATAAACCACAGTACTCTTTCAGTTGCCTGCGCGCCTACACTTAGCCAATGTTTTAATCTATCAGCTTTCACCACAACACGATTTTTATTGTCTTTTGGTAACATTGGATCATATTGTCCTATTTTCTCAATAAAACGCCCATCTCTTGGTGCTCGTGAATCAGCTACAACTATCCTATAAAAAGGGCGTTTCTTTGCGCCAAACCTCGCCAACCTTATTTTAACTGCCATGTTAACCTTTATTCATATATTAGCCACAATTTTATACAATGAGCCGTTTTAAGTCAAATGAATTATACAACTTTTGCACCTTATAATATAATTACCAATAATGTAGGGCAGTTCCGGGCGCACAGCTATACGAACATTCATTTTTGAAGGTAAATTGCACAGCAAATGGTGTCATTCCAGTGCTTGACACTGGAATCCAGCCTTTTTTTAATCATTAAAACGTTGTATTTTAACATAAAACGGCTACTTTTATGCTTACCAACTTAATAAAATTCCTGGATCCCAGTGTCTGGGCACTGGGATGACATCCTTTCTAGTGAAGATTGCTCTCAAATCGCAATGTTCGTACAGTTGTGTGTCTGGGCACTGGATGCGTTTGAAGCAGCTTATAAGATTTTTGATTATATATCATCAAGTATAGCGTGATTAACTTCGACTTTATACTTTGATTCCAGATAGCTAATTAATTGCTCTTTTAGCGATATTATCACACGTTTTCCGGTGTCAAGCGTGTTTAATTTGCCATTTGATGAATGCATTTCTTTTAGAACACCTATTATAATTTCATTATTGTATTGAATAGGATCTGTCACTGAACCAGTTGTTTTCATATTGAAAATCTCTTCTATAAAAGAAAAGGGGTAGTTTTGTTGATCCACTTTATTGCGGTGCATCTGCTGACCTTTAACTAATTCCACACCTTGAATTTCTTCCAAATCTGTTTTTTCTCTTAGTTGAACTGCAACCTCTTGCCCGAATTTAAACATTCTTTCTTTTATAAACTCACTACGCCAAAGCTCTACCGCTAATGCCTTGCCTTCTTCAAAACTTTGCAATTTGGGTGGAAAGATATCGACGATTTTTACACTAACAACGGCGTCCCCAACGCCCTTAAAATAACCTTTCTGATCCTTTTCTCGCGAAAAAATGAAAGAAATCAAATCACCAGAATCTCCTACGTTATTACCGCTTTGATCTTTTCCACTCGCATCTACTGGACCAATAGTTTGTATAGGTAAATTATATTCACTCAATATTTCTTCAATTTCTGAACCATTGTATATCTTATAGTTCACTTGGTTTATGAAATCATTGACTCTTTCAAAAGACTTTTGGTTAGTTAGAACTGACTTTATGTCTTTTTTTAAATCAACTAAGTCTTCATCAGAGATTTGATGCGCACTTTCCACTTTTACTATGTGCCAACCAAAACTGCTTGCTAAAACTTCACTTACTTCACCTACTTTAAGAGCAAATACCTTCTCTCTCACGTCTTCTGGTAAAAAATCCTTAGTTATATTATTTACTCTAGTTTCCTCAAGTTTTGCTTTGCCAAACTCTTCTACTATCTGTTCAAAGCTTGTTTTACCCTCCTCAAATGCTCTTCTTGCTGTCTCAGCTTCTTCTTTGGTAGAAAATATTGCATTGAATATATCTATTTGATTTTTAAGTTCTTGTTGTTCTATTATACCATCAACTTCTTCATCTGAGATCTTGATTTGATCTTCAAAATACTTTTGGCCTAGGGAAATATATTGCGCAGTTCGATACTCAGGATAATAAAAATGGGATTTATTTCTTTCGTACAAATCAAGTAAGGCTTGATCATCTGGTTCAGGAATGTTTGTAACTGCATCTTCAGTTATTTTAACAATATCAACTACTCTAGTTTGGTAGCGACTTTTGTATATCTGCTCATCAATTTTCTCGCCAAAAGTTACTGGATAATTATCTTTAAATAATGAAGTCATGAACATCATTGCAGGCAGGACTTTCTCTAGCTTTGCTATATACTCTTTCTCTGTCATATGCAGGTCATTTAGCGTTTCATAGAATTTATTTTTGTCAAATTCACCTTTATCATTTTGAAAGTATTTGGTGTTTTTAATATGGTTTTTTATAGATTCTTCTCCAACTGTCAACCCCAGCTCACTAGTTAGGTTAAACAATAGTTTTTGCTCTATAAGTGCGTTAAGCAAATCATATTTCAGCTTTTTTACTTGTTCTCTACTCGCATCAGATCCAGAAATTTGCTTTTCATAATTTTGATATAGTGATTTATACTCATCTGACATTATAACTTCTTTTCCAACCCTAGCTACCTCTTCTTTTTCATCATCACCTGATAAAAGGTTGCCAATTCCCATGAAGATTAACAAGCAAGCTAAAAGGACAACGGTTACTTTAGTGAAAAAATTTTTAACATTCATTTTAAACCCAGTTAATTAATGATTAATTATAGAATAGTGATAATTTAATGCTTGTAAACCTGTTGCTTTATTAGCTAATATATATAATATTACAATATATTAACTTAAAATTTAACTCTCTAATCTTAAATAGGAACATATGTTTAACTGAGTTATACTATACCTTAGGAAGGGGAAATATTTTGTTTGAAATATGCTTAAAGGTAAGCGCATTTAATTAACTTAAGAGGTGGGAAATGACAAACAAAAAGTTATTGAATGACAAAATTAATGCTTTTTTAGTTTTAATAGTTTATATTTTAGCTCTGTATAACAGTAAGGGATACTTTAAATGGGAGATGCTTTTTTGATGTCAATGGAATCTTCTAAGGGCAATAACGATAGAAATAAACAGTTTCTAGTGCAAATAGCTGCTTGGTTAGTAGACAACACTGGTTTAACTTTTAATCAAATAGCACAATGTTGCAGATTGGCCCTTGAAGAAGTACAAGACATAGCTGATGAGGAAATAGAAGTAGAAAAATATAACCCTATTATTTCTGGAATAATTACTGAAAAAGAAATCGATGATTGCAAAAAAAATCCAAATCGTGTACCAAATTTGATTATAAAAAATATAAAAAAAAGGAGTAAAGCGATTGGTAGCATTCTTGGCTTTGCCTCTACGGCAAGACGTAGAGATAAACCTGATGCGGTTTATTATTTAGTAAAAAAATTTCCTATCTTGGACAATAACGTTATAGCTAAATTAATTAGTACAACAAATTACACAGTTGAGCAGGTAAGAGATGGATCTCATCATAACATGCAAAATATAAAACCCCAAGATCCTGTACTACTCGGCTTATGTAGTCAAGAAAATTTAGAAGCAGAAGTGGAAAAAGCAAAAGTAGAAGAGGAGAAGCAAGAAAGGTTAAAAAAATATAAAGAATAGCTATTGAAAATCCTCAAATTTTTGTGCTTTGTTAACATTAAATTAACTTGACTTGCTAGTGTTTATTAGTATAATGTAAGTAAAGTACGGGGTTTAATGATAATTAAGCTTAATACGCACTGAAACTAACTCAGCCTAATTTATTATCTTATAGTCACATTTTAGGTTAGTAAGCATCAATTAAAATTTTTGGAGGATTATGACAACAATCAATGAAGATGTTTTGGCAAAAGGAAAGGTTACAGCTCAACCTGAAAAAAGTGAGCAAATTTACAATAACGATACAGTAAAACAGATGGTCAATGAAGGTACTGAGAAAAACAGAAAAACATTAGATCTGAGCGAATTAAAAGAGAAAACAGCAGAAGAATTGTTAGAGTTAGCTGAAGAAAGAAAAATTTCAACTAACGGTAAAAGCAATGGTAGAATGCTAAAGCAGGAAATAATATTCAGCTTAATGAAAAAAATGAGTGAAGAAGGAGGCATAACCACAGGGAGTGGAATAGTGGAAATATTGCCTGATGGTTTTGGTTTCTTACGTTCAGCAAGTGCAAATTATGCCCCAAGTACCGATGATGTTTATATTTCTAACGGGCAAATAAAGAAGTTTAATTTACGTACAGGAGATATGGCATATGGAGAAATAAGGCCACCTGGTGATAAAGAGAGATATTTTACTTTAACTAAGGTTCAAAGTATAAACTCTACTGAAGTAAGTGAATTAAGAAAGTACGTCCATTTTGATAATTTGCTTCCTCTTTATCCTGAGGAAAGCATAGTACTTGAGTGTAATAATGGTGATGATAAAAAAGGCTTAAGCATGCGTGCTATAGATATAGTAGCTCCTCTTGGAAAAGGGCAAAGAGCGTTAGTAGTTGCTCCACCTCGCACAGGAAAAACTGTATTGCTTCAGCAAATGGCTAACTCTATAGCTATAAATCACCCTGAAGTAGAATTAATAGTGTTACTTATAGATGAAAGACCTGAAGAAGTAACAGATATGATACGTTCTGTAAAAGGTGAGGTAGTAAGTTCTACGTTCGATGAGCCTGCTTACCGTCACGTACAGCTTGCTGAAATAGTAATAGAAAAAGCTAAAAGAATGGTTGAGCATAAAAAAGATGTGGTAATTCTACTTGACAATATTACTAGACTTGCACGTGCTTATAATGCGGTTATTCCTTCGTCTGGGAAAGTTCTAACTGGTGGTGTAGATTCAAACGCACTGCAGAGACCAAAACGCTTTTTTGGAGCAGCTCGTAATATTGAGAATGGGGGTTCTTTAACTATAATCGCCACAGCTCTTATAGAGACTGGTTCAAAAATGGATGAAGTTATTTTTGAAGAGTTTAAAGGTACAGGAAATGCTGAGATCATACTTGATAGAAAACTTTCTGATAAACGTATATTTCCAGCTATTGATATTACAAAATCCGGAACAAGGAAGGAAGAGCTATTAGTTGATAAGGCTATACTAAATAAAATATGGGTGGTGCGTAGGATACTCAATCCTATGGGACCCGTTGAAGCAATGGAATTTTTACGTGACAAACTACTTTTAACAAAGAGCAATGCTGACTTTTTTAACTCCATGAATCACTAAAAGTAAGCCAGTTATGATGGATATGCTGAGCAAAAAGTAAAACGCTCTTATAGCTAAAATAATTTGGATTTACCAAAATATATTTATAGTTAAGTTGGCAATTTACCTTAAGTTAGCGCGTGACACTGGAATGACACTCTTGGTGGCAGACAGCTAAAGGAAAATATCAACTAGGTTTATAATCTATCACTACCGTGTTTGCAATTTTGTCGTGAAAAGCTTGTTTATGTTCATCACCTACTGCACATACTAAAACTAAGATTAGTATAGCTAAGAATAAAATGGGATTACAAAGTGATATGCAATAAATTATAAAAAGAGCTATAGTCCTTTTCATTGCTTGCATTGTAGTGATTGACTCAAATGTATCTTTGTCTTTTACACGCATGCTAAATAACAAGTGTCCTGGAGTGCCGCCAAATTTTACTAGCATGAATATATGAAATATACATGGTATCATTAAAAATAAAGAAAATACAATCGTGGTGATTACAATTATTGCACCCATGATCCCTTGTATTGCGTGTGTAAGTGAGAAACCCACCGCCATTAAACCAAATGGTATTGCGATAAATAAAATACAATCAACTATAAATGCTAGAGTACGTCTTGTCATCGTTGAGTAGTTTACTTTTTTATCCATGTACTACCTATAAAGAAAAATATCAACTAGATTTATAGTCTATCACTACTGTTTTTGCAATTTTATCGTAAAAAGTCTGTTTGCGTTGATCAAATACTGCAAACAAAAATAAAATTAGCACAATTAAAAGATATAGAAAAGTATAACCATGATAATGCAGATGAAGCAAAAAGCGAAAAATAATCCAGATGCTTCCCTTAGAAATACATCTTATTGTTGCTTGCATAAGGGTAACATTTGTAAATGTATTAGCATCTTTAATATGCATACCACACAATAGTTTTCCTGGGGTACCACCAAGTTTTGTTACCATTAATATTTTGGATATTGTTAGTACTAATGTTGCGACCACTGTAGAAACTATAAATGGTATTTCTGTTGCTAGTTGTGCAAGTTCCTGAAAAGAGTCTTTATCTTGATCTTGTAATGATACGATGAATACACCATAGATAAAACCGAAGATAAAATGAGGGGAAAATATGATGAGGTCAAGTATTTCTGCTGCAATACGCCTTGTAAATCCTACATAATTTACTTTAACATTTATTTCAGTATTCATAACCCCACCTATATTTCATAATATCATCATATAATATAAAAATACGTTATTAAATAACCGTAAATATACTAACTTGGGTAATATTAGCTACTTGTGCCACTCTATTATTTAAATTAATATTAAATCATTTATAACTAGGGAAGTTATGTCAACAC
>NODE_5_length_8794_cov_11.445818
GCCTGAAAATTTTTCCTTTATAGTAAATTTTCTGTACTCACTTTTTAAAAAACCCTCCTGCCCTGCAACAACCATTACACCAATTTGTTGGTTTCCAAATATATGGCTATTGTCATAAACCTCAATACGCTTTGGAATATTTGGTAACAAGAAGATTTTGCTAAGCTCCTCAAGCTTTTCTAGGTTATTTCTATAATCGATAAGCTTCTGCTCTAAGCTATGCTGAGAGTTATCATAAACAAATTTCAATAAATCACGCTCTTTTTTATTCTTTGCATGCAGAACTTTTACTGGCTTTTGAGCAACCTTATATAGTGCTTGTTCTATAATTTCCTTATCCACAATAGAATCTGGAACGTAAATTTGTATTGGAGGTATGTTAGCTGAATTATAAAAATTGACCAAAAAGGTGGATAAAATTTCATCATTTGAGTGATCACCACAGTTCTCGGCAAAGTAAGGAGTGCTGCCGTAGTTGTCTTTATTTCTGAACGATAACACACTAATACATGCTAGATCCTCTTCACGTACAATACTGAAGAAATCTGCATCTTTTTCAAAAGAAAAATCCGTGTGCTGTATTTGAATTTGCTCAAGAAACTTTACCCGATCTCTATATATAGCAGCAAGCTCATAGTTCTCTTCACTGCTGCACTTTCTCATTGTGAAAAGTAACTGTTCTTTCACTTCCTTATTTCTTCCAAGCAATGTATTTCGTGCCTGTTTTACTGATTGGCAGTAGTCGTCTTTTGTGATTTTGTTTATGCATGGTGCTGAGCAGCGCTTAATTTGATATTCAATACATGGTCTTTTTGTTGAGGAAAAGTATTGATCTGAACATACTCTTAGGAGAAAAGCTTTTTGCAATGACAATATAGTTTGCTTAACAGCAGCGGCAGATGTAAAGGGACCATAATAATGAAACTCATTTTTCTTAAATTTGCCTCTATATTTTGCTATTCTTGGATAATCGTGCTTGGAAATTGTTATATAAGGATAAAATTTTCCATCCTTGAGCACAATATTATAAAGTGGTTTCAATGATTTTATTAGCTGTGCTTCAAGAAGCAGTGCTTCGATTTCATTCTCAGTGATGAATATTTCAACCTTAATAACCTGTAAGAGCATAACTCTAATTCGTTCAGAAAGGTTTTCGAATTGAAGGTAGTCGGATAACCTTGACTTTAAGTTTTTTGCTTTTCCAACATATAAAACTTTATTCTTATCTCCAACCATCTTATACACGCCACAGGATTGTGGAGATGATTTGATTTGTTCTTTATATTGCCTGAGCATTTATCCATTGTTTAACCTGTATGAGGTTAAAATCTGCTACTAAATGAAAGATGGAAACTACATTTTCAAGCAAAGATAATCTGTTTCTTCTCAGCTTATCAGAATCACAGTTAATCTTTATACTGTCCATAAACTGATTGATAAACGGAGCAAAACCAGCAAGTTCATCAAGCGCTGCATTAAAGTGGTTATTTTTCATTGCTTGTTTTATGTTTTTACAAGCAGTTATAGCACAATTTGATAGCGCAATTTCTTCACTTTCAATCAAAAACCTCTTACCGTAAGATGCACTATAAGTAGTGCCATCACTTTTTCTTACTTTGCTCATCATGTTACTGACTCTTTTGTAAGTGCTTAGAATCTGTTCACCTTCTGGCGTACTAAGATAACGATTCAATATAACAGTTTGCTTTTCTGCTGTCAGCAGATCATTAATATCGATTTTATATAGTATTGAATCTACNNNNNNNNNNNNNNNNNNNNNNNNNNNNNNNNNNNNNNNNNNNNNNNNNNNNNNNNNNNNNNNNNNNNNNNNNNNNNNNNNNNNNNNNNNNNNNNNNNNNTAGCCTAATTGGAACATGCAAATTATTTTCAAGTATTGTCCTAATTATACCAATTGTCATTCTCCGCAAACTAAATTGATCATACGAACCAGAGATTTTTTCACCTGCTGCAATTAAACCAACTAAGCTATCCACTTTGTCTGCAATTGACACAGCAATTGCTGAAGGGGATTTAGGGCATTCTTGCTCCGATCTGATTGGCTTATAGTGTTCAGTTATAGCTTCCACTATTTCTTTATCTTCTTGAAAATAAGAAGCATAATATCCACCCATTACTCCTTGTAATTCTGGAAACTCTCTTACTATCGATGTTGCCAAATCAGCTTTTGCCAAATATGCAGCGCGTTCAACTTTTATCAGCGAAGCATGTGGAATAAATATAGCTATATACTTTGACAAAGCCGTAATACGCTTCACCTTTTCCCCCACGCTGCCAAGTGAAGCATGAAATAATATCGAACCTAATTTTTTGACATAATAATCTAGATTTTCCTTTTTATCTTGAGATATTAAAAATTGGGCATCAGCAAGACGTGCTTCTAATATTCTTTCGTGCCCTTTAACAACTTCACCATTGTTGACGTTGACAACAGTGACAAAGTGTGAAATTCTCTTTCCATTACTTAAAGCAAGGTATTTTTGTTGTGTATTAACTATACTAAGTATTACTTCCTTCGGTAATCCAAATGACTTTTCTTGATTTACTTCACCAAACAGCACGATTGGCCACTCTATAAGCCCTGTCAATTCATTTAGTAAATAATCATTTTTCTCAAGTTGTAAATTCTGCTCTTTTGTGAATTTATTAATCTGATCTAGTATAAATTGCTTTCTTTTGTCCATTTGGAGAATTACACTGTTTTTTTCTAGCAATTCAAAATAGTCTTTAGGTGTTTTAACAGTAAGCGCCGTACCACTTGAGAGAAATCGATGGCCATATGTTATGTTAGATGCTGTGATCCCTGCAAAAGACACAGGTATTATTTCGTCATTTAAAATGCATAAAATGTTTTTAATTGGCCTAACCCACCTTTCTTTTCCTTTGCCCCATCTCATACTTTTTGGCCAAGAGAAATTTTTTAATATTTCTCCTAGTTGATTTTTAAGAAACTCTTGAATGTTAAATGAGCAGCTTTCTCTTTTAATGAAGTAAAAATCCTCATTATTTACTTTTCGAACGAGCAAATCTTCTTCATTTTTCTGATATTTTCTTAAAAAACCTTCGATAGCACTTTTTGGTGCGTTAATGTTTGGTCCCTTAACTTCGTTATTGGAATCCTTTAGCTCCAAAGCATTTATGTTGTCGACAAATAGGGTAATGCGACGTGCTGTTACAAAAACCTCCATTGATGTAAATTTTACATTATTTTTGTTAAAAACATTGGCAATACAGCTCTTAACTTGAACTGTAGCTGAATTCTGCATTCTCGGTGGTATTTCTTCTGAAAGGCACTCAAATAACAACTGCAACGACATACGCTATTTACTCATGTACAATTCACAACATTTTTTTGTCAGCTCTCTAACTCTACCAATATAAGCTGTACGTTCATTCACACCAAGCACACCTCTTGCATCAAGCAGATTAAGTAGGTGACTAGTTTTAATACATTGGTCATAAGCTGCCATTGGTAGCTCCTTTTCAATAAGGAACTTACACAATTTTTCCGTACCTTCGAATTGCTGCTGTACCACTTTAGTATCATAATAATCTAACGCTAGATAAGAAAATTCATATTCTCTTTGTTTAAAAATATTTCCGTAAGTTACACCATTATCGTTCCAAATTATATCGTAAACATTATCTACATCTTGTATGCACATTGCTAAACGTTCCAACCCATATGCCACCTCACCAGGAATCATCTTGCAGTCAATCCCTCCAACTTGCTGTATATAAGTAAGCTGTGTTACCTCCATTCCATTGCATGTAACTTCCCATCCAAGTCCTGATGCACCAACACTTGGGTTTTCCCAATCATCTTCAACAAACTTAATATCATATTTTTCTGTAGATATGCCAAGAGCTTTTAAGCTGTCTAAATAGACGTCTTGTAAATTATTACCAGATGGCTTTATTATAACTTGATATTGGTGATGTTGATACAAACGATTAGGATTATCACTATAGCGCCCATCTGCTGGCCTAATTACTGGTTGTAGATATGCAATTTTTGCCGGTTTTGTATCAATTGCAGACATAATTGTTGCAGGATGTAATGTGCCAGCACCAACTTCAGATGTGTATGAGTGAAGTATAACACATCCTTCACTAGCCCAAAAATCTTGTAACTCTTTTATTATACTTTGTAAGTTCACACAAATTGTACACTTTTTATACTAAATATATAAATAAATAAGTACTATTCAATACCTATTTTTTTAACAGTATCATGTAAATAATCACCTAAAACTGCTGAACTTTCCCTCACATACTGAATTATGCTTTTATTTAGGACAATTGCATCATGCATAGTTAAATCGCAGAATATAAATGCTGTTAAATACAGTAAAATCACCGCATAAAATGTGTGAAAAATCCCCTCAAATGTAATTGACATTGCATTATTATAGCTGAGCTGTATTGAACTTATTGGCCATGGTTTTATCACTTCTACGACATTAAAAAATACGTAAGGTATCATAAGAAAAAAGAAAAAGTGCATAAAATCATTAAACCAAAATGGGCATTGAAACATCTGCTTACATATATTCCCATAGAGTTTACTTACAGCATAATAAATCGACATCATTGCCGGCATTGAAAGTGCTACAGTCAGTACTTGCCCTGACGCTATTTGTATTACTATTTCTTCACCACTGTTTGCTGAAGGGTCTTGAGCATGAAAAATAAATATTCCAATTAATTGCATTACTAACATAACTATTGCCAATTTTGTAAAAACAGCAGCTACAACTATTCCTGAGTCTGGCATTTTATATAGTAAGTATTCGCCTCCATATGTAAGAATTAATATAACATCGACAATAAATAATATTAAAAAAGAAGACCAATAGTTCTGCCAACTTGGTAAATATCCTATTCCTAAAAGAGAGCTTACTGTTTTAGCAGGAAAAACCTTGCCTAGCATCTTCCCCAAAAATTTAAAAAAAATCCCCATGTTCTAAGTAACACTTGGTTTATATTATTTATAATACTGTATTGTAATAGACTTATCAATAGCTTAAAACATGTATTGGAAGATTTTAGGTAATATGCAGCAACAGTAGAAGAACGTGCGCCAAAAATTTAATAATTTTATAGGGCTTATGCACTTAAATTTTTTGCAATATCAAGTGCAGCGTAAGTGAATATTGCACTTGCACCCGCACGTTTGAAACCAATCAAAGATTCATAAATCACCTTGTCATAATCTAGCCAGCCATTATTTGCAGCAGCTTTTATCATTGCGTACTCACCGCTTACTTGGTAAGCAAAAATCGGAAAATTAAACTTATCACTTGCTGTTTTGATAATATCCAAATATGGCATACCTGGTTTAATCATAATAAAATCTGCACCTTCATTTATATCCATTTCAATTTCGCACATTGCTTCGCGCGCATTTTTATAATCCATTTGATAACCACTTTTGTCTATAGAATGTGATAGCCCACATGAACCAACGACTTGCCTGAATGGAGCATAGAAGCTAGAGCAGTATTTCACTGCATAAGATAATATTAATACGTCTTGAAAGTTGTTATCATCTAATGATTTTCTGATTCTTCCTATTCTACCATCCATCATATCAGAAGGAGCAACTACATCACATCCTGATGCTGCTAAAGCAAGTGCTTGCTTACATAATATCGACACGGTTTCATCGTTTTCTACATCCATCTGATTATCTTTTAAAATGCCGTCATGGCCGTGAATAGTGTATGGATCCAATGCAATGTCTGCAATAATACCAATTTCAGGTACCTTTAATTTTACAGCACAAATTGCTCTGCAGATTAAGTTGTCAGAATTATATGCTTCCTCAGCGTTTTCATATTTTAGTTTACTATCAACTACAGGAAAAATTGCAACAGCATTAATTCCTAAATCTTTAGCTTCCTTAACTATAGACACTAATCCATCTATTGAATAACACTTTACATCTGGTAAGCCAGAAATTGGTTCAGTTGTTTCTTCTCTGTCATGAACAAACAGAGGAAGAACCAGATCGTTTACTGATAAACTATTTTCACTTGTTAAATTGCGAACCCATTTGCTCGAGCGCCTGCGTCTTAATCTTGTATTTGGGAAATTAAACATTGGATCCAGGCAAATTCCCAGTAAAGAGCAACACCCCTGAAATGAGTATTACCCAAAGCACCGATATTGGTAGAAATACTTTCCAACCAAGGCGCATTAGCTGATCATATCGATAACGAGGTATTGTTGCTCTAATCCAAATAAATACGAATAAAAGTATAATTATCTTCAAAACGAACCAAATTAAACCTGGAATTTTATAAAGCAAACCAAGTTCTAACGGAGGATACCATCCTCCTAGAAAGAATATCGTCATCATAGCACTTGCTAGAATCATATTTGCATATTCTCCAAGAAAAAAGAGGGCAAAAGGCATGGATGAATATTCAACGTTATATCCAGAGACTAGCTCTGCTTCAGCTTCTGGTAAATCAAATGGGTGACGATTAGTTTCTGCAAGCAAAGAAATAAAAAATATTATTCCTATAGGCATTAGTAGTAAATCAACCCAAAATGGCATATTGTGTTTCGCTACCACCATCTCTCCAAGATTTAATGTTCCAGTGGTAATAACGACTGCAGCAACTATTAAGCCTATTGAAACTTCATATGAAATCATCTGAGCAGCCGACCGTATAGCACCAAGAAATGCATAATTAGAATTGCTTGACCAGCCTGCAATAATTACGCCGTATACTCCCAGCGACGATATAGCTAGCACGTAAAGCACTCCAACATTAATATTTGCTATAACCTTAGGAATAACTACTTGCTGGCCATTTTCTACAATTACTTCAGCACCAAACGGTATAACTGCCCAGGCAATTAATGCCAAGATAAAGGTAAGCATTGGAGCCATAATGAACAGTATGGTGCTCGCTCTAAATGGTATTATCGGCTCTTTAATCAGTAGCTTAATAGCATCTGCAAATGGCTGCAATAGCCCAAAAGGTCCAACTACACTCGGGCCGTGCCTCAGTTGAATTGCAGCAAGGACCTTACGCTCAAAGTATGTCAAATATGCAACTGAAAGTAGTAGCGGTACTAAAATAAATAAAATATTAACTAGCGTGTTCATAAAAAGCTTTAGTACAATCTGCCATTATTTTTGAAGCGCGACTTATTGAATCCGTCATATAAAAATTACACTCCTTTAAAGTAAAAGGTGTATTACTTAAATTTATTTTACCATTGCTGATTGGTACCCATGTGTTTTTTANNNNNNNNNNNNNNNNNNNNNNNNNNNNNNNNNNNNNNNNNNNNNNNNNNNNNNNNNNNNNNNNNNNNNNNNNNNNNNNNNNNNNNNNNNNNNNNNNNNNAGTAGAAGCATAGACTCACAATCTGCTAAATCACCTGCAATTGCAGCTATTTTATTTGATTTTGTATTCTTTAATTTCTTTGCAGCAACAGTTAATGCCTCATTCCAATCAACTGGGGCTAATTTACCATCTTTTTTTATATAAGGTCGATCAAGACGCTGAACTTTTAGTCCATCATAGGCAAAGCGGGTTTTATCTGATATCCATTCTTCATTTACCTCTTCGCTCAGCCTTGGTAATATCCTCATAACCTCCGGGCCACGATAACCAACTCTAATTGCGCTACCCACAGCATCTAGCACATCTATAGTCTCACAATGTGATAGCTCCCATGGACGCGCTGTAAAGGAGTAAGGCTTTGAAGTTAAAGCCCCTACCGGGCAGAGATCTATGATATTTCCAGATAATTCAGAACTAATATGCCTTTTTATGTAAGTGCTAATCTCTACATTTTCTCCCCTTCCGATTCCTCCAAGTTCATTTGTACCTGCAACATCAGACAAAAATCTAACACACCGAGTGCAATGAATGCATCGATTCATCGCAGTCTCAATCAGTGGTCCGAAGTGTTTTTTTGGCACAGCCCTCTTATGCTCATCAAGTCTGCTGGTTCCTTTCCCATAAGCCATCGTGATATCTTGCAAATCGCATTCACCACCTTGATCGCAAATTGGGCAATCAAGCGGGTGGTTAATTAGCAAAAACTCAAGCACACCTTCACGTGCTTTTTTAACCTTAGGGGTATCAGTGTGAATAACCATCCCTTCTGCAACTGGCATTGCACAAGAGGCTACTGGTTTTGGAGGTCCACCCTCCACTTCAACCAAACACATTCTGCAGTTACCAGCAATTGCTAAACGCTCATGATAACAAAAACGTGGAATTTCAACGCCCACGACTTCACAAGCTTGAATTATAGTGAGCCCATGCTCTACTTCACATTCCTTAGAATTAATAGTAACTTTAACCACAACTATTATACAGCTTCCCACTTTATAGGATTGCCGCTTACCTCATCTTCAACCAGATTGCCGTTGTCATATTGAGCAGACATATAATTCATGCGCGAATCACGATCTATATATCTAACAGGTTTTACCGGTTTATCTTTATACATTTTTTGCTCAGCTTTCTTACGCTGAGTAGGGTTATTTTTACTAGCTGTCTTTGCTTTCCCACCTGCTGCCATATAAACTCCTAAAAACTTTTCATTCTATTTTAACACTTAAGTATACAGCGTCAATATTTAATAACTTTAAAATTTCAATAGATCTCTTATTATAATCATTTTACAATCATTGTTTAAATAAAAAGTTACCCCTTGATGCCATTCCAGCGCATGACGCACAGCTGTACGAACATTGCAATTTGCAGGCAATTTGCGTGGCAGATTCAAGTAGCTGACACTGGTT
>NODE_6_length_7954_cov_11.727560
CTCATGGGTTATTAATGACTTTATCATGATAATATAATTTTACAGGGGGTGAGAGCTCATAGATTATTAACGGCTTTATCATAACAATATAGTTTTACAAAGAGGTGTAGGATGAGTAGTTCACAAAGTAGAGATAATTTTTTTAAGGCTGTTGAAAGAGGTGATATTGATGCAGTAACCCGTCTAATAAGTGAAGGAGCAGATGTTAAGGTAGAAAATGATAAAGGAGAGACTCCTTTACATTGGGCTGCTGTATGGGGCCATAAAGAGGTAGTAGAAGCCCTATTGGGAAAAGATGGAATCAATGTTAATTTACCAAATAACAAGAAAGATACTCCTTTACATTCTGTTCTTAAAAAGGACAACATAGATATAAATGTATTGAACGCTCTACTGGGAGCAGAAGGAATCAACGTTAATGCACAAGATAAATATGGCAAAACTCCTTTACATTTGGTTCTTAAAAAGGGCAATATAGACATAAATGTATTGAACGCTCTACTGGGAGCAAAAGAAATCGATGTTAATGCACAAGATGGAGATAGGGCTCCTTTACATTGGGCTGCTGAAAAGGGCCATAAAGAGGTAGTAGAAGCCCTACTGCAAGTAAAAGGGATCAATGTTAATGCAACAGATTGGTCGCAAAAGACTCCTTTACATTGGGCTGCTGTATGGGGCCATAAAGAGGTAGTAGAAGCCCTACTGCAAGTAAAAGGAATCGATGTTAATGCAAAAGATCAAGGTGGAAAGACTCCTTTACACTTTGCTGCTGAAAGTGGTTATCAGCAGTTGGTGCAAGCTCTATTGGATAAAGGGGCAGATGTTAATATAAAAGATAAAAATGAAAAAACTCCCTTAAATTTAGCCACTGATAAAGAAATACAAGCTCTATTAAGGAATGCAAAAAACCCTGGCGACGGTTCTAAGCCATCGACGGACAATGAAGAAAATTCAGAGGAAGATGCTGGTACACGAGAGAAAGAAAAACAAGAAGGTGATGCTCAATCAGGATCAGACATTACAAAGCAAGAAGCTGATAAAACTGTAAATTCGGGGAGTGGAACACCACAAACACAACAGGGGACCACCAGTGCAGGACAAGGAACTGATGTACAAGACAACGGTGTAAATTATGTTGCTTCCACAGAACCTGCACAAACAGAAGAACAGCCGAGCTCTTTTTTTGGTAGTTTGTTTAGTATACTTATGAAGCCTTTTTCATTAGTTGCATCATTTTTTGGTGGGTTTTTTTCATGGTTGTTTGGGTCTGATGAGCCAACACAATCATCATCTGAATTTGATCAACCAGTTGTATTAGAATCACCAAGTAGTTCAGAAGGCAATGACATAATATAGCCAGAGGTTTACTAGATTCCAGCGTCACGCGCTGGAATGACATGGTGGTATGTATTCAAGTAGCTGACACTGGTTCCTTTATGACGGCAGTGCCCAGAGGTGTCATCCCAGTGCCCAGACACTGGGATCCAGGAAACTTAATTGCAAGTAATGCATTGGGTTTGGTGAGTATGGGTTTTGCGTTATAGAATGAAGCACTTTTGGTGAATTTGTAAAGAAAACTAGATGCCAGTGTCAAGTGCTGGAATGACATCATCTTGGATGGAAATAACGTCACGCGCTGGAATGACAAAGAAGAGTGGGCTTTCATATGGTTATGCAAGAAGTCTACTGAATGTAAACCAGTTTCTCACACACACATTTTACCACATGATCAGCGTTGATATTAAAATGCTCATAAAGTGTTTTATAAGGTGCTGATTCTCCGAAGCTTTTCATGCCAATAAATATACCGTTTGAACCTATGTATTTATGCCAACCCATTTCACTTCCGGCTTCAATTGCAACTTTAATGCTGTCATTATTTAATATTGCCGCTTTATATTCATCGCTTTGCTCGTCAAAAAGCCTCCAGCATGGCATAGAAACAATCCTTGTACCTATACCCTTTTCCTGGAATTTCTCCCTTGCTTCAACTGCAATTTCAACCTCGGACCCCGTAGCAAATATCGTCACTTTTAATTCTTTTGAACATTCACACAAAATATATGCACCAAACTTCGATAAATTAGCAGATTGATCGATATCAGAGTAGAACTTGCGCATGTAACTTACGTTTTGCCTTGAGAGCGCAAACAGTGCTGGAGATTCTTTCTTTTCGAGTGCAATGCTAACACACTCCAGAGTTTCAACTGCATCGGCTGGCCTAAAAACATATAGATTTGGTATAGCACGCAAAGAGGCTAAATGCTCTATTGGCTGATGAGTTGGGCCATCTTCTCCCACTCCAATTGAGTCGTGAGTCATGACATACATAACCTGCTGCTTCATCAGAGCTGAAAGACGTATAGCAGGACGACAATAGTCGGAAAATACCAAAAAAGTGCCGCCATAAGGAAGAATCGCGCCGTGAAGTGCCATACCATTCATACATGCTGCCATAGCGTGCTCTCTCACTCCATAGTGGACATAAGAGCCACTATAATTATTGCTATTTATTACCTGCATGTGCTTATATTTAGTGCAATTTGACCCTGCAAGATCAGCAGAACCGCCGATTAATTCCGGCATATGTTGTGTTAAAAGTTCCATTACCCTACCAAAAGAAGATCGAGTAGCTTCGTTTGGCATTAGCTCACATATTTGTTTCTTCAGGTCAGCTAAAACACCAGCGATATTATCCGGCAAACGCTTATCAAGTCTTCTTTTTAGTTCTTCATTTTTTTCTCTGGATTCCAGTGTCACGCACTGGAATGACAATGAATTGTAGTTTTGTTTTGCTCTCTCAACAGTTTTCTTCCAGGCATTTTTCACATCTTCNNNNNNNNNNNNNNNNNNNNNNNNNNNNNNNNNNNNNNNNNNNNNNNNNNNNNNNNNNNNNNNNNNNNNNNNNNNNNNNNNNNNNNNNNNNNNNNNNNNNTATAGTAACATTGACCCATGACCGTTTGATAAAACAAAGCGATCTCTATTGAACCATTTAGAATCATCAGGATTATGATTCAGATATTTAGCAAACAAAACAGTTGCAACATCTGCCATGCCAAGTGGCATACCTGGGTGTCCAGAGTTTGCTTTTTGTACTGCATCAATTGATAAAAAACGGATGGCGTTTGCCATAGATTCCAAATGTGAATGATTCATGTGTTAATAGAAAAACTTAAAAATGAAGTATAAAAGATTATATCAGCAAAAACAAGTTGACACTGAGTGCTAAAATCCTTAATAATCTAAAGTTAAATTGTGAGAGTTTTTATATGACAACTGTTATCACTAGAAAGTATAGGATTAGCCGTAGACTTGGTGTAAATTTATGGGGTAGAGCTAAAGACCCAGTAAACAAAAGGAAATACCCTCCAGGTCAACATGGTATTCTTGGATTCAAGAAGTTATCCGACTTTGGTAAACAGTTTGCTGCGCATAAGAAATTTAAGTTTTACTATGCGATTTCAAGTAAGCAGCTCAGACGTACATTTTTAGATGCTTATAACAGAAAGGGTTATACGGCTGATAATTTTATCGGTATCTTAGAATCGAGATTAAGTTCTGTTTTATACCACTCTGGTCTTGTTCCAACAATTTACTCAGCAAAGCAGCTCATATCTCACAAGCACGTTACAGTTAATGATAAGGTGGTTAACATATCGAGTTATCGAGTGAAGCCAGGTGATATAATAAAAATAAGAGAAAGGGCAGCAAAAATCCATGTAGTAGTAGAGGCTGAACAAAAACAAGAGCGCAAGGCTCCGGATTATTTAGAAGCAGATAGTAAAGAGCATTCAGTGAAGTATTTGAGGTCACCTCAATATTCTGAGGTTCCTTATTCAGCAGACATGGAAGTCAATTTAGTAGTAGAGTTTTACTCTAGATAGATAAAAAAAGCCCGTGTGGCGGAATCGGTAGACGCAGCGGACTTAAAATCCGTGGGTTTTGCGACCTTGGGAGTTCAAGTCTCCCCATGGGCACCAATTTAACTTAGCAGACAAATACAAAAAAGTATGAAATGGCTTGATATAGAAGATATTGTAGAAGCTCTGGAGGAAAAATTTCCAGATGAGAATATAATTAGTGTCAGATTCACTGAGCTTAAAAAAAAGGTCTTGAGTTTAGAGGAATTTGATGATGATGAAAAACGCTGTAACGAGAAAATACTCGAAGCCATTCAGGCAGCTTGGATTGAGGAAAGATTAACCGCATAGCAATAAACCATACGCAAACGTGATTTCTATTACAATTTGCATATGGATTATGCTATTTTTTGGATCTAGCCTGGCAAGTTAATAATAATTTAACTAATTACAATTAAAACAGCTATAAGGTTAATTATGAGGCAAAGATGACAGCACAAAATTTGGTAAATGGAACGATCTTGACAAGTGCTACGTTGAGATAAGTTTTGCATAAAAATACTGCTTTTACGGTGTGAGGCTAGAGGTTTGTAAAGCAGTTAGAAGGTTGTCATCTAAGTAGCGTGACCAGAGCTAGATTCCGCGAACACGCCGCGGAATGACGACTATGCAATATGCGTTGCGGAGTGACGATTATGGTCATACCGTCACGGTATCTCACAAACATGTAGCAGTAATGACAAAATCTCAAGTTATATGTATACTTTTATATTGTCTACCTACTAAAAAAACAGAAAAATGCTCAAACGTAGCGGTCCAAAAAAATTAAAGTCTATAATAGAAAACTATGCATTAAAATGCATGAAAAATAAAATTAGCAAAAATGAAATACGTCTTATTTTAAACTGGCGAAATATAGTAGGGAAAGAAATAGCAGAGTGTACAAAACCGAAAAAGATCTCATATGCACAGAATATAAATTCGGGTGTGTTGCATCTGGTAGTAACAAATGGCAGCAAAGCATTGGAAATTCAGCATATGATCTCTCTTATAATAGAAAAAATTACGATATTTTTTGGCTATAAAGCAGTATATGGTATAAGAATTAAGCAAGAGAGTATTGACTATTTGACTATATAAGGTAATCTAAGTACATAGAATAATTTGGTATATTGAAGTGAGTAGAGTTTGTGAATTAACAAATAGAAAAAAATCTTTTGGTAATAAGGTATCACATTCGAATCGTAAAACAAAGCGTACCTTTCTTTTAAATTTACATAAGGTTACGTTGACAAGTGATATATTGAATAAAAAGTTTAGATTTCGTGTGGCAACAAGAACTTTGAGAACTATAGATTACAAAGGTGATTTAGATGCTTTTTTGCTCAACACAAGAACGATTAAACTAAGTGAGAAAGCGCAGAAGATAAAAAGAAGGTTGAAAAAAGTTTTAGTAAAGCAAGAGGTAGAGTTAGCNNNNNNNNNNNNNNNNNNNNNNNNNNNNNNNNNNNNNNNNNNNNNNNNNNNNNNNNNNNNNNNNNNNNNNNNNNNNNNNNNNNNNNNNNNNNNNNNNNNNGGTTCTGTTTGCACTCGTGCTTGTGCATTTTGCAACGTTGCAACTGGCATTCCTGATAAACTAGATCCTCATGAACCAGAAAATTTAGCAAAAGCAATAAAAAAGTTAAACTTAAAACATGTTGTCATTACTTCTGTTGATCGTGATGATTTACCAGATGGTGGCGCAAATCAGTTTATACAGTGCATAGAAGAAATTAGAAAGATAACTTCAGAAACAACAATAGAGATTTTAACTCCTGATTTTTTAAATAAGAAAGGAGCATTTGAAGCAATTGCTGTTGCATCACCTGATGTCTATAACCACAATATTGAAACAGTGCCGAGATTGTATGCAAAAATAAGACCACGAGCTCGCTATTTTCATTCACTATATTTACTGAAGATGGTAAAGCAGATTAATTCTAAAGTTTTCACAAAGTCAGGGCTTATGGTTGGTCTTGGAGAAACAAAAGAGGAAATACTTCAGGTTATGGACGATTTGCGCAGTGCTGAGGTTGATTTTATTACAATTGGTCAATATCTACAACCAACTCCAAAACATGCAAAACTTGATAGGTATGTTACCCCAGAGGAATTTGAGCATTATAAATATATCGCTTACTCCAAAGGGTTCCTAGTGGTTGCATCAAGCCCACTAACTCGGTCATCATACCACGCTGAAGAAGATTTTAACAGGCTCAAGGCCTGTCGTTGACATTTGTGTTAATTCAAATTAATTTTTACTAATTATAAAGGAGTTGAGCGGCTTTACGTAATGTCTACTATAAAAATCAAGAAGAAATCACAATTAGTTAAAGAGGTATTCGATTCCGTGGCAAGTCGCTACGACACCATGAATGATATAATGAGCCTCGGAATGCACAGATTATGGAAAGATAAGATGGTAAATAGTGTGCATTTTACAAAAAACTCTAAGGTTTTAGATGTTGCTGGAGGAACTGGAGATATAGCAATAAGAGTAGTAAGAAAAGAGCCAAGTGCTAAGGTTACAGTATGCGATATAAATCAAAACATGCTAAACAGAGGACGTGATAAAGCTATAAATTCAAACCAAATTAATTTTGATTGGGTATGTGCAAGTGCAGAAAGTTTACCATTTGAAGACTCCGAATTTGATTATTGCACAATAGCTTTTGGCATTCGAAACGTTTCTGACCGCAAGAAGGCTTTAGATGAGGCGCACAGGGTATTAAAACCACATGGAAAATTTATCTGCTTAGAATTTGCCCCTATGCACTATCAAAATGAGATATTTACCAAACTTTATGACTTATATTCATTTAAAGTAATTCCTAAAATTGGCAGCATAGTTGCTAAAGACAAGAGTTCTTATGAATATTTAGTGAGGAGCATTAGAGAGTTTCCAACTCAGGCTGATTTTAAAATGGAAATTGAAGAGGTAGGCTTTAAGAATGTTGAGTTTCATAATATGAGCTATGGAATAGTGGCATTACACATTGGAACAAAATGAATATTAAACTCTGGTATAGAACGCTGGATTACTATCTCATCCTTCCAGTGTTTTTTTTGCTCACTATAAGCTTCATTCTTGTTTATTCAGCAAGCCCTGTAATTGCGCAGCGTCTTTCTTTACCACAAGATTATTTTATACGGCGTCACACAATTTATATAGTCCTGTCACTAATTACCTTGGTGATATTTTCTTTTCTCAACACAAGAACTATACTTAACCTCTCATTCGCAGGTTTCGCTTTATTTACTATTCTAGTAGCAACTGCGATAATACTTGGTATAGAGGTAAAAGGTGCGAAACGATGGTTACATATTGTCAAAATTTCAGTTCAACCATCTGAGTTTGTAAGGCCATTTTTTTCTGTTGTTATAGCTAGTATCTTGGCCAGCGAAATGAAGTTTAAAATACACATATCAATCATAATATTTCTGTTAGTTTTTGTGTTGTTACTTTTGCAACCTGATTTCAGTATGTCTATGCTTTTAACATATTCTTTTATTGGTCAAATGTTTATTGCATGTATACCATTTTTATACTTTCTATGCATAATAGGAATGGCCACAACTGGAACTACAATAGCTTACTTATGCCTCACACATATAAAGCAAAGGATTTACAATTTTGTCTTTTTTACGCAGCGCGATAACTTTCAAGTCACAAAATCATTAGAAGCATTCAAAAGAGGTCAATTAACTGGGGTTGGACCTGGTGAAGGTAGCGTAAAAGCCTCTCTTCCTGATTGTCATACAGATTTTGTGTTTTCTGTTTTAGCAGAAGAATTTGGTTTGATTACGTGCTTAGCCACATTGATGTTATTTGGTATCATTTCCGCCCGCTTGCTTTACGTTGCATATAGGGAAAATGAATTATTTAATCTGTTAGTGATTCTCGGTATCTCAATGCAATTCATCACACAATTCATAATAAACATAGGGGTAACATTGAGTGTTTTTCCAACCACCGGCATAACCCTGCCGTTACTTAGCTATGGTGGTTCTTCTCTTTTATCTTCGAGCATCGCACTTGGCATAATGCTGTCTTT
>NODE_7_length_7945_cov_11.296324
TCGGTAAATCTAAGTCAGTTTAGCTATAGGCAGCAATTTTCTGTATTTATTTTAAATTGAAGAAAGCTCAAATGAAAGATCGTGTTTTGCTAAAAATCACAGAATGCAGTCTGGTTACTATTTAAAAGGATATGTTCAAAAAAACTGTGTCAAATCAACTCATACACTTCATTACCAACTTTATGATGAAGTTCCGCAGTTGGATGGAAATAATCAAAAAAGAAATAATCCTTTAGTGTTTCTTTGCTACACCCAGGGTTATAGTGAACGTCAAGTTCCCCTTTAAATATCAACTTTAAGAGTATTTTTATATTTTCTTTAAATCTCCCAACTTGGTCTGCAATGTTCGATGTGCATGCATCTTGACAATTTAAACCTTTGCTCTTGTATTCGCTAAACATACTTCTCATTTTAGAGTTAAGATCAAATGCTTTTATTTCAAGATTTGTACTTTTCTTCATATAATCTAAGCCTTTAGCCAGTTTTGCATTGAAACTCTCCGTGAGCTTTGTAGCTAGTTCCCTTGCTTCTTCATCTCTATTAAAAGCTGGTATTGAGCCAACTTCAGGTGCATTTGCAACAACTACATGCTTAACACCATGTTCATTTAGAACCTTAAGTGCATTACATATTTCACTCACTGCTTGTTCCAACACTTCTTCCGCTTTAGTATTGTCATAAGCAGTGGCAACCATAACATCATTTCCGCCGATTATGATGCAAAATAAATCTTCTTTACCTATATCTGGATGATGTTTAATTACCGCATCTAGCTGGTTAGCTAAACGAAATTTATTGAAGAAATAAGAAAAAATAGGGTCAAAAATTTCAGACGCTGTTGCACATGAAACTGCATAGTTTTGACCTTGCTGTTCGTGACATCTACCAAAAAATGAATAACTCCACCCAGGTTTAAATTCGTCTAAATCTAAATATTTTGCTATATATTCAACAGCAGTAGGGCCATTGCTAAAAGATCCTCCTTGATAAAAAGGGTCATCAAACTTTATGCTTTTTGCAAAGGATAAGTTATTTAAAATTCCAATGATTGCGCCATTATCGGATAAGCTATCACCCAGAACATAAAAATTTCTATACTTTGAATTAGAATTGTCATTTTTGTTTGTCATAATATTTACCGTAGATTAGCATGTTGTTTCATTAGATTCATAGAAAAAGAAAAATAGCGGTGAAATTATACAACTTTGGCCTAACTTTCTCTCCATTTTTTCCGGGCAAAATTAGCTTCTTCTTAACTTGACAAGTATACTTAAAAGAACCCTCTAAGTTTTCTAGCGCGGCTTGGATGTTTCAACTTGCGCAGTGCTTTTGCCTCTATTTGCCTAATTCTCTCACGTGTTACATTAAAAATTTTTCCTACTTCTTCTAAGGTATGTTCCTTCCCATCTTTACCAAGGCCAAAACGCATTCTTAAAATTCTTTCTTCCTTTGGTGTTAAAGTTGCAAGAACATTGGTTGTAATGCCACGCAAGTCAGCAAGTATTGCAGCATCCTCTGGCCTGGAGACTCGCTTGTCTTCTATACAATCACCAAAGGTACTACTATCATCTTTTCCTGTTGGAGCTTCAAGACTTACTGGATCCCTTGCTATTTTCATAACTTTGCGTATTCTTTCCAGTGGCATTGTCAGTTCTACACTCAATTCCTCTAACGTCGGCTCTCTTCCCATCTCATGAGTCATCTTTCTTAATGCTCTGTTGATTTTACTGATAATTTCCACCATATGAACTGGTATTCTAACTACTTTAGACTGCTCAGGTATTGCTCTAGTGATTGATTGTCTTACCCACCAAGTGCCATAAGTTGAAAATTTATATCCACGTTTGTAATCAAACTTATCCACGGCCTTCATAAGACCAATATTGCCTTCTTGTATCAAATCAAGCAGATCAAGGCCTCTTTTTGAATACTTCTTAGCAATGGAAACTACTAGCCTTAAGTTAGCCTTAATCATTTCTTGCTTTGCTTCAGAGACTTCTCGTTCGTGTTTTTGTATTCTCTTGATTAGCTCCTTAAATTTTTGTACGTTATCTTCCTGTATATGCTGCTTAATACCGTTCAAGGTACTAGCTATATGTTCAGAGTTATCGTCTATAAACCTTAAAAATTTGTTTTTTAATTCACCTGTAAAAGAGGACTGATTTTCATTGATCTTTAAAAGACTTATCTTTTTCAATTCGTGCTTTAAAAGCACGTCATCATAAACTTTATAGAAACTTTCTCTATCGATATCGTATTTTCTAGCCTCAGCAATAAGATTAGCCTCTTCAAGCGTAATGGATCTATTTATCTTATAAAGTTCTTGTGTAATTCTGGCAACAGCAGCATCACTTAACTTAATTTGTAATGCTATAGACCATATTTGATTATACAAATTTTCTAGCTCATTAGAGAAATTTTTAGAATTTTTTCTTAATATCAACGCTTCATTTGTTAAAGTAATTATCTCATCCAATGCAACTATGACCTTTGGCAATAAGTCACTTTCCATTTCAAGAATAGAAACATTTAAATTGACTGAACTTATATCTTCATTATTACCGTCTTTCTCATCATCACTACAGTACTCAGCATCTTCAGAAACATCCTCAGAATCCTCAACATCTTCAGCACTTTCTTCACTTTCTTCTTTGGGTACCACATTAAAATCAGAGTTATAAATTGCATCCANNNNNNNNNNNNNNNNNNNNNNNNNNNNNNNNNNNNNNNNNNNNNNNNNNNNNNNNNNNNNNNNNNNNNNNNNNNNNNNNNNNNNNNNNNNNNNNNNNNNTCTTCACTTTCTTCTTTGGGTACCACATTAAAATCAGAGTTATAAATTGCATCCAGATCTATAATTTCTCTCAGTAAGAGAGCTCCATTACTTAAATCATCACGCCATACTTTTATCACCTTTAATGTTACTGATGTTTCAATTATTGCGCGTAACATGTTATGCTTTTCAGATTCAATTTTTTTTGCTATCTCGATTTCATCTGCCCTTGATAAAAGCTTTACGGAGCTCATGTCTTGTAAATAAATCCTCACTGGATCATCACTTTGTACTAAAGTTGCAGTAACATTTGGCGATGTGTCATCATCATCAAGTTTACTATCATCACTGTTGGAAGGAATATCTTCTTCATCTTCGCTACTTTCAAGCACATTAATTCCGGAATCCTGCAATAAAGATATAGCATCATCTATAAAGTCAGACGAAAAATTTTCATCTGATAATTTATCATTTATATCATCAAAGGTGATAAAACCACCCTTTTTTATACTCTTAGTTACCAGATCTTTGATAATTTTTTTCTTATCTTCTGCATCATTAATAGTTGACATCATTACCTTTATAGTTTATAATTTTATTTCTTATTAACAAACAAACTTACAACGAGCAAGTCTATAATTTTACTTTTAACTTGTGGCTATTTGTTACTTCATATAGTTTAAGATACTGTTAATTTATGTACACTTGTCTTAATCGATTGTTCCATACTTTTCTTCCATTTTTACTGCTATGGATAATCCAACTGAAAATGTTGCAATTCCAACCACTATAGCAGTAAGCATTAAAACATGGGGTATAGGATTGCTATATGAATAAAAATTTGAAACCAATATAGGAGGCAAGGAACTTTTTTTATATCCTAGAGATATGTAAAATAACAAAACAGATGCTTGGAAGACGCTTACCCCTATCATTTTCTTGATTAAATTTTTATCGTTTATAATAATATATAAACCTAGCACCATTAATACAATAATAATCGTATAATTATATAAAGTCATTGTTTTTTCCTACGAGCAAAATTTATATATATAATTAACATAGAGGAGCAGACAGTAAATGCTACACCTAATTCCACCAAAAAAATACCTAATTTTTGACCGGTTCTATTATTGGTTAACAAGATATCATAAGATAAAAAATTTTGGCCAAGTAAAGTTGTTGCAACGCCCGTTCCTCCATAAATTAAAATACCTAACACGTTAGTCAATCTAATCACAGAATAAGGTATTGCTTTTAGAGTTGTAGATACACCAAATAGCATTGAATATAATATTATCCCGGAGGCAATAATTATTCCTGCTTGAAAACCTCCACCCGGAGTGTAATCACCGTGAAATTGTATGTATAAACCAAATAAAATGATAAAAGGTATCATCAAAAATGTTACTGCATTTAATATCGGATCTTTAATCATTTTCTTTTTCTTCTTTTAATATCAACGTTATACAAAGCGCAGCAGTAAAAACTACTATAGTTTCTCCAAACGTGTCATAACCACGAAAGCTTGCCAAAATAGCTGTCACTATATTAGGAATACCGGTAGCTTTTTCGGTATTTTCCACATAATAAGGAGCAACATGCAAGTGGATCGGAGCATTGTGGCTGCCAAAATCTGGCAATTGAATCATAAAATATGACAAACATACAGCCAGAAATAACATAAAAAAAAGCGTTATAGGGTTATGAGATAGATTTACTTTATGATTCTTTATCAAGGAGAGTGCTGCAAACGTAAAAACTGTACTGAGCCCCGTACCAACAGAAGCTTCAGTAATTGCAACATCAGGTGCATTCATAATTAAGTATATAAGCGCAATCAGTGAACTAAATACACACATTAGAACAGCACTTACGACTAAATGTCGCGAGAAAACTATAAAAACCGTAACTGTTAGTAACAACAAAAGTAACACTACATTTAATATTTCTAACACCTTAGCCTTCTTTAACAGTTTTTTTCTTAACTTTATAATGAGTGCGCGCTAAAATATAGCTATTAGTTGAGTTAGCTACCCATATTATAAGAATTAATAATACTATTTTAACAGTATTGATTGAAAATCCATTCTGCAAAGCAAAACCAATTAACAATAACGTTGCACCGCTAGAATCTGTAATACCTGCTGCATGTAACCTAGTATAGAAATCAGGAAATCTGATCACCCCTATATTTGAAATAATTATCAAACAAATACCTAAAAATATGAAAATGGATCCTATCATAAATTATCAAAACAACATTAATCTCATTAGTGCTATAGTTGATATAAAGCTAACGCTAGCATACAACAATGCTATATCAATTAAAAAAAAATTATTCAGAATGATTGATATTGCTGTTATAAGTACAACTACTTGCGTTGAGAAATTATTGAACGCTAAAACCTTATTGTACACATCATTTGACTTAGACACTATGCAACACAACATTACACTCATACAGAACAACAGTGTATAGATAGCAATGCAAATCATTTAAAGACTATGTAACTTCAGTAGATTTCTAAACGGATACTTCTTCATCGCCATCTTGATCATTTATTTCATCATCTATTTCACCATCCACTTCATAATCTTGGCTTTCTTGACTTGCATCAAGGTCTGTGTTATCAGAAAAATTTAATAAATTCGCTAGCTTACTTGTATTACTGCTGTAAACATTATTCATATTTCCTTTCATGTATTCCTTGCATCTACCTACCAAAAGGCTAAACAGCTCAAGAGTATCCACCTGTTTTCCTGCTATTTCATGTAAGGAAACTATGGTATTTTTATGACCTTTAAACTTAGCTGCTTGAATTGGATTACTTGCCCCTGTATTTAAATCATGTGTTCTTTGACTTGCCAACAGAACCAATTTGAAACGGTTACTTACCCGTTCTATACACTTTTCTACAATAGACTCAGCCATAAGATACTACCTTAATAAGTTTTATACTATATCACAAAAAACAAGTTGTCAACTTTGTATCTATTGCGATTCAACTTCATGTTTTACTTTTTCTGCCTCAGATTTTATTTCTTGGCTTTCTGTCATCGTGATTGTTATCTCATGATCAAGTTTTTTTAGAAATCCTAACAATCGCTCTAAAGAAAAACCATCTATTTTACCATTTTTAATTTGCGATACCTTTGGCTGATCAATACCAAGTTTCTCAGCTGCAAAAGCCTGAGTCCAAGCATTTTTTTCTACAATTTTATTTATTATATAAAGCAACTTTGTTTTTATTCCTGCACTGTCTAAGTTATTTAACGATATTATTTCCATAATTCTTACACTCACATATCAATTAACTTTATTAAATATTATAACATAATATTTAATATACCAAGATATTAATATCATGTAACTTGTCAATAATTATATGATATCAATATTTAAAACTTTAAGTTGATTATATATTAATATTTTTATCAAATTTCTAGTAATTTTAAATTACCATTTTACCATCAGCTTATCTGAAAAAACCATTTATAGAAAGAACAAACTAAGATTACAAAGCTTGAAATACAAAAATAATTATTTTATAAATTTATCTTACATAAGAAGTTTATATCTCTATATCTTAATATAAATATTTATTTAAATTTTTAAAATTTCTATTTTAACGAGAATTCTATATATTATATTTATAATATAATTTAAATATTTGTTGCTTTTTAGCTGGAACATTATTTAGTTAGTAAGTAAAATTGTGTTGAATATGACAAAAATAAAAAAAGATATTGCTGTTATTATGGGAAGTGAGTCAGATTACACTACTATGGTCCATACCGTCGATATGTTAAAAGCATTAGAAGTTTCACATGACATATTCATAATATCTGCACATAGAACACCAGAAAGGCTCTTCAATTTTGCTAAATCTGCACAAGAAGAAGGTTTTAAGGTTATTATAGCTGGTGCAGGAGGTGCAGCTCATTTACCTGGTATGGTTGCGTCACTAACTTGTTTACCAGTTATCGGCGTTCCTGTGCATAGTAAACAATTAAATGGGCTGGACAGTCTACTCTCTATAGTTCAAATGCCAAAGGGTGTTCCAGTTGCAACCATGTCTATAGGAGAAAATGGAGCATATAATGCTGCCATTACTGCCGTATCTATATTGTCAATTTCCAACAGTGAAATTGCAGGTAGGTTAAAAAAGTGGAGAGAGAAACAGACCAAAGAAGTAAAAGAAAAACCAGTTTCATAATAAATCTATGGCAATAATTCTTTTAGACACAAAAACCATAAACCGTATAGCAGCGGGGGAGGTGATAGAAAGGCCAGCAAGTGTAGTAAAGGAATTAGTGGAAAATGCAATAGATGCTGGAAGTTTAGAAATAGAGATCAAAATAGAAAGTGGTGGGCGTAACCTTATTATTGTGACAGATGATGGTAACGGAGTAGAAAAAAACGATTTAGAACTTGCGTTTATGCGCCATGCTACTTCAAAATTGAGCGACAATGAGTTGATAGAAATCAAGCATCTTGGCTTTAGAGGAGAAGCTCTGCCTTCAATAGCAGCAGTAAGTAGGATAAAATTATCGTCTAAGGCAAGAGAAGCAAATGAAGCATGGTCTATAAGTTATGAGGGTGGAGAGAAAATAGGGGAGCAAACTCCTTACTCTTTATCACAAGGTACACATATTGAAGTACGAGATTTATTTTTTGCCACTCCAAATAGACTAAAATTTCTAAAAACCGAAAGAGCAGAAACTCAAAGCATTGTTGATATTGTAAATAACCTAGCAATGATTAACTATCATATAGGGTTTACTTTCAATTCAGGTAATAAAAAGCTCTTAAAATACGCTAAGCAGACTTCGTTATTTCATAGATTGTGTGAAGTAGAAGAAGAATTTCAGGGCAGTTCTCTGGAGATTAATGAAGAAGAAGACGGCATTAAACTTACGGGACACATCTGTAAACCGACCGTCAATCGTGGTAAGTCAACTCAGATCTATACGTTTGTTAATGGAAGGCCAATCAAAGATAATCTACTTATTGGCGCAGTTAGGTATGCATATCATGATTTTATTCCAAGCGATAGGTATCCTTTCGCAGCGTTACATTTAGAGATACCTTATGATCAAGTAGATGTAAATGTGCATCCAAATAAGTCAGAAGTAAGGTTTCAGAATAAGAAGCTCATATATGAGATAGTG
>NODE_8_length_7936_cov_12.200228
TAGTAGCGGAATGACGATTGTGTATCGTGTTTTGCTAAAAATCACAGAATGCAGTCTGGTTACCTTATTAGAAGTTTAGCTTTAACTTTAAATGGACTACTCAACCGTGACAGACTTAGCTAAATTTCTTGGACAATCTGCATCTAACCCTTTTTTTGCTGCAGTAAAGTAAGCAAGGAATTGCATAGCAACACTGTAGATGATTGGAGAGATAAAATTATCAGTGTCTGGAAGTTGCACCACATCTGCGCAAACTCCCCTTAGGAATGGCGCTCCTTGTTTATCACTGAAGGCAATTACTTTGCCTTTTCTTGCAATAATCTCTTGTATATTAGATAGCGTTTTAAAGAATAAATCATCATAAGGGATAATTGCTATAACAAGCACAGTAGAGTCTATTAAAGCAATAGAACCATGCTTCATTTCTCCCGCTGCAATACCAGTTGTATTGATATATGAAAGCTCTTTTATTTTCAATGCGCCTTCCATTGCAACTCCGTATGAACTTCCTCTGCCGATTAAAATAATGTTATTGTGTTCTAATATACTGCCCGATATATGTTGTATTTTCATCATATTCAAAACGTGCTCAACATACTCGGGAATAGAATTGATAGCACTGCTTAGCTGTTTTATTCTCTCTCCACCCAGTATACCTTTTATTTTTCCAAGCTCCACGGCAAAGCATGCTAAAGTTGCAAGTTGCGCAGAAAAGGTTTTTGTTGAAGCAACACCAATTTCTGGCCCAGCAAGAGTATGTAACACAATATCTGAGATCTTTTCAATGCTGCTGCTAAATGTATTAGTTATACTTATGATTGTTTGCTTCTGTGATTTCGCATAACGCAGCGCTTCTATGGTATCTGCAGTTTCACCAGATTGAGAGATGAATAACCCAATACTGTCTTCTTCCAGCTTGACGTTGCTATACCTAAATTCTGATGAGATTTCTAGATATACTCGAACTTGAGCGACATTTTCCAGCCAATACTTTGCTATTAGCCCAGCAAAATAAGATGACCCGCATCCAACTATAGTAATGTGATTCAGTTCAGAGAATAATTTTTTGTTGACCTCTTTATATTGCTTGTAAAATTGGTTTATTGTTTTGTTTAATGCACAAGGTTGCTCAAAAATCTCTTTTAACATGAAGCTAGGGTAACCATTTTTGCTAATTAGAAAATCACTTGGACTACTATTTTCTATACTGCGTTTAACTTGTGTACCATTGTTGTATATACTAACTCCACTAGATTTTATCACTGCAATGTCATCATCTTCCAAATGCGATATTTTTTCCACAAATGCACTTAAAGCATTAGAGTCAGATGCAGCAAACACTGTGTTACAGTTATAGCCTATTGCTAAAGGCAAATTTCTCTTCGCAACAAATAAGGCGTCTGGATATTCTGCAAATAATAAGACCAAGGCAAATGAGCCGTGTAGGTTGTTTAAACACTTAAATAGAGAATCAACTGGCGACAATCCTTCATCAAGATATAAGGTTAGCATGTTTGGTATGATCTCTGTGTCAGTGTCAGTATGGAATGGCATTCCCCTTTCTTCTAGACCCTTTTTTAGCAGATTGTAATTCTCAATTATGCCGTTATGAGCAACAACAACNNNNNNNNNNNNNNNNNNNNNNNNNNNNNNNNNNNNNNNNNNNNNNNNNNNNNNNNNNNNNNNNNNNNNNNNNNNNNNNNNNNNNNNNNNNNNNNNNNNNACTTTTATCTCAACTTTTGGTGCTATTTCTATTATAAATTGTGCATTTGCCTCATCAACTTTATTAACTTCACCTATTATTCCACCAGAAGTAATGACTGTATCACCACGCTTTATTTGATCTATCATCTTTCTATGTTCTTTTAGTTTTTTTTGTTGTGGGCGAATAATGAGAAAATAAAATACCACAAATATTAAAATCAATGGAGTAAAACTAGCAAAAGATGCGCCGATACTTGATGTATTGCTAGTTGCATCTGCTGCAAAAACTTCAGAAATGAGCATATTTAATCCTAATTGTTAATGATAAAAACAAACCTATTTAAGTATTAATTACAATACCATGCCATGTCAAGTTTGGTGGAAGCATTTCTCAATATCGGTTGCGAATTCTAAGTTATGCTAAAACTAATATGGCGGGAGTGATGAGACTTGAACTCACGACCTCATGCGTGACAGGCATGCGCTCTAACCAACTGAGCTACACCCCCCTAATTTCTTTTTAGCGTTTTCGGGCTTCAACTTTAAAGCTAATAAACATGTTGCCCTTTGTCAATATTTTTTGTTTGCGCTTTGCTGTCTTTTCTATTACTATGTAAATAATTTAATTTCACACATGGCTTGTACAAGTAGTCCCATTAGGGTTATGCCATGGAAGATAAACTATTTGGAGGAATGATATATGACAAATTTGCCTAAAGTCACTGTGCGTGATTTAGCTGAATCTGGTGTACATTTTGGTCACAAACTTAGTCGCTGGAACGCAAAAATGGCTCCATATATATATGGGGTACATCAAGAAAATCGTATACATATAATTGACTTGCGAAAAACATTACCATTGCTACAGGTGGCCATGAAGGCTTTATATGACGTTGCATTTCAAGGTGGTCGCATTCTATTTGTTGGTACAAAGTTTCAAGCTTTTGATATTATTGCAAGTGAAGCGATTCGTTGTGGTCAATATTATGTGAATCATCGTTGGCTTGGTGGTATGCTTACTAATTGGGGCACTGTTTCTTCTTCGATAAAAACCTTGATGCAATATGAGAAAATATTAAATGACGAGGATAGCATTTTAACAAAGAAAGAATTGGGAAACATTGAAAAGAAAAAGCAAAAGCTTGATAAGGCGCTTGTCGGTATTAGAGAAATGGGAGCAATTCCTGATATCTTATTCATCATTGATACTAATAAAGAGCATATAGCGGTTAAGGAGGCTAAGAAGTTAGGAATTCCAATAGTTGCAATACTTGATACTAATTCTGATCCAGATGGTATTACTTATCTAATACCTGGAAATGATGACTCAAGAAAATCAATAGAGCTCTATTGTAAATTAGCTACCGACTCTATATTAGCTGGAATAGAGTCTAGTCTAGCAAAATCTGGAGTTAAGATTGATGATATAAGGGGTGATGAGTTTATTCAAGAAAAAGAAGACGGTATTGTGCAAACTAAAAAGAGACGTAGTAAAGTTTACAAAGAAGAAGAAAGGGAGGTAGTAACAAATGAAGATGAATCCAGATGATATAAGAGAATTACGTGATAGAACAGGGCTTGGCTTAAGTGACTGTAAAAAAGCATTGGAAGAATGTGATGGTGACATCAAGAAAGCCGTTGATAAGTTACGTACAATAGGTCTTGCTAAAGCTGACAAAAAATCTGATAGAGTAGCTTCAGATGGACTCGTTGTTATGTGTTTGACTGAAAATTATGGTGCATTGGTTGAACTCAATTGCGAAACAGATTTTGTTGCAAGGAATGAGAAATTTATAGAGTTAGTTTCAAATTTAGCATCAATTGCTCATCAAGAACGCTGTACTAGCGTTGATGAGTTAAAAAATGCCAAGTATGAAAGCATTGGCACAGTGCAGGAAGCTATTATGAATGGTACGTCAGTTCTTGGTGAGAAGCTAGAGTTAAGCAAGCTTTGTTACTTAGAAGCTAAGGATGGAGTTATTGCTGGCTACGTACATGGTGATGTGTGTGGCTTAGGTAAGATTGGTGCTTTAATTGCATTGCAATCATCTGGTGATAAGGCGAAGCTACAAGAGATTGGGAAACAAATAGCTATGCATGTAGTTGCTATGAAGCCTGAAGCTTTGTCTATAGATGATTTAGATCAAATGAAGTTGAAAAATGAACGTTCTATAATTGAAGAGCAAGTGAGGGGCTTAAATAAACCTGAAGAAGTAGCAAAAAAAATAGTAGATGGACGAATGGCTAAGTACTATGAAGAAGTTGTTTTACTAGAACAAAAGTTCATAAAGGATGATAAAATGAAAGTTTCTGATTTTATAAAGTCAAGCGAGGTGAGTGCTATTAAATTATCTAATTACAAGTTACTTGTTTTGGGTGGTGCAAACTAAATGGTAAAAAATGTTTCCCTCAACAAATGAAAAAAGCGAAATAAAATATTCCAGAGTGTTATTTAAAATCTCTGGTGAAGCTTTAATGGGGTCACAGTCTTTTGGCTATGATATGGGAATAATAAGCCAATTATGCAAAGATATAGCTGATATTAACAGGCTTGGAGTTCAGGTATGTATTGTTGTTGGTGGTGGTAATATCTTTCGTGGCACATCTGCGTCTTTAAGTGGCTGTGAAAGAGCAAGTAGTGATTATATTGGAATGCTTGCAACTATAATCAATGCTTTAATTTTACAAAACTTTTTAGAAAAAAATTTAATAGCTTCTAGGGTATTATCTGCAATACCCATGGCCACTGTATGTGAACCTTACATAAGAAGGAAAGCTATTCGTCATTTAGAAAAAGGTAGAGTGGTAATTTTTGCAGCAGGCACAGGCAACCCATTTTTTACTACAGATACAGCTGCAGCCTTACGTGCTGTTGAAATGAATTGTGATGTTATTCTAAAGGGTACGCAAGTAAATGGTGTATACTCCGCTGATCCGAAAAAAAATGAGGATGCTGTAATGTATGATAGGCTTTCTTACACGGATTTATTGACTCGTGATTTAAAAGTTATGGATGCATCAGCAATTTCACTTGCTCGTGAGAATTCTATTCCAATTATAGTTTTTTCTTTGAAGGGAGAAAAAATAGTCAATATTATTAAGGGTCAAGGTACTTATACTATAGTTTCAGATTGTAAACATTAGGTAATTTATGTTAAATGAAATAAAAGCTAAAACAAAAGAAAGAATGCTAAAAACTATTCAGTCCTTTCATGATGATATTAAAGGCGTACGCACTGGTAGAGCTAGCGCATCGTTGCTTGATGGTATAGTTGTAAATATCTATGGTGGACATCAAAAGTTAAATCAGGTTGCAGGTGTTTCGGTTATAGATAACAAAACTCTATCAATTAAAATTTGGGATATTAATGTTGTCGGTGAAGTGAAAAATGCTATATTAAATGCCAACTTGAATTTAAATCCTGTTGTTGAGGGCAATACCATACGTATAGCTCTTCCGGACTTAACACAAGAAACCCGTGAAAAATTAGTGAAATTATTGCATCAGTTTGCTGAAAATGCACGGATTGCCATTAGAAATATACGTAGAGATATTATGGAAAAAACAGAAAAAATGAAGGAAAATAAAGAAATCTCAGAAGATGATTTTCATGGTGCTAAAAAGGAAATACAAAATATTACTGATAATAATATAAAAAAAATTGATGGTGAATTGTCCATCAAAGAAAAGGATATACTGAATCACTAAATGATATGGAGAAAGCTTACATAGCAAATGATGTCATTCCAGTGCTTGACACTGGAATCCAGTCTTTACTATACAACTATCTGATGCACTTGTTTGAAATCAAATTTCCTGGATCCCAGTGTCGGAGCACTGGGATGACACCAATTTTGCATTCAAGTATCAACTATTGGTGTCACTACAGTAACTCTCTTCCTGTCATGCAAGTAGCTGACACCTTCCAGGTGTCCATTGAAATCCAAAAAATTTCACTCAAGTCAAAATTAGGTTAAATTTAAATGTTGAATCAAGAACCTTTACCGAAACATTTAGCAATTATTATGGATGGTAATGGTAGATGGGCAAACAATCAAGGAAGAGTAAAAATTGATGGTTATAAAAAGGGCAGTGAAGTTGCATACGATATTGCCAAGTATTGTACGGACCTAACCATACCCTACTTAACTTTGTATGCATTCTCTATGGAGAATTGGCTTAGACCCAAAAACGAAACTGACTGTCTATTTGATTTATTTTACTCCGTTTTAACTAATGAAGATAAAGTCAATTTCATTTGCAACTGTAACATTAAGTTGAATTTTATTGGCAATTTAAGTCTGTTATCCAGTAAAATATTGGATCAAATTAAAAAAGCAGAAGAAATGACACATAAGAACGATGGTTTATTACTCACTGTGGCAGTCAGTTACGGAGCAAAGCAAGAAATTACACAAGCTATAAGCAATATTATAAAAGAAAATATTGCTTATGTATCAGAAGAGGAATTTGAAAAATTTCTGTATACTAAAGATTTGCCAAAATTGGATTTATTAATTCGCACTGGCGGCGAAAAAAGGTTAAGCAACTTTTTATTATGGCAAGCAGCTTATGCTGAATTGTATTTTTGTGATACTTTATGGCCTGATTTTTCTTGTCAAGATTTGAGTAAAGCATTAGAAGATTATACAAAAAGAGAGAAAAAATATGGTAGATAATAATTTTATAATTAGAATGTTGTCCTCAATAGTAATATTATTCATATTTTCCTTTGCTACATATTTCAGTGATTTATCGTTTTACCTATTGATTTTTTCAATAGCAGTTTTATCTTCTTTTGAATGGTATAATCTAACCCAAGGAAATAAAATTTTATACGTTTTTGCATTATTATTGATTGCACTACCAAGCGCCTCATTAATATATTTATATAATCTACCACAGGGAAAATACGCATTAGTATGGTTCGTCTTAACCATTTGGGGAATTGACGTTACTGCCTACCTATTTGGTAAGAATTTTGGTGGAGCTAAAATTTGCCCAATTCTTAGCCCTGGAAAAACTTGGACAGGACTTCTTGGTGCGATTTTAGCTGGAGTAGTGTGCACAATTTTTGGATCAATATTTTTTGGTCTATTTTCAATTTTTTATTCTCCAATCATTGGCCTTGCAATTGCTATTCTAGCGCAACTTGGCGATTTCACTGAGTCGCTTGTTAAAAGAGCTTACGGTGTTAAAGATAGTGGAAATATGATACCTGGCCATGGGGGAGTGCTCGACCGTATGGACAGTTTCATTTTTACTGCCCCTCTTATTGCTATTTACATAAGCTAAGTCTGCAGAAGTGCCATTAGAGTTCATCCCTAGTCAGCTCCCCAACCGCTTCTACAGTGCAGTCATGGACAAACGTCTTTTCACAATAAGGGCAGGCTATTTCCTCTTCTTCTCCCATATCTAAATATATTAATGGATGGCCAGAACCCTCATCATTCTCATCACCATGACAACAAACTTTTCTATTATTAACCCTCACTTTTGACATGCTGCTCCTTTAGCTTATAACATTTTATATATTGAATATACCCATTCAGAAATAAAAAACAACAAGCACTATTCTCCATTTTTTATCCTATTCAGGTTAATCAATTCGTTTTGAACACCTTTTGATACAAATTTGCTAACATCTTCTCCTAATCTTGCTATTTCCTTTACAAAGCTTGATGAGATAAATTGAGTATCTTCAGAAGCGGGAAGAAATATGGTTTCGATTTCAGGAAGAAGTTTATAATTTACCCAGCTCATTTGAAACTCGTAATCAAAATCCGATACTGCTCTTAATCCCCTAATAATAACAGAAGCATTCTGCTCTTTGGCAAACTTCACTAGCAACCCATTAAAAGATATAACATCTGCATCAATTCCTAGTCCTTTGATTTCATTTTCAGCCATGCTTGTGCGTAGCTTTGTGTCAAAGGCAGTATGCTTATTAACGTTTTCTGCAACTCCTATTATTAATTTATCGACTAGTTTACACGCTCTTTTGATTATGTCAATATGCCCAAAAGTTATAGGGTCAAATGTGCCAGGGTAGATTCCTATTTTGTCATTAATGTTCATCCTTTATTTTTATAAACTACTTTAAAAACTTTTGATAGACATAATAACATTTTTTATCTAAAAATAAAAGTATACATTTGGCCTGATAGCTCAGTTGGTAGAGCAAAGGACTGAAAATCCTTGTGTCGCTGGTTCGATTCCTGCTCAGGCCAC
>NODE_9_length_7688_cov_11.260579
GTAAATGGTAACATTTACTCCAGATAAATAGCTACATAAACAGAACTCGGCTTATATTTCACCTAGGCGTTCACATGATACGTGCGATATAAGCCATGCTATATTTAAATGTGTAGGCATTTCATGCGTTGTCCTTCACTTGTTCTGCTTGATAGCCATCACTACTTTCGCCTACATTAACATTAGAATATTCATCATCATCAATATACTCTTTCAGAACATACCCTCTGCCCCAAACGGTTTCTATGTGGCTTTTTCCATCATTTGCACTTTCAAGTTTCTTACGTAATTTGCACATAAAAACATCAACTATCTTGTTATCTGAAGGTTCATCTAAGCCATTGTAAAGATGATTTAAGAACATTTCTTTTGTTAATACTGTTCCTTTACGCAGTGCTAGCAATTCTATCATAGAATACTCTTTATTAGTAAGGTGAACCGTTTTACCTTTCACCTCAACAATCCTGTGATCAAAATTGATATTTATATTACCAATCTTTATCACCGATTCAGGATGGCCTTTAGTACGACGCACTATGGCCTTAATTCGAGCTAATAACTCACTTTTATGAAATGGTTTGGTTAAGTAATCATCGGCACCATACCCGAGTCCTTTAGCTTTGTGATTGACAGCGGATATACATGAAAGTATTAAGACAGGAACTTTGATTTTTGCACTTCTTAGTCTTAGCAATATATCATATCCGTCAATATCACCAGGCAAGTGTATATCTAAAATAACTAGGTCATAGTAATCTCCGTTTGAGGAAACCATATTATTGTTATAATCTTGTGCAGAAGTAACAACGTCACAGAAATGTCCATCAGAAGTTAAGGCGTTAACCACAGTCTTTGCACTTACTTGATCATCTTCAATTAATAATATACGCATATTTTACACCCCATAAATAATTTATAATTTTAGTAATATATATAACTAAGGAAAGTAATAAATCAAATTTTTATTAACAAATGATCAAAATTACACTTATTAATTAATAGTAAATATATTGTTCCAAAGTTATATAAATAGATCTAAAATATAATAGACATACCATGATAGTAATAATATTTTTAGTAAATATTGAATTAAAGTTACTATTATTAAAAGAATACTTCGGTTAATAAATATTTAACTATTCTATATGTCTGTGTTATATTTTTAATTTACTTATCCTACTATTTTAAAGTATAAGTAATATTTTCAGGAATATTGTGTGGCAATATCAATTTTAGGTGCTGGTGCATGGGGTACAGCAATCGCAATTTCATTAGGTAGTAAGAAAGATGTGATTTTGTGGACTCGCAATGAAACTACATTTGAATCAATCAACGGGAAAAGAGAAAGTGACAAGCTACCCGGTTGTCGAATTTCTGATAATGTGTCAGTAAAATTGGCTATTGAAGACACAATTAATGCTTCAGTAACAATCCTCGCTGTTCCCACTCAGTCTCTGAGGAAGGTATGTCAGCAATTGCATAATTGTAATCTGAAAAAAGATGTAGCAATAATTTTAGCTTGTAAGGGAATAGAAAAGTCTACATTAAAATTACCTAGTGAAATAGTAAATGAAATTTTACCTAACAATCCTATTGCTATTTTTTCAGGTCCTAGCTTTGCTGTAGAAGTTGCAAGAAAATTACCCTATTCAATGGTTCTTGCATGCCAAAATAACACATTAGGTTCAAAGCTAGTATCAGAGCTGCAACAAGAAAATGTTAAATTGGAGTTTAGTAACGACATTATAGGAGTACAGATTTGTGCAGCGTTAAAGAACGTTTTTGCTATAGCGTGTGGGATTGTTCTAGGTAGTAAACTTGGGTTTAATGCTCATGCAGCATTGATTACGAAAAGTATGAGCGAAATTAAGGCTTTATACTCAGCAAAAATTGGTGACGGTAGTGTGGATATAAATACACTACTTGGGCCAGCATGTCTGGGTGACCTAATTATGACATGCACATCCTTGAATTCAAGAAACTTATCTTTTGGGTTTAAAATAGGTAATAGTGACAATGGCTTTAATGTTCAGCAGATTTTGTCAGAAGGCAAGTCAGTGATTGAAGGTTTTAGCACTGCTGAGTCCATATTTAATTTAGCAGGAAAGCTAAAGATAAAAATGCCTATATGTGAAGCGGTCTATAGATTATTGTATGAAAGCGCCTCTATAGAGGATACTATTTCTGTTCTTATAAGTTAATTTTGTATTTGGATATATTGTGAAATTTTTATATAAATTAATATCAACGTGGTGGCTGTCTGGAACAGTAAAAAAAATGCCAGGTACTGTGGGTAGTTTGGCTTCTTTTCCGCTTGTTCCTGTAATCCTGAGCAACAAAATTTTAGGTGCAGCAATTATTTCTTTTTTATTCTTAATTGGATTATGGTCTACAGGTAATTATATAAAACATTACAAGACTTCATGTGATCCAAAAGAGGTAGTAATTGACGAAGTGGTTGGTCAATTGCTGACGATACTTTTAGTTTCGATATTGTTAAGCCAAGAGATGAATTGTTCTTCATTGTTGTTGTGCTTTTTTTCTTTTAGGTTTTTTGATATAATAAAAACGTGGCCTATAAATTTAATCGATAAAAATACCAAAGGTCCTTTAGGTATTATGCTAGATGACGTTATAGCTGCAATTTTAGCCTGTGTTCTTATAGGAGCCTTTTATTGTTTATTGTTGGTGTATGCAGGATAAAAAAATTTATTATTCAAGCTTAATTGTTCAAAATCTAAAGGATTATATACTGTACACAGCGAATTTATCTGAGTGGGAAGTACACGATGAATTTGATAACATCATATTTACAATAAATGGTACCAGGGAGTCATTATTTAATTTTGTGTTCTGTGGAGATCAATGTACCGAGCTTTCTATACAAAAAACTCTAGATTATCTCAGAACAAGAGATATAGAAGCAACATGGGTAATAAATTCACATATGAAAATAAGAGATATTTTAGAAAAGTGTGAAATAAAACACGTTAGCACACCAAAAAAAGCTTTACTTAATATGAAAAATTACTTTTTACCTGCTGATGTTATTCCAAACTTGAGGTTAAATGCTGTGAATGGTAGCAACCTCTTAGAACAGTTAGATCTACACACTTCTAAAATTTTTTATCATGGCGTTGGAATTGTCAGCACATTTTTTCGCGGATTATCAAATTATGATGATAAGAACTCAAGATTAAGATTTTTTCTTGTAACACTAAATAATGAAATTATTGGGACATGCGGTCTTTATGTTCAAGACAGCGTAGCTGGTTTTTATAGTGATGGAGTTTTACCAATTTACAGGAATCGTGGAATAGGTACCCAAATGGTTTTAGAAAGAATAAAGATAGCTAAACAGCTTGAATGCAAATATATAGTAGCACATTGTATGAAATCTTCTGTGAACCTTTATAAGAGATTGGGCTTTCAAATGTTAGGCAATCTTTACTTATATACCTCTTCAGCATAATTCTGAGCGGTTACAAATTTTTACATTTGTTTTAAAAGTGCTATGTTTTTTTTGTATGAAGTGGTTTTAATATTGATTCTAATATTATTCTTTCTCTCTTATTCTAAATTAAAAATTAGTAATAAGATTAAGAACTTACAGCATCAAAATGTTATCATAAATAATTTGATTGATACTGTGAATGATGGGTTTTATATTTGGGATGCAAAAAAACGTATAGAAAAGTTCTCTCCCAATTTACTAATTTTGCTTAATACTGTTTTTTACTCATTTAATGAGTTTGTGAATTTTTTTGAGCAATCAGAAAGCTTAATCAAAAATTTTGTTGAGGCAAAGGAAATAAATAAATCTTTTACTCTAGATTTAAAGTCAAAAGACAGTGAGGTTTATTGCATATGTTACGGTAGAAGCATAATAGATGATTCTAACAATGTGATAGGTGTGCTGTTATGGATAAGGAATGTCTCAGACTGTAAGATAAAGGCTAACGGACTTGAGTTAGAAAATAGTAAGCTTACACAGGAAGTGGAGAGCTATAAAAACGTTTTCAACTCTTTACCATTTCCAATACTAAGATATAACAAGAGTAGAAAGGTGGAATTTTATAACTTGTTTTATGATAAATATGTAGATGGTTCTAAGAAATTTGCTATTACCGGTAGCGCTCATAGCACAAAACCAGCAAGACATGTCATAACTTATAAGAACGAACCTAAGGTTTTCGATTTTGTTAAAATTCCAATACAAGGTTCTGGTAGCATAGTAATGTATGGGAAAGATGTTAGTGATGCAGAGAAATTATATACTGAATTAAACAGTTATTTAGCTACACAGAAAAATTTGCTTGAGAGGTTACCGGTTGCTATAGTAATATATAGTAAGAATCAAAAGCTAAAATTTTATAATAATGCTTTTATAAAAACCTTTCAATTTGACCCAAAATTTTTGGCATCTTACCCAACTTATCACGAAGTTATGCTTTACCTCTTCGAATCTAAAAAGCTTTTAGAAAAAGAGGATTTTCAAACTATTAGTAACCAAAGACATGAGTTGTTCAAAAAATTATTTGAATCGTACGATGATACGATGCACTTCACAAACGGAAAAGCGTTCAGGGTATTAACAATACCCTACGCTTCGGAAGGTTTGCTGTTCTCTTACGAAGAATGCAAAAGATAATACTTAAACTCCTTCTCTCTCTACCATGAGCTGTTTTACTTTCGCTATTGCTCTTGCTGGATTAAGTCCTTTAGGACAAGTTTTTGTGCAATTCATTATTGTATGACAACGATACAACTTGAATGGGTCGTTTAAAACATCAAGTCTTTCACCTGTCTTATTATCACGGCTGTCAGCAATCCATCTGTAAGCTTGTAATAGTATTGCTGGTCCTAAAAATTTATCACTATTCCACCAGTAGCTTGGGCAACCAGTCGAACAGCAAGCACATAATATACAGTCGGACAAGCCATCTAATTTTTTTCTATCTTCAGAAGATTGAGAGTATTCTTTATTTGGTAGGGCAGGCTTATCTGCTTGTAACCAAGGTTTAATTGATTTGTATTGCTCATAAAATTGGCTCAAATCCGAGACTAGGTCCTTTATTACATACATGTGAGGTAATGGATATATTTTTACGTCACCTTTTATATCATGTATAGATCTAGTACATGCAAGAGTATTGGTTCCGTCAATATTCATGGCACAAGATCCACATATGCCTTCTCTACAAGAACGTCTGAAAGTTAAAGTCGAATCTATTTCATCCTTTATTTTTATTAATGCATCAAGTACCATAGGGCCACAACTATCCATATCAATAAAAAATGTGTCTATTCTAGGGTTTTTCTCGTCATCAGCAGACCAACGGTAAATTTGAAATCTTCTGATGTTTTTTGCTCTAGCAGGAATAGGATAAATTTTGCCCTTTTGATTAATTTTAGAATTCTTTGGCAAAGAAAACTGAACCATATCACTTACCTTTTATTGTTTATAGCTAAAACCCTTTGTAGATAACATATTTTATTATCATCTACTATATTTTTATTAAATTCCTTTTAAATCGCACACATATTGTAGCCAAGCGAAGCTAAAATCTCTCTTTCTAGATTTTTCATTATAATTTCTTCATCTTTTTTTTGGTGATCATAACCAAGTAAATGCAGTAATCCATGCACTAACATGTGTGCAATGTGAGCAAGAATGGGTATATAATACTCATGCGATTCTCTTTTTATTGTGTCTATTGAAATTGCTATGTCTCCTAAATCGCACTCATTAGACAATTGTTCATACGGAAATGATAGTACGTTAGTTGGCTTATCCATTTCTCTAAATTTTAAATTAAGTTGATGTAGCAAGTCATCATCAGCCAGAGCTATTGATATATTTGGTTTATAGTGGTCTATTTTTAATTCTTTTAGAGAAGCATTGATGACACCTAATACAAAATTTTTAGGATTTTCTATAATGCTGCACCATTTCTTGTCAAGAATATTTACTTCTAACATGAGTGACACATCAGTAAGGGTGTCATGCAAATAGCTGACACTGGAATCCAAAAAAGAAGAGTTATAGACCCTTGTGTCATGTACACAACTGTACGAATATTGTACACTAGAAGGATGTCATCCCAGTGTCTAGGCACTGGGATCCAGGAATTTTGATTAGACATCAAGTTAGTGAATATAAAAGTAGCTAATCTTATATTAAAACACAACGGCTTTAATGTGGTTGCATTAAGGCTGGATTCCAGTGTCAAGAACTGGAATGATACCTTTGTGTTTGATGCAAAATCGGCTATAACGTTTAATGCACTGCCTTCGAGACAAATATTCATACAGCTGTGCGTTGCGTGCTGAGATGACATCATTTAGGAACTGAAATGACAGGTATTACACATCACTCATCCTTATTATTTCATTCCATTCAATTTCCGAAACTGGGGCAATTGATAAACGTGGTTGTTTTAATATAGTCATATTTTTCAAAAGTGGGTTTTGTTTTATATTATTTAACGTTACTTGGTTATTTAAAGGTTTCAAAAACTTTACATTCACTAATCCGAACTTGGGATCATTAACATGATAATACTCTTTAAATACTTCAACGATTCCAAGTATTGCTTTCTCTTTACCTGTATGATAAAAAAACGCAAGATCGCTTGCTTTCATAATTTTCATGTAATTTTGAGCTTGATAATTGCGCACACCATCCCACTCAACTACCTGCTCCTTTTCCATTTTTTGCCATGAGTATTCACTTGGCTCTGACTTAAGTAGCCAAAATTGCATTATTTTTTTCTTCTTAAGTAAGCTGGTATATCATAGATATTGCTGCCCCACTTAGCTCCTTCGCTTACCTGTTCAGCTGGTTTTGTTTCCAGTGTTTTGTCTTGTGTACTTTCACTTTGACTATATGGCCACTTAAATTTCTCTTTCTCTGAGTCTTCGCTCTGACTTATAGGTGAAGTTTCTGATTTATTATTGCGACCATCAATGCCAGTTGCAAGAACAGAAACTCTAACTCTTCCCTCCATCGCTTGATCAAAAGTAGCACCAAATATTATATTTGCATTTTCATCTACTTCTTCACGCACTCTATTGGCTGCAGCATCAACTTCAAACAGAGTCATATCTCCGCCACCAGTAATGTTAATTAATATTCCTTGCGCACCTTTCATTGATACATTATCAAGCAATGGATTAGATATTGCAGCCTCTGCAGCACTAATTGCTCTATCTTCTCCTTCTGCCTCTCCGGTGCCGATCATCGCTTTGCCCATCTCGCTCATTACTGTTTCTATATCAGCGAAGTCAAGATTGATAAGCCCTGGCATGACCATCAAGTCAGTTACTCCTCTGATGCCAATGTGCAGAACATTATCAGCAAGTTTAAATGCATCAGAAAATGTAGTTTTTTCATTTGCAATTCTAAATAAATTCTGATTTGGAATGACAATAAGTGTATCCACGTATTTTTGCAGTTCTTCAAGTCCAAGCTCTGCAATGCGCATACGGCGCACACCTTCAAAACCGAACGGTTTAGTTACAACTCCAACAGTCAATATCTTTTTTTCTTTTGGCGCTCTATCCTTAACTGCGGCTCTTGCTTCTCTGGCTGCTTTTGCAATTACCGGTGCTGCACCGGTTCCAGTACCACCGCCCATTCCTGCTGTGATGAAAAGCATATGACTATCTTTTATATGCTCCATAAT
>NODE_10_length_7342_cov_9.078908
TTCTTTTACTATATTTTGGTGGTCTCCCTCCTTTCTTGTATGACACTCTGAAGTACTTCTCTATTTGTGCCCACTCCCTTTCACTTAGATCTGTTGGATACTTTTTTCTCATCTTTACCCCATACTAAAATTTCAAATATCATAGCCTTTTACTGGTTTCTGGACAACCTCTACTTTGTAAATCACCTTATCTCTGTGAGCGATTACGGAAATTCTTGGCTTTTTAGAAGAACCAATTTCTGGCTTGTTTTCTCCAGTATTTGCCCTTTTTAGAAGTGAAGCTCTGCCTAATTCTTGAATAATACCTTCGTTATTAAGACTTTTAGCAATATCTAGTGGCATTTTACCTTTACTATTCTTGATTTGTATTGCTCCATTTTTGACAAGCAGCTTAACTACTTTAGGTTCCTGTTTGCGAACAGCCGCATGTAACGGTGTATTTAACTCATAATTATCGTCCTGAAAATTAATGTTCGCTCCTTTCTTCAAAAGATCTTCAATGTCGTTTGATTTTTATTTTTCTGAGGTGCTACTCTTAACAATTTTTATCAACTCCTCATTAAGATTGGCTTGACTCATAATATCATTATAGTCAGAAGAATGAGAGCTCCTATGTTTAAAAATATAGCTTACCTCTTGATTTTTAGCTAATTCATATGGCTCTTTACCCTCATTATTTTTGATATCACTTCTTGCTTGTTTATCTAGAAGTAGCGATACAAGTTTTTTGTTATTTCTGGAAACAGCAATATGCAAAGGTGTATCACCTTTATTGTTTTTAGCGTTAACATCTGCCTTCCATTCTTGCAGTAATTTTCTAACTATTTCTTTTTTATCCCTTTCAACAGCATAGTGTAAAGGTGTATTATCTTTATTATTTTTATCAATGATGTTAAGCTTTACTCCTGCTTTTAAAAGATCTTGTACTTTCTGCAGGTTGCCATTTCTTATAGCAGAAAATAGCTCTGTATTTTTCTCTCTTTCACCATCACTATCAAACCTACGATAACGTTTAAGTTCAGAAGATTTATAAGCTTGTCCTATACGTTGTACTTTCTCTAATATTTTGGAAGCTTCTGAATTATTTTTTTCTTTTTCTAAGTAATCTATTGAACGCTCCACTTTGAGCATAAATTCCACTGCCTATTTTATATAGAAACCTATATTAGATTTGATTATATGCTAATGAATAACATTAGCAATGCAAGTAGTTTTTATGCATACCTCTTTAGGTTTTACAGAATAGGCAGTTAGAGTAGAAAAACAAGTTCCAAAATAATATAAGACCTGCTGTAAAGTAAATCAGATTTTTTTTGAAAATAACTACCGTAAAAAACAGCAGCTTTCCTTTTGCAACAGGTCTATAGAAGTTGTAATTATAACAAGTAACAAATTTAACTCTATTTTTAGAGAATCTATTTGGATTCACTCTATTTCTAGGTGTCTTTCAAACTGTGTAACTAACTGCTTTACGTTTACATGTGTAATTAAGAGAGCTTTCACAAGGCTCATGATCAAACTGCTACTTTGCAGGATTTTCTAGAGATCTTTTATTTCTCATAAAGGATGACTGAGCTTGGGAAGCAACTTTTAATGGATTTTTCTTTATACCAACATCTGATTGTGCTGCTATAATGGCACTACTTTTAGCGGGTTGCATACCTACACATTCTCTTGCTTGGTTTTGCTCAAAATTTTCCACTGTTGCTTTTACTTTACTTTTCATCTTGCGATTAACCACTATAACAGGCACCTCCACTTTTGGCACTACTTGTCTATAATCTTGATTCTCAGCTCTTAATGGTACTATCGATTTACTTTTAACTGATTTTTTAAGAACCGCTCCCACTATTTTTGGTTTTGCGCTTATTTTTTGATTGTTATAGCCTAGATTTTTAGACTGTGATGATAACGTAAGTATATCTTTTATCGCTTGTGATTCTTGTTTAACTTCTTGAACGGTAAAGGATGTTTTCTTTTGTATTTCTTATAATTCCAATAGAATTTTTGTATTTGTTCGAACATAGAAAATATTTTGCATGGAGTTTTTTCTATCTTTGGTGATTTTAGTGTTGCTATTTAATTCTAACTTTTGCATAGTACTCTCAATATTTTTATATAGGAGGTACAATGCCAAAAAAGATGGAGCGTCATGCTGCAGTGCTTAGTAAGTTAAAGAGTGTTATTCAACATACAGATTCCAAGGTCATGGCTGAAAGGCGTTCAGCTATTGAAAGATGGGTAAAAACTTACATTAGGCAGGTAGAATATCTTAAAGATGATAAGCTACAATTCTTATACAACATATTTCGCGATGAAAGTTGTTGGTCAGGTACGAGATTGAACAATACAATCTTAGGACAGAGGTTTACTGAAGAAAAAATAGGCGAAATAAAGAACCCTCTTCCTATATATGATATGGCATGTCGATACTGCGTGATAGATAAAATTCCTTTGCTCTTTCAGAAGCAGTTTGAATCTTACAAAAGTAGCTTCTCTTCTGAAGAGATAGATGATGATGGTAAGCCTGCAACTAGCAATAACAAATATGTAAAGAGTGAGTTGTTGGGTTATATGAAGAGTCAAGACCCTGTATTTAGCTTTTGGGTTGATAAAAAATCTGGAGAATTTAAGAAGCATGTCAGCGCAACAGAAGGATTTAAGAAAGCTATAGAACTTAAGTGGAGCGAAGGAGTAGAATATTTTTATAGCCTTCTAAATGAAAAAGAAAGAGAAAGGAAAATTACTGATGCAGTTACTATATTATCCTCTGTTCAATGTGACCATAATGGTGCTGTTACTTTAGACTTTTGTCTTAGTAAAATGAGCGATCAAGCAAAAAACAAGCTGTTTAAAGATTCTGAGCTATCAAAAAAAGATAAAGGAGTGTACTCTCTCTTTAGCGCGTTGATACATCAAGGTTTTTTTGATACGATGCAAGCTATACTTCCGATGTTTAAAGATAAAATACTGGAGGATAAGATACTTTCACCTAGGAGTTATACTCTTCTTCTCTCCTCACTTTCGGACATGATGCTCGAAAATTCTGAGTCAACTATTCAAGCTAGGGAAGCTATAATGAACCTTATAAAGTGTGGTAATTTCAATAATCATGAGGGGCGTGAGGAAAAAGCTGCGGTATTTTTTTCTAATGGAAGGGTTCCGATTAAGCGTGCGCTTGCAGGATTGATTGTCGATTGGCAACTTGGTTGTACAAAAAAGGAAGAGGTGTTAAAGGTACTACAGTTTGCCAAAGAGTTTTGTGCAGTTGAAAGTTTTATGTATTTTAAAAAATCTGTTGTTGATAACCTAAAAATGGTTGGTAGGGATGGTATGAGAAAAAATATAGACTATGGTAAATTAGCAGAAAAGTTGTTTGCTGAATTAGATACGGTATCCGTGCCTAACGGAAGAGGTGATTTTGGTGGAGCTGGTGACCCACAGTCTACACTAGGAAGCACTGAAGTTAGTAGTTTTTCTGGTCGCAATAAGTAGGAGTATTTTATGCATGGGTTAGTTAGAAGTTTAATAAATGGAAATTGTGGAGAATTCACGGAAAAGTTTGAATATTTCTTGGATTCATGTCCATCTTTTCTGCATTCAGTTGGCAAAGATCACTTTTTTCCTGCGTTCTTTTTTGGCATGTTTGCTACTGCACATGATTCTGGTGTTGCAAACAATGATGAAAGAATCTTCTTTCGTTTTGATAATGATCCAGGTAGTCCTGGAAGGGGAAATCTAAAGGTTGCAATTCTAACAACTGATGGAAATAACAGAAGAGTTGTAAGGTGCTATACTATTGCTGACAGAGAGAATAGCTACGGTTCTAGGTTTAGCCAGCAGGAAAGGGAGCAGCTGGAAGGTATCCTGCGAGATGAAGAGCTTGAATGGCAAGAGTATAAAACATTTATATGGGCGGATAATCAAGGTGAAGATGAAGAAGAGGAAGCAGTAAGATGTAGGATATTTCAGGCAGGACAAGGGCCGTTTACTGGAAATCATGCATCTTATTTAACTCGTAGACATAGTTTTCAAGAGATTACCAGAACACCTGGGCTGCAAAATAATTATTTACCGGATTTGATGAATCAGCTAGAAAGTGATGATGCAGATGATGTACACGACACTACTGAGGAAGTGTTTCAGCATATTATTGGTGTCTACGATAGATATAGTCAGGCATTGGACTTCTATGGTAGAGAGTCTGACTATCATGGTTTTGTTTCCGGTGTTTTGATGCATTTTAGATATCGCAATGTAGCCAATATTTACCTTGAGCTGTTTGTAGGTGGTGGATATGCAGATATTACTTCTATTGTACGTGGTACACAGAGGTTAATTAATTCTGTTCCCTGTGTAACTGAACTTAAGGCAGGCAGAAGAGCAGATAGGAATGCTGGCCGTGCATTAGAGCAGGCTGGAAATTATGTTAATGGATGTCCCGTTTCATCCATATCTATTCCAACATTATCACCAAGAGCTGTCTGCGCTGGAGTGAATTTCGATTTTGGTAATCCAGGACGTTTACAGCTTGGTGTGAGGGCTTTTTTAGCAAAAGGTTCTTCTTTAATGGAAAGATTATTTGAACCTGTAGAGGATGAGGAGATTGGAGAAAATGTTAGGGATTATCTACTCCATCCAGCCTTTGGTGTACCTGCTGTACCAGGTATTAGGAATAGGGGTGGTGTTAACGCTAGAGATAGAAGAATATTTCTCTATACAAGTGGATTTGCTTTCGCAAGTATTGCATTTGCAAAAGGAACTGTGCCAATAGAAGGAAATCGTGCAATAGTAGATAAGCACTTGTTTCACTATGACGGTAATGCAAAAATGTTAGATGAGCAAAGATACAATACACAAGTAAATATTGGAGATCGTGCTTTGACTATGGTTTTGCATGTATCACGAGGTAGAGACCAGAAGGAGGAGGTGATCGTATTTCATGTTCGCCACGTATTGGCTAATCAACTTTTTCCGGACAATGGATTGGATCTATCGCGTTGGCCGAATGCTATGGTACATGAAGTGGTGTGTAATTTGACCATAAATAGAAGGACAAGAGGAGTAAATGATAATCTTGGTTTAACTGTTAATGTAGAAACATTTGACTCGCCTGCTGACTACCTGCTTGATAGAGGTAATCAGCCTTTTCAAGGTGAGCTTTTACGAATAGGTGGCGTTAGTAATGTGCATCGCGCTGCAAATGTAATGATGAATACTGGCTGGGAAAATGAAGATCCAGACAGTCATGAACGGTTTTACCAAGCAATTTCCAACGTGCTAAATCCACCCCAGCCAAATAATGCAGGACTCCAATCATTAGCATGGGTAGTGAACAGAGATAATGCTAGAGAAGCTGGGTTTCATGCTGCATTGCATGGATTATTTTACACTTGCGATAATCCTGCTAGGGTAGTTAGTGAATTTCAGGTTGGAGGAGGAGGAAAGTTAGACTTAGTATTGTCACGAGCTATAGGAAGGATGGGAGGTACTCATCCGATTGGAACAGAGCTAAAGTTTGCTGCCACTGAAGCAGACGTACAAAATAGAGAAGAAGAAGCAGATGAACAGGTGGAGGGTTATCTGCAGAGTAGAGGGTTTGATCGCATTACTGATGGAGATAAAATGGTTTTCTCGTATGCCGTATTTAATGATCAAGCGCCAGCACCAGCACAAAATGTCCCAAATACCCTTATAGCAGTTAGTAATGTTCTACGCATAAAAGATAACTTAGGAATTGACACTGTGGACGACTTTCCTTATAGATAAAAGGGATTATTGAGAGTTTAATTGCCTGTCATAAATAGCAGACGCCGTCTTGTCAGTCAACAAAAAAATTATAAAAATTGTCTCATTGCCTAGGCTGTACTGTAAAACTAAAAAATACTTCCAACTCACATCCTGTATAGCGGATACAGATTATAGTTATGTTGATAAGTAAATTTCTGCTGTCTTGTATATATAAAACTAATTTACTTATCAACATACCAATTACATTCAATGAATTTGTGTAAGATGCCATTTTACATAAGATAGAATGGAAGCATTTTTTGATTTTAAAGTACTAAACCTTCAGTTAACCTCCTGGCCCTGTAGTTTTTGATATGGTCAGGATCAAAAGCCTTTTTTGATCTTAAAATACCAAAAATCATATGAAGTAACTTACGCATTGCAGACCCAACTATGGCCATATTATGCTTACCCTTTTCCTTTAATCTCTGGCAAAAGCTCATAATAATAGGATTGTGATTCTTAGCTACTATGGCAGGAAAGAAAAGTGCCTTACGTAATGGTTGTGAACCGGATTTACTTAATCTGGGTTTGGCATATACAGATGAACCTGATGTTATATTTCTCGGTATAACTCCTGCATATGCTGCCAATTGTCTGGCATTTCTAAAAACTTCTATGTCAGGAACCTCAGCTAAAATAGCTACTGCTGATTCCTCTCCTATTCCTGGAATAGTCAGTAGAAGTTGAAAATTTTCCAACAACTCTTTGTGTTGCTTTAATAGTTCACGTACGGAGTTTTTTATTGTTTCTATTTTTTGAGCTATATTCATTGCAAGGTCTTCCCAAGCATTTGCAACTTCTTTGGGCAGTCTCTCTTTTTTTTCTAAGTGGTTATTTACTAATATCAATTCATCTTTTAACGCAACCGAGCAACGATAAAGATGTTTTAATTTTTTCAGTTCAGGAGAAGGTGGTGTCCAACGAGTAGGTTCCTGTCTTTGGCAACAATCAGCAATAATTTCTGCATCAGTCTGATCATTTTTTTGCCGTGTAAGCTTACTTCTTGCGTAGGATTTTATGCAATAAGGATTTACAACACTAACAAAATGTCCAGTATTGTGTAGAAATTCAGCCAAAGCTTCACTATAACAACCGGTAGCTTCCATGCAGGCTTTTACTTGTTCTACATTATGTTTTTGTAGAAAGCTCAGTAAACCTTGAAACCCATGATCATCGTTCTTAAAGCTCCTTTTCCTAGTTTCACGTTTTCCTTTTTTACTTATAAATGAGAGAAAAACATCAAAGCGATCTTTTGATACATCTATGCCAAGAAAGTTGTTGATCATATATAACCCCACACGTTACCATTAAAAATGAAAAGTAAGGCTAACCTTGTTAATACAGAATTAGAACCATTTAGGTCTTTCTAAGACGCCGTCCAGCCTATACTTTTGAGAGGGAGCTCTTATCTGCAAAACAGATTTTATATCTAAGGTTTATATCAGTATCCCGCCAACAATGTTGCAAATTTTTCTTTTCTTCTCCACTATGTCCAGAAGAGTTTGGTAGCTCTTTTACACGAAATACCACATTTACGTCCTCAAGGTTA
>NODE_11_length_7125_cov_11.681047
CTAGTATATTGTTGTTGATAATATAAGTAAATGTTTTGTGCAAAAAGGCGTTGACATATTATTTATTAGGTTATAATATATAAAAGATTAATTTAGTTTTTAGATGTTTGACAAGTTTTATGGTAGAGATTAATTTAATCTCAATTCAATTTTAATAATATTTAACTCTGCATATTCTGCATATAGTCGGATAAATAAATTATTAAGAGCACTTGATGGATGCCTTGGCGTTAAGAGGCGATGAAGGACGTGGCAGGCTGCGATAAGCTGTGGGGAATTGTCAACAAATTTTGATCCGCAGATTTCCGAATGGGGAAACCCAACTAGTTTAGCTAGTTATTACGTACTAAGTATGTAAAGCAAACTTGGTGAACTGAAATATCTAAGTAGCCAAAGGAAAAGAAATCAACCGAGATTCTGTTAGTAGTGACGAGCGAAAGCGGAAAAGGCTAGTGATTTAAGAATAAGAATTAGAATACTCTGGAAATAGTAACCATAGAAGGTGATAGTCCTGTATAAGTAGAAAGTTTTTAAATCCTTGAGTAGAGCGGGGCACGTGAAATCCTGTTTGAATATGGGGGGACCATCCTCCAAGCCTAAATACTCCTTAACGACCGATAGTGAACAAGTACCGTGAGGGAAAGGTGAAAAGAACCCCGGGAGGGGAGTGAAATAGAATCTGAAATCAAGTGCTTACAAACAGTTGGAGCTCTATATCAATTTATTGATATTTAGAGTGACAGCGTACCTTTTGCATAATGGGTCAGCGAGTTAATCTATGAAGCAAGCTTAAGCCGTTAGGTGTAGGTGTAGCGAAAGCAAGTCTGAATAGGGCGTTTTAGTTTTATGGATTAGACCCGAAACCAAGTGATCTAGTCATGACCAGATTGAAGGTGTGGTAAAACACACTGGAGGATCGAACCAGTTAATGTTGCAACATTATTGGATGAGTTGTGATTAGGGGTGAAAGGCCAATCAAACTTGGAAATAGCTGGTTCTCCGCGAAATCTATTTAGGTAGAGCGTTGTATGTATGTTGTTGGGGGTAGAGCACTGGATAGACTAGGGGGATTCACCGTCTTACCAAATCTAACTAAACTCCGAATACCAACAATTAATTATATAGCAGGCACACTACGGGTGCTAAGTCCGTGGTGAAGAGGGAAACAACCCAGATCACTATCTAAGGTCCCAAAATTACAGCTAAGTGGGGAAGGAAGTAGAAAAACCATTACAGCTAGGAGGTTGGCCTGGAAGCAGCCATCCTTTAAAGAAAGCGTAACAGCTCACTTGTCTAAATAAGTTTTTCTGCGCCGAAAATGTACCGGGGCTAAAGCTGTATACCGAAGATGTGAGTGCTTATTGATTTCGATCAATAGGCGCGGTAGCGGAGCGTTCCGTAAGTCTGTGAAGGTGGTTTGTGAAAACTGCTGGAGATATCGGAAGTGAGAATGCTGACATAAGTAGCGTAAAAGAGTGTGAAAAACACTCTCACCAAAAATCTAAGGGTTCCTACGTTAAGTTAATCTGCGTAGGGTTAGTCGGTTCCTAAGGCGAGTCCGTAAAGGAGTAGTCGATGGCAATTAGGTTAATATTCCTAAACCTCTTAAGTGTGACGGGTTTCGTATTTGTATAGATCTTATTGGATTGATCTATGCTTAAAAGAAGCTCCAGGAAATAGCACTTATATTTATGAGGCCGTACCGCAAACCGACACTGGTGGATGAGTAGAGTATACTAAGGTGTTGAAAGAATGATGTTGAAGGAACTCGGCAAATTATACCTGTAACTTCGGAAGAAGGGTAACCTGCTTTTAGGCAACTATGAGTAGGTGGCACAAAATAGGGAGTAGCGACTGTTTACTAAAAACACAGGACTCTGCAAACACGTAAGTGGAAGTATAGGGTCTGACGCCTGCCCGGTGCTGGAAGGTTAATAGGAAGGGTGCAAGCTCCGAATTGAAGCCCCAGTAAACGGCGGCCGTAACACTGACGGTCCTAAGGTAGCGAAATTCCTTGTCGGGTAAGTTCCGACCCGCACGAATGGCGTAACGATTTCTCCACTGTCTCCAACATCACTTCAGCGAAATTGAATTCCCCGTGCAGATGCGGGGTACCCGCGGTTAGACGAAGAGACCCCGTGCACCTTTACTATAGCTTTACATTGCTATTAAAAGTGTGATGTGCAGGATAGGTGGGAGACTTTGAAGTTATGGCGCTAGCTATAATGGAGTCAACCTTGAGATACCACCCTTTACACTTTTGATATCTAACTATGTTTCATTATCTGGAACTAGGACATTGTATGGTGGGTAGTTTGACTGGGGCGGTCGCCTCCTAAAAAGTAACGGAGGCGTGCGAAGGTAAGCTAGAGCTGGTCGGAAATCAGCTTGATAGTATAATGGCATAAGCTTGCCTGACTGCGAGGCTGACAAGCCAAGCAGAGACGAAAGTCGGTCATAGTGATCCGGTGATTCTGTATGGAAGGGTCATCGCTCAACGGATAAAAGGTACGCCGGGGATAACAGGCTGATGGTGTTCGAGCGTTCATAGCGACGACACCGTTTGGCACCTCGATGTCGACTCATCACATCCTGGGGCTGAAGAAGGTCCCAAGGGTTCGGCTGTTCGCCGATTAAAGTGATACGTGAGTTGGGTTTAGAACGTCGTGAGACAGTTCGGTTTCTATCTGCCGTGGGTGAAGGAAATTTGAGAAGGTCTGACTCTAGTACGAGAGGACCGAGATGGATATACCTCTGGTGTACCAGCTGTTATGCCAATAGCATCGCTGGGTGGCTATGTATAGATGGGATAATTGCTGAAAGCATATAAGCAAGAAACCCTCTTCAAAAAGATTTCCCAATTAAGGCCGTGGAAGACTACCACGTTGATAGGCTAGATGTGGAAGCATGGTAACATGTGAAGCTAACTAGTACTAATAGCCTGATTGATTTATTTGCTTTCTATATGTGTGTATGCAGTGTTAAATATTAAGTTAAAATTGTTAAGTTAGAAATTTTTATTGACTTGGTGGCTATAGCAAAAATGAACCACCCGATCTCATCTCGAACTCGGAAGTGAAACTTTTTAGCGCTGATGGTACTTGAAAAGGGAGAGTAGGTCGNNNNNNNNNNNNNNNNNNNNNNNNNNNNNNNNNNNNNNNNNNNNNNNNNNNNNNNNNNNNNNNNNNNNNNNNNNNNNNNNNNNNNNNNNNNNNNNNNNNNTATCATAAAAAATATAGTTGTAAATACCTTAATTGAGATTTTTTTTTATTTTATCTTTTTTAAGCAAATAGTTAGATCTTTTTGTAAATTTTTATAACTTGCTTGCATAATGTTTCTATGAGTTAGTATTATGTAGTAGTGCCCTATATTACTTATATTTAAAATGCTAATTTTAGCAAGCATTCGTAGTTGCCTTTTTATTTTATTTCTTTTTGCTGCTTTTCCGGTTTTTTTACTGATAGCCAGACCTACTCTAATAGTATGAATGTACTTTTCAGGTTCTCTTTCTTTTATAGCGTACAGTGATATATAAAGCCCACGATAAAAAAGACTGTTGAGTGCTAACTTATTTTTGAAAGCAGAAGAAAAATCTTTTTTTTTATACTTACTATGCGCATAATTTGTTACACCCTAATGAACGGCGCCTATTAAGGATTTTTCTTCCAGCTCTTGTTGCCATACGTGAACGAAATCCGTGTCTGCGCTTTCTTATCAAATTTTTTGGTTGAAATGTTCTCTTCATTGTTTTTATATTAATATAATTATTTATTTTAAATTGTTTTACTTTATTGTCAAATAATGGTGAACTTGTATGACATTTTCGTAGAATAAAATTTGATGCATGGAAGAATGAATTCGGTGATAGTCATACCTGTCTTACTAATCCTTTTATTTTGTTTTAGTAGGTTTCAAGAAGTAAATAAGGTTAAATCTTATCTATATCTTAGTTGTGTATGGATGCTAACTTGGTTGTTAGTATTCTATAATAATTGTTTTGTAACTTTTATTTCTATAGCGTTACTTTTTTTCATGCTTGCTTTTATCTTTAAAAATAAAAGAAATAAGATAATAAAACTTTCGTTATTTGTGGCTTTGGCCATATCATTTTTTATCACTTTATTTATAATGCTGTCTATTTTTATTCAATCCATTAGTTTTTTTAATAAAGTAGCTATTTCAGAATTCTTGTTTTGCTTGAAATGGGGCTACAATGTAGTCACTATCAATGAAGAGGAGATAGGATGTTTTGGTATAGCGCCGCTTTTAGTTGGTACATTACTTATAACTATTATAGCAATGTTAGTTGTCGTTCCGCTTGGTTTATTTTCTGCAATATATATTAGTGAATATGCGAGTGAGAAAGTGCGTTATATTGTTAATACAACTTTGCAAGTTTTGTCTGCTATTCCTACGGTTGTATATGGATATTTCGCGGTTGTGTTTTTGTCTTTCTTTATAAAGCAGGTAGCAAATTTTTTTGGTTTAAGTATACACTCAGAAAGTGCCTTAGTTGCCGGTTTATCGATTGGGATAATGATTCTTCCTTTTATTATTTCTTTACTCGAAGATGCCATAAGATCTGTTCCAAAAAGCTTGCGTTATGGCTTCATGGCACTTGGTGCAACTCCAGCGGAAACTATATGGCATATAACAATACCTTATGCAATGCCTACAATTTTAAGTGCAATTTTATTGTCAATTTCAAGAGTGATAGGTGAAACAATGATTGTGCTAATGGCTGTGGGAATCAACGCAAATTTGACTTTTAACCCTCTTAATTCAGTTACTACCATTACCGTGCAGATCGCTACATTACTTACCGGAGATCAGGATTTCAATAGTGTACAAACTCTTGCTGCTTATGCGCTTAGTTTAGTATTGTTTATTATTACTTGGCTATTAAATGCATTTGCATTGTTTGTAATGAAGCGTAACTAGTAAGCGTTTTAATGTTGCAAAATTTCTATTAATAATATAAAATTTATTTTCTTTAGAAGTTCTTTTATGGAATTATAGTGTTAGGTGATAAAAATAAAGAGATGAATATAGGTAGAGCGATTAAGGTAACTCAAGCAGTTGTTGATATAAAATTTGAAGGTGAATTGCCTAAAATATTTAATGCTTTAAAAAGCAAACTAAAATATAAGGATAAGGAGCTGGTTTTAGAAGTTTCGCAGCATATAGGTGACAATATAGTTCGTTGTATTGCTATGGATAGCACAGATGGCATGTCAAGGGGGGATGAATTTGTTGATACAGGTGCACCAATATCGGTGCCAATTGGGCGTTCAACTTTAGGAAGGATTTTTAATGTTGTTGGAGAGCTTATAGATGAGTGTGGTCCACTGAAGGGAAAGTATAACTTAGAGCCTATACACAGAGCACCTCCAAGTTTTACTGAACAGAGAATACAGGAAGAAGTTTTAGTTACGGGAATAAAAGTTATAGATCTTCTTGCACCTTATCTTAAAGGAGGAAAAATTGGCTTATTTGGTGGAGCCGGTGTTGGTAAAACAGTCCTAATAATGGAATTAATTAATAATATAGCAAAAGCTCATAAAGGATTTTCTGTGTTTGCCGGGGTAGGGGAGAGAACGCGTGAAGGTAACGATCTTTATCACGAGATGATCACTTCAAATGTAATAAATATAAATGAGCATGAAAAATCTCAAGCTGTTTTGGTTTATGGTCAGATGAATGAGCCTCCTGGAGCAAGGGCTAGAATTGCTTTAACAGCACTTACTATGGCAGAGTATTTTCGTGACCGTGAAAACCAAGATGTTCTATTTTTTGTGGATAATATCTTTAGATTTACACAAGCTGGTTCTGAAATTTCTGCTTTACTTGGAAGAATACCGTCAGCTGTTGGTTATCAGCCAACCCTTGCAACTGATATGGGTGCAATGCAAGAAAGAATAGCTTCAACAACTTCTGGCTCTATTACTTCTGTGCAAGCTATATATGTTCCTGCGGACGATTTAACTGATCCAGCCCCAGCAACTACATTCTCTCACCTTGATGCAACCACAGTGTTGTCAAGGCAAATAGCTGAAATGGGAATATACCCTGCTGTTGATCCACTTGATTCAACTTCTCAGTCTTTATCTGCTGAAATCATTGGTGAAGAACATTATAAGGTAGCTTCTGAGGTGAAACGTATATTGCAAACTTATAAATCACTGCAAGATATTATCGCAATACTTGGTATGGATGAGCTATCTGATGAAGATAAAATTATTGTTGATAGGGCTCGTAAGATTCAGAAATTTCTTTCTCAACCTTTTCACGTTGCAGAAATATTTACTGGCATGCCTGGTAAATTTGTTTCACTTTCTGATACTGTTTCCAGTTTTAAAGGGATTGTTGAAGGCAAATATGATCACTTACCAGAGGCTGCTTTTTATATGGTGGGGAATATAGATGAAGCAATAAAAAAGGCTGAATTAATACAAGCTGAAGCTAAATAAAAGTTAAAGATTATGAATACTTTTAAAGTGCAATTTTTCTCTCCTGATGATCAAATTTCATTCAGTGGAGTGGTTTCTCTTTCAGTAACTGGGCTCGAAGGGGAGCTTATGATTTTAGCTCACCATGCTCCTTACTTAATTTATTTATTGCCTGGTATGATTACTGTTAAAATGAGTAACCAAACAGAAAAGAAGGTTGTAATTGATAGTGGCGTATTAGAAGTTGCAAATAATAATTGTAGCATTATAACAAGTCAAATTCAGGTTTTTGATCGTGCAATTCATGATGAGAAATCGTTTAAAAATAAGAGAATTAGTATATATTTAAGTTATCTTGATGAGAAGTTTCTTTCTTAGTTATTTTAGGCAAAAAGTCAATTATCATTCAAGTGGCTATAAGATTTTTGCTCAGGGGGCTCTTTTTTGTCATCCCAGAAACCCCGGGGTGTCATCCCAGTGTCGGAGTACTTTAGGTGTATGATCCCAGAGTGTGATGGTATGGGACCATACACCTAATCAAATAAAAATTAAAGAAGGAGAGTTGGTTGTAACGGTTGGAGATAACGACTTTGTTTTACCTGGAATTTACGTTGGATAAACTACAAAAAATAACAGGTAAAAATCAACGTAAATTTAAGATAAATCGATTTTATTA
>NODE_12_length_6962_cov_12.031417
GCAAATAATTCAGTGGCTACGTTTCTTAAGTAACAGCCCAGAACTTTAACTTCAATGTTCCAACTATGCGCTAACCTTTCAAAATCTCTTGATAAATGTGCCCAACAGATTTGCCTGTTCTTATCGGCAAAGTAGTTGTATGCTGCGTACCTGTCGTAAGCTATTGCGATTGCAGAACTTACTATTTTGTAAAACCTTCATTCCTCTTGACTCTGTCAATTTTATAAAACTTGCTGTATTACTGGCAAACATCCAGCACCAACCAAGTTTACCTTTGTTATAATGGCTCGTTTCATCGATATGCAGAACTTCACTTTTACTTACTTCTTGCTCGATTTGCTCATATGCTTCTTGGCATTTTTCTGCAACTCTAGCCTCGCTATTTGACACGCTACCAACACTGATGTCCAGGTTGAAAATATTTTTTATAATATTTGCTACTTCTCTTTTCGAGTTCTTGTAAAATCCGCTCAGCGCCGCAATTGTTGACTTAACTTTTGGACCAAATGTATCCGCAGTAACACCTTCTGGTAGCCTGCTACTTTTTCTTTTTCCACACTTGCAACAGCGGCCATTGGTATTCCACAACATAAGCTGGCAAATCAACTTTTTGATGAATGTATGGCTCTTTCGATATCGCAATTTCTCCTCCGCACTCGCAAGAACTCTATTTTTACCACTTCATCTGCTTCCATTTTAGGGCGATACTTTCCTTCATGCCCAATCTGTGCCCCTATTTTCCTGTCACTTTTTTTCTTTTTCTTCTTTAGCTTGTATAACTCTTTTGAGCTCGGTATCGATGAATTTTGTGAATTCAGACCTAGTCTTTCTTTCAATTCAGCATTTTCGATTCTTAGCGCCTTATTCTCAGATCTAAAATTTTCGTTTTCTATCTCTAACCTCTTTATCTCTGCTTTTAGTTGCTCTATCTCTATTTTAAAGCTTTCACAGAGCTTGAGAAGACTAGCTAGTAGATCAGACATATTTACCACACATACTACTTGTGATATTATGTTTTTAGCACTCCTTGTCTACTTTTTATTTTACCGCTCCGCTGAACGGATACCTTTTTTTACTGTTTGAGTATGTAAGGATTATGACGACCTATCCCAAACCTCAACTATATCCTCACTAAACTCTATTATCTTTGTTTTTTTAAACTGATAACAGTTGTTAATGAATTGAATCCCTAAATCTCCTACAAAAGGAGTGGCATCATTGCCTAAAATTTTACCACTGCGGCATATTATCAACCTGTCGATTAAATTACACTTTAATAGTTCTGTGATTAACACTCCTCCACCTTCAACTAATAATCTTGTTATACCAATTTCTGAAACAAGTTTTAATGCCATGTCCTTTAGGCAAACCTTACCTGCGTTGCTTGAATTAACTACTAAGTAGTTAATGTTTTTTATTTTTTTCTCTACTTCTTTATTTGTGATGACCCAAGTTATTACTTTGTCTGCAGTCTTTGCAATGTTATGCTCTTCCTTTAATCTCTCTTGACTATCTATAATTAGCCTTATTGGCGATCTACTTCCAAGTCCTGGTAATCTGCAAGTTAAGAGTGGATCATCATTAATAAGAGTATTGCTGCCAATTATAATTGCATCATATTTTGCTCTAAGCTCATGCACCCAATTTCTCGTATTTTCACTTGTTATCCATTTGCTATCGCCTGTAAATGTTGCGATTTTTCCGTCAAGAGTTGTTGCGACTTTGCAAGCTATAAATGGTCTATGTAATTCTTTAGTGGTGAAAAAACCGACATTCAGTTCTTTTGCCTCTTTTTGCATAATACCTTGCTCAACTTCAATTCCTGCTTCTTTCAGAGCTTTCATGCCTCTGCCTGAAACTCTACTATCTGGGTCAATAGTTGCAATTACTACTCTTTTTATGCTAGCTTTTATGATTTTTGCAGTGCAAGGCCCCGTGACTCCGTGATGACAACATGGCTCAAGAGTGATATATATAGTTGCGCCATGAGTTGAATCTTTAGCGTTTTGCAAAGCGACTACCTCCGCATGCGGACGCCCACCAATCCCTGTGTATCCCTCACTAACAATTGTACCATCCTTTACAATAACACACCCGACAGCAGGATTTGGTGCAACATTTCCAAGATTTTTTTCTGCAAGCCTTAATGCAATTGACATGAAATGATCATCAGTCATTAGAAAGAAGTCATTTCGTATGAGGTATCAAAAATTCTTCTGTGCTCGTGTATAGCAAATCTATCTGTCATACCTGAGATATAGTCACATATTATTACTGAACGCTGAGATTCACAAGCGAGTTTGCTCCACTCTGTGGGAAGTAATCCTGGGTTTTCATAAAAACATTGAAAGAGTTCCTGTATTATGCGTTTTGCTTTGTTCATCGTTCTACTCAGTTTATAGCTTCTGTATATTTTCTCCATGTTGAATCTTTTCATTTCTTTTGTAGCATTTGCAACTTCTGTTGAAAATGTGACTAGCATTTTATTTAGACTTCTTACGTCTTCTACGCTTTTTATTTTGTGATCTTCAATATTTCTTTCAGTCTGAGAAACAACATCACTTATCATAGTTCCTATAGTTCCACTCAGTGATTCATGTATGAGTTTGCTCTGAGGCAATTCTGAATATCTGCTCCTTATGTCTTTAAACATTTTTTCAATTAAAGGAACATTCAGCAAATCTTCGATGGTTACTAAATTCGCCCTGAGTGCATCATCAAGATCGTGAACACTGTAAGCAATATCATCGGCAATTGAAGCAACTTGCGCTTCAATGCTTGAAAATTCTTCAAGTTTTAGATCATATTTTTTGTTGTATTCTAATAACAGCTGATTACTTGTAGAAGACTCCGCGTTTTGACCAAGCAAGGGACCGTTATGTTTTGCAACTCCTTCAATCACCTCCCAACTTAGATTCATACCATCAAAATCAGCATGTTTTTGTTCAAGATAAGTTAAAATCCTTATAGCTTGAACATTATGATCAAACTCATACTTCTCATTATCAAGATTCAAATCTTGAACTGATTTCTTTAGAGCATCTTCACCTGCATGACCAAATGGAGGATGACCAAGATCATGTGCGAGCGCTATGCATTCAGTGATATCCTCATTTAAGCCAAGTCTACGCGCAATGGACCTTGCAATTTGTGCAACTTCAAGGCTATGAGTAAGCCGAGTGCGATAGTAGTCGTGCTCATAATTGATAAAAACTTGTGTTTTGTACTCCAATTTTCTAAACGCATTAGAGTGAATGATACGGTCCCTATCACGCTGAAAGCAGCTGCGATTCTCATCTTCTGGCTCTTTGAAGTATCTCCCTTTTGTTTTGCTTGGAAAACATGCATAATTTAATAGAAAATTATTGTTTGACATGTAAAATTTCTACTATAATAAGTTATCAATAATAAACGGTGGTTACTATGTCAACAAATTACAACATCAACTTAACTGATAATGCACTAAAAAAAATCCACTCTCTTGCAGAGCAGGAAGGGGATAAGAGTTCCATTTTACGGGTTGCAGTTTCAGGTGGTGGATGTTCTGGCTTCAAATACAATTTTCTTATGGATCAAATGAATAAAAATCTATCTTTGGATGATGAAGACGATGATTACGATGATGAGTTTGATGACGAAGATGAAGATGATGATTATGATTATGAAGAAAGCGAGGACTATAGAAGCCACTCCAGTTTTAGCGAAAAAGGTAAAGATATAGTAATTAATGATGAAAATGGCAATCCTGTATTAATGGTTGATAATTGTTCAGCAAAATTTTTAAATAACTCAGTTATAGATTATACTGAGGATCTCAGTGGTTCTGGTTTTCAAATAAAGAATGCCTTTGCTAAGTCTCAATGTGGTTGTGGTAACAGTTTTTCGGTTTAATTATTACTAAAACTTAGATGCCTTCTGGATCTTTTAAACATGGGTGGTAATGTAGCACTAGAACTAACTTCTGTAGATAAAAGCTTCAAGGACAATTCTGCTGTTGTAAAGGATATCAATTTAAGTGTTACAAGAGGGCAAGTAGTAGCGCTGATTGGCAATTCAGGTGCAGGGAAAACAACTATATTGCAAATCGCAGGCTTGTTGGACAAGCCAACTTCAGGTATAGTTACGATAGATGGAATAAATTGCACACAAGCCAGTAATAAGCATAAAACTCATGTAAGAAGAAATTTTCTTAGTTTTGTTTATCAATTTCACTATTTGTTACAAGAGTTATCAGTGTTGGAAAATATTATGCTTCCTCAACTCATTGCAGGAAAAAGCAAAGCTGAAGCAAAAAAAAATTCGCAAGCAATGTTGGAAAAATTTGGTCTGGAAAACAAAGCAAGTAGCATGGTATCTGAAGTTTCGGGTGGGGAAAGGCAGAGAGTTGCAATTGCAAGAAGCATTGTAAATTCTCCAAAGCTTTTACTTGCAGATGAGCCAACAGGAAATTTAGATCCAACAAATTCTTTTAAGGTGTTTTTACTGCTACATTCATACGTAAAGGAAAATAACAGCTCTATGCTTATAGTAACACACAATCATCTCCTTGCAGAAAAGGCAGACTGCATTTTCCAATTGAGAGATCGATCATTAGTGAAGTTGTGAATAGGAAAAATAGCACAATTTCTATGCCTTATACTTATCTAACCAATGATCATTAACAGAGTACAACTCGCATGAAATGCTTTCATTGCTTTTTATACACGGACTTTTTAACTTGCGCTGTTTACTTAGGGAACACCCCGATAACATAAACACAGCTAAAACAAAAAATAATAGCTTTTTAAACATAACAAAACCTTTTCATTTATATTACTACACTCATTTCTCTTGTTTGTAAAGATTAGGCATATTCTTTTACCCTTACCTCTTTTTTGACCTTTTGAAAAGAAATAGTTGCACTATTCAAGCGCAGTTTTATATAATTGTCCACGATTTGAGTCACTTCCTCTTCTTTATCCTTTAGAAAGTGATTAGTATCATCTATTATATGGTATTTCATGTGATCACTTCTTACTGAATTTATCAACCTTTTTGCTAATTCTGTTACATCGCTTTCTTCTGAGATTGTATCATTACTGCTTTGTATTATAAGCCCAGAAACTGGACAGGGAGAAAGAAAAGAAAAATCGTACTTAGTTACCGGAAGAGAAAGAGCAATAAAACCCACTATCTCAGGGCGGCGCATTGTTAGCTGCATAGCCACCCATGCTCCAAAAGAAAAACCAGCGATCCAAATTGGAACATTGCTAGGATTATGTTCCTGAAGCCAATCAATGGCTACCGCAGCGTCAGTTAATTCTCCTATACCCTTATCAAAAGTTCCGGTAGATTTTCCCACACCACGAAAGTTAATCTTCAATGCAGAAAAATTGTTATCGATAAAAGACGTATATGTACTATGTACAATTTTACTATCCATATTACCACCATATTGAGGATGATGATGTAAAACCAGCACAACCGGCGCGTTGGCATCTTTGCTTTGGTGGTATTCACCTTCTATCTTTCTTGTTGCATTATTCAAAAAAACTTCAACCATGGTAACCCCTAATAAGAACCCGCTTGACAGGTATTAATGACGTGAGTTATTAATTATGTATTAATTTCGCTGTTTTTGCAATAAATTTTTTATCGTGTTAAAGCTAACGTACATAGTTATGGCTATAGTTGATGGTAAACTTATTTAAGTGACAGATGAGTCCATTCTCTTTAGAAAATAGTGGTTGCGTATATGCTGATTACAATGCAACTGCTCCAATTAGTGAAAATGTAAAAAAAAGTATATTTGAGGTCTTGTTAAAACAAACGCTCAATCCATCATCACTACATAAAAGAGGACAAGAAGCGAGGAAGATTCTTCAGGATGCAAGAGATAACGTACGTGGTGCTATTGGCGTCTCAAGTGATAAAGAAATAGTTTTCACGTCTGGTGCAACCGAAGCGAATAACCTTGTTATGAGAGGAATAGCAGGCTACCTGCATGTAATTTCAGCTATAGAGCATCCTTCAATTCTTAATTCTGCATGTAATCCATACATAATACCCGTTAATCAGGAGGGCATTGTTGACTTTTTAGAGCTAGAAAAAATTCTAAGCGAACTTAAAGGAAACAAAGCAATAGTTTCAGTTATGATGGCAAATAACGAAACCGGAGTTATTCAACCTATTGAGGAAATAGCTGAAATAGCCCACAAATTTGGAGCAATTTGCCACACTGACACTGCTCAAAGTGTTGGGAAAATTAAAGTTAATATGGAAGATTTAGGAGTGGATTTACTCACTTTATCCGCCCATAAATTTGGCGGTGTAGCAGGCAGTGGAGTTTTAATATTCAATAAAGAACTTGCGATAGAACCTATTATAATAGGTGGTGGACAAGAGAAGGGATTTCGTGGTGGTACGGAAAATATTGTTGCGATTGCAGGCCTTTCTGCTGCACTGCAAAATATTCCAGATCTTTTATCAAAAATGGATGAAGTAAAGGAGCTACGCGATCAATTAGAGTGTGAATTATTAAATCTTGTCAGTGACATAAGAATCTTCGGTAAAAACTCTAAGAGGCTGCCAAACACAAGTTTTATTTATATGCCAGGAGTAAAGAGTGATGTGCAGCTCATGCATTTTGACTTGAATTATATTGCAGTTAGTAATGGCTCCGCATGTTCTTCTGGAAAAGTTGAGCCTTCCCATGTTTTGCTTGCAATGGGGGCAACAAAAGAGCAAACAGAGTGTTCAATTAGAATCAGTATAGGTCCAGAAACTAAACCACAAGACATAAAAAAAATAGTGGATTGTTGGTATAATATCTACAAGCAGAACACCTTGGTATAGATCATACGTGGTATCATGCAGGCACTGGCCGAGCATTAGATGTAAAAAATTACTTTACAACCCCGCGGTATCTCTAGGCTCTGTGAACAAAATTTTAGAGAAGCCATATGAGAGAACCAACGAAGTTT
>NODE_13_length_6785_cov_11.815750
TTCATAAATAACATAGCAAGCTTTACACGTTTTTCAGCTTCTTTACGAGAATCATTTTGAGCACCCAATTCTCCTTCCACTCTTTGTTGCTCCTGTTTTACTATGTCTGTGGGTAAATCAAAACTATAATTAGCATCCAAATAATCAAACAGCTCCTTTTTAATTAAGAGATTTCTCATTTCGGTGCACTGATCACCAATCATTTTTTTTGCATGATTTATTAGCAAAGAATAATCTTTAAACCCAATACTCTTAGCTATTTCATCATCATTTTCAAAATCTTTGGCAATTTGAATCTCATTAACTCGCACAGAAAAATCAGCTTCCTGTCCTGCAAGGGAAATGGCTTGGTAATTTTCAGGAAATTTTAACTTAAAGTTCTTTGTTTCTCCCTTTTTCATACCAGTTAATTGATCTTCAAAACCATTAATAAATGTGCCAGACCCTAAATTAACGGCAAAATTTTTGCTACTTCCACCTTGAAAGAGCTTATTCCTAATCCGCCCTTCAAAATCAATTATCAATTTATCCCCATCTTTCGCTTGATAAGAAGCATCATCAACAGAGGCAAAATTGGGGAACTTTGTTTTGATAGAATCAATAAATTCTTTTATATCTTCCTCTTCAATCTTTGCTTCAATTTTCTTTAAGTTTATTTTGTCAAGATCTATCATCGGTACTTCATGCATCGACTCAAAAGATAGCTTGTATACAAAATTGCCCTCCTCATTTTCTTTGCCCAGATCTGGTAATGATATAACATCAACCTTAGGATAAATGTGAGACTTGACTTCAATTTTTTTCATCAAATCACTTGAGCAATAATCAATTGTATTATTTATCACATATTCCAAAGCCTCGTTTTTATAATTTGCAACAACAAGGTCATAGGGCATCTTTCCAGCCCTAAATCCAGGTGATTTTGCATTTTCTGCTATCTCTTGCAACCTGGAATTTACCTTTTGTTTTATATAATCACTACCAACTGTGATTTCATACTCATACTTTAGTTTATCTATACTAAGCTCTTTGTAGGTATATACGCTACTTACTTCGACTGTATTTTGAGGTATATTATTAGACATCATAATTCATTTATTAACATTTTAATTCATATCTTAATAGAGTCATTTTACCAGAATTTAAGTTAAACACAATCCTTAAAAACAGGTTTTTATACAAACAAAAGTGTATTTAGTGATTATAAATTTTCCCTTAAAACCTAAGTTACATGACTTTAAAGTGCGGATAGAGGGACTTGAACCCCCACGAGCAAGCTCACCAGGACCTAAACCTGGCACGTCTACCAATTCCGCCACATCCGCAAGAAATTTTCAGTACCCTATTATAGGTATTCCATTAAAAATATTCAAGGTTTAAAGTCTTACTTAATTTATGGTATTTACACAATCAAAAAAGCTTATTAACATTTCTTAATGAAAGCTCTAAACCATGAAAATCAATAATGAGATTAATAACAAGCTTCTTACTCGCAATTTTTTTGATTACACAAAGTGGTTGCACAACCCTTATAATAGGTGGTGTGGTGGCTACAGCGACAGCAACAGCAATAACAATGCAGGACAAATCCTTGGGAAATATCATTGATGATACGACTATGGTCATCAGAATTAATAAGGGGCTCTTAAAACATGGGCTATTTTCATCCATAAAGGTTAAAGTAAGTGAAGGAAGAGTATTGCTCATTGGAAGTGTTGACACTCCTGAAAAACAACTTACAGCAGAAAAAATAGCTTGGCAGCAAAAAGAAATTAAAGAAGTGATAAATGAAATAAGAGTAATACCAATTCAAATGGCTTCCATGCTAGACACCACTGTAGATGGCATGATAACAGCGGAAATAAGAACAAGACTCCTGGGAAAAAGAAATATTAAGTCAATTAATTATAGCGTTAATACGGTTGATAGAGTTGTTTATTTGATGGGTATAGCCCAAAATAAAGCGGAATTAAAAGCTGTAATAGCAATTGCAAGAAAAGTAAAGGGAGTAAAACAAGTTGTAAGTTATGTACGATACAGGTACAGTAAGTTACGCCATTAGGCAAAAATCGCTTTCAAATTATAACATTTGTACAGTTGTGACAATAGGTAGAGAACATAAATGAAAATTGCCTTTCAGATGGATGAAAATATAAATTTTGAAACTGACACTACATTCGTGCTAATAAAGGAAGCACAAAAGAGGAAGCACGAAGTTTTTGTCTATGCTCCTAACAATTTAGCACTAAAGCTAAACCATCCAATTGCTCTGGCTCAGAAAGTCAGCGTTGATGATTTTAGTTTTATCTCTAAAGAGGATGTAGCGATCAACTTGAATGAAATGGACATCATATTTATCAGACAGGATCCACCCTTTGATATGCGTTATATTACAACAACATATATCTTAGAAAAAACCAGCGCATTGGTAATTAACAATCCAACAGAAATAAGAAATTGTCCCGAAAAATTGATAACTTCATTATTTCCAGAGCTAATTCCGCCGACTTTGATTACTGAAAATGTATCAATGATTAGAGATTTTTACCGCAACTATAAAGATATTATCCTGAAGCCATTGTATAGTTATGGAGGAAACGATGTGATAAGAATACAAGATGAGAATAGTATTCAAGTAGTAGTGGATCTCATGATAGCAAAATACGAATGCCCTGTGATTGCACAATCNNNNNNNNNNNNNNNNNNNNNNNNNNNNNNNNNNNNNNNNNNNNNNNNNNNNNNNNNNNNNNNNNNNNNNNNNNNNNNNNNNNNNNNNNNNNNNNNNNNNAAGTAGTAGTGGATCTCATGATAGCAAAATACGAATGCCCTGTGATTGCACAATCATTTTGTAAAAACATAGATAAAGATAAAAGAATATTGCTACTTTATGGCCAACCAATTGGTGTAATGAAACGAATTCCAAAAATCAGTGGAGAGATCAGAACAAACATGCGACTTGGAGCAAGTTTTAAGCCCGCTCAAATGAACGATAGAAACAATGAAATATGTAACAAAATTGGTCCTGAATTAAAGAAAAGAGGGCTAATATTTGTTGGTATTGATATTATAGATGACTTCCTGCTCGAAATTAACACAACTTCACCCACGGGAGTAGTTCATATCAATAAATTGTATAATATATCGCTAGAAAAAGATCTTTGGGATGTGTTTGAAGAAAAAGCAAGCAGCCATCAACTAAACCTGTGAACAATCACCTTAACAAACTCAGTAGTCCCATTCTTTATCCCTGTTTTTTCTGTACTATTGGTCATATCACGCAATTTTTGAGAATTATTTAATAGATCAAATAGTACCTCTGTTAGATTTTTTTTTGCTTCACTATTCTGCTCAACTATTATAGCTGCTCTCGAGTCTTCAATATATTTTGCGTTATAAAATTGGTGATTATCTTTTGAGTAAGGGTAAGGAATATATATAGCAGAACGCCTAGCAAGAGTGATCTCTGCTATTGAAGTTGCTCCTGCTCTGCTAATTACCAAGTGAGCATTGGCCAGTCTATTCTCCATATCATCAAAAAATTCACTCAATTCACAATCGATCTTTTCACTTTTGTATAGACTTTTGACCTTGTTTACATTTTTCTTCGTACATTGCTGCGTCACTCTAATTTTCTTTTTCATTTTAATAGGTAAATCACAAATTACGCTGCTTACTACATCATCAAAAAAATTTGCACCTTGGCTGCCTGCTATGACCAATATATTTAGGATTTTCTCAGTGCTAGAATGTCTCTGTGCTTTTATATCAACAAAATTTCCTGTAAAAATACATTTATTGCCCTCTGCATATTTAGTCTCCGGAAAGCTGGTTGCAATTAATTTTGCACTCTTGAAAAAGAATCTATTTACTCTCCCTAAAACTGTGTTTTGTTCATGTAAAATTATAGGTATAGAAAGAACTCTTGCTGCAAGAAGAGTTGGAAAAGAAGCATAGCTACCAAAACCAATGACCGATTTTGGTTTTAATTTTCTTACTTGATACAGTGCTAACATAGAGCTGTATATCAAGAAAAGGAAAAACTTAAATTTGTTGCTGCTTGGTCTACGTAATGGTAAGGTGTAGCTTTCTATGTCGGTATTTTTATTTGTTTTTTTATCAGTGAATAATATGCAATTGTATCCTTGTGTCTTTAGTGCTTTTGCTAAAGCTATGGCCGGAAAGATATGCCCACCTGTGCCACCTGTTGCTAAAATAATATCCATCTGTAAATAATAAATCCTAGATTGTTAACTGTTATTTAACAATTTGCACGTAGAATTTTATTAAGCGTTATGATAGTTGAGTTAAAAATGCCTAAAAGTAATAGTAAAAAAGAACCTAATGAGAAAAATAAACCTCAAGAACAAAGAAAAGGCAGAAGCGGAGGTTTTTTAGAACTGCTAAAAAATATAATAAAAATTCTTTTCAATTCGGTCGTTGACCTACCTGAGCACAAGCAGCATAATAAAATGAAAAGCACTAATCTACAACAAGGTTTGGATACTAAAGGAAAAGGCCCAGAAGATCTTCATCCAAAGGCAAAGCTTGAAGTTAAAGAAGCAGCTAAGGGATTGAAAGAAGAGTTACAGAATTCTGATGCTGGTAATCAATCTATTGAAATTAAAGTGCCTAATCAAACTACTACCCAAGACATTGACAACTCTAAAACGATGGAACGTTAGTTCAACTATTTAACATCTGCAGCAAGCACTGATTCATGTATCATCTCTGAAATGGTTGGATGAGGAAAAATCGTAGATTTTATGTCGAAGTCTGTTCCTTCTAGTTGCTTTGCAAGAGCAAAATTGCTAATTAACTCCGTTACTTCTGCACCTATCATGTGGCTACCCAGAATTTCTCCGGTTTTTTTATCTATAATCGTTTTCACTAACCCTTCAGTTTCACTGAGTGCAACAGACTTACCATTAAAGTTAGAGTGAAATTTTCCTATTTTTATATCATACCCACCTTTTATTGCCTGTTTCTCAGTAAGGCCGATGCTCGCTATTTGTGGATGAGAATAAGTGCAATTTGGTATGCATTCTTTTTTTAACGCATGAGCATTTTTACCAGCAATCTTTTCAATGCAGATCACGGCTTCATGGCTCGCTTTATGTGCTAAACATGGTGGGCCAGCTACATCACCTATTGCATACACATTTGATTCACTAGTTTCATACCATTCATTCGTTTCAATAAAGCCAGAAGGGCTTAATTTAATTTTTGTATTTTCTAAACCTATATTTTCAATATTTGCTTGAATTCCAACCGCAACAATCACCCTCTCAAATTCTTTGCTCTCACCACTACTTAGTAGCACTTGAGCAGAGTCTTTACTTTTAGTAAGAGCTTTTACGCTACTGTTTGTATATATTTTTATCCCCTGTTTTGTGAATATTTCTTGTGCTAAATCTGAAATGTCCTTATCCTCCAGCGGCAAAATAGTGCTCTTTATCTCTATGATTGTTACATCAACCCCCAAAGTACTATAAAAACTTGCAAATTCTATTCCAATTGCACCAGACCCTATAATTAGTAGCGATTTTGGTAATCTCTCTGGAGTCATAGCGTGCTGCGCATTCCATATTAAATCTCCATCTGCCTCTATTCCAGGCAGATTCCGTGCCCTCACGCCTGTTGCTAAAATGATATGCTTGGAAACAATTTCTTGTTCTTCCTTATCGCTAACGACTTTTATAGTACCATTGCCTGCAAGTTTACCAAAACCTTGATGAACTTTGATATTATTTTTTTTCATCAAATATGCAACACCACTTGACAATTTACCAACAATGTTTCTTGAATATTTCACTATTGATTGTATATCAAAACTCGCTTCCTTTACTTCTATACCAAACTCTTTTGATCTTTTTATTAGCCTATAAACCTCAGATGCTCTAAGCAGTGATTTTGTTGGTATACATCCCCAATTTAAGCATATACCGCCTAAATTTTTTTCTTTTTCCACAATTGCAGTTTTAAACCCAAGCTGTACCGCCCTAATTGCCGCTATATAACCACCAGGACCGCTACCTATAACCGTAATATCATACTCATTCATCAGTTTTCTTCGTATTCAAAAAGATTATATATAACAGATGGAACCCATACAATCAATGGTCTGTCATCTACCGTCTTAAGAGTCAAGATAAAAGTTGTTATTTTTTATCATGGCATTTAAACAAACGATAATTTTTCTCATGACAGCAACTAATGCAACCTTAGCAGCTTTGCCAGAATCAACCAAACGCTGATAAAACGCTTTCATTTTTCTGTTGTGGCGCATAGCAACAAGAGCTGACATGTATAGTGCTTTCCTTGCATAAAACCTGCCTCCTTTGATTTGAGCTTTGCCAACTTTTCTTCCACTTTCACTAGTTTTAGGTGCAACTCCAACTAAGCATGCAATTTCTCTATTCTCTAATCTACCAAGCTCAGGCACCTCTGTCAGTAGAACGCTCGCCGTCTTTGACCAATACCTTTATAGCTGATTAAAAGTTCATTTTTTCCTTTCAATTCAGGGTCAGAATCTATTGTGTCTTCTATGTCTTGCCTAATTTCTTTCAATTGTTTTTCAGCAAACCCTATCTGTCTTTCTATGTATTCTCTAGCTTTTCCCGTCGCACTTTGCAGGCGACACTTGTTTGCATGAATTGCATCATTTAAATTACGCTCAACTGCCCCCAGCTCCTTTAATTCCTCTTGCTTTTGTGAAATTATACATCCTTTTACTTCACCGTCTTTACTGACAAATTCAGCGTATTTTTCCAGTAATTTAGCATCTA
>NODE_14_length_6559_cov_9.285363
AACTGATATTCTCTCAGCTTTTATATTTCTTGGTTTAGCTACGATCTTTTTATTAAATAGCTAATACTATCTATAGCTATACCGCCGCGAACCGTCATGCCGCGATTCATTCGCGGTATCTCTTAGCATAGATCCCGCTAACAAGTAGCGGGATGACGAGAAAGGGGCTACTTGGATGACATTCTTCCTGGTGTGCCCAAATCACAATGTTCGTACATCTGTGGATTTATTCGCGGTATAGATATCGCTAACGAGTAGCGGAATGACGGTTTTTCAAATTGTCGTAAGTCAGTTTAGCTATAATATCAAGTTTCACCAACTATTTCTCTCTATTAAATAAGAATAAATTACCTATACAAAAATAGATTGGCAATATTTCAAGTCTGCCAAGCAGCATTAAAAACGATAGAAATAATTTTACTTCATTACTGAAAGAGGAATAATTACCCGAAGGACCTATTAAATTACTAAATCCCGGGCCAGAGTTTGTAAGCGTTGCAGAGACTGAACTGATGCTAGTTATAAAGTCTGCATTGCTTAAGTAAGACATCACTATTGATGAAATGGTAAACGTTAACATGAAAATTGCAAAAAATATAAAGACAGAGTGAACTTCATCATTCTCCAGAATTTTTCCATTGAATTTTACTCCATTGTCTGCATCAGGGTTTAATAAAAGGTAAAAGTAATTTCTTATAGACCTTAAAAGAACAATCAAGCGGAAGATTTTGACACCACCACTTGAAGAACCGCTACATCCACCAACAAAGGTTAGAAAAAAAGCTAAGACTGAAATGAAACTCCAATCTATATGATTACAGATTGCATAACCAGTTGACGTAATCAAGGAAGTGATGGTAAATGTGCTGCATCTAAATGATAATGACACTCCTAAATCAACATTTTTATACAACCAAAAACAAGCAAATAAAGATGAGATAGTAGCTATCTTAACAAAGTAAGAGACCTGTTCATCATAGCAAATGTCTAACCGTCTTATAATTTTTAAATAGCTAAGAAAAGGCAGAGAACCCAAAATCATAAAAACGATCGTTATGGCTTCTAGTATGGGATTATTATAGTGCCCTATAGAATCATTATAGTTAGCAAATCCACCAGTTGATACAGCAGACATTCCGTGACATATTGCATCAAATAGTGGCATACCAGCTAGATAATAGGAAAATATGCATAACAAAATTAAGCCATAATATATTGCCGTAACATGAATCACTACGCTTCGCGTGTTCGGCAACTTCCTTTTGGTAGCATCTGAATATTCAGAATAAAGTAAATTATTTAGGCTGAGAACCTTAAACATAGGAAAAACTGCAATTCCTAAAGTGATTACACCAAAACCCCCCATGCCGTGTAGCATTGCTCTCCACAGCAGTATTCCTGGAGATTGTTTTTCAATATCATTAAATATAGTTGCCCCTGTGGTTGTGATGCCAGATATCGTTTCAAACAATGCATCAACATAGCTCAGATTATCAAAATAGAAAGGAATAGCTGCAAACAGAGACAAGGCAATCCAGGTGCAACTAGTAATCGCAAAAATTGCTGGCATTCCATGCAATCTACTTAATTTACCGAGTAAAATAAAAATTGCGCCAGATGTGCAGGTAATTATGAATCCAGCGAAAAAATTTTTCCATTCGTAGCTGAGATACTTATTGGTAATAGCAGGAATAAGCATTGCTAAGCTAAATAGCAATAGGAATATTCCCACAATAAATGCAATTGAACGTAAAGTTTGTAAACGTTGATGATTTTTCATAGAGTTACTTCCTCGCTATACAAAGCCATAAAAGCTACTCTAACGTCAAGCATTTTGTTGGCCTTTATTAACAGTTATTAACAATATACTTGATTTACTTGTAAATATGTATGATAATTAAATTTTTATTAGAGGTAAGATATGGTTGAATTAACTGATGCACAAGAAGAAATTCTAGGTTCATTAAGACAGGCAGTCAGGAATGACAATTTTCAAGAAGTCCAGAACGTACTCAACAATAAGGAACATAATGATATACAAGCAGTTTTGAGCCACGAGGGGACTCTGACTAGTGACAAAGGTACCATTTAAATGATGTTATTGGCTGTACTAAAACTAGCGTTAACACTAAAGTAGGGATCATTGAACTAATTTGGAAGGAAGCTGATCAAAAAACTCGTGATTTTTTGTGTGATTACAAGGTAACAAAATCTTTTGAAGATCAACCATATTTTACGGATACAATAGATGATCTTAAACGCTTTCAAGGAAAATTTGACCCTCATAGCACAGAATATTTTGCTCTTGTACAAGTTGTTCAAAAAATAGAAGATCACAAGTGGGTAATGGATCTTGATTCCAACTTACAAGAAGCAATAGAAAACCTTGATATTGATCAAGTTAAAGCAGCATTAGAGAATTGTGGTGAAGATGTAGAAAGGGTTTTAGAGCGAGAGGTATATTGGAGTAGTGGAAGAGTAGATGCCCTTTTAGTTTATCCTCTGAAAGTTGAATATAGTGAAGAATTGAACCAAGAAGATGTGGAAAAGATAAAAGAAAGCTTTAAATTAATGTTTGATGCTGCTTCTCCAGGGCTCCTTGGGTTCGAGCCCAATGGAAATAACTATGTAATGGATAAACTTACATGTGCACAAAAACGTTTTGCTAAAATACCTGGAGTAGGTGAGCAATGCTTTCAAGATTTGATTCAAGAATTTGAGGAAAAACTTAGTAAAAATGAACTAGATAATGCCAAGATTAATGATCAGATAGCATGGGATAAAGAGTATGCGACTCGATTTTCACAAGAAATCAATCAGGATCCGTCTGAGAATGATGATCTTAACTTTATAGATGACACTGATCTAGATCAAAACACCGTAAACTCTGCACCAACTGCAGACAACAAAACCCCAGAAAAAAACGATACAAACTTCTGGAGTGAACACAAAGGGAAGATCGCTCTGGGCGTTGTTGAACTATGCGTAGTTGGTGCTATTGCAGCCTATGTGCTGGCATATCCTGTAGTTGCATTAGTTTTAGAAGTTTTAGCAGTTTCAGCATTGGCTGTACTAGCTTATATTGGAGGAGTTTGTGAGAAATCAGAAAGCCCAAATACGAAAAGCTCGGACCCGGTTGTTTCTGGGGTGTTGCAACAACGCAGAACTGTCTAATTAGTAATCCATTGTCATCCCAGCGCGCCGCGCTGGGTCTGACTACGCTAGAACAAAGAATATAAAAGAAACGTTGCTGTCACGTTATATCATAAACCTTTGCTGAAGCTTTCTTTATATCTTCACTTGAAAGTGGAATTAGACCAAGACTAGATAGGTACCCATCTTCAATGCCGATCGAATCTATAATTTCTTTTATGAATTCTCTTAATCCATCAACAGTATCCAGGTGTTCTTTCTTTATATAAAGGTATAGAGGTCTTGCTAATATATATTTTCCCGATGATATATTTTCGTAAGTTGGCTCAATTCCTGCAATTGTGCTCCCTTGTATTTTATCTTGATTCCTCATTAAAAAGCTAAAACTAAATATCCCTAAAGCGTTCTTGTTACTTTTCAATTTTTGTATTATTATGTTTTCATTAATTCCAACTTCTATATACCTTCCGTCATCCCTTATATTACCACATGCTTTCTTTCTTTCTTCCTGATCTTTATAATTCTCTTTGAAAATTCTCGAGTTCATGCATGAATATTGATCAAGCATAATAGAATTAACCAAAGTTTCGTATGTGCCTGTATTTTGATGTGGACCATAAATTTCAATTTCTGTTTTTGGTAAGGCTTGATTTACATCAGACCAAAACTTCTTATTATTTTTTACTAATTTATCATTTTCTTGAGAATATGCAGATAAAGTTTCAAATAAGTCCTTCTTTGTGAAATCAAATCTATGGCTTTGATTTGAATTTGCAATGACAATTCCATCATAGCCAATGATGATCTCTATCACTTCATTAATTTTATTTCTTTTACATAGTTCTCTTTCTACTTCCTTCATAGGGCGAGATGAAGTGGTGATGTCTGGCGTGTCTTCCCCTATTCCTGAGCAAAACATTTTGAACCCTGATCCACTTCCTATCGATTCCACAACTGGAGTCTTAAAAGAGAATACACGATTGAACTCCTCGGCTACAAATGAGATAAAAGGAAAAACGGTTGAAGATCCAACAATTCTGATGTATTTCCTGGCATCAGCATTTGACAGCGGCGTGAATAATACGAATACAAAAATCAGGAGAAGGTTTCTAAGCATTATTTTTAGTTCAGAACATAAATCTAATTATTGTAACAAAAAATCAAACTGAAAAGCTTTAATTTTCTCTTGTGATTGACCTATAGCTAATCCAATTACCGCTATTTTAATTGCATGAACATTGTAACAATGGTGTCTGCAAGCAGCTTACTGTACGAACATTGTGATTTGAGAGCAATTTCCACTAGGAGGGTGTCATCCCAGTCTGGGATCCAGTTCTTATTACCTGGTAAGTTTTCTGGATTCCAGACTGGAATGACATCATTTACCATGTACAATTTGTTAGTTAATAATCCATTGTCATCCCAGCGTCATGTGCATAACTGTATGAACATTGTGATTTGATACAAGCTACTTGCATGACAAAAGCTACAGTTTACATTTAAATTTTATTTTATATTATTGTAAGTNNNNNNNNNNNNNNNNNNNNNNNNNNNNNNNNNNNNNNNNNNNNNNNNNNNNNNNNNNNNNNNNNNNNNNNNNNNNNNNNNNNNNNNNNNNNNNNNNNNNTTGCATGACAAAAGCTACAGTTTACATTTAAATTTTATTTTATATTATTGTAAGTATTACACAACTTTAAGGGGCAATTATGGCAGTTATGCCAGATAAATGGATAAGAGAAAAAGCTGAAAACTTTGGAATGATAGAGCCTTTTGTGAATCACAAAAGCAGCAAAGGTGTTATATCTTTCGGACTATCATCTTATGGTTACGATGCAAGAGTGGATAATAAATTTAAAATTTTTACTAACGTTAATTCAGCCATCGTGGACCCTAAAAATTTTTCTGAGAATAGTTTTATAGATAAAGAAACAGACGTATGCATAATTCCACCAAATAGCTTTGTGCTTGCAAGTACAGTGGAATATTTTCGTATACCAAGGAATGTACTGGTCATTTGTGTTGGTAAATCAACTTACGCAAGATGTGGAATTATAGTAAACGTTACTCCCTTAGAACCTGGATGGGAAGGTCATGTCACACTCGAATTCTCAAACACCACTCCACTTCCTGCAAAAATTTACGCTAATGAAGGCGCATGCCAATTCGTATTTTTAAGCGGCGAAAGTGAATGCGAGAAATCATATGATGATATGAAAGGAAAATACATGAATCAGCATGGTATCACTTTGCCGTTAGTTAAGTGATTACTTTAGGTAAAGCGTGATATTGTTTTATTGTACTGAAGATTACTAAAATGAGTTTTAACTAATTTGTCGCATTCTTTATCACCTAAAACTGCACGTGCAGAGTGGTTTTTAAATGACTCTACATAGCTTGAAAAGAAATTTGTAGAAGGATTACTTAAAGCTTCTGCAACTTCTTTTTTTTCTTTATCATTGGAAAGCTGATTAAATAGTTCTTCTCCCTTTTTTTGCAGCTCATTTTCAAATTCCTGCTTTATAGTATTCTTATCTGCTTTTTGCAAGAAGGAAAACTCTTCAAAAGTGTACAAGGAAGAGACAATACTGTTAAATGTGCCAGTAAAACATGCACTTGAACCACGACCACCACGCACTCCGTATTCTGTTTGCGATTCTACTAAATGTTTAACCAGTTGATATTTTCTCTGTGATATGCTGGTATTAATAGCTATATTATTTGCTCTAGTTTGATCGTTGCAAGCCTTCCAAACTAAATTTAAAACTTGCTTCAATGTTAACCCGCTTCCACTATGTGTACCAGGGTTATTTTTTATACGCTTCAAGCACTCAAGTGCATGTTTTTTCTCATCTTCTGTAAGTTGATCTTTATCTGCAGCTTTTTGTGTGCCATTTGCTATGCACTCTAACTGATCAATAAATCCTTCTATTTCCTCTATAAACTTATCATCAATATCAGGCTCACCGTAGTTTTCTTTTAGCTTTTGAACGTTAATATTAATTGCATCATTTACATCAGTATCATGCGTTGTTTGTGGAATACGTGCTGCCTCCATAAATGCTTCAGCTCTTTGCTCTAACCATTCTGGTGCTTTGCCTCCTGCAAAAAGATATAGCTTACTCAATGCATTGGCGATTGAGAGAAACACCAGGAAAGAAATAACAAATATTATCAAAAGTACTACAGATAAACCTATGATTAGCCACCTTACAGGAGCTAGCAGAATTTCTTTTGCTTTTTTTAATTTTGACGGTCTTTGTATGTTGTCTGGTATATTTACTACTGCTGGCATAATTAGTTTAAGTTAATATCAATATTATTAATATACTATATTTTTTCTTATTTTGTCAACTCAAATTTCTACTTCCGCACTTTCTTATTGTTGCTTACAATGATTATAGCTACA
>NODE_15_length_6412_cov_10.580777
CTATCAGTATCCCTAGAGTGGTTGCAACGCCCTTTCCTCCACTGAATTTTAGCCATACAGGAAACATGTGTCCTAAAACTGCTAAAATTGCAGATATGTATATACAAAGATTATCATCAAAAAATTGTTGTGCTATATAAACGGCAATAAATCCCTTAAAGGAATCCAGAAGTAATGCCAAAGCAGCAAGAAATTTATTTCCTGTTCTTGCAACGTTTGTAGCACCAATATTACCTGAACCTATTTCTCTTAAGTTTATCCCTTTTATTCTTGTAATGATTAAGCTAAACGGTATTGAACCGAGTATGTAGGATAGTATAAGGATTACGTACCTCTCCATCATATCCACAGTTGTTGTAATTTGAAGGCAATTTGTTGCCTTGAACGACGTCGTTCCAGCGTTTCTTTTCGTATCATCTGAGTACCAGAAGGGTGTCATTCCAGTGCTTGACACTGGAATCCAGATATAAAAGTATTTGCAAATTATGCAGTTGACAACGGATTCTAGGAGCATATCTTAAAAATAATGTCCATGATGAAATAGACTGGATCCCAGTGTCACGCACTGGGATGACAAGAGAGAGTTCTGAGGTAACAAGAAGATGGTACTGAAATGACATCTGTTGTTGTACCTTCATATGCCAAAATTTAATTAATTTTATTATTCCTCAGCCTTTTTAGGTAGCACTGAACTTCATCGTTAATCTGATTGCTAAACAGTATAAGCGCTGTCATGTTGATCAAAGCTAAACAAGAGAACAAAGTTCCACCGATATTGGCAATAGCCATTATATCTTTAGAAAGGCCAGAGAAAAACGCCACAATTATTACCGCTATGCGGTATATCACTATACTTTTTGCACCGAATAAATATAGCCACCCCATTTCACAACAATATACAAATGAAATTACCGAAGAAAATGCAAACAAAGGAGCAGCTACTGTTAGAAGGATAGGAAACCATGGAGAAACTGTCTCAAATGCCTTTTGAGTAATTAATATTCCCTCACCAACACCTGTTTGGTATGCACCTGTTATTACTATCGTTATTCCAGTTAAACAGCAAATGAGCATTGTATCAAAACACGGCTCTATCATTGCAACAAGCCCTGTTCTTACTGGTTCTTCATCTTTAGTTGTTGCATGAGTAATTGAAGCAGAACCAACACCCGCTTCGCTGGCAAAGATTGCCCTTTGAATTCCAGCAACAAATGCTCCTACCATCCCTCCGCCAACAGCATTGAAATCTATCATAGTGGAAAATAATATTTTCAACGTATAACCAAGGTTATGAATATTAAATGCAATAATAATAATACAACTAAAGATATATATAAGTGACATAATAGGCACTAGTGCAGAAGATACTCTAGCTATCCTTTTAATTCCACCAATAATCACTAGAGCAAGCAGCGCAGAGATTATGGAAGAAAGAAACCAAGAGTGACCATCTACCCAACTTGAATAGCCAGATAATATGGAAACCATTTGGTTGGTTTGAAACGCTACACTTCCACCAAGACCTGATAATACAAAGAATACTGCATACATGGCAGCCAGCACAATACCAAGTTTTTTAAATCCAAATTCCTCCAGACCATTCCTTATATACTGAAAGGGACCACTAAACAATTGGTCCTGATCTTCTGTTCTATGTCTAAACGCCAACGTTACCTCAGCAAATTTTGCTGACATACCAAAAAAACCTGTAATCATCATCCAAGGCACCGCTCCTGGCCCTCCCATTGAAACTGCAATTGCGACTCCAGCAACAGTTCCAAGGCCTACTGTGCTTGAAAGTGCAGTCATAAATGCCTGAAAATGCGTAATATGACCATCATGGTGATTCGTGTCATATTTTCCACATAAAATAGCAAATGCATGCTTAAACATTCTTATGTTGAGAAATCCAAAACGTAATGTTAGAAACACATAACCAAAAACTAGTAGAAGGATTATAAATGGCACGTAAAGGATCTTGAAAAACAGCACTTCATTCATGAAGTTATTTATTCCATTCAACACAGCGTCATAACTTTCGTAAAAACCTGAAGCAGCATGCGCATCATTAAACAATAGACAAAATAACACCATACAAAGTAATCTATAAGTCATGTTTAATACCTTTTAGAATTGTAATAGGAATCTATTGTACTCAAGACTTCCCTTCTCAGTAGATATATTGCAACAGCATTTGGAATCATAAGGCACATAAACAAACTGTCACCTAGATAAGATATAAATTCTATATTCTTTGACATACAACTGATATACACTGAAACCACTATAAGAATTTGGAACGGTATCAGTATTTTTTTACTACCAAATAAATACAGCAAAGCAACTTCACAGTAGTAACAATAAGCTATTATTGTGGAAAATGCAAAGGAAAACATCATTAGCGGAAAAACTAACTTGCTGAACAAGGGCAAAGCTGTTGAAAATATCGAACTAATTAGTGTAATATCACCCACGTTATCAGTGCTATGCATACCAGTGATAATTATCACAATACCAGTCAAAAATGAGATTAATATTGTGTCTATAAGTGGTGCAATCATTGCAACGCACCCAACTTTAATTGGATCTTCTTCTTTTACAGCTGAATGTGCTATAGCTGCTGTTCCGGTACCTGCTTCGTTAGCAAACACTGATCTTCTCACTCCGGCTATTAATCCGCTCAATACTCCGCTTCCTATAGCTGATTTATTGAAGATATCTTGGAATATTATGGATAGAGCATTCAGCAAATTACTTCCGTTTACATAAATTAAATATATACACATACCCACATATAGCACTATCATAATTGGTGCTAAGCTCGTTGAAACGAAAGCAATGCGCTTTATTCCTCCCAATATTACAATAAAGACAAGCAGGGATATAATAATGGATGCGTTGTATTCTAGGAGGTTATTTGATAGTGCTGCTATTTGATTTGCTTGAAATGGTATACCGCCCAAAATCATTGCAATAAGTAGCATAATCGCATAAGTGAAGGCAAGAAATCTACCAGTTTTTGCAAATCCAATTTTTGCAAGCCCGTACTTCATGTAATAAAAAGCCCCGCCAGTTGTATTTTCAGAGCGATAAGTAAATGCAATCACCACCTCGGCAAACTTTATCGACATACCAAGTATTCCGGTAATTACCATCCAAAAAACTGCACTTGGGCCCCCTATTGTGATAGCTATTGCAACTCCTGATATTGTTCCAAGACCAACTGTTCCTGAAATTACTGTTGCAAACGCTTGAATATGAGTGATTATGCCATTGTTGCTGTTATTACACTTTAGATTGAATAGCGTCTGTATTCCATATTTAAGTAACCTAAAGTTAATGAATTTGAACTGGGCAGTACAAAAGATTCCAGTTGCAATTACCCAAATAATTATAAATGGAATGTTGAATATCTTTATATACAGAAATGAATTTAATAGTTCACTTATCTTCAAAATCATGCAGTTTTCTATTTTTTGTTAGCTAACGAGTTTTATATGTAAAATATATGTAAAACCCGATGCTTATTGGAATAGTAAGTGTATACACTATACCTAAAATTGGTAGAGTCATCCAGGGCTTACTGATGAAAAATACAATAAGTACTCCAAAAAATGACACAAATATATAGGATAGGCTTTTGGGAATATAAATATATTTTGCAGAGAAAGTTGGAATGTGACTTATCGAAAAAAATGAAATGGCCAGAAAGTAACAAGCTACGTTTCTTGTGTTAAAAAATCGCTCTATGAGAAGTAAGTATTCACTCTCATGAGATTGAAAGGTAATAATTATTGGTAACAAAGAAAGTAAAGCACACACTGGAGCTGGAACACCAGAAAAGAAAAATTTTTCCCAGTATGGTTGTTCTGAGTGTAGCGAAACATTAAATCTTGCAAGTCTTATTGATATGCAGATTACGTATATCATTACTAAAATCCAACCTATGACTTTGATTTCGTTTAGCTTCCAAAAATACAAAAGAAATGCAGGCGCTGCACCAAAATTTAGAAAATCTGCAAAAGAATCAAGCTGGGCTCCAAAATCGCTAGTTGATTTTAGAATTCTAGCTATTCTGCCATCCATTCCATCTATTATTGCTGCAATGATGATAAAAATTACTGAGAATTCCCATTGTTCATTAAATGTAAATTTAAGTGAAGTGAGACCAGAACATAAACCCAATAAAGTTATAAAGTTTGGGAATAATTTAGTAATAGGTAAGAATCTACTGTTACTTCCATCGTTATTCATATAACGTCAAAAGTAAGCTTCTCTTGAACGTTTTCCTTATTTAAGTTTGCTATAATTGTTTCACCACCAATAACAGTTTGCCCTTCTGAAACTCTGACTTCTGTATCAGCAGGAACATAGATATTCACTCTACTGCCAAACCTTATAATTCCAAACCTTTCACCTGCTTTTACGTTCTGGGATATTCCTAAATTACAAACGATACGACGTGCAATTAATCCAGCTATTTGCTCCACAATAATTTCTTTCCCCTTTTCGTATTCAATTACAATAACCTGCTTTTCATTTTCATTACTAGACCTATTGCTCATTGCGGATACAAACTTGCCTTTTTTATAACTCATTTCCTTTATCGTACCAGATATTGGTATACGGTTCACATGGACGTTCAAAACACTTAAAAATATGCTAACAAGCGTAAACTTCTTCTCCTCTCCGTTTTCTGCTGATAAAGGATAATTAACTTCTTCAATTTTTGAAATCACACCATCAGCAGGACTTAATATAAGATTCTTATTGTTTGGCACAGCTCTTGCTGGATCACGAAAGAAATAAGTACACAATAATGTCGGGAACAAGCACGTAACACCAAACCCCCAAGATATAGAGAATGCTATACACGTTACTATAAAGGAAACTACTATAAATGAATAACCTTCCCTGTTTATATTAGGTAAACTAAAACACATAATCTTATTCACAATAACCTATTGTTAACAATTTATCATTTATAATTTCTCATGAAAAGCTTTTTTTAACTGCTTCAGCAAAGTCTTTTTGATACAAGACAGATTGTTATATTAGCACACCATCATACTGTAACAACCCGTCCAACACAAAATCTAATGCCTAAGTTTAGATCAGAANNNNNNNNNNNNNNNNNNNNNNNNNNNNNNNNNNNNNNNNNNNNNNNNNNNNNNNNNNNNNNNNNNNNNNNNNNNNNNNNNNNNNNNNNNNNNNNNNNNNTCATACTGTAACAACCCGTCCAACACAAAATCTAATGCCTAAGTTTAGATCAGAAAACTGATTCTTCTAAAAGTTGCTCACTATCCTCGTCTATTATGATAGAATTATCATGATTTCTGAGTAAATCTCTGATTTTCGTTTCTATTTCATTTGCGACTTCTTTGTTTGTTTTTAGGTAAGTTTTTACATTCTCTCTTCCTTGCCCAAGACGTGTGTTGTTATATGAATAGTAAGCGCCTGCTTTTTCAAGCACACCAAGCTTTGCTCCCATATCTATTATTTCTCCGAGTTTTGATATACCTTCATTGTACATTATATCAAATTTCGCTTCTCTAAATGGAGGAGCAACTTTATTTTTTACAACTTTAACTCTTGTTTCATTACCTGTAATATTTTCTTTGTCTTTTATTACACCAACTTTTCTTATATCAAGCCTTACAGAAGTATAGAATTTTAATGCATTTCCACCCGTGGTAGTTTCAGGATTTCCATACACTACTCCTATTTTCATACGAATTTGATTAATAAATATCAATATACAGTTCGCTTTTGAAACGGCAGAGGTTAGTTTCCGTAGCCCATGACTTAGAAGCCTTGCTTGCAGCCCCATATGTTGATCACCCATATCACCTTCAATTTCAGCTCTTGGAGTTAATGCTGCGACAGAGTCAATAACTATCACATCAACCGCACCAGAACACACTAAATACTCAACAATATGCAACGCCTGCTCTCCAGTGTCTGGTTGTGAAATCACTAAATCATCAGTGCTTACCCCAAGTTTACGAGCATATAAGACATCCAATGCATGTTCTGCATCGATAAATGCGCATGATCCTCCTTTTTTTTGTGCTTCAGCAATCACGTGCAAGGCAAGAGTGGTTTTACCAGAACTCTCGGGGCCAAATATTTCAATTATACGCCCTTTTGGCAGACCTCCAACACCTAGAGCCGAATCAAGCGCAATTGATCCTGTGGATATTGTGTCTATTTTTTCTACAGGGTTTTGCTTCAACTTCATTATTGCACCTTTACCGAATGCTTTTTCAATCTGGCTTATTGCGTTATCTAGCGCTTTTTGTTTATCACTATTTCTTTCTTCTGGGTTACTTGCCATAGATCATTTATTAATTTATATAATTCTCTATGATAATCAAACGCGAATAACCTGCCAAGGTTTTTCTAGTATTTA
>NODE_16_length_5901_cov_11.192439
GTGTGCGGTATTTTCATCAACCGTAAGAGCATAATCAATATATTGTTATCAATAGAAATATTATTGTTGGCGATTAACATCAATCTAGTTGCTTTTTCTGCCTTTATGAATGATATAGTTGGGCAAATTTTTGTGATGTTTGTGTTGACTGTTGCGGCAGCAGAGTCAGGAGTTGGGCTTGCAATATTGGTTGTATATTATAGAAGCCGTGGCAATATAGATGTTGAACAAGCAAATTTAATGAAAGAATGAAAGTATGATGGATATACTGAAATTAATAGTATTTTTGCCACTTTTTGGTTCGCTATTTGCAGCACTTTTTAGAAAGGATGTTTTTGGTCAGTTAATTACAACGGCAGGGATTGGAATATCTGCAGTTTTATCTTGGTATGTTTTTCTTACCTTCTCTGAAAATTATCACTTGAGTTTATTTCCTTTATTTTCATTAAGTGTATTAAAAGTAAATTGGGCAATTAGTGTGGATGCTCTCTCATCCTTAATGCTGATTGTTATTACCACCGTTTCGCTGGTAGTGCATCTCTATTCTATCGGCTATATGGAGCATGGGAAGTCGAGGTTTTTTTCTTACCTATCGCTGTTCACATTTTGCATGATTGTGCTGGTTGTAAGCGATAATTTCGTGCAGCTTTTTTTTGGCTGGGAAGGAGTTGGCCTGTGTTCTTATTTACTCATAGGATTTTGGTTCCAAAAATATTCTGCAAATAATGCAGCAATTAAAGCATTTGTTGTGAATAGGGTAGGAGACTTTGCACTATTGATTGGAATCTTTCTTATTTATTATACATTTCACTCTTTGAAATTTACTGAAGTTTTTGACACAGCTGATCTTCTTGGCGCGCAGAACATTAGGGCATTCTGCTGTGAATTCAAAGTAATTCATATAATATGCATATTACTTTTTATTGGCTGTATGGGTAAATCTGCACAGCTTGGTTTACATGTTTGGTTGCCAGATGCAATGGAAGGGCCAACCCCTGTTTCTGCACTCATTCACGCAGCAACGATGGTAACAGCCGGTATATTTTTAATAGCAAAATGTTCTTCATTGTTTGAGTTATCAAATGTGGCACGAGAATTAATAGTTATCGTTGGTGCACTTACTGCTTTTTTTGCAGCCACCGTTGCGATTACTCAGAATGATATAAAAAAAATAATTGCTTATTCAACCTGCAGTCAACTTGGTTATATGTTCATGGCATGTGGGCTTTCTGCTTACAATGTTGCTATTTTTCATTTAATGACCCACGCTTTTTTTAAAGCTCTACTATTTCTTGGTGCTGGCAATGTGATTCATGCAATGCATCATGAGCAAAACATTCAGAAAATGGGAAATTGCTGGAAGAAAATCCCTTGCACTTACACTCTCATGTGGATTGGGTCTCTTGCGCTTTCTGGAATATTTCCATTTGCAGGTTTTTACTCAAAGGATTTGATAATTGAACATGCTTATAGCACGGATAGCTTTGCTTTTGTAATAAGCTTAGTTGTTGCATTCTTCACAGCGTTTTACTCTTGGAGGTTATTGCTTCTTGTGTTCCACAGCCAAAAACAAAGTAAAATTAATATACATGAAGCACAGAAGATTATGCTTATACCATTACTGATACTTGCTTTTGGATCGGTATTTTCTGGAGTGTGGGGAGCAAATATTTTGAACATAACTAGTAATGCGTTTTGGAAATCAAGTTTAGTAGTTATTGATGAGCATGGAGTTCATAATTTCTTTATAAAACTACTGCCAACCTTGGCGAGCCTAAGTGGAATAGCACTTGCGTACCTAATTTACCAATATCAAGTAATTAGGCAAATTAAGAGTAAATTTTTACTTAAATTTTTGCAGAATAAATGGTACTTTGATGAGGTGTATGAGTTTGTTATAATTGCACCGATAAGGTTTATATCTAGGCTTCTATGGAAGTTTGATGTTAAGGCTATTGATTCATTTGGACCAAATGGTGTTGTAAGGTTGGTTAATGAATGTTCAAAAAGTTCTATAAAGTTGCAAACTGGTTATATATTTGATTATGCACTTATTATGTTTGTTACTTTAATAATCGGTGCTTTATATATTATTGGAATTAAATAGAAGGTGTTGTTACTTAGTATATTCTTGCTTCCACTGATAGGAGCGTTGATTTTATCCTTAATCAGGATTAATCATCAATCTATACACCTAAGATTCCTTGCCCTATTTTTTGCTGTACTTCCATTTTTGCTTAGCATTGTAGCTTGTATAGAATTTGATTATAACAATGCGGACTTTCAGTTTGTCAGCTACCCAATTAGAAATGTTGGAATAGGGATAGATGGTATATCGTTGCTTTTCCTTCTGCTTACAACTTTCTTGTTTGTAATTTGTATACTCTACAACTGCAAAATGAGTTATACNNNNNNNNNNNNNNNNNNNNNNNNNNNNNNNNNNNNNNNNNNNNNNNNNNNNNNNNNNNNNNNNNNNNNNNNNNNNNNNNNNNNNNNNNNNNNNNNNNNNTTACAACTTTCTTGTTTGTAATTTGTATACTCTACAACTGCAAAATGAGTTATACGACCCTCAGTCCATATATGGCATTGTTTCTACTGCTTGAGAGTTTTGTAGTCGGTTTTTTCGTTTCACTGAATGCTATAAGCTTTTATGTGTGTTTTGAAGCTGTTTTAATACCAATGTTCTTTATTATTGGCATCTGGGGAGGAAAACACAGGGTATATGCAACGTTTAAGTTGTTTCTTTATACATTAACTGGCTCATTATTATTCCTACTTGGCTTGGTGTACATCTATAGCACTTTTGGGACGTTTAATATACAAAAATTAGCTACATTAGTGCCAAGTCTTGATCTTGAAGTGCAGTCATTGCTATGGATTGCATTTTTTATTTCTTTTGCAATAAAAGTACCGATGTTTCCATTTCACACTTGGCTTCCTGATGCGCATGTGCAATCACCAACTTCTGGATCTGTGATTTTAGCTGGCTTGCTTATTAAAATGGGGGGATATGGATTTTTAAGGTTTTCTATTCCAATGCTTCCTCAGGTGAGTTTGTATTTTTCAAATTTCGTTGTTGTGTTGAGCATTATTGCGGTGATATATGCTTCGCTAGTTGCATTTGCTCAAGATGATATAAAGAAGTTAATAGCTTATTCTTCAATAGCACATATGGGGATCGTTACCGCTGGCCTCTTTTCATTTTGTGAGGAAGGAGTACTGGGTAGTATATTTCAAATGATTAATCATGGCCTTATTTCTGCTGCTTTATTTTTATGTGTTGGAATGCTATATACTCGAACTGGAACTTTGGAGATTGCAAAATATTTTGGCATAGTAAACACAATGCCAAAATTTGGTTTTATGTTCATTTTATTTTCAATGGCTTCAATAGGGATACCTGGAACATCTGGATTCATAGGTGAGTTTTTGGCTATGGTTGGAATGTTTAAGAGCATAGGGTTTTTTACAGGATTTATCGCACTTGGCACTATTTTAAGCGCAGTTTATATGCTGAATTTATGTAAGCAAATAATATGGGGGGTTAGCTATTCTAAATTATTAAATAACCGCTTGGATAGCATAGAATTTTCTGTCTTAATTCTGCTTGCAGTGTTTGTTATTTTGCTTGGATTCTACCCAACCCTTGCACTGAATTATTTGAAGCCATGTATGGCAAATTTGTTAGTCAAATATAATGCGCTATGAATTATATACAGATATTGCCGGAAACGTTCTCTATTATCTCCTCGTTAGTGTTGCTGCTGCTTGGAATTATATTTAACCGCCGAACTATCAACTTATTAGCACTTGGCTGCACAGTGGTAACTTTGATTATTTTAATTATTTCAGCAGAAAACAATGAAATTTTTCTCTTTAATTCGTTGTTAAAACTCAATTTATACATCAGGTCAGCCCAAGGGTTAATTCTCAGCACAGGAATTTTAATACTTTTGATGCTGAATTTATCAAAATATGACTATAAATATGAATTTTCAATACTGATTCTTTTTGCGCTATTTGGCATGATAACTTTGGTTTCAGCAAATAGTCTGATTTCTTTTTATTTAGCTTTTGAGTTGATGAGTATATCTTTGTATGTTCTTGCGAGCTTTAATAAAGATTCAGCTTATTCATGTGAAGCAGGAGTGAAATATTTTACACTTAGTGCACTATCTTCCTGCATTATGCTATATGGAATGTCGCTGCTTTATGGATATACAGGACAAGTCAATTTCTCTGAGCTCGGTTCATTCTTGCAAAGCCATCAGATAACTTATGGAATAGTTTTTGGATTAGTCTTTATCCTAATTGGTTTGTGTTTCAAGCTTGCTATTGCTCCTTTTCATATGTGGGCTCCAGATGTCTATCAAGGTGCACCTACCATAGTAACTGCGTTTTTTTCTACGGCTCCAAAAGCTGCACTTGTAACATTTTTAATTCGATTGATGAATGAAGAGTTAGTAAATGTAAAAAGTTATGTTCAGCCTATTTTCTTATACGTTTCAGCATTGTCTGTGCTTATCTCAGCTTTTGGGGCCTTGCGTCAGCAAAACTTAAAAAGGCTGCTTGCTTACAGTTCAATTGGTCACATTGGTTTTATATTTGCTTCACTTTCTATTTTTACACAAGCAGGAACAGATAGTGCCTTAATGTATCTGGTGATATATATCATCACAAGCATAGGGCTATTCTCATATCTCGTACAAATTGACGATGACGATTGTGATATTGCAAATTTATCTGGTATAGGGAAGAAACGCCCAATTGTAGCATTTCATCTTTCTGTGCTGTTACTCTCGATGTCGGGAATACCTCCACTTGCAGGTTTTATCGCTAAATTTTTTATATTCAAAAGTTTAATAAATTCTGGCTTTATCAGCCTGTCCTTGATCCTTGTAATAGCGAGTGTGATATCATGCTACTATTATTTAAATATCATGAAAGTTATGTATTTTGATAAAGCTAGTGGTAATAAGGTTGCTTATTCTAAGGGTCTATTCATTATTACTTCAGTGGCTTCACTGATCAACCTCGTTCTTTTCTTGTACGTTTTACTCAATCATTGAACTAAAGGACTGACAAGGTGATCCCTGAGGGTTTTCATATTCATCATTACAAAGAAGTTTCAAGCACTAATAAAGAAGCGTTGGATTTAATTGGGAGAGGAATATCAAATGAAACCGTTATTATTGCCGATAAACAAACAGAGGGTAGAGGGCGCACTGGAAAAAACTGGATTTCTCCAGAGGGTAATTTTTATGCGAGTTTGGTAATAAACCTCTTTAACGATTATCTTAATGAAAGCCAGCTTTCGGTGTCATTCCAGCGCGTGACGCTGGAATCTAGAAAAAAAGAAGAATGGATCCCAGTGTCAAGCACTGGGATGACATCAGAGGGCATTGGGATGACAGAGAGGGGTTTGGTGAATAAAATTGCGGATGTCAGCAAATTAACAGAATTGACTTTTGTTACTGCTCTTGCTGTTGGAAATACTATACTGTCATTTATAAATGGTCTAAATCTCCAGTATAAATGGCCAAATGACATTCTAATCGATGGCAAGAAAATAAGTGGAATATTGCTTGAAAAAAGATCCAATTCGAATTGGCTCATTATAGGAATTGGAATTAATGTCAATCATGCACCACTTCCAGGAACAACGTGCATTAGCAATTACGGTGAGTCTGTGTCTAACATAGATCTACTAAAAAAATTAATAATAAATTTTAATAAGCTAAGAAAGCAATGGCTATTTGATGGGTTTTATGCTATAAGAGAAATGTGGTTAAAAAAAGCATTCAAAATGCATGAACAAATCAGTGTAAAGTTAGCTGACAAATTGTATGAAGGAATTTTTGCTGATATAGATAAAAGTGGTAAATTGGTGTTGCAGCAAAA
>NODE_17_length_5723_cov_346.780699
AAAGGGTTTAAAGAACTGAAAACGGATTTAGAAAAAACGAGTTGGAAAACATTAGAGGATATTTCTGGTTTAAAATATAAGGATATAGAAGAAATTACGCATATTTATGCAGCGTCTAAAAGAACCATTATATGTTATGGTATGGGTATAACTCAGCATCGTAATGGTACTTATAATATACAACAAATTGTTAATTTATTATTATTAGGTGGTAATATTGGCAAAAAGGGTGCTGGTATTTGTCCATTACGTGGGCATTCAAATGTACAAGGCAATCGCACTGTTGGGATTACAGAAAAACCATCTAAAGAGTTTTTAAAAAAACTTGAAACCATATTTAAATTTAAACCACCTTATAAACATGGACATGGAGTGGTAGATGCAATTAAATCAATGATAACAGGACAATCAAAAGCATTACTCTGTCTTGGCGGTAATTTAGCAGAAGCTATGTCCGATCAGTTACTAACTTTTCAAGCGATACGTAAACTGGATTTGGTAGTTCATATAGCTACAAAACTGAATAGATCACATTTAGTATTAGGAAAAGATAATTATTTACTTCCGGTATTAGGACGGACTGAAATAGATATACAAGCATCAGGCGAACAAAAAATTACTGTTGAGGATTCTATGTCAATGGTACATTCATCACAAGGGGTCTTAAAACAAGCTTCTACTTGGCTTAAATCAGAACCAGCTGTGATTGCCTCTCTTGCGAAAACAACTCTGTTAAATACCAAAATCAATTGGGATCAGATGGTAAATAATTATAATGTTATTCGCAATTTCATTGAAGCAGTATTTCCAGCTTTTAAAGATTTTAATACGCGTATTCAAACAGCCGGGGGTTTTTGTCTATATAATTCAGCAGCTAATCGCATTTGGTTAACTCCTTCTGGTAAAGCTAATTTTATTGTTATGCCAAATGCAAATCTAGAAGAATTGTCAATTTTGACAAAAGATAACTTATTGTTAACTACTATACGTAGTCACGATCAATACAATACTACTATTTATGGTCTGAATGATCGTTATCGTGGTATCTCTGGACGACGTGATATATTATTTATATCCTGGGAAGAAGCAAAAAAACAGGGTGTATATGCCGGTGATAAAGTGAATATCATTGCTTTAGATTCAAAAGGTGCTCGTACAGTTCGTCGTATGGATAATTTGATTATTGTTATCTACAATATGATTGCAGGTTGTGTTGCTACATATTATCCGGAAGCAAATATAATGATATCATTAGAAGATTATGATAAAGTGAGTAAGACACCGGCTTACAAAAGCATTCCTATAGTCATGGAAAAATGCAAATAATTAATTAAATTTTTTATTTAAAATACTTGCTATTTACATAGTATATTTAATGAATTATACTATATTATAATACATTGCATGTAATAATATATCTATTGGCTCCTTAGCTCAGTGGTCAGAGCAGGCGACTCATAATCGCTTGGTCGCTGGTTCAATCCCAGCAGGGGCCATAAATATTATTTATCACTTATAATCATAGTTGGAAGAAATATATTTGTTTATAGTAAAATAATATATAACTTATACAAAATATAATTTACAGTAAAGGAGAATTCTATGTTTAAAGATTCATCAGATAGTCTACGTGAAGAAATAAAAAATTTAGCAGATACATTAGACGAAGTGCTGAACAATTCTAGTGAAACCTCAAAAGACGAATTAGATAATATTCGTGATCAAGCTCGAAGTGTGTTAGAGATTTCAAGAGAACGCTTAGAAGAATCAGGTGAGCACCTAATGGAAAGTACACGTAAATTGGTTAATTATGCTGATAGTTATCTTCATAAGCATCCCTGGTATGGTGTTGGTCTAGGTGCTATTTTTGGTGTTATGTTAAGTATTTTTATTTATTCTGAAAGTTAAATTATGGCTGATACCCGGCAGATAAATGGTCCAGCAAAAGGTATTATACATCTTGCAGAAAAGATTATCTTTATCTTAATAAAGATAATCGAGACAAGAATACGTTTAGGTATAGTGGAGTTAGAAGCAGAAAGAGCCAATATAATACAAATGTTACTTATGATTGGCTTAACTTTGCTTTTCACGACATTTGGTTTAGCAAGTTGTTTAGTTTTATTGATATTATCAGTAAATATAAAATATAGTGTTATTATTGTCAGTAGTACTGCTTGTTTATTTTTTGTTTGTGCATTTTGTTTGAGTGTCTGGGTATTTCAAAAGTCACGTGAATCCCGTTTATTAATTTATTCTCTCAGAGAATTGAGAGAGGATCAAGAATTAATGAAAAAATAGTGGAAGATGATTATCTATGGGTCAGCATAATAAACGAATGGCATATATACGGATGTTGCTCAATAGATTACAACAGCTGCGTCGTGATTTGGTTTTAGAAAAACGGGCATTGTTGATTGAAACGGCAACTTATGATAGGTTATGGTTTATTTTGAGGAAAATCAATAGTTATTTTAAGATAATAAGTAGTATATTGGCCATATTTTCCGTACGTGGTTCCAATATGTTAATACGATTCTTAAAAAGGATTATATATATATGGCGCATATGGGGTATGGTGAGATCTACTTATAATAGCTTTTTAGCAGAAGCTAACCGATAAGCCGGGTTCTGTCTTGGACAATCATTCATCTAAACTAAAAATCACTTTCTAGCTCAAGCGACCTACCCGGGTTCATCATACGGGCCGTACTTATATATATAACCCCTATTTGGTCTTGCTCCGAGTGGAGTTTACCCTACCAACACTGTTACCAGTGTTGTGGTGTGCTCTTACCACACCTTTTCACCCTTACCTTACTTAATTTAATTATATAAATACTTAATAAATAAGGCGGTTTGTTTTCTGTGGCACTAGTCGTAGACTCACGTCTCCCAGATATTAACTGGCACTCTGCCCTATGGAGCCCGGACTTTCCTCTCCTTTGTTACTACAAAGCAGCGATTGTCTAGTTAGCTTCTGCTACTGCTAAGATAATAGAATATTTTCTAATATTTGTCATGGCTTTTTTGTTGATTCAAATAATATTTATATAAATCATTTTTTCTGATGTTATGTATTTTAGATGTTAAAGAAATAGATTTTTTAGGAGATAGTTCCTGTTGTAATAAATATAATGTGCGTAATACTTCACTATTAAGGTTTTTTCTATCCTTTTTATATCCCTCAATAACTAATACTATTTCTCCTTTGGTACTATTTTTAGTATTTTTTAACCAGCATAATAATTCTTCCGCAGAACTACCACGTATTGATTCCCAATACTTAGTAAGTTCTCTGGCTAATATGATATAACGTTCATTACCTAATTCAATTACTATGTCATAGATTGTATCTAATATGCGATGTGGGGATTCATAAAAAATAATAGTTCTAGATTCTAAACGAATAGATCTTAGTTTATCACACCGTGCTTTTCTTGTAGCAGGTAAAAATCCTTCATAACAAAAACGATCAGCAGGTAATCCTGATGCACTTAATGCTGTTATGGCAGCACAAGGACCAGGTAGTGGTACTATTCTAATACATAGCTTTCGGCAGTTACGTATTAGATAGTATCCTGGATCATTGATAAGTGGTGTACCAGCATCTGATACTAGAGCGATGCTTTTACCTTCTTGTAGTTTTTTTATTATTAATCGGGATTTTTGTTTTTCATTATAATTGTGCATTAATAAAAGCTTGGTATTTATGTTAAAATATTTTAGTAAAAACCCTGTGTGAAATGTATTTTCTACAGCAATTAGATCCACTTTAGATAAAACTATCAATGCACGATTAGTGATATCTCCTAAATTTCCGATAGGGGTAGGTACAATATATAAAGTACTTTTACAAATATCCGTAAAAATTATTGATTTCATTTGTTTATTAGTTTTTGCTTTAGGATGAAAAACTATTCTTTATTAATGCTGAATAATTCAATTTTTCTATTTAGTTACCAGCAATATTCATTTCTGGAATTAGTACTGAGCCACATTGAATATTACTTCTTGTTTCAATATCATTACCTATCATTGCTATACTACTCCACATTTCTCTCAAGTTACCGACAATAGTTATCTCATTTACAGCATATTGAATCTCTCCTTTCTCGACCCAAAAACCAGCCGCTCCACGAGAATAATCTCCGGTAATTATATTCACACCTTGTCCTAAGAGCTCAGTAACTAATAAACCTGTATTCATTTGTCCTAATATATCTTTTAAACTATATTCTGGCCCGGATACAAACCAGTTAGAAATTCCCCCCGCATGTCCGGTACTGTGCAAATTTAGCTTACGAGCTGCATAACTTGCTAATATCCAAGTTTGTAATATCCCATTTTTAACTATAGATCTCCTTTGAGTGAGAACTCCTTCAGCATCGAATGGAACAGATGCTAATCCTCGATAGATATGTGGTTTTTCTGTAATATTTAGCCATGCTGGCATAATTTGTTTTTTTAATGAATCAAGTAACAACGTAGATTTATGGTAAACACTATTACCACTAATAGCTGCTGTAAGATGTCCAAATAAACTAGGCGCGACTTCAGCAGAAAAAACTACCGGTGATTTCATCGTAGTGAGCTTACGAGCTTCTAATCTACTAATAGCTCTTTGTGCACATTCCGTACCTACCCATTGAGGACTTTTTAACTCATCTATCACTCTAGAAATTGTATAAGCATAATCTCGCTCCATGCCAACTTTTCCTTTAGCAATAACACAACTAGAAATTACATGATTACTAGAACAATAACTTTGTAACATACCGTGACTATTACCAAAAGCTTTAATATTAACATGGGAGCTAAAATTACCACCTTCTGTATTAATAATACGCTTATCTGATTTTAAAGCAGTTTGTTCTGCACATGCGGCTAATTCAATAGCTTCCGATATCTCCCCTAGCCAAGGGTGATAGAGATCAAGTTCAGGAGCTTCGTATGCTAATAGATTAGCTTCTGCTAAACCGGAAAAAATATCAGGAGAAGTAGAGCAAGCTATATCAATAGCAGCTTGTAAGGTCCGATTGATCGCAGGATAACTAATATCATTAGAAGATGCACTACCTTTACAGTTATTTTTATAAACAGTAATACCTAAAACCCCATCATTATTAAATTCTATATTTTCTGCTATACCATATCTAGTACTAACATTAATACCAGTAGTTTTACTTACACCTACTTCTATACTAACAGCATTAACTTGAGCTAATTCAAGTGCTTGCTTTACCGCTTCTTCCAATAACTTACGTTGTTCTGCTACTTGAGTAAATGAATTCATACAATTGCCATATACATGTTATAATTTTATCCATATTAATAATATCGTAATTTAAAAATTTTACAATAACCTTCTAAAGAAGGAAATCGAAATTGTTTTCTTATAATATATTTATTATGGAAATATTTTTATATAATGAAATAAAGTTTCACTTATCTAGATTTTATATCTATACTTTTTTCGTGTTCCTCTAAAAAGCTACGCAACACTTCTGAGCGGCTAGGATGTCTTAATTTACGTAAAGCTTTTGCTTCAATTTGACGAATGCGTTCACGAGTTACATTAAATTGTTTACCCACTTCTTCTAGAGTATGATCAGTACTCATATCAATTCCAAACCTCATACGCAAAACTTTTGCTTCACGTGCAGTTAAACCAGTAAGGACATTTTGTGTTGCAGTACGTAAACTATCTGAAGTTGCTGAAT
>NODE_18_length_5626_cov_11.987435
GCAAAGTTGTGGAATGCAAAAATAAGTTATAGGGGAGTATTATGAGTGAAGCTAAAAAAATAGAGGAAAGACATCATAGTCTAACTGTTCCTGGGGATATGTATCACTTACAACCAGGAGTTATTACTGGAAAAAGGGTAAGTGGAATAGAACCCTTTTTGAAAGAACAGCAGGACATGGTAAAAGTAAGGGAACTTGCAAGCTCTTTAAATCTTGAAGATGCTTCTGGTGAAGCGATAAAACCACTATCTACACCTAATGTAGAGAAAAACGAAGAAAGAGGGAAAGGTCGCTCTTAAAATATGAGCAATGAAGTTTATGATAGCGATAACATCTTTGCTCAAATATTAAGAGGTGAGTTACCTTGTGAGAAGGTACATGAAAATGAAAATGTACTAGCTTTTCATGATAAGTACCCTGACGCACCAGTTCATATTTTAGTTATACCAAAAAATCAATATATTTCATATGATGATTTCATTCTAAAAGCTCCTGAAGAGGAAATAGCGGATTTCTTCAAAACTGTAAGAGAGATAGCACACAAATATAATCTAGAAAAAACAGGATATAGATTAGTCACTAACTACGGTGAAAATGGAGAGCAGGTTGTACCACACTTTCACGTGCATATTTTAGGTGGTAAAAAGTTAGGAAAGCATGTAAACTCATAGTGTTATATGTTTTGTTAAATGAGCGAATATTTAACCATAGTAATCTTTATCTGCGTATCAATTGTAGTATCTTTTGCTTTAGGTATATTGCCTATGTTTCTTGCAGTGAGTAAGCCAGATGGTGAAAAGCTTTCCACATATGAGTGTGGCTTCAATCCACTATCCAGTGCAAGAAAAAATTTTGACATTAAATTTTATCTAGTTTCAATATTATTTATAATATTTGACTTAGAAATTGCTTTTCTTTTTCCTTGGGCTGTTTCTTTATCTAAGATAAGCTATGGTGGATTTTGGTCTATGATGGTATTTCTTGCAATACTCACTATAGGTTTTATCTATGAATGGTGTAAAGGTGCATTAGAGTGGGAGTAGTTTATGACAAATCAAATTCTATCTAATGATGACTGGGGTCGTTATAAAAAAGAAGGGTTTCTTGTCACTAAATTTGGTGATTTAACAGATTATGTAATGAATTGGGCAAGGTCTGGTTCATTGTGGCCAATGACATTTGGTCTTGCATGTTGCGCAGTTGAGATGATGCATACTGCATCCAGCCGTTATGATCTTGATAGATATGGTATAATGTTTCGTGCAAGCCCACGTCAATCAGATGTGATGATTGTTGCTGGCACACTAACTAATAAAATGGCAGCAGCATTGCGCAAGGTCTATGATCAAATGGCAGACCCGAAGTATGTTATTTCCATGGGAAGTTGTGCAAATGGTGGTGGTTATTACCATTACTCTTATTCAGTGGTCCGAGGCTGTGATAGAATTGTGCCAGTTGACGTGTATGTCCCTGGATGTCCACCAACCGCTGAGGCGTTGCTATATGGAATGCTATGCCTACAAAACAAAATAAAACGGACTCGGAATGGATAAAACTGCAAAGTATATACAAAAAAAGACCAAATGCGAGTGCATTCAAAAAGATGATGGCATTATTGTAATATATTCAACTTTAGATGAAATTGAAAAGCACCTATTCTTTCTACGTGATGATGAAAAGTGTAGGTTTGAACTATTAGTTGATATTTTTGGGGTTGACTATCCAAATAGAGAGAAGCGTTTCGAGCTAATATACAATCTGCTCAGCATTGTGCATAATATTAGAGTACACATAAAGCTTCAGTTATGTGAAAGCGACATGCCTCCAAGTGTAGCGAAGATATTTAGTACGGCTTTGTGGTTTGAGCGTGAAGTGTTTGATATGTATGGAATAGAGTTTTCTGATCACCCTGATTTGCGTAGGATTCTAACAGACTATGGATTCAAAGGTCATCCAATGTTAAAAGATTTCCCTCTCACTGGTTATGAGGAAGTAAGATATGATATAGAGACAAAAAAGGTTGTGTATAATCCTATAGATTTACCGCAAGATTTTCGTATGTTTGATAGCTTATCGCCTTGGGAAGGTAAAACCATAAAAGTAAATACAAAGGAGTAGAAAATGACAGTACAAAGAAAAAAAATATCTTTAATCGGTGCAGGAAATATCGGTGGAACTCTCACCCATATGATTGCACTAAGGGAACTCGGTGATGTTGTTTTACTTGATATTAGTGATGGAATACCACAAGGTAAAGCACTCGACATAGCAGAATCATCCCCTATTGATGGATTTAATGTCAATATTACTGGCACAAATAGGTATGAAGATATAAAAAACTCCGATGCAATTATAATAACCGCTGGCATCGCTAGAAAACCTGGAATGAGCAGGGATGACCTCCTGCAAACCAATGCTAAAGTAATGAAGGAGGTTGGCGAAAATATTAAAAAATATTCTCCAAACGCGTTTGTAATAGTGGTTACCAACCCTTTGGATGCCATGGTTTCAGTGGTGCATAAATTTTCAAACCTTCCAACTAATATGATTGTTGGCATGGCAGGAGTGCTTGATTCTTCCCGTTTTCGTTACTTTCTTGCAAGTGAGTTAAATATCTCAGTTGAAGATATATCTGCTTTTGTGCTTGGAGGACATGGCGACACTATGGTACCACTAATCAATTGTGCTTCAGTTGCTGGAGTTCCACTTACTCAAATTATCGATATGGGTCTTATCACACAGAAAAAAGTCGATGAAATAGTTGAACGCACTCGCAATGGCGGTAAAGAAATAGTTGATCTGCTTAAGTCTGGATCTGCATACTACGCTCCTGCATCTTCAGCTATATGCATGTTAGAATCATATTTAAAAGATAAGAGGCGCATATTACCATGTGCTGCTTACCTTAATGGTGAATATGGTGTAGAAGAGTTGTTTATTGGTGTTCCTGTAATTATTGGAAAAAACGGAATTGAAAAGATCCTAGAAGTTAAAATGAATGATAGTGAACAAGAAATGTTTAATAAGTCTGTAAACTCGGTGAGAGAGCTGGTGAAATCTTTAGGTTCATAAGCAAATTAATGGTTTTATAGAACTTCTTTATAGCTCAAACAGCCTAAAAAAGTTGCTTGTGGTTACCTTCGCTACTTGTTCTGGTGACTCATTCCACAACTCTGCCAAACAATCAACAACGTATTTCACCATTGCTGGTTCATTCTTTTTTCCCCTATAAGGCTCAGGTGATAGATATGGTGCATCAGTTTCGACTAAAACACGCTCGCGTGGTACATTTTGTGCAATTTCTCTGAGTAAGCTCGCATTTTTAAAAGTAATAATTCCAGAAAATGAAATACATAACCCCAAATCTATAGATTGATAAGCAAGTTCTTTAGAGGAAGCAAAGCAGTGCATTACTCCACTAAAAGCACCGGCTTTCATTTCTGACCTTAACATATCGATCATCTCATTATCAGCGCTTCTTGTGTGAATAACTAAAGGTAGTCCAGTTATTCTTGACGCTTCTATATGTAATGCAAAACTTTTTTTCTGATTGTCTTTGTTGTCAGATTTATAAAAATCTAACCCGGTTTCACCGATACTAATTACCTTTTGGTTCTTGGTAAATTCAACTAATTCATCAACATGTATACACTCACCATTTTCTATAGCAGCATCAAGCGGATGTATACCAACAGAGGAGTAGACCTGATCATAGGATGAAGAAATTTTTAATAACTTAGGAACATCGTCAATGCTTACGCATATGTTATGCAAAACCTTTACACCATTTTGCTCTGCCCTTGAAATTACTTTTGGTATTTCATCGTCAGAAAAATAAATCAAGTGGCAATGAGAATCTACTATCATGAGCTTATTGTTGAGGCTTTTATTATAGAAGAAAACTCTTCTATCACTGTTTTATAAACTTCTTTTTTAAATGATATAGCACTGGCTACTAAACTATCTATACCTTGCCAACGCCACTCTTTGAACTCTGGATGACCAGTATAATTAATATCAATGTCCTCATCCTCTCCGCAAAACTTCATTAAGAACCACCTTTGCTTTTGACCAGAATATTTTCCATTCCAGCATATTGGTATAACTTCTTCAGGCAAGTTGTAGTATATCCAATCCTTGCTTTTAGTTATAACCTTTACTTTATTAGTACCAACCTCCTCTAGCAACTCACGTAACGCTGCTTGTTCCAGTTCCTCACCATCATCAACACCTCCTTGTGGCATCTGCCAGTAAGAATCGCTATCAAAGCGTTTTCCAATAAAGGCATGTCCTTGTCTGTTAAATAGCATTATGCCAACACAAGGACGGTACTTATCTTTCTGCTCAACCACGAGTACGCTCTGTTTTTAAATGATTTGTTACAGAAGTTTTAATTAATTTTCCATTTTTTTCTTTCTTCATCTCTTCAACAATTTTCTTTGCAACTTCCTTTGCACTCAAGTTCGAGTTATCAATTTCAAGCGAACCCTCAGGTATAAATAGCCTTTTCCCTTCAATTTTCTTTATAGCAAAATCCGGATCAGTAATTTTATTTTCCTGATATCTCTCTTCTGATTGGACACGTCTTACTAGTTTTTCATTATTACAATGTAATACTACAGAAAAAATTTCCATGTCCATTTTTTTACTTAAATTTACCACTGAGTTATATAATCTTTGGTCATAGGGATCACCCTCTATCAATTCATTTGTAAATATATAATGTTTTGATTTTACGTAGTGTTTTTCCAGTATTGCTAATACATTTTCCCTAACTGCAAAAATTTTTTCCCATAGGTCATCTGGAACTTCAGCGTTTTGTAATTTAACAATATCAAATATAATATTATTGAATAGATTATTGCTTACTATCACCGCATCAATGATTTTACACAGTTCCTTTGCAGTAGTAAACTTACCACTACCTGGAAAGCCGATTAAGTAGATGAGAGTCTTGCCCATAATGAATACTAGTAAAAAGCTATTCTCAATTATACATAAAAGTATATACATTGTACATGCTAAAAACATGATGATAAAATAGATGCAGGTAACACCTTTTTAACGGTTGAAAATAGTTCATATTTAGAAATTTTGAGTATATAATTATAAATGAATCATATAACCTGTAAACAATGCTTAGCGATATGAAATCTATAAGAAGTACAATTGAAGAGATAATAGATCAAAATAAAGGTCATGATATAGTAACTTTTGATGTGCAGAATAAAACCGTTATTGCAAAATATATGATTATTGCATCTGGTGATTCAAGCCGTCACGTTAAAGCTTTAGCTGAGCACGTAATAAAAAGCCTCAAGCCACATGATAAAATAGATGTAGAAGGTATGGATGAAGGCAATTGGGTGGTTTTGAATTTTCAAGGCATAATGGTTCACATATTCAGGCCGGAAGTAAGGGAGTATTATAAAATAGAAGAGTTATGGAATTGATTATCCAGATAGCTGGTACACAATTGCACAAACGTTGTAATTTTGAAGGCAACTCCTGTACAGGTAGTGGTGTCATGAAAGTAGCTGACACTGGAATCCAGTTTTTCATGCAATTTCATCGAAAACGTTGTATAGTGTGCTTGTTTATAATTAAGTTCCAGTGTCTGGGCACT
>NODE_19_length_5461_cov_22.704033
CAGGCAGTGATAGTTTTGCCAGCTCTACTACTGCATCTACGAAGAAGTCATTTGGCACATCCTTTATTCCAATTTGCAGCTCAAAAAAATGTTTTCCAGGCGGTTCTTCAATAATTGTAATCTCATCTATATTTGCCCATTTTAGAGCTATTTTTAATGATGTTAGCGTTCCTCTAACTCTTTGAAATTTTACTCCTTCTGTTACAGCCTTTTTCTTATCCTTCACCCAGAATAAAATTTCTTCTAATCCATATTCTTCTATTATCCATGGTAATGTTTCTTCTTTCAGGTTGAACTTAAACCCTCTTATACAGCTCGAATCTACTTTATAATCTATTGCTTCAACTATTCTACGTTCTTGTTTTGTGGCATTAGGTGGTAGAAGCATTAGTTTTTACCTATAAATTCAATATTCAAAGTTTTCAATATAGGACATTCATTTCCTCTAATTACAACATCCTCTTTTGGCTCGATTAATTCTACGTTTTCTACTCCTTCCACAAACAAATTCGCTATTATCCAAGATTTTGTAACATTCCATCCCAATCTTTTGCTTCCTTCAAACTTCTTGATGAACTGCTTCTTGATTTCTTCCTCTGATATTACAGGACTTACGCTCACTCTGCTGTGAATATCTATTTCCGTAATATTGCAACCTATCACTGTTACTGTATCGGTTAAAACCCTTATATCATCTCTAGTAACCTGCTTTTTTACAATTTCTAGTAGCTCTTCTGACACTATGCCAGTTGTTGTTGATAAGATTGAAATTTGTACTTTCCCTGGTATAGGTGATTCTACTAATGCATCTTTTACTCTACTATCTGCTGACAGTGCATGATATTTATAATATTCCTTACTTCCTCCTGTTGACCAACCTGCTATTTTTGCTTTTATTCTTTTTCTAAAATGTTCATCATCTTCTTCATTTTGCCTCTCTACTCCATAAAATTCAGCTAAAGAGTCAAGATCTTCTCCTGTTGCAAATTTAAGTAAATTACCCTTTACAGCTTCGTTTATCCTTTGTCTGAGTAAAAGTTCTCGCCATGCTGCTACCTCCAGAATCTTTATTGCTGGATCGGATTCTACTAACGCTGAAAAGGTTTCATCTCTACACACTAACTCCTCCTTCATTCTGGAAAAGATTTCCTCATAGCTTAGTTTTTCAATAATATTAGATGTCTGCATTTCTAAACAACTACTCCACTAATACCTATGAATTTGCCTTCTGAAAGATACATACCTTCAAGTACAAGAGTCATTTTTCCTTCTTTAGCTTCAGCAATCTTTACTTTTTCTAACTTAAATCTCTTCTCAAATTTCCCCAGTGCTTCTGCAGTTGCTGCATAGATTTCCAAAGTTAAATCTCTATTTATTGGCTTATCCACCAATTCAAATAATCTTGAGCCATAATCTCTCCTCATTATTCTACTGTTTACTGGAGTGGTCAGTATATCAATTATTGATTGCTTTAGATGCTCTATGCCTTCTAATATTTTTCCTGTTTTAGCATCCATACCCTTCATTTCTATTTTGCAAATACGCTTTCACTGCCTTTTATTACTTTAAATCCACAAGAGACAAGATCACCAACTCTTCCTATACTATAGCCATTTGCAAACACTGTTTTTGATCCTTCAGTTAATACTCTACCTTCTGTAAAATTATCTCCTTTTCGGCAAACTGGCTTACCATTTACAAAAACATTGTTACTGCCACTAACACAAAAATGTAGTGTTGCTTCTGCACAATGATCTCCTACTCGCACAACCGATTTATTCATTTAATTAAGGTTTATTTTATCTGCCTTCAATTTTATTCCACTTTTTGTCATTTCTATTCTCGATCCCCCAGCTTTCAGTGTTATTTTGTCTACTACTTCAATCTCTAAATGATGCTTACCTTTATCATATGTAAACTTCGTCCCATCTTGAAATTTTATACTATTTATTTCTTTTTTATTCTCTGGTGCAGGGTATTTTTCCTGATATATTCCTGCTAACACCACTCCTAATGATAGTTCACCAAGAGGAGAAAATACCATAACCTGTCCATCAATATCTGGCGGAGACCAATCTCTATCTTTTCCTGCTTTACTCGTTATCCACGGCAACCAATCTGTTAAAAATTCTCCTATTTTAACTCTTACTTTTGCTTTTTCATAATCTATTTCTTTTACCACTCCTATACGAATAACGTTTGCTAGCTTCCTATTCAGCTCTGAAATCGCAAAACTATGATCCAACATATACGTTACCTATCTCTATAATATGCGGCTTAATTCCAGTTTCTGACCACACTGATTTACCAATATGTATCTCATGAACCCATTCAACCATCCACACTAAATATGCATCGAGCTCTGGTCTAAAGTCATCTCCTCCTCCTGATATAAATTCTCCTGGTGAAACATTTTTCATATTCCAAGTATTTTTATTTACTACTCTTGCAACTTCTGTGGCTAATGATCTCACAATTATTGAGGCATTCTCTACCGTGCTATCAATTACTATTCGTGCTTCAAATCTTGCTTTCAGCGCTAATTCTTCTGTTCCAGGATCATCTCCTTTTTCAAGACTGCTAAGTTCTACAAACACCGCTGGCGCTACTAATTCTTTTCTTATTGATGGATAAATTTCACAGGTTTGTATAATGAATATTTCTCTCTTCAGCGTAGTGCAGATTGCATTATGCAAATCCTTCCAATTCATTATACTCTGTAGCTCAATTCACGTTCAAAAAATTTTGTAAAGACTTCCTCAACCTCATAATTAACAAGATCTCTTATTACTTTTGATGCTTCTGGTTCCAATGGTAATTTAACCTCTTTTATTGGTAGTGCTGCCCTTCCTTCACGTTTAAACATACCGCTATTTCCTTTTGGCATAACTGCTGCAAATCCTCCTATAAACTCATGCTTTCCTACTTTCGATCCTCTTCTTGTTTTTTGCATTTTGCCAATTGTCGATGCTCTAATGTCATAGAGATTTGCTCTAATTAACACGTCTAATCTGCTAATTTTCGCCTTAAAAATCCTTAATCTCTTTCTTATCAAACTTAATTTTATTCTCTTTTCCTCACTGATTTCCTTAGCTGCTTTTGATTTTAGCCATATTGCTGTTTTGTTTAATGCACTCACTGTCGCTTTTTCCACTTTTTTCCTTTCAGCATCTATACTTTGTATAATACTACCGGTGTTAATACGCATTTATACTCCTGACGCTCGAATTTTCCATACCATTCCTGAATTATCTTGCAGCGGTGGAGAATATACTTTATATTTACGGTCACCTATAACAAAAATATCTCCTACAATTGGCTGCAGTACATCAAACGCACTTACTTCTAACGCTAAAGTTTCTTCCACAAATTGTCCTTCACCAATCTCGTATAATTTATCTGGCTGTTGCTTTAATACTTGTACCATGTATGACTTATCCTTTGATTTATACAAAGCCACTTCTCCTAAATGGGAAAAACAATCTTCCAATAATCGCTTAATATTCTCTTGCATATTTCTTTTTGATATACTAACCTTTATATGCTAAGAAAGCGCATACCGGTAGAGTCGTTCTGTGCCTCACCACCTTGTAGTTACTCTACCAGTATTGTTATGCTGCAACAATTTTTGCTAGTATTCCTGGTCTGTGGCACATTGGTAATGGATTTGACTGCGTATGTAAATCAGTTCCTCTATCAAATCTTCTTGGCTCTTGTTTTGCATAAAGTGGCTGTCCTAGTGTGTTTACCGTCTCATTAAAATCTGCTGGCGCAAAATATGTTGTAAATGTGCTTGCTGTTCCTAGTGGAAAACAGTGCCCTGTATCTTTCTCAATGAATCTTCTCACGGTTCCTTCAGGATCAGTTGCTTGTCCTCTATATTCCTCAAATGTTATTCCACAAAACGTAAATCCTGACCTCATATCATTTCGAAGTGCTGCACCTTCTTGCCATCTTTCATATGCTTCTTTCACTTTACTATGCGAAGTTAATGCATCAAAAAACTCAGGGCTTACCAAGGCATGAATTCCAGTCATATATTCACCACTTAAGTTGTCCTCAACATGCCGCAATACTTCCAGACACTTACGCTTAACATCGGTTGTTGCTGTTCCTAGGGCAAAATTTACTACTTTTGGTGTGATTTCAAATTCGTTGTACAGATTTAATAGCTCTGACCCATCTGCGTCCAGAATAATCCCTTTCAGCGCTCCCATCCGCAAATGTTCCAACGTTATTGCATGTTTGTTCCTCATTAGCTGTAAATGATCGGTTATTACATCTGCCAGCGCTTTCAGTTCACTCTCTGATCCAAATGCTCTTATTCCTTGCACTTCTTCTGGCAGTACTACATCATCATGAGGAATATGTGGAATCGTAAATGTTCTTACCTTTCTTTTGCCACGTTTTCCTACTGTTGCTGGTGCTCCGGGAACTTGTGTTGGCAATAGGCTTAAAACTCCATTATGTTCTTCTATGGTAATATGTCTAAATCTTACTGACCTACTTGGAAATAAATTTAAATTTTCAACACGTCCATAATTTATCGGCAATATATTCATCGCATTTGTTAGCGCCGTCATGCTAAATGCTGTATTTGTAAATGGATTTTGCATTCTTTCTTTTCCCCCTTATATATGTTTTAATAGTTTTTTAAACTCCCTTGCGGATAATGATCCCTTGTGCTTCAAGTTGCTTTATTGCTGCAGCTTTCTGCTCTTCAGTGATATTTGCTGGCCATACAACTGCATGATCTGCTAGCATTGCACCGCGAGCAATAATTACTCCTTTACTATTTTCCTTTGCGTTTACATCGCTTGCTATCACTCCTATCGCCGTTTGTGTACCATCTGTGGCAGTTGGATTGATTATCCTAATCATGTTGTCTTTATCACGACTAACAACTGTTCCTAGCTTCAGATTTTGCCCCTTGGCTACTGTTATCTGATCTCTTGAATATAGACTTGATGCTTCATACTTTAATAGGTCACCAAGGTTATTTTGTTCAGTTATACTTGTCATACCTTTTTCTCTCCTTTTTTTATTTTTTTACCGCCGCGTTTACAATTGCTATACACCGCGGTTATTACCTTATAATTAGCCATTATGGCGCATTTTGAACACTTGTTTACCACAGAGCACTATATACGGCGGTTATAAAATTTAAATGCACCGACTTTTCGCTACCTGCATCATCAACTCTTCCGGAGAATTCTGTGGTATTGCACTCAGTATCTCTGTCTTTTTCGTTCGCTCTGCAAGTAACTCCATTAAAACTTCCCTTGCTTGCTCAATACTTACGCCCTGTTCAATAAATTCTCCTATCTTTTCTGGCATCTTTGATACATTACATAATCTTATTATCTCTAAAATTTCTCTACGACAGTTCTCGTAGCCTTCCTCAGTTAACTCATTAGTTGTCATACTAACACTCCTACTTTTATGATTATTGATAAATTCA
>NODE_20_length_5433_cov_17.483637
TATCTCTGATATGTTGAAACTGATTGAGCCAAGCCATCATCTCTTGAGCAAGTAACCCGTAAGCAGCTCTCATATCTTGTTTTCCTGATCTTTCAGAAAAAGCTTCAGGTTGCATTTTTGACCATAAAAGACATAAACGCGAGGCTACTGTAATACTATCGATAAAAACACATCGATACTTGAGAAACTCCGAAGCAAGCTCTTTGTATTTACTGGATACATGCTCATAGTGTCTTTGGCTATATGCTGAGTCAGATTTTAACGCAGGATTAGGACCACCAATAAGACAAGCAATGTTTCTGGCTTCATTCCAAGTGCGAATCTCAGTTGAATCTCCTTGCCAATCCTGAACAGCTAGAAGTCCTGCTTCAAAATCAAGACAAAGTGTTGTTGATTCATCGAGAGTTTTGAGTAAGCTAGTCTTGCCAATTCCGTAAGGTCCGAAGATTACCATTTTCACACCTGTTACTATTTTTGCTCTTTCTTTGTTGTTTATTATTTTCATGTTTTCCCCCCTTATAGTTAGAAATCTCGTTTTAGGTATGTTTTTAGGTGGGAAAACTCTTTGCGTAGTTTGTTGATTGTGTCGTAGAGAGTTGATTTTGGTATACCAGTCCTTCTGGAAATTTCACAAATGCTGTGATCTTCTGCCAATAGTTTACATATTTTTCTTAACTCTCTAGGTAACTTTGCAATTGCTTCATTTACGTCAATGCGTACTGCGGAGCTATATTCAAGACTTTCATCGCTCTCTTCGTATAAAGCTTCATCAACAAAATTAATGGTACGTTTTTTACATAGTTCTTTCTCTTTTAAATTAAGAGCACGGCATTTAACGTACTGTTTGATAAAATGTCCTTCAAGTTCATTAAGGCCAGGCAAACAGTCAAGTAAAAGATCCTGCTCAACATCTTCAATGTCTTTATAAGCAAAAGCTTTTCCTCTCTTCAGAAGCTTAGCATAGTGTCGTATGTGTTTAACAACTTTTGGGTTCATACCAGTATAGGAATTTTTAGAATGCATATTTTCTCCCTCTAATTAAGAAATGATTAAAGTGTTAATTGTGATAAACCCAAGTATTTGGATTTTCTACAGGAATTACGCTGCCATAATGCGGTGATTTGTAGTGTGTGGGTAATAATCTGTGATAGACTGTAATCTTTTTGTTTTTCTCTGGATTAAATATTTTTTGCCCAAATTCCATACCTTCAACGCAAAGTACTCCGTATTTGTTTCTTGCAGCGTTTTTGCCTTCTTTGTTGAATTTGACGTAGCCTTTGGTAGCAAGAACATCGAGACGATCACGAATAGAATGTGTACTGCCAAGACCTTCTTTATTTTCAAATACCTGACAAAACTGATTAATTGTATAAGCATGACCCTTACGTCCTTCTGCAAATATTAAGTCCAAGATGATGTCATATCTACGAGAACGTTCGGCATCTAGTTTTTCACCATAGTCTTTATTTATTAACCTTTGTGACTCAGCGTCAACTTCGTACCAATGACCATTAACTTTATCAACAAATTTTGGCATAACAGAATTTCCATTACGTAACTCAAACATCAGTTGACGATAGCTGTTCTTCTCATCAGGCCTAAACATGATCATTCCAGTGGTATAGAATCCTCGTAAGCTGCTAGCGCCACTAAAACTTTGAAATGGATCTTCTTCTAATAGTTTCTTTTGCATTTTCTTTGTATGGTGCACAAGAATAACTCCAGCATCTGGATTGATTAGAGAACGCAGTTTTTCAACTCTCTCCTGGAGAAAGAAAATCATGGCATTATTATCATTTTCGTTACCGTATTCATCAGCATCAAAAACGTTACGCAATGGATCTACCGCTATGATATCAATGGTGTTTAGGTCAAAGTTTCTTTCTGCTTCAGTTACGATATCTTTAATGCCATTTTCATTTAAAAGCAGCTTAGTCTGTGGTGTAATAACTAAATTATTTGCAGCAAGTTTAATAAGTTCTTCACTAAGTTTCATCTGTTGCAGCCGTTCACGCATATAGTGGTAACCGATTTCAGTCTGAAGGTAGAAGATTCTTAAGGGCCTTTTTGGCACCATATCAAAAAATGGAGTTCCAGATGCCATATGAAAAAGCCAAGAAATAAGAAAGTCACTTTTTCCCACTTTAGGCGCGCCAGCAAAAACTAAAAGACCACTAGGAGTTAAAACTCTAGGAGCAATTATGTCTTCTGGCATTGGTGATTTGTCATTTAGGTACTGCAATACAGGAAATGAAGTAACGTTTTTTGTATATGGGAGAGAAACAGTTGAGGTTAAAAATCTTTTGACGTCTACTCCTTCTTTAATACAATCAGCAGCATCCCAAGCTTTTGGTTTATCTTGTGGAATTTTAAGAATAGAAAGCGATGCAACGCCTATATTTAAAAGCTTCTTTGCAACATTTTCAGCATATTTCTGACCTGAATTATCGTTGTCTGGCCATATGGTTATGTGTTTACCTTTTAGCGGAGCCCAATCTGTTTTATTTACAGGTGAATTTGCTCCAAACATCATTGTTGTAGCTGTTATGCCTTTACTAATTAAACTTTCAGCACATTTTTCACCTTCAACAAAAACAATTTCGTCAGATTTAATTATACCTGGAATATTATATAAAGGTCTTGGGTCCGGTGCAGTATTGGTTGATTTTTTTGTATCAAAACAACTGTAACGTTTCTCTCCTAAAGTGTTATCATAACGGTATATTTTAACTATTACTTGATTATTTTCATCATAGTAATCCCAGCATTGCTCTGAAATTTCTCTGTCACGTTGAGGTATTGAATAGCCAAGCCATTTTTCTACATCTTCTATGATATCAAGAAACTTCGTCTTGCCAGTAACGTCCCGCCAGAGATCAAAGATGTCACCACCATCGCTCGTGGCAAAATCAACCCATAATCCAGCTTTTTCTCCTCTTATTTCTACTACTAGGCTTTTTCCCCTATCTCCCCTAATATTACCAACATAGAACTTACCACCGTGGAAAGTACCATTTGGTAATAAGTAGGATAAAGATGATTCTATTCTTGAGAGTAGTTCTACTTTTACTTCTGCTGCTCTTTCAAATAAAGCTTGCTTGTCATGCATATTGTTTTCTCCTGTTAAAATAAGCTATTTTTGTTGACAAAATGTCTTTTTTTCTGCTAATGATGATGTTCTTAAAGGCTGGTAATTTAAAATACAGTCATAAGTGGGTAGAGAGATGTCTCTGTACCTTTTACTATAGTAATACCGGATTTCTCATAGGTTTTTCCGGAAGAGTGGAGAAATTTTTTTCAAGCGTAAGTTGACACTGTCCATATTTACCCCAAATATTTACAATTCAGAAGACCAGGCTGCTAGGTATTACTATAGTAAGTTCAACAAAATTACAAAAACTGTTCACTTTTTAGAAAATTTTGCACAACTCCGTTCTCTTATCTTTCATATGCCCCTGTAGTATATATATACGTTCAATTTCAAATTCGTCCGAAAAACTACAAAAATATATAGGCAACACTAAAAAAGTTCTCTTCTGTAGAGGTAAATGGTGATATTGAAAATTTAACTCTGCTCTCAACTTACACTCCTCAAAAAAATTACAAAATTTAATTTCATTTTAACTTTAAACAAAAAAGCCGCCTATAAGTTGCATCTGCATTATGTTGCAAAATATACTATACTTTGCTTATGAGAATAACCAAATAGGCTATCTACTACTTTTCTTCTCCTCCATAACAGATATATACTGTAAATGTGGTTTGAAATATGAATTGCTCTAAAATTTTTTTTATTACGATTTTTCTATTAAACTTTAATAGAGCTTAACGTGTTTACAATATACTCAGGGGAGAGATTTTCCGTCTATAGGAAGTAGCCACAAAACGCTGTATTAGTAAAGTTATTCATAATAATTATTTGTGAATTAAGTACTTTAGATTCGAGATTACATAGATTTTTGGCAGTTTAAGCCATTTTAGATTGGAAAATGAAATCTTCAAAAAGGAAAAAACCCGGCTATATTAAAGGGTTAAGAGTAATTTAAGTTCGAAATTCAAAAAAACTTCTTAATTGCTTTAAAAGCTAGGATTATAGCTGGTTTTTGAGTGTAGCTCAGTTTCGGGTAAAACCTTATATATTATATATATAATATATAATAATATATAATAATAGAACATATAGGATATGTACCTTTCATAATACCTACCTAAATATTATTAACGCGCTTAAGTGTTTAATTTATTACTTTTTTAATTTTTAAATAACAAGTTAAGCAAAAAAACATGAACTGTAATAAGTTTATTATAATATAAACCTTAAGAGAAGTTCCGCGGTGCTCAACTGAAATAGTTTTCAAAAAGGCTAATATACCGTCCATTTAAATTTTTAACCGAAATATAAAAGTCATTTAAAAAATAAACTCAAGTGGCAACTAACCGGTTTTTTAAAGCCGCCTATAACCTACTCTAACTACTTATGCATACAGGTGGACCAGGGGATATCTGCATTTCATGATATTAGTAGACATAAACCAAGTTATTGTAAGATAATTAAAGGTATCACTAAACTTTAATAGCCTTTAAAAATAGCTAAAGGTAACATTTTTATGGTAAATGCCTAATCTACTACTGTGGCCTATTCTTCAAAGCAAGGTTTTAAGGAGTAAAAAGCCGTTCTGAGTTTTGTGATTTCCAGCAAAATTTCAAAATAAGGAAATAGAAATATAATACACTTAAACCATTGAAATTCTGCATTTTTATCCATTTAATACCTATAAGACGTTATTTTTCCATTTCCAAAAGACTTAATGAATCAGATCGCCCTAAATAAAAATACAACATAGAGACAAAAATATGAAAAACCTACTATTGCATTTTGGATAACCTGAAAAAGATAAATGCTTACAAAAGACAAGATGGCTAATAATAGCGTTTTAAAAAGATTCTACGACTTCAGGGTACAATTGTACAATCAGAACCTAAGTTACTCATGTAAGGTAGCTCAAAACCCGGTTAAGAGTCATTTTTAAATTATTTCTTACCTTAAACTTTTACTTGCTATAAAAAAGACTTACTTTAGTCTATCACGTTTTTTATTTGTTGTAAAATATTTTTTCAAAGAAGTGAACAGTCTTTTAAATCGGTACAATAAAAGCTGGTTATTTTAGAGGTCTTATAGAAATATAACAACTTTTATCTAAAACTCTTAAGGAAATATTTTAGATAATCTCTATAAACAAATTGTAGGTGAAGTTAAAGAAAAAAAGTTTGAAGTTGCTGCCATAAACATAAGCTATGGAGCTCGAAAACTGCTTAAAATGGAGATAAAGATCTAAATTTATTTATTTACGTCTCCAATTTTATCGCGTACAATGGAAACAAAGATTTATGTTTTCACTATTTATTGGCAGATAGGGCTTTCTAAAGGGTGGG
>NODE_21_length_5396_cov_11.659427
AATAAAACATGGCCAAAATAATCCATGTTTTCAAGCACTTTTCCGCTACCCAGAGCAACACAACAAAGTGGGTCATCTGCAACACGAACTGGTAGTTTTGTTGTTTCACTGATAACTTTGCCCAAGTTACGCAATAATCCGCCGCCACCGGATAAAATTATTCCTTTATCGACTATATCAGAAGAAAGTTCAGGTGGAGTGCTCTCCAGTGCAGTCCTAATAGCAGAAATTATCTGATGTACAGGCTCTATTAAACTCTCTGCAACTTGGTATTCTGATAAAAGCATTTCTTTTGGCATGCCACTCACTAAATCCCTGCCTTTAATTATCATTCCCTCTTTGTTATTTTCACCTGGCAGACTGGCTGAACCTATGCTTTTCTTAATTTTCTCAGCGGTTGTTTCACCGATTAATAATTTATGATTTTCACGAATATATGATTTTATTGCTTCATCCATAATATCGCCACCTACTCTGGCAGAACGTGAATAAACAATTCCACCTAAAGAAATAATTGCAACTTCAGTTGTACCGCCTCCTATATCAACGATCATAGAACCCTCAGGTTCAGTAACCGGGAGCCCAGCTCCGATTGCTGCAGCCATTGGTTCTTCAATTAAAAATACTTCATTTGTACCAGCACTTTCTGCTGCATCTTGTATAGCACGCCTTTCAACTGGCGTGGATCCAGATGGAACGCATATGATAATATTAGGTTTATTAACAGTGAATTTTGTGTTTGCACTGCGTATGAAATATTTTAGCATTTCTTCCGCACTTTTAAAATCAGCAATGACTCCATCTTTTAAGGGCCTTATCGCCTCTATTTCTCCAGGCGTTTTTCCAAGCATCATTTTAGCTTTTTTACCAAAAGCATAAGGAACGTAGCTTCCTTTTTCTTTTATTCTTGCTACAACTGAAGGCTCATCAAGCACTATTCCCTGATTTTTCTGATAAACTAAAGTGTTTGCAGTGCCAAGATCTATAGCAATATCGCTAGCGAATAAACCTTTGAAAGTGAAAAGGCTACAAAACTTTCCGGTTAATTTTCGAACAAAATTCATACGCAACTCAAGAAAATCATTTATTAAGACAAATTATACTTTTCAGATAAGTAGCTAATGCAGCACTCAACGTCTAAACCCTTACCTGTTACTTTTTTTAGCAGTTCCAGGCCACACTTTGCACTGTATATATTTTGAGATAACCAACTGATAAGTAAACTAAAATCTCCTTTTATTATAGCACCTAAAGATTCGTAATGATTCTTTTTAATGAAAGAGAAAATCTGCGCAGCAGTAATTAAAGCTATAATTTTAACAGGAAAATAGCCCATAACACCACTTGCCCAATATTCATCTTGAAAATAAGTGTTTAGCTCATTTTCAGCTTTTACTGGAATTTTATAGTGCTTCATACCTTCCAGCCACGCATCATGCAGGTCTTTGACTTCCAATGTACCATTTATTATATCTTGTTCTAACCTAGTTCTCAACATAATATGAGCTAATAGACTAAATTCATCTGCATTTTTTAAAAAAGAAGAAAGGTTTATTTCATTGAAAATCAAGTACAAATTTTCAACACTGCTAACTTTCTCGTTAGTTTTGCCTTTTATAGCAAATTTCTCTTTTATGTGTGGTTGAATGAACTCAATAAATTCTCTGGATGTTCCAATCATCCTTTCCATGAATAACCCTTGAGTTTCATACATAACATGTCTCGTAATTGGGCTACTTATAGAATTTTGCGCTAAACATTTTTGATAAATTGCATAACCACTATGCCGTAAAAGAGAAAATAAACCATAACAAAAGTCAGATTCATCATAATCTATAGGGCAGTAATAAGAAGTACGAACCTCATGCAGTGCAACGCCCATTTGCTGTAAACATAACGAGCCAAGTTCAATCTGCTTCTGAGTAGCAACTTTTTGTATATTAGTAACCTTATCCTTTTTCTGCTTTTCAATTATTTTATCTACATTTCCACTAAAGAATTTGCCTACCTTGGGGAATACTTCCCTTATATTCTTTTCTGTGATATCAGAGTCATAGTCAGCAAGCAGTGAGTCGTATTTTGAGCATTTTAATTGCTGCGATTTTATAGAAGCTACTTCGCGAATGAGTGTGATTAAATCAGTAAAACGTTCTTTTAGTTTTTCCAAGTTACTGGCTTCAGAATTGTTTAGCCTCCATAAACTTTGGCATTCAACTTTAGCTTTGGACAAAGATTTTACTAAATCAATAGGAACAGCACTGTTGCTCTTATGTATTCTCTCTATTAACTTTAGCTGCCAAGCATCTGCACTCTTTTTGTTGTCAAGAGCATCTGCTAATGATTCCTTTATTACGTCATGAGAGATAATTTCATGTCTGATTTCTTCTAGAAGACTCATTTGTTCAACTTTGTCCTCTGCATTCAATTGGCTTTGGTTTAGTACTTTTAGCGTATTTTCGATATTCTTTACCCTATATAATACTTCCTCTAAAAACTTATAAGATTTCATAATTTGTTCATTGTTTTAGAAAACATCTGTTTAATATCCTAATAGATTAATAATAAAGTTAAAAGTATATTTGCTTAAAGTACAATAAAAAATTGTACTTTTTATTCCTTTATTGGATTTTTCTACTCAGAGTCCAGCATATTATAAGAAAATTAATTGTAAGGTTGTAGAAAAAGTATTTAGTATTTTATTTCTCTTGACTATATTACAATATGGAGAGATATTAGCTACTGAAATTAAAATTACGCACTATTTAAAATTTATGGAGGTTTAGTAATGTGGAGTAGACTGGTTATAATGTGCTGTTTTTGTTTACTACTTACTGGTGTAAGTTCTTGCCCAAAAAAAGGAGCAAATACAACAAATAAAATAAATTCTGTTGTTAAGCAGATAGGTGATAAAAGAGTTTTCTTTGGTTATGATGAATCTAGTATTGCTGAAGTAAGTGCAGATGCATTACTTGACGTAATGGAGGTGTTACAAGATAACCCTGACGCGAAGGTTACTTTAACTGGTCACACTGACAACCGTGGTTCTCATGAATATAATCTTGCGCTAGGCGCTAGAAGGGCAGATGCAGCTAAAAAATTTATGGTTAGTTGTACACCCTACATAGAAAACAGAATAAAAACTGCTTCTAAGGGTGAAACTGAGCCTTTGGTTAATGTAAAAGATGATTCTAGAAATTCTAAATATGAAAAAGAGCATGCTAAAAATCGTAGAGTGGAATTTTCATTTTCTGGAATAAAGAAATAGTTTCTTGCATTAAAACCTGGATCCCAGTGTCAAGCACTGGGATGACATAAAGAAAGGGCACTGGGGTAGACAAAAAAGGACAAACTTGTCATATTTCGTTGCTTGTTAGCGGGATCTATATATACCACAAATAAGTCGCTGTATGACGTAGAGACTATCTGGCCATCAAGAGGCATAATGGAATTAGAGTTATTATTTCAAAATGTGGTTAATAGTTTTGCTTTCTATAATAATCAAGTTGCAGTTGCAGTATCAGGTGGTGTAGATAGTATAATCTTACTGCACTTAATGAATAACTGGGCAAAAAAAAACAAGCTTCCACTTCCTATAGCATTAACAGTAAATCATGGGTTACGTTCAGAGTCTCAAAAAGAAGCTGATTTTGTTATAAGTTATGCAAAAAAACTTGGAGCAAAGGAATCGTTCATATTAAATTGGGAAAAGCAAAACATTAAAGGTAATATTCAGTTACAGGCACGAAAAGCACGGTATAAGTTACTAGCAGAGTGGTGTAAAAATAATAATGTTAAATATTTACTTGTTGCTCATCACAAAGATGATCAAGCAGAAACGTTCTTGTTAAGATTAGAGAGAGGTAGTGGCGTAGATGGATTATCATCAATGGACTACAAGTCTTTCCTAAATGGTATTTATATATTTAGACCATTGTTAAATTTTAGTCGTAGTGAAATAGAAAAGTACGCTAAGCTTCACCAGTTAAAATGGATCGAAGATAGAAGCAACTATGACTTAAAATACAGGCGAACTTTATACCGTAGCTTACTTAAAGCAAGTGATAATCAAGAGATTTTAACAGAGCGAATATGCCTCACAGCCNNNNNNNNNNNNNNNNNNNNNNNNNNNNNNNNNNNNNNNNNNNNNNNNNNNNNNNNNNNNNNNNNNNNNNNNNNNNNNNNNNNNNNNNNNNNNNNNNNNNGTGTTCAGTTATCATCGCTCCATTAAAAAAAACACAAAAAGTTCCTGAATTTCTGAAGGATTACAACTGCTGCCCTGAAGTTTTCTACTCTTTGCCTACAGTACAAAAAGATGGAAAGGTGCTTGCTTATCCTGATGTAAATTATAACGGAAAAAATACCAATGACGATAAGGTTCAATGCATTATTAATAGCACAATAAAACAAAATTTGGTAAGCTTGATTAGTGTTTAGTTAGAAATAAAAATGAAAAAATTTTTAGAAGGCTTATTGACCTGGTTAGTAATTATTGTTCTTATTTCAGTTGCTTATATTCAGTTCAGCGGAAATGTAGGTAAAAGTAAAACAATTATACCTTTTTCGGAATTTTTAACTAGACTAGAAGACAATGATGTAGAAAATATTGTCATAAAAAACCAGAGCATTGAAGGCAAGTTCAGGGACGGTTCAAGTTTCAATTCAAGCGGTGTCATATATAGCGACCTAATAAAAAATTTACATGATAGAAAAGTGAGATTCTCCTTTTCAACTGGAGATTCTGCCATGAACGTAATTGGTGGATTACTTATCTCATGGGTCCCAACATTTATCTTTATTGGCTTCTTGCTATTCTTTCTTAAACAAACACAAGCGGGGGGCAACAGAACTATAAGCTTTGGCAAGTCAAGGGCTAGACTCATGACTAGTGGAAAAAAAGTAACATTTGATGATGTTGCCGGAATTGATGAAGCAAAAGAAGAGCTAGTAGAGATCGTTGATTTTCTTAAACAAAGGCAAAAATTTCAAATATTAGGTGGAAAAATACCAAAAGGGTGCCTTTTGATTGGCTCTCCTGGAACTGGTAAAACTTTACTTGCTCGTGCAATTGCAGGAGAAGCTAATGTGCCATTCTTTAGTATTTCTGGATCTGATTTTGTTGAAATGTTTGTGGGTGTTGGTGCAAGTCGTGTTCGTGATATGTTTGATCAAGGCAAGAAAAATGCTCCTTGTATAATTTTTATAGATGAAATAGATGCGGTGGGTAGACATCGTGGCATTGGTCTTGGTGGCGGCAATGATGAAAGAGAACAAACATTAAATCAGTTATTAGTTGAGATGGATGGCTTTGAGTCTAATGAAGGTGTAATAATAATTGCTGCGACTAACCGTCCGGATGTCTTAGATCCAGCACTGCTTAGACCTGGTCGTTTTGACCG
>NODE_22_length_4998_cov_11.458021
ATGATTCTCGTAAAGAAGCTGAAAAACGTGTAAAGCTTGCTATGTTATTTATGAAATTTAGTGCAGAACATAAAATATCATTAACTCAAAATGATGTTTTGAGTGTTATTGTAAATCAATATGTCAGTAAAGATGTGCAATTTGACAGAGTAATTAAGCATTTTGAATCAAATAAACAATTTCAAGAATTAGTTATAGGGCAAGCGCTTGAGTATAAAGTGACAGATTATATAATAGAAAAAGTTAGTAAAGAAGAGCAGATTGTTTCTGTGAAAGAATTAAAGGAATTATTTGATAATATTTAATAGGAAAAGGTATGACTCTTATACCAATTGTAGTTGAACAAACTAGTCGCGGTGAGCGCGCTTATGACATATATTCAAGACTAGTGAAAGAAAGAATAATTTTTGTCACAGGTCCTATTGAAGACAACATGGCCAGCGTAATAGTAGCACAGCTTTTATTTTTAGAATCGGAAAATCCCGATAAAGACATTTGTATGTACATCAACTCACCAGGTGGTGTTGTAACTGCTGGTTTGTCGATCTACGATACAATGCAATATATAAACCCAGACGTTTCAACTTTATGTATAGGTCAAGCTGCGTCTATGGGTTCTTTATTGCTTGCAGCTGGTACAAAAGGTAAGCGCTACTCTCTACCTCATTCAAGAATTATGATACATCAGCCATCTGGTGGTTATCATGGTCAAGCAACTGATATAGAAATACATGCTAATGAAATTTTGCGAGTTAAGAAAAAACTAAATCAAATTTATGAAAAACATACTGGAAATTCACTGAAGAAAATTGAAGGAATGATGGAAAGAGATAAATTCATGGATCCTGAAGAAGCAAGGAAAATTGGCTTAATTGACAGGGTGATAGCTGAGCGTACAGATATTGAAATTGAAAATATTAAAGTTAAACAAAAGGTGGGTTAATGGATAACAATAATGATTTACACTACTGTTCTTTTTGCAACAAAGCGCAAGATGAAGTAGATAAATTGATTACTAACTCTTCGGATGGTTTAAAGGTGTTTATTTGTAATGAGTGCATAGAATTATCCCATAAAGCAATAAGTCAAAAGAAAGATAGATCTTTTAATTCAGATCGTATATCTGATATGAAGCTATTACTAAAGAAACCTGAGGATATAAAAAACTTTCTCAGCAAGCATGTTGTAGGTCAAGAACACGCGCAACACGTTTTATCTGTAGCTATGTATAACCATTGTCAATCCATGGTACAATTTCATGCTATAAGTGATATTGAAATCGAGAAGTCAAATATAATGCTTATTGGTCCCACTGGTTCTGGTAAGACTTTGCTAGCCAAAACACTTGCTAAAGTTTCAGATGTGCCATTTGCTATGGCTGATGCGACAACTTTAACTGAGGCAGGTTATGTGGGTGATGATGTAGAAAGCGTGTTGTCGCGTTTATTACAAGCTGCAAATTATGACGTTGTAAAAGCACAGCGTGGTATAGTGTTTATAGATGAAATAGACAAGATTACAAGAAAATCTGAAAGCACTTCAATAACCCGTGACGTTTCAGGTGAAGGGGTCCAGCAAGCTCTGCTTAAGATTATGGAGGGTACAGTTGCTTATGTTCCGCCACAAGGAGGGCGAAAACACCCACAACAAGAGTTTATACAAGTGGATACTAGTAACATACTGTTTATTTGTGGAGGAGCTTTTGAAGGCCTCGATAAAATTATTGAAGCGAGAAAAAAGGGAACGTCAGTTGGCTTTGGAGCAGATATAAGTCAGTCTAAAGAGCAAAAGAAAAAGAATGCTTTACATGATGTTCAACCTGAAGATTTAATCAAATTCGGTTTAATACCCGAATTTGTAGGGCGGGTTCCAATAACTGCTGTTTTAGATGAGCTAGATCATGAAGATTTAATACATGTGTTGACAAAGCCAAGGAATGCACTAATAAAACAGTACAAAGCATTGCTTGCGTTTAGCAAAGTAAACCTTGAGTTTTCAGATGAAGCAATATCAGCTATTGCTAAAAAGGCTATAAGCTACAAAACAGGTGCAAGAATGTTACGTGCTATCTTGGAGTCACTTTTGCTTGACATTATGTATACATCTGGAAACGGAGGCTTTGAAGGTAGCACTATAGTAATCACTAAGAAAATGGTAGAATTAGGAAAAGCAACGGTTAATCATAATAACAATGGCAATGTTATAACGGTTAATGATTAATTTGAGGCATATATTATGAACATTGAACGTGCTGTAAGCTCTAGTTTTACTGCATTGCCAGTATTACCTTTAAGAGATGTAGTAATTTTTCCAAATATAATGGTNNNNNNNNNNNNNNNNNNNNNNNNNNNNNNNNNNNNNNNNNNNNNNNNNNNNNNNNNNNNNNNNNNNNNNNNNNNNNNNNNNNNNNNNNNNNNNNNNNNNCTGCATTGCCAGTATTACCTTTAAGAGATGTAGTAATTTTTCCAAATATAATGGTGCCTTTATTCATAGGCAGAGAAAAATCTGTTAATGCACTAGAGTATGCAATAAGTAGTAGTAATCAGCAAAATGAGATTTTTCTTGTAGCACAGAAAGATGGCTCTGTTGATAATCCAGAGCCTGAAGATCTTTATGAAGTAGGTGTGTTAGCAAGCATTGTACAACCGTTAATAAAATTACCTGACAATGCAGTAAAAGTTATAATCCGGGGGATAAGAAGGGGAAGAGTTGTAGAATATATTAGCTCTCATACTTTATTACAAGCCAGGGTAGAGTTAGACAATCATTATAAAGAAGATGAAGACAATATTGATTTAGAAGCTTTAAGGCGGTCTGTTGTAGACGCGTTCGATAGCTGGTGTAAGCTAAACAAGAAAAATCAACCCGAGGTTGCCATTAACTCCATTGATCAAATCAAAGAAGTTGATCAACTTGTAGACACGGTAGCTTCACATTTAAATATAAAAGTATCAGATAAACAAAGTATACTTGAGGCTTATGACCCAGAAGAGCGTTTAAAAAAAGCTTTTGCTTTTATTGAGAGAGAAATGAGTATTTTGAACGCACAAAACCGTTTATATAAGACAATTAAATCGCAAGTTGAAAGCACTCAGAAAGTTTACTACCTTAACGAGCAATTGAAAGCTATACAGAAAGAATTAGGCGAATTTGAGAATGGTGATGAAGGGAATATACTCAATGAATTTGAAAAAAAGATAAATGAAACAAAGCTTTCTCAGGAAGCAAGAGAGAAAGCTATAACTGATTTGAAGAGATACAAGAAAATGAATCCCATTTCTCCTGAAGCTACAGTTATATCTAGTTACTTGCATTGGTTGCTTGAGTTGCCATGGGGAAAGTACAAAGATGCAAAAATTAACTTAAATGCAGCTAAGAAAATCTTAGATGAAAATCATTATGGCTTAGAGAAAGTAAAAGATAGAATAATAGAATTTTTAGCGGTATTAAAAAGAGTAAAAGAGATAAAAGGTCCTATACTTTGCTTAGTTGGACCGCCAGGTGTTGGTAAAACTTCTTTAGCTAAGTCTATGGCAAGAGCAGTAGGAAGAGATTTTGTTCGCATAGCTCTTGGTGGTGTGCGTGATGAGTCTGAGATACGAGGGCATAGGAAAACTTATATTGGCTCAATGCCTGGTAAAATCATTCAACACATGAAAAAAGCTAATTCATGCAACCCGCTTTTTCTGCTTGATGAAATAGATAAGATGGGTTCTGATTCGCGTGGCGATCCTGCATCTGCATTACTTGAGGTTTTAGATACTGAGCACAATAAACACTTTACGGATCATTACTTGGAAGTTGAGTTTGATCTTTCAAGTGTAATGTTTGTAGCTACGGCAAACAGCTTAAATTTACCACATCCTTTGCGTGATAGGATGGAAATTATACAATTGTCCGGGTATACTGAAGATGAAAAAATCAGTATTGCTACACACCACCTTATTCCGAAGTTAAAGAAGGAGCATGGTTTGTATCAGAAGGAATGGGACATAACTAATGAGGCGTTATACGAGTTGATACGTTTATATACACGTGAAAGTGGTGTGCGGAGTATGGAAAGGGAGCTTGCAAAGCTCATGAGAAAGGCAGTTAAAGAAATATTGACTGATAAAAATAAGAAAATATCCGTAGGGGTTGACAATTTACAAGATTATTTAGGGGTACGTAAATATACCTTTGGCATTGCGGAAAATGAGAGTTTAGTAGGAATAGTAACTGGGCTCGCCTATACTGAAACAGGTGGTGATATTTTGATGATAGAATCAGTCCTAATTCCGGGCAAGGGAGAAATAAAATACACAGGAAAGCTTGGAGAGGTTATGCAAGAATCTATAAAAGCTGCGTATAGTTATATTCGATCAAATTGTTTGTTTTTTGGTATAAAGCCCGAAAAATTCCAAAATAATGATATACATTTACATGTACCTGAGGGTGCAGTACCAAAAGATGGCCCTTCTGCTGGCGGCGCGGTATGTACGTCTATTGTTTCTCTTATGACGAATATACCAGTTAACAAAAATGTTGCTATGACAGGCGAAGTGACATTGCGTGGTAGAGTTTTAGCTATTGGGGGCTTAAGAGAAAAATTGCTTGCAGCGCTCAGAGGATCAATCAAAACTGTGATTATACCAAGTGAAAATGAGAAAGATATGCAAGAGATTCCGGCAAGCATCAAAGAGGGGATCAACGTAGTTTTTGCTAAGAATATTGATGAAGTTATGAAAGTTGCTTTAATGCACCCTACTACTCCAATTGATGGTGATGATAATCAAAATAGTGTGCCTTCCTCTATAGAAAGTAAAGATGATACTTTTCCTATGTCGGAAACATTGAAGCATTAGATTAAAAAAATATTATCAATCTCCATTTCTCTTTTATCTGGCAAGAATCCACCAACTTGTGCATCCCATAAGGATATGACTTGCTTTGTTGTTATGTCATTCATATTTTTTACTTATTCTATCTCCCAGTTTAATTCAAGTAGATGATATATTA
>NODE_23_length_4935_cov_9.428279
CATAACCCTTATAGTGCAATTGTGGATTTAACTGGTACATATGTTACAGGTGATATATGCAGGGTTGCAGCGTGGTATGACAATGAGTGGGCTTTTTCGCTGAGAATGTTAGACATAGCATTATTGAGCTATAGTAAAGTATGAACTGGAACTCAAGCAAATACGCCTCATTTTATGAGCACTTTGCGGAACTCAGAAAAAGAGTTATCTTTTGCTTTCTATTTTTTTGCGTTGCTTTTGGTTTTTGTTACTACTTCAAAGAAAATATATATCGGTTTTTACTTGCACCTTTAATAGAAGCAACAAAAGATAGCGAAGGTTTTTCTTTAATTTACACAGACTTAACAGAGGCATTTTTTGTGTATCTTAGAGTTGCAATAATGAGTGCACTTTTGCTCTCCTTTCCTGTGTTTGCATGGCAATTCTATATGTTCTTAGCACCTGGGCTATATAAAAGTGAAAGGGCAGTGTTGTTGCCATACTTGATTGCAACACCGGTTTTATTTGTAACGGGAGCTACTGTAGTCTATTACTATATATTTCCTTTAGCCTGGAAGTTTTTTATCAACTTCGAACACAGTGGTAAATCCTTTGATATACCGATAGAGTTTATGCCATCAGTTAGCGAATATTTAGACCTCGTTCTCCAATTTATGTTTGCTTTTGGCACTGCATTTCAAATTCCAGTAATACTCACATTAATGGTGAGAGTTGGGCTACTGACTGCACAAAGTTTGTCAAATAAACGTAGAATTGCAATAGTGGTAATTTTTATTATCGCTGCAATCTTAACTCCACCTGATGTATTAAGCCAAGTAGGGCTTGCAATACCTATGCTGATTCTATATGAATTGTCCATTCTGATATGTAGGTATATTGAAAAAAAGAAGACAAAGATTTAAACAAAGGAATCCCTCTTATCTCCTTTATATCACATTTTTAACTTACAACATTCTTATTCAGGACTTAAATATGGAAATGTTTCATAAATTGATTGTAATACTTTGTTAAGTTCAGCCTTACTTTTGATGATCAATAATACTGTATCATCACCTGCTATAGTTCCTATAATTCCTATGTTGTTGCTACTATTTAGCACATACTTCTTATCTAAAAAGTAAGCTAGACTGCTAGCTTGTCCTGGTTGGGTATGTAGTACTATTAAACCAAAATCCGAAATTTGCATATTAAGTATTAATGGTAATCGATATTGGTTGATGTCAATTACTTTATACATACCAGCAACTTTGGCAATTTTAAGTTTTTTTAATTTTCTTGATAAAGTAGCCTGAGGAATGTTGTGCCCTCTTTCTTTAAGCAAGATCTGTAAATCGCTCTGCTCTAAAATTTCGTGATTTTGAATAATATTTAAAATATGTTCACCTAGTGTGTTGTCATGCATTATGCATTTTCCTCATATTGAATATGTAATAAGTATATTTGAAATTATATTCATTATTTCTTGACNNNNNNNNNNNNNNNNNNNNNNNNNNNNNNNNNNNNNNNNNNNNNNNNNNNNNNNNNNNNNNNNNNNNNNNNNNNNNNNNNNNNNNNNNNNNNNNNNNNNTTAAAAAGTTTAGAAAGTAAAGGTGTAATACAAAAGATAGCAGAAAAATGGCTAGGAGATACCTGATGCAAGAACTAATTTCTTATTTCTTATTTGTTGGAACAGGCCTTGCCTTTACTTTAAAATTATTGATTGGAGGACTGCTTTTAGGTATGAGTCTAGGAGGGTTATTTTCAGTACTCAGATATAATAAGATCTGTATTCCATTAATTAATGGAATTATATCTGTAATACGTGGCACCCCCCTTATATTACAGTTAAGTGTTGTTTATTTTATGACTCCAACCATTGCAGGAATTAAATTAAACATATTTAGTGCTGGCATTATAGCATTTGGTCTAAATAGCTGTGCTTATATTGCTGAGATTTTACGAGCTGGTATTGAAACTATATCAAAAAACCAGTTTGAAGCAGCTAAAACTTTACAAATACCTAGTTTCTATATGTGGAGAGATATTATATTACCACAAGTTATTAAAAATATTCTTCCTGCAATGATAAATGAGATCATTGCACTCCTTAAAGAAACGGCATTAATCTCTACTATTGGTGGTGTTGATATTATGCGCTCTGCGCAAATGCTTGCAGCAGAACAATTTACTTATTTTATACCACTTTGTCTTGCTGGGGCTTATTATTACGCTCTTGTATTACTAATTGAATATATAGGCAAAAAGATTGAACAGAAAGGTATATATGATAAAAATGCATAATGTTTGTAAATTATTTAATAATGTTCCAGTACTTAATAATATTAACTTGATTATAGAACAATCTATAGTTGGTCTTGCTGGTCCTTCTGGTAGTGGTAAATCAACATTGTTACGTTGTATACAAAAACTCGAAGTTTTAGATTCTGGTAGCATTGAATGCAATGATAGTACTGGTTTTGTATTTCAGGATTTTCAACTTTTCTCACATATGACTGTCTGGGAAAATCTTACATATGCTCCCAAACTTAAAAACAAAACTCAGGATCAAAGTGATTCACTACTTGAGTCTTTGGGTATTGCCTCTAAAAAAAATGATTACCCTAGTAATCTATCCGGTGGGCAAAAACAGCGGGTTGCGCTTGCCAGAAGCTTAATGATGAATCCAAGGATTCTATTATGCGATGAGCCAACGTCTGGTTTAGACGTAGCAACAATAGTCGACGTTGTGGAACTATTACAATCAGTTAGAGATATGGGTATTACTATGATTATCGCTTCTCACAATTTGGATTTTTTAACAAAAATATCAGATCGGATTATTCTGTTAAAAAACGGAAAAATAATTGTAGATATCAATCCTAAAGAAATTGATGAACCAACAAACTATTTAAAAAATAATTATTAAAAGAGAATCACTCATATCATACTGAGAGCTATAACAGATTTTAGCATCGAAAATTACATAATATACATTATGGAAAACAAAATTACATAATGTAAGAAGCAATGCTAAAAATAAAATCACATAATATAGCAAACTATAGCTAACCCAAGAAAGGTTTTCCTACGTCATACCGCCGCGATATCTCAGCATAGATTCCGCTAACAAGTAGCGGAATGACGAATTTTTGTTTTTCAAACTGTCGGTAAATCTAAGTCAGTTTAGCTATATGTGTCAAGCACTGGGATGACACACTCCTGATGGGCCAAAATCACAATGTTCGTACAGTTATGGAATGAATCGCGGTATGACGTGTTGCTTTGATCAGCTATAAAGATGATGCTGCGGAAGTTTTTAGTACTTGCTCGCAACTTTCAACAATTTAATAGCACTGGTGTTTACAACCTCTCCACCGACACGCTTAGTGACAAAAAACCTCACATAAGGTTTATTCGTATAAGAGTCTCTTAATATTCTCATTCCTCTGTTATCTACAATCTTATAAGCTTGTTTGAAATCTGCCATCGCAATTACTGGTAGCTGATTGTTTGGCGCTGGTGGCATATCGGCAGATTGATATACTGGTATTCCCATTAAAGTATCTGGAGCTTCAAGCGACAGACTTGGCTGCCAGAGATACTGACCTGTTTGAGATTTTAGCAGCCTGATATCCTTCAACGTACTCCTGTTTATCAAAAATGACGCATTTTTGGAATAATATTCGTCCAGAGAGTAATACAACATCATTATTGAATCACTATCTAATTTTTCAGTTTTAACTTGCTCTATTTTATTATAACTGTTTCCATTTTCATAAGCTAAAATTCCTTTTGGTTGAAAAGTGCCCTCACCCTTAATGAAGGCTTCGCTTTCTTCCTTACTAAAAGTCTCGGCAATCTTTTCCACCAGCCAACTCTCAACATCGACAAACGCATCATCGAGTAACTTTTGTGATATTTGTGGTTGAGCATATAACTCGTAAGTTGTGACGGAAATCTTTTGGATTTTGGGCGTGTCCGTATCTTTTGCAAAATCATACTTAGACTTATTGCCACCGTTCTCATCATCTACTGTTTCACTGCTCCAACCTGCACCGGCGCGGTCAAAATCTTCTATAATGTAATCCAATGTTTCAGTAGAGATTCTTTGACTGGAGCATATTTGTTGCATTGGGGACGAATCAGTTACGCGCTTGTTTATGCGTTTTACAATATGCGGAGTAACTAGATACCCTCCGATATCACTTTCATCTCCACTGAGGGTTTTGTGTGATAAACCGCTTTCCATTCCCTTGCGGATATAATCAGAAAAATATTTATCGCTTGTGCTAAAATCTGTATTTACTTCTGGGCGTTAAGCTGCAGTTTCGATCAAGTCTAAACGCTCTTTGCAACTATCAATGGCATTATTTACCTTGCATAGCTGCTCAATTGTTGCAGAATCAGCACGCCCTTTGCTTTCAATTTCTTTTAGTTTGCGATCATTTATTAATTTAAATTGCTCCCATGATGAAGCGAGTTCATTGATACGGTGAGCGATATCGGTAAGTGACATAATAGCCTCCTTTGAAAATGAAATAAAAATGGAAATAAGGTAATAGGAATGGCATCCATAGATGTTTCCCACAGTTGTACGAATATTGCAATATGGTACATAGTAAACGATGTCATTCCAGTGCTTGACACTGGGATCCAGCTTCTATGCAACTTAATTAAAAACGTTTGTTTTAGCGTAAGACAACTACCTTTAGCTCATCAGCTCAGTTATAAGCAAAATTTCTGGATTCCAGTGTCAAGGCACTGGAATGACATCATCTGTTGTGCAATTTACCTTTAAAAATGAATATCCGTACAGTTATGTGCTTGGCACTGAAATGGTATCATTTTTTATCTGTTGAAAATGTAAACCGAAAAATAGCGTGGCACTTTGTGCCACGCTTAGTACTGTAAGCTTAATCCAGTAATTAAATTAAGCGAGGTAAAATAAAAGATAAT
>NODE_24_length_4872_cov_11.483911
ACGAAACTCCAAACGTTTCTAAACCAGCACTAAAACGTAGACTAATCCCTTTATCTTCAAGCTTTTTCGCAAAGTCTTTGGCATCATTTTTTCCTGCCCCTTCTTGAACTATAAGAGAAGTAAACCAAGCAAGCCCTTGTTTTTCTACATTTTCATATGCATAACCTGCATCTTTAAACGATATATTTAGTGAAACTTTTGGTAAATCACAGTTTTCAACAAATAGAAACTTAAACCCTTTACGGGTGGTGATCTCCTCTATATTTAAGTTACCACTTGCTTGTAAATTAAAGCTTAGGCAGAAAAAAAATAGAAGTACAAATTTACTTATTCTCATTATCATCTCCTTTTGGTAATAAACGGCCAATTAACTTATTAGCAGAAAAAATAACACGGATTTTATTATTTACATCCTCTAGATTAACATCATTTACTTTGCTGTACGTAATATCTATTTCATCAAGTGGAATACCAAGTGCTAAGCGTGAGCCATAGAAAAATGCTATATTGTCTAAGCTAGATAGATTATCAAATTGTGCTGCCTTATACCTATATTTTGAGCTTTGCAACTCCTCATCCGTTATTCCTTTAGACATGAAGTTATTAATAGCATTATCTAACTCTCTTTCAACAATATCTAAATTAACGCCACTTTTTGGAATGACCTGAATATCAATGTAGCCATCACTAAAAGTTAAGCTGTCATACTCAGCAAATACAGACACCGCTACGTCTTTGTCTAGAACTAAATCTTTGTATAACTTGCTGGACTTGCCGCCACCTAAAATGTCAACCGCTAAATGAGCAGCAGAAGCTTCATTTATGTGCTCAAATAAGGGAACACGATAACGAAAATATAAAACTGGTTCTTTTACTTCAGTGCTTTCTAAGGTCACCGATAGACCTACATTATGCACTGGATCCTGATTTGGGTAATTTCTCATTACAGGCTTAGCTTTAATTTCGCCATATTTTTCTTCTGCTAATTTCACTACTTCATCAAACTCCACATCACCCACAATCAGCAATATTGCATTACCAGGGTGATAATAACTATCGTGAAACCTCACTATGTCATCCTGATTGTAAGTTTTGATATCGCTCTCCCAGCCAATAACAGATCTACCATAGCCATTACGGTAAAATGCACTATCCATTTCTTCCCACAACAAGTTATGAGGTTGGTTATCAAATCTCATTTTTCTTTCTTCCAGTACAATGTTTTTTTCTCTATCTATTTTGTCTTGAGTAACATTAAAGTTTCCCATTCTATCTGCTTCAACTTCCATTGTAAGTGGTAAATCTTTTTTGGGGACCAACTCATAATAATAGGTATATTCTTTAGTGGTAAACGCGTTAAATTGAGCCCCAATGCTACTCATAGTGGCTTCTATATCTGTAAACTTTCCTGTAGTTTCAAACATTAAATGTTCAAAGTAGTGAGCCAATCCTGCTTTGCCGATTGGATCATCCATTCCCCCAACTTTGTATATTACTGCATGTAAAACGGCTGGAATCCGATGATTAGAAACAACATAAACATCTAGTCCGTTACTGAGTTTAGTATATTTTATGTTGTGCTCTATGTTTAAAGCATTCGAAGAAATTGGGTAAGTAAAAAAAAGTACAGGTAGTATAAGAAAACTAAAAAACTTATGAAGCATTATTTCGACCTAATATAAAAACAATTATTTTATTCCTCATTTTGTTTAGAAATAAGCATATCGTATATATACCACTTATATAACAATGTAAACATTCCACAAACTATAGATAAATCTGCTAAATTAAAGGCTGGGCAATACCAATCATCAATATGAAAATATATGAAATCATATACAGCTCCCCAATAGATCCTATCAACTACGTTTCCGATTGCTCCACCAATCATCAGAGAAAAACCAAGGTAAGTTGACTGATCGTCAGACTTGTATATCAAATATGCAAGTATACCAATTATTAGTATTGAAAATGCTGAAAAAAAGAAACCGCCATGTGGTAAAGCGCTACACATTCCAAAACTAATACCTGAATTCCAAACTTCAACTAGTTTTATAAAACTAGCGATCTCAATTGATTCTCCTTCATCAATCAATGAGTTTATGTACAATTTGCTCGTTTGGTCAATCAATACTATAATTAATATAACAACTAAGCATAACTTTTTCATAAATTTGCCTTTAACCTATAAACTTTAAGTATATCATAATTTATCTGTTTTGTTAACTCCTCAATACTATGGAATTTTTTTTCTGACCTTATGAATTTTAAAAGTTGTATATTGACTTTATGACTATATACGTCTTCATCAAAATCGAATATGTGCATTTCTATTATAGGCTTTTTCAGATCCTTAAAAGTAGGTCTCATACCAATATTGACTACTCCATATAACCAATTTGGATTACTATCAGGAAAAGTCACTCTAGCGTAATATGTGCCAAACTTAGGTTTTATCATGCAATCTTCTATAGGAATATTTATGGTTGGAAATCCTATTTCTCTACCTCTACATGCACCTTTTCTCACAACACCAGAAACTTGATAAGGCCTGCCGAGCAATTTATTAGCAATTTCTATTTCGCCCCTTTGTACATACTCCCTTATTGAAGAAGAAGAGCAAATTTTGCCGTCAATTGTTAATGGCTCTAATTTAGTCAAAGAGTATCCATATATTTCAGAATATTTCTCTAGAGTTAATATATTACCCAATCGTTTATGACCAAAAGTGCAATTTTCTCCGACAATTATGTGTTTAGCGCCATATTTATCTATTAAAATCTCACTGATAAAGTCATCGCAGCTAACCTCAGAAAAACCTCTATTAAAATTAATAATATATAAGTAATCTATACCATAGCTGCTGATTAGTTCCTTTTTTTGTTCTTGGTCTATTAACCTAAAATTGTTTCTACCAAATAAAACAGTTGATGGGTGAGGCTCAAAAGTTAAAACTGCAGAGGGTAATCCTCTTTCTTGTGCTACCTTCTTTAGAGTAGAAATTGCAAACTCGTGTCCTAAATGAATGCCATCGAAATTTCCGAAGGTTAGTGCTATATTATTTTCTATTCCTTGCTCACAATTATAAATAATTTTCATACAATTTGATATGTTTCTTATATATAATAACTATATTTTAGTAAGCTACGGAGATAAATTGTGAAAAATGTTGTGATATATGTAAAGAAGGGCTGTCCATACTGCATAAGGGCAAAGGATTTACTAGATAAAAAAGGTGTGAAGTATGAAGAAATTGATGTGCTCAAAAACTCAGATCTATTTAACGACATAAAATCAAAGTATAACGTTAGAACAGTTCCACAGATTTTTATCAACGATAAGCACATTGGGGGGTGTGACAAATTGATGGATCTTGAAAAAGAAGGAAAGTTGGATGATATGCTAAATAATAATGACAATCACACTGATGTCACAACCTACACAAACAGCAATGATGAATGTGGAGAGTGTGTTATACCACATGATGATTTTATGTAACTTTTTATCTTGTTTTGTCGTGTAATACGTAAATGAAAACTAGTATGCTCACTTTAAACAATTCTTAATGAATTAAAAATACAATTCATTCAGTGAGTTTTTTTAGTGGGAAAAAATGACAAAAAATATTTCAATTATTAGCAGAAACTTAATTAGTATCGAATTAGTTAACAAACAAGATTTAGAGAATTTCATCAAGATTTTCACAGTGCTTGATAAACATATAGCAGCTAAAACACTTTTTACAGAAGAAGTGAGAATAGAGTATAAACAACACAACGGCATAGAAGTTGTTGAATTGCTAAAAGATACAGACTTTACATATCATGAGGTTGAAAATGTATTGAACCACCTGAGTAAACATGGAATGAAGGTGCCCAGCAGTGTTATAGCACACACCCTTTTTGCTGCATACAATCATGCACTTGAATTTAAGGATGTAGCATTTTCCTTTTCTGAAGGCTCTCCACAATTTAACATCAGAGTGAGTAAGAACACCTTCATAATAACTCCTATGAGTGAGGAGAATTTGGAATTGAATTCACAAAGTAGCAAGAAATTAATAGAGTCGTTACAGAGCGAAAAAAATATTTATGATTGTATAGTAGAAGAAAATACCATTAAAGTTATAGTGCATTCTGAAATACATCAAGCTATAAATTTGATTATAAAATCACTGATAAAGTCTCGCCTTTTAGCAAAAGAGGAAGAAGGAAAATTCAAAGAGAAATTGAGACAACTTGCTTTTAAGGATCAAGCTTTTGTTGAGTATTCCAGTATCAAAACCATCAGTAGGTATCCACATAATCATCCTCTGAGAAAGCATGAAAGTGTTACTAAGGATATAGAAAATATTTTATGTGATTTCATAGCAAATGAGAATAGCGAGTTCGCTATAGAGCGGTTAAATAGGCTGAGCTCAGCAGTTTCTCCGGATACTCCAAGAATCATCACTAAAACTATAGATAAACTTGTTAAGTTTCACTAAGATATACGAGAGCCAATAGATTTCTTGTATTACCTTTTGTCATCCAAGTAGCCTTGGCTACTTGGTTCTTTTTTTGGGTTCCAGCTATGTACATAGCTGTATGAACATTGTAGCCGTTATTCAAGTAGCCCGCAGAAGCGAAAAACTTACTTGACAAACTCCGCCAACTCCCTTATCATGAAACTGAAGCTATTTATTTATCTTCTCTGTACAGATTAAATGACAAAAAAACTCACGTATCTGGCGTCTCATGTTTAATTTTTTGCACTATGTGCACCTTATGTCTTTATAAAACTTCTAGGTTTTTACCTAATATAAGCTAAAATGCGCTTATAAAGCATTTAAAACATAAAAAAACGCCAACTTAAAAAATGGATAGTGAATAA
>NODE_25_length_4791_cov_344.660684
AATATACTTTCATTAAAATCTGGCCAAAAGACACCAGTAAACCAAAATTCTGAATAAGCAATCTGCCATAATAGAAAGTTACTTATTCTATATTCTCCACCTGTTCTTATTAACAAATCTACAGGAGCTAAGTCTTGCAAGCAAAGTTCATTAGCTAAGGTTTGTTCTTCAATCTGTTGTGGAAATAGTAATCCAGCTTGTACTTTTTGAGCGATTTTTTTAGTCCCTTCGATGATATCCCATTGTCCACTATAATTAATGGCAATATTTAGATTAATTCCTTTGTTGTTTTTGGTTGCATTTTCTGCTAATAAAATATTTCTTTGAAGATTTTTATTAAGAAAATTTATATCACCAATAACTCGCAAACATATATTATATTTATGTAAATGTTTGAGTTCATATTCTATAGCCAACTCTAATAGTTGCATCAAAGAATTTATTTCTTGTATAGGACGTCTCCAGTTTTCTCTACTAAAGGCATATAATGTCAAACATTCAATTTTATGATCTAATGCAAAATGAACAGCTCGTTTAACTGATTCTATTCCGGCTTTATGTCCAAATATTGGTAATTGACCTCGTTTTCTAGCCCAACGACTATTCCCATCCATAATAATAGCAACATGACGCAGTAATGCTTTTTTTTGATATGCAATTTTATCATGATTACAAGACATACAAAATAACCAATTAGAGTTATGATAATTAATGTAATTTATTTAAGATATTTATAATGTATCATTATTGGATAGCATATCAATATGCTAAATATATATTTTATTTATAAATATAGTTTTATTTTAGTTTATCTCTATGGTATCTAAAGTAAATAATATCTATAATTTACGGTTATTAAATATAATTTGCGGTATGTACAGTTTGTACAAAAATATCACATATAACCATACATAAATTTACTTACTAGTAAATGTTAACTTAATATTGCTGTAATGACATTGAAGAATATATATCTATTTTGATTAATGAAGATTAATCACATGTTATGTGAAATAGAAATACAGTAAACTGCAAGCATGCTCCATAGCAGGCTTACCATCAACTATAAATAATCCCTGTACTGCGATATGTTCAAGACCCTTATTCATCAATGAATCCATTGACCAATGAAGATGAACACAATCTGCTTAGGTATTATTTTAACTATATACTTGCAACAGTTGATCCATGTCATCTAGTGCTTCTATAAATGAATAACAGCAGGTAAGTTATTTTATTATACAGACACTGTTTTTTCGGCTAGAATAGCTGCTAATTTATCTAACTACTGGTATTACTTAATCTACTTTAAATAAATACTCTTCAATTGCTAATTTGTTCATAAGCATACTCATAGTAAATGATATAATTTATTTAATATACAAAATATTATTGATATACTTAAATTCGCATCAGTTCTTTTTCTTTTTCATGCAAAATATCATCAACCTTTTTGATGTACTTACTAGTCATTTTTTGAATTTCTTCTTGACATTGACGCTCTTCATCTTCAGTAATAATTTTATTTTTTAACAAATTTCTAATTTTGTCGTTTTCATCTCTTCTTATATTACGTACAGATATACGGCTATTTTCTGCTTCTGTACGAACTATTTTCATAAGTTTTTTTCTACGATCTTCAGTTAAAGGAGGTATGGGTATTCGAATATCATTCCCTATAACATTAGGATTTAAATCTAAATCAGAATTTCTAATTACTCGCTCAACAGCAGTTTTTATGGAATTATCAAATAAACTAATTTTTAACGTATGTAAATCTTCTAGACTAATATTAGCTAATTTATTTAATGGGGTTAATATTCCATAATATTCTATTAATATATCTTTGATTAACAATGGAGAAGCTCTACCAGTTCTTATTTTAGAAATAGTTTTTTCAAAAGCTAAAATACATTTTTGCATACGAAAATCAGATTGTTTTTTTATATTATTAATCACATGTAATCCTTTAATTATCTAGATATACTCTGTTTCGGATACTTCTCAAGAAAATTAATTTTTAAATATAGGATATATATTATACAATATATCCAACCCATTTTTAATGGGAAATTAATGTACCTTCTGTTTTACCCATAACGATTCTAATTAAAGCTCCTGATTTATTCATATTAAAAACATGGATAGGTAATTGATGATCTCTAGCTAATGTAAAGGCTGCTAAATCCATTATTTTAAGTTCTTTTTGTAAAATATCTTTATAATTTAAAGTATTATATAATACTGCTTTTGGATATATTATAGGGTCTGCTGAGTAAACTCCATCTACTTTTGTGGCTTTTATTACAATATTAGCATTTATTTCAATAGCACGTAAACAAGCAGCGGAATCAGTAGTAAAAAATGGATTACCAGTACCAGCTGCAAAAATTACTACTTTATTAGCACGGAGTAAACTAATTGCTTTTGTCCAGCTGTAGTTATCACAAATACCATTTAATGGTATAGCTGACATTAATCGTGCATTAACTTGTATACGTTGAAGAGAATCTCTTATTGCTAGACCATTTATCACAGTAGCTAACATACCAATGTGATCTGCTACTACACGATTCATGCCAATATTAGCTAAACTAGCTCCACGAAAAATATTACCACCACCAATAACCACTGCTACTTGTACTTTTAAATTGCTGAGTTCTTTTATTTCTTTAGCGATAATATTCAGTTTCTGTTCATCTATTCCAAAATTATTCGCTCCTTGTAAACCTTCTCCACTCAACTTTAATAATATACGTTGATAAATAGGTTTCACTATATATCTCCAAAATATTGCTATTAAAAATAATAAATGTGATAATAAAAATTATTCCCCTATAATAGAGGATTAATAATAATACCATTAAAATCAGACTAAAACAGCTATATGTTTCTTCAGAAAATTTAGATACGTAAGCAACTTATGGATTATTTTAAATCGCCTCTCCTAATTCAAACCGAAAAAATTTTTTTACTGTGGCTTGTTCTTCTCTTAAAATATGACCAACAGTTTTGGTATTATCAAAAATAAATTTTTGATTAACTAAAGAAATTTCATCTGTAAATTTTTTCATTTTTCCTTCAATAATTTTATTTTCAATTTCAATAGATTTGTTCTTTTGTAACACCAGTTCCCGTTGAATTTGATATTCACGTTCAATGATTTTAGCAGGAATGTCTTTATTACTAATATAATCTGGTTTACTGGCTGCAATATGCATAGCAATCTGTTTGATAAAATTTGGTTTGGCATTAATAGCTGATATTAACACACCAATGCGACTTCCATGAATATAAAAACCTATATGGTCTTCTTGCAAAAAAACCATTCTACGAATAACAATATTTTCTTTAAATTGACTCATTAATAATGAAAGTTTGTCCTCATATTTTTGTTGAAGTACTTCTATAGATAAAATATTTTGTTTGTTTGCTGTATGTAAAACTTCTTTACAAAATGTTAAAAAGATCTCATCTCTGGATACAAAGTCAGTTTCACAATTTATTTCAATCATAATGCCTTTGTTATCTTTAACTTCAATAAGAATACAACCTTCTTTAGCTATTCTGATGGATTTTTTTGCTACTTGTGTTTTTCCTGCTTTACGCATATTATCAATAGCAATTTCTATGTTACCATTTGATTGAAGTAAAGCTTTTTTGCATTCCATGATACCAGAGCCAGTAAGTTCTCTTAATTCTTTAATTAAAGATGCGCTAACATTATTCATATTAAGTGGCCTTATTTTTCGTCACCCCTATTAACATAATATTATCTCTAAAGGGTTATGAATCATTACTTTTACTAAAAATGGGTGTTTATGTTGTTTCAGAAGATTCTTGTGCTATATAATTTTTATTATTTCCAATAACACTTTTAATGATGGAAAGATAAAAATTGATTGAACGCATGGCATCATCATTTCCTGGAATAATGAAATTAATACCATCTGGATTTGAATTAGTATCTACTATAGCAAAAACTGGAATACCTAAATGATTAGCTTCTTGCACTGCTATATGTTCATGACTAGCATCTATGACGAATAATGCATCGGGTAATCCTCCCATGTCTTTTATTCCACCTAAACTTTTTTGTAATTTAGACAGTTCGCGGGCCCGTATGATAGCTTCTTTTTTAGTTAATTGTAGAAATGTGCCGTCTTTACTTTGTATTTCCAATTCTTTAAGTCTTTTAATAGATTGACGCACTGTTTTCCAGTTAGTTAGCATACCTCCTAACCATCTATGAGTTACGAAAAATTGTTTACATATTATAGCTGTTTCTTCTACTGCTGCACTAGCTGATTTTTTGGTACCTACGAATAAAATTTTACCGTCATGGGAAACAATTTTTTTTAATTCAGTTAATGCTAATTTAAACATTAATACCGTTTTTTCAAGATCAATAATATGAATTTTGTTGTATACACCAAAGATGAATGGTTGCATCTTTGGATGCCAGTAACGTTTTTGATGACCAAAGTGTACACCAGCTTTTAGCATATCTCGCATAGAAATAGTTAACATATATTACCTCTGATAATAGCTTCATTTGGTTAATTGTTCATGTAGGTGCATGTTTTATAGGTAGCTAATTTGAACATCAGCTATAAATTATATTCATACAGAATCATAAATAAAACTTACAGTACCACAACTACGAAACTATGTAAAATATTAATATTTAAAATGTTATTTTATAAAATCTAATTTAATTACCAAATAACTATTAAATTTTTACAAATAAAATGTATATCTAATATTATATATATAGCAATATATATTGCT
>NODE_26_length_4601_cov_19.758689
TCACCCCCCTTGAAATTAAAACAAAAGGTGGTAGACAAGATGTCAAACACAGATAACTCAACTACAAGCTGGTCTTTGTTGTAGTTATTTTCTCACCTGCTTTAATTAATTCATCAAAATCAGATTCATACTCTGTATAGCCTTTCTTATAATAGTCCGAATGCGATAAGATATGTGTTAGCAGGCCAAATGTTGTTTTTTTACATTTTTAAGATAAGAAGTGGATAGCTGAACTTGTTTTTTATACAGCATTTCTTATATTGATCAAATCTTTCAATTGATTATTGCTAAATTCTGTAATCCAACTTTCACCGCTACTTATAGTTAAGTTTGCTAACTCTTTCTTGCTTTGAATCATCTCATCAATACGCTCTTCAAAAGTACCTGTTGAAAGTAGCCTGTACACCATAACATTACGTTCTTGTCCAATACGGTACGCTCTATCTGTTGCTTGTGCTTCCACTGCTGGATTCCACCATAAATCGTAATGTATTACATGGTTTGCTGCTGTTAAATTAAGCCCTGTTCCACCAGCTTTTAAAGATACTATGAGAATATTTGATCGAAATGAGTTTTCAAAATCATTAACCATTTTGTCTCGTGCTTTACGGGATAAACTTCCATGCAAAAATGGCACTTTTGATTCAAACTTTTCTTCAAGTAGCCTAGCTATAATTTCACCCATTTCAGTGTATTGAGTAAATATCAATGATTTTTCTGCAAGCTCACTAATTCCTATCAATATCTCTCCTAGCATCTGCATCTTTCCTGACTGTTCAATACTTGCACGCTTTTTCTTGCCAAAATGCGATGGATGGTTACAAACTTGCTTTAAAGCATTGATAAGCTTAAGAATTAGACCCTTACGTTCAATTCCTTCACTCCTTTCTATCTTTTTCATAGTTGTGTTAACTACTTCTTGATAAAGTGCTGTTTGCTCTGGAGTTAGAGAACAATAACGATTATTTTCAATTTTATCTGGTAGATCCTCTATAATGCTTTTATCACTTTTTACCCTACGTAGCATAAAGGGATGAGTAACTTTCATGAACCTTTCTAGACAAACTTTGTCTCTCGCTTTTTCAATTGGTGTTGCAAAATGAGTTTTAAATTCCTTAGGAGTACCAAGGTAATATTTATTAGTAAAATCAAAAATACTCCAATATTCTAGTAGCCTATTTTCAACAGGTGTACCACTCATTGCTATTTTATTTTTTGCTGCAATAGCTTTTATAGCTTTACTCTGTTCACTATGGGGATTCTTTATATTTTGGGCTTCATCAATCACGAGCAAAAACCATCCTACTCTGTTAAGCTCTTTTTTATCACGACGCGCAAGACCATAGGATGTGAGAGCTACATCATAATCATTTGCCAATTCTCGATTTTGTCCATGATAGATAAAAAGCTTTAATTCTGGTGCAAAACGTTCCATCTCTCGTTGCCAATTGCTTAATATGCTTGTTGGTGCTACTATCAAGACTTTATCTTCATCTAAAAATCCTGCATTCTTACAGTATAAAATGGCTGCAATAACTTGTAGTGTTTTGCCAAGACCCATGTCATCAGCAATTATACTACCAAATCCCGTCTCTATGTTCTGCACAAGCCAACTAAATCCACGTTTTTGATATGGACGTAACTGTGCTGTTAGGTTACTTGGTACATCAACAGGTACATAAGTGTTAAGCTTTTCAAATAGGCTTTTAATCTGCTGATCAAGTCCTACCTTTGCTCCATCTAGTTCACCTCCTAAAGCAGCTTGCATCAGCTCTGCTTGACTCAAGTGTTCAGGTAACTTATCAAATTTTTTCAGTAGAGCTTCTACCTCCTTATCATCCAAAAGCACATATTGGTCTATAATCTTTATAAGTCCACGAGAATCTTTCAGTAGCTTTTTAAATTCTGTAATGCTTATCTCTTTATCACCTATCGCTATTTTCCAATCAAACTTCAATAATTTTTCAAGCGTTAAGAAACTTTTCCGATCTTCTTCAATTTTGCCTTTAGCAGATAAATTAAGACTCAACTTTGGCTTTAGGATTTTTTCCAGTGATTTTGGTAAGATAACTATAACGCCAATTGCTCTTAACACCGGCAAGATATTTAAAAACAATGGTGCAAAATCATCTAAGCTAAACAGTAATCTACTGCTGTCGTCAATCGATCTTTCTAGCTCAGGTATATATTCGGACAGCATTCCCATATCAGATAAAATGCTCAATTTTGTGCTGCAGTTAGACAATGCTTTTTTCAGCTTTATTATCGATTTTCCATCATCTAAAGATACCTGTATATCAAGCTCAAATCTTTCATAATAATCTTTTACCATTAAGTAAAGTTTGTATGGTTTATCTGTTAAATAAAGCCGTGATAACCAGAGATTAATTGCTTGAGGTATTTCTCTGTTGCTAAACTCACTAAACTTGTATGCTGATCCAGTAAAAAATAATGCAAAGATGTGCTTGTCTCTATACTTATCCATTGATGAAGGAAAGGTATGCTTTTCTCTATACTTATCAAGTGCTGCAGGAAAATTATTTGCCATGTATTCCAAAAGGATTAAAGAAATTGCAATATTAACCTGTTCTTCAGGCTCTATAGAAGTTTTCTGATATTGAATTAGTAGAGGTGGACACATAGATGATATTTTTCTATGAATTTCTTTGACTGATTCATTAAACAACGCAGGGATCCACCTAATTATAAATTCTCCTCTTTTATTTTGTAGTATTTGTGGTACTAGTGCTGATTTTTCCATGAGCATACGTGCAAACTGTGAAATCATATGCATGAAGCGAAGCTCAGGATTAAGCTTATGAAGTAATGAAATAGGAATATCGTTTAAAAATTGTGCTATATTCCTCGAAACACTTTCGCTGAGCATAAATGAATTAGCTATACCATTGCTTACTTGAATAACTTGGTATTGGTCATTGATAAATAATTGAAATGTTTGCCAGTGTTCAATACTTCCCCATTTGCTAGTAAACAATTCTTCTTCCGATAGCTTTTTCTTGGAAGAGTAGAAAGAATAATCTGATTTCCCCGTAGGATATTTTTGCCAATGCTTGTAAGCTGTTTGCAGAATACTGTGAAAATTTTTTTCAAAAAAGAGTGGATTATTCGTCAAGATATTTTCGATACAGCTAGCAAGGTTAGGAATAGTCGATAGATCAATATCATTTAAGTTTACTTGGTCATATACTTTAACTTTAGAAGACGATTTAAATAGATCATTAATTTTTAGAATACTTTGAATGTTTTCTAATTTTCCATTTCCAAAATCATCAATCAGCGACAACAAGTCACAATTATGAATATTGAAAATTACGAAAGGGTTTTTATCAATTTCTGCAGCAATAAGATAAATTACAGCAGCAATATGTTTACAAGGCATAGCCCAATCAGGACAATTGCAATTTGCGTTCATTTCTTCCCAATTCGAAGGAAATAATTTAATACCTGAGTCGTTAAGCTTATCAAACAAAAGTGTTGGTAATTGTCTATTTATTAATTTAGGCAATATAGAGGGCGAATTTTCAATAATACAACGGATAGCTGATGAATTTAATTCATTTAGTATTATTTTAACTTTATATGGATGAGGTCTTGAACCACTAACTTTGGCTGTAATTGTATTGCCATTGATTTGAATACCAAAAGCTCGACCAGTATTAGCATAAGTTCTACCACGTGAAAGGCGGTTATCGTAATCAACTTCACTGAAAGATTGAAGCCATTTCTTACCCCACCATGTTCTCCCGTAAATAGACATTATATATATTTTAGCCTAAATAAACTCAAGTAATCTAACATAAATCACTACAAAATGCCAAAAAAACAACAGAAAAGGCAATATGAAAACCTTTTTTTCTACAGTCTCTTCATTTTTTGTGATTAAAAATTATTTTAACTTTTTTTGAGAAAATCCCGGAAAAAGTAGTAAGAAATCCGGTATATATATAATAAAGGGGCATTGTTTCAATGAGGTGAGTTTACCTCTACGCGCTTCAAACACAAAAGTTTCAAATAAATGTCAATCCTAACACTAGATCTAGGCAAGCAAACGGGCTGGGCAATTCTAACAGATGGAGTAATTGAAAGTGGAAGCAAAAGTTTTCATGGTAGTCGTTTCAGTGGTGGTGGAATGTGTTTCTTGAATTTTCGTAATTGGCTTAATTCTTTGAAGGACATTTCTGCAGTGTATTTTGAGGAAGTAAGAAGACATCTAGGAACTGATGCAGCGCATTGCTATGGCGGTTTTCTCGCAGTTCTGTCTGCTTGGTGTGAAGAGAACAATATTCCCTACCAAGGTGTTAATGTTAAAACTATAAAACGCTTTATAACAGGCAAAGGTAATGCAAGTAAGAGTGAAGTTATTGAAGCTGTAAAGGAAAAAGGGGGTTTGCCTAAAGATGATAATGAATCTGATGCTTTAGCATTAATGTTCTATGTTATGGATTTCAGTAAAGATATTAATAAGATGAAAAATCCATAAAAAGTGGGTCCTTTCGGCCATAATGGCGGGTTTGGTGGGTCAGATCCCAGGCCTTCTTTAGCGTCAGAGATATTTTGAATATTAACTTTTTAATTATTAA
>NODE_27_length_4590_cov_12.120617
TGCACCGCAAGGCATGTATCCAAAACATCAGAACTTGTCATTCCATAATGAAGATAACGAACATCAACTCCCGCTTTTTTAGCAATATATGTCAGAAAAGCTATAACATCATGTTTTACAATGGATTCAATTTCGTTGATACATTCAACATCAAATTCAATAGCACCAGAGAGGTTCTCAGCAATATTATTCGGAATCACTCCTAACTTTGCTTGAGCTTCACACGCTAATTTTTCTATTTTAAGCCATATATTAAATTTATTATTTTCCTCCCAAATGGAAGACATTTCTTTTCTGCTATAGCGGGGAATCATTTTTGATTTATTCCAATAATGGTGTCATTCCAGTGCGTGACACTGGAATCCAGGTATAAAAGTATTTGCAAATTATTCAATGGACAACGGATTCTAGAAGCATAAAATAATGTCCATGATGAAATAAACTGGATCCCAGTGTCACGCACTGGGATGACATGAGGGAAGCACTGGGATGACACCAGCTTAGCCATGGCAGACATTTCTTTTCGGCTATAACAAGGGATCATCTTTGATCAGCTATCATCACCATCAGCAGCTTCTTTATTCGCATCTTGCTCTGCCTCTTGTTGCTCAGACTTCTGATTTTGCAATTTTACTTGCCTTAGCTCATTTGCATCTGTTTCGGATTTCACGACGTATATAGTAATTGGTACTACTACTTCACTATGTAATTCTACGTTTACTTGGTATTCACCCAAGTTTTTGATGCTTACTCCACCAAAAGATAAACTACGGTGATCTATCACATGTCCTTCTTGTAGTAAAATTTTCGCAATTTCACGTGTTGTTACAGAACCAAAAATTTTACCATCCTCTGAAGCTTGCTTTATCAATACCACAAACTTATCATGTAGTGACAATGCAAGCTCTTTTGCTACATTTAATCTTTTTATATTCTCTTCTTCCAGTAATAAACGTTGCTCCTCTAGCTTTGTTAAATTTTCCTTGGTAGCTTTCACCGCTTTTCTTTGTGGAAAAAGAAAATTACGTGCATAACCTGGTTTAACTTTGACAACTTCACCAAGCTTACCTAAAGTCCTTATATTTTCCTTTAAAATTATCAACATAAATTACCTAAACTTTTTTAGTACAGTAAGGAATAAGAGCTAAAAAACGTGCCCTTATGATCGCTAAGCGTAACTTCCTTTGTTTTTTTGCACATACTCCTGTTAATCTTCTAGGTAATATCCTACCATAGTCAGAGGTAAACTTGGATAATAAATCTATATTCTTATAATCTATGTCTTCATCTTTAGACGCAGCAAGAGGGCAAACTTTAGAACGCCTAAAGCCAGTCCTATTATTTACAGATACGTAAGAATTATTAAAACTATTTCGTCTTTTCATCATTATGCGCTTTGCTCCTCAATTTGTTTATTCATCATATGAGATTTACCTTCAAAAATTTTATCAACCTGCACAGGAAAGTGGCGAATAACGTTCTCATTAAGTTTCATTCTACGCATAAATTCATCCAGAATGCTTGCAGTAGAACTTATGCACATTATACAATAATGACCGCTCTTCATTTTATTTTTGTGATATGCAAAATCCAAAAGACCCCAATGTTCATACTTGATTAATCCTGATGCTTCAATGTTTTTCAAAAGCATTTCCAACGCTTTGCTCGATTGAGTTGGACCGTTTATTCTAAAATCTTTCAAAATATCTTGAAAAATCTTTATTAGATGTTCTGAAATATTTCTCTTCAAAGCATTTACTGCGTTATGGATAAACGCACTTTTAGTACTGCCTCCTAGAAATTTTGTAAAATCTTGCGTTATTCCTAAATCTTTTAGGTCATCTTTCAACTCTTTATCGATTTTTGACTTCACTTCTTTCAAATTTGAAAAATCTTCTTCTAATTCAACCCATAAAATTTTTGTAAGATCTTCCAAGAAATCAGAGTAAGCAACTAGACNNNNNNNNNNNNNNNNNNNNNNNNNNNNNNNNNNNNNNNNNNNNNNNNNNNNNNNNNNNNNNNNNNNNNNNNNNNNNNNNNNNNNNNNNNNNNNNNNNNNTATAAAAGTAAATTCATAAAGATTCACTATATCTTCCTTTAATACCGATTAAATATTTCATTATATAAAGCTTTTTTATATAAGCAAGTTATTTGTATTAATTTCTACGCCTTTAATCCAGCTTAAGTTAGATATTTCATACATAACTTGAGGAGCAATTGAGTACGCACCTGGTAATAAGATGCTCACTTTATGTTTTTCGAGAAGAAGTCTTAGCATTATTTTGGTTCTGCCTTCATCTTTCAATATTGTGTTTAATTCCATAGCGGCTTTTTGCGAATCCGTGCACTCAGTGGTGAGAACTAATTCTTTTATTGTAGAAGTGACTTTTTTTGTAAACTCAGATATATCCTTGCCTGCTAATCTTGTCGTATTTTCCGAAGCTTCAAGATCAATTATCACAAATGTTCCTGGTGAAAATAAATCTCTTTTTTCTTCTATTATTTCATTATTATAGAATGCTATTTCAGAAACGTTATGGGGATCAGAAAGTGTGAGGATAACAAACCTTCCACGCTCTGAAGTTCTCATACGTGCATTTAATATTACCCCAGCAGTTTTTGCTGTTCTATTTTCTCCGATAAACCCAATATTTAACTTTTCCAGAAGAATTCTAAATTTTTCAAGTGGATGATTAGTTAAATAAAATCCTAGTGAAAATAACTCATGCTCTAATTTTTTCTCTTCATCAAAATCTTCCACATTCTCAAGTTTCGGTTTGAGGACATCAAGGCTACCAAACAAAGCAGCTTGACTTGATTCTCTATCCTGTTTGTTTTTATTTGCAAAGTAAATCAGCGTGTCCATTGACTCATATAGCTGCTTTCTGTTCTTATGCACGCTATCGAATGCTCCGGATTTAATCAGGCTTTCTAGCGCTCTCTTATTTATTATATGACCTGAATTTTGAATGAATTCCCATATGTCCTTACAAGCGCTTGAACGTACGTTCACTATTCCTTCCGCTATAGAAAAACCAACATTCCTCAAGGCAGCAATACCATAACGTATGCGTTCGTTCTCTATTGAGAATTCAGCTTTAGATTTGTTTATATCAGGTGGAAGAACGGTAACGCCACTAAACTTTGCTGCATGATAAAATAAATTCAGTTTATCTCTATCATCAATATTCAGATTCATTAGTGCTGTAAAAAATTCTAATGGATAATTAGCTTTAAGGTAAGCCGTTTGATAAGATATAACCGCATATGCGGCTGCGTGAGATTTATTGAACCCATAACCAGCAAATTTTGCAACAAGGTCAAAGATATAACTTGCCCTGTCATAATCAACGCCATTTTTTGTTGCCCCTTGGACAAAAAGTTCACGTTGTTTATCCATCTCTTCCTTGATTTTCTTACCCATGGCACGTCTCAGCAGATCTGCTTCCGCTAAGCTATACCCGGAAAGAATACGGGCTATTTCCATCACTTGTTCTTGGTAAATTATTACCCCAAATGTCTCTTTTAATACTTCCTCAAGTAACGGATGAATATAATCTGGCTTTTCAAGTCCATGTTTTCTTGCAACATAAGTTGGAATGTTATCCATAGGTCCTGGACGATAAAGGGAAATTAAAGCGATAATATCTTCAATGCAGTCCGGTTTTAGTTTAATTAAAGCTTCTCTCATTCCCGAACTTTCAAGCTGAAACACTCCAATTGAATCACCGCTTGAGAGTATCTCATAGGTTTTTTGGTCATTTAAAGGAACTGAAGAAATATCAATCTTTTTTCCATCACGATTAATTAAACGACATACATGATCTATTAGCGTTAGCGTACCAAGCCCAAGAAAATCAAATTTTATTAGCCCAGCTTTCTCCACATATTTCATGCTGTATTGAGTGATTGGCAAAGCTGAATTTGGATCATAATACACAGGAACAAAATTTTCCAACTTTTGATCACATATTACAATTCCAGCAGCATGGGTTGAAACGTGACGATATATTCCTTCAAGCTTAAGAGATATATCAAGAAGCTTTGCAATTACCTCATCACTATCCCGCTCTTTCTGCAGGTTTTGATCAAACTCTATCGCTTGTGATAAAGTTACAGGATTTACTGGATTAAATGGAACCATTTTAGATATTTTATCCACTTGAGAGTAAGGCATTTGCAATACTCTACCAACATCACGCAATACTGCCCTTGCTTGCAATTTTCCAAAAGTGATTATTTGAGCAACATAACCGTACTTTTTCTGAACATAATCAATAACCAGGTCCCTTTTCTCTTGGCAGAAATCGATATCAAAGTCAGGCATCGATACACGATCAGGATTCAAAAATCTTTCAAATATTAGGCCAAACTTTATTGGATCAAGGTCTGTAATCTGCAAGCCCCAAGCAACAATTGATCCAGCACCAGAGCCTCTTCCTGGACCAACTGGAATGCCATTTGCTTTGCTCCAACGGATAAAGTCAGAAACTATTAGAAAATACCCGGAATAATTCATTGAAGTTATTACGCTTAGTTCGTAATTTAGCCGATCGTAGTATTGTTTAAGGTCTATGTCTGTCTCATTCG
>NODE_28_length_4581_cov_7.662395
AATGGTCGTTCTGGCTTTCACTGCTTTGCTTCTGAAAAGATTGTGAACAGGTTCTTACGCTCAGGATCGTACTCTATTCTTGTATCAAACTCAAAGCCCAATTTCTCACAAAGTTTTTTGAAATACTCAATAAGCTTATTTATAATATAAGTAAGCTTATCAAACAAACCGTCATCACCAGCTTTATAGTCCTCTAACTCTTTAGGAATGGTAAGCAATACCTTACCGTCTTCATACGTCACATTTTCATCCTTACATTTCAGCTTAAACTCCGCTGAACTGCAAAAACCTGGTGTTTCGATATATGTACAATCATCATAGTTAAGCATTTTTGTATATTTCATGCTAAAACTAAGCTTTATACAATTGGGTTCACGACAATCCATAATATACTCTCTTGTCATACAGTTGCCTTGCGTTGACAAATGAAAAGATCCAAGAGCTTGATTCATATCATTAGGAAGAAAATGAGTATATCCGCCCTGATAATAGTTATTTATTAACTCCTCAATAATAGAGTTATTGGGAATTGTTGCACCAACGTGTTTAAACATTTCTGTAAAAATTTGTCTGAGAAATGGACGATAATTCCCTTTTCCGTTTTCATCCCGTAGAATTAGATTTTTATGGTTTGAATACAGATTGTTAATAAATTCGTTAGTTATTTTTTGTCCGTTAATAGCAAGGCCGTGTGTTCTATTAAGATCCTTATATGTTCCCTCACCAGAAATTACTTCGTTCCAAGTGTTAGCTTTGAAATCAGCATATTTGAGCTTCTTCACTTCAGCTTTCAACGCATTGACCATTTCCTTTGACATGTTATATCTCTACCATTAATACCTGTATATTAATTTTAGCACTTACTTTATTAAATTTCAATTACTCAAGACCTTCGCTTCCGTATTATCCAATGAATCACCATAAGTCACTGCTTTAAGGAAAAGTCGTTTTCCTGGTTGCACTTCAAAAGATATTATTGAATCATCAAGTAGAACAAATTTTTCACCTGTGGTGTGCTGATACTCTTTGGTGCCTTCTTGCCCTCTAATTAGGTTGCTAAGCTTATATTTATTTTTATCTATTAGTTCAGCACTCTGGAACTTTATCACCTCTTTTCCAACCAGTGCTAAATTGCTTACATTTATAGTACTAACGTTAGTGCTTGTAAAACCCTCTTCCGTCATCCCAGTGCCCAGACACTGGGATCCAGGAGAAATATAGTCAAGTGCTGGGATGACACCATCACTTAAATAATGGTTATATGAAGAACTCAATATACCAAAACGTAGCACTACTATAAGCCCCTCGTCGGTAGATTCCATTACATATCCGTAAGTAGACTGCTTGTTTGTGCTTGGAATAGGCTTATAATCCTTATCGTTGTACGAAATAAAGAGTGTTGCTCCCTTCCAATTCTTTTCCTCACTAATTAAAGTAAAGCTTGCACTATTACCTTTAATATCCGGTAAATCTATCATTTCTACGATGGTTTTGCTAATGTGAGAGGGAGGGTATTCCTTCAGCATAAGTGACCTTGTTGAAGGAAAAGAAAGCTTATATATAGAGTGATCATAACCAACGCCAATTACTTGAATGGACATGCTTTCGAATTTTGTTTTTATAATTCTCACCGTATGCTTTTTCTCACCGTCTAAAATCGTTATTACATCACTTGGCACAAGCCACGCATATTTTATCGGCAGCTTGAAATTGTATATATTTCTCTCTTGCCACGAAGAATAAAGTAAAACCTCAGCTATATTTTGCGCCTCTCCCTCCTCCATAATGAGCGGTATTTCAACTGTTATAGCAGCGCCTTGCTTTGGCAACTCAGCATATTTAACATCAATTGGATAGCCAAAATTGCGATTAAAATAAACGACGTTAACTTTATTGTTTAAATCTAATTGACTGATATTAGCAAGTTTTGAATTGTTACTGAAAACCATTTCACCAATTGGTATTCCAGTCGTAACTCCCCTGCCCTTTTGGACAAATTTCAGTTTAGAGTCCTGTTCAACCACATCAAAAAAATAGCAACTTTGCAGCATTTTAATAATTGAACGTACCGATTGCTGGTCGTTTATCACATACCCAGACAATAACCCTTTGACGTTGCTTGCATCGAACTGATCGCTTTTTAAACCTGTTTTTTGTAACAGATCCGATAAAACATCGGAAATATTAAGCTGTGAAAGCTTTCCCTGAATCCAATGTCCTGTCTGCCAATTATGGCAGTCAGTCCACATATCACACAAATTGGGGAAATAAGGAAATGGCCTTGCATCCCATGCCCAGAGAAACATTTTTTCTACCATTTCTGAACTTTGCCACTTTTTTAGCGTTCCTTCAATTGCAATTTTTTGCGAAAGAAAGCTCACCTCTCCGTTTGAATATCGTGGATATTTGCTCTATATGCTGCCTTTGTCAACAAACACATTTGGCTCATTAGTGCAGCCGTTCATACTGGGAAATCCATATTCAGTAAACCATATTTTTTTCATTTTTGGTTGCCATTTTGTTTTACTACCACCGGGGTTTATGTGAGTTTCACTCCACCATTTCTCTATATTTTTCCACGCATACCTGCTGTCGTTATACTTTACTTTTTCAGACTCACTCTTTGAGTAATCATAGAAATAATCATACCCCACTCCACTGCTCCAACCACCCATTACATCTTCCGCAGAATAGCCAAAAGGAGGCTCTGGACCATCAGTCAGTGGAAAATAAGCATCTATGCCAACAACGTCGATGTACTCTGAAGACCACAGTTCATCCATATTATACCAACCATCATATGAATGGTATTCGCTCCAATCTGCAGCGTAGGTAACTGTTACTTCTTTTCCAAGATTAAGTTTTATTCGCTTTGCAAGCTTGACCAGCTCTATAACGGCAGGGTAATTCCCTTGTTCATCCCTGATTTTGGTAAGTTGCGCAAATTCAGAACCAATGATAAACCCTTCCACTTTAGTTTGTTTGGCAATGCTTGCATAATGCTCTATAAATTTGTTGTACTGATTCTTAAAAAAATCACTTATATCTTCAGGAGCCCCACTCAATCTTCCTCGCCACTCTTTGTTCTTTGTATCAAGTAAGGGCATTGGATAGAGCATCACCTTATAACCTCTGCTGTGCAGCTCTTCTATATATCTAGTTAACGCTGCATCACTAACTGTGCCACCATACCTTGGGTTTCCACTCGCATCTTTTGAAATTAGCTGAGCATTATCTCTGGTTACACCCCCTACTTGCCAATCATCAGGTAATATCGCGGAATCATCTTAAAATTCAACTGCAGGGTATATTTTACAATCTTTAATGTTCAGATTATTCACAAACCAATTGACTACCACCGACACCAACTCAACATTTGGCAAATCTTCTTTTAATTGATCCAAAGAAAGCATTGCATCGCTCTTTTTAGTGTGGTTGTTGTGATTTACCCTTTGCGCCAGCCCATATGGGATATATTGGTTGCTGCTTATTTTCTCTTGCGCGATTTTCTTCTGTATTTTTGTATCATATACAAACTCACCTGAACCTGGTATGATATTGATATTCCGAATATTTTTTGCTACTGAAAATTCATTTGACTTTACTGCAGTTTGCACTTCAAACGTAAATACCGGAACATGATTATTATAGTCTGCTAAAGGAAAATTCTTGATGACTATGTAAGATATTCCCCTATAAGCCGGCACATTCCCCTCTCCTTCAATTGATGACATAAATGGATCAGGATTTTGGTCTTCTCTGCCGCTGTAAAAAGTATAATCTATTTCATCAAAACTAAGTGATGTTGTATCTGCCCAGATTCTGTTTAATTTTTCTACTTTCCCCTTGCAGATCGCAATTGCAAGCGTTGCATAGTAATTATATGTAACGTTCATACCTCTTCCAATTTTACTTTTGGTGGTTATCGCCTCTTCTTTTATTGGCTGTGCCCAAATAATATTCCCTGCAACACGAGCAGTGCCATAGATAATTGGGATCGTTCTGCCGTAGGTTGAGGTTTGAACTTGCAGATTTTTTAGCCTTGCCCCATGCGTTACTTTTTGCTCGGCTTCAAGGCCGAACATTGCCCCATCTAGCTGTGCATCAAGAAGAGCACCAAGTTCTGAGCCGATAATCCGGCCAATTGGCCCAAAAATGCTGCCTGCTTGACCAAAAATTGATGATAAAATTATTGTAGACATGGTAATCCTCCTTTTTGTTTCTATAGTTAATGTAGGCTCTACGTCATGCCGCCGCGCCGCTAACAAGCAGCGGGATGACGAGCTTATCGTTATGCCGCCGCGAACCGTCATACCGTCACGGTATCTCTAGATCCTGCTAACACGTAGCAGGGTACTTAACCGTCATACCGCGATTCATTCGCGGTATCTCTTAGCCGCTAACAAGCAGCGGAATGACGAATTTGTCGTTTTACAGCCACTTGGATGACAATTTGCTACTAAATAGTAGGAAATTCAATAATTTACAATGAATAGTTGAAGTTTGTAATTAAGAAAAGCACATGGTGTAGCTATAATCATTGTAAGCAACAATAAGAAAGTGCGGAAGTAGAAATTTGAG
>NODE_29_length_4476_cov_8.958833
TGGTCGTTCTGGCTTTCACTGCTTTGCTTCTGAAAAGATTGTGAACAGGTTCTAAGAAACTACAGGAAGCAAAAGAAGGTCAATTGGCTAAAAAGGCAGGTGCAGTGAGTACAGTATCTACTGCAAAATCAACTCTTTCAAAATTACGAAACTTGCCCAATAAGCTTTCTAGGGATAAGGGTCTCAATAACTTTTTATCTGGGAAAAACGAGGAGTTAAAAAAAGGTTTTCCTGAATTTAAAGAGAAACACTTTTGCCATAACGTGCTTAATGAAACTATAAAGTCTCTATCAAATCAAGATGATGGCAAATTTGAAAGCAGTAAGCTGCTTGAATTATTAGAAAGTAATTTGAAACAATCCGCAAGGGAGATCATAGAAGCTAAGGTTAAAGAAGTTGTCAACGAACATTGTAACATTGGAAAAAATATGGGTAAAGAACTACGAGATGACACGTTAAAAGCCAAGTTGTCACCTTCTGTTAGAAAATGCGTAAAAAAATTAGAATTTAACAAACAAGAAGGGATAAATAAGATTGTAGACTCTATCTTGCACAGCTTTAATAGCAAGAATAATAATAATAACGACTCAGGAGAATTGCTTAAAGAAATTGTTACAGGAAAATTAACAGAGGCTAAAATGAAATGTTTTTCAAATAAGATTCAAGAGTTACAACTGGCATTAAGCATAAGAGATAAATTTTTATCTCCAGATCAGGGAATGTGTAATCAAACTCAAGGAGGAGTAAACAAATATCAATTAACAGAAAAAGCTAAAAAGAATACACACCTAATTCTTCTATGAGTTCCCCTAATATTGCAAGCATACATTCATTGAACAGTCAGAAAGCAGTTAGAATAGGCTCTTAGCATAAAGCACCAGCTCCTCTTTTGTTAAAGTGTAGGAGCTATCTTCCCAATGTTGTTTTAGCAATTCCAAGTTTCTACCTAAACTTTTTCCTGGCTGGTGACCTATACCTATCAAGTCATCACCAGATAAAGGAAATTTTGGAATATTGAATGTATTAGCAAATGAAATATATTCATCAACATTTTCTCCAGACTCAACACCACAAATTCTTACTAAATCACAATATAATTCTCTACCAAATAAAGATATGTATTTTTTTTGCTCTTTTTCTGAAAGTTCTGTTTTGATATCGTTGGATAGTAAAAATAGCAGCTTTTTCTTTTGCTTGTTCGAAAGACGTAGAAACATGATTATGTATTCTTCAAGACTTAGCCTGTCATTTTTTTTAGTAGTCCTAAGGAGTAACGCTAATTTTACTAGCGCATCAGTGCCGAAAAGAAGTGACGAAGACAGAATTTCGCATTTTACTTCTTTTGGGATAATCTTTTGCAAAACATCAGATTCTTGCATGCTCTTAAGTGTTGGAAAAGGATCATTGCACTCCAGCAATTTAAGTATTTCATCTCTTATTCTCTCTCCAGAGAGGTTTTGGATCATATGCGAATGCTTTTTGCATACGCTTAGTATTTCATCACTCAAATCTCCGGCACATATTTTTGCATGAAAACGAAATGCTCTTAAAATACGTAGATAGTCTTCTTTAATTCTATCTTCAGCGTTGCCTATAAAGTTTAACCTTCGCGCCTTTAAATCCTCAATGCCACCAAAGTAGTCATATATATGGCCATGCTTATCTGCATATAGAGCGTTAAATGTAAAGTCACGCCTTGAAGCATCAGCTTGCCAATTATTGGTAAATTCTACTTTTGCATGCCTACCATCACATTTCACATCATGCCTTAGTGTCGTAATTTCAAAAGACCTCTGATTTAAGATTGCAGTAATAGTTCCATGGTTTAAGCCAGTTGGAATAGTTTTTATATTACGGAGTTTTAGCGCTTTCATCACCTGATCAGGAAGCAAATTAGTAGCTAAATCGATGTCGTGGACATCACGTTGCAAAATTGAGTCTCTCACACATCCGCCGACAAGCCTAGCCTCACCACCAAATTCCTCTATGGCATCAATAATTAAACTAGTCTCCTGGTCAACTTGCATTTAGGTTAGTACATACTGCAAGTTCATATTATATGAAATGCTTGCACAAACCCCTATATAAAAATATACAGGGCTATGAAGATTTATTTTACACTTCCAATTGTGATATTTGTTGTTGATGAAATATTTTTTCTGTTCTTGATTCCTCCATACTACATCTTGGTAAGCTTGAAGGGTTTTGCTTTTCAGAGCGATCTATGCGCTGCTTTATATCACTAACGCACTGCCCTACAACATCACCAATTTTTCCATCAGCATTTTCTGCCAATAACTCATCAAATCTCTTCTCAACCTCTGCTCTCTCAGAGATATCCTTTGAAAGGTTACAATACTCTAAGATCTCATCTAACTGAAGCTTTTTTGCTAATAGGAAATCTTCTTGTTCTTGTTTTGCTAAACTTTTATTTCTATCAAGCAATGGTTCAAAATGAGCATGTCCTTTGTTTATTACATGCAAAACACTACTGTCGTCATAATTAACTTTATTGTATTCACCTGCACTTTTTGAACCTGAATTGTCTATTAATTCATGCAAAAACAAATCTTGGTTATCAACAGTCTGGTTCTCTATAACATGCAATTTTACATCATACTTCTGACAAAGTATTCTGCCTTCAACGTCAGGATCACCCCACCTATCGTTACGCATAATGTTTGCTGTATAATCATCTACAGTTTCACTACGGTGCTGGCCATTGTTATCATGACTATTGACAATTGCATTTGTAAACCACTTTGGTGGATTCTTTTGTGCAAATTCTTTACAGTCTTCTCGTAACTGCTCAACAGTAACTTCTATCCCCTTCTGCTGTTCTAGACCTTGTCTGAATGAGTCAAAAAAGCAGCTTCCATTACCAATTGCTTGTCCTACATGGAAATTGTCAGGGTAAGGATTACTATTTAAAAGAGTTATTTCTTGTCCAGAGCTCTTGAACCTTTTCGGACTTCCAGTATCGTAAAAATCATTTGATAGTTTCCGTTTCCTAGGTACATTCATTTGCCCTGAGATCTTGGGCCTTTTTATTCCAACCTCAACATCATGAAAATCACTTGGTAGCTTCCGTTTCCTAGGTTCAGCCATAGTTTTTACCTTAATTTAAGCTATATGTTACTATACCAACAAAATTATTAATAAGCAACTAATTAAGTATAGCAGAAATTTTTAAATTATGCAATAGTTATAATTTTACATANNNNNNNNNNNNNNNNNNNNNNNNNNNNNNNNNNNNNNNNNNNNNNNNNNNNNNNNNNNNNNNNNNNNNNNNNNNNNNNNNNNNNNNNNNNNNNNNNNNNACTAATTAAGTATAGCAGAAATTTTTAAATTATGCAATAGTTATAATTTTACATAGCAAATATGAGTTTTAACTGCGGTATAGTTGGGTTACCAAACATAGGAAAATCAACCTTATTTAATGCGCTTACAGAGTCAAGTGTAGCCGAAGCTGCAAATTATCCTTTTTGCACAATCGAGCCAAATATAGGCAAGATTTCGATAAAAGATCAGCGTTTGAAACAAATCGCAGCAATTGCAGGCTCAGAGAAGATAATTTATAATCAATTAGAAGTTGTAGATATTGCAGGTCTGGTAAAGGGTGCGAGCAAAGGTGAAGGGCTCGGCAATAAATTTTTAAGCCATATCAGAGAAGTTGATGCCATCGTTCATCTGCTCAGGTGCTTTACGGATGACGATATCAGCCATATACACAGTAAAATAGATCCAATATCAGATGCTGAAGTGGTAGAAATGGAATTAATCCTAGCTGATATTGATAGCATAGAAAAAAGGCTTCCTCAATTGGAAAAGAAAGCAAAGCAAGGTGATAAAGAGCTAAAGAGACAACTTGAATTAATGCAAGAGGTATTAGCTACTTTAAAATTAGGTAAACCTGCAAGAAGTTTGGAGAATATCAATGAAGATGAGATGAAGTTGCTTCAATTGCTGACAACAAAGCCCGTTATGTACGTTTGCAATGTTGAAGATACAAATGTTATAACTGGCAATGAATTATCTAAAAAGGTAGAGAGAATGGCAGAGGAAAATAAAAGCAAATTTTATTGCATTTCAGCAAAACTCGAAGCAGATATTGCAAATCTTGATAGTGAAGAGGAAAAACAGAGTTTTTTATCAGAATTTGGCTTACAAGAATCAGGCCTTGATGGAGTAGCGCGTATTATGTATGAAGTGCTGAGTATGATAACTTTCTTTACTGTGGGCCCTAAAGAAGCACGGGCATGGCCAGTAAAAATAGGGTCAACAGCCGATAAAGCAGCAGGTGTAATCCACACTGATTTTGAGAAAGGCTTTATAAAAGCAGAGACAATAAGCTTTGCAGACTACATAAAGTATGGAAGTGAATCAGCTTGCAAAGACGCAGGAAAAATTCGCTTTGAAGGCAGAGATTACATCGTGCAAGATGGTGATATAATGCACTTTAGGTTTAATGTGTAG
>NODE_30_length_4330_cov_5.452632
AAGGCGGGTGTTTCTATTGATGTTATTGCTGAAATAACAGGGTTTTCTGTTGATTATATTGAGAAAATTCAAGAAAAGAAGTTTTAGCCATAACGTTTTTTTTATTAAGTCCTCTATTCTAGTAATTTTAATGTTGCAATCCATTCTGATGTTTGTATCATATCCCTTTTACACAAAACATTCAATAGGAGGGTAAAATGCCAAGGAAGAAAGATCGTCATGCTGCAGTACTTAATAAGTTAAAGAGTGTTATTCAACATGCAGATTCTAAGGTTGCTGCTGAAAGGCGTTTAGCTATTGAAAGATGGGTGAAAACTTATATTAAGCAAGTAGAATACCTTAAAGATGATAAACTACAATTCTTATACAACATATTCCGCGATGAAAGTTGCTGGTCAGGTACAAGATTGAACAATACAATCTTAGGACAGAGGTTTACTGAAGAAAAAACAGGTGGAATAGAGAACCCACTTTCCAGGTATGATATGGCATGTCGATACTGTGTGATAGATAAAATTCAATCGCTCTTTCAGAGGCAACTTGAGTCTTACAAAAGTAGCTTCTCTTCCAAAGAGGTGGATGATGATGGCAAGCCTGCAACTAGCAATAACAAATATGTGAAGAGTAAACTGTTGAGTTATATGAAAAGTCAAGATCCTGTATTTAGTTTCTGGATCGATAAAGAGTCCGGAGAATTAAAAGAACATGGCAACGCAGCAGATGGTTTTAAGAAAGCCATAAAATTTAAGTGGAGTGAGGGAGTAGAGTATTTCTATCATCGTCTAAACGAACAAGTAAAAGAGGAAGAAATTACTAGCGCGATTACTACCTTATCCTCTGTTCAATGTGACCATAATGGTGCTGTTATTTTGGATTTTTGTCTTAGCAAAATGAGTGATCAAGCAAAAAATAAGCTATTTAAAGATTCTGAGCTATCAAAAAAAGATAAAGGAGTGTACTCTCTTCTTAGTGCATTGATACATCAAGGTTTTTTTGATACAGTTCAAGCTATAGTTCCAACATTTAAAGATAAAATACTAAAGGATAAGATACTTTCGCCTCGGAATTATGCTCTTCTTCTTTCCTCGCTTTCGGACATGATGCTCAAAAGTTCCGAGTTAAACACTCAAGCTAGAGAAACTATGATGAACCTTGTAAAGTGTGGTGATTTCAATAACCATGAAGGACAGGAAGAAAAGGCTGCGGTATTTTTTTCTAATGGCATGGTTCCAATCAAGCGTGCACTTGCGGGATTGATTGTCAATTGGAGGAACAGTAAAGGAGGTGGTGATACTACAAAAGAGAATGAAAAGAAGAGTGATATATTAAAGGTTCTTAGGTTTGCAAAAGAGTTTTGTACAGTTGAAAGTTTTATGTATTTTAAAAAATCTATTGTTAATAACCTAAAAATGGTTGGTAGGGATGGCATGGAATATGATGTAAATTATGGTGAATTGGCAGAAGAGTTATTTGCTGAGTTAGATGAGATGCCTTTACCTTCTGAGGTAGGTGACTCTGGTGACCCACAGTCTACACTAAGAAGCGCTGAAGTTAGTAGTTTTTCTGGTCGTAATAAGTAGGAGTATTTTATGCATGGATTGGTTAGAAGTTTGATAAATGGAGATTGCGATGAGTTCACAAAAAAGTTTGAATACTTTCTGGATTCATGTCCATCTTTTTTGCATTCGGTTGGTAAGGATCGTTTCTTTCCTGCATTCTTTTTTGGCATGTTTGCCACTGCGTTTGATTCCGGTGCTGCAGACGATAACGAAAGGATTTTCTTCCGTTTTGATAATGACCCAAATGGCTCTGGAAGAGGAAATCTAAAGGTTGCTGTTCTAAATAATAAAAGAGATAGACAAGGGCGCAGAACTGTAAAATGCTTTACTGTTTCTGATAGAGAAAACAGTTATGGCTCAAGATTTAGTGAAGCAGAGAAACAGCAGGTAGAAGGTATGCTAAATGGAGAGTTAAACTGGCAAGAGTATAAAACATTCATATGGGCAGATAATTTAGGGGAAGATGAAGAAGAGGAAGCAATAAGGTGCAGACAGTTTCCTGCAGGAGAAGCATTTACTGGACACCATGCATCTTATCTTACTAATAGACATAGCTTTCTGGAAATTACCAGAACACCTGGACTGCAAAATAATTATTTACCGAATCTGATAAGTCAGTTAGGAAGTAACGATGCAGATGATGTACATGATACTACTGAGGAAGTTTTTCAGTATATTATTGGTGTTTATGATAGATATAATCAGGAATTGGACTTCTACGGCAGAGAGTCTGACTATCATGGTCTTGTGTCTGGCATTTTGATGCATTTTAGATATCGCAATGCAGCCGATATTTACCTTGAGCTGTTTGTAGGGGGTGGATATGCAGATATTACTTCTCTTGTGCGTGGTACACAAAGGTTGATTGATTCTGTTCCTTGTATAACTGAGCTTAAGGCAGGAAGAAGAAGAGATGGATATGCTGACCGTGCATTAGAACAGGCCAGAAATTATGTTAGTAGATGCCCTGTATCATCTGTATCTGTTCCAACCTTATCAGGAAGGGCTGTTTGCATTGGAATGAACCACGATCTTAATAATCAACGTTTACTGCTCGATGTGGAAGATTTTTTAGAGAGAGGATCTTCTTTAGTAGAAAGACTATTTGAACCTGTAAAAGATGAGGAGATCGAAGAAAATGTTATGGATTATCTACTCCATCCAGCCTTCGGTGTACCTGCTGTACCAGGTATTAGGAATAGGGGTGGTATTAATGCTAGAGATAGAAGAATATTTCTCTATACAAGTGGATTCGCTTTCGCAAGTATTGCATTTGCAAAAGGAACTGTACAAATAGAAGAAGATCGTGCAATAGTAGATAAACACTTGTTTCACTATGATGATAACGCAAGAATGTCAGATGCGCAAGGATATGATACACAAGTAAATGTTGGAGATCGTGCTTTAACCATGGTTTTACATGTATCACGTGGGAGAGACCAGAGGGAGGAGGTGGTTATATTTCATGTTCGCCACATATTGGCTAATCAACGGTTTCCGAACAATGGATTAGATCTATCACGTTGGTCAAATGCTATGGTGCATGAAGTAGTATGTAATTTGACCATAAATAGAAGAATAAGAGGAGCTAACGATAATCTTGGCTTGACTGTTGCTGTAGAAACATTTGACTCACCTGCTGACTACCTACGGGATAGAGGCAATCAGCCTTTTCAAGGTGAGCTTTTACGGATAGGTGGTGTTGATGATGTGCATCGCGCTGCAAATGTAATGATGAATACTGGCTGGGCAAATGAAGATCCAGGTAGTCATGAACGGTTGTACCAAGCAATTTCTAATGTGCTACATCCATTAAGATGGGTAGTAAACAGAGATAATGCTAGGGAAGCTGGATTTCATGCTATATTGCATGGGTTGTTTTACACTTGTGATAATCCTGCCAGAGTAATTAGTGAATTTCAGGTTGGAGGAGGAGGAAAGTTAGACCTAGTATTGTCACGAGCTTTAGGAAGGAGGGGAGGTACTCACCCAGTTGGAAAAGAGCTAAAGTTTGCTGCCACTGGGGCAGAGGTACAAGCTAGAGAGCGAGAAGCAGATGATCAGTTGGCTGATTATGAGAATCGTAGAGGGTTTGATCGGGTTACTGATGGAAATAAAATAATTCTTTCGTACGCTGTACTTAATGATCAAGCACAAGCTCCAAATACTTTTATTACATCGGTTACCCACTATCCTCATAGCTTGCGTATAAAACGTAACTTAGGAAATGATGGCATAAATGATTTTCCTTATGGGCATTAAGAAATTAATGAGGGTTCAATCGTCTGTTGTGAATAGAGGGTTTATGGTAATTTATTTTGCTAGACAAGATTTATAGTTAGAACTGCTGGAAATATTATATTGGCTACTTCATCTCGTAACCTGATCGGCTTTATTGAATAGCGAATTACAGGATGGACAGATAAAAGAAATCCATGTATCAAGTTTAAAAGTGAATGGGTTAGGGGTATCAAGTTGAGGAAAATTGTAAGTGAGCCTGAGAGAAAATTTGTATTTTTGATGATTTGAGGTGTTAGAACTAAGATAACTCTGACGAAAAATTTTCAAATTCTGCTTGCTATAAAGTCATTTTTCTTTGTTATTCTTAAATAAATTGCTATTAATTTAGTAATATATTTTATTAGAAACTTAAATAGTACAACCACTTCCAGCACCCAAAACCAGCTAGCGTGAGAGCATTTTGTTTTGGGATCAGTTGGTCTACCATGTGTACCATACGAACTTTTTAATATAGTGGTTCTGCTATACGA
>NODE_31_length_4292_cov_11.936748
TCACTACTATAAATCCATATCTTACCTTTTTTGGACTATTATGAGAAGTGCTATACCTGGTTTATTTTTCCTGCGTCACAAAATGTATTAGCTTCGTTTTTACTTCCGGCTATGTTCTTGCTCTTCACTTTATCGATGGGTTATTACATGTTCATATTTAGTTGTGAAGAAAAATCTTTGGTAAAGAATGTTCTTGGTATGGTTGAACCGGCTGAATCGGTAAAGAGAGTGCATTGCCAAGAAAATATTAAGTCCTTATTAGCAGAAGTGAGAAGTACTACGAAAGATAGGTTTCGTAACGTGGTTGTTAATCTTTGTTTTGAAGATCGTAGTAAAGCACACAAACTTGCATTATATGTGAAAGAAATTGACGATATTGTGTCTTCAATAAAAAATAAAGACCTCTTAGACCATTTTGATCAATTTTTTACTATTACTGAAGTAAGCAATAAAAAAAATAGAAGTGAATTAATGAACCTCGCAAGGGCATATAAGATGATAAGTGAAGAAGATCCAGACAAAATACAGGATTTTTTAGCTACTCAAACAAAAAGTTATTCATATGAAATAATGTTACCTGAAATTGATAATTTTCTATCACAAGCTAGGTGATTTTATCAATAATTTCATTGTGTACGTGATTATCATTTTTTGTTCCAATTCCAGTGATAACACTGCACCTAACGGGCTCTTTTATGGCTATTTCCTGAAATCCTTTTCTGACCTTATTGTAAAAATTAACATCCATTTCTTCATATTTATTCTTGTCTTTTGCTCTATTTAACCCAACTTTAACATCAATATCTAGAATAAATGTAATATCTGGACATTTAATTTCTACTAACTTATGTAAGTCCCTTATTAGCCCTAAATCAACACTAAGCCCATATCCTTGGTATGCAATAGTTGAATCAATAAACCGATCACAAATCACTATTTTTCCTTCTGCAAGAGCTGGTAATATTAATTTTTTCATATGTTCGCGCCTCATCGAAATAAGTAGCAAGAGTTCAGAAATAGGATCAATATTATTCGTTAACAACACTCCTCTTATCTTTTCTGCAAAGTTAGTGCCACCTGGTTCTCGAGTCAATACCACATTATTTTCGCCGTGAATTTGCTTAAAATGATTTGCAAGTAGCTTAGATTGTGTTGTTTTACCAGAGCCGTCTATTCCTTCGAAAGTTATGAACATAAGTTTTATAATTATAATACTAAAAAAGAATATGCAAACAGTATACATAGAAACCGTTTGACATTTAAATAATAAGACCGTAAATTACATGTGGTATAATAATAGTCTATGGTTGCTCTGAATACTCCTAAAGTCGATTTTAGTTTTACTGCAAAAGATTTTAATCTTTTGGGAGTAGACAATAAATACTATACATTAAGTGACTGTTGTGGAAAAAATGGTCTTATTGTAATGTTTATATGCAATCACTGTCCTTACGTTCAGTCAATTATTAGCAATCTGGTAAGCGATGTTGATCAATTGAAAAAAGATTATCAGGTAAACACCATTGCAATAATGCCAAATGATGTAAATGAATATCCAGAAGATTCCTTTGAAAATATGATTAATTTTGCCAAGGAAAATAAGTTTACATTTCCATATTTAATTGATAGTACACAGAAAATAGCTAAAGAATACGGGGCTGTTTGCACTCCTGACTTTTTCGGCTTTAATTCCAATTTAAACTTTTGCTATCGTGGACGTTTTAACAACGCAAAAAAAGAAAAGGTTCAAAGCTATGAAGTAGGAAGTAGTGACTTATTTCAAGCTATGAAATTTATTGCAGAAACTGGTAATTCTCCAATTGACCAAAAATCAAGTATTGGCTGCTCAATTAAATGGTCTAATTCTACAGGTTAAATATCATGCACAGTGGCTCTCAGCATTTGTTTGATATTATAATTTTGCTTTCTGCTGCTGTGTTTATAGTCATAGCATTTTGGAAAATGAATATTAGTCCAGTGCTTGGTTACTTCGTTGCAGGTGCAGTTATTGGTTCTCACGGATTTAATCTGATACACTCAGCTGAAGCAATGGATAATCTTGCAGAATTTGGTGTAGTTTTTCTATTATTCATTATAGGCCTTGAATTGACATTTGAACGCCTGATCGCTATGCGTATTCATGTATTTGGGTTCGGTTCTCTTCAAGTTATAGTTACCATGGTAGCAATATGGTGCATCGCTCTTGCTTTCGGAGTGAATACGAATATAGCAACAGTTATTGGTGGTGGGCTTGCGCTATCCTCAACAGCAATAGTGTTGCAGGTTCTGCAAGAAAAAGGTTCTCAAGCAAGTCAGGTTGGTAGATTGTCGATAGCAGTGCTATTAATGCAAGATTTTGCAGTGGTACCATTAATAGTATTGGTACCTTTACTTACTGGCAATTCTGAGCACAGCCTGATAAGCTCATTGGCAGGTTCATTGGTGCAAGCAGCTATTGCATTAGTGCTGATATTTATAACCGGTAGATTATTGCTTAGACCTTTATTTTCGGTTATTGCTAAAATGGAAAGTAATGAGATCTTTATATCAACAACGCTTTTAATAGTATTAGGAGCAGCATTTATTACTGAGCAATTCCATTTATCGTTAGCATTAGGTGCATTTGTTGCTGGATTGTTAGTTGCAGAAACAGAATATAGACACTCAGTAGAACACGCAGTATTGCCATTTAAAGATTTGTTTCTTGGCTTATTTTTCATGACTGTTGGTATGTCCATCAATACCAAACTTTTACTCAATAAGTTACCACTAATTACTTTATTATCGATTATCCTTATCGTTTTAAAAACATCTATTATATATATATTGTGTAGATTTTTTGGGTTTAAGAGTGCACCTGCTATACAAGCTGGGTTACTGCTTTCACAAGGCGGTGAATTTGCGTTTATTTTATTTCGCTTAGCAGATGAGCTAAATGTGCTACCAAGTGAAATCGCTCAAGTACTTATGATGGTAACTACAGTAACCATGGCTTTCACTCCTCTTTTATCAGGGCTTGGAGATTGGATAGCAAACTCATTTAGCACTGAGAAAACAATATTAGATGATGAAGCTGTTGAAACAGATACACAAGATCTTTATAACCATGTGATAGTTGCTGGATTTGGTAGAGTGGGATATATGGTAACAAAAATGCTTACGGCAGAGCATTTAAGTTACGTTGTTGTAGATATTCAATCGAAAATAGTCAAAGAAGGAAAAAGTGATAGTTTTCCTATATATCTTGGAGATGTTACAAGATGTGAAATTTTAAAATCGGTAGGAATAGAAAGAGCTCAAGCTCTCGTTATTTCAATAAAGAATGAAGTTACTATAAAAAAAGTTGTTTCTTTAGTTGCAGCAAATTTTCCGCATGTAAATATTGTAATACGCTTACCAGATCTGAGTAATGTGGAGGTTTATAGAGATCTAGGAGCTAGTAAAATTATTCCTGAAACATCTGAGATAGGATTGCAGCTAGGTGGAGCTGCACTGAGCCTTAGTGGTATTAGCGAAAGTGGAGTTACGTCTTTAAAAAGTAGATTTAGAAAAGGCAATTATAGTATGTTAAAAGACCTTGGTAGTGATAAAGATGAATAACTACTTCTCTAATTTTATGTACAGAAAGCTTCAAGCTTTATTGAGGTTTTGCCTATAGTAAATTACGCACATAATCAACCAAATTAAGGAAAGTGCAAACCAAGTGATTGCATATTCCAAATGCTTCATTGGCTGTATAGCTACTTTGCTGCCAAAATTGTTCGGCCACAATATACACTTCTCTAGCTTAATACCTAACTCATTGGAAATTTCTTCTGTACTCAGGGTAAACCATGTATTCGAAGTAGTATCGTTCTTGATAAACCAATTTTTGCTTTTACTGCTATTGCAATATAAAACTCCACCTGCAGCTACTTTTTCAATTTTTGCTCTTTCCTCTTTTTTTTCTTTAACTATTCCTTTGTTCACTAGCATATAATTTCCAGTAGTAAGTAGCATAGGAGATAACACATGATATCCATATTGCCCTGCAAAAACATATAGTTCTATGTCACTTAGAATCCCATCGATCTTGACATGCCTATAGTTAAATTTTTCAAGGTCGTTATTGGGCAATAGATGAACAACTGGAAGACTCATATTTTTGATAATATTATTCTTCCAGTTCAATCTGAATACTTGCCATAATCCTAATAAAAAAAGGAGCAAGCAAGGTACAATTAAAATAAATACTATTTTTTTTAACACTCTATATTTGTGTTCTTAAATAGTTTTCAACACCCATTAGTTCA
>NODE_32_length_4275_cov_11.335782
TAGAAATGAAAGTGGATGAAAGAGAAAAACCTAAAGTGCCAGTTTTCCTTTTTGAAATTTCACCAGGATTTGTAAAGCCGGTTGTTCTGAGCAAACCAGAACTTGAAATTGTGTCAGATCCTTTGAAACATCTATTGCGTCTTACTGAGCTTGAAAGAAAATATCATGAAAATTCACAAAAACAAAAAGTGGACAAAGAAGAGAAAAAAGCGAAGCCGGAGGAACAGAAGAAAGAGGTGTGTCCACAGAAACCTGCGGAGAAGGGGACAATATTTGTTGAAAAGACAGGGCGGTCTAGTGAAAAATCAGAAAAGAAAAGCATGAATATTAGCGGGCAGACACCAACAGTAGGGTCAACTGGTGAGCAAAATATGAGAAATAGTGGTAATGCTAGCAAAGAAACAGTAGGGTCAATTGGTGGACAAAAGAGTAGTAATACTGGCAAAGAAACAATTGATATAGGTAAAATTTGCGGTGAATTACTTGCTGAGCAGGATCAAATTTCACCAGAATCAGAACTTAATTCTATAAATGTTCAGCCTAAAGGAGGTTATAAAGGGAAATGAAAAAAAAATTTATGAAAATGCAAAAAAGTTGTTGCACTTATGATTTATTTATAATATATAGATTACATAATATTTTTATTAACGGAGGGTATTATGGATAAAAAACAACAAGCGAGCTCTAGTTCACAAGGAGATCCTCGTTTTAAGGTAGGCTCTGGTGGGTATGATTCTGCTGCCTGGCTAAAAGCTAATCCTAGAGAAGGTGGTGGACCAGACATGCACGAGGGTCGTAGTAGGTTTGATGATTGTGGTAAGTATCCTTATACGAGGATGAGTGGTACTAAAGCTGATAAGGCTGGGAGTAAAAATAAAGAAAAGTAATATTTTGATAGGGGAGGAGTTATGACTAGTTTAGATTTTGTTAAGGAGCTGGTTAATGCATTTAACATTAGTAATTACGGCTCTAAAGTCAACACTAATTTTGTTGTGGAGGGCGATAATATCGTCGTTAAGTTTAATTGTGGTCGGCGCTCTGCAAAGAGGTACTTATCACAGATGGCAAGAGACTTAGTAAGAGAATATTATTCTGATGAGTTTGTAGCTTGTCACGTTTTTGATCTTGAATCTTTTCCATTTCACTTTGATAAGAAATGGTTAAAGTATGACAAGAAAACAAGAATAACTAAGCTCACAGTTCCTATAGACTCTAGAGTAATTTTTAATCTCAAGGTGCACTTTGCTGAGGAATTTGAAAATGATGTCGAAGACCGAGTGATTAAGAAAATTGATGAAAAACATCATCTTGGTAAAAAACGCATTGAAGAGACTTTAAACGCAAGTATAAAGCAGGCAAAAATGGATCCGTCATCTAGTTATATAAAATGTCTGTTGTTTAATGGCCCAAATCTGCAAACGTATTTTGTGATGGCACTTCAAGCACAAATGGAGGAGCATGGTTGTAGTTATTCAGATTTCTATCATATTGATGGCAATAAGGTATATGTTAAAGATGTTGAAAATATTGGTTTCATTAGAAATATAACAGAAGCTTCTAAAAAAGAGGTGGGGTATAATTTTTACCTTCAGCACAGTGATAATTTAAAAGTGAAAGCTAAACACTACAAGGATGCTATAGGCGAGCTAATCTTTCGCTTAACTGAAATATCAATCCACAGGTATTACTATGATGAGTTTATCGATAAAGACAAGATAAGTAATGGAGATCGCTTTGCTTTTATACCTACAATCAAAGAGGGTAATATTTCAAGGTACCTAAATCGTGGTGAGGCAAATAAGATTAATGCTCAATTTGGTTATGATCTTTTGACTGATATTAAAGGTCAAACTGAAACCACACGATCAGGTAGATTTGGTGGTGTATATGCTTTTTCCAATAGACAGATTGCTCTTTTAATTCCTGTAATTATAGAAAACTCTGTAATCAATAAAGATGGTCAAATAGAGATTGATCCTGGGCTTCCTCGAACGCTATTAGCTGAAGCATCACCGACACAGGAGTTTCCCAAGCGAAGTTGTGGTGAAGGGTTAGAGAAGCATCCCAGGCAAGGATCGGAAAGAGAGAAAGAAACAGAGCCTTTTCGGGGGGTGCTGGGGGAAGAGATAGGTCAGGCTAGTACTTCTTCTCAGCAAACGGACATGCCATCCAGTTCATACGCGTACATAGATAAACGAGATGAAAGTATGCCAGAGGATTCGTACTTTTTGCCATCAACGTTAACTTCTTTTCCACGTGTTATAACTCCTCCAGTTCATTACACAATATCGACGAAACCAATTCTACTTACGACAAAGAATGATCAAAAGTCCTCAAGTCTTGAGTTTTCTGCACGTTCTCCATGTTTGAAAGATGTGAACATTTTGGGTATGAAATCTGAAGAACATGATAAAAGCGAGCAAGGGGCTTGCTCACAGGTGGGTGTGAGAGCATTGGAAGGTGATCAGGCAGATGATGAAAGTATGCTAATAAAGATTCAGGGTCAGCAAGTGAGCTATAGGCCATCATTGACTCCTTTTCCTACAGCATGGAATGATTCAATGTCCTTAAATTCTGTGGCTTCTAATGAGGAACCTGAAAAACAGCAAGTTACTGATGAAAGTGATCTAGAAAGTAACGATGAGTGTTCTAAAGCAAAGCCACAGAGTGAATCTCCGAGTAGCCGGAAAGGGTCAGAAAGTAATTCGTTTTCAGGTAGTAGCACTCCATCAAAGGTACGACAATCTAGTATATTAGAGTCTCTAGAGAACACGTCTTTTGGTGGTATTCCAGAACACTTGCCACAAGATGCCGTAAGCAAGCCAAATGTGCCCGGGGACCGTAGTTCTAAAATTTCTGTAGATAGTGGTTTAGGGTCGCTTGAGCGGCCACAGTCGAATTCTTCTATAACTACTAGTACTGTTCCAGGGATATCTGAATCAAGGAAAGATCTAAATCCTCCCGTAGACAATAAGCGGCCACAGTCACTGCCAATTGCGGATTTTTCTACTTGTGCTAGTAATGAAACAGTAAAAGCTTTTTTGTGTTTTCTAGATTATTTTTCTTCTTCTGAAGGGAAGAAGCAACTACCCTTACTTCTTTCTTCTGAGGCGGGAAAGCAGTTATCCTCGATTTCGGATCCTCGTGAACAGGAAAACCTACTAGACTTTCTTTTTTCTACTGAGGGGAATAAGCAACTATGCTCGCTTTTTTCTTCTGAGAATAAACAACAACTGCATTCACTTTTTTCTCCTAAGGGAAAAGAGCTGCTGTTTTCACCTTCTCCTGAGGGGCAAAAGACGGTACCTTTAGTTCTTTCTCCTGAAGGGAAGGAGCGATTACCCTTACTTTTGTCTCCTGAGGGAGAGCGAATATCCAAACCTTTCTCTCCTGAGGCAGGCAATATAATATCCTTACTTATTTATTCTCGTGTAGAACCTAAAAATATGTCACGCCGTTCATTTCGTGACAAATTAGCAAAATGGCTTCACCGTAATTCTTCACTCTCAAAAGTGGCTTCTCCTCAAGAAAAACCTCTTACTAATGACGAGAAGAAGGAACTACGCCCATTTCTTTGTCCTAAGCTGCAGAAGAAACTAGATTCCAACTCTCTTGAGGATGCACAGTTAAAATACTTGCTGTATACTCCTGGTGGGAAAGAGAAGCTAAACTTACTCCTTTCTTCTCCTGAGAAGGAGGGAAAGCAACTACACCCAGGTTTACCTTCGGAGGCAGAAAAAGGCTTACTTTTTAAGTTCTTTGATGAACAAGAAATTAGTGGTAACACTTCTACAAATTCTAAAGATAGTGGTTATTCAGGATCGTCTTCACAAAAATCGACTAGTGATACTGGAAGTGATGAAGATGGACTAGAAGCTAGTGGTGGGTCGTCAGTCTCATCGAACTCCAGTACTTCCACTGTTAGAACTAAAATGGATGCTACTAAGATCGAGCAATACTTGCAGGAGAAAAAAGTTAACAGTTGTACCTAATCCACTGCTCTCAGCCACCTAAGTGTTTTATTAGCTGACCCTGAGAGCACTGGTGTTAATTTTTCTCATCCATTGTAAGTATTGCATGGTACTAAATGTTTAAAAAGTATTAATATAAAGATATCAATAAAATTATTTACACTTTCATGCTATGCCCATAGCATCATATATTACTTAACCTTACAATAATTTTTTTATTCTTGCTGCTTCTTCAAACTCCAAATTTTTAGCATGCTCTATCATTTGCTTTCTCAAATCATCCTTATCAGTATTTACTTTCGGT
>NODE_33_length_4252_cov_12.789612
TTTGTCTCCATATATGAATCGTTATATTTATTACGTTCCACAATAAGTGGTAGACACTTTGTAACCTCTATACCACTACTTTCCAATTCTGACAATTTCCTATCATTGTTTGTAAGTAATTGGATTTTGTTAATGTTCAATTTCTTAAGCATTTTAGCTGCAACAACAAAACTCCTTTCATCATCTTCAAAACCCAATATTCTATTTGCATCAACAGTATCAAGGTTATGTTCTCTTTGCATACTGTATGCTCTTAACTTATTAGTTAAACCAATACCTCTTCCATCTTGCATCAAATACAATATAATACCACTTCCAGAGTCAGCTATCATTTGAATTGCTTGATGTAACTGACTTCTGCAATCGCATGATAAGCTATCTAACAAGTCACCCGTATAGCACGAAGAATGAATTCTCACTAATGGTTCGTCATCTTTATCTGGATTGCCAATGATAATTGCATGATGTTCTCTTCCACCACTTTCGGTTCTATAAGATATGATATTTACTTCTTGAGTCTGTTTTAAAAATAATGATGTTTTGCACACTTCATATACATCCTGATTTTCTTGAAAATTATTTATGAATGACGTGTCCAGTGCAATAACGTCATTTTTCTCGCACCAATTTCGCATTTCATGGTTATTCTCAAAAGTCATATCAGCCACTAACGCGTATGGCAATAATTCTGAGAACTTAAGCAAGGCAATAGCACATTCATCTATTGTCTTTGAGCATTGCAACTCTTTTATGCAATCTTCCTTTGAACAGTTTATTAAATAGAGCAGTTCATCAAAATTATTCACCAACAGACGTTTGCTGTTATGTTCTTTATTCTGAGATATGTATTTTACCTTACTTGAAGTTAAAGTAACATATACATTACTTGATGTAAGCTTGTATTGATTAAATAAATCTCTTTCTAAAGCCTCAGCAGCAGCAAACAATAGGTAATTACTTTCATCATATATTACAATTGGCCGACCGCGCCTGATTTCGCTGATAGCTCTTTCTACCTTATTGCTACTCTGATTCCCTATAAACATTTTTACCCATATTAAACAGTGATAAAAACTGGTGCGGCCGAGAAGACTTGAACTTCCAAGGCCTTATGAGCCACAGCGACCTCAACGCTGCGTGTCTACCAATTCCACCACGGCCGCACTATATTCTAGTTTTTATATAATTATTTTAAATTACTTAATCATTTTAGAATTTTTCATCTAGAGTGTCAATCTGATACTAGAATAATTTAGAAATTGTTTGTATAATTTGATTATGAATTTTGTGATTATAAATTTTAATCATTTAAGATAACCTTACTACTAATTTTTAACTTAGGTTTTTATACAAATGAATATAGCTAATATCTTTATTTTTTTAGCTCTCTCTCTTATAACTAGCTTTCATTTCGTCCATGCACAAATATTATACACATGGTCTCAAGTTATCCCAGAAAATAAACTAAGCATACGCGCAATTACGGACAATGACATGTGTCCCATTGTTTATGTTGATGGCGAGGAAACAGAAATGCTGAATCGCAGCTCAATTAACAATGGTGATCATAACGAAACAGTTTGTGAACTGACAGTACAAACAAGTGCCAAAAACATTAGTATTGAGGATCTACGGGTTCCTATATTACCAAAAAAGGTTAATAAAATTGCTTTCATTGGTGACACGGGCTGTAGAATAAATATGTTATTTCAGCAGGAATGTAATTCGGTAGATAGCTGGCCTTTAAAAAAAAATTTAGATTCAATCGCCCTTCATAAACCAGATTTAATTATCCATGTTGGTGATTATCATTATAGACAAACAAAATGTAGAAATACAAAAAAGTGTGGCGATATTTATGGATACAATAAAGAAGTTTGGTACGCTGATTGGTTTGAGCCTGCAAAGGATATTTTATCACAATCCCCTTTCCTTTTTGTTCGTGGAAACCATGAGAGTTGTGATAGAGCTTATGAAGGATGGTTCAGGTATCTAGATTCATACCCCTTTTCGTCTGAAAAATGTGGAAACTTCGTTTCTAGTTGGTCCTTAGATGCTGGACCGATGAAATTTTTTATCTTCGACTCTTCATCCGGTGAGGATATTTTTACAACCCAAAGCACAATTGATGCTTTTGAGAGGCAATTTGATAAATTGATACAAAATAGTTCTGACAAGCCCATGTGGTTTTTAACTCATAAACCGCTTTGGAGATCTCCAAAAAAAGAATTTTTGACATTAAAAAGCCATGGTAATCTTACACAAATCGAAGCTTTTGGAGATAAATTTCCAAGCAATGTTACTACCATAGTTTCTGGCCACATTCATATAGCCCAGATTTTATTAATGGATAATGTTCCAGACCAAATTATAGTTGGAAACGGTGGTGCATCATTACACGCTCAAGATCAAGAATCTGTTTATCAAAATGTAGAATTTGACTATTCAAATGGTAAAAACTACTTAGCACACGAGGTTAGAAACTTTTTTGGCTTTGGCTTTGCAATACTAAATTTAGATGATCACGAATTTACCTTCTATAATCAACACAATAAGGAAATGTATTCTGCGAAGCTAACAGAAGATTTTAAACTTAAACGGATTAAAACTATAGTCGATTCATTTTAGGATTTGTTATTAGCTATTTTAAAAACGCTACTTAAACATTTTTTTTAATCGATTGATTTCATCAGCAAATTTTGAGTCGGTCTTTATAAAATTTTCTACTTGTTTTACTGCATGTATAACAGTAGCATGGTCTCTGCCACCAAAGTTTCTCCCAATATCTGGTAGGCTTTTTTGCGTAAATTTTTTGGCAAAATACATAGCTATTTGTCTTGGCCTTGCAAGACTGCGAAGCCTTCTATTGGATTGCATATCTGCAACCTTTATATCGAAAAATTCAGCTACTTTCTTTTGTATTTCTTCTATTGTGACTGACCTATGATTTGACCTAAGAAGATCGATTAGGGTTTCACTAGCTGATTCTACCGTCATACTTCTTCCAATTAATGAGGTATGGGTAACCTTATTTAATGCTCCTTCTAATTCTCTTATATTAGATTTTATGTTCCTTGCTAAAAACTCTAGGACATCTTTCGGAACATACATATTCATCTGCTCCACTTTTGCCTGCAATATACCAAGCCTTAATTCAAAAGTTGTTTCATTAATATCTGCCACCAACCCCCAACCGAGTCGTGATTTTATTCTTTCTTCCACTCCATCAAGATCACTAGGAGACCTATCAGCTGATATAACCAATTGTTTATTTTGGTCTATCAATGCATTGAAAGTGTGAAAAAATTCTTCTTGTGTACTATCTTTACCACTGATAAATTGCACATCATCTACCATCAATACATCTACTGATCTAAATTGCTCTTTAAATAACATAATATCTTTGCTTCGCAGCGCTGTAATATATTGGTACATGAATTTCTCTGCTGATAAATACACCACTTTTCTTTTTGCTGATGGGGAATTGACTATGTGCCAAGCTATAGCATGCATTAGATGTGTTTTACCAAGTCCCACTCCACCATATAGAAACAAAGGATTGCTGCCTAATATTGGATCTATAGATTCTGCCACACGCTTTGCCGCCGTAAATGCTAATTCATTTGGCTTTCCCACTACAAAATTATCAAAGGTGAACCTTGGATCCAGCGGCGAACCAAGATTATGATTACTTTCCTCTCTGTTTTTTAGTATAACATTAAAATTTGAATTCCTCTCCTCAATTACTTGAATATCAATAGAACGTATACTTTTATCTTCGCTTTGCCATAATGATAATATTTTTTTCATGTAATGAACTGTAATCCACTCTTTTATAAACCTTGTTGACACGGATAAAAGAACTTCCCCATTTCTGCTACTGACAAATTTTAGTGAACTCAGCCAGCTATTATATGTTGCTTCTCCATAAAGATTATAAAGACAATTTTGGATTTTTTCCCAAGTAACATTGTGATCCGTTACTGTAATAATCTGATCAAAAAACATAGTAGAAACCTTAGGGCTAGTTAAGTTCATATACCACACCAAGAAAAAAGCAATAATTAGAAAAATATAAGATAATCAATAGCCTACTGCAAAATGAAAAGCTAATACTACTTAATACATACTAAAAATTATGGTGATTTTTTGATGGGTTGTAAAGGGTATAAAAACATTAAAATTGATCATTTTTATTTCAAAAAAATGAAAAATTTGTAAATGTCGCTTGTATCGAGGATTAGAAGCATGC
>NODE_34_length_4239_cov_13.787046
AAGTAATCCTTACCTTTTAATCTGCAGATTGGCGAAAGCAAATACAATAGCTTCACTATCATGATAAGGGCGCTGGCGAAGGGTGTCAAGTAAGTTTTTTCGTTTCATCCGATGCGCTGCCAAAAGCTATGCAAAAAGTTCAATGAGTTAACTCCCATATATCCTGAGTAATTCTTGTGCATTAGCTTTGATTAGGATAGGGCATTTTCTATCATTTAATAGGGAACGCAATATTTCAGTTGCACCCTTAACGTCGTTATTGTGTATCTTTACTACAGCAATAGCTTCTTGGCTTGAATAAGGATACACTGCACTTGATTCTAAATTATCAATTTTATCTTTATTTATTTTTTCACCGTTGGAGTGAAGTAAGCTCATTACTTCTAAATATTGTGCTAACTCACGCAAAACATTAGGAGCATCTTTATCATCTGCCAAATCATTATAAATAGATGCTGTGTCTGTTGGCATTGAATCTGAGATATGATTGAATGCGCGTTCAAAATTTGCTAAATACTCCCAATTTGAATCTATTTCTTCTAGCAGCGGCTTATTATCTTTTTTTAAGAATAATACTTCGTAAAACTTGTCACCTGCAGTTATAGATTGTTTTGTGTTATCAATGTTGCGCAATAAGTATAATGTGATGCCAACTAACATTGGCGCGAGTGCAAGCAGAAAGATGTATTTTTTCATGGTAATATTCCAAATAGTTATATATTTATACATTAATGCTTTTGATTTGCAAAAACATATTGACATAGTGATTATATCGCATAATAATATTCTTAAAGTTGTTTGAATAGTTGGAGATTAAAATATTTCTAAAGTAGAAATAAAGACAGCAGTATTAAGCTAAATTATTTTTTGTCGGATTTATCCGATGTACCCTCAACCTTTTATAGGTTGAAGTCTAAATTTGAGAGTTTGATCCTGGCTCAGAATGAACGCTGGCGGCAGGCCTAACACATGCAAGTCGAACGGAGTTATATTGTAGCCTGCTATGGTATAACTTAGTGGCAGACGGGTGAGTAATGTATAGGAATCTACCTAGTAGTACGGAATAATTGTTGGAAACGGCAACTAATACCGTATACGCCCTACGGGGGAAAAATTTATTGCTATTAGATGAGCCTATATTAGATTAGCTAGTTGGTGGAGTAATAGTCTACCAAGGCAATGATCTATAGCTGATCTGAGAGGATGATCAGCCACACTGGAACTGAGATACGGTCCAGACTCCTACGGGAGGCAGCAGTGGGGAATATTGGACAATGGGCGAAAGCCTGATCCAGCCATGCCGCATGAGTGAAGAAGGCCTTTGGGTTGTAAAGCTCTTTTAGTGAGGAAGATAATGACGGTACTCACAGAAGAAGTCCTGGCTAACTCCGTGCCAGCAGCCGCGGTAATACGGAGAGGGCTAGCGTTATTCGGAATTATTGGGCGTAAAGGGCGCGTAGGCGGATTAGTAAGTTAAAAGTGAAATCCCAAGGCTCAACCTTGGAATTGCTTTTAAAACTGCTAATCTAGAGATTGAAAGAGGATAGAGGAATTCCTAGTGTAGAGGTGAAATTCGTAAATATTAGGAGGAACACCAGTGGCGAATGCGTCTATCTGGTTCAAATCTGACGCTGAGGCGCGAAGGCGTGGGGAGCAAACAGGATTAGATACCCTGGTAGTCCACGCTGTAAACGATGAATGTTAAATATGGGAAGTTTTACTTTCTGTATTACAGCTAACGCGTTAAACATTCCGCCTGGGGACTACGGTCGCAAGATTAAAACTCAAAGGAATTGACGGGGACCCGCACAAGCGGTGGAGCATGTGGTTTAATTCGATGCAACGCGAAAAACCTTACCACTCCTTGACATGGAAATTATACCTATTCGAAGGGATAGGGTCGGTTCGGCCGGGTTTCACACAGGTGTTGCATGGCTGTCGTCAGCTCGTGTCGTGAGATGTTGGGTTAAGTCCCGCAACGAGCGCAACCCTCATCCTTAGTTACCATCAGGTAATGCTGGGGACTTTAAGGAAACTGCCAGTGATAAACTGGAGGAAGGTGGGGATGATGTCAAGTCATCATGGCCCTTATGGAGTGGGCTACACACGTGCTACAATGGTGGCTACAATGGGCTGCAAAGTCGCGAGGCTAAGCCAATCCCTTAAAAGCCATCTCAGTTCGGATTGTACTCTGCAACTCGAGTGCATGAAGTTGGAATCGCTAGTAATCGTGGATCAGCACGCCACGGTGAATACGTTCTCGGGTCTTGTACACACTGCCCGTCACGCCATGGGAATTGGTTTCACTCGAAGCTAACGACCTAACCGCAAGGAGGGAGTTATTTAAAGTGGGATCGGTGACTGGGGTGAAGTCGTAACAAGGTAGCAGTAGGGGAATCTGCAGCTGGATTACCTCCTTAGGCTTTGCACATAATTTACCATTTTTAATGATGGTGTTGTTATGTGCTATACTGCTGTCTTTACTTCTACTTTATTTTAATTTCCCGATAACGGAATTTTATGAGTGATAGACCTCTTTCTCCACATTTACAAATATATAAAGTACAAGTTACTAGTTTTTTCTCTATTATGCATAGATTGACTGGTATCTTGCTATTCCTTTTATTAATGATACTTTCTTGGTATTTCATATTACATGTTTACTTTCCTGAGTTACTTATAGTAAGGTACTTAAATGCATTATTATTCACTCCTGTTGCTAAATTAGCTTATCTCTTATGTTTTATAAGTTTTGTATATCATTTTCTTAATGGTATTCGTCATTTATTGTGGGATGTTGGGCTTAATTTAGAAATTACTGGCGTTTCAAGGGGTGCTATACTGCTGACAGTAACGCTACTTCTTTCTACTATGGTTTTTTTATTTATGTTTATATGAGTCAATCTGGAAATTCAGTACATCATTGGTGGGTTCAGCGTGTTTCTGCGGTAATTTTACTGTTCCTGTTTCCTTGGTTTATCTATTCATTTTCTTGCACATTTTATACTGATAGCTCTTTGTCTTTTAGTGAAAAATTTATTAATCACCCTCTAGAGCTTTTATTTTTTGTTGTATTGTTGTTTTGCATTTTTTGGCACGCAGTTCTTGGAATGCAGGTAGTATGCGAAGATTATATACACAGCGTACCTTTGAGGATTTTTACAATTACATGCATAAAGTACTTATCAAGCATTACTTATATAACCCTCGCTTTTACAATCTTTATCTTCTACAGGCATATTTTCTTGTAAAATCACCGGTGCTGTGTTAATATATTATTAGTGTACTAGTTTTATTATTGAACTATAGCATTATAGCGATTTTGGTTTGACAATATGTTTGAAGCATTAAAAAAGGGAGCAATAGATCTTACACTTAAAGCAAAAGGTCTGCTTACTTCACCTGAATCTCAAGTTTACGTCGAAGACCTTAGAAAGGTAATGATGTATGATGGAAGGAAATGCCAGTATCCAAAAAATTATGATCAAATTGTACAGTCTGCTAAAATCATAGAAAACAGGGATATGCATGGAAATGCTATACTAGATAAAGATAAAAATCCAACCTATAAACTTTTGTATGGTCAAAAAGATGAGAATGGAAAACAACCAAGTTTCAGATTATCTTTAGTTACCAAAAATGAAGATAATGATAGATCTTATTTTACTATCAGTTATATAGACAATCAGGGTAAGCAAATTCCTATAGATTGGTTAAATAAGTCATACTTTGAGCCATTAGGCTTTTCGAGAATGGATTTGAAAAAACACGCGCCAATTTTCGAAGCTCAAAAAACTAAGAATCCTCAATATCCGTTTGAATTAACTAACTCTTCTGTGCTAACTAAAGAGGTAAAAAATAAAGAAGGTAAAGTTCAGGAAGTTGTTGATGAAAAAGGAAGAAATGGAGAATTATTATACACTAGTGATGACAAAAAGCTAAGCACCCATTTTTCAGAAATTAGAGATCAGAATGGTAATCTAGAGCTAGATAAAAGTCTTATATCTGTTCCTATCGTTTTTGCTACAAGCTTGGCTAAAGTTTGTACTAAATTGTTGACTTCTCTTCCTATAAAGTTAGGGAAGTATTTAATAAGCGAACAAAACCCAATTGCAAAGTCTTTTGGTTATCTTTTATTTACTCCTGCAATGGCAATAAAAAATTTAGTGAATATGGGAGCTACTATACTTAAGGCTCCAATTTTATTGTTTGTAGCAAATGAGAAAAAATATGGTGATG
>NODE_35_length_4225_cov_13.457074
CATTAATTTTTCCATCGTAAACTCGTAATTATAAGTTATCGATCTCTTTTTAATTATTAATACATAATTCAGGTTTCAGGAGTTATTAATAATTCTACAATAATATCTGCATAAAGTATGCAATAAACTAAGATTTTTAACAACTTATCTAAAATATAATCCAAAATCTGTATTATAAATATGAATGTAGAAAATAAAAGGACATTACTGAATAAGTAACATCCTTTTGAAGAAGGTGAGCTGTTTTGTTTATATTGATGTTTGCAAAGATTGTGTCACCTGAATAGGCTCTTGACCAGACATGAATGTAGAAGGCTGTTGTTCACCTATTTTTTCCTGATAATTTACTTTTTTCAATTGTGACCTAGTTTTAATTAAGTCGTCCGAAGAAATAATCATCCTCTCTGGTGTAGAAGGAATAGATGCACCTCTTCCACTATCAGAATCACTAAGGTCACTAAAAGAACTGCTTTTAGACGCAATACTGTCATCGATATCACTAAACGTACTAATGGCACTAAAATGGCTACTATTAGAAGCTAAGCTACTAACAGAATTACTACGAGTTGCAGTTCTATTAGATAAAATATCCAGATTTCGTTTGACAGTAGGATGATTGAAAACATCTTCACTTAGAGAATTTTGTGAAAATGAATTTATAACCTCATTCAAATTAGTCAGTGAAGCACTTATATTTGGTACTTTTGGAGTTAATACCTTAGTAAGGTTACCAGTGCTATTACGTCGCGTTGTCCCTATTTTACATCCTATTGTCGCAGTTGGTGTTTCACCTTGATACTTCACATTACTTACTTTTTTGCTTTCACCACACTTGCTTGCTATCTTATTAAGCTTCTCTATAGAATTAGAAAGTTTATGCTCTATTGTACATTCTCTAATAATCCTCTTAATTTCATCATGATGTTCAGAGAAAATTTCATAGAGATTGTTATCATCTTGAGCCAATAAATTTTGCAACTTCTTATCATCCAATTTTTTGACAAAATCTGCTTGTTGTTTCAATTGATTGATCAACTGGTCCTTTTTGAAACCTTGTGGACCATCAATAGAATCAGCTTTTTCTAATATTTTTCTGTTTAATTCAGAGAATATTTCCTTAATTAAAGCAGATTTATTGACAGTCTTGTCTTGCAAAATTTCATTAACAAGCATCTCCTTCACACTATTGAAGTTTTTCGTTTTTTCTTCTGTTTTTAAAACAACAGTTTGATTCTGCAAGTCTATTGAATATGGGATGCTATCCAAATTAGATATACTTGAACCCAAATTACCCAATTTACTTCCCACTTTTTTAAGTGTATCACTGGTGCCTTCTCTTGTTTTCTGTGCTACAGAACTTCCAGCTTCTTTTAACGAATCTTTAGCGTTTATAAAGCCTTTTTTTATTTTGCCTGCAGTATATTGTGTTCCTTCAACAGTTTTTTCAGCTGACCATTTGAGTCCTTTATATCCAGATTGAACTGATTTTACAGCTACTTTTACAGCGAAATATAAAGTAAGACCAACTATAGCACCTGGTATAGCAAGTGCTGCACCAACTGCCAAAAGTGGTAATAATGCTGTAAATAACCCACTTGCCGTACCTACTATAAGAGCCTGATCTCCTTGTTTCATGCGAGAGAATTCTGTATCTCCTTTTAACAGGTCAGTGATTCTTTCCTTGAGCTTTTTGTAATTATTAACACTCTCTATATTTGATGGATCTTCAGTAAATTTCTTTAAATCAAGATCATTTTCTTGTTGAGTGAGAAGATGATCTGAATTTGTTTCATTAGGTAACATTTTTAACCTCACTATTAATTCAATATATTACATTTTATATATGTCATCATTAAGTTAGTGTTAACTTGATTGCTAATATTGGTACAGCTTAAAATAATTTAGCTGGACATAATTTTATAGAGACTCAGATACACAATTCTAGGGTGTGGTAAGGTAAATAACTCAAGAAACTTTGTTCAGCTAAAATAAGTAGATTCAAACTGATAAGGCTGTATACAGAATATCAACAAATTATCCTGAGAATAGTGTTAAATCAAGATTGGAATATAGGAGTAATTATGCTATTTATTAGGAATGATTTTGTTAAAAAGTAATTGTGCAAAAAAGTGAGAATTTGACTGAAGATAAAAAATTAGCATCTGATATTCTACAAGAGGTTGCAGATGCTGGTAACACTAATAGTGACAAAGTGACGTTGTTTGAAATTAAAACATCTCTACAAGAACGTGGTTTTGGTATTTTAATAATTATTTTCTCCTTGCCACTATCTGTACCTATACCAGTTCCACCTGGCTATACAACTATACTTTCCATACCGTTAATCTTATTTTCACTGCAGCTTCTGCTTGGGTTTCATTCTCCTTGGATGCCAAATTGGTTAGAAAGAAAATCCTTTAAACGTTCAACACTAGCCCTTGTGGTCAAAAAAACTTTACCTGCATTAAAAAAAATAGAAAAGTTCATGAAACCAAGAATGTCCTTTATCTTCCGAGGGCCAGGTGAAAAGATTTTGGCACTTATAATGTTAATTTGTGCGTTGGTGATAGCAAATCCGTTTCCGTTAACTCACTTTATTCCAGCAATCGGTACAACTCTTATTTCACTTGGTATTATGAGTAAGGATGGGCTTGTCTCGATACTTGGAGTGTTGGTATCTTTATGTGGAATATTATTTGCTCTTATTGTAATGGTTAAAGGCCCACAGCTTATAATTAGTACATTTTCTTTTCTCAAGAGTTTTGCATACGGTTAATCTTGAGCTATTAGCAAATTAGATATTCTATAGAAATGCCATGGCAACCAGTGTGGAAGCAAATTCTTTTGTTTACTGTTTGTGTCTCAAAAGCATAAAAAAGTACGTACGGTTGTGAGAACAATTTTAACAAGGGCGGCGTTGTAAAAGTAAAAGATTGGAATTTGTACAACAAAGTTAGGCAAAACAGTTCGTATGTAGATTTGGCGAAAGTAAGCTAATATGGCTAGTTTCATCGTATAGCAGAACCACTATATTAAAAAGTTCGTATGGTACACATGGTAGACCAATCCATCCCAAAAAAACTAGTTCTCACGCTTGCTTGTTAATTAGGTAAAAGTAAAACCATATTATTAATTTAGTGATAAAAAGCATGAAAATATATACCAATTAAAATAATTTTATTTAGTCATAAAAAAATAACTTTACTTTGCTGATTTTTATGGTTATACTAAGCCCCGTTAGTAATGAAACACATGAAAAAGAGGTGTTTTTGCTTATAATTGCGAAGTTAAGCAAATTTATAACTTGCCTCATTTGTGTTCCCAATAACGAATATTGGTATTACTATGCGACCAGCGATAATAAGAGGTTTTTATGTTACCATTACAAAATATTGAAAATTCCTCACATAAACAAAGTCGTCGTTCAAAAAGTCCTGGTAAGGAAAATAGTGAAACTGGTAGAAAACGTGGGCGTTCTGTTACGGATAAAGATAATAAAGCACCAAAAAGGGCGCGCATGGATGTAAATGTTACTAGTAATGAAGATTCAGAATTTCCTAGTGATTTACAGGATAGACCTGGACAGGATGAATTGGATAATACTTGTCAAACTAAGCAATACATTCCTCATCATTTGATTGAACTTATGTATCAATTAGACTTGTCAGTGCTGTGCTCACTTAGAAAGTCTACATATGAACATAAATATCCTTTATTGTCATTAGCGTTTGAAGATTCTGAAATTGATAAATTCAATGATGTTGCCCTTCGTTATGAAGAGAAGTCTATTCATATAAGAATTAAAAATGTAGACAAATATTATACAGATAATGATATTAATTATGCTAAGCTATTTACTAAAGGAAAACAAAGTTTTTCTATTAATAGCTACTTTGATAGTTTTGTTAAACATCTGACCTCTAAGTTAGATAGCTCATTAGATAATATAGAGTATCTTGTTATCTATACCAATTCAGGCTTGGATCTTACAGAAGAAAAGGAATTAAAGAAAGGGCAATCTAGGAATTTTTATCCTTTGAAATTTGATAGCATAAGTATAGAAGAATATGGCATTTTAAAAGACTTCTTATTTACAAATGATAATACGCAAGGGCGTGGTTTTTATCAATTTTCGCAAGATAAAACAACAAGAGAGGAACTTTTAAAGCGACTAGAATTTTCATCTGCTGCACAAAAAGTAATGAAAGAAGGAAAATTTTCTCAG
>NODE_36_length_4050_cov_7.625532
AAGGTTTATTTTTGATAAAGCAGTATAAAGGATTAGTAACTTTAAATTTAGATTTAAAGAATATGCAAGAAATACATGTACTTTCAGCTAACAAAGAGACGATAAAGTATATGTACGAGGCAATAAAGGAAAAAGGAGAAGAAGTTAATGAGTGGTTACCGGTATTTTATGAGAAGTGTAAGGCTTAATTTCTTATTGATATTTTTTTTGATACTTGGTCTTTCGTATCAAGGATATGCTGATTGTCCAACATTTGTAGAAAGTAATACTTGGTTGGAAGCAATAGTTGGTGGAGATTGGGTAAAGGAAATTAAGGTGCAAGCAATAAAAGATCAAGGAGTTGATGGTTACTTTAATCCCAAAATTAGAGTATGTGCTTATGATGGACAAAGTTATTGTTATGACTTACAAAGTGGGGAATCCTGCCGCCAGATATATGGAACGCAAGGTACAGGAGCTGGAGTTTCTGCTGCAGCTTTTATCGACTGGGAAGGAGATAAAACAAAAGCTGGAGGAGAAATTGCTCGGGGTCTTAAATGGGAATGGGCAGACGGTGTTACTGATGAGGAAAAAAGAAGATTCGCTAACTCTCCTAAAATATGTGCTTGCAGTCAAAAAGGGGCTTGTATGTCAGGAATTTCTTCATGGGGTTCTAGAGTATTTTCGGGTGAGAATATTTTCCGTCCTGGGGAGATGGAAAAAGTCTGTGATACCTGCTACCAAACGGCAGTAAAATGTGCTCCTATGCCACTTGCACCTAGCCCCCCTCCATTCTGTGAACAACTTGCGATGTCACCTCCACAAGTTAGAATTGTTCCTATAACAAATGAAGATAATGATTACTTCGATCCAAGAGTTGGGGTGATAATTAGCGGACTGGAGGAAAGAAAAGAGTTAGGTTTTCCACACGTTGTTTCAAATAATGAGAACATTCCAAATCACTCATATACTGTTACAGATAAGGATACTCACTATTACTTCAAAACCTATAGAAAAAAGGGCCAGCTCTGTGCTGAATACCTTGGAACTCAAAGTATAAATGAACAAAATCCACAGTTCGTCCGCTGTTTTCCTGCACCACCTGCTCCAGAACCTGAGATAGTGGAGATAGTAAATAAAAATACATTGAAAGTAGAAATGAAGATGAGTGAGAGCACTTGTGCTAAAGCACATGGAACCTATAGTAATGGTTCCTGTACTTTTAATGTTAATACTGACCTCAACCATCCTATAAACATTGGCCCCCTATCTTTAAAAGTAGTAAAACCAGCAATAGTAGCAAAAACAACTGATAGTAATATTGATAATATTATAGAAGGTATATTAGAAAGTAATCCGCAACAATTTAAAGTTCTGAAAGAATATGGCTATGTTCCTGATGTGCAAATTAAATGTTCTAAAGGCGGAAGTTTTTATAGTTTTAATGATTTTGAGAAAAAGTTAAAAGACAAATCTATTCAATGTGAATTTAATAACTCTGGGCAGCCGGAAATAGAAGTAAAGTATAAAGGAAATTCTAACAGTAAAATGCTTTGTCTTTCTGGATGGCAGCCAGAACCAGAGGAGTTTGTTCTTAAAAGAGAAAATAAAATAATACCACTAAAATTAATGGGAACAAGATATACTAAATACAATGCTGTTTACTCCAAGGAATCAAATCAGTTCTATTATCTTCCAAGCAAGGAAAATAAAAGAGCCGATCTCTTAAACAGAGATCAGAGTGAGTTAGATAAAATAATATTCAATAAACAAGGGTATGTTTTCTTCCCTGATGAAAATGAGCAGAAGAAGAGAGAATGCAGTTACTGTGTAAAAAGAAATGATGAGATAGACGATACATTTAAATCTAGTAAAGGACTGAAAGTAGTATACAAATTGACGGATGTAGAGCATAGAGAAAAATGTAATCAAGGTGATGATGGTTGTATCTGCTTTACTGGAACATGCAGCCGTTCAACACGATATGTAGACAAAGAAAACACTCAACCTTTTTATACAAAGATTTCACAAAATACAAATGGCGTTGTCACACAACAAGAAGCACCAATTAAAGCAAACAGAACGGAGGTCTTTTACGCTGATAAATTGTGTAGGTTCGATTTAGAAGGTCTCAAAGAGAAGTTAAAAGAGATAATCGAGAAACAACTGGAAAAAGAGAAACAAGAACCGGAAAAAAAGAGCGAAAAGTCCCATGTTTTTGGAAGTGAAGATTATGATGTGGATGGCTCACAAATAACATCTAGCCGTGTTGAAATAGAAGTGTGGGGATGTGGTGAAGCAGGTCACATAAAAGATACACCTTACACTTACACACCTAATTCCACTGAAAGTAGAGTAGGAATGCCAGGAGATTATATTAAAGCTGAATTGGAAATTGATCTTGATTATCCTATAATTAACATTAAAGTTGAACAGGGAGGAGGTAACAGGGAAAAGGAATATACAGATAAGGATGGGGGTCCTATTTTTATAAGAAAGTGTCGTTTAGGTAAACAAGAGTGCAAGGATTTAATCACTATGGGAGGCGGAGGCATCTATAAAATATATGAGTATAAGGATTATACCGAACCAATAATTGATGATAGTGTAAAATTAAAAGAAAAAACCACAACAACAGGATTGCGGGTTACTGAAGATAATAAAATAATATATATAGAAAATGGTGAAATCAAGCATGAAACAGTAAAGTGTAGCAAGGGTTTTGGAAGCAGTAAACCTGGTGCAGGTGGTTGCATTGATAAAAGCAAAAGAATTTATGGTAAAGGCTCTGCAGGGCAGGTGAAGGTAACGCCTATTATAAAGGGATTTGACATAAACATAATAAATGATGCTATTGAAAAAATGATAGGAAATCGATATGATCCCGGGGAGGTTAGGGATTTTTCGAGGAGTGAGTTTGACACGAGTTTAACTAAGATGATTGAAGAGGAACTCAAAAAAGAATTGTTAAGGTAAAAAGATATAACTCTGAAAATTATGCTCTCGTTTTAATAATTAATTAAAGTAAAGCATGTAGTAAATGGTGTAATTGCTGTATCTTAACAAAAAGGTATAACGAATGTAAGGAGGGTACTTTATGTCTCTAAAGAATAAAATTTCTGAGCTAATAGAACAACAATTTAGCATTAAATACCATGACAATTATTTGGCTTACGCTATACATAAGTGGGCTGCAAGCGAAATATCTAATTCCATTGCTTTTTGCATAATTGGTTGTGGAAATTGCAAGATTGGATATCAAGATGCTGCAAATTCGTTCAACATAACAAAAGAAGAAATTGAACAAGGTAATATTGCAAGCATAGAAAGTAAAATAAAAAGTGAAGCTGAAAAATCAGGTAGCGAGTTTTCTGAGTTGATTTCTAGAGTGGATCAATCGCTAAGAGAACAAAGTGAAAAGTCTATTGTACAAATTTTAGATTCATCCGCTAAGGAGATGTTAAGGAGTTTCTGTGATAGCCCTGTACAGTCTCCAGAGCATGAAGAAGTCAGTGCCATCCTCTGCTTCACATGAAGAGCATGCTACAGAAGGCCTAGAAACTAGTGTTAATTCAGATCTTTTGTCAACCTAATCAACCCCATATATATGTTTTTTTTGTACCCATGCTTTGCGTTTTGGGGTAGAAAGAAAACACCACTCTTCGTTACACTTTTCTATTTTCATTACAACAAATTTGTCTATTTTTATAGTAATCTTGCTGTCTACACTCTGTTTTTGATATCCATAAGTATCTTCTTTTACAATCGCGTAGCGCTTATCACTAAGAAGATTGCTTTTTATCCATCCGCAGTCTTCATCTATATCGCAGACCTTTTTCCAACTCTCAAACTCTTCTATCACTCTCAGGGGCAGATTTTTGCAAGTGTATATCCATTTTATAGGATAGTGAAACCCTGGCCCCGTTCTCATGTTGATCTTATTTGATTTGGTTGAAACAAAGTTGTTAGCAAACAAGCTATGGCTAAATAATAAAAACAATAGGATAATAGTACTGCCCAGTGTCACGCACTGGGATAACGTGAGGGATAGTGTAACAGACTTATTCATCA
>NODE_37_length_4041_cov_10.340943
TAAAATTAAGCATATGTCCTCCCGCAAAAAACCCGAACATTAACATACAAAAGTACACAACGTGGACTGTTAAATGGCTGTATAGTAAAATAATAATTGAGACGCCTTGCAATAAAGCAAAAGCAGAAATTACATGTTTCCTATTTTTAAATAAGTTTGAGATTCGATCTGCAATTGGAGCACCAACTGCAAGACCAAGCCATAGTATTGCAGTTGCTATACCTGACTCCATTGCATTGAGTTCTGAGTTGCCCAGTAACCTTGGAGCCCACAAGGTATTAAGTGCTAAAAATGTTCCAAAAGTAATAGCATCCACCACTGAAGTTATCCAGATATCTCTTAATTTTAGCACTGTTAATATAGAGCACATTACTGTCTTCATAGAGCTTTTTATTGTGCGCTTTTCTGAGCTGCTTTCTGGAAGTGTGTTTGGACAAAAAAGCGTAAGTACAAATATCAACACACCAAATAGTATTATGCATACAATCAGATTTTTCCAATATGCATCTTCGGCAAGCAAGTTAGAGAACAGTATTTGAATTACCAAAGCAGAAAGGCTTGAAATTGTCTGCACTAGTGAAAACATTAGTCCAAATTGGGCAGCGGAAAAACATATGCTACTTGTGTGAGCAGCACCAATAAAACCAAATGATGCTCCAGTTGCAATCAACACTTGAGACAAAATCAAATGGGAGAAATTGTCACTATTAATAAGGACAAAAAACCCCAAGATCATAGTTGATAACGAGAAAAAATAAATTTTTTTACTGGAAAAAACATTAAACGTTGCTCCACTAAAAAATTGTAAGATGGCGAAAGTCCAAGTATATGCTGAATTAGCCAGTGCAACTTGCGCGATTGTAAGTCCAAGTTCCTTTTCGAGATTTACACTTATAAAGGTATAAATTATCTGCATGTTGCTGAATATAACAACCAAGTTACTAATCAGCCAAATGAACCAAGCCTTAGCTCTGCTTTCCATAAGATTGATTTTTATAAGTAATCTATTAGAAATTTAACACTAAGTCTCTTTTTAAGCTATTGTTTCCTGACTACTGTTATAGCTAACCCAAAAAACGGTTTCCCTACGTCATGCCGCCGCGGTATCTCTAGATCCCGCTAACAAGCAGCGGGATGACGAGCTTATCGTCACGCCGCCACGAACCGTCATACCGCGATTCATTCGCGGTATCTCAGCCGCTAACAAGTAGCGGGATGACGGTTGTCAGGGTGTCATGAAAGTAGCTGACACTGGAATCCAGAAAAAAAGAAATATGTATCAGCTACTTTCATTTGCTGCGCCTCGAAAATAAACGTTCATGTAGCTAAGGCCATAAATCCAGTATAAAGACCTTTAATCATTGGCTTCGTAGTACTTCTCAACCAACTTATTAAGTAACCTTACACCAAAACCTACTGCTCCTCTTGGACAAATGTCAGTACCTTTCTCGTGCCAAGCAGTGCCTGCGATATCTAAATGTGCCCAGCAAGTTTCATTCACAAAACGCTGTAAAAACTGTGCAGCCATTATGCTATCTCCACCAGAGCCTGCAGGAGCGATGTTTTGAACATCAGCAATCGGTGAATCAATAATTTTGTCATAAGTTTCATTCATAGGAAAACGCCATAACTTCTCACTTACTTCATTTCCTGCATCAATCAGACGGTTTGCTAATTCATTATTGTTGGAAAAAAGACCAGCATATTCGTTATTTCCAAGTGCAACCACTATAGCACCAGTTAAAGTTGCAAGATCAATCATAAATTTTGGTGAGAATCTATCTTGCGTATACCATAAAGCATCTGCAAGTATGAGCCTTCCTTCTGCATCGGTGTTCAACACTTCTATTGTCTGTCCAGACATTGAAGTTACTACATCACTTGGTCTTTGAGCATTACCACCCACTGCATTTTCTGCAAGTGCAACCACGCCGATTGCATTTACTTTTGCTTTTCGTCCTGCTAAAGCATGCATCACCCCAACCACAGCAGCAGAGCCTGCCATGTCATATTTCATCGACTCCATACCACGTGAAGGTTTGAGTGATACTCCACCAGTATCAAACGTTATACCTTTACCAACAAAAGCTATAGGCTTTTGTTCTTTAGAAGCCCCATTCCATTTTATCACTACTAATTTTGGTTCTTTACTACTTCCTTGTGCAACTCCAAGCAAGGCTCCCATTTTTTTCTCTTCCATCTGCTTTTTATCAAGCACCTCGATTTCAAGGCCAAGCTTAGTAAGTTCTTTTTTTATATGATCAGCATAGGATTCTGGATATAGAATGTTAGGAGGCTCTGTTATAAAAGAGCGCGCAAGAAATATACTCTCACCTTCTTGCCTTAAGTGCTCAAATGATCTTTCAGCATTACTTAATTGCTCATCTTTTACTAATACGGTAATCTCCTCTACCTCTGTAAATTTTTCATCCTTTTTAGTTTTATACTTATCAAACTTAAAACTACGCAGAAACGCACCATATGCAACATTTGCTGCACTACCTTCGATTAAAACTGCTGCTTTTTTAATTTTTAATCTGCTTAGCTCACAATATATTTTACCACCAATATTTAATTCTTTATTTTCATTCCATTCATCCTCCTTACCCAGTCCAACAACTATAACATTTTTTTCTTCTGGCAAAGCAGTAGAGAAAAATTCACCAAAACTTCCATTGAAATCGCTAAATTGCTTTATATTATCTATGACCTGTTTTCCTTGCAAAACTCCGCCATCATTTACGGTTTCGTTGTCCTCAAATAAACCCATTACTATTGTTTTAAAATCGGGCGAAATTTTAGAAATTGTTATTTTCATTGCTGGTATCTCCGTTGCAAATAATTGTAAACTGTACATAAAACATAGCAAAAACATCAGTAAGATATTTTTCATATACATCCTAAGTACAATAACACTTAAGTTTACTATGGACTCCCTTACATGCAAGGTTTTTTATCTTTTATTAGAGAACTTATTATATCCGCCCAAGGTAATGTTAAACGTATAGGTTTTTATGACCTGATCACTGTAAGTAAATGGTGTTATGAGAAGGCTTGCAAGTCCGTTACTAACAAAATCTTCAAGAACAGGATCAGCACAATTATCGCAATTATGGTCAGCAAAAAACATTTGCGTTGTGAATTCTGGAAAATCCGGATGTTGAACTAGAAAGTTGATATGTGGAGCTCTATCACCAATTTTACCAGGTGCTATCGTAATAAAATTATAATAGCCAAGATTATTCACTACAAACCTTCCTGATCCAGCAAAATTCAGATCATCCTCTATATTCTTATCGTAATGGTTCACGCCGCGTGAATTCGCGTGCCATATAGAAACTACAGCATTTTGTATTGGTAAGCAGTTTATATCAGTAATTCTACCCACTATGTGTATTAATTCCCCTATTGCACTATTTGGAGAACCAGGTTTTCTTCTTAAATTGTTTGAAGAGTTAAAATTTTTTGGCCTTGCATCAAGGTCATATATTTCTGGAGTTTCAATGCAGTTGAGCAAAACAGGATCAGCTGCAAATAGCGGCAAACTGAATACCATTTGTACTAAAAACGCTAATAAGATATTTTTCACATTCATTTCATTTATAATAGACTTCTTGCATAACCATATAACAAACTTTTATTGGGAATAGAAACGAAAAAATTACTTTACAAACTCCGCTAGCCCTCTTATCATAAAACTGAAGGTATTCAGTTATATTCATCTGTGCAGATTAAACAGCAAGAAAACAACGTAGTTGGCGTCTTATTTTTAATTTTTTGCACTATGTGCACCTTATGTCTTCACAATATTTCTAGGTTTTTACCTACACAAGCTGAAACGCGCTATTTAAAACATTAAAAAACGCCAACTTAAAAAATGGATAGTGAATAACTAGCTACCCTAGGGTTTCTTTTGCCTTTTTTTCTGTTTAGTAAATTGTATCCGTTCAGCGGAGTGGTAGAATAAGGTAGACAAAGTGATCTAAAAAGATAATCATAGAGCAAAAGTGAGGTAATGTGGTAAACCTTTTAGAACTTTGC
>NODE_38_length_3989_cov_12.264362
AGCAACAACATCCGAATCATATTGGTTATGTGGCTGCGGCTTTTGCCTATAGCTGAAGCTAATTCCTCATGTGTATAGAAAAACTCATCTATCAGTTTTCTGTAAGCTTCACCTTCCTCTATTGGATTAATATCTTGCCTTTGTATGTTTTCAATAATGGATACTTCCAAGCATTCCTTGTCGCTCAGATCTTTTATGATAACCGGTGCACTATCAAGATTTGCAATCTTGCTTGCTCGCCAACGACGTTCTCCAGCTATTATTTCATAACCATCATCATTTGAATCTTTGCGTACCACGATAGGCTGTATAATGCCACTTTTCTTTATCGAATTTGCAAGTTCTCTTAATGACTCCTCGTCAAAATGTTTCCTCGGTTGAAATTTGCTTGGGTGCAGTAATGAAATAGGCAAATGCTCTTGTCGATCTTCTTTATTATCATAATTATCGCCTATGAGGCCGGCAAGACCTCTGCCGAGGCGTCTATCATCCTTCATACTACGCCCTCGCTTACTAGTTTCTTCTCCTTACAACTGCTCGCGTGCTTTTTTAAAATTTCCCTTGCCAAACTTATATATGCTTGTGCACCAGGACACTTAAGATCATACACAATAGCGGGTTTTCCATGAGAAGGCGCTTCTGATAACCGTACGTTACGTGGAATAACAGTCTCATACAATGGGATGATAGTTTTGTATACTTTATCATTTAAATACTGGCAAATATCGTTTTTAATCTGTTCACTGAGTTTGTTGCGCCTGTCATACATTGTTAACACTATCCCTTCTATTGCCAAAAAAGGGTTTAGGTTATTTCTTTTTATCAGCTCTACAGTTTTAACTAAATGGCTTAATCCCTCCAAAGCAAAAAATTCACACTGAAGAGGGACAATAATAGAATTAGCAGCAGTCAAAGCATTTATGGTTAGAAGCCCAAGTGATGGAGGGCAATCGATGATTATATACTCATAATTATCGCGTATCTTCTCTAATGCGCTTTTTAGCACAAATTTTCCTCGCTCAAGTTGCGATAATTCAATTTCTGCAGCTGATAAATCAACTACTGACGAAATTAGTGATAAATTTGGAATTTCCTTTATATTGAAAATTGCCGATTCTATCAATTTATTTTCGCTGCTTAGTAGTATTTTGTATATATTTTTTTCTTCCCTACTACGATAAGAAATCCCGAGCCCGGTGCTAGCATTTCCTTGAGGATCAAGATCTACCAATAAAGTGCTTTTTCCCACAGCAGCAAAGGCTGTCGATAAATTTATACTAGTTGTGGTTTTGCCAACTCCACCCTTTTGATTTACTATTGCAATAATCTTGCTCACGCCTTTTATCTTATGTATAAAATAATTCTATTGTATATATGCAAGAAACTTTTGCATTAGAAAATTTTTTTGTTGTTAACCACACTAAAATTAGACTGTCTTTTTTGCTTTGTGTAACACACTTTGAACCTTGTTTCCTAATTCATTCAGAGTGAATGGTTTTGGCAAAAAGTGAAAATCTTCTATATTGATGTCATCACTCTTTAAAAAAGCATCTTCTGCATACCCAGAAATAAAAATAACGTTGATATTTGGCCTATGGATCAATGCTTCTTTAACTATTTCTGGGCCGCTCACCTCTGGCATGATTACATCAGTGATTATAAGATCTATGTGTTGACTTTTTTTACTGATTATTTCTAGCGCCTCGCNNNNNNNNNNNNNNNNNNNNNNNNNNNNNNNNNNNNNNNNNNNNNNNNNNNNNNNNNNNNNNNNNNNNNNNNNNNNNNNNNNNNNNNNNNNNNNNNNNNNATTTTCATCTGATATGTAAACCATGGGCAAAAATATGCTAAATTTAGTTCCATGATTTACTTTGCTAGCAACATAGATGTATCCTTCAGTTTGTTTAATAATGCCATATACAGTAGAGAGGCCAAGACCTGTACCAGAGGTAATATCTTTGGTAGAAAAAAATGGATCAAAGATCTTTTCAGTTGTATCACTCGTCATTCCACATCCAGTATCAATTACTTCAATCACAACATAATTTCCATGTTCAATCGCTTCCTTGTCTGGAGAAAACATATCCTGAGGTGTAGAATTTAATGAGTCAATCTTTTGATTAAAGGTTCGTATAGTTAATTCCCCGCCCTTTTCCATAGCAGCACTAGCATTGACTGCTAAGTTAAGTATAACTTGCTCTAATTGCCCTTGATCAGCCCTAACAGCACCCAAGTCTCTACCATAATAAATGTTAAATTTTATATTTTCACCTATTAATCTTTTTATCATTTCATAAAGATTAGCTATAGTTCTATTTACATCAATAATTTTTGGCTGCAAGGTCTGTCTTCTTGAGAAAGCAAGCAATTGTCTTACTAAATTTGATCCACGCTTTGCATTTTGCTGTATCTGTATTATATCTCCAAAAGATGGATCACCAGCTGAATGCTGGAGTAAAAGCAAATCGCAAAATCCTATTATCCCAGTCAATATATTGTTGAAATCATGCGCAATACCACCTGCTAACTGCCCTATAGCTTGCATCTTTTGATAATGCTCAAGCTTTATCTCTAGGTTTTTGTGTTCAGTATTGTCAATAAAATAACAAAGTATGAAGATCATTTTATTATGAAGAAACTTATTGAAATATATTTTTATGTTATTACCGCCGTTGAGCTGTACATCAAAGGACGCATTATTTATTCTATTACTCGAAAAATATTCACGTATTTTCACATGATAACTATCCAATATCAATGTAAAGATTGAATTATTATCTGACCCTGCAAGCTTTATTAGTGCCGTATTTTTCTTTACAAAGTTGCCGTTTATGTCACATTGTGCAATAGCAATTGATGAATTTGCAAAACAAGGGTGTAATTGATAATCAACAAGATTTGATTCGGTTGGTGTTATAAAGCCATATATATAGCTATGGTTGTATTTATCACAAAATATAGCAGTGCTCATATAAGCCTTGAATGGAATACCACTTATAGTAAAAAACAAAATTTCATTATCGGTTGTTGTATTGTTATATTTAGATTGAGATATAAAATCACTGATTGAGCTACCTTTTTCCAGTTTTTTCAGTTCAAATATGTCTAAAAATCTTTTATTTACAGATAAAATCACCCCTTTGGCATTTGCAATGTAAGTTCCTATACTGTGTTTTTCTATTAACTCTTCATACATCTGCTCCTTGTTTATCTGTGTTGCTTTTAACACAAAATACCCATCTGGCCTTGCTATTGGCACTAATGATAAATTTAAAATCTTATTACTATTTATAGCAATTTGGGGATTATCTGGTATTGGCTCAAAGAGCAAAAGAAAGTTAGATACTCTATTCTTCTTGTTTAAGGAAATGCATACCTGTACAGAAGAGTTATTTTTTAGTGCATGATAGAGTACTTTTTTGTCTGCTTCTGAAACATCTCCTATTTCAAGAATCTTGCCTAACGTAATGTCATCATCTATTATATGATCTTTAAACCTTTCGTAGAACCTTGCATCAGCATAAATAACACCCTCATCTTTATGTAAAATAAGGCAAAATTCTGTATTATGATTTAGTGCATTTGCAAATATTGCATTTTGAAATTCTATAGTATTAAGTAGGTATCTGTAGCGTTTTACATTATACATCATAAAGAGAGTTGTTAGAATGCTAACTAATAAATTAATCTCTATATTAATATGCTGACTATATATATCAAAAAAGTAGAGTATCGATATTGCTACTGGAGGTAAGAGCATAATAACTGCCATCACAACAATTGACATTCCATAATTTCTTAGTATGAAGTCAACCCTGTTCTCTTTTTTGTTATCTATGTATCTTTTACTCATTATTGTTACTTGGCATTGTTGTACATACGAAAATGTTTTATTATATTGATTTAATTATTATAGATTTATTAACGTCTTTGATAGATAATTATCATCCAAATCTAATTAAGTTCCTTAAATATCAGATATAACAATGTTA
>NODE_39_length_3956_cov_11.869008
GAAGGTGTCATTCCAGTGCTTGACACTGGAATCCAGTTCTTATTATACAGCTATCTGGTGTACTTATTTAAAATTAAGTTTTCTGGATCTCAGTGCCAAAGCACTGGGATGACACCCTTCCTGGCGGAGATTATTCTCAAATCACAATGTTCGTACAGTTGTGGAATGAATTGCGGTATGACGTAGGAAAACCTTAGCTATAGCTTTAGAACTCCCAAAAGGTCAGAAGCATTGAATGACTTGACAGAAAGTTCAAACCCATATAAAATGTCCTTATTTCTTATATGTTAGGTATAGTATCAATTGCCTCAGATCATGCTGGTTATGAATTAAAATCAGAAATAAAACCTTACCTGGAAGCCCTAGGTTACAGAGTAGTAGATCAAGGCTGCACTGCTAAGCAAAAGTGTGTAGATTACCCAAACTATGCTGTTAAAGTTGTAGAAGATATAACAAGCAAAAAAGCAAATTATGGGATATTAATTTGTGGTACAGGTTTGGGCATGAGTACTGTGGCAAATCGTTTTGAAGGAATCTACGCTGCTTTATGTAACAGTGTTGAGATCGCAAAATTAGCTCGCGAGCATGGCAACGCAAATGTACTGTGTCTTGGTGCAGGGTTTACTGCGAGTGGATTAGCAAAAGACATAGTCAAACAATTCCTCGAAACAGAATTTTCAAAAGAAAGCAGACATAAAAAACGCCTTGATAAACTCAGCAATATAACCTCTAAGAAAAAAAAAACAAAAACTTATAACGAAGATGAAATATCAAAATTTGCTAAAATGGCAGGCCAGTGGTGGGATGAGAACGGCAAATTCAAACCATTGCACATGATGAATCCTGTTAGAGTATCTTACATTATTGAGAAAATAAAAGAGTTAAAAAAATGCAATTTGAAAGAATTATCATTGCTTGATGTTGGATGCGGTGGTGGCATTTTGTCAGAGTCAATGGCACGCGTTGGCATTAACGTTGTGGGAATAGATGTATGTGAAGAAAACATAAAAGTAGCGCATTCACATGCAAAAAAAGTAGGGTTAAATATAGAATATATACACACCAGCATTGAAGAGCTAAGCAATGACAAGAAGTACGACGTGGTTCTGTTGATGGAAGTAGTTGAACATGTGGATAATTTAGAGCTTTTCATGAAAAAAGCGATAGAACTGCTAAAACCGGAGGGGTTAATCTTTATATCCACAATAAATAGAACTATCAAATCCTTCTGCCTTGCAATAATTGGTGCAGAGTACATATTAAATTGGCTGCCAAAAGGTACACATAACTGGAATAAATTTCTCAAGCCGTCAGAAATTGCAAATCACTTAAGAGAAAATAATGTAACGCTGCAAAACATGGCTGGCATGGAGTACAACGTAATAAAGCGTGAGTGGAATCTAACTAAAGGCGTGGATGTTAATTATATACTCTGCGGTTTGTTAGATTTAACTCTATAAAAGCACCATTTTCACTTCCAATACTTTGAAGGATCTTGGCCAGCTTTTATACAGTAGCCTTTATTAGTTAGCGCCCAACCGGAACGACAAGCATAACCTGTACCTACACGTTCATATCCAGGAGCAGCAACACACTTTCCATTCTCCAAGGTTTGACCTTTAAAAAGACAACAAACTTCTTTTTCTGTTACCTTTGTTACAATTTGAGGAGCACCAAAAAACACAGCAACAAACATACCCAGTGCGAAAAGTGCAGGCCAAGGCATTCTGCCAAATATTGCAAGTAAGCTTGAACCAATTATTACCACTGTAATCATTGGTCCACCTATTCCATGAACGTAACCTATTACATTACACATTACATCTGTTGCTCCATCAGCGTGTGCATCAAATGCATAGAAAACTATAAATAGAATTACAAGAAAATTTCTCATTGTTCTTTCAATAATCATGCCTGATTGTTTCTTATTTTAATAAAATTTCAGTAAATAGCTTTTTTCAAAAATTATGCTTAACCCAATCAATATTTATTTATTACTGCCTTTTTAATACTATAATTAACTCAGTTGATTTTTATCAAAATGCTAAACCATGGAACAATTCGAGAACTTTTACATCACCACGCCAGTATATTACGTAAACGGTAAGCCGCATATTGGTCATGCATACACTTCTCTCTTGTGTGACGTGGTGGCAAGGTTCATGAAACTAGCTGGGAAAAATGTCAAATTTACCACCGGTACAGATGAACATGGACAAAAAATAGAAAAAGCAGCTAAAGCAAAGGAAATGCAGCCAAAAGAATTTACAGATGAAGTGAGCGTTTCATTTAAAGAATTGGCTAAGTTCATGAATTTTGAGTATGACGATTTTATTCGCACTACGGAGGAACGTCACAAAAAAGCAGTTATAGCTTTATGGAATAGACTTGAAGAGAGAGGGCAAATATATTTGGATTCCTATTCGGGTTGGTATTCAGTTCGTGATGAAGCATTTTATCAGGAATCAGAGCTGATAGATGGCAAAGCACCAACAGGCGCAGAAGTTCAGTGGATAAAAGAAGAGAGCTACTTTTTTCGCTTGTCAAACTGGCAAGACAAATTACTGGAACTCTATAAAAATCAGCCAAGTTTTATCTTTCCTGAGAGCAGAAGAAATGAAGTGATATCGTTTGTAAGATCAGGGCTCATTGACCTCTCAATCTCTCGCACTAGTTTTAACTGGGGAATAAAAGTACCAGGTAATGACAAACACGTAATCTATGTCTGGATAGATGCATTAACCAATTATCTTACATCAATAGGTTTCCCTAGTACTGAAGGTGAGGAATATAAGAGGTTTTGGGCAGAACCAGAAACACAGATTCCAGTGTCAAGCACTGGAATGACACCAAACCAAGGGAAAAAGCAGATTCCAGTGTCAAGCGCTGCAAACCTAGCTGACAACTCTTTCAACGTTCATGTAATCGGTAAAGACATATTGCGCTTTCATGCTGTATATTGGCCAGCGATTCTCCTTGCAGCAGACCTACCACTGCCAAAACAAATTGCAGTTCATGGTTGGTGGTTGAACGAGGGAGAGAAAATATCCAAGTCCCTTGGTAATGTCATAGATCCAATTGGCCTCGCTCAAGAGTTTGGTGTTGATCAGCTACGCTATTTTCTCCTCAGGGAAGCAAGCTTCGGCCAAGATGGCAACTTTAGTAAGAAAAATATGATCAGCCGGATAAATTCAGAACTGGCAAACAACATAGGCAATTTAGTACAAAGAACAATTTCATTTTTACACAAGCAATGTTCTGGAATTGTACCAACAATCGATCAAAGCCTACTTAAAGGTGAAGAAAGTCTTCCAGGTTGCAAAGCTATACTCGATCAAGTGATGAATCACCTATCAAAGTATGAATTTAACCATATCATACTTCTAATCATCAACATCTCTTCTGAAGCAAATGCCTACATAGACAAAAGTGCACCCTGGACACTAAGCAAAACTGACAGAGAGCGCATGAATTTAGTAATTTACAAGTTACTGGAATATATCAGGATAATAGGCATTTTATTGCAGCCAATCGTTCCCAAGTCAGCAGAGATGATACTAAATCAACTGCAAATTCCGAAAGAACAACGAGATTTAAAATCTTTGTGCGACGCGTGCGTAAGTTCAGGCATAACATTGCCTAAACCTACGCCGGTTTTTTTGAGGGTTGATGCTAAAGAGGAGAAATAGTGTAAAAACTATTTCTCCTGGATGGGATTATCTTTAGTTAACGACGGTGCACACCGCTGTCTACATATTCAAGTTAGGTGGCAAGTGCCTTAGTTACTTTAGCACAATATGGTTTAGTAACATCAGCACCTATCACTACTACTTCAGTCATTGCCGACTTAACCTTTCCTAGGCTCCATGCAAACCAGCCTTGACCATTTTCTTCTTTAGTTGGCTGACTTTCTGGGCTAGAAATCTCAGTACCTTTTTCATCACCAGATTCTGCAT
>NODE_40_length_3880_cov_12.173072
TGTTCCCACATTTACATGCGGCTTTCCAAATGCTTCCACTACTGCTGTCATAATTATTACCCTTAATTATACTCTAACTTTAACTCATCAACCACATATTGTGGCACTTGCTCATAACAAGAAAAATGCATACTATACTGCGCCCTTCCCTGAGACATAGAACGCAAAACGTTGATATAACCAAACATATTTGCAAGAGGTACCGAAGCAGTAATTATTTTACTATTATTACCTAAATCGAGCATATCAGCAACATTTCCTCTTCTACTATTTATATCACCCATAACATCACCCATATATTCTTCAGGAGTAATGATTTCAACTTTCATTATAGGCTCCAGCATTTTTGGACCAGCTTTATTTGCCATCTCTTTAAAAGCACCTTTAGCAGCAAGTTCAAAAGCTAAAGGACTAGAATCAACCTCATGAAAAGCACCATCAAGAAGGGTAGCCTTAAAATCAATCAACGGAAATCCCGAAATTACACCACCTTCTTTTATCAACTCCAAGCCATTTTCTACCCCAGGAATATACTCTTTTGGAATAGCACCACCTACAATTTTACTTTCAAATTGAAACCCAGAACCAGGCTCAAGAGGTTCAAATTTTATTTTAACCTTAGCAAACTGACCAGCTCCACCAGATTGTTTTTTATGAGTGTAATCAATTTCAACAGATTTAGTGATAGTTTCACGATATGCAACCTGAGGAGCACCGACGTTAGCCTCAACGTTAAATTCGCGCTTCATTCTATCAACAATAATCTCAAGATGGAGCTCACCCATGCCTTTCAATATAGTCTGGCCACTTTCCGCATTTACTGACATTCTCAAAGAAGGATCTTCTGCAACCAACCTATTTAGAGCAATACCTAATTTTTCCTGATCTGAAGTGGTTTTAGGTTCCACAGCAATTTCAATAACAGGCTCAGGAAATTCCATACGCTCCAATAATATAGGAAAATCAACAGAACATAAAGTATCTCCGGTGGTTGTTTTCTTTAGCCCAACTAAAGCAACTATATCTCCAGCCCTAGCCTCAGTTATATCTTCTCGGTTATTTGCATGCATAAGTAACATTCTGCCAATCCCTTCAGTTTCGTTTTTTAACGCATTTGAAACGGTAGATTTAGACTTTAATTTACCAGAATAAATACGGATAAACGTCAAGCTGCCTACAAATTTATCCGTCATCACTTTAAATGCAAGAGCAACAAATTTCTCTTTTTCTGAAGGTTTGACCTCAATTTTCTTTTCTGAATCTTTAGGATCAATTCCAACAATTACATCAACATCAATAGGAGAAGGTAAAAAGTCAACTACACCATCTAAAAGTGGTTGTACGCCTTTATTTTTAAAAGCTGATCCACATAACACAGGAACAAATTTTCCTTTAATGGTCCCATTTCTCACGCATTTTTTCAGTAAATCTACTGGCAGATCATTAGACTCAAAGTAAGTATTCATCGCTTCATCATCCATCTCAGCTGCAGCATCTAATAAAAGATTTCGATATTCTTGAGCCTTATCAAGCAAATCAGAAGGAATATCTTCATAAGAAAATTTAGCGCCCAACGTTTCTTCTTGCCATATAATGGCTTTCATAGAAATAAGGTCAATTATACCTTTGAAATCTTTCTCACTCCCTATTGGTAAATGAATAACTAAAGGTGCTGCACCAAGCTTCGTCTTTATCATATCAACACATCGATAAAAATTTGCCCCTATTCTATCCATCTTATTAACAAAGCAGATACGAGGAACGCTATATTTATCAGCTTGATGCCACACTGTCTCAGATTGAGGTTCAACTCCAGCAACTCCATCAAATACAGCAACTGCACCATCCAAAACCCTTAAAGATCTCTCAACTTCAATAGTGAAATCAACGTGACCAGGAGTGTCTATTATATTGACCCTATGATCATTCCAAAAACATGTTGTTGCAGCAGATGTGATTGTAATACCACGCTCTTTTTCCTGCTCCATCCAATCCATAGAAGCTGCACCATCGTGCACTTCACCAATTCTATTTTGCTTACCAGTATAAAATAAAATACGCTCTGTTGTGGTAGTCTTACCAGCATCTATGTGAGCCATTATCCCTATATTTCTGTATTTAGATATTCCAATTTCCATATCACAATTAATTAGCTAACATTAAAAACGAAGATGAGAAAATGCCTTATTAGCTTCAGCCATTTTATATTTTTCTTCGCACATCTTAAACGCACCACCGCGTTTATTATAAGCATCCAGTATTTCAGATTGCAAACAATCAACAGTGGTTTTTCCACTCTTTTTTCGAGCAGCAGAAGTTGCTTTAGCAATCCACCTTAACGCTAAAGAAACCGCTCTATCTTGTCGAACTTCAACAGGTACTTGATAAGTTGCACCACCAATGCGTCGAGAACGCACTTCTATAGAAGGAGTAACATTTCCTACTGCTGTCTCAAAAATTGATAACCCACCTTCGCCTATTTTCTTTTCAGCTAAAGACAAAGCGTCATAGATAATCTTTTCTGCAGTAGATTTTTTACCACATTTCATGATTGTATTAATGAAACGCATCAGCAAAACACTGCCGTAACGCGAATCAGGACTTATTTCTCTTTTTTTTGCTTTATTCCGACGAGCCATAAACTTTAACCAGATTTCTTTACACCATATTTTGAACGAGCTTTCTTTCGATTTTGCACACCACGCAGATCAAGGGCACCTCTTATTATGTGATAACGCACACCTGGCAAATCTTTAACCCGCCCACCACGTATCAAAACAACAGAGTGTTCTTGTAAATTATGACCTTCACCAGGTATATAAGCCGTCACTTCACCATACCCACTAATTTTTACTCTGGCTACTTTACGGAGTGCTGAGTTAGGCTTTCTAGGAGTTGTAGTATACACCTTAGTGCAAACACCTCTCCTTTGAGGGTTGCTTTCTCCCAAAGCTGGTACCTTTTTCTTATGGGTCAATCCTAATCTACCCTTACGTATTAATTGATTTATCGTAGGCATATGTTATAAACTCAAGCTCATTAAAATAACTAAGTTTTTAGTTATAAAATAATAAACCTCAATAGTCAATATAAAAATAAACATTACTACTCTAATAATTAAGCTCAACTGCCTTGAAAGCCATCAGTAGACTTCTTGCACTACCTCCCAAGCCACAACTGTCATTCAGTAGAAACGAAAAAACTTACTTGACACCCTTCGCCAGCCCCATTATCATGGTACTGAAGGTATTCATTTATCTTCAATCTGTGCAGATTAAATGACAACAGTATTACGTAATTGGCGTCTTATTTTTAATTTTTTGCACTATGCACACTTTACGTCTTCACAACATTTCTGGGTTTTTACCTATATAAGCTGAAACGCGCTTATAAAGCGTTTAAGACAGTATAGTACGCCAATTTGCAGGATTAGAGAGTGACAACTAGCTAATACGGGATATCTTTTGCCTTTTTTTTGCTTGGTAAATTTCTTAATATTTATGGCAACATGAACTGAGCAGGAAGGTGTCATTCCAGTGCTTGACACTGGAATCCAGTTTTCCATATAATCTCATCGAAAATGTTGTAACCACTTTCTGTGCTAGTTTGCTTGCTTACAAGCAAACTTTTCTGGATCTCAGTGTCTGGGCACTGGGATGACAGGGGAGGGAGGCTACTTGGATGACACCATTCTTTTTCCTGGATCCAAGTAGTCAGGGCACTGGGATGACAGGAGAAGGTACTAGGATGACACCCTGACCTCGTCGTCCCGCTACGTGTTAGCGGAATCTAGAGATACCGTGACGGTATGACGTAAAGCTCGCGTTAGCTATACTTTTATGCTCACCAACTTAGCTGGATCCAAGTAGTCAAGCTACTT
>NODE_41_length_3871_cov_13.519916
ACCAACCTTCATCCGGGTTTATAAATATTCAAGATAGCAGATTAGCACCTGAAATAGAGTGGAATATGAGTGTTGATAAGAATAAGGCTACAAGCTCTGAAGTAAGTGTTGCAACCATTGGCGATTTTATAAAGATGGTTACAAATGGAGTGTTGATTGGAAAATATAGACCAAATAACACGGATGAAGAAATCGATATTGTACTCCGTTTCCCTGGAAAGGATCGCAACATGAAGACTATAGACAATCTTTTTATCAATACAGTTAATGGCCCGTATCCTATGAGCAATATAGTAAAATATGCTCCCGAAAAAAAGGTAAACAAACTAAACAGGATTGATGGATTACGCACAGTGACAATCTCTGCTGACGTTGATACTGGCTATCTTGTTGATGAAAGAGTAAAGTTCATTCAGAATTCTATTGCCCAGGATTGGGACAAGGGAGTAAAAATTGATTTTAAAGGCGACAAAGAAGATCAACAAAAATCAGGAGCATTTTTGTTAAAGGCTTTTATATTAGCGATTACACTAATGATATTGGTATTAGTGACACAGTTTAATAATGTATACCATACATTTATCGTAATGACAGCAGTGTTTTTATCCACAACATGTGTGTTTTTTGTTTTCTTTCTTATCCAACAAGTTTTCGTAGTTGTTATGTGTGGAGTGGGGATAATTGCTTTGGCAGGAATTATAGTGAATAATAACATACTATTGCTTGATGCCTTTCATCATCAAATTAAGGTACACAAAAATGACATCAAGCGATGTGTAATAAACGCTGCAATTTCTCGCGTTAGGCCAATATTGCTTACCGTTGCAACCACAGTTCTTGGTTTAATACCGATGATTACCAGGTTAAATATCAATTTTTTTACGCTACAAATCACATATGATGCTCCATCAAGCCAGTGGTGGGTTGACATTTCAACAACCATAGCAAGTGGAATATTGGCTGCAACGGTTTTAACTTTATTCTTTACTCCTGCGTTGCTTGTTATGCAAAGACACGAAAAAACTTGACTTAAATTAGCAATTATTTAACATTTAGGATAGCGTTCTTTGCCCGTTGAAGCTATAATTATAACTAATTACATTGGATTTATTTATATGATTGCTAATCGTAAAAGCAGTGTTAAGCAGAAAAGTAACAAGAATAACATAGTTGGAAGCCTTGATGTAATAAAAACAGCAGGAGAGCTTTCACTTCAAAAAGGTTTAGATTTTGATGTTGTAATAAAGGCACTAGAAAGTGCTATAGAAGCAGTGGCTCATCAAAAATATGGTAGCAAAAGTAAAATTGTAGTTGATATAGATAGAAACACAGGCAAAGTTACTTCATATAGAAAACTAAAAGTTATTGATGATGAATCAAATGAAAAAGAGAATACTGAGTGTGAATCAATTACGCTTACACAAGCTAAATTAATAAAAGGAGATGCAAAAGTTGGAGATACTGTTAGTGAATTGCTCTCTCTTAACACTGATCTTGCTTCAGCAAGAATTGCCCAGCAAAAGATTGCTCAAGTAATTAAAGATGAAGAGTCAAAAAAGCAATATGAGGAGTTTAAAGATAAAGTGGGAGAAATAAGGTATGGTATTGTTAAACAAGTAGAATATTCAGATCTTATTATAGACATAAATGGCACTAGGGCATATCTTCCATTGCAAAATTTAACTGGTGGTGAATCATTTCGTGAAGGTGATAAGGTTAAAGCTTACATACAGACTGTTAAGCGCTCTGATGATGGACGTCAAATTATTCTTTCTAGGACTCATGAAGGCTTTTTGGAGGCATTATTAAATCAAGAAATACCAGAAATTGCTGACGGATTAGTGACAATTAAAGGTATAGCTAGAGATGCTGGTTCAAGGTCTAAGGTTGCCGTTTTCTCTCCCGACAAGAACATTGATCCAGTAGGTGCTTGTGTTGGAGTTAAGGGAGATAGAATAAAAACTATTATACACGAATTAAATGGTGAAAAAATCGACGTTATAAATTACTTCTCAGATTTGGGTCAATTTGTTATTAAAGCCATTACTCCTGCAGAAGTATCGAAGGTTATTATTGATGAAAATGAAAATTGCATAGAGTTAATAGTTGCTGAAGATCAATTGAGTTTAGCGATAGGAAAAAAGGGCCAGAATGTAAGATTAGCTTCAGAGCTTGTTGGATGGAAAATTGAGATATTAAGCACTCAGCAAGAATCAGAAAGGCGAAGTAAAGAACTTAGTCAATGTTCAGCTTTATTTGCTGAAGCTTTAAACTTAGAAGAGATTATGGGTCAGCTATTGGTAACAGAAGGTTTTTCAAGTGTAGAAGACATATCTAGCGCTTCAATTAAAGAGCTTGCTTCAATAGAGGGCTTTAATGAAGATATTGCAAACGAACTTCACAATAGAGCAAATAAGTACCTGAAAGCAGAAAATGATAGAAAAATAGAAGAGCTAAAAAGTTTAGGTATGGAGGATGATGTAATCAATTTAACTTTATCAATAGACAATAAAATTGCTCTTAGTAAGCATGATATTAAGACTTTAGAGGACATAGCAGATTTATCAAGTTATGAGTTTTGCAGCATACTCTCTTCCTCATCCGATAGCAAAGAAGATCTAAAAGATACAGTAGATTCAATAATCATAGAAGCACGTAAAAAGCTTGGATTAATATAATAAAATAATATGAATAATGAAGATATCAGTGATAAAAAATTAACGCTCCAAGGTTTAAGCAAGCTTAAATTAGACCTCAATTTAAACTCTTCAGCTAGCCCAAGTACTGGAGCTACAGTAGTAAAAAAAAGAAGAAAAAAATCTCATGATGCAGAAGAACATAATTTATTTGACGAGAGTAAATTATGTTCTTTAACAGAGAAAGAACAAATTTTCCGCATTAATGCTGTGCAGAATGCTGCTTTGCTGAAAGAAAGAAATCAGAGAGAAGAAAAAGAGAAAACAGCAAAAGAAGACAGCAATAAAGAGATTGACGAGAAAAATGAAGCGGACGCTTTATCTAAGGAAATAAATAAGCAAGTTTTAAGTAATACCCACTTAGTTGAAGCAAAAGAGGATAGTATTGACCATGAGGACAACGATAAAAAGTCTTTTAAAGTCAACAAAGATATATATTCTAAGCATTCTAAACTGGTAATTGCACAGGCAATAGATGAAAAAACTGAACAACCCCCTGTATTTAAGCAAAGGTTTGGTATAAGAGGTAGAAAGTCAAAGTTTACTAAGGGTAAAAATATATCAAGAGAAGTTATTATACCAGACAAAATAACTATCAGGGAGTTATCTATTCGCATGGCAGAAGATAGCAAGAGTGTGCTAAAAATGTTCAAAGAAGAAGTCGGTGAGAGTTATAGAGTAGATGATCTGGTGGATCCAGATATAGCATGTGAAATAGTGGAAAAATTTAATCATACGGCTAAACGAGTGAGCGATACCAACAGAGAAAAAGATTTATTTTTTATAGAAGGCAGAGAAAGCCTGCCTAAAAAACCTAAACCACCAATCGTCACTTTTATGGGACACGTCGATCATGGTAAAACCTCATTGCTCGATGCATTTCGTGAATCTAATGTTGCAGAAAGAGAGTCAGGTGGCATAACTCAACACATAGGTGCTTATCAAATAATAACAAAAGATAAGCAAAAAATTACTTTCATTGATACACCAGGACATGAAGCGTTCACTGCGATGCGTGCATGTGGTGCCAATATTACTAATATAGTTGTAATAGTAGTTGCAGCTGACGATGGAATCATGAAACAAACAGTTGAAGCAATAAATCATGCAAAAGCAGCAAATGTTTCTATTATAGTTGCTATTAATAAAATTGATAAATCTGAGCCTGGTGATGT
>NODE_42_length_3719_cov_19.232533
AAATATAGACGTTAGACTGTATCCTGACGTACAAGATAAAAGCAAAATTATAGTAAAAGTGAGTAATAAAGAGGAAGTATTGGAAAAATTCAAAGGTCATGAAGAAGAATTAGGCGAGGATTGTGCACTTGGTGATTATGATGTCTACTATGCTATTGAACAGGGATATTTTGAAAGGTCTGGTGGATTAATGCGTCCTGAAATAATAAGCGAGTCTAACAACAAATGGGCAGAACGTGAAGAGTTAAGAAGGACTTCTGATCCTAAGAGAGAAGTTTCTAGGTAGATTAATTTGCCATAAAAGTCGAAGATTATTATTTAAATATAAACTACTATAATTTATAGATTAAGGAGTTCGTACCAATGTCTATGATCTTTTAAGAATACTCTTTTATATTGTTTTTAAGCTGGCTACAAAATGAGGATATAGAACATACAATTGGCTGAGCCGCCTTTTACACTCCAGATCTACCATTAAAATATGCAGCTAAAATTGGATCATTTTCTACCACTGTTGCATCTAATGTGCTAAAATCTTCATCCTTTATATTGATATTTTTACATAATTGATTTTGTAACATTGATTTACTTTTCTATATCAATTTCAGCATCTTTTTGTGTGGCCTTTTGTAGTAGCTCCTTTTGCAATAACCTTTTTTAATTTTCTGGCACATACTTTTTTCGATGTTTTTTCATATTGTTGTTTTTATAAACGTTACGACGCTGAGCCGTAAAATTTCTCCCTTTGCTCACTCCACAGCATCGGTATTTCTCTCAAATCAGCTAGCTTCAAGTCTCTTGGCTGCCTTCCATTTACTATATCTTCTTTAATTTTTGGAGCTAAATAATTCAGCCTCAAAATTTGCTGTATTCGTCTTGTACCTATATTAATTTTGGCACTCAGTTCCTTCACACTTCCATATTTTCCCTCTTCTAGTTGACGTTTCCAGGAATGGGCTCTCACCACCGCTTTCAGTAGCGCATTGTTTGTTTTGCCTTCTGGCTCAATTACTGTACATTTATTTCCTTTCTTTCTTATTGGTATAAATTTTTCCTCTGATTCAGAACTCACCTCTATTCCATCTTCTTTTACCATCACTCCCTTTATTAACTTTTTCACTATTTCTTTCTGCTTTCCAGGGCTTAAATTTTTCCATTCTTCTGCTTTTTCTCTCCATTTTTCATATAGCTTCTCTGTCTCCCCCATCACTTCTTTTTCCACTTCTCCGGCTATTACATTTCGGTTTTCTGATTCACAACCTTTTCCCCTTAAATGATTGTTGCATACGTAATATCGATATCTCTTATTCTCTTTTTTTGCATAGGTCAGCGTCATATTTACATCACAGCTCTTGCATTTAATTATTCCCCTAAGCAGCGCTTCCTCATATTTTGCTTTTCTATATGGCTGGTTCTTTATCAATTCTTGTGCTTTTTGCCACTTTTCCTCTTCTATTATTGCTTCATGCTTTCCCTCATACTCTTTCTCATAATGTCTTATCTTTCCCATATATATTGGGTTTGTTACTATTCTCCTTACTGTCGCTTTTTTAAAGATATCAGACCTTGTTCGGTATCCTTCTCTGTTTAACTCCCTTGCCAACTCTGCCATTGACTTCAGCTCCAAATATCTTTCAAATATGTGCCCTACTATTTTCGCTTCTTTCTCATTTATTATTAATTCTTTATCTTTTACATCATATCCAAGCGGCAAAGTTCCACCCATCCACAATCCCTGCTCCTTTGATGTTGCTATTTTGTTTTTTACTCTCTCTACTATCATTTCTCTTTCTAGTTGTGCTGCTCCTGATAATACCGTTTGTACAAACTTCCCCATTGGCGTATTATTGTCAAATATCTGCGTTACTGCTACAAAATTTACTCTATGTCTTCTAAAAAATGATGTAACTTCTATGCTGTCTTTTGTTTCTCTCGAGAGCCTATCCAGAGTATATACTACTACACAATCTACTTCTCCTCCTTTAACATCTTCAAATAATTCCTTTATCGCTGGTCTTTCTAAATTCTTTCCTGAATAGCCTCCATCATCGTACCTTTTGGCCAATGCTACCCAGCCTTCTTTGCTCTTTATATATTTTTCACATGCTACCCTTTGCGCATCAAGACTATTAAACTTTTGTTCTAGTCCATCCTCATTTGATTTTCTTGTATATATCGCACACCTTACTTCTTTTAGCATTCTCAACTTCCACTTTTATCACGCATGCCAAATAATAAAGGGCCGTTGTAACTCATTCCCATTATTTTTCCTGCTACTGCTGACAATGACGTAAAAAATTCTTCTCTGTAGATTAAACCCTTATCTGTTACCATTACTGCATGCGTCTCTTCACCTCTCTCTAATATTAATTCTGTCCCCTCTACTGGTAATTTATCGCTACTTATTCTTTTTCCCTTCTCTAGCCGATCTGCCAGATACTCTAGTCTTTTTGTCCCCTTTCTTGACATTTCTCCATACGCTTTTTCCTGCATTCTATAAGCTAATCTCGGTATCAGATATTTCTTTGAGTATCTAGGCGCTTCTTCCCCAAATACCTTCTTCCATATTTTTCTCAGCTCATCCAAAGGTTTTCTCTCTAAATTCATTACTTTCTTTTCTATTTCTTTCTCCATATTTTTAGCCTTTCATAAATAGCTTTTCAATTCTGTCTGTTTCTTTCTTTAATACCTCGGCTATTTCTTCACTATTTTTTGCATAATCCATTGCTGTCATTCCAAATTTATCTGCTTGCTCTATTTCTGCTCCTGCTTCCACTAACTCTTTTACTATTTCCACTTTCCCCACCATACATGCAAGGTGCAATGGAGTGCATTTATTGCCATACTCTTCAGCATTTACATTTGCTCCTGACTTTATCAATTCTCTCACGGTTTCTAGGCGTTTCTCGGTTACCGCTAGATGCAGTGCTGTATATCCTCTTGCATCTGCTGCATTCACATTCGCTCCTTTTTCGACTAATAACTTCACTGTTTTTGCGTTTATCACATAATGCAAAACTGTTCTTCCTTTTTCGTCTCTTGCATAAATATTTTTATATGAGTTCTCTAATAATTCTTTTGCTGACTTCTCTTTCTTGCCAAGCTTTAACATAATCCACCCCATCTTTTCTTTAAAAAATTTAAATACCTTTTTTAAGCCTTCCCTCTCACTACATTTTCTATCTCATCTATCATTTCGTTCACTTGGCCCATTATCTTGCTTGCTAAATTTTGACATTCTTTCTTTATTAGCGACTTGTCTCTCTTCCTTATTTCTCCTATCTCTATTATTTTTAACTCCGGTAAATAACTCCTATTCAACATGTCTGCTATTTCTCCCACTAGCCTCTCTATTCCATAGCAGGTCAGTTCTCTACTTTTTGTTACTCCACCTTTTTCTCTCAGAAATTTGCTCGCCTTTTCACTCTCTTTGCTATCACATAGACGATACTTTTCACTTTCCCATATGTAATACATTGGTGTTGCACCATACTTATTCAGTTGATTAACTTCAGCTCCGGCCTTTACTAGCTCTTTTATTATTTCAACTCCTGCTCCTCCTATTTTGCACGCAGAGTGCAGTGGCGTACATCCAGTAACATATTGAGTGGCATTTACTTCTGCTCCTTCCCTTAGCAGCACTTTTACATTTTCTAAGCTTTTTGCAAATACTGCACAGTGTAGTGGTGTATAACCATTTTTATCTCTTGCATTGATCT
>NODE_43_length_3696_cov_11.028289
GGCTTGATATCAAAACTGGTTCTTTTGCCAGAGGAGAAGGTAAGTTTAAGCTAGGTGCAGGAAGGTTTGAAATAGGTAACTTCTAAAAAATACTTAAAGCTCACTTATGAAAGTTTTGTGGGTTCATTTTGTCTCTCTGAAAGTAAGGTTTTAAGAACAAAAAATGAATTCCACACGACCAAATTTCCATGATTTCCGGAAAATTTATCAAGATTTGGAAATTAGAGTATATTCACACTTAAACTATTGAAATTCGTTGATTTTTAGCCATCTAATATAAGAAATATTACGTTTCCATTTCCAAAAAATTTAGCTAATTTGGTAATACTCAAACCCGCTACAGTGGCTGATTTCCACTTTCCGAGAATCTTATATATTATATATATATAAATAATAATAAATGATATAATAATAAACTAATATAAAATACAATAACTATAGTAATGGTTCATAGTAACTTTTGAGCAAAAAGAAAGAAGTTTGGAAAAGTAGTCACTAATAGAAATACAACACAGAGACAAAAATACGAAAAACCTACTATTGCATTTTGAACAACTTGAAAAAAAAGATGAAGGACCTAAAAGTGAAAGACAAAACAATTTATAATAGCGTTTTAAAAAGACTCTATGACCCAAGGCTACAATTACCACCAAGACCTAAGTTACTCATGTAGGGTAGCTTAAAACTCGATTACGAGGCACTTCTAAATTATTTTTTACCCCAAACTTTTACTTACTACAAGAAACCCTAAAACTAGTCTATCATGTTTTTTTGTTGGTTGCAAAGAAAATTTTTCAAACTTAAAGAACAAATGGTTAGTAGACTTTTTGAAACGTTATTTTTGCAACAGCCAACTTATGTCACTTCTATCATAGAGAGGGTAACAAAATACTCCTACCTTTTAAAACGCTTTAGGAGGTCCTTACAACACTATTTGTAATTTAGATATAAAAGTTCGTCTTTTTTTAATTAACGCGTGTAGCTCCCCTAAAAACTCGAATAAAAGGCATCTTTAGTAACCCAACTATTGCAAAATAAACTTACTAGTAAGTTTAACACATTTTTTACACTTTGCAAAGAAAATTCTTCAAAAAAGATTGAACGACTTGTGGTGAGTATAAGGGTTTAATGGAGACTATATGAGAATACAACAACTTTTATTGCAAACCTCTGAGCAATTGATTGCAAAACTCTCAGTAATGAAATCAGCAAATTGTAGATGAAGCTCAAGGAAAAAAGTTACTGCCATAGAAGAAGAAACAGAAGCTACAGAACTCTTAACCCGCTTAATAGTTCAAAATGGAGACAAAGATCTAAATTTATTTATTTACGTCTCCAATTTTATCGCGTATAATGGAGACAAAGATTTATGTTTTCACTATTTATTGGCAGATAGGGCTTTCTAAAGGGTGGGGACAATTTTTCACCCCCCTTGAAATTAAAATAAAAGCAAGATGTCAAACATAGATAGCTCAACTACAAGCTGGTTTTTGTTGTAGTTATTTTCTCACTTTCTTTACTTGCTTTAATTAATTCATCAAAGTCAGATTCATGTAATTTATCTTGTATAACTCTATACTTTTCGTATTCTCCTTCAGCTAGAGCTTTTGCAACTTCAGCACTAACTTTACCAGCATCTTTAAGCACTTCATAATCATTGAACAATAGAAATGCATCCAACTTTTCAACCCAATTCTGCATTTTCATTAGCCGATGCTTTCTTGCTTGAAGTTCCGCATAATCTAGATACATCGAAACAATATGATTTAGTTCACTCAACTCTTTTTCAGTCAAATAGTTTTTTGCAGTACTCACATCACTCTTATGAATTTTGTTGCCAGAACCATCTTTCCATGTAGTTAGCCCCATATGTGGCTTTTCGTGATCAACTCGAGAACATATCAACTCTGCTGCAGTTAAACCATAAATTGCCCAATATAATTTATTTTGTACTTTTGCGTAAAATTGTCTTGTTATATCCGAATGTGGATCATAATCTGCAGAGCATTCAGCATAAATATCTGTAATCTTCTGGTAAAATCTACGTTCGGATGCTCGTATTTCCCTGATTTTTTCAAGTAATTCATTGAAGTAATCTTTGCCAAACTTTGGGCCGTTTTTTAGCCGTTCACTATTCAATACAAATCCTTTGATGATAAAATCCCTCAAAACTTTTGTAGCCCATACTCTGAAAGATGTAGCCTTTTTAGAATTAACTCGATAACCAACAGCTATGATTGTATCTACATTATAAAATTGCGTCGGGTAATTTTTACCATCTGCAGCAGTTACCTCAAAAGTGGAAACAACTTCTTTTTCTTGTAATTCACCAGATTCAAATATGTTCTTTATATGCTTACTAATAGCCGGCAGTTGCACATCAAATAATTCAGCCATCCTTTTTTGCGTAAGCCAAAGATTTTCATCTCTGCATAAAACTTCAATTTCTATATTTCCACCTGGGGTAGTATAAAATACAATCTTATTCTCATCCATTATCTATCTCCTATAACTTACAAACAAACCATTAATGAAGTTTAAGGAATTTAACCAATTAATTGTCTTTACTGCAACCAAATTCTTTAAAACGTCTTTAGAGGGCTATTATAACTTATTAATGAGCTAGATAGAGGGGGATATATGTTTTATCAAAAATCCATTTTACCTCTTCTCAGCTCCAGTAAACAGTTATTTCCAAAATGGAAACAACTCAAATAGTAAGATGTCTAGGAGTTCCGTTTAGCGGATTCTTAAAGCTCTTTAATTTCTGAGCTACATTCAAATTATTTTAACTTTTTTTCAGAAAATCCCGGAAAAAGTAGCAAGAAATCCGGTATATATATTATAGAAGGGCATTGAGTGTAGATGTGCTTCAAACACAAAAGTCGGCAAACGAACAGAGTAGAAAAGATTGAAGAAAGCAAAAGAAACGAGATAGGTTTTTGGTGAGTTGCGTAATTGAGAATTTATATTTTCAAATTTCTTTAAATAAGACAAAAACTGTATTTTAAAGCTAGATGTGACTTTAGGGTAAAATATACTACTTTTACTTCTCGTCAACACAGTTAACGAACTACCACAGTAAAAGGGTTAATACGGTAACCATAATCTCTACGCGATGATCCAGGCCAACCAACTGTTTGAATCACATCATTACGTTCGATGTTTAGTCCTAACTTTTTGGCTAATGTAGTTTTTATTGTTCTTTGAATTGTGTTTATTGGTTTTCTAATGTAATGTTCTGGATCTGCTTCTGGATCGAGATTTAGGCGCTTTTCTATTTCAGTTATGCTAAGCAACATGTGTTTTTCAGGAGGTAATTCTTTTTTACAATCATGCAAAAATTGTTCAAATAATATGCGAAAAACCCTCATACATGCTACAGCTTTCTTATTTAGAATCTCTATATTGTTTACGTAAAGTGAGCCCTCTATCAATTGCAACTTTAGTAATTCCTTCTCTTTAGGAGGTTCAATTAGATTAAGTGCAGTATGTAAGATTTGCATTGAAGTATTTGGTATGAACTCTAGTACTCCTCTTTGTGCTGCTTCTTGGAATACTTCAATTAAAGTCTTATGCTGAAAGAAAAGGTCAACCATTTTTACTATGGGCAAATCAAGAGGTATGTTTGATGGATTTTTTCTCAGTATTATTAATACAGTTGGATTAGCTTTAAGCTTATCTATCGTTAAGAAT
>NODE_44_length_3625_cov_11.280672
CTCTTAACAAAACTCTCAGTTAATTTAAGCTTTTCACTTTCATTACTCATTTTGTTAATTTTTGCAGCCATTTCATGTAATATAGCTAGAGCTTCAGGAATGTTTAAGTCGTTTTTTAAAGCGTCTATAAAATCTTTAGAAATCTCTGCGTTACTTTCATCAATACTTATTGTATCTAAACCACGTAATAACCGATAAAATTTATTTAAGGTTTCCTGTGCATCAGAAATAACGTTTTCTGTCCAATCAAGTGGTTTTCTGTAGTGAGTTTTGAGCAGTGCATAGCGTATTACTTCATCCTTTATTCCACTATCTAGCAAATCTCTTACTTTGACTATATTAAATAAGGACTTGCTCATTTTCTCTTCATTTACTGTAAGAAAGCCGTTATGTATCCAGTATTTTGCAAACATTGATCCAGCAAATGCAGACTTACTCTGTGCAATTTCATTTTCATGGTGAGGAAATTGTAAATCTATGCCGCCACCATGAATATCAAAATCTTTGCCAAGGTAAGCATATGACATTGCTGAGCATTCTATATGCCATCCAGGTCTGCCCTCTCCCCATGGGCTATTCCAATAACTTGAAAGTTTGTAGTCAATATCATTTGCAGGCTTCCACAGCACAAAATCTCCAGGGTGCTTTTTATTTTCATTAACTTCAACTCTGCTACCTGGAACCAATTCATCAGTTTTTTTTCCTGATAAAGCACCATATTCATGGTAAGATTCTATATTAAAATACACGTGTTTGTCAGATTCATAAGCGTGGCCTGATTGCAGCAAATGTTCAATTAATTTTATAATGTAATCTACGTTTTCCGTTGCTTTTGGTTCGTATGTTGGTTTTTTACAATTTATGCTTTCCATATCATCATGAAAAGCTTTAATGTAATATGTGGTTATACTTTCTATGTTGCTATTTTTCTCACTTGCTGCATTAATTATCTTATCATCAATGTCGGTTATGTTACGCACATAGGTAACTTTGCCATAACAAAACTTAAGTAGCTGAAATAACACATCATACACAACAACAGACCGTGCATTGCCTATATGTGCTGTGTCATATACTGTTGGTCCGCAAACATACATTTTCACATGATCTTTATCGATAGGTGTAAAAAGCTCCTTTTTTTTTGTTAAGGTGTTGTAAAGCCTAACCATATACGAAGCTTTTGAGAAAAGAAAATGCCCCAATGATAAGTTGTGGCCCTTTGACTACTACAACAAGAGTAAGCAATAACCCACACAATGATATTAGAACTCCCAATATGGATAGAAACCCATCTTTACTCATNNNNNNNNNNNNNNNNNNNNNNNNNNNNNNNNNNNNNNNNNNNNNNNNNNNNNNNNNNNNNNNNNNNNNNNNNNNNNNNNNNNNNNNNNNNNNNNNNNNNTTATTGCTATCATTGTTATTGGTATCTGCAACCTCTTTTAGAATATCAGAAGCTAGTTTTTTATCTTTAGTTAGTTTCTCACTTTTTTGCACAATTATCTTTTAATAAAATATTCCTCCTAAGCTAACATAGTTGTTGCTGTATTTCAATATTTGTTATTTATTTCATACCAATACTTCATCTCTTTCATTCTTTAACCTGACTAAGTTTTTAAACAGATGACATGCACTAAGGTGCATGTCACGAAGTATGAGGACGCTAACGATCTGGTTCGTTAGACGATAATTTTTCTGAGTCCTTAAGCTCCTGTTTAAGGTTTTTGATGCCTTTTCCTAAATCACCCATAACTTGCGGTAATCTGCCTGCACCAAACAGAACTAAAATTATTATTAAGACTAGAAACAATTGCCATGGTCCTAAACTCATTTTCACCTCCATTTAAAATACTGACCTTTAAATATTAAAACTTGACTGAAGTCAAGTAACACATAGATTATATCACCTTTATTTAATTATAAATCAAGGTTTTTTAATTATTTTATAACAATTCCAGACTAGATTATTTTCTTGCAGCGAATAAGTGGAAACTTTTCGCTTAACTGTAGAGTAGAAGAGAGCTCACTAAAAAACTTTGCTAGCGTATCATCTTGAGGCCTATGGTATATATCGCTAGAAACTCCTGATTGAATAATTTTACCATTTTTCATTACGTAGATAAAATCTGCAACTTTCAATGCTTCTTGCGGGTCATGAGTTACCATTAGCACAGGGATATTTTTACTTCTAAAAAGGGACAATATATGTTGTCTTATTCGGCACTTGAGCAGTATATCTAAATTAGAAAATGGTTCATCTAACAACACAACATCAGGGTTTTGTGCCATCACTCTTGCTATTGCAACTAATTGTTGCTGTCCTCCAGATAAGGCGTTAGGGTACATATTTTCGTATTTTTCTATATTGAGTAACTTCAAAATTTCCAATGCAATTAGGTGCTTTTCTCTCTTGGAAGAGCTGCGGATAGCAAAGGTTATATTTTCTACTACTGTTTTATGAGGAAATAATGCAGAATGCTGAAAAATCAATCCGATATTTCTATGCTCTATAGCGACTGATGCCTTATTGCTTGCAACTAACCTATCATTTATAAAAATAGTTCCAGATTTTGGATTTTCTATCCCCGCAATTAGTTTCAAAATTGTTGACTTGCCACAGCCAGAATGCCCCAATAAACATGCAACATTTCCTTTCTTTACTTTAATGTTTATATTGCTTAAAGCAAAGTCGTTTTGATTGTTATAGAAATAACCAATATTGTTAACTAGCATTAATCTTACTTAAACCATGTTATTAAATATAATAGCATTATACTCAAGAAGTACAGAAATGTTTTTTGTCGTCATAAATTGGTTATGCAAGAAATCTAGAAAAGAAAGGATTTTTTGCTATAACTTTACATGAATGGTAGGAAACACGGGACTATAGCTCAGCAGGATAGAGCGTTGGACTCCTAATCTGAAGGTCGTGCGTTCGAATCGCACTAGTCCCACCACATTAAATTTCATGGAGATTTTTTTTCACAAATACGCACACCTTTTTTTGCGGTTTTAAGATATAAATTCCCTAATAATAAAACGGGTTTTGTGTCATTCCAGTACTCCTCTCTTATAATTCACGTATTTAAGAATGACTTCTGCTAAACCTTTACTAATTCCAGGTACGTTTTGAATTTCAGCCAGAGAAGCTTTGCTTATATTTTTCACTGAACCAAAATAAGACATCAACGCTTTTTTTCTTTTGTTGCCAATGCCGGGTATTTTGCTTAATTGTGAAACTATAAACTGTTTATCGCGTTTTTTTCTATGTGAAGTTATCGCAAAACGGTGGGCTTCATTACGCAGCGATTGTAAGTAAAGCATGACTTTGCTGTCATTTGCCAGACTGAACTCTTCCCTGCCCAGCATATAAAATCTTTCATTTCTTGTGTTACGATCAGGACCTTTTGCCATACAAGCAAAAGGAACGTTTATATTCAATACTTCCAGTACATTCTGTATTATGGAAACATGTCCTGGTCCACCATCAATCAGTAAAAAATCAGGCATTATATCTTTTATATTGCCGGAGAAACGTCTAGTTAGCACTTCCCTCATCATTTTATAGTCATCGCCTGAAAATTTTTCCTTTATAGTAAATTTTCTGTACTCACTTTTTAAAAAACCC
>NODE_45_length_3623_cov_13.059697
GCAGAAGCTTTGAACGTTGACTATGGCGACGAAATTACGTTTATATCATCTGAAGAATTTGATGCATTACTTGGTGAAATGCCGCGAATGAAAAAATATAAAGTTATAGCAATATTTGATATGGGTATGTTTGAGTATGATAATACCTTGATATATATGCCTCTAAAATCAGCACAAGCCTTTTTTAATTATAAAAATAGCATAAAAAATATAGAAGTACTTGTAGACGACGTTACTAGAGCTGATAAGCTGGCAGATGCTATAGAAAAAGAAATAGGAATGGAAGCTGAAAGTTGGCAATCACAGCAAAGCCATTATTTTAGTGCTTTAAAAACTGAAAGAAATGTGATGTTTTTAATTCTTACTTTGATTATAGTTGTAGCAGCGTTTAATATTATCTCAAATTTAATGATGATAGTGCAAGAAAAGAAATCCGCGATTGCAATTATGCGTACATTTGGTGCAACAAGTGGAAGCATTATGCGCATATTTTGTGCTTGTGGTCTATTAATCGGTTTTACGGGAACTTGTCTTGGCTGTATTATAGGTGTCGTTTTTTCTCTCAATATCGAAAGCATTAGAGTGTTTTTAGAAAACATTACTAACGTCAAGCTGTTTGATCCTATGATATACTTTTTTTCAAGTTTGCCAGTGATATTAGTACCCCAAGACGTAGTAAATATTTCTGCACTTGCGTTACTCTTATCATTTTTAGCGACAATTGCTCCTGCGTTGCAGGCAGCTGCACAAGATCCTGCGGAGATACTACGTTATGAATGATACTCAGCAAAAGTACATAGGTTGGTTCTTAATTGTATTGTTATTTACCGGTTACATCACAATAAATAACATAATCTTTTTAAAAATAAATCAGCAAGAGAGTGAAAACAATGTGAAAGCTTTAACGGAAAACATGGATGAATTTAGAATGTTGCTTGAAGTTAATCAATCTAGAATAGAAAAAAAGATATTTGACCTCAAGAGAAGTCAGCATACTCAATGTGAGCAAGGTGATAATAACTCAAGATGTAAGAACCTTGCAAAATTGCTATTACTTGTGGTTAAAATGAAGAATTCGTTATTGCGAGAAGCAAAATTTGATAATCATATAAATTCAATAAAGCCTTTGATATCAGAGCTTGACGATCCAGAGATAGAAAATGCAGTAGATGAATTAGAAAATTTGAAAGAGATAAATACCTTACACGAATTGAAGTTATCTTTTGAAAAAACTATTGATACTATCGATTACAACAAAAGTACATTGTCTAAAAAAATCATTTCAAACTGGATAAAGGTAGACGACCGAAATGATCCATTAAGAGTAAAATTCGCAGAAATTGAGGAGTCAATAAATGATAATGATTGGCAAAATATAACTGTTACAGTAAGCAATTTAACGCATTCAGAATTCAAGCCATGGCTGAATAAATTGAATGGTTTTATTGTAGCTTCTAAGAATATTTCAACAATATATCATCACTTATTACAATATATCTCATGATTTATTTTATAATTTTCGCTTTTTCGTTTTTATTTGGTATATGGGTCAAGGTAAGTGGTGAAGTAATAAAATTGGAATTAGGCAATTACACTATAAGTATTGATCTATATTTCATTATTTTTACTTGTGTAGTTTTATTATTTTTATTAATTACACTTGTACGCTTTTTTTCCTCCATTTCATCAACATTTGCCAACATAAGAAATAGAAGAAGGGATAGGGAAGAATTGCTTCTCTTTGAAGCTTTCTTTAGCATAGACTTAGACAATATAGAGAATGCCCAAAAGCTAGTTAAAAGTCTGAGTGAGGAGAGCGATAGGTTGTCTTTAATAAAGCTCTTTAACTCAGGTAAGACGGGAAATTACAGCTTTTTCAGTAACGGTTTAACAAATATTGCAAATAAAAATCGTAACTTAGCTCTACTTCTAGCCAATAAGCTGATTGTCCACCTCAAACAAGAAAAAGTAGTCTTTCAAAAATTTATAGAATATTGCTCTAGTTCAATTAACGATAAAATGCTATCTATTCCCTTTCAAATAGAGCATTGCATATTGAAAGAAGATTGGATTAATGCAATTTTGAGGTTGAAGGAAGCAGTTAAGTCCAATATTTTTCTCCCCTTTGATCATAAAGAAATGTTTGCAGTGTTTTATTGCGCTTTAGCAAAGCAATATGAAAGTAAAGGAAATTTTAAGGAGGCTATAAAGTCTTTATTTAGAGCACAACGTTATAGTGCAATTTTTCAGCCCATCAATTATTTAAAGGCAGAATTATATATTAAACTTGGAAAAATCAGAAAAGCTTCTGCAGTGCTAGAGGCAGAGTATACAGTAAATCCTACTCCTCAGTCAGCTAAAATGTACATCAATTTAAATAGTAAAGGTGCTGAAAGACTATACAACTTACGCCCTGATTATTATTTTAGTTACTGTTTACTTGCTTTGTCCTCAATGAGTTCAGGTAAATATGATCTTGCAAGTCAATATTTAGACACTGCTATGAAAAAAGCTAATTACATGTCAATCTACTTTATTGTAATACAACTCAAGGTTACATTGCAAGAACACGACAAGGTAATTTATTGGCTAAACAAGATGGGCTCAGAAGCTTTGCCTGATCCAGGCTGGAAATGTAAAAATTGTAACAGGGAACTAGAACAATGGGATCATAAGTGTTCAAGTTGTAATAGTTTTAATTGTGTTTATTATATATTATAAAATTCCACAAAGTGTAGAAATTACCATTAGGCTACTTTTACATTGATATTGCTGAAGTTAGAGCACTTTCTTAATATAATCCTTATCTCCAAACAATAAACCTGCAAGTTTCTTAGCTAGACTTGGTTTTAATGTCAAAAAAACTTGCTTTTAGACACTAACAGTTATATATTTTAATAAATCAGGGTTGTATACAAAATGAAGAGCTTAAAGGAATTATCCTTAAGAATTAAGAATATTAGGTCTGTACAGAAAACCACGAAAATAATGCAAATGGTTTCTGCAGCAAAGTTGTTACAAAGCCAAAAGAAGTTATTAAATTCAAAATTATATGTATCCAAGCTGCATAACATTATTTTTTCATTAATGCTATCAGTTGATCAAGAATTACTGGCAAAAATTCTAAATGTCAGTAACGACGGTTCTTACCTAGTATTCATTGTTGCGTCTGATCGTGGCTTGTGCAGCAACTTTAACTCTTCTATTGTCAAATTTAGTCAAGAGCGTGTAAATAAGTCAATCGCAAATGGCAAAAAAGTAGATATTGTATTTCTTGGTAAAAAAGCTTTTGATGTAGGTAAAAATAGATTTGACTCTAAAAGTATCTTAAAAATTGAAAATAGTAAGGGAATCACGTTAAAGCACGTAGAAGCTTTGGTTGATGGTATAGATTTAAGTAAATACGATAAAGTTAAAGTTTTTTATAGTAAATTCTATAATACCTTCACGCAAAAACCAATGTTGGAAACAATAAAACCATGGAGTAAAGACTCATCCTTGATTGATAGCTCTCTGGCTGGTCCAACAACAGATTACGGCTATGAGTATGAACCACAAAATATTGAATTTATTTTAAAATCTTTGGTTCAAGATTACGTTGTAATTGCTCTTTACTCTGCTTT
>NODE_46_length_3618_cov_11.716812
AATGTTCCTTGGTTTGCTTATCAAATAAAACTTGGTGTTGATTATTCAATAATCCCAGAAGTCAAAACCTTTCTCGGCTATCGTTACTTTAGCGTTCCGATACCTGTTGCAGATGACATATCTACTCACAATATTGAAGTTGGTTTGATATTTAATTTTTAGTGATAATTTAATATATATATAAATTCTTATCTTTTCTATCTAACAAACCAAATGTTGGTACGATTGTTGCTTTTAAAAAAATGACAGTTTCTACTGTTCTAATATTATTCGCTAGCCTTTTTGATTTCTGATGCAATAAGCTTTGCTTATCTTCTCTATGTTCTATAAGCCCGCCGATTACCATAATTTCACCGCTCTTAATTTTTAACATAGAGTTCATTTCTCTGATTTCAACAATTGGAATGTCGCTATTTAATTTCATTTTACTCTGCTGTGCGACGTACTCTATATCTGGATCTTTAGTGTAGCCGTTAATTCTTGATAAAGTTGGATGTATATCCATGAATATTTCACTAGTATCAATGTTAATGCTTGGGTGGATTATTAGCACAACACCTATTGGGACGCTATTCATCTTGGTAATTAAGGTCTGATTAGAGTTTCTAGTATCTTTTTGTATATCGGAGGTAAAATAAATATGGTTTTTAGTAAATGAAATCATCGCTTGCTGATTATTTATAGCATGTACTCTGGGGCTTGAAATTACAGTTGAAGTGCCAAATTTGTCTAAATTTTTTACTAAATCTCCTAGATCATTTGCACCAAAGTTCATTGCTAGGTTAATAATGGAGTTATCTTGATTTATTATAGACTTAGTTCCATCTTGTAAGTCATTTAAGTTCATACCAGAAAGGTATTTGTCATCTAGCACAACTTCAACTATTTTTGCCTCTATCATTACTTGAGAAGACGCTAACTTCTTAACCTTATTAATATATTCTTCAACAGCTTTGTGGATATCTTTTCTAGCATTCAAAATAATAACACCAGCTTCTCTGTTGGATGAAAGGAATTCGCCATCATCCACCCCGTTAACATCCATTATTGCATTCAAGCCTTTTTCTAATGAATTCCATAAGTCACTACTGTATTGAGACTTCATAACATTGTTATAGTCCCTATCAACGTTACTTCTATCACTGTTAGTAATATTGTTATTAATGACGAAACTGCCTTGAGCAGAATGTTGAATATTGATGAAGTCTACGTAATAATTTTGTGCGTATGGCAAGTCCTGCTCAATTCTAATTACACCATTGCTTATTGAGTAACGCAGTTTGGCGCTATTTGCTATACTCTGAATTACTTCGTTTATATCCTTATCTTTTAGCTTTAAAATAATATTACCTGATATTTTTGGGTCCATATCCAAGTTAACGTCAGAAAGTTTTCCTATCTCAATCAGCAAATCCTTTACTGATACTTCTTCACTAACATTAATAGAAATAAGCTGATTACTGATTGTGAGATCGGGAAACTCTATTGGTAAAGGCATAATTTCTGGTATTGCCGGTTCATTAATCTCCAAAGAGGTGTTATATTGTTGCAACGGATAATCGTGCTTATAATTGTCTATGTTAATAGGATATTGCTTGGTAGGTAGATGTGTGCAAGAAATAATGAAGAGGAGTATTAAGCATTTAAAAATAGCCATTAGAACAGCATATAGATCTATACTAATAGATTTCTATAAAAATATTAAAAATGTATTTAATTTCGTTTTCATCGAGCAGATAATTGTCATATATTAGCTTTGGCTATGTATTTTTTGTATACTCTTCTTGTACTTAAATGTAGACCAGCATAGCCTTAGTTTTTTTATATATTTTACTTCTTTCTCTATATTTAATAATAGGCTTGAAAATAAATGGTAAGCCTATAATTGTTAGGCTTAGAGCCAGGGTTGAAAGTATACAACAGGCTTTGTGTTTACTATGTAGCTCTTTCAGGTAAAGCATCAAAAATCTACAAAATTTTTTGTAATTTTCTTCGATGTTTTTTTTGCTATGAGCCTTGCTAATGAACATATCTATTGCGGTATGACCGTTATTGCACTTAATGTTAAGGTCTGCACCTTTTTCTGTTAACAACTGAGCTATATCAAAATAATCCTTTTGAACAGCAAGATGTAGAGGTGCAAAACCTTGTTGCTCACAAATGTTCATATTGGCTCTAACTTCCAATAACATTTTCACAATTTGTGTATGGCCTTTTTTAACTGCGAGTAGCAAGGGAGTTCTGTTACATTTAGTAACAGCATTAACGTTTACCTTAAGCTTCAATAAGAGCTTAACTGTTTTAGTGTTACCATTATGGCTAGCTTTATGCAGCCTAGCGTTACCATTAAAATCTTGATCGTTTGCTTCTATTCCCTTTGAAACAAGAAATGTTACCATTTTTCTATTATTATGCTCAATAGCGCAATCTAATGCATCAAAACCATGATTGTTTTTTGTGCAAAAAAACTCTTTAAGTTTAATTTTATCGTTACTTGCTTGCTGTTTTTTTGCAATAAGCTTTACTATTTGCATTTTGTTGTTATACGCTGCTAGGAAAAGCGTAGTGTTATTTCCTGCATCTTTGGCTTCTATATTTGCACCTTTCTTTATCAGATATTCTATAATTTCTGCTCTGCTGTCATAATGTGCGGTGCATTGATAAATGGTTAAAAACAAAGGAGTACGAAAATTGTTATCTTCACATTCGAGATTTGCTCCGCTATCAATTAAAATTTGGACGCTTTTTTTAGAACCGTATAGTGAAGCTATATGAAGAGGAGTATAGCCCTCTTTGACATCTTTTTCATTAATTTTTGCGCCTTTTGTTATCAAAAAATCTATTAATTCCGTGTCATCTTGTAGTGCAGCAAGGTGCAGTGGAGTAAATCCATTTTTATCCTTGGAATTAATTGTCAGTTGGTTAACAAAAAGTTTAGCAACTTTCTTGTGTCCATGCATAATGGCATAATGCAGTGGATTTCTATTTTCGTTGTCTACGACATTGAAATCAGCTTCGTGCTCTAGTAATGACTTTACTCCAACTAAATCACCTTCTTTTGTGAACTTGTGCAAGAGAGTGATTCCACTTGCATCTTTTGAGTTAATATCAAATCCATTTTCTACTAATTGGTTTATATCTTCCTCACGCGCCATATCACTTAAATCTCTAATTAAACTCTTTTCGCGTTAATAATACCCCTACTTGATTAAGTTTAAATGAATCTGTGAGAAATGGCTAGTGCATTCTTGCATAACAAACTTTTGGCAGCGCATTGGATGAAACGAAAAACTTACTTGACAAACTCCGCCAGCCCTATTATCATGAAACTGAAGCTATTTATTTATCTTCGCAATCTCTGCAGTGGATTAATGACAAAAAACTTAATGTATTTGGCGTAAATCATGCTTAATTTTTTGCACTATGTGCACCTCATGTCTTTATAAAACTTTTAGGTTTCTACCTATACAAGCCGAAACGCGCTTATAAAGTGTTTAAGACAGTAAAAGACGTCAAATAGACAAGGGAGAATTTGAATACTAGCTACCCTAGGGTTTCTTTGCCTTTTTTTTTATTTGGTAAATTTCTTAATATTTATAGCTAAACGACAACTGTCAT
>NODE_47_length_3602_cov_33.479842
AGGAGAAAATGCAGGAAATTGGTACAACCTGATCGAAGAAAAGAAAGGAAATATAGTAGATCTTTGGACTTTAGTTAAAGGTAATATAGATTCTGCTGAAATATGGTTGAACGGTAAAGATGAAAGAAGTTCCATACTGCAAGAAAAACAAAACTCGGAAAAAGCATTTTCTGTAAACCATTACTTAAATGACAAGTCACCAATGCCACAAGATATAATAGGCCCAAGAATTTTGACACCAGGTGGTCTTTTGGTCATAGGTGGTACTCCAAAGATTGGCAAAAGTCATTTTCTTCTTTCTCTATTGGTACATCTGGCAGCAGGAAGATCATTTCTTGGCATGAAACCTACAAGACCGCTAAAAATATTCTATCTACAAAATGAAATGGAATATGACTATATTAGAGAACGTATACAACAACTCAACAAACTTCCTCATTTAGCAACAGAAAACTTAGTTGTGACGAACAAGATGAATTTAACCTTAAATGAAGAAGGTATAGAGAAAATAAAAGATATGATAGCTGAAAAGTTTGATTTAGTTGTGATTGATTCTCCTTATAATTCCGTTAACTATGGTCTGCAGCATGCAATAGAAAAACTACGTTCCAAGATTAACCCTATGGCTGGAATAATCATTACAAATCACACCAAAAAAGTATCTACCTCTATATTGGAAAAGAATCCATTTCAAGCTCTCGTTGGTGCTAACGCTTTAAGAAGTTTTTATACATCTGGAATAGTAATATTTCAACCCAATAAACGTACAAATATTTTGCAAGTAGTATATGAACTTAGAAACGGTAGATCTATACCAACAAAATTCATCAACAAGATTAATGGATGTTGGAAATCTGCTAACGTTATAGCTAGAACATAAAAATTCTTCAGGTAGGTATGGATATTTATTGTTCACAAAGAAATGGACATTATAAATTATTAGGGAAGAAAGAACAGTTAAGAACTCAACTCCTATCAAATATAAGGTCATGTCTTTCTTATTTACTGCCAAGAGGAACTTTTCGTGGTGATAAGTTCTATGTAGGTGATCTAAAAGACAATCAAGGAAAAAGTATGATAGTGGAGTTAACTGGCAGTAAAGCAGGATTATGGCATGATTTTTCTACCGGAGAAGGAGGAGATATTTTTGATCTTTGGGCTGCTGTTACTGGAAAAAATCAATTTACTGATACGATAGAAGATATTGCTAAGTGGATTGGTTATTCGGAAAAAAATAACACTCTGGGGCAACCAACGGCATCATGGAACTATTACGATGAAAGTGATCAAGTGATTGCTACAGTTTATCGTTATAACACTGATTCAGGAAAAAGATATCTTCCTTTTGATGTAAAAAGGTCTAGTTTTACTCCACCACAGATCAGGCCTTTATATAATATTTCAGGTATTATGAAATCTGATAAGGTGATTTTAGTTGAAGGTGAAAAATGTGCAGATGCTCTGATAGAGCAAGGTATGACTGCCACAACTGCAATGTTAGGAGCAAACGCACCAATAGAAAAAACAGACTGGTCACCACTTAAGGGTAAGCATGTTATTATTTGGCCAGACAATGATGAACCAGGTAAACAATATGCTGAGAAAGTTGTGAAAAAGCTTACTTTTCTTGGTGTTTTATCACTTACTCTTCTTGAAATACCTGACAATAAACCAAAAGGATGGGATTCAGCTGATGGTATAGAAGAAAAGATGAATATTCCTGAATTCATTGAAAATAACTCGAAAAAAATCATCGTTAAGCAATTGCTTAATATTCAAGAATGGAGCGTAGAACGTTTTATAGGTCCAGTACCAGAGCAAAAGTTTCTTGTTGAAGGGTTATTTCCTTTAGGAGTAACATCTATTCTAGCTGCGATGGGAGATACTGGCAAAGGTATGCTTCTGCTTGATTTAGCACTGAAAGTTGCGAGTAGAAAAGATCAGCCATGTGGTTTTGGTCCTTTAGTTACTGAACATGGATCTGTGGTAATTTTCTCAGCAGAAGATGATATGAGTGAAATACATCGTCGTTTAGAGCGTCTTGATTCGCAATGCGAAAGATTAAAATATAAAGATAGGCTCTTTATTGTACCATTACCAAATGTTAGTGGATCACTTACAATCATAAAGAGTGTTTCAGGTAAAGTTATAGAGACTTCTCCTGAATTTGAATCTATAACAAAACAACTTAATAAAATAAAAGACTTAAAATTAATCGTATTTGATCCACTTGCATCATTTGTGCATGCTGATTTAAATACTGACCCAGCCGTAGGCGATTATTTGATGTCTTTATTATCTGATTTAGCAGGTAGCACTGGAGCATCAATAATTACTGCCCATCATATGAGAAAGCCAAAAAGTGAAAAACCTATATCGACTGTTGAGCAAGCACGTGATGCCATTAGAGGTACATCTGCTCTTGTTAATGGTGTTAGGTGTTCATACGCTTTTTGGTCTGTGGAAGATGCAGCTAAACCGACAATTTTTAAATCAATAGGAGAATCTGTAAGACAGAACGCATTATTTTATGGAGCAATTGTTAAAGCAAACGGTTTGGCTGATCGCACTTTACGCACCTATTTAAGAAATGAAGAAACAGGATTGTTAGAGGACATAACTGAAAGATTAAGAATAAAAAATATGAACGAAAAAGATTCAAAGCAGCATCTTATAACTGCAATTACACGAGCAGCAATTTCTGGACATCCATTTACCCATACAGGAAGTACAGGAGTGTATAAACAGCGGCATAGACTACCTGAGGAGTTTCACAGTATAGGAAGAGATAGAATGGAGCGTATAGTTCAAGAGCTGTTACAAGCACGGAAGCTGGTTAAGGGAATGGCTACTGGTTCAAAAGAAGATAAATGGCTTGACATTCCTAGCGGACCATTTGCTCGTGGTGTTGGAAAATTTAGCTGTGGAGCTGAGCTATTCTCCTAAAAAATTTTTCTGATATAAAAAAATATTTTGATTTTTGCGGACGAATTTTGAAGTCATCGTACATATATAATATAGGGGTCAAACTTTCAAATGTCAATTCTTACACAATCAGGTAGAGCAGCAATAGCAGCCAGCATAAAAGAGCAATCTCTACATCTTGCTTGGGGAAGTGGTGATTCAAGCTCTGGAAGTAGCCATCAGGTCGAAAAAGTTTTTGTTGAGGGTGAAATAGCTCTAGATCACCACACTATTAAAGATGTAAGGGTTTTTACAGGACAAACAACTTATCAGCCAAGTATAGATTATATAGTTGATAGCAGTACTGGTGTAATAAAACTTACGGAAAATGTATCCGTTCAGAAGTATGGTAAGGATAAAAAAGAATTGACATAATATACTAAAGTGATAATAACAGAAAATGTTGATAGTAAGGTAAGGCTAGATGCTGCAATTGTTGATCAGTATTGTAGAATTATGTAAAAACTTAGAGCAAAAAGTAGCAAAGCTTGAAGAAAAAAATAAAATCTTAAAAATAGAGAATGCTGAACTAAGAGAGAGACTTGGCTTAAACTCAAGGAATTCATCTTTACCAAGTTCAAAAGAGCTGTACAAAATAAAAAAAGACACACCAGAAGATAAGTCAGAAGGTGGCAGGA
>NODE_48_length_3568_cov_12.025050
ACTCAAGTTTTGTTAGATGACCTGCCACCACAGAAGATAGTTAAAGAATTGGACAGATTCATAATCGGACAGGATGATGCAAAGCGTGCTGTTGCTATTGCGCTCAGAAATCATTGGCGTCGCAATCAGGTTCCATTTCCATTGCGTGATGAAATCATACCTAAGAATATATTGATGATCGGTCATACAGGGGTTGGTAAAACTGAAATAGCTCGTCGCTTAGCAAAACTTGCCGGTGCACCGTTCATAAAAATTGAGGCAACGAAGTTTACTGAAATAGGGTACGTTGGACGTGACGTTGATTCGATAATACGCGATTTAGTTGATGCAGCAATAGTTTTAGTTAAAGAGAAAGCCCGTAAAGCCTTAGCTAAAAAGGCTTTAATTTTAGCTGAGAAAACAATAGTAAACTCTATGGTAGGCGAAAATGCAACCGAAGAGAGTAAAAAAATTTTTAGAGAAAGGTTGAGGAATAAAGAGTTTGAGGACGGAGAAGTTTCTATTAACGTCAGAGAGAGCAAGAGTATGTTACCTACTTTCGATATACCAGGCATGCCAGGTGGGCAAGTTGGTGTGATGAATGTAACAGAAATAATGGGCAAGGTGTTTAACGGGAGCAAAAAAACAAAAACTATTACGGTGAAGGTAAAAGAAGCGCGTGAAATATTAATTAATGAAGAAAGTGAAAGGCTAATGGATGAAGATAAGATAATCAAAGAAGCCATTGATCTTGTTAGTAATGACGGTATAGTATTTTTGGATGAAATAGACAAAATTGCAGCGCGTACAGAAGTAAAAGGTGAAGTAAACAGAGAAGGAGTGCAACGCGATCTGTTACCATTACTTGAAGGAACAACTGTTACAACTAAGTATGGCCATGTAAAAACAGACTATATATTATTTATTGCATCTGGTGCTTTTCATCAGTCTAAACCATCTGACCTCTTACCGGAATTGCAGGGCAGATTACCGATCAGGGTAGAACTTAAGGCACTTACTCAAGAGGATTTAATAAGAATATTAAAGGAACCAGAATCTAGTTTGTTAAAGCAGTACATAGCTTTAATGAAAACAGAAAATGTGACACTTGAGTTCACTGATGATGGTATAAAAACCATAGCTGAAATAGCGTTTACAGTTAATAGGCAAGTGGAAAATATAGGCGCAAGAAGGCTTCACACTGTCATGGAGAAGCTTTTAGATGAAATAAGTTTCATTGCTTCTGAGAAAAATAGCGAAAAATTCATTATAGACAGCAAGTATGTAAAAGATAAACTTGAGTCAATTTCGAAGCAGCTTGATTTATCTAAGTTTATACTTTAGGAAAAACGAAAAGCCTACTTTAAGTAGTATAGAGAGTGTTCAGAAGATTAGCCAGTAGACCTAAAATTTCAGCTATATTCTTTAGGCTGTTTTTCAACAGTAGAATGGTGTGCTGCGACCTCTTGCTTAACATCTAAGCTTAAGTCAATGATTGAGATATTTTTTTCATCATAATCTATGTCTTTTATTAACATATCGTCAGTAATAGTCAAAAGGTCAGGCGGAGAAAGAATAGTTCTTTTATTACCAGCTCTCATTCCCACAACTCCAAGCTCTATAGCAAGTGGTATTTTTTTATCGCCAACCCTAAATTGCACTGTTTGATCTTTGACTATATATTCCCCATTATGCTCCTTTACGCTATATTTAACCGATATCTCATCACCGCACCTTACTTGTTTTCCAGTCTTGTTAATTAAGTCATTAAAAACCATCAGGTTATTTACTGAGTCGGGATATTTATCCTTTACTTCGATCAGTTTGACGTAATAAGAATTAAAATTCATTTTGTTCTCATTGGCAATAGTAACTACACGCTCTCCGCCTTCTTTCATACCTATTACCCCTAAACTCACTTCTTTTAGGTCATCTTGACCTATTTTTAAAGTAACATCAGAAACTTTGCTAGGGAGTGTTGCTNNNNNNNNNNNNNNNNNNNNNNNNNNNNNNNNNNNNNNNNNNNNNNNNNNNNNNNNNNNNNNNNNNNNNNNNNNNNNNNNNNNNNNNNNNNNNNNNNNNNACTTTTATGATCTCACAGCGTTTCTCATTTAACGAAGATAATACCTCAAAAGCCAGAGTAAGTAGTGCATCTCCGGCAAGCACTGCTGTTGCTTCATCAAATTTTTTATGGCAGCTTAGCTGGCTTCTGCGAGTATCACTGTTGTCCATGCACGGTAAATCATCGTGAATTAGAGAGTAAGCATGAACAAATTCAATCGCTGCAGCAGCTGATATTACTTTTTTAGCTTCCGCGTTAAACACTCGCGATGAAGCTACGACTAAAAAGGAGCGTATATGTTTTGCAGGAGCAAGGAGTATATAACGCATAGCTGATATAAGCTTATTCTCGCTATTTTCGGGTAAGAGTTTGTTTACTTCTACAATAAGCAAATTTTTTGTTGTTTCGTCTAGCATTTTTGAATTGTTAATTGTTTAGCACGTAACGCTAGCCAGCTAGGGCAGTAGAAAACTTTGCTGTAGTTTACCAGTTATAAAAGATATTGCAAACATAAAAATTTTTTATAACATCAAAGAATAGGTTATTTTTTTGGTAAGAAATGTGAATAGCGAACTAGCAAAGAGCACTAGAGAAGACATAGAAGAAAAAGTGAAAAAGATTATACTAGAGCACATTAGTAAGGATGTAGAGAAATTCAACAGCTCTTCAAAGCTTTCGGAGCATGGTACGGACAGTTTAGATGCAGTTGAAATCATCATGGCGGCAGAAGAAGAGTTCGGGATAGAAATTCCAGATGAAGACGCACAAAAAATGGAAACTATGGAGCAAATAGTTGAGTACATTAATAATAAAAAAGGCTAATAGTTAGTGTTAAATGAGCAGAAGAGTAGTAGTCACTGGTGTTGGTTTAATCACTCCACTAGCAGCAGATGTTGACAACACTTGGTTAAGGCTAATAAAAGGTGAATCCGGCATAAAAGCAATCAATACGGATAGATTTGACTCTTCTGATCTTGCTTGCAAAATTGCAGGGCAGGTGCCGTTGCAATCAGATAACATTGAGCACCATTTCAATCCACTAGATTATATTTCTGAGAAAGACTCAAAAAGGACAGATCGTTTTATCCATTACGGTATTGCAGCAGCTATTCAGGCAGTAGATGATTCATTAATTTTGGAAAGCCAAAATATCAATCGGGAGCGTATTGGTGTGACTATTGGCTCTGGTATAGGTGGTCTACCATCAATTCAGGAAAATGTTATTACCATGCAGGAAGAAGGGCCCAGACGTGTCAGTCCATTTTTTGTCCCTGCAAGTCTAATAAATTTGATATCTGGCCATATTTCTATTAAATACGAATTTACAGGTCCAAACGATTCAGCAGTAACCGCATGTGCAACAGGTGCGCATGCAATCATAAACTCAGCAAGAACTATAAAACTTGGTGAAGCAGATGTTATGATTGCAGGTGGAGCAGAAAGTGCACTGTGTAGAGTTGGAATTGCAGGTTTTGCATCTATGAAAGCGTTATCAACTAAATTCAATGATAAACCCAAAGAAGCTTC
>NODE_49_length_3547_cov_12.044960
TGACATTGTTCATTTAGTGATTAAGGCTCTTGCTAATACAGGCTTTAAAGCATAAGTTCTCTCCTTGAGTCGTTGAAGAAAACTTAAACTTTCATTTTCTTCATCATTTTGCTTTTCTTTCACTTTGATGCGTGTAGTTATACCCTACACAAAGTATAATGTTTTAAAAATCAAAACCTGCACCATAAAATACTGAGATTTAGAATATTAACTTATAAAGTCTTTTCGGCAGTTTTAGTGAGGGTCTATTAGCAAGGATGTTGGAGGTTAGAAATGACTATATCTGAAGGTGTAATACAGGGTATAAGGCATAATGATAAGAACGCGATAGGGGGATGATTTTTTGGTCAAGATGGCTGTGCACCATCCAGCTAAGTTTGATAGCTTAGAAGTAACAAAATTTTTAGTAAATAATAAAGGTGTAAGTTTTAACGCTAAAACTAATGACGAAAACAAGCCTATTCATATTGCAGCTGATTTTTGAAATATCGATATTGTAAAATTTTCTCTTAATAAGGGAGTAGAAGTTGGTACAAAAGGTAAAAACAATTGGACTCCTTTGCATTATGCTACCAATAAAGGATATCTAGGAATTGTAAAGCTTCTAATAGAAAAGCAACAACAAGAATCATTTATTAATAATTCTAAAACTACAGATCAGTCTACTATGCTGCCAAGGAAGGACATTTACCATCTGTAGAATTTCTCATAGAAAAAGGAGCAAGAATTGATATTAAAAATTCCAATAATAGATCACCATTGGAACTTGCAAATGATGGAGGACATGAAGAAGTTGAAAATTTACTAAAAACCTGCTGTAAAACGGCGGTAATGGTGATAAAATAGGGAGGTATAGCAAGAGAATAGAGGGGGAAGATGAGCTTAAATTACCATAATCTAAAAGAACATCTAAGGAATTTTCGAGATATAACAGGTCTGACAATAGAAGAATTCGAAAAGGTTGTAGAAAAAGTGCGCCCAGAGTGGGAAAAAGTTCAAGAACAGAAGAAATGCCATGGAAGAACGTCAAGATTGCCTGTATTGGAAGATAAAATACTCTGTATAATTCTATATTATCGAACTTACATAACGCACCGATTCTTAAGTTACCTATTCAACTTGCATAACTCAAACATCTGCCGATTACTCAAAAAAATGGAACCTCTTTTGGCTAAAAAAATCTCAATAAAAAAGGACAGAACTATGACTCCAGAAAGAATTTTGAAGATATTAGCAGATGTTACAGAATAACCAATACAACGGCCAAAAGATAGGAAGAAAAGAAAATCGTCTTACTCCGGAAAGAAAAGATTAAACACAATGAAAACGGAAATCATTATAAGAGACGATGGACAAATTCTATCAGTGCCAAAGTCACACAGAGGTCTAATTCATGATTTTAAGATACGAAAACAGGAAAAAATGTTGCCAAAAGAGAATATAAAGTATTGGTTATCAAGGGTGGCAAAAATTGCAGAGTAACGTTGTAATTCCATATAAAAGGTATCGAAAAAAATCGCTGACCGATGATCAAAAAGAGCACAATCGAAAGCTGGCATCATTTAGAATGAGAGTAGAGCATAAAATTCGTGAAATTAAGGTTTTTAAAATCATGTCGCATACCTATCGCAATTTTCAGAAGAAATACAACATGAGATTTAACATAATTGCTGGTCTGGTAAACCTCAAACATGAGTTTTAATTGATCCTCCTGTTGACCTAACTCATCCTTCAATTAGTTCCATAATGTTTCGCAGTAGGTCTTAAGAAATGAATTACTTCTTGATGCTGTCAAGAGAAAAGACCGCAGTGGAGTAGAAGCTCAACTTGATAAAGGGGCTAATGTTAATTATGTACGTCGAGAAGATGGCTGTGCACCATGCTGTCAGTTATAACCATGAAAATCTTGAGTTTGTGAAGTTCTTAATAGGGAAAGAAAAGATGAAATTATTTAGCACCAAAGATTAAAGAAGATATAGTAAATGGGAGGCAGCCAAGAAATTTGAAATTAGTTGATTTGAGAGAAATACCGATGCTGTGGAGTGAGCAATTAGAGAAGTTTTACGGCTTAGAATCTTAATTTACAAAAGCAATAGGCAATGGAAAAGACTATGTGCCAGAAAACCAATACTTTAAAACAAAGAATAGGAGGTAAACTAATGTTACAGGAACTGACACTTAATTATGTAATAAAAATAGTGATAATCTTAAACATATGTATGAAACGATTCCAGAACTCCCAAAGTTATTGCGTAAGAGCTAAATGTCCCTGACCGCTCTTCTCCCGCTGAATCATGTGTTGGGTCTGATAAAAGAAATTCTGTAGATATCACAAAAGTCAATTCAATCAAACACAAAAGGCTATACCTATAAAAGAATAAGCATCAAGAGAGAAAAATAATTTCTTTAGAAGAATCTCTAAATTATTAAGTCAACACTTATCCCCCTACTATTTCTTCTCACCTTGAGAGTATGGTTTATACCTCAAAAAATCTTACTTTGAAGATACATCAATTTTTTTACCCCTCTAAGACCTTTCTTTTGTTTACTAATTTTAGTTGACTTCATTAACACACTACTATTTCTTTCGAAGCTCCCATCTTTTGCAGCTGGTCTAAACTATCGATTGGCCTCATAAGAGTAGATGGGACACCTAATTCTTTCACTACAAAATTTGATTGTTTAATAGTTTCAGCTGACTCTATAAGTATTCCACCATTTCTTTCAAAACCTTTATCATTTACAGCTTGTAGAACACTTTTTCCTCCTAAAAAGCAGCTTTCCCCTAGACTTGATTTATCTTTTAATTTGTTAAACTTCTCCTGGTTCTCTCCATCAAGCTTTACTTTTATTATATTACTATCTTTATCACTAGGAGATAGATGAATACTAACCTCGCCTACTTCAGTGGTAAAGGACATTTCAATACCACTTCCTAAGACATCTGTATAATTTCTTTTTCCTCCTACATTTTCAACTCTTACTATACTCTCTCCAATCTGCAGGATGCTACTTTCTATGCTAAAGTTTTCATTCACCTTACTATTCATAACCTTTCCAACTTCAACAATACTGTTTTGTGGCCACCTAAAAAGAACAAGATTATTATCTACTTCTACTTGCAGATCATCATCTTGAACTTGTTCATTCTTATTTATTAAACCTTCATGTGCGATACTTTTCAGTTTGTCCTTAATTTTTTTACACTCTGTAAAAATAGGCTCATCATTTCCCCACATAATTTCATCTATCATTCTATCATTGTAAAAACCAGACTCTATTTTTGCACCTGCTGATAGTAGCTTATTGACAATATTGAATAAAGGTTCTAAAGCTTCTTCCCACTCATCTATTGCCTCTTCTCTATCATTTTTATACCGTGATCTAGTAGTAGACGTTATACGCATAACACTACTGGCATTAGCAATATCAATTATTTTTTTGAATACAAAATTTGACACAGTGCATTCATATTGATCACAGCGTAAATTTAGCTTTATTTTTCTTTTCAAATATTCATCTATTAAACGTTCCATCTTTTCTAGAG
>NODE_50_length_3510_cov_15.283357
TACTTCAAAATATTAGCCTGTTAAAGGCAGAGTATTCAAACACAGAAAAAGTAGATGAAAAGTTTTTATTCATAGCAAAATTTATTGCACAAAATATTCATATATTAAAGCGGCAGTTGAAATCAACCTACGATAGACTACCTTGGGAAGAAATGGAATTTTGTTTGATCAGTTTTGTTTCTTCTCACATAAAACGACAGGAAATGAATCTATTCTATAATGCCACATTGAATAAAAGTAAAATACTAGACCACTTGGAAAATTTTGCAAAGAAACTTAAAGAAGAAAAAGATATTATAGAAGGTGTGGACATTGGTAAATTTGCTGATCTCCCGAAGTTAAAACGTGAGAGGGTTGTTGCAGAGGTCGTTAGCAATTATCCTCAATTTGGAGAGTTGTATAGCGATTATCAACAAATTAGGGATATTCATTCTTTAGAGAAAATAAGTGATTATATAAAGTTGGCATTATCAGCTAATCCTAAAGAAAGGGAAGGACAGTTAATTATTACAAGGGTTTTACAGGTTATTGGTGAATATTTAAAAAACACTCTAGAATCTCCCAAGTTATCTAGCACTACAAGCGAGCTTCTTCTACTATCATTACCAAAGAACACAAGAGAAGTCATTATAGATTTACGTAATTCACTATCACATGCTTACTCGCTCTCTAAAAGAACAGAGATTGAGGAAAATACAGATGTTAACTTTTTTATTGGTGTTCAAAATGATACTAAAAGAATCGATAATGTAATTACTGATATTCTTTACAATAACAAGATTAAAATAGTCATAATGTTGCTAAAGAAAATTACCAGTAGTGAAAACTTAGACGAGATAAAAGAAGTTGCTGGAATATTTAGTAACGTTGAATTAGATGAAATGATTACAGAGAGTTTTAAAGTGATGGAACATGATAAGCTTGAAAAACTCATAAAAGAATTAAGCAATAATATAACTGAAAAGACGAATTATGAAAAGGAGCTGTTTAATAAAATTGATAACATAATCAATTTTGCAAAAACTAAATCAAAAAATATCAGAACTGATTATGTTACTGCGTTTATATCATTAAAGAGCTTAGATGTTGGTTTGAATGACAATAAGATTGACCATAATGTTATTAGAGGAATAAAATTCTTTGCTAATAAAACACTAGAGAATATTCCTTCCCAAATAGAGTCTCACAATCTTAAAGAAATAGCCGAACTATCAATGAAAATTTCTCATAGTGTTAGGTCAAGAATACAGGATGACAACCTTGATAAAGTAAATAGATTAACTTGTGAGATTTTTTACATTGCTGAACTTGGAACAGGTGACCTTAAATGGATTGAGGAATTAAGAAACAAGTTGAATGAGAAAGGTTCGTTCACTCCTATACATAAACAAAGGAAGGCTTACAACATAACAGAAGAAAAATACAATAACCAGCTTGAACTGAAGTTATCTGAACTGAAAAGTATTTTGAGGAATAACGCATTAAGTGGCAAGTTAACTGAAAAGCTTCCTTCCTACAAGAGGAATAAAAAGTTGCAAGCAGTAGTAGAAATGCTTGTTCTGGATATAATGTCAATTTTAGGTAGATCAGAGAAGCATCTAGAAAACAATCTACTTTTTTTAGATGATAACACTCCTTTATTAACTGGAAAATGTTTGCGTAATCATTTAGCACACGATAATACCTTAGTTGATGTATTGTTATCTGATCCCTCAATAGCAGTTATCTTGAACGCTAAAAAACTTATTTCAGAAAATGTAATAAAAAGTAAGAAGAAAATTGGCAAGTCGGTAAGAGATGATCCTTCCAAGCTGAAAGATAAATACGATCAAAACCTTATCACTATTACTAATCAGGAAAAAATGTTTGCTGCGTTGGAAGAAGGAAATCTTGAAGACTTAAAGAGTTATCTCAAAAAAGGAGCAGACATCAATGCTAGAAGTATTAACTCATGGACTACATTACATTTTGCTGCTAAGGGACCTAGTCTTGAAATTATAAAATTTGTTCTTAATCAAAATTTAGACGTTAATGTTAAAGATATTAATGGTCAAAGCCCACTACATATTGCTGCTGCATATGGAAGGAAAAATATTGTGGAATTTTTTATAGGAAAAACAGGTGTATATGTTGATGATCTAGATAATAGTGGCAAAACATCACTACATATTGCAGCTAAAAATGGTCACAAAGATGCTGTTGAAATTCTACTAAAAAATAATGCTAATACTAATACCAAAGATATAGCTAGTTTTTCACCTTTACACTATGCAATAAAAAACAATCATATTGATGTTGCTAAGATTATGCTGGAAAAAGAAGCGAATGTTGACATCAACGAAACTATGGGTGCCTTTACTTCACTACATATAGCTGCAGAAAGTGGTTATCTAGGGCTAGCTAATTTTTTACTGAAAAATGAGGCAAATGTTAATGCAAGAAACGATAAGGAGGGAATACCATTACATACAGCAGCACTAAATGGCCACCTAGAAGTAGTGAATGCTTTAATTCTCAAAGGAGCCGATGTTAACTCCAGAGTTATAGATGGTTGTACACCATTACACTATGCAATAGAAAACGGTCATGAAAAGATAGCTAATATTTTATTGAAGCATGGAGCTAATGTTAATGTTGTTGACAAAACCTATAATAACACACCTTTGCACTACGCAGCAAAAGATGGACATGAGAAAATTGTTAAGGCTTTACTGACAAATAAGGCAAATGCTAGTATTGCCACTGTGGAAGGTATAACCCCACTACATTTTGCAGTGCAGAGTGGCCACTTGAAGATAGTTGTTGCTCTTCTTGAGCATGGGGTTAACATTCGCGCTAAAGATAAAAATAATGCTACGCCATTACACTATGCAGCAGAGAGTGGTCATAAGGCAGTTGCTGAGCTTTTAATAAAAAATGGAGTAGAAATCAATGATAAAGCCAATAATAATCTAACACCATTACATGTAGCTGCTCTGAAAGGTCACAAAGATATTATTGAACTCCTAATAAGAAATAAAGCTGAAGTTAGAGCTCAAGACATTAAGGGTAGTACACCATTACATGCAGCTGCGATGAATGGTAGCAAAGATATTATTGATCTTCTAATAAAAAATAAAGCTGAAGTTGATGCTAGAACTAATGATGGCATGACGCCATTGCATGTAGCTGCTCTAAGTGGACATAAAGACGCTATTGCTTTTCTAATCAAAAGTAAAGCTGAAGTCAATACTAGTGCTAATTATGGTCTTACACCTTTACATGCAGCTATTGTAGGGGGTCACAAAGATATTGTGAACCTTTTAATAAAAAATGAAGCCAAAGTTAATATGGAAGGTATTGCAGGTAGTACACCATTACATGTAGCTGTGGAGGAAGGTTATAAAGAAATCGTTGGAATTTTGGTAGCAAATAGAGCCAATGTTAATGTTAAGAGTAACAACCTAACACCATTGCTTTCTGCTATTAAGCATAATCATAAGGAAATCGTTGAAGTTCTTGTAGAAAATG
>NODE_51_length_3498_cov_9.853326
GAGTGCCATTGCTATATTCCAGTCTTACAGATTTTATAGCTTTATCTTTTGGCTGATGCTTCAACACCTCAGCTAAAATTCCATCCGCATTTTTTTCTTGAGTTTTATGCTCTGCAGTATTTCTAAATTGCTTTATTGCAAAAAGTATTGGACTAATTGCAAGCAACGCAGCAAGTGCGATAACTGGTATAGTGATATATTTTGGGCTGTTTGTAAAAAATGCAATAAATTTTTCTTTATCTTGTAAGTATAATAAAGCTGCAGATGTGCTGAGTATAATAGCACTTGCACCAAAAATTATAAAGCCCTTCTGCTGCATGGCATACTTTGCTCTTGGCCAGATTCTGTTTGTTTTCTTACTCTCTGAAGTTGCATTGCTATTTGTATCAAATTCACTCAAAGACTTTTCAGAGCCATCTTCGCTTTTATACGATGGTGGAGAGGTTAAAGGTGTACTGCAGGATAGACCTACTTTTTGAGAAGGATCTTTCTCTTCTGAGTTTTGACCACCTATTCCACTATCTGAACTCTCTTTCGAAGTTTTTTTACTTAGATCTATAGTTGCATAAATATGATTCTCCGGACCATCATCAACTGGATTCTCAAGATTCTGTATAGGCTCTTTAATCCATTTTCCTACTTTGTCTAAATAACCATCATCCCCTGCTCCGTCTGTTCCTATTGTTGGCTCACTAGATACATTAACCCCTTTAAATGCAATATTGTTTATTTCCTCTTCCCTGACATCAACTTCTGCTATTTCTTGATCTATATTTTCTAAGAGACCCTTCATATCTTTTTCTAATAATCCTTCCTTGATGCTTTTATAAAAGTCATCAGCAGGATTAATGCCCCGCTGATTACCATCAACTAACATGACTTTTTGCGGTAACATACCTTTGTCTTTCTTATATGCTTTTAAAAGAGATAAAACACATAGATGTTTTCCAATTTGTGGATCTTGACGCTTAGTCGTTCCTCCAACTACTTTAATACCTTGCGCCTGCTCTTCTGTTAAACCTAAATGATTTTTCACTACATACTCTACTGCTTTTATATATTTTGCAGACGATACAATAGCAACTTCTACTCCGCTTGAAAGTGCAGAACCTAATACAGACCTTAGCTTTTCTTTATTTTTGATTCCTGAGCCTTCCTTTTGTAAAAATTCTTCTATTTTTTCTTTAATTACTGCTTTTTCTTTGCCAGAATCATAATCATCATACCCCCTGGATGTAAAGAAATTGCACATAGACTTATTTGTAATTGTTTGATCAAAGTCAAATATTAATAGCGCATTCTCTTCAGACGATGGTAGATTCGTTACTGGTCCCATATTTACTCCAAAATTAATTATTAATGCTGCATTGATTACGCTATAGTTATTAAGATATAGTAAATACCAATTTACGGATAATTGTTAGTATAGAAATTGTCTATCAAAGATTCTTTCATTCAGAGGGTAATCTTTGTCAAAAAGCAAAGTGATTGTGTTCTCATGGTCTTTTTGTATTTTTATCTGTGATATATCATGAAATTCTTTGTAATCTGATACTACAAGTGCTGGACGGTTTTTTGTGTCGTTAATGTCAATTTGTACGATTGTATCGTTTGATATTAACGCTCCATTCCAATGCCTTGGGTAATAGCTATTGATAGAGGTTAATGCAAGTAAATTTGAATTTAGCGGCAAGATTGGGCCACCGGCAGAGAAGTTATATGCAGTGCTACCTGTGGGAGTAGATAATATTACTCCGTCCCCTCTAAATTTTTCTACTTTTAGCTTATCATTAATAGTGATATTCATTTCTACTATTTGGTTTGCTTTTCTAAAAACATATACCTCGTTTACCGCTATGTAGTGATACCTCTTGCCACTTGTGTCTGTTGCTTCCATTTTTAGCAAAGTTAACTGAGTTGAAGTTGCATGTTCTATATGATCAATTAAATCTTCACTGCGGCTAAAGCATTTATTCATCAAAAACCCAACATTGCCGGTATTTACCCCATACACATGCATGTTTTTATTTTCTATAACGTAATTATGCAAGGTGCGTAGCATAAAGCCATCACCGCCAACAACTATCAATAGATCGATTTCGGACTTATTTTCTTCTGTTATATTGATAAAATTAAGTTTCTTTAATAGTTTAGATACTTCCTGCGATTTTGGTGATGGAGAAGCAACATAGCCTATATTTTTGTATTTATGCATGCTTCAGTAAACTCTCTAAAACTTAAAGAGGAGGAGAATTAGAAAATGCTTCCATATTTATCGTTAAACTTAGCTAATTTGCTAGTTTTACTTGCTAACCCGCTTGTCAAACTTCCAGTCCATGCAGGGTGAGTAAGAGGATCTCTATCAAGTTTTACCCTATCTCCCTCCTTTCCATAAGTGGAACGAGTTTCAAACTCTTGACCGTCTGTCATAACTATAATAATTTTATGATAATTCATTGTTGTTTATAAACTTTTAGTCAGTTAACATTCTAGTGAACTTAATTCACTAAGTCAATCATTATTCTAAAATATTGACAAAAAATAAATAAAATGTTATACTTAATAAGGAATAAGTAATAATTATCATGATTTTCGCTTTCCCTGGTCAGGGCTCTCAGTTTGTAGGAATGGGAAGGAGCTTATATAGTGAGTTTTCCGTTGCAAGACAAGTATTTAATGAAGTAGATAGCATATTGGATAGAAAGCTGTCTCATTTAATCTTCAACGGTCCTATTGAAGAATTAACCATTACAGAAAACGCTCAGCCAGCTATAATGGCAGTATCAATTGCAATGCTACGTGTTATGGAGCATGTGTTTGGCAAATCTCTTTTCACTGATCACAATGTTAAATATGTTTGTGGGCATTCAGTTGGCGAATATACAGCGCTGTGTGCTGCAGGAGCGTTAACGCTTGAGTCTGCAATCAAGCTGCTGAAAGTTCGCAGCGAAGCAATGCATGAAGCTTCACTGAAATGTAAAGGCGGAATGGTTGCGTTGCTTGGAGCAGAGATAAATGAAGTGGAAGATATATTGAAATCAGTTCAAATTGACGGAATTTGTGAAATTGCAAACGATAACGGTGGCGGACAAGTGGTTATAAGTGGCACTAGAGAAGCTCTTGAAATGTTACCCGATTTATTCAAAAACTCGAGTGTGAGGAAACTAGTTAAATTACAGGTTAGTGGGCCTTTTCATTCATCTCTTATGAAACCTGCTGATGAAAAAGTTTTGGAGTTTTTGAAGGGTATTAAAATAACCCGTCCTATAGTTCCTTTGATATCAAATGTTACAGCTAAAGAGGAGAGTGATCCCAAAGTTATAAAAATTTTACTCGCCAAGCAAGTTGTAAGCAGAGTGAAATGGAGAGAAATGGTTTTGTATATGTCAAGCCGTGGCATTAACAAATTTGTTGAAATTGGCCCTAATAAAGTTTTATCTAATTTGGTCAAAAGAATTGACCAATCTATCAGTACAAAAAATATAGATAGTATTGGTG
>NODE_52_length_3486_cov_9.309822
ATATACTCTATCTCCTACTTTATTCCTTTCTTGAGATTATGAACAGGTTCTAACACATGTTCTGCTCTGTCAATTATCCATTCACCGTCTATATCTTGATGAAACCCTAACAAGCTAAGTTTCGCCTCTGCAAATAGTTCTGGATTACCAGGCATAGTGATATCCAATACTGCATTATTTCGCTTTAGTTGTTTTAACTTAGCATTTGCTGCACTTAGTGCTGATTCTACATTAGAGTAAAGCGTTTGTATGGTATAACTTGGACTACCAGAGCCAACTGTTTCTGATATAGTTTCACCCTTTTCATAGCTATGCCATTTTGCAACCACTGAGTTGTACCTACTCACGGTAAAATGCACTTTCCAATTTATCGTGTCTTGAGGTCTAATAGCTGTTGTTCCTAAAGCTTTTCCAGTTGCTGATTTGGCTTTGCCTTTTGGAATAAAAAGTATATATCCGCCAGCTAGCTTTGCCATTGCCTCGTATTCTATTGCTATTTTTGTTAATAAACTTATATCACTTTCTTCTATTTGGTTAATATGTGGAATCAATACATTTTCAAATTCTTCTGCAACTCTGCATCCATATCCGTGCTTTTCTGCTATTTCCTTAACCAAGTTACCTAGAGTAATTTGATGCCATTCTTTAGATACTTTCTCCTTTAATGATAATTTTAAGTTTGTTGCATGAGCTTTTATAAGTAAAGTCTTAGGTGGGTTCTGCACCGTAATCTCATTAACTGTATATATACCCATAGGTATCACTCCGGTTTCTCTGTAACCCAAAGCGATATTTAATTCATTCGGAATATTTAAGTTTTCATCTCTGTAATCAACACACACTTCAACTACATCGTCTATTGTCCCAGATTCATCGGTAAGGCGCAATGATATAATTCTATCTTTAATTGATTCACATTTATCTATTATAAAATCTGGCTGCATTTATTCCCAGACCTTTAATTTTGACTTTTGTACTGTTTTCTGAATAACAGGAAGCTTTATCTTTAATCCTGCAGGCAAAAAGCTTCCGTATTCTGCCAAACCTAAGTTCGCTGCTAGTACTAATTCTACTACTCCATCCGTAAATCCGTAATGCTTCCAGCAAATCAGGTCTAGCATTTCTCCTTCTTTGGTTAAGTAATATATAGTCATCTATAGCTCTTCAAATTCAGACTAAATTCAACTTTTCTTGGTAGTCCATTAGGTAAAAAATACATCTGCTTTTCTTCTAAACTGGTAATTACGAATTGTCCTAAAATATTACCTAAATTATCTACTAGAACATGTGGCTTTTCAGCTTTTTTCATATTCTTTAATTGATTTAGCCTGTTGAGATTATGCAGATAAATCATTCCTTCTAAATCTATATTTTCTGCACCTTGACCGATATTTTGCAATAATGGCATATTTTCAATACACTCAATTGTGCTCCAACGATTTTCTCTGCTATACTTTAAACTTGTGGGAGCAAACTTATACGGACCAAGAGATAGCATCAATAAAATGTCTCTACCGTATCAAATAAAACATCACGTGACTTTTCTCTTATCCTTTTTATTACTTCATCAGCAAGACTACGAACATCTTGATTTTGTGCTGCTTGTATACTTATGTTGAAATAATTATGTTGAGTTTGGTTAAAAGTTTTATTTTCATACTTGCCATTTATGTACTCTTTTAGATTTTTCTCATCTGCTATAGATTTCTTTTCTGCGATAGCATGTTTAATTTTAACATTATTCCAGCTATTTTTAGAAATTCCTTTCATCATACCATTATTTGATAAAGGATTCCCATTATTAAAAACACTATTTTTAGAAAGTACATTGCTAGCTTCTCCATCAACTAACGAAATAACAGTTTTTCTCTTCTCAAATTCTTTTATTGGACTATTTTCTGACACTTTCCCAAATATGCTACTAACTGTATTTCCCATCCATGAAAAAGCCTCTCCTATCGGTTTTATGATTGATTTCCAAAAACTAGCAAAGAATTCCTTCACTTTTTGCCAGTTAGTTATAACAAGTGCTGCACCAGTAACAAGTCCAGTAATTAAAAGCCCTATAGGATTACTCATTACAGCAAGCGTTACTGCTCTTAGTCCTGTTACTACTGCAGGAAAAACTGTAGCTGATAAAAATGAAAAAGTTGCGATTATTTTTGCTCTTAAACCGAGAACTGTACTTGCTAAAAAAGCGAACCCATAACCTAAGCCCACTACTAAGATTTTAAAACTTATTAAAGCTGCTATAGTTCCCATGATTGCTGTAGTTAAAGTTGGGTATTTTTCTGCAAATAAGGCTATGCTCCTAGTTTTTTCTTGTAAAAATTCAGCTATAGATTTTAAAGTAGGCAGCATCACCGAGCCCAGATTCATACCAACTTCAGCTATTGCATTGCGAAGGAGCCGTAGTTTATTGGCTGTAGTATCTGCACGATTTTTAAACTCATCTTGCAGAGAATTGTTGTACTCTTCTTTGTTAGCTAGCAGCTTTATTGCATCCTTGTACTTACTAAAACTTCCAGCTAATAATGCAATATCATCTTGATATTCCTGACCGAAAAGTTTCATAAGGATTGTAGAACGCTCCTGGTTATCCATTTTCTTTAGAGTTTGAAAGAAGTAAAGTAGTGCTTCTTCCCCATTTTCACTTATCCTTTGTACCATTTCTTCTGCGGCTATGCCCATTTCTTCTAGTGCTGCCTTAAACTCTTTTCCTTGACCTTCAGCAGTTTGAAGCTTAGAAAGTAAAGCATTTATAGCAGTTGCAGCTTTCGCTGGTTGTTTGCCTAAGCTAATGAAAGCATTTACTAAACTGCTGGTTTGTTCAAACTTTAATCCAAACTGTTTTGCAGTACCACCAACTATTGCTAGAGCTTCAACCATGTCTTTTGCTTTAGCAGCAGTGTTATCTGACAAGTGGTTGATCACATTACCAACATGTTCCATTTCACTAACATCAATTCCATAAACGTTAGAAAGTTTAGCTATGGAATCGCCTGCTTGCTCTGCAGACATATCAAATGCTGTTGACATTTTTGCTACTGTTTCTGTAAACTTAAAAAGATCTTCTTTCTTGATACCAAGTTGACCACCGCTTGCAGCTATTTGTGCTAATTCTGCGGCTGATAATGGTATTGTTCTTGACATTTCCTTTAACCCTTCAGCAAATTTAGTTACTTCATCTTTTTTATTATCAAACTTTACTACCTTCTTAACATCAGCCATAGCCGATTCAAAATCAATCGCAACTTTAACTGGAACTGCAAGCGAAAGACCTAGCCCAATAGTCTCTATAATTTGTGACTTAAAATGTGCTTTACTTGCTAAAAAACTTTGGTGACTACGTATTGCAGACCCAAGCTTACCATACTTACCTTTTAGCACTTCAATAGAAGAACCAAGTTTATATTGATCACTTACTAATGACTTAATATTTCTTCCACTTTTTCTTACTTCTTCATTAAATGAATGCAAAGCATC
>NODE_53_length_3473_cov_14.806612
AAGGCCTGGGGTCAAACCCACCAAACCCGCCAGTATGGCCGAAAGGACCCACTTTTTATGGATTTCTCAGCTTATTAATATCTTTACTAAAATCCATAACGTAGAACATTAATGCCAAAGCATCGGCCTCATTATCATCTCTAGGTGAAAAACTTTTTTCACGTATCGCTTCAATAACTTCACTCTTACTTGCATTGCCTTTGCCTGCTATAAAGCGTTTTATAGTTTTAACATTAACACCTTTGTACGGCACATGATGCTCTTCACACCAAGCAGTCAGAACGGCATAAAAACCACCATAACAATGCGCTGCATCTGTTCCTAAATGTCTTCTTACTTCCTCAAAATACACTGCAGTGAACTTATGTTCTAAAGAGTTAAGCCAATTGTGAAAACTCAAAAAGCACATGCCACCTCCACTGAAACGACTACCATGAAAGCTTTTGCTTCCACTTTCAATTACTCCATCTGTCAGAATTGCCCAGCCGGTTTGCTTGCCGAGATCTAGCGTTAAGATTGACGTACAAAAACTCCTTTGTGTAATTAAAGTTCAATGCCCTGTATAATATATATGTACGATGACTCGCAAATTCGTCCGCAATTTTGAAAAAAAATTAAAAAAAATTTCATATCCTGCCATTTGAGTTTTTACTTATCTTAATAACTATTTTACATAACTTATATTACGCCAATATTTATATTATTATATTATCATATATTATATTTTACCTGTATTTAAATATATATATAATATATATAAGACTTCAGTAATCCGTAAACCCTCTTTACTGGCCGATTTTAGCCACTTAACTTTAGAAACGGCTTTTAGGAATAGAACATAAAAAAGACAATATTATCAATAACTTAACGATTACTGCTTTCTGAAATACTAATTAGTAACTCAGAAATTAGGTACGAAATTGGTAGTTTTTTACCTATGAAAAAGTAGCTTCAGTAGTGTATCAAAACGTTTAAATCTTATTTTAATTTTTAAAGATTTTATTCTTTTAGATAAAAAAATTATTACTACTTTTTTATAATAAATTAGTCATACAAAGTCTTGGTAAAAATCTCTATTCATGAAACTTTTGGAGTTTTTATGAAGAATTCTTATCAAGGAATCGATTCTACAATTGTTAAACATGTGAGATTTCAAGCTTCGCGCCTTAAATCCAAAAGCTGTTTTATTAACGAAAGTCTCGAAGATATAGAACAAGAGCTTTTTTGTCAGGTTTGGCAATATCTTAACCAGCACGATGAGAAAAGAAGTAGTTTTAGTACTTTCGTTGCTAGATTAGCTAATTATTGTGCTCGCAATATGTTACGCAATCAGTTATGTCTAAAACGTAATATAACTTTTGATGATATAAACGACGATATTCCAGATCATAGGAACTCGGAAATCGAAGCGATAATTCGCACTGACATAAATAATATAATTTCAACTTTGTCTGAAAAAGATAGTAATTTATGTCAATTACTTAAGGTATTTACTATTACTGAAGTTTCTGTAATAACCAAAATACCAAAGACAACTATCTATCGCACACTAGAACGAATACGCGATAAATTCTCAGTTTTAGAGTAAGTTATAAGCTCTCGATTATATTTGCTCAAAATTTTTTTTTGCAAATTGCGGACGAATTGCCTAGGTCATCGTACATATATATTTAGGTACTGGGAGAAAAATGAAAATAATGAACAGCAATGAACGGCTAAAAGTTCAAACAGGTATAAAAATGGTCATCTTTGGTCCTTATGGTATAGGTAAAACTAGTCTCTTAAAGACCATAAATGAACCAACACTTTGTCTTGATTTTGAGGCAGGTTTACTTGCTGTTCAAGATTGGCAAGGGGATTCTGTAAGTATTCGTACTTGGAATGAGGCAAGAGATATTGCATGTTTCATAGGTGGTCCTAATCCTGCGTTAAAATCTGACTCAGCATATAGCCAAAGACACTATGAGCATGTATCCAGTAAATACAAAGAGCTTGCTTCAGAGTTTCTCAAGTATCGATGTATTTTTATCGATAGTATTACAGTAGCCTCGCGTTTATGTCTATTGTGGGCAAAAATGCAACCTGAAGCTTTTTCTGAAAGATCAGGAAAACAAGATATGAGAGCTGCTTACGGGTTACTTGCTCAAGAAATGATGGCTTGGCTCAATCAGTTTCAACATATTCCAAATAAAGACATCATTACAGTTGGAACTCTTGGACAATACCTCGATGATTTCAATCGCTCAACTTGGCTACCTCAATGTGAAGGAGCTAAAACTGCAAGTGAAATTCCAGGTATTGTTGATGAGGTAATCAGTATGGTTGGAATCAAGAAAGATGATGGTACAGAGGTTCGTTCATTTGTCTGTCAGACGATTAATTCTTGGGGATATCCTGCTAAAGATCGAAGTGGTTGCCTTAATATGGTTGAAGAACCGCATCTAGGAAAACTTCTTACAAAAATTAAAACTAAAGCTTTTGCAATTCAACCTGTCACGCCCAACATATAGGAGGTTATTATATGCTACAAAACTTTTTAACTATTGGTCAAAAAATTCCTTTTTTCAGTGTGAAAGAATACTTGGACGATCGATCGCCAATACCAGAAGATATAATCTCACCAAGAATTCTAACTAAAAGAGGTTTGTTAGTATTTGGTGGCCCTCCTAAGATTGGCAAAAGCGACTTTTTGATCTCTTGGCTTGTTTACATGGCTGCTGGTAGATCATTTCTCGGTATGACACCAAATAGACCTTTGAAAATCTTCTACATGCAAACTGAAATTGAATATGAATATATGAAAGAACGTTTGCAACAACTTGATAATGAACTTTTGAATGTAGCTGCTAACAACTTAATCATTACGCCAAAAGTGCACTTATCATTTAATCATGATGAAATAAGTGAAATTAAGGAGATTGTAAATGAACGCTTTAAACCTGATGTTTTGGCCATAGATCCATTACGTAACATCTTTAGCAGTGAATATGGAAATGAAAATGACAATAGTGCTATGCTGTTTTTTCTGCAAAAGACTCTTGAAAAGCTACGCAGTGCTGTCAATCCAGATGCTTGTATTGTACTTACTCATCATACAAAAAAATTATCAAAAAAGATGCTCGAAGAAGATCCATTCCAAGGCCTAAGTGGTGCTGGATCTTTACGTGGATTTTACAGTACTGGTATGGTGATGTTTGCTCATGATGAAGAAAGTAGTGTACGCCAGATAGTATTTGAGCTTCGTAATGGTGAACGCGTGCAAAATAAACTTGTCGATAAGATAAATGGTCATTGGCAGCTAATGGAATAGCTAATTTTCACTTTAAAGTCAACTTATAGGAGAGCGTATGCTACAAGATTTTTTAACTGATTTTAATAACGCGAAACTGCAAAGCAGTTTAATACCAAAAGGTACAATAGTCAAGGTAAAAATGGCAATAAAGCCTGGAGGTTATGAAAATTGGTTCACTAAA
>NODE_54_length_3447_cov_10.073408
TCGTTGGTTCTCTCATATGGCTTCTCTAAAATTTTGTTCACAGAGCCTAGAAAAAGAAGGAATAAATCTATCTAATATATCCAGTATTTTAAGTGGAGCAGGATCTAATGCTTCAAAAGCTTTTAAAGACTTATATGATCTTTGGTTTGATGAAGAAGGAAGTAAAACACAATATTTAAAAACTCTAGAAGGAGAAGGGATGAATTTAACGAACATGTCTAGTATTTTGCATGGGGTAGGATCTAATGCTGCAGAAGCTTTTAAAGAACTGTGTAATACTTTTTTTGATGAGCAAGGAAATAAAACACGGCATTTAAAGCATTTTATCGAGAGCAAGGATAGAAAAGAAGGTTTTACGTCGCATAACTTATCCGGTATTTTAAATGGGGCAGGAGCAAATGCTAAAGATGCTTTTGAAAAATTGCATAGTGTTTGTTTTAACGACAAAGGAGAAAGAACAGGGCTTTTAGATGATTTCTATAATGCAGGTTTTGAGCCAAGTAACTTATCCTGTATATTATGTGGAACAGGAGCTCGTGCTTCTTCTATTTTAAAGAGATTTCATAGTGTTTGTTTTAACGACAAAGGAGAAAGAACAGAACTTTTAGATGATTTCTATAATGCAGGTTTCAGACCGGGTGATTTATGCAGTATATTGAGTGGAGCAGCAGATAGTTTAGAAAAATTTCATGATTTTTGTTTTATAGGAGAGACAAAAAAGTATTTAAATCATTTCATAAATGAGAAGAAAGGTCTTACGATAAGTAATTTATCTGAGATATTGCACGGAGCAAAAGCTAATATTTGTTCTGCTTTAAAAGATTTTCATGATGTTTGCTTTGATGAAATAGGAAACAAAACACAGTTTTTAGATGATTTCTATAAGGTAGGTTTTAAGCCAAGTAATTTATCCAATATATTATCCATGGCAGGAAATAATGCCTCTTCTATTTTAAGAAATTTTCATAAATCTTGTTTTAATAAAGAAAATTATTTAAATCACTTCTTAGCCGAAAAAAAACTCTTTACGCCGAAAAATTTATCTAAGATATTGGATAGAGTAGGACTTAATATTTGTCCTACCTTTGAAAAATTGCATGATCTTTGTTTTGATAAGGCAGGAAACAAAACAAATTATTTAAATAATCTTATCAAAGATAACCCATCGAATAAGATACATGATATATTATATAAAAAAGTTAGAAAAGTTTCTCCTACTTTCTTAGATGAACAAAACGTTAGTGAGATAAAAGGAAGCAAAACAACCAAAGCAATTCTTAACCCGAGTAGCTCATTCAGTATGAAGGAGCAAGAACAAAGCTTAGATAGTTTACAACAAAGCGATTCTAAAATTAAGAGAAAAACCCGGAAGGGTATCACTAACCGAAGTAAGAACGGACAAGATGATAAAATTTTAGACACAGTAGCAGGAAGCTCTTGTAGCTCAAGGGATTTATCCCCAAAACAAATACAGTCAGTACACCATAACAAGAAGCAACAACTTCGCTTATCAAAGTTTGCGTCATCTATTCAACCAGTGAAACAAGGGCTTTATTTGCCTTCTTTTGAGGAGCGTGGAGTTAAGATTGATGGTAAGTGTACTGCAATTACACGTAGCTTATCTCAAGCTCTATTATTACAGAGTGACAAATCATTTTTAAGTAATTTAGAAACTTCGGCTGAAATTTATGAGCGTATAGCACAGGGTAAGCAAATATCTAAAAGGGAAGAAGGAGAAGTTTTTGCTTTCAGTAAATTACTTAGTAGCTTTGAAAGACAGCTAGATTCTGCTACAAATAGTCTACCTTCAAGTTTAATTCATGCTCAGAGCTATAAAACACTCGGCAGTTTATCAAGTTATATAGCTGGAATTAAAGGTGACTTCGCTATTCATTTAGTAACAAGCAATCACGTAGTTGCCATTTATAGAACAGGTGATAACTATGCTTATTTTGACAGCAACGCAGCGTTTGTTTCTGGGGTAAAAAGCGTTGATCAGCTTATGAAGGTTGTAGAAAAAGGAATAAAATCTGCTGGCTATAAAGTAGAAGAAAAAGGTTTTCTTGTTGAACACTTTGATGTTGCTAGAGCTAATAATCAACTACCTGATGAAGATAAGCAAGTTCTGACAAAAGAAATAAAAACAGAGCGTCACCTTCTAGCAGAACAGGATAAGGAGCTTGGTCTTATCAAGATTAATGGTCAAGAGATATCCAGAGTACAGTTATATGACTTTGGAACTAAAATTAATGTGGAAGGTAGCGTACCGGTACTTATCAGTGCTGATATGAAGTTAAGCAGCAAAAAATTCCAAGATCATCTAGATGGAAAAGAAGTGAGCATGACAGCTAGAGAATATCTTAATAGCTTGAAAAATAGCAAAAATGTAGAAGAAGTAACCAAAGTAATTCCTTTCATAGGTTCAAAACGTGAAGTTGAAAAAGCAGAGCAAACACGCAAGCCTTTATTAGAACAGTTGGTTAAAGGAACAATTAATTCTATACTTGCTGCTGTTTCTCTTAGTTGGTCAAAAAGTCAGTTGTCAGAAAAAGCAGGCAATGAACCTCAAACTTATTTAAATGATCCAACAGTGGACAAGCAGCTACAAAGATCACTGTGATATTTCTTCCTTGAGTTGTGCAATTTCAGCTTGAGGGAGACCGGTCGTTTGTGAGATGATATCAATGGAAACACCAGCTTTAAGTAGGTTTTTTGCGACTTCAATATTCCTCTCTTCTCTGCCTTTTTCATGTCCGATTAGGATGCCTCTTTCTTCCCCAACCTTAACACCCTCATCAAATTTTTGAGCGAAAGCAGCTACCTCATCCATTAAACGTTTTTTTCTTTGCTCATATGCTAGTAATTCTTCTTCCGACCAATTAAACTTATTCATCTCCTCATATGCTCGTTTTATTATTACGTCACTGCCAACTATTTTATCTAGGTCCTCTTCCCTTGTTTCTGCTGCATATCGAAAAAAATAACACCATTTTTCTACTATATTTTCTAGTTGATCTTCTTTCGTCTTTGTAAATTTTGGTAGTTCAATGAATACAAAGTAGAAGTCCTTTAAGTCGTGCTCAAAGCTATTCTTATCTAAGATGACATGATTTGATTTGTACTCAACCTTATCTGGAAAAATAATGCAATCAGCAACAGCTATAAAGATTATTTCCTTGAGGTTATGATAATCATCCCCTTGATCTGCTTGACTTGAGTAAGCTTTAGCAGCATAATATTGAGCACGTTTTTCGAAGCCTTTAGTTTTAGTGAACTGCATCTCTATAATGTATCTGGAGCCTTGAGAGTCCTTACAAAGAACATCGACAATACTCTGCTTTTTAGCGGCAATCTCAGGATCTAAAATGGTAGCTAAGAATTCAACATCGTGGATAGCAGCTAAGCCAGTAAAGCCTAAAATATCGTTCAAGAAATGAATGAGAATAT
>NODE_55_length_3421_cov_9.405229
TAGCAGTAACGCAGATATTTGACAATAATACGCCAATGGGAAAGTTTGTACAAACGGTGTTATCAGGAGCAGCACAGCTAGAAAGAGAAATGATAGTCGAGAGAGTAAAAAATAAAATAGCAACATCAAAAGAACACGGACTATGGATGGGAGGAACTTTGCCGCTAGGGTATGATGTAAAAGATAAAGAATTAATAATAAATGAGAAAGAAGCAAAGACGGTGAAGCATATATTTGAAAGATATTTGGAGCTGAAGTCAATGGCAGGACTAGCAAGGGAGTTAAATAGCCAAGGTTACAGAACAAAATCAGATATCTTTAAAAAAGCGACGGTGAGGAGAATAATAACAAATCCAATATATATGGGAAAGATAAGACATTATGACAAACAGTATGAGGGAAAGCATGAAGCAATAATAGAGGAAGAAAAATGGCAAAAAGCGCAGGAATTGATAAAGAATCAACCATATAGAAAAGCAAAATATGAGGAAGCGCTACTTAGGGGAATAATTAAGTGCAAGAGTTGTAATGTGAACATGACGCTGACATACTCAAAAAAAGAAAATAAAAGATATCGATATTACATATGTAACAATCACTTAAGGGGAAAAGGTTGTGAATCAATAAACAGAACTATAGTAGCGGGAGAAGTGGAAAAAGAAGTGATGAAGAAAGCTGAACAGCTATATGAAAAATGGGGAAAAAAAAGCGGAAGAGTGGAAAAATTTAAGTTTTGGAAAACAGAAAGAAGTAGTGAAAAAGTTAATAAAAGGAGTAATGGTAAAAGAAGATGGAATAGAAATGGGTTCGGAGGATAAGGTGGAATTTATACCAATAATGAAGAAGAAAGGAAATAAATGTACAGTGATTGAGCCAGAAGGTAAAACAAACAATGCGTTACTGAAAGCAGTGGTAAGAGCCCACCTATGGAAACGTCAGCTAGAAGAGGGAAAATATGCAAGCGTAGGAGAGCTAAGTGCCAAAATTAATATAGGTACAAGACGTATACAACAAATTTTAAGGTTAAATTATTTAGCACCAAAGATCAAAGAAGACATAGTAAATGGGAGGCAGCCAAAGGGTTTGAAGTTAGTTGAATTGAGGGAAATACCAATGCTGTGGAGTGAGCAGAGGGAACGTTCAAAAAAGTGTGTCAAACCACATTTTTAATTCAACTCAATCTTCAATCTACTAGGAAAAAAGATATCAAGTTGAGACATAGTTAAAGCCCAATTAGGCAAAGCTGTAGTCCATTTTTGCTCCACCTTTTTTATAGCACAATATACCTGTTTGTACAAGGCATTTGTACTAGTAAATGAGCCCTTAGTTTTAGTAAATTTCCTGATTTGTCTATGCAACCCCTCAATTGGATTGGTGGTGTAAATCATCTTCCTAACTTGCCCAGAATACTTAAAATAACTAGATAAGTTCTCCCAATTATTCTGCCACGATTTTGTAACCAAGGGATATTTTTCACTCCATTTTTCTTCCAGCTCAAGCAAATAATTCTCAGCGATTTCTTTACTTGAAGCACGATATATTTTTTTCAAATCATTCATGAAAACTTTTACATCTTTGCTAGATACATATTTCAGTGAATTCCTTATCTGATGCACTATACATAGCTGTACTTCTGCCTTAGGAAACACACTATTTATAGCCGCAGGAAAGCTTTTTAGCCCATCAATGCAGGCAATTAGAATATCTTCTACTCCTCGCTCTTTTAGGTCATTTAGAACTCCCAACCAGAAGTTAGCTCCTTCACTTTCAGCCAAATAAAAACCTAATACTTCTTTTCTGCCATTTTGATTTATTCCCAATATATTATACATGCATTTACTTATACAATGTCCGTCCTCCTTGACCTTAAAGAACATGCCATCCATAAACACTATTGGATACACTGATTGCAGTGGGCGGCTGCGCCATTCATTGATTACTGGTAGCAGTTTATCAGTAATACTGGATATCTCTGCTGCTGATATTTTGTGGTCATATATTTCCTCAACATGTGAAGCTATATCTCTGTATCCCATGCCACTGGCATATGTGCTTAAGACCTTTGCTTCAAGTTCTGGATGTAGGCTTGTTTGCCTTTTTTTGACTATTTGCGGCTCAAAACTTCCCTCTCTATCTCTTGGTGTTAGTAGCTCAAATGAGCCTCCACTCGTGCGTAAAGTTTTTGCGTTTCTCCCATTTCTTCGGTTGTTTTCTTCACTTTTAGCTAACATGTGGCTTTCTATTTCACCTTCCAGACTTGCCTCTAGCAGCCTTTTTATAAGTGGTGTTAATGCTCCATCTCTTCCTGTTAGCGGTTTACCTTCTCTGATAGATGATAAAATATTTGTTTCTAGTTCTTTATAGTCTATCAAACCTGTAGTTCTGTTTGCTATTTTTTGACTCATGTCAAACCTCCATTTTTTATATCAATTTATTACTTTTTTTTTGGTTTGACACACTTTTTTGAACGTTCCCTGAGCAGATGAAGAAATTTTGCAAATTAGCGATTTAAAAATCACACGATTAATACTTTACTAATACAAATTAGCTACATAAGAGATACAAAGAAAAAAATAATATGAGAAAACTAATTACCGGAAAAACTAATGAAGCAGATATAACCTATGAGTTGCCATTTGATCAAGATCAGTTAACAAGCAAAGATAAAAAGGAGCTTTTTAAGCTATTAAAAAGGATACAAGAGGGTAAAAGTATCACTCACAAAATTAGTAAATCCTTTCATGATACACGAAAGATTCCGTGGATACTAATAGTTGATATATATGAACGTAGAAGAGACGTATTCACACTATTACATTATGCTAGATTTTGCAAGAATAAGCAAGCTGAGAATGATCTTTTAGAAGAAGCTAAAAAACATGGGCTTTTTAAGGAGTTTAATCGTACGAAAATAGTCTCGGACTACTTAGGAAGTCATGGAGAATTAATACGTACATATAGTACTGTTAAAGATGGTGTAGTAAGGGTAGAAGGTTTTGAGCCTTGGGATGATAAGGAAGTGATGAATCCAAATATGACAAGTGACAAAGAAGAAAAAAACTCGTTAATAGAAACTATTATGGAAGGATCAGTGGCTTATAATATTTCAGAAGATATTGAAGAAGTTTCGGATAAGAATAAAGAAAATTTTTATGAAGAACAACAAGAAGAAACCGCAGAAACTGGCACTCAGCCGTGCAAGAAGATTAATAATGGTGAAGATTATGAAAGGAATGAAGAAAATCAAGGGAATTTCGCTAACTCAGGAAGAACGGTGGTAAAAAAGCTGAATGCTTTAAGAATCTTTTCTTCTAACCCTTGTGTTAACGATAAATCTTTCAAAATTGCAGATGAAGAATCATCAACTGTAAAAGACAAGACTTGACCTGACAGACAAGACTTAACTGACAGGATAATTGAG
>NODE_56_length_3404_cov_11.802030
TTTGCTAATGAAAGTTCTTAAGTTGACGCCATTGGCTGAACGGATACGGAATGACACCATCCTTTTTTCTGGATTCCAGACTGGAATGACACCTCTGGACACTTCCGTCGTAAAGGAACCAGTGTCAGCTACTCGGATGACACCTTTTTTCTACTTAGTTTGGGTTATGCAAGAAGTCTAATGAAGTGAAAATAAATTTATTTACCAAAATAGAGTTGCCTTGGTCTACAGATCTTAGTTTCTTTATCATTTATCATTTCATACCACTGAGTAACCCAACCAGTGGTTCTTGCAAGTGCAAAAATAGGCGTGAACATATTTGAGGGGATATCAATAGCATTCATTATTATACCTGAGTAAAAATCAACATTTGGATATAACTTACGCACGATAAAATATTCATCCTTTAAAGCTATTTCTTCAAGTTTTTTTGCAATTTTAAGCAGTTCATTATTTTGTTCTAGTTTACTTAGAACCTCATGGCAAGCGCCTTTCAATATACGCGCGCGCGGATCATAATTTTTATAAACACGATGTCCAAATCCCATCAATTTAAATGGATCTTTATCATCTTTAGCTTTTTCGATGAATTTATCTATATCTCCACTTTGCTCTATCTCTTTTAGCATATTTATAACTGCCTCATTAGCTCCACCATGTGCTGGTCCCCAAAGTGTAGCAACTCCTGCAGAGAGGCTTGCAAACAGATTAGAACCAGCCGATCCCACCAATCTGACAGCCGCCGTAGAAGCATTCTGTTCATGATCAGCATGGAGAGTAAATATTTTATCCAGAGCTTTTGCAAAAAGGGCGCTTTTATCATTATCAACAGCATCGCCAAATATCATCTTTAAGAAATTTTCACTGTAACTTAATTCATTGTTAGCATTTATGAATTCCTGATTGTTGATATGCCTATAAATCATTGCAATAATTGTGGAAACTTGCGCTATTGCAGAAATTCCAAAATCTAGGTCTTCACCATTGACATTGTTGCCATGCTTTTCATGATAAGATGCTGACAAACTTGCAAAACATGCAACTAAGATTGACATAGGGTGAGCAGTTTTTGGAAATGCTTTAATTACATTTGTAACTTGCTCTGATACTTTGGATGATTCTTGTATTTTGAGAAGAAATTTTTTGTGTTGCTCTGAACTGGGTAATTCACCATAGAGCAATAAATAAATCACAGCAGTAAAATTATTATTCTCTGCCAAATCAGCTATATTATGTCCCCTATATTTAAGAACTCCTTCATCTCCATCAATGAATGTAATTGTAGAAGAGCATGAAGCTGTAGAAACAAACCCTGGATCGTAAGTGAATAATCCTGTCATCTTATATAAATCCTTGATATTTAACACATCAGGACCTGTTGTTCCGCTTAATATAGGTAGCTCGATTTTTAATCCATTACTTAGTTCTAATAGCACTTTTTTATCCATCACTTAAGCTACTTAAATTTTATACAGAATATACAAACTGAGGAGTATATATTAATACAGTTAACTTTACATTAACCGTATTAAGCGGTCATCAATGCTTTTACTTTTGCATTTAAGCGACTTATTTTACGCGCAGCAGTATTCCTATGAATAACACCTTTATTCACACACTTGTGTAAATTAGATTCAGCATTCCGAAATGCCAGAACAACATTTTCTTTGTCGCCAGACTTGATTATATCAACCAATTTTCTAATAGAGGTGCGAGTTTTACTTTTCCGCATCTTATTTATTAAAGTGCGCTTTGCTATTACCTTTATCATTTTTTTAGCACTCTTATGATTTGCCATATATTAATACCTAAAATACTGTACTTTTCTTTTAATTATAAAGTTTTTTTGTTAATTTGCAATATCAGTTTTTCCTATGGTTAATCTACTGCTTCTCTCTTCAATAATTTTTTCTAAACTTTGCAAGAATTCATTTTTGTTTAACCCAGGATATATTGGGGGCAATATTTCTATTACTGCCTTTCCGGGATTCTTTCTCAGAGAAAGTATGCTTTTTGGCCAAAACAAACCAGTGTTTAAAGCAACCGGTAACACAGGAACAGATAATACGCTATATAAAGCAGCAATACCTGGTTGATATTTTATATTTTGGTTTATAGTTGTTCTTGTACCTTCAGGAAATATTATTATGCTTCTATTTTCTTTTATACGCATTTTTGCTAGTTTGATTATATGGCGTATAGAACTGATACCATCTGAACGGTTAATAAAAATCATTTTCAGCGCTATAAGATGCAAACCAATGAATGGAATCCATTTCAATTCACGTTTTAAAATAAAAACCGCTTTTCTAAATAGTAGTATAAAAATAAATGTTTCAAATGGAGATTGGTGTTTAGATGCAATGATAAAAGGTTGCTTAGGGATGTTTTCCATTCCCCTCACTTCATATTTAATGCCACATAATAAACGCAGCATGAATAATACAACTCTCACCGAACAGACGAGGAAAATGGTTATTACACACTCAGAAAAGAAAATTACAGGGAGAGTAATAAAAGTATAGAATACCTCCCATAATATAAGAAAGAAATTAAACAATAAACTTGAAATCACAAACTCACATAAATTTATTTAAATTTAACTTTATTACAAATTAAAAACAATAAATTTAATTATTGATCATCTGAGTAATAGGATGCGAATCAGCTAATTTGTCCTTTAACTTTTCGTTAGCAATATGAGTATATATTTGTGTTGTAGAAAGGTTAGTATGGCCAAGAACTTTCTGTATCAACACAATATTTGCTCCGCTATTTAGTAGATGGGTAGCAAAAGAATGCCTAATCACGTGTGGAGAGATCTTATTTTCATCAATATTGCATTTTCTTGCCAACTCCTTCATTAATTGACCGACCCCCTGCCTTGTAATTGGTTTATTAGGTTTATCACCTGGGAATAGCCAATCGGATTCCTTTTCTTTAGAGATCAGATTATCACGAACTGATAAATAATTTCTAAGGCTCTGTAATGCTTGTTCATTAAAAAGGATTTGCCTCTCTCTACCACTTTTTCCTTTTATTATTATATAGCATTCTTTGTTATTACTGTTTATTAAATGTGACACTTCACATAATTTCATACTAATTAGTTCAGAAACACGCATTCCAGAAGAGTAAAGGATATCTAAAATCGCACATAGCCTTTTACTGCTTATCTCTTTATTCGATTCGCTTGCTGATTTTCTCACTGTGTCCATTAGCAAAAATATTTCTTCGACACTTAAATACTTAGGCAAAGGACGAGAAACTTTTGGATTCTTTAATTCAGCATCATTAGCCGGCGCTGGATTAAAATCTATTATTCCGTCATTAAATAGACACTTGTAAAAATTTTTCATAGCGGATATTTTTCTTGATATAGAGCTACTTTTATATTTTTTTTG
>NODE_57_length_3392_cov_10.470482
ATAGGATTCTTAGTTGCTGATTTTAGAATTGATAAGAGAAAACTTTTTTTCAACTTGTTGTATAATTTTATAAAAGTGATCGAAATCTAAGCTTGCACTGCCAATTAAAACTCCTGATAAATTTGAGATACTGAGCAAATTTTCTATATTTTCTGAACTGACTGAACCACCATATATAATGTGTTTTTTACTAGTACACAATTTTATTACCTCTATCACCTTAGCAATTGCATCATTATTTGGCACATGACCTGTGCCTATTGCCCATATTGGCTCATATGCTACGGTATATTCACCGTGTGTTGGCAAGCGGTTTTTACATTGATATTCTATTACTTCTTTTGTTTTTTCATTCTTATAATCTTCTGAATTTTCACCTACACAGATAATTGGGTGTAAGCCTGATTCTATTGCTATTTCCGACTTAAGTTTTATTTCACTATCTTTTTCATTAGCCCTTTCAGAATGCCCAAGTATTACGTAAGTACACCCTAGTTCTTTTAACATTTCTGTGCTGATTTCACCTGTGTAAGAACCGAACTTTTTATGATGGCAATTCTGTGCTCCTATATTAATATTATTGTTCAACTCTATACTGCTTGGAAATGATGTAAAAGGAGGGCAAATCACTAGCTTAGAGGTAATTTCGTTGCTCTTGTTGTTAAGTTTGCCTATAAAGTCAACAAATGAAGAACGTGTTCCATTCATTTTCCAATTTGCTACTACTAAAAAGGACATCAACTTTACTTATATGAGTGAGAGTGCCGGCTGTCGGACTTGAACTGACAACCTACTGATTACAAGTCAGTTGCTCTACCAATTGAGCTAAGCCGGCGTTAAACACATTAATAATATACAATTATCAATGAATTTTAGTCAACTAATTTTTAAAATACTGTATAATGAAAATAATATGAAAAAATTTTTACTGAAGCCAAAAAAGAGTCTAGGGCAAAATTTTATTTTATCGAGTGAGATAACAAAAAAAATAGTCGCTTTAGCTGGTAGTCTGGAGAATTTTAATGTCATTGAAATTGGTCCTGGATATGGTGCATTAACAAGAGAAATATTGGTGCATAATCCAAAGTCTCTACTTTCTATAGAAAAAGATAGAGATTTAGTAAAACACCATGACCAACTGCTAAATGAGCATCAAGGAAAGTATAGAATTATAGAAGCGGATGCACTGCATGTTACAGAAGAAGAGCTGATAGAGCGCCCAGTTAAAGTTATTGCTAACTTGCCTTACAATATCTCGGTAGTGTTATTTTTAAAGTGGTTAAATAATATAAAATTTTTTACGAACTTGACATTAATGTTTCAAAAAGAGGTAGCAGATCGCATTACGGCAAGACCCAATTCTAAAGATTATGGTTCCTTATCAGTGCTAAGCCAGTTACTATGTGATATAAAAAAGGAATTTGATATTGAACCTAAAGAGTTTTTTCCAAGACCAAAAATACATTCTTCAGTAATTACAGTAAATCCTTTGCCTACCCCAAAGTTTGTAGTAAACTTGGAAACCTTAATAAAATTAACACGTGCTGTTTTTTCTCAAAGAAGAAAGATGCTGAGAAATAGCTTGCAAAATATAACGAACCACGCTGAAACTGTCCTTGAAAACGCTAAATTGAGCGGAAACCAGCGTCCAGAAAACTTAACTATTGAGCAGTTTTGTTTGCTGGCAAATAATGTAGAATGCTTATTTTGCAATAAAATGTATTAGCAACTATATAGCTTTTCTATCTCCTAAAAACAGTTAGAGCTATACAATTAAAGGCTCCTAGCTAATTTTGCCTATTGCAATTTAATTAATTGGCGTATAAGCTTTAAATAAAGCCTATGAAAAAAATGGAAGCTTGTTATTCGTTTGACGATATACTTCTTTTGCCAACCTATTCTAATATATTGCCTTGCGATGCAGATACAAAAACTTATTTAACAAATAGTATAGAACTAAATATCCCTCTCATATCCTCTGCAATGGATACTGTTACTGAATCAGGCTTTGCAATAGCTATTGCCCAACATGGAGGGATAGGTTGCATACATAAGAATTTATCAATAGATGAACAAGTTTTAGAAGTAAGAAGGGTGAAAAAATATGAAAGTTGGATCGTGTATAATCCAATCACGATTTCACCGAATAAAACAGTTGCGGAAGCAATTTCATTAATGAGAGAGCACAATTATTCTGGCATTCCTGTAGTCAATCAACGCAAGTTAGTTGGAATTTTAACTAACCGAGATGTGAGGTTTATTGAAGACCAGAACATGAATGTAAAAGTTTCCGAAGTGATGACAAAAGATAAGTTAGTGACAGTGCGGGAGCAGGGAGTGAATAGTGCCTCAGCAATGAAATTGTTGCATGAAAATAGAATAGAAAAGCTTTTGGTCGTAGATGAAAATTCTTGTTGTATAGGTTTAATTACGGTTAAAGACATTGAAAAATACAATAGATACCCAAATTCATGTAAAGACAATAAAGGACGGCTCAGAGTTGCCGCTGCAATTGGCACTGGTAAAAAAGATGGTATAGACAGATGTGAAGCTTTGATCGGAGAAGAAGTTGATGTAGTTGTTGTGGATACTGCTCACGGTCATTCCGAAAACGTTATCAATACCATTAGGGAAATAAAAAAGATGTATCCTAATACGCAATTAATTGGCGGAAACATTGCAACAAAGGAGGCTGCTGAAGCGTTGATTGATGCGGGTGTTGATGCAGTGAAGGTTGGAATAGGACCAGGATCAATCTGTACAACCAGAATAGTTACAGGTGTTGGTGTGCCACAATTCTCTGCAATCAAGAATGTTGCAGAGGCGTGTAGAGCAAGAAACGTCAGACTAATTGCTGATGGTGGGGTAAAATACTCAGGAGATGTTGCAAAAGCTATTGCAGCTGGTGCTGACTCTGTGATGATTGGTTCGATTTTTGCTGGTACTGACGAAAGCCCAGGTGAGATTATTATGTATAAGGGCAGAGCATATAAAGGCTATCGAGGAATGGGATCTATTAGTGCAATGAAACGAGGTTCAGCTAGCCGTTATTTTCAAGATAAAGATTCAAAACTCAAATTAGTTCCACAAGGAGTGGAAGGAAGAGTTCCATTCAAAGGTCCAGCTTCAGGAGTAATCCATCAATTGATTGGCGGATTGCAAGCTGCAATGGGGTATACTGGTAATAGGAATATAGAAGAGATGAAAAAAAATTGTAAATTTGTTACTATTACTGCATCAGGATTAAGAGAGAGTCACGCTCATGATATAGTCATTACACAAGAAGCTCCAAATTATGCTTATCAAGCGTCCAATTTGTCAACCGATTCGGAGTAGTCCAGAAAAAGTAGAGAGAAAGTTAAGACGTTTTTGGAGTAAAATAAAACGTTTTT
>NODE_58_length_3384_cov_11.197957
CTGGTTAAAATCTCTCTTATTAACTCTTCTTTATTCCGATCTATATCAAGAGAAAATAGGTTTCTTCTATGGGTCATAATTTGTGATATTTCTGTCTCAGCCAAATCAAGTATGCTGCTTAGCATATCTAAATCCTGTTGTAACATAGTTCCTTCACTGCGGTGAAGAGTAATCATATTACGCATTGCATCCGCTGCAGATATCACTTCCTTATCTTTATGCAGCCCACATAATTTTAGGATGAGGTTAACAATAAATTGAATACCTAGTGTCAATGGAGAAAAAATCTTTACAAAAAACAATACAAAATAAGCAGAAAATGATGCAAATTTTTCAGGATTTTGAATAGCATAAGTTTTTGGTAGAACTTCGCAGAACAATAAAATACAAAATGTCATTATAATTGTTGATAGGAGAATGCCCTCATTTCCAAAAAGATTGATAAATATTGCTGTAAATACAGCAGAGCAAATAATATTAATAATTGTATTGCCGAGCAATACCGTGCCTATTGTCAATTCTTTCCTATTTAATAAGCGGTCTATTATCCTGGCTCTTTTGTTACCGTCTAGCTTTAGCTTATTAACTCGAGAACGGCTAATTGAGGTTAAGCCTATTTCTGCTCCTGAGAACAAAAACGATAAAATTAACAAAATAAAAATTGCTGATGATACTAAGACCAATAACCAATCCATTAAATTACGATGTTATTGTGATAAAAAACAAAATTAATTTTACATGTTATGAGAGGCATTTGCAAGCCTGAATTTATATTGCCGAATTTTATATACCTTTAATCTTAAAAAACAAATCATAAAGCATATTACACGCTGCGTTCACATGCTCATCCTCAATGATAAGTGGTGGGGTTACCCTTACTACTTTGTTGTTTAAAACCCTAGTTATTATTAAACCTTTATCAAGAGATCGACTAATAATTTTATCAGCTACAAGAGTTGCTAGTTCTATTCCCATTAGTAACCCTTCTCCACGAACTTCTAAAATCATCTCAGGAAATTCTTTAGCTAAAAGCAACAGCTTTTCTTTTAAATATTTACTAATTCTTTTAACATGATCAAAAAAGCCTTCTTTTAGCATTATATCGAGCACTGCATTACCAACAGTCATGGCAAGTGGATTGCCACCATAGGTTGATCCATGAGTTCCTGGAGTAATTGCTTCTGCTATATAATCTTTCACTAAACATGCAGCTACAGGAAAACCGTTACCCATAGCCTTCGCACAGGTTAGCATATCAGGTTCAATGCCGACATTTTGATAATGAAATAAAGAACCGATGCGTCCATATCCGCACTGCACTTCATCAAAGCACAAAATTATTCCTTGAGCTTTTGTTATTTCCCTTACTTTTTGAAGATATTCTACGTCTAGTGGATATACTCCACCTTCACTTTGTATGGGCTCTAAAAACACAGCAGCTGTCTCATCGCTGATTTTTTTCTCCAAAGTTTTAATGTCATTTCTTGGCACTTTATCAAAACCAGAAAGAAGCGGAGCAAAACCTTCGCGTGATTTTTCACTGCCTCCAGCAGAAATTGCAGCAATACTGCGGCCATGAAAGCCTCCTTCAATTGTAATAATACGATTACGTTTTGCTTGCCCTTTTGAATAAAAGTAACGACGAATAAACTTAATTGCAGCTTCTGTTGCTTCAAGCCCACTTGAGCAGAAAAAAACTTTATCTGCAAAAGTAAGAGTTGTTAAACGCTCGGCAAGCCTTTCTTGCTCGGGAATAGTAAAAATGTTAGAGCAGTGCCATAGTGAGCTCAATTGCTCTTTCAGCTTATCTGTAATGTATGGATGACAATGCCCTAAAGAAGTTGTAGAAATACCTGCAGCAAAATCTAAATATTTTTTACCANNNNNNNNNNNNNNNNNNNNNNNNNNNNNNNNNNNNNNNNNNNNNNNNNNNNNNNNNNNNNNNNNNNNNNNNNNNNNNNNNNNNNNNNNNNNNNNNNNNNAAAGCTTTTCCTTTAACCTCTTATGCTACTTCAACTAAAAATTTGGCTAATGCAAACCTTTTTTGTCATTCTATAGCTAAAGTGACTTAGTTTTACCAACACTTATTAGCCATTGTAAAAGTTTTTGTTTCTATTGAATGATAGTTGTAGCCTATGCAAGAAGTTTATTGACTTTGAGCACACTTTAGCCTATACAATTTTAATATCTTAAACTACTGGACATGCCCGATCTAAAGACAATGATGTTAAATTTTGGACCTCAGCACCCAGCTGCACATGGAGTGTTGCGTCTTGTTTTAGAGATGGATGGTGAAGTGATCGAGAGGGCAGATCCCCATATTGGGCTTCTGCACCGCGGTACTGAAAAATTAATAGAACATAAAACGTATCTTCAAGCTTTGCCTTATTTTGATCGCCTTGATTACGTATCACCAATGTCACAAGAGCATGCATATTCACTTTGTGTGGAGAAATTGTTGCAATGTGAAGTGCCAATTAGGGCAAAGTATTTACGTGTCTTGTTTTGTGAACTGACGAGAATACTAAATCATTTACTGAACGTTTCTTCTCAAGCACTTGATGTTGGAGCAATGACCCCTCTTTTATGGCTCTTTGAAGAAAGAGAAAAAATACTGGAATTTTACGAAAGAGCTTCAGGTGCAAGGTTTCACGCAGCTTACATCAGGCCAGGTGGAATTGCAGCAGATGTTCCAGAAGATTTGATTGAGGATATTGCAAAGTTTATAGAGCAATTTCCAAAATATATAGACGATGTTGATGAACTTTTAACAGAAAATAGGATATGGAAGCAACGCACTGTAGGAATTAGTGAAATATCAATTAAACAGGCACTTGATTGGGGCTTTAGTGGCCCAATGTTGCGCGCTGCTGGGCTTGCTTGGGATTTGCGAAAAAGCCAGCCATATGAGATATATGATCAACTAGATTTTGATATACCGATCGGCCAAAATGGCGACTGTTATGACCGTTATCTAGTTAGAATGGCAGAGATTAGGCAATCTATCAGTTTGGTGAAGCAGTGCATAGAGAAAATGCCTGAAGGGCCAATAAAAACTGAAGATAGAAAAATTTCTCCACCGTCAAGAGCAGAGATGAAAAAATCTATGGAAGCTCTGATTCACCATTTTAAGCTCTATTCAGAAGGATATCACGTACCAGAAGGTGAGGCTTACGCAGTTGTTGAGGCACCAAAAGGTGAGTTTGGAGTGTATATAGTTTCAGATGGTACCAATAGACCTTATAGGTGCCGAATAAGAGCACCTGGCTTTGCGCATTTACAAGCCTTAGACTTTATGGCAAAAGGACACATGCTTGCTGACGTTGCAGCAATTATTGGCTCACTCGATATAGTTTTTGGTGAGATTGATAGGTAATCATTGGT
>NODE_59_length_3357_cov_5.415809
CTTTCAATACTTTATCAAAAGTAAGGATCTTTGATGAAAAATGGCAAGAAAAAGAAGGTCAACATAACTTCAAGTCTCTCATTGTTAATCTAGCAAAGCAAGGAAAAGCAATATATACAGAATTTAATTCTCAGGAGATTGCCAATACCTTAAATGCTTTATCTAAGTGGGATGTTCTAAATACTGAAATACAGCCAGGTAGCAAAGAGAAATGTAAGACTCTCATCTATAAGCTGGTAGAGAAAGGAATTCAATCATCTACACAATTTAATTCTCAGGATATTGCCAATACCTTTGATGCCTTATATAAGTTTGGTATCCTTGATAATGAAAAATGGACAGAAGATGAACGGAATAAGATTAAGTTACTGATTGTTCAGTTAGCAAAGAAAGGGCAAGAACAAGAAGTGCTTGAAAATTTTAATTCTCAGGAGATTGCCAATATCTTTAACGCCTTCTCGAAGCTAAATATTCTTGGTGACAAGTGGACAGATAATGAGCAGGAGGAATTAAAGTCTCTCATTTCTCAATTAGCAAAGAGAGGAGGTAACATAGAAGGCTATGGTCTTAAGGGCATCGCTAAGATCTATAGTGCTTTATTGGAATGGAGTAGTGGTCAAGGGGATCATGGTGAATTCACATCTCTCACGTACAAGCTGGAAGAACAAGTTCAAGCTATTGCTCAGAAGCAAAATGAAGAAGGTAATATTTTAGATAATATAAGATTCACTTCTCAAATTATTACTGGTTTACCAAACCTGAAGTCAAAAAAATTAATAACATCTGACAAACAACTGCTGATTGATTTAATGCAATGTTTAGGTAGTAGTATAGATAAAAGTAAGGTTAGTGACTTGAAGAGTGATTTTCCGAAAAAAAATATCTTATCAGGACTAGAGGGTTTTGTTGATATTGTAAATGGATTAGAGGATAAATCTGACTTAGTAGGAAAGTTTGATCAGAGTCTTATTAAAATACTTAATAAATTATCTAATGTACAATTGGATAGTGATTATGTTAATGAAATACAAAGTAAGGTAAAAGATGTGATTAAGTCAGGAGTAATAAAAAAAGAAGATTCTCTAAATAATGCTTTAAACAAACTATTACCAGAGCAAAATGGTCAATTACCAGAAATAGCAGGCAATGAACCTCAAACTTGTTTAAATGACCTAACAGTGAACAAGCAGCTACAAATATCACTGTGATATTTCTTCCTTGAGTTGTGCAATTTCATCTAAAGAAAGGCCGGTAATTTGAGCTATAACATCTATAGAGACACCGGCCTTAAGTGAATTTTTAGCCACAGCAATTTTAGCCTGTTTTTCGCCCTCTTCTCTGCCTTTTTCATGACCGATTAGGATGCCTTTTTCAGTAGCATCATCAAGACGTTGTTCCCAAATAGCCTCTTCTTTCTGTACATTCAAGACTCTTTCTTCGTATGCCGCTAGGTCCTTTTCATTCCAACTAAATTTGTCTAATTCATCATATGCTAGCTTTATTATTGGGGCTTTCTCTGCAATATCTTTTAGGTCTTCATCTGTAGTATTTTCTGCATACCGAAAAAAGAAAACCCACCTTTCTACTGTGCTCTCTAGTTGCTCTACTCTGTTTTTTGTAAATTTCGGCAGCTCAATAAAGACGAATTGAAAATCCTTTAGATAATGGCCATTAGTTTTTATCTCTCGTATATTATGAGTGGAAATGTATTCAACCTCCGGAGGAAATAACGTACTATTAGAAATAGCAATAAAGAATACTTTCTTAAAATCAATGTAATTGCCAGATTGTCTGGAGTAAGCTTTAGCAGCATAAAGTTGGGCACGTTTTTCAAAGCCTTTATCACGAGCGAGTTGCATTTCCGCAATATACCTATTTCCGTATGAATCCTTACAAAGAACATCAACAATGCTTTGTTTATCAGAAGCAATTTCAGGATTCATGATAGTGCTAAGAAACTCAACATCTTGTATAGTGTTAACACCGGTAAAGCCTAAGATGTCATTTAAAAAGTGAATAAGGATATTCTTATTTTTCTCAGTGCCAAACACTCGTTTGAAGGACAGGTCAAATTTAGGATCTAGAAATTTAGAAAGAGCCATGATGAATTAACCTAGAAAGCATTGATAATTATACACAATTGTGAAGAAATGTTCAAGTTTTTTATTTTTAGTTTTGAATGCGTTAAACGGCTGTCAGATTAGAATAGCATCCTCTACTTTAGACGTCCTTTTTTATAACTCCCTCATAAAGCGCCTAAAAACGCCAGCAAATGAATTCATAGATTTAGTAGCTATAAAGAGCTTTAAAAACGCTTATTTCTGGTGTAACCTCCTAATAAAAACACGAGCCCAAAAGCTCAATTACCTAACATCGTGAGCCCACACCTTTACATGATAAAGATCTTGAAGCTTAATGTCAACATTTCAGTAGCAAATTTTATTATATCCTGTTAGCATGGGCGAAAAAAAGAAGGTTACAATATATACAGATGGAGCTTGTTCTGGAAACCCTGGTCCAGGAGGCTGGGCTGCTGTAGTTATGTATGAAAATAAAAGTGTCTTTATCAAGAAACGTATCTCTGGAGGTGAAGAAAACACAACAAACAACAAGATGGAGTTAAAAGCTGTAATTAATGGTCTCAAGATGTTAAAAGTTTCTTGTAAAGTGGTTTTACATACTGATAGCCTTTATATCAAACAAGGTATAACAGAATGGATCAACAAATGGAAGATAAATGGTTGGAGGACGGCGAATAAAAGCCCAGTAAAAAACATGGAATTGTGGAAGGAATTAGACGAAATTGCCTTGCGGCATGATGTTAATTGGAAGTGGGTTAGAGCTCACAGTGGCAATACGTATAATGAGGAGGCGGATAGACTGGCTAGAAAGGAAACTAAAAAGCTGAAATACAGAAGTTATGAGATTGAGAAACCATCAAGAAGAAACTCTAAATCTACTGCAGCAAGTAGGATGAAGCCATCGTCCAAAGCAAATGAAAATTAAGGTCTTTATTCAGGTGTTTATGATCAGGTATATATGTTTGTTTGTGTGAAAAAGAGTGACCGCTAGTAACATTAATAGTAGCCGTATAAAGCGTATTAACCCCACAAGATACAAAATAGCACAAAAAGTAAGAAGCTGGAGGTTAAAAAGAAAATATACCATAAAAGCTTTAGCAGATAAAACAGGCATAAAATATTACACGCTGCTAAGATATGAACAAGGGATACAAGGTATTCCAACTGAAGACTTAAAAAAACTAGCGGACGCATTATCAATTAAGGCTGGAGATCTATTTCCTAGGCTCTGTGAACAAAATTTCGTCATGAAAAAATAAGGAAAAATGTAGTAAGA
>NODE_60_length_3350_cov_7.718968
ACCCTCCGCAATCTGGAATACTTGGAATGCATTCAATACAAAACAGGCCAGTTGCCATGGGCAACTCAATTGAGATTAGACCTATGATGTACATTGCCCTCTCTTACGATCACAGAATAGTTGACGGCAAAGGAGCAGTTACTTTCCTCGTTAAAATAAAAAATTATATAGAAGATCCAAATAGATTAGTTTTGGAAGTGTAGCTCAAATGAATTGTTGTTAATCCAGTATTGCTAAAAACCTAAATGTCATCTAGTTCTGCCAGCAGTTTAGCAACTTCCGGATGATCAGGGCCATAATGTTTCTTAAAGATGGATGAAGCCCGTGCAAACAACTCCTTTTGTTTCTTATGGTTACCTAGAGCACCATAAGCGGGGCCTAGAATTTCCCATAGTTCAACAACTTTAGAAGTAATCATGGACATGATGCTTCTCAAGAATAAATGAGGCCTGCTCAAGCAACTCCTTTGCTTTCTGAGGGTTACCTAAATCCCCATAGGTAATACTTAGGTTTGCCAATAGTTTAGCAACTTCAAGATGATCAGGACCGTAATGTTTCTCAAAAATAGGTAAAGCCCGTTCAAACAACTCTTTAGCTTTTTGAGAATCACCTAAGTCTCCATAAGTTCCGCCTAGGTTTTTTAGTATTATAGCAACTGTAAAATGGTTAGGATCATAATGTTTCTCTTGAATTGCTAAAGCCCGTTCAAGCAACTCTTTTGCTTTCTGAAGATTGCCTAAATCTCCATGAGCGTTACTTAGGTTTGTCAATGTGATAGCAACTTGGAAATGATCGGAGCCATAATGTTTCTCTTGAATTGCTAAAGCCTGTTCAAGTAACTCTTTTGCTTTCTGAGGGTTACCCAGACCCCCATAAGCGTTGCTTAGGTTTGTCAGTATAATAGCAACCTGGAAATGGTCAGAGCCATAATGTTTCTCAAGAATAGGTAAAGCCTGTTTAAGTAACTCCTTTTGTCTCCTATGATTACCCAGATCCCCATAAGCGATACCTAGATTTGCCAGCGCTATAGCAACTTGAAAATTATAAGGCCCATAATATTTCTTAAAGATAGATAAAGCCTGTTCAAGCAGCTCCTTTTGTCTTCTGGGATTACCCAAGTCATGGTATCCATCGTTCATCCATATTAACAAATACACAAGATAATCCTTTTCTATTGTTTGTTTTTCTGAAGGATTTTTTGCTAGCCAATTATCTATATGTGATAAAAACGCTTCTAAGTGCGGCAATAATTGTCGCTTCTTAGCATAATCTTCTAATTTATCACTGTCGTCAGGGAAGCTTTCTTTTAATAATTGAAAAACGGTTTTTATATCTTTTTTAATTTTTCCACTTTCCTTTGACTTTAGCCTAATTACATCTTGTACTAAACAGTGAATAGAAACACTACTACTCTGCTCATTGGACACTAGCATCGAATATCTCAATAATATACCTAATACTTCTTCAAAAGGTTTTTCTTCAGAATTGTTCTCTACAATCTCAGGAAATATTCTTAACAAATCTTTAGGAATATCATTGTCTAAATATGCACAAGCTACTAACAACTTGCTTGCTAGTTTAGACTCATTACAAATTGCGTCCATTGTAATATCCCAAGTAATAAACACAGGCTCATGGTTAGAATCCTTAGGTAGTGTTTTATGAGATAATAAATAAAGCTTCCTTTCTGCATAAATTTCTAAGTAACGTGAGATAGTCATTTTGTTTTCTTTGATGTAAGCGCAAGCCTGAGCTAATGCCAAAGGTAATCTACCTAACTTTTCTGCCAATATACCTATATTTGGCCTATCGCTTTCTGAAACCTAGCCTAGAATTTTCTTAACATATAATTCTGATTCTGGGGGAGTAAAAACGTCTACACCTATACTCCCTTGTGGCCATTCAGTATTACGAGACGTAACTATTATTTTGCCGCCTTTTGTAGGTCTGAGCTTAGAAATGACTTCATAATTTGATACATTATCATAAATCAACAACCAGCCTTCACGTTTAGAATCTTCTAGCCAGTTTTTCACATAATAAGCTCGCTGTGCAATAGAAATGTTGTCTTCATCGTGAATAATATTTAATTTTCTTCCTAAATTAACATATTCACTGAGTAGTTGATCTTCATCTTTTGCATTAAACCAACATATTGCCTTGTATTCTTTCCCATGTTTTTGAATAAAATCTAGCACTGACTGTGTTTTACCTACTCCACCTAACCCGTACAAAGCAGTTAATATAACTGGCTCATTTTTTGTCTTTAGATGATTTACTATTTCTTCATTGAGATATTCTCGTTCAATGAAATTTCCACTAGCTATTTTAGGTGGAATGTTCCACCGTTCAAATAGATCTTCTCTAGGTTTGAGACTATAAAGATGTTCTATAACTTCCCTAAAATAATCGTCTTTTCTTGTTAGATAAGAAACTTTGCTACCCTGTTGTGCCCACCATTTCCCTACCTTATCATATACACGGACAAAAACTGTATCAATATCTTCTTCCCCTGATATTTTGTATATATTCCCTATTTCTTTCTTAATAATATCATCTAATTTTGAATGATTAGGTTGATCAACTACAAACCTTATTCTAAGTAAAAAATCTTCTATTTCATCGTCACTACCACAACTGAAGTATTTTTTCAGTTCAGTATGATTTTTTATTTTGTAGCACGTTCCTTTTTGACCTTCATAAATATTTAAAGTGTTATCATTTGTTAACTTTGACTCTTCCAGATACTTCTCTAATGTTTCTACGCTTCCTTGCTTCTCTGTACCTTTTTTTAGGTTCACATTGACATTAGTATGAATGACAAGCGTAATATCACTGTTCTTACACTCAGGGTTTTGCTTAATCTCAGGATGAGATTCAAAATATTTGTTTAACCCGAAATCTTCTTTCTGTTGCTTTCTATCATTTCCATCAATAAACAAATCTTCAAAAGTAATATTCTTCGAAGAGCGATGTGTATTGCAGTGCTTAGCTTGAACCAAGATAATTCTCGATTTGTTCTTCTGATCTTTATACTCAAAAAAAATATCATCAAAGGCTCCAAAACCTTCTATGTTTGATGCTAACCAAAAGTCAATTTTACTACTTAACCCATGAAGTAGATACAGCATTAATAATTTTACTTCATACTTGCGACCATGATCACCTGTTGATGTGCCATCTCTCTTCTTAAATGTACGATTACTAAGTACTTCAGACTGTTTGTTTTCTACATTCATACCCTACTAAACCTACGAATAACTTCTTTCTATAAAAAATTAAAGTCACCAAGTGCCTAAGAACCTGTTCATAATCTCAAGAAAGGAATAAAGTAGGAGATAGAGTATATA
>NODE_61_length_3330_cov_7.363664
CTACAAGTTTTTAAGCAAGATAAATCTTCTTCTTAAAAAAGATACTGTAATCCAATCTGTGTGCTTATAACTTTTTTATTTGATCATGAGTGATCAGCTGTCTCAGCTGCAATAGAGACACCTTTCTTAAGTAGTTACATCAAATTTCTCTGTTTTTTGCCCTTTTTTTTCGCTGATGATGATGTCTTCATTCTTCTCAGTAGCCAACATTCTTTTTAAAGTATAATCGTTACGTGCACCAAAGCATTAATAATTATACACAATTGTGAAGAAATATTCAATCTTTTTATTGTTTTGAATGTGTTGATGAAAAAAACGTCTGTCAGAGATCATCTGAGAATTGCATTTTAGGCTTTAGATGTAGAAGGGGTCTTATCGTCTTTTTATCAATACTCTAAAAATAGGCTTAAATCGCCAAGAGATGGATATCATGAATTTAGTAGCGTAAAAACATCAAAGATACCTCATATCATAAAGTTTAATGTCAACATTTGGTAGCAACATTCCCGATTTACAAAGCAGAGTCAATAAAGGTTGCAAATAATCTACGTATGTTGGACGTTTCTGTTGATGCTATTTCTAAAATAACAGATTTATCTATTGAGGAACTTGAAAATCACGCTTCCAAAACTTAACCTGAATTAAAAGCAACATTAGTTTACTGATTTCTATACAATATATTAAAATATCAACAAAGGTGATTACATAATTAATTATCTGCATTGCTGAATGAAATTCTTGTGCTTCTGTATTCAATATATAATATTAAAAAAATATTTTAGTAAATTTATTAAAGTAGATACTAGAAACTCGCTTATTTCGTTTTTCTAGCTCAGTTATAGTTTTGGATTTTGCTTGCAGAATTTGTCTATCACTTTCTGGTTATCCTCTATCATTTTACTTGCCTCTTGCTGAAGAAATTTGATATTTTTGAGTGTAATATTGTCCATCTCAGTCGATGCTACTTTCAATTGCGATTGTATTCTTATGTATTTATCATCTATTACTTGTTCTAGTTGATAATCAACGCAATCCAATCCAGAAGCAAACATCACATTCAGTAGTGGCTTGATCCACCCTATTTTGCCAAATCTTCTTGAGTTAGCATACTTTATACTTCTATTTGTTCCACCAGTGCCTATTGATAGCAGTATAATCTCATCATTTGGAAATAACCTTTTACCACTTGCATATGCACAAGCCGCTGGATTATTGGCAAACACTCCGCCATCTATCAACACTCTCTCTGTTTGGCTAATTTTTAGACGTTTTGGTGTGAAGTACGTTGGAGCAGCTGTTGTAGCTCTGAGTGCATCTTTTAACTTAATGTTTTCTTCTTTCCAACTTTTGAAGAAAAATTCACAACTATTGTGAATGTCATAACTGGTGAGCAGTAGATTACTCGCAACATCGGCCATAGTGCTTTCGCCGAAGTATTTGTTGAGAATAAATTCCATATTTTTATATGAGTACTGAGAACCACTCAGCCAAGAAGCGATTGATTTTCTCCAAAGTGATGCTTGAAAGATATATGCTCCATACTCTTGGTAAAGTTCAACCAAATCATTGGCAGAGTATTGAAGTTTATTGCTTTCACAAAGTCCAGCAACAACAATTCCACCGGTTGAGGTTCCTGCCATTAAGTCAAAGATCTGGGAAATTGGCTTTTTTGTCCTAGATTCAATTTCTGCTAGAATAATGGCAGGAATTATTCCTCTAATTCCTCCTCCATCTACAGATAAAATGTACTTTGTCATTTGTTATAGTTATTTTTGTCTCTGCTCAAGCTCGTTAACTTCTTCAGCAAGGTTTTTGACCCTTTCTTCAAGACGATAGATGATTTCTGTAGTCCTTTGATTTTGCTCTATAAATTTATCATGCATATGCACTCTTAAATCGAGTTTTGCCAGCCACCAGATAAATGCTATTGTTTGTATCACCATAGTAGCAATTACTGCTACAGGGATCTTTCCTGTGTTTGTCATCTTTTTTAAAGGAAAAGTTGTATATATACATATACAAGATTCATCAAAAATACGTCCAAAAAATCTTTTCTAAAATAAAGTTAATTAGTTGCACTAAACAAGCGATGTAAATAATATAATCAACATGAAATCTAGCCTTTTTTGGAAATTGTTAACAAGTTCAATAATACCAATAATATGCGTTATTGTTCTGTATCAGCACTTTAGTACAGACCAATTATCAAAAGATGTGCCAATAAAAAGTAAGGCAAGTGGCAATGATCTGGAAACATTATCTACTGCAGCTGAAAAATGTAATTTAGATACTGTAAGATCCTTAATAAAAAATGTAGTAGATATCAATGCTACTCATCATTTTGGTGCAACATCATTACACTATGCTACAAGCGGAGGCTGTTTAGAAGTCGTAAAATTTCTAATTGAAGAAGGCATTGATGTAAATACTACTGATGCTTTTAGCTGGACAGCTCTGCACTATGCTGCACGAAAAGGACATCTGGAAATTGCTAAATTTCTACTGAAAAATGGAGCAAATCCTTCTGCTAAAAACAAAGATAAAAAAACTCCTTTAGATCTTGCTGTAGAGGAATTAAACAATAATAAAGAAGATATCTATGAGGAAATTATCAATTTACTTTCCAACTATCAATTATTCCCGTAACAATAGTACGATAGCCAAGGTTATCAATTACATGCTCAGCCCTATTTATTATCCATTTACCATAAACTCCTTTGCGAAATCCAGAAAGATTAATCTTTGCTTCAGCAAATAATTCAGGATTTCCTGGCATTGTGACATTGAGTGTTGCTGCATTACTCATCAGCTGATTCAACTTCGCAGATGCTGCACTTTGTGCCAAATCACTACTTGCATAAATATCTCGCAAAATATAGCTTGGTTCTTGATCACCTACTTTTTCCGTTATTGTCTCTGCTTTTTCATAATCATACCAGTAAGCAATAACCGAGCCATATTGATTACGCTCATTAAATTTTACTTTCCAATTTGTAATATCTCTAGGTGTTAAAGTAATAGTGCTTAAAGTTTTTCCGGTAACTGATTTTGCTTTTCCTTTTGAAACAAACAGTAAATATCCTCCTGCAGGTTTTGCTATTGCTCCATAAATTTGAGCAAGCCTGGTTAAAAAATGCATATCGCTCTCTGCAGTTTGATCAATATGTGATATCATGATATTTACAAACTCTGCAGCAATTTTAGCTTGATAGCCATGTTTGTCTGCAATCTTTTTTACCAAATCATTTAAGGTGATTTGATGCCACTCATTAAACACTTGTTCCTTTAATGACTCTTTTAGATCCGCTGCATGACTTTTAATCTTTAGTG
>NODE_62_length_3325_cov_10.079511
TAAACATAAGAATATTGCAACTAAATTGTTAAAAATGCTGAAGGAGCCAGATCAAAATTTACAGGACGTCAATATAGAAAGTGGAGTTAAAAGTTTGAAACTTTGAATAATACTATTGAAATATTTATATATAACCTAAGTTAATGTTATATTATACTTAAATCAGTTACAATATCTGAGTTTCAGCAAGCCATAGAGTCAAATTAAGGGAAAGTAGATTGTAGAAAAAAGTACAAGTTTTTGGTACATGGGCTACTTTATATTCCGCATCACAGCTACAAGTTTACCATTTGATTCTATTAGACATATTTATTGCGTTAAAGGAGTGTATGTAAACACCTGAATTCATTACAGAAACTAAAACATTGCAAGATAGTAAAAATATTATGTTTAAACTAGTTTGACTTATATTATATACTGTGGATAATATATCATCTATTTATGATTATATTAATATAAGGAAAATGTTATAATCTGGAGGGTAAGTAGTTATGCTAGGCAATGATAATACAAGCTACAGTTTAATTTCTGCAGTTCGTGAAGGAAGACTAGAAAGAGCAAGGGAGTTAATTAATTCTTTTGGACTATCTTATTCACAAGCATGGTCAGAAGGATATGTTTTACTTCGTGATGCTATTGAGAATAAACATACAGCGGTTACTAAACTACTTTTAACAAACGGTTCTAAAGTTAACAGCAAAAACAAAAAACCTTCTAATACTCCACTTCATTTTGCTGCTATAAATGGTGACATAGAAATTGTTAAGATGCTTCTAGACAGAGGTGCTAATATTGATGCTAAAAATCAGTATGGCAGAACTCCGCTTCACAATGCGATTGAAAATAAGAAAATGGAAATTACTGAACTACTTTTAAATCGTGGAGCTAACATTAACGTCAGAAGCAATGATGGTATAACTCCTCTTCATATTGCAGCTGAGAGAGAGTATTTACAGATTGTTGAGCATCTTTTAAAATATGGAGCTTATGTTAATTGTGTGTGTACTTCAACATGGAAAAAAGGTTATGCACCACTGCACTTTGCTGTTGAAAAAGGTAGTAAAGAAGTTATCACGTTGCTTTTAAGTAGAGGTGCTAATGTTGATGTTAAAGGGGAAGATAGTATAACCCCTCTTCATATTGCTGCTAAGAAAGGATATATGCATATTGCCGAAGATCTTCTAAACCATGGTGCTTGTACTCATTCTTTCACATTGAAGGAAGGGTATACGCCACTACATTTTGCTTCTGAACTAGGCAATGAAGAAGCTGTGAAATTATTCTTGAATAAAGGTGCTGATATTAATGCTAGCACAAATAGTAATTTAACGCCACTTCATATTGCTACCAAAACAGGACGTAAAACAGTTGTAAAGCTGCTCTTACAACATGGAGCTAAAGTTGATAATCAGGACAAAGATGGCAAAACCACACTACACCTCGCTGTTGAAAAAGGATATTTAATGATTGTTGAGGATGTTTTAAAGCATTGTCCTGATATTAATCATCAAAGTAACAGAAGCTCTCTTAAAATCGCAGTGCACGGCTATGGAGAAGAGTATAAAAAGATTGTTGAGGCTCTTCTAGAATATGGCCTTATTGTTAACCCAGAAGATGCAAATAATCCTAAGTTATTACATGCTGCTGTTGAAAAAGGATATTTGAAAATTATTGAAGACCTATTAAAGTATGGTGCTGACGTTAATACGTTATACAATTCAACATTTAAAGAAGGTTTTACACCTTTACATAGTGCAGCCAAAAACAAACAGGAAGAAGTAGCTAAATTGTTGATAAGCTATGAAGCTGACATAAATGCTCAAGATAAAACCGGAAAAACTCCAATATTTTATGCTATTGAGAATGCCGATTTAAAAATTACCAAGCTACTTTTAACTAATAGAGCTAATATAAAAGATAGTCCTGATCTATTGAATATTGCTGTTAAGAAGGAATGCATAGAAATCGTTGAAGCTCTTTTGCAACACGATACTGATATTAACGCTAGTGATAAATATGGAAGAACAACATTGCATTTTACTGCTTTAAGTGAGAGTGAAGGTTTTTTTGGATTTCTTACTAATGAAGATCCTGATATTAATATTAAGGGAGAAATTGCTAAACTCCTTCTAAGTAAGGGAGCTAATATAAATGCTCAAACCAAAAATGGTATTACGACGCTTCATGCTGCTGCTCAGAAAGGATATACGAAAGTTGTTGAAGCTCTTTTAGAATATAATGCAGATGTTAATTCTACAGTTAAAAGTGATATAACACCTCTCCATCTTTCTGCTCAACAAGGAAATGAAGTAATTAGCAAAATGCTCTTGAACAAAGGAGCTAACGCAAACGCTAAGCAAAAAGATGGAATAACTGCACTTCATATTGCAACTCAAAAAGGCCATAAAGAGGTTGTAAAAGTATTGCTAGAATGCAGTGCCAAAGTTGATTCTAAAATTAAAAGTGACATTACACCACTGCACTTAGGTGCTAAAAAAGGTTATCAGGAAATTATTGAGACTATCTTGAAATTTGGTGCTAATATTGACTCTAGAGATGAGTATGGCAGAACAGCACTTCACATTGCTTCTAAAGAAGGACATGAAGAAGTTGTTACAACTCTTTTGGAATATGGCTCTGATATTAATATTACGAGTAGAAATAATCATACACCACTTGATTCTGCTATGGCTGGTATAAGGTCATTCTATAGTCAACTCAACAACTATGACTCTGATGATGATGGTTATTACGATCCTGATCGTGGTGTCTGTTCGTGTGAAGTAACTGCTGAAGCTCTTAAACGCCACGTAGTTAAAATGAAAACCGCAAATTTATATGTAAGTGAAAAAAATTTACTATCAATGAGTATCAGTGGTGAAATAAGTGGCTTTCAGGATGAATGTGAGGAAGAAATAGCAAGGATGAAGAGTGAGAAGATTAATAATCCTAACATTTCATTTTATGATATCTTGGCAAAAGGTACAAGCTCATTAGCAATATATATGAGGAATGAAAATATAGTGCAGGTTTTAAAATCAGACGACTATAAAACAAAATTTCCAATATATGCTAGTATGATCGAAAGTCATTTCAGAAAGGGTATGGAAAGAAAAGAGTTACTTGAACAAGGCAATAAAATTTTCCATTTTCTCTTTAACAATTTTCCTGAGTTACCATATGACTGTACTGAAAAAATATTTAGTTACCTGAGTAACGAAGACTTAAGAATTTTGATGGATGTTTGTAAACCTCTTAGCATCAGTAATCCTAATACTAATATTAACAATGTAGTGATTACCTCAAGTACATCTCAAGTACAGTA
>NODE_63_length_3281_cov_12.751705
TTTGCTATGTTGTAGAGATCTTCCGTAAAGCAGCTAAATTTTTGTATACGTTGTTTATCGCTTCCTTCGGGTACACATACATAATGTACAGCCGAACCAACATCGATTCCTGCTGCATTAGGATTCGTTATCTCTAATTTACTTTTGAACTTTGCCATTTTCAATCTCCATTATATAATAATCCATAGTTGAGAAGTGCTTAGCTTGGGACGGTTGAGTTATACATTCTTCTAATCGAGGTAGCCCAAAAGGCTCCATCAGTGGTTCGACCGTTCCTCCAAAGCCACGCTGTCCTACGGGCACTTAAGGCACCATTGCACAGTTCGGCTATAACTGCAAAAAGCTCTTCTCTACAAAATTATATATAAAATTTGCCGTACACTCAGCTAGGAAGTTTCTTTTTGGTTTGACAGGTTTTATCTGTCCGGCGCTTTCCTCTGAATAAGATTTTCAACTTCTGTAATATCATTCTGCTTTACGGCATCAATTAATGCCTTACCTAGCAGTATTTCTTTCACTTTTTTATAGTCCTTGTCTTTAATGAGGTCAAATGGAGTTTCATTGCCATAATTTTTAGCATTGATATTTGCTTCCTTTTTCTCTACCAAGTACCTAACGACATCAACGCGATTACTTTCAGCAGCATAATGTAGGGGTGTCCAATTATCCTTTCCTGGGTCATTAACACTTAATCTTTTTTCATCCAGAAAGAACTTTACGATATTTTCATGTCCATTTCTTGCAGCAATGTGTAAAGGCTTATTATTATCAGAATTTCTAGAATTAATGTCTGCATTTTTATCTACTAAAAACCTTACAAATTCCAAATCATCTACTGTTCTATTAGAAGCATAATGTAAGGCTGTCCAACCATTCTGATTTTTGTAATCAATTTCTCCTTTTTTAAGACATTCCTGAACTTTTTTACTACTTCCTTCCTTTGCAGCATCAAGCAATGCTTTATTTTGTCGTAACTTTTCCCTTTCTGATTCTTTACTTTTTAAAAAGTCCGTAATAGTTTGATATCCTTTTCCCTCAGCAAGCTGTAATGATGTTTTACCATCAGGATTTTTCTTACTAACATCTGCTCCATTTTCTACGAGAAATACCATAACTGAGTACTTACCTTCTTCAGAAGCGTAATGCAATGGTGTCCAAGCACCATTAGCTAGAGCATCAATTGTTGCGTCTTTTCCTACTAAAAACTTTACCATCTCAAGTTCACCTTTTTTAGCGGCATAGTGAAGTGGCGTCACGTAATCTTTTCCTGGATCATTAACATCCATTTTTTTCTCATTAATAAAAAACTCTACGATTTTTGTATGTCCATTATCTGCAGCAATATGTATAGGCTTCTGCTGAGCATTGGTTTTACCATCGATAAGGTTTATATCTGTTAAGTTTGCTAAAAATTCTGTAGCGTTTAAGTTGCCATACTGAGCAGCATAGTGTAGCAAATTCCACCCATCTACGTCAGAATGCCCAGCAATAGTCACATTATCGTTTATAAGTTCTACAACTTTTCTGTTATTATTATTTCTTATAGCTTGTTTTATATTTTCAAACTGCTCTGATGGCATCTAACCCTCTCTAAAATTGACAAAATCCTCACCAAAAAGCTCTTTGCATTAATAGGTTATGTATAAATATTTTACAGCGCAATATTTATTTTAAAAATGCAAGTTTTGGATTAAGGGAAAACAGAAAAGACCGGAAAGTAAAGTAAACTCAATAATTACAAAATAGAATACAGTCTTCTGGAATAAAGTAATTTTTTGCGCGAAACAGTGCTATCCATGTTAAAGAATTAAAAAAATGGAATTGCTGTCTTTCTATAGTAAAAGTACAAATAACTGATTAGGTGGCTTGAGGAAAGAATGCTGAAACAATACCTTAACTTCTCTACTCTGAGATTGATGTGCATTTAACATCCCCTTTGAAGCCCGTATTAGCAAGAGCTTTAATCACTAAATGAACAATATCGCGCAATGCTTCATCCTTAATTTTTCTATATTCTCTTACTAATCTTGATATTTCTTCGCTGCTCACATCGCTACGGAAGGCCTTATCATGCAAGTCTTCAGAGGCTTTGGTAAAAAAATATGACATATCAACGTACAAAGCTTCTGCCAAATTATACAATCTATCAACTACAAGCCTTACCTCTCCAGTTTCATATCCTTGTATATGCTGAAATGAAATTCCAAGCTTTTTTCCTAAGTCCCTTTGGCTAAAACCACATATTAGCCTTCTTTTTCTTATTCTTTCAGCTATTTGCTTATCGATAGGATGTTGTATGGTCATTTTACATATCAGGTAATATTAGCTATGTATTATCACTTTGAGAAAAAGATTTTACCAATATATAAACTACACTACGTAACCTTTTGCTCTTAATTTCGTTATATCCTTTGACTAGTTTTAGTATTTCTTCATCATAAGCTTCATGTGAGTCAGTATGCATACCAGTAAAGAAATCAGCAACATCAATTGATAGGGCTTTTGCTAAGTCATATAGCCTACTGGCTAAAATGCAATTTGAACCATTTTCGTACCTTTGTATCTGTCTATATGAAACGCCTATTCTTTTTCCTAATTCAGTTTGTGTCAAACCACAGTATAACCTAAGCTCTTTTATTTTTTTGCCTAATTCCACCTTTCATTACTAATTTTAGCTGTTCAAGCTTACATTGAATTTTGTAATTTATGAAGTAGAAAAAAAAGAAGGAGAGCTAGAGAACTCTCCTTCCGGTCTATAGGTTACAATAAACCACTGTCATAAAAACTAAAGTGGCTCTTCTGTGTTACGATTATATGATCTATCAATTTCATTCCTACATTTTCACAGGTTGCAGCTAATGTAAGTGTGTTATCCTCATCCTCCTTTGATGGTTCTATATCTCCACTTGGATGATTATGTGAAATTGCAACAGATGCTGCATCAATCAGTAATCCCTGTTTTATTATTTCCCTCACATACAGAGGTACTCTGTCTATAGTTCCACAGTCTTGAATATACTCATATATTAAATGACCACTTCGATCTAAGTATACCACTCGTAAGCTTTCCTTTCGTGACTGCCCTATTGCTGCTTTAAAGTATTTTAATAGCTCTTCTCTATTATCAAGAATCGACAGCTTTTTTAACTTACCTTTCAATATCCTATCGAAAATCTCTTTCAGGCAAAAGATACTTGCTATTGCTCCATCGTTCATTCCTGTAACATTTTTTAGCTCATGAAAATCAGCATTAATTACCCTTCCTAAACTACTAAAGAGCT
>NODE_64_length_3280_cov_12.014264
TTCACTATCATGATAAGGGCGCTGGCGAAGGGTGTCAAGTAAGTTTTTTCGTTTCTATATGCGCTACCTTAAGACTTCAACGTCTTAACGCACCTAACTCCATCTGCATATAAATTTGCATGGCTCTTTCCAGTATTAAGCAATGCAAATCCAATGTTGTCTACACTAGAGCGCAGTTCCCCTATTTCCTCATTGTTTTCATTTGTCACTTTAGTGCCAATATCTGGAAGTGCGTTATCCCCCTCAACAAGGTAAAGTTTTCTTCTGAATATTTCTTGTCTGCTCATTCGATTTACAACTTCCTGACCTATATAACACCCCTTATTAAAGCTTATACCGTTTACTTTATCGATTAAAAATTGCAGCGGAAACGATGAATTCTGCACCATATCTTTCGCTCCATCTGGAACGAGATTTTGAATTCTAACTTTTTCATACTTAGTAAAATTCCCAACCGGCTCTTTTATTTCATCTTTATGTATGATCCTCATTCCTAGCAGCTTGTGCCTTGGATCTTGAAAAATAACTTGTGACTTACCACTACACTCCGCCAACTTAGTATTAAACAAAACTCCAACCTTATATAGTGCGCTAACGTCTTTAATCTTCACTCTCAAGTAAGTTTTAAGCAAATCCAGTTTCTCGATTATTTGCTGCAAGTGCATGTTTTCGCACTCTAAGAGGGTGTATTTACCATATTCAATAAGAAAAAAATCATATAGATATTTTCCCTGAGGGCTAAGCAATAAAGAGTAAATGGCTTTTTGGCTATCCAACTTATTAATATCATTGGTTATAATACCCTGCAGAAAATCTCTAGTATCAGGCCCATATAGCACTATCACACCACGACTTAAAAATGGTATATAACTCATGAAATCTCTATAAATAAATCTAAATTCTATTATATAACATTAGGCTCTTTTAGAAACTGCTTTTGGCGTGCATATTTTATAATGGCGTGCATATTTTACAAGCTCCAGCCCTTGAAATCTAACTTACGAGTATATATATAAACTTATAAGTTAATTTGTTGATGAGGAAAAACAAATGTCAAGTATAAGTTTAAATGTATTAGATGATAGCGTGCTGATCAAGCCTATTAGCGAAGAAAAGCAAGGTGGAATTGTGCTTCCATCAAGTGCTGAAAAGAAACCTACTAAAGGTGAAGTTATAGCAATTGGTGAAGGTTCACGCAATTCAAGTGGCGAACGCGTAACTTTAACTGTGAAAGCTGGTGATAAAGTGTTCTATCGCCAATGGGCTGGTACAGAAATAGAACATAATAATGAGAAGCTTATCGTGATGAAGGAATCCGATATACTTGCTGTCATTAAGTAGCAGTCTTTATTTTACTAAACTGAAACAAGCGCAACATAGCGCATTGTAAATGGTTTTATTATAGTTTTCTAAATTTTTTATTAACAAGAGGTGATAAAAATGACTAATNNNNNNNNNNNNNNNNNNNNNNNNNNNNNNNNNNNNNNNNNNNNNNNNNNNNNNNNNNNNNNNNNNNNNNNNNNNNNNNNNNNNNNNNNNNNNNNNNNNNTTTTATTATAGTTTTCTAAATTTTTTATTAACAAGAGGTGATAAAAATGACTAATGTAGTAGTATCAGGTGAGCAGTTGCAAGAAGCCTTTCGTGAAGTCGCAGCAATAGTAGACTCAACGGTGGCAATAACTGCGGGACCTAGAGGAAAAACAGTAGGGATTAATAAGCCCTATGGAGCACCAGAAATTACAAAAGATGGTTATAAGGTGATGAAGGGTATCAAGCCTGAAAAACCATTAAACGCTGTAATAGCAAGCATCTTTGCACAAAGTTGTTCTCAATGTAACGATAAAGTTGGTGATGGTACAACAACGTGTTCAATACTAACTAGCAACATGATAATGGAAGCTTCAAAATCAATTGCTGCTGGAAACGATCGTGTTGGTATTAAAAACGGAATACAGAAGGCAAAAGATGTAATATTAAAGGAAATTACGTCAATGTCTCGTACAATTTCTCTAGAGAAAATAGACGAAGTGGCACAAGTTGCAATAATCTCTGCAAATGGTGATAAGGATATAGGTAACAGTATCGCTGATTCCGTGAAAAAAGTTGGAAAAGAGGGTGTAATAACTGTTGAAGAGAGTAAAGGTTCAAAAGAGTTAGAAGTTGAGCTGACTACTGGCATGCAATTTGATCGCGGTTATCTCTCTCCGTATTTTATTACAAATAATGAAAAAATGATCGTGGAGCTTGATAATCCTTATCTATTAATTACAGAGAAAAAATTAAATATTATTCAACCTTTACTTCCTATTCTTGAAGCTATTGTTAAATCTGGTAAACCTTTGGTTATTATTGCAGAGGATATCGAAGGTGAAGCATTAAGCACTTTAGTTATCAATAAATTGCGTGGTGGTTTAAAAGTTGCTGCAGTAAAAGCTCCAGGTTTTGGTGACAGAAGAAAGGAGATGCTCGAAGACATAGCAACTTTAACTGGTGCTAAGTACGTCATAAAAGATGAACTTGGAATCAAGATGGAAGATCTCACGCTTGATGATCTTGGTACGGCTAAAAATGTTAAAATTACTAAAGATAATACCACAGTTGTCAGCGAAAATAGCGATTCTGACAGTGTGAAAGCTAGAATCGAGCAGATTAAATCTCAAATTGAAACTTCAACTTCTGATTATGATAAAGAAAAGCTAAGAGAACGTTTAGCGAAATTATCAGGTGGCGTTGCTGTGCTCAAAGTTGGTGGAGCAACTGAAGTGGAAGTTAAAGAACGTAGAGATAGAGTCGAAGATGCGCTGCATGCAACAAGAGCTGCAATTGAAGAAGGTATAGTTCCAGGTGGTGGGGTTGCGCTTCTTTATGCTTCATCTGTTCTCGACAAATTAAAAGGTGCAAGTGACGAGGAACAAATAGGCATAAACATTATCAAGAAAGTTCTCAGTGCTCCAATTAGAAGGTTAGTCAAAAATGCTGGTCTTGAATCTGCTGTTATAATTGACTATTTGATTAAGCAGAATGATAAAGAGCTTATATACAACGTTGAGGCTATGAATTACGCTAATGCATTTACAGCTGGTGTGATTGATCCAGCAAAAGTGGTGCGTATTGCTTTTGAAACAGCGGTATCTGTTGCGAGTGTGCTGATAACTACTGAATCTATGATAGTTGATGTACCAAGCAAAGAAAATGCTTCATCTCCTATGGGTGCAGGAGAAATGAGTGGCATGGGTGGATTCTAAGTAGAATGAAACCGTGGAGCAATTGCTCCACGGTA
>NODE_65_length_3273_cov_8.658484
ATTTCGCTGTAAAAGTCGCTGTAAAAACAGTTCAATCTGGATATAAAGGGCTCAAATGGTCAGCAGAAAAAACAGTTGATGGGGCGAAATATACTGCCGAAAAAGCAAGAGAAGGTTATCATTCAGTAAAAGGAGCTATAAGTTCTGTGGGACGAGCAACAAGAGAGGGAACTGGTGCTACGTTAGGAAAAATAGGGCGCAGTTTAAGTAATTTAAGTGAAAGTATGTCTAGTTTAGACGCCATCCCATATTCAATAGATAACGAAGGTCAAACTGTTATTTTGAAAACAGAAGAAAAAACAAGGAATTTCAATAGTGTAAAGGAGATGTTTATTAAGGAAGTTCTTGAAGACAAAGCCGTGAATAGCTCTGCTTTAACTAAGGAAATATTTTCTAAGCTGGGAGAAAAAATATTAGAGAAAGCTTACTCTGTTGATGGTCAATCAGGTTTCCAAAAGGACCAGTTGATCAATCAGTTGAAACAGCAAGCAGATTTTGTCAATAAATTAGACGCTAAGAAGTTGCAAAATTTGTTATCTAAAGATAATAATAGTCTCTATGAAATTTTCTCTGAATATCATAATGAAATTAAGGAGATTATTAAAAAATGCAAAACAGAGCATAAACTTTCTAACTCTATAGAGAACCTTAATGAAGTAGCAGGAAAGTATGGTATCAGAAAAGGTTCAATGCAATCTATTGAAAACAGCTCATCAAGAAGCAGTTCAATGAGTTCACTAAATTCTGTAAGGACTGACAGTACCATTAGCAGCGAAGCGGAATTGTTAAATCCTGCGAAGCATAAAGAAGTGAAAACAGCTACTTCATTTGGAGAAAAAATGCCATCATGGCTTGGGGGTAAAAAAGCACCGAAAGAAACTACTAACGTTAAATATCAAGTTCTTTCTGAATCAGGCACGTTGCCTAGAAAAATAGGAAATAACACTTTTTACGTTGATACTCCTACTCCAGTTGAGAATACTAATAAAACTGCAACAATAGGAGGAAGACCAGGAGTTGCACGACGTAGTAGTACTGGCAACCTTGCTAGGGTAGGAACTCCAGAAGTATCAACTAGAAGTGCCTCATTGACTAATTTGAATGAGTTGAATGCATCTTCACAGAATTCTCTCAGTGAAGAGTTTGGCAGTAATCCTATTAGGGCGGATAATGAGGTCTGGTACGATACTGTTACTACATTACCGGATAAAGGAACTCTAACTCACAGTAATTCTACTGATAGTGGAATGGGTTCTGGTTCTTCTACGCCAACAAGAAAACAACTTCTTCCTTTAAAAGAAGAATTTGACAGAGAACTCGAAGAAAAGTTGGCAAAACGACGCACATCTCTAGATCAACCTAGTGCAGAACCTGTCAACTCAAGAGCTACAGCAACTCCAGGAACAGTGTAATAAGTAAAACTTCTACCTTCTCCAAAAGGATGTTACTCAATGAGTAACATCCTTTTTTGTTTTTGACTATAGTCGACTTAAATTTACAATTAGACTTTTTACATTATCCTCTGTCATCCCAGCACCCTCTCTTGTCATCCCAGTGCCCTTTTTTTGTCATCCCAATACCCCCTCTTGTCATCCCAGTGCGTGACACTGGGATCTAAGTTTTTATGCAAGATTATTATATTTATATACTTGCAAATAGGTGCAATTTGGAATGATTTATATTGTGAAATTAAGAAATGAGATCCCAGTGTCTGTACAACTAGTACAACATTGCATAATTCTATTATGGCTATTTTGATCAAAATTTGCAAGACTTTTTATGCGAAATACTATATACAAGTGATTGTGATTGATTTCAATTTGATGAATTAACATTCTAATAATATTTTGCTTAGTCTGCCAATCCACTTGATCAAGCTTTGATTCAACACTTGAGGAAAAGTTTTTCAAGCTATCTGTAACAAGGCTCAATTCTTGTTGTAATTTCTCTTGATCAAGTACTTTTTCTTTTTCCTCCTCAATTTCTTTCAAATGCTGTTTCATTGTTGTAATTCTTGGCTCAAATTCTTCTTGGCTTATAAACCCTTTGGCATAGCTATCTATAAATTTTTTGATACTTAATCTTAGCTTACTTTCTTGCTTTTCACGTGTTTGATTATGTAAAGGTTTTTTGCTCTCTGACAATCTACGTTGATATTCATTTGCAATCCTATTTGGCTCTTTTAATATACTCTTAACTTCTTCCCATATAACTGTATCGAGTACATCAGTACGTATTGATTTGTTGTCACATACTCTGTTGCCATTAAACCTGGAGCCAGAACAACGGTAGTAGTAATATATTAACTTATTTCTATTGTTAGTACACATTGCACCGTGATAGGCATATTGACAACGCTGACATACCATTAAACTCCGCAACAAAAACGTTTCTTTTCTTTGCCGTGCTCTTGCCCTTTGTCTATTTTCAACTAGTTGTGCTTGCACTGAATTAAATAAATTATCATTGATTATTTTTGGCACTGAAACATAAATCCAGTTCTCTTTATCATTACTAAAATGACCATTTTTAAGTTTACCACAAGTTCCTTTTTTTGATTTCCTCACTTGTGGCTTCGAGCATGCCTTAGTTTTACCATAAGCTGCTTGTCCTATATAAGCAGGATTTCTTAACATTTTCCAAATAGTACTCCTTTTCCAACGGTCCTTTCCTGTTTGTGTTATTACCGATATCTCGCTAAGTCTACGTATAACTTCATTGATGCTTACTCTTTCTTGGCCAATCCAATTAAATATTTTGCACACTACATCCGCTTCTTCTTGATTAATTTCAAACTGAGCACTTCCTTCACCTACATGTTTTGCTATATAGCGATAACCATAAGGTGCATTACTCATTACGCTTATGCGACCAGTTTTAGCTGCATGAAGTTTTCCCCTGCGATTACGTTCCATAATTTTTGCACGCTCATACTCTGCTACTAATCCTTGAATTCCTAAAAACATATTAGATTCTGGGTTATCCTCAAATTTGTGGTTTAGAAAAATAACCTCTGATCCTGCTTTTCTAAATTCTTCGAGTAAGAGCGCTTGGTATGCAGATTTCCGTGATAGCCGATCAGGTGAATGAATGTATATCTTATCAATCTTACCTTCTGCTACTCTATCACGTAAACTCTCTAAGCCAGGACGTTCTAAATTTGATCCACTATAACCATTATCGACAAACCTGTGCTCATCTAATAACTCATGTCCATTACTACTAATGCGACGCTCCAACTCTACAATCTGACTCTCTATCGTATTCTCCTGT
>NODE_66_length_3261_cov_11.924205
ACGTCTCTGTTAAGCCGAAAGCTAGGTCTAACATATCATTTTCCTCATCAGATATAGGGTTATGTATTTCTACAGCATTATAAAACTTTGGATCAACAATTACATGGCATGTAGAGCAAGCAAGAGAACCTTCACATGCACCTTCAAGCAGATCTGGATCACTTCTGTGGGCTAAATTGAGCAGAGTTTCTCCCTCTGCAGCTTCATAGCTTTTCTTACTCCCATCAGGTAAAATAAAAGTAACAGATGGCATATTATTCCTATTAAAATCCTTACTAATTTCTTTATATCCTACAGGTAATAACTAATATTTGCAAACTCTTTACAATTCCAGTACCTATATTTCTTGTTATCCAAGTATCTCCTTTAGCATAGATCCCGCTAACAAGCAGCGGGATGACGATTGTCAGGGTGTCATCCCAGCGCCCCTATGATGTCATTCCAGTGCTCCTTTCTCGTCATCCCAGTGTCAGCTACTTGGATGACAGAGGGGGGTGGGATGACAGAAGATGATGGAGTGACAGGGAGTAATACAAAAAGTTTCGTCATCCCCATTGAATCGGCTTTAAAATCGATGTTCAAAGTTGAAATTTCCCTAGAAGATGCGGGGAAAATCAGAAAAGGTCAGGAAGTTGTATTAAATAACTTGCGTAATTTAAAGAATCATGATATTTGTTGTACGGTGGTGGGTAGTGTACCTATTGCAATCTGCAGTTTTATTTATGGTTGTGTGAAACCTATTCGTGTTTTTAATATTTAAAATGAGGTTTAGATGTCGATAACATCCGAAAAGAAAAAGAGTTTGATAAATATATATGCAATTAAAGAAGATGATACAGGCTCATCTTTTGTGCAATGTGCAATTTTGACCGAGAGGATCAGTAACTTAACTGAGCATTTTAAAGTGCACAAGCATGACCATCACTCTAAGCGTGGTTTACTTATATTGATAGGTAGAAGACGCAAGCACTTAAATTATATAAAGCGTAAATTTGGTAATGAAGCCTATCAGGAATTAATAGAGAAGTTAGGCATTAGAAAATAATCGAGGAATTTAATATGTTTAAAATTATAAAAAAATCTATAGAGTGGGGTGGTCGTGCCTTATCTTTAGAAACAGGAAAAATAGCACGCCAAGCTCATGGTTCAGTAGTTGTAAATTACGGTGATACTTCTGTTTTAGTAACTGTTGTACGTAAAAAGAAGGAAGAAAGCGTTGATTTCCTACCTTTAAATGTGCAGTTTATCGCAAAAAGCTATGCCATGGGTAAGATCCCTGGCGGGTTTTTTAAAAGAGAAGGCAAGCCATCTGATAGAGAAACTTTAATCTCAAGAGTAATAGATAGAAGTATAAGACCACTATTCCCAGAAGGATTTCATGATGAAATTAGTGTGGTGTGCAATCTATTAACTTATGATACAGTCAATCCTCCTGAAGTGCCAGCATTGATTGGTGCTGTTGCAGCTCTTGCAATTTCTGGTGTTCCCTTTCACTTTACTATAGCTGGAGTGATGGTTGGTTGTGATGAAAATAATAACTATATACTCAACCCTTCTGTTCAAGAGATGAAAGCAAGCAGCTTGGATCTGTTTTTGTCTGGTGATGAAAATTCAATTTTAATGGTTGAATCAGAAGTGAAAGAGCTCTCTGAAGAAAATGTTTTTAATGCAATAAAATTTGGCCATGAACACCTTAAGCCTGTCATTAAGCTCATAAAAGAGTTTGCTGATACAATTGGCAATAAACCTGAGAGCTTTGCCCCTATTGATGCATCAGATATAACACAAGAGCTCGAAAAATACGGTAAAGATTTTGAAAAAGCATATTCGCAAACAGTAAAACAAGAGCGAGTTCAAGCTCTAGAAGCGATCAGAGAGAATATATTGAATACTCTTAAAGAAACTGGAAAAGACGAAAAGTTAATTACGTATGCAGTAAAAAATTTTGAAAGATCTTTAGTACGTGAAATAATTAGGAAGAAAAGTGTAAGGATAGACGGTCGTAAGCATGATGAGATACGTCAGATAGAAGTTGAAGTTGATATTCTGTCCAAAACTCACGGTTCTGCACTATTTACAAGAGGCAATACTCAGGCACTGGTTGTTACTGCTCTTGGCACCACTCAAGATGAGCAAATTGTGGATGATATTGAAGGGGATAGACGTGAGCATTTCATGTTGCATTATAACTTTCCCTCATTTGCTGTTGGAGAAACTTCTGCTGCGCGTGCACCAGGAAGAAGAGAAATCGGTCATGGCAAACTTGCTTGGAAAGCAATTCATCCTGTTTTACCCGATAAGTCTGAATTTCCTTATACAATAAGAGTAGTGTCCGAAATTTTGGAGTCTGATGGTTCTTCTTCTATGGCAACAGTTTGTGGGACTTCTCTTGCTTTAATGGATACGGGTGTGCCAATAAAGGCCCCTGTTGCTGGAATTGCTATGGGTCTCATCAAAGATAAAGACGAGTATGTAATACTTTCCGATATACTTGGTGATGAAGATTATCTTGGTGATATGGACTTTAAAGTAGCAGGAACTAGTGAAGGGGTTACGGCGCTACAAATGGACATGAAAATTTCTGGTATAAGCTTTGAAATTGTTGAAAAATCTTTAGAACAGGCAAAAGCTGGAAGATTACTTATTTTAGAAAAAATGAATGCAGTGATTTCAGAACACAGTGATGATGTCAAAGACCATGCACCAAGGATGTTATCATTTTACATAGATAAAGACAAAATTTCTGCTGCTATAGGTTCTAAGGGGAAAAATATACGCAGTGTGTGTGAAAGAAGTAATGCAAAAATTGAAATAGGAGATGATGGTAAAGTTTCTGTTTTTGCTACGAGTGGCACTGAAGCTGAAATTGCAAAGAGTATGATGATTGATTCAATAACAGAACTAGAACAAGGTTCTATAGTTGATGTCAAAGTTGTAAGAATAGAGAAGTCTATTGTAGAGCTTGAATTTCTTAATGGCAGAAAAGGAAAAATGCACATAAGTGAAGTAGCTAATGAACATATAGATTCTATAGAGAGCGTACTTAAACAAGATGATACTTTAAAAGCACTAGTAATTGACTTCGAAAAAGGTGGGTGTCCAAAGTTGTCAAGACGTCGGGTTGATCAAGAGACGGGAGAGTTTTTTGAAGGTGAGCTTTACAACGAGGAAAGGAAAGATGGTCCAAATGACAGGGATAATTATTACAATAATTCATTTAGTAGAAAACCTGGAGGAAGTCACCATAAGAGGCCTCCTCGT
>NODE_67_length_3234_cov_12.056307
AGTTTGTCAAGAAAGTTTTTTCGTTTCTATTCCCAATAAAAGTGCGTTATATGGTTATGCAAGAAGTCTATTTACCCATTTGCTTAACTTTCTCTCTACTTTTTTGAGTAAGGCCGCTATTGGCATGACAGACATTCATCGTAGTCAATATCTGTTTTTTGTTGCAATATTTCACTTTTTTTGAATATGTCATGCGAGACCTTATCGACTCTCTGCATTGATTGTGATCTGCAGTAATATAAGCTCTTCAATCCTTTTTTCCAAGCAAGCATGTGTATTTTGTGCAAGTAACGTTTATGTACGTTGGCAGGTAAGAACAGATTTACTGATTGAGATTGACAAATATACGAAGTTCTATCACTTGCATGTTCTATAATCCATCTTTGGTCAAGCTCGTACGCTGTTTTAAATGTCAATTTTTCATGCTCACTAAGAAAATCTAAATGCTGAACGGAACCCTCGTTTGTTGAAATTGAAGACCATATTTTATCATTGTCTTGATTTTTTTCTGCTAATAGTTTTTGCAAGAATTTATTTCGCACTACAAATGAACCTGTAAGTGTCTTTTGTATGAATACGTTTGCTGCGTATGGTTCTATTCCAGGGGAGGTATTACCTGCAATAATGGAGATCGAGGCAGTAGGAGCAATAGCGAGTTTGTGTGTAAACCTTTCCATTAGATCAACTTCTTTGGCATCAGAACATGCTCCCTTTTCTTCTGCTAATTTTTTAGAAACTATATCTGCTTGCTCGCGTAAATACTTAAATATTTTTTTATTCCATTGTTGTGCTGTTACTGATTCAAAAGGAACCATTTTGCTTTGTAAAAATGAATGAAAGCCCATCACACCAAGACCAATACTGCGTTCTCTGGCTGCAGAATATTTTGCTCGCTGCATTTCATTCGGTGCTTTATTTATGAAATCTTCCAATACATTATCAAGAAAGCGCATTATATCTTCTATGAAGAGTTTATTGTCTTTCCATTCTTCGTAGTACTCAAGGTTTACGGATGATAGACAACACACAGCAGTGCGTGACTTATTCAGGTGATCATAACCTGTGGTTAAAGTTATTTCACTGCATAGATTTGACATCTTGATGTCTAAGTTGAGCTTTTTGTAAGATTCTGGCTTATTGTTATTTGTTGCATCAAGGAAAATAATGTAAGGTTCTCCAGTTTCAACTCTTGCTGTTAATATTTTGATCCATATATCCCGCGCTTTTACAGTTGAAATAACCTTATTGTTGTGAGGGCTTATTAAATTCCATTCTTGATCATTCTCAACAGCCTGCATAAATTTATCTGTTACTATTACAGCATGATGTATATTTAACGCTTTGCGATTTGGGTCACCGCCTGTTGGCTTGCGTAAATCTAGAAACTCTTCTATCTCCGGATGAGATACAGGAAGGTAGACTGCTGAACTTCCTCGCCTTAGTGATCCCTGACTAATTGCAAGCGTTAGAGCATTTTGCACTACAATAAATGGAACAATTCCTGATGTTTTGCCGCTACCCTTTACGCTTTCGCCTATTGAGCGTAAATTTCCCCAATAACTACCTATTCCACCACCACGTGCAGCAAGCCAAACATTTTCATTCCATAGATCAACTATTCCCTGCAAGCTGTCTTCGGTTTCATTAAGAAAGCAAGAGATAGGCAACCCTCTCTTGGTGCCACCATTGCTGAGTATTGGTGTTGAAGGCATGAACCACAAGTTGCTCATGTAGTCATAAAGACGCTGCGCATGTTCTTTATTATCAGAATAGTAATTAGCAATACGTGCAAAGAGGTCTTGATAACTTTCATTTTCTATTAAATACCTGTCTGATAGAACTGCTTTTCCAAAGTCGGTTAATTTGCTGTCCTTTGCGTAATTAATGGTAATGTTATTCATAAAGTTCCTTTTATTCTTTTATTATATATAGATACTTAAAAGTCATTTTGAGCGATTTTTAAGTTAGGTTTTTCGGATTTTCTTGTTGATGCTGTAATGCAAACAAGATACCGTCAACCTGACTGCCATATATTTTACAGTAACTCATATAACTTATTTGCATATTTATTTCTTTTGCAACATGTTGAACATAACTTTCTGAGTGACGAAAATAGTCTCCTTTATTTACAAAGTCAATACCTTCACCTTCCTTTCTTCTTATTAAACATACAATAACCCCTTTTTTGCTCGTAGATCTTTTTGCTAATTCCAATTCTTCTTGAAAGTCATGTAGATAATGTAGCACTTCAGCAAAGATAATTACATCATACTGCTGGTTTTTCTCTTGTTTAAGAAACTCTTTCATTTCCATATGTATTAATTCATTGTAAACAGGCTTACCTTTTATAAAGCATCCTCTTGCGATATTTAGCATTCTACTTGAAATGTCAATTCCTATTATATGGTTTCCAATACTATTTATTTTCAAGAAATGACCACATATTCCAGTTCCACAACCAAGGTCGAGTATATTGAGCTCAGAAGTGGAGTTGTTGAAGATTTTTGTAATTATCATGTGTACAAGTTCATGCCCTCTATATTGTTTGGCAATCAACCAATGCTCAACAAAATATTCACCTGTGTAATCAAAATATTGTCTTATGAGGTTTTTTGGCAATTCTGTAATAGGCGCTGAGTTTGTCATTTTTTTTATATAGTAAGACGCCTCCTCGTGGTCATTATCTAATTTTAGTGTCCTTGTTAAATAATTATAAGCTTTGTTAGTATTCCCTACCGCAAAATGACACCTTCCGATGTTATACCAGACTATAGGTAAATGGGGGTAAAATATGCTAATTAACCAAAATCGTAACTTTGCATCTGATATGCTACCTTTATAAAAGTGATATAAACCGATTTCAATGTTGGTGTTTAACAGGTTCTTAGATTTTTTAAGAAGCACTGTCATTTCTTTATGAAGAGTATTATATTTATTCACAATGAAGTGTTTTACTTTCTTAATATTTAATACGCCAATGAGCTTAGACATACAATTTAAAGCAACGTTTTTTATAAAAGAGAGATTACTTTTCATACGTTAGAAATACTCCGAATGTTTATTATCATTTTTAGGCAATTGATTTTAACACATTTTATCTTACAAAATATCTTTTTTATTAATTTTTACTGTATATATAAGTTTATCACATATTTCTCAGATTATACTGTTTAGGATTGCTAGTATATTGTTGTTGATAATATAAGTAAATGTTTTGTGCAAAAAGGCGTTGAC
>NODE_68_length_3219_cov_5.670038
GAACTTTCCGTAATATTACGAATGAATGCACATATAGTATCCTCCAATAAACTAACAGAGTCATATATTCTATTTTTAATGAGATTGTCTTTCAAATATTGCCATAAACGCTCTACTGGATTTAACTCTGGTGAATATGGAGGTAAGTAGATTAAGGTAATATTTTGTGGTATTTTTAAACATTTGGATCTATGCCATCCTGCACAATCCACAATAAGAAATGCCTCCCTTGTTCCTAAATATTGTGACATCTGCTCAAGGAATATATTCATACAATCAGTATTGACGTTTGAGCTAGAACTTTCTCCATTTCTGGGATTAACTGCACTATAGAGATAAAAATTTTGCCTACCTAGTTTTACCTTAACCTGTGTCCTAATGCCTTTTTTAAACCACCCGTGTCCAATCTTTGAATGTGTGCCAAACCGTGATTCATCGAAGAAAAATAGCTCTTTTTCGGGATACGTGACAATAGTTTCATTAAGATTTTTTTTTAAACTTTTCTTGTTTATTTTTGTCCTGTTTATTGTGCACAGGCCTTGGAGTAATATACGAAAAACCTAACTTTTGCATCAGTCCATGTGCTGTAGACTTACTTACCTCAATAGAAAACATTTTCTCAATTATGATTTTTAATTTCTTAGCCGTTAGGTTGGCTCCTTCTTCTGCTATGACATTTTTAATTTCTTCTTGCTGCTTGTAGCTCAACTTCGGCTTTACTCCACGTCCTGGTTGTATTTTAAACGCATCGACTCCTCCTTCCTTAAATCTTGTAATCCACTTCATCAATGTAGTTCTAGTAATTCGGTATATTTGAGCAACTTTTGTTATTCCATATTCTTTTCCAGATATTATTGCCTGTAATCTTCTTCCTATCTCTCCTCTTATTCCGTGCTTCTTTAATTCCAGGTTACACTTATTATATCATTCTTCTCCTATTGCTTTACTTTTTCCTGCCATAACTCCTCACTAATTCTTAAATTGTTCTATTTTAGAAATTTTTCTTTATTTGTCTATTTATTTTTAGGAATTGGTATTAGTTTATTGGAGGATACTATATGTGCATTCATTCGTAATATTACGGAAAGTTCGATCAAAACTATTTGTTCTGTGAGTTATTTGCCTACTTATTTATGATATTTGGTATAAGGTATTGAAACTAACAAGTGGAATGATTACATAATGCACATATTAGTGAAAGGAGGTACAACATGAGTAATATAGTTCATTCAAATAAAAACAATAACCGTGATAACTTTAGTGTAAGAGGGTTACAAAGGGCCGTTGATGACATATTTGATAGCTTCTTTACAGGATGGAATCCAGAGCTTTCCAGAAGAAGCAACAGTCTATTACCAGCTTGTGACTTTTATGAAACAAAGGAAAGCTATTGCCTCTCATTGGAGTTACCAGGTATTTCCAAAGAAAGCATAGATATTAGTATATCTGGCGATAGCTTAATAGTGAAGGGTGAAAAGACATGTGATAACGAGTCAAAAGATAAACAGTTTTATCATCGAGAAAGGTACTATGGCTCTTTCTATAGGTCTATTCAGCTTCCAGTAAATGTGGAGCGAGATAAAGTATCTGCTAGTTTTTCAGATGGAGTATTACATGTAACCATACCTAAGTCAGAGAAACACATCAAGAAGATTGATGTAAAGTAACCAGTAAGTGGTAGCAGGCTTCTAGTTTGAGGCTTGCTATTTTGAATCATTATAGATAGAATATAATAAAGTTCTATTGTCTTTGCGTATTTGTTGTACAGATGGTGTAAGGCCTTTGTTGCGTTTAGGTGTTGTTAATAATCTATTAATGGTTCTTATGTTATAATCAAGTTTAGGGGCTTTAATAAGTACGGACTATGACAGAAGCAAATCCAATAGTTACGTTGAAGGTTAAAATTAAAGAATTTAGCTTTAGTAAATTAAAGGCTGGCGAGAGCAATAAATCAGCACACTCTGGTGAAACAATGTATTTCGATCTTCCAAGAATGAACTTTGTTATTAATGGAAAGATTATAGATACAGTTTTAACCTCTGTGTTAATGGAAGGAGCGAAATATCGCAAAAGCAACCTTTTTAATAGTTATGATATATATAGCGCTGAAGCCGCAAGCAAAAAACAAAGAGAAATAGATAAAGATCATGGCAGGGCTTTTGTTAATTCAGTCCTTAAGGATCTTGAAAAAGAACTTGCATATAACGCGTTAAGTGAATTGTGGGAAAGTCATTGTGAAAATCCTGAAATTCCTGATTATCAGAAAACCAATTCGTACGGTAGAGATTTTGAGAGATTTTACAATGCTGGAAGAGAGCATATGCATCTATTACTCAAAGTAGGAGATGAGAATAAGAACTACCGACCATTTGTAAAGGAAGTTTTTAAGGAAATGTTTAAATATGCTGAAACAGAAGTTCCGAGTGCCCCTATCTTAGAAGAACTAGTTACTAATTGTAATCAAGCAGGATACTTAGCAGGTATATTTATTGAATATCACTCTGCACTTAGCAATTATCGATTAACAACGCAAGACCCTGACAAAGTAATGAATATTGATTACACTGACCATAATAACATAAGAGTAAAGTCTGATATGGAAATACCTGTAATCAAATTTGATAATCCAGGGGAAAAAATATGTGGTCTATCCACCTCACTGGAATTTACACTTGAGTCTCAAGATGGAAAAGATGGTGTAACCTATAAAGACGGTAAATTATCACTCACTGTTCCCAAGGAATTAAAAAATTATAAAGAAGGAGATAGAAACTTGCTCTCTATTATTAGAGAATACTTTCAAAAATTCTGTGAAAAATTGGGATTTAAATTTGAGATGGAAACACAAAAAATAGAGCATGATTTAGACGATTTGCCGAAAGTAAACAGTCATCTTCAAGGCCTAAGAACGCCTATTTCCAGCAACGACCATATCATCGGTCATTAAAAGTAAGTATGTGTTGTCAGAACGAATGAAAGTTCAGTTAAGCTTTTTCTAAAGTATAGCATTTCTCCTAATAGTCCGAATAGGGTAAGATATGTGGGTAAGGTTATGTTTGACTTGTGTTGTTTTTTTGCTATTGGTTAATTTAATGTAAGTTAAAGATAAATTAAGTGGATAAGAAAAAGAAAGTATACTTATTTAAAGTTTCTCTAGACAAAAAAATCTACCGTGAGATGGAATTGAAAGCTGTCTTTATAAATTTGCAGAAACTATCA
>NODE_69_length_3207_cov_7.154505
AGTACAGCTAGTGTGTCTCTTGACCAAAAAAGCCAATAATATTTTCTTTCACTTCTGTGCTATCTGTCATGTTATTTACTCTCACACGAAATTCAGATGAGCCTTGAAGCCCGCTACTGTACCAACCTATGTGTTTGCGGGCCATCTTTATTCCTGTGTCATTTCCATAGTACTCAAGAATATTGTCGTAATGCTCGAGTATGATGCTTAATCTCTCTGAAGCTGTTGGCTCAGAAGTTTCACTTCCACTGAGAAAGTTCATTGCTTGATTAATCAGCCAAGGTTTACCGTAGGCACCACGACCTATCATCACTCCGTCTGCTCCAGATTCTTTGAGAGCATTCTGAATATCATTTAAATTTTTAATATCGCCATTTACTATAACTGGAATTTTCACTTGCTCTTTAACATTTCTAACGAATTTCCAATCTGCTTGACCATTATAAAGCTGCGCTCTTGTTCTTCCATGCACAGTGATCATTTTTGCTCCTAAGTCTTCGGCAATTTTCGCAAGTCTCGGGGCATTGCGATTTTCATCGTTCCATCCAGTGCGCATTTTCACCGTAACTGGCATATTCACTGCTTTGACCACAGCTTCAATTATCTCAGCGGCTTTTTTCTCATCACGCATTAGCGCTGATCCTGCATAACCGTTTACAACTTTTTTAACAGGGCAACCAAAGTTTATGTCTATAATTTTTGCTCCCATGTCCTCGTTTAATTTTGCAGCCTCCGCCATAACATCTGGCTCACACCCAGCAAGCTGCACAGCAGTTAATGCATCGACTTTTGCTTTTTGCAAACTCTGGCGAGTTTGCATAATCATAGCTCTGCTTGCGATCATCTCTGAAACTAACAAACTTGCACCAAGTTTCTTCACAATACTTCTAAACGGATAATCAGTCACTCCAGACATTGGAGCTAAAATAACTGGAGAATCAATTGTCAAATTTCCTACTTGTAGGGACATATATTCTATGTGTTCAAACCTAGCGCATTTACACATACTGTTACAACACTTTGTATAGCCGAACTTACTTTTTCCATAAGAGAAGGCTCTACCTCTACTATCTCAGCTCTCTCATAATGACCAGGTGCCAAGTATACCGTTTCTTGTTCTTTATTTCCCCATAGCTCGTTGTTCTGCTGATAACCTTCATTTATCATTCCCGCATTTGGCAGAAACAATGTATTTACATCATTACCATTATTTTTATAGTAGACGTCAATTTCAATATTAGCCAGCGAAGCTAAGATAGAAATTTCTTCTATGAAAACATGGTAACTTTGGCTGCTGATTGCCTCTAGATAAGATCTATAAATGGATTTGCCATTGAGAAAAGAATTTGCTGCAGTATCACTATTATAATTTCTATCATATTTTCTTTCACTAATATTGAGATTACTAGCACTAATGCTTCTTAAATCACCTATAACTTCATTTTCTTTTAATGTTGTAAGACAACATAACTTTTTTATTAATTTATTAGTCTTTTTTTTGATCTTCTCTACCCGTCTGTTTGTATGCTGAACCAAATCTTTTATTGAGTCCGACATACCAATCAAATGATTTGGATTTTCTAAGAATGCACCAAAAACTTTCTGCATCTGTCCCTTCAATAACTCAGGCATCCTTGGATCATTCAAAGAGTTAAATTGACTTAAAAATTTGTGCCATTCCATTCTCATATCTTGTGCTTTTTCAGTTTTATATTGACCAGAGCTATTATCACCAAATACCACATGGAAAAAGCAGTTGCCATCACCTGTAGTATTATATTGAACAATTTTTGTTTGCTTACTTTCTACTGAATCTAAACTTACTCCGCTATCTTTACGACTTATATTTCCTGGACCACCTAATACAGGGCTTGGCGTGCCAGCCCTGCTTTGTTCATCCTTTTTCAACGCTTTTGCAAATTCTTTTCTCTTCTCTATTAATTGCTCTGAACTAAGTTCATATTTTAGCTGATCATCAATTTCATCAAACGATTTGCCTGCTTTCAGCATATCTGTAATTTTCTTAGCATTCTCTAAGGCAAATATTCCACAATTATACTTATCATCTTGTTGTTTAGCTTTTGAGTTTCTAATACTACTATTGTCTATTCCTAGAGTTTTCTGTAGCGCACTTGATACCTCTTCTGGTAATGGTTCACCAAATGAATCGCAATAATATGCTCTAAACTTTTTACTCTTTTCATCATGAGAAATAACCAATGTTACCCAATGATTGTTATTTAAGTTAAGAATTGAAGATAATACTAAATTGTTATCCCCTTTTACTTTATCTTTATATTCTTGCAATCGGTTCCCCAGAAAAGATGTAAGATTATCGAGGCAAGAAAAGAACACTCCTTTGGAAAATTCCCTGTGACCTTTTTTACGATATGGCATCCATCCATAGTAACTTTTTGCAATCTCTGCAATATCAAAATTACTTAACCAAAATTTATAATCTTCTTTTTTATTTGTCTTATATACAAAAGAATCCTTATTTTCTTTGCAGTCAAAAATACCACTATCCCTATCAGGAGTTTTCGGTCTTGCTTGCTTTTCTGGAGTCTTGCCTTGCAAATCTTGTAGTTCTGTATCTTTTTCTTCACTCTTTTCCCCCTTTGAAGCTCTTTTTCCATTAATATAGTTCTTCGCTAAGTAAAATAAAGGTTCAACAACCATTTTGTATGCTACTGTAAGAATTATTCCCATTAAAACCCAAACTACGGGGTTAGAGATGAGCATAGCAAGTGGAAAGGTCAATAGAGGGGATCCTATTACCGCCCCTAAACAGCCAGCAGCGAATGTGGCTGCTAGGCATACACAAGTAGCGTAGATAACGAATTCCTCACCAGCAAAGTCAGTGCTCTCTTTCTGATTATTTTTTGTAATACCCAACATACTACACCCTATGAACGCTAAGTTAATTAAATTTTAACAAATTCTAACAAAAAAATCAACCATAATAATTTTAGTAGTATGAGAATATATTGAATATTAAGAGCTTTTGGAGTACAGTAACAATGTTAGTAATAGCACAATATATGCACGATATAGAATATATACGCAAAAACCCTGAAGGATTTGAAAAGGCAATGAAAAGCAGGGGAATTAGAGAATCTACTGCGGAAGAGATATTAGAAATCGATCACGAGAAAAGATCATTAACCACTAAACTGCAGGATTTGAATAGGCAGCGCAATGAAATCA
>NODE_70_length_3191_cov_13.132334
GCTACTCACCTCTTTTTTATTTTCTGGTGCAGAGTACTTTTGTTGATATATTCCAGGAAGTACTACTCCTAATGATAACTCTCCCAATGGTGACAATATTACTACCTGTTCATTTATGCTTGGTGGTAGCCAGCTTCTTTCCTCTCCTGCTCTAGAAGTTATCCATGGAAGAAAATCTGTTAAAAGTTCTCCTATCTTCACTCTTACTTTTGCTTTCTCATAATCTACTTCTTTTACAACTCCTATTCGTACAATGTTTGCTAACTTTCTTTGCAGCTCTGAAATAGCAAAATTACTCTCTAACATTTTCTTCTATTATAATCGTATGTGGCTTAATCTTATTTTCTGTCCATATAGATTTACCTAAATGAAGCTGATGACTCCAATCAACCATCCACACCAAATATGCATCTAATTCGGGTCTAAATCCGTCAATTTCTGCAGAGATAAATTCTCCTGGTGAAACATTTTTTATATTCCATGTATTTTTGTTTACAACTTTTGCCACCTCAGCAGCTAATGTTCTGACAATAATAGCTGCATTTTCTATTGTGCTATCAATCACAATTCGTGCTTCAAATCTTGCTTTCAGTGCTAATTCTTCTGTTCCTGGATCTTTTCCCGATTCTAAACTCACAAGCTCTACAAATAACGCTGGCGCTAATAATTCTTTCCTTATCGATGGATAAATTTCACAAGTTTGAATTGCTGGTATTTCTTTCTTCAGCGTAGTGCAGATTGCGTTATGCAAATCTTTAAAATTCATATATTTCTTGTAATATCACGTTCAAAGAACTTTTCAAACACTTCCTCAACCTCATAATTAACAAGATTCCCTATTATCCTTGAAGCCTCAGGTTCGAGTGACAATTTAACTTCCTTTATTGGCAATGCTGCTCTTCCTTCACGTTTAAACATACCGCTATTTCCTTTTGGCATAACTGCTGCAAATCCTCCTATAAACTCATGCTTTCCTACTTTCGATCCTCTTCTTGTTTTTTGTATTTTGCCAATTGTCGATGCTCTAATGTCGTAGAGATTTGCTCTAATTAACACTTCTAATCTGCTTGTTTTTGCTTTAAAAATTCTTAATCTCTTTCTTATCAAACTTAATTTTATCTTCTTTTCCTCACTGATTTCCTTAGCTGCTTGCGCTTTTAACCATAGTGCTGTTCTATTTAGTGCTTTTATAGCTGCCAGTTTTACTTTCTGCTCTTTTTCGTCAATATTGTAGACTATTTCATTAATATTGTTACTAATTTTAATATCAAACACTTTCTATTGCCTCAATTTTCCATATTTCACTCGAAGAATCTTTCAATGGTGGTTCAAAAATCTTGTAGAACCTTTTTTCAATCTTGATATAACCACCTATGCTAAAGGAAGTAACGTCCTGATCACGTATTTCTATAGAAGCAATTTGCTGAGTTAATGCTCCATCTGAACCTAGAGAGTACGTAGTCTCAGGACGTTTAATTAGCACTTTTATTCTACGAATGCCCTCCTTATTTTTATTACAATATGTGGCTTCCACTCCTAAATACTCAAAACAATCTTCCAATAATTTTCCTATATTCATCAACTAGAACTAATTTTTACCAAAACTCCCGGACGATGGCACATTGGCAATGGATTCGACTGCGTATGTAAATCAGTTCCTCTATCAAATCTTCTTGGCTCTTGTTTTGCATAGAGTGGCTGTCCAAGAGTATTCACTGTTTCATTAAAATCTGCTGGTGCAAAATATGTTGTAAATGTGCTTGCTGTTCCTACTGGAAAACAGTGCCCTGTATCTTTCTCAATAAATCTTCTAACCGTTCCTTCAGGGTCAGTTGCTTGCCCTCTATATTCCTCAAATGTTATGCCACAGAACGTAAATCCTGACCTCATATCATTCCGAAGTGCTGCTCCTTCTTGCCATCTTTCGTATGCTTCTTTCACTTTACTATGCGAAGTTAATGCATCAAAAAACTCAGGGCTTACCAAGGCATGAATTCCAGTCATATATTCACCACTTAGATTATCTTCTATGTGCCGGAGTACTTCCAGACACTTACGTTTTACGTCAGTTGTTGCTGTTCCAAGGGCAAAATTTACTACTTTTGGTGTTATTTCAAATTCGTTGTACAGATTTAATAATTCTGACCCATCAGCATCTAAAATTATTCCTTTTAGCGCTCCCATTCGCAAATGCTCTAATGTTATTGCATGTTTGTTTCTCATTAGCTGTAAATGGTCAGTTATTACGTCTGCTAGCGCTTTAAGTTCACTTTCTGATCCAAATGCCCTTATTCCTTGTACTTCCTCTGGCAGTACTACATCATCATGTGGAATATGTGGAATCGTAAACGTTCTTACCTTTCTTTTTCCTCTTTTTCCTACTGTTGCTGGCGCCCCTGGAACTTGCGTTGGTAGTAAACTTAAAACTCCGTTATGTTCTTCTATTGTAATATGTCTAAATCTTACTGACCTATTTGGAAATAAATTTAAATTTTCAACCCGTCCATAATTTATCGGCAATATATTCATCGCATTTGTTAGTGCCGTCATGCTAAATGCTGTATTTGTAAATGGATTTTGCATTTTTTCTTTTCCCCCTTTGTGTTTTTTATTGTTTAATATAGCTTTAGGCCGCTTTACGGATAATGATTCCTCGTCCTTCAAGTTGCTTTATTGCTGTAGCTTTCTGTTCTTCAGTAATATTTGCTGGCCATACAACTGCATGATCAGCTAGCATGGCACCACGAGCAATAATTACTCCTTTACTATTTTCCTTTGCGTTTACATCGCTTGCTATCACTCCTATCGCCGTTTGTGTACCATCTGTGGCAGTTGGATTTAAAGCTTTAATAAAACCATCTTTAGTATCATAACCAACTACTGTTCCCAGCTTTAGATTTTGTCCCTTGGCTACTGTTATCTGATCTCTTGAATATAAGTTGGACACTTCATATTTCAGAAGATCTCCTAAATTATTTCCTTCAGTTATACTTATCATGTCTTTTTCTCTCCTTTTTTTATTTTTTTACCGCCATATTTGTGGTTGTTATACACGGCGGTTATACACATACTTTAAATGTTTGATTGCGCACGACTTTTCGCTACCTGCATCATCAACTCTTCTCCTGAATTCTGTGGTATTGCACTCAGTATCTCTGTCTTTTTCGTTCTCTCTGCAAGTAATTCCATTA
>NODE_71_length_3188_cov_22.987552
TGCATACCACTTAGCTAACATGAGTTTTGTTTTGACTTTTTGTGCTAATTTTGCAGAATATTAAGATTATCATTTAAATAAAATACATGACGAAAGAGGATTGGGAAGCGGTAATTGGGCTTGAGGTACACGCTCAAGTTTCTTCTAATACGAAGCTATTTTCTAGCTCATCAACGGAATTTGGTGCTGAGCATAACACTCAAGTTTCTCTAGTTGATGCGGCAATGCCAGGTACGCTGCCAATACTAAATTATTACTGCATAGAGCAAGCAATACGCACTGGTCTTGCACTTTCTGCAGAAATTAATAAGTATTCTTACTTTGATCGGAAAAATTATTTTTATCCTGATTTACCACAAGGTTACCAGATAACTCAGTTTTTTGAGCCAATAGTTAAAAACGGTAGAGTATTTATCAACGACAATGAAAAAGAAATAAGAATTGCGAGAATTCATTTAGAGCAAGATGCAGGAAAGAGCGTTCATGAGGAAAGCAGAACTTATGTAGATTTAAATCGTGCAGGGGTTGCTTTAATGGAAATTGTTTCAGAACCAGATCTCCGTTCATCTGCAGAAGCTGCAGAATGCATGAAAAGATTGAGGCAGATTTTGCGTTACATTGGTTCGTGTGATGGTGATATGGAAAAGGGATCACTTCGTTGTGATGCAAATGTTTCTGTTCGCCTAAAAGGCAGTAGTACATTTGGCACTCGTTGTGAAATAAAAAATCTGAACTCGATACGTTATATTGTGCAAGCTATAGACTATGAAATACAAAGACAAATTGAAATTTTAGAAAGTGGAGAAGAAATAAGTCAAGATACCTTATTGTTTGATGTCGCTTTGGGAAAAACAAAAGTGATGCGAAACAAAGAAGATGCAAGCGACTATAGATACTTCCCTGAGCCTGATTTATTACCTGTTGAGGTAAGCCAGGATAAAATCGATTCTATTAAATCATCTTTACCTGAGTTGCCAGAGCAGAAAAAGCAGCGATACATTGAAAAATTAGGTATCAACGAATACGATGCAAACGTCATTACTTCCGATAAGGCGATTGCTGATTACTTTGAGGAATTGATAAAAAAACATGATTCAAAGCTCGCGGTCACCTGGTTAACTGTAGAGCTTTTCGGTCGTTTAAATAAAGCAAATATTGATATTGTGAGCTCCCCAATCAAAGCAAATGCTTTGTCCGAACTCTTAGATTTTATCGTTGATGGAACAATCTCTGCTAAACTTGGTAAACAAGTTTTTGATATTATGTTTGAAACTGGCAAACCTGCATCTCTCATCATAGAAGAGCAGGACCTAAAGCAAATAACCGATAGAGGTCAAATATCAGAAGTTATCGACACAATCATCAATAGCAACCAAGATAAAGTTCAAGAATACAAAAGCGGTAAAACAAAATTATATGGTTTCTTTGTTGGTGAAGTCATGAAATTCACCAAGGGAAAAGCCAGCCCTGATGTTGTGAATTCAATTTTGAGTGAGAGATTAGAGTGAGGTGCCTGTAAGATTATCCTGCTTGGCGGTTAAGCGCACCTTTCATGGTATTATGTATCAAGCGAGATGGCTAATGCTGTTTCCTAAACATGCAGTAGATAGAGAGTATTCTTTCCGCCTATTCACAGAGAAAAAATCAGCTAAGGATTTTGATGATATTGTTCTTCGGTATGAACAAGATGGGAAAATAGTACATAGATTCATACAAGTCAAGCACAGGCAGGGTAGGCACAAAAAGATCAGCATAGGTGACTTATTAACACCGGGAAAGGATGGTGCGTTTGGCTTAATAAAATATCTCATTGCTTATTTAAAGATCAAAAGTAGTGGAGAGTTTGATGGTGAAATAGAGGATTTTGTCATTATTACAAATGATGATTTTGATTCCGCGGATTCGACATCGCATCCAGTAAGAAAGCTGAGAATGATGCCGAGTGGGAAGAATAAAGGAAAGGAAATTTCAGTCATAAGAATAGACACACAAGATGAGTTTCTGGATGTAGGTGATGGTGTAAGATATAAATTTGATAATAGTATTATCTCATATTTGCAGGAAAATAAGGATTTTGTAAAGCGTGAGGTAGGTAGAGAAGTCAGCAATAAAGAAATAGAAGACTTTTTAAATAAATTAGTATTTGCAGTCAATTTGCCAAGCGGAACTGAACTTAGTGAAATTATTAAGAGTGAATTGGGCAAGGAATTCAGCAATACTGATGCAAAGCACTTTTACAGCCGTTACCAGGAAGAAGTGCTGATTTTGCTGGAGAAAGAAGAAGAGGAGTTTCTATCATATGAGAAAGCAAAAGCTCTTCTTGAAGAAATAAGAGAGGAAATTTTAGGAGCGGTTTGGTTTGATGTAAGAGGTCCAGTCAGACTATTTACAGGAAGAGATGAGGATTTGGGAATGCTACATGATTCGCTACAACGCAATCCCAAAGGTGCTGTAATTTCATACATAACGTCTATTAGTGGTCCTGGGGGGATGGGAAAAAGCCAGTTAGCTAGAAAATATGCTTGTAAATATAGAAGATATTATGACGACAATGTTATATGGATAGACGCTGAAAACTTTGAAGCTATGAAAGATTCTTTCTTAAGGTTAGCTAGAAATAGATTAGGTATTTCTCCCAAAGATAAGTATGGAAACGACAAAACGATAGAAACTATTGTTAGAGGTTGTCCAGAAACCAGTAAACTCAAGCATATTCCCTACTTAACATAACTTTACTCATAGCCAGATATATGAAACTTTCAGTAGATGTTGTAAGTAAATCGTACTCCTTTGATAGTCTTCTATTTCTATTGATCCAAGCAAAAGTCCTCTCTACTACCCACCTTCTCGGCTGTACTGAAAATCCAGGATCCCGTTGTGGCAATAGTTCTAGTGGTGTATCTTTATGCACCCAAAACCTACATGGAGGCCTTTTCACAATTTCAATGTCTATCCCATATTCTTCCTCTATATGGGTTTTTAAATCTTTTCCTTGGTACCCCATATCAGACCACATTTTCTTAATATTGCTGTATTTTTTCTTCATATTGTCCAATGCCATCTTCACCCCATCTCTGTCATTTTCGCTTGCAGCTCCTACATAGCAACCAAGCACAAATCCTTGAGTATCTGTGATTATATGTCTTTTTCTCCCCTTTACCTTTTTTGCACCATCATAACCTTTGATC
>NODE_72_length_3174_cov_7.748958
TTTTTTAAATATTTACTGCTGTTTTTTTATCAGCATTGGCATAGAGCCATAGCTTCCGAGTGAAGTCAAATCAATTTTTCAATCTTTTTTACTTATTTTTTCATCAAAAAGTAAAGATATTAATATATGCTTATTTATCTAATTGAAAATTAATTCTTTATGTAAAAGAAGTTGTTACTATTTTAGAAATAACATCAGTAGAAAAACCTAACTTGAGTAAATTATTTGCAACTTTCATTCCTTCTATTTTATCAATCTTCTCTTTGTAAATTTGCTTTCTTTGCAATAAAAATTCTACCCATATATTTAGCTCATCTCGTGATTCTTGATTGTCAATTTTTCTATATTCTCTTGCCAAACTTAATAATTCATTTTCTGCTTCACCATCATTTTCTTTGTATTCCTTTATCAAATCTTCAGCATTCACTGATAACTTTTCTGCTATTTCCCATAACCTTTCACTTAAAAGAGTAACACTACCTTGTTCATAGTGATGTATCTGTGAGGACCCTACATTAAGCTTTTTTGCTAATTCTTCTTGCGTATATCCTCTTATTATTCTCCATTTTTTTATCTCTTGTCTTCCGTTTGGCTCGTATCTCTCTTTATCAGCATATTCTTCAATTGATAAGCCTGTTGCTCGATAGATAATGTCATTATCAAACCCTGCTTTAACTAGATTCCTTGCAATTCTTATTCTTGCTGCTTTTACATTACTTTCTTCTTCAGCTCGGACAGATTTGGTTAATGCATAAATTGCTTTGTGTCCTCCTGTTTTTTCTATGAAATTATACATTTCCTGGGTCTTAGCTTTCTCGAAACAACTACTTTCTTTTAGCACTTTTCGTCCTGGAAAGAGATTTCTAATAGGGATTGATAACGACTCTGCTATGATTTTTAACTTTTCAACTGGAATGCCACATGCTCCTTGCTCATATCTTAGCAGCGTGTGGTAGTTTATGCTTGTTTTGTCTACTAAGTCTTTCAGAGTATATTTTCGCTTTAACCTCCAGCTCCTTACTTTTTGCGCTATTTGTTACCTTATGGAAACAGTAGTATGCTTCGCCATACAGAAATAGATATTATATAGGCTAATACTACCAAATAAAAGATATACAAAAACTTCTATGTTTGAATTTTAGTTGAATATTTCCTCAGAATTATGTATAATTACTAATACTTTCTAGGTTAATTCGTCATGGCTTTTTCTAAATTTCTTGATCCAAAGAACGACCTTAGTTTTAAAAAAATATTTGGCTCTGAAAAGAATAAAAATATCCTCATTCACTTCCTCAACGATATCTTGGACTTTTCTACTTCTGATCAAATAATAGAAATTGAATTCCTCAGTACTATCATGGATCCTGAAATTGCCTCTGATAAACAAAGTATTGTTGATGTTCTTTGCAAAGACTCCATTGGTAATAGATTTGTCATCGAAATGCAGCTCGCTCGTGATAAAGGCTTTGAAAAACGTGCTCAACTTTATGCTGCTAAGGCTTACTCAAGACAACTAGATAAATCTGGTAATTACATTGATCTTCAGAAAGTCTTCTTTATTGCTATTTCCAATTGTAACCTTCTTCCTGAAGAAGTTGACTATATTTCTACTCATAATATACGCGATATCAAAACCAATGGGCATTACTTGAAAGATCTACAATTTGTCTTTATTGAGTTGCCTAAATTTACAAAAAATAGAGTAGAGCAGTTAGAGAATACTACAGAGAGATGGTGTTTCTTTTTTAAATACGCAGAAGATACAACTGAAGAAGATCTGAAAAAGATAGCAGCAGAAGCTCCGATAATAAAGCTAGCATATGATGAATTAGACAGGTTTCGCTGGAATGAAAAAGATTTGATCGCATATGAGGAAAGAATATTGAGTGTGCAGAAAGAGAAGGCTATCCTTGCTCAAAAACTCGATGATGCTACTCAAAAAGGTAGACAAGAAGGCATCCTCATCGGACATGAAAAAGGCATGGAAGAGGGCGAAAAACAGGCTAAAATTGCTGTGGCTAGGGAAATGCTTGCTGACAAAATGAATATTAATACTATTGCTAAATTTACTGGATTGTCCATTAGCGAAATTAAAAAACTTTAAAAGGGTTGTGATCTTCTTCTCATCTGATTAGCTGATCTTACATCGTTTAAGTTAGTTCCTGGTTGCATTTCCGAAATTTCACAATAATTACGACATAATCTAGCGTTTTCATTCTTTAAAATTTCAATAAGTCCCTGGTTGCTTTTTTCCTTAGCTAAAAATAAAAGGAGAATTCTTTAGGTTGTTTAGAGCGTTTACATTAGCACCTCTCTCTAATAAAGTCTTAACAACCCCATTGTGACCCTCTAATGCTGCATCATGTAATGGTGCCCTACCGTCTTTATTTTTAGAATCAACATCAGCACCTCTATCAACAAGAAATTTAACTATATCTAAATTACCTCCTTGTACAGCACGATGTAAAGGTATTTTCTAGTATATTGTTTCATTAAAGAAATTATAAGACTTTTTTACAAATTAGTCAAGATTTTCATTTTAGAATCTTTATAGAAATTTTTAAAACATATGACAAATGAATTACCTACTTCCATTCCCATTATTTGTCATAATACTGTTATTTAAAGCATCAGTACTAGTCAAATCATATTTATCATGAAGAAAAAGGCAACTGCACTACTTTGAGTTAATCTAATATCCTCTTTTACTCATTGATTTCCACGTCCACGACCTCTGGGAACATTACTAACTCCTGGAGATTCTAACTCACTTCTTCTCACACCACGCCCACGACCTCTGGGAACACTACTAATCCTCGGAGATTCTAAAGTCTGCCGATCTTCTCCTTGTTGTTCTACTGTATCAGGATGTATCATATGAATAGAACTGTGAACTNNNNNNNNNNAGCAGGAACAAACTCATCACTTGTTAATATTAAAGAATTTTTATCTTTAGCCTTCACATTAACAACTACACCCATGAAAAACATTTTGTCACTATCTGTGATTGCTTTCAATGCTGCCCCTTTAGTATATCTAATATTTTGTTCTTTTGTTAGTTTATCAACTTCCTGTTTTAGCTGATCTTGATTTAAATTTTTATCTATAAGCTTAAATTCCAGCGCTATAGGAGTGTATTCTTTAGTACCCTGAGGTGAAGGACCAATACCTTGT
>NODE_73_length_3160_cov_22.767150
AGTACTGTAAGCTTAATCCAGTAATTAAATTAAGCGAGGTAAAATAAAAGATAATAACACTATATAATGTTCGTTCTTTTATGTCAAGCACTTTTTTTATCTGCCTCAATTAGATAAGGGATTTCAATATTAATTCTGCACTACTTGCAGTTTTTGTAATGGGTCTGCCAATGACGATATAATCAGCTCCTAAATTTATTGCTTCTCTTGGTGTTGCTGTTCTTTTTTGGTCGTCATGACCTGGATCTATACGAATTCCTGGAGTAATAATTTTAAAGTCTTCACCGCATTCTCGGCGCACTTCTTGAGCTTCTAGTGCAGAACAGACTATTCCATGGAGTCCAATCTTTTTTGCAAGCTTTGCAAGCAAAATTACCTGTGATTTTGCCTCTCTTGCTACTCCAAGCTCGTTTAAATCCTCATTGCTCATACTAGTTAGCACTGTCACCCCAATCAGCTTTATTTTTGTGCCTTGCACTACACTTAGCGCTTCTTCAAGCATTTTTGTTCCACCGCTGATGTGCAGAGTTAACATTTCAATGTTCAGAACTTTTATTACTTCAACTGTTTTGGCTACAGTGTTTGGAATGTCATGCAATTTCAGATCTAAAAAAATTGGTACATTGCATTTTGCAACTTCTTGCACTCCAGAAAGACCTTGAGCAGCAAAAAATTCTAATCCCAGCTTTACCATGCCAACTTTACCACGCAGAGCATTAGCTAGAGAAATAGCCTTATTTAAGTCTTGTGTATCCAGTGCGCATATTATTGGGTTCATTATCTTGCATGATTTATCTTATAATAAGACTCATTGTTGTGTTTTGCAAATACTTTCACTCTGATTGAACTGACTGCGTTCATAAGATTCTGTCAATAGTGAATTTGGCAACTTGGTCGGGGTGGATGAGCGACTGACAAATAATGATTCATATCCAAGATCTTCCAGCGAAGAAGAAGGCGTTTCGTCTGGCAAAAGCCGTGCAATTTCTCCTTGTAACGCAGACTTTAATATTTGAATCGTATCTAATATTGCTTTTCCATCATTATTTCTTATTGGTTCTTCTATATTGTCTGTTACGCATCTTATCAACAGTTGCGCAAAATTCACTTGTTTTTCTTTCTCTTTCAAAAAATCTTCTATTTGACTGTCTCGTTCTAAAAGTGAATTTCTTAAACTTTTTACTTCATTATTACAATCTTTTCTTATCCCATCTAACTCAAAAGATTGATTTTCAATTAAACCATTTGCTTCATCTAACTCTTCAAATTTCTCTTTTAATTCTTTAGATAAATTTTTCTTTTCTTTGTTGACCTCTTTAATTTTACATTGTAGCTTATCTAAGTTTGCATGCAGTCTTTCTTGTTCTTCACGTAATTCCTCTACTTCTTTAGAAAATCTATTTTTTTCCTTATTCAATGCCTCTACTTTTTCACTAAGTTCATGTTTTTTCTCACGTAGTGCCTTTTGTACTTCACGTGACGTTTCTATTCTATCATTTAACCCTTTATTCTCTAGCTCTAAATGTTTATTATCATCCACTTCCATCTTCAGCTTTGCAATAAATCTACTTCTTTCTTCCAACTGTTTCTTTAAACATGAGATTTCAAGTTTTAATTTCTCTTCCTGCTCATTAAGCTTACCTATTTCCTTTCTTGTTTTGTCCAATTCATTGTCTATTTCAAACGTACGATTCTTTGCTGTTTCTAATTTTTTCTCTAAAGATTTTCTTTCTTCAAGAAGAGATTCTCTCTCAACTTCTGACTCATTTACTTTCTGATTCAATTTTTTTGCTCTCTTGTCTAAATTTTGCTTTTCTCGAGTTAATTCATGTTTTAATTTTTCCACTTCTTTGTTTGCAGCTTTTTCAGCTTCCTTTCCTAGAGTTATTTTATTTTCCAACTCTTGCTCTTTCTGAGCGAATTTATTTCTCTCAACCTCTATTTTTTTATTATTACTAATTATTTTATACGAAAGTGCAAGCACCAAAACAGATAATGTAGCTAAAGCAAGAATTAGAGGAAGAGGCACATTAGAAGTTACAATAAGCGCTAAAGATGTAAGTAACGTAAGAGTAGCTAAGGAACTAGCTACAAAATAAAATGCATTAGCCTCACTAAGCAAATTGCTCATTACTCCCCTCCCCCCCACGTTCAGCAGTCTTGTATATATTTATTAAAATTCTCTTATCTGTGGAGGAATTATAGTGCTGCACCTACAACAAACTTTCCTTTTTCAGGCTGCTAGCTAAAAATAGCTAAGGTTTTATGTATCCAGTGTACAACTGTACTCAAAATGTGTGGCAGCTGTTGGTCGGGGTAGAACATCCACTGGTATATCCAGAATCACATGAAGCATCATTCAGCTTTTTATATGGCGGTCTTATTGGAGTGGATATATAAGGTGGTTTTGGTTTCGGGAACTGTTTATTAACCATACGCGTCAAGTTAAGAGATTGTAAGTAAATTCAGGGAAGTTAAGGTAGATACTCTAGTTTTTCTGTACTTGTCTTTTAATGAAAATCGAGACCAAGTTATGGTAAGCTTTTTAAGAAAAACTTTCAAACTATTAACTTTATTCTTTAGTACTAAAAATAACTCTCTAACCTGCCTTTTTAGCTCAATAAATGCCTTTGTTAAGCTAAGTTCTGTATTCTTTTTCACTTCTGTGCAACCAACTATGCCGTGAAATATAAGAATTGCGCACAATTTAGCATATAGTTCACATAATACTCTGCATGGCTTTCCTTTTAGCTTATCAAGTCTGATATGGCTTTTATACAATTTAAATAATAACTCAATTTGCCACCTTACTCTGTAAATCGTTAATACTTGCTCAGCACTAATTTTATTTTCTGGAACATTAGTTATAAATATTGACCAGTTCAACAATTTTTGATTTCTTTTAGAGGATGTATATCCCTGCGATCTTGCTAATCTATTAGCTTTCCTTCTTCTGGCCATAGACTGTTCTTCAGTTAGTTTCTGACATATAATTCTTACTCTAATTTTTGCTTCTTTTCCTAACAATACCTCGTTTTCTAAAAATAACTTATCCTCTAAACATTCTAATAACTCCATTTTTTGATTTGTTTCTACATCATATATGTTGGTATCGACGACTTATGAAATAAGCTCCTATTTCATTGATTTGTTTAAAAGA
>NODE_74_length_3158_cov_9.482436
TAACATCGAGGTTGCCTACTGGGGAGAGTTTAATTGATATAATTAATAAGGATTGTTGATGCTAAAGATTGCAACTTGGAACGTAAACTCTATACGCAAAAGAGTTAACCAACTTTGTAGTTTTATAGTTGATAGTCAGGTAGATATAATTTTGCTGCAAGAGATAAAATGTACAGAAGAGCAATTTCCTTACGCAGAGATAGAAAAGTTAGGATATGAATATGCTATCTATGGACAAGTTGCAAGAAATGGCGTTTGTGTCTTATCTAAATATCCGATACTGGAGAAGTTTAAAATTGACATTGTGGAAAGTCATCAAGAAGCACGTTATATAGAGTGTGTGATAAAACACACCAATCATAAGGTAAGGGTAGGAAGTGTATACGTTCCAAACGGTCAAAGCCCGGACTCTCAAGCATTTGAATATAAACTCAAGTTTTTTGATAATCTATATGAAAGGATGAGCACTTTGTTAAAGAATGAAGAGTTAACTATTATAGCTGGCGATTATAATGTTGCACCGGATGAAATTGATGTCTTTGATTCAAACTTATTGAATGGCCAAGTGTGCTTTCATATAAGAGAACGTGAGAAGTTAAGAGCGATCTTGAATCTTGGGTTTAAAGATGCGTTTAGAATATCTCACCCAAATTTGCAACAATTCACTTGGTGGCATTATCAAGGCAATTCACTCAGAAATAATCAAGGAATGCGAATAGATTATATGCTGTTATCACCACAAGCTGTAGATAAATTGGAAACATGCTACATAGATGATAGATTGCGTAAGCTAGAAAATCCGTCTGACCATACTCCTGTTGTATGTGCTATAGAATAATAGTAGACCTCTTACACAACTCACTTTTTGGCAAACTTAGGTAATCCCTGCTTGTTTGTTGCTTGTGTTTTCTTCCCTTCGTTTGTTTTCCTTTCTTGTCCAAGGTTGATCTTGCTGTTTGCTTTCTTCGTTTCCCCTGTTGTTTTCCTGGGAAATTTGCTCAGGAACAGGTTGTTGTTCACTCTTTTCTTTTCCTTGGGAAATTTGTTCAGAAACAGAGGTGCCTTTCTCAACTTCTGTAACTGGGGTTTTTAAAATATCATCAATGCCCTCGAGAATTTTTCCATTCAGTTTTGCTCTCTTTTCTGTATCATCTTTATCTTGTGAGCTAGGGTCATACAAAGTACCTTTTTTGTTATTTGAAAAAAGAACCTCCACTCCTCCTTTTATGGCAAATATTGTGCCGATAGCAGTAAGAACTACTCCGAGTGTAGTAGGACCAAAAATTAACATTGGAATAGTGGAAAGAAGGACAGGAAAAAAGATCTTGCTTAAGAACGTTGTTACCATCTCTTCATCACTGAGTGGTGGTTCATCCTCTTCTTTCTTGTCTTTACCTAAGAATGGTATTTTTTCTTTCATCCCATCCATAAAGGAGCCAGAAATATTTTTCGGGTCTATTTTGATCCCTCCAATTAGCAGCAGCAGCATTTCCAATACAAACTTTATGGATGAATCTTTAGCTTCTGTACCGCGTATATCAGCTACACAGTCATCTACTACTTCTTTTATTTTACCATTCTTGAGATTCTCCTCATTAGCTAATTTTTTCTCTCTAATTTTCTCAAATACGGAAAGTAAAAACTGAGAAAAATTCTCTTCACTGAGTGGTTTTATATCTTTTGGATTGACATTATTAAGTAGTATGTCCTTATAAGCTGATATAAAATAATCAGTTATTTCTTTGTTCTCCTTTAATTCGGCTTTACCTTCTAATACTTTTACAAAGTAATCATAGATTACCTGATGTTCCTCTTTTTCAAAAATTTTCTCATCTTTGTTAGTTACCTGATTTGAAGGTTCCAAATTCTTTGTTTGTGGAGTTAATATTTTTGTCATAACTGAGTTACTCACATTTACTATACTTCAATTGTAGCATATTTTTCATATTAATTCAAATAATCTATACTCTTAGAATCCGCCATGTTTAAGTCATAATTAAGAGCCCAGTTGTCGCCAACTTTTATTTCTACTTCAAGTGGTATAGAAATTTCTACTACACCTTCCATTATATTTTTCACAAGTTTTGCTGTTTCTTGCACCTTTTCGTCTTCTACTTCAACCAGTAGTTCATCGTGAACCTGGAGGATTATTTTACCTACTTTCAATTGATCAAAAAGCTGAATTGTCGCACGTTTTATTATATCAGCAGCGGTTCCTTGCAGTGGTGCGTTTATTGCTGCCCTTTCTGCAAATTGTCTTATATAAGGAATTGTATTGTTTATGTCTCTTACAAAGCATCTTCTGCCAAACAAAGTTTCTACATAACCATGCAATCTTGCGATAGACACTGCTTTTTCCATATAGGCCTTTATTTCTGGGTAACAGGAAAAATAGTAATTAATGTATTCAGCAGCTTCCGCAATGGTAATTCCAAGCCGCTTTGCAAGACCAAATGGGCTAATGCCATATATAATTCCAAAATTGATGGATTTTGCTTTGCGTCTTAATTGCTCATCTATTTCTTGCACTCCAAAAACTTGCCTAGCGGTGATCTCATGAATATCTTGTCCGTTTGCAAAAGCTTCTTTAAATGCTGCAACGTTTGCAACGTGTGCCAGGAGTCTTAATTCTGTTTGCGAATAGTCAGCAGAGATTATCTTGCACCCTTTTGGCGCAATAAATGCTTGTCTGATAAGATTTCCCTCTTCGCTTCTGATAGGAATATTCTGTAAATTAGGATTGCTGGAGCTCAGCCTTCCAGTTGCAGTTGCAGTCGTTGAAAAGCTTGTGTGTATTCTACCATCAATGGAATCAACTTGCTTTATTAGCGCATCAGTGTAGGTGCCTTTTAATTTACTTAAATGTCGCCAATTTAAGATTTTACTTGCGATTTCTACCCCTTCTTCTTCGAGTGCCTCTAGAACTTCATAATTGGTGCTATACGATCCAGATTTTTTTGACTTTTTCTTTTTATTAAGCCCCATTTTATTAAATAAAACATCACTTAATTGTTTTGGCGACGCAATATTAAATCTTTCCCCTGCTAAGTTATATATCTCATCTTCAAGCACGGCAATTACCTGCTGAAATTTATCGGACAATTCCTGTAATTTTTGTATGTTCAGTAATATCCCATTTTTCTCCATATCAAATATTA
>NODE_75_length_3118_cov_13.061378
TACATATTTTTTGACGTGCATTATAGCTTGGTGCTTACCTTTCAAAGACATAACATTATTAACAACATTTGTTCCGGCTTCAGTTGCAATTTTGCTAACCATTTATAATAAACAGAAGGTAAGGGATCTTTTTAAACTTAGTTCGCCAAAAAACTGTCTATTAGGGTTTATACTTATTCTGGTAAGTATGCTAATTTCCAATGGTCTTTTGTCAATTTACTGCGGTTTTTCATTTTTCCGAGAGTCTTTTACGTTAGACCGTGTAAAGGATTTGAGTGCAGTTTTGAGTCCATTAGTGATGTTATTTGTTTTATTATCAACCTTTGTGATGTGGATCATTATGTCTCTTGGTGAAGAGATCGGTTGGCGTGGCTATCTTTTGAAAAATCTTAAAAGCAAAATATCAAATTTTTATATCAGAGCAATTATTGTCGGTATTATTTGGTTAGTATGGCACATACCAACTTATGTGGTTGCTGGCTCAGCTTTGTGGAAGGATGGCTTTACATTCCCGACTATTTGTGCTTATACCCTTTATATTTGTGCAATGTCTATAATGTTTACCTGGTTGTTTGAAAAAGACAACTCGATTTGGCCAGTAACTATTGCTCATGCAACAAATAATCTTGTGTATAGTGTTTTAAGCATTCTAATGCCGTCTCCTCCTCTGTCAACTTTCGATGCAGTAATTCGCCTTACATTAGGAGCAGCTGGTTATTTCATTGTTGCAATTGGTGTTATTTGGTTTGATAAAGCTCGAGAGCGTCATTTGAGTAATTCATAGTATAAAATTTCGGGGGCAATTCGCATCAGGTGTCATGCAGGTAGCATGACACTGGGATGATGAGGAAGAAAAAGCAAATTTTGCCTTTTACGGTCAATCTATTATACTTAGTAAGACTTCAATAAACTAATGAATTATACTTTATATCTAATTAAATGCACAAGATATTAATAAGAAATAACTACAAACCTTTGGTCGGAAAAATCAAGATTAATGGCTCAAAAAATGCTGTTTTACCAATAATGGCAGCAAGTCTATTAAGTAGCTCCCCGGTAATTTTGCATAATGTACCTGATTTAATTGATGTGCATCTAATGTCTAAGTTGCTTGAAAGTCTTGGAGCAGAAGTGAACTTTATGCACAATAAAAATTATAAAGCGAACCATACTTTGAAAATTGACTGCAGCAATATCAACAATCACGTGATGCCATATAAAACCGCAAGTAAGCTAAGAACTTCTTTTCTAATATTGGGTCCAATGCTTAGCAGATTTGGCAAAGCGAGAACAGCATTTCCTGGTGGATGCAACATTGGAAAGCGTCCCGTTGATATGCATATTAAAGCATTAGAAGAAATGGGAGCTAAAATTGAAATTGACGGCTATAATATAATTGCAACAGTGAAAGGAAAGCTACAAGGAAAAGAAATCACATTTGAGAAAATAAGTGTTGGCGCAACAGAAAATGTAATAATGGCAGCAACATTTGCAGAAGGAGTGACAACAATAAACAATGCTGCAACTGAGCCGGAAGTTCTTGATTTAATAGATTTTCTGAAGAAAATGGGTGCTGATATTGAAATTGATAATACAAAGGTCATAATAACAGGAGTTGAAGCACTAAATGGATGTGTTCATAAAATAATACCAGATCGCATAGAAGCAGGCACCTATGCACTAGCTGCTATAATAACCGGTGGTAAGTTGGAGTTGGAAGGAATAAATCTATCTGATATAAGGTGTATTACAAATGAGTTGGAGACTATAGGAGCTATGGTTGAACTGTATGATGGAGGCATTGTTATTTCCAGAAAAAATGGCTCTATTAAGTCTGCTAACGTTGCGACAGATCCATATCCCAATTTTCCCAGTGATATGCAACCACAACTGATGTCTGCAATGTGCATCGCTGATGGGATATCAGTAATTGAAGAGAACATTTTTGAAAACAGATTTACACATGCAGATGAATTGAGAAAGTTAGGTGCTAATATCAGCATCGAGAAAAGCAAAGCTACTATAAGTGGAATAAAAAGCTTATCTGGAGCTAATCTATATGCTACTGACTTAAGATCAACAGCAGCTTTGGTGCTTGCTTCTTTGGTAGCCGGTGGAGAAACTATAATAAACAATTCACATCATTTATGGAGAGGATATGAAGCAATGCATGAAAAACTCAATTCATGTGGAGCTGATATCTCCATTTCGTCTTGAGGATATTTTATGAATGAAGCAACCAAACGAACTATAGTAAAAGAAATAGATGCAATCTTATATGAAGAACATAAGGTATTAGACCATGGATTTATTCGAGTAGTGGATTATATGGGCTCTGATAGCGCTATAGTTCAAGCTGCTCGTGTTTCTTATGGCAAGGGAACAAAACAGATAAGTCAGGATGAAGCACTTATAAAGTATTTAATGAGACATCATCATACAACTCCATTTGAAATGTGTGAAATTAAGTTTCACGTGAAACTTCCAATTTTTGTTGCAAGGCAATGGATAAGGCATAGAACTGCAAATGTGAATGAATATTCAGCAAGGTATTCAATACTTGATAATGAATTTTATACACCTAAACCAGAACAAGTTGCAAAACAATCTGACAATAATAAACAAGGTAGCGGGGAAGCTTTTGATCCAGATACCTCAAAGGAAATAATAGATTCTCTAACAAATGACTCTAATTTAGTATATTCTCATTATGAAAAATTTATTGAGCAGGGGCTTGCAAGAGAAATTGCCAGAACTAACCTAATGCTTAATTACTACACGCAATTTTATTGGAAAATAGATCTGCATAATCTCCTTCATTTTTTGAAGCTTAGAGCTGATAAGCATGCCCAATATGAAATCAGAGTTTATGCAGAAGTTATGCTGGATATAATAAAAAAATGGGTTCCACTGGCCTACAATGCCTTTGTTGAATATTGCCTAGAATCAGCCTGTATTTCAAGAACTGGTCTAGAAATAATTCGCAAATTAATTAAAGGGGAAAACGTTACTAGAGAAGAAAGTAATATTGGTAAAAGAGAATGGGGCGAGCTGATGTCTATACTTGATAAACAATCTTAAAGATAAAGGCATACGTGTCAATCTCCTCTGTCAGTTA
>NODE_76_length_3094_cov_382.707799
TTATTGCACGTATTTGACATAATAGCACACCAGATTCGGCAACTAAAAATCTGCCAGGTTCAATCTCTAATTTTATATGATGGCCTAGATAATTGACAATACGTTCCCTTGCTGTGTTCCATAACCCGAAATAATGTTTAGTATCTATAGATTTTTCATCGCATCTATAAGGTATAGACAAACCTCCTCCGGCCGAAATTGCTTGTAAATCCTGACCAAATTTTATAACTTGATTAACCATAGCATCACATACAGTTTGTAAATGATTATAATTTACTCCGGAACCTATATGCATATGTAGGCCTATTAATTTTAAATTAAAACGTTTAATAGCGATTAAAGCTAATGGTAAATCATCATACCATATACCGTGTTTACTATTTTCTCCTCCAGTATTAGTTTTTTTGTTATTTCCATATCCAAAACCTGGATTTACCCGTAGCCAAATTTTATGCCCAGGTGAAAGCTTACCTAATTGATATAACATATCTATTGAACCGGCATTGACAGGTATGTTCATATCTATGACACGAATTAAAGTTGGTTCCTCAAAAATATCTGCAGTAAAAGTAATATCATCACAACTAGGTTTATATCCAGCAGCTAACGCACGTTCTATTTCTCCTAGAGAAACAGCGTCAACTTTAACACCCATATTTCGCATTAAACGTAATATATGAATATTTGAACAAGCTTTCTGTGCAAATCTAATTACGTCAAATAATTTTAGTTGCGAAATACGTTCTTTTATAACATCAGCATTATAAACCCATAATGCACTGTTATAATGCTGTGCGATTGATAATAAATTTTGTTCTGTTAATGAATTTTTTTTATTAATTGAACAGGGCATAATAAATCTCTTTTCATCATTTATGATGAATCCATTGATAATGGTATTTATAAATCGTAAATATGATATATCTAGAGAAACTAGTTATCCAGTTTACACTTAAAGTAAATATAAATCTACTCTATAATCAAAAAATTTACTGAGAAACTACATATGTTTTGATATATGATTAATGTCAATTATCGTTGATATTTGGACGGAGGAGCGGAAATAAAATTACATCACGAATATTACTGCTGTCGGTGAAAATCATCACTAATCTATCAATACCTATACCTAATCCCGCCGTAGGTGGCAATCCATATTCTAAAGCGGTTAAATAATCTTTATCACATGATAGGGTGGTTTGTTCATCGGATTGTTGATATTTTGTTAAAAAACGTTGTGCCTGATCTTCCATATCGTTTAATTCGGAAAAACCATTAGCAATTTCATTACCACCAATAAAAAACTCAAAACGATCTGTGATTTCTGGATTTTTATCATTACGACGTGCTAAAGGTGATACTTCTACTGGATATTCAGTTATAAATGTAGGTTGAATTAAGTGAGCCTGTACTGTTTTTTCAAAAATTTCAGTAATAATATTACCTAATTTCCAATGTGATTCTATTTGTATCCCAAGTGAACGAGCAATAGCAGAAGATTTAGCAAAATCTTCCAAATCACCTAACCTAAGGTTTGGATTATGTTTAATTATTGCTTCATTTATAGTAAATTTATCGAATTTGTTAATAAAATCAAAGGTATACTGTCCATATGATAGTTTAGTAGTACCGAACAATTCTTGTGCTAATGTGGATAATAAATTTTCTATCATTTTCATGAGATCTTCATAATCCGCATAAGCCATGTATAGTTCCATCATTGTAAATTCAGGATTGTGACGTGGAGAGAGTCCTTCATTACGAAAATTCCGATTAATTTCAAAAATACGCTCTAATCCTCCTACTACTAGTCTTTTGAGATAAAGTTCAGGTGCAATACGCATATACATTTTAAGATTTAAGGCATTATGATGTGTAACGAATGGTCGAGATGTGGCGCCACCAGGAATAAGTTGCATCATAGGTGTTTCGACTTCTATAAAATCGTTTCTTACCATAAAATGACGAATTTTCTCTATAAGTTTTGCTCTCAAGTGAAATATATAACGAGTTTTGTCATTAGATATAAGATCTAAATATCTTTGACGATAGCAAATCTCCCTATCCATTAATCCATGAAATTTATTTGGTAGAGGCCGTAATGATTTAGTTAACATTTTTAAGGTAGTACAACGTATTGACAACTCACCTGTTTTAGTTTTAAATAGTTTACCACATACACCAATAATATCACCTAAATCCCATTTTTTAAATTCTTCATTAGATTTATCTTTTTGTAAGTAATCACACGAAATATACAGTTGAATACGACCTCCCATATCTTGTAAAGTAAGAAATGAAGCTTTGCCCATAACACGCCTCATTACTATACGTCCAGCAACACTTACTTGAATGCCCATGGATTCTAATTCTGCTGGATCTGTTTCTGAATATGCGATATGTAATTTATCAGAAGTGATATTACGACGAAAATCATTAGGAAAAGCTATACCTTTGTTACGTAAACTATTAAGTTTTTTACGGCGACTTTCCAATTCATTATTTAATACTTGTTTGTCAAATATATATTTAACCATATTATTATTTTATAATCCTGCTTTTAAGCTAGCTTCAATAAATTCATCTATATTTCCATCTAACACTGCTTGAGCATTCCGAGATTCTATGCCTGTACGTAAATCTTTAATACGAGAATCATCTAAAACATACGAACGAATTTGATTACCCCATGCAATATTTAATTTGTTATTTTCTAAATTTTGTTTTTCAATTTTTTTTTTTGTGCTTGGATTTCATATAACTTAGATTTCATTTGTTTCATTGCTTGATTTTTATTTCTATGCTGAGAACGATCATTTTGACATTGAGTTACAGTACCTGTTGGAATATGTGTAATACGCACTGCTGATTCTGTCCGATTTACATGCTGACCTCCTGCTCCTGAAGCACGATATACATCGATACGCAGGTCAAGAGGATTGATAATAATATCAGTATCATCATCGACAACTGGATAGACAAAGATTGAACTAAACGAAGTATGACGACGTTTAGCAGCATTAAAAGGACTTTTACGTACTAAACGATGTACACCAGTTTCTGTACGTAACCATCCAAATGAATAATTACCTGA
>NODE_77_length_3087_cov_9.836082
TTATGTTAAAGAGGGAATATGCTTGAATTTACTAGTTTCCGGACAACCTCTAATAATAAATTTCTTGGCTAGCAAGAAGCTGTAAATTTTTTTGCGAGACCTAAGCCGCTTTTGATATAGCTAAAGGTTTACTGATGATTTGTCTCATTCCACTACCTGCTGACTTACTTTCTGCTTAGCATATCCATCAAATCAGATTCTTTGAGTTTACTATGGTCAACTTTACTGAACTTATTTACCATAGAGCTCATTTGATTATACTGCTTAATTAGAAGATTAATGTCAGTTACAGTTGTTCCGGACCCCTTAGAAATTCTAAGTCTTCTTTTGCCATTTAAAATATCTGGATTTTGCCTTTCTTTTTCAGTCATTGAGTTTATGATGGCTATATATTTTTTCACTTTATTGTCATCTGGCACACTGCTACTTAGCTTTTTTGTAAATGAACTAGGAATGAATTTCATTATGTTGCTAATGCCATCCATTTTACTCAGAGTTTTTAACATTCCCACTAGGTCGTTTAGGTCGAATTTACCTTTTTTCACTTTCTTTTGTAACTTATCAATTTCTTCCTGACCAACAATCTCAGCAGCTTTTTCAACCAATGAGACAACATCACCCATGCTAAGTATTCTTTTTGCAATTCTATCTGGATAAAAATCATCGAGGTCACTTAATTTTTCACCACAAGCAATAAATTTAATTGGACAATCGGCGATCATTTTCATAGAAAGAGCAGCACCACCACGTGCATCACCATCAACACGGGTAAGAATAATGCCGGTTACACCTATTACCTCATTGAATGATTTGGCAATGTTGACCGCATCCTGGCCTATCATTGCGTCGGCTACTAAAATAACTTCTGCAGGTGAAGCTATTTCCTTTACGGCTTTCAACTCATTCATCATATTATTGTCAATATGAAGCCTGCCTGCGGTATCTAGTATTAATACATCACAATTATCGTTCTTTGCTGTTGCTAGTGCCCTTTTTGTAATTGTAATGGGCTTCTCGTCTATTACTACAGGTAAAGTTTGCACATCTATTTGTTTACCTAGCACTTCAAGTTGTTTTTGGGCAGCCGGCCTATAAATGTCTAAAGAGGCAAGCATCACTTTTTTCTTTTGCTTTTTTAGCTTTAAAGCAAGCTTTCCTGAGGTAGTTGTTTTACCTGCACCTTGTAAGCCCACCATCATAATCACAGCAGGGGGTTTAACTGCTAGATTTAATTCACTTTTCTCTGATCCGAGAACTGCAACTAAATTATCCTGCACAATTTTAATTATCATTTGTGCTGGAGAAACACTTTTTATGACTTTTTCCCCAATCACTTTATCTTTAATGTCATTGATGAATTTTTTTGCAACTTCAAGTGAAACGTCAGCTTCAATTAAGGCTATGCGTATTTCACGCATGGCAAGATTAAAATCATCTTCAGAAATGATCGACTTTCCTCTTAGTTTACTAAATACAGAATTTAAACTTTCGGTTAACGACTTAAACATAATAGCATTAGTAGAATACTCATTAAAAAGAGAGAAGAAGCTGAAACAAAACTCACTGAGTTATAACCCAGCACTTCCTTAAGTTTAGTAATATTATCAAAGTATAAACTAGTAAGTGAATTAGTCAAGTTTTGCAGTACGTTGGCAGACATTTCTCTCACTTTAAAGACCAATTGATTGAACAGCAAGATAATATAGGGTATGAAAGCTCTAAAAATCCAATCAACATCCATTTTAAAATTTATTCTCGGGTAAAATAACTTNNNNNNNNNNNNNNNNNNNNNNNNNNNNNNNNNNNNNNNNNNNNNNNNNNNNNNNNNNNNNNNNNNNNNNNNNNNNNNNNNNNNNNNNNNNNNNNNNNNNCGGTTCCAGGAAATGCAGCCATTGTAAGTATTGCGATTATAGCACACATGCCTTCCACTGACATCAGTTTGCCTACTCCATTAAAACTAATTGTTTTTGTTCGTGAAATAATCGAATTGCTGACTACAAACAATAATGATTGATAAACAAGAGAGAAGATTATATGCAGTATCAAAATTGGTATTGCCTTTTCCGAAGGGCTGAGTAAACCTCCTGCAATAATCAGCAAGCCCATTTGTCCTACAACGTTATAGCATAAAAATCTGCGAATATTTTGCTCAAGAGAAGCAAATATAATACTGTAAATTGCAGTGATGGCGCCTACAAGCGCTAATATTTCAGTACAATCTTGCCATAGGTTATAAGTGTGTAAAAGCATCACTAAAAAAGAGACTTTAGTGGTAAATAAAGAGAGATATGTGGTGCCATGTAGCGATGCAGCAGGATATGCATCAACAACCCAAAATGAAAAAGGAAAACAAGCGCAGTTTATCAATAAACCCAAAATTATCAGGTTAGTGCTTTGAAGTGCCAATCCTGCTATTAATATAACTCCAACGAAAAAGTGTACACAAGCGTACCTTATTGCAGGTCCACTATCTCTACAGCTAGCTGCGATAATAAAAAATGCACTGATGGTCATTAATTCACAGAATATTATAACCAATATCATATGTTCAGATAAAACTGCATAAAGTGAACTAATAGTGTAAGCAGCAAAAGATAGCATCTCTGAAAAAGTCAAATTTTGTGCTGGTAGAACAGCTAAAAATGCAACTGATAAAAAAGATATTAGTATGGTACGAAAAGATAAATCAAAATCTAGAATTGGGAGAGACCAATTTACTGCAATGCTCAAATTTTCAGGTAATTTTAGGACTATAACTATTAATACAGTCAGTAGAAGTAACAGTGACGATTTATAAAGTTGCACAATAATTAAAACCAATATGGTTTATGCTATCTCAATATATGAATAAAATCAATTTGCATATTAACCACTAATTAAACTAATTATCATATAATTATATCAGAGTTTAGAGGGTTATAGAGAAACCGGTCAGATTAGGTTTTTAATCTAATCTGACCGATAGCTTTAATAGTGAGGTAAGCTTTAATATAGCACTCCTAATTCATAACGCTACACTCGTGCATAATTTATTTTTAATTTGTGCACGAGCGTTAGTAAATTATTTACTTTTTGAAATAAAATTTG
>NODE_78_length_3074_cov_8.684664
AAGGATCAGGTTTACTTGTTTTTAACACCTGTCCAAAATCTCTTAAAACGTATTCGACAAAAACTGCATTTAATAATTCTTGCTCTTTTCTTAGTGCTATAACTGAGAAAAAGCCAATCTTATTAGGTTCAACAAGTTGTATAGTTTGATCTTTTAATCTTCCATAAATCCCATCAGTATCATGGAATCTTCCTATAAAAGCTTTAACGTATTCTTGACCACCAACAAGTAAAGGTAAAAGACTCAAATTTTCTTCAATAAAAAGTATGTCCTGATATTGTTCTGTCAGCTTGTCATTAGCTGCAATTGCCAATAGTACCAATTCTTTTACTGAATAATCATACTTGAACTCCTCTTGATCAAATTTATACTGTGATAGTACATTTGAGTATATATGTTGATGATCGCTTCTATCTTGTAAATATAAGTTAAGTTGTTGCTCACAAAAACTCTTTAAATTTACATTATCCAGCGTAATAGACCTGCCTTCATAATCTTCAATATTTTGTACAACCTTGTCTAGTTCTTCACAATTATCTTCTTGTATAGCTTGATTTAGGATATTTGTTATTTCAGCAAAAGTTAAACTTTTAGAAATGATATCAAATGAAACTTCATCTTTTAATTCTACGGTAAGCGACCTATCACAACCATCAGGAAAGTTTGCAAGTATTGCACTCTCTAAACTTAGATCTTCAGGGAGTGCATCACATGGATTAGCTGGTATCTCTTGACTTTTGCCATCTAAAACTTCAAACTCTCCTTCAGCCTCTGAACAATTACCTGAATCTTCAGAATGGCTATGCTCTTTAATTTCTTCTTGCCCTAAAATCTCGAATCCTTCTTCAGCACCTGAATCTCCAGAATCCGATTTTTTTAAAATTTTACTTGACTGACTCTGCTCCTGTGATAAAAAGCCTCTAAAATCTGGACCAAACATGTTTTACCCCTAATTAACAGCTAAGCTAAGCATAGCATTAAACAGAAATCTTACCAAGCAAATTATTCAGTCTCTTAGCAAACAGGCTTGCATTGTCCATCTCTTCACCTTCCACTATACAAGCTTGGTAAAATAATAAATGAATCATGTCTTCCAATGTTGGGTTTTCACCATTTTCAGCGTGAGATTTCATTATATTTTTTATTACAGGATGTTTAGTGTTGATTTCCAGCACCTTTGGCGTGCAGTAGTTTAGCTGCTTTTGTTCACGCAAAAAACGTTCCATGCGAAGATCCATAGCACCTTCATCAACCGCTAGGCATACGGGACTACCAGTCAATTTTTTAGAAATTTTTACGCTTTTTACTGAATCTCCGAGCACTGTGGTAAAATATTGCAGTATAGTTTCCTCAGTTTTTTCTCCATTCGATTTATTTTCTTCATCTATCTTATCTTCTTCTGAAGAGAATTTTTCCAAATCAACATCTGCGCGGGTCACAGACTTAAATTTTTGATCTTTATATTCATGAATCACGCTAGTCCAGAAATCATCAACTGGATCAACAAATAGGAGCACTTCTAGTCCTTTACTGACGAATCCCTCAAGTTGTGGACTATTTTTCACTGAATCCAAGCTATTTCCGGTGAGATAATAGATATGCTCCTGCTCAGACTTCATTCTGCTTATATAGTCACCAATGCTGACTAATTTCTCATCACCAGTGCTCTGAAATCTGCAAATTGAGAGCAGCGCCTCTCTCTCATCAGTTGGCATAGCTTCACAAAGACCCTCTTTTAATACTGCACCAAAATTGGTCCAGAATTTTGTGTACTCCTCTAAATTCTCTTTTGCCTTTTTACCGAGCTCTGATATCGCGCGTTTAGTGAGGGATTTCCTGATTTGCTCAACAACACGATTATTCTGCAACGTTTCTCTGCTGATATTAAGAGGTAAGTCCGGTGAATCAACAATACCTTTCAAGAAACGTAAATACTGCGGTATGATCTGTACATTATCTTCAGTGATAAATACTTTATTTACATATAACTTAACAGAGCAACGTCTATCTGGATGGAATAAATCAAAAGGTTTTATAGAAGGAACATAAAGCAAATTTGTATATTCTATTGCACCTTCATTTTTATTATGCAATATCATCCAGGGCTCCCCGCCAACGTGGGCAACACTGCGGAAAAAATCGTTGTGCTCCTCTTGAGTAACGTCATTTTTTGGCTTAGTCCAAATTGCAGCCTTACTGTTTAACTTTTCACTTTTTCCTTCTTCGTCTATAAATTCAACAGGAAAATTTATGTGATCAGAGTAAGTAGTGACAATATTTTCAACACGAAATTTATCTAAAAACTCGTTTTTTTCAGGATGCATAATGAGCGTAATTTTGGTTCCGCGAGGGACTTGATTATCTGACTTGCTGATTGAATATTCCCCATCTCCTTTGGATTGCCAGATCCAAGACTCCTCTTCTCCAGCTTTTCTCGATTCTACTATTACTTCTGATGCAACCATAAAGCTTGAGTAAAAACCAACACCAAACTTCCCAATCAGCTCCACAGTTTGGCTTGAATCCTTGCTATTCTTAATCGCATCCAAGAACTTTTGCGTACCAGAGCTTGCAATTGTACCAAGATTGTCTATTAAATCCTGTCTATTCATTCCAATGCCATTATCAGTGATATATAGCTCGTTCTTATCTTTATTGGAGCTGATAGTGATTTTTAATTCGTCACTCAAATCTAGCAAATTAGGGTTTAGTTGAGATTCATAGCGCAACTTATCACATGCATCTGATGCATTTGATATTAATTCACGCAGAAAAATGTCTTTATTGGTGTAAAGTGAATGAATCACTATATTCAGTACTTTCCCTACCTCAGCGTCAAATTTTAAATTTTCAGTTTCTTGTACATTATGCATTTTGAGCTCCATTATTTGCCTACTACCCTAATAATTTAAGTATTGAATCACGATCTTTCAAGGTCACGTACACCAAAATTAATGTGGGTGTAGTTATTATGACACCCAATTTATGGGATCTCTTGCATAACAAACTTTTGGCAGCGCATTGGATGAAACGAAAAACTTCCTTGACACCCTTCGCCAGCCCCCTTATCATGA
>NODE_79_length_3066_cov_7.731983
TTAATGCATCGAGAATAGAGTGATTCTCATCTGAAGATTTTATCTCTATCAAAATCCCGCCTGCAAAGTCTATGCCTAAGTTCACTCCACGCAGCACAACAGTGAATATTGAAAAGATGATAAGAACAATGCTAATTAATGCAGTCAAATCCCTATATTTACTAAACTTGATATCGAGGTTATCTGGAATGAGTCTAAGTGCCATCTTCTTTAATTAAAGTAATAATTTGAATTCTATATACTTTTCAAAAAGTTCACTAGTTTATTTTGTGATTGTTTGACTATGTAAATTTTTCTGTCAGTTATTCTTGTCTGTCAATTAAGTTCTATCTAGTGCAAACTTTGCAATTTTGAAGTACATTACAAGAGCAAAATACTGCCAATTTGGCCCATCATTTTATCTCTGCAAGCTTATCCCCCCCTTGCTATGTTAGCAACGCAACCTAAGCTAGGTTCCTTCATAGCAGTGTTAGGTACACTGCCATATCTTTCAAAACTTTCATGCTCTATAGCTTCCTCAACACTTTTTCCTCCTAAAAGACAGTTTTCCCCTAAACTTTTTCCCCTATTTTTTAACTCATTAAACCTTGCTCTGTTTTCCCCATCAATCTCCACTTTTATTTTATTGCTGCCTTTCTCACTAGGACTTAGATAAATACTTATCTCTCCTACCTCAGTAGTAAAAGACATTTCAATACCACCTTTTGAGACATCCATGTAATTTCTTTTTCCCCCTATTTCTTCTACATTTTCAACTCTTACTATACTTTCTCCAATTTTGAGTATGCCAACTCTTAAATTTAAGTCTTTGGCTTTTTCATTGTTTAGGATTTCTGCAACTTCAACAATACTATCTTGCGAGTACTCTATACAAAAATATCTATTATCCTTGTCTACTCCTAATACATTTTGAGTCTGCTTGCTTTTGTTTACAATACTTTCATATGCTAAACCTTTTAGCTTGCTTTCAATTTCCTTACATTTCTCAGAAAGACCATCATCAAATCCATTACAAGTAACTATCTGCTCAAACTCATTCCCATCGAAAAAATTATGGCGTTTTACTTTCCCACCTTCTAACAATAAATTACTAACAATGCTTTTGATAATGTCCTCTTCGGACACTTCATTTTTTTTGTTACAGTTTTGACCTTTACTTTCTTTGTTACAGTTTTTATCTTTACTTTGATAGGGAAAGTTATCAAATACAAAAGTGTTACTTCTGTTACTTATATGACTACCACTAGTAAGATCTTTTATTTCTTCAAATACTGTATTTGTTACAGTTTTGTTACAACAACTACATTTTAAATTTAACATTACTTCTTTTTCTAAGTATTTAGCTACTATGCACTTAATACTTTCTGGAGTATTTTTTATATCTTTTTGTTCATTTTGTTCTGTTATACCTCTCACCTCCCCACAGCATTTATCAATCAGATCCTGTTTACTTTGAGTTAACGACATTTTTAGTTTCATAAAAAGTGAGTCTTTTAGAAAAGGATTATCATCTTCTAGGTCCCGATCATTTTCTGAATCCAAATCATCTGTTAACTCCATTGAATCAAGATTACCTGAACTATAGTACGAACCCTTTTTTGAGTCCGAACTATCTTCTGAGTTCCCATCACTATCTGACCAATTGTCAACTTTCGGAATTCTGAGCTTTTCTGTTCACCTTCAAAAGTCTGATTACTACCGTCAGCGCCCTTTGTCAAATTTTCTTTACTTTCACAAGAACCATCTAAACCATAGCCCTCATTCCCTTTTGGATCTGAATCATCTGGATTACAATCAGAAGTTATTTCTGTATCTTCAGAAATCTGTTGATTATCACTTTCACCTAACAAACCACCATTTGTTGGATTACATACATTTTCTGTATATTTTTGATTATTTTGTGCTTCTATTTTCTCCTTTTCGTACAACAGTTTAAACTGATCCTCATCGTCAGAATTGTGACCTGAATCACAAATTACATGATCATTGCAGGTAGAATTATGCTCTTGACTAATCAAGGAAAGCTGAATTAGATTGCTAAAAACAATATTATCTAGCTGTACTGAATCAGTACTTTCAAAAATTTGTGGATTATTACTTCCGTTTGGCAAATTACCTGATAAACCAGTCTGATGATTATTTTCACCTACCCAACCATCAGTTGGTGTTGGAATGCATATTCCTGTATATCTTTGGCTATCAAGAGAATCATTAGTTAATTGTACTGCTGTATAAGTTGTCCGGTCATCCTCATCATCGGAACTAATACCTGAATCATGGCCATCACCTTCTTCAATCTTTTGAGTTTCTATATCGTGTTCATTTATTTCGCTCGACGAATCATAGTTGGAAGGGTTATACTGTTGATTAGGACGTTTAAAAATTTGACGCCAATCGCTGTAAGGCTCCTTAAAATCGAAAGGAGTGCGTATAACTTTTTCCTTGCCTGATACCCCACCATTCATATTGTATAACCATTACTCACTAATCCCTTAGTGAATATCGTAATATATAGGTCTGTCAATAAAAAAATATAACTTTCTTTGGTTCTAACCTTTGCAAATCAGTATCTATAGCTCGGTAATTTCTCATACGTTGCACTCTGGACCTAGGAGCGTTGTTAATAAATCCACGACAGCTAGACAATCCTTGCTCGTCCACTAAAAGGAAAAGCAGCAAGGAGCGAACCAAAAGCGATAAGAAAGGATCCAAACCAGATTATAGACATTCCAGGTTTATAGTGCACTTTAGCTGCAATTTTGCTCTTACTCTTATCAATTTCTCCAATTACAACATAAATATCAGAAAATAAATTGTGGTAGATACTGCTTTCAACATTTTTCTGACCTTCCACAAGGTAAAATCTATATTCAGGGGTTATCTCACCTAATATCTTATTATTCAGCAAATTCCTGATATCCATTGTACCCCTCACTGCATGGAAATTTTTTTCTTTTATTAGCTCAATATTTCGTAAAGTAACTTTAAACTTATTGACTGTTATGCTATCCCCTATTTTTAAGTAATTTTCTTTTTTCTCCTGCCAACCAACCGAATATGCTATAC
>NODE_80_length_3052_cov_9.490824
CAAGTGCACCGAATCTTGTATCAACTTCTCCCCGGCTATAACCTGCAATGGCAAAAGCTTTATACATGATATCCAGTTTGTTATTACGAATCGCCCCACTTGACAGTTCTATTCCATTGCAAACAAGATCATATTGGTAAGCAAGGATATCCAGTGGATTTTTGTCCTCTAAATCTTTCAGACCACCGTGTGGCATGGAGAATGGGTTATGAAAGAAATCTATTTTTTTACTTTCATCGTCATATACAAAATATGGAAAATCAATGATCCAACAAAACTTGAAGATATTATCATCTATAAGACTGAGTTCTGACCCTAAAAGAGTGCGTACTTTTCCTGCAATGTTTGCCGCCTCATTCTCTTTGTCAGAAGCAAAAAATACACTATCTCCTGGCTCTATGTTTGTTGCTTCTCTTATGTGGTTTAGCCTATTTTCATCAAGAAATTTAGCAATTGGGCCTTTCGCAGTTCCATCTTTATCAAACGTTATATATCCAAGACCCTTAGCACCGAATTCTTTTTGCGCATGTTCTATCTTTTTATCAAAGAAGCTGCGTGGTTCCTCTGCTGTTTTAGGTGCAGGGATGGCTCTCACTACCATACCACGCTCAATATTGCTTTTGAAAATATTGAACCCTGAATCACGAAAAATTTCTGTAACATCGCTGATTAATAGTGGATTACGCAAATCTGGCTTGTCAGAACCATACTTAAGCATTGCCTCTTTGTATGTAATGCGTGGAAAATCTTTATCGACAGACTTGCGAGAAAATTTGGCGAACACTTTATATAAAGCAGATTCAATAACGTCAAATATGTCCTCTTGAGTCACAAAAGACATTTCAAGATCTAGCTGATAAAACTCTCCCGGAGAACGGTCAGCCCTTGCGTCTTCATCACGAAAACATGGTGCAATTTGGAAATATTTATCAAACCCTGAAACCATGAGCAACTGTTTGAAAATCTGCGGAGCTTGTGGCAATGCATAGAACTTGCCAGGATTTAGCCTGCTTGGCACTAGGTAGTCGCGTGCTCCTTCAGGAGAGGAAGCAGTGAGTATTGGAGTTTGAATCTCTAAAAATCCTCGCTCTATCATGAGCTTGCGGAGCTCTGCAATAATTTGTGAGCGCAAAATAATATTGTTGCGGACTTTTTCACGTCTTAAGTCAAGAAATCGATATTTAAATCTCATGTTTTCTGGGTATTCTTGCTCGCCGGTAATGCTTGCCAATATACTTCTTTCTTCTTTTGCTATTTCTTCATCAAAGTGGAACTCAACTTCCGACTCAACGCGCAAATTGTTGACTATCACCTCGATTTCTCCGGTAGAAATAGAGCTGTTTACCGTATCTTCAGTTCTAGCTTCAACTATTCCTGTAACAGTAATTACACTCTCCAATTTTAAATTTGATATCTCATCAAAAAAGTCTTTGTCATTATTAAATACTAGCTGAGTGATTCCGTAGAAGTCCCTTAAATCAACAAAAATTAGGTTACCATGGTCGCGCTTACGATATAACCATCCAGAAAGGGTAACTTCCTTTTCTACGTCGTTCTTCCTCAGTTCATTGCACGTATGAGTTTTATAGCAGTTCATATTTGTTTTACTTCTAAATTCTTTAAGAAGTATAGAAATAAACCTTATTACATACAAGCCCGTTCGTCAGATATTTGCGCAATTTTCGAAATAGAGCAGTACTGCTTTTATATTGTCTTTACCCGCAAAAAAATTGCACAATTTCTATAATTATGGTATAATAGCAAGGGTGTTTTTAATGAATTAGATACAGGAAATGCCACTTGCACAGACCATAATATATAGCATAACGTTACTTGCTGTAGCTGCAGTATTTCTCTTTTTGAGAAAAATATACAAAAATCGCATTAGAAAAATCATATTTCCTAGAAAAGTTTTTAAAGAAGAGTGGGAAGAAGACAGAAAATTCAATGAATTATATCAAAAAAATAAGCAAAAAGAGTTGATGAAACAACAAGAAACGCTACGCGAGAAACAAAAAGATGTGCAAGTTTATAAAGAAGATCCAGAAATAGTTGACATAGCAAAACCGGTAGGTAAATGGACAAAGATGGTTATGATGGGTAATGGTTTAATGCAGCGTTTTGCACAATTGATACATAGAGAAGGCGGACAGAAAGGATTTTGGGAGCTGTTTGTAAAAGCTCAGGCTTCAACTCAAGGTAAACATAAGGGAAAGGGCAGATAATCCATGCTTGAATGTGAAAATTTATCCTGCACTCGTAATAATAAGGTACTATTTAAGAATCTCAGTTTTAAAGCTGAGCTAAAATCAAAGATTCTAATCACTGGTCCAAATGGTAGTGGTAAAACCAGCTTAATTAGAAGTTTATCTGGACTTTTACCGCCGGTATCAGGCAATATAAGGCACTGCGGAAAAGATATATATGATGATCCAAAATCCTATATATCTTCTATGGTCTATATAGGCCATAAGAATGCCTGTAAAGATAGCTTAACTGTTGCTCAAAACGTAGAATTCTGGGCAGGAATACGAAATACTAGAGAATTGATTGTGGCAGCTATTTGTTGCTTGCAGTTGCAACCTGTACTTAATATTAGATATGGCGAACTTTCTGCAGGCTGGAAAAGGAGAGTTGCGCTTGCTCGCCTCTTGATTTCTAATGCAAACGTTTGGCTGATAGATGAACCATTTTGTAACCTTGATAGTGCAACGTGTGAATTAGTGCTGAACTTAATCTCAATACGCTCTGAGCAAAATGGTATAGTAATTATTACAGGGCATAGCTCTACAGAGCAATTGTGTGATTTTACAACGATTGATATACGCGATTTCAATAGACTTCTTGCATAGTTTTTGGCAGCACGTTAACAACCATTAGAAACGAAAAAACTTCCTTGACACCCTTCGCCAGTCCCCTTATCATGAAACTGAAGCTATTTATTTATCTTCAGTCTGTGCAGATAAAACGACAAAAAAACTTAGTATATCTGGCGTGTCATGTTTAATTTTTTGCACTATGTGCACCTTATGTCTTTATAAAACTTCTAGGT
>NODE_81_length_3046_cov_7.397192
GTCAATCACTATTTTAGAAAAATTTTCTAACCTAAAGTGGTTTTCAGTAAAAGGCTCTTAATAGGCTTATATAAGGTCTTTTGTTCACTTTTAAATTCTGTTTTTTATAAGTCTACCTTAATTATTATTCTAAAATAAACTATCATTAACTTAATAATATATATCACTAATAACTTAAATATTGCAGCCATTTTTAACAACAAAAACCAGCTAGTGAGAGAAGAGTTTGTTTTGGGATGGGTTGGTCTACCGCTTGTTCTGTGCGAACTTTTTTATATGGTGATTTCACTGTACGCTAAAACCAACTATATTAGCCTACTTTAGCCATGTTTACATACGAACTGTTTTGTATAACTTCGTTGCAAAGATTGCAAGCTTCTATTTTTATAACCTTATTTTTACGCAACTTGTTCTCAAAAATATACGACCTTTTTATGTTTTTTGGAGAAAGTAAATAATTCAATTTGTTGTGATGCTAAAGGAACCCATGTTTTCTATATGAATGTAAATATTTCTCATGCTCTCAACCAGCAGTACAAGCAACCAATTTTACTATTATTTAACCGCTAACGTGATACATTAGATAATGGTGTTAGGTATAAAAATGGATGCTAAAGTAAGCCATGCAGAAATTACTAAACGTGTTGCAGCATGTGTAGTCGATGCAATAATATTTCTATCCTTTTATTTATTCACTTTGTTCATATCATCAGATAAATCCTTTACTGAATTTTTTAATTATATCTTTTCTGACACTGCTATAATCTCCACGTCAATTCAAGGGGAAGTATTAGAAACATTACTGTTTATAGCACTAGAAACATTAATGATAACAAAGTTTGGCTGGACTCCTGGAAAATTGCTATTTGGTATATACATAAAGGATGCAAATACACTTAAAAACGTTGCTTTAATGCAAGCAGTGATAAGGAGTACTCTTAAGGTGCTCTTGTTGAGCTGTATTTCTAACTGGTTCTTCATTTTACCAATTTTAGTTTTAATATTTGCAACATTTGATCAACGTAAACAGACTTTTTATGATAAAACTATAAAAACAGTGGTAATTGACTACAAACCTGAAAAACATCACTTAAATTTAAACTGTGTGGGGATAATTAGGCGCGCAGTAGCATATATTATAGACCATTTTATTATTATTGGAATTTCTTTAGCTTTTTTCTCTTTCGTACAAATAGCTTTTGATCCTATTAAAGCTGATTTATTAACCACATACTTATTTTTTCTACTATCAATAATATTTGGAGTATTCATGATGAGAAGATTTAGCGGTACTCCAGGACAACTATTGTGCGGTATTCACATAAAAGATGCAAATACACTTGAAAATATCACTTTAGTACAGGCAACAGTCAGGTACGTTTTGTTTGAAGCTTTTAATGTATTCATACCGTGTTATATTTTGTCTCTAGAAGAATTCTGTAATCAGCATAATTCTGAAAAGTGGTCTGGAGCTTTATTAACATTAACATTTGTAGTTATAATATTAATTTTTATATTCGCAATACTCGACAAACGCAAGCAGCTTTTTTACGATAAAATTGCAAAAACAGTGGCAATATACTACAAATCTTCAAGATAATTTTCTTCTTGCTATAATTGATAATATATGCCTACTGTAGTTGATGTGATTCTTTTAATACTAGTTTCAAGTAAACTATGCGATTTCTTACAATATAAAATTAATTTTCCATCCACATGGAAAAAATTATTGACACTCAAAATATCTGCGCTAAAGATTAGTCTGTATTTGGTATTTACATAAACTGTTTATAACCATTTAGTTTTATAGTGTGGGTAGTTTTAGTTATACTTAATGGTAATAAAATGCATGTGAATCAGCAACAATCCAGTAATGGTACAATTAATAAAATTGTTCAGCTACTACAGTCTGGTACTTTTAAGCAAAAAAATCTTAGTGATAAAATTAGTCATGAAGAAATAAGCAGATTAGTAAATGATATTATAAGTTCAAGTGAAGATAATACAGTTAAACTTCATCGTTCAAAACGAGGTATAGGAGATGATATATATAAAATAGCAACCTATATATATCGTTGGTATCAGCTGTCAAAAAAACTAGGTTGGGATCGTAGTTCACAGGTAGTTACGCGGCACTTAGGCACACAAAGTGGACAGCAGAAGGCTTTAGATACAGCCAGGGGTGCTTTAGGTGAGGTAGAAACTTTAGGTGATCTTATAGATACTCTTAAACGTTTTCTGTATCCTACAGGAGTGCCACAAGTTACAGAAGTGCCTCAGGTTACGGAAGTATCATATACTACAGATGGGCAACAAGTTACAACAGAAGGGCAATTAGTCACCGAAAAGCAACAAATTACAGAAGTACCTAGGGTTACAGAGAGACAGCAGGTTGCTGCTGAGCAAGATAATTTAGATGAAGAGGGATTCTTTGTAGCAAAAGGAAAGGATGAAAAAGGTGATATTCCTTTAGATGAAGGTTCAGGTTATGTAGATATAGCTGGATACTTTACGGAGAAAGGGCAACAAGTTACAGAAGTGCCACACACTACAGAGGGACAACAAGTTACAGAAGTGTCTCAGGTCACAAGAGGGCAACAGGTTACAGAGAGACAGCAAGTTACAACAGAAACGCAGCGAGTTACAGAAAGGCAACAAGTTACAAGAAGACAACGAACTACAGAAGTGCCTCAGGTCACAGAAAGGCAACAAGTCACAAGAAGACAACAAGTTACAGAAGTGCCTCAGGTCACAGAGAGACAACAGACTACGGGAAGACAGCAAGTTACAACAGAAATTTCACAAACTACAGAGGGACAGCAGGTTACGGAGGATTATAGTAATACATCTTTGCACGATGCTGCTGAGCAAGGTAATTTAAATGCAGTGAAATACTTTGTAGAAAGAGGGGCTGATGTTAATGCTAGAAATAAAGGAGAGAATACACCTTTGCATTTCGCTGCTAAGCGAGATAATTTGGATATAGTAAAGTATAGCCCTTCTCATAATAGTCCAAAAAGAGTAAGATATGGATTTATAGTAGTGA
>NODE_82_length_3026_cov_12.196567
GGCAGATATACAGATAAAAAACCAACTATTTATGTTGATCAAGGCACTGCATTGAAAGTATTTGTTAACCAAAATATAGTATTTCCTCCACAGGCAATATTAAATCAATGAAATGAACTATGCTGCACTTGATACATATTTGGAGCCATTACAAGGCATATTTCAAGAAGAAGGCGTAAATGAAATATCAATAAATAAGCCAAAGGAAGTATGGATTGAAAATCGTGGTGAAATAAGGTGTGAAAAATTAGAAATATTCGATCTTAACCATTTGAAATCTCTTGGCAGACTGATTGCTCAAGCTACAGAACAAAAGCTTAGCGAAGAAGCGCCGTTACTTTCGGCAACATTACCAAATGGTTATCGTATACAGATAGTATTTCCGCCAGCATGCGAGCCTGATAAAGTAGTCATGTCGATTCGTAAGCCTTCTAGCATGCAATTAGCACTCGATGATTACGAAAAAATGGGGGCTTTTTCTGAAACTGTTACAGAAGCAACTGATAATCCAGTTGACCGTCATTTGGATTTACTGTTAAGGCAAAAAAAAATAAAAGAGTTTTTAGAATACGCTGTAATAAGTAAGAAAAATATTATAATTAGTGGTGGAACTTCCACTGGTAAGACTACTTTTACTAATGCTACTTTGCGTGCTATTCCAGATGAGGAAAGAATTATTACTGTTGAGGATGCAAGGGAAATCGTTTTGAACGATCATCCCAATAAAGTCCATCTAATTGCCTCTAAAGGAGGGCAGGGCAGAGCAAAAGTAACCACTCAAGATTTGATAGAAGCGTGCTTACGTTTAAGGCCAGACAGAATAATAGTTGGTGAGCTCCGTGGAGCGGAAGCTTTTAGTTTTCTTAGGGCGATAAATACTGGTCACCCTGGATCAATATCAACCCTTCATGCGGATAGTCCAACAATGGCCCTTGAGCAAATAAAACTGATGGTTATGCAAGCAAACCTTGGCATTCCTCCAGACCAAATTATACCATACATTAGAAATGTGATTGATATTGTTATTCAGCTAAAAAGAACCGGTGGGGGCAAAAGAAGCATTTCTGAGATATTATTTACTAGATCTGCGAGCGAAAATGCTTAAATTTATACATAAGTTAAGGAAGAGTAGTTTATGAGTAATGGAAATCACCTACGTAATATTCTCATAGGAGGTGTAGTAGCTTTTAGCGTACTTGAGTTTTGCTTCTATCTATCTGGTATATTGTTTGTTCTGTTTGCTGATGGTCCAGATGCTGTGGATTTTAAGGCAATTAATCCTAGTTTGACGCCTTTCCCTCAAGCTCTTTGGCCAACGATTTTTGATCATATACAATATTGTTGGCATCATCCAGAGTTATATAGCCTTGAGCTCAAAATCANNNNNNNNNNNNNNNNNNNNNNNNNNNNNNNNNNNNNNNNNNNNNNNNNNNNNNNNNNNNNNNNNNNNNNNNNNNNNNNNNNNNNNNNNNNNNNNNNNNNTCGCAGTGGGCATCAGAGAAAGACATACGAAAAGCAGGATTAAGAAGCAAAAAGGGATTATTGCTTGGTAAAGATAAAAGAGGATACTTCATTTCTGATGGGTTTCAGCATGCATTGTTATTTGCACCTACAGGTTCTGGTAAGGGTGTTGGCTTTGTAATTCCTAATTTATTATTTTGGACTGACTCGGTAATTGTACACGACATAAAATTAGAAAACTATGAAATAACAAGTGGTTGGCGAGAACGACAAGGACAAAAAGTATACGTATGGAATCCAGCGCAGCCAGATGGAATAAGTCACTGTTACAATCCATTACAATGGATTAGTGAAAAACCTGGGCAGATGGTTGACGATGTGCAGAAAATAGCTAACCTAATCATGCCTGAACAAGACTTTTGGCAGAATGAAGCAAGAAGCTTATTTGTTGGAGTGGTATTATACTTACTTGCTGCACCAGAGAAAGTTAAATCTTTTGGTGAAGTTGTGCGTACGATGCGTAGTGATGACGTGGTTTATAATCTTGCTGTTGCTCTTGATACAATGGGTAAAATACTACACCCTGTAGCATATATGAATATTGCAGCTTTTTTACAAAAAGCTGATAAAGAAAGGTCAGGTGTTGTATCAACCATGAACTCGTCACTTGAATTGTGGGCAAACCCATTGATTGATACTGCAACTGCGTCAAGTGATTTTAATATTCTAGATTTTAAAAAGAAGAAAATTACAGTTTATGTTGGTTTAACTCCTGACAACTTGACTAGGCTCAGGCCTTTAATGCAGGTTTTTTACCAACAGGCAACTGAGTTTCTATGTAGGAAATTGCCATCGGATGACGAGCCTTATGGCGTATTGTTTTTAATGGATGAGTTTCCTACACTTGGAAAAATGGAGCAATTTCAAACAGGTATTGCATATTTTCGTGGTTATCGAGTTAGGTTATTCTTAATTGTTCAAGATACTGAGCAGCTCAAAGGAATATACGAAGAAGCAGGGATGAACTCCTTTTTGTCAAACTCGACTTACAGAATAACTTTTGCAGCCAATAATATTGAAACAGCTAATTTAATATCGCAACTTATAGGAAACAAAACTGTACAACAAGAATCGTTGAATAAGCCTAAATTTTTAGATTTAAATCCTGCTTCGAGGTCATTACATATCTCTGAAATACAGAGAGCATTGCTATTGCCTCAAGAAGTTATTATGTTGCCACGTGACGATCAGATAATTTTAATAGAGTCGACTTACCCAATTAAATCAAAGAAAATTTTGTACTACAGTGATACCACCTTCACAAGAAGGCTGCTCAAACAAACTCGTGTGCCTACACAAGAACCATATGACCCAAACAAAGTTCTTTCTGCCGCTGCGAGCAAAGATAAGGTTAATAACGAGGGGAATAATGTTCTTGAGGGACCTAATTCAGTTGATTATCCTGCTGAAACTAAAACCGAAGATGCAGTATATGATGAATCAGATGAATTTGCAGACGAAGATATTGATGATGAAGATATCGACGATAAGTTTGAAGATGATGA
>NODE_83_length_3012_cov_12.378762
CAGAAATTTAATGATCCAGGATATACTCCTTTGTTAAGGGAGATTGAGCATTTTCGAATATTTCTTGAGTGCTTCCAGACTCAACAATTCTGCCATTATGAAAGAAAATTACACTATCAGATAACTTTTTAGCTTGCTTCATTGAATGAGTCACCATAATTATAGTAAATCTTAATTTCAGCTCTTGTATAAGATTTTCGATTGCATTGGTTGCCATTGGATCAAGAGCAGAGCACGATTCATCCATTAATAAAATAGTTGGCTTCACTGCAATTGCGCGAGCGATGCATAGCCTCTGTTGTTGGCCACCGGATAAATTGAGTGCGCTATCTTGCAATCTGTCCTTCAATTCTTCCCATAAACCAACCTTGGTTAAACTATTTTCCACCATCTCATTCAATTTTTGCTTATCCTTCGCCATACCATGCAATTTTGGCCCACAAGCAACATTATCATATATTGATTTTGGAAAAGGATTTGGCTTTTGAAATACCATACCAACTTTTGCTCTAAGTAGTACAACATCCATATCGCGTGAATATATATCACCCAGCCCATCGATATCTAATTCACCAACAGTTTTGCAACCTGGTACATAGTCATTCATACGATTAAAACAACGCAAAAATGTTGATTTACCGCACCCGGATGGTCCGATAAAAGTAGTAACTTTTCTTTTATAAATATTCAAATTTATATCGAATAAAACTTGCTTAGAGCCGTACCAGAGATTTAAATCTTTAACAGAGGCACGTGTATTGCTCATATCACATCCTGCATTGAATAGAGCCCCGGAATTTCTCTTTTATTTTCGTATAGCCATACTGCTGCTTGAACAGCTCCTCTAGCAAATGTTGTGCGATCAATTGCTTTGTGGTTTAGTTCTATCCGTTCATCAGAATTAACAAACATCACGCTGTGATCTCCTATTACTCCACCTCCACGAGATACTGCAAAACCTATTCCCCCCTTTTTCCTTATGTTTGAACCACTATGTAAATATTGATTGGACTGAAAATCCACTTTTGAAGCGTTAGCAATTGTTTTGCCAAGTTCTATAGCTGTTCCAGATGGTGAATCCTTTTTTAAGTTATGATGCATTTCCCAAATCTCAACGTCATATTCATTACCTAAAAGCTCAGCAGCTTTTTTTACCAATTTCAGCAACACATTAACCCCAACACTCATATTTGCTGACCATAATATTGGAACTTCAGCAGCATATTCTTTCAAATCGACACCTTCTATTCCAGTTGTGCCACTAACCAGCGGTGTTTTAAATTTTACAGCTGCTTTAAGGCAGTCTAACATACATTCTTTAGTTGTAAAATCTATTACAACGTCAGATGACTCAAATATGCCACTAATAGAACTTGTAACTTTAATTCCTAGATTGGCTATAATTGGTCCAATATCTGAATCTATGTACTTACTACCTGAACGGGCAACAGCACCTGCTATTTCCACTTTGGTATTTGTAATTAATTCATTGAGTATTTTTTTGCCCATTCTGCCTAAGCAGCCTATTACTCCAACTCTGATTTTCATAAAGCTTTTTACGTTTATTAAGAATGTTAGGCCTTTTTTTAAGCTCTGTCACTTCTGATCTATATTCTATAGCTGTACGAACACTGCAATTTCAGATCCCAGTGCCTTGACCACAACTATTGCAATATGGTACATAGTGAACGATGTCATTCCAGTCTGGAATCTAGCCTTTCTGCAATCTCATCGAAAACGTTGTAACCACTTTCTATGCTAGTTTGCTTGCTTACAAGCAAACTTTTCTGGATCCCAGTGTCTGGGCACTGGGATGACAGGAGAAGGCACTGGGATGACAAGAATAGGGCACTGGGATCTAGTGGGCTCAAACTACAATGTTTGTACAGCTGTGATCTATATTCTATAGCTGAATAATTTAACAATTCAAAATGAATACATATCCTATTGAGCTCTATATTACATACCAGGTTGCTCTGCCTTTTCCATGCTGAGTAATGTGATTACTCTTTACGAGATTAGATACGTGCTTCTTTAAGGTATTGCAGTTTGCTTTAGTAATATTTTCCAAATCCTTAATTGTAAGACGTCCATGTTTGCTGAGTAGTGCTAGTATTTCAGCAGAAAGTGGTGGTAAATAGAGATTTAACACTTTTTCATGTGACACCTTTTGTTCAAGATAAAATTTTTGCTTTTGTAGTGACCTTAAAAAGAACATAAGCCATGGATTAAAATCATTGCTGCTCGTCTTCAAGGATTGTTGAGTACGACGCAAAGCCAAGTAGTAACTCTCCTTATTACTTTCAAGGGAACTGTAAGGTACATAGATATACCCTAACTTTAGTAACAAGAAAGTTGTGAGAATGCGTGATAATCTGCCATTTCCATCTTGGAAGGGATGAATAGCTAAAAAAGTAACTATAAAAATGCCAATAATTAATAGAGGGTGTAACGATTTCACCTCTAATTGCTGGCTAGTCCAATAAATAAGTTCTTGCATTTGTGTTGCTGTCTCAAATGGAGAGGCTGTTTCAAAAACTATGCCCAAGCTTTTTCCAGATTCATCAAACGCTTCAACATGATTGGGGAATTTTTTATATTCTCCCATGTGCCTTTGATCTTTATATGAAAATTGTAAAAGCCAGATGTGAAACTGTTTTATAGTGTTTTCTGTAAATGGCATCTTGTTAAAGTTTTGAAATACTTCTTCACACACATACGCATATCCGGCTATTTCTCGTTCATCTAGAGAACGAAATGAGCGTGTATCAAGTTTGGATAGTAATTGCTCAACTTCACGGTCTGATAATCTTGCCCCTTCAATACGAGTAGAAGAACCAATACTTTCAATTGTTGCAATTTTCTTGAGCATTTGTAAACGTTCTGGAGCTAAATTACCAAACAATTGCCATGCTCCTTTAAATTCATCAATTTCAGCAACTAATTTTAACATTTCAGGTGTTATTACAATTTTTGAAATGTCAAACATATCTGTATTTTTATCTAGTTATA
>NODE_84_length_3011_cov_13.790595
GCAGAGAGAAAATTGCTATCGACTCTTTAAGCTACCAAGAAGTTCAAAAGATAAAAGAGTTGAGGTTATTAAGGGGATATTCTCAAGCGAAGTTAGCAAAGGAAACTGGTATATCAACGTCACAAATACGAAGATATGAACAAAGGATAGATGCTGTTTCACCTGAAAATGCAGAAAAGATGCTAAAAGTATTATCGGCTAGTTTTAAAGATATATTTCCTACAACAGGTTATGTTAATTACAAGGAAGAAAAGATGCTGAGTATACTGCAAAATTTAAAAAAAATTAAGGACCAAGAATTTCGCAGTGCATTTTGTGTATTAGTAAAACTTTTGTCAGGGGAAATTCAAATTGGCAAGAGTATAATAGGTACAAAGTCTATAAAGCACAAAATTGGACAAATGGCAAAAGATTGGAGGTTCGTAAGAGGATGTACTCAGTTGGAGTTAGCGAATAAAATCGGATTATCACAACAGCAAATACACAGATATGAACAAGGTGTAGATTGCATGTCATTTAAAAAGCTATCTGAAGCAGAAAAAGCATTAGTGAATGCTAGAGTTTTATTCTGTGGACCAACAGAAGAAAATTATTACGAAGATGAAGATAGTGAAGGAGAAATGAAAATATTAAATATAATGAAAGAATGTCAAAAAATTGAAGATCAAAGATTACAGGATTTATTGAGTTCATTTTTATCAGAGGTAGTAAAAATTAGCGAAGAGAAGCAGAATCAATAAAACTTATTTTTATAGAAAAGGTATATCTTTATGGACATTTGTATATTTAACAAAAATTTTACATGTTTTAAATTTAAAGGAGGGTGAAGGTGAGAAAACTACAGAAAATAATAAGAGTTATAAAAGGTATCTCTATAGAGCGATACGTTATTTTGTGAACCCGAATTATACAAGGCTGTTTCAAGCAAAGATTTAGGTAAAATAAAGTCGTTACTAAAAAAAAGGTGCTGATTCTAATGAATGCAGTAGCAATGGCTCTGCACAAATGTTGGCTGTTGTAAAACTGTTCATAAAGGATAAAAAGGGTTCAGCAGCGAAAGAGAAACAAGTTGTATGACATGGATGTAATTCAGGAAGCCAACAACAATGGGAAACTTTCGGAGCTACCGCCCTCTTCGGGAGTGTTAAATAAACCATACGCGTCAAGTTAAGGAATGTAGAGAGCTTAAAGTAGATACCCTGGTCTTCCTATATCTGTCTTTCAAAGAAAACTTTGACCAGATTATAGTAAGCTTTTTTAGAAAAATTTTTAAATTATTGACAATATTGTTTAATATCAAAAAGAGCTCTCTAACCCGCCTTTTCAATTCAATAAATGCCTTTGTTAAACTGAGCTCCGTGTTCTTTTTTAGTTTTACACAGCCAATCATTCCGTGAAATACGAGAATAGCACATAATTTTGCGTATAGCTCGCACAATACTCTAAATGGATTTGTCTTTCCTTTTAGTTTATCAAGATTGATATGACTTTTATATAGTTTAAATAGTAATTCGATTTGCCATCTTACTCTATAAACCGTCAATATTTGTTCAGCATTAATTTTACTCTCTGGAACATTAGTTATAAATATTGACCAATCTAATAACTTTTGATTCTTTTGAGAAGATGTATATCCATGTGACTTTGCTAATTTATTAGCCTTTCTTCTTCTAGCCATAGACTGTTCTTCAGTTAGCTTTTGACATATAATTCTTACCTTAATTTTTACTTCCTTTCCTAATAATACTTCTTTTTCTGAAGATAATTGACCTTCCAAATACTCCAATAGCTCTATTTTTTGATTTGTTTCTATATCATATATATTGGTATCAGACTTATAACGACTAACAAAATATGCACCTGCTTCATCAATCTGTTTAAAAGAACTAGGCACAAAGTAGCCCAAGTCAAATATTAGCAAATCATTGGCTGATAAACCGTTCAGATAATCCCTATAACCTTGATCCGACCTTATTCCTTCCATAAAATTTAACTTATCTAGCGCTTGATTCAGGTAATCAAAGACTAACTGTAACTTTATTCCTGATTTGGTATTATTCTCACAATCTCTATAGCTACTGCCATATCTTTTGTACATATCTTCCATGCTACTGGGCAGGCTAATGTAGCTGCTATCCAATAATTTAACGCTTCCAAATTGCTGTAAAATTTTGCAATCAATCTGTAGACTTTTTTTAAATAAACACAAAGCTTCGTTATACATTTTTTTCATGAACTCAACTGCTTCTTCACTAAACCTAAAATCTAAACCCTGTTTTGTAATTTCTATCGAGTCTTCATTTAGCAATTGGCACATTGTTTCTATGCTGCAATCATCAACTCCTATGTTACCAAAAACTATAGCTTTTATGAATGATGAGCCATTAAGTTTTCTCTTTCTTTTTATAAAACCTACTGCAATTGATATTTCGTCTGCTTTTTCATTAAAGAATTCATTGAGGTCTTTTGATAAGCAAGCTATTCTGTCCATTGTAAGTTCTCTCATTCATATATCCAAGAGAATTTATACCTTATTATTTTCCTTCACTCTATCAACTTTACTTACACTTTTCCTTAACTTGACGCGTATGGTTTATTTAACACTCCCAAAAAATTTCTATATATTCAAATATAGCAGTTTTGATATGCTGTTTAGAGTGCCGAGAGGTGTCTATTGGTAACTCCCTTTTTAGAGAACTGAAGAAGCTTTCCACAACAGAATTGTCGTAACAACAACCTTTATGACTCATCTATGTTTTTTATGGATAAGAGATATTGATAACCTTGCGAAGTATATTGTGAACCTTGATCACTATGTAATAGTAGATTTTTGGCAGGTTTACGCTTGTTAACGTCCATTAATAAAGAGTCCATAACCAATTGTTTATTTATTGAACTGCTCATTAACTACCATGCGTGAATATAGATCGATTATTGTTGCCAAATATAGTCATCCTTCTTTGGTTTTTATATAAGTAATCCCATACTTTATTTGGTTGATCGACAATAAA
>NODE_85_length_2990_cov_10.312777
TAAAACTATGTAAAAGCAATAAATTTCTTTATTTAAGGTCGAAGTTTTGCTATTCTCAGGTTTTAATAATTTAAATTTAATGAATATAAACAAAAATGAGTTTTTATTTCTTCCGCTTGGGGGAGTAGGAAGAATCGGGATGAATGTTAGCCTATATCATTACCAAGGTAAGTGGATTATGATCGACCTTGGTGTTGGTTTTGCAGATGAAACTATGCCAGGTGTTGAGCTGCTCATTGCTGATATAGATTTTATTGCTCAAAGAAAAAAAGATTTACTTGGAATAATAATTACACATGCACATGAGGACCACTGCGGTGCAGTGCCCCACTTGTGGGAAGAGTTGCAGTGCTCCATATATACAACAAAGTTTACGGTTAATTTTCTTAAAGAGAAACTAAAAGAATTTCGATTGGAAGGTATAGTGCCTGTGAAAGAGGTAGACATAAATGGCAGCATAAATTTGGGTCCTTTTACCGTCGAGTTTATAAATGTAACTCATTCAATTCCTGAGGCAAATTCAATATTAATTAGCACTGAAATGGGTAGTGCACTCCATACCGGAGACTGGAAATTTGATCCAAAACCTGTTGTTGGATTAACTTCTAATATGGAGCGTCTAAAAGAAATTGGCGATAAAGGTGACCTGCTTGCAGCAATTTGCGATTCAACCAATATATTAAGCAAGCATCACCCTGAGTCAGAAGGTGAAATTTATAATAATATTTATAACATAATAAAGCGGTCTAAAAAATTAGTTGCTGTTTCGCTATTCGCTTCAAATGTGGCACGAATTGAAACGATAAGCCAAGCTGCAAAAGCACTAAATAGAAAAGTAGTTTTACTTGGTAGATCTTTATGGAGAATAGTGAAAGTTGCGCAAGATAGTAGTTATTTAACTGATTCTCCTCAGTTTCTTGAAGCAAAGGAAGCAGTAAATTTTCCAAGGGAAGAACTGGTGCTACTTTGCACAGGTTGTCAAGGTGAGCCACTGGCAGCTACCGCAAGACTTGCTGCTAAGAGTCATCAAGCATTTAAAATGCAGCAAGGTGATACCATGATCTTTTCGTCAAAAATCATTCCTGGAAATGAAACTCGTGCGCACAACATGCTCAATGCCTTTATTGAGATGGGGGTAGAAGTTATTACTGAAAAAACAGAGCATGTTCATGCTTCTGGGCATCCAACAAGAGAAGAGCTAAAGGAAATGTATTCTTTAATAAAACCGAAGATGTCTATTCCAGTTCACGGCGAATATATTCACACACATGCACATGTAAAATTTGCTAAAGAGTGCGGTGTGGCAAAAGCAATAATGATTGCACCAGGTGATATTGTTAATTTGGAGAACGGAGAAAAGGTTGATTCAATTGATGTTGACTACTTTGGTATTGATGGTATGCTGCTACGTCATCCGGAGAGCAGTGTTATAAAAATGCGTAAAAGGATGAGAGATGCCGGAGTTATTGTGGTAACAGCAGTTGTAAACAAGAAAAATAAATTGCTTGCTAAACCAAAAGTATTTGTACCTGGTGTTTTTGAAGTGCTAGAAGATGCAGCTACCATACAGAAAATTGTCAAGAAAGTTGAGTCGTTGTTTAGTTTGCAGCCAACAAAAAAAATTAAAAATAAGATTGAAAGTTCAATATTGAGTATCTTAAAGGAATATTTACTAAAAAGGCCTATAATTGAGGTTCAGATAGAACAGGTATGAAATGAATGAAGCTATTCGTTCATCTAGTGTTATTTATTTCGTTATTTATTCCTCATTTTACAAAAGCTGCTTTATATGTTGATATAAAAAAAAGCAGTGTTGGTAACATTGGTCTTGTTGTATCTAAATGTACATGTAAAACAGCGTTGGAAAGCGAATTAAGCGAAAATATTGCAAAGGTAATAGGAACAAATTTATCTAATTGTGGCTTATTTAATGTAAAACGTGGCGCGGAAGCTGAATCTAAATCTTGGAAAAGCGATACTGTAGTCACAGTAAGTTTAAGCGAAATATCTGGTAGTGCATTAGAGCTATCATTTCGTTTATTTGACACTTTTACAAAAAGAGAATTACTTACTCAGTCAGTTGTTTTTCCAGCAAAAGACTGGAGAAAAATTGGTCACCTTGTTTCGGATGTGATACATGATAGATTGATTGGTGAGAAAGGGCACTTCAACACAAAAATCACGTATATTGCTGAAGAAAAAGATAGCAACTACAAATCTGTGCGTAAAATTGCTGTGATGAATCAAGATGGGAGTAATATAAAATACTTAACAAATGGTGATAGATTTGTGTCAACACCGAGATTTTCACCAAATGGAAAGGGTATTGTTTATATCTCATACGCAAATGGTAAAAGTTATATAATATTAAAAAATTTAAAAGATAACACTGAATCAATAATCAGCGCATTTGAAGGAGTTGTTTCTGCACCAAGATTTTCTCCCGATGGTAAATCTCTTTTAATTTCCCACTCATTGGGTGGTGAAACGAATATATTATCTTTGGATTTAAGTAGTAAACGAACAAAAAAAATTACTAAAGGTTCAGCTATAAGCACTTCTCCCTCTTTTTCTCCAGATCAAAAGTATATGGCTTTTAGTTCTGATATAAGTGGGAGTCAGCAACTGTACGTTATCGATTTTACTAACAAAAGTAAAAAACCTAAAAGAATTAGTTTTGGAAGTGGAAGATATGCTACGCCTGTTTGGTCGCCAAAAGGAGATCTGATAGCTTTTACAAAGATTCAGTCAGGAAAATTTTACATAGGAGTTATGAAGCCAGATGGCAAAGAAGAACGTCTGCTTTCAGAGGGGCATAAAATTGAATCCCCGGCATGGTTACCAAATGGTAGAGAAATCATTTTTACAAGAACAGAATCACCAAGCAACTCTAAACTATATTTAGTAGACTTGGTAAAGAAAAATCAAAAAATGGTTTCCACTCCCACAAATGCTTCTTTACCGGATTGGTCTTATTTTTGAAAGTAGAT
>NODE_86_length_2976_cov_10.957206
[truncated: 1,828,242 more chars]
