# Supplementary material for: A bioinformatics approach to identifying Wolbachia infections in arthropods
Source: PeerJ. 2018 Sep 3;6:e5486. doi: 10.7717/peerj.5486 (PMC6126470; doi:10.7717/peerj.5486)
Supplement: Supplemental Information 1 — Supplementary figures/tables and code used for data analysis [file peerj-06-5486-s001.zip › Supplement/assembled_genomes/Mycopsylla_fici_1.fasta]

>NODE_1_length_23547_cov_4.329846
AAACAGAACGTCTCGTGATTTTTCTCTTATTCTTTTTATTACTGCATCAGCAAGACTACGTACATCTTGGTTAGGTTCTGCTTTTATACTTATATTAAATGTAAAAGTTTGATTGAAAATTTTTTGTTCACACTTTTCACAGTCTTTTAAAACTTTCTCTGAATTATCTGCTACAGAACTTTTTTCTGTAATCACACTTTCAATATTCGTTCTACTATTCGAAATTCTACTAAAAGCATTATTATTTAATAAAGGATTTCCTTTACTAAAAACATTATTTTCACTAGTTGCACTGCCTATTTTTGCTTCTACTGGTTTCTCTAATGCTTTTATTGGACTATCATTAAAAAATTTTCCTATACCAGTCCAATTTTCTATAGATTTTGTAATTGATTTCCAGAGACTTGAAAAAAAGTCCTTTACCTTTTGCCAATTAGCAATTACAAGCGCTGCACCAACTGATAGTCCAGCAATAGCAGCTCCTATAGGATTGGTTAGCGTTAAAGCTTTCAGTCCCATGATTACTGCTGGAATTACTCGCGCTGATAACGAAGTTAATACTGGCAAAAGTGTTCCCTGCAAAATAACCTTAAAAGTTAGTATTCCACCTCCAACCAATGCAAATGCATAACCAAAACCTACCACTGCAATCTTACCGATAATAAGAGCTGAAATTATGCTCATAACTCCTGTAGTCAAAATTGGACACTTCTCTGCGAACCAAGCTATACCTGTAGATATAGACCTCAAAATCTTACTTATCCAATTTAAAGTAGGTAGCATAACTGACCCTAAGTTCATTCCTAGCTCTGCTATTGTATTTTTGAGTAGCTGCAAATTATTTGCTGTGGTACTTGCGCGATTGTCAAATTCTTCTTGCATGGAATGTTTATACTTTTCTTTGTCAGCTACAAGAGCTATGGCACCTTCATATTTTTTTAGGCTTCCAACTATCAATGCAATATCATCTTGATATTCCTGACCGAAAAGTTTCATCAGGATTGTAGAACGTTCCTGATTATCCATTTTCTTTAGAGTTTGAAAAAAGTGAAGTAGTGCTTCTTCTCCGCTTTCACTGATCCTTTGTACCATTTCTTCCGCGGTTATGCCCATTTCTTCTAGTGCTGCTTTGAATTCTTTTCCTTGACCTTCAGCAGTTTGAAGTTTGCTAAGCAGTGCATTTATAGCAGTTGCAGCTTTTGCTGGTTGTTTACCTAAACTAATAAAAGCATTTACTAAGCTGCTTGTTTGTTCAAACTTTAATCCAAACTGCTTTGCAGTACCACCAACTATTGCTAGAGCTTCAACCATATCTTTTGCTTTGGCAGCAGTGTTATCTGAGAGATGATTTATAACGTTGCCAACTCCTTCCATTTTTTCTTCTGCAATTCCATAAATGTTAGCGAGTTTGGCAATAGAATCACCAGCTTGTTCAGCAGACATGTCAAATGCTGTAGCCATTTTAGCTACTGTTGTTGTAAATCCAATTAACTTATTTTTTTGAATCCCAAGTTGGCCACCACTTGCAGCTATTTGTGCTAACTCTGCAGCTGATAGCGGTATTTCACGAGATAATTCTTTTAGCTTCTTAGCAAACTCAATAGCTTCATTTGTGTTCTGAGTAAAGTTTACTACCTTCTTAACATCAGCCATAGCACTTTCAAAATCAATCGCAACTTTAATTGGCGCTGCAAGTGAAAGTCCTAGTCCTATAGTTTCCATTACTTGTGACCTATAATAAGCTTTTTTTGCCAGAGCATTTTGCTGTTTTTGTATTACAGATCCTAGTTTACTGTATTTTCCTTTAAGTACTTCAATAGATGAACCAAGTTTAGTTTGATCCCTCACTAAAGATTTAATATCCTTTCCACTTTTTCTTATTTCTTCATTTAATGTATGAAGTGTATCTCTCTTTTTGATATAAGCCTCTTTTGCCTTTGATGCCGATGCTTTCAATTTTTCGAATTCATTTCTCAGTGCTTTGCTTGGTTCTTTTTTTTCCTTCTTTTCTTTAGCAATTACTGCAGATGATTCTTTTGCTTTCTTCTCCGCTTCCTTCCAATTCTTCATGGCTTCAAGGGCATCATGATTTAGTTGCTTAAATTTGGAAACAGATTTCATTGACGAATCAAGCTGCTTTATACTATCACCCAACTTAGAAAGCTTTGCTGCACTACCTGTCATTGCACTATTAAAACTGCCATCTAATGTTGCACCGATCTTTATTGAAAGCATTGACATTTTTTTGCTACTCCTTTACTTATTTCTATCCATGATGAAAATTCATTTACATCCATATTAGTAATCTGCTCAATTCCACTTCCTGAAATAGAACTGAGTAGTAATACATTATACTTTAAGTTCTCTGTTCCAGCGGCGACAAAAAATCTTTTAGCACCTTTTGTATTTCTACATAATCTTTAATACATAAATCCTCAACTGCTTCTTTTGGCACGGATGTTAGATTAGCAATTAAAGCTACTTCTTTCAAGGCTTCGCCTTCTATGCGTTCTATAGCAAGTAAATCTCTTACTTTAGGTTCACGCATCGATAACTCTGAGATAGAGATACTATCAACTGTTATTGATTCACTAAGTGTAATTGTTTTCATATTTTCCTCTAAAAAAATAAAATTTCAAATAAGTTTTCATATTCCTAAAACCGTTTGCAGCAAGGCCATTTGATCAACGCCATTTATCTTTCTAATCATATTTTCAGCATCGATCTCTATTAATTCATTACCACCTATCGTAAGTTTATAATAATGGGCAGCTACAGTACACTTCAGCGTTGCTTTTTCAGCAGGTTTCCAGCTACCAAAATCAAATTCTTTGAATATGCCCCTGAGGTTGATAATTACTCCTTCAATATCATTGCTACCACTTCCTTGCATTACACCTCTGAGCGTCAAAGCTACTGAATTTCCATTTATCAAGCCAAATAGCCGAAAGAGTTCTGTATCGTATTCAGAAAAAGTAAAGTCTGCTTCTAATTTCTCCATGCCCATATCAATATTTACTGGAATATCCATACCACCAGCACGGTACTCCTCTGTTTTTATGGTAAGCTTTGGTAAGGTTACTTCATCTATTTTTCCTGCATAGCCACGACCATCAACAAATACGTTAAAATTTCTCAGTATTTTCGGTAACATTTGTTTTTCTCCTTTTCTTACAGTACTTCGCTATTGATCAAGTGTGACCTGAAAGTAATCTGTTCAGCCGGATAGGGTGGTGTAAATTCAAAGTCAAAATATACTTTTCCACTTGCAATATTTGTTGGTGTATTGAGTTCTGGGGTTGCATAACATTTTCCACTGATAATCGCTCCTTGCGCTTTTAAATTGGCCAAATAAGAATTCACCCCCTCAATCACATCATCTATGTAAGTTTTGGTGATATTTCGATCAACTACCCAGAGATGAGCTCGCAGCAGACTATCGTTGATTAAATCTGCAGTTCTTCTCACTGATAGAAAAGCCCATTTTGAATCATCTGAACATGTTCTATTTCCCCAAAGCCTATAGCCATTTTGATGAATTATCGTTGTTACTTCATTTTCATTTAAATGGTTTGCTCTACAATTTGTATTACCGAGCGTAAAATCAATAGGCCTGCTTGTTCCAACAATACCGTTTATTTCTTTATTTGAAGGTGAGTGCCAGAAGCCTTGCTCGCTATCTATCTTAGCTATTAAACCAGCTACAAATGAACTTGGAGGGAGAATTTCTTCTTTTCCTTCAATAAGTACCTTAACCCACGGATCAACAACATAAACTCTTGAGCTGCCTACACTTTTTCTCCATTTTATTGCTTCTTCATCATTGGTATTTGGTCCATCTGCTACTATTATTGCTCTTAGCTTTTCTGCTATAGGAATTAAAGCGCTAACCACTGGATTTCCAGCATCTCCAGATAATTGATGAGTAAACTGAGGTGCAATTAGTATTCTAGGTAGCACATGAACTATGCTTTCACTGCTTAAGAACGCTTGAGTTCCCTGATATTCTCCAGTTTCTTCGTTAACTCCACCAATGACATTGCTGAGCGTCTCTTCTACTTTCTCCTCAACTCGAATAACTACTACTGTTGCACCAATTTGGGAAAAAATTGCATTAATAGCTGAAGGCAAAGTCCCAGATTGACCAAGTTTTGCTGCTTCTTTTAAGCTTCCTGCTATTAATATTGGTTTATTTAGTGGAAACTTTTGCCCGTCAGCATCAGGTGCAGTACCAATTACTCCAATTACCGATGATTTAGCTGTTCGTACTGTCCTCGCTCCTGAGGTAACCTCGATAACATTTACTCCATGTAGAAACTGTTCTGTCATTTCTTTTTCCCCTTTTCAACTTTCTTGCATTTTTTGTTTACAATCATCTAGCAAAGTTTGCAGCTCTTCCTTACTTTTAGCTTCACCGATTTCCCTTTCAGCTATATCCACCAATTCTTCGCACTTGATTATTGCTTTTTTCGCTCTTTTTGCTTTTTCCTGAATTATTCTTGCCATTTCTACTACTGAAATTCCTCGGACTTTTGCTAATGGCTCTATAATTTCTGCATCTTTTTTGTCTATAGATTCTGGTGCTGCTAAAATGTTCTCTGCGGCTTTTGCTTGTATTTCGTACGACTTAGACTTCTGATGAGAATATCCTGCGTATTGGTGAGTATAGTTATCATAATAAGCATGAAGATTAGAAAGTGCAGAAAACTTCGCATTTTGTAGTAACTCCAATTCAATATCTTCTTGATTCCGCTGAGCAATTTTGCCTCCTTCTGTTAAACAATAGCTTTTTTGCCAATCAAAATCTTCTGGTGCTTCATACCAATCATTTTCAGTTGGCTTGCTTTCAAGTGTTGTTGTTTCTACTTGTTTATCATTTTCAAATCTAATGTAGATAGACATTGTTTGTTACCTCCAAATCTCATACGTGTTAGATAATCCTGGACATTGCCAAGCTTTTAGCGTTCTCTCCACATCTACTTCAAGTCCTGTAGTTAGAACATTGCTACGTATGTTATAAATCCCCCACTGAATAAATTGACCATAGTTGTGTACATAATTTGATGCAAGCATACCTTGACTAACTTGTGTTCTGGAATACAGATAAGATGATGTGTAAAGTAATATTGCAACTGTTTTTTCTGCTGGAATCTCCACATTACCAGATCCGGCTAACTTGCTATCAGAACTCGTGTATTGGTAAACATTTTTCCATACTATTTTTGAAATACTTGATTTATTAGAATTAGTGTTATCAGGAGTTCCCACAAATAATCCTGCTCCCCCATACTCCGTACTCGAATACGATGATCCGACAAATTCCATTGTCTTATTTATGTTCACATTGGTTGTATTTTTTACAAATACTACTCCAAGTGCAGCATACGGGTAATAGTATATCTCATCATAACTACCAGAAAAACTTTTTGTGCATAACTCGCCGTAAATAAATGTTCCTTTACTTCCCTCTATAAAACTTAGTTGTCTTGGCCGATAAAAACTAACGTAATCTGTATTGTACGTATGGCTACCTGCTAGTAGTTGTAACATATAGTCAGTTTTTGTTATATCACTACTCCACTTTCCAAGCTCTGTCGTAAAAGTTCCGTGGCCAAAATAATTATTTTTTCTGCCAAGTACACCAAATAAGAAAGGTAATGACCCTGATTCAATCATATTGCGCTTTCTTATTTCATTTATAAGAGACACTTTTAACTGTTCATCCCGAGTTTTTACCTCATTAGAGATGTTTTTAATTCGAGTTTCTATTTCCCCAATAATTGATGAGCCAGATGGTACATTATTAACAGCACGAAAATCTTCTACTAAACCTTTAAGACCATCTTTATGACTATTACTAATGCTATTTATTGCTGCAATATTGGCATTCTTTCTCGTATCAAGTAGCGATAAATTTGTTGTTCCTTTTTCATCAATTCTCTTTAATAACTGCTTCTCTGATTCAGAGATCACTGCTAAAGAACTAGCTTTTTTATTATCCAGATCAGTTAAGTGTTTTTTTGCACTATCAAGAAGTTCTTTTAGCTTACCATCAGTCATCTGTACAATTTCAGAAACTGCACTTTTGTCGACTATTGATTCCAATGCTTTAGCAAGATATGCTAATTGATCTGGTGTACTGTTTGCTGCTAAATCCTTAAGCCTCTTTTGTAGTGCATCAATTATCTCTTTTACCTCAGTCATCTGCACAATGTCAGCAATAGCTTTTTTATCTGCTATCAATTCCAGCGATTTTGCAAGATATGCCAGTTGATCAGGTGTGCTGTTTGCTGCTAAATCCTTTATCCTTTGATGTAACGCTTCTATTGCTTCTTTCATTCCCAAAAATTTAAAAAAGTCTCAAAATTAAACCGCTCAAAATTACTCTTAAGTTGATTATGCTCATCTTCTCTTTCGGTAATATCTTCATCTATTTTCTCAATTGTGGTACGGATACGAACAACATCCTGCACAGCAATATTTTCTGGATGCGGTAAAGGATATCCACGCCTTGTTTTATCATTTGGCATTTTTCTTATGTTATAACAATCCGCAAGTTTTTTACCTTTGGCCGATAGATAACCGTACCACTTAAAACCAATTTTACCCTTGTTTCACTGGCATTAAAGTTTGTCAGTACGTGGGTTCTTTCCACCCAATTTTCTCCAATTGGTTTTCCTGATGTTAAATTTACTAATTGCCAATCCACGTTTTTTTGTACATATGCTTTAACATTTGCAGTGCCAGGTATTAGCGCATCATAGGTAATTGTTATCTTAGTGTTAGCTCCTGCTGTAATGCTTCTTGTAACATAATCCCCAGACTCTGAAAGATTGCCCATAACTAGCTGTAACCCAGGATATAGCACTGGACTTTTTTCTCGCCCTCCTTTTAGGCTTGCTTTTACCGTTAGCTCTCCAGATAATCTTTCACGCAGTGCGAGCGGTAAGTTATCAGACAAAAATTTTTCTCTTCCCCCTTCATCTGTTAAGATAAATTCTACATTGGTATCAAATGCTACTTTTTCGACGTTCGTCAAAACAATTAAATCTGATACATTATTTACAGTAACTTTGCCCAGATCAACAACATGAGAAACTTCACTAAATTTTGCAGCTAGTAGTCGAAACGTAAGGTCAAAGTTTTGATGTGGAGTCCAGGTGCTTGCATTGCTTGATGACAGTAATACTCCTACTTGATATGGCTGACTTGTTACCCAACGGCTATTTACTGCATCATATTTGCCAAGTTCTGCTATCTTTACTGCAGTACCAGGATCATCAGTAAGCAGTACTATTGCATACTCCTCTCCTGCATGGCAAAACACTGGTGACCAAGTTATACGTGTTGCTGTGCCATCTATCTTTATATCTTTTGGCTCAACAAAACTCTCAGCAATGACAGTCTGCGAGGGCATTCCCACTGCTGTTTCTCTAATCTGCACAACAACACGTTTTTTGCCGCTATTTGTGAACCATAACTCTACACCTCCTATGTGTCTGCTTTCATTTAGTGTAAATGTCTGGGCTAAAGGATCAATTCTTCTTGCTGCAATAACTCTTCTTCTTTCTTCTATGGTAATTGTTTTTTTACCAGTATAAGTTGCTTCTCCATAACTGCCTTTATCACCGAAGAACTGCACTAACTTAGTCCCAGCAGGAATGTTTCTTGGTACAGTAAATCTTCCTTTTATTTTTCCTCTGTTATCAGCAATAAATGTTGCGATCATGTTTTTCTTTCAAATATTTTCTATGCTTGAGGTTGAATAAAAATTCCATCAAACTTTAATTCCTTAAGCTTTTCACCAGTTGCAAAACCTTCAATCTCAAAATTTTGAGTTGCTTCTCGCATAAATTCAGTTTCGTATGAGGTACTTGACAGCAGCTCTGTTGTTTCTTTAACATTAAATACTCTGGTTACTGGACTTTTCCAATTTGTTTTTACCTCCGTCCAGTGATCAATATTTTTATTTAAAGTAATTTGTGCTGGTACTGGATCAAAAGCTTGGTATGGATTGATCTTTTCTCCTTTGGTCTGTAAAAGCTGCTCCAGTACCGGTTCAAGTTCATACAGCAACAAATAAGTTTTTTCTTCCCCATCAATATCAGCAATAGTTACATCTATTGGTAAAATTAGTTCCTTATTTACTATTGCTGCAGACTGCGAAATTCCTTGATCACGCATATCATCATCGAAGAACGGATCTACAAATACTCCTTTTTTGGTGGTAGGTTCTCTTGAATTTGCATCATTGCGTAAACGCTCCTGTGCAACAAGTGCATAAAGATCATTTATTCCTTTTTTCATTGCTTCAAGCTCATTCATCGGTACAGCATGAATAGCATTATTCACTATTTTTACCCCTTCTTTTTCTCCGTTTTTCCACGTCTGATGAATGTAGCAGAGTAAAAGTTGTCCGCTAGGTGCTTTAGGCATCGATGGTCGCCAAGGGTGAGCTATACCTTTTATTCTCCTCACTACTCCTTTGCTATCGATAGTAATTAAATCAAAGCGGGGCATTTTCCAGGTGTAATCAATCAGAACCAAGCTGTTATCAACTGCTCCTTTTACTTTACACCCCTCTTCGCTTATATCTTCAGGACTTATATGAGTGCGACAGCGATAGGTTATTTGATAACTACTTCCAGGAGCTGGTTCTTTGCCGGGTAATGACCAATCAACGTTTCCTGCGTTTAGTTTGTAATCTATACTATTTTCATAAATAACATTGCCTTGTTTAATTTGAATAATTTCAAGTACTGCAGAGTCAGGTATCGGATCAATGGCTCCTGAATATGAACCGTGAGTAATGGTAATAGTTTTTTGAACAGTTATATCTACTTTTTTGATTTCACTTATTGGAAAATCATTAACTTTAAGTTCCATTACTCTTTGGCTATTTGGCTGAAAAGTATGCGGTTCTGATTCAACTGATTTTATATCAGGATCTTCATCAAAGGAAACACGAATACTGTGAGGTAACTCAATCTCATAGCCATCAACATGAGCTTTGCCCTCATTAATCACAAATATTTTTTTTCCTCCTTCTCCCTCTTCCTTTTGCAGGAACATTACTTCAAGACCATTTACGACGTAGGAACCATTTGCTTCTTTGTCATAACGAGCAAGAGCAGTAGTTACTATATTTGCTTGTGGTGGCGGTGAATGTTCTATTAACACTCCGTTTTCAATGTTATAAATTGGATAAAATTCTCCATTTACAGAAAAAGGGGAAGAAACACCTTCTGCTTGATAACCCCAAATGGTGGAAACTTTAAGCCTTGCAGCTCCTACTTCCTGATAGTTTCTTGTACCAATAGCAGGATCACGAAGGTTTTCATCCTCAAGTTCTGTAATCGTAGATTCTAGATAATAAACACCTATGCGAACTGTGGTACTCAGTGGAATAACAAATTCTTCTTTTTCAACTTTTCTAACTGCACCACGCAGATAGATTTTTCCTCCTTCAAGTGTAACTTTACCAGTTTCTCTATCTATAATACAATTGCTTCCCGTTATAACATCACCATCACGAAATATTGCATCACCTATGCCTTTAAGCTTAGAAAGAGCATACTCCTGAGTCTCATTTAATTCTGCAGACTGTAGACCTCTTCCTGCAAGGAACAAGCTTTTTTCGTATTCTTTGTCAGGATTAAAGCGGTTATAATAGGCGTTTAAAGTCATTTTATGCTAGAAAAATTCAAAAAGTTACAACAAATGAAAAAGTTTCCCGAGTTGCAGATGTTCTGATAAGTGGTACAGTATGTTCTAAAACTAATAAGATCCCTGGGTCTTCTATATCTTGTGGTTCAAAATATCTCTGTCCAGGAGGCAACTTTTCTTTTACCTTTGTACCAACCATAACTCCTAATTCCCGTATAACTTGATTTGCTGCGTCCGTGAAATCGAAAGTAAATTTAAGGTATAAATTATTGGTTGGTACATTTGAGGACCTAAACCTCCCTGTTGGAGTCAAAAGCTCTCCATTCTCATCACCTGTGCAAAAGAGAACTTCATCTGCAGTACGTCTACCAAGCTCATTGAGCAGTTTTTCAGAAGTTATCAGCTCTGGTGGTGTGCTTTCAGTATACTCTATAGTAACTGCACTATTTGCCGTGATAGAGCTATTTTCCGTACGTTTTATTACACCACTACTGCTATCAACTATATAATCTATACTTGGCTGATAAGTTGTTTGTCCTGTAAAAACCCTTACATCTTTAATAGTATGGTGATCTAGAGCTATTTCACCCTCAACAAAAACTTTTTCGACCTGATGGCTACTTCCAGAGCTTGAATCACCACTTCCCCAAGCAAGATGGATAGATTGCTTTTTTATGCTGGCTGCTATTGCTGCTCTTCCTGACTGTGTGAGAATTGACATTTTTAATTAAGCCTCATATATTATATATGTACGATGACTTCAAAATTCGTCCGCAAAAATCAAAATATTTTTTCATATCAGAAAAATTTTTTAGGAGAATAGCTCAGCTCCACAGCTAAACTTTCCAACACCGCGAGCAAATGGTCCGCTAGGAATGTCAAGCCATTTATCTTCTTTTGAACCAGTAGCCATTCCCTTAACCAGCTTCCGTGTTTGTAACAGCTCTTGAACTATACGCTCCATTCTATCTCTTCCTATACTGTGAAACTCCTCAGGTAGTCTATGCCGCTGTTTATACACTCCTGTACTTCCTGTATGGGTAAATGGATGTCCAGAAATTGCTGCTCGTGTAATTGCAGTTATAAGATGCTGCTTTGAATCTTTTTCGTTCATATTTTTTATTCTTAATCTTTCAGTTATGTCTTCTAACAATCCTGTTTCTTCATTTCTTAAATAGGTGCGTAAAGTGCGATCAGCCAAACCGTTTGCTTTAACAATTGCTCCATAAAATAATGCGTTCTGTCTTAGAGCCTGTTCATAATCTTTTCAGAAGCAAAGCAGTGAAAGCCAGAACGACCATTTGTAGGCTGGTATTGAGTTTTCGCTCACAATTTTTCCACAATCTTCTACATTTTTCTAACCAAGCAAAAGATCTCTCAACAACCCATCTTTTCGGCAATACAGCAAAGGTATGTAATTCGCTCCGCTTTACTACTTCAACAGTTGCACCAATAATATCTTTTATCTGAGTTGCAAAATTCTCTCCTGTATAGCCTGCATCAACCAGTATATTTTTTACTCCAGAGAGGTTTTCTTTTGCATTATCGACCATCTTCACAGCACTGCTGCGATCAGTTGTTCCTGCAGTTGTTACATAAATTGCATGTGGTAAACCTTGAGTATCAACTGCTATATGGCGTTTTATTCCTGAAATCTTTTTACCTGCATCATAGCCTTTTTCTTCAGCAGTATCTGTATTTTTAACACTTTGAGCATCAATTATGCAGAAGCTAGTTTTTTCTTTCCGACCATTGTTTTGTCGGACCACGCCAATTATTTTTTTTTAACACACGCTCCAAAATACTTTCTTTATTTCCGTTTGGTTTTTCACTCCACTTTTTAAAATAGTCATAACAATTGCGCCATTTTGGAAACTCTTTTGGCAGCATTCGCCATTGACAGCCACTTTTTAGCACATAAAGCACACCGCAAAATAACTCATATAAATCCAGCCTTCTTGGCTTTGTTTTCTTTCGCACGCTTTCTAAAATTAGTCTAATCTTTTCGAATTTTTCACAACTTATGTCACTTGGATATGTATTCCTCATAGTTTACCTCATATCAACTATACCTCATCTTACCATATTCAGAGATCGCGTACAGGTTCTTACAGATTCTCCTATTGATTTAAAAATTGTCGGTTTAGCTGTATCTTCCACAGACCAAAAAGCGTATGAACACCTAACACCATTAACAAGAGCAGATGTACCTCTAATGGCATCACGTGCTTGCTCAACAGTCGATATAGGTTTTTCACTTTTTGGCTTTCTCATATGATGAGCAGTAATTATTGATGCTCCAGTGCTACCTGCTAAATCAGATAATAAAGACATCAAATAATCGCCTACGGCTGGGTCAGTATTTAAATCAGCGTGCACAAATGATGCAAGTGGATCAAATACGATTAATTTTAAGTTTTTTATTTTATTAAGTTGTTTTGTTATCAATTCAAATTCAGGAGAAGTCTCTATAACTTTACCTGAAACACTCTTTATGATTGTAAGTGATCCACTAACATTTGGTAATGGTACAATAAAGAGCCTATCTTTATATTTTAATCTTTCGCATTGCGAATCAAGACGCTCTAAACGACGATGTATTTCACCCATATCATCTTCTGCTGAGAAAATTACCACAGATCCATGTTCAGTAACTAAAGGACCAAAACCACATGGCTGATCTTTTCTACTCGCAACTTTCAGTGCTAAATCAAGCAGAAGCATACCTTTGCCAGTATCTCCCATCGCAGCTAGAATAGATGTTACTCCTAAAGGAAATAACCCTTCAACAAGAAACTTTTGCTCTGGTACTGGACCTATAAAACGTTCTACGCTCCATTCTTGAATATTAAGCAATTGCTTAACGATGATTTTTTTCGAGTTATTTTCAATGAATTCAGGAATATTCATCTTTTCTTCTATACCATCAGCTGAATCCCATCCCTTTGGTTTATTCTCCGGTATTTCAAGAAGAGTAAGTGATAAAACACCAAGAAAAGTAAGCTTTTTCACAACTTTCTCAGCATATTGTTTACCTGGTTCATCATTGTCTGGCCAAATAATAACATGCTTACCCTTAAGTGGTGACCAGTCTGTTTTTTCTATTGGTGCATTTGCTCCTAACATTGCAGTTGTGGCAGTCATACCTTGCTCTATCAGAGCATCTGCACACTTTTCACCTTCAACTAAAATTACCTTATCAGATTTCATGATACCTGGAATATTATATAAAGGCCTGGTCTCTGGTAGAGTAAAACTAGACCTTTTTACATCAAAAGGAAGATATCTTTTTCCTGAATCAGTGTTATAACGATAAACTGTAACAATCACTTGATCACTTTTATCGTAATAGTTCCATGATGCCGTTGGTTGCCCCAGAGTGTTATTTTTTTCCGAATAACCAATCCACTTAGCAATATCTTCTATCGTATCAGTAAATTGATTTTTTCCAGTAACAGCAGCCCAAAGATCAAAAATATCTCCTCCTTCTCCGGTAGAAAAATCATGCCATAATCCGGCTTTACTGCCAGTTAACTCCACTATCATACTTTGTCCTTTATTGCCTTGTAGATTACCTACATAGAACTTATCACCACGAAAAGTTCCTCTTGGCAGTAAATAAGAAAGACATGACCTTATATTTGATAGGAGTTGAGTTTTTAACTGTTCTTTCTCCCCTAATAATTTATAACGTCCATTTCTTTGTGAACAACAAATATCCATACCTACCTGAAGAATTTGTGTTTTTTATGTTCTAGCTATAACATTAGCAGTTTTCCAACATCCATTAATCTTGTTGATGAATTTTGTTGGTATAGATCTACCGTTTCTAAGTTCATATACTACTTGCAAGATATTTGTACGTTTATTGGGTTGAAATATTACTATTCCAGATGTATAAAAACTTCTTAAAGCATTAGCACCAACGAGAGCTTGAAATGGATTCTTTTCCAATGTAGAGGTAGATACTTTTTTGGTGTGATTTGTAATGATTATTCCAGCCATAGGGTTAATCTTGGAACGTAGTTTTTCTATTGCATGCTGCAGACCATTGTTAACGGAATTATAAGGAGAATCAATCACAACTAAATCAAACTTTTCAGCTATCATATCTTTTATTTTTTCTATACCTTCTTCATTTAAGGTTAAGTTCATCTTGTTCGTCACAACTAAGTTTTCTTTTGCTAAATGAGGAAGTTTGTTGAGTTGTTGTATACGTTCTCTAATATAGTCATATTCCATTTCATTTTGTAGATAGAATATTTTTAGCGGTCTTGTAGGTTTCATGCCAAGAAATGATCTTCCTGCGGCCAGATGTACTAATAGAGAAAGAAGAAAATGACTTTTGCCAATCTTTGGAGTACCACCTATGACCAAAAGACCACCTGGTGTCAAAATTCTTGGGCCTATTATATCTTGTGGCATTGGTGATTTGTCGTTTAAGTAATGGTTTATAGAAAATGCTTTTTCTTCGTTTTGTTTTTCTTGCAGTATGGAAGTTCTTTCATCTTTACCGTTCAACCATGTCTCAGCAGAATCTATATTACCTTTAACTAAAGTCCAAAGATCTATTATATTTCCTTTCTTTTCTTCGATCAGGTTGTACCAATTTCCTGCATTTTCTCCTTCCATTTCAACTATTATCTTATTTCCATTTCTACTGCCAATATAGAATTTATCTTGGTAAGATTTGCCATCAGGCAACAAATAAGATAAACAATCTTTGATATTATTAATTAATAACGATTTTATTTTCAAAGCATTTTTAGATGAAAAATCCATAAAGTTCTCCTTGTTTATTCCAAATTTGTTCAACATATTTTTTAGACGTTTAAAGTCAAGATTAGCCAGCTCACAAACAGTTTCAAAAGATCGTGAGCGAATCCATTGACAAGCCTCTTTTTTAAGTTTAGGGTTTTTTCCTGCTGCATCCTGAATAGCTCTAGTAATAACAGCAGCCCACAACTTTCCTTCGTCATACTTCAAAATGGCAACCAATCATCTTGAAAATTTTTTTGTAATTCTGGAGTAATAACTGTAGTAATCCTATTTCTATCTCCGTATGTATTATTAGTTTCAACGCCTACTTTTGCTGTAAACTCTAAATCGTTGAAATCAGCTATAGAGTTTATTCTTCTAGCAGTAACTGCTTTCTCTGAAGTGTCATTTGCATGAATATTTCTGGATGATTCCAAAATACTACGCAGCATAGAACGTCCAGATTCTCCCCAGATGTCTTCTTCACCTTCTGCTTTGCCATTTTTGATACCTATAATCTGAAAAATCTTGCGTTTTGCATATGGGCCTTCAGTGACGGTAAATTCTACATTTAAATAGATACTGCCAGTAGCGTAGTTTTTAGTGAACCAATTTTCATAACCTCCAGGCTTTATTGCCATTTTTACCTTGACTATTGTACCTTTCGGTATTAAACTGCTCTGCAGTTTTGCATTATTAAAATCAGTTAAAAAATCTTGTAGCATACGCTCTCCTATAAGTTGACTTTAAAGTGAAAGTTAGCTATTCCATTAGCTGCCAATGACCATTTATCTTATCGACAAGTTTGTTTGGCACGCGTTCACCATTGCGAAGCTCAAATACTATCTGGCGTGCACTGCTTTCTTCATCATGAGCAAACATCACCATACCAGTACTGTAAAATCCACGTAAAGATCCAGCACCACTTAGGCCTTGAAATGGATCTTCTTCGAGCATCTTTTTCGATAATTTTTTTGTATGATGAGTGAGTACAATACAAGCATCTGGATTGACAGCACTGCGTAGCTTTTCAAGAGTCTTTTGCAGAAAGAACAGCATAGCACTATTATCATTTTCATTCCCATATTCACTGCTAAAGATGTTACGTAATGGATCTATGGCCAAAACATCAGGTTTAAAGCGTTCATTTACAATCTCCTTAATTTCACTTATTTCATCATGATTAAATGATAAGTGCACTTTTGGCGTAATGATTAAGTTGTTAGCAGCTACATTCAAAAGTTCATTATCAAGTTGTTGCAAACGTTCTTTCATATATTCATATTCAATTTCAGTTTGCATGTAGAAAATTTTTAAAGGTCTATTTGAAACCATACCAAGAAAAGGAACACCTGCAGCCATATGAACAAGCCATGAAATCAAAAAGTCACTTTTGCCGATTTTAGGTGGGCCACCCAGTACCAATAAGCCTCTTTTTGTTAAAATTCTTGGTGAGATTATATCCTCTGGTATTGGCGATCGATCGTCCAAGTATTCTTTCACACTGAAAAAAGGAATTTTTTGACCAATAGTTAAAAAGTTTTGTAGCATATAATAACCTCCTATATGTTGGGCGTGACAGGTTGAATTGCAAAAGCTTTAGTTTTAATTTTTGTAAGAAGTTTTCCTAGATGCGGTTCTTCAACCATATTAAGGCAACCACTTCGATCTTTAGCAGGATATCCCCAAGAATTAATCGTCTGACAGACAAATGAACGAACCTCTGTACCATCATTTTTCTTGATTCCAACCATACTGATTACCTCATCAACAATACCTGGAATTTCACTTGCAGTTTTAGCTCCTTCACATTGAGGTAGCCAAGTTGAGCGATTGAAATCATCGAGGTATTGTCCAAGAGTTCCAACTGTAATGATGTCTTTATTTGGAATATGTTGAAACTGATTGAGCCAAGCCATCATTTCTTGAGCAAGTAACCCGTAAGCAGCTCTCATATCTTGTTTTCCTGATCTTTCAGAAAAAGCTTCAGGTTGCATTTTTGACCATAAAAGACATAAACGCGAGGCTACTGTAATACTATCGATAAAAACACATCGATACTTGAGAAACTCCGAAGCAAGCTCTTTGTATTTACTGGATACATGCTCATAGTGTCTTTGGCTATATGCTGAGTCAGATTTTAACGCAGGATTAGGACCACCTATGAGACATGCAATATCTCTTGCCTCATTCCAAGTACGAATACTTACAGAATCCCCTTGCCAATCTTGAACAGCAAGTAAACCTGCCTCAAAATCAAGACAAAGTGTTGGTTCATTTATGGTCTTTAAGAGACTAGTTTTACCTATACCATAAGGACCAAAGATGACCATTTTTATACCTGTTTGAACTTTTAGCCGTTCATTGCTGTTCATTATTTTCATTTTTCTCCCAGTACCTAAATATATATGTACGATGACCTAGGCAATTCGTCCGCAATTTGCAAAAAAAAATTTTGAGCAAATATAATCGAGAGCTTATAACTTCTCTAAAACTGAGAATTTATTGCGTATTCGTTCTAGTGTGCGATAGATAGTTGTCTTTGGTATTTTGGTTATTACAGAAACTTCAGTAATAGTAAATACCTTAAGTAATTGACATAAATTACTATCTTTTTCAGACAAAGTTGAAATTATATTATTTATATCAGTGCGAATTATCGCTTCGATTTCCGAGTTCCTATGATCTGGAATATCGTCGTTTATATCATCAAAAGTTATATTACGTTTTAGACATAACTGATTGCGTAACATATTGCGAGCACAATAATTAGCTAATCTAGCAACGAAAGTACTAAAACTACTTCTTTTCTCATCGTGCTGGTTAAGATATTGCCAAACCTGACAAAAAAGCTCTTGTTCTATATCTTCGAGACTTTCGTTAATAAAACAGCTTTTGGATTTAAGGCGCGAAGCTTGAAATCTCACATGTTTAACAATTGTAGAATCGATTCCTTGATAAGAATTCTTCATAAAAACTCCAAAAGTTTCATGAATAGAGATTTTTACCAAGACTTTGTATGACTAATTTATTATAAAAAAGTAGTAATAATTTTTTTATCTAAAAGAATAAAATCTTTAAAAATTAAAATAAGATTTAAACGTTTTGATACACTACTGAAGCTACTTTTTCATAGGTAAAAAACTACCAATTTCGTACCTAATTTCTGAGTTACTAATTAGTATTTCAGAAAGCAGTAATCGTTAAGTTATTGATAATATTGTCTTTTTTATGTTCTATTCCTAAAAGCCGTTTCTAAAGTTAAGTGGCTAAAATCGGCCAGTAAAGAGGGTTTACGGATTACTGAAGTCTTATATATATTATATATATATTTAAATACAGGTAAAATATAATATATGATAATATAATAATATAAATATTGGCGTAATATAAGTTATGTAAAATAGTTATTAAGATAAGTAAAAACTCAAATGGCAGGATATGAAATTTTTTTTAATTTTTTTTCAAAATTGCGGACGAATTTGCGAGTCATCGTACATATATATTATACAGGGCATTGAACTTTAATTACACAAAGGAGTTTTTGTACGTCAATCTTAACGCTAGATCTCGGCAAGCAAACCGGCTGGGCAATTCTAACAGATGGAGTAATTGAAAGTGGAAGCAAAAGCTTTCATGGTAGCCGTTTCAGTGGAGGTGGAATGTGTTTTTTAAGTTTTCACAATTGGCTTAATTCTTTGAAACATGAGTTCACTGCGGTTTATTTTGAAGAAGTGAGAAGACATCTAGGAACTGATGCAGCGCATTGCTATGGCGGTTTTCTCGCAGTTCTGTCTGCTTGGTGTGAAGAGAACAATATTCCCTACCAAGGTGTTAATGTTAAAACTATAAAACGCTTTATAACAGGCAAAGGCAATGCAAGTAAGAGTGAAGTTATTGAAGCGATACGTGAAAAAAGTTTTTTACCTAGAGATGATAATGAGGCCGATGCTTTGGCATTAATGTTCTATATTAGTAAAGATATTAATAAGACAAAAAACCCATAAAAAGTGGGTCCTTTCGGCCATAATAGCGGGTTTGGTGGGTTCAACCCCAGGCCTTCTCTAGCGTCAGATATATTTTGAATATTAACTTTTTAATTATTAAGATATGAATTTAGCAATCCACTACTATCCTACTCGAAACCTAGTTGAATATGAGCGTAACCCACGTAAAAATGACGATGTGGTCAACAGAATGTGTGCTTCTATTCGAGAATTTGGCTTTCGTATACCAATAGTTGCAAAAAGTGATGGCACTGTGGTTGATGGTCATTTAAGACTTAAAGCAGCAAGAAAACTTGGTATGGAAAGTATACCAGTGGTCTTAAGTGATAATTTAAATGAACCACAAACCAAAGCTTTTCGATTACTGGCAAATCAATCAGCTAATTGGGCAAAGTGGGATGATGAGCTTTTAAAAGTGGAAATTCAAGAGTTAGAAGATTTACAGTTTGATCTTAAAATGACTGGATTTGAATTAGAAAAAGTTCAACATTTCCTTGATGATTTAGATAGTGAAAAAGAAGATCTTTCTGACTTAGCTATTGATGACAAAAAAGTAACAAAACCAGGTGATCTTTGGATTTTAGGTGATCATAGAATCTATTGTGGTGATAGCTCTGTAGTTGAATCATATAAAGCGCTGTTAGATGATAAAATGGCAGACATTACTGTTTGTGATCCTCCGTATAACGTTGATTATGGTAGCAGTCAAGACAAAAAGATACTAAACGATAATCAAGGTGAAAAGTACGAACTTTTTCTCTACGATATCTGTTCCCATATTTTAGCATATACGAAAGGTGCAATTTACATTTGCATATCATCATCAGAGTTTTCAACGTTGCAAAAAGCATTTGAGGAGGCAGGAGGAAAATGGTCAACATTTATCATTTGGGCAAAGAATCATTTTACACTAGGCAGATCTGATTATCAGAGACAATATGAAGCAATGCTCTATGGATGGAAAAGCGGTAATAAACGTGAGTGGCATGGAGGTAGAAATCAAAGTGATCTGTGGTTTTATGATAAGCCAACGCACAATACACTACATCCAACGATGAAGCCAGTAGAGCTAATGGAAAAAGCAATAGTTAATAGCAGCAGACCTGGGGATACTGTACTTGATCCATTTAGTGGCTCTGGAAGTACGCTGATTGCATGTGAGAGAACAGGAAGAATTTGCAGAACAATAGAGCTAGATTCAAAATTTGTAGATGTAACCATAAAACGTTGGCAAATATACACAGGTAGGAAGGCAATTCTTTCTGGTACTGACAAAACTTTTGCAGAAATTCAAGAAGAAAATTCGTAAAAAGGAGCAAAAAGAGTGGAAAAAATCACGCAGACGGAATGGGCAAGAGAGATAGGAGTTTCAAAGCAATATGTCTGTTATTTAGTAAAGAAAGGAATAGTTAAGTTGGAGGATGGTTTGATCAATAGAGAACAAGCAAATGAAGCGGTGGCAGCAATACGAGATCCAAGTCAGCCACTGAGGAGGAAAAATCCAGAAAACGAAAATACAAGTAATCTTTCTACAATGTTGCTAAAAACTAGAATAAAAAATGAAATGGAGCGGGGTAGATTATTGGAGGCGAAAGCAAAAGCTGAGATTGGTGAACTTGTAGCAGTAGAGGAAGTAAAGCGCGAAGCATTTAATGTAGCAAGAGTTGTCCGTAATAATTTGCTTAATATTCCGAATAGAGTTTCAGCACTGCTTGCATCACTGAGTGACACTGAAAAGATTCATGGAACATTGACCGAGGAAATTACAAACTCACTTGAAGAGTTATCTAATATTAAATTTTAAATAATGGCTGATAACTTAAGTTTAGAATTAATAAAGTGCCTCATTAATCAACCTGGATTAGATGTTAATGTCAGAGGATTAAATGGAAAAACCCCACTACATTGCGCTATAGAGTTTGATGAATTAAGTATGGTAGATCTGCTACTCACAAAAAAGAATATCAATCCTTTTGTGGAAGATAATGAAGGTAAAACATCTCTTGATTACGCCAAAGAAGAGAAAAAAGCAGAAATATTACAAGCACTAATTAATAACAAATACGGGTCAGAACAAGATAGCTTACTTCATTTAGCTGCAATGATAGGTGAAGTTAATGCAGTTAGATATTTGATCAGAAAAGGTATTGACGTTAATGTACGAAATGCTTTGCATCATACTCCATTACATCTAGCAGCAGGCATAGGACATGAAAATGTTGTCAAAATTTTAGTGGAAGAAGGAAAAGCCGAAATAGATGTCTTTGATGCACGAAATCAGACACCAATGCACTATGCAGTTAATAATAAAAAGTTGGAGATAGTAAAGTTACTGCTAAAGCTAGGAGCAGATGTAAATAGCGCGCGCATGGGACAAAACTCAATGAAATTGTCGCCTGTGCATATAGCTGTAAGTAATACTAATTATGATGAAAGAGACTTATGTCTTGATATCCTCAAATGCTTAATAAGGGAGCCTAATGCTCAAGTAAATTTGCAAGACTACGAAAATAAAACACCTCTACATTACGCTGAAAGACTTAAAACAATAGAGGTCTTACTAACTCGAGAAGATATAGACCCTCTGGTAAAAGACGATAGCGGCAAGACACCATTTGATTACGCTAAACCTGAGATAAAGAAGGCTTTGATGAGTAATAAGTACGGTTCTGAAAAGAATAGTCTACTCCATTTAGCTGTACAAACGGGAGAAATTGAGATTGTAGATGCAATTTTAAAAGAAGAAATCAATATTGATATTGTAAATAATAAAGGTCTATCACCGATTTATCTTGCTGCAGAAAAAGGGCATTTACATGTAGTAAAGTTATTGCTGAAAAAAGGAGCAAATTATACACCTGTTTTGCACTTAGCAATCAAATCAAACAATTTAGAGTTACTTAAAGTTTTGTTTACTGAAAAAAATGGGTCTTTGCTCTGCAGAGATACCGTTGTTAATTTTCCAACCATTCATAATAAATATATAGCACAGAGAGAAATAGCAGATAAAAGGATGAAAAAACATAATAATATTGTCTGCATCTATGTTTCAATTAGTGCAATAGCAGTAGCGGCATATATAGGTTTAACGGCAACAACAATAAGCAGTGCAATCATTTTTGCAACAATAACAGGAGTATTTGCGCTTGTTATAGCAATAATGATAAGTGAGATGAGCAAAAGATATATAGAAAAGGAATTTCAGAAAAAGATGTTTATGGAATTGGAGGAGTGTAGTTCTACTGTTAATGATGTCGAGATAGAACCAATTATGAGTAGATGCAGACAATGATATACGCCACATCTTTTTCTGAAGGTTTAAGGCCAGATCCCCAGCTTAAAGTATCAGAGTGGGCGAATGAGTATCGAGTTTTAGCGCCAACTGCAGCATCAGAGCCAGGTAAATGGAGAACAGAAAGAACTCCTTATTTAAAAGAAATAATGGATTCACTATCACCATCTTCACCTGCAGAGAAAGTAGTATTCATGAAAGGAGCGCAGATTGGGGGAACAGAAGCAGGAAATAATTGGATTGGCTATATCATAGATCAAACACCAGGACCAATGCTAGTAGTACAGCCAACAGTTGAAATGGGAAAACGTTGGTCAAAGGGAAGATTTGCACCACTGATTGAAAGTACACCATGTTTAAAAAGTAAAGTAAAAGACCCAAGGTCAAGAGACTCAGGCAATACTGTACAAAGTAAGGAATTTCCAGGTGGAATAGTAGTAATAACCGGAGCAAATAGCAGTGTAGCACTGAGATCTATGCCAGTAAAATATCTCTTTCTTGATGAGATAGACGCGTATCCAGGAGATTCAGGAGGAGAAGGAGATCCAGTACTGCTCAGCATAGCTCGAACCAATACATTTGCACGGCGAAAGATTTTTTTAGTATCGACACCAACGATTCATGGAATAAGCAGAATTGAGAAGGAATTTGAAGCAACAGATAAGAGATATTTTTTTGTACCATGTCCACATTGTAATTATTACCAAATATTAAAATGGTCACAAATAAAGTGGGAAAATAATGACTCAAGAACAGCACATTATGTCTGCACTGAATGTAGAGGCAAAATAGAAAATCATCAAAAGACAGAGATGCTTGAGCGTGGAGAATGGAGACCTACTAATAGAGTAAAAGGTGAGAAAAAAGGATTTCATCTTTCAAGTCTTTATAGCCCAGTTGGGTGGTATAGTTGGCAACAAGCAGTAGAAGATTTTCTGCATGCAAAAGAAAGTGAACAATTACTGAAGGTTTGGATAAATACTACACTTGGAGAAACCTGGGTAGATAAAGGAGAAGTACCAGACTGGAAGCAATTATTTAACAGAAGAGAATTTTTTCAGATTGGCACAGTACCAAAAGGCGAAGTAGTTCTAACAGCAGGAGTTGATGTCCAAAAAGATCGTTTAGAAGTAGAAGTTGTAGCCTGGGGAAAAAGCCGTGAAAGTTGGTCAATAGACTATCGAGTATTTGAAGGAGATACAGGAGGTGGAGAAGTATGGGGAAAGCTTTCGGAGCTCCTCAATCATCATTTTATCGGTGAAAATGGGCTTGAATATATGATAAGTATGATGGCAGTAGATGCTGGATATGCAACGCAAGAAGTATACAACTGGGTAAGAGGTCATCAAGGATCTGGAAGAGTAATGGCAGTTAAAGGTGTAAATAAAGCCCTAGTGCCACTTAGCAGCCCAAGTAGAGTTGATATAACAGTTGGTGGTCAAAAGCTAAAAAGAGGAATAAAGCTCTGGCCAGTAGGAGTATCGATATTAAAGTCAGAGCTTTTTCAGCTACTTAATATTTTAAAAGAAGAAGAGAAAGTGCCAGCAGGATATTGTCATTTTCCTGAGTATGCACCCGAATATTTTAAGCAGTTAACGGCAGAGCAATTAGTCAGTAAGGTAGTAAAAGGATACACCAAACAGGAGTGGCAAAAGGTAAGAGAAAGAAATGAAGTGCTAGACTGCCGAATTTACGCAAGAGCAGCATCTATTGCGCTTGGAATCGATCGTTGGCCAGAGAGTAAATGGAATAGTTTAAGTGAAAAGCCAGAAAGCAAAAAACCTAAAAAAGTGAGACAAAGCAAATGGTTGAATGAGAAGTAAG
>NODE_2_length_19949_cov_3.645394
GCAAGATTCTGTGTGCTATTTTGTACACTGTTGTCGATTGTCATATCTTACCTCCATAGTCATGTAAAAAAATTTAACTAATCCTTAACTATAATAAACAACGTATAAGTTGCTTATCATTGGAATACTTTGCTATAGCTCCAAATCTAGAGCTATTTATCTATATTAACTCATAATATCCTTCTTCCATAACATCATATGGAGAATCCATTGGTGGCGGTGTGGTAAATTCGTCGAGCTTTTTGTGTAACTTATTTATCGATTCTTTTTGTTTATAAAACTCCTCCTTCAATGCATCAATAATATCTTTAGAATGATCTTTACTATCAAGATCACCAATCACAGATATAACTTTCTCGTGAGGCAATTTGTGAATAATATCTTTAAGCTCTTCTGCATCTACGTTATCCAAAAGTTCTTTAAACTGCTCATTAGACATACTAAGAGCAAAAGCTTTAAGTTTTTCTGGGTTGTTAGCTAAAGACTTAACAACCATCTGAATCTTATCAGAATCATCAGTTAACTCTCGAGCTACTATTGCAAGTTTCTCGTGGTCTAGTTTCTTAACTAAATTATGTAATTTATCTCCTTCTAACATTTTTACTAGAGTTGGAAGTCGATCTTTTAACGCTTCATTAAAAAGAGTGCTTAAAATTTGCTCAGGTGCATCTTTTATTAGTTCTACAAACTGGTCATTACTCATTGTCTTGATCGCCATCTGGAACTGATCCATTTTAAGGTGAGGGAAAATTTGTTTTACTTGCTCTGGATTTAAGTCTCTCACTAGAGCTTCAAGCTGATCATCATTTAAAATAGGAATAATTATTTGTAATTTTTCTGGATTTAATTCCTGAGCAAGAGTGTGCAATTGGTGGTTGGTCAAATGATCCACTAAAGCTCGAAATTGGTTATCTGTTAAACTCTCTGCCAAGACCTGTATTTGCTCATTATTAAGAGTATGGGTAAAAGTTTCTAACTGATTGTGTGTTATTTTCTCAACAAAAATTTTTGCAAATGTTTTTGATAATATTATATCCTCTGGTATTTTAGATGATATTATATCTTGTATTACTTCTTCCTTGACATACCGTTCAATATATTGGAGTGCCTGATTGTCAGGTGAATCAATAATATTCCCTTGATCATCCGAGAAATAATATTTGTAGGTATTACCTGACTCTTCCCATGTTACATATTTATATTCCACTGGTTGTGCCTTAAGAACGTAAATATACCTTGTGCTACAATCAGAAAGTTTTGATACTTCGTAGTCAATTGATATCTTCATTAATTTTTCATTAAGATAAACAAAAGAATGCAAGTTATTTTCATAACCAAGTTTAGCGTTTCTAGATGACACAACTGGAAATTTACAATTTGTGATTAGACCTTCTTCTTTATTACAACGGTAATATGTTTGTTTCAAATCTTTGAAATTCTCCTTTATGCATGCAACAATTGTAAAGGGACCATCTCTTGAAGCGTTGCAAAATTTTATAGGTAAATCTAGTACTCTACTATCTTCATCATCCAGTGGAATAAATCCAATTTTATCAAAACTATTCCAAGTTAACTCTTCACCATCTACGGAATCTTGAAATATCCTCATTCTAGTCTCGTTAAATACCCTTTGTCCAGGTACCATCTTAAAAACATGCTTTTTCCCACTCATAAGTATTATCTAATAAATTTAATTATAGCTATTCTAGCATTTAATGATTAATTTATAATTAAATTAGCATGTATTGGAGTCATAATAACAAATATCACTAGAGAATTAGTATAAAACCCCGATAGAATAAATAGGCTGGCTTTATGATATGTTGAAACCTATATTGGTGGAGGCAAGCGGGATCGAACCGCTGACCTTCTGCGTGCAAAACAGATGCTCTACCAGCTGAGCTATGCCCCCAACTTTTGCTTAAAGCATAAATCACTCAGGCTGAAATGCAAGAAATATTTATTTGTGAGGCTATTGCTAAATAGTGCACAAATTCTGCATTTATGTATAATTCTCTATCTTTTTAGAGTTGTAAGTCAGCTTTACCAAATGAATCTTTGAATTAACAAGAAGTTTTCCTTCAAAAATTTTTAATTAAATTATCACTAATGCAGTATATTATATAATTTATTTAACCACGCATGAAAATTTTAGTTTGATTAAAACAGATAAAAACTATATTACTGTTTAGTATAGCTGAAAAATAAAATGATCCCGTAGCTCAGCCGGTAGAGCAACTGACTTTTAATCAGTGGGTCACGCGTTCGAATCGCGTCGGGATCACTTAGAATCTTAAAAGCATGCTAAAAGAACAGGACAAAATATTCACAAACTTAAATGGTAAAGAAACACCACTACTTGAGGGTGCAAAAAAACGTGGTAGTTGGCAAAAAACAAAGGAATTACTGGATTTAGGATCAGAAAAAATCATTGATGAAGTAAAGAAATCTGGCTTGAGAGGTCGAGGGGGTGCAGGATTTTCTACTGGCCTTAAGTGGAGCTTTATGCCTAAAAATCCTTTAAAAGCGTATTTAGTAGTCAATGCAGATGAGTCAGAACCTGGTACGTGTAAAGATAGAGATATATTACGATATGAGCCACATAAGTTACTTGAGGGAATTCTTCTAGCTGGCAGAGCGATCAGCGCATCAGTTGCATATATTTATATCAGGGGTGAATTTTATAATGAATATTTAGTTCTAAAAAAGGCACTTGAGGAAGCCTATAAAGAAAACTTAATTGGAAAAAATGCCTGCAAATCAGGTTATGATCTTGATGTGTTTATTCATAGGGGTGCAGGAGCTTACATATGTGGAGAAGAAACAGCTCAACTTGAATCAATTGAAGGAAAAAAGGGCTTTCCTCGAATGAAACCTCCATTCCCTGCGGGTGTTGGACTTTTTGGCTGCCCAACCACAATAAACAACGTTGAAACTATAGCCATAGTTCCAGATATTCTAAATCGCGGAGGAGAGTGGTTTGCATCTCTGGGTAAACCAAATAATACTGGCACTAAGGTCTTTTGCATTTCAGGGCATGTAAATAATCCATGTAATGTTGAAGAAGAGCTCGGAATTTCACTGCATGAATTAATTGAAAAATACGCAGGTGGAGTGAGAGGAGGTTGGGATAATTTACTTGCTGTAATACCTGGTGGATCTTCAGTCCCATTAATTCCAAAATCTATATGTGATACTATTGAAATGGATTTTGATTCATTAAGGGCTGCACAATCAGGACTTGGTACTGCTGCTGTAATAGTGATGGATAAATCAACTGACATAATAGCTGCAATAGAAAGATTATCACATTTCTATATGCATGAGTCCTGCGGACAATGTACACCATGCCGTGAAGGCACTGGATGGATGTGGAGAATTATGAGAAGAATGGTAGCAGGAAATATTAAACCTGGTGAAGTAGATAAGCTACTTGACCTTACAACTCAAATAGAAGGGCATACAATTTGTGCACTTGGCGATGCTGCAGCTTGGCCAATTCAAGGATTAATCAGACATTTTCGTCATATAATTGAAGAGAGGATAGTAACTTAACTTATACTTTTAAATGATTTTACTACTTAGCAGCTAAAGTTAAAGAATATTGATTTCCTTCCCTTTTAGGTGCTAATTCTACTTTTGCAATATCTTCAGCGTCTCTAATTAGCCGTTCTAATTTTTCCAGTCCAACTTCAGTGTTTATAAGCTCTCTCCCTCTAAATCTCATTGTGACTTTAATTCTATGTCCATGCACAAGAAAATCCCTTGCTTGACGCAATTTTGTTTCGTAGTCGTGATCACCAATATTAGGACCCAGTTTAATTTCTTTTATAGTTAATGTTTTTTGTTTCTTTTTTGCTTCACTTGCCTTCTTTTTTATATCATACTTTTGTTTGCTATAGTCCAGAATCTTACATACTGGAGGAGTTGAATCAGGTGCGATTTCTACCAAGTCTAAATTAACACTTTGTGCAACTTCCAAAGCTTGTTCTATTGGAACAATTCCGACCATTTCACCACTATGATCAACTAAGCGTACCTCCTTAGCTGTGATGAGTTCATTAATTCTGTTTTTATTGTTCTTTTTGACTTGCAAATTTTAGCTCCATTAATTCAAATTAATAATTTTTAACAGCAATTCAGTAGCATTCTCCAAAGAAAAAGACTCCTGTTTTTCCGATCCTAAATTTCTCACTGACACAGTTTTATTTGTAACTTCATTTTTGCCCATGATCCATAATATAGGTACCTTACTTGAACTATGCAAACGTATCTTATAGCTAATTTTTTCATTGGTCAAATCAGTTTTGATTCTCACACCTTGTTCTTTTAAAACGTTGCTGATTTCTGTAGCATAACCGTCAGCCTCATTTGTAATGGTCAGAATAGCAAGCTGTGTTGGAGCAAGCCAAACTGGAAATTTTCCTGCATAATTTTCTATTAAAATTCCAATAAAACGCTCAAAAGTCCCAAGAATTGCCCTATGTAACATGACAGGGTGATGCTTGTGCCCGTCTGCTCCTACATAAAAAGCTCCAAGCCGTTCTGGTAAAATAAAATCAACTTGTAATGTTCCACATTGCCAGCTTCTACCTATTGCATCTTTCAAGACAAACTCTAACTTTGGACCATAAAACGCACCTTCACCAGGGTTAAGTTTATAACTCAAGCCCGCTTCTTTAACGGCTTCAAGCAGCGCTTTTTCAGCTCTATCCCACACTTCATCATCCCCTGCCCTAACATCTGGACGGTCTGAAAATTTCACAGAAATTTCATTGAACCCAAGTTCTGAATATACTTCTTTTAAAAGGTCACAAAACTTTACAGTTTCAGAATTCACTTGTTTTTCCATACAAAAAATATGTGCATCGTCTTGCGTAAAACCACGCACTCGCATCAGTCCGTGCAATGAGCCTGAGCTTTCATTTCTATGGCATGTGCCAAACTCTGCCATACGTATCGGTAAATCACGATAGCTTCTGGTGTGAGAATTAAAAATCTGCACATGACAAGGGCAACTCATGGGTTTTATTGCTAGCTTTTTACTTTCAGATTCATCAACAATAAACATATTTTCACGAAACTTATCCCAATGTCCCGATTTTTCCCACAGCTCTTTGCTTACTAAAATAGGGGTTTTTACCTCAAAGTAGCCATTGTTCATTAACTTTTTTCTGATGTAAGACTCAAGAACATTATATAAAGTATATCCCTGTTCATGCCAAAAAATCTGCCCAACAGCTTCCTCTTGAATGTGAAATAAGTCCATATCCTTAGCAATTTTGCGGTGGTCGCGTTTTTCTGCTTCCTCCAGACGTTTAAGATAAGTATTTAATTCATCCTTATTTCTCCACGCAGTGCCATATATTCTTTGCAACATTGGGCCCTTAGAATCGCCACGCCAGTATGCACCTGCTACTTTCATAAGTTTAAACGCTTTAACTCTGCCAGTTGATGGTGAGTGCGGACCACGACATAGGTCTACAAAGTTGCCTTGTTTATAAACAGTTAGGTTTTCGTTTTCTGGTATTGATGAGACAATATCAACCTTGTATCTTTCACCTACATCACTAAAGAAATCAATTGCCTGCTTACGAGTCCAAACTTCTCGGACGAATCTGTGGTTACTTTTTATAATTTCCTTCATTTTTTTTTCTATTGCAGTAAAATCGTCCGTGGTAAAGGCACGATCTGTAGCAAAATCATAGTAGAAACCATCTTGAATTGTTGGTCCGATAGTAATCTGAGTATTAGGAAAGAGCTCTTTTACTGCCTGTGCCATTATATGAGCAGCATCATGCCTTATTATATCTAAACCCGCTTCGTCACTCAGCTGTATTACCTCTATCTCTGTATCAGATTCAATTTTACGTGAGAGATCATACAACTCACCATTTACCTTAAGGGCAATTGCTTCTCTCAAAGCATCCGGTTGTAATATATCAAAGCCAGTGACTCTAACACTGTATTCTTTTACTTTTTGCTCGGCTAAAAAGGTAACTTTAATCATTTATCGACCCTTTTGTCTAACCCTCTCTTTGTCATCCCAGTGCGTGACACTGGGATCCATCTTATTTTTATAATGGAAATTAGTTTAACGTATGCTCCTAAAATCTGTTGTCCATTGCACAACTTGCAAATATTTTTATACCTGGATCCCAGTGTCACGCACTGGGATGACAAAAAAAGGAACACTGAAATGACAGAAAAACAGCACCTGGGTAACAGAGGAATGATTTGAAAGCTATAAATTTTCAACATCAGTAGTACGGTCTATTCTTTTTTAACCTGAGTGCAATTGCGTCTTCCCAAACTTCACCATTACGCAATAGCTTTTCTTTATTGTACATTAGCTCCTCTCTTGTTTCAGTAGCAAATTCAAAGTTAGGACCCTCCACAATTGCATCAACTGGACATGCTTCTTGGCAAAGTCCGCAATATATGCATTTTGTCATGTCAATATCATAGCGTGTGGTGCGGCGACTACCGTCTTCTCTTTCCTCTGCTTCAATAACTATTGCTTGAGCAGGGCAGATAACTTCGCATAACTTACAAGCTATGCATCGTTCTTCACCATTTGGATACCTACGCAACGCATGCTCACCACGAAACCTTGGACTTAAAGGGCCCTTCTCCATAGGATACCTCAAAGTAACCTTTGGCTTAAACATATATTTTAATGTAATAACAAACCCTTTAATTAACTCTACAAAAGACCAATACCAAGCTAATTTCTTGAACATAAAATATTTAGAAACTATGTTGGTAATTATAAATCATATTATCAGTTTTCAAAATAAATATTTTCATCTGGATGACTTTTTAGGTATTTTGGTTTCTTAAGTGTAATATTGCTAAGTAGTTTATATCAATAATGACAAACACAAATGAAACTATTTTCGCTTTGTCGACCGTATTTGGTAAGTCAGGAGTTGCAGTAATCAGAATTTCAGGCAACTACGCCCTTAAAGCTTTAAATCATTTTCATATTAAGAAAGAAATTAAACCAAGATTTGCTACTTTAGTTGATCTATATGATGATTCCAGTCAATTGATAGATAATGGAATAATCATCTATTTCCCTGCTCCAAACAGTTTCACTGGCGAGGATGTTATAGAGTTACAAGTGCATGGAAGCAAGGCCATCATAAAAATCATCTTGGAGGAATTATCAAAAATTTTCGTTATGGCCAGGCCTGGAGAATTCTCACTTAGGGCTTTTCTAAATGGTAAATTTGACTTAACGCAAATAGAAGGAATTGCAGACTTAATTGATGCTGAGACGAAAATGCAAGCTAAACAAGCGATTAAGCAGATATCAGGAGAATTGGAGAGACTATACAGCAATTGGAGGCAAAGATTAATAACGATACAATCCAAAATCGAAGCATATATAGACTTTCCAGAGGACATTTGGGCAGAAAAAAGTGAATTGGAAAAAATTAATAATGAAGTGCAATCTCTCGTGCAGTTGATACAAGAGCATTTAAATGATAATAGACGGGGCGAAAGGTTGCGTGAGGGTTTACATATTGTAATAACTGGTGAACCAAATGTCGGTAAATCAACTCTGTTTAATTTCTTAGCCAAGCGTGATATTGCTATTGTTTCTGAATATGCAGGCACAACAAGAGATATACTTGAAGCTCATATTGACATTGGCGGATACCCAATCATTCTCTCTGATACTGCTGGAATTCGTGAGAGTTCAGATCCAATAGAATCAGAAGGTATAAGTCGAGCGAAAAAAAGGTCTTTTGAAGCTGATTTAAGAATAGAACTATTTCCTTTTGAACAGCGTCATAATATCAATTGCAACGTTGTAAATAGCGATACTATTTATGTATTGAGCAAAGCTGACGATGTTATCAATAATCACAATATAAAAATTAATGGCATAGATCTTTTACCCATTTCTATTCTAAAGGAAATAGGTACAAACAAATTGATCTCTCTCATAAAAGAGAAGGCAAAGGAAAAATTTGGGCATGATAGAGACACTCCTGTGATTACTCGGCAAAGACATAGGAATCACATGCAGAAAGCACTGGAACATTTACAGCGTTTTAATATCGATAATCCAATTGAGTTGATGTCTGAAGACTTGAGGCTTGCTGCATTTGAATTTGGTGCAGTGATTGGAATTATTAATGTTGAGGAAATATTGGACAGTATATTTAGCAACTTTTGCGTGGGCAAGTAAAGCTTTTATAGATTGCTTAAAATCAAATATTGTGATAGAAAAGAAATGGACGGATGGCCGAGCGGTTTAAGGCACCAGTCTTGAAAACTGACGTACGTGATGAGCGTACCATGGGTTCGAATCCCATTCCGTCCGCACAGCATCTCACTATGATAGCTGATTTTTAGAGTTTATTTGGACTATGTGGTTCATAACGCTGGAAATCTTATCTAATCTAGCCACATCTTTTAAAAATACATCCCTTTGTAAATTGACCTTGTTAGCAAAGAAAGCTAATATCTATAAATAGATCACCATCTGAATATGGAAACCGATATCGTAATAATAGGTGCAGGGCCTGTTGCAATATTCACTGCTTTTCAAGCGGGAATGCTTGATATGAGATGTCATATAATAGATGTTTTGGATCAAGCAGGAGGACAATGCACAGTTCTTTACCCAGAAAAGCCAATATATGATATACCTGGTTATCCTGTAATTACTGCCCAAAAATTAATTGAGCGACTAATGGAGCAAGCTTCACCATTTGAGCCTGTTTACCATTTAAGTCAAAAAGTGGAAAAGATTTCAAATAACGAAGGTGAAAACTTTACTATCATAACGAACATAGGTACAGAGGTAAAATGCAAAGCCGTTATCATTGCTGCAGGTAATGGAATGTTTGAACCTAACCGTCCACCCTTAAGTGGTATATTAGAATATGAAAATAAATCTGTATTTTATAGTGTAAATAAAATTTCTGATTTTCAGGACAAAACTATAGTCATTGCAGGGGGAGGTGATTCTGCGGCTGATTGGACTGTAGAACTTTCTAAGGTTGCGAAGAAAATTTATGTGATACATAGGAGAAAGGAATTTCGCTGCACTCCTGAAACTAGAAATAAATTAGAATCACTTGAAAATGATGGAAAGATAGAACTGGTAGTGCCATATCAATTACACGAACTAGCAGGAGGTAATGGGCAGTTGAGAGCAGTGATAGTAAAAAACATTGCCTCTAAGGAAGAAAAAGAAATATCCGCTAATTTTTTGCTGCCATTTTTTGGACTGTCAATGAATCTTGGTCCAATAAACAATTGGGGTATACAGTTAGAACATAGCCGCATAGTTGTTAATTCAGCTACGCTTAGAACTAGTAGAGATAGAATATATGCAATCGGAGATATAGCTACTTATCCAGGCAAACTAAAATTGATACTAAATGGTTTTGCTGAGAGCGCCATGGCTTGTTATGACATATACAAAGTAATTCACAATTCTCCAGTTAATTTTCAATATTCAACTTCAAAGGGAATTCATGGAAATAAAGAGTAACATGAACCTACATGGAGTTATCTCAAGCATAAGGGAATACAAACGAAAAAGATTACTTTACAAATTTCCCCAACTCCCTTATCATGATATGTATAACAATGTTACAAAAAATAATATCATAGAATTCAATAGGATAATTCCTAGAAAACCCCTACATACTAAAAAAAGCAAAATGCTGTTAAAATGAGCTTAAGAATAAATAGCAAACATCTAACATAACAATTCTATTTGTAAATCAGGTGAGACTTATCCTATAGAAAGCTTTCGAACTACGCAAGCGTATCTTTTGCCTTTAGTATAGACCTGCTGCAAAAGAGGAGATATTAAAGAGAGATGTAGCAAGAGGGAATGAGCTTAAATTATCAAATTAACGTTATTCTACTTTACCTCACTAGCATTTTCCTTACCTTGAGCCTCACTATTACTCACAAATATAAACGTTCGTTACATAGCTCTTAATATGTCTACAGAGACGAAATTTCCCGAATTATTTATAATGAACCCTTACGATCACATTCTGGGAACGTACATCAGAAAACTTTTATATTATTAGTTTTGTAGTAAAATTATATGAGTACATCGTGTCTATTAAATCAGAAGCTTTATGGATTACAGATTGAGAGCTTATTTGTTTGGGGTTATCTGGTTTATACTTAGCTTACTTAGTAGTGCAGCTAATGATACTATATCAAAATATCTAAGTTTACATCTTCAGAGTTTTGAAATAATTTTTTTCCGCTTTCTGTTTACCACTATTACCCTTGTACCTTTTATGTTTTACTATGGAATAGAAACTTTTAAAACAAGTCAAATATCTACTCAAATAACCAGGGGTGGGTTGTTGTTTTGTGGAATGACCTTATGGACTTACGGGTTGACTGTTTTCCCCATAGTAACTGCAACGATTATAAGTTTTTCTATACCATTATTTGTTATACTTCTTGCAATCCCCTTGCTAAACGAAAATATAATTTGGCAAAGATGGATAGTAACTGTTATTGGCTTTGTTGGTATTGCTATTACTACCAAAGCTCATAGTGAAGATTTTAATCCTAAAATTCTTATTTTTATTGTATCTGCATTGATCTTTGCTATATTGGATATACTTAATAAGAAACTTGTAATAAAAGAGTCAGTAATAAGTATGTTATTTTATTCAGCTCTAACGACAACTATTTTTTCTACTCCACCTTTGTTATTTTATTGGCATATGCCTTCCTTGTTGGAGTTAGTATTACTGCTGATTTTAGGAATAAGTTCAAACCTAATTCTGTTCTTCATGTTAAAAGCTTTTGCTCTTACTGATGCTACTGCACTTGCACCGTATAGATACATAGAGCTAATAATTTCTGCAATAGTAACATACGTTATATTTAATGAATTACCTGATAAAAGTGCTTTATATGGTACTTTGATATTAATACCATCAACCTTATTTATAGCTTATTCGGAAGGTAAGGCAATTAAGAAAAATAATGTAACAACAAAAGTTTATAATTGTTAATGGTATTTATTTTAGATGCTAAGCTATATTTTTAAGGTGATAATAAAATGCACATAACTATTATAGGAGTAGGGTATGTAGGATTAGTATCTGGTACAATGTTATCTGAGCAGGGCCATAAAGTTGATTGCATTGACATAAATACTGAGAAGATTGAACTTTTGAAATCAGGGAAAATTCCTCTATATGAACCTGGATTAGCAGATTATTTAGAGAATAATATAAAGTCACAAAGGATAAGATTTTTCGATTCGTATTTTCAAATAAATCCCAATACAGAAGTAGTATTTATAACTGTAGATACTCCATCAGACTCCCTAGGAAATGCAAATTTAAAGAATGTATATAATGCAGTAAGTGAAGTTTCTGAGAGAATTAATCAAGATTGCTTAATAGTGATAAAGTCAACTGTTCCTCCTGGTACTGCAGAAAATATACATAATTATTTATCTAATAAGGGCTATAACTTTGATTTGGAAGTTAATCCAGAGTTTCTCAAGCAAGGCTCTGCAGTATCAGATTTTTTATACCCAGATAGGATAATAATAGGAGTAAAAACTAAGCTAGCTAGAGCAAAACTAGAAGTTATATATAGATCATTTATAGATAAGAATATTCCGTTAATAGTCACTGATACAGTTACTGCTGAAATGATTAAATATGCTTCTAATGCTTTTCTAGCAACAAAGGTTGCTTTTATCAATGAGATGGCAGGTTTATGTGAGCTATTAGGAGCAGACATTGAACTTTTAGCTAACAGTATGGGAATGGACCATAGAATAGGTAAGGAATTTCTCAAAGCTGGTCCAGGATTTGGAGGATCATGTTTTCCTAAAGATTTGTCAGCTTTAATAAGGCTTGCTGAAGATCACAATGTCAAGCTACAAATTTTAAATTCAGTTAAGGAATCTAACTATAATCATATAACAAACATTGCTAAAAAGGTAGAATATGTATTAAATGGAGTCCAAAATAAAAAAATAGCAATATGGGGACTAACTTTTAAGTCTGGTACTGATGATGTAAGAAATAGCCCAGCTATAGATATTGCACAATTGTTAGTGAATAACAAGGCTAAAATTACTGCATATGACCCAATTGGGATGGATAATGCTAGGCAAGTTCTAAAGGATATAGAATACGCGGACAATGCTATAGGGGCTGCAAGGGACGCGGAAGCCTTGTTATTGTTAACGGAGTGGAAAGAATTTAAAAATCAAGATTTTGCAAGTTTAAAGAGTATTATGGCTGCACCTAATGTTTTTGATTTCCGTAATTTATTAGATAGCGAGCTATTACTAAGATATGGTTACCATGTTTATTCCTTGGGTAAAAAATCTATCTACAAAGTTTAACTGTTGAGAAATTTTTTTTACACTGCTTTACTTAGTTTTTTTAGATCTTTGCTTGATAGTATGGAAAAGCAAACGAGTGCAACAACAGAGCAAATGGAAAAAAATGAAAACATAATACTGTTACCGCAGTGCTTAACAAGTACTCCTAAGAGCACGCATGAAAATATTGAACTTGCAATATACCCAAATAATCCTGTTAAGCTTACAATTGCACATACATTATTTTGTGGAGCAATTTCTACAGCTATAACACCTGTCAGTACTTGCACTCCAAATATAAAGAATCCTGATAAGATTGCACCAAGGTTCATAAGAATTATGTTTTGACCAAAGTTCATTGCAATAAAAGTGAGTGCTATACCCAACATATAAAGTGATGCCAGCAAGCTTCTATTTTGAAAGAAGTACATATCACTAATTCTTCCTGTGATTAAAGTTCCAAGGATTCCACCTAAATCATATACGCCTGTTATTAGTGAGGATTGTACAAGAGAAATTTGTAATTTATTCTTTAAAATTATAGGAAACCAAAAGAAGATTCCCATTTTTATAATATAAGCACAAAAAGTAGCACAACATAGAAACCATATGGAACTTGTTACCTTGATACCTATTTGAGATTTCTGCACCTTATAATAGGTAGTAAAGTTGGCACTTTCTTTGTAATATGCCTTTAATATTATATAAATTCCAAAAAGTAAGCATAAGAAACCAGAGTACAAAAATGCACTTTTTGCATCATATATTTTAATTATACTTGGTAATACAATTAAAGTAATACAAGAACCAAGTTGCTGAGATGCGCTCATAACTCCCCATGATGATGCAATTGAAGAGATGCTAGAGTTTGTAACCATAAACTTGGTAATAGCTGGCCAACCTAACCCTTGTGTCCAAGCTAATAATATTAATGTTAACAGTAATAAAGTTAGATTATTATATGATAAAGTTATACCAATGGTTAATAATCCAGTTGCAATATTGCATAGCCCAAACATAAATAATGGATTATTTTTGGAGTCCATGATTATTCCATTAACAAATTTTGATACTCCATAAAAAAAAGAAAAGCAGGCAAAAAAATAGCTTAATTTTACATGGTCAGTATCTATTAACAGTGGTAGAGCAATCGGTATACTTTGTCTTGATAAATAAAGCAGCATATATCCACAGAAGAATAGTAAATATTGAAAGAAGACAAAGTTCACACCTATTCCCAAATAGCTCTATGCAGATGCTAGCATAATACTATATTGGTATAATATTGTTTGACAAGAAGTTTGCAAACAATTAGTGCAGGAAATTAATTACTTAGTATCTTTCTTATAGCAGATACAGTAGCATTAATATCTTCATAGCTTACATCTCTATGTGTTATAGCTCTGATTTTACCTCTTATGTTAGCCATTCTAATCCCATAATTTGTCATTAGTACGTTTATTAATTCTTGAGTAGATATACAATTAGTACGTAATGAAAAATACGCTATATTAGTTTTATATAGGTCGATATCAATTATAACTTGATCTATGAGGTCTAGGCCTTCTATAAGGTGCTGCATTTTTTTATGATCTTCTTCTAAAGAATTTACATTATTATGTAGAGCATATAAACATGCAGCTGAAATAATGCCAGCTTGGTGCATACCTCCGCCAATTTGAAACTTATAGTACCAAGCTTTTTCAATAAACTCTTCACTTCCAAGCAATATTGCGCCCATTGGAGCACCTAATCCTTTACTAAAATCAATGAATACCGAATCAAAATAACTTGCATACTCCTTTGGAGATATTTTAGTATGAGCACAAGCGTTGAACAGTCTTGCTCCATCTAAATGAGTGAATACGTCATTCTCTTTGCAGAGACTTGAGATCTCTTGAATATATTCTAAAGGCCACACAGCTCCACCACCAAAATTTGTTGTTTGTTCGATAGAAACAAGCCCAACTCTCGGAATATTTCTTAAACTGGGACGAGTAATAAACTCAACAATTTGTTCTCCAGTAAATATTCCTCTCGTACCTTTGATGGGCAAAGGAGTGGCATGTGCCTGGGCTGCGATCAAGCCAGATTGTACTATGAGCGGATGTGAAGTTTCATCAAGCAGCAAGTAATCACCAGGTCTTTGAATGTGTACTTTATAAGCAATTACATTGGACATCGTTCCTGAAATCAAAAAGATTCCTGCAGGTTTACCTAATATTTTACATGCGGTTGCCACTAATTCGTTCACAGTTGGATCTTCACATGCAGCTTCGTTTCCAACTTTTGCTTTAGCCATCGCTTCCCTCATTTTAGCTGAAGGGTCAGTGTTTGAATCGCTAAAGAAATCTATTTTTATTCTCATATTAAATTTAACACAACCTCCTTTATAATTTCAGCAGCTTTCATGATATCTGTTTCCTTTGTGCCAAGATGGGTAACTGCTCTTATATGAGACTCGAGCCAAGGAAAAAGCAATAAACCATAAGCTTGGCACTTACTCAAGAAAACCTCATTAGTTACATTTAGTGCTTTTATACTAAAGCTTACTATATTAGTTTCTGGATAAGGTAGTACCAGTTTTATGTGTGGAATTTCTTTAATCTTATCTGCAAATAATTTAGCGAGCTTATTATCTTCTTTAAGCCTAGAGATATTATTCTGTAGTACATATTTTGCTGCATTAGCACAATACCCTATCTGATGATAACCACTACCTAGCCAAACCTGTAGCTTTTTAGCCCTTTCAATTATCTCTCTTTTGCCCATAAGCATTGAACCAAAAGGAGCGCCAAGTCCTTTAGTAAAAGAAAAGCTCATTGTATCCACATATTTAGCATAATCTGCTAAAGCAATATTTGTTTCGATATGGGCATTAAATATTCTTGCACCGTCTAAATGAAGATTTACATTGTGAGCTTTTAAAAAGTAATATAACTCGACTTGTTTTTCAAAAGGATAAATTTTACCATTAAACCCGTTTATACTATTTTCTATAGAAACAAGACTCACCTGAGCAAAAATTTTATACCTCGGCTTAGAATTAATAGCATATTCTACTTCAGCAACATCTAAGATTCCGCTGTTATTTCTAATACAATTAAATACGATATTATTTACTTTTGCATTGCCTGCACTATCGAAAAAATTAATGTGATAATTATAATGAGTTATTAGTTCATCACCAGGACTTGTTTGACTAGCAATGGCTAATCTATTTGCAAGCATACCGCTGGTTACAAATAATGCTTCTTCTACTTTGAATAATTGTTTGCAATATTCTGATAAGTCATTACAGCTTTTGTCTTCACCATAAGCAAAATCTCCAACAGTTGCATTACTTATTGCATGTATAACGTTGGAGCTCTGCAGAGTTGTAGTGTCACTTCTCAGATCAATAATTTTTTCCATCTTATTTCTTGCCATTCAAACAACCAATTTGAGCATTCCAAAGTTCTTTATAAAGACCGTGCTTAGAAACTAGTTCAGCGTGTTTACCATCTTGGACAATTTTTCCTTTGTTAAATACTAGAATTCGGTCCATGTGTAAAAGTGTAGAAATACGGTGTGCTATAGTAATCGTAGTTTTATTTTGCATCAGTTTAAATAAACTCATTTGAATTGTTTTTTCTGTTATAGAATCTAACTGACTAGTTGGTTCATCGAGAAATAATATTGGAGCGTTTTTTAAAAATGCCCTGGCTATTATTATTCTTTGTCTTTCTCCTCCAGATAGCTTGATGCCTTTTTCTCCGACTGTAGTTTCATATTGATCTGGTAGCGCCATAATGAAATCGTGAATACCAGCCAGCTTTGCAGCTCTCATTATTTCTTCTATAGTAGATTGAAGTTTACCATATATGATGTTTGCTAAAATAGTATCATGAAATAACAATGGGTCTTGAGGTATTACAGATATTTGTTGCCTCAAAGAACTCTGTGTAACTTCTGATACTATTTGATTATCAATCTGTATATTACCTTTTTTAACATCAAATAGCCTTAGAATTAAGTTTATAAAAGTAGATTTACCACCTCCAGAATAACCAACTAGACCTACCTTTTCGCAAGGATTAATGGTAACTGAGAAATCTTGAAATAATGGCTCCTGACCTTCATAAGAAAAAGAAATATTATTAAACGTTATTCTTCCACTTAATAAATTTAATTCTTTAGCATTTTTCTTATCTTGAATTTCTGGTACAGTAGTCAAGATTGGCAATGCATCTGAAACTTTGCCGAAATGAGTAGAAAATTGCGTAAGATTCCTAGTTAGATGGTTAAGAAACTCTATAATCGATATATTAATTCCAAGTACAAGAGCAATATCTCCTATTGCGATCTTGTTCAATTGATAATCATGAATTAAAAAATACAAGTTTACTGCTTGGAGTATATCAAATGAATAGCCATATATAAACCAAAGCCAAAAGTATGCCCATTGTAATTTTCTCTCTGCAATAGTTCTTTTCTTGCATATTTGAAAAAATTTGTGTCTCTCATGTGCTTGCTGAGTAAATAACCTTACTGATATAACATTTAAAATACTATCTGCTATACTAGCTATTACTTGTGAATTTTGTTTGGAGTAATTATCAGCTAATTCAGTAAGTACACGAAAGCTGAAAATCGATACTAAAATAAAAATACTTACCCAAGTGAATGTAGCGATTGCAAACTTTATGTTTACTAATGATAAGGTATAAATAGCTAAGACTAATGCTATACTGTAACCGAAAAAACAATCTATAAGCAATCTTATTAACTCTATCACACTATCCATTAAGTTACTGGCCTTATGTACTAAACTTCCGGATAAATTGTTCTGATAATAGGAATGGTCTTGTTGGAGTAGCCTACAAAAAGACATATCAGCTATTTTTTGACGCATTAAGGTAAACATTCGAATGTCAACAAAATAGCCATAGAATCTAAAAGCAGTAGTGATAAGTAATGCCATACCAAGATAAGCGCTTACAGGTAATAAAAGATTTTCAATTACATTACCTTCCTGATATTTTACAGCTGTATCTAGAATATTTTTTACTAAATACTTTCTAAAAGACAAATCAACAGCTACCACCAGAGCAACTAAAGACATTATAAGTACATTAAGCTTGAATTTAGATACTATATTCAAGATGAACATCAATACACATTTGAAGCTATCAACTCTACTTCTGTTCATTTACAATGCTAGCTCCACTACGTTGACTTTTTTATTGAGAAATACAAGTAGTGAAAACCATAAATTTTTGTATATTTTTCCTGAGATGTCTCCAGCATCATGTAGTGCTGATGCTCGATTCAGAATAAGTAGCTTATATAAATCTCGCTTAGCCTCAGTAGTGTCGATCTCAGAAATATTTGTAGTTGTATCTGTAATAAAGGCTAACCAGCTCTTGATAAGTTCTTCCATGTTTTTTGCTTTTATACTTTCCTGGTAGCCAAACAATGACAAGCATTCTCTCAGTATAGATTCTGTTAACTTACCACAATTGAGTATACCAAAAACTGAAGGCTGAGGTTTTGGCACATAGGAAAGGTCTTGATCTTTTATAATCCACCTTGTTACATAAGCAAATCTATCTTTAGCATCTGTATTCTTATCACTACCATGCCATAACCGTGAATCAAAAACTATCGCATCTCCTGCTGAAATAGGTAGTGACTTAATTTTGTAATTTTCCCGATTATTTGAGTACCGATCAAAAAAATATGGGTACCAAAAATCAACTAAAGGCTGTATTTCCCATTTATGACTGTTTTCTATAATTTGCAGTGCACCTGAAGTTTCACTGACATTATTCAAAGCTAACCAAACAGAAAAGTGATAAGGATCATTGAAACTATAGGAGATGTCTTGATGGAAGGGAACTGCATCTATTAAATCAGCAGTTTTACATATAACATTTGATTTTTTCTGCAGTATCTGACACTGGAGTGACTTTTCAAGGTAATTTTTAATAATTTCATCTAATGCTTGAGAGATAATTCTAGTTACTTGAGATGACGTGCCCCATCTGCCGGTACAGTTTAAGTAGTCAGAAGTTGAAACACTTAGTTCTTGGGATAGCTCTGATATCTTATTTGTTATATCACTTAAAGACTGAGTTATTAGCTTTAAAGGAACCAGATTTTTGATAATAAAAAAACCATTTTTTTGTAGTATTTCCATATGATTAATACCTGACATCAATGACTGATAAGTAATCTGTTAAAGGCACAACAGCAAAAATTTTGAATCCTTTTACTTGTTTTAATATTTTTTCCCAATCGCTTAATGTTCTTAGTTTACCTCCTGTTTCAACCATTACATTAATATCTACAGAGCCTCCAGTTGGAGAGCGGTAATCTAAAATAGTTTCTATCACTAAAACGCGTGGTATTCCTTTATTTTTTACCAATTTTAAATAAGACAATACTTTATCATCATCATAATGCTGTAGAAAGCGGCAAAAGACACCTAATTCATAATTTGTAGCTGATAGTTCTTTCTGAGTTATAAGTTTGACTTTTAAATTTTCTACTAACTGTCTTGGCACTTTATGTTCGTTATATAGGCCTATGGAACCTTTATTGTGTATACCAGAATAAGCAAGAAATAAAGAATGTACACCAAATAGCAATATATTCTTAGCATCATCTATATTAATTCTAGAATTAAACTCTTTAGTATCAAACCTAGAATATCCTAGCAATGCTTGGTAAAACGCTATTTTCTTATTTTCTGATACTTCTCTTTCCTTAAAAGATTCAAATGAAGAGATTGACTTCTGTTTTAGTATATCGGCAATATTTAACCAATTCTTTTCAGCGGCAACTCTTGCCCACATCGTTGCTGCTTTTGGCAAAAATGGTATTCCCTTAAAACACTTACCTTTTGATGATAGTTGCCATAAGTCCTTGTCCTTATCGTAATCAATAAACCCTATTTCCCACAACGCCCTTAACAGCCTTTCTAGATTTGGTACGATAATGTTTAACTTTTTAGATAAAACCGGCATAGTTGCAGGTAAAATATTTAACAAATCAAGTTCAATAGCAACGTTTGTTAGGTACGTTTTCCAAAAGGCTGAAAGTTCTGCAGAAATCCTATGCACTTGAGATTCTTTACCTAAATCAAAAATATTAAACTTTACATCTCCGGTAATATCGATTTGTCCTAACACACCTTCAAAAGTTTCAACTTTTGCCATCCCATTATAGAATGCTTCTACCATTTTAAATCTCTGCTGGTAAACAGGATCACCATTAATATCTATATGAAACCAACCATGTTGATCTTCTGCAATAGAATACCCTTTATGAAAAACATTAAGTTTTTTATACCATTTATTATGTACTAACTTTCCATGATGATTAATATGTGTAGCTTTGCCATCCTTATAGACTACAGCGATACCATCCTTAAAATCTCCAACATAATCATATTCCTCCTGATAAATTCTGTTGCCATTTAAATTAATATGAAAACATTTATCATGTCTTCTAACTACACAAGCATCTTCCTGATAATTTCCAATCCATTGATAAGACTGTTTGTATACTCTACATCCAGATGGATCAATATGGTAATACCCTGTGTCAT
>NODE_3_length_8710_cov_2.932192
AAGGCATAGCATTTTACTTTTAGGATTTTCTTTATATTTTACTTCTACTTTTGGATATCTTGAGTCATCTAGTTTGCACTTACCATTCTGAAGCTCTTTACATTCTGCTTCGATATCGGGAACACACCCATATTTTTCTAGAACTTCAAATTGCGAATTATTTTTTAATATACCTTCTATTATGTTATCGATATCGCTTTTTATGTTACCGGTACCAGTTGTTTTTTCTACTATTGCCGGCTTTACTACTTTTAAGAATAGAGGGCCGACTTCTATAGAGTGACTGGTGTCAGCATTAACATTAAAAGTGCAGACTCCATTATTGTGAGTTCCACGTGCCCTCTCAGTACAAACTCTCTCATCCATCTTCATTTTTACCTCTAGCGTATTTTCATTTACTACCTTTATTTCCTCAGGCTTTGGAGCAGTTGGTGATGGAAAACAACGGGCAGGAAATTGTAATTTTCTTTTTGATTCTTCTTTTTCAGTACCATAATATTCAGCGCAGAGCTGATCTTTCTTTCTATAGGTTTTGAAATAATGGGTAGTATCTTTATCTGGAATAGGATATGTCCAACTTGGAATATTCTTGTGATTTGAAACAGCAGATGGAACATATATCTCCCTTCTTTCCTTCAGCTCACCAATAATGACTCCAACTCTTGGATTAAAGTAATCATTATCTTGGTTTCTTATAGGAACAATTCTAACTTGCGGTGGTGACATCGCAAGTTGTTCACAGAATGGAGGTGGACCAGGTGCAAGTGGCACAGGGGCACACTTTACTTTTGTTTGATAGCATGTATCACAAACTTTTTCCATCTCTCCAGGACGAAAAATATTTTCTCCAGAAAATACTCTAGAGCCCCATGAAGAAATTCCTGACATACAAGCCCCCTTTTGACTACAAGCGCATATTTTAGGGGCGTTAGCAAATTTTACTTTTTCTTCATCAGTAACACCATCTGCCCACTCCCATCCAAGACCTTGAGCAATTTCTCCTCCAGCTTTTGTTTTATCTCCTTCCCAATCTATAAAAGCTGCTGCAGAAACTCCAGCTCCTGTACTCTGCGTTCCATATATCTGGCGGCAGGATGTTCCACTGGATAATATATAACAGTTGTCTTTTCCTTCGTAATCGCAGACCTTAATCTTTGGATCGAAGTAACCTTCTGGTCCCTGATTATTTACTGCTGTAACTTTAATAAATTGCAATAATTTTTCGTCAAAGTCTAAATCGCTCCACTTGCCTTTAAAAAAATTTGCAATACCTTTTCCTGCTTTACTTCCTGCAGCTTCAATTTCAGTATTACTTTTTACAAATGTTGGACAATCAGCATATCCTTGGTAAGAAAGACAAAATATCAAGGAGAATATCAATAAAAAATTAAGCTTTACATTTTTCATAGAACACCGGTAACCACTTACTCACTTTTTCGCCTTTTTCCTTCATCGCCTCATACATATACTTTATAGTCTCTTTATTAGCTGAAAGTACATGTATTTCTTTCATATTTTTCAAATCTAGATTTAAAGTTACTAAACCTTTGTATTGCTTGATCAAAAATAAACCTTCCTGTGTTGGTGTTTGCAAAATGACATTCAGTTCCTCTTTCGACAGAGAAAATGCCTTCATGTATAATCTGTTTGCATTGATGTTCGGCATCAGAATCCTGGTATCGACATGCTTATCTAAATATTGAGTAAACTTGCTAGCAAATGCTAGGTTTAAGTTTTCAGTACTTAGAATTACTACAACATTTAACTTTGTCATTCTTTGCATCCAGTCGTCAAACTCTCCCTCTGTAGGAAAAATATTACTTATCTCCCATGCTTCATCCAAAACAAGTATTGCAGGTGAGCCATCACATTTTGCTTCGAAAGAGTATAAGAAATAGTAAAGTATCACGGACATACATTCTTTTTGCTTAGTGAGGTTTGCAGTATTGAGAGATATGATTTTTGTTTCCCAGTCAATGTCTGACTCATCACCATCTTGGAACAAGTAAGCAAATTCACCTTCACCACACCATTTACTTATTTTGCCTCCAAGGAGTAAAAGCACTTCAGAAATTTGAGAAATAGATCGCGATTCTCTTGGTATAGCAAATATAGAATCTACAATTTTTTTTGTCTTTTCTTCTACGTCTACCAAACTTGCATCTGCAACCATCCTTTTGATCAATTCAACAAGCATATTGCGATTAGAAGCACTATCTTCAATGTTCAGTGGGTTAAATTTTAGACTTTTATCTTTATATTTTGGATCAATTATGTAATATTGGCCGCTTACTGCTTTAGTAAATATTATTGATTTTCCAGTATTATCCAATATAACAATCCTAGGGTTAAATTTTCTTGATTCCGAAAGTAAGAAATTGATCAGTGAGGTTCTACCTGAATTTGGAGCTCCAAGTATTGTGGTATGACCATTATTTTTCTTTCCATGAAAGTTAAAAAAGTAAGGACTGCCTTTTTTTGAAAAAAAAACTGTTACTGCTTCTTTCCATCTTCCTCCTTTTAACGTACCTGATGTAAAATCATGCAACATAGCAAAGCTGCAAGCATATTTTTCTAATATATTTTTTGGTTGTGTAACAAAAGCAAAGTTTCCAGGAAGCTGTGCCCAAAAATGATTTTCCATGTGCAGATCAGTTCTAAACATCATCAACCCGATTAACGACATTACAGAGGATAAATCGCTGATATTTTTAGCTAACCTATTCTTATCATCTGCAAAGATTGTAACAATAATTTTCTGTTGACAAAAATCCATAGCAGAAATTTTTTCAAGCTCTATTATTTCATTTATTCCTGAGTTTTGAAGTAAGGTATTGTCCTCACTGATTTGCAGTATATTAATTTGTTTTTTAAATTCTTTTACTGCTTTATTATTACTAGTAAATATTATTATCTCTGTGATGATAAGCTCAGAGTCAAGTTGCAAACACCTATCTATATTTTCTAAGGGGATTTCTCGATATTCCTTTATGCAAAAAATAGAACCAAACTTCTGTTGACCTTCAAACGATGTTTGAAATTTATTGAAACCAAAAGCTACTTTTAAATTTTTAACATGCTGCGATAGATCCCTTTCACATATTGGATAATCTTTGTGTGTTAATGTAATAATGTAATGGAGAAATTCCATCATTTGAGAATATATTTTGCCTTCACTAGACCTAAGGCCCAGGTTTTTAGCTCCAAAAGGTTCTAAATCTTTTTGAATCAGGTCAGTTATTTTTTGCAATTCTTGATGATTTTTTTGTAAAAACAACTTGTGCCTACTCTTTATCCTGCCAAAAAAAAATGCATTATTAATATGTTTGCCAAAATCACTGAGTAACACCACAATGTACAGCTCATTTATATACTGTAGTTTACTATCAACTAGTTTATTAAACCACATTGAGTGTAGCTGATCGGAAAAGTCAGCAGTTTTATTCCACTGTAAGCTCAGTTTATTGCGCTTACGGACAGTGTGAATCCAAACGGTAAAATATAAACTCTTGATATTTTTTGATATACTTTTTCTAATTTCAGTTCTAAGATCACCATAGTTATCAACTGAAGAATAGTCTTCTAATTTGATTATTTTTAACAATTCCCCCTGTTTTGTTAGTATAGTTTCTTCATCGTAGTGGCAAGCATAAGGGGTAAAATCTAAATTAATACTTTCTAGTAACGCTAAATTGTTCTTTTTTTCAGAATTAGAGCTAGTGGCTGGTACTTTTGGTTGCATACAATATCATGTGTATTCAATAAAAAGATAATAAAGAATCATCTATCTTACTTAATCCTTATCTTCTTTTTTATTATTGGATTGTAACTGTATGTCCTTTGCAAAGTTGAATTTTTCTTTCAGGTAATCTGTTGCCTTTTCTGTGCTTCCAAACACCATGATCAGTACGCCAGATATTATCATGAAAAAAATTATGCCTCTGAACACTACTGCAAGTATCACTGTAGCTATACATAAACCTATAATTGTTGAGGGACTCATATTTTCTACAGTATCTTTAACTGAAAATGAAGAAATAAGTTCTTTCAACGTTCCTGGTATATTTTTCAATTCATCACTTGCTTTGCTAGGACATGACATGAAGATAAAACTTAACATGGCTACAATAGCAAAAACTCTACCCAATTGAATATGCATCAGCTAAATACCTTTAAGATACTCCTCAAATGTAACAATTTTTACATCAATAGGCAATAACTGAATTCTCTTATCCACTACAAGTAACACATATTTAATTTTTACCATGCCATAAGCTTTTTATTGTCAATAAGAGGACTTACACTAATGGATGTTAATTTACTCGACAGAAAGTTTGAACAAAATTCAGCAGCAGCTGCTGTAGCAAACACTGCAGCCACCACAAACAGTCCTGCTCCTACTAATCCTGATGTCATTGCTCCTGCAACAATGCACCCTATTGCTAAAAGAGCACAACCTGTTACAAGTGCGACGTGAAGATTTCTGTTATTGGGTTGTTTAACTTCACTCTTATTTTCATAATTAGCAGCTTCTTTTTTTTCGGGTTGCATTGCCTGACTACCTGTCACTGAGATCATACACTGAGCTGACTCCTCTTTAGCTTGATCTTCAATCCTATGATGATGTTGAGAAGGGAATCTTCTTCCGCTTGGCTCTTTGGGACTTGTTTTGTTCGGATGTGCTAATTTTGTTTTTCCTTCATCTTCTAGTTGCAAACTATTATCTTTCTCAGCAGGGTTTAATTTTAAGTGTACACTTTCCTCAGATGAAATGCTTGTTACTGAAGTTAAGCTGCTCCTTCTGCTGCTTGATGCCGAGCTAGGTGAATTTATTCCACTATCTGAGTAATTGCCACTACTGAATCTAGAAGTATTTGCACCGCTTTGCACTTCTACAGGATCTGCAGTTGTGCTAGGGTCTTTATTTTCTAAATCCTCACAAGGTTGGCTAGCTGAAGCACCATAATAACCTGAACTTCTCAAGAGATTATATGTTCCAGGGGTTCCCTTTCCACTGATACCCTTAACTAAAGAATCCCTTTGCTGAGAGCTAATACCCGAACTTTCAGCAACTGCAACTTCACTAGGAAAACTTTTTTTCTTAAATAGTCCCATAGCATTACCTTGTCTATCTGTTTGATTATTTTTACGACCTTTTTGATTTTGAATAGTGCTACTAGAATAATTTTTGTCACTACTTTTATTAGTAATCCCTGAAATTATTCCTAATATTTTTCCTTTTATTGTTGGTGATCTTTGTGATGATTTTTCTTCATTGTTAAGTACTGAAGGTTTCATTAATTCCTCTGACTCTGTCACTTTTGTTTTCAATGCTGGAAGAAATTTTTCAGTGTAATAATTATAATATTTTTCTTGCTCTCTCAGTAATTTTTCTAATTGAATTAATATGTTAGGATCAGCTTCTTTGTTGAACAATTCTATGCATTTTGTGATAGTCCCATCTCCCTTTTTTGGACTTTCATTATTATGTGTTTTTTTTGTGACCTTTTTGTATATAGCATTGTACAATTGTTGATTAATATCTTCTTTACTCTTCTGATGTTTTGCAAAACGACTTAGCATAACATTTCTCCATACATAACAAAATGTATGAATACCTCTTTAGCGTTAATTTTACATTAAAACTGGGCAGTTATGCCTTATTGCGGATAATTATAGCAATTTGCTAACTATTTTCTTTGCTGATTACTGATTTTACATTTCAACATAATTGCTTGCCTGTTGAACTAACATATCTATCACTTCTTTTACAGGCTTTTCTCTATCAACCATGCCAACACTTTGACCAGCCATTAAAGATCCTGTTTCAACATCTCCATCAATTACTGCTCTTCTTAAAGCACCAGCCCAGAACTTTTCTATTTCAAGTTGCCCATTTTCTTTTGAGATCTGTCCATTTTGATATTTATCGATAATGTCTCTTTGATGCTTCATAAAATCGTCATTTGCTTTGTTAGCTATAGCTCTTACTGGAATTACAGGAAAATCAGCACTGATCTGCACAGAAGATACTGCATTACGCGCAGCTGATTTGATAAACACTTCTTTAAAATTTTTGTGGGCAATTGACTCATTTGTGCAGACAAATAATGTACCTATTTGACAGCCACTTGCTCCCATTTCTAGGTAGTTCACTATCATTTCGCCTCTTCCTATTCCACCTGCGACAAATACTGGTGTTTTCTCATTTTTAAAATGAGGCAATATCTCTTGTGCGAGAACAGAAGTGCTAACTGGACCTATGTGCCCACCTGCCTCCATTCCTTCTATTATTAACGCATCTACTCCCATTTTTACTAACCTTTTCGCTAGGCTTAATGCTGGTGCAAAACACATAACTTCAATGCCCGCACTCTTGATTTTTTCTATATTAGGCTTCGTTGGTAGTCCACCGGCAAGCACTATATGGCTTACTTTCGTTTCAATGCACACATCTATCAACTCACTCAACTTTGGGTGCATAGTAATTAGGTTTACACCAAATGGCTTATTAGTTAATTTTTGCGTTTCTATGATTTCTTCTTTTAGTAAATCTGGGAACATTGCACCGCATGCAATGACGCCAAATCCGCCGGCATTTGAGATTGCTGAAACCAAATTTCTCTCCGAAACCCAGCTCATAGCACCACCCATTATGGCAAATTCACTACCAAGAAAATCTGTTCCTTTTTTCCAGAGGCTATTTAACATACAACCTATATCATACGTTTAAAAATATTTTGTTTATCTATAAATGTGTGTTTTAAAGCACCAATTATATGCAAGGCTATAAAGAGTATCATAAAATATGCAAGAATTGAATGTAGCTGATTAGCTGCACTAGCTAGCTCTTTGTTTTCATTGATTAACAAGGGGATATGAAAAAAATATTTGATCTCTTTGCTAGAAGCAGAAGACATGACATAACCAGATAGCGGCATTAGCACCATCAAAGAATACAAACCAAAGTGTACCATTTTGCTTACATTGATTACAAATCGAGAAAAATTGGCTGGTAATGGCGGAACATAAGTAAAGACGCGAAAAAATATGCGTACTATAATTAATCCAAGGACAGTGATACCGCAAGCCTTATGAATAGCGTATATGCTGAATTTAATTTCACTGCTAATCGGCAAGCTTTTCATGTACAGTCCAGAACAAAGCATGCCAATAATAAAAGCAGACATTAACCAATGAATAATCCTCAAACCTAAACTATATTTATTGTTTTTCATTAATTTTGATTACTCTAAAATAGGACTTAAAAAACTATTTTTCAGTCAAGATTATCTATACATAATTTTGCTGCCTTGATCAACATAAGCGCAATAATTGTATGTGACACATAAACATTGTCTATCAGATCATGAAGAAGTGGTGAAGTTTTTGAGAGTTTTTCTATTGTAACGATGAGTTATAGCTTGTACAAGAAGCCTATTGACTTTAAGCACATTTTACCCTATAAAGTTCCAATACCTTAAACTACCAAGCATGCCTGATCTAAAGACAATGATGTTAAACTTTGGACCGCAGCATCCAGCTGCACACGGGGTATTACGTCTTGTTTTAGAGATGGATGGTGAGGTGATCGAGAGGGCAGATCCTCATATTGGGCTTTTGCACCGCGGCACTGAAAAATTGATAGAACATAAAACTTATCTTCAAGCTCTGCCTTACTTTGACCGCCTTGATTATGTGTCACCAATGTCACAAGAGCATGCATATTCGTTATGTGTAGAGAAATTATTGCAGTGCGAAGTTCCGATTAGGGCAAAATATTTGCGTGTTCTATTTTGTGAGCTGACAAGAATACTAAATCATTTACTCAATATATCTTCCCAAGCGCTTGATGTTGGGGCAATGACTCCTCTTTTATGGCTTTTTGAAGAGAGAGAAAAAATACTCGAGTTCTATGAAAGGGCCTCAGGTGCAAGATTTCACGCAGCTTATATAAGGCCAGGTGGACTTGCAGCAGATATCCCAGAAGGTTTGATTGAAGATATTGCAAAATTTATAGAGCAATTTCCAAAGTATATAGATGGTGTTGATGATCTTCTGACAGAAAATAGGATATGGAAGCAGCGCACTGTAGGAATTAGTGAAATATCAATAAAACAGGCGCTTGATTGGGGCTTTAGTGGACCAATGCTCCGTGCTGCTGGACTTGCTTGGGACTTGCGAAAAAGCCAGCCATATGAGATATATGATCAGCTAGATTTTGATATACCTATCGGTCAAAATGGTGACTGTTATGACCGTTATTTAGTAAGAATGGCGGAGATCAGACAATCTATCAGCTTGGTGAAGCAATGCATAGAGAAGATGCCTGAAGGGCCAATAAAAACTGAAGATAGAAAAATTTCTCCACCGCCAAGAGCAGAAATGAAAGAATCCATGGAAGCTATGATTCATCATTTTAAGCTTTACTCAGAAGGATATCATGTGTCAGAAGGTGAGGCTTATGTGGCTGTTGAAGCGCCAAAAGGCGAATTTGGAGTATATATAGTTTCAGATGGTACCAATAGACCTTATAGATGTCGAATAAGAGCACCTGGCTTTGCGCATTTACAGGCCTTAGATTTCATGGCAAAAGGACACATGCTTGCTGACATTGCAGCAATTATCGGTTCACTCGACATAGTCTTTGGTGAGATTGATAGATAAATCCGCTTATTCATTACATATTAACTTTTACTCTCTATACTGC
>NODE_4_length_8135_cov_4.058067
CTATTATACCTATCGCTGTTTGTGTGCCATCTGTTCCAGCGGGATTAAGTACTCTAATAAGACCATCTTCCGTCTTTTTGGCAACTACTGCACCAAGCTTAATATTTTGTCCCTTGGCTACTGTTATCTGATCTCTTGAATATAGACTTGACACCTCATACTTTAATAAGTCACCCAGATTATTTTGTTCGCTTATACAACTCATAAATTTCTCCTATGATTATTGTCCAATAGAAATTTCAAATTTTGTAAAATCTTTAAAAACCCAGTTATTTTTAAGAGTGTAGAAAATAGTTATAAGAAATTTTCTAGCAGTAGCAGTTATAGCCTTAGCAGAACCACGCTTCTTTTTTATATGTTCATAAAAGCTTTTCAAGTAAGGACTGTAACGTACAGCAATCCAAGTACATTGAACTAAAGAAGTACGCGCTATTTTTGACCCTCGTTTGGTAATTCTTCCAATTGTACATTGCTGATTAGATTGAGAAACTCTTGGTACAACTCCAAAATATGCAGTAAGTTTCTCAGGTCTACGGAAATCATTAATGTCTCCAATTGTTGCAATAAAAACAGCTGCAGAAATTGGACCTATTCCCTTTATGCTGATAAGATTGCTGAACCCAGGAAGTTGTTTAGCGAAAGCTATAATTTCCTTTTCAAGCTTTTTAAGGCTTTCTCGGATAGCTTCTAAATGATAGCTAATCACTTCAATTTCAACTTTTTCTAAAGGATCCCAATTATGCTTTTGAGTAGCACGTTCAAATCCTACTTTAGTTGTAAGTACTTCTTTTTTAATTTTTATTCCATGGTAATTAAAAAGACCATGAACTTTATTAATTAAAGATACCCGTGACTTTACTAACTGATCTCTCGTTTGAAGAAGAGAAGCTAACTGCTGGCATTGTTTGTTTTTGCACCTTGCCTCAGGCAACACATCTTTGCTGAGAAAGAAAGCAATAGCTCGTGCATCATGCTTATCTGTTTTGTTCACAGAGCAACGAACAACTTCAAACTGTCCAGGAGCAATTATTACTATGCGTTTAACGTAAGGTGAAACTGCATCATAAAAGAAACAGCTATTACCTGTTGCTTCTATGGCTACTTCATCTGTTTCTTGAAGATCTTTGGTGAAATTATCCAAGTATTTTAAGCGAAACGTTTGAATATTCTCAGGTTTCCCTTCCTGTAAGTAACAAACAGTAAAGCTATTGGTATGTAAATCAACTCCAATGTGACGCATATTTTTCCTCCAATTGCATATTTCAATATATCAGAGTAGAATATTGCCGGTTGTTCCAAACTCCTATACGAGGTCATCACATTTTGTGAGCCTCACGATGATTTTCGGTGGCAGGGGCAGTTAATCTCCCCCACGAAGTCTTCTTTCTACTCCCTGGGCAGAAAGTGCTTCAGAAAAACATCCAACCTGCCACCTAGTCCACTCTGAGAAGTTATTATCTTCTCTTGCTTACAACCAAGCAATACTTATTCATACCATCTCTCCTTAACTGATTACCGCCGCTTTTATCAATGCTATATACGGCGGTTATAAAAATACTTTAACTCCTACGACTTTTCGCTACCTGCATCATCAATTCTTCTCCTGAATTCTGTGGTATTGCACTCAGTATCTCTGTCTTTTTCGTTTGCTCTGCAAGTAACTCCGTTAAAACTTCCCTGGCTTGCTCAATACTTACGCCTTGCTCTATAAATTCTCCTATCTTTTCTGGCATCTTTGATACATTACATAATCTTATTATCTCTAAAATTTCTCTACGACAGTTTTCGTAGCCTTCATCAGTTAACTCATTAGTTGTCATACTAACACTCCTACTTTTATGATTATTGATAAATTCAAAAAATGTTGTAACTCCATCTGCAAGACCTATTTCTACTGCTTTCTCGCCAAAATATAGACCTGCTTCTGTTGATCGAATCTTTTCAATTGAAAGACCTCTGTTTCTTGCTATTAGCTGCAAAAACATTTCATATAGTCTTCCTACTTCTTTTTGTAAGCTTTCTAAACTTTCAGACGTCATTGGCTCATGCGGATTTAAATCATTCTTCCGACTACCAGCAAAAATTGTGGTGTATTTTATTCCCTGTTTTTCGTCAAATCCACTTTGATCTATATGACTTGCTATTACTCCTATACTCCCAATTCCTGAAGTGCGGGTGAGAAAAATCTTTTCAGCGCTAGAGGCTATAGCGTACGCAGCAGAATATGCATCATCATTTGCTATTGCAATAATTCTCTTTTTTGCTCTTGATTCATAAATAAAATCAGCAAGGTCAAACACTCCATTTACTTCTCCTCCTGGGCTATCTATATCAAGTAGAATCGTCTCTATGCTTTTATCTTCTAAAGCGCTCTCTATCTCTTCATGAATTTTTTCATATGATGTCATACCCAGTAAACCATCAAAAGTTTCTGACTTTTTTGTCAAGATTCCATGTATCGGTATTATTCCTCTTTCACTATTTCTTACTGCATGTTTTATATTTTTAAAGATAGGCTGCTTTCCTGCTTGTAGTGACAGTAATTCAAAACTCCTTGGTTCTACCATTACACATCTGTTTAGCCATTGTTGTTTCATAGTACCTCTTGATTGGCCGTAACGTCAGAATCAAAACTTAAGCCCAGTTCACTTGCACGTCTTTGATCTTCTGCTATTTCTTGGTCAATTTCTTCTACATCGTAACCCATTTCTGATACTACTTCCGATCGACTCTTAAATCCATTTCTTACTGCCATTTGCTGTGCTTGCTGATCTTTTAGCGGATCGACCCAATCAAATCCCTGTGGTATCCATTTTACTTCTTTTTTTGCTCCTTCTTTTCCCTTTGTCCATTCTTCACCTATGTCTAGCTCTCCAGAAAGTAGTGCTAACTCTAACCACCTATCCCATACAGGACGGCAAAACTGAAATACCATAATGTTATGCTGTAACATCGTGCACCTCCTGCGAAACTCTATCAATCCTGCTCGAATGGATGAATAATTAACGCCTGTTAAATCTCCTGTTAGCTGTTCATATGTTATCCCTGTACCAATCGCTATTGCCCTGAGTTGCTGTCTTATAAATGCTTCATAACTTCCTCCAACATCTGACGGTTCTGAAAATTTTATGTCTTCTCCTGGGTCTAAAAGCTGCATTGTTCCTGGCTCTAAACCTGATAGTGCCACTCCTTGCTCATTACTTTCACTTTCTCCCATGATATTTGCTTCTGGATCGAGTCTCGTAATAAATCCAGCAAACATTGCTGCAGTTTTCTTTCTCACCAGCTCTGCATCATCATATTGATCAAGCTCATAAAGCTTCAGCAGTATATTAGAAAGCCAAGGCTCCCCTCTAATTTGCCCAGGTCTTAGTGGTCTATAAATATGTAAAACATCGTTTGCTGGTACTCTCACTGATTCTCCAAATGAGCCTTCGCCTGGATGTTCTCTAAATAAGTAATATGCCTCTCTTTGCCCAAGTCTATTGAACTCAATGCCGTTTCTTATTACATTACCATTGGCTAGTTTTTGATTACTTTTACTATCTAAATGCTCTGATTCCAGTACTTGCAGTTGTAATGGTACATATCCCTCCAGCTTTCTCGTTCTTAAACGTACAAAACATTCTCCTCCCTCTATCATACTTCTGCATACTAGAGCTTGTAATCCGTAAAAATCACTTATCCCATTACTGTCTGCTTCATCTGTCCATTTCAGCCATAATTCTTGTACTTTCTTTCGAAATTCTCCATCTCTTGCTTTTGATTGCGGTTTTATTCCTGTTCCAATAGAGTTACTTACTATTGTATCAATGATATTTGCTGCATATGGATTTTTTCTTACCATATCACGAGAGCGGCTACGTAAAGTTTCAAGGCTTTGAGACAGCAAATTGTTTATACTTCCTAACTCTGGTTGAAAGTGTAAAAATCTTCTTCCTGAGCCTGCTGCATCCCACGCTGAGCTTTTGATTTTTGGCTTGTTAAATAGTTGTTTGAATGACTTAAGTAGCATCACTTTTCCTGATCTGAAACTTTAGATAACTCAGCTTCTAATTCCTCTATCGTTGGTAAAGCTGTCTTTATATTCTCTGGTAGATTCTCGGTTATCCTATATTCCGCAAGGCCTATCGGCTTATTTATGTCACGTAATGCGTACTCGGCTATAACACCAACTTTAGAGCGGTATAGGATAAGACCAATTGATTGATTATCAACTGGCTGTCTTAATAAATCATCAACTGCTGAAAGGTAAAAATTCATCTTCCCAGTATATTCTGGCCTAAATTTACCGGCCTTTAACTCAATTACAACATAGCAACGGAGCTTAATATGGTAAAAAACCAAATCTAAATAGAAATCTCTGTCTCCAACCCGTAAATGGTACTGCCTTCCTAAAAATGCAAACCCTTCACCAAGCTCTAAAAGAAAACGTTCTATGTGAGCTACAAGAGCTTTTTCTATCTCCCTTTCATGCGCTTTTTTACCAAGGCTTCAAAAATCAAATACATAAGGATTTTTGAGCGTTTGCTGTGCTAAATCTGATTGAGGTGATATAAGATTATTCCTAAAGTTTGTTATTGCTTTACCTTCACGTTTATACAAATTTGTCTCTATTTGCATAGACAAGATATTGCGAGACCAGCCGTGTTCACATGATTTTTTAATATACCAAAATCTTTCTTCTTTATTTTTAACTTCGTACATTATTACAATATTGTGTCCCCAAGGTAATTGGTCAACAGCTTGTTGACCAATTTCATTTTCGCTATATTCTTCCGCAAACCTTCTCATATATTTTAGATTCTGAATGCTAAACCCCTTCATATCAGGAAAAGCATCTCTTAAATCACGACTGAGTTGATCAATAATTTTAGCACCCCAACCATGTTCTTTTTGCCGCTTTAAGATCTCTGTGCCAATATGGTGATAAAGCACAATAAGCTTGCTATTTACTGCTAATGCTGCTTTATAACGACTAGTAGCAATCTGCTCTTTCAGCTGCTCTAAAAATTCTGTATATTCTTTTGCTATAACTTTTGTCATAAAATTCCTTTCAACGATTTTTATCATTATATGATCCCTTTACTCGTTGAAAAAACAATTTTCCTCTTTGGCTTCATACCTGCAACTTTTAACTCAGCCTTAATTCGTTGTCTTAAATTCAATAAATCATTTATTTGAACTTCAGCATATCTCACCACATGGTCACCATAAGCAATTGATACTACTCGCTCTCCGCTTTGCAGCTTTTTTATCGCTTCTTCGACTTGAATTAAATACTCTTCGTTGTACATCTTACTTCTCATTCAACCATTTGCTTTGTCTCACTTTTTTAGGTTTTTTGCTTTCTGGCTTTTCACTTAAACTATTCCATTTACTCTCTGGCCAACGATCGATTCCAAGCGCAATAGATGCTGCTCTGGCATAAATTCGGCAATCTAACACTTCATTTCTTTCTCTTACCTTCTGCCACTCTTGTTTGGTATATCCTTTCACTACCTTGCTGACTAATTGCTCTGCCGTTAGCTGCTTAAAATACTCAGGTGCATACTCGGGAAAATGACAATATCCAGGTAGAGCTTTTCCTTCTTCTTCTTTTAAAATATTAAGTAATTGAAAAAGCTCTGACTTTAATATCGATACTCCCACTGGCCATAGCTTTATTCCTCTTTTTAGCTTTTGACCACCAACTGTTATATCAACTCTACTTGGACTGCTAAGTGGTACTAGGGCTTTATTTACACCTTTAACTGCCATTACTCTTCCAGCTCCTTGATGACCTCTTACCCAGTTGTATACTTCTTGCGTTGCATACCCTGCATCAACTGCCATCATACTTATCATATATTCAAGCCCATTTTGACCGATAAAATGATGATTTAAGAGCTCAGAGAGTTTTCCCCATACTTCTCCGCCTCCAGTATCACCTTCAAATACTCGGTAGTCTATTGACCAACTTTCGCGGCTTTTTCCCCATGCTACAACTTCTACTTCTAACCGATCTTTTTGGACATCAACACCTGCAGTAAGTACCACTTCTCTCCTAGGCACTGTGCCTACGGGAAAAAATTCTCTTCGGTTAAATAATTGCTTCCAGTCTGGTACTTCTCCCTTATCTACCCAGGTTTCTCCAAGCGTTGTGTTGATCCAAACTTTCAGTAATTGTTCACTTTCCTTTGCATGCAGAAAATCCTCTACTGCTTGTTGCCAACTATACCACCCAACTGGGCTATAAAGACTTGAAAGGTGAAATCCTATTACTTTGCTATTGTGTACTTGATTTGTAGCTCTCCATTCTCCACGGTCTAGCATCTCTGTCTTTTGATGATTTTCTATTTTGCCGCTACATTCAGTGCAGACATAATGTGCTGTTCTTGAGTCATTATTTTCCCATTTTATTTGTGACCACTTTAATACTTGGTAATAATTACAATGCGGACATGGTACAAAAAAGTATCTCTTATCTGTTGCTTCAAATTCTTTCTCAATTCTGCTTATTCCATGAATCGTTGGTGTTGACACTAAAAAAATCTTTCGCCTTGCAAATGTATTAGTACGGGCTATGCTGAGTAAAACTGGATCTCCTTCACCTCCAGAATCTCCTGGATAGGCATCTATCTCATCAAGAAAGAGATACTTTACTGGTATAGATCGGAGGCTTACACTGCTATTTGCTCCAGTTATTACTACTATTCCACCTGGAAACTCCTTACTTTGTACAGTATTGCCTGAATCTCTTGACCTTGGGTCCTTTACTTTACTTTTTAAACATGGTGTACTCTCTATTAACGGTGCAAATCTTCCTTTTGACCAGCGCTTTCCCATTTCAACTGTTGGCTGTACTACTAGCATTGGACCTGGTGTTTGATCGATGATATAGCCTATCCAGTTGTTACCAGCTTCTGTTCCTCCAATCTGTGCTCCTTTCATAAATACTACTTTTTCAGCCTGTGAAGAAGGAGATAGTGAATCCATGATTTCTTTTAAATAAGGAGTTCTTTCTGTTCTCCATTTTCCTGGCTCTGATGCTGCAGTTGGCGCTAAAACTCGATACTCATTCGCCCACTCTGATACTTTAAGCTCTGGATCTGGTCTTAAACCTTCAGAAAAAGCTCTAGCGTATATCATTATCTGCATCTACTCATAACTGGTTCTATCTCAACATCATTAACAGTAGAACTACACTCTTCCAATTCCATAAACATCTTTTTCTGAAATTCGTTTTCTATATATCTTTTGCTCATCTGACTTATGATTATTGCTATAACAAGCGCAAATACCCCTGTTATTGTTGCAAAAATGATTGCACTGCTTATTGCTGTTACCATTAAACCTATATATGCTGCCATTGCTACTGCGCTGACTGTAATACAGATGCAGATAATATTATTATGTTTTTTCATCCTTTTATCTGCTATTTCTCTCTGTGCTATATATTTATTATGAAGGGTTGGAAAATTAATAACGGTATCTCTGCAGAGCAATGCACCATTTTTTTCAGTAAATAAAACTTTAAGTAACTCTAAATTGTTTGATTTGATTGCTAAATGCAGAACAGGTGTATAATTTGCTCCTTTTTTCATCAATAACTTTACTACATGTAAATGCCCTTTTTCCGCAGCAAGGTAAATCGGTGATAAACCTTTATTATTTACAATATCAATATCGATTTCTTCTTTTAAAATTGCATCTACAATCTCAATTTCTCCTCTTTGTGCAGCTAAATGTAGTAGACTATTCTTTTCAGAACCGTATTTATTACTCATCAAAGCCTTCTTTATCTCAGGTTTAGCGTAATCAAATGGTGTCTTACCGCTATCGTCTTTTACCAGAGGGTCTATGTCTTCTCGTGTTAGTAAAACCTCTATTGTTTTCAGTCTTTCAGCGTAATGTAGTGGTGTTTTATTTTCGTAATCTTGTAAATTGACTTGAGCATTAGGCTCCCTTATTAAGCATTTTAGAATATCAAGACATAAGTCTCTTTCATCGTAATTAGTATTACTTACAGCTATATGAACAGGCGACAATTTCATTGAGTTTTGCCCTATACGCGCGCTATTTACATCTGCTCCTAGCTTTAGCAGTAACTTTACTATCTCCAACTTTTTATTATTAACTGCATAGTGCATTGG
>NODE_5_length_8020_cov_2.867984
GAGGTGAGAGAAGCAGTCTTAACTCTGCTTGTGTTTGATCAGCAGGAAGTTGAAGTCACGTGCTTTGCTCCTAATGTTGATATCACACAAGTTATGAATCACAAAACAAAAGAAGCAGTAAAAGAAAAAAGGAATGTACTTGTAGAAGCAGCAAGAATTGCAAGAGGTGAGATTAATGATTTAAGAGAAGCTAAAGCTGAAAATTTTGACATGCTAGTCGTACCTGGTGGATATGGAGTTGCGAAAAATTTATCTGACTTAGCTGAAAATAAAACAGTAATGCCTGAGTTTGAAAGATTAGTCTCAGAGTTCTTTGTTGCAAAAAAGCCAATAGGAACTATATGTATATCTCCAGCCATTATTGTTTTAATTTTAAGTAGCAAGATAGGTAAAGAAGAAAGTAAGATTAAGGTAACTATAGGAGACGACAAAGACCAGTTGATAGAGAAGCTCGGCGGCGAACATATAACATGCGATACAAAGCTATCAATAGAAGACGAAAAGCATAATATATTTTCCTGCTCTGCTTATATGCGTAGTGATGAAAGTACACACTCTGTATATCAAGGAATAAAACACATGATTGACAGTATGGTGAAAAAAATTAATAAAAAAACCAAACAACCATTTCTCTAAAGTGTAGTTTCTTTATACAATTAATTATGTTATACTTCCAGTTGCATTATTGTTGTAGCTAAAGTAATCTGTAATTGCTTATTAACGGCAAGCTATATTTAGTATGTAAGTTCAGTTCTTTTTTTTATAGATATGTCAGACCTTTTTTATATTGAAAGTGAGTGTTGTGTAGATGATCAGTGTGATACTTATGCAGGAGAAGTGAGTATTAATGATGTCATGTTGGGCAAGTTTAGTCTAAATTCATACAGTGGGAAAAAAGCTATAATAAATCTAGACATCGTTACATTCGATATCCATATTGCCATGGATGACCAAAATGGAAGGACAATAACAAGAGACCTCAAGGGTCCTGAATTTGTAATTAAAGATGACGGTTCCTGGTATATTAATAAGAATCTTGGTAATGATAAATTTGAAATTATAGTAAAGCAGTCATGATATGAAACATAGTGAGCGGAGCTTACTTTTTAGCAATGTTTGCATACTTACTTGATTTGAAAAAAAATGGAGATTATCTTAGCTGAACCACGCGGTTTCTGTGCAGGGGTTAAAAGAGCTGTAGACATATTAGCAATCACTTTAGAGAAATACAAAAATGAACGCCAAGTTTATGTACTACACGAAATCGTTCATAATAAGTATATAGTAGAGGACTTCAAGAAACAAGGAGTGGTTTTTGTAAGCAGCATAGAAGACATTAAAGACAATAGAGGAATATTGATCTTTAGCGCACATGGAGTGTCGAAAAGTATAGAGGATGAGGCAAAAAGAAAGGGTGTTCAAGTGATTGATGCAACATGTCCATTAGTTAGCAAAGTACATAAAGAGGCAAAAAGGTATGAGGATAGTGGTAAAGAATTAATTCTAATTGGACATGAAAATCATCCAGAAGTTAAAGGAATTATGGGAAGAGTAAGTAATCCTATATCTCTAGTGCAAACTATGCAAGACGTATACAATTTACAAATCAAAGATCCAGATAATTTATCTTATGTAACACAAACCACGTTAAGTATTGACGATACCAAAGAAATTATTGCTACACTGAAGCTCAGATTTCCAAGCATTACAGGCCCCGACTTAAAAGATATATGCTATGCAACACAAAATAGGCAGAACGCTGTTAAAAAATTGGCTAAAATTACAGACGTAGTGTTAATTGTAGGAAGCAAAAACAGTTCAAATTCAAACCGTTTATTAGACCTGTGTATTTCCAGAGGAAAAAGAGCCTATTTGATTGATAATTATAAATGTATGAACAAAAATTGGTTGCAGGGCGCAGAAAAAATAGGAATTACTGCAGGTGCTTCTGCTCCTGATATATTAGTTGATGAGCTAGTAAATTACTTAAAAATAAATATGAATACAAAAGTTTCAGTCATGCCAGATGGATTCACTGAAAATGTTCAGTTCAAGTATACTAAATGGTAATGTGCAACAAAGTGCGTCAAATCAAGTCTTTAGCTCAATTCAATTTTCAGTCTGTTGGAGAATAAAATATCAAGCTGAGATATAATTAATCCTCGTTTGTAAGGTTAAGTTGTGTCTAGCACAGAAACATTAAAATATAAAAAACCTTCATCATACAAAAGGGTTAATATTACTACTAATTTTATCAAAAACTTATAATATAAGTCATATTGTCATCTAATGTTTAATGAATTTCAATAAATTACCTTTTTAATTCTAGATGAGTATACACTTTGTTAATATGTTTGGGTCAAAACCCAAAAGTAAGTTTATGCTTTCTATAGGAAAAGAAGGCACAATGTTACTATATTTTAAAAATAATACTTTAAATAAAAGATATTTTGCTAAGGACAAAAATAATAAAGCTGTTTCTGACTTAATTTCATGTCTCTCATCAGATAAAAAAGCACCCTTATATCTGGTTCTCAATCACACTGATCAGAACTATTTGCTACAGTCTATCCCAAGAGTAAATAGGATTAGTGCTTATCTATCAGCAAAAACAAAAGTAGAGCATTTTGCTCATAATAACGATATAAATTCTATTCTCTTGGTCGAAAAGCCGAATAAATTTAATCAAAACTGGTGGTATCTATTTGTTTCATCAAAAGCAAATCATTTAATAGAATATTGGTTGGACGTGTTTGTTGAAATAGGCTCTAACTTTAAAGGAATATTAATGTTTCCTATAGAACTAGTCAGTATAGCAAAAAAGATTCTACACAAAGATCCTAGTAACTGGAAAATTATAGTTGCTGCAACTAAAACAGGTGGCTATAGACAAGTGGTTCTTAAAGAGAACAAAATGATATTTACACGTTTAATACCATTTACTGATGATAATTTACCAGGAATCATTGCTGGTGAAATATATCAAGAAGTGAAAAATACAATTCAATCTTTAACTAAGTTTGGATTTGAAAAAAATGACCCTATCGACCTTTGCATCATAGTATCAGAAGCTATTAAATCTAGTTTATCAGTTATAAATTTTTCAGAGAATAGTGTGAACATATTGACTCCATATGAGCTAGGTAAACTATTGGTAGCAGAATTAGCTATAAGCGAAAAAGATAGCTTTTGTGATACCATAATTTTGTTCCATAGCTTTAAGAATAAGCCAACAGATGTTTTTAATACAAAAGAAACTAAAGAATTTTATCTATTCAATTACCTTTATTTAAACTCTCCTCGGATTTTTCTATACCTCCTTTTGACTTTAATTGTAATTAACACCTTTTGTTTGCGGAATTTGTATTCGAATTTTAATATTGCTGATAATTTATCTGCAAAGCGGAGTGCTTTAAATAACAAACTAATAAAACTTAGCCAAAGCTATAATGTAAAAAAGATAGATGAAGTTTACGATTTTATTAATATCAATAATATTTTATCAAAAATAGAGTACTCTCCTCTCACACAAGTTAAGTATGTAGAAAAGCTAAAAGTACCAGATGTAGAGCTTCAATTATTTGAGTGGAATTATAATGAGGCAAAAAGTTATATTACCACAACTTTAAGGTTTAATTTTCAATCTGGTAAAGACATTTCTTATCAATATGAGAAACTACAGAAAAATTTAAACGATAATTTCCGTACTCATGATATTAGTATTTCTAGCTTACCTACTACTAAAGAGAAAAATCTATCTATTGATGTTGAAATAGGAGAGGCAATGTAGATTGATGACTATCTCTCAACTAAAAAGCAAAGCTACAATTAAGTGCATATATTACTTATTGTTATCTATTGTATTAATAGGGTTATCAACGTGTTTTATTATCTATAACAAAAAGGTTTATAATAAAAAACAAACCGCAGCTTAGGAAATACGGTCTAATAAATTACAGATCATTTAAAATTAAAATAAAGAAGGCGGTCCAAATAAAAACCTAGATTTATGGAAAAGAATTTCTTCTTCAAACTTACATAGTAGCAGATACATTACAAATTTAAATTTTGAGCTTAACAAGCTATATAAAAAACACTACATGTTAGAACCTGAAATATCAATTTCTATACCTGAAGAAGCTGAACTCCACAATAAAAGTGAACATACAAAAGTAATAAGAAGTGAAGTGGTTCTAAGTTTAAGCTCAATTAGCGATAAGCATATTTTTTTATTTCTACAGTCTATTCCAAATCTTCCTGGTTATGTTATGATCAGATCTCTTACCTTGAATAAGCAGAGAAATATAGATGCTAAAGTTATAAACCAGATTTTAAGTGGTAATATGATAGAGATAGTGAGAGCTAGTATAGTTTTTGATTGGTATACCATATTAAGTAGATGAATATAAAGTTGTTTTTTATTTTTACGCTGCTATTTTTTAATTTTAGTGCATATTGCAATTGCGAAGATCTTGTAGAAAATATAGGGATTTGTAAAAAATATTCTTGCCAACAGCATATTAGTAATGAAGATTTTATTGAGCATAAAATATTAGGGTTAAATAGTGAAAATTTATGTGTATATATAGAAAGACAAGGCAATGATGAAATGGTCTGTCATCATTCTAATGATGGAATGATTATAGAAAAGAAGTACTTAAAAAGTATTTTAAAAGTTGGAAATCAAGAAATAAATGACTTCATTGATATAGCAAATTTGCGTGCGAAGGAGTGTTTTTTTATCAACAATTATTATATAGATCGAGACGATATAATAAAAGAGGCAGCAGAGAGTACTTTATCGCAATATGGTAGCATAAAAAGCATTTTTTTTGATGAAGAGCAGGTTAATAGAATAGTTAGTGAGATGGAAAAGTTTAACTTACAGTCTTCAGGAGTTACAGAGGAAGAAAATTTCAATTGTAAAGTAGTCAGTTTAGATTCAATTTTATACTTTTCCCCCGATACATGGAAAATATGGGTAAATGGAAAGTTGTTTATAAATACTAAGGATTTAAAAGTGCACTCAGTAACTGAAAATTATGTAACTTTTTCATGGGCTGTAAACCAAAAGATAACAAAAGAACGGATAAGCAATTCTAAAAATGTACATTTTGGACATGGAGGTATTATGTTTACGCTTTATCCAGAACAAAAATTTGATTTAGATAGTTTATCTATTAAATAATCTAATACATCTGCGCTTGTAGCTCAGTTGGATAGAGCGTTGCCCTCCGGAGGCAAAGGTCGTGGGTTCGAATCCCTCCAAGCGCGTTTTTAATTAAATTTGACAATAATACTCTCACATAAGATAATAAAGAGATTTATTTTAAAGCATAATTATGTCTAGTGGTACTATAAATAAAGTCATATTAGTTGGTAATTTAGGAAAAGATCCTGAAATTAGGACTACACAAAATGGAAAAGAGATGGCAAGTTTTTCGATAGCCACATCTGAAAGTTGGACTGACAAATTTTCTGGTACGCGCTCTGAAAAGACAGAATGGCATAATATTGTAATTTTTAGTGAAGGATTAGTAAAAATTGTTAAGGATTTTGCGCGCAAAGGTAGTAAAGTTTATGTTGAAGGTTCTCTGAGAACTAGAAAATGGACTGACCAAAATGGTAGCGAAAGGTATACGACAGAAGTGGTGCTATATAACTTTAATAGTGCCCTTACCCTTTTAGATTCACGAAACAGTATGTCAAACTCTGATTACAAGCCAAGTGAATACAAACAAAATGAAACAGAACAAAAAGATAAACACGGAAGTTTTGACAACGATATAAAAGACGAACTAATCGATGATGAAATACCATTTTAATAACTTCAATTGAAATCTACATTTTTATGGACTGCTTGTGTTACTCCTTTTAATTGCAATGGAAATAGTATAGATTACCAAAGCTTGCAGCGTTTACTAACAATGCAAGCTGAAGCTGAAAATGGTGTAGTGTTGCTAGGTAGCACAGGTGAAAGTTTATCACTTACTGATTCTGAAAAGCGCACATTAGTTGAATTTGTATGTGAGCTAAAATTAAATACGAAAATTATAATTGGTGTACCAGGAGTGAATCTATATCAGGTTCTTGAATGGCTTGATTTTTGCAAGGGTATGCCTATTCATGGCTATCTAATGACAACTCCCATTTATGCAAAGCCTGGAATCATGGGGCAAACTTTATGGTTTGAAAAGCTGCTTGAAAAAGCACATGTGCCAGCCATGCTTTACAATATTCCATCAAGAGCAGGAGTGAGTCTTCACGCTGAAACTGTACGCAACTTATCCAGCCACGAAAAATTTTGGGCTATCAAAGATTCAAGTGGAACTGTTGACACTTTAATTGAGTATAAAAAAGTTGCACCAAATATTAAGGTGTTTTGTGGAGATGATAATATGATACCCGATATGGCTGCTAAGGGTGCGGCTGGTCTGGTTTCTGTTGCTGCCAATGTTTGGCCAAGTGTAGTACATAAATATGTTAAGCAATGCATGAGTGGCAAGAACCCTCAAGCAGACAGTTGGCAACAAGCTTGCAAAGCTCTATTTACTGCCAGCAATCCAATACCTACTAAAGCACTCCTGCATGATATTGGTCTCATAGAACACAAAACTGTCCGCCTACCACTCAGCACAGAAGATTTGCCTTCTGTTGAAACACTAAGGCAAGCTAATAAAATGATTCTTGAATGGGAAAATCAACTAACTATGCAGGATTAGGACTTGAGCGGATAATTCAATTATACTTAACACAAAAAAATGGGCTAAATCCTCTTCAAAAACTTCTATCTATCGTTTCTTAAAATACTCTCCTGCACGTATCCCCATCAACAATTTTCACATCGCTATCAACTAAGCTGCCTGGCTGTTTATTTCCTTCTGGAAAAAAGCTCTCAATTACTTTATCAATTAAAAAATTTAAAGGAGCATAAGCAATCAAACCCACTACAAAAGTTAAAGCACCTATAGCTGCAGGTGATGTAAAACCAAGAGCAACTAGCCCTGCTCCAACTCCAAAAGAAACACCAATCCTACTGATAGTATGTGCATAATTTTTAATTTTATATTCAGCGCTGTTGCTATATTCTCTCAAAATTTGTTCATGTTCTTCGGACATGCCTTCTGGTATATCGTTGAGATTTGTAGTTTTTGAGAAAGAACAAGCACTGATTACACAGCATACTAATAACATTGCAGAACCAATGATTCCACCTGCAATGGGAGGTGGCAAGTTAACATAACTTAGAGCTAAACCTGCAAGAGTCCCAGTAACAGCTGCCATTCCTAGTGCTAGTGCTATTGTTAGTGTTATTATTGTGCCTGATATTGCTAGTTCTAGTTTTGATTCAATTTTCTTTTCTAGGTTACTTTTTGCTTGCCTTGCCTGTTTTAGTTGTGTTCTTGTATAGCTCATAGTATGTACTCTTACTTAAAATTAATAAGATAATACTAGCATTTTTAATTTATATAGTTAACTTATTGAGGAATTTTAATTGACTTTCAGCACACTTTAGCCTTATATGTATGGTCCCAGAGTGTAATGGTATATAAAATATGAGAACAAAATGCCATTAAAGGAGAACTTATGATTACTGGATATGTCAGAACAACAGAGACAATTCATAAAGCAATGTAAACTTTCTAAGTACTATAACCTCAACTCTAAAACTATTGTAAAACAGAAAAAAGCATTCATTTAAAAGAAAAATAACAGCTCCATATACTATTGAAGTGATAATACTTATAATGTTAGATGTGACACCAAATCTAATTTGAAATATAACTTATTTACTCAGCTTCTTTTGAAACTACTGTGAACATAATATCTATAGATAAACATTGCATTACCACGCCACTAACGAGTAGCAGAATGACAAGTTTTTCAAACTAGTCCGGTAAAATCTTAGTCAGTTTAGCTACAGCTGTATGCTTTTAACTCTCCCAAAAAGAAAATTAACCATGTGAAATTCTTGTTGATATGACTTAATGAATAATTATTTTAGGTTACTAAGTTATTT
>NODE_6_length_7993_cov_3.617340
CTAATGATGAAGAAGCAATAAAATGGAGAACAAGTGTAGGCAGCTCAAGAGTTTACGTGGTTGACCCTTGGATTAAGGTATTTATTGAAGGAAAAGAAGGAACCTTGCCAGCAAGCCCATTTGTAGCTGGTTTAATAGCAAAAGTAGATAGCGAACAAGGATTTTGGCATTCACCTTCAAATAAAGAAATAAACGGTATTGTTGGAACAAGCAGGCCTATTGATTTTACGCTCGGTAATACAAATTGTAGAGCAAACCACTTAAATGAAAATGAGGTAACAACGATAATTCATCAAAATGGCTACAGGCTTTGGGGAAATAGAACATGTTCAAATGATTCGAAATGGGCTTTTCTGTCAGTGAGAAGGACTGCAGATTTAATCAATGATAGTTTACTTCGAGCTCATCTATGGGCAGTTGATCGCAATATTACCAAAACTTATATAGATGATGTGATTGAGGGGGTGAATTCTTATTTGGCCAATTTAAAAGTACAAGGAGCGATTATTAGCGGAAAATGTTATGCAACTCCAGAGCTCAATACACCAACAAATATTGCAAGCGGGAAAGTATATTTTGATTTCGAATTTACACCACCATATCCGGCTGAGCAAATAATATTCAGGTCTCATCTTGTAAATATAAGTTAGGAGAAAGTAAAGTGTTACCGAAAATACTGAGAAATTTTAACGTATTTGTTGATGGTCGTGGTTATGCAGGAAAAATAGATGAAATAACCTTGCCGAAGCTCACCATTAAAACAGATGAATATAGAGCTGGTGGTATGGATATTCCAATAAATATTGATATGGGCATGGAAAAGCTTGAAGCAGATTTCACTTTTTCTGAATACGACACAGAACTCTTTCGGCTATTTGGGTTGATAAATGGAAACTCTGTATCTCTAACTCTTCGTGGTGGGATGCAGGGAAGTGGAAGTAATGATGTTGAAGGAGTAATAATCAACCTTAGGGGCATATTCAAAGAATTTGATTTTGGTAGCTGGAAACCTGCTGAAAAAGCAACGCTGAAGTGTACTATAGCTGCTCATTACTATAAACTTACTATAGGTGGTAATGAATTAATAGAGATCGATGCTGAAAATATGATCCGTAAGATAAACGGTGTTGATCAAATGGCCTTGCTGAAAACAGTTTTAGGGATTTAATGGAATAGACGGATTTCTTTTCACTTTTTTATTGAAAAATTACTGATAATGCTGTATAATTGTTAACGTTTTTTAGGCATTTTTGCTATGGCTTTATCTAAATTTCTCGACCCTAAAAATGATATAGCATTTCGCCGTATCTTTGGTACAGAAAAGAATAAAGATATCCTCATTCACTTTCTAAATGATATTTTGAGCTTTACTGGCAAAAATGCAATACAGGATATAGAGTTCTTAAGTACTATTTTGGATCCTGATATCGCATCTAAAAAGCAAAGTATTGTTGATGTGCTATGTAAAGATTCTACAGGAGTGCAATGGATAATTGAGATGCAGGTCGCTAAAACTAAAGGCTTTGAAAAACGTGCCCAATACTACGCAGCTAAAGCCTATTCAAGACAAGCGGATAAAGGTGATCAATACCATGACCTTAAGGAAATTATCTTTATTGCTATAGCAGATTGTATACTGTTTCCTGATAAGTCTGAGTATAAATCAAAACACACTATTCGTGATGAAGATACTAATGAGCACGATCTAAAAGATTTTTACTTTGTATTTATTGAACTGCCTAAATTTTCCAAAACTAAAGAAGATCAGCTTTTAAATATAGTTGAAAAGTGGGTGTATTTTTTTAAGTATGCTGATGAAACAAGTGAAGAAGAATTGGAAAGAATAACAGGAAGTGACGTAATAATCAAAAAAGCGTATGAAGAGTTAAACAGGTTTAACTGGTCAGAAAAAGAGTTTATAGCATATGAACAGGAGAGCAAGCGTATTCGTGATGAACAGGCTGTTCTCGCTCAAAAACTTGATGATGCTAAAGAGAAAGGAATCAAAATTGGTGAAGAGAAAGGAAAGATTGAAGGAAAGATTGAAGGAAAGATTGAAGGAAAGATTGAAGGAAAGATTGAAGTTGCAAAAGCGATGTTGACTAATAATGTTGATATTAACACTATTGTCAAGTGTACAGGTCTTTCTGTCAATGAAGTTCAAGAATTAATTCAAGTTGAAGAGAAATAACCCCTACTATAACTTTTATATTAGGTTGCCTCTTCAATCAAACACAAAAACTGTAATAAAAAAAATTAGTTATGTAAAAGCTATGAAGTTTTTATTTAATTAACTTTTAGGGGAAAACATGACAACAGTAGAACTTAATAACCCAATAACAGTAGAAGGAATTTTAGTTTCAGAGCTAACTCTACGTCGTCCAAAAGTTCGAGACCGTTTAGCTGTTGAACGTATGAGTAATAACGATGCAGAGAAAGAAGTAGCACTAATTGCAAATCTTGCAAGTATTTCAAGAGAAGCAGTAGAAGAACTTGATCTTGCAGACTACAGTAAGATTCAAGGAGCATTACAAGGTTTTTTGTCTCAGCAGAAGATTTGAGGCTGAGCGTATTATCGCTTAGCTCAATTGTTGGTGGTGGAATCAATCAGTGGCTTGATATGGATATTGAAGAATTTATCACGTGGTTTGAAAGTAGCAAAAAGTTATACAAATGAAAGCAATTTCTATAGTAATTGGAGCAACACTACAAAGCAGTTTTAATAGTACGATAGCAGGTAGTACGAAGCAGCTTTCTCGTATTGGTAGTACGATAAAACAACTTGAATCATCAAGTAAATCAGTGTCTAAGTTTAAAGAGCTTAGCCGTGATGCTCTGCTTGCTCGGCGCTCTTGGGATGAGCTAGAAATAAAGACAAAATCTCTGGCTAAACAGATAAAAAACACAGAAGCACCAAGTAAGAAACTACAAAATGAATTTACAAGATCTAAAGCTGCAGCACTGAAAGCTAAAACAGCTTATTTACAAAAAAGAAGTGCTCTCCACTTACTACGCAAGGAGTTCAGTAAAAGTGGTAGAGATATAAAATCTCTTATTGGAGATCAAGTTAAACTTGGCTCTTCTATTGAAAAGCTTAAAAATAGCTATACAGCTTTAAATTCCGTAATGCAAAAACGTAAGGGAGTTTTAGCGCAAAGAGCAAATTTTAGAGCTCAAATCATGGATACCGTGGCACTTGGCCTCACCCTTGCAGCACCACTTAAGGCTGCAATTAGTTTTGAGAGTGCCATGGCTGATGTAAAGAAAGTTGTAAAGTTTGAAGATACAGATGTAAATGGCTTAACAAAACTTGGGGAAACATTAAAGGCAATGTCACGAACAATTCCGCTATCTGCAGCAGAACTTGCGCAAATTACTGCAAGTGGTGGTCAACTTGGTATTGCAGCTAAAGATCTTGCAATTTTTACAGATACTGTGGCCAAAATGGCAACTGCATTTGATATGTCAGCAGAAGAAGCAGGAGAAGATATTGCTAAGCTTTCTAATATTTACCAAATTGAAATTGGTGAAATGGCAAATATTGGTGATGCGATAAACCATATCTCTGATAATACTGCAGCAAAAGCTAAAGAAATTGTTCCAACGCTAAACAGAATTGGTGGTACAGCAAGGCAATTTGGCTTAACTGCAGTGGAGGCAGGAGCTTTAGCAAGCAGCTTTATTAGTCTTGGTAAAGCTCCTGAAAAGGCAGGTACGGCGATTAATGCAATGCTTAGCAAACTACAAACAGCGAGTAAACAAGGTGGCAATTTTCAAAAAGCGTTTCAAGTGCTAAAAATAAATGCCAAGGAATTTGAAAAAGCAATCGGTAAGAATGCACAAGGTACATTACTTAAGTTTTTAGAAACAGTTGCAAAATTAGATAAGCAAGAACGTTCTAGCGTTCTCCTTGACCTCTTTGGTCTTGAATATCAGGATGATATAGCGCTACTTACTGGTAGTCTAGATGAATATAGAAAATCTTTGCGATTAATAAACGAAGAATATCATGGCTCAATGCAAAGAGAGTTTGAAAATAGAGCAAATACTACAGCAAATAATCTTCAGTTACTTAAAAACTCAATAGCAGAAGTGGGAATGAATCTTGGCTTTGTATTATTACCATCTTTAAATTTTACTGTTAATCTTCTCAGGTCAGCAACTACACAAGTAGCGCTGTATGCAAAAGAATATCCAATACTGACTACAGTAATCATGAGCACAATTACTGCTTTGATTAGCATTAAAATAGCAGCCATATCTCTTGGATATGCTTGGACTTTTGTAAAAGGTTCCTTATTCGCTCTTTTATCTACTTGGAAAGTGTTTGGATCTGTTATTACTTTGGTAAAAATAGGTCTTTCTGCAGTTTTTCCAGCAATAATTGCTGGATTTAAAGCATTGACAATTGCCTTAATGAGTAACCCTATAGGACTGGTTATTGGTGGTTTTGCTGTTGCTGCAACTTTGATAATTACCAAATGGCAAGCAGTAAAGAACTTTTTTGTTACTATCTGGGAATCAGTGAAAATTGTATGGAAGTCTTTTTCTGATTGGGTAGGAAAATTTTGGAATAATATTACTCAGCCTTTTAAAACAATCAATAATCTGTGGAGCAAAAAAAATGAGGCCAGATTAGAAGTTAGCTCTGTAAATAACGTTGTCAGCGATTCTCTTAAGCACCCCATTACAGCACAAAATAAGACTATAGAGAACAAAATGCAATTTAGTATTAATATTCATTCAAGACCTGAGCAGAATGCACGCAGCATTGCTGATGAAGTAATGGAGAGAATTAGAGAACAATTTAGTGGCGCACTTTACGATATAAACTGAATTATGTTATCCCTTGGTCCGTATAGATTTGCATTAACTGAGCAAGGTTTTACACGTAGAAGTGAATATCGCTGGCCTGCACTTGAGCTTATTGGGGAAAAGCCATTGCTTCAAAGTATTGGTCCTGGAGATGACATTGTTGAGCTTGCAGGAGTAATCTATTCAGGAGGGCTGAAGCAAATAAATAATATGCGAAATTCATCGAAACCTCTTTTACTTATTGATGGCCAGGGTAACATTTTAGGCCATTTTGTTATCGTAAAAATAGAAGAAACACAGAAATATTTTTTTCCAAATGGAGAACCAAGGAAGATTGAGTTTCATTTAAGCCTGAAACACTACGATAACGTGTTGTTAGATGGATCACTAAATAATCCCGTTGACGATATACAATTTGATGATGATGTACTACAAAACTAAAGAAAATGATATGTTAGATTTTATTTGCTGGAGACACTATGGATTCAGCTCTGGCACAGTTGAGGTTGTATTGGAAGCTAATCCTGGTCTTGCAGAGTACGAGCTTCTTCCTGCAGGCTTAATTATTAAGCTGCCTATTATTCAAAAAGCAATACAAAAGCAAGTAGTAAAACTATGGGATTGAAGTGACACCAGATTTTAGTATTTCAGTAGAAGGAATTTCCATCACTGAGTTGATAAAGAGTCGGTTAGTATCAATTCATATTACTGATGAAGCTGGAGTAATAAGCGATACTGCTATAATTCATCTTGATGACCGTGATTCGTTATTTGAGATTCCTAGAACTGGAGCAAAGCTAAATATTTTACTTGGGTATAAGGAAACGGGCATTGTGCCGATGGGAGATTACATAGTAAACGAAATTGTGTTACAAGGCCCGCCACAGACGTTAAAAATTAAGAGTCATGCAGCAGACTTAAAACAGTCTTTAAAGGAACAAGTGTTTAATGAGTGGCATCAAATTACTTTAAATGATTTAGTGGAAAAAATTGCAAACAAACATGGCTATAAAGCTAAAGTTGCTGCAGAGTTTGCAAATATCATGATATCGCATATTGATCAGACTGCAGAGAGCGATATGCATTTTTTAACCAGGCTTGCTCAAATTTATGGAGCAATAGCAAAACCTGCAGGAGGATATTTACTTTTTATTTCAAAAGGAAGAGCAAAATCAGTTACTGGAAAAACTTTAAGCACTATTACTTTAACACCTGGAGATATTACAAGTTGGCAAGTAAGATTTAATGAGCGTAATCAATATGGCTCGGTTATTGCCTATTGGTATGATTATGAAAAAGCAGAGACTATAATAGAAAAAGTAGGTGATCAAGAACCAAGCTATATTCTGCGAGATGTTTATGCAAGCAGTGATTTGGCGCAAAGTGCAGCATCTGCAAAATTAAATCAGTTGATGAGCAGCACAGCAACACTCAATATTACAATGCCAGGAAATCCTGAATTATTTACCGAAGCAAAGATCAACCTTTTGGGATTTCGCAAAGGAGTTTATGGTGATTGGATAATAAATAAAGCTGAACATATAATTGATAACCTAGGCTATCGTAGTATGGTAACAGCTGTTACGGAGGCACGGGAAAGTAAATTGATAATTTCCTCATAGATATCTTCTTTATTATTATTTAATTCCTCTACAGCAAGATCTAAAGGAGTTTTTTTATCTTTATTTTTAGCAGAAGGATTTGCTCCATTTTTTAGTAGAAATTTAGTAATTTCTAGATGTCCTTTTCGTGCAGCATAATGCAAAGCTGTCCAGCCAAAAGCATCAGTGGTGTTTATATCAATGCCTTCTTCAATTAGAAATTTTATAACTTCTAAACAGCCTCCACTTGTAGCATAGTGTAATGATGTTGCACCAAAATAGTAGGTGTCATTGATATTTACTGCATTTTTTATTAAGGATTTTATGTTATCCAAATTGCAGCTTTCAGCTGCAATACGTAATGCTATTCTATCTTTACTAGTTGTTTTACTTTTTATTGGTATAATTTTTGATGGTTTACAATGCTGAAACAAAAAGATAACACATATTATTGGTATTATCGAATTTACTAACAGTTTTCGAAAAAGGCTGAATTTCATATCTATCATATTATTTAGATTACCTGCTTAATGCAATGAGTTATCTTTAAGAAAAATTCTTGAGATTTTTTGGACGTATTTTTGACAAATCTTGTATATATTAGTATACATCTTTTTGTATAAAAACATGAAAAACCAAAGTACAGGAAAGATTCCGATAGCGGTAATTGTCACTATGGTAATACAAACAGTAGGATTGGTCTGGTGGTTGGCCAAACTCGACTTAAGAGTGCAGATGCATGATAAATTTATAGAACAAAATCAAAGGACTACAGAAATCATCTATCGCCTTGAAGAGAGGGTAAAAAACCTTGCTGAAGAAGTTAACGAGCTTGAGCAGAGACAAAAATAACTATAACAAATGACAAAGTACATTTTATCTGTAGATGGAGGAGGAATTAGAGGAATAATTCCTGCGATTATTCTAGCAGAAATTGAATCTAGGACCAAAAAGCCAATTTCCCAGATCTTTGACTTAATGGCAGGAACCTCAACCGGTGGAATTGTTGTTGCTGGACTTTGTGAAAGCAATAAACTTCAATACTCTGCCAATGATTTGGTTGAACTTTACCAAGAGTATGGAGCATATATCTTTCAAGCATCACTTTGGAGAAAATCAATCGCTTCTTGGCTGAGTGGTTCTCAGTACTCATATAAAAATATGGAATTTATTCTCAACAAATACTTCGGCGAAAGCACTATGGCCGATGTTGCGAGTAATCTACTGCTCACCAGTTATGACATTCACAACAATTGTGAATTTTTCTTCAAAAGTTGGAAAGAAGAAAACATTAAGTTGAAAGATGCACTCAGAGCTACAACAGCTGCCCCAACGTATTTCACACCAAAACGTCTAAAAGTTAGCCAAACAGAGAGAGTGTTGATAGATGGCGGAGTGTTTGCCAATAATCCAGCTGCTTGTGCATATGCAAGTGCTAAGAGGTTATTTCCAAATGATGCTATTGTACTGGTATCGATAGGTACTGGCAGAACAGATAGAAACATAGAGTATGTTAATTCAAGAAGATTTGGAAAAATAGGTTGGGTCAAGCCACTACTGAATGTGATGTTTGCCTC
>NODE_7_length_7824_cov_2.954918
CCCAAAACCAGTTAGTGTGAAAACATTTTTTCTAGAATCAATTGGTGTACCATATAAACTTTTCAATATAGTAATTTTGCTATACCATGAAATCATCTATATTGGCTTACTTTCACTAAATTTACATATGAATCAATTTGCCTAACTTTGTTGCAATGATTTTAAGCTTCCATTTTTACAACCATATTTTTATAGGCTTGTTTTCACAAAGGTAGGTACTTTTTTTTGCGTTTTTGGAAAAATGAACATTAAAGATTTTTATGACTCTAATTTGCAGTATGTTTCTGAAACTAAAGTGAATATTAATAATCCTATATAAAATATAAAAAAATACATAATTCTTGATTTTCTCACAGATATAGTTAACAATTAAGCTATATTATTCTAATAAAAAAGTTATGACTTTATGGTGGAAAAAGATATTAGCTGTAGAAAGTGATCCTAGACTTTTAATTGATATAGATAAACAAGCTAACTTAAAGAAAATGTTAGTTCTTTCTTTAAGGGAAGCTATAAATAAACCAGATGTTTCAATTGTTACAAACCTATACGAACATTTTACACAAAAACCTACTAGAAATAGGCGTGAGTACCCTGATTCACAATTCTCAATTATTCGGGAAATATATAAAAATGCCTTTATACTTGTAAGCAATGATATTGCCAAGCTCAATGAAAAAAATCTTAATCAGATCATTAGTAGAAAAGTAGGGCAGATCGAAACAATTTTGGCTATAGTCTCATTAATTGATAATAAACGACTGATAAAAAAAATGTTGAACTTAGTTGAAAAGAATATAAAAAACAATCCGGAAGGGCAGCAAGTTCTTTTAAAGAGTTTAGTTAATATACTAACATACTCGATAAAAAATGAGTGTTTTCAGACTATTGAGTATATATGTCACAGACGATTCTCTCAAACTTTTTGTCCTGTTATTCGAGGAACATATATAAAAGCATTTGTAGATAGCAAAGTAGTAGAAGAGCTAGAAAATAAAATAGAAAAACAAGAAAAATCTGCTAAATATGAGTGGTGGATGGAGCTGAAAAAATATCTTGATTTCAATCAAAAGCTAAATGATTTACAAGGATTAAAAGAAATAGTAAATAAATTTATTGAAGCTTCTGATTATCATAATAAGCTGTGCCAAGATGAAAATTATCCAGCTCTTTCTTATTATAATACAGAAATAGACTTGGAAAGGTTAGAGCAAATAACACGTAAGTTTATTAACGATTCTGGTTACATATCAGAAAAGGAGGTATTAAAGCAAAAAAAGCTTCAAATACCTTTACCAGGGGAAAAGCAATTGGTAGAAAATTTGAGAAAATTAGAAAAAAGAATATCTACTTTCATTCAATCTGTTTATGAAAAAACTGCACATGATGAGCAATATCTAGGCTTTGTTCAGTCCCCTAAAAAGAAAGACTTTATGATACTAGGACAAATAATACATGAGCTGTTTCTTGAGAAAGATGATTTCGAATTTGTAGATAAGGAAGAATTACCTAGTCCATATTTAGAAAAAGTTAAAGAGAAATCATATATTAGAGGGGTGATTAGCTATTTAACTGGTTTTGTTGCATAACTGTTTATAAAGAGCAGGGAGTGTGCAATTGTATTAAATAAGAGTTTGATATTAGTTTTCAATTCTTCTATCAGTTAATTCATTCCCGTCAGATTAAGTTGTGTTTAGCACAATTTGTTCCATTGTTCTTCATCTAAAATTTTTACACCTAACTCTATTGCTTTTTTATATTTTGATCCTGGATCTTCTCCTGCAATTAGGTAGTCAGTTTTAGCAGAAAGACTTGAGCTGATCTTTGCCCCCAAAGCTTTAGCTCTTACTTTTGCCTCTCCCCTACTCATAGCACGTAACTTACCAGTAAACACTACAATTTTGTTATTTAAAACAGAATCGCCAGAGTTGGAGCTCATGGGAAGAATTTGCAGATATGTAGTAAGATCATTTAACATTTTTATGTTGCGTTCCTGAGAAAAAAATGATTTCAAAGACTCAGCTACTTTTTCTCCTATGCCATCTATACCTACTAACTCAACATCATTTGATGACATCGAATTATACCAGTTATCATAAGATAAATAATAATTTGCGAGCAATTCTGCTGCAACTTGGCCGATAAATCTGATACCCAAAGAAAATATGAACCTATCTAGAGTGATTACTCTTCTGTTTTGTATAGCACTTAATAGATTAGCTATTGACTTCTCGCCCCAACCATGATGCTCTTTTAAGGAAAACTCTTTTAATCTTTCCTCTAAAATAAAAATGTCTGGAATTTGTCTTATTAGGCTAAGATCATAAAAAAACTTTATTTGTTTTTCACCAAGGCCAACAATGTCAAATGCATCTTTTGACACAAAATGTTTTAGTTTTTCTACTATTTGAGCCTTGCAATTAAATTCTTCAGGACATCTTACTGCCACTCCTTCAATCTGCACTTTACTACCACATTCAGGACATATGTCAGGAAAAACAAATTCAGGTATATTTGTATGACGAGAACCTTCATCTACTTTGACAATTTGAGGAATTACATCTCCAGCTCTTTTAATTGTTACAACATCTCCTTCTCTTATATCTTTACGTTTTATCTCATCTTGGTTATGTAGACTTGCTCTGCTAACTAGCACTCCGCCAATATTGACTGGTACCAAATCTGCAACTGGAGTTAAAACCCCCGTTCTACCCACCTGTATAAATATTTTATTTAACTTTGTCTTCGCATAAATCGCAGAAAACTTATATGCAAGCGCTGAGCGTGGCGCTTTGTGTGTACTTCCCAGACGACTTTGTAGCACCAAATCATTCACTTTATAGACTATCCCATCGATATCATAATCCAAGTTATAACGACAATCATAGATCTCGTTATAGAACTTTAGCATTCCATTCAAACTACGTGTTAAGGAACGATGCTCATTTACGCAAAAACCAAATTTCTCAAGCTTTTCTAGTATCTCACTTTGACTTTTCTCTATTCCACCAATTAAAGAATAAGCAAAATATCTAAGAGGCCTCTTTGCTGTAATGTTCGCATTCAATTGCTTTAAAGAACCAGCAGCTGCATTTCGAGGATTAGCGAATTCATTATTTTCATTTAACTTTAAAAAGCCGCTGTTACTGATATATATTTCACCCCTTACTTCTAGTCTTCCTTGCACATCTTGTAAAAACTTAGGAAAGTCTTTTATTGTTGCAACATTGTGAGTAACATCCTCTCCTACAAAACCGTCACCTCGAGTTGCAGCTTTAACAAATTTCCCATCTTCATAAATTGCAGAAAATGACAATCCATCAATTTTTGGCTCACATAGTATTTCTATTTCGTCTTCAATTAAAAATCTCTTTATTTTAGACAAAAATCTCTCTACACCTTGTTCATCATAAGCATTCTCAAGAGAAAGCATAGGTTCTTGATGTTCCACCTTAGAAAATCTCTCATCAGGCGGAGCACCAACACTATCTTGTGTTGCATAAGCTTCTGGCTCTATTGCAGATAACTTTTTTTTCAGTTCATCATATTCAGCATCACTTATCTCTGGATTACTTTTTTGATAATATAAGATATTATGATAATTAATTTGATTTTGCAGTTTTTCTCTCATCTTTTCCAAGTCAGTCATGATACCAATATAATGCTCTTTGCCGTCAAGTCATGAATTTTTTCAAAAGGTACTATAAATTTATACTACTGCCCTGAAAAGTAATACTAATATTAATATAATTTTTGTACTTGTATATTAATATTAGTATAGTTTTTAAATTAAGGAATACATTATGAAAGAATACAATTACAAAAATTGGAACGATCAACCAAGTTACAATGCACATAATACACTACGGCAAATACACCTAAACGAACCACAAAATTCGGAAAGTCAATTGAGTTCTAAACCTTTAGCATATGGTGTGAGTGATACATTAGGAGGCTGGTTGGGCGTAGATAAAGCAGCAAAGAAAGCTGCAGAACAAGTAATATCTAAAATGGGTAACGATTTAAAACTAGAAGCTAGAAAAGCAGCTCAAGATGAAGTAAAAAAAATAGAAGGAAAAATGCTAACTTTAGCTGAAGAGAAAGCTAATAAAATAGCTACCGAAAAAGCCAATCAAATAGAAAAAAAAATATCGACTTCAATTGATAAGACAGTAAAGTCAGTAGAAGCAAATGCTGAAAAAGCAGCAAAAAATGCAGCTGAAAAAGCAGTGAAAAAAGTAGGACCAGAAGTTGCAGATCTGCTAAAGCCAGAAATAAAAACTCAGGTAGAAGAAGCAGTAAAAAAATACACTGAAGAAAAAATTGAAAGCCTTATAAAACCTGAAATTACAAGCAAAATAAATGATCTTGTCATTACACAAAGTAAAGAAGTAAGTACACTTTTAGAAGATGAAATGAATAAATTAATCGAAGATGCACATAAAAATTTGAATGGGAAAATAGATCAGATTACATGTAAACTTACAGAAGTAAAATCTGATCTCTTAGAAGCTAGTGCAAAAAGTTTCCTTGAGAGCGCAAAATTATTGTCTTTTGCTGCACAAGATGAAACATGTACAAACCAAGATTTAGTGTATTTTTAATCACAATAGGGGTTTTATACAAGGTTTTTATAGGTTTCTTGACCCATAAAAACCTGAGGATAAATGAAGAGAAAAGTATCTGTTAAGTTGCATAGCTACTGTGCAAAATATTGAAGCAAAAAGGTTTCGTCCCAGTGCTCAGACACTGGGATCCATTGTTCCTTTCTGGATTCCAGCGGGCTTTGTTGCATAGGTCAAATAAAAAGAACTGGCAGTTACTGACAAAATTCACTATAAGACAAGCATTTAACCTACTAAAGAAAAATATGCCACAAAAAATGAGAGTCAGTAACTGCCATGAATATAACAAATTTCTCCAAGAGAGGGGAAATATTTTTTATTACGTCAATGATGCCATAGAAAATTGGTACGAAAAAGGTCCAAAAATGGCTGATGGCAACTATATTTATAGCGATAAGGTCGTGATTCTGGTTCACATAATAACTTGTTTATTTAGAATAGGTCTGAGACAAACAGCGGGATTTATAGCAGGGTACCTTGAGCAAAACTTGCAAGTTATTACAGGCCTCAAGAAGGCTTAAAAAACTTAACATCAAAATTGAAGACATGATAAAAATAATACAGAAGATATTGAGATTGCCATAGATAGTACAATAATATTCCAGGTCATAGTAAGGCAAATGGTACAGATAGAAAGTATCGCCGCTATGAGCAAACAAGATGTAATGCTAGAGATAGGTAGCAAAATACAGTGGCGGAGTTTATTATGACCACTATGGAGCATGTGATCTTATTGCAAGGATTGATGTTAAGTATAATATAAGCAGACTATATGCAGACAGATCGAAAGAAGTTATACAAACTATGCGATGAGCTTGACATAAAGACAAGGATTCCTCCGCAAAATAATGCAGTAGAGCATCCAAAGTTGGATTATATGGACGAGAGAAATTCTACAATCAAGCTCATAAAGTCACATGATGAAGATGGTATGAAGAGGTGGAAAAAAGAGATAAATTATGGGAAGAGATCTTATATAGAAAGTTTTTTCTCGCGACTGAAGCAAATATTTGTTTAGGAATAAATCTGAGATTAATCGTGAGAAGGAACTGCTACTCAAGTGTTATTTGCTTAACAAATTTACTGAAATAGGCATGGCTAAGTTTGATATAGCTTCATGAATTTATTATACATTACCCACTATCTGAAGAGCTGTGCAACAAAGCCCGCTGGAATCGAGCCTTTCTGCAATCTCACGAAAACGTTGTACCACTTTCTATGATAGTTTGCTTGTGAGCAACTTGGATCCCAGTGTCTGGGTACTGGGATGAAACCGAAGGAGCTACTTGCATGACACCATCATAAGATGAAACTAGATTCCAGTGTCAAGCACTGGAATGACACCGTTTTGGATGAAAATCAGTGTCAGCTTACTTGAATGACATCGTCTACTATGTGCCATATTGCAATATTCGTACAATTGTATGCTTGACACTGACCATTTGCTGTGCAGTTGATCTTCAAGAATGAATGTTTATACAGTTGTGTAACAAGCAGCGGAATACCAAATTGCAGAAGTTGCTTTAGCCCTACTAACCTTCCCTTCAAAGTAACCTATTCTATAAATCTTTTTGTCAAACTTGATTTTAAGCCACGAACAAAATCTTTAATATCGCAAGGATTTCTTCCTTCTATTTGTACAACTTTAGGAATTAAAGTACCACCTCTTAAACTTATATGCATATTATCATTAATGATCTCACCTTGTCCTGAAGTGAAGGCTTCAAATTCAGCATCAAGTATCTTGATACGTTTATTCTCTACCTTAATGAATGCTTTTGGATAAAATGCTTTAACCTTTCTATAAGCAATTTCACAGGCGTCACTTGCGTAAATTTTATAGTCTTTTACTTTGTCAGCATAGCACGCATCGTTATCGCTCTGTTTTAAGGGAACTTGCTTTTCAATTTCGTTTAGTACTTTCAGCAGTAAATCACTACCTAATTCAGACAATTTATCATACAACGTCTTATAATTATCGCTTTTTTCAATAAGAAATTTTTTCTGTTTTAAAATAGGGCCAGAATCTAATCCTTCATCTAGCTGCATAATGCTAACTCCGGTTTCTTGATCTCCGGCTAAAATTGTGTGCTGTATCGGAGCTGCACCGCGCCACCTAGGCAGCAATGATGGATGAATATTAATACAACCATATTTGGGAATATTTAAAATTTCTTTTGGAAGTATCAATCCATACGCAGCAACAACTGCAACGTCTGGCTTAAAATTTCCAAACTTTTCTTGCTCTATCGAAGATTTTAAAGAGGCAGGAGTACATACCTCTATGTCACTTTTTTCAGCAACGATGTGTACTGGGGATTTTGTTAACCTCTGCCCACGTCCAGAAGGTTTTGGAGCTTTGGTATATACTGCTACTATTTCACTCTGTAATTTCAATAGTAAGTTTAACGCACCAACAGCAAACCCCGGTGACCCCATGAAAATAATTCTCATGGTGTTTTTGCTTTAGGAATTTTCTGCTAACTTTCTATTTACAGTTTCTATTAATTTAGCAAAATCATCCTTATGATTAACAGCCATCTCAGCAAGAATTTTCCTATTTAAATCAATTTCAGCAAGTTTAAGACCATGCATAAATCTACCGTAAGTAAGTCCATGTTCTCTTACTGCTGCATTAATACGTATTATCCACAAACCACGAAAATCACGTTTACAGGTTCTTCTGTCTCTGTAAGCATATTGGAGTGCTTTTTCAACTCTTTGTAATGCAATTCTATAACAATTTTTTGCCCGTCCTCTATAACCCTTTGCTAGTTTCAATATTTTTTTATGACGAGCATGAGTAGTGACTCCACGTTTTACTCGAGCCATTTTTATTTTACCTCCATTTTGTTAAATACCATAAGGCATATAAAGCTTAACTATGCGCGAGTCAGATTTATTAAGAATCGTCGTACCACGCTGATTACGAATATTAGATTTACTTCTCTTTACCATACCATGTCTTTTACCTGACTGAGTAGAGATGACTTTACCCTTAGCTGTAAGGTGAAAGCGCTTTTTGACAGAAGATTTGGTCTTTAATTTTATTTTCGTCATATTCTAAACAAATTTACAAACACCACTATTTAGTTCTTTATTAGTAATTAATTATGAGTATAGATAATTTTATTAAAGAATCAAATTAAAATTGTGTTTTAGAGGAGCTTAAATGTAATCACACCCAGTATATGTGTTA
>NODE_8_length_7800_cov_3.493679
GTATTACCACTAAACAGGCTACGAAGTAGAAAATAATCCCAAAAATCTAAACCTCTATTATTGTGTACATGTACGTACGTGACTTGAGGGCCTGTAGATTGCTGCCTACTACTCCTATCATTACTTCCTGTACTGTGCCTACGAATTGGAATGCTATGTGTAAACTCTCCATACATTCTGTCGAACTCTTGCTCATTCCAAGTCAAACTCCGTGTATCATTACAATGCTGTAAAAACTCTTTAACATTATCGTTACTGCCAGACTTTTTGATATAGGCAAGTGCATACCTTTTTAAAATATTACCATCCATAAAAGCTCCCCCTAAATTAATAAATATTTATTATAATAAAATAAAGTTTTCTTGTCAAATCAATCATAATCCAACCAATATCCTTTCCACCAGTTCTTTTACTGTTGGTACGTAGCCATTCTCATAAAATGGGTCTTGCTTAAATCTGTACACATTGTGTCCAGAAAACATGAGTTCATTTTCAACATTGCCGTCATGTACAATGTTTTGCAGTGTCTTTTGTATACAGAAACTCCTTGGATCTGGTTTTTGTCCTGTTGAATGGTCACCGTGATCTTTCCAATTGCTAAACAAACAATGGCTTAAACATCCCATACAATTAATTTGATCTTGCCTTATCTCCTCAAATTTACCTGGTGTCACAAAAATAACAGTCGTATCTGGAGTTTTCATTACCTCTGTATACCCCGCTTTAATCCATGCATTTGCTAGCTCTTTGTCTTTTGCAGTGAGGTAAATCTTTCTACCTCTGCTACCCATTGCAAATTCATTATTAAACTCTCCACTCACACTTTCTGAAAATTTCATTTGACGTGAATTTCGTTCCTGTAGCTCATGTATGAAGTTATTTTTTACTGCAGATGAGTAAAATCCTGTTGGACTGAACTTATTCAAAAACACATCACCTTCTTCTAAAGTGAGTAGCCTCTCTTTCCACTCTGCAGAAATTGGGCTTTCTTTTGTTAAAAGTGGACGGGTGCCAAATTGAAAAGCTATTGGTCCAATTTGCGAATTGTCAAGCCAATGTTCCCAGTCTTTCAAACGCCACACTCCTCCTGCCATAACAATTGGCGTTTCAGAAAGACCAACCTCGTTCATGAAAGATCTAAGCTCTGCAACTCTTTCAAATGGAGCCTGTGGTAATTCCGGGTCCTCACTATTACTTAAGCCATTGTGACCACCAGCAAGCCACGGATCCTCATATACTACTCCACCAAGTAAAAAAGAAGATATTTTTTGGTAAGCACGTTTCCACAACGCTTTAAAAGCACGTGCTGATGAGATAATGGGGTAATAATAAACTTGATATTTAGCTGCAATTTCTCCGAGTCTGTAAGGCATACCAGCACCGCAAGTGATGCCATGAACTAAGCCTTTTGCTTTTTCTAATATGCCATGAAGGACTTGTTCTGCTGCTCCCATTTCCCAAAGCACGTTCATATGTATTCTTCCACGGCCCTTTGATGTTTCATTCGCTATTTTTGCTTGACTAACTCCAGCCTCAATACTATACTTAATTAACTCTTCGTGCTTTTCATTTCTTGTTTTACCTTTATAAATTAGTGGTACCAACTCGCCATTGTCATCGATAAGTTTAGCATTTGCACCAGAAAACGTACCGACAGCATCTGCTGCAGCGAATGCTCCACTTGATCTTCCATCACTAATTGCAATGCCTTTGCCGCCCTCGATGATTGGCCACACTTCTTTTCCTGAAATCACTATCTTTTTTATCTTATTTTTCAAAATTTCCTCTTAATCTTTCATTCTATTTTACTTAATTACTAAAAAAATAATAGCTTTTCTTTTTTATACCTATGCATTCAGTTTTAAATAGGCATAGGAGATGCTATAAATATAGTTTTATAAGAAATTTGCTATATGATCATAGGTTTAACAGGTGGGATTGCAGTTGGAAAGAGCTTTGTAGCCAATTGCTTTAAAGAATTTGGTGCCGCTTTGTTTGATGCCGACTCTGTCGTGCACCAGCTCTATAAAGTAAACAAAAACATAATAAGTTACGCAGAAGAAAAATTTCCTGAGGTGATAGTAAATGGAAAAATAGATAGAACAGTATTATCTAAATATTTTTTAGCTTATGATGAAAATTGGAAGCAATTTCAGTCTTTAGTGCATTCCGCTGTGCGAAATGAATTAGAAATTTTTATTGCTCAGGAGAAAGAAAACAACGGAAAGTTTCTAGTTCTAGACATTCCACTCCTGCTGGAAACTAGATTCCGTTTATATTGCGATTTTATTGTCTTTATCCATGCAGATAACGCTGTACAAGCTCAAAGGCTCAGTGAGCGTAATATGGATAAAGAAAAGCTGGATCTAATGTCCAGTATTCAGCTACCTATTGAAGAAAAAAGGCAAATGAGTGATTTCATCATCGATACCAGCGCAAATGTTTTTTCTCAAGTGAAAGACATAATAAACTCGTTAGACCTCAGCACGTGATACGGTTATTCTCCACCAGATTACTCCGAATTTTAGCTGTACTATCAGCAGATTTTACCATTAAAATTTCAAACCTTGAGCCTGCATTCAAAAACGATTCTACTGATCTGCCGAAAAAATCATATCTCCATCCCTTGAATAGTTTATCTATCTGCCCAGATATTGAGCCAGCTAACTCATCTTTTGATGAAATTAACTTTCTTGATATGTTATTTTCCTTACATTTGCTCTCCAAAATAATCGAGAGTATATCAAATACAGATTTATCATAATTATCTGACAGAGTATAATTTTGCTGCACAAATTCCTTCTCATTCTCATTGAAAATATCTATAAATTCTAATAAATCTTCCTCTTTTATATTTTTTGTGTTTCTCTTAAGGTCATCTAAAATGCCATCAATATGTTCCACGTTTTTTTCAATTAAACCAGTTATTACGGCATTATTGACTACCTTATTACGATTTATATTGTAACGCTGTGCTAAGGTCTCTTGCCACTCACTAACTGCTTTAACAGTTAACATCAACCTTGGATTTGCTTCATAATTAAATTTAATCCTCTTCCATGCATCTTTTGGATTATGCAAATACTTATTGACATCAACTATTGATTCCATCTCTTCTTGAAACCAGCCCATCCTATTATTTTCTTCAAGTTTATTGCACAATATTTGGTGTAGGTCATATAGGTGTATCACGTCATTTATTGCATAGTCTAGTTGATCCTCATACAGTGGACGCCTTAACCAGTCTGAATTTTTAGCTTTAATTTTATCCAGCGCTACCCCCTGATATTGCTCTACTACTTTTGAATAACCAATAAAGTCGTGATAATAATGACAAAACATAGCAGCAACTTGGGTATCAAAAATGGGAGTAGGAACACATTTAAGCACGGTGAGTAAGGATTCTATGTCTTGCCGACAACTATGAAAAACTTTGGTTATTTCTCGATTCAGCATTATTTTCTTAATAAGCGATAAGTCAATTTCCGGTACTAACACATCTACAATAAAACTCTTCTCTCCGTAAGAAATTTGAATTAGTGATAATCTAGGATAGTAGGTTAAATTGTTTCTAATGAACTCTGTGTCCACTGCTATAAATTTTGGATCTTTTGCCATCAATTCTTCACATGCATTCTCCAGCTCCGATGTCGTACTAATTAGCATATATTTTTTATTCAGTGGCTATATTTTACCACTTATATTGAATATTTACAATTGATTGAAATTGAGAACGCAACTGTATGATAACTAATTCTTCTGTAAATATACAGTTTTACCAGACACAACGGTACGTATTACGCGCCCTTTCACTTTGCGTCCATCGAAAGGGGAATTTTTTGATTTACTAGCAAAGTTGTCAACTTTAATTTTCCATTCATGATCCAAATCAACTAAAATTAAGTCCGCTGCAAGGTTTTTCTGTATGCGGCCACGTGGCACATGTATGATATCTGCAGGCTTATATGTCAATTTTGCAAGCACATCAAGTAGACCCATTTGTCCACTGTGATATAGTTCAAGTGAAAGGGGCAGCATTGTTTCAAGGCCAACAATACCAAATGCAGCATTTTCAAGTGGAAGATCTTTAGAACTAAGATCATGCGGAGCATGATCGGTTGCAATGCAATCAATCACACCTGTCTTTAAACCTTCAATCATAGCTAAACGATCTTCCTCTGTACGCAGTGGCGGATTCATTTTTGCAATTGCTCCATGTTGCTTTACTATATCTTCAGTTAAAGTAAAGTGATGAGGAGTTACTTCACATGTAACATTTAACCCCAAATCTTTTGCTCGTTTAATAGCATCAAGTGAATCTTTTGAAGAGACATGTAAAATATGGTAGTGTACATTTTCTATGTCCTTCATTAGTAGTATATCACGAGTTACCATAATCGATTCTGATGCACTCAAGATTCCCTTTACTCCCAATTCTTCAGAAATCTTACCCTCATTAATTGCGCCACCAGCAGATAGATCTAAATCTTCTGCATGTTGAGCAATAGGAACACCAAGCATACTTGAATAAAGCAGTGCCTGTCTCATAATCATTGGATTCATAACTGGCATACCATCATCGGTGAAACCAACTGCACCTGCTTCCTTTAAGAGTGCCATTTCAGTTAATTTTTCTTCCGAAGTGGTAATTTTGGCGTAAAATTCAACATTCACATGTGAAGTTTCAAATGCTCTATATTTCAAATACTGAGCCAAGACAACACTATCAATCGCTGGAACAGTGTTTGGCTGACAAACTACGGTTGTAACGCCTCCTGCAGCCGCAGATTTGCTGCCTGTATGTATAGTTTCTTTATGCTCTTGACCTGGTTCACGAAAATGTACGTGAATGTCAATAAGGACTGGCATTAGAACAAGCCCTTTACAGTCTATTGTTTCATCAACTCCACTTGTTGAAAGTGATTTGTTAAAATCAACAATTTTATCCCCTTCAGTTAACAATGAACCTTTTATATCAAATCCAATTTCCGGGTCGATAATACGAGCATTGGTATACAATATTTTGTAACCTTTCTTTTGCCCCGTTTGCAATAAATTCCAAGATTGTGACATTATATTTAAGTATCGATTACAAAATAAATCTAAAGTTTTTTTAGTAAAACACAACCAAATTAAAGTGATGGTATAATAACTAGCAATGAAGAATATTTAAATTAATACTCAAGCAGCTATTCTATAAATATCATTTTCGATTTTGACATTATCAAGTGCTGTGTTTGCCTTATAAGAACAGTAACATCCTACTGCAAGAAAAGTTAATGCAGCTACAGCAAGAGAAATACACATTGCTAAATGAAGCATTATTAAACTTGCACCAACAGTAAATGCTCCAGATAATACAAAAGAAACAGAGGCATAATTTGTATTAGATAGAACTTGATCTGACACTTTAAAAAAGTAAGTTATAAAATAATGAAAATAAGGAGTGTTAGAAATGAGTACAATACAGACAAAAATCAAAGCTAAGAACTAGCAAAGCAACTAGGAAATGTGTCTCAAGCATGCAAAGTGATGAAGAGATACATTTTATCGCTTTAAGGAGTTATATGAAAATGGAGGAGAGGAAGCATTACATGAAATAAGTAAGAAAAAATCGCTATTAGCGAACAGAGTTTCCGACGATATAGAAAGAGCAGTTAGCAACAGAATTTCCAGCATATGGACAAGAAAGAGCTGCAAATGAACTGAGAAAAAGAGGTATCTCAGGGAGGAGTAAGGTCTGTATGGCTCAGAAATGACCTTGAAACTCTCAAAAAGAGACTTAAAGCACTAGAGACAAAAGTAGCTCAAGACGGAATTGTTTTAACTGAAGAACAACTTGCAGCTTTAGAAAAAGTGAAAGAACAAAGATGGTGAAATTGAGACCAGGTTATTTGGGTTCTCAAGATACCTATTATGTGGAAAGGTATAGGGCGAATTTATCAGCAAACTTTTGTTGATACTTATTCTAGAGTTGCAATGGTTAAACTTTACACGGACAGAACAACTATTACAGCTGCAGATCTTCTCAACGATAGAGTCATTCCATTTTTTGATGAGCAGAAAATTCCATTATTACGCATTTTAACTGATAGGGGTACGGAGTATTGTGGCAAGCCCGAAAATCACAGCTTTATTTGGGAATAGAAAACATTCTAGAACTAACTCCACAGACTAATGAAAGGTTTCATAGAAGATGAGTGTTACAATATCATCTTTAGAAAGAAAATCTACAGTTCTTTAGAAGATCTACAGATCGATGTTGATTATTGGTTGCGTTCTTACAACGAAACAATCGGGTAAATATTGCTATACCTGTACAAACTTTTCTTGATAGCAAACATATTGCTTTTCAGAAAAATATTAGTAGCATTACACAAGATAGTTTTAACTACCTCAATTATCCTGTCAGTTAAGTCTTGTCTTTTACATACCGAAGGACTATCTAATCTTCAAGCAATTGAATTTACACAGCAAACAGTGTAGTATAAGCTTTTAGCTCTACGCATCGACTCAAAAAAAGTAGAATTGATATTTGAAAAGTTTCAACAATCAAATCCTGCGCCAAAAATAGAGCTAAATTATACCAATCATTTTACGTTATTAGTTGCAATAGTTCTGTCAGCGCGGACGACCGATATAAGTGTTAATAAAATTACAAATGAGCTATTTAGTATCGCTGATACGCCAGAAAAGATGTTGAATCTTGGGCAAAGTGAGCTGAGAAAATGCATAAGCAGTATTGGTTTATATAATTCCAAAGCAAAAAATATAATCGGGCTCAGTAAAATATTGATTGAGCGGTACAATAGCAAAGTGCCTACTAATTTCGATGATTTGGTATCTTTACCAGGGGTTGGGAGAAAGAGCGCTAATGTGTTCTTAAATTCAGGGCTTGGTATTCCAATATTGGCAATTGATACTCATGTTTTTAGAGTAAGCAATAGAGTTGGGCTTGTGAAAGAAAAAGATATATTTAAAACAGAGCAATCTCTTTTGAATGTGGTTCCAAAAAAATACCTGCTTTATGCTCATCATTGGCTAGTTTTGCATGGTAGATATGTTTGCAAAGCGCAAAAACCTTCGTGTGAAACATGCATAATTCATGATTTATGTGAGTTTGAATGCAAGAGGTTAGTATCTCTTCTTTTTTAATTCAAGTAGCTCACAGAGGTGAAAAAGATTACTTTACACATTTTTCCATTTTCCTTATCATAAGACTGAAGGTATTTTATTATCTTCAATCTGTGCAGATTAAACGACAAAAGTATTATACAGTTGGCGTCTTATTTTTAATTTTTTGCACTATGTGCACCTTATGTCTTCACAATATTTCTAGGTTTTTACCTACATAAGCTGAAACGAGCTTATAAAACGTTTAAGACAGTATAGAACGCCAATTTTCAGGATTAGAGAGTAACAACTAGCTAACGTGAGAGATCTTTTGCCTGGTTGGAAAAATGTAGGCGACTTTGGAAAAATTGCGAGCGTAAACTTAATACTAGCCTACAAATTTGCTTTTACTTCTTTCCTCCTTAAAAGATTATGAACAGGTTCTAAGAGATAAGAAATATAAACCAAAAAGCCATTGGATGACAAAGTTAATGCTTTTTTAGTTTTAATGGTTTATATTTTATTTCTATAACAGTAAAGGAATATTAAAATGGGAGATGTTTTTTCGATGTCAATGGAATCTTCTAAAGACAATAAAGATAGAAATGAACAATTTCTCATGCAAGTAGCTGCTTGGTTGGTTGATAACACTAGCTTAACTTTTGATCAAATAGCACAATGTTGCAA
>NODE_9_length_7537_cov_5.900540
TCGGTTCTGTCGCATCTATAAACCTGGTATGTAACATTTGTAGGAAAGTAGAAAAGAAGTGATATGATCATCTAAAAAAAAGCAAAGATGTTTCGTATTAGTTCAAAATTATTGCCATATTTCAAAGGATTTAGCTTTTCAGCAGAGATAATAATGTTATCTGTATATATGAAATGTAGATTCTCTTTGAGCTATCGAGATTTGGAAGAAATGCTGAGTATAAGGGGAGCAAAAATTGATCATGCTACGTTACAAAGGTGGGTTATCAGATTTGTGCCACTGATAGATGAAGCGGTAAGGAAAAGGAAAAAGCAGGTTGGCAGTAGCTGGAGAATGGACGAGACCTACGTTAAATTAAACGGCAAATGGGTTTATCTATACAGAGCACTAGATAGTCTTGGTAATACTGTAGACTTTCTGTTGTGTGCTCGTAGAGACAAGTCTGCGGCACTTGCGTTCTTTCGTAAAGCCTTTAGAGAGAATAACCTTCCTGAGAAAGTAGTAATTGATAAAAGCGGCAGTAATACTGCTGCTCTTGATGATTTGAATACAGAAATTTCTGAAGATTGTAGAATCATGGTTTTTCAAATAAAATATCTAAATAATATTGTCGAACAAGATCATAGATTTATCAAAAAACGAATAAAGCCAATGCTTGGTTTTAAGAGCTTCCACTCCGCAAAGATTACCATTACCGGCATAGAAAATATTCGTATGATTCAAAAAAGACAAATTATCGGGGCTAATGATAATGTTTCTACTTTTGAGAATTTTGCTATGCTAATTGCTCTATAACTCCCATAATCCCAGTTTAACGATCTTCTTGTACCACAATTTATAGATGCGACAGAACCCTTTCATTAAACCAGAACATAAAACTGGCTTACCACCTGCAAGAGTTGAATGACGATAAGCCCATTCGCTTTTGTTAACATTAATATGTTCATGAGTTACTAATTTTCCATCAAGCGTGATCACATAAGCTACACAACCTTTTTTACCCTTACTAATTTTATCAGTTGTATCATATAATTTGCCCTCTAAGTTGTATAACTTAAGTTCCCCATCTTGCTCGCCAATAAATTTTCTTTGATCAAATTGTTCATCAGAGTTAAAATACTTAACCCTTGTATTAGTTCCAGGAATTTTTCTTCCTTCAACTCCAACTTCTGGAAACAAATTATATCGTGGAAAAAAATAAGTAAAATTATTCTCTATCCAATACAGAATCTTATTTATGATACCAAAAACTTTTCTATTACCTAAATCAATAGGGAGTTGCTGTTCCTTTGGTACTGCTAGATGATTGGACTTTGTACCAGACTTGCCAAATTCTTTGGCAGCATATTTAAACTTTTCTAGTAAATATTCCTTACGTTCTTTTGATACTGACATTTTTACCTCACTCACTATTATTTTATCTTATATTATTTTAAACAAAAAGTCAATCTTTCTTAAGATATTAAGAAAAAAAAGTAGCAGCAAAATAGCTAAACTGACTTAGATTTATCGACAATTTGAAAAATCATCATTCCGCTACTTGTTAGCGAAATCTATGTTCGTACAGTTGTGCTGCCCAACAAACTTATGCTAAGCTGTGCTGCCACTAATTTTGCAACCGGTACTCTATAGGGCGAGCATGACACATAATCAACCCCTGATTTGATGAAAAACTCTATGGACTGTGGATTCGCTCCATGCTCTCCACATATACCAAGTTTAATTTCTTTTCTGGTTTTTTTGCCCCTTTCGATAGCTATTCTGATTAATTCCCCTACCCCTTCGACATCTAGCACCTCAAAGGGATCGTTTTTGAATATGTTGCTTTCCTTATAAGAATCGAGGAAATTAACTGAATCATCTCGTGAAAGTCCCATAGTTGTTTGTGTTAAATCATTAGTGCCAAAACTAAAAAATTCTGCGTGTTTTGCGAGTTTGTCAGCAATAAGTGCTGCTCTTGGCAGTTCTATCATCGTTCCGATTGAATAATTCACATCGAAATTTTTAGCTTCTTTCTTTACTAACTCGCATATCAGAACAAACTCTTTCTCGCTCATGATAAAAGGAATCATGATTTCAGGTTTCACTTCTATCTTCTTTTCTTTCCTTAATTCACTTGCAGCACTGAGTATTGCCCTAATCTGCATTTTATATATTTCAGGATGAGAAATAGCAAGCCTACAACCTCGATGGCCAAGCATTGGATTTTTTTCTGATAACTGTACTATTTTATTTTTTACCGATTCAACTGACTTATTCAGTGATCTGGCGATTTTTTCTATAATCGATTGATCATGAGGTAAAAACTCATGTAGAGGTGGATCAAGTAATCTTATAGTGACTTCCTTGCCCTCCATAATAGAAAACATTTCTTTGAAATCAGACTTTTGCATTTCTTCGAGTTTATTTAATGCATTTGCCCTTTCATTTTCATCATCAGCTATTATCAATTTTTGAATGAATTCGATTCTATCACTAGCAAAAAACATATGTTCTGTGCGACATAATCCTATACCTTCTGCACCGAATTCTTTCGCAATTTTTGCATCTTTTGGAGTATCAGCATTCGCTCTCACCTTCACTGTTTTGATTTTATCTACCCAGTTAATTATCGTTTTGAACTCTTGAGATAATTCAGGCAAAACTGTCGGAAGAATACCAAGCATAACCTCTCCTGTTCCTCCGTCGATGGTGATTGGTTCACCTTTATTTACTTTTATATCCCCCATAGAAAGAAATTTTTCATCTTTATCAATATAAAGTCCACTTAGACTACAAATACATGGTTTACCCATTCCACGAGTTACAACAGCGGCATGGGAGGTCATACCTCCCCTCGCTGTTACTATTCCACTTGCAGCATTCATTCCATTAATATCTTCAGGGCTCGTCTCTGATCTTACCAAAATTACTTTTTTACCCTGCTCTGCAGCTTTTTCAGCATCACTTGCACTGAATACTACATATCCAGAAGCAACACCTGGAGAAGCTGGCAGTCCTTTGCCTATTACTTCTTGATCGATTTTAACATCAAGAACTGGATGCAATAAATTGTCAAAAGTTTTTGGATCAATTCTCAATATTCCTTCCTCTTTTGTAATCGCTCCTTCGTTTACCATATCAACTATTATGCGAATAGCAGCTTCGGCTGTGCGCTTGCCAGACCTAGTCTGCAAAATCCATAACTTACCGTCCTGTACAGTAAATTCGATATCCTGCATGTCCTTATTATGCCTTTCAAGTTTTTCACATACCGAGCATAATTCGCCGTAGACACTTGGTAAAAACTTCTCCATGGTGTTTTCTTGCTCCCCGTCAATTGGCATAGGAGTATAAACACCAGAAACCACATCCTCACCCTGAGCATTAACCAAAAATTCACCAAAAAGCTTTTTTTCTCCAGTTGAAGGATTCCGTGTAAATATCACGCCAGTTGCAGAATTATCATTCAGATTGCCAAAAACCATCGCTTGTACATTAACTGCAGTTCCAAGGTTTTCAGAAATACTATGTATTCTTCTATAGGAAACAGCTCTATCGTTTTTCCAAGAGGCAAATACTGCATTAACCGAGTTTAACAATTGCTCTTCAACGTTCTGCGGAAAATGCTCTCCAGTTTTTTCATATACTATCTTTTTGAAATCATTAACAATGCTCTTTAAGACATCAATATCAAGATCAGCTAAGCTTTTTGATCCACTTGTTTGCTGTTCACCATCAATAATGTCTTGAAACAGGTTGTGTTCAAGCTGTAGTACGACACTTGAGTACATCATAACGAAACGACAGTAGCTATCATAGGCAAAACGTTCTCCACTTTTTTTCGCAAGACCAACAACGGTCGCATCATTTAGGCCAACATTTAGGACTGTATCGAGCATGCCCGGCATTGAATTCACACTACCAGAGCGTATGGAAACTAATAAAGGATTATTTGAATCCCCGAATTTACAACCGATGTCATTTTCGAGCATCGCCATGTAGTTTTTGATCTCGTTACGTAGGTCGTTAGACAATTCATTATCTTGACAATAGGCCTGACAAACAGTAGTGGAAATTGTGAAACCAGGTGGAACAGGAATATCAATTTTACACATTTCTGCCAGATTTGCTCCCTTCCCTCCTAGCAGATTTTTCATTGCTGCGTTGCCTTCACACTTGCTTTGGCTAAAGTAATATATTAACTTTTCTTGCATTTTTTTCGGATTTTCACTAATAAACATACTATACATACTATTCTAATAAATTTGTCAGGCAGGAGTAATAAATTTTGTAAAATTCAGCACAATTAAATAGCCTCTTTTCCTTTCATTCTAGTGTCCCTATTGTCATTCAAGTATTTTTTCCTGTCATCCCAATGACCTCTATGATGTCATTCCAGCATCAAGTGCTGGAATGACACCGTCATACCTGTTGGAGTATGAATGTAGCCTTATCTCACACTCCTGTCATCCCAGTGCCCAGACACTGGGATCCAGAAGACTGATCAAGTAATAAGAACTAGTCACGCGCTGGCTCTCTAAAATTACTTTGGCTACAAGTGTTAAGAAATTTACCAATCAAAAAAGGCAAAAGGAACCCCATGTTGCTTTTTGACCCTATATTACTGTAAGTGATAATGTGCTAACAAGCGCGATTTGGCTGAATGTAGAAAAAATAAAAAAAGGCATGCAGCCGCTATAATTTCGCCAATAAATACAAGATTTATCAAGAAGCTTCTATTAAATGAAAGTTATGCAAAAAATCTATTGCAAGTCTTTTAATATTCTGTTAAGAGCTGGAACAAATAAAAATTATTATGTTTGGATTAGAGAATAAGAAATTTCTGATTACTGGTGCATCAGGCGGAATAGGCCAGGCAATTGTAGAAATTATGCATAAGGCCAGAGCAACTTTATGTATTTCTAGTACAAAAAAAGAAGTACTCGAAGAAGTTGCTAAAAAATATGAAAAAAACATCCATGTGCTTACTTGTGACTTATTAAAGTCTGAGGAGGTAAATCAACTAATAAATAAAGCAAGTGGGTTGATGAAAGGCTTTGATGGGCTCATATGCAATGCGGGTATTACGCAAGACAGTTTATTGTTGAGAATGACAGATGAAGCATGGGAAAAGGTGATTGACATTAATTTGAACTCTACATTTAAACTAAATAGAGAAGCATGCAGGAAATTAATTAAAAACAACTGGGGAAGAATCATAAATATTTCCTCAATAGTAGGATTGACAGGAAATGCCGGGCAAGTAAATTATGCAGCATCAAAAGCTGGAATAATAGCTATGAGCAAATCTATAGCAAAAGAAGTTGCAAGTCGCGGTGTAACAGTAAATTGCATTGCTCCTGGGTTTATAGATACTAAGATGACTGAAGTTTTAAATGAAAAACAAAAAGAAAAAATATTAGATAATATTCCAATGAAAAGAATGGGAACAGGGAAAGAAATAGCAGCAGGGGTATTGTTTTTAGCAAGCGACGAAGCAAGATATATAACGGGGCATGTGCTTAACATCAATGGTGGGTTATTTATGTAGCAACACTTATTTATGGACAAACTATGAGTTTTACCCTAAAATAAATATATATATAAATTTAGATTTACACTAGTTTATTACTTGGAGGCAAAAGAATGAGCTATATAATAAAAAAATTTTTTGATGCTTTATGTATAGTGTTGTTTCTCTCTTTCTCAGATTACGCAAGTGCTGCTAGCGATATAGAAGATACAACTTCCCAAGTAATATGCAATATTATTGGTTACGTTTGGGGAATAGGCGGACCACTTATGACTGTAGTCATAATAGGTGCAGCTTTGCTTGCAATATTTGGTAGAATGCCATGGCCAGCTCTCTTTGCCCTAGGTATGTTTTGTGGTGTATTTTTTGGTGCCAAAGCGATTATAATGAAAATTATACCCGATAGCATTAAACAAGATAGTATGTTGAGCAAGTGTGGGGAAAAATAACTTAAAAATCAGGATATTTTTGTGTGTATTGTTCCTTCATATCTTCAATTTGCAGCAAGTAAGAGCTATCTTGCGGTAAAGTTTTAACAGCTAACTCAGCGTACTTCATAAATTTCTTTAAATTACCTTCAATACAAGCCTTTTTTGTCAAAGCAAAATAATGCATTGCCGTATCAGCGCTACGTTTATATGCAATACTTAAATACTTCCAGACAAAAGCGTTATTCACTTCTACGTTTGCAATCTGCTCCAGGTAAAAAATTGCCTTCTCTATGTTACCGTGTAATAACAAAGTATGAGATAATGCAAGTTTCACTAAATAGTTATTCTTCTCAGATAAATATCTAAGTGATTCTTCATACATTTTTATTGCTTCACTTAAATTTCCAGCTTTGTATAACATCTCCGCTTTTAATTCATATAAATAAGGATCATTGCATGACTCTTGAATCAATAAATCAACTTTAGCAATAGCCTTTTCTATCTTTCCTTGCCTATAATGAATTACAGCATTTACATACTTAGAATTATCTTCATATTTATTAGATAATACATAAATAGGGGTAAAAAAAGAGTCTAGCTTTGCAACCATACGCTCAAACTTCAACAACTTATCTGCAAGGATTGGTTTTATATTATTTTTAACCTTATAATTCTGTACAGCAAATATACGTTTATCACTAAGTGGGTGAGTGCGGAAATACTCTTCAGTGTTTTCATGCTCAATACTCTTAAAATAGTCAAAAATCTCTTTCATACCTAAATTATCATAGCCAGATTCATCTAGGTATCTTAAAGCATAGCTATCTGCTACACTCTCTTGCTCTTGAGAATAGTTAAAAAACAACCTTGAACTAAGCGTTACACCACTAAGCAAGATTGCACTCGCAACCTGAGGGTTAATGACAATACTAGAAATTAATCCTACCATATAACTAACCATTGCTATTGATCGAAAATAACCTACAGCACTACTCATTTGTAATACATGACCAGCAGATATATGAGCAATTTCATGTGCTAATATACCAAGTAAGACATAAGGTTCAGTCGAATATTGTAAAAGCCCTAAATGAATGAAAATGCTGTTATTGTTAATTACAAAAGCATTAATCGATCTATCATCAACTATAAAAACTTTTATTTTATCATTATCAATACCCGCAGCAGAAAATAAAGGTTGCGCTAGATCCTTCACTACCGCTTCCACTTCACTATCTCTAATAATACTAACAGAGTAAACGCTATTACAGTATACGAAGAAAAATAGTAAAACAAAAAGCTTAGACATGGAAGTTCCTTATTCGTATAACTTTTAGGAATCTTACATTTTAACATTTAAACTATACGAATTTATAAACGCTAGTTTAAATTTTGAACGTAACTGATGAGTTTATCGATGGTAGTTAACTTAATTTTGTGTTGTTCAGCAAATTCAAGCAACTGGGGTAAGCGCATCATAGAGCCATCATCATTCACTAATTCACAAATAACTGCAGAATGATTACATCCCACTAACTTAGCTATCTCAACACTTGCTTCAGTATGACCAGCACGTTGCTCTACTCCACCC
>NODE_10_length_7054_cov_3.035224
GATGTAGACTATATGATCTCGGTTTTACCAAAGGAATGGCAAAATATATGTGAGCAACTTAAGTTTTTCAACTTACATGAAGTTGCCAAAATGAACAACGTTTCAAGAACCACTTTAAACAATATTATCAAGAAGATACGTGCCAAACTTTCTCCTATTTACTACGAAGGCAAAAAGAAAAATTGAACAAAATTTTTGCCTTTCTTGTATATATACATTGCAGCATGGATAAATAATGATTCTTAAAATTTTGAATAATAATGAAAGATTGCAAACAATATCAAGTGTAAAGATGGTCATCTTTGGTCCTTATGGTATTGGTAAAACAAGTCTACTAAAGACTATAGATGAACCAACACTTTGCCTTGATTTTGAAGCAGGGCTTCTTGCCGTTCAAGACTGGCAAGGAGATTCAATTAGTCTTCGCACTTGGAATGAAGCTAGAGATATTGCTTGTCTTATAGGGGGGCCTAATCCTGCGCTGAAGTCTGATCAAGCATATAGCCAAAGACACCATGAACATGTATCCGGTAAGTACAAAGATCTTTTCTCTGAGTTTTCTAAATACCGATGCATCTTTGTAGATAGTATAACCGTTGCTTCACGTTTATGTCTATTATGGGCAAAAATGCAACCTGAAGCTTTTTCTGAGAGATCGGGAAAGCAGGATATGAGAGCTGCCTATGGATTACTTGCTCAAGAAATGATGGCTTGGCTCAATCAATTTCAGCATATCAGAGACAAAGACATCATCATAGTTGGTACTTTAGGTCAGTATTTAGACGATTTTAACCGTCCAAACTGGCTACCTCAATGTGAAGGAACTAAAACTGCCAGTGAAATTCCTGGGATAGTTGACGAAGTAATCAGTATGGTTGGAATCAAGAAAGATGATGGAACGGAGAAGCGCTCTTTTGTTTGCCACACTTTAAACCCTTGGGGATACCCAGCTAAAGACCGCAGTGGACGCCTGAGTATGGTTGAAGAACCGCATTTAGGCAAGCTGCTTACAAAGATTAAAAGCAAGTTTTAAAATTTAAACATGGAGAGTGATATATGTTACAAAACCTATTAACTGATTTTAACACTGTAAAACCGCAAAGTAGACTGATACCAAAAGGTACAATAGTAAAGGTAAAAATGACAATCAAGCCTGGAGGTTATGAGCATTGGTTTACTAAAAGCCCCACTACCGGTAGCATTTATTTAAATACAGAATTTACCGTTATTGAAGGTCTATATGAAAAGCACAAGATTTACCAAATAATTGGTATTAAAAGTAATAAAGCAGAAGATACTTGGGGAGAAATGGGTCGCTCTATGCTTCGCAGTATCTTGGAATCAGCACGTGACATTCATCCACATGATAACTCAGAAGGTGCAATCCTTGCTCGTAAGCTAAATTCAGTTGCAGAATTAAATGGGTTGGAGTTTACAGTAAAGGTAGGTGTTATAACTGATGAATATGGAGAGAAGAACAAAATTGCCTCGGTAGTTACTCCAGAATACCGCAAAAATTATGAAATTGACAGAGTACCATTTTGAAGTACGACGAGGAAAAGCTTTGGTCTGCTGTCGTTACTAGAGGTATTCAGGACGCAGTAGGAAAAAACCCAAAGCTAAGAGAAGAAGCAATTAATTGGCTGAATTCAAAATCTTTTGAAACTGTTTGCGAGCTAGCTAATCTCAACTTTAAACGTATAAAAAATATGTATGGGAATTTTATGTCTAAAAAGCAAAAAGAGTTAAAGATGTTATTGATTGATAATATCAAGGAGTGTGTTTCTTACCTACTTCCAAATGGTGAGTTTTACCGAGATAAAACTTATATTGGAGACTTAAATAGAAATACAATTACAGTTAAAATAGTAGGTAAGGAAGCTGGTGATTGGCGTAATTTTACTGAAGGAACTGGTGGTGATATTATTGATCTTTGGATTTTAATTAAGGGTGATATATATTCTGCTAGAAAGTGGCTCAATAAAAAATCAAAGAGTGGAGAAAAAAAAGGGGGGAAAAGAGAAGAAAAAATATTTTCTGTAAAGCATTACTTAAGTGATCAATCACCAATACCAGAAGACATAATAGCTCCACGAATTCTCACTCCAGGTGGTCTTTTAGTCATTGGTGGTACTCCAAAGGTTGGCAAAAGTTATTTTCTTCTCTCTTTGCTTGCACATCTTGCAGCAGGAGTGTCGTTTCTTAAGATGAAATCAGCAAGGCCACTAAAAATAATCTATCTGCAAAATGAGATGGAGTACAATTACATCAGGGAACGAATACAACAAATCATAACCAATCAAAGGCTGCCAAATCTAGCAGAAGAAAACTTGATTGTTACTACAAAGATGAGATTAACTTTAAACGATGAAGGTATAGAGAGAATAAAAGAGATCATAGGAGAAAAATTTAAAACAATAGACCTTATCGTCTTGGATTCTCTTGACTATGAAAATATGTTTTCTGGCCTGCAAAGCAGAGTAGAAAAACTACGTTCTATAATTAATCCTATGGCTGGAATCATTATTACACGTCACACCAGAAAAGTATCGACAGCTACACTCGCAAAAAGCCCTTTTCAAGCTTTAATTGGTGCTAATGCTTTAAGAAGCTTTTATACATCTGGTATGGTAATGTTTCAACCAAGTAAACGTGCAAATGTCTTGCAAGTAGTATATGAACTAAGAAACGGTAAATCAATACCAGCAAAATTCATTAGCAGGGTAAATGGGCGTTGGCAGAATTCTAAAATTATAGCTACGGCTTAACTTGTCCGCAAAAAACGGATACTATGGTAGAGCTAAAGACTCAGCTTTTGCAAAATATCAGATCTTGTCTTTTTCATCTACTACCAAGAGGGACATTTCGTGGTGATAAGTTTTATGTAGGTGATGTACAGGGTAACAAAGGCAAAAGTACTGTAATAGAATTAACAGGCGAAAGAGCTGGATTATGGAAAGATTTTGCAACAGGAGAAGGCGGTGACATTATTGACCTTTGGGCAACGATACATGGGAAAAATGCCAAAATAGAATTTCCTGAAGTAATGGCTTCAATAAGTGAATGGCTTGGTCTTAAGAAACAAAACAATATCAGAAATCTAGAACAATATCTGACTTGTAGTTGGAATTACTACGATGAAAATAACCAATTGATTGTAATAGTCTATCGTTATGATCCTCCTTTAGAGAAAAAACAGTTTAAACCATTTGATGTTAAAAAACAAAGATTCAAAGAGCCAGAGATAAGACCTCTCTATAATATTCCAGGTATTTTAAAGTCCGATAAGGTTATTCTGGTTGAAGGAGAAAAATGCGCAGAAGCACTTATAGAGAAAGGAATAACTGCAACAACAGCAATGTTTGGAGCAAATGCTACCCTTGATAAAACAGATTGGACTCCGCTAAAAGGTAAACATATTATCATTTGGCCAGACAACGATGAAGCAGGTAATAAATATGCCAAAAACGCTGAAAAGAAGCTTTTAGAACTTGGTGTTGCATCACTTACTACGCTTAAGATTCCACCGAATAAACCAAGGAGTTGGGATGCTGCTGATTGTGTGTTAGAGGGAATAAATGTTTCGGAATTTATTGAAAAAAACTCAAGAAAAATAATTATTAAACCACCACTTGATATTTTTAGCTGGAGTGTGGAGCGTTTTGTAGGTCCAGTACCAAAGCAAAGATTCTTAGTTGAAGGATTATTTCCTTTGGGTGTAACATCTATTTTGGCGGCAATGGGTGATACTGGTAAAGGTATGCTTCTTCTTGACCTAGCCCTCAAGGTTGCAGGTAGCATAGATCAAGTGTGTGGATTTGGCCCACTTGTTACTGAACACGGATCTGTGGTGGTATTTTCCGCAGAGGATGATACAAATGAAATACATCGTCGCTTAGAACGACTCGATCCAAAATGCGAGAGACTAAAATATAAAGATAGGCTATTTATTGTACCACTGCCAAATATAGGAGGATCATTTACCATACTTAAGAATGTTCGCGGTAAAGTTGTAGAAATATCTCCAGAATTTGAGTCGGTAATGAAGCAGCTGAGCAGAATAAAGGATTTAAAGCTCATTATATTTGATCCCCTTGCTTCTTTCATTCATGCAGATTTAAATGCTGACCCAGCAGTAGGAGATTATCTCATGTGTTTATTATCTGATTTAGCATGTAGCACTGGAGCTTCAATAATTACTGCACATCATATGAGAAAGCTGAAGGGAGAAAAGCCTATATCAACAGTAGAGCAAGCACGAGATGCTATTCGAGGTACTTCTGCTCTCGTAAATGGAGTCAGGTGTTCTTTTGCTTTTTGGCCTGTTGAGGATATAACTAAACCGATGATTTTTAGGTCAATTGGAAAAATCCCAAGACAAAATGCACTATTTTATGGAGCAGTTGTTAAAGCAAATGGCCTGGCTGATCGTACTATACGTACTTACCTAAGAAATGAAGAAACAGGACTATTGGAAGACATTACTGAACAATTAAAAGCTCAAAATATTAGCGATAAAGATCTAAAAATATATCTTATTGACTCAATTGCGCGAGCTGCTATTTCAGGACATCCATTTACTCATACAGGAAGTGCAGGAATACATAAACAACGACATAGATTGCTTGAAGTTTTTCATAGTATGGGAAGGGATAGACTAGAGCGTATAGTTCAAGAGCTTTTACAAGCAAAGCAAATAGTTAAAGGAATGGCTAATGGTTCAAAAGAAGATAAATGGCTTGATGTAAAAACAGGACCATTTGCACGTGGAGTTGGAAAATTTACTCATGGAGCTGAAAATTTTTAAAATCAGGAAATTCTATTTTTTTATAGTCAAAGTAAAAGGGTTAATACGATAACCATATGATGATCTTTGCCAACCAAGGGTTTGTATTACATCATCACGTTCAATACTTAATCCTAATTTCTCAGCAAGTGTAGCTTTGATTGTTCTTTGCATTTTATTTAATGGTTTTCTGATTTGATGTTCTAAATCTGCTTCTAAACTAAGTCCCAAGAGTTTTTCTAACTGATTAATATTGAGAAGTGTATGTTTTTCAGGTGGTAATTCTTTCTCACAGTCATGTAAAAATTGCTTGAACAATATTCGAAAAATATTAAGGCATGATGCAGCTTTTTTATTTATAACTTCAATACTATTAACATATACCATACCTTTAACTACTTGTAATTCCAAAAGCTTTGTTGGTATAATTGGTTCAACACGTTTAAGCGAAATATATGAAGCTGGTAAAACTTGCAAAGAAGTATTTTCTACTACCTCTGGTACTCCTTTTTTAGCTGCCTCTTGGAATATCTCAGTTACAGTCTTAAGCTGACAAAACAGTTTCACCATTGGCACTACATATAGATTCAGTAATAGATTTGGTATATCTTTTTTTAGAGTGATGAGAACTGTAGGGTGGACTCTAAGTTTATCTATAGTTAAAAATATCGCATCAGTACACAAATCAAGGATTATTAGATTTACAATGCGACCTTGATTACAAATATAATAAACTCCTTTTTCCACTTTTTCCCACATAAGTTTTGAATCATTCAACTTTGTTTCAAACCAGTCTATGACCTTTTCTGTATTTAAGTATATGGATAAGAGATGAAATCTCTGTTTTTGATAAGTATTAGGCAGAATATGACGAGAACAGTTTTCACAAATAGCGTCATCACATGCTTCATCAAAGTCTGAATCGATAAAAATCTCATTGCTACAACTTGAATCAATTACATTTGGCCAATCAAGATGATCTTCTTCACGAGAGCAAACAATATAGTACCTTTCTTGCATTTTTATCAATCCAAGATCGAATAAGTATCTTGCTGCTTTAATATGATTTTGGCTTGGATTAATCCAGGAAACATTTGAACTTAAAAGATCAGCAATTTGCTCGTGAAAGAATTTTAAGACCATAAGATTGTTCCATATGTTTCTTCAGGTCCTCTCTTTCTTTTTTATTGAGTGGATGCTCTGAATAATAAACTTCCCCACTTATTTTGAAAGAAAATGTTACCTTTTTGTTTTGGAACATTACTTTAGCTGATTGAATAGATTGTAGTATGTTGCCAATAGCTGGCTTTAAAATATGTAACTCTGGTGCAATAGGATCATACGGTTTTACACTTAAAGTAAGATATGTATTACTATTTTTAAAATAACCTGACTTAAAATTTAACTCAAATATACAAATGTCAGGGTCAGAACCATCTATACATGCTTGAAGAAATTTGTGCACTTGTAGTGGAAAGTTCTTATCTTGTATATTTACAAAAGTACATTCGCAGTCAAAATACCCACTTACAATGCTATTTGCTATTTCCACGGCTTTATTAGTATTTTTAGCACAGAGATTAACCTGTGTACCATCAAGCAAAAAATCTAAAATCATCCACTCAGGTTTATGACCATGAACAACCTTATTTGAATTAAGCAGTAAATCCATGTCACTTCCTCGACGTACAAACATATATATTCGATCTTGATGATGGAAAAAACCCTGCAACTGGTCATCATCCTTAAGTATCTGCTCTACGGCTTCTCGTGACATAAATTCCTTAAATGAAGTATTTGTTTGTCTTGGTGATTTCTGTAAAGCAAATGATACGAAACCTTTCTTTTGTACTTTATCAAAGTGATAGACAGATTTTAGAAGTTCACAATTTATGTGAAATAGTAAAAACAATAAGGATCTTTTATCATACTTAGTATTGTTTTTTACCAGGTACGATCTCATTAACTTCTCAGTCAGAGCAAATCTTGCCACTTCACTGACCGTAGCCTCAAGTTTCGTACGATCAAAGTAGCTAATGAGATAATAGTCAAAAAGAGAGTCAGAGTAACTGGTAAGTATCTTACGTTTTTGTTGAGTGGATCTATCGTCATAATCTCCGTCCTGAAAAAGTTGCCCATTTAAATGATTTTTAAAGCAATGCTGAAAAATGATGCTCAGTTGTTTACCAGAAAGCGAATCTAACCAAGATTGACGTACATTAGAGTCCTGAAAACGTTTTAGTAAAAGGTTAACAGGAACTTCTAAAT
>NODE_11_length_6875_cov_4.324985
CTCAAAGGCTCCAGATATAATGGTAGACTCTGGAACCTTAAAATAAATGAATTAAAGCCCCCTAAAAGATTCTTTACTATTTTCACGTACTTTATCTACCCATGAAGACAATTTTTCACTTGGGCTATCAACCTCCTTCATAAGCTGCTTGCTATTCCATATGCCACATCTCATAAAACTTCCCTTTTCTACTGCTTCTTTAAGTTTTACTCCAGCAAAAAGACAATTTTTTCCAATTTCTTCCCCTCTTTGTTGTAGATCAGCCCACATTTCCTTGTTTTCTACTCTAACTTGTACTTGATCATATTTTTTTACATCATGGTACAATATAATATTTAGTTTACCAGCGCTTGTAGGAATTTCTAACACAACAGAGCTACCATCTGATACATCAACGTAATTTCTTACACCTCCTTCCTCCCTTCTGATCTCAACTGCATTATTACCCATTTTTAAAATATTACTCCCTAACTCTCTCAGTATTTTTGCTACCTCTACCTTGCTATCTTCAGAGAATTCCATAAAAAGCATTTTATTATCTATCTCGATATCTATTAATTCTCCTTCCTGAACAGCACTTTCGCCAGCTTTCTCTAGTTCTTCTAGTTGCTTATCTATCTGTGGCTGAACTTCTGGTTGTAGCTCATTATAGATTTCACCTATCAATTTATTCTCCAATAAAGTATCATGAAACTCTGCACCGCTTAGCATTAATTTACGCATTATCTTTTTTCGATCACTTTTTTCTAATTTATGAAAATGTGTACCCAATACTACATATTCAGCAAAGCTCCACTCTCCATCATTACATGCATTTAGCCTTCCTCCAGAAGCTAGTACTTTGTCTATAACTTTGTGCAATTCATTTACATTCTTTGCCTCTACCACTTCACTTTTAAACCAGCTCAAAGTTTCACTTTCACCTGCACTTGGCTTTATTTTTTGCAAAGCTGAAGCAAATGGATTCAACCCTTCTGGATAATCTGCTTGATTACTCAAAGGTTTTGTGCCATATATGTAGTCAAGCCCTTTTCCGTAGTTGATTTGAACGTCTCTATTAGGGAAGGGCACTTCTCCAAACTTTTTAGCCCTATTAATTTTGCTTACAAAGGTGTTAGTACGGCCAATCCCCACAATAGCATTTAACACCTCACCTTTTGATAATCTATCAAGATCAATGTTTAACTCGTAAGTACCTCCTTCTTGATCATCAAAAGGTACAATTATTTTATTACTCATATTAGCCTCCGCTATTAAATATATTTAACTAAGTCTATAACCGACTTTATTACTTTATTATTAACTTAATATATACTTTCTCATTAATTGTAAGCAATGATTAATGCACTTGCAAATACTTTCTTCATTCAAGTAGTTAAACAACTCATGAAAATCTTCAAATATCTGCTTTATAACAGTCCTTGCTCTTTAAAGCTAAAATACCCAACACTTGTGATGATAATGTGATCCAGTAACCTAATCCCTATAGTCTGACAAGCTTTAGCCAAGTCTTTAGTTACAGCTTCATCCTCATCAGATGGCTTTAACCTTCCTTCTGGGTGGTTATGCGATATTATTATTGAAGTCGCTTTTCTTATTAATGCCTTTCTTGTTACTTCTCTTATGTAAAAAGGTACCTTATCCACTGTACCAGTGAACACTTCTTCCCCCTTTAAACGGCACTTTTGATCAAAATATATTATTTTCATCTTTTCCTCCTCTGAATAACCAATACTCACCCTTAAATATTTTACTATGGTTTCCAAGTTATCCATTACAGGTCCTTTCTTTAACTCCTCTCTTGGTACTCTCTTTGCAGCTTCCTTTAGACATAAAATTACTGCTACTGTAGAGTCAGTTATCCCTTCTATAGTTTTCAAGTCATCTATTTCCTGGCCTAAAACTCCTCCTATTCCAAAATTATCTATTAGCTTTCTAGCAATAACTCGAGCTTCTTCCCTGTCATGCACTGCACTTAGAAACGTTTCTATTACTTCACGATCAAGTAGTGCTTTACCGTTGCTTTCTAATGCTCTGAATTCTATTTCTTCTCTACGATCTTTCTTATTATTCATAAAAATTACCCTTCACTAATAACAAAATGTTTTTATATATTTACTGCTGTTTTTTGTCAGCATTGGCATAAGGCCATAGCTTTTGAGTGAAGTCAAATCAATTTTTAAATCTTTTTTACTTATTTTTTTATCAAAAAGTAAAGATATTAATAGATACTGATTTTTTATTTTAAATTTATTGAATTTCGTCTAAAGAGATGCCCACTGTTTTTAAAATAATATTGATAGAAATTCCTTTCTTAACTAAATTTTTTGCAATTTTCATCTTTTCTACTCTCTTCACTTTCTCTTTGCAAACTTGTATGCTTTCAAACAGAGATTTTATTAGTACATGCCGTAGTTCTTGGATTTTGATCTTTTTGTATTCTTCTATTAACTTTGATAGCTCTGCTTCACTATTCTCATTTTCTGTCGTTTCTGGAAGTAGATCTATAACACTAATTGATAGTACCTTTGCTATTTTATCTAACATTTCAAGCGAAACAGCAGCTCGTCCTTGTTCATATTCATATATTCTTTGATTTATTATGCCCACCTTACTTGCTAAATCTTCTTGAGTGTATCCTCTTCTCAACCTCCATTCTTTTATTCTTTGACCTACTTTATACGGAATAGAAATTTTTTTCTCATCATTATCATATTCATCAATAGATAAACTGGTCGTTTGAGAGATAACATGAGCAGAAACTCCTTCCTTAACTAAACCCTTTGCCACCTCTACTTTTACTGCCTTTCCACTTTCTTCCTCACTAATACGGATGAATTTAGTTAATAAATAAAACGTTTCACGTAATTCTTGGTCCTTAATCTCTTTATGTCTTCTTACTAGATTTAATACCTCTTCTTCTTCATACCTTTCCTCATTTGATACTTCTTGTCCGCAAGCTAGATCTCTAGCAGTTGTTGATAATGCTTCTGCTAATTCATATAACTTCTTAATTGAAATTCTGCGCGTTCCTTTTTCATATTGCAGTATTACCTGATATGTTGTTCCGATTTTTTTTGCTAAATCTTTTTGAGTATATCCCTTTGCTAATCTACAATTTCTTACTTCCTGTCCTATCACTTTGTAATCTAAAAAATTAGAGCATTTATTCTCTTTTTTCAAATTTTATACTCCATAATCAGAAGAGCTGTTACGTATACTTAATTGGCAACCTTTTTGACAAACTGAACTCATCTCCTTTCAAACAATTTTTCTATATCACTTAGTTTCATTTCTATATACGTTAGCTTTCCGTGGTCAGAATATGGAGTTTTCTCAATTTGTCTTAGTATCTCATTCATCTCCTCCAACTTCATTTCCCTTCCAGCTCCATGGCACGCAATGGTAGCTAACACTTTTTCTTCTATAGGTAGAGCATCTCCTATCTCCATTAATCTATCAACTATATTCATCACCATCTCTTTCACATTTATTGTTCCTAAAATTGCAGGTATTTCTTTCACCCTTACTTTATCTTCTGATTCTATTTCAATACCAAAACCCATTTCAAAAAGCTTATCTTTATACATTTTAACCATCTCCACTCCAGCTTGGTTTTCGATTTCAACTGTTTCAGGAAGAAGAAGTTTTTGTCTTTTTATGCCTGATTTTTGCTTTAGGCACTCGTATATCAATCTCTCATGGGCTGCATGCTGGTCTACTATAATTAATTTGCCTTTAGCCTCAGCAATAATGTAAGTATTGTAGACCTGACAGCGTGCATATCCTAGAGGATGATCCTCTATCAAATCAATTTGCTTCCTTTCTAGAACCATAGTTCCCTTTTGGAGTGGAGATTCCCCATATTTAAACGTTCCTGGTAAGCTTTGCCTTCTTTCATCTGGTGCATTGAATTCTTTCATTAGACGATTTTCTAAAAGACTTGGTCTCTTTTCATAAAACTCTTTTTGATTTTTTTCCTCTTTGCTATTGACCGGCTCTTGGCTATCAAACTCCTCAATACTTTGACCACTCGCTGCAAACCTCGTTGATAGTGTTTTTATTATTCCTCTTCTCACTATTTCATATACTAGCCTCTTGTTCTGAAACCTTACCTCTGATTTATTTGGATGCACATTTACATCTACTTGATCGTATGGTATCTCTAAGTGCAGCGCTGCAAAAGGATACCTCCCAACTGGAATCAAATCTTGATATGCGTATCGAATTGCACCAACAAGTAGATTGTCTTTTATTGGCCTTCTATTAACAAACGTATAGATCTGAGTTGAATTGCCTCGATTGATAGTTGGTTTACAGATGTGTCCCGTAAGTTTGATGCCTTCCTCTTCCTCTTTTACTTCCAGCAAATTGCTCTGAAATTCTTCTTCTACTTCACATAATCTGTTAAATAATGAAGTTTGCTTAACATATTTTAAGAGCTTTTTATTACCGGAAGTGAGAGTAAACCCAATACTATAGTTAATCATTGCTAAGTTATTTACAATATCAACGATGCTTTGTGTTTCTGCCCTCTCGGTTTTTAGAAATTTTAATCTATTTGGAGTGGCAAAAAATAAGTCACGAACTTCAATATATGTACCCTGTAGCAAAGAACAAGGTGTAATCTCTCTTATTTTTTCTCCTCCTTCATAACTTATAGACCATGCTTCATCTGCTCCATTTGCCTTAGATGATAATTTCATTCTACTTACTGCTGCAATTGAAGGCAAAGCTTCTCCCCTAAATCCAAGATGCTTGATTTCTATTAACTCACTATCGCTTAATTTTGAAGTGGCATGCCTCATAAATGCTAGTTCTAAGTCGTCCTTTTCTATTCCATTTCCATCATCTGTCACAGTTATAAGGTTACGTCCACCACTTTCTATTTTGATCTCTATCTCTGAACTTCCAGCATCTATTGCATTTTCTACTAATTCCTTTACTACACTCGCTGGCCTTTCTATTACCTCTCCCGCTGCTATACGATTTATAGTTTTTGTATCTAAAAGAATTATTGCCATATTTCCAACTCTCAGTCTGATGAAGATATAGCTTCAATGTTAATAAAAATCAATCTCTATTAGGCATCTTCACTAATTTCAAAACAGCAATAATTGTAATAAAGATGTATAGAAACCCTATAAAGCCTAAAATGCTAGTCCTTCTGAGCAGATCATTTTCTGACTAACATGTTTGCATTTTAGTTGAATATTTCTTCACAATTGTGTATAATTATTAATGCTTTTTATCTTACTTTCTCATGGCTCTTTCCGAGTTCCTCGATTCAAAACTGGACTTAACTTTTAAGAAAATTTGTAGGGTCAAGAACTGGCGCGCCTCCTTTGGGGTTTAGTGGCTATGCCGTCGGTTTCACTGCGAGTCTCAATCCAAATTCCCATGTTAACGTTTCCACTACGTGATTTCATAAACTGTTTAAATATAGCCATTCTTATAATAGTCCGAACAGAGGTAAAAACATCTTTATAGCTATTGTAAGCTAGAAGGACAGCAGTATGTTATTATGATCTGTTCGAATTATTGCAAGAAGAGCTATATTTCTTTATACATATTACCTACATAAAGATTTAACCCACGTGTATGAGCAGTATGGACTAATTCAACAGCAGATTTTATCTCTTCCTTTTATTATTCTCTCTGTTGTTTTTCTTTTCGTCTTTCCTTTCGTTTTTCTCTTCGTTTTTTCTCTTCACTCCAGTATGATTCCAATTCTTGTATATAAGCGTCATCTGCCCATCTTCTTTCTCTCATAAAAGTATCATACTCTCTTTTTACTCCAGTTCTATCAGGATTATCTTGCACATACTTACCTAATGCGTTTAACACGATGTTTAATTTTTCCTCTTCACCTGAAGCTAAAAAGAAAGTAGCTAAATATCGTAGTGTGATACTGCTATAACCTCTTAATTGCTCATCGGTAATAAGACCTTCATAGGGAAGCCAAAGACTTTTTAATTGTTCATCAGTGATGTGTTGATCAATTGCAGGGATAGCAAATTTGGCTATCAAGGGACTTACTTCTTCGAAAAGTTCTTTAGCGAGTGTAGCAATTTCCATAGCATCTGGGTCATCATCGAAAAAAGTAGAATAGTTGCACAAATTCCACCACGCATCATGTCCATCCCACTTCCCATCAGCCCCCTTCTCAATATTTTTAGAATTAGAAAGATTCATGTGCTCAGAGCTTTGTCTAGGAATTAAATCACTAATACGACTGCGCCAATGACCATCCCACTCTGAGGGGTATTTTGTTACCTCTTTTTTACCATACACAGCTAAAAAAGCCTCAGCTAGAACATATGAGTAAATACTAATATTGACAGTAAAGCTTGAACCACTTGGGTCTTTCTGAAAATTAATAATGCCAATATTCCCTTGTGAGTGGCGTTTATAAAAATTGCTATTTTTTTTAGTAAAACCATGTGATTTCATAAATGGCTTCATAAGCTCCATAAATGAACCAAACACATCTTTATACATACACAAAAACACGCAGATAGCTTTATCTAATAGTACCACAACTCTACTTACTGTAAATCCATATTTTTGGTAGCAAGAACTATCTTGAAGACATACCCTGAGATCGCTTTTGTTGGCTTTCTACTGTTGAATCACTGAGGTGAGTTTCAGGTAGCTTAAATAGATCCGGACTAATTTTAAAGCGTTGTAATACAACAGGGGATTTTATTATACCCCGTTCAAATAACCACTCATCTATCTTTTTTTGGCGACGGTAAGGTGAGTTTCCAATCTTTACTTCATCAGATTTTACAACTTCATCTTTTTTCTCTTCTTCATTGTAACGCAAAACAGCAATTTCTAAACAACGTCCACCATGAGGAGTTGATATATAA
>NODE_12_length_6828_cov_2.863602
ACTTTAGTTGAAGTGGGTCTGGGTGGAAGGCTTGATGCAACAAATGTTATAGATAATCCGATTCTAACGATCATCACTTCCATTGCCCTTGACCATACAGAATATCTTGGTCCTACCATAGAAACCATAGCAGGTGAAAAGGCTGGAATAATGAAACCTAATGTTCCTTGCGTAATAGCACCACAAGAAAAATCTATAATGAACACATTAGAACATCATGCAATAAATAAGAAATCTCCTCTGTATAGAGGAGGACTTGAATGGAATTGCGAAAAACAGAACAACAAAATGGTCTTTCAATCGACTATTCAATCAATAGAATTTCCTTTGCCATCTTTAAAAGGAGATCACCAAATAATCAATGCAGGAAACGCAATTGCAGCATGTAGCATTTTGAGTGGAAAATACGGATTTGATATTAGAGAAGAGGACATTGCTTCAGGTTTACAGCGCACTTATTGGCCTGCGCGACTAGAGTCTATAAGAGAAGGTAATTTAATTTCTTTATTACCAAAAGATTGGCAATTATTTCTAGATGGTGCGCACAATAATGATGGTGCCAGAGTGTTAGCTAAGTGGGTAAAAGACAATTTTGCTGAAGGTATCTATATGATCTTTGGTGTTACTCGTAACAGAAATGTGGCAGAATTCTTAGAGCACTTAAAGCCATATATCAAACTACTATGCGCGGTTTGTGTTAAATCTGAGCCTAAAGCAACAAGTACAGATTTAATCAGAGAAGGAGCTAATAATATAGGAGTAAATGCTATCGAATGTGAATCAATCGGCGATGCAATATCAAATCACATACTGAAAGCCTCTATTCAAAACGTCAAAACCATACTAATTTGTGGCTCGTTATTTTTAGCCAGAGATTTGAGTATGGAGAATAGCTATCAATTAACCCAAGGACAATAAACGCATTACACAACTTGCTCTCTTCCATAAACGTGAACACTATCGGGATTTATGGTACTATTTGGCTGTTCTAAAAGTGGATCACTACCTTTAAATTGCTCCTCTGCTTCTTTATTGCCTGGATTTTTATCTGGGTGATATTTTAGCGATAATTCACGATATTGTTTACTAAACTTTTTCTTAATATTCTCAATATCAGAATTTACTACATCCTCCTTTTGAATATTAAATGTTAAAAACAACTGCTTTAAAGCATGGTACTCATTTTCATTCAAAACATTTCTAACCATATTACATCTACAAATTAACTAACTATTAATATTTTATAATATATAAATTTCCAAATCATTTCATTCATGCTTATTGTATGAATTATTTCTTTCACGACTACCATGACAAGTGTATGAAAATTATCATTTAGTGCATAATAGTGCTTCAATGTTTAGGGTTACAGTTTTCATTGGTCATTTGAGTTGCTCAAATCCAATTCATGCCAGTTCTATCTATCTTTTCATTTAAGTAGCCTCTATTTCAGCACAGGAATCTACTTTATAGTGATGTCATTTAAGTATCTGACATTGATTCCTTTATGATGCTGTCATCCCAGTGCTAGACACTGGGATCTAGTTAAATTTACGAGTATAAAAGTAATGTTAAAATACAATGTTTCCGATGATTATGAAAAAGCTGGATTCCAGCGTCACGCGCTGGCTTTTTTAAATTACTTTAGCAATAAATATTAAAAAATTTACCAAGCGAAAAAAAAGGCAAAAGAACCCTCCAGTAGTGAGTTTTGACCCTATAATAATGTAAATTGGCATTGTAATAATGTGCTAACGCTTAAAATAAGCGTGTTTTGGCTGAATGTAGAAAAAATAAAAAAGACATGCAGCCGCTATAATTTTATGTAATCTGCCAATATATACCTGAGTTTTTTACTGAATTTTGTTGTTAAATCTGCAGAGATTAAAAACAAGGATAAATACTCTCACTATCATAGTAAGGGGGATGGCGTAATTTGTCAAGTTAAATAAGCTAACTTATTAACATGTAATAATACAGGGAGCTATTGCAGATTGAATGTTCACTAACTTTGAGGTTTTGGTTTCATCTATTTGCGGCTGACTAATCATAGTTCGAATGAAATTGGCTGCCATAAAGGTACAACCTAGAATAAAAAAAGCAGTAGAAATGAAAGGAATAATAGGAGATTCGAGAGGCAATATATATATTATTCCTCCTATTAAAAATGAAACGTTAGATTTAATGTCGAGGCAGATCTTCATTAATTTCTCTTGCCGAGAAGTATCGAGTTGCTTATTAAGGTCACGCTGCCTGAAATGATCAGTTAATGACCATATATTTAAAGCAAGCGAAAGTGCACTTAGTATAGTGCTGACAATAGTAAAATACAAGCTTAAGGAAGAAATATTTAGGGCTAATGCTGCTATGTACCCACTCAAAGAAGCAATAGATAGTGCAGTAACCAAGCGTTTTGAATAAGTTCGTATTTTTTTCCTATAAATAAGCCTCTCTTTCTCATAACACATAAACTTAGCAGTAAATTCATATTATATCATAACATTAATTGACTTGAAAATCAATACAGAGTGCCCGAGAGAAGACTTGAACTTCCACAACTTGAAAAGTTACTAGCACCTGAAGCTAGCGCGTCTACCAATTCCGCCACCCGGGCTTTTTGTGATTTACTATGTTAAAATAAAATAATATACTCAAGTAGTTTTTAGCTCAAAGGTAATACCAAATCTAGATCAACTATTTTTTGCTCAGAACAATGTTAATATTAATAATGTATATAAAATAGTCAACAACGCTTTGAGCAATAGTGATGGTGGTGAGCTATTTTTAGAGTTTTGCCAATCAGAATCCCTAATTTTTGATGATAATATATTAAAACATATGGATTTGAATACCAGAAGAGGATTTGGTCTAAGGTCTTTTTGTGAAGATAGTACGTCTTTTGTTTGCTCTTCTGAGATTAGCGAAAAAGAAATTAGTAAAGCTGCTTCCATGGTAAAAAGTTCAGCATCTTTAAGCAAAACAAATTCAGTAAACTTAAATGAGGAGGCAAAAAGCCTGTATTCAACGATTAATCCCATAAATGAAATGGACCTGAGCTCAAAGATTAAACTACTTAATGAGGTTAATGAGTATGTAAGGTCGAAGAATAATTGCGTGAAGCAGGTAAAAATAACTCTAAATGGAGAGTGGCAAGTTGTACAAATAATAAAAGATGATCACAGGTTAAGCGATATTAGGCCTTTGGTACGTTTTAATGTACTAGTCATCGTAGAAAAAAATGGCCGAGCGGAGAAAGGTTCTGCAGGGCATGGTGGAAGAGAATCTTATAATAAGTTTGTTTCTGAGAAGAAGTGGAAAGAAGTTGCAAATCAAGCGTTAGAGCAAGCGCTAGTAAATCTTGAGGCAATTCCAGCTCCGGCTGGAGAGATGACAGTTATTTTAGGTTCAGGTTGGCCAGGGATATTATTGCATGAAGCTGTAGGTCATGGACTTGAGGGTGATTTTAACCGTAAAGGAATCTCAGCATTTTCAAATTCTATGGGTAAACAGGTGGCAGCCAGTAACATTACTGTAGTTGATAATGGAACTCTACCTAATTTGCGTGGTTCTATTAGCATAGACGATGAGGGTACTTTACCTGGCTATAATGTGCTTATAGAAGATGGAATTCTAAAAGGATATATGCAAGATCATATGAACGCTAAACTTATGGGTGTAAATCCAACTGGTAATGGTAGAAGAGAAAGTTACAAAGAAGTTACTATGCCACGCATGACAAACACCTATATGTTGGCAGGAAAATATGCACCAGAAGAAATAATATCCAGTGTAAAAAGAGGCCTATATGCAGTAAATTTTGGTGGTGGACAAGTTGATATAACATCAGGAAAATTTGTTTTCTCATCTTCAGAAGCTTACCTAATAGAAAATGGTAAAATTACACAGCCAGTGAAAGGAGCAACACTAATTGGTGATGGGCCAACAGTGCTAAAAAAAGTATCAATGATTGGTAATGATCTAAAGTTAGATCCTGGTGTTGGTACGTGCTCAAAAGACGGGCAAAATGTGCCTGTTGGAGTTGGTCAGCCAACACTTAAGGTCGATGCAATAACTGTTGGTGGAACTGAAATGTAGATAAGTGCTAAGCGAACTCAGCTCATGCTGTACAATTGTACAAACATTGTAACCATTATCCAAGTAGCCCATATAGATGCAAACACTACTTAACAAATCTCTCTGCCTTCCTTGCCATAACGTGTATAACAATCTCACAAAAAATAATATCATAGAATTCAATAGGTGATTTTTAAAAAATCCTTAAGGAAAGTAAAATACTGTTTAAATAGGACGATATAGATGGTTTTACGATATAATAAAATTATTATAAACAAGAACTTATAAACTCTAGCAAATGAATTTGTGAGTTTAGTGGCGTTAAGAATACCTGGCTCTTTTATGTGGATTGACATTCTCAATAACCTGCTCTAGAGATAGATTATATAATTTTGACAAGGTTCTTGGCATGTGATATTTTTCTCGAATATAGGGAATGGTATAAATGACTTTATATCTATATCCAGCTCTAGGGGAAGATCTTTAATGTTTACGTCCATCCCTGATAAAGGATATTCTATGTCCATGTGCAGCTTTGAGGGATAGTTCTACTTTGAAGATTTCTTTCACTTTTACTATTGCGACTTCCGATTCCACTGAAATCACTCTTTCCCTTAATTCATATTGATATGGTGACTCCATTTATTCCCTCACTTTCAGCTTTTTCTTGCTTTACCATATCTCTTCCCCTCTTGTCTCTATCTTTATGTATTAAGCTATATAATTCAAAATCTTGATAAAATGCAGAAAAGTTTTTTTAATTTCAGCTCCATCCTCGAAGAGTTAGAAAATAACTTTAAGCAAGTTAGTCAGAATTTTTCTGACGCAAAGGAACAAGTTTTAAATTTAGCTATCAACTCTGAAGATTTGGCAGGCAAGTTTCTTAATTATCACCCGAATATGTGCATAGTATAAAATTAGCTTGATAGACTTCAAGAGCTTTGCCTATGAAGTCAGTGTGCTTCTTGAAATGGAATATACTTTTATTATTTTAATTATAAAAATCCGTTAAGCCTTCTTGCCAATTACTACAATATTTTCACTTGGAAAAAAGTAGTCAGGTATAGCCATGTTTTTTGGTGCAGGACCGCCAATTACTCGGCCTGATGTGTCATAATATGAACCGTGACAAGGGCAGAACCAACCGTTGCCGTCTTTTGTAGCGTGATCAACTGGTACACATCCAAGATGGGTGCATATTCCAATCATAATTAACCATTCATCTTTCCCTTTGTATACTCTTTTTTCATCTGATTCAGGATCTCTCAAATTTTCTGCATTTATGGCTCTTGCAGCCTCAATCTCTTGTTTTGTGCGCTTGCGGATAAATACTGGCTTACCTTGCCATTTTACCTTTTTTCCTTGTCCTTCTTGAATATCAGATAGATTAACCTCAACCGTAGACATCGCTAAAACCTCAGCAGAAGGATTCATAGACTTAACCAATGGCCAAAGACCGCTTGCAGCTCCTATACCTGCCATGGCACACGTAGTTAATATGATAAAATCTCTTCTACTCTTATTTTTGGCAAAATCTTTAACAAGAGATGTTTTTTTACTCTTCTCATTCGTCAATGATTTTTTATTTTTAGTTAACTTCTTATCCATCAATCTCTACTTGAACATAGACATATATTTTAATTTAAATACTATAGATTAATCAATAGAAATTTGCACTATTTGCTTAACCTTTGCTATACAGTTAAGAAGAAACAGAGTTTTCAATTTCGGAAATACTATCTTCAGTGGAATCAGGATCCTCAATTTTCGCTACTGACACCACCTTTTCTCTACTCTCTGTTTTAAACAGAGTGACTCCTTGAGTGCTACGTCCTGCAATTCTGATATCATTTACTGAAATACGAATTAACTTTCCTTTATCTGTAATAAGCATGATATTATCACCCTGTTCAACTGGAAAGCTAGCAACAACATTACCGTTTCTATCGGTAGTAAGGATATTTGTAATACCAACACCACCTCTATTTGTTACCCTATACTCGTATGCAGAAGTTCTTTTACCAAAGCCATTTTCAGTAATAGTTAATATGAACTCCTCATTCATTGCAAGTTTTAAGAACAGTTTGTTATCTATTCCTAAATCATTCAAAGTTTTTTCCAATTTAGAATCAATTGAGTTGTTGGTTACAGCTTCCACCCTTTTTGCAAGCGGAACTCTTAAGTAAAGCTCTTTTGTTTCTGTTGCAATACCTATGCCGTTTAGTATGGTCATGGATATCACACTGTCATTTTTTGCAAGTTTGATACCTCTTACGCCATCTGAATTACGACTCTTAAATTGACGCACATCGCTTACAACAAATCTGATGCTTTTTCCAAGTGTTGTTGAAAGTAGAACATGATCAATTTCACTACATACTTTAACTGATATTAACTTATCCCCTTCGTCGAGCTTTATTGCTATTTTTCCATTGCTTGGAATATAGTGAAAATCCGCTAAGGAGTTACGCCTTATGTTCCCATGAGCAGTAACAAAAACTATATTTTGATTTTCGTCATTCTCACTTGGAAGCGGCATAATGTTAGTTATTGTTTCACCATCGCTAAGCGGAAATATATTAACAAGTGCTCTTCCACGTGCAGTTGGTTCTGCAAGAGGCAGTTTATAAACCTTTAATCTGTAAACTCGACCAGCATTAGAAAAGAATAAAAGACTAGTGTGGGTATTTCCAACAAATAATTTTGTAATTACGTCCTCCTCTTTTAATCCCTGTCCTAGCTTTCCCTTTCCAC
>NODE_13_length_6765_cov_2.986140
GGATTAGCTGAATAGGAGTAATCGATGGCACAGCAAGAAATGGTAACAATTAATGCAGAGTTACGTGATGTAAAAAAAAAGAAAGCGATGCAGGCTCTGAGGGAGAAGGGAAGTATACCTGCAGTTATATATGGTAAAGGGCATGATAACGTAAATTTGACATTGTCTGCAAAGGAATTTACTAAACAATATAAATCAGGTGCTCTTTCTGCACATTTAATAGAACTAGATATTTCAGGGAAAAAAGAATATGCTCTTGTTCGTGATATTCAATGGCATGTAGTAAAGGATACTGTGCAACATGTTGATTTTCAGTTTGTTGATAAAGGTAGTGAAATTAAAATAGATATACCTTTATCATTCATCAATGAAAGTAAATCACCAGGAATCAAATTAGGTGGAGTGCTTAATGTTTTGTGTCGTTCTATTACTGTCAAATGCTCTCCTGAGAAAATACCTCAAGTCATAGAAATTGATTTGTCTGGCAAAATGATTGGTCAGTCTATACATATCAATGATGTAAAATTGCCAGAAGGTGTTAAATTTGTAGCTCATGAGGAAGAAAATTTCACCATTGTAACAATCTCTGCTGCTGATAGTGATGTTGAAGAATCTCAAACAAAAACAGAGGAGTAGTGCATTTAATAGCTGGGCTTGGTAATCCTGGTAGTAAATATGAATTAACTCACCATAATATTGGCTTCATAGTTATTGACGCAATCTACAAATATTGGAATTTTCAGTCATTTTCTAAGAAAGCCGATTACTTGATAACCTCCGGCATAATTAATAATAATAAAATCATGCTGATAAAACCTTATTCATTTATGAATAATTCAGGTATTCCTATTGCAAAAATAAAAAATTTTTACAAATTATCGCTAGACAATATTGTTGTCATACATGATGATGCTGACTTAAAATTCGGAAGAATAAAAATAAAAAAAGGCGGTAGCTCTGCTGGACATAATGGACTCAAGTCTATCGATAGCTTTATTGGTAATGATTATTGGCGTTTAAGATTTGGAGTGGGTAAGCCTGAAGATCAGAAAAGCTTAGCAGACTATGTGTTATCAAAATTTGAAAATTTTGATAACGTGATCCTCTTAGTGGAAAAAATAGCAAAAAACATACACCTAATGCTGCAAGGAGATACCACAGCTTTTATCAATTCGGTTGAGAGTGAAACTTTAGTATAGCAAATGATCCTACCCAATACAAACTAATCTAGGTTAGAACACTGATTCTTCTAGAAGTTGTTCACGCTCCTCTTCTATTGCAATAGAATTATCATGATTTTTAAATAAATCTCTGATTTTTGTTTCTATTTCATTTGCAATTTCTTTGTTTGCCTTGAGGTAACCTTTTACATTTTCTCTTCCTTGACCAAGACGTGTATTGTTATATGAATAATAAGCACCTGCCTTTTCAAGTACACCAAGTTTTGCTCCTATATCTATTATTTCTCCAAGTTTTGATATGCCTTCATTGTACATTATATCAAATTTTGCTTCTCTAAATGGAGGAGCGACTTTATTTTTTACAACTTTAACTCTCGTTTCATTACCCGTAATATTCTCTTTATCCTTTATTGCACCAATTTTTCTTATATCAAGTCTTATAGAAGTATAGAATTTTAATGCATTTCCACCAGTGGTAGTTTCAGGATTCCCATATACTACTCCTATTTTCATACGGATTTGGTTAATAAATATCAATATACAACTTGCTTTTGAAACCGCAGAAGTTAGCTTCCTAAGCCCATGACTTAGAAGTCTTGCTTGTAGTCCCATGTGCTGGTCGCCCATATCTCCTTCAATTTCAGCTCTTGGAGTTAATGCTGCAACAGAGTCAATGACTATCACATCAACTGCACCAGAACATACTAAATACTCAACGATATGTAACGCTTGTTCCCCAGTGTCTGGTTGTGAAATCACCAAATCATCGGTGTTTACTCCAAGTTTACGAGCATATATAACATCCAGTGCGTGCTCCGCATCGATAAATGCACATAATCCTCCTTTTTTCTGTGCTTCAGCAATTACATGCAAAGCAAGAGTAGTTTTACCAGAACTTTCAGGGCCAAATATCTCAATTATACGTCCCTTTGGCAATCCCCCAACACCCAGAGCTGAATCAAGTGCAATCGATCCTGTAGATATTGTGTCTATTTTTTCTACAGGATTTTGCTTCAGCTTCATTATTGCACCTTTACCGAATGCTTTTTCAATTTGGCTTATTGCATTATCTAGTGCTTTTTGCTTATCATTATTTCTTTCTTCTGGGTTGTTTGCCATGAATCATTTATTAACTTATATAACTTCCATGGTAATTGAACGTAAACAATCTGCCAAGGGTTTTTTAATAACAAGAACGTTAGTGACCTAAATTAGATAGATAGACTTTGTAGTGCGATACAAAATAACGATAGAATACAATGGTAGTGGTTTCTCTGGCTGGCAAAAGCAACAACACTCTGCTAACTCAATTCAGGAAACCATAGAAAACGCTATATTTAATTTCAGTGGCGAGAGAGTCTCTTTGCATTGTGGTGGCAGAACTGATGCAGGGGTTCATGCTTTAGGACAAGTTGCTCACTTTGATATGGAAAGAAAATTTGAGCTCTATAGGGTGAGAGACGCAACAAATTATCATTTAAAATCGATTCCTATAGTCGTACTCGATGCAGAAATTGTAGATGATGCGTTTCATGCACGATTCTCAGCAAAAAAAAGACACTATGAATACAGAATAATTAATCGCTATGCCCCTGCAGCTCTCGAAACTGGTTATGTGTGGCGGGTGCTTAACCCACTTGACGTAAATGTCATGCGTGGAGCTGCTAAATATCTGCTTGGAAAACATAATCTTTCAAGTTTCCGCTCAAAAGACTGTCAAGCTACAAATCCAGTAAGAACAATCGATGACATTGATATAGTACAAAGTGAAAGTCATATATACATCAAAATATCTGCGATTTCCTTTTTACATAACCAAGTGAGGATTATTGTTGGCACTTTAGTTGAATTTGGAAAAAATAGAACTAATCCACAAGAAATGCTAAACATATTAAGTCAATGTAAAAGAAACGCCGCTGGGGTCACTGCGCCGTCTCACGGCTTATACTTAGTAAAGATAGATTACTAGCTTAAGTCCTCATTGGCATTACTATATATAGTGCACTTGGATCATCTTCATCAGTGATAATTGTAGCGCTATTACCATCTGATAAGCTGACCTTACATTTGTTTTTTATACAAGATAAAGCATCAAGCAAATAACGAGAATTAAATCCTACTTCCATAAGAGCTCCATCGTAATCCACCTCTATAGACTCAGTCGCATCACTGCACTCTTGGGAATTTGAATGTAGAGTTAATAAATTCTCTTGCAATGAAAATTTAATTGATTTTATTTTATCGGACACAACAACAGAAACTCGGTCTATAACACTAGCAAGTTTGCTACTCTCAACAATCATTTGTTTATCTTGAGACATTGGAATAACGGCTTTGTAATCTGGAAAAGTCCCATCTATCAATTTTGATATTAGAATATACTCACCACATGTAAATTTGATTTTTCTATCTGAAAGTTTTATATTTATCTCATTACAATCACCCAATACTTTCAACAGTTCCATGATAGTTTTACGTGGAATGATCACCCCAAATTCTCCGTTGATATCTTCAGATTTAGGCCTCTTTATACATGATAAACGATGACCGTCGGTTGCAACACAATACAAAAACTGCTCATCTGTATGCAGATATATCCCATTTAAATTATACCTTGTATCATCTAGCGACACAGCAAACTTTGTTTTAGTCAATAAGTCTACCAAATCTGCACTTAGTAGAGTGAAATCATATTGATAATCACCTTCTTCAAGGACAGGAAAGTTATTTGACACTACATTTGGTAAAGAAAAATTTGCATTTCCACAGGATATCAATAATTTTCCTTGATTATTCATTTCGAAATGGACATCCAAATCAGTTGGCAACTTCTTCACTATGTCATGTAAAGTATGTGCTGAGATTTTCACTTCTCCTTCTGTTGATACATCTGCAACAAGTGAGGCAAATACTGAAATATCAAGATCAGTAGCCTTCAATTTTATGCTACCATATTGTGCTTTGATATTTATACACGCTAAAACATCTATCGCGTTGCGCCTTTCAACCACTCCACTTACCCTGGATAGCGTATTTAAAAGGCTTGCACGACTTACACTAAAACGCATTTGTTCACACACAGAACTTTGTTCTTTGATTCCTATATCTACAATTTTTGACATATTAATTCTCAAAAATATATTTTAAATGATATTCATATTCTATGTAAAGTGATATCCATATTTTTGTCTGAGAGACAAAACAGCCTATCTTATACTTTAGTGATCAATAATTTACTTTGTATGGCATAAGTCATGCATTTTTTGGTACGCTTTTTGAAAGCCAAGCAAGGAATAAGTATCATCAACATTTGCTGTTTTTACTTTTCCATTAACTACCATTGATAATCCCTGCTTCATTTTTAGAATCAAATCTTGGTCCATTTTTGTATCATCTGTCCACGCAAGACTTCCCTGTATTATTGGCAATTGATATTTAATTTTTTTATCGATATTGAGAACTACAGGCTCATTATTATACTGAAAGCCAGAAGTGACGCTCACCTCATCTGCTTTTTTATCAACGTAACTGACCATTACATACGGCTTGCGGTCAGCTGTATAATGTTCACTTTTTTTCTTAGGATGAGATACAATGTAACACACTTTTTCACCATCTTCCAATGCAGTGTACACAAGCCAATCTTTATATTTTTCGCTCAGTTGTACGTTATTAACCGATGCAAGAGCACCTGCTGAGAGAAATATTAGAAGTACGAAAAGACTACGCATGTAACCCAAGTTTCAAACTCTCTGATTTTATGTATTGTTTTACCTTACTCATCGCTTGCTCAGCCAGCTGTCTTATTCTTTCTCTTGAAACACAATATTTTTTGCTAAGCTCATCCAAAGTCTGAGCATTCTCAGACAAATATCTGCTAATGAAAATGTCTCTTGATCTTTCATTAAGACTTGCCAGCGCATTGCTTAAAATTGTTTCTTTTAATGCCTTTTCTTCATGATTCTGGTAAGCTACTTCTTGACTAACTAAATTACACGGAATCATATCCTGTAACTCCTTTTTAGAGTCATCACCTATTTTTATACAATTATTTAACGACTGATCCTTACAAGCCAGACGATAGCTCATCTGTACAACATCTTCTTCAGATACAGAAAGCTCATTTGATATTGCTTTTATTTCTTCTTTACTCAAAGTTTCTCTGTTTGTGTATTGTAAAATTCTTTTTTTTATTTTACGTAAACTAAAAAACAATCTCCTTTGTGCTTGCGTTGTACCTATTTTTACAAGTGACCAAGATTTTAATATAAAGTCTTTCATTGAAGCTTCAATCCACCATACTGCATAAGTTGAAAAACGAAATCCCAAGTCAGGATTGAACTTTTTCACTGCATGCATTAAACCCATATTTCCTTCCATGACCAGGTCCATCAACAATAGACCGTAATTCTTAAATTTCATTGCAATTTTTACTACCAAATTCAAATGGCTAGTAATCAACCTGTGAGCAGAAGAAATATCCTGGTATTCTTGCCAATTTTTTGCTAATCGCACTTCCTCTTCTTGGGAAAGCATAGGAAATTTTCGCACTTCAGCAATATATTGCATGAGATTAGTGCTACTATTAACACATAAATTTGCTACTGGGGTCAACATAACAACTTAAACTAAAACTCCATGTATATAATATATTGATTTTCAGCAAAAAATTCAAGCTTTAATTAAAAAAGCATAACTTTATATCTAGTTGAGATCTTAACAACAGCTACCTAAATGTAGCATTAAAATTGCTAGCGTGTAACGATAAAAACTACATTAAATAAATAATGTGTTATTCCAGTGCTCAAACACTGGAATTCACATTTCTTTTTTCTAGATCCCAGTGTCATGCTACTTGAATGACAAGAAAAACCCACTGGGATAATAAGACAAAGATAGACTAGAAATTAAACGCTACTCCAGCTTCTGCACCAACAGTGCTGTAAAGAACTTTGATTCCGCCATCATCTTTAGCTGTCTTACCAAAATTAGCACCATAAGAACCAAAATAACGAGCACCAGCATAAAGCTTGATTTCTGGGGTTACATCATAACTAACGCCAGCTTTTGCTTGATAAGCAAAACCAAATCCAGATTTTTTATCACCAGTAACCTCTGTTACTAAAGGATTGCTTACATACGCTGCACCAACACCAACACCAACGTATGGAGTGATAGGCATATCTTCAATTGCTATATCGTAATAAACATTAACTAGTCCTGAAAATGCTGTTAAACTTTCTACAACTGCTGGAGAAGTATCTACTACATCTGCATCTTTACTCAATTGTGAGTAAAGTCCTTCAACATCAACCCTGATATCATCCATTTTATAACCAAATGCACCACCTCCAGCTAGAAAAGATGCTTTTAAGGGACTATTGTTGTCCTTACCTGATTTATATGTAACACCATCAATCTTTGTTTTAAAAGGTAAAACTTCACCGTTGTATTGTAAACGAACGTAGTAGCTAGTTTCTTCATCACTTATTGGACCAATAGGATCTGATGAAAAAGCAGAGTTTGATAGGCTTAGCAACGTCACTAAAGCAGCTGCCGAAAAAAACTTTTTATAATGCATAAT
>NODE_14_length_6763_cov_2.861061
CAACTGGTGTATCGCTTGACAAATCTACCTACATAGCACGAATCGATATGTGCATAAGCAGAGACATAAAGTTGCCAATTGATAGCTCAGCTCTAATCGCTAGCAGTGGAGTTGTTGGTAGTAAATTTGTTAATATATCACCTGGTGCAGATCCTAAATTAATTCCACACGGTGGTAAAATAGCACATACTCAAGCTGGAGCAAATATGGGTGGAATAGTGGATAAAATTATTGGCATGTTTACAAAGTGAGAATAAGAACACATAAGCCAACTTGGCCTATGTACAATTAAGGGATTTTTCTATCAATAGCTTGAAGTTGTTCAGCGTTTGAATTATCAAGATTTCTGCTAGGTTTTATATTCCTAATAATCTCAACAAATGCTTGTACTTTCAGTATAGAGTGTTTTTTTTTACGTACTTAGGGAAGTGTTAAATAAACTGTATCAAACCGAGAAGTAAAAATAAAATAGAAACAAAAAATGGAGGTTTGACAATGAGTCAAGTAAACAGAACTACCGGTTTGGTAGACTATAAAGAATTAGAAACAAATATCTTATCGTCTATACGAGAAGGAAGACCATTGACGGAAAGAGATGGTGCATTAACACCGTTTGTAAAAAGGCTACTGGAAGCGAGTCTGGAAGGTGAAATAAAAAATCACTTGTCGGCTAAAAGCGAAGAAAATAACCGAAGAAATTCAAAGACTTTACGGACAAGTGCAGTTCATTTGAGTTATTGACACCAAGAGATAGGGAAGGAAGCTTTGAGCCACAAGTAGTCAGAAAAAGGCAAACAACCGAACTTGAAGCAAAGGTTTTAAGTACATATGCCAGTGGCATGGTATATAGAGATATAGCGTCACATGTAGAAGAGATATAAAATATCTGTAGCGGAGATATCAAGTATTACTGATAAATTATTGCCTGTAATCAATGAGTGGCGTAATCGTCCACTGCAATCAGTGTATCCAATAGTGTTTATGGTTTTTTAAGGTCAAAAATGACGGGCATTTCGTAAGTAAATATATGTAGAATATATTAGCAGAATGGAAGGAAAGAAGTTTTAGCCTTTTATATAGCAGAAAGTAAGGGAGCTAACTTTTGGCTAGGGATGTTAAATGACTTAAAAGAGAAAGGAGTAGAAGATATCCTGATTGTATGTGTAGATGGGCTAAAAAGCTTTCCTAAAGCAATAAACAGTGTATTTTCTAAAGCAGAAATGTATTGTACATCAGATAAAAAATTCACTGAAATATGAATCGAGCAAAGATGTGAAAATTTTCATGAATGATTTTAAAAAAAATATACCGTGCTGCAAGTAGAGAAATTGCCGAAAATTATTTGCTTGAGCTAGAGGAAAAATGGGGAGAAAAATATACTTTAGTTTTGGGAGAATAATTGCGAAAATCTGTCTAGTTATTTTAAATATTCCGGCCCTGTAAGAAAATTAATTTATACCACAAATCCTATTGAAGGGTTACATAGACAGATCAGAAAATTTACTAAAACTAAGGGCTCATTTACTAGCACAAATGCCTTGTATGAACAGGTATATTGTGCTATAAAAAAGATAGGAAAAAAATGGGCTATGCCTATACATGATTGGGCTTTGACTATGTCTCAACTTGATATCTTTTTTTCTTGTAGAGTTGAATTAAAAATGCGGTTTGACACAGTTTATTTAACCATACGCGTCAAGTTAAGGAAATATCGTGAAATATAGCAACATTTGAGATGGGCATTTTATTTGTTACATTTATTTTTTTAGGGAGTTCTTATCTAGAAGAAGATAATTTTTTCAGAAGAATCTATAAATTAATAACTTTATTACTTAATATATAAAATAGTTTTTTTTCGTTTCCTTTCTTCCTTATACCACTTTTCCTTAACTTGACGCGTATGGTTTATTTAACACTCCCAATTCCTATTCTCTTTTCCAGTTTTTTAGGGTTTTTTTTCTTGCAAGCATAATAGTTTCGTATACATAATGAAACCAAATGGTATTTTTAGCTTGATAACAGAGGAAAATAAAGAGGGCTTGGGTGTAATACTCAAATAATGATTTACCTTATGGATACCGCTAGAAAAGTTGACTAAGGTATACAATTCTCTCTGCGTCAAGTTACTCAAGATATCGAATCTACAAACGCTTTGGATTGAGTGTGTTTGGTCAATTTGAGTGCTTTAAATGAAAGGCGAAAATTGAGCATATTACGCCTCTGTACACGGTATCTTTAATGTAAATGCCCATGTGATTCCATAGATAATCTCTGTTTTTTTATTTTGTCTGTCCATTTATCATTTTCTATATCTTGTTTGTTGGTTGCTTTTTCTTCTTGCTCAACAATTGCCTTATCTATCTCCTTATGAATTGCATCAATTGCATTAATTGCATTTTTTTCTTTGTATACTTCGCTTTTTCCTTCAATAATTAAATTGGTAAAAATATTTACAACAAACTGCACTTGATTATGATTAACCTGACCTTTTATCGAAGAAGGTAAAGAGTTTAATTCCATCAATACTTCTGATGCTGTTTTATCTTGAGTGGAAAGCCCTAAATTATCTGCTACTTCACTTATTAATAACTCTCTGTTTTCTTTATTATCTTCCAATTTAGTATAATCACGCAGTAGATCCATAACTGCAGATACTCTGACTTCAATAATATCATCAACATCTTCACCTCCTAGAGCAACTCCTGATTCCAATAACTTCTCTCTGAGGTTTTTGCTTAAAAGATTAATAAATTCTTCATTTGCATCTGATCCTATGGTTGATATCGTACCATCTAAATAGTTATTTACTTTGATTTGAGTACCTAAGTCATGCTCTATTTGTATTTTTGTCTCATATTTAAATCCTAGTTCTGCACAGAATTTCTGAAAATATTCTTTAATAATGTCAAACAAGCTCTTGCCATTATCTTTATAGTTTTTTAACTCTTCAGGAATAGTGAGTGATAATTTACCTTCTTTATATATTATATCATCTTTGTCATTTTGAGATTCGAGTATGAATTCTAATGAGCTGGATAGGTCACATATTTTCTCTTCCGGATTGTCAATCGTGGTTATAGGCATTGCCATATCAGACGTCACTTTTATGCAGTTGTGGTCGGTGCAGTAAATGTTTAGCGCTTTTTTAGGACTTTGTGGAGTTAAATTACAACTACTGAGTGCGGCATGAGATTCATTAAATATACCAGCCCCATACCCTGCTTGATTACAATTGGTGACTAACTCTTCTAAAATAGCATCACTTGGAACCTTTGCTTCAGCGTATCTAAACATTTCTTTGAAAATTTCCTTTGCTAATGCACGGTAATCTTTTTTGGAGAATAGATGATAAGAGCTTCTCCCTGCGTTATAAAATCTCTCAAATTCCTTTCTATATTCATCAATTTTTTTCTCATCAGCAACTGTAGGGCTATTACAATGATTTTCGCAAACTTCAGATAGTCTATCTTGATCAAGCTCCCTAAGTACTGGTTCCATAAAAGCTTTACCTTTTTCAGAGAGATTATCAAAATTATCACGGTTAAAAATCTCATTTTTATAATCTTTAGCTCCTTCCTTAAGTGCAATAATAAAATTTTTATCTATTTCTTTTTCGTTAATAATAAAATTCATCCTTTGAAAATCTAAGAACATTGTTTCACCAGAATTTGCTAATTTATTAGCTTGATCTGCTCTTAATTTATTAAAATCGAACTCTTTAGCTGTGGCCTTTAATCTAACTACCGGACTCTTCTTTGCCTCTTTCATAATTAACACCTCACTGTAAAAATATTGTAAATTATATTATATAATGATGAATAATCTGATAATATATTAAGAAAATCGATAATATAGTTCTCTTTATTTTAAGAATATAGGGAAGGCGTAGATTTCTCTTTTCATTTGTAGCATGCTGCATTAATATTTACGTATTAATCTAGAAAATAGTGATGAATAATATTGTAATTGTTGGTCTGCAATGGGGTGACGAAGGCAAGGGTAAAATAGTAGATTATCTTTCTGAGAATGCAGATGTAGTTGTGAGATTTCAGGGAGGAAATAATGCAGGGCACACTATAGTAATAAATGATGAGGTTTATAAATTAAATTTACTGCCCTCTGCTGTTTTGAGAACGGGCAAGATATCTATTATAGGAAACGGTGTTGCTCTTGATTCACATGCTCTAGTCTCAGAAATAGAGTCATTGAAAGTTAAAGGAATGGACATAAACTATAACAACTTGATGGTATCTGAGAGCTGTCCATTAATACTTAGCGTACATAAGGACAAGGAAAAGCTATTTGAAGATTTAAACGGAAATCACAAAATTGGTACAACAAACAAAGGGATAGGGCCATGTTATGAAGATAAAGTTGGCAGGAGAGCTATACGCCTTTGTGACTTAGAAAACACAGATGAGCTCAATCAAAGAGTGGATGCTCTCCTGAGTTACCATAATGCTATCAGAAAAGGACTTAACTACCAGGTAGTTAAAAAAGAAGAAATATTAAAGGAAATTCAAGAGATTTCAGAAAAAATTCTTTTATATAAAAAACCTGTGTGGAAGATACTAAATGATTTTATGAAAGAAGGTAAGAAAATAATATTTGAAGGCGCTCAAGGCGCATTTTTAGATATCGACCACGGAACTTACCCTTTTGTTACTTCAAGTAATACCATAGCATCGCAAGCGATAACAGGCTCAGGATTATCCTACAATGCTCACATTATTGGTGTAGCAAAAGCGTATACAACAAGAGTGGGTAATGGTCCATTTCCTACTGAACAAAATAACGAGATTGGAGACAGCTTATTTTCTATAGGTAAGGAACTTGGAACAGTAAGCAATAGAAGAAGGCGCTGCGGATGGTTTGACGCAGTTTTAGTGCGCCAGGCCGTACAACTCTCTGGAGTTTCAAGCATTGTATTAACCAAATTAGATATTCTTGATTCTTTTGATACTATTAAAATAGGCACTGGTTATAAGTATGGCGGAAAGATGTATGATTATTTACCCGCATCACATTCAATACAAAAAGAATTAGAGCCAATATATGAAGAATTTCCTGGTTGGAAAGAGAAAACTCAAGGCAAAAGGTCAGTTAAGGAATTACCTGCAAATTTGATGAAATATGTGAGAAAAATAGAAGAATTAATAGGTGTACCAATTCATCTAATTTCAACCAGTCCAAAAAGAGAGGATGTTATTGAGATTAAAAATCTATGAAAACGTCTTGTTAACTTTTATCCAATAAAAAACGATACTTGTGTGACTTCAAGCAATCTATTATGCAAAGTAGCAGTGTAAATGTACAGTGAGCAGTGTGATTTTTCTTAAATACATGTTGATTGTTATAATATAAACATAGTTAAAGGAGGCGTATTATGATTGCAGGTTTGACTAAGGGAGACAAAGCAGTAAAAGCGGAAAAAACAAGTGATCAGCTGAGAGAATTGTCAGTTGCAGAATATGTAGTTAAGTCAACACATGACTTGCAAAAATTGCATAATAGATTATGTTCATCACAGGGCAACAATTGTGTTAATGATAGAGAGAAGTTTGTCCAAGATAGTGATGGGCTTGGTATATTTCAATTTCTCAAAAGCTATATTAATGATGCAGAAAAAAATGAGCCTTCCATTAAGAACCTTACTATAATGAAATTTCTTCGCTCAATTATAGAAGATAGAGAATTGTATAAAAAGTTATGCAGTTTCGATGATTTTCTCGATTGTGAGTTAGAAAATTTGAGAGATAAGATAAGCTTATTAGCGCTTTTGAGAGAAAAGATGGACTTTACTGATATACAAAAAGCTTATAGTAATTGGAGTTTTAGTAATCTAATAGGTGATAATGATTTTAAGCGAATGTATGTGGATGAAGCAGTAAAAGAAAGAGAAAAGCCTGTTAATGAGGACTTTGAGAAAAATATAGGTAAATACATAGAGTTAGTAAAGGAAGGAAAAGAAGTTGCAAGTAGGTATTTTGGAAAATGGAAAGAGGACTTTCAAGTTTACTGTGAAGAAATTGACAATAATAATAAAGTTTTGAATATTAACCTTATTCACTACGATAAAAATGAGCCAACAAAGATTAGTGACGTTTTACAGCAAGAGAAAGATATTAAAGAACTGAATATCTATTGCAATAAAAAACATGAAATACACGCTCATCAAAAAGATAAGAAAAGATATTATGAATTTAAAGAAGGTGCATATTATGAAATGACAAGCACTTGGCCTGCAAAAGATGGATCAGGAATGTGTACCATGATTATGAATGTGAGTAGCGATGGCATAACTGAAATACTAAAATTTAATGGTGAAGATTTTGTTTCATCGAAGGAGATTCTAGAATTAATAAAGCAAAACGATGAATTATATATTCAAGGTCTCTCCTTATATGATGCTGTAATGGAATCACTAGAAGAGGATAGGGCTACTCCTATTAATTTTTACAATGAATCTATGGTGGCTTATCAAGGTAATGAATCTATGGTGGCTTATCAAGGTAAGGAACCAGAGGGGAAGTTAGATCATAAAGTTGATGCTGATAATAGCCGTCCTTCTTCTCCTTCTATTAATAGCAATGCATTGGAAGTCAATTTACAGCACACTAAAACTCAACCAGAAGTTGCTTCACAACAAATAACTGATTTACAAAACAGTTTTGGAAAAGAAGAGCGAAAAAACACGGAATTGCAAACTGAACCGGCACAAAAAGATGAAAAGTTAGCAAGTGTGTTAGCAGAGTTACAAGAG
>NODE_15_length_6756_cov_2.422990
ACCATATACTGGGATAACAGTTTACTGAATTCTTTAATCTCACAAATAGAAAGATCAATAAACTTGATAAACATCAACATTATCAGCCAGCATTGCTTTTGCAACTTCAATTCTACCTTTTTTATGATCGGTTTGGATAATTTTATAACCTATAGCATTTTGTCTAGCAACCAATCTGGTGCTTCTCTACCTTTTTCCCACTTAGCAAATCTCATCTTTTCTTTTAGGTAATATTCTCTATATGCTTCTATTGGGTTATTACATTTATATCGATCAGGTAACGCTTGTGTAAAAGCTTGTATATCAGCTGATCGAAATATTAGCAAATCCTTGTTATTATCGCACCAATCTATAACTTCTTCGGATTTATGCGTTCTTTTGTATCGCAAGCTATATTCTATACACAATTCTTTTCCATGTTTTATTAACCAATCAAAGTTTCCTTTTGATTGTCTAGCCCATAAAGAACAAGGATGGTTTTTGTGAGTAAGTTTATATGGAACTTCTATATTCTGGTTTGTAATGCTGACTAAAGGATTTGGCTCTTTTAATGCTATTGAAAAAACACTGCTAAGCAATTGAGCAGTTTCTAGCGGCATTTTTACTATGTGCTTATCGCATAACATTTGTGCTGCAGTTACAGGATTTTCGTCTAATATAAAGATATTCATCTAAGCACCCAGAGATAGAATTTTTGCGTAGTATTTATTTCAATAAACCCTAAAATATCATTCAGAAAATGGATAAGTTAAATAAGCTCAGTTAAAAAAATTATACACAATTCCGAGGAACCTTTTCAAGCTACAATGAACGTATAGCTACCACTCTAGCAATATTATTTCTCACCCACTGAAGATATTGCACGGTACTGTCTACTTGATCGTCGTGACGGATTTCTGGAAACATTAAAATCTCATACTCAAAGTCGCTAAGCCATACTGCTTGGTTAGGGAGAAAAACTCGCTCAGATTCTATAATTGGGACAATTCGGTGAAATCGAGTTAATTTGTCATCATGTGGTACTATTTGAATAATAGGTAAATCACTGTTTTTCCTGAGCTCCTGAACCAATTGCTGACCGCTTGCTTTTGCTTCGATTAAAATTGCGTGTGGCTTCCACCTTGCAGCCAGCAACAGAACTTTCTCTTTAAGTTTTGGATATTCAAGTTTTGCGCGATATACATCGAGTAAATAGAATGTATTATCTACTTTTGTCCAGGTAGTGCAGACACTAAAGTCACTTGTATTGTTTGTTGAAACTGCAGTATCCCAACTTTGTGTTACATGCAAGAGGCTATCAGGAAAATTTTTATAGCGCTTCAACCACTCTCGTTTAATTATACCACTTGAAAGTGGCAGAGGATTTTGTTGGTATTGAGCAGCAAAACCATAACTCCCAAGTTCAGCTTTTATCATCTCAATTTCTTCTTTTCCTTCAGTTAGGGAATACAACAATTGACCTTCTTTTCTTGAGTATATTTCCTGTTCATGCTCTGGAATATGATTATTAACTGAATAAATAATCTCCTTATCTTCAGCTATTATTGGTAAACAGACATGGTGCCATATGTTTCTTGGTTTACAGAGGAGGTGAGCAGTTAAATCTTCTAAATGGAGTCTGTGCATCACAAGAACGATAACTCCTTTTTTTCTGTCGTTGAGCCTGGTTACTAAAGCCTGATCAAACCAGTTTGCAGCACGCTTTCTAAATGTTTCGCTCAAAGCTTGTGCGGGACTTAGTGGATCATCCACGATAATGAAATCTCCACCTTCACCGGTTAATGTTCCCCCAACTGATGTTGCAATTCGACATCCTCTTTGCACTGTTTGAAATTTATATTTAGTGTTTTGATCTTTGGATAATTCTACTTTCGGAAATAGCTCTCTATACCAATCAGATTGCATTATGCACCTTGTATCGAGTGAGTGCTTTTCGCTAAGCAACCGAGAATAACTTGCAACTATTATTCTTGCAGTTGGCTGATTCCCAAGTATCCATGCGGGCCATGCAACACTGATGCAGATGGACTTCATTGAACGCGGAGGCATATTAAATATTATTCGTCTCACCTCACCAGCACTTGCTGCTTCAAGCCTGTCTGCTATGACTTTTATATATTGATAATCGTTATACTCACACCCTGGCACTATCGTTTGAAAGCACAACTCAATGAATTTTGAAAAGTTTATATTATTCATAAAAATTAAGATTTGTTGATTTTTATAAGATTTTATGTATTATTAAATGAGGCTAGTGAGGGTTAAAATATGAGAGAACAAACTAAGGAAGAATTTGTAAGAAGTCAAAACGGGATGAAAATCCATACAATTACGCTTTCTGGTAAAAATGTAAACAATCAAAGTGAAAAACATCTGGTATATTTTATTGGCGGAGATAAAGCATTAAGTCCTAGCAAAGATTATTTCCAAAACTTCGATTGGGCTACAGATCAAGGTATTACTGTACATCTTTTTAATTATCCTGGATTTAGTTTAAGTAAAAATAACTCACTGATACGTAGCAATAGAGTTAAATCTGGTATAGCAGTTGTAACTAATCTACTAGAAAAAGGCATAAAACCAGATGATATTATATTGTTCGGAAACTGCTTAGGTGGACATGTATCAGCAGAGGTTCATAAAGGTTTTAAAGATAAGGATATACATCTAAGATGTATAGTTAATAAGGCTGCTAGTTCACTCAAACAAGCTTCTCTTTATTATTTTGGATTCATAGCGAAATTAAAAGTTTTTCTTGCTCCAATAATCAAATTAGTACTAAAGGTTTTTGACTGCCATTGGAAAACACACAAAATTGTTAATGCAATTACTCCTTATACGATGTACTTCAATCCAGAGGGAGATAAGACGATTAAACAACCAGCACAACTTGCAACAAAAATAGAAAAAATAGAGCAAAGCGGTAGAAGGAAAGATTATCAAAAAAAAGAAATATTTGAAGATTTTGAGGAATATGAAGACTTTTTTAAGCAGCATACAACATTAAGAAAGAATGATAAATGTATTGATTCTAAAAAAGCTGATAAAGATATACATAAATTGCCAATTACGTGTTTAAAGTCTTCCAACAAAACTGATTACACTTTTCCTGAGTTGATTAGTTTATATATTCACATTACAGATGAATATTTTTCTAAACGTGGCTCATTAAATAATGAGGAGAAGGTTAAAGCATTTAAAGAAAGTAAATTTTATAAAGATTTTTCAAGCTGTAAAAATTCAAAGGGCTTTTTGCATAATCACATGAAGAAGCAAGAGATGTCATTTCAGCATGTGATAATAGAATCTAGGGAAAAAAGACCTTTCTTAACAAGTTAAAGAAGGCTAGTTGCTCTTAACTTGACGCGTATACTTTCTTCAATATTTTAGCCATCTGTATCTGTTCAGATGCATGCAAATATTGAAACCAGTGTTTCTTTTCTTATCATCCGAGTACTGGGATCCAGAAGAATTAATTGTGAACAAATAACTATGCGATATTTTCAATAAAATTACAAAAAAGGTGGATTCCAGACTGGAATGACACCGTCATAAACTGCTAGAGGTCTTCATAATGTCATTCCAGTCCTCATAGTGTTTATCCCGGCCTTCATAATGTCATCCCAGTGTCCTCTTTCTCTTGTCATCCCAGTACTTGATACTGGGATCCAGATGCACGGCTAATGCTGAAACCAATACTCCCTTTTCTTGTCATCCGAGTACTGGGACCCAGAAGACTCAGGTAATAAGAACTAGATTCCAGCGCCACGCGCTGGAATGACACCATCATAAACTGCTAGGTCTTCATAATGTCATCCCAGTACTGGGATCCAACTAAATTGGTGAACACTTTACAGCATTTTTGATGGAAAGAACTAGATGCCAGTGTCAAGCACTGACCATTTTTTCCTTAAGTTTTTGCAACTTGTGTTCTATTACAAAACCACTGTGGTACTAACGAGCGGCAAAATGGTAGCGAATCTAAACTAAAAAGAATACATTTTACACTGCTTGAAAGTCTACTAAATTCACTTTTAAAAAGCAATTATACATATACTTTGTGCGTGGTTAAGATAGCTCTGGAATAGTGTAAAGAACTATGTCATCATTGAAGAGAAATTCATCTGTTGTTTTGTACTCTTTATTAATTTTATAAGAATCATAAACATCGTAATCTGCTTTTGTATGGTAATCACAATATTGAAACTTGCCCTCTTTATTGAAAGAGCCAAATTGATCAATTAATGTAGCCATTTTCTTACCTTTTCCACTTTTTGTTAATTCAAATACATCAGCTGGGCAGTGGCCTGAAGAATCTTGATTAGTAGTTCCTTTTGCAATAAAAAAAGATGGTTTATCGTTAAGTAACTTGCAGAAATTTGGCTTATATTCCTTTTTCATACAGTTTAAACTTATATATTGATATTTATTTGGAACATTTGAGTATTGAGAATCATATTTTTTATGTTCAAAAAACTCATTACCTAAGAAATTACAAAACGTTAATTGATAATCATCATTACTACTGGACTTGACTACTTTAAGATAATGAAAGTCTCTAGGAATTTTTATCTCTTCTTCTGTAACGTGATTATGTATGACCAATTGGTCATCAAGCATGCAGTAACCTATTTTTGGTAAAGTAGCTACAAGCTTACCATTCAACATGATATTTGCTTGATAGATATCATCCGATAATTCTTTTCCCTTCTGCAAAGTAAAATCCTGCCCTGCCTTAGCTGGTGCACTGCATTGCTCAGTTTTAGTTAAGTTTTTTATTATTGTTGATATCTCACTAATTTCTAATATATCATGTTCATTTTTTGTGTATTGATACTTATAGCAACTACCATCTTTACATACTGGAAGACATTTTCCTTCTTCATCTGATATATAGATATAATCACCTTCTATTGTAAAATAAAGTCCACCTTTTTCTTCTTGAATTTTTTGTAGTACTGGGTCATTTTCATCGTTAAAATTGATAAAATTGAGTACTCCAGTTATATCTCTACCAGACAATTTGAGGCCAAAGTCAGGACTATCTTTTATGTTGTAAAGCGAAATCAAGATAGGTTTTGATTCAAGCTTTTCTATAATATAGTTTCTATTTGTACTTATTATAGCTTCTTGTTCTACAATAAGATCCTCTTTAATAGAGTTTCCACTTTCATCAGATCTTTCTGCTTGCAGGGGTAAGTTTCCTTCATATAAAGATATTTTATCTCCCTGCTTCCTTAACTTTAAACCATTAATATTCTCTACTTTAATTGTACCAATATGTGAATGGATAACCTTACTATTTTTGTTTAATATATAATATTCAGCAGGAAGTTTAATCAATTTTTTATAGAGCGGGTTTTTATCCTCTATTTTAAATATATGTTTTTCCATGATATTACCTTAAATAACCGACAACTTGCTGATTAATAGCACTGAGGCTACTAGGAGGAGAGACATAACTCATAAAACTCCTTGGCTGCTCATTGTTTACCACTATTTTTTCAGTATTAACGAAAGCTCTTTGCTGCTCATTGTCTTTTAATCTTTTTTCCATATGATCTTTAAAAGTAAACAAACATTTACTAGTTTGTTTGTAATTAGGGAGTGATTTTTTTGCAGTTACACACAAGAACTTCAACAACTCATTATGATTTTCATCATTAAGTAATGACTTATTGATAATGGTTGACTGCAGTTCTACTGGATAAAAATTTAGACTTTTCTTTGAAATGCCACATTTCACAGCTGTTGCTCCTAATACTTCTTCAAATTTTGTTACAATATCTGCTGCATCTATTATTTTTGCCACTTCCTGTATTTCATTTTTTACTTTATATTCGTCCTGTCCTACCGCAGGGTAAAAGAAATTTATTACTTGAGATATAAATGAAGTTGGTCTGCTTGCTCCGCTTGTCACTGATGATTTTTTAATTTCCCTCCTTCTTCTGCGTGCACTACAAACTTGATCTGCAGGATTTGTTGTACAAAACATATCTCTTACGCTACTATGCAATGCTTCCGCATTTTCTGCGGATTGAAGTGCTTGATCAGCAGAATCTTCAGCTTCTCCTGTAAGATTCACTGTTTGATTGTGTAGTATTTTAACCTTATCTTCCGTATCTTTAGCTTGTTTGGCAAAACCTTCTGAAGCATTTTGAGCTGCCTCTGCTGCTTTTTTAGCATCCAGAGTTTCATTTTTTGCTTTTCTTATCTCACGTAAAAACTGATCAGCTAATGTAGCACCTATTCCATCTTCTCCCTTGGAACCTGGCAATCCATTCGCACCTGGAGCTCCGGTATCTCCTTTTGGACCTGGCATACCCTTAAGACCAGATCTACCAACCTGACCTTTGGGCCCTTGAAGACCTATATCACCTTTTGATCCATTTATGCCGGATGCTCCAATTTCTCCTTTAGGACCAATATTTCCCTGTTCACCCTTTATACCTTTTATTCCATTTGTACCTGGTTCACCTTTTATACCTAGCTCTCCTTTAGGACCTTCTGGACCTTGCAATCCATTAGTGCCTGGAGTTCCGATCTCTCCTTTAGAACCTATCTCTCCTTTTTCACCCCTATTACCTTTTATTCCCATGGCTCCGTCTAATCCTTTAGGACCAATATCTCCCTTTGTTCCATCTATACCTGGCTCACCTTTTATGCCTTGAGGACCGATATCTCCTTTTTCTCCCTTTGGACCTTGGACTTTTCCTGGATTTTTCCTTAGTTCTTCTGCAATGCTTTGTGTTAGCT
>NODE_16_length_6639_cov_2.295608
TGTGAGGCGTATGTGTTGCTCGTTGTGTCTGTGTCGTTGCTTAGTGTTGTTGGTTATTGTAGGAGCTATTTGTCTCGCACACGTTGCGTGTCTCGTGCAGATCTTAGTTTGTTTTTTTTTTTTAATGATACGGCGACCACCGAGATCTACACCTAAGCCTTCGTCGGCAGCGTCAGATGTGTATAGAGACAGGCATTATGCTCATGTTTCTCACCAATGGCTTTTGGTATGCTGTAGAGTTTAGCTCTTTCAAAAATGCATTTTACCATTTGTATCAATATTTAAAATGGTATTATGAAAATAGAGATGATTTGGGTTATGGAGTTTCTATTAGAATATTAGTAGCGTTTCTTACTCCACATTTTCTCTACAAATTATTTTCTGGCACAGGCTGGAAGTCTTTTTTCAAAGAGAAGATAGTTCAGATACTCAGCACAAGAAGAAAAATGAGTAATAAACCAAATGGCAGTAGTTATGGTTATAGTAATAAGAACAGTTACGGTAACAATAATCTTCAAGAGGCAGAACGGAAAGTGAATATGATAAAGCAGCTATTAATCCAAGATATAGATGAAGCTATAGAAAAAAGATTAAATGATATTTTTCTTGGTGAGAGGGGTAAACCTCATTAAAAGGGCTTTATCTTTTTTAGAATTGGCTGTATTTTGTTTTTTACGTATAATGGATCGCAATCAGCCAGTATACATGTTTCAACAAAATCTTGACTGAAGTCTGATAGCCAGGAAATTGCTTTACGTTTCTCTACCAAGCTTTCTGTTTTTTTACAGTTACTTGCTGCATCAATCATTGCCTGTGATATCACTGATTGCCACAGTATGTAGTACCTTTGTATATCATCTAAAGTGCTATTTGCTTCGTGATGGTGAAAAAATTCTTTGAAATTGAAGTTATTTGACATTACGTGCTTCTTTAAGTTGAAAATTAGAATTTGAAGTAGTGCGAAAGTTGTCTGCTGCAATGAGTAGCCTTTATGACAGTCAGACCGGGTTTTATGTGAGCTATAAATGTTTAAGAAATTATATCTGTTCAGATCTATGTGAAACCAGTGCTTCTTTTCTTGTTATTCGAGCTGGGATCCAGGTTGACAAAAGCGCTTTACAACGTTTTGTGTACAAAAGCCAGTGTTGCATGACACTATTTGTTCTTACACCCTTTTTGTCTATCTTATTTTGTCACTCTACTGAACAGATAATTTTCGCCAATAAGCTTTCTACTGAATTTTTGTTATTAAGCTCGCACAGATCAAAGACAAGTTTTGAGTCAAAAATACCCTTAATATTATAATAAGGAGTTGGTAAAATGTGTCTAGTAAGTTTCTTCTCTATGCAACTGCACCTCAAGCTAATAATGGACCATCAGGCGTATTACCAATTACATTGATTTGGTTTAATATTTTATTAGTGGGGTAAAAATAATTTTTTATAAACTCCTTATATATAGCTGTTAATTTATGTATATCGTCTATTGATACGCATTCATTTACCTGATGTGCGGTTTTGTTGATCATACCAAATTCAATTACTGGACAAATATCCTTAATAAACGCAGCATCAGATGTGCCACCATTTGTACTCAGCACAGCATCAATACCGGTAATTTTATTTATCGCATCAAGCATAATATCAGTATTTCTATCAGTAATAGAGAGAAAAACGTCCCTGCTGCTCTGCATAGACAGTTTATAATCGTTAGTCACATTGGCGCATATTGCATCAATCATCTTATATAAAACGTCTAGTGTTTGTGTATTGTTATATCGAACATTAAAACCTGCTGCTATTGAACCAGGTATTAGATTGCTAGTATTATTTCCAACATCGATAGTAGTAATTTCGCAATGTGAAGGCTGAAAGTATTTATTACCAGTATCAAAAGTGGTATCTTTTATCTTACTTAGTATCGATACCATTTTATATATTGGATTATCTGCTAGATCTGGGTAGGCAACGTGCCCTTGTTTACCATGGCAAATCAATTTAAATGTTGCAGAACCTCTTCTACCTATTTTTATGGTATCACCTAATTTCTCACTACTAGTTGGTTCTCCAACTATACAAAAATCTATCTTTTTTTGCTTGCTTTTCATCCATTCCAAAACGGCCTTTGTTCCATGTTCTTCCGTGCTTTCTTCAGCGCTGGTAATCAATGCACTTATTGAACCGCTGAATCGAAACTTACCTGCAACGAAATCTACCATTGCAGCAATAAATGCAGCTATTCCACTTTTCATATCAGCTGCACCCCTTCCATACAACATTTCCTCCCTCACTTCTGGATTAAATGGATCAGACGTCCAATCTTTTAACTCACCTGGTGGTACAACATCAACATGTCCAGCAAAACACAAGTTTGGTACTCCATTTATATATTTTGCATAAAGATTTTTAACTTTATCACCAAACTCTAAAATCTCACATTCAAAACCACTTTTCTTGAGAATGGCTGCTATATCCTCTATTGCCCCATCGTCTTTTGGTGTTATACTTTTAAAAGAAATTAATTTCTTAGTTAGTTCTACAGGGTCAATCTTCATATCAATCTTGAAATACTAACATTACCGTATTGTAAACATTCTATGCGATATTTAAAACAAATATTACAGCACACAGAACAAGTTCTTATTAGGGAAGTAACAGTACTTGCTGATAATATCTATGAAATATGTAGACAATACGGAAATGACATTTTTCTGATTGCAGATGAAAATACAGCAAAACTTTTAAACAAAAACATACTTAATAAAGTTTCTCATTTAATTATTCCAGCCACACCTATCATTCCAGAGCGTGACACTGGAATCTATGATGGATCGCAGTGTCACGCTACTTGGATGACACCAAATAGACTGAACAGCGCTGCTTCCCTCCAAGCTGTAAACCTAGTTAGAAATAAAGCAAAAGATAGTGACTTAATGGTTGCATTTGGTAGTGGCACTGTTAATGATATCTGCAAATATGCAAGCTACCTCGAGAAAAAAGATTATATATCGTTCCCAACAGCCGCTTCCATGAATGGATATAGCTCTGCAAACGCTTCAATATTAGTTGATGGATATAAAAAATCGTTCGGAGCACATCTTCCAAAGGCAATATACATTGATACCGATATAATTGCCAATGCACCACCACGTCTCACCTTAAGTGGATTTGCAGATTTCATCTGCCGTTCAACAGTACAAGCCGATTGGCTATTATCTCATCTATTACTTGGCACAGAATATAATGAACTTCCCTTTAAACTTGTTCGCAATCTGGAGGAAATTTTGCTCAGAGAACACCTGGCACTTGCTAAAAAAGATAAAAGAGTAGTTTTATTACTTATGGAAGCCTTATTGATTTCAGGACTCGGAATGGTGATGTCAAAAGGCAGTTACTCTGCAAGTCAAGGAGAACATATGATAGCTCATGCAATTGAGATGGTAACACAGGATTATTCCTCCTCGTTACATGGGGAAAAAATTGCTGTGACAACGATTACCATGGCTAACTTGCAAGAGGAGATATTGTCAATACAAAACCCGATTACCAAACCGATCACTTTAGATGTAAAACATATAACTCAGTGCTTTGGTAATACCGAATTTATAAAAATTCTAAAGCAGAAGCAAATGATGCAGCAAAAAATTCAAGAGATTATTTGCAAAGAATGGAGTAATATTTCTAGTTTAATTAAGCAAAATTTACTATCTGTAAAACACCTGCAGAAAGTATTTGAAGATCTATCAATTCCGTACTTACCGGAGCATCTTAATTGGAACAAAGAGCAATATTGCAAGGTAGTCAATCTTACATTTGTAACAAGAGATAGATTCACCTTTCTTGACCTAGCTAATTGCATAGAAGAAAGTTAAGTTTTGTAGTGAAATCCTGTCATCTGAAAGAGACCAAAGGTCAAGTTTTTATAACTTTATACTCATCATTATCTAGCACAACTGAATTTGAATGAGCTGACATACTGTTTTGCCAAGTGCGCTGCTATCGCCAAACCATAGCTTAGCTTGAGTGGCTGAGGAGGGATTTGAACCCCCGACCAAGAGATTATGATCCTCCTGCTCTACCACTGAGCTACTCAGCCTCATTAAAAACCTTGCTATATATATGATCTATATGTTTCGTATAATACTTCAAATCAAACAAAGATTCAAGTTTTTTAGAGTTAATAACTTCAAGTAAGAATTTATCTTGTTTCAGTTCGGCCAGAAAATCACTATTGTTTTGTTTCACTTTCATTGCATTGCTCTGAACAATTTTATACGCCTCTTCCCTCGCCAAACCACTATTTACCAACTCGAGTAATACTCGTTGTGAAAAAACCAAGCCTTTTGAAGAATTTAAGTTCTTTTCAATATTTTCCTTATTGATCACCAATTTATCTATCAAATCTGTTAATCGTACTAAAGCAAAATCCATTGCTATGCAAGCATCAGGAGCAATGCACCTTTCCACAGACGAGTGCGATATATCTCGTTCGTGCCATAGTGCAACATTTTCTAATGCAGGAAAAACATAGCTGCGTATTAAGCGCGAGAGCCCAGTCAAATTCTCACTTAAAATAGGATTACACTTATGCGGCATAGCAGAACTTCCCTTCTGCCCAGTGGAAAAATATTCAGAGATTTCGCCGACTTCAGTTCTGTGCAAATGACGAATCTCAATTGCAATATTTTCTATTGAGCTTGCAATTACTCCCAAAATTGAAAAGAACATGGCATGTCTATCACGAGGGATGACTTGAGACGATATGGTTTCAGGTATGAGTCCCATTTCTTTCGCTACATACTCTTCAACAAATGGATTAATATTTGCAAAATTACCTACTGCACCTGATATTTTACAAATCGAGATCTCTGTTTTCGCGCTAATTAATCTCTGATAATTGCGTTTAAATTCAGCATAAAATCTGGCAAATTTTAATCCAAGAGTTGTTGATTCTGCATGCATTCCATGACTGCGCCCAACACAAACAATATTTTTATAGTCCTCAGCCTTTTTTTTCAGTGCTGCAAGTATATTTTTTAAATTTTCGAGCAAAATATCACATGATTCCTTTAACTGAACCGCAAGGCATGTATCTAAAACGTCAGAACTTGTCATTCCGTAATGGAGATAACGAACATCAACTCCCGCTTTTTCAGCAATATATGTCAAAAAAGCTATAACATCGTGTTTTACAATGGATTCAATTTCGTTAATACGCTCAATATCAAATTCAATAGCACCAGAGAGCTTTTCAGCAACATCACTTGGAAGAACTTTTAATTTTGCTTGAGCTTCACATGCTAATTTTTCTATTTTGAGCCATATGTTGAACTTATTTTTTTCTTCCCAAATAGAAGAGATTTCTTTGCGGCTATAGCGTGGGATCATTTTTGATTTATTCCAATAATGGTGTCATTCCAGTGCATGACACTGGATCCCAGTATCATGCACTGGGATGACATGAGGGAAGCACTTGGATGATACCAGCTTAGCAATGGAAGACATTTCTTTACGACTATAACAAGGGATCATCTTTGATCAGCTATCATCACCATCAGTAGCTTCTTTACTCGCATCTTGCTCTGCCTCTTGTTGCTCAGATTTCTGATTTTGCAACTTTGCTTGCCTTAATTCATGTGCATCTTTCTCAGATCTAACAACGTATATAGTAATTGGCACTATCACTTTACTATGTAATTCTATATTCACTTGATACTCGCCCAAATTTTTGATGCTTATTCCACCAAAAGATAAACTATGATGACTTATATCATATCCTTCTTGTAATAAAGTTTTTGCAATTTCACGTGTGGTTACAGAGCCAAAAATCTTTCCATCCTCTGAAGCTTGCTTTATTAATATAATAAATTTATCATGCAGTGATGATGCAAGCACTTTTGCTGCATTTAATTTTTTGGTATTTTCTTCTTCCAATAATAAACGCTGTTCCTCTAACTTTATTAAATTTTCCTTAGTGGCTTTCATCGCCTTTTTTTGTGGAAAAAGAAAATTACGTGCATAACCTGGCTTAACTTTGACAACTTCACCAAGCTTACCTAAAGTTGTTATATTTTCCTTTAAAATTATTAACATAAATTACCTAACTTTTGTAGTACAGTAAGGAGCAAGAGCTAAACAGCGTGCTCTTATAATTGCTAAGCGCAACTTTCTTTGTTTTCTTGCGCACAAACCTGTTAACCTTCTAGGTAATATTCTACCATAGTCAGAGGTGAATTTGGACAATAAATCTATATTCTTATAGTCTATGTCCTCATCTTTAGATGCAGCAAGAGGACAGACCTTAGGACGCCTAAAGCCAGTTCTGTTATTTACAGACACGTAAGAATTATTAAAACTATTTCGTCTTTTCATCATTATGCACTTTTCTCCTCAATTTGTTTATCCATCATGTAAGATTTACCTTTAAAAAAACTCATTAACCCGTACAGACAAGTGGCGAATAATATTCTCATTCAGTTTTACTCTACGCTCAAATTCATCCATAATGCTTGAAGTAAAACTTATACACATCATACAGTAACTGTCTCTTATACCAATCTGACGCTGCCGACGAAGGCTTAGGTGTAGATCTCGGTGGTCGCCGTATCATTCACAAAAAACTACCACCAACACACATCAA
>NODE_17_length_6443_cov_2.339139
CCACATATCTCTCTTTATTTACCACTAAAGTCTCTTTTTTAGTAATGCTTTTACACACTTATAACCTATGGCAAGATTGTACTGAAATATTAGCGCTTGTAGGCGCCATCACTGCAATTTACAGCATTATATTTGCTTCTCTTGAGCAAAATATTCGCAGATTTTTATGCTATAACGTTGTAGGACAAATGGGCTTGCTGATTATTGCAGGAAGTTTGCTCAGTCCTTCGGAAAAAGCAATACCAATTTTGATACTGCATATAATCTTCTCTCTTGTTTATCAATCATTATTGTTTGTGGTCAGTAATTCGATTATTTTACAAACAAAAACAATTAGTTTTAATGGAGTGGGTAAACTGATGTCAGTGGAAGGCATGTGTGCTATAATCGCAATACTTACAATGGCTGCATTTCCTGGAACCGTTGGATTTATCAGTAAATCATATATCACAGCTGAAATTGAAATGAACACTGTTGCCTTAAAAGGGTATAAAAATTTATATAAGCTTCTAAATCTGCTGCTTCATTTAAGCGTGGGGCTAAAGTTTCTTTATTACTTATTTATTGCAAAAAGTAAGTCAAAACCTTTAGCAGAGAGGGGAGGCAAAATGACTATGATTATTTTAGCATTTATATGCGTAATCGCTGGCAATCCTTACTTACCTATTTACAATAAACCTTCGATTTTCGATTTTGTGTACAACACAAAAAATGTTTTGTCGCAATTTAATTTATTACTATGTACCACTTTATTGTTTATTCCTTTACGCAAGTTATTTTACCCGAGAGTAAATTTTAAAATGGATGTTGATTGGATTTTTAGAGTTTTCATATCCTATATTGTCTTGTTGTTTAATCAGTTAGTCTCTAAAACTAGAGAAATGTTTGCCAATGTACTGCAAAACTTGACTAATTCACTTACTAGTTTATACTTTGATAATATTACCAAACTTAAAGAAGTGCTGAGTTATAACTCAGTGAGTTTTGTTTCAGCTTCTTCTCTCTTTTTAATGAGTATTCTACTAATGCTGTTATGTTTAAATCGTTAACCGAAAGTTTAAATTCCGTATTTAGTAAACTGAGAGGAAAGTCAATCATTTCTGAAGATGATTTTAATCTTGCCATGCGTGAAATACGTATAGCTTTAATTGAAGCTGACGTTTCACTTGAAGTTGCGAAAAAATTCATCAATGACATTAAAGATAAAGTGATCGGGGAAAAAGTCATAAAAAGTGTTTCCCCAGCGCAAATGATAATCAAAATTGTGCAGGATAATTTAGTTACAGTTCTCGGATCAGAGAAAAGCGACTTAAACCTAGCAACTAAACCCCCTGCTGTGATTATGATGGTGGGCTTACAAGGTGCAGGTAAAACAACTACCTCAGGAAAGCTTGCTTTAAAACTAAAAAAGCAAAAGAAAAAAGTGATGCTTGCCTCTTTAGACATTTATAGGCCTGCTGCCCAGAAACAACTTGAGGTGCTGGGTAAACAAATAGACGTACAAACTTTATCTATAGTAATAAATGAAGGGCCTATTGCAATTACAAAAAGGGCACTAGCAGCAGCAAAGAACGATAATTATGATGTATTAATACTAGACACCGCAGGCAGGCTTCATATTGACAATAATATGATGAATGAGTTGAAAGTCGTAAAGGAAATAGCTTCACCTACAGAAGTTATTTTAGTAGCCGACGCAATGATAGGCCAGGATGCAGTCAACATTGCCAAATCATTCAATGAGGTAATAGGTGTAACCGGCATTATTCTCACCCGTATTGATGGTGATGCACGTGGTGGTGCTGCTCTTTCTATGAAAATGATCGCCAATTGTCCAATTAAATTTATTGCTTGTGGTGAAAAATTAAGTGACCTCGATGACTTTTATCCCGATAGAATTGCAAAAAGGATACTTAGCATGGGTGATGTTGTATCATTGGTTGAAAAAGCTGCTGAGATTGTTGGTCAGGAAGAAATTGATAAGTTACAAAAGAAAGTAAAAAAGGGTAAATTCGACCTAAACGACCTAGTGGGAATGTTAAAAACTCTGAGTAAAATGGATGGCATTAGCAACATAATGAAATTCATCCCTAGTTCATTCACAAAAAAGCTAAGTAGCAGTGTGCCAGATGACAATAAAGTGAAAAAATATATAGCCATCATAAACTCAATGACCGAAAAAGAAAGGCAAAATCCAGATATTTTAAATGGCAAAAGAAGACTTAGAATTTCTAAGGGGTCCGGAACAAGTGTAACTGACGTTAATCTTCTAATTAAGCAGTATAATCAAATGAGCTCTATGGTGAATAAGTTCAGTAAAGTTGACCATAGTAAACTCAAAGAATCTGATTTGATGGATATGCTAAGCAGAAAGTAAGTCAGCAGGTAGTGGAATGAAATAAAATCATCAGTTGTAATTGCTGTTGAATAGTAAAGTATATTATTTTAGCGTGAAGTAATAAATTCAATAAATTTCTTCAGTTGGAATTGGCATGATAATAAAAATTGATACAAGTTACTTTATCTATATTTAATGCGCTGTTTTATAGCTAACACACTATACCACCGTAGCACTACACTAGTAACAGACCGAAGGTTGTCGATATCTCAAGTTAGGCTAGTTACAGCATCCACAATATCGTTTGTAAACCTGTAGCTATATACAATAAATGAACTTTTTTATATATTCGTTGTTAGTATTTTGTATTTCCTGAACAGTTCCGTGAGAAATGATCTCCCCTTCATATAATACTGCTATTTTGTCAGCTATTTTAAATGCACTATGAATATCATGTGTAATCGTGATAATTGTAGGACGAAGATCTTGAGATAATTTTATTATTATCTCGTTTACTACATCTGACATGATTGGGTCTAATCCTGAAGTTGGCTCATCCAATACAATAATTTCTGGGTTGTGTGCAATTGCTCTTGCAAGTGCCACTCTTTTCTTCATTCCACCTGATAGTTCTACTGGAAACATGTCTGCTATGTTTTCTTCCAGTCCAACATCATTTAACTTCTCGATTGCTAGGCGTTTTGCCTCCTTTATGCTGATATTAAAGCGTTTTTTATAATTAAAAGATATATTTTCCCACACTGTAACATAGTCAAACAAAGCGGAATTTTGAAATAAGACTCCAAATTTATTTTTGCTTTTACTATTTATTTTAATAGACCCTGAGTCTGGTGTCAGTAATCCAATAATTATTTTTGTTAATACAGATTTACCACTTCCTGAGCCGCCAAGTATGACTAATGATTCTCCTTTCGATATATTGAAAGTTATGTTGTTTAATATCGTTCTATCATCAAAGGATAAGCTTAGATTCAATATTGATATTATGGGGCTATGCATGTATTAAAGTAATTAAATAATTTGCTAAAATTATCAATATAGAGGATATAACAACAGTTGATGTTGTTGCAATACCTACTCCTCGTGCACCTTCCCTACAATGGTAACCGTAATAACAACTTGAAACAGAAATTATGGCGCCAAAAGCAGTCGCTTTCATCAGCCCAACAATAAAATCGTACATATTAAAGAATTGAGCTGTATATTTTATGTATATATTTAAATTGTGGTTAAATTCAAAGACTGCGGTGACATACCCTCCAAATATTCCTATTAGATCTGCACATACTGTAAGTATTGGAAATACTATAACTGACGCTAGAATTCTTGGTACAATTAAATATTTGAAAGGATTGATGTCCAAAGTTGTAAGTGCATCTATTTGTTCAGTGATGCGCATCGTGCCAATTTCTGCTGCAATTGAGGACCCAACCTTTCCTACCATTATTAAGCTGATCAAAACTGGCCCTAACTCTTTAATGATAGTGATCGTAACAAGTTTAGGTACTACTTGTTCTTGATTAATCAATATACCACTTAAGCTACTCTGTAAAACTATCACTGCTCCTATAAAAACTCCAGTGAGCCCAACAATTGGCAAAGAGAAAAAGCCTATCTCTATAATTTGTCTTGCCACATTGCTAAAATAATATGGAGGAATAAAGCAGTGGTATAGAGATTGAATAAAAAATACAAATGCGTTACCAATCCTCAACAGAAAGTTCATAAAGCATCTACCGATTATTCTAACGCTGTCTATATTAAAGGAACTCACTTTACATTTATCTTAGCTAAAATTAGTTTTACTGATTTTATTAAAATTTTTATTAACTTCGCCAGAGTATAGTCAAGATATGTCTTAAGTTCAATATACTTTGATCAAAATCCTTGAGTTTAAGTTTATAAGAGTGAATTGTATAAGAAAACCTTACTTATTTCGCTATTTACTTCTTGTAAAAAACATGCTACTAATAAATTGTGTTATATAATTGAATTGGAGTAAGTTTTGGCAGTTCCGAAGAGAAAAAAGTCAAAGTCAAGGCGTAATATGCATCGTTCTCATCATGCTATTAAGCCTAAGAATATTGTGGTATGTGCAACAACTGGAGAATTCATGTTGCCTCACAACATAGCAGTTGACAATAGTTACAAAGGAAAACGTGTTTTCATTAAACAAAAGGCGGAGTAACTCATGATATGTTACCCACGGTCAACAACAACATAGTTATCGCACTTGATGCTATGGGAGGGGATTTTGCACCTCTTTCCGTAATTCAGGGTGCTAGTTTTTTCGTGGATAATCTTGTTGACCCAGGTGTTGAAGTTTTTTTTCATATTTATGGAGATCAGAAAGAAATATCTCCTTTGCTTTCAAAATACAAAAAAGTAAGCGATAACTCCGAATTTACTCATTGCTCTGATAATGTTCTTCCAAATGATAAACCCTCTTTTGCACTTAGACATCGCAAAGATTCAAGTATGAAGGCAGCTGTTGAAGCAGTGAAAAAAGGTAAAGCTTTTGGGATGGTGTCTTCAGGCAACACTGGAGCATTGATGGCTATCTCCAGATTTATTTTAGGAACATTACCCAATATCTATCGTCCTGCTATTGCATCTGTCTGTCCAACTAAGACAAAAAGCTTTGCATTGCTTGATCTTGGTGCAAATGTTGACTGTAATACTGACTCATTATTTCAATTTGCATTAATGGGGAGTATATTTGCAAAAATAGCATTAAAAGTTGAAAATCCTGAAGTCGCTTTGCTAAACATTGGTACAGAAGAAGTGAAAGGTACTGACTCAGTAAGAGGAGCTTTTGAGTTACTCAAAAATGCTCCAAGTATTAACTTCAAAGGATATATAGAGGCAAGTGAATTTTTAGATGGTAATATAGACGTAATTGTTGCTGATGGTTTTGTTGGTAATGTAATGCTCAAGACAGCTGAGGCAACTGCTTGTACTTTTATCAGTCTAATAAAACAGGAAGTATTTAATTCATGGATGACAAAAATGCTTGTCGGCATATTGTTGAAACCCAAGCTAAATAAAGCATTAGAGCGTTTTAATCCTAAAATTAGAAGTGGAGCTATGTTTTTAGGGCTAAATGGTATCATTATAAAGAGCCACGGAAATTCTGATGCTATTTCTTTTGCTCACGCTATAAAATTTGCAGTAAATGCAATCAGTGAAAATTTAAACCAGAAGATAATTAACGGGGTAAGTCATATTGAATAAAAGTTTCACATTGAGCACTGGTTCTTACCTACCAAAAAAAATTTTGAGTAATAACGAAATTGCATCGATAGTTGAAACAAACGATGAATGGATAAGGCAAAGAACAGGAATAGTTCAAAGACATATAGCAGATGAAGGAGAACTAACGTCAGATTTAGCTGTTAATGCAGCGAAAAATGCTATAGAAAAAGCGAAAATTTCAATAGATGAAATTGGTTTGATCATAATTGCAACAACAACACCTGACAAAACTTTTCCTAGCTGTGCAACTATTGTGCAGAATAAATTAAAATGTAAAAACGCATTTGCTTTTGATATACAAGCAGCATGCTCTGGTTTTATATACGCAGTTACAATCGCAGACTCGCTTATCAAATCTAATAATAGCATTAAATACGCGCTTGTTATTGGTGCTGAAATAATGTCTAGGATTGTTGATTGGGAAGATAGGTCAACTTGTGTACTCTTTGGTGATGGTGCTGGTGCAGTGATAATGAAATCAGAAATGAGTAGCAGTAGCATTATATCAACAAACTTACACTCTGATGGCAATGTGGACTTATTATGTACAAACGGAGGAATATCCTCTACTCGTGATTCTGGAAAGATACTTATGAATGGAAGAGAAGTGTTTAAACATGCAGTAGAGAAATTAACAGCCTCAGTAGAGGAAACTCTAAAATGCAATAGTTTGAAGATTACTGATATTGACTGGTTAATTCCCCATCAAGCAAACATTCGCATTATTGAAGCAGTAGTAAAGAAATTAGATTTTCCTATAGAAAAAGTAATTAATACAGTTGATAAGCATGCAAACACCTCAGCAGCGTCAATTCCACTAGCCTTAGAC
>NODE_18_length_6227_cov_2.438033
GTTTTACTCTTACCTATACTTCCGCTAAATTGAATATAAGCAACTGAAATAAGAACAATAATCACTAACCAGATCAATAAGCCTTCTAAAAATTTTTTCATTTACATTTCTAATTAAATACTAATCAAGCTTACCAAATTTTGTTTTATCGTGCTATTAATAATGCATCGCACCTTATCATCATCGGTACTTTTCCCGTTATAACTCACATCAGGATAAGCAATCATTTTTCCATCTTTTTGTACTGTAGGTAAAGAATAGTAAACTTCAGAGCAATAACCATAATTTTTTAGAAATTCAGGGATTTTTTGTGTTTTCTTTAGCGGAGCAATAGTTACTGAACACTCCTGATCTCCAAATATTGTGCAGCTAAACCTGTTATCCCATTCAATAGAACCATTTAATGGTAAGTGTACAGTAATTTCCTGTATCTTTGATAATTCTCTCATTATCAAGATGCTCCCTCCATATTTTCTTATTTTGCACCCAGAGAGTGTACAGTTAATATCACTATCTTTTTGCAATATTTTGTTAAATATTGCGATAAGGCTACGGTACCTTGGTTTATAGTGCTTGTTGACAATTGCCATTATAGAATAAAGAAGAAGCCTTAAAGCTATTTCCTCTGGCAGTTTATAAAGTTCATCTAGTTTAATTTCAATATAACCAAGATCATGAATATTAACGCAGTCATTAAGTGCAAGGCGTGTGTAGTGCATCAATGCTTTTGCAGCTCTTTTCATGTGAAGTGCTGTCAGGCATATTCGCTCTGTTAGAACATCCTGATTATCACTTGCTTTAAGCAAGTTACGGTATAAAGTTCGCCTGTATTTTAAGTCATAATTGCTTCTATCTTCAATCCATCTTAATTGGTGAAGTTTAGCATACTTTTCTATTTCACTACGACTAAAATTTAACAACGGCCTAAATACATAAATACCATCTAAGAAATACTTGTAGTCCATTGATGATAATCCATCTACGCCACTACCTCGCTCCAATCTTAATAAGAACGTTTCTGCTTGATCATTTTTGTGGTGAGCAACAAATAAATATTTAACATTATTATTTTTACACCATTTTGTTAATAAGTTATACCGTGCTTTTCGTGCCTGTAACTGAATATTACCTTTAATATTTTGCTTCTCCCAATTTAATATGAGCGACTCTTTTGCCCCAAGCTCTTTTGCATAACTTATAGTAAAATGAGCTTCTTTTTTAGATTCTAAACGTAACCCATGATTTACTGTTAATGCTATAGGAGCTGAAAGCTTGTTTTTTTTTGCCCAGTTGGTCATTAAGTGCAGTAAGACTATACTATCTACACCACCTGATACTGCAATCGCAACTTGATTATCATGAAAAGCAAACTTATTAACTATATTTTGAAATGACAGCTCCAATCGCATTATGTTTCTTGACGGTTAGGTAGTTTATGTCTCTCTACATTATATCGCTAAGGAACTTCAATACAAGCAAACTAACAATCTGTGCAAAGGATTTGTACACTGTATCATCCCAGTGCTGAGCACTGGGATGCGAAGGAGATTAACTTTTGATCCCAGAGAATGAAAATTCTACTCTACGATTTTTAGCATGCTCTCTCTCATACTTGGAATTTCTAGAATCATCTTTTACATTAACCAAAGGCTCAGTTTCACCTTTAGAAGCAGTTTTTATTCTATTTTCTAGATAAGGTGTACAGCTGACCATAAATTTTTTAGCTGCATCTGCTCTTCTAGCTCCTAGTGCAAGATTATATTCGTGAGAACCACGATTGTCAGTATGACCAGTTAAAGTGACCTTTGCGTCAGGATTATTTTGTAACACTTCCATCACGTCAAGTAATGCATCTGCACTCACTTCACTGATACTAGATTCATCATAACCAAAGAAAACTCTTTTATCACCTATCTGCTTAACAACAGCATTCATTTTATTTGTCGTATTTACTCCTTTTTTAGGGCAAGAACTTACACCAGTAAGCAGTAAACAAAAACAACACATTATAATCAGTCTACTCCACATCACTAAACCTCCATAAATTTAAAATATAGTGCGTAATTTTAATTTTAGTACTAATAATCCCTCTATACTAGAATAGAGTCAAGGGAAATAAAATACTAAATATTTTCTTTACAATCTTATTATTAATTTTCTGATAAGGCGCTCAATTCTCAGCAATGAAGTACAATAAAAGAATAAAAATAAAATTTTTTATTGTACTTTAAGCAAATATACTTTTAACTTTATTATTAATCTATTACGATATTAAGCAGATGTTTCAAAGCAATGAATAAAAATGAGATCTTATAAGTTTTTAGAGGAAGTATTACATAAGGTAAGGAATATCGAAAACATACTAAAACTACTAAGCAAAAGCCAATTGAATGTAGAGGACAAAGTTGAACAAATGTGTCTTCTAGAGGAAATCAGACATGAAATTATCTCTCATGATGCAATAAAGGAATCATTAGCGAATGCTCTTAGGAATAAAAAGAGTGCAAATATTCAGCAGCTAAAGTTAATAGAGGGGATACACAAAAGCAGCAGTGCTATTCCTGTTGATTTAGTAAAATCTTTGTCCAAAGCTAAGATTGAATGCCAAAACTTATGGAGGCTAACTAATTCTGAAATTAGTAACTTAGAAAAGCTGAAAGAATGCTTTACTAACCTAATTAAGCTTACTCGTGAAGCAGCTTCTATAAAATCGCAGCAATTAAAGCGCTCAAACTATGAGTCATTGCTTGCTGACTATGACTCTAATATCACAGAAAAGAACATAAAGGAAATATTTCCTAAGCTAGGTAAATTTTTTAGTGAAAATGTAGAGAAAGTAACTCAAAAGCAGAAGAAGGATAAGGTTACTAATATACAAAAAGTTACGGTTCAGAGACAGATTGAACTTGGTTCCTTATTCTTACAGCAAATGAGTGTTAAACCAAATGAGATTTCCATTTCTTATTACGATCCTATTGATTATGATGAATCTGACCTTTGTTATGGTTTATTTTTACTTTTACGGCATACTGGTTATGCAATTCATCAAAAATGTTTAGCGCAAAATTCTATAAAGAGCTCAATTACGAAACATATTATGTATGAAACTCAAGGATTATTCATGGAAAGGATCATTGGAACATCCAGAGAATTTATTGAGTTCATTCAACCACACATAAAGGAGAAACTTTCTACAAAAGGCAAAATTAATAGTAGTGTTGAAAATTTGTATTTGATTTTCAATAAAGTAAATCTTTCATCTTTTTTGAAGAATGCGGATGAATTTAGTTTATTGGCTCACATTATGCTAAGAACTAAATTAGAACAAGATTTAATAAATGGTACGTTAGAAGTTAAAGATCTACACGATAAATGGTTGGAAGGTATGAAGCATTACAAGATTTCAGTAAAAGCTAAAAATGAGCTAGACACTTATTTTCAAGATGAGTATTGGATAAGTGGTGTTATAGGCTACTTTCCTATTAAAGTCATAGCGTTAATCGCTGCTGTGCAGTTTTTTTCTTTTATTAAGAAAAATCATTACGAATTTTTAGATTCTATAGTAAAAGGAGATTTCAGTTTACTTATCGATTGGTTCTCTAAAAATGTATATAGTGCAAATTATGGTTTTTTGGAACATCTAAAAAAGGTAACAGGTGGGGATTTAGATATTGAGTGCTACACTAGTTACTTATCTGAAAAGTATAATTTGTCTCAATAAATGGTTTTCTTGAGTTGTGTATGAGTTTTGTTCAGAATTTAATCAGAAATTTTTTTACTTTCAAAGGTTTATTTGCTAGCGATATTGCTATAGATCTTGGTACTGCAAATACTTTAGTTTATCAGAAAAGTCAGGGGATAGTGCTTGATGAACCCTCAGTTGTAGCAAGAGTAAAAGAAAAAGGAAGTTACGTTCCTTATGCTTTTGGCAAAAAAGCTAAGATGATGCTCGGAAAAACACCTGGAGAAATAGAAGCGATAAGGCCCTTGAAAGACGGAGTTATTGCTGATTTTAAAAGCGCGGAAGAAATGTTAAAATATTTCATACGCAGCGCAAACACAAAATTCACTATTAATAAGCCTAGTATTATCATATGTGTTCCATCTGGATCTACCCCAGTTGAAAGGCGTGCTATACAAGATGCAGCAGAAAGTGCTGGTGCAAATGAAGTATTCTTAATTGAAGAACCAATGGCTGCAGCAATTGGGGCTGGACTTCCAGTTACCGAACCTGAAGGTTCTATGATTGTTGACATAGGAGGTGGTACAACTGAAGTTGCAATTATTTCTTTAGGTGGAATTGTTTATTCACGTTCTGCCAGAGTAGGTGGTGATATTATGGATGAGGCAATAAAGTCATACATTCGTGAAAATCATAAGTTATTGATTGGCGAAACAACTGCTGAAAAAATTAAGAAAAACGTCGGTTCAGCCAGTCTGCCAGTTGAAAACAACAAAGAGGGAATGATAATTAAAGGCAGGGATTTAGTGAGTGGTATGCCAAAAGAAATGCTTTTATCAGAATATCAAGTTGCAGAGAGCCTAATAGAGCCTGTACATCAGATAATTTCTGCTATTAGAACTGCACTGGAGAGTACTCCACCCGAACTTTCTTCTGATATAGTTGATAGAGGAATAATTTTATCTGGTGGAGGTGGGTTATTGCGCAACTTGAGTAAAGTTATTAGTGAAACAACAAAATTACCAGTTCGTGTTGCAGATGATCCACTTTGTTGTGTTGCCCTGGGTAGCGGAAAAGTACTTGAAAACATGGACTATTTTGGCCATGTTTTATTCAAGCAAGATTAAATTGTTTTTGAAGGCAGTTTATCGAATTGTTTTGATGGAATTATGTAATATAAATGAGATCCCAGTGTCACGCACCAAGTAATTTAAAGGCAACTTCCAGCAGGAAGGGGTGTCATCCCAGCGCTTGACACTGGAACTTGACTACAAATAAGTATGCTGTTTCGATGAAATTGTGTAATAGAAACTGGATTCCAGTGCTTGACACCAAGTTTGTGTTTATAAATTATATGCTAAAAGAATTTGAAATTGAACCTTTATTAAAAGATAAAGCTCCGCATCAAACTAAGGCTATTGTTGCAATGTCCGGGGGAGTTGATAGCTCCGTTGCTGCAGCACTGCTGTATAATCTTGGGTACGAAGTGATAGGTGTGACTCTTCAGCTATATGGCACTGATGGCAATGCTAATGCAAGAAAAGGTGCATGCTGCGCTGGACAAGATATTTATGACGCCAAACGCGTAGCTGAAAGTGTTGGCTTTCCTCATTATATTTTAAATTACGAAGAAACATTTAAAAAGGAAGTAATAGAAGATTTTGCGAATACTTACATGCGTGGGGAAACCCCCATACCATGTGTAAGATGTAACCAAACAGTAAAATTCCGTGATCTATTGCAAGTCACAAAAAATCTTGGTGCGGATGTGCTCGTAACAGGACATTACGTAAGAAGATTAGAAGAAAATGGTGAGGTAAAGTTGTGCAGAAGTATTGATAAAAGTAAAGATCAAAGTTATTTTTTGTTTGCTACAACTGAGGAGCAGTTAAAGCTTTTGCGATTTCCACTAGGTGGGTTCTATAAAAGTGATATAAGAAAATTAGCAAAGTATTTTGGCTTACAAATTTCTGAAAAGCCAGACAGCCAAGATATATGCTTTGTTTCTCAAAGCTATACTAAGACAATAGCTAAATTAGCTCCACAATCTGTACAGAAAGGTAAAATAGTAGATATTCATGGAAAAGTGTTAGGTGAACACAGTGGCATAGTAAATTTTACAGTAGGGCAAAGAAAAGGCCTCTGCATTGCACACAGTGAGCCTCTTTATGTAGTAAGAATTAATACAGAAAATAATGAGGTTATAGTAGGTCCGATCAATGCGCTAATGCAAAAAAAGATATTGGTCAAAGAGTTAAATTGGCTAGAGCAACCAAAAGAAGGGATGGAAGTCACTGTGAAGCTCAGGTCATCACATGCAGGAAGCTTAGCAACAATACATTCAACTGACGAAAAAAACAAAGCCTGTGTAATTTTAAACGACGATTACTTTGGCATCAGTCCAGGTCAAGCCTGTGTAGCGTATAAAGATGAGCAAGTAATTGGCGGTGGATGGATATGCTCTTAACTAAAGGGCTTAATTCTTTGATACAGAGTGTAAACGTACAATAATATTTATAGCTATTTTGCCATGTCTCCCTTATAC
>NODE_19_length_5849_cov_3.482873
GAACAGATGGCACACAAACAGCAATAGGTGTAATAACAAGTGATGTAAACGCAACGGAAAACACCAAAGCAGTAATCATTACTCGTATAGCAATGCTAGCAGATCATGCAGTTATATGGCAAGTAAATATCACTGAAGAGCAAAAAACAGCAGCAATAAAACAACTAGAAACACGTGGAATTATCATTCGCAAAACAGTCTAATTTAAGGAGAAATTCAATGCAAAATCCATTTACAAATACAGCATTTAGTATGACGGCACTAACAAATGCGATGAATATATTGCCGATAAATTATGGACGGGTTGAAAATTTAAATTTATTTCCAAATAGGTCAGTAAGATTTAGACATATTACAATAGAAGAACATAACGGTGTATTAAGTTTACTACCAACGCAGTTACCTGGAGCACCAGCAACAGTAGGAAAACGTGGCAAAAGAAAGGTAAGAACATTTACGATTCCGCATATTCCACATGATGATGTAGTGTTACCAGAGGAAGTACAGGGAATAAGAGCATTTGGATCAGAAAGTGAACTTAAAGCGCTGGCAGATGTAATAACCGATCATTTACAGCTAATGAGAAATAAACACGCAATAACATTAGAGCATTTGCGAATGGGAGCGCTAAAGGGAATCATTCTTGATGCTGACGGGTCAGAATTATTAAATCTGTACAACGAATTTGAAATCACGCCAAAAGTAGTAAATTTTGCCCTTGGAACAGCAACAACTGATGTAAAACGTAAGTGTCTGGAAGTACTCCGGCACATAGAAGATAATCTAAGTGGTGAATATACGACTGGAATTCATGCTTTGGTAAGCCCTGAGTTTTTTGATGCACTAACTTCTCATGCTAAAGTAAAAGAAGCATATGAGAGATGGCAAGAAGGAGCAGCACTTCGGAATGATATGAGATCAGGATTTACGTTCTGTGGAATAACATTTGAGGAATATAGAGGGCAAGCAACTGACCCTGAAGGAACGGTTAGAAGATTTATTGAGAAAGATACAGGGCACTGTTTTCCACTAGGAACAGCAAGCACATTTACGACATATTTTGCACCAGCAGATTTTAATGAGACAGTAAATACTCTTGGACAGCCACTATATGCAAAGCAAGAACCAAGGAGGTTTGATAGAGGGACTGATTTACATACGCAGTCAAACCCTCTGCCAATGTGTCACAGACCTGGGGTATTAATCAAAATTACTGCAAGTTAATGAGTATAGAGAGGTTGTTGGAGGATTGTTTTGAGCATCTAGGAGTGGAAGCCACATATTGTAATAAAAATAAGGAGGGTATTCATAAAATAAAAGTGCTAATGAAACGTCCTGAGACTACGTACTCGTTAGGTACAGATGGAGCATTAACTCAGCAAATTGCTTCTATAGAAATACGTGATCAGGACGTTACTTCCTTTAGCATAGGTGATTATATCAAGATTGAAAAAAGGTTCTACAAGATTTTTGAACCAACATTGAAAGATTCTTCAAGTAAAATATGGAAAATTCAAGCTGTAGGAGAAGGAAGTGTTTCATAATGTAAACCAGGTAATAAGTGATATCAGAGGAAAAGAAGCTCAAATCAAATTAGTAGTAGCAAAAGCACTGAATAAAACAGCAATATGGTTAAAGGGACAAGCAGCTAAGGAAATCAGTGAGGAAAAGAAGATAAAATTAACGGTAATGAGAAAAAGGTTGCGAATCTTTAAAGCGAAAGCAGGTAGGTTAGAGGTTTTAATAAGAGCAAACTTGTATGATGTAAGGGCTTCATCTATTGGCAGTATGAGAGAAACAAAAAGAGGTACGAAAACAGGAAATCATGAGTTTATAGGAGCATTTACTGCAACAATGCCAAGAGGTTATAAAGGAGCTTTTAAACGTGAAGGAAGAGCAGCATTGCCAATAAAGGAAGTTAAATTGCCACTCGAACCTGAGGCTTCAAGGATAATAGGAAATCTTGTTAATTATGAGGTTGAGAAAGTGTTTACAAAATTTTTTGAACGTGAATTGAGCTATAAAGGATGAATTTGAAAGATTTACATGATAAAATTTGTACCACGCTGAAGAGAGAAATACCAGCAATTCAAACTTGTGAAATTTATCCATCGATAAGAAAAGAATTATTAGCGCCAGCGTTATTTGTAGAGCTTGTGAGTTTAGAATCGGGAAAAGATCCTGGAACAGAGGAATTAGCGCTGAAAGCAAGATTTGAGGCACGAATAGTGATTTATAGCACAATAGAAAATGCACCTATTATTGTTAGATCTTTAGCTGCTGAGGTTGCAAGAGTAGTGAACAAGAATACCTGGGAAAAGAATGTATCTCCGGCTGAATTTTTTTCTGCAGAGCCAGATGGATTTAGACCCGAATTAGATACATATTTGGTGTGGATGGTTGATTGGAGTCATCAGCTTCATTTAGGTAAATCAGTATGGGAAGAGGGGAAAATCAAACCACATAAAATAGCAGTGGGAGAAATGCATGTTGGAAAATAATTTTGCCATTGCAGAGTTACAGAGAAAAGTAGCGAATATCATTCGTATAGGAGTTGTAAAAGAAGTAGATTATGAAAAAGCAAAAGTAAGAGTTAAAATAGGAGAATTTTTAACAGATTATTTACCATGGATAACGAGCAAAGCAGGAAAAGATAGAGATTGGTCTCCGCCAGATATCGATGAACAAGTTGTGGTATTTTCTCCTCTTGGTGAACTATCATTAGGAGTAGTACTAGCTGGAATATATCAACAAAAGTACTCTGCACCAGAGAATAGTGAAATGATTAACAGTTTAGTATTTCAAGATGGAACAAAGTTATTGTATGACAAAGAGAGCAAGAATCTTGAAATTTCTGTAGTGGATAAATTAAATTTCAAAGTAGGAAAATCAGAGATAGAAATGACAAAAAGTGGAATAAAACTGAAAGCAGAAAGGATCGACTTAAATTGAACAAAGGAATAGTGAGGTTAGGAGACTGCTGTGGAGAAGCTATACCACATTTCTGCATTAGCGGCAGTAATAATGTTTTTGTAAACGGTAAGTCAATATGTAGACAAGGAGACAGTTTTAGTGAAGAAAAAGTAATGATTCAAGGATCAAAAATAGTATTTGCAAATGGTCTTGGTATAGGAAGAGTAGAAGATATAGTTTCATGTGGGTTTAAAGTAATTAGAGGGAGTTCTGATGTTTTTACAGAGCCAGTATGAAGGGAATGAGCAAAGAAACAGGTAAAGAACTAGAGGGTTTAGAACACTTAAAGCAATCAATAATTGATATACTGACCACTCCTGTTAACAGTAGGATCATGAGAAGGGATTATGGGTCGAGATTATTTGAGTTAGTGGATAAGCCAATAAATAGAGATTTAACACTTGAGATATATGCAGCAACAGCAGAAGCACTGGGAAAATTTGAGAAGAGATTTAAGTTAGAAAAAGTAAAGATTGCTGAAGCTAAAGAAGGAAAAATGACTCTTGTACTTGAAGGTATGTATCTTTCAGAAGGCAAGTTCATAAATATTAGTGGAGTAGTTGTTTAGAAATGCAAACATCTAATATTATTGAAAAACTAAGCTATGAGGAAATATTTTCGAGAATGAAAGAAGAGTTAGTCCGTAGAGATGAAACCTTTTCAGGATTAGTAGAATCGGATCCAGCAATGAAAGTTCTGGAGGTAGCAGCATGGCGAGAACTTTTACTCAGACAAAGGATAAACGAAGCTGTAAAGGGTAATTTACTTAAATTTGCAACGGGAGAAGATCTTGGTAATTTAGCTGAATTTTATGGAGTAGAGAGAGAAAAGGAAGAAGAGGACGAACGATTTAGAAAGAGGGTAAAAGCAAAAATAAAAGGCTGGAGTACAGGAGGAAGTAAGGAGTATTATCGTTATCATGCACTGTCAGCAGATAGTAGAGTAAAAGGTGCATTAGTAGAATCACCTATACCAGGGAAAGTACAAATTTCAATCTTATCAACACAAACTGGCATAGTGTCAGAAGAACTACTAGAAATTGTAAAAAAGCAGGTTACTAGAGATGATATAAGGGTTTTAACAGATACGATAACAGTAATTGGTTGCAATATTACGGAAATAGATATTCACAGCAGAATGAGCATGAGTCCTGTAATATCAGAGGAAGAAATCAAGAAGCAGTTTATTAAGAAGTTTGAATTAGCAAAAAGATTAGGGTGGAGTGTAACAAGATCATGGATAATAGCGAATCTATTTGTAGATGGTGTAGAAAATGTGGAATTGATCGAGCCAAGAGAGGATGTTGTGGTTCTGGGAAATGAATCTGCAAATTTGAAAAATTTAAAGATTGAGTTGAATTAATGTTATTGCCACCAAATGCAACAAAACAGGAAAAAGCGCTAGTAGATGCGATAGATTACAAGGTTGATCCAAGCTGTATTAGAGGATTTAAATTTAGATTGGAAGAAGAAACATTGCCGTGGATAATAGAAGAATATGGTTTAGAAGAAATACTACGCTGGGTAAAAGATAGAAGAAAAGCAGTAGTAGAAGGAGTAAAATTTCAAAGACTGCGAGGAATACCTAAATCACTTAAAATAGCACTCAAGTGGGCAAATATAGAAGACATTACAATCATCGAAGAACCACCCGGTAAACACTTTTTTGAGTTGCAAGTAGGGATAAAAGAGGTACCAAATGACTTCTTCGTAGATGCAGTAGTAGAGCTGGCAAAACTATCACTGCCTGTAAGATCGAGGTTGATGAGGATTTTTAACGATTATTATAATGTGCAGAGATTTATATTGGATGAGAGTTTATTTGGAGATCTTCTTTCTGATTATTCAGGGGTAAAAATAGAAAAAGATGGACCAGTGTTATCATTTGGAAGAGTAAATTTTTTCAGGTCTAGTGGTCCAGTTATTAGGATTATAGAAAACTATCTACGCGATCATTATGAACGAGCTTTAAGCAATGATATATATCGCCTAGATGTAGCAATTCTTGGAGAAACAGAGCCTCACACAAAGAATTATAACGGTATTTATGAAAGAAATCATTTGTGGTACAACTTAAAAGCACTATATCCATTACCACAGAGTTTATTACCATCGATTAAATTTGCAAAAGCGCAGATAGTATTATCAGACAGTTGGGATTTAGGAGACATAAATACGTGCTTTCCAGTTAGTAATGTAGAGGAAAGAGGGAATAAATTTGTATTGGGAAGCGATAAACTTTCAGGGCAATATTGGAATTTAAAACACAAGCCAATTTTAGAAAAATTTAGCGTTACTCACAACTATAAAGTAGAAAATTATACAGATCAGAAGGTCAGAAAATATGTTTTAGCAGAACACAACGTTTACTATAAAAATGATTTGGATTCAGAGCAAAAAGACTCAATACACGAATTAGAAAAGCACATTTTAGTATTTTACTCAGGAGTACTGAAGTGGCACGAACATCGACATTTGCACAGAAGTTGGAAAAATAGTCAAGTAATATCTATAATAAGTTAAGTACTTGTATTTAGATCCTCATATATTATATTAATAATAGGTAAAAGTGTATGAAATAAAAAGAAAAGGACTTGCTTTCTCATGCTAAAAAGGACATGAATTGAATAGCAGTAGGTAAACATAAGAAATTTATCTAACGCTAGAAAAGCTAGTTTTGTGAGGTATGAAATGAGTTTTAGCAAGAGCAAGTTTTTTAAAGAAGTATCAAGTAAAAACATTAATAAAAGAAATGAAGAAGGAGAGACGATATTACACCAAGCAGTAGAAATCTCTGATTACAAAACAGTGAGATTATTAATAAAAAAAGGAGCAGAGGTTAATGCAAGAGATAAAAATGGTTATACACCACTACAC
>NODE_20_length_5821_cov_3.713734
ATTATGTATTATATTGCTATGCCTATGCAAACTTTTCTTGATAGTATTAAACTTTTTTCTTAAAGAACTTTCATCATTGCCTAAATTGTGATTATTAAATTCTTTGTAAAAATATTCTTACTTATGAAGCGCTACTATACCTGTAAGAGCCTTTATCACTAAATGAACTATATCACGCAATATTTCATCCTCAATTTTTCTATATTCTCTCACTAATCTTGTAACCACAATCTCCACTTTCATATCCTTGTATAGCTCTTCTCATAATAGTAGGAACAAGATAAGATAGTGATTTAGTGTAACAAGAAGGTAAAAATGCCAGCAGCGTACAGTTATGACTTAAGGAAAAAAGCCATGCAGGCGTTAGATGAAGGAGAGAGTAAAACAGCAGTAGCAAAGAGGTTCAAAATCGGTAGAGTAACATTATACAAATGGGAGAAAAGGCGGAAAGAAACAGGAGATTTTCAATCAAAGAAACTGGGAAATACAGGCTATAATCATAAAATCACCGATTGGAATGCATTTGCAGAATTTATAAAAAAATACGGCGCTAAAACACAATTAGAGGTGGCCAAACTCTGGGGCAATATAAGTCGTCAAACGATTCATAGAGCTCTAAAAAAAATTGGATTTACACGCAAAAAAAGACTTATGGATATAAAGAAAGAAACGAAGGAAAACGAGCTCATTTTTTGAAAATCATATCGGCAAAGTCCCCTAAAAATTTAGTATATATTGATGAATCTGGTATAGACAATACAGAAGATTACCCTTACGGATATTGCAGAAAAGGAGAGAGATTTCATGCACTAAAATCAGGTAAGAAAACTCAGAGAGTTAGCATGATTGCAGCTTTAAATAAGGGAAAAATCGTTGCACCTATGACCTTCGAAGGCTATTGTGATACAGAGGTTTTTAATGGCTGGTTTGAGCAATTTCTTGTACCAATTTTACAGCCTGGACAAACGGTGATTTTGGATAATGCAACTTTTCATAAGTCTAAAAAGACTGTTGAATTTGCCAAAAGCGTTGGTGTAGACATTCTGTATCTTCCCCCATATTCTCCAGATTTCAATAAAATTGAGCACCATTGGTTTACTATAAAAAATAGAATCAGGAAAAACATTCCTCTTTTTACATCTTTTCGACAGGCTGTCGACTCCGCTTTTCTTCATTTGTTTCCACTATTATGAGAAGGGCTATACATTTACAACATATTTTGCACCAGCAGATTTTAATGAGACAGTAAATACTCTTGGGCAGCCACTATATGCAAAACAAGGGCCAAGAAGATTTGATAGAGGGACCGATTTACATACGCAGTCAAATCCTCTGCCAATGTGCCACCGTCCAGCAACATTAATCAAGATTGTTGCAACATAGGTAGAGCAAATATAAAGCGGTGTGAGGCAGAAGAATGCTTTACCTCTTCTTAGCATATAAATGTTAGTATATAGCGGAGAAATGTGCAAGAGAATATTAAGAGATTATTTAAAGATTGTTTTGCCCATTTAGGAGAAGTGGCTTGTTATAAATCAAAGGATAAGTCATATATGGTACAGGTATTAAAGCAACAGCCAGATAAATTATACGAGATTGGTGAAGGACAATTTGTGGGAGAGATGCTTTTTCTTGAGGTAAGCATTTTTGATGTACTGAGGCCAATGGTAGGAGATATTTTTGTTATTGACGATCGTAAATATAAAGTATATTCGCCACCGCTTCGAGATAACTCAGGAGTAGTGTGGAATATAAAATGCACGGTATTTGGAGAGAAGGATGTTTAACATTGAGGTTAATGAAAATATTGAGAGAATTATTCACAACATTGATGCTAACAAAGCAAAAATAGAATTGGCAGCGGTAAGAGCGCTAAACAAAACGGCATTATGGTTAAAATCTCAGGCTGTCCGAGAAATCAGTGAAGAAAAGCAAATTAGGCTAAAAGTAATTAGAAAAAGACTAAGAATTATCAAGGCAAGGAAAAGCACTTTGAAGGTTTTAATTAGAGCATATCTGTATGATATAAATATAAAACAAGCAAAAATAAGAACAGCATTTAATGATGCATTTATGGCAACGATGCCAAGAGGCTATCGTGGTATTTTTAAACGTGAAGGAAAAACAGCACTGCCAATACAGGAAGTTAAACTACCACTTGAACCTGAGGCTTCAAGGATAATAGAAAATCTTGTTAATTATGAAGTTGAAAGGATATTTGAAAAATATTTTACACATGAGTTATTTTATGACGGCATTTTGGACTAATTTACATGAGGTAATCTGTAATACGCTAAAGGCAGAGATACCAGCAATTCAAACTTGTGAGGTTTATCCAGCAATAAGGAAAGAGTTAGCAGCTCCAGCGGTATTTATAGAATTGTCAAGTCTAGAGCAAGGAAAAGATCCAGGAACAGAGGAGCTAGCGCTGAGAGCAAAATTTGAGGCACGAATAGTGATCGATAGCACAATAGAAAATGCCCCTATTATTGTCAGATCATTAGCTGCTGAGGTTGCCAGAGTAGTAAATAAAAATACTTGGAACGTGAAAAATGTTTCACCAGGAGAATTTATATCAGGAGGAGGAGATGATTTTAGGCCAGAGCTCGATGCATATTTAGTGTGGATGGTAGACTGGGCGCACGAATTGCATGTAGGGCGATCGATTTGGGAAGTGAGTAAAATAAAACCTCATTTAATCGATGTGAATGTTGGAAAGTAATTTTGCAATTTCAGAATTGCGGAGAAAATTGGCCAACATTGTCCGTATAGGCATTGTCGAAAAAATAGATTATGAAAAAGCTAAAGTAAAAGTTAAAATAGGTGAACTTGTAACAGATTTTCTTCCATGGATAACAAATAGAGCTGAAAATTGGTTACCACCAAATATTGATGAACAGGTAATAGTATTATCACCATTGGGAGAATTGTCTTTGGGGGTGGTGTTACCGGCAATATATCAGGAAAAATACCCTCCTCCAGAGAATAAAAAGGAAGTAAATAGTATAAAATTTCAAGACGGAACAAAGTTTACATATGATAAAGGGAAACATCATTTAGAGATTGAAGTAGTAGACAAAATAACACTGAAGGTTGGGGAATCAAGCATAGAGATAGCAAAGAACGAAATAAAACTAAAAGCAAAAAGAATAAATCTAAATTAGGGAAAGGAATGAATAAATCAGTTGTACGCCTAGGAGATCACTGTGAAGAAGCGTTGCCGCATTTTTGTATAAGTGGAAGCAGAGATGTATTTATAAACGGAAGACCTGCCTGTAGGCAAGGAGATAGTTTGAGTGAAGGAAAAGTAATGACTCAAGGGTCGAAAGCAGTGTTTGCAAATAGCAAAGCGATTGCTCGTACTGGTGACCTAATTTCCTGTGGAGCAGTGGCAGAACAAGGAAGCAATGATGTCTTTGCAGGGTAAGTAGATATGCGTGGTATGAATTCTGAAACTGGTAAAACAATAAGTGGTATAGAGCATTTAAAACAATCAATAGTTGATATTTTAACTACGCCAATTGGCACTCGTGTTATGCGCCGAGATTACGGATCAAGGTTATTTGAGCTGATTGATCATCCAATTGTACCTGGTTTTGCACAAGAACTTTATGCAGCAGTTGCAGAAGCATTAGAAAAGTGGGAGCGTCGATTTAAGCTTAAACGTGTACAAATAACAGAAATTAAAGAAGGCAAAGTAACTCTCATTTTAGAAGGAACCTATCTACCAAATGGAGAGCCGATCCGCCTTGATGGTATTATAGTATAAGGCAGTAGAATGAAAACACCAAATATTGTCGAAACATTAAAATTTGAGGAAATCCTTTCGCGAATGAAAGAAGAGTTAGTCCATCGAGATGCAAGTTTTTCTGCGCTAACTGAGAGTGATCCAGCAATAAAGATACTGGAAGTAGCAGCCTGGCGTGAACTTTTGCTTAGGCAAAGGATTAATGATGCAGCACAGGCAAATTTACTTGCTTTTGCAAGAGGTAATGACCTTGATCACTTGGCTGAATTTTATGGTGTGCTGAGAAAGGAGTCAGAGAATGATGAATCCTTAAGAAAGCGGGTAAAAGCCAAAATTGTTGGTTGGTCAACAGCAGGTAGCAAAGAACATTATCGTTATCATGCATTATCTGCTGACACAAGAGTAAAAGATGCGCAAGTGGTATCACCTATACCAGGAAGTGTACAGATTTCAATACTTTCCACAGAAAATGATGGAGTACCTTCAGAAGAATTGCTAGAGATCGTCAGAAATCACGTTATTCGCGATGATATTCGTGTATTAACAGATACGCTTACAGTTATTGGCTGTGGTATTATTCCCATTACTATTCATGCTAAAGTGCATATTTACCCTACTGCATCAAAAGATGTTATCGAAGTTGCAAAGGAACAATTTATCAAAGGTCTTGAGTCTACTAAAGGTTTAGGGTGGAATGTAACCAGGTCCTGGATTATTGCTCATCTTTTTACAGAAGGTATACAAAATATAGAGCTTACAGAGCCAATAGAAGACATAATTGTACAAAATAATGAATGCGTTGCTTTAAGTGATTTAAGTGTTAGGTAAAAATTGGTGATACTTCCTCCAAATGCTTCAAAGCAAGAGCAAATACTTACAGACATAATTAATTATTCTCTTGATGCAAATTCTCTACGGGGATTTAAGTTTAATTCTAAGACAGAAATATTACCATGGTTGATAGCAGAGTATGGCCTAGAAGAAATTTTATCCTGGAATAAGAAAGCTACTAAGAGTGCATTAAAAGAATGGTTCTTAGCTAAGCAAAACGGAATAAAATTTCAACGTCTGCGTGGTACACCACAGTCACTGAAGATGGCACTTAGGTGGGCAAACATTGATAATATTACCATTCAAGAAGAACCGCCAGGGAAGCACTTTGCTGAATTTCAAATTGGCATCTCTGATGTTCCTAATGACTTTTTTGTCGATAGTGTAATTGCTCTGGCAAAATTTTCTGCACCGGCAAGATCTCGATTAATGCGAATATTCAATGACTATTACAATGCTCAGCGATTTATGTTAGATGAAAGTATTTTTGGAGATCTTCTTTCAGACTACTCAGGTGTAAAAATAGCAAAAGAAGGACCAGTATTATCGTTTGGAAGAAAAAACTCATTTGAGCTGAAAATAGGAAATCCAAGATTTAAATTTGGCACTTTTAGATCACATTATGATAGAAGTTACAGTAATGATTTATATAGGTTAGATGTTGCAACATTAGGAGAGACAGAGCCTCACACGAAGAATTACAACGGTACATATGAAAGAAATCATGAGTGGTACAACTTAGAAGCACTATATCCTCTACCACAGAGTTTATTGCCAGAAAGTAAGTTTGCTAAAGCATTGATAGTATTGTCAGATAGTTGGAATTTAGGGGATATAAATGCTTGTTTTGCATCGACTACTTATGAAGAAATAGAGCATACATTTCACTTAAGTGAAGATAAACTTTCTGAGCAGATTTGGAATTTTCAACGTACACCAATTTTAGAGCGATTTAGTATAACTTATTACTATGAAGCGAAGAATTTTACTGATCAAAAAATAATAGAGTCTAATTTAGTGGAATATCATGTTGATTGTCAAAATGATTCAGATTCAAAACAGAAAGATCCTATTCATGAGCTAGAAAATTACGTAGCAGCATTCTATTCAGGTATGGTTACTTGGCATGAACATCGCCACTTAAATCGCCCTTGGAAAGATTTTGATCCTATTATTGCAAAAAAATTGGACGTTTTTTCTACGGATCTTGTATATACATAATATCAACTAACTATGTCAGTA
>NODE_21_length_5796_cov_3.108308
CGCTTACAGTACTACATGCTGCTGCTAAGCTGTTTGTTACTGCTTGATCTTCTTCTGAAGGTTCTAAACTTCCCCCAGGGTGGTTGTGTGACATTATTACTAATGTTGCATTCTTTATTAATGCTTTTCTTGTAATTTCCTTTATGTATACTGGTGCTTTTTCCATTTCACCAATATAGGATTCTTCTCCAATTAGTTGACGCCTTTTATTCAAGTACAGTATTTTTACACATTCCCTTTCTGAGTGGCCTATACTTACGTTTAAGTACTCTACTAGCCCTTGTAAGTCCATTATTGGCTCACTTTTGAGCTTTTCTCTCAGTACCCTTTCTAGTGTTTCCTTAACACACATAATCATTGCTACTGCAGAATCAGTTACTCCTTCTATAACTTTCAGGTCGTCCATTTCTCGGCCTAAAATCCTTCCTACTCCCGTATAGCTATTCACCAGATTTTTAGCAATTTCTTGAGCTTGTGGCCTTTCATGTACTGCACTTAGAAACGTTTCCATTATTTCACGATCAAGTAGTGCTTTGCCTTTGCTTTCTAATATTCTAAATTCGATTTCTTCTTTACTTTTATTCATATAATTTACCCTTCACTAACAACAAACTTTTTTTTAATTATTTACTGCTTTATCAGCATTGGCATAGAGCCATAGCTTTCGAGTGAAGTCAAATCAATTTTTAAATCTTTTTTACTTATTTTTTCATTAAGAAGTAAAGATATTAATATATACTGATTTTTTATTTTAAACTTGTCGAATTTCATCTAAAGAGATGCCTACCGCTTGCAAAATAACATCAATAGGAATTCCCCCTTTTACTAGATCCTTTGCAATTTTCATCTTTTCTGCTCTTTTCACTTTCTCTTCGCAAATTTGTATGCTTTTAAACAGAGATTTTATTAGTGCATTACGTAGTTCTTGGCTCTCAATTTCTTTGTATTCTTTAATCAAATCAAGCAGCTCATTTTCCATTGTACTACCTTCATCTTTCTCTATTAGTAGATCTGTAATATTAATCGATAACGCTTCTGCCATTTCATATAATTTATCAAGTGGAACAGCAACCCTTCCTTGCTCATAGTTGCTTATTTCATCACGTGTTGTACTCATTTTCTCTGCTAAATCCTTCTGAATATATTCCCGTACTGCCCTCCATTCTTTTATCTTTTTTCCTATTTGGCAGTAGATAGAACCAACTTTTTCTTCAACACATTCATCAGCAGAGAGACCTATTGTTTTTGCAACGATATCAACAGAAATTCCTTCTTTAACCAGACCTTTTGCAATTTTTATTCTCTCCGTTTTTTTACTATTTTTCTCACTAACTTGAACGAATTTGGTTAGTAAACAAAACATTCTACGTAACTCCTGATCGTTAACCTTTTTATATTTTCTTATTAAGTTTAGTATTTCCTCTCCCTTATCTTCAAAACAGATTTTTTCATTTGATACAGGAATAAGATCCGTAATATTAATTGATAATACCTCTGCTATAGCGTACAACTTCTCAATCGAAACCCTTCGTGTTCCTTTTTCATATTGTAGTATTACCTGATATGTTATACCGACTTTTTTTGCTAAATCTTTTTGAGTATATCCTTGCTTTAACCTCCAGCTCCTTACTTTTTGCGCTATTTGGTACCTTATCGAGATATTTGCCATAAATATTATACAGTTTAATACTATCAAATAAAGATATACAAAATGTTTGCATTTTAGTTGAATATTTCTTCACAATTGTGTATAATTATTAATGCTTTTTATCTTATTTTCTCATGGCTCTTTCGAAGTTTCTTGATCCTAAGAATGATCTTAGTTTTAAGAAAATATTTGGCTCTGAAAAGAATAAAAATATCCTCATTCACTTCCTCAACGATATCTTGGATTTTTCTAGTTCTGATCAAATAATGGAAATTGAATTCCTCAGTACCATCATGGATCCTGAAATTGCCTCTGACAAGCAAAGCATTGTTGATGTTCTTTGCAAAGACTCTATTGGTAATAGATTTGTCATCGAAATGCAGCTCGCTCGTGATAAAGGCTTTGAAAAACGTGCACAACTTTACGCTGCTAAGGCTTATTCAAGACAATTAGATAAATCTGGTAATTACATTGATCTTCAGAAAGTTTTCTTTATTGCTATTTCTAATTGTAACCTTCTGCCTGAAGAAGTTGACTATATTTCTACTCATAATATACGGGATATCAAAACCAATGGTCATTACTTGAAAGATCTGCAATTTGTCTTTATAGAATTACCTAAATTTACAAAAAATAGAGTAGAGCAGTTAGAGAATACTACAGAGAGGTGGTGTTTCTTTTTTAGTGCGACCTGGAAGGTCATGGTTTTGTGGTGGTTAAATTCCATCTTCCCAGACATCAGGGATAATGTATATCTCACATTTCAAAGAGTGGCAACCTCTGGGATGCAAGCATGAGATAAAAGCAGGTAACACTAAATCTCGTGGTGAATCCCTGCAAACAGAGTTAGATATGATTACGAGAGAAACCTATGTTTGAATTGTCGTCAAAGCATAATATGCGAAAAGAGATTGAATACGCATAGACCAAAATGGTACGAAGCAAAAGGGAACTAAAGATTGAAGACTTTAGTTATTGATGTTCCAAGCTTCCGGCAAATAGTAGGAATCTAAGTTTAACGTGAAACGAAGCCATGAAACAGAGTAACCACATAGAAGCTCTTATATTCATAAAATATAAGTAAGTAGCCAACCATAAGCTGCTATGTGGAAGGATTGTTTAAGAAGCTAATGCCCAAAGTAATATTTGGGATATGCAGACGTAAACACTTTAATTTGGAAGGTAAAGTGGTGAATAGTAGTGAATATGTTATGGACCAGCAAAAAGTTAGGTATGAATGGAATGGAATTCCTTGGCGCAAGCTAAAGAAATCTTCATTTAAGCTACAAAAACGAATTTACCAAGCTTCTAAATGTAATGATATCAAAAAGATGCATAATCTTCAGAGATTATTACTCAAATCAACAAGTGCAAAAACACTCGCTGTTAGGAAAGTAACACAGGACAATAGGGGGAAGAAGACTGCAGGTATTGATGGAAAAGCTAACCTTAATCAAAAAGAAAGATTACAACTATCATATTCTTTAGATATAAAAGGAAAAGCAAAGCCATCAAGACGTGTCTGGATCCCAAAACCTGGTAAGCCATCGGAGCATCGCCCGCTTGGTATACCCACTATATCGTGTCGAGCAAAACAAACACTTGTAAAAATGGCTTTAGAACCAGAATGGGAGGCAAAACTTGAGCCAAACACTTATGGTTTTAGACCTGGTAGATCATGTCATGATGCAATTGAAGCCATATTTGATGTGCTAAAACAGAAAACAGCATATGTATTAGATGCTGATATTGCTGGATGCTTTGACAATATTAACCATAATAAACTGCTTGAAAAGCTCAATACCACACCAACGTTAAAGAAAATCATAAGAGGATGGTTAGGAGCGGGTATTATGGAAGATGGAAAGCTTCAATCCACAAAACGTGGTACAATTCAAGGAGGGACGATCTCACCGTTGCTAGCTTGTGTTGCATTACACGGATTAGAGCAACATGTCAAAAAAGCTTTAACAAACGAACTCTTTCAGTGCATGAAAAGAAAATATGGTAAGATATCGCATAAAAACGCGCAAAAGTCTATTAGTGTAATTTTCTACTGTGATGATTTTGTCATCATACATGAAAATGAAGAGATTATTCTTAAAGCAAAAATTTTAGTTGAAGAATGGTTAGAAACCATTGGACTAAAATTAAAGCCCTCTAAAACAAGAGTTTCTCATACATTAAGAACCATTGACGAAACAAAACCAGGATTTGATTTTCTTGGATTTTCAATAAGACAATATCCAATAAAAGAAAGTAAGAAAGGTTACAAGTTATTAATCAAACCAAGTCGTAATTCTATAAAACAGCATACACTAGCTATAAAACATAAACTCAGAGAAATGCGTGGAGCACCACAAGAACGGGTGATAAAGGATCTCAATCCAATAAACAGAGGATGGAGTCAATATTACTCCTCGGTAGTTTCATGTAAAATCTTTAGCTCATTGGATAATATTATGCATAGAAAACTCTGGAAGTGGGCAGTTTTTAGGCACCCAAACAAAGGGAGATGCTGGATAAAAAGAAAGTACTTTAAGAAGTATAATAACGAAAACTGGCGCTTTATGACAAGTAACAAGGTACGTCTTACTATACACAGCGATCATGTTATTAAACGACATATCAAAGTGCAAAAAACCAGATCCCCATATGATGGTGATTGGGTATATTGGGGTAAACGTCTAAGAAAAATACCAGATAAGCCACTAGGAGTAATAAAATTATTGAGGTTGCAACAAAGTAAATGCGATAATTGTAGACTATGGTTTAAAAGTGATGATACAATAGAAATACATCACAAAGACCGGAATAGACGAAACAATATGATCACAAACTTATCTTTGTTACATGGACATTGTCACGATGAATTACACAGGAGGTGTGCATGAAAAGCACCAAATTAGAGAGAAGCCGTATGAGACGCAAAGTCTCACGTACGGTTTTGCAGTCGAGTGAGGAAGGGCGACCTTCTTCACTTAGACAACAATACGCAGAAGATACAACTGAAGAAGATCTGAAAAAGATAGCAGCAGAAGCTCCGATAATAAAGCTAGCATATGATGAATTAGACAGGTTTCGCTGGAATGAAAAGGATTTGATCGCATATGAAGAAAGAATATTGAGTGTGCAGAAAGAAAAGGTTATCCTCGAGCAAAAACTTGATGATGCTACTCAAAAAGGTAGACAAGAAGGTAGACAAGAAGGCATTCTCATTGGCCATGAAAAAGGTAAAGCGGAAGGTAAGGAAGAAGGTAGAAAAGAAGAAAAAATCGAAGTTGCAAAAAATCTACTTGAAGCTGGCATCTCTATTGACATCATATCTAAAACTACAGGCCTTCCTTCTGATGAGATCAAACAATTACAGGCAGAAAAGACACCCTCGATTCGTAGCTCTGCTTATTCCTTGAACTACTGATCAAGAAAGTATCAGGCTTTTTAGCTGTTGCAACATCCCTTTCGAAAATATCAGAACTTATAAAGAGAAGCTTAAAAGAGTCAGTTAAATTATTGATAAAATTGATAAATTAGAGATATTATGATAAGCTAAGAATGAAATTTAACTATTAAGATTAAAGTGGGGCTAAAAATATGAGTGGGGTATTTTTTTACGAAGAATTTAATGACTATGATTTAGATAACGGTAAAACTCCTTTAAGGGAAAAGTTCAATAAAATAATAAAAGATTTAGAGGAAAATAAATATACAAATCTTGGAGATACAAAGTTAATAAAAGGTGATGGGGGTATTAAATATTTTCGAGCTAAATTAAGCGATAGTGATAGATTACTATTTACAAGTATAAAGCACAATGAAAAAGATGCTTTTGTCATTTTAGAGGTAATTTTGAATCATGATTACCAAAAGTCTAAATTTTTAACAAATAAAGAAAATTTTAAAAACATAAAAATAGAAAATAAAGATCTTTCTGATAATGCAGATACAGTAGAGATAGAAGATAATCCACAAGTTCGTTGGTTAGGTAAATTTATCACCCTCAGTGCAACACAAGAAGATATAGTTAAAGATGCTGAAAAATTACCTTTGATTGTTAATGGATCTGCTGGTAGTGGAAAGACATCAGTAGCTTTGGAAAAATTTAGAAAGATAGAAGAGAAGTTCGAGAAAGGGAAAGTTCTATATAT
>NODE_22_length_5683_cov_2.686825
GAGTACTATTAAGTGTATTGGTAAAATACCTTCATTACAAAATATTGGTCAAGGTGCAGAAAATATAGACTTAGAAGGAGTAATTTATTTCCATAATCTCAATGATTTAAATCAATTAAAAAGCATGAAAGAAGCTGAGAAAAATCATGAACCAAGTATCTTAGTAGACAATTTAGGAAATGTTTTAGGAAGATTTGTTATTGTGCGGTTAGAAGAAAAGCAAACGTCGTATTTTCCATGTGGATTAGCAAAAAAGGTTCAATTTAGCTTAAGTTTAAGGCGTTATGCATGACAGTACATTATATAACCCGAGAAAACGAAATGTTAGATTACGTATGTTTTAAACACTATGGATATAGCTCTAGAGCAGTAGAAATAGTATTGGAGGAAAACCCTGGACTTGCAGATTATGGAAGTTTTTTGCCTGCAGGATTAAAGATCAGGTTACCTACAATACAAAAGCAATTAAAAAAATCGAAGTTAAAAGTGTGGGAATAAATGAAACCTGAATTTAGCATTGAAGGAATAAAAGATCATTTAATATCGGTGCATCTTACTGATGAATCTGGTACTATAGATGATGTTGCAGAGGTATGCGTTGATTATGGCAATGAAAATGTAGAAGTTCCAAATGAATTGAACATAGCACTAGGTTATAAGGAAACTGGAATCTTTCCAATGGGTATATATACAGTCAACGAAGTTACGATACAAGGTCCACCTAAGACTCTACTAATCAAAGCTCATGCAACAAATTTAAGAATATCTTTGAAGGCAAAAGTATCAAAAGAATGGCACCAAATTACCATAGAAAACTTAGTGAAAGAAATAGCTCAAAAACATGGGTATGGACATAAAGTCGCTGAGGAATTTAAAGACGTACTTATATCTCACATTAATCAAACTGAGGAGAGTGATATAAGCCTTCTGACGAAAATAGCAATAGAGCGTGAAGCAATGGTAAAATTAGCTGGTGGGTATATATTATTTATTTCAAAAAACATGGCAAAATCAGCCACAGGAAAAGCTTTAGGAACAACGACTATTATACCTCAAGACACAACTAATTGGAAAGTGCATTTTACCGTACGTGATAAATACAATTCAGTAGTAGCAAAATGGCATAGCTATGAAAAAGGTGAAACTATTAAAGAAACGGTTGGTAGCGGCGAGCCAAGTTATATTATGCTAGAAATCTATCCAAATGCAAAGTCAGCACTAAGTGCAGCAAATGCCAAGTTAAAACAATTGAAGCGTAACAATGAAACTTTAGATATAACTATGCCTGGTAATCCAGAGTTATTTGCAGAAGCAAAGCTTAATCTTATAGGTTTTAATCAAGCAGTAGATGGTGAATGGATAGTTAATAGAGTAGAGCATACTTTAAATACCTCAGGTTACCTTACTGTGTTGTCAGCATCTTTGAGTAAGTAATGTTAATAAAAAATGAGTAATAATCTTTTTAATATGAAGAAACTGTATGTCAAGTATGAAGAAACTGAAGTATAATGAAAAAGATAAATTACATTTTGTGTGGTTTATACTGTTAATAGTATGCGTTGTTATTACTTATTGCTACCAAAAATCCAAAGCTACAGATAATTACAAAAGAGTGTTACAGATCGCGTCTGAAAATTGCAATCTAGAAATTGTGAAGTTTTCAGTGAAAAATCTATTGAGCATTAATACACAAGTTCCTAGATTAACAGCGCTACATTGTGCAGCAGAGGGAAAATGTTTAGAGTTAGTGAAATTTCTAGTGAATGAAGGAGTTGATATAAATGATACAGGTAGACATAAAGGATGGACAGTATTACATTCTGCTGCATTAGGAGGAAATTTAGAAATAGTCAAATTCTTACTAGAAAATGGAGCTAGCCCTAATGTTAAAGATAACGAAGGAAAAACACCACGAAGAGTTGCAGTAATAGAATCACGGTATGATGAAAACAGGGATAAACCATATAGAGAAATTATTAAGCTACTTGCAAATGCAGAGGAACAGCATAAATCAAAATAGTAGTTACTAAAGTAGCTATCCATAATAACTTTACATTTTAAATCATTATGCAAAACCAAAAAATCCCAATAACAGTAATAGTTACTATGCTAATTCAAACAATAGGAGTGATATGGTGGCTTGCCAAGCTAGATTTACGGGTTCACATTCATGATAAATTTATAGAGCAGAATAACGGATTGACCGTTACGGTATATCGTCTGGAAGAACGGGTAAAAAATCTTTCTGAGGAACTTGATGAGTTTAAATTACAAGTCTTAAGCGGAAAAATTAAATCTTAATACCTTTATCTAAATTTTCACATTTCACAATGACAAAGTACATCTTGTCCGTTGACGGCGGAGGCATAAGAGGCATCACACCAGCGATAATATTAGCAGAAATAGAAAAGAGAGCAAGGAAGCCTATTTCTCAAATCTTTGATCTAATGGCTGGTACTTCAACCGGTGGAATTGTTGTAGCAGGGTTATGCAAAAAAGGTGAACGGGGAAATCCCCAATATTCAGCAAATGATTTAGTTGAGCTTTACCAAGAATACGGGTCATATATTTTTAAATCTTCATTCTTCAGGAGATCAATATTATCTTGGTTTAACTGTGCACAATACCCACATAAAAATATTGAATCTGTACTGGATAAATATTTTGGAGAGGATATTCTAAAAAACACATTAAGTAAGGTACTGATAACAAGTTATGATATTCACAATAATCGTCCATTTTTCTTCAAAAGCTGGAAAGAAGGTAATATTAAGCTGAAAGATGCACTCAGAGCTGCAACGGCTGCACCTACTTATTTCATACCAAAACATCTAAAAATTGACCAGATAGACAGAGTATTAGTGGATGGCGGGGTATTTGCAAATAATCCAGCGGCTTGTGCATATGCAAGTGGTAAGAGGTTATTTCCAAATGATGATATTCTACTGTTATCGATAGGTACTGGTAGAACAGATAGAAGCATAGAGTATGCCAATTCAAAGAGATTTGGAAAAATAGGCTGGATAAAACCTTTGTTAAATGTGATGTTTGCCTCTGGATTGGACTGCGTAAATTATCAGATGAATCAAGTAATAGGCAATAGATACGTAAGAATACAATCGCAATTGAAAATAGCATCATCTGACATGGATAATATTACATCAAAAAATATCAGATCTCTTCAGCAAGAGGCAAATGCAATGGTAGAGGACAATCAAAAAGTGATAAACAAATTCTGTATAGAAGTATTAAATATATAACTATTTTTACTTATATCTTAATATATTGTTTAACACAATTCAATTTTCACACTCATCAGCAGTTAGGCCACTTGCTCGCACAATAATATCAATAGCAACACCTTCCTTAACTAGATCTTTTGCAAGCTTGATTTTCTCTGCTTTTTTAACCTTTTCTTTACCAGTTTGCATTCCTTCAGATAAAGATCTAGCTACCGTATCCAGTAATTCTTGATCCTCAATTTTTTCGCATTTACCTACAAACCTCAAAACTGGCTCATTTTCATATTCTGTTAGTCCAAGAGCTTTAATGTTAACTGATAATGTCTTTGCTATCTTATATAATATTTCAATTGGAATGTCTGTATATCCTCGTTCATAGTCGTGTATTTCTTTAGGTGTTGAACCGATTTTATTTGCCAAGTCCTCCTGAGTGTATTCCCATATTAATCTCTCCTCTTTTATCCTTTTCCCCACTTTGTAGAGTATAGAATCAGTACAAATTTCTTTCTCTATATCATCATACTCATAAGTAGATAAGCGAGTCACTTGGGAAATAATATCAACTGAAACTCCTTCTTTCACTAGATTCTTTGCTACTTCTATTTTCGCTTCTTCTTGGCTAATTTTCTCGCTAATATATACAAACCTTACTAATGGATACAGCTTCTTGCGTAATTCCTGATCCTTAATTTCTCTATGTATTTTTGTTAGATAGACTATTTCTTTATCCTCATCTTCATACCAACTGTTTTCTCTTAGTACTGTTGGTCCTGGAAGTAGATCTATAACATTGACTGACAATGCTCCTGCTATTATATACGATTCTTTGATTGTAATAGCCTTGCACCCTAGTTCAAAGTTATGTATTTCCTTATGTGTTAAACCAATTTTGCTTGCTAATTTTGCCTGAGTATACCCTTGTACTATCCTACAACCTTCTATTTTTTTCCCCAGCTCGTAGCTTGCTGAGCCAATATGCTCTGAATTATCATAGATAAATCCTCTAAAAGCTGTTTTTCCTACAGAAGCAAACATATATTCTATCACAAAAAAATCCACTATTGGCTAAGTTTTTATGAAATCACAAAAATTTCTCAATCATATAATTTGATAAGCCTATCGTTTGCAAGATAATATCAACAGAAATTCCTTCTTTCACTAAATTCCTTGCAACTTCAATCTTCTTTTCCTCTCTGACCTTTTCTCTACAAACATGTATACCTTCAAATAAAGACTTGATTAGCATATCACGTAATTCCCGACTCTCAATCTTTTTGTATTCTTCTATCAAGTTTGATAGCTTTTCTTCCGCTTTACTATCCTCATCTGATTCGGGAAGTAGATCTATGATACTGATTGATAATACCTTTGCTATTTCATCTAACATTTCAAGTGAGACAGCAGCTCTCCCTTGTTCATACTCGTATATTCCTTGATTTGTTATGCCAACTTTATTCGCTAAATCTTTTTGTGTATATCCTCGTATCAATCTCCACTCTTTTATCCTTTGCCCTACTTTGTATGGAACAGGAATTTTGTTCTCCTCATACTCACCAATAGATAGGTTAGTTGTTCGAGAGATAACATGAGCAGAAACTCCTACTTTCATCAAACCCCTTGCTACTTCTATTTTTACCGCTTTTCTGCTTCTTTCCTCACTCAAACGAATAAATTTGGTTAATAAATAAAATACCTCGCTTAATTCTTTATCCTTATGCCCCTTTACTAAATTTAATATTTCTTCATCTTCAAAATATCTTTTTTTATTTGGTAGTGTCTCTCCACAAACTAGACCTTTAACATTTACTGATAATGCTTCTGCTATGGCATATAACTTCTTAATTGGAATTTTACGGTTCCCTTTCTCATATTGCAGTATTACCCAGTACTTTACACCAATTTTCTCCGCTAAATCCTTCTGAGTATAACCTCGCTCTAACCTCCAATTTTTTACTTTTTCCCCTACTTCACAGTCTAGACTTTTTTCCACTAAAAGAACCATACATATAATATTTTCTACTATAGCTTAATTTTGTTAAGGCTCCAGATATAACGGTAAGAAAAAAACTCTGGAACCTTAAAGTTGACTGTAGACACATTAAAGTTCCCTAAAGGTTTCTTTACTACCTCCACATACCCTATTTACCCATGAAGACAATACTTCATCATTGCTAATCTCTTTTATAGCATACTTTTCACTCCATATGCCACATCTAGTGAAACTACCTCTCTCTACTGCTTCTTTAAGTTTTACTCCCCCGAAAAGGCAATTTTTTCCTACTTCTTCTCCTATTTTTTGTAATTCAGCCCACATTTCCTTGTTTTCTACTCTGACTTGTACTTGATCATATTTTTTTACATCGTGGTACAATATAATATTTAGCTTACCAATGCCTGTCTCTTATACCCATCCGACGCTGCCGACCAAGGCTTAGGAGTAG
>NODE_23_length_5553_cov_3.585330
TCTTTGTGCATCACCACCTTTATCAGGGTGTTCAAATAACGCTTTAACTCGATAAGCCTTTTTAATAGCATGAGCAGATGCGTCTTTACTTACCCCTAAAATAAGCTTTAAAACAAAATATTTTCTTCCATAAGTCCACCCTAAATTTGACATAATGGTTAAGCTTTGTAAAACATTTTTAGTATATATTATTATCCTACGCTTTGACTCTCTTGCTTTCTTCTAATATTAGATCTCTTTCGAAACTCATTTTACCAGCTCAAAATTGTAAATTCCTGCTATCAGATTAAACCTTAAACTGAAACGTTTTCTTCGATTTCGATAACGATCTGAGATAATTGAGATAATTTTGAATCTTTTCAACAACCCAATCACGTTTTCTACTACCACTCTTTTACTCATAAGATCCCGATTTTCTTTCTTATATTCTCTGCTTAATGGATTCTTTTTCGTTTTCCTGTATAGCATATTCATGAATTTTCTTAAGACCTCACTATCTGCCAGAACCTTAACACCTGACAACACATGTACTTGTAACTCCTTGAATGACCTAAAATCGCGCTTCTGCCACTTAAAAATGATGTACATATAATCTTCTTGCTCTATTTTTCTATAATTAACTGAATTTTTAGTGTATGTTTTTTCTTCTTACCGGAATAAAATCTCCTTTGTTTTTTTTCGGTCTTTCTATTAGGTATTTCTGTGCTATCGAGTACTAAAACCTTATACTCTATATCTCTTTTAATAACTCTTTTCGGTTTGGTAATGCAAAATCTGGGTAAAGTATTTTCTAGCCATTTTACCGTCTTATATGATGCACTTTCACTAGCTTTGCGCAATATGAAAATATGTTCGATATTCTCGGAGATATTCTAATATTATAAGTAGCATGTCTTCTTCACTTAGCTCTACCACCTTTAGCCTTTTTTCTCTTATTGGCTTTTCGTAAAATTTCTACTATTCTATCAAACGTTGCCTTTTTTATTCCTGTTAACCTGCAAAATCTTTCATCATCTAACTCTTTTACTGTTTTGTATTTTACCTTTTTCCTCACTCGAAATACGTCATTGTACAATTTTCTTCGCTTTATCCTAGTTTCAAAAGAGATCTAATATGAGATTTAACATAATTGCTGGTCTTGTAAACCTCAGGTATGGGTTTTAAGTAATTCTTGCTATTGGTCTAGCTTGCGCTAAAATTAGTTGCATACCGTTTCGCAGTGGCTCTAGCGAAATTTAGTAGGGTTTTAAAAATATGCCAAATAATAATATTAACGAAAAATTAGAAAATGCAGTTTGTAAGGGAAACCTGGAGGAAGTTAAAGCTCTTTTGTCTGCAGGTGCTAATGCTAACCTTAGAGTAGAAAGGAATAGAGATACGTTACTTCATACTACTAGTAGTGTAGAAATTACTAAAGAGCTTTTGTTAGGTGATGCCGAAGTCAATTCAAGAAACATGTATAGTGAAACTCCACTACATTCTGCTATAACACTGGGAAAGGAATTAGAATTAGTTAGAGAACTTCTGAAACGTGGTGCTGATGTAAATGTAAAAGAAAATCAAAATAAAGGCACAGCCCTACATCTTGCAGCTCAATATGGTCATCCTAAGGTAGTTAAAACTCTTATTATAAATGGAGCGGATGTTAATGCAAAAATGGATAAAAATGCTACACCTTTACACTTAGGGGCACAAATTGGTAATTTAGATATAGTTAGGTCTCTGCTTATTAGCGGAGCATACTTTAATGCTAGAGCTGAAGGAGGTAGATATGTTTTACCATTACACTTTGCGGAAAGAAGAGGAAACCCAGAAGTCATAAGATTACTAAAATTGGTTGAGAAGTTATTTAAGGCTATAGAAGATAATAATTATTTAGGAATTGAGAGTTCCATTAGAGATGGAGCAATAATTGATTCGAAAAACGTGGATGGAAGAACGCCATTACATTATGCTGTTAATAATGGGCACATAAAAGTTGTAAATATCTTGCTAGCAAATGGAGCTGATGCTACTAAAGTTACTAACAAAGGTAATACACCATTACACACTGCTGCTTCCAAAGGTCATAAAGAAATTATTGAAGCTTTGTTACAACGTGTAAGCCACAATAAATTGAGTGATTTTATTAATGCTAAAACAATAGTTAAAGGCACTACATCGTTGCATGTTGCTACTGAAAATAGCTTTTTCGAAGCTGTAAAATCTTTGTTGAAACATGGTGCAATTTATAACATCAAGAATAAAGAAGGTAAAACACCACTTGATCTTTCTCGAGACCAGAATATTACTAACCTATTGAAATTAGTAGAAGAGCTATTTGAAAATGCAAAAAATGGTAATGTTGAAATTATCAGTAAGCTGAAAGCAATAAAACCCGATGAGCGCGTAGCTGTAACAAATGCTCGTGATGATCAAGGCAAGTCATTAGTCCAGGTTGCAGTAATCAATAAACACTTAAACCTTGCAAGTAGATTATTAGAAATATTAAAAAGTCCAGATCAGAGTTTACAAGATGTCAGCGTAGAAAATAGAGTAAAGAGTTTGAAGTTATAGCTCTCTTAAATGAAACTCTAATGAGGGTGCCAAGATCTAGATCATTTAGAAAATTATAGTGGGCTTTACATCTTATTAATTATAAATTAACTTACTATCTAATCAATCCCTAAGTCATGTATGAGTAACATTTTGATAATATTAGCAGCAGGAAAGAGCAGTAGAATGAATTCTGAATATTCAAAAGCGTTGCACCAAGTGGGAAATCTTACTCTTTTAGAACATATAATTTCTAATGCAAAATTGCTGAGTCTAAAAAGCTTATCAATTGTTGTTAACAACTCACTTCTAAAAGATTTAGAAAACTTTGATAGCCTAAAAAGTATAATCGATCAGTACAATATAAAACTAATAATGCAAGAAGATATTACAGGCACTGGCACTGCAGTTAAAATTGCTCTAGAAAATCTGGAGGAGTTATCTGATCAAGACATAGTTTTAATACAGTATGGAGACACTCCCTTTATATCTAGTGATACAGTTATGAAAATGACTGATTGTTTAAAGTATAATAATTTAGTTCTTCTTGGATTCAATAGTCAAGATGAACAATATGGAAGATTAGTAATTGATAATTACGGAAATGTTCAAAAAATCCTAAAAAATGGTGATAAAATGCTTCTTGCAAACTCTGGAATAATGGCTTCATATGCTAAAGATCTCTTTACCTTAGTAAAAGAAATAAAATTTAATAATTTGACCAATGAATATTGTCTTAATGATATAGTGCCCATTGCAGCAACCAATAACTTGAATGTAGGTTATGTAGTTTCTGATGAAAGAGAAGCAATGGGAGTAAATAATAAGGAGGATTTGATTAAAGCCGAACACTATTTTCAAGAAAGAAGGCAGCCAACTTTTATTTCATAACTACATTTTTTTATTCATTAATTTAAGTTGACATTTGTTTTATACTGGTTTTATAATACCTTTTAATTCTTACTTGTAAGATAATTGGTACGACAAATTTTCCTAGTTGTAGTAGAGGGTATACATGGGGATATTAATAACAGGTGCTGCAGGTTTGATAGGGTCAGCCTTGGTGAAAAAGTTAGAAAATCAGGGCCATGAAGTAATAAGCTGCGATATTAGGTTTTGCAACAATCCACTCAGTTTTTTTTCAGAAGATATAGTACCACTACTTGCTAAGTGTACAGGAATTATTCATCTGGCTGCAATTTCTCGGGTTATACATGGTGAACTTTATCCTGAACTGTGTAAAAAAATTAATGTTGATGGTACAATGCAGTTTTTAGGGTTATGTAAGTCACTTTCAAATAAACCATGGTTTATATATGCAAGTAGTAGGGAAGTCTATGGAGAGCAGAAGGAACTGCCGGTTACAGAATCTGCTAGTATCAATCCAATAAATAATTATGCCAAAGGTAAAGCATTTATTGAGGAACAAATAACAAGCTTAAAAGATTTTAATGTAGCAATATTACGCTTTTCAAATGTATATGGTGGTTTACTAGATCATAACAGTAGAGTAATTCCTGCACTCTGTATTAATGCATTAAGAGGTGATCCAATTAAAATAGAAGGTAAAGAATGTGTTTTTGATTTTACCTACTTGGATGATGTTATAGAGGGTATATGCTTAACTGTTAAATATTTACAAAGTGAAAAATCTTCTCTTCCTGCTATTCATCTTACTACTAATAGCCCATGTACTTTAGAAAACTTAGCAAAAACAATATTAAAAGTCACGAAAAGTGATTCTAGAATTGATTTTTATCCTCCAAGAAATTTTGACGTAACTAAGTTCCATGGTGATTTTACTAGAGCTAAAGAGCTACTTGGTTGGTCTCCAAAGCATTCATTAGAAGTAGGATTAAGCAATTTTATAAAAAGTCTACAAAACAATATACAAGAGTATCCTAACAATATAGATATGGTAATATATGAAAATATTAAAAGTTATTCATGGTTACCCTCCTTATTATAGTGCTGGTTCAGAGGTTTACAGCCAAACTCTTGCTCATGAACTAGCAAATAACAATGAGGTACAAGTATTTACTAGGTATGAAAATAGCTTTTTACCTGATTTTTATTACACTACAGTCCTAGATAGTAGTGACTCTCGAATCTTACTGCATTTAATTAATATACCCACAGCTAAATATCGTTACAAATTTATCAATGAAGAAGTAGATATACAATTTAAAAGAGTAATAGATAACTTTCAGCCAGATCTTATACATTTTGGTCATCTTAATCATCTATCAATTACTTTACCAGAAATTGCTTTTAAAGAAAATATACCTACAATTTTTACGCTACATGACTTTTGGTTAATGTGTCCAAGAGGAAGGTTTATTCAACGCAATTCTGAAGATTTGTTACGGCTTTGTGATGGACAAAAGGATCAAAAATGTGCAACCCAATGTTACAAGGGATATTTTACAGGAGATAAAGAATTCCTGAATTTAGACATAAATTATTGGGAACAATGGGTTGCAACTAGAATGAAACACACAAGGAAAATAATAGACTACATAGATTACTTTATTTCCCCATCGAAATTCTTGATGGATAAATTTACTCAGGATTTCAATGTTCCGATAAACAAAATTTCTTATCTTGATTATGGTTTTGATCTCAATCGTCTTAAGAATAGAAATAGAGTACAAGAAAAAGAGTTTATTTTCGGTTATATTGGTACTCATACTCCCGAAAAAGGTGTTGATCTATTATTGAAAGCTTTTTCTCACTTATCATCTAAAGCAAAACTTAGAATTTGGGGAGCAGCAAGAGAAGAAACTAGAGCTTTAAAAGCGATTGCCGATCAGTTTTCACCTGTTGTTAAAGAAAGAATAGAGTGGATGGGAAGTTATAATAATAAGAATATAGTTACTGACGTATTTAATAAAGTTGATGCAATAGTCGTTCCTTCAATTTGGGGTGAAAATTCACCGTTAGTAATACATGAAGCACAGCAACTTAGAATACCAGTTATAACAGCCGATTATGGTGGTATGGCAGAATATGTAAGAG
>NODE_24_length_5538_cov_3.059878
TCTCTCACCTCTGTGCCGTCGAGGTGGCCGCATCCTGATAAAACCACAGCAGCTCTTAATTTTTTCTCACCCATAAAATACCTTGATTTCATATAATCTAGGTATTGTAATACAAATTCCATATTTGGAAAGGAGTAATTATTTTATGTCAATTATAATATAATTAATAATTAGTATATATAATTAGGCATATTTATAATTGATGGGAATTGAATATGGTACAAGGTGGTGAAGTAGATACTGGCAACAGTGAGTATCTTACACAAGGTGTACTTGAAATTATTCAGGGAAGTAAAAAGTTACAAGAAGAAGCAAAAAATTTTCTGGATAAAAATAAAGATTTAAAAGATCTAGATTTAACTAAAGAGGGAAGCGTAATTCTTTTATTAAGTAGTAGGAAAAGCGAAGAATTTTTGGCAGCTATGTCAAAAGGATTATCAGAAGAAGAGAAATTCAAAAAACTAGCTGAGCAAGTTGGTAAAAATCGAGTAATGGAGGAAAGGCTTGAAGCTTTAGGTAACCAACTGTTAGCTCAGGGGGTAATAAGTGGAGCAGCAGTTACAACACTAACAGGTGCACTAGCAGGTACATTAGCAATAGGGGGAGTGACTGGTGCATTAATTGTTGGCGGAGCAGCATTAGTAGGGTTTGTAGCACTATTTGCTATAGCTGCTATTGGTTATCTTATATACCAGAATAGAGGTGAGATAAAAGAAGGTGCGATTGAAGCAGGAAAAGCAGTGAAAAGTTTTGTAAAAGATGTGGTCGATAAATTGCCTACAATTCAAGCAAGAGAGAATAATTTTGAAAAGTTAATAAGCAATTTAATGGAAAAGAATCTTGAAGCTGATGAAGGAAAAAGAACAATGCTTAATAATGAAATAAAAATAATAAAAATAATAAAAATGCTTCATAATCAAGAGCAACTAGCAACCATAGGAAAGTTAATAGAGGAAGATAAGGCTGACCTTCTGAGCAACCTTGTGAGCAACCTTGTGAGCAAAGGTACTAGTACCCATGCAGAAGATATGGAGAAATTGCGAAATTTTATGAACGATTTTCTACCTGCAATTATGGCCATTGGTAATAATAAAATAGAGGAGGTGGAAAAAAAGGTTAATGAGAAAGTTGAATCAATGAAGCCAAGTCCTGAAGTGAAGAATCCAAGTTCTGAACAAGTTGATGGAAGCAACATTACAAAATAGAATTGATGCATTTGGGGAGCGTTTTAATGTATCTGTCTATCTTATTTTGCCACCCTGCTAAGCGGACACAAAAAATTACTTCCGCATATTTTAAATCTGATTATAATAACAATTATAGATATTTTTAGAGCTCAAAAATCTATTTTTGTCTGCAGACCTTTTTTATTAAACTCATAAAAAAATGTAGCGTATCCTCTTCAGTGTATACTTAATTTCTGTCATATGTGCGCTGCATTTTTTTCTAATCTTTTTTTCACAGGGGGATTTTATGTTCAGAATTCCAGATACTTGACCTTTATTTTAGCTAATAAAAACCAACTGGTACCTGCGGTTTTTATAGCTACGTTTCTCAAACAAGTTTCAACTGAATAGATTTCTTGCATAACTGGAATTCAAAAGTTGATGTCATTCTAGCGCGTGACGCTAGAATCCAGTCCTTTTGTGCAAAAAACGTTGTAAAGTAACTTAGTTGGATCCCAGTGTCAGCTACTCTGATGACAAGACAGGTTTCAATATTTGCATGCATCTGAACAGATAAGCAATTACTATCAGAAAGAGGGAGACTATGCTACTCCTTTCTATCCGTTTTCTTGAGCAACCTGCTTTCAAGTCTAACACACATCTCAGTAATTATAATATCCAATTTTTGATCATGTTTTTCTACAGGTAAATTTTTACAATATTGCTTCTCATAGGCTACACCTATAAATATTTTTCCAAGTGGCCGTAATTTTTTTATCATTTCATCATACCAACCACCGCCAAAACCTAACCTATTAAAATGATCATCAAAAGCAACAATAGGGGTAATGATTGTGTCGGGAATTATATCTTCATCTGCTTTATTCCATTCCTCAAATTTTAATAACTTATTTTTATTAGGAATTGCTACTTTATAATCTAAATCGAGTAAATGATGCATCAAAGGCACAACATTAATTTCTCCGTCTGTTGGAATGTACGCTGCTATTGTTTTACCTTTAACGCAACTTAAGTTTTGACTAAAAAGATTAATAAGAGAATTTGCTGCATAACTTTCATCAATATCTTTTCTTACGGTTCTATACTGCTTTCTTAGTTCTTCTTTATGTTGTTTAATGTCCTTGAACATGATTTATCCATTTTGCAGTGAGCTTTTCTTGTAAACTATTTTGCTTCAAGCGCTCACTTAAAAAATCAAAGTCAACAAGTTCCATATCCTGATCTTGATTACTGCAACTATAAACAAAACTTATTTCTCCTGTTTCCTTATTTATATGTTGCTGAATACATTGAGCGCAGATTTCTTTCATCATGCACTGCATAGGAGAATTAACTGATGATATTGCTACGTGATTTGGTTTTAGGTATGGTTTTAAAATTGTTTTTCTAGCTTCATTTATAGCTTTCATCATTTTATCAGAACCAATAGTGATGATTTTATCTATAGTGTTTAAACTAATAGTAATTTTACCTAACTTTCCTTGCTGATATGAGATTATTGCATCAACTATATTACCATGAAAGGATTTATCCTGTTCTCTGCTTGTTTCTATCAATCTTTCTTCACATGCCCAAACTGTCACGTTTGATGCACGTTCTATCAGTGCTCGTTTAAATACATCACTTAATTTCTTATAGCCAGCGAAATATAAAACCTTATGATTGTTTTCAAGACAAGCTTTGCCTATCGAAAATAACACTGCATTTCCAACTCCACCGCCAATGAGCATTATATTCTTCATAAACTTTTTATGGAGTAGAAAACCTCTCTAACTTCAATTAAACTGATAACTAACAGCTGCATTTTTACGCATATTATCCAATAACAGGTTGCTTTGTATCATAATCTTTTGTTGATACATTTCCTGTTTGATTGCTTCTATATCTATTGCATTATTTTGGATATCACATAACATCATCAACTTTGCAGTGCTATTTTCTCTTAATTCTACTATTTCATTCATATTTGTTTTACTAAATAAAATCTGTAAATCAGGATTTAAATTTCGCATTTTTATTTCAAACTCTTTTACGCTTGGCAACTTGAAATCATCTGCTAACTTTTCAAAATTTAAACAACCGACCTTTTGCTCCTTAAAATTAGAGAGTAAACTTTCTGAACCTTCAACTACAACCTGTTTCAGTTTTAAAGTACTTTTCAGCAGTGTATGATCGAGCTGTACCTTATCTATGACTTTTATAACAGAGTAACCTTCGCTTAAACTAACCGGACCTGCTACATCACTGATTTCTAATCTTTCCAAAACGTCCTTGAGAGTACCTTTTAGCTGACTTAAATTAACTGTTGCTTTGCGCATCTTTATTGAAGATTCTGGATTATTACTGGTACGTAATTTTTTTACTAAGTCTTCAGCTATCTTCTGATCGGGAATTATGAACTCCTGAAACGTAATAAGGTAATCAGACTTCTCTTTTTGCTTTCTTGCATCATCCACTTCTTGATCGCTGATATTAATAAGCGGTACAACTCCTACTTCAATAATCTTGTTCCACAGTAGCTGACACTTTACTTGTTTTTTTAGGGTATTGAGATCTATATTATGCTTTTTTACGTATTGATCAACTTCATCAGCCTTAAGTTTTAAACTTTGAGTTAAGAATAACGTGACAGCATTATTTAACTCCTCGTTACTCAATTCTATATTCATCTTCTGTGCTTCGCTGACAATGATAATTTCGTCTATTAACTGTCTTAGAATTTGAGATTTTACCTCTTTTTGATTAATCTTCTGAGTGCCAAGCAATGAATTTATGAAGTTTATACGTCTTTCGATATCTAAATTTGAAATTGGCTCACCATTTACATCTGCAACAATTTCAATCTCAGTTGCAAGTAACCTAAGCGGCAGCATTATTAATATCAAAATTAGTATTTTATGCATATAAAATTATTTAGCTAATAACTAATTCTATAATAAATACTGAATAAACGCTAGCTAACTTTTTAATAATTTAAAAAGAGGGTAAAATTACTGTAATGAATACCTAAACAATAATATACGGAAGGAGAGGGATTCGAACCCTCGATACGACTTTTCAATCGTATAACGGTTTAGCAAACCGCCGCCTTCAGCCGCTCGGCCACCCTTCCAAATTATTACTATAATATCAAGACCTTTACTGCCTGTCTAATGCTTTTAATTGCAATATTTGTATCTGTTCAGATGCATGCAAATATTGAAACCTGTACTCCCTTTCTTGTCATCAGAGTAGCTGACACTGGGATCCAACTAAGTTACTTTACAACGTTTTTTGTGCGAAAGGACTGGATCCCAGTGTCAAGCACTGGGATGACACCATTTGTTGTAAACTCACTTTTACTCTATGGTTATACTACCTTACCGCTATCCTGAACGGATACCAATATTTACCCATTAAAAACAACAATATTTTTCCGAATAACTGTAATTTAAGGCTAAATCAACGCAAACTAATTTCTACTTTTTTCAATGATTTTTTTTGCTTCTTCTACATCAGCCCATTCTCCAACTGTCACCGTTTTTCCCTTTTCTAAATCTTTATAATGAGAAAAGAAATGAGCTATTTTATCTAGTAAGCTTTTAGGTAGGTCAGAATAGTTGTTTATATTGTCATAATAGCTATCAACACTAGAGATAGGTACGGCTAATATTTTTTCATCCTCTCCTTTCTCGTCTTTGGTAAGTAATGCACCTACTGGACGCACTGATATCAAAACTCCAGACGCTAAAGGAAATTGAGTTAGCACCAAAACATCCGCAGGGTCACCATCACCTGCGCAGGTATTTGGTATAAACCCATAATTGCAAGGATAAGTCATTGAGGTAGACAAAAATCTGTCAACTTGTAACAACCCAAGCTCTTTATTAAATTCATACTTTACGGGTTCAGCATTTGCGCCTATTTCAATTACCACATTCACCGCATTTGGTCCCGCTGTTATTTTACTTAAATCCATGGATTACCTCGTTATTCAAGAGAAGATATTATATAGCATACGCTTTAAGAGTACTACATTTATCATTTATAAGTAGAGATTCATGAACGCCTGGACTGTGTAGGACCATTTGTAAGATCATTAATAATTGCACCATTGACTGCTGAATGTGGCGGTTCTTGAGGTGATTTTAGTAGTTGAAATAAAGCATATACTATTACGATAGTAAGTACTGCAGCAACTATGAAATTGATGAGATTATTTTGTGGCAAAATATTTGTTATTGAGTTGAATAACTTTTGCTCCATAAAGAAATAATCAGCAGTATATAATCCAACAGACAATATAAACATGCCTAAAGCTAATTTATAGGACGTGTTTTTACGATCTTTTTCTTTTTGTGGCACTAAGTAG
>NODE_25_length_5467_cov_2.511798
CTCTTATGTTTTTCAATACTGAAAAATTCTTTCATATTAACTTAATGATGCAATATATCCTTTTCTTTAATAGATAAGTCATCATCGACTTTTTTTACATTATCATCAGTAATGTTTTGTATTTCCTTTTTGGCAACATGAAAATCATCTTCTGAGATTTCCTTATTTTTCTTCATTTCCTCTATTTCTTCCATAACATCTCTGCGTATATTTCTAATTGCAACTCGTGCATTTTCAGAAAATTGATGCAATAATTTCACTAATTTTTCACGAGTTTCTTGTGTTAAGTCTGGAAGAACTATACGTATAGTATTTCCTTCAACAACAGGATTTAAATTCAGGTTAGCATTGATTATCGCATTTTTTACTTCACCGATAACAGTAGCATCCCAAACTTTAACTGATAGAGTTTTGTTATCTATAGCTGAAACGCCTGCAACTTGGTTCAGTTTTTGATGTCCACCATAGATATTTACAACTATACCATCAAGTAATGATGAGTTAGCTCTACCAGTACGTACACCTTTCATATCATCATGAAAAGACTGAATAGTTTTTAGCATTCTTTCTTTTGTTTTAGCTTTTATTTCGTTTAACATAAATTACCTAATGTTTATAATCTGAGACTATAGTATAAGTACCTTGACCTTTAATAATATTGACCATTTTTTCACTTTTCAAAGAAAAAACTACAATTGGAATAGAATTTTCACGAGCAAGTGAAATTGCTGACGCATCCATAACCTTCAAATCACGAGCTAACAAATCTGTGTAAGAAAGCCTATCGTACACTACAGCATTCTCATTTTTTTTTGGATCAGCAGAATACACGCCACTTACTTGCGTACCTTTTAAAATAACATTACAATTCATTTCAACAGCGCGTAAAGCTGCAGCTGTATCCGTAGTAAAAAATGGATTACCCGTTCCTGCTGCAAAAAATATCACCCTGCCCTCTTCTAAATGATGAATAGCCTTCCTTCTTATATAAGGCTCACATATAGTAGTCATAGGTATAGCAGACAACACCCTAGAGGCTATAGAGCTTTTTTCTAAAAAATTTTGCAAAATTAAAGCATTAATGACAGTGCCAAGCATTCCAATATAATCACTGCTTGCTCTTTCACAGCCACTTAAAGATGCTGATGCACCACGAAAAATATTCCCACCACCAACAACAATACAAACTTGAACTCCAAGATTACAAACTTCAACTATGTCTTTGGATAGTTTATCTATAACTTCCATATCATGGCCAAATAGCTTTGATCCCATCAAAGCCTCCCCAGAGATTTTGAATAACACTCTGGGGTATTTTACTTCTGAAGTTTTGTTACTTATTTGCACCATCCAAAGTAAGTAACTTATAATTAGCTAATTTAACAGCACTTGATTCTATAAAATCAGCAATCTTCATTTTATCATCTTTTATAAACTTCTGCTCTAGCAGAACAACTTCTTCATAGTATTTAGCCATTCGTCCATCTACTATTTTCTTCGCTACCTCTTCAGGTTTATTTAAGCTCTTTACTTGCTCCTCAATTATAGAACGCTCATTGTTTAATTTTTCTTGATCTAAATCATCTATAGATAAAGCTTCAGGTTTCATAGCAACTACATGCATAGCTATTTGCTTTCCAATCTCTTGTTTATCACCAGATGATTGCAATGCTACTAAAGCACCAATCTTACCTAAGCCATGCATATTACCATGTACATAGCCAGCAATAATCCCATCCTTAGTCTCTAGGTAGCAAAGATTGCTTAACTCTAACTACTCACCAAGAACCGATGTACCACTCATAATAGCTTCCTGCACTGTACCAACATCTTCATATTTGGCATTTTTTAACTCATCAAGACTAGTACAACGTTCTTGACAAGCAATTGATGCTAAATTTGAAACTAATGCTATGAACTTCTCATTTCTAGCAACAAAATCAGTTTCACAATTGACTTTAACCAATACACCATAATTTTTAACCAAGCACATAGCAATAAGCCCATCGGATGCTACTCTATCAGACTTTTTGTCAGCTTTAGCAAATCCTATTGTACGTAACCTATCAACGGCTTTCTTAATATCACCATCACACTCTTCTAACGCTTTCTTACAATCGCTTAAGCCAAGCCCTGTTCTATCGCGTAATTCCCTTATACTACTTGAATCCATCTTCATTTACTTACTATTACCTCCCTTTCTGTTTCAACCTTAATACGCTTCTTTTTAGTTTGCACAATATCCTCTTCTTTTTCTTGAATAAGCTCATCATCCTTAACTCTAGACCTTGTCAAACTAGACTCTATTCCAGCTAATATAGAATCAGCAACTAATTTACAATAGAGCTCTATTGATTTTCTTGAATCATCATTTCCTGGTATAGGATAGGCAATACCATCTGGGTCAGAATTGGCATCAAGTACTCCAACTACAGGAATACCCAGTTTTTTAGCCTCTTTAACCGCTATATGCTCTTTGTTAATATCAATAATAAATAAAATATCAGGAACTGCTCCCATTTCTCTAATTCCACCCAATTCTTTATCAAGCTTTTTTCTTTTCTTTTCAATGTTTCCTAATTCTTTTTTTGTTAAGATGCTATCTTCATCATTGGATATTTTCTCATATTGTATCAAAGTTTTTATCGAAGAAGAAACAGTGTTCCAATTAGTAAGCATACCACCAAGCCATCGATCATTTACATAATACTGACCACAACGAACTGCTTCACTTGCAACAATATCTAAAGCTTGAAATTTCGTACCAACAAATAAAATGCGACCATCTTGAAATGCAACATCGTATAAAGCTTTCATCGCCGCCTCTAACAATGGTAATGTCTTTCGTAAGTCTATTATGTGTATACGATTCTGTTGATGTATACCATATATATATGGGGCCATTTTCGCATTCCAGCGACTAACTTTATGGCCAAAATGCACACCAGATTCAGCTAAATCACGTATAGTAACTTTAGGCAAATTTGTCATATTTACTCCTCCAAATAGTTTATCCTCCATGGCATAACCCTAACGGGACTACTTGCATAAGCCATGTGTGAAATTAAGTTATTTACATAGTAATAAAAAAGACAAAAAAGCGCAAACAAAAAATATTGACAAGTGGCAACACGTTGATTAGCTTTAAAGTTGCAAACGTTAAAAAGCAATGGGGGGTGTAGCTCAGTTGGTTAGAGCGCATGCCTGTCACGCATGAGGTCGTGAGTTCAAGTCTCATCACTCCCGCCACTACAGCAGAAACACCTTAAAATTCTTTAAGTTTCTTATTAATTTGAATTAATTTCTTTCAGAGACTTGACATGATATTGTAATTGCTGCTTAATCTATTTGATTTTATCGTTAATAATTGGGATTAAATATGTTCATTTCTGAGGTTTTTGCAGCAGATGCGACTAACAATGTATCAGCATCTGTTGCTAGCTTTATTCCACTCATTTTAATATTTGTAGTATTTTATTTTCTCATTATTCGCCCCAATCACAAAAAACTAAAAGAACATAGAAGGATGATAGATCAAATAAAACGTGGTGATACGGTTATTACTTCTAGTGGAATAATAGGTGAAGTAAACAAAGTTGACGAAGTAAATGCACAACTAATACTAGAAATAGCACCAAAAATTGAAATAAAAATCCTAAAGTCTGCTATATCTGAAATCTTAAATAAAGAAATTCAAAAGCCAGTAGCTAAATCTATTGAAAAAAGCAAAGTTGAAAAGAATGGCAAGAAAAATAAACTAGAGGAAAGTAAAAAAGACAAAAATGCTTCATAATTTACGAAGTGTGTGGAATATTAGGTATAGTAAGTAGCGGTGATTCAGTAATACCAACTTTACTAACCGCGTTGCAAAAATTGGAATACAGAGGGTATGACTCTTCAGGTATAGCAATTATAAATAATAGAGGTAAGATAGAAGTAAAAAAATCAGAAGGTAAAGTTGAAAGATTGTGTGAAGTTGTTCATGAGAGCAAGATATCTAGTAGCAAAGTTGGTATAGCACATACTCGTTGGGCTACACATGGAGTTCCAAATCTTAAAAATGCTCATCCCATTTATATAAATAATGTTGTTGTTGCTCATAATGGCATAATTGAAAATTACAATATATTAAAAAAGGATCTGGAGGAAAAGGGAGTATCTTTCCACACCGATACTGATACAGAAGTGATACCAAACATATTAACTTCATATCTTGATGAAGGGTTATCACCAGTTGATTCTATATTACAGTGTCTAAACAATTTACAAGGTTCACTTGCTTTGGCTTTATTATTTGCAGAATATCCAGATACTTTATTTGTTGCAAAAAGAAATTGGCCTTTAGCAATAGGATATAACTGTAATAAAGTGTTTGCTGCTTCTGATACTAATACTTTGAATTCATTTGTAGAAAAAATATTGCATTTAGAAGATAATGATATTGCAGTAATAAAATCTAACGAATTCAGTATATATAATAATGGTATACAAGTTAAACGCAGAACAGAAAATAGCAGTCCAAAAAATTTTCTAATTAGTAAAAATGGTTACCCTAGCTTTATGCTAAAAGAAATTTTTGAGCAACCGTATGCATTAAACAAAACAATAAATCAATTTTATAAACAATATAAAGAAATCAACAAAGAATTATTTTCTGAACTAGGTTACATTACTATAGTTGGATGCGGTTCATCCTATTTTGCTGGACTAATAGCAAAGTGTTGGCTGGAAAGTATTGCTCAAATTCGGGTATATCTAGAAATCTCGTCAGAATTTAGGTATAGCAGCGTCAAGCTCGAAGAAGGTAGTATTGGCTTATTCATTTCTCAATCTGGTGAAACTGCAGATACTATGGAAGCACTACGTTATGCGAGATTGCAGAAACAAATGATCATTAGCATAACTAATACATTTAATAGCAGCATAGAAAAAGCCTCAGATATTGTATTGCATACTCTTGCTGGACCTGAGATTGGCGTTGCTTCGACAAAAACCTTTTCTACGCAGCTTGCAATTTTAGCATGCTTTGCTGTAGAGCTTGGAAAAACAAAAGGCATACTGGGTAGAGAGAGGATAAAGAAACTAAGCGGTGCTATTAATTCTATTCCCGAATATGTTGAGCATGTTTTGAATGTGATGGAAATACAACATATATCAGGCAGTATATTAGAGCACAATAATATAATTATAATTGGGAGAGGAAGCTCATATGGAGTTGCAATGGAAGGTGCATTGAAGATAAAAGAGCTTTCATATATCAACACAATTGGTATTGCAGCGGGAGAAATGAAGCACGGTTCTATCGCCTTGATAGACTCTACTGTACTTGTTATCGCAATTATTCCTTACGATAATTTATTCTTTAAAACGCTATCCAATATACAAGAGATTATTGCAAGAAAAGGTAAAGTAATTGCCTTTAGTGATAAGCAAGGAGCACCGCTCTTAAAGGGAATTTGCATAGATG
>NODE_26_length_5427_cov_9.619057
TAGATTGTTGAGTTGTTCAGTATGTTTTATATGTTTTCTCTATCTGTTGATTGTTGTTGTTTTTTTTTTTTTTCAAGAAGAAGACGGCATACGAGATCAGCCTCGGTCTCGTGGGCTCGGAGATGTTGATAAGAGTCAGCTATTTAATATCAAAGTAGGGTTGCTAGTAATTGAACTAAATTTATATTTTTTTATATAACTAATGTCGGCAGTATCAATAGATACTTTCAAATTATCTATTAATAAATTAAATAAATTCATATTTTTTTTTTTTTATTATTTAATATATTCAAACTTAAATTGTCTAATTATTTCTTATTCTCGCATTGAAATGCTAACATAAGATCTAATTAACATTTTTTTGAGTTCGAAATGTTTCAAAAAATTTTTTTAATTAGATTAATAATTAGACAGAATTATTTAAATTTATAGATATAATTCTCACGATAAAATTAGTATACGTTAGCTAAAACATTGCTGTTTTTACACATCGTACCTATTAACCTTGTCATCTTCAAGGAATCTTGAGTAAAGCAACATGCTTTAAGGGGGTTTTTTTTGAGAAATGCTTCCTACTTATATGCTTTCAGTAGTTATCAAAATTTAAACTTAGTTAACCGACTATGCAATTGGTATTACAACCGGATCACCAGTGGTTTATCCATCTTGGTCCTCTCGTACTAAAGACAGAATCTCTCAAAACCCCTTTCATCCACGGTAGATAGGGACCGAACTGTCTCACGACGTTCTAAACCCAGCTCGCGTACCACTTTAAATGGCGAACAGCCATACCCTTGGGACCAACTCCAGCCCCAGGATGTGATGAGCCGACATCGAGGTGCCAAACATTGCCGTCGATATGAGCTCTTGGGCAATATTAGCCTGTTATCCCCGGAGTACCTTTTATTCGTTGAGCGATATCCTTTCCATTCAGAAAATATCGGATCACTAGAGCCTACTTTCGTATCTGTTTGATATGTCTATCTTACAGTTAAGCACTCTTATGTTCTTACACTCAACATACGTTTACCAAACGTATTGAGAGTACCTTTGCACTCCTCCGTTACTTTTTAGGAGGAGACCGCCCCAGTCAAACTACCACCTACGCAATGTCTATTTTTTAGATTATAAAAATATATAAGATTATTATTTTTTTTAGATTGGTATTTCAAGGACGATTAATTATAATCTAGCAATTATACTTCAAAATCTACCAACTATCCTACACAAAAAAAAATAATATTCAATACGAAGATATAGTAAAGGTTCACGGGGTCTTTCCGTCTAGCCGCAGATACACTGCATCTTCACAGCAATTTCAATTTCACTGAGTTCTAAATGGAGACAGCGTGGCCATCATTACGCCATTCGTGCAGGTCGGAACTTACCCGACAAGGAATTTCGCTACCTTAGGACCGTTATAGTTACGGCCGCCGTTTACTGGGGCTTTTATAAAATGCTTCATCTTTTAAATTAACATTCTCAATTAACTTGCCAGCACCGGGCAGGCGTCACACCCTATACATCCGTTTACACGTTAGCAGAGTGCTGTGTTTTTAATAAACAGTTGCAGCCACCTTACCTCTTAAACTAGTTCTTTAAAAAAAATTTTTTAAATATTCTAGCGTATCTTCTCCAGAAGTTACGATACTATTTTGCCTAGTTCCTTCACTTAGATTATCTCACACGCCTCGGTATTCTATACCATACCACCTGTGTCGGTTTAAAGTACGTACATTAATATATTAATGTTAGAAGTTTTTCTTGGCAATATAATTTTTATAATTTTATTTCTATTATTAAATAATGCAAAATTAGATTTACTTGATTGCAATTTTTTTAAATATTAAACCTAAACTACCTATTTTAGGATTATAAAACTAGTTGCAAAACTCCATCACACATATTAATGGTAAAGAAATATTAATCTTTTTTCCATCAACTACGTTTTTCAACCTCATTTTAGGTTACGACTAACTCTATTTCGATCATCGTTGAATAGAAAACCTTAGTATTTCGGCGGAAATGATTCTCACATTTCTTATTGTTACTTATGTCAGCATTCGCACTTGTAAAAATTCCAAATTATTTAAGAATAATTCTTCTATACTTTTACAACGCTCCTCTACCACAAAAATAATGTTCATAATTTCGGTATCTATTTTAGCCCCGTTAAATTTTTTGTATTAAACATCTATATCAATGAGCTATTACGCTTTCTTTAAAGGATGGCTGCTTCTAAGCCCACCTTTTGATTGTCCAAGATTTTTAAAAACATTTTCCACTTAAATAGAATTTAGGGACCTTATTTTATGATCTGGGTTGTTTCCCTTTCCACATATGACGTTATCACCCTATGTGTGTCTCCTGTAATAAAATTACTATTATTCATAGTTTGTTATGATTCAGATAATACTTAATCAATACAGTGCTTTACCAATAATAATTATTTACAAGGCGCTACCTAAATAGCTTTCGAGGAGAACCAGCTATCTCCAAGCTTGATTAGCCTTTCACCCCTATCCACAAATCATCCGAATCTTTTGCAACAGATACCGGTTCGGTCCTCCAGTAAATTTTATTTTACATTCAACCTGTTCATAGATAGATCGCTTGGTTTCGGGTCTATAATATTTAACTATCGCCCTTTCAGACTAGATTTCTCTACGCCTACCACATTATGTTAAGCTTGCTAAATATAATAACTCGCTGACCCATTATACAAAAGGTACATAGTCACTTTTCAGCTCCTATTGCTTTTATGTATATAATTTCAGGTTCTATTTCACTCCTTTTAAAAGGTTCTATTTCATCGTTCCCTCACGGTACTTGTTCACTATCGGTTAACTATAAGTATTTAGCCTTAGAGGATGGTCCCCCTATCTTCAATTAGGATTTCACGTGTCCAAATTTACTCATAATTATTTTAAATAAAAAACGAAAACAAGACTATTACTTATTGAGTAAATTATTCAAAATTTTTTTCCGTTATTTATTTAATTTTTTTGGGCTTTTTCCTTTTCGCTCGCCACTACTAAGAAAATCTCATTTGATTTTTTTTCCTTGGGTTACTTAGATGTTTCAGTTCACCCAGTTATCTTTTATATTTAAAATATAAATGCTTCAAGCAGGTTACCCCATTCAGAAACCTTAATTAGATTATCGCATATTAGCGTCTTTCATCGTCTATAGTTACCTAGACATCCATTATATACACTTTATATATATTATACCTATAAATTAATATTATCAAAAAAAAATTTTAGAAATATATTATATTATATCCAGCCACAGGTTCCCCTACAGCTACCTTGTTACGACTTCACCCCAGTCATTAATCATACCGTCGTATTATTTAAATTACTTCAGATACAATTAACTTCCATGGTGTGACGGGCGGTGTGTACAAGGCTCGAGAACGTATTCACCGTAACATGCTGATTTACGATTACTAGCGATTCCAACTTCATGAAGTCGAGTTGCAGACTTCAATCCGAACTAAGAATAATTTTAGAGATTATGCATAATGTTGCCATTTAGCTATAACTTTTTGTATTATTCATTGTAGCACGTGTGTAGCCCTACTCATAAGGGCCATGATGACTTGACGTCGTCCTCACCTTCCTCCAATTTATCATTGGCAGTTTCTTATTAGTTCTAATTTTTTATTAAAGCAAAATAAGATAAGGGTTGCGCTCGTTATAGGACTTAACCCAACATTTCACAACACGAGCTGACGACAGCCATGCAGCACCTGTCTCAAAGCTATATTATAGCGTTATTATTTCTAATAAGTTCTTTGGATGTCAAGAGTAGGTAAGGTTTTTCGTGTTGTATCGAATTAAACCACATGCTCCACCGCTTGTGCGAGCCCCCGTCAATTCATTTGAGTTTTAACCTTGCGGTCGTAATCCCCAGGCGGTCAACTTAACGCGTTAGCTTTTTCACTAAAAATACATAATTTATAAAACTTTAAAATTATTATGAAAATTATGTTATTTAATAAATAGTTGACAACGTTTACTGCGTGGACTACCAGGGTATCTAATCCTGTTTGCTCCCCACGCTTTCGTGTATCAGTGTCAGTATTAAAATAGAAAAACGCCTTCGCCACTAGTATTCCTCCAAATATCTAAGCATTTCACTGCTACTCTTGGAATTCTATTTTCTTCTTTTATACTCTAGTAATAAAGTTTTGTTTATCTTATTAATTTTATTAATAAATTTAATAAACAACATATTATTACAACCTACACACCCTTTACGCCCAGTAATTCCGATTAACGCTAGCACCCCTCGTATTACCGCGGCTGCTGGCACGAAGTTAGCCGGTGCTTCTTTTATAATTTTGTCAAAGTTATTTTTTTTTTAAAAAAAATACTCTTCATACATTATTGAAAGTGTTTTACAACCCTAAGGCCTTCTTCACACACGCGACATAGCTGGATCAAGCTTTCGCTCATTGTCCAATATCCCCCACTGCTGCCTTCCTTAAAAGTTTGGACCGTGTCTCAGTTCCAATGTGGTTGTTCATCCTCTCAGATCAACTACGGATCATAGCCTTGTTAAACTTTTACTTTAACAACTAGCTAATCCGATATAAGCTTTTCTATTAGCGTATGGCGTTCCCATACTTTATCCATTAGGATTAATAAAGTATTAATATATATTTCTATATAGTATTCTTTACTAATAGGTAAATTCTTATATATTACTCACCCGTTCGCTGCTATTAAAAAATCGCACAACTTGCATGTGTTAGGCTTGCCGCCAGCGTTCAATCTGAGCTATGATCAAACTCATTATGATCATTAAATTATTTTTTAATATTTCAAATTCTTTCTTTTTTTGTTATTATGTTTACAATATAGTTAACATTATAATACTTTAAAAATTAATATTATTTTTAAAAAAATTAAATGTATAATGAAATACATTTTTATAAAAAAAATTATTTTTATTAATAATTTTCAAAATTTTATTTTTTTTTTTTAAATAATTGTAAAAAATAATTTTATTTTTTTTAAATAATAAAAAAAAATTTTTACATACAAAATTTACTAAATTATTATAATTTAAAAAAAATAATTCGTAATAATTTTTAATTTTAAAAAAAGATAAAAAAAAATTAATTAAAGATTTTTTTCTTTTTAAAGTAAATTTAAATTTTAAAAAAAAATTTTTTAATTCAATAAAATTAGAATATATAAATAAATCATTTTTATTTGATTTTGACATTTTTTTTTTATCAAAACTATATATTATTATATTATTTATTATAAAATAATTATTTTGAAAAAAATTATTATTAAAATAAAAATTAATTTTTTTTTTAATTTTTTTATATAATTCTAAATGTTGGAGTTGATCTAATCCTAAAAATATAATATTTTTTTTGAAAAAAAAAATATCAGAACACATTAATAA
>NODE_27_length_5280_cov_2.350475
GACTATCTGTACCGACCAAGGTATCTGGATATAGAACTCCACTATCATTACATACAACTTGCGCTAAATATTCAAGATTCACTTGGTGGCAAATTCCAGTACCTGGTGGCACTACTCTAAAATTTATGAAGGATGACTCTCCCCATTTTAAGAATTGATATCTCTCCAAATTTCTTTTTACTTCCAGTGCAACGTTTTTACCAAATGCAGAAGTGCTTCCGTAACTATCTACTTGAACAGAGTGATCGATCACAAGATCAACAGGTACAGATGGATTTATTTTGCTTGGGTTACCTCCGTTTTTCTTCACATAATTACGCATTGAAGCTAAGTCAACGACAGCAGGAACTCCTGTGAAATCCTGCATCAAAACCCTTGCTGGCTTGTAGCTAATTTCGTGATTAATGTGTTTCTTGACACAATTTGCTAATATCTTTATGTCATCTAATTTAACGCTTACTCCATCTTCGTTGCGCAATAAATTTTCAAGCAATACCTTGAGTGAACAAGGCAATTTGGTTAAATTTACTCCTAAGAATTTACCAGCGTTACTTAGGTTAAAGTAGTTATATAACCTTCCATCAATATTTAAAGTCGTCTTTGCATTTAAAGAATTGTTCATCCTGTATTAGTTAAAATTGGAATTACTAGCGCTACTTTTTTGTTGTTGACTTTGCTGCTGATACATAGTTTCAAAATCTATAGGATCTAGCATAAGTGGAGGAAACCCACCACTACTTGTAGTTCTTGCAATTATTTCTCTTGCAAAAGGGAAAAGAAAAGTAGGTCCACCAATAAATAAAGCTTGTCTCACCTCTTCTTCACTTAGCTCTGTAAAGTTTTCTATTGAAAAAATACCGCAATACTTTACCTCGCAAATGAAAGCTATATCATCTTTTACATCTTCATCTTTTACCGTTGCTTTGGCTTCTATATGCAAAGTAATTTCATGAAAAGGCTTTTCTTCACTTATTCCTTTTTTATTTTCTGTTCCTTCTAATTTTGCTGAATTAATATTAACCATTACATTAATATCGGGAGCTTTACTAGAAGAAAGGAATGGCGAATTTGGATTCTCAAACGAAAAATCTTTGACATATTGACCATGAATTTTCATTTTATGTTGTAACATTTCTTAAGTCTCCTTTAATTAAGTTGAGATGTTTAATACTTTCTTATATAATATATCCATTTACAAACGAATAGTAAACCTAACTATAGGTTAATATGAAAAACATATTTTTATCAATAATTAATAATATTTAGATACTTTATATATCAAAAGGAGCAAGTTACCATGATAGAGCTTGTAATATATGCTTTACTAGCGGCGTTTATTTTTTCACGCTTATATAACTCTTTAGGAAGATCAGCCAGTCTCAATCTAAAAAAGCTAACAGGTGTATTGGATGTAAGTCAAAGTAAAGAGGATGTGGTAGAAAATATCGAAGATTATACTTATAGCAATGACAAAAGTTCAATAGAAGCTACTTATGAACAAATATTACAAAAAAACAGAGAGTTCTCTATTTCCAATTTTATACAAGGTTCAAGCATAGCTTTTGAATTAATAATAAAATATTTTAACCAAGGAAATTTACCTCAATTAAAACCCCTTCTGGACAAAGACTTGTATAACAGTTTTGTGGATAAGATTAAACATCGTAAAGAGATACATGAGTCTATAATTGTTTCTATCGTTTCACAAAAAATCTTAGAAATAAAGTTAGTGAAAAATGTAGCATTTATTGCAGTATATTTCCTTTCAGAGCAAATTAACTTTGTTAAGAATAATGAAGGGGACGTCATATCAGGTAGTATGTCTACTATTAACAAAGTTGAGGATGTATGGCAATTCAAAAAAAATATTAATTCATCAGATCCAACCTGGTTGCTTGTTTCCATTAACTATAAGAAGGCAAGTACCGATAAAAATTTAACAGCAAATGATAAGTAAGATTAGTTACACCGATGGAAAGTAGGCTACGAGAAATAGTACTTGATACTGAAACTACAGGTCTTGACACTGAGTCTGGCCATCGAATTATTGAGATAGGATGTGTAGAACTAATTAACCGTATTCCAACAGGTAAAACATTTCATCGATATCTTAATCCAGAGAGAGATATACCTTACCACTCATTTAAGATTCATGGTATTAGTGAGGAGTTTTTGGAAGATAAGCCACTATTTTCAGATGTTGCACTTGAATTTCTTGACTTCATATCTAATGACATCTTGGTAATTCATAATGCTGAATTTGATATTAAGTTCCTTAATATGGAGTTAGGCAAGTTAAATGCTGGGTTAATTTCCTCAGATAGAGTGCTAGATACATTACCACTTGCAAGAAAAAAGTTTGTAGGATCACCTGCTTCTTTAAATGCATTATGTAAACGTTTTGATATATCGTTGGAAGGTAGAGAGTTGCATGGAGCATTAGTTGATGCTCAATTGCTTGCAAAGGTCTATGTTGAGCTTACAGGAGGATTGCAAACCTTTTTATTTAATAATGAATGTGCTCAGGACAATAACTCTACGTTTATTCAGCATAAAGTGCGTAATTTAGCTCGCAGAGAACATTTACCAAGTAGTAAAGAAATTGATGAGCATAAGAAATTGTTAGATAAAATTAACAACCCACTTTGGAAGGAATATATTGAATCAATCAACTAATCAAGATATGATTTAACTTTACTGGAAACGCTTTAATGATAAAGTTTATAAGGTTATTGTCTAGTTTGCTAATAACAGTAGCAGCTATCTTCTTAGGTTATTGTTATTTTACCAAGCAAGGCATATTTGTTTCACAAAATACAGAAATTAAAATAGGTGGGGATTTTTCTTTGATTAATCAAGATGGACAAACAGTACGCAGTAGTGATTTTAAAAATAAGTATATGATGATTTTTTTCGGATTTTCCTCATGCAAAAGAATTTGCCCTATGAACCTCGGAATAATTTCAGAAACACTTGCAAAGTTAGATAAGAAAACTGACAATAAGATACAAACATTTTTTATCACAGTTGATCCTGAGCGCGATAACATAGAAAGGCTTAAAAAATTTCAGCAGCAATTTGACCATAGAATACAAATGCTAACTGGTGAAAGACAAAAAATAGATGAAGTAGTTGCAAAATATAATGTATATGCAAGCAAAGTAGGTGGAGAAGAGGAAATTAACCATTCTTCAATAATATACCTTATTGGCCCTGAAGGAAAATATGTCACACACTTTGTAGCTGATTTAAATTCAGATGAAAGTCAATCTGATAAGATTCTGGCTGAGATAAAAAAATATGTAAGCTGAACTAAAGAGATTAGCTTACTTTAAATTTATGCTAACGGCTATTTTGATTAAACTAAGTCGTTTTTTTAATTTTTTCTAGGATCAACTCAGCAGCTTTTTGTTCAGCAATTTTCTTACTAGGAGCGCATGCAGAAACTTTGTCATAACTCTCTATGCAAACTGATATAGTAAATTCAGGATTGTGTGCTGTTCCAGTTTGTTTTACAAGCTCATACTTTGGTAAAGGTAATTTATTTCTCTGAGTCCATTCTTGCAGTGAAGTTTTAGGATCTTGAGGAGGATCGAGGATGTCCTTAGCTAGCTTTTCCCAATGTCGGATAATAAATTTCTCAACACTCTCAAGTCCGCCGTCAATATAAATTGCACCTATTAGTGCTTCAAGGGAATTTTCTAAATTTTTTAAGTTACATTTTCCTCCGTTACAACGTTCACTATTATTCATGATAATAAAGTTACCTAACTCTATTTCTTTAGCAACATTAGCAATGGTACTGCCACAAACTAAACCCGTTTTTCTTTTTGCCAATGCTCCTTCTTTTTCTTCAGGAAACATTTTAAACAGCATAACAGACACAACCATATTCAAAACACTATCGCCCAAAAACTCTAGCCTTTCGTAGCTTACAACCTGGTCTTCGCTATTTCTCTTATTTACGCTTGGGTGGGTTAATGCCTCTTCTAATATTGCATAATCTGTAAATTTATAATTAATAACTTTAGATATTGTATCGTTCAAAACTCTCATACTAATCATTCAATAGAAAAGCACTCTCTATCATACCTCTACACTAAAAAGTTAGCTCTATTTCACTAAGACAATATCCATAACTTCCAAAATGTACAGTCTAATGTATACAACCCACTGCTTCAGTAACATTACTAAATCCATCTTTTCTTACCAATTCCGCAAGTTCCAGGTTGATTTTGTTCACAACTTGATGCCCCTGGTATACAAGAGCAGTGTACAGTTGTACTAAAGAGGCTCCTACCTTTATTTTTTCATATGCATCAACACCACTTGAAATTCCTCCACATCCTATCAATAGAATTCTGCTTTTAGTAAGCTTGTACATGTCACTCAATAACTCGGTTGAAAGTTGAAATAATGGCCTGCCGCTCAACCCACCACTCTCATTATAGTAAGAATCTCGACTTATCGTAGTGTTGCTCACTATTAAGCCGTCAATTTTATATTCTAGTGCAAGCTCAGCGATATTTTCTTTTGTTTGCTGATCTATATCTGGAGAAATTTTTAATATTATCGGTATCGATTCAGAGCTATCAATTGATTTTTTGGTTAGAGTAATAGACTTCAACAACTTGGATAATTCTTGTTTGTTGTGTAAATCACGCAAGTTAGGTGTATTTGGGGATGAGATGTTCAGTACTATATAATTGCTCTTTCCATATACTATCTTTATTAAGTCAACATAATCGCTGATTTGGTCCTTTGATGTACTGTTTTTTCCTATATTGATGCCAAAAATGCAATTATCAAGCTTAGTTTCACTTATCTGCTTAAGAAAATAGTCCACCCCTTTATTATTGAATCCCAATCTATTAATTATTCCTTCATCTTTAATTAACCGAAAAATTCTCGGTTTTTTGTTTCCATATTGGGGATATTTAGTTACAGTACCAGCCTCAATAAATCCAAAACCAAATGAGAGCATGGGCCTTAGAACTTCCGCATTCTTATCAAAGCCTGCGGCAAGACCCACAGGACTTCTAAGTTTATTACCAAAAAAGTTTACATTTAAAGACTCTGGTAGCTCTATAGGTTTCTTAAAGGGCATTTTTTTTAACGCCATTATTACCAAAGAGTGAGCAATTTCAGGTGGTAGCAAAAATAGTAAATTACGCAATATCATTTTGTAAAACACTTTGCTCATTTTTAGTTTATTTTTTACCATGCAACAAGAATAACTTAGAAAGATTGAGGTTTATCGAAATAGTAAGTATATAGTTT
>NODE_28_length_5001_cov_2.883874
ATCTATCAGAGAACGACACTGAAGGATATCACCTGATTCAATCTTTTTGGGTAAGTCATAAATCCGTAGCTTTGAATCAAGTAATTGATTGAAATTAACGTTAATATCGAGATTATGAAGTTTTCTGTTTCTAATAAGTTCTTTTTCTCTCTGCTCATACATTTTCTTTGCGAGCTTACGTTCTTCCTCTTCTTCATGCTTACTCATTTTTTCTTTCCATGACCACTCCCTCTCACAAGTTTGTTGACTAAAATCCTCTCCCCTATCGTACTGGCTTTTTTTTGTTGGGTCAGATAACACTCCGTGTGCTACTGATATTTCATTGAATTTTGTCAATTTCTCTTCAAGTCGAGCTCGTTGATCTTCTTCTGATTTTGAAAGTGTTTTTTTTCCTTCTTTCTTCTTTTTTTCCAAGTTATCTAATTCTTCTGCTTCTTCATACAACTTATCTGGATGAAACTTCAATGCTAATTTATAATATGCTTTTTTTATCTCATCGTGAGTAGCATCTTTTTTTACTCCTAATATTTCATAATAATCAGTCATCTGTTTCCCCTCTATTTTGATACATTTTTTATGACATTAGCAACACTAAGTCTTTATGAAAGAACTGGTGGTATATAAATATTTTAGCAAATATTATAATATTTGTCAATTTATTAACAAATTGAGTGAAAATTTGTAGAAAAATGGGTTGTGAAAATGAAGGTTTAGCAACAACAGATTAATTTATATATGAATATGGCTCAACTTTACAGCATAGCATAATTTGCACAAAGCTACAGAAAGAGTTGTTTATGGTAATTGAGGAGCTACAACCACATGACGTCTGCCATTAATAACTATTTCACTTATTGCAACTGCTGCAAAAACAAAACAATAATATACTTTTGTTAGTACAGCAATAGGTGAAAGAGAGGCAATGCTGCTTGCTAGCAATATTTGAGAACCATAAGGTAAGATACTTTTTGTGATCGCAGTAAATATTTCTAATAAATACGCACTACGGTGTGGTGCAATGTTATATCTTTGTGCAAGTCTTTTCGCAATATTACTAGTTAATAAAATAGCAACAATATTGCTGGAAACCAAAATAGTAAACATAGATGATATTCCTGCAATCATAAGTTCAGCTTGACTTCTTGTGAGATTCACCTCATCGGTGAATTTATCTATCTTTTTCTGACTGTATTCGTACATTAAGTGGCTTAATCCACTACTGAAAAGAATAAATATCATTACCTCATTCATCTTATTAAAACCCCTACATATATCATGAGAATAATCAATAATAGAATAATCAAAAAAAGCTATTCCTAATATTCCAGCAACAACCATATTAACAGCTAATGTTACCAGTGTGTTTATTTCAAATAAACCCATAATTATTAAAGATATATAAGGGATAATTTTGACTATGGATAAATAATTCAGACTTGAGAGAGAAACAACTTCTGTGCTATTTGAAATCATTACTAGATAAGTAAGTATTATAAGACCTGTAACAGATCCTGTCTTTAGGGTTAGTTTTAGTTTATCCTTTACTGAAGCTCCTTGTGAAGAAGTAGCAGCAATAGTGGTGTCAGATATCATTGAAAGGTTGCTGCCAAACATAGACCCACCTATCACAGCTCCAACGCCCACTGCACAATCAAAAGCTCCATTTTGTGCTAGATTCACAGCTATTGGTGTTATCAGTGCAATAACTCCGATTGATGTGCCTATTGCACTTGCAATAAACGCAGAAACCACAAACATTCCAGGAAGTAATAATTGTGCTGGAAGAAAGCAAATAGTTAAGCTAGCAATAACATTTATACTACCAAGCGATTGAGTAACAGTAGAAAATGCCCCAGCAAGGAGAAAAATCAAACACACGGTAAGAGTAGTTTTATTACCCATACCTTTTATAAGAGTATCAACGCTATGCTGAATTTTGTTTTTATTGAATAGAATAGCAAAAAATAATGCTGGTAATAAGCAAACTAACGGTGAAATTTGATGAAGAGGATTGTCAAACCCAAAAAAAGAAAAATAAATACCACTACCAAGATATAAGGCTAAAAAAATAATGAGAGGAAGAAATGCAAACACTTGTCGTGATTAAATAAATTGAAAATATACTAGAATAAGCTATTTTAAGCAACTACTAATACAGTGTTTTTCTAATAATTTTGAACATCTTAAGCCATCTACTTTTGAATAAATTCCATTTGCATTTCTTGTATACTATCCTCTATTTGCTTTATTTGTTCTATTAGCCTTTCCTCTAAGTCAAAATTACCTCCCAGCCTTGCTTTAATTTTTTCTTCTTGTAATACATTTAATTCTTTTAATAACACTATGTTATTCCAGACAGTTTCTGCTGATCTCTTCTCACTTAATTGACTATTTAGTACGCTAGTTTTTTCAAATATAAACTTTATAACACTAGACTCCTGTAGCAGAATTTCTTTATTGAAGTTACCCTCGCTAGTTACCATATTAATCACGCACTGTTGTAATTTTTTCATCTCCATATGAGTAAACTCAAAATGGGAAAATTGCTCAAAAAATATAGGCTGGTTTAAAAGTTCAGAAAACTCTATTACTATACGCAGGATTATAGCTTGATTTTGCTCTGCTTCAATTAGCTCTGGAGATTTATTGTAAAGATACTCCTCTTTTGTTTCTCTGAATCTACTTTTAAAAATTTGCTTTTTGAAGCTACTTCTCAGTTCATTAGCTTTATTGTAAAGATAATCTTTATAATACCTTCTAATACTGCTATTACTGATAGCATTTACATATCCCATGAATTTGTGCTCAAGAATTGAATATTTTTCCGGAGCAAATTTTTCATAATTTTGCAAATTACTACCAATTATGTGATGCCATAAATATTCAGAGTGCAATTCTGTTGAGCGATTAAAAGCGGATAGTACATCTTCCGTCTTATATTCTAGTTCATTACATATATCGTATGGGTCCTTGTTGCTTGGCAAAGTCACGAACTTCAATGTGTATCCAGGCTCTAGTATCGGCAGAACAAGTTCTGCAACCCGCATAGCAGCATGACGTCCGGCACTATCGCCATCCATACAGATGGAAATTTCTTTAGCAAGTTTCCATAGATTTTTTATCTGCTCTGCAGAAATTGCGGTACCAAGCGGAGCAACTGTATTGCTAATTCCCGCTTGATGTAGTGCTATTACATCCATATATCCTTCAACAACAAATAGATGCTGTTTTTTGCGTATTTCGCTTAAGGCAAGGTTTAGCCCGTATAAATTCTCCCTCTTTTTGAAGAGCTGACTTTCTGGGCTGTTTAGATACTTCGGCTGTTGCTCAGAGTTCAGCGCACGTCCGCCAAAACCAATAACTTTGCCCGTGATGTTGTGTATAGGAAATATCAGCCGATCATAGAAATAATCACGAAAATTCTTATTTATTAACCCAACATCGATCAAAATCTCGTCTTTAATACCAGAGGAGTTCAAATATTCCTTCAAGCCAAAACTTGGTGCATAACCTATTCTAAATTTATCTATGATTTTGAGTGAAATCTTGCGCTGCTTTAAATAATCTACAACTCCCTGATTTTTTTGTGTAAACCAAATTGCAGCTAAATTCAGTGCTGAAAACAGTTTGTTGTTCTCTTTAGCAATGCTGAGGTTTTTGGGTAACTCAACACCTGCAACAGATGCCAATTTTTCCAACGCTTCCTTAAAACTTAAGCCCTCAGTTTGTGAAATAAATTCAAACGCATCACCATGAGCTGAGCAACCGAAACAGTAATATAAGCCCTTAACATTGCTGACCGAAAAAGATGGAGTTTTTTCGTTATGAAATGGGCAGAGTCCAACAAAACTATCTCCTCTTTTTATTAACCTAACTTTTTTTCCTACTATGTCGGACAACAATAATTTTGACTTTATAATATCTATATGATCCATTTTACCGAATTAGTAGTGGTAGGATAAAAATTATATAGAATTTATGCATATCTGACTCGAAATTTATTCAGAAAGATCAGGAGAGCTTGACAAAAAGCTCAAAATAAATTACCCATATAAATACCCTTAAGTTGCAATTTCTTATATGTCAGATGTGATATCAGTTGCTTCAGACCACGCAGGTTATGAACTAAAATCAGAAATAAAGGCTTACTTGGAAACTTTAGATTATACAGTGATAGACCGTGGCTGCACTGCTGAACAAAAGAGTGTAGACTACCCTGACTATGCTGCTGAAGTTGTAAAAGATATAACAAACAAAAAAGCAAATTATGGAATATTAATTTGCGGTACAGGTTTGGGCATGAGTACTGTGGCAAATCGTTTTGAAGGAATCTACGCTGCTTTATGTAATAGTGTTGAGATCGCAAAATTAGCTCGCGAGCATGGCAACGCGAATATACTTTGTCTTGGTGCAGGATTTACTGCGAGTGGATTAGCAAAAGACATAGTCAAACAATTCCTCGAAACAGAATTTTCAAAAGAAAGTAGACATAAAGAACGCCTCGATAAACTTAGCAATATTAGCAAGAAAAAAACCACAAAAACTTATAACGAAGATGAAATATCAAAATTCGCTAAAATAGCAGGTGAATGGTGGGATGAGAATGGCAAATTCAAGCCATTGCACATGATGAATCCTGTGAGAGTATCATACATCGTTGAAAAAATAAAAGAATTAAAAAAATGCGATTTAAAAGAACTATCATTGCTCGATGTTGGTTGTGGTGGTGGCATTTTGTCAGAGTCAATGGCGCGTATTGGTATTAGCGTTGCGGGAATAGATGTATGTGAGGAAAACATAAAAGTGGCACAGTCGCATGCGAAGAAAGTAGGGTTAAATATAGAATACACACACCCTAGCATTAAAGAGCTGTCCCTTATGCACAGCTGAAGCTGCCGACGAAAGCTTACGTGTAGAACTCGGTGGTCGCCGGATCATTAAAACAGAACAACACACAAAACACACAGTGACAACGCAGAACACAACAAAAAACACCACACA
>NODE_29_length_4974_cov_3.670930
CCACTATACGCATATCCACAGTTTTGACACACAACTAGACCTTGTAATAGATATTTCTTTTTTCCTCCCTCTCTCTGCATCCTTGCTCTTTTTCTATTTTCATCCAGTTGCTTTTGTACTTTATTAAATAACCCTTCATCAACTATTTTTGGTACTGGTATATAAATCCAGCTGTCCTCATCTGTGCGACAGATAGAAACCTTTTGTTTATTTCTTTCTCTTTTTTCAACCCTCTTTAATTTACCAAACGCTGCTTGTCCTTTATATGCTGGATTTCTTAACACCTTCCAAATTATTATTGGACACCACACCTTCTTTCCAGTTCTTGTTCTAATTGACTTATCTCTTAGTCTACGTATCACTTCCCTTATACTTATTCTCTCTTGCCCTACCCACATGAATATCTGCTTTACTATTTTTGCTTCCTCTTCATTTATTTCAAACTTTGTCTTTTCTCTATCTACATGCTTTATACGATTATAACCAAAAGGTGCAATGCCAATTACACTTACACAGCCTTTTTTTGCTCTATGGAGTTTTCCCCTACGACTACGTTCCATAATCTTTGTACACTCATATTCTGCCACTAATCCTTGCATTCCCAATAACAATTTAGACTCTGGATTATTTTCAGTCTTATGATTTAAGAATATTACTTCTACTCCTGCTTTTTCAAATTCATCAAGTAATATCATTTGATGTGCAGATTTTCTTGATAGTCGGTCAGGTGAATGAATATAAATTTTATCAATTTGATCTTCTCCTACTTTATCACGTAATGCATCTAAACCTTCACGTTCTAAACTCCACCCACTAAGCCCATCATCCTTAAATTCATACTCATTCAATAACTCATGCTTATCTGCAGCAATTCTATGCTTGAGCTCGGCAATTTGACTCTCTATTGTATTGTTCTGCGCTTGACTCTTCGATGAAACTCTTGCATATAAGGCCACTGTTATCATTTTTCTTTATCTCCTTTTCATTGTTTCTTTTTACCGCATACCTTAGTAACAGCTCATAGGCGTCTGCTAGATGTTGTTCCGCTAATTCATCTGGCTCGTATCGGCAAGTTAATGTTCTTTTTCTCATAGTTTCTCCTGCAAATGTTTTTGTAGTGCAAGGAGCCTTACCACTCCTTTTTTCCATCAATCCATTTACTCTTATGAAAAAGACCAACTTTTATCAGCTACAGCCTTCAAATTTGGTCTAGCCCTTCCTTTGCCAACTGCTGTTGCGCTTTCTGATACGACTCTTATTTTTTTAACAAACTTTCCATTTTCTCTGTTTCTTTCTTTAATACCTCGGCTATTTCTTTGCTATTTTTCGCATAATCCATCGCTGTTATTCCAAATTTATCTGCTTGCTCTATTTCAGCCCCTGCTTTTACTAGCTCCTCCACTATTTCTTTTTCTCCGACCATACATGCAAGATGCAGCGGAGTGCATTTATTGCCATACTCTTCAGCATTTACATTCCCTCCTGATTTTATCAATTCTCTAACTGTTTCTAGACGTTTCTCCGTTATCGCTAGATGCAGTGCTGTATGTCCTCTTACATCTGCTGCATTCACATCTACTCCTTTTTCGATTAATAACCTCACTGTTTTTACCTCTACTGCATAATGTAGAGCTGTTCTTCCTTTTTCGTCTCTTGCATAAATATTTTTAAATGAGTTCTCTAATAGTGACTCCTCTTTCTCTTTTTTACTCATAACTACCTCACCCTTCCTTTAAATTGAAATCCCTTTTTTAAGCTTTCATTCTCACTACCTCATCTATCATTTCGTTCACTTGGTTCATTATTTTGCTTGCTAAATTTTGACATTCTTTCCTTATTAGCGATTTGTCTCTCTTCCTTATTTCTCCTATCTCTATTATTTTTAGCTCCGGCATGTAGCTTCCATTCAACATGTCTGCTATTTCTCCCACTAGCCCCTCTATTCCATAGCACGTCAGTTCCCTACTTTTTGTTACTCCTCCTTTTTCTCTTAAAAATTTACTTGCCTTTTCACTTTCTTTACTATCACACAGAAAATACTTTTCACTTTCCCAGATATAGTACATTGGTGTTGCACCATACTTATTCAGTTGATTAACTTCAGCTCCGGCCTTTACTAGCTCTTTTATTATTTCAACTCCTGCTCCTCCTATTTTGCACGCAGAGTGCAGTGGCGTACATCCAGTGACATATTGAGTAGCATTTACTTCTGCTCCAGACCTTATCAGCACTTTTATATTTTCTAAACTTTTTGCGAATACTGCACAGTGTAGTGGCGTATAACCATTTTTATCTCTTGCATTAACCTCTGCTCCTTTTTTTATTAATAATCTCACTGTTTTGTAATCAGAGATTTCTGCTGCTTGGTGTAATATTGTCTCTCCTTCTTCATTTCTTTTATTAATGTTTTTAAACTCGTTACTTGATACTTCTTTAAAAAACTTACTCTTGCTAAAACTCATTTCATACCTCACAAAATTAGCTTTTCTAGCGCCAGACAAATTTCTTATATTTACCTGCTGCTATTCAAGTCATGTCCTTTTTAGCATGAGAAAGCAAGTCTTTTTCTTTTTATTTCATACACTTTTACCTATTATTAATATAATATATGAGGATCTAAATATAAGTACTTAACTTATTACACATATTACTTGACTATTTTTCCAACTTCTGTGCAAATGTCGATGTTCGTGCCACTTCAGTACTCCTGGGTAAAATACTAAAATGTAATTTTCTAATTCGTGTATCGAATCTTCTTTTCCTGAACTTCTATCATTTTCGCAACTAACGTGATATTCCGTTAAATTAGCTTTCGCAACCTTTTGATCAGTAAGATTCTTTGCTTCATATTCATAGCTGATATTAAATCTTTCCAAAATTGGTTTGTATTCCAAGTTCCATAGCTGATCAGAAAGTTTATCATTACCAAGGAAAAGTGTGCCTCCTATCTCTTCTTGATAACAAAGAGGAAAACAGCTATTTATTTCTCCTAATTTCCAGCTATCTGACAGTACAATCTGTGCTTTGACAAACTTTATTTCTGGTAATAAGCTCTGTGATAGAGGATATAGTGCTTTTAAGTTGTACCACTGATGACTCCTTTCATAAATGCCTTTGTAATCCTTTGTATGAGCCTCTGTTTCTCCAAGTACTGCTACATCTAATCGATATATGTCATTACTAAATGTTTGTTCATAATGCTCTCTTAAATAGTTGTCTACAATCTCTACTAACGGACCTCTAGAACTGAAAAAATTTATTCTTCCAAACGATAACACTGGCCCATTTTTTTCAACTTTTATACCAGAGTAGTCTGATAACAAACTTCCAAATAAACTTTCATCTAAAATAAACCTATCAACGTTATAGTGATCATTGAAAATCCTCATTAGCCGCGATCTTGCTGGCAATGACAGCTTTGCAAGTTCTACTACTGCATCTACAAAAAAGTCATTTGGAACATCTTTTATTCCTATCTGTAATTCAAAAAAGTGCTTGCCAGGTAGCTCCTCAATAATTGTAATATCTTCTATATTTGCCCATTTTAGTGCTATTTTTAGTGATGCTGAAGTTCCTCTCAGTCTTTGAAACTTTACTCCTTCTACTACGGCTTTTCTTCTATCTTTTACCCAACGCAGTATCTCTTCTAAACCATATTCTTCTATTATCCACGACAATGTTTCTTCTTTAAGACTAAACTTAAATCCTCTGATACAGTTTGGATCTACTTTATAATCTATCGCATCTACTAGCGCTCTTTCCTGCCTTGTTGAATTTGGTGGCAGTAACATTAATTCAACTCAATCTTTAAATTTCTCAAATTTGCACATTCATTTCCCAGAACCACAATATCCTCTCTTGGCTCGATTAATTCTACGTTTTCTACACCCTCTACAAACAAATTTGCTATTATCCAAGATCTTGTAACATTCCATCCCAGCCTTCTATTTGCTTCAAACCTCTTAATAAACTGCTTCTTGATTTCTTCCTCTGATATTACAGGACTTATGCTCATTCTGCTATGAATATCTATTTCCGTAATATTGCAACCAATTACTGTTATCGTATCTGTTAATACCCTTATATCATCTCTAGTAACCTGCTTTTTTACAATTTTAAGTAGTTCTTCTGACGCTGTGGATAACTTTGTTGATAAGATTGAAATTTGTACTTTCCCTGGTATAGGCGATTCTACTAACGCATCTTTTACTCTACTATCTGCTGACAGTACATGATATCGATAGTGTTCTTTGCTTCCACACGTGCTTGAGCCCACTATTTTTGCTTTAATTCTCTTTCTAAATCGTTCGTCATTTTCCTCTTTTTGTCTTTCTACTCCATAAAATTCAGCCAAATTATCAAGATCTTCTCCCATTGCAAACTTAAGTAAATTACTTTTTACAGCTTCATTTATTCTTTCTCTAAGCAAAAGTTCTCGCCATGCTGCTACCTCCAGAATCTTCATCGCTGGATCACTTTCAACTAATGCTGTAAAACTTGTGTCTCGATTTACTAACTCTTCTTTCATTCTGGAAAAGATCTCCTCAAAGTTCAGTGGTTCGATAATATTTAGCTGCTGCATCTTTAAACTACAATTCCATCAAAATGAATGTTTTTCCCACTTGGTACGTATAATCCTTCTAGGTCAAGCGTTACTTTTCCTTCTTTCACCTCTGTCATTTTTACTTTTTCTAACTTAAATCTCTTTTCCCATTTTTCCAAAGCTTCTGCAGTTGCTGGATATATCTCAAGTGTTAAATCTCTATTTATTGGCTTATCCACCAATTCAAATAATCTTGAGCCATAATCTCTTCTCATTATTCTACTGTTAATAGGAGTGGTTAATATATCAATCATTGATTATTTCAGATGTTCTATTCCCTCTAATTCTTTCCCTGTTTTGGAGTCCATTCCTCGCATATATTTTTCATGGCTCTAACTTAATATTTGCATATTTTTCACGTGCTATAGAAA
>NODE_30_length_4957_cov_3.335818
GTATAATCGTTTTTGAATTGAATCAAATGAGCGTTGCCATCATCAAAAGAAAGCTGTACAAGGCATAATCTATCTCTGCTATGCAGCAGCCCCATTGCCTCTGTATCAACAGCTATAGATTTTATATCATTCGGTATTGCACTGGCTGGCAGGTCGTCTTTATATATAAATATTCTCATAAATTTAATATGTTTTATGACACATACAATAATCAAAAATGAGTTTTAAGTATACGAAAAGATCATAGAAAATTGGCTCTCATGATTTTCATGTATGTAGGGTTTACAAATTATGATATGCATCTATAATAAGAATAAGTAAATTTTCATTGCGGGAGTGGCTCAGTTGGTAGAGCGCAACCTTGCCAAGGTTGAGGTCGAGGGTTCGAACCCCTTCTCCCGCTCTTCTTTTAACGTAAAAAAAATTGCTTCCCCGGTTCAACTAATCTAGCTATACTAAAAGTAGTTAAAAGCTTTTTAGAAAATTAATTATGGGGGTTATATGAAAAAAAATAAAGTTGTAGGATTTTTAGTAGTTTTAGGCATAGGAGCAACAATAGGGGCGCTCGCAGGCTTGGGGCTAAGTTTCACAGCTTTATCACCTCTGATCATTGGTGGAATTGTTGGTTCTATAGCTACAGCATTGTTTACAGCTCTGCTTGCGGGAAATATGCTATATCAATCTTGTAAAGGAAATTATATTAAAGATGAAGATAAAGGTCTGTTTGTTTTTTGTGGTGTTACTACACTTGCAAGTGCTGCAATTGGAGTTGGTCTTGCTGCAGCTGCAATGGCTATTTTCCCTGGTGTAACTCTTGGAATGGGATCGGCAGCTTTAGCAGGTGCAATAATAGGAGAAATAGCACCAGTTGCAGCGATTTGTGCAATTGTAGCTACAGTATTTGCAGCTCAAAAAGTGAATGATTATATTATATCACCTATAGTTGAGCGTTTTTCTTCAAAAGAGGAAGAGTGCAATCTACCTGCAAAATAATCAATTGACGTTAACATTTAGTTTTCTTTATAATTTCCTTTGTGAAAGAAGAAAAATGCTTATTTGTAACGATAGCTGGTTTGCCAAATGCTGGAAAGTCAACGCTAATTAACAGCATCGTAGGCAAGAAAATTGCAATTGTCACCCCTAAAGTGCAGACAACAAGGACGCAGGTAAGGGGTGTTGCTATATGCAACAATGCGCAAATTGTTTTTACTGACTCTCCAGGAGTGTTTTCAGCAGAAACAAATCTTGAAAAAGCTTTAGTCAAATCTGCATGGGGAGCAGTTAAGGATAGTGACATTACTTTGTTGCTTGTTGATGTAAACAATTACCTAAAAAATATAGAAAGAATAAAAACGATATTTGCACGACTGGAGCGCACAAAAGGCAGATGCATTTTGGTTATCAATAAAACTGATTTAGTAAAGAAATCAGAGCTCAAGATGGCACATGAGCACCTAAATTTGCTTTATAAGTTTGAAAAAATTTTTACGATATCGGCACTGAAGAATGATGGACTTTCTAATTTGATGAATTACTTATCTGAAATTGCACCGATAAGCCCTTGGTTCTATGAAAAAGATCAAGTAACCGATTCCTCAGCTGATTTTTTATCAGCAGAAATTACAAGAGAGAAGTTATTCTTGAACCTACGTGAAGAATTGCCATACTCTACAGCTGTTATAACTGAACAATTTGAGGAAAAAAAAGATAAGAGTTTAGTCATAAAACAGATCATATTTGTATTGAAAGATAATCATAAGAAAATAGTGCTAGGAAAAGACGGCAGTAGCATAAAAAAAATTAATATCGAGGCGCGTACAGAATTGGAAAAGTTATTTGAGTGTAAAGTTCATCTCTTTTTGTTCGTAAAAGTGCGACCTTGGACTGATCGCCCTGAGGAATATATAAGTAATGCTTAATTCTTTGTTGGTATTTGATATTGAAACTATACCAGATGTAAATTCCTGTAAGAATTTACTCAATATTAGTGATGATAGCAGTGTAGAAGAAAAGAGGGATGCATTAACAAAATATCATCTTGAAATAACAAACGGGCAAAACTCTTTTCTGCGTCAGCCCCTCCACCTTGTTGTAGTTATTAGTTTTTTACTTTGTAATATAACACGCCAGAGCGGTTATGAAATGTTCACACTACAAGAAATAAGATCTGGAGGCACATTAAACTCCAATGAAAAAGAGCTAGTAAAGGGATTTTTTAACTACATATCAGAGAAAAAGCCAAGACTAGTTTCGTTCAATGGACGCACTTTTGATATACCGGTACTGAAGTACCGTGCTATGGTTCATGGCATTCAAGCAGAATATTTTCACAAAGCTGGCGATAAGTGGAATAGTTACAATCAGAGGTACAGTAGTGATTGGCATTGTGATTTGCTTGAATCTCTCTCTGATTTTGGAGCTTCTGCAAGAATGAAGATGAACGAAGTTTGCGCAGCATTTAATCTTCCCGGTAAGATTGGAGTTGATGGTTCACAAGTTATGGACTTATATGATAGTGGCAAAATACAAGAGATTCGCGATTATTGTGAAACAGATGTGATTAACACTTATTTGATTTATTTGAGGTTTATGCATCATCAAGGAAAAATTACTACAGAAAGCTATAATAAGAGCATAGAAGAACTGCTTTTAGAATGCGAAAAAAAAGAACACCTAAAGAAATTTAAAGAAGAATGGAAAATAACTTCTGGTGAAAATTTTTATATTGAATTTAAATGAATAGATGCTACAGAGCAATCTAATGATTGCTCTGTATAGTAGTTATAAACTACTTATAGTAGAAAAGACATTTTGATGTGCCCTTTGCTTAACTTCTGCTTGTTCAAGCTTAGAAAAATTTTCTAAGTTTTTATCTTGGTATTCCTTTTTTACTTTCTCGAAAAAATTTTGTCCACCAAGAATATAATTACCTAAATTAGCAGCATAATATTGAGCATTACCTAAAACTGCACAGTTAATTCGACTTAATATTCTCGAAGGGTAATAAAAGAGAGAAACGTTATTGTTCGATCGGAAATCCTTTTCATCCATTATTTTAATGGCTTCATGATAACCATCTATTTGATGAACAAAATATCCTTCAGGTACTGATATTCTCAATTGTGCACCTACATGAGCATAACCACAAATACCAGGTGATACCGCTGGTACTGGGTCTTGTCTATGTTGAGTTACTCTAATGGTTTTTTCTTGAAGAACATCATTATAAAATTCACTAGCAGTAAGATCAAAAACTCGTGGATCACCAAAAGTTGCAACATGAACATCTTCAGCTCCTTCTGTTTTATTGAGGCATAAAGCAGCTATCTTAGCAATAGCTCCTCCCATACTGTGACCTGTGAGATTAATTTTAAAATCCTTGATTTCTGATCTCTGTTTTTCAGCATGAGATTTCAAAATGCCATACAGATTAGGCCATGAATCCATAAATGAATTATAGAAACCACAATGAATTCTTCCACCTTCAGGTAAAAATTCCGAAGTAGCAAAAAGTACATTTATATCAGTAATTCCATCATTAAAACTCTGGCTCAGACGAGTGCCATGGTAAGCTATTGTTATTTCTTTACCTTTTATAAAAACGTGACCAGCATCTTTTTCAAAGCTATTACCAAATGGAATAATTTCATAACCTTCGCTGATGAGTTCAGCTCTAGTTTTATACATTTTTTCAGTAGATGGAACAATTTCAAAATCTTCTACAATTTCAAATTCAGTTTTGTACGCTCTTTGAGCTAGGTTGTTACATCTTTTTTTACTTAATTTACCATCATCATCGCCATAGCTTATCTTGCAGAAATTACCCATTTCTAATAATTTCTCTCTATCAAATCCTGCAATTTTTACAATACTTTCATCTATTTTATAGTCAGAAGGTAAAGAACATGGCTCATTTGGATCAGCACGATTTATAAATTCATAATCTTCAATGATCTCAAATTCATCGTCATATTCTTTCATCTCGTATTTGCCATCATCTACTGAGATAGAGTCTGGCTGTTCAGTATTACCTGGCTCTGAGCCTGTAGCAGCACCTGTAGTGCTAAACCAATTGCGTAAAAAACTAAAATCCATAAGTACCCTAATCTGTCAAAAATAAAACAATAATCTACCAACTGTAATACAAATTAATATTATTGTCAACAATTTATATTAATAATTTAATCTTTTTATACTTTTACTTTGAGTAAATTTTACTTCCATAGAATAAGTATAGAGTTATAATACACTAACAAGCAAACCTCTGTACTAAATTTTGGTTAATATACACGTTGAGCGTATTAAGAAAGTTGCTTTTAAAGTATTGCATTTTACTTTTATTTTCGCTATAAGGTTGCTTTAAGTTGGATTTTCAACACCTTTATACTATTTATGTTATGATTTTAAAATTTTTTGGGGGCACTTCATGAAAAAATCTATTTATACTAGAACTGCTCTAGCTTCTCTATTGACTTTATGTTCTTTCAGTGGCTTTGCTGCTGACTTTTCTGACGAGAGTATGAAGGAAGTAAAAAAGCAAGAGAGTAACGAGTCAATCAAAACTTCTGGAAAGATGGAAGTGATGAAGACGTCAAATAAGAAACTAAAAGAAAAAATGGACAGGATATGTAATGCTGATCCAAGAAAAAAAGCTGAGGAGCTTAAGAAAAAAGAAGAACTAAGATTAGCAGCTGAGCAGAAGAAAAAAGAGGAGTTAAAATTAGCAGCTGAACAAAAGAAGAAAAAAGAAGAGTTAAAATTAGTAGCAAAACAAAAGAAAAAAGATGAAATTAGGCTAGCAAAAGAGAAAAAAGCAAAGCTTATAGAGGATTCAAAGGCGAAAGCTCTAAGCACTAAAAATTCTAATGTAGAAAAGTCAAAAATTAAGGGTTCTAAAACTAAGAATGCTAAAATTGAAGCTAAAGATATAAAAAAGGATGTAAAAGTTGTTAACAGC
>NODE_31_length_4850_cov_2.943468
GGATTTGTTGTATCTAAAGGCATAAATTTCCTTGCATCCTAATTAAGTAATTATATATAAATGATACTTTAAAAACAAGTTTTTGGCTTATGCCAAGGACGATTAGAACGGACTTTGCTAACCTTTATGCCACTATTTGCTAGCCAAACAGAGTGTGTGCCATATGCCTCTAAGTCAGAGTATTTGATGGTTTTAGTATTGCAAGCTGGATAGTTAAACTTGCTTAACTGAATTACTAGATCGACATTGTTACAATTTTCTAAAATATCTTCTCTTTTATGAGCTAGCAACACTGACTTATTATTTCCTTTATTATATGTACAGTCATAATCATTACATTTTAGCCTTTTGTTTGAATTACTGAATTTAGTATGATTCACAATTTGATTCTGCCCGTTTTGCTTTGCCCACGTTTTGACAACAAAATTTCTGTTTTTTCTAGTAAGGGAATATAGTAAATTGTCATCTTCTTTTACAGCAAGATTATCAGCACTGACTAGAATGTCAGGAGTTGTATACATAGCGCTAGAGAAAATACCTAGCACAATAAAGAAAATTCCAAAGAAACGCCAATTCCTTTCCCACAAGCATAACCATAATAGCCCAAGCGTTATTATAATAATTAATGAGGCAGGAAAAGTGCGAATAGGAATAACCAAATACTGAAGACTGGCAATTGCGTTTGTTATATATAAAACGCTGTCAATTGGGCGTTCCATGAGAGGCGTTATAATCCACTGAGTACCTAAAGGAATCAATAAAACATAGATTATTCCAAGTGGAATAATAATGAGTGTAACTATTGGTATAGCAATCAAATTTGTGATAATGCCACTGATTGAAAAATAGTTGAAATTACATATTGTGTACGGAACAGTTGCTAAGCTTGCTATTACTGAGCTGATCATTATCGACACAAAATATTTTATTATTTTTATTTTGAATAACTTATTGGCATTAATCTGATAACTGGCAACTAGTGCCAAAACAGCAGAAAATGACATTTGAAAACCTGGCTTTAAGATTGCTTCTGGCTCCACTATGAGTATCACCGAAGCAGCAAACGCAATTGCTATTAATCCTCGATATTTTCTCTCTATCATTATTGCAACAAGTACCAAGATCACCATGATGTAGGCACGCTGAGCAGAAATTTGCATACCGGTAATCAACAAATAAAAGGTAGTTGGCAAGATAGTAAAGAATGCAGATATTTTTTTAGTGTTATATTTAAGAGTCAAAGTTTCAGATATTGCAAATAAATTACGGAATACTATAAAAAATAGACCAGCAACAAACGATAAATGTAAACCAGATATAGCGAATAAATGTGCTATACCTGAATCTCGTATCGCATTCATAGTTTTTTGATCTATCCCGTCTTTTTTGCCAATTAATAATGCAGAGATTATGTCCGCGTGTGGCTTTTTGGTATTTTGCTGTAGGTTTTCATAGATATATTGACGGAAAGATTCTATATACTCTTGAAATTTTCTTGCTTCAGCCTTTTTGTACAGGACTATTTTGCTTGTTGCAAAGCCTGTTGCACTTATTTTCTGATAATATGCTATTCTTGCAAAATCATATGCATATTCCGAAGGCGCAATTTTTGGAGGAAAGAGTTTTGCTGATAATTTTACTTGATCCCCTATTTTAATGCCTTCTTCCGCTTTGGTTTTAACTGATATTCTGATGTTATCCAGCTTGAACTTCGTGTTTTTTATTTCATAAAGCAAAAATTGTTTATATGAGCCCCTATCGTTAATATCCTTCACTGTAGCAACAATATCTTTCACATACCTTTCCTTATCAAGAATGTGAGTATTAACTGAATCTGTTCTGAATTTGCTGGCTGTAAATCCTATGAGCACTGCAATTAAAGAAATGCATAATATTGCGTATTTCCTGTATAATATTGCAATCAGAATTAGTATAGGTGAAAGCAAGAGAAAAATAGATATAGTGAAAGCACAGCTTGGTTCAAAATTTAATGAGAAATAGGTTAAAATTCCTGCACACTGAAAAACAGGGAACCACAATATCAAGTTATATTTTTCATTGCACAGATTGTTATGTATATAATTTACTATCATGTTAAGAAAGGTTAATAGATATATAAATATATGTAATAGTGTGATTTTATTCTTTTATTTATTATTATTACGCATATAATAATAAATAAGCAACGACGCGGGGTGGAGCAGCTCGGTAGCTCGTCAGGCTCATAACCTGAAGGTCGTAGGTTCAAATCCTACTCCCGCAACCATCTTTCAATTGTACAAACATCGCGATTTCTCTTAATTATAATAGCAATGATATTTCTGACTCAAAGCTTGTTTTTGACCTGTAGGCTCAATCGCAGCATTCAGTAAAAAACTTAAGGTATTTATTGGTGAATTACATTAAATTATAGTGGCTTTTTTTATTTTTTCTACATTTAGCCAAATCACGCTTGTTAGTACATTAAATTATTAAAACTCGCTATTCGGGACTTCTTTTGCCTTTTTTCTATTTGGTTGGATGATTTTATAAATTAATTAAAATATTCATAATATTGATTTCTTATCACAACAATGCTATTATTAAGCTAATATTACTTTTAGTGAGGTGTGAGCAATGGTTGATGTAGCTTTTATTGGTGTAAATACAGTTATTGATAACGGATACAGAAGAAAAATAAAACTCGTTATGTCAGGGTTATTTTTAGCTGTATCAGCAGCAACTGCTGTTTGGTTTATCTTTCCTGGATCGCAAAATGTACTTGCTCCTTTCTTGCTTCCAGCTATATTCCTTCTTTTGACCCTATCTATGGGATATTATACGTTTCTTTTTGGTTGTGAGAAAAAATCTGTAGTAGAAAATGTTCTAGGTATGGTTGAACCTGCTGAGTCAGTTAAGAGAGTGCGTTGCCAAGACGAGATCGAATCTTTGCTAGCAAAAACAAGAGATATCACAAAAAATAAGTTTTGTAACATACTGATTAATCTTTGTTTTGAGGATCGTATCAAAGCGCACAAACTTGCTTTATATGTAAGAGAAATTGATAGCGTTGCATCCTCGATAAAAGACGAGGATCTGTTAAATCACTTTGATCAATTTTTTACCATAACTGAAGTAAGCAATAAGAATAGTAGAAATGAGCTAATTAATCGCGCAAGAATATATAGAACAATAAGTGAAAAACCTAAAAATGAAATACAAAGTTTTTTAGCTAATCAAAAAGAGAGTCTTTCGTATGAAATAACGTCACCTAAAATTGATAATTTTTTACCACAGGTTAATGCAGTAACTGTTTAGGTTAGCAAAAGTTCAATACGTATAGCTAAGTCTTTGCAATATCAATAATTTCATTGTGTACATGATTATCACTTTTTTTTTCAATTTTAGTAATAACACTGCACCTTTTGGGTTCTTTTTTAGCTATTTCTTGAAATCCTTCCCGAACTTTATTATAAAAATCAACGTCCATCTCTTCATATTTATTTTTGTCTTTTGCTCTGCTGAGTCCAACTTGAACATCAATATCTAAAATAAATGTGATATCTGGATATTTAATTTCCACTAATTTGTGTAAGTCTCTTATTAGACTCAAGTCAACACCTAGTCCATACCCTTGATACGCAATAGTTGAATCGATAAATCGATCACAAATAACTGTCTTTCCCTCTTTAAGAGCTGGTAGTATTAATTCTTTCATATGTTCATATCTCATTGAGGTAAATAATAAAAGTTCAGAGATGGGATCAATATTATCCTTAAGTAGTGATCCTCTTATTTTTTCTGCAAAATCAGTACCACCTGGTTCTCTAGTCAATACGACATTATTTTCACCGTGAATTTGCTTGAAATAATTTGCAAGTAACTCAGACTGTGTTGTTTTACCAGAACCATCTATTCCTTCGAAGGTTATGAACATAAATTTTATAATTACAATGCTAAATGCAAACAGTTTACATAGAAACCATTTGACATTTAAGCAATAAGATCATAAATTATATACGGTATACAATTCTCTATGAGCTATGGTTACGCTAGACACTCCTAAGATAGATTTAGACTTTACTGCAAAGAATTTCAATCTCTTGGGAGTGGATAACAAATATTATACATTAAGTGACTGCTATGGGGAAAATGGTCTTATTGTAATGTTTATATGCAATCACTGTCCTTACGTTCAATCAATTATTAGCAATCTAGTAAGCGATGTTAATTTGTTGAAAGAAGATTATCAGGTAAATACCGTTGCAATCATGCCAAATGATGTGGATAAGTACCCAGAAGACTCCTTTGAAAACATGATTAATTTTGCCAAGAAAAATAAGTTTACATTTCCATATTTAATTGACAGTAACCAAGAAGTAGCTAAAGAGTATGGTGCTGTTTGTACCCCTGATCTCTTTGGGTTTAACGCTGATTTAAAACTTCGTTATCGTGGACGTTTTAACAATGCAAAAAAAGAGAAAGTTCAAAATTATGAAATAGGAAGTAGTGATTTATTTCAAGCGATGAAATTTATTGCAAAAACTAGCAATCCTCCAATTGACCAAAAATCAAGTATTGGTTGCTCAATCAAGTGGTCTAATTCTACAGGGTAAATATCATGCACAGTGGCTCTCAGCATTTGTTTGATATTATCATCTTACTTTCCGCTGCTGTGTTTATAGTCATAGCGTTTTGGAAAATGAATATCAGTCCAGTGCTTGGTTACTTTGTTGCAGGTGCGTTGATTGGTTCTCATGGGTTTAATCTGATAAATTCAGCTGAAGCAATGGATAACTTCGCAGAATTTGGAGTAGTTTTCCTGTTGTTTATTATAGGTCTTGAATTGACATTTGAACGCCTCATCGCCA
>NODE_32_length_4673_cov_3.104048
ATATAGACTCCAGAATCAACCCATTTCTGCTCTGTTGACACTATATCCAATTTCTCACGCAAGCCTGATAAATCTTCTGGCTTAATACACCCGCACCCAGATAATAAAAAGAGTATCACAAAACTTATGCATAGCTTAACCAAGTTTTGGTTGCTCAAATGTTCAAACATCTGTTACTCACCTGCGCTCACTCTCCACCTGGTTTTATAGATTCACTAGAGAAAGATCCCGATCCCTTATTATCATCTCCACCTCCTCCAATAGCCCCTCTTGCCTTATTTACAGCCGCAGCAGCAACTTGACCAGCACCTCCAGCAGCAGCTTTGGCAGCAGATAAAGCTTTATTCACCATTTGTGCAGGAGTGCTACCTGAACCAAGTGCTGCTCTGTGGTTACCAGCAAGTTCAGCAGCCATGCCAGGAAGAACGTTTAAAAAGTGGTAAAAGAGGAATAATACTAAACACAATTTTAATAATTCTCCGATTAGAGAGCTGCCAAACTCCATGTATGTAAAGTCGAATAGACCAAGTATGCTGCTCTTTTTAAAGCTATAATTTTGCATCATACATGCGAGAGTAGTTTTATTTTTATCACATTCCCCATCTTTCAATTTAAACCACTGTTTTTTCTTGCTATATGAGATTTCTGCTTGTTTCTTTTCATATGACTTGTCCGGTTGTTCATTTTTATATAACTCGTCCGGTTTAAAATTTAAATTTTTAAAATAGATTTTATCACATGCTATGAACATAAAAGATAGAAATGCAAAGAGGATAACTGGGTATAAACTGTAGGTAATTAACTCTTTTAGCCAACCATCAAAATATCCTTTAGTATGTTGAAACAAAACCATAGGAATGAATAAAGGCGATAAGATGATAATTACACTAAGCGCAACTAAAGATAAGATAAATACATAGCACATCCATAAAATAACCATCATCATCAAAATGGCCATAAATATACAGACAAGAGCTACTAAAATTTGTCCACCAGCGAAAATAATACCAATCACCGAACCTGCAACTAACAAGACAGGAGCAGCGCCAAGCAAGACCGCTAACGTTGCAACACCTCCAGTACCAATTTTGCCACCAATTCCATCTAAAGGGGCACCTAAATAGAATAAAATTCTACAATCAAGCCTATCCCAAGGAGCAAGATAGCTGTAAGATATTCTTTTTCCATCTACTTTACGCATGTATTCATAATCTTTACCTGCTTCGTAATTACATATACCTTTGCTCTCAGATGATGCTTGCAATACTATCTCCGACAAACCATTTGAAAGTTTTGTTAATTCTCCGTAATAATGAGACATGGTACTACCTGTTGTAAAGTAAATCACTAAAGCGAATTTAATGATCAACATGTACATTTCTTGCGGACTACGCACTCCACCAGACATAACTTTTATAGAGAACAGTATTAAAGCTAAAACTAGAACAGCAGTTACAGTATTTTTCAACCTTCCTTGTGCTACAGATAAAAAACTACCCTTCTCCTGTCCTTTTTTTTCTCCATCTTCATATTTTAGCTTATCACCATTTGAGTCAATACCTGCAACTAAATTATCTAACGATTCCTTAATGCATTGCACTATCATAGAAGTTATAGGAATAGGAGATAATGACTTACTTCCCGCTTGATTGTAGCAAGCTTCAGAGACATACGAGCTAAAACAGCTTTTATTGTCATAACCTACAAAAATTTTTCCTTCTTTTTCTTTTTTCCTGATAAGAGTTTTATAATCGTCATCCCTGTTGATAAAACTCCTTTCTTCACCACCTGTACCATCTTTATTTTTGAATAATATCACAGATTGTTCACACATAGGAACAATCGGATCAGGTGGTAATTCCGTGCATCCTATATCAATTCCTTGCGGCCAAGCAGTTCCAGCTGCCCTAACTTCAGCCAATTCCACACATAACCTACCCATTTTTCTCACTGCCCTGAACGTTGATCCATATATGTCTTCGCTCTGTCCTGCTTTGAGAACTTTACATTTCAGCTCACCATCAACCGTCGGGGACCATGACCCATCTACATATCCAGTATCTTTTTCCCTTACATCAAAGTCTATGTATCCAGGTTTTTCTCTGGAATCAAAGTCTTTCTTGTTAAAAAGATTACCAAAAGTTAAAGGATTTCGATGACATATTTCTATATATTCACTGTATTGCACACCGTTTTTTGGCCAGTAGTAGTGTTCCCTATCAACATTCACAACATCCCAATCAGTAAAGTTTAAAATATCTTTCTCTGTTTGTTTTCCATCTTTTCCTGATCTTTTCTGTAATGCAGAAAAATATTCATCTTCTGTTCGATAATTTTTATCTGTATCACCACTATAACCTGTATCTTTTAGTTTAAAATTTTTATATCTCCCATCATTATCGTATGCAACTGGATGCCTAACAAAACTATGCTGACAAACAATAAGTCCCCCAACTGCCTTCCAGACTCCAACAATTGCAGCTATCATTCCAACGATAACAAGAGCAGTAAATAAACCAGCAGAAGAGACAATCAAAACAATACCAGTAAATATTGCACCAATAGCAATTGCTATCCCAGCAACTGCTGCAGATGTTTCAAACGCCTTACAGTCAGGATTAGAGGCACGGCTAAAGCTACCAGTAGAATTAAATCTGCTAACAAATTCCGTTTTGTCAGTACCACTTACTGTATCTGCAAACACTGGATACGAGAGCAAAAAATCTATATTTAACAAAAATATCGCAACTAACAGTAATGACAGTTTAGTTTTAAACATTTTTCACCTTTTGATAAAACACAGGCAACCACATCTTTGGATCATCTTCGACTTCTTTCAGTATATCATATAACAATAGAACACTTTCCGCACGTCCAGATAACACGTTGACCACATCATCCAAATCTTTCAGATCTATTCTAGCTACTACAGCATTAACTCCCTGCTTTACTAAAAAGAATCTAGTACTTGGATCTGTGTGTTTGATCAGTATGTACTCACGTTCAGTTAACATAAAAACATCTCGATAGACACTAGTAGCTTTCAGATTTGGCAAAAAAATTTGTGTTGCTGTCTGCTGTACAAGCGTATCACTAATAGCACTTTTACTTGCATCTTCAACACTCTGAGTAGCGAAAACTACAAAAGCATTTAACTTTCTCAGCACTTTCAACCAGTCTTTTATCTTAGGTGCAAAAACTGGATTATCTATTAACGCCCATGCTTCATCAAGAACAATAATAGATGGAGTGCCATCAAGCGATATACTAATCCTATGAAACAAATAAATCAAGACCGGCCCAAGAGCAACAGGATCTTTTAGCAAGCTAGCCATTTCAAAGCCAAACACTCTTGCTTTTGAAAAATCTAGCAAATCTTCTTTATTGTCAAATATTGCAGCATGAGAGCCATCATCATGCCACATAGATATTGCTCCAGCTAGAGTATCAGGGCCCGCAAGTCCTAAAAATGGTACAAGATTTCTCAAAAATCTGTCTTCTTTTTTTAATTTAAAATTTCCCTCAATTGCATCATTAATTCTAGCAATATCTTCTGAAGTGAATTTATCGTTGTACACTAAAATTAAAGATTTTATCCATTCCATCAAAAATGTTTTATTATCAGGAGTATCGTCAAGTTGCAGAGGATTAAAATTTGTCTTAGTTCTTGGTTCTATTATAGTATAGATACCACCAAGTGCTCTTAAAAAAATTTCTGCACCGCGATCTTTATCAAAAAAGAATATTCTTGGAGAAAATTTCATTGCTTGAGCACATAAAAAATTCATTAAAACAGTTTTGCCAGCACCTGTTGGCCCAATTATCATAGTATGTCCAACATCCCTTATATGAAAGTTGAAGAAAAATGGAGTGCCAGATGTTGTATCAAAAACTGTAACAGCATCTCCCCAGTGGTTATTGAATTTTTTACCAGTAGGATAATTATGTTGAGATGCAAAACCGGCCAAATTAAGACTACTTATTGTACCTTTTCTTACTATATAATCAAAATTACCAGGAATTTGCGCCCAAAATGCTGGTTCTAGATTAACCCTCTCACGAACAGGATAAACACCACAATTAGAAAGCTCCGATTCAACCAATGATAAAGCATTGTCCAATGATTTAGGGCTTTTTTCTATACATAAGATAGTTAAATGGTGTTCACCAAACGCAATTTTACCACTCATTGCATCATCAAGCGCATGAGAAATTTCTGCTATTTGAGAAATAGCTTTATCTGCAGATTGTATCATACGATTTTGCTGTATCTGCATTTTCGCAATTGCCATTTGCCTATTTGTAAATTGAAAAGACTGCGTGATAATAAATTCATAAGGAAGTTGTAAAAAAGAATCAAGCATTCCTGCAGAAGTATTATTTCCATATTCTTTGATACTAACTATTCCAGCATATTTACTTTCATTATGAGTCACAACCTGTATCATCTTATGGCCAAAAAATAACCTATGAACTGGTAAGTATCTTGATATTTCAGTTTTTAGTGGAAAAAGCGTATTTGTAACAAAGCCACAATTTACAATTCTAGACAGAAACTCCATTATTTCACAAAACAGTCCGTTTGGAGTTTCTTTTACTCCAAGGACTTTAGGCGAATAATTCCTAAGGCTTGTTACTATACGATTTTTCGTTACCTCTAAATCTTCATAGGT
>NODE_33_length_4615_cov_3.250891
CTGTAATGTATTGCATTTGAGTAGGTAAAGAAACCTCATCTAAATCAACATCAAATTCATCTTCTTCTTGAGGATAATAAAAACGTATTACGTAAGATATATCCTTTTCGACGGAATAATCATGATCCACTTTTTTAGCATCATCATCTGGGTATTTATCGTAATTTGGTCTTGAAATTAGATCAAAAATGTAATTTCTCTTTTTAGTTGTCGTAATAATCATGTTAGTTCGACTACTGACTTCAAATGGCATGACAAGCAGTTTATTATCATAAGGATTAATTTTCCAACTTGATGCATCACCAACAGCAATGTTTTTGACTTTTTCCCCTTCTGCAAACTCAATATAAGAATAGTAACCTTGACTAAAAATTACTGTAAACACCTCATTAGGGCTATATACAAAAGTCTTTATTCTACTATCTACAGAAATAGGTTTATTATTAATAGATGCATTTAAGTTGCCACTTATTAGTAAAGCTAAAACTAACAATATCCTACACATATTCATCATCTACTCTATATGAAATAACTTGAAACCCTAACGGGTTAATATATCTTTGCTGATCATTCATTTCAAGCGATGCATATTTATACGACATCACAACTATCTTATTTTTCCTTGAGGAATTTCCATCTTTTCGTGTAAATTCTATAGAAAATCTCACTTGAAGAGCATCATTACCTAATTTTTGAATTGAACGAATTTTCAACTCACCTTTAGCATCTGAATATAAATTAAAAAGGTCATTCATATTCTGCGATTTTATATAATTGCTAAATTCACTATATACACTAGGTGAAGAAAACAACCTTACTTTTGTATAATAATTATAATTATAATTATATGGGTCAAAAACCTCCCTTGCTTTTATATACTCTGAAATAAAATAATCGTTCAGCGTTTCATTTGCAGAATATTGTTTTACTGTAACAGGATCAACCAATTGCACTATTCCTGACTTTTTGTCAATTTCTATAACGAATGGCTCAATAGTGCTACTTGTGCTAATTTTAAATATAGCTAATATGCTTATAGAAATTGCAACTAGTAATATTAATGTAAATAAAAGTAAAGTATTTCTCTGAGCAACAACTGTGCTATAGCGACTTGAATTCCAATTTATATCCTTATCCAATGACTCATTACTTTTTTCTTGTTTTAAAAATTTCAGCATCTCAATATTCTTAAAAATCTTAACTTATATTAATTAACATAGCAAGCTAACAAAGTAGTTATAACAAAAAAGCTAACAAACCCTTAATCCATGGCCTAACTTGCTAAATTTTGTTTCCATATATGAATCATTATATTCATTGCGTTCCATAATAAGTGGTATACACTTTGTAACTTCTATACCGTTATTTTTCAACTCTGATAACTTTCTACCATTGTTTGTAAGTAATTGTATTTTGTTAATGTTCAATTTCTTAAGTATTTTAGCTGCAACAGCAAAGCTCCTTTCATCATCTTCAAAACCCAATACTCTATTTGCATCAACAGTATCAAGATTATGTTTTCTTTGCATACTGTATGCTCTTAACTTATTAGTTAAACCAATGCCTCTCCCATCTTGCATCAAGTATAATATAATGCCATTCCCAAAGTCAGTCATTATTTGAATCGCTTGATGCAACTGGCTTCTGCAATCACATGATAAGCTGTCTAATAAGTCTCCTGTATAGCATGAAGAATGAATTCTCACTAATGGCTCATTATCTTTATCTGGATTGCCAATGATAATTGCATAATGTTCTCTTCCGCCACTTTTGGTTCTATAAGATATGATATCTACTTCTTGAGTCTGCTTTAAAAATAATGATGTTTTGCACACTTCATATACATCCTGATTTCCTTGAAAATTATTTATGAATGACTTGTCCAGTGCAATAACGTCATTTTTCTCGCACCAATTTCGCATTTCATGGTTATTCTCAAAAGTCATATCAGCCACTAACGCGTATGGCAATAATTCTGAGAACTTAAGCAAGGCAACAGCATACGCATCTATTGTCTTTGAGCATTGCAACTCTTTTATGCTACCTTCCTTTGAACAGTTTATTAAATGGAGCAGTTCATCAAAATTGCTTATCAACAGACGTTTGCTACTATGTTCTTTACTCTGACATATGTATTTTACCTTACTTGCAGTCAAAGTAACATACACATTACCTGATATAAGCTTATATTGACTAAATAAATTTTTTTCTAAAGTTTCAGCAGCAGCAAGCAATAGATAGTTATTTTCATCATCATATATTAAAATTGGAAGACCACGCCTGACTTCACTGATGGCCCTTTCTACTTTATTTCTACTTTGATTTCTTATAAACATTTCACCTACACCAAACAACTTGGTGCGGTCGAGAAGACTTGAACTTCCAAGGCTTTGTGAGCCACAGCGACCTCAACGCTGCGTGTCTACCAATTCCACCACGACCGCACTTTATCCTAGTTTCTATATAATTACTTTAAATTACTTAATCATTTTAGGATTTTTCATCTAAAGTGTCAATCTGATACTAGGATAATTTAGGAAATGCCTGTATAATTTAACTATGAATTTTATGGTTACAAACTTTAATCATTTAAGATAATCTTAATACTAATTCTTAATTTAGGTCTTTATACAAATGAAAGTAGCTAATATCTTCATTTTTTTAATTCTATCTCTTACAATTAGCTTTCACTCTAATCATGCACAAATATTGTACACATGGTCTCAAATCATTCCAGAAAATAAATTAAGCATACGTGCGATTATAGACAATAACATGTGTCCCATTGCTTACGTCGATAATAAGGAAGTAGAAATGCTAAGTCGCAGCTCAATTAACAATACCGAAACAGTTTGTGAACTGATAGTAGAAACAAATGCTCAAAACATTAGTATTGACAATATAAAAGTTCCCGTATTAGCGGAAAAGATCAGCAAAATTGCCTTCATTGGCGATACAGGATGTAGAATAAATATGTTATTTCAGCAAGAATGTAATTCTGTAGATAACTGGCCTCTGAAAAAAAATTTAGATTCAATCGCTTTTCATAAACCAGATTTAATTATCCATGTTGGTGATTATCATTATAGACAAACAAAATGTAGAAACACAAAAAAGTGCGGCGATATTTATGGATATAGCAAAGAAGCTTGGTACGCTGATTGGTTTGAGCCTGCAAAAGATATTTTAACACAATCTCCTTTTCTTTTTGTTCGTGGGAATCATGAGAGTTGTAATAGAGCTTATGAAGGATGGTTCAGATATTTAGATTCATACCCCTTTTTCCCTCAAAAATGTGAAGATCTTATTTCCAGTTGGTTCTTAGATACTGGGCCGATGAAGTTTTTTATCTTCGACTCTTCATCCGGTGAGGAAATTTTTACAATCCAAAGCACAGTTGATGCTTTTGAGAGACAATTTGATAAATTGATACAAGATAAGCCCACGTGGTTTTTGACTCACAAACCGCTTTGGAGATCTCCAAAAAAAGAATTTTTGACATTAAAAAGCCATGGTAATCTTACACAAATTGAAGCTTTTGGAGATAAATTTCCAAACAATGTTACTACCATAGTTTCTGGCCACATTCATATAGCCCAGATTTTATTAATGGATGATGTTCCAGATCAGATTATAGTTGGAAACGGCGGTGCATTATTACATGTCCAAGATCAAGAACCTGTTTATCAAAACGTAGAATTTAACTATCCAAATAGTAGAAATTACTTAGCACACGAAGTTAGAAACTTTTTCGGCTTTGGCTTTGCAATATTAGGTTTAGACGATCACAAATTTACTTTCTATAACCAAGATAATAAGGAAATGTATTCTGCAAACCTAACGAAAGACTTTAAACTTAAAACAAATTAAAATTAGGACTATTTAAGGACGCAGAAAAAACGTGCTGAGCTTAAAAAACTCATAGCAACAAAAAACACTGAAATTCTTGTATATATCGACTAATCTGGAATTGATAACACAAAAGTCAGCGTATTAGTATGATTGCAGCTTTGAATAAGGGAAAAATTATGGCGCCTATGATTTTTGAAGGCTACTGCGATACAGACGTTTTTAATAGCTAGTTCAAACTTTTTGCTGGGTGATTTTGGATAATGCAACTTTTCATAGAAAACAAGTGAATTTGTTAAAAGTGTCGGTGCTGAAGTTATATATCTGCCTACACATTCTCCTGATTTTAATCAAACCATTGGTTTGTTATAAAAAATTGAGCCAGAAAGAATATCCAGCTATTCGAACTATTAGAAAAAGAGCTATATATGAGCATGTTTTAGCACAGACATTATTTTTGTAACTAGGCAAATGCAATCAGTATTAGCGGCTTGAAAGGATATCAATTAATAAAGAAATGCATCTAAAGTAATCACTTAACTAACGGCAAAGTGATACCATGTTGGTTCATATATTTTCCTTTCATATCATCATATGATTTCTCGCATTCACTTTCGCCGCTTAAAAACACAAATTGGCATGCGCCTTCATTAGCGTAAATTTTTGCAGGAAGTGGAGTGGTGTTCGAGAATTCAAGTGTGACGTGACCTTCCCATCCAGGTTCTAAGGGAGTAACGTTTACTATAATACCACACCTTGCATAAGT
>NODE_34_length_4586_cov_3.723705
CTTTTTGACAGTGCGAAATTTACTGAAGTAGTCAATCCTGCACATTTGGAAAATGTAATTGGAGAGGCGTCAAGCACAACAAGTGATCAAGCTTTAAATGCTCTTAAAATAGCAGATATTGCTTTTACTGAATGGCAGAATGTTTCAGCAGAAGAACGTGCTAAGCACCTTGAAAGAGCTGCGGATTTGCTTGAAGAAAGAATGAAAGAATTAATTTACATTCTAATAGTGGAAGCAGGAAAAATTTTGTCCGATGCAATAGCAGAAGTAAGAGAGGCAATCGACTTTTTGCGTTATTATGCAGTGATAGCAAAAAATAAACTGAATGACTGGAAAAAATTGCCAGGTCCAACAGGTGAAGATAACTTCATCTTTTTTGAAGGCAGAGGAGTTTTTTTGTGCATATCACCATGGAATTTTCCACTTGCTATCTTCATTGGACAGATTTCAGCTGCGCTTGCAGCAGGTAATGCAGTGCTGGCAAAGCCGGCAGAACAAACACCAATTATTGCCTATGAAGCCATTAAGATACTACATGAAGCTGGGATACCAAAGAATGTATTGCATCTTGTTCCAGGAGATGGTCAATATTTAGGTAAAATATTAGTGCCAGATAATAGAATTTCCGGTGTAGCTTTTACTGGTTCAACACAAACTGCTCAAATAATCAATCGAATGCTTGCTAGCAGAGATGGTCCTATTGTGCCACTTATCGCTGAAACTGGTGGATTAAATGCTATGATTGTTGATAGCTCTGCTCTTTTAGAGCAAGTGACTACGGATGTTTTGCTTTCTGCATTTCGGAGTAGCGGTCAACGCTGCTCCGCGCTTAGAGTGCTATTTATTCAAGAAGATATAGCAGAAAAACAGATAAAAATGATATGCGATGCGACTCAAGAACTAAAGATAGGTGACCCAATACAACTGAGCACAGATATTGGTCCAATAATTGACAAAGCATCTATTGATATGCTCACTAAACATACGGAAAAAATATCAAGGGATGAAGATTCAAACCTTTTGTCCAAGGTACCCATGGATACAAATTCTTATAATGGTTATTTCTTTCCTCCGTACATTTATGAGATACAAAAAATTTCGCAATTAAAGCAAGAAGTGTTTGGGCCTATTTTACATATCATACGTTTTGATAAGTCGCAGTTAAATGAAGTTATAAGTGATATAAACAATACAGGATATGGACTTACGTTTTCTTTGCAAAGCCGTGTACAAAGTAAGATCGATTTAATAAGCAAGAAAATATCAGTTGGAAATGTATACATCAATCGCAATCAAATAGGTGCAGCAGTTGGAATACAACCATTTGGCGGTAGAGGACTGTCAGGTACCGGACCAAAAGCTGGTGGTCCTAATTATCTGCAACGTTTTTCTATAGAAAAGGCTGTAAGTATCAACACTACAGCATGTGGCGGTAACATTACACTTGCGTGTTTGGATTGATTTGCAATTTCTAAATTGGAAGTCCGTGCAGTTGTTTATGCAGTACTAAAACCTAAAACTCATACACTGAAAGGATAGTTGTGATTCTAAGGAGGCTTCAAAGAAAGTCTTGTCTTTAATAAAAGAAAAAGGTTGCTATAATTCTGATAAAAGCACTATAAACAAAATGAATGTAAAAAATATCTTATTAGCGTTTTTAGTACAGTTTATATTCGATTTGTCATTATCTGCAGCTGATCCTATTTTGCTTAATTGTATTGAAACTCCAGGGATTTATGATCTTGAAACAAGGCCAAAAAGCTTTAACTCTTCAAATAATTTAAGAAGAAAACCTGGCTCTCCAAATAATGCAGCAGGAGAATTAATAAATGTAGTGGGTAGAGTTACTGATGTAAATTGCTTACCGATACAAAATGCTGTGGTTTCTATATGGCACGCAGACTCACTTGGCATGAGCTATTATGATGAAAATGTGGAGCTTGATCCAAATTTTGCTGGATCAGGAAGATTTGTAGTAAATAACCTTGGCTATTATAATTTTATTACAATAGTACCAGGTAAAATTGGTGATAGGGCTCCACACATCAACTTTTTGGTCCAACATCCAGATTTTCCAGAATTCACAACACAAATGTTTTTTGCTGATCATAATTGCGATAACTGTGATGATCTTCTTCTTGGTAATCTTATTGAGAGTGGACTTGCAAGCCTTCTGATAGCACCATTTACTTATAATGATCGTGCCATTAAGACCTACACATTTAATATCACCTTGGGTGGGTATAACAAATTTTCTGATAAAAGATAAAACCCTTGCATATCAGGGGAGTTCATATTAGTCTTAAGCGCTGTTGTACTTAAAATGTATATGAAAAACATCTTACTAATGTTTTTACTATGTTTTATGTGCAGCTTACAATTATTTGCAACGGAGATGTCAACGATGAAGATAACAATTTCTAAAGCTTTACCTGATTTTGAAACGCTAGTAGTGGGTTTATTTGAAAATGATGAATTTATAAGTAACGTTAAGGCTTTACAAGATAAGCAAATTATAGAGAGCATCAAAAGATTTAGTGATTTCAATGGAGGTTTTGGTGAATTTTTCTCCATTACTTCATCAGAGGGAAAGAATGTTATAGTTGCCGGGCTTGGCAAGAGAGATGAATGGGATGAAAACAAAGAATTAAATATTGGCGGAAAAATATATTACGAACTAAGCAGATTAAAGATCAAGCAAGCAGCAATTTCAATCGAAGGCAATGCAGCAAATGTTGCATACGGTGCATTTTTGCGTAGTTTTAAGTTTGATAAGTATAAAACCAAAAAGGACGAGAAAATTACAGAAGTAGAGGAGATTACAGTGCTAGCAAAAGATGAGCAATTAAGTAGTGCTGAAAAATCATTTGAGCGTTTAAGACAAGAAGGTGAAGGCATATTTCTTGCACGTGCTTTTACCACTGAGCCACCTAATGTTTTATATCCAGAATCCTATGCTGATCAAATAAAAACCGAGCTTACCAAGCTTGGCCTTGAAATCGAAGTGCTTGGTAAGAAGCAGATGGAAGAGAAAAAAATGGGAGCATTGCTTGGGGTAGCACAAGGAAGTAGTAAAGAGCCAAAATTAGTAGTGATCAAATGGAATGGAGCTTCCAAGGAACAAAAGCCTGTAGCTTTTGTGGGTAAAGGTATAACGTTTGATACTGGTGGAGTGTCACTAAAACCCTCACGTGGTATGGAGTCAATGAAGTATGACATGGCAGGCTCTGCCACTGTAGTTGGAGTGATGCGTACTTTAGCTGGGCGAAAAGCAAAAGTAAATGCAGTTGGTGTTGTTGCACTTGCAGAAAATGCAGTGGATGGTAACGCTCAAAGGCCGAGCGATGTGGTTACTTCAATGTCTGGACAAACAATAGAGGTATTAAACACTGATGCGGAAGGAAGGCTGATACTTGCAGATGCTTTGTGGTACACGCAAGACAGGTTTTTACCTAAGTTTATGGTTGATCTTGCAACTTTAACTGGTGCTATAGTGGTTGCACTGGGAAATAATGAATATGCTGGTCTTTTTTCAAATAACGATGAATTAGCAAGTCATCTGATTGATGCAGGAAATGAAGTAAATGAAAAATTATGGCGCTTTCCTATGAATGAAACTTATAACAAAATTATTGATTCGCCGATTGCTGATGTGCAAAATATAGCTCCTGCAGGTTCTGGTGGAGATAGTATAATGGCTGCACAGTTTCTACAGCGTTTTGTAAACGACACTTGTTGGGCACATTTAGACATTGCAGGCACTGCTTGGCACGAAAAAGGCACTGATATTTCTCCAAGAGGGGCAGTAGGTTTCGGTGTAAGGTTGCTAAATAAGTTGGTTGAGAAATACTATGAGATTAATAATTAAGGATCTTTGTGTTGAGTTTATAGCTTAATTTACGGCTACATGAATGTCTATTTATAAGACGTAGAAAATGATATCATCAAAGTAACTTACATTTTCTTTTTTGGGGATTCTAAAGTTACGTACTTGAGCAGCATCAAGAGAAAGTATTTTGTTCAAATGATGATTGTAATGATGAACTATTAAAACTTTAAAGCTATTTAGTATTGACGGTATATACTTAAGTGTTAGAATAAAATAGGAAGTTTTTAGGAGTTTATATGGCAGCAGGCGGAAAAGCGAAAACAGCTAGTAAAAATAACCCTACTCAGCGTAAGAAAGCAGAACAAAAAATGTATAAGGATAAACCGGTAAAGCCGGTTAGATATATAGACCGTGATTCACGTATGAACTATATGTCTGCTCAATACGATAACGGCAATCTAGTTGAAGATGAGGTGAGCGGCAATCCTATAAAGTGGGAAGCTGTATAGTAGTTGTGGTTAAAGTTACTATTAATTCTAAGGAATGTGAAGTAGAGCATGGGCTCACTATAATTCAAGCTTGTGAAGTTGTGGGCGTTGAAGTTCCGCGGTTTTGTTATCATGAGCGTTTAGCAATTGCTGGTAACTGCAGAATGTGTTTGGTTGAAGTTGAGGGTGGCCCTCCAAAACCAGTAGCTTCTTGTGCAATGCCAGTTGCAGAGGGTATGGTTATTCACACGGAAACTCCCCTGTCCCTT
>NODE_35_length_4566_cov_3.693625
AACCCCTTTAGCTTAAAGTACTCAAATAGCGAGGCCTTAGCAAGTATAAAAATTCCAATCAATGGACATTGTAGGAGATTTATTTCATCCACCTATACTATAGATAGCATCCTTATAATTGTGAGATTGAACTACAACCTGCTCAAGCGTTAAACTGCTGCGTTTAGCGTCTTTACTATGATTTTCTCCAAGAACATTTGTTCTTTCTCGTTTTATTTCCTCAATGAATTTCCCATTAACATTTTTAGGATCAATCGTTTCTTCAGAATATACAAGATTAGTGCAATTTGTTTTTCTATAGTAATGCACGCCAACACACACAGCTAATAATGCAACTATAACTAAGCCTGTAAGTGGTAATAATCTTATGTTATTGATCAAAGGATTCTGGTAAAATTTTTGTATATTATTAATACCACCTTCCATATACAGCAATAAAGGGAGCGATATATTTGCAGCAACTACGGCAGTTAATAATGTAGTAAATAGTGGCCTATTATTAATTAAAGACTCCATTTTGTTAGTTTTACTAATTACTTTTTCGTCAATATTGACGAAGCCTTTTTTAGATTTCCAAGCATTAAGGACAAAATTTGAATGAGTGCCATTGCTATATTCCAGCCTTACAGACTTTATAACTTTACCTTCTGGCTGGTTCATCAAAACATTTTCTAAATCTTCATCTGCACTTTTTTCTTGAGTTTGATATTCTTTGGGATTTACAATCTGTTTTATTCCAAGCAGCATTGGGGTAATTGCAAACAGTGAAGCAACGGCAATAATCGGTACGACGGTATAGAGTGGACTGTTTGTAAAGAACGTAATAAATTTTGCTTTATCTTGTAAATATACTAAAGCTGTAGATGTGCTAAGCACGATAGCGGCCGCACCAAAAATTACAACGCCTTTCTGCTGTATGGCATATTGCGCTCTTGGCAAGAATCTGTTTTTTTGCAGTTTAAACTCCCTATCTGTAGGCGAAGATTCTTGAGAACTACTTCTGCTCGTGTATGATGGCGGAGAAGTTAAAGGTGTATCGCTATGCTGACTGAACTTTTCAAGAAGATTTTTTTCACTTTCATCCCTATTCCATGGTTGATCAAATACTGTTTTTTGAGAAGGTGATCTGCTTAGAGTTGGATGTTGACTATTTGTTTCATTATCAGCTTTAGAACTATCTTCTGGAGTTTTTTTACTTTTATTTATAACTGCATAAGCAGGTTCTTCTGGTCTACTGTCAGCTGATCCGTTTGAAGTAGGTAAATTCAACTCTGCATGAGAAGATTCTTCTAATCTATTTGGGCTTTGTGGTATATTAAGTTGTGAATCTGAATTTCTTGGTGGAAGAGTAGGTACTATTTCATCAAGTTGTGAAGCTTGATTAGCTGGTAGAATAGATGATGGCTTATTTGAGGCAGCTTCTTCAAATGGATCTGTGTTTTTGCCATCTTGTTTTGGAGTACTTGTTCTGGGAGTTGGTGTTGGTGGAGTTGCTGCACTATTTTCACTCACCGTTGTATGAGAAACCAGTGTGACGTTATCTTTATTTCCTGATCCAGGCATATTCGCTCCAAAATTAATTACAATGTTATGTTGATTACGCTATAGTTATTAAGATATAGTGAATACTAATTTAAGAATAAATATTAGTATAAGAACTGCTGATCAAAGATCCTTTCATTCAAAGGGCAATCTTTGTCAAAAAGTAGAGTGACTGTATTTTCGTGATCTTTCTGTATTTTTACCTGCGATATGTCGTGAAATTCCTTGTAATCTGATACTACAAGTGCTGGACGATTTTTCACATCATTGATATCAATTTGCACTATTGTATCATTTGAGATTAACGCTCCATTCCAACGCCTTGGGTAGTAGCTATTGATGGAAGTCAGTGCAAGTAAATTTGAATTAAGTGGTAAGATTGGCCCACCGGCAGAGAAGTTATATGCAGTGCTACCTGTTGGGGTAGACAATATAATTCCATCTCCTCTGAATTTTTCTACTTTTAGCTTATCATTAATGGTAATATTCATCTCCACTATTTGATTTGCATTTCTAAAGACATACACTTCATTTACTGCGATGTAATGGTGTTTTTTGCCACTTATGTCTGTGGCTTCCATTTTTAGTAAAGTTAGCTGAGTAGGAACTGCATGTTCTATATGATCAATTAGATCTTCAAAGCATTTATTCATCAAAAATCCGACGTTACCGGTATTTATTCCATACACATGTATATCTTTATTTCCTATGACGTAGTTGTGTAGGGTGCGTAGCATAAAACCATCGCCACCAACAACTATCAGCAGATCAACTTCATGCTTACCTGCTTCTGCTATATTGATAAAATTGAGTTTCTGTAGTAGTTTAGATACTTCCTGAGGCTTGGGTAGCGAAGAAGCAATATAGCCTACATTTTTATATTTATACATGTTAAATAAAGAGGGGAGGAACTAAAAAAGACTCCCGTATTTATCATTAAACTTAGCTATTTTACTATCCTTCTCCCCTGAACCGCTTGTCAAACTTCCAGTCCATGCAGGATGAGTAAGAGGATCTCTATCAAGCTTTATTCTTTGACCTTCTTTTCCATAAGTGGAATAAGTTTCAAACTCTTGACCATCTGTCATAACTATAGTAACTTTGTGATAATCGATTTCTGCCATTGTTCTTACAAATTTCTTACCAGCTAAGATTTTAGTGAATCTGGTTCATTTGGTCAATCATTATTGTGAAATATTGACAAAAAATAAATAAAGTAGTATTCTCAATGAAGAATGAAAAATTTTTTATGATTTTTGCTTTTCCTGGTCAGGGCTCCCAATTTGTAGGAATGGGAAAGAGTTTATATGATGAATTTTCAGTTGCAAGGAACGTATTTGATGAAGTAGATGACATATTGGGTAGAAAGCTGTCTCATTTGATTTTCAATGGCCCTATTGAGAAATTAACCATCACGGAAAACGCTCAGCCAGCTATAATGGCGGTGTCAATTGCAACGCTACGTGTTATGAAGCACGTATTTGGTGAATCTCTTTACAGCGTTCAGTATGTTTGTGGGCATTCAGTTGGCGAGTATACAGCGCTGTGTGCTGCAGGGGCATTGACGCTTGAGTCTGCGGTCAAATTGCTAAAAGTTCGTAGCGAAGCAATGCATGAAGCTTCACTAAAATGCAAAGGTGGAATGTTTGCTCTACTTGGAGCAGAAATAAGTGAAGTAGAAGGTATATTAAAATCAGCTCAAATTGATTGTGAAATTGCAAACGATAATGGTGGTGGGCAGGTAGTGGTGAGTGGTACTGCAGAGGCTCTTGAGGTCTTACCTGATTTATTCAAAAACTCAAGTGTCAAGAAAATGATAAAATTACAAGTTAGTGGGCCTTTTCACTCATCTTTTATGAAGCCTGCTGATGAAAAACTTCTGGAATTTTTAAAAAGCATCAACATAACTCGCCCTTCGATTCCTTTTGTATCAAACGTTACAGTTAAGGAAGAAAGTGATCCAGAGATCATAAGAGCTTTGCTCGCTAAGCAAGTTGTAAGTAGAGTAAGATGGAGAGAGGTGGTTTTATATATGATAAGCCATGGCACTAATAAGTTTGTTGAAGTTGGCCTAACAAAGTTTTATCTAATCTAGTTAAAAGAATTGACCAATCTATCAATACAAAAAGCATAGGTAGCATTAGTGATGCTGATAACTTCTTTAATGAATCATTAATGTTGACAGCAAAAAATTTAAAAATAAAAGCTTATAACTAACATAAAGTAAAATTTGTACTATTTTTTGCTTTGATTATTGATAGCAGCTGAATGTCAAACATCGACACTAAAGAATATGATCTAGCGTTGGGTGATACCACGGTTAAGCTTTTTATTAAAAGTAGCGATACAAGTGGGATCAATTTTATTAATGTGCATCAAAATGAAGTAACTTCAAAAGAAGCTGGCGAGCGTATAATCCAGCAGTTTGGTGGAAGAATGCTGTACATTACCCATGGTGATGGTACTATGCGCAATGTAGAATTTTACTTAAATGGTGAGCGGTATGAATTCGATCCCAATCGTATATTTGACAACGTGGCTGCAGAAGCTAGCTTAAGGGAGTTTGGCAATTTTTCAGAAGATGCTTTGAGGATCACTAGGGAATTTGCGGAGAAAATTTTAGACTTTTTGCTCCCCGGTCAAGATCACGTTATCGCTCTGCATAATAATCACAATTCTCCCAGCTACTCATTCAAGAGCTATTTTTCTCCACCACTTTCCCGTGATGTACTGAAGATTTATCCAGAAGTATGTCCAGAAAGTGGAACGGGTGAGTTTTTCTACATGACAGTTGAAGATTGGTTCGATTCTTTAAAACAGAAAGAAATTTTTAATATAGTATTGCAAAATAACAAAGCAGTTGAAGATGATGGTTCTTTATCTGTATATGTAGGGAAGAATAATATTCGGTACTCTAATGTGGAAGCTGAACACGACCATTTAGAGCAGCAAGTAGATATGCTATCTACTATACACAGTGTCTGTCTCCTCTACACATCTGACGCTGCCGCCGAAGGCTTAGGT
>NODE_36_length_4454_cov_3.733071
ATATTGCATATATACTGGTTAGTACCCACAAAAATGATATTAATAAACTGAATATTGCTCCACTAGACTCTAGCTTTAAACTAATATGCAAATTATTACCAAAATCCATGAGAATAAATTGAGAATGATCACCATACACCAAATATAAAGTGCATAGAGATGTATACGCAAACAGAAGCATAGAAGAAGCAACAGTAACGCTACTGTTCACTCTGGGCCATTTACTAGTAAAAGACATAGCTAATGCACTTAAAAGTGGGATCAACGCAGTAATTAACAAATAATTCTCAGTAATAAAAAGTGGCAAGGAAAGAGATATTAAAACAAAATCCATTAAGTAATTCATCTTTCTGTTTAGGTAAAGCTAAAATTATATTCAAGTTATAGAGAATTTGCTATTTTTTAGTTGTATATCGGAAGTTTTAAATAAACCATACGCATCAAGTTAAGAAAAAGTGGCGTAAGGAAGAAAGGAAATAAGAAAAAACTATTTTATATATTAAGTAATAAAGTTAGTAATTTATAGATTTTTCTAAAAAAATATCTTATCCTAGATAAGAATTTCCTAAAAAAATAAATGTAACAAATAAAATGCCAATCTTAAATATTGCTATATTTCACGATAGCTACTTAATTTGGTACGTATGGTTTGTTAAACACTTCCAGAATTACTCAAAACCACTACAGACTATATCTTTCTGTATAATCTTTAAATGCACCTCTATTGGAGTCAAAATGTAGTTTCACACTACCAATTGGCCCGTTTCTTTGTTTTGCAATGATCAGTTCTGCAATATTTCTAATTTTCTCCATTTTCTCTTGCCACTCTCGATGTTTATTACTTCCTTCATTTGGTTGCTTTCTTAATTCATAATATTCTTCTCTATAAAGGAACATTACTATATCCGCATCCTGCTCTATGCTTCCTGAATCACGTAAATCAGAAAGTTGTGGTTTTTTATCATCCCTTTGCTCAACAGAACGAGAGAGCTGTGATAGTGCAACAATGGGAATATTTAGTTCCTTTGCAATTGCTTTTAAACCCTGCGTCACTTCTGAGATTTCTTGCACTCTATTTTCACTACTCCTTTTTGTTGTTCCTCGAATTAATTGCAGATAATCGATAAATACCACCTCTACATTATATAGTTGATATAGCAGTCGTATTCTGGTACGAAGGGCACTAATTGATAGAGCAGGAGTATCGTCTATTATGAAAGGTAATTCTGATAGATCTGTACTAGCATTAATAAATTCATGTAATTCAAAATCACTAATTCTCCCAGTCAGTGCCTTATAATAACCAATGCCTGAATCTATAGTAATCAATCTTGCGGTTAATTGCTCTGCTGACATTTCAAGTGAGAAAAAAGCTACGTAGTGTTGTTTATCTGTTCTTTTTTGCAAAATCTTACAAGCATTAAGTGCGATGTTCAGTGCCAATGCTGTCTTTCCCATTGAGGGCCTTGCAGCTATAATTAGCAGATCAGATTTCTGCAAACCACCAAGAAGCTGGTTTAGATCTTGAAGTCCGGTTGTAATACCTAGAGCCTCTGGGTTATTCTTCAGCTTGCTGATCTTCTCAACCACATCTTTAATTGAACTTGCAAGCTTTATATATGTCTTATTACCTTGCTTTTTTACTGCTAAGTTGAACAATTTTGTCATTGCCTGCTCAATTTGTAACTGTGCAGGATTTTCAATGTCGTAGTTGTAACTATCGTCAACTATCTCCTGTCCTAGCTTGATTAAGCATCTCCTTAAATAAGTATCACGGATTATTCTGGTCAAGCTATAGATATCGAGCGCAATGCTTGCCTTTGCTGCAAGTTTTGCTAGGTACTCAACTCCACCACATTCGGCAAATGCTTTATCATTTTCAAAAAACATCTTAAGGCTTAGTTCATTGGCAACTATGCCGTGTTTTCTGGTTTTAGATATCTGGGTAAAAATGCTTTGATGTAGTGGATCATAGAAATTGTCTGCTGCAATTATATCTTCAACTGCATCACAAATTCTATTATCACGAATCATTGCACCAATGAGCATTTGCTCTGCTTCTAAATTGTGTGGCAATTTACATATTTCTTCTCTTGAATCAATAAGATTAGCTAATTCATTCATTTTAAGTTTTCAGAGTAATGATTGATTATTGTAGAATATTCAGTCCTTACTTAAAAGATAAAAAATTTGACTAATCTTGTGTTGCTTATAGCATTAAAGTAGGCCCCTGTGGTGGAATGGTAGACACGGCAGACTCAAAATCTGTTGCTTGCAAAAGCATGCTGGTTCAAGTCCGGCCAGGGGCACTCAAACATTGGAAAATGCATATATGTTACATAAATTTTTTAATCGTTTATTTTCCATTCTTTCTTCTATAAATGCTATTCAAAAAGTGAAAAAGGATGATAATGGAATATGCTATGTAACGGGACTTAGACGCTATTTGTCAGTGCTGCTTGATTTAATCATCATCGTTTTATTTTTGCAGTTTTGCGGTCAGGCCTTAAATCAACTCTTCATGAGCTCGGAGAGCAGTAAAATATTAGGCCAAATTGCTGCAAAATATCAAATGCAGGTGCTACTCTCTGCAGAGGAAACAGCAATGCAGAGTAAACTAATCAAGTTACTAATTCTAAATCAAATAGTTCAATTCATTATGCTTTTTAGTTATGTGGCATATATGTGGATAAGGTTTGGTGCTACACCTGGAAAGTTATTACTTGGGCTTAGAGTTGTGAGTGCACAAACTTTTGAAAAATTGACTCTAAAACAAGCAATAAAGAGGTTTTTTTCCTTTATATTGTCAACAGCACCACTATTCTTGGGTTTTATATGGGCAAACTTCGACAAACGCTGCCAAACTTGGCACGATAAGATCGCAGACACAGTGGTTGTCATAAATAAGAGTCTTAAGCGTGATAAAATGAACTAAATTCGTTAAAAATAAGAAAATTTTAATAGCTTTATTGATTAATTTTAGTATATCATTAATTAATGATATACTAAAATGAAATAGTAGGTAAAAAATATGCCAAGTATTACTCATGGTCAAAGTATGGATTCTATTAGCGATAGTATTGTACATATTGGTGGTAATGAAATAAAAGAATGCGCAATTGAGGCGCTAGAACCATTTAAGAACGAATTAGAAGCTCAAAGTTTTGACCTTAATGGGCTAGGAACTTCTGACCTAATTAAAGCATGGAAGAAGATAGAAGATTTTAAAGGTGCTGGATTAAAGGATGCTTTTGACCTTGCTGATCTGATAAAAGGGCAAATTGCAGGATTTAGTGAATAAAAATTACTAGAAATGTGCACTTTCAGTAAAATTTCTTACGGGAATGTGGACAGAAGATTAGAGAAAGATGAGTATAGAACTAAAAGGCAATTTGAAGAAGAAGGTTATAAAATTTTATGACAATGACCTCATTCAAGATCAATATTGCCCGGATGATGATTATAAATTAGAACAACACGATGTCGGCTATGCTTTAACTGGTAGAAATTCATACAATCGAGATGCTGGTTATATTTTTATTAAAGGTCAGGAAGTAAATATAGCTTATCATGGTACTCGTGATTTGAATGACGTAAAGGAGCTTCTTTAGCTAAATTGTCATTTTTGTCTGAAGATCATCGTGTCCATTCTGGTTTTTACTCTTTCTAATGACAAAACTCAACTAGAGGAAAGATTAAATAATATACAACAAAGTTTGGCTGAAAAAACTGAGGAATTTAAGAGCGCACAAATTCAGTTAGAACAGGAGCGGAGCAGCGTAAGTGAAAGGTTAACACAAGAACAACAGAAGGCTAGTAAATTTATGGACAGACTAAAAAAGTAACTAAGCTTAATGATACTATAAAGGAACTTAAGGAAACAAATGCTGAATTAGAAAGAAAGAATAGTAATCTGGCTAATCGACTGGAGAAACTTGAGGAAGCAAAAACTAAGCTAGAAGAAAAGGTAGAATTTGCAGAAAAAGAACTGAGGGATGCTAAAGCTCAATTCAGAGAGAGTGAGGGAGGGCTAAGGGAAGTAAAAGCTCAACTTGAACAGGAAAATAGTAATTTGTCTAGTCAAGCAAGGGAGCTTGAAGGGAAATGTGAGCAAACAGAAGTTCAACTTGTAGAATCAGAGCAAAAACTAGCTGAAGAAACTAGTAAAGTCATGTAACTTAACAAAGAATCTAATGAAGCAAGAGCTCAGCTTGAAAAGAAGAAAAAAGAGATTGGAAAGCTAAAAATATAATAGTTTAGACTTAATCTGACAGGCGAACAAAGTAAGATAAAAATATAAACAAGTTTTAAAGGAGTGTCAGATATGAGGGTTCTGTCGCATCTATAAATTGTGGTACAAGAAGATCGTTAAACTGGGATTATGGGAGTTATAGAGCAATTAGCATAGCAAAATTCTCAAAAGTAGAAACATTATCATTAGCCCCGATAATTTG
>NODE_37_length_4452_cov_2.901272
CTCCTATAGTCTTCAATTCATTTGCAATACACCCTATATCAGATAGACTTATTCCTTCTAATTTTAGCTTGCCGTCGGTAATGACAGCAGCCAAAGCATAAGTACCGGCCTCTATGCGATCTGGTATTATTTTATGCTCACACCCATTTAATGCTTCAACACCTTCTATTGTGATTTTTGTATTATTAACTTCAATATTGGCACCCATACTCTTCAGAAACTCTATTAAATCAAGAACTTCCGGCTCGATTGCAGCATTGTTTATTATTGTTACTCCCTCTGCAAGTGTTGCTGCCATTATTATATTTTCTGTTGCACCAACACTCACTTTTTCAAATGTTATTTCTTTGCCTTGCAATTTCCCCTTTGTTGTTGCAGTTATATTACAGCTATCAATTTCAATTTTAGCTCCCATTGCTTCAAGTGCCTTAATATGAATGTCAACAGGACGTTTTCCAATATTACATCCACCAGGAAATACTGTTGAAACTCTACCAAATCTGCTGAGCATTGGACCTAGCATTAAAAAAGATGCTCGCAGTCTGCTTGCAATTTCATGTGATATTAAATAGTTATTGATATTGCTACAGTCAATTTCCAAAGTGTGATTTGCTTTATAGTCTTTATTGCATATAAAATTTACTTCTGCACCAAGACTCTTAAGCAGCTCAGACATCAAATGCACGTCAATTAAATCAGGTACGTTATGCAAAGTTATTGAAGAATTACTAAACAAGCTTGCCGCCATTATTGGCAAGACGGCATTCTTTGAACCATTAATCTTGATTTTTCCAATCAAGGGCTTATGGTTACTTCTTACTGATATTTTATGCATTTAATCAAGCGATAGAACTTATCAAGTAAGTATAATAGGTTAGCGGTAAAAGGCAAAATTTTGCTTTTTCTTCTTCTGTCATTCGAGTAGCTGACACTGGGATCCATTTCTTCATCATCATCAAAACGTTATATTTCAACATTACTTTTATGCTGACCAATTTAACTGGATTCCAGTTTCAGCTACTCGAATAACATTTTCGTAGTCGATTCAAAATAGCATAATTAACTACACCTTTCCAAAGATGAGAGACGCGTTGGTACCACCAAAACCAAATGAATTAGAAAGCGCATATTGAATTTTATGCTCTTGAGCTTTAAGTGGTACAAAATTTAAATCACACCCTTCTGAAGGTTTGTGTAGGTTTAAAGTTGGTGGAACAATTCCATTGTTTAATGCAAGGATACTAAATATTGCTTCAACACTTCCTGCGGCACCAAGTAAATGTCCTATAGAAGATTTAGTCGAGGAAACAGGTATTTTATAGGCATAGTCACCGAATAACTGCTTCATTGCTATTACTTCAACTTTATCCCCAAGTGTTGTTGAAGTCCCATGTGCATTGATATACCCAATTTGACTTGGGCTTACTTGTGCACTCCTTAAAGCAAATTCCATTGCCTTAAGTGCGCCTCTTCCTTCTGGATGTGGTGCTGTGATGTGGTGCGCATCTCCTGTGAGTCCATATCCAGTGAGTTCTGCATATATTTTTGCTTCCCTTTTTTTTGCATGTTCATATTCTTCCAGAACTAATATACCTGCCCCTTCGCCCATGACAAATCCATCGCGTTCTTCGTCCCATGGCCTTGAGGCCTCTTCAGGCTTATCATTGAATTTAGTTGATAACGCCTTCATTGATGCAAAACCTGCAATTCCAATTCTACATAGTGCACTTTCTGCTCCGCCTGCAATCATAACATCAGCTTCATCAAGTTTTATAGCTCTTGCTGAGTTTATAATTGCATGCGCACCTGTTGCACATGCAGTTACTGCTGAATCGTTTGGACCTGTAAATTCGTATTTAATAGAAACATGGCCAGATATTAAATTTATTAGACTTGAAGGAACAAAAAATGGACTGACACGCCTAGGTCCCTTTTCTTGCATGGTAATTACATTTTCCTGAATTGACGGAAGACCACCTATACCAGAACCAATAGCTACACCTATTCGCTCTTTATTAATATTTTTATTTTCCAAAATTAGTGAATCTTCTACTGCCTGAACAGCTGCTGCAATTCCGTAGTGAATAAAACGATCTGTTCTTTTTAGGTCTTTTTCAAAAATATAATCTGGTGGATTAAGATAATGCTCAATGTTATCGGATTGGATAGGCACCTGCCCTGCAACCTGACAAGCAAGATCAGAAGAGTCGAACCTATCTGTATTGATTGCTTTGATGCCAGATTTACCTTCTTTCAGTTTTGACCAGGTGTTATTAACATCTGCTGCTAGTGGAGTAATTAAGCCAACACCGGTAACAACTGCTCTTCTGCTCATTCAACATCAATTGTTTGCTTTGTTTACTATATATTCAACTATCTGTTCCATAGTTTCCATTTTTTGCGCATCTTCATCAGGAATCTCTATACCAAACTCTTCTTCAGCTGCCATAATTATTTCAACTGCATCTAAACTATCTGTGCCATGGTCTGAAAGCTTTGAAGAACTACCAAATCCCTCTACATCCTTACTGATGTGCTCTAGTATAATCTTCTTTACTTTTTCTTCTATATCTTCCCTAGTGCTTTTTGCTAATTCGCTCATTTCTTACTAAAAAATAACCTATTCTCTGATGTTATAAGAAATTTTGATGTTTGCAATAGCTTTTATGATTATATAAACTATTAAAAACTTCCTATCTCTTAGCACTTGATAGTTAATAAATTTAAAAATGCTAGACGAAACAACAAAAAATTTGCTTGTTGTAGAAGTGAATAAGCTCTTACCTGAAAATAGCGAGAATAGACTTATATCAGCTATGCGTTATGTGCTTCTTGCTCCTGCAAAACATATACGTTCTTTTTTAGTTATAGCATCTTCGTCGATATTCAACATAAAGGTTGAAAAAGCAATAACAGCAGCAGCAGCAATTGAATTTATTCATGCTTACTCCCTAATTCACGATGATCTGCCATGTATGGATAACAGTGACACCCGCAGAGGCCAGCCAAGCTGCCACAAAAAATTTGGTGAAGCAACAGCAGTACTGGCCGGAGATGCATTACTTACTCTGGCTTTTGAGGTATTATCTTTGTTAAATTGTGAGATCATAAAAGTGCTCTCTCAAGCAATAGGAATGAAGGGAATGGTGGGAGGGCAGATTTTAGATATAGGTGCAGATTTTGACAAAATAAAAGAAATTCATTTGATGAAAACTGCAAAACTATTTGCAGCTTCATGTGAAATAGGGGCTATAATAGGAGGCGCTACAGACAAGGAGCGGGAAGCATTATATAACTATGGAATAAATCTAGGGCTTATTTTTCAAGCCAAGGATGATATCGAAGATTATGAGCAAGATAAAACAAACAATTTAATGTCCGTGCTTGGCAAAAATGAAATGGAAAACTATATAGATAGTCTCTTTAAACAGGCCTCAGATAATTTAAGTACGCTTTCAGGGAATACTAGTGACTTATATGATTTATTGAATCAAGTAAAAAAAGATGGTTAGAAAAATTATATTACAAATGTTTATCTCTGTAGTAATGATTCTCACTTTAGCTTCTGCTTTTATAATTACGATTGTTTATATAAACAAAGATAAACCAGAGAAAAGGGAAAAGCTTTACGAAATAAATGCTACACATGGTGGTTTGACACAGATGATAGCAAGTTATTTGGTCAGGCCGATACTTGAATCAGCTCTTGATCGTTATATTGAAAAGCATGGGTTAGCAGAATATTTAGAAGAAATAACACAGCAAAAAGAAGAAGAGATGATAAACTTTTATGAAATTACTGAAGGCAGTGGCAGTAAAGTTTTCTGTGGCCAAGAAGTTCTGCTACAAATGTACAAAGTCTCCAACAACCTAGCAACGCTACTTCCGACTGATGTCAATTTGAAAATAGGTCAGGATTACTTAAAAGAAGTGAGTTTAGGGGTAATAGGTATGAAAGAAGGTGGAGAGCGTGTAGTTACTATTGCCGCTGATGACAACAAAATGAGTTTTAACTCTTATTACATCAAACTGATTGAAGTAAAAGATAAATATCCCGATTCAGCAAATAACCTGATGATTTTTAATGACTTAATTAACAAAACTGGAAAACGAGTAAAATGTGGCGATGAGATATCAGTTCAATATAGCATAAAGAGACATAATGGTGAGTATATAATCAAAGATCAAATAGTGCAGTTTAAGGTTGGTGACAAAAAAATACCACTTGCTATAGAACTTGGAGTTGTGGGAATGAGAGCTGGTAATAAAAGAACAGTTCTTTCTCCACCTGATCTTTTAACTGGTATATTAATAAAAGAAATAGATTTTGATGAAGAAAATATCTCAATAATTGATTTAAGCTTGAATTCTACTATTGAAAAATAGCTTAAAGAATTACGAAGTAAGAAAAAATAAAACCTCTTGAATGCTCTATATTACTTAAAGTAGGCT
>NODE_38_length_4425_cov_2.464635
TCTTTGTCTTATAAATCCTTCAAGCCACCTTGTGGCATGGAAAATGGGTTATGAAAGAAATCTATTTTTTTGCTTTTATCATCATATACAAAATATGGAAAATCGATGACCCAGCAAAACTTAAAGATATTGTCATCTATAAGACCTAGTTGTGATCCTAAGAGAGAGCGAACTTTCCCTGCAATTATTGATGCTTCATTTTCCTTATCAGAAGCAAAAAATACACTATCTCCAGGCTTTACATTTGTTATTTCTTTTATAGAATTTAACCTATTGTCATCAAGAAATTTAGCAATTGGTCCTTTTGCAATGCCGTCCTTATCAAATGTTATATACCCAAGACCTTTAGCACCTAATTCTTTTTGCGCATGTTCTATTTTTTTATCAAAAAAGCTGCGTGGTTCCTCCGCTGTTTTGGGAGCAGGAATGGCTCTGACTACCATACCTCGCTCAATATTGCTTTTGAAAATATTGAACTCTGAATTACGGAAAATTTCTGTTACATCGCTGATCAATAGTGGATTGCGCAGATCTGGTTTATCAGAACCGTATTTGAGCATTGCGTCTTTGTATGTAATACGTGGAAAATCTTTATCAACTGATTTGCGAGAAAATTTGGCAAACACTTTATATAAGGTAGATTCAATAACCTGAAATATATCTTCTTGAGTTACAAAAGACATTTCAAGATCTAGCTGATAAAACTCCCCAGGAGAACGGTCAGCCCTTGCGTCCTCATCACGAAAACAAGGTGCAATTTGAAAATATTTATCAAACCCTGAAACCATAAGCAACTGCTTAAAAATCTGTGGAGCTTGTGGTAATGCATAGAATTTACCAGGATTTAGTCTGCTTGGCACTAAATAATCACGTGCTCCTTCAGGAGAAGAGGCAGTAAGTATGGGAGTTTGAATATCTAAGAATCCTTGCTCTATCATGAGCCTCCTGAGCTCTGAAATGATCTGTGAACGTAGAATTATGTTATTACGAACCTTTTCACATCTTAAATCAAGAAAACGATATTTAAATCTCATGTTTTCTGGGTATTCTTGCTCACCGGCGATACTTGCTAATATACTCCTTTCTTCTTTTGCTATTTCTTCATCACAGTGGAACTCAACTTCAGATTCAACTTGTAAATTACTAACTATAACTTCAATTTCTCCTGTGGAAATAGAGCTATTTACCGTATCTTCAGTTCTAGCTTTGACTATTCCTGTGACAGTAATCACACTTTCTGATTTTAAATTCGAAATTTCATCAAAAAAATCTTTATCGTTATTGAATACCAACTGAGTAATCCCATGAAAATCTCTTAAATCAACAAAGATTAGGTTACCATGGTCACGTTTGCGATACAGCCAACCAGAGAGAATAACTTCCTTTTCTACATCATTCTTCCTTAATTCATTACACTCGTGAGTTTTATAACAGTTCATTTAATTGAAATTTCTAGAATACAAAAAGATTATAAAATAAATTAACCTTTGGGCAAGATAATATCTAAAGATCCTTTACAAGCAATTCTGATTTAGATATACTTTTTTATTATGTGTGTTGAGGTGTATTTATGAACCCTGAAGAATTAAAAGAAATTTTAGCTAAAAAAGAGAGGGTGAACGCTGTAATAAAAGATCTTGTTGATACTGTCACCAAAAATAATTTAGAAAGAGTAAAATCAATTTTTGAGGCAAATAGTTCTATTATTAAAAATGTCATTGTTGAGGTTAACCCGCAGACAGTAGAAGTTTGTTAAGGTATGTTGTTGATAACAAAATGGCTAAGTATTTAATAGAACAAGGTGTAAGTCTTACAGCTGCAATCAAAAATGCAATCCCAGATTTAAAAGCAATAAAATCAATCTGTGAAACGAATAAATCTATAGTAAAGCGTGAGTTACAGAAAGATGTTAGCATATTAGAGTCTGTAGCACTTAATAAAAATAATATTGATGACATTATAAATTACCTAGCTGAGTAGGGTGCAAACCTTAATGCAGTGGATAGTGGTGGGCTCTACTTGCTTCACCTTCAAATTACAAAAGGCAATTTAAAAGGAGCTAAGGCTTTAATAGAAAACGGTGCAGATGTAAACATAGTAAATCAAGAACAGGATGGCCATTGGAGACCAGGCATAGATGCCAATGCGCTGAAGGATCAAACTGCGTTGCACTTTGCAATTAGAGTATACAGAAATAATAAAGACCTAAATCCTGAAAAAGCTAATGGAGCTTTAGAATTTATAAGTTATTTAATAGAAAAAAAAGCAAACTCAAATATTAAAGATTGTAATGAAAAAACTTCTCTAGATACTGCTATATTTTTTGACACTCCAGAGATAGTAGAATTATTAATAAAAGCTGGTGCTGATCTTAATGCTGGAAAGAAAAAAGCAGAAGATGTTTTAAATTATGCCGTTACTGTAGGGCATATAGATATAGGGAAAGCTGCAATTCGATATATTTTGGAACATAACTCACGGTCAAATAAACTAGATCTTCTTAATAATCAAGAAGAGTTATCAGTCTACTGGGACGAATATAAAGCTCAAGTTAAAGAACTTCATGATATAGTGGAAGATAGAATTGACTTGACCGGTAACGGTTCTACCCGTCCTATAATGAGAACAATAAATGGCTTTTTAGATCACGAAAGTAGAAAAAATCTAGTAAAAGCATCATTCATATCTAGTTCTGAGGCACCAGAAAATTTTTGTCCAAGAAAACTTGCTGTTGTAGCTGTAGCTGCAGTACCTTGCGCTTTAGCATTATATTTTCTTGCTCCATTAATCATTGGGTCTTCTGCTGGAATTGGTACTCAACTAGCATTAGGAGCTGTAGGTGCAGTTGTAGGTGGTGGAATTGGAATCTTGACCAATGTGGCAATAGATCAATGCTACGTTAATTCAGCCACTCAGAAAGTTGACTAAAATTAAAGCGCCATAGATTGCTAAAACTCCATAATTGTGGAGTAATATAATGTTACTTTCCTCAAGCCTTTAGCTCCTCAAATACTTCTCTTGCTCTGTTTAAAACAGAATCAGGAAAACCAGCAAGTTTTGCTACATGTATTCCATATGACTCATCTGCAATGCCTTCAATTACTTCATGTAAAAAGATGACTTCTCCTTTCCATTCTTTTATTTTCATACAAAAACATTTCACATTTTCTAAGTATTCACCTACTTTAGTCAATTCATGATAATGAGTTGCAAAAATGGCGCGGCACTTATTTATGTTGTGAATGTGTTCAATCACCGCCTGTGCAATAGATAATCCATCATATACCCCTGTGCCCCTACCAATTTCATCAAGTATCACCAAGGAACGATCTGTTGCCTGATTTACTATCGTTGCTGTTTCGATCATCTCTACCATGAAGGTAGAATAACCAGCTGTTATATTATCTGTTGCACCAACCCTGCTAAATATCTTGTCAATCACTCCAATATGCGCACTCTCTGCTGGCACAAATGACCCCATGTGAGCTAAAACTGCAATGAGAGCGTTTTGTCTCAAGAAAGTGCTTTTTCCAGCCATATTAGGGCCAGTAATTAGATGTATGCCAGCTAAATTGATGCTATTTGCAATAAATTTATCGTTAACTTCAACCACTGGATGTCTTCCGCTACAGATATTGAACTCTTTGCTGTCATCAATAATGGGTTTTACGTAATTATTTTGCACTGCAAGCTCTGCAAACGCGGTTCTAATATCAAGTTTTGCCAAATCATTTGCAGCAAGAGCAATTTTTTCAGATTCTTTAGCGACTTCACTACACAGTTCACTAAAAATTTTCATTTCTAAGCCGATTGCAGCATCACGTGCCGTAAGAATTTTATTTTCTAGTTCTTTCAATTCATTAGTAGTGTAGCGCATGCTATTTGCTAAACTTTGCCTATGAATAAATATATCCGAAGTTATTTTGTGATTTGCCGACACTTCAACGTAATAACCGAGTATGTTGTTGTGTAATATTTTGAGTGCGGCAATGCCAGTTAGGTCACGATAAGATTCACGGAGTTTGGTTATCAACTTGTTACTGTTGCTTAATATATAAGATAACTCAGATAATTCTGAGTTGTATTTTGAGTAAATAAACCCTCCTTCTTTCACGGAACTGAGGTTATTATCAAGTATAGCACTATTTAGCAGTTCAAATAGGTCTTTATGATTGCCAAGGCTTTTATGTATTGTGCTTAGTTCACTCTCGTCACTACTTATCACTTGAGTAGTAGACACTGGTTCCTTTTCTCTGGTCAAGCACTGGAATGACATCTGAGAGTTAATTGCTGATTTTTCACTTAAACAATAATTATGCAAGGTAGACAGAAACTCAAACAACTCTAAAGTTTTTCCTAGGCCTATTTTTAATAGGTTCATATCCTTTGGTGAACCACGCCCTAGTATTAAGCGCGATAAAGACC
>NODE_39_length_4384_cov_2.198732
GATAATGCACTAAGTGTAAAATATTTCACTCCTGCTTCACATGAATAAGCTGAATCTTTATTAAAGCTTGCAAGAACATACAAAGATATACTCATCAACTCAAAAGCTAAATAGAAAGAAATCAAGCTATTTGCTGAAACCAAAGTTATCATGCCAAATAGCGCAAAAAGAATCAGTATTGAAAATTCATATTTATAGTCATATTTCGATAAATTCAGCATCAAAAGTATTAAAATTCCTGTGCTGAGAATTAACCCCTGGGCTGACCTGATGTATAAATTGAGTTTTAACAACGAATTAAAGAGAAAAATTTCATTGTTTTCTGCCGAAATAATTAAAATAATCAAAGTTACCACTGTGCAGCCAAGTGCTAATAAGTTTATAGTTCGGCGGTTAAATATAATTCCAAGCAGTAGCAACACTAACGAGGAGATAATAGAGAACGTTTCCGGCAATATCTGTATATAATTCATAGCGCATTATATTTGACTAACAAATTTGCCATACATGGCTTCAAATAGTTCAGTGCAAGGGTTGGGTAAAATCCAAGAAAAATAACAAACACTGCAAGCAGAATTAAGACAGAAAATTCTATGTTATCCAGGTGATGATTTAACAATTTAGAATCACTAACTCCCCATATTATTTGCTTACATAAATTCAGCATATAAACTGCGCTTAAAATAGTGCCAAGTGCGATAAATCCTGTAAAAAAACCTATGCTCTTAAACATTCCAACCATAGCCAAGAACTCACCTATGAATCCAGATGTTCCGGGTAAACCTATTGAAGCCATTGAAAATAAAATGAACATGAAACCAAATTTTGGCATTGTGTTTACTATGCCAAAATATTTTGCAATCTCCAAAGTCCCAGTTCGAGTATATAGCATTCCAACACATAAAAATAAAGCAGCAGAAATAAGGCCATGACTAATCATTTGAAATATACTACCCAGTACTCCTTCCTCACAAAGTGAAAAGAGGCCAGCGGTAACGATTCCCATATGTGCTATTGAAGAATAAGCTATTAACTTCTTTATATCATCTTGAGCAAACGCAACTAGAGAAGCATATATCACCGCAATAATGCTTAGCACAACAACGAAATTTGAAAAATACAAACTTGCCTGAGGAAGCATTGGAATAGAAAATCTTAAAAATCCATATCCCCCCATTTTAATAAGCAAACCAGCTAAAATCACAGACCCAGAAGTTGGTGATTGCACATGTGCATCAGGAAGCCAAGTGTGAAATGGAAACATTGGAACTTTTATTGCAAAGGAAATAAAAAATGCAATCCACAGCAATGACTGCACTTCAAGATCAAGGCTTGGCACTAATGTAGCTAATTTTTGTATATTAAACGTCCCAAAAGTACTATAGATATACACCAAGCCAAGCAGAAATAACAACGAGCCAGCGAGCGTATAAAGGAACAATTTAAATGCTGCATATGCCTTATGTTTCCCTCCCCAAATGCCAATAATAAAGAACATTGGTATTAAAACAGCTTCGAAAAACACATAAAAGCTTATAGCATTCAGTGAAACGAAAAAACCGACTATAAAACTCTCAAGCAGTAGAAATAATGCCATATATGGCTTGAGAGTCGTATAACTCATTTTGCAGTTGTAGAGTATACAAATTACAAACAAGAAAGTTGTAAGCAGAAGGAAAAGCAACGATATACCATCTATCCCTATACCAACATTTCTAATTGGGTAGCTGACAAACTGAAAGTCCGCATCGTTATAATCAAATTCTATACAAGCTACAATGCTAAGCAAAAATGGAAGTACAGCAAAAAATAGAGCAAGGAATCTTAAGTGTATAGATCGATGATTAATCATGATTAAGGATAAAATCAATGCTCCTATCAGTGGAAGCAAGAATATACTAAGTAACAACACCTTCTATTTAATTCCAATAATATATAAAGCACCGATTATTAGAGTAACAAACATAATAAATGCATAATCAAATATATAACCAGTTTGCAACTTTATAGAACTTTTTGAACATTCATTAACCAACCTTACAACACCATTTGGCCCAAATGAATCAATAGCCTTAACATCAAATTTCCATAAAAGCCTAGACATAAACCTTATCGGTGCAATGATAACAAACTCATACACCTCATCAAAGTACCATTTATTCTGCAAAAACTTAAGTAAAAATTTACTCTTAATTTGCCTAATTACTTGATATTGGTAAATTAGGTACGCAAGTGCTATTCCACTTAGGCTCGCCAAGGTTGGTAGTAATTTTATAAAGAAATTATGAACTCCATGCTCATCAATCACCATTAAACTTGATTTCCAAAACGCATTACTAGTTATGTTCAAAATATTTGCTCCCCACACTCCAGAAAATACTGATCCAAAAGCGAGTATCAGTAATGGTATAAGCATAATCTTTGGTGCCTCATGTATATTAATTTTACTTTGTTTTTGGCTGTGGAACACAAGAAGCAATAACCTCCAAGAGTAAAACGCTGTGAAGAATGCAACAACTAAGCTTATTACAAAAGCAAAGCTATCCGTGCTATAAGCATGTTCAATTATCAAGTCTTTTGAATAAAAACCTGCAAATGGAAATATTCCAGAAAGCGCAAGAGACCCAATCCACATGAGAGTGTAAGTGCAAGGGATTTTCTTCCAGCAATTTCCCATTTTCTGAATGTTTTGCTCATGATGCATTGCATGAATTACATTGCCAGCACCAAGAAATAGTAGAGCTTTAAAAAAAGCGTGTGTCATAAAATGAAAAAAAGCAACATTGTAAGCAGAAAGCCCACATGCCATGAACATATAACCAAGTTGACTGCAGGTTGAATAAGCAATTATTTTTTTTATATCATTCTGAGTAATCGCAACGGTGGCTGCAAAAAAAGCAGTAAGTGCACCAACGATAACTATTAATTCTCGTGCCACATTTGATAGCTCAAACAATGGAGAACATTTTGCTATTAAAAATATACCGGCTGTTACCATCGTTGCTGCGTGAATGAGTGCAGAAACAGGGGTTGGCCCTTCCATTGCATCTGGCAACCAAACATGTAAACCAAGCTGTGCAGATTTACCCATACAGCCAATAAAAAGTAATATGCATATTATATGAATTATTTTAAATTCACAGCAGAATGCCCTAATGTTCTGCGCGCCAAGAAGATCAGCTGTGTCAAAAACTTCAGTAAATTTCAAAGAGTGAAATGTATAATAAATAAGAAAGATTCCAATTAATAGTGCAAAGTCTCCTACCCTATTCACAACAAATGCTTTAATTGCTGCATTATTTGCAGAATATTTTTGGAACCAAAATCCTATGAGTAAATAAGAACATAGGCCAACCCCTTCCCAGCCAAAAAAAAGCTGCACGAAATTATCGCTTACAACCAGCACAATCATGCAAAACGTAAATAGCGATAGGTAAGAAAAAAACCTCGACTTCCCCTTATCATGCTCCATATAACCGATAGAGTAGAGATGTACTACCAGTGAAACGGTGGTAATAACAATAAGCATTAAGGATGAGAGAGCATCCACACTAATTGCCCAATTTACTTTTAAGATGCTCAATGAAAACAAAGGAAATAAACTCAAGTGATAATTTTCAGAGAAGGTGAGAAAAACATACCAAGATAAAACTGCAGATATTCCAATCCCTGCAGTTGTAATCAATTGGCTAAAAACATCTCTTCTAAAAAACGCTGCAAACAATGAACCAAGAAGTGGCAAAAATACTATTAATTTCAGTATATCCATAATACTTTTATTCTTTCATTAAATTTGCTTGTTCAACGTCTATATTGCCACGGCTTCTATAATATACAACCAATATTGCAAGCCCAACTCCTGACTCTGCTGCCGCAACAGTCAACACAAACATCACAAAAATTTGCCCAACTATATCATTCATAAAGGCAGAAAAAGCAACTAAATTGATGTTAATCGCCAGCAATAATATTTCTATTGATAACAGTATGTTGATTATGCTCTTACGGTTAATGAAAATACCGCACACCCCAATAGTAAACAAAATAGCAGCAACCATCAGAAAATGATTTAATCCTATTTCCATTCTACTCCTTTTCCAAATTTGGCCTTAACCAATTTTACAGATGAAGATTGTGTCAATTGCTTTAACACGTTCTGTTTTTTAACCCCTTTTTTCTTATCTTGTAAAGTAAGAGCAATTGCACCAACAATTACAACAAGTAGCAGAATACCAGAAAGATGAAAAGCGTACATGTAGTCAGTGTAGAGCAAATTACCGATAGCTTTCACGTTATTGGTATTATAGTTTATAACATTGCTTATATTTGGTGCTGAGCTACGGATTACAAAGCTGATGACTAGAAAAAACACAACACATAATAT
>NODE_40_length_4370_cov_2.669338
GATTAGATGTCAGTCTAGAATGACACCCTTTCTGGAAAACTCGGATTACAGTGTTTGTATAACTTAATAATTAGAAACTAAAGGAGTTCTTTTTTAAAAAACTTAAGTTATACTTATAAGTATTTGATATCTTTTGTAGTGATTATGCTAAGTCTAAGCTGCCTTTATGGTGATAATGCAGAATTTGTAGAAGAAATGTATAGCCGTTATCTGCAGGGCGATAAATCAATCGGGGAGGATTGGAATAGGATTTTTTCAAGCAATTTAGAAATGAATAAAACGGAAGCCTGCAATGCACAGCACGCAGTCAAGTCGGATGATTCAATTTCTAGCTTAGCAAATTTCTTCAGATCTTACGGTCATTTTTTTGCGGACTTAAATCCATTATCACCGCATGTAAATAAAGAAATAGATTATCAGAAATATTTGAATATCTCTCCAGCGCATGATGCTAAAATATATAGAGATATTTACTGCAAGAACATCGGGTTTGAATTTATGCATATTTCCTCTTATGAGGAAAGAGTGTGGCTGCAGGAGAAAATTGAAAATCAGGTCTATACGCTAAGCCCTCAGGATAAAAAAGAAATACTAAGGCACTTGATTGAATCTGAGATGTTCGAGCAATTTCTCCATATGAAATTTCCTGGATATAAGCGTTTTTCTATCGAAGGTGGGGAGTCAACCATTGTTGCAATTGAGAGAATTATTAGCGATTCAGCAGCTTTTGGTATTGAAGAAATAGTTCTTGGTATGGCTCACCGTGGACGGCTCAATGTTCTAACCAAAATTATGGGAAAAGAATATGCAGCAATGCTGTCTGAATTTCAAGGCAACCTTGCATACCCAAGTGGTCTTGAGGTGTCTGGTGATGTCAAATATCACCTTGGTTACTCTTCTGATCGAGCACTTGCTGGTGGTAAAAAAATACACTTAAGTTTATGTCCTAACCCATCTCACCTTGAGGCGGTAAATCCGGTTCTAGCTGGAAGAGTAAGGGCAAAACAAAATATGAGATCTGTGCTTGGAATATCAATTCATGGTGATGCAGCCTTTATCGGGCAAGGGGTGGTTGCCGAAACCCTGAACTTGAGCAACATTGAAGGTTATAAAGTAGGTGGTATCGTGCATATCGTCATTAATAACCAAGTTGGTTTTACTGCAAATCCTAGTTGTGCGCGCTCTTCTTTTTATTGTACTGATATAGCAAAATCAATAGAAGCTCCAGTATTTCATGTTAATGGAGATAATCCAGAAGCCGTGAGTTTTGCCGCGAGTTTGGGAATGGAGTATGTGCAGAAATTTAAAAAGGATGTGGTGATTGACATAATATGCTACCGCAAATATGGCCATAATGAAGGCGATGAACCAAATTTTACTCAGCCACTTATGTATAAAGCAATATCAAAGCATAAAACTCCAGGCACGCTGTACGAAGAGAAGCTGACTGCAGAGAAAGTGCTAGGTAGCGATGAAGTAAGTAAATTACGCAGCGAATTTAGAACAAGATTGGATAAAAGCCTTACTGAGTCAACGACTTATACTCCGAAGAAAGCTGACTGGTTTGATGGAGTGTGGTTAAAACTCAGGAGAGCAAAGTTGAACGATTTGAGTGAATATTATACGGACTCTGGTGTTTCACCAGATGAGCTAAAAAAATTAGGTGTACACATAAATAGCAATATTCCAAGTAATTTTAATTTCAATAATAAAGTCAGAAGAATACTTGATGGTAGAATAGACAGTATAAATTCCGGTAGCAACATAGACTGGGCAACTGCTGAAAGTCTTGCATTCGCATCATTGCTTAGAGAAGGAATAGGAGTGCGCTTGTCAGGACAAGATTCTGGTCGCGGCACCTTCTCGCACCGTCATTCAAGGCTTGTTGATCAAGCAACGGAGGAAGAGTTTATTCCACTAAACAACATAAGTGAGAAGCAAGCTCGCTTTGAAGTTATAGATAGCGCACTCTCTGAGTATGCTGTGATGGGTTTTGAATATGGATATAGCCTTGACTCTCCATATTCACTGGTGCTCTGGGAAGGGCAGTTCGGTGATTTTGCAAATGGCGCGCAAATTATGATCGACCAATTTATCTCATCTGCAGAAACAAAGTGGTTGCGGTCAAGTGGTCTAGTTCTACTTTTGCCTCATGGTTATGAAGGGCAGGGGCCTGAGCATAGTTCTGCTCGTATAGAGAGGTTTTTGCAGCTCTGTGCAGAGGATAATATGCAGGTGGTTAATTGCTCTACTCCTGCGAATTATTTTCATGCTTTACGCCGACAAATTAATCGAGATTTTCGTAAGCCTTTAGTGGTGTTTACACCTAAATCACTATTGCGTCATAAAAGCGCAGTTTCTAACCTTTCTGACTTTAAAGGAAAATTTCTTACGGTAATTCCAGAGTGTAGAACAGGTTTAGTTGCAAGTGATAAAATACGTAAAGTTGTAATATGTAGTGGTAAAGTTTATTACGACATAATTGAAATGCTTGAAGCACAAAAAATAAACGATATAGCAGTAGTGCGTTTAGAACAATTTTATCCATTCCCGGCCGATAAACTAGGCAGTGAACTTGAAAAATATAAGAACGCTGAAATTACATGGTGTCAAGAGGAACCAAAAAATATGGGAGGATGGTTCTTTGTCAACCCATTGATAGAAGAGGTATTGTCTGGCCTCAATGCTCAAGCAAAAAGACCTAAGTGCATTGCAAGACCTGCTGCTGCATCTCCTGCATGTGGTTATGCTAATATCCATGCTCAGCAACAAGCAGAAATTTTGAAGCAAGTTGCGCAGGCACAACTGTACAAACACTGAACGGCTTCAAGCAGGCTCATTAATTAGACTCTAGCACTTAGATAACTTACAACAATCAAACCTCTTATATACTCATATAAATATAAAAAGACTTTTATTTTTTTATAAAAGTATAATATTTATTAAGATTTTCATTTATTTTTCTCAAAGTAGTTAATATAGTAAATATTAATATTAATTAATATCAGATATATATGAAGACAGAAATATTTGAGAGGCTAATAGGGCAAACTAAGCTACGCAGCAATAGCAAGGCTGAAATCATACAATTAAATAGAAGCGAGAAGGCTTTTATAGATGAGGATAAAAAGTCTATAGAATTAGCTGAGGCTATTTTTGCAAAAATAATATGTTTCATTTTCGCAAACCAGGTCCTGCTACGGATTACATTTTGCATAAACTAATAAATGATAAAAAGCTTCTCGAGGAAATGAAAGATAGAGGTACAAGTATAATACGTCTTTTTTCTTTACTATCAATGTATCGTAATCTTCCCAAGTGCTATGTTGTGAGAAAAGAAGGGTGCATTACTGAGTTTGGAATACTTACTGATGTTAACGAATGTTTAGAATCATTACCTTTAGAAGACTTTATACTTATTGAGTCTGCCTCGTATCTAGAGTACATTTTGTTTGACAATGATGATATCATAAATAAATTAGTTAAAGACTTAACTAAAGATAAAACAAAATTAGATATTTTCCTCGATGGGATTTTAGCAATGAAGAATTCGGATTTAGTATTGTCTTGTATTAAAAAAATACAAGGTCTGAATGAGGAAGCTAGAAATTATGTTAGTCGCTTACAGAAAAAAAACATGCTAGATAAAATCTTAAATAAAGATGATAAAACACTTGCAAAAATAGCTATAAAGGAGTTGTTAAAACTTTCTATTTTACAGGAAAAAGAAAGCACTACTTTAGAATTTCCTCAAATTTCGAGTGTGGAACATTGTAATGGGCGATAGGCTTTAAAATATGCTGAGGTTCATTTAAATATGAGCCTCAGTGTCGCTTCATTTTTATGAAGCCTACTTTAACTTATTTCACTTCCACTAAAGGAATATTATTCCAGCTGCTGCTGCCATAGTTATCAATAGAAGCGTTTAGGTAATCTGTATCAAAGCGTACTGGTACATCAAATTCGAAGCTTGCAGTGATTATTGTGCCTTTTGCTGGTGGTTTCATAAATGCTATTTCTCCAGTTGAATAATTCACTGAATATTTTTCTGTCTTTTCACCATCTAGGTAAATATTTATTGTATCATGCACTGGCTTTTTAATAGTTCGTGTATGCTTGTCTTTTCCACTTATGTAAGTTTTCATCAGTTGAAAGATCGTTTTTTTATCGTCTCCTATGCCAATTTCTTGATTGATAACTGTAAAGTCTGACCAATCCTTAAAGCGAAACCCTATAGCTTTACCTTTTCGTGCCTGAAAAAATGTTATGAGTTCTGTTAGCTGCTCGTTTGACCTAACTCCATAAGCTATGTTATACCTGTCACGTGCACGAGACCAATTAATATTGCGCTGCTCACAGCCATTATGAGT
>NODE_41_length_4312_cov_2.858303
CCATTATAGCTAGCGCCATAACTTCAAAGTCTCCCACCTATCCTGCACATCACACTTTTAATAGCAATGTAAAGCTATAGTAAAGGTGCACGGGGTCTCTTCGTCTAACCGCGGGTACCCCGCATCTGCACGGGGAATTCAATTTCGCTGAAGTGATGTTGGAGACAGTGGAGAAATCGTTACGCCATTCGTGCGGGTCGGAACTTACCCGACAAGGAATTTCGCTACCTTAGGACCGTCAGTGTTACGGCCGCCGTTTACTGGGGCTTCAATTTAGAGCTTGCACCCCTCCTATTAACCTTCCAGCACCGGGCAGGCGTCAGACCCTATACTTCCACTTACGTGTTTGCAGAGTCCTGTGTTTTTAGTAAACAGTCGCTACTCCCTATTTTGTGCCACCTACTCATAGTTGCCTAAAAGCAGGTTACCCTTCTTCCGAAGTTACAGGTATAATTTGCCGAGTTCCTTCAACATCATTCTTTCAACACCTTAGTATACTCTACTCATCCACCAGTGTCGGTTTGCGGTACGGCCTCATAAATATAAGTGCTATTTCCTGGAGCTTCTTTTAAGCATAGATCAATCCAATAAGATCTATACAAATACGAAACCCGTCACACTTAAGAGGTTTAGGAATATTAACCTAATTGCCATCGACTACTCCTTTATGGACTCGCCTTAGGAACCGACTAACCCTACGCAGATTAACTTAACGTAGGAACCCTTAGATTTTTGGTGAGAGTGTTTTTCACACTCTTTTACGCTACTTATGTCAGCATTCTCACTTCCGATATCTCCAGCAGTTTTCACAAACCACCTTCACAGACTTACGGAACGCTCCGCTACCGCGCCTATTGATCGAAATCAATAGGCACTCACATCTTCGGTATACAACTTTAGCCCCGGTACATTTTCGGCGCAGAAAAACTTATTTAGACAAGTGAGCTGTTACGCTTTCTTTAAAGGATGGCTGCTTCCAAGCCAACCTCCTAGCTGTAATGGTTTTTCTACTTCCTTCCCCACTTAGCTGTAATTTTGGGACCTTAGATAGTGATCTGGGTTGTTTCCCTTTCCACCACGGACTTAGCACCCATAGTGTGTCTGCTGTATAATTAATTATTGGTATTCGGAGTTTGGTTAGATTTGGTAAGATGATGAATCCCCCTAGTCTATCCAGTGCTCTACCCCCAACAACATAAATACAACGCTCTACCTAAATAGATTTCGCGGAGAACCAGCTATTTCCAAGTTTGATTGGCCTTTCACCCCTAATCACAACTCATCCAATAATGTTGCAACATTAACTGGTTCGATCCTTCAGTATGTTTTACCATACCTTCAATCTGGTCATGACTAGATCACTTGGTTTCGGGTCTAATCCATAAAACTAAACGCCCTATTCAGACTTGCTTTCGCTACGCCTACACCTACCGGCTTAAGCTTGCTTCATAGATTAACTCGCTGACCCATTATGCAAAAGGTACGCTGTCACTCTAAATATCAATAAATTGATATAGAGCTCCAACTGTTTGTAAGCACTTGATTTCAGATTCTATTTCACTCCCCTCCCGGGGTTCTTTTCACCTTTCCCTCACGGTACTTGTTCACTATCGGTCGTTAAGGAGTATTTAGGCTTGGAGGATGGTCCCCCCATATTCAAACAGGATTTCACGTGCCCCGCTCTACTCAAGGATTTAAAAACTTTCTACTTATACAGGACTATCACCTTCTATGGTTACTATTTCCAGAGTATTCTAATTCTTATTCTTAAATCACTAGCCTTTTCCGCTTTCGCTCGTCACTACTAACAGAATCTCGGTTGATTTCTTTTCCTTTGGCTACTTAGATATTTCAGTTCACCAAGTTTGCTTTACATACTTAGTATGTAATAACTAGCTAAACTAGTTGGGTTTCCCCATTCGGAAATCTGCGGATCAAAATTTGTTGACAATTCCCCACAGCTTATCGCAGCCTGCCACGTCCTTCATCGCCTCTTAACGCCAAGGCATCCATCAAGTGCTCTTAATAATTTATTATCCGACTATATGCAGAATATGCAGAGTTAAATATTATTAAAATTGAATTGAGATTAAATAATCTCTACCATAAAACTTTTCAAACATCTAAAAACTAATCTTTTATATGTTACAATCTGATAAATCATATGTCAACGCCTTTTTACACAAAACATTTACCTATTATTATCAAGAACAATATACCAGCAATCTTAAACAGTACAATCTGAGAAATATTCGACAAATTGATATGTACAGAAAAATTAATGAAAAAGATATTTTGTAAGATAAAATGTGTTAAAATTAGTACCTAAAAATGAAAATGAACATTTGGAGTATTTCTAATGTATGAAAAGTAATCTATCTTTTATAAAAAATTTTGCTTTAAATTGTATATCCAAGCTCACTGGCTTATTAAATATTAAAAAAGTAAAAAATTTCATTATGGATAAATATAATACTCTCCATAAAGAAATTGTAGTGTTTCTTGAAAAATCTAAAAACCTGTTAAATACCAACATTGAAATCGGATTATATCACTTCTATAAAGGTAATATATCAGATGCAAAGTTAAGATTTTGGTTAATTAGCATATTCTACCCCAATTTACCTATAATCTGGTATAATATTGGAAGATGTCATTTTGCAGTAGGAAATACTAATAAAGCTTATAATTATTTAACAAAGACGCTAAAATTAGACAATAGTCACAAAGAAGCTTCTTACTACTTAAAAAAAATAACAAACACATCAGATATCGTAGAATTGCCTGAAAATCTCATAAAACAATATTTTGATTACACAGGTGAATATTTTGTTGAACATTGGTTGATTGCCAAACAATACAGAGGACATGAACTAGTACATATGATAATCAAAAAAATCTTTCACAACTCCACTTCTGAACTGAATATACTTGACCTTGGTTGCGGTACTGGAATATGTGGTCACTTCCTAAAAATAAATAATATTAGAAGTCACATAACAGGAGTTGACATCTCAAATAGAATGCTCAATATTGCAAGAGGATGTCTTATAAAAGGTAAACCTGTTTACAATGAGTTAATACATACAGAAATGAAAGAGTTTCTTAAACAAGAGAAGAACCAGCAGTATGATGTAATTATCTTTGCTGAAGTGCTACACTATCTACATGATTTTCTAGCAGAATTGGAACTAGCAAAAGGATTAACAAACAAAAAAGGGGTTATTGTATGTTTAGTAAGAAGAAAGGAAGGTAAAGGTATTGACTTTGTAAACAAAGGAGATTATTTTCGTCATTCAGAAGATTATATTCAGCATGTTGCAAAAGAAACAAATATGCAAATAAGTCAAATGAGTTACTGTAAAATATATGGCAGTCAGGTTGATGGTATCTTATTTGCATTACAACATCCACAAACAAATTCAACAACTTAATCGAGAAATCGCTCAAATAAATTTCTATATTATCATAAAAGGAGCCTTATGAATTACATTACTATTAATTACGCAAAAGATAGTAAATTAACCAATTTTGGAAAAGCAGTTCTATTGGATAGGTATTTAATAGAAAATGAAAGTTATCAAGATCTCTTTATACGTATTGCTAATTACTATTCTGATGATAGAAAACATGCACAACGTCTTTATGATTACATGAGCAATTTATGGTTCATGCCTTCAACTCCAATACTTAGTAATGGTGGTACCAAGAGAGGATTGCCTATTTCCTGCTTTCTTAACGAAACTGAAGATAGCTTGCAGGGAATAGTTGATTTATGGAATGAAAATGTTTGGCTCGCTGCACGTGGTGGTGGAATAGGTAGTTATTGGGGAAATTTACGTTCAATTGGTGAAAGTGTCAAAGGTAGCGGTAAAACATCAGGAATTGTGCCATTTATCGTAGTACAAAACGCTCTGACGCTTGCAATCAGCCAAGGATCCTTAAGAAGAGGAAGCTCAGCAGTTTATCTTCCTGTATGGCATCCAGAAATAGAAGAGTTTCTAGATTTACGTAAGCCAACTGGTGGTGACCCAAATCGCAAAGCATTAAATATACATCATGCTGTAATAGTAACAGATAAGTTTATGCAAGCTGTTGAAGGTGACAAAAAATGGGATTTAATAAGCCCTCATAACAATAAAGTTATTTCAACAATAAAAGCACGTGATATATGGATTAAAATATTAACAGCAAGAATTGAAACTGGAGAACCTTATATTATCTTTCTTGATGCAACAAATAACAATAAACCAGAATCTTACAAAAAGCTCAATTTAGACATCAAAATGTCAAACCTATGCAGTGAAATAAC
>NODE_43_length_4270_cov_2.395848
GACCACCGAGATCTACACCTAAGCCTTCGTCGGGAGCGTCAGGTGTGTATAAGGGACAGGTGCTGAGCCTTAGGTTAATCGCCTTAGAACAAGCAAGTGGTGAAGCGAGCATTTGTTTGAGCAGGCGTCCACCAGAGGCTGTAACTGTGTGATCAATAACTGAAATTAGTGAACCTTTCTTTTCACCAAATTGAGTTGAAAACAACTCAAGATTTCTCCTTGCTGAAGCATCAATAAGCATGAAATTTTGTTGCTTATAGGTTTTTGGGACTTCAAGCCTTGGAATAGAGCCCTTTTGTGTTACCCTGACATATTCAAGCAGTGCACCACACGCCATGATTTCTACTTTGCTGAAATTTCCTATACTCCCAAGTTCCCTGATTTTATAAAATTCGCATAATGTTCTGTGAGATTTACTATACTCAAAAAAGCTCTGTGCGTGTTGCGTAATTGATATTTTATAATTTTTTAAAATCGATCTAATTTTTTCGTCCTCAGTGAATTTTTCAGAAATTAATAATTCTCTTGGTGATATACGCAATAAATCACTATCTAGAGCTTTCAAACTCGTTAAAGTGTGAAAAAATTTTCCCGTTGATAATTCAAGCCAACTAATAGCATATTCGTCATTTTGTTCAACTATGGACGCGAGATAATTATTGCTTTTATCCTCCAGTAGCGAATCTTCTATAATTGTACCTGGAGTTACAACTCGCACTACATCACGTTTTACTATGGATTTATAGCCTCTCTTTTTTGCTTCATCAGCAGTTTCTAATTGGTCACAAATTGCTACTTTGAATCCTAAATCTATTAGCTTGTGTAGGTAAGATTCACTACTGTGTGCTGGCACTCCACACATTGGTATTTCTTGCCCATTTGAATTGCCCCTCTTGGTTAGCACTATATTCAGCAATTTCGCAGCTTTAATAGCATCATCGAAAAACAACTCATAAAAATCGCCCAGTCTATAAAACAATAGATGATCCTTGTATTGAGCTTTCAAATTTAAATATTGCTCCATTACAGGGGTATTTTTTTCTCTTATTAAGTTCATAATATTTTTAAATATGTTATCAGCAAACCACTTACTCTGGCGTTGGTTATTTTATCATGGATCAATAATTTTTTTTAGCTATAGTACAAAAACAAATAGTTTGAGGTAGAATTATGGCAAATGAACGATTGTCAGAAATATTAAGTACAATAAGTGATTTAAATGAGAACAATATAATCGAAAGGGTAAAAGAGGAATTGGAAAAAGAAGATCCAGGCACGTATAAAAAGTGGCAAGATAATGGATTTAACATAAATTATACACTCGATGATCAAAGTACATTGTTACATATAGCTGCTAGAAATGATCTTGTAAATATAGCAGAGCTTTTAATAAAAAAAGGGGGTAATGTTAATACAGCAAATCAAGATGGATGGACTCCTTTACACTTTGCTGCTGCAAGTGGCAGTATAGGAGTGGTAGAGATTCTCATAGCAAACGGGGCTAATATTAATGCAACAGATGAACATGATGGATGTACTCCTTTGCATTGTGCTGCTATCAATAAACATGAAGAGATAGTAGGACTCCTATTAGACAAAGGGGCTAATGTTAATTCAGTAGGTTGCATTGGGAGCACTGTATTACATCATGTTGTTTCTTCTGAAAATTGCCAAGTGGAAATAGTAAAAGCTATCCTAGAAAAGGGAGCTAGTGTTAATGTAGTCGATGAGTACGAGCGTACTCCATTATGCTGGGCTATTAGGAATGGTAATTTAGCAGTAGTAGAAGTTCTACTTAAAGAAGGAGCAGATCCTTTATTGGGACATAAAAGTTTTAACACATTAAAGCTCTTGGTTGAATCAATAAAAAATGATTTTAAGCACCCTAAGAAAGCAGAAGAAACACAGAAACAAGAGGATGATGAATATGAATTGATCAAATACTCATTGCTATATGACTGTTCTTTAATTGATAGTATTGAAAGAAGTGCATTTAGTAAGTTGATACCCATGTGGCTTGCTGATGGGTCCAACTTAACAGAAAATCAGAAGGAATTGAATAGAAAATTTTTAACTATTATTAAAGATTTTCCACATATCACTTATCAAGATTATAATAATGATATTAAAAAAATTAAAAAATTTTTACTAGATCATAAAAGTAATCAAGATCTAAAAACCATTCTCAACCTTAAAAGAGGAGAATCTAAACTGACAATACTGCATATTCTATCAAGTATGGAATGTAGCAATTCAGAAGAATTCATAGCTTTACTGTTGAATTCAGGTGCTGACCCTAATGAAAAGGACGACACAGGAAGAACGCCTTTGCATTATGCTACTCGTTCTGGTCATTGTGATACAATTATCAAATTGCTTCTAAGGAAAGGAGCTAATCTTGATATAAAGGATAAAAAAGGCAAAACCCCAATAGAATTTGCAGTTAATAATCCCAACCTCAATATTCAAAAGTACTTTTTAACTGATGATGTTATTTATAGAACTTTTCGTAAAAAAACACAAGTTGACTATAATGGAAAAAAGTATTTGTGCAAAAGTGTAAATCTATGGGGGGAGGATTTTCTACTAGATGAGCAAGATCCAGATAAATATTCTTGTAAATTAGACGAAGTTCAAGACATAAATCAGCTAGAACAGGTTGTAAATGAAGCTATAAAAGCTAGGGTAAGGTTCAATCTTACTTGTGAGGGAAATATATATGAAAATACTTATGAGAGTAAGTATAATTTTACAGATTATGTAATAAGAAGAATTAGTGAATTAAAGATTTTTCAAGGTGAAAGGGACATAGAAGTTGCTAGTCGCATAGTATGTAATTTGGTAAAAAGAGGTGCAGTATTTGAAACTTTAAGTAGTATAATTGTAATTGATAAACTAGAGAAGTTTAAAGACCATAAAGCTAATCTGAAAGAAGCACGTAAAAGCTATGTACATTATTCTCTAAGGTTTTTGGAAGCTGCAAAAAACGCAACTACTGGTAAGGTAAAAGAGGCAAAAATGGACAACTTCACTTTCTACTTGAGATACTCAAAGAATAGTATAGTCGAGGTTGCAAAAATCATAAATGGAACAGATGAAAGAACAGAATTTCGAAGAGACGTGATAGCAATCGGTGAAAGCGAGGTAGAAATTTTAACGGAAGGTGGGGTAAGAAATTATACTGACCTTATAGGTAATATAGTACTGGCTTTTCATACTGATTTGGGAAAAGTAGATGTTAGATTGTATTCTGATGTGCAAGATGAAGGAAAAATTATAGTAGAAGTGAGTAACAAGGAGGAAATATTGGAAAAGTTTAAAAATTATAAAGAAGAATTAGGTGAGAACTGCTTGCTTGGTGATTCTTCTGTCTACTACGCTATTAAGCAGGGATATTTTAAAAGGCCTGAGGAAGTTTTAGAAAAAGATTCCATATATCGTGTAAGTTCTTCATTAGAAAATATATCTTTATCTCCTATTGTACAACAGGACATAGAGAAAATTCGCTCGCGAGGTTGCGTTGCTTAGCTTAAGTTTAAATTGCCAAAAAATGCAAACTTCATCATACTGAAGGAACTACTTTTTTGCTAGAAGAAAAAGCAGCAAGTAGTGAACCAAAGGCGATGAGAAAAGATCCAAGCCAAATTATAGACATTCCTGGTTTATAGTGTACTTTAGCTGCGATTTTGCTTTTATTCTTGTCAATTTCACCAATAACAACATAGATATCAGAAAATAAACTGTGATAAATGCTGCTTTCAACATTTTTTTGACCTTCTGCAAGGTAAAATCTATATTCAGGAGTTACCTCACCTATTACCTTACTATTAAGCAAATTCCTGATATCCATTGTACCTCTTACTGCATGGAAGTTTTTTTCTTTTATAAATTCAATGTTTCGTAAAGTGACTTTGAATTTATTGACTGTTATGCTGTCTCCTATTCCCAAGTAGTTTTCTTTTTTTTCCTGCCAACCTACTGAGCAGGCTATACCAAGCACAAGGATTGCCACTCCAGCATGAGCGAGCATCATTGCATAGTAAGAATTAGAAACTCTTCTTGCGAGTAAAATTGACTTACTAAATTCTACCTTAAACAAACAAATTCTTTTGCTATATGCTTCCAAAACAAAAACTAACAATATTATAGAGATGCTAATTGATAGCACAATCATCAGTTCCATATGAAAGATAAACGGTAAAATAGCTGCAGCACTACAAAATGAAAATCTGTATTCACGAAGTATTGGTAATAGGCTATTTCCCTGCCA
>NODE_44_length_4166_cov_2.743253
GTAATAGCCCATATCTAACAGGTAAAAACTCCTCGGCAAATGTAACAAAAGCAACTTCCTCATTGCTATTATTATAATCACTGTTAATGCGAAACAGATAATCTATATTAAAATTATCTTTCTCCCACCTGTTATAATCCTTTGGAAATCTTCTTAATTTCTCTTGTATTTTTTCAATTACGCTATCTTTACTTAAATCTTTGTTACCATTGACTGTGCTCAATACTCTTTTCCATTTTGCAAATTTTATCGTCATGATTTTACCTCTACCATCAAAGATGTTTAACTATTATGTATTGTACTAAATAGTCAATATTTATTGTGAACAAGCTATATATAACAATTGCAATTGTTAGTAGCAAAGATGCTATAAGAGAGAACTTTCCTATTATTATTGACATCTCTTGGTGAGCACAACGTTCATACTTAATGCGTTATCGTAGGAACACTTAACAATGTTTATAGAGTGTTATCCATGAGGACGCTGTTTCTTATGTCGGCTGTACAGCGTAGCCTACATTAGCTCTTGTAAGCTACTGCCAATAGTAGTGATAACATTATCATTATTACAGCTTGTTTGGGCAAGTTCGGCATTTCCACCGCAATCCCTTCTGGTTACAGTAGATACTAGCTCTTTTGCATTGATCTTATTAGTTAAATCTTTACTTACTTTGACAATCAAAACTGTTTTATCCTTTTCTGTTACCATGAAGGCTATTACAGTTTTCGGTTTTTGTTGCTGTAGAGCAAATTCCCTTATTATACTTCCTGGAACGTTATTGAAAGTGTGGCTTACGAAATTTATTCCATTTATTTCGGTACTTTTTACATTTTCTACACTGATAAGCTTTTTATAAAGACTTTTTATTTTGGTTTCGAGTTCTTTGCGCTCTTGACTTAAAACACTGAGTCGACTTGTTATTTCATTTACTGGTGCTTTTACGAATTCTGCAACTTTTTTTAAGCTAATTTCATTATTGCGTACATAATTAATTGCTTCTTGACCGGTTAAAGCTTCAATTCTTCTTACTCCAGATGCAACGGAACATTCTGCTGCTATCTTAAATAAACCAATTTCTCCAGTACGCTCCACGTGTGTACCGCCACATAATTCTTTTGAGTCTCCAATTTTTACAACCCTAACCTTGTCACCATATTTTTCACCAAATAAGGCCATCGCTCCTTCGTTTATTGCCTCATCCATACCTTGAACTTTTGTGGACGTAGAAAGATTTTCTCTGATTAGAGAGTTTACTATATCTTCTACTGAAGACAGCTGATCCTGAGTGACTGGCTTATTGTGATTAAAGTCAAATCTTAGTCTATTTGGTGCGACTAGAGAACCTTTTTGAGTAACGTGATCACCTAAGATTTTTCTGAGTGCAAAGTGTAGAAGATGTGTAGCTGAATGATTTCTTCTTAAGTCTTGTCTTCTTTTTTTGTTAATACTAGCTGTAACTGTGTGACCTTTACAAATTGAGCCGACGCACCTGTGCAAATACAGGTCGTTAATCTTGTTGGTATTTTCCACTGTTAACGTACTTCCATCAGACTTTATAAAATTTCCAGTATCTCCCACCTGTCCTCCTGACTCACCATAAAAAGGTGTTTTATCAAGTATAATAGTTATCTTTTCTCCTTCTTTTGCAGAATCAATTACTTCATTTTTAGAGGAAATTATTGCTAGTACTGTTGCATCCTTTACTTCATCACGCTCATAACCAACAAATTCCGTTTTGCCAAACTGATCGATTAAATTAAACCATACTTGTTCAACAGACTTTTCACCAGATCCAGTCCAATTAGCACGTGCTCTTTCTTTTTGCTCTTTCATTGCATTATCAAAACCTTTTTGGTCAAAATTTATTTTCCTTTCTTTCAAAATATCAAGTGTGATATCCAAAGGAAATCCATAAGTGTCATATAGTTTGAATGCTGATTCTCCAGATAGAGTGTCACCTGATTTTAAATCTGCAGTGAATTTGTCCAAGAGATTAATGCCTTTCATTAAAGTGTCTTTAAAGTTTTCTTCCTCTGATTTTAACGTTGTTTCTATTAAGCTTTTAGCTCTGATTAGCTCTGGATAAGCATCTCCCATATAAGCCAAACTTGTGCCATCTATGAGTGCAGGAAAAACAAGGTTCAATAGAGAATCATTATATCCAAGTAGGTGGATATAGCGTGCTGCTCTTCTGATCAATCTGCGTAGTACATAATTTCTTCCTTCATTTCCAGGAAGCACTCCTTCTGCGATGAGAAATGCAGCTGCACGAAGGTGATCTGCGATAATCTTATGAGCTACTTTATTTTCCGTATTTCCACAGTACTCTTGCGATTTACTTACCAGAGCAGAAAATAGGTCAATATCATAGTTATCATGAACGTTCTGCATAACAGCTGCTATTCTTTCAAGGCCCATTCCGGTATCGATGCATTTTTTTGGTAATTTTTGTAAATTACCTTCTTCATCTTTATTAAATTCCATGAACACCAGGTTCCAAATTTCAACAATTCTGTCGTCTTCATGCAAATCCTGATTTGCATGATCGTAAAAGATTTCAGAACATGGGCCACATGGACCAGTATTGCCCATGCTCCAAAAGTTATCATCTGTTGTAATTCTTATGATTTTATCATCTGAAAAGCCACTTATCTTACGCCAAATTTCATATGCTTCATCATCAGTGTGGTAAACAGTTATGGATAGTCTGTTTTTATCAAGAGACAATTCTTCAGTAATAAATTTCCACGCAAATTCTATCGCAGTTTCTTTAAAGTAATTACCAAAGCTAAAATTTCCGAGCATTTCAAAAAATGTGTGATGCCGAGATGTATAGCCAACATTTTCAAGATCATTGTGTTTACCACCTGCTCTGAGACACTTTTGACTTGAGACGGCACGTTTCATTTCAGTTTTTTGCGTGCCGGTAAAGATGTTTTTGAACTGTACCATACCAGCATTTGTGAACATGAGTGTTGGATCATGCTCTGGAATCAAAGGAGAAGAAGGAACTTGCTCATGATTATTATTTACAAAAAATTTTATAAATCTTTCTCTAATTTCGTTTAGCTTCATCGTTTTTACTGAGGTTATCTATGCATAATAAGTTGTAACAGAAGTAAAATCAATTTATCAATCTAAATATTAATATATACATTACTTAGTATAATAAAAGTAATCTTTACATAAAAATTTTAATAAAAAGATATAGGTTTAAATATTTTATCCACTAACATAGAGAAGTATTTGTTAATTCAAATAATACTTTTGTTAATTAATTTAAGGAGTGTGAAATGCCAAAAAAATTCCAAAATACTAAGAATAGCATGCGAAAGAAAGAAATAACAAATAAGCAGGAGATGAATGGTCCAACAATTAGAATTGTATCTGACTTGGAAAGTATAAAACAAAACAGAAGGGTAGAATTTTTAATTAAAGGAGAGAATTTAACAGTAAAAGACCTCTCTATATCTTCTAGAGCAGCTGAGATAGGCTTGGTTACAGGAATAGTAAATTCAATAGACATTCCTCAAGCAATTCTTGAATCGACAATAAATGGAATTATTTTAGGTCTTCAAAATAAAAAAATACGAAATAATAAAGAATATGATTATAGAAAATTTCAGGAAAAATATCTAAAAAGCTTTACGGATGAGTTGATTAAGGGTAGCTCACAAAAGCAAAAAGAAGGAATTGATTATGAGAAACAAGATGAGACACAAGAAAAGAGCAAAGATGTAACTAAGGAACCAGATCCTTTAAAAAAACAAGAGCCAGAATTATTTGATTTTCCATCAAGCAAAGCAACTACTGAGGAGATTAACAACGTAACAAATGAAATAGCAGAGTCAAATGCTAGTTATGGAATTACTCCTGAAGATATAAGTAGTGTTTCCCGTTTTGATAGTAATTCACAAGAAGTGTTAGATCATTCTATATTTAATAGCACAGATGTGGAAGGGCCTAAATTACCGAAAATACCAGGTGGAGAACAAGGTACAGCCGCAGTAATTGCTGGTGGTATATTGGGTGGAGTGCTAGCAATAGCTTTTGCAGGATTAGGATACTTTATATGGCACAGAAAAAATAGGGAAGGCAGCTACGATGTTGAAAAAGCACAGAGAAGCATTTGTGAGACGGCAAGCCTTTCTGAGGAAGCTCAACC
>NODE_45_length_4039_cov_2.721370
GTGCTGTTCTGGTTGGTACAGTCAGTGTAACTGATGCTGGAGCTATGAAAAGTGTAATTGAGACAGGAACAATTGATAAAATAGGTAGTGAACTTAAAAAGAATGTCACATTTCCAGTCGCTGACAAATTTTTTTCCTGGCAGATAGGTTTTGGTGCTAATCTTCCACTTTCCGAGAGAACAAATGTTTTTGCTGGTTACAAACTTCAAAAATTCCATAAGCTTTTGCATGGGATTGAACTAGGAATGAGTTTTAATTTATAAGCTCCAATTGAATGTTTTTAGTGAAAGCTTGAGTTTTTATTAACGTCGTAAAGTTTTCATGATACTAAGAGAATTTGAGAGTAGTCAAGTTTTAAAACTTGACTACTCTCCACGAGGAAAAGCAGATAAAGGTAGAAGTATTTCATGTTTTTATTTATATTGACAGTATGTGTAACATCATTTACGATTAGTGTTAATAACAATAATTGATATTTGTCATGTTTGCAGTAATCGAAACTGGTGGAAAGCAGTATTTAGTAAAAAAAGGCAGCATAATTAAAGTAGAAAGATTACAAGCTGAAGAAAAAGAGGAAGTGGAAATCAATAAAGTGATTTGTGTTTCAAGTAATGGCTTATCTTGTTCATCTAATGCTGTTGTTAAAGCTGAAGTACTAGAGCAGTGTAGAGATAAAAAAATTATAATCTTTAAGAAAAAAAGAAGAAAAAATTACCGTAGGAAAAATGGTCATAGGCAGTATATTACTGTTCTTCGTATCAATGAAATTAGTCTTCAAAAGTAAGAGGTAAGATATGGCAACTAAAAAATCAGGTGGTAGTTCCTGTAATGGTAGAGATTCGGCAGGGCGTCGGCTCGGGATAAAGAAGAATGGTGAGGTTATTCCAGGTAACATAATTGTACGTCAAAGAGGTACAAAATTTCATCCTGGAAAGAATGTTGGTATGGGTAAAGATCATACGATTTTTGCTAAAACGAAAGGCTGGGTGAGTTTTAGAAAATCAGCAAATAAAAAGACGTTTATTGATGTTATGCCTACAGATGATATGCAAGCCTTAGCTTGAATAGATACGGGTCTGTAGCTCAGGTGGTTAGAGCGCACGCCTGATAAGCGTGAGGTCGGAGGTTCAACTCTTCCCAGACCCACCATTTAAATTTGCAATAGTTTTGTAACTAAGCGATGGTTTTACATAAGAATTCAGTAACCAGTGAATCAGTAGCAGCCGGTCATCCAGACAAAGTAGCAGACCAGATTTCAGATGCAATACTTGACGAATACCTTTTTAATGACTCTTCCTCTCGTACTGCAATAGAGACTTTAGTTACTAAAGATAATGTTATTATAGCTGGGGAGGTGTTTGGGCCGAACATTGAAAATAGCAAGATTGAAAGTATTGTACGGAATACAATAAAAGATATTGGTTATGAGCATGATGGTTTCCACTGGGAAACAGTGAAAGTAAATATATTGCTACATGAACAATCAAATGACATTGCAATAGGTGTGGATCAAGGTGCTGGGGATCAGGGCATAATGTATGGCTATGCAACAATAGAGACAGAAAGCCTCATGCCAGCACCCATTTTTTATGCACACTCGATTCTGAGAAATATCATGAGTATGGTCAAAGAGGTAAAGCTTGGTCCGGATGCAAAATCGCAAATCACTTTGGCGTATGAGAATAACCTTCCAGTGCGTGCTGAAAGTATTGTTGTTTCAATACAGCATCTTGAGGATCTGAGTCAATCGAAAGTGAAGGAAATAATTTATCCTTACATAGCTTCATCTTTACCTGAAGGGTGGATGTGCCCTAAAGAAAATCTCTTAGTCAATCCAACAGGTAGATTTGTTATTGGTGGACCAGTTGGTGATTGTGGATTAACCGGACGAAAAATTATGGTTGATACTTATGGAGGCTATATTCCACACGGTGGAGGAGCGTTTTCTGGAAAAGATGCAACAAAAGTTGATAGATCCGCAGCTTATATGGCGAGATACCTTGCTAAAAATATTGTCTTTGCAGGTTTAGCTGAACGTTGTCTTGTGCAGCTTTCTTATGCAATTGGTGTCTCAAAACCTACTTCATTTTACATTGATACATTTGGCACGAATACAATAGATGAAGAGAGGATTAAAGGGTTTATTGAAGATAACATAGATTTATCAACTAAAGGCATAATAAGACATTTATCACTTAATCGTCCTATATATAAACGTACAGCCTACTATGGGCATTTTGGTAAAGATTCGGAAGGTGATGGTGGATTTTCTTGGGAAGGTGTGGATTTATCTACTGATTTTTGTAAAGAATTTAATATAGAAGAAAAAAGGAGAGAATTTCTTTAAACTATTAAACTCTTTTATTTCTAGCTTGATACTGATATAATAACTTATTATAAATTGTAAGTAACTTTTTAGTAACTATGCTAATTTTAATATTTATGAGGCTTACAAGATGTCCGACAAACCAAAAGAAGAATTTTATGATATTGCTATAAAAGAATCATCTGATCTTATTGAAGAAATAAAAGAACATCCTTTCAATGTTGAATTGATAAACAATACGCTAGATTATGAAAAGTTCAAAATTTATCTTCAGCAGGATTTTTTATATTTAGTGGACTGTACTCGTGCTTTATTGATTATTGCAGCTAAAGTTCATGACATTGAAATAATGAGCAGCTTAATAAATGTGGCAAGAGGAACATTTGATGTTCGGAGGCAATATAAAGAACATTTTGGAGATTGTGATTTATCTGATAATCACAAAAAATCAAGAGCCTGTTCTGCCTTTACTGACTTTTTCATGCGCGCTGCATATCACAGTTCTGTTGCTGAAGCTTTATCAGCATCTTACCCTTGCTTTAACATATACCAAATCATTCTACATAATATGATGAGTGAGGTAACACCCGATGAGATTAAAAATAGCAAGTACGAAGGATGGATCAATATTTACAATAGCAAAGCAATGAATGCTGCAATTGATGAGTTTACTAATGTTACGAATAAATTTTATGAGAAAGCTGGCGATTGTGAAAAAAGAAGGATGAATGAGTTTTTTAAGAGAGGTCTAGAGCTAGAAATATTGTTTTGGGATGAGATGTATTCTCTAGCATAGTCTGTAGCATTAACACTAAATTATATTCTAGTTTATGTGATGTTCAGTGGTATAATTAAGAGTTATTATGGGTCAAATCTTTTAAAGGATATTATTGAGCATCCTTTCAATGTTGAATTAGCAAATAATACTTTAAACATAGAAAATTTCAAGTTTTATATACAACAAGATGCATTTTTTGTAGCTGATTATGTTCGTACTGTTTTAATTATTGCATCAAAAATGGAGAGTTGTAACAACCTTGTTCCATTGATTGAGGTGGCTCAAGGAGGAATAGAGATTATAAGAGTGTTATACAACCACTACTTTGCTGTATACTCCATAAATCGTGGAGAAAAGTCGCTTGAGTGTTTCAATTTTACTAACTTTCTTTTGTCTACTTCATGTAGCGATGTTTATGAAGCTGTAACAGTTCTTTACTCTTGCCATTTCATATATAAAATTGTTGTTGATAATATGAGAAATAAAATTAAAAAAAATAATAGGTATAAGGATTGGCTTGATTTTTTTGGCGGTAGTTTGATGGAATCTGGATGTGTTGTTTTGGAAGATATTGTTGACGAGTATTGTAACAAAGCAAGGGAAAGTGAAAGAACCAGAATGCTAGAATTATTAAAAATAACTGCACAATTTGAGTTGGATTTTTGGAGTGGGGCATATAATTTTTCAAAATTTAATCAAGATTTTAAGAAATATTGACAATTTTAAGCTAATTTGTATGCTTGATACGTATTTTTAAAGATGATATGAAAAGTAAAGAGCATGATTTTCATTTAGTAGACCCAAGTCCCTGGCCAATTGCTATATCAGCAGCAATTCTTGTTCTTGCACTTGGATTAGTTGGTGCACTCCATAAACAAATTTCTGGAATATTTGGTTTAGTTTTGGGAATCTCTGCGGTATCAGGAGTGCTATTT
>NODE_46_length_4023_cov_1.808265
GCTTTGCACTTTAAGTCATTGAAGACATACACACCTGGTTCATCTATCACCTGCAGTGGCTTGCCAAGTTTGTGCTCTATCTTTATATTACGCTCAGAATCGTACTCTATCCTTGTGTCAAACTTAAGGCCCAACTTCTCGCAGAGCTTTTTAAAGTATTCAACAAGCTTATTAATAATATCAGTAAGCTTATCAAGCAGACTGTCATCGCCAGCTTTGTAATCTTCTAATCCTTTAGGGATTGTAAACAATACTTTACCATCTTCATATGTTACACCTCCATCCTGACATTTCAGTCTAAATTCTACTGAACTGGATAAATCACGTGTTTCAATATACGTTATCTTATGATACATATCAATGTCACAAATATTTGTACGTTTCATACTGAAACTAAGTTTTAGACAATCGGGTTGGTAACAACTCATATATTCCTTTTCTGTTGAGTCGCCACCCATTATGTGCAATTCCAACGAACAAAGTGTTTGAGACATAATAAAAGCAGCGGGCGAAATATATCCACCTTGATAATCATTATCTATCAACTCTTCAATAATAGATGAATTGGGAACCGTCGCATCAGCATGCATAAACATCTCACTAAAAACTTCTTTAAGAAGTGGACGATAATTCTCTTTTCCGTTTTCATCTTTCAGAATTAGATTTTTGTATTTTGAGTACAACTCCGTGATAAACTTTTGATTTATCAATTTACCATTAATAGTAATGTCCTTTCTATTAAGATCCTTATATGTTCCCTTACCAGAAATTACTTCATCCTTAGTTATAGATTTGAAATCAGCATATTTGAACTTTTTTATTTCAGATTTCAATGTATTAACTACTTTTTTTGACATATTATATTACACGTTATTTATATTAATATTAGCAAATACTCTATTAATTGTCAATTTTTAGAACTTTTGCTCCGTAAAGTTTTCAGTCTCTGCTTTAAAGAACTTTCTATTCTTGAAATAGAAAGTCCTTTAATCAATGCTATATAAGTGATAGCTCTCCCATTGCTACTTCTGCTTCTTCTACACAGTATAAACTCTCACCCTTCATCCAGGATAAATCACTTCCTAGTACGGAAACATAATTACCATTATTACAATTAAAAGAAAATGATGGACATTTGCTTACTTTCTCACCGCTTAATTGAACAAGAAGAGGTTTTATTGTACTCATTTGAGCAGAATTTAAGCTAAATTCACCAAGTCCGGTGTTAATATAATGAAAGTTTTCAATATTATATAGCTCTTGTATTCCATTGCTTTCAAAGTCTGAAATACATTTTTTTATCTTTTCCTTTGCTTGCTTAATTGTTTCATTTTTGAGTTCTTCATCTTTTATGAATAAGGAAACTCCTCTATCTAATTCTTCTTCTTGTTCTAAGGCTAGAGATAAGCGCTTTTTAACCTCATTACAAGCTTCTTTTTGGCTCAGTATTCTATCTTTATAATTAGACAAGACGCTAACTGCTACACTTGAATTATTTACCGCAATGCAATCATTATTTATAAAAATCATTAGGTTTTTATATTCGTCGTAATGATTCGAGTTCTTTATATCTACTGCACTTGTGTAGTTCGTATTTCCTTCTTGATCAAGAAAACACGCTATAACATTTCCTAATAAAATTCCCTCAGGGATTGTTATATCCTTCCCTATATGAGAGTTAATGGCTTTTAAAGAATCAAAATCTATATATATTCCACCTTCATGTTCCGTAAACTGCTTTAAGAGTGCCAGAGCAATCAATCTAAAAGTATCTATTTCAACAGCAAAGTATGTTCTTTGTTCATCTGTCATGTTATACATATCTCTAAAGAAATCTTTGATACTAGTATCTTTACCATCTATCTTCCATCCTTGATCTATTTCGCTCCAGTCATACTGATGCAAGTCTACAACATGTACTCCTTCAATTCCTTTCAGTTCACATTTTAAATCATCTATTTGATTTTCTTTGAATCCAGGACCGTTGATAACCAGATATATATCCCTCTCTTCTTCATTTATTAATTTATGATTCTTGATTATATTTAAATAATTCAGGGTACTATTTTTACCATCTGGTAAAGATGCACCATGTACTCTTGGCACCCATGTTAGTATTATTGGCGCTTCATTTGATAAATTTTTTACATTACCGATCATTATTTTACCTCACTATATTGCTATGTTTATAATATAGTGGATTTTTTAATAAAATGCAAGTAGACATTAAGACTTCACTTACGCTCTCTCAGTTTACAATTTTTGTTTCCGTATTATCCAATGAATCACCGTAGGTGACTGCTTTGAGATAAAACTTTTTACCCCTTTGTACTTCGAAAGAAATTATTGAATCATCAAGCAAAGTAAACTTTTCACCTGCAGTGTGCTCATATTCTTTAGTACCCTCTTGTCCTCTAATTAGGTTGCTAAGCTGATATTTATTCTTACCTATAAGCTTTGCACCTTGAAATTTTATTATCTCTTTCCCTATTAAAGCCAAATTGCCTGCATTTATAGTACTAGTATTAGTGCTTGAAAAACCCTCTTTTGTCATCCCAGTGCCCAGACACTGGGATCCATAGATTCCAGCATCAAGCGCTGGAATGACAGTTCCACTTAAATAATGGTTATATGTAGCACCAAAACGTAGTACCACTATAACTCCCTCATTACTAGATTTCATGACATATCCGTAAGTAGATTGTATATTTGCACTTGCGATAGGCTTATAATCTTTATCATCATACGAAATAAAGAGCGTTGCTCCTTTCCAATTCTCTTCTTCACCAATTAAAGTAAAACTTGCGGTATTATCTTTAATATACGGTAAATCTATCATTTCTACAATAGTTTTACTGATGTGAAAAGGAGGGTATTCTTTCAGCATGAGTGATCTTGTTGAAGGAAAAGAGAGCTTATATATAGAGGGATCATAACCAACTCCTATTACTTGAATGGACATGCTTTCAAATTTCGTCTTGACAATTCTCACCGTATGCTTTTTCTCACCATCTGAAATGGTTATGACATTGCTTGGCGCAAGCCATGCATATTTTATTGGCAGCTTAAAGTTGTATATATTTCTCTCTTGCCACGAAGAATAAAGTAAAACTTCAGCTATATTTTGTGCTTCCCCCTCCTCCATGATTAGCGGTATTTCAACTGTTGCAGTACTGCCATGCTTTGGCAGCTCAGCATATTTCACATCAATTGGATAGCCAAAATTGCGGTTAAAATAAACGATGTTAATCCTATTGTTTAAATCTAATTGGCTAAGCTGTATCAACTTTAAACTGTTATTGCAAACTATCTCATCTATGGGTATTTCAGTTGTCACTCCCCTGCCCTTTTGAATAAATTTCAGTTTTGAGTTCTGTTCAACCACATCAAAAAAATAGCAACTTCGCAGCATTTTAATAATTGAACGTACGGGTTGCTGATCATTGATTACACACCCAGATAGTAATCCTTTAACATCACTTGTATCAAACTGATCGCCTTTGAGACCTACCTTTTGCAACAGATCAGACAAAACATCGGAAACATTAAGTTGTGAAATTTTTCCCTGAATCCAGTGCCCGGTCTGCCAGTTATGGCAGTCAGCCCACATGTCACATAAATTGGGGAAATAAGGAAATGGCCTTGCATCCCACGCCCAGAGGAACATTTTCTCCACCATCTCTGAGCTTTGCCACTTTTTTAATGTTCCTTCGATTGCAGTTTTCTGCGAAAGAAAGCTCACCTCTCCATTTGAGTATCGTGGATATTTACTCTCTATACTACCTTTATCAACAAACACATTGGGCTCATTAGTGCAGCCGTTCATACTGGGGAATCCATACTCGGTAAACCATATTTTTTTCATTTTCGGCTGCCATTTTGTTTTGCTGCCATCAGGATTTACATGAGCTTCATTCCACCATTTTTCTATATTTTTCCACGCATATTCGCTGTCATTATACTTTATTTTCTCAGGATCACTTTTTGAGTAATCGTAAAAATAATCATACCCTACCCCACTGC
>NODE_47_length_4015_cov_3.191872
TTATCAGATAAAAACTTCCCTACCTGAAACTCAACTATCTCAAGAGGAAAGTTTGTGCTTTTATTCTCAATTCTATGAAACACCTTCCTTGGAATCTCTATTACATGATTTTTCGTTATAGCATACGTTTTGTCGTCTAAACTAACACATCCAACTCCTGATAGTATTATATGGTACTCATCTCTATAGTGGTGAAATTGCTTAGAAGTGCAACTTAGTGGATTTATAAAAAGATATTTTATAAGAAAATTCTTACCCATTAAAACTACACTATAAAATCCCCATGGCTTAATCTCTTTGCTTATTGGCTTTGCTTCCTTAATTTTATTAATGAACAACATTAGGCTCTTATTTTGTCTTTTATAAACTCTACCTAATAAAATTTTTGCATCATTTTCTGTCATCAAAACTGGCTCTCTTTCTTTTGTTACATGCTGAAATGAAACTAAATTCTCACTAAATCTCTTACTCAGTTCTAAAACTGAACTCCAAGTACCAACATCCATCCAACCAAAATTAGCTTCTATCATTGCAATATTTTCTGCTTTTTCTATCACTAGATGATCAATAGATATACCCTCAATTCCTGCACAATCTTGCTGTTTTAAATACAGAAATCTCTCTCGTGGTGCAAAGTGTTTCATACTTGCACAACATAAACTATGGAGATGCGGAGCAATTTTTTTTATCTCATCTATGTAGCGTTTTGCTTTAAACACAAATATTCCAGAGTTCCAATAATGATCGTTGTCTAACTCATATTCGGGCTTTTCTATAAAGCTCTCTACTATGTGATATTTCCCCTTCTGATCATAAGCTGCATTTATATAGCCATACTCAGAATTGAATTCATGAGGCCTAACTCCAAAAGTGATTATAGAGTTAGTTTCAAAGACCAAATAAGATGCTTTTTCAACAGAAGTATAAAAATTATCCAAATTACCTATAAAGTGATCCGAAGGCAAAATTAACATTGTTTCGTTTTCATCGCAGAGAAGTGCAGCAATTAGTATTGCTGCCGCTGTCCCAATTTTAACTGGTTCAAAAACTACTTTACATTCCTGTAATGCATGTAATTCCTGAATCAATAATGACTCATATTGTATATTTGTGGTAATGATGGGTGGCATATAATCGCCTTTTAGCCTCAACAAAGTGTTGTGAAACATAGTATTCTGACTAAATATTTTCTGAAATTGCTTTGGCTTAGATAGAGGCCAAAGTCTGCTGCCACTACCACCACACAATATTACAGGGCGCATTTAATTAAGATATTAATTATTTGATTAATATCTTATACTAACGGCAAAATGCATGCAAGTTTTTATTGTGAGATGATTAAAGTAAAAAGTAATGGTTGACTACGAGCATTATGGAATCCCTATATTTCGTGATGGGTCTTGTCTTCTTTCTATCTCTCTATCAATATGAGGAGTGTTGCTTTTTTGATTAACGGCTGCAGCTATTTTTTTATCAGTTTTGTTTTGCAACTTTTCCTTTAAGCTTGCTCCAACATCTAGTTCTCTAGATTTATCTATACTTTCACTATTTTTACCCAACCCCTTCTCTAAGTTTTTTTCAATATCTGATTTTCTAGCGTTAAGCTCTTTCCATGTGCCCACTATACTAAGTGGAGCAGGATCCTTCTGCTCTGGCTTTAGCCTTTCTCCACATTTAATAACATTAAAGTCACTTTTTGCTTCTTCCCAACACCCTTCCAATTGGTGTTGCCACATAGTACGATAAGCAAGACCATACTTTTTCTCATTTGCTACAAATAATAAAATTGGAACCTTAAGTATTGTAGCTCCCATATTTACTAAATTTTTTACTGCCATTGCAGGGGCAAATAAAAGATAGCCAAAAGATTTTGCAACTAGATTGTCTTTATTTATTAAGTATTCCCCTAATTTCATAGGAATAAAAGTCAGCAATTTAGCACAAACCTTAGCTAAACCCGCAGCAAAAACAATAGGAACAGATATCAGACTTTTATCTAGCTCTAGACTACCATTTTGATCTCTAATTTCTGAAAAATTAGTGCTTAATTTTTTATAATTACTAGTGTATAGTAATTCTCCATTTCTTCCCTTTTCATCAACAACTCCCTGAACTTTACCCTCTCCATTTTTTACCTTTTTCATTAGCACAGAAGAGTGAGTTAATTCAAACGGATATTTAGGATCATTAGTTTTTTTAGCTTCAAAAATTGGAATATGTTTTTCAAGATCGATTTTTGAAAACTCAAATGGTTTATAGTAGCCATCATAATGCTTAAGATCCTTTTTTTTTTCCTGATTAACTAAAAAGTCAATGGTAAAATAGGACCTATCATCCGTTTTCTCGACAAGAGCTAATTCAAAAATTTTCTTGCCATACAAAAGTTTATATATAGTCTCACCATTACTATTCTCACTTTTTACAACTTTCCCAGATTTTACAATCTGATCGTAATTCTTTGGATATTTGCATTTTCTTCCATCTGTATATGTCATTACCTTTCTAAGATCCTTGACATAAATTTGAGATTCAGATGAAGCAAATAAACCTTTTGCTTTAAGCGTAAAACCTGCTACTCCTTTTTTTAACACTCCAAACATGTTGTCAAACCAAAATCGCTATAGTTCAATAATAAAATTAGTAAACTAATAATATATTAACACAGAACTAACAATTTTACAAGAAAATATGCCTATAAAAGAAAAAAGTCGTAAAAGCAAGGACTATATAAGTAATGCTTGATAAGTATTTTATGCATGTAATTGTAAAAATCCTTAGAGGTACGCTGTCTATATAATCTTCACACACTACCTGCATTCCAAGAACTGCATGCCAAAAAATGCAAAACACCAGTATAACAAAAAACAAAAGCTTTAGTGGATGATTAATAGCCTGAAATAATCTTTCATTAAAAGATAAAGGGCTATCAACATAAAATGTGCAAGAAAATGAGTAAATAAACCAAGAAAATAAAAATAACAAAATCACCGCAGAAACACGCTGGATCCACCAATGATGTACTGAATTTACAGATTGACTCATATAAATATAAATAAAAAAGCCATAGTAGAAAGAAATAGCATTATTGTTAGTAACATAGCACTTTTTAAAACACTAGCAATTTCTAAATTAAGCCCAGCATCCCACAATAAATGACGAATACCATTAAGAAAATGGTACATAAAGCTTACAAAGCATAAGACATAAGCTAATTTAGCAACAGGAGTGAACAATAATGCATTTAAGCACCTTACTATAATTAACTTAGGGGAATAAACATATAATATAAAATACCAAGAAAGTATGATTAATAAAAGAAATAGCAAGATACCAGTCAATCTATGCATAATAGAAAAAAAACTAGTAACTTGTACTTTATATATTTGTAAATATGGGGAAAGAGGCCTATTACTCATAAAATTTCGTTATCGAGAAATTAAAAAATAAAGTAGAAGTAAAGACAGCAGTATAGTACATAATGACACTATTATTTGAAATGGTGAATTACGTACAAAGCCTAAGGAGGTAATCCAGCTGCAGATTCCCCTACTGCTACCTTGTTACGACTTCACCCCAGTCACTGATCCCACTTTAAATAACTCCTTCCTTGCGGTTAGGCCATTAGCTTCGAGTGAAACCAATTCCCATGGCGTGACGGGCAGTGTGTACAAGACCCGAGAACGTATTCACCGTGGCATGCTGATCCACGATTACTAGCGATTCCAACTTCATGTACTCGAGTTGCAGAGTACAATCCGAACTGAGATGTCTTTTAGGGATTAGCTTAAGCTTGCGCACCTTGCAACCCATTGTAGACACCATTGTAGCACGTGTGTAGCCCACTCCATAAAGGCCATGATGACTTGACATCATCCCCACCTTCCTCCAGCTTATCACTGGCAGTTTCCTTAAAGTACTCAGCATTACCTGATGGCAACTAAGGATGAGGGTTGCGCTCGTTGCGGGACTTAACCCAACATCTCACGACACGAGCTGACGACAGCCATGCAACACT
>NODE_48_length_3939_cov_2.791448
CAATTATTTCGTTATGTACGTAAAAAGATGAAATTCCACATCCGGCTACATTCACATATATCTGGTCTATAGTCTCTTCTGATACTTGTTCAGCTAAACCTACAGTTGATGAAATAGAGTAACTTGCATGCTTTGCGTCAGTTATTGATCCGCCACTTATACCTTCTGCACTTTTATAACCCGTTCCTATTATTTTATAGCTGAAATTGCTATTGATCTTAACGATGAGGCAGATAATTTTTGTTGTACCTACGTCTAAAACAGCAAAAACATTCTGCTTTGGTTTTGTTATTACTGCAGAGTACATTAGTTGACCTTATGATTCGATTCCATTTAAATTGTAGCTTCCCTGAATGAATTTATATTTCTATCATAAATGTAGCAACATTTTAATATACCTAGACAAAAAGAAAAATAAAACACAGAATTACAATTTTTATGTCTAAGTTACCAATTGTAATTGCCCCTGACGAAAGATTAACTACACGCGCCAGTGAAGTAATAGATATAACCGATAAAATTAAAGAATTGGTAAACGACATGTTCGAAACTATGTACGATGCAGAAGGTCTTGGTCTTGCTGCAGTACAAGTTGGAGTGCTGAAGAGAATTTTTGTCATGGACGTTCAGCCAGAAAAGGCTGGAGATGAGCTAGCAGGGTATGACTCAGTTGGCAAGTTTTGTATGATTAACCCTGAAATTAAGGAATTATCTGATGAACAAGTCATTATGAGTGAAGGATGTCTTTCAATTCCGGAGCAAAGCCATGAAATCAAGCGTCCAAAATATTTAACTGTAAAATATAAAAACTTAACTAACGAAGAACAGACGCTAAAAGCTAGTGGTTGGCTTGCAAGGTGTATTCAGCATGAATTGGATCACTTAAATGGTATATTATACATTAGACATTTATCTAAGTTGAAGTATGATTTGGCTATGAAAAAAGCACAAAAGGTTAAGAGACACTATGAGCAATGAAGATCTAGAATTGTTGAAGTTCTATCATGAAGTGGGAGTTGATTGCACACTAACTGAAAGTGAAGAGGAAAAAAAAATGGAAAATGAGAGAGCTGTACAGTCTTCTGTCATCGAGCAGAAAAAAGCCATGTTCCCAAGTGACTGGATCATTGAAGCAAGGAAGCTTGCAAGTGAATGTAGTAGTGTAGACGAACTAAGAAGTGCAGTTAAGTCATTTGAGGGTTGTGAAATAAAAAAAACTGCAACTAATACTGTTTTTTCTGATGGTAATCCGAATGCAAAAATCATGCTTATTGGTGAAGCTCCAGGAGCAAATGAAGACCTTAAAGGCATACCATTTTGTGGTGCAAGCGGAATGCTGCTCGATAAGATGCTCGGTGCAATTAATCTGGACCGCACTAAGGTATATATAAGCAACACCGTGTTTTGGCGTCCACCTGGTAACAGGAAGCCAACTGATCTGGAGCTTGATATGTGCAGACCATTTGTTGAGAAGCACGTTGCTCTTATTTTACCGCAAATTCTGATTTTTGTCGGAGGAATTGCATGTTATAGCCTTCTTGATAACACAAAGACTATATCGAACTTGCGTGGCAGATTTCATACTTATACTAACCAATATTTATCTCATTCAATTACTACAGCCGCTATATTTCATCCAGCCTATCTACTTCGTCAACCAGCACAAAAAAGCTTAGCTTGGGAAGATTTGAAGAAGATTAGGGAATATCTTGATAATACCAATAACCACACGGATGTTTAGCTTACTACTTGTTATCATCTTAGTACCGGCTAATTGCATTAAATATTGAAAAATCTACTAAACAGAGAAAAAGGCAAAAGAAAATCTATCAGCCTACTACCTATTTTTTAATTGGCGTTTTTCATTGTGTTAAATCCTTTGATAAGCGCATTTTAGCTTATGTGGGTAAAAGTTTTATAAAGACATAGAGTGCACATAGTGCAAAAAATTAAACATCAAGTATATTGAGCTTTTTGTCGTTTTATCTGCACAAACTGAAGATAAATAATATATCTTCACCCTTATTTTAAGGAGAATGGCGGAGTCCGTCAAGTAACTCTTGCCATGGCTATGGCTGCTTGAGTTCCTGTAATCACAATGTTGGTGCAATGCACGCATGGAATTTTATTTACTCTATAATATGTTGGTTTATAGTAGTACTAATGCAGAAATAAAGGGAGGAGACATTGGAAAGCAATATAAAAAAATTGAAAGGAAATTTTTTAGAACAAGCAATTAGAGTAAATCATGCTGGCGAATATGGAGCCATTTGTATTTATTCTGGTCAAAAATTTATTCTTAAAAAATCTTCCATAATTGACAAAATAATTGAAATGGAGGAGCAGGAAAAAAAACATTTCCACTATTTTAATGAGAAAATCAAGGAGCAAAGAGTTCGTCCTACTGTTTTGTTGCCAATTTGGCGTGCTTTAGGGGTGTCACTTGGTGTTGTAACTGCTATGATGGGTAAAAAAGCCGCTATGGCTTGCACTGCTGCAGTTGAAGAAGTGATCGGAGAGCACTACAAGGAGCAAGTCTTACATTTAGAAGATGGGGAATTAAGAGAAACCATAAGTAAATTTCGCGATGAGGAATTAGAGCACAGAGATATTGCAATTCAGCACAATGCCGAAAGCGCACTTGGCTACAACGTTTTATCTTTGTTCATAAAAACAAGCTGCAAAGCTGCTATTTATCTCTCTAAATTGATTTAATCAATCACTATTTGACAACCAACCACATTTGCCTTTAGTTCTTGTGCTAATTGCTGCCCCATATCCTCTACTACAATCGAATGCGTATGAATGTTTATAATTAATTTCTTAATTATTATCCTAAAAATACATTAATTTAATTCCCTATTAGAGTTTTCTTGTTGTTGTAAATATGTTTGCATAAGACTAGTAGATGGAACGTTTTTAATAGTCTGAGTTAACTCCTCAGGAGTATTTTCAAAACTCTTGCCCATAACTTCTAAAACACTTTTCCCCTGTATAAGACAATTCCCTCCAAAGCTTGATTTGTTTTCTAACTTGCTAAACCTTATTTTGCTTTTCTCATCAATTTCTACTACCATTTTGTTACCATCTTTCCGTAGATAAATACTAATCTCTCCTATTTTAGTAGTAAAAAATATTTCAATACCACCTTTTAAGATATCTGTGTAATTTCTTTTTCCATCTTCTGTAATTTCAACTTTTACTATACTTTCCTCAATCTGAAATATGCCAACTTCTAAATCCTCAGCTTTTTCATTATTTAAAGTTCTTGCAGTTTCAACAGTACTACCTTGTGGATACTTAATATAAAAATATTTATTATCTACTTCTACTTCAAGATCATATTTATCAATTTGCTTGTTATTTTCTTTCACAATACCTTCATATGCTAGACCCTCTAGCATTTTTTTCTTACTCTTACATTGTTCGTTAAGATCATTTAAATAATTAGAGCCGTAATATCCGCCTTCAATATCGCTATAAAAAGATAATCCTTTTTCTACCCCACCTTTTAACACTAAATTACGAGTGATCTTTTGTATGATATTTTTTGTAGTTGAATTGTGTGGATTTGCATGAAAGCGATTAATGAATTCTTCCATTTTTTCAAATATAAAATTTGTTACAGTCTTATTATCCTTACCGTAATATGAGTTTAATCTTATTCCTTGATTTAAATAATCCTCTATTATGCGTTCCATGTACTTTAAAACGCTTTCTTGCTCATCGTGTTCTGTTATACCTTTTATCATCTCATCACAAAATTTTTTAACTAGAATTTGTTCATCTGTAGTCAATGGTATTTGCAATTTCGTAGAAGATGAGTCTCGCTCAAAAAGATAAATTATTGACAATTCCTCTGCTCTTTTAATAAAGTCATAACTCCTTAGATATTCTGCAACATCTTTGTTTTTTGCGTACCTTTTCTTGGTTAAATCC
>NODE_49_length_3900_cov_2.750066
GTTAACAGGAATAAAGAGGAAAAAGGTAAGGAAAGTCCTGTTGTGTCAGTTGGTGGTATTGATATTATCAATACCAATCAAGGGGATGGTTTAAGAATAACTTTCGGTGGCGTTGTTGATTCTCAAGGTTATGGTAACCATGGGCTAAGTGGCTATAACCATTATAATGTTATGCCAGGTAAATCTACAGATTATTTTAACAATACTCCAGATAGTATAAAAGGAGCAAATCCAATATTTCCTAAAGGGATAGGGAATATTGGTGATTACAGTGAAAACATGGGCATGATTTCAGATGCAATATTGCACTTAAGAGCTGAAAATAAAAATGAGGATATTGGTCTTCGTTATGGTGCCGATGTACAATTCCATGTTCCAGTTACTGAAGGTAAAGGAGCTTCACAAGGCGTGAATGCTGCAAGAGGTAGAAGTGCACATGTGTTTTTGAATTCAAAATATGGTGATCTGAAACTTGGCTATCAGTTTGGTCCTGAGTCTCTGATGAGACTTGATGCAACAAGAATTGCAACTGTTGATGGAGCTGAAGATAGTGACTGGTTCAGAAAAGTAAACTTAGAAGGAAGTGCTGCAAACTTCCCATTTTACGTAACACCACGTCTTTACACTGAAAGCTTCTCGAGCGAGAGCGAAAAACTCTCCTTCCGTATAGCAGGAAAATACAACAAAGAGGTTATGACCACATTGCCATTTAGAGCTGCTTACTACTCACCAAATTATATGGGTGCAAGATTTGGTCTTAGCTACTCACCTCGCTACGATAGTGGTTTATCAGTTGTAAAAGAAATAGCTCCAGATTTCCTCAAAGATTCAAGTAATAAGGTAACAGGGGTAAAGAATGAGGAAACGTTAAGACATGTTGGGCCAGATTACCAGCATATAATAAGTGCTGGTGCATCATATGAATATGACTTTAGTAAACATAATATAAAAGTTAAAACTTCCGTAGTTGGTGAGTTTGGCTTGGCAAAAGAGCCAAGTAAAGATAAGCATCTTTATAAGGAATTCATAGAGTACAATAACTTGATGGGTGTTAATTTGGGTGTAAGCGCTGATTATAAGATTGATGAAGGTCAAAATATAAAATTCGCTGCTTCTTTTGCATATTTAGGCAAATCTGGTCAACCGAAGAGTATCAAGGAACTCAACCCTACTTCAAAAGAATATAAAGATACTAATGATGATGTTAGAAAAAATGGCTTAAAGCAATTTAATGACAAGGACACCATGTATTGGACTGCAGGTGCTGGTTATCAATATGAGAATGTTTATACAAGCTTGACATACTTTGGCAGTACAATGAATGATAAAGATATGCTTCATGATGTTGCACTTGGTGTTCAGTATGATCTATCTTCTTGCAATAAGAGCAAGTTTGTTCCTTATGCAGCCTTACATTATTTTATGACTGATGAAAAAGGTGCACTGGAAGATAAAAATAACGATAAGATACCTTCTAACAAAGGAGTTCTTCTCCTCACTGGTGTGAAGTTTTCTTTCTAGTTATTTAATAATACACACCACAGCTTGAATGTGGTGTGTGTTTTCTCTGTTTAGTATCTATAAACATTTATTTTAATTCACATAACAAGTAATGTCATCCCAGTGTCAGCTACTTGGATGACACCACTTACTACGCAAATTGCCTACAATGTTCGTACAGTTATGCATCGCGTGCTGGTATGACCATCATAAAGAATCAGTGTCAGCTACTTTAATGACACCCTATGGTTACCGGAATGGCACCTTATTAGCTACTTAGATAAATAGCTTTATTCTATTGCTACTTTCAAATTCAATCAAGCAGGAGGCAACTATGCAAACCAAATTAAAAAGTCATTTAGCTGGAGAATTACTTACCATCGCTACTTGCTGGAAATTAACACTTGTAGGTGGGAAAGTAATGGGATTTAACGACTATGACGAAGATTTAAATGTCAATAATATACTCTATAAATCTTCAAGTGGGTTTACAGCTAGTAGCATAATATTAAATAGCGATTTGAGAACTGATAATCTAGAAATTGAAGGAATATTAAATAGTGCCGATATTAAAGAAAAAGATGTTTTATCAGGAAGGTATGACTTTGCAAATATTGAAATATTTCTTGTGAATTATAAAGATTTGAGTCAGGGAATTATGAATTTGCATGCAGGAACTTTTGGCAAAGTAACATTAAATAGTGGGAGGTTTATCGCTGAAATTAGAGGTCTTGCGACAAAGCTTGAGAGAAGCATAACAGAGCTATATTCTCCTGTATGCAGGGCACAATTTTGCGATGATAGATGTAAAGCTGATGCTAAAAAGTTTAGTAGAATGAGCACAATTACTAAAGTGATAGATGAAAGAAGATTTGAAGACACTAATTTAATCGAAAGCGATGGATATTATAAGCACGGAGTGTTTAGTTCAGCAACATTTGAAGTTGTAGTTAAAGAACACAAGAATAAAGTAGTTACATTATTTGCTTCTCCTCCATATCAAATTTCTACCGGAGATAAATATTCGATACTTGCAGGTTGTGATAAAGCGTTTTTAACGTGCAAAAACAAGTTTAACAATACTGTGAATTTCCGTGGCGAACCATATATACCAGTTGTTTAGCAGCATAATTTTTAATATTATGAATAAGTATGGAAAGGTGGCTGAGCGGTCTAAAGCACACGCTTGGAAAGCGTGCACATATGAAAATATGTCGGGGGTTCGAATCCCCCCTTTTCCGCACATTATTTCTAGTATAACATAGGTTTTGTTCTTTAAGGGATATAGCATTAGCACTTCAGCTTCGCAATTTTTCAGAATCATCTACGTCAATAAAAGAATAGAGTTATCAAGTTGCAGAGCCTTTTTGATTTTTGATGACGAAGAGTAATAGAAATACAATCCAGTAGCCAGCATACCTTCCCTATTCCTAACAATATCTTGCAGTACTATACTTAGTATGTGTCATTTCTCCCTAACATCAGCAAAAGCCAATGATGGTATATATCCAACCTACCATAATATGTCAACATAATTCTTTATTGAAAATTTTAGGAAAAAATAAAACTTTTTTATTAAATAGACATGTAATCGTATTCATCCAAATATGATTCCTTTATTGTCTTTTTTGGATCAAATGGTTCAGAACTTAGATCATATATATTATTACAGCTTACCTTGCATATAGATCGCCCGGCAGGATCATACCAACCATGTGTCTCTTCACATTTTCTGTGGCAAAGATTATGGTTACGTGCTTTTTGCTCGTCTACCCAAGAAAATAATTTTTGTGTAGATTCTTGCATCTTATTTTCACTCGTAAAAGGATAAGTATGGTAGTTTTGTGTATTTTTTGACATAATATTCCTCTTAATTAAAAAAACTAACATAATATTACTATGCTAGTATTAGTAATATATTAATCTTAGTATAACTATTTCGCTTTCTTTATTGAAAATTTTAGGAAAATATTGTATAATTATAGAGTAGTAGAACTTGGTAAAACTTATGGCAAACGCTAATTTAGCTTTCAGTAAAGAAACTTTACAGCATCTTGCTGAATTATCTGAACTTACTAAGCAACCTGCTCAAGCATTAGCAGAAAAACTACTTAAAGAAGCAATCGAGCTTGAAATTGAAGACTTTTTAGTGTCTAAAATTTCTGATGAACGTGATGTTGAAGGTGCAGAAACAGTCGATTTTGAAGATATTAAGTGGGATTAGAGCATTATAAAGTTAAGTCTCTCAAAAGTGCTGTTGAGAGAGATTTACCAAACCTAACAATAAGGCTAAGAATCCAAAAGGCTATAAAAGAACGTCTCACAGTTGACCCAATAAACCTCGGTGAACCATTACATCACAACCTAAAAGAACATAGAAGACTAAGAGTTGGTGCATAC
>NODE_50_length_3829_cov_2.341437
GTTTAGAAGAATGTATTATTACAGACACTAAATTAACTGTACGCTCTACAATTACTTTAGAAATACCAGCATGCTTAAAGGATTCATTTATATAACTGCGAATAAATAGATCGTGATGCAATTTCTGTTTATAATCGTCTGTAGCACACCAAACAGAATCCCAGGTATTACTATTTACTTGTAATCTAAATACTTTAGGATTAACCTTCTGTCCCATATCTTTACACTTTCCTTATTAACTTTCCATTTCTATAAATCATACAATTTCTTTCAATTTTATAGTTATATTACTATAAAATTTACTCATTCTATTAGCCCTACCCATAGCTTTTGGATATACTCTACGCAAAGTAAGGGACTTACCTATTAAAATTTCCTTTATATATAAATTATCAATGTTCAATCCATAATTATTTTGAGCATTAGCAATTGCAGAATTCAACACTTTCATTATAAAACCAGCAGCTTTTTTTTCACAAAATCTTAATTGTACATTAGCAAAAGAAACTTTTTTATTACGTACTAAATCAGCAACCAAATTCAATTTGCGAGGAGTCGATCTTAAAACCCTAGAACCAGCCTCAACTATCATATCCCTATTTTTCATATAAATTACCTATCTTCTTGTTGCCTTTTTATCACCACCGTGCCCAGCAAATTTACGAGTAGGTGAAAATTCACCAAATTTATGACCTATCATATTCTGATTATCAACACTAACAGGAATGTAATCTTTACCATTATAAACAGCAAACTTTAAACCCAAACAATTAGGAAGAATTACAGAAGCCCTGGAATGAATTTTTATCACCTTATTAATAGAACCCTCTTTTAAAGCTCTCTGAACTAATCTTAGTACAGATGGGTGTAAAAAAGGTGGTTTCCATACAGATCTACTCATAAATTAACCTTTCAATTTTTTTATATACTTATCACTAGATTTATTTTTTTTCCTAGTTTTCTTTCCTTTTGTTGCAACACCCCAAGGAGTAACAGGATGACGACCGCCAGAAGTTTTTCCCTCTCCACCTCCATGAGGATGGTCAACCGGATTCATTGCAACTCCACGTACAGTAGGTCTAATCCCAAGCCACCTACTTCTCCCAGCTTTACCCAACTTTCTATTCTTATGGTCAGGGTTAGATACTACACCAATAGTAGCCTTGCAAGAAGATAAAATCAACCTAATTTGACCAGACCTGAGTCGTAATAAAACATATTGGCCATCACGACCAACGATTTGCGCATAACAACCAGCAGCTCTAGCAATCGCAGCACCATTACCTGGCTTCAGCTCAATATTATGAACGAAAGAACCAACAGGTATATGCTTGAGTAGTAAACAATTCCCTGGCAAAATATCAGCATCATCTCCAGCTGTCACAACATCACCAGGCTTCATACCTTGAGGAGCTAATATATAAGATTTAGTATCATCTTCCTTATATGATACTAATGCTAAAAACCCACTTCTATTTGGATCATACTCTATTTTCTCAACTATACCCTGATCACTTCTATTACGTTTAAAATCTATAACTCTATACTTCTTCTTGTGACCACCACCCCTGTGACGAGTTGTAATTCTACCATGATTATTTCTCCCACCACTGGATTTCTTACCAAATACAAGAGACTTCTCCGGCTTATCTTTTGATAAACCAATTTTACTTATCAATACAGTCCCACGAGAAGACGGAGTAACAGGATTAAAAAACTTCATACCCATATTAAACGCTCATTATATCTAATTTTTGACCATCTATCAAAGAAAAATAAACCTTTTTTCTCTGTTTTTTACAACCAACCACACCCCTGAAACGTCTATATTTAGGTTTAACTCTAATAACATTTATAGAAGAAATTCTGACATTAAATAAAGACTCTATTGCCGATTTTATTTGACGCTTATTTACATTTACAAAAACGTACAAAGAGTATTTATTAAACCTCTCTCTTAAAAGAGAAGCCTTTTCTGTGATTACAGGAGATTTTATTATATTATTATATTTAATCATAACAATCTACCTTCAAGATGCTTTAAAGTGTCTTTTGTTAACATCACGCATTCATGATTCAATATATCAAAAACATTTAACCCAATAGGTTTGATTAAATCTACATAATGCAAATTTTTAGCAGCACGTAACAAATCATCTCCATAATCACCAACTATTAAAAAAGAAGAAAATTTAAAATTTTTAATATATTCACACATTTTAGATGTTTTTTTCACATCAATATTTAAACTATCAAGAACAATAACTTGATTATTTAAATATTTTAGAGATAAAGCAATTTTCAAACCAAATTTACGTACTTTTTTATTAAGAGAGTAAGCATGACTCCTCACAACAGGACCAAAAATAATTCCACCACCTCTAAACTGAGGAGATCGCAAGCTCCCTTGTCTCGCCCTACCGGTGCGTTTTTGACCATACGGCTTAGCTGTTGTACCAGAAACATCACTGATACCCTTTGTTTTATGAGCACCAACTCTTCTCTTTGCTAATTGCCATCTCACTATATCATGCAAAATACTCAATTTTTGCTTGGCAGAAAATATCAAGGGATTAAGCTCAACACTACCTACATTATTATTAGATAGATCAACTAATTCACATTCCATAACTAACTCACCAAATTATTAGCATCATCACTCATATTCAACAGTAGACCTGCTGGAAAAGGAACATCTTTATGTAAAGGCTTTTTAACTGCATCTCTCACAAAAACATAAGAGTTTTTAAACCCAGGAACATTATTACCCTTTACAGCAATTATGCTATTTTCACAATCAATGGATAATATTTTCATATTCTGTACAGTTACTCTGCTATTACCTAAATGACCAGCCATTTTCTTCCCCTTGAATACTCTACCAGGATCTTGACATTGACCAGTAGAACCTTGTGATCTATGAGCAATAGAAACACCATGAGATGCCCTAAGCCCACTGAAGTTATGCCGCTTCATCACACCAGCAAACCCTTTGCCTAAAGAATAACCCGTAATATCAAGATATTGACCAACTACAAAATGATTAACCCCCACTTTTTTACCACATTCTATTCCGAATAGATCAGTTAATCTACTTTCGTATAATTTACATTTATTATTTATACCCTTTTTCTTTAAATATTCCAACTGAGGCTTTGCTATTTTTTTTAAATCTCCTGTGCCTAAAATGACTGAATTGTAGCCACATTTATCTTGTCCTTTTATATCGATAATATAAGTTTCGCTGAGATGCAATAAGGTTACAGCCATACGACTATTATCAAAATACATAGCAGTATGGCCAACATTCGTCATTAACAAACCAATTCTCCTAAGCGAATTTATTCTCTTCATTTTCTTTTCCTAAATACTAACTTCCTTAACCTTTAAATCCACTTCTACACCAGCAGAAAAAGATAAATCTGCAAGCATCTTCATCATAGTAGAAGTAGGATTATGTACAATAATTAACCGCTTAGAAATTCTCATTTCAAATTGCTCACGAGATTTTTTATCAACATGAGGAGACCTATTAACAGTAAATTTAGAATCTTTTCTTGGCAACGCAATCGGACCAGATAAATCTGCATTAAACTGCTTTAATTGATCAATAAACTCCCGAATACACTTTTCCAATAAAGAACAATCGAAAGCTTTGATTCTAATATATATATCTTGCTTCATCTTAGTTATTATACTCATTCTAAAATTTCCGAAACAACGCCAGAACCAACAGTTCTACCACCTTCTCTTATCGCAAAACGCAATCCTTTATCCATTGCTATTGGTACTTGCAACTCCACTTCTATACTTACATTGTCCCCTGGCA
>NODE_51_length_3816_cov_2.844131
GAAAAAAGACGATTAGAAGAAAAGTTAAATGAAAAAACTCAAGAAGCGATTGAACTAACTGTAGATTTAGAAGAACTAAGTAAGCAATCGGAAGAGAAAGAAACTAAATATTTCAGTAGGATTAAAGAGTTAGAAAAAATTCTTAATAAAGAAAGAAAAAACAGTGAAGAGTTAGAAAATTATATCATCAATCTGGAGGAAGAAAGTCAAATTCAACATGAAAAGTACAAAGAGTTACTATTTAAGAAGCATTCTATAAAAGAAGAAATTTCAGATTTGAATGATCAATCTTCATTAGTTCATCAGAATCGTGTGAGCTTAGCACAAGATTTGGCAAAAAACATGATATATTTGTTCAAAGAGAATGTAAGAGAAGGAGATAAAGTGATTATATCGCAGGAAGCTGTATTAGAGATTTTGAATAGATTGGAGGAATTAATCAAGAATGTTGGAGTCAGTGATCAAGAAATAAAAGGAGTAATTGAAGAAATATCTGTACAAACTAATGATAGCCTTGCTCCTTCAGATATAAGTAATGGAGATTTATCAGCACTACCAAATAAAGAGCTGGATGAAACTTCATATTCAGAAGATTTTGGATATTCTAGTAGATGTTCTACTCCCGTCTGATGCCACCTTGCATTTTGAGTTTAGTTAGCATATCAACTAAAGTTTATCACTGGTAAAATTGTGATAAGTGTTCTCCTCTACAGGTAAGACAATTTTAATCAATATATACAAGACTGCTGAAGTTTTGTATATGGGTGATGAGCAATTTACTTAATAAATATAATACATTTTATTTTATAGCTAGTTCTCTTGCTACTCTTACATTACTTACATCTTTAGCGATTATTAATGCACCTAGTTCTTTAATTCTCGCTTTAGTTGTATTATCTGCTTTGGCTCTTATGATTTTGTATAAAATAATTATTGACACTAGTAAAGTGGAGAAGAAATTTGCTCACAAAGAGCTTGAGTTGACTCAAGAAAAGCACAATTTATACGAGGAAGGAAGAAAATTTGGTCAAAAAATAGAAGCTGAGAGGAAATCTTTTCTTAAAGAAAAAAAATTTTTGGAGGAGAAATTAGAAGCAAAAATGAACCGTATAATTGGAATAACAGACGAATTAGAAAAAGTAACGAAGGAGAAAGATGAGCTTGTTGCACAAGAAAAAGAACTACTCCATAAAATCTCATATTTGTGTAAACAGTTACAGGAAAAAGAAGCTAATCTAACTGAGAGGAAAAAACTCATAATCGAATTGAAAAGAAAAATAGACAATGATAAATATGAAGAATTATATAAGGAAGTAGAGAAATTATTCAAAGAAAAAGAGGAGTTATCTAAGGAAATAGACAAATTACGTAAAGAGAAACATATACTATATATGAAAAAAGAAGAATTACATAAAAGACAAGAAGAACTTTGTGTGGAATTAGATGAATTACAATGTAAATTTAAAGAAATTGATCAGAAAAATAAAAACTTATCTCAAGAATTAAAAAGGAAATTTGAAGAGTTAGATAAAGCAGATGGTTTAATTAAAAATCAATCTTTGGAGTTAGACAGAATAAGAAAAGATTGTAACAATGAGGTAAAAGAGTTACAAGATTCACTTCGGGAGCGAGACAGTCAAATAAAGCAACTTGAGGAAGATTTGTCGAAAAAAGAAGAGGAAAGAGTGCTTCGTATAAAAGTGATGAAAGAATATATGATATGCAAGTTAGAAGGATCAATAAAAAGAAGTAAAGTGATCAAAAATGATGATAAAGCAGTAATATTACAGGAAATTCCAGTAATGAGGTCTATGTTAGAAGAAGTTATACAACACTTGCTAGAACTTGTAAAAGATTCTGGATATGAATCACCATCAGGAGAAACTTTACCGGGAGATCTTGGATATGAATCATTACCTGTCAGTCGCTCATCCACCCCGATTAAATCGCCAAATTCACTATTAACAGAATCTTATGAACGTAATCAGAGTGAAGGTATTTGCAAAACATAATAACTAGCTTTATTATAAAAAAAATTATGCAAGATAATGAACCCGATAATATGTGCACTGGATACACAAGACTTGAACAAAGCCATATCCTTAGCTAACGCTCTGCGTGACAGGGTTGGTATGGTAAAACTTGGGTTAGAGTTTTTCGCTGCGCACGGCCTTTCTGGAGTGAGAGAAGTTGCAAAGTGCAATGTGCCAATTTTTTTAGATCTGAAATTGCATGATATTCCAAACACTGTAGCCAGAACAATTGAAGCAATAAAGATTCTAGACGTTGAAATGCTAACATTGCATATCAGTGGTGGAACAAAAATGCTTGAAGAAGCGCTAAATGCAGCGCAAGACACAAAAATAAAGCTGATTGGAGTAACAGTATTAACTAGTATGAGTAATGAGGATTTAAGCGAGCTTGGAGTGGCAAGAGAAACAAAATCACAGGTAATTTTGCTTGCAAGGCTTGCAAAAAAGATTGGACTATATGGAGTAGTTTGCTCTGCACTAGAAGCTCAAGAGGTGCACCAAGAATGTGGTAAAGACTTTAAAATTATTACTCCAGGAATCCGTATGAATCGAGGTCATGATGATCAAAAAAGGACAGCAACACCAAAAGAAGCAATAAATTCAGGAGCTGATTATATCGTAATTGGCAGACCCATTACAGAGAGTAGCAATCCTGCAAGTAGTGCAGAATTAATATTGAAATCTTTTATTGATTGAAGCAGGGCAGATAAGGTAGCACAGGGTAAAAGCAACAAACGGTATGTATCCGTTCAGCAGGGTGGCAAAACAAGGTAGACGAGAAAAGATAACTAAATGGGTCAGTGCTTGACCATTTTTCTTTTTTTTCTGGATTCCAGCGTCACGCGCTGGAATGACAGGGCTGTGAGTGTCATCGAAGTAGCCGATACAGGCCTTTTTCTTCTGTCATCCCAGTGCCCAGACACTGGGATCCAGTTAAATTTACAGGTATAAAAGTAATCAACGTTTCTGGTGATGATAGAAAAATGGATCCCAGCACAGGATACCATTTATTGTTTTGGCAAACAGCTACGTACTTTATTTGCACATTCTCTTGAATAGATACGTAGCGAAAAAAAAGTGCTTGACACAAAAAAATGGATGCTGTATAGTACTGACAATTAAGTATAATACTTAGCGTAGTGTAATGCTACACTGCTTTTTTTACTTCAACAAGTAATCATTATCATTTTTCTCCCGTTACCAAGCAGCTTACGTTCATTTGTATCTACCATGAAGCCAATGCTAGAATCCAGAAAAAAGACCGGTGAATGGCAGGTACGAGCATTATACGTCACAGTTGTATGAACGTTGTTTACCATGAGGGCGCCTCCCAGCACTGGGATCCATATTGTAAACAAGCGTTTGAGTTATACTAAGCTGCCATTCACCGGTCTTTTTTCTGAATGCAGGTTGCATGACAACGCTGAGATTACTGATAAAGATTACCTTCAAATTACAATAACTATTCTAATTTTATTTTTAAAGGAGGCTATTATGTCACTTACTGATATCGCTCACCGTGTTAATGAACTCGCTTCATCATGGGAGCAATTTAAATTAATAAATGATCGCAAACTAAAAGAAATCGAAAGCAAAGGTCCTGAGCAGCTATGCAAGATAAATAGTAATATTGATAATTGTAAAGAGCGCTTAGATTTTATTGAAACTTCAGCTCAACGCCCAGAGATTAGCACAGATTTTAATACAGGTGATAAATATTTTTCTGATTATATTCGCAAAGGAATGGAAAACAGGTTATCACACAAAACCCTAAGTGGAGATG
>NODE_52_length_3809_cov_2.668387
AGCTAAAGCTGTGCCGTTTAAAGTGTGAACGTATTTTTTTGTTTTTCTGTCAGTTTCTAAGAAGTATTTAGTGTTCATTCTTCTTGACTGGAACGTACCGCAATTTGAGCAGCTTGATATTTCTCTATATTTATTTTGCTCAGGTAACCACACCTCTATGTCATAAGTCTTTTGTGCAGCAAAGCCCATATCGCCACTGCAAAGGAGCATTACTCTGTACGGTAATTCTAATTTTTTTAATATTTCCTCAGCAACATTTGTCATACGCTCAAGCTCATCATTTGATTGGTCTTCAGTTGTAATACTCACCAATTCTACTTTACCAAATTGGTGTTGCCTTATCATGCCTCTCGTATCTCGTCCTGCACTGCCAGCTTCTTTACGAAAACATTCTGAATATGCAGTAAAACGAATAGGCAGTTCTTTTTCTTCTATTATTTTGTCAGCAACTAAATTTGTTAAAACTACTTCACTTGTGGGAATTAATCTTAATTTATCGGTAGTTAAATATGAGTCATCAGAAAATTTTGGTAGCTGACCAACGTTATACATCGCCTCGTTTTTCACCAGGGCTGGGTGATACACCTCAGTATAGGCAAATTCATTAACATGTGTTTCCAGCATAAAATTTATTAATGCTCGTCCAAGCTTAGCTAACTGTCCTTTTAATATTGTAAACCTTGATCCAGAAATTTTTGCTGCTTGCTCAAAATCCATTAAACCTAACTTTTCCCCGAGCTCATAATGAGATTTTGCTGTAAAATAAAACTGTCTTTTTTCTCTATATTTTCTCACTTCTAAATTAGAGTTCTCATCTGCGCCTATTGGCACATCTTGCGCAGGAATATTCGGCAAGTTAGATAAAACATTCACTAACTTATCCTTTTCTGCTTGTTCTTTTAAGCTAATTGCCTCTATCTCATTCGTGATGTTTTTTGATGATTTTATTTGCTCTTCACAGGGGCTTTTGCTCATTTTAAGCTTCTTTATTTCCTCTGTGATTTCATTGCGCTGCCTATTTAAATCTTGCAATTTAGTGGTTAATGACCTTTTCTCATGATCGATTTCTAATATCTCTTCTGCAGTAAATTCTCTAATTCCCCTGCTTTTCATTGCTTTTTCAAACCCTTCAGAGTCTTTGCGTATATCTTCTATATCATGCATATGTTGTGCTATTGCTAACATCATTACTCTACTTCAAAAGCCTTGAATGCTCAATATTTTTACATATAAATGCTAATATTGATTTTACCTTCATAATTTGCTAGAATTGATAAACTTGAAATATAATATGTTAGCCATCATAGAAAGATACAATAAATCTAAAGAGAGTACTCACTTCACTAAACTTAAGGCTAGTGGAAGATTTGCTGTCTACGCTTTTTGTATATATTTGGCGACTACATTTACCATTGGCTGTTTGGGATTGATAATGGGATCTTTCCTCTTAACCTTACCACTTGCTATGCTCATCTCCAACCCTATAGCTTGGATCTTAATGGGAATAGTGCTTGCAGCGACATACAAAATGGTCGTTGAACCTTTATTTCACTTGGTAAAAGGTTATGTTGATGAAAAAGGAACTGTAAAGGAAGAAAAGAGTCCAAAAGAGCAAAAATTCACAAGAAGTAAATCACTGGATAGTGGACTAGATACTATATCAAGACAAACAAATGATTCGGATAAGAGGGTACGTAGAAATTCCTATTCTCCATCTACAGATAGTGGTATTGTACCAGGAAGTGAACCTGCCTCAAGTAACAATAGTCGTAGAAATTCTAATGCTTCAGGAGATAGTGGTTTGGGTGGCAAAGAGTTTCATGGAGATTTACAAACTCTTATGCATCAGACAAATCTCAAAAAATATGATTACTTGTTGCGGCAGCATGATATTGCGCATATTGCAAGAGTGAAATATGGATATTCAGAATCCTCCACGAATAATGTATTTTTCTCTATTCCTGGAGATGTAAACTCATTAAATGAAAGGTTGAAAGAGTATAAAAGTGAAGTGGAACGGAAAAATTTAAAGAAAACATTTACTGCAGTTGTGAATATAGGAAATTATCATTGGGTAACATTAGTCGTTACATATGAATCAACAAATAAACAATTTAGAGCTTACTATTGTGACTCATTTGGCACTCAATTACCAAATAAGATTAATGGAACAATAAAAGATAATATAAGTCTTGCTAATGAGATTACTGCGGAATGTGTGGAGCCTTTAGACAATGAAATCGGAGATTTGATAAGGGAAAAAGAAAATAATCCAGACAATGTCATCCTTAAGGAAAAAAAAGATGATGTTCAAGAAACATTAAATTGCGCAAGAAAACACAAAAACAAATTAGTTAGTAAGCAAATTGATGGCAATTATATAGTGAGTATATTGCAGGAAACGTTGGAGATAGGAAATGATGACAACATAAGAAGCTCACCAACTAAGCAGCAAAAAGATGGCTGTAATTGTGGAGTGTTTGCTTTAGAAAATGCTCATAGGATTACGCAAATGTTCAACGAGGATAAATCATTTGATGAAATTGACAAAGAGTTATCAAAATACAAACCTAGTCCAGAACAATTGCAAAAGAAAAGAAGAGAGTTTACAAAAGCACTTATGGAGGACGAAGAGTGGAAAGAAGCTATTGCTGAAGGTGGAATTTTACATGATGCTCTACAGCAGCTTAGTCTTGAAGATAGTAAGAAAGAGGAAACACAACCTGCCACAAGTTCATTTGTGCAAGATGTTATAATAACAGCTTATAACGGTGTCAAAAATGCATTTTTTAGCAACTAAAAAGCCTGTGTCTCTCCAAGTAGGAAATCTAACTATTGATTCTCCAGTTATTTTAGCGCCAATGTCTGGAGTGACTGATTATCCGTTTAGGAGTATTGTAAAAAAACTTGGTGCAGGTTTGTTAGTCTCAGAAATGATTGCAAGCAGAGCTATGATCATGCAAACTCGCCAGAGCATGCAAAAAGCAAAAGTCGATGAACTAACCGCTGTACAACTTGCTGGTTGTGAGCCTGATGTTATGGCGGAAGCTGCAAAGTTAAATGAGGACATGGGTGCAAAAATCATAGATATAAATTTTGGTTGTCCAGTTAAAAAAGTTGTAAACGGTTACGCAGGGTCAGCACTTATGCGTGATGAAAAAAAGGCTGCTGAGATAATAGAAGCTGTAGTCAAGGCAGTGAGTGTGCCAGTTACAGTAAAAATGCGTACTGGATGGAATGACGAAAATCGTAATGCTCCGCGCTTGGCAAAAATTGCAGAAGATTTGGGAGCAAAGATGATTACTGTACATGGAAGGACAAGGGCACAGCTTTATAATGGTCAAGCAGATTGGAAATTTGTTAGAAATGTTAAAGAGCAGGTAAAAATTCCAGTTATAGTAAATGGAGATATTAAGAGTTTGAATGATGTTCAAAGTGCACTTAAAGAATCTGGGGCAGATGGAGTAATGATAGGTCGTGGTGCTTACGGCAAACCTTGGCTGATTAATCAAGCAATAAACTTTTTGAGTGGAAATAAAGTTTCTGAGCCAACAGCCTCAGAGAGATTAAGCATAATACTCAAGCATTATGACAGTATTCTTGAGTACTATGGAAGCGATACAGGAATAAAGATGGCCCGCAAACATATAGGATGGTACAGTAGCGGGCTTCAAAACTCAACTGAATTTCGTGTAAGAGTAAATAACATAATAGACAGCACAGAGGTGAAAGAAAATATAATTGATTTTTTTAGTTAAAAACAGATTAAACATACTACCTCATTAGCTATATTCAACTTGACTGATCAT
>NODE_53_length_3768_cov_3.165339
GCTTAGAATGATCATCATCTTCTTTAATCTCTTGATATTTTGCAAGAGAAACACCATCCTGCATAATAACAAGACGTATAGAAGCAATAACCTGAGCAGAAAAAGTTATACCACGTTTTATACATTCAGATTCACTATACTTAAGATCATCTACCCTACAATTCAAAAATTCGATAGTAGCCCTATGCAAAGGATCAGATATTGGAAAAATTGTATGAAAGATAGCTTCAAGTCTTTCATTACTCTCATCATTAGGAGTAAAGGAATTATACGACCCCTTTTGGACTTTAACCAAATCCAACAAAGAATCTTTTAAATCAATCGACCTGGAATAAGAAACTCTAGGAACAAAAGCACTAGAAGCACACATATAAGAAGAATCAACCATTAAAATACCTTCACTAATTAAAAGAGCTATATCAACATAAAATTAATATACTAACATTTTATTCAAGCTCAACTTTAGTTGCTCCTGCTTCAATAAGTTTTTGCTTTATTTTTTCTGCTTCGTCTTTAGAAACATTAGCAGTCAAATCTTTGGGTAAAGACTCAACTAATTCTTTCGCTTCTTTTAAATTCAATGTAGAATTAACTTCTCTAATAGCTTTAATCACTCCTATTTTTTTGCTTGCATCAATCTCTTTGATTACAACTTTATATTCATCTTTTCCTTGAGCAACAGGAGCAGTAGCATTATCACTAATAGGCACCCCAGCACCAATAGCTCCACCAAGAAAAGAACCATTAGGCAACCCTATTTTTTCTTCTAGAACCTTTACAAGTTCAGAAGCCTCTAATAGATTTAAAGATAATATTTTATCAACCAAATCACTTGTTACATTATTCATACTTACCACCTTATTTAACAACAAATTTATTTTTTAGAACTACAGTAACCCAAAACTCTCATAAGCCTCATAGAAGATGAATTAATAGACAATGCTAACCTAGCAGGAATATCATAAGATATTAAACGCATAATTTTAACACGCAATTCATCCAAAGAGGGAAGCTTAGCCAATTTGTTAACATCTTCCACTGTTAACAATTCATTTATATGAGCCGCACAAATCACAGACATTTTTTCTTTGTTAGCATTAATAAAATCAACTATTAACTTTGCAGCTTCTACTATAGCGCTAGAGTATATAATAGCAACAGAACCAGAAAATTTATCTGATAAATAAGAAAATTTACCAGTCCTTTCCAAAGCCAAGCAAGCTAGAGTATTTTTAACTACTAACATCCCACCCATTACAGATTTTAGACTATTCCTAAGAATTAATGAATTGCTAACATTCATAGACTTGAAATTTACCAATATTAAGAAATCATTATTTACAAACACATTCATTATGTTTTGTATAAATTCATCCTTATCTTTACGCTTCACAACTTCGCTCCCTTAAATTATATCTTCTACTTTGTTTATTTTATGAGCTTTACCCATAGTTGAATTTAAAAAAACGCTTTTAAAGTAAACTCCTTTCACAGAAGCAGGTTTATTGTCTCTAATTACTTTAAGAAAGGCTTTTAAATTTTCCAGCAAATCATCAATATCAAATTTAATACTTCCTAATTTACCAGGAATAACCCCATTTTTATCCGTCCTGAATTTTATTTGACCAGACTTAATGGTTTTAGTAGCTTCCGCAATGTTAGAAGTCACAGTACCAAATTTAGGGTTAGGCATCAGCCCTTTAGCACCCAATACTTTTGCAATAGGAGTGATTTTTGCCATAAAATCAGGAGTAGTGATGCACCAATCAACATTCAACTTTCTACCTTTTTTTATCTCTTCAACTAAATCTTCTCCTCCTGTAATATCAGCACCAGCTTTTTCAGCTTCTAATAAATGTTTATCTTGAGCAAAAACAGCTACTTTAATATTCTTCCCGATACCTTTAGGCAAAACTACTGTACCACGCACCTGCTCTTCAGATTTACGTGAATCTACACCTAAATTGACTGCGATATCAACTGATTCATTAAATTTTGCTGAAGCAGACTCAACAATCTTCTCCAAACACTGCTTAGAATTATCATTATATGTACTCATTTACCTAACCTTCCACAACTTCTATACCCATAGATTTTGCAGTGCCTATAACCATCTTCACTGCTGAATCTTCATTATCCACTTTCATATCAACCATCTTACACTTTGCCACTTTAATGATAGCAGACATAGATAATCTAGCCACTAATTCTTTACCAGAATTACCAGAACCTTTACTTAATTTAGCTTCCTGCTTAAGCAAATAAGCCACAGGCGGACCGCTGACAGTAAAATCATGAGAGCGATCATCCTTTATGGAAATTCTCGCTGTTACTAAATCACCTACTTTATAACTAGCGTTAGCAGCGCTAGTAGCTTTATTAAAAGCTTCACAAAATTTAGGAACAGGTATACCACGCGGGCCAAGTACTGAAGCAATTTTCGGTCCTGGGACTGCTTTCCCAGCTTCCATAAGTAAGTTAATCTTAGCAACTACATTACTCATAATTAATCCTCTATTTTCTCTACTTGAGCCAAATCAAGCTCTATTATTGTTGGCTTACCTAAGATTGATACTTCAACATTAATAATTTTTTTCTCATCATTTACCATATCTACCTTACCAGTAAAATTTTGAAAAAGACCATCATTGATTTTTACTTTTTCACCTTTCTCATAACCATAACTCAACTTTTTCGTTTCTTGAGCATTATAAAGCGCACTACACATTGAGCGAATCTCATTATCCTCAATCACCTTTGGAACATTACCATTTTTCAAAAATCCATAAACCTTAAGAGATTTTGGTATATTATTAATAAAATTTAATACCTCATCGCATAAATTCATGTATAAAAAGACATAACCAGGAAAGGACTTCCTTCGTTTAGCATTTTTTTTAGATTTTAAATCCATCTCACTTAATTCTTCACAAGGAATGAAAACCCTATTAAAATAATTATTAATATTCAATCTCATAGAATTTTCTAATATATATTGGCGCACTTTCTCTTCATAATTAGAGGCAACTCTTAAAATGTACCACTTATATCTATTAAATTCCTTACGTTTTAAAATTACCTCATCATCTGAAATCATCTCAAAATGACCAGACTCATCACCACAAAACCCAGTCATTTGATTCAAAATATTTTTGCTTTCATCACACAGATGCATACATATATATACTTCTCATAACTCTTTTATATCAGATTTTACATCACATACTGTCTGATAAGGAATAAACACCTCCTTAAAGTAAACAGTATTGATTGCCAACTCGCATATATCCCTCTCATACCCGTAATCGACTTTAATGATATACCATTTATACTTATATTCCATAGATAATTCCAAATAAAGTCTTAATTACGTAAAGAGACATAAAATCTACGAAGCAAAAGAAAATCGAAAAGCATAATATAACAATTATTACAATAAACAAAGATGACAATACCTGCTGTTTTTTTATCCAAGCAATTCTCCTTATTTCTTGCTTTATATCGCAAAAAAAAACATATAGGTTTTTTAACATTTCTACCATAATATTAATGCAGGAGCGATAGGAATTGAACCTACAACCTCTGGTTTTGGAGACCAGCGCTCTACCAATTGAGCTACACTCCTATAATTCAAAGTTTACTCTAAAATTTCCGAAACAACGCCAGAACCAACAGTTCTACCACCTTCTCTTATCGCAAAACGCAATCCTTTATCCATTGCTATTGGTACTTGCAACTCCACTTCTATACTTACATTGTCCCCTGGCA
>NODE_54_length_3741_cov_2.785556
AAGCAAGAGATATACCTCAGTCTATTAAGCAACACTTATCTGCAGTAATTGAAGATGATGAATTAGTTTCTGGTATAGAATCTACTATTATTGACTTAACTGGAGACAAGATTAAGGTTTTAAGAAAAGGTAAAATTTCATTACAAACAATAAATAACGAATTTTCAAACTAAGATCTATAGGAGAAAGAATGAAAAAGGTGATAGGCAACAACAAAGCAAAAAAAAAGAAAAGGAACAAATAGTATGTTGAAACATGGCTGATCTGTGGTAAAAAAGGCATAGGAAAAGCAACACTTGCACAATCCTTTTCTAATTGGTTTCTTATCAAAAATTACGATGAAGTAGCATTAGACTTACACATTGTTGAAGGTGATACAATAGGAGTGGAAAAGGTGAGAGAAATGAAAAACTTTTTGCACTTAAGCCCCATTCAATCAGAATATAAAATAGCTATAATAGATAGCTTAGAGTCAATGACTAATAATGCTAAAAATGCAATATTAAAAATATTAGAGGAGCCGCCACAAAATTCTAAAATATTTGTAATTAGCCATAAGCCATATGATGTACAAACCACCATCCGGTGTAGGTGTTTTCAGCTGAATTTACTTCCATTAACTTACGATGAAACAAAGCAGGTTGTTTCATCTCAATGTAAATTTGACGATAAAATATTTAGTGAGATCATTACTTTGTTTCCTGGAACTCCGGGAGTAATAATAAATGCAATAAACAGTGGTGCTTATGATTCACATAAGCATTTTTATACATTTTTCCGTAATCTAAATAATTCTGATATAGTTAATAAAATAATTAATAGTGAGATTGAGCTAGAACTAGCATCACATATAATTCAAACCTCCATTTTAGAAAGTATAAAGAAAGAAGTAAATAATGTTGAAATTCTACTAAGTCAATGGAAAGAAATAGATGAACTTTTCGTTGCTGCAAAGCAATTTCGCTTAGATAAAAAGCATGTTTTAGCTAATGTAGTTAACATCATGACACAAAAATATAATACTTTTAACATAAATTCATGATAAAATCCTGATAATTTAATACTTAAAGTATATAGTTTGACTGATAATAAATTAACTTTATGGCAATCAATAGAAGTTTTAACAAAAACCATATTGAACATGCAGAAAGAATTGAGTTTACTCAAGAATACAGCTTTAGACCAAGACGTCACTTTAGAAAAAGGGAAGGAGCTGTCAAGTGGTATCTATGAAGCAAATTTTAAGCTCAATAAGGCAATCAATATAGCTACTTTGCCAAAAATTGGCCATCGCATGCTCAGTGGCGAGTTAGTCATACTTAATCATATTACGAAAGAAGAAGTAAAGATTCCTAGAGATTTTCATTATCTTAAAGTTATTAAGCTCAATCATGATGACTATAAACTAACGTTTTGTAATTTTTTAGGTAATGAGTTTTTTGAATATAAAAAGTATGATCCACAATATTCTGATCTTTCAGATGAATATAAATTCGTGGATTTTGGTAGTGTAAAAAAGACTAATAATCTAAAATTTAAGGAGTATGTTGGTCATGCACCTAAATTTTTTGCTGTAGAAGGTCTTATTGAGCCTGGATCTGAAAACCATGTAATTGATCTATTTGAGCTAGTCAGAGACGGTAAAGGCAGAAAAGTGGGAACCCTTGCTGATGAATTTGGTTATTTTGATGATCAAAATAAATTACACTACTATAATTATCACAAAAGTGCAGAAAGTAATACTTATGATCCTGAAAGCTTCAGTGTAAAAATGATAAATTTAGATGTGAAGAAAATTGATAAATTTCACCTTATTGCAGAACAAGGTGATATAATCATTCATCCTATTTTGGAAAATTTAGACATATTTTAAAGTTTTTTTAGAGTTATTATAATTAGGTTATGGAAGTTGAATCAGTAAAAAACAAAAGTTATTTCAGGAAAGCAGTAGAATGGTATTGCCACAGATACCTGTTCTGCGTTGTAGAAAGATCTTGGATGGCGTTAATAGCGTTACTTCTCTTAGTATGTTTATTTTTATCATTACTAAACATATACCTATTACTTCCTGTTAAAAAAGATTTAAATTTTGTGAAGTATACGAACCACACAGAAGATGAGTTTTCTACAATACATAAACTTAGTTTTAGTGAAAAAGAAGATGAATACACTTCCATAGCAAGGTATTTGGTAAGTCAATACGTTGAAGCATACGAGTCCTCTCAGATCGTTAAATCAAAGTATCAAGAAAATTTTATAAAAAACAATTCTATATATAAAATCTATCAAGACTTTCAGGAAAAAGTAAAAAATGAAGCTGTTTCATCCACAAGAGAAATTACCAGCACAAACGTAACAACACTATCTATTGACCGGTTGACCAAGAACTTAGTTACATTTGCTGGAAACGCTACTGTAGTTTTTACAGCTGAGCAAAATAAGAAGATGAAAGATTATGCTGTGGAGGTCAGCTTCACTTTGTCAAATATAAAAGCAACTCTAGCTGGAATAGTGCCATTTAAATTTATTGTTAATAGCTATAAATATAGATGATTATATTTATAACATTACTTGGTAGTTAAAAAAATAACTAAAGTGCATACAGCAGTAACAACTGGAGGTAAAATTAGAAGCATTGGTGTCTTTTTAATAAAATAATTTCTAGAAGGTTTTAAGAAAAAGGCATTGTAAATTATTGGTAAGAAGTATAGAGCGTTGAGTATAGTACTGACAATTAACACCAGAGCTACAAATACAGAAAGTGTTACATTACTAGAGTTAAAAACAGCTTGAAAAATGAAAAATTTGCTCCAAAAAGTCGGAGCAGGTGGTACCCCTATCATGGACAATGCACCTATAGTAAATGCTATCATACTAATTGGCATACTACGTCCTATACCGTGAATTCTATCTATGTATTTCTCACCTGTTTTCGTTATTATTGCTCCAGCAGTGAAAAACAAAGTGATTTTTGCAAATGCATGGCAAACTAATTGAAAAATTGCAATCTTCATGCTGAATTCACTAAAAATTGAAGCGAACAATATAATATACGACAATTGGGAGATGGTAGAGTAAGCAAGCAATTTCTTTAATTCCTTTTGCTTTAATGCAATCAACGATGCAGTAATGATAGTAAATCCAGCAGCGTACGGAAGCCACCCTCCAGCAAACCAATTTTGCTGCACAAAACGTTGCATATTATCGACGCCAAAAGTGTATAATATAACTTTGATGATGATGAAAACTCCGGATTTCACAACAGCAACAGCATGTAATAGTGCACTCACAGGAGTTGGTGCAATCATTGCTTTTGGTAACCAAAAATGCATTGGCATTAATGCAGCTTTTCCTATTCCATAAATCAGCATAGCAAAACACACTGCAATAAAAGTGATGAGTGAAGTATCAAACTTGAATATTCCACCACTTACAAAATCTAAAGTATGGAATTCATTATATAATAGGCCTATTGCAGGAAAAAATAATACTAAAGAAGAGAAAAATAGTAAACCAAAGTAATAGCGTCCTGCAATTACTGATTCATTTGTTGAGTTGTAAGTAATCAGAGGGTATGTACTAATAGTTAGAAGCTCATAAAAGACAAATGTAGTGAGCAAATCTCCAGAAAAAGCAATAAACATTGCACAACTGATTGATGTTGAAAAAAAGCATAGAAAACTTGAGTGATTGCTATCAGCATAGTTATTTCTCATATAACATATTGCATATATACTGGTT
>NODE_56_length_3720_cov_2.200390
ATGGACTATAGAAATTTGGGTTTAAGTAACTTGGTATTGTCCTAGCTGCAATATATGCAGTGTTTTTTGTATTATCAGGACTTGGTGGAAGTTTGGCATTTCAGACTAACCATATGGTTTCAATATTATCTGGCTATTCAAATTGGATAGATGGTCATCCTTGGTTTCTCTCTTCCATAATTTCTACGTTACTTGCTCTGGTAATTATCGGTGGAATAAGGAGAATAGCTAGAGTATCTTCTGCACTAGTTCCTATTATGTCACTCATATATATTTTGAGCTGTGTCACAATCATTGCATTCAATATTCACAATTTTAGCAATACATTGAAAATATTGTTTTCCAGTATGATAGACTTCAATGCTGTTGGTGGAGGAGTAGTAGGAGCATTTGTCACTGGGATTCAAAGGGCAATTTTTGCCAGTGAAGCAGGTGTTGGTTCTGCTGCAATTACTCACGCTGTAGCTAAAGATGAGGAGCCAGTGAGAACTGGGCTGGTTGCGATGATAGAACCATGCTTTGATACAATGTTAATTTGTTGCTTGACAGGAATAACAATAGTAATAACAGGTGCATACCAGACCGGCATTGGCGAGGGAATATTGATCACCCAAAAAGCATTTGAAACAGTTTCTTCTTGGTTTCCTATACTTTTAACCATCGCTGCGCCTTTGTTTGCGTTTTCCTCAGTAATTTCATTTGTATATTGTTGTGAAATGGGATGGCTGTATTTGTTTGGTGTAAAAAGTGTAGTAATATATCGTATAGCGGTGGTAGTAGTTTCATTTTTGTCAGGTTTGTCTAAAGATATAATGGCTATTGCTAATATTGGTGGGGCTTTATTCTCTTGTTTAGCACTCATCAATATGACAGCACTTATACTGTTTAGCAATCAGATTAACAATGAAGTCCAATGTTATCTAAAAAGGCTAAGGAATAATAAAATTAATTAAATTCTGGCATATGAAGGTACAACAACAGATGTCATTCCAGCGCCATCTTCTTTTCATAGCAAAATTCCCTTTTGTCATCCCAGTGCATGACACTGGGATCTATTTTGCATATAGTTCCACCGTAGTGTTATATTTTAATGTAAAATTTTATATTTATCTACTAGATTCGTTTGCGAATAAAGTTCGCTGGATCCCAGTGTCACGCACTGGGATGACAAGAGAGAGGATGCTAGAATAATGGAGAAATATATAATTCTTATATTATCCTACATACTAGGTTCAATACCGTTTAGCTTAATTATTGCAAAAATAAATGGTATAAATTTAAGAGAAGTAGGTTCAGGAAACATTGGCGCTACAAATGTTGCAAGGACAGGAAATAAATTTCTTGCTGCTCTTGCGTTATTTCTGGATACCTCTAAAGGGTTTATCGCAGTTTATACAGCACAACAATTTTGTGATAATAACGATTTTTATATATATGTATCTGCAATTTTAGCAGTTCTAGGGCATATGTTTCCCATTTGGCTAAGGTTCAATGGAGGAAAGGGGGTTGCAACAACTTTAGGAGTTTTGATAGCACTTAACATTTCTATAGCATTAGCATTTGTATTTGTCTGGCTAATAGTATTTTTTATCTTTCGGTACTCCTCTCTTGCTTCCTTGGCTGCTACTGCAGCAGCTGTTATAGCATCTTTCTTTTTTCAAAAGGAGTTATTCCTTATACTACTCACTGTAGCGATATTAATTTTCTTGAAGCATTACAAAAATATTGCAAATCTTCTGCAAGGCAGAGAGCATAAGTTTTTATAAGCGATGAGATGTTAAATCACTGACACTTAAACTACGAGATAAACTGCTTGATGGTATTATTTTATCTTCTTTATTTAAGATTGTAATTTTTACTCTTGTTATATTCTCTACTTCTTGAGGTATTAAAAATTCATCTTCAATGAATCTTTGCTTCACTTCTTGTATTTTTTCATAAAGTGTGGTTACATTGCGCTTATTTTGATTATAAATATCTTCAATCTCTATCTCTAGCCTGTGTGAAGCTTCTTTTTTTAACATGTTATTTATCACTGCTTCTGTTATTGCTAGCTTTTCTTGCAGAATTTTCTTTATTTCTTCTTTATCGTCTCTGCTATTTTTACTCAGTTCCGTGTATACCCTATAACACCTTTTCTCTAGTGGTAACGTTCTTAAACTATCTAACATTCTGTCCACTTGACCCTTAATAGTCTTCTTGGCTTTCAATTTTAATTCTTTTACTTCTTCTTTTATTATTTTGCTAGCTATTCTCTTAGCTTCAGTTAAAGATGAGTCCTTGAGAAAAAAATCTGTTCTAAGTAAATTTTGGTTTAAAAGCTCCAAAAAGACTTTTCCTTTGATGTTTTCGAGTTGATCGTCTAAACCATCCCCCTGTAGTTTATTTGTTATGTGCTGAGACAGCGCAAAGTGCTCTAATTTATTTAACTTTACAGAGTTAATATTTTTCATTAACGTCAGCACAATTTGTTCACTATATTGAGAAGTAAAACTCAGTAATCTTCTCATTAAAGTAATGCTTACTTCTGCAATAAAATCATCAACTATTTTTTGACTTTTATCATCTTCATAACTATTTTGGGCGTTATGCCAAGCCCTAAGAATTTCTTTACCGTTTTTCCTATTTTTTAGCCTGTCTAACATAAACTTACGTGCTTCATTTTCTGCTTCTGTAAGGAGCATTTGTCTAGGTGGTGTAAATTTAATCTCTGGATCGGAATGAATACCCTCTAATGTACTTAACATTCTGTAGATAATACCAGTAAAACATGTGTTAGGAATTCGTTCTTTTCTAGAGAAAGTTTGGCTATCTAGTAAATTTGCAATCAACGCGTCTTTTTTATTTTTTACAGCTTCTCTATCTCCATCATTGCAGGCTCTAAGAACTAACAGAAGAATTTGTCCACCAGTGAAGCCAGAGCTATGTTTCTCATTACCTTTGCAAAAATCTTGCAAAAACATTACTAATTTTCCCTTATTCTCATTACTAAATGGTTGGCCATCAAGCATATGTAAGTGATTTATATATTCAATAAATTCTTTAAATCCCTCATTATTAATAGCGTCTTCTGGTACTGGATCATATTTGCGTATTAACTTACCAATATTATTACTAATATCGTCATTCAATTGATGGGGCAGTAAATGCTCATAAGTATCATCAAACTTATTTGTCATACTGCGAGTATTTTCTTTTATGCCTTCTAAAAAGAAACTTATAGCAGCTTTGAGTAACGTAAATGGATTAAAATCCTTTGGCCTTAATTCACTTTGTAATAGAATTAAAACCATTGCAAGTAGTATTGTTGCAAGTAACGAAACGAGCAGAAAAGTAGTTGTAAAGGTTAGATATGTTACAGAAGCAAAAAATAAAAGGAAAGATGCTATCTTAATTTTATTTTTCTCAAAAAATATTTCCCAATATTCCTTTTTACTTATTTTTTCCTGCTTTGCAGCTTTTATGTCTTTATAAACGTAAAAAGTTTTTATTTCAGATCTAAAAAACAATGTGGCAAAAGATAAAAAGACATTGGCAGGATTAACTAAAATGCTTAAAGAAACAAAAGCTGCGAAGTAACTTGCTGTCTTTAATCTGTAAGAATCCTTTCCAGGAAATTGTATTTGGGAAATACCTATCATAGCCTACTCTCTATAATATTATAATATTGTAGTAATAACAAATAGCCTATAGATGTCAATGCTTAAGTATCTGTCTATT
>NODE_57_length_3625_cov_2.416238
GAGTATGTGGATGAAATTGAAAGTCTAGCTATGGAGAGGCTCTGTAAGCTGTTTGGTGTTAAATTTGCAAATGTTCAACCTCATTCTGGTTCTCAGGCAAATCAAGCAGTGTTTGCTTCGCTGCTTACTCCGGGCGATACTATACTTGGATTGTCACTGAATTGTGGTGGACATTTAACTCATGGTGCAGCACCAAACCTTTCTGGTAAGTGGTTTAAGTCGATTCAGTATACAGTTAATAGAGATACTTATCTACTCGATATGGACGAGGTAGAAAAGCTAGCGCTGGAGCATAAACCGAAGCTAATCATTGCTGGTGCTTCTGCTTATCCAAGAGAAATAGATTTCGAGCGCTTTCGCAAAATTGCGAATAAAGTTGGTGCATATCTGCTTGCAGATATTGCTCACTATTCAGGGCTTATTGCTGCAGATTGTTACCCATCCCCTGCTGAATATGCGCATGTTATGACTTCTACAACTCACAAAACTCTACGCGGTCCTCGCGGTGGAGTGATAATGACAAATGATGAAGCATTACATAAAAAGATTCAGTCTGCAGTTTTTCCAGGATTGCAGGGCGGGCCACTTATGCATGTGATAGCTGCAAAAGCTGTTGCATTTAAAGAAGCATTAGCGCCAGAGTTTAAAACTTATAGCAAGAAAATCGTGGAGAATGCAAAAGTTTTAGCTCAAGCACTGCAAGAACATGGAATAAACGTTATAACTGGTGGAACTGATTCTCATATAGTACTAGTTGACTTAAGATCACAGAAATTAACAGGAAAAGACGTTGTGGATAGTCTTGAAAGGGCTGGAATTACCTGTAATAAAAATTCTGTGCCATTTGACACAGAAAAACCGACCATTACCTCAGGGCTCCGTTTTGGTACTGCTGCTGAGACAACTCGAGGACTTGAGAAAGAAGATTTTAGAGAAGTAGCTAATCTAATAAATGAAGTAATTCAGGGATTAATTGATGGAAATAGCCCTGATATTGAAAGAGTAGTAAAAAATAAAGTTGAAAAGATTTGTAGTAATTTTTCTATTTACTAATTTATTTGGCATTAAAATTTCCTTTCTTTACTTTGGACTAAACTATTGTATAGTTATTTTATAACTCCTTAATTGTATGATAAGTGTACCTAGCATAGAGAGTTGTGATTTTCACAATAAAAATGTTCTGCTCAGGGTTGACTTCAATGTTCCTATAAAAAATGAAAGAATTTGTGATACCACTCGTATTTTGAGAGCTCTACCTACCATTCAATATTTAGCAAATGCAGGTACAAAAGTTATTATTATCTCACATTTTGGGCGTCCAAAAGCAAAAGACAATAACCTATCGCTAAAAAATGTAGTTGAAACTTTATCGCAGCTGCTAAGCAAAGAAGTGAAATTTATTGATGATTGTATTGGTGAGAGAGTACAAAGAGCAGTAAATGCGATGAGTGGAGGAGATGTAATATTACTAGAGAATCTGAGGTTTTATAAAGAAGAAGAACGGAATGATTCAAATTTTGCTAAAAAATTAGCATCTCTAGCAGATATATATGTGAATGATGCATTTTCTTGCTCTCACAGAGCTCACGCTTCTATTTCACGCATTACAGAATTTTTACCTTCTTATGCAGGATTTTGCTTGCAAGATGAGCTAAAGTATCTTGAGCAAGCCATATCGTTTGACGCTAAACCTATTACTGCGATAGTTGGTGGAGCTAAAATATCCACTAAAATAAAAATGCTTATAAAGCTAGCAGAAAAGGTTGATTACCTTATTCTGGGCGGCGCAATTGCTAATAATTTTTTGTTATTTAATAAAGTTAATATAGGCAAGTCTTTTTTTCAAAATGGCGTTGATGATCTTCTGCACGATATTGTTGAGACGGCAAATAAAAACAATTGCAAAATAGTTGTGCCAGAAGACGTTTTGGTTGCAGTAAATTCTGATTATAGCACTGGCGTTTTAAGAAAAATTGAATCCATTTTGGACGGTGATATAATTTTAGATATCGGACCTCAAACTTTAAGCACAATAAGCGGTATAATAGCAAGCAGTAAAACTCTTCTGTGGAACGGACCTATTGGTGTTTTTGAACATTCAGCTTTTGCAAATGGTACAGTAGAGGTGATGAGAGTAGTAAGTGATTTGACACACGAAGGAAAATTAACCAGTGTAATAGGGGGAGGAGATAGCCTATCTGCAGTAAATGCTGCAGGTCTTGCCGATAAAGATTTTACATATATTTCAACTGGTGGGGGAGCGTTGTTAAGTTGGCTAAGTGTTGATGAGATGCCAGGACTGCGATCAACATTAGATTAAAACTTTTTCAAGTTGTTGCTTATACCCTAGCTTCTTTATGAATATGATTATGTCGAAAATAGCTAAGTTAATCTTGTGCTTGATAATACCAGTAATAGGATTTGTTTTTTACATTAAGGAGCACTATCTTGATGGTACAAATTCACGAATTAGTTTTGAGCCGTTTTTCAAAACAGATTCTTCAGATCCAGACTATATTCCACCACTTCCGGAGCTGACTGATTTTGATAGAGGAGTATTAAGAGTTTGTGGAGATTGGGGAACACACCCTGATGAAGAAGATTTCAGAATTTTACTTGATTGTCCGCAGCATCAAGAGGTGCTGAAAAGGATATACGATAAGCTCGATCATCAAGTGGCTACACCAAATGCAGGCTTGGGGTTATTTAAAAATGAATTGACTAAGATTTGGTTTACAAATAGCGGAGTTGAGAAAGAAACTATAGGATTTGGACATATTTTTTGTGGTGAACCAGATAGATTGGGACTTGGTGGTATGCATTTTGTAGGTAGATATGTTGAGGCTCAAGAAAATAAGTGGGCGGGTGCAATTTGGGGTAATAAATCTCTGTGCAATAAATTAGATATTAAGCCACCTGTTTACACGTTTGGAATGAAATACTTAGGTAAGGGTGGAGAAGTAAAAGTTAAGTGCCCAAATGGGTATGCACATAACCTTCATGCTGATGATATTTTAGTTTCTGCAACTAAGGCGTTTAAGGAATTGGGAAAAGATGGAATGTGTCTGTATAAAATGGAAGATGCCAATTATCAATCAGTGTTTGTGAGAAAGAATGACGCTATACTTACGTTCTATCCTGACTTAACACCAAAATGTAGTGATAAAAGTACTAATTGTAGCTGTAGCAAGCCTTGATTAGCTAAAAAAAAGTAAACATTTTATGCGTATTATGTTAATTTAGTTATATTGTGGGCAATTTGTAAAGCTGCATGAGACTTATAGTAAAAAAATGTTTGTCTGTTTTATTTCTGTTGCTGCTTGTAGCGCCTCTTGTATATGGACAGCAATCTTGCTTAATTGATATCGAGAACGATTTTCAAGATTTGAAAACATCATTAAAGAATTCAATATTTTTAGATCCTGCACCAAGTTCAAATTATGATGATAGAGAAAGCAAAAAAGTGTTGATGGTGGTAGTGCATCATACCGAATCTCCAACATTAAAAAGCACAAAATGCGCATTAAATTCTTCAGGTATATCAGTACAGCTTATTGTTGATAGGGATGGTAGCATTACTCTGATGGTTTCACTCGAAAAACGAGCATGGCATGCTGGTATAAGT
>NODE_58_length_3608_cov_2.860959
AACATACGCAGCAAAGAGTTAATAGTGGTGCAATATGACCATGAAGTTCAAGGATCGTCAATACTGAAACCACTGCAAGGCAAGGGAAGAGTGTGCAGCGAAGCTGTTGTCTCGAGGCCAGTCCTTTCTTCAAACAAAGGTGTTGTAAAATCGCAGGGATTTGGCTCAAGTTATGGAGAAATTGACACTTATCACATGGCAGCATGTGCGATTGACACTGCCATACGCAACTACGTAGCTGCAGGAGGAAATATAAATCATCTAGCGTTGCTCGATAATTTTTGCTGGTGTGATGCTTATAATCCAGAAAGATTGTGGCAACTAAAGAGAGCTGCAGAGGCTTGTTACAACTTTGCAACTGCATTTAAAACACCATTCATATCCGGAAAAGACAGTATGTTCAATGACTTCAAGGGATATGATGAAAATGGCGAGAAAGTGATAATCTCTGCACCACCTTCATTACTCATCTCAGCAATTGGAATTATAGAAAATATTGAAAATGCGGTATCGCTTGATGTGAAAATGCCAGGGGACTTGATATATGTGCTTGGTACAACCCACGATGAGCTTGGTAGATCTGAATATCAGTTATATAGTGGAATAGATAATAACAACGTGCCAAAAGTTAATGCAAAGAGCGCTAGGAAGTTGTATGAACGTTACAACCAGGCAATAAAAGATGGCATAATTGTCTCTGCAATTGCACCAAACTTAGGCGGCTTAATTATTGCTTTGGCAAAATCGCTAATTGCAGGAGACCTTGGTGCTGAAATTGATCTTTCACTAGTACCAATAGGAAAAACACAAAATACAGACATAATAAACAAGATAATAATGTTTTCTGAATCGCAAAGTAGAATATTAGTAACCATTGCCCCGCAAAATCAGCGGAAGTTTGAAGAATTGTTTAAAGGTATAGTTCTTTCATGTATTGGAAAAGTGACAGAGGAGAAAGCTCTCAATATAAAGGATATTATAAGAATAGATTTGAAAGACTTAGGTACTAGTTTAAATAACTTTTGATTACGCTAGACAAATTTTTCATTATGTGTAATGTCTGATTAAAATAAATGCATATTATTAAATTTGGGTAGGTGACTTATGTCCATTTTATCAATACTCTTGCTTATCAGTCTTTCTTTACTTAACACTTCAAATAAATTAATGATATGTGCTGCCTTATTTGTGGGAGCTACTTTAGTTGTAAACTCAATGGTTGAGTTTTATGGTAGAAGCAAAGCTACTTACAGCTTAATAGTGTGTACAGTGATATGCTGTCTTTTTAAATTGCAAAATTTTAGTTTTATGATACTGGTTCTATATACTGCAATTTTAATCTCTCTTCTCTCAAGCATAGTTGTTTTTGAAGAATTAAAGTCGAAATTGAATTTTCATATGGCAAATTTCATCACTTTAATTATAGCATCGGTCATTGATAGTACGATTATTTGTGTTGGACTACTATACAAAATTTCTGCAGGTAAATGCTTATCAATATATATTAAAGATTTAATTTTCAAGTTTTCCTATGCATCGATATTGAGTATCTGCTTGTTTGCAGGAATGTATTTATTCTCCTTGGCAAGCAAGAAGTATTTTAAGGTTTCTGCATAACCCGTCTTCTGATATAGCCAAAATAGTTTAGATTTAACTATAACCGTCATTCCGCTATTTGTTAGCAGCTTGGCAGTATAATGTGAAAAGCTCTTATTCGGATAGCGGTTCTAAAATCAAAGTAATTGGAAACTGTTAACTTAAGTTATCCTTTAAGAGAGCTAGTACAATTTCTTACAGGTTTCATACATGATAAGAGTTTTATTTTTAGCTAAACCAATTGAAATAAGCTATAAAATCTGTTAAAGTCAGCTTTGTGCAAGCACCCTTAGCTCAGTTGGATTAGAGCATTTGACTACGGATCAAAAGGTCGGGCGTTCAAGTCGCTCAGGGTGCACCATATTTTATAGTAAATAGAGGTCATACTTGAAATTCATATATGTAATACCTATCTTTAAAGGTAAAATACTGAGCTATTATATATGAACAAAAAAGACTACTATGATCTGCTAGAAGTGAGCAGAAATGCTAGTACTGACGAGATAAAAAAAGCATATAAAAAACTAGCATTAAAATATCATCCTGACAGAAATCCTGGTAATAAGGAAGCAGAGGAAAAATTTAAAGAAGTAACAGCTGCATATGAAGTTCTATCTGACTCTGAAAAAAGAGCAGGTTATGATCGTTATGGTCACGATGGTGCTTCCGGTGGATTTGATTTCAGCCAAGCTGGAGGGGATTTTAGCGATATATTTAACGATTTTTTTGGTGGAGGATTCGGCGGCAGTACAAGTAGGTCAAGAACAAAAAGAAGTACAACAGGAGTATCTGGAGCAGATCTGCGCTACGACCTTAAAATTACCTTGGAAGATGCATTTAAAGGAATACAAGCACCTATACATTATGTGACAAATATAAAATGTAATACATGCCAAGGCACAGGTAGCGAAGGAGCAATCAAACCAGTTCAGTGCAACACATGCCAGGGAAGCGGTAGAATTAGAACTCAACAGGGCTTTTTTACCATTGAAAGAACGTGTACTACATGCTATGGGGAAGGAGAAATAATACAAAATAAATGTAAGAAATGCGGTGGAAGTGGACGTAAAAGAGATGAAGTAAATATCTCCGTTTCAATTCCAAAAGGCATAGAAGAAGGAGCTAAGGTAAGGGTCAGTGGTAAAGGAGAAGCTGGAGCAAGAGGTGGAAAAAGCGGAGATTTATACGTATGTGTGAAAATAGCTACTCATCAGATCTTCACTCTCAATAGAGCAGATTTACACTGTAAAGTGCCTATAAGAATGACACTAGCAGTGCTTGGTGGTGAAATCGATATTCAATCAATTGATGGAGCTAAAATAAAAGTAAAGGTCCCTGAAGGCACTCAAACTGGTACCAAACTACGTTGTAGGGAAAAGGGTATGCCATATATGAACTCACATGCTCGTGGTGATTTATACGTACAGGTAATAGTTGAGACTTTAAATCCAAAAAATTTAACTAAAAAGCAAATTGAACTATTAAAAGCGCTTGAAGAAGAGGAAAATGCAAGTGTACAACAGCAATCTGAAGGGTTTTTTAGTAAAGTAAAAAAAAAATAAGAAATCTGCTAAATGACATAAAGGGGTAACTGTTTACGGGTTTTCATTTAATCCTGCAATTCTTTGACCTTATTAATGGAAAACTTAACAATAGTGTTATTATTAGCCAACAGAAACTTCTTAGTTCCTTAAAACTATGTAAAAGCAATAAATTTCTTTATTTAAGGTCGAAGTTTTGCTATTCTCAGGTTTTAATAATTTAAATTTAATGAATATAAACAAAAATGAGTTTTTATTTCTTCCGCTTGGGGGAGTAGGAAGAATCGGGATGAATGTTAGCCTATATCATTACCAAGGTAAGTGGATTATGATCGACCTTGGTGTTGGTTTTGCAGATGAAACTATGCCAGGTGTTGAGCTGCTCATTGCTGATATAGATTTTATTGCTCAAAGAAAAAAAGATTTACTTGGAATAATAATTACACATGCACATGAGGACCACTGCGGTGC
>NODE_59_length_3596_cov_2.103200
TACTAAAAGTATCCCCAATTATAAAGGATACTTGGGACGTTAATTCCGAAGTCGATGTGCTAATGAACCATGCAGACAGTGTCGAAACTATACCGCAAGGATTTACTGCTATTGCCTCAGGTATAATAAATCAAACAATCGCAATAATTTCCAACGAACAGCGGAAGATTTACTGTACTCAGTTCCATCCTGAAGTTAAGCCTACGACAAATGGTAGTAAACTTCTCTCTAATTTCTTAGATATTGCAAATTGTGAGAGAGATTGGACAATGAAGTCATTCATTGAAAAACAGAAGGAAAAAATTCAAAACTTAGTAGGGGAGAAAAAAGTAATTGCTGCAGTAAGTGGGGGGGTTGATTCAAGTGTTGCAGCAGTTCTTACACACAAAGCTATAGGAAAACAATTAAACTGTATTTTTATCGATACTGGGTTATTGCGTAAGAACCAGACCACTGCTATGTTAAAAGAAATTCCAATAAATTACGTTGGTAAATCAAACTTGTTTTTAAGTAGGTTAAAGGGAATAACTGATCCGGAAGAAAAGCGAAAAATTATCGGCAATACTTTTATCGAAGTATTTGAAGAAGAGGCAAAAAAAATAGGTGATGTGGATTTTTTAATGCAAGGCACCATTTACTCTGATGTAGTTGAATCAGGGCACGCTTCAGGAAATACTAGTACAATTAAATCTCATCACAATGTTGGTGGGTTGCCAGAAAAAATGAATCTGAAACTAGTAGAACCTTTACGCTATCTCTTTAAAGATGAAGTAAGGCTGCTTGGCAAAGAAATTGGGCTTTCAGATGAGATAATATTTCAACATCCATTTCCTGGACCTGGACTTGCAGTGAGGATCATAGGTGAGGTTGATGAAGAAAAGGTACGAATATTGCAAGAAGTAGATGAAATATATATCAACACAATGAAAAATTATGATCTGTATGATAAAATATGGCAGGCTTTTGCTGTACTGTTACCAGTAAAAACTGTGGGAGTTATGGGAGATAATCGTACATACGGATATGTTTGCGCTTTAAGGGCTGTGACTTCATCTGATGGCATGACAGCTGATGCATTTCCATTTGAAAATAAAGATCAACATTCGTTAGTATTTTGGAGGTTTTTGCAAGACGTCAGTAGTATAATTGTTAACAAAGTTTCCGGAGTAAATCGAGTTGTGTATGATTTAACTTCCAAGCCACCAGCAACTATTGAGTGGGAGTAGCAGTAATTTCATTCCAGTTTCAGCTACTCGAATCACAGCAAAGAGGCTGCTTGCATAACTCAAATTTTAAGGAAAACTATTTAATGTCATTCCAGCGCGTGACGCTGGAATCCAGAAAAAAAGAACCAGTGTCTGGGCACTGGGATGACACCGAAGTTAAATGACACCTTTCCGCTAGATAATGTTCGTATAAATGTGCGCCATGCGCTGATTAGATTTTTGTTTTGTGCGAAATAGTTTCAAGACCGTATTGTCTTTATTTTGCTTATAGCTTCCACAAGCAATGCAAACATGAATGAAGAATACAAACATGCTTTTGGTAGTTCTATGTGAAGTCCTTCAAGTATTAGATATATACCAATGAGTAAAATAAATAGAATGGCAATTACTTTTAAGCTTGGGCTGGATTTTATTAACTGAGCGGTATAACTTGATGAAAATAGCATTGCTAATATGGAAAATGTAAATGCTATAGCAATAATTATCATATTATGAGTTAATGCTATAGCAGTTAATATTGAATCAACAGAAAAAACTAAATCTATTAATATAATTTGTAGCACAACTAAAAAACATTGTGATTTAACGTTTGCCTTTGTTTTGTTCTCCTTATGTACAAAAATTTCGCTCCATAACTCTATAGAACTTTTAACAATAAGGAATAACCCTCCTGCAATCATAAGTAAATCTTTTACTGAAATATCTAGTGATACAGAGTGAAATATAGGCTTTTGCATTGATAATATATGCGATGTAAAAAATAGTATTACAAAACGCATCAATAGCGCCAAGCCAAAACCTATAAGGCGGGCTCTTTCTCTCAGCAGATTTGGCACCTTATCTATTGCTAGAGAAATAAAGATTAAATTGTCTATACCAAGTATAGTTTCAAGTAGCGTAAGTATCAATAAAGTCCAAGCATCAGCTAGCATTTTCATTCCAAAGTCAGATTTTGTACTTTACAATAGATGTGTAAAAATTAAGTAACTTCGACTAGGTAATTAAAAAATCAGCCTTACCCGGAAAAGAAAGAGGCAAAAGGGCATTTTTATAATAAAAGTACTTTTGTAAGAGAAATAATGAAATTAAAAATCTAACTCTCTTTACGAAAATTTTAAATAGATTATAAAATAGTTGTACCATAAAAGTATATGCCTTCTTTGTAGACTAAGATTTTTCTTTAAATTAAGATAGATACACGATAAAAGGAAATATGATAAAAGAATCATTAGCAAAAACTGATATAATAAAAGTTGAAGATAAGAAAACAACAAAGGGCTTTTTTAAAATATTAGGTGAAGTAGCAGATGCTGTAAGGTCATGGATTGGCAATATTGGCCCTGATTTAAGTAGTAGTCGCGATGTCGATAGTTTAGTCTTGAAGATGAACGAATGCTTAAACCCAAAGGGGGGTGAAGTCTCAGCACGTAAGAACACCGTATCTCTTGGTAATTTGTACTTGAGTTTATCAGAGGCAGGTCAAATAAAATTTTTACAAACCCTGGCAGAAAAGTTCAATCCGGATAAAACGAAAATAGATGAAGAAATAAAAGTATATAAGAAAAATCAAGATTCTGAGTCAAGCTATAAGTTTGAACAAGACTTAATAAAAGTCCTTGAATCTCCACGCTCTAAAATATTGAAGCAGTTTATCTCCTTACCGGAGGGCCTTAAGTTTATTGTTGATATGCGTTCTGATGTACTCAAGCTGAAGAATCAATATAAAAGTCTAAGTCCACTAGAAAACGAATTAAAAAATATACTCTGTACTTTGGTTGATGTTGATCTACTTGATCTTCATCAAATCACCTGGGATTCACCTGCATCATTGTTGGAAAAACTTATAAAATATGAAGCTGTACATAAAATTTCCTCTTGGGGTGACTTAAAAAACAGACTAGATTCTGATCATCTCTGTTTTGCTTTCTTTCATTACAAAATACCAAATGAACCTTTAATTTTCGTAGAGGTTGCACTGATGAATGAGATTGCAGATAGTATTCAACACGTTTTGGACGAGTCAGTTCCTTCAAGTGACCCAAGCAGTGCAAGTACTGCTATATTCTATTCAATATCAAACACTCAAACTGGTTTATCTGGAATTAGCCTCGGTAACTTTTTAATAAAGAGAGTCGTAGAAAAACTATCGCAAGAATTTAAAAGCGTAAAAGTGTATGCAACTCTTTCTCCAGTTCCTGGATTTACAAAATGGCTAAAAAATCAAGACGTAGCTTTATTAGGTAAGCTTAATATAAAACAATCAGGTACAGAAATTTTAGAAAGCATAAAAACTAACATTGAATGCGAAAAACAGTCCCTACTGAAACTTTGTGCACATTATTTGCTAAAGGTTAAAAGCAGTGGTGGGGG
>NODE_60_length_3595_cov_2.878604
GCGTACCAGGAATAGGGCCAAAGACTGCAGCTAAATTACTAGATGAATTTGATTCATTGGATAACATTATAGAAAACATCAATAACATTGAGCAAACAAGAGTTCGTAATATTCTTACTGAGCATAAGGAACAAGCACTAATTTCAAGAGAACTTTTGTCACTATGTAAAAAAGTAGATCTTCAACATGATATTGTAAAATATGAAGTCCATCCTCCAAATATGGAAAAATTGTTATCCTTTTTGAAGAAATATGAATTTAATTCATTGATAGGAAAAGTAGAAAAGCTTTTTTCTTATAGTGGATCTAGCACAAAAGAGAAAACGGAATATAGTAGTGAAGAATTAGAAAAATTTTTGGAGCATTGCAGATATGAAGGTAAAATTGCAATTCATTGCCACTTTGAAAACAATAGATTGAACAAAATCTCCTTATCTTGTAGTGAGGATAATATTTTCTACATAGATCAAAGCTGCCTACAAGATGCACTCACTATAATAAATTCAACTTTATTTTCAAATGGGGTGCTTAAAATAGTACATGATATTAGAAAGATCAGAGAAATATTTCCTACAATAGAGAGAGTGCTAGACTCAATTGATGATTTGATGATCATGTCATACAGTCTTGATACAGGAAAACACGATCACAGTGTTCCAAATATAATTGCACATAATTTGAGTGAGAATGAAGAAATTTTTTCGGCAAAAACTTTGATAGCGATCCATGAGAAACTGACACAAAGATTATTTCAGGAAAAACTTTTTACGATTTACGAGCGCTTTGACAAGCCTCTCATGAAAGTAATATTTGATATGGAGAAAAATGGAATACTGCTCAATATTCAAAAACTACAGGAATTGTCTGATAAGTTTGAGCCGCTAATTGCTGTATTTGAAAACGATATACATAATTTAGCAGGAGAAAAATTCAACATTGCATCGCCAAAACAATTAAGTGATGTTTTATTTAATAAAATGGAGCTAAGTAAAAAGAAAAAGTCAAAATCTGGGTCTTATAGCACAAACTCTGAAGTTCTAGAGGCACTTGAAGAGGAGGGGACAGAAATCGCAGGTAAAATTTTAAGTTGGCGACATTTAAGTAAATTAAAGGGTACCTATACTGACGCGTTAATAAAACAGGTTGATCCGCTTGATGGTAGGATACATACAAGCTTTTCAATAACTGTGACTGCAACTGGAAGGCTGAGCTCTAGCAATCCTAATTTACAAAATATTCCTATCAGAAGCGAAGAAGGTAGTCTTATCAGGCAAGCGTTTATTGCGCCAAAAGGGTGCAGAATAATTTCTGCCGACTATTCGCAAATAGAATTAAGACTCCTGGCACATGTGGCAGATGTTGCGGCATTTAAAGAAGCTTTTGCAAATAGGGAAGATATTCATGATATCACCGCAAGACAAGTTTTTGGAGTTCGAGAAATAGATGAGCAATTAAGACGCAAAGCAAAAACCATTAATTTTGGAATTATATATGGAATTAGTCCATTTGGCCTTGCAAAGCGACTTGGAATTACCTTTCAAGAGGCTGCTGAATACATTAATTACTATTTTTCTTGTTACCCAGAAATAAAGGTCTATATGGAAAAAGCAGTATCTATCGCGAGAAATCATGGTTATGTAGAGACTTTGTTTGGTAGAAGATGTTTTGTAAGAGACATAAACAATAAAATTCCTTATCTAAGACAATTTGCAGAAAGGGCAGCAATCAATGCGCCGCTGCAAGGAACCGCCGCTGATATAATAAGACTTGCAATGATTCAGCTTTTTGATCAATTGAAAACAGGTAAAATAATCCTCCAAGTCCACGATGAGCTACTAGTTGAAGTAGAGGACGACAAGGTACAAGAAACAGCAAAACTTATGAAAGATGTAATGGAAAATGCGATAGAAATCTCTATACCACTTGAAGTAGAAATAAAAATTAGCGACAACTGGGGCTTTTCTTAATTATACCGTAGACCCTAAGAACTGTCTTGAAAGGACTTAATTAACAAGCATAGTCATATTAAAGAGTTCTTGAAGTAAGTAGAGCACGTTAAGCAAACAACGTTTGGGAATAATTTAAGGTTCTGTGATATCAGCAGCTTTCTTGCCCCGCTTTCAGTAAATAGTGATTTTTCTATATATTAGAAAAATTTTTATTTTAATTAGCGTTAAACAATAGGCGCCTATTGGTTTTTAGCTAAAGTAAAGGTCAAATATCTGGAATTCTGGACATAAAATCCCCCTGTGTAAAAAAAGATTAGAAAAAAGTGCAGTGCACATACAACAGAGATTAAGCATATTTACATGCACTAAAGAAGATACGCTACGCTTTTTGATTAAAAGTTTGACTGAAAAGTCTGCAGACAAAGATAGATTTTGAGCTCTTAAAATATCTCTAACTGTAATTATAATCAGATTTAAAATATATGGAAGCAATTTTTTACATTCCCTTATCATTTGTTACTCTTCTATTTTTTGCTTTATTCTTTTCTTTTTTCCCTTTCAAGACAGGTTCTAAGAAATTTGAATTAATACGAAAAATATGCTATAATTATAGCATAGGTTAGTACAAATAGATCGTTATGACAGTTCCAAAAGCAAAAAATAAGCCTTTAGAGTCATCTGCTCAGGTGACCGGGCAAAATGAGATGCTCTTCAAGAAGGAACATAAGGTGATCTACGATTACTTTGTAAAAGTATTAGAAGATAAAGCCAAATTAAAGGAGAGCAAAGGAATAACTGATTATTTTATATTAGCTTATAAGAAGATACTACTAACTAATGTCAATCCAGAAAAGATAAGACCACTCAGTGAAGAGAATTTTTGTCAGTTTTTACTTTCTATATTTAAAGAAGTTAGAGAGAAAAAATTGGCTGGAGAGGAAGATAGTAAAGTAAAGCAAGTAGTAGAGGAATGCTTAGATGATGTACGTGGTACAGAAGCTAAAGATTCACTAATAAAACTTGTTGGGTTACCATTGGGAATAAAAATAGACCCGAAAAATATTTCTGGCTCCTTTATGGATGGAGTGAAAGAAAAAATACCATTTTTAGGTGGGGATAAAAAAGAAGAGGATGAACCACTACTTAGTGATGAAGAGATGGTAACAAAGTTCTTACGTAAAGTTTTTCTTCCTATTCTTTTTTCCATTGCTTCAATATTAATTTTTGGTCCTACTACACTTGCAATAGTTGCTGCTGTTATTGGTACAATATTTGCTGTAAAGGGAGGAGTTGAGGTTCTTTTTTCAAATAATAGGCCAGGTACTTTATATGACCCTAGCTCACCAGATAAAGATGATACAGAAAAGAGAGAAAAATTGAATGAAAAAATTCGCAATGGCATTGATGATATTTTAAAAACCGAAATCAAAGAGATTACTGAACAAATTTCTCAGAGAGACGGAGAGAATAAACAGCATTTTACTTCTGAGCGAGTTTGCAGTCCACGAAAAGAAACACCTGCTACCCTTAAACAACCTACTTTAGATCAGCCAGCTAAAAGTACAGGACAGCAAACAGATTTACCAAATATGTAAGAGGTCTTTTATTGTTTTATAACACCTACAACAGGAGCTGTCCACTATACA
>NODE_61_length_3590_cov_3.442680
CCATAAGAGTGAACTGACCAAATTTGTAAAGGAGTTTTATGGCTTAGCTACATGATACTAACACTCAAGTAAATTTTCATCAATGACGCAATTTGCTATGTCTATATCTCACATAGCTTACAACTTGCTTTACTCCTTTTACTTTTCTTGCAATTGCTATTACAGCTTTTAATTCCGCCTTATTTTGAGCTATACCCATCAAATAAACGACTCTATCAACTGTATTAACACTATAATTAATTGATTTAATATTTCTTTTTCCCAGAAGCCTCGTGCTTATCTCTGCTGTTATCATACCATCCACAGTAACATCTAGCATAGAAGCCATTTTAATTGGTGTGACTCTTATTTCATTTATCACTTCTTTAATCTCTTTTTGCTGCCAAGCTATTTTCTCTGCCGTAAGTTGCTTTTCATGATTATCAACATTTCCAATAAGTAATACTCTTCCTTCACTCACTTTAACTTTTATAGATGAGAACAGTCCGTGTTTTAAGAGTCCCTTATTGATTCTTATTACTATAGTTGTATCATCAATAATGTTTCCCAAGGATTTATCTTGCATTGTTATTGCTGTAGCCGCTGCAGTTGCTGTTACCACTATACCACTCACAAGAGTCGTACAGCCACTCTGTGTAATCAGAAAAATTGCGAGTAAGAAGCTTGCTATTAATCTCATTATTAATTTCCAGAGTTTAGAGCTTTAATTAAAGAATATTAATAAGCTTTTTTTATTGTGTAAATACTATAAATTGAATAAGCCTTGAATATTTCTAAGACAGTACTTATCTTAATAATGTTAGTTAAAGTAATTCAGGCTTAGATTCATAGTGGAGTTAACCAGTATTATAAGTTCAGTCTGTGGTATTAAAATCTAATCTTTAAATTGCATAAGATGACAGAAGTGGTTATCTATAAGTTAATGAAGGGTTCTTGCGGATATGGCGAAATTGGTAGACGTGCCAGGTTTAGGTCCTGGTGAGCTTGCTCGTGGGGGTTCAAGTCCCTCTATCCGCACTTAAAGTCATGTAACTCAGGTTTTAAGAGAAAATTTATAATTACTAAGTACACTTTTGTTTGTATAAGAACCTGTTCTTAAGGATTGTATTTAACTTAAATTCTGGTAAAATGGCTTTATTAAAACATAAATAAAATATTGATAACAGGTTGTAATGTCTAGTAATATAACTCAAAATGCAGTCGAAGCAGATACATTAAGTAATATATATACCTATAAGGAACTTAGTGTAGATAAACTAAAGTATGAGTATGAAATCACAGTTAGTAGTGATTATATAGAACAAAAGATAAACTCTAGATTACAAGAAATAGCGAAGAATGCAAAATTACCTGGATTTAGATCTGGAAAGATGCCTTACGACCTTGTTGTTACAAATTATAAAAACGAAGCTTTGGAATATGTGATAAAAGATACGATTGACTATTGCTCAAGTGATTTAATGAAAAAAATCGAAGTTAAGTCTCACATCCATCCTAAGGTTGATATTATGTCATTACCAAACTTGGACAAAAAGGATGAAAAAGGCGACTTTCTGTACAAATTATCTTTTGAATCGATGCCAAAAGTGCCAGTAATAGATCTTGATAAAATAAATTTGAAGAAAGTGAAGGCAAAAATCAAAGAGGGAGACATAAAAGAATTTATTGATTCTATAAAAACAAAATTTCCTAACTTTGTCTCTGTTAATGATGCTTCTTATCAAGCAAAAAACGAGGATAAACTGATAATTGACTTTGAAGGGCGAATTAGAAATAAGCTCTTTCAAGGTGGAAGTGGCAAAAATTTTACTGTTAATTTAGGATCTGGAACATTTATAAATGGTTTTGAAGATCAATTAATTGGCATGAAAAAAGGGGAAACAAAAAGCTTTAAGTTGAGATTTCCTGAAGATTACCAGGTAATTTCCCTTGCGGGGCAGGAGGCTGCTTTTTCTGTTCGAGTTAATGATATTCAGATTGCCAAAGATTTGCAAAGTGATAATGAAATAGCTAGGAGAATTGGTTTTGAAGATCATTCTTCGCTAATAAATCATGTAAAAGAAGTAATTGATAATCAGTGTAAAGAAATGGGAGATCTCTTAATTAAGAAAGAGCTATTTGATTGTTTGGATGCTAGTTATAGTTTTGATTTGCCTATAGAAGTAGTAAAACAGGAACAGCAGAGAGTGGAAAGAGAGTTGAATGCTAAAGATGATTCTTGTAAAGAAGCTGAAAGACGCGTAAAGCTTGCAATGCTATTTATGGAGTTCAGTAAAGAACATGAAATATCATTAACTCAAAGTGATATTATGAATGTTATTGTAAATCAATATGTCAGTAAAGATGTATCATTTGACAGAGTATTTAAATATTTTAAATCAGACGGACAATTTCAGGAATTAGTTAGAGGGCAAGCGCTTGAGTATAAAGTGACAGATTATATGATAGAAAAAGCTAGTAAAGAAGAACAGATTGTTTCTGTGAAAGAATTAAAGGAATTATTTGATAATATTTGATAGGAAAAGGTATGACTCTTATACCAATTGTAGTTGAACAAACTAGTCGCGGTGAGCGGGCTTATGACATATATTCAAGGCTAGTAAAAGAAAGAATAATTTTCGTAACTGGCCCTATTGAAGACAACATGGCCAGCGTAATAGTAGCACAGCTTTTATTTTTAGAATCGGAAAATCCCGATAAAGACATTTGTATGTATATTAACTCACCAGGTGGTGTTGTAACTGCTGGTTTGTCGATCTACGATACAATGCAGTATATAAATCCAGACGTTTCAACTTTGTGTATAGGTCAAGCTGCATCTATGGGTTCTTTGTTGCTTACAGCTGGTGCGGAGGGTAAACGTTACTCGCTACCTCATTCAAGAATTATGATACATCAGCCATCTGGTGGTTATCATGGGCAAGCAACTGATATAGAAATACATGCTAATGAAATTTTGCGAGTTAAGAAAAAATTAAATCAAATTTATGAAAAACATACTGGAAATTCACTGAAGAAAATTGAAGAAATGATGGAAAGAGATAAATTCATGAATCCTGAAGAAGCAATGAAAACTGGATTAATTGACAGAGTAATAGCTGAGCGTAAAGATATGAAGATTGAAAATATTAAAGTTAAACAAAAGGTAGTTTAATGGATAACAATAATGATTTACACTACTGTTCTTTTTGTAACAAGGCACAAAACGAAGTAGATAAATTGATTACTAACTCTTCAGATGGTTTAAAGGTGTTCATTTGTAATGAATGCATAGAGTTATCCCATAAAGCAATAAGTCAAAAGAAAGAGAGAGCTTTTAATTCAGATCGTATATCTGATATGAAGCTATCACTAAAGAAACCTGAAGATATAAAAAATTTTCTTAGCAAACATGTTGTAGGTCAGGAACACGCACAACACGTTTTATCTGTAGCGATGTATAACCATTGTCAATCCATGGTACAATTTAATTCTATAAGTGATGTTGAAATCGAGAAGTCAAATATAATGCTTATTGGTCCTACTGGTTCTGGTAAGACTTTGCTAGCCAAAACACTTGCTAAAGTTTCAGATGTACCATTTGCTATGGC
>NODE_62_length_3571_cov_2.393728
GTATATGTTGTTCACTGGAAATACGCTCAATTGTTGTTTCAAAAGCAGTGTTAATAATTTCTACAATTAACACCAAAAATAGGCTACTTACCATTACTGCACGTTCTAAATTACTTACATCTAAAACAAACAAAGTTGAAACACATATTATAAAAAGCAGTAACTCCTGTCTGAACGCAACTTCTGATACAAAAGCTGATTTTATTCCTTCACAAGAATACTTAATTGCTTTTATTAGACGAATAATGCTTTTCTTCATTATCAATTTTTAAACTCAATTTATTGCACTCAGGTAAAAAATGCATGAAAACACCTTTCAGTCGTGATCACTTACAAAGATTTTTAAGTTAAAGTCTAGCATATTGTTTGAATCAAGAAAACTAGTACAAAGCCTTTCAACAAACGCTCAAGGCAGTTATATATTGATACTGACACAAAAATCCTTTAATTAAATTTCTCTCGCCTTAGCTTACACGATCCTAATTTTGAAATAAGTAATAATTTATTATAGTCTTGATATTTAAACATTTTGTATCTGCTGTAATGATTTCACTTCCAATTTGCTATTCTTTACATATTGAATTGCAAGCGCTAACGCTTTACTCCCAGAAGCTGTGGTGCTATAAGCTATATTTTGCAAAATAGCAGTTCTCCTGATATCTTTGCTATCTGAGACTGATTTCACACCTTTTGAAGTATTGATTACTAGATTTATTTTTCCATCTTTGAGCATATCAACTATGTGGGGTCTGCCTTCTCTCACTTTATTTACAGCTTTTGCAGCAATGCCGTTATTATTCAGATACAAAGCTGTGCCTTTGGTGGCATATATTTCAAAACTCAGTTCTTTCAACATTCGTACAACAGGCAATATATACTCTTTATCATCATCTTTTACTGAAACCAGAGCTGTTCCTTCTGTTGGTAACTTGTATCCTGCAGCCATGTGCACTTTTGCAAGTGCAGCTCCGAAAGATAAGTCAATTCCCATCACTTCTCCTGTTGATTTCATTTCAGGACCAAGTAAAGTGTCAATTCCCGAAAAACGCGTGAATGGAAAAACAGCAGCTTTAACTGCAAAATGATTGAAAGGCTTGTTTTCCTGATTCAATTTTTTACCCAAAATAACCTGAGTAGCAAGTTTTGCAATAGGGATGTTAATTACTTTGGAAATGAAAGGAACTGTGCGACTAGCCCTTAGATTCACTTCAAGTATGTATACATCACTAGACCTCTTGCATAACTCGATTTCTGAAGGCAATTTTGTCGTCAAAGCTTGTCTGCGCTCCTCAAATACATTCGAGTATTCTGTGGTGCTCATCTGCACTTTTTCTAAAAATTTCTCATCACAAACAGGTTCTGCAAGAGGTCTATTCTCTTGAACAGCAAACTGAATGTTTATCAGACCTTTCACTTTTAATGCTAATGCTATTCTCTCAGTTTGGAGCTCGATCTCTTTTATTACTTCGTCACTCAATGTATTTGTCGGTATTGAGCATGTTGAATCGCCAGAGTGGATACCAGCTTCTTCAATATGCTCCATGACCGCTGCAATGAAAACTTTTTCCCCATCACATACAGCATCAACGTCAACCTCAACTGCATTGACTAAAAATTTATCAAGAAGCAGCGATCCGTGTTCAAAAATTTTGGTTTGATTCAAGACATACTCTTTAAAGCTCTGAGTATCGTGTCTAATCGACATAGACTGACCGCCAAGGACATATGATGGCCTGACTACTAGTGGAAACCCCACCTTTTCTGCATTGGTTAACGCTTCTTCTACTGAATGGCAGATAGAATTTTCAGGTTGTTTTAAATTAAGTTGCAAAGCAAGGTTTTTAAACCTCATGCGATCTTCTGCAAGGTCAATAGAATCAAACGAAGTTCCCAGAATTTTGAAACCTCTCTCGTTAAGCACTTTGGCTAACTTTAAAGGTGTTTGACCACCTATTTGAACTATTACACCAACCAGTGTTCCATTTTCTTGCTCTTTACTTAGTATTTCAAGCATATCCTCTGCAATCAGTGGTGCAAAATATAAACGATCAGCGGTATCGTAGTCAGTTGAAACAGTTTCGGGATTACAGTTGATTATTATTGTTTCATACCCCATTTCTTTGGCGGCAGAAGCTGCATGTACGCATGCATAATCAAACTCAATACCTTGACCAATGCGATTTGGACCACTTCCTAAAATGACAACCTTTTCTCGGTCAGAAATATTCGCCTCACATTCCGTTTTATTTTCAACATCACCCTCATAGCAGCCATACATATAAGCAGTGCTCGATTCAAATTCAGCTGCACAGGTGTCTACACGCTTATAAACTTGTTTGATGCCAAATTTTTTTCTTGTTTCTTCGATTTGCTCTACTTTCTTATTGCTTAATTTCGCCAATCTTGCATCTGAAAATCCCATTTTTTTCAGCTCTAACATTTCATATGCAGTTTCAGGAAGGCCGTTTTCCTTGATTTTTTGTTCAGCCAAGATGATTTGCTGTATATTTTGTAGAAACCATAAGTCATATCCTGTAATCGAATTTATTTCTTCTATGCTAATTCCGTGACGCATTGCGTCAGCAGCAATCAGTACTCTGTTTGGCAGCAATTTTGCTAATTGAGATTTTACGTGATCAATATCAATGTTCCCAAGAAATACTTCATCAAGTCCTGTAAGATCAGTTTCAAGTGAACGAAAAGCTTTCTGCATTGACTCATTAAAAGTGCGGCCGATCGACATTACTTCTCCCACTGATTTCATGGAGGTTGATAATTCACAATTTGTCCCCTTAAATTTCTCAAACTCAAATCGAGGAATTTTAGTGACGATATAATCAATCACTGGTTCGAATGCTGCTGGTATTATTGGAGCACAGTCGTTACGTATTTCATCGAGCGAATAGCCAATAGCAAGTTTAGTTACAACTTTTGCAATAGGATAGCCGGTTGCTTTCGAAGCAAGTGCAGAAGAGCGAGAAACCCTTGGATTCATTTCAATTACAACGAGGCTTCCATCTTCTTTAGGATTCACTGCAAACTGAACATTTGCACCACCGGCACTAACATCAATTTCTCTCAGCACTGCTATAGATGCATTTCTCATCTGTTGATATTCAGCATCACGCAGAGTCAAAGCAGGAGCAACTGTGATACTATCCCCAGTGTGCACTCCCATTGGATCAACATTTTCTATTGAACAGATTATTATACAGTTATCTTTACAGTCGCGGATAACTTCCATTTCATATTCTTTCCAGCCGATAATTGATTCATCTATCTGAACTTCATTTATTGGCGAAATTTTGAGAGCACTTTCTGCGATATTGAAAAACTCCTCTTTATTATATGCTATGCCACTACCTGCTCCACCAAGAGTGAATGATGAGCGGATAATTGCTGGTAATCCAACGTAGTCCAAAGCCTTTTTTATTTGTTCTTGATTTTTTATAATGATACTTTTGGGGTATTTCAGTCCTATTCTATCCATGGACTTACGGAATAATTCTCTGTCTTCTGCTTTTCTAATTGCTTCTCTATTTACCCCTATTAATTCTACGTTGTATTTGTC
>NODE_63_length_3570_cov_2.943363
ATGTAACACAGCATATGCAATTATAGTTCTTATTAGCGTCGGCTTATCGCAATACGTATCACTAGCTACAATAGATAAAGGAGTCATTCCTTTATTGTCTACTGCATTAACATTTGCCCCTTTCTTAAGCAGCAATTCTACTACCCCCCTATAGCCTTTCATAGCTGCAATACATAAAGGAGTCTCTCCCTTTCTATTTTCTGCATTAACATCTGCTCCAGCTTCTATCAGCTCCATAGTCTGCCCTACCTTCCCTTCTTGAGCAGCATTCATTAATTGTTCATTTAATTCCATTTGCTCTCTTTCATTCATAATTTACTCCACAATTTCATTGTAGTTAATTTAATATGTAAAAAAATAATATCAACCCAATTTATCACCACCGGGTAACGGTGGCAAGCCAAAAGCTTCTCTTTTTTCATTAAGTGTCATGAAGCTTGCGTTTTCCACGTATTTCCACATCTTTTGTCTTTTTTCCATTAGAATTTCTATCGCGTCTTTATCATATGACAAACATAAATCTTTGCCAAACTTGGACACTAGCCAAGAATTTAAGTGACAAATAATATTTTCTAGCGTTGGTAAAATCGTCTGTTCCCAAAGGGAAAGACGTGCTTCGATCAAATTGCTATAAGTATTATCACCTGGTATGCCAAGCAACTGCGGTGGAACACCAAAAGCTAGCGCAATATCGCGAGCTGAGCTATGCTTGGATTCAATAAAATCCATATCCCTTGGTGATAAGCTCATCTCCTTCCACTCTAAACCTCCTTCAAGTAATATTGGTCTTCCAGCGTTGACAGGACCTGAATAATGATCATTTATCTGCGCTTTTAAGCGTTGGTACTGCTCTTGACTTAAGTTTCCAACGCTTCCATCCTTTTCTGATTTCACAACTATTGCACCACTTGGTCTTGCTCCATTTTGCAGCATTGCCTGATTCCAAGCTCCCGCTTGGTTATGCTGATCTATACTATATGCAGCTGCCTCAATTGGTGATAGTCCATACCAATCATTCAAAGGGTTAAAGGTTTTAAGATGCAGTACTGTTGAACGCCCAGTCAATTTATCAACTCTAAAGTCATAACTGTTGTTATTTACGGTATAACGATAGACATAAGGAACGTTATTTCTTCCTGGAATAATTTCAACTCTATCGGGGCGCAGAAGATAAAGCTCTGTTGGTTTGTTCTGCGCCTCAATCATCAATACATAAGAATTGCCATTAACTAATCGATAAGTCACAATCCCTTCAATAAATTCCGATTTTGATGTCATTGGATTAGGAGAATAAAGTAACTTCAGTAATGGATGCGCTTTTAGTTGTGATTTTCCCTGGTCAGTAAGCTGGCAGAGAGTAAAAGGTACCGAAGATGCAGCACTTGCAATCATATTAATTGCTCGAAAGGCAATGACATTTTTTATGTAGCCTTCCTCAGCAAAACTTGCATAATCGCGCCTACTCCAACTTGGTTCCATCATTAGTTGCAAAGCAGAGTATTCACTGCTTTTCTTTCTTTGAAAAATGTTAAAATTCATATGTGCCTCCTGAAAATTTTGTTAAAAATTTGAAATTGTAGTTGAATTATATCAATTAGTGTTACAAGAATGATGTCATCCGAGTAGCTGACACTGGCGTCTAGAAAAAAAAGAAATATAGATTCCAGCGTCACGCGCTGGAATGACAAAGCTGTGAGTACTACCAGAACTGGAACCTCAGTGCCTTCTTCCCCTGTCATCCCAGTGCTTGACACTGGGATCCAAGAATTTAATTGTAGATAGCGCACTTAATTGGTGAGCATAGCTGTTTTATACCAGAACGAACACCTTTGACTAGATTGTATGAAAAGCTAGATCCCAGTGTCAGCTATTCGGATGACAAACATGGACTACTTCAACTACACCATCGTTAAAGAAACCAGAAAAGCTGTTATCAAAGCTGAAGCTCTCCTTGAAATTCCTCAACTTTTGGATTGTTAAAACTTCTACTTACAATATTATTTTGTAACAAATCTCTTTGTACATATGAAGCAATGGGCTTAACAATAAGTGCAGCAACTACCGCAACCACAGCTGCAGAAATAATCAACGCCATACTTAGATTTACAATAATAAAACCAGTACAAACAACAATCGCCAGCCCAGCAATTGGGAGTGATGCTTTGTTTACAAACTTCACTGACTGTATCTTACTTGCAAAAGTTTCAGGGTTTTTTCCATTAATTAAAAAATCATTCTCTGCTGCCCATTTTTCTGACTTTTTTCCCAAAATCTTTTTACCACTATCTATTGCCCAGACTATAGGATCTTTACCATCAAGTTTTTTACCTGTTTCTACTGCCCAGATTATAGGATCTTTACCATCAAGTTTTTTACCTGTTTCTACTACCCAGATTATAGGATCTTTACCATCAAGTTTTTTACCTGTTTCTACTGCCCAGATCAATGGATCTTTAATTTGAGAATTGAAAAGTGCTGATAAATTAACAGTAAGGCTCTGAAAATTATTCTCAATCGCTGCTATAACATGCAGTGCTTCTGAATACTCTTTCACAGTCTGAATTTGACTCTTTAACCTCTGCTTAAAGTAACTACCTAAACTATTGCCCCTATCAGATACAAGCCCCTTAGACTCAGCTGAGTAACTAAACACTTCTTCACAGAAAACAGGTGGCACATGACTAGAAATATATCTAAGAGTAAACTTCATTTTAGGATTTAGAAGTTGATTTAAACTACTAGCTTTTTTATCTATTAACCTATCAATCAATTCCTCATTTTCAGATATAGTCCTAACATATGTGCTTAACTCAAGTGCCAATTTTTTATAATCCACTTTAATTCCAAACAAGGCTTCAAGGTTAAGCAAGAGGATTTGACTCCAGTGATTAACACAGGAATAAAGTGACCTACCATGATCAATTTTTGCCCAGAGTTTTTCTTTTACTTTTTTACCCTTTGCATTTTCATATTCCTTTTCTATTACACCAAAATTTTCTGATTGTATAATGTCAGCTTCTCCAAGTAATATTTGAGCAGCCAGTATTTTCTCAAAACCTTTTGCATCTTGGCCTTTTTCCTTAAGATCCATTAACGTTGTAAATTTATCCAAAAATTTTGATCTCAGATGAAGCTTATCCTGATTTTTCTCTTGCTCAATGCGCTCTTTAAATTGATCTTTGAAAATGTGTTTTCCTTTCACATATCCTTCACGTTCCTTTCCATCTCGTTCTAAGTCGTATTCCCCTGGCTTATAGCCTTTTCCTTTTTGTGTGTCGGACTTTACAAATCTTTTTTCTGGCAAATTGTTATTTGTTACTAACTCAACAATTGGAGCTCTGTCATATAAAAACAGCTTATATAAATCACCAGCAACATATTCCCTGGCAAAATCAGCAATATTAAGGTCATCATGACATATATTGCTTTCTACGTCCTGCCATAATGGATCAATAAAAGGATCTATTTCATCATCTGACAGATAAGGGTTTTGCAATTTTGTAGCTTTTCTTGATCCTTCGTAAAAGGATTTTTTGAATTGTGCTAACTTAGACTGTTCTTCCTCTTTTG
>NODE_64_length_3564_cov_2.810009
GTTAAGATGGTCAGAGAGCATATAACGAAGGAAAAGTGTGATTTATCAGAGGTAGATTGGGAGACTAAATTTAATATAATTAGAAAGTTAGTTCAGCGTATTGAAATTGATGATGATAATGTACATATGGTGTTTCGATTAAAAGAACTCGCTCTCGAAAGACAAGAAGAAGATATTCAACCTTGTACCAGAATTATAAAGAATGTAGTGCTATCAAATGCGATAGGAATGCATAAAGTTAGCAACGCCCTGGCTACAATATCAGTTGCAGTGAAACTTGGAATTAGTGATGAAGAGATTAAAAAAGGTCTTTTGGAATTTAAAGGAGTAGCAAGGAGATTTTCTTTAATTGCCGATATTAAAGGTGTTAAGTTAATTGAGGATTATGCTCACCACCCAAATGAAATACAGGCAACCCTGGCAGCAGCACGTTTGACTACTAAAGGAAAGGTAATAGGAATTATCGAGCCGCTTCGTTTTGCTCGTATTCGTAATTTTTTTGATGAATTTATACGAGTTTTTATGATGTTTGATTATGTAATTCTCACTCCTGTCCATCCTCCAGAAGATAAGCCTATTCCTGGCTGTGGAATTGATGATATACAAAAAGCCTTGATCAGTAATGGGTTTAATGATGTGAAGATTATGAATGATGCTTTACTCATTTCACATTTTATTAGTAATTCGACAAGTTCAGGAGATGTAGTATTATTTATTGGTGCTGGTAGTAATATAGCTAAACTAGCAAGAGAAGCTGCAAAGCTGCTGCTAGTAAAATAAACTTAAGCATTGGTGATTTATATGATAAAATTGTGTAGTAAAACTGGATCCCAGTGTCTAGGCAAACAACTGTACAGAAATTGCGATATGGGGATAGCTTCCATTAAGAATGTTGTCATCCCAGTGCCCAGACACTGGGATCCAGAAAACTTAACTTTAAATAAGTGGCTGTATAATAAAAACTGGATTCCAGTGTCAAGCACTGACCATCCGCTACTCAAATTACCTGTATATTGCAATGTTCATACACTGAAATGTTACAGCGCTGGGGTGACATTTCCCGAACGTGCACACAATTGTGAATCTAGTAGAGGTTTAGCATGATGAAAAAGACAATTAGCAGTGTATTTGCAAGAGAAATTTTAGATAGCAGGGGTTATCCAACAATTGAGGTAGAAATAGAACTATGTGATGGAGCAACAGGTAGAGCCGCTGTCCCTTCTGGGGCTTCGACTGGTAAATTAGAGGCATTGGAGCTGAGAGATCAGGATGAAAAAAGGTATTGTGGTAAGGGAGTGCTGAAAGCTGTTCAAATCGTAAACGGAGTGATAGCAAATGAAATTGTTGGCATGGATGCAGCAAACCAGAGTGCAATTGATAAAGCTTTAATTGAGCTAGATGGAACAAAAAATAAATCGAAACTTGGAGCAAATGCAACTTTAGGAGTGTCTCTTGCAGTTGCAAAAGCAGCAGCAAACAGTTTCAAAATACCGTTATATAAATATTTGGGCGTAGGGGAGAAGCAGATGCCGGTTCCGCTAATTAACGTAATTAATGGTGGAGTACATGCGGATAATAAACTCGATTTTCAAGAATTTATGATTCTTCCAGTTGGTGCTGAAACTTTCAGTGAAGCAATCAGAATATCTGCGGAGGTGTTCCACAACTTACGTAGCATTCTTAAGAAAAATGGTTATAGCACAAATGTAGGGGATGAAGGTGGTTTTGCACCAAATATTGGCAGCACTGAAGAAGCTCTTAATCTGATAATTCAGGCTGTGGAATCTGCCGGTTATTCGATGAAAAATCACTTTGCACTAGGCCTCGATGTTGCTTCATCTACTTTTTATGAAGATGGAGTTTACAAAGTTGAAAACAGAGAGCTCGCTGCAGAGAAATTGGTTCAGTATTATTGTGACCTCGTAGAAAAATATCCTATAATTTCTATAGAAGATGCAATGAGTGAAGATGATTATGAAGGTTGGAAATTACTTACTGTAAAACTTGGGAATAAAATTCAATTGGTTGGAGATGATTTATTTGTTACAAATTGTAAACTAATAAGTAAAGGAATAGAGGAGAAAATGGCAAATGCTGTACTAATCAAGCCAAACCAGATAGGAACACTTACGGAAACTTTTGCTGCTATTGAAATGGCAAAATTAAATGGCTACAGGGCTATTATTTCACATCGCTCAGGTGAAACAGAAGACACAACGATATCCCACATATCAGTTGCGTCGAGTTGTGGGCAAATAAAGACTGGCTCGCTGTCGCGTTCTGATAGGCTTGCAAAGTATAATGAATTGATGAGAATAGAAAGTTCATTAGGAGAAAATGCTAAATATTATCGTGGGTTGGCATGGATTTCATAGATGAAGTTAAATTATATTTAAAAGCAGGTGATGGTGGCGATGGCTGCGCTAGTTTTCGTCGAGAAAAATTCGTTGAATTTGGTGGCCCAAACGGTGGTAATGGGGGCAGGGGAGGAGACATAATTTTCATCAGTGATGCAAATCTCAACACTTTGCTTAATTTTCGTTGTCGAAGACATATTAAAGCGAGTAGTGGAAAAAGTGGTACGAGTAGAGATAAATCTGGCACAGCAGGAAAAGATATTATACTTAAAGTTCCAGTTGGTACACAAATAATCGATGAAGAAAGTGAGGAAATAATAGTAGATCTTGATAAACCTGATATGGAATTTCAAGTAGTGAAAGGTGGAAAAGGTGGGCTTGGAAATACTAACTTTAAATCTGCTACCAATAGGGCACCAAGACATTTTACCCATGGTCAGCCTGGCGAAGAAAGAAATATAATATTGAAGCTAAAAGTTTTATCTGATGTTGGCATTATTGGTATGCCAAATGCAGGTAAATCTAAATTTTTAACCCGCTGCTCAAATTCTGATACGAAAGTAGGCGATTATGAATTTACTACTATAAGACCACATTTAGGTGTAGCAAAAGTGGATTATAGCGAAATTGTGATAGCAGATATTCCTGGAATAATCGCTGATGCTCATCTTGGAGTTGGGCTCGGACACAAATTTTTAAGGCACATAGAAAGGTGCAAAATTTTACTGCATTTAATTGATGTAACTCACGATGATATTATTTCAGCTTATAATTGTACACATAATGAACTGAAGCTTTACAATAGCGACCTTATCAAGAAGGAAGAAACTGTCGTGTTAAACAAATGCGACTTATTGGAGGAAGCAGAAATTCTTGAGAAGAAGAATCATTTAGCCAATTATCTTGATAGAGAAGTACTGTGTTTATCAATCGACGATGATTTACAGCCCATTCTGAGGTTGTTAAATGAAAAAGTGAAAACTAAGGAAATTAATGTATATGATCCTTTTAAGACATAGATTCTATAATGCACCCATCTGTCTAGACCAATTTTTACAAAGTGATCCGATTTTTAAAATGAATATGTTCGTCGACACACATTTAAAGTATTTATCAATATATACATTTACTGTTGATGATAAGAAAGATCAGCAGAAACTATATAATGTAGAGTCTGATGTCGCCATCTATAGTTATACCAAGAAAC
>NODE_65_length_3550_cov_2.310254
ACTCTAAATAGCCTGCATATAATAGAAAAGGAATATATAGAAAAACTAGAGAAAATCCTGCCTTCAATAATGTTCATGACTTCGTTATTTAAAGATAATTATCCGGTAACTTTTGGTGAGAGTGTTGATGAGCAGATATACAAAAATCGCTACCAAACTAGAGTAATTGATATTGTTAAAATAACTGGGGATGCAATTATAAACGTTCCTGAACCAGATGGTCAAGTCTTACTTGATTTGTATGAAAGAAATAAGTCTAATTTTTATTACCCTGAGTATCGAACTGCGCAATACATTTCTCTGGATCAAAAGTATTTTGAGGATCAAATCAGAATCTCAGATGAAGAAATTGATAGTGTAATAGAACATCAGGAACTTAAAGATCAGAGAGACATATTGAATGTAATATTTCCTACCAAAGAAAAAGCTGAAATAGCAAGAAGAGCGCTTGAAGAAAGTAAATCAAGCTTTGAACACATAATAGAAGAGTTCAGTAAAGTAAAACTTGAAGAAACCAGAGTAAATAATATAACTAAGGATTTCTTACCTGAAAATATGAGAGAAAAGGTATTTGCTCTCAAAACAGGTGAAGTAAGTGAAGTTTTAACAAGCAATTTTGGATGGCACGTAATAAAGGTAGAAAGCATACATCAAATCTCTGATGAAGACTTGGTTGATTTAAAAAAAGACATAAGGTCAGTTTTAACCAATCAAAAGTCTTTTGAAAAAGTCAATGATTTCATAAATCAAGTGAATTATAAGATATACAATGGTGCAACGATTGAACAAATCTCCAATAATTACAATTTACCTATACAAACCATTGGTCCAGTAGATGCTAGTGGAAAAGACCAAAGTGGTAATGAAGTAGGAAATTCCAGTGATTTCATTTCTTTCATTTTTTCACGCGAGAAAGATCAGAAGAGTTATTTTAAGGGTGTTGGAGATACTGTTGTTGGTGTAAAAATCAGTGATATCGTTCCTCCTAAATTACAAAATTTTGAAGAAAGTAGGGAATCAGCCATAAAGCTTTGGAGTAGTGAATTTATAAAAGAAAGAATGTTTAAAATGGGACAAGAAGTAGCAGTTCAACTAAGAGAAAAGACAGATTTGGAAGAAATGCAAGGTATAAAATTGGTTAAAGGCCAGCAAATACAACGCAATGAACAAAACTACCCTTTTTCTTTCATAGAAGAGATTTTCAATATGAAAACAACTAATTCGGTAACAGATCCTATTCAATACAATAATGAAATTATAATAGGCGTTCTAAAAGAAATGCATTCATCAAATGGTAAATTAAACATGCTTGACACCGGAAAACGTGTGATGATATCACTAAAGGAACAGTTAATTAGCTATCTAAAATCAAAGTATAGAGTAGAAGTTAATCATGCTATGATTGATGATATATAAAAAAGTTTATTATCTTCCTTTTATGAGTGATTGGAGGGGCTATATTGTATATTTTTAGGTAAAAGAGGTACAATTAGTTTGACTTGAGCTGTTTATTGTATTTAAATTGTAATTAATATATGAATAAAGGTTGACATGGCAGTTAAAATAAGGTTAGCAAGGTTTGGGGCAAAGAAACGTCCTTTTTATAGGATAGTTGTAGCCGACTCACGAGCACCAAGAGATGGGCGCTTTATTGAGAAAATAGGACAATATAATCCAATGTTGCCAAAAGACAATAAAAATCGTGTTGTGGTAAAAGCTGATAGATTAAAACATTGGCTAAGTGTAGGAGCGCAAGCAACTGAAAGGGTAATGTGGTTCATTAAAAAAGGCATAGTAGGTTTAGAAACAGAATCGAAAAAAATAGAAAAGAAAAAAGTTGAGAAAGTACAAGGGCAAGAAGCATAAGTCCTCTTAAATGCTAAACACTGATTTAACAAAAAGTAGTAAATTAGATGATATTGTATCTTCTGATTTATTGGCTATGAATGACTTTATCTTCAAAAATGTCAATGATGAAGGTACTAAGCTTGCTACCGATATTACATCTCATCTTATTAATTCAGGAGGAAAAAAGATAAGGCCTAAGCTCATTTTTATTATATGTAAAATGCTGAATTACTCTGGAGAGAGTAGGGTCAACATTGCTGCATCGGTAGAATTTATACACAACGCTACTTTACTTCATGATGATGTGCTTGATGAAAGTAAGGCACGTCATGGAGTTGCAACAGCAAATAAAATTTGGGGGAATAAATCAAGCATTTTAGTTGGTGATCTATTATTGACCTTAGCATTTAGATGGCTTATAGAATGTGGGAATTTAAGTGCTCTCTCTATTTTATCTAAGGCATCTAATTTGCTTGTCAAGGGTGAGATAAAGCAGATGACAACGCGTTTTGACCCTAACACAATTAGGAAAAATTATTTTAATATCATTGGAGAAAAGACAGCATCTTTATTTTCTGCATGCTGCGAGGCTGCATCAGTAGTATCTGGAGCCACAAGTGATGAAACAGAGAGGCTAAGGAATTTCGGGTTTAATTTTGGTATGGCATTCCAAATAATTGATGACGTGCTAGATTATACTGCTAATCAAGGCACTTTAGGAAAGCAACTTGGAAAAGATTTCTTTGAAGGTAAAGTTACTTTACCTTCTATTATAGCATATGAAAAAGGCAGCCCATCAGAACAAAAATTCTGGGAGAAATCTTTTTCTTCAGCTAGACACAATTTTGACCAAGCATTACAATATATTAATCATCATAATGCCATTCATGTTTCTATGGAAGAAGCTAAACACTATATTAATATGGCGCAAAGTAATATTGATACTTTTTCTGATTCTCTTTATAAAACTGCTTTGATTGACTTTTTAAATGCAAGCATAGAAAGACAAGGATAGCTAACGCTTGATATTTTTAGATTGATTGTTATATATTTATTAAGTTTGTAAGGGTGAATGATATGTCAGATAGTAATAAAGAGAAAAAAAATAAATTTGCAGATATGGTCAGTAAACGAAAAGGGGATGATCAAGAAGATCAGCAAACAGGTGATTTAAGTGAAGAGCTTAATATATTAAAAGAACGTGCAGTTCAGCTTGAAGATCATTTACGTCGCGCTGTTGCGGATAATGAAAACGTTAAACGTATAATGCAAAAGCAAATTAGCGATGCAGGTGATTATGCAGTCACAAAATTTGCACGTGATATGATCGACTCTTGTGACAATTTAAAAAAAGCAATGGAAAACTTGAAAGATGATGATCCTATTCATGAAGGAATAAAAGTGGCGCACCAAAAGATTGTGAGTGATCTAAAAAAACATGGAATAGAAGAAATAGATCCAATAGGTAACTCTTTTGACAGCAATTTACATCAAGCTGTTGTGGAAAGAGAAGATAATGAAAAAGAGCCTGGTACTATTGTAGAAGTACTACAAACTGGTTATACAATTAAAAATAGGTTGCTTCGTCCTGCAATGGTTATTCTTTCTAAAAAATCTGCTGATTGCGAAAGTAACTAATAAAACACTCAAGGTATGGCAGAAGTTGTCTTCTCAGGTATTCAGCCAAGTGGAGTATTACATT
>NODE_66_length_3540_cov_1.927044
CCCCTAATGCGTGTAATTTATAACATCATTTAGTCTATTAATCAAGAAATTAACAGTGACTTGCAATCATGAAACCCAATCGGCTTCTATGCTAATTATTATCCAAACTAATAGTCGGCTGTGCATCCTGCTCAGAGATCAGAGCAACTAGCAAATTGTTTATCAATTGAACCTTTTGTTTTCCATCCAATTGTAAGCTTTTATTTTTTTCAAAATGGGCTATTACTTCTTCGATAATTCCTATTGCGTTTTGCACTATATGCTTTCTTGCAGAGGTGATGGCATGTGCTTGTTGACGCCTCAGCATTGCCTGTGCAATCTCAGATGAATACGCCAAATGCGATATTCTCGCTTCTGTAATTTCAATTCCAGCAATATTCAATCTTTGTTGTAGCATTGACCGCAATTCATTTGAAATTTTGTCAGAGTTTTTACGCAAAGATTCTTCATCGTTTTCGCTATCATACGGATAATTACTTGCCAGTTCTCTAATTACCGAGTCACTTTGCACAAAAACAAAATCATGATAATTATTAACATTATAATATGCCTTCGCAGGACTGCTCACTCTCCAAACAATTACTACTGAAATCTCTATCGGACTTCCATTAGCATCATTAACTTTAATTTTTTCTGTATTGATATTCTGAAATTTCAAAGAAACTCTATATTTACTCGAAAACGGAAGCGTTACGCATATTCCAGACTTAAAATAAGTTCCAATATAATGACCAAAAAACTCTATCACTCTTGCTTCATTAGGGTCATTAACAAAAAGTGACTGAAGAAAAGTTAAAATTGAAACAGCAGCAACTCCAAGTGCAATTGTGCTGTCATACACAAAAAGTAGCAATAACACTAATCCTAGTACTATTAGTACAGGAAAAGCCCGAATTTTACTTAAATTTCTATCACTTATCGTATTTTTATCTGTGCTGTCTTTATCAGATTGCTTTTTCACTTGCACCCTCTCTGCTGATTATTTCATCTACCTTACTTACAAATAATTTAAACTCTCTTAATTCACGATCAGGCAACTTTATCTCATTGCCATGAGCTATCGTAAGCGGATCAATATGTTTACCATTATATATAACTTCATAATGTAAATGAGGTCCTGTTGCAACACCAGTGCTGCCAACATAAGCAATGATTTGTCCCTGCTTTACTTTAGAGCCTAACTTTATATCGCTACTAAATTTGCTTATATGTGCGTAACAAGTTGAATATTTATTGTTGTGCTTTATTTTGATGTAATTCCCATAGCCACCATTCCTTCCTATATATTCTATTACACCTTCTGCAGTGGCGTGTATAGGAGTGCCAAGTTTAGCTGCATAATCTACTCCTTTATGAAAAGCAATTTTACCATGAATGGGATGCTTTCTATTACCAAAATTCGAGGATATACGAAAATCTCCGTTCAAAGGACTTACGAAACTCTTTAAGCTTATCCCCTCTTCATTAAAATACTCTTCTTTGCCGTTTTGTGACTCATAATAATATAAACTTATAGCTTTATTGCTTGTTGTGAGTGAAGTATATAAAATTTTTTCTTCAGCCTTCTGATCACTCTCACACAGAACTTCCAACTTGCTTTTGGGCACAATGTCTTTTTTAAAATCTACACCATAATCTTTATATATGCTGATTAATCTCATTATTGTATCTGGCGCCAAACCTTCTGCATCAAAAAAAGAGGATTTTATGTCACTGGATATGAATAACAACTTTCTATCACTTTCTGTAGCTTTTTTTTTCCTGATCCCGTGCTGAAGTAACGCTGGAAAGTGGTTTAGGTTGCTTTCTGTTATTCCAGTGCTTGAACAGTTTTTTAATCGAAAATGTTGTATAGCGTGCTGTTTACAATCAATTTCCAGTGTCTGGGCACTGGAATGATAATAGTATTTCTGCGCAAATGTTTCAGTTGAATATGCTGGTAAAATACAAAGCAGTGGAAGTATTAACAGCCTCATAGTTTATCAGCAAAAATAAAATTACCTTCAACATACTGCACATCATCATTATCTTCTAGCTCTTCAACTAATATAGATAATTTATCAATTAATTCTTTGTCGCTAACTTCAATCAGGTCCTTTGGTTGCCATGAAAGACGAGCAAGTTCTGGTTCTCCAAATTTTGTATAGAAAGCGTCACGTACTTTACCAAAGTCTTTTACTTCACAAGTTATAACATATAATTCTTCTTTGTTATTTTCCTCAACATTCAATACTTCTAATTCAATTCCATAGTTAAATAAATCTTCAAAATTCATATCCTCTGCTTTATAGACAATTAAGCCTACATGATCGAAAAGGTAACTCACACCTCCTGTTTCTCCCAAATTACCGCCTTTGCGAGAAAAGATATAACGTATCTCAGAAGCAGTTCGGTTGCGATTATTTGTCAGAGCATGGACAATAAGTGCAGCACCAGAAGGTCCGCAGCCTTCATATTGTATTTCTTCATAACTTTCTCCAGCAACGTTACCAGCTGCATTTTTTATTGCTGTTTCTATTTTATCTTTTGGTAGATTTTCCTTTCGCGCAGCAAAGATAGCAGAGCGAAGACGTGGATTGAGTTCGGGATCAGGCAGCCCTTGTTTTGCAGCAACTGTTATTTCCCTAATGAGCTTCGTAAATTTTTGCGAGCGCTTTGCATCCTGAGCACCTTTTCGATGTTTTATATTTGAAAACTGTGAATGACCAGCCATAAGAAAACTAATTCACCCCTTCTGCTAACATATTTTCATACTGCTCAGCTTCTAAGTCAAGGCCAAGAGCTAAGTGAGCTGTTATTAAATAACTAATAACTCTAGAAGAATATTTATCGCTTATCATATTTTGAAAACGCTTAATTGCTGCTAAATATTCACCACGCTTTAGGTAAAATGCACCAATAGAATACTCTTTTTTTGATATATGTTCTGTGATTAATTTTTCTTTTTCTTTGATCTCTTCTATATATTCGCTATTCGGAAAAAGATTAATATATTCAGTAGCTAGCTCTAAAGTTTTATATGCAATTTGTTGCCCAAGCTGCACTTTATTAATTTGCATGTAATAAGATAATACTCTTAAGTAATATACATATGGCAAATCTTCACCATTTGGATAAACGTATATATAATCATCCATATCACTTGCAGCACTGCTGTAGTTACCCATATTATAGTGAGAAACCCCAGACAATAATTTGGCTTTCATTGCCCAATAAGATAAAGGATACAAATCCTCTATCTTTTGAAATGCTCTAATAGCTTGCTTATATTTTTTCTGATCATAAAGCTTAACTGCCTCCTCATATAGTTCAGTTTCAGTGTGTTCCAGATCATCCCCATACGAATGCACAAAGGAGCAAATAAGGAGAAAAAAGCATATGATTAAAGTCTTATACATAAGATTTTTTTTGATTAAAATAAAGTATAGACTAAATATTACCTAAATAAACAAATTTTTGGCATTATCATCGAACGAAAAGCGGCTCTTGGCCACCATTACCTATATTGCTCGCACCACCACCTATTGCAACACCCTTTCC
>NODE_68_length_3519_cov_3.468160
TGAGGGACAGATTTTTTATCAGAATCTCAGATGATTTATGATTGCCTTTCTCCTTATTTCTAAATTTTATTTGATACAAGAATAAGTTACCTATTTTTACATCTTTATTTGCTTTCAATTGATCATCAGTAACACGATTATGCTCGATAAGTTCTATACCATTAGCATCAATATTAATTATAATAGTGCACTTTTTTCCGTCCTCATCACACCAATTCAGAGTCATTTCGTATGCACCATCAGTTACAACATAGTGCCTTATTCCTTCTTCAGAAACAAAACCGTGCATTCCATTTTTTCCATTGCTATGCAGAGTTGAAAATCCTGAAATTCCATTATCTTGACAGAAATTACTATTCAAAAACTCACTGACTTTGAATTTGTTTTTATTAGCTCCCAATTTAACTTCTGCACAACTACCATATATTGACACTGTTTCAACACCACTTTCAATATACCCATTCAATACTTTTTTAGCCTTATCTTGAAGCTCTAGTCTCGCTTCCTTTACATTATTGAAATCTTGGATAACGGCTTTATACACTTCATCTTCATTAAAATTGGCATTGTATTTTATTAAAAAAGATAATATGCGAAAACTAGCTACAGCAGTGTGAATTGATTTATTCTTTTCTTTTATCTTACCGAGCAAAAACAAAAACCTTTGAATGAAGTCATGATAATCATCTTTTTGTTCTTCAATTTTATTATCATATGAATTACCAATCATTATTACCTCACAACTAAATAATTAGTATAGTAATACGAATGCTAAGTTACATCAATCAATAAACTTACAGTAAATTTTCCATTCTCAGTTATAAGCTCTACTTCTGTACTCTCAACCCATTCTATCACTTCAGCATTGCAAACTGACTGCAAATCATGCTGAGCAGAATAATTTAACTCATCCTCTTTTACACTCGCTTTTATCATCAACTTTTGTATAAGATGCTTAACTGATACGTTATTATCTGCTTTTATTTTTCTCACAAGGTTTAATATCTGCACGAAATTATCTCCCATTTCTTCAGAATACTTATCATAGATAAGTTCTTCCTTGTTAGGCCAATTACTTTTATTGTGAACGGAGTTATAACTATACAACTGATGATATATTTCCTCTGTAATGTATGGCAAAAATGGTGCAAATAACCGCAAAATAATATTGAGTACATATGCTAAACTCTGTTTCGCACTCATGTTTGCCTCGCTGTCCAATGCATCTCCATATGCACGTTTTTTAACTAACTCTAAGTAATTATCACAAAAATCTTTCCAAAAAAATTCTTCTATTGCGCTCAAAGCTTCGCAGTATTCAAACTGTAATAGGTTGTTCGTCGTTTTTTCTATCACTTTATATAATTTGGACAATATCCACTTATCCATCGTCTCACTGATGGAATTTATGCTCAATGCTTGATGTTTTTCCATAAACATGGAAACAAATTTGCTAGCATTCCAAAGTTTCGTAACAAGTCGTTTGCCAATTTTGAAGATATTTTCAGAGTAGACTGTGTCAACTCCAAGTCTTGAGTTTGCTGCCCAATAGCGTACTACGTCAGCTCCATAGGCTTCAAGCATTACATGAGGAGTGATAATATTACCTTTTGATTTACTCATCTTTTTTTTATCATCAGCCAAACACCAACCACTAATCATGATATTTTTCCACGGCAGTGAATCTGCATGATAATGTGCCTTCAAAATCGTATAAAAAGCCCAAGTTCTTATTATCTCATGGCTTTGGCTGCGCAGATCTGCAGGAAATATCTTATCATACCGATGGCTTGATAAACCGAGCTCACTGTTTACTGCCAGTGCACTTAGCTGAGGAGTAATCGCACTTGTGGCCCACGTATCCATTACATCTTGGTCTGGGGTAACCTCTTCCTTACTATACCCTTTCGGCAAATCTTTGAGTGGATCGATAGGCAAATCCTTTACTTCAGCTAGAATGATTTTACCTTCCTCCCCTTTACGTTTTGAATACCACACCGGAAATGGCACACCAAAATAACGCTGTCTTGAAATGCACCAATCCCAATTTAGCCCTTCTATCCATACCTCCATGCGTTTACGCATAGACTTTGGATGCCAACTACACTTTTTTACTTTATCTAACACTTGAGCTTTTTGCTCTAAAGTCTTGATAAACCATTGATAAGTTAGTAATATTTCAAGTGATGCACCAGATCTTTCTGCACACTTTACGGAATGAGAAATGTTAGTGCTTTCTATCAAAAGGCCCTTTTCAGTTAGGATTTCAATTATTTTCTTTCTTGCTTCTTTAACCTTTAGGCCATTTATTTCATCGTAGATTCCAGCGTCACGCGCTGGGGCGTGTGTCTCCTCTAATGGCTGGATTCCAGTGTCAAGCACTGGAATATCACTCCCCTTTGTCATCCCAGTGCCTTGACACTGGGATCTATTATTACCATACACTGAATCTAGACTTATCCTACCATCCTGATCGATAATAATTTTCATCGGCAGACCATGCTTTTGCTGCCAATATATGTCAAGCTCATCACCAAATGTACAGCACATAACAAGCCCAGTACCTTTATCTATTTTTACCTTATCATCAGCTATTATTGGAACTCTTGCCCCTGTGATTGCCACTATGGCTATTTTTTCAATCAGATGGGCATATCGTGCATCTTCTGGATGACAAAAAACTGCAACACATGCAGGAAGTAACTCAGGTCGCGTAGTTGCAATATGAATCTGCTCATTTTCTTCAGTGGAAAAAACTATCGTATTCAAAGATGATTCAAAGACTTTATCCTCTATTTCTGCTTGTGCAATTGCAGTTTTATCAACTGAGTCCCAAAGAATAGGTTGCATTTTCCTGTATGCATATCCCTTATTATATAAATCAACAAATGACATTTGAGAAAGTGCCACAGCTTCCTTGCTGATCGTGTGGTATTCCAAATCCCAGTCATAGCTAATGCCAACTGATTTAAACAATTCCTTGAATTCTTGCTTTGATTTTTCAATAACCTCATGGCACATCTCTATAAATTTTTCTCTGCCAACTTCTTTTGCACGAATTTTATAGGTCTGCTCAACTAACCTTTCAGTCGGAAGGCCATTATCATCAAACCCAATTGGATAAAATACATCTTTTCCCAGCATACGCTGAAACCTTGCAATAAAGTCTGTGTGGCAATAGCTGAATATATGGCCAATATGCAACTTTCCTGATATCGTTGGTGGGGGCGTATCTATAGTGAAAGTATTATCCTTTTCACCATTCCATTTATAAACCTTGCTACCTTCCCATAATACGGTGTATTTGTCTTCAATTTCTCTAAAACTATATTTTTCTTCTAACATAAATATTTCTCAGTTTTAAGCTTTAAGTTAGCACAATTGAGCGAATACAGCAATTTTAATGTCTACCGTTTTAATTTATGATACAAATTCTTCTTGATCTTATAATTTTTAATGCATTACATAATAAATTTTTAGTATTGAGGTTTATTATGCTTAACTTTCACAACTTAAAAG
>NODE_69_length_3476_cov_3.288743
GACAGGTTATATCACTCTAACTGTTTGATTCAAAATAATTGAATTGACTTTATATGTATAATCGATATAACTCAGTTAGATTCAAGTCGACTCTTTCGTCTAGTGGTTAGGACACCACCCTTTCACGGTGGTAACACGGGTTCAAATCCCGTAAGAGTCACTCAAACAGAATGCAAATAACTAAAGTTTTGAATGAAAAAAATTAGGCTTTATGTTGAAGAAGCTTTATCACAAAATGTAAGTTTGGCGCTTCATCCACGACAAAGTCACTATATTTACAATGTAATGCGGCTTAAGAAGCATGATAACATCTATCTTTTTAATGGAAAGGATGGAGAATGGTTAGGAGAAGTAGTGAATATATCAAGTAAATCGACAAAAATTATAATAAAAGAACGCACTAAACAACAACAACATGAAAAAAATCTATATTTGTATTGTGCTCTGGTAAAAAGCGGCGCCTTAAGCAACATAGTAAGACAAGCAACTGAAATGGGAGTAACCTGCATTCAATTTATTTCAACAGAACGTACAGTAGTAAAAAACATTAACCTAAGTAGAGCGAAATTACAGGCAATTGAAGCTGCGGAACAATCCGGTAGGACAAGTATACCACAGATTTTTCTTCCTATTAATTTTTGTGAATTATCCGATTCCCAGAATAAAAATTTTGTTTTGTGTGATGAAACAGGTGAAGGACAACCTCCTAATAAAGTTCTAAAAGGCAAGAAAAATGTTGCTATTATTGTTGGCCCCGAAGGTGGTTTTTCATCTTACGAACTTGATTCTGCCAATAAATTTTGTCAGAAACTGAGTCTAGGAAAAAGAATTTTGAGAGTTGATACTGCTGTAGTTGCTGCATTAACCTTCACCAATTGGTATAGCTAGATTTTTTAATATGGCTAGTGCAACTTGACACTCTATATAAAGAAATCTGCATTATATTTTTTCTAAAAGAAATAAATGAAACTTGCATTTTTCCGAACTATCGATACTCTTAGTAAAGAAGTCGGGGCGTAGCGCAGCCTGGTAGCGCATTTGGTTTGGGACCAAAGGGTCGGGAGTTCAAATCTCTCCGCCCCGAGATTAGAAAAATTACGAGAGCACTGTAACCTAAGAGCAATTTTTATCAGCAAGTAAATGATTGACAGCAGAATGAAGCTTTTTTCATATAAATCACTGTATATCATATTCTATCGCTCAAGTTTATAAAATAATTGACAATGTTAATTTTCTAATTTATAAATGGATTTTGAAGTGATTACCGAAGGAGGTATAGAGTTTGATTGAAGTATCAGTCCATTATGGTGATGTAGATAGAGCTCTTCCAGTATTGAAAAAAATAATTCAAAAGGAAGGAAGAGGGCTAAAAATGAAAAAAAAATATCACGAAAAGAAATCAGAGAAAACAGCCAAAAAAAAAGCTGAAGCAAGGAAAAAGAGGTATCAGCAAGAATGCAGAAGACAGCGTTATGGTTGGTAGTTTTTACTAAGGTTAATAATTAGTTATCTTATGAATATTCACGAATATCAAGCAAAGGAAATTTTACACAAGTTTAATGTCCCGGTACCAAAGGGTTTTGTTGCTACATCTGCAGAAGGAGTAGAAACTCAAATAAATCAACTAAAATCTGACGTGTTTGTGGTTAAAGCTCAGATTCATGCAGGTGGTAGGGGTAAGGCTGGTGGCGTAAAGCTAGCAAAGTCAACTAAAGAAGCTCAACAACTTGTAAAGGACATGCTTGGCATAACTTTAGTTACTCATCAAACAGGGCCAAGCGGACAGCAGGTAAAGAGAGTATACATTGAAGAAGGTTCAAGCATTAAAAAAGAGTACTATTTGAGTCTAGTAGTCGATCCAAAGCTTAGCAGGCTAGTATTTATATTTTCTTCAGAAGGTGGAATGGATATCGAAGAAGTGGCAAAAAACTCTCCTACAAAGATTGTGAATTTTAATATTGACCCTGCTACTGGTTTTACAAGTCTTGATAACAATAAGCTTTGCAATAGCTTTAATCTGAGTTCAGAACAAATAGGAAAGGTAGCGAATATTGCAAAAAATATATATGATGCGTTTATTACAACTGATGCGAGCCAGATAGAAATTAATCCACTAGTTGAAACGAATGCTGGAGATTTTATTGCACTTGATGCTAAAATTAATTTTGATGACAATGCTCTATACCGTCATTCAGAAATCGTGAGCCTACGTGATTACGATGAAGAAGTCAAAGAAGAAATAGAAGCTTCAAAGCATGGTCTCAGTTATATAAAAATGGATGGCAATATTGGTTGCATGGTGAACGGTGCAGGTCTTGCTATGGCAACAATGGATATAATAAAGTACTATGGAGCAGAGCCTACTAACTTTCTAGATGTTGGTGGTGGAGCAAGTAAGGAAACTGTCACTGAAGCATTTAAAATTATATTATCTGATAGTAATGTACAAGGAATTTTGGTTAATATATTTGGTGGTATAATGCGTTGTGATATCATTGCGAGTGGAATAGTTGAAGCTGCAAAAGAAATAGATATTAAGGTCCCTTTAGTGGTTAGATTATCAGGCACTAACTTCAAAGAAGGAAAAAGAATTTTAGAAGAGTCAGGGCTAAGTATTATTGCTGCAGACGAACTTGACGAGGCTGCACAAAAAATAGTACAAGAGGTGAAGTAGAGTATGTCTGTTTTAGTAAATAAAGATACAAGATTAATATGCCAAGGCTTTACTGGTGCACAAGGTACATTTCATTCAGAACAAGCAATTATCTATGGAACCAAAATGGTTGGCGGTGTAACTCCTAGCAAGGGTGGAAGCACTCACCTTAATTTACCGATTTTTAATACCGTAGCAGAAGCTAAAGAAAAAACTGACGTGAATGCTACTGTGATATATGTACCTGCTAAATTTGCAGCTGATGCAATACTTGAGGCAATAGATGCAGAGATAGAATTAATAGTTTGCATCACAGAGGGCATTCCTATACTTGACATGGTAAAGGTAAAGCACGCTCTCGCTGGTTCAAACAGTCGATTGATTGGCCCAAACTGTCCAGGGGTTATTACACCCGAAGAATGCAAAATAGGAATTATGCCAGGACATATTCACAAACGTGGACATATAGGAATTATGTCTCGCTCTGGAACTTTAACTTATGAAGCGGTAGCACAAACAACCGCTGTTGGTCTTGGTCAGTCAACATGTATAGGGATTGGAGGGGATCCTGTTCATGGTATGACGTTTGTTGATTGTATGGAATTGTTTTTAAAAGATGATGACACTCATGGTATTGTAGTTATTGGTGAAATAGGTGGAAACGAAGAAGAGGATGTATCACATTTTGTGAAAACAGAAAAAACTAAAAAGCCAATCGTTGGTTTTGTAGCAGGTCAAACAGCACCTCCAGGAAGACGACTGGGGCACGCTGGGGCTATCATCTCCTCTAGTGGCGGACTGCCTCTTCTACCCATCTGCCGCC
>NODE_70_length_3470_cov_2.786120
GATTAAAGGAGTGTCAGTTCTCCAGCAGTGTGGATAATTGTGAATATATTGCTCAGTTTTAAACCAGCTCCCCTGCCTTTTTAATTTCTTGATTACTGTATCATTGGCATCAAAAACATGAACTCCTGCCAAATCTGAAACTTCAGTAGTAAATTTTCCAGCGTTATCAACTGGACAAACAGCTCGAATATCATGGCTTTGGCAAAGGTAAAAATCTTCTTCACCAAATCCAGGAGCAGTGTGCACAACACCAGTACCATCTTCTCCTGTAACATAATCGGCAATGAAAATACGGAATGCATTTTTTGTATCTTTAAAGTAATCAAACAGTGGTCTATAAGGAAGACCTGCAAGATCACTTGCTTTAAGTTTTATATTACAGTTTTCATATTGAATATTGCTTTGTTCACAGTGGCTGACAAATTTCTCTAAATAACTTTCAGCAAAGATGCAGACTTCACCATTTACTAACACCATACAATACTCCATATCCTCCCCTACTGCCAGTGCAAGATTGCTCGGCAACGTCCAAGGCGTTGTAGTCCAAGCAAGTAATCTACATTTTTGTTTAAATTGTTTTGGGTTTTCTAAAAGTTCAAATGCAACAGTTACAGCTTTGCTAATTTTTTCTCTATATGCATTATCAAGCCTTGTTTCAAAATTAGATAGTGGAGTTTCGCACGCCCAGCTATAGGGAACAACGCGTATTGATTCATACACCAGACCTTTATCATAAAGCTGCTTAAATGCCCACATGACTGACTCCATGAATGACTTATCCATAGTCTTATAGTCATTGTGAAAATCTACCCATCTTGCTTGTCTATTTACATACTTCTCCCATTCTGATGAAAATTTCATCACAGAAGTACGGCAATGATTATTGAATTTTTCAATGCCAAACTTCTCTATCTCAGTTCTGCCAGATATTCTAAGTTCCTTTTCCGCGCCCATCTCAGCCGGTAACCCATGGCAATCCCAACCAAATCTACGTTCAACCCTTTTTTGCAACATAGTTTGATATCTTGCAAATGCATCTTTTATAAAACCAGTAAGCAAGTGTCCGTAATGCGGAAGTCCATTTGCAAACGGAGGCCCATCATAAAATACAAAACAATGATCCTTGGAACGTTTCTCGACTGACTGCTCAAAAATTTTATTTTCCTGCCAAAATTTTATGATTTCCTTTTCTAGCAATGAAAAATCAGGACTGCTGCTTGTATCAGGATAATACTTCATATTCATTTTAACTGGATAAAATCAAAGAATATAGAGCTTTCTGGAAAATTACAAATTCAAAAACTCTATTTCTATAAACATTGATAGGTATTGACATTATTATACAGCATATTAATAAATCGGACTTATTTACTTAAGTTAAAGATGAATAAAGACAATAACAGTTGGCCTTATCAGAAATTTCATGATGCTAACAAAAATAATAGTAAAAGCAGCTTTATTTGGGGATCGCTTTCTTATGAATATAATAATTCTGGAAAGATTAAAAAAGTACACTATCAGTGGGAAAAGAAAAAAAATCCTGCGAATCTATTATATCAAGTCTCATATGATTGCGTAACAGAGAGCTGTAGTCCTTTAAGGATTAAATCTAGATAGCTTATAAACTTATAAAACACACAAAGTGCTTCTACATAAGACCATGAGAGCACTTTTCTCTAATTAGGCAGCGCATCCCAACAAACTATTTTGCCGAGCTTCCAATATCCTTACATTTACTATTTTATCTTTGTATTTATCGTCAGGATCATCAACGCATACTGATTGCATGTATGGGCTTTTACCAATAATTTGATTTTGGTGTTTACCTTTTTTATCACTGAATAGAATAGGAATAGTTTTTCCTATCATACTCTGATTAAATTCAAGTTGTTGCCTGCTAATTAATTCCTGTAACCGAAGAAGACGCTCTGTTTTAACCCCTTCTGGTACTTGATCTTTTCTTTCCGCTCCCGGTGTACCTGGTCTTGGGCTATATTTAAAACTATAAGCCTGAGCGTACTTTACTTTTTCTACTAACTTCATAGTTTCCTCAAAATCTTTTTCAGTTTCTCCAGGAAAACCAACAATAAAATCAGAAGAAAATTCGATTTCAGGTTTCAATTTGCGAAATCTGTCTATTATTTCCAAATACTCCTCTGCAGTGTGTTTCCTGTTCATCACGTGCAATATTTTATTCGAGCCTGACTGCACAGGTAGATGAACAAACGGCATGAGTTTTGGTTCCTCTGCATGTGCCAAGTATAGAGATTTGTGCATATCTCTTGGATGAGAAGTTGTGTAGCAGATTCTTTCTAGCTTTTCAATTTTAGCAATGTGACTAATTAATTTTCCTAAATCCCAGACCTCTCCTTCGCACTCTCCATGATAAGCATTAACATTTTGACCGAGCAAATTGATTTCCCTTGCCCCATTTGCAACTAACTTCAATGTTTCACGGAATATTTCATTTACTGGTCGTGAATACTCAGCCCCGCGTGTATATGGTACCACACAAAACGTACAAAATTTATCACAACCTTCTTGTATGGCAAGAAACGCAGAAGACCCCTGGCTATTGCCATAGCATTCATCTGACAATTTATCAAACTTCGCAACTTCTGGAAAATCAGTATTTATTACATGACCTTTACTTCTGCTTGCTTTGACTATTAACTCCGGTAAAGCAGCGATACTCTGCGGACCAACAACAATATCAACAAAAGGAGCCCTTCTGAACACTTCTTCTCCCTCTGCTTGAGCCACACACCCGGCCACCACTATAGTAATTTCCTTATTTTTTTGTGATGAATGGATTCTTCCAAGCTCTGAGTAAAGCTTTTCTGCTGCCTTTTCTCTAATATGACAAGTATTCAATATCACCAAATCAGCTTGTTCTACATCACTAACAACGTTGAATCCTAGAGGCTTAACTATATTCTCCATTAAAACGGAGTCATAAACGTTCATCTGACAACCGTAAGTTTTGATATATAGGCCTTTCATCATTTTGTACGTATTTTTCAAAATTTCTTTATCCTAGTGTAAATGTCTAACAGACCAAAACCCCAGCGTTTGACGCCAGTGAACTTGATTGCAGAGTAGATTTTAATAAAATTATACGAAAAACTGAATTCTACTGTCAAGCACTGGAGTGACAAGAAGGACTACTCAGATGACACCCCCTGTATTTTTTTAGGTTTTAGGTTACGCAGAAGTCTAACACAATTATAGAATAAGCTTAAAAGTTCTGGTACAGTAGTTTTATTTACAAAGAATATGCTACTTGATATTGAAAAACGCAGCATAACAAATGCACTGTGGAAGTTACAAGAAGCAGATCAAAGGGAAATTTTAACTCTTATACAGAGACTTGAGTTACCAGAAATATTAGCAAGAATATTAGTTAGTCGTGGTGTTAACATAAAAAATGCACATGACTTCTTACATCCACTAATCAGATCGCTATTACC
>NODE_71_length_3454_cov_2.048392
ACTTATATCAGTTGGCCGGATTGCTTCATGTGCTTCTTGAGCATTTTTGACCTTTTTTACATATTTACGAGGAGACTGCGGTAAATATTTATCACCATATAACGACTTAATTGACCCTCTAATTGAGTTTATAGCCTCATCTGCAATATGAAACCCATCTGTACGCATGTAAGTTATCAACCCTACGATTTCACCACCAATATTGATACCTTCATATAAATTTTGCGCTACTCGCATAACATTTTTCACATTAAAATACAGTTTATTCACTGCATCTTGCTGAAGACTTGAGGTGATAAATGGAGGAAGCGGGTTTCTCTTAACTTGCTTGCGTTCTACTGTGCTTACAGCATACTGCCTTGACTCGATCTCCCTGACTAAGTTCTTTGCCTCTTCTTCATTTTTAATATCAAATTTTTCTAGCTTTTTATTGTCATAGTGACTTAGCATAGCAAAAAAAGCCTCATCTTTGCTATTTTGCATTTCTGCCTTTATGCTCCAATACTCCTGTGTTATAAACTTACTGATTTCATCCTCTCGTTCGCATATAAGCTTTAATGCAACAGATTGCACTCGCCCTGCAGATTTGCTTCCCGACAATTTTGTCCACAGCAGCGGTGACAAGCTAAATCCAACTAGATAATCCAAAGCTCTGCGTGCTTGCTGTGCACGCACTAAGTCCATATTAATTTCACGTGGATTTTTTATAGCTTCTTGCACTGCTTTTTTTGTTATTTCGTTAAAGACTACTCTATGCATGTTGCTTTCATCATTGATTGCTTTTCTTTCCTTTAGTGCCTCTATCACATTCCAAGCTATTGCTTCCCCTTCTCTGTCTGGATCTGTTGCAAGGTATATATCTGATGTTTTACTAGCTTCCTTGACTAACTCTTTTACATACTTTTCTGCTTTTTCAATAATCTCATACTTCATGGCAAAGTCATTATCAGGATCAACAGAACCATTCTTCGCTGGCAGATCTCTGACGTGGCCAAAGGATGCAGCCACTTTGAATTCTTTACTCAAATATTTACCTATCGTCTTTGCCTTTGCCGGCGACTCAACTATCAATAATGCCATAATTATTAGTACTTAAAGGTAATATGTTGAAATATATAGAATAAAAAGTAAAAAAATATTTTAATGGTCTTCTCAGTTTTTTAAGTGAATTGTTTTAATGTTAGCAAAAAACCTAATGAAAGAGCCTACTTTACAAATTTTCCCAACTCCCTTACCATGAAAGTAAGGGTATTAACACTTGTTTTGACCTGCAGGCAAAACTCAGTAAAAAAACTTAGGGTACTTATTGTTATCCGCGTGTTGTAATATGGAGTACTCTGCTATTTTTGTGTCCTATAGCTCAGGAAAGGACATTGTTTGGTATTCTATTCTATTTACTGCTAATTGGCATTTCATTCTTTAATATATTAATAATTATCTTGACTAAATAACTATAGTGCTATATTACTTAACCAAATATTAATGGTAATTATTATGGATTTAGAACAATTACAAGACTTACAACAAGAGTTGCTCGGAATGGTTTTTCTCATACTTGCACCAGATAGTGCAGAAGAAGAAAGATGTATGAAAAATCGAGCATTAAAGATTATACGTGAATTAAAAGATCATATTAATGATGATATAGAAATGAATAATCTGAGAATGACAATTTTAGATTGGATTATCTTTTGTGATAGTCAAGATAACGTAAGGTTAAATAACAGATCATTGTTAGACTTAGAAGATGCCGTCAAAAGTATTAGAGGGAAAACTTCACAAGAATTAGGGCGAAGACGTCCGATGATGCAACAAGAAATTGATAACATTTTTGAAGAATTAATTCCTATATTACAAGCTAATATGATGTTTAGAGAAATTATGGAATCTAGAGCAGAATTGGTAGCATCTATGAAAGAAAGACACAATAGAAGATTAATAAAAGAGCTAAGAGAAGAGATAGGTTTAGCAACATTTGCAATATTCATGGGGATAGTCTCAAGAACCCGTCTTGAAGAATCAGAGGTAGGTACAATTGTTGGGGCAACACTTGGAGGATTGCTATCCATACCAGCCATTATGTTATTAGCACCACTGAGATACTTAGGGATTATTACATCAAGAGAAGCAAGACAAGAAGTAGTAGATTCAATAAGTGAATCAACGGCTGGGTTATCAGCTGCTTTAGCAGTAGGCACACCAATGTTAATTAACAAAATAGTTAGAAGCATAGTTGGAACAAATATGCAACTTGGAGAGTCATTAAGATCTGGTCTTATGACTACAACTGCAGCTGCAATTGGAGCTGGAGCTGGTGCTGCATTGTCAACGGCTTTGATAAGAAGAGCTATTTCTACAAATTTGGAAGATGTTGCTACTGAACAACCAAATACCCAAGGACAGAACATATAGCTTTTTCCTACTCTTCAGAGTGAGCTAAATAGCTGACTCTGAAAAGTAGATAACAATTGGGGCTTCTTTTACCTTTTTCTATTTAGTAAATTTCTTGATATTTGTAGCTAAAGTAATTTAAGAGAGGTGTCATCCCAGTGCTCCGACACTGGGATCCATTTTTCCATCATCAGAAACGTTGATTACTTTTATACTCGTAAATTTAACTGGATCCCAGTGTCGGAGCACTGGGATGACAAGAAAAGGAGTACTGGAATGACAAGAAGGACATTCCACCATGTCATTCCAGCGCATGACCAGATTTTTTTATTTGATCCCAGACTGGCTGGTTATGCAAGTTCCAATTTTAATAATATTTACATATAAGCCATACGCTTGAGTTGCAAAGTTCTAAAAAGCAGCCAAAATAAAAATAAGTAGACATTTACAAATTAAACTAAGTGTACAATCAACAAACAAGAGTATTGATTGCAACAATACTCTGTAGAATCGCAATATGGTATGACCATATGCTCTTTATTGATCTGGTTAATATAATTAGTAGAGAATTTTGTTATGCAAAAGATATCTACTACAGCATATTGCAATTGTTTGGAATTGCAGGACTGGGCGCTATGGTAAGACCACTTGGTGCATTCGTATTTGGTCACATTGGTGATAGGTATGGAAGGAGAATGGCGTTAACGATTGCTATCTTGCTAATATCGATTCCTTCTAGTCTCGTTGCGTTTATTCCAAGTTATAGTAAAATAGGAATAACCTCTACTATGTTGCTTCTTACAATCCATCTGATACAAGGGGTTGCACTTGGCGCTGAGCAAGGAGGTAGCTCTGTTTATCTCATAGAGCATTTACCTAATAAGAAAAAACTAGGAATGTTTTTTGGAATAATAAGTTTTGGTCGCTCCATTGGCATATTGCTCTCTGTCGTTGCAGTGATCATCTGTAAAAAAACCACTGATTTTAACGCTTGGGGTTGGAGGCTGCCGTTTATTTTTTCAGCCATTTTAGGATTAATAAGCGCATGTAGTATATATACACT
>NODE_72_length_3453_cov_3.208058
TAGCAAGGCTTGCTAAATGCAATTCTTGCGTATTAGAAGATTGTTTTTTCGCAAGAAAAGCAACCTGATCATCGCCTTCAGTGCGTCTTACATACTGTAAAAAGTTTATTTTTCCTGGATTATAGATAGTAGATGGTGCTATATTTAATTGGCCGCTTTTATTACCAAGCAAAAAGTCATTAGCTTCCTTTCTATCTTTCAGATTCTGAACTAATTTAGCCATATCGAATTTAAAGATATTTGTTCTTACTTTTTGATTGTCAGTCTTTATCTGCGTGTAGAGCATCATATTTTCATCTAGTACTAATTGCCCTGGATTGTCAAATTTGAATAATTTTCTTTCTATAATACCTGCTTTTCCAGGTAAAGCTCTGAACTTTTCATCTACTTTTAATTCTAAGTACCAAGAAACTAAAGCTTGATCCTTTAAGTTATGAGCAATTACAATGACATTACCATTACCAACTTTTACTGCTTTTGGTTGAAAGTAACTATTGTCTTCATTTGCAAGATTATTTATATCAATGTTCTTGTATAATTTTACTTTTCCTACGTATTCAACTAAGGGAACATTAGTTGAATGCTTGATTTCGTAAGTGTTGAATGTTAAGCCTTTGATGCACTTTTCTTTTTTGTTAATTTCTTCTGTAGGAAAGATAACTCCAACTTTATCTACTTCAGCTGAATTTTCTATTAGTGCGGGAGATAATTGACCCTTAAATTCATTTGCTACGTTGACACCTGTATCACACTCGTATGTTTTTGATTGATATAGTGGGCTAATAAGTAACTTTACTCTACTGCTTCCATTGCCGTTATCTTGATAGCTGAGTCCATAAGTAACTCCATTTCCTTCAATCAACCCTACGTTTTTTGGATTAAAACCTATCGCTTCTTTAACTTTCAGTATAGTTGTATTAACTCCAAATAATCTACTTAATATAGACATAATTATATTTAAAATTTTAATAAATGCTATTATGATTATTTCTGCGTGTTAATGTCAATGAAAATTTTAACTAAAGTTAAGAAATTAATTTTTAAGTACTCTGAGATAATATGCTAATAAACCCAGATTTCCCATAGACAATATGTTTCCTTTGAAACCATATAATAAATTTAGCAGCTTGTTGACAACAGAAATTCCTTTACAAATTGTCCCAACTTCCTTATCATGACAGTAAGAGTATTTATCCTTGTTTTTAATCTCTGCAGATTTAACAACAAAATTCAGTAAAAAAACTCAGGTATTTATTGGCAAATTACATAAAATTATAGTGGCTTTTTTTATTTTTTCTACATTCAGCCAAAATCCGCTTAAAATAAGCGTTAGAACATTATTACAATGCCAATTTACATTATAAAACTCACTACTAGGGGATTCTTTTGCCTTTTTTCTTCATTTGGTAAATTTCTTAATACTTGTAACTAAAGCTTCAGGCCAGCACTTGATGCTGGAATCCAGAAATCTTTTGAGCACAAAAGTTATGCTAGGTTTTGTTGGTAAGAAACCAGTGTCAGCTACTCGGATGACACCAAAGGGGCACTTGGATAGAGGCTACTTGAATAACACCATCATAAGGTGAACCAGTGTCAAGCACTGGAATGACAAGGAAAGGGCTACTTGGATGACAAGAAAAAGGACGCTGATATGACACCAAAGAGGCTGACACCACCATAAAGTAAATTCCACTAACACTATAGGAGACTAACATGAACTTTTTAAAATTTATCGAACTATGCTTTCAAACGGTGATGCCGGGATGTGAGTATAACAATTATCAGTATATAAAAATTATAGCAGACAGGCTTGAAGCAGCAAGCACTGGTGAAGTGAAGCGAATAATATTCAATATGCCTCCGCGCTCGATGAAGTCTATGTGCGTGAGTGTTGCATGGCCCGCATGGATACTTGGTAATCAGCCAACCGCAAGAATAATAGTTGCAAGCTATTCTCAGCGGCTTAGCGAAAAGCATTCGCTTGACACCAGGTGCGTGATGCAGTCTAGTTGGTATAGAGTGCTATTTCCAGAGGTAGAACTATGCAAAGACCAGAACACTAAATATAAATTTCAAACAGTGCAGAGAGGATGTAGGATTGCAACATCTGTTGGTGGAACACTGACTGGTGAAGGTGGAGATTTTATCGTCGTGGATGATCCACTGAGTTCCTCTCAAGCTTTGAGCGAGACGTTTAGAAAACGTGCCACAAACTGGTTCGATCAGACTCTAATAACCAGGCTCAATGATAGGAAAAAAGGAGTTATCGTTGTTGTAATGCACAGACTACATCAAGAGGATTTGACTGCGCATCTTCTCTCCAAACCAAGAAATATATGGCATCATATTTGTTTGCCAATGATCTCTGAAAATAAGGAAATTATCTATTCAATCAAAAGATCAATTCTCCCTTCTCCTGTTCCTATTATTCAAGTAACTACAAATGAGTGCAAAAGCTCAACAGGCGCTACATCTTCAAGGATTTTATACTTAAAAAAGGAAGGTCAGCTGCTATATCCCCTAGATGTAGGAGAAATTGAAATGATAAAGGCTGAACTTGGGAGTTACGCTTTTGCTGCTCAATATCAACAAAATCCTCTGCCACTTTCAAGTGGTATAATTAAGCAAGAATGGTTGAAACGCTATAGAAATTTTCCTGACAATCTCTTACATATAACTCAGAGCTGGGATACTGCAGTTTCAACAAACGATTCTAGCGGCTTTAGTGTCTGCACCACCTGGACAAAGGTGAATAATAAGTTTTATTTACTCGATGTATACCGTGCGAAGCTTGAGTATCCAAAACTTAAAGAACAAGTTCTATCACTAGCTGCAAGGTGGAAGCCACACGCAATTTTAATCGAAGCAAAAACAAGCGGTCAACAATTGATTCAAGAGCTAAAGACAATACCTGTTATTGAGATAGTGCCGCATAACAGTAAAATCGCTCGATTCCACCAGATTGTTCCGATAATAGAATCCGGCAAGGTTTTTCTGCCGCATCAAGCAATATGGCTCAGCGATTTTGAGTATGAAATTTTAATGTTCCCAGAAACCCGCCACGACGATCAAGTAGACAGCACTGTGCAATACCTTCAGTGGATGAGAGATAGTAGCTTCAGGGTTGCAGCTATACGAACATTGTGATTCAAGAGGCAATAATTTGCTACCCACAATTTCGATTATAAGCTCATTTAAAATAAATATTACTTTTCTAGTATAATATGTGATAGTTAGATATTTTACTCTAGTTTAAAGGTAAAGTTATGGCAAAAGGATATGAAACACTGAAAAAAGTATTGAATGTAATTAACGATAAGCAAGATTTTAATAAAGATAACATAATTGAGAAAATACAAGAAGAACTAGAGAGGCAGGATCAAGATTTACATAAAGAGTGGATTGATGAGAAATTCGATATAAATCATGAATTTACCTCAGATCATCCTAAAT
>NODE_73_length_3415_cov_1.958637
ATATTACAGTTATAGGTAGAGGTCCTGGTGGTTATATAGCAGCAATTAGAGCGGCGCAGTTCGGATTTAAAACTGCAATTGTTGAAAAGGAAGAAAATTTGGGTGGTATATGCTTAAATTGGGGGTGTATACCAACAAAATCGCTACTTAGAGCATCTGAAATTTATAGGTTAATAACAAGATCAGAAGAATTTGGCATAAAAGTAAAGGATGTAAGTTTTGATATACAATCAATAGTGAAATATTCAAGGAACGTTGTTGATAAGCTATCAAGTGGTGTTGAGTATTTGATGAAAAAAAATAACATCAAAGTTCATCAAGGCTTTGGTAAACTTGCAGGTAACTATGTTGTAAAAATTCTTAATGATAAGAAGGAGGAGGAAATTTCTTCTAAGCATATCATTTTAGCAACAGGTGTTAGAGCGCGAAATCTACCTGAAATAGAGGCGGATGGAGATTTAATATGGAATGCGCAGCACGCTATGACTCCAAAGAAGTTACCAAAATCGCTACTAATCATAGGTTCTGGTGCGATAGGAATAGAATTTGCAAGTTTTTATAGTACTTTGGGAGTTGATGTAACAATTATAGAAGTAAAAGACACTATTTTGCCACTGGAAGATAAAGACATTTCAAATTTAGTACAAGAGATATTTACAAAACAAGGAATAAAAATATATACGAGCAATAGTGTAAAAACTTTCACTAAAAATAAAGACTCTGTTCAAGTGCAGCTCAGTAGTGGTGATAATAAAGAATTCGATAGAGTAATTGTTGCAGTTGGCGTTCAAGCAAACACTGAAAATATAGGTTTAGAAAATACAAAAATTAAGTTGAGTCCTTCTGGTTTCATTGAAACGAATGAGTGGTATGAAACAAGTGAATCAAGTGTGTATGCAATAGGTGATGTAGCTGGTCCCACATGCTTAGCGCATAAAGCAAGTCATGAAGCTGTAATCTGTGTTGAGAAAATTGCTGGTAAAAATGCTCATAAGTTAAAAAAAGAGTGCATACCAAATTGCACTTACTCTCATCCGCAAGTAGCAAGCGTTGGCCTTACTGAGGAACAGGCAATAAAAAGTGGATACGATATAAAAGTAGGAAAATTTCACTCCAACTTTAATGGTAAATCTATTGCACTAAGTGAAACTGAAGGTTTAGTGAAAACAATTATAGACAAAAAAACAGGCGAACTTCTTGGAGCTCACATGATAGGAGCGGAAGTAACAGAGTTAATTAGCAATTTCGCTCTTGCAAAGCAACTAGAGGGAACAGACTGCGACATAAAATCTACGATTTTTCCTCATCCAACTATTTCGGAAATTATACACGAATCAGTACTTGCTGCAGACGATGAATCGTTAAATAGTTAAGCTAACGATTCATTGTTTTAGAGCTACAATTATCCTGATTAGGCGATTCAATTCTAATAGATTGATTACCAATATCAGATTTTTCTAACTTTTCTTTTAACCCTTCAGCTGCTTCTTTCACTTCAAGCTTTTTTTCCTGATTAAGATCCTCTGGGCTTTTTCTTTTACTGTCTAAACCTTGTTGTCTATCAATATTTTTATTGAGTTGTTCTTGCTGAGGTAGATCAACAACTGAGTTAAAAAGAGCTTTTATTATGTTTTTTAATAAACCTCCGCTTCTGCTTTGCTCTTGAGGCTTGTTTTTCACGTTTTTACTGTTGCTGCTTTCAGGCATTTTTAACTCAACTATCATAAAGCTTAATAAAATTTTACATGCAGATTATTAAAAAATGATTAATAATCTATTATCAAATTGCTATTTACAGATGGATATTATTCTAGCAACAGGCGGTACAGGTGGGCATGTTTTTCCAGCTATAACCTTAGCAAAAGCACTAAAGGTACAAGGGCACAATTGTATATTATTCACTGATCAAAAAACCATCAATATAGAAAGTTATATTTTACCATTGTGCAAGCCAAGTGGCAACAAATTGAAGTTTCTCTTTTTGTTAATGTATAGTTGTGTATTAGCACTGTATCAAACGAGAAAATTAAAACCAAAGCTAATCATTGGTTTTGGTAGCTACGCTTCTTTTCCAACTCTTCTTGCAGCAAAGATTCTTTCTATACCTATAGTTTTACATGAACAAAACACAGTTTTAGGGAGAGTAAATAGATTCTTTTTCAAGAGTGCAAAATTAATTGCAACTAGCTTTCCAGAGACTAAGTATGCAGAAGGTAGTAAATGCGTTTTTACAGGAAATTTTGTCGATATAGAAGCACAAGGCTATTCTAGAGCTGAAACAGTTTTAAACGTGTTAATAATAGCAGGCAGTCAGGGTGCAAATTTTTTTGATGATGTAGTGAGCAGCGTAATTTGTGATCTACCTGTTGAAGTAAAAGAGAGGATTAGAGTAACGCAGCAATGTACGAAGAAAAATATAAACAAGGTCAAGAGTCTATACAAAAGTGAAGGAATTGATTGTGAGTTAAGTGAGTTTTTCGATGATATGGAAAATAAACTGGCCAATGCTCATTTGGTAATTAGCAGAGCGGGGGCAACTTCAATAGCAGAGATTACTCTTGCTGAGCGTCCTGCTGTATATATTCCTTATCCTCACTCAGAAGATAACCATCAATTTTATAATGCAAAACATATTGAAGATTCGGGAGCAGCTGTAATGGTTGAGCAAAATAGAACGCGAAAAAGAATCTAGGAGAGTTGCTAGTTGATTTATTGCAAAATTGTCAAAAATTGCGTGATATGGCTAATAATACTAAGAAAACAAGAATAAGGAATGGAGTTACTGAATTTATTAAGGCAATAGCTCAAGAACTTAGTTGACGAATTGCTTTTTCTTCAAATGCATCCCATAGTTCTTTTTCTAGTGATTTACTATACAACTTATTGATATAAACTACTCCCGTAGGCGAAGTTGTGTTAATTTCAAGAAGGAAGTCATCTATAATATCAATACCAACAAATATTAGCCCTCTTTTCTTTAGCTCAGGACCGATTTTATTACATATTTCAGTGTCTCTATCATTCATTTCAATAGATTCAAAACTTGCTCCAAGCCTCATATTTGTTCTGATTTCTCCGCTAGACTTTGGAACTCGCTTCATTACTCCTATTGGCTTTCCATCCAGTAGCAGTATTCTTTTATCTGTATTTATCTTTTTACAAAATGCTTGTGCAATTACAGGACATTCATATTTTGCAATCATGAGATCGACTACCACTTGAATGCTATTTTGGTCTTGTATTCTTATTACGTCATTTCCTCCATAGCTATATAGTGGTTTCAAGATGATATCCTGATAGTCGTGACAAAAATTTCTAATCAGCGATATATTTTCAGTGATCAAAGTTGGAGGAATTAGCTCTGGAAATAGTGAAGTAATTAATTTTTCAGGACAGTTTCTTATTTCTGTTGGAT
>NODE_74_length_3384_cov_2.766042
ACGTTACCTACTATCCGAAGAGTGATGCAACAAAGCCATTCCAGCATCAAGTGCTGGAATGCCAAGAAAAAGAGTCCTGGCATGACATTAAATGATTTTCCTTATTTTAGCATTAAACGCGATGAAGAAAATCATTTATAATCGCTATAGCAACTAGTGTTGAAACTTGACTTACCTTTTGGCTTGACAAACGAGAGTTTTTATCTGATTTGACAACAAGGGCTTCTAGATGACTTTGAAAGTAAATATTACCATGCTTATCTTCGATAGCTTCTATTACCCCGTCATTGGCAAATGCTGCAATTTTATATCCAAGTAGCTCTAGCCTTCTTCTATTCTCTGTAGTATTACCTACTGTACCTGAATGAGCATTCGGAAAATAAGTTGAAAACCAGCCATTTTGATTAGGTAGTAAAAATCTAGCTACCGCTTTTTCCAAACGACTACCTGGAACAATTTTTATCTGCTGAAGAGGTATATTCTCTTTTTGTGCTGATTTTAAATGATTCTTCTCATCATTAACAACATTTGTTACTTCAATTTCTTTTGCATACATAATGTCTTGTAAACCACCGCATATGGCAAGCAAATGAATTGTAGGATTGTCATCTACTATTTTTACAATTGCTTCATTCACAATCTGGCGGTAAGGGTTAAGAGCTGAATGAAAGTTATCTGAAATAAATATTCTATTTATCTTTTGCTCTTTGATAAATTTTGCAACTTCAACTTTTATTCGATCTAGTATCAGCTTTTTTGCCAATATTTCATCTTGTTTTGCGAACTCTTCTTGGATTTCTTTTAGATTAATTATTTTGTCGTAGTCAATGAATATAGTTTTAACCCCAAAATTATTGAATATCTCATAGATATTTTGAGATTCATCCGTTTGCAATAAACCAACAATTATATTATAATTTACTGCATTTTCCGCTGTCAAAACAGATAATTCTTTGTTCACTTTTTCACTATAAGCAATATTACTTAATAGTAGAAATGTAATTAATAGTATATTAAATATTCTATTGTAACATTTATACATTATTTCTAAACAATTATATTAATATAATAATATATTATAGAACATTAAGAAAAAGAATGTGGCCTGAGCAGGAATCGAACCAGCGACACAAGGATTTTCAGTCCTTTGCTCTACCAACTGAGCTATCAGGCCAACTACGTACTTTTATTTTTAGACAAAAAACGTTATTATGTCCATCAAAAGTTTTTGAAGTATAGAAACAAAAAATGAACATTAATAACAAAATAGGAATTTATCCTGGTACGTTTGATCCTATAACTTTTGGGCACCTTGACATAATAAAAAGAGCATGTAAGCTAGTCGATAAGTTGATAGTCGGTGTTGCAGAAAATGTTAACAAATATACTGCCTTTAACATAAAGCTACGCACAAGCATGGCTGAAAATGAAGTTAAAGGAGCAGAAATTAATGCAGATGTTATATCTTTTAATGGGTTGCTCGTGAAGTTTGCCAAAGAGCAAAATGCCTCTGTTATTATCAGAGGACTGAGGGCAGTATCAGATTTTGATTATGAATTTCAAATGAGTTGGGTAAATTATAAGCTCTCCCATGAAATCGAAACCATATTTCTTCCTGCATCTGAAGATACTCAATTTATCTCATCAAGTTTTGTGAAAGAAATAGCGAGATTAGGAGAAGATGTTAGCAGATTTGTATCACAAAATGTCCAAACCGAATTGATTAATCTAAATAAGGTAAAAAATGGAGAATAAATATTTGTCGTTTTCTCCACTTCAAAGCGGTTATGCTCGATGTACAAAATACTATAAAATAAACGAGAAGTATGTCAGAAGTGAGGGATAATAATCTAATAGTTTGCTGCCGTGGTGATGAGAATGATGATGGTTCTGGTCATCCAGTAGTATATTTACATAAAGAAGGAGAAATGTATTGTCCTTATTGCAGTAAGCCCATGAGTGAAATAGTAAACTCCGAAGAATTTCAATCTGTTGAGGTGAAAGCAGTGAATAAAAAGGAAAGGACCAAAGGTTAATAGCACTTCATTCTTTAGCTTATGTAAATAGCAATAAAGGGAGCAGTAAAGATGAAACTGTCCATACGGTCAAGTACTCCTCCATGGCCAGGTATTATACGTCCACTATCTTTAACATTGTAAACTCTTTTTATGAGTGATTCAGTAAAGTCTCCAAGTTGGGCTAGAATAGCAATTGTAAAGCCAATTATTGGGGAATAGAAAATTGGAAATAAACTCAAAAATATTGAGCCAAAAATTGTACAAAATACTCCAGCTAAAACTGCACCTAAAAGCCCTGACCAAGTCTTTCCAGGACTAATAATTGGGCAAATTTTAGCACCACAAAAGTTTTTACCAAATAGGTAAGCGGTAATATCGATGCTCCAAATGGTTAAGATAAGCCATATTAATTCATATTTTCCCTGTGGTAGATTATATAAGTATATCAGCGATGCATTTGGTAGTGCAATGAGTAGTAATGCAAAAATGTATAAGATACTATTGCCTTTAGTTAGGTTATACCATTCAAAAGAAGATAGAACCGCAATTGAAAAAATTAGTAGATAAAATGATAAATCACTGAAATATGTAGCAAAAGAAAATATCAGTAATATTACTATTGAAGACAGTGTTCTCACCATAAAATTATTATCTACCATATTTTCTCTCTCTCTTTGTATAATCTGCTAATGCTTTACTCAAATCTTGACAAGAAAAATCAGGCCACAAAGTATCACAAAAATACAATTCAGCATAAGCTGCTTGCCATAATAAAAAATTGCTTAACCTTTTTTCGCCACCAGTGCGAATTAATAAATCCAATTTTGGCAAATCTTTAGTATACAGAAATTTTTCAAATTCCTCTTCCAATACGCAATCAATATTTCCTTTTATGACGTTGTTGATAGCATGTATAATTTCCTGCTTTGCTCCATAACTAACTGCAACAGTGAGTAATAGACCATCGTTCTTATGTGTCACTTCTTCTGCTTTTTTAATTTGATCGAATATTTTACTGGGCAATAGACTTAAATTGCCAATAAAATTTAACTTAATGTTACAATTGTAAATGAATTTCATTTTATCTTCATTAGTTAAAGTGTAGTAAAATAAATTAAATAGGTAGTCTATTTCATTTTCAGATCTGAGCCAATTTTCCATGGAAAATGCATACAAAGTTAAGTAAGATATCGCTAAGGTTGTGCAATGTTTAGCAATATCAAATGCAACCTCACTGCCTTTTCTATAGCCATCAATTTTTACCCTTCCTTGATTGTTTGCCCACCTACCATTACCATCCATAATAATTGCTAGATGTTTTGGCAGAGATTCTAGATTCAACATTTGAATTCAACCTGTTCTAATT
>NODE_75_length_3382_cov_2.215668
TAATAGTAATGATGTTCAAAATGTGTATCTAAATATAAATGAGATCGTAAAACAGAAGCCTCAAGCAAGTCTTGAAGAACTAAGTAAAGAGTTAAATACAAAAATTGATTTTAAGCAAAAATTTCACAATGGCTATGTATTGGGGGATTTACTATTAGCACTTGCAATTGAAAAAAGTAATCTAGATTTTATAAAATTTCTCTTTAAAAATGAGCTAAAAATTATTAGCATCGTTTCCCAACAAGAAGGAACATGCCATATTTCCAAAACTATAAATGGTCAATCTGTATTAAGTCATGCTGTTCATTTTAGCAATACTGAAATTTTAGATCTACTCTTACAAAATGTTAACGCAGAACAATCAAAGCTAAGACCTGAAAGTAATCTGTACAAGTTGTGTCAACAATTAAAAAATAATGCGTTAAGTAAGGCTATGGATATAGGCAATGAAGCACTTGTCACATTACTCATATCTGCTATAGAGGAGAAACAAGAAATATCTAATGTAGAGGAAATTAAACCGAGATCTGGCAGTAATGGAAATGTTATTAGTAGACCTGTAGCAACAGTGCCTCCAGTTAGTACTAACGGTAATAATAACAAAAATGAAACGCCTGTATCAACAAGGGCTGAACCAACTGTCACACCAAATAATGATAAGAAAGCTAACGGCTTTATAGATGCTCAATTTTCTCCACCACATGAAAAAGAAACTAAATACAAAAAAAGTAAGGAGAGTTTTTACACCTCATTAAGGAGTGATGTTGTTGGAGTGGTTGTTACAGGGTTATTTATTGCTGCTGCTGTGATGGTTCCATCTTTAGCTGGTGCATTAGTTTGCAGTGTCCTAGCTATTTTAGTTGTAATGGTAACTGGATTACATGTAAAAAATTTTACACTTCCAAGTTACAGGGAAATGAAAGAAAATAAGGTTGAACCTGTAAATTCAAGTTTGAGAAACCATGCAATCTAGCTCCTAGAATCACTTTTCAAACCAATTATAATTTCTTGATTGTTAAACCACTTTATTAAAATTAAGTGGGACTAGTGCGATTCGAACGCACGGCCTTCGGATTAGGAATCCAACGCTCTATCCTACTGAGCTATAGTCCCATGTCTTCTGCTATTTATGCAAAATTATAGCAAAAAGTCTCGCATTTTTCTAGGCACCTTGTACAATTAATTCACAATAATAAAAAATATTTCTGTATTTCTTGAATGTAATACTGTTATATTTAATAACACGATTCCAATTGAAAGATTAATGCTAGTTAACAATATTAGTTACTTTTATAGTAATCAAGATGGCTTTGCTTTAAGCAACATCAACATTCAAGTGAAGAAAGGAAGTGTTGCCTGTTTACTAGGTCATTCTGGCTGTGGCAAGTCAACAATTCTAAAATTAATCGCAGGAATAGAAAATCCAAAATCTGGAACCATTGTTATAAATGATAAATTAGTTGCAAGTAACAAAGTGTCAATTGCTATAGAGCGTAGAAATATCGGATTGATTTTTCAGCATTCTGCATTATTTCCTCATAAAACAGTAATAGAAAATATAACTTTTGCTATTTGCAGTACTTCTAAGAAAGAAAAATATCTTGCTGCATTGGAAATCTTAAAGCTATTTAATATAGAAAAATATGAAAACATGTACCCTCATGCTTTATCAGGAGGACAGCAACAATTAGTTGCAATAGCAAGAGTAATGGCACAAAATCCTGATGTTGTTTTGCTCGATGAACCATTTTCTAATTTAGATATACTGCTCAAATATCGAATAAGGCACCATATATTGTCACTTTTTAGAAGCAAAAATATTCCTGTACTCATGGTAACTCATGATCCGCAAGAAGCGTTGAAAGTTGCAGATTTTATTTACGTGATGAAAAATGGTAAAATTATTCAATCAGGAGTTCCTAGCTACATATACCGCAGACCTAAAGATGATACGTTAGCAAAATTTTTTAGTGAGCTTCCTTTTACTCTACAGCTAAACTAAACTTAATGTTAGGCTAAAACTATTATAAGATAATTAAAAACTCTTGATTTATAATTCAATAAAAGTGATATAATTTATGTATCACTTGGCTTCAGTCAAGTTTTAATACCTAAAAGTTAATATTTTCAACGGAGGTACAAATGAGTTTAGGTCCATGGCAGCTGTTTCTAGTCTTAATAATAATCTTAGTTCTGTTTGGTGCAGGTAGGTTACCACAAGTTATGGGTGATTTAGGCAAAGGCATTAAAAACCTTAAACAAGAACTTAAGGATTCAGAGAAACTATCATCTAACGAACCAGATCGTTAGCGTCCTTATGTTTCGTGACACGCACTAGAGTGCGTGTCATTTATTTAAACAAGGCTAAAGAATTGAAGAGGTATAACTGAAATATATTAATAATTACGTTAGTTAGAATGTTATTAAAGGGCAATTATGCAAAAAAGTGCGAAACTAAGCGAAGATAAAAAATTGGCTTCTGATATTCTCAAAGAGGTTGCAGATACCAATAACAACGATAGTGATAAAGTAACATTGTTCGACATCAAAACAGCTTTACATGAGCGCGGTTTTGGTATTTTAATAATCATCTTCTCTTTACCGCTATCAGTACCTATACCTGTTCCACCTGGCTATACAACCATTCTTTCTATGCCTTTAATCTTATTTTCACTGCAGCTTCTATTTGGGTTTGATTCTCCTTGGATGCCTAATTGGCTAGAAAGGAAATCTTTTCAACGTTCAACACTAGCTCTCGTGGTAGAGAAAACTTCACCTATATTAAAAAAAATAGAAAAGTTCATGAAACCAAGAATGTCTTTTATTTTTCTTGGTCCGGGTGAAAAGATTCTAGCTTTTATGATGTTGCTTTGTGCAATAATAATAGCTCTTCCATTACCTTTTACTCACTTCCTTCCTGCAATTGGTATAACTCTTATTTCACTTGGCATTATGGGTAAAGATGGATTTTTATCTACGTTGGGAGTGTTATTTTCATTCTGTGCGTTATTGGTTACCCTTATTGTAATAGTTAAAGGATCAAAACTTATAGCCGGAACACTTTCTCTTCTTAAAAGCCTTATAACTTAAAAGCTTTAAAACACTTTAATAAAAGAATGAAGTACAGCATGAAATGAATAATCTATATTGAAATATAGCAATAACTATGTTAGTTAGAAGTTAGAATGTTATTAAAGGGTAACTGTGGAAAAAAGTGAGAAATTGACTGAAGATAAAAAATTGGCCTCTGATATTCTAAAAGAGGTTGCAGATACTAATAATAACGATAATGATAAAGTAACATTATTTGATATTAAAACAGCTTTACATGAGCGTGGTTTTGGTATTTTAATGATCATCTTCTCTTTACCGCTATCAGTAC
>NODE_76_length_3359_cov_2.355198
ATTCCAGTGCTTGACACTGGAATCTATCTCAAGCTCAACTCTGCCATCGCACGTATTTTTACATAAAGTTTTAGATGTATTTGCAGACAAAGCCTGCTGGATTCCAGTGTCAAGAACTGGGATAACAGGAGAGAATTCTGGAATGACAGCGTATGGGTTAGATTTTCCAGACCATGGCTTTGTCTGTAAATGCATTTTAGGATTACCATCATGCAGAAATTCAGTTTCGATGTCCATTATTACTGCCCCTGGGGGACATTTAACAACGGCTTTGCCACTTTTGTTGAATTCTCCAATTACACAGACCTCCACATCATGTGTTTTCATGATTTGCTTAAACGCAGGAAGATTTTCTTCTGGCACTGCTAAGGTCATTCTCTCTTGTGATTCTGATATCCATATTTCCCACGGAGCCATACCATCGTTTTTAAGGAGAACCTTGCTCAAATCAACTTCAAATCCGTCTTTTCCCATTTCACCAATGGACGATGATAGACCGCCTGCTCCATTATCCGTTATTGCATTATAAAGACCAAGATCTCTTGCTTTTACGACGGCGTTGGATAATTTTTTTTGTGTTATAGGATCACCAATTTGCACAATTGTTGAAGGGCTGTTTCCCGACAATGCCTCTGAAGAAAAAGTTGCACCGTGAATTCCGTCCCTTCCAACTCTTCCACCAATAATTACGATTTTATCACCGTTTTTGGGTTCTTTTATGTGTGAAGGTGCATTATTTATATTCCGTGGAATAATTCCGATGCTTCCAACAAAAACTAATGGCTTTCCACAGAATCTATCGTTAAAGTATACCGATCCAAGTTGCGTTGGAATACCGGAGCAATTACCAGCAACATTAACACCGTGAATCACTTCTTTCATTATATATTTTGGTGGTAAGATTTTATCAGTACGCTCTTTATCTCTATAAAGTTTGCCTTTTGATTCTTTGGCAAAGCAAAAGTAATAAGTATTCATGATAGGTTCTGCACCTTTGCCAAAACCAACTATATCTCGATTAACTCCAAGCACTCCAGTCATTGCTCCACCGAACGGATCGAGAGCTGAAGGACTATTGTGAGTTTCAACTTTATCTACAATCAAGTAATCGTCATCAAAAATTATTCCTCCTGCGTTGTCGGAGAAAACTGACACGCATATGTTAGAATTTATCTCACGCGTTGCACGCTTAATATAATGAGCATATAGACCATCTTTTATTTCATCAATAGGGGAGCAAAAAATATTGTGTTTACAATGTTCAGACCAAGTCTGTGCCAGAGACTCAAGTTCAATATCATATGGATTTCTACCGAGTTTTTTAAAGTAATCGTTTATAGCTTTCATTGCTGCCAGCGAGAGCCCTAAAGTGCCATTACCATCGATTCCATCTCTGCTGATTTTTTCAAGCTCTTGGTCACTTACATTGAGTTTGACAGATTTTGCTCCATTATTACCTGGTGTCATCCCAGTGCTTGACACCGGAATCCATTCTTTTTTTTCCTGGTCACGCGCTGTAATGACACCAGGTGGGGTATTTGGTTTACTGTAATACTTCCAATGGCAATTGCCGTTTTCTTTATAGACAAGTGTGCAATATTCAGTAATAGGATTGAATTCCTGTTTTATGTCATCTTCGGTTGGAAAACCTCCTTGACTTAGAATCAATTTTGAACTTCTTGCTTTGATAGAAACACTTTCATCAATGTGGCCTTTGCTCATTAGATATTCTCTAACAATTTGTTTTGCCGTGTTTCCTACGTTATCGGTCATGCCAGGTAAAAAGCTTATCTCCAAGCCCCACTTTGCTTGTGATTCTATGAAGTTATATTGAACTTTTTCAAGGTTTTCATTGTAGGAATAATAACGGCAGTCTTGTATGACTTTATTATAAAATAGCCCACAAATTTCTTCATGTAATTTTGATGGTAATTCTTTGCTTATGTAAATCAAGTAAACATTAACTACCCTTCTGCGGCCAACTTGTTCACATTTATTAAAAACTTCTATTCTGATGTTTGCCATGTAATATTGTGAAAGACTTTAATATATCATAGCATAAGAAACTGCGAGCACATTTATATTTTAAATAATTTCTATACAATGAAAGTGTTGTATTAATTGTTACTGTTAGTGGGAAGAGTTTTTACTGTTAATGTGAATGAGTCCCTTTTTGATGTTCTGGTTCAGCACATATTTTCTGAATATGAAAGAGAAAAAATTCCCGAGATAAAGATCATACTTCCCTGCAAGAGGGATGTGATAGCATTGCTGAGTGCATTCAAGAATTACAGAACTATAATTTTGCCAGAGATAGTTTCACTAGAAAACATTGATGAAGAAGATTTAATATTAAATCTTGATAGAGTTAAAGTTATTAACCCGACAAAGAGAACGCTGCTACTCATTCAATTTATATTGGAGTGGAATAAAAAACACAATGATAGTTTTCCAATCGATCTAGTTTACAGTTTGCCGTCATTACTTCAATATACCCAAATAGCGGGTTGTTATCAACTTGATGAGCATTCGAAGAAAATGGAGAATTTCATAAACTTACTTATCAAAACTTGGAGTAACACTTTAAAAAATTTAGGAGTAGTAGATATACTAAAGCATAAGAGTGACTACATAAACAATATGATAGCCTCCCTGCAGAAAGATCAGCATATGATCTTTATTGGAATTGGGAAGGAGGAGATTTATAAGTTGTTGATTAAAGCTGTATACGACCTGCCATTTGGAAAGATAATTTTACCTAATCTGAATTTGAAAATTAAAGAGAAAGATTGGCAATCACTTGATAAAAAACATTATCAATATTGCCTGAAAGATCTGCTCGATTATTTAAGTATAGGCAGAGAGGATGTAAGTTTTCTGCCAGAAGCGTGTTCTCCAGTGCCCAGACACTCGGATCCAGAAAACTTAACTTTAAATGAGTGCACCAGGTGGCTGTACAATAGAAACTGGATTCCAGTGTCAAGCACTGGAATGACATCATCTACTACTCAAATTACCTGCAAATTACAATGTTCGTACACTAAAAATCAGAGGGCTGGGATGACAGGCAGTCCTGAACTAGATTATGTCTTTGATACAACTGCCGATCTAAGTAAAGTTAGTAATGGATATATTGGCAATATTGAAGTCATCACTTGTGATTCCAGAGAGGAAGAAGCACAGGTGACGTCACTAATTATGGAGAATGAAGGTTATGAAAACGTTTCTTTGTTTGTTTTTGATAAATTACTTGCAGTTCGTATGGTGTGCCCCATATCGAAAAACTATTCTTATGTGACGCTTCTGCTTTATAGTATTGAGATTTTGAACTCAAAATGGAACGGTGTGGCATTGCTTTC
>NODE_77_length_3356_cov_2.533602
CGGGCCTGGTGTGTTGGATGCGTGGTCTGCCGCGTTAGGCGGAGTATGTGTATAGTGGTATATATGATGAATATGAGTATGCGGCGGTGGACGAGACTGTGTTTTTTTTTTTTTTTAATGATACGGCGACCACCGAGAGCTACACCTAAGCCTTCGTCGGCAGCGTCAGATGTGTAATAAGAGACAGATCTTGGCATGCATAGTAAGTATAAAATAATTATCAGATAGTGACCATGCATGTATATGATGCACATCTATCACTTCAGGTAACTTAGATACAATCTCACTTTTTATCTCCTCAGCAGATACACTCTCAGGTGTACCTTCAAGGAGTATATGGCAAGAATTCTTGAGAATTTTATATCCACTGTTTAAGATTATTACACTGACAAATACTGACAAAATAGGGTCCACTATTTGCCATCCGGTAAACATGATAATTATGGATGCAAGTATAGCAGCTACAGAACCTAAAATATCTCCTATAACATGCAATACAGCACTTTTTATGTTTATATTGCTTTCACATTTACTATGTAATATAAAAAAGACTATAATGTTAGAAATTAGGCCAAGTGTAGCAATTATTAACATTACTTTCCATTCAACATTGACTGGAAAAATAAATCTTTTTATTGATTCAATGATAATGACCGCTGCAATGAGAAATAGAGTTAAACCATTAACAAATGCTGCAATTATCTGCAATCTGTGATACCCATATGACCTCTGTAAATCAGATTTCTTAGCTGAAAATTTGTGCGCTACCCAGCTTAAAATCAAGGCAAAAAGATCAGTGAGCATATGCCCTGCATCTGATAGTAGAGCAAGCGAATGTGAAATTATTCCCCCTGCTATCTCCATAAGCATTGTTATTGCGACTATTATTATGGAATAAATTAAGCGCTTGGACTCTGCTACTGAGTGTTTGCCATTGTGCACTGCTGTCATATAAAATCTTTTTATGAGCAAAAAAACGTGGGTAACACTGGACTCGAACCAGCGACCCCTTGCACGTCAAGCAAGTGCTCTACCAACTGAGCTAATTACCCATCTTAACCTTAGTATAGTGCTTCAGTGAAATGAAAGTCAATTTGCTTTTAGACTTCTTGCTGAATGAAACTCCTTGACAAACCTTCCCACTTTCCTTATCATACCAATGAGAGTATTTATCCTTGTTTTTGGGTTCAACAACAAAAATTCAGTAAAAAACTCAATACTTATTGGCAAATTACATAAAAATTATAGCGGCTGCATGTCTTTTTTATTTTTTCTACATTCAGCCAAATCGCGCTTGTTAGCACATTATTACAACGCCAATTTACATTATAAAACTCGCTACTAAAGGATTTTTTTACCTTTTTTTCTACTCAGTAAATTTCTTAATTATAATTCCGCTACTTATTAACAGCTATGGAATTTTAGCTATATTCTCGATTTTTCATATTGAGTTAACTATCTATACTTTTTTATTAAGATATAAATTATATCAATATGACAATTTACACTTTCTTAGCGAAAGTAGCTTTATGCTTGATATTGTAAAGACTAATAAATTAGAGGTTAGAATTATGACAATCAATCAACAAATAAATAAAAATATAACTAAAGAAGAATACTTTAACAATAAGCATATCATAGAAGTTAAAGATTTAAATATCAAAGTAGAGGTTCATTCTCATGATTTAAGAACAAGTAAAATTGCTCACATTGAAAGTGAGATAAGAGAAACAGCTACTAATTTTAAAGATGCATTTAAGCTGGAGCCTGGTAGCTCAGAACAAACATTCAAAATTTATGTGTTTGATGATAAGGCTGATTACACTCATCTTGGCGGAAGCGAACGTTTTGGTTCTTACCTTGGAGATGAGGGTGGTAAATGTTACTACAAAGGAGAAGCTGATATTTTTGCTGAGATGTATGTCTATCAGCAAGGTGGCGTTCATAACCTTCAGCATGAATTTGCACATGGTTTAACTTACTTGGCTACAGGAGGAAAATCTCTACCTACAGTATTAATGGAGGGAATTGCAGATTACTTTGAACATCATTCAGATCACAAGTTCAATGCTCAAGGGTCAAGCATTGATAAAACTGAAACCGCAAATTTAGATCTGGGTAGAATTTTAAATTTACAATACTCAGCCAATGGTGAAGAAAACAGTTTAGTGTATAAAACTGGTCATGCGTTGATAATGTACTTACAGGAAAAAGATCCTAGTTTATTAAGAGACTACCTAGATGCTTTGTGTAAAGGTGATTCACATAAGTCAGGAAATTTTCTAGATCAAATAAGAGGCCATAATGATGCCTTTAAAGACTGGCTTGATTTGAATGACACAGATACTGCAATGGAAAAAATCAATGCTTTGCAAGTCACGAAAGGAGATTTTATAGCAACTGGTCAAGAAATAGTGGGTGGAGAAATTAAAAACATATCTTACTATAAAGCAAATATAGAAAAGATAGATGGAGAAAACGTTGGAAGTTTTTCTCCTGTAGAACACGTTGCATTTTATGATGTTGCTCGTGCTATTAATAGGGCAACAAATGATAACCTCGATATATCAAAGGAATATCATTTTTTAAAGGTAGTAAAAACTACTGATGGGCAGGTTAAGCTGACTTACTCTGATCAACAAGGTAATGAATATCAAAATAGTCAAGAGTATAAAATACAAGCTTTTAGAGTGCTATCAAAGTATGATGAGAATTTGAAGAAAACTTACGACGATGCATTGAAAGGTCTGGATCAGGAGAGGCAAGAGGAATATTCTAAAATAGGTAGAGAACTTGGTGAAGGGAAGATTTCTTACGAAGAATATTTAGGCAAATATCATTCAATTCCCTCCAAATATGAGGAATTAAAAGGTTCCTTGCTTGATGAGATGATAAGCACTGGTTCAAAACAGTTAAAGTCAACTCAGAACATCGATGTGGAAAAGATGTTAGAAGAAATGGTCAATATCGATCCAAACTTGATAAGAGGTACAATTAATCCACAAGAAGGCAAGATCTTCTCTATCAAAGCTCTTGGTCACGGGGATATGGGTGCACTGTCTATATATGACGGAAATACAAAGCTTGGAGAATTGTCAAGCGAGTCAGGATTTTTTAAGCAAATTGAAGGCCAAACTAAAGAAACTTTTGTTTTTGAGGACATATTGCACAACTTGAATACTCAATATGACGGTGGTGCTTATATGGCTATTACAAAAGAAAATGGTCATTATAAAGCTTCTCTGATAGATGGCAGAACAGTTGAACGTGATGAATACTTTGATGAAGCACATTTACATGAAAATGAATTGTTGCATCCTATCACTGGACCTGGCTCTTATACACACCTAACCCAG
>NODE_78_length_3346_cov_2.117738
[truncated: 796,716 more chars]
