# Supplementary material for: A bioinformatics approach to identifying Wolbachia infections in arthropods
Source: PeerJ. 2018 Sep 3;6:e5486. doi: 10.7717/peerj.5486 (PMC6126470; doi:10.7717/peerj.5486)
Supplement: Supplemental Information 1 — Supplementary figures/tables and code used for data analysis [file peerj-06-5486-s001.zip › Supplement/assembled_genomes/Mycopsylla_fici_2.fasta]

>NODE_1_length_18680_cov_5.366086
GTCTTATATGATGCACTTTCACTAGCTTTGCGCAATATGAAAATATGTTCGATATTCTCGGAGATATTCTAATATTATAAGTAGCATGTCTTCTTCACTTAGCTCTACCACCTTTAGCCTTTTTTCTCTTATTGGCTTTTCGTAAAATTTCTACTATTCTATCAAACGTTGCCTTTTTTATTCCTGTTAACCTGCAAAATCTTTCATCATCTAACTCTTTTACTGTTTTGTATTTTACCTTTTTCCTCACTCGAAATACGTCATTGTACAATTTTCTTCGCTTTATCCTAGTTTCAAAAGAGATCTAATATGAGATTTAACATAATTGCTGGTCTTGTAAACCTCAGGTATGGGTTTTAAGTAATTCTTGCTATTGGTCTAGCTTGCGCTAAAATTAGTTGCATACCGTTTCGCAGTGGCTCTAGCGAAATTTAGTAGGGTTTTAAAAATATGCCAAATAATAATATTAACGAAAAATTAGAAAATGCAGTTTGTAAGGGAAACCTGGAGGAAGTTAAAGCTCTTTTGTCTGCAGGTGCTAATGCTAACCTTAGAGTAGAAAGGAATAGAGATACGTTACTTCATACTACTAGTAGTGTAGAAATTACTAAAGAGCTTTTGTTAGGTGATGCCGAAGTCAATTCAAGAAACATGTATAGTGAAACTCCACTACATTCTGCTATAACACTGGGAAAGGAATTAGAATTAGTTAGAGAACTTCTGAAACGTGGTGCTGATGTAAATGTAAAAGAAAATCAAAATAAAGGCACAGCCCTACATCTTGCAGCTCAATATGGTCATCCTAAGGTAGTTAAAACTCTTATTATAAATGGAGCGGATGTTAATGCAAAAATGGATAAAAATGCTACACCTTTACACTTAGGGGCACAAATTGGTAATTTAGATATAGTTAGGTCTCTGCTTATTAGCGGAGCATACTTTAATGCTAGAGCTGAAGGAGGTAGATATGTTTTACCATTACACTTTGCGGAAAGAAGAGGAAACCCAGAAGTCATAAGATTACTAAAATTGGTTGAGAAGTTATTTAAGGCTATAGAAGATAATAATTATTTAGGAATTGAGAGTTCCATTAGAGATGGAGCAATAATTGATTCGAAAAACGTGGATGGAAGAACGCCATTACATTATGCTGTTAATAATGGGCACATAAAAGTTGTAAATATCTTGCTAGCAAATGGAGCTGATGCTACTAAAGTTACTAACAAAGGTAATACACCATTACACACTGCTGCTTCCAAAGGTCATAAAGAAATTATTGAAGCTTTGTTACAACGTGTAAGCCACAATAAATTGAGTGATTTTATTAATGCTAAAACAATAGTTAAAGGCACTACATCGTTGCATGTTGCTACTGAAAATAGCTTTTTCGAAGCTGTAAAATCTTTGTTGAAACATGGTGCAATTTATAACATCAAGAATAAAGAAGGTAAAACACCACTTGATCTTTCTCGAGACCAGAATATTACTAACCTATTGAAATTAGTAGAAGAGCTATTTGAAAATGCAAAAAATGGTAATGTTGAAATTATCAGTAAGCTGAAAGCAATAAAACCCGATGAGCGCGTAGCTGTAACAAATGCTCGTGATGATCAAGGCAAGTCATTAGTCCAGGTTGCAGTAATCAATAAACACTTAAACCTTGCAAGTAGATTATTAGAAATATTAAAAAGTCCAGATCAGAGTTTACAAGATGTCAGCGTAGAAAATAGAGTAAAGAGTTTGAAGTTATAGCTCTCTTAAATGAAACTCTAATGAGGGTGCCAAGATCTAGATCATTTAGAAAATTATAGTGGGCTTTACATCTTATTAATTATAAATTAACTTACTATCTAATCAATCCCTAAGTCATGTATGAGTAACATTTTGATAATATTAGCAGCAGGAAAGAGCAGTAGAATGAATTCTGAATATTCAAAAGCGTTGCACCAAGTGGGAAATCTTACTCTTTTAGAACATATAATTTCTAATGCAAAATTGCTGAGTCTAAAAAGCTTATCAATTGTTGTTAACAACTCACTTCTAAAAGATTTAGAAAACTTTGATAGCCTAAAAAGTATAATCGATCAGTACAATATAAAACTAATAATGCAAGAAGATATTACAGGCACTGGCACTGCAGTTAAAATTGCTCTAGAAAATCTGGAGGAGTTATCTGATCAAGACATAGTTTTAATACAGTATGGAGACACTCCCTTTATATCTAGTGATACAGTTATGAAAATGACTGATTGTTTAAAGTATAATAATTTAGTTCTTCTTGGATTCAATAGTCAAGATGAACAATATGGAAGATTAGTAATTGATAATTACGGAAATGTTCAAAAAATCCTAAAAAATGGTGATAAAATGCTTCTTGCAAACTCTGGAATAATGGCTTCATATGCTAAAGATCTCTTTACCTTAGTAAAAGAAATAAAATTTAATAATTTGACCAATGAATATTGTCTTAATGATATAGTGCCCATTGCAGCAACCAATAACTTGAATGTAGGTTATGTAGTTTCTGATGAAAGAGAAGCAATGGGAGTAAATAATAAGGAGGATTTGATTAAAGCCGAACACTATTTTCAAGAAAGAAGGCAGCCAACTTTTATTTCATAACTACATTTTTTTATTCATTAATTTAAGTTGACATTTGTTTTATACTGGTTTTATAATACCTTTTAATTCTTACTTGTAAGATAATTGGTACGACAAATTTTCCTAGTTGTAGTAGAGGGTATACATGGGGATATTAATAACAGGTGCTGCAGGTTTGATAGGGTCAGCCTTGGTGAAAAAGTTAGAAAATCAGGGCCATGAAGTAATAAGCTGCGATATTAGGTTTTGCAACAATCCACTCAGTTTTTTTTCAGAAGATATAGTACCACTACTTGCTAAGTGTACAGGAATTATTCATCTGGCTGCAATTTCTCGGGTTATACATGGTGAACTTTATCCTGAACTGTGTAAAAAAATTAATGTTGATGGTACAATGCAGTTTTTAGGGTTATGTAAGTCACTTTCAAATAAACCATGGTTTATATATGCAAGTAGTAGGGAAGTCTATGGAGAGCAGAAGGAACTGCCGGTTACAGAATCTGCTAGTATCAATCCAATAAATAATTATGCCAAAGGTAAAGCATTTATTGAGGAACAAATAACAAGCTTAAAAGATTTTAATGTAGCAATATTACGCTTTTCAAATGTATATGGTGGTTTACTAGATCATAACAGTAGAGTAATTCCTGCACTCTGTATTAATGCATTAAGAGGTGATCCAATTAAAATAGAAGGTAAAGAATGTGTTTTTGATTTTACCTACTTGGATGATGTTATAGAGGGTATATGCTTAACTGTTAAATATTTACAAAGTGAAAAATCTTCTCTTCCTGCTATTCATCTTACTACTAATAGCCCATGTACTTTAGAAAACTTAGCAAAAACAATATTAAAAGTCACGAAAAGTGATTCTAGAATTGATTTTTATCCTCCAAGAAATTTTGACGTAACTAAGTTCCATGGTGATTTTACTAGAGCTAAAGAGCTACTTGGTTGGTCTCCAAAGCATTCATTAGAAGTAGGATTAAGCAATTTTATAAAAAGTCTACAAAACAATATACAAGAGTATCCTAACAATATAGATATGGTAATATATGAAAATATTAAAAGTTATTCATGGTTACCCTCCTTATTATAGTGCTGGTTCAGAGGTTTACAGCCAAACTCTTGCTCATGAACTAGCAAATAACAATGAGGTACAAGTATTTACTAGGTATGAAAATAGCTTTTTACCTGATTTTTATTACACTACAGTCCTAGATAGTAGTGACTCTCGAATCTTACTGCATTTAATTAATATACCCACAGCTAAATATCGTTACAAATTTATCAATGAAGAAGTAGATATACAATTTAAAAGAGTAATAGATAACTTTCAGCCAGATCTTATACATTTTGGTCATCTTAATCATCTATCAATTACTTTACCAGAAATTGCTTTTAAAGAAAATATACCTACAATTTTTACGCTACATGACTTTTGGTTAATGTGTCCAAGAGGAAGGTTTATTCAACGCAATTCTGAAGATTTGTTACGGCTTTGTGATGGACAAAAGGATCAAAAATGTGCAACCCAATGTTACAAGGGATATTTTACAGGAGATAAAGAATTCCTGAATTTAGACATAAATTATTGGGAACAATGGGTTGCAACTAGAATGAAACACACAAGGAAAATAATAGACTACATAGATTACTTTATTTCCCCATCGAAATTCTTGATGGATAAATTTACTCAGGATTTCAATGTTCCGATAAACAAAATTTCTTATCTTGATTATGGTTTTGATCTCAATCGTCTTAAGAATAGAAATAGAGTACAAGAAAAAGAGTTTATTTTCGGTTATATTGGTACTCATACTCCCGAAAAAGGTGTTGATCTATTATTGAAAGCTTTTTCTCACTTATCATCTAAAGCAAAACTTAGAATTTGGGGAGCAGCAAGAGAAGAAACTAGAGCTTTAAAAGCGATTGCCGATCAGTTTTCACCTGTTGTTAAAGAAAGAATAGAGTGGATGGGAAGTTATAATAATAAGAATATAGTTACTGACGTATTTAATAAAGTTGATGCAATAGTCGTTCCTTCAATTTGGGGTGAAAATTCACCGTTAGTAATACATGAAGCACAGCAACTTAGAATACCAGTTATAACAGCCGATTATGGTGGTATGGCAGAATATGTAAGAGATGGACTATTATTTAAGCACAGAGATGCAAGTAGTTTGTCAGAAAAAATGCAAGTCCTATCTACAAATCAGGAGTTATACAATAAACTTACCCAAAAAGGCTATCCTTATACTGAAAATGGAAATATACCTTCTATAAGTGAGCATACTGAAAAACTTAACAAGATTTACTGCGATGCTATTGAAAAGAAAGGCAAATCAGTAGCTGTTAAACCCGGTCCTTGGAGAATTACTTTTGATACTAATCCAGATTACTGTAATTTTGCTTGTATAATGTGCGAATGTTTTTCACCATACAGCAAAGTTAAAGAAGAAAAAAAAGCTAAAGGAATAAAACCTAAGATACTGTCGATAGAAACTATCAGAAAAGTAATTAAGGAAGCAGCTGGCACACCTTTAAGGGAAATCATTCCTTCTACTATGGGTGAGCCTTTAATGTATAAAAGCTTTGATGAAATAATCAATTTGTGCCATGAGTTCAGCCTTAAGCTTAACCTCACAACCAATGGTTCTTTTCCTATTAAAGGAGCTAGAAAATGGGCTGAACTATTGGTACCAATTTTATCTGATGTTAAGATTTCCTGGAATGGGGCAACTAAAGAAACTCATGAAAGAATCATGAAAGGTTCAAAATGGGAAGTAGTGACAGAAAACTTAAAAACTTTCCTTGAAGTTAGAGATAAATACTTTAGCGATACAGGTGAAAGGTGTACCGTTACTTTACAATTAACATTTTTGGAAAGTAATTTACATGAACTCTATGACATAGTTAAGATGGCCATAAAAAACGGCATAGATAGAGTTAAAGGACATCATCTTTGGGCACATTTTGAGGAAATTAAGGATCTATCTATGAGAAGAGATGAGTTAGCAATTAGTAGATGGAACACGGAGGTGAGAAGGTTATACGAACTTAGAGATAATATGCTATTGCCAAATGGTAAAAAGATAAAATTAGAAAATTTCACAATCCTTTCTCAAGAAGGTATTAAGGATTTGGCTCCAGGTGGTCAGTGCCCATTTTTAGGTAAAGAAGCATGGATAAACAATGAAGGCAAGTTTAGTCCCTGCTGTGCTCCAGATGAACTACGCAAAACATTAGGAGATTTTGGCAATGTTAATGAAGTTAAACTGGAGGAAATATGGCAAAGTAGCGAGTACCTAAACTTACAAAAGAATTATTTAAACTATGAATTATGCAAAACATGCAACATGAGAAAACCATTAGTCAATTAATGAAAGATAGTGAGTACCTTAAATCTATTAGGGTTTCCCCCTGTGAAAGGTTTCACCAATTGTCAGAAAATCCTTTGTACAAAAATAGATTTATTAGAGTTGATAAATTTCACGAGCCTGGCCTTGCACCAGTTTATGATGAGACAGGCGCTTATCACATCGATGCAATGGGAGAAGCAATTTATCGCGACAGATTTTTAAAAACTTTTGGATTTTACTGCAATAGAGCAGCCGTAGAAGATGACACAGGGTATTACCATATTGATCCATCTGGATGTAGAGTATACAAACAGTCTTATCAATGGATTGGAAATTATCAGGAAGATGCTTGTGTAGTTAGAAGACATGATAAATGTTTTCATATTAATTTAAATGGCAACAGAATTTATCAGGAGGAATATGATTATGTTGGAGATTTTAAGGATGGTATCGCTGTAGTCTATAAGGATGGCAAAGCTACACATATTAATCATCATGGAAAGTTAGTACATAATAAATGGTATAAAAAACTTAATGTTTTTCATAAAGGGTATTCTATTGCAGAAGATCAACATGGTTGGTTTCATATAGATATTAATGGTGATCCTGTTTACCAGCAGAGATTTAAAATGGTAGAAGCATTCTATAATGGGATGGCAAAAGTTGAAACTTTTGAAGGTGTGTTAGGACAAATCGATATTACCGGAGATGTAAAGTTTAATATTTTTGATTTAGGTAAAGAATCTCAAGTGCATAGGATTTCTGCAGAACTTTCAGCCTTTTGGAAAACGTACCTAACAAACGTTGCTATTGAACTTGATTTGTTAAATATTTTACCTGCAACTATGCCGGTTTTATCTAAAAAGTTAAACATTATCGTACCAAATCTAGAAAGGCTGTTAAGGGCGTTGTGGGAAATAGGGTTTATTGATTACGATAAGGACAAGGACTTATGGCAACTATCATCAAAAGGTAAGTGTTTTAAGGGAATACCATTTTTGCCAAAAGCAGCAACGATGTGGGCAAGAGTTGCCGCTGAAAAGAATTGGTTAAATATTGCCGATATACTAAAACAGAAGTCAATCTCTTCATTTGAATCTTTTAAGGAAAGAGAAGTATCAGAAAATAAGAAAATAGCGTTTTACCAAGCATTGCTAGGATATTCTAGGTTTGATACTAAAGAGTTTAATTCTAGAATTAATATAGATGATGCTAAGAATATATTGCTATTTGGTGTACATTCTTTATTTCTTGCTTATTCTGGTATACACAATAAAGGTTCCATAGGCCTATATAACGAACATAAAGTGCCAAGACAGTTAGTAGAAAATTTAAAAGTCAAACTTATAACTCAGAAAGAACTATCAGCTACAAATTATGAATTAGGTGTCTTTTGCCGCTTTCTACAGCATTATGATGATGATAAAGTATTGTCTTATTTAAAATTGGTAAAAAATAAAGGAATACCACGCGTTTTAGTGATAGAAACTATTTTAGATTACCGCTCTCCAACTGGAGGCTCTGTAGATATTAATGTAATGGTTGAAACAGGAGGTAAACTAAGAACATTAAGCGATTGGGAAAAAATATTAAAACAAGTAAAAGGATTCAAAATTTTTGCTGTTGTGCCTTTAACAGATTACTTATCAGTCATTGATGTCAGGTATTAATCATATGGAAATACTACAAAAAAATGGTTTTTTTATTATCAAAAATCTGGTTCCTTTAAAGCTAATAACTCAGTCTTTAAGTGATATAACAAATAAGATATCAGAGCTATCCCAAGAACTAAGTGTTTCAACTTCTGACTACTTAAACTGTACCGGCAGATGGGGCACGTCATCTCAAGTAACTAGAATTATCTCTCAAGCATTAGATGAAATTATTAAAAATTACCTTGAAAAGTCACTCCAGTGTCAGATACTGCAGAAAAAATCAAATGTTATATGTAAAACTGCTGATTTAATAGATGCAGTTCCCTTCCATCAAGACATCTCCTATAGTTTCAATGATCCTTATCACTTTTCTGTTTGGTTAGCTTTGAATAATGTCAGTGAAACTTCAGGTGCACTGCAAATTATAGAAAACAGTCATAAATGGGAAATACAGCCTTTAGTTGATTTTTGGTACCCATATTTTTTTGATCGGTACTCAAATAATCGGGAAAATTACAAAATTAAGTCACTACCTATTTCAGCAGGAGATGCGATAGTTTTTGATTCACGGTTATGGCATGGTAGTGATAAGAATACAGATGCTAAAGATAGATTTGCTTATGTAACAAGGTGGATTATAAAAGATCAAGACCTTTCCTATGTGCCAAAACCTCAGCCTTCAGTTTTTGGTATACTCAATTGTGGTAAGTTAACAGAATCTATACTGAGAGAATGCTTGTCATTGTTTGGCTACCAGGAAAGTATAAAAGCAAAAAACATGGAAGAACTTATCAAGAGCTGGTTAGCCTTTATTACAGATACAACTACAAATATTTCTGAGATCGACACTACTGAGGCTAAGCGAGATTTATATAAGCTACTTATTCTGAATCGAGCATCAGCACTACATGATGCTGGAGACATCTCAGGAAAAATATACAAAAATTTATGGTTTTCACTACTTGTATTTCTCAATAAAAAAGTCAACGTAGTGGAGCTAGCATTGTAAATGAACAGAAGTAGAGTTGATAGCTTCAAATGTGTATTGATGTTCATCTTGAATATAGTATCTAAATTCAAGCTTAATGTACTTATAATGTCTTTAGTTGCTCTGGTGGTAGCTGTTGATTTGTCTTTTAGAAAGTATTTAGTAAAAAATATTCTAGATACAGCTGTAAAATATCAGGAAGGTAATGTAATTGAAAATCTTTTATTACCTGTAAGCGCTTATCTTGGTATGGCATTACTTATCACTACTGCTTTTAGATTCTATGGCTATTTTGTTGACATTCGAATGTTTACCTTAATGCGTCAAAAAATAGCTGATATGTCTTTTTGTAGGCTACTCCAACAAGACCATTCCTATTATCAGAACAATTTATCCGGAAGTTTAGTACATAAGGCCAGTAACTTAATGGATAGTGTGATAGAGTTAATAAGATTGCTTATAGATTGTTTTTTCGGTTACAGTATAGCATTAGTCTTAGCTATTTATACCTTATCATTAGTAAACATAAAGTTTGCAATCGCTACATTCACTTGGGTAAGTATTTTTATTTTAGTATCGATTTTCAGCTTTCGTGTACTTACTGAATTAGCTGATAATTACTCCAAACAAAATTCACAAGTAATAGCTAGTATAGCAGATAGTATTTTAAATGTTATATCAGTAAGGTTATTTACTCAGCAAGCACATGAGAGACACAAATTTTTTCAAATATGCAAGAAAAGAACTATTGCAGAGAGAAAATTACAATGGGCATACTTTTGGCTTTGGTTTATATATGGCTATTCATTTGATATACTCCAAGCAGTAAACTTGTATTTTTTAATTCATGATTATCAATTGAACAAGATCGCAATAGGAGATATTGCTCTTGTACTTGGAATTAATATATCGATTATAGAGTTTCTTAACCATCTAACTAGGAATCTTACGCAATTTTCTACTCATTTCGGCAAAGTTTCAGATGCATTGCCAATCTTGACTACTGTACCAGAAATTCAAGATAAGAAAAATGCTAAAGAATTAAATTTATTAAGTGGAAGAATAACGTTTAATAATATTTCTTTTTCTTATGAAGGTCAGGAGCCATTATTTCAAGATTTCTCAGTTACCATTAATCCTTGCGAAAAGGTAGGTCTAGTTGGTTATTCTGGAGGTGGTAAATCTACTTTTATAAACTTAATTCTAAGGCTATTTGATGTTAAAAAAGGTAATATACAGATTGATAATCAAATAGTATCAGAAGTTACACAGAGTTCTTTGAGGCAACAAATATCTGTAATACCTCAAGACCCATTGTTATTTCATGATACTATTTTAGCAAACATCATATATGGTAAACTTCAATCTACTATAGAAGAAATAATGAGAGCTGCAAAGCTGGCTGGTATTCACGATTTCATTATGGCGCTACCAGATCAATATGAAACTACAGTCGGAGAAAAAGGCATCAAGCTATCTGGAGGAGAAAGACAAAGAATAATAATAGCCAGGGCATTTTTAAAAAACGCTCCAATATTATTTCTCGATGAACCAACTAGTCAGTTAGATTCTATAACAGAAAAAACAATTCAAATGAGTTTATTTAAACTGATGCAAAATAAAACTACGATTACTATAGCACACCGTATTTCTACACTTTTACACATGGACCGAATTCTAGTATTTAACAAAGGAAAAATTGTCCAAGATGGTAAACACGCTGAACTAGTTTCTAAGCACGGTCTTTATAAAGAACTTTGGAATGCTCAAATTGGTTGTTTGAATGGCAAGAAATAAGATGGAAAAAATTATTGATCTGAGAAGTGACACTACAACTCTGCAGAGCTCCAACGTTATACATGCAATAAGTAATGCAACTGTTGGAGATTTTGCTTATGGTGAAGACAAAAGCTGTAATGACTTATCAGAATATTGCAAACAATTATTCAAAGTAGAAGAAGCATTATTTGTAACCAGCGGTATGCTTGCAAATAGATTAGCCATTGCTAGTCAAACAAGTCCTGGTGATGAACTAATAACTCATTATAATTATCACATTAATTTTTTCGATAGTGCAGGCAATGCAAAAGTAAATAATATCGTATTTAATTGTATTAGAAATAACAGCGGAATCTTAGATGTTGCTGAAGTAGAATATGCTATTAATTCTAAGCCGAGGTATAAAATTTTTGCTCAGGTGAGTCTTGTTTCTATAGAAAATAGTATAAACGGGTTTAATGGTAAAATTTATCCTTTTGAAAAACAAGTCGAGTTATATTACTTTTTAAAAGCTCACAATGTAAATCTTCATTTAGACGGTGCAAGAATATTTAATGCCCATATCGAAACAAATATTGCTTTAGCAGATTATGCTAAATATGTGGATACAATGAGCTTTTCTTTTACTAAAGGACTTGGCGCTCCTTTTGGTTCAATGCTTATGGGCAAAAGAGAGATAATTGAAAGGGCTAAAAAGCTACAGGTTTGGCTAGGTAGTGGTTATCATCAGATAGGGTATTGTGCTAATGCAGCAAAATATGTACTACAGAATAATATCTCTAGGCTTAAAGAAGATAATAAGCTCGCTAAATTATTTGCAGATAAGATTAAAGAAATTCCACACATAAAACTGGTACTACCTTATCCAGAAACTAATATAGTAAGCTTTAGTATAAAAGCACTAAATGTAACTAATGAGGTTTTCTTGAGTAAGTGCCAAGCTTATGGTTTATTGCTTTTTCCTTGGCTCGAGTCTCATATAAGAGCAGTTACCCATCTTGGCACAAAGGAAACAGATATCATGAAAGCTGCTGAAATTATAAAGGAGGTTGTGTTAAATTTAATATGAGAATAAAAATAGATTTCTTTAGCGATTCAAACACTGACCCTTCAGCTAAAATGAGGGAAGCGATGGCTAAAGCAAAAGTTGGAAACGAAGCTGCATGTGAAGATCCAACTGTGAACGAATTAGTGGCAACCGCATGTAAAATATTAGGTAAACCTGCAGGAATCTTTTTGATTTCAGGAACGATGTCCAATGTAATTGCTTATAAAGTACACATTCAAAGACCTGGTGATTACTTGCTGCTTGATGAAACTTCACATCCGCTCATAGTACAATCTGGCTTGATCGCAGCCCAGGCACATGCCACTCCTTTGCCCATCAAAGGTACGAGAGGAATATTTACTGGAGAACAAATTGTTGAGTTTATTACTCGTCCCAGTTTAAGAAATATTCCGAGAGTTGGGCTTGTTTCTATCGAACAAACAACAAATTTTGGTGGTGGAGCTGTGTGGCCTTTAGAATATATTCAAGAGATCTCAAGTCTCTGCAAAGAGAATGACGTATTCACTCATTTAGATGGAGCAAGACTGTTCAACGCTTGTGCTCATACTAAAATATCTCCAAAGGAGTATGCAAGTTATTTTGATTCGGTATTCATTGATTTTAGTAAAGGATTAGGTGCTCCAATGGGCGCAATATTGCTTGGAAGTGAAGAGTTTATTGAAAAAGCTTGGTACTATAAGTTTCAAATTGGCGGAGGTATGCACCAAGCTGGCATTATTTCAGCTGCATGTTTATATGCTCTACATAATAATGTAAATTCTTTAGAAGAAGATCATAAAAAAATGCAGCACCTTATAGAAGGCCTAGACCTCATAGATCAAGTTATAATTGATATCGACCTATATAAAACTAATATAGCGTATTTTTCATTACGTACTAATTGTATATCTACTCAAGAATTAATAAACGTACTAATGACAAATTATGGGATTAGAATGGCTAACATAAGAGGTAAAATCAGAGCTATAACACATAGAGATGTAAGCTATGAAGATATTAATGCTACTGTATCTGCTATAAGAAAGATACTAAGTAATTAATTTCCTGCACTAATTGTTTGCAAACTTCTTGTCAAACAATATTATACCAATATAGTATTATGCTAGCATCTGCATAGAGCTATTTGGGAATAGGTGTGAACTTTGTCTTCTTTCAATATTTACTATTCTTCTGTGGATATATGCTGCTTTATTTATCAAGACAAAGTATACCGATTGCTCTACCACTGTTAATAGATACTGACCATGTAAAATTAAGCTATTTTTTTGCCTGCTTTTCTTTTTTTTATGGAGTATCAAAATTTGTTAATGGAATAATCATGGACTCCAAAAATAATCCATTATTTATGTTTGGGCTATGCAATATTGCAACTGGATTATTAACCATTGGTATAACTTTATCATATAATAATCTAACTTTATTACTGTTAACATTAATATTATTAGCTTGGACACAAGGGTTAGGTTGGCCAGCTATTACCAAGTTTATGGTTACAAACTCTAGCATCTCTTCAATTGCATCATCATGGGGAGTTATGAGCGCATCTCAGCAACTTGGTTCTTGTATTACTTTAATTGTATTACCAAGTATAATTAAAATATATGATGCAAAAAGTGCATTTTTGTACTCTGGTTTCTTATGCTTACTTTTTGGAATTTATATAATATTAAAGGCATATTACAAAGAAAGTGCCAACTTTACTACCTATTATAAGGTGCAGAAATCTCAAATAGGTATCAAGGTAACAAGTTCCATATGGTTTCTATGTTGTGCTACTTTTTGTGCTTATATTATAAAAATGGGAATCTTCTTTTGGTTTCCTATAATTTTAAAGAATAAATTACAAATTTCTCTTGTACAATCCTCACTAATAACAGGCGTATATGATTTAGGTGGAATCCTTGGAACTTTAATCACAGGAAGAATTAGTGATATGTACTTCTTTCAAAATAGAAGCTTGCTGGCATCACTTTATATGTTGGGTATAGCACTCACTTTTATTGCAATGAACTTTGGTCAAAACATAATTCTTATGAACCTTGGTGCAATCTTATCAGGATTCTTTATATTTGGAGTGCAAGTACTGACAGGTGTTATAGCTGTAGAAATTGCTCCACAAAATAATGTATGTGCAATTGTAAGCTTAACAGGATTATTTGGGTATATTGCAAGTTCAATATTTTCATGCGTGCTCTTAGGAGTACTTGTTAAGCACTGCGGTAACAGTATTATGTTTTCATTTTTTTCCATTTGCTCTGTTGTTGCACTCGTTTGCTTTTCCATACTATCAAGCAAAGATCTAAAAAAACTAAGTAAAGCAGTGTAAAAAAAATTTCTCAACAGTTAAACTTTGTAGATAGATTTTTTACCCAAGGAATAAACATGGTAACCATATCTTAGTAATAGCTCGCTATCTAATAAATTACGGAAATCAAAAACATTAGGTGCAGCCATAATACTCTTTAAACTTGCAAAATCTTGATTTTTAAATTCTTTCCACTCCGTTAACAATAACAAGGCTTCCGCGTCCCTTGCAGCCCCTATAGCATTGTCCGCGTATTCTATATCCTTTAGAACTTGCCTAGCATTATCCATCCCAATTGGGTCATATGCAGTAATTTTAGCCTTGTTATTCACTAACAATTGTGCAATATCTATAGCTGGGCTATTTCTTACATCATCAGTACCAGACTTAAAAGTTAGTCCCCATATTGCTATTTTTTTATTTTGGACTCCATTTAATACATATTCTACCTTTTTAGCAATGTTTGTTATATGATTATAGTTAGATTCCTTAACTGAATTTAAAATTTGTAGCTTGACATTGTGATCTTCAGCAAGCCTTATTAAAGCTGACAAATCTTTAGGAAAACATGATCCTCCAAATCCTGGACCAGCTTTGAGAAATTCCTTACCTATTCTATGGTCCATTCCCATACTGTTAGCTAAAAGTTCAATGTCTGCTCCTAATAGCTCACATAAACCTGCCATCTCATTGATAAAAGCAACCTTTGTTGCTAGAAAAGCATTAGAAGCATATTTAATCATTTCAGCAGTAACTGTATCAGTGACTATTAACGGAATATTCTTATCTATAAATGATCTATATATAACTTCTAGTTTTGCTCTAGCTAGCTTAGTTTTTACTCCTATTATTATCCTATCTGGGTATAAAAAATCTGATACTGCAGAGCCTTGCTTGAGAAACTCTGGATTAACTTCCAAATCAAAGTTATAGCCCTTATTAGATAAATAATTATGTATATTTTCTGCAGTACCAGGAGGAACAGTTGACTTTATCACTATTAAGCAATCTTGATTAATTCTCTCAGAAACTTCACTTACTGCATTATATACATTCTTTAAATTTGCATTTCCTAGGGAGTCTGATGGAGTATCTACAGTTATAAATACTACTTCTGTATTGGGATTTATTTGAAAATACGAATCGAAAAATCTTATCCTTTGTGACTTTATATTATTCTCTAAATAATCTGCTAATCCAGGTTCATATAGAGGAATTTTCCCTGATTTCAAAAGTTCAATCTTCTCAGTATTTATGTCAATGCAATCAACTTTATGGCCCTGCTCAGATAACATTGTACCAGATACTAATCCTACATACCCTACTCCTATAATAGTTATGTGCATTTTATTATCACCTTAAAAATATAGCTTAGCATCTAAAATAAATACCATTAACAATTATAAACTTTTGTTGTTACATTATTTTTCTTAATTGCCTTACCTTCCGAATAAGCTATAAATAAGGTTGATGGTATTAATATCAAAGTACCATATAAAGCACTTTTATCAGGTAATTCATTAAATATAACGTATGTTACTATTGCAGAAATTATTAGCTCTATGTATCTATACGGTGCAAGTGCAGTAGCATCAGTAAGAGCAAAAGCTTTTAACATGAAGAACAGAATTAGGTTTGAACTTATTCCTAAAATCAGCAGTAATACTAACTCCAACAAGGAAGGCATATGCCAATAAAATAACAAAGGTGGAGTAGAAAAAATAGTTGTCGTTAGAGCTGAATAAAATAACATACTTATTACTGACTCTTTTATTACAAGTTTCTTATTAAGTATATCCAATATAGCAAAGATCAATGCAGATACAATAAAAATAAGAATTTTAGGATTAAAATCTTCACTATGAGCTTTGGTAGTAATAGCAATACCAACAAAGCCAATAACAGTTACTATCCATCTTTGCCAAATTATATTTTCGTTTAGCAAGGGGATTGCAAGAAGTATAACAAATAATGGTATAGAAAAACTTATAATCGTTGCAGTTACTATGGGGAAAACAGTCAACCCGTAAGTCCATAAGGTCATTCCACAAAACAACAACCCACCCCTGGTTATTTGAGTAGATATTTGACTTGTTTTAAAAGTTTCTATTCCATAGTAAAACATAAAAGGTACAAGGGTAATAGTGGTAAACAGAAAGCGGAAAAAAATTATTTCAAAACTCTGAAGATGTAAACTTAGATATTTTGATATAGTATCATTAGCTGCACTACTAAGTAAGCTAAGTATAAACCAGATAACCCCAAACAAATAAGCTCTCAATCTGTAATCCATAAAGCTTCTGATTTAATAGACACGATGTACTCATATAATTTTACTACAAAACTAATAATATAAAAGTTTTCTGATGTACGTTCCCAGAATGTGATCGTAAGGGTTCATTATAAATAATTCGGGAAATTTCGTCTCTGTAGACATATTAAGAGCTATGTAACGAACGTTTATATTTGTGAGTAATAGTGAGGCTCAAGGTAAGGAAAATGCTAGTGAGGTAAAGTAGAATAACGTTAATTTGATAATTTAAGCTCATTCCCTCTTGCTACATCTCTCTTTAATATCTCCTCTTTTGCAGCAGGTCTATACTAAAGGCAAAAGATACGCTTGCGTAGTTCGAAAGCTTTCTATAGGATAAGTCTCACCTGATTTACAAATAGAATTGTTATGTTAGATGTTTGCTATTTATTCTTAAGCTCATTTTAACAGCATTTTGCTTTTTTTAGTATGTAGGGGTTTTCTAGGAATTATCCTATTGAATTCTATGATATTATTTTTTGTAACATTGTTATACATATCATGACAATAAGAGTGTTTATCCTTTAGAATTAATTAAGAGAAAATTTTTTCTCGACTTGTTGTATAATTTGATAAAAGTGATCAAAATCTAAGCTTGCACTGCCAATTAAAACTCCTGATAAATTTGGAATACTGAGCAAGTTTCCTATATTTTCTGAGCTGACTGAGCCACCATATATAATGTGTTTTTTACCAGTACAGGATTTTATTACCTCAGCAATTGCGTCATTATTTGGCACATTTCCTGTTCCTATTGCCCATATCGGTTCGTATGCTATGGTATATTCACCTTGTGTTGGCAAACGGTTTTTGCATTGATATTCTATTACTTCTTTTGTTTTTTTATTTTTATAATCTTCTGAGTTTTCACCTATGCAGATGATTGGGTGTAAGCCTGATTCTATTGCTGTTTCTGATTTCAGTTTTATTTCACTATCTGTTTCATGAGCCCTTTCAGAATGTCCAAGTATTACGTAACTACATCCTAGTTCCTTCAACATTCCTGAACTAATTTCACCTGTGTAAGAACCAGATTTTTTATGATGGCAGTTTTGTGCTCCTATTTTAATATTGTTGTTCAACTCTATATTGCTTGGAAATGATGTAAAAGGAGGGCAAATTACTAATTTAGAGGTAATCCCGTTACTCTTGTTATTGAGTTTGTTCATAAAGTCAACAAATGAAGAACGTGTTCCATTCATTTTCCAATTTGCTACTATTAAAAAAGACATCAATTTTTCTTATATGAATGAGAGTGCCGGCTGTCGGACTTGAACTGACAACCTACTGATTACAAGTCAGTTGCTCTACCAATTGAGCTAAGCCGGCATTAAATACACTGACAATATACAATTATTGATGAATTTTCGTCAACTAATTTTTAAAATACTGCATACTAAGATCATATGAAAAAATTTTCACTGAAGCCAAAAAAGAGTCTAGGGCAAAATTTTATTTTATCGAATGAGATAACAAAAAGAATAGTTGCCTTAGCTGGTAGCCTGAAAGATTTTAATGTTATTGAAATTGGTCCTGGGTATGGTGCGTTAACAAGAGAAATATTGGCGTATAATCCAAAGTTTCTACTTTCTATAGAAAAAGATAGTAGTTTAGTGAAACATCACGAACAATTGCTAAATGAGCATCAGGGAAAATATAGAATTATAGAAGCAGATGCACTTAATGTTGTAGAAAAAGAGCTGGTAGAATGTCCAGTCAAAGTCATTGCTAACTTGCCTTACAATATCTCAGTAGCGTTATTTTTAAAGTGGTTAAATAATATAAAATTTTTTACGAATTTGACGTTAATGTTCCAAAAGGAGGTAGCAGAGCGTATTACAGCAGAACCTAATTCTAAAGATTATGGTTACCTATCAGTGCTAAGCCAGTTACTATGCGACATAAAAAAGGAATTTGATATTGAACCTAAGGAATTTTTTCCAAGACCAAAAGTATATTCTTCAGTAATTACAGTAAAACCTTTACCCACTCCAAGATTTGCAGTAAATTTAGAAACCTTAACAAAGCTAACACGTGCTGTGTTCGCTCAAAGAAGAAAGATGCTGAGAAATAGCTTGCAAAGTATAACTAGTGATGTCTCAACTATTCTTGAGAATGCTAAACTGAGTGGAGACGAACGTCCAGAAAGCTTAACTATTGAGCAGTTCTGTTTGCTAGCAAATAATGTAATTTTGCGATAAATATATTAGGAGCTACATCCCTCTTCTATCCTATTTCGATCTAAAAATAGCTGGAGCCAGGCTAATTTTGCAAAAGCTCTATTGCAATTTCATTAATTGGCGTATAAGCTTTAAATAAAGCATATGAAAAAAATGGAAGCTTGTTATTCGTTTGACGATGTACTTCTCTTACCGGCCTATTCTGATGTATTGCCTCGTGATGCAGACACAAGAACTTATCTAACAAATAATATAGAACTAAATATCCCTCTCATATCCTCTGCAATGGACACTGTCACTGAATCAGGCTTTGCAATAGCTATTGCCCAACATGGTGGAATAGGTTGCATACATAAGAATTTATCAATAGATGAACAAGTGTTAGAAGTAAGAAGGGTGAAAAAATATGAAAGCTGGATCGTGTATAACC
>NODE_2_length_17615_cov_7.186642
GAATAATAAGAAAGATCGTAGAGAAGAAATAGAATTCAGAGCATTAGAAAGCAACGGTAAAGCACTACTTGATCGTGAAGTAATAGAAACGTTTCTAAGTGCAGTGCATGACAGGGAAGAAGCTCGAGTTATTGCTAGAAAGCTAATAGATAATTTTGGAATAGGAGGAGTTTTAGGCCAGGAAATAGATGACTTGAAAACTATAGAAGGGATAACTGACTCTACAGTAGCAGTAATTTTATGCCTAAAGGAAGCTTCAAAGAGAGTACCAAGAGAAGAGTTAAAGAAAGGACCTGTAATGGATAACTTGGAAACTATAGTAAAATATTTGAGGGTGAGTATTGGTTATTCAGAGGAGGAAAAGATGAAAATAATATATTTTGATCAAAAGTGCCGTTTAAAGGGGGAAGAAGTGTTCACTGGTACAGTGGATAAGGTACCTTTTTACATAAGAGAAGTAACAAGAAAGGCATTAATAAGAAAAGCGACTTCAATAATAATATCGCATAACCACCCAGAAGGAAGGTTAAAGCCATCTGATGAGGATGAAGCTGTAACTAAAGACTTGGCTAAAGCTTGTCAGACTATAGGGATTAGGTTACTGGATCACATTATCATCACAAGTGTTGGGTATTTTAGCTTTAAAGAGCAAGGACTGTTATAAAGCAGATATTTGAAGATTTTCATGAGTTGTTTAACTACTTGAATGAAGAAAGTATTTGCAAGTGCATTAATCATTGCTTACAATTAATGAGAAAGTATATATTAAGTTAATAATAAAGTAATAAAGTCGGTTATAGACTTAGTTAAATATATTTAATAGCGGAGGCTAATATGAGTAATAAAATAATTGTACCTTTTGATGATCAAGAAGGAGGTACTTACGAGTTAAACATTGATCTTGATAGATTATCAAAAGGTGAGGTGTTAAATGCTATTGTGGGGATTGGCCGTACTAACACCTTTGTAAGCAAAATTAATAAGGCTAAAAAGTTTGGAGAAGTGCCCTTCCCTAATAGAGACGTTCAAATCAACTACGGAAAAGGGCTTGACTACATATATGGCACAAAACCTTTGAGTAATCAAGCAGATTATCCAGAAGGGTTGAATCCATTTGCTTCAGCTTTGCAAAAAATAAAGCCAAGTGCAGGTGAAAGTGAAACTTTGAGCTGGTTTAAAAGTGAAGTGGTAGAGGCAAAGAATGTAAATGAATTGCACAAAGTTATAGACAAAGTACTAGCTTCTGGAGGAAGGCTAAATGCATGTAATGATGGAGAGTGGAGCTTTGCTGAATATGTAGTATTGGGTACACATTTTCATAAATTAGAAAAAAGTGATCGAAAAAAGATAATGCGTAAATTAATGCTAAGCGGTGCAGAGTTTCATGATACTTTATTGGAGAATAAATTGATAGGTGAAATCTATAATGAGCTACAACCAGAAGTTCAGCCACAGATAGATAAGCAACTAGAAGAACTAGAGAAAGCTGGCGAAAGTGCTGTTCAGGAAGGAGAATTAATAGATATCGAGATAGATAATAAAATGCTTTTTATGGAATTCTCTGAAGATAGCAAGGTAGAGGTAGCAAAAATACTGAGAGAGTTAGGGAGTAATATTTTAAAAATGGGTAATAATGCAGTTGAGATCAGAAGGGAGGAAGGAGGTGTAAGAAATTACGTTGATGTATCAGATGGTAGCTCTGTTGTGTTAGAAATTCCTACAAGCGCTGGTAAACTAAATATTATATTGTACCATGATGTAAAAAAATATGATCAAGTACAAGTTAGAGTAGAAAACAAGGAAATGTGGGCTGATCTACAACAAAGAGGGGAAGAAATTGGAAAAAATTGTCTTTTTGCTGGAGTAAAACTTAAAGAAGCAGTAGAAAAGGGAAGTTTTATGAGATGTGGCATATGGAATAGCAAGCAGCTTATGAAGGAGGTTGATAGCCCAAGTGAAAAATTGTCTTCATGGGTAGATAAAGTACGTGAAAATAGTAAAGAATCTTTTAGGGGGCTTTAATTCATTTATTTTAAGGTTCCAGAGTCTACCATTATATCTGGAGCCTTTGAGCTATAGTAGAAAATATTATATGTATGGTTCTTTGTATGGAAAAAAGTCTAGACTGTGAGGTAGGGCAAAAAGTAAAAAATTGGAGGTTAGAGCGAGGTTATACTCAGAAGGATTTAGCTGAGAAAATTGGTGTAAAGTACTGGGTAATACTGCAATATGAGAAAGGGAACCGTAAAATTCCAATTAAGAAGTTATATGCCATAGCAGAAGCATTATCAGTAAATGTTAAAGGTCTAGTTTGTGGAGAGACACTACCAAATAAAAAAAGATATTTTGAAGATGAAGAAATATTAAATTTAGTAAAGGGGCATAAGGATAAAGAATTAAGCGAGGTATTTTATTTATTAACCAAATTTATTCGTTTGAGTGAGGAAAGAAGCAGAAAAGCGGTAAAAATAGAAGTAGCAAGGGGTTTGATGAAAGTAGGAGTTTCTGCTCATGTTATCTCTCGAACAACTAACCTATCTATTGGTGAGTATGAGGAGAACAAAATTCCTGTTCCATACAAAGTAGGGCAAAGGATAAAAGAGTGGAGATTGATACGAGGATATACACAAAAAGATTTAGCGAATAAAGTTGGCATAACAAATCAAGGAATATACGAGTATGAACAAGGGAGAGCTGCTGTCTCACTTGAAATGTTAGATGAAATAGCAAAGGTATTATCAATCAGTATCATAGATCTACTTCCCGAATCAGATGAGGATAGTAAAGCGGAAGAAAAGCTATCAAACTTGATAGAAGAATACAAAAAGATTGAGAGTCGGGAATTACGTGATATGCTAATCAAGTCTTTATTTGAAGGTATACATGTTTGTAGAGAAAAGGTCAGAGAGGAAAAGAAGATTGAAGTTGCAAGGAATTTAGTGAAAGAAGGAATTTCTGTTGATATTATCTTGCAAACGATAGGCTTATCAAATTATATGATTGAGAAATTTTTGTGATTTCATAAAAACTTAGCCAATAGTGGATTTTTTTGTGATAGAATATATGTTTGCTTCTGTAGGAAAAACAGCTTTTAGAGGATTTATCTATGATAATTCAGAGCATATTGGCTCAGCAAGCTACGAGCTGGGGAAAAAAATAGAAGGTTGTAGGATAGTACAAGGGTATACTCAGGCAAAATTAGCAAGCAAAATTGGTTTAACACATAAGGAAATACATAACTTTGAACTAGGGTGCAAGGCTATTACAATCAAAGAATCGTATATAATAGCAGGAGCATTGTCAGTTAATGTTATAGATCTACTTCCAGGACCAACAGTACTAAGAGAAAACAGTTGGTATGAAGATGAGGATAAAGAAATAGTCTATCTAACAAAAATACATAGAGAAATTAAGGATCAGGAATTACGCAAGAAGCTGTATCCATTAGTAAGGTTTGTATATATTAGCGAGAAAATTAACCAAGAAGAAGCGAAAATAGAAGTAGCAAAGAATCTAGTGAAAGAAGGAGTTTCAGTTGATATTATTTCCCAAGTGACTCGCTTATCTACTTATGAGTATGATGATATAGAGAAAGAAATTTGTACTGATTCTATACTCTACAAAGTGGGGAAAAGGATAAAAGAGCAGAGATTAATACGGGAATACACTCAGGAGGACTTGGCAAATAAAATAGGTTCAACACCTAAAGAAATAAACGACTATGAACGAGGATATACAGACATTCCAATTGAAATATTATATAAGATAGCAAAGACATTATCAGTTAACATTAAAGCTCTTGGACTAACAGAATATGAAAATGAGCCAGTTTTGAGGTTTGTAGGTAAATGCGAAAAAATTGAGGATCAAGAATTACTGGATACGGTAGCTAGATCTTTATCTGAAGGAATGCAAACTGGTAAAGAAAAGGTTAAAAAAGCAGAGAAAATCAAGCTTGCAAAAGATCTAGTTAAGGAAGGTGTTGCTATTGATATTATTGTGCGAGCAAGTGGCCTAACTGCTGATGAGTGTGAAAATTGAATTGTGTTAAACAATATATTAAGATATAAGTAAAAATAGTTATATATTTAATACTTCTATACAGAATTTGTTTATCACTTTTTGATTGTCCTCTACCATTGCATTTGCCTCTTGCTGAAGAGATCTGATATTTTTTGATGTAATATTATCCATGTCAGATGATGCTATTTTCAATTGCGATTGTATTCTTACGTATCTATTGCCTATTACTTGATTCATCTGATAATTTACGCAGTCCAATCCAGAGGCAAACATCACATTTAACAAAGGTTTTATCCAGCCTATTTTTCCAAATCTCTTTGAATTGGCATACTCTATGCTTCTATCTGTTCTACCAGTACCTATCGATAACAGTAGAATATCATCATTTGGAAATAACCTCTTACCACTTGCATATGCACAAGCCGCTGGATTATTTGCAAATACCCCGCCATCCACTAATACTCTGTCTATCTGGTCAATTTTTAGATGTTTTGGTATGAAATAAGTAGGTGCAGCCGTTGCAGCTCTGAGTGCATCTTTCAGCTTAATATTACCTTCTTTCCAGCTTTTGAAGAAAAATGGACGATTATTGTGAATATCATAACTTGTTATCAGTACCTTACTTAATGTGTTTTTTAGAATATCCTCTCCAAAATATTTATCCAGTACAGATTCAATATTTTTATGTGGGTATTGTGCACAGTTAAACCAAGATAATATTGATCTCCTGAAGAATGAAGATTTAAAAATATATGACCCGTATTCTTGGTAAAGCTCAACTAAATCATTTGCTGAATATTGGGGATTTCCCCGTTCACCTTTTTTGCATAACCCTGCTACAACAATTCCACCGGTTGAAGTACCAGCCATTAGATCAAAGATTTGAGAAATAGGCTTCCTTGCTCTCTTTTCTATTTCTGCTAATATTATCGCTGGTGTGATGCCTCTTATGCCTCCGCCGTCAACGGACAAGATGTACTTTGTCATTGTGAAATGTGAAAATTTAGATAAAGGTATTAAGATTTAATTTTTCCGCTTAAGACTTGTAATTTAAACTCATCAAGTTCCTCAGAAAGATTTTTTACCCGTTCTTCCAGACGATATACCGTAACGGTCAATCCGTTATTCTGCTCTATAAATTTATCATGAATGTGAACCCGTAAATCTAGCTTGGCAAGCCACCATATCACTCCTATTGTTTGAATTAGCATAGTAACTATTACTGTTATTGGGATTTTTTGGTTTTGCATAATGATTTAAAATGTAAAGTTATTATGGATAGCTACTTTAGTAACTACTATTTTGATTTATGCTGTTCCTCTGCATTTGCAAGTAGCTTAATAATTTCTCTATATGGTTTATCCCTGTTTTCATCATACCGTGATTCTATTACTGCAACTCTTCGTGGTGTTTTTCCTTCGTTATCTTTAACATTAGGGCTAGCTCCATTTTCTAGTAAGAATTTGACTATTTCTAAATTTCCTCCTAATGCAGCAGAATGTAATACTGTCCATCCTTTATGTCTACCTGTATCATTTATATCAACTCCTTCATTCACTAGAAATTTCACTAACTCTAAACATTTTCCCTCTGCTGCACAATGTAGCGCTGTTAATCTAGGAACTTGTGTATTAATGCTCAATAGATTTTTCACTGAAAACTTCACAATTTCTAGATTGCAATTTTCAGACGCGATCTGTAACACTCTTTTGTAATTATCTGTAGCTTTGGATTTTTGGTAGCAATAAGTAATAACAACGCATACTATTAACAGTATAAACCACACAAAATGTAATTTATCTTTTTCATTATACTTCAGTTTCTTCATACTTGACATACAGTTTCTTCATATTAAAAAGATTATTACTCATTTTTTATTAACATTACTTACTCAAAGATGCTGACAACACAGTAAGGTAACCTGAGGTATTTAAAGTATGCTCTACTCTATTAACTATCCATTCACCATCTACTGCTTGATTAAAACCTATAAGATTAAGCTTTGCTTCTGCAAATAACTCTGGATTACCAGGCATAGTTATATCTAAAGTTTCATTGTTACGCTTCAATTGTTTTAACTTGGCATTTGCTGCACTTAGTGCTGACTTTGCATTTGGATAGATTTCTAGCATAATATAACTTGGCTCGCCGCTACCAACCGTTTCTTTAATAGTTTCACCTTTTTCATAGCTATGCCATTTTGCTACTACTGAATTGTATTTATCACGTACGGTAAAATGCACTTTCCAATTAGTTGTGTCTTGAGGTATAATAGTCGTTGTTCCTAAAGCTTTTCCTGTGGCTGATTTTGCCATGTTTTTTGAAATAAATAATATATACCCACCAGCTAATTTTACCATTGCTTCACGCTCTATTGCTATTTTCGTCAGAAGGCTTATATCACTCTCCTCAGTTTGATTAATGTGAGATATAAGTACGTCTTTAAATTCCTCAGCGACTTTATGTCCATACCCATGTTTTTGAGCTATTTCTTTCACTAAGTTTTCTATGGTAATTTGGTGCCATTCTTTTGATACTTTTGCCTTCAAAGATATTCTTAAATTTGTTGCATGAGCTTTGATTAGTAGAGTCTTAGGTGGACCTTGTATCGTAACTTCGTTGACTGTATATATACCCATTGGAAAGATTCCAGTTTCCTTATAACCTAGTGCTATGTTCAATTCATTTGGAACTTCTACATTTTCATTGCCATAATCAACGCATACCTCTGCAACATCATCTATAGTACCAGATTCATCAGTAAGATGCACCGATATTAAATGATCTTTTATTCCTTCAATGCTAAATTCAGGTTTCATTTATTCCCACACTTTTAACTTCGATTTTTTTAATTGCTTTTGTATTGTAGGTAACCTGATCTTTAATCCTGCAGGCAAAAAACTTCCATAATCTGCAAGTCCAGGGTTTTCCTCCAATACTATTTCTACTGCTCTAGAGCTATATCCATAGTGTTTAAAACATACGTAATCTAACATTTCGTTTTCTCGGGTTATATAATGTACTGTCATGCATAACGCCTTAAACTTAAGCTAAATTGAACCTTTTTTGCTAATCCACATGGAAAATACGACGTTTGCTTTTCTTCTAACCGCACAATAACAAATCTTCCTAAAACATTTCCTAAATTGTCTACTAAGATACTTGGTTCATGATTTTTCTCAGCTTCTTTCATGCTTTTTAATTGATTTAAATCATTGAGATTATGGAAATAAATTACTCCTTCTAAGTCTATATTTTCTGCACCTTGACCAATATTTTGTAATGAAGGTATTTTACCAATACACTTAATAGTACTCCAACGATTTTCTTTACTATACCTTACACTTGTTGGAGAAAGCTTATGCTGACCAAGTGATAGCATTAGTAAATTGGCTCTATTGAATCAAACAGAACGTCTCGTGATTTTTCTCTTATTCTTTTTATTACTGCATCAGCAAGACTACGTACATCTTGGTTAGGTTCTGCTTTTATACTTATATTAAATGTAAAAGTTTGATTGAAAATTTTTTGTTCACACTTTTCACAGTCTTTTAAAACTTTCTCTGAATTATCTGCTACAGAACTTTTTTCTGTAATCACACTTTCAATATTCGTTCTACTATTCGAAATTCTACTAAAAGCATTATTATTTAATAAAGGATTTCCTTTACTAAAAACATTATTTTCACTAGTTGCACTGCCTATTTTTGCTTCTACTGGTTTCTCTAATGCTTTTATTGGACTATCATTAAAAAATTTTCCTATACCAGTCCAATTTTCTATAGATTTTGTAATTGATTTCCAGAGACTTGAAAAAAAGTCCTTTACCTTTTGCCAATTAGCAATTACAAGCGCTGCACCAACTGATAGTCCAGCAATAGCAGCTCCTATAGGATTGGTTAGCGTTAAAGCTTTCAGTCCCATGATTACTGCTGGAATTACTCGCGCTGATAACGAAGTTAATACTGGCAAAAGTGTTCCCTGCAAAATAACCTTAAAAGTTAGTATTCCACCTCCAACCAATGCAAATGCATAACCAAAACCTACCACTGCAATCTTACCGATAATAAGAGCTGAAATTATGCTCATAACTCCTGTAGTCAAAATTGGACACTTCTCTGCGAACCAAGCTATACCTGTAGATATAGACCTCAAAATCTTACTTATCCAATTTAAAGTAGGTAGCATAACTGACCCTAAGTTCATTCCTAGCTCTGCTATTGTATTTTTGAGTAGCTGCAAATTATTTGCTGTGGTACTTGCGCGATTGTCAAATTCTTCTTGCATGGAATGTTTATACTTTTCTTTGTCAGCTACAAGAGCTATGGCACCTTCATATTTTTTTAGGCTTCCAACTATCAATGCAATATCATCTTGATATTCTTGACCAAAGAGATTGAGAAGGATTTGTGAGCGTTCTTGTTTATCTATTTTCTCTAAAGTTTTAAAAAAATGGAGTAATGCTTCTTGACCGTTTTGAGCAATTTTTTGTGACATCTCTTCTGCGGTTATGCCCATGGATTCCAATGTTGCTTTAAATTCTTTTCCTTGTCCCTCAGCAGTTTGGAGCTTAGAAAGTAAAGCGTTTATGGCAGTTCCTGCTTTTGCTGGTTGTTTACCTAAACTAACGAAGGCATTTATTAAACTACTTGTCTGATTAATATCTAAACCAAATTGTTTTGCAGTACCACCAACTATTGCTAGAGCTTCAACCATATCTTTTGCTTTGGCAGCAGTGTTATCTGAGAGATGATTTATAACGTTGCCAACTCCTTCCATTTTTTCTTCTGCAATTCCATAAATGTTAGCGAGTTTGGCAATAGAATCACCAGCTTGTTCAGCAGACATGTCAAATGCTGTAGCCATTTTAGCTACTGTTGTTGTAAATCCAATTAACTTATTTTTTTGAATCCCAAGTTGGCCACCACTTGCAGCTATTTGTGCTAACTCTGCAGCTGATAGCGGTATTTCACGAGATAATTCTTTTAGCTTCTTAGCAAACTCAATAGCTTCATTTGTGTTCTGAGTAAAGTTTACTACCTTCTTAACATCAGCCATAGCACTTTCAAAATCAATCGCAACTTTAATTGGCGCTGCAAGTGAAAGTCCTAGTCCTATAGTTTCCATTACTTGTGACCTATAATAAGCTTTTTTTGCCAGAGCATTTTGCTGTTTTTGTATTACAGATCCTAGTTTACTGTATTTTCCTTTAAGTACTTCAATAGATGAACCAAGTTTAGTTTGATCCCTCACTAAAGATTTAATATCCTTTCCACTTTTTCTTATTTCTTCATTTAATGTATGAAGTGTATCTCTCTTTTTGATATAAGCCTCTTTTGCCTTTGATGCCGATGCTTTCAATTTTTCGAATTCATTTCTCAGTGCTTTGCTTGGTTCTTTTTTTTCCTTCTTTTCTTTAGCAATTACTGCAGATGATTCTTTTGCTTTCTTCTCCGCTTCCTTCCAATTCTTCATGGCTTCAAGGGCATCATGATTTAGTTGCTTAAATTTGGAAACAGATTTCATTGACGAATCAAGCTGCTTTATACTATCACCCAACTTAGAAAGCTTTGCTGCACTACCTGTCATTGCACTATTAAAACTGCCATCTAATGTTGCACCGATCTTTATTGAAAGCATTGACATTTTTTTGCTACTCCTTTACTTATTTCTATCCATGATGAAAATTCATTTACATCCATATTAGTAATCTGCTCAATTCCACTTCCTGAAATAGAACTGAGTAGTAATACATTATACTTTAAGTTCTCTGTTCCAGCGGCGACAAAAAATCTTTTAGCACCTTTTGTATTTCTACATAATCTTTAATACATAAATCCTCAACTGCTTCTTTTGGCACGGATGTTAGATTAGCAATTAAAGCTACTTCTTTCAAGGCTTCGCCTTCTATGCGTTCTATAGCAAGTAAATCTCTTACTTTAGGTTCACGCATCGATAACTCTGAGATAGAGATACTATCAACTGTTATTGATTCACTAAGTGTAATTGTTTTCATATTTTCCTCTAAAAAAATAAAATTTCAAATAAGTTTTCATATTCCTAAAACCGTTTGCAGCAAGGCCATTTGATCAACGCCATTTATCTTTCTAATCATATTTTCAGCATCGATCTCTATTAATTCATTACCACCTATCGTAAGTTTATAATAATGGGCAGCTACAGTACACTTCAGCGTTGCTTTTTCAGCAGGTTTCCAGCTACCAAAATCAAATTCTTTGAATATGCCCCTGAGGTTGATAATTACTCCTTCAATATCATTGCTACCACTTCCTTGCATTACACCTCTGAGCGTCAAAGCTACTGAATTTCCATTTATCAAGCCAAATAGCCGAAAGAGTTCTGTATCGTATTCAGAAAAAGTAAAGTCTGCTTCTAATTTCTCCATGCCCATATCAATATTTACTGGAATATCCATACCACCAGCACGGTACTCCTCTGTTTTTATGGTAAGCTTTGGTAAGGTTACTTCATCTATTTTTCCTGCATAGCCACGACCATCAACAAATACGTTAAAATTTCTCAGTATTTTCGGTAACATTTGTTTTTCTCCTTTTCTTACAGTACTTCGCTATTGATCAAGTGTGACCTGAAAGTAATCTGTTCAGCCGGATAGGGTGGTGTAAATTCAAAGTCAAAATATACTTTTCCACTTGCAATATTTGTTGGTGTATTGAGTTCTGGGGTTGCATAACATTTTCCACTGATAATCGCTCCTTGCGCTTTTAAATTGGCCAAATAAGAATTCACCCCCTCAATCACATCATCTATGTAAGTTTTGGTGATATTTCGATCAACTACCCAGAGATGAGCTCGCAGCAGACTATCGTTGATTAAATCTGCAGTTCTTCTCACTGATAGAAAAGCCCATTTTGAATCATCTGAACATGTTCTATTTCCCCAAAGCCTATAGCCATTTTGATGAATTATCGTTGTTACTTCATTTTCATTTAAATGGTTTGCTCTACAATTTGTATTACCGAGCGTAAAATCAATAGGCCTGCTTGTTCCAACAATACCGTTTATTTCTTTATTTGAAGGTGAGTGCCAGAAGCCTTGCTCGCTATCTATCTTAGCTATTAAACCAGCTACAAATGAACTTGGAGGGAGAATTTCTTCTTTTCCTTCAATAAGTACCTTAACCCACGGATCAACAACATAAACTCTTGAGCTGCCTACACTTTTTCTCCATTTTATTGCTTCTTCATCATTGGTATTTGGTCCATCTGCTACTATTATTGCTCTTAGCTTTTCTGCTATAGGAATTAAAGCGCTAACCACTGGATTTCCAGCATCTCCAGATAATTGATGAGTAAACTGAGGTGCAATTAGTATTCTAGGTAGCACATGAACTATGCTTTCACTGCTTAAGAACGCTTGAGTTCCCTGATATTCTCCAGTTTCTTCGTTAACTCCACCAATGACATTGCTGAGCGTCTCTTCTACTTTCTCCTCAACTCGAATAACTACTACTGTTGCACCAATTTGGGAAAAAATTGCATTAATAGCTGAAGGCAAAGTCCCAGATTGACCAAGTTTTGCTGCTTCTTTTAAGCTTCCTGCTATTAATATTGGTTTATTTAGTGGAAACTTTTGCCCGTCAGCATCAGGTGCAGTACCAATTACTCCAATTACCGATGATTTAGCTGTTCGTACTGTCCTCGCTCCTGAGGTAACCTCGATAACATTTACTCCATGTAGAAACTGTTCTGTCATTTCTTTTTCCCCTTTTCAACTTTCTTGCATTTTTTGTTTACAATCATCTAGCAAAGTTTGCAGCTCTTCCTTACTTTTAGCTTCACCGATTTCCCTTTCAGCTATATCCACCAATTCTTCGCACTTGATTATTGCTTTTTTCGCTCTTTTTGCTTTTTCCTGAATTATTCTTGCCATTTCTACTACTGAAATTCCTCGGACTTTTGCTAATGGCTCTATAATTTCTGCATCTTTTTTGTCTATAGATTCTGGTGCTGCTAAAATGTTCTCTGCGGCTTTTGCTTGTATTTCGTACGACTTAGACTTCTGATGAGAATATCCTGCGTATTGGTGAGTATAGTTATCATAATAAGCATGAAGATTAGAAAGTGCAGAAAACTTCGCATTTTGTAGTAACTCCAATTCAATATCTTCTTGATTCCGCTGAGCAATTTTGCCTCCTTCTGTTAAACAATAGCTTTTTTGCCAATCAAAATCTTCTGGTGCTTCATACCAATCATTTTCAGTTGGCTTGCTTTCAAGTGTTGTTGTTTCTACTTGTTTATCATTTTCAAATCTAATGTAGATAGACATTGTTTGTTACCTCCAAATCTCATACGTGTTAGATAATCCTGGACATTGCCAAGCTTTTAGCGTTCTCTCCACATCTACTTCAAGTCCTGTAGTTAGAACATTGCTACGTATGTTATAAATCCCCCACTGAATAAATTGACCATAGTTGTGTACATAATTTGATGCAAGCATACCTTGACTAACTTGTGTTCTGGAATACAGATAAGATGATGTGTAAAGTAATATTGCAACTGTTTTTTCTGCTGGAATCTCCACATTACCAGATCCGGCTAACTTGCTATCAGAACTCGTGTATTGGTAAACATTTTTCCATACTATTTTTGAAATACTTGATTTATTAGAATTAGTGTTATCAGGAGTTCCCACAAATAATCCTGCTCCCCCATACTCCGTACTCGAATACGATGATCCGACAAATTCCATTGTCTTATTTATGTTCACATTGGTTGTATTTTTTACAAATACTACTCCAAGTGCAGCATACGGGTAATAGTATATCTCATCATAACTACCAGAAAAACTTTTTGTGCATAACTCGCCGTAAATAAATGTTCCTTTACTTCCCTCTATAAAACTTAGTTGTCTTGGCCGATAAAAACTAACGTAATCTGTATTGTACGTATGGCTACCTGCTAGTAGTTGTAACATATAGTCAGTTTTTGTTATATCACTACTCCACTTTCCAAGCTCTGTCGTAAAAGTTCCGTGGCCAAAATAATTATTTTTTCTGCCAAGTACACCAAATAAGAAAGGTAATGACCCTGATTCAATCATATTGCGCTTTCTTATTTCATTTATAAGAGACACTTTTAACTGTTCATCCCGAGTTTTTACCTCATTAGAGATGTTTTTAATTCGAGTTTCTATTTCCCCAATAATTGATGAGCCAGATGGTACATTATTAACAGCACGAAAATCTTCTACTAAACCTTTAAGACCATCTTTATGACTATTACTAATGCTATTTATTGCTGCAATATTGGCATTCTTTCTCGTATCAAGTAGCGATAAATTTGTTGTTCCTTTTTCATCAATTCTCTTTAATAACTGCTTCTCTGATTCAGAGATCACTGCTAAAGAACTAGCTTTTTTATTATCCAGATCAGTTAAGTGTTTTTTTGCACTATCAAGAAGTTCTTTTAGCTTACCATCAGTCATCTGTACAATTTCAGAAACTGCACTTTTGTCGACTATTGATTCCAATGCTTTAGCAAGATATGCTAATTGATCTGGTGTACTGTTTGCTGCTAAATCCTTAAGCCTCTTTTGTAGTGCATCAATTATCTCTTTTACCTCAGTCATCTGCACAATGTCAGCAATAGCTTTTTTATCTGCTATCAATTCCAGCGATTTTGCAAGATATGCCAGTTGATCAGGTGTGCTGTTTGCTGCTAAATCCTTTATCCTTTGATGTAACGCTTCTATTGCTTCTTTCATTCCCAAAAATTTAAAAAAGTCTCAAAATTAAACCGCTCAAAATTACTCTTAAGTTGATTATGCTCATCTTCTCTTTCGGTAATATCTTCATCTATTTTCTCAATTGTGGTACGGATACGAACAACATCCTGCACAGCAATATTTTCTGGATGCGGTAAAGGATATCCACGCCTTGTTTTATCATTTGGCATTTTTCTTATGTTATAACAATCCGCAAGTTTTTTACCTTTGGCCGATAGATAACCGTACCACTTAAAACCAATTTTACCCTTGTTTCACTGGCATTAAAGTTTGTCAGTACGTGGGTTCTTTCCACCCAATTTTCTCCAATTGGTTTTCCTGATGTTAAATTTACTAATTGCCAATCCACGTTTTTTTGTACATATGCTTTAACATTTGCAGTGCCAGGTATTAGCGCATCATAGGTAATTGTTATCTTAGTGTTAGCTCCTGCTGTAATGCTTCTTGTAACATAATCCCCAGACTCTGAAAGATTGCCCATAACTAGCTGTAACCCAGGATATAGCACTGGACTTTTTTCTCGCCCTCCTTTTAGGCTTGCTTTTACCGTTAGCTCTCCAGATAATCTTTCACGCAGTGCGAGCGGTAAGTTATCAGACAAAAATTTTTCTCTTCCCCCTTCATCTGTTAAGATAAATTCTACATTGGTATCAAATGCTACTTTTTCGACGTTCGTCAAAACAATTAAATCTGATACATTATTTACAGTAACTTTGCCCAGATCAACAACATGAGAAACTTCACTAAATTTTGCAGCTAGTAGTCGAAACGTTAAATCTAAATTTTGATGTGGAGTCCAGGTGCTTGCATTGCTTGATGACAGTAATACTCCTACTTGATATGGCTGACTTGTTACCCAACGGCTATTTACTGCATCATATTTGCCAAGTTCTGCTATCTTTACTGCAGTACCAGGATCATCAGTAAGCAGTACTATTGCATACTCCTCTCCTGCATGGCAAAACACTGGTGACCAAGTTATACGTGTTGCTGTGCCATCTATCTTTATATCTTTTGGCTCAATATAACTTTCAGCAATGACAGTCTGCGAGGGCATTCCCACTGCTGTTTCTCTAATCTGCACAACAACACGTTTTTTGCCGCTATTTGTGAACCATAGCTCCACACCTCCTATGTGCCTACTCTCATTTAAAGTAAATGTTTGGGCTAAAGGATCAACTCTTCTTGCTGCGATAACTCTTCTTCTTTCTTCTATGGTAATTGTTTTTTTACCAGTATAAGTTGCTTCTCCATAACTGCCTTTATCACCGAAGAACTGCACTAACTTAGTCCCAGCAGGAATGTTTCTTGGTACAGTAAATCTTCCTTTTATTTTTCCTCTGTTATCAGCAATAAATGTTGCGATCATGTTTTTCTTTCAAATATTTTCTATGCTTGAGGTTGAATAAAAATTCCATCAAACTTTAATTCCTTAAGCTTTTCACCAGTTGCAAAACCTTCAATCTCAAAATTTTGAGTTGCTTCTCGCATAAATTCAGTTTCGTATGAGGTACTTGACAGCAGCTCTGTTGTTTCTTTAACATTAAATACTCTGGTTACTGGACTTTTCCAATTTGTTTTTACCTCCGTCCAGTGATCAATATTTTTATTTAAAGTAATTTGTGCTGGTACTGGATCAAAAGCTTGGTATGGATTGATCTTTTCTCCTTTGGTCTGTAAAAGCTGCTCCAGTACCGGTTCAAGTTCATACAGCAACAAATAAGTTTTTTCTTCCCCATCAATATCAGCAATAGTTACATCTATTGGTAAAATTAGTTCCTTATTTACTATTGCTGCAGACTGCGAAATTCCTTGATCACGCATATCATCATCGAAGAACGGATCTACAAATACTCCTTTTTTGGTGGTAGGTTCTCTTGAATTTGCATCATTGCGTAAACGCTCCTGTGCAACAAGTGCATAAAGATCATTTATTCCTTTTTTCATTGCTTCAAGCTCATTCATCGGTACAGCATGAATAGCATTATTCACTATTTTTACCCCTTCTTTTTCTCCGTTTTTCCACGTCTGATGAATGTAGCAGAGTAAAAGTTGTCCGCTAGGTGCTTTAGGCATCGATGGTCGCCAAGGGTGAGCTATACCTTTTATTCTCCTCACTACTCCTTTGCTATCGATAGTAATTAAATCAAAGCGGGGCATTTTCCAGGTGTAATCAATCAGAACCAAGCTGTTATCAACTGCTCCTTTTACTTTACACCCCTCTTCGCTTATATCTTCAGGACTTATATGAGTGCGACAGCGATAGGTTATTTGATAACTACTTCCAGGAGCTGGTTCTTTGCCGGGTAATGACCAATCAACGTTTCCTGCGTTTAGTTTGTAATCTATACTATTTTCATAAATAACATTGCCTTGTTTAATTTGAATAATTTCAAGTACTGCAGAGTCAGGTATCGGATCAATGGCTCCTGAATATGAACCGTGAGTAATGGTAATAGTTTTTTGAACAGTTATATCTACTTTTTTGATTTCACTTATTGGAAAATCATTAACTTTAAGTTCCATTACTCTTTGGCTATTTGGCTGAAAAGTATGCGGTTCTGATTCAACTGATTTTATATCAGGATCTTCATCAAAGGAAACACGAATACTGTGAGGTAACTCAATCTCATAGCCATCAACATGAGCTTTGCCCTCATTAATCACAAATATTTTTTTTCCTCCTTCTCCCTCTTCCTTTTGCAGGAACATTACTTCAAGACCATTTACGACGTAGGAACCATTTGCTTCTTTGTCATAACGAGCAAGAGCAGTAGTTACTATATTTGCTTGTGGTGGCGGTGAATGTTCTATTAACACTCCGTTTTCAATGTTATAAATTGGATAAAATTCTCCATTTACAGAAAAAGGGGAAGAAACACCTTCTGCTTGATAACCCCAAATGGTGGAAACTTTAAGCCTTGCAGCTCCTACTTCCTGATAGTTTCTTGTACCAATAGCAGGATCACGAAGGTTTTCATCCTCAAGTTCTGTAATCGTAGATTCTAGATAATAAACACCTATGCGAACTGTGGTACTCAGTGGAATAACAAATTCTTCTTTTTCAACTTTTCTAACTGCACCACGCAGATAGATTTTTCCTCCTTCAAGTGTAACTTTACCAGTTTCTCTATCTATAATACAATTGCTTCCCGTTATAACATCACCATCACGAAATATTGCATCACCTATGCCTTTAAGCTTAGAAAGAGCATACTCCTGAGTCTCATTTAATTCTGCAGACTGTAGACCTCTTCCTGCAAGGAACAAGCTTTTTTCGTATTCTTTGTCAGGATTAAAGCGGTTATAATAGGCGTTTAAAGTCATTTTATGCTAGAAAAATTCAAAAAGTTACAACAAATGAAAAAGTTTCCCGAGTTGCAGATGTTCTGATAAGTGGTACAGTATGTTCTAAAACTAATAAGATCCCTGGGTCTTCTATATCTTGTGGTTCAAAATATCTCTGTCCAGGAGGCAACTTTTCTTTTACCTTTGTACCAACCATAACTCCTAATTCCCGTATAACTTGATTTGCTGCGTCCGTGAAATCGAAAGTAAATTTAAGGTATAAATTATTGGTTGGTACATTTGAGGACCTAAACCTCCCTGTTGGAGTCAAAAGCTCTCCATTCTCATCACCTGTGCAAAAGAGAACTTCATCTGCAGTACGTCTACCAAGCTCATTGAGCAGTTTTTCAGAAGTTATCAGCTCTGGTGGTGTGCTTTCAGTATACTCTATAGTAACTGCACTATTTGCCGTGATAGAGCTATTTTCCGTACGTTTTATTACACCAGTACTGCTATCAACTATATAATCTATACTTGGC
>NODE_3_length_13265_cov_5.753615
GCTCTAGTATGCAGAAGTATGATAGAGGGAGGAGAATGTTTTGTACGTTTAAGAACGAGAAAGCTGGAGGGATATGTACCATTACAACTGCAAGTACTGGAATCAGAGCATTTAGATAGTAAAAGTAATCAAAAACTAGCCAATGGTAATGTAATAAGAAACGGCATTGAGTTCAATAGACTTGGGCAAAGAGAGGCATATTACTTATTTAGAGAACATCCAGGCGAAGGCTCATTTGGAGAATCAGTGAGAGTACCAGCAAACGATGTTTTACATATTTATAGACCACTAAGACCTGGGCAAATTAGAGGGGAGCCTTGGCTTTCTAATATACTGCTGAAGCTTTATGAGCTTGATCAATATGATGATGCAGAGCTGGTGAGAAAGAAAACTGCAGCAATGTTTGCTGGATTTATTACGAGACTCGATCCAGAAGCAAATATCATGGGAGAAAGTGAAAGTAATGAGCAAGGAGTGGCACTATCAGGTTTAGAGCCAGGAACAATGCAGCTTTTAGACCCAGGAGAAGACATAAAATTTTCAGAACCGTCAGATGTTGGAGGAAGTTATGAAGCATTTATAAGACAGCAACTCAGGGCAATAGCGATTGGTACAGGGATAACATATGAACAGCTAACAGGAGATTTAACAGGCGTTAATTATTCATCCATTCGAGCAGGATTGATAGAGTTTCGCAGGAGGTGCACGATGTTACAGCATAACATTATGGTATTTCAGTTTTGCCGTCCTGTATGGGATAGGTGGTTAGAGTTAGCACTACTTTCTGGAGAGCTAGACATAGGTGAAGAATGGACAAAGGGAAAAGAAGGAGCAAAAAAAGAAGTAAAATGGATACCACAGGGATTTGATTGGGTCGATCCGCTAAAAGATCAGCAAGCACAGCAAATGGCAGTAAGAAATGGATTTAAGAGTCGATCGGAAGTAGTATCAGAAATGGGTTACGATGTAGAAGAAATTGACCAAGAAATAGCAGAAGATCAAAGACGTGCAAGTGAACTGGGCTTAAGTTTTGATTCTGACGTTACGGCCAATCAAGAGGTACTATGAAACAACAATGGCTAAACAGATGTGTAATGGTAGAACCAAGGAGTTTTGAATTACTGTCACTACAAGCAGGAAAGCAGCCTATCTTTAAAAATATAAAACATGCAGTAAGAAATAGTGAAAGAGGAATAATACCGATACATGGAATCTTGACAAAAAAGTCAGAAACTTTTGATGGTTTACTGGGTATGACATCATATGAAAAAATTCATGAAGAGATAGAGAGCGCTTTAGAAGATAAAAGCATAGAGACGATTCTACTTGATATAGATAGCCCAGGAGGAGAAGTAAATGGAGTGTTTGACCTTGCTGATTTTATTTATGAATCAAGAGCAAAAAAGAGAATTATTGCAATAGCAAATGATGATGCATATTCTGCTGCGTACGCTATAGCCTCTAGCGCTGAAAAGATTTTTCTCACCCGCACTTCAGGAATTGGGAGTATAGGAGTAATAGCAAGTCATATAGATCAAAGTGGATTTGACGAAAAACAGGGAATAAAATACACCACAATTTTTGCTGGTAGTCGGAAGAATGATTTAAATCCGCATGAGCCAATGACGTCTGAAAGTTTAGAAAGCTTACAAAAAGAAGTAGGAAGACTATATGAAATGTTTTTGCAGCTAATAGCAAGAAACAGAGGTCTTTCAATTGAAAAGATTCGATCAACAGAAGCAGGTCTATATTTTGGCGAGAAAGCAGTAGAAATAGGTCTTGCAGATGGAGTTACAACATTTTTTGAATTTATCAATAATCATAAAAGTAGGAGTGTTAGTATGACAACTAATGAGTTAACTGATGAAGGCTACGAAAACTGTCGTAGAGAAATTTTAGAGATAATAAGATTATGTAATGTATCAAAGATGCCAGAAAAGATAGGAGAATTTATAGAGCAAGGCGTAAGTATTGAGCAAGCCAGGGAAGTTTTAACGGAGTTACTTGCAGAGCAAACGAAAAAGACAGAGATACTGAGTGCAATACCACAGAATTCAGGAGAAGAATTGATGATGCAGGTAGCGAAAAGTCGTAGGAGTTAAAGTATTTTTATAACCGCCGTATATAGCATTGATAAAAGCGGCGGTAATCAGTTAAGGAGAGATGGTATGAATAAGTATTGCTTGGTTGTAAGCAAGAGAAGATAATAACTTCTCAGAGTGGACTAGGTGGCAGGTTGGATGTTTTTCTGAAGCACTTTCTGCCCAGGGAGTAGAAAGAAGACTTCGTGGGGGAGATTAACTGCCCCTGCCACCGAAAATCATCGTGAGGCTCACAAAATGTGATGACCTCGTATAGGAGTTTGGAACAACCGGCAATATTCTACTCTGATATATTGAAATATGCAATTGGAGGAAAAATATGCGTCACATTGGAGTTGATTTACATACCAATAGCTTTACTGTTTGTTACTTACAGGAAGGGAAACCTGAGAATATTCAAACGTTTCGCTTAAAATACTTGGATAATTTCACCAAAGATCTTCAAGAAACAGATGAAGTAGCCATAGAAGCAACAGGTAATAGCTGTTTCTTTTATGATGCAGTTTCACCTTACGTTAAACGCATAGTAATAATTGCTCCTGGACAGTTTGAAGTTGTTCGTTGCTCTGTGAACAAAACAGATAAGCATGATGCACGAGCTATTGCTTTCTTTCTCAGCAAAGATATGTTGCCTGAGGCAAGGTGCAAAAACAAACAATGCCAGCAGTTAGCTTCTCTTCTTCAAACGAGAGATCAGTTAGTAAAGTCACGGGTATCTTTAATTAATAAAGTTCATGGTCTTTTTAATTACCATGGAATAAAAATTAAAAAAGAAGTACTTACAACTAAAGTAGGATTTGAACGTGCTACTCAAAAGCATAATTGGGATCCTTTAGAAAAAGTTGAAATTGAAGTGATTAGCTATCATTTAGAAGCTATCCGAGAAAGCCTTAAAAAGCTTGAAAAGGAAATTATAGCTTTCGCTAAACAACTTCCTGGGTTCAGCAATCTTATCAGCATAAAGGGAATAGGTCCAATTTCTGCAGCTGTTTTTATTGCAACAATTGGAGACATTAATGATTTCCGTAGACCTGAGAAACTTACTGCATATTTTGGAGTTGTACCAAGAGTTTCTCAATCTAATCAGCAATGTACAATTGGAAGAATTACCAAACGAGGGTCAAAAATAGCGCGTACTTCTTTAGTTCAATGTACTTGGATTGCTGTACGTTACAGTCCTTACTTGAAAAGCTTTTATGAACATATAAAAAAGAAGCGTGGTTCTGCTAAGGCTATAACTGCTACTGCTAGAAAATTTCTTATAACTATTTTCTACACTCTTAAAAATAACTGGGTTTTTAAAGATTTTACAAAATTTGAAATTTCTATTGGACAATAATCATAGGAGAAATTTATGAGTTGTATAAGCGAACAAAATAATCTGGGTGACTTATTAAAGTATGAGGTGTCAAGTCTATATTCAAGAGATCAGATAACAGTAGCCAAGGGACAAAATATTAAGCTTGGTGCAGTAGTTGCCAAAAAGACGGAAGATGGTCTTATTAGAGTACTTAATCCCGCTGGAACAGATGGCACACAAACAGCGATAGGTATAATAGTAAGTGATGTAAATGCAATAGAAAATACTAAAGCGGTAATTGTTACTCGTGTTGCAATACTAGCAGATCATGCAGTGGTGTGGCCAGCAAATATCACTGAAGAGCAAAAAGCTGAAGTAATAAAGCAACTTGAAGGACGAGGGATCATTATCCGCAAGGGAGTTTAACTAAAATTAATAAGGGGAAAAAAGAATGCAAAATCCATTTACAAATACAGCATTTAGCATGACGGCACTAACAAATGCGATGAATATATTGCCGATAAATTATGGACGTGTTGAAAATTTAAATTTGTTTCCAAGTAGGTCAGTAAGATTTAGACATATTACAATAGAAGAACACAACGGAGTGTTAAGTTTACTACCAACGCAAGTACCCGGAGCACCAGCAACAGTAGGAAAAAGAGGAAAAAGAAAGGTAAGAACATTTACGATTCCGCACATTCCGCATGATGATGTAGTGCTGCCAGAAGAAGTACAAGGAATAAGGGCATTTGGATCAGAGAGTGAACTTAAAGCGCTTGCAGATGTAATAACTGATCATTTGCAGCTAATGAGAAACAAACATGCAATAACATTAGAGCATTTGCGAATGGGAGCGCTCAAAGGAATAATTTTAGATGCTGATGGGTCAGAATTATTAAATCTGTACAACGAATTTGAAATAACACCAAAAGTAGTAAATTTTGCCCTGGGAACAGCAACAACAGATGTAAAACGTAAGTGTCTGGAAGTATTGCGGCATATTGAAGACAACTTAAGTGGTGAATATATGACCGGGATTCATGCACTGGTAAGCCCTGAGTTTTTTGATGCACTCACTTCTCATGCTAAAGTAAAAGAAGCATATGAAAGATGGCAAGAAGGAGCAGCGCTAAGGAATGATATGAGGTCAGGATTTACGTTCTGTGGAATCACATTTGAGGAATATAGAGGGCAAGCAACTGATCCTGAAGGAACCGTGAGAAGATTTATAGAAAGAGATACAGGTCACTGTTTTCCACTAGGAACAGCAAGTATAGCTCTTCCCATAATAGTAGAAACATGATAAAATAGAGACTGAGAGCAATAATAAGGTAAAAGTGCCAGCAGCGTACAGTTATGACTTAAGGAAAAAAGCCATGCAGGCGTTAGATGAAGGAGAGAGTAAAACAGCAGTAGCAAAGAGGTTCAAAATCGGTAGAGTAACATTATACAAATGGGAGAAAAGGCGGAAAGAAACAGGAGATTTTCAATCAAAGAAACTGGGAAATACAGGCTATAATCATAAAATCACCGATTGGAATGCATTTGCAGAATTTATAAAAAAATACGGCGCTAAAACACAATTAGAGGTGGCCAAACTCTGGGGCAATATAAGTCGTCAAACGATTCATAGAGCTCTAAAAAAAATTGGATTTACACGCAAAAAAAGACTTATGGATATAAAGAAAGAAACGAAGGAAAACGAGCTCATTTTTTGAAAATCATATCGGCAAAGTCCCCTAAAAATTTAGTATATATTGATGAATCTGGTATAGACAATACAGAAGATTACCCTTATGGATATTGCAGAAAAGGAGAGAGATTTCATGCACTAAAATCAGGTAAGAAAACTCAGAGAGTTAGCATGATTGCAGCTTTAAATAAGGGAAAAATCGTTGCACCTATGACCTTCGAAGGCTATTGTGATACAGAGGTTTTTAATGGCTGGTTTGAGCAATTTCTTGTACCAATTTTACAGCCTGGACAAACGGTGATTTTGGATAATGCAACTTTTCATAAGTCTAAAAAGACTGTTGAATTTGCCAAAAGCGTTGGTGTAGACATTCTGTATCTTCCCCCATATTCTCCAGATTTCAATAAAATTGAGCACCATTGGTTTACTATAAAAAATAGAATCAGGAAAAACATTCCTCTTTTTACATCTTTTCGACAGGCTGTCGACTCCGCTTTTCTTCATTTGTTTCCACTATTATGAGAAGGGCTATACATTTACAACATATTTTGCACCAGCAGATTTTAATGAGACAGTAAATACTCTTGGGCAGCCACTATATGCAAAACAAGGGCCAAGAAGATTTGATAGAGGGACCGATTTACATACGCAGTCAAATCCTCTGCCAATGTGCCACCGTCCAGCAACATTAATCAAGATTGTTGCAACATAGGTAGAGCAAATATAAAGCGGTGTGAGGCAGAAGAATGCTTTACCTCTTCTTAGCATATAAATGTTAGTATATAGCGGAGAAATGTGCAAGAGAATATTAAGAGATTATTTAAAGATTGTTTTGCCCATTTAGGAGAAGTGGCTTGTTATAAATCAAAGGATAAGTCATATATGGTACAGGTATTAAAGCAACAGCCAGATAAATTATACGAGATTGGTGAAGGACAATTTGTGGGAGAGATGCTTTTTCTTGAGGTAAGCATTTTTGATGTACTGAGGCCAATGGTAGGAGATATTTTTGTTATTGACGATCGTAAATATAAAGTATATTCGCCACCGCTTCGAGATAACTCAGGAGTAGTGTGGAATATAAAATGCACGGTATTTGGAGAGAAGGATGTTTAACATTGAGGTTAATGAAAATATTGAGAGAATTATTCACAACATTGATGCTAACAAAGCAAAAATAGAATTGGCAGCGGTAAGAGCGCTAAACAAAACGGCATTATGGTTAAAATCTCAGGCTGTCCGAGAAATCAGTGAAGAAAAGCAAATTAGGCTAAAAGTAATTAGAAAAAGACTAAGAATTATCAAGGCAAGGAAAAGCACTTTGAAGGTTTTAATTAGAGCATATCTGTATGATATAAATATAAAACAAGCAAAAATAAGAACAGCATTTAATGATGCATTTATGGCAACGATGCCAAGAGGCTATCGTGGTATTTTTAAACGTGAAGGAAAAACAGCACTGCCAATACAGGAAGTTAAACTACCACTTGAACCTGAGGCTTCAAGGATAATAGAAAATCTTGTTAATTATGAAGTTGAAAGGATATTTGAAAAATATTTTACACATGAGTTATTTTATGACGGCATTTTGGACTAATTTACATGAGGTAATCTGTAATACGCTAAAGGCAGAGATACCAGCAATTCAAACTTGTGAGGTTTATCCAGCAATAAGGAAAGAGTTAGCAGCTCCAGCGGTATTTATAGAATTGTCAAGTCTAGAGCAAGGAAAAGATCCAGGAACAGAGGAGCTAGCGCTGAGAGCAAAATTTGAGGCACGAATAGTGATCGATAGCACAATAGAAAATGCCCCTATTATTGTCAGATCATTAGCTGCTGAGGTTGCCAGAGTAGTAAATAAAAATACTTGGAACGTGAAAAATGTTTCACCAGGAGAATTTATATCAGGAGGAGGAGATGATTTTAGGCCAGAGCTCGATGCATATTTAGTGTGGATGGTAGACTGGGCGCACGAATTGCATGTAGGGCGATCGATTTGGGAAGTGAGTAAAATAAAACCTCATTTAATCGATGTGAATGTTGGAAAGTAATTTTGCAATTTCAGAATTGCGGAGAAAATTGGCCAACATTGTCCGTATAGGCATTGTCGAAAAAATAGATTATGAAAAAGCTAAAGTAAAAGTTAAAATAGGTGAACTTGTAACAGATTTTCTTCCATGGATAACAAATAGAGCTGAAAATTGGTTACCACCAAATATTGATGAACAGGTAATAGTATTATCACCATTGGGAGAATTGTCTTTGGGGGTGGTGTTACCGGCAATATATCAGGAAAAATACCCTCCTCCAGAGAATAAAAAGGAAGTAAATAGTATAAAATTTCAAGACGGAACAAAGTTTACATATGATAAAGGGAAACATCATTTAGAGATTGAAGTAGTAGACAAAATAACACTGAAGGTTGGGGAATCAAGCATAGAGATAGCAAAGAACGAAATAAAACTAAAAGCAAAAAGAATAAATCTAAATTAGGGAAAGGAATGAATAAATCAGTTGTACGCCTAGGAGATCACTGTGAAGAAGCGTTGCCGCATTTTTGTATAAGTGGAAGCAGAGATGTATTTATAAACGGAAGACCTGCCTGTAGGCAAGGAGATAGTTTGAGTGAAGGAAAAGTAATGACTCAAGGGTCGAAAGCAGTGTTTGCAAATAGCAAAGCGATTGCTCGTACTGGTGACCTAATTTCCTGTGGAGCAGTGGCAGAACAAGGAAGCAATGATGTCTTTGCAGGGTAAGTAGATATGCGTGGTATGAATTCTGAAACTGGTAAAACAATAAGTGGTATAGAGCATTTAAAACAATCAATAGTTGATATTTTAACTACGCCAATTGGCACTCGTGTTATGCGCCGAGATTACGGATCAAGGTTATTTGAGCTGATTGATCATCCAATTGTACCTGGTTTTGCACAAGAACTTTATGCAGCAGTTGCAGAAGCATTAGAAAAGTGGGAGCGTCGATTTAAGCTTAAACGTGTACAAATAACAGAAATTAAAGAAGGCAAAGTAACTCTCATTTTAGAAGGAACCTATCTACCAAATGGAGAGCCGATCCGCCTTGATGGTATTATAGTATAAGGCAGTAGAATGAAAACACCAAATATTGTCGAAACATTAAAATTTGAGGAAATCCTTTCGCGAATGAAAGAAGAGTTAGTCCATCGAGATGCAAGTTTTTCTGCGCTAACTGAGAGTGATCCAGCAATAAAGATACTGGAAGTAGCAGCCTGGCGTGAACTTTTGCTTAGGCAAAGGATTAATGATGCAGCACAGGCAAATTTACTTGCTTTTGCAAGAGGTAATGACCTTGATCACTTGGCTGAATTTTATGGTGTGCTGAGAAAGGAGTCAGAGAATGATGAATCCTTAAGAAAGCGGGTAAAAGCCAAAATTGTTGGTTGGTCAACAGCAGGTAGCAAAGAACATTATCGTTATCATGCATTATCTGCTGACACAAGAGTAAAAGATGCGCAAGTGGTATCACCTATACCAGGAAGTGTACAGATTTCAATACTTTCCACAGAAAATGATGGAGTACCTTCAGAAGAATTGCTAGAGATCGTCAGAAATCACGTTATTCGCGATGATATTCGTGTATTAACAGATACGCTTACAGTTATTGGCTGTGGTATTATTCCCATTACTATTCATGCTAAAGTGCATATTTACCCTACTGCATCAAAAGATGTTATCGAAGTTGCAAAGGAACAATTTATCAAAGGTCTTGAGTCTACTAAAGGTTTAGGGTGGAATGTAACCAGGTCCTGGATTATTGCTCATCTTTTTACAGAAGGTATACAAAATATAGAGCTTACAGAGCCAATAGAAGACATAATTGTACAAAATAATGAATGCGTTGCTTTAAGTGATTTAAGTGTTAGGTAAAAATTGGTGATACTTCCTCCAAATGCTTCAAAGCAAGAGCAAATACTTACAGACATAATTAATTATTCTCTTGATGCAAATTCTCTACGGGGATTTAAGTTTAATTCTAAGACAGAAATATTACCATGGTTGATAGCAGAGTATGGCCTAGAAGAAATTTTATCCTGGAATAAGAAAGCTACTAAGAGTGCATTAAAAGAATGGTTCTTAGCTAAGCAAAACGGAATAAAATTTCAACGTCTGCGTGGTACACCACAGTCACTGAAGATGGCACTTAGGTGGGCAAACATTGATAATATTACCATTCAAGAAGAACCGCCAGGGAAGCACTTTGCTGAATTTCAAATTGGCATCTCTGATGTTCCTAATGACTTTTTTGTCGATAGTGTAATTGCTCTGGCAAAATTTTCTGCACCGGCAAGATCTCGATTAATGCGAATATTCAATGACTATTACAATGCTCAGCGATTTATGTTAGATGAAAGTATTTTTGGAGATCTTCTTTCAGACTACTCAGGTGTAAAAATAGCAAAAGAAGGACCAGTATTATCGTTTGGAAGAAAAAACTCATTTGAGCTGAAAATAGGAAATCCAAGATTTAAATTTGGCACTTTTAGATCACATTATGATAGAAGTTACAGTAATGATTTATATAGGTTAGATGTTGCAACATTAGGAGAGACAGAGCCTCACACGAAGAATTACAACGGTACATATGAAAGAAATCATGAGTGGTACAACTTAGAAGCACTATATCCTCTACCACAGAGTTTATTGCCAGAAATTAAGTTTGCTAAAGCATTGATAGTATTGTCAGATAGTTGGAATTTAGGGGATATAAATGCTTGTTTTGCATCGACTACTTATGAAGAAATAGAGCATACATTTCACTTAAGTGAAGATAAACTTTCTGAGCAGATTTGGAATTTTCAACGTACACCAATTTTAGAGCGATTTAGTATAACTTATTACTATGAAGCGAAGAATTTTACTGATCAAAAAATAATAGAGTCTAATTTAGTGGAATATCATGTTGATTGTCAAAATGATTCAGATTCAAAACAGAAAGATCCTATTCATGAGCTAGAAAATTACGTAGCAGCATTCTATTCAGGTATGGTTACTTGGCATGAACATCGCCACTTAAATCGCCCTTGGAAAGATTTTGATCCTATTATTGCAAAAAAATTGGACGTTTTTTCTACGGATCTTGTATATACATAATATCAACTAACTATGTCAGTACTCACACAATCAGGCAGAGCAGCTATTGCTGCGAGCATAAAAGAGCAATCTATCCATCTTGCTTGGGGCAGTGGTGATGCCAATTGGGAAAGTAGTCATAAAGTCGAAAAAGTTTTTGTTGAGGATGAAAGAGCTCTAGATCACCACACTATTAAAGATGTAAGGGTTTTTACAGGACAAACAACTTATCAGCCAAGTATAGATTATATAGTTGATAGCAGTAGTGGTGTAATAAAACGTACGGAAAATAGCTCTATCAGGGCAAATAGTGCAGTTACTATAGAGTATACTCAAGACACACCACCGGAACTAATTACTTCTGCAACATTAATTAAGGAAGTTGGACGTCGTGTTGTTGATGAGGTTCTCTTCTGCAGCGGTGATGAGAATGGAGAGCTTTTGACTCCAACAGGGAGGTTTAACCCTTCTAATGTACCAACTAATAACTTATATCTTAAATTTAACTTCGATTTCAACGATGCTGCAAATCAAGTAATAAGAGAGCTTGGAGTTATGGTTGGTACAAAGGTAAAAGAAAAATTGCCTCCTGGACAAAGGTATTTTGAACCAAAAGATATAGAAGACCCAGGGATCTTATTAGTTTTAGAGCATACAGTACCGCTCATTAGGACTTCAGCAACCAGGGAAACTTTTTCGTTTGTAGTGACATTTTAGAAAAAGAGAAAAAAGATGACCTTAAATAGCTATTATAACCGCTTTAATCCTGACAAAGAATACGAAAAAAGCTTGTTTCTAGCAGGAAGAGGTCTACAGTCAGCAGAATTAAACGAGACGCAAGAATATGCTCTCTCTAAGCTTAAAGGCATAGGCGATGCAATATTTCGTGATGGTGATGTTATAACAGGAAGCAATTGTATTATAGATAGAGAAACTGGTAAAGTTACGCTTGAAGGAGGAAAAATCTATCTGCGTGGAGCAGTTAGAAAAGTCGAAAAAGAAGAGTTTGTTGTTCCTCTTAATACTATAGTTCGTATCGGTGTTTATTACGTAGAATCTACAATTACAGAACTTGAAGACGAAAACCTTCGTGATCCTGCTGTTGGTACAAGAAACTATCAGGAAGTAGGAGCTGCAAGGCTTAAAGTTTCCACCATTTGGGGATACCAAGTAGAAAGTGTTACTGTTAACTCTACAAATGGCGAATTTTACCCAATTTACAATATTGAAAATGGAGTATTGATAGAACATTCACCGCCACCACAAGCAAATATAGTAACTACTGCTCTTGCTCGTTATGACAAAGAAGCCAATGGTTCCTACGTCGTAAATGGTCTTGAAGTAATGTTCCTGCAAAAGGAAGAGGGAGAAGGAGGAAAAAAAATATTTGTGATTAATGAGGGCAAAGCTCATGTTGATGGCTATGAGATTGAACTTCCTCACAGTATTCGTGTTTCTTTTGATGAAGATCCAGATATAAAATCAGTTGAATCAGAACCACATACTTTTCAGCCAAATAGCCAAAGAGTAATGGAACTTAAAGTTAATGATTTTCCAATAAGTGAAATCAAAAAAGTAGATATAACTATTCAAAAAACATTTGCCGTTACTCATGGTTCATACTCTGGAGCTGTTGATCCGATACCTGATTCTGCAGTACTCGAAATCATTCAAGTAAAACAGGGGGAAATTATTTATGAAAATAGTACAGATTATAAGTTAAATGCAGGAAACGTTGATTGGTCATTACCCGGCAAAGAACCAGCTCCTGGAAGTAGTTATCAAATAACTTACCGCTGTCGTACTCATGTAAGCCCTGAAGATATAAGTGAACAGGGATGCAAAGTAAAAGGAGCAGTTGATAACAGCTTGGTTCTGATTGATTACACCTGGAAAATGCCCCGTTATGATTTAATTACTATCGATAGCAAAGGGGTGGTAAGGAGAATAAAAGGAATTTCCCACTCTTGGAGACCATCAATGCCTAAAGCACCTAACGGACAACTTTTGCTCTGCTACATTCATCAGACATGGAAAAACGGAGAAAAAGAAGGGGTAAAAATAGTGAATAATGCTATTCATGCTGTACCGATGAATGAGCTTGAAGCAATGAAAAAAGGGATAAATGATCTTTATGCGCTGGTTGCAGAGGAACGTTTACGCAATGATGCAAATTCAAGAGAACCTACAACGAAAAAAGGAGTATTTGTTGACCCATTCTTTGACGATGATATGCGTGATCAAGGAATTTCGCAGTCTGCAGCAATAGTAAATAGAGAGCTAGTTCTGCCAATAGATGTAGAAGTTGCAGATATTGAAAAAGGTGGGGAAAGATATCTTTTGCCTTATAAACTTGAACCGGTACTGGAGCAGCTTTTACAGACTAAAGGAGAAAAGATCAATCCATATCAAGCTTTTGATCCAGTCCCGGCACAAATTACTCTAAATAAAAACATTGATCACTGGACGGAGGTAAAAACAAATTGGAAAAGTCCAGTAACCAGAGTATTTAATGCTAAAGAAACGACAGAGCTGCTGTCAAGTACTTCATACGAAACTGAATTTATGCGAGAAGCAGTACAGAATTTTGAAATTGAAGGTTTTGAGCCAGATGAAAAGCTTAAGGAAATAAAATTTGATGGCATTTCTATTATACCTATGGCATAGAGGAAAAAAAAGTGGAAGCTAACAACCAGGGAAAATTAAAGGGAAAGGTGAAAGTACCAGCAAACATTCCAGCCGGTACTAAATTAGTGCAATTTTATGGGAATAAAGGAAGCTATGGAGAAGCAACTTATACTGGTAAAAAAACAATTACCATAGAGGAAAGAAGAAGAGTTATCGCAGCAAGAAGAGTTGATCCTTTAGCGCAAACGTTTACTTTAAATGAAAGTAGGCACATAGGAGGTGTGGAGCTATGGTTTATAAATAAAGGCAAAAAACGTGTTGTTGTGCAGATTAGAGAAACAGCAGTGGGAATGCCCTCGCAGACTGTTATTGCTGAAAGCTATATTGAGCCGAAAGATATAAAAGTAGATGGCACAGCAACACGTATAGAG
>NODE_4_length_11596_cov_5.172465
AGTGAAGTTTCTCATGTTGTTGATCTGGGCAAAGTTACTGTAAATAATGTATCAGATTTAATTGTTTTGACGAACGTCGAAAAAGTAGCATTTGATACCAATGTAGAATTTATCTTAACAGATGAAGAGGGAAGAGAAAACTTTTTGTCTGATAATTTGCCGCTTGCGCTGCGTGAAAGACTATCTGGAGAGTTAACAGTAAAGGCAAATTTAAAAGGGTCAAAAGAAAAAAGTCCAGTGCTATATCCTGGTTTACAGCTAGTTATAGGTAATATAGGGGAAAAAGGAGATTATGTTACAAGAAGTATTACAGCAGGAGCTAACACCAAGATTACCATAACATATGATGCACTAATACCAGGTACAGCAGATATAAAATCATATGTGGAACAAAGCATAAAAGAGGGAGAAAAATGGCAATTAGTAAACTTAACATCAGGAAAACCTATTGGGGAAAATTGGGTGGAGAGGACTCACGTACTGACAAACTTTAATGGCAATGAGACAAGGATAAAATTGGTTTTAAGTGGAACGGTTGTTTATCGGCCAAAGGTAAAAAACTTGCGGATTATTATAACATAAAAAAAATGCCAAATGATAAAACAAGCAGAGAGTATCCATTACCTCATCCAGAAAATATTGCAGTGGAAGATGTAGTACGTATTCGAAGAGCTATAGAAAAAATAAATGAAGATATGAGTGAGAGCGAAAATAAACATAATCAACTGAAAAGTAATTTTGAACGATTTAGATTTGAAGATTTTTTAAATTTATGGGGTAATGAATGACGATTGCCAAAGAAGTAGTTTATGCATTGCATCAGAGACTAAAAGATTTATCCGTAAATGCTACCCCTGATCAACTTGCCTATCTTGCAAAATCTCTAGAATCTATTGCTGGGCAAAGTACAGTACTTGATATTGTACAGATGACTGATGCAAAATTAAAAGAGCTTCTTGACAGTAGCACAAGTCATTTAAATAAATTAGATAATAGTAAAAACAATGCATTAGCAGCAATCTCTGAATTAGAAGGAAAGTCGTTAAAGAAAATAGATGAAAAAGGATCTACAAATTTATCACTACTTGATACGAGAAAAGATACAAATATTGCAGCAATCAATAGTACTGGAACAGATCAACTTTCCACGTTAAAAGGATTAGTCAAAAACTTTGAAGTTATTAATGATGTGCCAAGTGGGTCATCAATTATGAAAGAGATAAAAAAGCGAAATATGGTTGAATCTGGGTCATTACCATTTTTATTTGGCGTTTTAAATAGGAATAATGACCATAATTGGGGAAATGGCCATTTTACAACTGAGCTTGGTAAATGGTATAGCGATACATCATATACCAATAATATGCTTTGCCTGTTAACAGGTGCTCACAGCTATGATATAAGTTATGTTGGGTTCTATAGACCACCAAGTTTGTATTTTATGCAAGGTAAAAATGGAACATTCATCTACAGGGAGTTGTATTCACGTTATCAGTGTTCTTCATATGAATACTCTTATCCATATGCACTCCTGGGAGTAATATTTGTGAAAAACACTACAAATAGTGAGATAACCAGAACATTAAATTTTGTTGGCACATCTTATTGGAGCTCTCAGTATGAAGGGGCAGGAGCATTTGTAGGAACTCCCAATAATACCAATAAAGAATCAATTAGTTGGAAAAACATTTATAACCTCGGAAGCTCAAGTAGTGGATTTTCTAGTTCTGGTGTCGTCATAGTTCCTGCTAATAAGACAGTAGCGATCTTATTTTACACATCACCATACTATTATACGGGTAGCAATAATTATTACACTCAATTTATGCAATGGGGAGTATACAATTTTCGCAGCAATTTTTTAACTACAGGACTTGAAGTAGATGTGGAGAGAACGCTAAAAGCTTGGCAATGTCCAGGATTAGAACGAACTGATCAAATATGGCAATGAGGAGGAATTTGTGACTATTTATATACGTTTTGAAAACCACAAGCAGATTGAAACAACAACACTTGAAAACAAGCCAACTGGAAATGATTGGTATGAAGCGCCAAAGAATTTTGATTGGCAAAAAAGTTATTGTTTAACAGAAGGAGGAGAAATTGCTCAGCGTACTAAAGAAGATATACAAAAGGAGTTACTGGATAATGCGAAGCTTTGTGCATTTGATAGTATGCGTTTTTATTATGATAGCCATATTAACCAATATGCAGGGCATTCTCACCAAAAGTCTAAATCGTATGCGATACAAGCGAAAGCCGCAGAGAATATTTTAGCAGCACCAGAATCTATGAATGAAAAGGATAAAGAAATTATAGAACCTTTAGCAAAAGTCCGTGGTATTACAATTATCGAAATGGCAAGAATAATTGAGGAAAAAGTGAAAAAAGCAGTAAAAGCGATAGTGAAATGCGAGGAGTTGGAAGACATGGCGAAGAGGAAAATTGAAGAAGCTAAAAGTGAAGTAGAGCTACAGGCTTTGCTCAATGATTTTAAACAAAAGATGCAAAAAAATGGCTGAAGAATTTTTACATGGCGTAAATGTTATTGAGGTAACCTCAGGGTCAAGAACAGTACGCACAGCTAAATCATCAGTAATAGGAGTAATCGGTACTGCTCCTGAAGCAGATGAGCAAAAATTTCCACTGAATAAGCCAGTGTTAATTGCAGGAAGATTAAAAGAGACTGCGAAGCTTGGTAAAACAGGTACCCTTCCACAAGCAGTAAGCTCTATCTTTACACAAGTTGGTGCAACAGTAGTAGTAATTCGAGTTAAAGAAAGTGAAAACAGCGATCCAAAATTAAAAGAAGAAGAGACGCTGAAGAATATAATTGGCGGTGTTGATAAAGAGACTGGAGAATATCAGGGAATTGAGGCATTCCTCAACAGTGAAAGTATAGTTCATGTTGCTCCAAGAATATTAATTGCACCTCAGTTTACTCATCAGTTACCTGAAATAGATGGAGTAAATTCAGTAGTGAGTGCTTTAATTTCCATAGCAGAAAAATTAAGAGCAATTATTGTTGCAGATGGACCAAATACTAATGATGAAGAAGCAATAAAATGGAGAAAAAGTGTAGGCAGCTCAAGAGTTTACGTGGTTGACCCTTGGATTAAGGTATTTATTGAAGGAAAAGAAGGAACCTTGCCAGCAAGCCCATTTGTAGCTGGTTTAATAGCAAAAGTAGATAGCGAACAAGGATTTTGGCATTCACCTTCAAATAAAGAAATAAACGGTATTGTTGGAACAAGCAGGCCTATTGATTTTACGCTCGGTAATACAAATTGTAGAGCAAACCACTTAAATGAAAATGAGGTAACAACGATAATTCATCAAAATGGCTACAGGCTTTGGGGAAATAGAACATGTTCAAATGATTCGAAATGGGCTTTTCTGTCAGTGAGAAGGACTGCAGATTTAATCAATGATAGTTTACTTCGAGCTCATCTATGGGCAGTTGATCGCAATATTACCAAAACTTATATAGATGATGTGATTGAGGGGGTGAATTCTTATTTGGCCAATTTAAAAGTACAAGGAGCGATTATTAGCGGAAAATGTTATGCAACTCCAGAGCTCAATACACCAACAAATATTGCAAGCGGGAAAGTATATTTTGATTTCGAATTTACACCACCATATCCGGCTGAGCAAATAATATTCAGGTCTCATCTTGTAAATATAAGTTAGGAGAAAGTAAAGTGTTACCGAAAATACTGAGAAATTTTAACGTATTTGTTGATGGTCGTGGTTATGCAGGAAAAATAGATGAAATAACCTTGCCGAAGCTCACCATTAAAACAGATGAATATAGAGCTGGTGGTATGGATATTCCAATAAATATTGATATGGGCATGGAAAAGCTTGAAGCAGATTTCACTTTTTCTGAATACGACACAGAACTCTTTCGGCTATTTGGGTTGATAAATGGAAACTCTGTATCTCTAACTCTTCGTGGTGGGATGCAGGGAAGTGGAAGTAATGATGTTGAAGGAGTAATAATCAACCTTAGGGGCATATTCAAAGAATTTGATTTTGGTAGCTGGAAACCTGCTGAAAAAGCAACGCTGAAGTGTACTATAGCTGCTCATTACTATAAACTTACTATAGGTGGTAATGAATTAATAGAGATCGATGCTGAAAATATGATCCGTAAGATAAAAGGTGTTGATCAAATGGCCTTGCTGAAAACAGTTTTAGGGATTTAATGGAATAGACGGATTTCTTTTCACTTTTTTATTGAAAAATTACTGATAATGCTGTATAATTGTTAACGTTTTTTAGGCATTTTTGCTATGGCTTTATCTAAATTTCTCGACCCTAAAAATGATATAGCATTTCGCCGTATCTTTGGTACAGAAAAGAATAAAGATATCCTCATTCACTTTCTAAATGATATTTTGAGCTTTACTGGCAAAAATGCAATACAGGATATAGAGTTCTTAAGTACTATTTTGGATCCTGATATCGCATCTAAAAAGCAAAGTATTGTTGATGTGCTATGTAAAGATTCTACAGGAGTGCAATGGATAATTGAGATGCAGGTCGCTAAAACTAAAGGCTTTGAAAAACGTGCCCAATACTACGCAGCTAAAGCCTATTCAAGACAAGCGGATAAAGGTGATCAATACCATGACCTTAAGGAAATTATCTTTATTGCTATAGCAGATTGTATACTGTTTCCTGATAAGTCTGAGTATAAATCAAAACACACTATTCGTGATGAAGATACTAATGAGCACGATCTAAAAGATTTTTACTTTGTATTTATTGAACTGCCTAAATTTTCCAAAACTAAAGAAGATCAGCTTTTAAATATAGTTGAAAAGTGGGTGTATTTTTTTAAGTATGCTGATGAAACAAGTGAAGAAGAATTGGAAAGAATAACAGGAAGTGACGTAATAATCAAAAAAGCGTATGAAGAGTTAAACAGGTTTAACTGGTCAGAAAAAGAGTTTATAGCATATGAACAGGAGAGCAAGCGTATTCGTGATGAACAGGCTGTTCTCGCTCAAAAACTTGATGATGCTAAAGAGAAAGGAATCAAAATTGGTGAAGAGAAAGGAAAGATTGAAGGAAAGATTGAAGGAAAGATTGAAGGAAAGATTGAAGGAAAGATTGAAGTTGCAAAAGCGATGTTGACTAATAATGTTGATATTAACACTATTGTCAAGTGTACAGGTCTTTCTGTCAATGAAGTTCAAGAATTAATTCAAGTTGAAGAGAAATAACCCCTACTATAACTTTTATATTAGGTTGCCTCTTCAATCAAACACAAAAACTGTAATAAAAAAAATTAGTTATGTAAAAGCTATGAAGTTTTTATTTAATTAACTTTTAGGGGAAAACATGACAACAGTAGAACTTAATAACCCAATAACAGTAGAAGGAATTTTAGTTTCAGAGCTAACTCTACGTCGTCCAAAAGTTCGAGACCGTTTAGCTGTTGAACGTATGAGTAATAACGATGCAGAGAAAGAAGTAGCACTAATTGCAAATCTTGCAAGTATTTCAAGAGAAGCAGTAGAAGAACTTGATCTTGCAGACTACAGTAAGATTCAAGGAGCATTACAAGGTTTTTTGTCTCAGCAGAAGATTTGAGGCTGAGCGTATTATCGCTTAGCTCAATTGTTGGTGGTGGAATCAATCAGTGGCTTGATATGGATATTGAAGAATTTATCACGTGGTTTGAAAGTAGCAAAAAGTTATACAAATGAAAGCAATTTCTATAGTAATTGGAGCAACACTACAAAGCAGTTTTAATAGTACGATAGCAGGTAGTACGAAGCAGCTTTCTCGTATTGGTAGTACGATAAAACAACTTGAATCATCAAGTAAATCAGTGTCTAAGTTTAAAGAGCTTAGCCGTGATGCTCTGCTTGCTCGGCGCTCTTGGGATGAGCTAGAAATAAAGACAAAATCTCTGGCTAAACAGATAAAAAACACAGAAGCACCAAGTAAGAAACTACAAAATGAATTTACAAGATCTAAAGCTGCAGCACTGAAAGCTAAAACAGCTTATTTACAAAAAAGAAGTGCTCTCCACTTACTACGCAAGGAGTTCAGTAAAAGTGGTAGAGATATAAAATCTCTTATTGGAGATCAAGTTAAACTTGGCTCTTCTATTGAAAAGCTTAAAAATAGCTATACAGCTTTAAATTCCGTAATGCAAAAACGTAAGGGAGTTTTAGCGCAAAGAGCAAATTTTAGAGCTCAAATCATGGATACCGTGGCACTTGGCCTCACCCTTGCAGCACCACTTAAGGCTGCAATTAGTTTTGAGAGTGCCATGGCTGATGTAAAGAAAGTTGTAAAGTTTGAAGATACAGATGTAAATGGCTTAACAAAACTTGGGGAAACATTAAAGGCAATGTCACGAACAATTCCGCTATCTGCAGCAGAACTTGCGCAAATTACTGCAAGTGGTGGTCAACTTGGTATTGCAGCTAAAGATCTTGCAATTTTTACAGATACTGTGGCCAAAATGGCAACTGCATTTGATATGTCAGCAGAAGAAGCAGGAGAAGATATTGCTAAGCTTTCTAATATTTACCAAATTGAAATTGGTGAAATGGCAAATATTGGTGATGCGATAAACCATATCTCTGATAATACTGCAGCAAAAGCTAAAGAAATTGTTCCAACGCTAAACAGAATTGGTGGTACAGCAAGGCAATTTGGCTTAACTGCAGTGGAGGCAGGAGCTTTAGCAAGCAGCTTTATTAGTCTTGGTAAAGCTCCTGAAAAGGCAGGTACGGCGATTAATGCAATGCTTAGCAAACTACAAACAGCGAGTAAACAAGGTGGCAATTTTCAAAAAGCGTTTCAAGTGCTAAAAATAAATGCCAAGGAATTTGAAAAAGCAATCGGTAAGAATGCACAAGGTACATTACTTAAGTTTTTAGAAACAGTTGCAAAATTAGATAAGCAAGAACGTTCTAGCGTTCTCCTTGACCTCTTTGGTCTTGAATATCAGGATGATATAGCGCTACTTACTGGTAGTCTAGATGAATATAGAAAATCTTTGCGATTAATAAACGAAGAATATCATGGCTCAATGCAAAGAGAGTTTGAAAATAGAGCAAATACTACAGCAAATAATCTTCAGTTACTTAAAAACTCAATAGCAGAAGTGGGAATGAATCTTGGCTTTGTATTATTACCATCTTTAAATTTTACTGTTAATCTTCTCAGGTCAGCAACTACACAAGTAGCGCTGTATGCAAAAGAATATCCAATACTGACTACAGTAATCATGAGCACAATTACTGCTTTGATTAGCATTAAAATAGCAGCCATATCTCTTGGATATGCTTGGACTTTTGTAAAAGGTTCCTTATTCGCTCTTTTATCTACTTGGAAAGTGTTTGGATCTGTTATTACTTTGGTAAAAATAGGTCTTTCTGCAGTTTTTCCAGCAATAATTGCTGGATTTAAAGCATTGACAATTGCCTTAATGAGTAACCCTATAGGACTGGTTATTGGTGGTTTTGCTGTTGCTGCAACTTTGATAATTACCAAATGGCAAGCAGTAAAGAACTTTTTTGTTACTATCTGGGAATCAGTGAAAATTGTATGGAAGTCTTTTTCTGATTGGGTAGGAAAATTTTGGAATAATATTACTCAGCCTTTTAAAACAATCAATAATCTGTGGAGCAAAAAAAATGAGGCCAGATTAGAAGTTAGCTCTGTAAATAACGTTGTCAGCGATTCTCTTAAGCACCCCATTACAGCACAAAATAAGACTATAGAGAACAAAATGCAATTTAGTATTAATATTCATTCAAGACCTGAGCAGAATGCACGCAGCATTGCTGATGAAGTAATGGAGAGAATTAGAGAACAATTTAGTGGCGCACTTTACGATATAAACTGAATTATGTTATCCCTTGGTCCGTATAGATTTGCATTAACTGAGCAAGGTTTTACACGTAGAAGTGAATATCGCTGGCCTGCACTTGAGCTTATTGGGGAAAAGCCATTGCTTCAAAGTATTGGTCCTGGAGATGACATTGTTGAGCTTGCAGGAGTAATCTATTCAGGAGGGCTGAAGCAAATAAATAATATGCGAAATTCATCGAAACCTCTTTTACTTATTGATGGCCAGGGTAACATTTTAGGCCATTTTGTTATCGTAAAAATAGAAGAAACACAGAAATATTTTTTTCCAAATGGAGAACCAAGGAAGATTGAGTTTCATTTAAGCCTGAAACACTACGATAACGTGTTGTTAGATGGATCACTAAATAATCCCGTTGACGATATACAATTTGATGATGATGTACTACAAAACTAAAGAAAATGATATGTTAGATTTTATTTGCTGGAGACACTATGGATTCAGCTCTGGCACAGTTGAGGTTGTATTGGAAGCTAATCCTGGTCTTGCAGAGTACGAGCTTCTTCCTGCAGGCTTAATTATTAAGCTGCCTATTATTCAAAAAGCAATACAAAAGCAAGTAGTAAAACTATGGGATTGAAGTGACACCAGATTTTAGTATTTCAGTAGAAGGAATTTCCATCACTGAGTTGATAAAGAGTCGGTTAGTATCAATTCATATTACTGATGAAGCTGGAGTAATAAGCGATACTGCTATAATTCATCTTGATGACCGTGATTCGTTATTTGAGATTCCTAGAACTGGAGCAAAGCTAAATATTTTACTTGGGTATAAGGAAACGGGCATTGTGCCGATGGGAGATTACATAGTAAACGAAATTGTGTTACAAGGCCCGCCACAGACGTTAAAAATTAAGAGTCATGCAGCAGACTTAAAACAGTCTTTAAAGGAACAAGTGTTTAATGAGTGGCATCAAATTACTTTAAATGATTTAGTGGAAAAAATTGCAAACAAACATGGCTATAAAGCTAAAGTTGCTGCAGAGTTTGCAAATATCATGATATCGCATATTGATCAGACTGCAGAGAGCGATATGCATTTTTTAACCAGGCTTGCTCAAATTTATGGAGCAATAGCAAAACCTGCAGGAGGATATTTACTTTTTATTTCAAAAGGAAGAGCAAAATCAGTTACTGGAAAAACTTTAAGCACTATTACTTTAACACCTGGAGATATTACAAGTTGGCAAGTAAGATTTAATGAGCGTAATCAATATGGCTCGGTTATTGCCTATTGGTATGATTATGAAAAAGCAGAGACTATAATAGAAAAAGTAGGTGATCAAGAACCAAGCTATATTCTGCGAGATGTTTATGCAAGCAGTGATTTGGCGCAAAGTGCAGCATCTGCAAAATTAAATCAGTTGATGAGCAGCACAGCAACACTCAATATTACAATGCCAGGAAATCCTGAATTATTTACCGAAGCAAAGATCAACCTTTTGGGATTTCGCAAAGGAGTTTATGGTGATTGGATAATAAATAAAGCTGAACATATAATTGATAACCTAGGCTATCGTAGTATGGTAACAGCTGTTACGGAGGCACGGGAAAGTAAATTGATAATTTCCTCATAGATATCTTCTTTATTATTATTTAATTCCTCTACAGCAAGATCTAAAGGAGTTTTTTTATCTTTATTTTTAGCAGAAGGATTTGCTCCATTTTTTAGTAGAAATTTAGTAATTTCTAGATGTCCTTTTCGTGCAGCATAATGCAAAGCTGTCCAGCCAAAAGCATCAGTGGTGTTTATATCAATGCCTTCTTCAATTAGAAATTTTATAACTTCTAAACAGCCTCCACTTGTAGCATAGTGTAATGATGTTGCACCAAAATAGTAGGTGTCATTGATATTTACTGCATTTTTTATTAAGGATTTTATGTTATCCAAATTGCAGCTTTCAGCTGCAATACGTAATGCTATTCTATCTTTACTAGTTGTTTTACTTTTTATTGGTATAATTTTTGATGGTTTACAATGCTGAAACAAAAAGATAACACATATTATTGGTATTATCGAATTTACTAACAGTTTTCGAAAAAGGCTGAATTTCATATCTATCATATTATTTAGATTACCTGCTTAATGCAATGAGTTATCTTTAAGAAAAATTCTTGAGATTTTTTGGACGTATTTTTGACAAATCTTGTATATATTAGTATACATCTTTTTGTATAAAAACATGAAAAACCAAAGTACAGGAAAGATTCCGATAGCGGTAATTGTCACTATGGTAATACAAACAGTAGGATTGGTCTGGTGGTTGGCCAAACTCGACTTAAGAGTGCAGATGCATGATAAATTTATAGAACAAAATCAAAGGACTACAGAAATCATCTATCGCCTTGAAGAGAGGGTAAAAAACCTTGCTGAAGAAGTTAACGAGCTTGAGCAGAGACAAAAATAACTATAACAAATGACAAAGTACATTTTATCTGTAGATGGAGGAGGAATTAGAGGAATAATTCCTGCGATTATTCTAGCAGAAATTGAATCTAGGACCAAAAAGCCAATTTCCCAGATCTTTGACTTAATGGCAGGAACCTCAACCGGTGGAATTGTTGTTGCTGGACTTTGTGAAAGCAATAAACTTCAATACTCTGCCAATGATTTGGTTGAACTTTACCAAGAGTATGGAGCATATATCTTTCAAGCATCACTTTGGAGAAAATCAATCGCTTCTTGGCTGAGTGGTTCTCAGTACTCATATAAAAATATGGAATTTATTCTCAACAAATACTTCGGCGATAGCACTATGGCCGATGTTGCGAGTAATCTACTGCTCACCAGTTATGACATTCACAACAATTGTGAATTTTTCTTCAAAAGTTGGAAAGAAGAAAACATTAAGTTGAAAGATGCACTCAGAGCTACAACAGCTGCCCCAACGTATTTCACACCAAAACGTCTAAAAGTTAGCCAAACAGAGAGAGTGTTGATAGATGGCGGAGTGTTTGCCAATAATCCAGCTGCTTGTGCATATGCAAGTGCTAAGAGGTTATTTCCAAATGATGCTATTGTACTGGTATCGATAGGTACTGGCAGAACAGATAGAAGCATAGAGTATGTTAATTCAAGAAGATTTGGAAAAATAGGTTGGGTCAAGCCACTACTGAATGTGATGTTTGCCTCTGGATTGGATTGTGTTGATTATCAACTAGAACAAGTAATAGATAATAAATATATGCGAATACAATCACAATTGAAAGTTGCATCAGCTGAGATGGATGATATAACACCTCAAAATATTAAATGTTTGCAGCAAGAAGCAAAGGCAATGATAGAAAGTCATCAAAGAGTGATTGATGTGCTATCAACATGATATAAGTTTATGAAAAAACTTTTTTCTGATGAGAGAGTTATAAAATTCAAAGCTTTTTTGAAAAAGATAGAGTTTTAAAAAATAATTTGGACGTTTTTTTTACCAATCTTGTATATATATAACATAAACTTGAAGCGCAGGAACTACAAAAGAAAATTCAGCTTTAAGAGAACAAAGATAGTAAAAAATCTTCTAATCAAAAAAAGGATGTAATATGTTAAAAAACGTGAAATCTTTATTATACAAAAGTAAAATGTCGAAATGTTTTTTCACAATGTTACTTGCATGCTTTATTATGACAATATGTCTTTCTCTTATACATATCTCCTATCCCACGATACCAGAGGCAATATCGTATACCGTCTTCTTA
>NODE_5_length_11012_cov_5.205420
TACTTTTACTATCTAAATGCTCTGATTCCAGTACTTGCAGTTGTAATGGTACATATCCCTCCAGCTTTCTCGTTCTTAAACGTACAAAACATTCTCCTCCCTCTATCATACTTCTGCATACTAGAGCTTGTAATCCGTAAAAATCACTTATCCCATTACTGTCTGCTTCATCTGTCCATTTCAGCCATAATTCTTGTACTTTCTTTCGAAATTCTCCATCTCTTGCTTTTGATTGCGGTTTTATTCCTGTTCCAATAGAGTTACTTACTATTGTATCAATGATATTTGCTGCATATGGATTTTTTCTTACCATATCACGAGAGCGGCTACGTAAAGTTTCAAGGCTTTGAGACAGCAAATTGTTTATACTTCCTAACTCTGGTTGAAAGTGTAAAAATCTTCTTCCTGAGCCTGCTGCATCCCACGCTGAGCTTTTGATTTTTGGCTTGTTAAATAGTTGTTTGAATGACTTAAGTAGCATCACTTTTCCTGATCTGAAACTTTAGATAACTCAGCTTCTAATTCCTCTATCGTTGGTAAAGCTGTCTTTATATTCTCTGGTAGATTCTCGGTTATCCTATATTCCGCAAGGCCTATCGGCTTATTTATGTCACGTAATGCGTACTCGGCTATAACACCAACTTTAGAGCGGTATAGGATAAGACCAATTGATTGATTATCAACTGGCTGTCTTAATAAATCATCAACTGCTGAAAGGTAAAAATTCATCTTCCCAGTATATTCTGGCCTAAATTTACCGGCCTTTAACTCAATTACAACATAGCAACGGAGCTTAATATGGTAAAAAACCAAATCTAAATAGAAATCTCTGTCTCCAACCCGTAAATGGTACTGCCTTCCTAAAAATGCAAACCCTTCACCAAGCTCTAAAAGAAAACGTTCTATGTGAGCTACAAGAGCTTTTTCTATCTCCCTTTCATGCGCTTTTTTACCAAGGCTTCAAAAATCAAATACATAAGGATTTTTGAGCGTTTGCTGTGCTAAATCTGATTGAGGTGATATAAGATTATTCCTAAAGTTTGTTATTGCTTTACCTTCACGTTTATACAAATTTGTCTCTATTTGCATAGACAAGATATTGCGAGACCAGCCGTGTTCACATGATTTTTTAATATACCAAAATCTTTCTTCTTTATTTTTAACTTCGTACATTATTACAATATTGTGTCCCCAAGGTAATTGGTCAACAGCTTGTTGACCAATTTCATTTTCGCTATATTCTTCCGCAAACCTTCTCATATATTTTAGATTCTGAATGCTAAACCCCTTCATATCAGGAAAAGCATCTCTTAAATCACGACTGAGTTGATCAATAATTTTAGCACCCCAACCATGTTCTTTTTGCCGCTTTAAGATCTCTGTGCCAATATGGTGATAAAGCACAATAAGCTTGCTATTTACTGCTAATGCTGCTTTATAACGACTAGTAGCAATCTGCTCTTTCAGCTGCTCTAAAAATTCTGTATATTCTTTTGCTATAACTTTTGTCATAAAATTCCTTTCAACGATTTTTATCATTATATGATCCCTTTACTCGTTGAAAAAACAATTTTCCTCTTTGGCTTCATACCTGCAACTTTTAACTCAGCCTTAATTCGTTGTCTTAAATTCAATAAATCATTTATTTGAACTTCAGCATATCTCACCACATGGTCACCATAAGCAATTGATACTACTCGCTCTCCGCTTTGCAGCTTTTTTATCGCTTCTTCGACTTGAATTAAATACTCTTCGTTGTACATCTTACTTCTCATTCAACCATTTGCTTTGTCTCACTTTTTTAGGTTTTTTGCTTTCTGGCTTTTCACTTAAACTATTCCATTTACTCTCTGGCCAACGATCGATTCCAAGCGCAATAGATGCTGCTCTGGCATAAATTCGGCAATCTAACACTTCATTTCTTTCTCTTACCTTCTGCCACTCTTGTTTGGTATATCCTTTCACTACCTTGCTGACTAATTGCTCTGCCGTTAGCTGCTTAAAATACTCAGGTGCATACTCGGGAAAATGACAATATCCAGGTAGAGCTTTTCCTTCTTCTTCTTTTAAAATATTAAGTAATTGAAAAAGCTCTGACTTTAATATCGATACTCCCACTGGCCATAGCTTTATTCCTCTTTTTAGCTTTTGACCACCAACTGTTATATCAACTCTACTTGGACTGCTAAGTGGTACTAGGGCTTTATTTACACCTTTAACTGCCATTACTCTTCCAGCTCCTTGATGACCTCTTACCCAGTTGTATACTTCTTGCGTTGCATACCCTGCATCAACTGCCATCATACTTATCATATATTCAAGCCCATTTTGACCGATAAAATGATGATTTAAGAGCTCAGAGAGTTTTCCCCATACTTCTCCGCCTCCAGTATCACCTTCAAATACTCGGTAGTCTATTGACCAACTTTCGCGGCTTTTTCCCCATGCTACAACTTCTACTTCTAACCGATCTTTTTGGACATCAACACCTGCAGTAAGTACCACTTCTCTCCTAGGCACTGTGCCTACGGGAAAAAATTCTCTTCGGTTAAATAATTGCTTCCAGTCTGGTACTTCTCCCTTATCTACCCAGGTTTCTCCAAGCGTTGTGTTGATCCAAACTTTCAGTAATTGTTCACTTTCCTTTGCATGCAGAAAATCCTCTACTGCTTGTTGCCAACTATACCACCCAACTGGGCTATAAAGACTTGAAAGGTGAAATCCTATTACTTTGCTATTGTGTACTTGATTTGTAGCTCTCCATTCTCCACGGTCTAGCATCTCTGTCTTTTGATGATTTTCTATTTTGCCGCTACATTCAGTGCAGACATAATGTGCTGTTCTTGAGTCATTATTTTCCCATTTTATTTGTGACCACTTTAATACTTGGTAATAATTACAATGCGGACATGGTACAAAAAAGTATCTCTTATCTGTTGCTTCAAATTCTTTCTCAATTCTGCTTATTCCATGAATCGTTGGTGTTGACACTAAAAAAATCTTTCGCCTTGCAAATGTATTAGTACGGGCTATGCTGAGTAAAACTGGATCTCCTTCACCTCCAGAATCTCCTGGATAGGCATCTATCTCATCAAGAAAGAGATACTTTACTGGTATAGATCGGAGGCTTACACTGCTATTTGCTCCAGTTATTACTACTATTCCACCTGGAAACTCCTTACTTTGTACAGTATTGCCTGAATCTCTTGACCTTGGGTCCTTTACTTTACTTTTTAAACATGGTGTACTCTCTATTAACGGTGCAAATCTTCCTTTTGACCAGCGCTTTCCCATTTCAACTGTTGGCTGTACTACTAGCATTGGACCTGGTGTTTGATCGATGATATAGCCTATCCAGTTGTTACCAGCTTCTGTTCCTCCAATCTGTGCTCCTTTCATAAATACTACTTTTTCAGCCTGTGAAGAAGGAGATAGTGAATCCATGATTTCTTTTAAATAAGGAGTTCTTTCTGTTCTCCATTTTCCTGGCTCTGATGCTGCAGTTGGCGCTAAAACTCGATACTCATTCGCCCACTCTGATACTTTAAGCTCTGGATCTGGTTTTAAACCTTCAGAAAAAGCTCTAGCGTATATCATTATCTGCATCTACTCATAACTGGTTCTATCTCAACATCATTAACAGTAGAACTACACTCCTCCAGTTCCATAAACATCTTTTTCTGAAATTCGTTTTCTATATATCTTTTGCTCACCTCACTTATCATTATTGCTATAATAAGTGCAAATATCCCTGTTATTGTTGCAAAAATGATTGCATTGCTTATTGTTATTGCTGTTAACCCTATATATACCGCTATTGCTACTGCACTTACTGAGGTAGAAACACAGATCACATTATTGTATTTTCTTACTTTTGCATCTCTACGTTCTATACACCTATAATAAATTGGTACAGATCTGCCTATCTCATCTGGTAATTTGATACTCTTTTCTTTAAATAAAGTTTTTAGCAATTCTAAATTATTTGACTTGATTGCTAAGTGCAAAACAGGTGTATAGTTTGCTCCTTTTTTCAGTAGTAATTTTACTACATGTAAATGTCCTTTTTCCGCAGCAAGGTAAATCGGAGAGTGACCTTTGTTATTTAAGATATTAATATCGATTTCTTCTTTTAAAATTGTATCTACAACTCCTTTCTGTGCAGCTAAATGCAATAGACTATTCTTTTCAGAGCCGTATTTACTACTCATCAAAACCTTCTTTATCTCAGGTCTATTTTCAGCGTAATCAAATGGTGTCTTGCCGCTATCGTCTTTTACCAGAGGGTCTATGTCTTCTCGTGTTAGTAAAACCTCTATTGTTTTCAGTCTTTCAGCGTAATGTAGTGGTGTTTTATTTTCGTAATCTTGTAAATTGACTTGAGCATTAGGCTCCCTTATTAAGCATTTGAGAATATCAAGACATAAGTCTCTTTCATCGTAATTAGTATTACTTACAGCTATATGAACAGGCGACAATTTCATTGAGTTTTGCCCTATACGCGCGCTATTTACATCTGCTCCTAGCTTTAGCAGTAACTTTACTATCTCCAACTTTTTATTATTAACTGCATAGTGCATTGGTGTCTGATTTCGCGCATCAAAGACATCTATTTCAGCGTTTCCTTCTCTTATCAAAATCTTTACAACTTCTGCATGTCCTATGCCTGCTGCTAGATGTAATGGAGTATGGTGCAAAGCATTTCGTACATTAACGTCAATACCTTTTCCTATCAAATATCTCACTGCATTAACTTCACCTATCATTGCGGCCAAATGAAGTAAGCTATCTTGTTCTGACCCGTACTTGTTATTAATTAGCGCTTGTAATATTTCTGCTTTTTTCCCTTCTTTGGCGTAATCAAGAGATGTTTTACCTTCATTATCTTCCACAAAAGGATTAATATTCTTCTTCGTGAGTAACAAATCTACCATGCTTAATTCATCAAACTCTATAGCGCAATGCAGTGGAGTTTTTCCGTTTAACCCTCTGACATTAACATCTAATCCAGGTTGATTAATGAGACACTTTATTAACTCCAAACTTAAGTTATCAGCCATTTTATATTCAAAATCTTTTTTATATTTGAAATTCAGTATTAGATAATTCTTGGAGTGAGTTTGTAATCTCTTCAGTTAGCGCCATATGAATCTTTTCAGTGTCACTCAGTGATGCAAGTAGTGCTGAAACTCTATTTGGAATATTAAGCAAATTATTACGAACAACTCTTGCTACGTTAAATGCTTCAGTTTTTACCTCTTCAATTGACACAAATTTGCCTATTTCAGCTTTCACTTTAGCTTCCAAAAGTTTACCACGCTCGGTTTCATTTTTTATTCGCGTTTTTAGCAATATCGTTGAAAGTGTTTCTCCGCGCTCTTTTCTCCTCAGTGGTTGACTTGGATCTCTTATTGCTGCTACCGCTTCATTTGCTTGTTCTCGGTCAATAAGTCCATCTTCCAGCTCAACTATTCCTTTTTTTACTAAAGAACAGACATATTGCCTCGAAAATCCTTTTTCCCTTGCCCACTCTGCTTGCGTAATTCTCACCTTTTTTTCTCCTTTTTTAGCACTGCTCAAGCACTTCTCAGCTATAATTTCGTAAGTAGTTAACATTTGAAATATGTCTAACGCTAAAGAAGGCCCGAGGTTGGGACCACCAAACCCGCCAGTATGGCTAAAAGGACCCGCTTTTTATGGGATTTTTAATATGTTAAAATCTTTGCTAATATTCATAACATAGAACATTAATGCTAAAGAATCTGCTTCATTATCATCTGTTGGACAAAAACCCTTTTCCTGTACTGCTTCAATGACATCAGCTTTACTTGCATTGCCTTTGCCTGTTATAAAGCGTTTGATAGTTTTCACAGATACACCTTTGTATGGCACATGATGCTCTTCACACCAAGCAGAAAGGTGTGCTAAAAACCCTCCATAGATATGTGCAGCATCAGTTCCCAAGTGTCTTCTCACTTCTTCAAAGTACACAACTTCAATACCTGGAAATTTATACTTAAGTGCATTAAGCCAATTACGAAAATTTAAAAACTGCATTCCACCACCACTAAACCTGCTAACATGAAAACTCTTACTTCCACTTTGCACTATTCCATCATGTAAAATAGTCCAACCAGTTTGTTTGCCAAGATCTAGTGCGAGCATTTCCTTTCAATTGCTGAGTACATATATATACAAGATTTGGAAAATTTTCGTCCAAAAAATCTTCAATTTTTGAAAAATTTTTCTCGAATTTGAAAACCTTCTAAACATGATTTTTCTACTTTTAGAGGTTTTTTTATTATTCTAATCTTATATTTTATATGTTTTTATATATGTGTATATTTTTATATATGTATTATATATATATATTATATATAAGGGTTTCAGGAAGCTAGAATCCTCCATATTGGCGGACTTCAGATATGCCGTTCCTAGGAACGGTTTTAGGAACGCATGGTGAAAACCCTCCATACAGGCTAGTTCTAGATTCCTGATTCCTAATTCCTGATTTAGGAAGCCAGTAATTAGGAACGGAACTTAAGGTTATAGAGAGCATACTTTTCCTCTTAAAAATTTAAGCTATTCTTTTAATAGCGAAATCCACATTTTTAGCTCTTTAGGTGATATTGAATTTCAAAATATGAAATTCTTATATATTTTTAATATAACTTTAGGAAGCCTGAGCTACCCATTCTTTGAAATCCATTCAAAATAGGTTCCAAAAACCTGAATTGTATTATTTTAAATTGCACCGGTATTATTCTCAAAAAAAAATAACAGAATATCAATAGATTAAAAATCGCATCAGTATTATTTATTTTTGCTCCTGTCCTACATAACAGCATTAATAACTCTCATCCTTAAAAGCATCAATTTGTTTTTAAGGAAAGTTATGAAATTACAAAACTACCATATAGTTATTAAAAATGTAAAATATCAAGCTTATAGACTGAAACTTGCTAAGTGCTTTATTGATGAGAATAACGAAGATCTTGAGCAAGAACTCTTCTGTGAAATTTGGCCATGTCTTGATCAATATGATGAAGATAAAAGTAGCTTTAACACTTTCGTAGCAAGATTAACTGAAAACAAAGCTATTAACTTGCTAAAGAAACAGCGATGTGCAAAACGCGATATCAATAACTATATTAGTATCGATGTAACAGAGCTACTTGAGAGTGAAATAACAAAACGCATTGATGTAGACTATATGATCTCGGTTTTACCAAAGGAATGGCAAAATATATGTGAGCAACTTAAGTTTTTCAACTTACATGAAGTTGCCAAAATGAACAACGTTTCAAGAACCACTTTAAACAATATTATCAAGAAGATACGTGCCAAACTTTCTCCTATTTACTACGAAGGCAAAAAGAAAAATTGAACAAAATTTTTGCCTTTCTTGTATATATACATTGCAGCATGGATAAATAATGATTCTTAAAATTTTGAATAATAATGAAAGATTGCAAACAATATCAAGTGTAAAGATGGTCATCTTTGGTCCTTATGGTATTGGTAAAACAAGTCTACTAAAGACTATAGATGAACCAACACTTTGCCTTGATTTTGAAGCAGGGCTTCTTGCCGTTCAAGACTGGCAAGGAGATTCAATTAGTCTTCGCACTTGGAATGAAGCTAGAGATATTGCTTGTCTTATAGGGGGGCCTAATCCTGCGCTGAAGTCTGATCAAGCATATAGCCAAAGACACCATGAACATGTATCCGGTAAGTACAAAGATCTTTTCTCTGAGTTTTCTAAATACCGATGCATCTTTGTAGATAGTATAACCGTTGCTTCACGTTTATGTCTATTATGGGCAAAAATGCAACCTGAAGCTTTTTCTGAGAGATCGGGAAAGCAGGATATGAGAGCTGCCTATGGATTACTTGCTCAAGAAATGATGGCTTGGCTCAATCAATTTCAGCATATCAGAGACAAAGACATCATCATAGTTGGTACTTTAGGTCAGTATTTAGACGATTTTAACCGTCCAAACTGGCTACCTCAATGTGAAGGAACTAAAACTGCCAGTGAAATTCCTGGGATAGTTGACGAAGTAATCAGTATGGTTGGAATCAAGAAAGATGATGGAACGGAGAAGCGCTCTTTTGTTTGCCACACTTTAAACCCTTGGGGATACCCAGCTAAAGACCGCAGTGGACGCCTGAGTATGGTTGAAGAACCGCATTTAGGCAAGCTGCTTACAAAGATTAAAAGCAAGTTTTAAAATTTAAACATGGAGAGTGATATATGTTACAAAACCTATTAACTGATTTTAACACTGTAAAACCGCAAAGTAGACTGATACCAAAAGGTACAATAGTAAAGGTAAAAATGACAATCAAGCCTGGAGGTTATGAGCATTGGTTTACTAAAAGCCCCACTACCGGTAGCATTTATTTAAATACAGAATTTACCGTTATTGAAGGTCTATATGAAAAGCACAAGATTTACCAAATAATTGGTATTAAAAGTAATAAAGCAGAAGATACTTGGGGAGAAATGGGTCGCTCTATGCTTCGCAGTATCTTGGAATCAGCACGTGACATTCATCCACATGATAACTCAGAAGGTGCAATCCTTGCTCGTAAGCTAAATTCAGTTGCAGAATTAAATGGGTTGGAGTTTACAGTAAAGGTAGGTGTTATAACTGATGAATATGGAGAGAAGAACAAAATTGCCTCGGTAGTTACTCCAGAATACCGCAAAAATTATGAAATTGACAGAGTACCATTTTGAAGTACGACGAGGAAAAGCTTTGGTCTGCTGTCGTTACTAGAGGTATTCAGGACGCAGTAGGAAAAAACCCAAAGCTAAGAGAAGAAGCAATTAATTGGCTGAATTCAAAATCTTTTGAAACTGTTTGCGAGCTAGCTAATCTCAACTTTAAACGTATAAAAAATATGTATGGGAATTTTATGTCTAAAAAGCAAAAAGAGTTAAAGATGTTATTGATTGATAATATCAAGGAGTGTGTTTCTTACCTACTTCCAAATGGTGAGTTTTACCGAGATAAAACTTATATTGGAGACTTAAATAGAAATACAATTACAGTTAAAATAGTAGGTAAGGAAGCTGGTGATTGGCGTAATTTTACTGAAGGAACTGGTGGTGATATTATTGATCTTTGGATTTTAATTAAGGGTGATATATATTCTGCTAGAAAGTGGCTCAATAAAAAATCAAAGAGTGGAGAAAAAAAAGGGGGGAAAAGAGAAGAAAAAATATTTTCTGTAAAGCATTACTTAAGTGATCAATCACCAATACCAGAAGACATAATAGCTCCACGAATTCTCACTCCAGGTGGTCTTTTAGTCATTGGTGGTACTCCAAAGGTTGGCAAAAGTTATTTTCTTCTCTCTTTGCTTGCACATCTTGCAGCAGGAGTGTCGTTTCTTAAGATGAAATCAGCAAGGCCACTAAAAATAATCTATCTGCAAAATGAGATGGAGTACAATTACATCAGGGAACGAATACAACAAATCATAACCAATCAAAGGCTGCCAAATCTAGCAGAAGAAAACTTGATTGTTACTACAAAGATGAGATTAACTTTAAACGATGAAGGTATAGAGAGAATAAAAGAGATCATAGGAGAAAAATTTAAAACAATAGACCTTATCGTCTTGGATTCTCTTGACTATGAAAATATGTTTTCTGGCCTGCAAAGCAGAGTAGAAAAACTACGTTCTATAATTAATCCTATGGCTGGAATCATTATTACACGTCACACCAGAAAAGTATCGACAGCTACACTCGCAAAAAGCCCTTTTCAAGCTTTAATTGGTGCTAATGCTTTAAGAAGCTTTTATACATCTGGTATGGTAATGTTTCAACCAAGTAAACGTGCAAATGTCTTGCAAGTAGTATATGAACTAAGAAACGGTAAATCAATACCAGCAAAATTCATTAGCAGGGTAAATGGGCGTTGGCAGAATTCTAAAATTATAGCTACGGCTTAACTTGTCCGCAAAAAACGGATACTATGGTAGAGCTAAAGACTCAGCTTTTGCAAAATATCAGATCTTGTCTTTTTCATCTACTACCAAGAGGGACATTTCGTGGTGATAAGTTTTATGTAGGTGATGTACAGGGTAACAAAGGCAAAAGTACTGTAATAGAATTAACAGGCGAAAGAGCTGGATTATGGAAAGATTTTGCAACAGGAGAAGGCGGTGACATTATTGACCTTTGGGCAACGATACATGGGAAAAATGCCAAAATAGAATTTCCTGAAGTAATGGCTTCAATAAGTGAATGGCTTGGTCTTAAGAAACAAAACAATATCAGAAATCTAGAACAATATCTGACTTGTAGTTGGAATTACTACGATGAAAATAACCAATTGATTGTAATAGTCTATCGTTATGATCCTCCTTTAGAGAAAAAACAGTTTAAACCATTTGATGTTAAAAAACAAAGATTCAAAGAGCCAGAGATAAGACCTCTCTATAATATTCCAGGTATTTTAAAGTCCGATAAGGTTATTCTGGTTGAAGGAGAAAAATGCGCAGAAGCACTTATAGAGAAAGGAATAACTGCAACAACAGCAATGTTTGGAGCAAATGCTACCCTTGATAAAACAGATTGGACTCCGCTAAAAGGTAAACATATTATCATTTGGCCAGACAACGATGAAGCAGGTAATAAATATGCCAAAAACGCTGAAAAGAAGCTTTTAGAACTTGGTGTTGCATCACTTACTACGCTTAAGATTCCACCGAATAAACCAAGGAGTTGGGATGCTGCTGATTGTGTGTTAGAGGGAATAAATGTTTCGGAATTTATTGAAAAAAACTCAAGAAAAATAATTATTAAACCACCACTTGATATTTTTAGCTGGAGTGTGGAGCGTTTTGTAGGTCCAGTACCAAAGCAAAGATTCTTAGTTGAAGGATTATTTCCTTTGGGTGTAACATCTATTTTGGCGGCAATGGGTGATACTGGTAAAGGTATGCTTCTTCTTGACCTAGCCCTCAAGGTTGCAGGTAGCATAGATCAAGTG
>NODE_6_length_10958_cov_2.540947
TTTCTTATCAGAACAATGCTATTATTAAGCTAATATTACTTTTAGTGAGGTGTGAGCAATGGTTGATGTAGCTTTTATTGGTGTAAATACAGTTATTGATAACGGATACAGAAGAAAAATAAAACTCGTTATGTCAGGGTTATTTTTAGCTGTATCAGCAGCAACTGCTGTTTGGTTTATCTTTCCTGGATCGCAAAATGTACTTGCTCCTTTCTTGCTTCCAGCTATATTCCTTCTTTTGACCCTATCTATGGGATATTATACGTTTCTTTTTGGTTGTGAGAAAAAATCTGTAGTAGAAAATGTTCTAGGTATGGTTGAACCTGCTGAGTCAGTTAAGAGAGTGCGTTGCCAAGACGAGATCGAATCTTTGCTAGCAAAAACAAGAGATATCACAAAAAATAAGTTTTGTAACATACTGATTAATCTTTGTTTTGAGGATCGTATCAAAGCGCACAAACTTGCTTTATATGTAAGAGAAATTGATAGCGTTGCATCCTCGATAAAAGACGAGGATCTGTTAAATCACTTTGATCAATTTTTTACCATAACTGAAGTAAGCAATAAGAATAGTAGAAATGAGCTAATTAATCGCGCAAGAATATATAGAACAATAAGTGAAAAACCTAAAAATGAAATACAAAGTTTTTTAGCTAATCAAAAAGAGAGTCTTTCGTATGAAATAACGTCACCTAAAATTGATAATTTTTTACCACAGGTTAATGCAGTAACTGTTTAGGTTAGCAAAAGTTCAATACGTATAGCTAAGTCTTTGCAATATCAATAATTTCATTGTGTACATGATTATCACTTTTTTTTTCAATTTTAGTAATAACACTGCACCTTTTGGGTTCTTTTTTAGCTATTTCTTGAAATCCTTCCCGAACTTTATTATAAAAATCAACGTCCATCTCTTCATATTTATTTTTGTCTTTTGCTCTGCTGAGTCCAACTTGAACATCAATATCTAAAATAAATGTGATATCTGGATATTTAATTTCCACTAATTTGTGTAAGTCTCTTATTAGACTCAAGTCAACACCTAGTCCATACCCTTGATACGCAATAGTTGAATCGATAAATCGATCACAAATAACTGTCTTTCCCTCTTTAAGAGCTGGTAGTATTAATTCTTTCATATGTTCATATCTCATTGAGGTAAATAATAAAAGTTCAGAGATGGGATCAATATTATCCTTAAGTAGTGATCCTCTTATTTTTTCTGCAAAATCAGTACCACCTGGTTCTCTAGTCAATACGACATTATTTTCACCGTGAATTTGCTTGAAATAATTTGCAAGTAACTCAGACTGTGTTGTTTTACCAGAACCATCTATTCCTTCGAAGGTTATGAACATAAATTTTATAATTACAATGCTAAATGCAAACAGTTTACATAGAAACCATTTGACATTTAAGCAATAAGATCATAAATTATATACGGTATACAATTCTCTATGAGCTATGGTTACGCTAGACACTCCTAAGATAGATTTAGACTTTACTGCAAAGAATTTCAATCTCTTGGGAGTGGATAACAAATATTATACATTAAGTGACTGCTATGGGGAAAATGGTCTTATTGTAATGTTTATATGCAATCACTGTCCTTACGTTCAATCAATTATTAGCAATCTAGTAAGCGATGTTAATTTGTTGAAAGAAGATTATCAGGTAAATACCGTTGCAATCATGCCAAATGATGTGGATAAGTACCCAGAAGACTCCTTTGAAAACATGATTAATTTTGCCAAGAAAAATAAGTTTACATTTCCATATTTAATTGACAGTAACCAAGAAGTAGCTAAAGAGTATGGTGCTGTTTGTACCCCTGATCTCTTTGGGTTTAACGCTGATTTAAAACTTCGTTATCGTGGACGTTTTAACAATGCAAAAAAAGAGAAAGTTCAAAATTATGAAATAGGAAGTAGTGATTTATTTCAAGCGATGAAATTTATTGCAAAAACTAGCAATCCTCCAATTGACCAAAAATCAAGTATTGGTTGCTCAATCAAGTGGTCTAATTCTACAGGGTAAATATCATGCACAGTGGCTCTCAGCATTTGTTTGATATTATCATCTTACTTTCCGCTGCTGTGTTTATAGTCATAGCGTTTTGGAAAATGAATATCAGTCCAGTGCTTGGTTACTTTGTTGCAGGTGCGTTGATTGGTTCTCATGGGTTTAATCTGATAAATTCAGCTGAAGCAATGGATAACTTCGCAGAATTTGGAGTAGTTTTCCTGTTGTTTATTATAGGTCTTGAATTGACATTTGAACGCCTCATCGCCATGCGTAGGCATGTGTTTGGGTTTGGTTCTCTCCAAGTTATAGTTACTATGATAGCAATATGGTGCATTGCTATCGCCTTTGGAGTGAGCATAAACATGGCAGCAGTTATTGGTGGTGGGCTTGCACTATCTTCAACAGCAATAGTGTTGCAGGTTCTGCAAGAAAAGGGTTCTCAAGCAAGCCAAGTTGGCAGATTGTCAATAGCAGTGCTACTAATGCAGGACTTTGCAGTGGTACCTCTAATAGTACTAGTGCCCCTGCTTACTGGCAATTCTGAACACAGCTTAATAAGCTCGTTGGCAGGCTCATTAGTGCAAGCAGCTATTGCATTGGTGTTGATATTTGTAACTGGTAGGTTATTACTGAGGCCATTGTTTTCGGTTATTGCCAAAATGGAGAGTAATGAAATCTTTATATCAACAACACTTCTGATAATATTAGGATCAGCATTTATTACTGAACAATTTCATTTATCAATGGCATTAGGCGCATTTGTTGCTGGGTTACTAGTTGCAGAAACAGAACACAGGAATTCGGTAGAACATGCAGTATTGCCATTTAAAGACTTATTTCTTGGTTTATTCTTTATGACTGTTGGCATGTCTATTGATATTGACCTTTTACTCAATAAGTTACCACTTGTTACTTTATTATCAATTATCCTTATCATTTTAAAGACGTCCATTATATATACATTGTGTAGATTTTTTGGATTTAGAAGTGCACCTGCAATACAAGCTGGATTACTGCTTGCACAAGGCGGTGAATTTGCATTTATTTTATTCCGTTTAGCAGATGAATTAGATGTACTATCAAGTGAAATCGCTCAAGTGCTTATGATGGTAACTACAGTAACTATGGCTTTTACTCCTCTTTTATCGGGAATTGGAGACTGGGTAGCAAATTCATTTAGCACTGAAAAAATAATACTAGACGATGAAGCAATCGAAACAGACACACAAGATCTTCATAACCACGTAATAGTTGCCGGGTTTGGTAGAGTGGGATATATGGTAACGAAAATGCTTACTGCAGAGCATTTAAGTTATGTTGTTGTAGATATTCAATCAAAAATAGTGAAAGAAGGAAAAAATGACAGTTTCCCTATATATCTTGGAGATGCTACAAGATATGAAATTTTAAAATCAGTAGGAATAGAAAGAGCTCAAGCTCTTGTGGTTTCAATAAAGAACGAAGTCACTATAAAGAAAATAGTTTCTCTAGTTGCAACAAACCTCCCGCATGTAAATATTATAATACGTTTACCAGATTTGAATAATGTGGAGGTTTATAAAGATCTAGGGGCTAGTAAAGTTATTCCCGAAACGTCTGAAATTGGATTGCAGCTAGGTGGAGCAGCATTAAGTTTAAGTGGTATTAGCGAAAGCGGAGTTACATCTTTAAAAGGTAAATTTAGAAAAGGCAACTACAGTATGTTAAAAGATCTTGGTAGTGATAAAGATGAATAATCCTCTATCACTTTAATTAGTGACCAGAAAACACATTTAATTAAGCAACTATACTCTCTAGAAAGGTGAAATTGACCTTATTGTAACTATGAACAAAATAATAATAAAAAAATTTGGAGGTACTTCGCTAACTGACTTAAATCGAGTTGCAAATCTAATAAAAAACGATATTGAAAAAGGTTATAATGTAATTGCTGTTGTATCTGCTGCTGCAGGATTCACTGACCAAATGGCTTTTCAAGCCAGGCAAATTTCAAATTTAAATTGTAGACAAGAGTTATCAGAGTATGATGTCCTGCTTTCAGCAGGAGAACAAATCTCTTGCGGGTTATTAGCTATCACTCTTCTGTCTGTTGGAGTTAATGCTAAATCATGGCTCGCCTGGCAGTTACCAATTCTAACGGATAATTTTTATTCTGAGTCTAAAATAAAAAAGATAAAAATTGACCATGTAAAAAGATCTTTTGCTGAGGGTTATACTGCTGCAATCATTGCTGGTTTTCAGGGTATACACGATGATAGAATCACTACTTTTGGTAGAGGAGGATCTGACATCTCAGCAATTGCCTTTGCTGTAGTCTTTGGTATTAGGACTTGTGAAATTTTTACTGATATTGACGGAATATATACAGCAGACCCAAAAATTGTTCCAAGGGCACGCAAGCTTAAATCTATCTCTTACAATGAAATATTGGAGATGTCGTCATCTGGTGCTAAAATATTGCATAATCGTTCAGTACAACTTGCAATGAAGCATAATATTAAGGTGCAAGTGTTATCCACTTTTGAGGAAGTAGAAGGCACTACAGTACTACGCGAAAAAGATGTACTGGAAAGATACTTAATTACTGGAATAACTTATAGCACTCACGAAGCTCTTGTAACTTTTACTAACTTTGCAAATACTCTGGATACTTTAAGAGATATAGCAGGAGCAAACGTTAAAATTGACATGATACATGGGTCAAGCTTTTTGATTTCCAAATTTGATGTTGATTTAATGACAAAGTTATTGAACAAAAATGAAAATTATGTCGTAAACAATAATATAGCTAAAATTTCAATAATTGGTATTGGTGTTATGTCTAACACTGAAGTGATGTACCGCACACTCAAGGTTTTAAGCGAAAAAAAGATAGAAATACTTGCTGTCACAATGTCCGAAATCAAGATCAGTATAGTTGTTCAAAAAAAACACGCTGAGGCTTTAATTAGAGATTTACATACCGAATATGAGCTTGATGTATGACAGCACGCTTGAAATTTATTTACTTGATAATTCAAAAAACTTGAAAGAGCAAAGATAGTTATTGAAATTATCTTGATTTACATCGGTTATCCAAGTTTGACATTGAATGCTTAACACCTCCTCCATTAACACCTTTCTGTAATCTTTATCCAGATGCGACATTATATCGTCAAGCAGAAGAAGAGGTGCTTTATTGTAATGAATACACCTTGCTTTTACACTAGATAAGATGATAGAAAGCAGTAATAGCTTTTGCTCTCCAGTAGAACAAAGATTTATTGGCATGTCCCCTTTTTGGCAAAAAACCTGAAAATTATCATTATGTACAGAAAAGGTTACTCTACCAGTTAATGAGTCTTTTTCTCTGTTTTCCTTTAGACGATTCTGAAAATATTCTGCAGTATCGTTCAAAGTTAGCTGACTGCTAAATTTCAAACTTGCCTTTGGAAAAAACTCACAAGAATGGTTATCAATTGTGCCCTGTAGTATTTTTAAAACAGACAAACGCATACGTAAAATATCAACTGCATTGGTAGCCATGACGTTTTCAAGGCTAGAGAGCCAATTTTCGTCTAAAATATTCTCTCTAAGCAGTTTACTTCGCTCATGTTTAGCTTTCCTGTATTTCATATAGCAATAAGTGTAATTTTCTTCAAACAGTGAGACGATACGGTCTAAAAATTTTAATCTGTCGCTCGGAGAATTAAGAAGAATATAGTCCATTTGTGGAATGAGCCATATTACATTGGATATTCTATACAGAGATGAATAACTTGATTGTGTTTTTCCATCAATTTGTATTAGTTTATTATTAAGATTCTTTCCTATACCAATTGAGTTAAAGTATGTTCCATTAAAAAAGTCATAATGCACTGCCCAATCTTCATTACTGAGTCTATTTTGCATCTCACTAATTTTTACTTTTTTCATGCCATTACTTTTAGCAAGCAATGAGATTGCTTCAAGTATATTAGTTTTACCAATACCATTTTGACCAGTTATTACAACCGATCTATCGTCTAAATCCAGTTCGAAATTTGAATGACTACGGAAATTATGTAATTTCAATTTTTTTATATAGCAATGGGTAGCCATTCTTTAATTTATATTCTGCTTACTTCCTCTAAAACCTCATCAACATGTCCACTCACTTTTACATTTTTCCAAATCTTTACTACTTTACCTTTTTTATCTATTAAAAAAGTAGTACGCTCTACTCCCATATACTTTTTGCCAAACATACTTTTCTCTACCCAAACACCATACTTTTCCAACATTTCAGCATTTTCATCAGAAACTAAAGAAAATGGCAGAGAATATTTTGCTTTGAAGTTAGCGTGGCACTTAACGCTATCTTTTGATACACCAATTATCACTGTGTCAAGAGAAGAAAAATTTTCTATATTGTCTCTAAAGCCTTTTGCCTCCATTGTGCAGCCCGGAGTATCGTCTTTAGGATAAAAATAAAGAACTACATTTTTTTTATCAAAAAATTCACTCAGCGATAAAATTTCGCCAGAATCTGTTGGCAAACTAAAATCAGGTGCATTATTTCCTACTGTTAATTCCATACTTTGCTCCATTATTAACACTTTTATGGTACTATAGTATATTGTAATAGGAAGGGAGGATAAATGAAAGTAGCTTTTCAAATGGATGAAAATATAAATTTTGAAACTGATACTACATTTGCATTAATAAAAGAAGCGCAGAGGAGAAAGCACGAAATTTTTGTCTATGTTCCTAATAATCTAGCACTCAAGTTAAATCAGTCAATTGCTCTTGCTCAGAAAGTCAGCGTTGATGATTTTGGTTTTACTTCTAAAGAAGATGTAACTATAGATTTGAATGAAATGGATATCATACTTATCAGGCAGGACCCACCTTTTGATATGCGGTACATTACAACAACCTATATCTTAGAAAAGGCTACTGCGTTAGTAATAAATAATCCAACAGAAATAAGAAACTGTCCTGAAAAATTAATTACTTCACTATTTCCAGAGCTAATTCCTCCAACTTTGATCACTGAAAATATATCGATGATTAGAAATTTTTGTCACGACTATCAGGATATCATCTTGAAACCACTATATAGCTATGGAGGAAATGACGTAATAAGAATACAAGACCAAAATAGCATTCAAGTGGTAGTCGATCTCATGATTGCAAAATATGAATGTCCTGTAATTGCACAAGCATTTTGTAAAAAGATAAATACAGATAAAAGAATACTGCTACTGGATGGAAAGCCAATAGGAGTAATGAAGCGAGTTCCAAAGTCTAGCGGAGAAATCAGAACAAATATGAGGCTTGGAGCAAGTTTTGAATCTATTGAAATGAATGATAGAGACACTGAAATATGTAATAAAATCGGTCCTGAGCTAAAGAAAAGAGGGCTAATATTTGTTGGTATTGATATTATAGATGACTTCCTTCTTGAAATTAACACAACTTCGCCTACGGGAGTAGTTTATATCAATAAGTTGTATAGTAAATCACTAGAAAAAGAACTATGGGATGCATTTGAAGAAAAAGCAATTCGTCAACTAAGTTCTTGAGCTATTGCCTTAATAAATTCAGTAACTCCATTCCTTATTCTTGTTTTCTTAGTATTATTAGCCATATCACGCAATTTTTGACAATTTTGCAATAAATCAACTAGCAACTCTCCTAGATTCTTTTTCGCGTTACTATTTTGCTCAACCATTACAGCTGCTCCCGAATCTTCAATATGTTTTGCATTATAAAATTGATGGTTATCTTTTGAGTGAGGATAAGGAATATATACAGCAGGACGCTCAGCAAGAGTAATCTCTGCTATTGAAGTTGCCCCCGCTCTGCTAATTACCAAATGAGCATTGGCCAGTTTATTTTCCATATCATCGAAAAACTCACTTAACTCACAATCAATTCCTTCACTTTTGTATAGACTCTTGACCTTGTTTATATTTTTCTTCGTACATTGCTGCGTTACTCTAATCCTCTCTTTTACTTCAACAGGTAGATCACAAATTACGCTGCTCACTACATCATCAAAAAAATTTGCACCCTGACTGCCTGCTATTATTAACACGTTTAAAACTGTTTCAGCTCTAGAATAGCCTTGTGCTTCTATATCGACAAAATTTCCTGTAAAAACGCATTTACTACCTTCTGCATACTTAGTCTCTGGAAAGCTAGTTGCAATTAATTTTGCACTCTTGAAAAAGAATCTATTTACTCTCCCTAAAACTGTGTTTTGTTCATGTAAAACTATAGGTATAGAAAGAATCTTTGCTGCAAGAAGAGTTGGAAAAGAAGCGTAGCTACCAAAACCAATGATTAGCTTTGGTTTTAATTTTCTCGTTTGATACAGTGCTAATACACAACTATACATTAACAAAAAGAGAAACTTCAATTTGTTGCCACTTGGCTTGCACAATGGTAAAATATAACTTTCTATATTGATGGTTTTTTGATCAGTGAATAATATACAATTGTGCCCTTGTACCTTTAGTGCTTTTGCTAAGGTTATAGCTGGAAAAACATGCCCACCTGTACCGCCTGTTGCTAGAATAATATCCATCTGTAAATAGCAATTTGATAATAGATTATTAATCATTTTTTAATAATCTGCATGTAAAATTTTATTAAGCTTTATGATAGTTGAGTTAAAAATGCCTGAAAGCAGCAACAGTAAAAACGTGAAAAACAAGCCTCAAGAGCAAAGCAGAAGCGGAGGTTTATTAAAAAACATAATAAAAGCTCTTTTTAACTCAGTTGTTGATCTACCTCAGCAAGAACAACTCAATAAAAATATTGATAGACAACAAGGTTTAGACAGTAAAAGAAAAAGCCCAGAGGATCTTAATCAGGAAAAAAAGCTTGAAGTGAAAGAAGCAGCTGAAGGGTTAAAAGAAAAGTTAGAAAAATCTGATATTGGTAATCAATCTATTAGAATTGAATCGCCTAATCAGGATAATTGTAGCTCTAAAACAATGAATCGTTAGCTTAACTATTTAACGATTCATCGTCTGCAGCAAGTACTGATTCGTGTATAATTTCCGAAATAGTTGGATGAGGAAAAATCGTAGATTTTATGTCGCAGTCTGTTCCCTCTAGTTGCTTTGCAAGAGCGAAATTGCTAATTAACTCTGTTACTTCCGCTCCTATCATGTGAGCTCCAAGAAGTTCGCCTGTTTTTTTGTCTATAATTGTTTTCACTAAACCTTCAGTTTCACTTAGTGCAATAGATTTACCATTAAAGTTGGAGTGAAATTTTCCTACTTTTATATCGTATCCACTTTTTATTGCCTGTTCCTCAGTAAGGCCAACGCTTGCTACTTGCGGATGAGAGTAAGTGCAATTTGGTATGCACTCTTTTTTTAACTTATGAGCATTTTTACCAGCAATTTTCTCAACACAGATTACAGCTTCATGACTTGCTTTATGCGCTAAACATGGGGGACCAGCTACATCACCTATTGCATACACACTTGATTCACTTGTTTCATACCACTCATTCGTTTCAATGAAACCAGAAGGACTCAACTTAATTTTTGTATTTTCTAAACCTATATTTTCAGTGTTTGCTTGAACGCCAACTGCAACAATTACTCTATCGAATTCTTTATTATCACCACTACTGAGCTGCACTTGAACAGAGTCTTTATTTTTAGTGAAAGTTTTTACACTATTGCTCGTATATATTTTTATTCCTTGTTTTGTAAATATCTCTTGTACTAAATTTGAAATGTCTTTATCTTCCAGTGGCAAAATAGTGTCTTTTACTTCTATAATTGTTACATCAACTCCCAAAGTACTATAAAAACTTGCAAATTCTATTCCTATCGCACCAGAACCTATGATTAGTAGCGATTTTGGTAACTTCTTTGGAGTCATAGCGTGCTGCGCATTCCATATTAAATCTCCATCCGCCTCTATTTCAGGTAGATTTCGCGCTCTAACACCTGTTGCTAAAATGATATGCTTAGAAGAAATTTCCTCCTCCTTCTTATCATTAAGAATTTTTACAACATAGTTACCTGCAAGTTTACCAAAGCCTTGATGAACTTTGATGTTATTTTTTTTCATCAAATACTCAACACCACTTGATAGCTTATCAACAACGTTCCTTGAATATTTCACTATTGATTGTATATCAAAACTTACATCCTTTACTTTTATGCCAAATTCTTCTGATCTTGTTATTAACCTATAAATTTCAGATGCTCTAAGTAGCGATTTTGTTGGTATACACCCCCAATTTAAGCATATACCACCCAAATTTTCTTCCTTTTCAACAATTGCAGTTTTAAATCCGAACTGCGCCGCTCTAATTGCTGCTATATAACCACCAGGACCGCTACCTATAACTGTAATATCATACTCATTCATCAGCTTTCTTCGTATTCAAACAGATTATATATAACAGATGGAACCCGTATAATCAATGCTCAGGTGCATAGAAGCGGCTTGACAAATCTTCTCACTTTTCTTCTTATATCAATAAGAGTATTTATCCTTATTTTTAATCTCCGCGGGTTTAACAACAAAACTCAGATATTTATTGGCAGATTACATAAAAATTATAGCGGCTGCATGTTTTTTAAATTTTTTCTACTTCAGCCAAAACACGCTTGTTAGCACATTATCAATTTACATTATTAAAACTCGCTATATAGGGATTCTTTTGCCTTTTTTTACTTAGTAAATTTATTAATATCTATAGCTAAAGCTTCAGGCCAGCACTTGATGCTGGAATCTTTACTACAAATAAGCATATTGAGCACAAAATTATGCTAAAACACAACGTTTTTGGTGAGACTATGGACAAACTGAATCCCAGTATTTGGGCACTGGGATGACAGAAATAGGCTGCTTGAATAACAATGAAAGGTTATTTGGATGATAGCTGCACCTGGCTCTTATACAACTCTGACGCTGCCAACGAAGGATTAGGAGTA
>NODE_7_length_10929_cov_6.723107
TAATATACTGCTGAAGCTTTATGAGCTTGATCAATATGATGATGCAGAGCTGGTGAGAAAGAAAACTGCAGCAATGTTTGCTGGATTTATTACGAGACTCGATCCAGAAGCAAATATCATGGGAGAAGGTGAAGCAAGTGAGCAAGGAGTAGCACTATCTGGCCTAGAACCTGGAACAATGCAGCTTTTAGACCCAGGAGAAGATATAAAATTTTCAGAGCCATCAGATGTTGGAGGAAGTTATGAAGCGTTTATGAGACAGCAACTCAGAGCAATAGCGATTGGTACAGGGATAACATATGAGCAGCTAACAGGAGATTTAACAGGTGTTAATTATTCATCCATTCGAGCAGGGCTGATAGAGTTTCGCAGAAGGTGTGCAATGTTACAGCATAACGTGATAGTGTTCCAGTTTTGTAGACCTATTTGGAATAGATGGCTAGAGTTAGCAGTACTTTGTGGAGAACTGAGTATAGATGAAAAAGTAGTAAAAGCAGTGAAAGAAGAAGTAAAATGGATACCACAGGGATTTGATTGGGTAGATCCACTGAAAGACCAGCAAGCACAGCAAATGGCAGTAAGAAATGGATTTAAGAGTCGATCGGAAGTAGTATCAGAAATGGGTTACGATGTAGAAGAAATTGACCAAGAAATAGCAGAAGATCAAAAGCGTGCTGATTCTCTCAACCTTTTCTTTGATTCTGATGTCAGGACACAAACAAAATAAGTCTCGTTTACTTTATGGAAATTTTACAAACCAACTGGCTATGTAGGCCGATGATGATAGAGCAAAAAAGCTTTGACCTGTTGTCACTATATAACGGAAAACAACCTATCTTGAAAAATATAAAACATGCAGTAAATCAGAATATAGAAAAAACAGCAGTAATAGCAATACATGGAATTTTGACCAAAAAACCAGGGGCTTTTGACGATTTTCTGGGAATGACATCATATGAGAAAATTCAAGAAGAAATAGAAGAAGCATTATCAAACAAAGATATAGAAACTATTCTGCTTGATATAGATAGCCCCGGAGGAGAGGTAAACGGTATATTTGACCTAGCTGACTTTATTTATGAATCAAGAGCAAAAAAGAGGATAATAGCGATAGCAAATGATGATGCATACTCTGCTGCATATGCTATAGCCTCTAGCGCTGAGAAGGTATTTGTGAGCAGAACTTCAGGAGTAGGAAGTATTGGAGTAATAGCAAGTCACATAGATCAAAGTAGGTTTGATGAAAGGCAAGGTATTAAGTACACCACAATCTTTGCTGGTAGTCGAAAGAATGACTTAAACCCACATGAGCCAATGACGTCTGAAAGTCTGGGAAGCTTACAAAAAGAAGTAGACCGACTATATGAAATGTTTTTGCAGCTAATAGCAAGGAACAGAGGTCTTTCAATTGAAAAGATTCGATCAACAGAAGCAGGGCTATACTTTGGCGAGAAAGCAATAGAAATAGGTCTTGCAGACGGAATTACAATTCTTTCATCTATTAATAAAAACAGGAGTATTACTATGAATGAACGAACTACAAATGACCTAGAAACTGATAATTTAACTAAGTATCGTAATGAAGTTCTTGAATTAATACGTTTATGTAACTTATCACGAATGCCAGAGAAAATAGGAGAATTTATTGAGCAAAGCGTAAGTGTTGAGCAAGCAAGGGAGGTTTTAATGGAATTACTTGCAGAGAGAGCAAAGAAGACAGAGATTTTAAATACAATACCACAGAATTCTCCGGAAGATTTGATGATGCAGGTAGCGAAAAGTCGGTGCATTTAAATTTTATAACTGCCGTATATAGTGCTCTGTGGTAAACAAGTGTTCAAAATGCGCCATAATGGCTAATTATAAGGTAATAACCGCGGTGTATAGCAATTGTAAACGCGGCGGTAAAAAAATAAAAAAGGAGAGAAAAAGGTATGACAAGTATAACTGAACAAAATAACCTTGGTGACCTATTAAAGTATGAAGCATCAAATCTATATTCAAGAGACCAAATAACAGTAGCTAAAGGTCAAAATATTAAACTTGGTGCAGTAGTTGCCAAAAAGACGGAAGATGGTTTTATTAGAGTACTTAATCCCATTGGAACAGATGGCACACAAACAGCAATAGGTGTAATAACAAGTGATGTAAACGCAACGGAAAACACCAAAGCAGTAATCATTACTCGTATAGCAATGCTAGCAGATCATGCAGTTATATGGCAAGTAAATATCACTGAAGAGCAAAAAACAGCAGCAATAAAACAACTAGAAACACGTGGAATTATCATTCGCAAAACAGTCTAATTTAAGGAGAAATTCAATGCAAAATCCATTTACAAATACAGCATTTAGTATGACGGCACTAACAAATGCGATGAATATATTGCCGATAAATTATGGACGGGTTGAAAATTTAAATTTATTTCCAAATAGGTCAGTAAGATTTAGACATATTACAATAGAAGAACATAACGGTGTATTAAGTTTACTACCAACGCAGTTACCTGGAGCACCAGCAACAGTAGGAAAACGTGGCAAAAGAAAGGTAAGAACATTTACGATTCCGCATATTCCACATGATGATGTAGTGTTACCAGAGGAAGTACAGGGAATAAGAGCATTTGGATCAGAAAGTGAACTTAAAGCGCTGGCAGATGTAATAACCGATCATTTACAGCTAATGAGAAATAAACACGCAATAACATTAGAGCATTTGCGAATGGGAGCGCTAAAGGGAATCATTCTTGATGCTGACGGGTCAGAATTATTAAATCTGTACAACGAATTTGAAATCACGCCAAAAGTAGTAAATTTTGCCCTTGGAACAGCAACAACTGATGTAAAACGTAAGTGTCTGGAAGTACTCCGGCACATAGAAGATAATCTAAGTGGTGAATATATGACTGGAATTCATGCTTTGGTAAGCCCTGAGTTTTTTGATGCACTAACTTCTCATGCTAAAGTAAAAGAAGCATATGAGAGATGGCAAGAAGGAGCAGCACTTCGGAATGATATGAGATCAGGATTTACGTTCTGTGGAATAACATTTGAGGAATATAGAGGGCAAGCAACTGACCCTGAAGGAACGGTTAGAAGATTTATTGAGAAAGATACAGGGCACTGTTTTCCACTAGGAACAGCAAGCACATTTACGACATATTTTGCACCAGCAGATTTTAATGAGACAGTAAATACTCTTGGACAGCCACTATATGCAAAGCAAGAACCAAGGAGGTTTGATAGAGGGACTGATTTACATACGCAGTCAAACCCTCTGCCAATGTGTCACAGACCTGGGGTATTAATCAAAATTACTGCAAGTTAATGAGTATAGAGAGGTTGTTGGAGGATTGTTTTGAGCATCTAGGAGTGGAAGCCACATATTGTAATAAAAATAAGGAGGGTATTCATAAAATAAAAGTGCTAATGAAACGTCCTGAGACTACGTACTCTTTAGGTACAGATGGAGCATTAACTCAGCAAATTGCTTCTATAGAAATACGTGATCAGGACGTTACTTCCTTTAGCATAGGTGATTATATCAAGATTGAAAAAAGGTTCTACAAGATTTTTGAACCAACATTGAAAGATTCTTCAAGTAAAATATGGAAAATTCAAGCTGTAGGAGAAGGAAGTGTTTCATAATGTAAACCAGGTAATAAGTGATATCAGAGGAAAAGAAGCTCAAATCAAATTAGTAGTAGCAAAAGCACTGAATAAAACAGCAATATGGTTAAAGGGACAAGCAGCTAAGGAAATCAGTGAGGAAAAGAAGATAAAATTAACGGTAATGAGAAAAAGGTTGCGAATCTTTAAAGCGAAAGCAGGTAGGTTAGAGGTTTTAATAAGAGCAAACTTGTATGATGTAAGGGCTTCATCTATTGGCAGTATGAGAGAAACAAAAAGAGGTACGAAAACAGGAAATCATGAGTTTATAGGAGCATTTACTGCAACAATGCCAAGAGGTTATAAAGGAGCTTTTAAACGTGAAGGAAGAGCAGCATTGCCAATAAAGGAAGTTAAATTGCCACTCGAACCTGAGGCTTCAAGGATAATAGGAAATCTTGTTAATTATGAGGTTGAGAAAGTGTTTACAAAATTTTTTGAACGTGAATTGAGCTATAAAGGATGAATTTGAAAGATTTACATGATAAAATTTGTACCACGCTGAAGAGAGAAATACCAGCAATTCAAACTTGTGAAATTTATCCATCGATAAGAAAAGAATTATTAGCGCCAGCGTTATTTGTAGAGCTTGTGAGTTTAGAATCGGGAAAAGATCCTGGAACAGAGGAATTAGCGCTGAAAGCAAGATTTGAGGCACGAATAGTGATTTATAGCACAATAGAAAATGCACCTATTATTGTTAGATCTTTAGCTGCTGAGGTTGCAAGAGTAGTGAACAAGAATACCTGGGAAAAGAATGTATCTCCGGCTGAATTTTTTTCTGCAGAGCCAGATGGATTTAGACCCGAATTAGATACATATTTGGTGTGGATGGTTGATTGGAGTCATCAGCTTCATTTAGGTAAATCAGTATGGGAAGAGGGGAAAATCAAACCACATAAAATAGCAGTGGGAGAAATGCATGTTGGAAAATAATTTTGCCATTGCAGAGTTACAGAGAAAAGTAGCGAATATCATTCGTATAGGAGTTGTAAAAGAAGTAGATTATGAAAAAGCAAAAGTAAGAGTTAAAATAGGAGAATTTTTAACAGATTATTTACCATGGATAACGAGCAAAGCAGGAAAAGATAGAGATTGGTCTCCGCCAGATATCGATGAACAAGTTGTGGTATTTTCTCCTCTTGGTGAACTATCATTAGGAGTAGTACTAGCTGGAATATATCAACAAAAGTACTCTGCACCAGAGAATAGTGAAATGATTAACAGTTTAGTATTTCAAGATGGAACAAAGTTATTGTATGACAAAGAGAGCAAGAATCTTGAAATTTCTGTAGTGGATAAATTAAATTTCAAAGTAGGAAAATCAGAGATAGAAATGACAAAAAGTGGAATAAAACTGAAAGCAGAAAGGATCGACTTAAATTGAACAAAGGAATAGTGAGGTTAGGAGACTGCTGTGGAGAAGCTATACCACATTTCTGCATTAGCGGCAGTAATAATGTTTTTGTAAACGGTAAGTCAATATGTAGACAAGGAGACAGTTTTAGTGAAGAAAAAGTAATGATTCAAGGATCAAAAATAGTATTTGCAAATGGTCTTGGTATAGGAAGAGTAGAAGATATAGTTTCATGTGGGTTTAAAGTAATTAGAGGGAGTTCTGATGTTTTTACAGAGCCAGTATGAAGGGAATGAGCAAAGAAACAGGTAAAGAACTAGAGGGTTTAGAACACTTAAAGCAATCAATAATTGATATACTGACCACTCCTGTTAACAGTAGGATCATGAGAAGGGATTATGGGTCGAGATTATTTGAGTTAGTGGATAAGCCAATAAATAGAGATTTAACACTTGAGATATATGCAGCAACAGCAGAAGCACTGGGAAAATTTGAGAAGAGATTTAAGTTAGAAAAAGTAAAGATTGCTGAAGCTAAAGAAGGAAAAATGACTCTTGTACTTGAAGGTATGTATCTTTCAGAAGGCAAGTTCATAAATATTAGTGGAGTAGTTGTTTAGAAATGCAAACATCTAATATTATTGAAAAACTAAGCTATGAGGAAATATTTTCGAGAATGAAAGAAGAGTTAGTCCGTAGAGATGAAACCTTTTCAGGATTAGTAGAATCGGATCCAGCAATGAAAGTTCTGGAGGTAGCAGCATGGCGAGAACTTTTACTCAGACAAAGGATAAACGAAGCTGTAAAGGGTAATTTACTTAAATTTGCAACGGGAGAAGATCTTGGTAATTTAGCTGAATTTTATGGAGTAGAGAGAGAAAAGGAAGAAGAGGACGAACGATTTAGAAAGAGGGTAAAAGCAAAAATAAAAGGCTGGAGTACAGGAGGAAGTAAGGAGTATTATCGTTATCATGCACTGTCAGCAGATAGTAGAGTAAAAGGTGCATTAGTAGAATCACCTATACCAGGGAAAGTACAAATTTCAATCTTATCAACACAAACTGGCATAGTGTCAGAAGAACTACTAGAAATTGTAAAAAAGCAGGTTACTAGAGATGATATAAGGGTTTTAACAGATACGATAACAGTAATTGGTTGCAATATTACGGAAATAGATATTCACAGCAGAATGAGCATGAGTCCTGTAATATCAGAGGAAGAAATCAAGAAGCAGTTTATTAAGAAGTTTGAATTAGCAAAAAGATTAGGGTGGAGTGTAACAAGATCATGGATAATAGCGAATCTATTTGTAGATGGTGTAGAAAATGTGGAATTGATCGAGCCAAGAGAGGATGTTGTGGTTCTGGGAAATGAATCTGCAAATTTGAAAAATTTAAAGATTGAGTTGAATTAATGTTATTGCCACCAAATGCAACAAAACAGGAAAAAGCGCTAGTAGATGCGATAGATTACAAGGTTGATCCAAGCTGTATTAGAGGATTTAAATTTAGATTGGAAGAAGAAACATTGCCGTGGATAATAGAAGAATATGGTTTAGAAGAAATACTACGCTGGGTAAAAGATAGAAGAAAAGCAGTAGTAGAAGGAGTAAAATTTCAAAGACTGCGAGGAATACCTAAATCACTTAAAATAGCACTCAAGTGGGCAAATATAGAAGACATTACAATCATCGAAGAACCACCCGGTAAACACTTTTTTGAGTTGCAAGTAGGGATAAAAGAGGTACCAAATGACTTCTTCGTAGATGCAGTAGTAGAGCTGGCAAAACTATCACTGCCTGTAAGATCGAGGTTGATGAGGATTTTTAACGATTATTATAATGTGCAGAGATTTATATTGGATGAGAGTTTATTTGGAGATCTTCTTTCTGATTATTCAGGGGTAAAAATAGAAAAAGATGGACCAGTGTTATCATTTGGAAGAGTAAATTTTTTCAGGTCTAGTGGTCCAGTTATTAGGATTATAGAAAACTATCTACGCGATCATTATGAACGAGCTTTAAGCAATGATATATATCGCCTAGATGTAGCAATTCTTGGAGAAACAGAGCCTCACACAAAGAATTATAACGGTATTTATGAAAGAAATCATTTGTGGTACAACTTAAAAGCACTATATCCATTACCACAGAGTTTATTACCATCGATTAAATTTGCAAAAGCGCAGATAGTATTATCAGACAGTTGGGATTTAGGAGACATAAATACGTGCTTTCCAGTTAGTAATGTAGAGGAAAGAGGGAATAAATTTGTATTGGGAAGCGATAAACTTTCAGGGCAATATTGGAATTTAAAACACAAGCCAATTTTAGAAAAATTTAGCGTTACTCACAACTATAAAGTAGAAAATTATACAGATCAGAAGGTCAGAAAATATGTTTTAGCAGAACACAACGTTTACTATAAAAATGATTTGGATTCAGAGCAAAAAGACTCAATACACGAATTAGAAAAGCACATTTTAGTATTTTACCTGGGAGTACTGAAGTGGCATGAACATCGACATTTGCACAGAAGTTGGAAAGATAGTCGAATAATATCTCTAATAAGTTAAGTACTTATATTTAGATTATCATATATTGTATTAATAATAGGTTAAAATATATGAAATAAAAAGAAAAGGACTTGCTTTCTCATGCTAAAACGGACATTACTTGAATAGCAGCAGGTAAATATAAGAAATTTGTCTGGCGCTAGAAAAGCTAATTTTGTGAGGTATGAAATGAGTTTTAGCAAGAGTAAGTTTTTTAAAGAAGTATCAAGTAACGAGTTTAAAAACATTAATAAAAGAAATGAAGAAGGAGAGACAATATTACACCAAGCAGCAGAAATCTCTGATTACAAAACAGTGAGATTATTAATAAAAAAAGGAGCAGAGGTTAATGCAAGAGATAAAAATGGTTATACGCCACTACACTGTGCAGTATTCGCAAAAAGTTTAGAAAATATAAAAGTGCTGATAAGGTCTGGAGCAGAAGTAAATGCTACTCAATATGTCACTGGATGTACGCCACTGCACTCTGCGTGCAAAATAGGAGGAGCAGGAGTTGAAATAATAAAAGAGCTAGTAAAGGCCGGAGCTGAAGTTAATCAACTGAATAAGTATGGTGCAACACCAATGTACTATATCTGGGAAAGTGAAAAGTATTTTCTGTGTGATAGTAAAGAAAGTGAAAAGGCAAGTAAATTTTTAAGAGAAAAAGGAGGAGTAACAAAAAGTAGGGAACTGACGTGCTATGGAATAGAGGGGCTAGTGGGAGAAATAGCAGACATGTTGAATGGAAGCTACATGCCGGAGCTAAAAATAATAGAGATAGGAGAAATAAGGAAGAGAGACAAATCGCTAATAAGGAAAGAATGTCAAAATTTAGCAAGCAAAATAATGAACCAAGTGAACGAAATGATAGATGAGGTAGTGAGAATGAAAGCTTAAAAAAGGGATTTCAATTTAAAGGAAGGGTGAGGTAGTTATGAGTAAAAAAGAGAAAGAGGAGTCACTATTAGAGAACTCATTTAAAAATATTTATGCAAGAGACGAAAAAGGAAGAACAGCTCTACATTATGCAGTAGAGGTAAAAACAGTGAGGTTATTAATCGAAAAAGGAGTAGATGTGAATGCAGCAGATGTAAGAGGACATACAGCACTGCATCTAGCGATAACGGAGAAACGTCTAGAAACAGTTAGAGAATTGATAAAATCAGGAGGGAATGTAAATGCTGAAGAGTATGGCAATAAATGCACTCCGCTGCATCTTGCATGTATGGTCGGAGAAAAAGAAATAGTGGAGGAGCTAGTAAAAGCAGGGGCTGAAATAGAGCAAGCAGATAAATTTGGAATAACAGCGATGGATTATGCGAAAAATAGCAAAGAAATAGCCGAGGTATTAAAGAAAGAAACAGAGAAAATGGAAAGTTTGTTAAAAAAATAAGAGTCGTATCAGAAAGCGCAACAGCAGTTGGCAAAGGAAGGGCTAGACCAAATTTGAAGGCTGTAGCTGATAAAAGTTGGTCTTTTTCATAAGAGTAAATGGATTGATGGAAAAAAGGAGTGGTAAGGCTCCTTGCACTACAAAAACATTTGCAGGAGAAACTATGAGAAAAAGAACATTAACTTGCCGATACGAGCCAGATGAATTAGCGGAACAACATCTAGCAGACGCCTATGAGCTGTTACTAAGGTATGCGGTAAAAAGAAACAATGAAAAGGAGATAAAGAAAAATGATAACAGTGGCCTTATATGCAAGAGTTTCATCGAAGAGTCAAGCGCAGAACAATACAATAGAGAGTCAAATTGCCGAGCTCAAGCATAGAATTGCTGCAGATAAGCATGAGTTATTGAATGAGTATGAATTTAAGGATGATGGGCTTAGTGGGTGGAGTTTAGAACGTGAAGGTTTAGATGCATTACGTGATAAAGTAGGAGAAGATCAAATTGATAAAATTTATATTCATTCACCTGACCGACTATCAAGAAAATCTGCACATCAAATGATATTACTTGATGAATTTGAAAAAGCAGGAGTAGAAGTAATATTCTTAAATCATAAGACTGAAAATAATCCAGAGTCTAAATTGTTATTGGGAATGCAAGGATTAGTGGCAGAATATGAGTGTACAAAGATTATGGAACGTAGTCGTAGGGGAAAACTCCATAGAGCAAAAAAAGGCTGTGTAAGTGTAATTGGCATTGCACCTTTTGGTTATAATCGTATAAAGCATGTAGATAGAGAAAAGACAAAGTTTGAAATAAATGAAGAGGAAGCAAAAATAGTAAAGCAGATATTCATGTGGGTAGGGCAAGAGAGAATAAGTATAAGGGAAGTGATACGTAGACTAAGAGATAAGTCAATTAGAACAAGAACTGGAAAGAAGGTGTGGTGTCCAATAATAATTTGGAAGGTGTTAAGAAATCCAGCATATAAAGGACAAGCAGCGTTTGGTAAATTAAAGAGGGTTGAAAAAAGAGAAAGAAATAAACAAAAGGTTTCTATCTGTCGCACAGATGAGGACAGCTGGATTTATATACCAGTACCAAAAATAGTTGATGAAGGGTTATTTAATAAAGTACAAAAGCAACTGGATGAAAATAGAAAAAGAGCAAGGATGCAGAGAGAGGGAGGAAAAAAGAAATATCTATTACAAGGTCTAGTTGTGTGTCAAAACTGTGGATATGCGTATAGTGGTGCACAATGTGGAGTTGAGGGAAAAAAGTTTAGCTATTATCGCTGTAGTAGTACTATACGTATTACTGATGGTAGGGAGAAGTGTACTAATAAATTGGTCCGTACAGATATGTTAGAAACAGCTATATGGGAAAAGGTGAAAAATTTACTAAAAAACCCAGAGATAATAAAAAATGAGTATCACCGTAGAATTGCAGAAAATAAAAATGATGAATCATCAGATAAGAAGTTTGCAAGAAGGGAAAATCAAATAAAACAAGGCATCGAAAAGTTAATGGAAGACTATTATAGTCAAGAAAATGTAGGAGATAAAGGATATATAAGTAAGGAAGAATTTAAACAGACGATGAAAAGAATGAGGGAACGCTTAAGAGAGATAGAAGAAGAGAAGAAAAAGGTAGTTGATCAAAAAGCAATAGAGAAGGGAATGAACCTTATCATCAACAGTATAAAGAGTCTTTATTCCAGTGTAAAATCTAATTTGGAACAGCTAGATTGGCAAACTAAGCGTGGCATCATTAAAGCATTAGTAGAACGAATTCAGATTGGTTATGACCAGGTAGAAGTGGCGTTTAGAATCGAAGAACCAGCACAGGATGGAGAGATTGTTAATTTGCAACATTGTAATGGACGTCATAGTAAGGGGGATGGCGTAATTTGTCAAGTTAAATAAGCTAACTTATTAACATGTAATAAAACAG
>NODE_8_length_10689_cov_7.421227
CCAGTACTGCTATCAACTATATAATCTATACTTGGCTGATAAGTTGTTTGTCCTGTAAAAACCTTTACGTCTTTAATAGTGTGGTGATCTAGAGCTATTTCACCCTCAACAAAAACTTTTTCGACCTGATGGCTACTTCCAGAGCTTGAATCACCACTTCCCCAAGCAAGATGGATAGATTGCTTTTTTATGCTGGCTGCTATTGCTGCTCTTCCTGACTGTGTGAGAATTGACATTTTTAATTAAGCCTCATATATTATATATGTACGATGACTTCAAAATTCGTCCGCAAAAATCAAAATATTTTTTCATATCAGAAAAATTTTTTAGGAGAATAGCTCAGCTCCACAGCTAAACTTTCCAACACCGCGAGCAAATGGTCCGCTAGGAATGTCAAGCCATTTATCTTCTTTTGAACCAGTAGCCATTCCCTTAACCAGCTTCCGTGTTTGTAACAGCTCTTGAACTATACGCTCCATTCTATCTCTTCCTATACTGTGAAACTCCTCAGGTAGTCTATGCCGCTGTTTATACACTCCTGTACTTCCTGTATGGGTAAATGGATGTCCAGAAATTGCTGCTCGTGTAATTGCAGTTATAAGATGCTGCTTTGAATCTTTTTCGTTCATATTTTTTATTCTTAATCTTTCAGTTATGTCTTCTAACAATCCTGTTTCTTCATTTCTTAAATAGGTGCGTAAAGTGCGATCAGCCAAACCGTTTGCTTTAACAATTGCTCCATAAAATAATGCGTTCTGTCTTAGAGCCTGTTCATAATCTTTTCAGAAGCAAAGCAGTGAAAGCCAGAACGACCATTTGTAGGCTGGTATTGAGTTTTCGCTCACAATTTTTCCACAATCTTCTACATTTTTCTAACCAAGCAAAAGATCTCTCAACAACCCATCTTTTCGGCAATACAGCAAAGGTATGTAATTCGCTCCGCTTTACTACTTCAACAGTTGCACCAATAATATCTTTTATCTGAGTTGCAAAATTCTCTCCTGTATAGCCTGCATCAACCAGTATATTTTTTACTCCAGAGAGGTTTTCTTTTGCATTATCGACCATCTTCACAGCACTGCTGCGATCAGTTGTTCCTGCAGTTGTTACATAAATTGCATGTGGTAAACCTTGAGTATCAACTGCTATATGGCGTTTTATTCCTGAAATCTTTTTACCTGCATCATAGCCTTTTTCTTCAGCAGTATCTGTATTTTTAACACTTTGAGCATCAATTATGCAGAAGCTAGTTTTTTCTTTCCGACCATTGTTTTGTCGGACCACGCCAATTATTTTTTTTTAACACACGCTCCAAAATACTTTCTTTATTTCCGTTTGGTTTTTCACTCCACTTTTTAAAATAGTCATAACAATTGCGCCATTTTGGAAACTCTTTTGGCAGCATTCGCCATTGACAGCCACTTTTTAGCACATAAAGCACACCGCAAAATAACTCATATAAATCCAGCCTTCTTGGCTTTGTTTTCTTTCGCACGCTTTCTAAAATTAGTCTAATCTTTTCGAATTTTTCACAACTTATGTCACTTGGATATGTATTCCTCATAGTTTACCTCATATCAACTATACCTCATCTTACCATATTCAGAGATCGCGTACAGGTTCTTACAGATTCTCCTATTGATTTAAAAATTGTCGGTTTAGCTGTATCTTCCACAGACCAAAAAGCGTATGAACACCTAACACCATTAACAAGAGCAGATGTACCTCTAATGGCATCACGTGCTTGCTCAACAGTCGATATAGGTTTTTCACTTTTTGGCTTTCTCATATGATGAGCAGTAATTATTGATGCTCCAGTGCTACCTGCTAAATCAGATAATAAAGACATCAAATAATCGCCTACGGCTGGGTCAGTATTTAAATCAGCGTGCACAAATGATGCAAGTGGATCAAATACGATTAATTTTAAGTTTTTTATTTTATTAAGTTGTTTTGTTATCAATTCAAATTCAGGAGAAGTCTCTATAACTTTACCTGAAACACTCTTTATGATTGTAAGTGATCCACTAACATTTGGTAATGGTACAATAAAGAGCCTATCTTTATATTTTAATCTTTCGCATTGCGAATCAAGACGCTCTAAACGACGATGTATTTCACCCATATCATCTTCTGCTGAGAAAATTACCACAGATCCATGTTCAGTAACTAAAGGACCAAAACCACATGGCTGATCTTTTCTACTCGCAACTTTCAGTGCTAAATCAAGCAGAAGCATACCTTTGCCAGTATCTCCCATCGCAGCTAGAATAGATGTTACTCCTAAAGGAAATAACCCTTCAACAAGAAACTTTTGCTCTGGTACTGGACCTATAAAACGTTCTACGCTCCATTCTTGAATATTAAGCAATTGCTTAACGATGATTTTTTTCGAGTTATTTTCAATGAATTCAGGAATATTCATCTTTTCTTCTATACCATCAGCTGAATCCCATCCCTTTGGTTTATTCTCCGGTATTTCAAGAAGAGTAAGTGATAAAACACCAAGAAAAGTAAGCTTTTTCACAACTTTCTCAGCATATTGTTTACCTGGTTCATCATTGTCTGGCCAAATAATAACATGCTTACCCTTAAGTGGTGACCAGTCTGTTTTTTCTATTGGTGCATTTGCTCCTAACATTGCAGTTGTGGCAGTCATACCTTGCTCTATCAGAGCATCTGCACACTTTTCACCTTCAACTAAAATTACCTTATCAGATTTCATGATACCTGGAATATTATATAAAGGCCTGGTCTCTGGTAGAGTAAAACTAGACCTTTTTACATCAAAAGGAAGATATCTTTTTCCTGAATCAGTGTTATAACGATAAACTGTAACAATCACTTGATCACTTTTATCGTAATAGTTCCATGATGCCGTTGGTTGCCCCAGAGTGTTATTTTTTTCCGAATAACCAATCCACTTAGCAATATCTTCTATCGTATCAGTAAATTGATTTTTTCCAGTAACAGCAGCCCAAAGATCAAAAATATCTCCTCCTTCTCCGGTAGAAAAATCATGCCATAATCCGGCTTTACTGCCAGTTAACTCCACTATCATACTTTGTCCTTTATTGCCTTGTAGATTACCTACATAGAACTTATCACCACGAAAAGTTCCTCTTGGCAGTAAATAAGAAAGACATGACCTTATATTTGATAGGAGTTGAGTTTTTAACTGTTCTTTCTCCCCTAATAATTTATAACGTCCATTTCTTTGTGAACAACAAATATCCATACCTACCTGAAGAATTTGTGTTTTTTATGTTCTAGCTATAACATTAGCAGTTTTCCAACATCCATTAATCTTGTTGATGAATTTTGTTGGTATAGATCTACCGTTTCTAAGTTCATATACTACTTGCAAGATATTTGTACGTTTATTGGGTTGAAATATTACTATTCCAGATGTATAAAAACTTCTTAAAGCATTAGCACCAACGAGAGCTTGAAATGGATTCTTTTCCAATGTAGAGGTAGATACTTTTTTGGTGTGATTTGTAATGATTATTCCAGCCATAGGGTTAATCTTGGAACGTAGTTTTTCTATTGCATGCTGCAGACCATTGTTAACGGAATTATAAGGAGAATCAATCACAACTAAATCAAACTTTTCAGCTATCATATCTTTTATTTTTTCTATACCTTCTTCATTTAAGGTTAAGTTCATCTTGTTCGTCACAACTAAGTTTTCTTTTGCTAAATGAGGAAGTTTGTTGAGTTGTTGTATACGTTCTCTAATATAGTCATATTCCATTTCATTTTGTAGATAGAATATTTTTAGCGGTCTTGTAGGTTTCATGCCAAGAAATGATCTTCCTGCGGCCAGATGTACTAATAGAGAAAGAAGAAAATGACTTTTGCCAATCTTTGGAGTACCACCTATGACCAAAAGACCACCTGGTGTCAAAATTCTTGGGCCTATTATATCTTGTGGCATTGGTGATTTGTCGTTTAAGTAATGGTTTATAGAAAATGCTTTTTCTTCGTTTTGTTTTTCTTGCAGTATGGAAGTTCTTTCATCTTTACCGTTCAACCATGTCTCAGCAGAATCTATATTACCTTTAACTAAAGTCCAAAGATCTATTATATTTCCTTTCTTTTCTTCGATCAGGTTGTACCAATTTCCTGCATTTTCTCCTTCCATTTCAACTATTATCTTATTTCCATTTCTACTGCCAATATAGAATTTATCTTGGTAAGATTTGCCATCAGGCAACAAATAAGATAAACAATCTTTGATATTATTAATTAATAACGATTTTATTTTCAAAGCATTTTTAGATGAAAAATCCATAAAGTTCTCCTTGTTTATTCCAAATTTGTTCAACATATTTTTTAGACGTTTAAAGTCAAGATTAGCCAGCTCACAAACAGTTTCAAAAGATCGTGAGCGAATCCATTGACAAGCCTCTTTTTTAAGTTTAGGGTTTTTTCCTGCTGCATCCTGAATAGCTCTAGTAATAACAGCAGCCCACAACTTTCCTTCGTCATACTTCAAAATGGCAACCAATCATCTTGAAAATTTTTTTGTAATTCTGGAGTAATAACTGTAGTAATCCTATTTCTATCTCCGTATGTATTATTAGTTTCAACGCCTACTTTTGCTGTAAACTCTAAATCGTTGAAATCAGCTATAGAGTTTATTCTTCTAGCAGTAACTGCTTTCTCTGAAGTGTCATTTGCATGAATATTTCTGGATGATTCCAAAATACTACGCAGCATAGAACGTCCAGATTCTCCCCAGATGTCTTCTTCACCTTCTGCTTTGCCATTTTTGATACCTATAATCTGAAAAATCTTGCGTTTTGCATATGGGCCTTCAGTGACGGTAAATTCTACATTTAAATAGATACTGCCAGTAGCGTAGTTTTTAGTGAACCAATTTTCATAACCTCCAGGCTTTATTGCCATTTTTACCTTGACTATTGTACCTTTCGGTATTAAACTGCTCTGCAGTTTTGCATTATTAAAATCAGTTAAAAAATCTTGTAGCATACGCTCTCCTATAAGTTGACTTTAAAGTGAAAGTTAGCTATTCCATTAGCTGCCAATGACCATTTATCTTATCGACAAGTTTGTTTGGCACGCGTTCACCATTGCGAAGCTCAAATACTATCTGGCGTGCACTGCTTTCTTCATCATGAGCAAACATCACCATACCAGTACTGTAAAATCCACGTAAAGATCCAGCACCACTTAGGCCTTGAAATGGATCTTCTTCGAGCATCTTTTTCGATAATTTTTTTGTATGATGAGTGAGTACAATACAAGCATCTGGATTGACAGCACTGCGTAGCTTTTCAAGAGTCTTTTGCAGAAAGAACAGCATAGCACTATTATCATTTTCATTCCCATATTCACTGCTAAAGATGTTACGTAATGGATCTATGGCCAAAACATCAGGTTTAAAGCGTTCATTTACAATCTCCTTAATTTCACTTATTTCATCATGATTAAATGATAAGTGCACTTTTGGCGTAATGATTAAGTTGTTAGCAGCTACATTCAAAAGTTCATTATCAAGTTGTTGCAAACGTTCTTTCATATATTCATATTCAATTTCAGTTTGCATGTAGAAAATTTTTAAAGGTCTATTTGAAACCATACCAAGAAAAGGAACACCTGCAGCCATATGAACAAGCCATGAAATCAAAAAGTCACTTTTGCCGATTTTAGGTGGGCCACCCAGTACCAATAAGCCTCTTTTTGTTAAAATTCTTGGTGAGATTATATCCTCTGGTATTGGCGATCGATCGTCCAAGTATTCTTTCACACTGAAAAAAGGAATTTTTTGACCAATAGTTAAAAAGTTTTGTAGCATATAATAACCTCCTATATGTTGGGCGTGACAGGTTGAATTGCAAAAGCTTTAGTTTTAATTTTTGTAAGAAGTTTTCCTAGATGCGGTTCTTCAACCATATTAAGGCAACCACTTCGATCTTTAGCAGGATATCCCCAAGAATTAATCGTCTGACAGACAAATGAACGAACCTCTGTACCATCATTTTTCTTGATTCCAACCATACTGATTACCTCATCAACAATACCTGGAATTTCACTTGCAGTTTTAGCTCCTTCACATTGAGGTAGCCAAGTTGAGCGATTGAAATCATCGAGGTATTGTCCAAGAGTTCCAACTGTAATGATGTCTTTATTTGGAATATGTTGAAACTGATTGAGCCAAGCCATCATTTCTTGAGCAAGTAACCCGTAAGCAGCTCTCATATCTTGTTTTCCTGATCTTTCAGAAAAAGCTTCAGGTTGCATTTTTGACCATAAAAGACATAAACGCGAGGCTACTGTAATACTATCGATAAAAACACATCGATACTTGAGAAACTCCGAAGCAAGCTCTTTGTATTTACTGGATACATGCTCATAGTGTCTTTGGCTATATGCTGAGTCAGATTTTAACGCAGGATTAGGACCACCTATGAGACATGCAATATCTCTTGCCTCATTCCAAGTACGAATACTTACAGAATCCCCTTGCCAATCTTGAACAGCAAGTAAACCTGCCTCAAAATCAAGACAAAGTGTTGGTTCATTTATGGTCTTTAAGAGACTAGTTTTACCTATACCATAAGGACCAAAGATGACCATTTTTATACCTGTTTGAACTTTTAGCCGTTCATTGCTGTTCATTATTTTCATTTTTCTCCCAGTACCTAAATATATATGTACGATGACCTAGGCAATTCGTCCGCAATTTGCAAAAAAAAATTTTGAGCAAATATAATCGAGAGCTTATAACTTCTCTAAAACTGAGAATTTATTGCGTATTCGTTCTAGTGTGCGATAGATAGTTGTCTTTGGTATTTTGGTTATTACAGAAACTTCAGTAATAGTAAATACCTTAAGTAATTGACATAAATTACTATCTTTTTCAGACAAAGTTGAAATTATATTATTTATATCAGTGCGAATTATCGCTTCGATTTCCGAGTTCCTATGATCTGGAATATCGTCGTTTATATCATCAAAAGTTATATTACGTTTTAGACATAACTGATTGCGTAACATATTGCGAGCACAATAATTAGCTAATCTAGCAACGAAAGTACTAAAACTACTTCTTTTCTCATCGTGCTGGTTAAGATATTGCCAAACCTGACAAAAAAGCTCTTGTTCTATATCTTCGAGACTTTCGTTAATAAAACAGCTTTTGGATTTAAGGCGCGAAGCTTGAAATCTCACATGTTTAACAATTGTAGAATCGATTCCTTGATAAGAATTCTTCATAAAAACTCCAAAAGTTTCATGAATAGAGATTTTTACCAAGACTTTGTATGACTAATTTATTATAAAAAAGTAGTAATAATTTTTTTATCTAAAAGAATAAAATCTTTAAAAATTAAAATAAGATTTAAACGTTTTGATACACTACTGAAGCTACTTTTTCATAGGTAAAAAACTACCAATTTCGTACCTAATTTCTGAGTTACTAATTAGTATTTCAGAAAGCAGTAATCGTTAAGTTATTGATAATATTGTCTTTTTTATGTTCTATTCCTAAAAGCCGTTTCTAAAGTTAAGTGGCTAAAATCGGCCAGTAAAGAGGGTTTACGGATTACTGAAGTCTTATATATATTATATATATATTTAAATACAGGTAAAATATAATATATGATAATATAATAATATAAATATTGGCGTAATATAAGTTATGTAAAATAGTTATTAAGATAAGTAAAAACTCAAATGGCAGGATATGAAATTTTTTTTAATTTTTTTTCAAAATTGCGGACGAATTTGCGAGTCATCGTACATATATATTATACAGGGCATTGAACTTTAATTACACAAAGGAGTTTTTGTACGTCAATCTTAACGCTAGATCTCGGCAAGCAAACCGGCTGGGCAATTCTAACAGATGGAGTAATTGAAAGTGGAAGCAAAAGCTTTCATGGTAGCCGTTTCAGTGGAGGTGGAATGTGTTTTTTAAGTTTTCACAATTGGCTTAATTCTTTGAAACATGAGTTCACTGCGGTTTATTTTGAAGAAGTGAGAAGACATCTAGGAACTGATGCAGCGCATTGCTATGGCGGTTTTCTCGCAGTTCTGTCTGCTTGGTGTGAAGAGAACAATATTCCCTACCAAGGTGTTAATGTTAAAACTATAAAACGCTTTATAACAGGCAAAGGCAATGCAAGTAAGAGTGAAGTTATTGAAGCGATACGTGAAAAAAGTTTTTTACCTAGAGATGATAATGAGGCCGATGCTTTGGCATTAATGTTCTATATTAGTAAAGATATTAATAAGACAAAAAACCCATAAAAAGTGGGTCCTTTCAGCCAGAATGGCGGGTTTGGTGGGTTCAACCCCAGGCCTTCTTTAGCGTCAGAGATATTTTGAATATTAACTTTTTAATTATTAAGATATGAATTTAGCAATCCACTACTATCCTACTCGAAACCTAGTTGAATATGAGCGTAATCCACGTAAAAATGACGATGTGGTCAACAGAATGTGTGCTTCAATCAGGGAGTTCGGCTTTCGTATACCAATAGTTGCAAAAAGCGATGGAACTGTGGTTGATGGTCATTTAAGACTTAAAGCAGCAAGAAAACTTGGTATGGAAAGTATTCCAGTGGTCTTAAGTGATAATCTAAATGAACCACAAACCAAAGCTTTTCGATTACTTGCAAATCAATCAGCTAACTGGGCAAAGTGGGATGATGATCTTTTGAAGGTAGAAATTCAAGAGTTAGAAGATTTGCAGTTTGACCTAAAAATGACAGGATTTGAATTGGAAAAAGTTCAAAACTTTCTTGATAATTTAGATAATGAAGAAGAAGATCTTTCTGGTTTAGATGTTGATGACACAAAAGTAGAAATAACAAAACCAGGTGATTTATGGATTTTAGGTGATCATAGAATCTATTGCGGTGATAGCTGCGTAGTTGAATCATTTAAAGCAGTATTAGATGATAAAATGGCAGACATTACTGTTTGTGATCCTCCATATAACGTTGATTATGGTAGCAGTCAAGAAAGAGAGGATAAAAAGATACTAAACGATAATCAAGGTGAAAAGTATGAGCTTTTTCTCTATGACATCTGTTCCCATATTTTAGCATATACGAAAGGAGCAATTTACATCTGCATATCATCATCAGAGTTTTCAACGCTGCAAAAAGCATTTGAGGAAGCAGGAGGAAAATGGTCAACTTTTATCATTTGGGCAAAGAATCATTTTACGCTGGGTAGATCAGATTATCAAAGACAATACGAAGCAATGCTCTATGGGTGGAAGAGTGGCAATAAACGTGAGTGGCATGGAGGAAGAAATCAAAGTGATCTGTGGTTTTATGATAAGCCAACGCACAATACACTACATCCAACGATGAAGCCAGTAGAATTAATGGAAAGAGCAATAGTTAATAGCAGTAGACCAGGAGACATAGTACTTGATCCATTTAGCGGCTCTGGAAGTACACTGATTGCATGTGAGAGAACAGGAAGAATTTGTAGGACAATAGAGCTAGATTCAAAATTTGTAGATGTAACGATAAAACGTTGGCAAATATATACCGGAAGAGATGCCCTTTTAGCCAGTACTGGTAAAACTTTTGCAGAAATTCAAGAAGAAAATTCGTAAAAAGGAGCAAAAAGAGAGGAGGAAAAGAGTGGAAAAAATCACGCAGACGGAATGGGCAAGAGAGATAGGAGTGTCAAAGCAATATGTCTGTTATTTAGTAAAAAAAGGAATAGTTGAGTTGGAGGATGGTTTGATCAATAGAGAGCAAGCAAATGAAGCGGTAGCAGCAATAAGAGATCCAAGTCAGCCACTTAGGAGGAAAAATCCAGAAAACGAAAATACAAATAACCTTTCTACAATGTTGCTAAAAACTAGAATAAAAAATGAAATGGAACGAGGAAGGTTGCTAGAAGCAAAGGCAAAAGCTGAGATTGGTGAACTTGTAGCAGTAGAGGAAGTAAAGCGCGATGCATTTAATGTAGCAAGAGTTGTACGTAATAATTTGCTTAATATTCCAAATAGAGTTTCAGCACTGCTTGCATCACTGAGTGACACTGAAAAGATTCATATGGCGCTAACCGAAGAGATTACAAACTCATTACAAGAATTATCTAATACTAAATTTCAAATATAAAAAAGATTTTGAATATAAAATGGCTGATAACTTAAGTTTGGAGTTAATAAAGTGTCTCATCAATCAACCTGGATTAGATGTTAATGTCAGAGGATTAAATGGAAAGACACCACTACATTGCGCTATAGAGTTTGACGAATTAAGTATGGTGGACTTGTTACTCACGAAGAAGAACATTAATCCTTTTGTTGAGGACAATGAAGGCAAAACCTCCTTAGATTATGCCAAAGAAGGTAAAAAAGCAGAAATATTACAAGCATTAATCAATCACAAATACGGATCAGAACAAGATAGCTTACTTCATTTAGCTGCAATGATAGGTGAAGTTAATGCAGTTAGATATTTGATCAGAAAAGGTATTGACGTTAATGTACGAAATGCTTTGCATCATACTCCATTACATCTAGCAGCAGGCATAGGACATGAAAATGTTGTCAAAATTTTAGTGGAAGAAGGAAAAGCCGAAATAGATGTCTTTGATGCACGAAATCAGACACCAATGCACTATGCAGTTAATAATAAAAAGTTGGAGATAGTAAAGTTACTGCTAAAGCTAGGAGCAGATGTAAAT
>NODE_9_length_10334_cov_2.697071
ATTATATATATGGTACAAAACCTTTAAACGATCAAGCAGAATATTTAAATCCATTTACTTCAGCTTTGAAAAAAATAAAGCCAAGTGCAAGCGAAAGTGAAAAGTTAAGCTGGTTTAAGAGTTCTGTAGTAGAGGCAAAAAGCATAAATGAATTGCATAAAGCCATAGACCAAGTATGAGCATCTGAAGGAAGGCTAAATGCATGTAATGATGGGGAGTGGAGCTTTGCTGAGTATGTAATATTGGGTACACATTTTCATAAATTTGATAAGGCTGATCGTAAAAAGCTAATACGTAAACTAATGCTAAACGGTGCAGAGTTTCATGATACTTTATTGGAGAATAAATTGATAGGTGAAATCTATAATGAGCTACAGCCAGAAGTTCAGCCACAGATAGATGAGAGACTAGAAGAACTAGAGAAAGCTGGCGAAAGTGCTCTTCAAGAAGGAGAATTAATAGATGTTGAGATAGATAATACAACATCGTATATAGAATTTTCTGGGAATAGTAAGGTAGAGGTAGCCAAAATACTGAGAGAATTAGGAAGTAATATTTTAAAAATTGGCAATGATGCAGTTGAGGTTAAAAGTGAGAAGGGAGGTATAAGAAACTATATCGATATGTCAGATGAAAGCTCTATTATATTAGAGTTTCCTACAAGCATTGGTAAGCTAAATATTATATTGTACCACGATGTAAAAAAATATGATCAAGTACAAGTCAGAGTAGAAAACAAGGAAATGTGGGCTGAATTACAAAAAATAGGAGAAGAAGTAGGAAAAAATTGCCTTTTCGGGGGAGTAAAACTTAAAGAAGCAGTAGAGAGAGGTAGTTTCACTAGATGTGGCATATGGAGTGAAAAGTATGCTATAAAAGAGATTAGCAATGATGAAGTATTGTCTTCATGGGTAAATAGGGTATGTGGAGGTAGTAAAGAAACCTTTAGGGAACTTTAATGTGTCTACAGTCAACTTTAAGGTTCCAGAGTTTTTTTCTTACCGTTATATCTGGAGCCTTAACAAAATTAAGCTATAGTAGAAAATATTATATGTATGGTTCTTTTAGTGGAAAAAAGTCTAGACTGTGAAGTAGGGGAAAAAGTAAAAAATTGGAGGTTAGAGCGAGGTTATACTCAGAAGGATTTAGCGGAGAAAATTGGTGTAAAGTACTGGGTAATACTGCAATATGAGAAAGGGAACCGTAGAATTTCAATCGAAAGGTTGTATGCTATAACTGAGGCACTATCAATCAGTATTACTGATCTTATTCCTGTATCAAAAAGCTGTCTTGAAGATGAAGAAGAAATATTAAATCTAGTAAGAGAATATAAAAAGATTAACGATCAGGAGTTACGTAAGATGTTTTGTTTGCTAACCAAATTTGTCCAAGTTAGTGAGAAAAGTAGTAGAAAATCGGAAAAAATAAAAATTGCAAAGAGTCTGGTTAAAGCAGGAGTTTCTGTTGATATTGTTGCAAAAACAATTGGTCTGTCTGCTGATGAATGTGTTGAAGAAAAAGTTGGTTCTATCTACTACCAAATAGGCAAAAAGATAAAGGAATGGAGACTAGTGAGAGAGTATACTCAAAAGGATTTAGCGGAGAAAATGAGTACAACACGTGACGAAATAAGCAACTATGAACAAGGACGCGTAGCTACTCCACTGGGAAAATTATATGAGATAGCAGAAACATTATCGATTAGTATTACAGATCTACTAACAGAGGAAGATAAAGGTAGTAAAGTGGAAAATGAGCTACCGAATTTGATAAAAGAATACAAAGAAATTGAGAGCCAAGAACTACGTAATGCATTAATAAAATCTTTGTTTGAAGGTTGTGAAGAAAAAGTGAGGAAAGCGGAAAGAATCAAAGTTGCAAGAGATCTAGTAAAAGAGGGAATTTCTGTTGATATTATTTTGCAAATAATTGGTTTATCCGCTGATCAAATTGCATGAAAATTTATTTCTAAATAAGGTATATATGTTTGTTTCTGTAAGAGATATTAGTTTTATAAGCTATGAAATAGGACAAAAAGTAGAAAATTGTAGATTAATGCAAAGATGTACTCAAATAGAGTTGGCAAGTAAAATCGGATTAGCGTATCAAGAAATAAAGGATTATGAAAATGGGTATATTCCTATTCCAGTTGAAGTGCTATATGTAATAGCAAGAGTATTATCAGTTAATGCTGTAGATCTATTACCTAAACCAATAACAGTAAGAGAGTATGAAGATGAAGACGAGGAAATACTCTATCTAACGAAAATATACGAGAATCAAAAGTTAGGCAAAATAGTACCTTCATTAGTCAGGTTTGTTCATATTAGCGAAAAAATTAATCAAGAAGAGGCAAGGTTGGAAATAGCAAAAAATCTAGTGAAAGAAGGAGTTTCAGTTGACATAATTTCCCAGGCAACGGGTTTATCTATTTACGAGTATGATAGTACAGAGAGAGAAATCTGCACTGATTCTATATATTACAGAATAGGACAAAGAATAAGAGAATGGAGATTGATAAGGAGATACACTCAAAAAGATTTGGCGGATAAAGTTGGTTTAACACTTAAGGAAATACACGAGTATGAAAGAGGCTATACTGCTATAACATTTGATAAATTATATGAAATATCAGATGCATTATCAGTGAATATTAAAGTTCTGCTACCTAAAACAAGAGAAAGCAAAAAGCTATTGAGTTTAATGGATGAGTACGGAGAACAAGAATCATTAGTCAAATCTCTATCTGAAAATATGAAAAGTGGCAAGGAAAAAGTTAAAAAAACAGAAAGGATCAAGGTTGCAAAAAATCTAGCAAAGGCAGGTGTTGCTATTGATATTATTGTGCGAGCAAGTGGCCTAACTGTTGATGAGTGTGAAAATTGAATTGTGTTTAAGATATAAGTAAAGTTAGTTAATGATTTAACCAACAGAATTTGCTAACCAACTTTTTTGGCTCAGTTGAATTTTGCTTGGTATAAATTAAGATATGAAGTCGCAAAGTTTATCTATTAATTTCTGGTTGTCCTCTATCATTGCATTTGCCTCTTGCTGAAGAGATTTGATATTTTTGAGTGTAATATTGTCCATCTCAGTCGATGCTACTTTCAATTGCGATTGTATTCTTATATATTTATCGTCTATTACTTGTTCTAGTTGATAATCAACGCAATCCAATCCAGAGGCAAACATCACATTCAGTAGTGGCTTGATCCACCCTATTTTGCCAAATTTCCTTGAGTTAGCATACTTTATACTTCTATCTGTTCCACCAGTGCCTATTGATAGCAGTATAATCTCATCATTTGGAAATAACCTCTTACCACTTGCATATGCACAAGCCGCTGGATTATTTGCAAACACTCCACCATCTATCAATACTCTCTCTGTTTGGCTAATTTTCAGACGTTTTGGTGTGAAGTACGTTGGAGCAGCTGTTGTAGCTCTGAGTGCATCTTTCAACTTAATGTTTTTTTCTTTCCAACTTTTGAAGAAAAATTCACAACTATTGTGAATGTCATAACTGGTGAGTAGTAGATTACTCGCAACATCGGCCATAGTACTTTCACCAAAGTATTTGTTGAGAATAAATTCCATATTTCTATATGAGTACTGAGAACCACTCAGCCAAGAAGCAATTGATTTTCTCCAAAATGATGATTGAAAGATATATGCTCCATACTCTTGGTAAAGTTCAACCAAATCATTGGCAGAGTATTGAAGTTTATTGCTTTTACAAAGTCCAGCAACAATAATCCCACCGGTTGAGGTTCCTGCCATTAAATCAAAAATCTGGGAAATTGGCTTTTTTGTCCTAGATTCAATTTCTGCTAGAATAATGGCAGGTATTATCCCTCTAATGCCACCTCCATCTACAGATAAAATGTACTTTGTCACTGTAAAATTTATTTGTGTTTGTGAATAGCTTCAAGTTCGTTGACTTCTTCAGTGAGGTTTTTCACTCTCTCTTCAAGTCGATAGACTATTTCGATTAGTCCTTGGTTTTTTTCTATAAATTTATCATGGATGTGTACACGTAAGTCAAGTTTTGCCAACCACCATATGAATCCTACAGTCTGTAGAACTATTGTTATTATTACCGCGATTGGGATTTTTTGCTTTTTCATGTGAAAGTATTAATCTATTATGGATAGTTTGAGGATTTATATAGAGATCATAGAAAACTTACAGCTTTAGTGATTACTTTTTGTTGATTCGTATTGATCCTCTGCTTTAGCAAGTAGCTTTATGATTTTATCGTAATGTTTGTTATTTTTATTGTGTCGCGATTCCACTACAGCCATATTTCTAGGTCTTCTTCCGTCTTGAGCTGTAGCTGTAGGATTTGCTCCTTTGCTTAGTAAAAACTCAACGATTTCCAAATGTCCCTTATCTGCTGCATGGTGCAAAGCTGTCCATCCCATATACCCACCTGTAGCATTTATATTTGCTTTTTCTTTCACTAAAAACTCAACAATTCTTAGACACCCAGAATCAGATGCATGATGTAATGCTGTTAACTTATTAATCTGTACGCTAGTATCTAACAAATTTTCTACTGAGAATTTAACAATCTCTAAGTTACAATTTTCAGATGCAATTTGTAATATTGTTTTATAATTATCTGTAGCTTTTGCTTTCATATAGCAATAAGTAATAATAACACATACTACTGTTACTATAAACCACCAAAAATGTAGCTTATTTCTTGAGTCTCTATTCATATTCAATACCTTTTTCAATATTAAACATTTGTTTTACTGATTTTTCTTTAACGTTGATGCTGATAACACAGTGCGATAACCTGAACTATCTAACACATGTTCTGCTCTGTCGATTACCCATTCACCATCTATGTCTTGATGAAATTCTAATAAGCTAAGTTTCGCCTCTGCAAATAGTTCTGGATTACCAGGCATAGTGATATCCAATACTGCATTATTTCGCTTTAATTGTTTTAACTTAGCATTTGCTGCACTTAATGCTGATTCTACATTAGAGTAAAGCGTTTGTATAGTATAACTTGGACTACCAGAACCAGCTATTTCTGATATAGTTTCACCTTTTTCATAGCTATGCCATTTTGCAATTACTGAGTTGTACCTACTCACGGTAAAGTGAACCTTCCAATTTATTGTGTCTTGAGGTCTAATAGCTATTGTTCCTAAAGCTTTTCCAGTTGCCGACTTTGCTTTGCCTTTTGGAATAAAAAGTATGTATCCGCCAGCTAACTTTGCCATTGCCTCGCGTTCTATTGCTATTTTTGTTAGTAAACTTATATCACTTTCTTCTGTTTGGTTAATATGTGGAATCAACACATTTTCAAATTCTTCTGCAACTCTGCACCCATATCCGTGCTTTTCTGCTATTTCCTTAACCAAGCTACCTAGAGTAATTTGATGCCATTCTTTAGATGCTTTCTCCTTTAATGATAGTCTTAAATTTGTTGCATGAGCTTTGATTAGTAGAGTCTTAGGTGGACTTTGTATTGTAACTTCGTTGACTGTATATATGCCCATTGGTAAGACTCCAGTTTCTCTGTAACCTAGAGCGATATTTAATTCATTCGGAACATCTGTGTTTTCATCCCTATAATCAACATGTACTTCAACTACATCATCTATAGTTCCAGATTCATCTGTAAGGCGCAATGATATAACTCTATCTCTAATTGATTCACATTTATCTATTATAAAATCTGGCTGCATTTATTCCCATACTTTTAATTTTGACTTTTGTAGAGGTTTTTCTGTTACAGGCAATTTAATTTTTAGTCCTACCGGTAAAAAACTTCCATGTTCTGCAAGGCCTGGATTTTTAAGCAATACTTCCTCCACTATTCCATCGGTAAATCCATAATGTTTCCAGCAAATCAGATCTAGCATTTCTCCTTCTTTAGTTAAGTAATATATAGTCATCTATAGCTCTTCAAACTCAAACTAAATTCAACTTTTCTTGGTAGTCCATTAGGTAAAAAATACATCTGCTTTTCTTCTAACCTAGTAATTACGAATTGTCCTAAAATATTACCTAGACTATCTACTAAAACATGCGGTTTTTCAGCTTCTTTCATATTCTTTAATTGATTTACTCTGTTGAGAATATTAAGGTAAATAACTCCTTCTATATCTACATTTTCCACTCCTCGACCAATATTTTGTAGTGACGGCATTTTATCGATACATTCAATTACACTCCAACGATTTTCTTTACTATACTTCAAACTTATCGGAGTAAATTTATATGGACCAAGAGATAACACAAATAAAAAATTTTAAAAAACATAGTTGATCAATAAAACGTCTCTACTGTATCAAATAAAGCATCACGTGATTTTTCTCTTATCCTTTTTATTACTTCATCTGCAAGACTACGAACATCTTGATTTGGCTCTGTTTTAATGCTGATAGTGTAATTATTAGTGATGTTCTGAGTTTTATTTTGTTCTTTATTTTCAAATTTACTCCTTCCAAAATCTGCAAATATCTTATCATTATCGCTCTCTGTAAACTTTTTCTCCTCAATAAGGCTTTTGATTCTGAAATTATTCTGATTTCTCTTGGAAAATTCTTTAATTATACTGTTACTTAGCAAAGGATTTCCACTGTTGAGAATATTACTCTTTAGGGGACTATGTACTGCTTTTACTTCAGTTTTTCTTTTTTCAAACTCTTTCAGTGGGCTATTCCCTAATACTTTTCCAAATACACTTTCCCCTATCCATGAAAAAGTTTCTTCTATGGGTTTTATTATCGATTTCCAAAAGCTAAAGAAAAAGTCTTTCACCTTTTGCCAGTTAGTGATAACAAGAGCTGCGCCAGTAACAAGTCCAGCAATTAAAAGCCCTATAGGATTACTCATTACAGCAAGCGTTATTGCTCTTAGTCCTGTTACTACTGCAGGAAAAACTGTAGCTGATAAAAATGAAAATACTCCAAGTAGGTTTGCTTTCAGACCAAAAATCGTACTTCCTAGCAATGTAAATCCGTATCCTAGTCCTACTGCTGCAATTTTTAAACTTATCAAAGCTGCTACAGTACCCATGATCGTCGTGGTTAAAGTTGGATATTTTTCTGCAAAAGAAGCTATATGCTCTGTTATTGTTTTCAAACTTCCAGCTACATAATTCAAGGTAGGTAACATTACTGACCCTAGATTCATGCCAACTTCAACTATTGCATTTTTAAGTAATTGTAATTTATTAGCTGTAGTGTCTGCACGATTTTTGAATTCTTCTTGCAGAGAGCTTCCGTACTTTTCTGTATTAGCCAGTAACTTTATTGCATCCTCATACTTATTAAAACTTCCAGCTAATAATGCAATATCATCTTGATATTCCTGACCGAAAAGTTTCATCAGGATTGTAGAACGTTCCTGATTATCCATTTTCTTTAGAGTTTGAAAAAAGTGAAGTAGTGCTTCTTCTCCGCTTTCACTGATCCTTTGTACCATTTCTTCCGCGGTTATGCCCATTTCTTCTAGTGCTGCTTTGAATTCTTTTCCTTGACCTTCAGCAGTTTGAAGTTTGCTAAGCAGTGCATTTATAGCAGTTGCAGCTTTTGCTGGTTGTTTACCTAAACTAATAAAAGCATTTACTAAGCTGCTTGTTTGTTCAAACTTTAATCCAAACTGCTTTGCAGTACCACCAACTATTGCTAGAGCTTCAACCATATCTTTTGCTTTAGCAGCAGTGTTATCTGATAAGTGGTTGATTACATTACCAACATGCTCCATTTCACTAACATCAATTCCATAGACGTTAGAAAGTTTAGCTATGGAATCACCTGCTTGCTCTGCAGACATATCAAATGCTGTAGACATTTTTGCTACTGTTTCTGTAAACTTAAAAAGATCTTCTTTCTTGATACCAAGTTGACCACCGCTTGCAGCTATTTGTGCTAATTCTGCGGCTGATAATGGTATTGTTCTTGACATTTCCTTTAACCCTTCAGCAAATTTAGTTACTTCATCTTTTTTATTATCAAACTTTACTACCTTCTTAACATCAGCCATAGCACTTTCAAAGTCAATCGCAACTTTAACTGGAGCTGCAAGCGTTAGCCCTAGCCCAATAGTCTCTATAATTTGTGACTTAAAATGTGCTTTGCTTGCTAAAAAACTTTGGTGACTACGTATTGCAGACCCAAGCTTACCATACTTGCCTTTCAGCGCTTCAATGGACGAGCCAAGTTTATATTGGTCACTTACTAATGACTTAATATTTCTTCCACTTTTTCTTACTTCCTCATTGAATGAATGCAAAGCATCTCTCTTCCTTAAGTATGCCTCTTTTGCTTTTGTTGCAGAAAATTTAGCTTTATCAAACTCAGCTTTTAAAGTTTTGCTCGGTTTCTCTATTGCCTTCATTTGTTTAGCTAAAGATTTTACTTGATCTTCAAAGCCTTTCCATGACCTCTTGCTAGTCAAAACATCATGACCTAACTGCTTAAACTTTGATACTGATTTTAAAGATGAATCAAGCTTTCTTATATTCTCACCAAGACGGGTAAGTTGACTACTGCTTCCCTTTATTACAGTATTAAAACTGCCATCAAGTACCGCACCTATTTTTATCGATAATACTGACATTTGAACTCCCTAGCTAATTTGCTCCATAAAATAAACTCACTAATCTCCATATCAAGAATGTGCTCAACTCCACCACCTATGATAGAGCCAAGCACTAGTATTTCTAATCTCAAGTTTTTTGGATAATTGGTGAAAAAAAATCCTTTAATACCTCTTGAATTTTCACATAATCAGCAATATCTAACCCTTCAATTGCTTCTTTTGCAACTGATGTCAGGTTGGCAGTCAAAGTCACTTCCTTATTTAGGTCACTACCATTAATGCGTTCTATTGCCAAATAGTCTCTAACTTTTGGACGTCTAATGGTAAGTTCTGAAACAGAAATTCCATCAACTGTTATTGGGTTATTAAGTGTTATAGCTTGCATGTTCCTCCTTAAAAAGTTAATTAAATAAAAGTCTATATCGGCTTTTACATAACTAATTTCTTTGTTATAACTATGGTGCTATAAATAGGGTTAGCTTTGATAAGAATCTTTCCTATGTTCAATTGAAGTAATAACTACTGTATGCTCTGGCGCATCTATGTAATAAAGTATACGGTAGGTACTTACACGTAGACTACGTTGCCCGCTTAAGTTGTGCTTTAATGGCTTTCCAAGTCCAATTGGATCAGCTGTTAGACGCTCCATTATTGCCTTCTTAATCATTAACTTTACTTTTGTTGGAAGAGCCGGAATGTCTTTCTTTATAACAGATTCTGAATAGTCTATATTGTAAGGCTTAATCCCAGAAGGCATCTTGATGTCTAACCCTCTTTTCTTTATAGCGTTCGTCAGAAATCTTAGATAATTCCATATCTTCAATTTCTTCTTCCATTAATTCAGTTAATAACTTTAAAACGGACTTGTCTTGAGATTGTGCTACACTAACAAGTAAACCAGTTAGCTGCTCTATGGAATTTGTATGAGCTTTAGAATCCATATTAACTATATACCTACAACTTCTTATATTTTAACATTTTTATGTAATTTTGTCAACCATATTAGATCCCTAGAATCGTTTGCAGAAAGGCCATTTGATCAACGCCATTTATCTTTCTAATCATATTTTCAGCGTCGATCTCTATCAGTTCATTACCACCTATCGTAAGTTTATAATAATGGGCAGCTACAGTGCATTTGAGAGTGGCTTTTTCAGCAGGTTTCCAGCTACCAAAATCAAATTCTTTGAATATTCCCCTGAGATTGATTACTACAGCTTCAATATCGTTACTACCACTCCCTTGCATTCCACCTCTGAGTGTCAAAGCTACTGAATTCCCATCTATCAAACCGAAAAGCCTAAAGAGCTCAGAGTCATATTCAGAAAAAGTGAGCTCTGCTTCTAATTTCTCCATGCCCATGTCAATGCTGACTGGTATATCCATTCCACCTGCGCGATATTCTTCAGTTTTTATCGCAAGTTTTGGTAGGCTAATTTCATCGATACGACCAGCATAACCTCGACCATCAACGAATACGTTAAAATTCTTTAGGATCTTTGGTAACATCTCTCTTTCTCTCCTTTTTACAATATTACGCCACTCACAAGGTGTGACCTGAAAGTAACCTGTTCTGCCGGATATGGTGGTGTAAACTCAAAGTCAAAGTATACTTTTCCACTTGCAATGTTTGTTGGTGTATTGAGTTCTGGTGTTGCATAACATTTTCCGCTAATAATAGCTCCTTGTGCTTTTAAATTGGCCAAATAAGAATTCACCCCCTCAATCACATCATCTATATAAGTTTTGGTAATATTGCGATC
>NODE_10_length_8234_cov_2.531516
GGGTGGAGCATGTAGCGTGTTGAGTGTGGTTTTGTTGATTGTTGATGCTCGTTATATATGTAGTGTTGTTTTTTTTTTAATGATACGGCGACCACCGAGATCTACACCTAAGCCTTCGTCGGCAGCGTCATATGTGTAGAAGAGACAGGCTTCAGACTGCAATAATTTATTTTCCCTTTCTAGATCTTCCATGCGCTTCTCTATTCTAGATTTAAAAATCTCACACTTCTCTCGAAAAATTACGCTAATTTCATCACTTTCTGTGCACAAGTAACATACTTTCTTGATTAAGGAGTAATCTTCTTGATCTATTGAGTAGCGTACTGCATTTCTCAGTAGATTCTGTATAACCTGCCTAGTGACTTGCTCATTGTGTGATATACTCTGATAGGTTTGAACGTGGGCAATTACATCGATTACAATATCTTTATTTTCGAGATTAGATAATGCAATAAGAGCTGATTCATATGCATTATCAAATTCGTTATTTTTAAATTTTTGATTGAGATAATCGATAACATCGTTACTACATTCAGCATATTCTTCGCATAAGTGCTCAATAAATGTGATATTACCAGCATCTAGTGCAGTTTTTAGAACTAAATCATAAATTTCTTTTCTACCACGAGCTCCTATATCCTTTAAGATTTGTTGATTGAGTACTTTAATAATTCTATCGTCTACAAATGCTTGCTCATAACTAGTAGAACCCTTGTTATTGATATATCGTTTGCACAAGTATTCGATGATAGGCAGATGCTCCTGACTTATCGCAGTCTCTAATAGAGTAACAAAACTTCCTTTCAATAGATCTTTAGTTGGTTCATCAACATATCTCTCAAATGCATTTAGCGCTATCGTGATAAATTTTTCATTTTTAACCAAAGATGCTGTTTCAAGGACGCCATATAAAGGATCGGGATTACTTGTTTTTAGTACATGCTCAAGATCCCTTAAGAAGGGTTCTGCAAGAACTGTCTCTAGTAACTCTTGTTCTTTTCTTAATGCTATGGTTGAGAAAAAGCCAATCTTATTGGGTTCAACAAGTTGTATAGTTTGATCCTTTATTTTATTATAAACCTCATCGATACTATGGAATTTTTCTATAAAAGCTTTTATATATTCTTGACCACCAACAAGTAAAGGTAAAAGACTTAAGTTTCCTTCAGCAAAAAGTATGTCTTGATATTTTTCTGCCAATTTATCGTTAGCTGCAATTGCAAGTAACACCAATTCTTTTACTAAATAATCGTACTTAAGCTCTACTTGATTAAATTTATACTGTGATAGTATATTTGAATATATATGTTGATTATTTCGTAAATCTAAGTTAAGTTGTTGCTCACAAAAATTCTTTAAATTTGTACTCTCTAGCGTAATAGACCTGCCTTCATAATCCTCAATATTTTGTATAACTTCGTCTAATTTTTCATAATTATCTTCTTTTACAGCTTGATTTAAGATACTTATTACTTCAGCAAAAGTTAAATTTTTAGGAATAATGTCATACGAGTCTTCATCTTTTGACTCTACAATAAATGATTTATCACAACCATCAGGAAAGTTTGCAAGTATTGCATTCTCTAAGCTTAGATCCTTAGCATATGAAACATCTTGATTTTCATTATTTAAAACTTCAAATTCTTCTTCAGCACCTAAATCTCTGGAATGGCGACGCTCACTTTCTCCTGCAGTATCTACTGCTGGCGGCATGAGTCCACCAAGTAAATTCCAACCACCCATGATTTACCCCCTAATTATTAGCTAAGTTAATTATAGCATTAAACAGAAATTTTGCCAAGCAAATTATTGAGTCTTTTAGCAAACAGACTTACGTCTTCCATCTCTTCACCTTCCACTATACAAGCTTGATAGAACAATAAGTAAATCATATCTCCAAGTGTTGGATTTTTACCATTTTCAGCGTGAGATTCCATTATGTTTCTTATCAAAGGATGCTTAATGTTAATTTCAAGTACTTTTGGCGTGCGGTAATTTAGCTGCTTCTGTTCACGTAAAAAACGCTCCATGCGAAGATCCATAGTTCCTTCATCAACTGCTAAACACACAGGACTGTCGGTCAATTTCTTAGAGATCTTTACACTTTTTACTAAGCTTCCAAGAACCTTAGTGAAGTATTCAAGTATAGAATCCGTGTTTTCTTCGCTTTTGTTTTCATCTGATTTATTTTCTTCATCTTTCTTGCCTTCTTCTGAAGAGAATTTTTCTAAATCAACATCAGCGCGAGTTACAGACTTAAATTTTTGATCTTTATATTCATGAATCACGCTAGTCCAGAAATCATCAACCGGATCAACAAATAGAAGAACTTCCAACCCTTTGCTGACGAATCCTTCAAGTTGTGGACTGTTTTTCACTGAATCGAGACTATTACCTGTGAGGTAGTAGATATGTTCCTGTTCAGGCTTCATTCTGCTTATATAATCATCAATACTAACTAGCTTATCATCACTGGTGCTATGAAATCTGCAAATGGAAAGCAATGCTTCTCTTTCATCAGTTGGCATAGCTTCGCAAAGACCTTCTTTTAACACCGCACCAAAATTGCCCCAGAATTTTGTGTATTCCTCTAAATTATCTTTTGCTTTTTTGCCGAGCTCTGATACCGCGCGTTTAGTTAGGGATTTCCTAATCTGCTCAACAACGCGATTATTCTGGAGTGTTTCTCTGCTGATGTTAAGAGGCAAATCTGGTGAATCAACCACACCTTTCAAGAAACGTAGGTATTGTGGTATAATTTGTACATTATCTTCAGTAATAAATACTTTATTGACATATAACTTTACAGAGCAGCGTCTATCTGGATGAAACAAATCATAAGGCTTGATAGAAGGAACATAAAGCAAATTCGTATATTCTATTGCACCTTCATTTTTATTATGCAGTATCATCCAAGGCTCACCACCTACATGCGCAACACCGCGGAAGAAGTCGTTGTGCTCTTCTTGAGTAACGTCATTTTTTGGCTTAGTCCAAATTGCAGCTTTGCTGTTTAATTTTTCACTTTTTCCCTCTTCATTTATAAACTCAACGGGAAAATTTATGTGGTCAGAGTAAGTAGTAACAATGTTTTCAATACGGAATTTGTCTAAAAATTCGCTTTCTTCAGGACGCATGATGAGCGTAATTTTTGTGCCACGAGAGATTTGACCATCTAACTTGCTGATTGAATATTCTCCATCTCCTTTAGATTTCCATACCCAAGACTCTTCTTCTCCGGCTTTCCTTGACTCTACTATAACTTCTGAGGCAACCATGAAGCTTGAATAAAAACCAACACCAAACTTTCCAATCAGTTCTACAGCTTGGTTTGAATCTTTATTATTCTTAATTGCATCCAAGAATTTTTGCGTACCAGAACTTGCAATCGTGCCAAGATTATCTATTAAATCTTGCCTGTTCATGCCAATTCCATTGTCGGTTATATACAGCTCATTCTTATCTTTACTGGAGCTAATAGTAATCTTCAACTCATCACTTGAATCTAATAAATCAGCGTTTAATTGTGATTCATAGCGCAATTTATCACATGCATCTGATGCATTTGATATTAACTCACGCAAGAAAATATCCTTATTAGTATAAAGTGAGTGAATTACTATATTTAGTACTTTGCCTACTTCAGCGTCAAATTTTAAACTTTCAGTTTCTTGTATGTTGTGCATTTTGAGCTCCATTATTAGCCTACTATTCTAATAATTTAAGTATTCCACCTCGATCTTTCAAGGTCATGTATGCTAAAATTTATGTGAGCCAATTTGTCATGCAAGCTGAAATGATAAGAAGAGGGTTCTGTTCTACAATTCTCTTTATTCTTAAAATATAATATCTCTTATTTGCTTCAAAGATTTGTTAGTCTTTGATTCTTTTTCTTTAAAAGTAGTCTCAAGAGAAGTTTTAAGATTTTCCCATTCTTCCTGACCGTTTAGAATCAAAGCGCTATCAATCTTCTCCAGTGCTGTCTGAGGTGATGAATATAATTCCTCATACAAATCAGTGTTTACTGACTGTAGTATTACTAAAAATGTAAATAAATTCGGATCAATTTTCGCATAACATAGCTTTATTTTCTTTACGCAGTATTCTATTGCCTGCAATGATAATGAGAAGCTTTCTGCATAAAATATAAAGCTATCTATAATTAAGCTCTTTGATTTTTTCGGCAATTCAATATTTTGAAACAGCTTTCTTGTAAATTTCTCTATTGGCTGTTTTGGCAAATGCAAAGAGAGATCAGTAAAAGATTTTAGGCTGAAATTTGGTCCAAGTATTGTGCTGATTGCTCTTTGCACGTTACTTTTATCTTGACTAACAGAGATAATGAAAATCAGTCCCTCAACATCAAGCATGTACTTTATGGATTCTAAAAAATCGACAATGAATTTAGGACGGCATATATCAAGATTATCGACCATTATATAAATGTTTTTACCTTTTCTGATTTTGTTAACCACATCTGCTAGTTGTATTTTAAAATCTCTAATGTTCTCTTTTCTCCTTTGGAGAAGATTTAATTCACCCAAGACAAAACCTATGTCTTTCTTATCAGCCTCTTTTGCAGCATCGAGAAATACTGAAAGCATAGCGAGTGGAGATTTACTGATTAGCTTTCCTAATGTATTGAGAGAAAATAGTTCTTGGTTTATGTTTTTAAATTGCTGTATAACACTTCTTTTTACTTCGTATGATGCAAATAGATCCTCAAACAGGAAATGTAAAAAAGAAGGCAATGGTTGATCTAGAGCACTAATATCCCATGCGCTGTAATAAGCTGCAATTTCATTTTGCTGCTCTAGATCCTTTACCCATTCTTTCAAAAAAAATGTCTTACCCCACTTATCATATCCTTCTAAGGATACGATTGAAAAAGACTTATCGATTGTCTTGATTATAGAACTAAATTTACTTGCAACTTGTTTATAGCCTAAGCAATCATTCTCCCAAGTTGTTACCTTAGGCAATTGCTCCTCTTCTTTTTTTTTTAATGTTATTAGCGATATAAGTTTTTTTAAGCACATACCTTACTTTATATTTAACTCATACTCTTGTCTTGAAGTAAGCGCTATCTTCAGCGTTCCTTCATCTAGGTAGTCAATTTCTCCACCTATCGGTATACCACAAGCAAGGCGCGATATTTTTACATTCGAATTCTTTAGCAATTCAATTATGTAATGTGCGGTAACTTGGCCCTCTAATGTCGGATTGATTGCAATAATGACCTCTTCAATGTTAAATTCTGTAACTCTTTTAGGAATGTTATCAAGATTGAGTTCTTTTGGACCTATACCATTTATTGCTGATAGTCTGCCACCTAAAACATGATACATACCTGAATATATATTTCCTTTTTCAAATGCCCATAGATCGCCCAATTCTTCTACTATACACATTAAGTTGGTGTCACGTTTTGGGTTAATACAAATAGAACACGGTGATTTAGTATCTAGATTTCCACAAATCTTACACTCTATTATAAGATTTGCTAACTCTCTAATTAAAGATGCAAGTGGTAGCATGACTTTCTCTTTATTTTGGAGCAAATGTATAACTAACCTGCGTGATGATGATGGACCTAAATTTGGCAATTTAGAAAAAGCATGAACTAAATTCCTTATATTAATGTTCATTCAGTAAATTCAAGATAGTTCAAAAATGATAACATCAAACCTTTTGTAAAGGAAGCTTAGTTTGATTGGCTATGAAAAAGATTCCCATTTTTTCAGAACTATTTTGAAAAAAGTAATGTAATCATAATCTACTGTAACCTAACTCTGGTTCAGGTGTAACTGAAATTATCTCAGACATTTGAGTATTTGTTCTAGTATTTCTTTTTTGAAAATGACGCAATTTATTTTTCAACATATTTCTTTCTTCTACATAACTGTCTGACTCTTTATTCAAACTAGAATTTTTTTCTTCATACTTGGAAAGTATTGTATCGATCAAATAATTAAAAAATAATATTAGACCTGTAGTGTTGGCAAGCAATGCAAGAGAATAATATAACATATCTTCACTCACTTCTTCATTTATTATGTCATGGGAATTTCTATACATTCTAAAACAAGAGCCGAAGGCTGCTAAGCATACACAAGTAAGTTTTGTTTTGTTTAGGACGCACTTAATTCGTGCTAGTTTTTTATTATTATCTTCTAATTTTATACGTAACTTACTAATTTTATTACTATAGTGCTCAATAAACAATTCTATAGCCTCTTTGTTATTAGTATAATTATATGCTTTGTAAGATTCCTTATCTATGAGTTCAGTATCTATATCCTTTGATTTGAGAAGCTCTTTGATTGCTTCATTTTTGTTAAGAAGCACAGCTTCGTGTAGAGGTGTGTACTCACTTTCAACATCTTTTCTTCTGTTAATATTTTTATCAGTTAAGTAGTTAAAAAGAGCTGAAATGCATTCTGAATTATTACCTTCAATAGTCAGAGTAATTGCATCTTTTCCCTCTTTGTTCTTAGTATTAATAACTTTGAAAAGCGGCTTTTCATTCTCTTCCTTATGTTGAAAATATTTGTGCTTGTAAAACTCATTCGCACGGTATGGCTCCTTAAGAATACACAAAAGCTTTTTTACAAAATCAGCATGGTTTTTTTTAATAGCCAAATGTAAAGGTGTGTCCTGATTTTTCTCCTCTTGCAACAATAAGGCATCATACAAACAACCCTCTTTATATAAAAAATTAATCTCTTGATCAAAAGAGATATCTTCTTCTCCTTTACAGATATTTAGTAGCCGTGACCCTATACTTTCTGTAGTACTGTAATCAATTGCAGAGCTACGTTGCACTTTAGATTGATAAAGGGTTACGTTCATACTATTCCTACCTTTAAACAACCCAGCTATACCTCTAAATATTCCAGCTATACCTGATTCACTCCGAGCGGCACAAGGCATTTTATCTTGAATGTGAATCTCAACATTTTCATTAGAAAAAAGTTCTAAAACATGCGAGCTGCCTCTTCTACTGGAAAAAGGCGCCTCATTCTTTTTATCTTTAGCTTTAACACTATTCTCTAGCTTTGCATTCGAAGCACTTATAGGGTTAGCTAAACAATCAAAATCCGTATTTTTAGATACAAAGTCTTCTGATTGAAAATTTGCTGCAGCGTTTATTTCACCTTTCATATTTCTTTTTTTACAGAAGTTGCATTCCAGGCAGGGTATCTCATCTTTAAAATTTTTCAACTCTATTTAAATTTTTTTTAAATAGTTTTTGATAAAAATATTTATGACACTAACTTTTGTGTTAAATTTTTAGAAGATTTTATAGCTAAAAAATTACTTCCGCGTGTTTTGAATCCAATTATAATCACAATTAGAGATATTTATTGAGCTCAAAAATCTATCTTCGTCTGCAGACTTTTTAATCAAATTCATTAAAAATGTAGCGTATCCTCTTCAGCGTATGTGGGTACACATACTTAATCTCTGTCGTATGTGCACTGCATTTTTTTCTAATCTTTTTTTCACAGAGGGATCTTATGTCCAGAATTCCAGATACTTGACCTTTAATTTAGCTAATAAAAACCAACTGGTACCTGCGGTTTTTATAGCTACGTTTTCTCAAACAGATTTCAAATGGATAGTTAAAAGAAACTCACAGTTATCCTAGTACTGCTTTATTATCTGCAGTCTTTTCATGCTCGACAGAAGAGAGTTGAGGGTTAACAGCTTTTTCTATCGATTTAGCCTGTTTATAGTCTTGACCTAGGAAATATATAGACAGTCCAACTGCTATTCCAGCAACAAGAGCAGATACTGCGAGTGCGCATAATATAATAGTCATTGAAGGTATTAAAGCACCACCAACACCGAGTCCAATACCAAGAAAAACGCCAGGTATAATGCCAATCAAACTATTACATCTAGCACTTTCTTTTTTCGATTGAGCTTGGTCTTTCATACATTCGATGAGTACTTTTTGTGTATCTCCATGAGCTAAATCTAATGGAATTTTGTCTTCTTCATTCTTTATCAAAGGATTTGCACCATATTTTAAAAGGGCTTCTATTGCTTTAATGTTATTATTTATAACAGCTTGATGTAGTAACGTATTTCCGCTACTTTGATCTTGAAAATTTATCAATTTATAGAAATCTTCAAGAGTAATAACGTCATGCACCGCTTTATCTAGAATATTCATTACGTTTTGAAACGGTAATATATCTCCTTTTTCAGACCTTGCACTATTGAAT
>NODE_11_length_7301_cov_2.660022
CCCTTAGAATAAGCAACCTTATTACCACTAGCTTTATCGAAATACATAATTTTTATGACATTTAAATAATAGTAGCATGATATCACACTCGCTATTACAAGGATCAAAGACAGGCTGATAAAGCCAGAATTTATTAAACTTTTGAATATAAAAAATTTAGCGATAAAACCTGCAAGTGGAGGTATTCCCGACATTGAAAGTAACAGTACAGAAAGATGAAATGCTACAATTGGGCGTTTCTTTCCTATACCAGACAAGTTTGCAATATCACAATCGTCATCGTCAATTTGTATAAGATATGAGAATAGCCCTATGCTTGTGATGATATATATCACCAAATACATTAAGGCACTATCTGTTCCTGCTTGTGTAAAAATAGAAAGTGAAGCAAATATAAAACCAATGTGACCAATTGAACTGTAAGCAAGCAGCCTTTTTAAGTTTTGCTGACGCAATGCCCCAAAAGCTGAGATAAGCACAGACAATGCTGAAACGTATAAGAAAATAGGCTGAACATAACTTTTTACATTTACTAACTCTTCATTCATCAATCGAATTAAAAATGTTACAAGTGCAGCTTTTGGAGCTGTAGAAAAAAACGCAGTTACTATGGTAGGTGCACCTTGATAGACATCTGGAGCCCACATATGAAAAGGAGCAATAGCAAGCTTGAAACACAAACCAATTAGGACAAAGACTAACCCAAAAACTATTCCATAAGTTATCTGATGGTTTTGCAAGAATGAACTAAGCTCAGAGAAATTGGCTTGTCCTGTGTACCCATAAAGCAGCGACATTCCATACAGCATAATGCAGGAAGATAATGCACTAAGTGTAAAATATTTCACTCCTGCTTCACATGAATAAGCTGAATCTTTATTAAAGCTTGCAAGAACATACAAAGATATACTCATCAACTCAAAAGCTAAATAGAAAGAAATCAAGCTATTTGCTGAAACCAAAGTTATCATGCCAAATAGCGCAAAAAGAATCAGTATTGAAAATTCATATTTATAGTCATATTTCGATAAATTCAGCATCAAAAGTATTAAAATTCCTGTGCTGAGAATTAACCCCTGGGCTGACCTGATGTATAAATTGAGTTTTAACAACGAATTAAAGAGAAAAATTTCATTGTTTTCTGCCGAAATAATTAAAATAATCAAAGTTACCACTGTGCAGCCAAGTGCTAATAAGTTTATAGTTCGGCGGTTAAATATAATTCCAAGCAGTAGCAACACTAACGAGGAGATAATAGAGAACGTTTCCGGCAATATCTGTATATAATTCATAGCGCATTATATTTGACTAACAAATTTGCCATACATGGCTTCAAATAGTTCAGTGCAAGGGTTGGGTAAAATCCAAGAAAAATAACAAACACTGCAAGCAGAATTAAGACAGAAAATTCTATGTTATCCAGGTGATGATTTAACAATTTAGAATCACTAACTCCCCATATTATTTGCTTACATAAATTCAGCATATAAACTGCGCTTAAAATAGTGCCAAGTGCGATAAATCCTGTAAAAAAACCTATGCTCTTAAACATTCCAACCATAGCCAAGAACTCACCTATGAATCCAGATGTTCCGGGTAAACCTATTGAAGCCATTGAAAATAAAATGAACATGAAACCAAATTTTGGCATTGTGTTTACTATGCCAAAATATTTTGCAATCTCCAAAGTCCCAGTTCGAGTATATAGCATTCCAACACATAAAAATAAAGCAGCAGAAATAAGGCCATGACTAATCATTTGAAATATACTACCCAGTACTCCTTCCTCACAAAGTGAAAAGAGGCCAGCGGTAACGATTCCCATATGTGCTATTGAAGAATAAGCTATTAACTTCTTTATATCATCTTGAGCAAACGCAACTAGAGAAGCATATATCACCGCAATAATGCTTAGCACAACAACGAAATTTGAAAAATACAAACTTGCCTGAGGAAGCATTGGAATAGAAAATCTTAAAAATCCATATCCCCCCATTTTAATAAGCAAACCAGCTAAAATCACAGACCCAGAAGTTGGTGATTGCACATGTGCATCAGGAAGCCAAGTGTGAAATGGAAACATTGGAACTTTTATTGCAAAGGAAATAAAAAATGCAATCCACAGCAATGACTGCACTTCAAGATCAAGGCTTGGCACTAATGTAGCTAATTTTTGTATATTAAACGTCCCAAAAGTACTATAGATATACACCAAGCCAAGCAGAAATAACAACGAGCCAGCGAGCGTATAAAGGAACAATTTAAATGCTGCATATGCCTTATGTTTCCCTCCCCAAATGCCAATAATAAAGAACATTGGTATTAAAACAGCTTCGAAAAACACATAAAAGCTTATAGCATTCAGTGAAACGAAAAAACCGACTATAAAACTCTCAAGCAGTAGAAATAATGCCATATATGGCTTGAGAGTCGTATAACTCATTTTGCAGTTGTAGAGTATACAAATTACAAACAAGAAAGTTGTAAGCAGAAGGAAAAGCAACGATATACCATCTATCCCTATACCAACATTTCTAATTGGGTAGCTGACAAACTGAAAGTCCGCATCGTTATAATCAAATTCTATACAAGCTACAATGCTAAGCAAAAATGGAAGTACAGCAAAAAATAGAGCAAGGAATCTTAAGTGTATAGATTGATGATTAATCATGATTAAGGATAAAATCAATGCTCCTATCAGTGGAAGCAAGAATATACTAAGTAACAACACCTTCTATTTAATTCCAATAATATATAAAGCACCGATTATTAGAGTAACAAACATAATAAATGCATAATCAAATATATAACCAGTTTGCAACTTTATAGAACTTTTTGAACATTCATTAACCAACCTTACAACACCATTTGGCCCAAATGAATCAATAGCCTTAACATCAAATTTCCATAAAAGCCTAGACATAAACCTTATCGGTGCAATGATAACAAACTCATACACCTCATCAAAGTACCATTTATTCTGCAAAAACTTAAGTAAAAATTTACTCTTAATTTGCCTAATTACTTGATATTGGTAAATTAGGTACGCAAGTGCTATTCCACTTAGGCTCGCCAAGGTTGGTAGTAATTTTATAAAGAAATTATGAACTCCATGCTCATCAATCACCATTAAACTTGATTTCCAAAACGCATTACTAGTTATGTTCAAAATATTTGCTCCCCACACTCCAGAAAATACTGATCCAAAAGCGAGTATCAGTAATGGTATAAGCATAATCTTTGGTGCCTCATGTATATTAATTTTACTTTGTTTTTGGCTGTGGAACACAAGAAGCAATAACCTCCAAGAGTAAAACGCTGTGAAGAATGCAACAACTAAGCTTATTACAAAAGCAAAGCTATCCGTGCTATAAGCATGTTCAATTATCAAGTCTTTTGAATAAAAACCTGCAAATGGAAATATTCCAGAAAGCGCAAGAGACCCAATCCACATGAGAGTGTAAGTGCAAGGGATTTTCTTCCAGCAATTTCCCATTTTCTGAATGTTTTGCTCATGATGCATTGCATGAATTACATTGCCAGCACCAAGAAATAGTAGAGCTTTAAAAAAAGCGTGTGTCATAAAATGAAAAATAGCAACATTGTAAGCAGAAAGCCCACATGCCATGAACATATAACCAAGTTGACTGCAGGTTGAATAAGCAATTATTTTTTTTATATCATTCTGAGTAATCGCAACGGTGGCTGCAAAAAAAGCAGTAAGTGCACCAACGATAACTATTAATTCTCGTGCCACATTTGATAGCTCAAACAATGGAGAACATTTTGCTATTAAAAATATACCGGCTGTTACCATCGTTGCTGCGTGAATGAGTGCAGAAACAGGGGTTGGCCCTTCCATTGCATCTGGCAACCAAACATGTAAACCAAGCTGTGCAGATTTACCCATACAGCCAATAAAAAGTAATATGCATATTATATGAATTATTTTAAATTCACAGCAGAATGCCCTAATGTTCTGCGCGCCAAGAAGATCAGCTGTGTCAAAAACTTCAGTAAATTTCAAAGAGTGAAATGTATAATAAATAAGAAAGATTCCAATTAATAGTGCAAAGTCTCCTACCCTATTCACAACAAATGCTTTAATTGCTGCATTATTTGCAGAATATTTTTGGAACCAAAATCCTATGAGTAAATAAGAACATAGGCCAACCCCTTCCCAGCCAAAAAAAAGCTGCACGAAATTATCGCTTACAACCAGCACAATCATGCAAAACGTAAATAGCGATAGGTAAGAAAAAAACCTCGACTTCCCCTTATCATGCTCCATATAACCGATAGAGTAGAGATGTACTACCAGTGAAACGGTGGTAATAACAATAAGCATTAAGGATGAGAGAGCATCCACACTAATTGCCCAATTTACTTTTAAGATGCTCAATGAAAACAAAGGAAATAAACTCAAGTGATAATTTTCAGAGAAGGTGAGAAAAACATACCAAGATAAAACTGCAGATATTCCAATCCCTGCAGTTGTAATCAATTGGCTAAAAACATCTCTTCTAAAAAACGCTGCAAACAATGAACCAAGAAGTGGCAAAAATACTATTAATTTCAGTATATCCATAATACTTTTATTCTTTCATTAAATTTGCTTGTTCAACGTCTATATTGCCACGGCTTCTATAATATACAACCAATATTGCAAGCCCAACTCCTGACTCTGCTGCCGCAACAGTCAACACAAACATCACAAAAATTTGCCCAACTATATCATTCATAAAGGCAGAAAAAGCAACTAAATTGATGTTAATCGCCAGCAATAATATTTCTATTGATAACAGTATGTTGATTATGCTCTTACGGTTAATGAAAATACCGCACACCCCAATAGTAAACAAAATAGCAGCAACCATCAGAAAATGATTTAATCCTATTTCCATTCTACTCCTTTTCCAAATTTGGCCTTAACCAATTTTACAGATGAAGATTGTGTCAATTGCTTTAACACGTTCTGTTTTTTAACCCCTTTTTTCTTATCTTGTAAAGTAAGAGCAATTGCACCAACAATTGCAACAAGTAGCAGAATACCAGAAAGATGAAAAGCGTACATGTAGTCAGTGTAGAGCAAATTACCGATAGCTTTCACGTTATTGGTATTATAGTTTATAACATTGCTTATATTTGGTGCTGAGCTACGGATTACAAAGCTGATGACTAGAAAAAACACAACACATAATATAGCACCAAGAGTGCAATGCTTTGCAAAACCCTGGTGCAACCTTATGTAGTCAATATCGAGCATCATAACTACAAAGAGGAACAACACCGCAACTGCACCGATGTATACTATCAGCACCATCATAGCGATGAATTCAGCTCCAAGGAGAATAAAAAGAACTGCAGAATTAACGAAGGTGAAAATTAAAAATAATACTGCATGTACAGGATTTCTTACACTAATTACACAAACAGCAGATAAAATGCTTAGAATTGCAAAAAAATAAAAGAAAAAATGCATTGATACTTTTAACTGCAACAATAGTTACTAACTTAAGGTAATTGTTGCTGTAAAGTCAATACTATATTAAAGATTTGAAAACATCGTACTACAAGCTTCAGCTCCTCAGTAATGCAATAAACACTCTTGACAATCTTGATTTATTAATATATATAGATCTACGCTTAAATATCTAGTACTTGAATGAGTTGAATGTTATGTTCAATAAGACCTTTACAATATTTGGATCATAGGTTTAACTTTATGAAGTTATAATCTATAGAGCTTCAATGAACGATTATCTCTCACTGTTAAATCCAGAGCAGCAATTAGCTGTAACTAACATAAATGGGCCAGTTTTGATACTGGCAGGAGCTGGAACCGGAAAAACAAGAACGATCACTTCAAGAATAGCGCACATAATTAGGAACGGTCACGCTTATTCTGATGAAATATTAGCAGTTACATTTACAAATAAAGCAGCAAATGAGATGGTATCAAGGGTGCTTGAGCTAACAGGCACAAACATACCATGGCTTGGCACTTTCCATGCAATTGCAGCAAAAATTCTACGTCATCATGCTGAAGTAGTGGGGCTGAATTCCAATTTTACAATTATTGGTGTGGATGATCAATTACAGGTAATAAAAAACATCATGAATGAAATCAGCCCTGATTACCTATCAGAAAAATGTAAGACCATTATGAATATTATTCAGCAATGGAAAGAGAAGTGTTTGTTGCCACCTGAAGTGGAAGACGTTCAATCATTTAGGCCAGTATACGTGACTGCACTCAAAGTCTATCACCAATATCAGGAAAGGTTAAAATTCCTTAACTCTGTTGATTTTGGTGACTTATTGTTATATAACATACAACTTTTTAATAAAAAGACTGAAGTTTTATCCTACTACCAAAACAAGTTTAAATATATCATGGTAGATGAATATCAAGATACAAATGCAATACAATATCTTTGGCTAAAATACCTTGCAAAAGAGCACTCAAATATTTGCTGTGTAGGAGACGACGATCAATCAATATACAGTTGGCGTGGTGCAGAAGTTGAAAATATTTTGAAGTTTTCCGATGATTTTAAAAATGCAAAAACCGTTAAACTGGAGTGTAACTATAGGTCAACATCCCATATACTTGCAACTGCATCATATATTATCAATCACAATAAGACTCGCTTAGAAAAAAAGTTGTGGACAACAAACGTTGAAGGGGAAAAGGTAAATCTAATAAAATTATGGGACGGAAAAGCTGAAGCAAGGTTCATAAGCGAACAGATACTAAAGCTCAATCAATACAGATTTAGTAATATTGCAGTGTTGGTAAGGGCCACTTTTCAAACTAGAGTTCTGGAAGAGTATTTTATAAAATATTCAATTCCTTACAAGATTATAAGTGGCGTAAAATTCTACGAACGTCAAGAAGTAAGGGATATAATTGCATATTTAAGGCTTGTTACAAATAATAATGATGACCTCGCTTTTGAAAGGATCGTAAATCGGCCAAAGAGAAGCATAGGAGCTACAACTCTAAAGAAAATATACACGACTGCTCAGGATAACAAAATTTCTTTTTTTGAGGCAGCAAAAATATTAGTTGATAGTGATCAAGTAACCGAAAGAATTAAACTCTCACTAAATGATTTTTTAAATAAAATTAAAGCTTGGGAAGAAATAGTAAGTGTAAAACCACTGCATGAATTTGTTAAAATCGTAGCAAATCAATCAGGATATATGGAAATGCTTGAGAGTGAAGGAGTGAAGGGTTTAGCACGAATAGAAAATGTTAAGGAGCTCATTTCATCTTTGAAGAATTTTGACAGCGC
>NODE_12_length_6601_cov_3.493976
CCATAAGAAAGGCTCTACAAACCTTTTGGCCCAATATTAATTCGGCTATTGATTTTGTTTTTCAGCAATCAGCTAAGCCTTTCTTGGGTTAGCTGTAGAATAATAAGCTACTAATATTCTTCATCTTTTTTATCTTTAATCCGTCGTAGATAGCGATGCAACAAAGCCTGCTGGAATCCAATTTTTTGATTGAAAGTGTTGTCTTGTTTTCGATCAATTTTGTTGGATGCCAGTGTCAGCTACTTGCATGACACCATTTATTTTTATGGTTTTGTCTATTTTATTTTGCCACTCTGCTAAACGGATACATTTAATTCCATTTTTATCGAGCAGATAATTGTCATATATTAGCTTAGTTATCCTGTTATACTTAAATATAAATCAGCATAGCCCTAATTTTTTTATATATTTTACTTCTTTCTCTATATTTAATAATAGGCTTGAAAATAAATGGTAAACCTATAATTGTTAAGCTTAGAGCTAGGATTGAAAGTACACAAAAGGCTTTGTGTTTACTATGTAGCTCTTTCAAGTAAAGCATCAAAAACCTACAAAATTTTTTGTAATTTTCTTCAATATTTTTTTTGCTATGAGCCTTGTCAATAAACATATCTATTGCAGTATAATCATTACTACAATTAATTGCCCCTTTTTCTATTAATAGCTGAGCTATATCAAAATAATCCTTTTGAATAGTAAGATGCAGAGGTGAAAAACCTTGTTGATCACAAATATTCATATTGGCTTTTACTGCTAATAACATTCTTACAATTTCTATATGACCTTTTTTAGCTGCAAGTAGCAGAGGAGTTCTGTTGCATCTAGTTACGGCATTAACGTTTACCTTAAGCTCCAATAAGAACTTAACTGCTTTAGTATCACCATTATAGCTAGCTTTATGTAATCTGGTGTTACCGCTACAATCTTGGTCATCTGCTTCTATTCCCTTTGAAACAAGAAATGTTACCATTTGCCTATTATTATGCTCAATAGCGCAATCCAGTGCATCAAAGCCATGTTTGTTTTTTATGCAAATAAACTCTTTTAACCTAGCTTTTGCTTGCTTTACAATAAGCTTTACCAGTTGCATTTTGTTGTTATATGCTGCTAGAAAAAGCGTAGTATTATTTTCTGCATCTTTTGCTTCTATGTTTGCACCTTTCTTTATCAGATATTCTATAATCTCTGCTCTACTTTCATAATGTGTAGTACATTGATAAATGGTCAAAAATAAAGGAGTACGAAAGTTGTTATCTTCACATTCAAGATTTGCTCCGCTATCAATTAAAATCTGGACGCTCTTTTTAGAACCGTATAATGAAGCCATGTGAAGAGGAGTATAGCCTTCCTCAGCATCTTTTGCATTAATTTTTGCGCCTTTTGTTATTAAAAAATCCATTAATTCTGTGTCATCTTGTAGTGTAGCAAGGTGAAGTGGAGTAAATCCATTTTTATCTCTAGAATTAATTGTCAGTCGATTAACAAGAAGTTTAGCAATTTTTTTGTGTCCATGCATAATAGCATAATGCAGTGGATTTCTATTTTCGTTGTCCACAACATTAAAGTCAGCTTCGTGCTCTAATAATGATTTTACTCCAACTAAATCGCCTTCTTTTGTAAACTTATGCAAAAGAGTGACTCCGCTTACATCTTTTGAGTTAATATCAAATCCACTTTCTATCAATTGATGTATGTCTTCCTCACACGCCATACCATTTTAATTAAACCCTTTCCGCATTAACAATACTCCCACTTAATTAAGTTTGAATGAATCTATAAGAGATATATCACAATTTATTGAAGTTACTAAATTCCGATATATTAAAGTCCACAATTTCCTGAATATAGAAATATTTATTTTTATACATTTGCCCTATTTCTTGTCATCCCCAAGTAGCCCCATTTCACACTACTGTCATCCCAGTGCCCAGACACTAGCCTTTCTTACCAACAAAAACTTAGCATAACTTTTGTTCTCAAAAAATTTCTAGATTCCAGTGGGCTTTGTTGCATCACTCTTCGGATAGTAGGTAACGTGGAATGAAGCTATCTCAAATTTAGCCATGCCTATATCAGTAAATTTGTTAAGCAAATAACACTTGAGCTCTCTCACGATTAACCTCAGATTTGTTTCTAAAACTAAACCCAAATGTTTGCTTCAGTCGCGAGAAAAAACTTTCTATATAAGATCTCTTCCCATAATTTATCTCTTTTTTCCACCTCTTCATACCATCTTCATCATGTGACTTTATGAGCTTGATTGTAGAATTTCTCTCGTCCATATAATCCAACTTTGGATGCTCTACTGCATTATTTTGCGGAGGAATCCTTGTCTTTATGTCAAGCTCATCGCATAGTTTGTATAACTTCTTTCGATCTGTCTGCATATAGTCTGCTTATATTATACTTAACATCAATCCTTGCAATAAGATCACATGCTCCATAGTGGTCATAATAAACTCCGCCACTGTATTTTGCTACCTATCTCTAGCATTACATCTTGTTTGCTCATAGCGGCGATACTTTCTATCTGTACCATTTGCCTTACTATGACCTGGAATATTATTGTACTATCTATGGCAATCTCAATATCTTCTGTATTATTTTTATCATGTCTTCAATTTTGATGTTAAGTTTTTTAAGCCTTCTTGAGGCCTGTAATAACTTGCAACTACTTGCTCAAGGTACCCTGCTATAAATCCCGCTGTTTGTCTCAGACCTATTCTAAATAAACAAGTTATTATGTGAACCAGAATCACGACCTTATCGCTATAAATATAGTTGCCACCAGCCATTTTTGGACCTTTTTCGTACCAATTTTCTATGGCATCATTGACGTAATAAAAAATATTTCCCCTCTCTTGGAGAAATTTGTTATATTCATGGCAGTTACTGACTCTCATTTTTTGTGGCATATTTTTCTTTAGTAGGTTAAATGCTTGTCTTATAGTGAATTTTGTCAGTAACTGCCAGTTCTTTTTATTTGACCTATTCAACAAAGCCATTCCAGCATCAAGTGCTGGAACTCTTTGAATTCCAATTATGCAAGAAATCTAATACCAAAATGTTAAATGATCTTACTGTATATCTACAAATTCTTCCTGTGATTTTCAACTCTAGAGATTATGTTTAAATTATAATATCTACCAAAAAAATAGTCATTTTGCTTGGATATTTGATATAATTTAGATCTATTAAAGCAAAAGCATGAATGAAGTGATAACGTTTGGTTGTCGTCTAAACTTTTACGAGAGCGAGTTAATCAAAGAAGCATTAAAAAAAGCAAAGAGAGAAAATGTTGTTGTGGTGCATAGCTGTGCAGTGACAAATGAAGCAGAACGTCAAGTAAAGCAAAAAATACGTAAGATCTATAAAAACGATCCAAGTAAAGAAATTATCGTAGTTGGCTGTGCTGTTCAATTAGATCCTAAGTCTTATAGTGATATTCCTGGTGTAAGTAAAGTGCTGGGTAATCAAGATAAACTAAGAGCTGAAAATTATCTACTAAATAATGATGAAATCTTAGTCAGTGATAACCAAGTAGAACCTGTTCTGATTAATGGATTTGAAGATAAATCAAGAGCATTTATTGAAATTCAAAATGGTTGTAATCATAGCTGCACATTTTGCTCAATCACTGAGGCAAGAGGAAATAATCGATCTGTGCCAGTAAACAATATTATAGAGCAAATTAAGATTTTTATAGAAAATGGGTATCAAGAAGTGGTGTTTACAGGTGTTGATATTACTGACTTTGGTACAGATTTGTTTGGTAAGCAATCACTCAGTTCAATGATTAGAAGAGTTTTAAAGGATATACCACAGTTAAAGAGACTAAGACTTTCCTCTATTGATGTTGCTGAAGTTGATGATGAACTAATGGATTTAATAGCTAATGAGTCAAGACTTATGCCTCACTTACACTTGAGTCTACAGTCTGGTAATAATTTAATACTAAAGAGAATGAAACGTCGTCACAACAGAGAACAAGTAATAGAATTTTGTCATAAAATGAAGAGCTTGCGGCCTAATATAGCATTTGGCGCTGATATTATTGCTGGATTTCCAACAGAAACTGATGAAATGTTTCAGGATACAGTTGATTTACTGAAAAAAACAAATATAGTTTACCTACATGCTTTTCCATATTCAGAGCGGAAAAACACACCTGCTGCACGGATGCCACAAATACCAGAGAATGTACGTAAAGAACGAGTAAAGCATCTAAGAGAAATAAATAAAGAAGTGATGAGCAGTTTTTATCAGTCTTTGCTCGGCACTGAGCAAAGCGTTTTGGTTGAGCAGAATAATATTGGTAGAACAGAAAATTTTGCATTAATAAAACTTACATCAAGAGTTCAAGCTAAAAGTATTGTGAAAGCTCATGTTAAAGGAATAGAAAATAATTGTTTAATTGGAAATATTATTTCTTAATTTTTGTACATTAAAGGAATATATGATATAGTAGTTATACTATAAGTGATAATTCATTTATGATAATTAGAATATCTATTGCTTTATTTTTCATCTTCATTCTGTGTGTCTATTTTTTTATTACTTATATCAGTAACAATACACACATTGAGCAAGTGCAGCCCTTAAAATTAGAAACGGACAATAATGAAAGTGTGATACATTCTGAAGAAGTTACTGAAAAAGAAGTGCCAATAAAATGTCAAGAACTTGAAAGTAGTTCACCTTCTGTTTTCCAAGTAGCTAATCAGAAAAATATGTGGCCAAGTATTGCAGATCAAGCTGAACCTACAAAGGAAAAATCAAAAAAACTTGATTTCTATGTTAGTGCTAATGGTGGTAAGATATACAATGATAACTCAGAAACATTTGTAAATGGTATAAAGGCAATAGGAAAAAAGTTTATTAATTTAATCAACGCAGATGATTCTACTTGGCTAACAGATCCGTTGTCAATGCTTGCCAAGATTTTTTTAGTAAGTGAAATTGAGAGTATACAGAAGTTTAAGGGTGAAATTAATTTTCAGAGGCTTGGAAGTATATCTTTAGGTTACTATGCTGGAGAAAATGGCCGAGTTGATTTTGAAGCCATGTATTCTATAGCCAATATTGAAGATAGTAATGCTCCCCCGTTATTTGATAAATCAGCAATCGTATTTGCGTTTTTATTCAACTTTTTTTATAGCCCCAATATTCAAAATACGCAATTTGCTCCGTACTTTGGACTTGGTATAGGACCAACAGTTTTTAGATTAAAAAAGATTAATGGATCACCAGAAAATTCAATGCCACTGAATGTTCCTTGGTTTGCTTATCAAATAAAGCTTGGTGTTGACTACTCAATAATCCCAGAAGTTAAAACCTTTCTCGGCTATCGTTATTTTAGCATTCCGATACCTGTTGCAGACGATATATCCACTCATAATATTGAAGTTGGTTTGATGTTTAATTTTTAGTAATAATATCTGTTCAAGGGCATCTGAAGCAAAAGTGGTCAGTGCTTCTTTTCTTGCCATTAGACTTCTTGGATAACTTAAGAAACAAGTAGTAGAAGCAATATTAGGGAAGGTATAAATTTTGAGCAGGTAAGTAAACTTGATGAAGAGAAGCTTCGAAGACTAAGAGGAGTAAAAAGAAAAACATTGGAAAAATAATAGAAATTTTAATAGAGGAAGAGGCCAAGAAAAAGGCAAGAGGAAGAAAACCAAATATATTTATTAATAGCACTCGAATATTTGTGTAAATACCGTACATATTTCCATATAGCGCAAAGCTATGGAATAAGTGAAAGTTCTTGCTAACGGCTGAATAGAAGATGCATTGATAAAACATCCAGATTTCAGGAAGATAAAGAGCTATTAAAGTCAAATGTAGAATACGAGATTTTAATAATATAGCTAACCCAAGAAAGGCTTAGCTGATTGCTGAAAAACAAAATCAATAGCCGAATTAATATTGGGCAAAAAGGTTTGTAGAGCCTTTCTTATGGCGTGCTTGATCAGAATCGGATTTAAATCTGGCGAGTATGGAGGCAAGAACAAAATTTTACACCCAATATTTTCTATCAAATTTTTCGTCCTTGCAGATTCTCGCATTGTCGAGAACAATAGTCTGTCCAGGTTTAAATACAGGAACAACTACATAAGCATCAAAAATCTCGCTGTTGCAGTAGCCATCAATTATCCATGGTGCTTTAACTTTTCCTTCATTCAGTGCTCCAGTTATGCTTACCCTCTTTCTTTTAAATCCTGGGCAAATAACCTCTTTGAGACCACCCATATTCATAAAATTCATTGTCCTCTATTCCAGACTCATCTCTGTATATCAAGTTTTCTTTATTTATTTCTTCTACTTTTTTTATGAACTCTTTGCGTTTCTCTTTCTCGATAAAGAAAAGTTTTTTTATATGTATAGTTTACTTTGCTAAGGTAGTTATATACTGTGTTTCTACACATATTACCAAATGCTTCTACTGTCTTTTCAATTGTAATATCCAAATTCCCATTTAGAAATTTGGCAAATCTATCTAAGTCTTTAATCTTATGACCATATCCTTTTTGATAACCTGAATATGGTTTCTGTTTCTTCTTTCCTTTTCCTCCACAAATATATTGTTTTTATGCTCACT
>NODE_13_length_6564_cov_2.872456
GCTTGAAGAAGCTTTAATAGATTTTGCTTATCAGCGCAATATACCACTAGTTGCAACGAATGATGTGTTTTTTTCAAATAGATCTGATTATGAAGCTTATGATATATTAACGTGCATATCGGAGGGCAGTTATGCCCTGGAGAATAACAGAAAGAAGTTAACTACCGAGCATTACTTCAAATCTGTGGAAGAAATGGAGGAACTGTTCAGCGATATTCCCGAAGCAATTTATAACACTTTAGTGATAGCTAAGCGGTGCTCTTACATGCCAAGAAGCAGGCAGCCTATCTTGCCTAAATTTCCTTGTCGAGAAAATAAAACTGAGAATGAAGAACTGAGGGAGCAGGCAGTTGCAGGATTAGAATTCCGCATTGCAAATGAAACAGACATAAACCTTAAACAATACTACGATCGGCTGAATTACGAACTAAGCGTAATAACTTCGATGAACTACGCTGGCTACTTTTTGATAGTTTCTGATTTTATTCGTTGGAGCAAAGCAAATGGCATTCCAGTTGGACCGGGAAGAGGTTCTGGTGCTGGATCAATTGTTGCTTGGAGCTTGCAGATTACAGATCTTGATCCAATAAAATTTGGTCTGATCTTTGAAAGATTTTTAAACCCTGATCGTATATCAATGCCTGACTTTGATATCGATTTCTGCCAAGAGAAAAGGGACCTGGTTATTGATTATGTTCAGAAAAAGTACGGTTATGTTGCTCAAATAATCACTTTTGGAAAATTGCAAGCAAGGGCAGTATTGCGTGATGTTGGTAGAGTATTGCAAATGCCTTACTCTCAAGTGGATAAAATATCTAAAATGGTTCCATTTAATCCAGTAAATCCGGTAACTTTATCACAAGCAATAGAATTTGATCACAATCTGCAGAAAGAACGAGATAGTGATGAAGTAATTGCAAAACTCCTTGATATCTCTTTGAAGCTTGAAGGAATATACCGTCACGTTTCAACTCATGCTGCTGGAGTTGTGATATGCGATCAAAAGTTAGAAAATTTTGTTCCCGTCTATTATGATCCAAATTCGGCTTTGCCAATCACTCAATACAGCATGAAATATGTGGAAAAAGCTGGACTAATAAAGTTTGACTTTCTAGGACTTGGTACGCTAACGCTGATAGATCATGTATGTCGTTTAATTAATCGTGATGAAAAAAAATTTGATATTTCCTCGGTTTCTTTGGCTGATCAAAGAACCTATGAAATGCTCTCAAGAGGTGATTCAATCGGAGTGTTTCAGCTTGAAAGTTCAGGGATGAGAGAAGCTTTAATCAAACTAAAGCCAGACTGTATTGAAGATATCATCGCTTTAATTTCTCTTTATCGCCCAGGGCCTATGGATAACATTCCAACTTATGTTGCAAGAAAGCATGGACTTGAAAAGCCAGATTACATTCATCCATTGCTTGAGGAGGTGTTAAAAGAAACATTCGGAGTAATAATCTACCAAGAACAGGTAATGGAAATAGCGCGTATTCTCTCTGGATATAGCCTCGCAGAAGCAGATTTACTCAGACGTGCCATGGGTAAGAAAATTAAGGAAGAGATGGATAAACAACGTGAACTTTTTGTTCAAGGAGCAACAAAAAACGGTGTTGATTACGACAGGGCAAGTTATATTTTTGATCTTGTTGCAAAATTTGCTGGTTATGGATTTAATAAATCCCACGCTGCAGCATATGCGATTATATCTTACCAAACAGCTTACCTTAAGGCTAACTACCCGCTAGAATTTTTTACGGCCTTGATGAATCTCAACATTGATGATAGAGACAAACTGAATTTGTTTTATCATGCTGCAAAATTCAGTGGAGTTGCTGTTCTTTCGCCTGATATCAGCAAATCTAAGGCTGAATTTTCAATAGAGGGTGAGCACATACGCTACGGAATTGCTGCTTTGCGTAATGTTGGTTTTGCTATAGCAGAAGGAATAGTAAATGCACGCTCAAGTTCTTATAAGGACATATGGGAATTCATTCAAAATTTGGGGCATATAATAAATAAAAGGGCATTAGAAAGTTTAATTAAATCTGGAACATTCGATAGTGTGCACAAAAATAGAAAGCAGTTATACGAGTCAATAGACACATTGATTTACTTTGCAAATAAAAATAGGCAGTCAAATCAAGCTGCTTTATTTGGTAATCTTGATATTCTGAAGCCAAAACTTGAGAACGTGGAAGATTTTAATGAAGAGGAAAAATTAGAGCATGAGTTATTTTCATTGGGATTTTACTTAACTAATCATCCACTTGAAAAGTTTAGAACTCTCTTGAAAAAATTAAATATTGGGTTTATCGGAGAGAGTAAAACGATAAAAACTGCTGGTGTAATATTAAATGTGCGTATGAGAACCTCAGAACGTGGAAGATTTGTTATCCTAACACTTTCTGATCCCCACAATGTTTCTGAAATAGCATTCTACAATAATGAAATAATAGAAGAAAAAAGGAATCTATTTTCACCTGGAGCATTTGTGATAATTGATCTTGAAATTTCAGAAAACACAACGAGACTATCAGGAAAGGACATATCTGAATTTACAGAAAAGGTTACTTCTCTAATGAAAGGATTAGTTTTAACTGCTGTATGTGCAGACTCGCAAAAAGTTGCTGAGGAGTTGAATGCAGTGTTGAAAAATGGAGGCAAAACCAAAATAATGCTAAAGTTTCTTCTCGAAAAACATAAAGTCAGCATCTTGTTGCCAGGTACATATTCAATCACCCCCCAAGCTATTTATGAAATATCTCACTTAAGTTGGATTGAAGACGTAGAAATTAATACAAATAACTTGCTTATATAAAAAAGTTTTATATAATAAAGTGTTTAATTGATATTAAAGGAAGATATAGTGAATCTCTATGAATTTACTTTTATAGCACAACCGAATTTATTGCAGCAAGAAGTAGAAGAAATGGTCCAAGAATTGGCTATTTTGTTGAAAAATATTAAAGCAGATGTTATTTCTCAGGAGGTTAAAGGTCTCATAGAAAGAGAACATAGCACAGTTACAAAACAAGAGCTAGAGGCAAGTACTGAAAGTATTAAAAAAAGTCTGATTGTTTACTCTGATTTTTTGGAAACTCTGACAAAAATTTTATGGGTTGAATTGGAAGAAGATTTTTCAAATTTAAAAGAAATAAAGTCAAGAATCGATAAAGAATTGAAAAATGAACTAAGTGATACAGGAATAAAACAAAATTTTATGGACCTTCCAGGAGCTAACACTAAAAGTGCATTTATCTATAATGTAGTAAATGCTTTTAAGGAAAATATTTCACAACATCTAATAAAGTCCCTTCAAGAGGTTTTAAAAAGTTTTAAAATAGTAGACTCAAATCAATTGAATAAAACGCTGGAAGTGCTTTTGAAAAATATTGAAGCTTCAGGATTGATAAAATATGAATATTGGGGTCTATTGGATTTTGCATACCCAATAAATAAGATGAAAAGTGGTCATTACTGTATGATGTGTATAAGTTTTACTTCAAGCATTATGGATGAATTTGAGCGTAGAGTAAAACTGAATGAGAATATTATTCGCCACTTGTCTGTACGGGTTAATGAGTTTTTTTAAAGGTAAATCTTACATGATGGATAAACAAATTGAGGAGAAAAGTGCATAATGATGAAAAGACGAAATAGTTTTAATAATTCTTACGTGTCTGTAAATAACAGAACTGGCTTTAGGCGTCCTAAGGTCTGTCCTCTTGCTGCATCTAAAGATGAGGACATAGACTATAAGAATATAGATTTATTGTCCAAATTCACCTCTGACTATGGTAGAATATTACCTAGAAGGTTAACAGGTGTGTGCGCAAGAAAACAAAGAAAGTTGCGCTTAGCAATTATAAGAGCACGCTTTTTAGCTCTTGCTCCTTACTGTACTAAAAAAGTTAGGTAATTTATGTTAATAATTTTAAAGGAAAATATAACAACTTTAGGTAAGCTTGGTGAAGTTGTCAAAGTTAAGCCAGGTTATGCACGTAATTTTCTTTTTCCACAAAAAAAGGCGATGAAAGCCACTAAGGAAAATTTAATAAAGTTAGAGGAACAGCGTTTATTATTGGAAGAAGAAAATACCAAAAAATTAAATGCAGCAAAAGTGCTTGCATCATCACTGCATGATAAATTTATTATATTAATAAAGCAAGCTTCAGAGGATGGAAAGATTTTTGGCTCTGTAACCACACGTGAAATTGCAAAAACTTTATTACAAGAAGGATATGATATAAGTCATCATAGTTTATCTTTTGGTGGAATAAGCATCAAAAATTTGGGCGAGTATCAAGTGAATATAGAATTACATAGTAAAGTGATAGTGCCAATTACTATATACGTTGTTAGATCTGAGAAAGATGCACATGAATTAAGGCAAGCAAAGTTGCAAAATCAGAAATCTGAGCAACAAGAGGCAGAGCAAGATGCGAGTAAAGAAGCTACTGATGGTGATGATAGCTGATCAAAGATGATCCCTTGTTATAGTCGTAAAGAAATGTCTTCCATTGCTCAGCTGGTATCATCCAAGTGCTTCACTCATGTCATCCCAGTGCATGATACTGGGATCCAGTGTCATGCACTGGAATGACACCATTATTGGAATAAATCAAAAATGATCCCACGCTATAGCCGCAAAGAAATCTCTTCTATTTGGGAAGAAAAAAATAAGTTCAACATATGGCTCAAAATAGAAAAATTAGCATGTGAAGCTCAAGCAAAATTAAAAGTTCTTCCAAGTGATGTTGCTGAAAAGCTCTCTGGTGCTATTGAATTTGATATTGAGCGTATTAACGAAATTGAATCCATTGTAAAACACGATGTTATAGCTTTTTTGACATATATTGCTGAAAAAGCGGGAGTTGATGTTCGTTATCTCCATTACGGAATGACAAGTTCTGACGTTTTAGATACATGCCTTGCGGTTCAGTTAAAGGAATCATGTGATATTTTGCTCGAAAATTTAAAAAATATACTTGCAGCACTGAAAAAAAAGGCTGAGGACTATAAAAATATTGTTTGTGTTGGGCGCAGTCATGGAATGCATGCAGAATCAACAACTCTTGGATTAAAATTTGCCAGATTTTATGCTGAATTTAAACGCAATTATCAGAGATTAATTAGCGCGAAAACAGAGATCTCGATTTGTAAAATATCAGGTGCAGTAGGTAATTTTGCAAATATTAATCCATTTGTTGAAGAGTATGTAGCGAAAGAAATGGGACTCATACCTGAAACCATATCGTCTCAAGTCATCCCTCGTGATAGACATGCCATGTTCTTTTCAATTTTGGGAGTAATTGCAAGCTCAATAGAAAATATTGCAATTGAGATTCGTCATTTGCACAGAACTGAAGTCGGCGAAATCTCTGAATATTTTTCCACTGGGCAGAAGGGAAGTTCTGCTATGCCGCATAAGTGTAATCCTATTTTAAGTGAGAATTTGACTGGGCTCTCGCGCTTAATACGCAGCTATGTTTTTCCTGCATTAGAAAATGTTGCACTATGGCACGAACGAGATATATCGCACTCGTCTGTGGAAAGGTGCATTGCTCCTGATGCTTGCATAGCAATGGATTTTGCTTTAGTACGATTAACAGATTTGATAGATAAATTGGTGATCAATAAGGAAAATATTGAAAAGAACTTAAATTCTTCAAAAGGCTTGGTTTTTTCACAACGAGTATTACTCGAGTTGGTAAATAGTGGTTTGGCGAGGGAAGAGGCGTATAAAATTGTTCAGAGCAATGCAATGAAAGTGAAACAAAACAATAGTGATTTTCTGGCCGAACTGAAACAAGATAAATTCTTACTTGAAGTTATTAACTCTAAAAAACTTGAATCTTTGTTTGATTTGAAGTATTATACGAAACATATAGATCATATATATAGCAAGGTTTTTAATGAGGCTGAGTAGCTCAGTGGTAGAGCAGGAGGATCATAATCTCTTGGTCGGGGGTTCAAATCCCTCCTCAGCCACTCAAGCTAAGCTATGGTTTGGCGATAGCAGCGCACTTGGCAAAACAGTATGTCAGCTCATTCAAATTCAGTTGTGCTAGATAATGATGAGTATAAAGTTATAAAAACTTGACCTTTGGTCTCTTTCAGATGACAGGATTTCACTACAAAACTTAACTTTCTTCTATGCAATTAGCTAGGTCAAGAAAGGTGAATCTATCTCTTGTTACAAATGTAAGATTGACTACCTTGCAATATTGCTCTTTGTTCCAATTAAGATGCTCCGGTAAGTACGGAATTGATAGATCTTCAAATACTTTCTGCAGGTGTTTTACAGATAGTAAATTTTGCTTAATTAAACTAGAAATATTACTCCATTCTTTGCAAATAATCTCTTGAATTTTTTGCTGCATCATTTGCTTCTGCTTTAGAATTTTTATAAATTCGGTATTACCAAAGCACTGAGTTATATGTTTTACATCTAAAGTGATCGGTTTGGTAATCGGGTTTTGTATTGACAATATCTCCTCTTGCAAGTTAGCCATGGTAATCGTTGTCACAGCAATTTTTTCCCCATGTAACGAGGAGGAA
>NODE_14_length_6287_cov_2.506981
GTTCATTAGAAACAATTTAACCTACTATCCTAGATTATCACTAATTCAAATTTCTTACGGAGAGAAGAGTTTTATTGTAGATGTGTTAGTACCGGAAATTGACTTATCGCTTATTAAGAAAATAATGCTGAATCGAGAAATAACCAAAGTTTTTCATAGTTGTCGGCAAGACATAGAATCCTTACTCACCGTGCTTAAATGTGTTCCTACTCCCATTTTTGATACCCAAGTTGCTGCTATGTTTTGTCATTATTATCACGACTTTATTGGTTATTCAAAAGTAGTAGAGCAATATCAGGGGGTAGCGCTGGATAAAATTAAAGCTAAAAATTCAGACTGGTTAAGGCGTCCACTGTATGAGGATCAACTAGACTATGCAATAAATGACGTGATACACCTATATGACCTACACCAAATATTGTGCAATAAACTTGAAGAAAATAATAGGATGGGCTGGTTTCAAGAAGAGATGGAATCAATAGTTGATGTCAATAAGTATTTGCATAATCCAAAAGATGCATGGAAGAGGATTAAATTTAATTATGAAGCAAATCCAAGGTTGATGTTAACTGTTAAAGCAGTTAGTGAGTGGCAAGAGACCTTAGCACAGCGTTACAATATAAATCGTAATAAGGTAGTCAATAATGCCGTAATAACTGGTTTAATTGAAAAAAACGTGGAACATATTGATGGCATTTTAGATGACCTTAAGAGAAACACAAAAAATATAAAAGAGGAAGATTTATTAGAATTTATAGATATTTTCAATGAGAATGAGAAGGAATTTGTGCAGCAAAATTATACTCTGTCAGATAATTATGATAAATCTGTATTTGATATACTCTCGATTATTTTGGAGAGCAAATGTAAGGAAAATAACATATCAAGAAAGTTAATTTCATCAAAAGATGAGTTAGCTGGCTCAATATCTGGGCAGATAGATAAACTATTCAAGGGATGGAGATATGATTTTTTCGGCAGATCAGTAGAATCGTTTTTGAATGCAGGCTCAAGGTTTGAAATTTTAATGGTAAAATCTGCTGATAGTACAGCTAAAATTCGGAGTAATCTGGTGGAGAATAACCGTATCACGTGCTGAGGTCTAACGAGTTTATTATGTCTTTCACTTGAGAAAAAACATTTGCGCTGGTATCGATGATGAAATCACTCATTTGCCTTTTTTCTTCAATAGGTAGCTGAATACTGGACATTAGATCCAGCTTTTCTTTATCCATATTACGCTCACTGAGCCTTTGAGCTTGTACAGCGTTATCTGCATGGATAAAGACAATAAAATCGCAATATAAACGGAATCTAGTTTCCAGCAGGAGTGGAATGTCTAGAACTAGAAACTTTCCGTTGTTTTCTTTCTCCTGAGCAATAAAAATTTCTAATTCATTTCGCACAGCGGAATGCACTAAAGACTGAAATTGCTTCCAATTTTCATCATAAGCTAAAAAATATTTAGATAATACTGTTCTATCTATTTTTCCATTTACTATCACCTCAGGAAATTTTTCTTCTGCGTAACTTATTATGTTTTTGTTTACTTTATAGAGCTGGTGCACGACAGAGTCGGCATCAAACAAAGCGGCACCAAATTCTTTAAAGCAATTGGCTACAAAGCTCTTTCCAACTGCAATCCCACCTGTTAAACCTATGATCATATAGCAAATTTCTTATAAAACTATATTTATAGCATCTCCTATGCCTATTTAAAACTGAATGCATAGGTATAAAAAAGAAAAGCTATTATTTTTTTAGTAATTAAGTAAAATAGAATGAAAGATTAAGAGGAAATTTTGAAAAATAAGATAAAAAAGATAGTGATTTCAGGAAAAGAAGTGTGGCCAATCATCGAGGGCGGCAAAGGCATTGCAATTAGTGATGGAAGATCAAGTGGAGCATTCGCTGCAGCAGATGCTGTCGGTACGTTTTCTGGTGCAAATGCTAAACTTATCGATGACAATGGCGAGTTGGTACCACTAATTTATAAAGGTAAAACAAGAAATGAAAAGCACGAAGAGTTAATTAAGTATAGTATTGAGGCTGGAGTTAGTCAAGCAAAAATAGCGAATGAAACATCAAAGGGCCGTGGAAGAATACATATGAACGTGCTTTGGGAAATGGGAGCAGCAGAACAAGTCCTTCATGGCATATTAGAAAAAGCAAAAGGCTTAGTTCATGGCATCACTTGCGGTGCTGGTATGCCTTACAGACTCGGAGAAATTGCAGCTAAATATCAAGTTTATTATTACCCCATTATCTCATCAGCACGTGCTTTTAAAGCGTTGTGGAAACGTGCTTACCAAAAAATATCTTCTTTTTTACTTGGTGGAGTAGTATATGAGGATCCGTGGCTTGCTGGTGGTCACAATGGCTTAAGTAATAGTGAGGACCCGGAATTACCACAGGCTCCATTTGAAAGAGTTGCAGAGCTTAGATCTTTCATGAACGAGGTTGGTCTTTCTGAAACGCCAATTGTTATGGCAGGAGGAGTGTGGCGTTTGAAAGACTGGGAACATTGGCTTGACAATTCGCAAATTGGACCAATAGCTTTTCAATTTGGCACCCGTCCACTTTTAACAAAAGAAAGCCCAATTTCTGCAGAGTGGAAAGAGAGGCTACTCACTTTAGAAGAAGGTGATGTGTTTTTGAATAAGTTCAGTCCAACAGGATTTTACTCATCTGCAGTAAAAAATAACTTCATACATGAGCTACAGGAACGAAATTCACGTCAAATGAAATTTTCAGAAAGTGTGAGTGGAGAGTTTAATAATGAATTTGCAATGGGTAGCAGAGGTAGAAAGATTTACCTCACTGCAAAAGACAAAGAGCTAGCAAATGCATGGATTAAAGCGGGGTATACAGAGGTAATGAAAACTCCAGATACGACTGTTATTTTTGTGACACCAGGTAAATTTGAGGAGATAAGGCAAGATCAAATTAATTGTATGGGATGTTTAAGCCATTGTTTGTTTAGCAATTGGAAAGATCACGGTGACCATTCAACAGGACAAAAACCAGATCCAAGGAGTTTCTGTATACAAAAGACACTGCAAAACATTGTACATGACGGCAATGTTGAAAATGAACTCATGTTTTCTGGACACAATGTGTACAGATTTAAGCAAGACCCATTTTATGAGAATGGCTACGTACCAACAGTAAAAGAACTGGTGGAAAGGATATTGGTTGGATTATGATTGATTTGACAAGAAAACTTTATTTTATTATAATAAATATTTATTAATTTAGGGGGAGCTTTTATGGATGGTAATATTTTAAAAAGGTATGCACTTGCCTATATCAAAAAGTCTGGCAGTAACGATAATGTTAAAGAGTTTTTACAGCATTGTAATGATACACGGAGTTTGACTTGGAATGAGCAAGAGTTCGACAGAATGTATGGAGAGTTTACACATAGCATTCCAATTCGTAGGCACAGTACAGGAAGTAATGATAGGAGTAGTAGGCAGCAATCTACAGGCCCTCAAGTCGCGTACGTACATGTACACAATAATAGAGGTTTAGATTTTTGGGATTATTTTCTACTTCGTAGCCTGTTTAGTGGTAATACTGGTCATACTACAGTGATAAATAACCTTGGTTCCGGTAGCAGTAACCAGCCAAGCAGAGAAGATAAGAAAAAAGACGCAGAAGACAACAGGAAATTATTAGCTTTAGGGATAGTAGCTGTAGTTGCGTGTGTTGCTTTCCATGCTTTAATGTGTGTGTGGTACAACAGCAGCGAAAAAACGGCTAGAAAATCAAAAAAGGTAGATTACCTGGATAATAAACTTAAAATGTTCAGAAATATAGAATTTGCAGTTGGTGCAATTTCTTTAGCAGCTTTGATAGGTTGCGCTATTAACCCAGTCTTACCAGTTTGGGGTTTAGTCATTCTTGGTATTAATTCTCTTGTGTGTCTTGCTGGTGGTGTGGCTTTTCATATGAAACATGAGAAAGAGTCAGAAAATATTAAGAAGGCTGAAGAAGCAGTAACTGATTATCGTAAACCAGGACCTGGATATGGTTTTGGAGATTCTTTTCATAGTGAGGCACCACCTCCTTACTTTCCTCAAGATCCTAATACTGCTCCGACTGCTCCTCCTCAAGGTGCATTTGATAATTTTTATCCAGAACAACATTTTAGAGGTTATGGACAGCAAACTGCTTACTCTAAAGTGTAAATCACTTACAGGATACCGCTGCAAAACGCAGCGGTATAATGGCTTTTCAGATTGCTTGTACGATAGGATATATATTGATTTTTATTACTAGTGCAGATACGATAAAGCTTTAAACAGTACAAAATGGAGCAATTTGAGAGCTTTTACGTTACTACGCCAATATATTACGTAAACGACAAGCCACACATCGGCCACGCATATACCTCCCTTATCTGTGATGTTGCAGCTAGATTTATGAAATTAGCTGGAAAGAACGTCAAATTTACTACTGGTACAGATGAACATGGACAGAAAATTGAAAAAGCAGCTAAGGTAAAGGGAATAGAGCCAAAAGAATTTACAGATGAAATAAGTGTTACATTCAGAAAATTGGCTGAGCTAATGAACTTTGATTATGATGATTTTATTCGCACTACAGAAGAACGTCATGAAAAAGCAGTTATAGCTCTATGGAATAGGCTTGAAGAGAGAGGGCAAATATATCTGGATTCTTATTCAGGTTGGTATTCAGTTCGTGATGAAGCGTTTTATCAGGAATCAGAGTTGATAGATGGTAGAGCACCAACAGGTGCTGAAGTTCAGTGGATAAAAGAAGAGAGCTACTTTTTTCGCTTGTCAAATTGGCAAAATAAATTACTAGAGTTATATGAAAATCAGCCGAATTTCATCTTTCCTGAGAGCAGAAAAAACGAGGTGGTATCGTTTGTAAAATCAGGACTTACTGACCTTTCGATTTCTCGTACTAGTTTTAATTGGGGAATAAAAGTACCAGGGAATGACAAGCACGTAATTTATGTTTGGATAGATGCGCTCACTAACTATCTCACATCAATATGCTTTCCTAATATAGAAGATGAGGAATATAAGAAATTTTGGACAAACTCCTTCAACGTTCATGTGATCGGTAAAGACATATTGCGTTTTCACGCTGTATACTGGCCAGCGATCCTCCTTGCAGCAGATTTATCACTGCCAAAGCAAATTGCAGTTCATGGTTGGTGGCTAAACGAGGGAGAAAAAATATCCAAGTCTCTTGGTAACGTTATCGACCCAATAGGTCTTGCAGAAGAGTTTGGCGTTGATCAACTACGCTATTTTCTTCTTCGAGAAGCAAGTTTCGGTCAAGATGGAAATTTCAGTAAGAAAAATATGATTAGCCGAATAAACTCGGAACTTGCAAACAATATAGGTAATTTAGTGCAAAGAACAATTTCATTTCTGCACAAGCAATGCTCTGGAGTTGTACCAACAATTGATCGCAATTTGCTTAAAGATGATGAGAGTTTACCAAATTGCAAAGCCATAATTGATCAAGTACTGGATCATTTATCAAGGTATGAACTTAACCAAATTATACTCCTGATTATCAATGTTTCTTCCAAGGCTAATGCTTACATAGACAAAAGTGCACCCTGGACGTTAAGTAAAATCGATAGAGAGCGCATGGATTTAGTAATCTACAAATTACTCGAATACATCAGGATAATTGGTATTTTACTGCAGCCAATTGTTCCAAAGTCAGCTGAAACGATACTCGACCAATTGCAAATCCCAAAAGAACAACGCGATTTACAATCTCTGTGCAACGCGTGCGTAGATTCAGGTATTACATTACCTAAACCTACGCCGATTTTTTTGAGGATTGATACTTAAAAAACTCTTGGTAAACCATTAGAATAAGCTGAAGGAGGGACTTCTCTAGTTAGCCTTTCTAATTCAACAGAATCAAAAAAAGTACCTTGGTGTCTTGATGTGTTTATACCATTATCTACTTTTGCAAAAGATGACACAGTATTAAAACTACCAGACTCTGAAATAATTTTATTTGACTCAATAGTTTTACCACTCTCAGCATGAGTTACATTCGGTTTAGCAATTTGATAATTACTACCTTTTGCTGAAGTAACGTGGTGTTCACGAGAACCAAAAGGATTTAAATTCCTTAAAAAACTGCCCCATGTACTCATAAAGGCATTTTCAGCAGCACTGTATTTTGTAATAGCTGTCTGATTTGATCCAACAGTTTTACTACTCTCAGCGTGAGTTATGTTTGGTTTAGCAAATTGATAATCATTATTACTGTCCTCATAGAAT
>NODE_15_length_6278_cov_3.039343
GTAATATTGAACAAGTAGATAAAGAGAAAAAAAATCTTGGCCCATAAATATTAACCATTTAAAGTGTATCTCTCACTACTGAATTTGTTGCACAGAAGTTTTGCAGTACCAAAATAAATAAATGGGTATGCCACTTGCAGTGAAAAGGCTCGAAATCAGCAGAGTACCTACAGGGGTTTCTAATATTACCCAACAACAAAAGGTTGTTGCTATGCTACCAATTAAAAGCTTATAATAACTCCTCTCCTGTATAATAACCTTTAGAAAAGCAAAACAGCACGCAAGATAAACGAACAAAAATGAAATTACAGAAAAGTCAATAATCGACGTAATCTGCTGGGCAAAATTGTTGTTTGAAGTGAGAATTAGTAAAATTGCAGTTCCAATTGAACTAACTGTTATTCCCCAAAAAGGAGAGCCATGCTTGTTCCTTTTAGCAAAGAATTTTGGCATAAGTCTATCTTCTGCAAGACCAAAAGCAACTTGTCCACTAGATAAAACCCAAGCATTTAGACTACCGATACAAAAAATGAATGCAACTATAGAAATAATTAAATGCCAATTACCAGAGAACATAATTTTTATCGCATCAACATATGGTGCTCTTGAACTTGCTAAATTATTGCCATTGATCAACCCCATAATCGCAAAATTGTTGATGAAATATATAACAGCAACACAAATTGTTCCAAGCACTACAGCTTTTGGTATAGTTTTAGCTGGATTATCAACTGACCCTGCAGGTGCTGTTGCCAATTCAAGTCCAATAAAACACCATAAAGTCAAGAGCGTAGAACGAGCGAGAATTTGCGATGTTGTAAGACTTGATATTTCTTCACTTATGATAAAATTATTTCTATCGAAAAAAAATAATGCTGCTACAGGTATTGCAAGCAATACAGCAACCTTCACAACTGTGAGTAGAAACTCAACGCGCCCTGCAGTAGCTATTCCCCTTAAATTTATTAATGTAATAATTGTAAATAACAATAGCTCTAAAAATAAACGCATGCTTTGGATATCCTCGTGGAAAAATGGTGTAAGATAGCCAACACCCACAACTATTAAAGCTGTTGTACTAACCCATGAGATTACCCAATACGTCCAACCAACAAAGAACGCTGCAGCAGGACCAAAAGTATGTTTCACATAAACGTGAGGACCTCCTGTTTCTGGAAACTTTGCACATAGCGTAGCAAAAACTAGCGCAAGAGACACAGCACCAGCTCCTGATATCATCCAGCTTATAAGGCTATAAGCGCCATATGGAGCAAGGCTAATTGGAAGCATAAAAACCCCAGAGCCGATCTGACTACTAATGACTAAAGCAAAAACAGCCCAAAAACCTATTTTATTTGACACAATACCTCTTAATTCTATTAATGTAAGCCAGTAGTATAGCTTAAGAATTTTAGCAAATAAAAAATTTAAGTTAAGTTTTTAGTTTATGATACCAAAGTAGATAAATAAGTGTTCCGCTTAAAGGGAATAGACTTGATATTAACAATGTTTTTATAGAAGTCTCGTATATTATCCAACAGCAAAAAGATACAGCCACACCTCCAATTAAAAATTTGCAGTAGCTTTTGTCTTGTATATTAACTTTGAGAAAAGCAAGGCTACATGCTAAGTAGATAAACAAAAATGACACCACAGAGATATCAATTATTGAAGTTACTTGCTCAGCAAAACTTTTGTTTGACGTTAGGATAAGTAAAACTAACACCCCCAAAGTACTGAGTATTATTCCCCATAATGGAGCATCATGCTTATTTTTTTTGCCAAAAAATTGCGGCATTAACTTGTCTTTTGCAAGGCCTAAGGTGACCTGTCCATCAGCTAAAAACCAAGCATTTAAATTACTTACAGAAACGATAAAGGCAACAACAGAAATAATTAAATGCCAATTACCTGGAAACATAATTTTTATCGCATCAACATATGGTGCTTTTGAACTAGCTAGGTCATTACAACTTATCAATCCCATAATTGAAAGACTATTGATGAAATATATCACAGCAACACAGACTGTTCCAAGCACTATAGCCCTTGGTATTGTTTTAGAGGGATTATTGACATATCCTGCAGGTGCCGTTGCTGATTCAAGTCCAATAAAACACCATAGAGTAAGGAGTGTAGAACGAGCAAGAGTTTGTGATATTGTAAAGTTTGATACTTCCTCGCTTACAATAAAATTATTTTTATCAAAGAAAAACAACCCTGCGATAGGTATTGCGAGAAGTGCAATAATTTTAACAATGGTCAGCAGAAGCTCAACATGCCCAGCAGTAGTTACTCCCCTTAAGTTTATTAGCATAATAGCTAAAATTAATGTTATTTCTAAAAGCAAACGTATATCTTGTATATCATTATGAAAAAGCGGGGCTAAATAACCGACACTTGCAATTGTCACAGCTGTTGAGCTTACCCACGAGCTTACCCAATATGTCCAGCCAACAAAAAAAGCTGCTGTAGAGCCAAAGGCATGTTTCACATAAATATGAGGACCACCCGTTTCTGGAAATTTTGCGCAGAGTGAAGCAAAAACTAAAGCAAGAGATATAGCACCAAATCCTGATATAACCCAGCTTATGAGGCTATAAGCGCCATAAGGTGCAAGGCTAATTGGGAGCATAAAAATTCCAGAGCCAATTTGGCTACTAATTACCAAAGCAAAAACAGCCAAAAAACCTATCTTATTTGACACAATAACTTTTATCTTAATAGATTAATAATATGATTGAAGCTCAGAAATTTCAATCGGTCTTTACAAAATTTGCATTTTTTTAATTTAAGCATATAATGAGAAGTATATTAATAGATTATTAAAAGATGGGGTATGAATCCAAGATTAAAAAATTTTTTGATTATTTGTGGGAATATTTTAGCATTTATTGCCGCTATTGGAGCGATAGTTTTATTTAGAATATTGATTGAAATTTTTCAGAATGCGCTTTTTGAATTTCTTCTTGCCAAAACTTCAAGTGCGGCATTAGCTGTTTTTGGAGCATTGTTTGGAACGTTTGCAGCTGTGTTGGCCACTGCTATTTTGTGCTGCATAATACATGTGTGCTGCTCCATTTTTACAGCCAAGATTACAAACGGCTACCAGTCTTTCAAAAACGAAAATAGTGATGATAACATTTTTTCTGAAGTATATAATGATCCAACAATAGGATTGAAGGATAAAATTTTATTTTTTTCTATATACTCAATATATTGCATTCAATTACCATTTTTATATTGCGCGTCAAAAATATCTGCTCTTAATAGGCAATTGCTGTCAAGTAATTATGAGGGAACATTAGGTATTCATGTATTTCTTACGCTCATCAATGCTATATTATTGATTCCAGTAATGCTTCTTGAGTTAATAAAGTATCCATTGATAAAGCTTTTCTCACCTTTGGGTTTGAATGTAAAGCAACTTAGTTTCTTGTTTAATGTAAGTGATGTAGACACTGGCAGTCAGAGTGTCCATACTAGAAGTTTTCAGCAAAGCGTTATTGAGTGTGCCAAAAAATTAAAGGAAGAACATGGTACTCCGTCAAATGAGCTGGATGAAGAGTTTAAAAGTTATATAAGCGGGTTGACAAATCAGCAGAAAGAATTGATAGCACCTTATTTGAAGCTAGATAATTATAGAGAAGGAGAGTGGGTAAGGTGGGTAGATTCCAAAACCGGACTGACATTAACACAGGCCATAAATTTAGTTTTAATTGCAGCAAGAAAGCAAAATGCAGATGTAGAGCTATTGAAATCTGTATTGCTGGTTCGTTTTGAGGAAAGTAATCGCCAGTGTGGTCCTGGAATGCTTAATCGTATCATTTATGCATTAAGTGGCCTTGAAGCAGAAAATAATTTTGCAGCTCAACTAGAACCTCAGATAATAGGAGAGTTGGCAGGTAATTCTACTAAAAGATTTCTTGAGCAATCTGTAGATAAGCACTACTTTAAAATCAAGATTTTAAAAGAAAATTTTGATGACTTATATTCACCAGGTTCTGGAGTGGATTTGAGCAATGCAAATGATGAAGTAAAGGATGGGATTTCTCATATGAGAAGTGCTATAAAAGAATTTGTATTTAAAGAGTTATATGTGAAGTTTTATAATGACTATGGAGAACATATTCGAAGAGGGCAAATAAAACAAAGGCTGAGAGAATTAATAACAGATGAAGTCATAGATGCAGCAATATTTGGTAAGATAGATGAGGTAGCAATACCTGCAAAACCATCTACCTACTTTGAGAAAACGAAAGCATTTTTTGCAGGGCATACAGGATTCTCTGCTGCTTAGAGCTCTGAGACTTGCCTAAGCTTGATTGTGAGTTGAACGTGAAGATAATAATTGTATTTACGATTAACTCACAGCAAACTAAACAATGGCAACCTGGAAGCACTTCTAATTTTTCCTTATTGATTTGTAGCAGGTTCTTTGTTATGGTTATGAAAAGAAACTTCAAACCTCATTAGTATACTTTGATAGTCGAGTGCTGCACATGATAATATTGATAACAAATGATGATGGTTTTGAAAGTGAAGGAATAAGACTACTTAAAGAAATTGCACACAATTTTGCATCGGAAGTATGGATAGTGGCACCAGATGCTGATAGGAGTGGAGCTGCAAGATCTCTTGATTATCCAGTCAAACAATCTATTAAAATAAATCGGTATAGCGAAAGGGAGTTTAGTGTGTCTGGTACTCCCGCAGATTGTGTCATTATCGCGTTAAATAAAATTATGAATAAAAAACCAGACTTAATATTATCTGGAGTAAATATTGGATCAAATGTTGGAGATGATATTTGTTATTCAGGCACAATCGGTGCTGCAATGGAAGGTGCTGCAAGATCTATACCTTCTATTGCGCTGAGCCAAGTTTATCATGATAAAATAGACTGGAACAATACAAAAGTTTTTGCACCAAAGGTTATTGCCAAGCTAATGAAAGTTGGCTGGCCTAAAAATATAGTGATGAGTGTAAATTTTCCTGCTACAGAAAAAGTGAAAGGAGTAGAATTTGCTGAGCAAGGTGAATACAACATTGATGGGGATTTAACTTTTACTGAAAATTCGAATGGTTCTTTGAGCTTAAATTGGTCTCGAGAGCACTCAGGCAGTGGTAGTATAAATAAAATAAAAGGAGGTTTTATTACTATTACACCGATAAAATTAGATTTTACAGATTATGATATATTAAATGCTATGAAAAATTCTTGTGCAGAGGAATTTTCTTCTATAGCTAACACTCCTATTGCTTCTGATTAGATATTTTCTACGATTTTATCGCGAGTAATCATTTTTTCTTCACCCGTGTCCATGTTTTTAATTTTTAAAGTTTTACTGCTTAGCTCTTCATCACCAAAGATTAATACAACTTTTGCATTTGCTTGATTTGCTTTTTTCATTCGGGTTTTTAGAGTTCCACTATATTCGTAAATCACATATAAACCATTTCTGCGTAATTCACTTGCAAGTGTTAGAGCATGTTCTTCAGCTTCTCCACCGATTGGAATTATATAAATAGGCCTCTCTTTTTTTTCAGCATAGTTGATTAATTCCATTATACGCTCAATCCCCCCTGCAAATCCTATTGCTGGAGTGTGTTTTCCACCTACTGAAGATACTAGATTATCGTATCTTCCACCGGCAAAAACTGCTCCTTGTGCACCTAAATCTTCTGTGACAAATTCAAATACTGTGTGACAATAATAGTCTAGACCTCGAACTAATTTGCTATTTACAGTGTAAGGTATGCCAAGAGCTTGCAGTCCATTTAACACCTGGTCAAAGAAATATGAAGATTCTTTTGTATAATAATCACTGATTTTTGGTGCGTCAGAGATTATTTCTTTATCTGTCTTATCCTTAGAGTCTAATATTCTGAGTGGGTTTTTAATCAATCTATTTTGACTATCTTCTGATAGGTCATTTTGAAACTTTTTTAAATACGATATCAAAGCTTCTCTATACTGAGTTATTGTTTCACTATCACCCAGAGAGTTGATTTCCAGCTTTACATTTTTATTGATGCCAAATTCAGTTAGTAAGTGCTGAGCGAGTGATATCAATTCAATATCAGCTTTTGGATCTTCTATGCCAAAAACCTCAAAATTTATCTGATGAAATTGCCTTTGTCTTCCCTTTTGCGGTCTTTCATAGCGAAATGCAGGCCCTATTGAAAATAATTTTATCGGCGTTTGCAGTTTTTTTTCAATGAGTAACCTAACAATAGCTGCAGTGAACTCAGGACGCAGAGTTATGCTCTTTCCC
>NODE_16_length_6036_cov_4.008462
AGCTATACCAATATACGAAGTTGAAAAGCTGAATAACCGCAAGCAAATAGCCATCAATCTTATAGAATCTTTTTGTAATCAGGCATATAGGGATTGTTTTTTTCATGCTGATATGCATCCTGGAAATTTAATGATCGATAGTAATAACAATATTATTGCCCTGGATTGTGGAATCATGGGTAGAATAGATCGTGAGACATGCTACTACGTTATAGAGATACTCAAGGGATTTTTAAATCGGGATTACGATCACGTTGCAAAAATGCACTTTAGAGCCGGTTATGTTCCATCACAGCATAGAAATTTTGTTACAGCTTGCAGAGCAATAGGTGAGCCCATTGTTGGACAGCCTATACGAAAGATTTCATTTGCTCGATTACTTACTCAGCTATTAAAAATAACTGGTGATTTTGATATGAAAGTTCAAACACAATTGTTATTGCTGCAGAAAACTATGATTTTACTGGAAGGGACATGTAGAAAGATCTACCCAGAAATCAATATGTGGAAAGTAGTTGAAACATGGATAAACAGTCAACATGAAAATAAAATAGGGTATAGGGAAAAAATTAAAAGCTCTTATCCCATCAAAACAATCCAAGGAATATTTAATCTTATAGAAAAATTAAACCTAATAGCTGACAAAAAATTACAAGTGAAAAATAGATCAAATGGAAAAGCCTACTTTTTACTTTGGTCTGTAATTATAATTCTCATCGTTAAACTTTTAATTTCTTGAACTAAAAGATAATAAAAGCAAGTTTACAACAACTATTTAAGTCTTGAAACCACTCAGGTTCACATTCACTCGAATTATCAAGTTATTTTCAGTATGTATAAAACTTTCAGTAGAGTTTAGAGAAGAAGTAAAAACCTTAACTTCATTCTAAACCAATAGCATTACCAAGCTCAGTGCTTGCCACATCACTCAGCACTGTACTTGCTTTATATAAACAGTAGCATCCAATTGTAAGAAAGACAAATGCAGCTACAGCAAGTAAAATACATATTTCTAAATTCGATATTGTTAAACATGCACCAATAGCAAACGCTCCAGATAACACAAAAGAGGCAGAGGCATAATTTGTATTAGATAGAACTTGATCTGACACTTTAAAAAAGTAAGTTATAAAATAATGAAAATAAGGAGTGTTAGAAATGAGTACAATACAGACAAAAATCAAAGCTAAGAACTAGCAAAGCAACTAGGAAATGTGTCTCAAGCATGCAAAGTGATGAAGAGATACATTTTATCGCTTTAAGGAGTTATATGAAAATGGAGGAGAGGAAGCATTACATGAAATAAGTAAGAAAAAATCGCTATTAGCGAACAGAGTTTCCGACGATATAGAAAGAGCAGTTAGCAACAGAATTTCCAGCATATGGACAAGAAAGAGCTGCAAATGAACTGAGAAAAAGAGGTATCTCAGGGAGGAGTAAGGTCTGTATGGCTCAGAAATGACCTTGAAACTCTCAAAAAGAGACTTAAAGCACTAGAGACAAAAGTAGCTCAAGACGGAATTGTTTTAACTGAAGAACAACTTGCAGCTTTAGAAAAAGTGAAAGAACAAAGATGGTGAAATTGAGACCAGGTTATTTGGGTTCTCAAGATACCTATTATGTGGAAAGGTATAGGGCGAATTTATCAGCAAACTTTTGTTGATACTTATTCTAGAGTTGCAATGGTTAAACTTTACACGGACAGAACAACTATTACAGCTGCAGATCTTCTCAACGATAGAGTCATTCCATTTTTTGATGAGCAGAAAATTCCATTATTACGCATTTTAACTGATAGGGGTACGGAGTATTGTGGCAAGCCCGAAAATCACAGCTTTATTTGGGAATAGAAAACATTCTAGAACTAACTCCACAGACTAATGAAAGGTTTCATAGAAGATGAGTGTTACAATATCATCTTTAGAAAGAAAATCTACAGTTCTTTAGAAGATCTACAGATCGATGTTGATTATTGGTTGCGTTCTTACAACGAAACAATCGGGTAAATATTGCTATACCTGTACAAACTTTTCTTGATAGCAAACATATTGCTTTTCAGAAAAATATTAGTAGCATTACACAAGATAGTTTTAACTACCTCAATTATCCTGTCAGTTAAGTCTTGTCTTTTACATACCGAAGGACTATCTAATCCTCAAGCAATTGAATTTACACAGCAAACAGTGTAGTATAAGCTTTTAGCTCTACGCATCGACTCAAAAAAAGTAGAATTGATATTTGAAAAGTTTCAACAATCAAATCCTGCGCCAAAAATAGAGCTAAATTATACCAATCATTTTACGTTATTAGTTGCAATAGTTCTGTCAGCGCGGACGACCGATATAAGTGTTAATAAAATTACAAATGAGCTATTTAGTATCGCTGATACGCCAGAAAAGATGTTGAATCTTGGGCAAAGTGAGCTGAGAAAATGCATAAGCAGTATTGGTTTATATAATTCCAAAGCAAAAAATATAATCGGGCTCAGTAAAATATTGATTGAGCGGTACAATAGCAAAGTGCCTACTAATTTCGATGATTTGGTATCTTTACCAGGGGTTGGGAGAAAGAGCGCTAATGTGTTCTTAAATTCAGGGCTTGGTATTCCAATATTGGCAATTGATACTCATGTTTTTAGAGTAAGCAATAGAGTTGGGCTTGTGAAAGAAAAAGATATATTTAAAACAGAGCAATCTCTTTTGAATGTGGTTCCAAAAAAATACCTGCTTTATGCTCATCATTGGCTAGTTTTACACGGTAGATACATTTGCAAGGCACAAAAACCTTTGTGTGAAGCGTGCACAATTCATGATTTATGTGAGTTTGAATGCAAGAGGTATAAAGTCTAGCACAACACTTCGATATTTCTTACTTTTATCATCCAAGTAGCTGATCTCTATGATGGTGTCATCCGAGTAGCTGACACTGGAATCCAGTCTTTCTTACCAACAAAAACTTAGAATAACTTTTGTTCTTAAAAAATTTCTAGATTCCAGACTCATGTTTCAATGTTAAACAAGGTACAATAGAATTGAGTAGGGTAATTTCTAGGGAATTATTATATTCTAGAAAAAGTAAAATGTCATCCAGATAGACTAATGTACAAGGTAAGCTGAATGTCTATAAGGAAAAACAGCAAGGCATTTTAGGATTTGCTATATCGCATCAGGAGCTCAAGAGTACAGCTTACAATTACAGATAGGTATAGTTGAGTTTAAAGTAACTACATAAATTTACTACAATTTTCATACCTATAAGCTGCTATGCAACAAAGCCCTGTGTGGGTATAATTTTGACAGGATACAAAGCTTAATGGAGAAAGTTACGAACATCAGTGAAAAACATGGCAATTTTATTCTCATTTGCAGCTGCTATCACGTCTTGATCTTTCAATGAGCCACCTGGCTGAATTATAGCTGTAATTCCATGCTTTGCACTTTCTACTATACTATCTGGAAATGGAAAAAATGCATCTGAAGCAAGCGCTGCACCTTTACATTTTTCACCTGCTTTTCTTACTGCAATATTCACACTATCTATTCTGCTTGTTTGTCCTGCACCGATGCCAATAGCACAACCGTCTTTTGCTATCACTATTGCATTGGATTTTACATGTTTACATATTTTCCAAGCAAAAATAAGATCTTCCTTCTCTTTTTTTGTTGTAGTGCATTCTGTCACTCGGTTTATTTCTTCTACTTTTACTGTATGGTTATTATTTTCTTGCACTAAGAACCCGCCAACAACATTTTTGATTTGATATCTTGCATTTTGCTGAAGAGATTGATGAATAATCACTCTTAAATTTTTCTTTTTTTGTAAAATTTTTAGTGCCTCATTGTTTACCGATGGTGCTATCACCACTTCCAAAAATATCTCGTTTAATTTCTCTGCTAGCTTTAAATCTATCTCCCGATTGAAAGCAACTATTCCACCAAAACTGCTTATTTCATCACATGATAGAGCTTTTTCATATGCTTTTAAAGCACTATCACTAACAGCAGCGCCACATGGATTATTGTGCTTTATTATCACTGCTGCAGGTTCTTGAAACTCAGAAATTATGTTAAGTGAAGACTTTATGTCGACTATATTATTATAGCTCAACTCTTTTCCATGTATTTTCTCCAGTGGATACTTGCTAAATTGATTGCTATAAAATGCAGCTTTTTGATGAGGATTTTCACCATACCTGAGTCCTTGTGCTTTACATCCATATAAAGTAAAAAACTCTGGTAACTCATTGCTTTTACCCTGTGATAAAAACCAATTGTAAATATTAGAATCATACTGTGCAGTCAGAGCAAATGCTTTAGTTGCTAGATGTTTTCTATATTCTAATGTTGTCTGATTGTTATTTTTGATCATCTCAGCTTTCAGTGTTTCGTAATCTTGAATGCTAGAAATCACTGAAGTGAAATGAAAATTTTTTGCTGTAGCTCTAATTAATGCTACTCCACCTATATCTATTTGTTCTATGATTTGCTTCTCACTTGAGTTGCTATTAACCGTTTTCCAAAATGGATATAAGTTAGTTATAAGCAGATCTATCGGCTTAATTTCTAGATTCTGCATTTCCTTTTCGTGCCTTTTTCGATCACAGAGTATTCCTCCATGAATTTTAGGATGTAAAGTTTTCACTCTGCCATCTAGTATTTCTGGAAATTGTGTGTAATCTGAAACTTCTTGCGTTTTTATTCCCGCACTTGATAGCACTTTATAAGTATTCCCTGTTGAGAGAATTTCTATTTGTTGCTGCATCAAAAACGATGCAAGTTCAATTATATTTGTCTTATCGTATACTGATATTAAAGCTCTTTTAATTTTCATATGGAAGGTTTCTTAAGATTATATCTAAGAAAAGAAAATTTGTCTATATATAGCTACTACGTCATACCACTGCGGTATCTCGTTGTAGATTCCGCTATAGCTGTACGAACATTCATTTTTGAAGGTAAATTGTACAGCAAATGGTCAGTGTTTGGCGCTGGAATGGCTTTGTTGCACCACTCAAGGAAAGAACAGGCAGTTACTGATGGAATTTGTTATAAAATAGATATTTAGCCGACAAAGGAAAAATATGCCAATAAGAATGAAAGTCAGTAACTGCAATGAATATAACAAATTTCTTCAAGAAAGGGGAAATGTTTTTCATTATATCAACGATGCCATTGAAAATTGGTACGAAAATAGTCCAAAAGTAGCAGGTGGCAACAATGTCTACAGCGACAAAGTAGTGATTCTAATTCACATAATAACCTATCTATTCAGGATTGGTCTTAGGCAAACAGTGGGATTTATAGAGAAATATCTTGAGCAAATAGTTGCAAATTATCAGCTATTCGCAGGCTTCAAAAAAAGCTTAATATCAAAATCAACGACTGCAGAGTTGATAAGAACGATATGGAAGATATTGAAATTGCTATAGATAGTACAGGTATCAGCATCTACAATAATATTCCAGGCCATAGTAAGGCAAATGGTACAGATAGAAAGTATCGCCCCTATTAGCAAACAAGATGTAATGCTGGAGATAGGTAGTAAAAAAGTTATAGCTGCAAAATACAGTAGTGGAGTTTATTCCGACCACTATGGAGCCTGTGATCTTATTGAAAGAGTGGATACCAAGTATAACATAAGCACGATATATGCAGATAGATCGAAAGAAGTTATACAAACTGTGCGATGAGCTTGACATAAAGACAAGGATTCCTCCGCAAAATAATGCAGTAGAGCATCCAAAGTTGGATTATATGAATGAGAGAAATTCTACAATCAAGCTCATAAAGTCATATGATGAAGATGGTATGAAGAGGTGGAAAAAAGAGATAAATTATGGGAAGAGATCTTATATAGAAAGTTTTTTCTCGCGACTGAAGCAAATATTTGTTTAGGAATAAATCTGAGATTAATCGTGAGAAGGAACTGCTACTCAAGTGTTATTTGCTTAACAAATTTACTGAAATAGGCATGGCTAAGTTTGATATAGCTTCATGAATTTATTATACATTACCCACTATCTGAAGAGCTGTGCAA
>NODE_17_length_5985_cov_2.492147
TACTAGCCCATCTCTTGATGTATTTGTGTAATCTTTTTCTCTTTTAGCAAATTTTGTAATTCACCTTTTTCATACATCTCGCGGATTATGTCACAGCCACCAATAAACTCTCCCTTTATATATAATTGTGGAATTGTTGGCCAATCAGAAAAACTTTTTATGGACTGACGTATTTCATCATTCTCAAGTACGTTGATGCATTTAAACTTTACATTCAAATTTTTGAGAATTGATACGACGAGCCCAGAGAATCCGCATTGAGGAAAGTCAGAGGTGCCTTTCATATACAGCACTACATCGTTTTCTGCTATGTCTTTTTTTATTTGTTCAAAGTTGTTCATAAATATCACCTTAATTTTAAGCTCCAGTTTCTAGTTGCAATGCATGTATAGACTGACCTTCAAGAGCCTTGTATACCATTCTGTGTTGTTCTATTTTTGTCTTTCCAGAGAAACACTTGGAAGTTATTTTTAAATGGTAGTGATCATCATCGCCAGCAAGGTCCTTGATCTTTATATCAGCATCAGGAAATGATTGTTTGATAATTTTCTCTAACTCATGAATTGTAATAGTCATCAGTTTATTTTAATTATAAGTCTAAAATATGCAATTGATTATTGTGAAGACAATAGATTCAGCGTGCTGAGAGCACTAGCAAGACGAGATTTTAATTGACTTGCATACTCATTCCAGTCCTCTATCTCCTTTCTTGCCACACCTGAGGTAATTGCAGCTTTTGCAACAGCAGGAGATACTATAGAAATTAATCTTGGATCAAATGGAGTAGGTATTATATATTCACGTCCATAGCTCATTTTACGACCGCCATAGGCTGCAGATATCTCATTTGGCACTGATTCGCGGGCAAGCTTTGCTATTGCATCTGCAGCAGCAATTTTCATTTCATCATTTATTGTCGTTGCATGTACGTCGAGTGCTCCTCTGAATATGTAAGGAAATCCCATTACGTTATTGACTTGGTTGTTATAGTCTGACCTACCAGTTGCAATTATTGCATCTGGCCTTACAGATTTTGCAAATTCAGGCCTTATTTCTGGATCAGGGTTAGCAAGAGCAAAAATGATTGGGTCTTTACCCATGCTTTTTAACATCTCTTCACTGAGCACATCCTTTGCAGAGAGTCCGATGAATACATCAGCATCTTTTATGGCATCGAGCAAGGAACGTTCTTTAGTGTCAATTGCATATTTTTCTTTCCACTCATTCATATCCTCTTTTCTGTCTTTGTGTATTACTCCTTGTTTGTCACATAGTACTATGTTCTTAGCACCCATAGACTTCAGTATTTCCAAACACGCAATACCAGCTGCTCCAGCACCATTCATGATGATCTTTACATTTCCTAATTTCTTTGCAACAATATCGAGGGCATTTTCTATACCAGCTGCAACAACCACTGCAGTTCCGTGTTGATCATCGTGGAAAACTGGAATATCCATCAATTCATTTAGACGTTTCTCTATTATGAAACAATCAGGAGATCTTATATCTTCTAGATTTATTCCCCCCCAACTTGGGCCAAGATACCTTACTGCATTGATGAAATTTTCTATATTTTCTGTGTCAACTTCTATATCGATTGCATCAATGTCAGCAAAACGCTTAAATAAAACAGCTTTGCCTTCCATGACGGGTTTTGAAGCAAGAGGACCGATATTACCAAGTCCCAGTACTGCGGTGCCATTTGAAATAACAGCTACATAATTGCTTTTTGCTGTGTAATCATAAACATCCTCAGGATTTTTAGCTATTGCAAGGCATGGGGCTGCAACACCAGGAGAATAAGCAAGTGATAGATCATACTGTGTGGATAAGGGTTTTGTCGGTATGATCGATACTTTACCAGGTTTACTATTCCTATTGTGATACTCAAGTGCCTCTTGTTTTGTGGTGTTATCTAAATCATTATTCATGCTTTGAGCTTATTGTTAGTAATTTTTAAGTATATGGGGTTTTTATGAATGTTCAACTATTAGCTTGTGAATTCTGCTGTACTTCTGTATAAGTTTATCTACCAATAGTGTGATTTACATGCTTAAGAAAAACTTGCCTAATTTGCTAACAATTTCTCGTGCGCTCGCGATACCGGCAATAATATCAAGCTTTTATATAGAAAGTAAATATGCAAGTCTAATAACAATATTGATCTTTGTATTTGCGTGTATTACAGATTTTTTTGATGGTTATTTAGCGCGTGCATGGAAAGTCCAATCGAATTTTGGCAAATTATTTGACCCAATTGCTGATAAGTTAGTAGTAGTTTCAACAATAATCATGCTAGTTTATAAGCAAAAAATAGATGATGTTACAATTATACCGTCAGTTATAATTGTTTGTAGGGAGATATTAGTTTCGGGTTTACGAGAGTTTTTGATAGCTACAAACGTTAGTCTACCTGTGAGCAAAGCTGGGAAAATTAAAACATTTTTTCAGATGGTTGCTATAGTGGCATTAATAATGAGTGATTATGAAGCAACTAAATATATAGGTGTGGTTTGCTTATGGGCTGCGGCTGTTATGACTATGTGGTCAGGCTATAATTACGTTCTAGCTGGCATCAAACAGATTGACTAAAGTGCTTAAGAGTATACAAAGAAGGTTAATAATTTCATAACATTGACTTAGTAATTAAAATCCTATATAATGTATTAGTTAATAAGTTGGTCTGTTCATATGACTAGTATTACAGGCACTAAGTTTTTTTTAAAAAGATCCAAAGGTAAAAAAGGTGCTAAAATGGAAGATTTTTTCTGGGATTTTTGGCCAACAGTTGATGAAGAAGTCAGAAAAGAAAGAGAGGAAGAAAAAAGCAAAAAGCTCGAACAAGAACTATTAACACTAAAAAAAAGAGAGCTACATAGGAAATGTGTATCATTGGTAACAATGGTTCCATTTGCATTATTGATGGCAATTGAGCTCGAAAAAACATGTAGCGATCAGGTATTACTTGGCCTTATAAGCAGCTCATTAGGCCATACTATATTACCTTTCACAGTCTTATCCCTTATTTGCACGCTATATTTAATTTATAATAATAGAAAAATAGCACAAAAAGAACGAGAATTGGAGAATATTGAAAGTGGGAAAACAGTAGAAAAAGAAAAGAGAGACCTTCCTTGTACCGTTGATGATTACTTTAACTATGCTGATGCTGCTTTAGTTACATTAGTTATTGTGGCTAGCATAGTAGGTGAAGCATTGGAGCAAGGAGTAATAGGAGACGTAGCTTTTTCAATTTCTAGTCTATTTTACTTTGTAGCGAGTGCTACTTTCTGCTATCGCGAGTACAAGAAAAGTAAAAAATATGAAGTAGAAAAAGAGCAAGATTTTGATGAGAAATCTGAAAAAAAGACAAGCAATATGTCTGCAGCTAAATTAATGCTCGCTGGTTCTTCTTTATTACTAATCAGGAGAATAATATTGATTTCTGGAGTAGCATTAGCATCATCTGCTGTTGGGCCTGCTTTAGGTCTGGTAGGTATTGCTCTTTTGATGGTAGGAAGTGGATTGATCACACATTCTTATAGTAGAAAGCTAGAGAACGTAGAAGTGAGTGGAAAGGGTGTTGCAATAGGTGGTGGTGCGAGCAATATAGGTAATGGTGGCCAAGAGCCGCTTTTCGTTCGATGATAATGCCAAAAATTTGTTTATTTAGGTAATATTTAGTCTATACTTTATTTTAATCAAAAAAAATCTTATGTATAAGACTTTAATCATATGCTTTTTTCTCCTTATTTGCTCCTTTGTGCATTCGTATGGGGATGATCTGGAACACACTGAAACTGAACTATATGAGGAGGCAGTTAAGCTTTATGATCAGAAAAAATATAAGCAAGCTATTAGAGCATTTCAAAAGATAGAGGATTTGTATCCTTTATCTTATTGGGCAATGAAAGCCAAATTATTGTCTGGGGTTTCTCACTATAATATGGGTAACTACAGCAGTGCTGCAAGTGATATGGATGATTATATATACGTTTATCCAAATGGTGAAGATTTGCCATATGTATATTACTTAAGAGTATTATCTTATTACATGCAAATTAATAAAGTGCAGCTTGGGCAACAAATTGCATATAAAACTTTAGAGCTAGCTACTGAATATATTAATCTTTTTCCGAATAGCGAATATATAGAAGAGATCAAAGAAAAAGAAAAATTAATCACAGAACATATATCAAAAAAAGAGTATTCTATTGGTGAATTTTACCTAAAGCGTGGTGAATATTTAGCAGCAATTAAGCGTTTTCAAAATATGATAAGCGATAAATATTCTTCTAGAGTTATTAGTTATTTAATAACAGCTCACTTAGCTCTTGGCCTTGACTTAGAAGCTGAGCAGTATGAAAATATGTTAGCAGAAGGGGTGAATTAGTTTTCTTATGGCTGGTCATTCACAGTTTTCAAATATAAAACATCGAAAAGGTGCTCAGGATGCAAAGCGCTCGCAAAAATTTACGAAGCTCATTAGGGAAATAACAGTTGCTGCAAAACAAGGGCTGCCTGATCCCGAACTCAATCCACGTCTTCGCTCTGCTATCTTTGCTGCGCGAAAGGAAAATCTACCAAAAGATAAAATAGAAACAGCAATAAAAAATGCAGCTGGTAACGTTGCTGGAGAAAGTTATGAAGAAATACAATATGAAGGCTGCGGACCTTCTGGTGCTGCACTTATTGTCCATGCTCTGACAAATAATCGCAACCGAACTGCTTCTGAGATACGTTATATCTTTTCTCGCAAAGGCGGTAATTTGGGAGAAACAGGAGGTGTGAGTTACCTTTTCGATCATGTAGGCTTAATTGTCTATAAAGCAGAGGATATGAATTTTGAAGATTTATTTAACTATGGAATTGAATTAGAAGTATTGAATGTTGAGGAAAATAACAAAGAAGAATTATATGTTATAACTTGTGAAGTAAAAGACTTTGGTAAAGTACGTGACGCTTTCTATACAAAATTTGGAGAACCAGAACTTGCTCGTCTTTCATGGCAACCAAAGGACCTGATTGAAGTTAGCGACAAAGAATTAATTGATAAATTATCTATATTAGTTGAAGAGCTAGAAGATAATGATGATGTGCAGTATGTTGAAGGTAATTTTATTTTTGCTGATAAACTATGAGGCTGGTAATACTTCCACTGCTTTGTATTTTACCAGCATATTCAACTGAAACATTTGCGCAGAAAGACTATTATCATTCCAGTGCCCAGACACTGGAAATTGATTGTAAACAGCACGCTATACAACATTTTCGATTAAAAAACTGTTCAAGCACTGGAATAACAGAAAGCAACCTAAACCACTTTCCAGCGTTACTTCAGCACGGGATCAGGAAAAAAAAAGCTACAGAAAGTGATAGAAAGTTGTTATTCATATCCAGTGACATAAAATCCTCTTTTTTTGATGCAGAAGGTTTGGCGCCAGATACAATAATGAGATTAATCAGCATATATAAAGATTATGGTGTAGATTTTAAAAAAGACATTGTGCCCAAAAGCAAGTTGGAAGTTCTGTGTGAGAGTGATCAGAAGGCTGAAGAAAAAATTTTATATACTTCACTCACAACAAGCAATAAAGCTATAAGTTTATATTATTATGAGTCACAAAACGGCAAAGAAGAGTATTTTAATGAAGAGGGGATAAGCTTAAAGAGTTTCGTAAGTCCTTTGAACGGAGATTTTCGTATATCCTCGAATTTTGGTAATAGAAAGCATCCCATTCATGGTAAAATTGCTTTTCATAAAGGAGTAGATTATGCAGCTAAACTTGGCACTCCTATACACGCCACTGCAGAAGGTGTAATAGAATATATAGGAAGGAATGGTGGCTATGGGAATTACATCAAAATAAAGCACAACAATAAATATTCAACTTGTTACGCACATATAAGCAAATTTAGTAGCGATATAAAGTTAGGCTCTAAAGTAAAGCAGGGACAAATCATTGCTTATGTTGGCAGCAC
>NODE_18_length_5855_cov_2.665677
CTATTGTACCTCTCAATCAATATTTTACTGAGCCCGATTATATTTTTTGCTTTGGAATTATATAAACCAATACTGCTTATGCATTTTCTCAGCCCACTTTGCCCAAGATTCAACATTTTTTCTGGCGTACCAGTGATACTAAATAGCTCCTTTGTAATTTTATTAACACTTATATCGGTCGTCCGCGCTGACAGAACTATTGCAACTAATAACGTAAAATGATTGGTATAATTTAGCTCTATTTTTGGCGCAGGATTTGACTGTTGAAATTTTTCAAATATTAATTCTACTTTTTTTGAGTCCATGCATAGAGCTAAAAGCTTATACTATACTGTTTGCTGTGCAAATTCAATTGCTCGAGGATGAGGTAGTCCTTCAGTATTAACATCAGACATATCAGTTTTTACCTCATCAAAATTCCTTTCAGCAAACTCGCTTGCCACTTCTGCAAAACATTTTCTAACAAGAGGCATGATAATTGGCATTAACAGTTTTCGTGGATCATACCGTCCTAACAGATCAGTCTCCTTTTGCACTCTATCTCTTGGATCCTCTTCTAGTAAATCTTTTGTGTGCTTGTCAGCATATATTTCACAGCCTTTTGAGAAAATAGGAGCTAATGCTTCAATTAATACTGCCAATAACAATAGTGGACCAAGTACAGCTCCACCAACAGTTAATCCATTAGCAATGAAATTTATTGTAACTAAATAAACAGAAAAAGCAGCTAAAGGATAGTTGATAAGAAGTTTACTGCTTAGCTCGATATAGCTCATCTTACTTATGAATTCATCAGTAGAAATTTCTGAATTGGCATACTTTTTCATATAATGACCTACTAATAAACGAGAGGCGTTATTAATAATGATATTAAGTGCTATGATCCACCATGAAAAATAGCAACCTATAGTAATTGTAGTTAATATAGCTAAAGGCAGAAAACTTATTTTTGGTACTAACATTAGAGCATTTTTGTGCTCTATAAATTTCAATGCTAATGTCTTTTTATCTTCTTCAATTAGGCTTCTCTTTTCTTTTAGAGGAGTAATATAATTGAATAATTGTATGCTTGGCTTTGCTATATATTGATATAACTCTTGCATTAACTTTGCACTTTGTACACTCTTCTGAAAATTATCTAAATTTGGATTTAGCAAAATCCTCTCTATTTTAGCCTGAAGTTCATTATAGCTTTTTAGGTCTTCTCCAAACGAACAATCATTTCTTTTTAGTATAGCAATCAACCCATCAAAATCTTTACCTACAGCTTCTTCCTCACTGATTTTTAGCTCGTTAAACAACTTTCTCCTATAGTGAAACTCTCTTGCCGTTAAACGTCCATTACTTTCAGCACCAACACTGACTTTAACACAAGGATTTCCTGACTCCAAAGGTTCAATGTACTTTTTTAGCTCTTGATAAGCTTTATAAATCTGATCAAATCTATTTTTGTTTCCACCTTTGTCAGGATGGTTTACAAGTATCAATTTATTATATTGTTTTTTCAGAAACTTGCTAAGAGCTTGATAATCCTTACCTACAATTTGTTCAGCTTTTATCTCTAGTACGTTAAACAGATCATTATTATCATAAAACTCCTGACCAGTTAACTTAAAATGTTGACTCATTACTACACCTCACATAAATACACGATACTATTAGTATAATATATTTAATGTTTCACACAAGCATAAAAATATTAAGCAACCACTAAGAGAAGAAACCCTCTTTTCCATCATATAAATACAACTTATCCATTCTTACTACATCAAAGCTATTTTCTTCGAGTTTGATTAGCAAGTTATTTACATCACTATTTGTAATAGCTTGCTTTTCATTATTTGCGATAAACCTGCAGGTTATTTGGTCACTTGAAGATTTTGAGCCTCCTGGCCAAATTGCCAGTCCTTTTGAGTATATTGCTATCATTTTCAGATTACTCGATTCAAACAACCTAACTATTTGGTCAAAGTTGCTAGATTTGTTCCAAGCAAGCGTTATATCGCTACCAACTAGCTTTCTAACTTTGTAGTCCTGTTCGTAGCTATTTTGTATTTCACTTATTTTGCTATTTGTACTGCTACCGACTGTAAGCTCAGATAATATTGCAGGCTTCTTTCCTAGATTCTCTATAATAGCTCCTGCAAATTCTTTTGTACCAACTTTTTGTTTACTCTTTTTCTCTTTATATAAATCGGCAGTGTGTATTCCATCTTCTAAGGTTTTTAACCATGCATTGTAAATTAGTTTTGCAGTGCTGGCTTGACCTACGTAAATTAACATATGCACTGCAGCATTTAAAAGTCCAGAAGGATTAGCTATATTTTTTCCTGCAATATCAGGAGCAGAACCATGTACTGCTTCGAACATTGCATATTCATTACCTATATTGCTACTTCCAGCGAGTCCTACAGATCCAGAGGTTTGTGCCACTATATCTGATAATATGTCGCCATACAAGTTCTCGGTTACTATAACATCGAAATTCTCGGGCTCTGTAGCAACTTTTGCCATTCCAATGTCAACTATATAATGTTCTGTCTTGATATTCGGATATTCTGTTGCAATACGATCAAACGCTGCATGAAAAGCGCCGTCAGTCATTTTCATTATGTTGTCTTTAGTCAGGCAAGTTACTTTTTTTCTGTTGTGTTTTTTCGCGTATTCAAAAGCATACCTGCATATCTTCTCTGAGCCAGATCTAGTAATAATTTTAGTGCATTGGTACGAGTCACCAGTGAGCCTATGCTCTATTCCGGTGTAAACATCTTCTTCATTTTCACGTATTACTACAATATCAAACTTACCGAATTTATTTTCTATAACAGGATGATATGAAATACACGGCCTGATGTTTGCATATAGCCCTAAATTCTTCCTCAGTGAAACGTTCAAGCTTTTGTGCCCTTTGCCTTGCGGAGTTGTTGTCGGAGATTTGAGTAATATCTTTGTTCTTTCAATAGATTCCCAACCACTTGGAGAAATTCCGTGAGACCATTCCTTACTATAAACATGCTCCCCTATTTCAATGACATCTATTGAGATTTTTGCTTCCGCTTCGCGCAATATTGACAGCACCGCTTCCATAATTTCTGGTCCGATACCGTCACCATATGCAACTGTGATTGGTGTTGACATAATTTCTCTAACTATAAATGATTTAATGTTAATTCAAATAATAGAGTGGCACAAGCAGCTAATATTACCCGAATTAGTATATTTACGGTTATTTAATAACGTATTTTTATACTAGTTGGTAATATTACAAAATGTAGGTGGGGTTATGGATACTGAAACGAATATTAAAGTAAATTATGTAGGGTTTACAAGGCGTGCTGCAGCAGAAGTACTTGATGCAATCACATATTCACTTCTTTTATCCATTTTAATTTTGCCTATTGCATTATCAGATGATAGCAATATCTATGCTGACTTTTTTGATGAAACTAAAGAGTTACCATACCTCCATTATGCAGCCTTTACATTAGTGTTATTAGTATTAGAAATATTAATGGTGACGAAGTTTGGTGGCACTCCAGGAAAGCTGTTGTGTGGTATATACATAAAAGACGCAAACGCGCTCAAAAATGTTACTTTGATACAAGCAGTCATAAGGAGCTGTTTTAAGGGACTTTTATGGGTACTTAACGACATTTCTGAGTGGTTTCTTATTTTACCAATCTTAGTCTTAGTATTTGCAATATTCGACCAGCGCAAGCAGACTTTTTATGATAAAATTGCAAAAACAGTAGTAATAGACTATAAGCCTAGTTGATATTTTTCTTTAGTTGTCTGTATTATTGTTTGGAGAGCGATTTTTTTGCTTCTATATTATCTGACTAATAGCTAACATTAACTACCAATATCATACCTGAAGAACCCACCTGACCATTCTAGAAAATTTAACGCTGAGTACACTTTACTTTTAGCTTCTTCCACAGTGTTTCCTTCTCCTACTATATTCAGCACCCTTCCGCCATCGGAAATCCAATTGCCACTTTCATCTAGCTTAGTGCCAGCATGAAAAACTAGCACACCAGGAATGTTTTCAATTTTATCCAATCCTTTAATTACCTCTCCTTTTTGATAATCACCAGGATAGCCTTTACTTGCAACAACTACACAAACTGTAGTTTTGTGATTAAACTCCACCATTTTTGTATTTAACTTGCCTTCTGCAACTGACAACATCAACTTTAGCAAATCACAATTTGGATCAAGTCTAGGTAACATAGATTGTATTTCCGGATCCCCAAACCTAACATTATACTCAAGAAGCTTTGGACTATCTTTGCAAATCATTAAACCAGCAAAGAGTACTCCTTTATAGGATGTTCCCATGTTAGTCAGTGCTTGAATTGTAGGATATATTATTTTTTGGATAATTTTTTGTTCCATGTCCTTACTTATAATCGAAGGTGATGAATATGACCCCATACCTCCAGTATTTTGGCCTTCGTTATTTTCACCAACTCTTTTATAATCTCTTGCACACCCAAAGGTTACTACTTTCAACCCATCAATAAGAGCAAAAAAACTTACTTCCTCTCCAATTAAAAACTCTTCTATGATTATTTCTTCACCTGACTCACCAAGATTTTTCTCCACTAGCATTGAATCTATTGCTGAAAAAGCTTCATTTTCTGTGTGGCATATTATGACGCCTTTCCCTGCTGCAATTCCATTTGCTTTAATTACAAGCGGAAATTTTATTTTATTACTACGGACAAAATTTTTAGCTAACCTTTCATCAATAAAACGCTCATACTTTGCAGTTGGTATACCATACTGTTTACATAGTTCCTTCGTAAAAGACTTTGATGCCTCAAGTTTTGCAGCTGCTTGACTTGGAGCAAAAACATTTATTCCCTCTGCAGCTAAATCATCAGTAAGTCCATTAATTATCGGTTGCTCTGGACCAATAATTACTAGCTCTATATTTTCTTTCTTGCAAAATTGTGTAACATCCACTGAATCTTGAATATTTATATTCACAAGAACTCCAAAATTCTCCATGGCCGGGCGACCAGGAGTAACATATAACTTAGTCAAGGTAGGAGACTTCTTTAGAGCCCAAAGTAAAGCATGCTCACGCCCACCAGAACCTATAACCAAAACCTTCATCTTTATTTCCTCGCTTTTCTATATATGTCAAAATTATTGTTTGCTTATAACAGTATCATTACTCATGTATCTTTGCAATACGTTTGGTATTGTAACTGACCCATCGGAATTTTGATAATTCTCCATTATGGCAATAATCGTCCTTCCTATAGCTAAAGCTGTGCCGTTTAAAGTGTGAACGTATTTTTTTGTTTTTCTGTCAGTTTCTAAGAAGTATTTAGTGTTCATTCTTCTTGACTGGAACGTACCGCAATTTGAGCAGCTTGATATTTCTCTATATTTATTTTGCTCAGGTAACCACACCTCTATGTCATAAGTCTTTTGTGCAGCAAAGCCCATATCGCCACTGCAAAGGAGCATTACTCTGTACGGTAATTCTAATTTTTTTAATATTTCCTCAGCAACATTTGTCATACGCTCAAGCTCATCATTTGATTGGTCTTCAGTTGTAATACTCACCAATTCTACTTTACCAAATTGGTGTTGCCTTATCATGCCTCTCGTATCTCGTCCTGCACTGCCAGCTTCTTTACGAAAACATTCTGAATATGCAGTAAAACGAATAGGCAGTTCTTTTTCTTCTATTATTTTGTCAGCAACTAAATTTGTTAAAACTACTTCACTTGTGGGAATTAATCTTAATTTATCGGTAGTTAAATATGAGTCATCAGAAAATTTTGGTAGCTGACCAACGTTATACATCGCCTCGTTTTTCACCAGGGCTGGGTCTT
>NODE_19_length_5850_cov_3.356456
GTAGTCACAACAATCTTTTGCAAGTGAAACAGAAGGATTTTACTTTGGTGGTGGATATTATGGTCAATATTTGAACTTGGGTAAGTTGAAAGCAAAAATTGGAGGCAAAGATGCTAAAGATGATAACCGTGTATCTATAAATGACATAGACGCTCAGAGAACAGAAGGTCAGTTACTAAGTAAGTATAAAGGAGATTATAACCCACCTTTTGCTGCAAATGTAGCACTTGGTTACACAGGAGAACTAGGCAATAATAGCTATAGAGCTGAATTAGAAGGGATGTACTCTTCTGTAAAAGTAGATAATATTGGTTTATCAAGCAATCAAGTAACTGTTTCATATCTAAAAGACGTTGCTGAGGGTGCTAATAAAAAAACTTATATGTATAAAACTGTAATTAATCATGACCAAGTAGAAAACGCATCTGTAATGGCAAATGTTTATCATTATTGGAAAAGTGATAGTTTTTCTTTTTCTCCTTACGTTGGTATTGGAGTTGGTGGAACAAGAATAACGATGTTTGAAAAATCGTCAATAAGACCTGCAGGTCAATTGAAAGCTGGCTTTGATTATCGTATAAACGAAGATGTAAATATGCACATCGGATATAGAGGTTTTGGTGTTCTTGGTATTAATGTTGATTTTGAAGCAGAGGTGTTAGGAGAAATGAAAGAAAAGCAACAGGCAAACTCAGATGGAAAAAAGATATTAGAATTGAATAAAAATCAAAAACCATCGGACCAGAAGTTACACAAAGAAAGTATCAGTATAGGCAATCAAGTGTTTCACACACACGGTATAGAAGCTGGTCTTACTTTTCATTTTGCCAGCAAAGCTTAACTCTGATAGAGACTATTTTCCTGTTAGCACGTCTGCGTCACACGACTGTAGCTGCTAACTAGATGACAACTTTCTCGTTATCTGAATATTTTCTTTCTTGTAATTCAGGCTCTTTTTTTCTCAGTTCCAGCGTGTAGCGCTGGAACAACAATAAAGAACATATAAAGAATGGTTATGCAAGAAGTCTACTTTTTATTCTTAATTAACTCTAAAGCCTTCTTCAGATCTATACTTTCAATATCTGCATTCTTGCCCAAAGCAACGTTTGTTTTACCGCATTTTATATAGAATCCGTACCTACCGTTGCAGATAAAAACTTCTTTTCCCTTTTCATTAAAACCAAGAGATTTTAGCTCTTTGCGTGGGCTGCTCTCAATAATTTGTATAGCTTCGTTTAATTGTGTGTCTAATACCTCCTTAGAGCTTTTTTTAAGAGAAAAGTATCGACCATCATAGAGAATATAGTACCCAAATCGTCCAAGACCTATTTTTACTTCCTTTCCAGTTTCTGGGTGTTCTCCGATTATTTTCGGCAGGGAAAGTAATCGAGTGGCGGTATTTAGATCAATATCATTAACATTTATATCTTTTGGTACAGAAATCTTTTTTTTCTTTTCTGACTCACTATTAAACTCCAGATAAAGTCCAAAAGGACCTTTTTTGATCATTATCTCTTGGCCTGTCACATCATCTATACCCAAACTTTTTGGATATTCTGAATTGTCATTACTGCCCGTAATTTCTTTTGTATGATTGCATGCAGGATAGTTAGAACATCCAAGAAACACACCGGCTTTTCCAAAATTTAATTTCAATATACCACCAGAGCAATTAGGACATTTCTTACCTATTTCTTCCTTTCCTTCCTCTGAGCAAAACCAATTGACTACCAAATCATGAATACCACTAAAAATCTCATCATGTGTCATTTGCTTAACAGAATTTACATGATTAAAAAATGGCACCCAAAAATAGCCTAGTTCTTTTTTCCAATCTGCATGTCCATTTGAGATTGAATCAAGCCTTTCTTCCATTTGTGCTGTAAAGTCATACTCTACACAACGCTGAAAAAAAGTTTCCAAAAATATAGTCACGATTTTACCGCGGCTGCTTGGAATAAATCTTTTGTTATCCAATGAAACATATTCACGATCTTGTAATACCGAAATAATTGTTGCATAAGTTGATGGGCGACCTATACCGACTTCTTCCATTTTTTTTACTATACTCGCTTCACTATAACGAGGTGGCGGTTGAGTAAAGTGCTGTTTCGGATCAACAGAAATCAACTTGCACGCTTCCTCTTCTTTCATGGCAGGTAACAGGCCTTCATTTTCGGCTTCTATGTTATCTTGGTAGACTCTATAAAAACCATCAAAGAATATACTCGATCCACTTGCTCGCAGAATCACTTTTTGATCAGCAGAACTAATTTCAACCACCACTTGATCAAGAATCGCTGATTCCATTTGACTTGCAATGGTTCTTTTCCAGATTAAATCGTACAATTTAAATTGCTCTGGCGTTAAGTAATCCTTAATACTACCCGGCGTTCTACTTATATCAGTTGGCCGGATTGCTTCATGTGCTTCTTGAGCATTTTTGACCTTTTTTACATATTTACGAGGAGACTGCGGTAAATATTTATCACCATATAACGACTTAATTGACCCTCTAATTGAGTTTATAGCCTCATCTGCAATATGAAACCCATCTGTACGCATGTAAGTTATCAACCCTACGATTTCACCACCAATATTGATACCTTCATATAAATTTTGCGCTACTCGCATAACATTTTTCACATTAAAATACAGTTTATTCACTGCATCTTGCTGAAGACTTGAGGTGATAAATGGAGGAAGCGGGTTTCTCTTAACTTGCTTGCGTTCTACTGTGCTTACAGCATACTGCCTTGACTCGATCTCCCTGACTAAGTTCTTTGCCTCTTCTTCATTTTTAATATCAAATTTTTCTAGCTTTTTATTGTCATAGTGACTTAGCATAGCAAAAAAAGCCTCATCTTTGCTATTTTGCATTTCTGCCTTTATGCTCCAATACTCCTGTGTTATAAACTTACTGATTTCATCCTCTCGTTCGCATATAAGCTTTAATGCAACAGATTGCACTCGCCCTGCAGATTTGCTTCCCGACAATTTTGTCCACAGCAGCGGTGACAAGCTAAATCCAACTAGATAATCCAAAGCTCTGCGTGCTTGCTGTGCACGCACTAAGTCCATATTAATTTCACGTGGATTTTTTATAGCTTCTTGCACTGCTTTTTTTGTTATTTCGTTAAAGACTACTCTATGAATGTTGCTTTCATCATTGATTGCTTTTCTTTCCTTTAGTGCCTCTATCACATTCCAAGCTATTGCTTCCCCTTCTCTGTCTGGATCTGTTGCAAGGTATATATCTGATGTTTTACTAGCTTCCTTGACTAACTCTTTTACATACTTTTCTGCTTTTTCAATAATCTCATACTTCATGGCAAAGTCATTATCAGGATCAACAGAACCATTCTTCGCTGGCAGATCTCTGACGTGGCCAAAGGATGCAGCCACTTTGAATTCTTTACTCAAATATTTACCTATCGTCTTTGCCTTTGCCGGCGACTCAACTATCAATAATGCCATAATTATTAGTACTTAAAGGTAATATGTTGAAATATATAGAATAAAAAGTAAAAAAATATTTTAATGGTCTTCTCAGTTTTTTAAGTGAATTGTTTTAATGTTAGCAAAAAACCTAATGAAAGAGCCTACTTTACAAATTTTCCCAACTCCCTTACCATGAAAGTAAGGGTATTAACACTTGTTTTGACCTGCAGGCAAAACTCAGTAAAAAAACTTAGGGTACTTATTGTTATCCGCGTGTTGTAATATGGAGTACTCTGCTATTTTTGTGTCCTATAGCTCAGGAAAGGACATTGTTTGGTATTCTATTCTATTTACTGCTAATTGGCATTTCATTCTTTAATATATTAATAATTATCTTGACTAAATAACTATAGTGCTATATTACTTAACCAAATATTAATGGTAATTATTATGGATTTAGAACAATTACAAGACTTACAACAAGAGTTGCTCGGAATGGTTTTTCTCATACTTGCACCAGATAGTGCAGAAGAAGAAAGATGTATGAAAAATCGAGCATTAAAGATTATACGTGAATTAAAAGATCATATTAATGATGATATAGAAATGAATAATCTGAGAATGACAATTTTGGACTACATTGTCTTTTGTGATAGTCAAGATAACGTAAGGCTAAATAACAAATCATTATTAGACTTAGAAGATGCTGTCAAAAGTATCGGAGGGAAAACTTCACAAGAATTAGGGCGAAGACGTCCGATGATGCAACAAGAAATTGATAACATTTTTGAAGAATTAATTCCTATATTACAAGCTAATATGATGTTTAGAGAAATTATGGAATCTAGAGCAGAATTGGTAGCATCTATGAAAGAAAGACACAATAGAAGATTAATAAAAGAGCTAAGAGAAGAGATAGGTTTAGCAACATTTGCAATATTCATGGGGATAGTCTCAAGAACCCGTCTTGAAGAATCAGAGGTAGGTACAATTGTTGGGGCAACACTTGGAGGATTGCTATCCATACCAGCCATTATGTTATTAGCACCACTGAGATACTTAGGGATTATTACATCAAGAGAAGCAAGACAAGAAGTAGTAGATTCAATAAGTGAATCAACGGCTGGGTTATCAGCTGCTTTAGCAGTAGGCACACCAATGTTAATTAACAAAATAGTTAGAAGCATAGTTGGAACAAATATGCAACTTGGAGAGTCATTAAGATCTGGTCTTATGACTACAACTGCAGCTGCAATTGGAGCTGGAGCTGGTGCTGCATTGTCAACGGCTTTGATAAGAAGAGCTATTTCTACAAATTTGGAAGATGTTGCTACTGAACAACCAAATACCCAAGGACAGAACATATAGCTTTTTCCTACTCTTCAGAGTGAGCTAAATAGCTGACTCTGAAAAGTAGATAACAATTGGGGCTTCTTTTACCTTTTTCTATTTAGTAAATTTCTTGATATTTGTAGCTAAAGTAATTTAAGAGAGGTGTCATCCCAGTGCTCCGACACTGGGATCCATTTTTCCATCATCAGAAACGTTGATTACTTTTATACTCGTAAATTTAACTGGATCCCAGTGTCGGAGCACTGGGATGACAAGAAAAGGAGTACTGGAATGACAAGAAGGACATTCCACCATGTCATTCCAGCGCATGACCAGATTTTTTTATTTGATCCCAGACTGGCTGGTTATGCAAGTTCCAATTTTAATAATATTTACATATAAGCCATACGCTTGAGTTGCAAAGTTCTAAAAAGCAGCCAAAATAAAAATAAGTAGACATTTACAAATTAAACTAAGTGTACAATCAACAAACAAGAGTATTGATTGCAACAATACTCTGTAGAATCGCAATATGGTATGACCATATGCTCTTTATTGATCTGGTTAATATAATTAGTAGAGAATTTTGTTATGCAAAAGATATCTACTACAGCATATTGCAATTGTTTGGAATTGCAGGACTGGGCGCTATGGTAAGACCACTTGGTGCATTCGTATTTGGTCACATTGGTGATAGGTATGGAAGGAGAATGGCGTTAACGATTGCTATCTTGCTAATATCGATTCCTTCTAGTCTCGTTGCGTTTATTCCAAGTTATAGTAAAATAGGAATAACCTCTACTATGTTGCTTCTTACAATCCATCTGATACAAGGGGTTGCACTTGGCGCTGAGCAAGGAGGTAGCTCTGTTTATCTCATAGAGCATTTACCTAATAAGAAAAAACTAGGAATGTTTTTTGGAATAATAAGTTTTGGTCGCTCCATTGGCATATTGCTCTCTGTCGTTGCAGTGATCATCTGTAAAAAAACCACTGATTTTAACGCTTGGGGTTGGAGGCTGCCGTTTATTTTTTCAGCCATTTTAGGATTAATAAGCGCATGTAGTATATATACAC
>NODE_20_length_5735_cov_2.505171
GTACAGAACTATTACTTTCTGCTAGAATAAATACTAAGTTAGAATTAGAAGCTGGTGATACCACAGATGCAGCAAGTAGCACAGCGAGTCTTTCATTATCCCCTACCAAAGCAATTAAGATGGAATTGGAAGTTAGTAACACCACAGACTTGGCAAGTAGAACAGTGAATTCTTCCTTCACTCCCACCAGAGCAGATTTTAAAGAAGCTAGCAGAATCACAAGCCGCTCAGTAAAACCTTCTTCTTTTATTAATAGTGTATTTAGTTGGATGGGAACTTCAACAACTGCTGCACTCAGTAGCTTATTTCAGAGTGCCCCTGCTTTACCTACTGCACAGCAATCTGTTGACCACTTTGCTGGTAGCCCTATTGCTTCTTCACAAGTTGATTTTAATGGAACAGTTCTCCTAACTGCTATAGCAATAAGTAAATTCACAGGGAAAAGATATTCAAGACCATTGGATGATTCACTTTTGACATTGGAGCAAATTAGAGAAAGAAAGGTTAGTGCTATAGAAAGGGATATCAAGATGGTAATTAGTGAGTTTGAAAAACTTGATCAATGTCCTCGAAGTTTATTAAGCAATTCAACAATATCTAAAGGTGTATGTCATCAAAAATCCCTCTAAATCAGTTAAAACAAGCACTCAAGTCTGAGTGCTTGTTTTCGTGAAATCTATTATTTAAATTAAACTTTTTATTGTGCGTTGTAGGTAAGTTGTTACAATAAAATGAGTTAAGATGAAAAAACTTTAAGTTATGGAAGATGATAGCAAGAAAGAAATAACAGAAGAAAAAGGTATATTAGGTTGGATAGAGTATAGACTGCCTATATTTTCTTTTCTAAAACATACTGCTTCTTATCAAGTACCAAAAAATTTAAATTATGCTTGGAATTTTGGTTCTTTGGCTGGTATAGCACTAATTTTGCAGATAATAACAGGTATATTTCTTGCCATGCACTACACTCCGCATGTTGATCATGCATTTAATAGTGTGGAGCGTATAATGCGTGACGTAAGTTATGGGTGGCTGATACGTTACACTCATGCTGTTGGGGCGTCACTCTTCTTTATGGTGATCTATGTTCATATCATGCGTGGATTATATTACGGATCTTATAAGAGACCGCGAGAAATGGTGTGGTTTATTGGCATATTTATATTTTTTGCAATGATGGCAACTGCCTTTATGGGATATGTTCTTCCATGGGGACAAATGAGCTTTTGGGGTGCAACAGTTATAACTAACTTATTTTCAGCCATACCTTTAATTGGCAATAAAATAGTTATATGGTTGTGGGGTGGTTTCTCCGTTGATAACCCAACACTTAATCGTTTTTTTGCCCTTCATTATCTTCTGCCCTTCATTATTATTGCTTTAGCTATGTTGCATGTTGTTGCTCTGCATAGATTTGGCTCTAATAACCCAAGTGGAATAGAAGTCAGGTCAGGTAAGGACACTATTCCTTTTTATCCTTATTATATAGCAAAGGACTGCATAACTTTTGGTTTATTTTTTATAATTTTGTTTGGATTTGTTTTTTATGCCCCTAATTATCTTGGGCATCCTGATAATTATATAGAAGCTGATCCTATGGTAACTCCAGTACACATAGTACCGGAGTGGTATTTCCTACCTTTTTATGCGATGTTGCGCTCAATTCCAAATAAGCTTATTGGTGTACTTACCATGTTTGGATCTATTTTAGTTTGGTTTCTTTTGCCTTGGCTTGATAAATCAAAGGTTAAAAGTGGTGCTTATCGCCCATTATTTAAGAAATTTTTTTGGGTTTTTGCAGTAAATTTTGCATTTCTTGCTTGGCTTGGAGGTCAGGAAGTTAAAGAGCCTTACATTACTTTAAGTAGGCTTTCAACTCTTTATTATTTCTCATATTTTGTGATAATTTTACCTTTACTGAGTAAGTATGAGAAACCAAAAAAATTACCAAAAACAATAAGCGATTCGGTCCCGGAGATGAAGTGATGCTGTTGGTTAAAGTCGCTGTGTTTTGTATATTATTTCTCACTAATTCTTTGTCTGCAGAAGAGTTTAAACCTTTACCAAATAAGAAAATCGACTGGAGTTTTGATGGAATTACTGGATCTTTCGATAGAGAGTCAATTCAGCGTGGCTATAAAGTATACAAGGAAGTCTGTGCTGCTTGCCATTCAATGAATAGAATAGCGTTTCGTAATTTGCAAGATGTTGGTTTTTCTGAAGAGGACGTAAAACAAATTGCAGCCTCTTATCAAGTGAAAGATGGTCCAAATGATTTGGGTGAAATGTTTGATAGGCCGGGAGTGTCTTCGGATTATTTTATTGCACCTTTTGATACAAAAGAAGCAGCTGCAGCAAGTAATAATGGTGCAATTCCACCAGACTTATCACTCATTGTCAAAGCAAGGCACGATGGTGCAAACTACGTCTATTCACTTTTGATAGGCTATCAAAACGGCGAGCAGGATGAGAATGGTTTATATTTTAATCCATATTTTTCAACAGGTAGGTTAGCTATGGCCCCACCTCTTTCTGAAGGAATGGTAGAATATGATGGTGCAAGACAAGCCACAGTTGAAAATATGTCATATGACGTGGTAAATTTTTTACAATGGGCAGCGGAGCCAGAACTGGAACAGCGGCATAAACTTGGATTTAAAATAGTGATATATTTTGCAATTCTAACGATGTTTTTTGTATTAACTAACAACAGGATTTGGAGCAGGCTCTATAAAAAGAAAAAATAGAGTTTTTTATGTTCATTCTTTTATACCTTATTTACACTAGCAAATGTATTATATAATGATAAATATATTATGAAAGTATAGGGATTATGGCATTTCAAATAGTTACAAATTTTCAGCCAGCTGGAGATCAACCACAAGCAATAGACAGCTTAGTTAAAGGATTAAATAGTCATAAAAGAGATCAGGTTTTACTTGGAGTGACCGGCTCTGGAAAAACTTTTACTATGGCAAATGTTATTGCAAGAACAAACAGGCCTGCACTGATTATGGCGCATAATAAAACTTTAGCAGCGCAGCTTTACGAGGAGATGAGAGGATTTTTCCCCCACAATGCTGTTGGATACTTCATTTCTTATTATGATTATTATCAGCCTGAGGCTTATTCGCCACAAACAGACACTTATATTGAAAAAGACTCTTTAATAAATGAAAGAATTGATATGCTACGTTATTCTGCTATATGCTCTCTTTTGGAGCGTAGGGACACGATTGTAGTTGCCAGTGTTTCTTGTATATATGGTCTTGGTTCGCCTGAGAGCTATCTCAGCATGACCTTGACTTTAAGTGCTGGAGATAAGATTCATGTTAATGACTTTCTGAATAATTTAGTTAATCTCCAATATAAACGTTCTGATGTCAGATTTGAGCGAGGATATTTCAGAGTGCGCGGCGATATTATTGATATATTTCCTGCCTATTATGAAAATAAAGCTTGGCGTTTATCATTGTTTGGTGATGAAGTAGAGGAAATTTCTGAGATTGATGCCATGAACAGCAATATTATCAGACGCATAGATAAAGTCACCATTTTTCCAAATAGCTATTACACTACATCACGTGAGACTCTTTTGCAAGCAGTTCAATTGATTAAAAAAGAACTACATGAACGCTTGGATTATTACTATTCACAGAACAAAATTGTTGAAGCAAAACGCCTTGAGCAGCGTACTAATTTTGATATTGAAATGATGATGGCAACGGGAGTGTGTAAAGGTATTGAAAATTATTCGCGTTATCTTTACGGAATGAAAGCCGGAGATCCACCGCCTACATTGTTTGAGTATTTACCTAAAGATGTAATTTTATTTGTTGATGAAAGCCATGTAACCGTTCCCCAGATAGGTGCAATGTATAGCGGTAATGAAGCACGTAAAAAGAAATTGATAGATTATGGTTTTAGGCTACCTTCTGCTTTTGATAACCGTCCATTAAAATTGGAAGAGTGGGAGGTAATACGGCCCCAGACTATTTACGTTTCGGCTACTCCAGGAAAATATGAATTAGAAAAGACTAATCACGCATTTATAGAGCAAGTTATCCGCCCAACAGGACTGACAGATCCCATCTGCACCATAAAACCAACAGAGAGTCAGGTTGATGATGTGATTAACGAGGCGCAAGTAACAATAAAAAAAGGATTTTGTATTCTAATTACAACATTGACAAAAAAAATGGCTGAAAAGCTAGCTGAGCATATGAGTGAACTCAGTATGAAAGTAACTTACCTACATTCAGATATTGGTGCACTGGAAAGAATTGAAATTATATGCAAATTAAGATCTAAAGAAATAGATGTTCTTGTTGGCGTTAACTTGTTGCGGGAAGGTCTTGATATTCCCGAGTGTGGGTTGGTTGCAATTTTGGATGCTGACAAAGAAGGTTTTTTACGATCAGAGACTTCGCTCATTCAAACGATAGGTCGTGCTGCACGCAACGTTGAAGGCAGAGTAATTTTATATGCAGACAAAATTACTAATTCTATGGATCGCGCACTAAAAGAAACTGAAAGGAGAAGAAAGAAACAGACAGAGCATAATACACTGCATAATATTGTACCAAAAACTATAATAAAGCCTATATCCAATACTTTACAGGAAAAAGTGGTAATTGAGAATTTTAGTCAGGATGATCTAAATAGTTTGAAAAAGCAAATGTTGAAGCATGCTGAAAATTTAGAGTTTGAAGAGGCGGCAAAAATAAAAGGTATTATTGAAAGGTTTAATAATAGATCCACTGCATAATTAGAAAAAAGATGAATAATTAATAGCTAAACTGACTTTGATTTATCAACAATTTGAAAAAACATCATCTAAGTGGCAGAAAAATGAGCCAGTTCATGATAATTTCAAATTTTCACCTTTTATCTTATAGGTAATGATTGTTGAACTTATTTCTTTCTTGAGATTATGTACAGACTCTAACAAATTAAATCTCACAACAAATTTGTTGTTTCATAGCTTTTATATCATACTATAATTGCAACTGTTTTAACAATAATCAGAGCCTAAAAGAAGTTTATTATCAATGGACTATTTATAAAAAATCTTATGGAAAATAAAGCTTGGTTCATTTGGCTAATCAGTAACTTGATTGTTGTATTCAGCAATATGCAGATAATCTACACCTTTATAAGCGTGAATCTTGAAAAAGAACTTGGGCTCACAATCGCGCAAGTTGCACTAGCTAATTCAGCATATACTTGGACTTTTGCTATCTCACAATTTTTTAGTGGGGCAATGTTTAATGTTTTTTCCAGCAAAAAAATTTATTTTTTCTCATTGTCAATCATGCTCTTTGGTTTTTTTGTCCTTATCAAGAGTGACAATTTTGCCCATTTAATTTTATCTCAATTTTTGATCGCAATTGGAGCATCGTTTGGTTTTATTGGCGCTGCTCATGTAAGTAGCACATATTTTCCCCTTACTCAATTTGGACTGATGTTCTCACTAGTGCAGACAATTTCAAGTCTTTCTGCTTTGATGATTCAAATGTGCTTCTCTAGCTTGCTTGCCGAAGGTGCAGATTGGAAAAATCTTATTGTATGCGTAATATTATTTGGCGTATCGATATTTGTACTTATGTTTTTTTATCCGAAAGGACTTTCAAAAAAAAATTTGGGGGAATACACAATAAAGGGCTCTATAAAAACAGTAATATGTTCTGTACTAACAGTGCTAAAATTAAGAGATATCTGGATAACTTCTATAG
>NODE_21_length_5659_cov_3.437455
GCACAGTGTAGTGGTGTATAACCATTTTTATCTCTTGCATTAACCTCTGCTCCTTTCTTTATTAAGAACCTCACTGTTTTGTAATCGGAGATTTCTACTGCTTGATGTAATATCGTCTCTCCTTCTTCATTTCTGTTATTAATATCTTTACTTGATACTTCTTTAAAAAACTTGCTAAAACTCATTTCATACCTCACAAAATTAGCTTTTCTAGCGCCAGACAAATTTCTTATATTTACCTGCTGCTATTCAAGTCATGTCCTTTTTAGCATGAGAAAGCAAGTCTTTTTCTTTTTATTTCATACACTTTTACCTATTATTAATATAATATATGAGGATCTAAATATAAGTACTTAACTTATTACACATATTACTTGACTATTTTTCCAACTTCTGTGCAAATGTCGATGTTCGTGCCACTTCAGTACTCCTGGGTAAAATACTAAAATGTAATTTTCTAATTCGTGTATCGAATCTTCTTTTCCTGAACTTCTATCATTTTCGCAACTAACGTGATATTCCGTTAAATTAGCTTTCGCAACCTTTTGATCAGTAAGATTCTTTGCTTCATATTCATAGCTGATATTAAATCTTTCCAAAATTGGTTTGTATTCCAAGTTCCATAGCTGATCAGAAAGTTTATCATTACCAAGGAAAAGTGTGCCTCCTATCTCTTCTTGATAACAAAGAGGAAAACAGCTATTTATTTCTCCTAATTTCCAGCTATCTGACAGTACAATCTGTGCTTTGACAAACTTTATTTCTGGTAATAAGCTCTGTGATAGAGGATATAGTGCTTTTAAGTTGTACCACTGATGACTCCTTTCATAAATGCCTTTGTAATCCTTTGTATGAGCCTCTGTTTCTCCAAGTACTGCTACATCTAATCGATATATGTCATTACTAAATGTTTGTTCATAATGCTCTCTTAAATAGTTGTCTACAATCTCTACTAACGGACCTCTAGAACTGAAAAAATTTATTCTTCCAAACGATAACACTGGCCCATTTTTTTCAACTTTTATACCAGAGTAGTCTGATAACAAACTTCCAAATAAACTTTCATCTAAAATAAACCTATCAACGTTATAGTGATCATTGAAAATCCTCATTAGCCGCGATCTTGCTGGCAATGACAGCTTTGCAAGTTCTACTACTGCATCTACAAAAAAGTCATTTGGAACATCTTTTATACCTATCTGCAGCTCAAAGAAGTGCTTGCCAGGTGGTTCTTCGATAATTGTAATATCTTCTATATTTGCCCATTTTAGTGCTATTTTGAGTGATGCTGGGGTTCCTCTTAAACGCTGAAATTTTACTCCTTCTACTATGGCTTTTCTTCTATCTTTTACCCAGCGTAATATTTCCCCCAATTCATATTCCTCAATTAGCCAAGGTAATATTCTTTCTTCTAATCTAAATTTAAACCCTCTTATACAGCTTGGATCTACTTTATAATCCATCGCATCTACCAGCGCTTTTTCTTGTTTTGTTGCGTTTAGTGGCAATAGCATTTTAAATTTCGCAAATTTGCACACTCGTTACCTAGCACCACAACATCCTCTCTTGGCTCGATTAATTCCACATTTTTTACACCATCTACAAATAGATTCGCTATTATCCAAGATCTTGTTACACTCCACCCTAATCTTTTTGCTAATTCAAATTTCTCAATAAACTGCTTCTTGATTTCTTCCTCTGATATTATATAATTCGTGCTGATTCTGCTGTGGATATCTATTTCCATAATATTGCAACCAGCTACTGTTATTGTATCTGTTAAAACCCTTATATCATCTCTAGTAACCTGCTTTTTTACAATTTCTAGTAGCTCTTCTGACGCTTTGGATAACTCTGTGGATAAAATTGAGATTTCTACACTTCCTGGCACTTTTGACTCAACCAGCGCATCCTTTACTCTTCTATCTGCTGAGAGTGCTTGAAACCGATAATGCTCTTTACTACCTCCTGTGCTTGAGCCAACTATTCTTGCCTTGATTCTTTTTCTGAAGCGTTCATCTTCTTCTCCATCTTGCCTCTCTGCTCCATAAAACTCAGCTAAATTATCAAGCTCTTCTCCCCTTGCAAACTTGAGTAAATTGCTTTTTACCGCTTCATTTATTCTTTGTCTCAGCAAAAGCTCTCTCCAGGCTGCTACTTCTAAAATCTTCATCGCTGGGTCACTTTCAATTAGTGCTGTAAAACTTTTATCTCGACTTATTAATTCTTCTTTCATCCGAGCAAAAATCTCTTCAAAGTTCAGTGGTTCGATAATATTTGGCTGCTGCATTTTTAAACAACTACTCCATTAATATTTATGAACTTACCTTCTGAAAGATAGACACCTTCTAAATTCAATGTTACTCTCCCTTCTTTTACTTCTGTTATCTTCACTTTCTCTAATTTAAACCTTCTCTCCCATTTTTCTAGTGCTCCTGCTACTGCTGCATAAATTTCTAGTGTAAAATCTCTATTTATTGGCTTATCCACCAATTCAAATAATCTTGAGCCATAATCTCTCCTCATGATTCTACTGTTTACTGGAGTGGTCAGTATATCAATTATCGATTGCTTTAAGTGCTCTATTCCTTCTAACGCTTTTCCTGTTTTAGCATCCATTCCTCTCATATATTTTTCATGGCTCTGACTGAATACTTGCATGTTTTTCACGTGCTATAGAAATAGCCTTTCTCAACTTCTTTTCAAGAATTTCTTTAGAAGGAAGCTGTGTTAAATACTGTGCAACATGAATATTAGAGCCTTCGAGTTCAAGATATTCTATATCCTCTTGATCCTTATCAGCACATAAAATAATCCCTAACGGTTTTTCTTCACCTGCTTTTCGTTCATTTTTATCTAACCAATTTAAATACCATTCCATCTGTCCTTTACAAGCTGGTTCAAAGCGACCTATTTTTAGTTCTATTGCTATAAGGCGTTTTAATCCTCTGTGAAAAAATAGCAGGTCCAAATACCTGTCAGTTGTTTTAGTACTCATCCTTTTTTGACGTGTTACAAAACAAAAATCATTCCCAAACTCTTGTAAAAATTTTGTCAATTCATCCAAGATTGTATTTTCTAGATCAGTCTCACTATAACTTGATGGCAATTCCATGAAGCTAAGGAAGTATGGGTCATGAAAAATGAATTCTGGTGCTAACATATTTTCTTCACGTAAATTTTTTATACTCCTTCTTATGAAATCTTCAGGTTTTTTTGCTAGTGCTGTACGTTCATACAACATAGTATCGATTTTACTACGTAGTGCCCTAACACTCCACCTTTCAATACGACACATTTCTATATAATAATTACGCTTCAGCTCATCAGAAATTGCAATAATTTCTACAAAATGTGACCAACTCAATTGTTGTGACAGTGTCGCGACAATCTCTTGATCAGGAAAGAATTTAGAAAATTGCACCATACGAAATAATGACGCTCTATCAAACCCACGTCCATATTTAATCTGAAGTTCTTTTGCAAGTTGGGAGATGATTTGCTTCCCATAATCTGCGCGTTTGTGCTTTAGAATATCTTGGTCAATTCTGGAGCCAATTTGCCAGTTTAGCAATACTAGAGTAGAGTTGAATTGAACAGAAAGATGATTCTTTGCTCTATCTATTAAATTACTAACGTCTCCTAATAGGCTAGTAGTTATATCCATGTTCATAACCTTACTTTTTGTAAGTATAACAGATGGTTTATTTTTATCCTGAAAAAACATTATTACTACCACTCATTACTTTAGAACCACAAGATATTGAATCTCCAACTCTTCCTATACCATACCCATTTGTAAACACTGTTTTTGACCCTTCAGTTAATACTCTACTTTCTGTAAAATTATCTCCTTTTCGGCAAACTGGTTTACCATTCACAAAAACATTATTACTGCCGCTAATGCAAAAATGTGGTGTTGCTTCTGCACAATGATCTCCTACTCGCACAACCGATTTATTCATCAATTAAGGTTTATTTTATCTGCCTTCAATTTTATTCCACTTTTTGTCATTTCTATACTTGATTCCCCAGCTTTCAGTGTTATTTTGTCTACTACTTCAATCTCTAAATGATGTTTATCTTTATCGTATGACAACTTTGTTCCATCTTGAAATGTTAAGCTACTCACCTCTTTTTTATTTTCTGGTGCAGAGTACTTTTGTTGATATATTCCAGGAAGTACTACTCCTAAAGATAATTCTCCCAGCGGGGAAAGTATAACTACTTGCTCATCAATATCTGGCGGACACCAATCTCTATCTTTTCCTGCTTTGCTCGTTATCCATGGCACCCAATCTGTTAAAATTTCTCCTATTTTAACTCTTACTTTTGCTTTTTCATAATCTATTTCTTTTACAATTCCTATACGAATAACGTTTGCTAGCTTCCTATTCAGCTCTGAAATTGCAAAACTATGGTCTAACATGCACTTCACCTATCTCAATAACATGTGGCATTATGCCAGTTGACCATACTGATTTACCCGAGTGTACCTCATGAACCCATTCAATTAGCCACACAAGATAAGCATCTAGCTCTGGCCTAAATCCGTCAACTTCCGCAGAGATAAATTCAGCAGGTGAAACATTTTCCACATTCCAAGTATTTTTATTTACTACTTTTGCAACTTCGCTAGCTAATGATCTAACAATAATAGCTGCATTTTCTATTGTGCTATCAATCACAATTCGTGCCTCAAATCTTACCCTCAGAGCTAGTTCACCTGTACCTGGATCACTTCCTTTTTCAAGACTACTAAGTTCTACAAATACCGCTGGTGCTATCAATTCTTTCCTTATTGCTGGATAAACCTCACAAGTTTGAATTGCTGGTATTTCTCTCTTCAGCGTAGTGCAAATTGCATTATGCAAATCCTTCCAATTCATCCTTTATAGCTCAATTCACGTTCAAAAAACTTTGTAAAGACTTTCTCAACCTCATAATTAACAAGATTCCCTATTATCCTTGAAGCCTCAGGTTCGAGTGGCAATTTAACTTCCTTTATTGGCAATGCTGCTCTTCCTTCACGTTTAAACATACCGCTATTTCCTTTTGGCATAACTGCTGCAAATCCTCCTATAAACTCATGCTTTCCTACTTTCGATCCTCTTCTTGTTTTTTGTATTTTGCCAATTGCCGATGCTCTAATGTCATAGAGATTTGCTCTAATTAACACGTCTAGTCTGCTAGTTTTCGCCTTAAAAATTCTTAATCTCTTTCTTATCAAACTTAATTTTATCTTCTTTTCCTCACTGATTTCTCGGGCAGCTTGCGATTTTAACCATAATGCCGTTTTGTTTAGTGTCCTCACTACTGCTAATTCCATTTTTCTTTTTTTAGCATTTATACTTTCTACTGCTTTATTACTATTAACTTCTATATGAATAGACATTTACACCCCAGATGCTTCGATTCGCCAGACCATTCCAGATTTATCTCTGTCTCCTACACACATCTGACGCTGCCGACGAAGGCTTAGGTGTAGACCTCGGTGGTCGCCGTATCATTAAAAAAAAATGACGCGACCACCGAACACGACAGTCACAACACAGGACAGAGAACAACCACGAAAGAGCACACACACACTCACAGGCGATGATACTATCATACCCATTCCAATACATCTGCATGTCGAGACACCTATGCATGACGAGTG
>NODE_22_length_5353_cov_2.335055
CCCCTATGCTATTTGCACTGGGTTTTATTTTTATGTTTGTTGGTGGGGGTATAACAGGGATAATTCTTTCTCACGGTGGAATAGATAAGCTTTTGCACGATACCTATTATGTCGTTGCTCACTTTCACTACGTCATGTCGCTTGCTGCATTATTTGGGGCCTTTGCTGGTTTTTATTATTGGATAGGTAAAATGTCAGGTAAGCAATATAACGAGTGTTTAGGAAAGATACACTTTTGGCTCACTTTTATTAGCACCAATGTTACTTTCTTACCTCAGCATTTCTTGGGGTTAGCTGGCATGCCAAGGCGTATACCTGATTATCCTGACGCATTTATTCCTTGGAATTATATATCCTCAATTGGCTCATATATGTCGTTTGTTTCAGTTATGTTTTTTGTGTTTATAGTTATACATCTCTTCAAATGGGGCAAAAAAGCTGGAGATAATCCTTGGGAAGGTGATACTTTAGAATGGACGGTATCTTCACCGCCGCCTTTTCATACTTTTGAAAAACCACCAGTGATAAAATAGAATGTACACAAGTGTTTTGCTAAATGTTGAATCAACAATACTGGATTTTTGGCATTTGCTAAAGCCAAGGATAATGTACCTTGTAGTGTTTACTGCAGTTGCTGGAATGATTGCTGCGCCGGGTAGCATTCATCCTTTTCTTGCACTAATATCTCTGATATGTATTGCTCTTGGCTCAGGATCTGCAGGTGCAATAAATATGTGGTATGACAGAGATATAGACTTGCTTATGGAGCGGACAAAAAACCGCCCTATACCTTCAGGTAGAGTTTCTGCAGAAAGTGCGCTTGAGTTTGGTATAACTCTTGGGGTATTATCAGTATTTATCATGGCAATAGCGGTGAACTATGTTTCTGCTGTTTTGCTTGCAATTAGTATATTATTTTATGTTTTCGTATATACAATTGGGCTTAAAAGGCGTACTCCGCAGAATATTGTTATTGGTGGTGCAGCAGGTGCTTTTCCTCCAATGATTGGCTGGGCGGTTGTAACTGACTCTGTAAGCTGGGAAAGTTGTATTCTATTTTTAATAATTTTTATGTGGACTCCACCACATTTTTGGGCTCTATCTTTAAACAGATCTGAGGATTATGCAAAAGCATCGATTCCAATGTTCAATATCATTTATGGTCCAGAAAAAACGAGGAAATATATATTAATCTATAGCGTGTTACTTGTGTTAACTAGTTTACTTCCAGCATTATTTTTGAAAAAGGCTCTATTTTACCTCAGTATGGCAATTATTGAAGGGTGTGTTTTTATTTGGTATGCTATATCTGTTTTGAGATTTAAGAATCACAACTCGCAGAGAAAACTGTTTTCTTATTCGATTTCTTATTTATTTTCTCTATTTGCTAGTATTATTTTTTGTTCTATTGATTTGTTTTAACTATGAAAGAACATAAAAACTATCTTTTACTTTCTCTTCTAATAATGTTCGTTGTAGCACTTTTTTTTGTTTCCATAATAAAATTTAAAGGTGCGGCTTAAATTGCCTCTATATCTATAAAAATTGTGATTTTATAGAAGCAACGATATAATTTATTAATTCACTACAGTTAAAGATGAATAAAAAGGAAGTGACAATATACACAGATGGAGCATGCTCTGGTAACCCAGGGACAGGAGGGTGGGCAGCAATTATATTATTTCAAAATCATAGAAAGACTATTTGTGGTAGAGAAGAAAATACTACAAATAATAAAATGGAGTTAACAGCGGTGATCAATGGACTGAAGGTATTAAAATTTCCTTGTAATATCAGTTTGTATACGGATAGCCTCTATGTTAAATACGGTATAACAGAATGGATAAGTAAGTGGAAAATGAATGGTTGGAAGACAAGTAATAAGAAATCAGTAAAAAATATAGAGTTATGGAAAGAATTAGATAATATTGCCTCACAACACGAGATTAATTGGAGGTGGGTTAAAGCTCACAATGGTGATAAATATAATGAGGAGGCTGATAGTTTAGCAAGAAAAGCAATAATCGATGCTTAAAAAAATCACTATATCATTTTCTATAATTTTATTATTTATATTCTGCTTCTTTATCTTTTTTAAAGGTAAGGACCCTTTAGAAATCAATATTAGTTATATTAATTTCTATATAAAGAAAAAAATATCGAAAATATTTGCCAATTCGGATGTCAACATGGAAAGTACCTCGGTTATTTGGCAGAAAGATGGTAAGCTAGTCATTACAGATTTAAAAATAACAAATCCTGATTTTACCATAGAAGTTCCTGAGCTTTTCGTACACTTTAAGTTAAGTTCCAAAAAATTCTCTCAGGTTTTAGCTGATAATGTACACATATATATCAAGAGGGAGGAGACCAAAGGGATAACAACATCTGTAATGACAGACAAGATGAGTAGTACAAAAAATCTACTGAAGACAATAAGAGAAGTTTTTTTCTACTTAAATGCAGACTCAAGGATTGAAATTACTAACATTGCTGTCAATAAAAGCACGGAAGGTGAGTTTTTCATTGATAAAGTATATGCAGGGAAGGGGGAAGATTTCAATGTTTTGGATATTCGTGTCCATACAAAAGAAGGTAAAGGGTTTCTAGATGATTTATCCATTACGATAAAAAACCGCAATAATTTACTAAATTTGTATGGAACATTCTATAACCTAAAATTGGGGCTATTTAATGAATTTTCCACACTAATTAGAAGTTACAATTTGGATAAAGAAATAGGATTTAAAGGAAATTTTTCAATGAGAATTAATGGAAAGGATGAAGTTATGGACGGAAACATATACGTATTAAATACAGAGAATCATTCGGACAAAAACTTAGTCTTAACTAATGTAAATGTAAATTTGACATATAGTGATGAAATCATCAGCGTAAAAAACTTTCATTTTAAGTTAAATGGTATGTACCTTTCTTTGATTGGCAAAATGAATTTTAGTACAAGTCATGCTTTGCTTAGAGTTAACATTAGTAAACTTGTTGCAAAAGATTTATGTACTTATGTACCAGATGGTGTAGTGAATAGTAAATTTAAAATCTGGTATTGTAATAATATTGATGGTGATGTTCTAAATACCATTGTAAGTTTCAATGGCAAAATTAATAATTTGGTTAATGACGATCTGTCAGATATTGTAATTGTTGCTGATATAGAAAACGGTAGTGTAAAGTTTGATGAAGATTTTGAGCAAGTAAAGGAATTAAAGGGTGATTTAATTATCAAGAATAACAATCTCAAAATTATTGTAAATAGTGCCAAGTTCCAGAGTTTCACTATTGATAATGGTGATATTGAAATGAACTCTCTCAATAAAGAAGATTCAGTTCTCACCATTAACGGTCAGGCTGTAAGTGATGCTTATGGGTTATATGAGCCTATAAGATTTAAGCTGGATGATGTGGTGAATCTTGAAAGAGATAAAGTAGGTGGAATAGCAAAATCTGTATTTAATTTTCGCATTTTTAATCTAAATGCTGATGATAAAAAAATAGACTTCTCAGCAAATTTTCATTCTGAAATTGACAATTTGGCCATCTATAATGAAAGTCTTGGTAAGTATGATATTAAGCTTGATTTCGGCGGAGATTTTATTGATTTAAATGGCAGTGGTATGGTAAATAATACACAGCTGCTATTTGACCTCAAAAGTAGCAATAAAAATGAAAATTTTGCCTGGAGTTTGACTGGAGATTTACCTGCTCAAATACTTAATTTCGGTGATGGTTATATCAATGCAAATATAGAATCAGCGATAAATCAAGATAAGACTGGATATGTTAATGGTAATATAGATTTATCAGAGCTCGAGTTGTGTTCAAGCTACTTAGGATGGAAAAATCATTTTGAAGATCACAATGAAGTTTTATTTTCTACAAGGCTAAAAGGAGCAGGTAAGTTACTAATAGATAAACTAGACGTTGTAGGAAGTGATCTAGACATAAAATTTAGCGGAAGAGTAGAAAATGGAAATCTATATTTAAATTCTAGCAATTTTAAATTACCTGATAATAATTTTAGTATAGAAATTGAATCAGGTAAGGAGAAAGATGCCATAACTATTCACGGTGAGAAAATCAACTTAAGTGATGTGTTAGGTTTACTTGGCAAAGATAGTAAGCGATTAAGTAACAAAATAGAAGTTACTATGAATGTTGACAATATAATTATGAAAGAAGGCATTACCATAGAAGATGCCAAGCTGAACGTAACTTGCGCTAAAGGTGATTGCAGTGGAAGTCAATTTACAGGAAAGTTTTCAGAGGATAATAGTAGTATATTAGCAGAATACAGTGAAATAGGGCTTGAAATATACGCGGATAATTCAGGTATGCTTTTGCGTTCTTTAGGGATTAGTAAATCAGTTAAAAACGGCAAATTCTCTCTTTATCTATCTTCTAAGAGAGAAAATGGAGAACATTATGGTATGTTCTCTATCAGCAATTTCTATATCAAAGATGCTCCACTGCTTACCACTTTATTATCAATGTCTTCACTGCCTGGTATTGTAAATGCTATAAAGAACGAAGGTGTACATTTTTATAAGTGTAATGCACCTTTTTCATATAAAGATGGCACTGTTGAAATTGAAGAGACTTGGCTTGAAGGAGCAGAATTGGGAATTAGCACTAGTGGTAGGCTCGATATTAAGGATTATAAATTCCAAGTTGAAGGACAAGTAATACCAGCATACTCAATTAATAAATCTTTGTTGAAAATTCCTATAATCGGAAAACTTCTGACTGGTGGGAAGAGTAGGGGGATTATTTCGATAGACTACAAAGCAAATGGTGATGATAAGAACAACAACGTATCTGTTAATCCTATCTCTTCGCTAACCCCAAGCTTACTTAAGAGGTTATTAGGAGTATTTGATCGTATTATGACAAAAACTAATAAAAGCATTTTAAAAGGTAGTTTGAAGAAGAAATTTAGCTCAATATGACCAGAAGAAAAGTTGTTTATTGATGTTTAGTTAGATGGTAAACGTTAGATACAACAAACAGAGGAAGTTAGATAAAATAATTAAGGGAACAAGAATATAAAGGTTTAACTTGAAGTAACCGGATAAAATCTGAGTCACACTTCCAAGTGCTGGTACCCACGAAAGCAATGCAACTGCACAAATCAGTAGGTGCCTTACAATTTTTGGTGTTTTGTCTTCATTCTCTAATTTGTGATGTGATCTTCTGATAAAAATTGTTATTCTACCTAAATACCAGTTAGCTATTCCACCAAGACTGGATCCTAATACTCCAAAAAGTAATATAAGTAGTTGATCGTAGTTTGACCTAAAGCATAACATAGTGTAACGTACAAAACCTTGATGTATGG
>NODE_23_length_5344_cov_2.548208
TGTTGATGGTGTGATATGTGTGTGTATTAGAATGTATAGTGTAGATTTATAGTGTGTATAAAGTATGGATGTGGTCATTTGATATTGTTATTTTTTAATGGTACGGCGAGCACCGAGATCTACACCTAAGCCTTCGTCGGCAGCGTCAGATGTGTTTAGGAGACAGAGGTAGAGTTATGTGCTATTAGATTTCAGTGTACTCTACTTTCATTATAAAATTTCTATAAGTAAGATGCCAGATAGTACCAAAACCATATTAGTAGAAGACAATAACGTTAGGCTCGATAGGTACATTAGAAGAATTTTTCCCAATTTGAAACAATCTGCAATTGAGAAGTCTTTAAGGAAAGGGTTAATCGAAGTTGATGATTGCAAAGCAAAGTCTAGTGATAGAGTAAATTCTGGACAAACTATAACGCTGAAGCACTTGAATTATATTGAGAATGCTAATTCTGATCGCAAATATAATGAAAAGTTAGTAAATCTACTAAGAGAGAACATATTATATGAAGACAAATATATACTAGCTATAAACAAACCCGCGGGAGTAATCGTTCAAGGCGGTATAAAGGTAAAAATTAGCATTAGTGATTTGCTTGATCAAGTAAGAGAAGGGGAAGTATTTAAAATTGTCCATAGACTTGACAGAGACACAAGCGGAGTAATAATATTCGCGCGCAATGCCAGTGTTGCAAGATACCTTATGGAAGAATTTAAAGGACGTAGAATAAAAAAAATTTACCTAGCATTAACTTCTGGTATACCGAGCAAAGATAATGGAATAATAGACTACCCATTGGTGAAAAAATATATTTCAGGGCAAGAAAAAGTAGTTATTGATGAAGACTCACCTCAAAATGCCACTACGCATTTTTCAATTATATCAAGATTAAAACATAATATTGCTTATTTAAAATTACAACCAATTACCGGCAGAACACATCAGTTACGTGCACATTTAGCTCATATAAATTGCCCTATTCTTGGTGACGGTAAATATGGTGGTAAAAAAGCTTTTATCGATGGGGTAGTAAATCAGATCCACCTTCATTCGCATTCTTTATCTTTAAAATTGCCAAATAATAAAGAAATCACTATTACTGCTCCTATCCCTAGGCACATCGAAAAATCTATTGAAGTGCTATCTTTCAACTGAAACGATTTCACCAATCAACTTTTCTATCTTTGGCTTTAATTTGAAGTACAGATATTAGGCTAATTAGTGCGCAGGCAGTAAGATAAATACCTGCTGCAAATTTTGTTTGAGTTTTTTCTATAAGAAACATGCATATCGATGGAGAAAGGCCGCCAAAAATACCTGCAGATATGTTATGTGCTAAGCTGAAGCCAGTGCATCTAACTTTCGTTGGAAATAACTCGCAGGCGAGAGAATTATATATTCCAAAAGATGCACCTATCGGTATGCTCATCAACAGAAAAGTGAATGTTATAATATAGTGATTAGCATATGATAATAGCGAAAGTACCGGCAAGCTAACACAAGCTAAAGTTACTAATGTAGGAATTATCACATTTTTTCTTCCAATTTTATCAGAAAGTATTGCAAACAGCACTGCAGACGTTCCAAATGTGATTTCAACCATGATCCTTACTAGATTTTTAATATCAATGCCTGAAAGAATAAGCTCTTTTACAGATATGTTGTAAAACATGATTACTGAATAAACAATTGCGTTTTGAGCAATGCCAAGTCCAATTGCTATCACAAATGCTCTTTTATAATTCTTGATTAATTCTAAAAAGGGAGAGTTAGATAAGCTTTTATTTTGGTCATGAGTTTTATATGCTAGACTCTCTTCCATTATGTATCTTATTAAAAAACCTATAATGCCCATAACAGAGCAGAAATAGAAAAGCAACCTCCAGCCCCAAATCTCATAATTTTCACCTGTAAACTTTTTGCAAATAGCTATCATTACAAAACATGTAATAGAACCAAGAGCACCACTAAAAGCTTTTATGCTACCTAAAAAGCCTAAATTCTTTTTATCGCTTGAATGCTCTATTAAAAAGGCTGAGTTAATGCTCGTTTCCCCTCCTGTTGCCATTCCTTGTATTATTCTACAAAGCAGAAGCAATATAGGAGAAAATATTCCTATTTCTCTAAAACTTGGTATAATTGCAATTGCAGTAGACGATATTGAAGCTAATATTACGGAAGTCAGTAAAATTTTTCTCCTGCCATACTTATCTCCAATGTAACCAAAAATAAACGCACCAAGTGGTCTAAATCCAAAGCCAATTGCAAAACTGCCAAGAAATTTGATTGTGCTCAAATAATTATTTTCTGAAGGAAAAAAAACGTTGCTTATTATATGAGTTAAAACTCCAAACAGAGTTACTTCATACCATATAATCATATTGCAGATTATGCTTGATAGTATTGCTTTTTGAATATCGTTCATAACTTCCAGTTTACCACACTCCGCTATAAAAATTTTTATTCAATAACCTTCAAGGATAATTCACGTAAATGCTTATCATCTACTTTAGAAGGAGCGCCCATTAGAACATCTTCTCCTTGCTGATTCATAGGAAAACAGATTACTTCACGAATATTCGGCTCATCTGCAAGTAGCATAACCATTCTATCAACCCCTGGCGCTATTCCACCATGAGGTGGCGCTCCAAACCTGAATGCACGCACAAGCGCGCCAAATTTTGTATCAACTTCCTCTTTAATGTAGCCTGCAATGGCAAAAGCTCTGTACATAATATCTAGTTTGTTATTACGAATCGCCCCACTTGAAAGCTCTATTCCATTGCAAACGAGATCATATTGATAAGCAAGGATATCTAGTGGATCTTTGTCTTCTAAATCCTTCAAGCCACCATGTGGCATGGAAAATGGGTTATGAAAGAAATCTATTTTTTTGCTTTTATCATCATATACAAAATATGGAAAATCGATGACCCAGCAAAACTTAAAGATATTGTCATCTATAAGACCTAGTTGTGATCCTAAGAGAGAGCGAACTTTCCCTGCAATTATTGATGCTTCATTTTCCTTATCAGAAGCAAAAAATACACTATCTCCAGGCTTTACATTTGTTATTTCTTTTATAGAATTTAACCTATTGTCATCAAGAAATTTAGCAATTGGTCCTTTTGCAATGCCGTCCTTATCAAATGTTATATACCCAAGACCTTTAGCACCTAATTCTTTTTGCGCATGTTCTATTTTTTTATCAAAAAAGCTGCGTGGTTCCTCCGCTGTTTTGGGAGCAGGAATGGCTCTGACTACCATACCTCGCTCAATATTGCTTTTGAAAATATTGAACTCTGAATTACGGAAAATTTCTGTTACATCGCTGATCAATAGTGGATTGCGCAGATCTGGTTTATCAGAACCGTATTTGAGCATTGCGTCTTTGTATGTAATACGTGGAAAATCTTTATCAACTGATTTGCGAGAAAATTTGGCAAACACTTTATATAAGGTAGATTCAATAACCTGAAATATATCTTCTTGAGTTACAAAAGACATTTCAAGATCTAGCTGATAAAACTCCCCAGGAGAACGGTCAGCCCTTGCGTCCTCATCACGAAAACAAGGTGCAATTTGAAAATATTTATCAAACCCTGAAACCATAAGCAACTGCTTAAAAATCTGTGGAGCTTGTGGTAATGCATAGAATTTACCAGGATTTAGTCTGCTTGGCACTAAATAATCACGTGCTCCTTCAGGAGAAGAGGCAGTAAGTATGGGAGTTTGAATATCTAAGAATCCTTGCTCTATCATGAGCCTCCTGAGCTCTGAAATGATCTGTGAACGTAGAATTATGTTATTACGAACCTTTTCACATCTTAAATCAAGAAAACGATATTTAAATCTCATGTTTTCTGGGTATTCTTGCTCACCGGCGATACTTGCTAATATACTCCTTTCTTCTTTTGCTATTTCTTCATCACAGTGGAACTCAACTTCAGATTCAACTTGTAAATTACTAACTATAACTTCAATTTCTCCTGTGGAAATAGAGCTATTTACCGTATCTTCAGTTCTAGCTTTGACTATTCCTGTGACAGTAATCACACTTTCTGATTTTAAATTCGAAATTTCATCAAAAAAATCTTTATCGTTATTGAATACCAACTGAGTAATCCCATGAAAATCTCTTAAATCAACAAAGATTAGGTTACCATGGTCACGTTTGCGATACAGCCAACCAGAGAGAATAACTTCCTTTTCTACATCATTCTTCCTTAATTCATTACACTCGTGAGTTTTATAACAGTTCATTTAATTGAAATTTCTAGAATACAAAAAGATTATAAAATAAATTAACCTTTGGGCAAGATAATATCTAAAGATCCTTTACAAGCAATTCTGATTTAGATATACTTTTTTATTATGTGTGTTGAGGTGTATTTATGAACCCTGAAGAATTAAAAGAAATTTTAGCTAAAAAAGAGAGGGTGAACGCTGTAATAAAAGATCTTGTTGATACTGTCACCAAAAATAATTTAGAAAGAGTAAAATCAATTTTTGAGGCAAATAGTTCTATTATTAAAAATGTCATTGTTGATGTTAACCGGCAGACAGTAGACGTTTGTTAAGGTATGTTGTTGATAACAAAATGGCTAAGTATTTAATAGAACAAGGTGTAAGTCTTACAGCTGCAATCAAAAATGCAATCCCAGATTTAAAAGCAATAAAATCAATCTGTGAAACGAATAAATCTATAGTAAAGCGTGAGTTACAGAAAGATGTTAGCATATTAGAGTCTGTAGCACTTAATAAAAATAATATTGATGACATTATAAATTACCTAGCTGAGTAGGGTGCAAACCTTAATGCAGTGGATAGTGGTGGGCTCTACTTGCTTCACCTTCAAATTACAAAAGGCAATTTAAAAGGAGCTAAGGCTTTAATAGAAAACGGTGCAGATGTAAACATAGTAAATCAAGAACAGGATGGCCATTGGAGACCAGGCATAGATGCCAATGCGCTGAAGGATCAAACTGCGTTGCACTTTGCAATTAGAGTATACAGAAATAATAAAGACCTAAATCCTGAAAAAGCTAATGGAGCTTTAGAATTTATAAGTTATTTAATAGAAAAAAAAGCAAACTCAAATATTAAAGATTGTAATGAAAAAACTTCTCTAGATACTGCTATATTTTTTGACACTCCAGAGATAGTAGAATTATTAATAAAAGCTGGTGCTGATCTTAATGCTGGAAAGAAAAAAGCAGAAGATGTTTTAAATTATGCCGTTACTGTAGGGCATATAGATATAGGGAAAGCTGCAATTCGATATATTTTGGAACATAACTCACGGTCAAATAAACTAGATCTTCTTAATAATCAAGAAGAGTT
>NODE_25_length_5264_cov_3.281487
CGTTAGCAGTTTCATCATAGTATTCGTATTCAAGTAATTTTTTTGATTCTTTTATAAGATTTTCGGATTTGGTAATATATAGAATTTTTCCTCCCTCAAACTTCCCTTTTATCTTCTTTAGGCTCTCCAAAGCCACTGATGTTTTTCCACTACCAGCAGCTCCATTGATAACTAAAGGTAATTCAACCCTTTCAACTATATCTTCCTGCTTTGTACTGAGAGTAATAAATTTACCTAACCAACGAACTTGTGAAGCATCATCAATCTCCACTGTATTAGAAACTTCTTTACTTTTTTGATCTGTTATTTTCATGTTTTTTATTTTTTCTTTATCTTTTAAAAATTTAGAATTTTTGTAATCATGATTCAGAATTACTTCTAAAATAACAAAAGCATCTTTGTTATCAATCTTCATACTTGTAAAGAGTAATCTATCACTATCACTTAATTTAGCTCGAAAATATTTAATACCCCCATCACCTTTTATTAACTTTGTATCTCCAAGATTTGTATATTTATTTTCCTCTAAATCTTTTATTATTTTATTGAACTTTTCCCTTAAAGGAGTTTTACCGTTATCTAAATCATAGTCATTAAATTCTTCGTAAAAAAATACCCCACTCATATTTTTAGCCCCACTTTAATCTTAATAGTTAAATTTCATTCTTAGCTTATCATAATATCTCTAATTTATCAATTTTATCAATAATTTAACTGACTCTTTTAAGCTTCTCTTTATAAGTTCTGATATTTTCGAAAGGGATGTTGCAACAGCTAAAAAGCCTGATACTTTCTTGATCAGTAGTTCAAGGAATAAGCAGAGCTACGAATCGAGGGTGTCTTTTCTGCCTGTAATTGTTTGATCTCATCAGAAGGAAGGCCTGTAGTTTTAGATATGATGTCAATAGAGATGCCAGCTTCAAGTAGATTTTTTGCAACTTCGATTTTTTCTTCTTTTCTACCTTCTTCCTTACCTTCCGCTTTACCTTTTTCATGGCCAATGAGAATGCCTTCTTGTCTACCTTCTTGTCTACCTTTTTGAGTAGCATCATCAAGTTTTTGCTCGAGGATAACCTTTTCTTTCTGCACACTCAATATTCTTTCTTCATATGCGATCAAATCCTTTTCATTCCAGCGAAACCTGTCTAATTCATCATATGCTAGCTTTATTATCGGAGCTTCTGCTGCTATCTTTTTCAGATCTTCTTCAGTTGTATCTTCTGCGTATTGTTGTCTAAGTGAAGAAGGTCGCCCTTCCTCACTCGACTGCAAAACCGTACGTGAGACTTTGCGTCTCATACGGCTTCTCTCTAATTTGGTGCTTTTCATGCACACCTCCTGTGTAATTCATCGTGACAATGTCCATGTAACAAAGATAAGTTTGTGATCATATTGTTTCGTCTATTCCGGTCTTTGTGATGTATTTCTATTGTATCATCACTTTTAAACCATAGTCTACAATTATCGCATTTACTTTGTTGCAACCTCAATAATTTTATTACTCCTAGTGGCTTATCTGGTATTTTTCTTAGACGTTTACCCCAATATACCCAATCACCATCATATGGGGATCTGGTTTTTTGCACTTTGATATGTCGTTTAATAACATGATCGCTGTGTATAGTAAGACGTACCTTGTTACTTGTCATAAAGCGCCAGTTTTCGTTATTATACTTCTTAAAGTACTTTCTTTTTATCCAGCATCTCCCTTTGTTTGGGTGCCTAAAAACTGCCCACTTCCAGAGTTTTCTATGCATAATATTATCCAATGAGCTAAAGATTTTACATGAAACTACCGAGGAGTAATATTGACTCCATCCTCTGTTTATTGGATTGAGATCCTTTATCACCCGTTCTTGTGGTGCTCCACGCATTTCTCTGAGTTTATGTTTTATAGCTAGTGTATGCTGTTTTATAGAATTACGACTTGGTTTGATTAATAACTTGTAACCTTTCTTACTTTCTTTTATTGGATATTGTCTTATTGAAAATCCAAGAAAATCAAATCCTGGTTTTGTTTCGTCAATGGTTCTTAATGTATGAGAAACTCTTGTTTTAGAGGGCTTTAATTTTAGTCCAATGGTTTCTAACCATTCTTCAACTAAAATTTTTGCTTTAAGAATAATCTCTTCATTTTCATGTATGATGACAAAATCATCACAGTAGAAAATTACACTAATAGACTTTTGCGCGTTTTTATGCGATATCTTACCATATTTTCTTTTCATGCACTGAAAGAGTTCGTTTGTTAAAGCTTTTTTGACATGTTGCTCTAATCCGTGTAATGCAACACAAGCTAGCAACGGTGAGATCGTCCCTCCTTGAATTGTACCACGTTTTGTGGATTGAAGCTTTCCATCTTCCATAATACCCGCTCCTAACCATCCTCTTATGATTTTCTTTAACGTTGGTGTGGTATTGAGCTTTTCAAGCAGTTTATTATGGTTAATATTGTCAAAGCATCCAGCAATATCAGCATCTAATACATATGCTGTTTTCTGTTTTAGCACATCAAATATGGCTTCAATTGCATCATGACATGATCTACCAGGTCTAAAACCATAAGTGTTTGGCTCAAGTTTTGCCTCCCATTCTGGTTCTAAAGCCATTTTTACAAGTGTTTGTTTTGCTCGACACGATATAGTGGGTATACCAAGCGGGCGATGCTCCGATGGCTTACCAGGTTTTGGGATCCAGACACGTCTTGATGGCTTTGCTTTTCCTTTTATATCTAAAGAATATGATAGTTGTAATCTTTCTTTTTGATTAAGGTTAGCTTTTCCATCAATACCTGCAGTCTTCTTCCCCCTATTGTCCTGTGTTACTTTCCTAACAGCGAGTGTTTTTGCACTTGTTGATTTGAGTAATAATCTCTGAAGATTATGCATCTTTTTGATATCATTACATTTAGAAGCTTGGTAAATTCGTTTTTGTAGCTTAAATGAAGATTTCTCCAGCTTACGCCAAATTCCATTCATACCTAACATTTTGTTGGCTCATAACATATTCACTACTACTCATAACTTTACCTTCCAAATTACAGTGTTTACGTCTGCATATCCCAAATATTACTTTGGGCATTAGCTTCTTAAACAATCCTTCCACATAGCAGCTTATGGTTGGCTACTTACTTATATTTTATGAATATAAGAGCTTCTATGTGGTTACTCTGTTTCATGGCTTCGTTTCACGTTAAACTTAGATTCCTACTATTTGCCGGAAGCTTGGAACATCAATAACTAAAGTCTTCAATCTTTAGTTCCCTTTTGCTTCGTACCATTTTGGTCTATGCGTATTCAATCTCTTTTCGCATATTATGCTTTGACGACAATTCAAACATAGGTTTCTCTCGTAATCATATCTAACTCTGTTTGCAGGGATTCACCACGAGATTTAGTGTTACCTGCTTTTATCTCATGCTTGCATCCCAGAGGTTGCCACTCTTTGAAATGTGAGATATACATTATCCCTGATGTCTGGGAAGATGGAATTTAACCACCACAAAACCATGACCTTCCAGGTCGCACTAAAAAAGAAACACCACCTCTCTGTAGTATTCTCTAACTGCTCTACTCTATTTTTTGTAAATTTAGGTAATTCTATAAAGACAAATTGCAGATCTTTCAAGTAATGACCATTGGTTTTGATATCCCGTATATTATGAGTAGAAATATAGTCAACTTCTTCAGGCAGAAGGTTACAATTAGAAATAGCAATAAAGAAAACTTTCTGAAGATCAATGTAATTACCAGATTTATCTAATTGTCTTGAATAAGCCTTAGCAGCGTAAAGTTGTGCACGTTTTTCAAAGCCTTTATCACGAGCGAGCTGCATTTCGATGACAAATCTATTACCAATAGAGTCTTTGCAAAGAACATCAACAATGCTTTGCTTGTCAGAGGCAATTTCAGGATCCATGATGGTACTGAGGAATTCAATTTCCATTATTTGATCAGAACTAGAAAAATCCAAGATATCGTTGAGGAAGTGAATGAGGATATTTTTATTCTTTTCAGAGCCAAATATTTTCTTAAAACTAAGATCATTCTTAGGATCAAGAAACTTCGAAAGAGCCATGAGAAAATAAGATAAAAAGCATTAATAATTATACACAATTGTGAAGAAATATTCAACTAAAATGCAAACATTTTGTATATCTTTATTTGATAGTATTAAACTGTATAATATTTATGGCAAATATCTCGATAAGGTACCAAATAGCGCAAAAAGTAAGGAGCTGGAGGTTAAAGCAAGGATATACTCAAAAAGATTTAGCAAAAAAAGTCGGTATAACATATCAGGTAATACTACAATATGAAAAAGGAACACGAAGGGTTTCGATTGAGAAGTTGTACGCTATAGCAGAGGTATTATCAATTAATATTACGGATCTTATTCCTGTATCAAATGAAAAAATCTGTTTTGAAGATAAGGGAGAGGAAATACTAAACTTAATAAGAAAATATAAAAAGGTTAACGATCAGGAGTTACGTAGAATGTTTTGTTTACTAACCAAATTCGTTCAAGTTAGTGAGAAAAATAGTAAAAAAACGGAGAGAATAAAAATTGCAAAAGGTCTGGTTAAAGAAGGAATTTCTGTTGATATCGTTGCAAAAACAATAGGTCTCTCTGCTGATGAATGTGTTGAAGAAAAAGTTGGTTCTATCTACTGCCAAATAGGAAAAAAGATAAAAGAATGGAGGGCAGTACGGGAATATATTCAGAAGGATTTAGCAGAGAAAATGAGTACAACACGTGATGAAATAAGCAACTATGAGCAAGGAAGGGTTGCTGTTCCACTTGATAAATTATATGAAATGGCAGAAGCGTTATCGATTAATATTACAGATCTACTAATAGAGAAAGATGAAGGTAGTACAATGGAAAATGAGCTGCTTGATTTGATTAAAGAATACAAAGAAATTGAGAGCCAAGAACTACGTAATGCACTAATAAAATCTCTGTTTAAAAGCATACAAATTTGCGAAGAGAAAGTGAAAAGAGCAGAAAAGATGAAAATTGCAAAGGATCTAGTAAAAGGGGGAATTCCTATTGATGTTATTTTGCAAGCGGTAGGCATCTCTTTAGATGAAATTCGACAAGTTTAAAATAAAAAATCAGTATATATTAATATCTTTACTTCTTAATGAAAAAATAAGTAAAAAAGATTTAAAAATTGATTTGACTTCACTCGAAAGCTATGGCTCTATGCAAATGATGATAAAGCAGTAAATAATTAAAAAAAAGTTTGTTGTTAGAGATCG
>NODE_26_length_5217_cov_2.603733
AAGTGTATGTTCTATTGATATTCAATTAATTGAAGAAAGAAATTCAAATTCTAATACGATACTAAAAAATAGAGAGGAAAATAATCATAATCTTGGTTCACCACTAGATACCAGATTCACTTTTGATAATTTTGTGGTAGGAAAGTCAAATGAGTTAGCATTTACAGCGGCAAAGCGTGTAGCGGAATCTATAGATCCAATATCAGGAAGCAACCCTTTATTTCTATATGGTGGAGTGGGACTTGGTAAAACACATTTAATGCATGCTATAGCTTGGGACATAGTCAATTCTCCGTCAGCAAAAAGAAAAGTGGTATATTTATCAGCAGAGAAATTTATGTATCAATATATTACGGCGCTGCGGAGCAAAGATATTATGTTATTTAAAGAGCAATTTAGATCAGTAGATGTATTGATGGTAGATGATGTGCAATTTATCAGTGGTAAAGATAGTACACAAGAAGAATTTTTTCACACTTTCAATGCATTGATAGACCAAAATAAACAATTGGTTATATCAGCTGATAGGTCTCCTAGTGATCTTGATGGAGTAGAAGAAAGAATAAAATCACGACTTGGTTGGGGATTAGTTGCAGATATTAATGAAACAACTTTTGAATTAAGACTTGGTATATTGCAGGCGAAAGTGGAACGAATGAATATGTATGTTCCAAAGGATGTCCTAGAATTTTTGGCAAGGAATATAAAATCCAATATAAGAGAACTAGAAGGAGCATTAAATAAGGTTGCTCATACCTCTTTAATTGGAAGAAGCATGACAGTAGAATCAGCTAGTGAGACCCTAATTGATCTTCTTAGGTCAAATCATAGGTCAATCACAATAGAAGAAATACAGAAAAAAATAGCTGAATTTTTCAATATAAAGATTGCAGATATGCAATCTAATAGAAGGCTCCGCAGTCTTGCGAGGCCGAGACAAATAGCTATGTATTTCGCAAAGAAGTTTACGCAAAAAAGTTTACCAGATATTGGAAGAAATTTTGGTGGTAGAGATCATGCTACTGTTATACACGCAGTCAAACAAGTGGAAAATTTCATAAGAACTGACCCAAAATTTGCTGATGAAATCAATCGATTAAAAAAGATGTTTAAGTAGCACTTTATTAATGACAACCAGGCTGTTTTCATTTTTTTGATCAAATATCTTTTTCAAGTAGATTAAGTAAATCAAAGATCATTATTAGTATAAGCTAAGAGAAAATAGCTAGTCGATTGCTTAAAAAGTATATAAAATCACAATTTAAGTAGGAAATATGGCAATTAGACTTATTCCAGATAATCTTGATATAAAATTTAGTAAATATAGAAATTTGACAGCACTTGTTAGCGTTATTCTTATCATTTTTTCAATGCTTACTTTTATGCTGCGTGGAATGAATTTGGGTATAGACTTTACAGGTGGAATTTTGATAGAGATAAAATCTTCAAGCAAGGATGATGCTATTCTCGGTATATTAAAAGAGAGTGGATTTACGATACAGAGTTCAAAAGCTGGTGATAACTTAGTTGTGCGGTTTAAAGATGAGGGAGATGAAGATAAAATTAAAAAGGTTAAAAGTATATTAGAAAGCAAATTAGGTAATTTAGTAACTTATCGCAAAATAGATTATGTTGGTCCACAAATAGGCTCAACGCAGATATTTGAAGGGATATCAGCTATGTTAATTGCAATTATTGGAATATTTTTTTATGTTTGGCTTAGATTTAACTGGCAGTGTGGACTTGGTGGAATAATGGCACTGATCCATGATGTGATTTTAACTCTTGGCTTTATCAGTTTAACGAGTATTGAGTTTAATATTTCATCAGTTGCAGCTCTCCTTACCGTAATTGGCTACTCAATCAATAACTCAGTGGTTATATATGATCGGATTCGAGAGTATCAAAAAAGTGGAAAAAATGCAAAAATAGGTGAAGTAGTTGATGCCAGCATTAATTCGACTCTATTTCGCACTATGTTAACTTCAGGTACTACTCTTCTTGCCGCTCTTCCTTTAGTGCTGATTTGTACAGGTATGGTCAGAGACTTCTGCTTAATCATTTCTTTTGGCATTGCAATTGGCACCTGTTCCGCAATATTTATCTCTGCTCCTATATTGACCTGCAGAGCGTTGATAAGTAGAGTATAGAACGTTTAACTACGATATAATATTAGCTTGTTATCCCTAATAGTGAAATGAAAATATCTCAAAAAGCTCATACCAAGTAATGAATGGGACATAGAGTGAGTATTAACACTAGCGTGCACATCATTAATTAAAAAATTTCCTATTTTAACTTGAGGTATTTGAACTACTCCAGCTTTTATTTGACCTTTTGCGGTTTCATATATTTTAAAGTCTTGAATGTTTTGTAAGTTAATACCAGCATGTAACGCATCTTTTTGCGATAGGACAATATCAGTTGCTCCGGTATCAAGCAAAAACGTTATATTACGATCATTGACTTGAGCTTGAATATAAAAGTGTCCATCGTATGACTTTGTAAATTCGATACTTCCGCCATTTTGAACCCTTCCTTTGTACGGTAGAAAAGTGCTCAGAAACCTATTGCTTAGTTTATCCCCTTGTGAATCAATAAACATTGCTGTAATGACTATTATCAGTAGCCAAATAACTAGATTTTTTGCTGCATTCATGTTATTAAAATTTGAAGCCATAAGAGTAAATTTTTAAGATTAGCGTTAAAAGCTATTATTAAAAATAAGTAAATCTTATTGTTTTAGTACAATATTTAATATATACTTTAAGGAGGTATGTTCGATTTAATTTCATGTCAGAAGCAAAAAATTTAATTTTAGCAACAATTCTTTCTATATTGATTATAGTATTATGGCATATTATTTATGATAATTTTCTTAACACGAGCCAAAGCCAACCATCGATTGAAAATATTGAACATATCGAATTTTCTAACGACCTTGCTCCTATGATATACCAAAATCGTTCTGAAATTATTAATTCTACTAGAGAACAGAGAGTTAATTTAACCAATAACATGCTTGAAGGATCAATTTCTCTGAAAGGTGCAAGGTTTGATGACTTAATCTTAACTAACTACCACTTAGAACCGAGTTCTTCTTCTCCACAAGTGGTGTTACTGTCACCTGCAGAATCAAAAGATGTATATTTCGCAGAATTTGGGTGGCTCGATCCGAATGAAAAGATTAAAGTTCCAGATTCTAAAACAGTATGGCAAGCAGATAAACTCAATCAAAAAGAGGTCAATTTATTTTGGGATAATGAAAATGGCATTTTATTTAGAATGAAAATTAGCCTTGACGATAACTACATGTTTAAAGTTGAGCAAATTATTGAAAACAATACAAAAGATAATGTAGTTTTGGTTCCCTATGGTAAAATCAATCGTAAACGTGATAATATTAACGAATCCTATTGGATATCACATGAAGGAGTACTAGGTGCATTTAACAATAAGCTAGAGGAGTGGACATATAAGGATATTTCTAAGAAGCGTTTAATAAAGGCAAGCACGAGTGAAAAAAATTGGTTTGGTTTTGCTGATAAATACTGGCTTACAGCCATCATACCTGAGAAATCAGATAAAATAAATGTGAGTATTAAACACACGAATGTTAATAACATTGATAAGTTTCAAGCAGATTTTGTTAGACCTTACACACACATACTCCCTGGTACAAGTGCTTCTAATCTGAACTACTTTTTTGCTGGGGCGAAGAAATTGAATTTACTTGATTCTTATAAAGAAACTCTCAATATACCTTTGTTTGATAAGGCTGTAGATTTTGGTGTTCTTTATTTTATAACCAAGCCGGTGTTTTTACTGCTTGAATATTTTAACTTTGTTTTGAAAAATTTTGGCTTAGCAATATTATTGCTAACTTCAGTAATCAAACTTTTGATGCTTCCCTTATCTAATAGATCATATATTTCGATGTTCAAGGTGAAAAGCCTGCAGCCTGAATTAACTCGTATAAAAGAGTTGTACAAAAATGACAGCTTGAAGCAGCACAAAGAGACAATTGCGTTGTTCAAGAGAAACAATGTAAATCCAATGTCGAGCATTTTCCCTATGCTCATACAAATACCAGTATTTTTTGCTCTGTATAAAGTATTATTTGTTACTATAGAGATGAGACACGCCCCTTTTTATTTATGGATTAAGGATCTTTCAGCTTCTGATCCAACAAACATTTTTACATTATTTGGGTTGTTTAATTATAACTTTCCTATTTCTATAGGCATTTTACCTATAATTTTCGGCGCTACTATGATAATTCAGCAGAAGCTAAGTGAGAAAAGCAAAGATGATATTCAAGTAAATGTTATGAAGTTTTTACCTTACATTTCTGTCTTTATTTTTTCTTCTTTTCCTGCCGGCCTGGTAATATATTGGATATTTAGTAATATTATAACTCTGGTTCAACAATCATTAATAAAGTTGCTTTTAACAAGAAAAGTGGGGATGAATGTCGAAAATACTAATAGTTAATTCAATTTACCACACTGAAATAGCGAACCTTTTGCTTGAAGGTGCAGTCGATAGATTAAAAGAAAGTCATGCAAGCTATGACATAATTGAAGTTCCTGGTGCATTTGAGATACCATCTGCAATTCTTTTTGCGGTCAAAAGCAAGAATGCTAATTATGAAGGTTATCTAGCTCTTGGATGCGTGATTCGCGGTGAAACCGATCACTATCAATACGTTTGTAAAGGAGTAATCGAAGGCTTAAATGAAGTTATTATGCATTATGCAATACCCCTTGGTATGGGCGTAATTACCTCTGACAGCAAAGATAAAGCACTAATTAGAGCTGACAAAAATAAAAAGAACGTTGGTGGCCATGCAGCCTCAACTGTTTTGCATATGATAGATCTACACAATAAATTAAAATAATGGAGGAAAAACCAGTAGATAAAAAGTGGCGCATAAAAAGAAGTACGGCAAGATTTCTTGCTGTACAAATTGCTTATTCAAATATTTTTATAAGTTACAATAAAAGCACTTTTAAATTGGAAAATTGTGAGCTTAAGGACTACATAAGTAAGTTGAAAGATATATTTGAATGTGAAGAATTTGAACATCAGTTCTTAGAAAACTTGTTATATAAGGTTATAAAAAGCAGTGAAGAATATGATAAAATAATAGATTCTTATTTACATCCAAGCTGGTCCCTCTCACGGTTAAATCTTATAAGCTTATCTATCTTGCGT
>NODE_27_length_5178_cov_2.592160
GCTATATCCCCTAGATGTAGGAGAAATTGAAATGATAAAGGCTGAACTTGGGAGTTACGCTTTTGCTGCTCAATATCAACAAAATCCTCTGCCACTTTCAAGTGGTATAATTAAGCAAGAATGGTTGAAACGCTATAGAAATTTTCCTGACAACCTCTTACATATAACTCAGAGCTGGGATACTGCAGTTTCAACAAACGATTCTAGCGGCTTTAGTGTCTGCACCACCTGGACAAAGGTGAATAATAAGTTTTATTTACTCGATGTATACCGTGCGAAGCTTGAGTATCCAAAACTTAAAGAACAAGTTCTATCACTAGCTGCAAGGTGGAAGCCACACGCAATTTTAATCGAAGCAAAAACAAGCGGTCAACAATTGATTCAAGAGCTAAAGACAATACCTGTTATTGAGATAGTGCCGCATAACAGTAAAATCGCTCGATTCCACCAGATTGTTCCGATAATAGAATCCGGCAAGGTTTTTCTGCCGCATCAAGCAATATGGCTCAGCGATTTTGAGTATGAAATTTTAATGTTCCCAGAAACCCGCCACGACGATCAAGTAGACAGCACTGTGCAATACCTTCAGTGGATGAGAGATAGTAGCTTCAGGGTTGCAGCTATACGAACATTGTGATTCAAGAGGCAATAATTTGCTACCCACAATTTCGATTATAAGCTCATTTAAAATAAATATTACTTTTCTAGTATAATATGTGATAGTTAGATATTTTACTCTAGTTTAAAGGTAAAGTTATGGCAAAAGGATATGAAACACTGAAAAAAGTATTGAATGTAATTAACGATAAGCAAGATTTTAATAAAGATAACATAATTGAGAAAATACAAGAAGAACTAGAGAGGCAGGATCAAGATTTACATAAAGAGTGGATTGATGAGAAATTCGATATAAATCATGAATTTACCTCAGATCATCCTAAATATTTAAAGTTTACGTTATCAAGGATAGCTGCTGAGGCAGGCTATGCAAATGTGTTGGATGCTCTAATATCATCAGGATCAAACATTAGCGATAAGAGTGGAAAAGGTTGGACTCCTGTATTAAATTTAGCAGCTAAACATGGCCATATAGGAACAGTAGAAGCTCTATTAAAGATCGAAGGAATTAAAATTGATGAAAGGAATGAACATGGGTTTACCCCATTACACAATGCTGTTCATAAAGATCACAAAGAGATAGTAGAGGTTTTACTCCAAGCAGGAGCAAATGTTGATGCGCAACATTTGTATGGAACTCCTTTACATTATGCTGTTTCTTATTGTCACAAAGAGACAGTAGATGTTTTACTCGAAAAAGGAGCAAATATTAATGCAGTAAATACACATGGAATGACCCCTTTAGATTATGCCAAGGGTCAAAACGTAGAAGTTCTATTAAAGGCAGGAGGACGTTCTTTTGTGAAAGCATTTAATAAAGGGATTGCTACCGCTGTAAAAACTGCATTATTAGGCACTGCTATAGCAGCGGTACTTTTTGCAACTGAAACAATTGCAATACCTATAGCTATAGCAGTGGTTGCAGTTATAGCAGTAGCACTAGCAGTTGGTGGTGCTACATATATGATGTTAAAGCCCAGTACTAAAGTTGATGGAGTAGCAGTCTTAATGGATGGGCGTCAAGAAGCTGCTAGCGCTGGTAGGTTTGCCTAGCGCGTATTCGACCTACCAGTGTCAAACACTGATCATAGGGAATGACATTAAAGGGACACTGGAATAACGTAGGAGAGAGCGCTGACAACTTTCGTTTAGGCAAGATTATACCTTGAAAAAATTAAGCTTTAGTGCTATTAAATAGTTGTAAATTTTGTCTCTTTGGTAGCTTTATGAATGTTGAAAGTAAGAAAATACATGATACTAAAATAAAATTACCAATATTTCTCGATTATCAATCTACTACTAAAGTAGATCCTCGTGTTTTGGAGGTGATGATACCTTATTTTGGTGAGTTTAGTAATGCACACTCTCGTAGTCATTCATTTGGTTGGACAGCTGAGGAAGCAGTAGAAAAAGCAAGGAAGCACATTGCTGATTTAGTGAATGCAGACAGCAAAGAAATCGTCTTTACCTCGGGTGCAACTGAATCAAATAACATGGCTATCAAAGGTGTTGCTCATTTTTATAAGAATAAGGGAAATCATATAATAACTGTCTGCACGGAGCATAAGTGCGTTTTAGATTCTTGTCGACATCTGGAAAATGAAGGCTTTAAAGTTACATATTTGTCCGTTAAGCAAAACGGAATTATAGATTTGTTGAAACTTGAGAAGGCAATCACTGATAAAACAATTCTGATTTCAGTGATGATGGCAAATAATGAAATCGGAGTAATGCAACCTGTCAAAGAAATTGGTGCAATGTGTAGAAAGCATAATATATTTTTTCATACAGACGCTGCCCAAAGCTTTGGAAAAGTTCCAATAGACGTAAATGAAATGAACATTGATCTTATGAGCCTTTCTAGCCATAAAATTTATGGACCTATGGGAATAGGTGCATTATATGTCCGTAGAAAAAATCCTCGTGTTAGATTGACGCCACTAATTAGTGGTGGTGGACAGGAGAGAGGCATGCGCTCTGGAACAGTTCCCACTCCCCTTGCAGTTGGTTTTGGTGAAGCGGCACGTATTGCTAAAGAAGAAATGGGAGCAGAAGCAAGTAAATTAGAAGAACTGAGAGATATTTTGTACAACAAAATAAAAGAAGCATTTCCTGATGTTGTTTTAAATGGTGACTATGAAAATAGGATTCCTGGTAACCTCAACTTAAGTTTTCCTTATGTTGAGGGTGAGTCTCTTATCATGGCAATCAAGGATTTAGCAGTAAGCTCTGGTTCTGCATGCACATCTGCATCCCTTGAGCCTTCTTATGTCATAAGATCACTAAACAATGGCCACGATCTTGAGCATTCATCAATTAGATTTGGCCTTGGCCGATTTACAACTAAAGATGAAGTTCTATATGCAGCAGATCTTGTTACTAAAAATGTTGGACGGCTAAGAGAAATGAGCCCACTTTTGGAAATGGTACAAGAGGGAATAGATTTAAGCACCGTAAAATGGGATTCTCATTGAAGAATAAGACGTTAACCATTAGCAGAGTGATGGTTGTCTAAGCTCTTTCTATGGGTGAAATCGGAAACTTAGCTTTAAGTCCTTTATAGATGCCACGGAACTAAGTAGCAATCCTATACATATTAAGCTCGCAGCAGTTGTGCTTCCGCCATAGGATAGAAATGGAAGTGGGTCACCTATTATAGGTAAGAAGCCTATTGTCATTCCAATGTTTATAAAGAAATGAGCACTAAAAAAGGCAAAAACCCCGATAGATATTAACTTAGAAAAGTAATTTTTTGACCTGTAAGCAATGGAGAATATTATAGCAAGCAATGTGGTATAGAGTAAAATCAAAGTCATGCTGCCTAAAAAACCCCATTCCTCACTCAGTACCGCAAAAGCAAAATCTGTGCGTTTCTCTGGCAAAAATCCAAGTTGAGTTTGACTCCCATTAACAAATCCCTTACCAAACAAACCTCCTGAACCAATAGCTATTTGAGATTGCTGTGCATTATAACCTATTCCAAGTGGATCTACTGATGAATCCAAAAATGATAATATCCTTTGCTTGTGATAAGGGCGCAAAAAAGGCCAAATAGCTGGTATTGCGAAAATGCCAAGCGTTCCAAAAATTATTAAATGAGGTCTTTCCATTATTGCTGTGAATATGATTGATGCTCCTATAAACAATATTATTACAGCTGTTCCTAAATTAGGTTGCTTCAATACAAGGAATACAGGTAAGAAAATAATTATAAGTGGCTTAAATAAGCTTTGAAATTTCATCATTTTATACACACTTTGTTTATTAAAATAACAAGCAAGTGCAAGTATTAAGCTCACTTTTACAAATTCTGATGGTTGTAAACTAATTGACCCAATTCTTATCCATCTCGTTGCACCCATTATATGCGAGCCAAAAAAATTTACTGCTAACAGCGCAATTACTGCTACTATGTAAAAAAAATAAGCGTGCTTCAAATAAAAATCTAGCTCTATAAATGACATAGCTATAGCAAGCAAAAAGAAGAAAGAGAATATGACCAATTGGTGAATTGCAAATGGAGCCCACTTTCCTCCAGCAGAAGAATATTGCACAACAATGCCAACGCAAAACAGAGCTATTACGTTAATGACTAATAATAAGTGAATCTTCTTCAGCTTATCCACAGCAAAAACTTTACAGACTTTGAGATACAATAAAACATAAGAAAATCAAAAAGCAAATTTATTAATTACCAACCGAATTGGACTACTATATATCCCAGTTATTACCGTTAAAATTGCCATAAATAATAGACAAAAGAGCATAAGCAATGGTACCTCATTAAGTGTCATTCCAGCGTTTGATGTTGTACTGTTTTCAAAATATATTTTCTCAACCATTCTCCACATATATATTAGTGCAAGAAAAGAGCCAGCAGCAAAAACTGCAAGGGAAATCCATGCATGAGATTCGATAATTGCTTTCATCATATACCACTTACTTACAAAGCCATTTGTCAAAGGTACACCGATTAATGTGAAACTAAGTAGAGTAAATGCAAGTGTTGTATAGGGCATTGACTTTTTTAGTCCTGATAAATTTTCTATTTTTGTCATACCAAACTTATAAGAAATACACCCTGCAGTCATGAATAAAGACGTTTTTATCATGCTATGATTTACTATGTGAAGAACTGCTGAAAACAAACCTGCTTTTGAATTTAAACCCAGCATTAAAATTATATAGCCAATCTGACTGATACTGGAGTGAGCAAACAGTCTTTTTATATCTTTTTCGATCATTGCAGATATTGATCCAAATACAACAGCACAAAGCGCAAGGATGATCATCACGGTGCTTAGTGGTAAGAAAAATTTTTGCTGAAAAACAGTGTAAAAGATTCTGATAAAAACATATATCATCACTTTGGTTACTGTACCTGAAAAAAATATGCTAATGAAGCTAGGTGCTTCACTATATGCGTTAACCAGCCATCTGCTGAGTGGAAATAGTGCCATTTTGATTGAGAGACCAACAAAAATGAATAATGTACCAAGTCTTATGATGTTATTATCGTATAATGGTACTATTCTTTCAGCCATGTCAGACATATTGAGC
>NODE_28_length_5009_cov_1.875051
TTAGCACCGAGAATATGCTATCTGCTTCCTCACAATCTTTTATTTCAACTTTTAGCAGAGTTCTAGTTTCTGGATTGAGTGTAGTTTCCCAAAGCTGATCAGCATTCATTTCACCAAGGCCTTTAAATCTCTGCAGAGTTAAACCTTTTTTACCATAATCCATCACTATTTTTGCGAGTGCACTTGGAGACTTTATTTTTATTTCAGTTTCTTGCGACTGTAAAAATGAATCACCATTAAATAAGTTAATTATGTTATCAAGAGAACTCAATATATTCCGTATTTCTTTACTTTCAAGCATACTAAACGAGAATACATATTTGTCTGCTAACCCTTGAAACAATTTAGCAATGTGAATTTCCTCATCTTTTACTTCTACTTCCCAATTATATTCACTATACATCAATTTTAAATATTTTAATATCTCATCAGCAGACAATAGAGCATTCTTTTTGCTTAAAATTAGCAATGATTCTAAGAGATCTTTTGGTATTTCCCTATCATAATTTTTGCTAATGTTTGAAATACTGAGGCACTTATTCAAAACGAAACGCAAATCTTTGCCTACACCATTTAATGTTAATCTTTTAATCGCTGAATTTACTATATACTCTTCAAAAGTTTCATCATCTTTGATATAAGTATCTTTAGCATTTTTTGTAACTTTATAGAGCGGTGGCTGCGCTATGTATAAATATCCTTTCTCAATTACTTCACGCATATGTCTAAAAAAGAAAGTTAGAATCAAAGTTCTTATATGCGAGCCATCAACATCTGCGTCTGTCATAATGATAATTTTATGATATCTAGTTTTTTCAATATCGAAGTGCTCACTCCCTATTCCAGCCCCAATTGCCGTGATCAGAGAGCCAATTTCTGCAGATGAAAAAATACGATCCAGCCCTGCACGTTCTACGTTTAGAATTTTCCCTCTTAAAGCAAGTACCGCCTGTGTTTTACGATTACGTCCCTGCTTTGCAGTACCACCTGCGGAATTACCCTCTACTATAAACAATTCCGATAACTCAGGAACTTTTTCCTGACAATCGGCAAGCTTTCCAGGTAGAGTTGCAATATTAATATTGTTTTTATTTTTAACTAACTCTCGTGCTTTTCTTGCGGCTTCTCTTCCTTTTGCTGACCTAATCGCTCTTTCTACTATACTTGCTGCTAACTTGGGGTCAGTTTCAAGTATTGTACTCAACTTGTCAAAAACTATGCTCTCTACAACTGCCCGCGCTTCAGAACTGACCAATTTATCTTTTGTCTGTGAAGAAAATTTAGGATCAGGCATCTTGAGAGATAAAACACAAGTTAAGCCTTCTCTAACATCTTCTCCAGTCAAATTCACTTTTGCCTTCTTCAAAAAACCTTCATTGTTCGCATAGTTATTGATACATCTGGTTAGTGCAGATCTAAACCCCGCCAAATGCGTACCACCATCCCGTTGTCTTATATTATTTGTGAAGCATAGCATATTCTCATAGTAGGAATCATTCCACTCCATTGATATTTCTACACTGGTACCTAGATCTTTTACATTATCTCTAATGCTGGCAATTTTAGTAACATGTGTCTTATTCTTGTCTAAGTACCGTACAAAATTAGCTGTACCAAAATTATCTTCAGACTCTTTACTATCGTTAAAATGAGACTTTACATGTGGTTTATTACGGAGATCACGCAAAATGATCTCAATATTTGAGTTTAAAAATGCCAATTCTCTGATGCGACTCTCAAGAGTGGAGTAACTAAAATCAATACTACTAAAAGTCCCCGTTGATGGCATAAACGTTACTCTAGTTCCTCTTTTATTTGTATTTTCATTAATTACCTTTAAAGATTCAATAGACTCACCATCTTCAAAGCGCATAAAATGTTCTTTTTTATTGCGCCAGATGGTTAATTCCAGCCAACTCGATAACGCATTAACAACTGAAATTCCAACACCATGTAATCCTCCAGAAACCTTATAGGTATTGCTGTCAAACTTACCTCCTGCATGTAATTGGGTCATTATCACTTCTGCTGCTGATATCCCTTCCTCTGCATGAATATCAGTTGGAATGCCACGACCATTATCGGTTACAGATACTGAGCCATCTTCATTTATGCTAACTTCAATCTTACTACAATAACCAGCCAAAGACTCATCTATCGCATTGTCAACAACCTCATACACCATATGGTGCAAACCTGATCCATCATCAGTGTCACCAATATACATACCCGGACGCTTTCTCACAGCATCAAGACCTCTTAGGATTTTTATTGCGTCAGCGTTGTAGTTACTTTCCATGGAATTGCTTTATTTATAAATATTAATTAATATTACATTTGTATGTGCTGATTAGCAACATCTTTAAGTTGAGAGAAGGATCCTTGACATGTAGATAAAATATAATACATCACCTACACGAAGTGGTTTTACATGTTATTTCAATACATAAACTTAAGTTCAAATAATCCAAAACTCTGCTTCATATTTCAAGATAAATGGCCACAATCAAATACAATTTACCTTCTTCTTTCAATTGGACTTTCTAGCTCAACACAGGATAAGTTGCTCATACACTCTTCTAATATTTCATTCCTTTTATCATTGTTTAATCTATTGCTGAACTCTTGACACCTTCTCTCAAGAGCTGAATGCGTAGTCATAATATACCTTACTGTTTCAGATGATAACTCTGGTAACTCGCTACGGATCCTTTCTTGTTCTGTTCCAGAGAGATTGGTGAAATTGGCTCTGGCCATTTCAGGGAATTTTTGTATGATCGTTTCTTTTATCATTGCTCTAGCCTCTTCTCCATCGAGTGTAATAACCACTGATGGATGTAAGCCAGATAAGGACTCAAATAATTTATTGTATGTTCCACCTGCACAACTTTGACCTTGATTACCGTAAGTTGTTGCAGCGTCTACAAGACCTTTTAAAAACATATCTTTTCTGTTTTTTATGTCTTCATCATTCAAAAGAGTTCTTTGATTCTCTGTTCCTGTATTTCTATCATTGCAGGCTTTCCAACATAAAATAGCTGCTTGCTTTAGTGTTAACTTACTATGATTGTCTTTAAAATTATCTCCTGTTCTATTGATAAATCTTAAGCATTCAAGTGCATGAGATTTATCGCCTTCTGTAAATTCATTTGACTGTTTGATGTACTCTTCAATGCCGGTTGTTTTGCCTCTATTTAGCTGTACATAGAATTCATCTTTGCTTAAATTCTCTTTATACTTTTCTATGAGTCTATCAACACTCAAGTTTATACTAGCAACTGCACTTGGATCATGAGTAGTTTGCGCAGCAAAGGGAAGAATATTGACTATATCAGCAGCAAAAAGGCCCCTTTCTTCCTCTGGAATTTGTTGTGTTAAATCGTTAAACTGCTGTATTTCTTCAATGAGTGATTTGTTTAGCAACCATAAGCACAATATAGGCAGTACCAAAAGCACACAGGAATTGATAATGTGTATAATTAAAAAAATGCTTAATGTTATTCTAATAACATTTTTTGGCCACGCTGATAATCTTTTTTCATTTTCCCTTGGTTTGAAAAAATAATTTACTAATGATAAATACAAAGAGAGCTGTACAAGAAGAAAAAATGAAGGAATCATACTTACTAATAAAACTATATTAATGAATCTTTTAATTTTATTAGTGTTGTTGTAAGCATTTTGCACTCTTTCTATTAAAGCCTGTGCTCTATTTCTATTTTGCTGTTGATTATTATTTTGACCTGCAAACATACCCTATTCTAACATTAATATATCATGCTATAGAAAGAATTTAAATAAAGCAAGAAATTTAGAGCTGCTTTTATTTTTGTTTGATTGGGGATACCACTTCTATACTTTCTGCTCCATCTAAGGTACTATTTGGTTTTTCTACAGTAATCTTGGGAGTTACTTTATTCTCGATATCTGCTCCATATGAGCTAAGTACTTCAATGGCCTTTTCATTTCCACTATTGAGTGCAATATCCAAAGCATCCATTCCAGCTTTATTTTTGTGGTTGATAAAATTCTTCAACCGATCTCTACCAAAGCTTTCTATATATTGTTTAATGATGAGTTTCACTACCTTTCCAAGACAATTATTAGCAGCAGGAAAAAGTATTGTGTTGTTATTATTATCTTTTTTCGTTATGTCTGCTTTGAGTTTATTTATCAAATACTCGATAACTTCTATTCTGCTATCATCCTCTGCTTCAGTGCATTGCCTAATAGCTAAAAATAAAGCTGTACGCCCATTATTATCAATATCTTCAATATTCTGTCCCTTATCAACCAAGGCTTGTATTACACTTTTATTTCCATATAAAGCAGCGAAGTGAAGAGGTATGTGTCCTTCAGTGCTTTCTCTTTCATTAATCAATGCACCATGGCTAGCTAGTAATTCTATAAACTCTGGTGTATCTGCAAAAATTGCAAGGTGCATTGGTGTTAAGCCATCTTTGCCATGATTTTCAGTTTTTGCGTTAACGTTTGCTCCATTTTTTATAAGCAATTTCGCTATTTCAAATTGCTTATACCCGATGGCAATATGTAGTGGTGTGCGATTATGTTCATAACTATCATTGACGTTTGCGCCAGATTTTATTAGTAGTCCTACAGTTTCAATATCACCTGTCTGAATTGCAGCATACAAGGAAAGAAACTCATCTTTTATCTCCTTGATCATACGAAATTGTGGACATGTTAATTTATATATTGTTAATAATTATTATTAATTTTTTATTAAAATAATATTAACAACAGCTAAGAAAATTAAATTTTCATTAAAAATTAATCTCTATCAATGGTTATATAAGCAAATGTTTATATAATAATTCCAAAAGTGAAGCAGTGAAAAAAAGCTTTTCATGAGAAATTATAAATGATAAATTGTTAATAATGAATTATTGAGAATAAATTATGTGCTTTGGTCTGCCTCATATAAACAGAGAAGGTTATTTATTTATAGTTGTTTCCTTTATCGTAACATGTATAGCATTCTCTATATC
>NODE_29_length_4940_cov_2.555163
CGCTTCTATTTCACGCATTACAGAATTTTTACCTTCTTATGCAGGATTTTGCTTGCAAGATGAGCTAAAGTATCTTGAGCAAGCCATATCGTTTGACGCTAAACCTATTACTGCGATAGTTGGTGGAGCTAAAATATCCACTAAAATAAAAATGCTTATAAAGCTAGCAGAAAAGGTTGATTACCTTATTCTGGGCGGCGCAATTGCTAATAATTTTTTGTTATTTAATAAAGTTAATATAGGCAAGTCTTTTTTTCAAAATGGCGTTGATGATCTTCTGCACGATATTGTTGAGACGGCAAATAAAAACAATTGCAAAATAGTTGTGCCAGAAGACGTTTTGGTTGCAGTAAATTCTGATTATAGCACTGGCGTTTTAAGAAAAATTGAATCCATTTTGGACGGTGATATAATTTTAGATATCGGACCTCAAACTTTAAGCACAATAAGCGGTATAATAGCAAGCAGTAAAACTCTTCTGTGGAACGGACCTATTGGTGTTTTTGAACATTCAGCTTTTGCAAATGGTACAGTAGAGGTGATGAGAGTAGTAAGTGATTTGACACACGAAGGAAAATTAACCAGTGTAATAGGGGGAGGAGATAGCCTATCTGCAGTAAATGCTGCAGGTCTTGCCGATAAAGATTTTACATATATTTCAACTGGTGGGGGAGCGTTTTTAAGTTGGCTAAGTGGTGATGAGATGCCAGGACTGCGATCAACATTAGATTAAAACTTTTTTAAGTTGTTGCTTATACCCTAGCTTCTTTATGAATATGATTATGTCGAAAATAGCTAAGTTAATCTTGTGCTTGATAATACCAGTAATAGGATTTGTTTTTTACATTAAGGAGCACTATCTTGATGGTACAAATTCACGAATTAGTTTTGAGCCGTTTTTCAAAACAGATTCTTCAGATCCAGACTATATTCCACCACTTCCGGAGCTGACTGATTTTGATAGAGGAGTATTAAGAGTTTGTGGAGATTGGGGAACACACCCTGATGAAGAAGATTTCAGAATTTTACTTGATTGTCCGCAGCATCAAGAGGTGCTGAAAAGGATATACGATAAGCTCGATCATCAAGTGGCTACACCAAATGCAGGCTTGGGGTTATTTAAAAATGAATTGACTAAGATTTGGTTTACAAATAGCGGAGTTGAGAAAGAAACTATAGGATTTGGACATATTTTTTGTGGTGAACCAGATAGATTGGGACTTGGTGGTATGCATTTTGTAGGTAGATATGTTGAGGCTCAAGAAAATAAGTGGGCGGGTGCAATTTGGGGTAATAAATCTCTGTGCAATAAATTAGATATTAAGCCACCTGTTTACACGTTTGGAATGAAATACTTAGGTAAGGGTGGAGAAGTAAAAGTTAAGTGCCCAAATGGGTATGCACATAACCTTCATGCTGATGATATTTTAGTTTCTGCAACTAAGGCGTTTAAGGAATTGGGAAAAGATGGAATGTGTCTGTATAAAATGGAAGATGCCAATTATCAATCAGTGTTTGTGAGAAAGAATGACGCTATACTTACGTTCTATCCTGACTTAACACCAAAATGTAGTGATAAAAGTACTAATTGTAGCTGTAGCAAGCCTTGATTAGCTAAAAAAAAGTAAACATTTTATGCGTATTATGTTAATTTAGTTATATTGTGGGCAATTTGTAAAGCTGCATGAGACTTATAGTAAAAAAATGTTTGTCTGTTTTATTTCTGTTGCTGCTTGTAGCGCCTCTTGTATATGGACAGCAATCTTGCTTAATTGATATCGAGAACGATTTTCAAGATTTGAAAACATCATTAAAGAATTCAATATTTTTAGATCCTGCACCAAGTTCAAATTATGATGATAGAGAAAGCAAAAAAGTGTTGATGGTGGTAGTGCATCATACCGAATCTCCAACATTAAAAAGCACAAAATGCGCATTAAATTCTTCAGGTATATCAGTACAGCTTATTGTTGATAGGGATGGTAGCATTACTCTGATGGTTCCACTCGAAAAACGAGCATGGCATGCTGGTATAAGTTATGCGAAAGTTCAAGTAGACAATGTGGTTGAAGAGCTACGAAAACTGAATGATTATTCTATGGGTATAGAGATTGTAAACACAGGGCTTGAGCCTTTTCCAGAAGAGCAAATGAAATCTGTCAAAGATCTGATTTTGTACCTCATGAAGCGCTTTAAGATTAGAAAAGATATGATATTTAGTCACGCTGAAATAGGTACTATAGTATATAACTCAGCCATTGAAGGCTACGCAATGCGTAAACCTGACCCACATAAGTTGTTTGATTGGGAGTTATTGGAGAGAAATGGCATTGGACTGCATATAGGTGATAGAATCAGTTCTCAAGACGCAAGACAAAAAGTAGAAGAGGTTTTATATAAGGTAGGCGATAAGAGTGAAAGTATTTTGAAATTAAAAAAAAGGTTGAACAATTTTTTTTATAAAATACTGCCTTGGAATGATAAAGAAGGTAAAGCTGACAATAATGCTGATTACTCAAATGAGTTTGATGAGAATTTTGCGTGGGTTATTAATCAGTTTTCAATGCATCATTTGCCGAAAGAGATTAGAAAAGACTTGCCTCTAAAATTAGAACAGGAAGATATTTTGCCTGAATTTTTAAGCGAATATGGCAATTGTATTTTCAACAGATTCACATCTTTTAATAATAAAATTGAATCAAGTTTACAACCACCATTTTTGAATGAAGAGGATTACAAGCGTTTATTATCTTCTCTTGCAGAATATGAAAATAATATTTCTTCTAGTGCATTTGCTACGCTCATGTACAAGATTAAGCTATATTACGACTCTTATCTAAGGTATAATATAAGATCCTCGCTTTATATTCCATTTAAGCTTAATTCATTTGAGAAGCTAGATGTTTTAAAGAATGAAATATTGTCTTTTAAGTCTATAAGCCCTCAAAAGGCTATAGAAGTTTCGAATTTAATTAATGGATTTAGGTCAGAAGTTTTATCTGATTTCCAAAACTTTGAGAAGCAGTGGTTTCAAGAATTTAAGGACACTTGGAAACAAAAGTTTATACCGAATATGGAAAAGCAAATGTCTTGGACTGCGCTGCATGAAACTGTGTTGGAATATTTAGAAGAGGCAAAGAAAGAAGTCTAACAAGTATTAAGATGGCCAGATGAATGGGCAGAGAAAAATAAAGGCACATGCATCTGGAAGGATACAAAAATTTCTAAATGAGATTAATATAGTATTGGTATGACAGAGTTTAAAAAATAAGTTACTTTTTTTTTATTTTTGGTAAAAAGTAGTCTATGGGTATTAAAATTGCACCTTCTATACTTTCAGCAGACTTTGCAAAATTAGGAGAGGAAGTAAAAAGAATTAGCGACTTGAATGTAGATTATATACACATAGACGTTATGGATGGAAATTTTGTTCCAAATATTACAATAGGTCCGAATGTTATCTCTGCGATACGTAAATATAGCAATCTTCCTTTTGATGTACACTTAATGATTAAATCTCCTGGTAGCCATATTGAAAGTTTTATAAATGCTGGTGCTGATATTATCACTATACATGCAGAAGCAGAGATACATCTTGAGAGGCTAGTAAGAAAGATAAAATCATATAAAAACAATACAAAAAAAATAATACAAGTTGGAGTTTCAATTGTTCCTTCAACTTCTCCAAGCGTGCTTGAGTATATAATAGATGAGCTAGATATTGTGCTAATTATGACAGTCAATCCTGGATTTGGAGGACAGGAGTTTATTCATTCGCAGTTGAGTAAGATATCTACCGTGAGGAAAATGATACAGGACCGTAATCTTAAAACACAAGTTTCAGTAGATGGTGGAGTTAACTTTTCTAACGCAGCTGATATAATAAAAGCAGGTGCAAATATATTAGTTGCTGGATCAGCAATATTTAAAGCTGAAGACATGAAAAAGACTATAAACGATCTTAAAAATCTTTCGTTATAACCCTACAGATAACACAAACCATTTTTGTTATCTTGTCAGTTTTAAAAATTCCTATTATCTCAGTGCTTCGACACTGAGATAATAGAAAGTAAGTTCAACCTCAATAGAAACCTGATGATGAGTCATTATTACCAAATTTTGGTCTGTTTCTATTACTAAAACCAGAACGAGGACGAGTAGGTCTATTACTATGATAATTATCTCCAGGTTTTTTATTAAACGAGTTGTTATAATAATTATCCCTATTATTTAAACTATCTCTCCTTTCTTCATTGTAAAGCTTACCTTCAAAAAATTCACCTGTTTCTTGATCAACACGACGTCTTGATAATTTTGGACATCCACCTTTTTCAAAGTCAATTATCAAAGCTTTGAAGGTATCACCCTGTTTAAGTATATCCTCAATGGACTCTACATGTTGATTAGCTACCTCGCTTATATGCATTTTTCCTTTTCTTCCATTAAGAAGTTCTAGCTCTACAATAGACTTCTCTATCTTTACAACTTTAGCATCAATTATAGAACCTTGTTCTAGCTCTGTTATTGAACCAATCATCATATTCTTTGCAGCTTCAGCTTCAGTACTACTAATGGCAAAAACAGAAACTTTACCGTCATCCCCTATTTCAATTTTTGCATTACTTCTTTCACATACACTGCGTATATTTTTTCCTTTAGCACCAATAGCTGCAGAAATTTTATCTTTATCTATATAAAACGATAACACTCTTGGTACATGATCTTTTATATCCTTACGATGTTCTGAAATTACTGCATTCATTTTTTCTAAGATATGTAATCTTCCGACTTTTGCTTGTTCTAAAGATTTTTCAACAATTTCAAAGCTTATACCAGGAATTTTCATATCCATCTGCAGTGCTGTAATCCCTTCGCTAGTTCCTGCTACTTTGAAATCCATATCACCAAGATAGTCTTCATCGCCCAGTATATCAGAAAGT
>NODE_30_length_4899_cov_2.384535
GATAAGCGATGATACTAGGCTATCTATAAACAATAGGAGATAATTTTCCATACCAAGTTGTTGTACCATCTTCGTTGTCAGAAATTGTAACCCCCATTTGTTTCAATTGCTCTCTTATTTTGTCTGCAGTATCATAATCTTTATTTTGTTTTGCTACTTTTCTTAAGTCTATCAACCTTTCTATTTCTTGATGACTCACACCACTTGCAAACCACTCTTGATAACTTGACTCAAGAATACCAATGAACCTTGCGCTTTTAACAAACTTCTTAGTTAATTTGAGCCTCTCACATTCATTACTTGTCTTATTGATTTCTGTAGCCATTTCATGCAATATGGCTACAGCTTCAGGAATGTTTAAATCGTTTTTCAAAGCCTCTATAAAATCTTTAGAGACTTCTGCATCACTTTCCTCAATACATGTACTACGTAATAACCGATAAAACTTGTTTAAAGTTTCTTGCGACTCAGAGATAACATTTTCTGTCCAATCAAGTGGTTTTCTGTAGTGAGTTTTAAGCAGCGCATAACGTATTACTTCACCCTTTATTCCACTATCTAACAAATCCCTTACTTTGACTATATTAAATAAGGATTTGCTCATTTTCTCTTCATTTACCGTAAGAAAACCGTTGTGTATCCAATATTTTGCAAACGTTGACTCAGCAAATGCAGATTTACTCTGTGCAATTTCATTCTCATGATGAGGAAATTGCAAGTCTATACCCCCACCGTGAATGTCAAAATCTTTGCCAAGGTAAGCATATGACATTGCTGAACATTCTATATGCCACCCTGGTCTTCCCTCTCCCCATGGACTATTCCAGTGACTTGAAAGTTTATAGTCAGTTTCGTTTGCAGGTTTCCAAAGTACGAAGTCTCCTGGGTGTTTTTTATTTTCACCCACTTCAACTCTATTACCATGATCCAACTCATCAATTTTTTTCCCTGATAAAACACCGTACTCAGGGTAAGATTCTACACTAAAATATACATGTTTATTTGATTCATAAGCATGACCAGACTGCAGCAAAGATTCAATTAACTCAATAATTTGGTCTATATTTTCTGTTGCTTTTGGTTCATGTGTTGGTTCTACGCAATTTATGCTTCTCATATCTTCATGAAAAGCTTTGGTATAATATGCGCTGATACTTTCTATATTACTACTTTTCTTATTTGCTGCATTGATTATCTTGTCATCAATGTCGGTTATATTACGCACATAAGTAACTTTTCCATAACAAAATTTAAGTAACCGAAATAATACATCATAAACAACAACAGAACGTGCATTTCCTATATGTGCAGTATCATATACTGTTGGTCCGCAGACGTACATTTTTATATGATCTTTATCGATCGGTGTAAAGGGCTCTTTTTTTTTTGTTAAAGTGTTGTAAAGCTTAACCATATACAAAGCTTTTTAGAAAAGAAAATGCTCCAAATATAAGCTGTGGTCCTTTAACTATTACGACAAGAGTAAGTAATAACCCACACAATGATACTAATACTCCCATTATCGAGAGAAATCCATCTTTGCTCATGATACCCAGTGAAATGAGAGTTGTACCAATTGCAGGAATGAAGTTAGTTAAAGGAAGTGGGATTGCTATCGATAATGCACAAAGCAGCATTATAAATGCTAAAATATTTTCACCAGGACCACGAAAAATGAAAGACATTCTTGGTTTCATGAACTTTTCTATTTTTTTTAATGTAGATGAAGTTTTCTCTACCACAAGAGCTAGTGTTGAACGTTGAAAAGATTTCCTTTCTAGCCAATTAGGCATCCAAGGAGAATCAAACCCAAATAGAAGCTGCAGTGAAAATAAGATTAAAGGCATAGAAAGAATGGTTGTATAGCCAGGTGGAACAGGTATAGGTACTGATAGCGGTAAAGAGAAGATGATTATTAAAATACCAAAACCGCGCTCATGTAAAGCTGTTTTGATGTCGAACAATGTTACTTTATCACTATCGTTGTTATTGGTATCTGCAACCTCTTTGAGAATATCAGAAGCCAATTTTTTATCTTCGCTTAGTTTCGCACTTTTTTGCATAATTGCCCTTTAATAACATTCTAACTAACGTAATTATTAATATATTTCAGTTATACCTCTTCAATTCTTTAGCCTTGTTTAAATAAATGACACGCACTCTAGTGCGTGTCACGAAACATAAGGACGCTAACGATCTGGTTCGTTAGATGATAGTTTCTCTGAATCCTTAAGTTCTTGTTTAAGGTTTTTAATGCCTTTGCCTAAATCACCCATAACTTGTGGTAACCTACCTGCACCAAACAGAACTAAGATTATTATTAAGACTAGAAACAGCTGCCATGGACCTAAACTCATTTGTACCTCCGTTGAAAATATTAACTTTTAGGTATTAAAACTTGACTGAAGCCAAGTGATACATAAATTATATCACTTTTATTGAATTATAAATCAAGAGTTTTTAATTATCTTATAATAGTTTTAGCCTAACATTAAGTTTAGTTTAGCTGTAGAGTAAAAGGAAGCTCACTAAAAAATTTTGCTAACGTATCATCTTTAGGTCTGCGGTATATGTAGCTAGGAACTCCTGATTGAATAATTTTACCATTTTTCATCACGTAAATAAAATCTGCAACTTTCAACGCTTCTTGCGGATCATGAGTTACCATGAGTACAGGAATATTTTTGCTTCTAAAAAGTGACAATATATGGTGCCTTATTCGATATTTGAGCAGTATATCTAAATTAGAAAATGGTTCATCGAGCAAAACAACATCAGGATTTTGTGCCATTACTCTTGCTATTGCAACTAATTGTTGCTGTCCTCCTGATAAAGCATGAGGGTACATGTTTTCATATTTTTCTATATTAAATAGCTTTAAGATTTCCAATGCAGCAAGATATTTTTCTTTCTTAGAAGTACTGCAAATAGCAAAAGTTATATTTTCTATTACTGTTTTATGAGGAAATAATGCAGAATGCTGAAAAATCAATCCGATATTTCTACGCTCTATAGCAATTGACACTTTGTTACTTGCAACTAATTTATCATTTATAACAATGGTTCCAGATTTTGGATTTTCTATTCCTGCGATTAATTTTAGAATTGTTGACTTGCCACAGCCAGAATGACCTAGTAAACAGGCAACACTTCCTTTCTTCACTTGAATGTTGATGTTGCTTAAAGCAAAGCCATCTTGATTACTATAAAAGTAACTAATATTGTTAACTAGCATTAATCTTTCAATTGGAATCGTGTTATTAAATATAACAGTATTACATTCAAGAAATACAGAAATATTTTTTATTATTGTGAATTAATTGTACAAGGTGCCTAGAAAAATGCGAGACTTTTTGCTATAATTTTGCATAAATAGCAGAAGACATGGGACTATAGCTCAGTAGGATAGAGCGTTGGATTCCTAATCCGAAGGCCGTGCGTTCGAATCGCACTAGTCCCACTTAATTTTAATAAAGTGGTTTAACAATCAAGAAATTATAATTGGTTTGAAAAGTGATTCTAGGAGCTAGATTGCATGGTTTCTCAAACTTGAATTTACAGGTTCAACCTTATTTTCTTTCATTTCCCTGTAACTTGGAAGTGTAAAATTTTTTACATGTAATCCAGTTACCATTACAACTAAAATAGCTAGGACACTGCAAACTAATGCACCAGCTAAAGATGGAACCATCACAGCAGCAGCAATAAATAACCCTGTAACAACCACTCCAACAACATCACTCCTTAATGAGGTGTAAAAACTCTCCTTACTTTTTTTGTATTTAGTTTCTTTTTCATGTGGTGGAGAAAATTGAGCATCTATAAAGCCGTTAGCTTTCTTATCATTATTTGGTGTGACAGTTGGTTCAGCCCTTGTTGATACAGGCGTTTCATTTTTGTTATTATTACCGTTAGTACTAACTGGAGGCACTGTTGCTACAGGTCTACTAATAACATTTCCATTACTGCCAGATCTCGGTTTAATTTCCTCTACATTAGATATTTCTTGTTTCTCCTCTATAGCAGATATGAGTAATGTGACAAGTGCTTCATTGCCTATATCCATAGCCTTACTTAACGCATTATTTTTTAATTGTTGACACAACTTGTACAGATTACTTTCAGGTCTTAGCTTTGATTGTTCTGCGTTAACATTTTGTAAGAGTAGATCTAAAATTTCAGTATTGCTAAAATGAACAGCATGACTTAATACAGATTGACCATTTATAGTTTTGGAAATATGGCATGTTCCTTCTTGTTGGGAAACGATGCTAATAATTTTTAGCTCATTTTTAAAGAGAAATTTTATAAAATCTAGATTACTTTTTTCAATTGCAAGTGCTAATAGTAAATCCCCCAATACATAGCCATTGTGAAATTTTTGCTTAAAATCAATTTTTGTATTTAACTCTTTACTTAGTTCTTCAAGACTTGCTTGAGGCTTCTGTTTTACGATCTCATTTATATTTAGATACAAATTTTGAACATCATTACTATTATATAATATAGGAAATTGAGTAGTTCTAGAGTTACTAGAACTTACTTCATTGCTGTCTGCTCTACTCTCCTCTACATCAGGTGTGTTTTGCTCCTCCTCCTCATTTGCAGCAGCTACTTGTTCTTGCTCAGGAAGCTTAAACCCATTTCTAAGGAAAAAGGCCCTAATGTACAGGTCACCATTTTCATCTGCAAGTTTTAAAAGTAAATCTCCTAATGAATGGCCTTCTTCACATTTATCTTGAAAATTAATTTCTTTCCAACTTCCTTCCTTTATCAGATCTTCAAGACTAGTAATCCCTCTATTATCAAATTTTAAAATTGCAGCTATTTTGCGATAAAACTTCTTAACATCATCATCACTATATGCCATAATTAATCCCACTACTATAATACTTATAT
>NODE_31_length_4868_cov_1.966885
GCGTATGACCATACTCCTTTCCTAGATCCCACAATCGATGCACTAACAAAATTAGCTTTGCTTCTTAGAACTGCTGAAGATAGAGCGAGTCTTGGGGAAGAAGTGAGCAAGTTTTTACGTCTTTCAAATAAGCAAAAGAAAAAAATATTATTTTTATTATCAAACAATATCAAAACAGAGCTTTCAGAAAAAGAGCAAAAGAAATACATATCTTTATTTGGTAAGGAATTATATTGTGACTTAATGAAGATTTGTGGTATTGAGTCTGGAACAAATGTTGATGAGTATATTTCATTTGCTAAGATGTTTAACATTCCAAAATTTCCTTTATCTGGGAATGATTTAATAACTATAGGTCATCAACCAGGAAAAAATTTAGGTAGAAACTTGGAATTGCTACGACAACACTGGGAAGACAGCTCCTACACTTTAACAAAGGAGGAGCTGATACTTTATGCTAAGAGCTTTATTTAAATCTTCCTTTACTTACATTTGTCGTATTGCTGTGACTCATGGAAGAGTTAGGTATGTATTCTTTTTTAGCTTTCTCTGTTAATTGGTATTCATTGTTTTCTTCTGAAGTTTGAACGCACATTTTCTCATCTGGGCATAAAAATTTATCTCTTATACTTGATGCCAGTTCTTGAACCTTACCTGAAAAACAATTCATTCTACCTTTTATTAACTCCTCCGAAACAATTTCTTGGAGATTGCTATTATCTTTGCTATGAAAGTTGTTCAAGACAGAATCTGTAATTGCATTAGCAGCTCCCTCATCCCAACTTAAATTTTTCATGCATTTTTTAATAGAAAGTAACAGCTTTTCTTTTAACACACCATCACGTAACTCCTTATCTATATTTCCAATATTACAATATTTTTTGACAACTCCTTTAACTTCAGCTTCTATGATATCCCTTGCGGATCTTGTCAAATTACTTTTCAACAACTCAAGTAACTGATCACTTTTAAACTTATAACCATTTTGATATTGTAGAGAATTTATAGTTTTCTCAAGCACGGTATGGCAAAAGTGTTCTCTTTTAAATTCAGGAAAACCTTCTTTCAACTTTGCATTTTGATCAGATAAAAAATCTTTGAGATTCTTATTCTTATTCACAAAAAGATTCTTGGAATGCTTCAAAAATTTTGAAGTGGTTGATTTTGCAGTAGATACTAATTGCATCTAACTCTTTAGTTTTTTTATCCATATCTTCTAGCCTTTTACTAGCGCCTTTCGGCTTATTTAACTTTTGTTGTCCACTTTTAGGTCTTGAAACTTCAGTTTGTTTATCTTTTGATGTCAAACTTTGATTAGGTATTTCTTTATTATTTCTAGTAGAAAATGTTGTAATATTTTCTGTTTTTTTTGCACTTGGATGTTCAACTTGTTCTTGCAACTTTTTATTCTCCCCTTGTAAAAACTCTGATCTTTTCTCTAAATTGGTCTTTTGTTTTTCTATTTCAACGTTACTTTCTTCTAATTTCTGTGATTTTTTCTGCAATTTGTCAACTTTACTTTCTAATTCTTTTTTCTCTTTTTCAATGGCATTTAGATTAGTCTTTTCTTCCTCTAATTGTTGTTTAAGACTCTGTAATTTAGCACCTTTTTCCTTAGCTTGTTCTTGTAACTTAGTAACTTCATTTTCTAATTCTTTTTTCTTTTTTTCAGCGGCGCTTAGTTTATTACTTGAATCCTTTAATTCATCTTTTAGATTAGTTTTTTCTTGCACTAATTGTTGCTGAGCACTTTCCAATTTTTTTTCTAAATTTAGTATTTTTTCCTCAGCTTGTGTGAATTCTGCTTGTTTCTCCTCAAGTTGACTTTCTAATTGATTTATTTTAGTATCAGACTCGTTTTTTAATTGACTAAATTTACTCTCAAGTTCTGTGTTTTGCGTTCGTAGGCTTTTATTCTCTTTCTTCACAGTTTCATTTATATCTTTATTTTCATGAAATGACTTTATTAAATCTTCTTGCTCTTTTATTCTGTTCTCTTTTGCAATTATAGTTTGCTGTTGTTCGCTATTTTTAGTCTCCATTTCCTTTTTCTCTTGTTCTAATACTTTATTTAATTCCGTTAAACTGCTTATTTTTCCTTCTTTTTCTTCTATCTCTACTAACCCCTTTTCTTTTTCATTCGCAAATTTTGTGCTGAGGTTAATTAGTTCTCTATTCAAATCTAATATCTTCTCAGACTTCTCCTTCAGCTGTGCTAAAAATTCTTCTCCTTTTTTTTCTGCAACTTCTGCTAATTCTTTATAACTCTTTTTAAGTTCTGCAAGTTTAGACTTTAACTCTTCATTTTCTAATTGTAAGTTTCCAATCTGCTGTGCTTGTGATGCAAAAAATTTAGCAAATACTTCTTTTTCTTTTCCTAATAATTTTACTTGTTCTTTAAGTTCAGTAATTTCTTTCTCTTTTTTAGTTAATTCCTGATTTAAATTTGACTGATTTTCCTCCTTCTTACTACCTTCTTTCAACTTTTCTTTTAATCTCTCATTTTCATCCTTCAATTCCTTTTCTCTGTTAGAATTTAAAAGATCATCAGTCTGAACTCCATTATCCACAATAACTTTATTGTGGTGTAGAATATTCTCTGCCCATTTATTCCATCTCCCTGGCAATATTCGTCCGATTGTTTTTAGATATAGCCAAGCAAGCACAGTGGATAAGCTGTATTTTTTTTCCTTTTGTTTAATACTAGTTTCGTAATTAACCTTATTGTTAGCATTCAGCATAAAATTACCTAATTTTCAAAGTATTGAAGTTATATATATTAATATAATTATTAAATAAATAATAATACAAATGTTAAATTATGTGAAAATTTTTATAGATTTTAAGCAGAAATATACATGTTCGTAAGCACAGAATTTGCTTTTTCTATTGCTCTTGCTAACATTTCTTGTTCATTGTGCTGATTTTTCACGTTGATTACCTGAGCTGCCAAATTTGCAGGGAAAGTGACCAAACTAACTTCCCATAGCTCCACTTGTTTTAACACTCGAGCTCCGCTTTCATGATCAACATCATACTCTATTGGTATATAGCCAATCGAAAGCCCGTTAATAGTTCCAGTTTTGAGCATTAAATATGCTTCCTCTGCTTTTTGAATACCCAAAAGCAAATGTGCAGTTATATATAGGCCAATATTATTTTGGCAAATATCTGTAATATTACCTATAGGCTCACTTGGGTTGTGCTGCCAAAGAAGTTTTATCTGACTTTTATTTAAGTTGTTCTTAAATGCTCCTGGTAATATCAAATCATTTTGCTTATCAACTATATTAAAAACGCTCGCATAGCCAGAAAATACTCCGTTTTCTTCTATAATTTTTATTGATAATGGTGAATAGAGAAATTTCTTATTCATAAGTCCTCCTTGTAAATTATGGTATTGGGTTGCCAGCGCTCTGGGCCAGCTTAAAATGTTGTATAGATTGTTTTCCTATATCTCAGGATGAGTATAAGACACTACAATATAATTCTATTATATGTAGTGCTTTGAAAATGGGGAAGTACTTTTTTAGTTACAAAATTTGTCGTTTTATGTACAGAAGGGTAGGGTTTGTTGCACGTTGGTTTGTTCAACGGCAGCGTTTTCTAGATTTGTAGAAACAGCTTCGTTTGTAGGAGTAATTATTTTTCCTAGAAGGAAGCCAAATCCCAAAGAAACAGCGGCTATAAAACCATTCATTAATGACTCTGTCCATGTTTCTCCCTCGTATTCTTGATAGATTTTAGAATATATCATTGTGCCTAAGAATACTCCAATCATTGATCCAACCAGTTTACTTATTTCAGCTACTCTCTGTCTTTTCAACTCAACTTCTCTTAGACCTTCATTATTGGCTTCATTCGGGTTTAAATTTCTTTCCAACTCTTCTGATGTTTTCTCCCCAGTATCTTGGGATTTTGTCGATGAACTTTTCTTTAAGTTCTCTAACTCTTGTGCGTCCATCACTACCTCACTATTAAAGCTTAAGTGCGAATGATACAGCACTATAATTGTTTAGTCAAGGTAAATACTAGTATATTAAGTAAATATTTACTATATTAATATGATTGCTTAAATTCACAATTAATTGTTTGGGGAAATAAAAAGATTGTGTTTTGTAGGTGATTTGCGTAGCGGGAGGTCAGTTTTACAACACCCGGGGTAACGATAAAGGTAGCTATATGTTCTGTTCTTGAATATTTTGTTGTTCAGTAACAACATTTTCCAAATTTGTAGAGACGGGAGCAAACGCTCTTTTCACCAAAGCCGTTGACAATGCAGCACCAGTTCCAGATATAAGGCTGAATGCTATATTTTCTCCAGAAAGCGTTGCTTCGCTTCTAGCTCTTAATAATGTTATTATACCTGCTCCTAAAGCTGCTGATAACCCAACACTCGATGTGTTTATTATTTCACGAAAAGATTGCAACAATAATCTTCTTGGCTCTATATATTGAACACCCCTATTTTCTAGTATTGATACTCCTAGTCTTGATAACGCTAGTGATCCTGTAAGTACTGTTGGCGTAATCAATAATCCTCCAAGTATTGCCCCAACAATTTCTGGTCTTTGAACTCCCTGGTTCGATACATATACTATACTGGATGCAGCTAATAAACCAGCTCCTGTGTTTATTAGTACTTGAATAAGCCTGTTGAGTAAATTATCTATATTTAAACCTGAATGTTTTCCTAATTCTTGTGAAGTTTTCCCTCTAATACTTTTGACGGCATCTTCTAAGTCTAACAATGATCTGTTATTTAACCTTACGTTATCTTGACTATCACAAAAGATAATCCAATCTAAAATTGTCATTCTCAGATTATTCATTTCTATATCATCATTAATATGATCTTTTAATATACC
>NODE_32_length_4763_cov_3.057593
CTACCAGGATCTTGACATTGACCAGTAGAACCTTGTGATCTATGAGCAATAGAAACACCATGAGATGCCCTAAGCCCACTGAAGTTATGCCGCTTCATCACACCAGCAAACCCTTTGCCTAAAGAATAACCCGTAATATCAAGATATTGACCAACTACAAAATGATTAACCCCCACTTTTTTACCACATTCTATTCCGAATAGATCAGTTAATCTACTTTCGTATAATTTACATTTATTATTTATACCCTTTTTCTTTAAATATTCCAACTGAGGCTTTGCTATTTTTTTTAAATCTCCTGTGCCTAAAATGACTGAATTGTAGCCACATTTATCTTGTCCTTTTATATCGATAATATAAGTTTCGCTGAGATGCAATAAGGTTACAGCCATACGACTATTATCAAAATACATAGCAGTATGGCCAACATTCGTCATTAACAAACCAATTCTCCTAAGCGAATTTATTCTCTTCATTTTCTTTTCCTAAATACTAACTTCCTTAACCTTTAAATCCACTTCTACACCAGCAGAAAAAGATAAATCTGCAAGCATCTTCATCATAGTAGAAGTAGGATTATGTACAATAATTAACCGCTTAGAAATTCTCATTTCAAATTGCTCACGAGATTTTTTATCAACATGAGGAGACCTATTAACAGTAAATTTAGAATCTTTTCTTGGCAACGCAATCGGACCAGATAAATCTGCATTAAACTGCTTTAATTGATCAATAAACTCCCGAATACACTTTTCCAATAAAGAACAATCGAAAGCTTTGATTCTAATATATATATCTTGCTTCATCTTAGTTATTATACTCATTCTAAAATTTCCGAAACAACGCCAGAACCAACAGTTCTACCACCTTCTCTTATCGCAAAACGCAATCCTTTATCCATTGCTATTGGTACTTGCAACTCCACTTCTATACTTACATTGTCCCCTGGCATTACCATCTCCTTTCCATCTAGCAATTTTATGCTCCCAGTTACATCCGTTGTCCTTAAATAAAACTGTGGCTGATAATTTCCAAAAAATGGTGTATGCCTTCCTCCTTCTTCTTTCTTCAATATATACACCTCCGCATTAAATTTCTTATGCGGGGTTATTGTTCCTGGTTTTGCCAATACTTGCCCTCTCTCCACTTCTTCTCTCTTTGTTCCTCTTAGTAGTATCCCTACATTGAGTCCTGCACTTCCCTTATCTAGCAACTTCTTAAACATCTCAACACCAGTACATATCGTCTTTTGCGTCGCTTTCAAACCTATTATCTCTATCTCTTCTCCCGTCTTTATCTCTCCCTTCTCTATCCTTCCTGTTACCACCGTCCCTCGGCCCGATATTGAAAATACATCTTCTATTGGCAACAAAAACGGCAAATCTATAGGCCTTGGAGGTACTGCCACATACTCATCTAACTTCTCCATCAATTTATCTATTGATTTCTTTCCATACTCACTACTATCATCCTCTAATGCTTTTAATGCAGATCCAACTATCACAGGCACTTCATCACCTGGAAATCCATACTTACTCAGCAACTCTCTCACTTCCATTTCCACCAAATCTATCATATCAGCATCAGCAACATCAGCTTTATTTATATATACCACGATATATCCAACACCCACCTGTTTTGCCAGCAATATATGCTCTCTCGTTTGTGGCATCGGCCCATCAACCCCTGACACTACCAATATCGCTGCATCCATCTGCGCTGCACCTACTATCATATTCTTTACATAATCAGCATGTCCAGGACAATCAACGTGTGCATAGTGTCTCTTTTCTGTTTGATATTCAACATGCGCTGTTGCTATTGTTATCCCTCTCTTTCTTTCTTCTGGCGCTTTATCTATTTGATCATATGCTACAAAATTACCATAATGCTTTGTTATCGCCGCTGTTAACGTTGTCTTCCCATGATCCACATGTCCTATCGTTCCCACGTTTACATGCGGCTTTCCAAATGCTTCTACTATCGCTGTCATAATTACTAACCTTTAATTATACTTTAACTTTAACTCATCAACCACATATTGTGGCACTTGTTCATAACAAGAAAAATGCATACTATACTGAGCTCTTCCCTGAGACATAGAACGCAAAACATTTATATAACCAAACATATTTGCAAGAGGAACCGAAGCAGTAATTATTTTGCTATTATTACCTAAATCCAGCATATCAACAACACTGCCTCTTCTACTATTTATATCACCCATAACATCACCCATATATTCTTCAGGAGTAATGATTTCCACTTTCATTATAGGTTCTAGCATTTTTGGACCAGCTTTATTTGCCATTTCCTTAAAAGCACCTTTAGCAGCAAGTTCAAAAGCCAAAGGACTAGAATCAACATCATGAAAAGCACCATCAAGAAGAGTAGCCTTAAAATCAATCAATGGAAAGCCGGAAATTATACCACCTTCTTTTATCAACTCTAAGCCATTTTGCACTCCAGGTATATAGTCTTTTGGAATAGCACCGCCTACAATTTTACTTTCAAACTGAAAGCCAAAACCAGGCTCAAGAGGTTCGAATCTTATTTTAACTTTAGCAAACTGACCAGCACCACCTGATTGTTTTTTATGAGTGTAATCAATTTCAACAGATTTAGTGATAGTTTCACGATATGCAACTTGAGGTGCACCAACGTTAGCTTCAACATTAAACTCGCGCTTCATTCTATCAATAATAATCTCAAGATGCAGCTCACCCATACCTTTCAATATAGTCTGCCCACTTTCCGCATTTACTGACATCCTTAAAGAAGGATCTTCTGCAACCAATCTATTCAAAGCAACACCTAATTTTTCCTGATCTGAAGTGGTTTTCGGTTCTATAGCAGTTTCAATAACAGGGTCAGGAAATTCCATACGCTCTAATAATATATGAAAATCAGATGAACATAAAGTATCACCAGTAATTGTTTTCTTTAATCCAACTAAGGCAACTATATCACCAACTTTAGCTTCGTTTATATCTTCTCTGTTATTTGCATGCATAAGCAACATTCTACCAATTCCTTCAGTCTCATTCTTTCCAGCATTTAACACAGCAGATTTAGATTTTAACTTACCGGAATAAATACGAATAAACGTCAAGCTACCTACAAATTTATCCGTCATCACTTTAAACGCAAGAGCAACGAATTTCTCTTTTTCTGAAGGTTTGATCTCAATTTTCTTTTCTGAATCTTTAGGATCAATTCCAATAATTACATCAACATCAATAGGAGAGGGTAAAAAATCAACCACACCATCTAAAAGTGATTGCACGCCTTTGTTTTTAAAAGCTGACCCACATAATACAGGGACAAATTTTCCTTTAATGGTCCCTCTTCTCACACACTTTTTCAATAAATCAATTGGCAGATCGTTAGATTCAAAGTAAGTATTTATCGCCTCATCATCCATTTCAGCTACAGCATCTAATAAAAGATTTCGATACTCTTGAGCCTTATCAAGCAAATCAGAAGGAATATCTTCATAAGAAAATTTAGCGCCTAATGTTTCTTCTTGCCATATAATAGCTTTCATAGAAATAAGATCGATTATGCCTTTAAAATCTTTCTCACTTCCTATTGGCAACTGAATAACTAAAGGTGATGCGCCAAGCTTCGTTTTTATCATATCGACACATCGATAAAAATTTGCCCCGATTCTATCCATTTTATTAACAAAGCAGATACGAGGAACGGTATATTTATCAGCTTGACGCCAAACTGTCTCAGACTGAGGCTCAACTCCAGCAACTCCATCAAATACAGCAACCGCACCATCCAAAACCCTCAAAGATCTCTCAACTTCAATAGTGAAGTCAACATGACCAGGAGTATCTATTATATTAATCCTATGATCATTCCAAAAACATGTTGTTGCAGCAGAGGTAATTGTAATGCCACGCTCCTTCTCTTGCTCCATCCAATCCATAGAAGCTGCACCATCGTGCACTTCACCAATCCTATTTTGTTTACCAGTATAAAATAAAATACGCTCTGTTGTGGTGGTCTTGCCAGCATCTATATGAGCCATTATTCCTATATTTCTATACCTAGATATTAAAACTTCCATACCACAATCAATCAGCTAATATTAAAAACGAAGATGAGAAAATGCCTTATTAGCTTCAGCCATTTTATACTTTTCTTCACACATCTTAAATGCACCACCACATTTATTATAAGCATCTAATATTTCAGACTGCAAACAATAAACAGTAGTTCTACCGCTCTTTTTTCGAGCAGCAGAAGTTGCTCTAGCAATCCACCTCAATGCCAAAGAAATTGCTCTATCTTGACGAATTTCAACAGGGACTTGATAAGTTGCACCACCAATACGCCGAGAGCGTACTTCTATAGAAGGGGTAACATTTTCTACTGCTGTTTCAAAAATTGATAAGGCATCTTTGCCTATTTTCTTTTCAGCTAAGGACAAAGCACTATAAGCAATCTTTTCTGCAATAGATTTTTTACCACATTTCATAATTATATTAATAAAACGCATAAGTAAGACACTACCATAACGAGAGTCAGGGCTTGTTCTTTTTTTTGCTTTATTACGACGTGCCATAAATTTTAACCAGATTTCTTTACACCATATTTTGAACGAGCTTTCTTTCGATTTTGCACACCACGTAGATCAAGAGCACCTCTTATTATGTGATAACGTACACCCGGCAAATCTTTAACTCGCCCACCACGTATTAAAACAACGGAATGCTCTTGTAAATTATGACCTTCGCCAGGTATATAAG
>NODE_33_length_4728_cov_2.408607
GGACAGGCATGGTATAGTGTTTATCGATGAAATAGACAAGATCACAAGAAAGTCTGAAAGCGCTTCAATAACCCGTGATGTTTCAGGTGAAGGGGTCCAACAAGCTCTACTAAAAATCATGGAAGGTACGGTTGCTTATGTTCCTCCACAAGGAGGGCGAAAACACCCGCAACAAGAGTTTATACAAGTAGACACTAGTAACATACTATTTATTTGTGGAGGAGCTTTTGAAGGCCTAAATAAAATTATTGAGGCAAGAAAAAAGGGAACATCAGTTGGCTTTGGAGCAGATATAAGTCAGTCTAAAGCACAAAAGAAAAAAAATGCTTTACGCGATGCTCAACCTGAGGACTTAATCAAATTCGGTTTAATACCCGAATTTGTAGGACGGGTTCCGATAATTGCTGTTTTAGATGAGCTGAATCATGAGGATTTAATACGTGTTTTAACGGAACCAAGAAATGCGCTAATAAAACAATATAAAGCATTACTTGCATTTAGCCAAGTAACCCTTGAGTTTTCAGATGAAGCAATATCAGCTATTGCTAAAAAAGCTATGAGCTATAAAGTAGGTGCAAGAATATTACGTACTATCTTAGGGTCACTTTTGCTTGATGTTATGTATATATCCGGCAACGGAGGTTTTGAAGGTAGCACTATAACGGTTACTAAGAAAATGGTAGAATTAGGCAAAGCGACGATTAATCATAATAATAAGGGTAGTGTTATAACGGTTAATGATTAATTTGAGGCATATATTATGAGTATTGGACGTGCTGTAAACTTTAATTCTACTGTATTACCAGTATTACCTCTAAGAGATGTAGTAATTTTTCCAAATATAATGTTGCCTTTATTCGTAGGTAGAGAAAAATCTGTTCATGCACTAGAGTATGCAATAAGTAGCAGTAGTCACCAAAACGAGATTTTTCTCATAGCACAAAAAGATGGTTCTATTGATAATCCAGAGCCAGAGAATCTTTATGAAGTAGGCGTGTTAGCAAACATTATACAACCATTAATAAAACTGCCTGACAATGCAGTAAAAGTCATGATTCATGGGGTAAGAAGGGGAAGAGTTATAGAATATATTAGCTCTCACACTTTGTTACAGGCCAGAGTAGCGTTGGATGGTCATTATAAGTATGGAGAAAATGAAGATAATATTGATTTAGAAGCTTTAAGGCGTTCTGTTATAGATGCATTCGACAATTGGTGTAAACTAAGCAAGAAAAGTCGACCCGAGATTATTATTGACCCCATTGATCAAGTTAAAGAGGTTAATCAAATTGTAGATATGATAGCTTCGCACTTAAATATAAAGGTATCAGATAAGCAAAACATACTTGAAGTTTATAACCCAAAAGAGCGTTTAAAAAAAGTTTTTGCTCTTATTGAGAGAGAAATAAGTATTTTGAGTGCACAAAACCGCTTGTATAAGACAATTAAATCACAGGTTGAAAGTACTCAAAAAGTTTACTACCTTAATGAGCAATTAAAAGCTATACAGAAAGAATTAGGTGAGTTTGAAAATGGAGATGAAGGGAATATACTCAATGAATTTGAAAAAAAGATAAATGAAACAAAGCTTTCTGAGGAAGCAAAAGAGAAAGCCATAACTGACTTAAAGAGATATAAGAAAATGAATCCCATTTCTCCTGAAGCAACAGTTATATCTAGTTACTTGCATTGGTTGCTTGATTTGCCATGGGGAAAGTACAAAGATGCAAAAATTAACTTAAATGCGGCTAAAAAAATCTTAGATGAAAATCATCATGGCATAGAGAAAGTAAAAGATAGAATAATAGAATTTTTAGCAGTATTAAAGAGAGTAAAAGAGATAAAGGGTCCTATACTTTGCTTAGTTGGACCACCTGGTGTTGGTAAAACTTCTTTAGCTAAGTCTATGGCAAAAGCAGTAGGAAGAGATTTTGTTCGCATATCTCTTGGTGGTATACATGATGAGTCTGAAATACGAGGACACAGAAAAACTTATATTGGCTCAATGCCTGGTAAAATCATTCAACACATGAAAAAAGCTAATTCATGCAACCCGCTTTTCCTGCTTGATGAAATAGATAAGATGGGTTCTGATTCGCGTGGTGATCCTGCATCTGCATTACTTGCGGTTTAGGATACTGAGCACAATAAACATTTTACAGATCATTACTTGGAAGTTGAGTTTGATCTTTCAAGTGTAATGTTTGTAGCCACAGCAAATAGCTTAAATTTACCGCATCCTTTGCGTGATAGGATGGAAATTATACAGTTATCTGGGTATACCGAAGACGAGAAGATCAGTATTGCTACACATCACCTTATTCCAAAATTAAAAAAAGAGCATGGTTTGCATCAGAAGGAGTGGGAAATAACCAATGAAGCATTATACGAGTTGATACGTTTATATACACGTGAAAGCGGCGTGCGAAGCATGGAAAGGGAACTTGCAAAACTCATGAGAAAAGCAGTTAAAGCAATATTAACTGATAAAAATAAGAAAATATCCGTAGAGATTGGTAATTTACAAGATTATCTAGGGGTACGTAAGTATACCTTTGGCATTGCAGAAAATGAGAGTTTGGTAGGGATAGTAACTGGTCTTGCCTATACTGAAACAGGTGGTGATATTTTGATGATAGAGTCAGTCCTAATTCCTGGTAAAGGGGAGATAAAATATACAGGAAAGCTTGGAGAGGTTATGCAAGAATCTATAAAAGCTGCGTATAGTTATATTCGATCAAATTGTTTGTTTTTTGGTATAAAGCCCGAAAAATTCCAAAATAATGATATACATTTGCATGTACCTGAGGGTGCTGTACCAAAAGATGGCCCTTCTGCTGGAGGTGCGGTATGTACGTCTATTGTTTCTCTTATGACGAATATACCGGTTAACAAAAATGTTGCTATGACAGGCGAAGTGACATTGCGTGGTAGAGTTTTAGCTATTGGGGGCTTGAGAGAAAAATTGCTTGCAGCGCTCAGAGGATCAATCAAAACTGTGATTATACCAAGTGAAAATGAGAAAGATATGCAGGAGATTCCCGCAAATATTAAAGAAGGGATCTACGTAATTTTTGCTAAGAATATTGATGAAGTTATAAAAATTGCTTTAACTCGCCCTATTACTTCAATTGATGGTGATAATCAAAATAGTCTACCTTCCTCCATAGAAAATAAAGATAGTACCTTCTCTGCGTTAGAAACATTAAAGCACTAAATTGAAAAAGTTTATGCAATTTTCGTTTCTTTTTTTTAACCTCAAAGCTTTGATTTGAATATATAAATTACAAGTAACATATATGGCAATTTCATAAGTTCATTTTTCAAGCATATATTGCAATATCTCACTAGCAATTGCAACATCTTGGCGTGGAGTTTTGCCGTGTTCTATAAACACTGAGATTGCATAGCGCGGATCATGGTAGGGGCCATAAGCGATAAACAATTTATGACTTTCACCTTTAGAGTTTATCTCTGGTGTACCGGTTTTGCCAGCAATTTGTATACTGCCTAGTCCTTTTCTATAGTTAGAATTCACCACGTCAAACATAGCTTTTCGAACCACACTAAGATGCTCATGATTCACATCAATATCAAGAAAGTCTTGCCCTGGTTTACTCATCTCAATGTGGGGAATTACCTCTTTTCCTGTTGCAACCCTCGCTGCAAGAACCACAAGCTGTAATGGCGTTGTAAGTAAATACCCTTGTCCTATAGCTAAGTTAATGGTATCACCTAAATACCACTCTGAATATAGCTTGCGTGCACGCCAATCCACATCAGGCAACAATCCTGGAGCTTCTTCCTTAAACATTCCAATTAATGGTCCACTTCCAATACCAAATTTGCTAGCCATTTCTAGTAGAGAATCTACATTTATTTTTTTTCCTATATTATAAAAGTAAGTGTTGCATGAGAAGGCCATTGCCTCGTTTAAAGATACATATCCATGGACTTTGCTTTTTAGGCAACGAAATTTTCGTTCACCTATTTTCATATAGCCCCTACACGAGAACTTTTCTTCTGGTGTTATTATTCCATCTTTTAAACCCGCAAGCGCATCTATTATTTTAAATATTGAACCAGGTGGAATTTGATATGATAATGCACGGTTTACAAGCGGTAATGAAGGATTGTTTAAATTTTTCCAAGTTTCATTTGATAATCTGCTAGTGAAAAGATTATTATCGTAAGAAGGTGAATTATATAATGCTAAAATTTCTCCGTTATTTACATCAATTACCACTGTGGAACCTTGGTGATCTTTAAATATCTCTGCAATTTTCTTCTGTAAATCAACATCAATTGTCAGTTGTATATCTTGTCCATCTTGCTGCGGTATGCTAGATAACTCTCTCATGATACGCTTCTTAGAATTTATTTCCTGCTCAGATTTTCCGGTCTTGCCTTTTAATACATGATCATATGTATATTCAATTCCACTAACCCCTGCTTCATTTATGTCTTGCTGTTTTTTTGTATATCCGATTATATGAGAACATATCGAACCAAACGGGTAATAACGTTTATAAAGAGCAGTTATTTTTGTATCTGATGATTTTGTTGTATCAGGTTTAATTTCTGATAACATCTGCAAATCAACTTCCCTAGTAAAGGTTTTTTGCCCATCAAATAAAACAATATACGAAATTTTGTTTACTGCGAGTTCAATGCTATTCCTATCCAAAATCCTGCCTCGTTTAGGCACAATAGTAACAACTTTTATCC
>NODE_34_length_4713_cov_2.266899
GCTAATATACTATGTAAATACTTTAGCTGGCATCTCAGTAGCTGTCAATTGCTTATATAAGATCTTAAACAGCTGGTTTAGGTGCTGTAAAATTCATACTTTTTGTGATCAGCTAAGTAAAAAGTCAAGCCTAGGGCAACTCACTAAGCTTTTCTGATTTATTGTGATACAGTTCTTGAGTTTTTTTCTTCCTTTACAAAAGAATCTGTTACTAAATCCTTTAAAGTTTTACCAGGCTTTTCTAGCAATTCAGGTTTAAGTAAATACTCAAGTTCATATATTGCTGCTGTAATTGCTATAGCAGCTAAAGCTGCAATTAAAAATGGTTCTTCTGTTATGAGTGTTAAAGTTATTAAACCTCCTAGAAGCCCAATTACTGGTGGAACAATAATTGCTGCACCTCTCTTCCATAATTGTGGTTTTTTATTGAGCTCATGTTTTTGTTTCTCTTTCTTTTCTTTGTATCGTTTACATGCTCCTTTTTTTCCTTCGAGTGTAATTTCTTTAACTTGGACTTGCTGACAAAATGTGACCTTTTTTTTTGGCTTTATTTTGTCAGAAATAGAAGATTTTGATAACTCAGTGTAGTCAACTTTTTCGTTAGAACCACCCATAACTTTTTCGCTTCATCAATACCTATATTAAATTATATTCTAAATAAAGTCAAGATATTAATTACTATATTAAACTGCACTCTGAAAAAATTAAGATATTAACTACAAGCCTTGAGCCTGTTAAAATCTTCTTCAGCGTGGTACGATGACCGAGTCAATGGGCTTGATGCAACTACCAAAAAGCCTTTGGAATAAGCAATATATTTATAATGCTCAAACTCTTCTGGAGTAACATATCTATCAACCTTTACATGCTTTGGAGTTGGTTGCAAATATTGACCAATTGTAATGAAGTCAACTTCGGCGCTACGTAAATCATCCATAACCTGAAAGATTTCTTCTTTTGTTTCTCCAAGACCAACCATAAGCCCTGACTTCGTGAAAAGTTTAGGATTAATCTGTTTCACCATCTTTAGCAAATATAGTGAATGAAAATAACGAGCTCTTGGTCTTATTTTTGCATACAGCCTTGGTACTGTTTCGATGTTGTGGTTATAAACATCAGGTGATGCAATAGCTATTGCTTCAAACGCTCCTTTCTTATTTAAAAAATCAGGAGTGAGGATCTCTATTGTTGTTTCCGAAGTTATCTTTCTAATTTCTTCTATACACCTTATAAACTGATTTGCACCACCATCTGGTAAATCATCACGGTCAACAGAGGTAATGACAACGTGCTTTAAATTTAACTTTTTTATTGCTTTTGCTAAATTTTCTGGTTCATGAGGATCGAGCTTATCAGGAATGCCAGTTGCAACGTTGCAAAACGCACAAGCACGAGTACAAACAGAACCGAGAATCATCACAGTAGCATGACGTTTATTCCAACATTCACCAATATTTGGACACGCAGCTTCTTCGCATACTGTATGTAAGTTATGTAGCTTAACAGTGTTTAAGGTTTCATTGAATATTTTACCAGCTGGAGCTTTTGCTCTGAGCCATATAGGCTTACTATGCATCTGAAACAGCTAATTCTACCTCTTGTTTTGCTAAAACTTTCTTTAATCTTCTTTTTATCTTTTGTGCTTCTTTACTTAGTTTAATTGTTTTTGTATTGAGCAAGAAAGCATCAAGATCACCTTTATAGTCTATAGTTCTTAAAGTTCTTGTTGCTATACGAAAGCTAAACTTTTTGTCTAATATATTACTCATCAATGTAACTTTATGTAAATTTAAGAGAAAGGTACGCTTTGTTTTACGATTTGAATGCGATACCTTATTACCAAAAGACTTTTTTCTATTTGTTAATTCACAAATTCTACTCACTTCAATATACCAATTTATCCTATTTAACCAGGTTAACCTGATATAGTTAAATAGTCAACTCCCTTGCTTGATTTTTATACCGTATACTGCTTTATAGCCAAAAAACACTGTAATTTTTTCTATTACAAGAGAAACCATATGCTGCATTTCTAATGCTTTACTGCCGTTTGTTACTAACAGATGCAGAACACCAGAATTTACGTTTTGTGCGTATGAGATCTTTTGTGGTTTTGTACATTCTGCTAATTCCTCTCCAACTATACTTTTCCAGTTTAAAATAAGACGTATTTCATTTTTGCTGATCTTATTTTTCATGCATTTTAATGCATAGTTTTCTATTATAGATTTTAATTTCTTTGACCCGCTATATTTAAACATCTTTCCAGTGCTTAAAATTAAATTATATTACAACTTTCTTATACAAAAAACTAACTTATTGTTTTCATGACCCTCGGCCTCACACATAAAAAGCAGTATTTGTATATCTAGCATTTGCCAGAATTTTGTGTTTCCTACCTTGTAATCATTTTTAATTGTAATTTATTAAATTATTATGAAGCTAAGTAAAATTCGAGTAAAGTATAGTATTTCCAAGAAGATTATCTTTTTACTGTATGCCGTAATTTTCTTATAGCTATCTGTTTTTTAAGATCTTTCTGCAATCCAAGCTGCTTGAATGGCCTCTAATATTTTTTCATTACAATACTTTTCATCATCATCAAACTCTTCTAAATCCAAGACTTTTCTTTTAAGTTCAGTGAATCTAATACTAATTATATCTTCATTTGGAAATTTCTCTTCTAGAGTTTCTGCAATATCTTCTATATCAAGCCATTTCATACTTTTTAATAAATTAAACTGGTGCCCATGGGGAGACTTGAACTCCCAAGGTCGCAAAACCCACGGATTTTAAGTCCGCTGCGTCTACCGATTCCGCCACACGGGCCTTATGTTGTTTATCTAGAGTAAAATTCTACTACTAAATTGACTTCCATGTCTGCTGAATAGGGGACTTCGGAATATTGAGGCGCTCTCAAATACTTCACTGAAAGTGCTTTGCTATCTGCCTCTAAATAATCTGGAGTCTTACGTTCTTGTTTTTGTTCAGCGTCTATTAATATAGGAATTTTTGCTGCTCTTTCCCTTATTTTTACTATATCACCAGGCTTCACTCTGTAACTTGATATGTTAACCACCTTATCATTAACTGTAACATGTTTATGAGATATAAGCTGTTTTGCCGAGTAAATTGTTGGCACAAAACCAGAGTGATATAAAACAGAACTTAACCTTGATTCCAAGGCACCAATAAAATTATCAGCCGTATAACCCTTTCTTTTGTAGGCATCTAAAAATGTACGTCTAAGCTGCTTACTTGAAATTGCATAGTAGAACTTAAATTTTTTATGTGCAGCAAACTGCTTACCAAAGTCAGATAACTTCTTAAATCCAAGAATACCATGCTGACCTGGAGGGTATTTCCTTTTATTGACCGAATCTTTTGCTCTACCCCATAAGTTTACACCAAGCCTGCGACTGATTCTATACTTTCTATTGATAACAGTTGTCATACAAAAATTCTCACAATCTAACTATAAATTATTAATGATTTTAACATTAAGTGTCAACTTGTTTTTGCCACTATGATATAGTATACTTCACTTTTAAGTTTTCCTATTAATACATGAATCATCTACTACTAAAATCCATGGCAAATGCTGTCCGCTTCTTATCAATTGATGCGGTACAAAAAGCAAATTCTGGACATCCAGGTATGCCACTCGGCATGGCAGATGTTGCCACTGTATTATTTGCTAAATATCTGAACCATAACCCTGATGATTCTAAATGGATCAGTAGAGATCGTTTCGTCCTATCAAATGGTCACGGTTCAATGTTGCAGTACTCTATATTATATCTGACAGGCTACATTAGTATAGATGAACTAAAAAACTTCAGGCAACTTACATCAAAAACTCCAGGTCACCCAGAATTTGGCTTGACTTCTGGTATAGAAGCAACAACAGGCCCGCTTGGTCAGGGATTTGCCACTGCTGTTGGCATGGCACTTGCTGAATCGATTCTTGAAAAGCAGTTTGAAATCAGTCACTACACTTACGTAATGCTAGGAGATGGTTGTCTTATGGAAGGTATAAGCCATGAAGCAGCGTCCCTTGCTGGGCATCTTAAATTAAATAAGCTGATAGCACTTTTTGACGACAATGACATCTCTATAGACGGCTCTACTAGCCTCTCTTGCTCTGATGATGTAGAAAAGCGTTTTTCAGCGTATGGATGGAATGTTGACAAAATCGATGGGCATGACTTTGATGCTATATCCCTTGCAATAGAGCAGGCGCAAAAGTCTGATAAACCTACACTAATCTGTTGCAAAACTATTATCGGAAAATTTTCGAGCCGTGCTGGCACATCTTCTGCTCATAGTGGTGCCTTTACAGAGGAAGATGTAAAACAGATGAGAGAAAAATTAAATTGGAACTATGAACCATTTCATGTACCGGAAGATGTGAGAAACGCTTGGATAGAAACAGTTAAGAGGGCAAAGCAACACTATACATCCTTGATCAATGAAGAACTACAAAGAAGACTTGAGAAACGTTTGCCAGACAATATCGAAAATGACTTAGCTAACCTGAAGAAACAAATATGTGAGCTAGTGCCAAACGAAGCTACTCGATCTTCTTTCGGCAGAGTAATGGAACTATTAACTAAGTCTATGCCAGAACTAATTGGTGGCTCTGCTGATCTTACCGGTTCAAATTGTACTAAATATAAGCATATGCAGACAATAGATAGTAATAATTATATT
>NODE_35_length_4703_cov_2.777098
TTGATTTTGTTGAGTGGTGTGTTTTTTGAATGATGCGGCGACCACCGAGATCGACACCTAAGCCTTCGTCGGCAGCGTCAGAGGGGTATAAGAGACAGACCCTATGGTTGTTATGACATTATTTACTATAGGTTTGTTTCAGAAGCTTACATTTGGAAAACCAGTATAGATTTTTCCTACTTATGTGCTACTATAAGCCTGTAATGATAAAATAAGTGAATATGGATAAGTCAGAATACGAAATCATAGAACATGAATATGATGTGGTAATAGTAGGTGCAGGGGGAGCGGGGCTTAGAGCAACACTTGGAATGGCTGCAACTAATTTTTCAGTTGCCTGCATTTCTAAAATTTTCCCTACACGAAGTCATACAGTTGCAGCGCAAGGCGGAATTAGTGCAGCTTTGAGCAACATTGCTGAAGATGACTGGCGCTGGCATGCATATGATACAATAAAAGGTTCAGACTGGCTTGGCGATCAAAATGCAATAGAGTATATGTGTAAAAATGCTGCAAAAGCTGTGATTGAACTTGAAAATTTTGGTGTACCCTTTTCTCGTACGGAAGATGGAAAAATATATCAGCGTGCCTTTGGTGGAATGACAACTCACTTTGGTAAAGGAAAATCGGCTCAGCGTACTTGTGCAGCAGCAGATAAAACTGGGCATGCAATTCTTCATACTCTATATCAGCAATGTCTTAAATTTAACGCTGAATTTTTTGTTGAATATTTTGTAATCGATTTGATTATGGACAAAGGGACATGCTGTGGGGTGATAGCTTGGTCGCTGTGTGATGGTACGTTGCATAGATTTCGTGCACATTCTGTGGTAATAGCAACAGGTGGTTATGGACGTGTTTATTTCTCTGCAACAAGTGCACACACCTGCACAGGTGATGGTAATGGCATGGTGGTAAGAGCTGGGTTGCCACTTGAAGATATGGAATTTGTGCAATTTCATCCAACAGGAATATATGGCTCAGGTTGTTTAATGACGGAAGGATGCCGCGGTGAAGGTGGGTACCTCGTTAATTCTCAGGGTGAGAAGTTTATGGAACGTTATGCGCCAAAGGCAAAAGATTTGGCTTCTCGTGATGTAGTAAGTAGAGCAATAACAATTGAAATTAGAGAGGGAAGGGGAGTTGGGCCAAAGAAAGATCACATGTACTTGAATATAGCTCATCTTGATCCGGAAGTAATAAAGCTCAGATTGCCAGGTATTAGTGAAACAGCAAAAACTTTTGCAGGAGTTGATGTTACTAAAGATCCTATACCTGTTATTCCAACTGTTCACTATAATATGGGAGGTATTCCAACCAACTATCATGGAGAAGTGATCACGTTGCAAAAAGGTAAAGAAGAAGTGGTAGAAGGATTATTTGCAATAGGAGAGGCAGCATGTGTTTCTGTACATGGTGCAAATCGACTAGGTTCCAACTCGCTTCTTGATCTTGTGGTTTTTGGTAGAGCTGCCGCGCTTAGGGCAAAAGAAAAATTGAAACCTGATACACCACATAAAAAATTGCATTCAGACTGCACAGACTTGATAGTAGATAGATTTAATAAAATGAGATTTGCTTCCGGAGAGTTCAAAGTAGCAAAAATACGAAGTGAAATGCAGAACACTATGCAGAAATATGCATCGGTATTCCGTGTTGCTGAAGTTTTAGAGGAAGGTAAAAAAGCTATAAAAGAAGTAGCAAAAATGATGCCTAACATTGCAGTTGAAGATCGTAGTATGATATGGAATAGTGATTTGGTTGAAGCTCTGGAGCTTGCCAATATGATTCCACAAGCAGTTATTACCATGGAATGCGCAGCTAATCGCGAGGAAAGCAGGGGTGCTCATGCTCGTGAAGATTTCCCTGAACGTGATGATAAAAACTGGATGAAGCATACTATAGCATGGCTTAAAGAAGAGAAAAGCCAAGTTAGTGTAGAAATTGACTATAAAAAAGTTGCTGAAAAAACTCTGAGCGATGAGATTGATTTCATCGCCCCGGAAAAGAGAATTTATTAGTTAACCCATCTGGTTTATTTATAAATTGACGTAGTATTGATACATAGCTCATTTGAGTAGCTGGGCTTTCTTTATGCTCCGATTGATTTGACGATCTTTGTACTTCTTGCTCTGCTGAGTTGTTAGCTAAATTTTGTTGTTCAGTAATATTTTCAGGTTGTTTTGCAGCTAGGTGATCATCTTTACGGCTTTGCTTATCGTTGGTTAATTCCTTAACAGACTTCCTAATGTCGCTAAGTCCCAAAGTGAATATCAGACAGACCACTCCTGTTATAGCTATGATGGGTAACGCTGCTCCAATTGCAATTTGTCCTTGGAAGCAAGAAAGTGTTACCATTGTAATAATAGTAGTTGCTACTGTGATTGCTAACAATACACTAGCTCTCCTGCCCGGATCAATGCATTTCCATACAGCAGATGCTCCTTTTTTTACACCAGAACCTAGCTTTTTAATGCCTGATTGACATTTTTTCGAAGCAGTTCCACAGTGGTATTTTTCCTCAAGCTTCTCTTTTAGTTCTTTAGCTTTCTCCTGTGCTTTCTGTGGAGTGCTTGAACAATCTTTTAGATCTCGTAAAGTTAAATAGTACTTTTTAGTATGGAGTTCTGGATCTTCTAACCATAAAGAATCAGGGTTAGCACCGTTTTGTAATAATGCTGCACAAAACTTTGTTGTATTATCATAATTAGTTGCTAAATCAAAAATTGTTTCTTGCAATAGGTATTCGATACTTTTTTTTTCTGCTTTTTTCTTTAGTGCTAATTCTAGAGGTGTATTGCCTTGCCTGTTAGTTGCTTTTATAGCTTCATCTAATTTATCTTCAGATATTTTTCTTTCTTTTACTAAGGCTGATATTAATTTCAAGCATGTAACTTTTTGCTTCCCTCTCAGCAAGGCAATATGGTGTAAAGCATTATTACCATCTGTATCTTTCAGGCTAATATCTGCTCCTTTTTGCAATAACTCCTTAAAGGATTTCTCATCTTTATTTTTAATTGCTAAATGTAATTGATAATTATCATTACTATCTGGAGTATTTATGGTATGGGCTATAACTTCTTCAACTTTTGTTTTTATTTCTGGTTTTCGCTCAGCCAATTTTTCTAAAAATTTAAGATAGTATTCATTTTGCTTTTTAGATAATTTTTCTAAATCCTCTGTAGGTAAGCTTAGCTTGGCTCCATACTTTAACAATTTTGCAAGAAACTTAAGTGTATTATCGCTACTTCTAACTGTATTAGACTCATGTTTCTCTTTTATTATCTTGTTAATTAGTGCTACCTGAAAAGGAGTCTTTCCTTCTTGATTTTCACTATCAACAAGTTGTACTAAATTTTTCTCGTTAGCTATTTTTATCAAGGTATCTAGAAACTTAAGCTTTTGTTTCTTTTTGAGCGATGCAATAAGGTGTAAAATATTATTTCCTTTTTCATCTGTTATGCCACTGACATTTGTGCAATCTTTTAGGTATTTTCTAAATTTCCTGTTGTTTCCATTTTGGATTGCATTTAGTAATTGAACGTCATTATCAGAATCCGATATTCCGTTTATTCCATCTTCAAAATCGCTATCAGAATCTGATATTCCGCTCATTTCATCTTCACAATCGCTACCGTAGCCACTGTCTTGCTCATTGTACCTACTCAAACAACTTTTAGTGATTTCAGAAATTACTTGTTTTTTTGTTTCATTTGATATTCTTTTCGATCGTTCTATTACTTCACCTAGCACTGGAAGGAAACATTGGACATAATATCTGTGATATTTTTCCTGTTCTCTAAGCGATTCTTCTAATTTAGTTAATACTTCAGGACTAGCGCCTTCCTTAAATAACCTTTTACATTCCTTGAGTGTTCCATCTCGACTTCTTGGTTTTTCATGCTTATGTTTTTCTTTTTTTACCTTTCTCTCTATAATATTATACAATTGCTTGTCTTTTTTATCTTGTTTTTTACTTTTGTTTATACATTTGTCTAGTTTATTTGCATTACTAACTAATACACTTGAATCTATAACCATATAAAAACCTCAATATTAAAGCTATTTGGCGTTAGCGCTTCAACTAACAACCTATTGAATTGGACTTTTAAATTGAGCTAGATGTTATCGAAATATAGGTGGAAAGCTAGTTTCTATTAGAAAATCTGTTGTCATAATTAAATCCCCACTTTAGCACTTGTCTACTATTTTAACTATTTTATCTTAAAAAATAATAAATGTGGCTAAACTGTGAAGCATGAGTGCTGCTGAAAGAGATAAACCAATGTTTTTATAGATCTTTCAAACTTGGTTTTTCTTCTAATTTTTTAAGCATTTCTTTACTTAGTATTGATTTTATCTCTTCTACGCTTTTATCAAGATCATCATTAATTATTACGTAATCATATTTATTACTTTTACTTATCTCTTTTTGAGCTTCAGCTAATCTACGCTCTATTTCAATTTCATCATCACTATTACGACTTTGTAGACGCAGTCTAAGCTCTTCCATTGAGGGAGGTAGTATAAAAACACTTACAACTTTTTCTCTTAAGATTTCAAACAAATGAAATGCTCCTTGCCAATCTATATTCAGTAAAACACTTATTCCACTACTCAGGTTTTGTTCTATAAAATCTTTTGGTATACCGTAAAAATTCTCAAAAACTTTGGCATATTCAAGCATTTGACCAGCCTTACAT
>NODE_36_length_4685_cov_3.154454
CTGCTATATACGCTCCCCTATCACCATGATGTCCTTGATAAATTACAAATGTATTTTCTAATTTTGATGTATCAATTTCATCTGCGCCAAGAAGATAAACAACTTCCACCTCACCACTTTCTGCCTGCTTTAGTATCTGATTAATGTCTTTTCCACCTTTGCTAGGAACAAATCCAATATCGAGTCCACCAACCCTTGCTGCAGCCTTATGTAGTACGTTAAAGCCATTCCAGTCATCTCTGGTCATGTTAAATTTTTCTGCAATTTTGCCAGCTAGAGCTAAAACTGATTCAGAATCATCTCTTATTAATGCATCTTGACCGATAATTATCATAGGGTTCTGAGCCGCACTCAGTAACTCGCAGAATTTATGATTTCCCTCTTCTATTTCTTTTAGAACGTTTGGACCATCACCTAATCTTTCAACATTATATAGATATTCAACATTAGGACCAATATTTGCAATAGTGAAATTACCTTGTAAATACCTCTTTCTTATACGTGCATTAATAATTGGTGCTTCTACTTTGGGATTTGTATTTATAAGCAGACACAAATCTGCATTCTCTATACCCTCGATAGTGGTATTGAACACATAAGATCCACGATTACTTGGTATAAGTTTTGCTCCATCCTGTCTGCAGTCTAGATTTACTGAACCAAGCTTATGCATCACTTCCTTCAGCAGAATCATAGACTCACAATCTGCTAAATCACCTGCAATTGCAGCTATTTTGTTTGGCTTCGTGCCCTTTAGTTTTTTTGCAGCAAAAGTCAATGCCTCACTCCAATCAGCTAGCACTAATTTGCCCTCTTTTTTTATATAAGGTCGATCGAGGCGTTGTACTTTGAGTCCATCGTAAGCAAAGCGAGTTTTGTCTGATATCCATTCCTCGTTCACTTCTTCATTAAGCCTTGGCAATATTCTCATCACTTCAGGACCGCGATAATCAACTCTAATACTGCTTCCTACAGCATCCAGCACATCTATAGTTTCACAATGTGATAGCTCCCATGAACGCGCTGTAAAAGAATAGGGCTTTGAAGTTAAAGCTCCCACCGGGCAGAGATCTATAATATTCCCAGATAATTCAGAGCTAATATGCCTTTTTATGTAAGTAGTAATCTCTATATTTTCTCCCCTGCCAATTCCTCCAAGTTCATTTGTACCTGCAACATCGGACAAAAATCTAACACATCGAGTACAATGAATGCATCTATTCATTGCAGTTTCAATCAGCGGACCAAAATGTTTTTTTGGCACAGCTCTTTTATGCTCATCAAGTCTGCTTATTCCTTTCCCATAAGCCATTGTTATATCTTGCAAATCGCACTCACCACCTTGATCACAAATTGGACAATCAAGTGGATGATTAATTAGTAAAAATTCGAGCACTCCTTCACGCGCCTTTTTTACCTTGGGAGTATCCGTGTGAATAACCATACCCTCTGCAACTGGCATTGCACAAGAAGCTACTGGTTTTGGAGGGCCACCCTCAACTTCAACCAAACACATTCTGCAGTTACCAGCAATTGCTAAACGCTCATGATAACAAAACCGCGGAACTTCAACGCCCACAACTTCACAAGCTTGAATTATAGTGAGCCCATGCTCTACTTCACATTCCTTAGAATTAATAGTAACTTTAACCACAACTACTATACAGCTTCCCACTTTATAGGATTGCCGCTCACCTCATCTTCAACTAGATTGCCGTTATCGTATTGAGCAGACATATAGTTCATACGTGAATCACGGTCTATATATCTAACCGGCTTTACCGGTTTATCCTTATACATTTTTTGTTCTGCTTTCTTACGCTGAGTAGGGTTATTTTTACTAGCTGTTTTCGCTTTTCCGCCTGCTGCCATATAAACTCCTAAAAACTTCCTATTTTATTCTAACACTTAAGTATATACCGTCAATACTAAATAGCTTTAAAGTTTTAATAGTTCATCATTACAATCATCATTTGAACAAAATACTTTCTCTTGATGCTGCTCAAGTACGTAACTTTAGAATCCCCAAAAAAGAAAATGTAAGTTACTTTGATGATATCATTTTCTACGTCTTATAAATAGACATTCATGTAGCCGTAAATTAAGCTATAAACTCAACACAAAGATCCTTAATTATTAATCTCATAGTATTTCTCAACCAACTTATTTAGCAACCTTACACCGAAACCTACTGCCCCTCTTGGAGAAATATCAGTGCCTTTTTCGTGCCAAGCAGTGCCTGCAATGTCTAAATGTGCCCAACAAGTGTCGTTTACAAAACGCTGTAGAAACTGTGCAGCCATTATACTATCTCCACCAGAACCTGCAGGAGCTATATTTTGCACATCAGCAATCGGCGAATCAATAATTTTGTTATAAGTTTCATTCATAGGAAAGCGCCATAATTTTTCATTTACTTCATTTCCTGCATCAATCAGATGACTTGCTAATTCATCGTTATTTGAAAAAAGACCAGCATATTCATTATTTCCCAGTGCAACCACTATAGCACCAGTTAAAGTTGCAAGATCAACCATAAACTTAGGTAAAAACCTGTCTTGCGTGTACCACAAAGCATCTGCAAGTATCAGCCTTCCTTCCGCATCAGTGTTTAATACCTCTATTGTTTGTCCAGACATTGAAGTAACCACATCGCTCGGCCTTTGAGCGTTACCATCCACTGCATTTTCTGCAAGTGCAACAACACCAACTGCATTTACTTTTGCTTTTCGCCCAGCTAAAGTACGCATCACTCCAACTACAGTGGCAGAGCCTGCCATGTCATACTTCATTGACTCCATACCACGTGAGGGTTTTAGTGACACTCCACCAGTATCAAACGTTATACCTTTACCCACAAAAGCTACAGGCTTTTGTTCCTTGGAAGCTCCATTCCATTTGATCACTACTAATTTTGGCTCTTTACTACTTCCTTGTGCTACCCCAAGCAATGCTCCCATTTTTTTCTCTTCCATCTGCTTCTTACCAAGCACTTCGATTTCAAGGCCAAGCTTGGTAAGCTCGGTTTTTATTTGATCAGCATAGGATTCTGGATATAAAACATTAGGTGGCTCAGTGGTAAAAGCACGTGCAAGAAATATGCCTTCACCTTCTTGTCTTAAACGCTCAAATGATTTTTCAGCACTACTTAATTGCTCATCTTTTGCTAGCACTGTAATCTCCTCTACTTCTGTAATTTTCTCGTCCTTTTTGGTTTTATACTTATCAAACTTAAAACTACGCAAAAATGCACCGTATGCAACATTTGCTGCATTGCCTTCGATTGAAATTGCTGCTTGCTTGATCTTTAATCTGCTTAGTTCGTAATATATTTTTCCGCCAATATTTAATTCTTTGTTTTCATCCCATTCATCTCTCTTGCCAAGCCCGGCAACTATAACATTCTTTCCCTCTGATGAAGTAATGGAGAAAAATTCACCAAAACCTCCATTGAAATCACTAAATCTTTTGATGCTCTCTATAATTTGCTTATCTTGTAAAGCCTTAACGTTACTTATAAATTCATCATTTTCAAATAAACCCACTACTAGCGTTTCAAAATCAGGTAAAGCTTTAGAAATTGTTATCTTCATCGTTGACATCTCCGTTGCAAATAATTGTAAGCTGCACATAAAACATAGTAAAAACATTAGTAAGATGTTTTTCATATACATTTTAAGTACAACAGCGCTTAAGACTAATATGAACTCCCCTGATATGCAAGGGTTTTATCTTTTATCAGAAAATTTGTTATACCCACCCAAGGTGATATTAAATGTGTAGGTCTTAATGGCACGATCATTATAAGTAAATGGTGCTATCAGAAGGCTTGCAAGTCCACTCTCAATAAGATTACCAAGAAGAAGATCATCACAGTTATCGCAATTATGATCAGCAAAAAACATTTGTGTTGTGAATTCTGGAAAATCTGGATGTTGGACCAAAAAGTTGATGTGTGGAGCCCTATCACCAATTTTACCTGGTACTATTGTAATAAAATTATAATAGCCAAGGTTATTTACTACAAATCTTCCTGATCCAGCAAAATTTGGATCAAGCTCCACATTTTCATCATAATAGCTCATGCCAAGTGAGTCTGCGTGCCATATAGAAACCACAGCATTTTGTATCGGTAAGCAATTTACATCAGTAACTCTACCCACTACATTTATTAATTCTCCTGCTGCATTATTTGGAGAGCCAGGTTTTCTTCTTAAATTATTTGAAGAGTTAAAGCTTTTTGGCCTTGTTTCAAGATCATAAATCCCTGGAGTTTCAATACAATTAAGCAAAATAGGATCAGCTGCAGATAATGACAAATCGAATATAAACTGTACTAAAAACGCTAATAAGATATTTTTTACATTCATTTTGTTTATAGTGCTTTTATCAGAATTATAGCAACCTTTTTCTTTTATTAAAGACAAGACTTTCTTTGAAGCCTCCTTAGAATCACAACTATCCTTTCAGTGTATGAGTTTTAGGTTTTAGTACTGCATAAACAACTGCACGGACTTCCAATTTAGAAATTGCAAATCAATCCAAACACGCAAGTGTAATGTTACCGCCACATGCTGTAGTGTTGATACTTACAGCCTTTTCTATAGAAAAACGTTGCAGATAATTAGGACCACCAGCTTTTGGTCCGGTACCTGACAGTCCTCTACCGCCAAATGGTTGTATTC
>NODE_37_length_4649_cov_2.320655
GTACAAGGATTAGGTAGATCGTCTTTAAACTCTTTTTATATATTACTAGGTAATTCGCTTTTCAAAACTTCTTGTATATCGCTATCGTGATTATTTTTTATATTCTCAAAGTTGCCTTTTATAGCTTCACTAATTAATGAATCTCGAATTTTTTTTTTGTCTGTCAGTTAATAACATACCCTACCCTACCTCTATCTCTTATGGCAAATTTAGCGCTATAATTATACGTATTTATAATCAAGTCAAGAGAAAAAATTAGCAAAGCGGTTGAAGTTTTAATAACATATAGCTTTCACGTTACTATCTATGGAAAATCTGCAAGTTTTACGTTCAATTGCGTTTATTGTGGGAATTTTTCTATTGTTGTTTGGTGTAGCAATGCTTATTCCTGCTATTACTAATAATTATCTAGGTTACGAATGGAAAAATTTTCTGGTTGGATTTATAGTTACCTGCACATTTAGTGCGATTTTTATTCTACTGGGTAAACTAAATAGGGTACATGGAATGCCGGCAATTTTTGCGATTACCAGTTGTACCTGGATTGCATTATCTCTATTTGCAGCTATTCCATTTTATCTTGATAGTTTAAGCTACATTGATGCACTGTTTGAAGCAGTATCTGGGATTACAACCACAGGAGCAACTGTTCTAAGTTACATCGAGCAACAATCTCCGGGGATACTACTGTGGAGAGCAATGCTGCACGGTATAGGTGGTTTTGGAGTAATTACAGTAGGAATTGCAGTTTTTCCCATATTTAAAGTTTTGAGCTTAAATAACTTGCTATATTCCGAATACTCAGATGCTATTAAAAAACGGCTACCGCATACGCGAAGCGTAGTGATACATATTACAGAAATATATTATGGCCTAATTTTATTATGCATACTTTCATATTATCTAGCTGGCATGCCATTATTTGACGCAATATGTCACGGGATGTCTACCGTGTCAACTGGTGGATTTGCTAACTATAACGATTCTATAGGCTACTACAATAACCCTATATTGGAGGTCATAACAATTATCTTTATGATTTTAGGCTCTTTACCTTTTATGAGCTATTTAAAAATTATAAGACGATTAGACGTTTGTTATGATGAACAGGTCTCTTACTTTATTAAGATAGTTGTTATCTCATCTTTGCTTGCTTGTTTTTGGTTATATAAAAATTTTGACTTAGGAGTATTTTTATCATTTAGGTACAGCACATTCACCATTACCTCCTTTATCACATCAACTGGCTATGTAATGTGCAACTACTTGAATTGGAGCTTTATTTCAGTCTTAGCTTTCTTTTTAGCCTTTATTGGTGGATGTGGTGGTTCTGCTAGTGGTGGAATCAAAATCTTCCGTTTAGTCATTTTTCTAAAATCTATAAGGAATTACTTTAGCTCTTTATTAAATCCAAGTGAAAGCGATAGAGTAAAACTCAATGGTAAAATACTGGAAAATGATGAAGTTCAATCCGTCTTTACGTTTTTTGCAATTTACATGTTAACGTTCACTATATCATCAATAGTGATGTCTTACTTGAGCAATGCGGACTTTATAACTAGCATCAGCTCTGTTTCTGCAATGCTTACAAATTCTGGCCCAGGATTTAGTAACCTAATAGGTCCTTCAGGTAATTATTCCTCCTTTAGTGGTGGAGTAAAGCTATTTCTATCGTTTTTGATGCTGCTTGGCAGGCTTGAAATATTGCCAATTTATTTTTGTATAGGTAGTTTATACTGGAAACTTTGCCATTCCAGAGTGTAACGCTAATTCAGGTTTACATTTAAATTCTATTACATATTATTATAAGTATTACAAAACTTTAAAGGACAATTATGGCAGTTATGCCAGATAAATGGATAAGGGAAAAGGCTGAAAACTCTAGAATGATAGAGCCTTTTGTGAATCATAAAAGCAGTAAGGGTGTTGTATCTTTCGGATTATCATCTTATGGCTATGATGCAAGAGTTAGTAATAAGTTTAAGATTTTTACTAATGTTAATTCAGCTATTGTAGACCCCAAGAATTTTTCTGAGAATAGTTTCATAGATAAGGAAACAGATGTATGTATAATTCCACCAAATAGTTTTGTACTTGCCAGCACAGTGGAGTATTTTCGTATACCAAGGAATGTACTGGTAATTTGTGTTGGTAAGTCAACTTATGCAAGGTGTGGTATTATAGTAAACGTTACTCCCTTAGAACCTGGATGGGAAGGTCACGTCACACTTGAATTCTCGAACACCACTCCACTTCCTGCAAAAATTTACGCTAATGAAGGCGCATGCCAATTTGTGTTTTTAAGCGGCGAAAGTGAATGCGAGAAATCATATGATGATATGAAAGGAAAATATATGAACCAACATGGTATCACTTTGCCGTTAGTTAAGTGATTACTTTAGATGCATTTCTTTATTAATTGATATCCTTTCAAGCCGCTAATACTGATTGCATTTGCCTAGTTACAAAAATAATGTCTGTGCTAAAACATGCTCATATATAGCTCTTTTTCTAATAGTTCGAATAGCTGGATATTCTTTCTGGCTCAATTTTTTATAACAAACCAATGGTTTGATTAAAATCAGGAGAATGTGTAGGCAGATATATAACTTCAGCACCGACACTTTTAACAAATTCACTTGTTTTCTATGAAAAGTTGCATTATCCAAAATCACCCAGCAAAAAGTTTGAACTAGCTATTAAAAACGTCTGTATCGCAGTAGCCTTCAAAAATCATAGGCGCCATAATTTTTCCCTTATTCAAAGCTGCAATCATACTAATACGCTGACTTTTGTGTTATCAATTCCAGATTAGTCGATATATACAAGAATTTCAGTGTTTTTTGTTGCTATGAGTTTTTTAAGCTCAGCACGTTTTTTCTGCGTCCTTAAATAGTCCTAATTTTAATTTGTTTTAAGTTTAAAGTCTTTCGTTAGGTTTGCAGAATACATTTCCTTATTATCTTGGTTATAGAAAGTAAATTTGTGATCGTCTAAACCTAATATTGCAAAGCCAAAGCCGAAAAAGTTTCTAACTTCGTGTGCTAAGTAATTTCTACTATTTGGATAGTTAAATTCTACGTTTTGATAAACAGGTTCTTGATCTTGGACATGTAATAATGCACCGCCGTTTCCAACTATAATCTGATCTGGAACATCATCCATTAATAAAATCTGGGCTATATGAATGTGGCCAGAAACTATGGTAGTAACATTGTTTGGAAATTTATCTCCAAAAGCTTCAATTTGTGTAAGATTACCATGGCTTTTTAATGTCAAAAATTCTTTTTTTGGAGATCTCCAAAGCGGTTTGTGAGTCAAAAACCACGTGGGCTTATCTTGTATCAATTTATCAAATTGTCTCTCAAAAGCATCAACTGTGCTTTGGATTGTAAAAATTTCCTCACCGGATGAAGAGTCGAAGATAAAAAACTTCATCGGCCCAGTATCTAAGAACCAACTGGAAATAAGATCTTCACATTTTTGAGGGAAAAAGGGGTATGAATCTAAATATCTGAACCATCCTTCATAAGCTCTATTACAACTCTCATGATTCCCACGAACAAAAAGAAAAGGAGATTGTGTTAAAATATCTTTTGCAGGCTCAAACCAATCAGCGTACCAAGCTTCTTTGCTATATCCATAAATATCGCCGCACTTTTTTGTGTTTCTACATTTTGTTTGTCTATAATGATAATCACCAACATGGATAATTAAATCTGGTTTATGAAAAGCGATTGAATCTAAATTTTTTTTCAGAGGCCAGTTATCTACAGAATTACATTCTTGCTGAAATAACATATTTATTCTACATCCTGTATCGCCAATGAAGGCAATTTTGCTGATCTTTTCCGCTAATACGGGAACTTTTATATTGTCAATACTAATGTTTTGAGCATTTGTTTCTACTATCAGTTCACAAACTGTTTCGGTATTGTTAATTGAGCTGCGACTTAGCATTTCTACTTCCTTATTATCGACGTAAGCAATGGGACACATGTTATTGTCTATAATCGCACGTATGCTTAATTTATTTTCTGGAATGATTTGAGACCATGTGTACAATATTTGTGCATGATTAGAGTGAAAGCTAATTGTAAGAGATAGAATTAAAAAAATGAAGATATTAGCTACTTTCATTTGTATAAAGACCTAAATTAAGAATTAGTATTAAGATTATCTTAAATGATTAAAGTTTGTAACCATAAAATTCATAGTTAAATTATACAGGCATTTCCTAAATTATCCTAGTATCAGATTGACACTTTAGATGAAAAATCCTAAAATGATTAAGTAATTTAAAGTAATTATATAGAAACTAGGATAAAGTGCGGTCGTGGTGGAATTGGTAGACACGCAGCGTTGAGGTCGCTGTGGCTCACAAAGCCTTGGAAGTTCAAGTCTTCTCGACCGCACCAAGTTGTTTGGTGTAGGTGAAATGTTTATAAGAAATCAAAGTAGAAATAAAGTAGAAAGGGCCATCAGTGAAGTCAGGCGTGGTCTTCCAATTTTAATATATGATGATGAAAATAACTATCTATTGCTTGCTGCTGCTGAAACTTTAGAAAAAAATTTATTTAGTCAATATAAGCTTATATCAGGTTATGTGTATGTTACTTTGACTGCAAGTAAGGTAAAATACATATGTC
>NODE_38_length_4525_cov_2.499773
GGAATAATCCTGTGTTACCATCTCAATTGCATGAGCTATCATATGTTCTCCTTGACTTGCAGAGTAACTGCCTTTTGACATCACCATTCCGAGTCCTGAAATCAATAAGGCTTCCATAAGTAATAAAACTACTCTTTTATCTTTTTTAGCAAGTGCCAGGTGTTCTCTGAGCAAAATTTCCTCCAGATTGCGAACAAGTTTAAAGGGAAGTTCATTATATTCTGTGCCAAGTAATAGATGAGATAATAGCCAATCGGCTTGTACTGTTGAACGGCAGATGAAATCTGCAAATCCACTTAATGTGAGACGTGGTGGTGCATTGGCAATTATATCGGTATCAATGTATATTGCCTTTGGAAGATGTGCTCCGAACGATTTTTTATATCCATCAACTAATATTGAAGCGTTTGCAGAGCTATATCCATTCATGGAAGCGGCTGTTGGGAACGATATATAATCTTTTTTCTCGAGGTAGCTTGCATATTTGCAGATATCATTAACAGTGCCACTACCAAATGCAACCATTAAGTCACTATCTTTTGCTTTATTTCTAACTAGGTTTACAGCTTGGAGGGAAGCAGCGCTGTTCAGTCTATTTGGTGTCATCCAAGTAGCGTGACACTGCGATCCATCATAGATTCCAGTGTCACGCTCTGGAATGATAGGTGTGGCTGGAATAATTAAATGAGAAACTTTATTAAGTATGTTTTTGTTTAAAAGTTTTGCTGTATTTTCATCTGCAATCAGAAAAATGTCATTTCCGTATTGTCTACATATTTCATAGATATTATCAGCAAGTACTGTTACTTCCCTAATAAGAACTTGTTCTGTGTGCTGTAATATTTGTTTTAAATATCGCATAGAATGTTTACAATACGGTAATGTTAGTATTTCAAGATTGATATGAAGATTGACCCTGTAGAACTAACTAAGAAATTAATTTCTTTTAAAAGTATAACACCAAAAGACGATGGGGCAATAGAGGATATAGCAGCCATTCTCAAGAAAAGTGGTTTTGAATGTGAGATTTTAGAGTTTGGTGATAAAGTTAAAAATCTTTATGCAAAATATATAAATGGAGTACCAAACTTGTGTTTTGCTGGACATGTTGATGTTGTACCACCAGGTGAGTTAAAAGATTGGACGTCTGATCCATTTAATCCAGAAGTGAGGGAGGAAATGTTGTATGGAAGGGGTGCAGCTGATATGAAAAGTGGAATAGCTGCATTTATTGCTGCAATGGTAGATTTCGTTGCAGGTAAGTTTCGATTCAGCGGTTCAATAAGTGCATTGATTACCAGCGCTGAAGAAAGCACGGAAGAACATGGAACAAAGGCCGTTTTGGAATGGATGAAAAGCAAGCAAAAAAAGATAGATTTTTGTATAGTTGGAGAACCAACTAGTAGTGAGAAATTAGGTGATACCATAAAAATAGGTAGAAGAGGTTCTGCAACATTTAAATTGATTTGCCATGGTAAACAAGGGCACGTTGCCTACCCAGATCTAGCAGATAATCCAATATATAAAATGGTATCGATACTAAGTAAGATAAAAGATACCACTTTTGATACTGGTAATAAATACTTTCAGCCTTCACATTGCGAAATTACTACTATCGATGTTGGAAATAATACTAGCAATCTAATACCTGGTTCAATAGCAGCAGGTTTTAATGTTCGATATAACAATACACAAACACTAGACGTTTTATATAAGATGATTGATGCAATATGCGCCAATGTGACTAACGATTATAAACTGTCTATGCAGAGCAGCAGGGACGTTTTTCTCTCTATTACTGATAGAAATACTGATATTATGCTTGATGCGATAAATAAAATTACCGGTATTGATGCTGTGCTGAGTACAAATGGTGGCACATCTGATGCTGCGTTTATTAAGGATATTTGTCCAGTAATTGAATTTGGTATGATCAACAAAACCGCACATCAGGTAAATGAATGCGTATCAATAGACGATATACATAAATTAACAGCTATATATAAGGAGTTTATAAAAAATTATTTTTACCCCACTAATAAAATATTAAACCAAATCAATGTAATTGGTAATACGCCTGATGGTCCATTATTAGCTTGAGGTGCAGTTGCATAGAGAAGAAACTTACTAGACACATTTTACCAACTCCTTATTATAATATTAAGGGTATTTTTGACTCAAAACTTGTCTTTGATCTGTGCGAGCTTAATAACAAAAATTCAGTAGAAAGCTTATTGGCGAAAATTATCTGTTCAGTAGAGTGACAAAATAAGATAGACAAAAAGGGTGTAAGAACAAATAGTGTCATGCAACACTGGCTTTTGTACACAAAACGTTGTAAAGCGCTTTTGTCAACCTGGATCCCAGCTCGAATAACAAGAAAAGAAGCACTGGTTTCACATAGATCTGAACAGATATAATTTCTTAAACATTTATAGCTCACATAAAACCCGGTCTGACTGTCATAAAGGCTACTCATTGCAGCAGACAACTTTCGCACTACTTCAAATTCTAATTTTCAACTTAAAGAAGCACGTAATGTCAAATAACTTCAATTTCAAAGAATTTTTTCACCATCACGAAGCAAATAGCACTTTAGATGATATACAAAGGTACTACATACTGTGGCAATCAGTGATATCACAGGCAATGATTGATGCAGCAAGTAACTGTAAAAAAACAGAAAGCTTGGTAGAGAAACGTAAAGCAATTTCCTGGCTATCAGACTTCAGTCAAGATTTTGTTGAAACATGTATACTGGCTGATTGCGATCCATTATACGTAAAAAACAAAATACAGCCAATTCTAAAAAAGATAAAGCCCTTTTAATGAGGTTTACCCCTCTCACCAAGAAAAATATCATTTAATCTTTTTTCTATAGCTTCATCTATATCTTGGATTAATAGCTGCTTTATCATATTCACTTTCCGTTCTGCCTCTTGAAGATTATTGTTACCGTAACTGTTCTTATTACTATAACCATAACTACTGCCATTTGGTTTATTACTCATTTTTCTTCTTGTGCTGAGTATCTGAACTATCTTCTCTTTGAAAAAAGACTTCCAGCCTGTGCCAGAAAATAATTTGTAGAGAAAATGTGGAGTAAGAAACGCTACTAATATTCTAATAGAAACTCCATAACCCAAATCATCTCTATTTTCATAATACCATTTTAAATATTGATACAAATGGTAAAATGCATTTTTGAAAGAGCTAAACTCTACAGCATACCAAAAGCCATTGGTGAGAAACATGAGCATAATGCTCGATGTATAAAGATACAGAGTGAAAAGAAATAGCTTAACAACTATATCTTTCAAACTGCCCAGTATGTAATTAAATAACCTTAATTTATAAAAAAGTGATATCATTTCACGCACACTTCAATAAAGCTGGGGTGGAAGGATTCGAACCTTCGCGTGGCGGTATCAAAAACCGCTGCCTTACCACTTGGCTACACCCCAATATTGTTTATATCAATAACATTATTAACCCAATTAGTAAAAGATTTATTCGCTTTTCCTATGGGTATTATCACAACGGCTGGTTGATCATAAGAATGCATTGCCTCGATTTTTTCTACAATCTTATCAGCCTGATCATTCCTACTTTTCATAATTGCCACTACTTCACAATTACTATTAATTTTACCTTCCCATAAATACAGAGAATTTACTTCAGGAAATATATTTACACACACAATTAACTTCTCGTTTAACAATTCTTCAGAAATAGCCTGAGCCTCTTTCAAGTTTGAAAAAGTTATATAGACTAAAACTAAATTGCTCATTAACCGCTACATAAATGCATTTTTACTATACTCTACTTAGATTTATTCATCAAGAGAAAATAGGAGAGACCTCTTCAGTGCTTGACACACAGCTGTACGAGCATTGTAGCAATTTGCGCACAGATATTTGTTTGACAATGGAATTTGGTGAGTATACAAAGTAGCTAATAAAGCAGCTCTTTGCGCTGGAAAGAGTTGTAACTAGCTTGTTGCAAGGAGACATTATGAATAGTGGTCAGGAAAAAAAAGCTATAGATTCAGGAATGAGATTATATTGGCAGAATATATTTTCATACATTAAACAGGGTGATAGAGAAAGTGCAGAGAGAACAATAGATAATCTTATAAGTAACAATAAATGGAAATCTAAAGAAGTATATAACTGCTTATTGGTTATTGCTGCCACTCAAGGTGATATTCAAGTTGCTGAATTTTGTAAAAATCGCGGAGCGAACCTTGATTATGTAAGTGATGATGGAAGAACACCTCTCTGGCTTGCTAGAGAAAATGGAAAAAATCAAATGGTTGAAACTCTTGAAAAATGGGGTGCGCGTGGAGATACTGATAAGTATTGTGGTAAACCTTCTCCAAAACTAATAAAGCCAGATTATCGTGATGAAATAGAAGATTTTTATTACGGTACACTCTCTAGCTGCTTTGAGAAAGGTTTAAGCAAAGAAAACTTAGTAAAAACAGTAGAGGATTTTGTGCAAAACAAGGGGTACTGTATTAAGG
>NODE_39_length_4505_cov_2.393102
GTTTTACGTTTTCTAGCGTGTCTGGAATGTGGCTCGTCATATCACGGTTCAGTATAATCACATCAGGCACAAATCCTGAAGTTGTCTTCAGCAAAGAGTTTTCTTTCACAACAGTTTCATACTGTTCTATTAAATTGTACGTTTCATTATGAAAGAGGCCAATTCTAGTTTCAAAACCTGCGAGTTGCAGTACTTTCTCTATAACAAATACGTTTTCTATATACATTTTATTTCGTGTGTAATTCTCCGGTATTATAAGAGTCTTTTTATATTGTTTTGTTTCAAAATAACTTTTTATTAGTTTTGCTGCTGTTGCTCTTGATGTCTCACTTAGATTGTTGAACCCTGCAGGAAATAAATTAGCGTCCACTGGGGCAATTTTGTAGCCTGAATTCCTAAGATCTATGGAGCTATAAAATGGTAATGTAAAACCATTAAATTTTGTTTCGAACCAATTATTTATATCTTTTTCCAGATTTGGATGAATTATGTTTTGCATCTACACTTTAAATGTTATAAGAAAAGTACTATATTATAAGTTATAATCTTAATATAATATAACGAATTAAAATAACAAAAAAATGATTCATCATGACAGCAGTAAAATGTATGGTACTACTATACTGTCAATTAGAAGAGACAAAAATGTAGTAGTAATAGGTGATGGGCAAGTCTCGCTAGGCCATACCGTTATAAAATCTGGAGCAAAAAAAGTTAGGCGTCTTTCTGGTGATTCCGTAATTGCCGGTTTTGCTGGAGCAACAGCTGATGCATTTACTCTCTTCGAAAGGCTAGAATCTAAACTTGATAAGCACCCAGGACAGTTAATGAGGGCATGTGTTGAACTTGCAAAAGACTGGAGAATGGATAAATATCTAAGAAAATTAGAAGCTATGATGATCGTGGCAGACAAGTCCATTTCATTGGTCATTACAGGAACGGGTGATGTTCTTGAACCTGAAGATGGCATTGCAGCCATTGGCTCTGGAGGAAATTTTGCTTTATCTGCAGCAAAGGCTTTGATTGACGTCAAAGGGATATCAATAGAGGAAATTGCAAAAAAGGCTATGAAGATAGCTGCCGATATATGTGTTTATACAAACCATAATGTAATTATCGAAAAAATAGAGGAGTAATATGTCAAGAACTTTGTGTGCTAATTTTTCTGGTCAACCTGTAGTAGATCAATTTGATAATAATGATGACTGTAATGAGAAAAATAGCCTTTATGAAAATGAAGGTACAGAAAGTAGCAACATCCAAAGCTCACAAGCTTTATTAGATGATCTACCACCACAGAAGATAGTTAAAGAGTTGGATAGATTTATAATCGAGCAGAATGACGCAAAGCGCGCTGTTGCTATTGCACTCAGAAATCGTTGGCGTCGAAATAAAGTCCCACTTCCACTACGTGAAGAGATTATACCTAAGAATATACTCATGATAGGCCATACGGGAGTTGGTAAAACTGAAATAGCTCGCCGTTTAGCAAAGCTTGCTGGTGCACCTTTTATAAAAGTTGAAGCAACGAAATTTACTGAAATAGGATATGTTGGACGTGATGTTGACTCGATAATACGTGATTTAGTTGATGCAGCAATAGTTTTAGTTAAGGAAAAAGCATGTAAAGCCTTAACTAAAAAAGCTTTAGGTTTGGCTGAAAAGATAATAGTCAACTCCATGGTTGGTGAAGATGCAACCAAGGAAAGCAAAAAAGTTTTCAGAGAAAGACTGAGAAATAAGGAATTTGAAGATGGAGAAGTTTCTATTAACGTCAGGGAGAGCAAGGGTATGTTACCCACTTTTGATATACCTGGCATGCCAGGTGGGCAAATTGGTGTGATGAACGTAACAGAAATCGTGGGCAAGATGTTTAATGGGAGCAAAAAAACAAAAACTATTACAGTTAAAGTGAAAGAAGCACGTGAAATATTGATTAATGAAGAAAGCGAAAGGTTAATGGATGAAGACAAGATAATCAAAGAAGCGATTGATCTTGTTAGCAATGAAGGCATAGTGTTTTTAGATGAAATAGATAAAATTGCAGCACGTACAGAAATAAAAGGTGAAGTCAACAGAGAAGGAGTGCAGCGCGATCTGTTACCATTACTTGAGGGAACAACTGTTTCAACTAAGTATGGCCCCGTAAAAACAGACTATATATTATTTATTGCATCTGGTGCTTTTCATTTATCTAAGCCATCTGATCTTTTACCAGAATTACAGGGTAGATTGCCAATTAGAGTGGAACTTAAGGCGCTTACTCAAGAGGATCTAATAAAAATATTAAAGGAACCAGAATCTAGTTTGTTAAAACAGTATATAGCGTTAATGAAAACGGAAAATGTAACACTTGAGTTTACTGATGATGGTATAGAGACTATAGCTGAAATAGCATTTACAGTTAATAGAGAAGTAGAAAATATAGGTGCAAGAAGACTTCATACTGTCATGGAGAAGCTTTTAGATGAAATAAGTTTTATCGCTTCTGAAAAAAATAATGAGAAATTTGTTATAGATAGCAAATATGTAAGAGATAAACTAGAGTCAATTTCAAAGCAGCTTGATTTATCTAAATTTATACTTTAGAGGAAGCCTACTTTAAGTAATATAGAGCATTCAAGAGGTTTTATTTTTTCTTACTTCGTAATTCTTTAAGCTATTTTTCAATAGTAGAATTCAAGCTTAAATCAATTATTGAGATATTTTCTTCATCAAAATCTATTTCTTTTATTAATATACCAGTTAAAAGATCAGGTGGAGAAAGAACTGTTCTTTTATTACCAGCTCTCATTCCCACAACTCCAAGTTCTATAGCAAGTGGTATTTTTTTGTCACCAACCTTAAACTGCACTATTTGATCTTTGATTATATACTCACCATTATGTCTCTTTATGCTATATTGAACTGATATCTCATCGCCACATTTTACTCGTTTTCCAGTTTTGTTAATTAAGTCATTAAAAATCATCAGGTTATTTGCTGAATCGGGATATTTATCTTTTACTTCAATCAGTTTGATGTAATAAGAGTTAAAACTCATTTTGTTGTCATCAGCGGCAATAGTAACTACACGCTCTCCACCTTCTTTCATACCTATTACCCCTAAACTCACTTCTTTTAAGTAATCCTGACCTATTTTCAAATTGACATCAGTCGGAAGTAGCGTTGCTAGGTTGTTGGAGACTTTGTACATTTGTAGCAGAACTTCTTGGCCACAGAAAACTTTACTGCCACTGCCTTCAGTAATTTCATAAAAGTTTATCATCTCTTCTTCTTTTTGCTGTGTTATTTCTTCTAAATATTCTGCTAACCCATGCTTTTCAATATAACGATCAAGAGCTGATTCAAGTATCGGCCTGACCAAATAACTTGCTATCATCTGTGTCAAACCACCATGTGTAGCATTTATTTCGTAAAGCTTTTCCCTTTTCTCTGGTTTATCTTTGTTTATATAAACAATCGTAATTATAAAAGCAGAAGCTAAAGTGAGAATCATTACTACAGAGATAAACATTTGTAATATAATTTTTCTAACCATCTTTTTTTACTTGATTCAATAAATCATATAAGTCACTAGTATTCCCTGAAAGCGTACTTAAATTATCTGAGGCCTGTTTAAAGAGACTATCTATATAGTTTTCCATTTCATTTTTGCCAAGCACGGACATTAAATTGTTTGTTTTATCTTGCTCATAATCTTCGATATCATCCTTGGCTTGAAAAATAAGCCCTAGATTTATTCCATAGTTATATAATGCTTCCCGCTCCTTGTCTGTAGCGCCTCCTATTATAGCCCCTATTTCACATGAAGCTGCAAATAGTTTTGCAGTTTTCATCAAATGAATTTCTTTTATTTTGTCAAAATCTGCACCTATATCTAAAATCTGCCCTCCCACCATTCCCTTCATTCCTATTGCTTGAGAGAGCACTTTTATGATCTCACAATTTAACAAAGATAATACCTCAAAAGCCAGAGTAAGTAATGCATCTCCGGCCAGTACTGCTGTTGCTTCACCAAATTTTTTGTGGCAGCTTGGCTGGCCTCTGCGGGTGTCACTGTTATCCATACATGGCAGATCATCGTGAATTAGGGAGTAAGCATGAATAAATTCAATTGCTGCTGCTGCTGTTATTGCTTTTTCAACCTTTATGTTGAATATCGACGAAGATGCTATAACTAAAAAAGAACGTATATGTTTTGCAGGAGCAAGAAGCACATAACGCATAGCTGATATAAGTCTATTCTCGCTATTTTCAGGTAAGAGCTTATTCACTTCTACAACAAGCAAATTTTTTGTTGTTTCGTCTAGCATTTTTAAATTTATTAACTATCAAGTGCTAAGAGATAGGAAGTTTTTAATAGTTTATATAATCATAAAAGCTATTGCAAACATCAAAATTTCTTATAACATCAGAGAATAGGTTATTTTTTAGTAAGAAATGAGCGAATTAGCAAAAAGCACTAGGGAAGATATAGAAGAAAAAGTAAAGAAGATTATACT
>NODE_40_length_4502_cov_2.805029
TAACAGTTCTATACACCGCCTATTTTTGTTTCTTAATGCTGAAATACAAGTGTGCTTTCCATATATCCAACAGTTTTCATTAGCTTTTGATGATTTCATCTCATTATTAAAAATCAGATTTTTATAGAGTAAGCAATATTTTACTGTGTTTATATATTGTTGTAAAATTATGCAGTTCAATTAATGAATTTATGTCAGATGATGAGTTAGATTGGCAAAAAAATGTTAAGCCAATAGAATGTGGAAAAGTTACTTTGAAAGTTGATCACAAAGTAAATATAAAATCTATGATTGATAAAGGTGCCTCTAGTTTACAAGAAAATTTTCTTAATACTGATAATGGTGATTCATCATTTTGTCTTGACTACAATACAAAATTAAAGATCGATAGGGGCAAATATTTTATAAGCGATAAACTCGATTTGCACGGCTATAGTATAGATAATGCTTATTGTAAATTGATAGATTTTATTATCAAAAATTACCAAGCAGGGAATAGGTGCTTATTGGTAATTACGGGGCATGGTAATAGTACAGATAAAATAGACACTATAAAGAATAGCTTAAATAAGTGGTTGAATGACACAAAAGTTCGGAATATGATCTTATACTATCAGCAAGCCATAAAAAAACATGGTGGCAAAGGAGCTTTTTATGTCTTATTAAGAAGAAATAAAGGTTAATTTTAGAGTACCTATTTAGGAGTACCTTTCTTAGAATTCACGTGTTGAAGAATGATTTCTGCTAAACCTTTACTAATTCCAGGTACGTTTTGAATTTCAGCTAGAGAAGCTTTGCTTATGTTTTCTACCGAACCAAAATGAGACATGAGTGCCTTTTTTCTTTTACTGCCAACACCGGATATTTTGCTTAATTGTGAAGCAAAAAATTGTTTATCGCGTTTTTTTCTATGCGAAGTTATTGCAAAACGGTGAGCTTCATTACGCAGTAATTGTAAATAAAGCATGACCTTGCTGTCACTTGCTAGAGTAAATTCTTCTCTGTCCGGCACATAAAATCTTTCATTTCCTGCATTACGATCATGACCCTTCGCCATACAAGCAAAAGGAACTTTTATATTCAATATTTCCAACACATTATGAACTATGGAAACATGTCCTGGACCGCCATCAATCAGTAAAAAATCAGGGATTATATCTTTTATATTGCCAGAGAAACGTCTAATCAGCACTTCTCTCATCATTTTATAGTCATCACCTGAAATTTCTTCTTTTATAGTAAATTTTTTGTATTCACTTTTTAAAAAACCTTCCTGCCCTGCAACAATCATCACACCAACTTGTTGATTTCCAGATATATGGCTATTATCATAAACCTCGATACGCTTTGGAATATTTGGTAACGAGAAAATCTTCCTAAGCTCTTCGAGCTTTTCTAGGTTATTTCTATAATCAGTAAGCTTCTGCTCTAGGCTATGCTTAGAATTATTGTAAATAAAATTCAACAAATCACGCTCTTTACTATTTTTCGCATACAAAACTTTTATTGATTTTTGAGTAAGAGCATAAAGTGCTTGTTCTATAATTTCCTTATCCTTAATAAAATCGGGAACGTAAATTTGTGCTGGTGGTGTGCTAACTGGATTATACAAATTGACCAAAAAGGTGGATAAAATTTCATCATTTGGATGATCACTACAATTCTCAATGAAGTAAGGAATGCTTCCATAGTTACCTTTATCTCTGAAAGATAGTACGCCAATGCATGCTAAGTCTGCCTCACGTACAACGCTAAAGAAATCTGCATCTTCTTCAAAAGAAAAATCCATTGGCTGCATTTGAATTTGCTGAAGAAATTTCAATCGATCTCTATAGACAGCAGCAAGCTCGTAATTCATCTCCCTACTGCACTTTTCCATTGTAGAAAATAGCTGTCTTTGCACTTCTTTATTCCTTCCTAGCAGAGTATCTTGTGCTTGTTTTACTGATTTGCAGTAATCATCTTTTGTAATTTTATCTACGCATGGTGCTGAACAGCGCTTAACTTGATACTCAAGACATGGTCTTTTTGTTGAAGAGAAATATTGATCTGAACATACTCTTAAGAGAAAAGCTTTTTGCAATGATAATATAGTGTTCTTAACAGCAGCGGCAGATGGAAAAGGGCCGTAGTAATGAAACTCATTCTTCTTAAACTTACCTCTATATTTCGCTATTCTTGGATAATCATGCTTAGAAATTGTTATATAAGGATAAGATTTTCCATCCCTAAGCAAAATATTATAAGATGGTTTTAACGATTTTATTAACTGTGCTTCAAGAAGCAATGCTTCGATTTCATTCTCAGTGATGAATATTTCAACCTTAATAACCTGTGAGATCATTACTCTGATTCGTTCAGAAAGGTTTTCGAATTGAAGGTAGTCGGATAACCTCGACTTCAAGTTTTTTGCTTTACCAATGTATAAAACCTTATTCTTATCTCCAACCATCTTATAAACGCCACAGGATTGTGGAGATGATTTGATTTGTTCCTTATATTGCCTGAGCATTTATCAATTGTTTAACCTGTATAAGGTTAAACTCTGCTACTAAATGAAAGGTAGAAACAACATTTGCAAGCAAAGATAACCTGTTTATTCTAAGCTCATTAGAATCACAGTTAATCTTTACACTGTCCATAAATTGATTGATAAATGGAGCAAAACGAGCAAGTTCATCAAGCACTGTATTAAAGTCGTTATTTTCTATCGCTTGTTTTATGTTTTTACAAGCAGCTATAGCACAATTTGATAGCGCAATCTCCTCATTTTCAATCAAAAACTTCTTACTGTAAGATGCATTATAAGTAATGCCATCACTTTTTCTCACTTTGCCCATCATATTACTGGCTCTTTTATAAGTGCTTAGAACCTGTTCACCTTCTTTTGTACTAAGATAACGATCCAATATCACAGTTTGCTTTTCCGCTTTCAGCAGATCATTAATATCGACTTTATATAGTATTGAATCTACAACATCTTGCCTTATATTTCTATTTTTTAAAATAATCTTGAACCTTTCTAAGCAGAATTTAAATACTAGTTCTGAAATTTGTTTTTCACTTGGCTTATCAACTGGAGTTATATTTTTATTCAATAGAAGTCTTGAACATAAAGATACTGACTTATCTATCAGCAATCTAATTGGAATATGCAAATTATTTTCAAGTATTGTTCTAATTATACCAATTGTCATTCTCCGCAAACCAAACTGATCATACGAACCAGAGATTTTCTCACCTGCTGCAATTAAACCAACCAAACTATCCATTTTGTCTGCAATAGCTACAGCAATCGCAGTAGGAGATTTAGGGCATTCTTGGTCCGATCCAATTGGCTTATAGTGCTCAGTTATAGCTTCTACTACTTCTTTATCTTCTTGAAAATAAGAAGCGTAGTATCCACTCATTACTCCTTGCAATCCTGGAAATTCTTTCACTATCAACGTTGCAAGATCTGCCTTTGCTAAATATGCAGCACGTTCAACTTTAATTAATGAAGCATGTGGAATAAATATCGCTATATACTTTGAAAGAGCGATAATACGCCTCACTTTTTCTTCTACGCTACCGAGCGAAGCATGAAATGAAATAGAGCTCAATTTTTTGACATAGTAATCTAGGTTTTCCTTCTTGTCTTGAGATATCAAAAACTGGGCATCAGCAAGACGTGCTTCTAATATTCTTTCATGGCCTTTGACAACTTCATTGTTGTTAACATTTACAACAGTAACAAAATGTGATATTTTCTGTCCATCACTTAAAGCAAGATACTTTTGCTGCGTATTAATTATACTAAGTATTACTTCCTTCGGTAATTCTGATGATTTTACTTTACCAAATAATACTATTGGCCACTCTATAAGCCCTGCCAATTCATTAAGTAAATAATCATTTTTTTCAAGTTGTAAGTTCTCCTCTTTTGTAAACTTATTAATCTGATCTAGTATAAATTGCTTTCTTTTGTCCAACTGGAGAATGACATTATTTTTTTCTAACAATTCAAAATAGTCTTTGGGTGTTTTAACAGTAAGTACTGCATCACCTGAAAGAAACCTATGACCACACGTCACGTTGCATGATGTAACCCCTGCAAAAGATATAGGTATTATTTCGTCATTTAAAATACATAGAATATTTTTAATTGGCCTAACCCATCTCTCTTTTCTTTCACTCCATCTCATACTCTTTGGCCAAGAAAAGTTTTTTAGCATTTCCTCCAGTTGATTTTTGAGAAACCCGTTGATGTTAAATAAGCAGCTTTCTCTCTTAATGAAGTAAAAATCTTCATCATTTACTTTGCGAATGAGTAAATCTTCTTCACCTTTCCGATTTTTTCTCAAAAAACCTTCGATAGCACTTTTCGGTGCATTAACTCTTGGTCCTTTAATTTCATTGTTAGAATCTTTTAGCTCTAAAGCACTTATGCCATCAATAAAAAGAGCAATGCGACGTGCAGTCACATAAACTTCTATAGATGCAAATTTCACATTATTTTTACT
>NODE_41_length_4470_cov_2.513700
GCTGCTATGAGGGTGATGTTGAAAATAAAACGGAATGTGAGGCGAATATTTCTGACCGAGAAAAGGTTGTCATTTTAGGAAGTGGTCCAAATCGCATTGGTCAAGGTATTGAGTTTGATTATGCATGCGTACATGCAGCTTCTGCCGCCAAAGAAATGGGGTATGAAACAATAATAATCAACTGTAATCCCGAAACTGTTTCAACTGACTACGATACCGCTGATCGTTTATATTTTGCACCACTGATTGCAGAGGATATGCTTGAAATACTAAGTAAAGAGCAAGAAAATGGAACACTGGTTGGTGTAATAGTTCAAATAGGTGGTCAAACACCTTTAAAGTTAGCCAAAGTGCTTAACGAGAGAGGTTTCAAAATTCTGGGAACTTCGTTTGATTCTATTGACCTTGCAGAAGATCGCATGAGGTTTAAAAACCTTGCTTTGCAACTTAATTTAAAACAACCTGAAAATTCTATCTGCCATTCAGTAGAAGAAGCGTTAACCAATGCAGAAAAGGTGGGGTTTCCACTAGTAGTCAGGCCATCATATGTCCTTGGCGGTCAGTCTATGTCGATTAGACACGATACTCAGAGCTTTAAAGAGTATGTCTTGAATCAAACCAAAATTTTTGAACACGGATCGCTGCTTCTTGATAAATTTTTAGTCAATGCAGTTGAGGTTGACGTTGATGCTGTATGTGATGGGGAAAAAGTTTTCATTGCAGCGGTCATGGAGCATATTGAAGAAGCTGGTATCCACTCTGGCGATTCAACATGCTCAATACCGACAAATACATTGAGTGACGAAGTAATAAAAGAGATCGAGCTCCAAACTGAGAGAATAGCATTAGCATTAAAAGTGAAAGGTCTGATAAACATTCAGTTTGCTGTTCAAGAGAATAGACCTCTTGCAGAACCTGTTTGTGATGAGAAATTTTTAGAAAAAGTGCAGATGAGCACCACAGAATACTCGAATGTATTTGAGGAGCGCAGACAAGCTTTGACGACAAAATTGCCTTCAGAAATCGAGTTATGCAAGAGGTCTAGTGATGTATACATACTTGAAGTGAATCTAAGGGCTAGTCGCACAGTTCCTTTCATTTCCAAAGTAATTAACATCCCTATTGCAAAACTTGCTACTCAGGTTATTTTGGGTAAAAAATTGAATCAGGAAAACAAGCCTTTCAATCATTTTGCAGTTAAAGCTGCTGTTTTTCCATTCACGCGTTTTTCGGGAATTGACACTTTACTTGGTCCTGAAATGAAATCAACAGGAGAAGTGATGGGAATTGACTTATCTTTCGGAGCTGCACTTGCAAAAGTGCACATGGCTGCAGGATACAAGTTACCAACAGAAGGAACAGCTCTGGTTTCAGTAAAAGATGATGATAAAGAGTATATATTGCCTGTTGTACGAATGTTGAAAGAACTGAGTGTTGAAATATATGCCACCAAAGGCACAGCTTTGTATCTGAATAATAACGGCATTGCTGCAAAAGCTGTAAATAAAGTGAGAGAAGGCAGACCCCACATAGTTGATATGCTCAAAGATGGAAAAATAAATCTAGTAATCAATACTTCAAAAGGTGTGAAATCAGTCTCAGATAGCAAAGATATCAGGAGAACTGCTATTTTGCAAAATATAGCTTATAGCACCACAGCTTCTGGGAGTAAAGCGTTAGCGCTTGCAATTCAATATGTAAAGAATAGCAAATTGGAAGTGAAATCATTACAGCAGATACAAAATGTTTAAATATCAAGACTATAATAAATTATTACTTATTTCAAAATTAGGATCGTGTAAGCTAAGGCGAGAGAAATTTAATTAAAGGATTTTTGTGTCAGTATCAATATATAACTGCCTTGAGCGTTTGTTGAAAGGCTTTGTACTAGTTTTCTTGATTCAAACAATATGCTAGACTTTAACTTAAAAATCTTTGTAAGTGATCACGACTGAAAGGTGTTTTCATGCATTTTTTACCTGAGTGCAATAAATTGAGTTTAAAAATTGATAATGAAGAAAAGCATTATTCGTCTAATAAAAGCAATTAAGTATTCTTGTGAAGGAATAAAATCAGCTTTTGTATCAGAAGTTGCGTTCAGACAGGAGTTACTGCTTTTTATAATATGTGTTTCAACTTTGTTTGTTTTAGATGTAAGTAATTTAGAACGTGCAGTAATGGTAAGTAGCCTATTTTTGGTGTTAATTGTAGAAATTATTAACACTGCTTTTGAAACAACAATTGAGCGTATTTCCAGTGAACAACATATACTTTCAAAAAAAGTGAAAGATCTAGGTAGTGCGGCAGTTTTTCTCTCATTAATTAACTTCTTGATAACATGGATGATAATATTGATATGAATGTTGTTAAGATATATTTTCAAATTCACCGATTAAGACTTGCATGTCTTGTGGTAAATCAGAAACAAATTCCATATATTCTTTACTTTTTGGATGATATAAGCCTAGCGTGTGAGCATGTAGCGCCTGTCTATTGAAATTACGGATAAAGTCAGAGTTTTTAGCATGTTTTTCACTTTTACTACTATTTTTTCCGTAAACTTGATCACCAACTACAGAATGTCCTATGTGGCTCATGTGTACTCGAATTTGGTGTGTTCTGCCTGTCTCTAAAGTACATTTAACCAGGCTTGCTTGCCCTATAATTTTCTTCACTGAATAATGAGTGATTGCTAGTTTACCTGCTGTTTTTGTGACACACATCATTTCTTTATTACTGCGTTTTTGAGCAATATGGGTTTTTACTGTTCCTTGCAGATTAGGTAATGCTCCCCAAATTACTGCTAAGTATTCCCGTTTTATTTTACGATTTGATAGCAGCTCAGACAAGAAGATGTGGGATTGTTCATTTTTTGCAATTACCATGAGTCCACTAGTATCTTTATCAAGCCTGTGAACAATTCCTGGTCTTGTATTTGTATATGGAATTTTGCCAAGGTGAGCGATCACTGCATTCAGGAGTGTATCATTGTTTGTTCCAGCACCTGGGTGTACTGTTAATCTACTTTGTTTACTCAGCACTATAATATCCCCATCTTCGTAGATGATATCAAGCTTTATATTATAGTTAGGTTCAATTGATGTGGATATGTCAGGTTGAACGAGATGTACTATATACTCTTCACCTGGTTTTACTATGTGGTCATTATTAATTATCGGCGTGCCAAGTAATGTTACCCGCTCATCTTGTATCAATCTTTGTGCTTTACTGCGTGATATGTTACACTTTTTAGCTATGTAGGTATCTAGCCTTTTCATTACTAACAATATCTAAGACTATATATCTATAGTAGCTACCTTGAATAAGCTACTTCAAATGCTGCATGAACATCTGGATCCACAAAATCAACTTTTGTGTTAGGTTGAGCTTGAAGCCCATCTTGTTTCTGGATATTAAAAGTCATTTGAGAGCCATCTTTCCAGTGGATTATTACCTTATTATCAAAATTTCTTAATGTTACCTCACTGACTTTTTCTCCCTTATCATCTTTTTCTTCCAACTTAATAGATTCTAATAAATAGAAGAAAAACTCACTTGCTTTGCCATTAACTTTTTTTTTCCATTCATCTGCTTTTTCTTGTTCAGATAATTCTTTTTCCAATTTTGCATTTTCTTTCTCCAGTTCTTTTGTCCTTTTTTTTGATTTTAATAGTCTATTTTTCTCTATTGCTTTTCTCTCTTCATCTTGCTGTTCTTCAAGAGGAGAAGGAGGAATAGCACTGTCTTCATTGCTAGTAGGTTCGTTTGTTTGTTTATTCTTTAATTCCTCTAGTTCATCTTTTACTTTTTTTAGTTCTTCTTCTAATTCGTTTTTTATCTTTTCTGCTTCCTCTTTTTGTTTTTCCAATATATCTATGAACTCAGGATCATCGCTAATTGTTCTTTCTCTAGGTTGAAAAAAGCCAACAAATCGGCTTGGTTCAAATCGCTCAATCTTATCTTCAGCAATTTTAATAGCATTCTCCAAACTAGACAAAATACTTTCAATGTTTAGTGAATTTGCTCTTCTTGTCAGCCCTTTAGCTTCACTTAAAATGGGCGAGATTTCCTTGTGCAACTCATCTAAATCTTTTTTTATGTCTTCTCTAATTCTTCGTAGATGAACAAGTGTTTCTTGAATTTCATTGTTTGCAGGTTTTAGAAGGCTATTATCAAGCAGACCTTCAGCTTCATCTAGGTGCTTATTAAGTGAGTCAACAATTTTATCTGTAAAATCAGTCAAGTGCTTATCAAGTAATTTTATCAATCGAGATATAGAATCATTTTCTTCCTCATCTTTTGTCTTTTTTTCCATTACCGATACAACACCGCCTCTTCTGCATGGAAAGAGAATATCTAAATTGTTAAATTTTTTAACAATATTATGATTATTGTTTATCTCATTGTTTTTTAACTTGCTGAATGTTATACATATCCCAACAATAGCAATGATACTAGCCAGTGCAACTA
>NODE_42_length_4458_cov_2.458785
GTGCACTTAGACCACTCATCTATAACTTTATTATACCTCTCACTTTTAGTGATTAGTCCGTCTTGATACTGTGCAGAAAATTTCTTAATTTCACCCCTTGTATAATCAACGTGTGTAGCTTTAGTTTCAGGTATGACCATATCGCAACGACTAAAAGAAGTACCAGAAAATGTAGCATACTCAAAGCCAAGTGTCATCAATTTATCAGAAAATACCACTGTAGCACTTTGACCGCAGCTACGATATACTAAATCAACAATGCTAGTTATTTCCTTAACTGTTAATACCTGATTTATTAAATCGAAGCTTAGATTCTCATGTTTAGGAAAAATCTGCCATAATATTAAACGTCCAGGAGTTGTAAAAATAGTTTTATACTGAATGTTTCCATCGCTATTGATGTATTCCATTTTGTACTTTATATGAGAATGAATATGTAGAGTACCGTTGTTTAAGGAATGCTCAACTTCACAAAAAGCACAGAAAAGCGGTAAATCATCATCCTTAAGTTGCTGTAAAGTTAGGTAGTATATACCAAGCACTATATCTTTACTAGGAACTATAATCGGTCTTCCATTAGAAGGACTTAAAACGTTATTAATTGACATCATCAACACTCTAGCTTCAAGTTGAGCTTCCAATGAAATTGGCACATGTACCGCCATTTGATCACCATCAAAGTCAGCGTTAAATGCTGTACAAACAAGTGGATGAAGCTGTATTGCTTTACCTTCAATAAGGACTGGCTCAAAAGCCTGAATACCAAGCCTATGTAGCGTAGGGGCTCTATTTAGCAAAACAGGATGCTCTTTTATTACTTCTTCAAGCATATCCCAGACTTCTGGCTTTTCTGCTCTTATTAACTTACTAGCAAATTTAATAGTTGGAGCCATTCCATATATTTTAAGCCTTGAGTAAACAAAAGGTTTGAATAACTCAAGAGCCATTCTTTTCGGTAATCCACACTGATTTAGTTTCAAAGTTGGCCCAACAACTATTACAGAACGTCCAGAGTAATCTACCCTTTTTCCTAAAAGATTCTGACGGAAACGACCTTGCTTTCCTTTCAGCATATCGCTAATAGACTTTTTATATCCAGTAGCGCCAGCTTTATTTACCAGAGCATTACGACGACTATTATCAAAAAGAGAATCAACTGCCTCTTGTAACATTCTTTTCTCATTACGAATCATAATCTCAGGAGGATGTAAACTTAACAATTTTCTCAATCTATTATTTCTATTAATAATAGTTCTATAATGATGATTTAAATCAGAAACTGCAGGTCGACCACTTTCAAGCGATACCAAGGGACGCAAGTCAGGTGGTAAAATAGGTATAGCTGTAAGTATCATCCACTCAGGTCTGTTTCCAGACTTGATAAAATTTTCAACAATACGTAATCTCTTTATAATTTTCTTTCTTCTCATTTCAGAAGCAACAGACTCTAACTCCTGTCTTAAATTCTTCCTAATTTCGTGTAAATCAAGGCGTGTTAGTAATTCTCTTATAGCTTCAACACCTTGCATAGCTATAAAGCTATCGACCCCATAGCTATCTTTAGCTTCATTATAAGCTTTCTCACTAATAATTTCACCTTTTTCAAAAGAGGAAATAAGGGGATCTATTACAACATAATTATCACTATATAAAATACTTTCGATATCTCTAAGAGACATATCTAATAATGCTCCAATTCTTGAAGGAAGTGACTTTAAAAACCATATATGAGCAACAGGAGATGCAAGCTCTATATGACCCATTTTTTCTCTTCTTACTTTAGAAGATGTAACTTCTACTCCACATTTTTCGCATATACGGCCCCTATGTCTTCTTTTTTTGTACTTTCCACATAAACATTCATCATCATTGACAGGACCAAAAACTTTAGGACAAAATAATCCACCTTTCTCAACTTTGAATGTACGGTAGTTTGCCGTTGAAACATCCGTTATCTCTCCATAAGACATACGTTTAATACTTTCAGGGCTAGCAATGGAAATGCTAACCTCATTAAAAGATTGTGCGATATTAGTATGAGATATATCTTCAATTACTATGTCATTTTGCTTCAAATCCACATTAAAACACAAGGAACGCAACTCTTTTATCATGACATTAAAGGATTCAGGAATTCCACATTCAAAGTTACTGTCACCTTTTATTACCGATTCATAAATCTTAACCCTGCCATTAATGTCATCAGACTTCACAGTTAACATTTCCTGCAAAGTGTAAGCAGCACCGTAGGCTTGCAATGCCCAACATTCCATTTCACCAAAACGCTGACCACCAAAATGAGACTTTCCTCCAAGAGGTTGTTGAGTAACCAAACTATAAGGTCCTACTGAACGCGCATGAATTTTACCATCTACTAAGTGATGCAACTTAAGCATGTACATGTAACCAACTGTAACTTTGCGATCAAACTTCTCACCCGAGCAACCATCATATAATACAACTTGCCCAGAGTTATCCAATCCAGCAAGTTCAAATAGCTTTACTATTTGTTCATCTTTTGGACCTTCAAATACAGGTGCAGTAACAGGAATGCCATTACGCAACTTATACGCAAATTCAATGAGGTGATTATCATTAATATCGCGAATATTATTACAAATAGATAAATTACTGCCACAACTATAAACCTCAATCAGGAAGTGACGTAAACTACTGTGTGCATCTTTACAAGAGTTAAAATAATTCTCTACTAATGTAGTCAATTCATTATTTAATTCATCCTTATTAGGCGTATCTAAAATAGAAGCCGTTATTTCATCATCATTAATATCCTCAAATTTTTTATTATCAAGATATACTGCTGCAAATTTTACAAAATCATCATCATTGAGAGATCTAATTCCCTCACAAAAAGCACGTTTGATTTTATTGATCTCATCAAGAATATTGCCTACTTTTTCTCCTAATTTTTTACAAGCCCAACCTACATGCGTTTCCAATATTTGCCCTACATTCATTCGTGAAGGAACGCCAAGAGGGTTAAGAATAATATCAATAGGAGTACCATCTTCTAAATAAGGCATATCCTCTACTGGAACAACTCGAGAAATCACACCTTTATTTCCATGTCTACCAGCCATTTTATCCCCTGGCTGTAAACTATGTTTTACAGCAATAAAAACTTTTACTGACATCGACACACCTTGAGGCAGATCATAGCCTTCATGCAATTTTTCTACTTTTCGCTTAAAGTTTGTTATTGCATGTGATACTTTTTCATCAAAATCTTTTTTTAAGTTCTCAACTTGCTTAGAAATAGATTGGTTTTTCAATCCTATATCCCACCATCCTTCACGTTCAATAAAATTAACACTTTCTCGATCTTGAGAGCCAGAATTAATAAGAATTTTTCTTAATTCATCATAGAAATATTGATTAATAACATTGATTATATGGTCTCGTTCTTTCTCAAAGTCGTTTGCCTCTTTTTGCTTAATAAGAAACGCTCTTTCATTTTCTTCTTCCCCTCTGCGTGTAAAGACCTGCACATCAATCACTATCCCTTCAATATCTGGAGATGTATATAAAGAGGAATCCACACAATCGAATGACTTTTCACCAAAAATTGTCATTAACAATTTTGTCTCAGGAGGCAATGAAAGAGAATGTTTAGGTGTAACTTTCCCCACCAAAATATAACCTGGACCAACTCTTGTACCAACCTTCACTATACCACTATCATCCAAGTGATAAAGATTTTCTTCATTAACACCGGGTATGGCACGAGTTATTTTTTCCGACCCTAAAGGAGTGTCATGTACAACACATTCAAATTCTTCTATATGAATAGAAGTAAATAGATCTTTTTTAACAACTTCACTAGAAATAATGATTGAGTCTTCAAAATTATAACCTTGCCAAGACATAAAAGCGACTAGCAAGTTTTGGCCAAGTGCCAATTCACCGCTATTAATAGCAGGACCATCAGCTATCACATCACCTTCCTTAACACAATCACCTACATGCACCAGTGGTTTCTGGTTAATACAAGTATTATGGTTAGAACGCTGAAATTTTCTTAGATGATAAATATCTACATCCAAGTAGTTAATTCCTTCTTTGTCAAAAGCACGTATAACTATAGAGTTACTATCTGAGCTGTCAACTATGCCACCACGTTTTGCTAAAACTACAGCACCAGATCCAGAAGCTACGAAAGACTCCATGCCAGTAGCAACCAAAGGAGCAGTAGGCTTCAATAAAGGTACAGCTTGACGCTGCATATTTGAACCCATTAACGCTCTATTAGCATCATCATTTTCTAAAAATGGAATTAAAGAAGCAGCAACCGATATTACCTGCTTAGGAGATAAATCAATGTAACTTACTTGATTACTATTTACCATTACAAAGGTACCAGCATACCTACAGTATAACATATCATCAACAAAGCAGTTGTTTTCATCAAGCTTTGCGCTGGTATCGGCTATATAATAT
>NODE_43_length_4442_cov_2.018076
ATGCGATACAACGGCACCGAAGCATATGCAAGACACAGCATCAATACCACTAAAGATCCTAGGAGAAAAACTATAGAATTTTTATTGTTTCCCCTTAAAAAGGAAATCATCTAATCCTTATTGTTGAATAAATTAAGTAACCTGAGTAAATTGAGGAATATATTGATGAAGTCAAAGTAAAGATTAGTTGCACCAAGTACTGCCAGCTTAGTAGTTGCAACCTCTGAGCCATCATTATACCTATAATAAACATCTTTGATTCTCTGAGCATCGTACGCGGTCATTAAAGTAAACACTATTACTGACACAAATGATATTGCAAAATAGAGTGGACTACTCCCAAGGAACAGATTAACTATAGATGCAATGATTAATCCCCAGATTCCCATAATCAAAAAAGAACCCATACTGGTCAGATCTTTTTTTGTAGTATTACCATATAAAGCCATAGAACCAAACATGATCGATGTAATGAAAAATGCTCTTGCTATATTTTCTGCAGTATAAATTATAAAGATATGAGATAAAGAAATTCCCATTAAAACTGAGAATAGAAAAAATACAGTAAGTGTTGACTGAGCACTTAAGTGTTGAAGCCTAAAAGACATATAAAACACCAATGCAACTGGAGATAGCATTACCACAAGCGATAGAACAGGATTGGAATAAATCACCTGGAAAAGACCAGAAAACACTGTTAAAAACGCAACAAGCCCTGTAACACCTAAAGCTAAAGCCATATAATTGTATACTTTAGTTAGGTAACTCCTGAGTCCAGCACTATAATAAACGCCCTGAGAGCGAATATCCTGTTCGTTTTTCATATAAGACATATGTAACTCCTTATTATCTCTTGATGACATATTATAATACAATACAGCGTTTTTATCAAGTATAAAATGACATACTACAATTGAATGGTGTGGTATGCAATTAGAGAATTTCTTCCATAACTATAAGCAAATCGGTTTTCAGCAGCATGTAACTATTATAACAACCTCTGGCAATAGAAACTACTTTCACCATTCCCTCTATCATGATTTAAGGGGAATGGTGAAAGTAGTTTTTGCATTTACTAAAGCATTCTTCTTATAGACACTATACCAACAATCCACTATTTTTTCTATGTCTCGCAGTTTAACCTCTGGACCTATACTGATTCTAATTGAACATTCTGCTTGCTCTTTTGTTGCTCCCATTGCAAGCAAAACATGAGAAGGTCCAACTTTTCCAGAAGAACATGCAGAACCATTGCTGACTGCAATATTATTTAAGTCAAAGTGCATGAGCTGCAGATCATTCTTCACTCTCGGCATATAAATGAAACTTGTATTTGGCAATCTTTTAGAATTTCTGCCAAAGATCTTGATATCACTGACAAGACTTAATAACCCACACTCCAATTGGTCACGCAACTTTTCTACTTTATCCATCTTTGATAGAAGATCTGGAATGTTTTGCAATGCAGCAGAAAGAGCTACTATTGCAATAATGTTTTCTGTACCACCACGCAATCCTTTTTCTTGCCCACCACCTATTATAGTAGGTTCTATTACAAGCTTTTTGTCAAATATTAAAACTCCACTACCTGCTATACCACCAAATTTGTGAGCAGATAAAGTAAGTAAATCCACTCCTAAATCTTCCATATTTACTTTGATTTTCCCAACACTTTGAGCAGCATCAGTGTGACAGATTGCCCCGAATTTATGTGCCATTTTAGCTATTTCCTTAACAGGCTGGATAACTCCAGTTTCGTTATTAGCCATCATCACTGAAATTATTACTTTATTCCCTTCAAGTTCGCTTAGAATTTTTTCTAGCTCTAAAAAATCAACAATACCCTCTTGATTAACGGGTATTATATGTGGATTATATGCAGAATTAAGAATTGAAGGATGCTCTGTAGCTGAAATTACATGCAGATAGCCTTTCATTCCTCTCATGACGAGATTGTTTGCTTCAGTTGCACCAGACGTAAAAACTATTTCTTTATCATCTGGAATGCTAAGAGCATCACGTACGTTATCTCTTACCTCTTTAAGAATCTTCCTCGCTTCTTGTCCTCTTTTATGCAGCGATGATGGATTTAGTGTTTGTTTTGACAAAATCTCAAGTATACTTTTTTTTACATTTTTACTCACTGGAGCAGTTGCATTATAATCAGCATACACGTAACTACTATCTTCCAGAGAGAATAAACTCACAGGCTTATTTGTCACTTACCATCAACCAATTATGTATGTTAACTTTAACACAATAAAAATTTATTGCAAAAACAGCAAAATTAATACATAATTAATAAACAACTTACATTATCAATCCCTGTCAAAACAGGTTTTTATTAGGAGTCATCATGGTAGAAGTCTTTTTAAACAATTCAACAAAAAAGATAGAAGGTAGATACCATCAAAGCAAAGATACCAATGCACCGGTTGTGCTAATTTTACATCACCATCCCCAATATGGTGGTAGTATGGATAGTAAGATTATACATAGTATATATGAATCTTTTATCGATAATAACTTTTCTGCATTGACAATTAATTTTCGTGGCGTCGGAAAATCTACCGGAACTTTTGATAAGGGTATAGGAGAATTAACTGATGCTGCAGTAGCTATTGATTGGCTTCAGGAGCATAACTCTAACAACGTTCCAATTTGGATAGTTGGTTTTTCTTTTGGAGCATGGGTAGCTATGCAATTAACAATGCGCCGTCCAGAGATAGTAAGTTTTGTTGCCCTTTCTCTTCCAGCAACTAAGTACGATTTCTCTTTTCTCTCTCCTTGCCCAGTTCCTGGACTTATAATACAAAGTAACAATGATACAATTTCAGAAGAAAGCGATGTAACAGAATTAGCACAAAGGTTAATAAATTCGGTAAAAAATAACCATATGGAATACCATATAGTAGACGATACTAACCACTTTTTAAGGGATAAAGAAGAGGAAGTAGCTCAAATTATAGATAATTATATAAAACTACGCTTAAACAGTGCAGTCACTTCCTCCAAAAAAGTTAAAAAAGAGATAAGGGTAAAAGAATATGCCTAACTTTACAAATGAGAGAAATGAACGTATTAATATAAATAAAAAAAGTCTTGTTATGTTTAGGCAATTATTATTTCTCGTTTTAGCAATGTTTATGCTGTCAGGATGCTTTCTAAGTAAACAGCGTAAGTTAAAGAGCCCGTGTATAAAAAACAATGAAAGCATTTCATGCGAATTACACTCTGTTAATGACCATTGGTTAAATAAGTACAAGTTATAGGTAGCTTTGTATTGTACTGTTTCTTCCATTTACAGCTTTACTAATGATCGGTTTTTTAACTGAAAAATGTGATCTGCTTTTTCTGCAAGGATATAGTTGTGTGTTACTATAAGCATAGAGCTGTTATTTTCCTTTACATATGAATGTAACAGCAAAAATACATTCAAAGAATTTGTTGGGTCTAAATTTCCCGTTGGCTCATCTGCAAGTAAAAGCTTTGGAGAGTTTACAATGCTCCTTGCAATTGCAACCCTCTGCCTTTCTCCACCAGAAATTTCAGATACCATACTACTTGCTTTATTTTCCAGACCAAATTTCTCTAATATTGCTTGCGATTTTTTTTTTGCTTCAGTTTTGCTTTTTCTTGCAATAAGCTGAGGAAGCATAACGTTTTCCAACACTGATAACTCCTGTAATAAATAGTGAAATTGATAAACAAAGCTAAGAAAATTTCTTCTTACATAAGTTTTATATTTATTGCTGGCTTGCGTACAATTTACTCCATCTACTGTCACTACACCTAAAGTTGGCTTATCCAATAGACCTGCAATTTGTAGTATAGTTGTTTTTCCTGATCCCGAACTACCAATCAATGCAACTACTTGCCCTCTTGTAAGACTCAGATTGATATCTTCTACAATAGCAGGACTTTTTTTGAAGCTCTTACTTACAGAAGCTAGCTCTAGTGTTACACCATCACCCATATTATAAAAAGATCCAGGAGGGAGAATTAGACCGAGAAACTGTTACCACACCCACATCGAGACTTAGCGAGAGCATTCTTGATTTGAAAACCAGAACCACTTAGATCTTCAGTATAATCTATAGTTGAGTTATTTAAAAATTTCGCTGAACAATTATCAACCATTAATACAGGGTTTCCATTCTCATCATTAATTACTATATCTTTACCTTTTTCACTAAAACTGGAGTGGCTTCTATAATCCTCGCTATCTTCGTCATCGTCAAAATCGTCGTCTTCATCATCGTCAAAATCGTCATCCAAAGACATCTTCTTATTTATTTGATCCATAAGAAAATTATACTTGAAGCCAGAGCATCCACCACCTGAAACTGCAACCCGCAAAATAGAACTCTCATCTCCTTCCTGTTCTACAAGGGAGTGGATTTTCCTTAATGCATTGTCAGTTAAGCTAATATTGTAATCTG
>NODE_44_length_4371_cov_2.613101
ATTTTTATACTTGCTAAGGCCTCGCTATTTGAGTACTTTAAGCTAAAGGGGTTTGTTTATGAAAAAAGTTTTAGTATTTATACCTTTAGTAGCAGCTATATTGATAGTCGTTAATTTTTTATATAAAAATAGCGGAACTGATGATTCACAAGTGGTAAACGTTTATTCATCACGTAAAGAAGAATTAGTACATAGTTTGTTTGATGATTTTACAAAAACCACTGGCATCAAGGTACGTTATATCATTGACGATTATTCCCAATTGCTTTCACGTATGGAAAATGGTGGTGAAGCTGATTTGTTTTTAACTGCAGATGCAGTGAATTTGATTTTAGCCAAAAAAAGAGGGCTCTTATCCCAAGTGGATTCAGAGACTTTAAAAAATGCCATACCTGCAAAATTTAGAGATAATGAAGATTATTGGTTTGGTCTCACAAAAAGAGCTAGAATATTGGTTTACAATAAAGAATCAGTAGATCCTAAGGAATTAAGTACCTATGAAGATTTAGCGAATGAAAAATGGAAAGGGAAAATATTAGTACGCTCTTCCACAAGTCCATATAACCGATCATTGATCGCTTTTATGATTGCAAAAAATGGTTTTGAAAAAACAAAAGAATGGGTGAGTGGAATTGTAAGCAACATGGCAAGAAAACCAAGCGGTGGTGACACAGATCAAATTTATGCTGTAGCCGCTGGTGAAGGCAATGTTGCAATAGTAAACAGCTACTACTTTGCAAGAATCCTTTCATCAGAAAATAAAAAGAATATCACAGAAAAGTTAGGAGCTTTCTTCCCGAGTGATGGTGTAATGGTGAATATTAGTGGTGCAGCAGTAACAAAAAACGCAAAACACAGAGAAAATGCCATAGCTTTATTGGAGTTTTTTGTAAGCAAACAGGCTCAAGAGCTATATGCTAAAAAAAATCAAGAATATCCTATTGTTGAAGGTATTGAAACTTCTGATGTGTTAAAATCTTGGGGAAATTACCTACAAAGTACTCTGCCTATAAGTGAGCTTGAGAAGCATCTCTTTGAGGCTGTTATGATAGCAGATGAATGTAAGTGGAAATAAAATTTTATAGCTTCCTTCTACTTTACTTTAGAGTTGTGTAATTGAAATTAAGAAAGTAGAATAAGCTCAAAAAAGGAGCTATGGACAAGAGAAGGAATTTATTAAATATCTCAGACCTCACAATCGGTGATGTAGAAAATATAACTAAATTAGCCAACCAATACCTTGAAGAAAAGGTTGAAAATAGTCATGTTCTGAAAAATAAAATAGTCATAAACCTATTCTTTGAAGATTCAACACGTACGCTCGCATCTTTTGAAATAGCAGCAAAAAGCCTTGGAGCAAATGTTATAACTTTACCAATAAAATCTTCTTCTATTAACAAAGGGGAAGATCTAAAAGATATGATAAAAACACTAAATGCAATGAATCCTGACTATATGATAATCAGGCATAAAAGTAGTGGTATTATTAATACATTGGCAAAGCATGTTAACTGCTCGCTAATCAACGCAGGCGATGGAAGCAGTGAACACCCAACTCAAGCTCTTGCAGATTATCTTGTAATTATCAATCATAAAAAGCAAATAAAAAACCTCAAAATTGTGATATGTGGAGATATTTTGCACAGTAGAGTTGCAAGATCAAATATAAGATTGCTAAAAATGTTTGGAGCAAAAATAAGCTTAGTTGCACCACCAGCTTTGATGTGTAAGCATTTTTCTGAAGTAGATTCACTTCATTATTCATTAACTGAAGGTATAAAGGATGCTGACGTCATTATGCTTTTAAGATTGCAGAAAGAACGCATGAATAATAGTTCTTCAGAAAAAGAATATTTTCATTTGTATGGACTTGATGCACAAAAACTATCGCATGCAAAACCCGATGCAATTGTTATGCACCCAGGACCAATAAATAGAGGTATCGAAACTAGCAATGATATAGCAGATTGTGTTATTTTACAGCAAGTAAAGTTTGGATTAGCAACGCGTAAGGCAGTACTGCACTATTTAATTAATGTTTAACTTTAATTAATTTTAAGGAATTTTAGACATAATGATCCTCCTATAAAAAACGATTTAGAAAAATATAACACACCTCATGACAGAAATTAAGTATGCACTGAAGTAGACTGTGCTATATTTTTTTATTGAGAGATTAATTGAAAAGTCTGCAGACTTGAATAAGGTGAATTTCGAGCTCTAAAATACCCTCATTTTCACTAATAATAATTACACTACCAAATGTGTCAAGTATTTTTTTGCATTTAATTTACAACTACGAACGTTTATTTGCAAAAAATACTATAAACATAAAATGATAGATGTCATAAAAGTAGCCAGCACTGGCATCCAGTTAAATTTGCGAGCATAAAAGTTATGCTAAAATATAACGTTTCTAATGATGATGGAAAATGGATCCCAGTGTCGGAGCACTGGGATGACATTGTTTAGTACGCAAATTACCACAATGTTCATACAGCTGTATACTGATTTCTTTAATGTCCGTACAGTTGTATGTCAGCTATTCGAATGACAATTTCAGATAAAACCTAGATAAAAGAGAAAAATAAATTTTTACATAATCATACTTGTACAATAACTAAAGCACTTTTTACTGTAGATTAATCATTTGATTATAGTATCATTCTAATTAAGCCTATGACTGCAATATTTATGAAGAATACTTTATATTTCATACTATTAGTTGCTATATTTTTATCATCCAACTTGTTTGCTGCAGAACAGCCTGAAGAAAATAAAAATGAAAGCAGTATAAATCAAGAAGACGTATCGAAAAGCAACACTGATGCTGAAAAAACTTCTCCGCTCCTGAGCGAACTCAAAGAAAGCACAGAACCAACAAATGTAGTCGAAATACCTTCCAGCGAGCCAAAAGAAAGCACAACCCAAAATGTAATCAATGAAGAAGTACCTTCAAGTAATCAAACAAACCTACAGTCTGAAGAGGGGAATAATATAAAAGATACCAAAGCTCTAACAAGTTCTTTATCAGAAGAAAAAAAAGAAGAACCTGAAGAGAAGAAAATCAGTCACAATAATCAAACAAACCTACAGCCTGAAGAGGAGATTAGCAAAAAAGACACCGAACTTTCAACAAGCCAATTAACAGAGAAAAAGAAAGAAGAACAGCCTGACAATATAACACCTGTGAACAAAAAAAATGAAGAAAGCGAAAAATGGACAAAGCTAAACAAAGAAATGAAGAAAGAATGGAACCATAAAAGCAAGTCTATATATAAAAGACAATATGATAGCCTAAATGAGCACCTTCCTAAAACTATATTTACTGATGATTACAGTAAGCAATTTTTTTACTGCATTAAGAAGAACAACTTAACTTGCTTAAGAGGAGTAATAAATAAGCTAGAAAAAATTGGATTAACAATTCAAAAAATACTAAGATTTAGAAATAAATTGGGTGATACTCCTCTAATTTATGCAGTGAAACAAGGTGAAATAGACACAGTTCGCTTTCTCTTATTACAAGGTGCTGATCCTAGAGTAGTTGATAATAATTTTAAGTCCCCTATTGACATAGCAATTGAGAAAAAGCAGATCGATATAATAAATGCAATTGCTGAAATGATGCCATACCTTTTAGAGGATAAAGAAATAAACAATCAAGAAAACTCAGAGATGTATAACTTTGCTATAAAAACAAAAGAAAACACGTGTGATGCAAAAGATAATTAGACTTTTAATATTAATTTTAGTTGGTCATTTATGCTATGGAGATGATGCAATCAATGACTTTTTAAGTGCTCTGCACGATGTAAAATACGTATCTTACAATACAAAAGATTTTGCTAAATTTTTAGTACAGTGCAACAAAGCAGGCATACCACAAGATTTTAAGAAAGGTTTTGGTCCTAATTTAAATGGTGCTAATTTTAGTCAATTGTATTTAAGCAAATCTATTTTTGATGGAGTGAGTTTGATTGGTGCCGATTTTTCTAACACCGATTTATCAGATGTGTCTTTTATCGATGTTGATTTACGTGGTGCTAATTTTTCCAATGCTAATTTACATGGCGTTAAAATAAAAGGCACAAATTTGAGTTTTTCAAAATTTGCTTCTGCAAATTTAACAGATATTATATTTGATCAGTCTAATATCTGTCCCCTTTAAACATCTGACGCTGCCGACGCAGGCCTAGGGGTAGATCCCGGGGGTCGCCGGCTCCTTAAAAAAAAAAAACAACATGCCCTATTTCCTACTCACTCACCCACATCCATCTCTCACACCCCAGACGTAACCTGCTCACTCCCTCGCCTCTGACTTCCCCATCACACTCACACCTCCACCCACAATCACTCCTCTCTCCACTC
>NODE_45_length_4332_cov_2.333888
CTTTACTATGGTACCAAGAGTATTTATCCTTATTTTTGACCTGCAGGCTCAATCACAAAATCAGTAAAAAACTCAAATATTTATTGGCAAATTACACAAAAATTATAGCGGCTTTTTTTATTTTTTCTACATTCAGCCAAAACGCGCTTGTTAGGACATTATTACAACGCCAATTTAAATTATTAAAACTCTTCACACGGGGATTCTTTTGCCTTTTTTTTGTTTGGTAAATTTTTTAATATTTGTAGCTAAAGTAATTTTAGAGAGGCGTTATGTAAGTAGTTGACACACAGCTGTACGAGCATTCATTTTTGAAAGTAAATTGCGTAGCAAATGGTGTCATTCTAGCGCGTGACGCTGGAATCTAGACTTTAACTGATATGATTACAGAAAGAGAATTTATTAGGTAGTTATAGACAGTGAAAGTGGCCATTTTAGCCACTTTCAAGTGAAGGGAATCTCAACAAAGGTTTATGATATAATGTAAAAGTAGCGCCCCTCTTAAGCACTATTTTTACTATCTGTCTCAAATCATCAACTACATTGTCCTGCTGCATTACGTCTTTTGTTTCCAGTACATTTTGCAACACATGTACCATTGATCATTTCCTGATTAGTAGGGCAACTTATGCAAGCTTCTGCTACACCTGGTGCTATCACGCTCACAATTTTAGGTGCACCAAAAAACACAGCAGTAAATGCACCGAGTGCAAAAAGTGCTGGCCATGGCATTCTGCCAAATATTGCAAGCAAGGCTGCACCTATTATCACTATCGTAATCATCGGTCCACCTATGCTGTGAGTATAGTCTACTATCTTACATATTACTGCTGATGTTTCATCAGCGCTTGCATCAAATGCAAAAGAGAGAATTAAAGCTACAAGTAGAAGAAAATTTTTCATTATGCCTCCGTATTTAACGCTGGATTATCTATCATTTTGATTAAATTTAAGTAAACGGTGAGGATTTTTTGCTTAAAAGTATGCTTTATTTCATTTAGAATACTTTTCTTAGTTTATTTATATTACAAGTGCTACAGCAATTTTATAGTATCGTTTATTGCCTTTATCGTGCTTTAATTGACACAATTTATAATGATGGAGTGGAGCATGCAGGGTATCTATCATTTTTAATCCTGTTATCAATATTTCCTTTTCTTATTGTTTTAATAGCCATGGCATCAACGTTCGCAAATTTCTTAGGTCAATACAATGTCGGCTGGGCATTTATTATTGATAACATGCCACAGGATATTTTATCATCTTTGATGCCACGTATTAGGGAGATAATATCAGGTCCGCCACAAAGTTTGTTAACTTTAGCAGTTGTAGGTGCTGTTTGGACTGCCTCATCAACAATTGAAGGATTTAGAACGATACTCAATAAGGCCTATAAAGTTCCAGTTTCATCGCCTTATATATGGAGAAGGGTGCTCAGTATATTACAATTTTTAGTAATTACGCTTGTTACAACTCTGACTATAGTATTTTTTACATTAGTGCCAATGTTAATTGATTTTTCTTACCAAGGGCTAAGTTATACTAGATATTTACTTATCGAGTTTGTGCTTTTTACTATAGTATCTTGGATGTATTTTACATTGCCAAACATAAAACAAAGCTTATCAGACGTATTTCCCGGATCTTGTGTGGCTGTTATTCTTTGGACGATCTCTGCTTCAGCTTTCAAGCAATACTTAAAAGCTTCCTTTGACCAACTGAATTTGATATATGGAAGCTTAGGTGGTGTGGTAGTATCGTTACTATTTTTTTATGTGCTAAGTTTGATTTTTATATATGGAGCAAAATTTAATTTTCAGCTAAAATATTTCAATGGATCTTGCTAAGGAGAAAAAAATGGGTGACTTAGAAGGTAAAATAGCTTTAATTACCGGAGCTTCAGGTGGAATAGGCTCTTCTGTTGCAAAAAGATTTGTAAAAGAAGGTGCATGTGTAATTCTGATTTCCAGATCTCTTGATAATCTCAAGCCATTGTATAACGAAATTGAAGAGCTTAAAGAAGGCTCTGTGAAACTAATTCAGCTTGATCTTTTAGACTTTGAAAACGTAGAAAAATTGGCAAATATGATAGAAAGCCCAAAATTATCAGAATCTGGAACACTTGATATACTGATTACATGCACTGAAATTTTAGGTAAGTTGAGCTCTGTTCATGATTGTGAGCTTGAAGATCTACAGAACGTAATGAATACAAATTTTACTGCCAGTTGGTACTTGCTAAAAAATTTGGGTCCAATACTAAAAAAGTCTAATGCTGGAAGAGCGATATTCATGACCTCAGAGATAACACTTTCTCCTTCCTCTTATCCATATTGGGTACCATATGCTGCAAGTAAGGCAGCACTAGAAGCAATGGTGAAGATATATGCATCTGAGACAAAGCATACGAACTTATGCATAAATGCCGTGTATTCGGAAGGGCCTATCGATAGTGAAATGTATAAGCAAGCATTTTCGGGAAAGGATATATCTGAATTAATATCGCCTGAGAAGTTAACAAATAAATTCGTAGAGTTGGCTTCTGATGACTGCAGTATATCAGGACAAATCTTGCCATTAAGTAAATCTTTTGAATAAGTTTGTACACTTTTAGTTCTTAGTCTGAACTCAATAAAAATTCACATATACAGGAAAGACTGGTAACATTACTTGAATAGAGACCGTTATTGTAATTATGCCAAAACGCACAGATATAGAATCTATATTAGTAATAGGAGCAGGCCCAATAGTTATAGGTCAGGCATGCGAGTTTGATTATTCCGGAACGCAAAGCTGTAAAGTGTTAAAAAGTGAAGGTTATAAAGTCATTTTGGTTAACTCCAATCCTGCAACTATAATGACAGATCCTGAATTCTCTGATGCAACTTATATTGAGCCGGTATTGCCTGAAATCATAGAGAAAATTATAATTAAGGAGAGGCCAGATGCAATATTGCCAACAATGGGCGGGCAAACAGCACTCAATTGTGCAATAAAACTTGCAGATGATGGAGTGTTAGACAAATACAACGTAGAATTAATAGGGGTAAATAGAGAAGCAATTAGAAAAGCAGAAGACAGAGAATTATTCCGTAAGTCCATGGATAGAATAGGACTGAAATACCCCAAAAGTATCATTATAAAAAATCAAGAACAAATAAAAAAGGCTTTGGACTACGTTGGATTACCAGCAATTATCCGCTCATCATTCACTCTTGGTGGAGCAGGTAGTGGCATAGCATATAATAAAGAGGAGTTTTTCAATATCGCAGAAAGTGCTCTCAAAATTTCGCCAATAAATGAAGTTCAGATAGATGAATCAATTATCGGCTGGAAAGAATATGAAATGGAAGTTATCCGCGACTGTAAAGATAACTGTATAATAATCTGTTCAATAGAAAATGTTGATCCAATGGGAGTGCACACTGGGGATAGTATCACAGTTGCTCCTGCTTTGACTCTGCGTGATGCTGAATATCAACAGATGAGAAATGCATCTATAGCAGTGCTGAGAGAAATTGATGTTAGTGCCGGTGGTGCAAATGTTCAGTTTGCAGTGAATCCTAAAGAAGATGGAAGCCTCGTTGTAATTGAAATGAATCCAAGGGTTTCTCGCTCTTCTGCACTTGCTTCGAAAGCAACCGGCTATCCTATTGCAAAAGTTGTAACTAAACTTGCTATTGGCTATTCGCTCGATGAAATACGTAACGACTGTGCTCCAATAATACCAGCAGCATTCGAACCAGTGATTGATTATATCGTCACTAAAATTCCTCGATTTGAGTTTGAGAAATTTAAGGGGACAAATTGTGAATTATCAACCTCCATGAAATCAGTGGGAGAAGTAATGTCGATCGGCCGCACTTTTAATGAGTCAATGCAGAAAGCTTTTCGTTCACTTGAAACTGATCTTACAGGACTTGATGAAGTATTTCTTGGGAACATTGATATTGATCACGTAAAATCTCAATTAGCAAAATTGCTGCCAAACAGAGTACTGATTGCTGCTGACGCAATGCGTCACGGAATTAGCATAGAAGAAATAAATTCGATTACAGGATATGACTTATGGTTTCTACAAAATATACAGCAAATCATCTTGGCTGAACAAAAAATCAAGGAAAACGGCCTTCCTGAAACTGCATATGAAATGTTAGAGCTGAAAAAAATGGGATTTTCAGATGCAAGATTGGCGAAATTAAGCAATAAGAAAGTAGAGCAAATCGAAGAAACAAGAAAAAAATTTGGCATCAAACAAGTTTATAAGCGTGTAGACACCTGTGCAGCTGAATTTGAATCGAGCACTGCTTATATGTATGGCTGCTATGAGGG
>NODE_46_length_4315_cov_3.079274
AGCATATTCATATCCTAACTTTTCTATCTCTGCATAAGGAAATTGCTCTTCTGTACATTTTATCTCTTGCAGCAAAACTATATCTATCTGACTATCAACTATAAAACTACAAAGTTGGTTAATTCTTTTACGTATGGAGTTTACATTCCAAGTTGCAATCTTTAGCATCAACAATCCTTATTAATTATATCAATTAAACTCTCCCCTGTGGGCAACCTCGATGTTATAATTTTTTTCCACTTGATTAACTTTAAACTATCAGCAATGTTTTTACTCATGGTATATGCAACTGTATTATTCATCACAGTAGATAGCCCACTTTTTATAACTAATGAACAAAATACCCTTGCAGTTTGTGAGGAAAAAAAAGCAATGCTATCAATTTTACCGTCCAATAGTAAATTTTTACACCTATTAGTTAGACTCCTTTTAGTAATTGTTTTATAGAGTACAACTTCTCTTACGTTAAAACCTTCTTCAGATAATCTTTTTTTTAGGTCACATGATACTTCTTGTCCCCTTATATATAAGAACTTTATTGCATTTGAATAATGAGATTTTATGAATGATATCAGACCATCAACGTTGCTGTCTGCTGAGATTATATCGGAAAATCCCAAATTTTTTGCAGCCTGCATAGTTGAATTACCAACTGTAATAATCGAAAAGTTATCCTCTTTGCATATTTGACTGAAAGCCTTTACACTGTTTTTACTTGTAGATATCACAACATCAAATTCGTGCGCGGATATATCAGGATTTAAGTACTTTATTGTGAATACTGGCTCTATAAAAACTTTGTATCCATATTTTTTTAGCGTGCTTCTTGTGCTCAACGAATCTAATAAAGGCCTTGTCAATAAAATAGACTTCATTCTGGTTTATTTCGCTAGCAGTAAAATGATATCCCTTATACACAAATTATTGAATAAAAATTTTATTTTTCAAGTTTCTTGCATAACCTAGAAAAAAAGGCAAGAGAAACTCAATAATTGGCCCAGTGCTAGAAAACTGATCTTAAATAAGCGAACATTTTGATCAAATGGAAAAAGGATGTTACTCATTGAGTAACATCCTTTTGAAGAAAGTGGGTGATTTTGTTTACTTTCCATTTATTTTTGAAGCTTGCTGCTCTATTTCAGTGTCAACAGTTACTGTTGAAGAAGGTCCCACCAATTGGTCCAAAGAACCTGTCTTTCTTAAATCAGCTTGGGTTTTTAACTTGCCATTTTTCTCAGTGAACATACCATGTTGCGGAGAAGAACTTGGTGAATTGAACCCACTATCAGAATTACGATGGTAACTGGCAAAGCCAGAAGTTGTATCAGTACTGTCAGTACTTATAGAACCCATTGAATTGCTTTTTGGTATTTTATGAATTATTATCTCCTTTAACTCAAAAGGATCTTCCATTGAATTGCTTCTTGGTGGTTTTGGTGGAGCAACATAAAAGTGGCTATTTCCCATTTCTGCAGATGGCATCTCATCTGCATTCATCCTTTCATATTGTGTAAGAGTAACTTCCTCTTGCTTTTTGCCACCTTTTAGCGATGATGACAACTTTTTCCAAAATGAAGTAGGTGCTTTTACTTCCTTATGCTCATTAGGATTTAATAATTCTGCTTTGCTGCTAACAGTACTTATAGAACTCGTTGAACTACTACCTGATAAGCTATTTTCCAGTGAATTCATAGAACCTGCTTTATGTCTCTTGGCTGACTTATTAAGACTTTCTAAAGTATTAAAATGAGTATGCTCTTCCTTGCATTCTCTAATAACTTCCTTAATCTCATCATGATGTTCAGAGAAAATACTATCGATGAGATAAGTATCTTTAGGTAATGACCTTTGTGTCAATAAGCTATGCAAACTTTCTTTACTTAAACCACTAATGAATTTTCCTTGCTCTAGCAGCCTTTCAAAAGTCTGATCAATCTGCCCTGATTCTGTTTTTTCTTTTATTTTTGAATCGATTCTTGATGATATTCCAGAAAGTATATCTTTTATTAACTCAGAATTATTCCCTTTATCAGCAAAAATTTCTTTCAAATCCTTTCTTATTTCGTCAGATTTTCCAATCTGTTTTGGAGTAAACCTTTTCAGTTTATCTGAATAGTCTTCCTTACCAGCTGCCTTATATAATTTGTTTGCTGCTCCCTCGCTTACAAAACTAGCACCTCTCTTCAGCGAATCTGCTGAATACTCATAGCCATCCTTAATTTTTCCGCCAATATGCTTCGCTCCTTCAACTGTTTTTTCTGCTGACCATTTGAGTCCTTTATATCCGGATTGAACTGCTTTTACAGCAACTTTCACAGCGAAATATAAGGTAAGACCAACTATAGCACCTGGTATAGCAAGCGTTGCACCAACTGCCAAAAGTGGTAACACTGCTGCAAATAATCCACTTGCTGTACCTACTACAAGAGCCTGATCTCCTTGCTTCATCTTGGAGAATTCTGTATCTCCTTTTACCAGATCCATAATTCTGTCTTTCAGCTTCTTGGGATCGTGAATGATATCTGAATTTAATGAAGAATCTTGCATCATTTTAAGATCATCTTGCTTAGTTTCAACAGAGTTTGAATTAGAGTTTTTTTCACTAGGTGACATTTTAAACCTCACTATTAATTAAACATACTAATATTGTATATACATGATTCTTAAGTTAGGGTTAATTCACCTAACAATGTCCATTTGCTTTCAAATGATTTTGCTTGATGTGTTTTTTTGAAAGCACAGAAAATTAGTGATTATTGCAATATAATATCTCGTTTGGATTAGCTATAGTTGAAGCAAAAACTCATCATCCTAAAGGGGTAGATTTTTCCGTAGTCTTAGCAGGAACTGTGTTTGGATCTGATAGTTCTGTTCTGACATATTTGCCTTCTTTATCATATAAATCGCGAAAATCATTCATTTGCACATCAGTTTGAATCTCCATTTCTTTAGTCTCCTTTTGATCTGTTGAAGATGATGCATCAACACCTGTACCTTTAGTAACTTTTTGTCTTAGTTGTATATTTTCTTCTTGTAATTGCTTTGAATTTTTCTTTAACTCATCAATCTCTTTTGTTTTTTGCTTTAATTGTTCAGATATCATTAGTTTGTCCCTAGCCAAACTTTTATTTTCCTTTCCTAATTTACTAATTCTTTTGCTTGAAGATTTATCCGCAGCTTGTGTACCTTGGTCTTGTGTTTTAGGAACTGTAGTTTCCTGATCACTTGCCTGGATTCTTACACTTTTATATTCAACTTCAGTTTGAGTTGAGATAGCTGCCAGATCTTTTTTCTGCTGTAATATGTCCTGCAATTTCTCTAGAGCTTCTTTAACAGACTTCAGCTCTTCTTGTGTGTGTGTCAACATATCGTCCTTTGCCTTAAGCTGTTGTTTAAGCTTATCTATTTCCTCATTCGTATTTACCTCACTCATCTCATCTGCAAGTGATTTTCCAGGTTCAAGTTGTTGAATTTTTCCCTCTAAAACTTTTTTGTCTTTTTGCAGTTGACTTAATTCTTGAGATAATTGATTCATCTTTTTAGCCAATGTATTGTTTTTCTCTTTTTCTTCCGTCAATTGTTCTGCCAACTGCTTTTCATGATTATCTTTTGAACCTTCTTCCAATGTTTTCTTTATATCATTTCTCAGCTCTGTGTTTTCTTCTTTCAACTTACTTAGTTCACTCTCAACTTGATCCAATTTTTTCTGTAGTTCCTCATTTATTCTATTTATTGACTGAATCTCACTTTCTTTATCGTTCAATTGACTCATTAAATGTGTTATTCTAGCATTTTTATCTTTTTCACTGTGTTTTAGTTTGTTTACCTCTAGTTCTAATTGCTTAATGTCTTGATCCTTTTCAGCTAACTCTTTTTCCTTTCTTTTCAATTCATCTTTAAGTCTTGTGATTTCTTTTCCCAAATCTTGCTTTTCCTCGGTTAATTTACTTAGTTCCTCATCACCTTCTTCTGTTATCCCTGTATTAATGCTTTTTAACTCTGTATTTTTCTTCTTGAGATATGTATTTTCTTTCTCTAATTCCGCTACTCTATCTTCTAATCCTTTCCCTCCTTGTTTATGCTCTTCTTCATCATTAAACGTATCACTTTCAAATACTTCATCTTCACCATCAAATTCACCACTAATAGACAAAGAACTTCTGCGTGAAGAAGGTGTACTAAGAGAAGAATACCCACTGCTGCTTGGTGTAGGTGACTGTGGTGATATATGTGGATCTTTTGTAAATGTTTCCTCTGCTGGTGTTTGTTGATCGTTCACACTTTTGACCATGTCGGTGAAAGTTTGATATAGAGT
>NODE_47_length_4271_cov_2.826979
CGAATCGCGTCGGGATCACTTAGAATCTTAAAAGCATGCTAAAAGAACAGGACAAAATATTCACAAACTTAAATGGTAAAGAAACACCACTACTTGAGGGTGCAAAAAAACGTGGTAGTTGGCAAAAAACAAAGGAATTACTGGATTTAGGATCAGAAAAAATCATTGATGAAGTAAAGAAATCTGGCTTGAGAGGTCGAGGGGGTGCAGGATTTTCTACTGGCCTTAAGTGGAGCTTTATGCCTAAAAATCCTTTAAAAGCGTATTTAGTAGTCAATGCAGATGAGTCAGAACCTGGTACGTGTAAAGATAGAGATATATTACGATATGAGCCACATAAGTTACTTGAGGGAATTCTTCTAGCTGGCAGAGCGATCAGCGCATCAGTTGCATATATTTATATCAGGGGTGAATTTTATAATGAATATTTAGTTCTAAAAAAGGCACTTGAGGAAGCCTATAAAGAAAACTTAATTGGAAAAAATGCCTGCAAATCAGGTTATGATCTTGATGTGTTTATTCATAGGGGTGCAGGAGCTTACATATGTGGAGAAGAAACAGCTCAACTTGAATCAATTGAAGGAAAAAAGGGCTTTCCTCGAATGAAACCTCCATTCCCTGCGGGTGTTGGACTTTTTGGCTGCCCAACCACAATAAACAACGTTGAAACTATAGCCATAGTTCCAGATATTCTAAATCGCGGAGGAGAGTGGTTTGCATCTCTGGGTAAACCAAATAATACTGGCACTAAGGTCTTTTGCATTTCAGGGCATGTAAATAATCCATGTAATGTTGAAGAAGAGCTCGGAATTTCACTGCATGAATTAATTGAAAAATACGCAGGTGGAGTGAGAGGAGGTTGGGATAATTTACTTGCTGTAATACCTGGTGGATCTTCAGTCCCATTAATTCCAAAATCTATATGTGATACTATTGAAATGGATTTTGATTCATTAAGGGCTGCACAATCAGGACTTGGTACTGCTGCTGTAATAGTGATGGATAAATCAACTGACATAATAGCTGCAATAGAAAGATTATCACATTTCTATATGCATGAGTCCTGCGGACAATGTACACCATGCCGTGAAGGCACTGGATGGATGTGGAGAATTATGAGAAGAATGGTAGCAGGAAATATTAAACCTGGTGAAGTAGATAAGCTACTTGACCTTACAACTCAAATAGAAGGGCATACAATTTGTGCACTTGGCGATGCTGCAGCTTGGCCAATTCAAGGATTAATCAGACATTTTCGTCATATAATTGAAGAGAGGATAGTAACTTAACTTATACTTTTAAATGATTTTACTACTTAGCAGCTAAAGTTAAAGAATATTGATTTCCTTCCCTTTTAGGTGCTAATTCTACTTTTGCAATATCTTCAGCGTCTCTAATTAGCCGTTCTAATTTTTCCAGTCCAACTTCAGTGTTTATAAGCTCTCTCCCTCTAAATCTCATTGTGACTTTAATTCTATGTCCATGCACAAGAAAATCCCTTGCTTGACGCAATTTTGTTTCGTAGTCGTGATCACCAATATTAGGACCCAGTTTAATTTCTTTTATAGTTAATGTTTTTTGTTTCTTTTTTGCTTCACTTGCCTTCTTTTTTATATCATACTTTTGTTTGCTATAGTCCAGAATCTTACATACTGGAGGAGTTGAATCAGGTGCGATTTCTACCAAGTCTAAATTAACACTTTGTGCAACTTCCAAAGCTTGTTCTATTGGAACAATTCCGACCATTTCACCACTATGATCAACTAAGCGTACCTCCTTAGCTGTGATGAGTTCATTAATTCTGTTTTTATTGTTCTTTTTGACTTGCAAATTTTAGCTCCATTAATTCAAATTAATAATTTTTAACAGCAATTCAGTAGCATTCTCCAAAGAAAAAGACTCCTGTTTTTCCGATCCTAAATTTCTCACTGACACAGTTTTATTTGTAACTTCATTTTTGCCCATGATCCATAATATAGGTACCTTACTTGAACTATGCAAACGTATCTTATAGCTAATTTTTTCATTGGTCAAATCAGTTTTGATTCTCACACCTTGTTCTTTTAAAACGTTGCTGATTTCTGTAGCATAACCGTCAGCCTCATTTGTAATGGTCAGAATAGCAAGCTGTGTTGGAGCAAGCCAAACTGGAAATTTTCCTGCATAATTTTCTATTAAAATTCCAATAAAACGCTCAAAAGTCCCAAGAATTGCCCTATGTAACATGACAGGGTGATGCTTGTGCCCGTCTGCTCCTACATAAAAAGCTCCAAGCCGTTCTGGTAAAATAAAATCAACTTGTAATGTTCCACATTGCCAGCTTCTACCTATTGCATCTTTCAAGACAAACTCTAACTTTGGACCATAAAACGCACCTTCACCAGGGTTAAGTTTATAACTCAAGCCCGCTTCTTTAACGGCTTCAAGCAGCGCTTTTTCAGCTCTATCCCACACTTCATCATCCCCTGCCCTAACATCTGGACGGTCTGAAAATTTCACAGAAATTTCATTGAACCCAAGTTCTGAATATACTTCTTTTAAAAGGTCACAAAACTTTACAGTTTCAGAATTCACTTGTTTTTCCATACAAAAAATATGTGCATCGTCTTGCGTAAAACCACGCACTCGCATCAGTCCGTGCAATGAGCCTGAGCTTTCATTTCTATGGCATGTGCCAAACTCTGCCATACGTATCGGTAAATCACGATAGCTTCTGGTGTGAGAATTAAAAATCTGCACATGACAAGGGCAACTCATGGGTTTTATTGCTAGCTTTTTACTTTCAGATTCATCAACAATAAACATATTTTCACGAAACTTATCCCAATGTCCCGATTTTTCCCACAGCTCTTTGCTTACTAAAATAGGGGTTTTTACCTCAAAGTAGCCATTGTTCATTAACTTTTTTCTGATGTAAGACTCAAGAACATTATATAAAGTATATCCCTGTTCATGCCAAAAAATCTGCCCAACAGCTTCCTCTTGAATGTGAAATAAGTCCATATCCTTAGCAATTTTGCGGTGGTCGCGTTTTTCTGCTTCCTCCAGACGTTTAAGATAAGTATTTAATTCATCCTTATTTCTCCACGCAGTGCCATATATTCTTTGCAACATTGGGCCCTTAGAATCGCCACGCCAGTATGCACCTGCTACTTTCATAAGTTTAAACGCTTTAACTCTGCCAGTTGATGGTGAGTGCGGACCACGACATAGGTCTACAAAGTTGCCTTGTTTATAAACAGTTAGGTTTTCGTTTTCTGGTATTGATGAGACAATATCAACCTTGTATCTTTCACCTACATCACTAAAGAAATCAATTGCCTGCTTACGAGTCCAAACTTCTCGGACGAATCTGTGGTTACTTTTTATAATTTCCTTCATTTTTTTTTCTATTGCAGTAAAATCGTCCGTGGTAAAGGCACGATCTGTAGCAAAATCATAGTAGAAACCATCTTGAATTGTTGGTCCGATAGTAATCTGAGTATTAGGAAAGAGCTCTTTTACTGCCTGTGCCATTATATGAGCAGCATCATGCCTTATTATATCTAAACCCGCTTCGTCACTCAGCTGTATTACCTCTATCTCTGTATCAGATTCAATTTTACGTGAGAGATCATACAACTCACCATTTACCTTAAGGGCAATTGCTTCTCTCAAAGCATCCGGTTGTAATATATCAAAGCCAGTGACTCTAACACTGTATTCTTTTACTTTTTGCTCGGCTAAAAAGGTAACTTTAATCATTTATCGACCCTTTTGTCTAACCCTCTCTTTGTCATCCCAGTGCGTGACACTGGGATCCATCTTATTTTTATAATGGAAATTAGTTTAACGTATGCTCCTAAAATCTGTTGTCCATTGCACAACTTGCAAATATTTTTATACCTGGATCCCAGTGTCACGCACTGGGATGACAAAAAAAGGAACACTGAAATGACAGAAAAACAGCACCTGGGTAACAGAGGAATGATTTGAAAGCTATAAATTTTCAACATCAGTAGTACGGTCTATTCTTTTTTAACCTGAGTGCAATTGCGTCTTCCCAAACTTCACCATTACGCAATAGCTTTTCTTTATTGTACATTAGCTCCTCTCTTGTTTCAGTAGCAAATTCAAAGTTAGGACCCTCCACAATTGCATCAACTGGACATGCTTCTTGGCAAAGTCCGCAATATATGCATTTTGTCATGTCAATATCATAGCGTGTGGTGCGGCGACTACAGTCTTCTCTTTCCTCTGCTTCAATAACTATTGCTTGAGCAGGGCAGATA
>NODE_48_length_4235_cov_6.867089
TACTTTTACTATCTAAATGCTCTGATTCCAGTACTTGCAGTTGTAATGGTACATATCCCTCCAGCTTTCTCGTTCTTAAACGTACAAAACATTCTCCTCCCTCTATCATACTTCTGCATACTAGAGCCTGCAGACCATAAAAATCACTTACTCCGTTACTATCTGCTTCATCTGTCCATTTTAGCCATAATTCTTGCACTTTCTTTCTAAATTCTGCATTCTTTGCTTTTGATTGTGGTTTTATTCCTGTTCCAATAGAGTTACTTACTATTGTATCAATGATATTGGCTGCATATGGATTTTTTCTCACCATATCACGTGATCTACTACGTAAAGTTTCAAGGTTTTGAGACAGCAAATTGTTTATACTTCCTAACTCTGGTTGAAAGTGAAAAAATCTTCTTCCTGACCCTGCTGCATCCCATGCTGAACTTTTGATTTTTGGCTTGCTAAATAGTTGTTTGAAATTTTTCAGCATCATACTAACCAAAATTCTCTTAATTCTTTTAATGTGCCGTTAAATTTATTTCTGTCACATTTTCCGATTCCACTTACTTCATGTGGCTCTGGACCATTTTTACCGTCGGTGTATTGCCATAAAATCCACTTATTCCAGCCTTGCGGTAAAACAGGTTGATCTCCATATCTTGCTATCCATAATGGACATTTAGTCAAAATTGGTGTGGCAAAATCTTTCAAAAATTTAGCACCTCCATACACTAAAGGTGAACGCCCTGTTTCTTCTTGAACTTTTTTAATAAAATCTTCTGCTTGTCTTGGTTCTATATTTTTTCCACTTTCGTTCTCTTCAATATCAAGAGCAACAATTGTATTTTTAGCTTTACCCACTGTATTCAAAAAGTGATTTGCCTGATCCTTTCCATCTTCCCCTACACCGAAATGATATGAACCCCATAATAGACCCAAGTCTTCAGCTTCTTTTCTTCTTTCTTTGTATTTTGAATCTATGTACTCTGTTCCTTGCGTTGCCTTATGAATTACTCCAACTATACCACTCTCTTTAGCTAACTCAAAATCCACATTTTCTTGCCAATATGACAAATCTATTATTCCATTTACTGAACTCTCTCTATTGTCCCATAGTTTTATGAAAGTTTTTAATTGCTCTAAAAATTCAGAATATTCCTCTTTTACAACTTTTCTCAGAAAATTTTCCCTCATATAACTCCTTTATTTGTTGCAAAAATAATCTTTCGTTTAGGCTTCATACCTGCAACTTTCAGTTCAGCCTTAATACGTTGCCGTAAATTCAGCAAGTCATTTATCTGAACTTCAGCATATCTCACCACATGGTCACCATATGCAATTGATACTACTCGCTCTCCGTTTTGTAGTTTCTTTATCGCTTCTTCGACTTGAATTAAATACTCTTCGCTGTACATCTTACTTCTCATTCAACCATTTGCTTTGTCTCACTTTTTTAGGTTTTTTGCTTTCTGGCTTTTCACTTAAACTATTCCATTTACTCTCTGGCCAACGATCGATTCCAAGCGCAATAGATGCTGCTCTTGCGTAAATTCGGCAGTCTAGCACTTCATTTCTTTCTCTTACCTTTTGCCACTCCTGTTTGGTGTATCCTTTTACTACCTTACTGACTAATTGCTCTGCCGTTAACTGCTTAAAATATTCGGGTGCATACTCAGGAAAATGACAATATCCTGCTGGCACTTTCTCTTCTTCTTTTAAAATATTAAGTAGCTGAAAAAGCTCTGACTTTAATATCGATACTCCTACTGGCCAGAGCTTTATTCCTCTTTTTAGCTTTTGACCACCAACTGTTATATCAACTCTACTTGGGCTGCTAAGTGGCACTAGGGCTTTATTTACACCTTTAACTGCCATTACTCTTCCAGATCCTTGATGACCTCTTACCCAGTTGTATACTTCTTGCGTTGCATATCCAGCATCTACTGCCATCATACTTATCATATATTCAAGCCCATTTTCACCGATAAAATGATGATTGAGGAGCTCCGAAAGCTTTCCCCATACTTCTCCACCTCCTGTATCTCCTTCAAATACTCGATAGTCTATTGACCAACTTTCACGGCTTTTTCCCCAGGCTACAACTTCTACTTCTAAACGATCTTTTTGGACATCAACTCCTGCTGTTAGAACTACTTCGCCTTTTGGTACTGTGCCAATCTGAAAAAATTCTCTTCTGTTAAATAATTGCTTCCAGTCTGGTACTTCTCCTTTATCTACCCAGGTTTCTCCAAGTGTAGTATTTATCCAAACCTTCAGTAATTGTTCACTTTCTTTTGCATGCAGAAAATCTTCTACTGCTTGTTGCCAACTATACCACCCAACTGGGCTATAAAGACTTGAAAGATGAAATCCTTTTTTCTCACCTTTTACTCTATTAGTAGGTCTCCATTCTCCACGCTCAAGCATCTCTGTCTTTTGATGATTTTCTATTTTGCCTCTACATTCAGTGCAGACATAATGTGCTGTTCTTGAGTCATTATTTTCCCACTTTATTTGTGACCATTTTAATATTTGGTAATAATTACAATGTGGACATGGTACAAAAAAATATCTCTTATCTGTTGCTTCAAATTCCTTCTCAATTCTGCTTATTCCATGAATCGTTGGTGTCGATACTAAAAAAATCTTTCGCCGTGCAAATGTATTGGTTCGAGCTATGCTGAGCAGTACTGGATCTCCTTCTCCTCCTGAATCTCCTGGATACGCGTCTATCTCATCAAGAAAGAGATATTTTACTGGCATAGATCTCAGTGCTACACTGCTATTTGCTCCGGTTATTACTACTATTCCACCTGGAAATTCCTTACTTTGTACAGTATTGCCTGAGTCTCTTGACCTTGGGTCTTTTACTTTACTTTTTAAACATGGTGTACTTTCAATCAGTGGTGCAAATCTTCCCTTTGACCAACGTTTTCCCATTTCAACTGTTGGCTGTACTACTAGCATTGGTCCTGGTGTTTGATCTATGATATAGCCAATCCAATTATTTCCTGCTTCTGTTCCCCCAATCTGCGCTCCTTTCATGAATACTACTTTCTCTGCAGGTGAAGATGGTGATAGTGAATCCATTATTTCTTTTAAATAAGGAGTTCTTTCTGTTCTCCATTTACCTGGCTCTGATGCTGCAGTTGGCGCTAAAACTCGATACTCATTCGCCCACTCTGATACTTTAAGCTGGGGATCTGGCCTTAAACCTTCAGAAAAAGATGTGGCGTATATCATTGTCTGCATCTACTCATAATTGGTTCTATCTCGACATCATTAACAGTAGAACTACACTCCTCCAATTCCATAAACATCTTTTTCTGAAATTCCTTTTCTATATATCTTTTGCTCATCTCACTTATCATTATTGCTATAACAAGCGCAAATACTCCTGTTATTGTTGCAAAAATGATTGCACTGCTTATTGTTGTTGCCGTTAAACCTATATATGCCGCTACTGCTATTGCACTAATTGAAACATAGATGCAGACAATATTATTATGTTTTTTCATCCTTTTATCTGCTATTTCTCTCTGTGCTATATATTTATTATGAATGGTTGGAAAATTAACAACGGTATCTCTGCAGAGCAAAGACCCATTTTTTTCAGTAAACAAAACTTTAAGTAACTCTAAATTGTTTGATTTGATTGCTAAGTGCAAAACAGGTGTATAATTTGCTCCTTTTTTCAGCAATAACTTTACTACATGTAAATGCCCTTTTTCTGCAGCAAGATAAATCGGTGATAGACCTTTATTATTTACAATATCAATATTGATTTCTTCTTTTAAAATTGCATCTACAATCTCAATTTCTCCCGTTTGTACAGCTAAATGGAGTAGACTATTCTTTTCAGAACCGTACTTATTACTCATCAAAGCCTTCTTTATCTCAGGTTTAGCGTAATCAAATGGTGTCTTGCCGCTATCGTCTTTTACCAGAGGGTCTATATCTTCTCGAGTTAGTAAGACCTCTATTGTTTTAAGTCTTTCAGCGTAATGTAGAGGTGTTTTATTTTCGTAGTCTTGCAAATTTACTTGAGCATTAGGCTCCCTTATTAAGCATTTGAGGATATCAAGACATAAGTCTCTTTCATCATAATTAGTATTACTTACAGCTATATGCACAGGCGACAATTTCATTGAGTTTTGTCCCATGCGCGCGCTATTTACATCTGCTCCTAGCTTTAGCAGTAACTTTACTATCTCCAACTTTTTATTATTAACTGCATAGTGCATTGG
>NODE_49_length_4225_cov_2.290630
CCATACGATAATAAGGTACATTTTAATAAGGATTATATTAAAGATGAAAGTCCATGGATGAATGGTGCATTGTTAGATCTACGACGAAATAAAAAAGGATTGAACGAATTGTGTGGTGGAAAAAACTGCAACCCTAACGAAATAAAAAAGTACAGCTCTTATGAGCTTAACTGTTACTATCAGAACGTATGCTACAATAAAGAGGGTTTATGGAGTTTTGGGGTAGGTGCAGAAGGAAAACAAAATTGCGTTTCTTCTGTCAGGTACAAGAAGTACGATAAAGGCAATAAATGTGACATGTATTCTCACTTTAAAGGACTTGAAGATAAGCTTGAGGAGAGTAAGAAAAACAAAGGGGATCTCAATCAGGTTAACATTGATTTTACATTAAACACTGAAGAAGATACTTCTTGGGCTGAAGCTCTTGTTGCAAAAATTGGCGATCTTGATGATCAGAATACTGTTCAATGTCTTCCAAAAATAAAAGAAACAAGTGATGGCCTAGTATGCTCAAAAATAAGTAATAATTTTAGGAATTTTTCCTTAAAGTTAAATCATGACTATTGGGTAAATAAAAAGGTGAAACCTGGTAGTAGTGTAATGCTTGCTATAGCAAGCAATGGCAATTACTTTCTTCATAGAGGTGGATATCATGTTGAAGTAACTAGATCATGTAACTTCGATAGTGGCAAAAAATTGTATATGTACTTGGGTGATAGTCCGCCAGGAGATCCATCTGCTCGAAAGACTAATAATTTCAAAAAAGTAAAGAAATTAGATAAAATAACAGAGGATAATGTAGACTATTACATAATAGATGGAAGTCATTTGGTAAATGAAGAGTCTAAGAAAATATATTTTGGTATTAATGTAGAAAACGTAAAGAAAGATGATATTACGGACAAAGAAGCCAAATATTATGAAGATAACAAATACACAGTAAATTTATTTTTAAAAAGAAAAATAAACGATTTTATTTCATCAACTATAAGAAATATCTTTTGTATTGCAACAGGAAGAGAATGCCCCTCGTGTGATACAACAGCAAGAGAAAAATGCTCCTCATGTACTGAGACAGCAGGAAAAAAATGCGAAACAGGAATTGTAGGTAGTGTTGAAGATTTATACAAAGGATATGCAAGAGGCCTTCTACAAGGAGTAAGAGCTTTGCTTATTCTATACGTTATATTCACTGTTGTTGGCTATATGCTTGGAACAATACAATTAAGTAAATTCGATTTTATTATAAGAATATTCAAAATAGCATTTATAGCTTTTGCTTTTAGTGATAGAAGTTGGGAATTCTTTGGTACAACTTTATCCAAACTTTTTGTTGATGGTAGCATTTATTTAGTTGATGGCTTTTCTGGCTATATAGGAGAAGGAGGTAAAAAATTTGCATTCTTAGATTTAACAGCGGGAGTATTATTTACAGGAGAAACATGGCTGAAATTTTTATCTTTAATGCTATCAGGACCTTTTGGCTTTATTGCATTTTTGGCAATACTTTATGCTACTTTTGTGTTTTTAAGATGCATTATTAGTGCTACGTTTAAGTATGTAATATCTACTGTTTTAGTGGCATTTTTATTGTCATTGGCCCCTTTGTTTATCGTATTTATTCTATTTCAACAAACTAAAACATTATTTGATAATTGGATAAAAACGCTGGCTCATGTTTCATTGCAACCAGTCATTTTATTTTCATCCTTGTCTCTTTTAAACCAGTTAATGTATTCAGTTCTATACAACCTCACAAATTTTTCTGCATGCTATCAATGCTTAATTAGTGTAAATTTTTTATCGTATGATCTGTGTCTTATGAAATCAATGTTACCTCTTGGGTATAGTCCTGGTACTAGTGTTGATGTTGCTCTCAGTACTGGAGAAAGGGCTGGTGGGCACTTTGCAGCATTACCTATAGATCTAATCCAGGCATTTATATATCTCATCATTGCTAGTGCAATGGAAGCTTTTGTTTCTATATCAGAAACTATGGCGCAGGCGTTGTTCAGCTCTGGTTATGGAGTTGCTCAAAGTGTTAGTCATATTTCTAGGAGCGCATCACAAGCTATGCTGTCAACTGTTGGCCTTGATGATAGAACCCAAAATATGATACATAACATCAAGCAGGGAATGAGTAAAGATCGTAGCAAAATTGAAGCTAAATTGCCTGATACACCAAAGCAAGCAGATGGGAAAGGGAGTGCTAGCAGAGAAATGAGCAAATCTGAAACACTAAGCCAGCCAGATAAGCAAAAGGATTCTGATAAAACAAAAGGACAAGTCAAGGAAGATTGATGAGATATATGGAGTAACTAATTAAAAAGATATTTGAAGTAAGGTTTTAGAAATTTATTCTGTATTGGAAAAAGTTTAGGTATGCAATCACGCTTAGGCAAATGTTGGTTTAGGTTATTAATTTTGGTAATCTGTGTGCTGGTTACAGGTTGTAGTAAGAATGATATGCCTTTTCCAAGATGTATATCTGCTGATTATTTTGGTCCTGAACCCATTGCAATTGGTGCTCATTTTTCAAGAGATTACGATGCCTTTGTTCCCGAAGATCAGGAAATTATAGATCCTGATACTGGCGAAATTAATTATGGTTTTCACTCTAATCAAGTGGTGAAGTGGAAAGATACTGGATTTGAAACCAATGGAGATAGTTTAGTAGTACGAGTAAATGGTGCATGGACATCTTGGAGTAATAATAATAAGAAAGAATCTAAAGGTAGTTATAATTTGCAAAGCTTGGAACAGCTAAAATATGCAACCAAATTTGAAAGAGGGGAAGGTGACAACAGTCTGCCTGACTTTCACTTGGTTTGTAATGATTATAAACCTAGCATACAAAAATTTTCAAGTAAGCCTAAAGCAAGTTGCACTGTAAATTGCAAGTATATTAGTGAAGATGATAACAGAGAAAAACGCGGTGCTCCATGTTGGTTTACTAACGGCCATGGTGCTTATCTTTTATTTAAAAGGCCTAACGATTCTAGTCCTAACGAAAATTTAAAATCCATGCGTAACCCTGAGTCTCCTACTGTACATCTAGGTTACAACTCCATGGCAGAAAATGGGAGCGGTCTTTTTACTTTAGACAGAGATAGCACTAAATTAAAAGACAGAAATTGTGCCCCGGTGAAATTAAAAAAGGGATGGAAAATATATGTAAAAATATTAGATAGATATTACTTAGATAATGCAGGTGGCTACTCTTTTGAGTTCTTAAGTGGAGTGCAGCAGCCAAGTAGTTTTGGGTTTTTTGATTACATTTATAACTATCTAAAATGTGTATTATTGATTAACGAAAATTGTAAAAAGCATTTTGATAGCAATGATCCTGCAGCTGCACAAGCGATGTTTCAAAATATAGCTGAAAAAAGTACGAGCTTTCACAATTTTGTTCTTTCCTTGCTTGTTCTATTTGTAGTGATTTCATCGCTTCTTTATCTTTTTGGAATGATAAGAGAAACTAAGCATGATATGCTCATCAGAATGATGAAAATCACTCTAGTAATAGTGCTTATATCTCCTGGAAGTTTTAGATTTTTCTATGATCATTTTCTTGTTTTATTTGTTAAAGGTCTTGAACAATTGATAAGCATAATTACTAATTTTGCTCCCAACATGAACACCGGAGGTAATTCAAACGTTGCTCAAGGAAATGAAGCTAAATTGTTTAGCTTCATGGAGGATATGTTTAATAAGTTTTTTGCTTACTCTGTTTGGAAAAAGTTTGCAGCATTTTTACATTATCAAATGTGGGCAAGTCTCCTTATGATACCGGCAATTTTTATAGGGATTGTCTTATATTTCCTGCTGTGTATGTATGCTTACATAATATTCCTTTCTGGTTTTATGGGTATAGCTTTTCTTGTAGCTATAATGCCGCTATTCCTAATCTCTATTTTATTTTCACCACTGAAAAGTCTATTTGAGGGTTGGATAAAATTCTGTATTAGTTTCTGTTTACAATCAATTATGATATTTACCCTGCTGTCATTACTTGCTGCGATGATAATGAATACCTTTTATAAACAGTTAGGCTTTACTGTGTGCTATAATAAATGGCTTGAAATAAAGTTATGTGCTCCAAAATGGGTATTTGGTGGTTTTTGTATAATTGATAAAGAATACTTTAGCTGGACTCCAGGGCAAATTTTTGTACCTTATACTATTGGGGAGGCTTCTCCGTTGAACGTAGATAAGAATATAGAAG
>NODE_50_length_4088_cov_2.495582
GTTCTACAAAATAGTTTTTACAAATCTCTTTATCTTATCAACATTGTTATTGGACCAGTACGAAATGTACTTTTTGGTGATCGGCGAAGTCATGCTATACTACCATCTGTAACTTCAATTGTTACTTTTGCATTAGCTAATGTAGTTCTACAGCCCTTATATCTAATGTTGGCATGTTTATTATACTGGCCAGCAAAAGGATTAGCAAAATTAACATATCCTGGTGCTCACTTCTGTAGTACAAAATCATTAACAGATTATTCGTCGATGTTATTCGATAAAGCATGGGATCATAGTCTAGAAATAGCTAAATTTGTTAATACAATTTTGAGTTATGCTGTGAGTGCTATCATCTGGGCTGCTGCACTAGTTATTACACCATTAGTTTGGAGTATTGATAAAGTGGCAAGCCAATTCAGTAATGCAAAGGCTGAAGGTGTTTCTAATTGTCTTTTATATGCTTCGGTAAAATAGAAGTAACCTAATCATACTCTGATATTCTTTCTCTGCTCCAGAGCCTGAAGATAAATTATTAATTATAGATATCAAAGGTGTCATGCCTTCTTCATTAAACGTATTAACATTCGCACCTTCTGCCAGAGCTCGCTCAAAATCTCCTAGATTTTCATCATCAATAGCTTTAAATAATTTTGTTGTTGATTGTCCTGAAGTTGTTTGATTTTGAGCTCGTAATCCTACATCACTAACAACCTTTCTTCCAAAATCTACATTATTTTGCGAAAGCATACTAAATTCTCCCCAACCTATAATTTATTGACATAATTATAAAAAAAACAAAGAAAATTGCAAGTAATTTAGTTAAAAATTTTAGAACTAATTATGATTCCAAAAATTTTTCTGCATCAAGTGCAGCCATGCACCCTGTACCTGCTGCAACTACTGCCTGGCGATATACCTTATCTTGAACATCACCAGCGGCAAATACCCCTGCCCTACTGGTTAGAGTTGTTCCAGGTTTCGTAATTATATAACCTTGCTGATCCATTTCAACAAAGCCCTTAAAAATACATGTATTTGGCGCATGCCCAATTGCAATGAACACTCCATCCACTTTTAACTCCTGAACTTTATTGGTTTTTGTCGATTTAATTGTAATGCCAGTAACTTTTTTGGGATTTTCTTCTCCAAGAATCTGCTCTACGGTATGATTCCATATCACCTTTATCTTATCATTTTTAAATAGCCTGTCTTGCATTATTTTCTCTGCTCTTAATTTATTACGCCTGTGTATCAGTGTAACTTCTTTAGCAAATCGAGTTAAGAATATTGCCTCTTCAACTGCGGTATTTCCACCACCAATCACAGCTACAACTTTATTCCGAAAAAATGCGCCATCACAAGTTGCACATGCCGAAACTCCATAACCTTGAAATTTCTTTTCACTCTCCAGGCCAAGCCACTTCGCTTGCGCACCAGCTGCGATTATAATTGCATTCGAATAGTAGTCACTGTTATTACCACAAGATCTAAATCTATACTCATTAGAATCCTCAAGTTGTTCAACGCTTTTTATTTCGTCATCTATTATCCTTGCTCCCGCCTTCTCTGAATGCAATCTCTTTTGTTCCATGAGTTCTGGACCTTGTATAGAAATAAAACCTGGATAGTTTTCAACATCCGTAGTAATTGTAAGCTGACCACCAGGTTGCATTCCTGTTACTACGATTGGCTCTAAATTTGCACGTGCTGCATATATAGCAGCAGCATAACCCGCTGCTCCAGATCCAATAATAAGAACTTTTGTACTCAATTTATAATTTTGCACTGTGTGAGTTTAGATAATCAGCCACTCCTTCATCGCTTGCCTGCATCGCAGGCTTGCCTTTTTTCCACCCTGCTGGACATACTTCACCATGCTCTTCATTATGTTTTATTGCATCAATAATTCTAATAAACTCATCGACATTACGTCCTAAAGGAAAATCATTTATCGATTGATGACGCACAACAAACTTATCATCAATAACAAAAGTTGCTCTTAGTGCAATTGAGTCATCATATAAGACGCCATAGTCTCTTGATATAGACTTTTTGATATCAGACACCAAATTGTAGCTAACCTCTCCAATACCACCATCATTAACTGGAGTGTTTCGCCATTTATGGTGTGAAAATTTTGAATCTATACTTATTCCTATCACTTCAACATTACGTTTTGAAAAATCTTCTATTTTGTTGCTAAATGATATCAACTCAGTTGGACAGACAAAAGTAAAATCAAGCGGATAGAAAAAAAGGACAGCATACTTATCCTTTATATGTTTACTTAAACAGAAATCATCAACTATTTTTCCACTAGTAAGAACAGCCGAAGCAGTAAAATCAATAGCGGATTTTGTTACAAGATTCATAACTAACCTACTCATTCTTAATATTTATAATTTTATACCTTGATACATTTACATGCAAGTTTTCTTTAGCCCCAATCCTATAAAAACTTCCTCTTATGGCTGTAAAAATGTTATGATAAGAGCTAATTTTCATGAGTAGGGAAATACCCAAATATTACTATCTTTCACCTTTTCTCCCTTCAAATTTTTTAACCATTTCTTTTACACTTACATTCGTGGAAGGTAAATTTTTACTGGCAAGATGGTTGATCGAAGATTTTTTATTCCCTACTGGAAATGAACGAGATTGTTTTCTCTTCACACTGATATCCGTTTGTGTGACTGAAGCAGTTTTGTTTTCAGCAGGCAACACGTTCTTTACTTGATTTCGCTCAAATCTTTCTTTTAATGCCTTTACTTTACTACTCTCGCGAGTCACTTCTTTTTTCATAGCAACTACTAGTACTTTTGGTCCATCAGCTTTTTTTGCTGATTCTTTACCATCTTGATTTTCAGATTTTAGTGGTAGTGTAGGGTTACTCTCAGCTGATTTTTCCACTACTATTTTTTGCTCTGTGCTTACTTTTTCTCCTAAATCTTTAGGCTTTGGTGGTGCTGCAGGTTTATCTTTTTTCGGTTCTTGTCTAATTTTTTGATTGATAGTAAACATTTTCTCTGGTACTGGTGGTACTCTTGATGATTTTGGTGGTGCAAGAGATTGAAGTTGTTGTTTCTTCCTATGTTCTCTTTTTGCTTCTATATATTCTTTAGGAATTGTTGCATAAATCGGCTCCTCTTTAATTAATTGTAGATTACGCAAATCTTTTGTTAAAGATTTGCTTTTTTCCTCTTGATAATTTGATATTTCTTCATACTCAGGATCTTCGTTTAACGAACCTCCATAACCTGAATCTTCTCGCTCATATAAGAGATTTTTCTTTTGCTGTCTATTTTCTAAATTTATTCCATATGACCTATATTTATCTTGACTTCTTTCTATTCGCTCTAAATCTGAAATTTTTTGAATAACATCTGTATATTCGATTGCTGTTCTAGCAGTTGAAGGAGGCAATTTATCTTTTATAAAATTACTTATATTCCTAATCGAAACATCTCTTCCTAATATTCTATTGAATATCCTAAGAATTAATGGCTTTTTATTTGCCTTCTTTACACAATTATTCAAGTCATCACGTATAACAAGCTTAGCTACATTTTCTGCTTTATCTGTAAAACCCCCTAATGCATGAGATATATCTGTTACTGTTTTATCATATTGTTTCTCTGAATTTCCTATCTTTATAGCTTTGATCAGAGAATCAAGATTTTTTTTATAATCCTCACTTTTAAATGGATCATTCATACTAATTGTAATATTTTATTGAAATATAGATCTAAAATATTAAGATCTAGTGAATATTACTTTTTTAGTTCATATATAGCTATAGTTATACGGCGATAATGCGTAGCAGAATAACGATTTTGTCATTCTAGTGTCTGCTGTTACCCCTTATCTAGGTGTGTAAAGGTGAAATCTAGTTTCACTATATGACACAGTCTCATACAAGTAGCTTCTCGATTGAGAGTTGTCTTCTGCATTGAGCTCAACATTATTTACTACTTTTTCAGTAATAATTTCGGCAAACTCAGGAGGAAGTTCTTTTGCAGAAAATGCAGCATGTACATCATTTTTAACAAAGAAACACGTAGCAAGTGCAAATACTGCTGTTGGTACAC
>NODE_51_length_4051_cov_2.762232
ATATAAAGAGGACTATTATGATTTGGTAGTATGAAAAAGAGTCTGAATATAGAAGTTAAGGAGAAATTAGATAAGATTAAATTAGAAGAAATAGAACCTGATGCTTGATCGATACTAAACTGTGAACTAGTTGAACATACACCATTGTTAATACTTACTTTTCCATTAATATTTTCAAAAAGCGTACTGCCATTATATATATCAACGTAAGCAAGCTTGGAAATTTCAGGTTTATTCTTACTGCTTAACAACTTAGTGATGAATGAATTAAAATCCACATTTGTAAACTCTATTTTCTGTGCTTGAAAGTTTACATTTCCTGATAAGTTACTAGCCCAATCATCAAAGCTTGTCCCTTGAGTTTTGATTTCACCACTTAAGCTTATCTTGCCATTTATGTTATTAACTCCTATAACTTCCTTGGTGTCCAAATTTGCAATAGAAAATTTTGTGTGAATTGAGCCTGCTTTTAGATAACCCTGAAAAAACATTTGTCCATGTTCTAGTATGTAACTTATCTGTTTGATGGTGATAGTGTTGTTTCTTATCACTGTATCCAAGTTAAAATCTTTTAAGACGTTTTGCCTAATTTTAAATTCTGTAGTTTTGATTTGCACGTTTGCATCAAAATCTCCTTTCTCATCTAAAAAATTAAGCTGCTTTGTTGACCATTGAATTTGATTTATTTCATTTCTTGAGTTTCTTTTTACCTCTAATAGTTTTGGTAATTTAAAGATATTTCCATTAAATTTATTACCTGTAAAGTTTACGTTTAATAAAGGCTTAGTGTATTTTTGATCCACTAATATTTTTACACTACCGGTAATGTCGAAATCTTCTCCGAATAACTTTATTTTATCTGCAACTAGCTTGTTCTCTTGTATTTTTAATGAAAAATCCAAATCTTCAATTTTTGTACCATTGAATATAGAATCTTTAACACTAGTTCTTATATTTACATCATATTTAAGATTTTTCAGCCATTGCACTTTGCTGAATAATGAATAATCATATTTATCTATATTAATGTTATATATGCTAAATTTACTATCGATCATATTGTGTTTTTTTGTGTGATTTACCTTAATTGATCCTTGCCAAGATTCTTTGTTATTTAGCAATCTGATATCTGAAAGAGATAGTATTCTAGGTGCTAAATATAGTTTAGGACTTGCTGTAAATTGACTGTTCTCTCTTTCTGGCATCTTGATAGAAGGTAAAATATGTGAAATGAACGACTCACCCTTTATCAATACATCACCATTAAATTCAGACAAGTTGCCATTGTTTGAAACTCTTCCTGATAAGCGAGATATATTATTGGTTCCAGGAAATTGAAGAAGAGTATCAACGTTTATTTCGCCATTAGCAAATTTTAGCGTAGCATGAAATTTGTCCAATATCCTGTTTTGATATTGAATATTTGAAGCTTCCATATTAAAATCCAAGCTCAGGTTCTTTGGCACAACCTCTCTAAAAGATGCTAAAAGACCCTTCATATCTGTTGTTTTGTGTGAGCCGTTTTTTAGGTCGACTTTACTAAAACTAATATTGATATTAGTATGATCACTTTTTCTATCATTTTGTATTATACCAGTGCCTTGCATGCTTTTGGACTCAATTTTTAAATTAGTTGCCGTAAACTCGCTTTCATTGAGATTGATATTGGATGATATCTCAATATTTTCGCTGGGAATCACATAAGAAAGGAAGCTAAGATTAATGATTTTTGCCAAGTCACTCATAGAGTCAGAATTATTATTAATCGTCAATACTAAATTGCCCTTGAGCTCTTCTTGATTTCTATTACCTTTAAATAGCAAATTTGCAAAATTTGAATCAACACTAATGTGTACATTATTTTTTGTTACATTAACCCTTCCAGAAAAATCGTAATTGTTGTCACCAATCTGTACTTCACCAAAAAACTGCTTATTTTTTTTTATAGCAACTTCCTTGATGTTAATAGTATCGGCGTTAAAACTTATTTGGCTGTCCTTTATTAATATATCAACTATATTATCATTGGCTTTCGTATTTATAATATTAAGTAAATTTTCTTTGTTGCTTTTCATGCCCAAAAATGAGATTGACTTTGGTTGCAATGAAAATGAAAACAACGATGGCCTTATTTCAATTTTTTTTGCACTAATTAAATCTGATAATTTTTGTTCCTTGTTTTTGTTATATTGTACATATACATTGTGAATAGTAAGTTTTGGAGTAATGAGCGAAACTTCAATTTTTCCTCCAACATGTACTTTAGCATCATACGTCTTCTCTAACTCTTTTACGATATATTCTCTGTAGCCACTCCAATCCTTAAAAGTTGCAGCAACGTGCATGAGAATTAATAGAAACAAGATTGATGATATGGCGTATAAAGAAAGTTTCATAATAGACCTCTCATTCCAGCATCCTTTCTCTTCTTGTCATCCCAGTCTGGGATCCAGGAAATTTGATTAGACATTAAGTTAATTAGCAAAAAAGTAGCTATTCTTATGTTAAAACACAGCATTTTTACATGGGAAGCTGGTCTGATGAGCACTGAGTTCCCAGTGGAAATTGCTCTCAAACCACAACACTCATACAGTTGTGTGTGTGACACTGTGATCCAGTGTGACTTAAATAAGGTTTTCCAGATTATATAATCAACAAAATTTCTGGATCCCAGTGCTTGACACTGGGATGACAGGAATAGGTGCTGGGATGAAAGGAGTGGATATTGGAATAGTAGCTGAAATGACATATAGCAATACAAAGGGTGTAATTTATACATATTTCAAATTATTCAAATTTCCTCTAAAAATTAGGTAAAGAGTGCTAGAATAAATAATAACACTCAAAGCTATTAAAGTTACTAAATAAACAATACGAGCCAGCCCTCTATCGAAAAACAACCCTGCTGATAAGTAATTAGAGAGATAAAGAACTATTGACATAACCAATGTTGCAGTGAGAATTTTTACAATATTTAGTAATAATGCTTGGCTAATCTTATACATCTTATTTATTGTTAAATAATTAATCAATAAAATAGAATTTATCCAAGTGGAAATGGAAGTAGCAATAGCAATTCCTATATGTTGGTATTTGTTCATTAATAGGAGATTTAGTATTACATTAATTACAAGGCACGTTAATGAGAACATAGTTGGTATTTTTAGCTTTCCCCTAGCAAAGAATGTGGGTAGCAATACTTTATTTATAATAAATGCGGGTAAAGAAAGAGAAAATGCTACTAATGTAGGAACAGTTTGCTGCACTGCATAATAATCAAATCGGCCGTAAGAAAAAAGCGTAAGTAAAATTATGTCAGGAATAATGATAAAAGCAGCAGTTATTGGCATAATTAATATTAACCCTATATTAAGGGCCTTGTTCTGTATTTTAACTATATTCTCAGTATCATTTATTCGTTTTGAAATCAGAGGAAGAAGTACTGTACCAATTGCAGTGCCAATTACTCCTTGCGGTAGTTGATTTAGTCTATCGGCATAATATATATAAGAAACTGCATTTGGTATAAAACTCGCCATGATTGTGTCGATCCATAAGCTTATTTGTATTACACAATTGTTGATAATTGCAGGTATTACACGCTTGAAAAACAACTTCACTTCGTTACTTAATTCTAAACTAAAAGAAAAGAAAGCCTTTAATTTGTATGCACTAAATATTATTAAAAGTAGCTGCAAAATCCCTCCAATCAAGACGGCTATAGAAAGGTTATGAGCCGGTGTTTCAATGTAAGGTAAAAACAAACTGATGATTAAACAGAGGTTCAAAATGATTGGTGAAATAGCTGTTGAAGCAAAATGCTGTTTTACTTGCAACATTCCACCAATAAGTGATGCGATTGACACGAAGATTATGTAGGGCATCATAATTTTCGACAAAGTTACAGTAAAGGTAAATTTATTTTGGTCAAATCCAGGAGTGAAGATTTTGATCATGTAAGGGAAGAAGGTTTGTGTGATAAGGCAAAAAATTACTAGAATAATAAACGTAATGGATATTACACTACTTGCGAAATTAAATGCCTTTTTAT
>NODE_52_length_4050_cov_2.651032
ACACAAGATAGTGTTGGTGCTCCGCCTGATGAGAGATTTTCTAAGGTGGAACATCAAGAACCTATGCTTTCTCTTGAGAATGCTTATGATGAACAAGGTGTAGAGAGATTTTTGTCTAAAATAAAGAGATTTTTAATTGAAGACGAAATAGAAATACTATGTGAGCCAAAAATTGATGGATTGTCATTTTCTGCAATTTATGAAGATGGGAAATTTGTTAAAGCTGCAACTCGAGGTGACGGTTTTGTAGGAGAGGATGTTACTCACAATGTTGCAACAATAAAAGACTTTCCTAAGTTTTTACAAGATGTGCAAGGAAGACTAGAAGTAAGGGGTGAAATATATATCAGTAACAGCGGCTTTTTAAAGTTAAATGAAAATAATGAATTCGCTAATCCTCGAAATGCAGCTGCTGGTTCTTTAAAGCAATTGAATGCGAACATTACAGCAAAGAGGCCTCTTAGATATTTTGCTTATTCTTTAATTGGTGGAATAGAGAAAAGTCAAAGTGAGATACTAGAAAAGCTTGAGAAATTTGGTTTTTGCGTAAATGAGCATCGTTCCTTAACACGTAGTTTGAATGGAATGCTAAAGTTCTATAACGAGATCTATGATTGTCGTTATAACTTGGATTATGATATCGATGGGATAGTCTATAAAGTGAATGATTTGGTGCTACAAAGTCGTCTGGGAAGTACACACAAAGCGCCACGCTCAGCGCTTGCATATAAGTTTTCTGCGATTTATGCGAAGACAAAGTTAAATAAAATATTTATACAGGTGGGTAGAACGGGGGTTTTAACTCCAGTTGCAGATTTGGTACCAGTCAATATTGGCGGAGTGCTAGTTAGCAGAGCAAGTCTACATAACCAAGATGAGATAAAACGTAAAGATATAAGAGAAGGAGATGTTGTAACAATTAAAAGAGCTGGAGATGTAATTCCTCAAATTGTCAAAGTAGATGAAGGTTCTCGTCATACAAATATACCTGAATTTGTTTTTCCTGACATATGTCCTGAATGTGGTAGTAAAGTGCAGATTGAAGGAGTGGCAGTAAGATGTCCTGAAGAATTTAATTGCAAGGCTCAAATAGTAGAAAAACTAAAACATTTTGTGTCAAAAGATGCATTTGACATTGTTGGCCTTGGTGAAAAACAAATAAAGTTTTTTTATGATCTTAGCCTAATAAGACAAATTCCAGACATTTTTATTTTAGAGGAAAGATTAAAAGAGTTTTCCTTAAAAGAGCATCATGGTTGGGGCGAGAAGTCAATAGCTAATCTATTAAGTGCTATACAAAACAGAAGAGTAATCACTCTAGATAGGTTCATATTTTCTTTGGGTATCAGATTTATCGGCCAAGTTGCAGCAGAATTGCTCGCAAATTATTATTTATCTTATGATAACTGGTATAATTCGATGTCATCAAATGATGTTGAGTTAGTAGGTATAGATGGCATAGGAGAAAAAGTAGCTGAGTCTTTGAAATCATTTTTTTCTCAGGAACGCAACATAAAAATGTTAAATGATCTTACTACATATCTGCAAATTCTTCCCATGAGCTCCAACTCTGGCGATTCTGTTTTAAATAACAAAATTGTAGTGTTTACTGGTAAGTTACGTGCTATGAGTAGGGGAGAGGCAAAAGTAAGAGCTAAAGCTTTGGGGGCAAAGATCAGCTCAAGTCTTTCTGCTAAAACTGACTACCTAATTGCAGGAGAAGATCCAGGATCAAAATATAAAAAAGCAATAGAGTTAGGTGTAAAAATTTTAGATGAAGAACTGCAAAATCTTCTGAATAATCATTGATAAAAAAAAGTATCGTACTTAAGTACACTCCAGCTAATATTGCTCTTTTTGTATAGTAGTTAAAATCTGTTGATTGATCATGAATGCCATACCAAATCGCGCTAACAGTTCTGTACAAGAGTTTACTAGAAAAGTATGCATTTTTTGGTAATATAGAGAATGATAAAACGTTTTTTAAAAACTCTCTGTAATTTGGTAACTTAGCATAGTTTGAAAGGCGTATTTGGACAGCTAACTTTATCCGCTCTCTTACCTTCATATCTTCTAAATTGGAATTCCAAAGTTCAGTTTCCATTGAGCTATTTAAGTCCTCTGCTATGTACTCCAAAGCACTATATATTCCATTTTGAAATTTACAAAAACTATTGGCTAGGTTAAGGTTCGTGCACACTTTCAATAAGGTTGCATCACTTATTCCTTCAAATGGAATAACCTTAATCAGCTCATCTACTATTAACTTTTGTTCCATACAATACTATACTAAACATCACATATAATTGTACCTGAGATTTTCAAACATTCTGCAAAATGCTTCACCGCGCTCTTCAAAATTTTTCCACTGATCAAAAGAAGAACATGCAGGAGAAAGTAATATCGCTACTTCTTCTTTGCTATTTATGGCCTCTTCAAAAGCCAGTTTAAATGCGTTTTCTAGATTATAGCACTTCATATAATCTATTTTGTTCTCCATAATGTTTGCAAAAACTTCAGTTGATTCTCCAATAAGAAAAGCTTTTCTAATCTTGGTGAAATGCTTGCTTAATGATTCTATTCCGCCTTTTTTGCTTTTTCCGCCAACAATCCAATATATGTTTTTATAAGATGAAATTGCCTTTTCGGTCGATTCTGCATTGGTTGCTTTGCTATCGTTGATAAAAAGTACATTATGTATTTTGCCAAGAAATTCATTTCTGTGTCTTAGCCCTGGAAAGAATTTGATTTCATTGACAATAGTGCTGCTATCTACTCCAAGTAACTTGCACACAGCGTGTGCAGCTACTATATTTTCTACATTGGATACTAGGTTTACTTTCATATCACTCATTGATAAGTTGTGATTCTCTAGTTTTAGCGAGATCTCCTGAATCTCAGCACTCCTTTTGTCATCCAAGTAGCTGACACTGGGATCCAGATAATTTCGATCTATACCAGTAATCTGTTCACTATAATCAAGCAAATTGTTATCTGCCAATGATATTAGATCTCTTGCACTACCCTCTGTCATCTGAGTAGTTGGCAATGGTTTTTCTTTTCTGGTCACGCGCTGGAATGACACCAGGGAATATGTTACTGAAATTGGAATTTTGTTCCCAGTGAATTTATTGAATACATCAGCGGTAATTTTGTTATCACATCCTATCACGGCAATCTTGCTACTGTTTATCAGTTTTAATTTAGTTGCTATGTAGTTATTCATACTTCCATGTCTATCTATGTGGTCTGGTGTGATGTTTAGCAATACAGAAATGTCTACATTAATTTTATTTATTAGCTCCAATTGAAAAGAGGAGAATTCAATTACATAAATTTCTGCATCTCTTTCTAAATCCAAAATAGGCACACCTAAATTCCCGCCAATAGCTACTTTTTTCCCTGTGGATTTTAATATGTGCCCTATTAGTGACGTGGTGGTTGATTTGCCATTTGTTCCTGTAATGCCTATAACCTTCTGATTTGTAGTTTTAGTTTCAAGAAATAGCTCAATGTCTGATTTTATTTTGCAGTCAAAGCTTCTTGCAAGTTTTACTACCCAATGCGTTGGTATTGGCACTCCAGGGCTCAAAATTAGTGTGCTTATCTCATGCCAATTATACTCATTGGGATGAGTAAAGTTACACTCTTTATATATCTTTTTTGCATTTGCTATTTGCTCTTTATTATCATCCCATGCATATATTTTTGCACTGCTTTTTGTTAGAGCATTAATAACGGACAAACCAGTTTTACCAAGGCCGAAAACCGCAACACTTTGATTTTTGTATTTTTTTAGTTGCACTTCTAGATAACTTATGCGAACCATTTTATAAAGATATAATACAAATTATAATGACTTCTTCCATAGTTTTTGGCAGTGCTTAACTTTATTGTCACAACCTTAGCCAATAGAAAACTCCTTGACACATTTTGCCAACTCCCTTGCCATGACAATAAGAGTGTTTATCCTTTAGAATTAATTAAGAGAAAATTTTTTCTCGACTTGTTGTATAATTTGATAAAAGTGATCAAAATCTAAGCTTGCAC
>NODE_53_length_4045_cov_2.070444
GTGGGGAATATTGCACAATGGGGGAAACCCTGATGCAGCTATGCCGCGTGTGTGAAGAAGGCCTTTGGGTTGTAAAGCACTTTCAGTAGGAAAGAAGTATATATTACTAATAATGATATATATTGACGTTACCTAAAAAAGAAGCACCGGCTAACTCCGTGCCAGCAGCCGCGGTAATACGGAGGGTGCGAGCGTTAATCGAAATTACTGGGCGTAAAGAGTGCGTAGGTGGTTTATTAAGTCAGATGTGAAATCCCTGGGCTTAACCTAGGAACTGCATTTGAAACTGATAAACTAGAGTTTCGTAGAGGGGGGTAGAATTCCAAGTGTAGCGGTGAAATGCGTAGATATTTGGAGGAATACCAGTGGCGAAGGCGACCCCCTGGATGAAAACTGACACTGAGGTACGAAAGCGTGGGGAGCAAACAGGATTAGATACCCTGGTAGTCCATGCTGTAAACGATGTCGATTTGAAGGTGGTGGCCTTAGAGCTATTACTTTCGTAGCTAACGCGTTAAATCGACCGCCTGGGGAGTACGGCCGCAAGGTTAAAACTCAAATGAATTGACGGGGGCCCGCACAAGCGGTGGAGCATGTGGTTTAATTCGATGCAACGCGAAGAACCTTACCTACTCTTGACATCCAGAGTACTTAGTAGAGATATTAAGGTGCCTTAGGGAACTCTGAGACAGGTGCTGCATGGCTGTCGTCAGCTCGTGTTGTGAAATGTTGGGTTAAGTCCCGCAACGAGCGCAACCCTTATTCTTTGTTGCCAGCGATTAGGTCGGGAACTCAAAGAAAACTGCCGGTGATAAACTGGAGGAAGGTGGGGATGACGTCAAGTCATCATGGCCCTTACGAGTAGGGCTACACACGTGCTACAATGGTGTCTACAATGGGTTGCAAGGTGCGCAAGCTTAAGCTAATCCCTAAAAGACATCTCAGTTCGGATTGTACTCTGCAACTCGAGTACATGAAGTTGGAATCGCTAGTAATCGTGGATCAGCATGCCACGGTGAATACGTTCTCGGGTCTTGTACACACTGCCCGTCACGCCATGGGAATTGGTTTCACTCGAAGCTAATGGCCTAACCGCAAGGAAGGAGTTATTTAAAGTGGGATCAGTGACTGGGGTGAAGTCGTAACAAGGTAGCAGTAGGGGAATCTGCAGCTGGATTACCTCCTTAGGCTTTGTACGTAATTCACCATTTCAAATAATAGTGTCATTATGTACTATACTGCTGTCTTTACTTCTACTTTATTTTTTAATTTCTCGATAACGAAATTTTATGAGTAATAGGCCTCTTTCCCCATATTTACAAATATATAAAGTACAAGTTACTAGTTTTTTTTCTATTATGCATAGATTGACTGGTATCTTGCTATTTCTTTTATTAATCATACTTTCTTGGTATTTTATATTATATGTTTATTCCCCTAAGTTAATTATAGTAAGGTGCTTAAATGCATTATTGTTCACTCCTGTTGCTAAATTAGCTTATGTCTTATGCTTTGTAAGCTTTATGTACCATTTTCTTAATGGTATTCGTCATTTATTGTGGGATGCTGGGCTTAATTTAGAAATTGCTAGTGTTTTAAAAAGTGCTATGTTACTAACAATAATGCTATTTCTTTCTACTATGGCTTTTTTATTTATATTTATATGAGTCAATCTGTAAATTCAGTACATCATTGGTGGATCCAGCGTGTTTCTGCGGTGATTTTGTTATTTTTATTTTCTTGGTTTATTTACTCATTTTCTTGCACATTTTATGTTGATAGCCCTTTATCTTTTAATGAAAGATTATTTCAGGCTATTAATCATCCACTAAAGCTTTTGTTTTTTGTTATACTGGTGTTTTGCATTTTTTGGCATGCAGTTCTTGGAATGCAGGTAGTGTGTGAAGATTATATAGACAGCGTACCTCTAAGGATTTTTACAATTACATGCATAAAATACTTATCAAGCATTACTTATATAGTCCTTGCTTTTACGACTTTTTTCTTTTATAGGCATATTTTCTTGTAAAATTGTTAGTTCTGTGTTAATATATTATTAGTTTACTAATTTTATTATTGAACTATAGCGATTTTGGTTTGACAACATGTTTGGAGTGTTAAAAAAAGGAGTAGCAGGTTTTACGCTTAAAGCAAAAGGTTTATTTGCTTCATCTGAATCTCAAATTTATGTCAAGGATCTTAGAAAGGTAATGACATATACAGATGGAAGAAAATGCAAATATCCAAAGAATTACGATCAGATTGTAAAATCTGGGAAAGTTGTAAAAAGTGAGAATAGTAATGGTGAGACTATATATAAACTTTTGTATGGCAAGAAAATTTTTGAATTAGCTCTTGTCGAGAAAACGGATGATAGGTCCTATTTTACCATTGACTTTTTAGTTAATCAGGAAAAAAAAAAGGATCTTAAGCATTATGATGGCTACTATAAACCATTTGAGTTTTCAAAAATCGATCTTGAAAAACATATTCCAATTTTTGAAGCTAAAAAAACTAATGATCCTAAATATCCGTTTGAATTAACTCACTCTTCTGTGCTAATGAAAAAGGTAAAAAATGGAGAGGGTAAAGTTCAGGGAGTTGTTGATGAAAAGGGAAGAAATGGAGAATTACTATACACTAGTAATTATAAAAAATTAAGCACTAATTTTTCAGAAATTAGAGATCAAAATGGTAGTCTAGAGCTAGATAAAAGTCTGATATCTGTTCCTATTGTTTTTGCTGCGGGTTTAGCTAAGGTTTGTGCTAAATTGCTGACTTTTATTCCTATGAAATTAGGGGAATACTTAATAAATAAAGACAATCTAGTTGCAAAATCTTTTGGCTATCTTTTATTTGCCCCTGCAATGGCAGTAAAAAATTTAGTAAATATGGGAGCTACAATACTTAAGGTTCCAATTTTATTATTTGTAGCAAATGAGAAAAAGTATGGTCTTGCTTATCGTACTATGTGGCAACACCAATTGGAAGGGTGTTGGGAAGAAGCAAAAAGTGACTTTAATGTTATTAAATGTGGAGAAAGGCTAAAGCCAGAGCAGAAGGATCCTGCTCCACTTAGTATAGTGGGCACATGGAAAGAGCTTAACGCTAGAAAATCAGATATTGAAAAAAACTTAGAGAAGGGGTTGGGTAAAAATAGTGAAAGTATAGATAAATCTAGAGAACTAGATGTTGGAGCAAGCTTAAAGGAAAAGTTGCAAAACAAAACTGATAAAAAAATAGCTGCAGCCGTTAATCAAAAAAGCAACACTCCTCATATTGATAGAGAGATAGAAAGAAGACAAGACCCATCACGAAATATAGGGATTCCATAATGCTCGTAGTCAACCATTACTTTTTACTTTAATCATCTCACAATAAAAACTTGCATGCATTTTGCCGTTAGTATAAGATATTAATCAAATAATTAATATCTTAATTAAATGCGCCCTGTAATATTGTGTGGTGGTAGTGGCAGCAGACTTTGGCCTCTATCTAAGCCAAAGCAATTTCAGAAAATATTTAGTCAGAATACTATGTTTCACAACACTTTGTTGAGGCTAAAAGGCGATTATATGCCACCCATCATTACCACAAATATACAATATGAGTCATTATTGATTCAGGAATTACATGCATTACAGGAATGTAAAGTAGTTTTTGAACCAGTTAAAATTGGGACAGCGGCAGCAATACTAATTGCTGCACTTCTCTGCGATGAAAACGAAACAATGTTAATTTTGCCTTCGGATCACTTTATAGGTAATTTGGATAATTTTTATACTTCTGTTGAAAAAGCATCTTATTTGGTCTTTGAAACTAACTCTATAATCACTTTTGGAGTTAGGCCTCATGAATTCAATTCTGAGTATGGCTATATAAATGCAGCTTATGATCAGAAGGGGAAATATCACATAGTAGAGAGCTTTATAGAAAAGCCCGAATATGAGTTAGACAACGATCATTATTGGAACTCTGGAATATTTGTGTTTAAAGCAAAACGCTACATAGATGAGATAAAAAAAATTGCTCCGCATCTCTATAG
>NODE_54_length_4040_cov_2.909277
GTACTATTGTAGAAGTACTACAAACTGGTTATACAATTAAAAATAGGTTGCTTCGTCCTGCAATGGTTATTCTTTCTAAAAAATCTGCTGATTGCGAAAGTAACTAATAAAACACGCAAGGTATGGCAGAAGTTGTCTTCTCAGGTATTCAGCCAAGTGGAGTATTACATTTGGGCAATTATCTTGGTGCAATTAAGCAGTGGATAGGCTTGCAAGATAAATATAAATCTCTTTTTTGTGTTGTTGATCTGCATGCAATCACAGCAAATCAGCTTCCCGCAAATGAATTAAAAAATAATATTTTTAAAGCAGCAGCAACTTATATTGCATGTGGAATAGATCCGGAAAAGTCGATTATTTTCAATCAATCCGCAGTTAGTGGTCATGCAGAATTGGGCTGGCTTCTAGGGTGCTATACACCAATTGGTTGGCTTAATCGTATGACTCAATTTAAAGATAAGGCTGGAAGCGATAAACAAAAAGCTTCTCTTGGGTTATATAGCTACCCAGTACTTATGGCTGCGGATATATTGCTGTATCAAACTAAATATGTTCCTGTTGGCGATGATCAAAAACAGCATTTAGAACTTGCACGTGATATTGCATCAGCTTTTAACAATCATTATAAATGTAGTCATTTCATCATACCTGAAATCTTAACTTTAGATTGTACATCAAGGATAATGAGCTTAAGAGATGGAGCAAGCAAGATGAGCAAATCTGATCCTTCAGAATATTCATGCATTAACCTTGACGATACAGATGACTTAATTGTCAAAAAAATAGAAAAAGCAAAAACAGATTCAATTCTAGGCTTTGATTTTTCTACTTTAAAATGTCGTCCAGAAATAAGCAATTTGATAAATATTTATTCAGTGCTTAGTGATTTAAATGTAGAAAAAGTGTGTAAAAAAGTGGATAAACATGACATGAAGAGCTTTAAAAAAGAGTTAGCTGACTTAATCATCAGTGTTATATCACCCATACGTGAGAAGTTGAACGGTCTTTTGAAGGATCAGCTCCATTTACATAAAATATTAAAAGAAGGTACAGAAAAAGCAGCAGAGATTGCAAATAACAATATAAAAAAGATCAAGGATATTATAGGGTTTGTTCAATAGGTTACAACTATTTCTTCCCATGGCTTTCAAATCGTGCAGCTATTTTCTTTACACTAACATGAGTGAGAAGAGGTTTTTTACTAACCGGAAGTTTAGAATCGGACTTTGCTGTTATGGGGTTCATTTTAGATCTTTTATTTCCTACCGGAAATGAGTGAGATTGGGAGGCAGTTTCTTGCGATGGTGCAGGATCTTTCTTCATACCGATATCTGCTTGTGTTGCAGGGGTGGCTTTGCTCTTAGCAACTTGATTTTGCTCAAATTTTCCTACTATTGACTTTACTCTACCGTCCTTCTTGCTATTTACTTTTTCTTTTATAATAACCGCTTTTACTTCTGATGCTGCTTTATCAGCAGATTTTTTCAGGATTGGTTTATTTTCAGCTGATTTTTGCGAAGTCACTTCTACTATTATTGGTTTCGTGCTCACTTGTTGATCAACAATATCCAGCCTTTTAGGATTTGACAGTATTTCAGATTTATCTTCTTTAGTTTCTTGCCTAATTTCTTGATTGGTAGCGTTTAGCGCTGGTGGCTCTGGAGCCTGTCTCTTTTTATATCCTCTTCTTGTTCCTCCATTTTTCTTAGGTTTCGTTTTGTGAGTTGGCTCCTTTTTAGCTAACTTTGAGTCTTCCGAATCTTTTGTTGAAGATTTACTACTTTTCTCTTGATAATTTGATATTTCCTCATGTCCAGACTCTTCACTTAATGAACTTTCATAGCCTGAATCTTCAGGAGATACATTCTCTATTTCTGGTTTAAAGTGTACCTTTTTTGAGGCAGTAGGAGGTGGCGGAGGTGCTGTTGTTGGCCGTTTTATTCTCTTCATAACTAATTTTCCTACCGGCTGTTTTCCTTCTTGCAGCTTAGGAGTATCTTCCTTCTGCTTTGATGTCGTTTTATTTTCCGTGCTTACTTCGTATGATTTATGTTCTTTATTGCCTTTTTCACTCTGTTTCGAATCTAAAATTTCTTTAAGTCCTTTCTTGAATAGATTAATTGTACTTAAAATATTTGTGTATTCGGCTGCTTTTTCTATAGTGAAACCTGATAATTCATCACCAACAAAATTTTTTATGTCATTATCATTAGTTGGAATATATTTTCCCAAGACTCTATCTAATATCCCTTTTAATGTTCCAATAAAACCGAGTGGCTTTGTGCTCAAAGGTTCTACATAATTATTCAAGTCGCTATATATAACAAATTTGGCTACATCTTTTGCGTTGTTTGTAAAATTCTTCAGAGCTTGAGATAAATCTTTCAGTGTTTCATCATATTGTTCATTAATTTTTTTTGTATCCTTCAGCTTTATGACTCTTATCAAAGAATTGAGATTTTTATCATAATTGTCACTTTTAAATAGATCACTCATACCAATTACTGTTTATCGTTTACTTAAATATAAATTCAAAGTATTAAGACCGAGTAAATGTTATATGACTTATCCTCTGACTCATAAACGCTTGCGTTCCTTAATGTGCAAAAAAATTTCAATAATCAGCAATAGTATAGAAATCCAAAAAACAAGTAGCTAACACTGGAATCTAGGAATTATGATTGGGCACAAGTTGATGAGTATAGTTGTTTTATGTTGAAATACAGCATTTATGGAAAGATTAGATGTCAGTCTAGAATGACACCCTTTCTGGAAAACTCGGATTACAGTGTTTGTATAACTTAATAATTAGAAACTAAAGGAGTTCTTTTTTAAAAAACTTAAGTTATACTTATAAGTATTTGATATCTTTTGTAGTGATTATGCTAAGTCTAAGCTGCCTTTATGGTGATAATGCAGAATTTGTAGAAGAAATGTATAGCCGTTATCTGCAGGGCGATAAATCAATCGGGGAGGATTGGAATAGGATTTTTTCAAGCAATTTAGAAATGAATAAAACGGAAGCCTGCAATGCACAGCACGCAGTCAAGTCGGATGATTCAATTTCTAGCTTAGCAAATTTCTTCAGATCTTACGGTCATTTTTTTGCGGACTTAAATCCATTATCACCGCATGTAAATAAAGAAATAGATTATCAGAAATATTTGAATATCTCTCCAGCGCATGATGCTAAAATATATAGAGATATTTACTGCAAGAACATCGGGTTTGAATTTATGCATATTTCCTCTTATGAGGAAAGAGTGTGGCTGCAGGAGAAAATTGAAAATCAGGTCTATACGCTAAGCCCTCAGGATAAAAAAGAAATACTAAGGCACTTGATTGAATCTGAGATGTTCGAGCAATTTCTCCATATGAAATTTCCTGGATATAAGCGTTTTTCTATCGAAGGTGGGGAGTCAACCATTGTTGCAATTGAGAGAATTATTAGCGATTCAGCAGCTTTTGGTATTGAAGAAATAGTTCTTGGTATGGCTCACCGTGGACGGCTCAATGTTCTAACCAAAATTATGGGAAAAGAATATGCAGCAATGCTGTCTGAATTTCAAGGCAACCTTGCATACCCAAGTGGTCTTGAGGTGTCTGGTGATGTCAAATATCACCTTGGTTACTCTTCTGATCGAGCACTTGCTGGTGGTAAAAAAATACACTTAAGTTTATGTCCTAACCCATCTCACCTTGAGGCGGTAAATCCGGTTCTAGCTGGAAGAGTAAGGGCAAAACAAAATATGAGATCTGTGCTTGGAATATCAATTCATGGTGATGCAGCCTTTATCGGGCAAGGGGTGGTTGCCGAAACCCTGAACTTGAGCAACATTGAAGGTTATAAAGTAGGTGGTATCGTGCATATCGTCATTAATAACCAAGTTGGTTTTACTGCAAATCCTAGTTGTGCGCGCTCTTCTTTTTATTGTACTGATATAGCAAAATCAATAGAAGCTCCAGTATTTCATGTTAATGGAGATAATCCAGAAGCCGTGAGTTTTGCCGCGAGTTTGGGAATGGAGTATGTGCAGAAA
>NODE_55_length_4036_cov_2.466871
TTATATACCTGAGCGCTCCTATATAATTTGTATATATTTCTTGATTCTTTAAACAAATAGTCTCCTATTTCTATTTTGAGTCTTTTATCAGGTGAACTTTTAAGATCTTCCAAAATAAGACTGACATTTTTGCTACTAATTATGTCTTTTGGATCTATTAAAACCTTCCTGTTTTCTAGCAGTTCATAATAAATACTACAGCTTTCACGATTATATGCCTTAACATGTAAACCATTTGTGTAACCATGAGGTATACGATCAATAGTAGCTATGATAGTATTTTTGCCATCATAGTAATAATAATAAGGTTGATCAGAGGTAGTAACTAAAGCGAATTTGTAATCATTTCCTACCCTTTCTAGCTTTAATTGTGGCCATTCAGATAAGTTGTTTAGTATACTTGCCACGTCATGCTTCAAATCCCAAATTTGAAAACTCAGACCAATATTGTTGTCGATGATAATGTAAGATACACTAGGCAGGCTAAATGTTGTTTTGTTATTTAATCTTATTTGTGCAGGTAACCTACGACCAGTTCTATTATTACAATCGTTTTGTGGAATATCTTCTTTTTCTAGTTTAAAACGCATCTCCACCTCCCTTTGCGATTAGATATAGTTAATTTATGGGTATTAATTATTGATTAATAATGATGATAAGTAAATATGATTATGCTTTATACTAATTTAGTTATAAACTAATTTGTGAAAGAAAGTTATTTTTTGACAACTGAGCACAAAAATGCTTTATATTATCCAATTTCTTACTACTATAGCTCTTTCATCTGATAGGTGATGTCGTTCCAGTTCTTCCATAATCTCGCTGGAAACGTTTTCATTATAGGAATAAATTTTATTAATCTATAGAAACAGCCTTATCCTCAGGATAAAGAAGCTAGTTAAATTTGTCAAGCAATTTTTTCATGACCAGCTAGATAAATAGCTACTTCTTCAATTTGATTGAGGTAAAAAATTGATTGCCGTTGCGGTAAATAAGCAACATTACTGAATCTTTGCCGTCTTTTTTTACTGCTGAATCAATTTGTTTTTGAAAATCATTAGTATTTTCAATATCGATTCCATCTAGTTGAATAATTATATCACCTTTCTTAATAACACGTAGTGTAGAATTACTACTACTATCTACACTAGTAACTACTACACCCTTTGTGGGTGAATTATTTTTTAGTTCTTTTGGCAAATTTGAAACGGTTAAACCACTTATATAACTAGATGTTGATTTATTTTCTTCTTGATTATTACCTGAATCATCATTTGTAGATTCCTCGATTGCAACCTTGATATTGACTTCTTTACCTTTTCTAAGTAACTTAACCTGTACTTTCTTTCCGGGCTCAGTTCGTGAAACCATATGAGGTAATTGCGTCATTCTATCAATTTTTTTGCCGTCAAACTCTAATAGTATATCACCTACTTTGATTCCTCCTTTCTCTGCAGGACTGCCCTTTACTATGCTTGCAACTAATGCACCTTTGATATCTTTTAAACCCAAGGATTCAGCAAATTCTTTTGTTATAGGCTGAACTTGCACGCCAAGCCAACCATGTTTTATTTTTTTACCACTTTTTAATGTGTCAATAATTGAAATAGCTAGATTAGATGGTATAGCAAAGCCTATACCCACGTTACCGCCAGACTCAGATGGGGAATAAATAGCAGTATTAATGCCTATAACTTTTCCATTTAGATGAAATAGTGGTCCCCCTGAGTTACCTCTATTAATTGCAGCATCAGTTTGAATAAATTCATTCATAGTACCAATACTAATGTCTCTAGATCTTGCAGACACAATTCCTGTACTTACAGAGCCACCCAAACCAAAAGGGTTGCCTATTGCAATAACTGTATCACCAACTCTTGCTTTATCAGAATTACCAAATTCAACAAAAGGAAGATCTTTATCAGAATTAATCTTAAGCACAGCAAGGTCAGTTTTCGCATCGTAGCCTAAAACTTCTGCTTTGAAGTAAGTGTTATCGTTCATAGTAACTGTTATATCTTGGGCGTTTTTAATAACGTGATAATTAGTTACTATGATTCCACCTTTATCTATAATAAATCCAGAGCCAAGCAAAACTACCTCTCTGTTAACACTAGGACCCCTATCCATAAAAAACTGATCAAAGTGCTCAAAAAATTCTCTAAAATCATCAAAGAAATTATTTCTTGGTGTAAAAGGAATTTTAGTTCTATTGTTATTTTCTTGCTTAACTATTTGCTCACTTGAAATATTTACAACTGCAGGAATAAGTTCCTCCACTATATCAGCAAGCCCTTTATTACAACTGCATACGGGATCTGCAACTGTTTTTGTAAACAGATTAGCATATGAAGAAAACGAAATTAAAAAATATGCAAATATAGATAAAATAATTTTCATAAACTATTTCCATCCCTTGTTCAAAATATCTAAGAAATTATTATTTGGTGAAAGCACAAATTTAGTATTATCCTCAGCAAATGATTTACTATAAGCTTTCATAGAGCGATAAAAGTTAAAAAACTCTTCATCAACCTTGAATGCCTCATTATAGATTCTAGTTGCTTCAGCATAACCACGGCCTCTTATTTCATGCGATTCTTTTACTGCACTAGAGACAATTCCCCTTTTTAATTTATCAGCTTTTGATCTAATTTCTTGTCCAGCTTGTTCTCCTTCTGCTCTAATTTCTTTTGCTTCCTTTTCCCTTTCAGTTTGCATGCGGCGGAATATTGCAGAACTATTTTCTTCTGGTAGATCTGCTCTCTTAATTCTTACATCTATTATCTCTATGCCAAATTTTCCAGCTTCAGAATAAACTCCACGTTGAATTAATTGCATAACTTCTGATCTCTTTTCATTCAATAAACTAATTAATGAAAATCTTCCTATATTCTCCCTTATGTGAGCTTCTATGACAGGATATAATCTTCTAACTAGCCCTGATTCATTTTTCACAGTTTGATAAAAAGTGATAGGATCTATTATTTTATATTTTGCATAAGCATCTACTATAATACGCTTTTGATCTGCAGTTATCACTTCCCTTGGAGTTTTATCAGGACTTAGATCTAAAATTCTCTTATCAAGAAATTCTACGTTATTTATAAATGGTAGCTTAAAATATAAACCACTGTCCCTAACATCTTTTACAACTTTACCAAGTTGTATAACTATCGCTTGTTTTGTTTCTTGAACAACGAAGATTGAATTAGATAAGGCAATCAATAATACAACAAGTATAAAAGCAAAAACAATTTTAATATTACTACTCATGACTATTTCCCTAAATTTGTAAGAGGTAAATAAGAGAACATACCTTTCAGATCGTCTGTTATAACAAACTTATCTACCTTGCTGAAAATATTTTCCATAGTTTCAAGATAAATACGATTCTTAACAAGAGAAGGATTTTGTCTATATTCTTCATAAAGAGATAAAAAGCGATTTGCATTACCTTTCGCTTCATTTATTATTTCGTTCTCATATGCTTCTGCATCTAACTTTATCTTTATTGCCTCACCTTTTGCACGAGGTATAATATCATTACTGTAAGCATATGCTTCGTTTATAGTACGCTCCTTATCTGCACGAGCACTTTGTACATCCCTAAATGAGCTAATCACTTTTTCTGGTGGGTCAATTTTTTTCATTTGAACAGATAAAATTTCTATACCCATTTGATATCCATCAAGAATCTGTTGCAATAAAATTCTAGTATCTCTGGAGATTTCAGCCCTACCTTGACCTTCGAGTGCAAAAGAGATCGTATTTTTACCTATTATTTCTCTCATAGCACTTTCAGCAGCATTTTTAACGCTGAAACCAGGTTTATAATCCCGCACTTTGAATAAATAATCTTTGGCATCTCTAACTCGCCACTGGACCTCAAAGTTAACGTTGACTATATTCTCATCTCCGGTAAGCATCACTCCTTCACCACGCTCTGTATCTCGCCCATATGAGCTGCTTATCCCCTTTCCCTTATACCCATCTGCCGCTGCCCACGAACGCCCTGTTGTAAAACCCCTTGCTT
>NODE_56_length_4028_cov_2.497821
AAGTTATGGTAATTGGTGGGCTTATAGAGCATAGAAAAGATAACCAAAACTTATTGCATCAAAAGTCAAAAAAACTGGCTAAGACAGTAGAAACCGTCATCTTCCTGAAAGCAACAATCGTACCAACACTTGGTTTATTAGATATAAAAGATAGGAATTTATATATATATTAAACGTATCCGTTCAGGCAATGGCGTCAACTTAAGGAAAGATGTTGGGGTTGCTATTATGATAAGAAGAGAGTATCGGAATGATAATTAAGACAGGTTAATCATAAATCTGTTGCGGTAAATTTAAGTTACTTTAGTCATATATTAAAGTTTTTAAACAGGTCTTAGTTTACTTACTTTATTGTTTTCTTTATTATCAAATATTGCTTTAAATAATATGGAGGAGCACATTGTCAGCAATTGCCGTTATTGATTTTGGTTCACAGTTTACACAGCTTATTGCAAGACAAATCAGGGAAATGGGCGTTTACTGTGAAATATTTCCAAGCAATATCGATTTTGAAACAGTATCAAAATTCAATGGATTTATTTTTTCTGGAGGACCGCAATCTGTAAATGACAATTGCTCTGAAGTAAGTGAAGTAGCACATAAAATTATAAAACTTAACGAAACAATAAACACTCCTATACTTGGAATATGTTATGGACAGCAACTCATTTGTCATTATTTCGGGGCAAAGGTAAGAAAAGAATTCAATCAGGAATTTGGCAAAACTAAAATCAAGATACTAAAAGAATCCCCAATTATAAAGGATACTTGGGACGTTAATTCCGAAGTCGATGTGCTAATGAACCATGCAGACAGTGTCGAAACTATACCGCAAGGATTTACTGCTATTGCCTCAGGTATAATAAATCAAACAATCGCAATAATTTCCAACGAACAGCGGAAGATTTACTGTACTCAGTTCCATCCTGAAGTTAAGCCTACGACAAATGGTAGTAAACTTCTCTCTAATTTCTTAGATATTGCAAATTGTGAGAGAGATTGGACAATGAAGTCATTCATTGAAAAACAGAAGGAAAAAATTCAAAACTTAGTAGGGGAGAAAAAAGTAATTGCTGCAGTAAGTGGGGGGGTTGATTCAAGTGTTGCAGCAGTTCTTACACACAAAGCTATAGGAAAACAATTAAACTGTATTTTTATCGATACTGGGTTATTGCGTAAGAACCAGACCACTGCTATGTTAAAAGAAATTCCAATAAATTACGTTGGTAAATCAAACTTGTTTTTAAGTAGGTTAAAGGGAATAACTGATCCGGAAGAAAAGCGAAAAATTATCGGCAATACTTTTATCGAAGTATTTGAAGAAGAGGCAAAAAAAATAGGTGATGTGGATTTTTTAATGCAAGGCACCATTTACTCTGATGTAGTTGAATCAGGGCACGCTTCAGGAAATACTAGTACAATTAAATCTCATCACAATGTTGGTGGGTTGCCAGAAAAAATGAATCTGAAACTAGTAGAACCTTTACGCTATCTCTTTAAAGATGAAGTAAGGCTGCTTGGCAAAGAAATTGGGCTTTCAGATGAGATAATATTTCAACATCCATTTCCTGGACCTGGACTTGCAGTGAGGATCATAGGTGAGGTTGATGAAGAAAAGGTACGAATATTGCAAGAAGTAGATGAAATATATATCAACACAATGAAAAATTATGATCTGTATGATAAAATATGGCAGGCTTTTGCTGTACTGTTACCAGTAAAAACTGTGGGAGTTATGGGAGATAATCGTACATACGGATATGTTTGCGCTTTAAGGGCTGTGACTTCATCTGATGGCATGACAGCTGATGCATTTCCATTTGAAAATAAAGATCAACATTCGTTAGTATTTTGGAGGTTTTTGCAAGACGTCAGTAGTATAATTGTTAACAAAGTTTCCGGAGTAAATCGAGTTGTGTATGATTTAACTTCCAAGCCACCAGCAACTATTGAGTGGGAGTAGCAGTAATTTCATTCCAGTTTCAGCTACTCGAATCACAGCAAAGAGGCTGCTTGCATAACTCAAATTTTAAGGAAAACTATTTAATGTCATTCCAGCGCGTGACGCTGGAATCCAGAAAAAAAGAACCAGTGTCTGGGCACTGGGATGACACCGAAGTTAAATGACACCTTTCCGCTAGATAATGTTCGTATAAATGTGCGCCATGCGCTGATTAGATTTTTGTTTTGTGCGAAATAGTTTCAAGACCGTATTGTCTTTATTTTGCTTATAGCTTCCACAAGCAATGCAAACATGAATGAAGAATACAAACATGCTTTTGGTAGTTCTATGTGAAGTCCTTCAAGTATTAGATATATACCAATGAGTAAAATAAATAGAATGGCAATTACTTTTAAGCTTGGGCTGGATTTTATTAACTGAGCGGTATAACTTGATGAAAATAGCATTGCTAATATGGAAAATGTAAATGCTATAGCAATAATTATCATATTATGAGTTAATGCTATAGCAGTTAATATTGAATCAACAGAAAAAACTAAATCTATTAATATAATTTGTAGCACAACTAAAAAACATTGTGATTTAACGTTTGCCTTTGTTTTGTTCTCCTTATGTACAAAAATTTCGCTCCATAACTCTATAGAACTTTTAACAATAAGGAATAACCCTCCTGCAATCATAAGTAAATCTTTTACTGAAATATCTAGTGATACAGAGTGAAATATAGGCTTTTGCATTGATAATATATGCGATGTAAAAAATAGTATTACAAAACGCATCAATAGCGCCAAGCCAAAACCTATAAGGCGGGCTCTTTCTCTCAGCAGATTTGGCACCTTATCTATTGCTAGAGAAATAAAGATTAAATTGTCTATACCAAGTATAGTTTCAAGTAGCGTAAGTATCAATAAAGTCCAAGCATCAGCTAGCATTTTCATTCCAAAGTCAGATTTTGTACTTTACAATAGATGTGTAAAAATTAAGTAACTTCGACTAGGTAATTAAAAAATCAGCCTTACCCGGAAAAGAAAGAGGCAAAAGGGCATTTTTATAATAAAAGTACTTTTGTAAGAGAAATAATGAAATTAAAAATCTAACTCTCTTTACGAAAATTTTAAATAGATTATAAAATAGTTGTACCATAAAAGTATATGCCTTCTTTGTAGACTAAGATTTTTCTTTAAATTAAGATAGATACACGATAAAAGGAAATATGATAAAAGAATCATTAGCAAAAACTGATATAATAAAAGTTGAAGATAAGAAAACAACAAAGGGCTTTTTTAAAATATTAGGTGAAGTAGCAGATGCTGTAAGGTCATGGATTGGCAATATTGGCCCTGATTTAAGTAGTAGTCGCGATGTCGATAGTTTAGTCTTGAAGATGAACGAATGCTTAAACCCAAAGGGGGGTGAAGTCTCAGCACGTAAGAACACCGTATCTCTTGGTAATTTGTACTTGAGTTTATCAGAGGCAGGTCAAATAAAATTTTTACAAACCCTGGCAGAAAAGTTCAATCCGGATAAAACGAAAATAGATGAAGAAATAAAAGTATATAAGAAAAATCAAGATTCTGAGTCAAGCTATAAGTTTGAACAAGACTTAATAAAAGTCCTTGAATCTCCACGCTCTAAAATATTGAAGCAGTTTATCTCCTTACCGGAGGGCCTTAAGTTTATTGTTGATATGCGTTCTGATGTACTCAAGCTGAAGAATCAATATAAAAGTCTAAGTCCACTAGAAAACGAATTAAAAAATATACTCTGTACTTTGGTTGATGTTGATCTACTTGATCTTCATCAAATCACCTGGGATTCACCTGCATCATTGTTGGAAAAACTTATAAAATATGAAGCTGTACATAAAATTTCCTCTTGGGGTGACTTAAAAAACAGACTAGATTCTGATCATCTCTGTTTTGCTTTCTTTCATTACAAAATACCAAATGAACCTTTAATTTTCGTAGAGGTTGCACTGATGAATGAGATTGCAGATAGTATTCAACACGTTTTGGACGAGTCAGTTCCTTCAAGTGACCCAAGCAGTGCAAGTACTGCTATATTC
>NODE_57_length_3979_cov_2.251298
GTCTTATCAGACTCAGCATTAGTTACGACACCACAAAAAACCTTCTTAGGCATTTCTTCCCTCTCTCTTTCTTCTATTTAATACAGTTAGACTACGAGCTATGCTCTTTCTTATTGAGCTAAAACGCGAAAAATTATTGCACTGGCCCAGCTTTTTTTGAAAAGCCAAATTAACAAATTCTTTTCTCAAATTCACAAGAAGTTCATGTAATCCTTGTGAAGATTCTGATTCAAATTTAACTATATCCATTGCAACTCCATTCAATTATGATTAGATATAAATTTACACTTCATAGGAAGCTTAGCAGTCGCTTTTTCAAGCGCCAATCTTGCTAAATGCATGGGAACATCACTACTAATTTCAAACAAAATCCTACCGGGCTTAGCTTTAAATACCCAAAATTCAACACTACCTTTCCCTTTACCCATACGTACATCTGCTGGCTTTTTACTAACCGGGGTATCAGGAAAAATTCTTATCCACACTTTACCAGAGCGTTTTAACGTTCTAGATATTACGCGCCTTGCAGTTTCAATATGCTTAGACTGAATCTTACCTACTTCCATAGCTTTTAATCCATAATCTCCAAAAGACAGCGTGCTACCACCCTTAGCATTACCCTTAATTCTCCCCTTAAATACCTTTTTATATTTACTCTTTTTGGGAACAAACATTTCAATATACCTTAATTACCAATATAAACCCAAACTTTAACTCCTATAATACCACATATAGTTTTCGCTTCACAAAAAGCATAATCTATATTAGCACGTAAAGTGTGCAAAGGCAAACGACCTTCTTTGTACCATTCAGTACGAGCTATTTCAGCTCCACCAAGACGCCCAGAGCAACTTACTTTAATACCCCCAGCACCCATCTTTAAACAATTTTGAATAGCTTTTTTCATTGCCCTTCTACATGAAATCCTTTTTTCTAGCTGATGTGTAATGCTCCTTGATATTAAAGCTGCATCTATTTCAGACTTTTTAACTCCTACTACATTCACTTCGACACTACTTTCTACTTTTTTAGCTATTTTTTGCTTTATCTTCTCAACATCCAAACCTTTCTTACCTATTATAACCCCAGGTTTAGAAGAATGTATTATTACAGACACTAAATTAACTGTACGCTCTACAATTACTTTAGAAATACCAGCATGCTTAAAGGATTCATTTATATAACTGCGAATAAATAGATCGTGATGCAATTTCTGTTTATAATCGTCTGTAGCACACCAAACAGAATCCCAGGTATTACTATTTACTTGTAATCTAAATACTTTAGGATTAACCTTCTGTCCCATATCTTTACACTTTCCTTATTAACTTTCCATTTCTATAAATCATACAATTTCTTTCAATTTTATAGTTATATTACTATAAAATTTACTCATTCTATTAGCCCTACCCATAGCTTTTGGATATACTCTACGCAAAGTAAGGGACTTACCTATTAAAATTTCCTTTATATATAAATTATCAATGTTCAATCCATAATTATTTTGAGCATTAGCAATTGCAGAATTCAACACTTTCATTATAAAACCAGCAGCTTTTTTTTCACAAAATCTTAATTGTACATTAGCAAAAGAAACTTTTTTATTACGTACTAAATCAGCAACCAAATTCAATTTGCGAGGAGTCGATCTTAAAACCCTAGAACCAGCCTCAACTATCATATCCCTATTTTTCATATAAATTACCTATCTTCTTGTTGCCTTTTTATCACCACCGTGCCCAGCAAATTTACGAGTAGGTGAAAATTCACCAAATTTATGACCTATCATATTCTGATTATCAACACTAACAGGAATGTAATCTTTACCATTATAAACAGCAAACTTTAAACCCAAACAATTAGGAAGAATTACAGAAGCCCTGGAATGAATTTTTATCACCTTATTAATAGAACCCTCTTTTAAAGCTCTCTGAACTAATCTTAGTACAGATGGGTGTAAAAAAGGTGGTTTCCATACAGATCTACTCATAAATTAACCTTTCAATTTTTTTATATACTTATCACTAGATTTATTTTTTTTCCTAGTTTTCTTTCCTTTTGTTGCAACACCCCAAGGAGTAACAGGATGACGACCGCCAGAAGTTTTTCCCTCTCCACCTCCATGAGGATGGTCAACCGGATTCATTGCAACTCCCCGTACAGTAGGTCTAATCCCAAGCCACCTACTTCTCCCAGCTTTACCCAACTTTCTATTCTTATGGTCAGGGTTAGATACTACACCAATAGTAGCCTTGCAAGAAGATAAAATCAACCTAATTTGACCAGACCTGAGTCGTAATAAAACATATTGGCCATCACGACCAACGATTTGCGCATAACAACCAGCAGCTCTAGCAATCGCAGCACCATTACCTGGCTTCAGCTCAATATTATGAACGAAAGAACCAACAGGTATATGCTTGAGTAGTAAACAATTCCCTGGCAAAATATCAGCATCATCTCCAGCTGTCACAACATCACCAGGCTTCATACCTTGAGGAGCTAATATATAAGATTTAGTATCATCTTCCTTATATGATACTAATGCTAAAAACCCACTTCTATTTGGATCATACTCTATTTTCTCAACTATACCCTGATCACTTCTATTACGTTTAAAATCTATAACTCTATACTTCTTCTTGTGACCACCACCCCTGTGACGAGTTGTAATTCTACCATGATTATTTCTCCCACCACTGGATTTCTTACCAAATACAAGAGACTTCTCCGGCTTATCTTTTGATAAACCAATTTTACTTATCAATACAGTCCCACGAGAAGACGGAGTAACAGGATTAAAAAACTTCATACCCATATTAAACGCTCATTATATCTAATTTTTGACCATCTATCAAAGAAAAATAAACCTTTTTTCTCTGTTTTTTACAACCAACCACACCCCTGAAACGTCTATATTTAGGTTTAACTCTAATAACATTTATAGAAGAAATTCTGACATTAAATAAAGACTCTATTGCCGATTTTATTTGACGCTTATTTACATTTACAAAAACGTACAAAGAGTATTTATTAAACCTCTCTCTTAAAAGAGAAGCCTTTTCTGTGATTACAGGAGATTTTATTATATTATTATATTTAATCATAACAATCTACCTTCAAGATGCTTTAAAGTGTCTTTTGTTAACATCACGCATTCATGATTCAATATATCAAAAACATTTAACCCAATAGGTTTGATTAAATCTACATAATGCAAATTTTTAGCAGCACGTAACAAATCATCTCCATAATCACCAACTATTAAAAAAGAAGAAAATTTAAAATTTTTAATATATTCACACATTTTAGATGTTTTTTTCACATCAATATTTAAACTATCAAGAACAATAACTTGATTATTTAAATATTTTAGAGATAAAGCAATTTTCAAACCAAATTTACGTACTTTTTTATTAAGAGAGTAAGCATGACTCCTCACAACAGGACCAAAAATAATTCCACCACCTCTAAACTGAGGAGATCGCAAGCTCCCTTGTCTCGCCCTACCGGTGCGTTTTTGACCATACGGCTTAGCTGTTGTACCAGAAACATCACTGATACCCTTTGTTTTATGAGCACCAACTCTTCTCTTTGCTAATTGCCATCTCACTATATCATGCAAAATACTCAATTTTTGCTTGGCAGAAAATATCAAGGGATTAAGCTCAACACTACCTACATTATTATTAGATAGATCAACTAATTCACATTCCATAACTAACTCACCAAATTATTAGCATCATCACTCATATTCAACAGTAGACCTGCTGGAAAAGGAACATCTTTATGTAAAGGCTTTTTAACTGCATCTCTCACAAAAACATAAGAGTTTTTAAACCCAGGAACATTATTACCCTTTACAGCAATTATGCTATTTTCACAATCAATGGATAATATTTTCATATTCTGTACAGTTACTCTGCTATTACCTAAATGACCAGCCATTTTCTTCCCCTTGAATACTCTACCAGGATCT
>NODE_58_length_3975_cov_2.907225
ATGTACGCTTTACAGGATGCCGGTCAGGCATTGATTCACACTGTTGTTCTAAAGAACACTGTTTAATTGTTGTTTTGGGCGGCTTATTAAAAGAAGATCGTGCTGAAGAAGGGACAAAGCCACTATCTTTAGCCGAAGCATCATCCCCACCTTTACCTTCACCATAGTAGTCGGGCCTAAGGAATTTGCTTGAGTTTTTAGCATGTGATTTACCTATAACTGAATTCTTAGGTGAATCACCAAAACCACTATCTGCACTTGGTCCATCCGTCCCTACTTTTTCTTCAGAAGGGGCAAGAGTTTGTGGTTTCATAGCTGGCACACGCGCAGGATCAATGGACAGTTTATAATCCTCATTGATTACAGAGCTTTCTATGACTTTATTCATCACACAGTAAGTAATGTCTGGGTTAGCACAATCTATTGCATATATTCCTTTACCACTAAGCCCTAGCTTTAATAGCACAATCTCGTCAACACAATCTTCCATATTATTTAATACATCCATGCCAAATATCTTATTAAGATGCTCAGCCTCTTCTCTTTTTAAAAGTATAAGATGATCATTACTACACTTAAAAACAGGGATTAAAATCGACTTTTCTCCTTTTTTCAGATAGTCAGGGCGTCTTTTATCAGAGCAAGGGACACGCATTATAGTATTAACTGACGTGCCTGCTTTGCAAAATAAATCAACTGGCAAAAATTTTCTGTCTACAGAAAGTGGATCATCAATATTTGAAACTTCAAAAGCACGATACTCAATCATTGAGGTTTCTTTTACAATATTGTTAATGAACTCAATCTCATCAAAAACGTTTGACTTTATATATATCTCATTACCCTTAATTTCTAAAGCTTCCTCAGGAGACTTCCTATACTCTCTTATCTTTGATAACAATAAACCTTTAAACCTGTCTTGTAATTCTCTACCATTGGAATCAAAACGTATAGCATATAGGTAATTTTTTCTATCCTTAACTTCTAACTCCTCCCCCCAATACTTGTCCATAGAATCTGGATCTTTTTCTACTAAATAGTTCTTTTTACTATATACACAATAATTGGCTAGCGAACATTTTAAATTAAAAACCACCTTATTATCTATTGGTATTGAAAATTTATATTTTTCTTTATCTTTTTTTAGAAGCTTTTTATCACATTTAAAAGGAAAAGAATTCATATCAAAAGACAATCCAGCCATATCATGTCTCTCATCTATTTCATATTCTCCATAATACTTATCTACTATACTTTCTTTCAACTTACTCAGGTAGTCCATGCATTGCTCTTTATCCATGTTTTCATCAAATGAGATAACTATATGATCGTTGTCAGAACCTTCTTCTACGACCAGATTAGTAGCAATAATCTCATGATAATTAAGAATAACATTAAACGCTCTTACTAATTCTCGATTTATTTCACTTTTATTAGGCATAACGCCACCCCCTAAATTAAATTAACATAATTATTTGCTATTACCTTGACCACTAGATTGATTTTTCTTTTTTTCCTTTTCACGTTCAATCCTTTCTCTAAAATCATCTATTGTAACATTTTCACCCCTCAAATTTCTCAGATTAATCTTTCCTCCTCCTGGAGCAGTATTATTAAATACTCTTTTGCCTGAACCATTGTTACCATGCATATCAACCTCTAAATTAAATTATTATGTAATAAGTATATTAAGAATCAATTATTAGCACAAGCAGTTTTTTAACATAAATTTTATTCACCATTTTTATATTCCTGAACTCCAGACTGGGATGACAAGAGAAGAAGTGCTGGAATAACAACTTTTTAAATTAAGCTTTCTGGATCCCAGTGTCACGCACTGGGATGACAAGAGAGGAGGTAATGGAATGACACCTTTCCTTATGGACTTAAGTCGGAAATGTACGAACATTGCAATATGCCACATCGTTGGCACTGGCTTCCATCCAAAACGGTGTCATTCCAGTCTGGGATCTAGTAAATTTATTTATTATATATGAAAAGTTATTATATTTATATACTTGCAAGTGAACGCAATGGAACCCTATATACAGGTATAACATCAAATTTGACTAAACGAATTTGGGAACACAAAAGCAAAGCCATCTCTGGTTTCACGTCAAAGTACAATGTTTGTAAACTAGTCTATTTTGAAGAATTTCAAGACATAAATTTAGCAATTAGTAGAGAAAAACTCCTAAAAAGCTGGCAGAGAAAGTGGAAAATAGACTTAATTGAAAAAACAAATCAAGAATGGAAAGATTTATATGATGAAATTGTATCTGGATGACGGTATTTGAGTACGCAACTTCATGAACATTGCAATATGGCACATAATAAACGATCAGTGCTTGATCATCCAAGACGATGTCATTCCAGTCTGGAATCTAGAAGAGAAAATGGATCCTAGACTGAAATGACAACTTTTTTAAACTAAGCTTTCTGGATCCCAGTGTCAGCTACTTGGATGACAAGAGAGGAGGTAATGGGATGACATCAAAGGGCTACTTGGATGACAAGAGAGAGAGCTACTTGTCCGCCATGTCATTCCAGCACTTGATGCTGGAATCCAGATAAAAAACCAGTCTGGAATGAAAAAAAGAGAGAGAACCTTTACACACTTCTCTCTTTGCTAACTGAAGAAACATGGTTTTCAACTCTTACATTATCAGTTAATCCTCCTGGCAGTTCAACAGAAGCATTAGACTTAGTAGCTTCTCGCTGATTACTATTGCGTCCATATTTAGCTCCTTCTTTATCTAATCCCCTTGCATCGTATTTAAAGCGCTTAACTCTCCTGCGTTCCTTTTGGTGTGGAGCAGGTGGACAGACAGCTAATTTTGGTTTTTCATTTTTCTCTTCTTTTGCTTCTTTCTTTTCTTTATTCATTTTTTCCAGTTTTGGTACTTCACTATTTTTGTGACTTATAACAGGTTTAGGTAGAGTGTCTACTAATTTTTCTATAGGCTTTGGTAAAATAGCACGTTCTTGCTTATTCAGAGTGATTGGCATTGGAACTTGAGATGAAAGATCAAATAGGGAAATTGGTGTGATTTCACTCACTTTTGTTTCTATTTCTTGATGAACTTCTTTTGATCCTGCTTTTTTGTATCTTTTTTCCTCAGTTACATCTTGCTCTACTACTGCTGCTAAATCAACTGCAAAAATTTCTGCAAACATTGCAATGACTGAGCCCACGAGAAAAGTTTGAAGCTTCAATTTTAAATTTTGCAACGCTTGCAAACGTTCGAGTATTGCTATTTCCTCTTCCGGAGATAACCCACCACTGAGTAATTTCTCCTGCAATTCTTTTATCTCTTTGTCTAGCCTTTTATCCCAACTTAAATCTTTTTTGAAGATCTTTTGAACTAATTCCTTAAGCTTATCACGCAAAAACTTAATTATCGAAAGAAGCAGATTTTTCTCTTTCTTCTCCTTGAGCATTTTGTAGACTTTCGGATCTACATTTACTTCAAAAAGATTAAAGAGGGATTCAAAGAAATTTACGAATACCCCTTGATTATCATCAGTAAAGTAATCCTCATTATCTTTTATCTGTAGCTCTACTTGAGATAATGTTTCATCAATGCAACTCGCAGCCTGACGCTCAAGCTCTATTCTCTTGAGCTCAGCTTTCCTAGCAAGCTCCTCCATGAATCCTTTTAACTCATTGAGCTTCTGCTCTGCAGAGAGATCTTGCTCCCTGATTCGACTAATGAAGATTGAGCTACCGTCTTCTTCGTTGTTATTGATTAAAAAATTTTCCATTGTTTTTTCTCCATTAATTGAATTACTGTTTCTATAATTGTTTAGAAAGTTTTTTACCATTTTATCTTAAGTCTATAAAACACGATAATTCAATCTTACAATATGAAGTATTTAATAAGTATTAATCTTAAAAAATATCAATAATTTACTAATATTTTTACATTCATACTACATATAGCCTAGCATATATTACGTAATTTTTCAAGAACA
>NODE_59_length_3876_cov_2.297946
ATCAAGCACCGTTGTATTTTCTCTATATTTTAGATTACTTTGTTTACCCCCCTCCCTTTACCATTCAGCTATGCAGATAGTTACTACAAACCGTAAAGATGTTTAAAAGAAATCTAATTTTTTATCAACTCATACATTTCATTACCAACTTCACAATAAGGTTCTGCAGTTGGATAAAAATAATCAAAAAAGAAATAATCCTTTAGTATTTCTGTGCTGCATCCAGAATTATAGTAAGTATCAAGCCTTCCTTTAAATATCAACAAGAGTATCTTCATACTTTTTCCAAATCACCCTCCCCCAAACTGGTCTACGATGTTTGATAGGTATGCATCTCGATCATTTAACCCTTTGCTCTTATATTTACCAAGCATACTTTTCATTTTAGAGTTAAGATCGAATGCTTTTATTTCAAGATCTGCACCTTTCTTCATATAATCTAAATCATTAGCTAATTTTGTATTGAAACTCTGTGTAAGCTTTGCAGCTAGCTCTCTTGCTTTTCGTCTTTATTAAAGCTAGTATCAAACCAACCTCAGGCACATTTGCAACAATCACATGCTTTACACCATATTCATTTAGAACCAAATGCATTACATATTTCACTAACTGCTTTATTTCAATACTTTTTCTGCTTTAACATTGTTATAAGCAGTGGCACCCATAATATTATTTCCTCGATTATAATGAAAAATAAAATCTCCTTTACCTACGTCTGGATGATGTTTAATTACTGCGTTTAGCTGATTAACTAAACGAAATTTATTGAGGAAACAAGAAAAAATAGGGTTAAGAATTTCAGATGCTGTTGCATATAAAATCGCATAGTTATGACCTTGCTGTTCATAGTATCGATCAAAAAATGAGCATCTCCATGATGACTTAAATTCTTCTCAACCTAAATATTTTGCTACATATTCAACAACAGTAAGGCCATTGCTAAAAATCCTCCTTAATAATAAAGGGGCATTAAGTTTCACGTTTCTTACAAAGGAGAAGTTATTAAAATTTCAATAATTACACCATTATCAGATAAACTATCACCCAGAACACAAAAATTTTTACACTTTGAATTAGAGTTATTATTTTTATTTGCCATAACATTCAATATCTAATCATACTGCTCTATGAAGCCTATAAAAAAAGAAAAATAGGGTAAAATTATAGAACTTTGGCTGAATTTTACCTATTTTTTGAGCAGCCCTTCTGCCTTAAAAGAAACCTCTAAGTTTTTTAGCACGGCTTGGATGTTTCAACTTACGTAGTGCTTTTGCCTCTATTTGCCTAATTCTTTCACGTGTAACATTAAAAATTTTTCCTACTTCTTCTAAGGTATGCTCCTTTCCATCTTTACCAAGGCCAAAGCGCATCCTTAGAATTCTTTCTTCTTTTGGTGTTAAAGTTGCAAGAACATTGGTCGTAATGCCACGCAAGTCGGCAAGTATTGCAGCATCCTCTGGTTTAGAAACTCGCTTATCTTCTATACAATCACCGAAGGTACTACTATCATCCTTTCCTGTTGGAGCTTCAAGACTTACCGGATCTCTTGCTATCTTCATAACTTTGCGTATTCTTTCTAGCGGCATCGCCAATTCTATACTCAATTCCTCTAATGTAGGCTCTCTACCCATTCCATGAGTCATCTTTCTTAATGCTTTGTTGATTTTACTGATAATTTCCACCATATGTACTGGTATTCTAACTACTTTAGACTGTTCAGGTATTGCCCTAGTGATTGATTGTTTTACCCACCAAGTACCATAAGTCGAAAATTTATACCCACGTTTGTAATCAAACTTATCCACAGCCTTCATAAGACCAATATTACCTTCTTGTATCAAATCAAGCAGATCAAGACCTCTTTTTGAATACTTTTTAGCAATCGAAACCACCAGCCTTAAATTAGCCTTAATCATTTCTTGCTTTGCTTGAGAGACTTCTTGTTCATGTTTCTGTATTCTCTTGATTAGCTTCTTAAACTCCTGAACTTTATCTACTTGTACATAACTCTTAATATTGCTTAAGGCACTAGCTATATACTCATAGCTATCGCTTATAAACCTTAAGAATTTATTTTTTAATTCACCTGTAAAAAGAGATTGATTTTCATTAATCTTGAGAAAACTTATTTCACTAAACTCGTGCTCTAAAAGCACATCATCATAAACATTATAAAAACTTTCTCTATCAATATCGTACTTTCTAGCTTCAGTAATAAGATTAGCTTCTTCAAACGTGATTAGTCTATTTATTTCGTAAAGTTTTTGTGTAATTCTGGTAATAGCAACATCACTAAACTGAATTTGTAATGCTACAGACCATATTTGATTATATAAATTTTCTAGCTCATTAGAGAAATCTTTAGAATTTTTTTTCAATACCAATGCTTCATTTGTTAAAGCAATGATCTCATCCAATGCCGTGATAACCTTTGGCAATAAATCACTTTCCATTTCAAGAACAGAAATATTTAAGTTAGCTGAACTTATGTCTTCACTCTCATTTCCCTTTTCATCATTACCTTTTTCCTCATCATTAACACAATCTCTAACATCTTCAGCTTCACTTTCTTCTTTGTCTACCATATTGAAATCAGAGTTATAAATTGCATCCAGATTTATAATTTCTCTCAGTAAAAAAGTTCCACCACTTAAATCATCACGCCATGTTTTGATTATTTTGAATGCCACTGATGTTTCAATTATTGCACGTAACATGTTATGCTTTTCAGATTCAATTTTTTTTGCTATCTTAATTTCATCTGCTCGTGACAAAAGCTTTACAGAGCTCATATCTTGTAAATAAATCCTTACTGGATCATCATTTTGCACTAAAGTTGTAGTAGCATTCAACGATGTCTCATCATCAAGCTTATTACCATCATCATTAGAAGGAGCTTCTTCCTCATCTTCACTACTTTCGAGTATGTTAATTCCAGAGTCTTGCAATAAAGCTATAGTATCATCTATAAAATCAGTTGAAAAATTTTCATCTGACAACTTATCATTTATATCATCAAAAGTGATAAAACCGCCCTTTCTTATACTTTTGGTTACAAGATCTTTGATGATCTTTTTCTTATCTTCCGTATTATTAATAGTTGACATCATTACCTTTACAGTTTATAATTTTATTTCTTATTTATCAAATAAACTTACAATTAGCAAGCTTATAGTTTTATTCTTAATTTATAGTTACTTGCTACTTCATATAGTTTAAGATACTGTTAATTTATTCACACTCTTCTTAATCAACTAATCTCTCTATTCTTACTACTATGGACAATCCAACTGAAAATGTTGCAATTCCAACCACTATAGCAGTAAGCATTAAGACGTGAGGTATAGGATTGGTATATAAGTGAAAATTTGAAGTCAATATAGGAGGTAAAGAACTTTTTACATACCCTAAAGATATGTAAAACAACAAAACAGATGCTTGTAAGACACTTAATCCGATCATTTTTTTGATTAAGTTTTTATCATTTACAATGATATAGAAACCTAGCACCATTAATATAGTAATGCCTACATAATTATATAGAGTCATTGTTTTTTCTTGCGAGCAAAATTTATATATATGATTAACATGGAAGAAGAGACGGTAAGCAATACACCCAACTCCACTAAGAAAATACCCAATTTTTGACCTGTTCTACTATCAGCTGACAATATACTATAGGATAAAAAATTTTGGCCAAATAAAACTGTTATAATACCAGCTCCTCCATAAGTTAAAATGCCTAGTACGTTAGTAAATTTGATAATAGAGTAAGGTATTGCTTTTAAAGTTGTAGGTATATCAAATAACATAGAATATAATATTATCCCAGAAGCAATAATTATTCCCGCCTGAAAACCGCCACCTGGAGTATAG
>NODE_60_length_3873_cov_2.607848
CCTTTCTGCTGTATGGCATATTGCGCTCTTGGCAAGAATCTGTTTTTTTGCAGTTTAAACTCCCTATCTGTAGGCGAAGATTCTTGAGAACTACTTCTGCTCGTGTATGATGGCGGAGAAGTTAAAGGTGTATCGCTATGCTGACTGAACTTTTCAAGAAGATTTTTTTCACTTTCATCCCTATTCCATGGTTGATCAAATACTGTTTTTTGAGAAGGTGATCTGCTTAGAGTTGGATGTTGACTATTTGTTTCATTATCAGCTTTAGAACTATCTTCTGGAGTTTTTTTACTTTTATTTATAACTGCATAAGCAGGTTCTTCTGGTCTACTGTCAGCTGATCCGTTTGAAGTAGGTAAATTCAACTCTGCATGAGAAGATTCTTCTAATCTATTTGGGCTTTGTGGTATATTAAGTTGTGAATCTGAATTTCTTGGTGGAAGAGTAGGTACTATTTCATCAAGTTGTGAAGCTTGATTAGCTGGTAGAATAGATGATGGCTTATTTGAGGCAGCTTCTTCAAATGGATCTGTGTTTTTGCCATCTTGTTTTGGAGTACTTGTTCTGGGAGTTGGTGTTGGTGGAGTTGCTGCACTATTTTCACTCACCGTTGTATGAGAAACCAGTGTGACGTTATCTTTATTTCCTGATCCAGGCATATTCGCTCCAAAATTAATTACAATGTTATGTTGATTACGCTATAGTTATTAAGATATAGTGAATACTAATTTAAGAATAAATATTAGTATAAGAACTGCTGATCAAAGATCCTTTCATTCAAAGGGCAATCTTTGTCAAAAAGTAGAGTGACTGTATTTTCGTGATCTTTCTGTATTTTTACCTGCGATATGTCGTGAAATTCCTTGTAATCTGATACTACAAGTGCTGGACGATTTTTCACATCATTGATATCAATTTGCACTATTGTATCATTTGAGATTAACGCTCCATTCCAACGCCTTGGGTAGTAGCTATTGATGGAAGTCAGTGCAAGTAAATTTGAATTAAGTGGTAAGATTGGCCCACCGGCAGAGAAGTTATATGCAGTGCTACCTGTTGGGGTAGACAATATAATTCCATCTCCTCTGAATTTTTCTACTTTTAGCTTATCATTAATGGTAATATTCATCTCCACTATTTGATTTGCATTTCTAAAGACATACACTTCATTTACTGCGATGTAATGGTGTTTTTTGCCACTTATGTCTGTGGCTTCCATTTTTAGTAAAGTTAGCTGAGTAGGAACTGCATGTTCTATATGATCAATTAGATCTTCAAAGCATTTATTCATCAAAAATCCGACGTTACCGGTATTTATTCCATACACATGTATATCTTTATTTCCTATGACGTAGTTGTGTAGGGTGCGTAGCATAAAACCATCGCCACCAACAACTATCAGCAGATCAACTTCATGCTTACCTGCTTCTGCTATATTGATAAAATTGAGTTTCTGTAGTAGTTTAGATACTTCCTGAGGCTTGGGTAGCGAAGAAGCAATATAGCCTACATTTTTATATTTATACATGTTAAATAAAGAGGGGAGGAACTAAAAAAGACTCCCGTATTTATCATTAAACTTAGCTATTTTACTATCCTTCTCCCCTGAACCGCTTGTCAAACTTCCAGTCCATGCAGGATGAGTAAGAGGATCTCTATCAAGCTTTATTCTTTGACCTTCTTTTCCATAAGTGGAATAAGTTTCAAACTCTTGACCATCTGTCATAACTATAGTAACTTTGTGATAATCGATTTCTGCCATTGTTCTTACAAATTTCTTACCAGCTAAGATTTTAGTGAATCTGGTTCATTTGGTCAATCATTATTGTGAAATATTGACAAAAAATAAATAAAGTAGTATTCTCAATGAAGAATGAAAAATTTTTTATGATTTTTGCTTTTCCTGGTCAGGGCTCCCAATTTGTAGGAATGGGAAAGAGTTTATATGATGAATTTTCAGTTGCAAGGAACGTATTTGATGAAGTAGATGACATATTGGGTAGAAAGCTGTCTCATTTGATTTTCAATGGCCCTATTGAGAAATTAACCATCACGGAAAACGCTCAGCCAGCTATAATGGCGGTGTCAATTGCAACGCTACGTGTTATGAAGCACGTATTTGGTGAATCTCTTTACAGCGTTCAGTATGTTTGTGGGCATTCAGTTGGCGAGTATACAGCGCTGTGTGCTGCAGGGGCATTGACGCTTGAGTCTGCGGTCAAATTGCTAAAAGTTCGTAGCGAAGCAATGCATGAAGCTTCACTAAAATGCAAAGGTGGAATGTTTGCTCTACTTGGAGCAGAAATAAGTGAAGTAGAAGGTATATTAAAATCAGCTCAAATTGATTGTGAAATTGCAAACGATAATGGTGGTGGGCAGGTAGTGGTGAGTGGTACTGCAGAGGCTCTTGAGGTCTTACCTGATTTATTCAAAAACTCAAGTGTCAAGAAAATGATAAAATTACAAGTTAGTGGGCCTTTTCACTCATCTTTTATGAAGCCTGCTGATGAAAAACTTCTGGAATTTTTAAAAAGCATCAACATAACTCGCCCTTCGATTCCTTTTGTATCAAACGTTACAGTTAAGGAAGAAAGTGATCCAGAGATCATAAGAGCTTTGCTCGCTAAGCAAGTTGTAAGTAGAGTAAGATGGAGAGAGGTGGTTTTATATATGATAAGCCATGGCACTAATAAGTTTGTTGAAGTTGGCCCTAACAAAGTTTTATCTAATCTAGTTAAAAGAATTGACCAATCTATCAATACAAAAAGCATAGGTAGCATTAGTGATGCTGATAACTTCTTTAATGAATCATTAATGTTGACAGCAAAAAATTTAAAAATAAAAGCTTATAACTAACATAAAGTAAAATTTGTACTATTTTTTGCTTTGATTATTGATAGCAGCTGAATGTCAAACATCGACACTAAAGAATATGATCTAGCGTTGGGTGATACCACGGTTAAGCTTTTTATTAAAAGTAGCGATACAAGTGGGATCAATTTTATTAATGTGCATCAAAATGAAGTAACTTCAAAAGAAGCTGGCGAGCGTATAATCCAGCAGTTTGGTGGAAGAATGCTGTACATTACCCATGGTGATGGTACTATGCGCAATGTAGAATTTTACTTAAATGGTGAGCGGTATGAATTCGATCCCAATCGTATATTTGACAACGTGGCTGCAGAAGCTAGCTTAAGGGAGTTTGGCAATTTTTCAGAAGATGCTTTGAGGATCACTAGGGAATTTGCGGAGAAAATTTTAGACTTTTTGCTCCCCGGTCAAGATCACGTTATCGCTCTGCATAATAATCACAATTCTCCCAGCTACTCATTCAAGAGCTATTTTTCTCCACCACTTTCCCGTGATGTACTGAAGATTTATCCAGAAGTATGTCCAGAAAGTGGAACGGGTGAGTTTTTCTACATGACAGTTGAAGATTGGTTCGATTCTTTAAAACAGAAAGAAATTTTTAATATAGTATTGCAAAATAACAAAGCAGTTGAAGATGATGGTTCTTTATCTGTATATGTAGGGAAGAATAATATTCGGTACTCTAATGTGGAAGCTGAACACGACCATTTAGAGCAGCAAGTAGATATGCTATCTACTATACACAGTGTTTTGTTTCCTAATGCAAATCAGCCCTTGGTAGTAGATTTATAGTAATATAAAGCGCACTACAAAATTAATGAATCACCTGTCATCTCATTTGGCTTTTTGAGTCCAAGTAGCTGTAAAATAGTAGGGGCAATATCAGATAATCTTCCATCTCTTAATTTTAGATTATTATAAGAATCAGAACATACGATAAATGGCACTTTATTTAAAGTGTGAGCTGTGTGAGGTGTATTATTTTCTTCATCGAACATACAT
>NODE_61_length_3865_cov_2.773141
CACTGATATTTTATCTACAGATAATAATTCAAGCTTTTTTATATCCTCTAATTTTATAGATTCACCAGCAGATAAGATTTTTGTAGAACTAGCACTATCTATTAAATCTTCTGCAAGAAATAAACCACATATAGAATCATAAGGAATTAAATACTCTTTCAACCCGTTATCATATAGATTTTTAGCTAATTTTGAAGTAATACGAACATTAGCTTTAAGTAACACATTGCCTTCAACATTCTTTAAATCAAAAGGAAGCCTCACTCCCTTGAATTTATCAGGGAAAAAAGGTACTTTCCAGCCACTTTTATGTTTTATATACTCTATTTTTTCATAAAATTTATTAAGTATGTCATTATTTGATAAGCCCAAAGCCTTTAATAAAACTGATATTGGCAACTTTCTCTTTCTATCAATACGAAAATACAAATGATCTTTAACATCAAACTCAATATCAAGCCAAGAACCTCTATAAGGAATAACTCTAGCAGAATAGATCAATTTGCCAGAATTGTAAGTTTTTCCCTTATCACTATCAAAAAACACTCCAGGAGATCTATGCATTTGTGAAACGATAACTTTCTCTACGCCATTGATGATGAAAGTACCTTTATCAGTCATCATAGGCAGTTCACAAAAGCGAACCTCCTGCTCTTCAGCAGATTTTATAACAGTTGTAAGCTTAGAATGATCATCATCTTCTTTAATCTCTTGATATTTTTCAAGAGAAACACCATCCTGCATAATAACAAGACGTATAGAAGCAATAACCTGAGCAGAAAAAGTTATACCACGTTTTATACATTCAGATTCACTATACTTAAGATCATCTACCCTACAATTCAAAAATTCGATAGTAGCCCTATGCAAAGGATCAGATATTGGAAAAATTGTATGAAAGATAGCTTCAAGTCTTTCATTACTCTCATCATTAGGAGTAAAGGAATTATACGACCCCTTTTGGACTTTAACCAAATCCAACAAAGAATCTTTTAAATCAATCGACCTGGAATAAGAAACTCTAGGAACAAAAGCACTAGAAGCACACATATAAGAAGAATCAACCATTAAAATACCTTCACTAATTAAAAGAGCTATATCAACATAAAATTAATATACTAACATTTTATTCAAGCTCAACTTTAGTTGCTCCTGCTTCAATAAGTTTTTGCTTTATTTTTTCTGCTTCGTCTTTAGAAACATTAGCAGTCAAATCTTTGGGTAAAGACTCAACTAATTCTTTCGCTTCTTTTAAATTCAATGTAGAATTAACTTCTCTAATAGCTTTAATCACTCCTATTTTTTTGCTTGCATCAATCTCTTTGATTACAACTTTATATTCATCTTTTCCTTGAGCAACAGGAGCAGTAGCATTATCACTAATAGGCACCCCAGCACCAATAGCTCCACCAAGAAAAGAACCATTAGGCAACCCTATTTTTTCTTCTAGAACCTTTACAAGTTCAGAAGCCTCTAATAGATTTAAAGATAATATTTTATCAACCAAATCACTTGTTACATTATTCATACTTACCACCTTATTTAACAACAAATTTATTTTTTAGAACTACAGTAACCCAAAACTCTCATAAGCCTCATAGAAGATGAATTAATAGACAATGCTAACCTAGCAGGAATATCATAAGATATTAAACGCATAATTTTAACACGCAATTCATCCAAAGAGGGAAGCTTAGCCAATTTGTTAACATCTTCCACTGTTAACAATTCATTTATATGAGCCGCACAAATCACAGACATTTTTTCTTTGTTAGCATTAATAAAATCAACTATTAACTTTGCAGCTTCTACTATAGCGCTAGAGTATATAATAGCAACAGAACCAGAAAATTTATCTGATAAATAAGAAAATTTACCAGTCCTTTCCAAAGCCAAGCAAGCTAGAGTATTTTTAACTACTAACATCCCACCCATTACAGATTTTAGACTATTCCTAAGAATTAATGAATTGCTAACATTCATAGACTTGAAATTTACCAATATTAAGAAATCATTATTTACAAACACATTCATTATGTTTTGTATAAATTCATCCTTATCTTTACGCTTCACAACTTCGCTCCCTTAAATTATATCTTCTACTTTGTTTATTTTATGAGCTTTACCCATAGTTGAATTTAAAAAAACGCTTTTAAAGTAAACTCCTTTCACAGAAGCAGGTTTATTGTCTCTAATTACTTTAAGAAAGGCTTTTAAATTTTCCAGCAAATCATCAATATCAAATTTAATACTTCCTAATTTACCATGAATAACCCCATTTTTATCCGTCCTGAATTTTATTTGACCAGACTTAATGGTTTTAGTAGCTTCCGCAATGTTAGAAGTCACAGTACCAAATTTAGGGTTAGGCATCAGCCCTTTAGCACCCAATACTTTTGCAATAGGAGTGATTTTTGCCATAAAATCAGGAGTAGTGATGCACCAATCAACATTCAACTTTCTACCTTTTTTTATCTCTTCAACTAAATCTTCTCCTCCTGTAATATCAGCACCAGCTTTTTCAGCTTCTAATAAATGTTTATCTTGAGCAAAAACAGCTACTTTAATATTCTTCCCGATACCTTTAGGCAAAACTACTGTACCACGCACCTGCTCTTCAGATTTACGTGAATCTACACCTAAATTGACTGCGATATCAACTGATTCATTAAATTTTGCTGAAGCAGACTCAACAATCTTCTCCAAACACTGCTTAGAATTATCATTATATGTACTCATTTACCTAACCTTCCACAACTTCTATACCCATAGATTTTGCAGTGCCTATAACCATCTTCACTGCTGAATCTTCATTATCCACTTTCATATCAACCATCTTACACTTTGCCACTTTAATGATAGCAGACATAGATAATCTAGCCACTAATTCTTTACCAGAATTACCAGAACCTTTACTTAATTTAGCTTCCTGCTTAAGCAAATAAGCCACAGGCGGACCGCTGACAGTAAAATCATGAGAGCGATCATCCTTTATGGAAATTCTCGCTGTTACTAAATCACCTACTTTATAACTAGCGTTAGCAGCGCTAGTAGCTTTATTAAAAGCTTCACAAAATTTAGGAACAGGTATACCACGCGGGCCAAGTACTGAAGCAATTTTCGGTCCTGGGACTGCTTTCCCAGCTTCCATAAGTAAGTTAATCTTAGCAACTACATTACTCATAATTAATCCTCTATTTTCTCTACTTGAGCCAAATCAAGCTCTATTATTGTTGGCTTACCTAAGATTGATACTTCAACATTAATAATTTTTTTCTCATCATTTACCATATCTACCTTACCAGTAAAATTTTGAAAAAGACCATCATTGATTTTTACTTTTTCACCTTTCTCATAACCATAACTCAACTTTTTCGTTTCTTGAGCATTATAAAGCGCACTACACATTGAGCGAATCTCATTATCCTCAATCACCTTTGGAACATTACCATTTTTCAAAAATCCATAAACCTTAAGAGATTTTGGTATATTATTAATAAAATTTAATACCTCATCGCATAAATTCATGTATAAAAAGACATAACCAGGAAAGGACTTCCTTCGTTTAGCATTTTTTTTAGATTTTAAATCCATCTCACTTAATTCTTCACAAGGAATGAAAACCCTATTAAAATAATTATTAATATTCAATCTCATAGAATTTTCTAATATATATTGGCGCACTTTCTCTTCATAATTAGAGGCAACTCTTAAAATGTACCACTTATATCTATTAAATTCCTTACGTTTTAAAATTACCTCATCATCTGAAATCATCTCAAAATGACCAGACTCATCACCACAAAACCCAGTCATTTGATTCAAAATATTTTTGCTTTCATCACACAGATGCATACATATATAT
>NODE_62_length_3850_cov_2.945205
CTGTATAGTACTCTGCTTTTAGCTGAGCCTCCAAAAGCTTAACATTAGATGGTATATCATCTACTACTAGGATTTTTGCTGTCATTTTTTGTACTATCTACATTGTAAGTAGGATAAAGCTTGCCATCTTCACCAATTATGTAATTGACTTTTTCAACGTTATGCTCTTCATATAATTCTTTAATTCCGGTATCCTTCAACAATTTCCTAACTCTTGATTTTACAACCCAGAAATACCTATATATATTTTTAATAAGATTAAGAAATACAGGTACTTTACTTTTATCAAAAACAATTATACTCACTAAAGCTACAACTAAAATTTCTGAAAGACCTATATTAAACATTTTTCCTATGAAGCAAGTACTTTGACTCTCCTGATTATGAGTATTAATTTACTTAAATCAAGCTTAGAAGCAACCATCTCATTCAAAAAGCTATTGTAACGCTCTATATAATCCTTATCATTAAGAGCCCAAGTTTGGACCTTGTCTACATGATTATCAGTAGCTTTTATAACTTTAACAGCTAGCTTATGATGATAATTGCTTAAATCATCTAATAAATCATTAATTAAGCTGCGATCCCAATAAGAAGAATGGCTTTTCATCTTGATAGCAACTGCCCCAATCATATCAAATCTTAGCAGCGACTTTAATTCAAAGTATATTTTACCAGCTTCAAAGATGGACAAAGATGTCTGTTCAGCAATAGATGTAATATCCAGCGCATAAATAAGAATACATAGATCAGCAACCCTTTTTGCTAAATCTTTATTTACGTTAAGCTCTACCAAAGAAGTTAATCCATGATTATAGATCTTTAATAGGCGCTCATCTAAAATATCATGGCCTAAAGTTTCAATCGCACCCCTAAATTTTGCAACACCATCTAGTTCTACAAGATCAAGATTTTTTACTAACCAAAACGATACTCTACCAATAAATTTTTGCACGTTTCTCACTACTTGCAAGTACGAATCAACATTAATTTTTCCATCTAATTCATCAATTTCCTGCCAGAGGCTATTTAAATTATATAGATGATTAACAACGATATATATGTTAACTGCTTCATGTACTTTAATTCCAGTACTCTCAACCAAATTATTAATAAATATACAGCCCATCCTATTTACTACATCGTTTGCAATGCAAGTAGAAATGATTTCCCTAGAAAGTTGGTGTTTCAATATGGAATCCTTGAACTCTGTTACCATCCTTTGTGGAAAGTAATTTAGTAAGTAATCACGGCACAAGAAATCTTTTTCAGGTAGTTCAGAGTGTATAATTTCACTTTTTATTGCTGTTCTTGCATAAGACATAAGAACAGAAAGCTGAGGAGAATTGAAACCTTCTGCACCAGTTAACATTCTTGCTACCTCTTCTTCAGCTGGAAGGAATTCTACATCTCGATTTAATAGTCCAGACTTCTCTAAACTGAGTAATAATTTATGGTGCTGCTCCAACCTTTCTTTAGCTTGCAAGCACTCAAGGAGCAATGCTTTTGTTTCAATCCTGTTATGATCTTCAAGCACTTTAAATGCAACTTCATCTACCATGCTAGCAAGTATTTTATTCCTTTTTTCTAAGGAAATTTTCCCTTCTTTCATAAATGCGATCTTGATGTTAACTTCAAGATCGGAGCATATTACCCCTGCTGAATTATCAACAAAATCTGCATTGATGTACCCACCTCTCTTAGCATACTCTACCCTTCCAAGCTGCGTGCAACCAAGATTGCCACCCTCTATAAACATAGAAGCTCTAATATCCTCACCATTCACTCTTAATTCATCGTTTGCTTTATCACCAACCATGCCATGGCTTTCACTTTTTGCCTTAACAAATGTGCCAATTCCTCCATTCCATATGAAGTCCACTTTTGCCTTGAGCAGATACCGAATCAAATCATTTGGAGATAAGATATCTTCCACTATATCAAAGCACTTTTTCATTTCTTGAGAAATGTCTACTTGCTTGCTGCTACGCTTAAATACCCCACCACCATAAGAAATCAAATCTTTATTGTAGTCCATCCAAGTGGAAAACGGTAATTCAAAGAGGCGTTTACGCTCTGCGAAACTTTTTTCTGCGTCAGGGTTTGGATCAACAAAAATATGCATATGGTTAAATGCACCAATCAAGCGCATATTTTTTGAAAGCAGCATACCGTTTCCAAACAGATCGCCAGCCATATCTCCAATTCCAATAACAGTTGCATCTTGGTAAATATCCTTATTCATTCTCCAAAAATGCCGCTCTGCTGCAATCCATGCACCTCTTGCTGTAATACCCATTTTTTTGTGGTCATAACCTGCTGATCCACCAGATGCAAATGCATCTCCAAGCCAAAAATTACATTCATAAGCTATTTGGTTAGCATAATCAGAAAATGAAGCAGTGCCTTTATCTGCCGCAACTACCAAATATGGATCATCTTCGTCATACCTAATTACATTCTCTGGTGGAATTATTTTGCCATCAACTACATTATCAGTAATATCAAGCATTCCTCTAATGAAATTCTTGTAGCACTCAACACCTTTCTCTCTTAAAGTGTTTTTGTCTTTATAAACTTGCTTTATTACAAACCCACCTTTTGCACCAACAGGTACAATAACTGCATTTTTTGTCATCTGGGCTTTCATGAGGCCCAAAACTTCAGTGCGAAAATCTTCCGTCCTATCTGACCATCTCAAGCCGCCACGGGCCAATTTCCCTCCTCTTAGATGTATTCCTTCAAAAAGGTTTGAATAAACATACAATTCACGATATGGACGCGGATCAGGTAAATCATTTATCTTACTGGAATCAAATTTTATAGATAAGTAAGGTTTATCATCCTGATAATAACTGGTCCTCAAAATGGCCATCATCAAATTAAATATCGAACGTAAAACATAATCATGTGAAGCACTGCTGATTTCCTTTAGAAGCTCCTCGATTTTTTCTGTCAAAATGCTAGTAGTTTCTACCCTGTCGATATCTATTTCAGGATCAAGTCTTGCATGAAATAATTCTATTAAATACTTTACTACTTTTGGATATTCTGATACTATTTTTTGTATATATTCTGGGTTATAGTTAAATGATGTCTGCTTTAGGTAGGCGCTTAGCGCTCTAATCAGAAGCACTTCCTTCCACTCAAGTCCAGCAATAATGATCAAGCTGTTGAAATAGTCATTCTTAATTTCCTTTCTAAACACTTTTGCAAGTGTTATTTCAAATTGTTCTTTCAGAGTAATATTGTCTATTAACTCATCAACTCTTGACAACACAAAATGATGTATCCATATTCCACCGTTGATTTCTATATAATAACCATTATGAGATAGAATCTTAGCTCCTAAATTCTTAGTAACCTTTAATATCTTTGACAATTCAAGGCCTCCATTACTTGGAGTGTAAACCTTCAATTGATAGTTGCGGTTGTCACGAGTAAGCCTCAAATCAACTTCGCTGACTTTTTTCTTTCTCGCTATCTCCAATTTTTTCATATCATAATACGCATCATGAGGTTCAAAATTCTCTTGATAGCTTATCGGAAATGCTTTGCAATAGCGGATGAATATATCCTCAACAGTGCTAAAAGTATTATATAAATTGTCTATAAAACGATCTTCCCACTTTTCCGTAATGTTCCTTAATGTATTTTCGATACGCAAAGCTTCATCACCAAGGATGTTAGTACTTTTAGCCTTTAGCACTACGTGCAATTTCATCAAATCATATTCATTGATGATGTGGTTGTTGTCAATATCTGAACTTTCTGCATTCGTTTCATCTTTTAATATATCGCGTATCTTAAACATTAGCCTTGCACTAGCATAACGCATTGGTATCAGTAC
>NODE_63_length_3828_cov_4.593083
CTAGATGTAATGGAGTATGATGCAAAGCATTTCGTACATTAACGTCAATACCTTTTCTGATCAAATATCTAACTGCATTAACTTCACCTATCATTGCAGCTAAATGAAGTAAGCTATCTTGTTCTGACCCGTATTTGTTATTAATTAGTGCTTGTAATATTTCTGCTTTTTTCTCTTCTTTGGCGTAATCAAGAGATGTTTTACCTTCATTATCTTCCACAAAAGGATTGATATTCTTTTTTGTGAGTAGCAGATCTACCATACTTAATTCATCAAACTCTATAGCGCAATGTAGTGGGGTTTTTCCATTTAATCCTCTGACATTAACATCTAATCCAGGTTGATTAATGAGGCACTTTATTAATTCTAAACTTAAGTTATCAGCCATTATTTAAAATTTAATATTAGATAACTCTTCAAGTGAGTTTGTAATTTCCTCGGTCAATGTTCCATGAATCTTTTCAGTGTCACTCAGTGATGCAAGCAGTGCTGAAACTCTATTCGGAATATTAAGCAAATTATTACGGACAACTCTTGCTACATTAAATGCTTCGCGCTTTACTTCCTCTACTGCTACAAGTTCACCAATCTCAGCTTTTGCTTTCGCCTCCAATAATCTACCCCGCTCCATTTCATTTTTTATTCTAGTTTTTAGCAACATTGTAGAAAGATTACTTGTATTTTCGTTTTCTGGATTTTTCCTCCTCAGTGGCTGACTTGGATCTCGTATTGCTGCCACCGCTTCATTTGCTTGTTCTCTATTGATCAAACCATCCTCCAACTTAACTATTCCTTTCTTTACTAAATAACAGACATATTGCTTTGAAACTCCTATCTCTCTTGCCCATTCCGTCTGCGTGATTTTTTCCACTCTTTTTGCTCCTTTTTACGAATTTTCTTCTTGAATTTCTGCAAAAGTTTTGTCAGTACCAGAAAGAATTGCCTTCCTACCTGTGTATATTTGCCAACGTTTTATGGTTACATCTACAAATTTTGAATCTAGCTCTATTGTTCTGCAAATTCTTCCTGTTCTCTCACATGCAATCAGCGTACTTCCAGAGCCACTAAATGGATCAAGTACAGTATCCCCAGGTCTGCTGCTATTAACTATTGCTTTTTCCATTAGCTCTACTGGCTTCATCGTTGGATGTAGTGTATTGTGCGTTGGCTTATCATAAAACCACAGATCACTTTGATTTCTACCTCCATGCCACTCACGTTTATTACCGCTTTTCCATCCATAGAGCATTGCTTCATATTGTCTCTGATAATCAGATCTGCCTAGTGTAAAATGATTCTTTGCCCAAATGATAAATGTTGACCATTTTCCTCCTGCCTCCTCAAATGCTTTTTGCAACGTTGAAAACTCTGATGATGATATGCAAATGTAAATTGCACCTTTCGTATATGCTAAAATATGGGAACAGATATCGTAGAGAAAAAGTTCGTACTTTTCACCTTGATTATCGTTTAGTATCTTTTTGTCTTGACTGCTACCATAATCAACGTTATACGGAGGATCACAAACAGTAATGTCTGCCATTTTATCATCTAACAGCGCTTTATATGATTCAACTACAGAGCTATCACCACAATAGATTCTATGATCACCTAAAATCCAAAGATCACCTGGTTTTGTTACTTTTTTGTCATCAATAGCTAAGTCAGAAAGATCTTCTTTTTCACTATCTAAATCATCAAGGAAATGTTGAACTTTTTCTAATTCAAATCCAGTCATTTTAAGATCAAACTGTAAATCTTCTAACTCTTGAATTTCTACTTTCAAAAGCTCATCATCCCACTTTGCCCAATTAGCTGATTGATTTGCCAGTAATCGAAAAGCTTTAGTTTGTGGTTCATTTAAATTATCACTTAAAACCACAGGAATACTTTCTATACCAAGTTTTCTTGCTGCTTTCAGTCTTAAATGACCATCAACCACAGTTCCATCGCTTTTTGCAACTATTGGTATACGAAAGCCGAATTCCCTGATTGAAGCACACATTCTGTTGACTACATCGTCATTTTTACGCGGATTACGCTCATATTCGACCAGATTTCGAGTAGGATAGTAGTGGATTGCTAAATTCATATAATTACTGTACTAATTAAAAAGTTAATATTCAAAATATCTCTGACGCTAAAGAAGGCCTGGGGTCAAACCCACCAAATCCGCCATTATGGCCGAAAGGACCCACTTTTTATGGATTTCTCAGCTTATTAATATCTTTACTAAGATTCATAACGTAGAACATTAATGCCAAAGCATCGGCCTCATTATCATCTCTAGGTGAAAATCCCTTTCTCTTTACAGCTTCAATAACTTCACTCTTACTTGCATTGCCATTACCAGCTATAAAGCGTTTTATAGTTTTAACGTTAACACCTTGATAGGGAATATTGTTCTCTTCACACCAAGCAGACAGAACTGCGAGAAAACCGCCATAGCAATGCGCTGCATCAGTTCCTAGATGTCTTCTCACTTCTTCAAAATAAACCGCAGCGAACTTATGCTCCAAAGAGTTAAGCCAATTACGAAAGTTTAAGAAACACATGCCACCTCCACTGAAACGGCTACCATGAAAGCTTTTGCTGCCACTTTCAATTATTCCATCTGTTAGAATTGCCCAGCCCGTTTGCTTGCCTAGATCTAGTGTTAGGGTTGACATTATTTAAAACTATAAGTAGCACTGATTCCAAAATATCGTTTGGTTCCTGCAACGTACTATCAAAAAGCGGTTTATAGTTTTTTTGTTGGCCAACAACGGAAATCCAAGAATCATGTGCTACCCCTAAGAAGTATATGGGTTAAGGTTGTCTACGTTATAGTAGCTCTTTCAACCACCTCTTAACAGATATATACTAGAAATGAGGTTAGAAATTTGATTTGCACTAAAATTTTTTTGTTTTAGCTAAATTATTTCTTCAAAAAATAAGCTAGATTTGAAAAAATAATAAGTCGTTTAAAAGAATTCAAAACTTCTCAATTACGCAACTTACCAAACACTTCGTCTCTCTTGCTATCAGCTAATTTAAGGGCTTTCTCGGAACACTCAGTATAAACAAAAGATGATAATAGGAACTTCCGAAGCCTGTTAAACTTATGAAAGCTATTGCAAAGTGAGTTTTCTCCTTCATACAAATTTTTTCTTTACAATGAATAAAAACGATGTTAAACTTACTTGTAAGTTTACTTATATCAATCTAATCATTAGTAGTACTTTTTATTTGCTTTTTAAAGGGTGTTAAAGGAAGTGTATGAACAGAAATCATAATGAAATTTTATTTTATGAAACAGATGATGGAAAGGTATGTATTGAAGTTAGATTTGAAAATGAAAATCTATGGCTTACTCAGAAACATATGGCTGAGTTATTTGGCTGTTCAACTGATAATATTTCATTGCACCTAAAGAACATTTATCTATGTAAAGAACTAGATAAAAATTCAACTACCGAGGAATCCTCGATAGTTCAAAAAGAGGGAGAAAGAGAAGTAAAACGTGATGTGGTTTTCTACAATTTAGAGGCTGTGATATCAGTTGGTTATCGTGTCAATTCAGAGCGTGGTGCTGCTTTTCGTACATGGGCAACTGATAAGCTAAAGAAGTATATTTTCAAAGGTTTCGTGATTGATAGCAATAGATTTAAAAATGGCTCTAGATTTGATACTCATTTTTTTGATGAGTTGCTTGAAGAAATTAGAGAAATTCGTGCAAGTGAGCGTATGGCTTATCAGAAAATCACAGATATTTACGCAACTTCAGTAGACTATGTAAGCTGTTCAACTGAAACGAAAAATTTCTTTGCTGTAGTGCAGAATAAATTG
>NODE_64_length_3795_cov_2.890676
ATGTCTGACTCATCACCATCTTGGAACAAGTAAGCAAATTCACCTTCACCACACCATTTACTTATTTTGCCTCCAAGGAGTAAAAGCACTTCAGAAATTTGAGAAATAGATCGCGATTCTCTTGGTATAGCAAATATAGAATCTACAATTTTTTTTGTCTTTTCTTCTACGTCTACCAAACTTGCATCTGCAACCATCCTTTTGATCAATTCAACAAGCATATTGCGATTAGAAGCACTATCTTCAATGTTCAGTGGGTTAAATTTTAGACTTTTATCTTTATATTTTGGATCAATTATGTAATATTGGCCGCTTACTGCTTTAGTAAATATTATTGATTTTCCAGTATTATCCAATATAACAATCCTAGGGTTAAATTTTCTTGATTCCGAAAGTAAGAAATTGATCAGTGAGGTTCTACCTGAATTTGGAGCTCCAAGTATTGTGGTATGACCATTATTTTTCTTTCCATGAAAGTTAAAAAAGTAAGGACTGCCTTTTTTTGAAAAAAAAACTGTTACTGCTTCTTTCCATCTTCCTCCTTTTAACGTACCTGATGTAAAATCATGCAACATAGCAAAGCTGCAAGCATATTTTTCTAATATATTTTTTGGTTGTGTAACAAAAGCAAAGTTTCCAGGAAGCTGTGCCCAAAAATGATTTTCCATGTGCAGATCAGTTCTAAACATCATCAACCCGATTAACGACATTACAGAGGATAAATCGCTGATATTTTTAGCTAACCTATTCTTATCATCTGCAAAGATTGTAACAATAATTTTCTGTTGACAAAAATCCATAGCAGAAATTTTTTCAAGCTCTATTATTTCATTTATTCCTGAGTTTTGAAGTAAGGTATTGTCCTCACTGATTTGCAGTATATTAATTTGTTTTTTAAATTCTTTTACTGCTTTATTATTACTAGTAAATATTATTATCTCTGTGATGATAAGCTCAGAGTCAAGTTGCAAACACCTATCTATATTTTCTAAGGGGATTTCTCGATATTCCTTTATGCAAAAAATAGAACCAAACTTCTGTTGACCTTCAAACGATGTTTGAAATTTATTGAAACCAAAAGCTACTTTTAAATTTTTAACATGCTGCGATAGATCCCTTTCACATATTGGATAATCTTTGTGTGTTAATGTAATAATGTAATGGAGAAATTCCATCATTTGAGAATATATTTTGCCTTCACTAGACCTAAGGCCCAGGTTTTTAGCTCCAAAAGGTTCTAAATCTTTTTGAATCAGGTCAGTTATTTTTTGCAATTCTTGATGATTTTTTTGTAAAAACAACTTGTGCCTACTCTTTATCCTGCCAAAAAAAAATGCATTATTAATATGTTTGCCAAAATCACTGAGTAACACCACAATGTACAGCTCATTTATATACTGTAGTTTACTATCAACTAGTTTATTAAACCACATTGAGTGTAGCTGATCGGAAAAGTCAGCAGTTTTATTCCACTGTAAGCTCAGTTTATTGCGCTTACGGACAGTGTGAATCCAAACGGTAAAATATAAACTCTTGATATTTTTTGATATACTTTTTCTAATTTCAGTTCTAAGATCACCATAGTTATCAACTGAAGAATAGTCTTCTAATTTGATTATTTTTAACAATTCCCCCTGTTTTGTTAGTATAGTTTCTTCATCGTAGTGGCAAGCATAAGGGGTAAAATCTAAATTAATACTTTCTAGTAACGCTAAATTGTTCTTTTTTTCAGAATTAGAGCTAGTGGCTGGTACTTTTGGTTGCATACAATATCATGTGTATTCAATAAAAAGATAATAAAGAATCATCTATCTTACTTAATCCTTATCTTCTTTTTTATTATTGGATTGTAACTGTATGTCCTTTGCAAAGTTGAATTTTTCTTTCAGGTAATCTGTTGCCTTTTCTGTGCTTCCAAACACCATGATCAGTACGCCAGATATTATCATGAAAAAAATTATGCCTCTGAACACTACTGCAAGTATCACTGTAGCTATACATAAACCTATAATTGTTGAGGGACTCATATTTTCTACAGTATCTTTAACTGAAAATGAAGAAATAAGTTCTTTCAACGTTCCTGGTATATTTTTCAATTCATCACTTGCTTTGCTAGGACATGACATGAAGATAAAACTTAACATGGCTACAATAGCAAAAACTCTACCCAATTGAATATGCATCAGCTAAATACCTTTAAGATACTCCTCAAATGTAACAATTTTTACATCAATAGGCAATAACTGAATTCTCTTATCCACTACAAGTAACACATATTTAATTTTTACCATGCCATAAGCTTTTTATTGTCAATAAGAGGACTTACACTAATGGATGTTAATTTACTCGACAGAAAGTTTGAACAAAATTCAGCAGCAGCTGCTGTAGCAAACACTGCAGCCACCACAAACAGTCCTGCTCCTACTAATCCTGATGTCATTGCTCCTGCAACAATGCACCCTATTGCTAAAAGAGCACAACCTGTTACAAGTGCGACGTGAAGATTTCTGTTATTGGGTTGTTTAACTTCACTCTTATTTTCATAATTAGCAGCTTCTTTTTTTTCGGGTTGCATTGCCTGACTACCTGTCACTGAGATCATACACTGAGCTGACTCCTCTTTAGCTTGATCTTCAATCCTATGATGATGTTGAGAAGGGAATCTTCTTCCGCTTGGCTCTTTGGGACTTGTTTTGTTCGGATGTGCTAATTTTGTTTTTCCTTCATCTTCTAGTTGCAAACTATTATCTTTCTCAGCAGGGTTTAATTTTAAGTGTACACTTTCCTCAGATGAAATGCTTGTTACTGAAGTTAAGCTGCTCCTTCTGCTGCTTGATGCCGAGCTAGGTGAATTTATTCCACTATCTGAGTAATTGCCACTACTGAATCTAGAAGTATTTGCACCGCTTTGCACTTCTACAGGATCTGCAGTTGTGCTAGGGTCTTTATTTTCTAAATCCTCACAAGGTTGGCTAGCTGAAGCACCATAATAACCTGAACTTCTCAAGAGATTATATGTTCCAGGGGTTCCCTTTCCACTGATACCCTTAACTAAAGAATCCCTTTGCTGAGAGCTAATACCCGAACTTTCAGCAACTGCAACTTCACTAGGAAAACTTTTTTTCTTAAATAGTCCCATAGCATTACCTTGTCTATCTGTTTGATTATTTTTACGACCTTTTTGATTTTGAATAGTGCTACTAGAATAATTTTTGTCACTACTTTTATTAGTAATCCCTGAAATTATTCCTAATATTTTTCCTTTTATTGTTGGTGATCTTTGTGATGATTTTTCTTCATTGTTAAGTACTGAAGGTTTCATTAATTCCTCTGACTCTGTCACTTTTGTTTTCAATGCTGGAAGAAATTTTTCAGTGTAATAATTATAATATTTTTCTTGCTCTCTCAGTAATTTTTCTAATTGAATTAATATGTTAGGATCAGCTTCTTTGTTGAACAATTCTATGCATTTTGTGATAGTCCCATCTCCCTTTTTTGGACTTTCATTATTATGTGTTTTTTTTGTGACCTTTTTGTATATAGCATTGTACAATTGTTGATTAATATCTTCTTTACTCTTCTGATGTTTTGCAAAACGACTTAGCATAACATTTCTCCATACATAACAAAATGTATGAATACCTCTTTAGCGTTAATTTTACATTAAAACTGGGCAGTTATGCCTTATTGCGGATAATTATAGCAATTTGCTAACTATTTTCTTTGCTGATTACTGATTTTACATTTCAACATAATTGCTTGCCTGTTGAACTAACATATCTATCACTTCTTTTA
>NODE_65_length_3755_cov_3.494763
TTCTTGATGAAATAGATGCCTATCCAGGAGATTCGGGAGGTGAAGGAGATCCAGTTTTACTCAGCATAGCCCGTACTAATACATTTGCACGTCGAAAGATTTTTTTAGTATCGACACCAACGATTCATGGAATAAGCAGAATTGAGAAAGAATTTGAAGCAACAGATAAGAGATATTTTTTTGTACCATGTCCATATTGTAATTACTATCAAGTTCTGAAATGGTCACAAATTAAATGGGAAGATAATGACTCAAGAACAGCACATTATGTCTGCACTGAATGTAGCGGCAAAATAGAAAATCATCAGAAGACAGAGATGCTAGACCGTGGGGAATGGATAGCTACAGGGGCAAAAGAAGGGGAAAAAAAGGATTTCATCTTTCAAGTCTTTATAGCCCAGTTGGTTGGTATAGTTGGCAACAAGCAGTAGAGGACTTTCTCCATGCAAAGGAAAGCGAACAATTACTGAAAGTTTGGATAAATACCACTTTAGGAGAAACCTGGGTAGATAAAGGAGAAGTACCTGATTGGAAGCAATTATTTAACAGGAGAGAATTTTTTCAGATTGGCACAGTACCAAAAGGTGAAGTAGTTCTCACAGCAGGAGTAGATGTCCAAAAAGATCGGTTAGAAGTAGAAGTTGTAGCCTGGGGAAAAAGCCGCGAAAGTTGGTCAATAGACTACCGAGTATTTGAAGGAGATACCGGGGGTGGAGAAGTATGGGGAAAACTCTCTGAGCTCTTAAAACATCATTTTATCGGTGAAAATGGGCTTGAATATATGATAAGTATGATGGCGGTTGATGCAGGGTATGCAACGCAGGAAGTTTACAACTGGGTGAGAAGTCATCAAGGGTCTGGGAGAGTAATGGCAGTGAAAGGTGTAAATAAAGCACTAGTGCCGCTGAGCAGCCCAAGTAGAGTAGATATAACAGTTGGAGGGCAAAAGCTAAAAAGAGGAATAAAGCTCTGGCCAGTAGGAGTATCGATATTAAAGTCAGAGCTTTTTCAGCTACTTAATGTTTTAAAAAACGGGGAAAAAGAGAAAGTGCCAGCAGGATATTGTCATTTTCCGGAGTATGCACCTGAATATTTTAAGCAGTTAACGGCAGAGCAATTAGTCAGCAAGGTAGTAAAGGGATATACCAAACAAGAGTGGCAAAAGGTAAGAGAAAGAAACGAAGTGCTAGATTGCCGAATTTATGCAAGAGCTGCATCGATAGCACTGGGAATAGACAGATGGCCAGAGAGTAAATGGAATAGTTTGAGTGGAAAAATGGAAAGTAAAAAGCCCAAAAAAGTGAGACAGAGTAAGTGGTTGGAAAATGTATAACGAAGAGTATTTGTTTCAGGTTGAACAGGCAATTCAAAAGCTTCAGAGTGGCGAAAGAGTAGTATCAATTGCATATGGTGACCATGTTGTGCGGTACGGGGAAGTTCAAATAAAGGATTTATTGAATTTAAGACAACGAATTAAGGCTGAGTTAAAAATTGCAGGTATGAAGCCAAAGAGAAAGATTATTTTTTCAACCAATAAAGGAATTTTATAAATGCTGCTAAAAACCTTCAAGCAATTGTTTAACAAACCAAAAATCAAAAGTTCTGCATGGGATGCAGCAGGCTCAGGAAGAAGATTTTTTCACTTTCAACCAGAGTTAGGAAGTATAAACAATTTGCTGTCTCAAAATCTTGAAACTTTACGTAGTAGATCACGTGACATGGTGAGAAAAAATCCATATGCAGCAAATATCATTGATACGATAGTAAGTAACTCTATTGGAACAGGAATAAAACCACAATCAAAAGCAAGAGATGGAGAATTTCGAAAGAAGGTGCAAGAATTATGGCTAAGATGGACAGATGAAGCAGACAGTAGTGGAGTAAGTGATTTTTATGGATTACAAGCTCTAGTATGCAGAAGTATGATAGAGGGAGGAGAATGTTTTGTACGTTTAAGAACGAGAAAGCTGGAAGATAGATTTTCTGTACCACTACAACTGCAAGTACTTGAGTCTGAACATTTAGACAATAAAACAAATCAAACTTTAGCAAATGGTAATGTAATAAGAAACGGGATTGAGTTTAACAAGCTTGGGCAAAGAGAAGCATATTACTTATTTAGAGAACATCCAGGCGAAGGCTCATTTGGAGAATCAGTAAGAGTACCAGCAAATGATGTTTTACATATTTATAGACCACTAAGACCTGGGCAAATTAGAGGAGAGCCATGGCTTTCGAGTATACTGCTAAAGCTCTATGAACTTGATCAATATGATGATGCAGAATTAGTACGAAAAAAGACTGCAGCAATGTTTGCGGGATTTATTACGAGACTTGATCCAGAAGCAAATATCATGGGAGAAGGTGAAGCAAGTGAGCAAGGAGTAGCACTATCTGGCCTGGAACCTGGAACAATGCAGCTTTTAGATCCAGGAGAGGACATAAAATTTTCAGAGCCATCAGATGTTGGAGGAAGTTATGAAGCGTTTATGAGACAGCAACTGAGGGCAATAGCAATAGGTACAGGAATAACATATGAGCAGCTAACAGGAGATTTAACAAGCGTTAATTATTCATCCATTCGGGCAGGGTTGATAGAGTTTCGCAGAAGGTGCGCAATGTTACAGCATAACGTGATAGTGTTCCAGTTTTGTAGACCTATTTGGAATAGATGGCTAGAATTAGCAGTGCTTTGTGGAGAACTGAGTATAGATGAAAAAGTAGTAAAAGCAGCGAAAGAAGAAGTAAAATGGATACCACAGGGATTTGATTGGGTGGATCCACTAAAAGATCAGCAAGCACAGCAAATGGCAGTAAGGAATGGATTTAAGAGTCGATCGGAAGTAGTATCAGAAATGGGTTACGATGTAGAAGAAATTGATCAGGAAATAGCAGAAGATCAAAAGCGTGCTGATTCTCTCAACCTTTTCTTTGATTCTGATGTCAGGACACAAACAAAATAAATCTCGGTTACTTTATGGAAATTTTACAAACCAACTGGCTATGTAGGCCGATGATGATAGAGCAAAAAAGCTTTGACCTGTTGTCACTATATAACGGAAAACAACCTATCTTTAAAAATATAAAACATGCAGTAAATCAGAATATAGAAAAAACAGCAGTAATAGCAATACATGGAATTTTGACCAAAAAACCAGGAGTTTTTGATGATTTTCTGGGAATGACATCATATGAGAAAATTCAAGAAGAAATAGAAGAAGCATTATCAAACAAAGATATAGAAACTATTCTGCTTGATATAGATAGTCCAGGAGGAGAGGTAAACGGTGTATTTGATTTAGCTGATTTTATTTACGAATCAAGATTAAAAAAGAGAATTGTGGCAATAGCAAATGACGATGCGTATTCTGCTGCGTATGCTATAGCCTCCAGCGCTGAAAAGGTATTTGTGAGTAGAACTTCTGGTGTTGGCAGTATTGGAGTAATAGCAAGTCATATAGATCAAAGTAGGTTTGATGAAAAATGTGGAATAAAATATACCACAGTATTTGCAGGAAGTAGAAAAAATGATTTAAACCCACATGAGCCAATAACGTCTGAAAGTATGGAAAGCTTACAAAAAGAAGTAGACCGACTATACGAAATGTTTGTGCAGCTAATAGCAAGAAACAGAGGTCTTTCAATTGAAAAGATTCGATCAACAGAGGCAGGGCTATATTTTGGGGAGAAAGCAGTAGAAATAGGCCTTGCAGACGGAATGACAATTCTTTCATCTATTAATAAAAACAGGAGTA
>NODE_66_length_3749_cov_2.229155
GATATATATCGTCTTCAAAGAGCTTGGTGGATGTAATAAGAAGTTCAGCCCCAGGATTTATTTTTACTACTGCTATGTCACCCGTTTTAGCAGCAGCAGCAAAGGCAAGCGTTGAGCATTTAAAATCGAGCAATGTTGAAAGAGAGAAGCAAAAGCAGTCTGTTGAAAAGGTAAAAGACTCACTGAGAAATGCAGGAGTGAATTTTATGCAAACAGAAACTCATATAATTCCAATCATAATTGGCGATCCTGAGCTGTCCAAAAAAGCATCAAAATTGTTATTTGATAAGTATGGAATATATGTACAACATATAAATTACCCAACAGTTTCAAAGGGGACTGAGCGCTTCCGTATTACTCCTACGCCTTACCATACAAATGAAATGATAGAGCATTTAACAAAATCTCTTGTAAAAGTTTTTGAGAAATTGTCTGTTTGTGTCTGTTGTTGAGTTTAAAGTTGCCAAGAATAAGGTATCTATTTAAAAGCATGGTTAATGTACAAAATCAGTGCTTTATTTCTTGTCATGAAAGTAGCTAACACTGGGATCCAACTAAGTTACTTTACAACGTTTTTTGTGCAAAAGGACTAGATGCCATTGTCACACACTGACTATTTGTTCCTATAGTTGTCTTTTCTCGTCTATCTTATTTTGCCACCCTGCTGCAATGAGGGGTAGGTAAGACCATTTATTATTTTCACTACGTGACTTTTGCTCTTTTGAATGAACTTTAGTTTATATCTCCAGCAATGACAAGCGCGTTATCTTCCCTTAATCTCCCACCGCTTTCTTGCAGAAAAAGCCTACCGAGTGAAGTTTTATATTTATTAATTCCAGAGTAAATTATTCCATTGTATCTTCCGGCAGCAAGATATGCAAAACCTAGTACCGTTGAGCCAAGGGAGCGTAGATTATTATTGTCAAGTGGTAATTTATTTAACAAATTACCACTTATGTCTATTATTCCCCCTTCACGAGCTTTCATCCGCATTTTTACATGGCGAGATTTGAAATCTTCAAGAAAAGCTCCTTTCTTTTCCTCTGCCCAGAAAGTTTCTCTAAGGGCTGGAGCATCAATCACAGCTGCTACAACTCTGTTTTTATGAATGAGACAAACTGATACTGCAAAATAAACCATACAACTAAAAAGGTTTTCCTTGCCTTCTATAGGCATAATAAACCAAGTATAACCGCCTTCTTTTAGATCTTGGCCTACATCGTCTTCAAAAATAAAATCATAGTTCTGGTTGTAGTTTTTCAAGCAATCGTATATAAGTTGCTTGGATTTTGAATAAGTTTTATTGATAAAGTCTGCTGACTTAACGCTTGAAATTTGCAATTCATTAAAATCACGTATAATCTGCTTGGAGGCACTGCGTACAGAATCAAGCATCACATTGATTCGTGGTGATGAAATGGCCATTTACTCTTTTACTCTTTCGTAATAGCTGTTATCAGGAGTATGTACTACAATTTTATCCCCTTCTTTTATAAATTGAGGCACGTTAACACGTATTCCATTTTCCAAAATTGCAGGCTTATAAGAAGCAGTAACAGTCTGACCTTTGATAACAGACTCTGTCTCTTTTACAGTTAGTGTAACGTAATCAGGCACATGTGCAGAAATTATTTTATCTTGATAAGTTACTACTTTAATTTTCATATTATCTTGCAAATAAGCCTTCTTTTCCCCTAATAAGTCTAAATTTATAACAATCTGCTCGTAACTACTTGGATGCATAAGATTTACGATATTCCCTTCAGTAAAGAGATAAACATATTCCTCTTCATCTAAAATTGCCCTTCTGATTGTTGCATCAGAGCGAAACCTCTCATAGTACTTTGCTCCTGTTTGGATATTTTTCATTTCAGCTTGTATATATGCACCACCTTTACCAGGTTGAGTATGCATAATACTTACAACCAAAAACAATCCACCGTTATGTTCTAGTACCTGACCTGGCCTGATATCATTAGCCCTTTCTGCCATAATTACACTTTTAATTTGGTCTGATTATTATAAATAACTTTATACAAATATCAAAATTTTTATTGGCCAATGAATTCTGGCATGTTGATTACTATATACCTTTCCTTCATGTTGATGTATGGAAATACTTCTTTAGTAAAAGATAACATAATGTTTTTTTTTGTGCTGATAACCAAAATTTCTAATATATCCCCTGAGCCGAAATTATTCACAGACTTCACATAGCCATATAATTCATTACTCTCTAGTCTTACTTCCATATTCACAAGATCATCTTGGTAAAATTCATCCTCATCATTTAACTGTGGTAGCTTATCTCTTTCTATATATAACTTTTTATTTCTTAAAAGCTCTGCTTCATTACGGGAATTCACACCGCTAATTGTTGCTATTACTAAATTATTACTGACAACAGACACCAAGCTTATTTTATAATTTTCACTTCCGATTATTAGTTCACCATATAGGAAAATATTTCCGGGCTTTTCAGTAAAGGTTTTTATTTTGACAGCTCCTTTGATTCCATGAGGAGAAGTAATTATTCCGAGGCATATATTCATATTAATATGATAGTTGAAATCAGCTTTTTGTCCATAGAATTGACAATTTACTGAATTAACATACAATTAATATTGTAATAATTATAGCGGGTAATGTGTGAGTTCTATCAGTAATCAAGAAAAGCAAAGTATTATAAGTAGCTTAGAAAAAATCAACTGCAAGCTAAAAGGTGAATCTATAAAACTTGATGATACAAAGGAATCTATAATAGTAGCACGTCGTAAATCTGTTGTTAAAGGGATATTGGAACATCTCAAAAACCCTTCCATTGCTAACTGTAATGTTATGATCGATGCAGAAACTGGATTTGGTAAGACTTACGACATTGGAATACTGAGTCATGTACTAGCCCAAGCAGGATTTCATCATCTTGTTGCAGTACCAAGCAGTGATCTAGTAAACCAAGCTAAAAAAATGATGAGTAGTGCATTTACTGTAAACATTAGGACACCTAAAACTGCTGAGGAAATTAAAAATGCACTGAAGGCAACTAAACCTACAACAATTATAGTGACACATGACCTGTTATTACAGCAAGAAAATGATCGTAAATTTAAAGACCAAAATACCAAGTTGTGGATTAGTGTTGATGAAGCAGACAGTATTAACAAGCAGCAGGATTTTGAGAACATGTGCAAGCTTGATGAGAAATATCCTACGACTTACCTCACTGCAACACCAAAGAGAAGGATTTTAAATAGATGCGGAAAAGTTATCAGCCCGACAAGATTGAGTAGACGTTGTATTGCAAACGCCATCGAAACAGCAAGTGTTATTGCAAAAACCAATAGGAGAACAAATTTCACTCTAGCATTTGTAGTGAATATTGCTGTTACTATAATACCTATGATTACATTATTTCCTGTTATAAATAGTAATGTTGCTGCTGTAATTGGTCTAACTTCAGATTATTGGCTGTATTCTGCTTTGATTGGAAACTTATATTATACAATTTCTATGTTTATATTTGGTATAGTAATGTTGCCAATTTGGTGGGTACTAACTAAAGCAACTGGTGTAGAGTCAAAAGAACTGCTTTCTAGATTTCTTGCTAACGTGCGTAGCTTATTTACTAGAGAAAAATCGAGCCCAGCTCATGAATATGTTGAAGAGAGCGAAGAAGTTTTTAATTACAATAAGCTTGTTGATACCGATGATTTATTAACTTCTATAAGATGGAATGTGCAAAGCCCAAT
>NODE_67_length_3693_cov_2.206674
CTGTATGGATGGCGATAGTGCCGGACGTCATGCTGCTATGCGGGTTGCAGAACTTGTTCTGCCGATACTAGAGCCTGGATACACATTGAAGTTCGTGACTTTGCCAAGCAACAAGGACCCATACGATATATGTAATGAACTAGAATATAAGACGGAAGATGTACTATCCGCTTTTAATCGCTCAACAGAATTGCACTCTGAATATTTATGGCATCACATAATTGGTAGTAATTTGCAAAATTATGAAAAATTTGCTCCGGAAAAATATTCAATTCTTGAGCACAAATTCATGGGATATGTAAATGCTATCAGTAATAGCAGTATTAGAAGGTATTATAAAGATTATCTTTACAATAAAGCTAATGAACTGAGAAGTAGCTTCAAAAAGCAAATTTTTAAAAGTAGATTCAGAGAAACAAAAGAGGAGTATCTTTACAATAAATCTCCAGAGCTAATTGAAGCAGAGCAAAATCAAGCTATAATCCTGCGTATAGTAATAGAGTTTTCTGAACTTTTAAACCAGCCTATATTTTTTGAGCAATTTTCCCATTTTGAGTTTACTCATATGGAGATGAAAAAATTACAACAGTGCGTGATTAATATGGTAACTAGCGAGGGTAACTTCAATAAAGAAATTCTGCTACAGGAGTCTAGTGTTATAAAGTTTATATTTGAAAAAACTAGCGTACTAAATAGTCAATTAAGTGAGAAGAGATCAGCAGAAACTGTCTGGAATAACATAGTGTTATTAAAAGAATTAAATGTATTACAAGAAGAAAAAATTAAAGCAAGGCTGGGAGGTAATTTTGACTTAGAGGAAAGGCTAATAGAACAAATAAAGCAAATAGAGGATAGTATACAAGAAATGCAAATGGAATTTATTCAAAAGTAGATGGCTTAAGATGTTCAAAATTATTAGAAAAACACTGTATTAGTAGTTGCTTAAAATAGCTTATTCTAGTATATTTTCAATTTATTTAATCACGACAAGTGTTTGCATTTCTTCCTCTCATTATTTTTTTAGCCTTATATCTTGGTAGTGGTATTTATTTTTCTTTTTTTGGGTTTGACAATCCTCTTCATCAAATTTCACCGTTAGTTTGCTTATTACCAGCATTATTTTTTGCTATTCTATTCAATAAAAACAAAATTCAGCATAGCGTTGATACTCTTATAAAAGGTATGGGTAATAAAACTACTCTTACCGTGTGTTTGATTTTTCTCCTTGCTGGGGCATTTTCTACTGTTACTCAATCGCTTGGTAGTATAAATGTTATTGCTAGCTTAACTATTTGCTTTCTTCCAGCACAATTATTACTTCCTGGAATGTTTGTGGTTTCTGCGTTTATTGCAAGTGCAATAGGCACATCAATCGGAGTTATTGCACTGATAACACCAATAGCTGTGAATCTAGCACAAAATGGAGCTTTTGATTGTGCAGTGGGCGTTGGAGCTGTGATAGGTGGGTCTATGTTTGGCAGCAACCTTTCAATGATATCTGACACCACTATTGCTGCTACTTCTTCACAAGGAGCTTCAGTAAAGGATAAACTAAAACTAACCCTAAAGACAGGATCTGTTACAGGTCTTATAATACTTACTTATCTAGTAATGATTTCAAATAGCACAGAAGTTGTTTCTCTCTCAAGTCTGAATTATTTATCCATAGTCAAAATTATCCCTTATATATCTTTAATAATTATGGGTTTATTTGAAATAAACACACTGGTAACATTAGCTGTTAATATGGTTGTTGCTGGAATATTAGGAATAGCTTTTTTTGATTATTCTATTATTGATTATTCTCATGATATATGTAGGGGTTTTAATAAGATGAATGAGGTAATGATATTTATTCTTTTCAGTAGTGGATTAAGCCACTTAATGTACGAATACAGTCAGAAAAAGATAGATAAATTCACCGATGAGGTGAATCTCACAAGAAGTCAAGCTGAACTTATGATTGCAGGAATATCATCTATGTTTACTATTTTGGTTTCCAGCAATATTGTTGCTATTTTATTAACTAGTAATATTGCGAAAAGACTTGCACAAAGATATAACATTGCACCACACCGTAGTGCGTATTTATTAGAAATATTTACTGCGATCACAAAAAGTATCTTACCTTATGGTTCTCAAATATTGCTAGCAAGCAGCATTGCCTCTCTTTCACCTATTGCTGTACTAACAAAAGTATATTATTGTTTTGTTTTTGCAGCAGTTGCAATAAGTGAAATAGTTATTAATGGCAGACGTCATGTGGTTGTAGCTCCTCAATTACCATAAACAACTCTTTCTGTAGCTTTGTGCAAATTATGCTATGCTGTAAAGTTGAGCCATATTCATATATAAATTAATCTGTTGTTGCTAAACCTTCATTTTCACAACCCATTTTTCTACAAATTTTCACTCAATTTGTTAATAAATTGACAAATATTATAATATTTGCTAAAATATTTATATACCACCAGTTCTTTCATAAAGACTTAGTGTTGCTAATGTCATAAAAAATGTATCAAAATAGAGGGGAAACAGATGACTGATTATTATGAAATATTAGGAGTAAAAAAAGATGCTACTCACGATGAGATAAAAAAAGCATATTATAAATTAGCATTGAAGTTTCATCCAGATAAGTTGTATGAAGAAGCAGAAGAATTAGATAACTTGGAAAAAAAGAAGAAAGAAGGAAAAAAAACACTTTCAAAATCAGAAGAAGATCAACGAGCTCGACTTGAAGAGAAATTGACAAAATTCAATGAAATATCAGTAGCACACGGAGTGTTATCTGACCCAACAAAAAAAAGCCAGTACGATAGGGGAGAGGATTTTAGTCAACAAACTTGTGAGAGGGAGTGGTCATGGAAAGAAAAAATGAGTAAGCATGAAGAAGAGGAAGAACGTAAGCTCGCAAAGAAAATGTATGAGCAGAGAGAAAAAGAACTTATTAGAAACAGAAAACTTCATAATCTCGATATTAACGTTAATTTCAATCAATTACTTGATTCAAAGCTACGGATTTATGACTTACCCAAAAAGATTGAATCAGGTGATATCATTCAGTGTCGTTCTCTGATAGATGAAGTGGAAATCACTTGTGATGGCTTTAAATATCTAGCAAAATATGCTATTCTGTATGAGCAGGAGGAAATTTTCAAGCTCTTTGAAGAAAGGATAGAAATATCACCAGATGCCATCTTAAGCTATGCTTCTGAATACAAATCTGAAAAGTTTTTTGATAATTTTTTAAGTAAATACTTAGATAAATTAGATATCAACTATAAAGATGAAAAAGGAAATACAGCTTTACACCATGCATTAGAATGGTTTGCTTGGAATGAATCGAAATACCGAGGTTTTGTTAAGTCAGTTCTTAGTAAAGGTGCAGGGCTTGATGTTGAAAATGGAAAAGGTGAAACTCCGTTTGATCTCTTGCTTAAGTATGTTCAAGAATATCCTATAACTAAAGGAGTAGAAAGATTAAATTATGTTGCGGAGTTGCTTAGTTGTTGTAAAACCTATGAGCTGAAGAAGCTAGAAGGTACTCCTGTGTTAAATGGACTGGTAGAACTTGCTGCCAAGTATCGTTTCGAAGGAATTTTCGACCTCTTGGCCAAAAATAACATACAGATTTCAAATTTCAGTGATAAAGCCGGTAACACAGCTTTACATCCGTCTCTTATACCCATT
>NODE_68_length_3682_cov_2.156681
GATGTTGTGTTGTTGTTGTTGTATGTGTGTTTGTACTGTTTGTTGTGTGGTTGTGTGTTTTTTTTTTTTTCAAGCAGAAGACGGCATACGAGATTGCCTCTTGTCTCGTGGGCTCGGAATGTGTATAAGAGACAGATTTCAAATTTATCCATATCAATGTCAGTAGATTTATTGAGAAAATATCACTTAGTTCTTTAAATTTATGTTTTTGGATATATATTAATCATTTATTTTCAAAGCCTCAATAAAAGCATTCTGTGGGATGTTTATGTTTCCCACAGAATGCAATCTTTTCTTACCTTTCTTCTGCTTTTCAAGCAGCTTCATCCTTCGTGTGACGTCTCCACCGTAGAGCTTGGCTGTTACATCTTTTCTATACGGGTTAATCGTTTCTCTAGCAATAATTTTTCCGCCTACTGCCGCTTGAATCGCGATTTTATATTGCTGGCGTGGTATCAAGTCTTTCAAACGTGCACATATTTCACGGCCTCTTTTTTCTGCCCTGCTTTTATGAACAATGCAGGCTAACGCATCCACAGGTTCTCCATTAACTAAAAAACTTAATTTATCTATCTGACTTTCCTGATAATCGGATATTTCCCAATCTAAACTTGCATATCCCTTGGAAATTGATTTTAGTCTATCGTAAAAATCAAAAACAACCTCAGACAGCGGTAATTTATACTTCAGTAGTGCTGTTGTCGTATTACCAACATAAGATAAATCCTGCTGTTCTCCTCTCCTCTCTTCACACAGAGATAGAATCTCTCCTAAATATTGATCAGGTACCATTATAGTTGCAGTGATCCACGGTTCTTCCACTATTTCAATTTTTGTAGGGTCTGGCATGTCGCTTGGGTTATGGATATTTAAAACTTTACCATTTTGTGTTGCAACTTTATATATAACACTCGGTGCAGTTGCTGTTAGATCTAAATCAAATTCTCTTTCGAGTCTTTCTTGAATAACTTCAAGATGTAGCATTCCTAAAAAACCGCAACGAAATCCATAGCCTAACGCATTTGACGTTTCAGCATCAAAAGTAAAACTTGCATCGTTTAAATGCAATTTTTCCAGTGCTTCCCTTAAATATTTAAAATCATCTGTGTTATTGGGAAAAATACTGCAAAATACTACAGGATGTACTTCTTTAAAGCCAGGTAATGCCTTGCTGCACGGCTTTTTCTCTTCAGTAATAGTGTCTCCTACTTTGCAGTCTGCTACTTCTTTCATTGAAGCAGTTATAAAACCCACTTCACCTGCTGAAAGTTCACCATTCATAACTTTTTTAGGAGTGAAAATACCGATATTATCGACCTGATATGTAGCATTATTAGACATCATAACGATTCTCATGCCTTTTTTTAGTACTCCATTTTTAACTCGCACTAAAATTACTACTCCTAGGTAAGGATCATACCAACTATCAACTAAAATTGCTTGCAGTGGAGCATTTGTATCACCTTGAGGAGCGGGAAGTTTTGTCACTATAGCTTCAAGTACATCCTTTATCCCAAGACCAGTTTTTGCCGATATCAAAATTGACTCAGTTGCATCAATTCCGATTACCTCTTCAATCTGAAGCTTTATCCTTTCTGGATCTGCAGCAGGAAGATCGACTTTATTAAGCACAACTATTATCTCATGATTATTGTCAATTGCCTTGTAGACATTTGCCAGAGTCTGAGCTTCAACTCCTTGGCTGCTATCTACTACCAAAAGTGAGCCTTCACATGCGGCTAAGCTTCGGCTGACTTCATATGAAAAGTCAACATGACCTGGTGTGTCCATGAGGTTGAGGCAATATTTATTACCATTATTTGCAGTGTAATTGAGTCTTACCGTTTGTGCTTTGATTGTGATTCCGCGTTCACGCTCTATATCCATTGAGTCAAGTACCTGATTGGTCATTTCCCTTGTCTCAAGACCGTTACATTCTTCTATCAAACGATCAGCAAGAGTTGATTTCCCATGATCTATATGTGCTATTATTGCAAAATTTCTTATATTGTTCATAGATCTATTTATTTAAGTAGATCTATTTTACATTTTAAGTATTACAAGAGCAATTATTTATATCTCTTTTTGCTAAAAACATTAAGCTGCAGTCCTTGCCAATGGGCGGCAATGCTCATTAGCTGATGCTTGCTTCACTGTGCTACTTGGATCTTCTTGCTGTCTACACGTTTTTACTGCATCAACAAGACTTAGGTAAGCATTACCAACTTTAATCTTTACATCTTTATTTTTTTCTAAATCCGCATCAGTTGGTCTATCACTTATTATTCTAATACTACCATCACTGTTAGCACCTAATGTAATGCTACATTCCTTTCCGTCTACATACCAGTTAAACTTTATTCCATGTTGAACTGTGGTACCTAAATAATAACATCTAACCCCCTCCTGTATGTAACCACTGATAGATTCTTGTTGATTGCCACTTGAAATAAAAAACCCAGCAATATTGTTTTTTTTACAAAAATCACTATTTAAAAATTCGCTTATTTTAATATCTGTGCTTTTATTGTCTTCTTTTAGTTTGATTCTTGTATAAAGAAGATCTGAATTACTATGCTTTTCGATTGATATCGCATCAATAGTGCCGTTTTCTATATACTTGCTAAACTCCTCTTTAGCTTTCTTTTCTAATTCTTCTTGCTTTACTGCACTTTGTTGTTGTTGCATTTTTTCTAGCGCTTCTTTCATTTTTTTCTGCAATGATGTGATTTGATTAAGTTCTTCTTCATTCCGGTTAACACTATTAAGCAGCTTTAAAGCTTCTGCTATTATACTTAAATTTTCATAAGCTACTACAACATCATACTTGTCACTTAAACGCTTATTACTAGCTAAAGAGTGTTTAAAGCTATCCCAACACTCGTGTTGAACAATAAAACCTGCTCCTATAAGCTTCTTGTAGATATTAATAAGCTCTTCTGTTATATTTTTCTCTTGATCAGGATGCTTGTTAATTAGCTCCAGGCTTTCTCTAATATCATTAACTAAATTACCAGGTATAGGCAGCTTTATTATCGACTTGCTCTCTATTGACTTATCTAGCTCTTTTGTGATATTTTTAAGTTTTTCCAAAACCATAATTTTACCTTATAAAACTACCTTGTACAATATATAAGCATTAGGAAACTTTCAACATCTTTTTTATTAATCCTTCAACATAGCTGACACTTTTTTTGAATGAGAAATCGCTTTATTAATCATATAATTCTCATGATTGTTATCTATTTTAGGCAATTCGTACAAATAATTCACCATTATTCCGGCTGACTGACTAATGCCTTTTTCAGAAGTATCAGCCATCCAGTTGATTTGTTTGATTGATGCACCATTGCTTAAATGAAAGTGTGCTACTGGATCATAAGCACCCCCACCACTGCTTTTAACCTTTAGCAAATAATGTGCACAAAGTTTCAGTAGGGACTGTTTTTCGCATTCAATGTTAGTTTTTATGCTTTCTAAAATTTCTGTACCTGATTGTTTTATATTAAGCTTACCTAATAAAGCTACGTCTTGATTTTTTAGCCATTTTGTAAATCCAGGAACTGGAGAAAGAGTTGCATACACTTTTACGCTTTTAAATTCTTGCGATAGTTTTTCTACGACTCTCTTTATTCAAAAGTTACCGAGGCTAATTCCAGATAAACCAGTTTGAGTGTTTGAT
>NODE_69_length_3672_cov_2.597743
ATTCAATTTTGCGCGATGGCTCAAGTATCACACCTGCTAATATATAAAATAAAGCCGCTCTAATTATAGCCTGCTTTCTACGTGATAGAATCTCATTGGTTTTTCTTTGCTTTTCTCCTACTTCTTTTGATGAAGTTGTGTGCATAGCAAAAATTCTTCCTGCTTTTAACTTGTTGAGATATTGATCTAACTCTCTCCTATTATTAATAAGCTCCTGAAATTTTTTCTTTGCCTGCTCTTCATTACCTTTATTCTTATCAGGATGAAATTTTAATGCCAGCCTTTTATAACGCCGTTCAACTAACTTGAGTATATCATCAAACTCCTGGCTTATTACTTCTTCCGCTTTTATTCCTAGCCTTGAAAATAAATTTTGATTACTGTAATATTGATTTCTGGTTAAACTTGCCACTATAGCCTCATTAAAAGGTAGTGACTATACTACAAATTTAATACTCAAGCAAGAATTTAAACTATATCAAAAGCAATTCCGTGTTTACCAACATAAATCCTTAATTTCTTTCCTTTAATTAATCGACGATTCAATATTTCTTCAGCTAAATGAACTTTTATCTCTTTTTCAATCAGCCTCTCTATTGGACGTGCTCCCATTTCTTTACTATAACCTGTTTGTGCAAGATAAGACTTTACTTCTTCTTCAACTGAGCAGCTTATGCCCTTTTGCATAAGTTGTTTTTTCAATTCCTGAATAAATTTATCCACAATGTGCAAAATGACATCCGTATCCAAATCAGAAAAGGAAATGACTGCATCAAGACGATTACGAAATTCAGGGCTAAAAACCCGTTCCATTGCTTTTTCGCTGTCACTGATGTTAAAATTTTTATACCCAAAGCCAATAGAACTTTTGTTACGTTCAAATGCCCCTGCATTGGTTGTCATAATTAAAATCGTATTGGAAAAATTAACCTTACGTCCGTAAGTGTCTGTAACACACCCATAATCCATGATTTGTAGTAATATATTATAAATATCACTATGAGCTTTCTCAATTTCATCAAGAAGTACTACGCTATATTGATTATTAGATACAGATTCTGTAAGCAATCCACCTTGGTCGTAACCCACATATCCAGGAGGGGAACCAATCATTCTAGATATTGTGTGAGGTTCCATATACTCAGACATATCAAACCGAATAAGGTTCATACCCATATTTTGTGCTAGTTGCTTCGCAAGCTCAGTCTTACCTACACCAGTTGGCCCTGCAAAAAGATACTTTGCCAAGGGTTTATTGTAACTTCTCAGACCAGATTTAGCAATTTTAATAGAATTAATGAGAAACTCTATCGCTTGCTCTTGACCAAAAATGGCCCTATTGAGATTTTCTTTCAAAGATTTTACTCTTTGCATATCATCAAACCCGCAAGGTACGTTTGTAATCCTAGCGATAGTACTCTTAATGTCTCTACTGTTTATAATTTTTCGCCTGCTTTTTTGTAACTTACAATATGCCCCTGCTTCATCTATAACATCAACTGCTTTATCAGGTAATATTCGCCCAGTAATATACTTGTGTGAAAGTTCAGCTGCAGATTTAATGGCATGTTTCGTGTAATATACTCCATGATGCCTTTCATAGTAATGCTTTATACCATCTAGTATCTTTACTGTATCATTAATAGAAGACTCTTTTACATTAATTTTCTGAAACCTCCTTGCTAATGCTTTATCCTTTTCAAAGCTATTGCTATATTCTCTATATGTAGTTGCACCTATACAACGCAACGCACCTCTTGCAAGTGCAGGTTTGAGCAGATTGCCAGCATCAAGAAAGCTGCCACTTGTTGAACCTGCTCCAATAATAGTGTGTATTTCATCAATGAAAAGAATAGCGCCAGGTTTTGCCTCAATTACTTTTATTATAGATTTTATTCTCTCTTCGAAGTCACCTCTATAGCGTGTTCCTGCAAGAAGTGATCCTAAATCCAAAGCATAAATTATGCTGGATCTCAGTGCACTCGGAACACTACCTTCAATAATTTTCAATACCAAGCCTTCAACTATTGTTGTTTTACCAACACCTGGTTCTCCGACATATAAAGGGTTATTTTTTCTGCGTCTTAGCAAGATTTCTATAGTGCGATTTAATTCATAATCACGACCAACGACATAATCTATTTTTTTGCTTCTTGCATAATCATTTAAATTTCTACAATAATTTTGTAGAACTTCTTCGTCTTTTAATAATTCACCTTTATTTGCTACAGTAGAGATATCGTTATTCTTATCAAGTTTTATCTTGCGATTAGTTACATATTCTTCTATATCACCTGAATATTTTATATTGGATATGTTATAAATCAAATTAGAATCCTTTGCATTCTGTTTGCGTAATAGCTCTTCAATGTATAAATCTTGCTCAGACAGAATCTCTAATAGAATACTTGCTCCATTTATTTCTTTTCTTCCCAGACGATGAGCTCGTATCATGGCTTTATGTATTATGCGTTGAAATAGCACATCAGGCTCAACTTTATTGACAGTTAATTCGGAGTTGTCTTGTAAAAAACCTTTTGTATTATTACCATGATCATTCCTTAATATAATATTATCTATATTTATGATTTCACCAACTCTGATGTTACATCTTGATAAAACATAATTTACATCCACATCTTTGGTTAATGCTAGCAACAAATGTTCCACTTTTGCATATTTAAGCTTACAATCAGAAGCAATCTGTAACGCTCTATTTAAACTTGCCTCTAAATTTTTAGAAATCATCTATTCTCTTTAAAAGTGTAAATTTATATATAATTAGTAGCACACAATTATTAAAAAAACTGAAATCTAGCAGCTCGTTGTAGCCAAATTGAATGAAGCTACAGATTATAGTCCACACAGCCTAACATTATACCGTTGTGATAATCTCAAAACGTTATAAGCAGCAGAATTAAGATTATCAAATTGTAGGTAAATCTAATTTGGGCTAGCTATATATTCTTTCTACCATCCTCCAATCACTTCACTTTGCAGCAAGCTTACTGGAGCTTCTAAGAAACTCCCTCTATTAGTTCATCTTTTTCCACCAAGATGTAACCAAGCTCACTGGCTTTTTTGCTTAGGTTCTTCATTACTCTTTCCTTATATAATTTTTCATAATAGTCCATTCCTTTTTCTACATATTCCTGTCCATACTTTAGCATACTGTAAAAAATACACGCTAGTTTTCTTGCTGTAGCAGTAATTGCTTTTGGTGCTCCTAGTCGTTTTTTCAATCTTCTACAGTATGCACCTATTGCACTGTTACTTCTTGATACACAGTAAGCAGCTAATCGAAAGGCATTTGCAGCACGATTAATGACTTTACGAGTCCTTGTTCCAATAACTTTTTCTCCTGTAATTTTATTGGCAGGGCTTAATCCCAACCAAGAAGTAAAATGCTTTTCTGTTGGCCATTTATTATGGTTTATACCAGTCTCTGAAACGATGGTCTGAATATTTAATACATCAAGTCCTGGCACTTTAGTAAAATCCATACCTGTTATTCTATATAACTCTTCGTATATAGCAAAGTTTGGATGATTTTTTGCTTTTTTTTTCACTTTACTTAATGGTTTATTTTCATCGGATTTTGTTTCAAGTGTTTTATAATAGTTCTCAATACTTTTGTCGCATTCAATTATTTTTTCCTGATAAATGTTGTAT
>NODE_70_length_3670_cov_2.719729
[truncated: 862,013 more chars]
