# Supplementary material for: A bioinformatics approach to identifying Wolbachia infections in arthropods
Source: PeerJ. 2018 Sep 3;6:e5486. doi: 10.7717/peerj.5486 (PMC6126470; doi:10.7717/peerj.5486)
Supplement: Supplemental Information 1 — Supplementary figures/tables and code used for data analysis [file peerj-06-5486-s001.zip › Supplement/assembled_genomes/Mycopsylla_proxima.fasta]

>NODE_2_length_5572_cov_13.021120
CAGGTATTTCCATAGAAACTTTATCTTTTATATAAGGTAATAAATTGCCTATTATAGTAACTAGTATTTTATCGTAAAAACTAATTTCATTATCAGAATCCAAAATTAATTTTTTTTTATTTTTTAAAATATCATAAATAACTTTATCATAACTATTATTTAACAAACCATTTAATATTAAAGTAGGATTACTAGTAATCGAACTAAATTGATATTTTTTAATATAATTAATATCCGCTGTATCAATAGATATTTTTAAATTATTTATTAATAAATTAAACAAATTCATATTTTTTTTTTTTTTTATTATTTAATATATTCAAACTTAAATTGTCTAATCATTTCTTATTCTCGCATTTAAATGCTAACATAAGATCAAATTAACATTTTTTTTGAGTTCGGAATGTTTCAAAAAATTTTTTTAATTAGATTAGTAATTAGACAGAATTATTTAAATTTATAGATATAATTCTCACGATATAATTAGTATACGTTAGCTAAAACATTACTGTTTTTACACATCGTACCTATTAACCTTGTCATCTTCAAGGAATCTTAAGTAAAGCAACATACTTTATGGGGGTTTTTTTTGAGAAATGCTTCCTACTTATATGCTTTCAGTAGTTATCAAAATTTAAACTTAGTTAACCGACTATGCAATTGGTATTACAACCGGATCACCAGTGGTTTATCCATCTTGGTCCTCTCGTACTAAAGACAGAGTCTCTCAAAACCCCTTTCATCCACGGTAGATAGGGACCGAACTGTCTCACGACGTTCTAAACCCAGCTCGCGTACCACTTTAAATGGCGAACAGCCATACCCTTGGGACCAACTCCAGCCCCAGGATGTGATGAGCCGACATCGAGGTGCCAAACATTGCCGTCGATATGAGCTCTTGGGCAATATTAGCCTGTTATCCCCGGAGTACCTTTTATTCGTTGAGCGATATCCTTTCCATTCAGAAAATATCGGATCACTAGAGCCTACTTTCGTATCTGTTTGATATGTCTATCTTACAGTTAAGCACTCTTATGTTCTTACACTCAACATACGCTTACCAAACGTATTGAGAGTACCTTTGCACTCCTCCGTTACTTTTTAGGAGGAGACCGCCCCAGTCAAACTACCACCTACGCAATGTTTATTTTTTAGATTATAAAATATATAAGATTATTATTTTTTTTAGATTGGTATTTCAAGGACGACTAGATATAATCTGGCAACTATATTTCAAAATCTACCAACTATCCTACACAAAAAAAAATAATATTCAATACGAAGATATAGTAAAGGTTCACGGGGTCTTTCCGTCTAGCCGCAGATACACTGCATCTTCACAGCAATTTCAATTTCACTGAGTTCTAAATGGAGACAGCGTGGCCATCATTACGCCATTCGTGCAGGTCGGAACTTACCCGACAAGGAATTTCGCTACCTTAGGACCGTTATAGTTACGGCCGCCGTTTACTGGGGCTTTTATAAAATGCTTTATCTTTTAAATTAACATTCTCAATTAACTTGCCAGCACCGGGCAGGCGTCACACCCTATACATCCGTTTACACGTTAGCAGAGTGCTGTGTTTTTAATAAACAGTTGCAGCCACCTTACCTCTTAAACTAGTTCTTTAAAAAAATTTTTTTAAATATTCTAGCGTATCTTCTCCAGAAGTTACGATACTATTTTGCCTAGTTCCTTCACTTAGATTATCTCACACGCCTCGGTATTCTATACCATACCACCTGTGTCGGTTTAAAGTACGTACATTAATATATTAATGTTAGAAGTTTTTCTCGGCAATATAATTTTTATAATTTTATTTTTATTATTAAATTATGCAAAATTAGATTTACTTGATTGCAATTTTTTTAAATATTAAACCTAAACTTCCTATTTTAGGATTATAAAACTAATTACAAAACTCCATCACATATATTAATGGTAAAGAAATATTAATCTTTTTTCCATCAACTACGTTTTTCAACCTCATCTTAGGTTACGACTAACTCTATTTCGATCATCGTTGAATAGAAAACCTTAGTATTTCGGCGGAAATGATTCTCACATTTCTTATTGTTACTTATGTCAGCATTCGCACTTGTAAAAATTCCAAATTATTTAAAAACAATTCTTCTACACTTTTACAACGCTCCTCTACCACAAAAATAATGTTCATAATTTCGGTATCTATTTTAGCCCCGTTAAATTTTTTGTATTAAACATCTATATCAATGAGCTATTACGCTTTCTTTAAAGGATGGCTGCTTCTAAGCCCACCTTTTGATTGTCCAAGATTTTTAAAAACATTTTCCACTTAAATAGAATTTAGGGACCTTATTTTATGATCTGGGTTGTTTCCCTTTCCACATATGACGTTATCACCCTATGTGTGTCTCCTGTAATAAAATTATTACTATTCATAGTTTGTTATGATTCAGATATTACTTAATCAATACAGTGCTTTACCAATAATAATCATTTACAAGGCGCTACCTAAATAGCTTTCGAGGAGAACCAGCTATCTCCAAGCTTGATTAGCCTTTCACCCCTATCCACAAATCATCCGAATCTTTTGCAACAGATACCGGTTCGGTCCTCCAGTAAATTTTATTTTACATTCAACCTGTTCATGGATAGATCGCTTGGTTTCGGGTCTATAATATTTAACTATCGCCCTTTCAGACTAGATTTCTCTACGCCTACCACATTATGTTAAGCTTGCTAAATATAATAACTCGCTGACCCATTATACAAAAGGTACATAGTCACTTTTCAGCTCCTATTGCTTTTATGTATATAATTTCAGGTTCTATTTCACTCCTTTTTAAAGGTTCTATTTCATCGTTCCCTCACGGTACTTGTTCACTATCGGTTAACTATGAGTATTTAGCCTTAGAGGATGGTCCCCCTATCTTCAATTAGGATTCCACGTGTCCCAATCTACTCATAATTATTTTAAATAAAATATAAAACCAAGACTATTACTTTTTTAAGTAAATTATTCAAAATTTTTTTTTATTATTTATTTAAAACTTTTGGGCTTTTTCCTTTTCGCTCGCCACTACTAAGAAAATCTCATTTGATTTTTTTTCCTTGGGTTACTTAGATGTTTCAGTTCACCCAGTTATCTTTTATATTTTAAAATATAAATGCTTTTAGCAGGTTACCCCATTCAGAAACCTTGCAAAGATTATCGCACATTAGCGTCTTTCATCGTCTATAGTTACCTAGACATCCATTATATACACTTTATATATATTATATCTATAAATTAATATTATCAAAAAAAAATTTAGAAATATATTATGTTATATCCAGCCACAGGTTCCCCTACAGCTACCTTGTTACGACTTCACCCCAGTCATTAATCATACCGTCGTATTATTTAAATTACTTCAGATACAATTAACTTCCATGGTGTGACGGGCGGTGTGTACAAGGCTCGAGAACGTATTCACCGTAACATGCTGATTTACGATTACTAGCGATTCCAACTTCATGAAGTCGAGTTGCAGACTTCAATCCGAACTAAGAATAATTTTAGAGATTATGCATAATGTTGCCATTTAGCTATAACTTTTTGTATTATTCATTGTAGCACGTGTGTAGCCCTACTCATAAGGGCCATGATGACTTGACGTCGTCCTCACCTTCCTCCAATTTATCATTGGCAGTTTCTTATTAGTTCTAATTTTTTATTAAAGCAAAATAAGATAAGGGTTGCGCTCGTTATAGGACTTAACCCAACATTTCACAACACGAGCTGACGACAGCCATGCAGCACCTGTCTCAAAGCTATATTATAGCGTTATTATTTCTAATAAATTCTTTGGATGTCAAGAGTAGGTAAGGTTTTTCGTGTTGTATCGAATTAAACCACATGCTCCACCGCTTGTGCGAGCCCCCGTCAATTCATTTGAGTTTTAACCTTGCGGTCGTAATCCCCAGGCGGTCAACTTAACGCGTTAGCTTTTTCACTAAAAATACATAATTTATAAAACTTTAAAATTATTATAAAAATTATGTTATTTAATAAATAGTTGACAACGTTTACTGCGTGGACTACCAGGGTATCTAATCCTGTTTGCTCCCCACGCTTTCGTGCATCAGTGTCAGTATTAAAATAGAAAAACGCCTTCGCCACTAGTATTCCTCCAAATATCTAAGCATTTCACTGCTACTCTTGGAATTCTATTTTCTTCTTTTATACTCTAGTGATAAAGTTTTGTTTATCTTATTAATTTTATTAATAAATTTAATAAACAACATATTGTCACAACCTACACACCCTTTACGCCCAGTAATTCCGATTAACGCTAGCACCCCTCGTATTACCGCGGCTGCTGGCACGAAGTTAGCCGGTGCTTCTTTTATAATATTTTGTCAAAGTTATTTTTTTTTTAAAAAAAAAACTCTTCATACATTATTGAAAGTGTTTTACAACCCTAAGGCCGTCTTCACACACGCGACATAGCTGGATCAAGCTTTCGCTCATTGTCCAATATCCCCCACTGCTGCCTTCCTTAAAAGTTTGGACCGTGTCTCAGTTCCAATGTGGTTGTTCATCCTCTCAGATCAACTACGGATCATAGCCTTGTTAAACTTTTACTTCAACAACTAGCTAATCCGATATAAGCTTTTCTATTAGCATATGGCTTTCCCATACTTTATCCATTAGGATTAATAAAGTATTAATATATATTTCTATATAGTATTCTTTACTAATAGGTAAATTCTTATATATTACTCACCCGTTCGCTGCTATTAAAAAATCGCGCAACTTGCATGTGTTAGGCTTGCCGCCAGCGTTCAATCTGAGCTATGATCAAACTCATTATGATCATTAAATTATTTTTTAATATTTCAATAAAATTTTTTTTTTATTATTATATTGACAATGTAGTTAACATTATAATGCTTTAAAAATTGATATTATTTTTAAAGAAATTAAATGTATAGTTAAATATATTTTTATAATAAAAATTATTTTTATTAATATTTTTAAAAATTTTATTTTTTTTTTTTAAATAATTGTAAAATATATTTTTTTTTTTTTTAAATAAAAAAAAAAATTTTTTACATATAAAATTTATTAAAACTTTATAATTAAAAAAAAATAATTCATAATAATTTTTTATATTAAAAAACATTAAAAAAAAATTAATTAAAGATTTTTTTCTTTTTAAAGTTAATTTAAATTTTAGAAAAAAAATTTTTAATTCAATAAAGTTAGAATATATAAATAAATCATTTTTATTTGATTTTGACATTTTTTTTTTATCAAAACTATATATTGTTGTATTGTTTATTATAAAATAATTATTTTGAAAATGTCAATTAAATAAAAAATATTTTAAAAGACAATAACAATCCAAAATTTAAAATTGATGAGCTTTCGTCAATACTCAGATTGACATCGTCAGACCGGGAGACTCTGCAGGACGGAGATGTTTACACGTCGCAAGTTCGTAGGCAAGTGACCTGTCCCTTATACCCATCTGACGCTGCCGACGAAGGCTTAGGTGTAGATCTCGGCGGTCGCCGCAACACTACCACAAAACCTACCCAACA
>NODE_3_length_5489_cov_3.481350
GATAGGGGTGAGAAGCAAAGGGGTGGAGGAAGTAGTAACAGAAGGAGTATAATGATAAGGTTGAAGTAGGTATGGAAATATAAAGTGATGTCAAGTAGAGGGATGCTTCGGAAAGCATGCGCAATTTTTTTTTTAAAGATACAGCGACCACCGAGATCTACACCTAAGCCTTCGTCGGCAGCGTCAGATGTGTATAAAAGGCAGGCATTTACCTTTAGATATTCATCCTAAAATTGGTAATAATGCGCAACTTGCTAAATTATTAGATATTAAAATAAATGGAAAATTAAATTCATTAGTAATTAAAGGAATATTTACTATTTCTATAACTCCATATTTACTTAAAAAAAGATTAGAAAAAATTTTAAATCGTAATATATTACATTATGGTTTTAATGCACCATCAATAATTAAAAAAGTTGCTTTATGTAGTGGTAAGGGACAAGAATATATAAAACTTGCTGCTAAATATGGAATGGATGCATTTATTACTGGAGAAGTTTCTGAACAAACATTGCATATTGCTAGAGAATATGGATTACATTTTTTTGCTGGAGGTCATCATTCTACAGAACTTAATGGAATTAATGCTTTAGGTAAATGGTTATCAAAAAAATATAAATTAATTGTTAATTTTATTGATATTCCTAATCCAGCTTAAAATTAATAATATTTTTATTAAATAATTTATGTGGGCACTCTATAAACTTATATTAATTATATTTAAATAAGGAGGTGATCCAACCGCAGGTTCCCCTACGGTTACCTTGTTACGACTTCACCCCAGTCATGAATCACAAAGTGGTAAACGCTTTCCTAAAAGGTTAAGCTAAATACTTCTTTTGCAACCCACTTCCATGGTGTGACGGGCGGTGTGTACAAGGCCCGGGAACGTATTCACCGCGGCATTCTGATCCACGATTACTAGCGATTCCTACTTCATGGAGTCGAGTTGCAGACTCCAATCCGGACTACGATGTACTTTGTGAGATTTGCTAACTTTTGCAAGATCGCTTCTCTTTGTATACACCATTGTAGCACGTGTGTAGCCCTACTCGTAAGGGCCATGATGACTTGACGTCATCCCCACCTTCCTCCAGTTTATCACCGGCAGTTTTCTTTGAGTTCCCGACCTAATCGCTGGCAACAAAGAATAAGGGTTGCGCTCGTTGCGGGACTTAACCCAACATTTCACAACACGAGCTGACGACAGCCATGCAGCACCTGTCTCAGAGTTCCCTAAGGCACCTTAATATCTCTACTAAGTACTCTGGATGTCAAGAGTAGGTAAGGTTCTTCGCGTTGCATCGAATTAAACCACATGCTCCACCGCTTGTGCGGGCCCCCGTCAATTCATTTGAGTTTTAACCTTGCGGTCGTACTCCCCAGGCGGTCGATTTAACGCGTTAGCTACGAAAGTAACAGCTCTAAGGCCACCACCTTCAAATCGACATCGTTTACAGCATGGACTACCAGGGTATCTAATCCTGTTTGCTCCCCACGCTTTCGTACCTCAGTGTCAGTCTTCATCCAGGGGGTCGCCTTCGCCACTGGTATTCCTCCAAATATCTACGCATTTCACCGCTACACTTGGAATTCTACCCCCCTCTACGAAACTCTAGTTTATCAGTTTCAAATGCAGTTCCTAGGTTAAGCCCAGGGATTTCACATCTGACTTAATAAACCACCTACGTACTCTTTACGCCCAGTAATTTCGATTAACGCTTGCACCCTCCGTATTACCGCGGCTGCTGGCACGGAGTTAGCCGGTGCTTCTTTTTTAGGTAACGTCAATATATATCATTATTAGTAATATATACTTCTTTCCTACTGAAAGTGCTTTACAACCCAAAGGCCTTCTTCACACACGCGGCATAGCTGCATCAGGGTTTCCCCCATTGTGCAATATTCCCCACTGCTGCCTCCCGTAGGAGTCTGGACCGTGTCTCAGTTCCAGTGTGGCTGGTCATCCTCTCAGACCAGCTAGAGATCGTCGCCTAGGTAAGCTTTTACCTTACCTACTAGCTAATCTCATCTGGGTTCATCTAATGGTATAAGGTTTATATTTATATAAATCCCTTATTTTGGTCTTTAGACATTATGCGGTATTAGCTATCATTTCTAATAGTTATCCCCCTCCATAAGGTAGATCCCCAGATATTACTCACCCGTCCGCCGCTTGCCGGCAAAAAAATAATTAAATTTTTTCCCGCTGCCGCTCGACTTGCATGTGTTAAGCTTGCCGCTAGCGTTCAATCTGAGCCATGATCAAACTCTTCAATTTAAATTTTAAAACATTAAATAATATTAATTAAAATATTAAGTTTTACTTTCAAATCTTAAATTTATATATATATTAATTAAGTTTTAAGAGTGCCCACATAAATTATTTAATAAAACTTTTAAAATAAATATTACTATATTTAAATTTTAAGTCAAGATATTTTTAAAAATAATATAACTTTCCTGGCAATTACCTACTCTCACATAGAATTAACTATACTACCATCGGCGCTACGTAGTTTCACTTCTGAGTTCGGTATGGTATCAGGTGGTTCCCACGCGCTATTGTTGCCAGAAAAGTATTTGTATTTTAAATAATTTTTAATATTTATTATATATTAATAAATAAAAATATTTATTTTTAAACAGCTCAGGTGTTGTAAGGTTAAGCCTCACGGGTAATTAGTATCGGTTAGCTCAACATTTTACAATGCTTACACACCCGACCTATCAACGTTATAGTCTTTAACAACCCTTTAGGAAGCTTTTGCTTCTGGGAAGACTAATCTTGAGGCAAGTTTCCCACTTATATGCTTTCAGCGGTTATCTTTTCTGTACATAGCTACCGGGCAATGCCATTGGCATGACAACCCGAACACCAGAGGTACATCCACTCCGGTCCTCTCGTACTAGGAGCAGCCCCTCTCAATCTTCCAACGCCCACGGCAGATAGGGACCGAACTGTCTTACGACGTTCTAAACCCAGCTCGCGTACCACTTTAAATGGCGAACAGCCATACCCTTGGGACCTACTTCAGCCCCAGGATGTGATGAGCCGACATCGAGGTGCCAAACACCGCCGTCGATATGAACTCTTGGGCGGTATCAGCCTGTTATCCCCGGAGTACCTTTTATCCGTTGAGCGATGGCCCTTCCATTCAGAACCACCGGATCACTAAGACCTACTTTCGTACCTGCTCGCGCCGTCACGCTCGCAGTCAAGCTGGCTTATGCCTTTGCACTAACCTCACGATGTCCGACCGTGATTAGCCAACCTTCGTGCTCCTCCGTTACGCTTTGGGAGGAGACCGCCCCAGTCAAACTACCCACCAGACACTGTCCTCAGCCCGGATTACGGGCCCAAGTTAGAACATCAAACATTAAAGGGTGGTATTTCAACGTTGGCTCCATGCAGACTGGCGTCCACACTTCAAAGCCTCCCACCTATCCTACACATCAAGGCTCAATGTTCAGTGTCAAGCTATAGTAAAGGTTCACGGGGTCTTTCCGTCTTGCCGCGGGTACACTGCATCTTCACAGCGAGTTCAATTTCACTGAGTCTCGGGTGGAGACAGCCTGGCCATCATTACGCCATTCGTGCAGGTCGGAACTTACCCGACAAGGAATTTCGCTACCTTAGGACCGTTATAGTTACGGCCGCCGTTTACTGGGGCTTCGATCAAGAGCTTCGCCTTACGGCTTACCCCATCAATTAACCTTCCAGCACCGGGCAGGCGTCACACCGTATACGTCCACTTTCGTGTTTGCACAGTGCTGTGTTTTTAATAAACAGTTGCAGCCAGCTGGTATCTTCGACTGGCTTCAGCTCCAGATGCAAGACCCTTCACCTAATGCCAGCGTGCCTTCTCCCGAAGTTACGGCACCATTTTGCCTAGTTCCTTCACCCGAGTTCTCTCAAGCGCCTGAGTATTCTCTACCTAACCACCTGTGTCGGTTTGGGGTACGATTAAAAATTACCTGTCGCTTAGAGGCTTTTCCTGGAAGCCGGGCATCAACTACTTCACCACCTTGGTGGCTCGTCATCACGTCTCAGTGTAATAGCAGTGCGGATTTGCCTGCACTACCCACCTACTCGCTTAAACCGGGACAACCGTCGCCCGGATAGCCTAGCCTTCTCCGTCCCCCCTTCGCAGTAACCCTTAGTACGGGAATATTAACCCGTTTCCCATCGACTACCCTTTTCAGCCTCGCCTTAGGGGTCGACTTACCCTGCCCCGATTAACTTTGGACAGGAACCCTTGGTCTTTCGGCGAGCGGGTTTTTCACCCGCTTTATCGTTACTTATGTCAGCATTCGCACTTCTGATACCTCCAGCAGACCTCTCAGTCCACCTTCGCAGGCTTACAGAACGCTCCCCTACCCAACAACATCTAAATGTCGCTGCCGCAGCTTCGGTGCATGGTTTAGCCCCGTTACATCTTCCGCGCAGGCCGACTCGACCAGTGAGCTATTACGCTTTCTTTAAATGATGGCTGCTTCTAAGCCAACATCCTGGCTGTCTAAGCCTTCCCACTTCGTTTCCCACTTAACCATGACTTCGGGACCTTAGCTGGCGGTCTGGGTTGTTTCCCTCTTCACGACGGACGTTAGCACCCGCCGTGTGTCTCCCGTGATAACATTCTTCGGTATTCGTAGTTTGCATCGGGTTGGTAAGTCGGGATGACCCCCTAGCCGAAACAGTGCTCTACCCCCGAAGATGAATTCACGAGGCGCTACCTAAATAGCTTTCGGGGAGAACCAGCTATCTCCCGGTTTGATTGGCCTTTCACCCCCAGCCACAAGTCATCCGCTAATTTTTCAACATTAGTCGGTTCGGTCCTCCAGTTAGTGTTACCCAACCTTCAACCTGCCCATGGCTAGATCACCGGGTTTCGGGTCTATACCCTGCAACTTGACGCCCAGTTAAGACTCGGTTTCCCTACGGCTCCCCTATGCGGTTAACCTTGCTACAGAATATAAGTCGCTGACCCATTATACAAAAGGTACGCAGTCACACCCTTGCGGGTGCTCCCACTGCTTGTACGTAGACGGTTTCAGGTTCTATTTCACTCCTCTCGCCGGGGTTCTTTTCGCCTTTCCCTCACGGTACTGGTTCACTATCGGTCAGTCAGGAGTATTTAGCCTTGGAGGATGGTCCCCCCATATTCAGACAGGATAACACGTGTCCCGCCCTACTCTTCGAGCTCACAACATTTACCGCTTCAGATACGGGGCTATCACCCTTTATTGCCGGCCTTTCCAGACCCTTCTCCTGCAGTAAATATTGATGCTGACTCTGGGCTGCTCCCCGTTCGCTCGCCGCTACTGGGGGAATCTCGGTTGATTTCTTTTCCTCGGGGTACTGAGATGTTTCAGTTCCCCCGGTTCGCCTCGTTTGACTATCAATTCATCAAACGATAGTGCATTAATGCACTGGGTTTCCCCATTCGGACATCGCCGGCTATAACGGTTCATATCACCTTACC
>NODE_4_length_5465_cov_1.847321
CCTTAGCGCTGCTCCTTCTTGCCATCTCTCATATGCTTCTTTTACTTTAGCATGAGAAGTTAGTGCATCAAAAAACTCAGGACTTACTAAAGCATGAATCCCGGTCATATATTCACCACTTAGATTATCTTCTATATGCCGGAGTACTTCCAGACACTTACGTTTTACATCAGTTGTTGCAGTTCCTAGTGCAAAATTTACTACTTTTGGCGTGATTTCAAATTCGTTGTACAGATTTAATAATTCTGACCCATCAGCATCTAAAATTATTCCTTTTAGCGCTCCCATTCTCAAATGCTCTAATGTTATTGCATGTTTGTTTCTCATTAGCTGCAAATGATCAGTTATTACATCTGCAAGCGCTTTAAGTTCACTCTCTGATCCAAATGCCCTTATTCCTTGTACTTCCTCTGGCAGTACTACATCATCATGTGGAATATGTGGAATCGTAAACGTTCTTACCTTTCTTTTTCCTCTTTTTACTACTGTTGCTGGCGCCCCTGGAACTTGCGTTGGTAGTAAACTTAAAACTCCGTTATGTTCTTCTATTGTAATATGTCTAAATCTTAGAGCCTGTTCATAATCTTTTCAGAAGCAAAGCAGTGAAAGCCAGAACGACCATTTGTAGGCTGGTATTGAGTTTTCGCTCACAATTTTTCCACAATCTTCTACATTTTTCTAACCAAGCAAAAGATCTCTCAACAACCCATCTTTTCGGCAATACAGCAAAGGTATGTAATTCGCTCCGCTTTACTACTTCAACAGTTGCACCAATAATATCTTTTATCTGAGTTGCAAAATTCTCTCCTGTATAGCCTGCATCAACCAGTATATTTTTTACTCCAGAGAGGTTTTCTTTTGCATTATCGACCATCTTCACAGCACTGCTGCGATCAGTTGTTCCTGCAGTTGTTACATAAATTGCATGTGGTAAACCTTGAGTATCAACTGCTATATGGCGTTTTATTCCTGAAATCTTTTTACCTGCATCATAGCCTTTTTCTTCAGCAGTATCTGTATTTTTAACACTTTGAGCATCAATTATGCAGAAGCTAGTTTTTTCTTTCCGACCATTGTTTTGTCGGACCACGCCAATTATTTTTTTTTAACACACGCTCCAAAATACTTTCTTTATTTCCGTTTGGTTTTTCACTCCACTTTTTAAAATAGTCATAACAATTGCGCCATTTTGGAAACTCTTTTGGCAGCATTCGCCATTGACAGCCACTTTTTAGCACATAAAGCACACCGCAAAATAACTCATATAAATCCAGCCTTCTTGGCTTTGTTTTCTTTCGCACGCTTTCTAAAATTAGTCTAATCTTTTCGAATTTTTCACAACTTATGTCACTTGGATATGTATTCCTCATAGTTTACCTCATATCAACTATACCTCATCTTACCATATTCAGAGATCGCGTACAGGTTCTTACTGACCTATTTGGAAATAAATTTAAATTTTCAACCCGTCCATAATTTATCGGCAATATATTCATCGCATTTGTTAGTGCCGTCATGCTAAATGCTGTATTTGTAAATGGATTTTGCATTTTTTCTCTCCTTTTTTTCCTATTAATTTTAGTTAAATTCCCTTGCGGACAATGATCCCTCGTGCTTCAAGTTGCTTTATTGCTGTCGCTTTCTGTTCTTCAGTGATATTTGTTGGCCATACAACTGCATGATCAGCTAGCATTGCTATACGTGTAATGATTACTGCTTTGGTGTTTTCCGTTGCGTTTACATCGCTTGTTATTACACCTATCGCTATTTGTGTGCCATCTGTTCCAGCTGGATTAAGTACCCTAATAAAACCATCGTCCGTCTTTTTGGCAACTACTGCACCAAGTTTGATATTTTGACCTTTTGCTACTGTTATTTGATCTCTTGAATATAGATTTGAAACTTCGTATTTCAGAAGATCCCCAAGGTTATTTTGTTCTGTTATAGTACTCATTTTGCTTTTCTCCTTTATTTTCTACTTTTGTTATATTACGAATATTCTAAATGCCAGATTGTGCACGACTTCTTGCTACCTGCATCATTAAATCTTCTGACGAATTCTGTGGTAATGTGCTTAAAATTTCAGTCTTCATTGTTCGTTCTGCAAGTATCGACATTAATATTTCTTGTGCTTGTTTGCTGCTAACATTCTGCTCTATAAATTCTCCTATTTTCTCTGGCATTCGTGATAAGTTGCATAAACGTATTAATTCAAGAACTTCAGTACGATACTTAGTTAAATTATCAGTTTCTAGGTCAGTTGTAGTTTGTTCATTCATACTATTTTCTCCTTTGTTCATAAATTCACAAAATGTTGTTATTCCATCGTCAAGTCCCACTTCTATTGCATTCTTGCCAAAGTAGAGACCTGCTTCAGTATTTTTTATTGCTTGTACAGAAAGTCCTCTGTTACGTGCTATAAGTTCAATCAGCATCTCATACAAACGATTTATCTCCTCTTCTAAGCTTTTTAAGCTCTCTGAACTTATCGGCTCATGTGGATTTAAATCATTCTTTCTCTTGCCTGCAAAAATAGTTGTGTATTTTATTCCTTGCTTTTCATCAAAACCGCTTTGGTCAATGTGACTTGCAATAACACCTATACTTCCAACACCAGAGGTTCTACTCGCAAAAACCTTTTCAGCGCTTGAAGCTATAGCATATGCAGCAGAGTATGCATCATCATTTGCTATCGCTATTATCCTCTTTTTTGCTCTTGATTCATAAATAAAGTCAGCTAGGTCAAATATACCGTTTACCTCTCCTCCGGGGCAATCTATATCAAGCAGAATAGTTTCTATATCTTTGTTTGATAATGCTTCTTCTATTTCTTCTTGAATTTTCTCATATGATGTCATTCCCAGAAAATCGTCAAAAGCCCCTGGTTTTTTGGTCAAAATTCCATGTATTGCTATTACTGCTGTTTTTTCTATATTCTGATTTACTGCATGTTTTATATTTTTCAAGATAGGTTGTTTTCCGTTATATAGTGACAACAGGTCAAAGCTTTTTTGCTCTATCATCATCGGCCTACATAGCCAGTTGGTTTGTAAAATTTCCATAAAGTAAACGAGACTTATTTTGTTTGTGTCCTGACATCAGAATCAAAGAAAAGGTTGAAAGAATCAGCACGCTTTTGATCTTCTGCTATTTCTTGGTCAATTTCTTCTACATCGTAACCCATTTCTGATACTACTTCCGATCGACTTTTGAAGCCATTCCTTACTGCCATTTGCTGTGCTTGTTGATCTTTTAAAGGATCCACCCAATCAAATCCCTGTGGTATCCATTTTACTTCTTCTTTCGCTGCCTTTACTACTTTTTCATCTATACAGAGTTCTCCAGAAAGTACTGCTAACTCTAGCCATCTATTCCAAATAGGTCTACAAAACTGGAACACTATCACGTTATGCTGTAACATTGCACACCTTCTGCGAAACTCTATCAGCCCTGCTCGAATGGATGAATAATTAACACCGGTTAAATCTCCTGTTAGCTGCTCATATGTTATTCCTGTACCTATTGCTATTGCCCTCAGTTGCTGTCTCATAAACGCTTCATAACTTCCTCCAACATCTGATGGCTCTGAAAATTTTATATCTTCTCCTGGGTCTAAAAGCTGCATTGTTCCAGGTTCTAGGCCAGATAGTGCTACTCCTTGCTCATTTGCTTGCTCCTCACCTAAAATATTTGCCTCAGGATCGAGTCTTGTAATAAACCCTGCAAACATTGCTGCAGTTTTCTTTCTCACCAGCTCTGCATCATCATATTGATCAAGTTCATAGAGCTTTAGCAGTATACTTGAAAGCCATGGCTCTCCTCGAATCTGACCAGGTCTTAGTGGTCTATAAATATGTAAAACATCGTTTGCTGGTACTCTTACTGATTCTCCAAACGTACTTTCACCAGGGTGTTCTTTAAATAAGTAATAAGCTTCTCTTTGCCCAAGCCTGTTAAACTCAATCCCGTTTCTTATTACATTACCATTTCCTAAAGTTTGATTTGTTTTATTATCTAAATGTTCAGACTCAAGTACTTGCAGTTGTAGTGGTACAGAAAATCTATCTTCCAGCTTTCTCGTTCTTAAACGTACAAAACATTCTCCTCCCTCTATCATACTTCTGCATACTAGAGCTTGTAATCCATAAAAATCACTTACTCCGTTACTGTCTGCTTCATCTGTCCATTTTAGCCATAACTCTTGCACTTTCTTTCGAAATTCCCCATCTCTTGCTTTTGATTGCGGTTTTATTCCTGTTCCAATAGAGTTACTTACTATTGTATCAATAATATTTGCTGCATATGGATTTTTTCTCACCATATCACGTGATCTACTACGTAAAGTTTCAAGATTTTGAGACAGCAAATTGTTTATACTTCCTAACTCTGGTTGAAAGTGAAAAAATCTTCTTCCTGAGCCAGATGCATCCCAGGCTGAACTTTTGATTTTTGGCTTGTTGAATAATTGTTTGAAGGTTTTTAGCAGCATTTATAAAATTCCTTTATTGGTTGAAAAAATAATCTTTCTCTTTGGCTTCATACCTGCAATTTTTAACTCAGCCTTAATTCGTTGTCTTAAATTCAATAAATCCTTTATTTGAACTTCCCCGTACCGCACAACATGGTCACCATATGCAATTGATACTACTCTTTCGCCACTCTGAAGCTTTTGAATTGCCTGTTCAACCTGAAACAAATACTCTTCGTTATACATTTTCCAACCACTTACTCTGTCTCACTTTTTTGGGCTTTTTACTTTCCATTTTTCCACTCAAACTATTCCATTTACTCTCTGGCCAACGATCAATTCCAAGTGCAATAGATGCTGCTCTCGCATAAATTCGGCAATCTAGTACTTCATTTCTTTCTCTTACCTTCTGCCACTCTTGTTTGGTGTATCCTTTTACTACCTTGCTGACTAATTGCTCTGCCGTTAGCTGCTTAAAATATTCAGGTGCATACTCCGGAAAATGACAATATCCTGCTGGCACTTTTTCTTTTTCCCCGTTTTTTAAAACATTAAGTAGCTGAAAAAGCTCTGATTTTAATATCGATACTCCAACTGGCCAGAGCTTTATTCCTCTCTTTAGCTTTTGACCACCAACTGTTATATCTACTCTACTTGGGCTGCTAAGTGGTACTAGCGCTTTGTTTACACCTTTGACTGCCATTACTCTTCCAGAGCCTTGATGACTTCTCACCCAGTTGTAAACTTCCTGCGTTGCATACCCTGCATCAACCGCCATCATACTTATCATATATTCAAGCCCATTTTCACCAATAAAATGATGATTGAGGAGCTCCGAAAGCTTTTTCCATACTTCTCTACTTCCTGTATCTCCTTCAAATACTCGGTAGTCTATTGACCAACTTTCACGACTTTTTCCCCATGCTACAACTTCCACCTCTAGACGATCTTTTTGGACATCTACTCCTGCAGTAAGTACCACTTCTCTCCTTGGTAC
>NODE_5_length_4799_cov_18.616652
ATCTTAGCTTACTTTCTTGCTTTTCACGTGTTTGATTATGTAAAGGTTTTTTGTTCTCTGATAATCTACGTTGATATTCATTTGCAATCCTATCTGACTCTTTCAAGATACTCTTAACTTCTTCCCATATAACTCCATCTAATATATCAGTGCGTATTGATTTATTATCGCAGATTTTATGGTTCTGTCGCATCTATAAATCCTGGTATGTAACATTTGTAGGAAAGTAGAAAAGAAGTGATATGATCATCTAAAAAAAAGCAAAGATGTTTCGTATTAGTTCAAAATTATTGCCATATTTCAAAGGATTTAGCTTTTCAGCAGGTTCTGTCGCATCTATAAATTGTGGTACAAGAAGATCGTTAAACTGGGATTATGGGAGTTATAGAGCAATTAGCATAGCAAAATTCTCAAAAGTAGAAACATTATCATTAGCCCCGATAATTTGTCTTTTTTGAATCATACGAATATTTTCTATGCCGGTAATGGTAATCTTTGCGGAGTGGAAGCTCTTAAAACCAAGCATTGGCTTTATTCGTTTTTTGATAAATCTATGATCTTGTTCGACAATATTATTTAGATATTTTATTTGAAAAACCATGATTCTACAATCTTCAGAAATTTCTGTATTCAAATCATCAAGAGCAGCAGTATTACTGCCGCTTTTATCAATTACTACTTTCTCAGGAAGGTTATTCTCTCTAAAGGCTTTACGAAAGAACGCAAGTGCCGCAGACTTGTCTCTACGAGCACACAACAGAAAGTCTACAGTATTACCAAGACTATCTAGTGCTCTGTATAGATAAACCCATTTGCCGTTTAATTTAACGTAGGTCTCGTCCATTCTCCAGCTACTGCCAACCTGCTTCTTCCTTTTCCTTACCGCTTCATCTATCAGTGGCACAAATCTGATAACCCACCTTTGTAACGTAGCATGATCAATTTTTGCTTCCCTTATACTCAGCATTTCTTCCAAATCTCGATAGCTCAAAGAGAATCTACATTTCATATATACAGATAACATTATTATCTCTGCTGAAAAGCTAAATCCTTTGAAATATGGCAATAATTTTGAACTAATACGAAACATCTTTGCTTTTTTTTAGATGATCATATCACTTCTTTTCTACTTTCCTACAAATGTTACATACCAGGTTTATAGATGCGACAGAACCTTTACCAAAGCAGCTTATGGTTCTCTAATTGCGTACAAGTCAACAATAATTTTCACATAGATCAAAATAGCATATTTCCTCCATAATCCTTGATATAAATTAAAAATAGCATGCTTCCATGGTTCTCTCCGCGGTCTGATATGGCTAGTTTAATTTTAGCCAAGCCGCACTATACTTGTTAGGGCGGAAGTGGATGGCAACATGTTGTTTACGAAGTCTACGCTTCAACCATAGCTCTTGCTTATCCCTTCCATCGGCATTACTATCTTTACTTTCAATAAAATTATTGTCCTATACTTCTTTAGTGTTTATTGATAATAAAATTCTGTTTTATCAACCAACATTCTATGCATAATTACAGCTAGTTTTCTTGCTAATGCAACTACTGCTTTCTTTACACCCTTCTTTTTTGCAAGCTTTATTCCCCAGCTTTTTAATTTGAATTTTTTCTTGCTAACTGTCAGTATTGTATGCGCAGCTTCATACAACATATTTCTACATTCTACCGGTCCCATCTTTGATATGCTACCATGACGATTAACTTCTCCAGAAGCGTACTGTCTTGGCGTCAATCCCGTATAGGCTCCGACTGTATCAGATGTTTCAAACCTATGTGGATTATCAATTGTAGCCTTATACGTCATTGCTACTATAATACCAACTCCTGGTACAGTAGTTAATAATTTGCAATCTTCGTCTTTCTTGCCTTTCTCTGATAATATTTTATCAAGCTTTTTTATTGATTCTTCTATTATTTCCAAACTACAAACTAATGCTTCAATTGAATCCTTACTGACTTTATCTAGATCTTTTATTGCTTCTTGCACTTTTAAAGAAAAGATTACAATCTTTGACTTCTTGCCAAGCTTTATTCCGTATATCTTCAATAGCCCTCTTATTGTTCCCATAATTTGCTCTCTGCAATACATTAACTGCCTTCTACTTCCGAGCGTTACCTTAACTTGACAAGACTCATCTGATTTTACTAATACCTCTTTATAAAGCCCAGCTCTCATCATTTGTGCTATACCCCTTGCATCATTTTTATCGTTTTTATTGATTCTCGCAGACAATGCTGCTGCCATATGCCTCGCATCTACACAAATTACTGGTAATCCAAAGCTCCTTAACTCTTTGCACATCGATATTGACAATTGCCCACTTTCTATTCCTATGGATTCGTATTCTCTGCTTTGACTAAGCAGAAACTCAGCTATTGCACTGCTCTCACTTGCAACAACTTCTTCTTTAACAATTTTTCCTTTCTCATCAACGATACTTACAAAAGTTTCTTTGAGTGACACATCTAATCCGCTATAATATTTCATAAGACTACTCCTACTGTAAAGGTTTAAATTATTTTTGAAGAACAGATTCATTGAACTTGTTACTTCGTGCTAAAATAATGGAGTATGTCTCTCCATCATTCAATCGCAATTACAGTATGTTGTTTGAAGCCTGCTCTTGTAAGCCGGCTCCGAGGGGCCCACCCCCATCTATTGCGTAGCTTTTGCACTTAGTTTGCTCTTACTTGAACATTCCTTGTGTCTCTACGGCACACTAAACTCCGGAAACATATTATCAAAAAATAGAGAGGTTACCCATGAATAAAAATGTAACAGAATTATTTTGCTTTGTAGACGATTGTGCGCCGTAGAAACACGGGAAGTGTTGAAGCTGTTCAGTAGATGAGGGAGGGCCCTTCGGAGCCGGTTTGCAAGAGCAGGCTTCAAACAGCCATAAGCTGCTTTGGTAAAGAGCTAAGGTAGTGAGCGTTATGGAAAAGGCACAATTATGTGTCATGTATGAAATAGAGAGACGAACGCAAGTGAACCACTGATGAAGTGTCGAAAGCGTAGAGATGACGTCAAAACCAGGGGGTAGTCGTTAACCTGGGATAAATCTACCGGGAGCTTGTTTACTGGGTGGGTGGCGTCTGGCATAAAAGTGGCGTGAATCTATTTTAGGCTATTGCATGGAACTACGGGAACCTGTCGTTTTGATGAAAAGGGAGAAGTCCAAAGAGCTGATCTCTGAGGATGAGAGTACCGATGCGAAAAACAGGGGCGGATTAGCTCGTAGTAGCGAAGAAGTTTCTGTAATGGAAATGGAGCGAAGGGGCTGAGTTATTTAGTTTTAATTATTTATCAACCGAAAGGGAGGAGTTAATGAATAAAACAAAGTCTTTTGATATACCGAAGCAACTTATTTGGAGAGCTTATAAACAAGTATCGAAAAATAAAGGTGCAGCAGGTGTAGATGAGGTCTCGATAACAAAGTTTGAGGAAAATCTAAAAGACAATCTATACAAACTATGGAATCGGATGTCATCCGGAAGTTATTTTCCAGAGCCTGTAAAAGCTGTAGCAATACCGAAAGATATGGGAGGAGGACAAAGAATTTTAGGTGTTCCTTCAGTGTTCGACAGGATAGGGCAAACGGCTGCTGCTATGTATCTTGAGCCGCTAGTAGAACCAAAATTCCATGAGGATTCATATGGTTATAGACCAAATAAATCAGCACTGGATGCGGTAGATAAAGCACGCAAAAGATGCTGGAGGTACGATTGGACGATAGATCTTGATATATCTGGATTTTTCGACAATTTGGACCACGAATTGACATTGCAAGCTATCAAGAAGCATACAGACTGCAAATGGATCATACTGTATGTTGAAAGGTGGATGAAATCCCCTATTCAGCTAGCAGATGGCAGTAAGGTAGTTAGGGAAAAGGGAGTTCCGCAAGGAGGTTCAGTTAGCCCAATCATCTCTAATATATTTATGCATCATGTATTTGATATGTGGATGAAACAAAATTACCCAACAGTACCATTTGAAAGATATGTGGATGATGCAATAGTGCACTGCAGAACTAAAAGACAGGCAGAATTTATGAAAGTAATGATCGAAGAAAGATTGGCTAAGTGTAAATTGAAGTTACATCCTGAAAAGACACAGATTGTGTACAGTAAGGATGATGATAGGAGAGAAGAATTTCCTACACAGAGCTTCGATTTTCTGGGCTATACTTTTAGACCTAGAATAGCAAAGAATAAGATGAGGAATTATTTCGTCTCATTTCTACCAGCAATTTGCAACAAAGCCAAGAAGAAGATTAAGAAAACCATAAAGTCATGGAGAATACATCGGATTACATGGACCACACTAGAGGAAATATCGAAGAAAATAGATCCAATAGTCAGAGGCTGGTTTCAGTACTATGGCAGGTTTTATAAATCGGAGATGTATACATCTCTCAGAAACATAGAGAGATACCTCATAAGATGGGTCAGGACAAAATACAAGAAACTTCGGGATCATGGAAGGCTAGCAAAGCAATTTCTAGGAAAAGTGAGAAAGAGGTCTCCGAATATTTTCTATCATTGGACACTTGGGTTAGGATCAAAAGGCTAAATAATGGGAGCTGTATAAGCCGAGAGGTTTCCGTACAGTTCTGCGAGAGACTGGTGGGGAAGTTCCGCCGGTCTACTCTCCTTGTCATCATACATGAAAATGAAGAGATTATTCTTAAAGCAAAAATTTTAGTTGAAGAATGGTTAGAAACCATTGGACTAAAATTAAAGCCCTCTAAAACAAGAGTTTCTCATACATTAAGAACCAT
>NODE_7_length_3425_cov_3.982414
AGCAGAGGAAGCATATTTAATGCTCAAAACTGGAACTATTAACGGGCTTTCGATTGGCTATATACCAATAGAGTATGATGTTGATCATGAAAGCGGAGTTCGAGTGTTAAAACAAGTGGAGCTATGGGAAGTTAGTTTGGTCACTTTCCCTGCAAATTTGTCAGCTCAGGTAATCAATGTGAAGAATCATTACAATGAACAAGAAATGTTAGCAAGAGCAATAGAAAAAGCAAATTCTGTGCTTACAAATATGTGTATTTCTACTTAAAATCTATAAAAATTTTCACACAATTTAACATTTATATTATTATTTATTTAATAATTATATTAATATATATAACTTCAGTACTTTAAAAATTAGGTAATTTTATGCTAAATGCTAACAATAAGGTTAATTACGAATCTAGTATTAAACAAAAGGAAAAAAAATACAGCTTATCCACTGTGTTTGCTTGGCTATATCTAAAAACAATCGGACGAATGTTGCCAGGGAGATGGAATAAATGGGCAGAGAATATCCTACACCACAATCAAGTTATTGTGGTTAATGGAGTGCAGACTGATAATCTTTTCAACTCTGACAGAGAAAAGGAATTGAAGGATGAAAATGAGAAATTACAAGAAAAATTGAAAGAAATGAACGAACTTACAGAACAAGTGAAATCATTAGGAGAGGAAAAAGAAATATTTGCTAAATTTTTTGCAGCACAAGCACAGCAGATTGAAGACTTAGAAGTAGAAAATGAAGAGTTAAAGTCTAAACTTGAAGAAATTAAAAAGAGTTATAAAGAATTAGAAGCAATTACACAAAAACGAGGAGAAGAATTTTTAGCACAGTTCAAGGAGAAGTCTAAGGAGATATTAGATTCGCAGAAAGAATTAATTGAGCGCAGTAAAGAATTTGTAAATAAAATAGAAATGCTCACAGTAGAGATAGAAAAAAAGATGGGAAAATAGGTAGTTTAACGCAATTAAATGAAGTGTTAGAACAAGAGAAAAAGGAAATGGAGGATAAAAATAGGTTCTGTCGCATCTATAAACCTGGTATGTAACATTTGTAGGAAAGTAGAAAAGAAGTGATATGATCATCTAAAAAAAAGCAAAGATGTTTCGTATTAGTTCAAAATTATTGCCATCAACTATGTTTTTTAAAATTTTTTGAGTTTAGTCTCATTTGTTCATAATTTTGCATTTTTATTCAATTGAAAAATGTATTTTGGCAACAAAGATCCCAGTTTATACAGAAAGAAATTTATATCAAACAGCAACCACTGCTTAGATTTTATGGTTAACGAATATGTGCTTTAAATGTGTGTAGACTCACATATCCGTTAACCTATTTTCTATGCAGATTTTTTTATTTCATATTAATTGCTTCTTTAAGTCTTGCATTGGCAATTACTATGATTTTTCGCATTAGAGCTGTTATAGCTACCATCTTCTTTTTACCTCTACCAATAAGATTAGAGTAAAAAGCACCAAGTGCAGATTTAGATCTTGCAGCAGCCATAGCAGCTGTAAAAAGCTTTGCACGAACATTGCTTCTACCACCTGTTATCCTTCGGTAACCAATAGTTTTACCGCTTTCTTTTGGATGTGGAGCAACCCCAGCAAGACTTGCAACTTCTTTTTTGTTTAAGTAGCCAAGTTCTGGCATTAGACACACAAAAACTTGAGATAGCTTGAGACCTATTCCTGGCACTGTTCTCAGGATCTTTTGACGCTTTTGTAACTCTGGATTTTTATCAATAATTCTTTGTATGGCATCGTTGAACTCATTTATCTGATTGGTAAAAAAGTCTATTGTTTTTTGGCAACTTTCCTTTATATAGTCGTTTTCAGGTGCTGCAAGCCTACATTTCTCTTGAGTTCTCATTTGCGTAATGTCATCACGACGTTGACAGAGTGCAACTAAGGCAGTTTGTTCTTTTGACATAGGCACAAATAGAGATAGAGCACTGTAGCGTTCAAAACCATATTGAGCAAGGGCTTTTGCATCTGATTGATCAGTTTTTGCTAAAGTTCCATGTGATATGATAAAACTTTTTACTTTACGAGTATTAGCTCGATGCACAGCAACATTCATATCAACAAGAGAACGTGCTAAACCAAGCTCATATTTTCCTGTATTTTCTAAAGTTACAAAAGAATTAGGTAGAATATTTGAAAATTCTTGAAACAATTGTTGCCAACCAGCATCATTATTATTGAACTTGATAGTGTTTTTTTGGTTGTACACTGCAGCAACATTTTTGAATTTTCCAATATCAATGCCAATAAAACTTTGATAAGATGCAATCATAATAACCTCGATAGTTTAATTAATTTAAGATTGTAAACGGGTGCACATATATGTCCCACACAACTATTCAAACGTATCGAGGGATAGGGCTAGTGTACCTTGATGGCTACGGTTGTAATACCAATTTTCATTCGGTCGCACACGCCCGTGATAGCCCTATTCCTATCGTGAGTAGGGTTATCTTTCCCTCTTATCTCTTTTATCTCACATTTTTAACTTACAATTTTCATAGTTGTTTACTTCTTGGTATGTTTAACCTATTTTACTTGCTAATCCTATTTGAGTATGCCCTCGCATTAACCTACAATTTTCTATGTATGGCCCTATGTGATAGCGTATAGGACTAACATCACTTACAGAAACAAACATATACCTCAATTAAAAAAATAAACTTTTATGCAATTTGGTCAGCAGATAACCCGATTATTTGCAGAATAATATCAACAGAAATTCCCTCTTTTACTAGATCCCTTGCAACTTTAATCCTTTCTACCTCTCTCACTTTCTCCTCACAAATACGTATGCCTTCAAACAAAGATTTTATTAATGCATTACGTAGTTCTTGGCTCTCAATTTCTTTGTATTCTTTAATCAAATCAGGTAGCTCATTTTCTATTTTATCACCCGCATCTTCTGTTAGTTCAAGTAGGTCCATGATGTTAATTGATAACACCTTTGCTATTTCATATACTTTTCCCAGTGGAGTAGCTACGCGTCCTTGTTCATAGTTGCTTATTTCATCACGTGTTGTACTCATTTTTTCTGCTAAATCCTTTTGAGTATATTCGCGTACTGCCCTCCATTCTTTTATCTTCTTTCCTATTTTGCAGTATATAGAACTAACTTTTTCTTCAACACATTCATCAACAGAGAGGCCAATTGTTTTTGCAACAATATCAACAGAAACTCCTGCTTTAACCAAACCCTTTGCAATTTTTATTTTTTCCGATTTTTTACTACTTTTCTCACTAACTTTGACAAATTTGGTTAGTAAACAAAACATCCTACGTAACTCCTGATCATTGATCTTTTTATATTCTCTTACTAGATTTAATATTTCTTCTCCCTCATCTTCAAGACAGCTTTTTGATATAGGAATAAGATCCGTAATACTGATTGATAG
>NODE_8_length_3063_cov_1.238079
GAAGTAAGCTATCTTGTTCTGACCCGTACTTGTTATTAATTAGTGCTTGTAATATTTCTGCTTTTTTCCCTTCTTTGGCGTAATCAAGAGATGTTTTACCTTCATTATCTTCCACAAAAGGATTAATGTTCTTCTTCGTGAGTAACAAATATACCATGCTTAATTCATCAAACTCTATAGAGCAATGCAGTGGAGTTTTTCCGTTTAACTCTCTGACATTAACATCTAATCCAGGTTGATTGATTAAACACTTTATTAACTCTAAACTTAAGTTATCAGCCATTTTATATTCAAAATCTTTTTTATATTTGAAATTTAGTATTAGATAATTCTTGTAATGAGTTTGTAATCTCTTCGGTTAGCGCCATATGAATCTTTTCAGTGTCACTCAGTGATGCAAGCAGTGCTGAAACTCTATTTGGAATATTAAGCAAATTATTACGGACAACTCTTGCTACGTTAAATGCTTCATTTCTTACTTCCTCTACTGCTATAAGTGCTCCTATCTCAGCCTTAGCTTTCGCCTCAAGCAGTTTACCACGTTCCATTTCATTTTTTATGAAAGTTTTTAGCAACATCGTGGAAAGTTTTTCTCCGCTTTCTGAATAGTTTTTTCTTCTCAGTGGTTGACTTGGATCTCTTATTGTTTCTATAGCCCTGTTTGCTTGTTCTCGGTCAATGAGTCCATCCTCCAGCTCAACTATTCCTTTTTTTACTAAATAACAGACATATTGCTTTGATACTCCTATCTCTCTTGCCCATTCCGTCTGCGTGATTTTTTCCACTCTTTTCCTCCACTTTTTTTGCTCCTTTTTACGAATTTTCTTCTTGAATTTCTGCAAAAGTTTTACCAGTACTGGCTAAAAGGGCATCTCTTCCGGTATATATTTGCCAACGTTTTATGGTTACATCTACAAATTTTGAATCTAGCTCTATTGTCCTACAAATTCTTCCTGTTCTCTCACAGGCAATTAGTGTACTTCCAGAACCGCTAAATGGATCAAGTACTATGTCTCCTGATCTGCTGCTGTTTACTATTGCTCTCTCCATTAGCTCTACTGGCTTCATTGTTGGGTGCAGTGAGTTATGTATTGGCTTATCATAAAACCACAGATCACTTTGATTTCTACCGCCATGCCACTCACGTTTATTGCCGCTTTTCCATCCATAAAGCATTGCTTCGTATTGTCTTTGATAATCTGATCTTCCTAGCGTAAAGTGATTCTTCGCCCAAATGATAAAAGTTGACCATTTTCCTCCCGCTTCCTCAAATGCTTTTTGCAACGTTGAAAACTCTGATGATGATGCACAGATGTAAATTGCACCTTTAGTATATGCTAAAATATGAGTACAAATATCATAGAGAAAAAGCTCATACTTTTCACCTTGATTATCGTTTAGTATCTTTTTATCCTCTCTTTCTTGACTGCTACCATAATCAACGTTATATGGAGGATCACAAACAGTAATGTCTGCCATTTTATCATCTAACAGCGCTTTATATGATTCAACTACAGAGCTATCACCACAATAGATTCGATGATCACCTAAAATCCATAAATCCCCTGGTTTTGTTATTTCTACTTTTTTGTCATCAACAACTAAGTCAGAAAGATCTTCTTTTTCACCATCAAAATCATCGAGAAACCGTTGAACTTTTTCTAGCTCAAATCCAGTCATTTTAAGATCAAACTGTAAATCTTCTAACTCTTGAATTTCTACTTTCAAAAGCTCATCATCCCACTTTGCCCAATTAGCTGATTGATTTGCCAGTAATCGAAAAGCTTTAGTTTGTGGTGCATTTAAATTATCACTTAAGACCACTGGAATACTTTCCATACCAAGTTTTCTTGCTGCTTTAAGTCTTAAATGACCATCAACCACAGTTCCATCGCTTTTTGCAACTATTGGTATACGAAAGCCAAATTCCCGAATAGAAGCACACATTCTGTTAACTACATCGTCATTTTTACGTGGATTACGCTCATATTCAACTAAGTTTCGAGTAGGATAGTAGTGGATTGCTAAATTCATATAATTGCTATACTAATTAAAAAGTTAATATTCAAAATATCTCTGACGCTAAAGAAGGCCTGGGGTCAAACCCACCAAACCCGCCAGTATGGCCGAAAGGACCCACTTTCTATGGTATTTTTAATGTGTTAAAATCTTTACTAAGATTCATAACGTAGAACATTAATGCCAAAGCATCCCCCTCATTATCATCTCTAGGTGAAAAACTTTTTTCACGTATCGCTTCAATAACTTCACTTTTACTTGCATTGCCTTTGCCTGCTATAAAGCGTTTTATAGTTTTAACATTAACACCTTGGTATGGTACGTGATGTTCTTCACACCAAGCAGACAGAACTGCGAGAAACCCACCGTAGCAATGCGCTGCATCAGTTCCTAAATGTCTTCTTACTTCCTCAAAATACACTGCAGAAATGTCTTTCAAAGAATTAAGCCAATTACGAAAGTTTAAGAAGCACATTCCGCCTCCACTGAAACGGCTACCATGAAAACTTTTGCTTCCACTTTCAATTACTCCATTGGTTAGAATTGCCCAGCCTGTTTGTTTGCCGAGATCTAGTGTTAGGGTTGACATTTGTTATAATTTAAAACTATAAGTAGCACTGATTCCAAAATATCGTCTGGTTTCTGCAAAATACACTAGAAATTCATAGGTTTTTGTAGGCCAACAACGGAAATTAGAGAATTATGTGCTACTGCAGAAAGTTGTTTTCTTATTATATATATTCACCAAAATTACGAAAACTGTTCACTTTTTTTTTGCAAAGGATAAAAATCGTGTTAGACTTAAACGGAGATTTGTTCTGCAGTAGTAAGATTACCGACAATGCCATTTAATTAAATTTTAAAGGGTACTACGTACGTTCTTTGGTGAATTGCTATTGTTAATCTATAAAACCACATCTAGCTTTAAAACGAAGTTTTTACCTTATCTAAAAAAATACAAATCTACTCAATGTTTGTTTGTCGAGTTTCGGATTGACACTTAAAGTTTTTGTATTTGAAGCGCATCCACAAACTGCATCAATG
>NODE_9_length_2686_cov_2.631887
GTGTATATCCTTTTATTATTCTCCACTTCTTGATCTCTTGTCCTCTGTTTGGCTCGTCTCTCTCTTTGTCAGCATATTCTTCAATTGATAAGCCTGTTGCTCGATAGATAATCTCAGTAGCAAACCCTGCTTTAACTAGATTCCTTGCAATTCTTATTCTTGCTGCTTTTATATTACTTTCTTCTTCAGCTTGGACAGATTTGGTTAATGTATAAATTGCTTTGTGTCCTCCTGCTTTTTCTATGAAATTATACATTTCCTGGTTCTTAGCTTTGTCGAAACAACTACTTTCTTTTAGTACTTTTCGTCTAGGAAAGAGATTTCTAATAGGAACTGATAATGCATCTGCTATCACTTTTAGCCTTTCAATTGGAATGCCACATGTTCCTTGCTCGTATCTTAGCAACGTGTGGTAATTTATGCTTGTTTTATCTACTAAGTCTTTCAGAGTATACTTTCGTGTTAACCTCCAGCTTCTTACTTTTTGTGCTATTTGGTACCTTATGGAAATAGTAGTATACTTTGCCATACAGAAATAAATATTATACAGGTTAACATAAATCAAGATTGTTGAACATTTCTTCAAAATTGTGTATAATTATTAGTGCTTTTTATCTTACTCTCTCATGGCTCTTTCCAAGTTTCTTGATCCGAAATTAGATTTAACATTTAAGAAAATCTTCGGTACTGAAAAAAATAAGAATATCCTTATCCATTTTTTGCATGATATTTTGGGATTTACTGAAATAAATACTATACAAGATGTCGAATTCCTTAGCACCATTATGGATCCTGAAATTGCCTCTGATAAGCAAAGTATTGTTGACGTCCTGTGCAGAGATTCTACTGGGGCCAGGTACGTGATTGAGATGCAACTTGCTCGTGATAAAGGATTTGAAAAACGCGCTCAACTTTACGCTGCTAAGGCTTATTCAAGACAGGCTGATAAAGGCGGTAAGTATATTGATTTAAAGAAGGTTTTCTTTATTGCTATTTCCAATTGTAATTTATTTCCTGATAAGCTTGATTATATATCTAGCCATACCATAAGAGATGAAAAAACTAATGAGCATGATTTAAAAGATTTCCAATTTGTTTTCATTGAGTTGCCAAAGTTTCCTAAGAGTAAAGAAGAGCAGCTAGAAAATGTAGTAGATCGTTGGCTATTTTTCTTTAGTGCGACCTGGAAGGTCATGGTTTTGTGGTGGTTAAATTCCATCTTCCCAGACATCAGGGATAATGTATATCTCACATTTCAAAGAGTGGCAACCTCTGGGATGCAAGCATGAGATAAAAGCAGGTAACACTAAATCTCGTGGTGAATCCCTGCAAACAGAGTTAGATATGATTACGAGAGAAACCTATGTTTGAATTGTCGTCAAAGCATAATATGCGAAAAGAGATTGAATACGCATAGACCAAAATGGTACGAAGCAAAAGGGAACTAAAGATTGAAGACTTTAGTTATTGATGTTCCAAGCTTCCGGCAAATAGTAGGAATCTAAGTTTAACGTGAAACGAAGCCATGAAACAGAGTAACCACATAGAAGCTCTTATATTCATAAAATATAAGTAAGTAGCCAACCATAAGCTGCTATGTGGAAGGATTGTTTAAGAAGCTAATGCCCAAAGTAATATTTGGGATATGCAGACGTAAACACTTTAATTTGGAAGGTAAAGTGGTGAATAGTAGTGAATATGTTATGGTCCAGCAAAAAGTTAGGTATGAATGGAATGGAATTCCTTGGCGCAAGCTAAAGAAATCTTCATTTAAGCTACAAAAACGAATTTACCAAGCTTCTAAATGTAATGATATCAAAAAGATGCATAATCTTCAGAGATTATTACTCAAATCAACAAGTGCAAAAACACTCGCTGTTAGGAAAGTAACACAGGACAATAGGGGGAAGAAGACTGCAGGTATTGATGGAAAAGCTAACCTTAATCAAAAAGAAAGATTACAACTATCATATTCTTTAGATATAAAAGGAAAAGCAAAGCCATCAAGACGTGTCTGGATCCCAAAACCTGGTAAGCCATCGGAGCATCGCCCGCTTGGTATACCCACTATATCGTGTCGAGCAAAACAAACACTTGTAAAAATGGCTTTAGAACCAGAATGGGAGGCAAAACTTGAGCCAAACACTTATGGTTTTAGACCTGGTAGATCATGTCATGATGCAATTGAAGCCATATTTGATGTGCTAAAACAGAAAACAGCATATGTATTAGATGCTGATATTGCTGGATGCTTTGACAATATTAACCATAATAAACTGCTTGAAAAGCTCAATACCACACCAACGTTAAAGAAAATCATAAGAGGATGGTTAGGAGCGGGTATTATGGAAGATGGAAAGCTTCAATCCACAAAACGTGGTACAATTCAAGGAGGGACGATCTCACCGTTGCTAGCTTGTGTTGCATTACACGGATTAGAGCAACATGTCAAAAAAGCTTTAACAAACGAACTCTTTCAGTGCATGAAAAGAAAATATGGTAAGATATCGCATAAAAACGCGCAAAAGTCTATTAGTGTAATTTTCTACTGTGATGATTTTGTCATCATACATGAAAATGAAGAGATTATTCTTAAAGCAAAAATTTTAGTTGAAGAATGGTTAGAAACCATTGGACTAAAATTAAAGCCCTCTAAAACAAGAGTTTCTCATACATTAAGAACCAT
>NODE_10_length_2022_cov_1.270712
GTTATAGAGACTTCTCCTGAATTTGAATCGATAACAAAACAACTTAATAAAATAAAAGACTTAAAATTAATCGTATTTGATCCACTTGCATCATTTGTGCATGCTGATTTAAATACTGACCCAGCCGTAGGCGATTATTTGATGTCTTTATTATCTGATTTAGCAGGTAGCACTGGAGCATCAATAATTACTGCCCATCATATGAGAAAGCCAAAAAGTGAAAAACCTATATCGACTGTTGAGCAAGCACGTGATGCCATTAGAGGTACATCTGCTCTTGTTAATGGTGTTAGGTGTTCATACGCTTTTTGGTCTGTGGAAGATGCAGCTAAACCGACAATTTTTAAATCAATAGGAGAATCTGTAAGACAGAACGCATTATTTTATGGAGCAATTGTTAAAGCAAACGGTTTGGCTGATCGCACTTTACGCACTTATTTAAGAAATGAAGAAACAGGATTGTTAGAGGACATAACTGAAAGATTAAGAATAAAAAATATGAACGAAAAAGATTCAAAGCAGCATCTTATAACTGCAATTACACGAGCAGCAATTTCTGGACATCCATTTACCCATACAGGAAGTACAGGAGTGTATAAACAGCGGCATAGACTACCTGAGGAGTTTCACAGTATAGGAAGAGATAGAATGGAGCGTATAGTTCAAGAGCTGTTACAAGCACGGAAGTTGGTTAAAGGAATGGCTACTGGTTCAAAAGAAGATAAATGGCTTGACATTCCTAGCGGACCATTTGCTCGCGGTGTTGGAAAGTTTAGCTGTGGAGCTGAGCTATTCTCCTAAAAAATTTTCCTGATATAAAAAAATATTTTGATTTTTGCGGACGAATTTTGAACGCACCGTACAGATATAATATAGGGGGCTTAATTAAAAATATCAATACTCGCACAGTCAGGAAGAGCAGCAATAGCAGCCAGCATAAAAGAGCAATCTCTACATCTTGCTTGGGGAAGTGGTGATTCAAGCTCTGGAAGTAGCCATCAGGTCGAAAAAGTTTTTGTTGAGGGTGAAATAGCTCTAGATCACCACACTATTAAAGATGTAAGGGTTTTTACAGGACAAACAGTGTATAAATCCAGTATTGACTATATAGTTGATAGCAGTAGTGGTGTAATAAAACGTACGGAAAATAGCTCTATTCCAGTAAGTGATAAAATTACTGTAGAGTATAGTGAAAGCACACCACCAGAGTCCATTACATCTCAAAAACTTCTCAATGAACTTGGCAGACGTACTGCAGATGAGGTGCTCTTTTGCACAGGTGATGAGAATGGAGAGCTTTTGACTCCAACAGGAAGGTTTAGGTCCTCAAATGTACCAACCAATAATTTGTACCTTAAATTTACTTTCGATTTCACGGACGCAGCAAATCAAGTGATAAGGGAGCTTGGAGTTATGGTTGGTACAAAGGTAAACGAAAAGTTGCCTCCTGGACAGAGATATTTTGAACCAAAAGACGTGGAAAATCCCGGAATTTTGTTAGTTTTAGAACATACAGTACCACTTATCAGAACTGCAGCAACTCGGGAAACTTTTTCATTTGTTGTAACTTTTTGAATTTTTCTAGCATAAAATGACTTTAAACGCCTATTATAACCGCTTTAATCCTGACAAAGAATATGAGAAAAGCTTGTTTCTAGCAGGAAGAGGTCTACAGTCAGCAGAACTGAACGAGACTCAGGAGTATGCTCTCTCTAAGCTTAAAGGCATAGGTGATGCAATATTTCGTGATGGTGATGTTATAACAGGAAGTAATTGTATTATAGATGTAGAAACTGGTAAAGTTACACTTGAAGCAGGAAAAATCTATCTTCGTGGAGCGGTGAGAAAGGTAAAGGGGGAAAAATTTGTTATTCCGCTGAATACTACAGTTCGTATCGGTGTTTATTACGTAGAATCTACGATTACAGAACTTGAGGATGAAAACCTTCGTGATCCTGCTATTGGTACAAGAAACTATCAGGAAGTAGGAGCTGCAAGGCTTAGAGCTACTATCACTTGGGG
>NODE_12_length_1849_cov_1.664925
GCTATTTTCGTTTTCTTATTCCTAAGGTACACTAATATGCTAACTATTGCTGCTGGAGTGATGCCCTGTATTTGCTTTGCAATGCCAATTGTTGCTGGTTTTACTGATTGCAACTTCTCTATCACTTCAGTTGACAAGCCTTTAATCTGTGAGTAGTTGAAATTAGTTGGAATTTGAGTATTAACTTCCTCTTGTAGAAACTTCATATCTGCTTCTTGTCTTACTAAATAAGGCTTGTATTTTGCTTCAATTGCAACTGCTTCATATATTTCATTCTTGGCTATGCTATCAGTTATAGTGTTATTCCAGCACATGACGCTGGAATCTACATTTTTTTCAGTGTCAACTGCATCCATTCTATCATCATTCAAGTACTGGATCCCAGTGTCAGCTACTTGGATGACAGGAAGAGGTGCTTTGGTGTTATGCAAGTAGCTGACACTGGAACCCATGTTTAACTCTGGCCATATTTCTCGTAATTTATTCCAGTCAATATTTGGATAACCGAGCAAATCTAATGCTGTTTTTCTTATTCCATCATAAGATATTTTAATGCCATAGGACCTGAGCTGCTCAGGAGTAATTGTTAGGCTCTCTAATTTCTCCTCAAGTTGCTTAATGGATTTAAGTTTACCCTGCAAAACAGAGTATCTCTCATGCGATACAAGGGAAATGTCATAACCTTTTTGTGTCAATCTTCTATCTGCATTATCTGACCTGATTGCCAGTCTATATTCTGCACGCGAGGTAAATAATCTGTAAGGCTCGGCAATTCCCTTAGTGACCAAGTCGTCTATCATTACACCGATATATGAGTCTGTACGATGAAGAACAAAACTTTTTTGAGATAAAGAGAGTGCTGCATTGATTCCGGCAATAATTCCCTGCCCGGCTGCTTCTTCATATCCAGTGGTACCATTAATTTGACCAGCAAAATATAGTCCTTTAATTTTCTTAGTTTCGAGAGTATGAAATAGCTCTCGTGGATCGATATAATCGTATTCAACTGCATATCCAGGTCTTAATATTTCTGCATTTTCAAGCCCTTTTATACTCTTTATCATTTCATACTGCACTTCGATGGGCAATGAATTTGAAATTCCATTTGGATATATAGTGTTATCATCAATCCCTTCTGGTTCTAGAAATATTTGGTGATTATTTTTTTCTGCAAATTTTTTAACTTTAGTTTCAATTGATGGGCAGTATCTTGGTGCAATAACGTTATCTAAATATGAAGAAGCTGATCTGTGAAGATTCTCTCGAATTACTCTGTGTGTATGTTCATTAGTATGAGTAATAAAACATGAAACCTGAGGCTGGTTAATTTTCTCTGTAAGATAAGAAAATGGTGTAGGTGGATTGTCACCCACTTGTTCTTGTAATACCGACCAGTTTATAGTGCCACGATCAAGCCTCGGTGGAGTTCCGGTACGTAATCTGCCCAGTTTAAAATCATACTTCTTTAGCGTGTTTGCAAGCTCTATTGCAGGTTTATCCCCCATTCTTCCAGAAGGAGTTGTTTGCTCTCCTATATGAATCACACCACGTAAAAAAGTCCCTGTAGTCAAAACAACTCTGCTTGTCAGTATACGTTCACCTGAGTCTGTTATTACAGCTTTTATATAAGATTCTCCATTGCTATCACTTTCGATAAGAAAATCGTCAACTGACTCTTCTTTTACTGTCAAGTTGTTATAATTTAGAATAATTTCCTGTATTGCTTTTTTGTATAATTTTCGGTCTGCCTGTGCACGTGGGCCCCATACCGCTGCGCCTCTGCTGCCATTTAAAGCGACCGAGTGTATGCTTGCTCGGTCGATAGCTCTCCCCATTATTCCATCAAGGG
>NODE_14_length_1828_cov_1.292769
GTAACAAGAGTATTTAATGTTAAAGAAACGACAGAGCTGCTGTCAAGTACTTCATACGAAACTGAATTTATGAGAGAAGCAACTCAAAATTTTGAGATTGAAGGTTTTGCAACTGGTGAAAAGCTTAAGGAATTAAAGTTTGATGGAATTTTTATTCAACCTCAAGCATAGAAAATATTTGAAAGAAAAACATGATCGCAACATTTATTGCTGATAACAGAGGAAAAATAAAAGGAAGATTTACTGTACCAAGAAACATTCCTGCTGGAACTAAGTTAGTGCAGTTCTTCGGTGATAAAGGCAGTTATGGAGAAGCAACTTATACTGGTAAAAAAACAATTACCATAGAGGAAAGAAGAAGAGTGATCTCAGCAAGACGAGTTGATCCTTTAGCGCAAACATTTACTCTAAATGAAAGCAGGCACATAGGAGGTCTAGAGATATGGTTTATAAATAGAGGCAAAAAACGTGTTGCTGTGCAGATTAGAGAAACAGCAGTGGGAATGCCCTCGCAGACTGTCATTGCTGAAAGTTATATTGAGCCAAAAGATATAAAGGTAGATGGCACAGCAACACGTATTACTTGGTCACCAGTGTTTTGCCATGCAGGACAAGAGTATGCAATAGTACTGCTTACTGATGATCCTGGTACTGCAGTAAAGATAGCAGAGCTTGGCAAATATGATGCAGTAAATAGTCGTTGGGTAACAAGTCAGCCATATCAAGTAGGAGTATTACTGTCATCAAGCAATGCAAGCACCTGGACTCCACATCAAAATTTAGATTTAACGTTTCGACTACTAGCTGCAAAATTTAGTGAAGTTTCTCATGTTGTTGATCTGGGCAAAGTTACTGTAAATAATGTATCAGATTTAATTGTTTTGACGAACGTCGAAAAAGTAGCATTTGATACCAATGTAGAATTTATCTTAACAGATGAAGAGGGAAGAGAAAACTTTTTGTCTGATAATTTGCCGCTTGCGCTGCGTGAAAGACTATCTGGAGAGTTAACAGTAAAGGCAAATTTAAAAGGGTCAAAAGAAAAAAGTCCAGTGCTATATCCTGGTTTACAGCTAGTTATAGGTAATATAGGGGAAAAAGGAGATTATGTTACAAGAAGTATTACAGCAGGAGCTAACACCAAGATTACCATAACATATGATGCGCTGATACCTGGCACTGCAGATGTTAAAGCATATGTACAAAAAAACGTGGATTGGCAATTAGTAAATTTAACATCAGGAAAACCAATTGGAGAAAATTGGGTGGAGAGAACTCATGTGCTATCAAATTTTAACGCCAATGAGACAAGGATAAAATTGGTTTTAAGTGGAACGGTTGTCTATCGTCCTAAAGTCAAAAATCTACGAATCATTGTCACATAGAAGAATGTCAGATGATAAAACAAGCAGAGGATATTCACTACCTCATCCAGAGAATATTGCGGTGGAAGATGTTGTTCGTATCCGTACCACAATTAAGAAAATAGATGAAGATATCGCTAAAAGAGAAAATGAGCACAATCAGCTTAAAAAAGCATTTGAACGACTGAATTTTGAGACTTTTTTGAATTTTTGGAATGACCATTGCTAACGAAGCCATAGATGCATTGCATCAAAGAATTAAAGATTTAGCAGCAAATAGCACACCTGATCAATTAGCGTACCTTGCTAAATCATTAGAATCGATGATAGGTAAAAAAGCTATTTCTGATATTGCGCAAATGACTAAAGTAAAAGAAATAATTGATGCACTACAAGAAAGGCTTAGGGATTTAGCAGCAAATAGTACGCCAGATCAATTAGCATATCTTGCTAAAGCACTGGAA
>NODE_16_length_1689_cov_2.176056
TTTGTATTACACAATTGTTGATAATTGCAGGTATTACACGCTTGAAAAACAACTTCACTTCGTTACTTAATTCTAAACTAAAAGAAAAGAAAGCGTTTAATTTGTATGCACTAAATATTATTAAAAGTAGCTGCAAAATCCCTCCAATCAAGACGGCTATAGAAAGGTTATGAGCCGGTGTTTCAATGTAAGGTAAAAACAAACTGATGATTAAACAGAGGTTCAAAATGATTGGTGAAATAGCTGTTGAAGCAAAATGCTGTTTTACTTGCAACATTCCACCAATAAGTGATGCGATTGACACGAAGATTATGTAGGGCATCATAATTTTCGACAAAGTTACAGTAAAGGTAAATTTATTTTGGTCAAATCCAGGAGTGAAGATTTTGATCATGTAAGGGAAGAAGGTTTGTGTGATAAGGCAAAAAATTACTAGAATAATAAACGTAATGGATATTACACTACTTGCGAAATTAAATGCCTTTTTATTATCATATGACTCTGCAGAGTATAATGGTATGAATGAGGTAGTAAATGCTCCCTCTGCAAAAAACGCTCTAAATAGATTAGCAAAGCGAAACGAGGAAAAGAATATATCTGCAAGAGAGGTTGCACCAATAACCGCAGCAATCAATACATCCCTTATTAACCCTAAAATTCTTGAAATAGCTGTAAAAAAACTAAATGTGAAAATACTTTTAAACATATCACGGTGTCAATACGATTGAGTATAATGATAAAAGCATGAATGAAAATATTTAAACCCTCTGCAAAAGGAGGTAGCTTAAATAATCAATTGACTATTTGTGCTCGTATGTTAAAAATTTTATACCTTGGCGGGCGTAGCTCAGTTGGTAGAGCGTCAGTTTGTGGTACTGAATGTCGCCAGTTCAATCCTGGTCGCTCGCCCCACTAAAAATTTCCACTTTACATAAATATAAACATTAGATATTTTTGCACGGCCGTTAGCATTCCTTGTTGCTCTAGTATTTAGATGGCGGAGGGGAAGTTTGCGATTTAGAGTAAAAATGCCTATTAATTAGTGAGAGGGATTGTATGTATATTTGTTTGTTAGCTTATAGTATAGTGTCAGCACTAGGAGTATTAGCTTGGTGGTTGAGTTTTAACGCTTCGTCACCTTTAGCCATAGGTGCAATTGCTGGTTGTATAGCTCCAGCATTGATTGCGGTTTTTCACGTAGCATGTTTGCTATATAAGTTTTGCAAAAGAGATCCTGTTGGGGAAAAGCATGAAAAAGCAGCAATTCTTTTGAGTATTACTATATCTGCAAGTGCTATAATTGGAGTTACACTTGCTGTAAGCATAGCTGCTATTTTTCCTAATCCAAAAATAGGATTTACATTAATAAGTGGAATGATAGGGCTGATAGCACCGATTTTAGGGCTTTTTGCAACTGTAGCTATAGTGCATTGTGTAGATGAAACACCAATTAAATCTGCAGTAAGTGCAATTTCGATTACAGATTCTACATATGTCAAAATATCTCAGGAAGAAGAAGTAGATGAATGTATTACCTTTCCGGAAGAAGAAGTTAATAAAAGTATCATCTTTCCCAAAGTTGAAAAAGTTTTTTCTGCGAGAGAGAAGGCAGTTTGAGCTAAGTTAGTGTGCAATGTTGTAATCTGTAAAATTTGACATCAATCACTGATAGTTGGAATATTATAGAGT
>NODE_17_length_1554_cov_1.585844
ATCTATTGGTGAATATGATAATGATGAAAAAAAAATTTCTATTCCGTATAAAGTAGGTCGAAGAATAAAAGAATGGAGGTTGAGAAGAGGATACACACAAGAAGATTTAGCAAGTAAAGTGGGCATAATAAATCAAAGAATATATGAATATGAACAAGGACGAGCTGCTGTTTCACTTGAAATGTTAGATGAAATAGCAAAGGTACTATCAATTAGTATTACAGACCTACTTCCAGAAACAAGAGAAAATGAGAATAGTGAAGCAGAGCTATCAAGGTTAATAGAAGAATATAAAAAGATTAAAAGCCAAGAACTACGTAATGTACTAATAAAATCTCTGTTTGAAAGCATACAAATTTGTAAAGAGAAAGTGAAGAAAGTAGAAAAGATGAAAATTGCAAAGAATTTAGTTAAGGAAGGAATTTCTATCAATATTATTTTAAAAACAGTAGGCATCTCTTTAGACGAAATTTAAAATAAAAAAATCAGTATCTATTAACATCTTTACTTTTTAATGAAAAAATAAGTAAAAAAGATTGAAAAATTGATTTGACTTCACTCAAAAGCTATGGCCTTATGCCAATGCTGACAAAAAAACAGCAGTAAATATATAAAAACATTTTGTTATTAGTGAAGGGTAATTTTTATGAAAAATAAGAAAGATCGTAGAGAAGAAATAGAATTCAGAGCATTAGAAAGCAACGGTAAAGCACTACTTGATCGTGAAGTAATAGAAACGTTTCTAAGTGCAGTGCATGACAGGGAAGAAGCTCGAATTATTGCTAGAAAGCTAATAGATAATTTTGGAATAGGAGGAGTTTTAGGCCAGGAAATAGATGACTTGAAAACTATAGAAGGGATAACTGACTCTACAGTAGCAGTAATTTTGTGCCTAAAGGAAGCTGCAAAGAGAGTACCAAGAGAAGAGTTAAAGAAAGGACCTGTAATGGATAACTTGGAAACCATAGTAAAATATTTAAGGGTGAGTATTGGCTATTCAGAGGAGGAAAAGATGAAAATAATATATTTTGATCAAAAGTGCCGTTTAAAGGGGGAAGAAGTGTTCACTGGTACAGTGGATAAGGTACCTTTTTACATAAGAGAAGTAACAAGAAAGGCATTAATAAGAAAAGCGACGTCAATAATAATATCGCATAGCCACCCAGAAGGAAGGTTAAAGCCATCTGATGAGGATGAAGCTGTAACTAAAGACTTGGCTAAAGCTTGTCAGACTATAGGGATTAGGTTAATGGATCACATTATCATCACAAGTATTGGGTATTTTAGCTTTAAAGAGCAAGGACTGTTATAAAGCAGATGTTTGAAGATTTTCATGAGTTGTTTAACTACTTGAATGAAGAAAGTATTTGCAAGTACATTAATTATTGCTTATAATTAATGAAAAAGTATATATTGAATTAATAATCAAGTAATAAAGTCGGTTGTAGACTTAGTAAAGTATATTTAATAGCGGAGGCTAATATGAGTAATAAAATAATTGTACCTTTTGATGATCAAGAAGGAGGTACTTACGAGTTAAACATTGATCTTGAT
>NODE_19_length_1501_cov_0.914847
CCCCAGATCAGATCATACCATACATTAGAAATGTAATTGACATTGTTATTCAACTCAAAAGGACCAGTGGTGGAAAAAGAAGCATTTCTGAAATATTATTTACTAGATCTTCAAATGAAAATACTTAAATTTATACGTAAGTTAAGAAAAAGTAGTTTATGAGTAATGGAAATCACCTACGCAATATTCTCATAGGAGGTGTGGTATCTTTTAGCATACTTGAATTTTGCTTCTATTTGTCTAGTATATTATTCTACCTGTTTGTTGAAGGTCCAGATGGTGTAGATTTTAGAGCAATTAATCCTAGCTTGACACCTTTTCCTCAAGCTCTCTGGCCGACAATTTTTGATCATATACAATATTGTTGGCATCATCACGAGTTATATAGCTTTGAGCTCAAAATTAAATTCGTTGTATCTTCTGTACTGTCTACAATTGTTTAGATGATTATTTTGTGGAATGTGAGAGAAAGACTAATTGAGTGGCGGCCATTTAAAAAGAAAGAATCACTTCATGGAGATTCACAGTGGGCATCAGAGAAAGACATACGAAAAGCGGGATTAAGAAGCAAAAAAGGTCTATTGCTTGGTAAAGATAAAAGAGGATATTTTATTGCTGATGGGTTTCAGCATGCATTGCTCTTTGCACCTACAGGCTCTGGTAAAGGTGTTGGTTTTGTAATTCCTAATTTGTTATTTTGGAATGATTCGGTAATTGTGCATGATATAAAATTAGAAAACTATGAAATAACAAGTGGTTGGCGAAAGCGACAAGGACAAAAAGTATATGTATGGAACCCAGCTCAGCCAGATGGGGTAAGCCATTGTTATAATCCACTGGAATGGATTAGTGAAAAACCTGGACAGATGGTTGACGATGTGCAAAAAATAGCTAACCTAATCATGCCTGAACAAGATTTTTGGCAAAACGAAGCAAGAAGCTTATTTGTTGGGGTGGTACTATATTTACTTGCTGCACCAGAGAAAGTTAAATCTTTTGGTGAGGTTGTACGTACGATGCGTAGCGATGACGTAGTTTACAATCTTGCTGTAGTTTTGGACACAATGGGTAAAATAATACATCCGGTAGCGTATATGAACATTGCAGCTTTTTTGCAAAAGGCTGACAAAGAAAGATCAGGTGTTGTGTCAACTATGAACTCGTCGCTTGAATTGTGGGCAAACCCATTGATCGATACTGCAACTGCATCAAGTGATTTTAATATTTTGGATTTTAAAAAGAAGAAAACTACAGTTTATGTTGGTTTAACTCCTGATAACTTAACTAGGCTCAGGCCTTTAATGCAGGTTTTTTACCAACAGGCAACTGAGTTTTTATGTAGAAAATTGCCATCGGATGATGAGCCTTACGGCGTATTATTTTTAATGGATGAGTTTCCAACACTTGGAAAAATGGAGCAATTTCAAACGGGCATCGCATACTTTCGTGGCTATCGAGTAAGGTTATTTTTAATTGTTCAAGATATTGAACAGCTTAAAGG
>NODE_20_length_1492_cov_1.845421
GTCTAAGACTTCTCACATCGTTTCCCACTTAATTATAATTTAGGGACCTTAGCTGGCGATCTGGGTTGTTTCCCTTTCCACGACGGACGTTAGCACCCGCCGTGTGTCTCCTATGATTATATTCTATGGTATTCGGAGTTTGCATCGAATTGATAATCCGGGATGGATCTCTAGTCGAAACAGTGCTCTACCCCCAAAGATAAATTCATAAGGCGCTACCTAAATAGCTTTCGGGGAGAACCAGCTATCTCCCGGTTTGATTGGCCTTTCACCCCTAACCACAAGTCATCCGCTAATTTTTCAACATTAGTCGGTTCGGTCCTCCAATTAGTATTAACTAATTTTCAACCTGCCCATGGCTAGATCACCGGGTTTCGGGTCTATATCTTGCAACTTAACGCCTATTTAGGACTCGGTTTCCCTTCGGCTCCCCTATAAGGTTAACCTTGCTACAAAATATAAGTCGCTGACCCATTATACAAAAGGTACGCAGTCACAAAAAATTTTATAAATTTTTGCTCCTACTGCTTGTACGTATACGGTTTCAGGTTCTATTTCACTCCCCTATCCGGGGTTCTTTTCACCTTTCCCTCACGGTACTTGTTCACTATCGGTCATTAAGGAGTATTTAGGCTTGGAGGATGGTCCCCCCATATTCAAACAGGATTTCACGTGCCCCGCTCTACTCAAGGATTTAAAAACTTTCTACTTATACAGGACTATCACCTTCTATGGTTACCATTTCCAAAGTATTCTAATTCTTATTTTTAAACCACTAGCCTTTTCCGCTTTCGCTCGTCACTACTAACAGAATCTCGGTTGATTTCTTTTCCTTTGGCTACTTAGATATTTCAGTTCACCAAGTTTGCTTTATATACTTAGTATATAATAACTAGCTAAGCTAGTTGGGTTTCCCCATTCGGAAATCTGCGGATCAAAATTTGTTGACAATTCCCCACAGCTTATCGCAGCCTGCCACGTCCTTCATCGCCTCTTAACGCCAAGGCATCCATCAAGTGCTCTTAATAATTTATTTATCTGACTATATGTAGAATATGCAGAGTTAAATATTAACTTACAATTGAATTGAGATTAAATAATCTCTACCATAAAACTTTTCAAACATCTAAAAACTAATCTCTTATATGTTACAATCTGATAAATCATATGTCAACGCCTTTTTACAAAAAACATTTACCTATTATTATCAACAACAATATACCAGCAATCTTAAACAGTACAATCTGAGAAATATTCGACAAATTGATATGTACAGAAAAATTAATGAAAAAGATATTTTGTAAGATAAAATGTGTTAAAATTAGTTACCTAAAAACGACAATGAACATTTGGAGTATTTCTAATGTATGAAAAGTAATCTATCTTTTATAAAAAACTTTACTTTAAATTGTATATCTAAGCTTACTGGCTTATTAAATATTAAAAAAGTAAAAAACTTCATTATGGATAAATACAATACTCTCCATAAAGA
>NODE_21_length_1472_cov_1.060223
GGTAACAGTTGCAAGTAGATTCATTCCAATTGGCCCTATCATCGAAGCTGAAGATGTCCAACATGGAACTGAAAATGCTGTTGCTGCACTTATGACACATAGAGAAGTAAGTACTATAAGTACAATGTTTGTTTTTTGAAGGTAGCTCTTAGAAGTTAACATAATTAACTCATTTAAATAAGTTGAAGTAATATGTAAAAAATTATTATTGTCAACTTATAAGCAATAAATTATCTACCACTTGAGCCAAAGCCCCCTGCATTGCGGACGGTTTCTTCTGTGCAGAATTCTTCTCTTTCATCCCAAATTACCTGAGATACAGGAGTGATGAGGATTTGTGCGATTCTATCTCCTCTTTTTATCTCATATGACTGATTACTTAGATTGATTAGGCAAACTTTAACTTCACCTCGATAATCAGAGTCTATAGTGCCTGGAGAATTTAAGACAGTGATTCCATGTTTTGCAGCAAGCCCAGAACGTGGACGGACTTGCCCCTCAAAACCGTTTGGTATTGCAATCATAATGCCAGTTGGAATAAGTAACTTTTCAAGTGGATTTAAAATAATAGAGTTATCCGGTGCAGCATAAAGGTCCATGCCAGCACTCTGCATAGTTGCATAACAGGGAAGAGGCAGATTTTCGCCATGTGATAACTTTTTTATTTCTACTTTAATTTTATCTCTTTGCATTTTTATTCACCAGTTATGAAAATTTGATTGTAGCATGTAAATTATGCCTGTAAAAGATAAGAAAACTACTTGACAAATTTTTCAGCTTCCTTACTATGATATGTATAACAATGTTACAAAAAATAATATCATAGAATTCAGTAGGATAATTCCTAGAAAACCCCTACATACTAAAAAAAGCAAAATGCTGTTAAAATGAGCTTAAGAATAAATAGCAAACATCTAACATAACAATTCTATTTGTAAATCAGGTGAGACTTATCCTATAGAAAGCTTTCGAACTACGCAAGCGTATCTTTTGCCTTTAGTATAGACCTGCTGCAAAAGAGGAGATATTTAAAGAGAGATGTAGCAAGAGGGAATGAGCTTAAATTATCAAATCAACGTTATTCTACTTTACCTCACTAGCATTTTCCTTACCTTGAGCCTTACTATTACTCACAAATATAAACGTTCGTTACATAGCTCTTAATATGTCTAAAGAGACGAAATTTCCCGAATTATTTATAATTAACCCTTACGATCACATTCTGGGGACGTACATCAGAAAACTTTTATATTATTAGTTTTGTAGTAAAATTATATGAGTACATCGTATCTATTAAATCAGAAGCTTTATGGATTACAGATTGAGAGCTTATTTGTTTGGGGTTATCTGGTTTATACTTAGCTTACTTAGTAGTGTAGCTAATGATACTATATCAAAATATCTAAGTTTACATCTTCAGAGTTTTGAAATAATTTTTTTCCGCTTTCTGTTTACCACTATTACCCTTGTAC
>NODE_22_length_1441_cov_1.511416
GCATTACAATTACCTCTGCTGCAACAACATGTTTTTGGAATGATCATAGAATTAATATAATAGATACTCCTGGTCATGTTGATTTCACTATTGAAGTTGAGAGATCTTTGAGGGTTTTGGATGGTGCAGTTGCTGTATTTGATGGAGTTGCTGGAGTTGAGCCTCAGTCTGAGACAGTTTGGCGTCAAGCTGATAAATATACCGTTCCTCGTATCTGCTTTGTTAATAAAATGGATAGAATCGGGGCAAATTTTTATCGATGTGTCGATATGATAAAAACGAAGCTTGGCGCATCACCTTTAGTTATTCAGTTGCCAATAGGAAGTGAGAAAGATTTTAAAGGCATAATCGATCTTATTTCTATGAAAGCTATTATATGGCAAGAAGAAACATTAGGCGCTAAATTTTCTTATGAAGATATTCCTTCTGATTTGCTTGATAAGGCTCAAGAGTATCGAAATCTTTTATTAGATGCTGCAGCTGAAATGGATGATGAGGCGATAAATATTTACTTTGAATCTAACGATCTGCCAACTGATTTATTGAAAAAGTGTGTGAGAAGAGGGACCATTAAAGGAAAATTTGTCCCTGTATTATGTGGGTCAGCTTTTAAAAACAAAGGCGTGCAATCACTTTTAGATGGTGTGGTTGATTTTTTACCCTCTCCTATTGATGTTGATGTAATTATTGGAACTGATCCTAAAGATTCAGAAAAGAAAATTGAGATCAAACCTTCAGAAAAAGAGAAATTCGTTGCTCTTGCGTTTAAAGTGATGACGGATAAATTTGTAGGTAGCTTGACGTTTATTCGTATTTATTCCGGTAAGTTAAAATCTAAATCTGTTGTGTTAAATGCTGGAAAGAATGAAACTGAAGGAATTGGTAGAATGTTACTTATGCATGCAAATAACAGAGAAGATATAAACGAAGCTAAAGTTGGTGATATAGTTGCCTTAGTTGGATTAAAGAAAACAATTACTGGTGATACTTTATGTTTATCTGATTTTCCTATACTATTAGAGCGTATGGAATTTCCTGATCCTGTTATTGAAACTGCTATAGAACCGAAAACTACCTCAGATCAGGAAAAATTAGGTGTTGCTTTGAATAGATTAGTTGCAGAAGATCCTTCTTTGAGGATGTCAGTAAATGCGGAGAGTGGGCAGACTATATTGAAAGGTATGGGTGAGCTGCATCTTGAGATTATTATTGATAGAATGAAGCGCGAGTTTAATGTTGAAGCTAACGTTGGTGCGCCTCAAGTTGCATATCGTGAAACTATCACTAAATCTGTTGAAATTGATTACACTCACAAAAAACAATCAGGTGGTGCTGGTCAGTTTGCTAAAGTTAAAATAAAATTCGAACCTCTTGAGCCTGGTTTTGGCTTTCAGTTTGAAAGTAAAATTGTAGGCGGTGCTATTCCAAAAGAGTATATACG
>NODE_23_length_1428_cov_0.849347
GCTTGATATGAGATGTCATATAATAGATGTTTTGGATCAAGTAGGAGGACAATGCACAGCTCTTTACCCAGAAAAGCCAATATATGATATACCTGGTTATCCTGTAATTACTGCCCAAAAATTAATTGAGCAGTTAATGGAGCAAGCTTCACCGTTTGAGCCTGTTTACCATTTAAGTCAAAAAGTGGAAAAGATTTCAAATAACGAAGGTGAAAACTTTACTATCATAACGAACATAGGTACAGAAGTAAAATGCAAAGCCGTTATCATTGCTGCAGGTAACGGAATGTTTGAGCCTAATCGTCCACCCTTAAGTGGTATATTAGAATATGAAAATAAATCTGTGTTTTATAGCGTAAATAAGATTTCTGATTTTCAGGATAAAACTATAGTCATTGCAGGGGGGGGTGATTCTGCGGCTGATTGGACTGTAGAACTTTCTAAGGTTGCGAAGAAAATTTATGTGATACATAGGAGAAAGGAATTTCGCTGCACTCCTGAAACTAGAAATAAATTAGAATCACTTGAAAATGATGGAAAGATAGAACTGGTAGTGCCATATCAATTACACGAACTAGCAGGAGGTAATGGGCAGTTGAGAGCAGTGATAGTAAAAAACCTTGCCTCTAAGGAAGAAAAAGAAATATCCGCTAATTTTTTGCTGCCATTTTTTGGACTGTCAATGAATCTTGGTCCAATAAACAATTGGGGTATACAGTTAGAACATAGCCGCATAGTTGTTAATTCAGCTACGCTTAGAACTAGTAGAGATAGAATATATGCAATCGGAGATATAGCTACTTATCCAGGCAAACTAAAATTGATACTAAATGGTTTTGCTGAGAGCGCCATGGCTTGTTATGACATATACAAAGTAATTCACGATTCTCCAGTTAATTTTCAATATTCAACTTCAAAGGGAATTCATGGAAATTAAAGAGTAACATGAACCTACATGGAGTTATCTCAAGCATAAGGGAATACAAACGAAAAAGATTACTTTACAAATTTCCCCAACTCCCTTATCATATCAATAAGAGTATTTATCCTTGTTTTTAATCTCTGCAGATTTAACAACAAAATTCAGTAAAAAACTCAGGTATATATTGGCAGATTACATAAAATTATAGCGGCTGCATGTCTTTTTTATTTTTTCTACATTCAGCCAAAACGCGCTTATTTTAAGCGTTAGCACATTATTACAGCGCCAATTTACATTATTATAGGGTCAAAACTCGTTACACGGGGATTTTTTTGCCTTTTTTATAATTAGTAAATTTATTAATATTTGAGGTGTCATCCCAGTGCTTGACACTGGGATCCAGTTGAGCTATTTCAACAAAAATACTGCATTTGAGATGAACATTTGTTCTTACCAGAGTTATTTACAAGTATAACAATTAAAGTCTGGATTCCAATGTCAAGCAC
>NODE_24_length_1419_cov_1.312693
ACGTTGGAGTTCTGCAGGGTTGTAGTGTCGCTTCTCAGATCAATAATTTTTCCCATCTTCTTTTTTGCCATTCAAACAACCAATTTGAGCATTCCAAAGTTCCTTGTAAAGACCTTGCTTAGAAACTAGTTCAGCATGTTTACCATCTTGGACAATTTTTCCTTTGTTAAATACTAGAATTCGGTCCATGTGTAAAAGTGTAGAAATACGGTGTGCTATAGTAATCGTAGTTTTATTTTGCATCAGTTTAAATAAACTCATTTGAATTGTTTTTTCTGTTATAGAATCTAACTGACTAGTTGGTTCATCGAGAAATAATATTGGAGCGTTTTTTAAAAATGCCCTTGCTATTATTATTCTTTGTCTTTCTCCTCCAGATAGCTTGATGCCTTTTTCTCCAACTGTAGTTCCATATTGATCTGGTAGAGTCATAATAAAATCGTGAATACCAGCCAGCTTTGCAGCTCTCATTATTTCTTCTATAGTAGATTGAAGTTTACCATATATGATGTTTGCTAAAATAGTATCATGAAATAACAATGGGTCTTGAGGTATTACAGATATTTGTTGCCTCAAAGAACTCTGTGTAACTTCTGATACTATTTGATTATCAATCTGTATATTACCTTTTTTAACATCAAATAGCCTTAGAATTAAGTTTATAAAAGTAGATTTACCACCTCCAGAATAACCAACTAGACCTACCTTTTCGAAAGGATTACTGGTAACTGAAAAATCTTGAAATAATGGCTCCTGGCCTTCATCAGAAAAAGAAACATTATTAAACGTTATTCTTCCACTTAATAAATTTAATTCTTTAGCATTTTCCTTATCTTGAATTTCTGGTACAGTAGTCAAGATTGGCAATGCATCTGAAACTTTGCCGAAATGAGTAGAAAATTGGGTAAGATTCCTAGTTAGATGGTTAAGAAACTCTATAATCGATATATTAATTCCAAGTACAAGAGCAATATCTCCTATTGCGATCTTGTTCAATTGATAATCATGAATTAAAAAATACAAGTTTACTGCTTGGAGTATATCGAATGAATAGCCATATATAAACCAAAGACAAAAGTATGCCCATTGTAATTTTCTCTCTGCAATAGTTCTTTTCTTGCATATTTGAAAAAATTTGTGTCTCTCATGTGCTTGCTGAGAAAATAACCTTACTGATATAACATTTAAAATACTATCTGCTATACTAGCTATTACTTTTGAATTTTGTTTAGAGTAATTATCAGCTAGTTCAGTAAGTACACGAAAGCTGAAAATCGAGACTAAAATAAAAATGCTTACCCAAGTGAATGTAGCGATTGCAAACTTTATGTGGTTCTGTCGCATCTATAAACCTGGTATGTAACATTTGTAGGAAAGTAGAAAAGAAGTGATATGATCATCTAAAAAAAAGCAAAGATG
>NODE_26_length_1365_cov_1.501616
GCTCATGGTGATGCGTTTGAATTTATTTCACAAACTGAGGGCTTAAGTTTTAAGGAAGCGTTGGAAAAATTGGCATCTGTTGCAGGTGTTGAGTTACCCAAAAACCTCAGCATTGCTAAAGAGAACAACAAACTGTTTTCAGCACTGAATTTAGCTGCAATTTGGTTTACACAAAAAAATCAGGGAGTTGTAGATTATTTAAAGCAGCGCAAGATTTCACTCAAAATCATAGATAAATTTAGAATAGGTTATGCACCAAGTTTTGGCTTGAAGGAATATTTGAACTCCTCTGGTATTAAAGACGAGATTTTGATCGATGTTGGGTTAATAAATAAGAATTCTCGTGATTATTTCTATGATCGGCTGATATTTCCTATACACAACATCATGGGCAAAGTTATTGGTTTTGGCGGACGTGCGCTGAACTCTGAGCAACAGCCGAAGTATTTAAACAGCCCAGAAAGTCAGCTCTTTAAGAAAAGAGAAAATTTATATGGATTAAACTTTGCTTTGAGTGAAATACGCAAAAAACAGCATCTATTTGTTGTTGAAGGATATATGGATGTAATAGCACTACATCAAGCGGGAATTAGCAATACAGTTGCTCCGCTTGGTACCGCAATTTCTGCAGAGCAGATAAAAAATCTATGGAAATTTGCTAAAGAAATTTCCATCTGTATGGATGGCGATAGTGCCGGACGTCATGCTGCTATGAGAATTGCAGAACTTGTTCTGCCGATACTAGAGCCTGGATATACATTGAAGTTCGTGACTTTGCCAAGCAACAAGGACCCATACGATATATGCAATGAACTAGAATATAAGACGGAAGATGTACTATCCGCTTTTAACCGCTCAACAGAACTGCACTCTGAATATTTATGGCATCACATAATTGGTAGCAATTTGCAAAATTATGAAAAATTTGCTCCGGAAAAATATTCAATTCTTGAGCACAAATTTATGGAATATGTAAATGCTATCAGTAACATCAGCATTAGAAGGTATTATAGTGATTATTTTTACAAAAAAGTTAGCGAACTGAGAAGTAGCTTTAAAAAGCAAATTTTTAAAAGTAGATTCAGAGAAACAAAAGAGGAGTATCTTTACAATAAATCTCCAGAGATAATTGAAGCAGAGCAAAATCAGGCCATAATTTTGCGTATAGCCGTAGAATTTCCTGAAATCTTGAACCGTCCTATATTTTTTGAGCAATTTTCTCATTTCGAATTTACTAATGAGATGAAAAAATTACAACAGTGCGTAATTAATATGGTAACTAGTGAGAGCAGCTTTAATAAAGAAATTCTGCTACAGGAGTCTAGTGTTATAAAGTTTATATTTGAAAAAACTAGCGTACTAAAT
>NODE_27_length_1340_cov_0.990932
ACATTAAATTGTGGTGTGTATTACTAAGATCAATTAGAAAGAAAACTTCACACCAGTAAGTAAAAGAACTCCTTGGTTAGAAGGTACATCAGCTTTATTTTTATCTTGCACTGCGTCTTTTTCATCAGTTCTAAAGTAATGAAGAGCTGCATAAGGAACAAACTTGCTCTTATTGCAAGAAGATAGATCATATTGAACACCAAGTGCAACATCATGAAGCATATCTCCATCATTCATTCTACTGCCAAAGTATGTCAAGCTTGTGTAGATACTATCATGTTGATAACCAGCACCTGCAGTCCAATACATGGTATTGTTATCATTAAATTGCTTTAAGCCATTTTTTCTAGTAATATCAGCAATCTCTTTATATTCTTTTGAAGCAAGGTCGAGTTCCTTGATACTCTTCGGTTGACCAGACTTGCCCAAATATGCAAAAGAGGCAGCAAATTTTACGCCTTGATCTTCATCAATCTTATAATCAGCGCTTACACCCAAATTAACACCCATCAGGTCATTGTACTCCACAAATTCCTTATAAAGATGCTTATCTTTACTTGGTTCTTTTGCCCAACCAAGTTCACCAACTACGGAAGTTTTAACTTTTACATTATGTTTACTAAAGTCATATTCATATGACGCACCAGCACTTACTATATGCTCGTAATCTGGCCCAACATGTCTTAACGTTTCCTCATTCTTTACCCCTGTTACGTTATTACTTGAATCTTTGAAGAAATCTGGAGCTATTTCTTTTACAACGGATAAACTACTATCGTAGCGAGGTGAGTAGCTAAGACCAAATCTTGCACCCATATAATTCGGCGAGTAGTAAGCAGCTCTAAATGGCAATGTGGTCATAACCTCTTTGTTGTATTTTCCTGCCATACGGAAGGAGAGTTTTTCGCTCTCGCTCGAGAAGCTTTCAGTGTAAAGACGTGGTGTTACGTAAAATGGGAAGTTTGCAGCACTTCCTTCTAAGTTTACTTTTCTGAACCAGTCACTATCTGCAGCTCCGTCAACGGTTGCAACTCTTGTTGCATCAAGTCTCATCAAAGACTCAGGACCAAACTGATAGCCAAGTTTCAGATCACCATATTTTGAGTTCAAAAACACATGTGCACTTCTACCTCTTGCAGCATTCACACCTTGTGATGCTCCTTTACCTTCAGTAACTGGAACATGAAATTGCACATTGGCGCCATAAACAAGTCCTAAGTCTTCATTTTTGTTTTCAGCTCTTAAGTGCAATATTGCATCTGAAATCATGCCCATGTTTTCGCTGTAATCACCAATATTTCCTATCCCTTTAGGAAATATTAGGTTTGCTCCTTTTATAC
>NODE_28_length_1331_cov_1.087209
GAGTTAATAGAGATCAGACATCTTGGCTTTAGAGGAGAGGCTCTGCCTTCAATTGCAGCAGTAAGCAGAATGAAATTATCGTCTAAGGCAAGTGGAGCAAAGGAAGCATGGTCTATAAGGTATGAGGGAGGAGAAAAAATAGAAGAGGTTATCCCTTGTTCTTTATTACAGGGTACATATATTGAAGTTCGTGACTTATTTTTTGCCACACCAAATAGATTAAAATTTCTAAAAACCGAGAGGGCAGAAACACAAAGCATTGTTGACATTGTAAATAACTTAGCAATGATTAACTATAGTATTGGGTTTACTCTCGCTTCCGGTAATAAAAAGCTCCTAAAATATGTTAAGCAAACTTCATTATTTAACAGATTATGTGAAATAGAAGAAGAATTTCAAAGCAATTCACTGGAAGTTAAAGAGGAAGAAGAAGGCATCAAACTTAAGGGACACATCTGTAAACCTAATGTCAATCGTGGCAACTCAACTCAGATTTATACGTTTGTTAATGGAAGGCCAATAAAAGACAATCTACTTGTTGGTGCAATTAGATATGCGTATCACGATTTTATTCCAAACAATAGGTATCCTTTTGCAGTGTTGCATTTAGAAGTACCATATGACCAAGTAGATGTAAATGTGCATCCATCTAAATCGGCAGTAAGCTTTCAGAATAAAAGGCTAATATATGAAATAGTGAGAAGAGGGATAATAAAAACACTATCAACGAGATTTGCAGCGGGTGATCAAGGTATTGAAGAGGAGCTAATTTTTAATGATAGTAAAAGCCAAGAGCAGATTGATAGTCAAGAGAAAAAAGATCAAAAAGAGTTTTATGAAAAGAGACCAAGTCTTTTAGAAAATCGTCTAATGAAAGAATTCAATGCACCAGATGAAAGAAGGCGAAGCTTACCAGAAACGTTTAAATATGGAGAATCTCCACCCCAAAAGGGAACGATGGTTTTAGAAAGGAAGCAAATTGATTTAATAGCGGATCATCCTCTAGGATATGCACGCTGTCAGGTCTACAATACTTACATTATTGCTGAGGCTAAAGGCAAATTAATTATAGTAGACCAGCACGCAGCTCATGAGAGGTTGATCTATGAGTGCTTAAAACAAAAATCAAGCATAAAAAGACAAAAACTTCTTCTTCCTGAAACAGTTGAAATCAAAAACCAAGCTGGAATGGAGATGGTTGAAACTTATAAAGATGAGCTTTTTAAAATGGGTTTTGGTATTGAAATAGAATCAGAAGATAAAGTAAGGGTGAAAGAAATACCTGCAATTTTAGGAACAATAAATGTGAAAGAGATGGTGATGAATATAGT
>NODE_29_length_1320_cov_1.046940
TGTGTGTTGGTGTTGTTGTTGAGGTGTTTCAGTGATAGTCTGTTGTTTTTTTCAAGCAGCAGACGGCTTACGAGATCCTCTCTTGTCTCGTGGGCTCGGAGATGTGTAGAAGAGACATGATAATGGTATTTCACGAGATAATTTTTTGAGTTCTTGAGCAAATTCTGATGCTTCATCTTTGGTTTTATCTTTTGTAAATTTTACCACCTTCTTTACATCAGCCATAGCCGATTCAAAATCAATCGCAACTTTAACTGGAGCTGCAAGCGTTAGCCCTAGTCCAATAGTCTCTATAATTTGTGACTTAAAATGTGCTTTGCTTGCTAAAAAACTTTGGTGACTACGTATTGCAGACCCAAGTTTACCATACTTACCTTTTAGCGCTTCAACAGATGAACCAAGTTTATATTGGTCACTTACTAATGACTTAATATTTCTTCCACTTTTTCTTACTTCTTCATTAAATGAATGTAAAGCCTCTCTCTTTTTTAAGTATGCTTCTTTTGCTTTTGTTGCGGAGGTTTTGGCCTTATTAAACTCAGCTTTTAAAGTTTTGCTCGGTTTTTCGACTGCTTTTATCTGTTTAGCAAGGGATTTTACCTGATCCTCAAAACCTTTCCATGATCTCTTGCTAGTCAAAACATCACTACCCAACTGCTTAAACTTTGATACTGATTTTAAAGATGAATCAAGCTTCCTTATATTCTCACCAAGATGAGTAAGTTGACTACTACTGCCCTTTATTACAGTATTAAAACTGCCATCTAAGACTGCTCCAATTTTTATAGATAACGTTGAAATTGTACATTCCTCGCTGCTTCATGCCATAGGATAAATTCATTAATTTCCATTTCAAGTATTTGTTCAACCCCGCCTCCTACAATAGAGCTGAACATTAATACTTCTAACCTCAAGTTTTTTGAATAATTGGTGAAAAAAAATCCTTTAATACCTCTTGCACTTTCACATAATCAGCAATATCTAACTCTTCAATCGCTTCTTTTGCAACTGATGTCAAATTGGCAGTCAAAGTTACTTCCTGACTTAGATCACTACCATTAAGTCTCTCAATAGCAAGATAATCTCTAACTTTTGGACGTCTAATGGTAAGTTCTGAGACAGAAATTCCATCAACTGTTATTGGGTTATTAAGTGTTATAGTTTCCATAAAATTCTCCTAAAAAATAAAATATTTTTACACTTTTAAAGTTATTTTAATATACTTCTCCTTAAAAAATAAAATTTCAAATAAGTTTTCATATTCCTAAAACCGTTTGTGGCAAGGCCATCTGATCAACACCATTTATCTTTCTAATCATA
>NODE_32_length_1277_cov_1.180870
GAACAAGACAGTGGCTACGGTAGCGATTTTGAAGATGAAATAAACGGAATATCAGATTCTGATAGCGATTTTAAAGATGAAATAAACGGAATATCGGATTCTGATAATGACGTTCAATTACTAAATGCAATCCAAAATGGAAACAACAGGAAATTTAGAAAATATCTAAAAGATTGCACAAATGTCAGTGGCATAACAGATGAAAAAGGAAATAATATTTTACACCTTATTGCATCGCTCAAAAAGAAACAAAAATGCAAATTTCTAGGTACCCTAATAAAAACGATCACGAAAGAAGATCTAGCACAACTTGTTGATAGCGAAAATCAAGAAGGAAAGACTCCTTTTCAGGTAGCACTAATTAACAAGATAATAAAAGGGAAACATAATTCTCAGACAATCCAAGATAACGATAACACACTTAAGTTTCTTACAAAATTGCTAGAATATGGAGCCAGCTCTGACAATTTAGGATTATCTACAAAAGAATTACAATACTTAAAAGAAGAGCAAAAGACATACTATTGTGATTTCTTAGAAAAATTAGCAAAGTCAGTAAAGAAACCTGAATTAAAATCAGAGATAAGAACAAAAACTAAAGAAATTATACCACATACCATAAATACTCCAGATAGTAATGACAATTATCAACTACATTTAGCAATTAAAGATAAAACTGAAAAATCTTTTAAGGAATTATCGCAAAAAGCAGCAGATATTAATCTTAAGGATGCAAATGGCAACAATGCTTTACACAATATTGCCTTGCTGAGAGGAAAGCAAAAAGTTACATACTTGAAATTAATATTAGCCTTAGTAAAAGAAAGAAAAATATCTGAAGATAAATTAGATGAAGCTATAAAAGCAGCTAACAGGCAAGGCAATACACCTCTAGAATTAGCACTAAAGAAAAAAGCAGAAAAAAAAAGTATCGAATACCTATCGCAAGAAACAATTTTTGATTTAGCAACTAATTATGATAATACAACAAAGTTTTGTTCAGCATTATTACAAAACGGTGCTGACCCTGATTCTTTATGGTTAGAAGATCCAGAATTCCATACTAAAAAGTACTATTTAACTTTACGAGATCTAAAAGATTGTTCAAGTACTCCACAGAAAGCACAGGAAAAAGCTAAAGAACTAAAAGAGAAGCTTGAGGAAAAATACCACTGTGGAACTGCTTCGAAAAAATGTCAATCAGGCATTAAAAAGCTAGGTTCTGGTGTAAAAAAAGGAGCATTTGCTGTATGGAAATGCATTGATCCGGGCAGGAG
>NODE_33_length_1270_cov_1.516185
GTATAAGGGACAGCGACTTTAGCAAGCCAACAAAAGCGTATAAAGCTTCAAACGAAAAAGAGAAAGAAGCGTTACTAGATTTAAAGAACAACCTACATTCCCTGCCTATTACAGCCACTGCTGAAGAGATTCAATCTCAGGTTTTCTCCATCGCAAAAAAACATAATTACAATAACTTACGCGATTGGTTTCAGTTGCTATATGAAACGCTGCTTGGCCAAAAAACCGGTCCTAGAATGGGATCTTTTATAAAGCTTTATGGGATAGATAATACAATCTCTCTTATAGAAAGTGCTACTGAACGTACACTTTAGAGTTTACCTTCTTCCATTTGAGCTCTCTAGTTTTATTACTTGACAAACCTTCCCACTTTCCTTATTATATCAATAACAGTATTTGTCCTTGTTTTTGGGCTCAACGACAAAATTCAGGTGTTTATTGGTAAATTACATAAAATTATAGCAGCTTTTTTTATTTTTTCTACATTCAGCCAAATCGCGCTTGTTAGCACATTATCAATTTACATTATTAAAACTCGCTATACGGGGATTCTTTTGTCTTTTTTTTTATTTAGTAAATTTCTTAATATTTGTAGCTAAAGTAATTTTAGAGAGCCAGCGCGTGACCAACCTGGTCAGTTTTCTGAATCCCAGTACTGGGATGACAAGAAGAGAGCTGACTTGAATGACACCAAATGGACACTGGGACAGAGGCTGCTTTAATAATATTTCACCATGTCATTCCCGCACTTGATGCTGGAATCCAGATAAAAAACCAGTCTGAAATGAAAAAAAGAGAGAGAACCTTTACACACCTCTCTCTTTGACTGAAGAAGCATGATTTTCAACTCTTACACCATCAGTTAATCCTCCTGGCAATTCCACAGCAGCATTAGACTTTTGCTGATCACTAAGCTTTCTCTCGCAGGAAGATCCATTTAGCTTTTTTTTCTTTGTTCTCATTGTATCAACACCACATTTTTGTCTTTTAACTCTCCTGTGTTCCTTTTGCTGTGGAGCAGTTGGACAGACAGCTAATTTTGGTTTTTCATTTTTCTCTTCTTTTGCTTCTTTCTTTTCTTTATTCATTTTTTCCAGTTTTTGTACTTCACTATTTTTGTGACTTATAACAGGTTTAGGTAGAGTGTCTACTAATTTTTCTATAGGCTTTGGTAAAATAGCACGTTCTTGCTTATTCAGAGTGATTGGCATTGGAACTTGAGATGAAAAATCAAATAGGGAAATTGGTATGATTTTACTCACTTTTGTTT
>NODE_34_length_1264_cov_2.426561
TTGGAGGTGTTGGTTGGTTTTGTTTTGAAGGATACGGCTAACACCGAGATCTACAACTAAGCCTTCGTCGGCAGCGTCAGATGGATATAAGAGACAGGTATAATATTAAGATGTGCTGGTTAATTAATCAATTAAACAACATTATGCAAAATTAAGCTTGCCAGCTGCGTAAAACTGCCTATAATGCGCCCCCACAGAGTCAGTATAGAACGAATCAATTGAATTGAATTTTCTTGACTCGGGGTAAAGAAAAGTAGAAATAACCACTTGACTTTACAGGTGAAAAGCGTAATATACGCCACCTCGCGGCTCAGGTCGCCGGCTCTTTAACAATTAATCAGACAATCTGTGTGGGCACTCGCAAGACATCATCAAAAAATATTTGATTTTAAAGTCTTGAAGAGTGACAAAACAGTTAATTCATATATGAACTAATATGCAGTAACGTTATTTTGGTCGGCAGCGGCGAAGGTGGTCAAACACCGGCAAAGCGAGTTGAACAAAAGCGCGTTACGGTCAGTAAAACATTCTTTGAGCATCAAGCTTTTAATTGAAGAGTTTGATCATGGCTCAGATTGAACGCTGGCGGCAGGCCTAACACATGCAAGTCGAGCGGCAGCGGAAGGAAGCTTGCTTCCTTGCCGGCGAGCGGCGGACGGGTGAGTAAGGTATGGGGATCTGGCCGAAGGCGGGGGATAACCACTGGAAACGGTGGCTAATACCGCATAATCTCTAAGGAGCAAAGTGGGGGACCATTAGGCCTCACACCTTCGGATGAACCCATATGAGATTAGCTAGTAGGTGGGGTAAAGGCTCACCTAGGCGACGATCTCTAGCTGGTCTGAGAGGATGATCAGCCACACTGGGACTGAGACACGGCCCAGACTCCTACGGGAGGCAGCAGTGGGGAATATTGCACAATGGGCGCAAGCCTGATGCAGCCATGCCGCGTGTATGAAGAAGGCCTTCGGGTTGTAAAGTACTTTCAGTCGTGAGGAAGTTGTTAGGGTTAATAGTCTTGGCAATTGACGTTAGCGACAGAAGAAGCACCGGCTAACTCCGTGCCAGCAGCCGCGGTAATACGGAGGGTGCGAGCGTTAATCGGAATTACTGGGCGTAAAGGGCACGCAGGCGGTTAATTAAGTTGGATGTGAAATCCCCGGGCTTAACCTGGGAATGGCATTCAAGACTGGTTAGCCAGAGTCTTGTCGAGGCTGGCTCTTATCCACATCTGACGCTGCCCACGACGGCCTAGGCGTAGCTT
>NODE_36_length_1231_cov_1.110507
AGATTTTGCTTATGGTGAAGACAAAAGCTGTAATGACTTATCAGAATATTGCAAACAATTATTCAAGGTAGAAGAAGCATTATTTGTAACCAGCGGTATGCTTGCAAATAGATTAGCCATTGCCAGTCAAACAAGTCCTGGTGATGAACTAATAACTCATTATAATTATCACGTTAATTTTTTCGATAGCGCAGGCAATGCAAAAGTAAATAATATCGTATTTAATTGTATTAGAAATAATAGCGGAATCTTAGATGTTGATGAAGTAGAATATGCTATTAATTCTAAGCCGAGGTATAAAATTTTTGCTCAGGTGAGTCTTGTTTCTATAGAAAATAGTATAAATGGGTTTAATGGTAAAATTTATCCTTTTGAAAAACAAGTCGAGTTATATCACTTTTTAAAAGCTCACAATATAAATCTTCATTTAGACGGTGCAAGAATATTTAATGCTCATATCGAAACAAATATTGCTTTAGCAGATTATGCTAAATATGTGGATACAATGAGCTTTTCTTTTACTAAAGGACTTGGCGCTCCTTTTGGTTCAATGCTTATGGGTAAAAGAGAGATCATTGAAAGGGCTAAAAAGCTACAGGTTTGGCTAGGTAGTGGTTATCATCAGATAGGGTATTGTGCTAATGCAGCAAAATACGTACTACAGAATAATATCTCTAGGCTTAAAGAAGATAATAAGCTCGCTAAATTATTTGCAGATAAGATTAAAGAAATTCCACACATAAAACTGGTACTACCTTATCCAGAAACTAATATAGTAAGCTTTAGTATAAAAGCACTAAATGTAACTAATGAGGTTTTCTTGAGTAAGTGCCAAGCTTATGGTTTATTACTCTTTCCTTGGCTCGAGTCTCATATAAGAGCAGTTACCCATCTTGGCACAAAGGAAACAGACATCATGAAAGCTGCTGAAATTATAAAGGAGGTTGTGTTAAATTTAATATGAGAATAAAAATAGATTTCTTTAGCGATTCAAACACTGACCCTTCAGCTAAAATGAGGGAAGCGATGGCTAAAGCAAAAGTTGGAAACGAAGCTGCATGTGAAGATCCAACTGTGAACGAATTAGTGGCAACCGCATGTAAAATATTAGGTAAACCTGCAGGAATCTTTTTGATTTCAGGAACGATGTCCAATGTAATTGCTTATAAAGTACACATTCAAAGACCTGGTGATTACTTGCTGCTTGATGAAACTTCACATCCACTCATAG
>NODE_37_length_1209_cov_1.545287
CCTTCAGGAAGCTTTAACTTTTCCTTCATTTAGTGCTACAATTATTCTTACCCTCTTTCTTTTAAACCCTGGACAAATAACCTCTTACCTTTTTGAGACCACCCATATTCATAAAATCTGTTATCTTCTACTCCAGACTCATCTATGAATATCAAGTTTTCTTTTTCTATTCCTTCTATTTTTTTATGAACTCCTTGGGTTTCTCTTCATTCCTTTCCTGATAAAGAAAAGTTTTTTTTATATGTATAGCTTACTTTTTTAAGATAATTGTAGACTGTATCTTTGCACATGTTGCCAAATTTTTCAATTATTTTTTCAACCGTAATATCTCGGTTTTCATTCAGAAATTTGACAAAGCTATCTAAGTCTTTAATTTTATGACTATGTCCCTTTTGATAGTCTGAAGACGGTTTTATACTTCCTCTTTCTTCTCTTCTTTTCCTCCACTAGTATATAGTTTTCTATCAATTTTTAACATCTTGCTTACTTCTTCCACAAGACCTACTGGGAAACAGTATGGAACTAAATTCAGCGTGAGTTAGGTCAATAGCAGGATCAATTAAAACTCGTGTTTGAGATTTACCAGATCAGCAATTATGTTAAATCTCATGTTGTATTTCTTCTGAAAATTGCGATAGGTATGTGACATGATTTTAAAAACCTTAATTTCATGAATTTTATGCTCCACTCTCATTCTAAATGATGTCAGCTTTCGATTGTGCTCTTTTTGATCATCGGTCAGCGATTTTTTTCGATACCTTTTATATGGAATTACAACGTTACTCTGCAATTTTTTCCACCCCTGATACCCAGAATCAACATACTTGATATTCTCTTTTGACAACATTTTTTCCTGTTTTCGTATCTTAAAATCATGAATTCGACCTCTGTGTGACTTTGACACTGATAGAATTTGCCCATCTTCTTTTATAACAATTTCTGTTTTTATTGTATTTACTCTTTTCTTTCCGGAATAAGACAATTTTCTTTTCTTCCTATCTTTTGATCGTTGTATTGGTTGTTCTGTAACATCTGCTAATATTTTCAAAATTCTTTCTGGCGTCATAGTTCTATCCTTTTTTATTGAGACTTTCTTAGCCAAAAGTGGTTCCATTTTCTTGAGTAATCGGTAGATGCTTGAGTTATGAAAGTTGAATAGTTAGCTCAAGAATCGGTGCGTTATGTAAGTTCGATAATATAGAATTATAC
>NODE_38_length_1204_cov_1.542247
ATATACATTTCTCTAGCTTAATACCTAGATCATTGGAGATTTCTTCTGTACTTAAGGTAAACCATGTATTTGAAGCAATATCATTTTTGATAAACCAATTTTTGCTACCATCACAATATAAAACTCCACTTAAAGCTACTTTTTCAATTTTTGCTTTTTCTTCTTTTTTTTCTCTAACTATTCCTTTATTCACTAACATGTAATTTCCAGTGGTAAGCAACATAGGAGACAGCACATGATAGCCACGTTGACCTGCGAAAACATATAGTTCTATATCACTTAAAATTCCGTCGATTTTAACGTTTCTGTAGTTAAACTTTGAAAGATTATCACTAGGCAGCAGATGAATAACTGGAAGATCCATATTTTTGATAATATTACTCTTCCAGTTTAACCTAAATAATTGCCATAACCCTAGTGAAAAAAGAAGTAGAAAAGGTATGATGAAAACAAATACTGTTTTTCTTAACACTCTATATTTGTGTTCTTAAGTAATTTTCAACACCCATAAACTCAATGAGATTAATTTGTCCTTTAATCCAATGTAAGTGCTCTTCCTCGTTTTGCAGTAGTTCTTCTAATAACATTACACTAATCACATCCTTTTCTTTTTCAGCAACAGAAATTGCCTCTCTGATACCCTTTATACCTTCTTCTTCTAACTTCAAATTATCTTCTAAGATTTTTCGTATTGTATTTTTTGTAAACTCCCCGTCATACTTTGAGATTTGATTTGTATCTTGAAAATTTGGTACACCTTTAAGCAGTAAAATTCTTTCTGCTAATTTATTTGCATGTTCAAGCTCTTCATTAAGCTCGTTCTTCATTTTTTCTGCAAATCTATTGATCTTTCTATCTTTGAGAATTGCAGAATGCAAAAGATACTGACGTACAGAAGTTAATTCATGAGTCAGTAATTTATTCAAATGTTCTACTATTTCTTTATTCATAACCTTTCTTTAGCTAATATAACAATGTAATCTACATAACAATCAAGGCCACATCAATTCATTTTTCTCACAACAACTGTGCCAAATAATATATCATGATATGCCTGTTTCTTCTGAGAGAAGCAAGCAACTAAATACCAACTGAAGGTAAGCATAACTACAATTACTTCTAGTGTATTTAAAACATTTGCTAACGTCTGAAAAAGTTTGATAAGAGTGGTAATAAAATTATTCAGCAGAGGGAGAAGAAACTG
>NODE_40_length_1172_cov_1.244976
AGATATAAGATCTCCTGATTGTTTCATAATAGAGAAACGTCTAAATGAATTGATGGATATTCCAGTTTTTCACGATGATCAACACGGAACTGCAGTGGTTGTTGCAGCTGGTATAGAAAATGCCCTCGATATTGTTGCAAAGAAATTAGGAAATGTAAAGATCATCATGAATGGTGCTGGAGCAGCTGGTATTGCGTGTTTGGAAATACTGAAGTCTATGGGTGCTAAGAACATAGTACTATGTGACAAACAAGGAGTAATACACAAAGACAGAAAAGAGGATATGAATGAGTGGAAAGAAAAATATGCAATTGACACTAAAGAACGTTCCTTGCTCGATGCCATAAAAGATGCTGATGTATTCATCGGACTCTCTGCAAAGGATGTGCTCAGTGAAGAGATGTTAAAAAGCATGGGTAAAGACCCAATCATTTTTGCTCTTGCTAACCCTGATCCAGAAATAAGGCCTGAATTTGCAAAATCTGTAAGGCCAGATGCAATAATTGCAACTGGTAGGTCAGACTATAACAACCAAGTCAATAACGTAATGGGATTTCCTTACATATTCAGAGGAACACTCGACGTACATGCAACGACAATAAATGATGAAATGAAAATTGCCGCTGCAGATGCAATAGCAAAGCTTGCTCGCGAGCCAGTGCCGCACGAGATATCTGCAGCCTATGGTGGTCGTAAAATGAGCTATGGACGTGAATATATAATACCTACTCCATTTGACCCGAGATTAATTTCTATAGTATCTCCTGCTGTTGCAAAAGCTGCAGTTACCTCAGGTGTAGCAAGAAAGGAAATAAAGGACTGGAATGAGTATGCAAGTCAATTAAAATCTCGTCTTGCTAGTGCTCTCAGCACGCTGAATCTATTGTCTTCACAATAATCAATTGCATATTTTAGACTTATAATTAAAATAAACTGATGACTATTACAATTCACGAGTTAGAGAAAATTATCAAACAATCATTTCCTGATGCTGATATAAAAATTAAAGACCTTGCTGGAGATGATGATCACTACCATTTAAAAATAACTTCCAAGTGTTTCTCTGGAAAGACAAAAATAGAACAACACAGAATGGTATACAAGGGTCTTAAAGGTCAGTCTATACATGCATTGCAACTAGAAACTGGAGCTTAAAATTAAGGTAATATTTA
>NODE_41_length_1168_cov_1.680115
GAACCTCACTTTCAGCTTTTTCTTGCTTTACCATATCTCTTCCCCTCTTGTCTCTATCTTTATGTATTAAGCTATATAACTCAAAATCTTGATAAAATGCAGAAAAGTTTTTTTAATTTCAGCTCCATCCTCGAAGAGTTAGAAAATAACTTTAAGCAAGTTAGTCAGAATTTTTCTGACGCAAAGGAACAAGTTTTAAATTTAGCTGTCAACTCTGAAGATTTGGCAGGCAAGTTTCTTAATTATCACCCGAATATGTGCATAGTATAAAATTAGCTTGATAGACTTCAAGAGCTTTGACCATGAAACCAGTGTGCTTCTTAAAAGACAATATACTTTCGTTACTTTAATTATGAAAATCCGTTAAGCCTTCTTGCCAATTACTACAATATTTTCACTTGGAAAAAAGTAGTCAGGTATAGCCATGTTTTTTGGTGCAGGACCGCCAATTACTCTGCCTGATGTGTCATAATATGAACCGTGACAAGGGCAGAACCAACCGTTGCCGTCTTTTGTAGCGTGATCAACTGGTACACATCCAAGATGAGTGCATATTCCAATCATAATTAACCATTCATCTTTCCCTTTGTATACTCTTTTTTCATCTGATTCAGGATCTCTCAAATTTTCTGCATTTATGGCTCTTGCAGCCTCAATCTCTTGTTTTGTGCGCTTGCGGATAAATACTGGCTTACCTTGCCATTTTACTTTTTTTCCTTGTCCTTCTTGAATGTCAGATAGATTAACCTCAACCGTAGACATTGCTAAAACCTCAGCAGAAGGATTCATAGACTTAACCAATGGCCAAAAACCGCTTGCAGCTCCTATACCTGCCATGGCACACGTAGTTAATGTGATCAAATCTCTTCTACTCTTATTTTTGGCAAAATCTTTAACAAGAGATGTTTTTTTATTCTTCTCATTCGTCAATGATTTTTTATTTTTAGTTAACTTCTTATCCATCAATCTCTACTTGAACATAGACATATATTTTAATTTAAATATTATAGATTAATCAATAGAAATTTGCACTGTTTGCTTAGCCTTTGCTACATAATTAAGAAGAAGTAGCACTTTCAACCTCAGGCATATTCTCTTCAGTGGAGCTAGGATCTTCAATTTTTGCTACCGATACCACCTTTTCTTTATTTTCTGTTTTAAACAGAGT
>NODE_42_length_1160_cov_1.370765
GTCCAGGATTATCTAACACGCATGAGATTTGGAGGTAACAAACAATGTCTATCTACATTAGATTTGAAAATGATAAACAAGTAGAAACAACAATACTTGAAAGCAAGCCAAAAGGTAAAAATTGGTATGAAGCGCCAAAAGATTTTGATTGGCAAAAAAGTTATTGTTTAACAGAAGGAGGAGAAATTGCTCAGCGTACTAAAGAAGATATACAAAAGGAGTTACTGGATAATGCGAAGCTTTGTGCATTTGATAGTATGCGTTTTTATTATGATAGCCATATTAACCAATATGCAGGTCATTCTCACCAAAAAGCTAAATCTTATGAGATTCAAGCGGAAGCCGCAAAAAGCATTCTAGCAGCACCAGAATCTATGAATGAAAAGGATAAAGAAATTATAGAACCTTTAGCAAAAGTCCGTGGTATTTCAGTTATTGAAATGGCAAGAATAATTGAGGAAAAAGTGAAAAAAGCAGTAAAAGCAATAATGAAATGTGAAGAGCTTGAAGATTTAGCCAAGAGAAAGATTGAAGAAGTCAAGAGTGAAAATGAGCTAAAGACTTTGCTCGATGATTTTAGGAAAAAAATACAAAGAAATGGCTGAAGAATTTTTGCACGGAGTAAATGTTATAGAGGTAACCTCAGGAGCAAGATCAGTACGTACAGCTAAATCATCAGTGATAGGTGTAATTGGTACTGCACCTGAAGCAGATGAGCAAAAATTTCCGCTAAATAAACCAGTGTTAGTTGCAGGAAGCTTAAAGGAAGCAGCAAAGCTCGGAAAGAGTGGCAGTTTACCTTCTGCAATAAATGGAATATTTTCCCAGATTGGTGCAACAGTAGTAGTTATTCGAGTTAAAGAAAGTGAAAACAGCGATCCAAAGCTCAAAGAAAGTGAAACTATTCAAAGTATAATCGGTGGAGTTGATAAAGAGACTGGAGAATATCAAGGGATAGAGGCATTCCTCAGTAGTGAAAGTATAGTTCATATTGCTCCAAGAATATTAATTGCACCTCAGTTTACTCATCAGTTACCTGAAATAGATGGAGTAAATCCAGTAGTGAGTGCTTTAATTTCCATAGCAGAAAAATTAAGAGCAATTATTGTTGCAGATGGACCAAATACTAATGATGAAGAAGCAATAAAATGGAGAAAAAG
>NODE_43_length_1150_cov_2.212121
AAGTTATATAGCACCACCTCTGTCGTATACCTTTCGCTACCATTTTGGTCAGTCCATTTTCTAGTTCTCAGAGAACCTTCAACATAAACTTTACTACCTTTGCGCGCAAAATCCTTAACAATTTTTACTAATCCTTCACTAAAAATTACAATATTATGCCATTCTGTCTTTTCAGAGCGCGTACCAGAAAATTTGTCAGTCCAACTTTCAGATGTGGCTATCGAAAAACTTGCCATCTCTTTTCCATTTTGTGTAGTCCTAATTTCAGGATCTTTTCCTAAATTACCAACTAATATGACTTTATTTATAGTACCACTAGACATAATTATGCTTTAAAATAAATCTCTTTATTATCTTATGTGAGAGTATTATTGTCAAATTTAATTAAAAACGCGCTTGGAGGGATTTGAACCCACGACCTTTGCCTCCGGAGGGCAACGCTCTATCCAACTGAGCTACAAGCGCAGATGTATTAGATTATTTAATAGATAAACTATCTAAATCAAATTTTTGTTCTGGATAAAGCGTAAACATAATACCTCCATGTCCAAAATGTACATTTTTAGAATTGCTTATCCGTTCTTTTGTTATCTTTTGGTTTACAGCCCATGAAAAAGTTACATAATTTTCAGTTACTGAGTGCACTTTTAAATCCTTAGTATTTATAAACAACTTTCCATTTACCCATATTTTCCATGTATCGGGGGAAAAGTATAAAATTGAATCTAAACTGACTACTTTACAATTGAAATTTTCTTCCTCTGTAACTCCTGAAGACTGTAAGTTAAACTTTTCCATCTCACTAACTATTCTATTAACCTGCTCTTCATCAAAAAAAATGCTTTTTATGCTACCATATTGCGATAAAGTACTCTCTGCTGCCTCTTTTATTATATCGTCTCGATCTATATAATAATTGTTGATAAAAAAACACTCCTTCGCACGCAAATTTGCTATATCAATGAAGTCATTTATTTCTTGATTTCCAACTTTTAAAATACTTTTTAAGTACTTCTTTTCTATAATCATTCCATCATTAGAATGATGACAGACCATTTCATCATTGCCTTGTCTTTCTATATATACACATAAATTTTCACTATTTAACCCTAATATTTTATGCTCAATAAAATCTTCATTACTAATATGC
>NODE_44_length_1143_cov_1.446850
TGACTTGACTTAGCAGAGATTGTGTTAGCTGAAACTTTAACGTATTTGCTTCATTAGAAGGCGTATCTTCAGTGTCAGAATTATCAACGCTAACTTCTTCTTGACTTTCATTACCTGAATCTCTGGAATGACGACGTTCCTTTTCTTTTTCTGCAGTATCTACTGCTGGTGACATAAGCCCAGCAGATAAATTCCAACCACCCATGTTTTACCCCCTAACTATTAGCTAAGTTAATTATAGCATTAAACAGAAATTTTGCCAAGCAAATTATTGAGTCTTTTAGCAAACAGACTTACGTCTTCCATCTCTTCGCCTTCCACTATACAAGCTTGATAGAACAATAAGTAAATCATATCTCCAAGTGTTGGATTTTCACCATTTTCAGCGTGAGATTCCATTATGTTTCTTATCAAAGGATGCTTAATGTTAATTTCAAGTACTTTTGGCGTGCGGTAATTTAGCTGCTTCTGTTCACGTAAAAAACGCTCCATGCGAAGATCCATAGTTCCTTCATCAACTGCTAAACACACAGGACTGTCGGTCAATTTCTTAGAGATCTTTACACTTTTTACTAAGCTTCCAAGAACCTTAGTGAAGTATTCAAGTATAGAATCCGTGTTTTCTTCGCTTTTGTTTTCATCTGATTTATTTTCTTCATCTTTCTTACCTTCTTCTGAAGAGAATTTTTCTAAATCAACATCAGCGCGAGTTACAGATTTAAATTTTTGATCTTTATATTCATGAATCACGCTAGTCCAAAAATCATCAACTGGATCAACAAATAGAAGCACTTCCAATCCTTTGCTGACGAATCCTTCAAGTTGTGGACTGTTTTTTACTGAATCGAGACTATTTCCTGTGAGATAGTAGATATGTTCCTGTTCAGGCTTCATTCTGCTTATATAATCATCAATACTAACTAGCTTATCACCACTGGTGCTATGAAATCTGCAAATGGAAAGCAATGCTTCTCTTTCATCAGTTGGCATAGCTTCGCAAAGACCTTCTTTTAACACCGCACCAAAATTGCCCCAGAATTTTGTGTATTCCTCTAAATTATCTTTTGCTTTTTTGCCGAGCTCTGATACCACGCGTTTAGTTAGGGATTTCCTAATCTGCTCAACAACGCGATTATTCTGCAG
>NODE_45_length_1128_cov_0.945055
TGTCGGCTGCATGTGTGAGAGGCTCAATGTTGGTGTGGTGGTGGTCTGTGGTGTAGTCTGGAGATTATAAGTGTCATTTGTCATTGTTTGTTTTTTTTTTTCAAGCAGAAGACGGCATACGAGATCCTCTCTGGTCTCGTGGGCTCGGAGATGGTGTATAAGAGACAGCTCGATGACTGTAATCGTTCAATTTGGCTACCTCAATGTGAAGGGGCTAAAACTGCCAGTGAGATTCCCGGTATTGTTGATGAAGTAATTAGCATGGTTGGAATCAAGAAAGATGATGGTACAGAGGTTCGCTCATTTGTCTGTCAGACGATTAATTCTTGGGGATATCCTGCTAAAGATCGCAGTGGTTGCCTTAATATGGTTGAAGCACCGCATCTAGGAAAACTTCTTACAAAAATTAAAACTAAAGCTTTTGCAATTCAACCTGTCACGCCCAACATATAGGAGGTTATTATATGCTACAAAACTTTTTAACTATTGGTCAAAAAATTCCTTTTTTCAGTGTGAAAGAATACTTGGACGATCGATCGCCAATACCAGAGGATATAATCTCACCAAGAATTTTAACAAAAAGAGGCTTATTGGTACTGGGTGGCCCACCTAAAATCGGCAAAAGTGACTTTTTGATTTCATGGCTTGTTCATATGGCTGCAGGTGTTCCTTTTCTTGGTATGGTTTCAAATAGACCTTTAAAAATTTTCTACATGCAAACTGAAATTGAATATGAATATATGAAAGAACGTTTGCAACAACTTGATAATGAACTTTTGAATGTAGCTGCTAACAACTTAATCATTACGCCAAAAGTGCACTTGTCATTTAATCATGATGAAATAAGTGAAATTAAGGAAATTGTGAATGAACGCTTTAAACCTGATGTTTTGGCCATAGATCCATTACGTAACATCTTTAGCAGCGAGTATGGAAATGAAAATGATAATAGTGCTATGCTGTTTTTTCTGCAAAAGACTCTTGAAAAGCTGCGCAGTGTTGTCAATCCAGATGCTTGTATTGTACTCACTCATCATACAAAAAAATTATCGAAAAAGATGCTGGAAGAAGATCCATTTCAGGGTTTAAGCGGAGCTGGGTCTTTAAGAGGTTTCTACAGTACTGGCA
>NODE_46_length_1119_cov_1.121976
GATAAAGACACTTTTATTTTCATACATCACCACGGCTACCTATCCACCAGGCCCAGGATTTCCGGAACATGCTCCATCTGTATATATTGTAACCTTCTTTTTTTCGCCCATACTTACAGGATATAGATTCAACGTAAATTTGCTACCAAAATATGTTGATATTATTTTTTGAATATTTTAAAATATAAGGTGTGAGAGTTTGACAAACCTGTCCTCACGATGTTAGGTAAATCGTAATTGAGCTTTTAGGCTCGTATTTTTATTAGGAGGTTAGTCTCTCACACTGAAAATAAATATTTTTAAGCTCTTAATAGCTCATCAATGCATTTGCTGGGGTTTTAAGGCCTTTTATAAGGCAACTATAAAAAGATGATATCCCCCTTCTAAAGCCTTAAATGCAATTCTCAGATGATCTCTGACAGACGTTTTTTCATCAACACATTTAAAACAATAAAAAGATTGAACATTTCCTCACAATTGTGTATAATAATTAATGCTTTTTATCTTACTTTCTCATGGCTCTTTCGAAGTTTCTTGATGCTCGCAATGATTATGCCTTTAAAAGAATATTTGGCACTGAGAAAAACAAAGATATTCTCATTCATTTCTTGAACGATATTTTAGGCTTTACTGGCTTAGCTGCTATTCACGATGTTGAATTCTTAGCTACCATTTTAGACCCTGAGATTGCCGCTAAAAAGCAAAGTATTGTCGATGTTCTTTGTAAAGACTCTCAAGGTTCAAGATACATTATAGAGATGCAGTTCACTAAGACCAAAGGCTTCGAAAAGCGTGCTCAGTATTATGCTGCTAAAGCCTACTCAAGTCAAGCAGATCAAGGTGATAATTATCATAATCTCAAGGAAATTATCTTTATTGCTGTTGCTGATTGTATCATCTTTCCAGATAAGTCTGAGTACAAATCTAATCATGTCATTTTAGATCAAAATAGCTTTGAACATGACTTAAAGGATTTTTACTTCGTATTCATAGAACTACCTAAATTTACAAAGACAAAAGAAGATCAACTAGCAAATATAGTAGAAAAATGGTGTTACTTTTTTCGCTATGCAGGAGAAACAAACGAAGAGGACCTAGATAAAATAGTTGGTAGTGACA
>NODE_47_length_1119_cov_0.944556
GGAACAAGCAATAATGGTAGGTGTTTTACCATTTATCCTTCCTGGTTTGGTAAAAATTTTTCTACTTGTGGCAGTTTTGCAATATTTGAAAAAATGATAAAATTCCGCCCTCATCATTTCATGTGCACCCTCGCGTTGCAGGGATATGGGTATTCTCAGGGTTTTGTAGAAAATTATAAAAAGATAGCAAGTAAAGTAATTAGCACTCAAATCGAAGTAGTCGGCAATCTTGATAGTATCTGTAGTGCCTGCCCAAATCAGACAAAAAAAGGTGAGTGCACTACACAAGCTAAAGTTTTAGAGCTAGATAGAAGGCATATGGAAATTTTAGGAATAAAAATTGGAGAGACTTTAACCTGGAATGAAGCAGTAAAAAGAATTAGAGAGAAAATGTCTTTAGAAAAATTCGACTACGCATGTGAGGGGTGTAATTGGCGGAAATATGGAATGTGCAGAAGCGCTCTTTTGAACTCATTCTAAATAGTGTCTGCCAATTAATAATATCTTTATTATTATATTAGATAAGTAATTTAGCATTTATGAATTTGTAATGTGTTGCGTATAGTTCAAAGAAATAAGATTTACTGGTTACGCGCTGCAACTAATCCCACAACACTAGGACCTATGTTTATCTGCATGTTAATTTGCGTTGTGATTTTATGTAGGTCTTCTATTACCTATGCTAGCAAAAATTTAGAGATACAAAAGGCCTTCGATAATGTTGTCAAGCTTATAAAAGCTGATAAAAAATATAAAGATCTTGATGTGATTGAGAGAAAAAGTGACAAATTTAATATCAAAATTTCGCAGAATTCTGGCAAGAATCTTGATATATACTCTATTTTAAAAAAAGCAAAAGACTCCTTTGAATCAGGAGATAATGAGACAGCTACTTCTCTCCTTAATCAGATTATCGCAAAATTTCCTTATCATGAAAGTGCTTTAATTGGACTAGGGAATATCTATTACGCTAATAAAGAAATTAAAAAGGCTATAGAGATTTACACAAGACTGTTAAAAGAATACTCTAATAACCCCTATATATTTAAAAATTTTCTGACGATAATCTCACAATATGATCCTGATTTGGCATTAAGTGAAATGTTGAAATTGTATGAT
>NODE_49_length_1099_cov_1.494856
TAGTAAAGCAGATATTCATGTGGGTAGGGCAAGAGAGAATAAGTATAAGGGAAGTGATACGTAGACTAAGAGATAAGTCAATTAGAACAAGAACTGGAAAGAAGGTGTGGTGTCCAATAATAATTTGGAAGGTATTAAGAAATCCAGCATATAAAGGACAAGCAGCGTTTGGTAAATTAAAGAGGGTTGAAAAAAGAGAAAGAAATAAACAAAAGGTTTCTATCTGTCGCACAGATGAGGACAGCTGGATTTATATACCAGTACCAAAAATAGTTGATGAAGGGTTATTTAATAAAGTACAAAAGCAACTGGATGAAAATAGAAAAAGAGCAAGGATGCAGAGAGAGGGAGGAAAAAAGAAATATCTATTACAAGGTCTAGTTGTGTGTCAAAACTGTGGATATGCGTATAGTGGTGCACAATGTGGAGTTGAGGGAAAAAAGTTTAGCTATTATCGCTGTAGTAGTACTATACGTATTACTGATGGTAGGGAGAAGTGTACTAATAAATTGGTCCGTACAGATATGTTAGAAACAGCTATATGGGAAAAGGTGAAAAATTTACTAAAAAACCCAGAGATAATAAAAAATGAGTATCACCGTAGAATTGCAGAAAATAAAAATGATGAATCATCAGATAAGAAGTTTGCAAGAAGGGAAAATCAAATAAAACAAGGCATCGAAAAGTTAATGGAAGACTATTATAGTCAAGAAAATGTAGGAGATAAAGGATATATAAGTGAGGAAGAATTTAAACAGACGATGAAAAGAATGAGGGAACGCTTAAGAGGGATAGAAGAAGAGAAGAAAAAGGTAGCTGATCAAAAAGCAATAGAGAAGGGAATGAACCTTATCATCAACAGTATAAAGAGTCTTTATTCCAGTGTAAAATCTAATTTGGAACAGCTAGATTGGCAAACTAAGCGTGGCATCATTAAAGCATTAGTAGAACGAATTCAAATTGGTTATGACCAGGTAGAAGTGGCGTTTAGAATCGAATAACCAGCACAGGGTGGAGAGATTTTTAATTTGCAACATTGTACTGGACGTCATTGTATGGGAATTTACCAATTATTAAGATAATCAGTGTAGTAAAAACA
>NODE_50_length_1096_cov_5.984520
AACAAGTATAGTGCGGCTTGGCTAAAATTAAACTAGCCATATCAGACCGCGGAGAGAACCATGGAAGCATGCTATTTTTAATTTATATCAAGGATTGTGGAGGAAATATGCTATTTTGATCTATGTGAAAATTATTGTTGACTTGTACGCAATTAGAGAACCATAAGCTGCTTTGGTAAAAAGCTAAGGTAGTGAGCGTTATGGAAAAGGCGCAAATATGCGTCATGTGTAAAATAGAGAGATGAATGAAAATGAACCACTGAAAAAGTGTCGAAAGGAATTGGATGATGTCAAAACCAGGGGTTAGACTTAACCTGGGATAAATCTATCGGGAGCTTGTTTACTGGATAGATGGCGTCCGGCATAGAGGTGGCATGAATCTATTTTGGGCTATTGCGTGGAACTGCGGGAACCTGTCGTTTCGATGATAAGGGAGAAATCCAAGGAGCTGATCTCTGAGGATGAGAGTACCGATGCGGAAAACAGGGGCGGATCAGCTCGTAGTAGTGAAGAAGTTTCTGTAATGGAAATGGAGCGAAGGAGCTGAGTTATTTAGTTTTAGTTATTTATCAACCGAAAGGGAGGAGTTAATGAATAAAACAAAGTCTTTTGATATACCAAAGCAACTTATTTGGAGAGCTTATAAACAAGTATCGAAAAATAGAGGTGCTGCTGGTGTAGATGGGGTTTCGATAACAAAGTTTGAGGAAAATCTAAAAGATAATCTATACAAACTATGGAATCGTATGTCATCCGGAAGTTATTTTCCAGAGCCTGTAAAAGCTGTAGCAATACCGAAAGATATGGGAGGAGGACAAAGAATTTTATGTGTTCCTTCAGTATCAGATAGGATAGCACAAACAGCAGCAACAATGTATCTCGAACCGTTAGTGGAGCCAAAATTCCATGAGGATTCATATGGTTATAGATCGAATAAATCAGCATTGGATGCGGTAGATACAGCGCGCAAGAGATGCTGGAAGTACGATTGGGTGGTAGACCTTGATATATCAGGGTTCTTCGACAATCTGGATCACGACTTAGCACTTCAGGCTATCAAGAAACACACAGACTGCAAATGGGTCATACTATATGT
>NODE_51_length_1085_cov_1.615866
GGGCAAGGGAGTACTCAAATATCGATTAGTAGTATTAACATCAGCATCACTGTTACATAAAAACTCTAATATCTTTAAATCACCCAAGAGAGTAGCATGATGTATAGGTTTCATATAGTATTTTTCATAATTCACAACCTCATTTTTTATTTGTTTATACTCTATCTCTTTAATACATTCTTTAACTTTCTGAAAATCACCTCTGCTTATAGCAGAAAATAAATTTCTTCCTAAAATCTCAATTATTTTTTGTTTTTCCATCAAATACCTCCTAAAAGGGAATGCTCCCGGCTTTATATCATGCAACTTAATATGTGCAAGCAAAATTTGCAGAGAAAAATTTCAATAGTTAAAAATTAGGTCTTCAGCAATCTATCACTTTAACTTTCGTACAAGACATGCTGAGCTTCCTTATTTAAATTTTTTTGCTCTTAATAAGAAGCAATCTGCTTTAGAAAAGGAAATAAGGGATAAGTTTTGTAAATATAAGCACTCGAATTAGAGTGCTTATTTTAACTGATTTAAAGGGACTTTTGATGCATACCTTTAGATATCGTTAAATTGCTTAATGAACTTTCAGGACATTGATAAAGTTTTTCACACTTACTAAGTGCTGTCTCGAAGTTTTTTTCTATAGTGTTAAGCTTTCTTTCTCTAATTTCTTCTATTGTGAGAAGTGAATCTTCTAGTGGGCTTGAGTATTTTTTCCCTGTGAACTTTCTGATCATTACATCAGTTAGTAGAGCTGTCCCATTAAAATCAACTTGTGAAGAACCAGTTGGGCTACCATCTAAGTGGTCAACAGATTGCTGTGCAGAAGGTAAAGCAGGAGCACTGCTGAATAAGCTGCTGAGTGTGGCAGTGGTTACCCAACTAAATATATTATTAATAAAAGAAGAAGGTTTTACTGCGCCGCTTGTGATGCTGCTAGCTTCTTTAAAATCTGCTCTGGTAGGAGTAAAGAAAGAATTCACTGTGCTACTTGACGGGTCTTCGGTACTACTAACTTCCAATCCTATCTTAGTATCTGCCCTGGTGGAGGCTGAGAAAGGGTTCGCTGTACTACTTGCTGCATCTGAAGTATC
>NODE_52_length_1080_cov_1.818468
ACTTAGCACTTCATACATAATACGTGCTACTCCATCAATTCCTGATTCTTGCAAGCCAAATTCTGATAAAAAACTCTGTTTTTCTTCTTCGCTATCAAGATTTGCAATATCTGCTTCGAGTTTTGCTGAAATACAATAAAATTTGCTTTTATTTTCCTCTGCCATTTTCTCTACCTTTTTAGATACTTCATTACCAGTTATAACATTTGTATCCTCAACATTGCAGACGTACATAACAGGCTTTGTTGTTAGCAATTGAAGCAACTTCATTTCATCTTCATCAATATGCTCTAAACTTCTTGCAGGCTTGCCAAGTTTTAAAGTAGCTAATACCTCTTGCATTAATTCAAGTTGTCTCTTTAGCTCTTTATCACCTTGCTTTGCTTTTTTTTCAAGTTGTGGAAGCCTTTTTTCTATGCTATCAATATCAGCTAGAATTAATTCCATTTCCACTACTTCAGCATCTGATATTGGATCTACAGTGCTGTGTACGTGACTGATATCGTCATCCGTAAAGCATCTGAGCAGATGAACAATGGCATCAACTTCTCTGATATGACTCAAAAATTTATTTCCTAGTCCTTCACCCTTGCTTGCACCCTTAACCAGGCCTGCAATATCTACAATTTCTAATTGGTTGTAGATTACCTTCTCTGAACTGGCAATTGCGGCAATTTGTTTCAAACGCTGATCTCGTATTGGCACTTTGCCAACATTTGGCTCGATTGTACAGAAAGGATAGTTTGCAGCTTCGGCTGCACTTGACTCTGTAAGTGCATTAAATAAAGTTGATTTTCCTATGTTTGGCAATCCAACTATGCCACAATTAAAGCTCATATTTGCTATTTAAAGCTATAATTATTGCATAATTTAAAAATTTTTGCTATACTTTAATTATCTGCTTGCTTAGCTTAAGTGAAGGTAAAAATATGGCTGAATTTAGAAAACGAAAATTACCAAATGATTTTCTTGATGTAGATGCAAAAAGACTCAAGGTTTCAGACAATGATGTGAAGCAAGAATTTTTTGCTAATCAAGTAGTTAAGTATGATACTACAGGTGATGGCAATTGCTTTTTCC
>NODE_53_length_1077_cov_1.197895
TATGTGAAGAACTGGGAAATACGAATGTCACAATCCTATCAATATGCTCCCTAGATACTTGATATCAAAAAAAGTCTTTTTATTGATAGATTTAATTTCTTGTGATATAATAAATTAAAAGGTTTTAAGGAGTAGGTAATGGATTACATAAATGATGCTGCTGATAGTTACGCTGCCATTCATGATTTTTTCAAAATAATGGTGTTGGAGATTACAAAGTTCAATGCAATTATGGTGGTGTACCGTATGCTACTGACGAATATGTACATTCTGGAGACAAATTTTGGAGCAATAATTTTATAGACTCACATTTTGGAAGGGAAATAAAAATGTATCCTCAAAGTGAGCTTTTAGCTAAAGAGTGTGCTGGGAATACACTACCGGTTTCAATATCACTAAACGAGGATCTAATAAAAATAAAAGAATGTCAAAAAAAAACTAAATTTGTAGAACTAGGAGGGGAATCAGGTGATATAGTATATGATAAGCAAAAACATATAAAGTGCTACACGACAAAGTTATCATATGACGATGTTTCTGTTCATAATAAAAACAAATTTTCAATACTGAATATTAGATATGATATGCCAAATGATCCGAGATACAGTTTAAACATAGCCTTCACAAAGGTTAATGATAATCAACCAGGGTTTTGGCAAAAATTTAAAAATATGTTTTAATAAAGTAGCTTCTCAATCAGGAATATTCTGGTGGAAAATGAATATCTACTTAGTAATGAATTTGGTTAATAGCTACTAAGTTTTTCTTATAGCTATACAACGAAGGTTTGCTGGTCTTACATTTATTCTCTGCAAGACAAAAAATTCACATAATTGTACATAGTATGGAATAAATAAACTTCCACTATATTTTTCAATTAAACTTACCTTTTCTCTATTGAACAGATTTCGTATTAAATCTTAAGTTCAACGCACCTAAATATATCAGCATTCCCAGCAAAATCATAGGTATAGAAAGAAATTGTCCCATAGTTAAATTGAACCATAAATAGCCAATTTGATAGTCTGGCTCGCGGAAAAATTCAACCACAAAACGTACTATTCCATACCACATAAC
>NODE_54_length_1074_cov_1.650475
TCTGTCTGATGTGCACTGCATTTGTTTTCTAACTCTTTTTTATACAGGAGGATTTTATTTCCAGAATTCCAGATACTTGATCTTTACTTTAGCTAACAATGTGTGCCCATGGTTTTTATAAAGAAAGTATAAGAAAAAAAATATTTTAAAGAATATGAAATAAGGATCTAATATGTTTTGTGGGCAACCAAAAACCACTTCAGCTTGTCACTCATGCCTAAAAAGTTATTATATTAATGTAATATTCATACTTATATACTAGTATTAGTATATTTAAAAAATTAAGGAGTACATTATGACAATGTCTACAAAAAACTCAACTTCATTGACACTTCAGCACTCTGATGATCCACATCACAATTGCCACAGGAAGTGTGAGAAGAAATTGTAAGTATGATCCCCTCGGGAGATCTATATGTAAAGCCGAATGTAATGATATGTATGGAAGAGCTTCTCAACCTAATTCACAAATTAGTGAGAAATTAGCAGCTAGCGCAAAAAGTCTCTTTGATGAGAGCGAAAAATTATCGCTTATAGCAGAGGAAATACACAATCAAGATTTAATGTATCTTTAATCACAAAAAAGAAGATATTCTACATCTTCTTTTTTTTATACGATTACCTCTATACTTAAAACTAAGTTTTCGTATTCGTTCAGGCAAGGAAAAATAGCAGATAGTGTCATTCCAGTCTGGAATCCAGAAAAAAAAGAAGCCAGTGTCAGCTACTTGAATGACATTATGGAAGCTGGGATAACATCCTTCCCACAAGCAAAATGTTCATTCAGATAATATTTAACTGTGATTGAAGATCTCTTTTAACCCTTTTATATGACCAAGCTTAATTATCTCAATATCATGAGAAGAATCATTGCCATTTTTAGGCATAATCGCTTTTTTAAATCCTAACTTTTGTGCTTCCCTTAGTCTGAGATCAGCATGCGAAACATTTCTAATTTCTCCTGAAAGTGCAACCTCACCGCAGATTATTGAAGAAGTTGGTAGCGGTAAATTTACTAAACTTGAAATAAGAGAAGCAGCAACAGCAAGATCAGCTGATGGTTCCTGTATTTTG
>NODE_57_length_1053_cov_1.517279
CAATAGGCCCAATATCTAAGCCTATAGACTCACGACCCAAGCGAGCAACAGCACCTGCTACTTCCACTTTGGTATTCGTAATTAATTCATTGAGTATTTTCTTACCCATTCTGCCTAAGCAGCCTATTACTCCAACTTTGATTTTCATAAAGCTTTTTCCACTATGTTAGGCTTTTTTTGAAGCTTTGTCATCTTTATAAGCTTAGCATATTTAGCCTTACACTGATAAAACTATAGCTATACATCGATAAATCTATTGAAAATTGATACGAAAAATTGTAATTAGTCAATTTTCCCTATGGAGAAAACGTATAAAGAAAAAAAGAGCACCAAAGAAGATGCTCTTTTGTGAAATTAACTAGCAAGAACGATTATTACTAGCAAACTTTTCGTCAACTGTTAGTCGAATAAGTAACGAATTTGGTACTACTTCATCGCAAAGCAATCTTCTTATTTCTGAGCTTTTTGCTTTTGATAAGTAGTTAGATAATTCTTGAGAAAACTCCAATTTTGCTTCTTCTGGAATAAACAATGTGTCTAATGCATCATGAAAATCACCATCTAATTCCTCTTCTGCATCATAAAACTCCTCTTGTTCATTATCCTCATTATCAACCTCTTGCTGTATTATCTTGTTACTAGCATCAGTATTATGCTCAGCTTTTTCTTTATGTGCATTAACTAAGAGAGATTTATTACAGTTAGCGTTCTTTGCTTCCAGACTAGTAGTTTCTGAGCTTGGCACGCCACGCGCTTTAAAACTTTCAATAGAATCTATTACAACAAATGTTGACCCCTTCTTGAAGCCCAAGAACTTTTTCATTTGCGCTACCTGACAAAGTTCGCGTTTATCTTTTTGTAGCATATTAATAATTAGAGATACGGAACCATCATCGTTATCTCTCTTACTAAAATTAATGTTAAAATCATGTTCATTGCAGTGTATTTTCATACGATATTTACCGTTGTTTCTTGGATGCTTATAATCCTCTAGATTTTGTTGAATATCATCTGCAAGACGTAGTTCTAAGTTTCCGTTAAAAATGTTGATAG
>NODE_59_length_1049_cov_1.096529
TGCCAGGACCAAGAGTACTAAGAGAAAACAGTTGGTATGAAGATGAGGATAAAGAAATAGTCTATCTAACAAAAATACATAGAGAAATTAATGATCAGGAATTACGAAAGAAACTGTATCCATTAGTAATGGTTTGTATATATTAGCGAAAAAATTAGTCAAGAAGAAGCGAAAATAGAAGTAGCAAAGAATCTAGTGAAAGAAGGAGTTTCAGTTGATATTATTTCCCAAGTGACTCGCTTATCTACTTATGAGTATGATGATATAGAGAAAGAAATTTGTACTGATTCTATACTCTACAAAGTGGGGAAAAGGATAAAAGAGCAGAGATTAATACGGGAATACACTCAGGAGGACTTGGCAAATAAAATCGGTTCAACACCTAAAGAAATACACGACTATGAACGAGGATATACAGACATTCCAATTGAAATATTATATAAGATAGCAAAGACATTATCAGTTAACATTAAAGCTCTTGGACTAACAGAATATGAAAATGAGCCAGTTTTTGGGTTTATAGGTAAATGCGAAAAAATTGAGGATCAAGAATTACTGAATACGGTAGCCAGATCTTTATCTGAAGGAATGCAAACTGGTAAAGAAAAGGTTAAAAAAGCAGAGAAAATCAAGATTGCAAAAGATCTTGTTAAGGAAGGTGTTGCTATTGATATTATTGTGCGAGCAAGTGGCCTAACTGCTGATGAGTTGGGTGAGTGTGAAAATTAAATGTGTTTAAGATATAAGTAAAGTTAGTTAATGATTTAACCAGCAGAATTTGCTAACCAACTTTTTTGGCTCAGTTGAATTTTGCTTGGTATAAATTAAGATATGAAATCGCAAAGTTTATCTATTAATTTCTGATTGTCCTCTATCATTGCCTTTGCCTCTTGTTGAAGAGATTTGATATTTTTTGATGTAATATTATCCATGTCAGGTGATGCTATTTTTAATTGCGATTGTATGCGTATATATTTATCAGCTATAACTTGATTAAGTTGATAGTTTACTGCATCTAAACTTGAAGCAAACATCACATTCAGTAGTGG
>NODE_60_length_1048_cov_2.338762
TTGTCATCATACATGAAAATGAAGAGATTATTCTTAAAGCAAAAATTTTAGTTGAAGAATGGTTAGAAACCATTGGACTAAAATTAAAGCCCTCTAAAACAAGAGTTTCTCATACATTAAGAACCATTGACGAAACAAAACCAGGATTTGATTTTCTTGGATTTTCAATAAGACAATATCCAATAAAAGAAAGTAAGAAAGGTTACAAGTTATTAATCAAACCAAGTCGTAATTCTATAAAACAGCATACACTAGCTATAAAACATAAACTCAGAGAAATGCGTGGAGCACCACAAGAACGGGTGATAAAGGATCTCAATCCAATAAACAGAGGATGGAGTCAATATTACTCCTCGGTAGTTTCATGTAAAATCTTTAGCTCATTGGATAATATTATGCATAGAAAACTCTGGAAGTGGGCAGTTTTTAGGCACCCAAACAAAGGGAGATGCTGGATAAAAAGAAAGTACTTTAAGAAGTATAATAACGAAAACTGGCGCTTTATGACAAGTAACAAGGTACGTCTTACTATACACAGCGATCATGTTATTAAACGACATATCAAAGTGCAAAAAACCAGATCCCCATATGATGGTGATTGGGTATATTGGGGTAAACGTCTAAGAAAAATACCAGATAAGCCACTAGGAGTAATAAAATTATTGAGGTTGCAACAAAGTAAATGCGATAATTGTAGACTATGGTTTAAAAGTGATGATACAATAGAAATACATCACAAAGACCGGAATAGACGAAACAATATGATCACAAACTTATCTTTGTTACATGGACATTGTCACGATGAATTACACAGGAGGTGTGCATGAAAAGCACCAAATTAGAGAGAAGCCGTATGAGACGCAAAGGCTCACGTACGGTTTTGCAGCTGTCTCTTATACACATTCTGACGCTGCCGACGAAGGCTTAGGTGTAGATCTCGGTGGTCGCCGTATCATTAAAAAAAAAAACACAAGCACACACAAACCACATATGCCACACAGCACAGAACAGATGCACGTCACACAAGCTACAGAACAAAAAACACACT
>NODE_61_length_1035_cov_1.405286
ATTTAGAAGAGTTTGATGATGATGAAAAGTATTGTAATGAAAAAATATTAGAGGCCATTCAAGCAGCTTGGATTGCAGAAAGATCTTAAAAAACAGATAGCTATAAGAAAATTACTGCATACAGTAAAAAGATAATCTTCTTGGAAATACTATACTTTACTCGAATTTTAATTAGCTTCATAATAATTTAACAAATTAAAATTAAAAATGATTACAAGGTAGGAAACACAAAATTCTGGCAAATGTTAGATATACAAATACTGCTTTTTATGTGTGAGGCCGAGGATTATGAAAACAATAAGTTAGTTTTTTGTATAAGAAAGTTGTAATATAATTTAATTTTAAGCACTGGAAAGATGTTTAAATATAGCGGGCCAAAGAAATTAAAATCTATAATAGAAAACTATGCATTAAAATGCATGAAAAATAAGATCAGCAAAAATGAAATACGTCTTATTTTAAACTGGAAAAGTATAGTTGGAGAGGAATTAGCAGAATGTACAAAACCACAAAAGATCTCATACGCACAAAACGTAAATTCTGGTGTTCTGCATCTGTTAGTAACAAATGGCAGTAAAGCATTAGAAATGCAGCATATGGTTTCTCTTGTAATAGAAAAAATTACAGTGTTTTTTGGCTATAAAGCAGTATACGGTATAAAAATCAAGCAAGGGAGTTGACTATTTAACTATATAAGGTTAACCTAGTTACATAGGATAAATTGGTATATTGAAGTGAGTAGAAGTTGTGAGTTAACAAATAGAAAAAAGTCTTTTGGTAATAAGGTATCGCATTCAAATCGTAAAACAAAGCGTACCTTTCTCTTAAATTTACATAAAGTTACATTGACGAGTAATATATTAGACAAAAAGTTTAGCTTTCGTATAGCGACAAGAACTTTAAGAACTATAGATTACAAAGGTGATCTTGATGCTTTCTTGCTCAACACAAAAACAATTAAACTAAGTAAAGAAGCGCAAAAGATAAAAAGAAGATTAAAGAAAGTTTTAGCAAAACAAGAGGTAGAGCTAGCTG
>NODE_62_length_1031_cov_2.157080
GTACAGCTTGACGCTGCATATTTGAACCCATTAACTCTCTATTAGCATCATCATTTTCTAAAAATGGAATTAAAGAAGCAGCAACCGATATTACCTGCTTAGGAGATAAATCAATGTAACTTACTTGATTACTATTTACCATTACAAAGGTACCAGCATACCTACAGTATAACATATCATCAACAAAGCAGTTGTTTTCATCAAGCTTTGCGCTGGTATCGGCTATATAATATAAACCTTCATCTATAGCAGACAGATACTCAATTTGATCAGTAACAACCTTATTGACTACTTTCCTATAAGGGCTTTCAATGAACCCATATTTATTAATACGAGCGTATATAGCTAAGCTGTTAATTAAGCCTATATTCTGTCCCTCAGGAGTTTCAATAGGGCAAATTCTTCCGTAATGAGTTGGATGAACATCACGCACTTCAAATCCCGCTCTCTCTCTTGTTAAACCACCAGGACCTAACGCCGACAACCTTCTTTTATGTGTTATTTCAGATAATGGATTAGTCTGATCCATAAATTGAGATAATTGGGAAGAATTGAAAAAATCTCTTAAGACATTGGTTAACACTTTTGGGTTTATAAAATCAGATGGAGAGACTTTATCTAAACTAGAAGTAGACATAGAATCAACTACTGCCCGTCCCAATTTTAATAATCCAGTTCTAAATTGATTTTCTATAAACTCTCCAACTGAACGGACTCTTCTATTTGCTAAATGATCAATATCATCTACAGATCCTTGACCATCACGTAACAATACTATTTTTCTTATAATTTCAATAATGTCTTCATGTGTTAAAGTAGTTAAACTTTCTTCATAATTTAACCCAAGGCAAGAGTTAAGTTTTAATCTACCAATGTTAGACAAATCATAATATTCCGGACTGAAGAAAAGATTACGAAAAAACTCCTCTACTATCTTTAAAACAGGAACTTCACCAGGACGCAAAACCTTATATATTTCATATAGAGCGTTCTCATAAGACATGTTTTCATCTAAGAAAAGTGTATTTAAT
>NODE_63_length_1030_cov_1.104097
CTGTAAGGTCATGGGTTGGCAATATTGGCCCTGATTTAAGTAGTAGTCGCGATGTCGATAGTTTAGTTTTGAAGATGAACGAATGCTTAAACCCAAAGGGGGGTGAAGTCTCAGCACGTAAGAACACCGTATCTCTTGGTAATTTGTACTTGAGTTTATCAGAGGCAGGTCAAATAAAATTTTTAGAAATCCTGGCAGAAAAGTTCAATCCGGATAAAACGAAAATAGATGAAGAAATGAAAGTATATAAGAAAAATCAAGATTCTGAGTCGAGTTATAAGTTTGAACAAGACTTAATAAAAGTCCTTGAATCACCACGCTCTAAAATATTGAAGCAGTTTATCTCCTTACCGGAGGGCCTTAAGTTTATTGTTGATATGCGTTCTGATGTACTCAAGCTGAAGAATCAATATAAAAGTCTAAGTCCACTAGAAAACGAATTAAAAAGTATACTTTGTACTTTGGTTGATGTTGATCTACTTGATCTTCATCAAATCACCTGGGATTCACCTGCATCATTGTTGGAAAAACTTATAAAATATGAAGCTGTACATAAAATTTCCTCTTGGGGTGACTTAAAAAACAGACTAGATTCTGATCATCTCTGTTTTGCTTTCTTTCATTACAAAATACCAAATGAACCTTTAATTTTTGTAGAGGTTGCACTGATGAATGAGATTGCAGATAGTATTCAACACGTTTTGGACGAGTCAGTTCCTTCAAGTGACCCAAGCAGTGCAAGTACTGCTATATTCTATTCAATATCAAACACTCAAACTGGTTTATCTGGAATTAGCCTCGGTAACTTTTTAATAAAGAGAGTCGTATAAAAACTATCGCAAGAATTTAAAAGCGTAAAAGTGTATGCAACTCTTTCTCCAGTTCCTGGACTTACAAAATGGCTAAAAAATCAAGACGTAGCTTTATTAGGTAAGCTTAATATAAAACAATCAGGTACAGAAATTTTAGAAAGCATAAAAACTAACATTAAATGCGAAAAACAGTCCCTACTGAAACTTTGTGCACATTA
>NODE_64_length_1023_cov_1.476562
GTGCAGAATTATAAATTGAGTACAAAAGTTCTTATTATTGGATCTGGAGTAGCGGGTTATGCTGCTGCTATATATGCAGCACGTGCAAATTTAGAGCCAATTGTAGTAACAGGAATGCAACCTGGTGGTCAGCTTACAATTACTACGGATGTTGAAAACTATCCAGGTTTTATTTCTATACAAGGTCCAGAACTCATGGAACAGAAGAGGTTGAATGCAGAGAAGGTGGGGGCAAGGATAATAGATGACGAAATAAAAAGCGTTGAACAACTTGAGGATTCTAATGAATATAGATTTAGATCTTGTGGTAATGCTAGTGACTACTATTCGAATGCAATTATAATCGCAGCTGGTGCGCAAGCGAAGTGGCTCGGCCTGGAGAGTGAAAAGGAATTTCAAGGTTACGGAGTTTCGGCATGCGCAACTTGTGATGGTGCATTTTTTAGAAATAAAGTTGTAGCTGTGATTGGTGGTGGAAATACTGCCGTTGAAGAGGCAATGTTTTTAACTCGATTTGCTAAAGAAGTTACACTGATACATAGGCGTGATAAATTAAGAGCAGAGAAAGTAATGCAAGACAGGCTCTTTAAAAATGATAAGATAAAGGTAATATGGAATCATACCGTAGAGCAGATTCTTGGAGAGGAAAATCCTAAAAAAGTTACTGGCATTACAATTAAATCGACAGAAACCAAAAAAATCCAGGAATTGAAAGTGGATGGTGTTTTCATTGCAATTGGGCATGCACCAAATACAGGTATTTTTAAGGGCTTTGTTGAAATGGATCAGCAAGGTTATATAATTACGAAACCTGGAACAACTCTAACCAGTAGGATAGGAGTGTTTGCCGCTGGTGATGTTCAAGATAAGGTATATTGCCAGGCACTAGTTGCAGCAGGTACAGGGTGCATGGCTGCACTTGATGCAGAAAAATTTTTGGAATCATAATTACTTCTAAAATTTTTAACTAAATTACTTGCAATTTTCTTTGTTTTTTTATAATTATGTCAATAAATTATAGGT
>NODE_66_length_1019_cov_1.516816
AATCCAATGTTTCAGTTGTTTCTTTATAGATAGAGTATGTTTATTGTGTATTTGGAGTAAGACTCTATACCGATAGTTATTAATTAAGAAATTTATTGATGATGGCGATGGGCCAAAAATTTCGAGTTCTGCTTTTCTAGTCAAGCACTGGAATGACAATGCAGAGGGAGTAGTAGTTGAAAATTGATTATGCAAAAAGCTTATTATCTCACTTGCTGCTTTCTGCGTTGCAAATTGATTCTTACCGCAAACTATAAGCGCTATTAATCTACTAAATGGTGGCATTTTATCTTTGCGTCTTGACTCAAGTTCAATTTCATAAAACAGATCCCTTTTTTGCTGCTGCAATGCTTTTATTATCAAGCTTTCAGGATTATTAGTTTGCACTATTACCGTTCCTTTTTCGTTGAACCTCCCAGATCTACCCGCAACTTGATGCAATAATTGATACGTCTTTTCTGCTGCCCTGAGGTCAGAATTTTCAAGGCCTAAATCTGCGTTTATCACTCCAACCAAAGTTAACTTAGGGAAATTATGCCCTTTAGCAATCACTTGTGTACCGATTATAATATTCACTTCTTCTTTGAGCACTGAGTCAATTACGCTACCAAGCGACTTCTGGTCGCTGCTAATAGTCGCAGTCTTTGCGTTTGGTATTAATTTTACTATTTCTTCAAGTAACCTCTCAATTCCTATACCACAAAGGGATAATGACTGCTGACTTTGACAATTAGAACACTTTTCTGGAAGTTTTAATTGATAAGAACAGTGATGGCATAAAAGGACATTCTTTTTCTTGTGATACGTAAGCCAAACAGCGCAATTTGAGCAGGAAATTTTGTATCCACACTTTTTACAAACTGCAAGTTGTGCATACCCCCGGCGGTTTAGAAAGAGCATAACTTGCTGTTTTTTCTCTATGGTTTGTTTTATTCCTTCGAAAAGTTCATTGGAACTCCATTGCTTATTATTCACTCTGTCCCTTATACACCCCCACCCCCGCCGACCAAGGCACAGGT
>NODE_67_length_1014_cov_1.630214
AGGTTGTGTTACTTAGCTTAAGTTTAAATTGCCAAAAAATGCAAACTTCATCATACTGAAGGAACTACTTTTTTGCTAGAAGAAAAAGCAGCAAGTAGTGAACCAAAGGCGATGAGAAAAGATCCAAGCCAAATTATAGACATTCCTGGTTTATAGTGTACTTTGGCTGCGATTTTGCTTTTATTCTTGTCAATTTCACCAATAACAACATAGATATCAGAAAATAAACTGTGATAAATGCTGCTTTCAACATTTTTTTGACCTTCTGCAAGGTAAAATCTATATTCAGGAGTTACCTCACCTATTACCTTACTATTAAGCAAATTCCTGATATCCATTGTACCTCTTACTGCATGGAAGTTTTTTTCTTTTATAAATTCAATGTTTCGTAAAGTGACTTTGAATTTATTGACTGTTATGCTGTCTCCTATTCCCAAGTAGTTTTCTTTTTTTTCCTGCCAACCAACTGAGCAGGCTATACCAAGCACAAGGATTGCCACTCCAGCATGAGCGAGCATCATTGCATAGTAAGAATTAGAAACTCTTCTTGCGAGTAAAATTGACTTACTAAATTCTACCTTAAACAAACAAATTCTTTTGCTATATGCTTCCAAAACAAAAACTAACAATATTATAGAGATGCTAATTGATAGCACAATCATCAGTTCCATATGAAAGATAAACGGCAAAATAGCTGCAGCACTACAAAATGAAAATCTATATTCACGGAATATTGGCAATAGACTATTTCCCTGCCAACTGCAGTATTGCCCTATCATGGTGAGTACTAGAATAGCTAGTGCAATAGAGTTAAATAAAGAATTGTAATATGGTGCTCCAACTGAAATTAATTCACCGGTTAAATACTCAAGCACTGTAGGGTATAAAGTGCCAACGAACACGATGAAAAAGGCAGTGATGAATAATAAATTGTTCATCAGCATCATCGTAAGGCGTGAAAAGAATCTTCTACCTTCTGTCACTTGAGTAGCAGATTTCTTTTCAGATTCCAAT
>NODE_68_length_1014_cov_1.218715
GACTTAAAGAGATATAAGAAAATGAATCCCATTTCTCCTGAAGCAACAGTTATATCTAGTTACTTGCATTGGTTGCTTGATTTGCCATGGGGAAAGTACAAAGATGCAAAAATTAACTTAAATGCGGCTAAAAAAATCTTAGATGAAAATCATTATGGCATAGAGAAAGTAAAAGATAGAATAATAGAATTTTTAGCAGTATTAAAGAGAGTAAAAGAGATAAAGGGTCCTATACTTTGCTTAGTTGGACCACCTGGTGTTGGTAAAACTTCTTTAGCTAAGTCTATGGCAAAAGCAGTAGGAAGAGATTATGTTCGCATATCTCTTGGTGGTATACGTGATGAGTCTGAAATACGAGGACACAGAAAAACTTATATTGGCTCAATGCCTGGTAAAATCATTCAACACATGAAAAATGCTAATTCATGCAACCCGCTTTTTCTGCTTGATGAAATAGATAAGATGGGTTCTGATTCGCGTGGTGATCCTGCATCTGCATTACTTGAGGTTTTGGATACTGAGCACAATAAACACTTTACGGATCATTACTTGGAAGTTGAATTTGATCTTTCAAGTGTAATGTTTGTAGCTACGGCAAACAGCTTAAATTTGCCACATCCTTTGCGTGATAGGATGGAAATTATACAATTATCTGGATATAGCGAAGATGAGAAGATCAGTATTGCTACGCATCACCTTATTCCAAAATTAAAAAAAGAGCATGGTTTGCATCAGAAGGAGTGGAAAATAACTAATGAAGCATTATACGAGTTGATACGTTTATATACACGTGAGAGCGGCGTGCGAAGCATGGAAAGGGAACTTGCAAAGCTCATGAGAAAAGCAGTTAAAGCAATATTAACTGATAAAAATAAGAAAATATCCGTAGAGGTTGGTAATTTACAAGATTACCTAGGGGTACGTAAGTATACCTTTGGCATTGCAGTAAATGAGAGTTTGGTAGGGGTAGTAACTGGTCTCGCCTATACTGAAACAGGTGGTGATATTTTAATG
>NODE_70_length_1008_cov_2.251986
ATGTGTGGGGGTAGACGGAGATTTAAGCCTAAGCCTACGTCGGGAGGTGTAGATGGGTATAGGGTGCAGGTTGAAAGAGTCATTTGATATTTTACTCAAGAATCTAAAAAATTTACTTATAGTATTGAAAAAAAAAGCTGAGGACTATAAAGATATTGTTTGTGTTGGGCGCAGTCATGGAATGCATGCAGAACCAATAACTCTTGGGTTAAAATTTGCTAGATTTTATGCTGAATTTAAACGCAATTATCAGAGATTAATTAGCGCGCAAAAAGAGATCTCAATTTGTAAAATATCAGGTGCAGTAGGTAATTTTGCAAATATTAATCCATTTGTTGAAGAGTATGTAGCGAAAGAAATGGGACTCATACCTGAAACCATATCGTCTCAAGTCATCCCTCGTGATAGACATGCCATGTTCTTTTCAATTTTGGGAGTAATTGCAAGCTCAATAGAAAATATTGCAATTGAGATTCGTCATTTGCAAAGAACTGAAGTCGGCGAAATCTCTGAATATTTTTCCACTGGGCAGAAGGGAAGTTCTGCTATGCCGCATAAGTGTAATCCTATTTTAAGTGAGAATTTGACTGGGCTCTCACGCTTAATACGCAGCTATGTTTTTCCTGCATTAGAAAATGTTGCACTATGGCACGAACGAGATATATCGCACTCGTCTGTGGAAAGGTGCATTGCTCCTGATGCTTGTATAGCAATGGATTTTGCTTTAGTACGATTAACAGATTTGATAGATAAATTGGTGATCAATAAGGAAAATATTGAAAAGAACTTAAATTCTTCAAAAGGCTTGGTTTTTTCACAACGTGTATTGCTTGAGTTGGTAAGTAGTGGTTTAACTAGGGAAGAGGCATATAAAATTGTTCAGAATAATGCAATGAAAGTAAAGCAAGATAACAGTGATTTTCTGTTCGAATTGAAACAAGATAAATCCTTGCATAGAATTATTGACTCTGAAAAACTTGAGTCTTTGTTTGATTTGAAGTATTATAT
>NODE_71_length_996_cov_1.125432
AACTTATTGTAGAAACTGCTGCAATGTTAGTATATTCATTAATAACAATTGGTGCTAGTGTATCAAAATCAATTAACTCACATACTGCAATACGCAAAATAGATAAGCTTATAAGATTTAACCGTGAAAGTGACCAGCTTGGGTGTAAATAAGACTCTATTATTTTATCATATTCTTCACTGCTTTTTATAACCTTACATAACAAGTTTTCTAAGAACTGATGTTCAAATTCTTCACATTCAAATATATCTTTCAACTTACTTATGTAGTCCTTAAGCTCACAATTTCCCAATTTAAAAGTGCTTTTGTTGTAACTTACAAAAATATTTGAATAAGCAATTTGTACAGCAAGAAATCTTGCCGTACTTCTTTTTATGCGCCACTTTTTATGTACTGGTTTTTCCTCCATTATTTTAATTTATTGTGTAGATCTATCATATGCAAAACAGTTGAGGCTGCATGGCCACCAACGTTCTTTTTGTCTTTGTCAGCTCTAATTAGTGCTTTATCTTTGCTGTCAGCGGTAATTACGCCCATACTAAGGGGTACTGCATAATGCATAATAACTTCATTTAAGCCTTCGATTACTCCTTTACAAACATATTGATAGTGATCAGTTTCACCGCGAATCACGCATCCAAGAGCTAAATAACCGTTATAATTAGCATTCTTGCTTTTTACTGCAAAGAGAATTGTAGCTGGTATCTCAAATGCACCAGGAACTTCAATTATGTCATAGCTTGCATGACTTTCTTTTAATCTATCGACCGCACCTTTAAGCAAAAGCTTTGCTATTTCATCATAATAAATTGAATTAACTATTATTATTTTCGACATTCATCCCCATTTTTCTTGTTAAAAGCAACTTTATTAATGATTGTTGAACCAGAGTTATAATATTAATAAATATCCAATATATTACCAAGCCAGCATGAAAAGAAGAAAAAATAAAGACAGAAATGTAAGGTAAAAACTTCATAACATTTACTTGAATAT
>NODE_72_length_990_cov_1.340672
CCTTCTACCATAACATTCGGATAATGGACCAAAAAACAACCCTCCTATGCAAAAGCCTAAAAAATTATAAGCAATAGTTAGTTGAATTGTGCCTTACGGTACGTTAAAATAGCGTACTATATCAGGAAAACTAGGTACAGAAATATCAAGTTCAATGAACTTAGCAATTAGAGATAGAATTAATAAAAACGGTAGTAACACTTAAAATCTTTAATTAATGAATAAAAATATCACATTTAAAGCGTTGAAAGAAGAACATTTTTCACTATTATTAAAATGGGTAGAAAGACACCATATAAAGAAGTGGTGGGATGCGGATATAAATAGGACACCAGAGTTAATTGAGAAAAAATATAGCAACTACGTTAAAGGATTCAAACGTTTGAAATCTAAGACACAAATTATTGAAAAACCAATGCACGCATTCATTATTAATTGTGATGGAGTTGATATTGGTTATATTCAATATTACAACAAACATGATTTTCCACCTGAGCAGGTCTATAACACTTTAGAACTTCCAGAAAGTTGTGCTGCTATAGACTGGTATATCGGAGAGCTGAATTATGTAGGTAAAGGAGTTGGGTCACAAGCTTTGAATATATTTTTAAACAAATTTGTCTTTAAAGTTTATGAGAATGCCTTTGTCGACCCAGGTATAGCAAATGTTTGTGCAATCCGTGTTTACGAAAAAGTTGGCTTTAAAAAAATTATGGAAAGTAATAGTGCGATTTTAATGATTAAGGCAAGAATTTCTGATTAAATTATTACAAGTGGTTTACAAAAACATACAAGAGGCTTTATACAAATTTAACATAATTTTATCATAAAAATATTATTCTTAGGTCCTCAAATTTTGGCACTCAGTGAATCTTTTTTTACTAACTATGAGTTTAATCAATTGGAAAATAAATTTTATTTACTTTTACAATACCTTAAAATCTAATATCACTTTATCAGTCAAAGGTATCACAATAGGCTAGTATGTTC
>NODE_73_length_986_cov_1.565774
AGCCAGAAAATACTCCGTTTTCTTCTATAATTTTTATTGATAATGGTGAATAGAGAAATTTCTTATTCATAAGTCCTCCTTGTAAATTATGGTATTGGGTTGCCAGCGCTCTGGGCCAGCTTAAAATGTTGTATAGATTGTTTTCCTATATCTCAGGATGAGTATAAGACACTACAATATAATTCTATTATATGTAGTGCTTTGAAAATGGGGAAGTACTTTTTTAGTTACAAAATTTGTCGTTTTATGTACAGAAGGGTAGGGTTTGTTGCATGTTGGTTTGTTCAACGGCAGCGTTTTCTAGATTTGTAGAAACAGCTTCGTTTGTAGGAGTAATTATTTTTCCTAGAAGGAAGCCAAATCCCAAAGAAACAGCGGCTATAAAACCATTCATTAATGACTCTGTCCATGTTTCTCCCTCGTATTCTTGATAGATTTTAGAATATATCATTGTGCCTAAGAATACTCCAATCATTGATCCAACCAGTTTACTTATTTCAGCTACTCTCTGTCTTTTCAACTCAACTTCTCTTAGACCTTCATTATTGGCTTCATTCGGGTTTAAATTTCTTTCCAACTCTTCTGATGTTTTCTCTCCAGTATCTTGGGATTTTGTCGATGAACTTTTCTTTAAGTTCTCTAACTCTTGTGCGTCCATCACTACCTCACTATTAAAGCTTAAGTACGAATGATACAGCACTATAATTGTTTAGTCAAGGTAAATACTAGTATATTAAGTAAATATTTACTATATTAATATGATTGCTTAAATTCACAACTAATTGTTTGGGGAAATAAAAAGATTGTGTTTTGTAGGTGATTTGCGTAGCGGAAGTTGTTACCCCAGTTTTACAACACCCGGGGTAACGATAAAGGTAGCTATATGCTCTGTTCTTGGATATTTGGTTGTTCAGTGGCAACACTTTCCAAATTTGTAGAGATGGGAGCAAACGCTCTTTTCACCAAAGCCGTTGACAATGCAGCAC
>NODE_74_length_981_cov_1.316159
CACTAGGGTTTAACAACTCCGCTTCACTGCTAGTAGTGCTGTAACTACTTAAAGAATTCATTGAACTACTTCCTGATAAGCTATTTTCCAGTGAATTCATAGAACTTGCTTTAAGCCTTTCTAAAGTATTAAAACGAGTATGCTCTTCCTTGCATTCTTTAATAACTTCCTTAATCTCATCATGATGTTCAGAAAAAATTTCATATAGGCTGCTATTATCTTTAGCTAACAAATGTTGCAACTTCTTAGCATCTAATTTATTGATAAAATCTATTTGCTGCCTCAATCGGTTGATCAACTGGTCCTTTTTGGCACTGTGTTGACCATCAACAGAATAAGCTTTCTCTAATATTTTTTCCCCCAGCTTAGAAAATATTTTCCTAGTTAAAGCAGAGCTATTCACACCTTTGTCTTCAAAAACTTCCTTGACAAACATTTCCTTTACACTATTAAAACTTCCCGTTTTTTCTTTTGTTTGCAAAATAACAGTTTGATCTTCATTACCTATCGAATATGCGATGCCATCTGAACTAGATATGCTTGCACCACTATCACTTATCTTCCTTCCAAGGTTTTGAATGTTATCCCCCATTTTTCTTAATGTAGAGCTAGCTCTCTCTTGTGTTGCCTGTTTTACAGAACTTGCAGTTTCTTTTACCGAATTCTTGGCATATACAGCACCATCTTTGATTTTTCCGCCAATATGCTTCGCTCCTTCAACTGTTTTTTCTGCTGACCATTTGAGTCCTTTATATCCAGATAGAACTGCTTTTACAGCAACTTTCGCAGCGAAAAATAAAGTAAGACCAACTATAGCACTTGGTATAGCAAGTGTTGCACCAACTGCCAAAAATGGTAACACTGCTGCAAATAATCCACTTGCTGTACCTACTACAAGGGCCTGATCTCCTTTTTTCATCTTGGAGAATTCTGTATCTCCTTTTAACAAGTCAGTAATTCTTTCCTTTAGTTTTTTAGAAT
>NODE_75_length_971_cov_0.548578
GTCGTGGTGGAGGTGCAGTGTTAAGGGTCACTTGTGTTGCAAGTGTGCGTGTCGTATTAGTCTGTATGATTGGTGTTTTTTGAATGAGACGGCGTCCACCGATGTCTACGCCTAAGCCTTCGTCGGATGCGTCAGATGGGTATAAGAGACGGTTATAATAGCATATAGTTAAACCGTATGACTTAATAGTGGAAATGACAGAATCCACTAAAAAGGGCATGTCATAATTTGTGATTTTAATTATAGTGAAATTGCCTTCTATTCCTGAAATATCATTTACATTACGTACTGCCAATTTACTTTCTTCTTTTTCTTTTTTAAGAATGAAGTTGTATGCATCTTCTGCAATGTATAAAAGAAATTTATCGTTGACTTTTAGGTCACTATTATAAACAAAATTATAAAAGTACTGTATAAACTCTTTAATTTTTTCTTTCTCTTTTTTATTCCCTTGATCAACTAGCTTAAATAAAGACTCAACATTAACATTATGATTTATACACATTTTTCAAAACAAACATACACAGCGAATCTAGATCTTTTTAACTAAGATTTCGTTACCAGAAGTATACACTATTAGCTCATCTCCTTCTACTATTTCCCCCGATAAAACTAACTTAGCTAGATTCTTTTGAATGCATTCTTGTATTACCCTTTTCAGAGGCCGCGCTCCATATTCAGGGTCATATCCAGCTTGTGCTATTAGTTCTTTAGCTTCTTGCGATAAACGAATACTCAGTTTACGCTTAGCAAGCATCTTTTGTAAATAAGAGAATTGAACATCTATAATTTTATCAATGTCATCTTTGGTTAAGCTGTGGAATATAATAATTTCATCCAGTCTATTTAAAAATTCTGGACGAAACGCTGACTTAACTATTTTCATCACCTCATCTTTCACAGATTCGGTAGCTCCTCTTAGCATCATCTCAGCTCCAAGGTTAGAAGTTAAAATTAGTATGGTATTCCGA
>NODE_76_length_970_cov_1.555160
GCTATAGTTGGTGCATTGCTTGGAGCTGGAGCGGGCTATGTCGTAGGTAAATGCCTTGACAAAATTAAGGTTACAAATATGCAAGGAGAAAGAAGTTGTTAAAGGTTCGTGTTATATTCTGAATTTCTTTCAATACTTAAAGATTTACAATCAGAGCAAACTACCTGGCCACGTGGAACTGATTTCAGCTCATCAGTTGAAACTTTACTTGAGCAGAATATGCATTTTATTTTATCACTTGGGGCGAGTGAGTGATCAACAGCAATTCTATCATCAAAAACAAAACACTCGCCTTCCCAATTACCACTTTTATTACCAGTTTTTTCAAGGTAGGAAAGAATACCGCCTTTAAGATGGTAAACATCTTTAAATCCAAGGCTTTTCATATATGCTGTAGATTTCTCACATCTGATTCCACCAGTACAGTACATAGCTACTTTCAGGTCTTTACTCTCAGAAAATGACTCTGCCCACTGAGGAAAATCGCGAAAACGTTGAGTATGTGGGTTAATTGCATTTTTAAACTTGCCTAGTTTTACTTCGTATTCATTTCGTGTGTCTATCACTAAAACATCAGGTTGAGAGATAAAATCATCCCAATAATCTGGATCAATGTACTGACCTCTAACGGAAGTACCGAGATTACTTACACCAATATTCACAATTTCTCTTTTTAATCTCACTTTCATCTTACTAAATGGTTGATATTCTGCCGAGCTCTCTTTCCACGTAAGACCTTTCAGCCTGTCATCAGAACGTAGAAAATCAAATATTTTATCAATTGCGCTCCTTTCTCCAGATATGGTTGCATTGATACCCTCTTCTGCAAGAAGTATAGTGCCTTTTAATTCAACGTTGTCGCATGCAACTTTTATTTCGCCTTTCATGTCATAATAATTAGAGAGTTTTACAAAATGATAGAAAGTTGCAATGACAAAACTCATAATTAATTAGTTTATCGATTTAAAAC
>NODE_77_length_965_cov_0.677804
GGAGTATTGATAAATTTTGTTCTAAGTGTCGAACGATAATATTGCATCCTATTATTAGCTGTATTCCCCTACTTGCCGCATATTCTGCAAACTCAAGTGAGCCAAATAAGTTGCCTGAATCAGTAACTGCAACTGCCGGCATTTTGTTCTGCAAACAAAGACCAATCAGCGCCTCAATTTTAACCGAACTCTCAAGCAGAGAATAAACGCTATGAACACGCAAATGTATGAACATAAAAAACTTTAGATTAGCAATAAAAGGATAACATTAATTTACTCGTAGGGATATGAAAAGGTCTAACACTGAAATAACACCAAAGAGGCTATTTGAATCTAATTTACTATTCACAATCCCGGTTATTAGCTTGTTTTAATTGACTTTTTATCATAATTATGTAATAATTAAACATATTGTTTAATATTGAAGGTAGAATTATGACAGGAGAATATGAATTACTGAAAAAAGTACTGAGTACGATTGAGGTTAAGGAAGGCTTAAATCAAGATAATATAATTGAGGAAATACAAGAAGAACTAAAGAAACAGGATCAAGGTCTATATCAAGAGTGGGAGAAAGGTGAATTTGATGTAAATCATGGATTTAGCTTAAATATTTCAGGGATAGAGTACTCAAAGCTTCCATTATTAATAATAGCTGCTCAGAATGGTTACACAAAGACAGTAAAGGCTTTAAAAGCAGGAGCAAATGTTGACGCAGTGGATCAATGTAAAAGGACTCCTTTACATCATGCTGCTTTGAATGGCCGCGTAGACACAGTAGAGGTTTTAATCAAAAAAGGAGCAAATGTTAATGCAGTAGATAAAAATGGAAAGACTTATTTAGATTATGATAAGAGAGACGTAAAAGAAGCTCTATTAGAGGAAAGAGGTGGCTCTTTTGTGAAGGCGCGTAATAAATCAATGATTGCCGGTGGAGTAACTGGATTATTAGGCACTGCTATAGC
>NODE_78_length_955_cov_1.590580
ATACAGGGTGTTACCATATTGATCCATCTGGATGTAGAGTATACAAACAGTCTTATCAATGGATTGGAAATTATCAGGAAGATGCTTGTGTAGTTAGAAGACATGATAAATGTTTTCATATTAATTTAAATGGCAACAGAATTTATCAGGAGGAATATGATTATGTTGGAGATTTTAAGGATGGTATCGCTGTAGTCTATAAGGATGGCAAAGCTACACATATTAATCATCATGGAAAGTTAGTACATAATAAATGGTATAAAAAACTTAATGTTTTTCATAAAGGGTATTCTATTGCAGAAGATCAACATGGTTGGTTTCATATAGATATTAATGGTGATCCTGTTTACCAGCAGAGATTTAAAATGGTAGAAGCATTCTATAATGGGATGGCAAAAGTTGAAACTTTTGAAGGTGTGTTAGGACAAATCGATATTACCGGAGATGTAAAGTTTAATATTTTTGATTTAGGTAAAGAATCTCAAGTGCATAGGATTTCTGCAGAACTTTCAGCCTTTTGGAAAACGTACCTAACAAACGTTGCTATTGAACTTGATTTGTTAAATAGTTTACCTGCAACTATGCCGGTTTTATCTAAAAAGTTAAACATTATCGTACCAAATCTAGAAAGGCTGGTAAGGGCGTTGTGGGAAATAGGGTTTATTGATTACGATAAGGACAAGGACTTATGGCAACTATCATCAAAAGGTAAGTGTTTTAAGGGAATACCATTTTTGCCAAAAGCAGCAACGATGTGGGCAAGAGTTGCCGCTGAAAAGAATTGGTTAAATATTGCCGATATACTAAAACAGAAGTCAATCTCTTCATTTGAATCTTTTAAGGAAAGAGAAGTATCAGAAAATAAGAAAATAGCGTTTTACCAAGCATTGCTAGGATATTCTAGGTTTGATACTAAAGAGTTTAATTCTAGAATTAATATAGATGATGCTAAGAA
>NODE_79_length_952_cov_1.453333
CTTAAAAGGTGGTATTGAAATATTTTTTACTACTAAACTGGGAGAAATTAGTATTTATCTACGGAAGGATGGCAACAAAATGGTAGTAGAAATTGATGAGGAAAGCAAAATAAGGTTTAGCAAATTAGAAAACAAATCAAGCTTTGGAGGGAATTGTCTTATACAGGGGAAAAGTGTTTTGGAAGTTATGGACAAGAGTTTTGAGAATGTTCCTGCGGAGTCAACTCAGACTATTAAGAATGTTCCATCTACTAGTCTTATGCAAACATGTTCGCAGCAACAAGAAACCTCAGGCAAGGAGTTAAATTAATGTATTTTTTAGAACAAGAAATTAATTATAAATATTTATATGCATTAAATTAGAGCAAAGGATATGAGACAACAATTAGCACAAGAACTAAAGGTAAATGTGATTGTCAAAATGGTAATTGACTAAATCAACTTGGATAAGTAAATAGCAGCTTTACAGCTTGTTTTTATGAATGAAGATAAAACGTTGTAGCCAAGTGCACTTTCAGGACAGTGCTGAATTGCAATATCTCTGTGTTCTAGCTCTTCATCGCGAAATTTACTTATAGTTTCTCTTAATTCCCCATCTTCTAAATGTAAGACTTGCTCTTTGTAGTGCTCTCCGATCACTTCTTCAACTGCAGCAGTGCAAGCCATAGCGGCTTTTTTACCCATCATGGCAGTTACAACACCAAGTGACACCCCTAAAGCACGCCAAACTGGCAACAAAACAGTAGGACGAACTCTTTGCTCCTTGATTTTCTCATTAAAATAGTGGAAATGTTTTTTTTCCTGCTCCTCCATTTCAATTATTTTGTCAATTATGGAAGATTTTTTAAGAATAAATTTTTGACCAGAATAAATGCAAATGGCTCCATATTCACCAGCATGATTTACTCTAATTGCTTGTTCCAAAAAATTCCCTTTCAATTTTTTTATATTG
>NODE_80_length_949_cov_2.260341
AAGGGACAGGAACTAAGCGTACCTTCTTAGCTGTGATGAATTCATTAATTCTGTTTTTATTGTTCTTTTTGACTTGCAAATTTTATCTCCATTAATTCAAATTAATACTTTTTAACAGCAATTCAGTAGCTTTCTCCAAAGGAAAAGACTCTTGTTCTTCTGACCCTAAATTTCTCACTGACACAGTTTTACTTGTAACTTCATTTTTGCCTACAATCCACAATATAGGAACCTTGTTTGAACTATGCAAACGTATCTTATAACTAATTTTTTCATTGGTCAAATCAGTTTTGATTCTCACACCTTGTGCTTTTAAAACGTTGCTGATTTCTGTAGCATAACCGTCAGCTTCATTTGTAATGGTCAGAATAGCAAGTTGCGTTGGAGCAAGCCAAACTGGAAATTTTCCTGCATAATTTTCTATCAAAATTCCGATAAAACGCTCAAAAGTCCCAAGAATTGCCCTATGTAACATGACAGGGTGATGCTTGTGCCCATCTGCCCCTATATAAAAAGCTCCCAGACGTTCTGGTAAAATGAAATCAACTTGTAATGTTCCACATTGCCAATTTCTGCCTATTGCATCTTTTAAAACAAACTCTAACTTTGGACCATAAAATGCACCTTCACCAGGATTAAGTTCATAACTAAGCCCTGCTTCTTTAACTGCTTCAAGCAGAGCTTTTTCAGCTCTATTCCACACTTCATCATTACCTGATCTAGTATCTGGACGATCTGAAAATTTCACAGAAATTTCATTGAATCCAAGCTCTGAATATACTTCTTTTAAAAGGCCGCAAAACTTTACAGTTTCAGAATTCACTTGTTTTGCCATACAAAAAATGTGTGCATCGTCTTGCGTAAAACCACGCACTCGCATCAGTCCGTGCAATGAGCCTGAGCTTTCATTCCTATGGCACGTGCCAAATTCTGCCATACGTATTGGTAG
>NODE_81_length_944_cov_1.598531
ATCGTGGAGGGGTACTAACAACCTATAATGCTGAGACAAAGCAAGCAATTGCCGTTCTGAAAGATAGAATAGATGCCAATGCTGCAATCGAGCTCTGGGAAGTAGCGCTAGCAAGCGCTTGGCAAGGTTTGCCAGTGTGGGTCCATGGTGACGTTAGCGCTGGCAACCTATTGGTGCAAGAAGAAAAATTGAGTGCCGTCATTGATTTTGGAGGATTGGGGATCGGCGATCCCGCTTGCGATCTAATAATTGCTTGGACGCTGCTTAGAGAAGAAAGCCGAAAAATCTTCCGTGCAATGCTTCCGTCGAACGCCAGCACTTGGATTCGTGGCCGCGCCTGGGCTTTATGGAAGGCTCTTGCTGATATAACAACAAACATAAACACTGTTGAAGCTTGGCACACTATTAATGAAGTGCTTAGAGATTATAGATGTAATCCATAAAGTATATCTGTAATGAACATTGTGATTTGAGAGCAATCTCCACTAGAAAGGATGTAATCTCAGTATTGAAATCCAGTTTTTATATCAAAATTATATTTTGATATAAGGAAGGTGTCATGCCGGTGTCATCTCATGTTCCTGTCATCCCAGTGCTTGACACTGGGATCCAGTTTGTCCATAATTTCACCAAAAACGTTGTGTTTTAGCATAATTTTGTGCTCAATATGCTTATTTGTAGTAAAGATTTCAGCATCAAGTGCTGGCCTGAAGCTTTAGCTATAAATATGAATAAATTTACTAAGTAAAAAAAAGGCAAAAGAATCCCTATATAGCGAGTTTTAATAATGTAAATTGATAATGTGCTAACAAGCGTGTTTTGGCTGAAGTAGAAAAAATTTAAAAAACATGCAGCCGCTATAATTTTTATGTAATCTGCCAATAAATATCTGAGTTTTGTTGTTAAACCCGCGGAGATTAAAAATAAGGATAAATACTCTTATT
>NODE_82_length_944_cov_1.468788
CTCATTCCCCAGTACCACAACATCCTCTCTTGGCTCGATTAATTCTACGTTTTCTACACCCTCTAAAAACAAATTCGCTATTATCCATGATCTTGTTACGTTCCATCCCAACCTTTTGCTTGCTTCAAACTTCTTAATAAATTGCTACTTGATTTCCTCCTTTGATATTACAGGAATTATGCTCATTCTGCTGTGAATATCTATTTCCAGAATATTGCAACCGATCACTTTTACAGTATCGGTTACAACCCTTATAACATCTCTAGTAACCTGCTTTTTTACAATTTCTAGTAGCTCTTCTGACGCTGTGGATAAAATTGAGATTTCTACACTTCCTGGCACTTTTGACTCAACCAGCGCATCCTTTACTCTTCTATCTGCTGAGAGTGCTTGAAACCGATAATGCTCTTTACTACCTCCTGTGCTTGAGCCAACTATTCTTGCCTTGATTCTTTTTCTGAAGCGTTCATCTTCTTCTCCATCTTGCCTCTCTGCTCCATAAAACTCAGCTAAATTATCAAGCTCTTCTCCCCTTGCAAACTTGAGTAAATTGCTTTTTACCGCTTCATTTATTCTTTGTCTCAGCAAAAGCTCTCTCCAGGCTGCTACTTCTAAAATCTTCATTGCTGGGTCACTTTCAATTAGTGCTGTAAAACTTTTATCTCGACTTATTAATTCTTCTTTCATCCGAGCAAAAATCTCTTCAAAGTTCAGTGGTTCGATAATATTTGGCTGCTGCATTTTTAAACAACTACTCCATTAATATTTATGAACTTACCTTCTGAAAGATAGACACCTTCTAAATTCAATGTTACTCTCCCTTCTTTTACTTCTGTTATCTTCACTTTCTCTAATTTAAACCTTCTCTCCCATTTTTCTAGTGCTCCTGCTACTGCTGCATAAATTTCTAGTGTAAAATCACGATTTATTGGCTTATCCACCAA
>NODE_83_length_943_cov_0.949755
GTGTGTAGAAGAGGCGGGTATAAGCTGAGAGGTTTGTGTACAGTTCTGCGAGAGACTGGTAGGGGAAGTTCCACTGGTCTACTCTCCCCCTATTTTCCTGGCTTTTTCACTGACTTCTAATCCCCAACTGGGGTTAATAGGTTTGATCACAGGGCCAACTGAAATTTTAATGCTATCTGTATAGTGATAGCCAAGATCAACATTAGCACCAACCCCACCTGATAAGGAAGTATAGATTCTATCTCTAATCCAATCAACTCCAAAAGATGGTGCTGACAGAGAACAGCAGACTACTAAAGTAAGTAATTTTTTCATTTTTATCCTCTAACCATGAATATACGCATATATACTCACAGAAAAGTTAAAAATTATATAACTTACATAATAAAATCGGAATCACTTTCTTAGCTACTTGCCTTTCTCTTGCAATTGCCAAACTTTTCTTTTTCACATTTTATTACCTACTGCAATCATCATTTTAGCCTATATAACTTGCTTTTATTTCAACAAAAATTCAAACCAGACTTCACTAAAAACATTCAATCAGATTTTACAAATTAAAACTCATTCCAAATTCAACCCCATGCGAAAGTTCATGGAACTTTTGCAGCTTGTAGCCAGCAAAAACACTTGTTCTCTCAGAAAGTGGAAGATTAATACCAGCACCTATTTGATAAGAAAAAAATTCTTCTACGTCTGGCCCTTGATTTTCTGAAAGAGGAATTTTAGCAACTCCCCCTATACTAAAAGTAACATAAGGAGTAATATCTGTATTTTCAAATTTATAATGATAATAAAGCTTTGTCATAAGTCCCGCGTCTAAAATCCCTTCACTCATAACAAGTTTAACTGCAGGACCAAATGAAATTTTAATGCTATCTGTACAATGATAGCCAAGATCATAATTAATACCAAGCATGCCATACGACGAAGAGGTGTAGGT
>NODE_84_length_939_cov_1.339901
CCTAGAAGCATGGCTGTAATATCAGAAGAACGTAATAAAGATAAAAACAAGCAATACAGAGAAGTAATAAAACTACTTTCCAATGCAGAAGGCTCGCTCAAAAATAGCAAATAATATCAAAGATATATTGGAGTCATAAGGATCTGCAGAAGAGCAATACGAATTCAAATAGTGACTACCACAGCAAAATATAGAAACTGAACATATTTCTTCTTTTATCAGTAATTTGCAATTATTTTATAACCAGTAAAAAATATGCTAAAAAAAATCCCAATTACAGTAATTATTACCATATTAATCCAAACCGTAGCATTGATATGGTGGTTATCCAAATTAGACTCAAGGGTACAATTTCACGATAAACTTATTGAATATGGTTTAATGGAAAAAGTGTTAGTACTTGAGGAAAGGGTAAAAAATCTTTCTGAGGAATTGGATGAGTTTAAATTACACGTTCTAGGCGGAAAAATTAAATCTTAATACCCTTATCTAAATTCATAATGATTAAATATATTTTATCCGTTGATGGAGGTGGAATTAGAGGAATCATTCCTGCCATCATTCTAGCAGAAATAGAAAAAAGAACAAGAAAGAGAGTAGCTGAAATCTTTGATCTGATGGCAGGAACCTCAACTGGTGGAATTGTTATTGCTGGATTATGTAAAAAAGATGAACAGGGCAATCCCCAATATTCAGCCAATGATTTAGTCGAGCTTTACCAAAAGTACGGAGCATATATTTTTAAATCTTCATTTTTGAGAAGATCAATATTTTCTTGGCTTAATTGCGCACAATACCCACATAAAAATATTGAATTTCTATTGGATAAATCTTTTGGAGAGGATATACTAAAAAACACTTTAAGTAATGTGTTGATTACGAGTTACGATATTCCTGTCTCTTATACACCACTGACGCTGCCGACGAAGGCTTAGGTGT
>NODE_85_length_935_cov_2.306931
GCATTATGCTCATGTTTCTCACCAGTGGCTTTTGGTATGCTGTAGAGTTTAGCTCTTTCAAAAATGCATTTTACCATTTGTATCAATATTTAAAATGGTATTATGAAAATAGAGATGATTTGGGTTATGGAGTTTCTATTAGAATATTAGTAGCGTTTCTTACTCCGCATTTTCTCTACAAATTATTTTCTGGCACAGGCTGGAAGTCTTTTTTCAAGGAGAAGATAGTTCAGATACTCAGCACAAGAAGAAAAATGAGTAATAAACCAAATGGCAGTAGTTATGGTTATAGTAATAAGAACAGTTACGGTAACAATAATCTTCAAGAGGCAGAACGGAAAGTGAATATGATAAAGCAGCTATTAATCCAAGATATAGATGAAGCTATAGAAAAAAGATTAAATGATATTTTTCTTGGTGAGAGGGGTAAACCTCATTAAAAGGGCTTTATCTTTTTTAGAATTGGCTGTATTCTGTTTTTTACGTATAATGGATCGCAATCAGCCAGTATACATGTTTCAACAAAATCTTGACTGAAGTCTGATAGCCAGGAAATTGCTTTACGTTTCTCTACCAAGCTTTCTGTTTTTTTACAGTTACTTGCTGCATCAATCATTGCCTGTGATATCACTGATTGCCACAGTATGTAGTACCTTTGTATATCATCTAAAGTGCTATTTGCTTCGTGATGGTGAAAAAATTCTTTGAAATTGAAGTTATTTGACATTACGTGCTTCTTTAAGTTGAAAATTAGAATTTGAAGTAGTGCGAAAGTTGTCTGCTGCAATGAGTAGCCTTTATGACAGTCAGACCGGGTTTTATGTGAGCTATAAATGTTTAAGAAATTATATCTGTTCAGATCTATGTGAAACCAGTGCTTCTTTTCTTGTTATCCGAGCTGGGATCCAGGTTGACAAAAGCGCTTTACAACGTTT
>NODE_86_length_935_cov_1.314356
TAGCAAAATCGTGCCATAATCCGGCTCTTTCTCCTCTTGTTTCTACTACTAAACTTTTCCCTTTATCTCCTCTAATATTACCAACATAGAACTTACCACCGTGGAAAGTACCATTTGGTAATAAGTAGGATAAAGATGATTCTATTCTTGAGAGTAGTTCTGCTTTTACTTCTGCTGCTCTTTCAAATAAAGCTTGCTTGTCATGCATATTGTTTTCTCCTGTTAAAATAAGCTATGTTTGTTGACAAAATGTCTCTGCTACATAGCTCATGATGATGTTCTTAAAGGTTGGTAATTTAAAATACAGTCATAAGTGGGTAGAGAGATGTCTCTGTACCTTTTACTATAGTAATACCGGATTTCTCATAGGTTTTTCCGGAAGAGAGGAAAAATTTTTTTTCAAGCGTAAGTTGACACTGTCCATATTTACTCCAAATATTTGCAATTCAGAAGACCAGGTCTGCTAGGTCTTACTATAGTAAGTTCAACAAAATTACAAAAACTGTTCACTTTTTAGAAAATTTTGCACAACTCCGTTCTCTTATCTTTCATAAATTTTTTTCATTACGATTTTTCTATTAAACTTTAATAGAGCTTAACGTGTTTACAATATACCCAGGGGAGAGATTTTCCGTCTATAAGAAGTAGCCACAAAAATGCATTGTTAGTAAATTTATTCATAATAATTATTTGTGAATTAAGTATTTTAGATTCGAGATTACATAGATTTTTGGCAGTTTTAGCCATTTTAGATTGGAAAATGAAATCTCCTAAAAGGAAAAAACCCGGCTATATTAAAGGGTTAAGAGTAATTTAAGTTTGAAATTCAAAAAAACTTCTTAATTGCTTTAAAAGCTAGGATTATAGAGGGTTTTTGAGTGTAGCCCAGTTTCAGGTAAAACCTTATATATTATATATATAATATATAATAATAG
>NODE_87_length_935_cov_1.263614
AACGAGCAGCTAACAGAACTCATAACATTTTTTCAGGCACGAAAAGGTAAAGCAATAGGATTTAGTTTTAAGGATTGGTCAGACTTCACCGTTATCAATCAAGAAATTGGCATAGGAGACGATAAAAAAACGATCTTTCAACTGATGAAAACTTACATAAGTGGAAAAGACAAGCATACACGAACTATTAAAAAGCCAGTGCATGATACAATAAAAATTTACCTAGATGGTGAAAAGACAGAAAAATATTCAGTGAATTATTCAGCTGGAGAAATAGCATTTATGAAACCACCAGCAAAAGGCACAATAATCACCGCAAGCTTCGAATTTGATGTACCAGTACGATTTGATACAGATTACCTAAACGCTTCTATTGATAACTATGGCAGCAATAGCTGGAACAATATTCCCTTGGTGGAAGTGAAATAAAGTTAAAGTATGCTACATAAAAGTTAAGCGATACTGAGGCTCATATTTAAATGAGCCTTGCACATTTTAAAGTCTATCGCCCATTACAATGTTCCACACTCGAAATTTGAGGAAATTCTAATGTAGTGTTTTCTCTTTCTTGTAAAATAGAAAGTTTTAATAATTCTTTTAGAACTAACTTTACAAGTGTTGTACCATTTTCCTTAAAGAGGTAGTCCATCCTATTGGTTTTCTGTATGTGATTGACAAAATTTCTAGCTTCCTCATTAAAAGCCTCGATTGTGTTGATACAAGATAATACTAAATCCGAGCTATTTATTGCTAAAATTCCATTTACGAAAATATCTAATTTTGCTTTATCTTCAGTCAAATCTTCAGCTAACCTATTTCTAATATCATCATTCTCAAACAAAATGTACTCTAGATACGAGGCAGACTCAATAAGTATAAAGTCTTCTAAAGGTAATGGTTCTAAATCGTTGTCAACATAAGTAAGTATTCCAAAC
>NODE_88_length_933_cov_1.326303
GAACTCTGAGACTAATCTTTCAAACTCAGGCATTACTGTTTTATTTTCAGCTAAGTCAGATAAATTTTTCGCAACTCCATATCCACCAGGTACGACTAGCATGTCAAAATTTTCAGCTTTAGCTTCTCTTAAATCATTAATCTCACCTCTTGCAATTCTTGCTGCTTCTACAAGTACATTCCTTTTTTCTTTTACTGCTTCTTTTGTTTTGTGATTCATAACTTGTGTGATATCAACATTAGGAGCAAAGCACGTGACTTCAACTTCCTGCTGATCAAACACAAGCAGAGTTAAGACTGCTTCTCTCACCTCTGTGCCGTCAAGGTGGCCGCATCCTGATAAAACCACAGCAGCTCTTAATTTTTTCTCACCCATAAAATACCTTGATTTCATATAATCTAGGTATTGTAATACAAATTCCATATTTGGAAAGGAGTAATTATTTTATGTCAATTATAATATAATTAATAATTAGTATATATAATTAGGCATGTTTATGGTTGATGAAGTTGAATATGGCACCTACAGACAGTACGTTTTTTGACACTGACTACCCAGAACTAAAAAAAGCTATTTCAGATATAATAGGAAGCATTGTACAGTTCTCACAGGAAGAAAAAAGGAAGTTGTTTGAAGCCCTATCAGCACGAGTTAGAGAGATGAACCTCAAAGATTTAGATTTAGCGATTAATGACCAAGGCTTGCAAAAGGAGGTCAACAAAGAATTATTTATAAAATTCATTGAAGAAGCGCTTAAAGATTTAACTCCTGAAAGTGTTAACTCAAAAATAATAGAAGATGCATTAAAATATGTTAATCAGCAAGCAATAGTTAATGTTATAAATAATAATAAAGGTCCGCTGGACAATCTAGTCAATTATTTTAAATCAGCATCTGCAAATGAAAAAATTGGAATGGCTTCTGCTGTAATGG
>NODE_89_length_928_cov_1.270911
ATAGTAGATCAACGTGCAGCCTATGAGAGGTTGATATACGAGTGCTTAAAGCAAAAATCAAGCATAAAAAGACAAAAACTTCTTCCTGAAACAGTTGAAATTAAAAACCAAGCTGGAATGGGGATGGTTAAAACTTATAAAGATGAGCTTTTTGAAATGGGTTTTGATATTGAAATACAATCAGAAGATAAAGTAACGATAAAAGAAATACCTGCAATCTTGGGAACAATAGATATAAAAGAGATGCTAGTTGATATAGTAGATAAGTTAATGGAAATGGAAGATACGTTGCCAATAGAGGATAAGGTGAATAAAATATCAGCCACAATCGCTTGCCATGGAGCAGGAAGAAAAATGAAATTGGAAGAGATGAATGAGATACTAAGACAAATTGAGAAAACTCCATATTCTGGTCATGAAAGACCAACGTATATAGAAATGAAACTAAGTGATATAGAAAAATTGTTTGAAAGGAGATGAGTTCAGTTTGTCAAAAAGGTTCCCAATTAAGTATACGTAACAGCTCTTCTGGTTATGGAGTATAAAATGTGAAAAAAGAGAATAAATGCTCTAATTTTTTAGATTACAAAGTAATAGGACAGGAAGTAAGAAATCGTAGATTAGCAAAGGGATATACTCAAAAAGATTTAGCAAAGAAAATCGGAACAACATATCAGGTAATACTGCAATATGAAAAAGGAACACGCAGAATTTCAATTAAGAAGTTATATGAATTAGCAGAAGCATTATCAACAACTGCTAGAGATCTAGCTTGCGGACAAGAAGTATCAAATGAGAAAAGGTATGAGGAAGAGGAGGTACTAAATCTAGTAAGAAGACATAAAGAGATTAAGGATCAAGAATTACGCGAAACGTTTTATTTATTAACTAAATTCATCCGTATTAGTGAGGAAGAGAGTGGAAAGGC
>NODE_90_length_928_cov_0.833958
GCACAATAATCCATGTGGCGCTGCTGTTAGTGATAGTGCTTTAAAAGCATATGAAAAAGCTCTATCATGTGATGAAATAAGCAGTTTTGGTGGAATAGTTGCTTTCAATCGGGAGATAGATTTAAAGCTAGCAGAAAAGCTAAGTGAGATATTTTTGGAGGTAGTGATAGCGCCATCAGTTAATAGCGAAGCGCTAAAAGATTTGCAAAAAAAGAAAAATCTGAGAGTGATTATTCATAAACCTTTTCAACAAAATGAGAAGTACCAAGTTAAAAACGTTGTTGGTGGGTTCTTAGTACAGGAAAATAATAACCACGTAATGGGAGAAATTAGTCAAGTAACAGAATGTACTATAACAGAAAAAGAGGATCTTATTTTTGCTTGGAAAATATGTAAACATGTAAAATCTAATGCAATAGTGATAGCCAAAGACGGTTGTGCTATTGGCATTGGTGCAGGACAAACAAGCAGAATAGATAGTGTGAATATTGCAGTAAAAAAAGCAGGTGAAAAATGTAAAGGTGCAGTGCTTGCTTCAGATGCATTTTTTCCATTTCCAGATAGTATAGTAGAAAGTGCAAAGCATGGAATTACAGCTATAATTCAGCCAGGTGGCTCATTGAAAGATCAAGACGTGATAGCAGCTGCAAATGAGAATAAAATTGCCATGTTTTTCACTGATGTTCGTAACTTTCTCCATTAAGCTTTGTATCCTATCAAAATTATACCCCCACAGGTTGAAAATTGAGTTGAACTAAAAATTGTGATACATCTCTTGCAGATTCATTCAAACTTAATTAAGTGAGAGTATTGTTAATGCGAAAAGGGTTTAATTAAAATGGTATGGCGTGTGAGGAAGACATACATCAATTGGTAGAAAGTGGATTTGATATTAACTCAAAAGATGTAAGCGGAGTCACTCTCTTGC
>NODE_91_length_911_cov_2.502551
TTCTGAGCAAGGGCAATTGGCTGATTTAACTTGAGTGCTAAATTATTAGGTACATAAACAAAAATTTCGTACCTTCTTCTTTGCGCTTCTTTTATTAATGAAAATGTAGTATCAGCTTCAAAATTTATACTTTCATCCATCTGAAAAGCTACTTTCATTTATCCTCCCTTCCTATTACAATATAATATAGTACCATAAAAGTGTTAATAATGGAGCAAAGTATGGAATTAACAATAGGAAATAATGCACCTGATTTTAGCTTGCCAACAGATTCTGGTGAGATTTTATCACTGAGTGAATTTTTTGATAAAAAAAATGTAGTTCTTTATTTTTATCCTAAAGACGATACTCCGGGCTGCACAATGGAGGCAAAAGGCTTTAGAGACAATATAGAAAATTTTTCTTCTCTTGACACAGTGATAATTGGTGTATCAAAAGATAGCGTTAAGTGCCACGCTAACTTCAAAGCAAAATATTCTCTGCCATTTTCTTTAGTTTCTGATGAAAATGCTGAAATGTTGGAAAAGTATGGTGTTTGGGTAGAGAAAAGTATGTTTGGCAAAAAGTATATGGGAGTAGAGCGTACTACTTTTTTAATAGATAAAAAAGGTAAAGTAGTAAAGATTTGGAAAAATGTAAAAGTGAGTGGACATGTTGATGAGGTTTTAGAGGAAGTAAGCAGAATATAAATTAAAGAATGACTACCCATTGCTATATAAAAAAACTGAAATTATATAACTTCCGTAGTCATTCAAATTTTGAACTGGATTTAGACGATAGACCAGTTGTGATAACTGGCCAAAATGGTATTGGAAAAACTAATATACTTGAAGCAATCTCATTGCTTGCTAAAAGCAACGGAATGAAAAAAGCAAAAATCAGTGAGATGCAAAATAGACTCAGCAATGAAG
>NODE_92_length_911_cov_1.674745
GAGAGTATCCATTACCTCATCCAGAAAATATTGCAGTGGAAGATGTAGTACGTATTCGAAGAGCTATAGAAAAAATAGATGAGGATATGAGTAAGGGAGAAAACAAACATAATCAACTGAAAAGTAATTTTGAACGATTTAGATTTGAAGATTTTTTAAATTTGTGGGGTAATGAATGACGATTGCCAAAGAAGTAGTTTATGCATTGCATCAGAGACTGAAAGATTTATCTGTAAATGCTACCCCTGATCAACTCGCCTATCTTGCAAAGTCTCTAGAATCTATTGCTGGGCAAAGTACAGTACTTGATATTGTACAGATGACTGATGCAAAATTAAAAGAGCTTCTTGACAGTAGCACAAGTCATTTAAATAAATTAGATAGTAGTAAAAACAATGCATTAGCGGCAATCTCTGAATTAGAAGGAAAGTCGTTAAAGAAAATAGATGAAAAAGGAACTACAAATTTATCACTACTTGATACGAGAAAGAATGCCAATATTGCAGCAATAAATAGCATTAGTAATAGTCATAAAGATGGTCTTAAAGGTTTAGTAGAAGATTTTCGTGCTGTTAATAATGTACCACCTGGCTCATCAATTATAGGAGAAATAGAAACTCGAATTGAAAACATCTCTAATGAGGTAAAAACTAGAGATGATCAATTAAAAGTGTCGCTTACACAAGAAATAAGAAAGCGCAATATGGTTGAACCAGGGTCATTACCTTTCTTATTTGGTGTACTTGGCAGAAAAAATAATTACTTTGGCCACGGAACTTTTACAACAGAGCTTGGAAAGTGGAGTAGTGATATAACAAAAACCGACTGTATGTTGCAATTACTAGCAGGTAGCCATACATACGATACAGATTACGTTAGTTTTTATCGGCCAAGACAACTAAGTTTTATAG
>NODE_93_length_905_cov_1.269923
AAGTATTACAGAGATGCATGATGGACTTAGGAGGAGGAATTTTTCTGCTGTTGAGCTTGTAGAAACGCATATTAATGCAGTTGAAAATGAGCAACTAAATGCATTTATAACAAAAACTCCAGAAATCGCAATAAAAGCCGCTAAAATAGCAGATGAACATTTCTTAAAACAAAAAGATGATATTCCACCACTTATGGGCATACCAGTTGGTGTTAAAGATTTATTCTCTACAAAAGGAATAAAAACAACAGCATGTTCAAAAATGCTGGAAAATTTCATCCCGACTAATGAATCTACGGTATCTAATTTGCTTTTAAAAAGTGGAGCAGCCGTGCTTGGTAAGCTTAATATGGATGAATTTGCTATGGGTTCTGCGAACACAAATAGCTATTTTGGTCCTGTTGAAAATGTGTGGATTAGAAAAAGTGATGGAGCAAAAGTTGTTCCTGGTGGATCTTCCGGTGGGTCTGCAGCATCAGTTGCTGGGTTTTTATGTGCTGGAGCATTAGGAAGCGATACTGGTGGGTCTGTACGTCAACCAGCAGCTTATTGCGGAGTAGTGGGAATAAAGCCAACTTATGGAAGGTGTTCGCGTTTTGGTATGATTGCATTTGCAAGCTCTCTTGATCAAGTAGGAGTAATTACTCGTTCCGTTTCTGATTCAGCGTTAATGCTGGAAACAATTTGTGGCTATGATGAAAAAGATTCAACATCGAGCGAAAGACCAGTGCCTAAATTCTCTAATCTTATAAATGGTGATATCAAGGGTAAGCGCATTGGTATACCAAAAGAATATAGAATGGATGGAATTTCAGAAGAAATCGTTCATCATTGGGAAAAAGTTTCTTCCAATTTAAAAGAAAATGGTGCTGAAGTTGTTGACATTGCTCTGCCTCATACTAAAT
>NODE_94_length_902_cov_1.185806
ACGTTTAAGTATGTAATATCTACTGTTTTAGTGGCATTTTTATTGTCATTGGCACCTTTATTTATCGTATTTATTCTATTTCAACAAACTAAAACATTATTTGATAATTGGATAAAAACGCTGGCTCATGTTTCATTGCAACCAGTCATTTTATTTTCATCCTTGTCTCTTTTAAATCAGTTAATGTATTCAGTTCTATACAACCTCACAAATTTTTCTGCATGCTATCAATGCTTAATTAGTGTAAATTTTTTATCGTATGATTTGTGTCTTATGAAATCAATATTACCTCTTGGGTATAGTCCTGGTACTAGTGTTGATGTTGCGCTCAGTACTGGAGAAAGGGCTGGTGGGCACTTTTCAGCATTACCTATAGATCTAATCCAGGCATTTATATATCTCATCATTGCTAGTGCAATGGAAGCTTTTGTTTCTATATCAGAAACTATGGCGCAGGCGTTGTTCAGCTCTGGTTTTGGAGTTGCCCAAAGTGTTAGTCATATTTCTAGGAGCGCATCACAAGCTATGCTGTCAACTGTTGGCCTTGATGATAGAACCCAAAATATGATACATAACATCAAGCAGGGAATGAGTAAAGATCGTAGCAAAATTGAAGTTAAATTGCCTGATACACCAAAGCAAGCAGATGGGAAAGGGAGTGCTGGCAGAGAAATGAGCAAATCTGAAACACTAAGCCAGCCAGATAAGCAAAAGGATTCTGAGAAAACAAAAGGACAAGTCAAGGAAGATGGATGAGATATATGGAGTAACTAATTAAAAAGATATTTGAAGTAAGGTTTTAGAAATTTATTCTGTATTGGAAAAAGTTTAGGTATGCAATCACGGTTAGGCAAATGTTGGTTTAGGTTATTAATTTTGGTAATCTGTGTGCTGTTTACAGG
>NODE_95_length_902_cov_1.029677
TCTATAACTGGTTCATGGATAAGGTATATGAAAAAAATTATACCACAGATGATAAGGATTTTTATAATTTTACCCTTGTTCATCTTAAGCTTTATTTTTTTTACTATAAGTTTTAGTTTTGTTACAAAATTCATTTTACTTACGCTTTTATTTCGTGATAACAATTATATTTTAAATAGTATAATTTTTAGTAAAACTTGGCTTTAGAGACGTCTAAGTTAACTTAATATTAACCTTTTCGCGTGTAAAATATAACATAAAAGCAAGGTGAGTGAATGAACATAGATACAATAGACAATACGCTACAAAACTACATAACAAAATACATTGAACAAACATTTGCCGCACACACAGGAAATAGATACGACAAGTTATACAGGGAACTTTTAAGTAGCGCAGAAGAAATAATAAAACTTACCGTAAACGAAGCAAAACAATATGATAAAAGCCTAGAAGAACTACGTAACAATTCAATATTTCACGATAAGAAATTTATTCAAGCTGTTGCTAAACACCAGATATTAGAATTTCTGAATACTCATCCAAAGAAGAAAGAAATCGTTGCAGAATTTAAAAATGAACATCATATCAACGAAAGTGATTTAAAAATTTTAAAGGAAGGAAAAGATTTAGTGAATAAAATAAACGACATTAACTTAATTCAACAAAATGAGAAAAGTGAAATATTGAACATTAGAAAGGTACTTTCTAAATCAATAGGAATGCCCTCTTCGAGAACTGAAAAATCCAAAGCAACTTTAGTAGAAAGTCCTGAGATGGTAAAATAGACACATCTAACTTTTCCTAATTGGAAAATACTTTTAATCCTATGATACCCAGTACTACCAAAGCAAGGGAAAATAAACGCCCAAAATTTACTGGGTCATTAAAAAACATTATTC
>NODE_96_length_900_cov_1.223803
GTGAGATGTGTGTAAGGGAAAGGTGTAGAGGTTAGTTGATTTTATAAAAAGTCAAAGCGGGGGAATTATAATTAATTTATTTAATGTGAATTGGAAGCGTATCAAATAGTGAATATAGAGTTGCTTCAAAATGCAAAAAGGTGTATGAGCAAATCGAATAAGAAAGGTGAGGTTTTGCGCATCAACCTATTATAATAAAGGTAAGCTTTGTTAGTGCTGAAGTAATACTGAAAGTTTTAAAGTGAAAGAAGATTTTAAAAGACAGTGTATGTTGCAATCGTAATAGTCGCTGACAGATATGCAGCGTACAATTATTTTGCTGATAAAAAAGGTAAATTTGTTGGGCACACTTAGCAAGGTACTTTGAAACATAGTTGGACTATTGAAGTTAAAGTTCTGGGCTGTTACTTAAAAAACGCATCCACTGAATTATTTGTACTAAAAAAAGCTTTATTAAAAAGTGAAATAGATACTTTAACAGAAGTGTAAGAAAGTTGCAAAACGTATAAGGTATTAATTGAAGCTACTTATCTGAAGCAATTGGAGCTTCTCAAGTTGCGAAAAATATTTTAAAATCTGAAAGAATGATGTGAAATTTTTTAAGTGAACCAGAAAATATTCCACTACCGCGCTGAACAGCAAATTAGGCATTATATCGTTTACTGTAAAAGCTCATATTTTACGTAATCAGAGCTAAGAATTTGAAAAGATAACTTCATTATACTTAACATGAAAACAAAGAGAACTATACAATCCCCTGCCTATCGTTTCTTGAACGACTCCCCTGAACGGGTACTTTTACTTTTATCAAACTATTCTCTTATTGTAATAAGTTGCTTCTATATTCAAATTTAGCAACTTCCCTCTAGGATTATCCTTATTTTGCTCTAAGTACTGGCT
>NODE_97_length_899_cov_1.694301
TGCTAATTGCTCTATAACTCCCATAATCCCAGTTTAACGATCTTCTTGTACCACAATTTATAGATGCGACAGAACCTCTCAAATTTAATTATTTATAAATAAAAGATCACACTCCTTGGCTTTGTGATGGAATAAGTTTTTCAATGCTGTCTACACAAAACTCAGCCGTGTTGTTAGCTATTTCATCGAATTTATCATTTATATCCTTACCTATTTTTTCATCTTTAATATATTCATACAGAGCTAAAATAGCTATAGTTGAGCATATTGCGATGAAACCAACTTTTGCTGTAATAAGTAATGATAGCCCACCTGCAAGTATGGACACTGCTCCAATAGCTAGGTTTATAATTTTATTTTGTGTTGATTGATTCTCTTTATCCTCTAAGACATTTGATATTGCTTTTGAGGCCACTTTTATTGCTATTGCTGTAGTTGAGATTATAATGAACATTATAGCTATTTTTGCTAAAAGCAAAATTGATGGTAGCATTATTGTAAGCAACAATGAGCCAGCTCCTATCAGTAGCCACTTCTCATTTATTTTTTTAGACTGATCTGTATTGCTAAGCACTGCACCCTCCACTTTAATTAATAGTTTATTCATATAGTATGAAATATGCGATAGTCAAGATATTTTTATGTGGAAAAGTTTGCGATTGAGTTTTGGCATGTTATTTAAAATTCTTATATAATATTGAAATGAGTTTAAGAGAGAGTTAAATGCAGAATGCAGCTTTAGTTTTACAAGATGGCAAGTGCTTTTTGGGAAAATCGATAGGTAAAAAAGGCAAGTGTATAGGTGAGGTTTGTTTTATCACTGGTATGACCGGTTATCAACATACTATAACCGATCCTTCTTTTGCTGATCAAATAATAGCGTTCACTTTTCCTCATAT
>NODE_98_length_896_cov_1.768531
GACTTAGAAGCTGAGCAGTATGAAAATATGTTAGCAGAAGGGGTGAATTAGTTTTCTTATGGCTGGTCATTCACAGTTTTCAAATATAAAACATCGAAAAGGTGCTCAGGATGCAAAGCGCTCGCAAAAATTTACGAAGCTCATTAGGGAAATAACAGTTGCTGCAAAACAAGGGCTGCCTGATCCCGAACTCAATCCACGTCTTCGCTCTGCTATCTTTGCTGCGCGAAAGGAAAATCTACCAAAAGATAAAATAGAAACAGCAATAAAAAATGCAGCTGGTAACGTTGCTGGAGAAAGTTATGAAGAAATACAATATGAAGGCTGCGGACCTTCTGGTACTGCACTTATTGTTCATGCTCTGACAAATAATCGCAACCGAACTGCTTCTGAGATACGTTATATCTTTTCTCGCAAAGGCGGTAATTTGGGAGAAACAGGAGGTGTGAGTTACCTTTTCGATCATGTAGGCTTAATTGTCTATAAAGCAGAGGATATGAATTTTGAAGATTTATTTAACTATGGAATTGAATTAGAAGTATTGAATGTTGAGGAAAATAACAAAGAAGAATTATATGTTATAACTTGTGAAGTAAAAGACTTTGGTAAAGTACGTGACGCTTTCTATACAAAATTTGGAGAACCAGAACTTGCTCGTCTTTCATGGCAACCAAAGGACCTGATTGAAGTTAGCGACATAGAATTAATTGATAAATTATCTATATTAGTTGAAGAGCTAGAAGATAATGATGATGTGCAGTATGTGGAAGGTAATTTTATTTTTGCTGATAAACTATGAGGCTGGTAATACTTCCACTGATTTGTAATTTACCAGCATATTCAACGGAAACATTTGCGCAGAAAGACTATTATCATTCCAGTGCCCAGACACTGGA
>NODE_99_length_883_cov_2.419312
GAGCAATGCCAAGTCCAATTGCTATCACAAATGCTCTTTTATAATTCTTGATTAATTCTAAAAAGGGAGAGTTAGATAAGCTTTTATTTTGGTCATGAGTTTTATATGCTAGACTCTCTTCCATTATGTATCTTATTAAAAAACCTATAATGCCCATAACAGAGCAGAAATAGAAAAGCAACTTCCAGCCCCAAATCTCATAATTTTCACCTGTAAACTTTTTGCAAATGGCTATCATTACAAAACATGTAATAGAACCAAGAGCACCACTAAAAGCTTTTATGCTACCTAAAAAGCCTAAATTCTTTTTATCGCTTGAATGCTCTATTAAAAAGGCTGAGTTAATGCTCGTTTCCCCTCCTGTTGCCATTCCTTGTATTATTCTACAAAGCAGAAGCAATATAGGAGAAAATATTCCTATTTCTCTAAAACTTGGTATAATTGCAATTGCAGTAGACGATATTGAAGCTAATATTACGGAAGTCAGTAAAATTTTTCTCCTGCCATACTTATCTCCAATGTAACCAAAAATAAACGCACCAAGTGGTCTAAATCCAAAGCCAATTGCAAAACTGCCAAGAAATTTGATTGTGCTCAAATAATTATTTTCTGAAGGAAAAAAAACGTTGCTTATTATATGAGTTAAAACTCCAAACAGAGTTACTTCATACCATATAATCATATTGCAGATTATGCTTGATAGTATTGCTTTTTGAATATCGTTCATAACTTCCAGTTTACCACACTCCGCTATAAAAATTTTTATTCAATAACCTTCAAGGATAATTCACGTAAATGCTTATCATCTACTTTAGAAGGAGCGCCCATTAGAACATCTTCTCCTTGCTGATTCATAGGAAAACAGATTACTTCACGAATATTC
>NODE_100_length_882_cov_1.945695
CCATACCCCCATAAAACGTGAAACGCTTCTGCAACTTCAAGTAAGTAGAAAGTGATTCTGTGTGGCTCACAAAGCCTTGCTGCAGTTTCTACCACATCTGGCCACTTTGCTAAGGTTTTTATGAGGAACAGCTCCCCATCTGTCTTTAAAAGTGAAGGGTCTGCTGTTGGGAGCTCTTTTGGAACATTACGCATTAGTGAATGAGCACGAGCGTGCGCATATTGCACGTAAAAAATAGGATTGTCTTTTGATTGTTCTTTAACTTTAGCAAAATCAAAGTCCAAGACCATATCATTCTTGCGTGTTAACATTATAAAACGAGTGATATCCCTACCAACTTCTTCCACTACATCCCTGGCTGTAAGAAAGTTTCCTGATCTTTTGGACATCTTAACAGGTTTGCCATTCTCAAAAAAATTCACAATATTATGCAATTTTACCTCTATCTTTGCTTGATCATCACTGAGCGCAGAGACAACTGCTTTGAGCCTTTTGACATAACCACCATGGTCACTGCCGAGCTCCACGATCATGTTGTTAAAGCTACGTGATATCTTATCGAAATGATAAGCGATATCTGAGGCAAAATAAGTCCAGCTACCATCCTCTTTTTTTAGTGCGCGGTCAACATCATCACCAAATTTTGTGGAGCAAAACAACATTTCTTTTCTGGCAGTCCAATTTTCACTTTCTTTGCCTTTCGGTTTCTCCAGGTACCCTTCATACACAAGATCCTTATCAGATAATATCTTTATACTCTCTTCGATTTTGCCATTTTTTTGTAGCTCATACTCTGAAGTAAAAATATCATGATTGACTCCAAGCAAGCTCATGTCCTCCTTTATGATTTTTAAGATAGAACTTAAAGTATAGTCTCTAATC
>NODE_101_length_875_cov_1.471925
GCTTGAGTAATGATAGGTCGTGGTGCTTGCGGCAAACCTTGGCTGATTAATCAAGCAATAAACTTTTTGAGTGGGAATAAAGTTTCTGAGCCAACAGCCTCAGAGAGATTAAGCATAATACTCAAGCATTATGACAGTATTCTTGAGTACTATGGAAGCGATACAGGAATAAAGATGGCCCGCAAACATATAGGATGGTACAGTAGCGGGCTTCAAAACTCATCTGAATTTCGTGTAAGAGTAAATAACATAATAGACAGCACAGAGGTGAAAGAAAATATAATTGATTTTTTTAGTTAAAAACAGATTAAACATACTGCCTCATTAGCTATATTCAATTTGAATGATCATAGTGCGATGCCACCACACTCTCTTCTTCATCAGAATGTAATTGATAACTATTATCACTCAGCAATTTTTCGTCATAAGTCTCAATATCAAAATATTTTTCATATTTATCTATATTTTCACAAAGCGAAAGTGCTTTCACCTTATTCATAATCAGACCCGTACCAGCAGGAATTAATCTTCCTACTATAACATTTTCTTTTAACCCACTCAAAGGATCACTCTTTCCGCAGAATGCTGCTTCTGTAAGTACTTTTGTTGTTTCTTGGAAAGAGGCAGCAGAAATGAAGGAATTAGTTTCAAGGCTTGCTCTAGTAATTCCCTGCAGAATAGGAAGATAATAAGCAGGACGTTTTCCAGAGTTATTCATAGCATCATTTTCTCTATCAACTTCCAGCTTGTCGATATTTTCTCCAATTAAGTACGTAGTATCACCAGGATCGGTAATTTCTACTTTTTGTAGCATTTGCTTTAAGATCACTTCTAAATGCTTGTTATCTATGCGCACACCTTGCAATCTATAAACT
>NODE_102_length_874_cov_1.318608
GTATTGGATATAGGCTTTATTATAGTTTTTGGTACAATATTATGCAGTGTATTATGCTCTGTCTGTTTCTTTCTTCTCCTTTCAGTTTCTTTTAGTGCACGATCCATAGAATTAGTAATTTTGTCTGCATATAAAATTACTCTGCCTTCAACGTTGCGTGCAGCACGACCTATCGTTTGAATGAGCGAAGTCTCTGATCGTAAAAAACCTTCTTTGTCAGCATCCAAAATTGCAACCAACCCACACTCGGGAATATCAAGACCTTCCCGCAACAAGTTAACGCCAACAAGAACATCTATTTCTTTAGATCTTAATTTGCATATAATTTCAATTCTTTCCAGTGCACCAATATCTGAATGTAGGTAAGTTACTTTCATACTGAGCTCACTCATATGCTCAGCTAGCTTTTTAGCCATTTTTTTTGTCAATGTGGTAATTAGAATACAAAACCCTTTTTTTATCGTCAATTGTGCCTCATGAATCACATCATCAACCTGACTCTCTGTTGGTTTTATGGTGCAGATGGGATCTGTCAGTCCTGTTGGGCGGATAACTTGCTCTATGAATGCGTGATTTGTCTTTTCTAACTCATATTTTCCTGGAGTAGCCGAAACGTAAATAGTCTGGGGCCGTATTGCCTCCCACTCTTCCAATTTTAATGGACGGTTATCAAAAGCAGAAGGTAGCCTAAAACCATAATCTATCAATTTCTTTTTACGTGCTTCATTACCGCTATACATTGCACCTATCTGGGGGACGGTTACATGGCTTTCATCAACAAATAAAATTACATCTTTAGGTAAATACTCAAACAATGTAGGCGGTGGATCTCCGGCTTTCATTCCGTAAAGATAACGCGAATAATTTTCAATAC
>NODE_103_length_868_cov_2.036437
ACACTGATCATAGGGAATGACATTAAAGGGACACTGGAATAACGTAGGAGAGAGCGCTGACAACTTTCGTTTAGGCAAGATTATACCTTGAAAAAATTAAGCTTTAGTGCTATTAAATAGTTGTAAATTTTGTCTCTTTGGTAGCTTTATGAATGTTGAAAGTAAGAAAATACATGATACTAAAATAAAATTACCAATATTTCTCGATTATCAATCTACTACTAAAGTAGATCCTCGTGTTTTGGAGGTGATGATACCTTATTTTGGTGAGTTTAGTAATGCACACTCTCGTAGTCATTCATTTGGTTGGACAGCTGAGGAAGCAGTAGAAAAAGCAAGGAAGCACATTGCTGATTTAGTGAATGCAGACAGCAAAGAAATCGTCTTTACCTCGGGTGCAACTGAATCAAATAACATGGCTATCAAAGGTGTTGCTCATTTTTATAAGAATAAGGGAAATCATATAATAACTGTCTGCACGGAGCATAAGTGCGTTTTAGATTCTTGTCGACATCTGGAAAATGAAGGCTTTAAAGTTACATATTTGTCCGTTAAGCAAAACGGAATTATAGATTTGTTGAAACTTGAGAAGGCAATCACTGATAAAACAATTCTGATTTCAGTGATGATGGCAAATAATGAAATCGGAGTAATGCAACCTGTCAAAGAAATTGGTGCAATGTGTAGAAAGCATAATATATTTTTTCATACAGACGCTGCCCAAAGCTTTGGAAAAGTTCCAATAGACGTAAATGAAATGAACATTGATCTTATGAGCCTTTCTAGCCATAAAATTTATGGACCTATGGGAATAGGCGCATTATATGTCCGTAGAAAAAATCCTCGTGTTAGGTTGACGCCACTAATT
>NODE_104_length_866_cov_1.583221
CCTACATACACTGAAAAAGATACGCTACGTTTTTTATTGAAAAGTTAATTGAAAATCTGCAGACAAATTTGAGCTCTTAAAATATCTTTAATCGCAATTATAATTAGATTCAAAATACGCGGAAGTAATTTGTTTTGACAATAGATTTCTTTCATAACCAGGCGTCATCCCAGCTGAGATCCAATAAGAAAACCGCGCTGGAATTTTTGAATTCCAGTTATGCAAGGAATCTAATATCATGGATTTTTCAAACACTAACAACCAAGTACTTTAATAAGGCAAAAAGCTTATCCAAGAAAGTAGACCTTGCAATTGTATCGATAGTGGTGGGATTGGTAGGACTCGAACCTACGACCAATTCGTTATGAGCGAACTGCTCTAACCGACTGAGCTACAATCCCTTTTATCAACACTTATAATACACACAAAAGGAAATTTGTCTACTCGCTTATTTCACTATCAACCCAACTTTGCAAATCATTTGGTGCACCTATTTTACGTTCAATTTCCTTGCCATCTTGAAATATAATCAAAGTAGGTATAGATTGAATCCCATACTTACTTGGTATTTCTGTTTCTCCATCTATGTCAAACTTACAGATTTTGATCTTGTCTTTTCTATCCTTGGCTAATTGCTCGATACGTGGCATCAGACTTTTGCATGGCCCGCACCATTCTGCCCAAAAATCTACCAGCACAAACCCTTTATAGTCAGCAACTTCAGATTCGAAATTTTGATCATTTACCGCTTTAATATCATCACTCATAAAATACCTAAATTTTTATAAATATAGCGTATCAATTAACAGCTGATCAACTAAATTTTTCTGGATTCAAGTGAAGTGATTACATCTGATGATTAAAGA
>NODE_105_length_865_cov_0.785908
CCTGTACACACACCCATCAACAATTTTCACATCATTATCAACTGAGCTACCTGGCTGTTTATTTCCTTTGTATATCTCCCCATCAACGGAACTACCTGGCTGTCTATTTCCTTCTGGAAAAAAGCACTCAATTGCTTTATCAATTAAGAAACTTAAAGGAATACAAGCAATCAAACTCACTACAAAAGTTAAAGCACCTATAGCTGCTGGTGATGTAAAACCAAGAGCAACTAGTCCTGCTCCAACTCCAAAAAAAACACCAATACTACTGATAGTATGTGCATAATCTTTAATTTTATATTCAGCGCTGTTGCTATAATCTCTCAATATTTGTTCATGTTCTTCGGACATGCCTTCTGGTATATCGTTGAGATTTGTAGTTTTTGAGAAAAAACAAGCCTTGATTAAGCCTACTAATAACATTGCAGAACCAATGATGCCACCTGCAATGAGAGGTGGCAAGTTAACATAACTTAGAGCTAAACCTGCAAGAGACCCGGTAACAGCTGCCATTCCTAGTATTAGTGTTACTGCTACTACTCCTGTTAATATTGCTAATACTAGTTCCCGTTTTGATTCAATTTTCTCTTTTAGGTTACTTTTTGCTTGCCTTGCCTGTTTTAGTTGTGTTCTTGTATAGCCCATAATATTTACTCTAATTTAAAATTAATAATATAATACTAGCATTTTTAGTTTATACAGTCAATTTATTAAGTAATTTAAATTGACTTTCAGCAAACTTTAGCCTTATATGTATGGTCCCAGAGTGTAATGGTATATAAAACATGAGAACAAAATGCCATTAAAGGAGAACTTATGATTACTGGATATATCAGAACAACAGAGACAATTCATAGGGTAACAT
>NODE_106_length_863_cov_0.915761
CTATGATATATAGTTGCTGACTTCCACTTATATCAGAACTAAAAACCATGTACTTTTGATCTGGAGACAAAGAGGGAGAAGTACTTATAGCTGAACCTTTAGTAATTTTTTTTGTTCGTTTACTGTTTAAGTCTAGAGATAATATATTTGTTTCACCACTCAATGAGTGGGAAATAAAAAGAGATTTACTATCAGGAGAAAATCTTGGTGCAGAAATAACTCCTTCAAATGCGCTGATTATTGATTCAGTGTTATCTTTTAAATTTTTTAATATTATATAACTTTTACCATTTGTGTATGAGATATAAACAATACCCTTTCCATTTGGTGAAAATCTTGGTGTTGACACAAATTTCTCACCATTTGTTAAGTACTTTATATTACTTCCATCTTGATTCATCACAGCAATTTTACGGACGGATTTGTAATTGCTATCTTTTTCTTCAGCGATATATGTAATTTTTGTATTGAAATGCCCTTTCTCACCAATCAATCTATCATGTAACAGATCTGAAACAAGATGACTAATTTTCCTCCAGTCTTTTGCTAGAAAAACAACCGACTGAGTAAGCAATTCTCTGTTTGTAAAGCTGTCAGATAAACGAAAAGATAGCTCTAAATTTCTGTTTGATACTTCACTTAAACTTACTGTGACTACAGTATCGCTTTTCCAAGACTCAACTTTCGCGTCACGTTTCACATTAAATAAGCCACAATTAGATAGATTTGTTTCAATTACTTTTGAGATGCTTTCACTTAGCTCACTTTCCACTTCTGACTTGCATGCACATTTAGACCTTTCTCTTACACACATCTGACTCTGCAGACGCAAGCTTAGATGTAGATTCCGGATGTCGCCTAAT
>NODE_107_length_862_cov_0.940136
GATCAAAATCGTGCAATGCAAGTTACAGCACAGAATCGTTCTAATGTAATTACTGGTATTACTAAATTTTTACGTTCAACTCTCCAAATTTCAGTAATTGGAACAGGTGCATTACTTGCAATCACAGCTCACAAAACTGCCGGTAGCATTATTGCTGCCTCGATTTTGATGGGTAGAGTATTGGCTCCATTTGATGCAGCAGTTCATACTTGGAAATTTTTAAATCAAGCCAAGATGTCATATGGCAGGCTGCAAAGACTCATCCTAACATCCCCAAAAAGAGAGCAAACTATGGCTCTACCAGAGCCTGAAGGGAAGTTGGAATTTGATAGGGTATTTTTTACTCCTTATGGGAGCAATAAGCCAACAGTAAAAGGAATCTCATTTGTAATAGAACCAGGGGATGTTGTTGGTGTTATTGGTGCAAGTGCTTCTGGTAAGTCGACCATTGCAAAACTAACCGTTGGTGTTTGGAAACCCATATCAGGTGTAGTCAGACTAGATGGCGCTGATGTATATACATGGAATCGAGAGAACTTTGGTAATTATGTTGGTTACTTACCTCAAGATATTGAGTTATTTAACACGAGCGTTAAAGCTAATATTGCCCGCATGAGACCAGATCCAAATCCTGAAGAAATAATCAAAGCAGCAAAAATTGCAGGAATACATGAATTAATACTGAGCTTACCAAATGGGTATGATACAACAATAGGAGGACCTGGAGGAGTAATACTCTCTGGCTGACACTTATACACAACTGACGCTGCCGACGAAGGCTTATGTGTAGATCTCGGTGGTCGCCGTCTCATTAAACAAAAACAGATCACACATCCACATACGCACACCGACACAAACGAAA
>NODE_108_length_860_cov_1.773533
TTCCCACAGCTCTTTACTTACTAAAATAGGAGTTTTTACCTCAAAATAGCCATTATTTATTAGCTTCTTTCTGATGTAAGACTCAAGAACATTATATAAAGTATATCCTTGTTCATGCCAAAAAACCTGCCCAACAGCTTCCTCTTGAATGTGAAATAAATCCATATCCTTAGCAATTTTGCGGTGGTCGCGTTTTTCTGCTTCCTCCAGACGTTTAAGATAAGTATTTAATTCATCCTTATTTCTCCACGCGGTGCCATATATTCTTTGCAACATTGGGCCCTTAGAATCGCCACGCCAGTATGCACCTGCTACTTTCATAAGTTTAAACGCTTTAACTCTGCCAGTTGATGGTGAGTGCGGACCACGGCATAGGTCAACAAAATCACCTTGCCTATAAACAGTTAGGTTTTCACCCTCTGGTATGGATGAGATAATATCAACCTTATATTTTTCGCCTATACCACTAAAGAAATCAATTACCTGCTTGCGAGTCCAAACTTCTCGAACAAATCTGTGGTTACTTTTTACAATCTCTTTCATTTTCTTTTCTATTGCGGTAAGATCGTCCGTAGTGAAGGTACGATCTGTAGCAAAATCATAGTAAAAACCGTCCTGAATTGTTGGGCCGATAGTAATCTGAGTATTAGGAAATAGCTCTTTCACTGCCTGTGCCATTATGTGAGCAGCATCGTGCCTTATTATGTCCAAACCCACTTCGTCACTCAGTTGTATCACCTCTATCTCTGCATCAGATTCAATTTCACGTGAGAGATCATACAACTCACCGTTTACTTTCAATGCAACTGCTTCTTTCAAAGCATCCGGTTGTAATATATCAAAGCCAGTGACTCTACCAC
>NODE_109_length_858_cov_0.849521
CATTATTCAGCAAAGTGCAATGGCTGAAAAATCTTAAATATGATGTAAATATAAGAACTAGTGTTAAAGATTCTATATTCAATGGTACAAAAATTGAAGATTTGGATTTTTCATTAAAAATACAAGAGAACAAGCTAGTTGCAGATAAAATAAAGTTATTCGGAGAAGATTTCGACATTACCGGTAGTGTAAAAATATTAGTGGATCAAAAATACACTAAGCCTTTATTAGACGTAAACCTTACAGGTAATAAATTTAATGGAAATATCTTTAAATTACCAAAACTATTAGAGGTAAAAAGAAACTCAAGAAATGAAATAAATCAAATTCAATGGTCAACAAAGCAGCTTGATTTTTTAGATGAGAAAGGAGATTTTGATGCAAACGTGCAAATCAATACTACAGAATTTAAAATTAGGCAAAACGTCTTAAAAGATTTTAACTTGGATACAGTGATAAGAAACAACACTATCACCATCAAACAGATAAGTTACATATTAGAACATGGACAAATGTTTTTTCAGGGTTATCTAAAAGCAGGCTCAATTCACACAAAATTTTCTATTGCAAATTTGGACACCAAGGAAGTTATAGGAGTTAATAACATAAATGGCAAGATAAGCTTAAGTGGTGAAATCAAAACTCAAGGGACAAGCTTTGATGATTGGGCTAGTAACTTATCAGGAAATGTAAACTTTCAAGCACAGAAAATAGAGTTTACAAATGTGGATTTTAATTCATTCATCACTAAGTTGTTAAGCAGTAAGAATAAACCTGAAATTTCCAAGCTTGCTTACGTTGATATATATAATGGCAGTACGCTTTTTGAAAATATTAATGGAAAAGTAAGTATTAACA
>NODE_110_length_856_cov_1.807956
GAGAATGGTTAGGAGAAGTAGTGAATATATCAAGTAAATCGACAAAAATTATAATAAAAGAACGCACTAAACAACAACAACATGAAAAAAATCTATATTTGTATTGTGCTCTGGTAAAAAGCGGCGCCTTAAGCAACATAGTAAGACAAGCAACTGAAATGGGAGTAACCTGCATTCAATTTATTTCAACAGAACGTACAGTAGTAAAAAACATTAACCTAAGTAGAGCGAAATTACAGGCAATTGAAGCTGCGGAACAATCTGGTAGGACAAGTATACCACAGGTTTTTCTTCCTATTAATTTTTGTGAATTATACGATTCTCAGAATAAAAATTTTGTTTTGTGTGATGAAACAGGTGAAGGACAACCTCCTAATAAAGTTCTAAAAGGCAAGAAAAACGTTGCTATTATTGTTGGCCCCGAAGGTGGTTTTTCATCTTACGAACTTGATTCTGCCAATAAATTTTGTCAGAAACTGAGTCTAGGAAAAAGAATTTTGAGAGTTGATACTGCTGTAGTTGCTGCATTAACCTTCACCAATTGGTATAGCTAGATTTTTTAATATGGCTAGTGCAACTTGACACTCTATATAAAGAAATCTGCATTATATTTTTCCTAAAAGAAATAAATGAAACTTGCATTTTTCCGAACTATCGATACTCTTAGTAAAGAAGTCGGGGCGTAGCGCAGCCTGGTAGCGCATTTGGTTTGGGACCAAAGGGTCGGGAGTTCAAATCTCTCCGCCCCGAGATTAGAAAAATTACAAGAGCACTGTAACCTAAGAGCAGTTTTTATCAGCAAGTAAATGATTGACAGCAGAATGAAGCTTTTTTCATATGAATCACTGCATATCAT
>NODE_111_length_854_cov_1.947730
GCTTAATCTCTTTTATTACTTCGTCACTCAATGTATTTGTCGGTATTGAGCATGTTGAATCGCCAGAATGAATACCAGCTTCTTCAATGTGCTCCATGACCGCTGCAATGAAAACTTTTTCCCCATCACACACAGCGTCAACGTCAACCTCAACTGCATTGACTAAAAATTTATCAAGAAGCTGTGACCCGTGTTCAAAAATTTTGGTTTGATTCAAGACATACTCTTTAAAGCTCTGAGTATCGTGTCTAATCGACATAGACTGACCGCCGAGGACATATGATGGCCTGACTACTAGCGGAAACCCCACCTTTTCTGCGTTGGTTAACGCTTCTTCCACTGAATGGCAGATAGAACTTTCAGGCTGTTTTAAATTAAGTTGCAAAGCAAGGTTTTTAAACCTCATGCGATCTTCTGCAAGGTCAATAGAATCAAACGAAGTTCCCAGAATTTTGAAACCTCTCTCGTTAAGCACTTTGGCTAACTTTAAAGGTGTTTGACCACCTATTTGAACTATTACACCAACCAGTGTGCCATTTTCTTGCTCTTTGCTTAGTATTTCAAGCACATCCTCTGCAATCAGTGGGGCGAAATATAAACGATCAGCGGTATCATAATCAGTTGAAACGGTTTCTGGATTACAGTTAATCATTATTGTTTCATACCCCATTTCTTTGGCGGCAGAAGCTGCATGTACGCATGCATAATCAAACTCAATACCTTGACCAATGCGATTTGGACCACTTCCTAAAATGACAACCTTTTCTCGGTCAGAAACATCTGCTTCGCACTCCATTCCCTCTGTCATCCGAGTAGCTGACACTGGGATCCATTCTTCCTTATCTCTGGATTCC
>NODE_112_length_854_cov_1.009629
GGTATCTACACGCTTATAAACTTGTTTAATGCCAAATCTTTTTCTTATTGCTTCAATCTGCTCTACTTTCTTATTGCTTAATTTTGCCAATCTTGCATCTGAAAACCCCATTTTTTTCAGCTCTAACATTTCATATGCAGTTCCAGGAAGGCCATTTTCCTTAATTTTTTGTTCAGCTAATATAATTTGCTGTATATTCTGCAAAAACCATAAGTCATATCCTGTAATCGAATTTATTTCTTCTATGCTAATTCCGTGGCGCATTGCGTCAGCAGCAATCAGTAATCTGTTTGGCAGCAATTTTGCTAATTGAGATCTGTTTTTATAAATATCAGTATTTTCAGGGAATACTTCATCAAGTCCTGTCAGATCAGTTTCAAGTGAACGCAAAGCTTTCTGCAGTGACTCATTCAAAGTGCACCCGATCGCCATTACCTCCCCCACTGATTTCATGGACGTTGATAGTTCACAATTCGTCCCCTTAAATTTCTCAAACTCAAATCGAGGAATTTTAGTGACGATGTAATCAATCGCTGGTTCAAATGCAGCAGGTATAACTGGAGCGCAATCATTACGTATCTCATCGAGTGAATAGCCGATAGCAAGTTTAGTTACAACTTTTGCAATAGTATAACCTGTTGCTTTTGAAGCAAGTGCAGAAGAGCGAGAAACCCTTGGATTCATTTCAATCACAACGAGGCTTCCATCTTCTTTAGGATTCACTGCAAACTGCACATTTGCACCACCGGCGCTAACATCAATTTCCCTCAGCACTGCTATAGATGCATTTCTCATTTGTTGATATTCAGCATCACGCAGAGTCAAAGCAGGAGCAACTGTGATACTATCTCCGG
>NODE_113_length_851_cov_1.309392
CTCATCACCATCTTGGAATAAGTAAGCAAATTCACCTTCACCACACCATTTACTTATTTTGCCTCCAAGGAGTAAAAGCACTTCAGAAATTTGAGAAATAGATCGCGATTCTCTTGGTATAGCAAATATAGAATCTACAATTTTTTTTGTCTTTTCTTCTACGTCTACCAAACTTGCATCTGCAACCATCCTTTTGATCAATTCAACAAGCATATTGCGATTAGAAGCACTATCTTCAATGTTCAGTGGGTTAAATTTTAGACTTTTATCTTTATATTTTGGATCAATTATGTAATATTGGCCGCTTACTGCTTTAGTAAATATTATTGATTTTCCAGTATTATCCAATATAACAATCCTAGGGTTAAATTTTCTTGATTCCGAAAGTAAGAAATTGATCAGTGAGGTTCTACCTGAATTTGGAGCTCCAAGTATTGTGGTATGACCATTATTTTTCTTTCCATGAAAGTTAAAAAAGTAAGGACTGCCTTTTTTTGAAAAAAAAACTTTTACTCCTTCTTTTCATCTTACTCCTTTTAACGTACCTGATGTAAAATCATGCAACATAGCAAAGCTGCAAGCATATTTTTCTAATATATTTTTTGGTTGTGTAACAAAAGCAAAGTTTCCAGGAAGCTGTGCCCAAAAATAATTTTCCATGTGCAGATCAGTTCTAAACATCATCAACCCGATTAACGACATTACAGAGGATAAATCGCTGATATTTTTAGCTAACCTATTCTTATCATCTGCAAAGATTGTAACAATAATTTTCTGTTGACAAAAATCCATAGCAGAAATTTTTTCAAGCTCTATTATTTCATTTATTCCTGGGTTTTGAAGTAAGGTAT
>NODE_114_length_851_cov_0.828729
ATTTTCTTGCCATACAAAGATTGTCTTGCCAGTTTCAGTGATAACTTCAAGTGCTCTTGAGAGGCGATGTGAGTCATTAATAAATATTTTACCTTGAATCCTTGGATCTTTGCTTAGCACTAATTTGTAGAATTCCTCTTTACTTAAATTTTTTCTAAGTTCATTTACGTTTTCTCTCACTTCTTGGCTTATTTGTGGAATCGATGATAATCCCTTGATTAAGCTGCTAATGTAAAGCCCACTTCCTCCAGTGATGATGGGTATTCGTGAATTTTTTAGCGCGTTGTTAACTTCCCTCTTTAAATCCTCTAGCCATAAACCTACGGAATAATTTTCTCTTGCTGAAACATAACCGTATAGCCTATAAAATTCTTTCTGCTTTGGTGGTTGAGCAGTAATTATGGGAATCTCTTTGTATACCTGCTTTGAGTCACAGTTTAGTATGCGAATGTTTTTATGCTTTTTTATAAAGTTATCGCATAATTCTGATTTACCTGAGGCTGTAATTCCTGTAATAATTACTATATTAACTTCCATTTATATTAATTTAACTAACCTATGATAGGGTGTAGTAAAAATTTGGATTCTACAATCTAAAATTTGGAGACTTTTATGGCAGGAAATGATAACGGTAACTCATTTACTAAGCGTTTTACAAATAGGACTTCTAATGAGACAAGAGGAGGTTTTTCCAGTAAGTATTCATCTCAAAACACCAAAGAACATGCACTAGGAGCAAAAGGAAAAATTTATGAATTAGCAAACAAAAAAGCTGAAGGCAAGGGAGCTTTTTCTGAAAGTGGCGGCATAAAGAGTAAAAGCAGGACTATCAATGAAAGATCCTTTGCTGA
>NODE_116_length_846_cov_2.383866
ATCTAAATCCCTACCTGTTACCTTTTTTAGCTGTTCCAAAAAGCCATAATTTGCACTATATACATTTTTAGAGAACCAATCGATAAGTAAACTGAAATCTCCTTTTACTATAGAATCTAAAAATTCGTAATGATTTTTCTTAATGAAAGAAAAAAACTGCACAGCAGCGATTAACGCTATGACTTTAATAGGAAAGTAGCCTATAACACCACTTATCCAATACTCATCTTGAAAATAAGTGTCTAGCTCATTTTTAGCTTTTACTGAAATCTTGTAATGCTTCATACCTTCCAACCATTTATCGTGTAGATCTTTAACTTCTAACGTACCATTTATTAGATCTTGTTCTAATTTAGTTCTTAGCATAATGTGAGCCAATAAACTAAATTCATCCGCATTCTTCAAAAAAGATGAAAGATTTACTTTATTGAAAATCAAATACAAATCTTTAACACTACTATTAATTTTGCCTTTTGTAGAAAGTTTCTCCTTTATGTGTGGTTGAATGAACTCAATAAATTCTCTGGATGTTCCAATTATCCTTTCCATGAATAACCCTTGAGTTTCATACATAATATGTTTCGTAATTGAGCTCTTTATAGAATTTTGCGCTAAACATTTTTGATGAATTGCATAACCAGTATGCCGTAAAAGTAAAAATAAACCATAACAAAGGTCAGATTCATCATAATCGATAGGATCGTAATAAGAAATGGAAATCTCATTTGGTATAACACTCATTTGCTGTAAGAATAAGGAACTAAGTTCAATCTGTCTCTGAACCGTAACTTTTTGTATATTAGTAACCTTATCCTTCTTCTGCTTTTGAGTTGCTTTCTCTACATT
>NODE_117_length_846_cov_1.036161
GGTTGTTGGGTGAGTGGTTGGCGGTTGTGTGTTGTTAATGATACGGCGACCACCTGGATCTACACCTAAGCCTTCGTCGGCAGCGTCAGACGTGTATAAGGGACAGGGATGGAGCTGGACTGCCCAATTTGGTATATTAGGAGTTTTTACTTTCTTTTACCTTAGTAAAGAAAGTATTGGATTCACCCGTTTTTTTCGAATTCGAGTTTTTGATGGTTCTTTACGTTTTGAGGTCCCCTAACTCTGAAAAAGTGGTTTTGAACGACATGTTTGTTAGCCAGCCTTCGTGGTGCAGTTGCTCTGTCTATTATACATATCTCCCATCCCACGAGACCAGAGAGGATCCCGTATTCCGTCTACCGCTTGAAAAAAAAATGCATTATTAATATGTTTGCCAGAATCACTAAGTAACACCACAATGTATAGCTCATTTATATACTGTAGTTTACTATCAACTAGTTTATTAAACCACGTTGAGTGTAGCTGATCGGAAAAGTCTGCAGTTTTATTCCACTGTAAGCTCAGTTTATTGCGCTTACGGACAGTGTGAATCCAAACTGTAAAATATAAACTCTTGATATTTTTTGATATACTTTTTCTAATTTCAGTTCTAAGATCACTATAGTTATCAACTGAAGAATAATCTTCTAACTTGATTATTTTTAACAATTCCCCCTGTTTTGTTAGTATAGTTTCTTCATCGTAGTGGCAAGCATAAGGGATAAAATCTAAATTAATACTTTCTAGTAACGCTAAATTGTTCTTTTTTTCAGAATTAGAGCTAGTGGCTGGTACTTTTGGTTGCATACAATATTATGCGTATTCAATAAAAAGATAATAAAGAAC
>NODE_118_length_844_cov_1.394700
ATATAGTAGTCTATCACTTAATAATTTATTATAATTGTATTGATTATTAATAGATAAGAACTTGGTAGACTACGAAGATATGCGTGCTAAGTTGACAAAATTGCCATTTAATGCTACACTTAGCGTAACTACTAATTAGGAGGAAAAACATGTTAGGTTCAGATTTTGTATCACAGGAATCAAACAAAATTTTAAAGAAATCAGATTCTAGGGATTCGGGCACTGAAGAAGGGTTTGAAATTTTAGAACGAGAGGAAAAAGAGCGCCGTCATTCTGAGGATTCAGGTAATGAAAGTCAAGAGGAATCTGGCGTTAATAATTCTGATACTAAATCTAGTGCAGTAACTACGTTAGAATTTCAGCTAACACAATCTCTGCTGGGTCAAGTAAAGGCAAATGAGAATAATGAAGATGTAAAGTCTGGTGAAGTAGCTTATAAAGACCTACCTAGAATGGATTTTGTAATCAATGGTCAAGAGATAGATCAGAATTTTATCAACAAATTATATATTAAAAATGATAAAGACAAAAAAAACTATCGCCTGTTTGCTAAGCAAATTTTCGCAGGAATGTTTGAACATGCTAAAGCAGAGGTTCCGAATGATTCCCTCATAGAGGAATTAACCACAAGTTGTAATCAAGCGGGGTATATGGCTTTCTTTGCTATCCGAATACATAGTATATTAATAAAATATCAGGTACTTTCTAGCGATTCTGACAAGAAGATCATGTACATCGATTGTTCTGATGAGAATTATGTACGCATTAACTATAAGTTATCAATGGTGGCACGCAATCCTGATGAACCAGAGAAGGAGATATGTGAATTAGACAGTTTAATTAG
>NODE_119_length_843_cov_2.414804
GATCTACACCTAAGCCTTCGTGGGCAGCGTCAGTGGTGTATAAGAGACAGCCCCTGATATGCAAGGTCCTTATCTTTTATCAGAAAATTTGTTATTCCCACCTAGGGTTATATTAAATGTGTAGGTCTTCATGGCCTGATTGTTATAAGTAAATGGTGCTATCAGAAGGCTTGCAAGTCCACTCTCAATAAGATTACCAAGAAGAAGATCATCACAGTTATCGCAATTATGATCAGCAAAAAACATTTGTGTTGTGAATTCTGGAAAATCTGGATGTTGGACCAAAAAGTTGATGTGTGGAGCCCTATCACCAATTTTACCTGGTACTATTGTAATAAAATTATAATAGCCAAGGTTATTTACTACAAATCTTCCTGATCCAGCAAAATTTGGATCAAGCTCCACATTTTCATCATAATAGCTCATGCCAAGTGAGTCTGCGTGCCATATAGAAACCACAGCATTTTGTATTGGTAAGCAGTTTACATCAGTAACTCTACCCACTACATTTATTAATTCTCCTGCTGCACTATTTGGAGAGCCAGGCTTTCTTCTTAAATTATTTGAAGAGTTAAAGCTTTTTGGCCTTGTTTCAAGATCATAAATCCCTGGAGTTTCAATACAATTAAGCAAAATAGGATCAGCTGCAAATAATGATACACCTAATACAGATTGTACTAAAAACGCTAATAAGATATTTTTCACATTCATTTTGTTTATAGTGCTTTTATCAGAATTATAGCAACCTTTTTCTTTTATTAAAGATAAGACTTTCTTTGAAGCCTCCTTAGAATCACAGCTATCCCTTCAGTGTATTTCAGATTTCAACACTGCATACACAAC
>NODE_121_length_838_cov_1.465541
CATTTATCCTGATTCCAGTACTTAGTGCTTGGTCTACAATTTTGTTCAGCTCGTCTACGCTTTTTGCCTTTACTGCTCTACTTTTAAACCATCTTAATTCTGCATTTTCACTTGCACTTGGCTCTATCTTGCTTAAGGCTGGAATAAACGGATTTTGACGATTTGAAGATTTTTTGTTATAAACCTCACGCCCTTCTCCAAGATTGATTGATTTTTCAGAAACATCGCTAGGGGAAGGCACACCTTCAGGCTTCTCAAACCTACCTTTATCACCAAATATTTTCGGATCAGTCTTGTCTAAAAATAAAGACTGTTGGGTTTTCTTGCCAGTACGTCTTATACCTTCAATAGCACTATATAGTCCTTTTGGTAACTTTTTAGAATCAATGATTAACTCATAAGTATTTCCATCTGTATCATCAAATGATACTGTTTTTTTAGTAGTCATATAGCCTCCTATTAAGCATGTTATTCAAGTCTATAGAGCAATTTATTGCTTTATGATTAACTTAATACACAAACTATAAAAAGATCTTGTATATCTTGCAACTATTTATAATAAAAGAATACCTCTCTCAGGACTTTTATTCTTTAACTATTACTTAATATACAAATTATACAAAGATCTTTTATATTTTGTAATTCTCCAATACCTCTCTCCAGATTCTTGACTAAGTTTTTTTGCTACTTGATTTTATATTGCATTGTGTAGCCAAACTTCTCAAGCAATTGAAATTTAGTTTATAACAGCTCTCTTTCCTTAAAACTGCAATATCCTTTGTCTGTCATAATAATGTGGTCCTCTAACTCAATTCCCACTCCTTGACATGCTGACACT
>NODE_122_length_836_cov_1.593794
CGTATAAAGTTACTATTTTTGACAAACAATTATCAGAATATTCACAATTTGTTATTACCTCCCACTGAGTAACCTGAGATTTGCTTGTTTTTGCATTGCTTGGTAATTTGTTCATTGAATTTTCTCCATTTAATTCAGTGTAGTAAATTATACTAATACTTTGTTAAATAAATAATAACGCAGCCATAAAAATATGCATTTATTTACCATAAATTGTATAATATTCCTAAAATTAAATGTTAAAATTACTTCAAACTGAATGATTTCTTTAATTCCATGTTATCCAGCAGTGTAAAATATTGCTGCACAATAGTATTTATTCTAAAATAAACTTTCTTTTTGAGCTATTTTATTAATGTCCATTCTTACAGCTGTACTAAAATGAAAAAGATAAAACTCGGAATACTAATTTCAGGTAGAGGATCAAACATGCAAGCTTTAATAGAAGCATGTCAAGATCAGAATTTCCCTGCTAAAACGGTGTGTGTTATCACAAATAATAGTGAAGCTGGAGGCCTTAAAATAGCAAAGCAAGCAGGAGTTTCAGCGTTTGTTGTTGAAGATAAGCCACTTAATACTGATAAAATTCATGAAATACTTGTTCAACATAAGGTTGATTTAATTTGCCTTGCAGGGTTTATGAGAATTCTAAAGGCCAATTTCCTGAATAAATGGCATAACAAAGTTATAAATATTCATCCCTCTTTACTTCCGTCATTTAAGGGCCTAAATGCTCAGGAGCAAGCTCTGAAAGCGGGTGTAAAAATTACAGGATGTACTGTGCATTATGTTACTCATGAAATTGATGCTGGAGCCATAATCGCTCAAGCTACTGT
>NODE_123_length_832_cov_1.221277
CAGCAAGCACGCAGAGCTTTGGATTATCTAGTTGGATTTAGCTTGTCACCGCTGCTGTGGACAAAATTGTCGGGAAGCAAATCTGCAGGGCGAGTGCAGTCTGTTGCATTAAAGCTTATATGCGAACGAGAGGATGACATCAGTAAGTTTATAACACAGGAGTATTGGAGCATAAAGGCAGAAATGCAAAATAGCAAAGATGAGGCTTTTTTTGCTATGCTGAGTCACTATGACAATAAGAAGCTAGAAAAATTTGATATTAAAAATGAAGAAGAGGCAAAGAACTTAGTCAGGGAGATCGAGTCAAGGCAGTATGCTGTAAGCACAGTAGAACGCAAGCAAGTTAAGAGAAACCCGCTTCCTCCATTTATCACCTCAAGTCTTCAGCAAGATGCAGTGAATAAACTGTATTTTAATGTGAAAAATGTTATGCGAGTAGCGCAAAATTTATATGAAGGTACCAATATTGGTGGTGAAATCGTAGGGTTGATAACTTACATGCGTACAGATGGGTTTCATATTGCAGATGAGGCTATAAACTCAATTAGAGGGTCAATTAAGTCGTTATATGGTGATAAATATTTACCGCAGTCTCCTCGTAAATATGTAAAAAAGGTCAAAAATGCTCAAGAAGCACATGAAGCAATCCGGCCAACTGATATAAGTAGAACGCCGGGTAGTATTAAGGATTACTTAACGCCAGAGCAATTTAAATTGTACGATTTAATCTGGAAAAGAACCATTGCAAGTCAAATGGAATCAGCGATTCTTGATCAAGTGGTGGTTGAAATTAGTTCTGCTGATCAAAAAGTGATTCTGCGAGCAAGTGGAT
>NODE_125_length_831_cov_0.853693
GTAAAGGAGTCTCTCCCTTTCTATTTTCTGCATTAACATCTGCTCCTCTATTAAGCAGCAATTCTAACCCTTTAGTGTGATTTTCCATAACTGGAATATGTAAAGGAGTCTGCCTTAGCCTTTTTGCTAAATTCATATTCCCTTTATTAAAAACCTCTGCTTTCAAGCCAACCATGAATGCAAAACTGCAAGGAGTCTCTGCTAATACATCTACATTAACATTTGCCCCTTCAATAAGCAGTCTACTACCCCCTATAGCCTTCCATAGCTGCAATACATAAAGGAGGCTCTCCCTTTCTATTTTCTGCATTAACATCTGCTCCAGCTTCTATCAGCTCCATAGTCTGCCCTACTTTCCCTTCTTTAGCAGCATTCATTAATTGTTCATTTAATTCCATTTGCTCTCTTTCATTCATAATTTACTCCACAATTTCATTGTAGTTAATTTAATATGTAAAAAAATAATATCAACCCAATTTATCACCACCGGGTAACGGTGGCAAGCCAAAAGCTTCTCTTTTTTCATTAAGTGTCATGAAGCTTGCGTTTTCCACGTATTTCCACATCTTTTGTCTTTTTTCCATTAGAATTTCTATCGCGTCTTTATCATATGACAAACATAAATCTTTGCCAAACTTGGACACTAGCCAAGAATTTAAGTGACAAATAATATTTTCTAGCGTTGGTAAAATCGTCTGTTCCCAAAGGGAAAGACGTGCTTCGATCAAATTGCTATAAGTATTATCACCTGGTATGCCAAGCAACTGCGGTGGAACACCAAAAGCTAGCGCAATATCGCGAGCTGAGCTATGTTTTGACTCAATAAAATCC
>NODE_127_length_826_cov_1.814020
CAAACACCAATTATTGCCTATGAAGCCATTAAGATACTACATGAAGCTGGGATACCAAAGAATGTATTGCATCTTGTTCCAGGAGATGGTCAATATTTAGGTAAAATATTAGTGCCAGATAATAGAATTTCCGGTGTAGCTTTTACTGGTTCAACACAAACTGCTCAAATAATCAATCGAATGCTTGCTAGCAGAGATGGTCCTATTGTGCCACTTATCGCTGAAACTGGTGGATTAAATGCTATGATTGTTGATAGCTCTGCTCTTTTAGAGCAAGTGACTACGGATGTTTTGCTTTCTGCATTTCGGAGTAGCGGTCAACGCTGCTCCGCGCTTAGAGTGCTATTTATTCAAGAAGATATAGCAGAAAAACAGATAAAAATGATATGCGATGCGACTCAAGAATTAAAGATTGGTGATCCAATACAACTGAGCACGGATATTGGGCCAATAATTGACAAAGTATCTATTGATATGCTGACTAAACATACGGAGAAAATGTCAAGGGACAAAGATTCAAACCTTCTTTCCAAGGTCCCTATGGGTACAAATTCTCATAACGGTTATTTCTTTCCTCCATATGTTTATGAGATACAAAAAATTTCGCAATTAAAGCAAGAAGTGTTTGGACCTATTTTACATATCATACGTTTTAATAAGTCGCAGTTAAATGAAGTTATAAGTGATATAAACAATACAGGATATGGACTTACGTTTTCTTTGCAAAGCCGTGTACAAAGTCAGATCGATTTAATAAGCAAGAAAATATCAGTTGGAAATGTATACATCAATCGCAATCAAATAGGTGCAGCAGTTGGAATACAAC
>NODE_128_length_817_cov_1.346377
GAATTAAAGAGCTTTGAAAATCAGCTATATCTTTTACAGCAGCTTCTTCGCTATTTGAGTTGTTTCCATTTTGGAAATAACTGTTTATTTGGGTTTAGAAGAGATTACATGAGCTTTTCGCAAAACATATTGTCTCCCCCTATCTAAATCAGAGATAACGCTATAATAGCCCTTTAAAATATTTTAAAGAATTAAGTTGCAGTAGAGGCAGTTAATTGGTTACAATGAAAAGCAGCTCTTTCCTACAAGTGCTATATAGAACTTTACCTTTATTAAAAGTGGCTCACATATGTTTCTTCAGCAACAGTTTACTTATAAAGTGGAGGTAGGTAATGGATGAAAGTAAGATCATATTTTATACTACTCCAGGTGGAAATATAGAAATTGAAGTTTTATGCAGAAATGAAAATCTTTGGCTTACACAGAAAAAGATGGCTGAATTGTTTGATGTTCAGTTGCCGGCTATTAGTAAGCATATTAAAAACATATTTGAGTCTGGTGAATTACAGGAAAAAGAAGTTGTTTCCACTTTTGATGTCACTGCTGCAGATGGTAAAAATTACCCGACGCAATTTTACAATGTAGATACAATCATAGCTGTTGGTTATCGAGTTAATTCTAAAAAGGCTACATCTTTCAGAGTATGGGCTACAAAAATTTTGAGAGATTTCATCATCAAAGGATTTGCATTAGATAGCGAACGGCTAAAAAACGGCCCAAAGTTTGGCAAAGACTACTTCAATGAATTACTTGAAAAAATCAGGGAAATACGAGCATCCGAACGTAGGTTTTACCAGAAGATTACCGACATTTATGC
>NODE_129_length_816_cov_3.777939
TGGCGAAGGCGTCGCCCTGGACAAAGACTGACGCTCATGTGCGAAAGCGTGGGGAGCAAACAGGATTAGATACCCTGGTAGTCCACGCTGTAAACGATGTCGATTTGGAGGTTGTGGTCATGAACTGTGGCCTCCGGAGCTAACGCGTTAAATCGACCGCCTGGGGAGTACGGCCGCAAGGTTAAAACTCAAATGAATTGACGGGGGCCCGCACAAGCGGTGGAGCATGTGGTTTAATTCGATGCAACGCGAAGAACCTTACCTACTCTTGACATCCAGCGAATCCTTTAGAGATAGAGGAGTGCCTTCGGGAGCGCTGAGACAGGTGCTGCATGGCTGTCGTCAGCTCGTGTTGTGAAATGTTGGGTTAAGTCCCGCAACGAGCGCAACCCTTATCCTTTGTTGCCAGCGATTCGGTCGGGAACTCAAAGGAGACTGCCGGTGATAAACCGGAGGAAGGTGGGGATGACGTCAAGTCATCATGGCCCTTACGAGTAGGGCTACACACGTGCTACAATGGCGTATACAGAGAGAGGCGAGCCTGCGAAGGGAAGCGGAACTCAGAAAGTACGTCGAAGTCCGAATTGGAGTCTGCAACTCGACTCCATGAAGTCGGAATCGCTAGTAATCGCGGATCAGCATGTCGCGGTGAATACGTTCCCGGGCCTTGTACACACCGCCCGTCACACCATGGGAGTGGGTTGCAAAAGAAGTAGGTAGCTTAACCTTTTGGATGGCGCTTACCACTTTGTGATTCATGACTGGGGTGAAGTAGTAACAAGGTAACCGTAGGGGAACCTGCGGTTGGATCACCTC
>NODE_131_length_807_cov_1.270588
ATTCAACACTCTGCTCAAAGCAATTTTGTCGTTAGTGGCAATGTTACAAGCAGCGATGCTGACAGGAATGTTAGAAAGTCTCAATATAGCAGTGACTTATGGAGTTCATTAGAAAAAGGCTTAAATGCAATAATGGATGTTAACGGAGTAGATGATGGTGAGTTTCTTTCATCCAACAGAGAAGCTGGTGTCATTATTCTGAATGCCAGGAAGGATATTCATAAAGCTGTTGAAGAATATATTAATAAAGTTAAGAGACTGGCGTCTTCTCAAGTAATGATAGAGGCCAAAATAGTTGAAGTTGTATTAGACGATAAATACCTTTCTGGTATCAACTTAAATGATTTGCATAATGAAACCAAATCTATAACAAATCAAGGTAACTCTATTATTGACCTAGCAATTAACTCTAGTGTGAGTGATTTAGGAGATTTAGTAAAAAATTTAGGCAAATTTGGCACTTCAACCGTAATTTCAAGCCCTAGAGTACATGCTATAAATAATCAGCAAGCAATGATTTCATTTACTAAAAACCATATCTATTTTACTTCCGATATACAGAAAAATACCAAAAATTCTAATCATGCATTAATTACCAAGATGAATAGCACTCCAATAGGTGTGGTGTTAATAATCCACCCAAGCATTAACATTGATACTAATGAAATATTCATGGATATACACCCAACCTTATCAAGAATTAACGATTACACTAAAGACCCAAATATAGAATATGTCGCACAGCAGAATAAAATGAAATTAAATAGTGACATTCCAATTATTGAAACCAGAGAAATGCACTCTACG
>NODE_132_length_804_cov_1.515510
GATTGCAGCATCGATTTTACTTTCTGGATTAATAATTATGATAGTTAGTAATGTAGTTGATATGCTCTATAACCCAGAGGATTATAAAATTGAACACCAAACAATAGTAGCAGCCAGCAATGAGCCTCAGCAAAAGATTGAACAAGTGGCATTTGATATTGGGGAGCTCATGCAAAATGCTAGCTTTGAAAAGGGGAAGTCAGCAGCAAAAAAATGTATAGCTTGCCACAGTTTTGAGAAAGGTGGAATGAATAAAGTAGGACCAAACTTGTGGAACGTAGTTGGAAATAAAAAGGCCCATCTTGGCAATTCGTTCAATTACTCAAAAGCACTGCTTGAAAAAGGTGGAATATGGGGATATGAAGAATTATTTACTTTTTTAAAAAATCCAAAAGCCTATATAAAAGGTACACGTATGGCATTTGCAGGCATTTCCAATCCACAAGAAATTGCAGATCTAGTCAGCTATTTGCGTTCGGTGAGCGATAGTCCGGTTGCCTTGCCAAAGTAGTATGAATTATTGTAAATTACTTAATGGAAGTAATGACCATATAGCATATCGAAAGCTACAAGGAAAGAAAGCTTCCATAGTTTTTTTTGGTGGTTTTGCATCCAATATGGATGGAACTAAAGCAACTGCCATTTACAAATTTTGCCAAGAAAATGATGTAGCACTTGTGCTCTTTGATTATTTTGGCCACGGTAATTCAAGCGGTGACTTCGCTGATTATACAATAAGTGATTGGCAAAAAAATTGTGCTAAAGTGATAAGCGAATTAACTAGCAGCAAACAAATAATTATAG
>NODE_133_length_803_cov_2.100592
AAATACAGATTATCAACATATGGAAATTGAGGAATTAGTAACGAAAGTTCATGGAAATAATAATACAGTTCCTATTTTTAACAATGTAGCACAAGTTTGGAATCACACTTTTTATTGGAATTCAATGAAAAAAAATGGTGGTAGTAAACCTAAAGATGATGGTCTTCTAGCAAAAAAAATTCAAGATGATATTGGTGGCTTTGACAAATTTTGTGAAGAATTTTCAAATTATGGAGTAAGCCAATTTGGTAGTGGATGGGTGTGGTTAGTGCTCGAAAAAGGAAAGCTCAAAATCACCAAAACTCCAAATGCAGATTTGCCATTAATTTATGGCCAAGTGCCACTACTCACTATGGATGTCTGGGAGCACGCCTATTATTTAGATTGTCAAAACCGTAGAATTGACTACATAAAAGTTTTTCTTGATCATTTGATCAATTGGGATTTTGCAGAAGAGAATTTAAAAAAGAGTATATAAAATGAATGTACCACAGGTAACAAAATTAGATAATGGTCTGCGCATGATAACTGAGCGAGTGCATGACGTTGATTCCGTAGCTTTAAATATACGAGTTGGTGTTGGCAGTAGAGCTGAAAGTGCAAGTCAAAATGGAATATCTCATTTCCTAGAGCACATGGCTTTCAAAGGAACAAAGACAAGAACTGCTTTTGAAATTGCAAAAGCTTTTGACGACATAGGTGGAGCTTTCAATGCCTGCACCGGTAGAGAAAGCACCAGTTATTACGCAAAGGTTCTTAAAAAAGATATAAAAACTGGCATTGATATATTAATAGATATATTG
>NODE_134_length_803_cov_1.062130
CCATTAACTTTACTATCATTACCAAAATTAGGCTCAGCACTCATCAACTGATCTGCAAGTTGATGTAAATTCCTAACATTGCCCATTTGTTCTGAAAACCTTCCCTCGAAATAACCTTCACTATGAGAACGTGAGTAAGCACGTAGTGATTCGAATTTCTTTGCAGAAGCCACTTCCAGATGACCCTGGACATCTACTTCACAAAGTACTTGACGCACCTTAGCATCATCTGTGGCTTGAGGCAGTAACGACAGGTTCAATGCCTTGTCTGGTAAAGTCTGCCACTTTAAACGACGAAAAATGTGAAGCACAAAAAAACCAATATTTGATAAAAATAGAGCTAAAGTTAACGCATGGCTTACAATATCTGCTGCATCTCCCCTACCACCTGTACGTTTCATTTTCTCTCCCTGAGAGTGGTTAAATAGATACTTGGTAACCCTTACTTCTCGCCCATTATCTGCTTCTAAGTCCCTTCTTGTAGATAAAACATTTCCAAAGGCAAACGATGACATGCAGGAAAAAGTGTCACAATGAGGCGATTGAGTGAACTCTGAGGCTATGGGTTGTAAAAAACGTATTACATTTCCCCTAACTCCATTTCCATGAGGATGTAGTAAACCAGGTATTAAGGAAAGACCACCTTCTGAAAAGGGCTGCACAGAAGTTCGGAGACCAGCACCTCCACGTAATTGAAAATTTAACGCTACACAAACAGCACTTGGTGATGAGGTATGAATAGGCAAAGACGAAACAGAACAACTTTTAGCATAATCTTTAGCTTGCTCTAATCCTTCCTCATC
>NODE_135_length_800_cov_1.457652
ATTACATAATATCTTTAAAGCTCAAGGTCAAATAGTATCTTTACATAATATAAATCATAAACAGAAAATTTTAGTGTAAATTGCCATATTTACTTTGTGCTATGGTTTGAGATAGAATAACAACTTGCTTCAAATATGGAAAGGCAGTACAACTCTATAATCAAGTTACTGAGCTCTCATTTACTCCTCTTTTTTTGTAAAACAATCTACAATTTATTAGAAGATCTTCAGATAGACGTTGATCATTGGTTGCGTTTTTACAGTGAGACAAGACCTCATTCTAGTAAATATTGTTATGGCGATGTAGACTTTCCTGAATAGAAAACATATTGCTTTTTAGAAAAATATTAGTAGCATTACATAAGAGACTGATATTAGTTTTCAATTTTTCTGTTAGTTAATTCTTGCTTGCTAGGTTAAGTTGTGTCTGGTAACCATAATGGCAAATCTTGTTAATTTGAGGCGTGGATTTTAGCCTCTCTCATCCTTACATTAGTTACATATTCTTTCGCAGAGGGCTAATGAATTTATTAGTAAAATTCAGTAATTTATAACTGACAATGAGAGCTGTTAATTAGCAACTCACTTTAAATAAGTTACTCAACTGTGACAGATTTAGCTAAATTTCTCGGACAATCTACATCTAACCCTTTTTTTTCTGCAATAGAATAAGCAAGAAATTGCATAGCAACACTGTAGATAATTGGAGAAACAAAATTGTCAACTTCTGGAAGTTGCACCACATCTATGCAAATTCCCTTTAAGAGCGGTGCTCCTTGCTTATCACTAAAGGCAATTAC
>NODE_136_length_800_cov_0.890045
CGTCAGTATAGGTACCCTTTAATTTACTTGAATGTCGCCAACTTAAAATTTTACCTGCGATTTCTGTCCCCTCCTCTTCAAGTGCCTCTAGAACTTCAGAGTTTGTGCTATAAGACCCAGACTTTGACTTTTTCTTTTTACTTAGCTCCCTTTTATTAAACAAAACATCACTTAATTGTTTTGGCGATGCAATGTTGAATTTTTCTCCTGCTAAATTATGTATATCGTTTTCAAGTACAGCAATTAGCTGCTCAAACTTATCAGACAGTTCCTGTAGTTTTTGAATATTAATCAGTATTCCATTTTTCTCCATATCAAATACTACTTTCATGAGAGGCCTGTCGAAGCGTTCGTAAATCGTAAAAAGTTTTTCCTGAAATAATCTTTGTGTCAGTTTCTCATGGATCGCTATTAAAATTTTTGCCGAGAAAGTTTCTACATTTTTACTTAAATTGTGTGCAATTATGTTTGGAATGCTGTGATCATGCTTACCTGTGTCAAGACTATATGACATGATCATCAAGTCATCAATTGAGTCTAGCACTCTCTCTATTGTAGGAAATATTTCTCTGATCTTTCTAATATCATGTATTATTTTAATCACCCCATTTGAAATTAAATTTGAATTTATTATAGTGAGTGCATCTTGTAGGCAGCTTTGATCTATGTAGATAATATTATCTTCACTGCAAGATAAGGAGATTTCGTTTAATGCATTGTTTTCAAAGTGGCAATGAATTGCAATTTTACCTTCATATCTGCAATACTCCAAAAATTTTTCTAGTTCTTAACTACTATAT
>NODE_137_length_793_cov_1.343844
TGATTTAGGTGATCCGATGAGCTACCTCGAAGAGGTAGCTCTGCCCATTCATAGCAATGAACCCGAAAATACACCCTAAAACTAACAATTAAAATATCTCAAGTTCTGTTAGCTTATTTGCATAGTCAGTTGTACTAGACGCAACTTAATCTGACAGAAAAACTAATGTCAATCTCTATGTTTGATGCTACTAATATTTTTCTAAAAAGCAATATGCTTGCTATCAAGAAAAGTCTGCATAGCAATATTTACCTAAATGAGGCCTTGTCTCAATTCCTAAATATAGCTGTGATTTTCTGGTTTATCATAGCCCATATCAGTCAAAATGCGCGATAATAGCACCATCAAAGAAAGATATATTAAAAAGATTAGCGGCAGTAATTGCAGTTTTCTCTGTTTGCCATAGCAACTCTTGAGTAGGTATCAATAATAATGATAATCTATATATCTGCTATAAAACCTCGAGATCCGTAGAATAGGGCTGACTAAGGTTCTCATACATTCCTGTATGCTGAGAACATAAAAGCTCTTTTGATTCTATTCCTAAATCCTCAAGTATTTGCTCCTGTTCAGCTATAAGTTCTAATAGCCCTGTTCCACTTTCACTTACTTCACTTCGTTCAAGACACATAAGTTCTGTTAACTCTGCTATGTCTTCTCTAGAAAGCTGATTTTTTTCAGAAAAAGTTGCTTCATTCATATGGTCCTCTTTTTGATATAAAGAGTATCTTATACAAGAGAATAACTAAAATAATCTAAACTCTTGTGTCATATTTGTAGCTTGGTGTAGTTA
>NODE_138_length_792_cov_0.884211
TCCATGAATTGGGTATCCTTGAGCGTTTACTCCATTTTCTTTCAGAGCTTTAACCGCTAAATCAAGGGAAGAAAAAGGTACCACATCATCAGCATCACCATGAATAACACATATGCTGGGTTTTGATTTGATCTTCGGTGCAATTTTTGAAGGTGAAAGAAACCTACCAGAATATGCAACAACCGATGCACAAGACTGAAGCCGGGTAAGAGCCACATGTATTGCAAGCATTGCTCCTTGAGAAAATCCAACTAAAGAAAGCTGAGTATCTTTTAAATTAAGCTCCTTTAATTTTGTATCAATAAAATGATTTACAATTGATGCAGCATTTTTCACCCCATTATATAGTGCTTCTTCACTACGATCCTCTAAACTAAACCACTGATAACCATCACCTATTTCTCTCTCAAATGGAGCATTCGGTACCACAAAACATGAATCGGGTAAAAATTTGCTCATAACTTTAGCAAGGTGAGCGAAATTATCGCCACTTGAACCCCAACCATGAAAAAAAATAATCAAATTTTTCTTATTTCCATTTGGACAAATTTCTTGGCTTTTAAGTTCAATCATCTCTTCATCCCTTTATGTTTATATTTAACTCTATGGTAATACTAAATTTGAGCCTCACTACTGCTATAGCTCTTTGATATGAATAAATACTACTTAGCTTCAACTTTCTCTATCAATTTCTTGACCAAGCCTCTCAATCTTCTGCTGGAATCATCAAGCTCTTGAATTTGTGAAACATCTTTTCTCATGAGCTCTTTGTGATTACTCTTTATGTAATCA
>NODE_139_length_791_cov_1.697289
GAAGTATATGATTCGCATAAAAGATCTACTGAAAATTTATCATTGAAAGATAGTGGTTGTTCTAGTATATCAGGAGAACCTATTTATGAAGATGTAGATGATTTCTCAGAGCAAAAAAAGCCCACTAGCTTAAATCATAAAGAGCAACCAGAGCCTATTTATGCTAAGGTAGATTTATCGAAAAAGAGATCAGAAAGACAAGCAAAACATATAAAAGATAATTCTGGGACTTATCATGGATGAGTGCAGGATAAAGTGAATAATTTGCAAGTAAAACTAAATGAGCAAAGTGCTAATAAGCCAACGAGTCAAGACCAAGGCTGGCTTTAACGAAAAAGAAATAAGGCAAAATTTTGAGCGTAGAGATTCTGGCTATGATTCAGATACAAAAGTTGAACAAAAATTAGAATTAGGATCTAAAGCTCCTAAATCTGAGATAGGTTCAGTAAACATTGAACATGGAGTAATAGGAGGCTGTCGATATAAAATCACTACTCTAACTGTGTGATTCAAAATAATTGAATTGACTTTATATGTATAATCGATATAACTCAGTTAGATTCAAGTCGACTCTTTCGTCTAGTGGTTAGGACACCACCCTTTCACGGTGGTAACACGGGTTCAAATCCCGTAAGAGTCACTCAAACAGAATGAAAATAACTAAAGTTTTGAATGAAAAAAATTAGGCTTTATGTTGAAGAAGCTTTATCACAAAATGTAAGTTTGGCGCTTCATCCACGACAAAGTCACTATATTTACAATGTAATGCGGCTTAAGAAGCATGATAACCT
>NODE_140_length_789_cov_1.084592
AAATTTTAGTTACAAATTTGAATAAAGAACTAGAACATCCGATTATAAATAGCAACACCAAAGCAAAATATGCATATTTTTTTGTCAGTGTTAAAGTCGAAATCATAACAAAGAAAGAGGAAAAAAAGATTGAACTGAGCCTAATGCTTTTAGCTGAAAAATTAGGATTCTTATAATATAAGTAGTTACTTGCGAATTCTGAAATACCAAAGTGTGAGTTAAGAAGATTTAAAATCTGTTTGCTATCTACTTTTATCAATACATATTCAATACCGTAATGAGATTCGACCCAAAGGTTGATATCTTGGCTTATGTCTTCAACCATAAAAAAAGTAGTATCATTTAATTTTTGCCAAGGAATTATATTAAACCTATAGTAGAAAAGTTTCTCTTGTTCTTTGCATAAACTAGAATCAAATTTAATTTTTTCTACATTATCAGTTTGAAGTACAGGCATTAAACTTAATGCAACTTTTTGCTCAAGTCACGTGAAAACGAAGATATAACCTCACTACTACGCTTATCATCTTTACGTTCATGCATTATTTTTTTTACAGCATCAGCAGCTATACTCGCTGTGTTAGCTTGTAAATCCCCAAGAGCTTTTTCAACTTGGTCAGTAACTTTCTTCAAATTAGAATGGGAATTTTCATCTAACGTTTGATCGAGTTGCTGTCTATTATGCTTAATAATACTATTAGCCTTATCAAGTGCTTCATTCATCATTTTGTTAACTTCTGCATCTAATTTTTTGTATTTTTCAGAAGATTTTTTGTAATACTCCAACAT
>NODE_141_length_788_cov_2.128593
GGCGAATAAGGTATTCCTACTCGTGCATATATCAAACGTACATAATCGTAAATTTCAGTAACGGTTCCAACAGTTGATCTTGGATTTTTTGAGATCGACTTTTGATTAATTGATATTGCAGGAGAGAGGCCTGTGATTGACTCAACATCTGGTTTATCTTGAATATTAAGAAATTGACGTGCATAAGCCGATAGACTTTCGACGTATCGGCGTTGGCCTTCTGCATAAATCGTATCGAATGCGAGGCTAGACTTACCAGAACCACTTAGTCCAGTTATAACAACTAACTTATTTTTTGGTATATTGACATCAATACCCTGCAAATTATGCTCTCTTGCACCTTTAACTCTGATCATACTTCATGTACCTTTGACCATTACAGCCTCAAAATACATAAACTTACAACAACTTTCTACTAATTTTTTCAACTATTACGGAAAACGAAGTAGCACAACTAGTGCAAAACATTTTGCCATACAACTATATAAACATCTGTTTTCGCCAAGTTAGTTCGTACAACAAATGGTGTCATAAAAGTATGTTTTCTACAATCTCATCAAAAACATGCTTACCAATTTTTGGAAACAAGAAATTTTATTTTATATAAAATATAGAATTTTGATAAATTTAACTTTTTTGTGATATTATGCAGTGATAAAAATAAATTTAGAGGGAAAGGTTATGGCAATAGAGAAGGAGAAGTTTTTTGAAATAATAAATGAGGTAAGTGAAAGTAGCGATTTGGATGAAGATAATTTACTTGAACAAATAAAGAATGAGTTAAAAGG
>NODE_142_length_785_cov_0.919453
GCCTTCTCTGCTCTTTATATATTTTTCACATGCTATTCGCTGTGCATCTAAACTGTTAAACTTTTGTTCTAGACCGTCTTCATTTGACTTCCTCGTATATATTGCGCACCTTACTTCTTTTAGCATTTTCTCCTCTTCAGCTCCCATTTTTATCACGCATTCCGAATAACAAAGGTCCGCTGTAACTCATTCCCATTATTTTCCCTGCCACTGCTGATAATGATGTGAAAAATTCTTCTCGGTAGATTAAACCCTTGTCTGTTACCATTACCGCATGCGTTTCTTCACCTCTCTCTAATATTAGCTCTGTTCCTGCTACCGGAAGTTTATCACTACTTATTCTCTTTCCCTGCTCCAGCCGATCTGCTAAATAATCTAGTCTTTTTAACCCTTTTCTTGAAATTTCTCCATACGCTTTTTCCTGCATTCTATAAGCTAATCTTGGTATCAGATATTTCTTTGAGTATCTAGGCGCCTCTTCCCCAAATACCTTCTTCCACGTTTTTCTCAGCTCACCCAAAGGTTTTCTCTCTAAATTCATTACTTTCTTTTCTGTTTCTCTTTCCATATTTTCAGCCTCTCATAGAAGGTTCTACTTGTTCAAATGACTTTTCAATTCTGTCCGTTTCTTTCTTCAATATCTCGGTTATCTCTTTGCTATTTTTCGCATAATCCATTGCTGTCATTCCAAACGTATCCTCTTGTTCTATTTCTCCTCCAGCTTTTACCAGCTCCTCCACTATTTCTTTTTCACCTACCATGCACGCAAGGTGTAGAGGTATGCA
>NODE_143_length_783_cov_1.036585
CTGCATCACAGCCTGACCAGTGTTCTGAAAAAAAGCGTACATCAATTAGTAAATCAACTTGCTGTATTTGATAGCTAAGGGAAATTAGACTATTTGAGGACGAATTGTGAATGAAAGTTTATTTGCCAAGGTAGAGCTGCCTTGGCCTACAAATCTTGGTTTCTTTATCGTTTACCATTTCATACCACTGGGCAACCCAACCAGTGGTTCTTGCAAGTGCAAAAATGGGTGTAAACATACTTGAAGGGATACCGATAGCATTCATTATTATACCTGAGTAAAAATCAACATTTGGATACAACTTACGTGTAATAAAATACTCATCCTTTAAAGCTATTTCTTCAAGTTTTTTTGCAATTTCAAGTAATTCATTGTTTTGTTCTAGTTTGCTTAAAATCTCATGACAAGCATCCTTTAATATAAGCGCGCGCGGATCATAGTTTTTATAAACACGATGTCCAAATCCCATTAGCTTAAATGGATCTTTATCATCTTTAGCTTTCTCAATGAATCTATCTACATCTCCACTTTGCTCTATCTCTTTTAGCATATTTATAACTGCCTCATTAGCTCCACCGTGTGCTGGACCCCAAAGTGTAGCAACTCCTGCAGACAGGCTTGCAAATATATTAGAACCAGCTGACCCTACCAATCTGACAGCTGCTGTAGAAGCATTCTGTTCATGATCAGCATGGAGAGTAAATATTTTATCCAGAGTTTTTACAAAAAGGGTATTATTAACAGCACTGCCAAATATCATATTTAAGAAATTCTCACTATAAC
>NODE_144_length_782_cov_2.337405
ATTTAACAAAGTAATTCTATATAGTATATTTTCTCTTCATTTATCCTCAGGTTTTTATGGGTTAAAAAACCCATAAAAACCTTATATAAAACCCCTGTTGTGATTAAAAATACACTAAATCTTGGTTTTCACATGTTTCATCTTGTGCAGCAAAAGACAATAATTTTGCGCTCTCAAGAAAACTTTTTGCACTAGCTTCTAAGAGATTAGATTTTACTTCTGTGAGTTCACATGTAATCTGATCTATTTTCCCATTCAAATTTTTATGTGCATCTTCGATTAATTTATTCATTTCATCTTCTAAAAGCTTCCTTACTTCTTTGTTTTGTGAAGTGACAATATAATCTATTTTGCTTGTGATTTCAGGTTTGATAAGGCTTTCAATTTTTTCTTCAGTATATTTTTTTACTTCTTCTTCTACCTGAGTTTTGATTTCTGGCTTTAGCAAATCTGCAACTTCTGGTCCTACTTTTCTCACTGCTTTTTCAGCTGCATTTTTTGCCGCTTTTTCAGCATTTGCTTCTACTGACTTTACTGTCTTATCAATTGAAGTCAATATTTTTTTTTCTATTTGATTAGCTTTTTCGGTAGCTATTTTATTAGCTTTCTCTTCAGCTAAAGTTAGCATTTTTCCTTCTATTTTTTTTTACTTCATCTTGAGCTGCTTTTCTAGCTTCTAGTTTTAAATCGTTACCCATTTTAGATATTACTTGTTCTGCAGCTTTCTTTGCTGCTTTATCTACGCCCAACCAGCCTCCTAATGTATCACTCCCACCATATGC
>NODE_145_length_782_cov_1.764885
AGGTTTTTCGCGTTGCATCGAATTAAACCACATGCTCCACCGCTTGTGCGTGTCCCCGTCAATTCCTTTGAGTTTTAATCTTGCGACCGTAGTCCCCAGGCGGAATGTTTAACGCGTTAGCTATAATACAGAAAGTAAACTTCCCATATTTAACATTCATCGTTTACAGCGTGGACTACCAGGGTATCTAATCCTGTTTGCTCCCCACGCCTTCGCGCCTCAGCGTCAGATTTGAACCAGATAGACGCCTTCGCCACTGGTGTTCCTCCTAATATTTACGAATTTTACCTCTACATCAGGAATTCCTCTATCCTCTTTCAATCTCTAGATTAATAGTTTTAAAAGCAATTCCAAGGTTAAGCCTCGGGATTTCACTTTTAACTTATTAATCAGCCTACGCGCCCTTTACGCCCAATAATTCCGAATAACGCTAGCCCTCTCCGTATTACCGCGGCTGCTGGCACGGAGTTAGCCAGGACTTCTTCTGTGAGTACCGTCATTATCTTCCTCACTAAAAGAGCTTTACAACCCAAAGGCCTTCTTCACTCATGCGGCATAGCTGGATCAGGCTTTCGCCCATTGTCCAATATTCCCCACTGCTGCCTCCCGTAGGAGTCTGGACCGTATCTCAGTTCCAGTGTGGCTGATCCTCCTCTCAGATCAGCTATAGATCATTGCCTTGGTAGGCTATTACTCCACCAACTAGCTAATCTAATATAGGCTCATCTAATAGCAATAAATTTTTACCCCGTAGGGCGTATACGGTATTAGTTCTGTCCCTT
>NODE_146_length_767_cov_1.659375
ATTATCGACTGCTTTAAGTGCTCTATTCCTTCTAACGTCTTTCCTGTTTTAGCATCCATACCCTTCATTTCTATTTTGCAAAAACGCTTTCACTGCCTTTTATTACTTTAAAACCACATGAAACTATATCTCCTACTCTTCCCGCTCCAAACCCATTTGCAAACACTGTTTTTGATCCTTCAGTTAATGCTCTTCCTTCACTAAAATTGTCTCCTTGTCTGCACATTGGCCTACCATTTACAAAAACATTGTTACTCCCACTAATGCAAAAATGCGGTGTTACTTCTCCACAATAATCTCCCACTCGTACAACCGATTTATTCATCAATTAAGGTTTATTTTATCTGCCTTCAATTTTATTCCACTTTTTGTCATTTCTATACTTGATTCCCCAGCTTTCAGTGTTACTTTGTCCATTACTTCAATCTCCAAATGATGCTTCTCTTTATCATATAACAGTCTTGTTCCATCCTGAAACTTCACACTATTTATTTCTTTTTTATTCTCTGGTGCAGGGTATTTTTCCTGATATATTCCTCCTAATACCACTCCTAATGATAGTTCACCAAGAGGAGAAAATACCATAACCTGCTCATCAATATCTGGAGGAGACCAATCTCTATCTTTTCCTGCTTTGCTTGTTATCCATGGCAACCAATCTGTTAAAAATTCGCCTATTTTAATTCTTACTTTTGCTTTTTCATAATCTACTTCTTTTACAAGCCCTATTCGTACAATGTTTGCTAACTTTCTTTGCAGCTCTGAAA
>NODE_148_length_766_cov_1.921753
ACGCCTAAGCCTTCGGTGGCAGCGTCAGATGGGTTTAAGAGGCAGGCATTGCCACCTTTTCTCATTTCTGCAATAACTGAATTTAATTTTTGCGGTGTTATACCACCTTCTGCTAAAATTTTACCATCTTTTTGTGCAGCAAGGCCCTGCAGTAACCGCTCAACTGTAACAAATGTATCTTTATTCCTCCTCGCAATACCGATTGAATCCTCAAAAACTTTTGCTACCTCTCTTGAAAGCTGAAGGCCGCCACTTCCTGGCCCTTCAATCACTGGAAATTTTTTAATTGCACTATCAACAGCATTAGAAATATTCTGAACATTTCCACCACAAGCGCCTATCAAATCCTGAGCTAAACCTGACTCATCTTCAAGCATTACTTTAAGTAAATGTTCAGGCATAAAAATCTGATGCCCAGCTCCCAATGCTTTCATTTGAGCGCTCTGGATTAGGCTTTTTGCTTTTTCTGTAAATTTATTCAAGTCCATAATATAAATTCAACTCATACTTGCTGATATATATAGCAACCACTTCCTCAATTTTAAACCTAAAGTCATTTATCAATAAAAATTTTCTAAGTTCATATAAAACAAGAAAAAGCAGATTCTCTACAAAAAATAAAATTTATATTAAAATATTAATTTACTTTAAAACTAAATTAATGTTAAGATGTAAAGCATATAGCTTAATTTTTTTACAAAAAATGAATATCTATGATTTTAACATAAAGAACTTAACAACAATTTCTATAGTACACGAAATAAAG
>NODE_149_length_763_cov_1.575472
GAACTGCATGTTCTATATGATCAATTAGATCTTCAAAGCATTTATTCATTAAAAACCCGACATTACCGGTATTTATTCCATACACATGTATATCTTTATTTCCTATGACGTAGTTGTGTAGGGTGCGTAGCATAAAACCATCGCCACCAACAACTATCAGCAGATCAACTTCATGCTTACCTGCTTCTGCTATATTGATAAAATTGAGTTTCTGTAGTAGTTTAGATACTTCCTGAGACTTGGGTAGCGAAGAAGCAATATAGCCTACATTTTTATATTTATACATGTAAATAAAGAGGGGAGGAACTAAAAAAGACTCCCGTATTTATCATTAAACTTAGCTATTTTACTATCCTTCTCCCCTGAACCGCTTGTCAAACTTCCAGTCCATGCAGGATGAGTAAGAGGATCTCTATCAAGCTTTATTCTTTGACCTTCTTTTCCATAAGTGGAATAGGTTTCAAACTCTTGACCATCTGTCATAACTATAGTAACTTTGTGATAATCGATTTCTGCCATTGTTCTTACAAATTTCTTACCAGCTAAAATTTTAGTGAATCTGGTTCATTTGGTCAATCATTATTGTGAAATATTGACAAAAAATAAATAAAGTAGTATTCTCAATGAAGAATGAAAAATTTTTTATGATTTTTGCTTTTCCTGGTCAGGGCTCCCAATTTGTAGGAATGGGAAAGAGCTTATATGATGAATTTTCAGTTGCAAGGAACGTATTTGATGAAGTAGATGACATATTGGGTAGAAA
>NODE_150_length_761_cov_1.246057
CTACAACATCCTATCAACTTAATGAATTTTCTAGACAAGTTGCTAGACAATTTAATACATCTTTTGCTAGGTATGATGACTGGAGCGATTTACTATGGGCAGTTGGTGAACGTCTACTCTCAGGGAAAATATTATTGTTATTTGATGAAATTTCTTGGATGGGCTCAAAAGATCCAACCTTTTTAGGCAAAATAAAAAATTTTTGGGATACGCAGCTAAAAAATAATAACAAGCTGATTTTCGTTGTTTGTGGATCAGCTTCATCCTGGATCGAGAACAATATACTTAGCAGCACTGGTTTCGTAGGGAGAATATCGTTGACTTTAACACTCGGAGAATTATCACTTTCTGATTGCAACGAATTTTGGCCAAAAAATATTTCAGCATATGAAAAATTTAAGGTGCTTGCAGTAACTGGCGGAATTCCAAAGTATTTAGAGGAGGTGAATTTTAAACATAGCGCTGAAGAAAATATTGAAAGGCTTTGTTTTACAAAAGGTGGATTTTTAGTTGAAGAATTTAATCAAATATTCTCAGATTTATTCATGCGAAAAACGGCTTTTTATACGCAAATAGTCAGAGCTCTTTCTACTGGAGCTAAAGAACAAGAAGAAATTTGTGCTACTTTAAATATCGTAAGACATGGACGCATTTCTGAGTATCTACATGAGCTTGAGCTTGCTGGTTTTATTGCAAAGGATCATACTTGGAGTATAAAAACTGGTACTGATTCACGACTCAGGAGATACAGACTTCAAGAT
>NODE_151_length_761_cov_1.023659
CTGTAGTATTAATTTCCTGTACATTTGGTTTAATTCTTTGTCTTGAAAAGACCATTAAACCAAAGTCATTGATAAAGCTAAATTGAACTTTAGCTTTATCATCTTTAAACGCCTGCTTGATAGCAAATTCAACATTTTTGCAATACTCAAGTTTCAACATGTCAATAAAATCAACAACTATTAACCCTGATAAGCCCCTGAGATTCGCTTGCCTTGATATTTCAGATAATGCCTCCATATTAGTTCTATAAGCTGTTTCTTCTATGTTATCTTCTCCTGTCATTTTCCCTGAATTTACGTCTATTGAAACAAATGCCTCAGTTAAGGTTATCACCACAGACCCACCAGATTGCAAGTCGACTCTATTGCTATATAATTCAGATATTTGATCTTCTAATCGATAGTAAGTAAAGATTTGAACAGATACGCTATATAATCTAGAACGCAATGTTCCTTGTAACACATTTATAATGTATTTTCTTACCACTACACAAACTTATCTATCAGGTACTATAATTTCTGTATCATTACTACAAAAGTCACGTACAGATCTCATAACTACATCTGCTTCGTTGTAAATTAATGATGGAACATTTAAAGAAGAGAAGTTTTGCTGGATATTTTGCCATAATAAGGTCAAATTATTGTAATCTTGCTCAATTTCTTTCTTACTTTTTCCTGCACCAACAGTTCTTACTATTACACCTGAGCCTTCTGGTAAATTTATTGAATTTAATATATCTTTTAACTGTTTTCTAACG
>NODE_152_length_756_cov_1.529412
ATACCAGACTTATCAGACTCATCCCTAATCTCTGTTATGCCCTCAATTCTTTTTTCTTTTGCGAGCTCGCCTATTTTCTCAATTAATTTTACTTTATTTACTTGGTAAGGTATTTCATCAATAACTATTGCTTGTCTATCTTGTGGCAGATTTTCTATATGAGTTTTACCCTGAACGACAATTGAACCTCGGCCTTTAGCAAACGCTGATCTTATTCCAGATCTGCCAAGAATTATTCCTCCCGTTGGAAAATCCGGCCCTGGTATTACTTCAAGCAACTCATCTAGAGTAACTTCAGGGTTATCTATATATAACATGCAAGCATCAATTATCTCACCAAGATTATGAGAAGGAATATTGGTTGCCATACCAACTGCAACACCACTTCCACCGTTTACCAACAGATTAGGAAATTCTGCCGGCAATACGACAGGCTCCGTTTCATTTCCGTCGTAGTTTGCCCTAAAATCAACTGTATCTTCATCAATATCATTCAGTAAAAAATGCGACACCCTGTGGAGCCTTGCTTCTGTATATCGCATTGAAGCTGGCGGATCTCCATCTATCGAACCAAAGTTACCTTGCCCATCAATAAGTGGTAAAAGAAGAGAAAAATCTTGAGCCATCCTGACCAAGGAATCGTAAATAGCTGCATCACCATGTGGGTGATATTTTCCCATTACATCTCCAACTATACGAGCTGCCTTTTTATATGGCTTACCTGCATCGAACCCGGCTCTTGACATTGCATATAAT
>NODE_153_length_753_cov_1.180511
GTTTCGTTGCGCTTTTTGTATCAAAGCATTAATGTAGTATTAATAATTATAAGATTTATGAAGGCGTTATGAATACTTATGCTAAATCTGGAATAGACCTTAAACTATATAATGAACTAATAAAAAAAGTTAAACCTATTATTGAAAAGACTAAAGGAGAAGAAGTAATTAGTGAAGTAGGATCATTTTCTGCATTGTTTGACTTTTCTTCGCTGAGTAAGAAATACGACCATCCAGTACTTGTTTCCTCAACTGATGGAGTGGGCACAAAACTATTAATAGCTCAAGAGGTGAATAAGCATGATACTATAGGTATAGACTTAGTTGCAATGTGTGTAAATGATTTACTTGCACAAGGAGCAACACCTTTATTTTTCCTTGATTACTTTGCAACAGGCGTTTTAAACAAAAACGTTTTATTGTCTGTAATCCAGGGCATTGCAGAAGGGTGCAAGGAATCTAAAATAGCATTAGTTGGTGGAGAAACTGCAGAAATGCCTGGAATGTATGGTAACAATCACTATGACCTTGCAGGGTTTGTGGTTGGTGTTGTTGATCGAAAGCAAATTCTTCCAAATTGTAGTATAATGAAAGCAGGTGACTGTGTAGTTGGTTTAGAATCAAATGGAATTCACTCAAATGGATTTTCTTTGGTGCGCCATATTTTTAAAAGCTTAGGTATAAATTATAATGATATATCTCCATGGAATAATAAATCTTGGGGTGAAATATTACTTAAGCCAACAAAGATAT
>NODE_154_length_752_cov_1.531200
CATCGAGCAAATCTTCGATGGTTACTAATTTGCCCTGAGTGCATCATCAAGATCGTGAACACTGTAAGCAATATCATCGGCAATTGAAGCAACTTGTGCTTCAATGCTTGAAAATTCCTCAAGTTTTAGATCATATTTTTCATTATATTTTAATAACAGCTGATTATTTGTAGAAGACTCCGCGTTTTGACCAAGCAAGGGACCGTTATGCTTTGCAACACCTTCAATCACTTCCCAACTTAGATTCATGCCATTAAAGTCAGCATGTTTTTGTTCAAGATAAGTTAAAATCCTTATAGCTTGAACGTTATGATCAAACTTATACTTCTCGTTATCAATTTGAACTAGAGCATTCTCACCTGTGTTACCAAATGGAGGATGACCAAGGTCATGTGCAAGCGCTATGCATTCAGTGATGTCCTCATCTAATCTGAGCCTGCGTGCGATGGATCTTGCAATTTGTGCAACTTCAAGGCTATGAGTTAGCCGAGTACGATAGTAATCATGCTCATAATTGATAAAAACTTGTGTTTTGTATCCTAGTTTCCTAAACGCATTAGAGTGAATAATTCGGTCCCTATCACGCTGAAAGCAGCTGCGATTTTCATCTTCTGGCTCTTTAAATTTTCTTCCTTTTGTTTTATTTGGAAAGCACGCGTAACTTAATAGAAAATTATTGTTTGACATGTAAAATTTCTACTATAATAAGTTATCAATAATGAACGGTGGTTGTTATGTCAACAGATTACAAT
>NODE_155_length_752_cov_1.131200
CTGAGAGGAACACCTGCATCACTTAAAATAGCGCTCAAATGGGCAAATATAGAAGATATTACAATTATCGAAGAACCACCTGGTAAACATTTTTTTGAGTTGCAAGTAGGAATAAAAGATGTTCCAAATGACTTTTTTGTGGATGCAGTAGTAGAACTTGCAAAACTATCGCTACCAGCAAGATCAAGGCTAATGAGGATTTTCAATGATCACTATAACGTTGATAGGTTTATTTTAGATGAAAGTTTATTCGGCAGCTTATTGTCAGACTATTCAGGTAGAAAAGTTGAAAAAGATGGACCAGTACTGTCATTTGGTAGAAAGAACACATTTGAGCTAAAAAGCTTAAATCCAAATTTTAAGTTTAGCACTTTTCGGATTCATTATGAGCAAGCATTTAGTAATGACATATACCGATTAGATGTAGCAATCCTTGGAGAAACCGAGCCTCACACAAGGGATTATAAAGGCATCTATGAAAGAGATCATTTGTGGTACAACTTAAAAGCACTATATCCATTACCACAGAGTTTATTACCATCGATTAAATTTGCAAAAGCGCAGATTGTACTGTCAGGTAGCTGGAAATTAGGAGAAATAAATAGCTGTTTTCCGGTTGGTAGAAAAGAAGAAGAAGGAAATAAATTTGTATTGGGAAACGATAAACTTTCAGGGCAACATTGGAGTTTAAAACACAAGCCAATTTTAGAAAGATTCAGCATTATACATGATTACAAAGTAGAAAATTACAC
>NODE_156_length_751_cov_1.943910
AAGGCGGGATTAGGAGTGCCTTTTGGGCTCGGTGGCGTGGAGGTTGTTATAAGAGACAGTTTCTATAGTTAGAATTCACCACGTCAAACATAGCTTTTCGAACCACACTAAGATGCTCATGATTCACATCAATATCAAGAAAGTCTTGCCCTGATTTACTCATCTCAATGTGGGGAATCACCTCCTTTCCTGTTGCAACCCTCGCTGCAAGAACCGCAAGCTGTAATGGCGTTGTAAGTAAATACCCTTGTCCTATAACTAAGTTAATGGTATCACCTAAATACCACTCTGAATATAGCTTGCGTGCACGCCAATTCATGTCAGGCAACAATCCCGGAGCTTCTTCCTTAAACATTCCAATTAATGGTCCACTTCCTATACCAAATTTGCTAGCCATTTCTAGTAGAGAATCTACATTTATTTTTTTTCCTATATTATAAAAGTAAGTGTTGCATGAGAAGGCCATTGCCTCGTTTAAAGATACATATCCATGGACTTTGCTTTTTAGGCAACGAAATTTTCGTTCACCTATTTTCATATAGCCCCTACACGAGAACTTTTCTCCTGGTGTTATTATTCCATCTTTTAAACCCGCAAGCGCATCTATTATTTTAAATATTGAACCAGGTGGAATTTGATATGATAATGCACGGTTTACAAGCGGTAATGAAGGATTGTTTAAATTTTTCCAAGTTTCATTTGATAATCTGCTAGTGAAAAGATTATTATCGTAAGAAGGTGAATTATATAA
>NODE_157_length_750_cov_2.311396
GTGCTATAGTGGTTGCACTTGGAAATAACGAATATGCTGGTCTTTTTTCAAATAATGATGAATTAGCAAACCGTCTGATTGATGCAGGAAATGAAGTAAGTGAGAAGTTATGGCGTTTTCCTATGAATGAAACTTATGACAAAATTATTGATTCACCGATTGCTGATGTTCAAAACATCGCTCCTGCAGGCTCTGGTGGAGATAGCATAATGGCTGCACAGTTTTTACAGCGTTTTGTGAATGAAACTTGCTGGGCACATTTAGATATCGCAGGCACTGCTTGGCATGAAAAAGGTACTGATATTTCTCCAAGAGGGGCAGTAGGTTTCGGTGTAAGGTTGCTAAATAAGTTGGTTGAGAAATACTATGAGATTAATAATTAAGGATCTTTGTATTGAGTTTATAGCTTAATTTACGGCTACATGAATGTCTATTTATAAGACGTAGAAAATGATATCATCAAAGTAACTTACATTTTCTTTTTTGGGAATTCTAAAGTTACGTACTTGAGCATCATCAAGAGAAAGTATTTTGTTCAAATGGTGGTTGTAATTATGTACTATTAAAACTTTAAAGCTATTTAGCATTGACGGTGTGTACTTAAGTGTTAAAATAAAGTAAGAAGTTTTTAGGAGTTTATATGGCAGCAGGCGGGAAAGCGAAAACAGCTAGTAAAAATAACCCTACTCAACGTAAGAAAGCTGAACAAAAAATGTATAAGGATAAGCCAGTAAAACCAGTTAGGTATAT
>NODE_158_length_748_cov_1.025765
GTTCCATAGTTTCCATTTTTTGCGCATCTTCATCAGGAATCTCTATACCAAATTCTTCTTCAGCTGCCATGATTATTTCAACTGCATCTAAACTATCTGTGCCATGATCTGAAAGCTTTGAAGAGTTACCAAATTTCTCTACATCCTTACTGATGTGCTCTAGTATAATCTTCTTTACTTTTTCTTCTATATCTTCCCTAGTGCTTTTTGCTAATTCGCTCATTTCTTACTAAAAAATAACTTATTCTCTGATGTTATAAGAAATTTTGATGTTTGCAATAGCTTTTATGATTATATAAACTATTAAAAACTTCCTATCTCTTAGCACTCGATAGTTAATAAATTTAAAAATGCTAGACGAAACAACAAAAAATTTGCTTGTTGTAGAAGTGAATAAGCTCTTACCTGAAAATAGCGAGAATAAACTTATATCAGCTATGCGTTATGTGCTTCTTGCTCCTGCAAAACATATACGTTCTTTTTTAGTTATAGCATCTTCGTCGATATTCAACATAAAGGTTGAAAAAGCAATAACAGCAGCAGCAGCAATTGAATTTATTCATGCTTACTCCCTCATTCACGATGATCTGCCATGTATGGATAACAGTGACACCCGCAGAGGCCAGCCAAGCTGCCACAAAAAATTTGGTGAAGCAACAGCAGTACTGGCCGGAGATGCATTACTTACTTTGGCTTTTGAGGTATTATCTTTGTTAAATTGTGAGATCATAAAAGTGCTCTCTCAAGC
>NODE_160_length_744_cov_1.969206
TCAATGACTATTATATTATGCACACTCGCAGTATCTGCTCTTGTTGCTGGAATAGCAGTTGGAGTGGCTATATATTTCCTAAGTCAAGACTATAAACAGGCTAAATCGATAGAAGGAGTTGTTGCTATTGATTCTCAATTGCATTCCGTCAAACCTGAAAAGATTGCAGATAATAAAGCAGTACTAGGATAACTGTGAGTTTTTTAACATTAGATTTCTTGCATAACTGGAATTCGAAAGTTCCAGCGCATTTTTCTTATTGGATCCCAGTGTCAAGCACTGGGATGACATCTTATTATGCAAGAAATCTATTCATTTAAAACTTATTTGAGAAAACGTAGCTATAAAACCTCAGGTACCAGTTGGTTTTTATTAGCTAAATTAAAGGTCAAGTATCTGGAATTCTGAACATAAGATCCCCCTGTATAAAAAAGATTAGAAAAAATGCAGTGAACATACGACAGATATGCTCTGAAGAGGATACGCTACATTTTTTAATGAGTTTAATAAAAAAGTCTGCAGACGGAGATAGATTTTTGAGCTCAATAAATATCTCTAATTGTAATTATAATGAAATTAAAAACATGCGGAAGTAATTTTTTGTATCCGTTCAGCAGAGTGGTAAAATAAGATAGACAAAAACATAAGAACAAATGGTGTCATTTAGCACTGGCATGACAGGGAAGGGCTTTAGGAAGATGAAGTGGAACGAGTAGCAAATGGTGTCATGCCAGTGCTTTACAC
>NODE_161_length_743_cov_0.655844
TATGCTGTTATTGTTGTTGTAGTTGTGGGAGGTGGAAGTAGAATAGAAGAGTAGTAGTGGGGGGTATGAGAAGTGTGTTGGTTTTTTTTTTTTTCAAGCAGAAGACGGCATACGAGATCCGCTCTGGTCTCGTGGGCTCGGAGATGTGTATAAGAGACCAGGGCTTCTTTGTCTAGTGGTGCTAAAGGTTTAGAGTATGATCCTGTTCTATTGCGTAAAGTAGATGAAATGGAATTATCTGTTAGGTCTCATAACTGTCTGAAAAATGAAAGTATCATTTATATAGGTGATCTTGTGCAAAAGACGGAAGTTGAAATGTTAAGAACTTCTAATTTTGGCCGAAAATCTTTGACTGAAATCAAGGCAATTTTAAATAATTTAGGTTTGTCTCTGGGTATGAATATACTAAATTGGCTGCCTAAGAATATAGATGAACTGGCTAAACAACCTACTGATGCGGTTTAGGTATTATATGAAATTTGGAATAACTAAAAATAAACTGTCTGGTTGTACCGAACATAGCTTATCAATGTTACAGAATCTATCTATCTCGTTAATTAATCATGAGCAGGTTGTAACTACTTTACCAAAGGCTAAAGCACTTCGTCCATATGTGGAAAAGTGTATAACAATTGCTAAGAATAACGATTCTTTACATGGTAGAAGGCTTTTGCTTTCACGTCTTCATAATAGTAAGTTAGTAGTTGAGAAATGATTAAGCGTTCTAGCTAATCGTTATCAAG
>NODE_162_length_741_cov_1.317590
GCTCCTTTTACTTTGCATCCCTGTTCACTTATATCTTCAGGACTTACATGAGTACGACAGCGGTAAGTTATTTGATAACTACTTCCAGGAGCTGGCTCTTTACCTGGTAATGACCAATCAACGTTTCCTGCGTTTAGTTTATAATCTACGCTATTTTCATAAATAACATTGCCTTGTTTAATTTGAATAATCTCAAGTACTGCAGAGTCAGGTATTGGATCAACAGCTCCTGAATATGAACCATGAGTAATGGTAATGGTTTTTTGAACAGTTATATCTACTTTTTTAATTTCACTTATTGGAAAATCATTAACTTTAAGTTCCATTACTCTTTGGCTATTTGGCTGAAAAGTATGTGGTTCTGATTCAACTGATTTTATATCCGGATCTTCATCAAAAGAAACACGAATACTGTGAGGAAGTTCAATCTCATAGCCATCAACATGAGCTTTGCCCTCATTAATCACAAATATTTTTTTTCCTCCTTCTCCCTCTTCCTTTTGCAGGAACATTACTTCAAGGCCATTTACGACGTAGGAACCATTTGCTTCCTTGTCATAACGAGCACTGTCTCTTATATACCTCTGACGCTGCCGACGAAGGCTTATGTGTAGATCTTGGTGGCCGCCGTATCATTTAAAAAAAAAGAAATCACCATCTTTCACCTTCTTTTTCTATTTCTCTTTCTTTCTTCCTCTCCTATCTCTACATTCCACTAATCACACTACTCCGCCACCCCCC
>NODE_163_length_740_cov_1.153344
GCTTTATTTACCATGGCAATTAAAGAGTTAGTAGTTCCAAGATCTATACCAAAAACTACCTCATTTGAACTTGGTTCAGAAATTTGAACTGGCCGCATTTTCCTTTATCTCCTCAAATGACTTATATAAATATCTCAATCTAAAAACTTGCGTAGCAGCTTCATCAAAATTTTTTGTAGCAAAAGCATTAATTAGGTTTTTAGTACAATCTTTTACCTTTTCATGAATCATCCTACTTGCAAATTGTAAATCATCGCAGTCTAGAAAGTATTCTCTTATTTCCATTGATTCATTTAATATTTCAGGATCAAGATGCTCTTTTTTGCTTTGTACGTCAAAAAGATCCAACAAATGTTCGGCACGCTTTAGCGTTGACTTCAGTACCTGATAAGCTTTGTTGATATTTTCCATATTTTTGGACTCTCTTTCATTTATATCAGTTTTGCTTAGCTCAATATATTTTTTCTCCAGCTCATCAAAGCTGATGTTAAAAGCCGGTTCAATTCCAAATAATGTAAAATAGTTGCTAGACATGAAAACTCTCTCCACAACCACATTTTCCTTTTTCATTAGGGTTTTTGAAAACAAAACCTGATGAAAATTTTTCTTCTATATAATCCATTTCAGAACCAAGGATAAACATGATAGATTTTGGATCGATCAGTACCTTGACTTTTCGACCATCACTGCAGCTGTCTCTTCTACACCTCTGACGCTGCCCACCAAGGCTCAAGTGTAAA
>NODE_164_length_737_cov_1.349180
GTAATATACTGCCTATGACCATTTTTCCTACGGTAATTTTTTCTTCTCTTTTTCTTAAAGATTATAATTTTTTTATCTCTACACTGCTCCAGTACTTCAGCTTTAACAACAGCATTAGATGAACAAGATAAGCCATTACTTGAAACACAAATCACTTTATTGATTTCCACTGCCTCTTTTTCTTCAGCTTGTAATCTTTCTACTTTAATTATGCTGCCTTTTCTTACTAAATACTGCTTTCCACCAGTTTCGATTACTGCAAACATGACAAATATCAATTATTGTTATTAACACTAATCGTAAATGATGTTACACATACTGTCAATATAAATAAAAACATGAAATACTTCTACCTTTATCTGCTTTTCCTCGTGGAGAGTAGTCAAGTTTTAAAACTTGACTACTCTCAAATTCTCTTAGTATCATGAAAACTTTACGACGTTAATAAAAACTCAAGCTTTCACTAAAAACATTCAATCGGAGCTTATAAATTAAAACTCATTCCTAGTTCAATCCCATGCAAAAGCTTATGGAATTTTTGAAGTTTGTAACCAGCAAAAACATTTGTTCTCTCGGAAAGTGGAAGATTAGCACCAAAACCTATCTGCCAGGAAAAAAATTTGTCAGCGACTGGAAATGTGACATTCTTTTTAAGTTCACTACCTATTTTATCAATTGTTTCTGTCTCAATTACACTTTTCATAGCTCCAGCATCAGTTACACTGACTGTACCAACC
>NODE_165_length_736_cov_1.753695
ATTGCGTATTTCCTGTATAATATTGCAATCAGAATTAGTATAGGTGAAAGCAAGAGAAAAATAGATATAGTGAAAGCACAGCTTGGTTCAAAATTTAATGAGAAATATGTTAAAATTCCTGCACACTGAAAAACAGGGAACCACAATATCAAGTTATATTTTTCATTGCACAGATTGTTATGTATATAATTTACTATCATGTTAAGAAAGGTTAATAGATATATAAATATATGTAATAGTGTGATTTTATTCTTTTATTTATTATTATTACGCATATAATAATAAATAAGCAACGACGCGGGATGGAGCAGCTCGGTAGCTCGTCAGGCTCATAACCTGAAGGTCGTAGGTTCAAATCCTACTCCCGCAACCATCTTTCAATTGTACAAACATCGCGATTTCTCTTATTATAATAGCAATGGTATTTCTGACTCAAAGCTTGTTTTTGACCTGTAGGCTCAATCGCAACATTCAGTAAAAAACTTAAGGTATTTATTGGTGAATTACATTAAATTATAGTGGCTGCATGTCTTTTTTATTTTTTCTACATTTAGCCAAATCACGCTTGTTAGTACATTATCAATTTAAATTATTAAAACTCGCTATTCGGGACTTCTTTTGCCTTTTTTCTATTTGGTTGGATGATTTTATAAATTAATTAAAATATTCATAATATTGATTTCTTATCACAACAATGCTATTATTAAGCTAATATTACTTTTAGTGAGGTATGAGC
>NODE_166_length_736_cov_1.287356
ATATAACTTTTGCTATTTGCAGTACTTCTAAGAAAGAAAAATACCTTGCTGCATTGGAAATCTTAAAGCTATTTAATATAGAAAAATATGAAAACATGTACCCTCATGCTTTATCAGGAGGACAGCAACAATTAGTTGCAATAGCAAGAGTAATGGCACAAAATCCTGATGTTGTTTTGCTCGATGAACCATTTTCTAATTTAGATATACTGCTCAAATATCGAATAAGGCACCATATATTGTCACTTTTTAGAAGCAAAAATATTCCTGTACTCATGGTAACTCATGATCCGCAAGAAGCGTTGAAAGTTGCAGATTTTATTTACGTGATGAAAAATGGTAAAATTATTCAATCAGGAGTTCCTAGCTACATATACCACAGACCTAAAGATGATACGTTAGCAAAATTTGTTAGTGAGCTTCCTTTTACTCTACAGCTAAACTAAACTTAATGTTAGGCTAAAACTATTATAAGATAATTAAAAACTCTTGATTTATAATTCAATAAAAGTGATATAATTTATGTATCACTTGGCTTCAGTCAAGTTTTAATACCTAAAAGTTAATATTTTCAACGGAGGTACAAATGAGTTTAGGTCCATGGCAGCTGTTTCTAGTCTTAATAATAATCTTAGTTCTGTTTGGTGCAGGTAGGTTACCACAAGTTATGGGTGATTTAGGCAAAGGCATTAAAAACCTTAAACAAGAACTTAAGGATTCAGAGAAACTATCATCT
>NODE_167_length_733_cov_1.339934
CTATTGCAGGATAAGGGAATAAGTGAAATGCATAAGAAACTCTATCAAGAGATTCGTGCACAGATAGATGAGTGGCTTAAAGAACTGAGAGAAATCGGTGAAAGTGCTATTGAAAATGAAGGAATCATAGAAGACGTGGAAATAGATAATCAGACATTTTTTATGAAATTTTCTGAAAATAGTAAGGTAAATATTGCAAGAGTATTGGAAGGTACAAAAAATTTAGGATTAACCACAGGAGAGGTAAAATTAGGAGGTGATGTTATAGAAATAGGAAATAGTAAGGTTGAAGTCAGAGGTGAAAAAGAAGGTGAGAGGAATTACGTTGATGTGTCTGATAATAGTGCTTTTGAAATAACATTTTCTACAAGTATTGGTAGCCTAAAAATTATAATATACCATGATCCAGAAAATGACCATAAAGTAGAGATCAGAGTAGCAGATAAAGAAATGTGGTCTGAACTACAAAAGAGAGGGGAAAATATAGGAAAAGGGTGTTTTTTTGGAGGAATGGCAGTCGCAGAAGCGGTAGAAAGAGGAAATTTTCCTAGGAGTGGTAAGTGGAGTAAAGATAAGGTTGAAAAGGCAATTAGTAATAGCGAAACATTATCGTGGGTTGATAAGGTGTGTGGAGGTAGTAAAGAAACTTCTCGAAAGCTTTAAACAATCGGAAACTTTTCCTCAATAAAGTTAAGCTATAGCAAAAAATTTTCTAGCAGGGTATATACTGCCC
>NODE_168_length_727_cov_2.806667
CTATAAATCTGTGTGCGCAGTTTCATCAATTTCGTTAGACCTTAAGAAGGTGTTTATGTCAAAATAGACACTGCAAAAAAGTAATGTATAATTAATGAAAAATTACTTTCCTTGATATGCAAGACTTTCAAATACTAGAAACTAAAACATTAGAAGCCGAAAAAGGAGGAGGTCCTGATAGGGTTAATAAGCAACATGAAAAAGGAAAGCTAACCGCTAGAGAAAGGCTGAGTATATTGCTCGATGAAAATTCATTTGAGGAATATGATAAGTTTGTAAAACATCACGCAACTGATTTTGGCATGCAAAATGCTGATTTTTTAGGTGATGGAGTTGTAATTGGCCATGGCACTATTTATGGCAGAAAAGTTTTTGTTTATTCTCAGGATTTCACTGTCTTTGGTGGATCGCTTGGCGCATTACATGCAAAAAAAATATGCAAAATTATGGATATGGCAATTAATGCCAGGATTCCAATTATCGGACTAAATGACTCTGGTGGAGCCAGAATTCAGGAGGGAGTAAATTCCCTTGCTGGTTACGGAGAAATTTTTCAAAGAAATGTAAATGCATCCGGAGTTATACCACAAATCTCTCTAATCATGGGCCCATGTGCTGGCGGTGCAGTTTACTCTCCAGCGCTAACCGATTTTATTTTCATGGTAAAAAATAGCTCATACATGTTTATAACCGGACCAGATGTAGTGAAAAAAGTTACCTATGAAGA
>NODE_169_length_727_cov_1.231667
ATGTATGACAGGTGTAAAATTAATGGAAAATCCCCTAATGACAACACAATTAGTAAGGTTGTTATTAATAAAATTGCTACATCTATTAAATATGCGCAAAAGCGCCTTTGTATACTAGCAATTTCTGTCATTATCTGTCTTTCAAATATTTTATTATGAATTCTGTAAGTTTATCAAAATGTTGAAAACATAACAAATCTTCATAACCGCTTATTGATTGGCCGTATATAATAGGTAAGCAATTGGCATTTTGTGCACATAGAATGTCTGTGATGCTGTCACCAACAAAAAACACATTTTCTCTATTTACAGGTAGCGTACTCTCCTCTAGTGCAAATAGCAGTGGAGTTGCAGATGGCTTATCTTCTGCAGTATCACATGATCCAACTATTCTTTCAAAGTAAGAATCTAGTTTAAAGTAGGCAACTTCTTGACGTAAATTAGTATTTTTCTTATTGCTCACTATTGCTAGGTAAATATTGTGGCTTTTGAGTGTCTGCAGCATTTTCTCTACTCCTTCGTTCAGAGTAATATTTTGTAACAGTGCATCATCTAGGTAGTTTTGATATATCTGATTCGCTTTTTTCCACTGATCACCAAATAAATTGACCATGTAGCTCTTTCTTGATTCATGAGAATTTCTATCAGCAACTTTGTTGCTGCACCCCATTGAACTCAAGGTATGCTGAATGGCATTAGAAATATTATCTTGAGTGTCAACTAAGGT
>NODE_170_length_726_cov_0.651085
TGGTATAATGGGCAGTTTGTGCGGTTGGTATGTTTATTGATATTGACCTTTTACTCAATAAGTTACCACTCGTTACTTTATTATCAATTATCCTTATTGTTTTAAAGACATCCATTATATATACATTGTGTAGATTTTTTGGATTTAGAAGTGCATCTGCAATACAAGCTGGATTACTGCTTGCACAAGGCGGTGAATTTGCATTTATTTTATTCCGTTTAGCAGATGAATTAGATGTACTATCAAGTGAAATCGCTCAAGTGCTTATGATGGTAACTACAGTAACTATGGCGTTTACTCCGCTTTTATCGGGAATTGGAGACTGGATAGCAAATTCATTTAGCACTGAAAAAATAATACTAGACGATGAAGCAATCGAAACAGACACACAAGATCTTTATGACCACGTAATAGTTGCCGGTTTTGGTAGAGTGGGATATATGGTAACGAAAATGCTTACTGCGGAGCATTTAAGTTATGTTGTTGTAGATATTCAATCAAAAATAGTGAAAGAAGGAAAAAATGACAGTTTCCCTATATATCTTGGAGATGCTACAAGATATGAAATTTTAAAATCAGTAGGAATAGAAAGAGCTCAAGCTCTTGTGGTTTCAATAAAGAACGAAGTCACTATAAAGAAAATAGTTTCTCTAGTTGCAACAAACTTCCCGCATGTAAATATTATAATACGTTTACCAGATTTGAATAATGTGGAGCTTCATAAAG
>NODE_171_length_725_cov_1.862876
GAGCATAATCTTGAGGTATAAATCCTTCATTAACAGGTTGTGAATTGTCAAGGTATACACAACCCTTGCTACCCTTATCTACTACTTCTCTCCCCTCAAATTTGTACACTAGATAACCATCATGTTTCTTTTTTTTTCTCTCAATAACAGCTTGCTTGCTTTTAATATTTACATCAATTTTTTTATGCTCTACAAGCAACTTAGCCATAAGCTCTAAAAATTTCTGTTCTCCGTTACTACTAGTAACAAAAGCTGAAACAATGCACATCAAAGGTGTCATCCCATCTTCAAAAGCGTTAACATTCGCTCCTTCTTTCAATGCTTGTTGAAAATGATTCCAAGCTTCCTCAGGTGCTATGTTTTCATCACTAACATTTTGAAATTCAATAGCTTTAAACAACTTTTTTGTTGCCTCACTTGTACAAAACATTTTAACCTCCTATCACAACAAACTTGATAAAATTATACATAGAAAAAATTAAAATATCAACTATTAAGCTAATGATCCAGAATATACTCCTTCGTTAAAGGAGACTGAGCATTTTCAAAGATTTCTTGAGTACTTCCGAATTCAACAATCTTGCCATTGCAAAAGAAAACTATGCTGTCAGATAATTTTTTAGCTTGCTTCATCGAATGAGTTACCATAATTATGGTGAACCTCAATTTCAATTCTTGTATAAGATTTTCGATTGCATTGGTTGCCATTGGATCAAGAGCAGAGC
>NODE_172_length_725_cov_1.806020
GTTGTAGGTTGGGTGAAATTGACTTAATTGTATCTAAAAAAAGGGAGCTGATTTTTATAGAAGTTAATACAAGTTTATTTGGAAAAGAAGTACCGATATCTCATTTTCAGTGTCAGTCTATTATAAATTCTTCTAAATATTTCTTAAGTAAAAATCTTGATTTTTTAGATTATTCAGTCAGATATGATTTATGTTTTCTTTCCTTAAGGAGAAGACCTATTTATATAAAAAATGCTTGGATTGAGGAATGGTAGCTTAAATAACTTAGATTTACTAGAATAGGTAATTTAATATGAAAAACAATAATTTAGTTTCATCTTATGCTAGAGCACTGTTTCATGTCTCAGGAAGCAGATTAGGTATTATAAGAAAAGAAGTAGAATTTTTGTTAGCTTTTTTTAAAGATCAAAGTGATGTTTTTGTGTATCTATCTCATCCTATGGTTTCTCTTCTGCACAAAAAAGAAGCGATACTTTCTATAAATGAGAACTTGAGTGAAAACTTAGTCAAATTTATTATGGTTACACTTGCAAACAAGCGCTCCCGTTTATTAATTCTTATATTAGAAAAATTCTTAAATCTTGTAAGGGAAAGTGAAAACGAATTGGAAATTACTATAAAATCAGCAGAGGTTTTAAAGAAACCTGATATAAAAATAATTACTGAATCTTTGAACTTTCTTGGTAAAATAATAAAAGTCAATAATGTGGTTGATCCTTCTATAC
>NODE_173_length_725_cov_1.118729
ATTGTTCGATTTACTGATTCACAACCTTTTCCCCTTAAATGATCGTTGCATACGTAATATCGATATCTCTTATTCTCCTTTTTTGAGTATGTCAGTGTCATATTTACATCACAGCTCTTGCACTTAATTAGTCCCCTAAGCAAGGCTTCCTCATATTTTGCTTTTAGATATGGCTGATTCTTTATCAACTCTTGCGCTTTTTGCCATTTTTCTTCCTCTATTATTGCTTCATGCTTTCCCTCATATTGTTTTTCATAATGTCTTATCTTTCCCATATATATTGGATTTGTTATTATTCTTCTCACCGTTGCCTTTTTAAAGTTATCTGATTTTGTTCTGTAACCTTGACTATTTAACTCCCTTGCCAACTCTGCCATTGACTTCAGCTCCAAATATCTTTCAAATATATAACTTACCACTTTTGCTTCTTTCTCATTTATTATTAATTCTTTATCTTTTACATCATACCCTAGCGGCAAAGTTCCACCCATCCATAACCCCTGCTCCTTTGATGTTGCTATTTTATTTTTTACCCTTTCTACTATCATTTCTCTTTCTAGTTGTGCTGCTCCTGACAATACCGTCTGCACGAACTTTCCCATTGGCGTATTATTGTCAAATATCTGCGTTACTGCTACAAAATTTACTCTATGCCTTCTAAAAAATGACGTTACTTCGATGCTGTCTTTTGTTTCCCTTGATAGCCTGTCTAATGTATATACTAC
>NODE_175_length_724_cov_1.517588
GAGAAGATCTTGATAATTTGGCTGAATTTTATGGAGTAGAAAGACAAAAAGAGGAAAATGACGAACGATTTAGAAAGAGAATTAAAGCAAAAATAGTGGGCTCAAGCACGTGTGGAAGCAAAGAACACTATCGATATCATGTACTGTCAGCAGATAGTAGAGTAAAAGATGCGTTAGTAGAATCGCCTATACCAGGGAAAGTACAAATTTCAATCTTATCAACAAAGTTATCCACAGCGTCAGAAGAACTACTTAAAATTGTAAAAAAGCAGGTTACTAGAGATGATATAAGGGTATTAACAGATACGATAACAGTAATTGGTTGCAATATTACGGAAATAGATATTCATAGCAGAATGAGCATAAGTCCTGTAATATCAGAGGAAGAAATCAAGAAGCAGTTTATTAAGAGGTTTGAAGCAAATAGAAGGCTGGGATGGAATGTTACAAGATCTTGGATAATAGCAAATTTGTTTGTAGAGGGTGTAGAAAACGTAGAATTAATCGAGCCAAGAGAGGATGTTGTGGTTCTGGGAAATGAATGTGCAAATTTGAGAAATTTAAAGATTGAGTTGAATTAATGTTACTGCCACCAAATTCAACAAGGCAGGAAAGAGCGCTAGTAGATGCGATAGATTATAAAGTAGATCACAACTGTATCAGAGGATTTAAGATTAGTCTTAAAGAAGAAACATTGTCGTGGATAATAGAAGAACAGTCTCTT
>NODE_176_length_724_cov_1.381910
GTGAATGTATAGGTCTATTTAAAATCATTGCTAGATTTGTATCACAATCTTCTAATACTGCTTTAACTTTTTTAACATCTAAATAATCTATTGCTTGACGTAATTTGTAGTGAAGACCACTTATTCTCTTTAAGTTTTCCACTTTTTGCATATGCGAATCATCACTTCCTTGTGCTTCTTGCATAACTAGACCACTTGAAATACTCTCAATTTTTTGCTTCATTTTCTGTATACATTGATTAATTTCCTTTTGATTTTTTTTGAATATAATCAACTGTGAAGTGGTACAAGGGTTAGGTAGATCGTCTTTAAACTTTTTTTGTATATTACTAGGTAATTCGCTTTTCAAAACTTCTTGTATATCGCTATCGTGATTATTTTTTATATTCTCAAAGTCGCCTTTTATAGCTTCACTAATTAATGAATCTCGAATTTTTTTGTCTGCCAGTTAATAACATACCTTACCTCTATTTCTTATGGCAAATTTAGCGCTATAATTATACGTATTTATAATCAAGTCAAGAGAAAAAATTAGCAAAGCGGTTGAAGTTTTAATAACATATAGCTTTCACAGTACTTTCTATGGAAAATCTGCAAGTTTTACGTTCAATTGCGTTTATTGTGGGAATTTTTCTATTGTTGTTTGGCGTAGCAATGCTTATTCCTGCTATTACTAATAATTATCTAGGTTACGAATGGAAAAATTTTCTGGTTGGATTTATAG
>NODE_177_length_721_cov_1.585859
ACCTTTAGTTATTCACACTAGAAATGCTGATAGTGAGATGATTGATATGTTAAATTCAGAAATGAAGAAAGACGCTTTTAGTGGAGTAATGCATTGCTTTGCTTCTTCTAAGGAGCTTGCTTATAAAGCTATGGACTTGGGATTATACATTTCATTTTCTGGAATTATTACTTTTAAAAATGCGAGCTTACTCAGAGAAATTGCACAAAATGTACCACGTGAACGTGTTTTAGTTGAAACTGATGCACCTTATCTATCTCCTGAGCCTTACAGAGGAAGAAAAAATGAACCGGCAATGGTGAAATATGTTGTGAATTGTTTAGCAGAATTATGGAATGAATCGCCGGAACAAGTAGCAAAAATAACTACAAATAATTTTTTTAAGCTGTTTACAAAACTTGAGCTCAAAGAAATTATATAGGACAATTAATTTAGCCGACAAAGCTCTTCCACTGCATTTACAGATTTATTGAACATCTCTTGTTCACTATCATCCATCTTAACTTCTAGAATTTTCTCAACTCCATTTTTGCCAATAATAGTAGGAACACCATTGAATAAGTCTTTCACACCATATTCACCATTAAGATAAGCAGCGCATGGTAATATACGCCTTTTATCTTTTAAGTATGATTCTAGCATGCTTATGGCTGAAGATGCAGGAGCATAGTATGCAGATCCAGATTTAAGTAGATCAACTATTTCATGTCCCTTATCCACA
>NODE_178_length_718_cov_2.299492
GTATAGTATTACACTAAACATTATAATATTCTCTTATTATATGATTTGCAGGTGTTTTAGAGGCAAATAAGAAAGTCTTCTATTATAGTGAATATGTTCTTGAAAGATTATGTAATATATGATAGGCTTCATGTAGTATAAATGTAAAAATATCAATAAACTATTGATATTTTTTAAGATTAATACTTATTAAATACTTCATATTGTAAGATTGAGTTATTGTGTTTTATAGACTTAAGATAAGATGGTAAAAAGCTTTCTAAACAATTATAGAAACAGTAATTTAATTAATGGAGAAAAAGCAATGAAAAATTTTTTAATCAATAACAACGAAGAGGACGGTAGCTCAATCTACATTAATCGAATTAGAGAGCAAGATCTCTCTGCAGAGCAGAAGCTCAATGAATTAAAAGGATTCATGGAGGAGCTTGCTAGGAAAGCTGAGCTCAAGAGAATAGAGCTTGAGCGTCAGGCTGCGAGTTGCATTGATGAAACATTATCTCAAGTAGAGCTACAGATAAAAGACGATGAGGATTATTTTGCTGGTGATAATCAAGGGGTATTCGCAAATTTCTTTGAATCCCTCTTTAATCTTTTTGAAGTAAATGTAGATCCGAAAGTCTACAAAATGCTCAAGGAGAAGAAAGAGAAAAATCTGCTTCTTTCGATAATTAAGTTTTTGCGTGATAAGCTTAAGGAATTAGTTAACAAGATCTTC
>NODE_179_length_717_cov_0.764407
TTGCCGAACATTGGCAAATTACTCACCCAGATTATATGTTATCTGATATCATTCAATTTAAAGGAATAGCCTGCATAGAGCCAATTTACCAATTATGTCGCGGTATTACTAACAAGAGCATTAGAAACATAATAAGTTCTAATCTAAAAGATTTGCCTGATTTGCCAGAGTGGATAGATGAAACATTAATCAAGCAAAAGAAATGGCTGAATTGGAAAGAAAGCATCATAAGATTGCACAGACCGAGCTCACTCGTAGAAGCAGAAGTTTGCAAAGAAAGACTTGCTTATGATGAGCTATTTGCGTACCAGTTGGCACTAAAGCTTGCAAGGGAAAATCATGTAAAAAAAGAGGGAAAAGAATTTATAATATTGAGTAAATACAAAGAGCAGGTCTTAAATGAATTACCGTTCCAATTAACAAATGATCAAATTCGAGCGATAGATGAAATCTCAGAAAGACAAAAATCCAAATACCGCATGGTAAGTCTGCTACAAGGTGACGTTGGGAGTGGCAAAACTGTAGTTGCACTCTTTGCGATGCTGAATGTGGTAGAAAATAACATGCAAGCAGCTTTAATGGCACCAACCACTATCTTAGCGGAGCAACATTATAATTGGATCGAAGAAGCTCTATCTTGTACTGATATAAAAGTTGCTTTGCTTACTGGTAAAACTGCGCGCAAGGAAAGAAAGATTATTATGAACGAACTTGCAA
>NODE_180_length_716_cov_1.113752
CACCAACTCTTGCTTTATCAGAATTACCAAATTCAACAAAAGGAAGATTTTTATCAGAATTAATCTTAAGCACAGCAAGATCAGTTTTTGCATCATAGCCTAAAACTTCTGCTTTAAAATAACTATTATCGTTCATAGTAACTGTAATATCTTGGGCATTTTTAATAACGTGATAGTTGGTTACTATGGTTCCACTTTTATCTATAATAAATCCAGACCCAAGTAACGTCACGTCTCTATTAATGCTAGGAGCTTTATCAAAAAATTGATCAAAATGCTCGAAAAATTCTCTAAAGTCATCAAAGAAATTATTTCTTGGCGTAAAGGGAATTTTAGTTCTACTGTTATTTTCTTGCTTAACTATTTGCTCACTTGAAATATTTACAACTGCGGGAATAAGTTCTTCTACTATATCAGCAAGCCCTTTATTACAACTGCATACAGGATCTGCAACTGTTTTTGCAAACAGATTAGCGTATGAAGAAAATGAAATTAAAAAATATGCAAATATAGATAAAATAAATGCTTTACTTTTCATAAGCTATTTCCATCCCTTGTTCAAAATATCTAAGAAATTATTATTTGGTGAAAGCACAAATTTAGTATTACCCTCAGCAAATGATTTACTGTAAGCTTTCATAGAGCGATAAAAGTTAAAAAACTCTTCATCAATCTTGAATGCCTCATTATAGATTCTAGTTGCTTCAGCATAACCA
>NODE_181_length_715_cov_1.894558
GATTCATCAAGGCCGTAAAAAATTCTAATGGGTAGTTAGCCTTAAGGCAAGCTGTTTGGTAAGATATAATCGCATATGCTGCAGCGTGGGATTTATTAAATCCATAACCAGCAAATTTTGCAACAAGATCAAAAATATAACTTGCCCTGTCGTAATCAACACCGTTTTTTGTTGCTCCTTGAACAAAAAGTTCACGTTGTTTATCCATCTCTTCCTTAATTTTCTTACCCATGGCACGTCTGAGTAAATCTGCTTCTGCTAAGCTATATCCAGAGAGAATACGCGCTATTTCCATCACCTGCTCCTGGTAGATTATTACCCCAAATGTTTCTTTTAACACCTCCTCAAGCAATGGATGAATGTAATCTGGCTTTTCAAGTCCATGCTTTCTTGCAACATAAGTTGGAATGTTATCCATAGGCCCTGGGCGATAAAGAGAAATTAAAGCGATGATATCTTCAATACAGTCTGGCTTTAGTTTGATTAAAGCTTCTCTCATCCCTGAACTTTCAAGCTGAAACACTCCGATTGAATCACCTCTTGAGAGCATTTCATAGGTTCTTTGATCAGCCAAAGAAACCGAGGAAATATCAAATTTTTTTTCATCACGATTAATTAAACGACATACATGATCTATCAGCGTTAGCGTACCAAGTCCTAGAAAGTCAAACTTTATTAGTCCAGCTTTTTCCACATATTTCATGCTGTATTGAGT
>NODE_182_length_715_cov_1.421769
GTATTCATACCGTGTTATATTTTGTCTCTAGAAGAATTCTGTAATAAGCATAATTCTGAAAAGTGGTCTGGAGCTTTATTAACATTAACATTTGTAGTTATAATATTAATTTTTATATTCGCAATACTCGACAAACGCAAGCAGCTTTTTTACGATAAAATTGCAAAAACAGTGGCAATATACTACAAATCTTCAAGATAATTTTCTTCTTGCTATAATTGATAATATATGCCTACTGTAGTTGATGTGATTCTTTTAATACTAGTTTCAAGTAAACTATGCGATTTCTTACAATATAAAATTAATTTTCCATCTACATGGAAATAATTATTGACACTCAAAATATCGGCGCTAAAGATTAGTCTGTATTTGGTATTTACATAAACTGTTTATAACCATTTAGTTTTATAGTGTGGGTAGTTTTAGTTATACTTAATGGTAATAAAATGCATGTGAATCAGCAACAATCCAGTAATGGTACAATTAATAAAATTGTTCAGCTACTACAGTCTGGTACTTTTAAGCAAAAAAATCTTAGTGATAAAATTAGTCATGAAGAAATAAGCAGATTAGTAAATGATATTATAAGTTCAAGTGAAGATAATACAGTTAAACTTCATCGTTCAAAACGAGGTATAGGAGATGATATATATAAAATAGCAACCTATATATATCGTTGGTATCAGCTGTCAAAAAAACTAGGTTGGGATCGTAG
>NODE_183_length_714_cov_1.054514
GACTAGTGTTGCCGAAGAGATATTAAAAAAACTAGAATTACCGTACAGAGTAATGCTACTTTGCAGTAGCGATATGGGTTTTGCTGCACAAAAGACTTATGACATAGAGGTATGGTTACCTGAGCAAAATAAATATAGAGAAATATCAAGCTGCTCAAATTGCGGTACGTTCCAGGCAAGAAGAATGAACACTAAATACTTCTTAGAAAATGACAGAAAAACAAAAAAATACGTTCACACTTTAAACGGCTCAGCTTTAGCCATAGGAAGAACAATTGTTGCCATAATGGAGAATTATCAAAATTCCGATGGGTCAGTTACAATACCAAACGTGTTGCAAAGATACATGAGTAATGATACTGTTATAAGCAAACAATAATTTTGACATATATAGAAAAGCGAGGAAATAAAGATGAAGGTTTTGGTTATAGGTTCTGGTGGGCGTGAGCATGCTTTACTTTGGGCTCTAAAGAAGTCTCCTATCTTGACTAAGTTATATGTTACTCCTGGTCGCCCGGCCATGGAGAATTTTGGAGTTCTTGTGAATATAAATATTCAAGATTCAGTGGATGTTACACAATTTTGCAAGAAAGAAAATATAGAGCTAGTAATTATTGGTCCAGAGCAGCCGATAATTAATGGGCTTGCTGATGATTTAACTGCGGAGGGGATAAACGTTTTTGCTCCAAGTCAAGCAGCTGCAAAACTTGAGGC
>NODE_184_length_714_cov_0.919932
TTGATACATAGGCCAAACATCAAAGTTATTTTTATTTCTGGATATGCAGAGGATGCTTTTTTAAAGAGCGATGAAATCAATATAGAAGACTTCCATTTTTTACCCAAACCATTTACTCTGAATGAGTTAGGAAATAAGGTTCAAAGTGTGTTACACAAGACAAAAAAAGGCAGTTTACTTTGATCATTATTGGCAACAAAAAAAAATTCTAATGCAAAAATTTCTTGCATATATACAATAGAGTTATTTTATACATAAGATAAAAGGCGTGAGCAAGATCATTGCAATAGTAAATCAAAAGGGTGGAGTTGGTAAAACTACACATAGTATAAATTTATCAACAGACTTTGCTGCTGTGGGAAAAAGTACGTTACTGGTAGATCTTGACCCTCAAGGAAATGCTAGCACAGGACTTTGGATTTCGTATCGTAGCAGGGAAGAAATAAATATATATAAAATACTGCTGAGCAGCGAAAGTGAATTGGTGGAAGCTGCAATTTTCAATATAAAGGAAATTCCAAATCTATCGCTGATTTCATCAGTGGTTGACTTATCAGCTGCAGAAGTTGAGCTATCACAACTTGAGCAGGGAAAATTCGTACTAAAAGATACGCTGGAGAAAGTACGTAATAATTATGAGTACATAATCATCGACTGTCCTCCATCACTTGGTCTGCTTACTATCAATGCCCTGACCGCTGCTGACTCTATTAT
>NODE_185_length_712_cov_1.890598
CTATTAAGCTGTAAGTAGCTTTGCCTCTACCATAAAACTCAACCATTGAGTTTACAACTAAAGTAGCTCCCACAAATAAGGCAGCACATATCATTAATTTATTTGAAGTGTTAAGTAAAGAAAGACTGATAAGCAAGAGTATTGATAAAATGGACATAATCACCTACCCAAGTTTAATAACATGCATTTATTGTAATCAGACATTACACATAATGAAAAATTTGTCTAGCGTAATCAAAAGTTATTTAAACTAGTACCTAAGTCTTTCAAATCTATTCTTATAGTATCCTTTATATTGAGAGCTTTCTCCTCTGTCACTTTTCCAATACATGAAAAAACTATACCTTTAAACAATTCTTCAAACTTCCGCTGATTTTGCGGGGCAATGGTTACTAATATTCTACTTTGCGATTCAGAAAACATTATTATCTTGTTTATTATGTCTGTATTTTGTTTTTTTCCTATTGGTACTAGTGAAAGATCAATTTCAGCACCAAGTTCTCCTGCAATTAGCGATTTTGCCAGAGCAATAATTAAGCCGCCTAAGTTTGGTGCAATTGCAGAGACAATTATGTCATCTTTTATTGCCTGGTTGTAACATTCATACAACTTTCTAGCGCTCTTTGCATCAACTTTTGGCACGTTGTTATTATCTATTCCACTATATAACTGATATTCAGATCTACCAAGCTCATCGTGGGTTGTACCAAGC
>NODE_187_length_710_cov_1.296741
GTGTTATATATAGTGACTTAATAAAAAGTTTGCATGATAGGAAAGTGAAGTTCTCCTTTTCAATTGGAGACTCTGCAATAGGTATAATTGGTGGATTACTTATTCAATGGGTTCCGACGCTTATCTTTATCGGTTTATTACTTTTCCTTTTTAAACAAACGCAAGCAGGAGGTAATAGAACTATAAGCTTTGGCAAATCAAAAGCTAGGCTTATGACTACTGGAAAAAAAGTGACATTTGATGATGTTGCTGGGATTGATGAAGCAAAAGAAGAATTGGTTGAAATTGTTGATTTTCTTAAACAAAGGCAAAAATTTCAAGTTTTGGGTGGAAAGATACCAAAAGGATGTCTTTTAATTGGTTCTCCTGGAACTGGTAAAACTCTACTTGCTCGTGCAATTGCAGGTGAAGCTAATGTACCGTTTTTTAGTATTTCTGGATCTGATTTCGTTGAAATGTTTGTCGGTGTTGGTGCAAGCCGTGTCCGGGATATGTTTGATCAAGGCAAGAAAAATGCTCCTTGTATAATTTTCATAGACGAAATAGATGCAGTAGGTAGGCATCGCGGCATCGGTCTTGGTGGCGGTAACGACGAAAGGGAACAAACATTAAACCAGTTACTGGTTGAGATGGATGGTTTCGAGTCTAATGAAGGTGTGATAATAGTTGCTGCAACTAACCGTCCAGACGTCCTAGATCCAGCACTACTT
>NODE_188_length_709_cov_1.048110
CATGATACTTCTTGTCCCCTTATATATAAGAACTTTATTGCATTTGAATAATGAGATTTTATGAATGATATCAGACCATCAACGTTGCTGTCTGCTGAGATTATATCGGAAAATCCCAAATTTTTTGCAGCCTGCATAGTTGAATTACCAACCGTAATAATTGGAAAGCCATCCTCTTTGCATATTTGACTGAAAGCCTTCACACTGTTTTTACTTGTAGATATCACAACGTCAAATTCATACGTAGATATATCAGGATTTAAGTACTTTATTGTGAATACTGGCTCTATAAAAACTTTGTATCCATATTTTTTTAGCGTGCTTCTTGTGCTCAACGAATCTAATAAAGGCCTTGTCAATAAAATAGACTTCATTCTGGTTTATTTCGCTAGCAGTAAAATGATATCCCTTATACACAAATTATTGAATAAAAATTTTATTTTTCAAGTTTCTTGCATAACCTAGAAAAAAAGGCAAGAGAAACTCAATAATTGGCCCAGTGCTAGAAAACTGATCTTAAATAAGCGAACATTTTGATCAAATGAAAAAAAGATGTTACTCACTGAGTAACATCTTTTTTAAGAAGATAGATAGTTTTGTTTACTCTCTATATCTCCACTTTTGGAGCTTTATGCTCTACATCAACTTCAGCAGTTACTGTTGAAGAAGGTCCCACCAATTTGTCCAAAGAACCTGTCTTTCTTAAGTC
>NODE_189_length_707_cov_0.925862
TCTACCTAGGCGTTCGTCGGCAGCGTCAGATGTGTATATGTGACAGTCATTGAACTCTGCTAGCTTTCTTTCCTTACCTTTAAAATTTTTCGTAAAATTTTTCATATTAATTGGCCTCAACTATTCTTATGATTATAATGACAATAAAAAAACTACCGAAGTAAAAAATTCGCTCTACGATACTGCAAACAACAGCATCACACCAAGCCGGTTCACTTTATAGCGTGAATTCAAGTATGTCATTCAAGTAGCCCCTTTGATGTCATTCCAGCGCGTGACACTGGAATCGAGTCTTTCAACCGTTGTGTTTTAGCATAAAGCAGCTACTTTTGTGCTTACCAACTTAATAAAATTTCTGGATGACAGTGTCTGGACACTGACCATTTGCTGTCTTCAAAAATGAATGTTCGTACAATTATGTGTCACATGCTGGAACATAAGGTGTCATTCAAGTAGCCCCTTTTTTGTCATCCCAGTGCCCAGACACTGAGATCCAGGAACCAGCGTCACGCGCTGGAATGACACCCTCTATGTAAACGTTAAGAAATTTACTAATAAAAAAAGGCAAAAGCGTTAGCTGGTTGTTACTCTCTAATCCTAAAAATTGGCGATCTATACTGTTTTAAACAGCCCGTTTCAGCTTATATGGTTAAAAAACTGGAAGTTTTATAAAGAAATAAGATGCACATAGCGCAGAGATTTATAAG
>NODE_190_length_705_cov_1.141869
TACTACCACTGTTATCATCACTCATAAGCTACAGCTACTATCTGTAGTCAATACAGTGATCGTCATGTCAGATGGGGTTATTTATGCTATGGGACCAAAAGATGAGATTTTGAGTAGATTAGTTGCTCCATCACCAGATGCCACAGAAGATAAACGTTCTTCAGCAAGTGGTTAAGAAAGAGAGAAGTTGTCACACTTCTCTTTCTCTTATAGAGTACTATATGCACAGTTTATAAAATCTTAAGCAATTGTTATTCGAAAAATCCAATAATGATTAGCTACGGAACCTATTTGCTAATTCTCTCACATTAACCTTAGACATTTCTGATGTAGGCTCTTGTGTATATGAGACATCAGATTTAACGCCTTTTTTGTCATGACCTTTAGTAATAGAACATACTACAGTATCAGCCTTTACATGCTTAACACTTGGATCTGATTGAAACCCATGCTTTCTTTCCATTTGTGCTTCAAGCTTACTGCTATCATGTGTAACCCTACACCTTTCTAGATTACGGTCACGTTCTGTCTCTTATAACATCTGACGCTGCCGACGAAGGCTTAGGTGTAGATCTCGGTGGTCGCCGTATCATTAAACAAAAAAGTCCAGGACAACGTATCACACGACACTACACTCACACTCACACACCTACTCAACATCACCACCGATCAGTCGCGCCACAACACTTACAACACAACACACCA
>NODE_191_length_704_cov_1.048527
TTCTTGTATATATCGACTAATCTGGAATTGATAACACAAAAGTCAGCGTATTAGTATGATTGCAGCTTTGAATAAGGGAAAAATTATGGCGCCTATGATTTTTGAAGGCTACTGCGATACAGACGTTTTTAATAGCTAGTTCAAACTTTTTGCTGGGTGATTTTGGATAATGCAACTTTTCATAGAAAACAAGTGAATTTGTTAAAAGTGTCGGTGCTGAAGTTATATATCTGCTTACACATTCTCCTGATTTTAATCAAACCATTGGTTTGTTATAAAAAATTGAGCCAGAAAGAATATCCAGCTATTCGAACTATTAGAAAAAGAGCTATATATGAGCATGTTTTAGCACAGACATTATTTTTGTAACTAGGCAAATGCAGTCAGTATTAGCGGCTTGAAAGGATATCAATTAATAAAGAAATGCATCTAAAGTAATCACTTAACTAACGGCAAAGTGATACCATGTTGGTTCATATATTTTCCTTTCATATCATCATATGATTTCTCGCATTCACTTTCGCCGCTTAAAAACACAAATTGGCATGCGCCTTCATTAGCGTAAATTTTTGCAGGAAGTGGAGTGGTGTTCGAGAATTCAAGTGTGACGTGACCTTCCCATCCAGGTTCTAAGGGAGTAACGTTTACTATAATACCACACCTTGCATAAGTTGACTTACCAACACAAATTACCAGTACATTCC
>NODE_192_length_700_cov_1.226876
CTGTATAGTAATGATTTAATCTCAGAGAATAATCTTCAAATTTATAATTAATCTGTGAACATACATTATCTCCTTCCGCACCTTTCTCATTTGGAAAACATTGAATACCTTTAGCTGTATTCTGATTATCAAGATCGCCAACTTTTGCAACAAGAGCCTCAGCCCAAGAAATATCTCCTCTGTTCTCTTTGAAGTTTAATTTAGAATTTGATATTAAATTAATGTCAATCTGCTTAGAATCCCTCTTATTTTCTTCAATCTTTTTTAGTTCATCCTCAATACCTTTAAGGTGAGAATACATGTCACATGTATTTCTTTCATCATACTTCTCATACCTTATAGAAGAGACGCAATCCTCCCCTATACCTTTTGCGTTGTAACATATATTCTGATAGTAACAATTAAGTTCATAAGAACTGTACTTGTTCAGCTCATTAAAATCACACCTTTTCCCATTACATAATTCATTCAGTCCTATTTTAGTTCGTCGTAGATCTAACAACGCACCATTCATCCATGGACTTTTATCATTAAAATGTACTTTATTATCGTATGGAGTGTAGCCGTTACCAACTAACACTTTCATTTTTTCTTTGCTAAGCAACGGAAATTCTACTTTAGTCCTTTTACCAATTTCTCCACAAAAGAATGTTCCTCCACCAAACATGTCTTTTATTGTAACTTTATCTTTCTCATCCCC
>NODE_193_length_699_cov_1.631119
ACTATACTGATAGCAATCACTCAAGTTTTCTATGCTTTTTTTCAATATCAATTAGCTGTGCAATGTTTATTGCTTTTTCTGGAGATTTGCTCACTACATTTGTCTTTTATGAGCTTCTAACTATTAGTACATACCATCTGGTTACTTACAACTCAACAAATGAGTCAGTAGTTGCAGGACGCTATTACTTTGGCGTGCTATTTTTCTCTTCTTTGGTATTATTTTTTCCCGCAATAGGCCTCTTATATAATGAATTTCATACTTTAGATTTTGTAAGTGGTGGAATATTCAAATTTGATACTTCACTCATCACTTTCATTGCAGTGTGTTTTGCTATGCTGATTTACGGAATAGGAAAAGCTGCATTAATGCCAATACATTTTTGGTTACCAAAAGCAATGGTTGCACCAACTCCTGTAAGCGCACTATTACATGCCGTTGCTGTTGTGAAATCCGGAGTTTTCATCATCATAAAAGTCATATTATACACCTTCGGCGTCGATACCATGCAACGTTTTGTGCAGCAAAATTGGTTTGCTGGAGGTTGGCTTCCATACGCTGCTGGATTTACTATTGTTACTGCATCATTGATTGCATTAAAGCAAAAAGAATTAAAGAAATTGCTTGCTTACTCTACCATCTCTCAATTGTCGTACATTATATTGTTTGCTACAATTTTTAGTGAGCTAAGCATAAGGG
>NODE_194_length_698_cov_1.637478
CTATAAGACCTAGTTGTGATCCTAAGAGAGAGCGAACTTTCCCTGCAATTATTGCTGCTTCATTTTCCTTATCAGAAGCAAAAAATACACTATCTCCAGGCTTTACATTTGTTATTTCTTTTATAGAATTTAACCTATTGTCATCAAGAAATTTAGCAATTGGTCCTTTTGCAATGCCGTCCTTATCAAATGTTATATACCCAAGACCTTTAGCACCTAATTCTTTTTGCGCATGTTCTATTTTTTTATCAAAAAAGCTGCGTGGTTCCTCCGCTGTTTTGGGAGCAGGAATGGCTCTGACTACCATACCTCGCTCAATATTGCTTTTGAAAATATTGAACTCTGAATTACGGAAAATTTCTGTTACATCGCTGATCAATAGTGGATTGCGCAGATCTGGTTTATCAGAACCGTATTTGAGCATTGCGTCTTTGTATGTAATACGTGGAAAATCTTTATCAACTGATTTGCGAGAAAATTTGGCAAACACTTTATATAAGGTAGATTCAATAACCTGAAATATATCTTCTTGAGTTACAAAAGACATTTCAAGATCTAGCTGATAAAACTCCCCAGGAGAACGGTCAGCCCTTGCGTCCTCATCACGAAAACAAGGTGCAATTTGAAAATATTTATCAAACCCTGAAACCATAAGCAACTGCTTAAAAATCTGTGGAGCTTGTGGTAATGCATAGAAT
>NODE_195_length_698_cov_1.085814
ATCAGTTTTTCTCATTCATAAAAACAGAGTTGTAGCAGCTGTGATTGATGCTCCAGCCCTTAGAGAAACTTTCTGGGCAGAGGAAAAGAAAGGAGCTTTTCTTGAAGATTTCAAATCTCGCCATGTAAAAATGCGTATGAAAGCTCGTGAAGGGGGAATAATAGACATAAGTGGTAATTTGTTAAATAAATTACCACTTGACAATAATAATCTACGCTCCCTTGGCTCAACGGTACTAGGTTTTGCATATCTTGCTGCCGGAAGATACAATGGAATAATTTACTCTGGAATTAATAAATATAAAACTTCACTCGGTAGGCTTTTTTTGCAAGAAAGCGGTGGGAGATTCAGGGAAGATAACGCGCTTGTCATTGCTGGAGATATAAACTAAAGTTCATTCAAAAGAGCAAAAGTCACGTAGTGAAAATAATAAATGGTCTTACCTACCCCTCATTGCAGCAGGGTGGCAAAATAAGATAGACGAGAAAAGACAACTATAGGAACAAATAGTCAGTGTGTGACAATGGCATCTAGTCCTTTTGCACAAAAAACGTTGTAAAGTGTTTACCAATTTAGTTGGATCCCAGTGTTAGCTACTTTCATGACAAGAAATAAAGCACTGATTTTGTACATTAACCATGCTTTTAAATAGATACCTTATTCTTGGCAACTTTAAACTCAACAACAGACACAAACAG
>NODE_196_length_697_cov_1.708772
CAGATGGGGATAAGAGACAGGGTAAACACAATGATCTTGAAAATGTTGGCTATACATCTCGGCATCACACATTTTTTGAAATGCTCGGAAATTTTAGCTTTGGTGATTACTTTAAAGAAACTGCGATAGAATTTGCGTGGAAATTTATTACTGAAGAATTGTCTCTTGATAAAAACAGACTATCCATAACTGTTTACCACACTGATGATGAAGCATGTGAAATTTGGCGTAAGATAAGTGGCTTTTCAGATGATAAAATCATAAGAATTACAACAGATGATAACTTTTGGAGCATGGGCAATACTGGTCCATGTGGCCCATGTTCTGAAATCTTTTACGATCATGGAAATTCCGCTTTACATGAAGACGACAGAATTGTTGAAATTTGGAACCTGGTGTTCATGGAATTTAATAAAGATGAAGAAGGTAATTTACAAAAATTACCAAAAAAATGCATCGATACCGGAATGGGTCTTGAAAGAATAGCAGCTGTTATGCAGAACGTTCATGATAACTATGATATTGACCTATTTTCTGCTCTGGTAAGTAAATCGCAAGAGTACTGTGGAAATACGGAAAATAAAGTAGCTCATAAGATTATCGCAGATCACCTTCGTGCAGCTGCATTTCTCATCGCAGAAGGAGTGCTTCCTGGAAATGAAGGAAGAAATTATGTACTACGCAGATTGATCAGGAG
>NODE_197_length_696_cov_1.042179
GCTCTTGATAAGTTCTTCCATGTTTTTTGCTTTTACACTTTCCTGGTAGCCAAACAATGACAAGCATTCTCTCAGTACAGATTCTGTTAACTCACCACAATTGAGTATACCAAAAACTGAAGGCTGAGGTTTTGGCACATAGGGAAGATCTTGATCTTTTATAATCCACCTTGTTACATAAGCAAATCTATCTTTAGCATCTGTATTCTTATCACTACCATGCCATAACCGTGAATCAAAAACTATTGCATCTCCTGCTGAAATAGGTAATGACTTAATTTTGTAATTTTCCCGATTATTTGAGTACTGATCAAAAAAATATGGGTACCAAAAATCAACTAAAGGCTGTATTTCCCATTTATGACTGTTTTCTATAATTTGCAGTGCACCTGAAGTTTCACTTACATTATTCAAAGCTAACCAAACAGAAAAGTGGTAAGGATCATTGAAACTATAGGAGATGTCTTGGTGGAAGGGAACTGCATCTATTAAATCAGCAGTTTTACATATAACATTTGATTTTTTCTGCAGTATCTGACACTGAAGTGACTTTTCAAGGTAATTTTTAATAATTTCATCTAATGCTTGAGAGATAATTCTAGTTACTTGAGATGACGTGCCCCATCTGCCGGTACAGTTTAAGTAGTCAGAAGCTGAAACACTTAGTTCTTGGGATAGCTCTGATATCTTATTTGT
>NODE_198_length_696_cov_0.771529
ATAAAGTGAGTGATATATGTTTTTTTTTTTTTTTCAAGCAGAAGACGGCATACGATATCCTCTCTGGTCTCGTGGGCTCGGAAATGTGTATAAGGGACAGCTAAAAAACGGTCATAACAGTCAACAATTTGACAGGTAGGTATATCAAAAACAAGCTGATCATATATCTCATATGGCGTGCTTTTTCGAAAGTCCCAAGCAAGTCCAGCAGCACGGAGCATTGGTCCACTAAAGCCCCAATCAAGCGCCTGTTTTATTGATATTTCACTAATTCCTACAGTGCGTTGCTTCCATATCCTATTTTCCGTTAAAAGTTCATCAACATCATCTATATACTTTGGAAACTGCGCTATAACTTTTGCAATATCCTCAATCAAACCTTCTGGGATATCTGCTGCAAGTCCACCTGGCCTTATATAAGCTGCGTGAAATCTTGCACCTGAGGCCCTTTCATAGAACTCGAGTATTTTTTCTCTCTCTTCAAAGAGCCATAAAAGAGGAGTCATCGCCCCAACATCAAGCGCTTGGGAAGAGATATTTAGTAAATGATGTAGTATTCTTGTCAGCTCACAAAATAGAACACGCAAATATTTTGCCCTAATCGGAACTTCGCACTGCAATAATTTCTCTACACATAACGAATATGCATGCTCTTGTGACATTGGCGACACATAATCAAGGCGGTCAAAATAAGGC
>NODE_199_length_695_cov_1.419014
GATAGTGACCATGCATGTATATGATGCACATCTATCACTTCAGGTAACTTAGATACAATCTCACTTTTTATCTCCTCAGCAGATACACTCTCAGGTGTACCTTCAAGGAGTATATGGCAAGAATTCTTGAGAATTTTATATCCACTGTTTAAGATTATTACACTGACAAATACTGACAAACTAGGGTCCACTATTTGCCATCCGGTAAACATGATAATTATGGATGCAAGTATAGCAGCTACAGAACCTAAAATATCTCCGATAACATGCAATACAGCACTTTTTATGTTTATATTACTTTCGCATTTACTATGTAATATAAAAAAGACTATAATGTTAGAGATCAGGCCAAGTGTGGCAATTATTAGCATTACTTTCCATTCCACATTGACTGGACAAATGAATCTCTTTATTGATTCAATTATAATGACCGCTGCAATGAAAAATAGAGTTAAACCATTAACAAATGCTGCAATTATCTGCAATCTGTGATACCCATATGACCTCTGTAAATCAGATTTCTTAGCTGAAAATTTGTGCGCTACCCAGCTTAAAATCAAGGCAAAAAGATCAGTGAGCATATGCCCTGCATCTGATAACAGAGCAAGCGAGTGTGAAATTACTCCACCTGCTATCTCCATAAGCATTGTTATTGCAACTATTATTATGGAATAAATTAAGCGCTTGGACTCTGC
>NODE_200_length_694_cov_1.178131
TTGTTGTGGGACGGCGTGCTCCGGGATCTAAACCTAAGCCTTCGTCGGCAGCGTCAGATTGGTATAAGAGACAGCTTATTTCCTTGCCTAGTGCAATCGGAAGATTTAAGTTTGCATTTTCGTATTCTGGCGATTCCAGTAAATCACGCAGCATAACAATTTCTCGTTCTTTATTTGGCAATTCTATTCCCATTGCATTTTGTCCACGAATTATTGAAATACGTGCAGAAAGTGCACTCATTGAACGTGCAATATCATCTGCAAGACCAATCACTCTTGCAGATTTTGTGCCTGCTTGTGGTTCAAGTTTGTATAAAGTCACAACCGGTCCATAACATACACTTATAATTTTTCCTTGCACGCCAAAATCACTCAGAACCTGCTCGAGCAGAGATAAATTCTTATTGCTCTCTAATGCATTCAACTGTTTTCTCTGCACAGATTCTTCTACTTTAGAAAGTAAGTGAATGCTTGGAAACTCAAACTCGCTAGAAGGTGGTTTAAAAATCTCTTCGGTAGCTTTTTTCTGTCTTTCTTTTGGTTGTTGTCTAGTGGTTCTATATTTTCCCTCTATTACTAATGGTGCTATTGAATAATAAGTAGTTTTACGTAACCTGAAAAACAGAAACTTTGCAAAAAAGGAAGCTATTTTTTTGCATAGGAAAAGTAAAGAATAAACTGTTCTCTTCCAACC
>NODE_202_length_691_cov_1.078014
ACCTATACTATTAAGACAAATAATAGAAGGGAATAAGGACTTAAATAAGTACTTAGAAGATGAGTGGAATAGAAAAGGGGAAGGGCATCCAAATACGAAATTAATACAGAAGCACTTGAAAAATAACCAAGAAATTCTGAAAGCATTAAAACAGTTAGAATTAGAAGAAAAAGGATTATTGATAAATGAAGAAACAAAAAATGATTATAGAGAAGAACTGGAATCTCGCGAAAAAATAAAGTATGCAATAATAGAAGATGATTTACTTAAAGCATTCGAGCATGAAATTTTTGATGAAGAAGCAATTAAGAAGTTACTAGAGAGAGCAGAACTTGAGTACTATTTGGCAGAAAAGTGCATAAAAAGTCCTGTGATTAAGACAAAAGACAATATCAAACATTTTTGTCAAGATTTATTGTCTCCTTTAATAAATAGGTTGGTGGAAAATATAGTAAATAATGTACCAAAAAGTGATAAGAGTTCATGGCTGCAGCCTATAAAAGCTATTAGGACAGGCTTGGGATATATTCAAACAGGTCTTGCCGTTGCAATGCGTGGGGATAAGAGCACAGAAGGAAAAGCGTTGAGCTTTCCCTTATACACATCTGACGCAGCCGACCAAGCCTTAGGAGTAGATCTCGGTGGTCGACGTATCATTAAACACAAAAACACACACACCACCACCCACACA
>NODE_203_length_688_cov_0.964349
TTATTTATTGCATCTGGTGCTTTTCATTTATCTAAGCCATCTGATCTTTTACCAGAATTACAGGGTAGATTGCCAATTAGAGTGGAACTTAAGGCGCTTACTCAAGAGGATCTAATAAAAATATTAAAGGAACCAGAATCTAGTTTGTTAAAACAGTATATAGCGTTAATGAAAACGGAAAATGTAACACTTGAGTTTACTGATGATGGTATAGAGACTATAGCTGAAATAGCATTTACAGTTAATAGAGAAGTGGAAAATATAGGTGCAAGAAGACTTCATACTGTCATGGAGAAGCTTTTGGATGAAATAAGTTTTATCGCTTCTGAAAAAAATAGTGAAAAATTTGTTATAGATAGCAAATATGTAAAAGATAAACTAGAGTCAATTTCAAAGCAGCTTGATTTATCTAAATTTATACTTTAGAGGAAGCCTACTTTAAGTAATATAGAGCATTCAAGAGGTTTTATTTTTTCTTACTTCGTAATTCTTTAAGCTATTTTTCAATAGTAGAATTCAAGCTTAAATCAATTATTGAGATATTTTCTTCATCAAAATCTATTTCTTTTATTAATATACCAGTTAAAAGATCAGGTGGAGAAAGAACTGTTCTTTTATTACCAGCTCTCATTCCCACAACTCCAAGTTCTATAGCAAGTGGTATTTTTTTGTCACCAACCTTAAACTG
>NODE_204_length_686_cov_2.323792
CACTTACTATTTCTTCCTTTATTATTCTCAGCAAATCCTGATCACTTTTAGCATTTCGAATTTTTTCAATAGCCCTAATACCCAATTTCCATTTTTCGTCTCCTACCCTCCCAACTTCAGTTTTTATAGAATTCTCCAATCTCTCAACAATAGCCCCTTTGAGAGAAGAAATATCTATTTCAGTTGCAGTAATAGACTTCACTGCATCCATGGCAGTTAGCGCATCGATAAGATTAGAGGCTTTTTGTCCTATAACGGCTGAGCCAATCGAAACACCAGCAAGTGCCACTGAAGAGAATAATGCACTTGCTATTTTATTATCAACTATTCCAGCTATCCCTGCCCTTCCAAGCTCATCGGTACCAGATGATGAAATAGCAACATCTATACCATGAGGAAGAATGATCCTATTCCAATTTATGTTCACGCGGGCTTTTGCAACATTTGAGTCGAATGAATAACCACCTATTAACCTTGAACCTTTTGGTATTAAAATTGTATCACCAGTTTCTGCATAAACGTCTCTACTAACAACAGCACGGAGCATTCCTTGTAAGTCAGAACTTATTGCAGTTTCAAGAATAGCGTCAATAACCTTACCTTGAATAATCATTAAACCAAGCTTTCCAGCTTTGGTAGCTTTGCTCGATTGCTGTCTCTTATAACAATCTCCGAGCCCACGAGAC
>NODE_205_length_683_cov_1.577338
GAATTACCGTGAGAAATTCTCCTTCAAAGTCAGAAAGGTTAGAAACTGCCATTTTATGACGCAATAGTGATTTAGGTATAAACACCACTAAAGGCTTACGAAAATCTCGATTAATTTGTCGGCGCAAAACATGAAAGCAATTTGCTGGAGTAGAGCAATTAACTACTTGCATATTATCCTCTGCGCAGAGTTGCAAAAATCTCTCTATACGAGCAGAACTATGCTCAGGCCCCTGCCCTTCATAACCATGAGGCAAAAGTAAAACTAGACCACTTGATCGCAACCACTTTGTTTCTGCTGATGCAATAAACTGGTCGATCATGATTTGCGCACCATTTGCAAAATCACCAAATTGCCCTTCCCAGAGCACCAGTGAATATGGAGAGTCAAGGCTATATCCATATTCAAAACCCATCACAGCATACTCAGAGAGTGCGCTATCTATAACTTCAAAGCGAGCTTGCTTCTCACTTATGTTGTTTAGTGGAATAAACTCTTCCTCCGTTGCTTGATCAACAAGCCTTGAATGACGGTGCGAGAAGGTGCCGCGACCAGAATCTTGTCCTGACAAGCGCACTCCTATTCCTTCTCTAAGCAATGACGCGAATGCGAGACTTTCAGCAGTTGCCCAGTCTATGTTGCTACCGGAATTTATACCTGTCTCTTATACACCACCGCACCCG
>NODE_206_length_679_cov_1.512681
CTATATACCTTTCCTTCATGTTGATGTATGGAAATACTTCTTTAGTAAAAGATAACATAATGTTTTTTTTTGTGCTGATAACCAAAATTTCTAATATATCCCCTGAGCCGAAATTATTCACAGACTTCACATAGCCATATAATTCATTACTCTCTAGTCTTACTTCCATATTCACAAGATCATCTTGGTAAAATTCATCCTCATCATTTAACTGTGGTAGCTTATCTCTTTCTATATATAACTTTTTATTTCTTAAAAGCTCTGCTTCATTACGGGAATTCACACCGCTAATTGTTGCTATTACTAAATTATTACTGACAACAGACACCAAGCTTATTTTATAATTTTCACTTCCGATTATTAGTTCACCATATAGGAAAATATTTTCGGGCTTTTCAGTAAAGGTTTTTATTTTGACAGCTCCTTTGATTCCATGAGGAGAAGTAATTATTCCGAGGCATATATTCATATTAATATGATAGTTGAAATCAGCTTTTTGTCCATAGAATTGACAATTTACTGAATTAACATACAATTAATATTGTGATAATTATAGTGGGTAATGTGTGAGTTCTATCAGTAATCAAGAAAAGCAAAGTATTATAAGTAGCTTAGAAAAAATCAACTGCAAGCTAAAAGGTGAATCTATATAACTTGATGATACAAAGGAATCTATAAT
>NODE_207_length_679_cov_1.358696
CTCTTAAACTTAAATCCTGAATCTCAGTTTCAATATCAACTTCATTATTTCCAAATAAGTATTGCTGCTTTTCGTCAATCAAAAAAGTTAACTCTATTTGGTTGTTATTATCAACCTCAACAATTGGTTGGATATTATTTTGAATATATCCCCTAGATGAATAGAAGCGATCAAGCAGTTCTGTGTTAATTAGTAGATATTGAGGTGAATAATGAGTTCCGCTTTTAAAAATGGCTCTAAATAACTTACTAAATATATCATTGCTATGCCTTTTGATAACTTGCTCTAGCTCATTTCCTGAAAAGTTTTTGTTACCTATGAATCGCAAACCCTTAATTCTAGAGGTTTTTCCTTCTTTTATCTTTAAAATTAGGTTGATTCTATTGCTACCAAGCTTATCTAGCTCATATGAAATTTTAACACCAACTTTACCACTGTTCCTATAAAGAGTAACTAGATTTATCAAATCGTTTTGTAATTTTGTTTCAGCAAAAATAGTTAGTGATTTTGACTGAATAACGTTATTTAGCAACTCTTTACTTTTAAATAACTTATTGCCCTTTAATATTACTTTGTTAATCAATGGATTCTCATGAATTTTTACTACTAAGTTTTTTTCATTATCCATGTAGGCGTTAACACTAGCAAATAACTTTGTTTTATATAAACGTTTTATAAC
>NODE_208_length_678_cov_1.499093
GTCTAGTACCATTGCTATCGCTGGAATATGTGTAATATTCGGCAAGCTAAAAAACAATGAGATAAACAATAATTATAATATTGTTAAAAAGTTTAACAATTTGGATATTCTCTTTCCATGCAGAAAAGGTGGTGTTGTATCGGTAATGGAAAAAAAGACAAAAGATGAGGAAGAAAATGATTCTATATCTCGATTGATAAAATTACTCGATAAGCACTTAGGTGAAGTTACAGATCTACTTGATAATAGTCTTCTAAAACCCGCAAATGATGAAATTCAAAAAACGCTTGCTCATCTACGAAGAGTCAGAGAAGACATCAAAGAAGATTTGGATGAGTTGCACAAGGAAATCTCGCCCATTTTAAGTGAAGCTAAAGGACTGGTAGAAAGAGCAAATTCACTAGATATCGAAGGTGCTTTTTTCAATCTACAAAATGCTATCAAGATAGTGGAAGACAAGGTAGAAAGCTTAAAGTTAGGAAGATGTGGTGTACCCTATTTGGATACAACGCAATCTGGTCGAAATGGACATGAAAGTGGCAATAATCAGACGGAAGGTGATAGCAATCAACTCTTTGGCATGTTAAAAAAATTTAAAGAAGAAGTAGGTGAGTTGAAAAAAGCATTTGAAGAGTTAAAGAAATCTCTAGAAGAAATAAAAAATAAACAAACAAACGA
>NODE_209_length_678_cov_0.903811
GGTATAGGTGGCTATAAGGAAGCTTCTGCACTCATTAATGGAACAGAAGTTTTTGCAAGACTGAAATTTGAGTCAGGGGTGCACAGAGTACAAAGAGTGCCAGAAACTGAATCCTCAGGAAGGTTGCATACCTCAGCAGCCACTGTTGCAATATTACCTGAAGTTGAGGAGGTTGACTTTAAAATAGAAGAAAAAGACTTGCGAATAGATGTTTACAGGTCTAGTGGACCTGGCGGGCAATCAGTGAACACAACCGATAGTGCAGTAAGGGTTACTCACTTGCCAACAGGGATAGTTGTTATACAACAGGATGAAAAATCGCAGCACAAAAATAAAGCTAAAGCACTTAAGGTATTGAGAGCTAGGTTATATGAAATTGAAAGACAAAAAAAAGAAATGGAAAGATCAACAATGAGAAAAAGTCAAATTGGTTCTGGAGATCGCTCTGAGCGTATAAGAACTTATAACTTTCCACAATCAAGAATTACAGACCATAGAATTAATCTGACTTCACATCGATTAGAACAGATTATAAAAGAAGGTGAACTAGATGAATTTATTGAGGCATTGATTTCACGAAATGAAGCAGAAAGGTTGGCTGGAGGGGGTAATGTTACTTTTTGATGGAAATTTGAAACAAAGCATAGGTATCAGGTTAAAAAGAAGTAAAGTTAGTTG
>NODE_210_length_677_cov_2.041818
GTATTCGTATAGCATCTTCCCTTTTACCTTGTGATTTAGGATACTTTTTGTTCAGTGAACTAATATAATTTAATAGGAAACTCTTAGTTAAATCTTCCTTTTTCACTTCTGATAATTTTTCTAGTGTTTCTATATATTTCAAAGTTTCCGCAAAAAGCTGCGCACCAGATGGAGAAAATCCTGGCAGTGGTTTGCTCTGCGCCTTATAAAAATCGGTTTGTAAAAAATCTTCGGCTTGTTTTTTTATTACTGAAAGTTCATTGACGGCTTTTTCTGGATTGATTTTTTTTAAAATACTAGTAGCTTTTTTAATCGCTCTTTCTCTCTTTTTATTATCTTGTTTTTCGTTTAAGATTAAGCTTTCAGCTTCAGTAAAAGCATTCCCTTGGGCACTTTTGGCAATATTACAAACAACGTTTTTTACAACTTGCTTAGTTGCTACATAATCTATTTCCTTTGTAAAGCAATCAATAAATAGCTGCCAAATTTTTTTGTTAACGGACTTACTTTTCTTATGTTCGAAATCTTCTACATCTTTGAATCCTAAAATAGTATAGAGATTTTTTTCAATTATTGTTTCAGCATGTTGTTTTGCCACTTTACCTTTTATATTGAATAGAAATTCACTAATCTTAGTTGTGCCCATAATATTACCTCACAATATTAATGTTATATAA
>NODE_211_length_677_cov_1.554545
CTATAAATATAGAGAAGTCTTACTAAATAAAAAAGGTAAAAGAACCTCTGAGTAGTAAAGTTTTGACTCTATATTACTGTAAGTAGTGCTGTAATAGTGTTCTAACAAGCGTGACTTGGCTGAGTATAGAAAAAATTAAAAAACCGCTATAATTTTACGTAATCTACCAATAATTACCTAAGTTTTTACTGGATTTTGTGATTGATTCTGCAGGTCAAAAACAAATTTTGAGTCATAAATACTTTTAGTGCCATAATAAAATAGGGAAGTTTGTCAAGTAAAGCTCTTTATTTCATCGGATGCGCTGCCAAATTGTTATGCAAGCAAGTTTTTAGTTTTCGTATACCAGAAGTAATTCTTGTGCATTGGCCTTGATTAGAGTAGGACATTCTCTATCATTTAATAATGAATGCAATATTTCAATTGCACCTTTAATGTCGTTATTATGTATCTTTACTACAGCGATAGCTTCTTGGCTTGAATAAGGATATACTGCACTTGATTCTAAATTATCAATTTTATCTTTATTTATTTTTTCACCGTTGGAGTGAAGTAAGCTCATTACCTCTAAGTATTGTGCTAATTCACGCAAAACATTAGGAGCATCTTTATCATCTGCCAAATCATTATAAATAATAGATGCTGTGTCTGTTGGCATTGAATCTGAGATATGATTG
>NODE_212_length_677_cov_1.289091
CTAACATTTTCTCCTATTGTAATCGTATGTGGTTTAATCTTATTTTCTGTCCATATCGATTTACCTAAATGAAGCTGATGACTCCAATCAACCATCCACACTAAATATGCATCGAGCTCTGGCCTAAATCCGTCAATTTCCGCAGAGATAAATTCTCCTGGTGAAACATTTTCCACATTCCAAGTATTTTTATTTACTACTCTCGCAACCTCAGCAGCTAATGTTCTAACAACTACCGAGGAATCCTCTACTGTTCCATCAACTACAATCCTCGCCTCAAACCTGGCTTTCAATGCTAATTCATCAGTACCTGCATCTTTACCTGGTTCTAAACGTGTTAGTTCTACAAACACCGCTGGCGCTACTAATTCTTTCCTTATTGCTGGATAAATTTCACATGTCTGTATAGCCAGTATTTCTTCCTTCAGTGTGCTGCAAATTGCTTGATGTAAATCTTTCCAGAACTTTGTCATATCTTTAAAATATAGTTTAGCTCATGCTTAAAGTATTTCTCAAACACTCTCTCACTCTCATAATCAACAAGGTCTTTTATTATTCTTGAGCCTTCTGGTTCCAGTGGTAGTTTTACTTCCTTTATTGGCAATGCTGCTCTTCCTTCACGTTTAAAAGCTCCTTTATAACCTCTTGGCATTGTTGCAGTAAATGCTCCTATAAAC
>NODE_213_length_676_cov_1.561020
TTGTGAGGGAGCGTAAGAGGTGTATAAGAGAAAGAATGAATATAGAGGCTCGAAAAAAAGTATTCTCCAATGCGCTTTTTAAGTTTTTATATTCAGCAGTCTTTAACTCTTCATTGGTAATAAAACTTTTCTTTATGGTTATTAAATTGCTAAATTCGGTTCCATCATTTTGATATTTACACTACCTATTTACATATAACCAAGGAGAATTTATTTCAAACTTCAAATTTTCACAATTTTTATTTTTGATATCTTTTATTATCATATGGCTTTCCTTAGTTTTAGGAACACCAATAAAAAGGTCTGATATTTGGTCAGAAGCTGTATTCACAACATCATTAAGCCAATTATCTCCTAAATTCAAAGCAGGTCCTAGATTTGTCTTAAAAATCTTATTTTTTTGCTGAAACTCATATTTGATTGTAAGATCTTCTACATTACGTAAAGTAAGGTCAGGCAATTCTAAGAACTTCTTTTCTTCTTCATCAAGATATACTCCACTAATCATACGAAAAACAGAATCTCTTAATTGCTCATCTGAATAATATAATCCAACACCTGTTAAGCCTAAAGTTGCTTCCCCTTGCACGGTAAGCTGGCCATATTCATTTACAACATTATCTTCTATAGTTAATTCACTATGGGATATCACTTTTGAATTTTCACCTTGTACAGC
>NODE_214_length_676_cov_1.366120
ATTATGCAATGTCAGAACTTGCAACAAGCATCAATTGTCGTATATATGCACCAGTTGGTAAACATAGTGATTTATTGCCATATCTTATTAGGCGCCTTCTTGAAAATGGAGCTAATAGCTCGTTTGTCAATCAAGTAAATGATTCTGACGTTAAAATTGAAGAATTAGTCTCAGATCCATTAGAAAAAGTAAAAAGCTTAGAATATGAGCCTCATCCAAACATTCTGTTGCCACGAGATATTTTTGGAGAGGAAAGAAAAAACTCCTTGGCGATGGATATTAGCGATTCAATTACAGTTTCGCAATTCGCAAATGATATAAGAGAATTTAGTGAAAAGAAATGGCAGGTTGGCCCTATAATTGATGGAGAGTCGCTTTTTGACAGTGCGAAATTTACTGAAGTAGTCAATCCTGCACATTTGGAAAATGTAATTGGAGAGGCGTCAAGCACAACAAGTGATCAAGCTTTAAATGCTCTTAAAATAGCAGATATTGCTTTTACTGAATGGCAGAATGTTTCAGCAGAAGAACGTGCTAAGCACCTTGAAAGAGCTGCGGATTTGCTTGAAGAAAGAATGAAAGAATTAATTTACATTCTAATAGTGGAAGCAGGAAAAATTTTGTCCGATGCAATAGCAGAAGTAAGAGAGGCAATCGACTTTTTGCGTTATTATGC
>NODE_215_length_675_cov_1.156934
TTTGTTTTTTGTAGTGGTAGGGCGACCGCCGGGATCTACACCTAAGGCTTCGTCGGCAGGGTCGGATGGGTATAAGAGACAGGGTATAGAGTTTGATTGAAGTATCAGTCCATTATGGTGATGTAGATAGAGCTCTTCCAGTGTTGAAAAAAATAATTCAAAAGGAAGGAAGAGGGCTCAAAATGAAAAAAAAATATCACGAAAAGAAATCAGAGAAAACAGCTAAAAAAAAAGCTGAAGCAAGGAAAAAGAGGTATCAGCAAGAATGCAGAAGACAGCGTTATGGTTGGTAGTTTTTACTAAGGTTAATAATTAGTTATCTTATGAATATTCACGAATATCAAGCAAAGGAAATTTTACACAAGTTTAATGTCCCGGTACCAAAGGGTTTTGTTGCTACATCTGCAGAAGGAGTAGAAACTCAAATAAATCAACTAAAATCTGATGTGTTTGTGGTTAAAACTCAATTTCATGCAGGTGGTAGGGGTAAAGCCGGTGGCGTAAAGCTAGCAAAGTCAGTTGAAGAAACTCAACAGTTTGTAGAGGACATGATTGGTATGACTTTAGTTACTCATCAAACAGGGCCAAGCGGGCAGCAAGTAAGAAAAGTGTACATTGAAGAAGGCTCAAGCATTAAGAAAGAGTACTATTTGAGTCTAGTAGTCGATCCAAAGC
>NODE_216_length_673_cov_1.895604
CCGCTGTATCAACTGGTGGATTTGCTAACTATAACGATTCTATAGGCTACTACAATAACCCTATATTGGAGGTCATAACAATTATCTTTATGATTTTAGGCTCTTTACCTTTTCTGAGCTATTTAAAAATTATAAGACGATTAGATGTTTGTTATGATGCACAGGTCTCTTACTTTATTAAGATAGTTGTTATCTCATCTTTGCTTGCTTGTTTTTGGTTATATAAAAATTTTGACTTAGGAGTATTTTTATCATTTAGGTACAGCACATTCACCATTACCTCCTCTATCACATCAACTGGCTATGTAATGTGCAACTACTTGAATTGGAGCTTTATTTCAGTCTTAGCTTTCTTTTTAGCCTTTATTGGTGGATGTGGTGGTTCTGCTAGTGGTGGAATCAAAATCTTCCGTTTAGTCATTTTTCTAAAGTCTATAAGGAATTACTTTAGCTCTTTATTAAATCCAAGTGAAAGCGATAGAGTAAAACTCAATGGTAAAATACTGGAAAATGATGAAGTTCAATCCGTCTTTACGTTTTTTGCGATTTACATGTTAACGTTCACTATATCATCAATAGTGATGTCTTGCTTGAGCAATGCGGACTTTATAACTAGCATCAGCACTGATTCTGCAATGCTTACAAACTCTGGCCCAGGATTTAGTAACCTGAT
>NODE_217_length_670_cov_1.528545
TATTTATCCATTCTGTTATACCATACTTAACATAAAGACTATCCGTATATAAATTGACATTACAAGGAAATTTTAGTGCTTTCAGCCCATTGATCACTGCTTTTAACTCCATTTTATTATTTGTAGTATTTTCTTCTCTACCAAAAATATTCTTTCTATGATTTTGAAATAATATGATCGCTGCCCACCCTCCTAAACCAGGGTTACCAAGGCATGCTCCATCTGTGTATATTGTCACTTCCTTTTTATTCATCTTTACTGTAGTGAATGAATTAAAGTATACCGTTACATCTATGAAGATACTATTTTTATAGATATAGAGGCAATTTAAGCCACACCTTTAAATTTTATTATGGAAACAAAAAAAAGTGCTACAACGAGTATTATTAGAAGAGAAAGTAAAAGATAGTTTTTATGTTCTTTCATAGTCAAAACAAGTCAATAGAACAAAAAATAATACTAGCAAACAGAGAAAATAGATAAGAAATTGAGTAAGAAAACATTTTTTTCTGTGAGCTATGACTCTTAAGCCTTATAACGGATACGGCAAACCAAATAAAAACACAACCTTCAATAATTGCCATACTCATGTAAAATAGAGCCTTTTTCAAAAATAGTGCTGGAAGCAAGCTAGTTAGCACCAGCAAGACACTATAAATTAATATATATT
>NODE_218_length_669_cov_0.512915
ATGCTAAGTACTTTGGGGGTGTTAGTTTTACTTATCCTAACGTCAAACAAAAGTTTTGCTGAGCAAGTAACTTCAATAATTGATATCTCTGTGGTGTCATTTTTGTTTATCTACTTAGCATGTAGCCTTGCTTTTCTCAAAGTTAATATAGAAGAGAAAAGCTACTGCAAATTTTTAATTGGAGGTGTGGCTGTATCTTTTTGCTGTTGGATAATATACGAGACTTCTATAAAAACATTGTTAATATCAAGTCTATTCCCTTTAAGCGGAAAACTTATTTATCTACTTTGGTATCATAAACTAAAAACTTAACTTAAATTTTTTATTTGCTAAAATTCTTAAGCTATACTACTGGCTTACATTAATAGAATTAAGAGGTATTGTGTCAAATAAAATAGGTTTTTGGGCTGTTTTTGCTTTAGTCATTAGTAGTCAGATCGGCTCTGGGGTTTTTATGCTTCCAATTAGCCTTGCTCCATATGGCGCTTATAGCCTTATAAGCTGGATGATATCAGGAGCTGGTGCTGTGTCTCTTGCGCTAGTTTTTGCTACGCTATGTGCAAAGTTTCCAGAAACAGGAGGTCCTCACGTTTATGTGAAACATACTTTTGGTCCTGCTGCAGCGTTCTTTGTTGGTTGGACGTATTGGGTAATCTCATGGGTTAGTAC
>NODE_219_length_668_cov_1.062847
GCCTACTACCGGCACTATTTTTTGCTGTTGCACGCAATGCAGGTAAAATTCAACGTAACATAGATACTGTCATCGAGGGTATGGGTGATAAAAATACCCTTACTATGTGTTTAATTTTTCTATTTTCTGGAGCATTTTCTGTGGTTACTCAATCAATTGGTAGTGCAGATACTGTTGCTAATTTAATTCTCAATTTTCTTCCAGCAAGATTACTACTGCCTGGAGTATTTGTGGCTTCCGCTTTTATATCAACTGCAATTGGTACATCTATGGGAGTTGTTGTATTGATGGTACCAATAGCTGTTAACTTAGCAAAAAGTGGAGCTTTTGGTCTTGAAATAGGAACTGCAACTGTAGTTGGAGGTGCCGTATTTGGTGATAACCTTTCAATGATATCTGACACTACTATTGCATCTGTGTCTTCACAGGGTGCTACGATAAAGGATAAACTTAAAGTAAATTCTAAAGTAGCATTTGTTGCCAGCATTATAACACTTGTCTATCTAGCAGTTATGGCAGATAGTACAAAAATTATTCCTACATCAAATTTAGATTATTTATCACTAATAAAGATTATTCCTTATATTTCTTTAATAATCATGGGGTTATTTGAAGTGACTACTTTAGTCACAATAACTGTAAATATAATTATTGCTGGTGTATTAGGG
>NODE_220_length_667_cov_1.459259
CATAATGGTAATTTAATTAATATTTCTCCGATACGCGAACAATTAATTAAACAAGAGTGCGTTTTTCAGTCAGATATTGATACAGAAGTAGTAGTGCATCTGACAGCAAGCAGTGAAAAAGATAGCTTTTTAGAGAGTTTTATATATGCATTAAAGCAAATACAAGGTGCTTACTCTTTTGTGGCAATCAATCAAGAAGTAGTTATTGGAGTACGTGATCCATCTGGAATCAGGCCTCTTGTTTTAGGAAAGTTAAACGGTTCTTACGTTCTTGCATCTGAAACTTGTGCTCTTGATATAATAAATGCAGAGTTTATTAGAGAAATAGAACCAGGCGAATTAGTTACCATCAGTTCGGATAGTAAGCTAGCCTCAATGTTTCCTTTCCCACAGCAAAAATCAAGTTTTTGTATTTTTGAATACGTTTACTTCTCGAGACCAGACAGCATAATGGAGAAGAGGTCCATATATGATATAAGAAAAGAAATAGGAAGAATACTTGCAGAAGAGAGCCCACCAAAAAACAATGTAGATATGGTTGTACCAATACCTGATTCTGGAATACCTGCAGCTATTGGATATGCAAAGCATTCAGGATTACCTATGGAACTGGGGATAATTCGTAATCATTACATAGGAAGAACTTTTATACAACCCACCGCTGAAG
>NODE_222_length_664_cov_2.489758
AATTTGGTTAATACAATGCTTGAAACTCCAGAGAGTTGTACGGCCTGGCGCACTAAAACTGCGTCAAACCATCCGCAGCGCCTTCTTCTATTGCTTACTGTTCCAAGTTCCTTACCTATAGAAAATAAGCTGTCTCCAATCTCGTTATTTTGTTCAGTAGGAAATGGACCATTACCCACTCTTGTTGTATACGCTTTTGCTACACCAATAATGTAAGCATTGTAGGATAATCCTGAGCCTGTTATCGCTTGCGATGCTACGGTATTACTTGAAGTAACAAAAGGGTAAGTTCCGTGGTCGATATCTAAAAATGCGCCTTGAGCGCCTTCAAATATTATTTTCTTACCTTCTTTCATAAAATCATTTAGTATCTTCCACACAGGTTTTTTATATAAAAGAATTTTTTCTGAAATCTCTTCAATTTCCTTTAATATTTCTTCTTTTTTAACTACCTGGTAGGTAAGTCCTTTTCTGATAGCATTATGGTAACTCAGGAGAGCGTCCACTCTTTGATTGAGCTCATCTGTGTTTTCTAAGTCACAAAGGCGTATAGCTCTCCTTCCAACTTTATCTTCATAACATGGTCCTATCCCTTTGTTTGTTGTGCCAATTTTGCAATTTCCGTTTAAATCTTCAAATAGCTTTTCCTTGTCTTTATGTACAC
>NODE_223_length_664_cov_1.532588
CATATATGCTTCTGAGAGCTTATTTAGAGCTCGCATATCACCACTTAGGCTAGCACAAGATTTAACATATATAGAGTGCGAAAAACTTGCTATCGAAATAAAAAATACTCTGAGTGATGCAATTGCTGCTGGCGGTTCAACACTGAAAGATTATGCACAGCCATCTGGATCCGCTGGATACTTTCAAAATAACTTTTACGTATATGGTAAAGTGCAAAAGCCTTGCAGAATCTGTAACAATATCATAACACTTATACGACAAAATGGGCGTAGCACTTATTTTTGCAATGCATGTCAGAATTAAATTTTATTTTTGCATATGACACTCTTACCTGAAAAAGATCCTTTTGATTTGTTTTCAAAGTGGTATCAAGAAGTACTTAATTTTCCGTGTAAAGAGTCAACTGCAATGACGCTAGCAACGTGTAGCAAAGACTGCGTTCCATCTGCAAGAGTGGTATTACTAAAGGAATATAGTAAGGAAGGTTTTGTGTTCTTTACTAACGTAAACAGTAGAAAAGGAAAAGAATTGACTGAGAACCCCAAAGCTGCACTCGTATTTCATTGGACAGAATTTTCTAGACAAGTACGAATTGAAGGAGAAGTTAGGCTTCTAAGCGGCAAAAAGGCTGACGAATATTTCTCTTCTCGAGCACGTGCTAGT
>NODE_224_length_664_cov_0.715084
AAGCCGTCAGACGATGTCCTCTCTGGTCTCGTGGGCTCGGAGATGTGTATAAGAGACGTTTTTCTTGGCCTATTCCCATTTTAGATGGGGTCGGCGTTTTTGGTCAGCCTTCCCTAAGCGGCTTTGTTATTGTATTCTTGTCCAGATAATTCCTTCTCTCGCAGGTCTTGCTTTCAAGAATTTTTCACTTAGCTCTTCATTCTTGCTTTCAAATTGCTTCTGTAGCCTCTTCTCTAGTACTTCACTTTTGTTTTCAATTTCTTGCAGCTTTGTCTTTAAGTCGTTATTTTCATTTTCGCGTTGCATTATTTGATCAGCGAACGATTGTCTTGCATCATTCAGCTGCCCTTCCAACTGATCATTTTGTGTAGTCAATTGAGCTACCCGACCATTTAGCGTATCAGCAACCTGTGTTAATCGGGTTACTTCATCAGTTTTATCAATTAGACCTTGCTTTGCATCATCCAGCCGCCCTTCCAATTGATTGTTTTGTATAGTCATTTGATCTACTTGATCTTTTAGCCTTCCAATCTCTTTTTTCTTCTTTTCAAGCTAAGCTCTTGCTTCATTAGATTCTTTGCTAAGTTGCATGACTTTACTAGTTTCTTCAGCTAATTTTTGCTTTGATGCTACAAGTTGAACTTCTGTTTGCTCACATTTCCTT
>NODE_225_length_662_cov_1.149533
CTGTAACGCTCTATTTAAACTTGCCTCTAAATTTTTAGAAATCATCTATTCTCTTTAAAAGTGTAAATTTATATATAATTAGTAGCACACAATTATTAAAAAAACTGAAATCTAGCAGCTCGTTGTAGCCAAATTGAATTACGCTACAGATTATAGTCCACACAGCCTCACATTATAACGTTGTGATAATCTCAAAACGTTATAAGCAGCAGAATTAAGATTATCACATTGTAGGTAAATCTAATTTGGACTAGCTATATATTCTTTCTACCATCCTCCAATCACTTCGCTTTGCAGCAAGTTTACTGGAGCTTTTAAAGAATAGAAGAATAGTTAAGTACATTAATACGCTTTTTCTAGTACTCTGCTTTTCTTCTTAAATACATTGATCTTTTTTCTATCGTATTTAGCCTTTAACGTACTTGGCATTTTAAAGATCTTTTTGCTGTTACGTTTTTGAGATTGCATACTACAATCAAAATTTGGCTCTCCTTCTTTATCTGCTAGTGCAGGCAGTCTTCTCTTATCTTGAGGTGTAACAAAAGATAATGCAAATCCTTCAGCTCCCGCACGTGCAGTTCTACCTATACGATGAACATAATCAGCTTGCGATTGTGGCACATCATAATTGATAACATGTTGAATGTGGGGAATAACAAGGC
>NODE_226_length_661_cov_1.601124
CCTTTTCTGCAGTATCCGTATGGGTAGTCTTCAGTATTATCTATTCCAGATTCGTCAATATATACAAAATTTTCATGACGTTTTGTTGCTATAACCTTTGAAAAGTGAGCTCGCTTCTCTTCATTTCTTTCTTGATATCCGTAGGTCTTTTTTTCTTGTAAATCCAATATTTTTAAGTGCACGGTGAATCGTTTGTCTACTGATATTGCCCCAGAGTTTAGCCATCTCTGACTGAGTTTTGCCACCATGGTTTTTTGCAAATTTTGTAAAAACATTCCAGTCAATAATTTTATGGTTATATCCTACGCTTCCAGGCTTTTTTGACTGAAAATCTCTCGTTTCCTTACGTCTTTTCTGCCACTCATATAGAGTCGTTTTTCCAATTTTAAATCTCTCGGCAACATTTGCTCTACTTTCCCCTTCATCCAATGCTTCCATTGCTTTTTTCCTTAAGTCGTAACTATACGCTGCTGGCATACAAACCCCACTACCATAAATCTATATCTTAACTTGTTTGGATTATTATGAGAAGAGCTATAATTGATAGAATTGAAACTCTATTTACTACCTGGTGGTGAATTTTACAAAAGTAAGTTTTATATTGGAGATTTACGTGGAGATAACATAATAGTTGAGACAACAGGAGAAAGAGCCGGAGATT
>NODE_227_length_658_cov_1.088512
TTTGGTGAGTGCTTTGTGTGATGTTGTCTTTTGTGTTTTTTTTTTTTTTTCAACAGAAAGCGGGCATACAGGGTCCTCTCTGTCTCCTTGGGTTCGGGGATTTGTAAAAGAGACAGTTTTGTTTTTATCTTTCCAAAGTCAGATCCAATTCTAATTGTTGGCCAATCCATCTCCTCTTTATTTGTTGTTTCCCTTTTTCGCATGCAATTTTAGTGTTTTGGAATTTTTTTGGCATTTCACACTCCTTAAATTAATTAACAAAAATATTATTTGAATTAACAAATACTTCTCTATATTAGTGGATAAAATATTTATATCCATATCTTTTTGTTAAAAATTTTATGTCAAAAGATCATTTTATTATATTTAATAATCTATATATTAATATTTGGATTGATAAATTGATTTTACTTCTGTTACAACTTATTATGCATAGATAACCTCAGTAAAAACGATGAAGCTAAACGAAATTAGAGAAAGATTTATAAAATTTTTTGTAAGACAGGAAAATTTCTTCTCCTTTGGTTCCAGAGCATATAAGTGCTGTAAGAGCTAAGTTGATGGCACTGTTGTGCCATCAAACTCTGGAATCTTACTCGACACTAATCTGAGAAGATAGATGTGCTACCGATGTAGCATTGCTGAGCAAAGATTCTAT
>NODE_228_length_655_cov_4.132576
CCCTAAACCTAGTGTCCAATGATAGAAAATATTTGCAGACCTATTTCTCACCTTTCCTAGAAATTGTCTTGCTAGTCTTCCGTGACTCCTGAGTATCTTATATTTCCTTTTGACCCACTTTTCTAGATGCCGCTCTACATTCTTTAGAGATTTGTAGACCTCAGTTCTGTAAAATTTGCCATAGTACTGATACCAGCCTCTGACTATTGGATTTACTTTTCCTGATATCTCCTCTAATGTTATATGCGTATTTCGTAGCATTTTCCATGATCTTATGGTTGTAGTAATCTTTTTCTTGGCCTTGTTGCTAATTGCTGGGAGAAATGAAACAAAATGCTTCCCTATTTTATTTCTTGCTAACCTGGGTCTGAATGTGTAACCCAGAAAATCAAAACTTTGTTTAGGAAATTCATCTCTCCTATTGTCATCCTTACAGTACACTATCTGTGTCTTTTTAGGATGTAATTTCAACCTATACTCAGCCAATCTCTCTTCGATCATTACTTTCACAAATCCTGTCTGTTTCTCTGTTCTGCAGTGCACTATCGCATCGTCCACATATCTCTCAAATGGTACCGTCGGATAGTTCTTTTTCATCCATATATCAAACACATGATGCATGAATATATTAGAGATGATTGGGCTAACTGAACCT
>NODE_230_length_653_cov_1.676806
TTTAAAGACAGAGTAGAAAGCCTTGCTAAGCAAAAGTTATCTTGACATTATTTATATAAATGCATAAATTTTTTAATAAGTTTGGTATTTCCATTGTAATGATTTTTAGATTATTGTTCTTACTTATTTTTATAAGTGTTAGTTCTTATGCAGCTATTGAACAAAACTTACCCAACACTCAAAAAACTGATGAAATAACATCAAAAGAACTACTGTCACTACTGCCTGATGATAAATTATTAGGTGATCCAAAAGCACCAATTTTAATGATAGAATATGCTTCGCTCACTTGTTATCACTGTTCTCTTTTTCATAAGAAAGTTTTTCCTAAAATCAAAGAAAAGTACATAGATACAGGTAAGATGTTATACATATTCCGTCATTTTCCTCTAGATTACAGAGGATTAAAAGCTGCAATGCTAAGTTATTGCTATGAAAAAGAAGAAGACTATTTTAATTTTAACAAAGCTGTGTTTAATGCAATAGACTCGTGGAACTACTCTAATTTTAGTGATTTAACTATACTACAAAAAATTGCTGCACTAAGCAATTTGAAGCAAGATGTATTTAACCAATGCATTAATGATAAAAAGATGATGGACAAAATTATAAATGATAAATCACTTGCAATTAATAAACTTGATATCACAGCT
>NODE_231_length_653_cov_1.319392
CAATCATACTAGTAGCAGTTACAAGATTATAAGGTTGCTAGAAAATCAACAAGTTGTTGAGAACATCAATTTTATTGATTATGAAAAACTTAAATTCATACTTTGTAATGATAAGTTTCTCTTTAGCGATATTGTAAAACTACTAAAAAATCAGGAGGTTGTTGAGAATATCATTTCTTTTAACATTAAAAAATTTCGACTCATATTTTATCGTGATAATCTTAACTACGTAGATACAATAGAATTACTAGGAAATCAGAAAGTTGTTAATGGAATCGGTTTTACTCCTTTTGAAGAGTTAAAATCCATGTGTAGTCATTCTAGTCTTAGCGATATTATAAAACTACTAGAAGATAAAAATGGGCCTAGTAATGTCTTAAGTGGGACACGGGAAGAAAAAATGCAAGTCAGTTACATATCATGACATAGCTTAAAAAGTGTTTACATCCAAGGTTTTGCTTTATAAATTTAAGAGGGTGTTAAATAAACCATACGCATCAAATTAAGAAAACACGCTCAATTTAGACCATTTTTGCCATATTTCTTAGTAAAATCACTGGTAGCTGACACCGAGGTTCAGAAAACTTTATTCATAGAGTAGAGTATAGACTATCAATGATTTTTCAGTAATAATGTAGTTCAGGTGAATATAG
>NODE_233_length_651_cov_0.860687
TTATCAAATAAGAAGTTAGAGATTACTTCCACTTCTGGGAGTTCTGGCATGATACCTCCTTTAAAACTTAAGTTTCTGATGGTAATTTTGTCGTTAAAGCTTCCTCAAATACATTCGAGTATTCTGCGGTGCTTTCTCCTACAAATTCCTCACCATAAACGAGTTTTGAAAGAGTTCTCTGTCTACTCTGTTGCTGTTTTTTTCTTTTTAGAATATTTTGCTTTAAAGCTTTTGCCAATCTTTTTCTCTCTTCTTCTTTTTCCTTATTTTTTTTCATGTTATTCATTATCATAATACGTGAACTTGCCGTTGTAGCTCAGGTGGTAGAGTACGTCATTGGTAATGACGAGGTCCCAAGTTCGAATCTTGGTAACGGCACACCGAATTGTACTCATGTTGTTGTATGTATTCAACGTTTATGATTGTGAGACATTGAAGCTGCCTGTATCTATTATAAAGTAATTAGTGAGGTCTAAAATAGGAAAACAAATGGTAGAAAATGTAATTGTAGATTTATCGCACTGGAAGCAGGATATAGATTTTAAGTTAGCGAAAGAAGATGGAATATTAGCCCTAAAAGACAGGAAAAACGACTTATTGGATAAGCTTTTTGCTAATTGGCAAAATAAACAAAGACAACTTTTGTATATC
>NODE_234_length_649_cov_1.147510
TCTTTTACTAATACGGTAATTTCCTCTACCTCTGTAATTTTCTCATCCTTTTTAGTTTTATACTTATCAAACTTAAAACTACGCAGAAACGCACCATATGCAACATTTGCTGCACTACCTTCGATTAAAATCGCTGCTTTCTTAATTTTTAATCTGCTTAGCTCACAATATATTCTACCACCAATATTTAATCCTTTGCTTTCATCCCATTCATCTCTCATTCCAAGACCAGCAACTATAATATTTTTTCCCTCTGATGAAGTGACGGAGAAAAATTCACCAAAACCTCCACTAAAACCACTAAATTTCTTGATGTTATCTATAGCTTGCTTATCTTGTAGAACACTAGTTATGAGCTTATCACCCTCAAACAAACCTACCACTAGCGTCTCAAAATCGGGTAAAGCTTTAGAAATTGTTATCTTCATCGTTGACATCTCCGTTGCAAATAATTGTAAGCTGCACATAAAACATTAGTAAGATATTTTTCATATACATTTTAAGTACAATAGCCCCTGTCTCTTATCCGCATCTGACGCTGCCGACGAAGGCTTCGGTGTAGATCTCGTTAGTCGCCGTCTACTTACAAACAAAAACAACTAATATAAACAGGTCATCCAAAATCCTAACCACCACCATACCCTCACCA
>NODE_235_length_648_cov_1.007678
CTGCTACGGAATTGTAACCTAGATGTACAGTAGGAGACTCAGGGTTACGCATGGATTTTAAATTTTCGTTAGGACTAGAATCGCTAGGCCTTTTAAATAAAAGATAAGCACCATGGCCGTTAGTAAACCAACATGGAGCACCGCGTTTTTCTCTGTTATCATCTTCATTAATGCACTTGCACTTTACAGTGCAACTTGCTTTAGGCTTACTTGAAAATTTTTGTATGCTAGGTTTATAATCATTACAAACTAAGTGAAAGTCAGGCAGACTGTTGTCACCTTCCCCTCTTTCAAATTTGTTTGCATATTTTAACTGCTCCAAACTTTCCAAACTATAACTATTTTGAGATTCCTTCTTATTACTATTGCTCCAAGATGTCCATGCACCATTTACTCGTACTACTAAACTATCTCCATTGGTTTCAAGGCCGGTATCCTTCCACTTCACTACTTGATTAGGATGAAAAGCATAATTGATTTCTCCGGTTTCAGGATCAATAGGTTCTCCACTTTCACCTTCTGGAAAAAACGCATCATGACCGATTGGAAAATGAGCACCAATTGCAATGGGCTCAGGACCAAAATAATCAGCAGATATACATCTTGGAAAAGGCATATCATTCTTACTACAACCTGTAAACAGCACAC
>NODE_236_length_647_cov_2.501923
CTTCAAGTGAAACGGCAGCTTCAATTAAGGCCATGCGTATTTCTCGCATGGCAAGGTTAAAATCATCTTCAGAAATGATTGACTTTCCTCTCAGTTTATTAAATACAGAATTTAAACTTTCAGTTAACGATTTAAACATAATAAAATTAGTAGAATACTCATTAGAAAGAGAGAAGAAGCTGAAACGAAACTCACTGAGTTATAACCCAGCACTTCTTTAAGTTTAGTAACATCATTAAAGTATAAACTAGTAAGTGAATTAGTCAAGTTTTGCAGTAGGTTGGCAGATATTTCTCTCACTTTAAGGACCAGTTGATTGAACAGCAAGGCAATGTAGGGTATGAAAGCTCTAAAAATCCAATCAACATCCATTTTAAAATTTATTCTCGGGTAAAATAACTTGCGTAAAGGAATAAACAATAAAGTGGTACATAATAACAAATTAAATTGCGACAAAATATTTTTTGTGTTGTACACAAAATCGAAAATTGAAGATTTATTGTAAATAGGCAAGTAAGGATTGCCAGCAATTACACATATGAATGCTAAAATAATCATAGTCATTTTGCCTCCTCTCTCTGCTAAAGGTTTTGACTTACTTTTTGCAATAAATAAGTAATAAAGAAACTTTAGCCCCACGCTTAAAT
>NODE_237_length_647_cov_1.528846
GGTATGAAGTTTTATTTAATGAGATTTCTCGTCTGTTGTCTCCGTTATTAAATGGAAACCGTCTACTCGCGAACAATGAAGCTAAATTTCAGGCTTTATTGCGTGGGATATTTCAAAGTTGCGATAATCCTGCCAAGGTAATTATTGAGTTCCAGCTACAGAGAGGAAGGAAAATAGACCTAGTATTATCAAAATCTGCGGAAAATGATGATACTCATCCAATTGGAATAGAGTTGAAGTATGCTAACACCGCAGAACAAGTTGAACGAAAAAGGGTGGAGGCAAATCGACAGTTAAGTGAATACGAATTTTGTGGAGGATGCAAGCGTATTACTGGGGGAGATGCGATGGTTTTGTTATACGCTATATTAAATGCTGTAGGGCAAAGACAGAATCTGATATCAATTGGTGGTCTTCGTGAAACACGTGAATTTTCTAGATAATTTTGTAACTAATAAAAGCACTAGAGATAAGGTTGTTTATGGATAGAATGTATATATCAAGCTCTAGGGTGCGTTTGGGTAAGATTGGAAAAACAAGCAAATTCTTCGAGCAAAAAAATTAGATTTGTGTTTTCTTAAGTTCAAATTAACTTCATAAAGTTTGTATAATTTATTGTCAGAGTTTTTTTTATTCTCTTTTTACTG
>NODE_238_length_645_cov_1.569498
CACTTAAGGAAAATTTATCAAGATATTTCAATGCAAAATGCCCTAAAAGTATATCAGTTTCTTTACAACCCCTATGCCAACTCCTATACATCAGTTTTCTTCTTAATAAGGAGATATCTATCATTGTCATTAAACTTTTTTTAATTTAAAGACTAAACTAAATACTTGTCAAGCAAGGCGCATTTTAATATACTCAACGTTTGATTAAGATTTAAAACATAGGTGGAATTAATTTCTCATCAACTTAGCGCTGGAATATATTATTTTTTATCATTTTCTTTAATAATTTCTATCATAGTATTCGTGCATGAATGTGGGCATTATATTGTCGCTAAAGCATGCAAGGTTAAAGTTGAATCTTTTTCTATAGGCTTTGGTCCTGAAATTTTTGGTTTTAACGACAAGTCTGGAACTAGATGGAAATTAAGTGCCTTTCCATTGGGTGGCTACGTTAAAATGTTAGGGGATACGAATGCAGCAAGCGTTCCTGTTGATCAACAAAAATTAACTGAAGAAGAAAAATTATACTCATTCCATACAAAACCTAGATATCAAAAAGCAGCAATAGTTTTTGCAGGGCCTTTTGCAAACATGATATTTACTGTTATAGCTTTTACAGTATTTTTCAGCGTGGCAGGTTATTAT
>NODE_239_length_644_cov_0.916828
GTGTTCTGCTAAAACATATTTTGTAATCTTTTGATCAGTATAATTTTCTACTTTGTAATTGTGAGCAATACTGAATCTCTCTAAAATTGGCTTGTGTTTTAAATTCCAAAATTGCTCAGATAGTTTGCTACTCCCTAGTAAAAATTTATTTCCTTTTTCTTCTACATTACTAATTGGAAAACATGCGTTTATTTCTCCTAATCTCCAACTATCCGACAATATAACTTGCGCTTTCGCAAACTTAATTTTCGGCAATAAGCTCTGTGGTAGTGGATATAGCGTTTTTAAGTTGTACCATTGATGATTTCTTTCATATATACCATTGTAATTCTTTGTATGAGTTTCTGTTTCCCCAAGTACTGCTACATCTAATCGATATATGTCATTACTAAATGCTTGCTCATAATGGTTGTGTAGATAACTCTTTATAACCTTAATTGATGTACAACTAAACCTAAAAAAATTTACTCTACCAAACGATAACACTGGCCCATTTTTTTCAACTTTTATACCAGAGTAGTCTGATAACAAACTTCCAAATAAACTTTCATCTAATATAAACCTGTCAACGTTGTAGTGGTCATTAAAAATCCTCATTAGCCTTGATCTTGCCGGTAATGATAGTTTTGCAAGCTCTACAACCA
>NODE_240_length_643_cov_1.819767
GCTATATGCTGAGTCAGATTTTAACGCAGGATTAGGTCCACCAATAAGACAAGCAATATCTCTTGCCTCATTCCAAGTACGAATACTTACAGAATCCCCTTGCCAATCTTGAACAGCAAGTAAACCTGCCTCAAAATCAAGACAAAGTGTTGGTTCATTTATGGTCTTTAAGAGACTAGTTTTACCTATACCATAAGGACCAAAGATGACCATTTTTATACCTGTTTGAACTTTTAGCCGTTTATTGCTGTTCATTATTTTCATTTTTCTCCCAGTACCTAAATATATATGTACGATGACCTAGGCAATTCGTCCGCAATTTGCAAAAAAAAATTTTGAGCAAATATAATCGAGAGCTTATAACTTACTCTAAAACTGAGAATTTATCGCGTATGCGTTCTAGTGTGCGATAGATAGTTGTCTTTGGTATTTTGGTTATTACAGAAACTTCAGTAATAGTAAATACCTTAAGTAATTGACATAAATTACTATCTTTTTCAGACAAAGTTGAAATTATATTATTTATATCAGTGCGAATTATCGCTTCGATTTCCGAGTTCCTATCGATTTCCGAGTTCCTATGATCTGGAATATCGTCGTTTATATCATCAAAAGTTATATTACGTTTTAGACATAACTGATT
>NODE_241_length_642_cov_0.994175
GCATTGTTGAGTGCATTCAAGAATTACAGAACTATAATTTTGCCAGAGATAGTTTCACTAGAGAATATTGATGAAGAAGATTTAATATTAAATCTTGATAGAGTTAAAGTTATTAACCCGACAAAGAGAACGCTGCTACTCATTCAATTCATATTGGAGTGGAATAAAAAACACAATGATAGTTTTCCAATCGATCTAGTTTACAGTTTGCCGTCATTACTTCAATATACCCAAATAGCGGATTGTTATAAGCTTGATGAGCATTCGAAGAAAATAGAGAATTTCATAAACTTACTTATCAAAACTTGGAGTAACACTTTAAAAAATTTAGGAGTAGTAGATATACTAAAGCATAAGAGTGACTACATAAACAATATGATAGCCTCCCTGCAGAAAGATCAGCATATGATCTTTATTGGAATTGGGAAGGAGGAGATTTATAAGTCGTTGATTAAAGCTGTATACGACCTGCCATTTGGAAAGATAATTTTACCTAATCTGAATTTGAAAATTAAAGAGAAAGATTTGCAATCACTTGATAAAAAACATTATCAATATTGCCTGAAAGATCTGCTCGATGATTTAAGTATAGGCAGAGAGGATGTAAGTTTTCTGCCAGAAGCGTGTTCTCCAGTGTCAAGC
>NODE_242_length_642_cov_0.765049
CTATTGGCTAAGTTAAGGTTCGTGCATACTTTTAATAAGGTTGCATCACTTATTCCTTCAAATGGGATAACCTTAATCAGTTCATCTACTATTAACGTTTGCTCCATACAACATTATACTAAACACTACATGTAATTGTACCTGAGATTTTCAAACATTCTGCAAAATGCTTCACCGCGTTCTTCAAAATTTTTCCACTGATCAAAAGAAGAACATGCAGGAGAAAGTAATATCGCTACTTCTTCTTTGTTATTTATGGCCTCTTCAAAAGCCAGTTTAAATGCGTTTTCTAGATTATAGCACTTCATATAATCTATTTTGTTCTCCATAATGTTTGCAAAAACTTCAGTTGATTCTCCAATAAGAAAAGCTTTTCTAATCTTGGTGAAATGATTGCTTAATGATTCTATTCCGCCTTTTTTGCTTTTTCCGCCAACAATCCAATATATGTTTTTATAAGATAAAATTGCCTTTTCGGTCGATTCTGCATTGGTTGCTTTGCTATCGTTGATAAAAAGTACATTATGTATTTTGCCAAGAAATTCATTTCTGTGTCTTAGCCCTGGAAAGGATTTGATGTCATTGACAATAGTGTTGCTATCTACTCCAAGTAACTTACACACGGTGTGCGCAGCTACTATA
>NODE_243_length_641_cov_2.667315
AGGTTACGCTACAAGCAAGCTCTCTTTTGAATCTTTAGGTAAGTTTGGCATATATGTTTCCTATGGGCAGATATCAGGTAATGCTCCTATTAATTTCTCTTTACTTAGTTCGCGTTCGTTATTTGCAGCTGGAACTTCGATATATCACTACAAGCACAATAGACTTACGTTAGTGCTTACTGCAATGGAAATTTTTGAAATGATAAGAAAAAAACTTTTAATTGTACGAATTAATAAAAAATATAAATTTGATGAAATAATAGAGGCTCATCGTGACATGGAAAATAGAAAAATAAGTGGGCTAAATATCATCAAATTTTCTTAAAATAAATTAGTAACCTAAAATAATTATTCATTAAGTCATATCAACAAGAATTTCATATGGTTAATTCTCTTTTTGGGAAAGTTAAAAGCATACAGCTATAGCTAAACTGACTGAGATTTTTACCGGACTAGTTTGAGAAACTTGTCATTCTGCTACTCGTTAGTGGCGTGGTAATGCGATGTTTTATCTATAGATATTATGTTCACAGTAGTTTCAAAAGAAGCTGAGTAAATAAGTTATATTTCAAATTAGATTTGGTGTCACATCTAACATTATAAGTATTATCACTTTAATAGTATATGGAGCTGTTATTTTT
>NODE_244_length_640_cov_3.134503
CGGCAAATTAATTGTAGTTACTTTTCATTCTTTAGAAGATCGTATAGTCAAAACTGTTTTTAAAGATTTATGTAAACCAGGATCTACTAAAACATTCTTCCTTTTAAATAAAAAAGTGATCAAAGCAAGTTCAGAAGAAATAAATGTAAATCCACGCGCGCGTTCAGCAAAACTCAGAGCTATACAGAGGTTGTCATGAGGACCTTTCGTGCCATTTCAATAATTATGCTTTTTTAGTATTGCTTTAATATAGTTATGCAAGAGGCCTAATTTTAAATAGCTAACGTAAAAAATTGCTTCCATATATTTTAAATCTGATTATAATTACAGTTAGAGATATTTTAAGAGCTCAAAATCTATCTTTGTCTGCAGACTTTTTCTATTAAACAATCAAATTCATTAAAAATGTAGTGTGTCTTCTTCAGTGTATACACATATACTTAATCTCTGTCGTATGTGCACTGCATTTTTTTCTAATCTTTTTTACACAGGAGGATTTTATGTCCAGAATTCCAGATACTTGACCTTTACTTTAGCTAAAAACCAATAGGCGCCTATGGCTCTGTCTCTTTATACACATCTCCGAGCCCACGAGACCAGAGAGGATCTCGTATGCCGTCTTCTGCTTGAAAAAAAAAAA
>NODE_245_length_640_cov_1.912281
CTATATATCATAGATTTCACTAAAAAAAGCAAAAAACCCAAGAGAATTAGTTTTGGAAATGGAAGATATGCTACACCTGTTTGGTCGCCAAAAGGAGATTTGATAGCTTTTACAAAAATTCAGTCAGGAAAATTTTACATAGGAGTTATGAAGCCAGATGGCAAAGAAGAGCGCTTGCTTTCAGAGGGACATAAAATTGAATCTCCGGCATGGCTACCAAATGGCAGAGAAATTATCTTTACTAACGCAGAATCACCAAGCAACTCTAAATTATATTTAGTAGATTTAGTAAAGAAAAATCAAAAAATGGTTTTTACTCCAACGAATGCTTCTTTACCAGATTGGTCTTATTTTTGAAAGTAGATCTATAAAATCGGTATAAATCTTGCTTTATCTTAATCGTTTATAACCTTCGGTACTACGAAATACCCATGCTCCGATTTTGTATTGGATAATATTTCTTCTTTAATGTTTTGAGAATTTACAACATCATCGCGTACATGGACATTCTTATCTATAGTTCCATAACGCATAGGAGAAACACCTTCAGTATTAACTTTCAACAAAGTATCATGTATCCAATCCAGCATTGTCAGTTCTTTTGAGTAGTATTGAATCTCATCATCGGATAACTTAATCC
>NODE_247_length_638_cov_0.479452
CAATTATAGAAGTAAAAGACACTATTTTGCCGCTGGAAGATGAAGATATTTCAAATCTGGCACAAGAGATATTTACAAAACAAGGAATAAAAATATATACGAGCAATAGTGTAAAAACTTTCACTAAAAATAAAGACGCTGTTCTAGTGCAGCTAAGTAGTGGTGATAATAAAGAATTCGATAGAGTAATTGTTGCAGTTGGCGTTCAAGCAAACAATGAAAATATAGGTTTAGAAAATACAAAAATTAAGTTGAGTCCTTCTGGTTTCATTGAAACGAATGAGTGGTATGAAACAAGTGAATCAAGTGTGTATGCAATAGGTGATGTAGCTGGTCACCCATGTTTAGCGCATAAAGCAAGTCATGAAGCTGTAATCTGTGTTGAGAAAATTGCTGGTAAAAATGCTCATAAGTTAAAAAAAGAGTGCATACCAAATTGCAATTACTCTCATCCGCAAGTAGCAAGCGTTGGCCTTACTGAGGAACAGGCAATAGAAAGTGGATACGATATAAAAGTAGGAAAATTTCACTCCAACTTTAATGGTAAATCTATTGCACTAAGTGAAACTGAAGGTTTAGTGAAAACAATTATAGACAAAAAAACAGGCGAACTTCTTGGAGCTCACATGATAGGAGCG
>NODE_248_length_636_cov_1.711198
CTTTTTGCCCCATCGCACGCAAATTTATGCTTTGTCTTAGGCTCTCTAAGACCGAAAGGTGCTCCCTCCATAAATGATCAAGTGTCATGATCATCACTTGTTTCTCTATCGTATTCCACAAATCTGTCGTTTGTTGACTATTGAAATATTTTTCTTTCTCAGTAAAAAATTCTTGTATCTTGTCATTTATATAATCCAAGGCTTCTTGTTTATTCAAAAACTCTGCTAGATTAAGCGTTATCCCGTATCTTATGTGGAATTCTTTTGCAATATCTTCAACATAATCTTCGTAATAACCACTTTGTACTATACCTTCTATTATATCCTCATTTACTTCACTATATACTTCAACTAAATCATTGATTTCATTGTTTAAAATATGATTTCTCTGCTTAAAAATAACCTTACGTTGATTGTTGATTACATCATCAAACTTTAGCAAAGACTTCCGCACATCATAATTTCTAACTTCAACTTTCTTCTGTGCTTTCTCAAGTGCTTTATTAATCCATGGATGATGAATAGCCTCGTTGTTCTTTAGTCCCACTTTTTGCAAAAAATTCCTCATTCTATCAGAACCAAATATCCTCATTAAATCATCTTCAAGTGATAAAAAGAACTTAGAAAGTCCAGGGT
>NODE_250_length_633_cov_1.901186
GTGTAGCGCCTTGCCCTTTCTGTGAATTCCTCTCATTTTGTAATTTCTCAACATAAATATTGCCGCTCTTTTTATTTCTAAACCCAGCTATTTCTTCATTAACTTTGTTTTGCGACTTTTCCTTTAAGCTTTCTCCAACACCTGGTTTTCTAGGTTTATCTATACTTTCACTATTTTTGCTCGACCCCTTCTCTAAGTTTTTTTCAATATCTGATTTTCTAGCGTTAAGCTCTTTCCATGTACCAGCTATGCTAAGTGGCTTATGATCCTTCTGCTTCGGCTTTGGCCTTTCCCCATTTGTAACAACATTAAAGTCGCTTTTTACTTCTTTCCAACATTCTTTCAATTGGTGTTTCCACATAGTAAGATAAGCATCACCATACTTTTTCTCATTTGCTACAAACAATAAAATTGGAGCCTTAAGTATGGTAGCTCCCATATTCACTAAATTTTTTACTGCCATTGCAGGGGTGAACAAAAGATAGCCAAAAGATTTTGCAACTCGATTTTTTCTAGCTATCAAATTCTCTCCTAATTTCATAGGAATGAAAGTCAGCAGCCTAGCACAAATCTTAGCTAAACCCGCAGCAAAAACAATAGGAACAGATATCAGACTTTTATCTAGCTCTAGAC
>NODE_251_length_632_cov_1.376238
ATTGCTTTCTTTCTCAGCAAAGATATGTTGCCTGAGGCAAGGTGCAAAAACAAACAATGCCAGCAGTTAGCTTCTCTTCTTCAAATGAGAGATCAGTTAGTAAAGTCACGGGTATCTTTAATCAATAAAGTTCATGGTCTTTTTAATTACCATGGAATAAAAATTAAAAAAGAAGTACTTACAACTAAAGTAGGATTTGAATGTGCTACTCAAAAGCATAATTGGGATCCTTTAGAAAAAGTTGAAGTTGAAGTGATTAGCTATCATTTAGAAGCTATCCGAGAAAGCCTTAAAAAGTTTGAAAAGGAAATTATAGCTTTCGCTAAACAACTTCCTGGGTTCAGCAATCTTATCAGCATAAAGGGAATAGGTCCAATTTCTGCAGCTGTTTTTATTGTAACAATTGGAGACATTAATGATTTCCGTAGACCTGAGAAACTTACTGCATATTTTGGAGTTGTGCCAAGAGTTTCTCAATCTAATCAGCAATGTACAATTGGAAGAATTACCAAACGAGGGTCAAAAATAGCGCGTACTTCTTTAGTTCAATGTACTTGGATTGCTGTACGTTACAGTCCTTACTCTGTCTCTTATACCACTCTGACGCTGCCGACGAAGGCTTAGGTTTAGAT
>NODE_252_length_632_cov_1.095050
GATGCTAAGTAGTTAGCTTTGGCTAAAGGATGGATTCTTCCTTCAAAATTACGATTACCAGGTAAAACTGCAGCAACGGTTAAATTTTTGTTTTTAATATCATCCTCTATATCTTTATTGAGCGGACCGGAATTTCCAATACAAGTTGTGCATCCATATCCAACTAAATTAAAGCCCAAAGTATTTAGATCTTCTTGTAACCCTGACTTTTCTAAATATTCTGTTACAACTTGTGACCCTGGAGCAAGAGAAGTTTTAACCCAAGGCTTTGATTTTAATCCAAGATTGACTGCATTACGCGCTACAAGGCCAGCAGCAATCATCACGCTTGGGTTTGAAGTATTGGTGCAGCTTGTTATTGCTGCAATCACTACGCTTCCATCTTGGAATTTATCGCTTTCCTTTGACTCATTAACTGGAAACGATTTAGAAAAGGATTCTGCCACTTGTGAAAGAAAAACCTTATCTTGCGGTCTTTTTGGACCGGCCATTACTGGCTTCACACTCGATAAATTAAGTTCCAATGTATCAGAAAATGCTAATTCGTCATTACTACGCCACAGTCCTTGTTCTTTTGCATAGATTTACACCTGTCTATTAAACACCTCTCTCACTACCGCCACAGCCATAAG
>NODE_253_length_631_cov_1.371032
CTATAAATCCCACTGTTTGCCTAAGACCAATCCTGAATAGATAGGTTATTATGTGAATTAGAATCACTACTTTGTCGCTGTAGACATTGTTGCCGCCTGCTACTTTTGGACTATTTTCGTACCAATTTTCAATGGCATCGTTGATATAATGAAAAACATTTCCCCTTTCTTGAAGAAATTTGTTATATTCATTGCAGTTACTGACTTTCATTCTTATTGGCATATTTTTCCTTTATCGGCTAAATATCTATTTTATAACAAATTCCATCAGTAACTGCCTGTTCTTTCCTTGAGTGGTGCAACAAAGCCCACTGGCATCCATCTCTTAATACAGCTTCATCAAAAATGTGTGTTTTAACATAAAATTAACTGCTTCTATGCTCATAAACTTAATATCCAATCAAATTTCCTGGATCACAGTGTCAAGCACTGGGATGACACCGTCATAAAGTAAACCAGTACTTGGATGAACTGGCAAAAATTGCTCTCAAATCACAAGTTCGTGCAATGATGGTGCTCCTTAAAGAAGCACCATTTGCTAATGTTTTGAAGCTTTATGCTTATTATTTGCATATATTTTTTGTTGTATCCCATCTTTTACCATCAGGGCAAGCAGTTACACCGTCTTTAC
>NODE_255_length_630_cov_2.423459
ACTTGCATCAACAATAAACACTCCCTTTAATCAAACAGTAGAAATATTGAATCAGATTGCGCTTGGAGGATTGACTATACTATTTGCAATACTTTCTGATAAGGTAGGGAGAGAAAGAGTCATGAAATTTGCATTTGTGACTTTTATAGTAGTAAGTTATCCAGTTTTTTCAATGATACTAAGTGGTAATAATTTGCTCACCATAATGGCGCACGTTCTTTTATAATCCCAATAGCTGCTTCTCTTGGTCCTGTTAGCGCGTTTATGTGTGAATTATTCCCAATAAAGGTACGATACAGTGGATTTGGTTTATCAAGAAATATAGCTTCGGGATTTTTTGGTGGTCTTGCACCATTTATATGCACAACTATTATCAAAGTTACAGGACAAGGAACTTTAGCAAGTTTTTACATGATTTTCTGTGCACTAATTGGGTTAGTTGCTATATCACAAGTTAAGAGTTAGATTTTTTCAAAAACCAAGTGTTTAAAAAATCTAATCATAAGGTGGAAAATGCCAGTTTTTAGGTGATAGTGTAAATATTTCAACTCCATCTTTTGTGACTCCAAGCGTATGCTCAAACTGTGCAGAAAGTGAAAGATCACGTGTTGTCACTGTCCAGCCATCTAG
>NODE_256_length_630_cov_1.926441
CTTAAATATATACCAACTCTCTTATTTTTTAATGATTCCTCATCATGAGTCAAATGATCAAAAACCTGAATTTGATTCGTTATAATGCTACAATTATTATTTGCAACCTCTAATATACCATTATCAATTACAACTTTTTCCTTTGTCTGGTTACTCATTTGAACAGTAATTATACCAGGCAATAAATAAATTAAGTAAGGAGAATGGTAAGCTAAAATCACTAGCTCTCCTTCAAGCCCATTCACTGAAAGCGAAACCACTTCATCGAATGAAATTCGATTATCAGGAGAAAAAAATTGCACCTTAAAAGTGTTCATAATCTTTAATGTCCGGCTCCAACTTCAGCTTTTATTGATTCAGCCTTTTCTATTGCTTCACTTATACTTCCCACCATATAAAAAGCAGCTTCTGGCAGGTGATCATATTTACCTTCAATAATTCCTTTAAAACTAGAAATAGTATCAGAAAGTGAAACAAATTTGCCAGACATGCCAGTAAATACCTCCGCAACATGAAAAGGTTGAGAAAGAAACTTCTGAATTTTACGAGCTCTATCAACAATAATTTTATCTTCATCAGATAGTTCATCCATACCAAGTATTGCGATAATATCTTGCAGCGACTTATAAG
>NODE_257_length_630_cov_1.168986
TCTATGATATTATCTATATATTTAATATCTGAACGCTCAAGATCAGTATCATCAAAACGTAGTAAAAATTTTCCATTTTGATTACGTGTGTACATCCAACAAATGAGTGCAGTGCGTATATTTCCTACATGGAGATAGCCAGTTGGGCTTGGAGCGAATCTTGTTAGCATTTAAATGATTACTTTAGTTTATTTTCATTTTATATAAATGTACTGCTAAAGCAAGATTCTTCTTCTTTGTCTTGGTGTTAGTTGCTACAAAGTACGGCGAACATGAAACCTTTTTGTTAGAGTTCCATGATCTGCCTAAAATACTCTGAAAGCACGGCTTTAGTTATTTACTGTAAATATATTATACGTATACTTGTTATTAAATTAAATTTGAAATGATAAGAAATGAGTGAATTTAAATCGATCCGCAATATTGCAATAATTGCACACGTTGACCACGGAAAAACTACTTTACTTGATAACATGTTAAAACAAAGTGGCACGTTTCGTGAGAATCAAGAAGTTCAAGAACGAGTGATGGATAGTGGTGATCAAGAACGTGAACGTGGGATTACAATACTTGCAAAATGTACGTCAATAATGTGGGGTGATGAGAAAATCAATATCATTGATACACCAG
>NODE_258_length_629_cov_1.539841
GCGTTCGTCGGCAGCGTCAGATGTGGTTAAGAGACAGGTCCTCAATAGACTCTACATGTTGATTAGCTACTTCGCTTATATGCATTTTTCCTTTCCTTCCATTAGGAAGCTCAAGCTCTACAATAGACTTCTCTATATTTACAACCTTAGCATCAATTATAGAACCTTGTTCTAGTTCTGTTATTGAATCAATCATCATATTCTTTGCAGCTTCAGCTTCAGTACTACTAATGGCAAAAACGGAAACTTTACCGTCATCCCCTATTTCAATTTTTGCATTACTTCTTTCACATACACTGCGTATATTTTTTCCTTTAGCACCAATAGCTGCAGAAATTTTATCTTTATCTATATAAAACGATAACACTCTTGGTACATGATCTTTTATATCCTTACGATGTTCTGAAATTACTGCATTCATTTTTTCTAAGATATGTAATCTTCCGGCTTTTGCTTGTTCTAAAGATTTTTCAACAATTTCAAAGCTTATACCAGGAATTTTCATATCCATCTGCAGTGCTGTAATCCCTCCGCTAGTTCCTGCTACTTTGAAATCCATATCACCAAGATAGTCTTCATCGCCCAGTATATCAGAAAGTATTATATGTTCATTTTTGTCTTTGATGAGA
>NODE_259_length_627_cov_1.772000
AAATAGGATATGTTGGACGTGATGTTGACTCGATAATACGTGATCTAGTTGACGCAGCAATAGTTTTAGTTAAGGAAAAAGCACGTAAAGCCTTAACTAAAAAAGCTTTAGGTTTGGCTGAAAAGATAATAGTCAACTCCATGGTTGGTGAAGATGCAACCGAGGAAAGCAAAAAAGTTTTCAGAGAAAGAGTGAGAAATAAGGAATTTGAAGATGGAGAAGTTTCTATTAACGTCAGGGAGAGCAAGGGTATGCTACCCACTTTTGATATACCTGGTATGCCAGGTGGGCAAATTGGCGTGATGAACGTAACAGAAATAGTGGGTAAGATGTTTAATGGGAGCAAAAAAACAAAAACTATTACAGTTAAAGTGAAAGAAGCACGTGAAATATTGATTAACGAAGAAAGCGAAAGGTTAATGGATGAAGACAAGATAATCAAAGAAGCGATTGATCTTGTTAGCAATGAAGGCATAGTGTTTTTAGATGAAATAGATAAAATTGCAGCACGTACAGAAATAAAAGGTGAAGTCAACAGAGAAGGAGTGCAGCGCGATCTGTTACCATTACTTGAGGGAACAACTGTTTCAAATAAGTATGGCCCCGTAAAAACAGACTATATATTAT
>NODE_260_length_625_cov_1.192771
GATTATTAGTATTAAAATTAAAATTACGCACTATATTTTAAATTTATGGAGGTTTAGTGATGTGGAGTAGACTGATTATAATGTGTTGTTTTTGTTTACTGCTTACTGGTGTAAGTTCTTGCCCTAAAAAAGGAGTAAATACGACAAATAAAATGAATGCTGTTGTTAAGCAGATAGGTGATAAAAGAGTTTTCTTTGATCATGATGAATCTAGTATCAGTGAAGTGAGTGCAGATGTATTGCTTGACGTGATGGAAGTGTTACAAAATAATCCTGACGCAAAGGTCACTTTAACTGGTCATACTGACAATCGTGGTTCTCACGAGTATAATCTTGCACTAGGAGCTAGAAGAGCAGATGCAGCTAAAAAATTTATGGTCAGCTGTACACCTTATCTAGAAAATAGAATAAAAACTGCTTCTAAAGGTGAAACTGAGCCTTTGGTTAATGTAAAAGATGATTCTAGAAATTCCAAGTATGAGAGAGAGCATGCTAAAAATCGTAGAGTAGAATTTTCATTCTCTGGGATCAAAAGTTAATCTCCTCCGATCCCAGTGCTGAGCACTGGGATGATACAGTGTACAAATCCTTTGCACAGATTGTTAGTTTGCTTGTATTGAAGTTC
>NODE_262_length_624_cov_1.529175
CGTTAGTTTTAACATATTTCGGAGATGCCCAAGATGTAGTGGCGATTCTCGCACCATAAGAACTAATTTTCTTCTTTCTTTTAGAGTTACATCTGCAGCCCTTGTTAATAGATTGGAAGTCACCCCCGATGCTATTTCAGACATTGTTTTCATAGAACACGGAGCAATAACCATACCTGAGGTTTTAAATGAGCCGCTTGCTATTTTTTCTCCTATTTTTTCTTCAGAATAGTAAAAATCTGCAAGCGATGTAATATCTTCAAGTTTTTCTTTAATCTCATGAGCTATAGTTATTTTTCCAGCACTGCTGATCACTAAATGAGTTTCATGATTGGTATTTTTTAGTGCCTCTAGAATCCGTACACCGTAAATAGAACCAGATGCTCCACTTATTCCAATTACAATCCTACTATTCACCTTCGTAATTCATTCCCAATGCACGTTTGTAGGTATCAAGTAATATTTCCTGTTCCTCCCTGTCATCATCATCCATCTTTCTTAGCCTAATAATCTGTTTCATCACTTTTATATCCCAACCTTCATCTGCAGCTTTTGCATATACATCACGAATGTGATCTTGCACATCCCTCTTTTCTTGTTCAAGTTTTTCGATTCTCTCTATAT
>NODE_264_length_622_cov_1.327273
TCTTAATCATCTATCAATTACTTTACCAGAAATTGCTTTTAAAGAAAATATACCTACAATTTTTACGCTACATGACTTTTGGTTAATGTGTCCAAGAGGAAGGTTTATTCAACGCAATTCTGAAGATTTGTTACGGCTTTGTGATGGACAAAAGGATCAAAAATGTGCAACCCAATGTTACAAAGGATATTTTACAGGAGATGAAGAATTCCTGAATTTAGACATAAATTATTGGGAACAATGGGTTGCAACTAGAATGAAGCACACAAGGAAAATAATAGACTATATAGATTACTTTATTTCCCCATCAAAATTCTTGATGGATAAATTTACTCAGGATTTTAATGTTCCGATAAACAAAATTTCTTATCTTGATTATGGTTTTGATCTCAATCGTCTTAAGAATAGAAATAGAGTACAAGAAAAAGAGTTTATTTTCGGTTATATTGGTACTCATACTCCCGAAACAGGTGTTGATCTATTATTGAAAGCTTTTTCTCACTTATCATCTAAGGCAAAACTTAGAATTTGGGAAGCAGAAAGGGTTCAGTAGCATTCATACATTGTGGTAAACAAAGACCGTTACACACGGAAACTGGGAGTTACATAACACTTCACATAA
>NODE_265_length_622_cov_1.082828
GTATTTTGATGTGGGCCATAGATTTTAATTTCTGTTTTTGGTAGAGCTTGATTTACATCAGACCAAAATTTCTTGTTATTCTTTACTAATCTATCATTATCTTCAGAATATGAAGATAAAGTTTCAAACAGGTCATTTTTTGTAAAATCAAATCTATGGCTTTGATTTGAATTTGCAATAACAATTCCATCATAGCCAATTATGATCTCTATTACTTCATTCACTTTATTTCTTTTACATAATTCTCTCTCTACTTCCTTCATAGGGCGAGATGAAGTAGTGATATCTGGTGTGCTTTCCCCTATTCCTGAACAAAACATTTTGAACCCTGATCCACTTCCTATCGATTCTACAACTGGAGTTTTAAAGGAAAATATACGGCTGAATTCTTCAGATATAAATGAGATAAAAGGAAAAACAGTTGAAGATCCAACAATTCTGATATATCTTCTGGCATCAACATTTGACAGTGGGATGAGTAATACAAATGCAAAAATAAGGAAAAGGCGTTTCAGCATCGTTTTCGCTCAAGAGTGTAAACTTAATTATTGTAACAAAAAATTAAACTGAAAAGCTTTTTTTCTAGATTTCAAAAGGTATAACGATCAAATGTGTGCGTAAT
>NODE_266_length_621_cov_1.815789
ACGCTGGGCATATTCAATCGTTTGATGCGAAAAAAGTAGAGTACTGGAATAAGGGTAAGTTAAGATCATACATAGAACCCGTAAAAATTTTCCAAGAGAGATATAATATACCAGATTATAAGATCCTTGCTGGAGAGTTTGGCGGGCATCGCTGTTCAAAAGGATTAGAGCACTATTTTCAAGATCTTACTTCTATTTTTAATGAATATAATTGGCACTTTGCTGTTTATGGCTTTCGAGAAGATACGTGGGATGACATGGACTATGAACTTGGAAGTAAGAAATTACCAGGGAAAGATTGGCAAGCAATTGAAGAGGATAGGATGAAAAAGTATTACTTACCAGATAATCCAATTTTTAAGATATTAAGAGAAGAATGGTCAAGTCAGCTCGCTGGCCATTCGTCATAAAAGAATATTTCTTTTATTGATCTTCTTTGTTTTTCTTTGACTTCAGCACCCTCTTTTTCGTAACCAACTGCTATCACTGACATTACATTAAAATCATCAGGTATATTGAATCTCTCAACTATTTTATTTCTATTAAATCCACCCATTTGATGAGCCATTAAGTTCATAGCTGCAGCCTGCAGCATAAGTGCATAATTTGCTGCCCCAGTAT
>NODE_267_length_621_cov_1.261134
GCCACATCTAGTGAAACTACCTCTCTCTACTGCTTCTTTAAGTTTTACTCCCCCGAAAAGGCAATTTTTTCCTACTTCTTCTCCTATTTTTTGTAATTCAGCCCACATTTCCTTGTTTTCTACTCTCACTTGTACTTGATCATATTTTTTTACATCGTGGTACAATATAATATTTAGCTTACCAATGCTTGTAGGAAACTCTAATATAATAGAGCTTTCATCTGACATATCGATATAGTTTCTTATACCTCCCTTCTCACTTTTAACCTCAACTGCATCATTGCCAATTTTTAAAATATTACTTCCTAATTCTCTCAGTATTTTGGCTACCTCTACCTTACTATTCCCAGAAAATTCTATATACGATGTTGTATTATCTATCTCAACATCTATTAATTCTCCTTCTTGCACAACATTTTCGCCAGCTTCCTCTAGCTCTTCTAGTTGCTTATCTATCTGTGGCTGAACTTCTGGCTGTAGCTCATTATAGATTTCACCTATCAGTTTATTCTGCAGTAGAGTATCATGAAACTCTGCACCACTTAGCATTAATTTACGTATTAGCTTTTTACGATCAGCCTTATCAAATTTATGAAAATGTGTGCCCAGTATCACATATTC
>NODE_268_length_620_cov_1.752535
GACATATACTTACTTAAAGAATACAAATATTAAAGAAATGCTTAATGTTAAAACATTTTTATCAAGAAATGCAAACTTTATATATGTTATATCAGAGAATCTGGTGATATTAAGTAACGAAAACTTATATAGAATAAGGCATTTGAGAAATTTAAGCAATCCTTACCGCCGCGTATAACAATTGTAACCGCGGCGGTAAAAAAGTTGATTATTTTATAACTGCCGCATATAATGCTGACAAACACGGCGGTGAATTATATGAGCGAACCAATAATTGGTAGAGAGAAAGAAATAGCCATTCTAGAAAATAAGCTTCTTCCCTAATCAGTTGGCTGTTTGTATTGTAGGTGGCATTGTACAAGTCTAGTAAAATAATTTTTCAGTAAATGTGGTGACGTAATGAAATTTCTAAAAACTATCTTTAACTTAGCATTACTAGTATTTTTCATGTCTACTATAGCTGAAGCAAGGTGGAGCAAGTACGAAGATGCTTCCGTTGAGGTTGAATTTTCTAATGTTAACATTAATGTTAATAGAGATGGTACCTATGAAACGGAAGTAGAACTACAAGCAAAAATACTCAAGGAATCCGGACGTGATAGGTTCTCTCTATACAGTCT
>NODE_269_length_619_cov_1.808943
GTAATAACTGCTTGTGGAATCATGTTGGCAAGCTCAAGCGCTTCAACCAAATCACTATTCCATATCATACTACGATCTTCAACTGCAATATTAGGCATCATTTTTGCTACTTCTTTTATAGCTTTTTTACCTTCTTCTAAAACTTCAGCAACACGGAATACTGATGCATATTTCTGCATAGTGTGCTGCATTTCACTGCGTATTTTTGCTACTTTGAATTCTCCAGAAGCAAATCGCATTTTATTAAATCGATCTACTATCCAGTCTGTGCAGTCTAAATGCAATTTTTTATGTGGTGTATCAGGCTTCAACTTTTCTTTTGCTCTGAGAGCTGCAGCTCTACCAAAAACCACAAGATCAAGAAGCGAATTAGAACCAAGTCGATTTGCACCATGCACAGAAACACATGCTGCCTCTCCAATTGCAAATAATCCTTCTACCACTTCTTCTTTACCTTTTTGCAACGTGATCACTTCCCCATGATAGTTTGTTGGAATACCGCCCATGTTGTAGTGAACAGTTGGAATAACAGGTATCGGATCTTTAGTAACATCAACTCCTGCAAAGGTTTTTGCTGTTTCACTAATACCTGGCAATCTGAGTTTGATCACTTCTGGAT
>NODE_270_length_619_cov_1.130081
CGTGTAAACAGGTGGCTTAATATCTAATTTATTGCACAGAGATTTATTACCCCAAATTGCATCCGCCCACTTATTTTCTTGAGCCTCAACATATCTACCTACAAAATGCATACCACCAAGTCCCAATCTATCTGGTTCACCACAAAAAATATGTCCAAATCCTATAGTTTCTTTCTCAACTCCGCTATTTGTAAACCAAATCTTAGTCAATTCATCTTTAAATAACCCCAAGCCTGCATTTGGTGTAGCCACTTGATGATCGAGCTTATCGTATATCCTTTTCAGCACTTCTTGATGCTGCGGACAATCAAGTAAAATTCTGAAATCTTCTTCATCAGGGTGTGTTCCCCAATCTCCACAAACTCTTAATACTCCTCTATCAAAATCAGTCAGCTCCGGAAGTGGTGGAATATAGTCTGGATCTGAAGAATCTGTTTTGAAAAACGGCTCAAAACTAATTCGTGAATTTGTACCATCAAGATAGTGCTCCTTAATGTAAAAAACAAATACTATTACTGGTATTATCAAGCACAAGATTAACTTAGCTATTTTCGACATAATCATATTCATAAAGAAGCTAGGGTATAAGCAACAACTTAAAAAAGTTTTAATCTAATGT
>NODE_271_length_615_cov_1.729508
AATTTGACCACGGTTCAGTTTGATTTTTAAATTTAGACCGTTATCGTCTCTTATTAGGTCTAACAAACAAACAGTAGCACTTTCATTCTTACCAAAGCTTACTACATTTCTGTTAGCATTTGATAAGAGATAATTATAATGTTCATTATCCTTATTCAAAACCAAAGTGCCATTATTTTTCATACCATGTAGAATTTCTAATTTCGCTTGCGCAATATCAAGTAGAGATGAAAAATTTTCAACATGCGCAGGTTCAATGTTGGTAATAACTGCAATATCCGGATTGCTAATCTCCGATAACTCTTTTATTTCACCAGCTCTACTCATTCCTATTTCAAGGATTAAGTACTGGCAGTCTTCTGGCGCTTTTAGAATCGTAAAAGGCAATCCTATATTATTATTCAAGTTACCTTCATTTACATGAGATACTCCATAATGCAACAAAACAGTGTTAAGCATATCTTTTGTAGTGGTTTTCCCAACACTACCTGTAATTGTGATAACTTTAGCATTAACAAGAATATTTCTAATGTAATATGATGCCATCTTATGCAAAGCTTTTAGAGCTGTCTCTTATACCAATCTGCCGCTGCCGACGAAGGCTTAGGTTTCGAC
>NODE_272_length_614_cov_1.030801
GTTATATATCACTCATGAAGTGAAAATTGTAGTGAAGGATGAGAAAAAATTTCAAATAATTGAGTCAGTAAAGGAGACGCTAAAGCAGAAAAATATTGTATTTTCAGAGCTTGATGGTATTAAGGTAACCGATAATAAAGGTTGGTGGCTTCTTAGAGTATCAAATACGCAAAACTGCATAACAGCAAGATGTGAAGGAAATACCTTAGAAGATTTTGAATTCACTAAAAAAGTTTTGTTGTATTACATTGATGAACTAAAATTATACATTTAAATTTTTTTGATGATTTACTTATTCGTCAATGTCTGCAGCTTTGTTTGATTAGTCATAGGAAGTGGTAACCTATGGCGCATTGCTGTGGATAATAGCTGTCTAGGCTGGTTTAGCTATAGAAAATCAACACTCACTTTTCTTTATTGTTTTGAGGTTTTTCTTGATCAACCATTTCATCACCGATCTCTTTTATTTTTAGTATCAATGACTCTGGCACATACATGTTAATTACTTCTTCTGTTGTCACAAATAAAGCCTGATAAGAGTGTGAATTTATTATCCAATTGGGCAATATGTCTTCTGCGTCTATTTTAGACTCTCCCTCTTTTTTATCATATAC
>NODE_273_length_612_cov_1.686598
CTTTTATACAGCAGTACTCACTTTCTAACGACGAAGGAGTAGCGCTAATGTGTCTTGCTGAATCATTACTTAGAATACCAGACGATTACACAATAGATGAATTGATAAAAGATAAAATTGCCAACCAAGAATGGAATAAACACTTGAGGCGTTCCTCTTCATTGTTTGTTAATGCTTCTACATGGAGTTTAATTATAGGAAGCAGTATATTAAGAAACAATGAAGAGGATTCAAAATTCTATCACATAATTTCCAGGTTATTGAAAAATTTAGGAGAGCCAATAATCCGCAAAGCGGTGAAACAAGCAATATCCATTCTTGGCAAGCATTTTATTGTTGGAGAAACTATAGAAAAAGCATTGGAAAGTGTGAAATCAGATGACTACAGTAAGTATTTATGCTCTTTTGATATGCTTGGTGAATCTGCTTGCACAGTTGAGGATGCGGAAGAGTATTTTAATTTATACATGCATGCAATAAAAGCCATAGGTGAATCTGCTGACATAAATGATTGCTTTAAATCTCAGGGGGTTTCAATCAAATTGTCTTCACTGCACTCACGTTATGAATTTAGCCAATTTTGTAATATAGCTGAAGAGCTGAGAGCTAAGG
>NODE_274_length_612_cov_1.280412
GTTTCATGCAGCGCAGTCCCAGACATTTTCTTTTCCATATTCGGTATAAATTTTTGTTTCCAAGTGTCCTTAAATTCTTGAAACCACTGCTTCTCAAAGTTTTGGAAATCAGATAAAACTTCTGACCTAAACCCATTAATTAAATTCGAGACTTCTATAGCCTTTTCAGGCCTTATAGACTTAAAAGACAATATTTCATTCTTTAAAACATCTAGCTTCTCAAATGAATTAAGCTTAAATGGAATATAAAGCGAGCATCTTATATTATACCTTAGATAAGAGTCGTAATATAGCTTAATCTTGTACATGAGCGTAGCAAATGCACTAGAAGAAATATTATTTTCATATTCTGCAAGAGAAGATAATAAACGCTTGTAATCCTCTTCATTCAAAAATGGTAGCTTTAAGCTTAATTTAGTTTTATCACTTAAAGATAAGAATTCACTAAAAATACGATTACTATACTTAACTAAAAATTCAGGCAAAATATCTTCTTGTTCTAATTTTAGAGGCAAGTCTTTTCTAATCTCTTTCGGCAAGTGATGCATGGAAAACTGATTGATAACCCACGCAAAATTTTCATCAAACTCATTTGAGTAATTAGCATTATTG
>NODE_275_length_611_cov_0.725207
ATAAAATGGAGAAAAAGTGTGGGCAGCTCAAGAGTTTACGTAGTTGATCCTTGGGTTAAGGTACTTATTGAAGGAAAAGAAGAAATTTTGCCAGCAAGCCCATTTGTAGCTGGTTTAATAGCGAAAGTAGATAGCGAACAAGGATTCTGGCACTCACCTTCAAATAAAGAAATAAACGGTATTGTTGGAACAAGCAGGCCTATTGATTTTACGCTCGGTAATACAAATTGTAGAGCAAACCATTTAAATGAAAATGAAGTAACAACGATAATTCATCAAAATGGCTATAGTCTTTGGGGAAATAGGCCATGTTCAAATGACTCAAAATGGGCTTTTCTATCAGTAAGAAGAACTGCAGATTTAATCAATGACAGTTTACTTCGAGCTCATTTATGGGCAGTTGATCGCAATATCACCAAAACTTACATAGATGATGTGATTGAGGGGGTGAATTCTTATTTGGCCAATTTATAAGCACAAGGAGCGATTATCAGCGGAAAATGTTATGCAACTCCCGAACTCAATACACCGGCAAATATTGCAAGCGGAAAAGTGTCTTTTGATTTTGCGTTTACACCGCCATATCCAGCTGAGCAAATAACATTCAAATC
>NODE_276_length_610_cov_1.412008
GAACAAAATGATATTTACACGTTTAATACCATTTACTGATGATAATTTACCAGGAATCATTGCTGGTGAAATATATCAAGAAGTGAAAAATACAATTCAATCTTTAACTAAGTTTGGATTTGAAAAAAATGACCCTATCGAGCTTTACATCATAGTATCAGAAGCTATTAAATCTAGTTTATCAGTTATAAATTTTTCAGAGAATAGTGTGAACATATTGACTCCATATGAGCTAGGTAAACTATTGGTAGCAGAATTAGCTATAAGCGAAAAAGATAGCTTTTGTGATACCATAATTTTGTTCCATAGCTTTAAGAATAAGCCAACAGATGTTATTAATACAAAAGAAACTAAAGAATTTTATCTATTCAATTACCTTTATTTAAACTCTCCTCGGATTTTTCTATACCTCCTTTTGACTTTAATTGTAATTAACACCTTTTGTTTGCGGAATTTGTATTCGAATTTTAATATTGCTGATAATTTATCTGCAAAGCGGAGTGCTTTAAATAACAAACTAATAAAACTTAGCCAAAGCTATAATGTAAAAAAGATAGATGAAGTTTACGATTTTATTAATATCAATAATATTTTATCAAAAATAGAGTAC
>NODE_277_length_607_cov_0.910417
GCATAACAGTTGAGGAATATAGAGGGCAAGCAACTGATCCTGAAGGAACCGTAAGAAGGTTTATAGAAAGAGATACAGGACACTGTTTTCCAGTAGGAACAGCGAGCACATTTACAACATATTTTGCACCAGCAGATTTTAATGAGACAGTAAATACTCTTGGACAGCCACTATATGCAAAGCAAGAACCAAGGAGGTTTGATAGAGGGACTGATTTACATACGCAGTCAAATCCTCTGCCAATGTGCCACAGACCAGGAACATTAGTAAAAGTCGTTGCAGCATAACAATACTGGTAGAGTAACTACAAGTTGGTGAGGCATAAGAGTAGTATATACCTTATTAGCATAATTATGAAAGAATGCAAGCATCGAACAGACAAAATCTGTCAAATCAGAAAGAAACACACAAATTTAAGTTTTTAGTAATTTTCAAGTATAGTTGTAGAGGGAGCGCCTCTGCAGTTATGATCGACATTTTCAATGGTGCCTAAGTGCCCGTATGCAAGCATGGTCTTGGAAGGAACGGTCAAATCATTGATGGAGTCATTTAGACTACCTCGGTTAGGAGATTGTACTATCAACCGTTCCTAGCTGAAGCGTTTCCC
>NODE_279_length_605_cov_2.433054
GTATAGTTTATTGCCTCAATACGCTGAAAATACTCGTTATTTATTTCAGTATACAGGTCAAGTTTTTCATCCTTTTCAATTTCAAGATAGGATGAGATTTCTCTAATAATATGTGATAGTATTGCTCGATATGGAATTTTTAACTTGATACAATTATCTTTTAGATATTTTCTGAGCCCATCATCAGTAATAGTGCATATAACAAAGTTATGCTCATCACTTTTTCTCTCAATTTCCTCCAGAATTTTATCGATCTGCTCTTCTCCTTTTACAAAAGACCAAACATATTCGATCGTTTCTACAGAACGAAAGTGTTTTAGAGCTGATTTTGCAACTGATATAACAGTTTCACCACTTGAATCTGACACTAAGTGTAGGTTAAGCTTTTTAAGGGTCATCAACGTTATACTAAAAATAATAGCAAGCAATCTGCTACTGAAATTGTGCTAATTTATTATACTACGTAAATATAGAAAAACTATCTTGTTGATAAAACTCAAACTAATTGATAAATTCTTAACACAATTATTCTCAAAACAAATGTTTTTATTAAAGCCTACAAATTTCACTTCTTTTACTAAAAAAGCTCTACCTTGGCTTGGGAT
>NODE_280_length_603_cov_1.325630
CCTCGCTGTTTAGTTCAATGACCTTGTCTACTTTTTCTTCTCGCTCTTTTCTTAATTCTTCCCATTTATAAAATATATTACGTATATCGCAAAAACTTTTTATTCGATTCACTTCTGCAATGTCTTTAAGTATCCTTTTGTTTAACTTATCTATTCCTTTTCCTATTTCATCTGCTTTTTCATAAAACTTTCTTATTTCTTTTTCCCATGACGACTCCTTCTTATAAGCTTGTTGACTAACATCCTCTCCCCTATCGTACTGAGCTTTGTTTGTTTGATCAGATAAAATTTCGTATGCTACTGATATTTCCTTGAATTTTCCCAATTTCTCTTTAAGCTCAGCCATTTGACCTTCTTCCGACTGTGATAGTAGCTCTCCGTCCTTCTTTTTTTTCTCTATCCTATCTAACTTTTGCGCTTCCTTATGCAATTTATCTGGATGAAGCTCCTTTGCCAATTTGCGATATGCTTTTTTTATTTCATCGTGTGTAGCATCTCTTTTTACTCCTAATATTTCATAATAATTAGGCATTTGTTTCTCCACTATTTTGATACATTTTTTATGACATTAGCAATACTACGTCTTTATGAAAGAACTGGTGC
>NODE_282_length_603_cov_1.168067
AAGTGAGGCGTGGAATATGGGCTCGTGGATAGGTGATTGAAGGAGGTTTACGTGGGGGGGCTTGTCTTGCAACTGTAAAGGCTGATAAGTGCATGGAAGATGGTATGGATGGTTCAACATTTGGTGGGAACCCACTTGCAGCTTAAGTAGTAAATGCAGTATTTGATGAATTGCTCAGCCTAGGCTGTCAGAAAAATGTTGAAATTAGAGGTAAGTACTTAAAAAACAAACTAGAAAATTTAGCAAGCAAGTTTCCAATGATAGAAGAAGTGAGAGGAAAAGGGTTGATGCTAGGAATAAAAGTAAAAATGAATAACCAAAAATTTGCAGAAGAGCTAAGTCACCGTGGTTTACTTACTGTTGGAGTAACATCAGATAACGTTCTAAGAATCTTGCCTCCACTCATTATCACTGAAAAAGAGATTGATGAAGGCATTGAAATCCTCACTCAGTATTTATCTGAAAAGTTCTAGTTAAAAACTAAACCTTCCTGCTCACTAGTTGTTGGCTGTATCAAAATTGCAGATAAAGCAGTAGCTACAACTTTATCAGCTACTTCATTTGTACACTTTGCCTTTTCCTGTTCTCTTATCAGTGTAAGCT
>NODE_283_length_603_cov_0.771008
TAGCGCTGGTGGCTCTGGAGCCTGTCTCTTTTTATATCCTCTTCTTGTTCCTCCATTTTTCTTAGGTTTCGTTTTGTGAGTTGGCTCCTTTTTAGCTAACTTTGAGTCTTCCGAATCTTTTGTTGAAGATTTACTACTTTTCTCTTGATAATTTGATATTTCCTCATGTCCAGACTCTTCGCTTAATGAACTTTCATAGCCTGAATCTTCAGGAGATACATTCTCTATTTCTGGTTTAAAGTGTACCTTTTTTGAGGCAGTAGGAGGTGGCGGAGGTGCTGTTGTTGGCCGTTTTATTCTCTTCATAACTAATTTTCCTACCGGCTGTTTTCCTTCTTGCAGCTTAGGAGTATCTTCCTTCTGCTTTGATGTCGTTTTATTTTCCGTGCTTACTTCGTATGATTTATGTTCTTTATTGCCTTTTCCACTCTGTTTCGAATCTAAAATTTCTTTAAGTCCTTTCTTGAATAGATTAATTGTACTTAAAATATTTGTATATTCGGCTGCTTTTTCTATAGTGAAACCTGATAATTCATCACCAACAAAATTTTTTATGTCATTATCCTTAGTTGGAATATCTTTTCCCAAGACTCTATCTAATAT
>NODE_284_length_602_cov_2.650526
GCTAAGGTCCCTAAATTATAATGAAGTGGGAAACGATGTGAGAAGTCTTAGACAACCAGGATGTTGGCTTAGAAGCAGCTATCATTTAAAGAAAGCGTAATAGCTCACTGGTCGAGTCAACTTGCGCGGAAGATTTAACGGGGCTAAATTATATACCGAAGCTGCGACAATAATATTATTTATTATTGGGTAGGGGAGCGTTCTGTAAGCCTGTGAAGATATATTGTAAAATATATTGGAGGTATCAGAAGAGCGAATGCTGACATAAGTAACGATAAAGCAGGTGAAAAACCTGCTCGCCGAAAAACCAAGGGTTCCTGTTCAACGTTAATCGAAGCAGGGTAAGTCGACACCTAAGGCGAGGCTGTAAAGCGTAGTCGATGGAAAACTGGTTAATATTCCTGTACTAGTTATAACTGCGAAGGGGGGACGAAGAAAGCTAGATTCTCCAGGCGACGGTTGTTCCTGGTTTAAGCGCTTAAGTGAAAAAGATAGGTAAATCCGTCTTTTTTTGACGCTGAGACGTAATGACTAACTATTAAAATAGTAAAGGAATTAATGCTATACTTCCAAGAAAAGCCTCTAAGCATCAGGTTATATAC
>NODE_286_length_600_cov_2.695560
TGTTATTATTTGGCCAGACAATGATGAACCAGGTAAACAATATGCTGAGAAAGTTGTGAAAAAGCTTACTTTTCTTGGTGTTTTATCACTTACTCTTCTTGAAATACCGGAGAATAAACCAAAGGGATGGGATTCAGCTGATGGTATAGAAGAAAAGATGAATATTCCTGAATTCATTGAAAATAACTCGAAAAAAATCATCGTTAAGCAATTGCTTAATATTCAAGAATGGAGCGTAGAACGTTTTATAGGTCCAGTACCAGAGCAAAAGTTTCTTGTTGAAGGGTTATTTCCTTTAGGAGTAACATCTATTCTAGCTGCGATGGGAGATACTGGCAAAGGTATGCTTCTGCTTGATTTAGCACTGAAAGTTGTGAGTAGAAAAGATCAGCCATGTGGTTTTGGTCCTTTAGTTACTGAACATGGATCTGTGTAATTTTCTCAGCAGAAGATGATATGAGTGAAATACATCGCCGTTTAGAGCGTCTTGATTTGCAATGCGAGAGATTAAAATATAAGGATAGGCTCTTTATTGTACCATTACCAAATGTTAGTGGATCACTTACAATCATAAAGAGTGTTTCAGGTAAAGTTATAGAG
>NODE_287_length_600_cov_2.069767
CCTCAGAAAAGCGAAAAAGTCTATAGAGATGTATCCTAAAGGTAGAGAAGGTAGCGCTGTCATGCCTTTACTATATCTCGTACAAGAACAATGTGGATGGGTTCCTGAATCTGCCATGCGCTGCGTTGCTGATATGCTTCATATTCCACATATTCGCGTATATGAAGTGGCAAATTTTTATACCATGTATAATTTAAAGCCAGTGGGTAAATATTTGATACAAATTTGTAGGACAACTCCTTGCTGGTTATGCAATAGCGAAGAAGTGTTAAATAACTTTAAAAAGAAACTAGGAATCAATATCGGTGAAACTACTAAAGATAATCTATTTACTTTAAAGGAAGTTGAATGTCTTGGTGCATGCGTTAATGCCCCTGTGGTGCAGATCAATAATGACTTTTATGAAAATCTCACTCCTGAAAAAGTAGAAAACATTATAGCAGAACTTTCAAGAAAATAGATGAAAGAGAAATTTGCATTTCAGATAGCTAAACAATCAGGTTCTGCAAGAGTTGGTACAATTAAAACTCCAAATGGTTCTGTCGCATCTATAAACCTGGTATGTAACATTTGTAGGAAAGTAGAAAAGAAGTGATATGA
>NODE_288_length_600_cov_0.794926
ATATAGATGAAATAAAGAATTTTGGGCAAAAAAGAGTAATTGTTTTTGGTTCTGAAGAGAAAGGAATGCGGAGACTAGTTAAAGAAAATTGTGATTATCTTTTAAAAATCCCAATGTCAAACGTAATTAACAGTTTAAATGTTTCAAACGCAGCAGCAATAGGACTATATTCCATTTACATTAAAACAAAAATCACTGCAAATTAATTGCAATGAAAAATATACTTCTTGCCTGTTATCAAAACCGTTGGAATCTAGAAAAAAGAATGCCATTTTAGCTTCACATGCACAGCTGGAAGATGTCATCCCAGTGCGTGACACTGGGATCCAGAGAACTTAGTTTAAAAAAGTTGTCATTTCAGTCTAGGATCCATTTTTCATCTGGATTCCAGCGTCACGCGCTGGAATGACATCAAATGGAGTGGACGGAATAGTTTTCGACGTTGGAGTTTCATCTATGCAGCTTGATAATGGAGATAGAGGATTCTCATTTCTACGTGATGGCCCACTTAACATGAGCATGGATAACTATTCTCATATGAATGCTTCGACATTTGTTAACGCTTTACGTGAAGAAGAGATTGCGAACACTATATATAAT
>NODE_289_length_600_cov_0.649049
GGGATTTTATGCAAGAGAGATTAGAACTTCAAGCTCAAAATCAAGACTTAAAGAACAAAAACAGAAAACCTTCAGAAGCAAGCATTTATAATAGAAGGCAAAGTAACTATGATTCTTCCTTCTTTGTGTTATCTGGAGCGTTTGCTGTTGGTGCATGTTTAACAATATCGAATTTAGAAATATGTATTTTACTTGCTGTAGCTGCATTTGTCTTCTTTATAATTGGAAGCTGCTGTTCATATAGAGCAAATACAGTACTGAGTGATGTGATAAGCACTCAGTTTGATAATTCTATTGGTTTAGGATGAAGTTAAGGAAACTTCTGCTGAAAATTTTTATATATATTGAAAACGTCTTAGTTGAGTGTGAACCTGAGTGGTTTCAAGACTTAAATAGTTGTTGTAAACTTGCTTTTGTTATCTTTTAGTTTAAGAAATTAAAATTTAAACAAGAAGAATTATATTTACAGACCAAAGAAAAAAGTCTTTCTATTATACACATCGAACCCTGCCACCAAAGCCTAAGGTGTAAATCCCGGTGGTCGCCGGTGCATTAAAAAAACAAAACACCAAATACCGACGCGAACCCGACAAGAACACA
>NODE_290_length_599_cov_2.461864
GTATATGCTTAACTGTTAAATATTTACAAAGCGAAAAATCTTCTCTTCCTGCTATTCATCTTACTACTAATAGCCCATGTACTTTAGAAAACTTAGCAAAAACAATATTAAAAGTCACGAAAAGTGATTCTAGAATTGATTTTTATCCTCCAAGAAATTTTGATGTAACTAAGTTCCATGGTGATTTTACTAGAGCTAAAGAGCTACTTGGTTGGTCTCCAAAACATTCATTAGAAGTAGGATTAAGTAATTTTATAAAAAGTCTACAAAACAATACACAAGAATATCCTGACAATATAGATATGGTAATATATGAAAATATTAAAAGTTATTCATGGTTACCCTCCTTATTATAGTGCTGGTTCAGAGGTTTATAGCCAAACTCTTGCTCATGAACTAGCAAATAACAATGAGGTACAAGTATTTACTAGGTATGAAAATAGCTTTTTACCTGATTTTTATTATACTACAGTCCTAGATCGTAGTGATTCACGAATCTTACTGCATTTAATTAATATACCCATAACTAAATATCGTTACAAATTTATTAATGAAGAAGTAGATATAAAATTTAAAAGAGTAATAGATAACTTTCAGCC
>NODE_292_length_597_cov_1.397872
ACTATAAACTTACTATAGGTGGTAATGAATTAATAGAAATCGATGCTGAAAATATGATTAGAAAGATAAATGGCGTTGATCAAATGGCCTTGCTACAAACGATTCTAGGGATCTAATATGGTTGACAAAATTACATAAAAATGTTAAAATATAAGAAGTTGTAGGTATATAGTTAATATGGATTCTAAAACTCATACAAATTCCATAGAGCAGCTAACTGGTTTACTTGTTAGTGTAGCACAATCTCAAGACAAGTCCGTTTTAAAGTTATTAACTGAATTAATGGAAGAAGAAATTGAAGATATGGAATTATCTAAGATTGCTGACGAACGCTATAAAGAAAAGAGAGTTAAACATCAAGATGCCTTCTGGGATTAAGCCTTACAATATAGACTATTCAGAATCTGTTATAAAGAAAGACATTCCGGCTCTTCCAGCAAAAGTAAAGTTAATGATTAAGAAGGCAATAATGGAACGTCTAACAGTTGATCCAATTGGACTTGGAAAGCCATTAAAGCATAACTTAAGTGGACAACGTAGTCTACGGGTGAGTACCTATCGTATACTTTATTATATAGATGTACCAGAACATACAGT
>NODE_293_length_597_cov_1.063830
AAGAATGGGGTAACAGAAATATATCTGACCACAATAATAAGCATATTGAAGGTAGGGAATACGCAATATTGACAGACGTAAATTCTGAGGGAACGTTTGGAGTAAAAACAAAGCATCATAAGGAAATAAAAGGCTTGAGGAAACAACCACTAAGAGACCATATGACACCAATTGAATTAATTTTTAACATGCTAGGAGAACAGGCTACCATTGATGAAATAAAAGATAAAGATGCACAGGGCTATAATACAAATTTAGAAGCGGCAAAGGAAGGAGGTAAGAACGCAGGCACAGCAAGAGAGGCATTTGAAAAAGCTAGAGGTGTGAAAGTCGTTTCTTCAGATAACTTTTTAAAGAGGATTAAAGATTAAAGTTCTCACTATAAGAAATCTCTGAATTTTATGGTTTAAAATGTTTTAGAAGGTTATTATAGCGTTATCTCTGATTTAGATAGTTTGTTTTGTATGCTTTTACCAAAAACTCATGTAATTTCTGAGCTGCATTAAAATTATTTTAACTTTTTTTGAGAAAATTCCGGAAAAAGTAGTAAGAAATCCGGTATATATCTATTATAGAAGGGCATTGATGCAGTTTGTG
>NODE_294_length_597_cov_1.027660
GTGGTAAAGAAATTAATAAGAACAGTATTGGTGAGAGAAGATGGAGTAGAAGTATGTTCTGAATCAGAGGAAACATTTATACCAATAAAAAAGAAAGGAAATAAATGCACAGTAGTAGAACCAGAAGGTAAGACAAATAATGCGCTACTGAAAGCAGTGGTAAGAGCTCATCTGTGGAAACGGCAACTAGAAGAGGGAAAATATGTAAGCGTAGGAGAACTGAGTGCCAAAATTAATATAGGTACAAGACGAATACAACAAATTTTAAGATTAAATTATTTAGCACCAAAGATTAAAGAAGACATAGTAAATGGGAGGCAGCCAAGGAGTTTGAGGTTATGTGACTTGAGGGAAATACCGATGCTGTGGGGTGAGCAGGTGGAGAAATTTTATGGCTTAGCATCGTAATTTACAAAAGCAACAGGAGGAAAACACCAAAAAGAATAGGGAAAGCTATTACTAGAAAATTCAAAAACTGGAAGGGAATTCACTAATGCAAAAGAAGATGATATAGAGGAATCAAGGGCCATGCCAAAAAATGCTGAGGAAGTCAAAGTTAATGTAGAAGAGCAAATCAATATTGACAAAGATATGGAA
>NODE_295_length_594_cov_1.738758
CAATAAATGAGCCACATAATGGAATATTGAATACAAAACACAACACTTGGGTATCACTTTCAAGCCTATCTAAATGGGATGATTTAGCTGAAAAATTAGCTCCTGGATATCATAGCGTCATTAATCAGCCACTTCCTGCAACTTTTATAGCTATAGCAGAATCTGCTGCCAATAAAAATACTGATGAGGAGAAAATTAATGCAGTCACTTCTTTATTGAATGAAAAAGTTCAATATATGGGAGATTGGCGTACAGTGTCAGGAAAATTTTTTCCGAGAGATTTGGAGAAAATTGCTGATTCTCAAGTTGGGGATTGCAAAGACTTTTCTGCTAGCACGGCTGCTATTTTACAAGAACTTGGTTATAAAGTTCAACCTATTTTAGTTATGAGAGGAACTACTAGCACTTCTAATCCTGAAGCATTACCTAATATGGGTAATTTTAATCATGTGATGATCAAAGTAACAAATAGAGATGGAAAAATATATTGGATTGATCCAACTAATACCGTCAGTATGGCACAGGGTATTTTTCCAGACATTGCTGATAGGAGTGCTCTAGTACTGGATTCTGAGGAAGCAGATTACAGAAAGA
>NODE_296_length_594_cov_1.319058
CAATAACAGGAATCCTTGCGCTTATTATAGCAATAATGATAAGTGAGATGAGCAAAAGATATATAGAAAATGAATTTCAGAAAAAGATGTTTATGGAATTGGAGGAGTGTGGAGGAATAAACTCTACTGTTAACAATATTGAGATAGAACCAATTATGAGTAGATGCAGACAATGATATACGCTAGAGCTTTTTCTGAAGGTTTAAAACCAGATCCAGAGCTTAAAGTATCAGAGTGGGCGAATGAGTATCGAGTTTTAGCGCCAACTGCAGCATCAGAGCCAGGTAAATGGAGAACAGAAAGAACTCCTTATTTAAAAGAAATAATGGATTCACTATCACCATCTTCACCTGCAGAAAAAGTAGTATTCATGAAAGGAGCGCAGATTGGAGGAACAGAAGCTGGCAACAATTGGATTGGCTATATCATCGATCAAACACCAGGACCAATGCTAGTAGTACAGCCAACAGTTGAAATGGGAAAGCGTTGGTCAAAAGGAAGATTTGCGCCACTGATTGAAAGTACACCATGTTTAAAAAGTAAAGTAAAAGACCCAAGGTCAAGAGATTCGGGCAATACTGTACAGAGTAAGGA
>NODE_297_length_594_cov_0.982869
GAATAGGTTAGTTATGAATCTTGTAACAAAATCCGCTATCGATTTTACTGCTTCGGCTGTTCTTGCTAGTGGAAAAATAGTTGATGATTTCTGTTTAAGTAAACACATAAAGGATAAGTATGCTGTCCTTTTTTTCTATCCACTTGATTTTACTTTTGTCTGTCCAACTGAGTTGATATCATTTAGCAACAAAATAGAAGATTTTTCAAAACGTGGTGTTGAAGTTATAGGGGTAAGTGTAGATTCAAAATACTCACATTTTAAATGGCGAAACACTCCAGTTAATGATGGTGGTATTGGAGAGGTTAGCTACACTTTAGTGTCTGATATTAAAAAGTCTATATCAAGAGACTATGGGGTCTTATATGATGACTCAATTGCACTAAGAGCAACTTTTGTTATTGATGATAAGTTTGTTGTACGTCATCAATCGATAAATGATTTACCTTTAGGACGTAATATCGATGAGTTTATTAGAATTATTGATGCAATAAAACATAATGAAGAGCATGGTGAAGTATGTCCAGCAGGGTGGAAAAAAGGCAAGCCTGCGATGCAGGCAAGCGATGAAGGAGTGGCTGATTATCTAAACTC
>NODE_298_length_593_cov_0.899142
TTGTTAATCAGTGTAAAGAATGTGGAGATCTCTTAAGTAAGAAAGAGCTATTTGATTGTTTGGATGCTAGTTATAGTTTTGATTTGCCTATACAAGTAGTAAAACAGGAACAGCAGAGAGTTGAAAGAGAGTTGAATGCTAAAGGTGATTCTTGTAAAGAAGCTGAAAGACGTGTAAAGCTTGCAATGCTATTTATGGAGTTCAGTAAAGAACATGAAATATCATTAACTCAAAATGATATTATGAACGTTATTGTAAATCAATATGTCAGTAAAGATGTATCATTTGACAGAGTATTTAAACATTTTAAATCAGATGGACAATTTCAGGAATTAGTTAGAGGGCAAGCGCTTGAGTATAAAGTGACAGATTATATGATAGAAAAAGTTAGTAAAGAAGAACAGATTGTTTCTGTGAAAGAATTAAAGGAATTATTTGATAATATTTGATAGGAAAAGGTATGACTCTTATACCAATTGTAGTTGAACAAACTAGTCGCGGTGAGCGGGCTTATGACATATATTCAAGGCTAGTAAAAGAAAGAATAATTTTCGTAACTGGCCCTATTGAAGACAACATGGCCAGCGTAATAG
>NODE_300_length_592_cov_1.477419
CTTTGCTGGTGGCTCCACTGTGCATATTTCTTCTAATTCACATTCTGTAAGACTATTATACGCTGTAAAACATAAGTCTTGTGATCGCTGTCCAGTTATTGAACGAATTATTTGGCTATATAATTGATTCTCTTCAGCTCTTTTTCTTTTGTTTACTAACGGTTCATTTTCATAAGAAAAGTCTAGTCTACTATCAAATGTATGTTCAACAACTGTTTCCTCGAATGCAGGAGATATAGGAGATAAATTTAACTCTGGCAAATCATCCACAATTGAGGATTGCAGACTAGTTAATGGCTCTCCGCCGTTTATTTGAGATTCTAGGAAAGTTAGCTCACCTTCCAGGCTAGTATGTTCTTCTGGCACTGAACTATCATTAACTGTTGAATCTTCCTTTACTATATTGCTGAATTGATTATGGAATTCAGCAAAACCAGGAAATGGAATTACTGATATGCACTGGCGCTTTGCTGGTGGCTCCACTGTGCATATTTCTTCTAATTCACATTCTGTAAGACTATTATACGCTGTAAAACATAAGTCTTGTGATCGCTGTCCAGTTATTGAACGAATTATTTGGCTATATAATTGA
>NODE_301_length_592_cov_1.389247
CTCCTGCTCATCATTCCTTCCCCATCAAATGGTCTTGATGCTATACCTCTTGGTAACAATGGATCATCGATAATGTTAATCCTATCATTAAAAATTTGAGTATTTAAACTACTTTTCAAAAAAGAGCTATTATTCACAATATTGCTTCCATTGATGGCAGAAGCAAAACTTTTCACCAACTCTTTTGCTGCTCTTCTTTCAAAAAGAACTGGAAACTTACCAGTTTTGATTGCACATGAATTTAATTGATCTATTGCTCTTTTTGCTGCTTCTTTCCCTATTAACTCTGGCGATTTCAAATCATTAAAGTTGCATGTTACATCGTAATCATAGCCTATCTTCATTTCACCCTTTTCTCCAGCAACGACAGAAACCTGATTAATAAAAGTTGATTTACTAAATGAACCAACAAAACCAGAAACGGTTGATAATACTGTATTTACTGAAGTATGTGAGGATGAAGCTCCTTCGGAATTAATAATATTTTTATGTGCAAGAGCTGAATTTTCTGCAGCTTCAGCAATTTCTTTTAGTTTATCAATTGTTACAATATTATTATCTGAGATATTTAAATCTGCAGAAAAGATATAAC
>NODE_302_length_590_cov_1.937365
TTCTCATAGTACGCAAGAAGCAAACCTTAACTATTATGACAATGAGGATAATTCTGTTTCCGTTGATACTAATTTTATATAAGACTGAATGTTTTCTGGGCTTTTCAGCTCAGAAAACACTTTTGTAGAAAAATAGAATGAGTGACCTTACTCAGCGTGACGGTAAAATTCTAATCAAATTACATATATGGATTTTGTGACACTTTTGTATAGTTCAACATAGGTAAATTTGAATAATAGCAACAAATAAAACCTTTATATAATGCTGTCAGCGAATAGATGTTCGCTTGGCGTTTCTATGCTTTCATCATTAGTAGGATTAAAGGGGAAATTAAACTGAACAAGATTTGGAAGCTTATTGTTGTTCAATGATTCGTGTAATGCTACTATACCTTTATCGCAGACACTGTCAGAAAGTAAATTAAACTCAGTAATATTTGAAAAACTACCATTCTTTAGCGCATTTATAAATTCCACTCCACCATCAGGGCTTATATTATTAGAAATTAAATCAAGCTTAACCAGATTTGGAAAGTTACCATTCTCTAATAATTTAGTGATTGCTATTGAACCTTGATTACCCATAATAC
>NODE_303_length_589_cov_2.497835
TACCATTATAGCAAAATTATATAAGTGAAAATTTTTCTTCTAATTACAGCTGTTTTGTATTCTATAGTTTTCTGTAATGTAAGTGCTAAGTCAATATCGGAGAACAGCAAAATGCTCTTTTGGCAAACTGGAGTTAGAAAGGGAGCAAATGTTTTCAATAGAAAAGTTGATAGTGACTTAATCAAAGCAGCAAAGGAATACAAAATTGGTTTTATTCGTCTTGCTCCTGACAAATTTGAAACTACGCAACGTGACTTCCTCTTAGGTAATGCAGACAGTTATCAGGGCCTAATTCCCAAAGACCTGAAAGTTCTGAAAGATGTTTTAGATGCTTTTCATCAACAAAAAATACCAGTAGTGTTAACGATGCTTAGCTTACCTGGATCTAGATGGAAGCAAAATAATAACGATAAAGATGATTTACGTTTATGGTCAGATCAAGCTTTTCAAAAACAAGCAGCAAAATTTTGGCAAGATCTTGCGAAAGAGCTTAAAGATCATCCTGCTATTGTTGGATATAATATCTTAAATGAACCACATCCAGAAAGGCTTTATAATACTGCAGATTCGGCTATTTATAACGTAGAAC
>NODE_305_length_588_cov_1.308026
AGCTTCAATAAAGTCTTCATTGTCATAATAATGGTAAATTGTTTTTGTGTTACATTCCAGTTTGGCATTTTTTTGCCAATTCTCTATGGATGATAGAGTTGTGGTGGTTGAATATTGCGGATATAGTGGTAACAGAATGATTTCGTCAGGGTTGAATTGCTTTACGCTTTTAACAACTTCATCAGCAAATGGATGCCAATAACGCATGCAGATGAATATCTTATACACATGGTTTCCATCTTCATTTAATTTTAGTTCTAAAGCATCAGCTTGTGCTTTTGTATTCTCCAAGATTGGCGATTTACCTCCAATGTACTCATATATTTCTTGTGCAGTACTTTCTCGCCTTTTGGAGATAAACTTTGCTAAAAGAAAGCGGAAAGGATTGGGTAGATTGACTATTCTTCTATCATAAAATAGATTAAACAAGAAAGGACGTACTGCACTCAGTGAATCAGGTCAGCCTAGATTAAATAAGATTACTGCCTTCTTCACTGACAGCACCTTTCTTCAGGTTTGCCTATAAAATCAGCTACACACTCATCAAGTTTAGTTACAGGCACTAAATTTCTTACACTGGCATACAAT
>NODE_306_length_588_cov_1.052061
GCTGTATATATTCCGTCAATATCAGTAAAAATTTCACAAGTCCTAATACCAAAGACTACAGCAAAGGCAATTGCTGAGATATCAGATCCTCCTCTACCAAAAGTAGTGATTCTATCATCGTGTATACCCTGAAAACCAGCAATGATTGCAGCAGTATAACCCTCAGCAAAAGATCTTTTTACATGGTCAATTTTTATCTTTTTTATTTTAGACTCAGAGTAAAAATTATCCGTTAGAATTGGTAACTGCCAGGCGAGCCATGATTTAGCATTAACTCCAACAGACAGAAGAGTGATAGCTAATAACCCGCAAGAGATTTGTTCTCCTGCTGAAAGCAGGACATCATACTCTGATAACTCTTGTCTACAATTTAAATTTGAAATTTGCCTGGCTTGAAAAGCCATTTGGTCAGTGAATCCTGCAGCAGCAGATACAACAGCAATTACATTATAACCTTTTTTAATATCGTTTTTTATTAGGTTTGCAACTCGATTTAAGTCAGTTAGCGAAGTACCACCAAATTTTTTTATTATTATTTTGTTCATAGTTACAATAAGGTCAATTTCACCTTTCTAGAGAGTATAATTG
>NODE_309_length_587_cov_1.443478
GGTAACTATAGAGTTTGAAATAGTCGGCTCGAATAAGAAATTAAAGGTTTTTACAGTTTGTCCTCATGTTTTATTTGGAGCTTCTTTTCTTGCAATAGCATCAGAGCATCCTATTGTGCGAGATCTTAAGGACGAAGACATACAAGGCTTTATCGACAGTGTGAAGGCAAAGGGGGAGAATGATGAAAAAATCGGGATTTACACAAGATTAAATGTCAAACATCCATTTCTTGATAAAGAATTGCCACTGTACATAGCGAATTTTGTGTTGATGGAGTATGGAGAAGGTGCGATTTTTGGTTGCCCTGCACATGATCAGCGTGATTTTGAATTTGCACAGAAGTATGGTTTACCGATTATTCCTCTAGTTTGTGAAGAGAGCACAAAGACCACAGAGATCTTAAAAGAACCGTACTGCGGTGATGGAGTGATGTTCAATTCTGAATTCTTAAACGGACTAATGATTAATGAGGCAAAGGAAGTAATCATAAAAAAACTTGAAGAAAAAGGAATAGGTAAGAAAACAATAAACTATCGTCTACACGATTGGGGAATTTCAAGGCAACGTTATTGGGGATGTCCTATAC
>NODE_310_length_587_cov_0.939130
GATGTAGGCTTTGTTTCCGAAAGCTATAGTAAAACAATAGCTAAATTAGCTCCACAATCTGTACAGAAAGGTAAAATAGTAGATATTCATGGAAAAGTGCTAGGTGAGCACAGCGGCATAGTAAATTTTACAGTGGGACAGAGAAGAGGCCTCTGTATCGCACACAATGAGCCTCTTTACGTGATAAAAATTAATACAGAAAATAATGAAGTTGTAGTAGGCCCGATCAATGCTCTAATGCAAAAAAAGATATTGGTCAAAGAGTTAAATTGGTTAGAACAACCACAAGAAGGCATGGAAGTAACTGTTAAGCTCAGGTCATCACATTCAGGAAGCTTAGCGACAATATATTCAACTGACGAAAAGAACAAAGCCTGTGTAATTTTAAACGACGATTACTTTGGCATCAGTCCAGGTCAAGCCTGTGTAGCATATAAGGGCGAACAAGTTATCGGTGGAGGTTGGATATGCTCCTAACTTGGTGGTTTAATTTTTTAATGCAGAATGTAAACATACAATAAAATTTATTGCTGTTTTATCCTATATTCTTTATACTATAAAGATAATTATTATATTGTGGACTAGAG
>NODE_313_length_584_cov_1.838074
GGATAAAAGAGTGGAGATTGATACGAGGATATACACAAAAAGATTTAGCGAATAAAGTTGGCATAACAAATCAAGGAATATACGAATATGAACAAGGGAGAGCTGCTGTCTCACTTGAAATGTTAGATGAAATAGCAAAGGTATTATCAATCAGTATCATAGATCTACTTCCCGAATCAGATGAAGAAGTGGAAGAAAAGCTATCAAATTTGATAGAAGAATACAAAAAGATTGAGAGTCGAGAATTACGCGATATGCTAATCAAGTCTTTATTTAAAGGTATACATGTTTGTAGAGAAAAGGTCAGAGAGGAAAAGAAGATTGAAGTTGCAAGGAATTTAGTGAAAGAAGGAATTTCTGTTGATATTATCTTGCAAACGACAGGCTTATCAAATTATATGATTGAGAAATTTTTGTGATTTCATAAAAACTTAGCCAATAGTGGATTTTTTTGTGATAGAATATATGTTTGCTTCTGTAGGAAAAACAGCTTTTAGAGGATTTATCTATGATAATTCAGAGCATATTGAGCTACGAGCTAGGGAAAAAAATAGAAGGTTGTAGGATAGTACAAGGGTATACTC
>NODE_314_length_584_cov_1.190372
ATATTAGCCCCTTTGTGTAAAAAGAGTTCTAGTATCTCTTTATGTCCATTGTGAGCAGCACAATGCAAAGGAGTACACCCATCTGGGTCTGCTGTATTAACATTACCCCCTTTTTTTATTAAAAGCTCTGCTATCTGTACAAGAGCATTTCTAGCAGCTATATGTAACAATGTACTTTGATCATCGAATGTATAATTTATGTTAAATCCATTATCTTGCCACTTTTTATACGTGTCTGGGTCTTCTTTTTCCAATTCCTCTTTTACTCTTTCGATTATATTATTCTCATTTAAATCACTTATTGTCCTTAATATTTTTAATAACTGTTCATGTTCCATAGTTCTACCTCAAAACTATTTGTTTTGTACTATAGCTAAAAAAAATTATTGATCCATAATAAAATAACCAATGCCAGAGTAAGTGGTTTGCTGCTAACATATTTAAAAATATTATGAACTTAATAAGAGAAAAAAATACCCCTGTGATGGAACAATATTTAAACCTGAAAGCTCAATACAAGGATCATCTGTAATTTTATAGGCTAGGAGATTTTTATGAGTTGTTTTTCGAGGATGCTATTAAAG
>NODE_315_length_583_cov_1.515351
CATGTAGGCTACAGGTCCACCTATAAACCGTCCATTTTTTTCTTTTCTGGTTTTTATACTTAGGTAACAAGTAACATATTTTATCACAGAAGTAACAACAATAATGATTGCCATCCATAAAATGGATCCCGGTCCTCCGGTTTTTAGAGCAACAGCAGTTCCTGAAATATTTCCTACTCCTAAATTTCCCCCTAAGATTGTAAACAGAGCAGCTATAGAAGAAAATTTATTTTCTCCTCTTTTAGCTCCAATAAGTGAAAGGGCATACGGTAGTCTAAATATCTGCAACCATTTTAGTTTAACCGATAGGTAAACACCAACAACTAGTATGAGTAGTATTGTTGGCAGTAATAAAATAAACTTTACTGTATCCATCTGTAAAAGAGAGATTTTTACTTGAGTATATAGCAAAAGTTGAAAAATACCTAACTTATTGTTTATGAGAAGTAACACTATAAAAGCTATAGTAAGCCTGCTAAAATCCTATTTTTCATACCACTCATTTATGAGTTTATTGATATCGGAATCCATAAAATCCTTTAGTGGTTGACTGGTTTTTATCTCGGCATTTTTAGGGATACAC
>NODE_316_length_582_cov_2.810989
GTGATACTCACCTTGGAGGGGAAGACTTCGATAATGCAGTAGTAAATTATTTACTGGGTGAATTCAAGAAAAGTAATGGCATTGATTTGAAAAACGATCCAATGGCTATGCAAAGAATCAAAGAAGCTGCAGAAAAAGCAAAGGTAGAATTGTCAAGTGCAATGGAAACAGAAATAAATCTACCGTTTGTTACAGCTGATGCAAGTGGTCCAAAACACTTAAATATGAAGCTAACAAGAGCAAAGCTTGAAAGTTTAGTGAATGATTTAATTGAAAGGACTATAATTCCTTGCAAAAAAGCTCTTGAAGATGCTGGTTTGTCTGCTAGTCAAATTGGTGAAGTAGTTCTTGTTGGTGGCATGACTCGTATGCCAAAAGTCATAGAGAAAGTTAAAGAATTCTTTGGCAAAGATCCACATAGAGGAGTTAACCCTGATGAAGTTGTAGCAATTGGGGCTGCAATACAAGCAGGAATTATTCAAGGTGATGTAAGAGATGTGTTACTACTTGACGTAACTCCACTTTCTCTTGGTATTGAAACTCTAGGTGGAGTATTCACTCCACTTATTGAACGTAATACTA
>NODE_317_length_581_cov_1.524229
AAATAATTGCTTCCAATCTGGTACTTCTCCTTTATCTACCCAAGTTTCTCCTAAAGTGGTATTTATCCAAACTTTTAGTAATTGTTCACTTTCTTTGGCATGGAGAAAATCTTCTACTGCTTGTTGCCAACTATACCAGCCAACTGGACTATAAAGACTTGAAAGATGAAATCCTTTTTTCTCCCCTTCTTTTGCCTCTGTAGCTCTCCATTCTCCACGTTCTAGCATCTCTGTCTTTTGATGATTTTCTATTTTGCCGCTACATTCAGTGCAGACATAATGTGCTGTTCTTGAGTCGTTGTTTTCCCATTTTATTTGTGACCATTTTAGAACTTGATAGTAATTACAATGCGGACATGGTACAAAAAAATATCTCTTATCTGTTGCTTCAAATTCCTTCTCAATTCTGCTTATTCCATGAATCGTTGGTGTTGATACTAAAAAAATCTTTCGCCGTGCAAATGTATTGGTACGAGCTATGCTGAGTAAAACTGGATCTCCTTCTCCTCCTGAATCTCCTGGATATGCATCTATCTCATCAAGAAAGAGATATTTTACTGGCATAGAACGAAGTCCTACAC
>NODE_318_length_580_cov_1.359823
GATATAAAACAGAACTTAACCTTGATTCTAAGGCACCAATAAAATTATCAGCCGTATAACCTTTTCTTTTGTAGGCATCTAAGAATGTACGTCTAAGCTGCTTACTTGAAATTGCATAGTAGAACTTAAATTTCTTATGTGCAGCAAACTGCTTACCAAAATCAGATAACTTCTTAAATCCAAGAATACCATGCTGACCTGGAGGGTATTTTCTTTTATTGACCGAATCTTTTGCTCTACCCCATAAGTTTACACCAAGCCTGCGACTGATTCTATACTTTCTATTGATAACAGTTGTCATACAAAAATTCTCACAATCTAACTATAAATTATTAATGATTTTAACATTAAGTGTCAACTTGTTTTTGCCGCTATGATATAGTATACTTCACTTTTAAGTTTTCCTATTAATACATGAATCATCTACTACTAAAATCCATGGCAAATGCTGTCCGCTTTTTATCAATTGATGCAGTACAAAAAGCAAATTCTGGACATCCAGGTATGCCACTTGGCATGGCAGATGTTGCCACTGTATTATTTGCTAAATATCTAAACCATAACCCTGATGATTCTCAAT
>NODE_319_length_580_cov_1.229581
TTTGTGGCATCCGTGCATCAGGTGTGTTTTTCCGCTCTGAATATGGAAAAGCATGTAGATAAACTACATTTATTTTTTTCAGTAAATCAACTGTATCCTGAAACATTTCATCAGTTTCTGTTGGAAATCCAGCAATAAGATCAGCGCCAAATGCTATATTAGGTCTTAAGCTCTTCATTTTATGATAAAATTCTATCACTTGTTCTCTATTGTGACGACGTTTCATTCTCTTTAGTATTAAATTATTACCAGACTGTAGACTCAAGTGTAAGTGAGGCATAAGTCTTGACTCATTAGCTATTAAATCCATTAGTTCATCATCAACTTCAGCAACATCAATAGAGGAAAGTCTTAGTCTCTTTAACTGTGGTATATCCTTTAAAACTCTCCTAACCATCGAACCAAGTGATTGCTTACCAAACAAATCTGTACCAAAGTCAGTAATATCAACACCTGTAAACACCACTTCTTGATACCCATTTTCTATAAAAATCTTAATTTGCTCTATAATATTGTTTACTGGCACAGATCGATTATTCCCTCTTGCCTCAGTAATTGAGCAAAATGTGCAGCTATGATT
>NODE_320_length_580_cov_1.154525
GCCTTCGTCGGCAGCGTCAGATGGGTATAAGAGCCAGGCATAGATCAATCCAATAAGACCTATACAAATACAAAACCCGTCACACTTAAGAGGTTTAGGAATATTAACCTAATTGCCATCGACTACTCCTTTACGGACTCGCCTTAGGAACCGACTAACCCTACGCAGATTAACTTAACGTAGGAACCCTTAGATTTTTGGTGAGAGTGTTTTTCACACTCTTTTACGCTACTTATGTCAGCATTCTCACTTCCGATATCTCCAGCAGTTTTCACAAACTGCCTTCACAGACTTACGGAACGCTCCGCTACCGCGCCTATTAATCGAAATTAATAAGCACTCACATCTTCGGTATACAGCTTTAGCCCCGGTACATTTTCGGCGCAGAAAAACTTATTTAGACAAGTGAGCTGTTACGCTTTCTTTAAAGGATGGCTGCTTCCAAGCCAACCTCCTAGCTGTGATGGTTTTTCCACTTCCTTTCCCACTTAGCTGTAATTTTGGGACCTTAGATAGTGATCTGGGCTGTTTCCCTTTCCACCACGGACTTAGCACCCGTAGTGTGTCTGCTGTATAATTA
>NODE_321_length_579_cov_1.241150
GTCAGGTAGTGGTGTAGCGTGTTTTGGAATGTTTGATAGTGAAGAAAGTGCAAAAGCTGCAGCGGCAAATATCAAAAAGGAATATCCAGAATGGTGGGTGTGCGACACGGAATTAATAGCTTGATTTATGCCCTTAATTTCCAAGAAGAAAAATCTTATAGATGGTTACAGGGAAGAAAGATTTTGGGTAAATAATCAAGAATATCATGGCTCAATTATAATTTTTCCTGAAAAGGTGATTGAATTGAAAGAAAGTGATATAAATAACAAGGAGTATTTTAAATCTTTTTTAACAGAGGAAATAGAGATTTTGATAATAGGTACTGGTAAGATACGCGATTGTTCGATGAAGTCTTATCTTATGGAGCAAAAGAATTTAAATTTTGAATTTATGACGACGGGTTCTGCATGCAGAACCCATAACGTTTTAATATCTGAAGATAGATTTGTTGTCAGTTATCTGATAGCATGTTAGAGATATTTACACAGAGTTTTTTTATAAACAGTCTAATCGCGGTAATTATGATTAGCTTAGTCACAGGAGCTCTAGGGTCATTTATGATATGGCAAAGGTTATCG
>NODE_322_length_579_cov_0.858407
AAGACATTTAAAAGAAATATTTGGTAAAGAGAAAAGTTAAGCAGGGGTTGGTTGTTGATATAAATTTTTTTCTGTATAAACTGGGATCTTTGTTGCCAAAATAAAATTTTAAATTGAATAAAAATGGAAAATTAAGAACAAAAGAGACTAAAATCAAAAAATTGTAAAAAACATAGTTGATGACTACATACGTGTTAGGGAATTTTTCCTTAAAAATGGATTCAAGCTTCCTGAGCAAGAACAAGTAACTGCTGATGAAAAGAAGGAAAAGGAAAAGCAAAATACACCTAATGTAGAAGAAGATAGAGCAGAACTTAGCAACAAAAATGAAGATGATCAATTTTTTACTTCATACAACAAGATAAAGAAAATTGTAGCTAGCAACCCTAATATAACTGATGAGGAGTTTTGTAATGAGCTTAAAAAAGAGAAAATAGATATAAAAATAACAAACCAAGATGGTTGGACTTTGCTTTATTATGCTGTCCGTTCAGAAGGACCTGGTATTATCGACGATCGCATTATATTCCTCAAGATTGTTGAGTTACTCACAAATTTAAACATCGGAATCGATTTTAA
>NODE_323_length_578_cov_1.075388
ATACAGATGGCTAAAATATTGAAGAAAGTATACGCGTCAAGTTAAGAGCAACTAGCCTTCTTTAACTTGTTAAGAAAGGTCTTTTTTCCTCAGATTCTATTGTCACATGCTGAAATGACATCGAAGGATGCTCTTGCTTCTTCATGTAATTATGCAAAAAGTCCTTTGAATTTTTGCAGCTTGAAAAATCTTTATAAAATTTACTTTCTTTAAATGCTTTAATCTTCTCTTCATTATTTAATGAGCCATATTTAGAAAAATATTCATCTGTAATATAAATATATAAACTAATCAACTCAGGAAAAGTGTAATCAGTTTTGTTGGAAGACTTTAAACACGTAATTGGCAATTTATGTATATCTTTATCAGCTTTTTTAGAATCAATACATTTATCATTCTTTCTTAATGTTGTATGCTGCTTAAAAAAGCCTTCATATTCCTCAAATCCTTCAAATACTTCTTTTTTTTGGTAATCTTTCCTTCTACCGCTTTGATCTGTTTTTTCTATTTTTGTTGCAAGTTGCGCTGGCTGTTTTATCGTTTTATCTCCCTCTCGATTAAAGTACATTGTATAAGGA
>NODE_325_length_577_cov_2.613333
ATATTAAAGTCTTTCACAATATTACATGGCAAACATCAGAATAGAAGTTTTTAATAGATGTGAACAAGTTGGCCGCAGAAGGATAGTTAATGTTTACTTGATTTACATAAGCAAAGAATTACCATCAAAATTACATGAAGAAATTTGTGGGCTATTTTATAATAAAGTCATACAAGACTGCCGTTATTATTCCTACAATGAAAACCTTGAAGAAGTTCAATATAACTTCATAGAACCACAAGCAAAGTGGGGCTTGGAGATAAGCTTTCTGCCTGGCATGACCGATAACGTAGGCAACACGGCAAAACAAATTGTTAGAGAATATCTAATGAGCAAAGGCCACATTGATGAAAGTGTTTCTATCAAGGCAAGAAGTTCAAAATTGATTCTAAGTCAAGGAGGTTTTCCAACCGAAGATGAAATAAAACAGGAATTCAATCCTATTACTGAATATTGCACACTTGTCTATAAAGAAAACGGCAATTGCCATTGGAAGTATTACAGTAAACCAAATACCCCACCTGGTGTCATTACAGCGCGTGACCAGGAAAAAAAAGAATGGATTCCAGTGTCAAAC
>NODE_326_length_576_cov_2.409800
AAGCAAAACGTATAGTACAGGAGCTTTTTCAATGCTTTTATGAAAACCCAGGGTTATTACCTATAGAGTGGAACAAGCTTGCTTGTGAATCTCAGCGTTCAGTAATAATATGTGATTATATCTCAGGTATGACAGATAGATTTGCCATACATGAGCACAGAAGAATTTTTGATACCTCATACGAAATGACTTCTTTCTAATGACCGATGATTATTTCATGTCGATCGCATTAAAACTTGCAGAAAAAAGTCTTGGAAGTGTTGCACCAAATCCCGCTGTTGGATGTATCATTGTAAAAGATGGTATGATAATTGGTGAAGGCTACACAGGAATCGGTGGACGTCCACATGCAGAAGTAGTTGCTTTACAAAATGCTAAAGACTTAACTCATGGTGCAACTATGTACGTCACTCTCGAACCATGCTGCCACTTTGGAGTTACAGAACCTTGCACTACAGAAATCATAAAATCAGGAATAAGAAAGGTAGTGATTGCAGCAATTGACCCAGATAATAGAGTTTTAGGCAGAGGCATAAAAGCCTTAGTAGATGGAGGAATTGAAGTTGAGCAAGGGAT
>NODE_327_length_574_cov_1.395973
GCGTGAGTGTTGAGAGGTAAAGGGTCATTTGTATGTCCATGTCCTACCCCTTTTATTGTAAATACAGGAAAGTTGACACTTTTTGCAAACCTTTCTTTTACAATTTCGACAAGATTATCATTATAACAGTTAACAAAGTCACCGACTATTACTGCATCTACTCCATCAACAATATGAGCTTGTTTTAGGTGATCTAGACTGCGCTCAATTGAATATGGATAAACTCTTATGTCTTCTAAACATAGACTTTTGTTTTTTGCGTTTATTTGCCAAGCAGTTCCTATGCTATTTTCAACCAAAGTCATATTACCACCGATGATTTTAGATTCTAATCTGCCATTTTTTAGTCTAACTCCATTATTTATCATCTTTAGGTTATCAAATCTGATAGAGTTGCGTTGCTTAAGAATTAACTCTTTTAATTTTTCAACAGAGGTTTCAGCAACAGAGTTATTTACTATCATTTCCAACATGGTACCGTGAAGAGTTTGCCAGTCATATTTAACTTGCAGATAAATATGTAAAGCAGTGATATCACTATAGCCTATAAGAATTTTTTTGTTTTGAGCAATTC
>NODE_328_length_574_cov_1.044743
TTGCAAGCCAACCACTAGCTTTTAGCGTCTGTTCTTCGTTATTTAAGTTTTTATATTTTACAGTTAAATATTTTGGACGCTTGATTTCATGGCTTTGCTCTGGAATTGAAAGACATCCTTCACTCATAATGACTTGTTCATCAGATAATTCCTTAATTTCAGGGTTAATCATACAAAACTTGCCAACTGAGTCATACCCGGCTAGCTCATCTCCAGCCTTTTCTGGCCGAACGTCCATGACAAAAATTCTCTTCAGCACTCCAACTTGTACTGCAGCAAGACCAAGACCTTCTGCATCGTACATAGTTTCGAACATGTCGTTTACTAATTCTTTAATTTTATCGGTTATATCTGTTACTTCACTGGCGCGTGTAGTTAATCTTTCGTCAGGGGCAATTACAATTGGTAACTTAGACATAAAAATTGTAATTCTGTGTTTTATTTTTCTTTTTGTCTAGGTATATTAAAATGTTGCTACATTTATGATAGAAATATAAATTCATTCAGGGAAGCTACAATTTAAATGGAATCGCATCATAAGGTCAACTAATGTACTCTGTAGTAATAACAAAAC
>NODE_329_length_573_cov_1.928251
TGTTGTTTGGTGCGCTGTTTCTCTTGTTGTGTTGTTTTCATTGTGTCGATCTTTTTCGTGTTTTTTTTTTTTTCAAGAAGAAGACGGCATACGAGATCCTCTCTGGTCTCGTGGGCTCGGAGATGTCTATAAGTGACAGATGCTATATATTGGCGAGAATGTTGGCACTGGAAATGGTCCTGAGATTGACATTGCTGTTGACCCACTTGAAGGCACTACGATTTGTGCTCATTACAAATCAGGGGCAATGTCCGTTCTTGCTGCAACGAAAAAAGGTAATTTTTTACATGCACCTGATGTTTATATGGAAAAGATAGCAGTAGGAAAAAATCTTCCAGAGGGTGTAGTCTCACTAAAAAATAGGATTGAGAAGAATCTGGACAATTTAGCCAAGGCAAAAGGATGTAAAGCAAGTGATCTTATAGTAACTGTACTTAAACGTGAAAGACATGATGAATTAATAGCAAAAATTAGGAAGCTAGGAGCAAAAGTGAAATTAATAGATGATGGTGATGTTGCAGCCATAGTTTCGCTAATAAATGGCAATCACGATATGTATATCGGCACAGGAGG
>NODE_330_length_573_cov_1.878924
CTTCATGGGGCTCTAGAGTATTTTCTGGGGAAAATATTTTTCGTCCTGGAGAGATGGAAAAAGCTTGTGATACATGTTATCAAACAAAAGTAAAGTGTGCCCCTGTGCAACTTGCACCTGGCCCACCTCCATTTTGTGAACAACTTGCAATGTCACCACCGCAAGTTAGAATTGTTCCTATAAGAAACCAAGATAATGATTACTTTCATCCAAGAGTTGGAGTCATTATTGGTGAGCTGAAGAAAAGAAGGGAGATATATGTTCCATCTGCTGTTTCAAATCACAAGAATATTCCAAGTTGGACATATCCTATTCCAGATAAAGATACTACCCATTATTTCAAAACCTATAGAAAGAAAGATCAGCTCTGCGCTGAATATTATGGTACTGAAAAAGAAGAATCAAAAAGAAAATTACAATTTCCTGCCCGTTGTTTTCCATCACCAACTGCTCCAAAGCCTGAGGAAATAAAGGTAGTAAATGAAAATACGCTAGAGGTAAAAATGAAGATGAGTGAGAACGTTTGTACTTATGACGCACGTGGAACTCACAGTAATGGCATCTGTACTTTTT
>NODE_332_length_571_cov_1.394144
ATTAAAACACTTGTTACGGGAGAAAACAATAGGTGTACGATTCTTTAGTATGCTCTGAGGCACGGTTTCAAATGTCTTTCTTCCCATCACAATAACTTGTTTGTCGGTTACTTGACAAAAGTGCTTAAACTCACTTGGATAATGCCAGGGCAAATCATCATTTATTCCAATTACCCCATTAGGGTCAACAGCCATAATTCCAATAATCTTCATCCCTGTAAGGCAGCTTGGGCTACAAAAAATCTCATGTGGTCACGTACATTATGCACTCTAAGGAAATCAACCTTATTGTGCAGTATAGCAGATGTAGCAATTGTTTCTAAATCTCTATTAGAGGCAGGCTCTGTGGAAAAAGAAGAAATAAATGACTTTCTAGAATGGCCAACTAAAACCTTGCAGCCAAAATTTTGTAAAGTTTCTATACTGCGTAAAATCTGAATATTCTGATACATAGATTTGCCAAAACCAATACCAGGGTCAATAATTATTGAATTTTCATCAAAACCCAGCTTTAGTAGTCTGTTAATGCTCTTCTCTGCCCAGTTATTTATAGTATCAATTGGGTCAGTGT
>NODE_333_length_571_cov_1.333333
GCTACTATGTCTTCTACATCAAGAAGCATTAGTAACTTTGCTGTATTTTCTATTCCCAATATTTCTATGATCTCTACTTGTAAATCTGGTACTACATGTACTAAGGCATCACTTAACAAATGTTGATCGAGGATATTAACTAATTTCTCCCTGTGATCACTGATCGAAGTAGATAAAAAATAAGCTAACTGAACACTATCTATCGTTTTTACAATATTACGAACATTCTCTAATTCTTGATTATCGAGAGACTCTATTAAATCATCAATAGCCTTTTTGTCTAAACCATAATGAGAACTTGTTTTAATATTCATTACTTTACCTTATTTTTTTAATAAATATACACACTTGATTTTATTGAACATTCAAGTATAATAAAATTATTTTGAATTAACTATTATATGGTTAAATTTCTATTTTGTTTGCTGTTATTGTTATTGATAAGAAATATATTAAAGTCTAAAGTATAATGAAAACCCATCCAGAAATCCTTGAATACTTTCAAGGCTTAAATAAAAGTATTTCTCTTATCAGGAGGTGTCTTTGACATAGAAAGATTGAAGTTGCGTCT
>NODE_334_length_571_cov_1.184685
CACCAGATGTAAACGTAAAAACAGTTGCTAGGGGAACGCCAGGTTTTTCAGGAGCTGATCTAGCAAATTTAGTGAATGAGTCTGCGCTTATTGCTGCAAGAAGAAATAAGAAAATTGTTACCATGGATGATTTTGAGTATGCACGTGATAAAGTGATGATGGGCATGGAAAGAAGGTCCTTAGTCATTACAGAAGAAGAAAAAAAGCTTACTGCTTACCATGAAGCTGGTCATGCAGTAGTTGCAGTTAATATGCCTGCTTCTGATCCTATACACAAAGCAACAATTATTCCACGTGGTAGAGCACTTGGTTTAGTTATGAGACTACCAGAAACAGATAGAGTGTCCCTCACAAGAGAAAAGATGCTAGCAGATATAACTGTTGCAATGGGTGGACGTGTGGCAGAAGAGCTAATTTTTGGCTATGATAAAGTCACAAGCGGCGCATCTTCAGATATAAAACTAGCATCAGATTTATCACGTGCTATGGTGACAAAATGGGGAATGAGCGACAAAATAGGGCCAATATATCACAATCGTGAACAAATCACACATGATTCTGAGACAATTTC
>NODE_335_length_570_cov_1.358916
ATATAAGTGAAGAGGGATGTAAAGTAAAAGGAGCAGTTGATAACAGCTTGGTTTTAATTGATTACACCTGGAAAATGCCCAGCTTTGATTTAATTACTATCGATAGCAAAGGGGTGGTAAGGAGAATAAAAGGAATTTCCCACCCTTGGCGACCATCGATGCCTAAAGCGCCCTCTGGACAACTTTTGCTCTGCTACATTCATCAGACATGGAAAAACGGAGAAAAAGAAGGGGTAAAAATAGTGAATAATGCTATTCATGCTGTACCGATGAATGAGCTTGAAGCAATGAAAAAAGGAATAAATGATCTTTATGCGCTGGTTGCACAGGAACGTTTACGCAATGATGCAAATTCAAGAGAACCTACCACCAAAAAAGGAGTATTTGTTGATTCATTCTTTGATGATGATATGCGTGATCAAGGAATTTCGCAGTCTGCAGCGATAGTAAATAGAGAGCTAGTTCTGCCAATAGATGTAGAAGCTGCAGATATTGAAAAAGGTGGGGAACGATATCTTTTACCGTATGAACTTGAACTGGTACTGGAGCAGCTTTTACAGACTTAAGGAG
>NODE_337_length_567_cov_1.140909
TTTTTTTTTTTTTTTCAAGTAGAAGACGGCATACGATTTCCTCTCTGGTCTCGTGGGCTCGGTATGTGTATAAGAGACAGCCATAGCATTACCTTGTCTATCTCTTTGATTTTGAATAACGCTACTAGAATGATTTTTGTCACTACTTTTATTAATAATCCTTGAAATTATTCCTAATATTTTTCCTCTTCTTGTTGGTGATCCTTGTGATTGTTCTATTTCATTCTTAAATACTGGAAGTCCGACCTCTGATCCCATTACTTCTTTTTCCAATGCTGGAAGAAATTTCTCGGTGTAATAATTATAGTATTTTTGATATTCTTCTTGCTCTCTCAGTAATTTTTCTAATTTAATTAATACGTTGGGATCAGCTCCTTTGTTGAACAACTCTATGCATTTTGCGATAGTTCCATCTCCCTTTTTTAGATTTTCATGATTATGTGTTTTTTTTGTGACCTTTTTATGTATAATTTCGTGCAATTCTTTCGTTTTTGATGCTGAAGGATTCCCTATTTTCTCCTTTCTCTTATCTGAGATTTGTGAACTTCTGATAGGATTGCTAGTAGA
>NODE_338_length_566_cov_2.004556
ACATTGGGATCTAGAAAATCTAGTTAATATATATAGAGAAACCTTAGCTATAGTTTCAAAAGAAGTTAATGCATTTTGCTATATGATCATAGGTTTAACAGGTGGAATTGCAGTCGGAAAGAGCTTTGTAGCCAATTGCTTTAAAGAATTTGGTGCCGCTTTGTTTGATGCCGACTCTGTCGTGCACCAGCTTTATAAAGTAAACAAAAACATAATAAGTTACGCAGAAGAAAAATTTCCTGGGGTGATAGTAAATGGAAAAATAGATAGAACAGTATTATCTAAATATTTTTTAGCTTATGATGAAAATTGGAAGCAATTTCAGTCTTTAGTGCATTCCGCTGTGCGAAATGAATTAGAAATTTTTATTGCTCAGGAGAAAGAAAACGACGGAAAATTTCTAGTTCTAGACATTCCACTCCTGCTGGAAACTAGATTCCGTTCATATTGCGATTTTATTGTCTTTATCCATGCAGATAGCGCTGTACAAGCTCAAAGGCTCAGTGAGCGTAATATGGATAAAGAAAAGCTGGATCTAATGTCCAGTATTCAGCTACCTATTGAAG
>NODE_339_length_566_cov_1.701595
GTCCAAACAGCGCCTACAATTGCCAAGGTTAATAAGCTTTGCGGAGGGCCTGATATTATCTCCCTAATACGTGGCATCAAAGATGATAAAATATCCTGTGGCATGTTATCAATAATAAATGCCCAGCCGACATTGTATTGATCTAAGAAATTTGCAAACGTTGATGCCATGGCTATTAAAACAATAAGAAAAGGAAATATTGATAACAGAATTAAAAATGATAGATACCCTGCATGCTCCACTCCATCATTATAAATTGTGTCAATTAAAGCACGATAAAGGCAATAAACGATACTATAAAATTGCTGTAGCACTTGTAATATAAATAAACTAAGAAAAGTATTCTAAATGAAATAAAGCATACTTTTAAGCAAAAAATCCTCACCGTTTACTTAAATTTAATCAAAGTGAAGGATAATCCAGCGTTAAATACGGAGGCATAATGAAAAACTTTCTTCTACTTGTAGCTTTAATTCTTTCCTTTGCATTTGATAATGCTTTTGCTGCTGCTGTTACTGATGATGCAACAACCAATACAATATGCAAAATAGTAGGCTATACTCACG
>NODE_340_length_566_cov_0.915718
GGTGGGAGGGGCAGAGTGTTGTAGGGTTAAGGGTATATTTGTTATGTAAGCAGTTGGTGTAGATCTTGGTGCATTTCTGAAAGCATTTTTAACTGCATTTACTGACGTTGTACGCTAAATTGCTAAACATCTTCAACATATGAATACACAAGAGACGTCTTTTGCAAAACAAGTTGAAGAAAGCAGAAACCAGGATTCACAAAAAGGTCGATCTGTGTAGGTCAAAGTATAATTTCAAAAAAAATTTTTGAAATCATATGTACTAAACAATATCTACTAAACGCAAATTACAACAAACGCAGTAACATAATCTTGATCATCACTTAGAGAAAGGTGTATCTTGTAGTCTTTTGAGATGAAATCCTTTGTGATAGCAAGATGTGGTTTTCCCCTGATATTACTGTATATTTCTATATCTTTCATTATAATTCCCTGGCTGAATCCAGTGCCTAGCGCTTTAACAAAAGCTTCCTTTGCAGCAAAGCGTTTAGCAAAATATTTTGCTCTTACTTCTTGGCTATTATATTTTTTGCTTATCTCTATCTCCTTCTTAGTTTAGACTTTAT
>NODE_341_length_564_cov_0.945080
ATCACATGTGGAGAGATTTTATTTTCATCAATATTGCATTTTCTTGCTAATTCCTTTATTAATTGACCAACTCTTTGCCTTGTAATTGGTTTATTAGGTTTATCACCTGGGAATAGCCAATCAGATTTTTTGTTGTTAGGGAGCAGATTGTCACGAAGTGATAAATAATCTTTAAGGCTTTGCAATGCTTGCTCATTAAAAAAGATTTGCCTTTCTCTGCCACTTTTTCCCTTTATTATTATGTAGCCTTCCTTACCATTACTGTTTACTAAATGTGATACTTCACATAACTTCATATTGGTTAGTTCAGAAACACGCATCCCGGAAGAGTAAAGAATATCTAAAATTGCACATAGCCTTTTACTGCTTATCTCTTTATTCGATCCGCTTGCTGATTTTTTTACTGTTTCCATGAGCAAAAATATTTCTTGAACACTTAAATACTTAGGCAAAGGACGGGAAACCTTTGGATTTCTTCATTCATTATCATTAGCCGGTGCTGGATTAAAATCTATTATTCCATCATTAAATAGGCACTTCTAGAAATTTTTGATAGCAGATATT
>NODE_345_length_562_cov_1.091954
CTATTATCTTACAAAGCCCTATTTTTTTTATTTTATTATTAAGGCTTTGATACATTTTATTAACGTTAATATTGCTAGTATAATCTTCTAGTTCTTTTGAAATCTTAATCTTTAATTCTTCAACCTCACTATCCATTAACGAATAGTATGCTATATAACGTTGCCGTAATTGATTATCTAATACTGATCGACCACCATTTAGAACGTTTAAAATGTCTTTTTTGCATAACTCAATCTCCTGAGAAATTTTAGAATCGTTTTGTTCTTTTATATCTTGATCCATTTTAGCCTGTAGTTTTTGACCAAAATCTTTAAATACAGTTCTACAAGAAAGGTATTTTAATATAATAGGTAAAGCCAGCTCATTTCCCTTGCTAAGCAAAGATAAAAGCTTCAAAGCGAAAGAATTAGGTACTGCTTCTCTTGGTAGAGTTAGGGTAAAAGAAATTTTCCATTTATCGCCACATTTATAATATCTTTGGCAAAGTAATTTTATTAAAGAATCTTTAAACCATTTTGTACCAAATTGCATTTGAGCAAAGAATTCTTCTAATTCTTTAAC
>NODE_347_length_560_cov_1.642032
GCGTTAGTAATAAATAATCCAACAGAAATAAGAAACTGTCCTGAAAAATTAATTACTTCACTATTTCCAGAGCTAATTCCTCCAACTTTGATCACTGAAAATATATCGATGATTAGAAATTTTTGTCACGACTATCAAGATATCATCTTGAAACCACTATATAGCTATGGAGGAAATGACGTAATAAGAATACAAAACCAAAATAGCATTCAAGTGGTAGTCGATCTCATGATTGCAAAATATGAATGTCCTGTGATTGCACAAGCATTTTGCAAAAACATAGACAAAGACAAAAGGATATTATTGCTAGATGGTAAACCAATAGGGATAATGAAGCGAGTGCCAAAAACTAGCGGAGAAATCAGAACAAACGTGCGGCTTGGGGCAAGTTTTGAACCTGCTGAAATGAATGATAGAGACAACGAAATATGTAATAAAATTGGTCCTGAGCTAAAGAAAAGAGGGCTAATATTCGTTGGCATTGATATTATAGATTACTTCCTTCTTGAAATTAATACAACTTCGCCTACGGGAGTAGTTTATATCAATAAGTTGTATAG
>NODE_349_length_558_cov_1.271462
GTGTAAAGTTAGCTGACAAATTGTATGAAGGAATTTTTGCTGATATAGATAAAAGTGGTAAATTGGTATTGCAGCAAAAGGATGGAAGCTTAATTTATTTTGATGCAGGTGAGTTATTTATTGGCAGTGCATTATGAATACATATGTAATTTTTGCTTACCTTATTAGTTTCATACCGATTGGTGGAAATTTGATTTTTACCGTTTCTTGCTATATAAAAAGTAAAAAAAACTTAGAAAGTCTTAAAAGCAACAATGAAGAAGAAACATAAGCGATTACTTATAACTTCAGGAATTTTCTGCTTTTTAAGTTGTGCAGTTTTTTTTATTTTAACAACGCTCAAAGAAAATATCTCATTTTTCTATACAGTAAGTGAGGCAATAGTTTTACCAAATAATCAAAAGCCAATCCGTGTTGGTGGAATGGTTGTTGAAAATAGCGTGATACGGAGCGAAAGCGAAGTAGTTTTTCAGATGACAGATTTTAACAAAAGCGTTGTGGTGAAATATCCGGGAATACTTCCACCAATGTTTTCAGAAAAAAGTGGAGTTGTTGTGC
>NODE_350_length_558_cov_0.981439
CATTATAGCATAGACTTCAGTCATTGTCAAGTGTATTAACAAGCTGACACAAGATAATCCTTCAACTTCCCCCACTTATCCACTATACTGCTACAGGTTTTGTAGCTTTTTAGTTAATGAACATTTTTAAGCGTATTTTCTCTCTGATTTTCAGTAAATTAAATGAATTGAAACGAAGAGGTATCATAAATATAAGTGCAGAAAATTTTATTGTGGAACCTCCAAGCAATAGAGCACATGGTGATATCTATACAAATGTTGCTATGGTGCTTGCAAAACATGAAAAGAAGAATCCCATTGAAATCGCAGAGGTTTTAGCTAAAGAGTTTGAACTTTTTGATGAAGTTGAAAAAGTGGAAATAGCAGGCCCTGGTTTCATCAACATGCACTTAAAAATAGAAGTGTGGCATGGAATTTTAAAACAAATAAATGAGCTAAAAACAGAGTTTGGCACTCTAGATATTGGAAATAACCAAGCTATCAATGTTGAATTTGTATCTGCAAATCCAACTGGTCCTCTGCATATTGGTCATGCAAGAGGAGCAGTGTTTGGTGATG
>NODE_351_length_557_cov_1.776744
CTATAGTAATTAGTGAATGAGTTGTGCTGGGAAAAGCACTTCTTAAAAGGCTTAAAATTTTTAAAATATGTACAATAACTTACGCGACTTCATCAGAGCATTAGAAGAAAAAAAAGATCTAATTAGAATTAAAAAAGAAGTTTCAACTATTCTTGAAATGACAGAAATTCATCGTAGGGTTTTGTCAAACAAGGGACCAGCTATCATCTTTGAAAATGTTGTCACAGAAAATGGCAAAAATTCAATTCCCGTTTTAGTGAATTTATTTGGTACTATTGAGAGAATTGCATTCGGACTTGGTATAAATTCTGATGAATTAAGGGATCTGGGTAAACTTCTAGCATTTTTGCGATCACCTGAGCCGCCAAAAACCTTAAAAGATGCTGTGAAAATGTTTCCTCTACTAAAAGTTGTATTGTCGATGCGGAGCAAAGTTGTGAGCAAAGCCCCATGTCAAGAGGTGGTGCTAACTGGGGATAAGGTGGATCTTAGTTTGCTACCTATTCAGACATGCTGGCCAAACGAGCCTTCACCGCTTATCACTTGGCCACTTGTGG
>NODE_352_length_557_cov_1.523256
ACCCTTAACAATAGAGTTATAGCAACATGGAACGCACTAACGAACTACCTGTCATCTCATTTGGCTTTTTGAGTCCAAGTAGCTGTAAAATTGTGGGGGCAATATCAGATAATTTTCCATCTCTTAGTTTTAGATTGTTACAAGATATAATGAATGGAACTTTGTTTAGAGTGTGTGCTGTATGAGGTGTGTTATTTTCTTCATCGAACATACATTCTACATTGCCATGGTCTGCTGTAATAATGAGTGCGGTGTTACCAACTTTTTTGACAACGCTGAGCACTTTTGCAAGGCAATCGTCTACAGCGAGTACTGCTTTCTCAGCTGCTTTTATATTACCTGTGTGTCCCACCATATCAGGGTTAGCGTAGTTTACAACTATCAGCGCAAATTCTTGAGAATGAATTTTTTTTACAAGCTCTTCTGTGAGCTCAAAGGCTGACATTTTAGGCTGCAAATCATAAGTTTTAACTTTTGGTGAAGGAATTAGTATTCTTTCTTCACCGGAAAAAGGTTCTTCTCTTCCGCAATTAAAAAAGAAAGTCACATGCGCGTAT
>NODE_354_length_556_cov_1.736597
ATAGATGAGGGTGGGCCCCTTGAAGTCGGTTTGCAAGAATAGGCTTCAAACAGCCATAAGCTGCTGTGGTAAAGAGCTATGGTAGTGAGCGTTATGGAAAAGGTGCAATTATGCATCATGTGTAAAATAGAGAGGCGAATGAAAATGAACCACTGATGAAGTGTCGAAATTCCAAAGACGACGTCAAAACCATGGGCTCCTGAATCTCTTGGGATAAACCTATCAGGAACTTGTTTACTGGATAGGTGGCGTCCGGCATAGAGGTGGCGTGAATCTATTTTAGGCTATTGTGTGGAACTGCGGGAACCTGTCGTTTCGATGATAAGGGAGAAATTCGAGGAGCTAAACTCTAAGAACCTGTACGCGATCTCTGAATATGGTAAGATGAGGTATAGTTGATATGAGGTAAACTATGAGGAATACATATCCAAGTGACATAAGTTGTTAAAAATTCGAAAAGATTATACTAATTTTAGAAAGCCTGCGAAAGAAAACAAAGCCAAGAAGGCTGGATTTATACGCATTATTTTCCGGTGTACTTTATGTACAAAACAGT
>NODE_355_length_556_cov_1.629371
GATCTAATACTTAATAAAACAATGAATAGATAGTATTTACAAAAAACTGTATATTTTTTGGTAAATCGACTATGTTAAACATATGCAAAAACGTCATATAACTATTTGTTGTGTAATACTTTTTATAATAGGGGCATTATTTTTGATGCGTCCTATGATTGTTCCGTGTCTAATATCCCTTTTTGTTGCACATTTGTTTAACCCGCTAGTAACCAAGTTTGAAAAATATAGAATACCGCGTTCATGTTCTGTAGTTTTTATAACACTTGCCTTATTGATAGCTTTTATATTAGTTATTACATTTGTTTTACCTATTATATATTTTCAAATTACTTTAATATTAAATTTCTTAGTGAATAAGATACCTTCATTAAAGCTTAAAGTGATTCCTTCTGTATTAGAATTTCTTAATATAAAAACTGAAGATAGTTTATTTGATCACTTGTCTAAAAATCTAGTAGAAAATTACAGTGATTATATATCTTATTTTATCAATGCTCTTAGCATGGGCAGCAATCTTATAATTCAAGTGTTAAGTTCAAGCTTTAGTCTGATT
>NODE_356_length_556_cov_1.151515
GTCCAGTCCTTATCCACGTTAATGATGTAAGTGATGATGTTATAGATAGTGGTTACTTTTCACACATAATTGATTTTGGAAAATTATTGAATTGTAAGTAATATTTTTTCTGACTTAAAAATAGTGTCTTTTTAGTTTTTATGTTTATTCTTAACTTATAGAGGTTGCTTATGACTGATACTTTAACTTTAAAAAAAGGAGATATTGAAACTACTGCTTTTGATAATAGCAATTTTACTAGAGTATTACACGATGGAGAATGGTGGTATGTAATAACAGAAGTAATAGCTTTTCTGACAGGTAGTAAGAACCCATCTGACTATCTAAAAAAGATAAAAAGCAGAGATATAGGGCTTTCTGAAGGATGGGGACAATTTGTCACCCCCCTTGAAATTAAAACAAAAGGTGGTAGACAAGATGTCAAACACAGATAACTCAACTACAAGCTGGTCTTTGTTGTAGTTATTTTCTCACTTTCTTTACTTGCTTTAATCAATTCATCAAAGTCAGATTCATGTAATTTATCTTGTATAACTCTTTACTTTTCGTATTCTCC
>NODE_359_length_555_cov_1.775701
GATACTTACAGCTATACCTATTTTACCACCTGACTTGCGTCCCTTGGTATCGCTTGAAAGTGGTCGACCTGCAGTTTCTGATTTAAAACATCATTATAGAACTATTATTAATAGAAATAATAGATTGAGAAAATTGTTAAGTTTAAATCCTCCTGAGATTATGATTCGTAATGAGAAAAGAATGTTACAAGAGGCAGTTGATTCTCTTTTTGATAATAGTCGTCGTAATGCTCTGGTAAATAAACCTGGCGCTACTGGATATAAAAAGTCTATTAGCGATATGCTGAAAGGAAAGCAAGGTCGTTTCCGTCAGAATCTTTTAGGAAAAAGGGTAGATTACTCTGGACGTTCTGTAATAGTTGTTGGTCCAACTTTGAAACAAAATCATTGTGGATTACCGAAAAGAATGGCTCTTGAGTTATTCAAACCTTTTGTTTACTCAAGGCTTAAAATATATGGAATGGCTCCAACTATAAAATTTGCTAGTAAGTTAATAAGAGCAGAAAAGCCAGAAGTCTGGGATATGCTTGAAGAAGTAATAAAAGAGCATCCTGT
>NODE_361_length_554_cov_3.018735
ACCTATAAGTGAGCTTGAAAAGCACCTCTTTGAGGCTGTTATGATAGCAGATGAATGTAAGTGGAAATAAAATTTTATAGCTTCCTTCTACTTTACTTTACAGTTGTGTAATTGAAATTAAGAAAGTAGAATAAGCTCAAAAAAGGAGCTATGGACAAGAGAAGGAATTTATTAAATATCTCAGACCTCACAATCGGTGATGTAGAAAATATAACTAAATTAGCCAACCAATACCTTGAAGAAAAAGTTGAAAATAGTCATATTCTGAAAAATAAAATAGTCATAAACCTATTCTTTGAAGATTCAACACGTACGCTCGCATCTTTTGAAATAGCAGCAAAAAGCCTTGGAGCAAATGTTATAACTTTACCAATAAAATCTTCTTCTATTAACAAAGGGGAAGATCTAAAAGATATGATAAAAACACTAAATGCAATGAATCCTGACTATATGATAATCAGGCATAAAAGTAGTGGTATTATTAATACATTGGCAAAGTATGTCAACTGCTCGCTAATCAACGCAGGCGATGGAAACAGTGAACACCCAACTCA
>NODE_362_length_554_cov_2.077283
GAATAAGTACGGCGCAACGCCAATGTATTACATCTGGGAAAGTGAAAAGTATCGTCTATGTAATAGCAAAGAGAGTGAAAAGGCGAGTAAATTTTTGAGAGAAAAAGGAGGAATAACAAAAAGTAGAGAACTGACGTGCTATGGAATAGAGGGGCTAGTGGGAGAAATAGCAGACATGTTGAATGGAAGCTACATGCCGGAGCTAAAAATAATAGAGATAGGAGAAATAAGGAAGAGAGACAAATCGCTAATAAAGAAAGAATGTCAAAATTTAGCAAATAAAATAATGAACCAAGTGAACGAAATGATAGATGAGGTAGCGAAAAGAGGGATTTAAATTTAAAGAAAAGGTGAGGTGGATTATGATAAAGCTTGGCAAATTTAATAAGTCAGCAAAAGAATTATTAGAGAACTCATATAAAAATATTTATGCAAGAGACGAAAAAGGAAGAACAGTTTTGCATTATGCAGTAGACGCAAAAACAGTGGAGTTATTAGTCGAAAAAGGAGCGAATGTGAATGCAGCAGATGTAGAAGGATACACAGCACTGCAC
>NODE_367_length_552_cov_1.884706
CTGCTTTCTTAACGAAACTGAAGATAGCTTGCAGGGAATAGTAGATTTATGGAATGAAAATGTTTGGCTCGCTGCACGTGGAGGAGGAATAGGTAGTTACTGGGGAAATCTACGTTCAATTGGTGAAAGTGTCAAAGGCAGCGGCAAAACATCAGGAATTATTCCATTTATTGTAGTGCAAAATGCTCTAACGCTTGCAATTAGTCAGGGATCCTTAAGGCGAGGAAGTTCAGCAGTTTATCTTCCTGTATCTCACCCAGAAATAGAAGAGTTTTTAGATTTACGTAAGCCAACTGGTGGTGACCCAAATCGCAAAGCGTTAAATATACATCATGCTGTAATAGTAACAGATAAATTTATGCAAGCTGTTGAGAATGATCAAGAATGGGATTTAATAAGCCCTCATAGCAATGAAGTTATTTCAACTGTAAAAGCGCGGGATATATGGATCAAAATATTAACAGCAAGAGTTGAAACTGGAGAACCTTACATTATTTTCCTTGATGCAATAAATAACAATAAGCCAGAATCTTACAAAAAGCTCAACTTAGA
>NODE_368_length_551_cov_1.863208
GGCTGAGTCTGCGAGCTTTCCGTATACTCTTGAAACGTTTACTCCAACTTTTTCAAAAATATTACCAAAGATAATTGTAGATTCACCACTTCCTCCACCTGGTCGGTTCCACTTTCTTTTTTCGATCTTTGGCTCTGCGGATGGTTGTTTTTCAATTAATAAGAAAGATTCTATGATCTTATCTCTTAGTGCGCAGAACCATTCAAATGCTTGTGTCCTTTCTTTTTCCATAATGCCTTCTGTTGGCTTATTAATATTATTGTACTCTATATTTACAGGACTTAATTAGATTGAGATAGTAACTGCCCATCAAGGATGTTAATAAATCTATAATAATTAAATCAATATAGTAGAATATTTTTATATGTGCAAGGATGCCAAGCAATAATAATGAGTAAAAGATACATAGATAACAAAAAAGAGAACAGAGTTGACTTCATACTAAGAAATTATGGGGTGTCAATTATTGTGATGGCAGTCATTATGTTCTTACCTCCAATAGCAATATCAGTACTCTATTTTTCTAATGTATATAGTCAGCATGTTAATAT
>NODE_369_length_551_cov_1.679245
GGTATAAGAGATAGGTTATATATTTATTAAGTTTGTAAGGGTGAATGATATGTCAGATAGTAATAAAGAGAAAAAAAAGAAATTTGCAGATATGGTCAGTAAACGAAAAGGTGATGACCAAGAAGATCAGCAAATAGGTGATTTAAGTGAAGAGCTTAATATATTAAAAGAACGTGCAGTTCAGCTTGAAGATCATTTACGTCGCGCTGTTGCGGATAATGAAAACGTTAAACGTATAATGCAAAAGCAAATTAGCGATGCAAGTGATTATGCAGTCACAAAATTTGCACGTGATATGATCGACTCTTGTGATAATTTAAAAAAAGCAATGGAAAACTTGAAAGATGATGATCCTATTCATGAAGGAATAAAAGTGGCGCACCAAAAGATTGTGAGTGATCTAAAAAAACATGGAATAGAAGAAATAGATCCAATTGGTAACTCTTTTGACAGCAATTTACATCAAGCTGTTGTGGAAAGAGAAGATAATGAAAAAGAGCCTGGCACTATTGTAGAAGTACTACAAACTGGTTATACCATTAAAAATAGGT
>NODE_371_length_550_cov_2.900709
ACGTTTATGTTGTGAATAGAATAATAGAAGTCAATAATGCATTTATTTAAGGTAAATTCTCTATCATATTCGTGTAATGCATTTTCTTCACTTAACAACCTTCTAACATCAATAAGCACCTTATTTTCAAAATCTTCTGCTGTTTTAAATATTGATTCTCTCTTTGGATTTGCCAAAACGTTAAGTAAATCTAATTTTCTTCCATCTACTATTTCGTGTATGTCTTTACCTAACTCAGACTCCTTAATAACTTTATATATTTCATCTATGATATCTTGAGTGCTCAGATTATTACTTCCGCTTAAAATTTTATAAGCTTGAGTATAAATTAAGAACAACCCTTGTAGACTAAATTGTAAGTTAAAATATTTATCTAATGATTCCTCTTTTTTTCTAACGAATGAAGACAAACCAATATGGTTTCTATGGTCTATTTTACCAGTTAAGTTAGCATGTTGAAAATTGCCTAAAAAAATAAACAAGGCCTCTAATAAATTGCCTTTACCAACAATTTCGATTAATTTTTCAACTTCTTTAACCATCCCTCTAG
>NODE_372_length_550_cov_0.782506
CATCTGTACCTGTTGATCTTGTGATCGATCACTCTGTTCAAGTAGATAGTTACGGAAGCACTTCTGCATTTGGTAAAAACGTTGCACTGGAAGTAAAAAGAAATTTGGAGAGATATCAATTCTTAAAATGGGGAGAGTCATCCTTCATAAATTTTAGAGTAGTGCCACCAGGTACTGGAATTTGCCACCAAGTGAATCTTGAATATTTAGCGCAAGTTGTATGTAATGATAGTGGAGTTCTATATCCAGATACCTTGGTCGGTACAGATAGTCACACTACTATGGTAAATGGTTTATCGGTTCTTGGTTGGGGTGTTGGTGGAATAGAAGCTGAGTCTGTGATGCTTGGTCAACCAATTAGTATGGTAATTCCAGAAGTAGTAGGATTTAAATTAATAGGAAGACTTTCAGAGGGAGTAACAGCAACTGATCTAGTGCTAACGATTACTAATATCCTGAGAACAAAAGGCGTTGTTGGCAGATTTGTGGAATTTCATGGTGATGGCTTAGATTGTTTATCTTTGGCAGATAGAGCAACCATAGCTAATAT
>NODE_374_length_549_cov_2.962085
TTTGCCATCAATTCTTCACATGCATTCTCCAGCTCCGATGTCGTACTAATTAGCATATATTTTTTATTCAGTGGCTATATTTTACCACTTATATTGAATATTTACAATTGATTGAAATTGAGAACGCAACTGTATGATAACTAATTCTTCTGTAAATATACAGTTTTGCCAGACACAACGGTACGTATTACGCGCCCTTTCACTTTGCGTCCATCGAAAGGGGAATTTTTTGATTTACTAGCAAAGTTGTCAACTTTAATTTTCCATTCATGATCCAAATCAACTAAAATTAAGTCCGCTGCAAGGTTTTTCTGTATGCGGCCACGTGGCACATGTATGATATCTGCAGGCTTATATGTCAATTTTGCAAGCACATCAAGTAGACCCATTTGTCCACTGTGATATAGTTCAAGTGAAATGGGCAGCATTGTTTCAAGGCCAACAATACCAAATGCAGCATTTTCAAGTGGCAAATCCTTAGAACTAAGATCATGCGGAGCATGATCGGTTGCAATACAATCAATCACACCTGTCTTTAAACCTTCAATC
>NODE_375_length_549_cov_1.580569
TAATGGAGTTTGAATCTGTCGATGAAGGAGTTTTGGCAAAAATTTTAGTGTCGGAAGGAACAAGTGGCGTGCCTGTAAATCAACTGATAGCTCTAATGTTAGAGGAAGGGGAAGATAAAAGCACACTTGATTTAGCTTCTGCCATCAATACCAAGGTTGAGAAGGAGGTTGAAGCCGATTTTTCAGTATCATCCAACCCTTCGATTTCATCTAGCTCTTCAATGTCATCCCAGTGTGTGACACTGGGATCTAAAAAAGAGGATAGAGCAATAGAAAATAGAATAAAAGTAAGCCCCTTAGCTAAAAAAATAGCTCAAAATGAAGGTATTGATATAAAGCGATTAAAAGGTACAGGTCCATATGGTCGTGTCATCAAAGCTGATGTATTAGAATTTTTAGATCAAACTAAAAGCTATGAGAGATTTGAGGAAAATATAACAGTTGAAGTAAGCAATATGCGCCAAGTGATAGCGCAGCGCCTAGTTGAATCTAAGCAAAATATTCCACACTTTTATTTAACTGTAGACTGCCACGTTGATAAGCTAATAT
>NODE_376_length_549_cov_1.018957
ATCCAGAGTTTCATTTTTTGCTTTTCTTATCTCACGTAAAAACTGATCAGCTAATGTAGCACCTATTCCATCTTCTCCCTTGGAACCTGGCAATCCATTCGCGCCTGGAGCTCCGGTATCTCCTTTTGGACCTGGCATACCTTTAAGACCAGATCTACCAACCTGACCTTTAGGTCCTTGCACACCTATCTCTCCCTTAGGTCCTTGCAATCCATTTGCACCTGGCTCTCCTTTGTCACCTTTAGAACCTATCTCTCCTTTCTCACCCATATCACCTTTTATTCCCATAGCTCCGTCTAATCCTTTAGGACCTATATCTCCCTTTCTTCCATCTATGCCTGGTTCACCCTTTATACCTTGAGGACCAATATCTCCTTTTAATCCGTTTATACCGGTCTCACCCTTGTTACCTGTAAGACCTTGTGTACCATTGAAGCCCCTCAGACCTGGCTCTCCCTTAGGACCTTCTGGACCTTGCAACCCATTCGTGCCTGGTTTTCCTTTGTCACCTTTGGAACCTATCTCTCCTTTCTCACCCATATCACCTTT
>NODE_378_length_547_cov_1.709524
GTGGTTGTGTATAGGGGGCGGCCTGCGCACCTGTTTCGCATGATGCTCCACTGCCATCCAGTGTCTTCAGTGCATGGTGTACTTTTCCCGCAGGACTCATGCATATCTCAATGTGATCATCTTTCTATTTCTGCTATGCTGTCAGTTGATTTATCCATCACTATTACAGCAGCATTACCAAGCCCTGCTTGCGCAGCCCTTAATGAATCAAACTCCATTTCAATAGTATCACATATAGATTTTGGAATTAGTGGGACTGAAGACCCACCAGGTATTACAGCAAGTAAATTATCCCAACCTCCTCGCACTCCACCTGCGTATTTTTCAATTAATTCACGCAGTGAAATTCCGAGCTCTTCTTCAACATTACATGGATTATTTACATGCCCTGAAATGCAAAAGACCTTAGTGCCAGTATTATTTGGTTTACCCAGAGATGCAAACCACTCTCCTCCGCGATTTAGAATATCTGGAACTATGGCTATAGTTTCAACGTTGTTTATTGTGGTTGGGCAGCCAAAAAGTCCACCACCCGCAGGGAATGGAG
>NODE_379_length_547_cov_1.400000
CTTTTCGTCTTTATTAAAGCTAGTATCAAAACAACCTCAGTCACAGTTTCAACAATCACATGCTTTACACCATATTCATTTAGAACCAAATGCATTACATATTTCACTAACCGCTTTATTTCAATACTTTTTCTGCTTTAACATTGGTATAAGCAGTGGCACCCATAATATTATTTCCGTCGATTATAATGAAAAATAAATCTCCTTTACCTACGTCTGGATGATGTTTAATTACTGCGTTTAGCTGATTAACTAAACGAAATTTATTGAGGAAATAAGAAAAAATAGGGTTAAGAATTTCAGATGCTGTTGCATATAAAATCGCATAGTTATGACCTTGCTGTTCATAGTATCGATCAAAAAATGAGCATCTCCATGATGGCTTAAATTCTTCTAAACCTAAATACTTTGCTACATATTCAACAACAGCAAGGCCATTACTAAAAGATCCTCCTTAATAAAAATGGGCATTAAGTTCACGTTTCTTACAAAGGATAAGTTATTTAAAATTTCAATAATTGCACCATCATCAGATAAACTATCACCC
>NODE_380_length_547_cov_1.319048
GGTTTGGCTATTATACATTGTAAAGATTGTGGAATTGTTCCAGTTCCAGAAAAAGACCTCCCTGTTGTTCTACCAACGGATGTAGAATTTACAAGTGGTGGTAATCCCCTGGATAAGCACCCAACCTGGAAATTTGTTGATTGTCCAAAGTGCGGAAAGCAAGCAGAACGTGAAACTGATACATTTGACACTTTTTTTGAATCTTCTTGGTATTTTGCTGCATTTTGCAGTGAAAATAAATCGATTAATAAAGATACTTGTAATCGTTTTATGCCTGTTGATTATTACATAGGTGGAATAGAACATGCAATTCTACATTTGCTTTACTCAAGGGTTTTATGCCGTGCTTTAACTAAATGTGGCTATTTTGACGTTAAAGAGCCTTTCTCTACTTTAATCACTCAAGGAATGGTCTGCCATATAACTTATAAAGATGAGAATGGCAAATGGCTCTTTCCCGAAGAAGCTAAAGAGTTGATTGCGAAGGGTGCTCAGATCCAAGTTGGAAAAGTCGAACAGATGAGTAAGTCAACAAAGACTACAGTTG
>NODE_381_length_547_cov_1.247619
GCCTTACATAGTTCGTGAAACTTTTCTTCAGTAACGAAAAAATAGTCTTTTCCGTTTACTTCACCGGGACGAGGTTTGCGTGTAGTCATAGAAACAGACATAACTAAATCAGTTGATTGCTCAAGTAATTTTTCTGATATAGTAGTTTTTCCAGCTCCAGAAGGAGAGGATAGAATCAGTAGTATGCCCTCATTTTTTACGGTCATTTTTCTTTATTTAACAAGTACATTATAGAGCTTTTTTAAGACTTTGTATTTTTTGAATCAAAGTTTAAAAGACTAGAGCCCTCTAAATTAGAATTTGATAAATTGGCATCAATAAGAGAGGAATTATCAAAGACAGTATAACGTAAATCGGCTTTTTCAAGATTTGCCTTATTCAAATTAACGTTTACAAACTTTGTTCTACTTAATATTGAATTAGAAAAATTAGCATTTTCTAAATTCATATCCTTAAACTCAAAGTAAGAATAATTTACATCAAATTTTTTGCCCTGCGATATTTTCTCTTGCAGATCTTTAATTGAAGTTATAGCACTCTCTAGATC
>NODE_383_length_546_cov_1.687351
TTCTATAACCCTATCTACTAAGAGAAAAGGATAAGAATGTGGTAGTATTTTGATAATATCACTGATATTAAATTTCATAAGCCTACTCAATGCTTTGCAAAGCAAATTCAGGTATTTCCTTGTTTACATTTTTTAATACCACATCCGATAAATCAACTTCATCCATAGAGTACAAAACTTGATTCTTTTTTGAAATAAATAGTACCAAATCTATGTTGTTTTTTTCTGCTGTTTTTTTAGCAACTTCTTTTATCTTGTTAAAGACACTTTCTACTGCTTCTCTATAATTTTCTTCTAAATGTGATATTTTCTTAGCATAATTATCCCTAACACTTACAGTATGCTTACTAAATTGTTCTGTCTTTTCCTTTTTTGCTTCTTCTGACAAAAGGTCAAATTCTTCTTTCGATAGCTTAAATTTTTCTAACTGATTTTCAAATTCTTGCTGTAATCTAGAATTCTGCTCCTTTATTTGTTGTTGTATATTTTGCAGAGCCAGAGATTCATTGATAACTTTGTCACTATCAATAATAGCAGCCTTTGTGT
>NODE_386_length_545_cov_1.629187
TCTTGGAGTACAGTCATTGCTGTGGATTGCATTTTTTATTTCTTTTGCAATAAAAGTCCCAATGTTTCCATTTCACACTTGGCTTCCTGATGCACATGTGCAATCACCAACTTCTGGATCTGTGATTTTAGCTGGCTTGCTTATTAAAATGGGGGGATATGGATTTTTAAGGTTTTCTATTCCAATGCTTCCTCAGGCAAGTTTGTATTTTTCAAATTTCGTTGTTGTGCTGAGCATTATTGCGGTGATATATGCTTCTCTAGTTGCGTTTGCTCAAGATGATATAAAGAAGTTAATAGCTTATTCTTCAATAGCACATATGGGGATCGTTACTGCTGGCCTCTTTTCATTTTGTGAGGAAGGAGTACTGGGTAGCATATTTCAAATGATTAGTCATGGCCTTATTTCTGCTGCTTTATTTTTGTGTGTTGGAATGCTATATACTCGAACTGGAACTTTGGAGATTGCAAAATATTTCGGCATAGTAAACACAATGCCAAAATTTGGTTTTATGTTCATTTTATTTTCAATGGCTTCAATAGGGC
>NODE_388_length_544_cov_2.788969
GAGACAGAAATAATACATTCCATATATAAAATATACGTATGAAAACCCTGGCGTACCAAACATTACTGAAGTTCGACTAGTATATCCTCTTGCTGCGTGACAAGCTGGATCATCCATTCCTATATATGCTTCAACTTCAGTTATTATTCCCCTAAAATTAAAGAATTTTAGCGTTTTTCCTAAAAGCTCCCCAGCTACGGTTAAAGTTGGTCGTTCATAGAAATTTCTTGGTAGTATTGTGTTGTTCATCATAGAAGTATAAGTTACTTACATTTGTAAGCAACTTATACTATTTTTGCTTTTTCTCATTTATCTAGTCAAAAATACATCTTGAGAAGTAGAAGTTGGTGTTATTGTTGCATTTTCCATACTTGTTGTAGGCTGCTGCAGAACTTTAACTGATTCAGAGCTTCTTTGTTGCAGTTGTGGTGCTAACGCTTCATATAAAGATTTTGGTTCACGTCTCTTACCTATTTTGACTTCTTTATTTGCACGCAACTGCTCTGCAGTAACACCGTTGCCTTCAAGGAGAGTTACACCATTC
>NODE_389_length_544_cov_1.726619
GACAGAAGTAATGGGTCGGTGCTTGGCCTAGATCATAAAAATCCTATATCGCCAGTCATAAATATATTTCCTGACCACTCAATCAGTAACTTACCTCCTGGTAAGTTTACTGAAGTTTGTTTAGTAGCCAAACACTTACGAAGTACAGATGCAACAAATGCCGCACAAGCTGCACTACCACATGAAGCAGTAATACCTGTTCCTCTTTCCCAAACTCTTAAGTTTATTTCTCCAGATTTTTCTATTTTTGCAATACTAACATTTGTTTTCTGAGGAAATAATTCGTGATTTTCTAGCTTTGGTCCTAAATTCTGCAATGGTATTTCGCTTATGTTATCAACAAAAAAAACTATATGAGGGTTACCAATATTTACTGCAACTGGCTCTTTCAGCATTTCAACCTCTATAGGTAGATAAAGGGAATCGCATTCACAAGAAAGAGGAATTTCATTCCATTTAAGCAGTGGTTTACCCATATTGACCTTTATTGATTTATCACCTACTTTAAAACATTCTAAGATACGATTATTTATCAGCTCAATAC
>NODE_390_length_544_cov_1.014388
ACCTTGAGGAGCTAACATATAGGATTTAGTATTATCTTCCTTATATGATATTAATGCTAAAAACCCACTTCTATTTGGATCATACTCTATTTTCTCCACTATACCCTGATCACTTCTATTACGTTTAAAATCTATAAGTCTATACTTCTTCTTGTGACCACCACCCCTGTGACGAGTTGTAATTATACCATGATTATTTCTTCCACCACTGGATGTCTTACCAAATACAAGAGACTTCTCCGGCTTATCTTTTGATAAACCAACTTTACTTATTAATACAGTCCCACGAGAAGACGGAGTAACAGGATTAAAAAATTTCATACCCATATTAAACGCTTATTATATCTAATTTTTGACCATCCATCAAAGAAAAATAAACCTTTTTTCTCTGTTTTTTACAACCAATCACACCCCTAAAACGTCTATATTTAGGTTTAACTCTAATAACATTTATAGAAGAAGTTCTGACATTAAATAAAGACTCTATTGCCGATTTTATTTGACGCTTATTTACATTTACAAAAACATACAAAGAGTATTTATT
>NODE_393_length_543_cov_2.584135
CTAGGGCTGCGTTGGGAGGGTCAGGTGGGGATAAGGGACAGGGATGAAGGAGGAAGAGGTCCGCGTGCCGGTCCAGTGATATCTGCAGCTGTAATATTTACTGATAGAGATACGGTTATTGATGGAATAAACGACTCAAAAAAGCTAACCCCTAAGTGTAGGCAAGTTCTATACGAAAAAATAACGTCTGTTGCAAAATTTGGTATAGGAATGGCAAGCGTAGAAGAAATAAACTCATACAATATTTTGCAAGCAACAAAGCTTTCAATGAAACGTGCGTTGGCAAACTTGAATCTAGAACTAGATTATGTGCTAGTTGATGGTAATCAACCACCTGAAGTAAAATGGCAAGTAAAATCTATAGTGAATGGTGATAGCTTAAGTATATCAATCGCAGCTGCTTCAATCGTTGCAAAAGTTACAAGAGATCGGCTTATGGAAGAATTGCATAATAAACATCCTCAATATAATTGGCATAAAAATAAGGGATATGGAACAAAAGAACACCTCAGCGCTATTGGCCTTCATGGAATTACGAAGCAC
>NODE_394_length_543_cov_1.382212
ACACTATACAACTGTGATCCAATAAGAAATATCTGGTCATGCGCTGGAACTTTTGAATTCCAGTTATGCAAGAGATCTATTGATCTTAAAATAACTTTCCTTGGTTTAAGTTAGCGATTATTCTACCAATATCTCTCTCTTTCCTGAGTAACTCGGAGCGCTGACAATACCTTCTTTCTCCATTCTTTCAACAATATTTGCAGCTCTATTATAGCCTATTCTAAGCTGCCTTTGAATGTAACTAGTTGAAACCTTTTGATCTCTCTGAATGATGGCCACTGCTTGCTTGTATAGATCGTCCTCTTCATCTTCTGTTTCACCTTCTGATTCCGCGAAAGAATTTTCATCTTCTTGAGTAATTTCCTCCATGTAGTTTGGCTCACCTTGCGTTTTTAGATGATCAACTATATTTTGCACCTCATCATCACTTACAAATGGACCGTGAACTCGAATAATCTTACCACCAGAAGCCATATAAAGCATATCACCCATACCAAGTAATTGTTCAGCCCCTTGTTCACCAAGTATTGTACGGCTGTCTAT
>NODE_395_length_543_cov_1.346154
TCACAATCATCTTTAACACTTGAACATGGCAGTCTTATTAATGCAGTATTCAAGTCAAAAATCAAATCTTCAGGATCTTCTAGTCCGCAAAATATTCGCACAAAACTTCCACCATAATCTGAATTCATTACAGATCTTGACATAGATCTATGGTCTATTGGTAATATCAAACTATCACATCCTCCCCAAGAAGCACCGATGCCAAAAATTTTCATGTGATCAAACATGCAGCTTAGTTCCTCACATGAATATTCTCTATCTAGTACTATACTAAATACACTACTTGCCCCTTTGAAATAACTTTTCCATAATTCATGTTGAGGATGGGAGGGAAGCGCTGGATACAAAACTCTTTTGATTTTTGGATGTTTTTCCAGCCACTTTGCCACTTGCATTGCTGTACTTTGATGTTTCCTCATGCGTGTTTGCAGTGTTCTAAGTCCCCTGTGTGCAAGGTAACAGTCATGCGATTGAATGGTTACTCCGTAATTTTTATAGCTCTCATAAAGTAATTTAAAAATTTTACCTTCAGCAACCATAGCT
>NODE_398_length_542_cov_0.867470
TGGAGGAAAGTTTGAGATTATTGTAGCAGATCTAGAGTCTTGCAGGAAGAGGACAAAGCCAAGAACACTTGATTTATAGGATGTATTTTGTGGAGAGTTATACGTCTTAAAAAGGGGCTGCCAGTGGAGAATGTTACCAAAAGAGTTTGCAAAATGGAGGAATTGTTACGACTATTTTAAGAAGTGGAGTGGAAAAGCAGATGCAAATAAAGAAAGTGTTCTGGAGCTGGTATTAAAAAAAAATAGTTGGCGTGGTCCGACAAAACAATGGTCGGAAAGAAAAAACCAGCTTCTGCATAATTGATGCACAAAGCGTAAAAAATGCAGATACTGCTGAAGAAAAAGGCTATGATGCAGGCAAAAAGGTTTCAGGAATAAAACGCCATATTGCGGTAGATACGCAAGGCTTACCCCACGCAATTTATATAACAACGTCAGAAATAACTGATCGTAGTAGCGCTGTGAGAATGGTTGAAAATGCTAAAGAAAACCTATCTGAAGTTAAAAATATACTAGTTGATGCTGGCTACACGGGAGAAAAT
>NODE_399_length_541_cov_1.289855
CTGTTTGGTCCACTGGATCCCAATTAACCCACGACTCTTTTCGATAGGCAAGACCATGCTTTAAAAAATCCAGAAAAAATTTCTGTTCGTGTTTGTAATAATCAGGCTCACATGTGGAGAGCTCACGATCCCAATTGTATGAAAGACCTATAGATTTTAGCTGCGCGCGCATATTATCTATATTATCTTTTGTCCATGCTGCAGGGTTAATGTTATTGTCCCTTGCTGCATTTTCAGCTGGTAATCCAAACGCATCCCAGCCAATTGGGTGCAAAACCTCAAATCCACGAGCTCTCTTGTAACGTGCTATAACATCTCCTATTGCATAGTTACGCAGGTGCCCCATATGAATCTTACCAGATGGATATGGAAACATTTCCAACACGTAACATTTCTTCTTTTTACTATCTTTGCTTACAGAAAAATCCCACTTATTTTGGTAGAATTTTTCAACGTTTTTAAAATCATATTTCATAAATTCAATCACAGTTTATATGTACTAAAGGATCGACTGCTTGACCATTATGCCTTATTGTGAAAC
>NODE_400_length_540_cov_2.055690
CGGTAGACTAATTATTGAGAACGGTTCCCTAAGAGAAATCGTAGAAGCACAAAATGGTAGAAATAATGATGAGGAATTTCTTGCTAATGCCGGAATAATGGTTGCACGTGAAAAGAATCTACGTGAATTGGTGGAGAAAATAGAGTGTAATAACCAAGCTCATGAATATTACTTGACCGATATCGTTGCCATTGCAGTAAAGAGTAATTTAAATGTCGGCTATGTTATTGCTGATGAGGAGGAGGCAACTGGCATAAATAATAGGAATGACCTTGCAACGGCCGAGTTTTACTTTCAAGAAGAAAAAAGAAAGTTTTTCACTAACTCTGGAGTAACGCTTGTTGCTCCAGAAACTGTTTTCTTCTCTCTTGATACGCAAATTGGTATGGATTCGATTGTTTACCCATACGTTTTTTTTGGTCATGGAGTAAAAATAGGATCTGGTGTTAGGGTTGGTCCATTTGCCAAATGTGAAAATACAACAATAGGTGATGGTGCAATCATAGGTAATTTTGTTGAAACAAAAGCAAGTGATATAGG
>NODE_403_length_538_cov_1.243309
GCATATATTGCAGCTATTACAATACCAAGCTTCTTAAATCCAAATTCCTCTAGTCCATTTCTTATATATTGAAAGGGACCACTGAATAACTGCTCCTGGCCTTCTGTTCTGTGTCTGAATGCTAAAGTTACTTCAGCAAACTTTGCAGACATACCAAAAAAGCCTGTGATCATCATCCAAGGTACCGCTCCTGGCCCTCCCATTGAAATTGCAATTGCAACACCAGCAACAGTTCCAAGACCTACTGTGCTTGATAGCGCGGTTACAAATGCCTGAAAATGCGTAATGTGACCATCATGATGATCTGTGTCATATTTTCCACATAAAATAGCAAATGCATGCTTAAGCATACTTATGTTGAGAAATTTAAAACGTAGTGTTAGAAATATATAACCAAAAGCCAATAGAAGAATTATAAATGGTATGTGAAAGATCTTGAAAAACAACACTTCATTCATGAAGTTGCTTATTCCATTTAATGCAGTGTCATAACTTTTATAAAAAATTGAAGCAGCGTATACATCATTAAATGATAGGC
>NODE_408_length_536_cov_1.427873
GCTCCAGCATCAATAGCTATTATTGCTGCTTTTAATGGATCTGGATAAGAAGCTCCACGTACGTTGCGAAGGGTTGCAACGTGATCAATATTAACGCCCAATTTCACAATTTACCTCAAAAATTATTTATAAATTATACATATTATTAGATCTTATGCATGTCATTGTTTAATGCCATAGCTGAAAGACGGAGCTAGCAGTTATACCAATTCTCATTGTTGGCAAGTCAAATAAGAAACATTCAAAATTGTTTTATTGTGGAAGTGGAAAGAGAAGTAATAAATTTGCGTACACTTGCCCTTTTTTAAGTTAATCTAGTTTATAGAACTACTCGTGGTAATCCAAACAAGATTTTTTCTCATAATCAGGTTATAGTAAACGGGGGAAATTTTTCGCATCTAAAAAATTTTAGATTTAGGATTGAAATTAATAAGTGGAGTGATTACGTAGTTCATGTATTAGTAAAAGGAGGTACAACATGAGTAATATAGTTCATTTAAATAAAAACAATAACCGTGATAATTTTAGTGTAAGAG
>NODE_412_length_535_cov_2.100490
ACTGAAAAAATAGTGGTAAATAATGAGCAGCCAAGGAGTTTTATGAGTTATGTCTCTCCTCCTAGTAGCCTCAGTGCTATTAATCAGCAAGTTGTCGGTTATTTAAGGTAATATCATGGAAAAACATATATTTAAAATAGAGGATAAAAACCCGCTCTATAAAAAATTGATTAAACTTCCTGCTGAATATTATATATTAAACAAAAATAGTAAGGTTATCCATTCACATATTGGTACAATTAAAGTAGAGAATATTAATGGTTTAAAGTTAAGGAAGCAGGGAGATAAAATATCTTTATATGAAGGAAACTTACCCCTGCAAGCAGAAAGATCTGATGAAAGTGGAAACTCTATTAAAGAGGATCTTATTGTAGAACAAGAAGCTATAATAAGTACAAATAGAAACTATATTATAGAAAAGCTTGAATCAAAACCTATCTTGATTTCGCTTTACAACATAAAAGATAGTCCTGACTTTGGCCTCAAATTGTCTGGTAGAGATATAACTGGAGTACTCAATTTTATCAATTTTAAC
>NODE_413_length_535_cov_0.938725
GTTTAATATCATCCTGATTGAATCTCAATTTTTCTCCACAGGAAGTTCTAATCATTTCTTCTACTATGTCTATTCCAGTTATAAATTCTGTTACTGGATGCTCAACTTGTAATCTCGTATTTACCTCAAGAAAATAGAAGTTTTGGTCTTTATCTACAACAAACTCGACAGTACCTGCTGAAAAATAACCAACTTGCTTTGCCAAAGAAACACATTGGGCATACATTTTTTGTCTTACTTCTTCACTAATAAATGGACTTGGAGTTTCTTCCATTATTTTCTGGTTATTCCTTTGTATCGAGCATTCCCTCTCTCCAAGACACACTATATTGCCATATTTATCTGCTATGATTTGTATTTCAATGTGTCTTGGCAGCTCTATATATTTCTCTATAAAAATACTGCCATCTTTAAAACTTTTCTCTGCTTCATTTGTTGCTGATGTAAATGCTAGTTCAATTTCTTTTTTGGAATATACAATTCGCATTCCTTTGCCACCACCACCTGATGCAGCTTTGAGCATAACGGGAAAACC
>NODE_417_length_533_cov_1.647783
CCTTTTCATTATGCATCATGTTATCAACTGGAATGCCTGTCCATTTTGAAACAATATTTGCAATATCACTCTCAGTAACTTCTTTCTTTAGGAAACTATCAGTAACTTTTTCCTGATTTTTTAACTCATCTTCAAGTTGAGGAATCACACCATACATCAACTCCCCTGCCCTTCCTAAATTTCCATTGCGCTGAGCCAATTCTAGATCTTTCCTCGCGTTATCCAATTTTTCAGCAGTTTCTTGTATTTTAGCTATTTTATTCTTTTCCATCTGCCATTTACTGCTTAAGTCAGCAAATTTACTGTTTAGACTCTCAATTTCCTCATTTATCTTTTTTAAACGTTGCTTAGAGTTTTCATCACTTTCTTTTTTCAAAGCCTCTGACTCAATTTTCAGCTGTATAATCTTTCTTTCAAGCTCATCAACAACCTCAGGCTTGCTGTCCATTTCAATTCTAACCCTACTTGCTGCTTCATCAATTAAATCGATCGCTTTATCAGGTAAAAACCTATCTGTTATATATCTATTAGAA
>NODE_418_length_533_cov_1.472906
ACTTAAGGATGAAACTTTCTTTGTAAATATTGTAGGACATGAAAAAAATACCTCAGACAATCGTGAGTTCTTTACCCTCTGAAAGTCTGGAATCTTTTCTAAATCTCAGACACTCAAAACTTTGATCAGACAATACACCTACGAACTGAACAGTTTTTGTAAATCCGGTGAATATATAGAACAAGATTTTCAACTTACAGGTGATTTCATGAATAATGTTCAAGAACTTAAAGAACGACTTCTATTAAACCTAAGATCTTGTCTTTTGTACTTGCTACCTAACGGAACTTTTCGTGGTGATAAGTTTTATGTAGGCAATATACAAGGTGATAAAGGCAAGAGTCTGGTAGTAGAATTAAGTGGCAGTAGAGCAGGATTATGGAATGATTTTGCAACTGGAGAAGGTGGTGACATTATCGACCTTTGGGCAGCTGTGCATAGAAAGAATGCAAGGACAGAGTTTCCTGAGGTAATGGCTTCAATAAGTGAATGGCTCGGAAATAATAAAAAATACAGAGAATATGTTGATGAAG
>NODE_424_length_532_cov_1.409877
CGGGGTTGTGCAATTTAGCGTGCTTCGGCAGCGTCATATGTGTATAAGCGTCAGGTTTCACAGGATCAATCTTCATATCAATCTTGAAATACTAACATTACCGTATTGTAAACATTCTATGCGATATTTAAAACAAATATTACAGCACACAGAACAAGTACTTATAAGAGAAGTAACAGTACTTGCTGATAATATCTATGAAAAATGTAGACAATACGGAAATGACATTTTTCTGATTGCAGATGAAAATACAGCAAAACTTTTAAACAAAAACATACTTAATAAAGTTTCTCATTTAATTATTCCAGCCACACCTGTCATTCCAGCGTGTGATGCTGGGATCTATACATCTTTTTCCTGGATTCCAGTATCAAGTACTGGAATGACACCAGACGGAGCTGCTTCTCTCAAAACTGTAAACCTAGTTAGAAATAAAGCAAAAGATAGTGACTTAATGGTTGCATTTGGCAGTGGCACTGTTAATGATATCTGTAAGTACGCAAGCTATTTAGAAGGCAAAGACTACATATCC
>NODE_428_length_531_cov_1.702970
GCTCTAATATCAAGTTTTGCCAAAGCATTTGCAGCAAGGGCAATTTTTTCAGATTCTTTAGCGACTTCACTACACAGTTCACTAAAAATTTTCACTTCTAAGCTGATTGCAGCATCACGTGCCGTAAGAATTTTATTTTCTAGTTCTTTCAATTCATTAGTAGTGTAGCGCATGCTATTTGCTAAGCTTTGCCTATGAATAAATATGTCCGAAGTTATTTTGTGATTTGCTGACACTTCAACGTAATAACCAAGTATATTGTTGTGTAATATTTTGAGTGCAGCAATGCCAGTTAGGTCGCGATAAGACTCACGGAGCTTGGTTACCAACTTGTTACTGTTGTTCAATATATAAGATAACTCAGATAATTCTGAGTTGTATTTTGGATTGATAAACCCTCCTTCTTTTACGGAACTGAGGTTGTTATCAAGTATAGCGCTGTTTAGAAGTTCAAACAGGTCTTTATGATTGCCAAGGCTTTTATGTATTGTGCTTAGTTCACTCTCGTCTGATTTTACTGTCATTCCAGCG
>NODE_429_length_531_cov_1.344059
TATTACGTTTTGCATCATTTGACTACCACAGCTGGTATTCCAGTAGGTGCTGTGTACGGTTTTCTTAATATGGTTCTGAAGTATATTTCCCATTCGGACTACTTAACTATAGCACTTGATTCTGGCAAAAAAAATTTCAGGCACAGTTTATATTCTGAGTATAAAGCAAACAGAGTAACGCCTCCTGAGGATCTAATTCCACAATTTACAATACTGAGAGAAGCGGTAGAAGCTTTTAACTTCAGCTATGAAGAGATTGAAGGCTATGAAGCAGATGACATAATTGCAACACTAGCTGCAAAATATGCCAACCACGAAGACTTTAAAGTAGTAGTAGTCTCATCAGATAAAGACTTATTTCAACTTTTGAATTACAACATTCTAATATTTGATCCTATCAAAAATATATACGTAGATGAAAAACAAGCGATAGAAAAATTTGGTGTAAATTCAAATAAGCTTCTTGATTTATTTTCTCTAACTGGAGATGCATCTGATAACATTCCAGGCGTTCCAGGAATAGGCCCAAAA
>NODE_433_length_530_cov_1.037221
GCAAAGGGTACTGCATTACTGGGAATTAAAGCTGTGATTGCAGAAAGTTTTGAACGCATACATAGGTCCAATTTGGTCGGTATGGGTGTTCTTCCACTTGCATTTCAGGATGGAGTAACGAGAAAGATATTTGATGGTAGTGAGATAGTGAGCATGAAAGGTGAAGTAGTACCAAATGGAAATCTAGAATGTATCATTAAAAGAAAGGATGATTCAGAGCAATCCATTCAACTCAAGTACTGTGTACAAACTGCAACTGAGGTTAAGTACTTGATGAGTGGTGGAGTGTTGAGCTATATACTTGCGCAGTCCTTTTGAGCTATCACAGTCATTAACTAGGTTTTTTGAATCGTTTCTGGCTCTTTATTTACATACTAATTTATTCGATGCAAAGTTATGATATAATCTTCCCTTACATATGATAAAGGGTGTTTTGTAGATATTTATGATCAGTTCTATACAAGAACCTAACGCATTACCTGTCTCTTAATCCCATCTGCCGCTTCCGACCAAGGCTTCGCTCTAGCTCC
>NODE_436_length_529_cov_0.778607
TTCTATTTCTTCTTTGTGATTTTCTTTATCTTCAAACCAATGCATCACCTGCTCAGCAAAATTTTTTTCTGTTGTTGGCAAAGTGAGAAAATGACTTAGTTTGTTAGTAATATCTATATTCGCCACATTAGTGTATTTTTTCAATGCATAGCGTTGGACAAATAACCTTTTGCATTTATATATTACAGCAAAGTTGTTGTGTTTTTTCTTTAGCTCCTCTATTTCTTTTTCAATATTGAAAAGTTTTGCAATAAATTCATCAAGTAAATATGAGAGGTCTATTATTAACTGACTATCTTTCATCAAAGATGGAATCCATCCTTCTTGTTTTCTAGATCCCAGTGTCAAGCACTGGGATGACATCGAAGAAGAAGCTGCTTTTTCTCTTGCTTCAATTAATGAACAAAACAAGCTTTCATCGGACGATTTTATGTAATCTAAAAACGCCTCATCTAACTTTATTAATTCACTACGAGTGTATAAGTTTGAAAATGAGATTTTGAAATTCAGTTGCATCTTTATACTATAC
>NODE_442_length_527_cov_0.590000
GTGTTTATGCTATCAAGATATTTCCTAACCCAATTTTTTCTCCTGTCTTTCTCTATCTTGTGCATATATTGCAATATACTGTGAATTATTAATCCTATTGCATAGCTGTCTGTCGTCCCAATGCTCCTTTTTGTCATTCCAGCATTCTCATTTGTCATCCCAGTGCTTGATACTGGCTTTTTTTCTCCAGGTTCCAGCGTTACGTGCTGCAATGACATTGCTAGGTTTGATGGAGGTGAAATTACCGGAACATCAAACAATCACGTTTTTTATAAATAGAAGGGTAGTTTGCATTCATGCATAGCACTTCAACTTTTTCTTTAAATATCGGCTGTAAGTATAGTTTTTTCCTCTCATATAATGCTCCATATTGAATAACTAGATCATACAAAGAGCCCTTTTGCACTGGCTCTTTGCCTAAAATGTATAACTCATCTTCAGCACGCGTAAGTGCCACGTACAGCAAACGCAAATATTCGTTATAATCCTCTAGTTTTCTCTCTCTTTTTACTTGATTACAATAAGCA
>NODE_450_length_523_cov_3.136364
CTAGGCCTTCGTCGGCAGCGTCAGAGGGGTATAAGAGACAGATTCGTTAATCACTGGCAATAATTTATCAGTAATACTGGATATTTCAGCAACCGATATCTTATTGTCATAAATTTCTTCGACGTGTGACATTATGTCTCTATATCCCATACCGCTGGCAAACATGCTCAAGATCTTTGTTTCAAGTTCAGAATGTAGGCTTGTTTGCCTTTTTTTGACTATTTGTGGCTCAAAGCTTCCTTCTCTGTCTCTTGGTGTTAGCAGCTCGAATGATCCGGAACTTGTTCGTAAAGTCTTTGAATTTTTGCCGTTTCTGCGATTATTTTCTTCGTTCCTATTATTTGATAGATGGCTCTCCATTTCACCTTCTAAACTTGCCTCTAGCAGCTTCTTTATCAATGGTGTTAGCGCTCCATCTCTTCCGGTAAGTGGCCTACCTTCTCGTATAGACGACAGAATATTTGACTCTAGTTCTTGATAGTCTACTAATCCAACATATTTGTTTGCCATTTTTTCACTCATG
>NODE_452_length_522_cov_1.951899
GCCTTTATTATCCATACCAGCTTCGGTTAAACCCAAATGCAGCGCATAATTGGAAGATTTTGCAAGTGCAGTATAAACTAAAATTAAATCTTGCACTCTACTGACTTTACATGAAATGATTATTTTCTCTGCATTAAGGCCAATCTTTTCAGCTTTTTTTGCACTACCAAGAGCAGACATTACAAGCGTCTTACGTAATATAACATCAGAAGTTTTTGGATTACTAGACAAGGAGTTTTCATCCATTAATTTTTGTGAAAGGTACTTATCAAGACTACCCCAATTTACTCCAATTCTGACAGGAAGATCATGCGTCATTGCATACTCTATAATTTTTTCAAATTTTTCATCACGTTTATCACCAAAGCCTATATTACCTGGATTTATCCTAATTTTACCCAGAATTTTAATGTTGTCTGGATAATCCTGAATCAGCCTGTAGAGCTCTTATTGTCCACAGCCTACTAATTTCTTACCATCAAATCCTTCTTTATTTATTTCCTCTACTATATAAGGTATTGC
>NODE_454_length_522_cov_1.000000
CATCAAAGGTACAAGAGGAATATTTACTGGAGAACAAATTGTTGAGTTTATTACTCGTCCTAGTTTAAGAAATATTCCGAGAGTTGGGCTTGTTTCTATCGAACAAACGACAAATTTTGGTGGTGGAGCTGTGTGGCCTTTAGAATATATTCAAGAGATCTCAAGTCTCTGCAAAGAGAATGACGTATTCACTCATTTAGATGGAGCAAGACTGTTCAACGCTTGTGCTCATACTAAAATATCTCCAAAGGAGTATGCAAGTTATTTTGATTCGGTATTCATTGATTTTAGTAAAGGATTAGGTGCTCCAATGGGCGCAATATTGCTTGGAAGTGAAGATTTTATTGAAAAAGCTTGGTACTATAAGTTTCAAATTGGCGGAGGTATGCACCAAGCTGGCATTATTTCAGCTGCATGTTTATATGCTCTACATAATAATGTAAATTCTTTAGAAGAAGATCATAAAAAAATGCAGCACCTTATAGAAGGCCTAGACTCCATAGATCAAGTTATAATTGATAT
>NODE_456_length_521_cov_1.436548
GTTTTAATATTATGTTTACTAAGAGCAATTTTATTATCTATTGATAAGGCTAAGTTGATTACATCGTCTTCCATACCTAAATTTTTTAGCTCTTCTATTTTTCTATCATTCTCTGCTTTCAGGTAATTATTTGCTCTATTATGAAGTTCATTTGCAATATCTTCATTAAAGCCCTCTATTGAAGCAAGTTCTTTAATTGAAGTGTTAGATATATCTACTACACTTGAAAAACCTTCTGTTACCAATAATTGGCCCATAATCTCTTCTAAGTTTAAAGCTTCAGCAAATAAAACTGAACATTGACTAAATTCTTTATTTCTTCTTTCTGATTCTTGCTGAGTGCTTAATATCTCAATTTTCCATCCAACAAGCTCTGAAGCTAATCTTACATTCTGACCCTTTTTTCCTATAGCTAAACTCAATTGATCTTCAGCAACTATTAACTCTATACAATTTTCATTTTCGTCAATAATGACCTTTGATACTTCTGCAGGAGTAATGGCTTTAATAACAAATTGACC
>NODE_457_length_521_cov_1.180203
CTATGGCTTTGTTGGCAGCGGCAGATGGGTATTAGGGACAGCTTATATTATCTGTCCCAAAGTGTTGGCAAAAGATTCAGGAGGAAAGAGATAAGGGATTTTTAAATCCGCTTTGTATTGCATCATACTTAGAATTGAAGAAAATTTTGCTACCTTAGCGTAATCGGGTTTGCCTAGCAAAATACTTGCCAATTGTATCATTCGATCAGCGCGAAAGTTAGCCAGTAGTAGTCCATCTTCTGGTTTTATACCTTGATAATCACCTATTACTGCGGGCCTGATAAATTCATCGGTTATATTATTTTGATAATTTTCATCAATGAGCGATACTGCATCATCATAACGAGGCGCCTTTGCAAATGCGATGGCTTCATAAGCTTCAATTGTTCTTTCCCACCTATTATCACGGTCCATAGCATAATAACGCCCAGAGATAGTGGAGATTCTTATATCATTTTCCTTTATGCTTTCTGTAAATTCTTGAATGCATCTTTTCCCTGAATTTGGCAGTGTGTCTCTGC
>NODE_459_length_521_cov_0.997462
CTACAATGGTGATACTAAAGCAGTTAAGTTCTTATTGGAGCTTAAGGTAAACGTTAATGCCGTCACTAGATGCAACAGAACTCCTCTGCTACTTGCAGCTAAAAAAGGCCATGTAGAAATTGTAAGAATGTTGTTAGCAGTAAAAGCCAATATGAATATTTGTGATCAACAAGGTTTTACACCTCTGCATCTTACTATTGAAAGGGATTATTTTGACAGAGCTCAGCTATTAATAGAAAAAGGGGCAATTAAGTGTAGTAAAGATTATACCGCAATAGGTATGTTTATTGACAAGGCTCATAGCAAAAAAAATATTGAAGAAAATTACAAAAAATTCTGTAGATTTTTGATGCTTTACTTGAAAGAGCTACATAGTAAACACAAAGCCTTTTGTGTACTTTCAATCCTAGCTCTAAGCTTAACAATTATAGGTTTACCATTTATTTTCAAGCCTATTATTAAATATAGAGAAAGAAGTAAAATGTATACAAAAATTAGGGATATGCTGATTTATATTTAAG
>NODE_460_length_521_cov_0.984772
AAATTGATCCCACTAGTATCGCTACTTTTAATAAAAAGCTTAACCGTGGTATCACCCAACGCTAGATCATATTCTTCAGTGTCGATGTTTGACATTCCGCTGCTATCAATAATCAAAGCAAAAAATAGTACAAATTGTACTTTATGTCAGTTATAAGTTTTTATTTTTAAATTTTTTGCTGTCAACATTAATGATTCATCAAAGAAGCTATTAATATCACCAATACTATCTATATTTTTCACACTGATAGATTGGTCAATTCTTTTAACTAAATTGGATAGGACTTTATTAGGCCCAATTTCAACGAATTTATTAGTGCCACGGCTTATCATATGTAAAATCATTTCTCTCCACCTCACTCTGCTTATGACTTGCTTAGCGAGCAAAGCTCTTATGATCTCTGGATCACTTTCTTCCTTAGCTGTAACGTTTGATACAAAAGGAATCGAAGGGCGAGTTATGTTGATGCTTTTTAAAAATTCCAGAAGTTTTTCATCAGCAGGCTTCATAAAAGATGAGTG
>NODE_465_length_520_cov_1.190840
CTCTAGTCCTACATTAGCGTTCTTTGCTACAGGTTTTATTGTTATCGCTGCACTTATTTGCCTGAACAAAATGCTCCTGCCTTTGCAAGAGAAAATCATAAACAACTATAACTCATTTAAAAATGACAACATTGATAGTAATAACACGTTATTTGAGATTTATAATGATCCGACAATAAAACTAAAGGACAAAATCTTATTTTTCAATATACACTTAATATATTATCTACAGCTTCCATTTTTGTACGTTGCATCAAAAATATCAGCTCTACGTGGATTTCTTATATTCAATTTTGGTTTATTATTGTTAAATTATACACTGCTAATTCCAGTAGCACTTCTCGAATTAATAAAGTACCCATTGGTAAAGCTTTTTTCACCTTTGGGTTTGAATGTAAAGCAACTTAGCTTCTTGTTTAATGTAAGTGATTTAGGTGCTGTTAGTCAGTATGTTCATCACAGAAGTTTTTAGCAAAGCGATAGTGCTGCACCTTATACACCTCTGACGCTGCCGCCGAAA
>NODE_466_length_520_cov_1.027990
CCCTCAGGTTACACACGTACATGTATACAATAATAGAGGTTTAGATTTTTGGGATTATTTTCTACTTCGTAGCCTGTTTAATAGTAATAGTGGTCATACTACAGTTATAAATAATCTTGGTTCCGGTAGCAGTAACCAGCCAAGCAGAGAAGATAAGAAAAAAGACGCAGAAGACAACATGAAATCATTGGCTTTAGGTATAGTAGTTGCAGTTGTGTGTATGGGTTTTCATGGTTTAATGTGTTATTTGTATAACAGCAGCGAAAAAACGGCTAGAAAATCAGAAAAGGTAGATTACCTGGATAATAAACTTAAAATGTTCAGAAATATAGAATTTGCAGTTGGTGCAATTTCTTTAGCAGCTTTGATAGGTTGCGCTGTAAATCCAGTATTGCCAGTATGGGGTTTAGTCATTCTTGGTATTAATTCTCTTGTGTGTTTTGCTGGTGGTTTGGCTTTTCATATGAAACATGAGAAAGAGTCAGAAAATATTAAGAAAGCTGAAGAAGCGGTAGATTAT
>NODE_467_length_520_cov_0.885496
GTATAGAGAAGCTTTGATATCGTATTTAAAAAAGTTTCAAAATGACCTATCAGAAGATAGTCAAAATAGATTGATTAAAAACCCACTCAGAATATTAGACTCTAAGGATAAGACAGATAAAGAAATAATCTCTGACGCACCAAAAATCAGTGATTATTATACAAAAGAATCTTCATATTTCTTTGACCAGGTGTTAAATGGACTGCAAGCTCTTGGCATACCATACACTGTAAATAGCAAATTAGTTCGAGGTCTAGACTATTATTGTCACACAGTATTTGAATTTGTCACAGAAGATTTAGGTGCACAAGGAGCAGTTTTTGCCGGTGGAAGATACGATAATCTAGTATCTTCAGTAGGTGGAAAACACACTCCAGCAATAGGATTTGCAGGGGGGATTGAGCGTATAATGGAATTAATCAACTATGCTGAAAAAAAAGCGAGGCCTATTTATATAATTCCAATCGGTGGAGAAGCGGAAGAACATGCACTAACACTTGCAAGGGAATTACGCAGAAAA
>NODE_470_length_519_cov_1.127551
ATAGTATACAATTTCTATGTTTATATTTGGTATAGTAATGTTGCCAATTTGGTGGGTAATAACTAAAGCAACTGGTGTAGAGTCAAAAGAACTGCTTTCTAGATTTCTTGCTAACGTGCGTAGCTTATTTACTAGAGAAAAATCGAGCCCAGCTCATGAGTATGTTGAAGAAAGCGAAGAAGTTTTTAATTACAATAAGCTTGTTGATACCGATGATTTATTAACTTCTATGAGATGGAATGTGCAAAGCCCAATTGGAGAAAGTGCTCTGCTTTTAGCTGATGATGTGAATAGTATGGTTAATCTTAACTTTGCGTTGCAGGGTAAGGATAATCTAGTATATGAAGGTGGTACGCGTTATGAAGTGTATAATAAATTTAAGCCTGAAGGGATGTCGTATCAAGACTACAGGCTCAAGTTACGCGAAGCGAACTTTATAAGCTGCGTTAAAAAGCAACATCCTAGTCTGACAGAAGAGCAGATATCTGAATTAAAAGAAAAGGTGGATTTCAGTAGTAC
>NODE_471_length_519_cov_1.091837
CTGTTACTGCTGTTCCTGTCATACCAGAAAGTTTGTTGTACATACGAAAGTAGTTCTGAAATGTGACTGATGCTAAAGTTTGACTTTCATGCTGAATTTCAAGATTCTCCTTTGCCTCCAGTGCCTGGTGAAGACCATCAGAATATCTCCTACCTTCCATCATGCGCCCAGTAAACTCATCAATAATTACCACCTTACCGTTTTTCACTATATAATCTTTATCAGCAGTAAACAGCTTATGTGCACGAAGTGCTTGATCTATATAATGAGTCAGTATAATATTGCTAGTATCATAGAGCGAGGAATTTTCAGGAATGAGGTTATACGATTTTAGTAATTCCTCCACTCGTGAAATGCCATTTTCAGTGAGGAACACTGCTCTACTCTTTTCATCGACTTCATAGTCAGAATCAACTAATTTGATTACTATTTTATTGATATGCTTGTATATCTGATTATTTTCCTCAAGTGGGCCAGAAATAATGAGCGGAGTACGTGCTTCATCAATCAGTATGGAGT
>NODE_477_length_518_cov_0.877238
GAATTAATAGTGAGGTTAAAAATGTTACCTAATGAAACAAATTCATATTCTCTTGTAACTCAACAAGAAAATGATCTTGATTTAAAGAAATTTACTGAAGATCCATCAAATATAGAGAGTGTTAATAATCACAAAAAGCTCAAGGAAAGAATCACTGACCTGTTAAAAGGAGATACAGAATTCTCTCACATGAAACAAGGAGATCAGGCTCTTGTAGTCGGTACAGCAAGTGGGTTATTTTAAACTATTACAGCGAGCGAAAGCTTGACGCTAGCTTACAAATGGTTATTCTGGCTTTTGATATTTTACTCCTGAAGGGAGTATAAACAGTTTTTAAAATCCTATATAATGGGTTTTTTTCTATTTGTAGTTGATATAAAATGTTAATCATGCTATTAAAAATATTAAATCAATATATGAGGTTAAAAATGGTAACTTTTAAGGTCTCATCTACGTTGAGATATTCAATCGCCACTTTTTCACTATGTACATCTGCATTTGTCACTGGAGTATTTATT
>NODE_479_length_517_cov_2.138462
CTCCATACACAATTTGTTTTAATCTAGAGAACGATGGCTTTATTAGTAAGCAGGCAAATATAGGTACTAAAATTTCTGATATAGAAAAAAGTCATAGGAAAAAAAACTACCAAAAAAAAGAAACTTTTGAAGGTTTTGAGCAATACAAAGAGTTTTTCATGGAGCATACCGATTTAGCTAAAATAAAAAACCTTGAATCTGAAGTTGGAATAATGAGAAAATGCTGGAATAAGTTTCTATCGTTACTACCTATTAAGGCAGATGATATTCACTTTTCTCCGATTACAGAATTGTGCTCATCAAGTGAACACAAATACACTCTTCCTGAGCTAAGTTCACTCTTTTTAGAATTCACAGATAATTATTTTGAAAAGAAGGGCTCTCTCAATCAAGAGAAACAACCAGAGATAAAAACAGAAGCGATATGTTGAAAGAATAGTGAAAAAGAAATAGACTGTCTCTTATAACCCTCTGACGCTGCCGACGAAGGACAAGCTGTAGATCTCGGTGGTCGCCG
>NODE_483_length_516_cov_1.676093
CTATTAAAATAGGCACTGGTTATAAGTATGGCGGAAAAATGTATGATTATTTACCCGCATCACATTCAATACAAAAAGAATTAGAGCCAATATATGAAGAATTTCCTGGTTGGAAAGAGAAAACTCAAGGCAAAAGGTCAGTTAAGGAATTACCTGCAAATTTGATGAAATATGTGAGAAAAATAGAAGAATTAATAGGTGTACCAATTCATCTAATTTCAACTAGTCCCAATAGAGAGGATGTTATTAAGCTTAAAAATCTATGAAAACGTCTTGTTAACTTTTATCTAATAAAAAACGATACTTGTGTGACTTCAAGCAATCTATTATGCAAAGTAGCAGCGTAAACGTACAGTGAGCAGTGTGATTTTTCTTAAATACATGTTGATTGTTATAATCTAAACATAGTTAAAGGAGGCGTATTATGATTGCAGGTTTGACTAAGGGAGACAAAGCAGTAAAAGCGGAAAAAACAAGTGATCAGCTGAGAGAATTTTCAGTTGCAGAATATGTAGT
>NODE_490_length_514_cov_0.987080
CATCTGTGCTATTAAATATAGAATGATCTAACACTTCTTGTGAATTACTATCAAAACGGGAAACACTACTTATATCTTCAGGAGTAATTCCATAACTAGCATTTGATTCTTCTATTTCATTTATTACGTCATTAATCTCTTTAGTAGTTACTTTGCTTGATGCAAAATCGAATTCTTGTTTTGTTAAAGAAGCTGATTCGATAGTTACACCTTCCTGCATCTGATAATCAATTTCTTCAGTAGTAGATTCTCTCAATTGGCTATTTTCATCAGTTCTTTCTTTTAGCTTTTTTGAACTATCCTTACCCAATTCATCTACAAGGTTTTTTAGATATATTTTCTTAAATTCTCTATAATTATATTCTTTACCTTTTTCTATTTCTCCACTCTTAAGACCTAAAATAATTCCATCTATTGTCGATTCACGAATTGCTTGAGGAATGTCTATTGAATTTACTATTCCTGTAACCAAGCCTATCTCAGCTGCTCTAGAAGATATAGAGAGGTCTTTTAC
>NODE_491_length_514_cov_0.847545
TATGTGGGGTGGGGCGATTGAATTTAAAACTCCCATGCTATTTGCACTAGGTTTTATTTTCATGTTTGTTGGTGGAGGTATAACGGGAATAATTCTTTCTCACGGTGGAATAGATAAACTTTTGCACGATACCTATTATGTCGTTGCTCACTTTCACTATGTCATGTCGCTTGCCGCATTATTTGGAGCCTTCGCTGGTTTTTATTATTGGATAGGCAAAATGTCAGGTAAGCAATATAACGAGTGTTTAGGAAAGGTACACTTTTGGCTCACTTTTATTAGCACTAATGTTACTTTCTTACCTCAGCATTTCCTAGGATTAGCCGGCATGCCAAGGCGTATACCTGATTATCCCGATGCGTTTATCCCTTGGAATTATATATCCTCAATTGGTTCATATATGTCCTTTGTCTCAGTTATGTTTTTTATATTTATAGTTATACATCTCTTCAAATGGGGCAAAAAAACTGGAGGTAATCCTTGGGAAGGTGACACTTTAGAATGGACGGTATCT
>NODE_497_length_513_cov_0.813472
GTATCGATGTGCTTGCTGCAAAAGGTTATATAAAATTTAACAGAGAAGGTAACAATGCTGCAAGAACCAAATATGGAATACTTTGTGTTGAAGGTATGGAAAAAAGAGTAACAAAGTTTGATAATCAACTAAACAAGAATGTTATAGTCTATGAAAAGATTTTACCTACTGATTACAAATCATCGGAGAGTGAGGATGTTGTTCCAGAGGAAAATCCAAATATTTGGGTTTATAACGATCAAATTTTAGATATCTAGAACTTTTTCATCAAAATTCTTTATTACTTAAATATTTCAGTTTTCAGTCTTGGCCAGTTTTTGTCAGAATGTGTTCAGTCTACGAAGTCAGAATTTGTTATTAATTAAAAAGTACTGGATTTTCAATAGTTTAAGAAACCGTCAGACTGTGAAATCGTAGACTGAAAAAAGAGATAAAAAGCTAGAAATATAGAGGGTTTTGTCCGATTTTCAGTTTTCAAAATAACTCCTATTATTATAAATAATAATATTAAGT
>NODE_499_length_512_cov_1.841558
GCAAAAGAAAGTATTGAGGATTGTGTTACAACTATAGTGCTAACTTTAGGTAAGAAGGTGCTTATACTCAACATAAATGAAAAAAATGAATTTGCATTGAGAGTGCCAGATAATAAAGGAATTCCTATTGAAAATATTAGGGGAATTCAAAACGTCAATGACATAAAGATACAAGAAATAACCTGTAACTTATACAGTACACCTAGTAATAAGAATCCATTTGATCAGTACTGTAATAAGAATAAGGGAATTACAGTAAATACGTATGACTCATTGGACAAATACAAAAGAGGTAAAGAAATTTTACAAGGTAATTTTACTCGAATTGTGGAAAATAAAAAATTTAAAGCAGCTTTGAGCAAAGTTATAGAATCTGGTAAATATGATGATTACAAAAAACTATTTGAAGAAATTTCTCATATACTACATCCTTTCAAATCATTAATAAGCAATGAGGCTACATTTCAAGCTGTATTGCATGGTTTATTTAGTAGCTACGGAGAAGATAATAT
>NODE_500_length_512_cov_1.096104
CCTCTAATTCTCCTGGTTTTAGTGAATCAAACGAAAAACTAATCGATGATACAGGTACAGCAGCCTCAAGTGTTACAATCTCCTCCTTTTGCGATTGTACATCTTGCTCCAGATCTCTTCCTAAAAATTCGTACAAAGCTTCACCTTCTATAAGCACATCTCCGTTTTGCTCAGCTAATTTCAAAATTTCGTCTAGTTCAACATCTTTACCATTAATAGTTGACTGACCAATCTTAATTTCACCAGGATTTACATTTAAACTAATAGAGCAGTTAACAGAATTACCTTTCTCATCTTCTGCACTCCACATAATTTTCATATCGCATGTTGCATCTTTTACAAAATAGTAATTTCTTTGTCCATTATCATTCTTCTCAATCGTTGCTATTCTTTTATCGTTACTGTATATCTCTACTATCTTTACCTCATTTTTATTTCTTTCCATCTCTTCAATTTTGTCAGTGAAAAGACGGCTGATTTCTAAGCTATACCCAGGCTTAAAAATAATAATA
>NODE_503_length_511_cov_2.226562
GAATTCCTAGATCCCAGTGTCAGCTACTCGAATGATATTATGGAAGCTGCAACGACAAGAAGAAGGACTGGTTTTATATATTTACACATTCCCTCTTAGCTTACACGATCCTCATTTTGAAATAAGTAATAATTTATTATAGTCTTGATATTTAAACGTTTTGTATCTGCTGTAATGATTTCACTTCCAATTTGCTATTCTTTACATATTGAATTGCAAGCGCTAACGCTTTACTCCCAGAAGCTGTGGTGCTATAAGCTATATTTTGCAAAATAGCAGTTCTCCTGATATCTTTGCTGTCTGAGACTGACTTTACACCTTTTGAGGTATTGATCACTAGATTTATTTTTCCATCTTTGAGCATATCAACTATGTGGGGTCTGCCTTCTCTCACTTTATTTACAGCTTTTGCAGCAATGCCGTTATTGTTCAGATACGAAGCTGTGCCTTTGGTGGCATATATTTCAAAACTCAGTTCTTTCAACATTCGTGCAACAGGCAATATATACTC
>NODE_504_length_511_cov_2.213542
CGTGGGCAGCGTCAGATGGGTATAAGGGACAGGTATAATCTCTTCACGTAGTGGAAGTGGGACTTGATTTCGACGCCAACGATTTCTGAGTGCAATAGCAACAGCGCGCTTTGCATCATTCTGCCCAATTATAAATCTGTCTAATTCTTTAACTATCTTCTGTGGTGGTAGATCATCTAATAAAGCTTGTGAGCTTTGAATGCTGGTACTTCCTGTACCTTCATTTTCATAGAGGCTATTTTTCTCATTACAGTCATCATTATTATCAAATTGACCTACTACAGATTGACCAGAAGAATTGGTACACAAAGTTCTTGACATATTACTCCTTTATTTTTTCAATAATTAGATTATGGTTTGTATAAACACATATATCGGCAGCTATCTTCATAGCCTTTTTTGCAATCTCCTCTATTGATATTCCTTCAACGTCAATCAAAGCTTTTGCTGCAGATAAAGCAAAATTTCCTCCAGAGCCAATGGCTGCAATGCCATCTTCAGGTTCAAGAAC
>NODE_505_length_511_cov_1.341146
ATATCAAAAGCAATTCCGTGTTTACCAATATAAATCCTTAATTTCTTTCCTTTGATTAATCGACGATTTAGTATTTCTTCAGCCAAATGACTTTTTATCTCTTTTTCAATCAGCCTCTCTATTGGGCGTGCTCCCATTTCTTTGCTATAACCTGTTTGCGCAAGATAAGACTTTACTTCTTCTTCCACTGAGCAGCTTATACCCTTTTGCACAAGTTGTTTTTTCAATTCCTGAATAAATTTATCTACAATGTGCAAAATGACATCCGTATCCAAATCAGAAAAGGAAATGACTGCATCAAGACGATTAAGAAATTCAGGGCTAAAAACCCGTTCCATTGCTTTTTCGCTGTCACTAATGTTAAAGTTTTTATACCCAAAGCCAATAGAACTTTTGTTACGTTCAAATGCCCCTGCATTGGTTGTCATAATTAAAATCGTATTGGAAAAATTAACCTTACGTCCGTAAGTGTCTGTAACACATCCATAATCCATGATTTGTAGTAATATAT
>NODE_506_length_511_cov_1.296875
AATTGATGGGAGAACACAGTCAAACTACTCATCTTTGTTTAGAATATCTAATGTAATATGGCTAATTCCACAAATGGACTATATTCTTCTTAATTCTCCAAGCGACAGGTTAAAGTTTTTAGACCGTATAGTTTCACTATTTGAAGACAATTACACCTATTGCTACATGCAATATAGAAAAGCTAAACATGAGCGAAGTAAATTGCTTAGAGAGCATATTTTGGACGAAAGTTGGCTCTCTAGTCTTGAAAACGTAATGGCTACCAATGCAATTGATATTTTACGTATGCGATTGTCTGTTTTAAAAATACTACAGGGCACAATTGATAACCATTCTTGTGAGTTTTTTCCGAAGGCAAGTTTGAAATTTAGCAGCCAGCTAACTTTGAACGATTCTGCAGAATATTTTCAGAATCGTCTAAAGGAAAACAGAGAAAAAGACTCATTAATTGGTAGAGTAACCTTTTCTATACATAACGATAATTTTCGAGTTTTTTGCCAAGAGAGAGAC
>NODE_518_length_509_cov_1.976440
AGATCATATTTATTATAGATCTCCGAAGTACTCATAATGTGAAAATATGTATTTCTCTGGGTTATCAACTTCGTTATTAACAATTCTGTGAATAACTAAAACAAGAAAAAGGGGCTTTTACTCGAATAGATATTTTATAACGTCTTAATGCTAACTCCACCGACATATAAATTTGCGTGGCTTTTTCCAGTATTAAGCAATGCAAGTCCAATATTGTCGACACTAGAGCGTAGTTCTCCTACTTCTTCATTATGTTCACTGATTACTTTAGTGCCAATATTTGGAAGTGCATTTTTTCCCTCAACAAGGTAAAGTTTCCTTCTGAATTTTTCTTGTCTGCTCATTCGATTTATAACTTCCTGACCTATATAGCACCCTTTATTAAAGCTTATACCATTTATCTTATCGATTAAATATTGCAGCGGAAATGATGAATTTTGCACCATATCTTTTGCTCCATCTGGGACAAGGTTTTTAATTCTAACTTTTTCATACTGAATAAAAACTGC
>NODE_519_length_509_cov_1.871728
GGTATACACAATAAAGGTTCCATAGGCCTATATAACGAACATAAAGTGCCAAGACAGTTAGTAGAAAATTTAAAAGTCAAACTTATAACTCAGAAAGAACTATCAGCTACAAATTATGAATTAGGTGTCTTTTGCCGCTTTCTACAGCATTATGATGATGATAAAGTATTGTCTTATTTAAAATTGGTCAAAGGAATATCTCGTATTTTATTGATAGAAACTATTTTAGATTACCGCTCTCCAACTGGAGGCTCTGTAGATATTAATGTAATGGTTGAAACAGGAGGTAAACTAAGAACATTAAGCGATTGGGAAAAAATATTAAAACAAGTAAAAGGATTCAAAATTTTTGCTGTTGTGCCTTTAACAGATTACTTATCAGTCATTGATGTCAGGTATTAATCATATGGAAATACTACAAAAAAATGGTTTTTTTATTATCAAAAATCTGGTTCCTTTAAAGCTAATAACTCAGTCTTTAAGTGATATAACAAATAAGATATCAGAGC
>NODE_520_length_509_cov_1.722513
GCCTAATATAGAAAAAATCAAGAGTGCAGGCATTAAAGTTATATGCTTTGCACCAGCATTAAGCCTTGCGAAAAGGTTAGTAAAAATGGGAGTAGATGCGTTAATAATAGAAGGTATGGAAGCAGGAGGACATATCGGTCCTGTTAGCACTTCTGTTCTCGCACAAGAGATATTACCTCATTTTAAAAACGAACAAATACCAGTGTTTGTCGCAGGTGGAATAGGAAAAGGCGAAATGATAGTGCAATACCTAGAGATGGGAGCAAGTGGCTGTCAAATAGGTACATTATTTGTCTGCACAAATGAGTCAATTGCCCACAAAAATTTTAAAGAAGTGTTTATCAAATCAGCTGCGCGTAATGCAGTATCTTCTGTGCAGATCAGTGCTGATTCTGTCTCTTAGACACATCAGACGCTGCCGACGAAGGCTTAGGTGTAGATCTCGGTGGTCGCCGTATCAATCAAAAAAAACGACAAGCAAACACTAAGAAGCACCGCAACAGATCAAA
>NODE_521_length_509_cov_1.272251
TCTTTAAATGCACCTCTATTGGAGTCAAAATGTAGTTTCACACTGCCAATTGGCCCGTTTCTTTGTTTTGCAATGATCAGCTCTGCAATATTTCTAATTTTCTCCATTTTCTCTTGCCACTCTCGATGTTTATTACTTCCTTCATTTGGTTGCTTTCTTAATTCATAATATTCTTCTCTATAGAGGAACATTACTATATCCGCATCCTGTTCTATGCTTCCTGAATCACGTAAATCAGAAAGTTGTGGTTTTTTATCATCCCTCTGCTCAACAGAACGAGAGAGCTGCGATAGTGCAACAATGGGAATATTTAGTTCCTTTGCAATTGCTTTCAAACCCTGCGTCACTTCTGAAATTTCTTGCACTCTATTTTCACTACTCCTTTTTGTTGTTCCTCGAATTAATTGCAGATAATCGCTAAATACCACCTCTTCATTGTATAGCTGATATAGCAATCGCATTCTGGTACGACGGGCACTAATTTACAGAGCCAGAGTGCCGTCACGTAT
>NODE_530_length_509_cov_0.790576
TTCATGAAGATCATTAGAATTATGTATAATTATTAATGATTTTTAAGTGGATTTCCTATTGTTCTTTCTAAGTTCCTTGGTGCACGTAACGATTATTCTTTAAAAAGAATATTGGCTACTGAGAAGAATGAAGACATCTTCATCAGAAAAAAAAGGGGCAAAAACAGAGAAAATTGATGTAGCTACTTAAGGAAGGTGTCTCTCATGATCAAATAAAAAAGTTATAAGCACACAGATTGGATTACAGTATCTTTTTTAAGAGGAAGATGTATCTTGCTTAAAAACTTGTAGATACTATATTTTACATAAATTCTTCATGCGAGGCCTTTATGTTTACTAATAGAATATCTAATAATCTGGATCAGCTGCAAGTTGTTGTAGAGTTTTTAAATGAAAATTATGAAACTCAGAAACATCTTAGTCTTACACCACTACATTTAGCAGCAGGAAATGGTCAGTTGGATTTAGTCAACACTTTATTAGGAGAGGGTTTAGATATTAACTCAGAG
>NODE_531_length_508_cov_1.811024
GTTATAAACCTTGCCTTCGTCACTGGCTCTTAAAAGGGCGCTAATCTCTATTGGTTTTTCTTTATTTTCAAATCTAATTTTAAAGTCATTATCTTTTGTTGTATATACTAAGAAATTTTCACCTCGTAGAGATTCTTCAAATTTTTTATGTGTTTCATTTATTAATTGCTCAAATCTTTGGAAATCTGTCTTCCACTTTGAGCTCATTTGTTCCTTAATGTCTTTATTTTGTAGTAAAGGACCAATAAAGTACCAGATTAAATTTTCTTCTTCTAGTTTTCTGATAAAATCCTGAAAATCGTTGCAAGGTTCAATGAAACTTAAAATATTATTTTTCTTTTGCTCATCTACATCTAAACCTTGATTTTCAGCTATAAATAAGTTTTCTTTTAGCATAATTTCTATTTTTAGAGAACTATATTATAATATTAGTATATTTTCTTAAAAAATCAACTAATCTTATAGTTAAATAAACTTGAGTATTTGGCGGGAATGTTATATATTAACC
>NODE_539_length_506_cov_1.596306
CTTGGTCGGCAGCGTCAGATGGGTATAAGGGACAGTTTTGTTGCTTCAGTTGCAAATTTTGTTGCTTCAATAGTAGCACCTACAAGCTTACGCGGTACATCAATAGCATATTTCAGCACTCCTCCAACTCTTGGTATTTTACCTAGATGATTAGCCGCCTCTTCAGCTAATCTATTTGGTAAATGAGTAACCCAACTGCCTACAGACTCTAGTCTTCCACCAATAGCATCTTGCACTACTGATTTACCAGAATATAAGATTTGACTTACAAAAGACGCATCTGGGTCACCATGTGCAGTAGCGCTTGGAGAATGCTTAGAATACATACTAGATATATTGTAAACACTTTATCCACCACCAGAGATACTTGAGCCCATCTGTTGTACAAACTCCTTTAAAGACAACACAGGAGTTTGTACAACAGATGGGACCAAGTATCGCTGGTGGTGGATACAGTGTTTACAATATATCTAGCATGGATTCTAAGCATTATCCAAGCCCTACCG
>NODE_544_length_505_cov_2.529101
CTCTATAACTCCCATAATCCCAGTTTAACGATCTTCTTGTACCACAATTTATAGATGCGACAGAACCATAATTTTTATCAAAACTTAAGCAGTCAGTATACTGCTGGGAAATACAATTATAATCAAATGATAGCTCTGTATAATAAAGTTTATGTGCAAGATTCCAATCTTGATGGAAAGCCGATCACTCTTTCTGAAGCTTACGTTACAAATGATCATCTATTTATTAAAAATCAAGATTTTGGAATTTTGAATGATTTTAATGAGATGTTCTATAAAAGTGATGAGTTTATGTAACATAAAAGGTGGATGAGAATTAATTGATATAAGGAATGAAATCTTCTCCTGTCATCCCAGTGCTTCGACACTGGGATCCAGTTTTTCATATAATCTCATCACAAACGTTTATTTTAATTTAAGACCAATACCTAATTTAGAATCAAAATTCCTGGATAAGCATTGACCATCCACTATGTAATTTACTTTTTTATATAATAAATAATAC
>NODE_546_length_505_cov_0.936508
ATATAACATTGATGGGGATTTAACTTTTACTGAAAATTCGAATGGTTCTTTGAGCTTAAATTGGTCTCGGGAACACTCAGGCAGTGGTAGTGTAGATAAAATAAAAGGAGGTTTTATTACTATTACACCGATAAAATTAGATTTTACAGATTATGATATATTAAATGCTATGAAAAATTCTTGTGCAGAGGAATTTTCTTCTATAGCTAACACTCCTATTGCTTCTGATTAGATATTTTCTACGATTTTATCGCGAGTAATCATTTTTTCTTCACCAGTGTCCATATTTTTAATTTTTAAAGTTTTACTGCTTAGCTCTTAATCACCAAAGCTTAATACAACTTTTGCATTTGCTTGATTTGCTTTTTTCATTCGGGTTTTTAGAGATCCACTATATTCGTAAATCACATATAAACCCTTTCTGCGTAATTCACTTGAAAGTGTTAGAGCATGTTCTTCAGCTTCACCACCGATTGGAATCATATAAATAGGCCTCTCTTTTTTT
>NODE_554_length_503_cov_1.914894
GTAGAGACGCCAGCTTTAAGTAGGTTTTTAGCCACATCTATTTTAGCTTGTTTTTCGCCCTCTTCCCTACCTTTTTCTGCACCAATTTTAATACCTTCCGCTTTACCTTTTTCCTGGCCGATTTGGATGCCTTCTTGTCTACCTTCTAGTTTAGCATCATCGAGTTTTTGTTCCAAGATAGCAGCTTCTTTCTGTAAATCCATTACTCTTTCTTCATATGCTAATAAGTCCTTCTCATTCCAATGAAATTTATCTAACTCATCATATGCTAACTTTATTATCGGTGATTTTTCTGCTATTTTCCTTAAATCTTCATCAGTTGTTTCTTCTGCATATTTAAAGAAAAACAGCCAACGGTCTATTACATTTTCTAGCTGCTCTTCTCTGTTCTTAGGAAACTTTGGCAGCTCAATGAAGATAAATTGAAAATCTTTTAAATCATGCTCATTAGTTTTTTCATCTCTTATGGTATGGCTAGATATATAATCAAGCTTATCAGGAAA
>NODE_555_length_503_cov_1.369681
ATCATGAAGTAAAGTAGCGTTGTGTATAAATTCTACCGATGCAGCAATGTTGACTCTACTCTCTCCAGAGTAATTCAGCATTTTACACATAATAAAAATGAGCTTAGGCCTTATCTTTTTTCCTCCTGAATTAATAAGATGAGATGTAATATCGGTAGCAAGCTTAGTACCTTCATCATTGACATTTTTGAAGATAAAGTCATTCATAGCCAATAAATCAGAAGATACAATATCATCTAATTTACTACTTTTTGTTAAATCAGTGTTTAGCATTTAAGAGAACTTATGCTTCTTGACCTTGTACTTTCTCAACTTTTTTCTTTTCTATTTTTTTCGATTCTGTTTCTAAATCTACTATGCCTTTTTTAATGAACCACATTACCCTTTCAGTTGCTTGCGCTCCTACACTTAGCCAATGTTTTAATCTATCAGCTTTTACCACAACACGATTTTTATTGTCTTTTGGCAACATTGGATCATATTGTCCTATTCTCTCAATAAAG
>NODE_556_length_503_cov_1.242021
GGTAAGGATAATAAGACTGTAACAAATTTTATATTTGAAAAAATGGAAGAATTAATTAATCGCTTTCATGCAAATCCACACAATTCAACTACAAAAAATATCATACAAAAGATCACTCGTAATTTAGTGTTAAAAGGTGGGGTAGAAAAAGGATTATCTTTTTATAGCGATATTGAAGGCGGGTACTATGACTCTAATTATTTAAATGATCTTAACGAACAATGTAAGAGTAAGAAAAAAATGCTAGAGAGTATAGCATATGAAGGTATTGTGAAAAAAGATAATAAGCAAATTGATGAATATGACCTCGAAGTAGAAGTAGATAATAAATATTTTTACATTCAATATCCACAAGGTAGTATTATTGAAACTGCAAAAATTTTAAATAATGAAAAAGCTAAGGATTTAGAAGTTGGCATATTTCAGATTGAGGAAAGTATAGTAAAAGTTGAAATTACAGAAGATGGAACAAGAAATTACACAGATATCTTAAAAGGTGGTAT
>NODE_560_length_502_cov_1.498667
ATTTCACGATAGTTTCTTAACTTGACGCACATGCTTTTTTGAACATTCTCGTTTGTCAAATAGTTTCTGGCATACTACACAATCTGTACTGCAGGTTTTAACTTACTTTTACGCAGTATTGATCATTCTTGAAAAGCAATCTAACATTTTTTATTTCTTGATTACGAAGCTTTGATGCAGCTGATTTAGCTGCCTGAGCGTTTACAAAAAATGCTATGTATCCCTTGCTTTCTGTACTGTTTTGTTTTGGGTGACGTTTCTGCATTTCTTTTTCATATTGCCTTTTGTAATGAGGAGTATTTTGTATCAATTGTTCTGACCTCTGTCTTAAGTACTCGACTTTTACCTTCGCAAGCCCAGACTTATGAAGTCCTAAAACTTGTGCTGCTTTTTCTGACAAGTCTATTATTCTACCTTCAACAAACGGTCCTCTATCATTAACTCTTATAACAAGCTTTCTTCCATTTTCTAAATTAGTAACACGAACAAAGCAGGGTAGGGG
>NODE_562_length_502_cov_0.912000
GATAACTACATAAATGAGCATTACTTTGGCGGAAATATGATATTTGCTGCTGCAGGAAATGTTGAACATGAGGAAGTTGTTCAATTAATCAAAGACTTTCTCTCAAATATTCATTCAAAAGAGCTAAAAAAAAGCCAAAATGCAGATTATACTGGTGGTGAGTATCTAGAACATCGTAAATTAAATCAGGTGCACTTGTTAATTGGGCTACCTAGTGTTTCTCGTGATGATAATAAATATCACACATTTAAAGTGATTGATTCTATACTGGGAAGTGGCATGTCGTCACGCCTGTTTCAGGAAGTAAGAGAAAAGCAGGGGCTTGCTTACTCCATTTACTCATTCAACTCTAGCTATGCTGATACGGGAATGCTTTCGATTTTTGCTGGTACAGATAGCGGTAATCTAGATAAGCTTTTAAAATCCATAACGACAGAGCTAAAGAAATTGTCCACAGACGATCTGAAGGAAGAAGAAGTAAATAGAGTAAAAGAACGAGTAA
>NODE_565_length_501_cov_1.526738
GTTACTATACGATTTGTCGTTTCCTCTAAATCTTCATAGGTATCACGCATATCACTTTCCCAAGCATGTTTTGAAGTTACATGCCCAAATTTTTTCAGTAGATGTGATAAAAATTCTACTCCCTTTGTATCTGCCCTACGAATAATCGTAATGTATAAATCATTAATAAAAGATTGCCTAGTTGCGTGTTTTTCTCTCCATTTTAGATTTACATGGTTAGCAAAAAAATTTGGTAAACTCTGGTTTGCAAATTCATCAGAAAAAATATTTTTCTTACGCCTGATAGTATGGAAATATAAACTAAATGCTGGAGATGAAATGCTTCTTAGCATCTGATTTCTGATATTATTTTGTATCACCAAGTCTTCATCATCGGCCGTTTCAAACGCAAAGCCATTTAATTTTATAAATTTAACTAACCAATTCTGCTTTGTTATCAAGGTTGTACTATTCCAATAGCAAGAATAAGGTATAAATTCGGCAGCGTGAACCTCTCTACTT
>NODE_581_length_499_cov_1.755376
TTTCTATACCCCCATACTTAAGTATTAGTAAGTTAGTGCAGTTAATAAAAGGAAAAAGTTCCAGAAAAATCCAGCAAAACTTTCCAGAGCTGAGAAAAAGATACTGGGTTGTGGGCAGTAGGCTACTTTGTCAGGACTAGCGGAAACGTAACTGACGAAATGATAAAAAATTATATTAAAAATCACTCTAAAAAAGAAGATAAATTTGGTGACTTTCAAGTCGAATGTTAGCATTCTATGCTCTCTCTCAATCTTTGGATTTCAATCCATAGTGGTTGAATTACTTGATAATTCAACAAACTTGAAAGAGCAAAGATAGTTATTGAAATTATCTTGATTTACATCGGTTATCCAAGTTTGACATTGAATGCTTAACACCTCCTCCATTAACGCCTTTCTGTAATGTTTATCCAAGTGCGACATTATATCGTCAAGCAGAAGAAGTGGTGCCTTATTATAATAAATACACCTTGCTTTTACACTGGATAAAACAATAGAA
>NODE_594_length_497_cov_1.562162
CTGATAGGTGAACCTGGTGTTGGAAAAACTGCAATAGTTGAAGGTTTAGCAAACAGAATTGTTGCAAATGATGTACCACTTGGTTTGCGTGATGCAAAAGTTTTAGCTTTGGATCTTGGTGCATTAATTGCTGGAACAAAATTTAGAGGGGAGTTTGAAGAGAGAATAAAAGCAGTGATTAATGAGATTTCAAAAGCAGAGGGAAAAGTTATTTTGTTTATAGATGAGCTTCATACTTTAGTGGGAGCAGGAGCGACAAGTGGTGCGATGGATGCTTCAAATTTGCTCAAGCCTGCTCTTGCGCGTGGAGAAATTCGCTGTATAGGGGCTACAACTTTGGATGAGTATCGTCAACATATAGAGAAAGACCCTGCGCTTGCAAGGCGTTTTCAGCCTGTGTATATTTCTCAACCGACTGAGACTGATACTATTTCAATACTGAGGGGTTTGAAGGAGAGGTATGAGGTGCACCATGGTATTAGAATCACAGATGGTGC
>NODE_595_length_497_cov_1.291892
CGCTATCTACAATTAAATTCTTGGATCCCAGTTTCAAGCACTGGGATGACATCATTCTTGTAACACTAATTGATATAATTCAACTATAATTTCAAATTTTTAACAAAATTTTCAGGAGGCACATATGAATTTTAACATTTTTCAAAGAAAGAAAAGCAGTGAATACTCTGCTTTGCAACTAATGATGGAACCAAGTTGGAGTAGGCGCGATTATGCAAGTTTTGCTGAGGAAGGCTACATAAAAAATGTTATTGCCTTTCGAGCAATTAATATGATCGCAAGTGCTGCATCTTCGGTACCTTTTACTCTCTGTCAGCTTACTGATCAGGGAAAGTCACAACTAAAAACACATCCTTTACTAAAATTACTTTATTCTCCTAATCCAATGACATCAAAATCGGAATTTATTGAGGGGATTGTGACTTATCGATTAGTTAATGGCAATTCTTATGTATTGATGATTGAGGCGCAGAACAAACCAACAGAGCTTTATCTTC
>NODE_601_length_497_cov_0.743243
GCCTTACAGTCAGGATTAGAGGCGCGGCTAAAGCTACCAGTAGAATTAAATCTGCTAACAAATTCCGTTTTGTCAGTACCACTTACTGTATCTGCAAACACTGGATATGAGAGCAAAAAATCTATATTTAACAAAAATATCGCAACTAACAGTAATGACAGCTTAGCTTTAAACATTTTTCACCTTTTGATAAAACACAGGCAACCACATCTTTGGATCATCTCCGACTTCTTTCAGCATATCATGTAACAATAGGACACTTTCTGCACGTCCAGATAACACGTTGACCACATCTTCCAAATCTTGCAGGTCTATTCTAGCTACTACAGCATTAACTCCCTGCTTTACTAAAAAGAATCTAGTACTTGGATCTATGTGTTTGATCAGTATGTACTCACGTTCAGTTAACATAAAAACATCTCGATAGACACTAGTAGCTTTCAGATTTGGCAAAAAAATTTGTGTTGCTGTCTGCTGTACAAGTGTATCACTAATAG
>NODE_603_length_496_cov_2.796748
GTGCTGCACCTACTATCATATTCTTTACATAATCAGCATGCCCAGGGCAATCAACGTGTGCATAGTGTCTCTTTTCTGTTTGATATTCAACATGCGCTGTTGCTATTGTTATCCCTCTCTTTCTTTCTTCTGGCGCTTTATCTATTTGATCATATGCTACAAAATTACCATAATGCTTTGTTATCGCCGCTGTTAACGTTGTCTTCCCATGATCCACATGTCCTATCGTTCCCACGTTTACATGCGGCTTTCCAAATGCTTCTACTATCGCTGTCATAACTTTAACTCTTCTACCTAAAATACAAATACATCAATAAATAATATGTTGATTTTATATAAATACAACAAAAAAAAGAGCGGATAGTGGGAATCGAACCCACGTCACTAGCTTGGAAGGCTAGAGCTCTACCATTGAGCTATACCCGCACAATGGAGGAGGTAGGATTCGAACCTACGTACGCTCACGCGGACAGATTTACAGTCTGTTACCTTTAAC
>NODE_604_length_496_cov_1.983740
CTTCACACCTGTGACCATTTTTGCTCTTTCTTCACTATTTACTATTTTCATATTTTTACCTGTATGCACTTATATATAAATTCACCAAATTTCAAAAAACTGTTCACTTTTTTTTGTATTTTTTTTCATAAAGAGATGCAAATTTAGATCGCATTTTCTTGAGAATGTTGTACAAAGTAGTCCGTGATATATTGTTCATATCTGCAACTTCAGCAATGCTGTGGTGTTTTAATTGTTCACATAAAACTTGCCATTTCTTTGGTAATTTTGAAATAATTTGCTCAACATCAATACGTAGTATCGCTTCATCTTCAAAACAGTAACTTTCCTGTTGCACATTATTTTCAAGTTTAGGAGTAGTACGTGAGTGTTTGCGGACTAGATTATTAATACGATTTTTAACAACTTGCTTAGCAAAAGTTGAAAGACTGCCCTTAGTCTTATCATACTGATTTATGCATGAAAGAAACTCACAGAAGAGGTCCTGTTCTATGTC
>NODE_605_length_496_cov_1.184282
ATATTACCATTCTCAAGTTTGCTACCTACTTCTTCTGTTCGTTTATTATCTATGTAGATCTCATTTTTTGCTTTATTAGAAAGACCTATTTGCGATTGCAGTTTTTTATACTCTTCTTTTTCGGGCGTGAAAATTTTCACTAAAAATCTTCCTATTATTGGTATTGAACTTAAAAAATCCTTTAGTCTGAAAGGTTCTTGCTTTTTATTTGATAGATACTGATCTGTCTTAGGAATTTTTACACCATACTTTTTATCATCAAAATTTATCGCTGGCTTGCTTTTTTTCGAAAGAACATCTTGAATCTCTAATCTAGTGACTTTTTCAGGCTTTTGAAATGCAGATACTGCAGATTTGACCTTAGTGTCATCATGTTTTTTACTCATTTCATTCTACCATGCAATATTACTAGTATCTTATAATTATAAGTAAATTATGGTTAATTGCAAGGTAAAAATATTAAAGTAATTGTAAATTTTATCAGTAAAAATATAAT
>NODE_606_length_496_cov_1.135501
CTTCAATGTCATCCACAATTTGCTCATCGTGTGTAGTACCAAGAGCAGTAACAACTAGTGCCTGAGTGGTACCCCTTGTAAATAGCGCAGAACCGTGAGTCTTGGGTAGAATGTCAGCCTCAATTTCTATCTGGCGTATTTCATCATACTTACGGCTGTCTATCCTCACACTTTTCTTTCTAATCATTTCACGCACTAAAGATCTTTCAAAGCTTTTTACTGCATACGTAATTAACTTTTCGTCTTTTCCAGACTCTTTGAGAGTATTCAATATATTATTCCTGACTACTTCTAGAGCTTGAACTCGCTCTTGTTTTACTGTTTTTGAATATGCTTCTTCAAAGTCTTTGCGATATTTTTCAAGTTCTTGAGTTATATCTGATATATCAATAGGGGCAAAGCTTTCAGGTTTATTGCCTACTGTATCAGCAAATTCTTTTATAAGCTTAATAACAGGTTGAAGATGTTCATGACCAAATTTTATTGCGTCAAGAAC
>NODE_607_length_496_cov_1.002710
CAGGTGCATAGAGCAGTTACAATTGAGGGTAAGGAAGTTGCTGTAAAGGTTTTGAGGCCAAATATTGAGAAAACATTCTCAAGGGATATAAAAATGCTTTCTTGGCTTGCAGAAATTGCAGAAAAATTTAGTGAACAATCAAAAAGGCTGAAGCCAGTTGAATTAGTCAAAACTTTTGCTGAAATTTGCCGATTAGAGTTAGATCTACGTTTTGAGGCTGCCCACTCTTCGGAACTGAAGGAAAATACTAAATATGACAGAGGTTTCTACATACCTGAAATAGATTGGAGTAGAACTTCAAAAAAGGTTTTAACATTAGAATGGATGGAAGCTATACCAATATACGAAGTTGAAAAGCTGAATAACCGCAAGCAAATAGCTATCAATCTTATAGAATCTTTTTGTAATCAGGTATATAGGGATTGTTTTTTTCATGCTGATATGCATCCTGGAAATTTAATGATCGATAGTAATAACAATATTATGGCCCTGGATT
>NODE_615_length_495_cov_0.769022
GTTATATGCAGGCTATTTAGAGTTTGATTGAATTTATTATGGTCAAATTCTCCTTTATCGTCCTGAAAGTACTTGGTATTTTTTATATGGCTTTTGATAGATTCTTCTCCAACTTTTAATCCAAGTTCGCTAATTAGGTTAAACAAGAGTTTTTGCTCTATAAGTGCGTTAAGTAAATCATATTTCAGCTTTTTTACTTGTTCTTTACTTACATCAGATCCAGAAATTTGCTTTTCATAATTTTGATATAGTAATTTATATTCATCTGATGTTATAACTTCCTTTCCTACTTTAGCTAATTCTTTCCTTTCATCATCAGTTGATAAAAGATTGCCAATCCCCATAAAGATTAATAAGCAAACTAAAAGAAGAACGATTGCCTTGGTAAAAAAATTTCTATTACTCATTGTAAACTCAGTTAACTAACACTTAAATTTAGAATAGCAATAATTTAATCTTTGTAAATCTATTAACAAATTAGCTAATATATGTAAT
>NODE_616_length_495_cov_0.570652
GTGTATATTTGTCAGATGCAGTAAAGTAATTGACTTCCTTGCAGAATATTTTACAATTATATTATAAAGAAATAGTTAAAGGTAATATATGGATTTAGTGGCTTTAAAATTTATAGCGATTGGTTTGGCTGTATTTGGAATGCTCGGTGCTGGTTTAGGTATAGCTAATATCTTTTCTGCTATGTTAAATGGGATTGCGAGAAATCCTGAGTCAGAAGGTAAAATGAAAAGGTACGTTTATATTGGTGCTGACTTGGTTGAAATCATGGGGTTGCTTGCGTTTGTACTTGCAATGTTCTTAATATTTGCTGCTTAACAGATGCCACACCTTGATATGTCAACTTTCTCTTCTCAAATTTTTTGGTTTTTAATTTTTTTCTCTTCACTTTTTTTTGTAGTGAGTTGTTTGTTTGTACCGAAGTTTGATGACATAATAATCACTAGAAGTAAAGAAGTGTTAGATTCATTTAATAGTTCTTTTCACCTTTTAAGACT
>NODE_617_length_494_cov_1.291553
AGGGAACACACCAGAAAGTTATATAATAAGAACTGGATTCCAGTGTCAAGCACTGGAATGACACCATCTGATACAACTACCTACAAATTACAACATTCATACACTAAAACTGGTATCAGCAATATACGTGCTATAAAAGAGTACCTAAGTGAAGATACCTCTGGCACTTTTGAATTCAGCATCAATGGTGAATTATTTAAGTGCAAAATTACCAAAGAAGAATTCGAGCAAGCAATCAGTCCTTTGGTTAATAAGACTATAAATATAGTTACTCGTACTATAAGCAACATAGATCTTAAAATCGATGATATAAAAGGGGTAATTTTAGTTGGTGGCGCAACTAGAGTGCCATTAGTGCAAAATTCACTAATCAAACTCTTTGGCAATAAAGTGCTGAATGATGTGGATCCGGACAAAGCAGTTGCCAATGGGGCAGCTTTGCAGGCTCATTATTTAACTTCAAACTCAAAAGATAGGAATATTCTCCTTGATGT
>NODE_626_length_493_cov_2.213115
AGAGCAACGAGATTACCTCTAAATTAGTAATTTGCCATCCTTTTACATCATTTCCAAGCAATATAGAGTTGAACGATAATATTAAAATAGGAGGACAGAATTGCCATCATAAAGAGTTCGGTTCTTACACAGGTGAAATTAGTGCAGGAATGTTGAAGGAACTAGGATGTAGTTACGTAATAATTGGACATTCTGAAAGGGCTCATGAAAAAGATAGTGAAATAAAACTCAAATCGAAAACAGCAATAGAATCAGTATTACACCCAATCATCTGTGTAGGTGAAAACTCAGAAGATTATAAAAATAAAAAAACAAAAGAAGTAATAGAATATCAATGCAAAAACCGTTTGCCAACACAAGGTGAATATACTGTAGCATATGAGCCAATATGGGCAATAGGCACAGGGTATGTGCCTAGCAACGATGCAATTTCTGAGGTGATAGAGGTAATAAAATTGTGCACTGGTAAAAAACACATTATATATGGTGGTTC
>NODE_627_length_493_cov_1.704918
TTGTTTTTTTTTGATGGTGCGGCGACCACCGAGATCTACACCTTAGGCTTCGTCGGCAGCGTCAGATTTGTATAAGGGACAGATTATGATGATATCATCAATTTAGCAACAAATCTCCTTAGCAATCCAGGCTATAAAGATTGGATATTGTTTAATCTAGATCAAAAAATAGACCACATTCTTGTTGACGAGGCACAAGACAATAGTATCAGTCAATGGAAAATTATAACAAATCTCTGCAATGAATTTTTTACCGGTGGTGACGAAAAGAGAACTTTATTCGTTGTTGGAGATGTAAAACAATCAATTTACAGATTTCAAGGAGCAAATCCCCATCTATTTAATTACATGCAGCAATATTTTCACACGAAAACCGGTGGCAGAGATTGGGTATCATGTCAACTTGAAAAGTCATTTCGCTCAACTCCAGAAGCTTTGATGCTTGTAGACCTGTCTCTTAAACACAACCGCAGCCGCCGACGCACGCCCAGGG
>NODE_628_length_493_cov_1.595628
ATTGTGGATGGAATGAAGTGGTTGTTCAACTTTCATGAAGGAGCACTTGCTGCTTATAATAATGTATTCGAAGGTTTGGTAAGTGGTAGCAGTCTAGTAACGTTATTTGGGAAATCAGGTAATATGTTTGGCATAAAATTTCTTGAAAGTCTTGCTGAATATTTTTCAGGTGGTGGTGGAGAAGATATGCCATCAGAAGGAATGGGTATGGACTACGGTGATGAGGGGCATCATCCGGATGATTATCCCCACTCTAACAATGAAATAGCTCAAAGTGCCGATGGTTTGCATGATATGCATGATGCAGGTGATCATCATGGCCAATCTTTTTCACCTGGTCCTTCACCATCTGTTGGTGATGATCATGAGCTTGGTTACTAAATAACTAAGAAGATTTTATTGTAATTAGTGAAAAAAGTTTCAGTTTTAGGATCAACAGGAAGCATTGGAAAAAAGACTGTAGATTTGCTCTTAAAGAGAAAGGAAGAATATC
>NODE_652_length_490_cov_2.344353
GAGCAAAGCCACCCCTGCAACACAAGCAGATATCGGTATGAAGAAAGATCCTGCACCATCGCAAAAAACTGCCTCCCAATCTCACTCATTTCCGGTAGGAAATAAAAGATCTAAAATGAACCCCATAACAGCAAAGTCCGATTCTAAACTTCCGGTTAGTAAAAAACCTCTTCTCACTCATGTTAGTGTAAAGAAAATAGCTGCACGATTTGAAAGCCATGGGAAGAAATAGTTGTAACCTATTGAACAAACCCTATAATATCCTTGATCTTTTTTATATTGTTATTTGCAATCTCTGCTGCTTTTTCTGTACCTTCTTTTAATATTTTATGTAAATGGAGCTGATCCTTCAAAAGACCGTTCAACTTCTCACGTATGGGTGATATAACACTGATGATTAAGCCAGCTAACTCTTTTTTAAAGTGTTTCATATCATGTTTATTCACTTCTTCACACACTTTTTCCACATTTAAATCACTAAGCACTGAAT
>NODE_660_length_489_cov_2.226519
GTCTTCCATCAATTCAGGAAAATGTAATTACCATGCAGAAGAAGGGGTCTAGACGTGTTAGCCCATTTTTTGTTCCTGCAAGTCTAATAAATTTGATATCTGGTCATATTTCTATTAAATATGAATTTATAGGTCCAAATGACTCAGCGGTAACTGCATGTGCAACAGGTGCGCATGCGATTATAAACTCAGCAAGAGCTATAAAACTCGGTGAAGCTGACATTATGATTGCAGGCGGAGCAGAAAGTGCGTTATGCAGAGTTGGAATTGCAGGTTTTGCATCGATGAAGGCGCTATCAACTAAATTCAATGATAAGCCTGAAGAGGCCTCAAGGCCATGGGACGAAGAACGCGATGGATTTGTCATGGGCGAAGGGGCAGGTATATTAGTTCTGGAAGAATATGAACATGCAAAAAAAAGGGAAGAAAAAATATATGCAGAACTCACTGGATATGGACTCACAGGAGATGCGCACCACATCACAGCAC
>NODE_661_length_489_cov_1.662983
TTTCTTAATTTTTGAATCTCATCCAAAGCAGAGCCAGTTATTTCAGCGATACCATCCAGAGATAGACCGGCCTTGAGTGAGTTTTTCGCTACTTCAATTTTACCTTCCATTTTACCTTTTTCATGGCCGATTTGGATCCCTTCTTTCTTGCCCTTCTCTTCTCCAATTTGGATGCCTTCATGTTTAGCATCATCAAGCTTTTGAGCAAGGACAGCCTGTTCATCACGAATACGTTTTATTTCCTGTTCATAAGCAATAAATTCTTTTTCTGACCAGTTGAATCTATTTAGTTCTTCATATGCTCTTTTAATTATTAGATCACTTCCTATTATTCTCTCTAGCTCTTCTTCACTAGTTTCATCTGCATATCTAAAGAAGTAGACCCATTTTTCAACAATACTTAAAAGCTGATCTTCTTTGGTTTTTGGAAATTTAGGCAACTCAATAAATATAAAGTAAAAATCTTTTAGATCATGTTCATTAGTATCT
>NODE_664_length_489_cov_0.848066
AGTGTGAGTGGAGAGTTTAATAATGAATTTGCAATGGGTAGCAGAGGTAGAAAGATTTACCTCATTGCAAAAGACAAAGAGCTAGCAAATGCATGGATTAAAGCAGGGTATACAGAGGTAATGAAAACTCCAGATACCACTGTTATGTTTGTGACACCAGGCAAATTTGCGGAAATAAGACAAGATCAAATTAATTGCATGGGATGTTTGAGTCACTGCTTATTTAGCAATTGGAAAGATCATGGTGACCATTCAACAGGGCGAAAACCAGATCCACGAAGCTTCTGTATACAAAAGACACTGCAAACCATTATACATGACGGTGATATTGAAAATGAACTTATGTTTTCTGGACACAATGTGTACAAATTTAAGCAAGACCCATTTTATGAGAATGGCAACGTACCAACAGTAAAGGAGCTGGTGGAAAGAATATTGACAGGTTTATGACTAACTTGACAAAAAGACATTATTCTATATAATTTATAG
>NODE_666_length_488_cov_2.030471
TTGTCATACTGCGAGTATTTTCTTTTATGCCTTCTAAAAAGAAACTTAGAGCAGCTTTGAGTAACGTAAATGGATTAAAATCCTTTGGCCTTAATTCACTTTGTAATAGAATTAAAACCATTGCAAGTGGTATTGTTGCAAGTAACGAAACGAGCAGAAAAGTAGTTGTAAAGGTTAGATATGTTACAGAAGCAAAAAATAAAAGGAAAGATGCTATCTTAATTTTATTTTTCTCAAAAAATATTTCCCAATATTCCTTTTTACTTATTTTTTCCTGCTTTGCAGCTTTTATGTCTTTATAAACGTAAAAAGTTTTTATTTCAGATCTAAAAAACAATGTGGCAAAAGATAAAAAGACATTGGCAGGATTAACTAAAATGCTTAAAGAAACAAAAGCTGCGAAGTAACTTGCTGTCTTTAATCTGTAAGAATCCTTTCCAGGAAATTGTATTTGGGAAATACCTATCATAGCCTACTCTCTATAATAT
>NODE_667_length_488_cov_1.074792
TCCCTATACATGGAAAAACACAACTTTTCAGTATAATAAAATAGGTGATTACCTAAATTTAGAAGTTGATATGATTGTTCGGTACTTAGACCAGCTGATAAAATATCAACACAATTAATTTTACAATTTTACTATTTGCCACTATTATATTTTGAAAACCATATAGATTAAAATATGTTTTTCGATAGCCTAATTATCTTTATTATTGTCTTGTGTGTAATAATATCGATAACTAGAGGTTTTATAAAAGAGCTATGCGCATTAATGTTCTTGCTCTTATCGGTTTTTTTGACAGCCAATTACTATGATTTTTTTATTATAAATTATAGTAAGTATTTCGACTCTAAAGTTACACAAAACATACTTTGTACAATCTCTGTATTTATAATACTTAATCTTACATTCATGACAATGAATAACTGGCTAATGTACATACTGTATCATATACACATCTGACGCTGCCGACGAAGGCATAGGTGCAAATCTCG
>NODE_668_length_488_cov_1.011080
CTTTAATTCCAGTACCCTCAACCAAGTTATTAACAAATATACAGCCCATCCTATTTACTACATCGTTTGCAATACAAGTAGAAATAATTTCCCTAGAAAGCTGGTGTTTCAATATGGGATCCTTGAACTCTGTTACCATCTTTTGTGGAAAGTAATTTAGTAAGTAATCACGGCACAAGAAATCTTTTTCAGGTAGCTTAGAGCGTATAATCTCATTCTTTATTGCTGTTCTTCCATAAGACATTAGAACAGAGAGCTGAGGAGAACTAAAACCTTCTGCACCAGTTAACATCCTTGCTACCTCTTCGTCAGCTGGAAGAAATTCTACGCTTCGGTTTAACAGCCCAGATATTTCTAAACCGAGTAATAATTTATGGTGCTGCTCCAACCTTTGTTTAGCTTGCAAGCACTCAAGGAGCAATGCTTTTGTTTCAATTCTGTTATGGTCTTCAAGTACCTTAGATGCAACTTCATCTATCATGCTAGCC
>NODE_679_length_487_cov_3.433333
GATTTATTCGGTCTATAACCATATGAATCCTCGTGGAATTTTGGCTCTACTAGCGGCTCAAGATACATAGAAGCTGCCGTTTGCCCTATCCTGTCGAATACTGAAGGAACACCTAAAATTCTTTGTCCTTCTCCCGTATCCTTCGGTATTGCTACAGCTTTTATTGGCTCTGGAAAATAACTTCCGGATGACATCCGATTCCATAGTTTGTATAGATTATCTTTTAGATTTTCCTCAAACTTTGTTATCGAAACCTCATCTACACCTGCAGCACCTTTATTTTTCGATACTTGTTTATAAGCTCTCCAAATAAGTTGTTTCGGTATATCAAAAGACTTTGTTTTATTCATTAACTCCTACCTTTCGGTTGATAAATAATTAAAACTAAATAACTCAGCCCCTTCGCTCCATTTACATTACAGAAACTTATTCACTACTACGAGCTGATCCGCCCCTGTTTTTCGCATCGGTACTCTCATCCTTAGAG
>NODE_680_length_487_cov_1.294444
CCCATGACCTTACAGCATCTGCTACTTCACCTAATATTTTAAAAAAGCCCTTTGGTGCTTTCTTATCTTCAACTTTCACTATGTCAGTTTTTGCCAATGATTCTTTTGCCATAAATTCCTTTTACTGTGTATCTATCTTAAATTAATAAAAAATCTTAGTCTACACAGTAGGCATATACTTTCATGGTACAACTATCTTATAAACTATTTAAAATTTTCGTGAAGAGAGTTAGATTTTTAATTTTATTATTCTTCTTACAAAAGTACTTTTATTATAAAAATGACCTTTTTTCTCTTCCTTTTCCGGGTAAGGCTGATTTTTTAATTACCTAGGCGAAGTTACTTAATTTTTACACATCTATTGTAAAGTACAAAATCTGACTTTGGAATGAAAATGCTAGCTGATGCTTGGACTTTATTGATACTTACGCTACTTGAAACTATACTTGGTATAGACAATTTAATCTTTATTTCTCTAGCAATAGAT
>NODE_683_length_487_cov_0.833333
CTTCTACCCTATCTTCAAAAAATTGAAGTTTATTTTGAAATTCTTTCCCATAATTCATTTTCTCATTAATTTTAAGAAGATATTCACTAAATTTCTTCCTAAAATTTTCTTGATCTTTATGGGCAAGCCTCTGATCTAATATATCTGTTATGTATTTTCGCTTATTCAATATTACGTAGTTAAAAAGGTCACTTTTTTTCTTCCTTTCATAATCTTCTGCTATTTCGTTAAAACACTCATTACTGTTCTTAAAATCCAATTTTTCGAAGTCTTGGAGCACGTTTTTTACATCATCCTCACTAAAGAAGATTTGTTTGAGGAGACGCGTCAGTTCTACTTTGATCATCAAGTTGAGGATTTTTTTTAGTAGATTGGACTAATAAACTTTCTGTGCTGTTAGAGAAAGAATGATTATTTTCTTCAGATTGAGAACTTTTCTTTTTAGACGTATTAGTAAAAAAATTAGTTAGTGAACTAAACATTAAGC
>NODE_688_length_486_cov_1.651811
GATGTATCGTACAACCTTGTTCGGATTACAATAGGAAAAGGTTTGTTATTTAAGCTTAAAAAACGTATATGATAGTGTTATTTCACTTAAATCTTTTGTACTATTGTCACGCATTATTTCAGGGTCTACGTAAAAGGATACGGGCATAGCCTCTTTTTGTTTTGGTAGCAGCATTTGCTCTTCAAAACAAAAGCATGCAACTTTATTGAAATATTTACCTGCTTTAAAAGGTGTGACATTATACACTGCCATTCCAAAAGAAGGCTGATCAGATAAATTTTTTGCATAATAAAATACTAAACTTTGTTGCCCTATATTTGTATCGATGTAGTTAGTTTCTGATTTAAATTCCCAAGGCAGACCGGACATTACATCAGCATTTAAGTAAATCCTGATTTTTTGGTCAGTTGCATTTATTGTTGCATTAGTTACTTTTCTCGTTGTGCCACCATATCCAGTAGCTTTACAAAAGATGCTATACAACGG
>NODE_714_length_482_cov_1.436620
CATCGGGCACGGCTCTAACGTTACGTACATTTCAGCTTCATAAAGCGTGGAAGTTGAAAATGCTTTTCTAATTGTTAACATTTCTGCATGTGCAGTTGGATCATTAGATATATTGTGTGCAGAGGAGATTATATTGTTTCCACTAACTATTACAGCACCTATTGGCACTTCGCCATCTTTCTGAGCAAGTTTTGCTTGCTCTATGGCAAGTTCCATGTATTGGTACTTAAACATTAGGTGCTTGGTTAAATATAATTTTCTTTTCTTGGCTTTTCTATTTTTTCTAGGTTATAGAATTCACTAAGGACTATTGTCCTTTTTATAGGGCTATCTATTTCTCGCTTTAAATATTTTTTTATTTCTTCTGCCGATTTTAGTTCGTTTATAGCTACAACTACTTCTTCCATTATATCCTCTATAATTTGATCCTACTCTAATTTATATATTATTTGTTCTACATGCCTATTCAATGCCTCGAAGGT
>NODE_715_length_482_cov_1.109859
CTTTACTTCATCACGCTCATAACCAACAAATTCCGTTTTGCCAAACTGATCGATTAAATTAAACCATACTTGTTCAACAGATTTTTCACCAGATCCAGTCCAATTAGCACGTGCTCTTTCTTTTTGCTCTTTCATTGCATTATCAAAACCCTTCTGGTCAAAATTTATTTTCCTTTCTTTCAAAATATCAAGTGTGATATCAAAAGGAAATCCATAAGTGTCATATAGTTTGAATGCTGATTCTCCAGGCAAAGTGTCACCTGATTTTAAATCTGCAGTAAATTTGTCCAAGAGATTAATGCCTTTCATTAAAGTGTCTTTAAAGTTCTCTTCCTCTGACTTTAACGTTGTTTCTATTAAACTTTTAGCTCTAATTAGCTCTGGATAAACATCTCCCATATAAGCCAAACTTGTGCCATCTATGAGTGCAGGAAAAACAAGGTTCAATAGAGAATCATTATATCCAAGTAGGTGGATATAAC
>NODE_720_length_482_cov_0.523944
GCAATATACTTCATTTTAATTGCTCTACCTTTTATAAGTGGGTGAGAATGTTTTTCCACGGCATCTATTAGCCAATTATTCAGTTTTGCAGTGCTGATCTTCTTGTTTAAGGATTCACTCACTTCAAGACACTTATCTATCACATCACCGCAGCGCATACCTTGCAATGCAGAAATTGTTACAGTTGGCACTTCCAAAAATAACCGAGTCACTTCCTGTTGTTTGACAAATTTTATTAACTTACTTCTGTCATCCTTACCTATTAAATCCCACTTATTTAAAACAATGATAATTCCCTTTCCCCCTTTAATTGCAGCTTCAGCAATTGATAAATCCTGCTGCTCAACGCCAAGCAAGGAATCTAGCATTAAAATCACTACATGAGAGCGCTTTATTGACCTTTCTCTTCTACAAATCTGACGCTGCCGACGAAGGCTCAGGTGTCGATCTCGGTGGTCGCCGTCTCATTAAAAAATAAAAAA
>NODE_721_length_481_cov_1.658192
CTAGCTTTTATGCTCGCAAATTTAACTGGATGCCAATGCTGGCTACTTTTATGACATCTATCATTTTATGTTTATAGTATTTTTTGCAAATAAACGTTCGTAGTTGTAAATTAAATGCAAAAAAATACTTGACACATTTGGTAAGTTGATTATTATCAGTAAAAATGAGGTTATTTTAGAGCTCGAAACCCACCTTATCCAAGTCTGCAGACTTTTCAATTAATTTTTCAACAAAAATATAGCACAGTCTACTTCAGTGCGTACACGTACGCTTAATTTCTGTCATAAGGTGTGTTATATTTTTCTAAATCTTTTCTTTATAGGAGGGTCATTATGTCTAAAATTCCTTAAACATTAATTTTTAACTTAAACATTTATTAAATAGTGCAGTACTGCCTTACGCGTTGCTAATCCAAACTTTACTTGCTGTAAAATAACACAATCTGCTATATCATTGCTAATTTCGATACCTCTATTTATT
>NODE_722_length_481_cov_1.370056
ATGAAGATGTAAGCCACGAAGATCTTGGTGGAGCAAAAATTCATACAAGCAAAACAGGAGTAGCAGATTTTGCGTTCAATAACGATGTTGAAATGCTGCTGAAAATCCGTGAATTCCTTACCTTTTTGCCAGCAAATAATCAAGAGGTGTCAAAACCTGTAACAACCTGTGACTTAATTGATGATGCTGATGAGTCTTTGAACACTCTAGTTCCTAATAATCCTAATGCTCCTTACGATATGTATGAACTCATTGAAAAGGTGTGTGATGGAAGGAAGTTTTTTGAACTAAAACCTGATTTTGCTCGTAACATAATAATTGGCTTTGGCAGAATTGAAGGAAATACTATTGGTATTGTTGCAAATCAACCTATGCACCTTGCAGGATGCTTGGATATTGATTCTTCAAGAAAAGCTGCAAGATTTGTAAGATTTTGTGACGCATTTAACATTCCCATCATCACACTTATTGATGTTCCAGG
>NODE_723_length_481_cov_1.333333
GGTCGGGTTGGTATTCACTGTGGGACTTAGCTGCATGAGGAAGTCTGTTAAGGAATTAACTACCGATAAGCAAAGCCGTAAAGATGATCACCTAGCTGCAAAACAACCTGAAAATATTACTGAACAACAAAATTTAGCTAACAACTCAGCAGAGCAAGAAGTACAAAGATCGTCAAATCAATCGGAGCATACAGAAAGCCCAGCTACTAAAATGAACGATATATCAATATCACGTCAATTTACAAATAAACTATATGAGTTGATTAATAAACCCTCTTCTCTGGCGCTATGAAGTTAATCTCATCGCTCAAAGTTTTTTCAGCAACTTTTTTATAGTCAATTTCTACACTGACTTGGCTTTTCTCTTCTTTAAGCCATGCCATAGTATGCTTCATCCAATTTTTATCATCACGCGTGGGAAAATCTTCACGAGCGTGGGCACCTCTGCTTTCCTCACGATTGGCTGCGCATTCCATAGTAA
>NODE_725_length_481_cov_1.014124
AATGAATACTCCCTTTAAAATATTATCTGATGTAAAATATATAAGTATAAAACTCGTTAATTACAAGTCCCGTTTAGTTGTTAGAGCCCAAAAGGCGCGAAAGTCATTTAGTTAACCAAAAGTTGCCCGGTAGTTTACCAGCTTCTGTATCCCTGCTATTCACAATTTGACATCCAGAATTCTGCAATGGCTTATAATCATTAAAATTAATATGGTCTCCTTGCTTTAAAATAAATGTATCTGCATCTAAACTATTATCAATACTAACATTTAATGTAATATTGAACTCTTTTTCGATTGTAGAAACCATATCACGCTTATTATTAAAAATGTGCGCTATAACTGCACTGCGTGTTATTAAATCAAAGGACTTATTTTGATTTTTATTAGCAATATGTTGCAAATCCCTTAGTATCGATGCAACAACCACTTCGTTTGATTTCACTCTTCCAATACCTTTACAGCGTAAGCACTCTGTAGT
>NODE_730_length_480_cov_1.725212
GTGCGATAGATCAAGGGAGTATCAGTTCTCCAGCAGTGAGGATAATTATGAATATGTTGCTCAGTCTTAAACCAACTCCCCTGCTCTTTTAGTTTTTTTATTACTGTATCATTGGCATCAAAAACATGAACTCCTGTTAAATCTGAAACTTCTGCAGTAAATTTCCCACCGTTATCAATTGGACAAACAGCTCGAATATCATGGCTTTGGCAAAGGTAAAAATCTTCTTCACCAAATCCAGGAGCAGTGTGCACGACACCAGTGCCGTCTTCTGCTGTAACATAATCAGCACTGAAAACACGGAACGCATTTTTTGTATCTTTAAAGTAATCAAACAGTGGTTTATAGGAAAGACCTGCAAGATCACTCGCTTTAAGTTTTGTATTACAGTTTTCATATTGAATATTGCTTTGTTCACAGTGGCCGACAAATTTCTCTAAATAACTTTCAGCAAAGATGCAGACTTCACCATTTACTAAC
>NODE_731_length_480_cov_1.297450
GGCTTAAGTTTCTGTTTGTTGAAAACCGTGATTTACCAAAAATTTCACTCAATATATCATTCAAAGATGCAGGTTGTGTGTATGAAAATATAGAAAAGCAGGGGCTTGCTTGGTTTACTTCTCTTGTAATTCAAGAAGGAGCAGGAAAAAATGATGCCAAAGATTTTGTAAAAAAGCTTGAGGATAAAGGAATTAGTTTAAATTTTATTGCTGGTTTAGAAGCATTTAGGATTTCATTAAATACTTTATCTGAGAATCTAGAGGATGCAATTTCACTACTGAGTGATGCTATAATGCGTCCTAAAGTTGATCCTGAAGGATTGAATAGAGTTTTTGAAAAAGCCAAAGTAAACTTTAATAATTTTGAAAAAGATCCTTATTTTATTGCTGCAAAAGAGTTGGATACGTTGTTGTTCAAAAAACATCCTTACTCAAGAAATCCATTTGGAACTCTAGACACTATAATGAGCATTACTAGAG
>NODE_741_length_479_cov_0.829545
GCACAATATTTGGAGATCAGGAGTGTTCAGTAACTATTGCTCCGCTAAAGAAAACACAAAAAATCCCTGAATTTCTAAAAAATTATGGTTATTGCTCTGAAGTTTACTATTCTTTACCTACAGTACAAAAAGATGGATAAATGATTGCTTATCCTGATGTGAGTTATAACGGGAAAAGTACCGATGATGATAAGGTGCGATGCATTATTAATAGCACGATAAAACAAAATTTGGTAAGCTTGATTAGTATTTAATTAGAAATGTAAATGAAAAAATTTTTAGAAGGCTTATTGATCTGGTTAGTGATTATTGTTCTTATTTCAGTTGCTTATATTCAATTTAGCGTAAGTATAGGTAAGAGTAAAACAACCATACCTTTTTCAGAATTTTTAACTAGACTAGAAGATAATGGTATAGAAAATATTACAATAAGAAACCAAAGCATCGAAGGGAAGTTTAGGAATGGGTCAGCCTTTAAC
>NODE_757_length_477_cov_1.782857
TACTAATACCATTGTCCTTTTTTTGTTTTTCTTCAGCAATAAGTTTAGCCCAGATTCTATTTCTATTTGCTAATGCAATTCTATTGCGATCAGGACTATCATTGCGTTCTGTTAAAGTATCTTTTCTTTCCTCTTCTACTATTCCAGCTTTCAGTTGTGCTGCATCTTTTTCTAGCAATTTATATAGTTCGCTATTTTTGTCTATAGTCAGATTAGTATTATCATTTTCTTGTTCTGCTTCTTGTTCTGCCACTTTTCTTTCTAATAACTTACGTACAGGGTCATATTTTTTACCTTCTTTTATTTCTTTCAACATACTTTCTGAGAATAAATCTTTAGTAGCCTGGTCTCTCAATCCTTTATTCAATTTTTCCAATGTATCTTTTGGTTCAATGGTTTCTAATTTCCTCTCTAATTGCTCAGGATTTACCTGAAAATTATCGTGGCTAGTGTAAGTTGGAGATGAGTAACCTGAGT
>NODE_758_length_477_cov_1.774286
GAACATTATCAATTAGCATTACAGATCTGCTAATGGAAGAAGATGAGATAGTAGAAAATGAACTACCTGATTTAATAAAAGAATACAAAAAGATTGAAAGTCAAGTAATGCACTAATAAAATCTCTGTTTGAAAGCATACAAATTTGCGAAGAGAAAGTGAAAAGAGCAGAAAAGATAAAGGATTTAGTAAAAGGAGGAATTTCTGTTGATATTATTTTGCAAGCGGTAGGCATCTCTTTGAACGAAATTCAACAAATTTAAAATAAAAAATCATTATATATTAATATTTTTACTTCTTAATGAAAAAATAAGTAAAAAAGATTGAAAAATTGATTTGACTTCACTCGAAAGCTATGGCTCTATGCCAATGCTGATAAAAAAACAGCAGTAAATATTTAAAAAAAGTTTGTTGTTAGTGAAGGGTAAATTATATGAATAAAAGTAAAGAAGAAATCGAATTCAGAATATTAGAAAGC
>NODE_763_length_476_cov_1.401146
GTGCTAAACATAACATTCTTCTTGTATTTAGCAAGCTCAGCTTCACATTCCGTAAGTTCGTCATCATCCTTTTTGTATTTTTTACGTGCTTCTTGACATTTTTTACGCACTTCCTTATATTCTTTGCACTTATAATAACAGCTTACAAATTCTGAAAATAGAAACAGGACTGCTGATGTTAAGCTAATATAACTTATTATATCTTTATTGCTTCCAGCTAGAAAATGAATGATTTTTGTCTGCATCAATATTCCTATGATATAGCTTACCAAGTACGCTGAATTACCTATAACTTGTATTGGTTTTTCAGGCTCATTCTCCTCTTTACCATTCTGAAGTTTTTTAGATTTATATCCAGCTAAATTGAATCCAAGATGAAGAGCAAATATTATTGATGTTGGTAATTTCATTAATTTGGCAACATCTGATGCAGCACAAATATTGGACTGACTCTTATACACCTCTGACCCTGCCGA
>NODE_764_length_476_cov_1.323782
TACAGATAACATGATTATCTCTGCTAAAAGGCTAAATACTTTGAAATATGGCAATAATTTTGAACTAATACGAAACATCTTTGCTTTTTTTTAGATGATCATATCACTTCTTTTCTACTTGCCTACAAATGTTACATACCAGGTTTATAGATGCGACAGAACCCGTTGTAGCTCTGCTTCCAACTTTTCTATCTTTTGTTGCAAATCTTTGTAAAGTTCTAAAAGACTGACCACGTTACCTCACTTTTAGGATTAGTTTTTATCTTACTAAATCCACCTTTTTGCTTCTTCAATCAACAAGTAAATAAAGCATTTCATGCGCTGTCCTTCACTTGTTCTGATTGATATTCACTACTGCTTTCGCTTATATTAACACTAGAGTATTCTTCATCGTCAACATACTCTTTTAGAACATAACCTCTACCCCAAACCTGTCCCTTCAACCCATCTGACGCTGCCGACCAACGCCTCGGTGT
>NODE_767_length_476_cov_0.968481
GTTCTAAACCCAACTCACGTAGCACTTTAATCGGCGAACAGCCGAACCCTTGGGACCTTCTCCAGCCCCAGGATGTGATGAGTCGACATCGAGGTGCCAAACGGTGTCGTCGATATGAACTCTCGAACACCATCAGCCTGTTATCCCCGGCGTACCTTTTATCCGTTGAGCGATAACCCTTCCATACAGAATTACCGGATCACTATGACCGACTTTCGTCTCTGCTTGGCTTGTCAGCCTCGCAGTTAGGCAAGCTTATGCCATTATACTATCAAGCTGATTTCCGACCAGCCCTCGCTTACCTTCGCACGCCTCCGTTACTTTTTAGGAGGCGACCGCCCCAGTCAAACTACCCACCATACATTGTCCTAGCTTCAGATAATGAAACATAGTTAGATAACAAAAATGTAAAGGGTGGTATCTCAAGGTCGACTCCATTACAGCTCTGTCTCCTATACCCTCCCTACCCCCCCCAC
>NODE_783_length_473_cov_1.459538
GCTTCAAATGATGAGTCAATTCCCATCACTTCTCCTGTTGATTTCATTTCAGGACCAAGTAGAGTATCAATTCCCGAAAAACGCGTGAATGGAAAAACAGCAGCTTTAACTGCAAAATGATTGAAAGGCTTGTTTTCCTGATTCAGTTTTTTACCCAAAATAACCTGAGTGGCAAGCTTTGCAATAGGAATATTGATTACCTTGGAAATAAAAGGAACTGTGCGACTAGCCCTTAAATTCACTTCAAGTATGTATACATCACTAGACCTCTTGCATAACTCGATTTCTGAAGGCAATTTTGTCGTCAAAGCTTGTCTGCGCTCCTTAAATACATTCGAGTGTTCTGTGGTGCTCATCTGCACTTTTCCTAAAAATTTCTCATCACAAACAGGTTCTGCAAGAGGTCTATTCTCTTGAACAGCAAACTGAATGTTTATCAGACCTTTCACTTCTAGTGCAAGAGCTATTCTTTC
>NODE_784_length_473_cov_1.398844
AACTGCCAAAAGCGTTACAGGCAAGTATCTTAAAACATATTTATTAGATCAAGTATCGACTATTTCTTAATAATTAGGTTATGAGGAGCATTTTAAAAGGTATACCTAACATATTTAATTCATGAATCTTCTCTTATTAAAAAAAGCTACAGATCTCATATTTCCAAACGTATGCGTAAGTTGTGAACGTATAATTGATAAAAGTTATGATTTATGTAGTGAATGCGGTTCTGTCGCATCTATAAATTGTGGTACAAGAAGATCGTTAAACTGGGATTATGGGAGTTATAGAGCAATTAGCATAGCAAAATTCTCAAAAGTAGAAACATTATCATTAGGGTTCTGTAGCATCTATAAATTATGCTACAAGAAGATCTTTACACTGGGATTATGGGAGTTATAGAGCAATTAGCATATCAAAATTCTCAAAAGTAGAACCATTAACATTGGCTCCCACACTTAACACTCATTGT
>NODE_794_length_472_cov_2.249275
CCTTTATACTGTTCACAGACAAGCTTTTCTAAATCCTCAGCAGATTGTTCTTTTGCTTCTTCTTTTTTCACTACTCCACTAGTTACTAAATCAATTAAGGCTGTATTGTGTATTATCATTCGATTATTTAGCTCAAATATCTTTTTTGTATCAAGTGAAGAGTTTTTAATTAAGGCAGATAGTGCATGCATATATTTGTCTATATCAGAAAGACTTTTGCTTGTATCATAGTTGCTAACTAACATATATTCCTTCAAACGCTCAATTTCTTCTGGAGTAAACTTGTAAACTTCATCAAGTTTCCTTATTAAAGATATAGTAAGTATTCTACTTAGAACTCTCAATTCTCTAATAAATTGTATTCCTTCTCCTTCAGGATAAGACATTTCTTCTTTTTTATATTTCTTAAATAATTCTTGATCATAAGACTTTCTGAAATCTGACATCATTGCTAATGCTAACTCTTGTGAAC
>NODE_795_length_472_cov_1.834783
GATAATTTCTCTACTTCCTTATATAATTCCTCATATTTATCATTGTCTATTTTTCTTTTCAATTCGATTATAAGTTTTTTCCTCTCAGTTAGATCAGCTTCTTTTTCCTGTAACTGTTTACACAAATATGAGATTTTATGGAGTAGTTCTTTTTCTTGTGCAGCAAGCTCATCTTTCTCCTTCGTTACTTTTTCTAATTCGTCTGTTATTCCAATTATATGGATCATTTTTGCTTCTAATTTCTCCTCCAAAGATTTTTTTTCTTTAAGAAAAGATTTCCTCTCAGCTTCTATTTTTTGACCAAATTTTCTTTCTTCCTCGTATAAATTGTGCTTTTCTTGAGTCAACTCACGCTCTTTGTGAGCAAATTTCTTCTCCACTTTACTAGTGTCAATAATTATTTTATACAAAATCATAAAAGCCAAAACAGATAATACAGCTAAAGCGAGAATTAAAGAACTAGGTACATTAA
>NODE_796_length_472_cov_1.255072
CTATTTTATTGCCAATTAAAGGTATGGCTGAAAATAAGTTAGTTATAACTGTTGCACCCCAAAAGCTCATTTGTCCCCATGGAAGAACATATCCCATAAAGGCAGTTGCCATCATTGCAAAAAATATAAATATGCCAATAAACCACACCATTTCTCGCGGTCTCTTATAAGATCCGTAATATAATCCACGCGTGATATGAACATAGACCACCATAAAGAAGAGTGACGCCCCAACAGCATGAGTATAACGTATCAGCCATCCATAACTTACGTCACGCATTATACGCTCCACACTATTAAATGCATGATCAACATGCGGAGTATAGTGCATAGCAAGAAATATACCTGTTATTATTTGTAAAATCAGCGCTATACCAGCTAAAGAACCAACATTCCAAGCATAATTTAAATTTTTTGGTACTTGATAAGAAGCAGTATGTTTTAGAAAAGAAAATATAGGCAGTCTATACTC
>NODE_807_length_471_cov_1.186047
CTATTATGCAAGTACAATCTTATGTTTTTTCAAATAGGTACGATAGTTGGATAAAGAAATATGAGTTTAAAACAAGGAGACTAAAGTGATTATTACAATTTTTGGTCCTCCTGGCTCTGGTAAGGGTACTCAGTCCAGTTTGTTAATAGCAAAGTATAATTTTAAATTAGTTTCAGTAGGAGATTTATTAAGGAATATTATATCTAGTGGGAGTAAATTAGGTAAAGGAATAAAGGATACTGTCGAATCTGGTAACTTAATTCAAGATGAAGTTATATGTAAATTATTGTGTGACCAGCTTGCATTAATAGATGGTGATTTTTTGTTAGATGGTTTTCCAAGAAATTTAAATCAAGCTCATTTTTTAACTCAAGTTTTGCAAAAAAGATGCAATAGGGATGTTGATCTTGTAATTGAGTTGCAGCTTGACGATAATATTGCAATTGATAGATTAAAAGATCGTCTTACTTG
>NODE_808_length_471_cov_1.180233
TCAGATGTGGATAAGGGACAGTTACTAGACTAAAGGTTATATTAAAATACAAAATGGGGTTGCGGGTATGGAATCTGGTTTGGATCACAATTACAATAAAATACTTGATATATTAAAAGGTGCTATTAAAGGCGACGATAATCAAGTTAAAGCAAGAAAACATCTTAGAGTAGAAAGATGGTTGAGGGTTTATATTCAATTAATTGAAGATTTTGATGAGGAAAAACTAATTTTTTTTTCTGATATATTCTCTGATAATTCTTGTTGGGATGGAGTAAGATTAAAAAATGAAATTGTTGGTGAAAGGTTAACTGAAGAAAAAAATAAAAATGGAAAAGAAAATCCGCTTGATCTTGCAGATAGATATTACTTGGCATGTAAATATTGTCTAGAAGATAAGATTCCTGGATTGTTTGAACAAGTATTTATGAGATTTAAGAGAAGTGCCTTTGAAGAGGATGGATCTGATGA
>NODE_817_length_470_cov_2.332362
CAATTAATCACTATAATCTTGTCAGTTTTGAGTGCGGTTGATAGCCTGTGCGTAATTATAATTGTTGTTCTATTTTGCATTAATTTACTCAGTGCTTTTTGCACTAGGTTTTCACTTTTATAATCAAGAGCAGAAGTTGCTTCATCAAGTATTAAAACCTGAGGGTTTTTGAGTATGGCCCTTGCTATTATAATACGTTGTTTTTGTCCTTCAGAAAGTTTCAGTCCTCTTTTTCCTACAAATGTATCAAATTTATCCGGCAGCTTATCAATAAATTCCATTGCATACGCACTGATAGCTGCTTGCCTAACTTCCTCACATTCAGCACCCGGTTTGCCGTATAGTATATTTTCCATTATTGAGCAAGAAAATATCATGTGATCTTGTGGTACTAAGCCAAACAGCGATCTTAGGTCATTTAGCCCAATTGTCTTAATATTCTGTCCATCGATAGTGATACTGCCTTCACT
>NODE_826_length_469_cov_1.722222
CAGTTGAAGCGTTAAACGGTGATCATAGTTTTTTGAAAGAAAGAACAAGAATCTTTAGGGATCGTAGAGATTTTGTAGTAAAAAAGCTAAATTCTGCTTCAGGATTGTCAGCATCTATTCCACAAGGTGCATTCTATTTGTTTGTCGCATGTGAAGGTTTATTGGGTAAGAGCACGAAAAGTGGTAAAGTAATAAATAGTGATCTTGATTTTGCTGAATATTTGTTGGAAGACCATTTAGTTGCTGTTGTTCCAGGAATTGCGTTTGGTCTGAAAAATTTTATCAGAATTTCTTATGCAACCTCTCAGGAACAATTAGAAATTGGATGTAATAGTATTATTAAAGCATGTGAAATGCTAAGTTAACTTTTTAATATTCTTATGTATAATATTTCAGTAAGATAGAGTTGATTTATGGCGTGGGTATATTTGCTATTAGCTGGTTTGGTTGAAATAATATGGACCACAGC
>NODE_827_length_469_cov_1.239766
GTACATATGTCACAGGCGATATCTGTAGAGTTGCAGCGTGGTATGACAATGAATGGGCTTTTTCACTGAGAATGTTAGATATAGCGTTATTGTAAAGTATGAACGAAAACTCACAAAAATATGCTTCATTTTATGAGCACTTTGCGGAACTTAGAAAAAGGGTTATTTTTTGCTTTTTATTTTTTTGTGTTACCTTCGGGTTTTGTTACTACTTTAAAGAAAATATATACCGCTTTTTACTTGCACCTTTAATAGAAGTTACAAAAGATAGCAATGATTTTTCTCTAATCTATACAGACTTAACAGAAGCGTTTTTTGTATATCTCAGGGTTGCAATAATGAGTGCACTGTTGTTTTCTTTTCCTGTGTTTGCATGGCAATTCTACATATTTCTAGCACCTGGCTTACATAAAAGAGAAAGGGCAGTGTTATTGCCATACTTAATTGCAACACCGGTTTTGTTTATAAC
>NODE_828_length_469_cov_1.210526
TTTTTTTATTGGTGCGTGTGCCACCGGATCTTACCCCACGGCCTTCGTCGGCGGCGTACGATGTGAAGAAGTGACCGCAGCCATACCCGTGCGACCTACTTCAGCCCCTGGATGTGATGAGCCGACATCGAGGTGCCAAACACCGCCGTCGTTATGAACTCTTGGGCGGTATTAGCCTGTTATCCCCGGAGTACCTTTTATTCGTTGAGCGATGGCCTTTCCATACAGAACCACCGGATCACTAAGACCTGCTTTCGCATCTGCTCGAATTGTCATTCTCGCAGTTAAGCTAGCTTATGCCTTTACACTAAACTCACGATGTCCGACCGTGATTAGCTAACCTTGTGGCTCCTCCGTTCCTTTTTGGAAGAAGACCGCCCCAGTCCACTTACCACCCACTACCGTTCTTTACCTGTCCCCTATACCCATCATGACACTCCCACGCAAGCCTTGTGGTCGAAGCTCGTGG
>NODE_832_length_469_cov_0.994152
GTCATTACTTCCCGTAATTTCTTTTGTATGATTGCATGCAGGATAGTTATAACATCCAATAAACACACCGGCTTTTCTAAAATTTAATTTCAATATACCACCAGAGCAATTAGAACCGTTCTTACCTATTTCTTCCTTTCCTTCCTCTGAGCAAAACCAATTGACTACCAAATCATGAATACCACTAAAAATCTCATCATGTGTCATTTGCTTAACAGAATTTACATGATTAAAAAATGGCACCCAAAAATAGCCTAGTTCTTTTTTCCAATCTGCATGTCCATTTGAGATTGAATCAAGCCTTTCTTCCATTTGTGCTGTAAAGTCATACTCTACACAACGCTGAAAAAAAGTTTCCAAAAATATAGTCACGATTTTACCGCGGCTGCTTGGAATAAATCTTTTGTTATCCAATGAAACATATTCCCGATCTTGTAATACCGAAATAATTGTTGCATAAGTTGATGGG
>NODE_842_length_468_cov_2.639296
GCTTGTAGTTGAGTTTATTATCCTTTTTTAACTTATTGATTATCGCCTCTTTAAGCTCATGCGTTCCATCAACAGCAGTATATTTAGTTTTGCCTTCATTTATTGCTTGAATAGCTACTTTTTTTATATGATCTGGAGTATCAAAATCCGGTTCCCCTGCAGCTAAAACGCAAATTTTCTTTCCTTCGCTTTTTAATCTGTTTGCCTTATCGGTCACAGCAATTGTAGGCGATGGTTTTATCAGAGACATCCTCTTTGCAAGGTCTGACATAATCTCACTAAAGTTAAATAAAAATGATAAACTCTACACAACAAAAAAGCTAGAAGTTTTATTGTTTTATGTAAGCTAAAAAAGGCTTTTTATGTGTTCTCAAAATTGCTTTAGCTATAAATGTTAAGAAATTTACCAAATAGTAAAAAAGGAAAAAGCACTCCCTGTGCCCTTTTTCCTGTCATGCAAGTAGCCTC
>NODE_862_length_466_cov_1.601770
GCTTAATATGAAACTTTTATTCAATATGACTTATCCCGTTCATTATCTTTTGATTTAAATTTTCACTAATTGCATTTACTGCAAATTTTATCGCATGGGCAAAAGAAATAGCATCAGAATTTCCGTGGCTCTTTATAATGATACCATTTAGCCCTAAAAACATAGCTCCACTTCTAATTTTAGGATTAAAACGCTCTAATGCTTTATTTAGCTTGGGTTTCAACAATATGCCGACAAGCATTTTTGTCATCCATGAATTAAATACTTCCTGTTTTATTAGACTGATAAAAGTACCAGCAGTTGCCTCAGCTGTCTTGAGCATTACATTACCAACAAAACCATCAGCAACAATTACGTCTATATTACCATCTAAAAATTCACTTGCCTCTATATATCCTTTGAAATTAATACTTGGAGCATTTTTGAGTAACTCAAAAGCTCCTCTTACTGAGTCAGTACCTTTGAC
>NODE_863_length_466_cov_1.312684
GATTTAGACACGCTAGAATTTTCTGACGAGGTTAAAAAATTGTCGGACGATGAACTTGTAAGTAAAGCGATAAATAATCAAGTAAAGTTATTCAACTCTCAGAGAAAGAGCATATTGGGAAAAACAGACATACTGCAACAACGTATAAAGCAGTTAAATGATGAATTAGCGGGGCTAAACTTTCAACTAAATGCAGCTCATAAGCAATATGACTTGATAACTGAGGAGTTAGAAACAAAAAGACAATTACTTGATAGTGGCCATATAAGCAAACCACACATTTTAGCTTTAGAAAAACAGTTTGCTGACATTGAGGGCAGAGTTGGGCATTATCGTTCTGCAATATCTCAAGTGCAGCAAAAAATTGGAGAAAATGAGTTAGAGATTATAAATGTGAAGAATGATGCTCAAGAAAGAGCAAATGCTGAGCTTAAGGAAGTTAATACATCTATTGCAGACTTAAAAG
>NODE_867_length_465_cov_1.449704
GAATAAATGTTTACCAAATTGTTTACTTCTGGACGGCACTTTAAAGTAGCAAAATCAAAGCCTAGAATTGAATCTGTTTTTGCTTTTTCTATTTTCTTGACAATCAAGTCATCTGTATCGTCAAGGTTAATGCATGAGTATTCTGAAGAATCAGATTTGCTCATCTTGCTTGCTCCATCTCTTAAGCTCATTATTCTTGATGTACAATCCAAAGTTAAGATTTCCGGTATGATGAAATGACTACATTTATAATGATTGTTAAAAGCTGATGCAATATCACGTGCAAGTTCTAAATGCTGTTTTTGATCATCGCCAACAGGAACATATTTAGTTTGATACAGCAATATATCCGCAGCCATAAGTACCGGGTAGCTATATAACCCAAGAGAAGCTTTTTGTTTATCGCTGCCAGCCTTATCTTTAAATTGAGTCATACGATTAAGCCAACCAATTGGTGTATAGCAC
>NODE_909_length_461_cov_1.149701
CTATATGTACATTATCATCATCAATTTCAATGCGTTGAACTAATTTTCTAATTATATTAAGTTTAGTCTCCCAATCTGCCTCTGATAAATCACACTATTCCTTCGTTATGTGCTCTCTTACCATCTTAACTTCTTCCCATACTACCTCTTCTAGTATATCCGCGCGTATTGATTTGCTGTTACATTCACCAAAACGTTTTCCAGGACAACGATAGTAACTTCTTCCTCCCTTAGCATTACTCATTCCATAATAAACGGATTTGCAACACTGACATATCACTAACCCTTGTAATAAGTATTTTCTTCCACTTTGCTGCATTTTTTCTATTTGTAGCTTTTCTTTTTCCACACTGTATCTCTACGACTTATATATATTTTGCCTATAGTAAAATACGCACATAATGAGCCAAATCAAGGAAAGTGCAAACCAAGTAATTGCGTATTCAAGATGCTTTATTGGC
>NODE_919_length_460_cov_4.303303
GTGTGACGCCTGCCCGGTGCCGGAAGGTTAAATGATATTGTTATCTTTTATAGAAAAGCTATTGATTGAAGCCCCGGTAAACGGCGGCCGTAACTATAACGGTCCTAAGGTAGCGAAATTCCTTGTCGGGTAAGTTCCGACCTGCACGAATGGCGTAATGATGGCCAGGCTGTCTCTACCCGAGACTCAGTGAAATTGAAATCGCTGTGAAGATGCAGTGTACCCGCGGCAAGACGGAAAGACCCCGTGAACCTTTACTATAGCTTGATATTGAATATTAAATATTAATGTGTAGGATAGGTGGGAGGCTAAGAAATATTAACGCTAGTTAATATAGAGCCTATCTTGAAATACCACCCTTTAATAGTTGATATTCTAACTTAGATTCTTAATCAGGGTTAAAGACAGTATCTGGTGGGTAGTTTGACTGGGGCGGTCTCCTCCTAAAAAGTAACGGAGG
>NODE_920_length_460_cov_1.840841
TGCCAACACCAAATGGCTCTAAGCGTTGCAATTGATTCCACAGGGATAAGTTTATTGCTTTAGCTGTTACTATACCATCAGCTTTTATGATTTTGTCATTTGTAGAGTTTGCAAATCTTTCAGTAAAAAAATCATGTAGATCACTTATTTTGTCTTCCTTAATCGAAAATCCCGCTGCCATACTGTGACCGCCACCTTCAATGATTAGGTTGGTAAATTTTGCAGAAAGAACCGCAGCACCAATATCTACTCCAGAAATTGACCTGCAACTTGCTTTTCCTATTCCATTGTTTAAAGATATCACTATTGTTGGTAGGTGAAACTGCTCCTTTAGTCTTGATCGAATGATACCAATTATTCCTTGATGCCAATTGCCACTTACCATTATAAAATTTACACCTAATAAGGTAAATTTTTCTGCCTGTGTTGTAGCTTCTAAGAGAGCCTCATTTTCTAACAC
>NODE_932_length_459_cov_1.990964
TTCCTCCATTCCATATGAAATCCACTTTTGCCTTGAGCAGATACCGAATCAAATCACTTGGAGATAATGTATCTTCCGTTATATCAAAGCACTTTTTCATTTCTTGAGAAATGTCTATTTGCTTGCTACTACGCTCAAATACTCCACCACCATGAGAAATCAAATTTTTGTTATAATCCAACCAAGTTGAAAATGGTAATTCAAAGAGGCGTTTACGCTCTGTGAAACTCTTCTCTGTATCAGGGTTTGGATCAATAAAAATATGCATATGGTTAAATGCGCCAATTAAACGCATATTTCTTGAAAGCAGCATGCCGTTTCCAAATAGATCGCCAGCCATATCTCCAATTCCAATAACAGTTGCATCCTGGCAAATATCCCTATTCATTCTCCAAAAATGCCTTTGTGCTGCAATCCATGCACCTTTTGCTGTAATACCCATCTTTTTGTGGTCATAAC
>NODE_934_length_459_cov_1.147590
CTTGTATATAGAGTTAACAAATACTTCAAAACAGCTTAGATTAGTAACTAATATATCAAAAAAACCTTCAATTTGACTTGAATGCAAATCAATAGCAGCAACGCTATTTGCACCTGCAGTTTGAATAAGATTTGCAACTAATTTAGCACTTAAAGCAGATTGCATATTATTGTTTTTAATAACCCTATCCTGCCTACTGTATCCATAATAAGGAATAATAGCCGTTATTCTCTTGGCTCCTGACCTCTTTGCTGCATCAATTGTAAGAAGAAGCTCCATAAGGTTATCATTTACAGGAGAAGAAAGAGATTGTACTACGTATACTTCTTGATTATGTAGATCATTTGCTACTTCTACATTTACCTCACCATCGGCAAATTTTGACGCCTGAGTAGAAAATAGCTGAGCATTTAGCCCACTTGCTATTAAATCTCCTAATTGTTTACTAGCGCTACCTAT
>NODE_943_length_458_cov_1.108761
GAAGAGCTCTAACTTTTCGTGAAAAAGGACAAAGAGGAAAATGATATAAAATCATAATATTCCTCTTTTGTTGTCCCAGTACCTGTAGGTTGTCATGCACTGGGATGACATAAATAAACGATGAAATGGCATAAATAAACATTGGAGTGACAATCTTATAATAACTTGCATAACAACTAACTTTTTGTTTATTTGAAAGTAACAGTGTACGAAATTTAACATATCAAGCTATCGAGTTGATATAGAATATACCTTGCTAAATAAAAAAAAAAGTATATCCTTTTATAAGGTATGCAGGCAAAAATTCTGTAACTTGGTCAGGTCAGAAATGAAGCAACCATATCAGAATCTTTTTGGGTTGCATACCTATTTGTACTATTTGTTTTATTCTAGGCTATGAACATAGCATTAAAATATCGTCCTAGTAGCTTTAAAGATTTAGTAGGTCAAGATATATT
>NODE_944_length_458_cov_1.027190
AGCTAAAATTCCTTACTTTGCTTACTGATAGTAACAATTCAGCACGCAATTTTACCAACTGATTTATGTAATCAAAACTGTTATATTTAATATGATGTTTTTCTATTAGTAAATAATGGTATTTTTTTATTATACTATTTTCCAATAGATCTTTTAAGTTTGCATTTGAATTACGGTAAAGAGAAAGAAAATTATTCTTTAATGAATAATTGCGGTATATTGTGCCCAATAAAACCACAAAAATTAATAAGAATAGCGAGATAATTTTTGTATATCTATTTGTTTTTAGTGTAGTAAACATTAATTTACTTAATTTATACATATTCTTCTCATTGTGAAATAACGTCTTTTATGGTATTAATAAAAAATTAGCATATCATACTTTTATGACAATTTCTCCTATCTTGCCAATTTATTCTCCTATTAACATAAATTTTTCTTATGGTAAAGGTATTTAC
>NODE_956_length_457_cov_1.003030
GGGGGGGGGGGGGGGGGGGGGGGGGGGGGGGGGGGGGGGGGGGGGGGGGGCGGGTGGGGAGGTTGGGTGTGGGTGCTGGTGGGGGGTGGGGGGTGTGTGGGTGGGGGGGAGATGAGATAGGGGCTGGTGGTAGGGGCGGGGGGGGTAGCTGGCGAAGTGGATGGGGGGGCGGTTGGGGCTGTAAGTCTTGGGCTGCAGTGGGATAGGGTAGTAAAGTGAAGTGAATAAGGATAACTTTTTGCTTTCCTAGTTTATAATTAACTTGGCGTATAGCTTCCAAAAACGGTTGGCTTTCAATATCACCTACGGTTCCGCCTATTTCGCATATTACAAAATCTAAATCTTCTGTACCATTAAAAATGAAAGACTTGATTAAATCTGTCACATGAGGAATGATTTGCACAGTTTTGCCTAGATAATCACCACACCTTTCCTTCTTTAATAATTTATTATATAC
>NODE_973_length_455_cov_1.195122
GCTGTAACCTTATTGCATCTCAGCGAAACTTATATTATCGATATAAAAGGACAAGATAAATGTGGCTACAATTCAGTCATTTTAGGCACGGGAGATTTAAAAAAAATAGCAAAACCTCAGTTGGAATATTTAAAGAAAAAGGGTATAAATAGTAAATGTAAATTATACGAAAGTAGATTAACTGATCTATTTGGAATAGAATGTGGTAAAAAGGTGGGGGTTAATCATTTTGTAGTTGGTCAATATCTTGATATTACGGGTTATTCTTTAGGCAAAGGGTTTGCTGGTGTGATGAAGCGGCATAACTTCAGTGGGCTTAGGGCATCTCATGGCGTTTCTATTGCTCATAGATCGCAAGGTTCTACTGGTCAATGTCAAGATCCTGGTAGAGTATTCAAGGGGAAGAAAATGGCTGGTCATTTAGGTAATAGCAGAGTAACTGTACAGAATATGAA
>NODE_974_length_455_cov_1.161585
TGTGTGGCGAATTGGTATGTTTCTAATTTTGGGATTGTTGTTATTCTATTGGCGCTGTACCTCCCAGAATCCCAGTGTAACGATCTTGTTGTACCACAATTTATGTATGCGACAGAACCGAGTAGAGAACGTTTAACTACGATATAATATTAGCTTGTTATCCCTAATAGTGAAATGAAAATATCTCAAAAAGCTCATACCAAGTAATGAATGGGACATAGAGTGAGTATTAACACTAGCGTGCACATCATTAATTAAAAAATTTCCTATTTTAACCTGAGGGATGTGAACAACACCAGCTTTTATTTGACCTTTTGCCTGTCACTTATACACATCGCCGAGCCCACGAGACCAGAGAGGATCTCGTATGCCGTCTTCTGCTTGAAAAAAAAAAAAAAACACCACACATCATAAGAAGCACCAAATGCATACAGTAATACGACTCAACAACCACA
>NODE_985_length_455_cov_0.621951
GTTGAAAAAAGTAGCAATGATTGGTAATGATCTAAAGTTGGATCCTGGTGTTGGTACGTGCTCAAAAGACGGACAAAATGTGCCTGTTGGAGTTGGTCAGCCAACACTCAAGGTCGATGCAATAACTGTTGGTGGAACTGAATATGTAGATAAGGGCTAAGCTCATGGTGTACAACTGTACAAACATTGTAACCATTATTCAAGTAGCTCATATAGATGCAAAAACTACTTAACAAATCTCTCTGCCTTTCTTGCCATAACGTGTATAACAATCTCACAAAAAATAATATCATAGAATTCAATAGGTGATCTTTATTGCTAAATACCATAAAACTCGAGGTTTTAGCGCAATAAATCTATCATAAGAAGGTAGTCTGGAAAAGTCTGACTTATGCAGCAACTGTAAGTAACGTATGTAAAATGATTTAAAGTTTAGATTGCTGATATAACAAAAT
>NODE_986_length_454_cov_1.831804
GCCAATTGCCTGGCATTTATAAAAGTTTTTATATCAGGAATTTCAGCTAAAATAGCTATTGCTGATTCTTCTCCTATGCCTGAATAGAAGTTGAAAATTTTCCAACAATTCTTTGTGTTGATTTAATAGTTCACGTACGGAGTTTTTTATTGTTTCTATTGATTGTTCTATAGTCATTGCTAGGTTTTCCCAAACATTTACAACTTCTTCAGGCAGTCTCTCTTTCTTTTCCAAATGATTATTTACTAATGTTAATTCATCTTTTAACGCATCTGCACAACGATAAAGATGTTTTAATTTTCTCTTTTCAGGAGGAGGTGGTGCCCAATGAGAAGGTTCCTGTCTTTGACAATAATCTGCAATAATCTCTGCATCAGACTGGTCATTCTTTTGCCGTGCAAGCTTACTTTTTGCATAAAAATTTATGCGAGCTGGGTTTACAACACTAACAAAA
>NODE_987_length_454_cov_1.633028
GTACCAACTCAAGCCGCTTGACATTACTTGGCATATTACTCCTATTTGCTATGGCCTAAAGATTTTATATTATATGGGGTATCAGTCGTACTGAGGCTTGACTGTGGCAAAGTATCACCAGCTTCACGCAAAATTGATTCTTTAGAAGCTTCTTGAGCTAATTTAGAAAACACTTGTTCTCCTAATTGCAATTTTTTACCCCCATGAAATAACTGAATTTTACTTAATACAGAATCTTTAACCTTTATCATCTCTTCACTACTCATTTCTTTTACGTGCTTTAATATCTTCCCTAATATTTCTTCTTTACTTACCCCTTGTCTACTTGGATCCACAATTAAATTTGCTATGGTATATGTAACTGAATAGTCTACAAAAATAGAGGAAATAGATTGCTCCCCGCGGTATTGAGTTTTTAATTTTATTATACGTTCCCAAACATTCATCATACATT
>NODE_988_length_454_cov_1.348624
TATCGCTGCTTTGGGTGATACTCATTTCAGGGGTGTTGCTGTTTACTGGGAATTTGCCTGGATCCAATGTTTAATTTCCCAAATACAAGGTTAAGGCGTAGGCGCTCAAGTCAGTGGGTTCGCGATTTAACGAGTGAAAACACTTTATCGGTAAATGATTTGATTTTTCCTCTATTTGTTCATGATAGAAAAGAAACAATTGAGCCAATTTCTGGCTTACCAGGGGTAAAGTGTTATTCAATAGATGGATTAATTTCTATAGTTCAGAAAGCTAAGGACTCGGGGATTAATGCTGTTGCAATTTTTCCTGTAGTTGATGGTAAACTAAAATCTGAAAACGCCGAGGAAGCGTATAATCGTGACAATTTAATCTGTAAAGCAATTTGTGCTGTAAAATCAAATGTACCGGATATTGGCATTATTGCAGACATTGCACTAGACCCATACACTACTC
>NODE_990_length_454_cov_0.899083
GCTAAATAGAGCGCCTACGCTACACAGGCTTGGTATTCAGGCTTTTGAGCCAGTCCTTATTGAAGGTAAAGCAATACAGCTTCATCCACTTGTTTGTACAGCATTTAATGCTGACTTTGATGGTGATCAAATGGCAGTACATGTGCCAATTTCATTGGAAGCTCAACTTGAAGCTAGAGTATTGATGATGTCAATTAATAACGTTTTAAGTCCTTCTAATGGAAGACCGATTATAGTTCCTAGTAAAGATATAGTGCTTGGTATATACTACCTAACTTTACAGCAACTTAAGGAGGATGATTTACCACTTTTTTGTACTTTTTGTGAAGTTGAGCATTCCTTAAATAACGGTACTCTACATATTCATTCTCATATAAAGTACAAAATGGAATACATCAATAGCGATGGAAACATTCAGTATAAAACTATTTTTACAACTCCTGGACGTTTAATA
>NODE_996_length_453_cov_1.653374
GGATAATTCTACTTCCGTTGAATTTGGTTCTATATAAGGCTGAATTTGTCTAATTTTTTCTACACTAGACGCAATTTAGTCGTATCTGAACAAATACATAACCTATATAAAGAGGACGTAGGTACCATCTGTCCTTTTAAGGCATTTATGTCAATGATATGCGTAATCCATGATTTTAAACATGATGATCCTCCTAAGTAATACAAAAAAACTCAGAAAAATGTATATAGCTATGATAGAAGTTATCTATACATAAGTACAATATACTTTAACTAGAGATTATAAATTAATGAAGTTGAAAAATCTGCAGACAAAGATAGATTTCAAGCTCTAGAATACCTTCACTATCAAAATAACAAAGCTGTCAAAATTTGTCAAGTAATTTTTATCGCAACTGTACAAACATTGCACAGGACAAATTTAAAATGCTGTAAAATGGTGTCTGTTCAGACG
>NODE_997_length_453_cov_1.616564
ATCTCCTCCACTTGTTGTTGTGTACGCACTTGCAGGCACTGTACAAATTGACCTGACAAAAGATCCTATATGCAGAGATAAGAATGGAAATGATGTTTATCTCAAAGATATATGGCCAACAAATAATGAAGTTGAGAGCTGTGTTAAACGTGTTGTGACACGTGAAATGTTCATACAAAAGTATAAGGATATTTTCTCTGGTGATGAGTATTGGCAAAAGATAAAGTGTGAGAAAAGTGAAATCTACAACTGGGATGCGAAAAGTACTTATATACAAAACCCTCCTTATTTTGATAATTTATTGACTGGCAATGATAAAAGCAACATTTTTGATATAAAGGATGCACGAATACTCGCGATGTTTGGCGATAGCGTGACTACTGACCACATTTCTCCTGCTGGGAATATTGCTTCAAATAGTCCTGCAGGCATATATTTAAAAGGTCTTGGAGT
>NODE_999_length_453_cov_1.383436
ATATGATGTCATCCCGAGCATTTCATCAAACGCACCTGGTTTTTTAGTCAAGATTCCATGTATTGCTATAATTGCAGCTCTTTCTACGTTACTTTTGATGGAGTGCTTTATGTTTTTAAACGTGGGATGTTTTTGATTGTTTAATGACAATAGCTCAAAACTCCTTGGTTCAAGCATTAATGGTTTTCCTAAGAGCATCATAATCCTTTACAATCAGAGTCAAACATTAAGTTGAGACTATTTGCACGTTTTTGATCTTCTGCTATTTCTTGATCTATTTCTTCAACATCGTAACCCATTTCTGATACTACTTCCGATCGACTCTTAAATCCATTTCTTACTGCCATTTGCTGCGATTGCTGGTCTTTCAGTGGATCCACCCAATCAAATCCCTGTGGTATCCATTTTACTTCTTCTTTCGCTGCTTTTACTACTTTTTCATCTATACTCAGT
>NODE_1014_length_451_cov_1.654321
GTTCAACCATGTCTCAGCAGAATCTATATTACCTTTAACTAAAGTCCAAAGATCTATTATATTTCCTTTCTTTTCTTCGATCAGGTTGTACCAATTTCCTGCATTTTCTCCTTCCATTTCAACTATTATCTTATTTCCATTTCTACTTCCAATATAGAATTTATCTTGGTAAGATTTGCCATCAGGCAACAAATAAGATAAACAATCTTTGATATTATCAATTAATAACGATTTTACTTTCAAAGCATTTTTAGATGAAAAATCCATAAAGTTCTCCTTGTTTATTCCAATTTTGTTCAACATATTTTTTAGACGTTTAAAGTCAAGATTAGCCAGCTCACAAACAGTTTCAAAAGATCGTGAGCGAATCCATTGACAAGCCTCTTTTTTAAGTTTAGGGTTTCTTCCTACTGCATCCTGAATAGCTCTAGTAATAACAGCAGCCCACAAC
>NODE_1025_length_451_cov_0.858025
GTATTTTTTTTGCTAATAAATTTAAAAATTCCGTATTAATTAACCGTCTTTTGTTGTGACTTCTTTTTGGCCATGGATCTGGAAAGAGAATAAAGAATTTTTCAACACTGTGGTCAGGAAAATTGACAATTAATTCTCTTGCATCTTCTGTCCATATTAAAATATTTTTTATGCTGTGTGCTTCTATGCTTTTTAGCAAGGAAGAGACCCCCTTTAAATAAGGCTCACATCCTATAAATAATAGATCAGATTCATTGAATGCCTGAAGGAGCATATTTTCACCATTACCGAAACCTATTTCTACCCGTATTCTTTTTTGTAAGTCTACGATCTTTTTTATAGATTCCTTGCTGTTTTTAATAGAATACTTCTCCAGAACATTCAACTTCAACCTAGATCTTCTGGAAAATGACCTAATCCGATTATTATTCCTAGATAACATATCTTACAG
>NODE_1029_length_450_cov_1.993808
GAATAAGCGTGACCGTTCCTAATTATGTGCGCTATTCTTGAAGTGATCGTTCTTGTTTTTCCGGTTCCGGCTCCTGCTAGTATCAAAACTGGTCCATTCACGTTAGTTACAGCTAATTGTTGCTCTGGATTTAACAGTGAGAGATAATCGTTCATTGAAGCTCTATAGATTATAACTTCATAAAGTTAAACCTATGATCCAAATATTGTAAAGGTCTTATTGAACATAACATTCAACTTATTCAAGTACTAGATATTTAAGCGTAGATCTATCTTGTTTTAGTAGCTTCAGGTGTATGTCGAGTAACAACAACTTGATTTGAGTTATTGGCACCAAAACTTCTGCTTGTTGGTTGAGTAGGTGGAGTTTGGAATGGCTTATATGTACGATTTAGTTCCTTCATTTCTATTTCTTCAACTTCAACAAGGAGTTTTTCTTTTGGGGTATAGT
>NODE_1031_length_450_cov_1.442724
GTATAGTATTAACTTTCTATACCAGTTTGGGAAATATAGACGTTAGGCTGTATCCTGACGTACAAGATAAAAGCAAAATTATAGTAGAAGTAAGTAATAAAGAGGAAGTATTGGAAAAATTCGAAGGTCATGAAGAAGAATTAGGCGAGGATGGCGAACTTGGTAATTGTTGTGTCTACGATGCTATTGAACAGGGATATTTTAAAAGGTCTGGAAAATTAATGCGTCCTGAAGTAATAAGCGAGTCTAACAAGAACAAAGATTCATGGGTAGGACGTGAAGAGTTAAAAAGGGTTTCTAGGGAGGAAATTACTAGGTAGAAAGTATTAACTTTGCCTTAGCGTATTTATTATACAGGTAGTACAAAGCCATTGTCACACTCATATATCGTCAATAATCTATTAACAATTCCTATGGTATAATCAATTTTGAAGGCTTTAGTAAAGGGGG
>NODE_1032_length_450_cov_1.383901
AAGTAGGAGAAAGTGAAAGAACCAGAATGCTCGAATTATTTAAAATAACTGCACAATTTGAGTTAGGCTTTTGGAATAGCGCATATAATTTTTCAAAATTTGATCAAGATTTTAAGAAATATTGACAATTTTAAGCTAATTTGTATGCTTGGTACGTATTTTTGAAGATGATATGAAAAGTAAAGAACATGATTTTCATTTAGTAGATCCAAGTCCCTGGCCAATTGCTATATCAGCAGCAATTCTTGTTCTTGCACTTGGATTAGTTGGTACACTCCATAAACAAATTTCTGGAATATTTGGTTTAGTTTTGGGAATCTCTGCGGTATCAGGAGTGCTGTTTTATTGGTGGAGAGATGTAATAAGAGAAGCAATTTATGATAAATGCCATACTGCCATTGTAAAACATGGACTCAAGCTTGCAATGTACTTATTTATCCTCTCGGAAGT
>NODE_1048_length_450_cov_0.789474
ACTCTATCAATTGAACAAAAAAAGAATTTAGACGTTCTACTGTCAACCTAGTATCCAGAACAAAAAAATATCAAAATCGACACATTATATCACGAACCTTTTCCAAGACTTTTTTCATATTTTCGCTTGAAAGTGGAATTAAGCCAAGCCTAGATAAATATCCACCTTCAGTACTAATAGCGTCTACAACTTCTCTAATGAATTCTCTTAATCCATCAATAGTGTCCAAATGCTCTTTCTCTATATAAAGATATAAAGGCCTTGCTAATGTATACTTTCCCGATGATATATTTTTATAAGTTGGCTCAATTCCTGCGATTGTGCTTCCTTGAATCTCATCTTGGTTTTTCGCTAAAAAGCTGAAGCTAAATATTCCTAAAGCATTTTTATTGCTCTTCAATTTTTGTATTATTATGTTTTCATTAATTCCAACTTCTATATATCTTCCAT
>NODE_1049_length_449_cov_3.465839
CCTATATCCAATACTTTACAGGAAAAAGTGGTAATTGAGAATTTTAGTCAGGATGATCTAAATAGTTTGAAAAAGCAAATGTTGAAGCATGCTGAAAATTTAGAGTTTGAAGAGGCGGCAAAAATAAAAGGTATTATTGAAAGGTTTAATAATAGATCCACTGCATAATTAGAAAAAAGATGAATAATTAATAGCTAAACTGACTTTGATTTATCAACAATTTGAAAAAACATCATCTAAGTGGCAGAAAAATGAGCCAGTTCATGATAATTTCAAATTTTCACCTTTTATCTTATAGGTAATGATTGTTGAACTTATTTCTTTCTTGAGATTATGTACAGACTCTAACAAATTAAATCTCACAACAAATTTGTTGTTTCATAGCTTTTATATCATACTATAATTGCAACTGTTTTAACAATAATCAGAGCCTAAAAGAGGTTTATTAT
>NODE_1051_length_449_cov_1.422360
ATTCTGACTTACCTGAAAATCTACTAGATAAAATTGCTCATTTCTTCTCTCATTATAAAGATTTAGAAAAGGGAAAAACGGTAACAGTTGGAGAATGGGCTAATGTGGAAAAAGCAAAAGAAATCATTGAGAAAAGTAAAAATTAGTTTGCATTAGAGCTGCTTAGAAAAATATTGTTGTTTTTAACATTGCGTTTAAAAGCATTAGACAGGCAGTAAAGGTCTTGATATTATAGTAATAATTTGGAAGGGTGGCCGAGCGGCTGAAGGCGGCGGTTTGCTAAACCGTTATACGATTGAAAAGTCGTATCGAGGGTTCGAATCCCTCTCCTTCCGTATATTATTGTTTAGGTACTCATTGCAGTGGTTTTCTTTCCTTCTCTCACTATTAAAAGTTAGCTAGCATTCATTCAGTATTTATTATAGAATTAGTTATTAGCTGAATAGCCT
>NODE_1060_length_448_cov_2.816199
GGCGTAATAGTGATGATGTAAGCGAAATAGAGCGGAGATTATCCGAAGCCCAAAAAGAGATAAGTAAAAGTAATAAATATGATTACGTCATAGTCAACGATGATCTTGATAAAAGCGTAGAAGAGATAAAATCAATACTAAGTAAAGAAATGCTTAAAAAATTAGAAGAAAAACCAAGTTTGAAAGATCTATAAAAACATTGGTTTATCTCTTTTAGCAGCACTCATGCTTCACAGTTTAGCCACATTTATTATTTTTTAAGATAAAATAGTTAAAATAGTAGACAAGTGCTAAAGTGGGGATTTAATTATGACAACAGATTTTCTAATAGAAACTAGCTTTCCACCTATATTTCGATAACATCTAGCTCAATTTAAAAGTCCAATTCAATAGGTTGTTAGTTGAAGCGCTAACGCCAAATAGCTTTAATATTGAGGTTTTTATATGG
>NODE_1073_length_447_cov_2.350000
TATGCTCATAGTGTTAGTTGTGTTGGTTAGGTGTGATAGTTGTGTTATGTGTCTGTCGTGTGTTGACTGGTTGTTTTTTTTTTTTTCAAGCAGAAGACGGCATACGAGATCCTCTCTGGTCTCGTGGGCTCGGAGTGTGTATAAGAGACAGGGCATGTTCTTTAAAGTCAAGGAGGATGGGCATTACGTAAGTAAGTGTATGTATAACATATTAGGTATAGACCAAAATGGCAGAAAAGAAGTATTAGGCTTTTATTTAGCTGAAAGCGAGGGAGCTAACTTCTGGTTGGGAGTACTAAATGACCTGAAAGAGAGAGGAGTAGAAGATATCCTTATTGCCTGCGTTGATGGGCTAAAAAGCTTCCCTGCAGCTATAAACAGTGTTTTTCCTAATGCGGAAGTGCAGATGTGTATAGTGCATCAGATACGCAACTCACTGAAGTATGT
>NODE_1074_length_447_cov_1.646875
GAACCGCCTTTTGTCATAACGCTTGATTACTTCTTTCAATATATTTAAACTTAAAATACTAGGTAATTTTGAATAAGATTATGGATTTTGATAAAGCAGGCAATTCAGAAGACTTAGGTAATGAAAAACTTCAACTGATATGTAAGGCTTATGGAATAGAATTACTATCAGATCAAAGAGTTGTTGATGGCATCAATTCAATGGATAAAAGTAAAATTAAAATCTTATGCAAGTTTAACAAGAAGTTTAGTTGCGAAGATATTAAAGAATTACTATTAAATAAAGAAATTGTTAATAACATCAACGGTTACGATGATGAAATGTTTAGGTCCATGCTAAATGATGAACCTACGAGGGAAAAGATTCTAGAAACACTAAAAGGTTTGCAAGCTTTATTCCCCAGCTTTTTAATTTGAATTTTTTCTTGCTAACTGTCAGTATTGTATG
>NODE_1075_length_447_cov_1.434375
CTAATGCAGTATATTATATAATTTATTTAACCACGCATGAAAATTTTAGTTTGATTAAAACAGATAAAAACTATATTACTGTTTAGTATAGCTGAAAAATAAAATGATCCCGTAGCTCAGCCGGTAGAGCAACTGACATTTAATCAGTGGGTCACGCGTTCGAATCGCGTCGGGATCACTTAGAATCTTAAAAGCATGCTAAAAGAACAGGATAAAATATTCACAAACTTAAATGGTAAAGAAACACCACTACTTGAGGGTGCAAAAAAACGTGGTAGTTGGCAAAAAACAAAGGAATTACTGGATTTAGGATCAGAAAAAATCATTGATGAAGTAAAGAAATCTGGCTTGAGAGGTCGAGGGGGTGCAGGATTTTCTACTGGCCTTAAGTGGAGCTTTATGCCAAAAAATTCTATAAAAGCATACTTGGTAGTCAATGCAGATGAG
>NODE_1104_length_445_cov_1.383648
CTGCAGAATCACTAATAACTCTTTCAATTGCAACAATGGCTGACTCCCCACCTTCGATAGAAAAACGCTTATATCCAGGAAATTTCATATGGAGAAATTGCTCGAACATCTCAGATTCGATCAAGTGCCTCAGTATTTCTTTTTTATCCTGAGGGCTTAGCGTATAGACCTGATTTTCAATTTTCTCCTGCAGCCACGCTCTTTCCTCATAAGAGGAAATATGCATAAATTCAAAACCGATGTTCTTGCAGTAAATATCTCTATAGATTCCAGCATCATACGCTGGAGAGATATTCAAATATTTCTGATAATCTATTTCTTTATTTACATTCGGTGATAATGGATTTAAGTCCGCAAAAAAATGACCGTAAGATCTGAAAAAATTTGCTAAACTAGAAACTGAATCATCCACCTTAGTTACATGTTGTGCACCGCAGGCCTCCGC
>NODE_1117_length_444_cov_2.208202
TAATGATAATGTTTCTACTTTTGAGAATTTTGCTATGCTAATTGCTCTATAACTCCCATAATCCCAGTTTAACGATCTTCTTGTACCACAATTGATAGATGCGACAGAACCCTTTAGTCCAGTGTAAAATCTAATTTGGAACAGCTAGATTGGCAAACTAAGCGTGGCATCATTAAAGCATTAGTAGAACGAATTCAGATTGGTTATGACCAGGTAGAAGTGGCGTTTAGAATCGAAGAACCAGCACAGGATGGAGAGATTTTTAATTTGCAACATTGTACTGGACGTCATGGTAAGGGAGTTGGGAAAATTTGTAAAGTAGGCTCTTTCATTAGGTTTTTTGCTAACATTAAAACAATTCACTTAAAAAACTGAGAAGACCATTAAAATATTTTTTTACTTTTTATTCTATATATTTCAACATATTACCTTTAAGTACTAATA
>NODE_1133_length_443_cov_2.946203
TCGGCAGGGTTAGATGGGTATAAGGGACAGGGTGGCTTCGAAGGTTCCTGATTCTTTGATTGTGAAATTGGTATTCCTGTCATAACTGATCTATCCGTACTAACCTATGCTTTAATTATAGCATATTTTTCGCATTAATTCAAATTTCTTAGAACCTGTCTTGAAAGGGAAAAAAGAAAAGAATAAAGCAAGAAATAGAAAAGTAACAAATGATAAGGGAATGTAAAAAATTGCTTCCATATATTTTAAATCTGATTATAATTACAGTTAGAGATATTTTAAGAGCTCAAAATCTATCTTTGTCTGCAGACTTTTCAGTCAAATTTTTAATCAAAAAGCGTAGCGTATCTTCTTCAGTGTATACACGTATACTTAATCTCTGTCGTATGTGCGCTGCACTTTTTTCTAATCTTTTTCACACAGGGGGATTTTATGTCCAGAAT
>NODE_1134_length_443_cov_2.094937
CTTCAGTATTCGACAGGATAGGGCAAACGGCAGCTTCTATGTATCTTGAGCCGCTAGTAGAGCCAAAATTCCACGAGGATTCATATGGTTATAGACCGAATAAATCTGCACTGGATGCGGTAGATACAGCACGCAAGAGATGCTGGAGGTACGATTGGACGATAGATCTTGATATATCTGGATTTTTCGACAATCTGGATCACGAATTAGTTTTGCAAGCTATCAAGAAATATACAAACTGCAAATGGGTCATACTGTATGTTGAGAGGTGGATGAAAGCCCCTATTCAACAAGCAGATGGCACTAGGGAAGTGAGGAATAAGGGAGTTCCGCAAGGAGGTTCTGTAAGCCCAATCATTTCTAACATATTTATGCATCATGCGATTGATATGTGGATGAGGCAAAACTACCCCACAATACCATTTGAAAGGTATGTTGATGAT
>NODE_1135_length_443_cov_1.436709
GAGTTATACATTAAACAAGATGGGCTAATCGTTGCAGATAACACTCTATTATTTGATACAGTATTTTTAGAATCCCCTCCAAAAGAAGCATCAAAAAAATCATGGTATGCTATGAGAGAGTTTAATGATAGATTGTCAGATGAAAAGAAATATTTTTCTATATTGATTCCTACTGATAAAGGAATGACTGTAGCTTTAAAGCTAACATAAGTTAAAAATCAAGATCAGCGTAATGCCCAGGAGGAATTAAGCCAAAAACTCTCTCTAATAATATTTCGCGAAAGCAAGGCCTTGATTTAACAATTGAGTACCATTCTTTTAAAATCTTACTTTTTTGCCATGGGAAACTATTGACGTAGTCTATTATAGAAATATGCGATGCTAAGGTAATATCAGCCAAAGTGAACTTATCGGTTGCAAGCCAAATATTTTTGCTAATTAAG
>NODE_1140_length_443_cov_0.889241
GATAAATACCATCAAATAATTTTTTTTAACTGAATTCATGTAAAACTATTCAATAAAACAAGAACTTCTCGTATAAGCATGACAAATTGCTGTAGCAAGAGCATCAGCAGTATGGTGACATTTTATATTTGAGCTTTTAACTATTTGCTTCACCATAAATATAATCTGATCCTTATCAGCATGACCATTTCCAGTAATGCTCTTTTTTATATAGTTTGCATCATATTCATTCATGGGTAAATCCGTCATTCGTAATATTAAAATTGCAATGGCTCTTTCATATCCTAAAGTTAGTGAAAATTTTGGGTTTTTATTAACAAAAATTTTTTCTACAGCAGATTGATTGGGAGAGTATAGAAAAATTACTTTCTATAATGGTTGAAAAATTATATATAGACGTTCACCTGTAGCTAACTTACCATCAGTTGATATGGTACCACCAC
>NODE_1149_length_442_cov_3.225397
GTGTTTTTTGTATTGTCAGGTCTTGGTGGAAGTGTAGCATTTCAAACTAACCAAATGGTTTCAATATTATCTGGTTATTCAAATTGGATAGATGGTCATCCTTGGTTTCTCTCTTCCATAATTTCTACGTTACTTGCTCTGGTAATTATCGGTGGAATTAGAAGAATAGCTAGAGTATCTTCTGCACTAGTGCCTATCATGTCACTAATATATATTTTGAGTTGTATCACAATCATTGCATTCAATATTCACAATTTTGGCAATACATTAAAAATATTGTTTTCCAGTATGATAGACTTCAATGCCGTTGGTGGAGGAGTGGTAGGAGCATTTGTTGCTGGAATTCAAAGGGCAATTTTTGCCAGTGAAGCAGGTGTTGGTTCTGCTGCAATCACTCACGCGGTAGCTAAAGATGAGGAGCCAGTTAGAACTGGGCTGGTTG
>NODE_1161_length_442_cov_0.892063
TTGCTGTGATGTGGTTTGTGTATGTGTGTAGTGTGTGATCTACGTTCGTGTGTTGTTTTTTTTTTATGGTGCGGCGCGCACCGAGTTCTACACCTACGCCTTCGTCGTCTGTGTCCGATTTGTATATGATACAGGTTATCAGGTAATTACTATTTACAAAGCAATAAGTTATGTGAACAATAACTTGGTAGGCTTGGCCACAGCCATATCAAACATGATAGTTATGGTTTTTGGCTATTTTTTTCATACAGGAATTGCAAAAATAATAGATTTATGTTGGAATGGAATGGTAGTACAAGGAAATCCTGTGTATGGTACTGAGTTACTAGTAAAAGCAATATCAATTATTCCTATATGTTTGCTTTTAGCTGTTTTTGGATTTATGTGGTTAAAGAAAAGTTCTTATGACAAGTGTTTCAGAAAGGATTTGTGACTCTAAAAG
>NODE_1172_length_441_cov_0.952229
ACGCTGGCTGGATCCCAGTTTGGATGACATATTGTTGTGGGAGAGATTCATTTTCACCAAATTCAATTTTGCATAAGAGCTCAGACAACTCTAAAGTTTTTCCTAGGCCTATTTTTAATAGGTTCATATCCTTTGGTGAACCACGCCCTAGTATTAAGCGCGATAAAGACCTCTCAATATCCGGAATGTTAGATAATATCTCTCGTATTTTTCTGCGTGGCTCATGATTATTTACAAAAAATTGAGTGGTGCTGAGCCTCAAATTGATTGCCTTGGAGCAAGCAAGTGGTGAAGCTAGTATTTGTTTGAGCAGGCGTCCACCAGAGGCTGTAACTGTGTGATCAATAACTGAAATTAGTGAACCTTTCTTTTCACCAAATTGAGTTGTAAACAACTCAAGATTTCTCCTTGCTGAAGCATCAATAAGCATGAAATTTTGTT
>NODE_1180_length_441_cov_0.761146
CAAATTATGAAACCAGTGTTTCTTTTCTTATCATCCGAGTAGCTTACACTGGGATCCAACTAAATTGGTAGACACTTTACAGCATTTTTGATGGAAAGGACTAGATGCCAGTGTCAGCTACTTTTGTGACACCCATTTAGGTGTCTTTTCTCATCCACCTCATTTTGCTGCTCTGCTGAACAGATACAAATAAATTTGCCAAGTAAGTTTTTGCAGCTTGCGTTCTATTATAAGTATTTCATACCACTGCGTTACTAACGAGTGGCAAAATGATAGCAAATCCAAGTTTTAAATTTTATTTTCAATAACGAAATTTGGCACATCTTGCTACACTTCCAGTTTTTATTGTATACAAGAGGCTTCTGTTTGTGTCTGACCTGTCTCTTATACACAACCAACGCTGCCGACGCAGGCCTAGGTGTAGAACCCCGTCGCCCCCCA
>NODE_1182_length_440_cov_2.242812
GTTTCCTAGATTTAAACGGAAAACATCTTTGTCTAGCTTTTTATGCGTATTTTTATCCCATAGCCTACAATTATCAGGGCTGATTTCATCGGCTAAAATGATTTTAGTGCTGTTGTTTATCAATTTGCCAAATTCTAACTTGAGATCAACTAAATATATATTTGCATTTGAAAATAGGTCGACTAAGATTTTGTTGACCTTTAAAGTTGTAGTTTTAACTTCTTCCATTTCTTTATGGGATAACCAACCAAAATATAGTATGTGATTTTCATTCACCATTGGGTCGGCTAGGTCATCATTTTTGTAAAAAAACTCGATTATAGGAGATGTAAGTGTCTCACCTTCTTTGATATTAAAACGTTTGCAAAAGCTGCCAGCTGCAATGTTTCTAACCACTATCTCAAGAGGTATTATCTTGAGTTTTTTGACTAGCTGTTCTC
>NODE_1183_length_440_cov_1.773163
GCATTTAAGTTGCCACTTATTAGTAAAGCTAAAACTAACAATATCCTACACATATTCATCATCTACTCTATATGAAATAACTTGAAACCCTAACGGGTTAATATATCTTTGCTGATCATTCATTTCAAGCGATGCATATTTATACGACATCACAACTATCTTATTTTTCCTTGAGGAATTTCCATCTTTTCGTGTAAATTCTATAGAAAATCTCACTTGAAGAGCATTATTACCTAATTTTTGAATTGAACGAATTTTCAACTCACCTTTAGCATCTGAATATAAATTAAAAAGGTCATTCATATTCTGCGATTTTATATAATTGCTAAATTCACTATATACACTAGGCGAAGAAAACAACCTTACTTTTGTATAATAATTATAATTATAATTATATGGGTCAAAAACCTCCCTTGCTTTTATATACTCTGAAATAAAAT
>NODE_1184_length_440_cov_1.702875
AATAAATAATGCTAACCGAGCAGGAATATCATAAGATATTAAACGCATAATTTTAACACGCAATTCATCCAGAGAAGGCAACTTAGCCAGTTTATTAACATCTTCCACTGTTAACAATTCATTTATATGAGCCGCGCAAATCACAGACATTTTTTCTTTGTTAGCATTAATAAAATCAACTATTAACTTTGCAGCTTCTACTATAGCACTAGAGTATATAATAGCAACAGAACCAGAAAATTTACCTGATAAATAAGAAAATTTACCAGTCCTTTCCAAAGCCAAGCGCGCTAGAGTGTTTTTAACTACTAATACCCCACCTGCTATAGACTTCAGGCTATTCCTCAGAGTTAATGAATCATTAGCATTTATAGATTTAAAATTTACTAATATCAAGAAATCATTATTTACAAATACGTTTATTGTGCTCTGTATAAATT
>NODE_1185_length_440_cov_1.658147
GGCTCTATTAGGCTCTCTGCAACTTGATATTCCGATAAAAGCATTTCTTTTGGCATACCACTCACTAAATCCCTGCCTTTAATTATCATTCCCTCTTTGTTGTTTTCAACTGGCAGACTGGCTGAACCGACGTTTTTCTTAATTTTTTCAGCAGTTGTTTCGCCAATCAATAACTTATGAGTTTCACGAATGTATGACTTTATTGCCTCATCCATAATATCACCACCTACTCTGGCAGAACGTGAATAAACAATTCCACCTAAAGAAATAATTGCAACTTCAGTTGTACCACCTCCTATGTCAACAATCATAGAACCTTCAGGTTCGGTAACTGGAAGTCCAGCCCCAATTGCTGCAGCCATTGGTTCTTCAATTAAGAATACTTCATTTGCACCAGCACTTTCTGCTGCATCTTGTATAGCACGCCTTTCAACTGGGGT
>NODE_1187_length_440_cov_1.121406
ATATGTATGCATTGGGCGATTAAAGGATATCATGATGTAATTAGTAATATCAACTATTGCAGAAATGGAGCGCATTCCTATCGATTCCAATTTATCTTTTAACCATTTTGGGCTTTCTTTACTTTTTACATTGGTGATGTATATTCCACTAATAAAGCTCTCCCCGTCAGTAACTTTGACGTTTACTGGTGAATTTATAGAGCAGGCAAGTTGTGGAATGTTTGAAGCCTTTAACGTTCCAATTCCAGTTGCTGCTAGATCACGTGCTATTCCATAAACACCTAAGCAATCTCCACGGTTTGGAGTGATGTTTATGTCAATTACAGGATCGCAATTGAAAAATTTATCTCCTGTTTTATAATCATCAGAAAGCTCGATTATTCCTTCACTTTCATCTTGAGTCAGCGAAAGCTCAGAGGCAGAGCAGAGCATCCCTTCAC
>NODE_1253_length_437_cov_0.603226
GCTGAAACCCTTGATTTTATTGCACCACACGTCAAAGTAGGCGTAACAACTAATGAATTAAATGATCTATGTCATGATTTTATAATCAATGCAGGTGCAATTCCAGCACCACTGAATTATAAGGGATATCCGAAATCATTTTGTACTTCGAAAAATGCTGTTGTATGTCATGGTATTCCTGATGATAAACCTCTTAAAGATGGAGATATTTTAAATATTGACGTTACAGTGATTTTAAATGGCTGGTATGGTGACACAAGTCGCATGTTTTGGGCTGGTAAACCCTCAATAAAAGCAAAGCGTTTGTGTAATGCTACTTATAATGCGCTAATGGAAGCAATAAAACAAGTCAGGCCAGGTAATAAGTTAAATGAAATAGGACTTACTATAGAAAAATATATTGAAGATTTTGGATATTCTATCGTACGCAATTATTG
>NODE_1255_length_436_cov_1.763754
ATGTTAAGTGCAGACTCTATGTCGACTATATTATTATAGCTCAACTCTTTTCCATGTATTTTCTCCAGTGGATATTTGCTAAATTGATTACTATAAAATGCAGCTTTTTGATGAGGATTTTCACCATACCTGAGTCCTTGTGCTTTACATCCATATAAAGTAAAAAACTCTGGTAACTCATTGCTTTTACCCTGTGATAAAAACCAATTGTAAATATTAGAATCATACTGTGCAGTCAGAGCAAATGCTTTAGTTGCTAGATGTTTTCTATATTCTAATGTTGTCTGATTGTTATTTTTGATCATCTCAGCTTTCAGTGTTTCGTAATCTTGAATGCTAGAAATCACTGAAGTGAAATGAAAGTTTTTTGCTGTAGCTCTAATTAATGCTACTCCACCTATATCTATTTGTTCTATGATTTGCTCCTCACTTGAGT
>NODE_1270_length_436_cov_0.834951
TTAATCCACACCTTAACAAGTTTAGGCACTTGCATTATATTAGCGTCATTGAACTTATCCTTTAAGGATTTTACTATATTATCTTTATACAATTGTTTAAACATATCAACCTAATCTATCACTTCTCCAGAAACTTTTGCAAAACGCAGTTTTCTACCATCTATAATCTTAAATCCTACTTTAGTTGGAGTTTTACACTTAGGATCCAATATTGCAACATTAGATACATCAATAGCTAACTCTTTATTCAGTATACCACCACCACTACCAGCTCTTGGTTTAGTATGTCTCTTACACAGATTTACGCCAGAAACAACTACTTTCTTTTTAGCATCACGTATTATAACTTTGATTACCTTACCAATTTTTCTCTTATCTTTACCAGTTAAAACTATAATATCATCACCACTTTTTATTTTAGCACTCATTATAAAAC
>NODE_1275_length_436_cov_0.627832
TAGTTAAGCCTCTAGGGTTCAGTGTTGTAAGGGATGCAGAAAAAGCTGATTTGGTGATATTAAATACTTGTCATATTAGAGAGAAGGCAGCAGAAAAGCTTTACTCAGAGCTTGGAAGGATTCATTCATCACAAAAAAATGAAGAAATGACCATAGTGGTGGCTGGATGTGTAGCGCAAGCAGAGGGAGAAGAAGTGTTCAGAAGGGCTCCTTTTGTTGATATTGTTGTTGGTCCGCAGAGTATTTCTGCTTTACCGGAGCTGATAGTCAAAGCAAGCAGAAGTAAAGGTCATGTAATAAATACTGATTTTCCAGAAGTTGCGAAGTTTGATAAATTGCCAGATGAATGCTATGGCAATAGCCAGGGGTCTTCTGCGTTTCTTGCCATACAAGAAGGTTGTGATAAATTTTGTACGTTTTGTGTGGTACCATATAC
>NODE_1276_length_435_cov_1.801948
GAGTATTATATTGGTATCATGACTAACTTGGAAAAGATGAGAGAAAAACTGCAGAACCAAATTAATTACCATAATATCTTATATTATCAAAAAAGTAAGCCAGAGATAAGTGATGCTGAATATGATGAACTGAAAAAAAAGTTAGCTGCAATAGAGCCAGAAGCTTATGCAACACAAGATAGTGTTGGTGCTCCGCCTGATGAGAGATTTTCTAAGGTGGAACATCAAGAACCTATGCTTTCTCTTGAGAATGCTTATGATGAACAAGGTGTAGAAAAATTTTTGTCTAAAATAAAGAGATTTTTAATTGCAGATGAAATAGAGATATTATGTGAGCCAAAAATTGATGGATTGTCATTTTCTGCAATTTATGAAGATGGGAAATTTGTTAAAGCTGCAACTCGAGGTGACGGTTTTGTAGGAGAGGATGTAACT
>NODE_1277_length_435_cov_1.652597
ATAAAATAATAGGAACGGGTTATAAAAGTGCAGAAGGTATAAGTGGCGGATCAATAACTGACGCAAAGCATGCAAGTTACTCTATTTCATCAACTGTAGGTTTAGCTGAACAAGTATCAGAAGAGACTATAGACCAGATATATGTGAATGTAGCCGGATGTGGAATCTCATCTTTTTACGTACATAACGAAATAATTGCAGCTAATCACGAAATTTCAGAACGAGACATAAAACGTGTAGTCTTTCAGACATTTGAGAAATATATCGAAGAAAATGTCATCATTCACAATATACCACTGAAATATCACTTAGATGATATGACTGACATAAAGGATGAATCTTATACACATCTCCGAGCCCACGAGACCAGAGAGGACATCGTATGCCGTCTTCTGCTTGAAAAAACAAAACAAAAACACGACCACACTCATCAAC
>NODE_1293_length_434_cov_2.785016
GCTATATGGTACGGGCTTAAGAATCACTGAAGCACTGAATCTTAAGGTTAGTGATATTAGCAATGAAAGTTTAATAGTAACAGGTAAGGGAGATAAACAAAGGCAGGTATTTATTCTTCCAGTAGTAAAAAAGTGTATACAAAAATATATAAAAGCTTGTCCCCACTTTGACGAAGCGGGACATCTTTTTGTCGGGGTAAGAGGAAAAAAATTGGGAAGAACTTATGTTGCTAATCGTTTGCAAAAAATAAGAAGATTTTTAAACTTACCAGAAATTTTATCTCCACATGCATTTCGCCATAGTTTTGCTACTCATTTGCTTCAGGAAGATATTGACATAAGATCAATACAACAGCTGCTTGGCCACTCAAGCCTTGAAAGTACTCAAGTATACACTCCACTAAATAACCAAGATGTCTTCAATAAGTATAAAA
>NODE_1294_length_434_cov_1.967427
TATTAACAAAATAATACTAGACTTAAGTGATTACAAAAATTAAATTTAATTTTTTGGTAATAAGGTACTTTACCTTGAAAGTGAGAGATTGCAGTAGCCAGATGTGCAACTTAAATAGGCGCTTAAAAGGTTCCTTAATATGCAAAAATTTGTAGTTCTATACATTACTGTTTGATAATTAAAGGTAGGAATAGTTTTATTGGTACAAAGTTATAAAACTTAGTTATTTAAGTATTTTTAGCAATCTGTAACTTTCAAAGAGAAATTAACTACAGATTTTATGTCTAAGTTACTCCACAAAATTTTTCCTTTCCTTATCCAAGATTCAAATTTATAGTATCGATTCCTTTTTATGAAATATGAAGCCACCTCAAGTTATAGTTAAGCCTATATTCAGTGAATTACTTTCGCAAATACAATTGATTTTAGTGTTA
>NODE_1295_length_434_cov_1.801303
TACTTTAACTGACACTAATTTATCCCCTTCGTCGAGCTTTATTGCTATTTTTCCATTGCTTGGAATATAGTGAAAATCCGCTAAGGAGTTACGCCTTATGTTCCCATGAGCAGTAGCAAAAACTATATTTTGATTTTCGTCATTCTCACTTGGAAGCGGCATGATGTTAGTTATAGTTTCACCATCGCTAAGCGGGAATATATTAACAAGCGCTCTTCCACGTGCAGTTGGCTCTGCAAGAGGCAGTTTGTAAATTTTTAATCTGTAAACTCGACCGATATTAGAAAAGAATAAAAGGCTAGTATGAGTATTTCCAACAAATAATTTTGTGATTACGTCCTCCTCTTTTAATCCCTGTCCTAGCTTTCCTTTTCCACCACGATGCTGGGTTCTATAGTGAGAGAGCTTCACACGTTTGATGTAACCATTCATAG
>NODE_1300_length_434_cov_1.000000
GGTACAGTAAGTAATACTACAGAAAATAGAAGAAGGCTAGAGCTACTTGGATATAAAATTGCAGCATTTGCCAATGACGGGGTAATAGAAGCTATCGAAGATAAGCATGGTAATATTTACTTTCAAAGTCATCTAGAAGCCCTTGTTGTCAAATCAGATAAAAACTCTCGTTTGTCAAGCCAAAAGGTACGTCAGGTTTCAACACTAGTTACTATAGCGATTATAAATGATTTTCTTCATCGCATTTAATGCTAAAATAAGTAAAATCATTTAATGTCATGCTAGTGCCTTTTTTCTTGTCATCCAAGTAGCTGACACCATCATAAAGGAACCAGTGTCAGCTAATTGAATAACAAGAGAAGAACTACTGGTTCTGTCGCATCTATAAATTGTGGTACAAGAAGATCGTTAAACTGGGATTATGGGAGTTATAG
>NODE_1316_length_433_cov_3.496732
CTTTAGTATCATCTACTTTCACGACACCATTTGTTCCTATGTTTTTGCCTATCTTATTTTGCTACTCTGCTGAACAGATACTCTAGATTAGAACACTGATTCTTCTAGAAGTTGTTCGCGTTCCTCTTCTATTGCAATAGAATCATCGTGATTTTTAAATAAATCTCTGATTTTTGTTTCTATTTCATTTGCAATTTCTTTATTTGCCTTGAGGTGGCTTTTTACATTTTCTCTTCCTTGTCCAAGACGTGTATTGTTATATGAATAATAAGCACCTGCCTTTTCAAGCACACCAAGTTTTGTTCCTATATCTATTATTTCTCCAAGTTTTGATATGCCTTCATTGTACATTATATCAAATTTTGCCTCTCTAAACGGAGGAGCAACTTTATTTTTTACAACTTTAACTCTCGTTTCATTACCCGTAATATTC
>NODE_1318_length_433_cov_1.529412
GTCCAATGCATCTCCATATGCACGTTTTTTAACTAACTCTAAGTAATTATCACAAAAATCTTTCCAAAAAAATTCTTCTATTGCGCTCAAAGCTTCGCAGTATTCAAACTGTAATAGGTTGTTCGTCGTTTTTTCTATCACTTTATATAATTTGGACAATATCCACTTATCCATCGTCTCACTGATGGAATTTATGCTCAATCCTTGATGTCTTTCCATAAACATGGAAACAAATTTGCTAGCATTCCAAAGTTTCGTAACAAGTCGTTTGCCAATTTTGAAGATATTTTCAGAGTAGACTGTGTCAACTCCAAGTCTTGAGTTTGCTGCCCAATAGCGTACTACGTCAGCTCCATAGGTTTCAAGCATTACATGAGGAGTGATGATATTACCTTTTGATTTACTCATCTTTTTTTTATCATCAGCCAAACAC
>NODE_1320_length_433_cov_1.349673
TTGCAGTTTTAAGGAAAGAGGGCTGTTATAAAGCAAATTTCAATTGCTTGAGAAGTTTGGCTACCAACTACTACAAAACAATACAAAGAGCATAAGTAGCAAAAAAACTTAGTCAAGAATCTGAAGAGCAAGAACTGCACAATATAAAAGATCTTTGTATAGCTTGTATATTAAGTCGTGATTAAAGAATAAAAGTCCTAAAAAAACTATTCTTTTATTATAAATAGTTGCAAGATATACAAGATCTTTTTGTAATTTGCGTATTAAGTTAATTATAAAGCAATAAATTGCTCTATAGACTTGAATAATATGCTTAATATGAGAGGTTGTATGACTACTAAAAAAACAGTATCATTTGATGATATGGATGGAAATACTTATGAGTTAATTATTGATTCTAAAAAGTTACCAAAAGGACTATATAGTGCTATTG
>NODE_1321_length_433_cov_1.251634
AATATACACATGTTAATATAGTAAATATATAAGCTTGCAAAACTGCAACAAATACTTCAAATCCTATTAGTGCAATTATAAACAAAAAAGGTGCAGGTGTAAAAAATATGTTCATATTTATGACGAATCCTGCTATCACTTTGATGATTGTATGACCCGCAATCATATTTGCTGCAAGCCTTATTGATAAACTAATCGGTCTTACTAAATAAGCAAATAATTTAATAATGATGATTATAGGTGCAAGCCACGAAGGAGTTCCTTTTGGTAGCAATATGCGTAAAAATTCTACTCCTCTTTCTTTAAACCCAACAATCGTTATATAAGTAAAAACCACCATTGAGAAAGCGAAGGTAACTATCACATGACTTGTAACTGTGAAACTATAAGGAAGAACACCAACTAAATTACACGATAAAATGAAAATAAATAC
>NODE_1324_length_433_cov_1.127451
AAAGTAGGTTTATTGCTTAAGGTTGCATGATTGCCTTAATAACAATAAAAAAATAATAGAAGCAAAAGATATGGCTTGAAAGTTTTCTAAGGTCTTCACTAAAAATGTCTCAGCTTGACACTGAAATACAATTTGATTTAACTAATCATATATGTAGGTAATGTCAAACACTAGAATGAGGAAATATGGATAAAAAAGTTAGAATAGAATCAGATAGCTTAGGAAAAGTAGAAGTACCAAGTGAACATTACTGGGGAGCGCAGACTCAGCGTTCTTTGGAAAATTTCAAAATTGGTACAGAGAAAATGCCAGAGCCCCTGATTAAAGCGCTAGCAATAGTAAAACTTGCAGCAGCACGTGTTAACATGAAACAGGGTAGCATAGATAATAGAGTAGGGGATGCAATCTGCACAGCGGCACAGGGGGTAGTAGA
>NODE_1365_length_431_cov_1.648026
TTGATAAAAATGAGGACAATTTGTTACGTCCTGATTTAATAGTAAAAATGCCATCAGGAAAGCAAATAATAATAGATGCTAAAGTACCACTTGATTCTTACATGGATGCTATGTCGCAAAATGATTTACAGATACAAAAGGAAAAATTGAAGAATCATTCTCTGGCAATAAAAAAACATATAAATGATCTAGGCAGAAAGGAATATTGGAACCAATTTGAAAATACGCCAGAGCTTGTGGTGCTTTTTTTAACAGGAGAAGGGGTTTTCAGCGCAGCACTAGAATGTGAACCAGCTTTGATAGAAATTGGAATAGAAAAAAAAGTAATTATTGCAACACCAATCACTTTAATTGCGCTACTTAGGGCAGTAGCCTATGGATGGAAGCAAGAGATGATAGCTGAAAATGCAAAGAAAATAAGTGAACTAGGC
>NODE_1388_length_430_cov_2.422442
ATTGCAAGTGGAATTGTTGCGGCTGCAAAAGAAATGAGCATTAAAGTTCCTCTAGTGGTTAGATTATCAGGCACTAACTTCAAAGAAGGAAAAAGAATTTTAGAAGAGTCAGGGCTAAATATTATTGCTGCAGATGAACTTGACGAGGCTGCACAGAAAATAGTACAAGAGGTGAAGTAGAGCATGTCCATTTTAGTAAATAAAGATACAAGATTAATATGCCAGGGTTTTACTGGTGCACAAGGCACATTTCATTCAGAGCAAGCAATTGATTACGGAACGAAAATGGTGGGAGGTGTAACTCCTGGAAAGGGTGGTAGCACTCACCTTAATTTACCGGTTTTTAATACTGTAGCAGAAGCCAAAGAAAAAACCGGTGCAAATGCTACAGTTATATATGTACCTGCTAAATTTGCTGCTGCTGCAATAC
>NODE_1390_length_430_cov_2.333333
GCTCAAGGAAATGAAGCTAAATTGTTTAGCTTCATGGAGGATATGTTTAATAAGTTTTTTGCTTACTCTGTTTGGAAAAAGTTTGCAGCATTTTTACATTATCAAATGTGGGCAAGTCTCCTTATGATACCGGCAATTTTTATAGGGATTGTCTTATATTTCCTGCTGTGTATGTATGCTTACATAATATTCCTTTCTGGTTTTATGGGTATAGCTTTTCTTGTAGCTATAATGCCGCTATTCCTAATCTCTATTTTATTTTCACCACTGAAAAGTCTGTTTGAGGGTTGGATAAAGTTTTGTATTAGTTTCTGTTTGCAGTCAATTATGATATTTACCCTGCTGTCATTACTTGCTGCAATGATAATGAACACCTTTTATAGACAATTAGGTTTTACTGTATGCTATAATAAATGGCTTGAGATAAGGT
>NODE_1391_length_430_cov_1.801980
GCACTTGGAAGTGTGACTCAGATTTTATCCGGTTACTTCAAGTTAAACCTTTATATTCTTGTTCCCTTAATTATTTTATCTAACTTCCTCTGTTTGTTGTATCTAACGTTTACCATCTAACTAAACATCAATAAACAACTTTTCTTTTGGTCATATTGAGCTAAATTTCTTCTCTACACTACCTTTTAAAATGTTTTTATTATTTTTTGTCATAATACGATCAAATACTCCTAATAACCTCTTAAATAAGCTTGGAGTGAGAGAAGAGATAGGATTAACAGATACGTTATTGTTTTTATCATCACCATTTGCTTTGTAGTCTATTGAAATAATCCCCCTACTCTTCCCGCCAGTCAGAAGTTTTCCGATTATAGGGATTTTCAACAAAGATTTGTTAATTGAGTATGCCGGTATTACTTCTCCTTCAACC
>NODE_1392_length_430_cov_1.544554
GTCAAGCTCTTTCAAATACTTTAAATACCAAAGAGAAAGTATAAGCTACTTAGATGTTGTCATTTTCATCTTTTTAGTTACACTATGTAAGCCATGAAATATAGCCTCGCTGATTAAAGAATGGCCTATATTAAGAGCTGAGATGTGAGGTATCTCTTTTATTCTTTTAGCATGTTTATAATTTATGCCATGACCTGCGTGGCATTCTATTCCTAGCTTATTAATGTATTCTGCAGAGTTAATAATAAGTTTTAATTTTTCTTCTGATGGATTATCACAGTAATTCCCTGTGTGAATTTCTATTATGTCAGGCTTTCTTTCTAGCTTATCAAGATATTTTAGTTGATTAATATTTGGATCGATAAACAGTGAGACTTTTATGTCAAAGCTGTGCATTTCCTCTATTATACCAGAAAGTTTACTGTGCATA
>NODE_1393_length_430_cov_1.458746
GTTACAAAGAGCCGTTGATGACATATTTGATAGCTTCTTTACAGGATGGAACCCAGAGCTTTCTAAAAGAGGCAGTAGCCTACTACCAGTTTGTGACCTTTATGAAACAAAGGAAAGCTATTGCCTATCATTAGAGTTACCAGGTATTCCTAAAGAAAGCATAGATATTAGTATATCTGGCGATAACTTAATAGTGAAGGGTGAAAAAACATGTGATAATGAATCAAAAGATAAGCAGTTTTACCATAAAGAAAGGTACTATGGTTCTTTCTATAGATCTATTCAACTTCCAACAAATGTAGAGCAAGATAAGGTATCTGCCAACTTTTTAGATGGGGTATTGCATGTCACCATACCTAAATCAGAGAAACACATCAAGAAAATTGATGTAAAGTAACCAGTAAGTAATAGCAGGCTTCTGACCTTGAGG
>NODE_1394_length_430_cov_1.349835
GTTAGCAATCACTGGAAAGCAGATGTATGACGATTTTCGAAGAATGAGGTTTGTTATTAACAGCAAAAGTCTAGACGAAAATTTAATTGGTGCATTGATAGATGGAGTCGATCAAAATAATAATTTTGATGAAGTTTGGGATAGACATTATAAAAAGCAAGAGATACCTGGCAATAAAAAAACCGACCAATATAAAGAGGAGTTTGAAAGGTTTTACAATCTAGGTAAAGGGTACACTCATCTATTACCAAAAAAAGGAGATAAAAACGAGAATTATCACCCAATTGCAAAAGAAATATTTAAGGAAATGTTTAAATATGCTGAAGCGCAAATTCCAAGCGATCCTCTCTTAGAGGAATTGGTGGTTCTGTCGCATCTATAAATTGTGGTACAAGAAGATCGTTAAACTGGGATTATGGGAGTTATAGAG
>NODE_1397_length_430_cov_1.039604
ATTATGTATCTTCATGTGCCTTCTGCATGGCTTGCTCTTGGAATATACGGACTCATTGCATCACTCAGTTTCATTTCGTTGGTATGGAACAATAGTGTTGCTAGTGTCTTAGCACATGCCGCTGCTCCTGCAGGGACAGTCTTTTCGGCAATATGTTTAATCACAGGTAGCATCTGGGGAAAAGGAACATGGGGTACTTGGTGGGTATGGGATGCAAGGCTTACTTCAATGCTGATTTTGTTTTTTCTGTATGTTGGTTATTTTTCATTGTGGAGCGCTTTTGATAATCAAGCAAGAGCAGAGAAATCATCAGCAGTATTTGCCATTTTTAGTGCTATAAATATTCCCATAGTAAAATTTTCTGTGAATTTATGGTCTACTCTTCATCAGCCAGCAAGTATTTTTAGAAAAGGTGGAGTAGCAATAGAAG
>NODE_1415_length_429_cov_1.039735
TCTTGACACAATTTGCTAATATCTTTATGTCATCTAATTTAACGCTTACTCCATCTTCGTTGCGCAATAAATTTTCAAGCAATACCTTGAGTGAACAAGGCAATTTGGTTAAATTTACTCCTAAGAATTTACCAGCGTTACTTAGGTTAAAGTAGTTATATAACCTTCCATCAATATTTAAAGTCGTCTTTGCATTTAAAGAATTGTTCATCCTGTATTAGTTAAAATTGGAATTACTAGCGCTACTTTTTTGTTGTTGACTTTGCTGCTGATACATAGTTTCAAAATCTATAGGATCTAGCATAAGTGGAGGAAACCCACCACTACTTGTAGTTCTTGCAATTATTTCTCTTGCAAAAGGGAAAAGAAAAGTAGGTCCACCAATAAATAAAGCTTGTCTCACCTCTTCTTCACTTAGCTCTGTAAAGT
>NODE_1429_length_429_cov_0.622517
GTTGAAACAGCTTGGTATAAATCCGGTGGTAGTTCATCACGGAGAATATGAAATTAACTCAGTGTTAAAAATGCTAGGTATGAATGATAAGTTTATAAATGGTGTCAGACTTACAGACAAAAGCACTATGAAAATCATTGAAATGGCACTGTGTGGTTCAATTAACAAAAAAATTGTTCAGCATATTAATTCTGCTGGTGGTTCAGCTATTGGACTATGTGGAAAAGATGGCAACCTCATAAAAGCTGAAAAGATAAGCACTACGCTTAGGGAAAATAGATTAAATATTATTGAAAAAATACTAGACATGGGATTTATCGGTAGACCAACTGAAATCAATCCTGATATATTATTCTTTATTGAAGAATCAGATTCTATACCAGTTATTGCACCTATCGGTTATGGAAAAAATGGAGAAACATATCATAT
