# Supplementary material for: A bioinformatics approach to identifying Wolbachia infections in arthropods
Source: PeerJ. 2018 Sep 3;6:e5486. doi: 10.7717/peerj.5486 (PMC6126470; doi:10.7717/peerj.5486)
Supplement: Supplemental Information 1 — Supplementary figures/tables and code used for data analysis [file peerj-06-5486-s001.zip › Supplement/assembled_genomes/Operophtera_brumata.fasta]

>NODE_1_length_111442_cov_8.673593
GATAATGCTACTTTTCATAAGTCTAATAAGATTTGCTAAAGGAGTTGGTGCAGAAATTTTATATCTTCCTCCATATTCTCCAGATTTCAACAAAATTGAGCATTATTGGTTTGCTATAAAAAACAGAGCCAGGAAAAACATTCCTCTATTCGAATCCTTTCGTCGTGCTGTTGATTCTGCCTTCCTATGACCTGTTCGGACTATTATGAGAAATGCTATAACTGCCTTGAGCGTTTGTTGAAAGGCTTTGTACTAATTTTCTTGATTCAAACAATATGCTAGACTTTAACTTAAAAATCTTTGTAAGTGATCACGACTGAAAGGTATTTTCATGCATTTTTTACCTGAGTGCAATAAGTGTAATTCATTGAGTTTCCAAAATTGATAATGAAGAAAAGCATTACTCGTCTAATAAAAGCAATTCAATACTCCTGTGAAGGAATAAAATCAGCTTTTGTATCAGAAGTTGCGTTTAGACAGGAGTTACTGCTTTTTATAATATGTGTTTCAACTTTGTTTGTTTTAGATGTAAGTAATTTAGAACGTGCAGTAATGGTAAGTAGCCTATTTTTGGTGTTAATTGTAGAAATTATTAACACTGCTTTTGAAACAACAATTGAGCGTATTTCCAGTGAACAACATATACTTTCAAAAAAAGTGAAAGATCTAGGTAGTGCAGCAGTTTTTCTCTCATTAATTAATTTCTTGATAACATGGATGATAATATTGATATGAATGTTGTTAAGATATATTTTCAAATTCACCGATTAAGACTTGCATGTCTTGTGGTAAATCAGAAACAAATTCTATATATTCTTTACTTTTTGGATGATATAAGCCTAGCGTGTGAGCATGTAGTGCCTGTCTATTGAAATTACGGATAAAGTCAGAGTTTTTAGCATGTTTTTCACTTTTACTACTATTTTTTCCGTAAACTTGATCACCAACTACAGAATGTCCTATGTGGCTCATGTGTACTCGAATTTGGTGTGTTCTGCCTGTCTCTAAAGTACATTTAACCAGGCTTGCTTGCCCTATAATTTTCTTCACTGAATAATGAGTGATTGCTAATTTACCTGCTGTTTTTGTGACACACATCATTTCTTTATTACTGCGTTTTGGAGCAATATGGGTTTTTACTGTTCCTTGCAGATTAGGTAATGCTCCCCAAATTACTGCTAAGTATTCCCGTTTTATTTTACGATTTGATAGCAGTTCAGACAAGAAGCTGTGGGATTGTTCATTTTTTGCAATTACCATGAGTCCACTAGTATCTTTATCAAGCCTGTGAACAATTCCTGGTCTTGTATTTGTATATGGAATTTTGCCAAGGTGAGCGATCACTGCATTCAGGAGTGTATCATTGTTTGTTCCAGCACCTGGGTGTACTGTTAATCTACTTTGTTTACTCAGAACTATAATGTCATCATCTTCATAGACGATATCAAGTTTTATGTCATAATTAGGCTCAATTGATGTGGATATGTCAGGTTGAATGAGATGCACCACATACTCTTCACCTGGTTTTACTATGTGATCATTATTAATTATCGGTATACCAAGTAATTTCACCTGCTCATTCTGTATCAATCTTTGCGCTTTACTGCGAGATATGTTGCATTTTTTAGCTACATAAGTATCTAATCTTAATTTTTTCTCTTCACTACTAATATTTAAAGTCCTGAACATGCTACTTCAAATGCTGCATGAACATCTGGATTCACAAAATCAACTTTTGTACTAGGTTGAATTTGAAGGCCGTCTTGTTTTTTAATGTGGCAAATTGTTTGAGAGCCATCTTTCCAGTAAATTATTATTTTATTATCAAAATTCCGTAGCGTTAACTCCCTCTTTTCTTCTTTTTTATCTTTTTCTTCTAGCTTAATAGACTCTAATAAATAATATAGAAAGCCACTTGCTTTACCGTTAACTTTTTTTCTCCATTCATCCATTTTTTCTTGTTCAGATAATTCTTTTTCCAATTTTGCATTTTCTTGCTCCAGCTCTTTCATCCTTTTTTTTGATTTTAATAATCTATTTTTTTCTATTGCTTTTTTCTCTTCATCTCGCTGTTTTTCAAGAGAAGTAGCAGTAATACTGCCTTCACTGCTATTAGGTTCGGTTGATTGAGTTTGTTTATTCTTTAATTCTTCTAGTTCATCTTTTACTTTTTTTAGCTCTTCCTCTAATTTCTTCCTTATCTTTTCCGCCTCTTTTTTTTGCTTTTCCAACATATCTATAAACAAAGGATCATCACTAACTGTGCTTTCCCCAGATTTAAAAAAGCCAACAAATCTGCTTGGTTCAAATCGCTCAACCTTATCTTCAGCGATTTTAATAGCATTATCTAAACTAGAAAAAATACTTTCAATGTTTAGTGAACTTGCTCTTTTTACCAGCCCTTTAGCTTCACTTAAAATGGGCGAGATTTCCTTGTGCAACTCATCCAAATCTTCTTTGATGTCTTCTCTGACTCTTCGTAGATGAACAAGTGTTTCTTTAATTTCATCATTTGCAGGCTTTAGAAGCTTATTATCGAGTAGACCTTTAACTTCATCTAACTGCTTATCAAGTGAGTCAACAATTTTATCTGTAAAATCAGTCAAGTGCTTATCAAGTAATTTTATCAATCGAGATGTAGAATCATTTTCTTCTTCATCTTTTGTCTTTTTTTCCATTACTGATACAACCCCACCTCTTCTGAATGGAAAGAGAATATCCAAATTGTTAAACTTTTTAACAATATTATGATTATTGTTTATCTCATTGTTTTTTAGCTTGCTGAATGTTATACATATCCCAACAATAGCAATGATACTAGCCAGTGCAACTATGGCCCATTCCAAATCCTGAATATTGGCAAAGCTCAGTCTATTTTGTATTAACGCACCAACTATAATTACAGCACTAATTACATATGGTATGGTAAGAAAAATTGCCTTATTCTTATTCTCTTGTCTTTGATCATCTAATATTTTTTTTTGATTTTCAGAGATTGGCAAAATTATTGAAAAGCTTGCTTTTTTGTGACTTGTAAAACTTAAATTTGGTTTTATCTCTATTTTTAGAGCATTTTCAGCAAGTTCACTTATCTCGTTGTCTTTGCCACCTCTAATTTTATCATTTATTAATTCCTCTATCGGCTTTTTTCCTTCTTTTATCTTCTGCTTATGCATATATCTCATAGCAGAAGAGGCTGCAAAAGTTGTTAAAAGAATAATAGAAACCAAAGTGTAAATTGGCATGAATGTTGGGTTAAAAATATCTGTAATAAAGCTTAAATTATTACTAGTTATTATTATTGCAGCTACATAAGCCAAAGAAAATTGAAGCCAAGTATTTACAGCTGCTATAGGTAGAGTGTTACTTACGGAATATTTCTTTGCTGCATGCCATAATCTAGGGAAAAAACCAATAGCATCATCTATTTTGGCAAAATTATGATCTACTTTAACACTTAAAGGATTTATTATATCTAAAGGCATAAACTTCCTAGCACCTAATTAATTATATACTAATAACACTTTTAAAACAAGTTTTTTGGCTTATGCCAAGGACGATTAGAACGGACTTTGCTAACCTTTATGCCACTATTTGCTAGCCAAACAGAGTGTGTGCCATATGCCTCTAAGTCAGAGTATTTGATGATTTTAGTATTGCAAGCTGGATAGTTAAACTTGCTTAACTGAATTACTAGATCGACATTGTTACAATTTTCTAAAATATCTTCTCTTTTATGAGCTAGCAACACTGACTTATTATTTCCTTTATTATATGTACAGTCATAATCATTACATTTTAGCCTTTTGTTTGAATTACTGAATTTAGTGTGATTCAAAATTTGATTCTGCCCGTTTTGTTTAGCCCATGTTTTGACAACAAAGTTCCTATTTTTCCTAGTAAGAGAATATAGTAAACTGTCATCTTCTTTTACAGCAAGATTATCAATACTGACCAGGATGTCAGGGGTTCTATACATAGCGCTAGAGAAAATACCCAGCACAATAAAGAAAATTCCAAAAAAACGCCAATTCCTTTCCCACAAGCATAGCCACAATAACCCAAGTGTTATTATAATAATTGATGAGCCAGGAAAAGTGCGAGTGGGAATAACCAAATACTGAAGACTAGCGATTGCATTTGTTATACACAAGATACTGTCAATTGGGCGCTCTATAAATGGCGCTATAATCCATTCAATACCTAAAGGAATCAATAAAACATAAATTATTCCAAGTGGAATAATAATGAGTGTAACTATTGGTATAGCAATCAAATTTGTGATAATGCCACTGATTGAAAAATAGTTAAAATTGTATATTGTGTACGGAACAGTTGCTAAACTTGCTATGACTGAGCTGATCATTATCGACACAAAATATTTTATTATTTTTATTTTGAATAACTTATTAGCATTGATCTGATAGCTGGCAACTAGTGCCAAAACAGCAGAAAATGACATTTGAAAACCTGGCTTTAAGATTGCTTCTGGCTCCACTATGAGTATCACCGAAGCAGCAAACGCAATTGCTATTAATCCTCGATATTTCCTTTCTATGATTATTGCAACAAGTACCAAGATCACCATGATGTAGGCACGCTGAGCAGAAATTTGCATACCGGTAATCAACAAATAAAAGGTAGTTGGCAAGATAGTAAAGAATGCAGATATTTTTTTAGTGTTATATTTAAGAGTCAAAGTTTCAGATATTGCAAATAAATTACGGAATACTATAAAAAATAGACCAGCAACAAACGATAAATGTAAACCAGATATAGCGAATAAATGTGCTATACCTGAATCTCGTATCGCATTCATAGTTTTTTGATCTATCCCGTCTTTTTTGCCAATTAATAATGCAGAGATTATGTCCGCGTGTGGCTTTTTGGTATTTTGCTGTAGGTTTTCATAGATATATTGACGGAAAGATTCTATATACTCTTGAAATTTTCTTGCTTCAGCCTTTTTGTACAGGACTATTTTGCTTGTTGCAAAGCCTGTTGCACTTATTTTCTGATAATATGCTATTCTTGCAAAATCATATGCATATTCCGAAGGCGCAATTTTTGGAGGAAAGAGTTTTGCTGATAATTTTACTTGATCCCCTATTTTAATGCCTTCTTCCGCTTTTGTTTTAACTGATATTCTGATGTTATCCAGCTTGAACTTCGTGTTTTTTATTTCATAAAGCAAAAATTGTTTATATGAGCCCCTATCGTTAATATCCTTCACTGTAGCAACAATATCTTTCACATACCTTTCCTTATCAAGAATATGAGTATTAACTGAATCTGTTCTGAATTTGCTGGCTGTAAATCCTATGAGCACTGCAATTAAAGAAATGCATAATATTGCGTATTTCCTGTATAATATTGCAATCAGAATTAGTATAGGTGAAAGCAAGAGAAAAATAGATATAGTGAAAGCACAGCTTGGTTCAAAATTTAATGAGAAATAGGTTAAAATTCCTGCACACTGAAAAATAGGGAACCACAATATCAAGTTATATTTTTCATTGCACAGATTGTTATGTATATAATTTACTATCATGTTAAGAAAGGTTAATAGATATATAAATATATGTAATAGTGTGATTTTATTCTTTTATTTATTATTATTACGCATATAATAATAAATAAGCAACGACGCGGGATGGAGCAGCTCGGTAGCTCGTCAGGCTCATAACCTGAAGGTCGTAGGTTCAAATCCTACTCCCGCAACCATCTTTCAATTGTACAAATATTGCGATTTCTTTTATTATAATAGCAATGTTATTTCTAACTCAAAGCTTGTTTTTGACCTGTAGGCTCAATCGTAACATTCAGTAAAAAACTCAGGGTATTTATTGACAAAATTATAGCGGCTGCATGCCTTTTTTCTTTTTTCTTATTACATCAATAATTTCACTATACACTTTATTGTTGTCTTTATCTGCAATTCCAGTAATAACATTACATCTATTAGATTCTTTTATAGCTATTTCTTGAAATCCTTTTCGAATTTTATGATAGAAATCAATGCTCATTTCTTCATACTTATTTTTATCCTTTGCTCTGCTGAGTCCAACTTGAACATCAATATCTAAAATAAATGTGATATCTGGATATTTAATTTCCACTAATTTGTGTAAGTCTCTTATTAGACTCAAGTCAACACCTAGTCCATACCCTTGATACGCAATAGTTGAATCGATAAATCGATCACAAATAACTGTCTTTCCCTCTTTAAGAGCTGGTAGTATTAATTCTTTCATATGTTCATATCTCATTGAGGTAAATAATAAAAGTTCAGAGATGGGATCAATATTATCCTTAAGTAGTGATCCTCTTATTTTTTCTGCAAAATCAGTACCACCTGGTTCTCTAGTCAATACGACATTATTTTCACCGTGAATTTGCTTGAAATAATTTGCAAGTAACTCAGACTGTGTTGTTTTACCAGAACCATCTATTCCTTCGAAGGTTATGAACATAAATTTTATAATTACAATGCTAAATGCAAATAGTGTACATAGAAACCATTTGACATTTAAGCAATAAGATCATAAATTATATACGGTATACAATTCTCTATGAGCTATGGTTACGCTAGACACTCCTAAGATAGATTTAGACTTTACTGCAAAGAATTTCAATCTCTTGGGAGTGGATAACAAATATTATACATTAAGTGACTGCTATGGGGAAAATGGTCTTATTGTAATGTTTATATGCAATCACTGTCCTTACGTTCAATCAATTATTAGCAATCTAGTAAGCGATGTTAATTTGTTGAAAAAAGATTATCAGGTAAACACCGTTGCAATCATGCCAAATGATGTGAATAAGTACCCAGAAGACTCTTTTGAAAACATGATTAATTTTGCAGAGAAAAATAAGTTTACATTTCCATATTTAATTGACAGTAACCAAGAAGTAGCTAAAGAGTATGGTGCTGTTTGTACCCCTGATTTCTTTGGGTTTAACGCTGATTTAAAACTTCGTTATCGTGGACGTTTTAACAATGCAAAAAAAGAGAAAGTTCAAAATTATGAAATAGGAAGTAGTGATTTATTTCAAGCGATGAAATTTATTGCAAAAACTAGCAATCCTCCAATTGACCAAAAATCAAGTATTGGTTGTTCAATAAAATGGTCTAATTCTACAGGTTAAATATTATGCACAGCGGCTCTCAGCATTTGTTTGATATTATAATCTTACTTTCCGCTGCTGTGTTTATAGTCATAGCGTTTTGGAAAATGAATATTAGTCCAGTGCTTGGTTACTTTGTTGCAGGTGCATTGATTGGTTCTCATGGATTTAATCTGATACATTCAGTTGAAGTAATGGATAACTTTGCAGAGTTTGGCGTAGTTTTCCTATTGTTCATTATAGGTCTTGAATTGACATTTGAACGCCTTATCGCTATGCGTAGGCATGTGTTTGGGTTTGGTTCCCTTCAAGTTATAGTTACCATGATAGCAATATGGTGCATTGCTCTTGCCTTTGGAGTAAATACAAACATGGCAGCAGTTATTGGTGGTGGACTTGCACTATCCTCAACAGCAATAGTGTTGCAGGTTCTGCAAGAAAAGGGTTCTCAAGCAAGCCAAGTTGGTAGATTGTCAATAGCAGTGCTACTAATGCAGGACTTTGCAGTGGTACCTCTAATAGTACTAGTGCCCCTGCTTACTGGCAATTCTGAACACAGCTTAATAAGCTCGTTGGCAGGCTCATTAGTGCAAGCAGCTATTGCATTGGTGTTGATATTTGTAACTGGTAGGTTATTACTGAGGCCATTGTTTTCGGTTATTGCCAAAATGGAGAGTAATGAAATCTTTATATCAACAACACTTCTGATAATATTAGGATCAGCATTTATTACTGAACAATTTCATTTATCAATGGCATTAGGCGCATTTGTTGCTGGGTTACTAGTTGCAGAAACAGAACACAGGAATTCGGTAGAACATGCAGTATTGCCATTTAAAGACTTATTTCTTGGTTTATTCTTTATGACTGTTGGCATGTCTATTGATATTGACCTTTTACTCAATAAGTTACCACTCGTTACTTTATTATCAATTATCCTTATCGTTTTAAAGACGTCCATTATATATACATTGTGTAGATTTTTTGGATTTAGAAGTGCACCTGCAATACAAGCTGGATTACTGCTTGCACAAGGCGGTGAATTTGCATTTATTTTATTCCGTTTAGCAGATGAATTAGATGTACTATCAAGTGAAATCGCTCAAGTGCTTATGATGGTAACTACAGTAACTATGGCTTTTACTCCTCTTTTATCGGGAATTGGAGACTGGATAGCAAATTCATTTAGCACTGAAAAAATAATACTAGACGATGAAGCAATCGAAACAGACACACAAGATCTTTATAACCACGTAATAGTTGCCGGGTTTGGTAGAGTGGGATATATGGTAACGAAAATGCTTACTGCAGAGCATTTAAGTTATGTTGTTGTAGATATTCAATCAAAAATAGTGAAAGAAGGAAAAAATGACAGTTTCCCTATATATCTTGGAGATGCTACAAGATATGAAATTTTAAAATCAGTAGGAATAGAAAGAGCTCAAGCTCTTGTGGTTTCAATAAAGAACGAAGTCACTATAAAGAAAATAGTTTCTCTAGTTGCAACAAACTTCCCACATGTAAATATTATAATACGTTTACCAGATTTGAATAATGTGGAGGTTTATAAAGATCTAGGGGCTAGTAAAATTATTCCCGAGACGTCTGAGATTGGATTGCAGCTAGGTGGAGCAGCATTAAGCTTAAGTGGAATTAGCGAAAGCGGAGTTACATCTTTAAAAGGTAAATTTAGAAAAGGCAACTACAGTATGTTAAAAGACCTTGGTAGTGATAAAGATGAATAATCCTCTATCACTTTAATTAGTGATCAGAAAAACACATTTAATTAAGCAACTATACTCTCTAGAAAGGTGAAATTGACCTTATTGTAACTATGAACAAAATAATAATAAAAAAATTTGGTGGTACTTCGCTAACTGACTTAAATCGAGTTGCAAATCTAATAAAAAACGATATTGAAAAAGGTTATAATGTAATTGCTGTTGTATCTGCTGCTGCAGGATTCACTGACCAAATGGCTTTTCAAGCCAGGCAAATTTCAAATTTAAATTGTAGACAAGAGTTATCAGAGTATGATGTCCTGCTTTCAGCAGGAGAACAAATCTCTTGCGGGTTATTAGCTATCACTCTTCTGTCTGTTGGAGTTAATGCTAAATCATGGCTCGCCTGGCAGTTACCAATTGTAACGGATAATTTTTATTCTGAGTCTAAAATAAAAAAGATAAAAATTGACCATGTAAAAAGATCTTTTGCTGAGGGTTATACTGCTGCAATCATTGCTGGTTTTCAGGGTATACACGATGATAGAATCACTACTTTTGGTAGAGGAGGATCTGATATCTCAGCAATTGCCTTTGCTGTAGTCTTTGGTATTAGGACTTGTGAAATTTTTACTGATATTGACGGAATATATACAGCAGACCCAAAAATTGTTCCAAGGGCACGCAAGCTTAAATCTATCTCTTACAATGAAATATTGGAGATGTCGTCATCTGGTGCTAAAATATTGCATAATCGTTCAGTACAACTTGCAATGAAGCATAATATTAAGGTGCAAGTGTTATCCACTTTTGAGGAAGTAGAAGGCACTACAGTACTACACGAAAAAGATGTACTGGAAAGATACTTAATTACTGGAATAACTTATAGCACTCACGAAGCTCTTGTAACTTTTACTAACTTTGCAAATACTCTGGATACTTTAAGAGATATAGCAGGAGCAAACGTTAAAGTTGACATGATACATGGGTCAAGCTTTTTGATTTCTAAATTTGATGTTGATTTAATGACAAAGTTATTGAACAAAAATGAAAATTATGTCGTAAACAATAATATAGCTAAAATTTCAATAATTGGTATTGGTGTTATGTCTAACACTGAAGTGATGTATCGCACACTCAAGGTTTTAAGCGAAAAAAAGATAGAAATACTTGCTGTCACAATGTCCGAAATCAAGATCAGTATAGTTGTTCAAAAAAAACACGCTGAGGCTTTAATTAGAGATTTACATACCGAATATGAGCTTGATGTATGACAGCACGCTTGAAATTTATTTACTTGATAATTCAAAAAACTTGAAAGAGCAAAGATAGTTATTGAAATTATCTTGATTTACATCGGTTATCCAAGTTTGACATTGAATGCTTAACACCTCCTCCATTAACACCTTTCTGTAATCTTTATCCAGATGCGACATTATATCGTCAAGCAGAAGAAGAGGTGCTTTATTGTAATGAATACACCTTGCTTTTACACTAGATAAGATGATAGAAAGCAGTAATAGCTTTTGCTCTCCAGTAGAACAAAGATTTATTGGCATGTCCCCTTTTTGGCAAAAAACCCAAAAATTATCATTATGTACAGAAAAGGTTACTCTACCAGTTAATGAGTCTTTTTCTCTGTTTTCCTTTAGACGATTCTGAAAATATTCTGCAGTATCGTTCAAAGTTAGCTGACTGCTAAATTTCAAACTTGCCTTTGGAAAAAACTCACAAGAATGGTTATCAATTGTGTCTTGTAATATCTTTAAAACAGATGATCGCATACGTAAAATATCAATTGCATTGGTAGCCATGACGTTTTCAAGACTAGAGAGCCAACTTTCGTCCAAAATATTCTCTCTAAGCAATTTACTTCGCTCATGCTTAGCTTTTCTATATTTCATGTAGCAATAGGTGTAATTTTCTTCAAATAGTGAAACTATACGGTCTAAAAATTTTAACCTGTCACTTGGAGAATTAAGAAGAATATAGTCCATTTGTGGAATTAGCCATATTACATTAGATATTCTATACAAAGATGAGTAGCTTGACTGCGTTTTCCCATCAATTTGTATTAATTTCTTATTAAGATTCTTTCCTATACCAATTGAGTTAAGCTCTGCTCCATTGAAAAAATCATAATACACTACCCAACTTTCATTACTGCGCCTATTTTGCATCTCATTGATTTTTGCTTTTTTCATTCCGTTGCTTTTAGCAAGCAATGAGATTGCTTCAAGTATATTAGTTTTTCCAATACCATTTTTGCCAGTTACTACAACTGGTCTATCATCTAAATCCAGTTCAAAGTTTGAATGACTACGAAAGTTATATAATTTCAGTTTTTTTATATAGCAATGGGTAGTCATTCTTTAATTTATATTCTCCTTACTTCTTCTAGAACCTCATCAACATGTCCACTAACTTTTACGTTTTTCCAGATCTTCACTACTTTACCTTTTTTATCTATTAAAAAAGTAGTGCGCTCTATTCCCATATACTTTTTGCCAAACATACTTTTCTCTACCCAAACACCATACTTTTCCAACATTTCAGCATTTTCATCAGAAACTAAAGAAAATGGCAGAGAATATTTTGCTTTGAAGTTAGCGTGGCACTTAACGCTATCTTTTGATACACCAATTATCACTGTGTCAAAAGAAGAGAAATTTTCTATATTGTCTCTAAAGCCTTTTGCCTCCATTGTGCAGCCCGGAGTATCGTCTTTAGGATAAAAATAAAGAACTACATTTTTTTTATCAAAAAATTCACTCAGTGATAAAATCTCACCAGAATCTGTTGGCAAGCTAAAATCAGGTGCATTATTTCTTATTGTTAATTCCATACTTTGCTCCATTATTAACACTTTTATGGTACTATATTATATTGTAATAGGAAGGGAGGATAAATGAAAGTAGCTTTTCAGATGGATGAAAGTATAAATTTTGAAGCTGATACTACATTTTCATTAATAAAAGAAGCGCAAAGAAGAAGGTACGAAATTTTTGTTTATGTACCTAATAATTTAGCACTCAAGTTAAATCAGCCAATTGCCCTTGCTCAGAAAGTCAGCGTTGATGATTGTAGCTTCATTTCAAAAGAGGATGTAGTAATCAACCTAAATGAAATGGATATCATATTTATCAGACAGAATCCACCATTTGATATGCGGTACATTACAACAACCTATATCTTAGAAAAGACTACTGCGTTAGTAATAAATAATCCAACAGAAATAAGAAACTGTCCTGAAAAATTAATTACTTCACTATTTCTAGAGCTAATTCCTCCAACTTTGATCACTGAAAATATATCGATGATTAGAAATTTTTGTCACGACTATCAAGATATCATCTTGAAACCACTATATAGCTATGGAGGAAATGACGTAATAAGAATACAAGACCAAAATAGCATTCAAGTGGTAGTCGATCTCATGATTGCAAAATATGAATGTCCTGTAATTGCACAAGCATTTTGTAAAAAGATAAATACAGATAAAAGAATACTGCTACTGGATGGAAAGCCAATAGGAGTAATGAAGCGAGTTCCAAAGTCTAGCGGAGAAATCAGAACAAATATGAGGCTTGGAGCAAGTTTTGAATCTATTGAAATGAATGATAGAGACACTGAAATATGTAATAAAATCGGTCCTGAGCTAAAGAAAAGAGGGCTAATATTTGTTGGTATTGATATTATAGATGACTTCCTTCTTGAAATTAACACAACTTCGCCTACGGGAGTAGTTTATATCAATAAGTTGTATAGTAAATCACTAGAAAAAGAACTATGGGATGCATTTGAAGAAAAAGCAATTCGTCAACTAAGTTCTTGAGCTATTGCCTTAATAAATTCAGTAACTCCATTCCTTATTCTTGTTTTCTTAGTATTATTAGCCATATCACGCAATTTTTGACAATTTTGCAATAAATCAACTAGCAACTCTCCTAGATTCTTTTTCGCGTTACTATTTTGCTCAACTATTACAGCTGCTCCCGAATCTTCAATATGTTTTGCATTATAAAATTGATGGTTATCTTTTGAGTGAGGATAAGGAATATATACAGCAGGACGCTCAGCAAGAGTAATCTCTGCTATTGAAGTTGCCCCCGCTCTGCTAATTACCAAATGAGCATTGGCCAGCTTATTTTCCATATCATCGAAAAACTCACTTAACTCACAATCAATTCCTTCACTTTTGTATAGACTCTTGACCTTGTTTATATTTTTCTTCGTACATTGCTGCGTTACTCTAATCCTCTCTTTTACTTCAACAGGTAGATCACAAATTACGCTGCTCACTACATCATCAAAAAAATTTGCACCCTGACTGCCTGCTATTATTAACACGTTTAAAACTGTTTCAGCTCTAGAATAGCCTTGTGCTTCTATATCGACAAAATTTCCTGTAAAAACGCATTTACTACCTTCTGCATACTTAGTCTCTGGAAAGCTAGTTGCAATTAATTTTGCACTCTTGAAAAAGAATCTATTTACTCTCCCTAAAACTGTGTTTTGTTCATGTAAAACTATAGGTATAGAAAGAATCTTTGCTGCAAGAAGAGTTGGAAAAGAAGCGTAGCTACCAAAACCAATGATTAGCTTTGGTTTTAATTTTCTCGTTTGATACAGTGCTAATACACAACTATACATTAACAAAAAGAGAAACTTCAATTTGTTGCCACTTGGCTTGCACAATGGTAAAATATAACTTTCTATATTGATGGTTTTTTGATCAGTGAATAATATACAATTGTGCCCTTGTACCTTTAGTGCTTTTGCTAAGGTTATAGCTGGAAAAACATGCCCACCTGTACCGCCTGTTGCTAGAATAATAGTCATCTGTAAGTAGTAATTTGATAATAGATTGTTAATTATTTTTTAATACTTTGCATGTAAAATTTTATCAAGCTTTATGATAGTTGAGTTAAAAATGCCTAAAAGTAGTGACAGTAAAAAAGAATCTAACGTAAAAAATAAGCCTCAAGAGCAAAGCAGAAGCGGAGGTTTATTAAAAAACATAATAAAAGCTCTTTTTAACTCAGTTGTTGATCTACCTCAGCAAGAACAACTCAATAAAAATATTGATAGACAACAAGGTTTAGACAGTAAAAGAAAAAGCCCAGAGGATCTTAATCAGGAAAAAAAGCTTGAAGTGAAAGAAGCAGCTGAAGGGTTAAAAGAAAAGTTAGAAAAATCTGATATTGGTAATCAATCTATTAGAATTGAATCGCCTAATCAGGATACTTGTAGCTCCAAAACGATAGAACGTTAGTTCAACTATTCAGCGATTCACCATCTGCAGCAAGTACTGACTCATGTATCATCTCTGAAATGGTTGGATGAGGAAAAATCGTAGATTTTATGTCGAAGTCTGTTCCTTCTAGTTGCTTTGCAAGAGCAAAATTGCTAATTAACTCTGTTACTTCCGCACCTATCATGTGGCTACCCAGAAGTTCGCCTGTTTTTTTGTCTATAATTGTTTTCACTAAACCTTCAGTTTCACTTAGTGCAATAGATTTACCATTAAAGTTGGAGTGAAATTTTCCTACTTTTATATCGTATCCACTTTTTATTGCCTGTTCCTCAGTAAGGCCAACGCTTGCTACTTGCGGATGAGAGTAAGTGCAATTTGGTATGCACTCTTTTTTTAACTTATGAGCATTTTTACCGGCAATTTTCTCAACACAGATTACAGCTTCATGACTTGCTTTATGCGCTAAACATGGGGGACCAGCTACATCACCTATTGCATACACACTTGATTCACTTGTTTCATACCACTCATTCGTTTCAATGAAACCAGAAGGACTCAACTTAATTTTTGTATTTTCTAAACCTATATTTTCAGTGTTTGCTTGCACGCCAACTGCAACAATCACCCTATCAAATTCTTTGCTCTCACCACTACTTAGTAACACTTGAGCAAAGTCTTTATTTTTAGTCAAAGCTTTTACGCTACTGTTTGTATATATTTTTATCCTTTGTTTTGTGAATATTTCTTGTGCTAAATTTGAAATATCTTTATCTTCCAGCGGCAAAATAGTGTCTTTTACTTCTATAATTGTTACATCAACTCCCAAAGTACTATAAAAACTTGCAAACTCTATTCCTATCGCACCAGAACCTATGATTAGTAGAGATTTTGGTAACTTCTTTGGAGTCATAGCGTGCTGCGCATTCCATATTAAATCTCCATCTACTTCGATTCCAGGAAGATTTCTTGCCCTTACACCTGTTGCTAAAATGATATGCTTGGAAGAAATTTCCTCCTCCTTTTTGTCATTAAGAATTTTTATAGTACGATTACCTGCAAGTTTACCGAAGCCTTGATGGACTTTGATGTTATTTTTTTTCATCAAATACTCAACACCACTTGATAGCTTATCAACAACGTTCCTTGAATATTTCACTATTGATTGTATATCAAAACTTGTATCCTTTACTTTTATGCCAAATTCTTCTGATCTTCTTATTAATCTATAAACTTCAGACGCTCTAAGTAGCGATTTTGTTGGTATACATCCCCAATTTAAGCATATACCACCCAAATTTTCCTCCTTTTCAACAATTGCAGTTTTAAACCCAAGCTGCGCCGCCCTAATTGCTGCTATATAACCACCAGGACCGCTGCCTATAACTGTAATATCATACTCATTCATCAGTTTTTTTCGTGTGCAAAAGACTATATATAACAGATGGAACCCGTATGATCAATGCTCAGGTGTATAGAAGCGACTTGACAAACCTTCCCACGTTCCTTATCATATCAATAAGAGTATTTATCCTTGTTTTTAATCTCTGCAGATTTAACAACAAAATTCAGTAAAAAACTCAGATATTTATTGGCAAATTACAAAAAATTATAGCGGCTGCATGTCTTTTTTTATTTTTTCTACATTCAGCCAAAACGCGCTTTAAATAAGCGTTAGCACATTATTACAACGCCAATTTACATTATTATAGGGTCAAAACTCACTACTGGGGGATTCTTTTGCCTTTTTTCTATTTGGTAAATTTCTTAATATTTGTAGCTAAAATTTCAGGATGTCATTCCAGCACTTCTTATTACCTGTTCTGGATCCCAGTATCTGGGCACTGGGATGACAAAAACATAAGATGACACCGAAGGGGCTACTCGCATCTTTTTAGCCCAAATCACAATGTTCGTACAGCTGTGACTAGTATGACACCTTCCTTATACAAAAAATTTTTTGATAAAAAAACTGGATTTCAATACTGAGATTACATCCTTTCTAGTGGAGATTGCTCTCAAATCACAATGTTCATACAAATATACTTTATGAATTGCGTTTATAATCTCTAAACACTTCATTAATAGTGTGCCAAGCTTCGACAGCGTTCGTGTTTGTGGTAATATCAGCAAGAGCCTTCCATAAAGCCCAGGCACGGCCACGAGTCCAAGTGCTAGCATCCAACGGAAGCATTGCACGGAAGATTTTTCGGCTTTCTCCTCTAAGCAGCGTCCAAGCAATCATTAGATCGCAAGCGGGATCGCCGATCCCCAATCCTCCAAAATCAATGACGGCACTCAATTTTCCTTCTTGCACCAATAGGTTGCCAGCGCTAACGTCACCATGGACCCACACTGGCAAACCTTTCCAAGCGCTTGCTAGCGCTGCTTCCCAGAGCTCGATTGCAGCATTGGCATCTATTCTATCTTTTAGAACGGCAATTGCTTGCTTTGTCTCAGCATTATAGGTTGTTAGTACCCCTCCACGATAGAAATTATGTGGTCCGGGAAGAGGCCCATCTGTAGTATCTATGCGTTGTAAAGCAGCGAGAAATTGAGCAAGGCTGGTTGCAAAGTTATTCAGATCTGCTATGTGCACAGATGCAGCGGTGTTGCCATCAATCCATTGGTAAATAGACCATTGCCATAGGTAACCCTCACACGACTCTCCCATTGCCAAAGGCTTTGGAATTGAAAGTGGCAGTAAAGGTGCCAACCTGGGTAACCACTTTTGTTCCTTTTCCACCTGCATTGCATACTTTGCAGCGCTTGGCATACGCACAAGCATGTGATCACCCAGACGAAATGTTCTATTGTCCCATCCACCGGGCACGATTTGGCAGATAGACAGATCTTTAAATTGCGGAAACTGGGTGACAACTAAGCGGTGTACAAATGCAGCATCTACTCTTGCTACTTTTTGCACCAATTGTGCCTTAAATTTCTTTCTTTACAATATATCCTACCTGATACAAACAGGGCTACTATAAGATAAATAAGATTCCATGTTGCTAATGAAACACCAAAAATATAATGAGGCCTGTCACAAGACGGAGAGTAATTGGGGTTTAATAGATTATTTCTCAACTCTTCTATGCTAACGTTACCACTTGCTTGCTCTGTACAGCCTAAAACATCATGAAATAAGTGGAGTTCAAGACCTACATGATAAAAAGATATTATTGCACCAATGAGATAGCTGCAAAACATCGCATAGATTAGGATTTTGTTGTCTTTGAACATGTACGCAACTGCAAGTAGCCCTGTAACATAGTAAACTACTCGCTCGTATATGCATAACTTGCATGGTAGCATATTGAAGAAATACTCTAGCACATATGCAAAAATCAGAGCAGCGGCACTTGACAGCAAAAAGATTGTAGAACTGTTATTTATATCTGACATAATTAACGAATTACCACAACAACCGAAAAAGTCAACTTTTGTTTAATAATGTTCTATATAATTATAAAGCGACACATATCACTCTATAACTTTTTTATCTAGCCTCTATGTATGTATTCACAGCTAGATACTGATTTAGTTTGCATACTAGTTACAACCCTAGTATCACTATCTATTTTTGCAATTTCTTCTTTGGTATACAATTCATCCTTGTTTTTCGTCCAGCTATTGTCATATTGAGTATCAACTTCTCCTCCATTGGTTTTAAACCCAAATGTTTCTTGCATAAGCAATCTTGCTTCTTCCAAACGTCTGTTGTAACGTTTGTTAGAATCTTGATAGCTAGATATAAGAAGAAGAACGTCATTAGAAAGAGTGAAATATACTATCTCTTCCATAATTTTGTAAATCTCATGTTCTGATAACTTAAACAAAGGATAATCTTTTTGAAACTTATTCTTTACTTCATTGTAAATTTCCATAATTTTTACTCTACCATCATAGCTTAGAGCAATGATAGCATTTTCAATACTTGCTATACCATCATAGTCATAACCTTTTCTGTCATTTTCAGCAACCAAAAAGCCATGCACAGCCTGAATCTCACCAACTTTCTTATCTTCTTTAGGTAAGATATCAAAATCAAAATAGATCATAGGAGATTTCAATACCAACAACATAAATATACGCATACTGTCTATCTCAACACCAAAATTTTACTTTCTGGAATAGAGTATAGATCTTTGAAATATTGAGATACAGTGTATAAAGGACATTTAGATAGTTCTGTTTTCTTATCTGTTTGTAAGTGAAAGCTAAATTCATACTCTCCTAAATCCAGCTCATTAAAGTCTATAAGCTCTATGTTTTTGTTTGGGTTAAACTCTCTGTTTGATATTTTATTCTCCAACTCTTTACGTTGCGTAGGAGTAAAACCAGATCCATTTATTACTAATTTCACTACACGCGTATCTTCCCTTTTTGCCCAATTGCTCAATCTTTCCAAATATTTTTCTGGAATCGGGTATCCATATCTTTTTGGAAGCTACTGAAATACTAAAGGTGTATCAACCGTGAAAGTATGTGGAGATCCAGGCCTTAAATCTTGTCCTTTATAATTCATAGCAAAAGTACTAAACAAGTTAATACTTTACTATATAATATTAATTTATCAACTACTTATTTAAGTAATATTATTTACTTATTAATAATATTACTAAGATAAAAAAGTATATTATTAGTAAAACAAGATTATCTACTTTACATAGGGGTTTTTATTCTTTTTCAAAAGCAATCTAACTGGTACACCTTCAACAAAGAAGTTTTTTCTAAGACCATTAGTCAAATAACGTTTATAACTCTCATCAACACTTTCCGGGACGTTGCATACCAAAGAAAAAGCTGGAGGTTTGGTGCCAATTTGAGCAATATACTTCATTTTAATCTCTCTACCTTTTATAAGTGGGTGAGAATGTTTTTCCACAGCATCTATTAGCCAATTATTCAGTTTTGCAGTGCTGATCTTCTTGTTTAAGGATTCACTCACTTCAAGACACTTATCTATCACATCACCACAGCGCATACCTTTCAATGCAGAAATTGTTACAGTTGGCACTTCCAAAAATAACCGAGTCACTTCCTGTTGTTTGACAAATTTTATTAACTTACTTCTGTCATCCTTACCTATTAAATCCCACTTATTTAAAACAATGATAATTCCCTTCCCCCCTTTAATTGCAGCTTCAGCAATTGATAAATCCTGCTGCTCAATGCCAAGCAAGGAATCTAACATTAAAATCACTACATGAGAGCGCTTTATTGACTCTATACTTTTTTCAACAAATCTTGATTCTAAGTTATCAACAACATTTGCCTTTCTGCGGATTCCCGCAGTGTCGATGAGAGTGATTAATTTCCCATTATGGTCGTATGAAATATCCACAGAGTCACGCGTGGTACCGGGTTCTGAGCTTACTATTAGTCTATTTTCTGCAAGTAAACTGTTTAAAAAAGTTGATTTTCCAACGTTTGGGCGACCGATGATTGCAATCCTCAGTCTAATGGACTCACTTTCAGGCAGCTCAGTGCCTTCGCTAAGACCTTCAATCACACCAGCTAATGCATCATAAAGATCAACCATGCCAAGATTATGTTCGGCTGAGATGTATACCGGACCTATGAAATTGAAAAACTGCAAATAATCAACATTTTCCGATTTATGACTTTCACATTTGTTTGCTATTAGTATTACAGGTTTATTTGTTTTTCTCTTCAGCCACTTTGCAAACTCTTTGTTCTGCTCGTTTTGCACTTTTGCATCAACAAGAAAGAAAACTACATCTGCACTCGACAAAGAAAACTCTATTTGTTCAATAACTTGTAGTGAAAAACTGGTTTGGTCATTCCATCCTCCTGTATCTATAACTTTAAACTCTAAATCACTAATTCTTCCAATTCCTTCACGCCTATCTCTCGTTACTCCTGGAATGTCACTAACTACCGCTGCTTTTCTTCCCACCAGCCTATTAAATAGAGTTGACTTGCCTGCATTTGGAAGGCCTATTATGACTATTTTCAGCATAGTTTAAGAGCGTATTTTATAAATAGTAAATTATAATCAAAATTTTTTAATTTAACTATTAACTTGATAGATTATATACCTATCCTAAAATTAGGATATTTTATCTTAAGTTTATTATGTAGAATTGGAGGCGCTATGCATAATGCAAATGAAACTTTAATAATGAATTGCGGTCAAGTTGCTCAATTAACTCCTCAAATTTATAAATTAGGGACACCTTATAACAAAAGGACACGTATATATAACTATATAACTTTAGCTAAAGCATTGGAGAATCTCAATGATCCATCCCGGTCACATGAAAATAAGGAGCTTTTTTTGAGTGACAATGATGAAGAAACTAAGAAATTTCTGAGTGTAATTCGAAAAGGAATTGCTGAATATACAGGTAATGATTCTATAGATGTGAGGTTGAGAGGAAAAGAAGATAAATCATTTACTGCATGGGTATCGTTAAAAGAAGGCAGAGGTGAGTTAAAATTTGATAACTCATTTCCTGGTAAAGCCTTAAAGGATAGTAATCCAAAAATTGGAGCTTTTACATTGGTATCTCCAGAAGATAAAAGGTTGGTGCGTGTTTCACAAAGTGATGATGGTGTAAGGCTTTATCAAATACTAAATGAGTCTTGTATAATTAAATTTAACTGGAAAGTGGGTGATAGAGATTGCAGTATTGCTTTAAATATTAGTGGAAATGGTAACGTATTTTGTACTGATTTAAGTGATAATATAAGTCCTGAGGACTTCGAGGAAAACAAAGCTGTAAAAATAAAAATTGGCTATTATGAGAATAAGAAGATGGATAAATATAATGACATGACTCTAGCAAAATTGGTCTCATTGGCTTCAAACTTACAAGGAATTGAAAGAGAAGTTATAACAATTAATCCATCAACAGGTGTAACAAGTGCAAGTGCACAGAATGTTAGTGAGTCTCAGCATTCTCAAAATATTAAATAGAAATTGCTAGCGCATTAATTATCGTACACATACACCGTTGCATGCAGTAACGGTGTATGTGTATAATCAATAGGATTTGTAAGCTCAATAAAGTTTACAACCAATTTGAAAGTTATTTTACTACATGCAAGACTCTGAAATACTAGAAACTCTAAAGATCAAAACATTAGAAGCCGAAAAAGGAGGAGGTCCTGATAGAGTTAACAAGCAACATGAAAAAGGAAAGCTAACCGCTAGAGAAAGGCTGAGTATATTGCTCGATGAAAATTCATTTCAAGAGTATGATAAGTTTGTGAAGCATCACGCAACTGATTTTGGCATGCAAAATGCTGATTTTTTAGGTGATGGAGTTGTAATTGGCCATGGTACTATTCATGGCAGAAAAGTTTTTGTTTATTCTCAGGATTTCACTGTCTTTGGTGGATCACTTGGTGCATCACATGCAAAAAAAATATGCAAAATTATGGATATGGCAATTAATGCCAGGATTCCAATTATCGGACTAAACGACTCTGGTGGAGCTAGAATTCAAGAGGGAGTAAATTCCCTTGCTGGTTACGGAGAAATTTTTCAAAGGAATGTAAATGCATCAGGCGTTATACCACAAATCTCTCTAATCATGGGCCCATGTGCTGGCGGTGCAGTTTACTCTCCAGCGCTAACCGATTTTATTTTCATGGTAAAAAATAGCTCATACATGTTTATAACCGGACCAGATGTAGTGAAAAAAGTTACCTATGAAGATGTAAGCCACGAAGATCTTGGTGGAGCAAAAATTCATACAAGCAAAACAGGAGTAGCAGATTTTGCGTTCAATAACGATGTTGAAATGCTGCTGAGAATCCGTGAATTCCTTACCTTTTTACCAGTAAATAATCAAGAGTCAACGAAATCTGTACCAATCTGCAACTTAATTGATGATGTTGATGAATCTTTGAACACTCTAGTTCCTAGTAATCCTAATACTCCTTATGATATGTATGAACTTATTGAAAAGGTGTGTGATGAAAGGAAATTTTTTGCACTAAAACCCGATTTTGCCCGTAACATCATAATTGGCTTTGGCAGAATTGGAGGAAATACTATTGGTGTTGTTGCAAATCAACCTATGCACCTTGCAGGATGCTTGGATATTGACTCTTCAAGAAAAGCTGCGAGGTTTGTAAGATTTTGTGACGCATTTAACATTCCCATCATCACACTTATTGATGTTCCAGGTTTCCTGCCAGGTACAAATCAAGAATACAATAATATAATACAACACGGAGCGAAACTGCTTTACGCTTATGCTGAAGCGACCGTGCCGAAAATTAGCTTGATCACCAGGAAGGCATACGGTGGTGCATACATTGTCATGAATTCGAAACATCTAAAAGGTGATATAAATTATGCTTGGCCAACCGCTGAAATAGCTGTAATGGGACCTGAAAGTGCAGTTGAAATTATATTTAGGCATGAAAAAGACCAGCAAACGTTAATCAAAGAATATAAAGAGAAATTTGCTAATCCATTTTTTGCTGCATCACATGGATACATTGATGACATTATAGTGCCAAGTAAAACAAGGCATCACTTTCACAAAGCATTAGAGCTACTTAAAAACAAGAAAGTAGAAAGAATATGGAAGAAGCATGATAATCTTCCTTTGTAACTTTACTCTCAGTCTTTATTGTAAGGTCTACAGTGCCGTTACACCAAGTTGGATTACCAATAACGCTAACTTTTGGGTTCCTTTTTTCTATAATATATTCTTATAGCTAAAAAATTACTTCCGCATATTCTAAATCTGATTATAATGACAATTAGAGATACTTTTAGAGCTCAAAAATTTATCTTTGTCTGCAGACTTTTTTTTATTAAACAATCAAACTCATAAAAAAATGTAGCGTATCCTCTTCAGCGTATGTGGGTGCATACACACATACTTAATTTCTGTCGTATGTGCATTGCATTTTTTTCTAATCTTTTTTTTCAAAGGAGGATTTTATGTCCAGAATTCCAGATATTTGACGTTTACTTTAGCTAATAAAAACCAACTGGTACCTGCGGTTTTTATAGCCTCAAAATTTCAATCAAAATTCAACTATCATTCAAAGAAACTTATAGTTATTCTTAGTGTTATTACTGTAGTAACAGCGCTATGATGATAAGAATATACAATCCTTTGTAACTTTCTTCTCAGTCTTTATTATAAGGTGTTCAATAATATGGGAAGAGTAAAGTTTTAAAGAGATAATTAAAATTATCCTTATCACCTACTTAGCAATAAATTATATTTGCTTAATCGTAATTACTTACACTTCTTCAATGTCCTGTTTTATTTATGGCAAACATTAAGCTTAAAAATGTACACAGTCTATTAAATTATATTATTTGTTTTTTCCTTATATACATTCAGTATATGCATTCTGCTATTGCTTTAGATAACTCTTCATCACATTTAAAAAACTCACCTGATTTTTTACCTTTTAGAAAACCTTTTGATAATATAGAAAAAATTATTAGAACTGACAATTTTAGAAGTTTTGATCTTGATAAAAGAAATAAGCTTTATACCAATGCTCATAATAGTATCAGTCTTGTAAATATTATTAATAAAATTATCTTAGCTCAAGATAACTTATTCATACTAGAAAGTAAGCCGTATAATATAGTACTTGTTGATAATCCCAATCTTAGTAGAACTACAGGTGCTGCAGGAAAGGACTATGTAATTATTGAGGGAAGCTTAAAAAAAAATATCAAAGATTATACTAGAGTGATATCACATGAATTAATTCACAGATATATAGGACATATAATAGAGCAAGACAACGATAAGAAAAATGAAATAAAATATAAGTGGTTTTTTGAAGGATTTACGGAATTTTATGGAGTGAAAACCTTACTTGACACGAAACTTATTGATAAAGATGAGTACTTAAAAATAATTAATATTACTTTAAAAGAGTATTTTAATTCTTTAATACCTAATATTGATTTCGAAAAAACAAATCAAAAGCATTTACTTGATCAAAACATAAGCATGTTGAGTTATAACAAAGGTTTTATTCTTGCAATGATAATAGATGAGAAATTAAATGAGGTTAGTAATGGAAGGTATAACTTATTGACTACTATAAATAATATAATAAGTGAAATAACTTCAAAGAAAGTTAATTTTAATGTTGACTTATTTGCAAGTCATTTAAAACATTACTTACCAGAGTCCCTTATAAAAGACATCATAGCCTCTATAAGAGATTCTAGCATACTTCTCAGTCTATTACCCAGTAGATTACTAAATAAAAATTTAACTTTCCAAGATACTGATAAGTATAGTGATATATGCTTTAACTTAACCAGAAGTCTAGAGCTACAAAAGATACGTGGGGTTAAATTAGGTAGTGATTGCCATAATATGGGACTCAAGGATGGTCAAGAACTAAAGTGTTATAGTATTGACTTTAATAGTGGTAATATTAAGTTAAAAGTCCTTGAAAACAAGATACCGAAAGTTATACATTTGAAAGCAAATAAAATGACGAGTAGCATTCCAATATATAAATAGCTCAGATAAATGCTTGACAAAAGCTATAGTAAACCTAGACTTTGCTATTTTAAGGCAAAATAATTATGGTAAACAATAAAGAAAAACAAGTGGATTTATTATTAGAGCTTCTTAGCGCTAATATCGGTCAAGTTAGTAGTAGTGTCATACTTAAAAGAATAGAAAAGCTTTCAGATAATTTTCATGGTAGAAATAATCACAATAGCCATTGTCAGTTTGATAGAGATGGTGGAGGGCATGGTAATATATGCTGGGCAGATAAGATAAAAGAAGACCTGACTGAGAACTATCATAAAAAGGATAGAGAAATTTCTATATAACTTTTCATTAGAGCTATTTTACGGTAATTATTCAAGAGTTGAAGGATTTGGCAAAAGAAGTCCTTTTGTATTACCGTTAATATGTGTTTCCAATAATGGTAATCTCGGCCCACTAGATGATTTGAGAACATGTGTCCCTCATAAGTTTGTTGAATATAACATCAGCAATACTAGTTGGGCTAAGTTCTTATCAGATAAATTTTTTAATAACTTTTTGAGTGATATGGAAAACAGGCCTGACGATTGTAAGCAGTGTTGTTATGAAAATATTTGTGGTGGGGGAAGTTATGGTAACAGGTTTAACCCTGCCAACGTAAGTTTTAATAATCCTTCAGTATATTGTGAGGGATTTTTGGCAAAGGATTATACAATTTCTTTTAATGCATGGATTTTCTAAAGAAAAATTACGGCAGGTATTATTGAATAGTAATACTGAAAAAGCAGCTTAATGGTAGTGTATAAAAGGTATTTACTAGACGTTTTTCTATAATCTAATTAGCATCTAGAGGATTGACTTTATGAATATCGTCCTCTAAACTGCCGTTACCAAGATTCGAACTTGGGACCTCGTCATTACCAATGACGTACTCTACCACCTGAGCTACAACGGCAAGTTCACGTATTATGATAATGAATAACATGAAAAAAAATAAGGAAAAAGAAGAAGAGAGAAAAAGATTGGCAAAAGCTTTAAAGCAAAATATTCTAAAAAGAAAAAAACAGCAACAGAGTAGACAAAGCAGACCCCTTCCAAAATTTGTTTGTGGTGAGGAATTTTTAGGAGAAAGCGCTGCAGAATACCCAAACGTATTTGAGGAAGCTTTAACAACAAAATTACCATCAGAAACTTAAGTTTTGAAGGAGGTATCATGCCAGAACTCCCAGAAGTGGAAGTCATCTCTAACTTCTTATTTGATAAAATCAAAAATAAGAAAATAAGCAATGTTACAGTCAATAATTGGAATTTGCGTGTACCAATAACGAAGAATATTGATGATTTGCTAAAGGGCAAAGTTATAAATGATATCAAGCGTAGAGGTAAATATATAATCTCGAATATAGATGCTAGTATGGCTGTAATCATACACCTCGGCATGAGCGGAAAGCTTATATATGCTGAAGATAATCAAGCACAGAACAAACATGATCATGTGATATTCTTATTTTCTGACAACACTTCACTAATCTTTAATGACCCAAGAAGGTTTGGATTAGTGATTGTTTTAAACAGAGAGCAAGAACTAAATTTTTTTAATAACCTAGGAATAGAACCCCTCACAGATGAATTTAATGGAAATTATTTACAGAAGTTGCTACAGAGCAGAAAAGCAAATATCAAATCAGTATTAATGAATAATAAGCTAATAGTTGGCGTAGGTAACATATATGCTTCTGAGAGCTTATTTAGAGCTCGCATATCACCACTTAGGCTAGCACAAGATTTAACATATATAGAGTGCGAAAAACTTGCTATCGAAATAAAAAATACTCTGAGTGATGCAATTGCTGCTGGTGGTTCAACACTGAAAGATTATGCACAGCCATCTGGATCTGCTGGATACTTTCAAAATAACTTTTACGTATATGGTAAAGTGCAAAAACCTTGCAGAATCTGCAACAATATCATAACACTTATACGACAAAATGGTCGTAGCACTTATTTTTGCAATGCATGTCAGAATTAAATTTTATTTTTGCATATGACACTCTTACCTGAAAAAGATCCTTTTGATTTGTTCTCAAAGTGGTATCAAGAAGTACTTAATTTTCCGTGTAAAGAGTCAACTGCAATGACGCTAGCAACGTGTAGCAAAGACTGCATTCCATCTGCAAGAGTGGTATTACTAAAGGAGTATAGTAAAGAAGGTTTTGTGTTCTTTACTAACGTAAACAGTAGAAAAGGAAAAGAATTGACTGAGAACCCCAAAGCTGCACTCGTATTTCATTGGACAGAATTTTCTAGACAAGTACGAATTGAAGGAGAAGTTAGGCTTCTAAGCGGCAAAAAGGCTGACGAATATTTCTCCTCTCGAGCACGCGATAGTCAAATTAGCGCGTGGTGCTCAAAACAATCAAGAGTTCTGAAAAATTGGCAAGATTTTGAGCAGGCTATAGAATTGAAAGAGAAAGAATTTCACAATACACAAGTTTCTCGTCCTGACTTTTGGGTGGGATTTTGCGTAATCCCAAAGGTAATTGAATTTTGGCAAGAAGGTGAATATAGGAGACACACTAGATTTAGATATACTCTTGTTGAGAAAAGCAATTGGAAAGTGGAACAATTATATCCCTAACGTTAGAGAAAGCTACTCTGCAGATCAAAAATAAAGATTTATTGTCATCCTGATCAAGTAACTTTTTATGGTTTAAAAACTTGTTGTATGTAATGTATTGTAATACTTACGCAAAATATTTTAGTGCATTCTCAAATATGAGCATTCCATCACCATATTTTGGCATAGCCACTCCTGAACGTTTACATTTTTCTTTTTCAAGAGGCCAGTTGTCCTGCTGAGTAAAAAATATTCCTCTCTCTGGGTGAGGCATTAAAGCTAAAACTCTACCACTTTTGTCTGACAAAGCTGCCAGGTCGTATATAGATCCGTTTGGATTGTAAGGAAATTGTAAATTTGCATAGTCACCATTTTCATCAACGTAACGCAGTGCAACGGAATTATTTTCAATCAATTGATTCAAAGTATCTTGATCCATAAAAAATTTGCCTTCCCCATGAGCAATAGGGAGATATAGTTCACTCAGGCCCCGTAGCCAAACAGAATTACTCTGCGGATTAACTCTCACTCTAATCCAACGACATTGGTAATTACCTATATCATTAGAGGTTAAAGCTAGATTAGAGAATTCTGGAACTAACTTTACTAATATCTGGCAACCATTACATATCCCTATAATAAGCTTATCCTGAGATAAGAAATTTTGAAATTCGTCTAACAAGTTGTTTTTTATACGCAAAGCAAACGCATTACCAGCACCAGTGTCATCACCATAGGAAAAACCTCCTGGAATTGCAAGTATATTGCTTAATTTCAGTTCACTTGGATTATCTATAATATCATTAATGTGAACGATTTTTACTTCAATATTATTAATACCAAGCTTTCTGCTACATTCCATAAATGCAAATGCAGTTTCTTTTTCGCAATTTAAGCCATAACCAGATAGGATTGTAATTTTCATGAATCAAAAAACTCAAACTTTCTTTTTACAAAATTTGCTATTAAATTCAAAGCAAATAGCATTAACAATAAAGCTATAATTGCAATGGCAGCAAGCTCAATAAATGCAATTTCAGGACTACTTGACCATATGTATATTTGTACAGGTAAAACAGTTGCCGGATCGAAGAAGGATGTAGGTGTATCAGCAATAAATGCTACCATGCCTATCATAAGTAAAGGGGAAGATTCGCCTAAAATCCTTGCAATTGCAAGCACTGCACCATGTATTATCCGTGGCAACGCAATCGGTAAAGAGTGATCCAATATCACCTTGATGTGAGGTGCACCTAGCGCAAACGCTGCATCTTTTATTGCAATAGGAACGTTTGTAAAGGCATTTTTTGTTGCAATAATAATATTAGGCAGCATCATAAATGAAAGAGTCATCCCGCCAACAAGCGGTGAAGAACGGGGTAAACCAAATATGCCCAAGTAGAGAGTCAGTCCTACCACACCAAATATTATCGAAGGCACTGCAGCAAGGTTATTCATGCTAATTTCTACAATACTGGTTATTAGCCTATTTCTAGGCATAAATTCATAAAGACAGATACCTGACATAATTCCTATTGGCAATGCCAACGCTAAGCATACTATAATTGTCATTAATGAACCGATAAATGCCCCTAAAATCCCTGCATTCTCAGGCTCACAAGAATCAGACTTAAGAAACAGAGACTTATTAAAAAATTTTCTTACTCTTCCCTTCTCTTTTAACCAATCAAGTAATTTAGCATAATGATCATTCAAATGTTTATATTTATTTATTGAATTAATTATACTTGACGCGGTAAACCAGATCTCATATTCACCACTATCTTTTACTTTCTTATGAAAAAATTTCTCTAGTTCTTTGTAAGAATTACGACTTAAAATTTCGTCACCGTCTTTAAAATCAGTTCCTTCAAACACCTTACGTAAAGAATTGTTGAGTAAGCCAATGGACTTATATCGTAAATCACCAGGATTATTAGTTAAAATAAGATCAGCATTTATTTCAACTGGTAATAAAATTTTCGTTACTGTTAAAGCACTGTAAGAGTTAACTAATATACTTAGTAATATACATATAGGACACCCAATTGAGACAATCAGTGCTGTAAAAGAGCAAAAGCATAAAATGTTGTTCTTTTTATTTTTTCTTTTTACACGAGCATGTACGCGCTTAGATTGAAGTAACTTAAGAAAGTTTTTCTTTATTATACCCATTTACTTTTCTTTACATGAGGATTTGAAAAGACTTTCCCCTTTTTCCAGTGCTTGAACTGAGATCTAACAGGCTTTGCCTGCAAATAATTTTTATATTTTCCATGAAAGCACAAACCAAAAGGAGAATCTGGATCCCAGTGTCAAACATTGGGATGACACCACAGCAGGAGGGAAAGTACAGTTGTGCGCCACACACTGGGATAATAAGAGAGAGTTTTGAGATGATACAATTGACATCACTCCCTATTGTATCTACTTAGATTTTTTTTTAACATAAGTAGTACGTTCTTTGATCCTTGCAGCTTTCCCAAATAGCTTGCACAGATAATATAATTTTGCTCTACGGACCTTTCCCTTTCTCATCACTTGTACTGAAATTAATGCAGGAGAGTAAACAAAAAATTGTGATACTATACTTTCTCCATGACTTACCTTTCTAACTGAAAAAGAAGAGTGTAATCCACGATTTCTTTTTGATATACATACGCCCTCAAATATCTGTATACGCTCACCCGTACTATCAACTACCTTAAAAGTGACCTTCAAATCATCGCCAGGACAAAAAGCTGGCATCTCTTTGGCTAACCTTTGTATTTGTTGTTCGTTAAATTTTTCAAGTAAGTTTGTCATTTATCATCTCCATTCAACAATTCAGGTCGACGTTCCTTTGTTCTAACATATGACTGTTCCCTTCTCCAATCACTTATTTTTCTGTGATTGCCAGACAACAGAACCTCAGGAACTTTGTACCTACTCCACTGCTCAGGTCTAGTATATTGAGGATATTCAAGCATACCACCACTATAACTAAAACTTTCTTCAGCAACGCTATCGAAATTATTTACTACACCTGGAAGAAGCCTAATACATGCATCAAGAACCACCATCGCAGCTGGCTCACCTCCCGAAAGTATATAATCTCCAATACTTAACTCATAAGGAGTATACACATCAATTACTCTTTGGTCAACACCTTCAAATCGACCACACAATATTGTTACATGAGGAATTTCTGTTAACTCCTTCGCAATTCTCTGATTAAATTTTGTACCAGATGGAGTCATATAAATAAATCTAGTATTTTTATGAGCAGAAAGCACATTATCAACTGCATTACCAATCACATCTGGGCGCATAACCATCCCTGCTCCACCTCCATATGGAACATCATCCACAGTTGAATGTTTATCTTTAGCAAAAGAACGAATATTTACTATTTCAAGATTCCATATTTTTTTTTCCAACGCTTTTCCGGCAAGAGAATAGTTCAAAAACCCGGGGAACATTTCTGGAAATATGGTTAATATTGTAACACTAAACGTCATTAGCAAATTTGTAGTAAACTAAGCAGCAATTTGATATTATCTTATAGTATACAGCTAAATTAATCATGTCACTGAATAAAACGATATACGAAGGTAAAGCCAAAGTCATTATTGAAACTGAAGACTCATCAACTGTTATACAGTACTTTAAAGATGATGTTACAGCATTCAATAAGGAAAAATATGAAATTATTGAGGGCAAAGGAATAATTAATAATCATGTTAGTGCTTTTATCATGGAAAAGCTTGAAGAAGCAGGAATTAGCACGCACTTTATAAAAGCTCTAAACGAAAGAGAACAGCTAGTCAAAAAGCTCAAGATAATACCTCTTGAGGTAGTGGTTAGAAATATTGCAGCTGGCAGCTTTTGCAAACGTTTTAATATCAAAGAAGGTGAGGCACTTACATCTCCTATAATCGAGTTTTTTTACAAAAATGATGACCTAGCTGACCCAATGGTGAATGAAAATCACATACTATATTTTGGTTGGTTATCCCATAAAGAAATGGAAGAAGTTAAAACTACAACTTTAAAGATCAACAAAATCTTAGTCGACCTATTTTCAAATGCAAATATATATTTAGTTGATCTCAAGTTAGAATTTGGCAAATTGATAAACAACAGCACTAAAATCATTTTAGCCGATGAAATCAGCCCTGATAATTGTAGGCTATGGGATAAAAATACTCATAAAAAGCTAGACAAAGATGTTTTCCGTTTAAATCTAGGAAACTTAAAGGAAGCATACTCAGAAGTTGCAAAAAGACTGTCGGTAAAGTTAGACTAACTAAATACTACTCTATCAAGTGGAGGCTGACATGCTTCATCAAGTTTTCCAATAATCTCAATTTTTTCTCCACGCTTTTGGAAATGGCTTTCCACATCCTTCATATTATCGGGATCTACAATCAGTACTATACCTATGCCGCAATTAAATGTTTTTAACATTTCTCTCTTTTCTATTTTACCTTCTTCTTTCAGCCATAAAAATATATCTGGCCATTTCCAAGAATTAATATTTATGTCTACAAATAAATTTCCTGAGAGAATTCTTGGAATATTGTCTATTAACCCGCCACCTGTTATATGCGCAATGCCTTTTACCTTTGGCATAATAGGCAACAAAGAATCAACATATATCTTTGTTGGCTTAAGTAATATTTCACCCCAAGATTTATTATTCCATGGAGATATATCATTATAATTTATACCTAAGCTTTTAAAAATATGGCGCACCAAAGAAAATCCATTTGAGTGAATTCCATTTGATTCTAAACCAACTACACAGTCACCTGCTTTCATTATACTACAATTTGGAAGAATTTGCTTTCGATCAACAACACCAACCACAAACCCTGCAAGGTCATAGTGATTGTTACCATACATTCCAGGCATTTCTGCAGTTTCTCCACCAACTAATGCTATTTTAGATTCCTTGCACCCTTCTGCAATGCCCTGGATTACAGACAATAAAACGTTTTTGTTTAAAACGCCTGTTGCAAAGTAATCAAGGAAAAATAAAGGTGTTGCTCCTTGTGCAAGTAAATCATTTACACACATTGCAACTAAGTCTATACCTATAGTATCATGCTTATTCACCTCTTGAGCTATTAATAGTTTTGTGCCCACTCCATCAGTTGAGGAAACAAGTACTGGATGGTCGTATTTCTTACTCAGCGAAGAAAAGTCAAACAATGCGGAAAATGATCCTACTTCACTAATTACTTCTTCTCCTTTAGTCTTTTCAATAATAGGTTTAACTTTTTTTATTAGTTCATTATATAGTTTAAGGTCTATTCCAGATTTAGCATAAGTATTCATAACGCCTTCACAAATCTTATAATTATTAATACTACATTAATGCTTTGACACAAAAAGCGCAACGAAACTTTCTCTTAAATTGACTACTACATGCCTACCAATATAGGGTTAACTTAAATCATTTATACTTTTATCCAATGAATAAAAACATAATGTTAATAACAGAGTGCCTATCAGGACGAATTCTTCATGATTTTGCTAGTTCTATGCAAGGAATAGTGGGTGGATTGGAAGAGCTTGAAGAAAACAACCCTAATATGCAAAACGAAGCATTGTCATTGCTTAAAGAAAGCTCCGATGATTTAATATATAAATATAAAGTTATGAAGCAAGCGTATTCTCATTCATCAGATAATTGCAGCTTTGTTAAGACTAAATCCAATATAGAAAATTATTTATTAAAAAAAAAAGTAAAGCTTCAGTGGAGAGTAAGTGAATGTCCTACAGAAAACTTAATTGAAAAAATAAATAAGATAATTTCCAATATGGTGATAACTATAATCAGTGCAGTGGCACAAATTGAATTAGTGTCTATTTTACTGACTAAAACAGAAGATAAAACACTACTCACTATAAAAGTAGTAAATGAACATAAATCAATAAGTACATTATTAGTGAGCAAATTAACAAAAAAAAATGATATTCGTTTGGATACAAAAGACATTATTATCTATATGACTTCTTTACTGTTAGAACAGTATAACACTAAAATCAATTGCACTTGTGAAAGTAATTCACTGAATATAGGCTTAACTATAACTTGAGATGGCTTCATATTTCATAAAAGGGAATCGATACTATAAATTTGAATCTTGGATAAGGAAAGGAAAAATTTTGTGGAGTAACTTAGACATAAAATCTGTAGTTAATTTCTTTGCAGGGAGTGTTAAATAAACTGTGTCAAACCGAGAAGTAAAAATAAAATAGAAACAAAAAATGGAGGTTTGACACAGTTTATTTAACACTCCCCTTTTTCCTGCAGTAATGAATTATTATGAAGCTTGCATTTTCTGTCGCTTACTACTGGGATAGCTTAACAGTTGCAGTACATGTCTATCAATGATAAAATGAAGATCAGTTTATTTTGATACTATGATTAGGGTACTCTTTGTTGCACTATTATTTTTTTGTGGTGGTTATGCACTTGCAAAACAGGAACCAAGACCAATAGCTGGTGATAACCACATAAAGGTAATGAATTATAATCCACAGGCTATACATAAGTACACGGGCTTTTATGGTTATCAATCCAGCATATTGTTTGAGCCAGGGGAGGTAATAGAGAGTCTTTCAATGGGTGATGCAACCGGTTGGCAACTCCTTCCTCAAGGTAATAGATTATTTATTAAGCCTATAGATGATATTGCCGATACTAATGCAACTATAATTACCAACAAAAGAGTTTATTATTTCGAGTTTCATGCTGAAGAAGCAAACGGGCTAGATGATCCAAGGTTAGCATATGAAGTAAGGTTTCTTTATCCACTGTTCAACAGTGATGAAATTTATTCAACGAGTAACGGTGATATTCTAGAGCAAGCTAGTCATACCACTATCCCTGATATAAGTGATATTGAGGTTATAAAGAAAGGCTTGAATTTTAACTATTCCATCTCGCACGTTAAAGGCAGTCAATCAATAATACCAATTAAGGTTTTTGATGACGGAAAATTTACATATCTACAATTTAATAAAATAAACTCTGATTTCCCGGCAGTTTTTATGGTTGATTCTGCAGGATATGAATCCTTGATAAATTTTCGTACAGTTGATGACTACCTGATAATTGAAAGAGTAAGCTCGGTATTTACCTTAAGAAACGGATCAAGCACAGTCTGCCTGTTTAATGAAAACATACCTTTCAAAAAAGGTAAGTGATTAAAGGCTATAGTATTCTTATAGGTGCAAAATTCTTTCTATGGTGCTTCGTAATTCCATGAAGGCCAATAGCGCTGAGGTGTTCTTTTGTTCCATATCCCTTATTTTTATACCAATTATATTGAGGATGTTTATTATGCAATTCTTCCATAAGCCGATCTCTTGTAACTTTTGCAACGATTGAAGCGGCTGCAATTGATATACTTAAACTATCACCATTCACTATAGATTTTACTTGCCATTTTACTTCAGGTGGTTGATTACCATCAACTAGCACATAATCTAGTTCTAGATTCAAGTTTGCCAACGCACGTTTCATTGAAAGCTTTGTTGCTTGCAAAATATTGTATGAGTTTATTTCTTCTACGCTTGCCATTCCTATACCAAATTTTGCAACAGACGTTATTTTTTCGTATAGAACTTGCCTACACTTAGGGGTTAGCTTTTTTGAGTCGTTTATTCCATCAATAACCGTATCTCTATCAGTAAATATTACAGCTGCAGATATCACTGGACCGGCAAGCGGACCTCTTCCTACTTCATCTACTCCTGCTATAATTCCTGATAATGTATTTTCTAATGAAAAGTCTGGATATTTCATAATTCCTATAATAAGAAAGTTAAAGCAAAAATCGAACAAACGATAGAAATTATCCAAAATTTTATAACTATTGTATTTTCTGACCACCCTTTCTTTTCAAAGTGATGATGTATTGGTGTCATAAGGAAAATTCTTCTTCCTGCTCCATATCTAAATTTTGTATATTTAAAATATGATACCTGAATAATCACAGATAAAGTCTCTATTACAAAGATTATTCCAATAACGGCAAAAAGCATTTCTTTTTTAATTAGAACACTAGTGAGTCCTAAAGCTGCACCGATTGATAGGCTTCCAACATCACCCATAAATATTTTTGCTGGATGTGTGTTAAACCACAAGAAACTTAAAATAGCTCCTATAAATGCAATGCAGAATAAAGTAATGTTTACATCTGTCTGAGTGATGTATGCAATTAGCCCCAAAAAAGCAAAGGAAGTAATGGCTTGAGTTGCAGCAAGGCCATCTAGGCCATCTGTAAGATTCACAGCATTAGAAGAGCCGACAATTACAAATGCAGCAAACGGAAGATATAGATAGCCAAGGTCGATTGCTACTTCTCTAAATAGAGAAATTTTTGTAAAACCTTCAGCAGATTGTAGCTTAAGTATAAACATACAGACCAGAGTAACGACAAACTGAATAAGTATTTTGGTTTTTGCACTTAAACCTCGGTGGTGATTTGTCTTCAATTTTAAATAGTCATCAATAAATCCAAGTAGAGCAAAAAATAGAGTTATAAATACCAGCAATGAAATTTCTGGTGTTAATTGAGTCCAAAGCAGGATTGGTAATAAAGCAGAAGTTAGTATTATTATTCCACCCATAGGTGGTATATTCTTTTTTGTTATTAAATGACTTTCTGGTCCATATGATCTGATTGGTTGTCCATCTTTACTTATCTTTTTTAGAAGTTTTATAAAATAGGGAAAGAGAATAAACCCAAAAATAAATGAGATAAAAAACGTCTTTGTAGATGAGATCACCTGCCTATTCAAAATTAACTAGATATTATACCAAAAGCTTTACCTAATCTCAATTTATACCTTTTTATCAGCTCATTTTATTTGGAGTAAATTTAGTTATTGATTAGCTATAGCAAAGTTTACATACTGATATTTAGTTAATGGTAAGAGGTAGCATATGTTAGATTATATTAAAAAGCTTTTGTGGGCTACTACAGTACCTGATAATGAGAGTAGAGTTAAAAGTTCTTACATGCATATAGTAGAGAAACCTTCTTTTGGTGATGCAGCTTCAAAGTTGAGTAAGGAAGAAAGGTCAGAAGAGCATCTTGTTCTTCTAAAAGGTAAAGGCAATAGCTCTGGTACAACTGTAACAGAAGGATCGTCTAGTATTCAGAATGCAGTATCAGGCAAGAACAAGCGTGAATATATTAAATTAGACAGTGATGAAGAATTGGATAAATTCTTTAAGTTACAGAATGATCCAGACACTAATACTACAAACAAAGAACCTTTTTCTCCGAAGAAAGGAGAATCTCACTATCATGGTAAAGAGATTGTAGGCAAGATTGCTGACCAAATTAAGGCAGAGATATCGAAGGTATATACCATAGAGTCCATAATGATAAAAGAAGGCAAAAGGGAAGGTAATATTGTTTACCCCACCGTGAGAGTTGTGCTACATGCCAATAAAGAAGGAGTAGATATAGCTAAACTTCTAGGCGGTAGTATATGTAAAGAGTATGGTGTAAGAACAATTACATTTTGTCATCCTAATCAAGAAAAAAAGAGAGGGGCATGTTGCTATATTAATAATGATAGTGATAATGAGGAAAGAGTTTATGAAATAATTAGTGGGTTATATGAAATGACTTTAAAGTGGTATGTTGATGGAAGAGAATGCAAAATTAAAGTTAACATTGATGGTAATAATGGTGTAACTCTCCTTGAAGGCAACGGTGTTACTGCAGAGCAGTTGCGTGCAAATAAAGAAGTCAAAATAGGTAAGAGACGTGAACCAAAATCTTTATATGAAGCGTTAGTACCGCAATTGCAACAAAAGAGCTCTGAATCAGTCAAGGTTTTACAGCAGCCTTCAACAGATGTAACAAATGTGACAACAACACCAACTTCTACTTCTCAGAGATGTAGGTATCCTCTTATCTAAATAAGGAAAAGCGAAAATAGTATGAGTTGCTTGCAAATGTAAGTAACTTGTACTTCTATGATGAATAACACAATATTACCAAGAAATTTCTATGAACGGCCAACTTTAACCGTAGCTGGGGAGCTGCTAGGCAAGATGCTGAAATTTTCTAATTTTAGTGGAATAATAACTGAAGTTGAAGCGTATATAGGAATGGATGACCCAGCTTGTCATGCAGCAAGAGGCTATACTAATCGAACCTCAGTAATGTTTGGTACGCCAGGGTTTTCGTACGTATATTTTATATATGGAATGTACTATTGTCTAAATATTGTAACAGAAGCAGAAGGATTCCCAGCAGCAGTGTTAATACGAGGATTAAAGCTCACTGAACCGCTTGAAGCAAATTTAGGCGGGCCAGGCATACTGTGCAAAAAATTAAACATTACAAAAGAACATAATAAACAAGACCTTACTATAAGTCATGAATTTTGTCTCTATGAATATCACCTCAAACCAGATTATGTGTGCACTCCAAGAATCGGAATTAGTAAAGGCAAGGAGAAATTTTGGCGATTTAAAAGTTGCGTTTTAGCAGACATGCCTAAAATCACACTCAACAATAAATATTAGACCTCCTGCATAAACTAGATAAAAAGGCAAATAGCCTTTTATGTTTACCAACAATAGACTTCTTGGATAACCTAAGGATATTTTTTGATCTTCTATGGGGGAGTTGAACATTCCCTTTTTATAAAACTTTTGCATACTCCTATTTAACTTTAATAGCTCTTTATCTTCCTGAAATCTGGATGTTTTATCAATGCATCTTCTATTCAGCCGTTAGCAAGAACTTTCACTTATTTCATAGCTTTGCACTATATGGAAATATGTACGGTATTTACACAAATATTCGAGTGCTATTAATAAATATATTTGGTTTTCCTCCTCTTGCCTTTTTCTTGGCCTCTTCCTCTATTAAAATTTCTATTATTTTTCCAATGTTTTTCTTTTTACTCCTCTTAGTCTTCGAAGCTTCTCTTCATCAAGTTTACTTATCTGCTCAAAATTTATACCTTCCCTAATATTGCTTCTACTACTTGTTTCTTAAGTTATCCAAGAAGTCTATTGTCTGTTCAGATACGAGGTAGCTGCTGCCATTTGAAATATTTTATTCACCTAAAATTACATTCTACCTATTTTAAAAGTAGTTTAAAAAAACTTTATAGACTGCATACAAAAGACCTAACATCTTTAGCAATGCCTTCATAAATCCTTACTAAATCCTCACTTAGTATTGAAGGATTTCCACAATCAGAAGCACTACATATTTGCGGATCTAGAGGAACTCTGCTCAAGAGTTTGACTCCCAGCTCTTCAGACATTTTTTTTGCACCACCTTTTCCAAATATGTGTATTTTTGAATTATCTTGAACAAAATAGCTCATATTTTCCACAATGCCGATAATTGGCACGCTGAGCTTTGTGAACATATCATAAATTTTTTGTGCATCGATTAAAGCAAGCTCCTGTGGAGTTGAAACTATTATTGCTCCAGTTAAACTAAAATTCTCCATCAGACTTAAATGTACATCGCCAGTGCCAGGCGGTGTATCAATGATTAAATATTCTATATCAGACCACCTTGTTCCCATTAGCAAATTGTAAAGTGCTTTTGTGATCATAGGTCCACGCCATATTACTGCGCGGTCCTTATCAATAAAATAGCCAATTGAAATAGTATAGAGACCATGTTTCTCTATAGGCATTGCTTTACCACTCTGTATTTCTGGTTTTAATTTCTCAGTGCCCAACATTTTAGGAATCGAAGGACCATATATATCTGCATCAACTAGCGCAACTTTATGTTTTAATTCTGCTAACGAAAGAGCTAGATTTAGTGCAACTGTCGACTTACCCACACCTCCTTTACCGGAAGCAACGACAATTATATTTTTCACTCCTTCGATATGAAGTTTAGCTTTTTGTTGCCTAGCTTGTTTTTGACCAGTAGCAACTACAGTAACCTTTCCTACTCCCGGTATCGCCTTAACAGCTTGCTCACAATTTTTTCTTAATTCTTCATTTGGCTCAGTAACTTCAAGAGCAAAAGCAACATCTTTACCCTTAATAACAATTGAGGATACTACACCAACATTCTTACCACTTTTCTTCTCTATAACCTTTTTTAGGCTCTCTCTTACGATTTCCTCATTAACCTGTGTAAAATTTTTCCAGAACATATGATGAAATTTTTTCTATTGGTGTATACTAACATAGAATAATTAAACTGCACTGACTTTAAAACGAGGTTACAAGAATATGCTAAATCATCAAAATTTAACACGAAAACAAAAAGATTTGTATTTTTAGCTAAAAAGATCTATATGGAATGGAAGGAGCATCAGCGATATCTTGGAAGCAGTTTCAGGAAATGATTTACTAAAGTTCTTATCACTTGATATACTACACAATTTCCAAGAGGTGGGGAACGCACTTTAACACTACTTAGCCTAGCTATACATAGAGACAATAATGAATGTGTTAATTCTATTTAGAACAAGCTCAAAACAATGGTATACTACAAGATATTCTTACTGCTCCAAATATTATAAACTATCAAAATGGTTTGATGTACACCTTAACATCGCTTGGCTTTGCCATACATCATAATAAGGGAAGGTATATTAATGTTATTTTAACAACAGCCCAAGAAAATGGTATATTACAAGATATTCTTTCTTCTAGAAATATTGTACAGTATTTAAGTATTATAGCGTGTACTTTAACGCCACTTAACTTTGCTATATATAAAGGCAATAACGAATGTATCAATTCTATTTTAATACGAGTTCAAAACAGTGATACACTACGAAATATCTTTACTTCTAAAGATATTGTGCAGTTTCCAGGCGTGACGTATGTCATTAAACCATTTGCCTTTGCTATATATAAAGGTAATAATGAATGTGTCAATTCTACTTTAATACGAGCTAAAAATAGTAGCATGCTACAAGATGCATTTACTGAAGTAAGTACTGTACTGTTTCCATATGGTAGATATACTTTGAATGCTTGTGAGCTAGCTGTAGTTGTTAATGAGAACAATGCTAGTATTAGGACTGCATTAGATAATGTATCTATTTCTTCTAGGTATGTTAGAGAAAATAGCAAAGTTAATTAATTTCTTAAGTAACTCTTTCTTGCAAGTACTACTTTTTTATGTATCTGTTCAGGCAATGGCGTTAACTTAAGAGAATGAATTAGCAAGCTCTCCTAAAGACATTATGGCGTTTAGGCTTATCTACTTTATTGCGGCTATACAATCTTCACGTTAACTTTAGTGCGTATTTTAAAAAGGGCTTGAAAGTTTTTTGGTGCTAATAAGCACCTGATAAAGTTTCTGTCTCATTACACCAAATAAAACTGAAAAATTTAAACGATACTCAGCAATTTGATCTGGGTTCCAAGGCTCTTGTGCATTACACATATGAAGTATTGCACATGACCAAGTTTGCACAAAATTCTTGTTTCTAAATTTATCCCAGAAAAATTCTCTAATTCTGCTTCTACTTTGAGTCGTTTATAGCACTCCTCTATGTGACACTTAATAGATAAGCTTTACTGATATCTTCTTTATTGAAATAAAATAGAAACCAAAGGTCCTATTTTTTACAGTATTTTATTCCTTAACATCTTTTCTTAAGTTGACGCTATTGGGCTTTGTTGCATCGCTATCTACGATGAATAAAAGATAAAATGTAGAATATCAGTAGCTTATTATTCTAGCATTTATAGTAAGGACAATCAGTAAATATCTAAATTTAAGTAAAAGAAGTTTTACTATCATTCACTAATCTAGCTAGAATTCAAGAATTTCAATGCTTTAGCTATTTTAAGTAGAATTAAATTTACTAGTACAAACAATAAATTACTATTCTTAAATTTAATCAGATAGATTGCAAAAAATAAGATTTTCAATAAGCTGCTTGTATAGTTAGCCTTTCATAGATAGTGATGCAACAAAGCCCGCTGGAATCTAGTTCATATTATATATTTATCTGATAAGTTCCATGTATGTGTAATTTATTTAAATTGACTTCTTATCATATAATTAAATACATTATTGAAAATTAAAGGTAAGGTTATAGCAATGGAAATTTCAAATTGGCACGAATTATTGAGTTTAGTTAATGTTGACAAAGATTTAAGCAAAGATAACGTAATTGAAAAAATACAAAATGAGCTGAAAAGATATTCAAAGGAATATGAAGAGTGGGAAAAGTCTGGCTTTGATATAAATTATGTGTTTAAAGATGGTGAAAAAGCGACTCTTTTGCACTTGGTGGCTTCCTTTAACCTAGAAAATATAGCGAAGGCTCTCATGGAAAAAAGGGCAAATGTTAATGAAAAAGATGTAAAAGGAGATACTCCTTTACATAATACTACTTATCTTGATAGTATAAACATAGCAAACGCTCTCATAGAAAAAGGTGCAGATGTTAATGCAATAAATATATGGAGAAGGACTCCTTTACACTATGCTGCTTTATTTCGCAGTATGGCCATAATAGATGCTCTTGTGGAAAGAGGTGTCAATGTTAATGCAGTAGATATGTGGGGAGAGACTCCTTTATACTATCTTAATTGTCCAGCAATTAAGAAAGGGTGGATTGCCGGTGGAGTAACTGCATTATTAGGTACTGCTATATCTATAGCACTTTTTACAGCCGGAGCAATTACAGCTGAGTTAATACCTATAGTTATAGCAGTAGTTGCAATTACAGCAACAGCATTAATAGTTGGCAATGCTATATATAAATTGTCAAAGCCTGACACTCAAGTTGATAAACCAATCTCAGCAAATCGACAGCAAGAAACTGCTAGCGATAGTAGGGTTGCCTAGCGATTCTGCCACAGTGTCAGCTGCTTTAATGATATCCATTTGTTCCTATAATTGTCTTTTCTTGGCTACCTTATTTTGCTATTCTGCTGAACAGAGACAAATTTACTTTCTTACTTCACTCACTAAAATTTTAATATGTCGTTTCTTTCCTGCAGATAATTTTATAAATGGCTGACCTTTAAAGCTTTCAGAGTTTATTGTATAGTTAACATCGTTTATAGTATTATCATTAACTTTGCATCCATTGCCTTGTATTAAACGCTTTGCCGCACCTTTTGAAGGTTCAAAACCGGTGTCATACAGCAGGTCTATCAAGGGTATACCATTTGCAATTTGTTCTTTTGTAATAGTGTAACCAGAAAGCAATGAACTGTCTTCATTTTCAAAAGCAGAGATTGCAGCAGATCGTGCAAGTTCGGCTTCTTTGCAACCGTGACATATTTTCGTCACTTCTGTTGCCAAAACCTTTTTTGCTTCGTTTGTTTCTTGATCCTTCAAGGACTCTAGTTTTTTAATTTCATCAGTTGGTAAATCAGTGAAAAGTCTCAAGAAACGACCAACATCTTGATCATCAACATTGCGAAAATATTGCCAGTAATCATAAGAATTTAGCATGCTGCCATCAAGCCATACTGCCCCACTTTCAGTTTTGCCCATCTTTTTTCCTTGTGCGTTTAATAAAAGAGGTGTGGTAAGACCAAACAGCTCAGGTAAATTTAACTTTTTGCTAAGTTCAATTCCGTTTACTATATTTCCCCATTGGTCTGACCCTCCAATCTGGAAACGACAGCCATACTTTTTATTCAACTCGACAAAATCATAGGCTTGTAACAACATGTAATTAAACTCGAGAAAGCTTAGATTTTGCTCCCTATCTAGCCTAATTTTCACACTATCAAAGCCTAACATGCGATTTACAGAAAAATGTGTCCCTATATCACGCAAAAAGTCTATATATTTTATGTTATCTAACCAATCTGCGTTGTTTACTATGATTGCACCAGTTTTTCCATAATCGAAAGATATCATCTTCTCGAGGGTTTTCTTTATACCAAGTATATTTTGATTGATATCTTCTATCGGCAAGACGCTTCTTGCTTTGTCTTTACCAGATGGGTCACCAATTTTTGTTGTGCCACCTCCAAGTAGAACTATTGGCTTATAACCGAATTTTTGTAGGTGACGGAGCATCATGATTTGAATGAGACTGCCAATATGCAAACTTGGTGCCGTACAATCAAACCCAATGTATGCAATTATATAATTATCTTGTGATAATAGCTGGTCTAACCTATCAATGTTTGTACATTGATATAGGTATCCTCTTTCTTGAATGAAGTTTAAAAACTCGGATTTATGTTTCATAATATGTTATTTTGTGTGTAAACGGTGTTGTTAACGATGGTGTCATTCCAGTGCTTGACGCTGGAATCCAGTTTATTATGAAATTTCATCAAAAATGTTGTATAGTGTGCTCGTTTATGATTAAGTTTTCTAGATTCCAGCGTCAAGCACTGGAATGACACCACCAACTTCATAAGGGTTGCCTTCAAAATTACAACATTTGAAAGTGTATACCAGCTACCTGGATAATCAATTCCATAACTCTTCTATCTTATAATATTCTCTTACTTCTGGCCTGAATAGGTGAACCATTATACCTTGAAAATTCACAATCACCCAGTTACCTTCATCCATACCTTCTACATCTATTTTATCATATTGCTTGAGATTTTTCATCACGTGCTCAGCTAATGCTTTTACATGGCGGCTCGAATCACCGGATGCAATGATCATATATTTTGCAATGACAGTTTTATTCTGTACATCAAAAGTAACTATATCTTGACCTTTGTTTTGATCTATTACATCTACAATTGTATTTTTTATTGATTCTGTATCACCATTCATTATTCTAAATTATATAATTTATCTGTAATGATACACTCAAAATTTCTGAATATGAACTATTTTTGATATGTTTCTAGTGTAACGTTTATAATACATATATTTGTAATATATGATAGTTTTCTGATGGTATGATCATTTACTTAATCGGATTTCCGGGTAGTGGCAAACTTACGATTGCAAAAGAGCTGTGTAATATTATTGATGGGGTGATAGTAGACAATAACCTGTTTAATAATATTATATTTGATATGATTGACTTCAGAAATGCTGAGGTTACAAGTGAAATATGGGAAAAAATTTTTGTGATTAGAGAGAATATGTTAGCAATATTGGAAAAATACCATATAGAATCAAAGCATTATATATTTACAAACGAATTGATAAAAGGTGATTCCTATGATCAAAAAGTATACAACTCAGTGGTGAATTTAAGTAAAAAAATGAACGTGGAGATTCTCCCTGTGGTGTTATATTGTAATAGTGGAGAACTAGTAAAGCGCGTTCAATTAAAGGAAAGAGAGCAGGAGAGAAAAATTACTGATTCAGATTTTGCTATGAGAAGAATTAAAGGAAAGAAACTATTTGTCCCTCAAGGTTCACTTGAAATTGATAGCTCAAACTTAAGCGCAAAAGAAGTTGCAAAAAAAATTGTTGAAAAAATGAATAGTAAAAAAGTAGTTGGAACTTCTATGATAGATAATTTAGCAACAGAGAGTATTTGTGATTAGTGAGGAGAAAGAGTATCGCCCTTGTGTTGGCATAATGTTATTTAACAAACAGGGAAATATTTTTATTGGAAAACGTTTTGATAGTGACTCTTATTGGCAGATGCCACAAGGAGGAGTTGATGAAGGTGAAGAGCTAGAGCAGGCAGCGCTACGTGAGCTATTGGAGGAAGTTGGTACTGATGAAGCAGAAGTTGTGGCTCAAAATAAAGAGTGGATATATTACAACTTACCCGAGGAAGTTATACCGATATGCTGGAATGGGAGATATTCTGGCCAAAAGCAAAGGTGGTTCTTAATGAAATTTTGTGGGAAGGATAAGGATATTAATATTAACTATACTGATCATCCAGAGTTCAAAGAGTGGCGTTGGCAAAATGTGGATGATTTGGTAGCCAGTGCTATACCGTTCAAAAAAGAAGTTTATAAAAAAGTGATAGAAGAGTTTTCTTCTATCATAAAAGGATCTATTTATGATAGTTGATTCTCATTGTCATCTAATTTATTTTTCTGATGATGAAATACCAAAGGTAATTTCAAGAGCAGAGCAAAATGGTGTGAGAATTTTGCATAACATACGTATAAGCATTAATGATATCCCTAAATTATTAAAAATCTCTTCATCCTATGATCAAGTCTACTGCTCCGTTGGTATACATCCGCTTGATACTACTGTGGAAAAAGGTGAGTGTATAAATGCTGATGAATTGATTGAATTTACTAAGGGCAAAAAGGTAATTAGTATCGGTGAAACCGGATTAGATTTTTATAAATCTGATAACAAAAGCAATCAAAAAAAAAGTTTTGCATCACACATAGAAGCGGCAAAAGTAACAGGATTACCTTTAGTTATTCACACTAGAAGTGCTGATAGTGAGATGATTGATATGTTAAATTCAGAAATGAAGAAGGACGCTTTTAGTGGAGTAATGCATTGCTTTGCTTCTTCTAAAGAGCTTGCTTATAAGGCTATGGACTTGGGATTATACATTTCATTTTCTGGAATTATTACTTTTAAAAATGCGAACTTACTAAGAGAAATTGCACAAAATGTGCCACGTGAGCGTGTTTTAGTTGAAACTGATGCACCTTACCTGTCACCTGAGCCTTACAGAGGAAAAAAAAATGAACCAGCAATGGTGAAATACGTTGTGAATTGTTTAGCGAAATTATGGAATGAATCGCCAGAAGAAGTAGCAAAAATAACTACAAATAATTTTTTTAGACTGTTTTCGAAGCTTGAGCTCAAAGAAATTCTATAGGGCAATTAATTTAGCTGACAGAGCTCTTTTACTGCACTTACAGATTTATAAAACATCTCTTGTTCACTATCGTTCATTTTAACTTCTAGAACTTTCTCAACTCCATTTTTGCCAATAATAGTAGGAACACCAATGAATAAGTCTTTCACACCATATTCACCATTAAGATAAGCAGCGCATGGTAATATACGCCTTTTATCTTTTAAGTATGATTCTAGCATGCTTATGGCTGAAGATGCAGGAGCATAGTATGCAGATCCAGATTTAAGTAGATCAACTATTTCTTTTCCACCATTACGAGTGCGCTCAACTATTTCATCAACTTTTCCTCGCGTAATCACACCCATCTCAATGATTTGGGTAAGTGGAATGCCAGCAATTGAAGCATAATTGATTAGTGGTACCATAGTGTCACCATGTCCTCCAAGCACAAAAGCAGATACATCTTCGACAGAAATATTTAACTCACTTGCAAGAAAATAACGAAAACGAGCAGAGTCAAGCACTCCTGCCATACCAACAATCATATTAGTTGGCAGGCTTGAAGATTTGTATACTACTGAAACCATAGCATCTAAAGGATTGGTAACCACTATTACAAATGCGTTTGGAGAATGTTTTTTAATATTTTCCCCAACCTCTTTCATTACTGCAGCATTAGTTTGCAGAAGGTCATCTCTGCTCATTCCAGGTTTTCTGGCAATGCCAGCAGTTATTATAATTGCGTCAGAGTTTTTTATATCTTCATACCTATTTGTACCAGTAATATTGACATTAGATCGATCAATAGGAGATGATTCTGTAATGTCAAGTGCTTTACCTTGTGGTATTCCATCGCTTACATCAAGCAAAATAACATCTCCTAGCTCTCTTAGTGCAATCATATGGGCAAGAGTCCCACCGATATTTCCTGCACCAATCAAAGATATTTTTTTTCTTTGTGCTGTCATTTTCTACTCCTTTATATTTACTTTTGTGGCTTTACTAACTTCCCAAGGGGATAAGCTGTCAAACATACGAAAATCTTGTGGTAAGTCTATAGGATTATATACAACCTTTTTTGCCTCTATATCGTATCTTACTTCCTCGTAGCCAGTGAGAGGAAAATCTTTTAACATTGGATGACCTTTGAATCCATAATCCGTTAAAATCCTACGTAAATCTGGGTGATCAGAAAACTCTATTCCATACATATCAAATACTTCACGCTCAAACCACGAAGCTGCGTTAAATATCTTTGCTACACTTAGAGGTATATCACCTTCACATAACTGAAGCTTTATGTGCACTCTGATATTGTGTACAACGCTGAGCAAATTGTATATTAGCTCGAAACGTTTTTCTCTATCTGGGTAATCAACTCCAAAAACGTCAACTAATAATTCAAGCCTACACTTTTCATCATCACGTAGAAAGAGTAAGTGATTTTCAATGTCATTCAAAGCTGAATATATTACAATAGTGCCATCATTTTTCTGAATACATTCACATTTAGTCTTTTTTTGTATGTATTTTGCAGTTTTATCCATGCTATATATTTTTAGTTCGTTTTATTTTATTTTGTAGACATAGCATTCCATATAGCAACGCCTCAGCAGTTGGAGGGCATCCAGGAACATACACATCAACTGGCACAATTCTATCGCAACCACGGACTACTGAGTAAGAATAATGATAATAGCCACCGCCATTTGCACAACTTCCCATAGAGACGACGTATTTGGGATCTGCCATTTGATCATAAACTTTACGCAATGCTGCTGCCATTTTATTAGTTAACGTGCCAGCAACAATCATAACATCTGCTTGCCTTGGGCTTGCACGAAAGATTATGCCATATCTATCAAGATCATAACGACTGGATGCAGTGTGCATCATCTCTACTGCGCAACATGCAAGACCAAATGTCATTGGCCACAATGAACCAGACCTTGCCCAGTTCATTATATAATCTATTAAATCGCCAAATTTAGTGATAAGAAAACCTTCTTTTTTGTAACGATTCCAGTCGCCATTAGATAAATTTATTCCCATTCCAACGCACCTTTACACCACTCATAAAGAAAGCCTATAGTAAGTATTGCAAGGAATATCATCATAGACCAAAATCCGCAATAGCTTATTTTAGATAAAGAAACGGCCCAAGGGAAAAGAAAAGCAATTTCTAAATCGAATATTATGAACAATATTGCAACTAAGTAAAATTTTATGTCGAAACTTTTTCTGGCTCTTGATAAAGGATTAAAGCCACACTCATATGTAGAAAGCTTTTCACCATCTGGGTTACTGACTGCAAGAAACATAGGTAATACACCTAAAGTAAAGGATACTACAATTGATACACAGATAAAAATTAATATGGTTAAATATTCACTCATTTAAAAAACATATAACACTATGAATTTACATGCTTTCCTAATCTTTTACCACCTAAAATATGTATGTGAAAGTGCGGTATAACTTGCTCTCCATCTTTACCGTGATTAGTAACTAATCTATATCCTGTTTTTTCTAAGTTATATTTATGTGCTATTTCTCTAACAGTTTTAAAAAAACTTACTATTTCCTCTTCGGAAGCTTTCAGAACAAAATCATCGTATGAAACGTATTGAGCTTTTGGTATAACTAGAATATGAACTGGTGCATCAGGATACTTATCACGAAAAGCCAGCACATTTTCATTTTTATGTATTTCCTCATAAGACAACTCACCTCTTAATATCTTAGCAAAGATATTAGTGTCATCATAAGCTGTACTACCCATACTTTATTAAATTCCTGGTCCTCTTCTATTTTGCTTATGATTTGGTGTAGAAGGTGGGCTTATTGCTGCTTCGCTAGAAGCATCTTCAAGACTTGAAACGTCGTCTTTTAGCTGTATATCTTGTCCACGCAAAATTGACCCATAGTCCATTTGGTGTCTTTTTGAAAAAGTTTCTATTCTATTTGCCCTTCTTGCAGCAATAACTTCTGGTTGTAAATGATACATATCTCCAGGAACAGTTAGGCTATGATACCTTTCCTCTATTTGAACTTCTTTCATAACACTCTCCATAATTTATTTCCCCCTACCTCTTATGCTTTCGCAACTTTCAAAATCTTGTTTAATAGCTTTTTGCCAATTATTTAAAATTTTCTCTGATGACTTTTCTTTATCCATAGGCCTTACAACTTCCTGTGACTTCTGCTTTTTACTATCATATCCACTATACAACTTTTCTGCAATACCATACAGCAATTTCCGATCTGTGTGAACTTTAAACTCTCCACCAGTAATTTTTGCCAAATTTTTAAGATCACAATCAATCTTATTATAAATTCCTTCAAGAGCGTACTTTTTCATTACTTTTTCATCCATACCTAGATTTTTATCTTTTATTTCTTGGATAATTTTTTCAACATCAACTTCAATTACAATTTTGTTTTCTTCTCTAAAAATAGTTATATTGGGCAGATCTTCCCTTATTTCATCTAATTTCTCTGGACTCAAGTAAGGTATATCCCCCGTTAAAGTTCTTGACGCTAAAAAACTTACCTTACCTTTTTCTTGTTTTGTTATTTGTATGCCGAGGTACTTACTAGCTTCTGTGGTTTTTATAGGTGGGTCATATTTCTCTTCTTCTTTAGGCAAATCACTCACAGCGTTTTTTAATGAAACTTTAGCATCATGCTTCATTTCATCAATTGAAGCAAACGGTTTCTTCATAGGATAAATAAGTGCTTTAGGCACAAGAAAAAACACGCCTTTTATCTTAGCCAAAATAGACTTTTTATTTGACTCATCTTTTGCCATACATACCTCCAAGTCACTTTCTACAATCAGATAGTAAAACACACTCAATTATAGACGAAAATATTTAAGCTTGTATATCTATTATAAGATGAAATTATAGAAATAGCAATCATTATTTGTACATTACCAAAGTATGTAGTATTTTTGCTGCTTTTCTTGTTCAAATTACCTTTAAAGATAAATTATGTTAAAATGGAACGCAAATAATATTATAGATGCTACTGGCGGAAGAGGGGAGGGTGTTTGTAATTCGGTGTATAGCTCAAATATTTCAACGGATACAAGAAGCATAAAAAAAGGTGATTTATTTATTGCTCTCAAGGGAAAGAAATTTGATGGGCATGATTTTCTACATGAAGCATTTTTAAAAGGAGCTGTTGCTGCGGTAGTAAGCGAAGATAAATATAGAAATTTTCCTCTAATTATTGTGCAAGATACTCTAAAAGCTTTGCATAATATGGCATCATATTACATTAGAAATATTCTTGTTAATGCTAAAGTTATCACAATTACAGGTAGTGTTGGGAAAACCACTACAAAAGATATGCTTAACACTGTTTTGTTGCATTATGGAGTATCTCATGTAAATGAAGGTAACTTGAATAATAATATAGGATTGCCTTTTACGATTCTAAAAGCGCCAGAAGACTGCCAGTATTTAATCCTTGAAATAGGAATGAGTAGAGCTGGTGAAATAAAAGAGTTATCGAAGATTAGCAATCCGGATATTGCAGTTATTACCAACATTGAACCTGCGCATGTTGAAAACTTTTCATCTCTACTTGATATTGCGCAAGCGAAATTAGAAATTCTACATGGTATGAAAAATAATGGTACTTTGGTTTTGAATAAGGATAATGAACATTATGATTATCTCTTATCAAATGCTAACAGAAATGTAGTAAGCTTTGGTAAGAATGAAAGTGCTACTGTTTGTTTGTTAGAACTAATAAGAGACGATAACGGTCTAAATTTAAAAATCAAACTGAACAGTGGTCAAATTATGAACTGTAATTTACCTGTAAAAGGCGAACATTTTGCATACTCTGCATTAGTTGTTACAGCAGTTTTGCAAAGTCTCGAACTTGATTTATCTAAATTACCACTAGCACTTGAGAATTTTACTGTAACAGAAGGTAGAGGTAATGTTCATCAAGCTAAATACAATGGAAAATTAGTACATTTGATTAACGACTCCTATAATGCTAACCCTACTTCAATGAAGGCTGCAATAAGAACTTTAGGTACATATTCTAATTTAAGAAAAGTGGCACTACTTGGCGATATGTTAGGACTTGGTAATGAAAGCATAGTATTTCATACAGAATTGCTTGACTCTATAGTAGAACAAAATGTGAATAAAGTTCATACAGTTGGTAAATTTATGTTAGAATTGAATAAACTTTTACCGGAGAATATAAAAGGCATGCATTTCGATGATTCTAACCAATTGAAAAGTAATTTAGCTAATATTGTTCAAGGTAATGATGTAATTTTAGTTAAAGGTTCTCATGGAATGAGAATGGACCTTATAGTGCAGGAATTCACAATAGAATATTAAATAAAACTATTGTATTAATTTAAAGTTAAGTTATTGGAAGTTTTAACTGTGATAAAACGTATAATTATTTTTGGTGGAACGGGATTTATAGGAAAACACATCGTAAGACGCTTGGCAGCGGCGGGGTATTTAATAAGAATATTTACTCGTGATCAGGAAAAAGCTGCTTGTCTGAAGTTATGTGGAAATTTAGGACAAATATCAATAATTGAAGGAGATTTTTTTAATGAAAGATCAATTTTAGAAAGTATGGAGGGGTGTGATGTTGTTATAAATTTAGTAGGAATATTATATGAAAAAAGAAAATACGATTTCTATACAGTTCATGTTGGAATAGCTGAAAGAATAGCAAAAGCTGCGCAAATAAAAAATGTATCCATGATGATACATTTTTCTGCCATGGGAATAGAAAATGATAAGTTATCAAAATATGCCCAAAGTAAATTGAAAGGTGAGAAAGCTGTAGCTTCGGCGTTTCAAGGAGCAATGATAATTAAGCCAAGTCTTGTATTCGGTAAAGAAGATAGTTTCTTCAATAAATTTGCAAGATTAGCAACAATTCTTCCTTTTTTGCCGTTAATCGGTAGTGGAATAACGAAGTTTCAGCCGATATGTGTAACAAACTTAGCTGAAGTGGTATACCGTATTATCAGCTTTAATAAGCAAGATAAAAAAATTTATAATATAGGTGGACCAAAAGTTTACTCTTTTAAAAGCTTATTAAAGTTTATTCTGAATGTGACTAACAGAAAGTGTCTACTGATCAATGTACCTTTTCCAATGGCAAGATGGATAGCCTTTTTCTTAGAAAGTAAAGTTGTTTCTGTACTGTTAAAACCTATAACCGGAGATGCAAGCCCTATACTTACTCGAGATCAGGTGAAAGTTATGATGAGTAGTTCAATCGAAAAGTCAGATGATCTCGGAACAATGAAAATTAGACCACTAGCAATTGAAAATGTGGTGCCAGAATACTTGAAAATTTATAGAAAGCATTGATAGAAGAATGTGCCCGGTAGGATTCGAACCTACGACCCACAGCTTAGAAGGCTGTTGCTCTATCCAACTGAGCTACGGGCACACATCATATATAAAATGCTTCTTAGTACACGTGAAGTCAAGTATTTCTTGTGAATATAATGTTTGTGATAATATCTCAAAACTTTGTCAGTACAGCATGTAACGATAAAACTGAGAAAAAAGAAGCGTGGGTAATAGGAAGTCTAATAGCGCAGTAACACAGAACCCCAGGTCAGGCCTGCACCTATTGAAATCAGCAGTACCAGATTTCCTGATTTTATTTTTGATTCTTGTATTGCATAGTCTAAGGCCAGTGGAATTGATGCTGCTGAGGTGTTTGCATGCTTATCAACGGTATTAATCACTTTCTCTATAGGAAAATCTAATTTCTTTACTACTGCTTCAATAATACGAATGTTTGCTTGATGGGGAATTAACCAGTCAATATCAATGATTTTCAAATTATTGCATTTCAGAGTTTCCTCTACTGAGGCTGTTAACTTATCCACTGCATGTTTAAACACTTCTCTTCCATTCATAAGTATCTTTCCAGAATCACGAGTAGAGGATACCCCTCCGTTCGTACATAGTATGTCCACATTGCCATCAGAGTGTAAGTTTGTTGATATGATGCCGCTGCTACCCATTTCTGATTTTATTATCACTGCACCAGCACTATCACCAAAGAGTACACAAGTTGACCTATCTTCCCAGTCAACAATCCTAGACATTATTTCAGCACCAATAACGAGCGCATATTTTATTCTATTGTCAGATTTTATGAGCGAATCAGCAACTGTAACTGCATATATAAAACCAGAGCATGCTGCTTGTACATCAAAAGAAAATGCATTTTTACATTTTAACTTACTTTGTACAATCGTTGCACAGCTAGGCAAAGTTTTGTCAGGTGTTGTTGTTGCAACTATGATCAAACCAATTTCATCTATTGAAATTTTCGCTTTTTCTATAGCATTTTTTGCTGCATTAACAGCTAAATCTGACGTTAGTTCTCCTTCATCTGCTATATGTCTTTGAACTATTCCTGTTCTTTGCCGTATCCATTCATCGTTTGTTTCAACTATCAATGCAATTTCGTTATTACTCAAAATTTTTTTTGGTAGGTAAGAACCAGTGCTCAATATGAAACTTTTATTCAATATGACTTACCCCGTTAATTATCTTCTGGTTCAAATTTTCACTGATTGCATTTACTGCAAATTTTATAGCGTGAGCAAAAGAAATAGCATCAGAATTTCCGTGGCTCTTTATAATGATACCATTTAGCCCTAAAAACATAGCTCCACTTCTAATTTTAGGATTAAAACGCTCTAATGCTTTATTTAGCTTGGGTTTTAACAATATGCCGACAAGCATTTTTGTCATCCATGAATTAAATACTTCCTGTTTTATTAGACTGATAAAAGTACCAGCAGTTGCCTCAGCTGTCTTGAGCATTACATTACCAACAAAACCATCAGCAACAATTACGTCTATATTACCATCTAAAAATTCACTTGCCTCTATATATCCTTTGAAGTTAATACTTGGAGCATTTTTGAGTAACTCAAAAGCTCCTCTTACTGAGTCAGTACCTTTCACTTCCTCTGTACCAATGTTTAGCAAAGCGACTTCAGGATTTTCAACTTTTAATGCTATTTTTGCAAATATACTCCCCATTAATGCAAATTGAAATAATGAGTCAGTATTACAGTCAACATTTGCACCAAGATCAAGCAATGCAAAGCTTTTTGTCTTAGTTGGACAGACAGATGCAATAGCAGGACGATAGATATTGGGTAATGTTCCTAAAATAAATCTGGAGATAGCCATCAATGCTCCAGTGTTGCCTGAAGACACCATCCCAAAAGCTTTACCTTTTTTCACTGCTTCAACAGCTGCCTTCATACTTGAATCTTTGCGATGTCTAAGTGCAAAAGAGGGTTTATCATTTGGAAGAACATTATCAGAGCAATGGGTAAATTCGGAGTTATCGCTTACTTTTTTGTATTTTGAAAGCAAAGGAGATATTTCTTTCTGATCTCCATAAATATGAAAAAAAACTTCAACACCTGGGTCAACAAGATTATCCAAGAAAAAACTAGCACCTTGAATTACGGAAAGAGGTGCAAAATCCCCTCCCATAGCATCAAGTGCGATAGCTATGTTGTTGTTGACCGTGGGTAACATATCATGAGTTACTCCGCCTTTTGTTTAATGAAAACACGTTTTCCTTTGTAACTATTGTCAACTGCTATGTTGTGAGGCAACATGAATTCTCCAGTTGTTGCACATACTACAATATTCTTAGGCTTAATAGCATGATGAGAACGATGCATATTACGCCTTGACTTTGACTTTTTTCTCTTCGGAACTGCCAAAACTTACTCCAATTCAATTATATAACACAATTTATTAGTAGCATGTTTTTTACAAGGAGTAAATAGCAAAATAAATAAGGTTTTCTTATACAATTCAGTCTTATAAACTTAAACTCAAGCATTTTGATCAAAGTATATTGAACTTAAGACATATCTTGACTATACTCTGGCGAAGTTAATAAAAATTTTAATAAAATCAGTAAAACTAATTTTAGCTAAGATAAATGTAAAGTGAGTTCCTTTAATATAGACAGCGTTAGAATAATCGGTAGATGCTTTATGAACTTTCTGTTGAGGATTGGTAACGCATTTGTATTTTTTATTCAATCTCTATACCACTGCTTTATTCCTCCATATTATTTTAGCAATGTGGCAAGACAAATTATAGAGATAGGCTTTTTCTCTTTGCCAATTGTTGGGCTCACTGGAGTTTTTATAGGAGCAGTGATAGTTTTACAGAGTAGCTTAAGTGGTATATTGATTAATCAAGAACAAGTAGTACCTAAACTTGTTGCGATCACTATCATTAAAGAGTTAGGGCCAGTTTTGATCAGCTTAATAATGGTAGGAAAGGTTGGGTCCTCAATTGCAGCAGAAATTGGCACGATGCGCATCACTGAACAAATAGATGCACTTACAACTTTGGACATCAATCCTTTCAAATATTTAATTGTACCAAGAATTCTAGCGTCAGTTATAGTATTTCCAATACTTACAGTATGTGCAGATCTAATAGGAATATTTGGAGGGTATGTCACCGCAGTCTTTGAATTTAACCACAATTTAAATATATACATAAAATATACAGCTCAATTCTTTAATATGTACGATTTTATTGTTGGGCTAATGAAAGCGACTGCTTTTGGAGCCATAATTTCTGTTTCAAGTTGTTATTACGGTTACCATTGTAGGGAAGGTGCACGAGGAGTAGGTATTGCAACAACATCAACTGTTGTTATATCCTCTATATTGATAATTTTAGCAAATTACTTAATTACTTTAATACATGCATAGCCCCATAATATCAATATTGAATATAAGCTTATCCTTTGATGATAGAACGATATTAAACAACATAACTTTCAATATATCGAAAGGAGAATCATTAGTCATACTTGGCGGCTCAGGAAGTGGTAAATCTGTATTAACAAAAATAATTATTGGATTACTGACACCAGACTCAGGGTCTATTAAAATAAATAGTAAAAGCAAAAATAAATTTGGAGTCTTATTTCAAAATTCCGCTTTGTTTGACTACGTTACAGTGTGGGAAAATATATCTTTTAATTATAAAAAGCGCTTTAATATCAGCGAAAAGGAGGCAAAACAGCTAGCAATCGAGAAGTTAAATGATGTTGGACTGGAGGAAAGCATAGCAGATATGTTTCCAATCGAGCTATCAGGCGGAATGAAAAAAAGAGTAGCACTTGCAAGGGCGATTGCGCACAATCCAGAAATTATTGTATTGGATGAGCCAACTTCAGGATTGGACCCAATTATGTCAGATATGGTAAACGAGATAATAATAAAATTATCTAAAGACTTTAACCCTACAATTATCACGATTACACATGATATTCATAGTGCATTTAAAATAGCTGATAAAATAGCAGTATTATACGAAGGGAATATTATCTACCACGGAACTGTCCAAGAAATACAAAATACTAATAACGAATATATAAAAAAATTCATTCATTATATATAGCTATAGGTTTACAAACGATATTGTGAATGCCACATCTAGCATAACTTGAGCTACTGACAATTGTCGTTCTGTTACTAGTGTAGTGCCACGGTGGTATGGTGTGTTAGCTATAAAACAACGCATTAAATATAGCTAAAGTAACTTATATCAATTTTTATTATTATGCCAATTCCAACTGCGGAAATTTATTGAATTTGTTACTTCACTACTCAACAGCAATTACAACTGATGATTTTATTTCATTCTACTACCTGCTGATTTATTTTCTGCTCAGCATATCCATTAAATCAGATTCTTTGAGTTTATTATGATCAACTTTACTGAATTTATTCACCATAGAGCTCATTTGATTATACTGCTTAATTAGAAGATTAACGTCAGTTACACTTGTTCCGGACCCCTTAGAAATTCTAAGTCTTCTTTTGCCATTTAAAATATCTGGATTTTGCCTTTCTTTTTCGGTCATTGAGTTTATGATGGCTATATATTTTTTCACTTTATTGTCGTCTGGCACACTGCTACTTAGCTTTTTTGTGAATGAACTAGGGATGAATTTCATTATGTTGCTAATGCCATCCATTTTACTCAGAGTTTTTAACATTCCCACTAGGTCGTTTAGATCGAATTTACCCTTTTTTACTTTCTTTTGTAACTTATCAATTTCTTCCTGACCAACAATCTCAGCAGCTTTTTCAACCAATGATACAACATCACCCATGCTAAGTATCCTTTTTGCAATTCTATCGGGATAAAAATCATCGAGGTCACTTAATTTTTCACCACAAGCAATAAATTTAATTGGACAATCGGTGATCATTTTCATAGAAAGAGCAGCACCACCACGTGCATCACCATCAACACGGGTGAGAATAATGCCGGTTACACCTATTACCTCATTGAATGATTTGGCAATGTTGACCGCATCCTGGCCTATCATTGCGTCGGCTACTAAAATAACTTCTGCAGGTGAAGCTATTTCCTTTACGGCTTTCAACTCATTCATCATATTATTGTCAATATGAAGCCTGCCTGCGGTGTCTAGTATTAATACATCATAATTATCGTTCTTTGCTGCTGCCAGTGCCCTTTTTGTAATTGCAATAGGCTCCTCATTTATTACTATAGATAAAGTTTGTACGTCTATCTGTTTACCTAGCACCTCAAGTTGTTTCTGGGCAGCCGGCCTATAAATGTCTAAAGAGGCAAGCATCACTTTTTTCTTTTGCTTTTTTAGCTTGAAAGCAAGCTTTCCTGAGGTAGTTGTTTTACCTGCACCTTGTAAGCCCACCATCATAATCACAGCAGGGGGTTTAACTGCTAGATTTAAGTCACTTTTCTCTGATCCGAGAACTGCAACTAAATTATCCTGCACAATTTTAATTATCATTTGTGCTGGAGAAACACTTTTTATGACTTTTTCCCCAATCACTTTATCTTTAATGTCGTTGATGAATTTTTTTGCAACTTCAAGTGAAACGTCAGCTTCAATTAAAGCTATACGTATTTCACGCATGGCAAGATTAAAATCATCTTCAGAAATGATCGACTTTCCTCTCAGTTTACTAAATACAGAATTTAAACTTTCAGTTAACGATTTAAACATAATAGCATTAGTAGAATACTCATTAAAAAGAGAGAAGAAGCTGAAACAAAACTCACTGAGTTATAACTTAGCACTTCTTTAAGTTTAGTAATATTATTAAAGTATAAATTAGTAAGTGAATTAGTCAAGTTTTGCAGTACGTTGGCAGACATTTCTCTCACTTTAAAGACCAATTGATTGAACAGCAAGACAATATAGGGTACGAAAGCTCTAAAAATCCAATCAATATCCATTTTAAAATTTATTCTTGGGTAAAATAACTTGCGTAAAGGAATAAACAATAAAGTGGTACATAATAACAAATTAAATTGCGACAAAATATTTTTTGTGTTGTACACAAAATCGAAAATCGAAGGGTTATTGTAAATAGGCAAGTAAGGGTTGCCAGCAATTATACATATGAATGCTAAAATAATCATTGTTATTCTACCTTCTTTCCCTTCTGAAGGTTTGGACTTGCTTTTAGCGATAAATATGTAATAGAAAAACTTGAGCCCCACGCTTAAATAAAGCAGTAAATTTAGAATCTTGTATAAATTTTTATACACTTCTAAATTAGCACCACTTGCTTCAATCTCGGCTGTAATGTATGATTTGCTAATAAATCCAACGGTTCCAGGAAATGCAGCCACTGTGAATATCGCAATTATAGCACACATGCCTTCGACTGACATCAATTTACCCACTCCATTAAAACTAATTGTTTTTGTCCGCGAAATAATCGCATTGCTAACCACAAACAATAATGATTGATAAACAAGAGAGAAAATTATGTGTAGCATCAAAATTGGTATTGCCTTTTCCGAAGGGCTGAGTAAACCTCCTGCAATAATCAGCAAGCCCATTTGTCCTACAACATTATAGCATAGAAATCTACGAATATTTTGCTCAAGAGAAGCAAATATAATGCTGTAAATTACAGTGATGGCGCCTACAAGTGCTAATATTTCAGTACAATCTTGCCATAGGGTGTAAGTGTGTAAAAGCATCACTAAAAAAGAGACTTTAGTGGTAAATAAAGAGAGATATGTAGTGCCATGTAGTGATGCAGCAGGATATGCATCAACAACCCAAAACGAAAAAGGAAAACAAGCGCAGTTTATCAATAAACCCAAAATTATCAGGTTAGTGCTTTGAAGTGCCAATCCTGCTGTCAATATAACTCCAACCAAAAAGTGTACACAAGCGTACCTTATTGCAGATCCACTATCTCTACAGCTAGCTGCGATAATAAAAAATGCACTGATGGTCATTAATTCAAAGAATATTATAACCAACATTATCTGCTTGGATAAAATTGCACAGAGTGAGCAGGTAGTATAAGCAAAAAAAGATAGCATCTCTGAAAAAGTCAAATTTTGTGTTGGTAGAACAGCTAAAAATGCAACTGATAAAAAAGATATTAGTACGATACGAAAAGATAAATCAAAATTTAGAACTGGATGAGAGCAATTCAGTGTAGTACCTAAATTTTCAGGTAATATTAGGACTATCACTATTAATGTAGTCAACAGAAATAGCAATAAAAATTTATAAAGTTGCACAATGATGTAAAACAGTATGGTTTATGCTACCTCAACATACAAATAAAATCAATTTGCATATTAACCACTAGTTAAGCTAATTACCATATAATTATATCAGGGTTTAGAAGGTTATAGAGAAACCGGTCAGATTAGGTTTTTAATCTAATCTGACCGATAGCTTTAATAGTGAGGTAAGCTTTAATATAGCACTCCTAATTCACAGTGCTACACTCGTGCATAATTTATTTTTAATTTGTGCACGAGCGTTAGTAAATTATTTACTTTTTGAAATAAAATTTGGCATCACTTTAATATCCAGACTTAGTAAACCTCAGTAGGGCTGCCAGTTGGACCCATAAGAATTACTTGTTCACCTTCTTTAAAACATTTACATAAATTAGTGGAACCGCCAGTTTCAAGCACAATAGTGGAAATAATTCCTTTTTTTTTGTCTACTTCAGTGCCGGTTACAGCTATACCTTCCATAGCAAGGGTTGTATTATTGACTTTTCTGCTATTGATTGCAAAATTTTGCAACCTAAAGAATTGTCCGGGTTTAAAATTTTTTGCCGCAAGTGGTGCTTTGATCACTATTTCCACAACTTTGTCAGTTAAATATTGAATTTTTATAATCTTTGCGGTGAATTGCTCTTTGATTCTATTAAAAAATTTTTCGTTAGCCAGGTGTTCTGATATTATTCCAGCGCGTGACGCTTTAGTGTACAAATGCTGCAATTTGTAGGTAATTCGCATAGTAGGTGGTGTTATGCAAGTAGCTGACACTGGAATCCAGTTCTGACTATACAACCATCTGATGTACTCATTCAAAATTAAGTTTTCTGGATCCCAGTGTCTGGGCACTGGAATGACATCTTTTTTGGTGAAAGTTACTCTTACATTACAACATTCATACAAGTGTGCATATGACTCCGAGATTCTAGCTGGAGTGGGAGAAATGAAGCTAACTCTATTCAAAAGCTGAGAAATGATAGGGTAGCCGTTCTTAGCACTTGCCATAGCTTTCACGACGCTGCCGCTATACGAAGGGTGAAGATCACCAAAAAAGCTAATTGTTTTATTGTCTTGCTTATATACCAATATCCTGTCTTTATCCTGCATCTTAGGAGAAAATACTGGATCTATTTCTTTTCCTAATGAGTTTAAATGAATAAAATATCCATTACTTAGTTGAAAATGCTTTTTATCTTCTGTTGCAATAGCCGTGTTTGGTTCAGTGCCTGCTGCTATGAGAATAGAGCGTGCTTTGATACATTTAATTTCGTGGGATTTTGTATCAATCAGTTTTATCAACTCAGCATGATTATATTTGTCTGTAACAATTTCAATAGGCTCTAAGTTTTCAATGAAGTAGATTCCTTCTGACAATGCATTTTGCACCTCTTCGCTATTTAATCGATAGCTCGGTGAATCTTTTAGCTCTTTTCTGTATATAATTTTCACTCCCCCGAAGCTCTTAGTTAGTTCCAATATTTTTGCTTCTCTATTCTCTTTTTTTGCTAACTCTTGCTCTGCTTGGATCAATTTTGCGTGCGATATAAGCTCATTTGCAATTTCATATTCTTCTTCCGTCCAATCTTTTTCAACATATTTCTTTCCATACTTATCAACTAATATCTCATAACGAAGAAGAAATTTTTCTACTTGAATTGGATAATATGCTAAAGCTTCAGTGGCAGTATCAATTGCAGTGAGTCCTGCACCTATGACAACTATCGGCATGCGAACTTGCAGATTTGCTATGGAGTCGAACTTAAGAGCACCGGTAAGTTGTAATGACATCAGAAAATCAGATGCCATGCGCACTCCGCGAGCCAGCATATTCTTTATTTTGATCATTCGTGGCTTGCCAGAGCCAAGTGCTAGTGCGATGTGATCAAAACCCAAGTTGAAGGCATCATCAACATTAATCGTGCCATCAAAACGAATGCCTCCATAAAGTGCGAAATTCTCACGCCTTTCCAGTAGTAATCTAATAATCTTTAAGTAATTTTTATCCCATCGGGAAGTAATGCCATATTCTGCCACCCCACCAAACCCATCTGCCATGCGTTCACTCAATTTTTCGTGTTTGAAATCTTTAATTAGCTGAAAATTATCGATCAAAGGTTCAATCTTTAGTCCATCAATGGCGATAACGTTATGCCCATCGTTTAATAAATGATGAGCTAAATTAAAACCCGCAGGACCAAGTCCTACAACTAGAACGTTTTTTCCAGTATTTTCTTTTGGCAATGGACGCTGAAAATTTAAAGGATTCCAACGGCTAAGCAGAGAATATATTTCAAATCCGTACGGCAAATTGAGTACGTCGTCCAAAATCCTTGTTTCAACCACTGGCACATTTACAGGCTCTTGTTTCTGATATATGCATGAGTTTATGCAATCATTGCATATTCTATTCCCAGTAGCTGCACATAATGGGTTATCTATCATCACAATTGCAAGACTTGCTATGCTATATCCTTCGCTTTTTACCAGATTCATTTCTGATATTTTCTGCTCTAGTGGGCAGCCGTGCAGCTCAACTCTAAGTGGAGACTTTTTGAAAGTGTTGTCATCATTGATTAGCCCCTTTGAGCAGCTGTCCTTACTTTGCTTATGACAAAATATGCAGTAGTGAGCATTATCTAGTGCTTTATTCAAACTCACCTTTTTGCTTGTTAGATCAAAACCATATCTTCTTTTCACCTCATTTGAATACAGAACCTCAACCTCGTCTACTTCTTTTTTCAAGAATGATACGAGATTTTCGTAATCAATTTTCTTATGTATGCTAAATAGTATACTCTGTTTATTTTTTACTCTCCAAACTGCATATTGAGCCGCAAGTTCTATTTCTTCTTTGTGATCCTCTTTATTTTCAAGCCAACTCATTACCTGCTCAGAAAAGTTTTTTTCTGTTGTCGGTAAAGTAATGAAACTATTTAATTTGTTAGTGACATAATCAATATTTGCTACATCAGTGTATTTCTTCAATGCATAACGCTGAACAAATAATCTTTTGCATCTGTATATTACAGCAAAGTCATTGTGTTTTTCCTTTAACTCTTCTACTTCTTTTTCAATATTGAAAAATTTTGCAATAAATTCATCAAGTAAATGTGAGAGATCCATTATTAACTGGCTATTACAACCATCTTTCATCCAAGCTGGAATCCATCCTTCTTGTTTTCTGGATCCCAGTGTCAAGCACTGGGATGAACACTGGGATGACATCGAAGAAGAAGCTGCTTTTTCTCTTGCTTCAACTAATGAATAAAACAAGCTTTCATCGCACGATTTTATGTAATCCAAAAACGCCTTATCTAACTTTATTAATTCACTACGAGTGTATAAGTTTGAAAATGAGATTTTGAAATTCAGTTGCATCTTTATACTATACAGTGTACATACTGTTTCTTACAAATGAAGATTTTATTTATTTTTTAATGCTGCTGAGATTATTGCTTCTGCAACTTTTTCTTCCTTAACATATGCAACACACTCAAATTTGTGTAGACCTAAACGCACACTTTGAATATTAGCTTGAAGAATCAATACGTCTCCTGGAGTAACTGGCTTTGTGAATTTTGCATTTTCAATGGATCTCAAGTAAACAACTTTATTTTCTATTGTTTCTTTACCGAGGACACATATAGCAGATGCCTGAGCTAAAGACTCAATTATCAAAACTCCTGGCATTATCGGATGGCCAGGAAAATGACCAATAAAAAATTGCTCGTTGAAAGTCACATTTTTGATTGCTTTTATACTTTCACCAGGTTCGCATTCTATAACCCTATCTACTAAGAGAAAAGGATAAGAATGTGGTAGTATTTTTATAATATCACTGATATTACATTGCATAAGTCTATTCAATGTTTTGCAAAGCAAATTCGGGTATTTCCTTGTTTACATTTTTTAATACTACATCCGATAAATCTACTTCATCCATAGAGTATAAAACTTGATTCTTTTTTGAAATAAATAGTACCAAATCTATGTTGTTTTTTTCTGCTGTTTTTTTAGCAACTTCTTTTATCTTGTTAAAGACACTTTCTACTGCTTCTCTATAATTTTCTTCTAAATGTGACATTTTCTTAGCGTAATTATCCCTAACACTTACAGTATGCTTACTAAATTGTTCTGTCTTTTCTTTTTTTGCTTCTTCTGACAAAAGGTCAAATTCTTCTTTCGATGGCTTAAATTTTTCTAACTCATTTTCAAATTCCTTCTGTAATCTAGAATTCTGCTCCTTTATTTGTTGTTGTATATTTTGCAGAGCCAGAGATTCATTGATAACCTTATCACTATCAATAATGGCAGCCTTTGTATTAAGCGTGCTCTGAGGTTGATACCCTACAAACTTATACCCCACAAATAAGGAAATAATTAAGGCAATAACTGATGTAAATAACTGTATATATTTCATTTAAATCCCCGCTTCAATAGAAATTTTAACGTTTGTCGATGGTATTATGTCATAAGCTTCCTTTACTAAAGGAAACCCAAAATCTAATCTAATTCTACCAAAAGGAGAAGGCATTGAAAAGCCAAAACCTGGTGATACTCTTATAAGCTTACTATCGTAATATTTCCCACTATATCTCTTCTTTTCATCTAAACCAAAAAGTGTTGCATAGTCAACAAATAGTGAGCCTTTGATACCAGCATAGTCGTATAATTTAGATAGTGGAAAATCTACTTGCTGTGTTAAATTAAAATAAGTTTTGCCTCCCAATGAGCTTTGATTTTTGTCTTCTGCTCTTGGTCCAATGCCGGAAAGGTCAAATCCTCTAATCTCATTACCCCCTTTAAAAAAGTGCTGGCCAATGTTTAGATCTTCATCGGTATAAGAAAAAATATGACCTGCTGCTACTTTAAAGCGCAGTGTTATATCATCATCAATTTTGCTTAATATAGGATGTGTATAAAAAGATAAGAATTCAGATTTTAGGAAATTTACATTTCCTCCCAATCCTGAAATATCCTGATTTAAGCGCAATAAATATCCCTCTTTAGGAGTATAGAGGTTATCCAGTTTATTGTATGATAACGTATATCCCACTGATGAAACCTGATACTCACCTTCTTGATCTCTTATTATCTCAGAGATATCCTCATCTTTTCCACCCTTATTGTCCATGTGTATGTGATTATACTTATAAGAATATTGAAAGGAATTGGTTAGATTTTCTGAGATTTTATATGATACTTTTGCTATTCCTCCCCAGTTGCAGGTATCGAAAGTAGTGTTTGGTTTGTCTTGTTTTTCATAAAAAACACCCATGCCTAGTGAAGTATCAGAGTCGTTAAAATTATTTTCAACAGCGTCTATACTAGTAGAAAGAACATATTGACTTTTTTCAAGAGCAAAAGATACTTCTTTACCACTACCAAATAAATTACGATCTGTGAAATCGGTTTTAACAAATACTCCACCAGGAAGAGACATACCACCTGTTAAAGATAACGAGGCAGTTCTTTTTTCTTTAACATTTAAATCAAGATTCACTGCATTGTCATCCACTGTATAACTATTTATTTTTACTGTTTCAAAGAAATCACTATATATCAATTTTCTACGTGATTTTTGGATCTCAGATGTGTTATATGCGTCACCTTCTGCCATGCTAAGTTTTCTTCTAATTACTTTATCTAAAGTGCGGTCATTGCCATCAATAGTAATTTGGTTTATATAAATCTTTTTACCTGGTAGCACTTTGTAAGTTACATCCACAATATTGTTATGTTGTGTATATTCTGGATTAACTTTTGCAAATATATATCCTTTTTCGCTTAAATGTTTACTTATTTTTTCTGCTGTATTGTTAATTTTAACTCTATTAAATATTTGATTATTTTCCTCTTTGATAAATTCTAATATTTCTTCCCTTAAACTTAAATCCTGAATCTCAGTTTCAATATCAACTTCATTATTTCCAAATAAGTATTGCTGCTTTTCATCAATCAAAAAAGTTAACTCTATTTGGTTATTATTATCAACCTCAACAATTGGTTGGATATTATTTTGAATATATCCCTTAGATGAATAGAAGCGATCAAGCAGTTCTGTGTTAATCAGTAGATATTGAGGTGAATAATGAGTTCCGCTTTTAAAAATGGCTCTAAATAACTTACTAAATATATCATTGCTATGCCTTTTGATAACTTGCTCTAACTCATTTGCTGAAAAGTTTTTATTACCTATAAATCGTAAACCCTTAATTTTAGAAGTTCTTCCTTCTTTTATCTTAAAAATTAGGTTTATCCTATTGCTACCAAGCTTATCTAGCTCATATGCAATTTTAACACCAATTTTACCACTGTTCCTATAAAGAGTAGCTAGATTTATTAAATCGTTTTGTAATTTTGTTTCAGTGAAAATAGTTAGTGATTTTGACTGGATAACGTTATTTAGCAACTCTTTACTGTTAAATAACTTATTGCCTTTCAATATTACTTTGTTAATCAATGGATTCTCATGAATTTTTACTACTAAGTTTTTTTCATCATCGATATAGGCGTTAATACTAGCAAATAACTTTGTTTTATATAAATCTTTTATAACTGAATCTACATCATCATCATTTATATGATTACCTGGTTCTAATTTTGTATAAAACCTTATTGTTTGATCACTTACTCGCTCATTGCCAATATACTTAATATTTTTTATCTGTACTTTTTCCTTATTTTCTAGAGCAACAAGTAGAGTGGGAAAAGAAATAAATATTATTATTAGTATGTGAAATAACTTTTTCATATGTATCTTAAAAAAGATGCCTAATATCATTTGTGATTGCAACTGCCATCAACAAAAACAGTATGGTAGCACCAAAAGTGGCTGCATATTTTTGATATTTCAAACTCAAATCTCTACGTATAACTGCTTCTATAATATAATGAAATAAATGCCCACCATCTAGTAGTGGTATTGGCAGCAAGTTAATTGCAGCTAAATTCGCTGAAATAATTGCCATAAAATATAGAACCATAATAAGTCCCTTTTTAGCTGATTGCCCTGAATATTTTGCAATTTTTATTGGCCCACCTATTTCATTTATACTCCTTTTACCAACAACAATTTGAAAGAGTGCTTTGATTGTTAAACACATAGTGTGGTAGGTTTCATTCACTGATAGGCTAGCAGCTCCAAGAAAAGATGACTGTTTTAACCCTATCATATTAATTGAGGTAATTCCTATAGTTTTTCTTTCTATTATGTTACCAAAGACATCTCTATCCTCAACTGTAAACGGAGTTAGAATAGTTCTGTACTCTTCGTTATTTCTGCTATACTTAATTTCTATTCTTGTTTCAGGGTTGGACATTATCACGCGTGAAATATCTTCAAAGTATTTTATTTTGTACTCATTGATCTGTGTAATAGTGTCACCTGGTAATAGGCCAGCTTGCTTTGCTGCACTTTCTTCAATTACATTACCAATTACTGGTGGAGTACGATAATAACCTGCCACGCTGAAAAATATTGTGAAGGCTATAACGGTAAATATCATGTTTGCAAAAGGCCCTGCAAAAACTATTGCTGCTTTTTGATATCGAGGTTTTGTATGGAATGAGTATAATTTTTCTTCTTCAGTTAATTTTTGTTGATCAACAGGAACGCTTGCTGCATTAGTATCCCCTAACATTTTAACGTAACCACCCAATGGAAAGGCACTTAATTTCCATCTAGTTCCAGACTTGTCGTTAAAACCAAAAATTTCAGGACCAAAGCCTATAGAAAAAGATTCAACTTTAACCTTGCATGCTTTAGCGACAATATAATGCCCACATTCATGCACGAATACTATGATAGAAATTATTAAAGAAAACGATAAAAAATAATATATTCCAGCGCTAAGTTGATGAGAAATTAATTCCACCTATGTTTTAAATCTTAATCAAACGTTGAGTATATTAAAATGCGCCTTGCTTGACAAGTATTTAGTTTAGTCTTTAAATTAAAAAAAAGTTTAATGACAATGATAGATATCTCCTTATTAAGAAGAAAACTGATGTATAGGAGTTGGCATAGGGGTTGTAAAGAAACTGATATACTTTTAGGGCATTTTGCATTGAAATATCTTGATAAATTTTCCTTAAGTGAACTAATTGAATACGAAAAAATAGTTGATCTTGATGATTGCGAATTATATTGTTACATAACTCGTAAGAGACTTCTCCCCCCTGATTTGAGTAGTGAGGTAGTCGATTTGATTGCTTCCTTTAATCACTTATGCACCCAATAATCTTGTTTACCCTATCTAATACTTCAGCATATTCTACTCTTTTTTCCTCCTTATACTTTTTGCATTCTTGATTTATTTCGTCTAATCGCTTTGTTAATTCTAAAATTTTGTCTTCGAGAGTCAATGCTGCAAGTAAGAAATTTAATGCATCTGAGCCCTTACCTCCAGTTCTTTGAGATATGGAGCTAACTAGCTTGTTGAAGCTATTAGCAAGTTGTAATAAATGGTCCTTCTTTTTACTTTCGCAAGATATTTTATATGTGTTATTATGTATAACTATTTCTACTACTTGCATATGATGCTATATTGTACAACTTTCAAATTTACAATATAGATTTTCATTCATTTATCAAGAGGGATAACTTTTTACTGCTACGAAAATAAGTTTTAAAGTATTGATGTTTTGCAACCTTCTGTGACGTCAAATTACTTGCTTCTTTCAAGTTATAGCTTCTAATTGAAAAAGAACCAAACCCCCTGATTTCAACTCTATTATGATATTTTAACGTGTTTGAAAACACTCGAAAAAAACTATCAACTATGGCTGCTATAATAACCTTATCTAACAAAAGGTTTTTTTTTGCCACTTTTGCTATTATATCAGATTTCGTTGCCATTTATATGAAGCACAAGAAGTTATTTGGCAGATAATATTATATTATATTTTTCAACACCTACTACTTCAACTTGTATTTTTTCTGATATAGAAAACTTTTTATTTTCTGGTAAATGCTCTTGATCTACTAAAAGGGTTACATTGTTCTCAATTTCAACGATTAGACCATTTTCCTCTCTCTTACTTACAGTAACCTGAATTTTATCCCCTACTTTAACTTTCTCTATCAGTTCTTCAAGAGGATCATACTCTATTTGTTTTACTCCAAGATAAATTCTTGTCCGATCTACGTTAGCCCTTATCACTTTTGCTTCTATTTCATCACCTACATTATACTTTTTTATCTCATCTGAATTGTTTTTCGACCAACTTAGATTTTGCATATAAATTGTTCCTTCTACGTCCTCAGATATCTCAGAATTATCAAAAGTCACAGATATTTGTGAACCATTGTTGCTTTTAACTTTACCAGAAACAATAGAACCAAGAGGATATTTATCAATAAATACTTGCCAAGGATTCTCTACGCACCTTTTTGTGCTTAAACTCATCTTATTTTTAATAATGTCAATACCGAGAATTTTTACATCCACTTCTTGTCCTATTGTTACAAAACTACTAATTGGTAAATTACTCTTGCTCCAAGTTATTTCTGATGAGTGTACCAAACCCGCAATCCCAGGTTTAATCTCAACAATGAATCCACAATCTTTTATACCCGTTACGCATCCTTTGTGTACGCTGTTAATTGGGCATTTTGACTCTAGATCTTGCCAAGGATTGTCTCCTAATTGTTTTACACCCAGGGAGATTTTTCCATTTTCTCTATCTATTTTTATAATTTTAGTTTTTATATGCTGACCACAAGAAAAAATTGCAGATGGATGACTTACATTACTCCAAGAGATATCTGTAATATGTAGCAGTCCATCTATAACTCCCACTGTATCTGATTCATGAATGCCAACAAATGCACCGTAGTGAGTGATGCTTTTTATTTTGCCTTCTACTACATCACCTTCATTTAAAGATTCTAAAAACTTAATTTTTTCACCAGCATGCAACTTCTCTAATACCAGCTTTCTTGATACTACAATATTCCCCTGCTTCTTATCCATTTTAAGAACGATGAATTTTTGTTCAGTTTCAATAAGGTGATTAGCATCTTTTATTTGCTTCAAATCCACATGACTCAGAGGTAAAAACGCACTTATTCCATCACCAAGATCAACAATAAAACCGCATTTAATTGAGCGTTTAATGATTCCTGTTACTTCATCTTTTGTAATTGCGCTTTCTTCCAATTTATTCCATTTTTCGTCTCTGATTGCTTTCTCACGACTAAGAACAACATTACCATGGTAATCTTCAATTCTTTCAACATAAACTCTAATTTTCGAGCCAACAGTGATATCATCATTACAACTGAGCTCCTTAATCAGAATTCTTCCGTCTGACTTTAAACCAACATCAACCACAATATCATTAGAATTTCTTCTTGTGATTATACCTTCTACCACATCTCCTTCTTTGATTTTGTTAGCAAAAGAATCTTCACAAAAGTCATTGTCTTGATTATCAAATTGATCTTGAAATATCTCTTCTATGAACCTATTTGATGATAGCCTCTTGATAGCAACTGTACTTTCCATACCTTTTAATTTTAACTTCATTAGAACTCATATATTATATAATATTAATAATTAGTGACAAGTAAATTCTCATTAATTCATTTCGAGAATTGTTTAAGCTATAAAAGATTAAGTTATGTAAGATATGTTATCTAGGAATAATAATTGGATTAGGTCATTTTCCAGAAGATCTAGGTTGAAGTTGAATGTTTTGGAGAAGTATTCTATTAAAAACAGCAAGGAATCTATAAAAAAGATCGTAGACTTACAAAAAAGAATACGAGTAGAAATAGGTTTCGGTAATGGTGAAAATATGCTCCATCAGGCATTCAATGAATCTGATCTATTATTTATAGGATGTGAGCCTTATTTAAAGGGGGTCTCTTCCTTGCTAAAAAGCATAGAAGCACACAGCATAAAAAATATTTTAATATGGACAGAAGATGCAAGAGAATTAATTGCCAATTTTCCTGACAACAGTGTTGAAAAATTCTTTATTCTCTTTCCAGATCCATGGCCAAAAAGAAGTCACAACAAAAGACGGTTAATTAATACGGAATTTTTAAATTTATTAGCAAAAAAAATACTTGTCACAGGTGAAATATTTATTGCAACTGATCATCAGGATTATGCAGAGTGGATAGAGTTACATATAAAGCAGTGTAATTTTTTAACCTATAAGGAAGATAGTTTTGCAAATTATACCCCAACAAAATACCACAGAAAAGCGCTAGAATATCAGCGTAAAATAAAGTTTTTTAAAGTAAATGTTATATCTAAACTGACTTAGATTTACCTCTGCTTGTTAGTACAGATGTGTACATGACACTCTATAGTGCAAGTAGCCTACCATATACTGGGAATAACAGTTTACTGAATTCTTTAATCTCACAAATAGAAAGATCAATAAACTTGATAAACATCAACATTATCAGCCAGCATTGCTTTTGCAACTTCAATTCTACCTTTTTTATGATCGGTTTGGATAATTTTATAACCTATAGCATTTTGTCTAGCAACCAATCTGGTGCTTCTCTACCTTTTTCCCACTTAGCAAATCTCATCTTTTCTTTTAGGTAATATTCTCTATATGCTTCTATTGGGTTATTACATTTATATCGATCAGGTAACGCTTGTGTAAAAGCTTGTATATCAGCTGATCGAAATATTAGCAAATCCTTGTTATTATCGCACCAATCTATAACTTCTTCGGATTTATGCGTTCTTTTGTATCGCAAGCTATATTCTATACACAATTCTTTTCCATGTTTTATTAACCAATCAAAGTTTCCTTTTGATTGTCTAGCCCATAAAGAACAAGGATGGTTTTTGTGAGTAAGTTTATATGGAACTTCTATATTCTGGTTTGTAATGCTGACTAAAGGATTTGGCTCTTTTAATGCTATTGAAAAAACACTGCTAAGCAATTGAGCAGTTTCTAGCGGCATTTTTACTATGTGCTTATCGCATAACATTTGTGCTGCAGTTACAGGATTTTCGTCTAATATAAAGATATTCATCTAAGCACCCAGAGATAGAATTTTTGCGTAGTATTTATTTCAATAAACCCTAAAATATCATTCAGAAAATGGATAAAACTCAGTTAAAAAAATTATACACAATTCCGAGGAACCTTTTCAAGCTACAATGAACGTATCGCTACCACTCTAGCAATATTATTTCTCACCCACTGAAGATATTGCACGGTACTGTCTACTTGATCGTCGTGACGGATTTCTGGAAACATTAAAATCTCATACTCAAAGTCGCTAAGCCATACTGCTTGGTTAGGGAGAAAAACCCGCTCAGATTCTATAATTGGGACAATTCGGTGAAATCGAGTTAATTTGTCATCATGTGGTACTATTTGAATAATAGGTAAATCACTGTTTTTCCTGAGCTCCTGAACCAATTGCTGACCGCTTGCTTTTGCTTCGATTAAAATTGCGTGTGGCTTCCACCTTGCAGCCAGCGACAGAACTTTCTCTTTAAGTTTTGGATATTCAAGTTTTGCGCGATATACATCGAGTAAATAGAATGTATTATCTACTTTTGTCCAGGTAGTGCAGACACTAAAGTCACTTGTATTGTTTGTTGAAATTGCAGTATCCCAACTTTGTGTTACATGCAAGAGGCTATCAGGAAAATTTTTATAGCGCTTCAACCACTCTCGTTTAATTATAGCACTTGAAAGTGGTAGAGGGTTTTGTTGGTATTGAGCAGCAAAACCATAACTCCCAAGTTCAGCTTTTATCATCTCAATTTCTTCTTTTCCTTCAGTTAGGGAATACAACAATTGACCTTCTTTTCTTGAGTATATTTCCTGTTCATGCTCTGGAATATGATTATTAACTGAATAAATAATCTCCTTATCTTCAGCTATTATTGGTAAACAGACATGATGCCATATGTTTCTTGGTTTACAGAGGAGGTGACCAGTTAAATCTTCTAAATGGAGTCTGTGCATCACAAGAACGATAACTCCTTTTTTTCTGTCGTTGAGCCTGGTTACTAAAGCCTGATCAAACCAGTTTGCAGCACGCTTTCTAAATGTTTCGCTCAAAGCTTGTGCGGGACTTAGTGGATCATCCACGATAATGAAATCTCCACCTTCACCGGTTAATGTTCCCCCAACTGATGTTGCAATCCTACATCCTCTTTGCACTGTTTGAAATTTATATTTAGTGTTTTGAGGATGTTGCAATCCTACATCCTCTTTGCACTGTTTGAAATTTATATTTAGTGTTTTGATCTTTGCATAATTCTACTTTCGGAAATAGCTCTCTATACCAATCAGATTGCATTATGCACCTGGTATCGAGTGAGTGCTTTTCGCTGAGGAGCCGAGAATAACTTGCAACTATTATTCTTGCAGTTGGCTGATTTCCGAGTATCCATGCGGGCCATGCAACACTTACACAAATAGACTTCATTGAACGCGGAGGCATATTGAATATTATTCTTTTCACTTCACCTGAACTTGCCGCTTCAAGCCTATCCGCTATGACTTTTATATATTGATAATCATTATACTCACACCCCGGTACTACCGTTTGAAAGCATAATTCAATGAATTTTAAAAAGTTTATATTGTTCATAAAATTGAGATTTTGTTGATTTTTTAAGATTTTTTTGTATAATTATAGTGAGAGTTAAAATATGAAAGAAACAAGAGAGCAAACTGAGAGAGAATTTATAAAAACTCAAAACGGGATAAAAATAGAGACAATTACGCTTCTTGGTAAAAATCAAAACAATAATCGAGGTGAAAAACATCTGATATACTTTATTGGTGGAAATAGAGCGTTAAGCCCTGGTAAAGATTATTCCCAAAATTGGAATTGGGCCACAGAGCAAGGGATAACTGTACATCTTTTTAATTATCCTGGACTTGGTTTAAGTAAAAACAGTTCATTGATACGTAGCAATAGAGTTAAATCTGGTATAGCAGTTGTAACTAACTTATTGGAAAAAGGTATAAAGCCAGATGATATCATATTGTTTGGAGACTGCCTAGGTGGACATGTGGCTGCAGAGGTTCATAAAAATTTTAAGTATAAGGATATACATTTAAGATGCATCGTTAGCAATGCTGCAAGTTCACTTAAACAAGCTTCTCTTTATTATTTTGGATTCATAGCAAAATTAAAAATTTTTCTTGCTCCGATAATCAAATTGGTACTAAAGATTTTTGGCTGCCACTGGAAGACATATAAAATCGTAAATTCAATTACTCCTTATACAATGTACTTTAATCGAGAGGGAGATAAAACGATAAAACAGCCAGCGCAACTTGCAACAGAAATAGAAAAAATAGATCAAAGCGGTAGAAGAAAAGATTACCAAAAAAAAGAAGTATTTGAAGATTTTGAGGAATATGAAGAATTTTTCAAGCAGTATACAATATTAAGAAAAAATGATGAATATATTGATCCTAAAAAAGCTGAGAAAGATATACATAAATTGCCAATTACGTGCTTAAAATCTTCCAACAAAACTGATTACACTTTTCCTGAGCTGATTAATTTATATATTCAAGCGACAGATGAATATTTTTCTAAACATGGCTCACTAAATAATGAAGAGAAAGTTAAAGCATTTAAAGAAAGTAAATTTTATAAAGATTTTTCAAGCTGTAAAAATTCAAAGGACTTTTTGCATAATTACATGAAGAAGCAAGAGATGTCATTTCAGCATGTGACAATAGAATCTGGGGAAAAAAGACCTTTCTTAACAAGTCAAAGAAGTCTAGGGTAGCGAGCTTTAAACTTTTGACGCATATGCTTTTTTCAACATTTTAGCCATCTGTATCTGTTCAGATGCATGCAAATATTGAAACCAGTGTTTCTTTTCTTGTCATCCGAGTACTGGGATCCAGAAGAATTAATTGTGAACAAATAGCTATACGATATTTTCAATGAAGTTACAAAAAAGCTGGATTCCACACTGGAATGACACCGTCATAAACTGCTAGGCCTTCATAATGTCATTCCAGTCCTCATAGTGTTTATCCCGGCCTTCATAATTTCATCCCAGTGTCCTCTTTCTCTTATCATCCCAGTACTTGATACTGGGATCCAGATGCATGGCTAATGCTGAAACCAATACTCCCTTTTCTTGTCATACGAGTACTGGGACCCAGAAGACTCAGGTAATAAGAACTAGATTCCAGCGCCACGCGCTGGAATGACACCGTCATAAACTGCTAGGTCTTCATAATATCATTCCAGTACTGGGATCCAACTAAATTGGTGAACACTTTACAGCATTTTTGATAGAAAGAACTAGATGCCAGTGTCAAGCACTGACCATTTTTTCCTTAAGTTTTTGCAGCTTGCGTTCTATTACAAAACCACCGTGGTACTAACGAGTGGCAAAATGATAGCAAGTTTTAAATTTTATTTTCAATAACGAAATTTGGCACATCTTGCTACACTTCCAGTTTTTATTGTACAAAATGGGCTTCTGTCGTCTGTGTCTGACATGAAGCTAATGTTATTCTCCCTCTTTCTTGTACTGGATTTAGCTTTTGAAACGCGTGGTTGAAATCTTCCTTACTCACTACCTTGGACTTTCTTTCAAGAGCAGCGTATATTTTTGCTTCATTAACTAGTTGTTCTAACTCAGCTCCAGAATAGCCTTCTGTTTTTTCTGCAATATCTTGAATATTTAGCCTTCCATCAGTTTTTGTATTTTTGGTATAAAGCTCCAATATCTTTTGTCTCGTTTCCACATTTGGATTAGGTATATGAACCCTTTGACCTAAGCGTCCAGGCCTAATAAGTGCTGGATCTATCTCATTGACCAGGTTAGTTGCACCAATTACTATTATATCTTTTCTGCTCTTAAATCCATCTATTTCAGTTAGTAACTGTGTTAAGCTCTCTCGACAGTGGTAAGCTGAGTTATTAGCGGTACTTCTTTTTTGGGCAACTGCATCTATTTCATCTATGAATACTATACAAGGAGAATATTTTCTCGCTACTTTAAAAAGCTCGCGTACAGCATGTGCACCATGACCAATATATACTCCAATAAGTTCTGGACCTGAGATACTTATAAAATTCATATTTGATTCACCTGCAATTGCGCGGGCGATAAGTGTTTTACCATTTCCAGGAGGGCCGTGCAGTATATAACCTTTTAGTGAGTTAATACTTTCACTTCCAAACATCTCACGCATTTCTTCTGTCATTTGGTTACAGCAAATAATCTGCAATCGTTGTTTTAAGGAATCGTCAATTATAACATTAGCAAATGTTGTTTTATTATCTGAATTAGCTAATTCTATTTCTATAGGCAGCTCTACTTCCTTCATTTTACTAAATATTTGATCATATATAAACCAAGCGATAAAAAAGAAAACAGTGAGTAACACAGAAGGCATAGCTTCGCTAATATAATGTGCAGCCAGCTCATATCCTTTACTGAGAAACATTGTATGCATATAGGCAAACAAAAGAGCAATAGAGACCATAATTGCTATGCATAGTAAACAGATAGCAATTCTTTTGAGTAATTCTGAGATTTCAATTTTTTTCATCTTACTGTCTTATATCGATTTTAAACTGAGAACAATTTTATTTAGATTAAATACTAAAAAAATATACCCTTACACTTCTTTGAATTCTACTAAATTCACTTTTAAAAAGCAATTATAATATACTTTGTGCGTGGTTAAGATAGCTCTGGAATAGTATAAAGAACTATGTCATCATTGAAGAGAAATTCATCTGTTGTTTTGTACTCTTTATTAATTTTATAAGAATCATAAACATCGTAATCTGCTTTTGTATGGTAATCACAATATTGAAACTTACCCTCTTTATTGAAAAAGCCAAATTGATCAATTAATGTAGCCATTTTCTCACTTTTTGTTAATTCAAATACATCAGCTGGGCAGTGGCCTGAAGAATCTTGATTAGTAGTTCCTTTTGCAATAAAAAAAGATGGTTTATCGTTAAGCAACTTGCAGAAATTTGGCTTATATCCCTTTTTCATATAGTTTAAACTTGTATACTGGTATTCATCTGGAACATTTGAGTATTGAGAATCATACTTTTTATGTTCAAAAAACTCATTACCTAAGAAATTACAAAATGTTAATTTATAATCATCATTATTACTAGACTTAACGACTTTAAGATAATGAAAGTTTCTAGGAATTTTTATCTCTTCTTCTGTAACGTGATTATGTATGACCAATTGGTCATCAAGCATGCAGTAACCTATTTTTGGTAAAGTAGCTACAAGCTTACCGTTTAACATGATATCTGCTTGATAGATATTATCCGATAATTCTTTTCCCTTTTGCAAAGTAAAATCCTGCCCTGCTTTAGCTGGTGCACTGCATTGCTCAGTTTTAGTTAAGTTTTTTATTATTGTTGATATCTCACTAATTTCTAATATAACATGCTCATTTTTTGTGTATTGATACTTATAGCAACTACCATCTTCACATACTGGAAGACATTTTCCTTCTTCATCTGATATATAGATATAATCACCTTCTATTGTAAAATAAAGTCCACCTTTTTCTTCTTGAATTTTTTGTAGTACTGGGTCATTTTCATCGTTAAAATTGATAAAATTGAGTACTCCAGTTATATCTCTACCAGACAATTTGAGGCCAAAGTTAGGACTATCTTTTATGTTGTAAAGCGAAATCAAGATAGGTTTTGATTCAAGCTTTTCTATAATATTGTTTCTATTTGTACTTATTATAGCTTCTTGTTCTACAATAAGATCCTCTTTAATAGAGTTTCCACTTTCATCAGATCTTTCTGCCTGCAGGGGTAAGTTTCCTTCATATAAAGATATTTTATCTCCCTGCTTCTTTAACTTCAAACCATTAATATTCTCTACTTTAATTGTACCAATATGTGAATTGATAACCTTACTATTTTTGTTTAATATATAATATTCAGCAGGAAGTTTAATCAATTTTTTATAGAGCGGATTTTTATCCTCTATTTTAAATATATGTTTTTCCATGATATTACCTTAAATAACCAACAACTTGCTGATTAATGGCACTTAGGCTACTAGGAGGAGAGACATAACTCATAAAACTCCTTGGCTGCTCATTATCTGCCACTATTTTTTCAGTATTAACGAAAGCTCTTTGCTGCTCATTTAATCTTTTTTCCATATGATCTTTGAAAGTAGCCAAACATTTACTAGTTTGTTTGTAATCAGGTAATGATTTTTTCGCAGCTACACACAAGAACTTCAACAACTCATTATGATTTTCATCATTAAGTAATGACTTATTGATAATGGTTGACTGCAGTTCTACTGGATTAAAATTTAGACTTTTCTTTGAAATGCCGCATTTCACAGCTGTTTCTCCTAATACTTCTTCAAATTTTTTTACAATATCTACTGCATCTATTATTTTTGTCACTCGATTAAGCTCCTCTATTTCATTTTTTACTTTATATTTGTCCTGTCCTACCGCAGGGTAAAAGAAATTTATTACTTGAGATATAAATGAAGTTGGTCTGCTTGCTCCGCTTGTCACTGATGATTTTTTAGTTTCCCTCCTTCTTCTGCGTGCACTACAAACTTGATCTGCAGGATTTGTTGTACAAAACATATCTCTTACGCTACTATGCAATGCTTCCGCATTTTCTGCGGATTGAAGTGCTTGATCAGCAGAATCTTCAGCTTCTCCTGTAAGATTCACTGTTTGATTGTGTAGTATTTTAACCTTATCTTCCGTATCTTTAGCTTGTTTGGCAAAACCTTCTGAAGCATTTTTAGCTGCCTCTGCTGCTTTTTTAGCATCCAGAGTTTCATTTTTTGCTTTTCTTATCTCACGTAAAAACTGATCAGCTAATGTAGCACCTATTCCATCTTCTCCCTTGGAACCTGGCAATCCATTCGCACCTGGAGCTCCGGTATCTCCTTTTGGACCTTGTGGACCTGGCATACCCTTAAGACCAGATCTACCAACTTGACCTTTAGGTCCTTGCAAACCTATCTCTCCCTTAGGTCCTTGCAACCCATTCGCACCTGGTTCTCCTTTGTCACCTTTAGAACCTATCTCTCCTTTCTCACCCATATCACCTTTTATTCCCATGGCTCCGTCTAATCCTTTAGGACCAATATCTCCCTTTGTTCCATTTATACCTGGCTCACCTTTTATACCTTGAGGTCCTATATCTCCTTTTAATCCTTCTATACCCGGCTCACCCTTGTTACCTGTAAGACCTTGTGTACCATTGAAGCCCCTCATACCTGGCTCTCCCTTAGGACCTTCTGGACCTTGCAATCCATTTGCACCTGGTTCTCCTTTCTCACCCATATCACCTTTTATTCCCATGGCTCCGTCTAATCCTTTAGGACCTATATCTCCCTTTGTTCCATTTATACCTGGCTCACCTTTTATACCTTGAGGTCCTATATCTCCTTTTAATCCTTCTATACCGGGCTCACCCTTGTTGCCTGTAAGACCTTGTGTACCATTGAAGCCCCTCATACCTGGCTCTCCCTTAGGACCTTCTGGACCTTGCAACCCATTCGTGCCTGGTTTTCCTTTGTCACCTTTGGAACCTATCTCTCCTTTCTCACCCATATCACCTTTTATTCCCATGGCTCCGTCTAATCCTTTAGGACCTATATCTCCTTTTTCTCCCTTTGGACCTTGGACTTCTCCTGGATTTTTCCTTAGTTCTTCTGCAATGCTTTGTGTTAGCTCGGTATTATTTGCAAGGTTTTCTACTAATGTATGATTAGAATCACTTAGTAACACATCTGCTAGCTCTTCCATTCTGTTATCAGCTAATGCAATGGCTATTCCTGTTTGAATATCTTGATTACTAATAATTCTTCCTGCAACTTGCTTCTCTAATACTAAATCTCCGCCTTGGTCACGATATTCAAGCACCTGATTAGCAATAGTGCCATTATTAATTAATTTTTGTGCAACTTCTTCAGGACTTGCATCTCTACCTTTATCACCTTTAGACCCAGTATCTCCTTTGTCACCTTTAGAACCTATCTTTCCTTTCTCACCCATATCACCTTTTATTCCCATGGCTCCGTCTAATCCTTTAGGACCAATATCTCCCTTTGTTCCATTTATACCTGGCTCACCTTTTATGCCTGGCTCACCTTTTATGCCTGGCTCTCCCTTAGGACCTTGTGCACCTGGCAATCCATCTGTTCCGGTATCTCCTTTATCACCTTTAGAACCAGTATCTCCTTTGGGACCTTTTATCTTTCCTGGATTTTGTCTCAATTCTTCTGCTATTCCTTCACGTAAGACTGGATCATTTACCAGCACTTTTTTATCTTGATCATCTTTTGCTTCTAGTACTGCTCTTCCTAATTCACCTACTTTTTGAGTGTCAAAGAACTGATGAACAATATTTTCAACTATTGTTTTTGCTGCATTCACATCGCCTTTTAATTTGGCATACTCAAGCAAATACTCAACTAATTTTTCCTTGTCTATTTCTTGCTTCACGATTTCTAGAGCCTTTGGCTGATTATTTAAATCACTATGAAGCAGAAGATACTTAGCAAGTGCCCAATCGCTCACCTTACCTTTTATAAGATTGTGAGCTTCTATCTCGCTCATACTGCTTCTATCAACAAGTAGTTTAGCAAGCTTTTCTGCAAATTTTTCATATTTTTGGAAGGCTATAGGATCGGGATTATTTTTCTTTGTGGCATCGCTTGTTATCTTACTCACAGTATCTTTTATAATGTTTTTTGCTTCCTCTAAAGAAAGTTTACTTACTACTCCTTCAGTAAGTTTTGCTACATCAATTTTATTCACAAGTTCCTGCGAATTAAGATTAATTTTACCGGCAATCTGAGTTGCAAGATTTTCACCTTTGATACCATTTGCGTTAAGAACTGCTTCTCCTAGCTCAGCTTTTTTACTGGTAACTAATTCAGTTGCAATTTCTATAGCACTTGAGGCATCTCCCTTCTCACCTTTTGAGCCAGTATTTCCTTTAGAACCTTCTGGACCAGGAAAACCTCGGTCACCCTTATTACCTTTGGGACCTTGTTCGCCCTTTAACCCCCGTTGACCGTTACGACCTGGTTCGCCCTTTTGGCCTGGAGGACCTTGTACGCCTTTAACTAACGCTTTTAAAGAATCTTCTCGCTTTACACGCTCACCAAAAAGATGTGCTATTCTTTCTGAAAATCCCATGGAATTACTCTGATCTTCTTCCATTATAGCTGCTGCTAAAGGATATAGATGGGCTCTGTTAGAAGAAAATTCGGTAACAACTTGACTAATACTTGGAGTTATTCCATTAGTGCCTTGATTCCCTTTTTCTCCTTTAGGTCCTTGATCACCTTTTGATCCATGCGCACCTGACGATCCAGTATCCCCCTTGTTACCTTGAGGACCAGGCGCTCCATCGAAGCCTCTATCACCTTTTTGTCCCCTTTCACCTGGCTCACCTTTAGGACCTTGTACACCAGTACGTTCTAATCTGTCTATTCTGCGTTTTAAAAGTTCAATTTCTGTTTCTAAATTTATATGTTCTTGAATATTCACATCAACCTCCAAAAAGTTATCAAAATTTTCTAAGTTATAATAATAAGGATATGGACCTGGTCTATTGTCGTGCTCATACCCAAAAGAATTAGGGTTAAAATTATAAAAATTTTTGCATGTGCTATTTTCATACGATATGCAACCAACATAACTATTGCCTAACTTTTTTACTGCGAAATAGGTATCTTGTGCTTTCAAGCTCTCCATTTCATGAAAAGGGAATAACTGGAATGTATTGCTTATACGAGTAAATGCTGAAAGGATATTATTCAATATGCCAACTTTTCCACCAGTTAAATTATATACCTGATTATATACCTGAGCGCTCCTATATAATTTGTATATATTTCTTGATTCTTTAAACAAATAGTCTCCTATTTTTATTTTGAGTCTTCTATCAGGTGAACTTTTAAGATCTTCCAAAATAAGACTAACATTTTCGCTACTAATTATGTCTTTTGGATCTATTAAAACCTTCCTGTTTTCTAGCAGTTCATAATAAGTACTACAGCTTTCATGATTATATGTGTTAACATGTAAACCATTTGTGTAACCATAAGGCATATGATAAATAGTATCTATCATAGTATCTTTGCCATCATAGTAATAATAATAAGGTTGATCAGAGGTAGTAACTAAAGCGAATTTGTAATCATTTCCTACCCTTTCTAGCTTTAATTGTGGCCATTCAGATAAGTTGTTTAGTATACTTGCCACGTCATGCTTCAAATCCCAAATTTGAAAACTCAGGCCAATATTGTTGTCGATGATAATGTAAGATACACTAGGCAGGCTAAATGTTGTTTTGTTATTTAATCTTATTTGTGCAGGTATCCTACGACCAGTTCTATTATTACAATCTTTTTGTGGAATATCTTCCTTTTCTAGTTTAAAACGCATCTCCACCTCCCTTTGCGATTAGATATAATTAATTTATGGGTATTAATTATTGATTAATACTGATGATCAGTAAATATAATTATATTTTACACTAATTTAGTTATAAATTAACTTGTGAAAGAAAGTTGTTTTTTTACAACTGAGCATAAAAATGCTTTGTATTATCGAACTTCTTACCACTCCAGCTCTTTCATCTTATGGATGATATCGTTCCAGTGCTTGATACTGAAATCTAGTTCTTCCATAACCTCGTTGGAAAGGTTTTCAGTATAGGGACAAATTTTATTAATCTACAGAAACACCCTTACCCTCAGGATAAAGAAGCTAGTTAAATTTGTCAAGCAATTTTTTCATGACCAGCTAGATAAATAGCTACTTCTTCAATTTGATTGAGGTGAAAAATTGATTGCCGTTGCGGTAAATAAGCAGCATTACTGAATCTTTGCCGTCTTTTTTTACTGCTGAATCAATTTGTTTTTGAAAATCATTAGTATTTTCAATATCGATTCCATCTAGTTGAATAATTATATCACCTTTCTTAATAACACGTAGTGTAGAATTACTACTACTATCTACACTAGTAACTACTACACCCTTTGTGGGTGCATTGTTTTTTAGTTCTTTTGGCAAATTTGAAACGGTTAAACCACTTATATAACTAGATGTTGATTTATTTTCTTCTTGATTATTACCTGAATCATCATTTGTAGATTCCTCGATTGCAACCTTGATATTGACTTCTTTACCTTTTCTAAGTAACTTAACCTGTACTTTCTTTCCGGGCTCAGTTCGTGAAACCATATGAGGTAATTGCGTCATTCTATCAATTTTTTTGCCGTCAAACTCTAATAGTATATCACCTACTTTGATTCCTCCTTTCTCTGCAGGACTGCCCTTTACTACGCTTGCAACTAATGCACCTTTGATATCTTTTAAACCCAAGGATTCAGCAAATTCTTTTGTTATAGGCTGAACTTGCACGCCAAGCCAACCATGTTTTATTTTTTTACCACTTTTTAATGTGTCAATAATTGAAATAGCTAGATTAGATGGTATAGCAAAGCCTATACCCACGTTACCGCCAGATTCAGATGGGGAATAAATAGCAGTATTAATGCCTATAACTTTTCCATTTAGATGAAATAGTGGTCCCCCTGAGTTACCTCTATTAATTGCAGCATCAGTTTGAATAAATTCATTCATAGTACCAATACTAATGTCTCTAGATCTTGCAGACACAATTCCTGTACTTACAGAGCCACCTAAACCAAAAGGGTTGCCTATTGCAATAACTGTATCACCAACTCTTGCTTTATCAGAATTACCAAATTCAACAAAAGGAAGATCTTTATCAGAATTAATCTTAAGCACAGCAAGATCAGTTTTTGCATCATAGCCTAAAACTTCTGCTTTGAAATAAGTATTATCGTTCATAGTAACTGTAATATCTTGGGCATTTTTAATAACGTGATAGTTGGTTACTATGGTTCCACTTTTATCTATAATAAATCCAGACCCAAGTAACGTCACTTCTCTATTAATGCTAGGAGCTCTATCGAAAAATTGATCAAAATGCTCGAAAAATTCTCTAAAGTCATCAAAGAAATTATTTCTTGGCGTAAAAGGGATTTTAGTTCTACTGTTATTTTCTTGCTTAACTATTTGCTCACTTGAAATATTTACAACTGCGGGAATAAGTTCTTCCACTATATCAGCAAGCCCTTTATTACAACTACATACAGGATCTGCAACTGTTTTTGCAAACAGATTAGCATATGAAGCAAATGAAATTAAAAAATATGCAAATATAGATAAAATAAATGCTTTACTTTTCATAAACTATTTCCATCCCTTGTTCAAAATATCTAAGAAATTATTATTTGGTGAAAGCACAAATTTAGTATTACCCTCAGCAAATGATTTACTGTAAGCTTTCATAGAGCGATAAAAGTTAAAAAACTCTTCATCAACCTTGAATGCCTCATTATAGATTCTAGTTGCTTCAGCATAACCACGGCCTCTTATTTCATGTGATTCTTTTACTGCACTAGAGACAATTCCCCTTTTTAATTTATCAGCTTTTGATCTAATTTCTTGTCCAGCTTGTTCTCCTTCTGCTCTAATTTCTTTTGCTTCCTTTTCTCTTTCAGTTTGCATGCGGCGGAATATTGCAGAACTATTTTCTTCTGGTAGATCTGCTCTCTTAATTCTTACATCTATTATCTCTATGCCAAATTTTCCAGCTTCAGAATAAACTCCACGTTGAATTAATTGCATAACTTCTGATCTCTTTTCATTCAATAAACTAATTAATGAAAATCTTCCTATATTCTCCCTTATGTGAGCTTCTATGACAGGATATAATCTTCTAACTAGCCCTGATTCATTTTTCACAGTCTGATAAAAAGTGATAGGATCTATTATTTTATATTTTGCATAAGCATCTACTATAATACGCTTTTGATCTGCAGTTATCACTTCCCTTGGAGTTTTATCAGGACTTAGATCTAAAATTCTCTTATCAAGAAATTCTACGTTATTTATAAATGGCAATTTAAAATATAAACCACTGTCCCTAACATCTTTTACGACTTTACCGAGTTGTATAACTATTGCTTGTTTTGTTTCTTGAACAACAAAGATTGAATTAGATAATGCAATCAATAATGCAACAAATACAAAAGCAAAAACAATTTTAATATTACTACTCATGACTATTTTCCTAGATTTGTAAGAGGTAAATAAGAGAACATACCTTTCAGATCGTCTGTTATAACAAATTTATCTACCTTGCTAAAAATATTTTCCATAGTTTCAAGATAAATACGATTCTTAACAAGAGAAGGATTTTGTCTATATTCTTCATAAAGAGATAAAAAGCGATTTGCATTACCTTTCGCTTCATTTATTATTTCGTTCTCATATGCTTCTGCATCTAATTTTATCTTTATTGCTTCACCTTTTGCACGAGGTATAATATCATTACTGTAAGCATATGCTTCGTTTATAGTACGCTCCTTATCTGCACGAGCACTTTGTACATCCCTAAATGAGCTAATCACTTTTTCTGGTGGGTCAATTTTTTTCATTTGAACAGATAAAATTTCTATACCCATTTGATATCCATCAAGAATCTGTTGCAATAAAATTCTAGTATCTCTGGAGATTTCAGCCCTACCTTGACCTTCGAGTGCAAAAGAGATCGTATTTTTACCTATTATTTCTCTCATGGCACTTTCAGCAGCATTTTTAACGCTGAAACCAGGTTTATAATCCCGCACTTTGAATAAATAATCTTTGGCATCTCTAACTCGCCACTGGACCTCAAAGTTAACGTTGACTATATTCTCATCTCCGGTAAGCATCACTCCTTCACCACGATCTGTATCTCGCCCATAAGAGCTGCTTATCCCAATTTCTTCACGATTTACTTCTTTAACATTCACTTTAAAAACCTTACCAATAGGGTAGGGAAAGTGATAACGCAAACCAGATGTTTCTGTATTGGAATATTTGCCAAAAGTAAGTTCTATACCTTCCTCACTCGGATGGACAATATAGAAACCAGTACAAAAATAAAACAACAAAACAATAAAAATGATGAAATAAGGTTTTTTCCCTCTATTTCTGGTTAAGCCATTAAAAAAGCATCTTATATCAGACACAGCTTTACTTAAAATATCTTCATTACTTGAACCTGACGGTTTCTTTCCAAGATTCCAAGGATTACGCTCATCCATAAAAATTATTAATTGTATAACTAATACGCTGATATTACTTAATCTTATCAAAAAATGCAAAACTATTTTGTTTGCAGATTAATGATCGGAGTGAAGGATGTGATCATACACTTCCTTTTTCTCTATATTATATGGTCAATTCTACAGAATTTCTGGCTTTTTTTGAATTCTTTATTGTCGTTTTTGATAAGTATCTTTAGTTGTATATTAATTATTAACATAAAAGACAATGCCTGGGATTTAGGAAACTTAATTTTAATCAAGTAGCTGCATAATAAATCATCGTCAAGTAATAGAATGACATTATCTACTATACAAATTACCTGCAAATTGCAATGTTCGAACAATTGTGTATCTGAGTTTTGAGATGACGAAACTAGGGTTGTATAATCTATACACATTTGTGACAATTTCTTACCTTCGCTCAAATAACTTTTCAATATCGCTTAATTTCATTTCTATATAGGTTGGTCTTCCGTGATTGCATTGTCCAGAATATGGTGTTTTTTCTATTTGCCTCAACAACTCATTCATCTCCTCTAATTTCATCTTTCTACCTGCTCTAATTGATCCATGACAAGCAATTGTAGCTAGTATTTTATTTATTTTATCCTCTATAGGTAGAGTATCTTCTATTTCTATTAATCTATCCACTATATCAATTAGCATTTTCTTCACATCTATTGACCCTAAGATTGCAGGTATTTCTTTTACTATGATCGCATTTTCTGATTTAATTTCGATATCAAAGCCCATTTCGAAAAGCTTATCCTTATAAACTTCTATCATTTCCATACCGGCTTGACTTTTGATTTCAACCATTTCAGGCAAAAGAAGTTTTTGTCTTTTTATACTTGATTTCTCCTTTAAGCACTCGTATACTAGTCTTTCATGGGCTGCATGCTGATCTACTATAATTAGTTTGTCTCTTACCTCGGCAATAATATAAGTATTGTAGATTTGACAGTGTGCAAACCCAAGTGGATAATCCCTTATTAGATCGGTTTGTTTCCTTTCCAAAATTGTAGTTTCTGCTCGTGGAGGAGATTTTTGCATACCAGTATAATCAAACGATTTTGAATGTTCTGATAAGCTTTTTGTCTCTATATTTGGAGAAGTAAACTCTCTCATTAACTGGTTTTCAAAAGGATCCGACCTTCTTCCATAAAATTCATTTTTAAGACTAGACCTACTAAAAGGATCTGATGATAGATGATTCGTTGTTGTTCCATTCTGGGCCAATACAGTTTCTGCAAGATCTATTCTCTTTGATAGCACTTTTATTAGCCCTCTTCTCACTATTTCATATATTAGCCTCTTGTTCTGAAACCTTACCTCTGATTTATTTGGATGCACATTTACATCAACTTGATCATACGGTATCTCTAAGTGCAGCGCTGCAAAAGGATATCTATTGCTTGGAATAAGGTCGTGATACGCATAACGAATTGCACCAATAAGTAGATTATCTTTAATTGGTCTACCATTAACAAATGTATAGATCTGAGTTGAATTGCTACGATTGACAGTAGGTTTACAGATGTATCCTGTAAGTCTAATGCCATCTTCTTCTTCACTAATTTGCAAAGAGTTTTCATGAAATTCTTCTTCTACTTCGCATAGCCTGCTAAATAATGAGTTCTGCTTAGCATACTTAAGAAGCTTCTTATTATCGGAGATAAGAGTAAACTCAATTCCATAATTGATCATTGCTAAGTTGTTTACAATATCAACAATGCTTTGTGTTTCTGCCCTTTCGGTTTTGAGAAATTTTAGTCTATTTGGTGTGGCAAAAAATAAATCTCGTACTTCAATATATGTTCCTATCGATAAAGGATAAGGAACAAGCTCTCCTATTTTTTCTCCCCCCTCATACCTTATAGACCATGCTTGATCTGCTTTGCTTGCCTTAGATGATAATTTTATTCTGCTTACTGCTGCAATTGAAGGCAAAGCTTCTCCTCTAAAGCCAAGATGCTTGATCTCTATCAATTCACTGTCACTCAATTTTGAAGTAGCATGGCGCATAAACGCAAGTTCTAAATCATCCTTTTTTACTCCGCTACCATCATCGATTACAGTAATGAGGTTACGCCCACCACTTTCTATCTTAATTTCTATCTCTGAGCTTCTGGCATCTATTGCATTTTCCACTAATTCCTTTACCACACTTGCAGGCCTTTCTATTACCTCTCCTGCTGCTATACGATTTATGGTTTTTGTATCTAAAAGAACTATTGCCATTATAATGTTGGTTTTTCTTTTACTGCTTTAGTTTGCCCCTCTCTCCATTTTTTTAATCTATCTGCAATTTCACTATTAGAAATCGACAATATAGATGCAGCAGTAATAGCGGCATTGCATGCTCCACTCTCTCCTATAGACATTGTTGCAACTGGAACACCTTTTGGCATCTGCACTATAGATAATAGACTATCTAGCCCATTTAATTGCTTGCTATGCACAGGAATACCGATAACAGGTAAATAAGTAAGCGATGCAGTCATACCAGGTAAATGAGCCGCTCCTCCTGCACCAGCTATAATAACCTTAAAGCCTTTTTCTTGAGCAGACTTAGTAAAATTAAAGAGTCTCTCTGGTGTTCTGTGTGCGGATATTATAAATACATCATGTGAAATTTCCAATTCTTTTAATAGGTTAATAGCATGCACCATAGTGCCATAATCCGACTCGCTTCCCATAATTACAGCAACATCCTTTTTCATTTTTTCTGTATTAGACATGATTTTATTTACTAACCAAATAGTATTTCAGAAGCAACAGATATTTAAATTAAATTACGAATATGATATAGCATTCTTATTAAATAGAAACTTTAAAAATTGAAATGAATCCCTATATTAAAATATAGAGGTATAAATTTCGGATATAAGGGTCTATTCATAATCTTTTTAGAAGCAAAGCGGTGGAAGCAAGAAGACGATTTGTAAGCTAGTATTGAATTTTGCTTATCACAATTGTCTACACTTTTCTATAAGAGTATTAGAGACTTACCTTTTGACAATACGGCAAAGATTTCTACAGTTACATCCTTTTATTTGTTTCTTTGCAATTACTTTTTTATATATATTTCAAAACACTTTCTTTACTTCCGCTATGTTTTTTACTTCATTTATTAAAATAATCTTGCCATTTTGAAAACATTGTTGATTCACTGAAGCCACTTTTTAGGACCTGTAACACTATGTAAAATATATCCTAAATCTTCTTGATTTTGTTTCTTTCTACAGAACTCTACTCAGTTTTTCTCCTACTCATCTTGCTCTGTTTTCATAATTTACATACTCTATCTCCGGTTTATTCCTTTCTTGAGATCATGTACAGTCTCTAAAACGAGTTTGTAAAATGATTATTTCTGTATTTTAAACTTTGCAATTTCAACTTATTCTCTTTAATAGTAAGTTTTTTACAAAATAATAGTTTGAAATTACTAGTATTTTGATAAAAATTATAGTCAATTTAAAATTTTGAGTATCAGATAGTTATTGACAAGTTATATACTATTAATATATTGGTATATTAAATATTATGATATAATATTTAATAAAGCTAGTTGGTATGTGAGAGTAAAAATTATGGAAACAATATCATTAAACAATCTGGATAGTGAAGCAATAAAAAAAAAATTGCTGAGCATAATAAGTAAAATTATAGGAAAAAATACTTGGACTCAAGCTTGTGCGGCTGAGAAACTTGGTATTGATCAACCAAAGGTGTCACAAATTAAAAGTGGTAAGATAAGTGGTTTTTCTTTAGAGAGACTGTTAGGTTTTTTGAAAAAGCTTGATCATGAGATAACAATTACAATAACAGAAAATCAATCAGTAAAAGCTAAAGAAGAAAAAGTAGAATGTAGAATTGGATCTCAATAGATCTGAAGTTGACATCTTATTTTTTGTGATATAGTATAAAGCTTATCAAGGTGGTATTTTATGGTTGAGTCTATTGTAGAAAAGTGTGTAGAACAGGTACACAACCGTTTTAAATTGGTTCTGCTAGCAAGTCAAAGAACGCATGATTTGAGTACAGGGGCAAGCGATCCCGTTGAAATGGTTAAGTTTAAAGATCATAAGGATACGATAGTTTCTTTATATGAAATAGCAGAAAAGAAGGTGAATACTCATGAGTTGTTTAACCTTTTGGTGAAAAGGTGCAAGGAGCACATGAAAGGAAACACAGATAATACTTATATTAATAGTCCAAGTAAGCTAGCAAATTTGTTAAATTTTTCTGATCATCAACTTAACACAAGTCTGGATGTAAGTCAAGAAAGCCACGATGATGAAATAGATGATCAAGATAGTGGTGAAGAAGTACCGATTTAGAAATCTACAGAGGTTATAATAGTTTATAAATGATTAGTATTGCTATCTATGTGCTTTTGTTCTGTATGAGTGTAATGTTATGTTGTATAGTATTTAGGTCAAGTGACGTTTACAATAAGATTTTAGCATTCAATAATTTATCAACACAATTAGTTTTACTCATAACAGCAATATCGATTGTTCTGAATGATTTTTTTTTAATTGATATAGCATTACTATATGCTAGCATCAGCTTTATATCAACTATAGCGCTAATGAGATTAATGTTGTTTTGATAATTTATGGTAGCATCCATTCTCATATTTTTAGGTGTTTGTTTAATAGTCATTTCAAGCGTAGGAGTAGTAGTATTTCCTGATTTCTATACTAGACTACATGCTGCAGGTATTGCAGATTCTAGTGGCGCAATGTTGTTGTTGATTGGTTTTGCTTGGCAAAATGAATTTTCAATCAATACTATTAAAGTTATATTATTGATTTTTATAATATGGATAGCCAATTCAACTAACAGTTATATTTTAGCGCGTACTTATTATAAAAGTAAAGACTATTAAAGAAGGTTAAGATGCTAGAAATACTGAATCTAATATTACTTTTGCTGTTACTCACGGTTACAGTTTTTATAGTTCTTTCGAAACATTTGGTTGTAAGTGCTGTTCTAATGTGTGTATTTAGTTCACTTATTGCACTTATGTACTTGATTATGAATGCGCCAGATGTTGCAATTACTGAAGCTTCTGTTGGTGCAGGATTGAGCACAGTCTTTACGTTTGCAGCACTCTCTTTGGTAAAGAATTACAAAGCAAATTTATCTCATAGCCCCACAACACTTTTTTTTATGTTATTTTTGACTGCATGTTTATCATACTTTATGATTCAATTACCAGATTTTGGCAGTCATAATGCTCCAGTTCACTTGCACGTTGCTCCTTATTATGTAGAAAATACTGAAAAAGCTATTGGTATTCCTAATATAGTGACAGCTGTTTTAGCAAGCTTTCGTGGCTATGACACATTTGGAGAAACTATAGTAGTTTTTACTGCTGCACTTTGTATAATGTTAATATTAGAAGAGAAAGAAAGTGATTAAAGATCCGGTATTAAGTGCAGTAACATTTTTGATGATACCTTTTATCATTTTTTTTGGTTTATACATACAGTTTCATGGTGACTATACTCCAGGTGGAGGTTTTCAGGCGGGAATAATTATTGCTTCTGGGATAATATTATATTCTATGTTATTTGATATACCTACAACTTTAAAAGCAATACCTTACTCTATTATCAAATTTACTAACGTACTAGGTATTTTAACCTATGGAGGAGCTGGTATTATAACAGTTTTATTTGGCCAAAATTTTTTATCCTATAGTATATTGTCAGCTGATAGTAGAACAGGTCAAAAATTGGGTATTTTCTTAGTGGAGCTGGGTGTATTGCTTACCGTCTCTTCTTCCATGTTAATCATATATATAAATTTTGCTCGCAAGAAAAAACAATGACTCTATATAATTATGTAGGCATTACTATATTAATGGTGCTAGCTTTCTATATCATTGTAAATGATAAAAACTTAATCAAAAAAATGATGGGATTAAGTGTCTTACAATCATCTGTTTTGTTGTTTTACATATCTTTAGGGTATGTAAAAAATTCTTTACCTCCTATATTGACTTCAAATTTTCACTTATATACCAATCCTATACCTCACGTCTTAATGCTTACTGCTATAGTGGTTGGAATTGCAACATTTTCAGTTGGATTGTCCATATTAGTAAGAATAGAGAGATTAGTTGATTAAGAAGAATGTGAATAAATTGATAGTATCTTAAACTATATGAAGTAGCAAGTAACTATAAATTAAGAATAAAACTATAAGCTTGCTAATTGTAAGTTTATTTGATAAATAAGAAATAAAATTATAAACTGTAAAGGTAATGATGTCAACTATTAATGGTACGGAAGATAGGAAAAAGATCATCAAAGATCTTGTAACCAAAAGTATAAGAAAGGGCGGTTTTATCACTTTTGATGATATAAATGATAAGTTGTCAGATGAAAATTTTTCAACTGATTTTATAGATGACACTATAGCTTTATTGCAAGACTCTGGAATTAACATACTCGAAAGTAGTGAAGATGAGGAAGAAGCTCCTTCTAATAATGATGGTAATAAGCTTGATGATGATGAGACATCGTTGAATACTACTACAACTTTAGTGCAAAACGATGATCCAGTAAGGATTTATTTACAGGATATGAGCTCTGTAAAGCTTTTGTCACGAGCAGATGAAATTAAGATAGCAAAAAAAATTGAATCTGAAAAGCATAACATGTTACGTGCAATAATTGAAACATCAGTGGCATTCAAAATAATCAAAACATGGCGTGATGATTTAAGTGGTGGAACTTTTTTACTGAGAGAAATTATAAATCTGGATGCAATTTATAACTCTGATTTCAATATGGTAGACAAAGAAGAAAGTGAAGCTGAAGATGTTAGAGATTGTGTTAATGATGAGGAAAAAGGTAATGATGAAAAGGGAAATGAGAGTGAAGACATAAGTTCAGCTAACTTAAATATTTCTGTTCTTGAAATGGAAAGTGATTTATTGCCAAAGGTTATCACGGCATTGGATGAGATCATTGCTTTAACAAATGAAGCATTGGTATTGAAAAAAAATTCTAAAGATTTCTCTAATGAGCTAGAAAATTTATATAATCAAATATGGTCTGTAGCATTACAAATTCAGTTTAGTGATGCTGCTATTACCAGAATTACACAAAAACTTTACGAAATAAATAGACTAATCACGTTTGAAGAAGCTAATCTTATTACTGAAGCTAGAAAGTACGATATTGATAGAGAAAGTTTTTATAATGTTTATGATGATGTGCTTTTAGAGCACGAGTTTAGTGAAATAAGTTTTCTCAAGATTAATGAAAATCAATCTCTTTTTACAGGTGAATTAAAAAATAAATTCTTAAGGTTTATAAACGATAGCTGTGAGTATATAGCTAGTGCCTTAAGCAATATTAAGAGTTATGTACAAGGAGATAGAGTTCAGGAGTTTAAGAAGGTAATCAAGAGAATACAGAAACATGAACAAGAAGTCTCTCAAGCAAAGCAAGAAATGATTAAGGCTAATTTAAGGCTGGTGGTTTCGATTGCTAAAAAGTATTCAAAAAGAGGCCTTGATCTGCTTGATTTGATACAAGAAGGTAATATTGGTCTTATGAAGGCTGTGGATAAGTTTGATTACAAACGTGGGTATAAATTTTCGACTTATGGTACTTGGTGGGTAAAACAATCAATCACTAGGGCAATACCTGAACAGTCTAAAGTAGTTAGAATACCAGTACATATGGTGGAAATTATCAGTAAAATCAACAAAGCATTAAGAAAGATGACTCATGAAATGGGTAGAGAGCCTACATTAGAGGAATTGAGTATAGAATTGGCGATGCCGCTAGAAAGAATACGCAAAGTTATGAAGATAGCAAGAGATCCGGTAAGTCTTGAAGCTCCAACAGGAAAGGATGATAGTAGTACCTTCGGTGATTGTATAGAAGATAAGCGAGTTTCTAAACCAGAGGATGCTGCAATACTTGCCGACTTGCGTGGTATTACGACCAATGTTCTTGCAACTTTAACACCAAAAGAAGAAAGAATTCTAAGGATGCGCTTTGGCCTTGGTAAAGATGGAAAGGAGCATACCTTAGAAGAAGTAGGAAAAATTTTTAATGTTACACGTGAAAGAATTAGGCAAATAGAGGCAAAAGCACTACGTAAGTTGAAACATCCAAGCCGTGCTAAAAAACTTAGAGGTTTCTTTTAAGGCAGAAGGGCTGCTCAAAAAATAGGTAAAATTCAGCCAAAGTTCTATAATTTCACCCTATTTTTCTTTTTTTATAGGCTTTATAGAGCAGTATGATTAGATATTGAATGTTATGGCAAATAAAAATAATAACTCTAATTCAAAGTGTAAAAATTTTTGTGTTCTGGGTGATAGTTTATCTGATAATGGTGTAATTATTGAAATTTTAATAACTTATCCTTTGTAAGAAACGTGAAACTTAATGCCCCTTTTTATTAAGGAGGATTTTTAGCAATGGCCTTACTGTTGTTGAATATGTATCAAAGTATTTAGGTTTAGAAGAATTTAAGTCATCATGGAGATGCTCATTTTTTGATCGATACTATGAACAGCAAGGTCATAACTATGCGATTTTATATGCAACAGCATCTGAAATTCTTAACCCTATTTTTTCTTATTTCCTCAATAAATTTCGTTTAGCTGATTAACTAAACGCAGTAATTAAACATCATCCAGACGTAGGTAAAGGAGATTTTATTTTTCATTATAATCGAGGAAATAATATTATGGGTGCCACTGCTTATAACAATGTTAAAGCAGAAAAAGTATTGAAATAAAGCGGTTAGTGAAATATGTAATGCATTTGGTTCTAAATGAATATGGTGTAAAGCATGTGATTGTTGCAAATGTGACTGAGGTTGGTTTGATACTAGCTTTAATAAAGACGAAAAGCAAGAGAGCTGGCTGCAACAGCTTACACAGAGTTTTAATACAAAATTAGCTAATAATTTAGATTATATGAAGAAAGGTGCAGATCTTGAAATAAAAGCATTCGATCTTAACTCTAAAATGAAAAGTATGCTTGGTAAATATAAGAGCAAAGGGTTAAATGATCGAGATGCATACCTATCAAACATCGTAGACCAGTTTAGGGTAGGGTGATTTGGAAAAAGTATAAAGATACTCTTGTTGATATTTAAAGGAAGGCTTGATACTTACTATAATTCTGGATGCAGCACAGAAATACTAAAGGATTATTTCTTTTTTGATTATTTTTATCCAACTGCAGAACCTTGTTGTGAAGTTGGTAATGAAATGTATGAGTTGATAAAAAATTAGATTTCTTTTAAACATCTTTACGGTTTGTAGTAACTATCTGCGTAGCTGAATGGTAAAGGGAGGGGGGTAAACAAAATAATCTAAAATATAGAGAAAATACAACGGTGCTTGATACATACTATTGCGATTTTATCCTCTTTTTGTCATTTTAGTGCTAGAATGACATTCTGCTAGTGAAGTTTATTCTTTGATATATTAACTATAAATATAGAGAAGTCTTACTAAATAAAAAGGTAAAAGGAATCTCTGAGTAGTGAAATTTTGACTCTATATTGCTGTAAGTGGTGCTGTAATAATGTTCTAACAAGCGCGACTTGGCTGAATATAGAAAAAATTTAAAAAACCGCTATAATTTTATGTAATCTACCAATAAACACCTAAGTTTTTACTGGATTTTGTGATTGATCCTACAGTCAAAAACAAATTTTGAGTCATAAATACTTTTAGTGCCATAATAAAATAGGGAGGTTTGTCAAGTAAAGTTCTTTATTTCATTAGATGCGCTGCCAAATTGTTATGCAAGCAAGTTTTTTAGTTTTCGTATATCCGAAGTAATTCTTGTGCATTGGCCTTGATTAGAGTCGGACATTCTCTATCATTTAATAATGAATGCAATATTTCAATTGCACCTTTAATGTCGTTACTGTGTATCTTTACTATAGCGATAGCTTCTTGGCTTGAATAAGGGTACACTGCATTTGATTCTAAATTACTAATTTTATCTCTATTTGTTTTTTCACCGCTGGAGTGAAGTAAGCTCATTACTTCTAAGTATTGTGCTAACTCACGCAAAACATCAGGAGCATCTTTATCGTCTGCCAAATCATTATAAATAATAGATGCTGTGTCTGTTGGCATTGAATCTGAGATATGATTGAATGCGCGTTCAAAATTTGCTAAATACTCCCAATTTGAATCTATTTCTTCTAGCAGTGACTTATTATCTTTTTTTAAGAATAATACTTCGTAAAACTTGTCACCTGCAGTTATAGATTGTTTTGTGTTATCAATGTTGCGCAATAAGTATAATGTGATGCCAACTAACATTGGCGCGAGTGCAAGCAGAAAGATGTATTTTTTCATGGTAATATTCCAAATAGTTATATATTTATACATTAATGCTTTTGATTTGCAAAAACATATTGACATAGTGATTATATCACATAATAATATTCTTAGAGTTGTTTGAATAGTTGGAGATTAAAATATTTCTAAAGTAGAAATAAAGACAGCAGTATTAAGCTAAATTATTTTTTGTCGGATTTATCCGATGTACCCTCAACCTTTTATAGGTTGAAGTCTAAATTTGAGAGTTTGATCCTGGCTCAGAATGAACGCTGGCGGCAGGCCTAACACATGCAAGTCGAACGGAGTTATATTGTAGCTTGCTATGGTATAACTTAGTGGCAGACGGGTGAGTAATGTATAGGAATCTACCTAGTAGTATGGAATAATTGTTGGAAACGGCAACTAATACCGTATACGCCCTACGGGGGAAAAATTTATTGCTATTGGATGAGCCTATATTAGATTAGCTAGTTGGTGGAGTAATAGCCTACCAAGGCAATGATCTATAGCTGATCTGAGAGGATGATCAGCCACACTGGAACTGAGATACGGTCCAGACTCCTACGGGAGGCAGCAGTGGGGAATATTGGACAATGGGCGAAAGCCTGATCCAGCCATGCCGCATGAGTGAAGAAGGCCTTTGGGTTGTAAAGCTCTTTTAGTGAGGAAGATAATGACGGTACTCACAGAAGAAGTCCTGGCTAACTCCGTGCCAGCAGCCGCGGTAATACGGAGAGGGCTAGCGTTATTCGGAATTATTGGGCGTAAAGGGCGCGTAGGCTGGTTAATAAGTTAAAAGTGAAATCCCGAGGCTTAACCTTGGAATTGCTTTTAAAACTATTAATCTAGAGATTGAAAGAGGATAGAGGAATTCCTGATGTAGAGGTAAAATTCGTAAATATTAGGAGGAACACCAGTGGCGAAGGCGTCTATCTGGTTCAAATCTGACGCTGAAGCGCGAAGGCGTGGGGAGCAAACAGGATTAGATACCCTGGTAGTCCACGCTGTAAACGATGAATGTTAAATATGGGAAGTTTACTTTCTGTATTACAGCTAACGCGTTAAACATTCCGCCTGGGGACTACGGTCGCAAGATTAAAACTCAAAGGAATTGACGGGGACCCGCACAAGCGGTGGAGCATGTGGTTTAATTCGATGCAACGCGAAAAACCTTACCACTTCTTGACATGGAAATCATACCTATTCGAAGGGATAGGGTCGGTTCGGCCGGATTTTACACAAGTGTTGCATGGCTGTCGTCAGCTCGTGTCGTGAGATGTTGGGTTAAGTCCCGCAACGAGCGCAACCCTCATCCTTAGTTGCTATCAGGTAATGCTGAGTACTTTAAGGAAACTGCCAGTGATAAGCTGGAGGAAGGTGGGGATGATGTCAAGTCATCATGGCCTTTATGGAGTGGGCTACACACGTGCTACAATGGTGTCTACAATGGGCTGCAAGGTGCGCAAGCCTAAGCTAATCCCTAAAAGACATCTCAGTTCGGATTGTACTCTGCAACTCGAGTACATGAAGTTGGAATCGCTAGTAATCGTGGATCAGCATGCCACGGTGAATACGTTCTCGGGTCTTGTACACACTGCCCGTCACGCCATGGGAATTGGTTTCACTCGAAGCTAATGGCCTAACCGCAAGGAAGGAGTTATTTAAAGTGGGATCAGTGACTGGGGTGAAGTCGTAACAAGGTAGCAGTAGGGGAATCTGCAGCTGGATTACCTCCTTAGGCTTTGTACGTAATTCACCATTTCAAATAATAGTGTCATTATGTACTATACTGCTGTCTTTACTTCTACTTTATTTTTTAATTTCTCGATAACGAAATTTTATGAGTAACAGGCCTCTTTCCCCACATTTACAAATATATAAAGTACAAGTTACTAGTTTTTTTTCTATTATGCATAGATTGACTGGTATCTTGCTGTTTCTTTTATTAATCATACTTTCTTGGTATTTTATATTATATGTTTACTCCCCTAAGTTAATTATAGTAAGGTGCTTAAATGCATTATTGTTCACTCCTGTTGCTAAATTAGCTTATATCTTATGCTTTGTAAGCTTTATGTATCATTTTCTCAATGGTATTCGTCATTTATTGTGGGATGCTGGGCTTAATTTAGAAATTGCTAGTGTTTTAAAAAGTGCTATATTACTAACAATAATGCTATTTCTTTCTACTATGGCTTTTTTATTTATATTTATATGAGTCAATCTGTAAATTCAGTACATCATTGGTGGATCCAGCGTGTTTCTGCGGTGATTTTGTTATTTTTATTTCCTTGGTTTATTTACTCATTTTCTTGCACATTTTATGTTGATAGCCCTTTATCTTTTAATGAAAAATTATTTCAGGCTATTAATCATCCACTAGAGCTTTTGTTTTTTGTTATACTGGTGTTTTGCATTTTTTGGCATGCAGTTCTTGGAATGCAGGTAGTGTGTGAAGATTATATAGACAGCGTACCTCTAAGGATTTTTACAATTACATGCATAAAATACTTATCAAGCATTACTTATATAGTCCTTGCTTTTACGACTTTTTTCTTTTATAGGCATATTTTCTTGTAAAGTTGCCAGTTCTATGTTAATATATTATTAGTGTACTAGTTTTATTATTGAACTATAGCGATTTTGGTTTAGCAATATGTTAGAGACATTGAAAAAGTGGGGAATAGACCTTACGCTGAAGGTGAAGGATCTATTTAGTTCATCTGAATCTCAAGTTTATGTCAAAGACCTTAGAAAGGTAATGATATATGAGGATGGACGAAAGTGTCAATATCCAAAAGATTATGATCAGATTGTAGATTCTGGAAGAGTTGTAAAAAAAAATGACAAGCTTGTAAAAGATAAAGACGGAAATCCAGAGTACCAGCTTATATATAATGAATACAAATTTGATCTAGCCTTGGTTAAGGAAATTGATAAAAAATCTTACTTTACTATTGACTTTTTAGTTAGTAAAGGTAGGCGTGAGGTTAATGATTATAGTAAATTTTATAAGCCATTTAAGTTTTCAAAAATAGATCTTGAAAAACACTTGCCGGTCTTTGAGGTTGATACTAAGTTACTTAGATTAACTAATTCTTCTTTTCTTGCTAAAAAAGGTTGCTTCATCAATGATGACACGGGAGAAGTTGATGAGAAAGATAGAGATGAAAAAGGAAGAAATGGAAAATTACTATACGCTAGTGATTACAAGAAGCTAAGCACCCATTTTTCAGAAATTAGAGATCAGGATGGTAATCTAGAGCTAGATAAAAGTCTTATATCTGTTTCTATCGTTTTTGCTACAAGCTTGGCTAAAGTTTGTACTAAATTGTTGACCTCTCTTCCTATAAAGTTAGGGGAGTATTTAATAAGCGAACAAAACCCAATTGCAAAGTCTTTTGGCTATCTTTTGTTCACCCCTGCAATGGCAGTAAAAAATTTAGTGAATATGGGAGCTACCATACTTAAGGCTCCAATTTTATTGTTTGTAGCAAATGAGAAAAAGTATGGTGATGCTTATCTTACTATGTGGAAACACCAATTGAAAGAATGTTGGAAAGAAGTAAAAAGCGACTTTAATGTTGTTACAAATGGGGAAAGGCCAAAGCCGAAGCAGAAGGATCATAAGCCACTTAGCATAGCGGGTACATGGAAAGAGCTTAACGCTAGAAAATCAGATATTGAAAAAAACTTAGAGAAGGGGTTGAGCAAAAATAGTGAAAGTATAGATAAATCTAGAGAACTAGGTGTTGGAGAAAGCTTAAAGGAAAAGTTGCAAAACAAAACTGATGAAAAAGTAGCTGCAGCCGTTAATCAAAAAAGCAACACTCCTCATATTGATAGAGAGATAGAAAGAAGACAAGACTCATCACGAAATGTAGGGACTCCATCACGCTCGTAGTCAACCATCACTTTAAATTACTTTTTACTTTAATCATCTCACAATAAAAACTTGCATGCATTTTGCCGTTAGTATAAGATATTAATCAAATAATTAATATCTTAATTAAATGCGCCCTGTAATACTGTGTGGTGGTAGTGGCAGCAGACTTTGGCCTCTATCTAAGCCAAAGCAATTTCAGAAAATATTTAGTCAGAATACTATGTTTCACAACACTTTGTTGAGGCTAAAAGGCGATTATATGCCACCCATCATTACCACAAATATACAATATGAGTCATTATTGATGCAGGAATTACATGCATTACAGGAATGTAAAGTAGTTTTTGAACCAGTTAAAATTGGGACAGCGGCAGCAATACTAATTGCTGTGCTTCTCTGCGATAGGAACGAGACAATCTTAGTTCTGCCTTCAGACCATTTTATAGGTGATTTGAATAGTTTTTATGTTTCTATTGAGAAAGCGTCTAAGCTAGCCTCTGAAACTGACTCTATAGTCACTTTTGGGATAAAGCCTCATGAATTCAATTCGGAATACGGCTATATAAATGCAGTATATGGTCAGAAAGAAAAATGTCATATAGTAAAAGATTTTACAGAAAAACCCGAGCGTAAGGTAAGTAACGATCATTATTGGAACTCTGGAATATTTGTGTTTAGAGCAAAACGCTATATAGATGAGATAAAAAAAATTGCTCCGACTCTCTATAATTTATGTTGTGAAAGTATGAAGCATTTTGTATCACGAGAGAGATTTCTGTATTTAGAACAGCAAAATTGTGCAGGAATGGGTGATACATCTATTGATCACCTAGTGATAGAAAAAGCAGAAAATATTGTAATGATAGAAGCCAATTTCGATTGGATGGATGTTGGCACTTGGGGTTCAGTTTTAGAGTTAAGTAAGAGATTTAATAAGAATTTTGAGTCGTTTCAAGCTGTAATCAAAGGAAGAGAGCCAGTTTTGATGACAGAAAATGATGCAAAAAATTTACTAGGTAGAGTTTATAAACGGCCAAGTAAGAGCCTAATGTTGTTCATTAATAAAGTTAAGGAAGTAAAGCCAATAAGGAAAGAGGTTAAGCCATGGGGATTTTATAGTGTAGTTTTAATGGGCAAGGATTTTCTTATAAAATACCTTTTTATAAATCCACTGAGCTGCACTTCTAAGCAATTTCACCACTATAGAGATGAGTACCATATAATACTATCAGGGGTTGGATGCGTGAGTTTAGATGACAAAACATATGCTATAACAAAAAATCATGTAGTAGAGATTCCAAGGAAGGTGTTTCATAAAATTGAGAATAAAAGTACAAGATTTCCTCTTGAGATAGTTGAGTTTCAGGTAGGAAAGTTTTTATCTGATAATGATATAGTAAGATTGGACGATATATATGGAAGGTCTTAATATAGAACATTGAATATATTCTATAAGCTTGCTAAATTTAGACAACCTCATTTGAGGTAAAGGAAAAATTACAGTTATATGAAGCATAAAAAGTATGATATTTAAATCTTAGTATAATGTCTATTGCCTTTGAATTTACTATGGCTATTCGCTATTTGCGAGCAAAGAATTCTAGATTTTGCTCTATAATGGCCTTGTTTTCTATTATTGGTATTGCTCTTGGAGTTGCAACGCTAATAGTAGTAATGTCTGTAATGAATGGGTTCAGAGCAAAGCTGCTCGACTCTGTACTTGGCATTAATGGTCATATTAATGTTTACTTTGATAGAAGCATAAATTCAGATTACCACGCAGTGTTAAAATCTATTGAGAAAATCCCAGGTGTATTAAAAGCTACTTCTATGACCAATGATCAAGTGATCGTTGCAGCAAATAGTGGAATTGTGGGTAGCGTAGTCCGTGGTGTGTCAACTAAAGACTTACTTAATAATACTATCGTTAAGAATAATGTAATTATGGGTAACGTGGAAAAATTCGATGAAGGTATCATAATAGGGGCAAGATTAGCAGAAGCTTTGAATATTGATTATGGTGATAACATTATGCTTATATCACCTGAAGGATTTGATGCACTGTCTGGTGAAATACCAAAAATGAAAGAATATAAAGTTGTAGCAATATTTGATATGGGTATGTTTGAGTACGACAATACCTTAATGTATATGCCCATAAAGTCAGCTAAAGCTTTTTTTAATTATAAAGATAATGTGAGAAATATAGAAGTGTTTGTAGATGATATTGCTATGGCTAATAAGCTAGCAAACGCTATAGCAAAAGAAACAGGAATGAGAGCTGAAAGTTGGCAGTCTCAGCAAAGCCATTATGTTAATGCTTTAAAGACTGAAAGAAATGTGATGTTTTTAATTCTCACTTTAATTATAGTTGTAGCAGCATTTAATATTGTTTCAAATTTGATGATGATAGTGCAAGAAAAGAAATCTGCAATTGCAATTATGCGTACGTTTGGTGCAACAAGCGGAAGCATTATGCGCATATTTTGTGCTTGTGGATTGCTGATTGGTTTTACAGGAACTTGTCTTGGCTCTATTATAGGGGTTGTTTTTTCTCTCAATATTGAAAGTATTAGAGTGTTTTTAGAAAACATTACCAACATCAAACTGTTTGATCCTATGATATACTTTTTTTCAAGTTTGCCAGTGATATTAGTCTCTCAAGATGTGATTAACATTTCTGCACTTGCATTGTTCTTATCATTTTTAGCGACAATTCCTCCTGCATTACAAGCAGCTGCTCAAGATCCTGTGGAGATATTACGTTATGAATGATACTTGGAGAAAATGCATAGGTTGGTTCTTAATTATATTGTTGTTTGTTAGCTATATTACAATAAATAACATAATATTTTTTAAAATAAATCAGCAAGAGAGTGAAAATAGTATAAGTATTGTAACGGAAAAGATAGATGAACTTAAAATGTTGCTTGAAGTTAATCAAATTAAGGTAGAGAAAAAGATATTTGATTTAAAGAGAAATCTGCACACTCAATGTGAGCAAGGTGACGGTAGTTCAAGACATAAGAACCTCGCAAAGTTGCTGCTACTTGTGATTAAGATGAAGAATTCGTTATTGCAAGAAGCCAAGTTTGATAATCATATAAATTCAATAAAGCCTTTGATATCAGAGCTTGACGATCCAGAAATAGAAAATGCAGTCAATGAATTGGAAAATTTGAAAGAGGTAGATACTTTATGCGGGTTGAAATTGTCTTTTGAGAAGAACATGACTGTTATTAACTACAATAAAAGTAACTTGTTTAAAAAAATCATTTCAAATTGGATCAAGATAGATGATCGTAGTGATCCACTCAGGTTAAAGCTTGCGGAAATTGAAGAATTAATAAGCGATAATGATTGGCAGAGCATAGCCACCGCAATAAGTGACTTAACATACCCAGAATTCAAACCATGGCTTAATAAATTGAATGATTTTATTGTAGCTTTCAAGAATACTTCAATAATATATCGTCACTTATTACAATACATCTCATGATTTATTTTATAATTTTTGCTTTTTCGTTTTTATTTGGCATATGGATCAAGGTAAGTGGTGAAGTAATAAAATTGGAATTAGGCAATTACACTATAAGTATTGATCTATATTTCGTTATTCTTGCTTGCGTAGTCTTATTATTTTTATTGATTGCAGTTGCACGTTTTTGTTCTTCTATTTCATCAACATTTGCTAACATAAAAAATAGAAGAAGAAGTAGGGAAGAATTGCTTCTCTTTGAAGCTTTCTTTAGCTTAGATTTAGGTAATATAGAGAACACCAATAAGCTAATTAAAAATCTAAATGAAGAAAGTGATAAATTATCTTTAGTAAAGCTCTTTAATTCAGGTAAAACGGGAAATTACAGCTTTTTCAGCCATAATTTAACGAGTATTGCAAGTAAAAATCGCAACTTAGCTCTACTTCTGATCAATAAACTGATTATTCACCTAAAGCAAGAAAGGTTAGTCTTTCAAAAATTTATAGAATATTGCTCTAGTTCAATTAATGATAAAATTTTGTCTATTCCCTTTCAAATAGAGCATTGTATATTGCAAGAAGATTGGATAAATGCAATTTCAAAGTTAAAGGAAGCTATCAAATTCAATATTTTTCTTCCCTTTGATCGTAAAAAGATGTTAGCGGTTTTTTATTGCGCTTTAGCAAAGCAATACGAAAGTAAAGGAAGTTTTTGCAAAGCTATAGATTATTTAGCTAAAGCACAAAGTTATTATGCAACTTTTCAGCCCATCAATTATTTAAAGGCAGAATTATATATCAAGCTTGAAAAAATCAGAAAAGCTTCCACAGTATTAGAGGAAGAGTATAGAGTAAATCCTACTCCTCAATCAGCTAGAATGTATATCAAGTTAAATAATAAAGGCGCTGAAAGACTATATAACTTACGCCCTGATTATTATTTTAGTTATTGCTTGCTTGCTTTGTCTTCAATTAGCTTAGGGAAATATGATCTTGCAAGTCAGCATTTAGATATTGCTATGAAAAAAGCTAATTACATATCAATCTACCTTGTTATGGTACAGCTCAAGATTATGCTACAAGAGTATGATCAAGCAATTTACTGGCTAAATAAGATGAACTCAGAAGCTGTGCCTGATCCAGGTTGGAAATGTGTTGATTGTAATAAAGAGCTAAAGCAATGGGATTATAAGTGCTCAAGTTGCAATAGTCTTAATTGTATTTACCTTATATTATAAGACTCCATAAGGTGTGATACTTTTACATCGAGATTGCTTTAATATAATCTTTATCTCAAAACAGTAAATCTGTGAGTTTCTTAGTTAGGTTTGATTCCAATGTCAAAAAAACTTGTTTTTAGACATTACCAGTTATATATTTTAATAAATTAGAATTATATATAAAATGAAGAGCTTAAAGGAATTATCCTTAAGAATTAAAAATATTAAGTCTGTGCAGAAAATCACGAAAATAATGCAAATGGTTTCTGCAGCAAAATTATTACAAAGCCAAAAGAAATTATCAAATTCAAAATTGCATATATCTAAGCTGCATAGCATTATTTCTTCACTAGCGCTATCAGCGGATCAAGAGTTACTAGCAAGAATTCTAAATATCAATAATGAAGATTCTTTCCTAGTATTTATTATTGCATCTGATCGTGGTTTATGTGGCAGCTTCAACTCCTCTGTTGTTAAATTTAGTCAGGAGCATATAAACAAATTAATTGCAAATGATAAGAAAGTAGACATTGTTTTTTTTGGTAAGAAAGCTTTTGAGACAGGCAAAAATAGATTTAATTCTAAAAATATCTTGAAGGTTGAAAATAGTAAGGGAATCACACTAAAGCGTGTGGAAGCCTTGGTTAGTGATATAGATCTAAGTAAATACAATAAAGTTAAGGTTTTTTACAGTAAATTCTATAATACCTTCATGCAAAAGCCAATATTAGAAACAATAAAACCATGGAGTAAAGACTCATTATTAATTGATAATTCTGTAGTTAGTCCTCTAACAGATTACAGCTATGAGTATGAACCACAAAATATTGAGTTTATTTTAAAATCTTTGACTCAAGATTATGTTACAGCTTCTCTTTATTCTGCTTTACTTGAAAGTGCAGCAAGTGAAAATAGTGCTAGGATGGTTGCTATGGAATCAGCAAACAGAAATACAAAAGAAATGCTAAATAAACTAGCATTACTTTATAATCGTTCTCGTCAAGCAGCAATTACAACTGATTTGATTGAAGTTATAGGTGGTGCAGAATCTTTATAGAAACTCAAGGAATGAAAAATGAATATATTAAATATTGCAGCAGATATCACTAAACTAATAAAAAAGCAGAATCAAGACGCAGAAGTTACAATATATGAAACTAATAAGACCTCGGTTTCTCAGCGTCTATCAAAAATTGAACAAATATCACAATCTAAAAACTGTACTGTCGGAATTAGAGCTATAGCAGGTAAGAACAAAGCTGCGTATATTTCCACAAACGATTTGAATAATCTTAGTAGTGCAGTGAGCCAAGTGGTGGAAATGGCAAAGAATGCCCAGGAAGATCCTTATATTAGTTTTGCTGTAGATGGCAGTAATTATATCTCTTCTGCAGATTTAAATATCTCAGATAATAATGTTGTAACAATTGATAACTTAAAAGAAATTACTGAAGCTACAGAAAATTCATCTCTTGCACATAAAAATATTATTAATTCCGAAGGAGCTTCATCTTCACATACTTCAGTAAATACAGTATTATCAACCGTTTCTGGTTTTGTTGGTTCATTTAGTAAGTCAACTTTTGTTAATCAGGTTTCTGTTGTTGCTGGAGAAAAGAATGAAATGAAAATAGGCTACGATTACGATGTAGCATGCAACTTCAGTGATTTAAAAACACCGGAGTCAATAGGGAAAGAAGCAGCAAAAAGAGCAATAGATCAATTGGGTTCATGTACAATCAGGACAGGCAAATTTCCGGTTGTTTTTGAAAAAAGAGCAGCAAAAGAGCTAGTAAAGAGCTTTGCTTCTGCCATAAATGGTAGCAATATTGTAAATAATAGCTCTTTTTTGAGAAATAGTTTAAATAATCAAATTTTTAATACTGAGATTAGCATTATTGATGACCCATTGTTACCAAGGGGTATAACATCAAGACCGTTTGACGGGGAAGGAATAATGAGCAGAAGAAATGAATTTGTAAAAAATGGAGTACTGCAAAACTGGATTTTAGATCTATATTCGGCTAGGAAATTAAACTTGGAAACGACCGCAAATGCAACTCGTGCAAGTAATGCTGCAATTATTCCTTCAGCTAGTAATTTCTATTTCAAAAATGGTAATAGATCGTTTAAGGAATTAATTGAGGAAGTAAAAGAAGGAATATATGTAACTGATTTATTTGGTTTTGGTGTTAATTTAATCAATGGCGATTATAGTCAAGGTGCATGCGGATTTTTTATAGAAAATGGTAAAATAACGTATCCAATACACGAGATTACTGTTGCCGACAATTTGAAAAATATGTTTAGCAATTTAGTTGTTGCAAATGACCTAACTTTCTGTGGGCAGTTTAATTCACCAACGATTAAAGTTAGCGAAATGACAGTAGCAGGTTCACTTAGTGATTAAAAATTTTAGTTGCATTAAGTACAATAATTGTGTACTATTACTATGTAATGTTAAGAATAGACTATGGAGTATAGAAGTTTAGTTGCAGTAACTAAGCTTAAAGCATTCTAAATCGTAATTTCAAAGTTTTTCATCACATTAATAATGTTAGTTAGTAGTTTAGGAGTTATCCATATGGAATTTGGTAATATAAAATGGTTTAATGTTGAAAAAGGCTATGGTTTCATCAAGCCAGAAGGTAAAGGTGAGGACGTTTTTGTACATGTTAGTACATTAGAACGTTCAGGAATAAGACCTGATGAACTTCGAGGAGAGGATAAAAAGAGAGGAATGAAAGGGGAAAGAGTAAGTTATGAGCTTAAAGAAGAGCGTGGTAGGAACGGAGAAGATAAAAAGTCTGCAATAAATTTAAGATTGGAAGATTAGTCTATCGTGAAGCTTTTTAATAGGGTAATGTATTGTGAGTAATTTTCATGAAATGGGGCTTCCAACTTTGCTTAGGCAAGCTCTAAGTAAAAATAATCTTTGTGTTCCAACCCCGATTCAGGTGCAAGCGATTCCTCTAGCTCTTCAGGGCAAAGATATTCTTGGGTCTGCTCAAACGGGAACTGGAAAAACCTTAGCGTTTGCTATTCCACTGGTTGCTAAATTGATGAATGAGCCAAGCATTGGTTCAGCTTTAGTCATCGTGCCAACCAGAGAGCTTGCTCATCAGGTAACAAGTGAGATAAGAAAACTCTTATCTCAAAGTTCTTTACTAAGAGTTGCTTTGTTGATCGGAGGCGAGCCTATTTTTAGGCAGCTAAATCAGCTTCAGAAAAAACCACAAATTATAATAGGTACTCCTGGTCGTATTATAGACCATATTGAGCGTAAAACTTTAGTTACTCGGAATGTTGGTATTCTTGTGCTTGATGAGACGGATCGTATGTTTGATATGGGCTTTGGAATTCAGATTGAAGAAATTATGAAGCATTTGCCTAAAATAAGGCAAACTCTTATGTTTTCTGCAACTCTTCCTGGAGAAATAGTAAAACTTACTGAAAAATATCTTAATCAACCAGAGCGTGTTTCTGTCGATTGCCAGGCTACAACTTCTGTAAAAATTAAACAAGAAGTTGTTTATGCATCAGAATCAGAAAAATATGGCAAGCTTGTTACACAATTATGTCAGCGCAAAGGATCAATCATTATTTTTGTCAAAACAAAGCGAGGAGCGGATCAGCTAGCTGACAAATTGCACAAAGATGACTATAGCGCTTTGGCAATTCATGGTGATTTAAGGCAGCACAAGCGTGAAAGAGTCATTGATTCTTTTCGTCGTGGCCGCAATCAAATCATGGTTGCAACAGATGTTGCTTCTCGCGGTCTTGATATTCCGCACATTCAACATGTTATCAATTATGATGTACCACAATCGCAAGCTGATTATGTTCATCGTATAGGTAGAACTGCACGTGCGGGAGCTGAAGGATTTGCATTATCTTTTGTTACACCTCAAGATAAGAGAAGACTGCCTGCACTAGCAGATAAAGAAGGAGAGCCAAATTTTGATTGTAGTATGCAATCTCAAAAACGTAACAGCAAAAAGATCTTTAAAAGGCCAAGTACGTTAAAGGCTAAATACGGTAGAAAAAAGATCAATGTATTTAAGAAGAAAAGCAGAGTACTAGAAAAAGCGTATTAATGTACTTAACTATTCTTCTATTCTTTAAAAGCTCCAGTAAACTTGCTGCAAAGTGAAGTGATTGGAGGATGGTAGAAAGAATATATAGCTAGCCCAAATTAGATTTACCTACAATTTGATAATCTTAATTCTGCTGCTTATAACGTTTTGAGATTATCACAACGGTATAATGTTAGGCTGTGTGGACTATAATCTGTAGCTTAATTCAATTTGGCTACAACGAGCTGCTAGATTTCAGTTTTTTTAATAATTGTGTGCTACTAATTATATATAAATTTACACTTTTAAAGAGAATAGATGATTTCTAAAAATTTAGAGGCAAGTTTAAATAGAGCGTTACAGATTGCTTCTGATTGTAAGCTTAAATATGCAAAAGTGGAACATTTGTTGCTAGCATTAACCAAAGATGTGGATGTAAATTATGTTTTATCAAGATGTAACATCAGAGCTGGTGAAATCATAAATATAGATAATATTATATTAAGGAATGATCGTGGTAATAATGCAAAAGGTTTTTTACAAGACAACTCCGAATTAACTGTCAATAAAGTTGAGCCTGATGTGCTATTTCAACGCATAATACATAAAGCCATGATACGAGCTCATCGTCTGGGAAGAAAAGAAATAAATGGAGCAAGTATTCTATTAGAGATTCTGTCTGAGCAAGATTTATACATTGAAGAGCTATTATGCAAACAGAATGCAAAGGATTCTAATTTGATTTATAACATATCCAATATAAAATATTCAGGTGATATAGAAGAATATGTAACTAATCGCAAGATAAAACTTGATAAGAATAACGATATCTCTACTGTAGCAAATAAAGGTGAATTATTAAAAGATGAAGAAGTTCTACAAAATTATTGTAGAAATTTAAATGATTATGCAAGAAGCAAAAAAATAGATTATGTCATTGGTCGTGATTATGAATTAAATCGCACTATAGAAATCTTGCTAAGACGCAGAAAAAATAACCCTTTATATGTCGGAGAACCAGGTGTTGGTAAAACAACAATAGTTGAAGGCTTGGTATTGAAAATTATTGAAGGTAGTGTTCCGAGTGCACTGAGATCCAGCATAATTTATGCTTTGGATTTAGGATCACTTCTTGCAGGAACACGCTATAGAGGTGACTTCGAAGAGAGAATAAAATCTATAATAAAAGTAATTGAGGCAAAACCTGGCGCTATTCTTTTCATTGATGAAATACACACTATTATTGGAGCAGGTTCAACAAGTGGCAGCTTTCTTGATGCTGGCAATCTGCTCAAACCTGCACTTGCAAGAGGTGCGTTGCGTTGTATAGGTGCAACTACATATAGAGAATATAGCAATAGCTTTGAAAAGGATAAAGCATTAGCAAGGAGGTTTCAAAAAATTAATGTAAAAGAGTCTTCTATTAATGATACAGTAAAGATACTAGATGGTATAAAGCATTACTATGAAAGGTATCATGGAGTATATTACACGAAACATGCCATTAAATCTGCAGCTGAACTTTCACACAAGTATATTACTGGGCGAATATTACCTGATAAAGCAGTTGATGTTATAGATGAAGCAGGGGCATATTGTAAGTTACAAAAAAGCAGGCGAAAAATTATAAACAGTAGAGACATTAAGAGTACTATCGCTAGGATTACAAACGTACCTTGCGGGTTTGATGATATGCAAAGAGTAAAATCTTTGAAAGAAAATCTCAATAGGGCCATTTTTGGTCAAGAGCAAGCGATAGAGTTTCTCGTTAATTCTATTAAAATTGCTAAATCTGGTCTGAGAAGTTACAATAAACCCTTGGCAAAGTATCTTTTTGCAGGGCCAACTGGTGTAGGTAAGACTGAGCTTGCGAAGCAGCTAGCACAAAATATGGGTATGAACCTTATTCGGTTTGATATGTCTGAGTATATGGAACCTCACACAATATCTAGAATGATTGGTTCCCCTCCTGGATATGTGGGTTACGACCAAGGTGGATTGCTTACAGAATCTGTATCTAATAATCAATATAGCGTAGTACTTCTTGATGAAATTGAGAAAGCTCATAGTGATATTTATAATATATTACTACAAATCATGGATTATGGTTGTGTTACAGACACTTACGGACGTAAGGTTAATTTTTCCAATACGATTTTAATTATGACAACCAATGCAGGGGCATTTGAACGTAACAAAAGTTCTATTGGCTTTGGGTATAAAAACTTTAACATCAGTGACAGCGAAAAAGCAATGGAACGGGTTTTTAGCCCCGAATTTCGTAATCGTCTTGATGCAGTCATTTCCTTTTCTGATTTGGATGCGGATGTCATTTTGCACATTGTGGATAAATTTATTCAGGAATTAAAAAAACAACTTGTGCAAAAGGGTATAAGCTGCTCAGTGGAAGAAGAAGTAAAGTCTTATCTTGCGCAAACAGGTTATAGCAAAGAAATGGGAGCACGCCCAATAGAGAGGCTGATTGAAAAAGAGATAAAAAGTCATTTGGCTGAAGAAATACTGAATCGTCGATTAATTAAAGGAAAGAAATTAAGGATTTATATTGGTAAACACGGAATTGCTTTTGATATAGTTTAAATTCTTGCTTGAGTATTAAATTTGTAGTATAGTCATACCAAATTCCATTACTAATCGAACAAATAAGAAACATTACAAACTCGTTTAATAGTAGTGCTGGAAATACTGACAATAAAATTACACAGAACATCTGCAAGTAAGCCTATGGTATCGTAGACTCT
>NODE_2_length_85995_cov_21.365899
AATTTGCTCACGTTGATTTTTCTTTAATTTGCTTTTTCTTCGCCGCTGAGACGGGGCAAATAATCTTTCTACTCTACCAAATTTTAGATGCTTTATCCATTCAGTCAAAGCAGTCCTTGAAATTTTACATATTCTTGCCACAGCGCTTATACTACTTTCTTTTCCTGCTATCACCGCTTGTAACTTTTTTGAAACATATGCGTTATTTCTGACCTTTTTTAACATTTCTTTCGCCAAATTTACAACTTTTTCGTCTAATAGTTTTGACCTTAATGCCATTTATACCTCTCTATTTTATCTACTTTATTATCACTTCTTTCCCATTATTGTCTATCTGTTCTTTGCATAGTGGGAATTGGTATCACTATTTTTTAATGAGGCTATAGTGGCAAGTTTAACCAGAAATCAATATTACAGTAATCAAGATTTACGGAATTTATTTTCAAGGCTGGGAATAAAAGCGGAAGAAGTAATAAGCCAGGAGTTTGATGATGTACTTAAGTTAGTTGAGCGGCGCTTTAGAAGAGCTTCATTAAAATGTCACCCTGATAAAGTAGTAGGAGAGAAAGAGAAAAAAATAGCTGAAGAAAAGTTTAAAAAACTTAGTGCAGATAAAGATAAGCTAGAGAAATATCTTAACGACTTAAAAGCAGCTGGCATATCTATAACATTACAGCGAGAAGTGCAGGAAAAACAAAGGAGAATCAATGAGATTCTATTGCGTAGAGAGAAAGCTGTGAATAGAGCATGTTTATTTTTTATATTAGCAAATGTGGTACTTGGTCCGTCGCCTCAAGTCAAATATTGCTTATCACAACTTGCTAACAGTGGCAAAGTGCAAAATATTGCTTATAAATTTTATGCATTCAGCATTGGAGTTTGGCCATGGTTATTTATTATATCCTTTTGTAGTATTATCTATGCAGCAAGTAAACAAAGAGGCTCACAAGAAGGAAATCTAGATAGGTTAAATAGAAGATACAATCTACTTATTGCTGCTGATAATTATGTAATATGTATATCAGCAGCGTTTGCTGTATGCAGTTTAATGTCGGAAGTTGCACAAAATGGCTGGCCTGTTCAATATGGAACGATGCTAATAGCTAATTTAGCATTAGATTTATTACTTATTGCTTTACTTAGGACTTTTGTGAAAGCTTTTGAACTATATGGTGAATACTGTACCCAGTGTTTATATGAAGAAGATGCGGAATTTAGTTATAAAGAAAAATTTGCATGGTATGACTACAAATTAGTACTTATGCCGCTCGTTCTTCCTATTGTTAAAATGTATTTTGAAGATTTAGTTCAAGAAAAACCACAACAGCATACTACTGATCCTAAAGTTACACCTTTAAATATAGGCGTAGGAACAAGAGCATAAAAAGGTCTTTGCTTCAACTATAGTTTTTGCTACACTTTGAGTAAATTTGAAGATATTAATGAGTGAAGAAGTAAAACAAATCCTAAGTTACTACGAAAGTGAAAACCCTGGAGTAAAAGCGAATCTTACTCGCATTCTTATGCATGGGAAACTTGGTGGAACTGGCAAGTTAGTAATTCTCCCTGTAGACCAGGGATTTGAGCACGGACCAATAAAAAGTTTTGAAGTTAACCCTGATGCTTACGATCCACATTATCATTTTCAGCTTGCAGTTGATTCAGGAGTAAGTGCATACGCTGCTCCGCTTGGTATGATCGAAGCTGGTGCTTCAACTTATGCTGGAATGCTACCACTTATTTTGAAGCTTAATAGCGCTAACTCTTTGCACTCAAAAAGCTTAACTTCAGATCAAGCAATAACTGCCTCTGTAAAAGATGCGCTGCGTTTGGGCTGCATGGCTGTTGGGTTTACTATATATCCTGGTTCTGCTAAGTGTTTTGATATGATGGAAGAAGCTCGCAAAATTATAGCTGAGGCTAAATCTTGTGGCCTTGTTGTAGTGCTATGGTCTTATCCACGTGGTGAAGGGGTTTCCAAAGAAGGTGAAACAGCAGTTGATGTGATTGCCTATGCTGCGCATATAGCGGCTTTGCTCGGTGCCAACATAATAAAAGTAAAACTTCCAACCAATCATCTGGAAAGAGAAAAAATAGAAAATATTGAATCATTATCTAAAAGAATTGAATATATTAAAAAGTCTTGCTTTGCAGGAAAAAGAATAGTAGTTTTCTCTGGTGGTGAGTCAAAGTCAGTGGATGATATATACAATGAGGCAAAAGAAATTAAGCAAGGTGGTGGTAATGGTTCAATTATCGGGCGCAACACTTTTCAAAGAAAAAAAGAGGATGCTTTATCTATGCTAAAAGATATAATTAATATCTACGCATAAAAAACGGCTGGGTGGCAGAATGGCTTATGCGGAGGACTGCAAATCCTTTTATACCGGTTCAATTCCGGTCCCGGCCTCTTACTCCAATTAGATCGTTTTTTCTTCTCAAATTTTAACAAGAAGTGTGGCTTTTAATGAAATATTTAAAAAAATAAGATACTATATTCAAAATATAAGCAGTAAAATGCCAAAGAGATTAACAGAAGTTTTATTATTGATTGGTTTGCCCTTCTTGCTTACCAGTTGCACTTTTCACTATTTATTAAAGAGCTCGTATACTCATCTTGCACCAGAAAAGTACCCTTCATCCAACAAACAGCCGGTTTACGTCGGTACAGCTTACAGTGCACAGACTATATATAATGCGTTATTTAATGACTTTCTGTTAATAGGTAAGTCATCATTCACAGCCAAACATGGGCGTGCTAGTCAATATGTTAACTATGGAAGAGAAGTTGGAGCAGATGTGATAATCGTATCATTTCAAAATATGCAAAAGGATAAAGAGCATTTTAGCATCACAGAAAAACTATTATGGGACACAAGCTTAACAACATTTCATACAAGGACCATTATAAACTTTGATCAGGACGTACTCTTTCTAAAAAAGGTAGGTGATGCAAAAGCTCCATGGGAATATGTCAAAGGAGAGTTCAAGCTTCACGAAAAAGACGATACTGATCCATATCTAGGGAATTGGGTAGGGTATAGAATATGCGAGATTGCAATATCTTCTTCAGAAGATGAATACTTAGGATTTGTAAATGAAGATAATTGTAAAGAAAAATCTGGAATAAATAAGATGCTTGCTTGGAAAAATGGGGATGTAAGGTTGCGGATTAATAAACAATCAAAACAGGGATTTTATTTAAATCGAAATAAGATTCCTATACTAATAAAATCTCAAATTAACAAATTTGGCTACCTCGAATTAGTAGATGAAAATACTGATCAAGTTCTGGTTTCCCTTCAGAAAAATTAGTTTTTACTACCCATAGAAACTATATACTTACTATTTTGATAAACCTCAAGCTTTCTAAGTTATTCTTGTTGCATGGTAAAAAATAAACTAAAAATAAGCAAAGTGTTTTACAAAATGATATTACGTAATTTATTGTTTTTACTGCCGCCTGAAATCGCTCACTCCTTGGTAATAACGGCGTTAAAAAAGATGCCCTGTAGGAAACCTATAGAACTACCTAAGTCTTTAAATGTAAACTTTTTTGGTGATAAAATTAGGAGTCCTGTAGGTCTTGCTGCAGGTTTTGATAAAAATGCGGAAGTTGTAAAGCCGATGCTCTCATTTGGTTTTGGATTTATTGAGGCTGGTACTGTAACTAAACATCCCCAATATGGAAACAAAAAACCGAGAATTTTTCGATTAATTAAAGATGAAGGAATAATTAATAGATTGGGATTTAATAATAAAGGAGTAGACTATTTTCTTAAACAGATAAGTGAAACTAAACTTGGTAATTGTATTTTTGGTATAAATATAGGAAGAAACAGTACATCAAAGGACCAAATCAGCGATTATGTTGACTTAATAAAGATAGTATATGGAAAGAGCAATTATATAGTACTGAACATCTCATCCCCAAACACACCTAACTTGCGCGATTTGCACAATAAACAAGAATTATCCAAATTGTTGAAATCTATCACTCTAACCCGGAAATCAATCGATAGCTCTGAATCCATACCGATAATATTAAAAATTTCTCCAGATATAGATCAGCAAACAAAAGAAAATATCGCTGAGCTTACACTAGAATATAAAATTGACGGCTTAATAGTAAGCAACACTACGATAAGTCGAGATTCTTACTATAATGAGAGTGGTGGGTTGAGCGGCAGGCCATTATTTCAACTTTCAACCGAGTTATTGAGTGACATGTACAAGCTTACTAAAAGCAGAATTCTATTGATAGGATGCGGAGGAATTTCAAGTGGTGTTGATGCATATGAAAAAATAAAGGCAGGAGCCTCTTTAGTACAACTGTACACTGCTCTTGTATACCAGGGGCATCAAGTTGTGAACAAAATCAATCTGGAGCTTGCAGAATTGGTAAAAAGAGATGGATTTAGTAACATTACTGAAGCAGTGGGTTGTATACATTAATTTTGGAAGTTATTGATATTGTTTTAGTAAAGTAGAGCTAACTTTTTAGTGTAGAGGTATGATAGAGAGTGCTTTTCTATTGAATGATTAATATGAGAGTTTTGAACGATACAATATCTAAAGTTATTAATTACAAATTTACAGATTATGCAATATTAGAAGAGGCATTAACTCACCCAAGCGTAAATAAGAGAAATAGCGAAGACCAGGTTGTAAGCTACGAAAGGCTAGAGTTTTTGGGCGATAGTGTTTTGAATATGGTTGTGTCTGTTATGCTGTTTAAAATGTTTCCTGAAGAAAAAGAAGGAGCATTGGCAAAAAGAAAAACGGATTTAGTTTGTGGCAGTACCATTGCTAATGTTGCTAAAGAAATAGAGTTAGGTAACTTTATTATCATGAATAATAGTGAACGTTGTAACGGAGGAAAATGTAACTTAAAAAATTTAGAAAATTCGCTTGAAGCACTAATAGGTGCAATTTATATTGACGGCGGACTTGAGAGTGTTGAGAAATTTATTATCCGACATTGGGAAAAGCTAGCTAAGGACATCCTCGATCCTCCTCAAGATCCTAAAACTTCACTGCAAGAATGGACTCAGAGAAATAAATTACCTTTACCGAAGTATGAGCTTGTAAAACAAACTGGACCAGCACACAATCCTGAATTTACTATATCAGTTTGCATAGAGAGTTATGACAAAGTTTCTGCATGCGCTCCTAGTAAGAAAATTGCTGAACAAAAAGCTGCTGAGTTGATCCTAGAAAAAATTAAAAAAACGACTTAGTTTAATCAAAATAGCTGTTAGCATAAATTTAAAGTAAGCTAAGCTCTTTAGTTCAGCTTACATATTTTTTTATCTCAGCCAGAATCTTATCAGATTGACTTTCATCTGAATTTAAATCAGCTACAAAGTGTGTGACATATTTTCCTTCAGGGCTAATAAGGTATATCATTGAAGAATGGTTAATTTCCTCTTCTCCATCTACTTTACTTGCATATACTTTATACTTTGCAACTACTTCATCTATTTTTTGTCTTTCACCAGTGAGCATTTGTATTCTATGGTCAAATTGCTGCTGAAATTCTTTAAGCCTTTCTGTATTATCGCGCTCAGGATCAACTGTGATAAAAAATGTTTGTAGCTTGTTGTCAGTTTTCTCGTCTAACTTTGCAAGTGTTTCTGAAATTATTCCAAGGTTCATAGGGCAAATTCTTTTACATGAGGAAAATCCAAAAAAAATCATCATATACTTATCTTTGAAATCACTACTGCGTACTATTTGCCCGTTTTGGTTAATCAAAGAAAAATCCCCACCTATTTTAATTTCTGTATTTTGTGAAACAAATATGCCTTGCTTAGTAAAATAACAATAACCTAAGAAGATAGCTGCTACTGTTATTAGCAAACTAGACAATAACCTTATAAACTTTATCATTAAAGCGTTTCCAATAAAGTTAAATCATATATTGATTAGTTGATTGATTCAATATATTCCTTCCAAAGTGGGTTGTTAATTTTATCTAACAATTTCTTATGCTCATCAATTTCTTTAATACTTGGTGAATGTTCTCTGCGAGCTAAATTACGCACTTTATGTTGAATAAACGTAGAGTTATTGTCCTGAGCACATTCATTATTAAATAAAAAGGTTTGCAATCCTCCTGTAAGCTCAACATAGACCTTTGCAAGCAATTGAGCATCAACTAATGCTCCGTGTAACTCTCTACCTTCTAGCGATATATCAAAACGCTTGCATAATGCATTTAAAGAAGCAGGTGATCCTACAAACTTTTTTCTTGCAAGTGGTAATGTATCTAGTACTCTATCTGAGGAAATTAACCCAGCATTTAACTTGCCTAACTCCATATTAAGGAACTTAACATCGAATTCAGCATTATGAATCACCAAAATGTCATTGGATATGAAGTCAAGAAATTCAAGTGCAACATCTGAGAATAGTGGTTTATCTTCCAAAAATTCCTCACTAATACCATGAATCTTAAATGAGTGGTAAGGTATATCTCTTTCTGGATTGAGATATCGATGAAATGTTTTACCTGTTGGAATACGATTAATTAGTTCTACACATCCTATCTCAATAATTCGATGGCCAGATTTAGTATCAAGACCTGTAGTTTCAGTATCAAGTACTATTTCTCGTAGCCTACTTTTCATCAGTTGTCATTTGTTGTTAAATTTTTATCAGTACTTGCCTTCTTATAGTTAATAGAAACAAGTAACCAAGTTAGATCTGATGAATTAATATTTTTTTTGAATTGCCATACATCTTCAACTTTGTTAATAGTAGACATGCTACCTGATGTGATGTTTCCTTCGTTATTCTTAACGAAGTTAATTTGCTCTGAAAGGAAATATACTGCAATAAATATTACGTTTTTTACTAACTTTATTTCTAAGATCTTTTGTGAAACGATAGAAACAATTATGGACTCATGTGTCTCTTTACGATGTTTAATCTTATCCACAAAACTGTTATATAAGTCTTTGTCCAGAAGGGATTTTAATTGAGGTAAATTTCCTTGGTTAAAATATTTTATTATTAATTCAAAAGCTATGCTTGAACCTTCTATAAAATTGGAAATAGAAAACTCTTTGTTTTTTTGTAATATTTGTTCATAAGTAGTTTCTATTGAACTTTTGTCGTTGCTATAAATATAATCTTCGATATTTTCTACCACATCTTCTTTACTTTGACTTACATCCAATACACCTGTTAGCTTTTTTAGGTTGAGACTGGCTGATCTTCCTAAAGAATTATATAAGCGTGAAAAAATAAACGCCGCTAGTAAAGCATATATTACAAGCTCTATCATGGTAACTTAACTCCTTGATATATAAAGTATCTAAATATTATTAATTATTGATAAAAATATGTTTTTCATATTAACCTATAGTTAGGTTTACTATTCATTTGTAAATGAATATATTATATAAGAAAGTATTAAACATCTCAACTTAATTAAAGGAGACGTAAGAAATGTCACAACACAAAATGAAAATTCATGGTCAGTATGTCAAAGATTTTTCGTTTGAGAATCCAAATTCGCCATTCCTTCCTTCTAGTAAAGCTCCTGATATTAATGTAATGGTTAATATTAATTCAGCAAAATTAGAAGGAACAGAAAATAAAAAAGGAATAAGTGAAGAAAAGCCTTTTCATGAAATTACTTTGCATATAGAAGCCAAAGCAACGGTAAAAGATGAAGATGTAAAAGATGATATAGCTTTCATTTGCGAGGTAAAGTATTGCGGTATTTTTTCAATAGAAAATTTTACAGAGCTAAGTGAGGAAGAGGTGAGACAAGCTTTATTTATTGGTGGACCTACTTTTCTTTTCCCTTTTGCAAGAGAAATAATTGCAAGAACTACAAGTAGTGGTGGGTTTCCTCCACTTATGCTAGATCCTATAGATTTTGAAACTATGTATCAGCAGCAAAGTCAACAACAAAAAAGTAGCGCTAGTAATTCCAATTTTAACTAATACAGGATGAACAATTCTTTAAATGCAAAGACGACTTTAAATATTGATGGAAGGTTATATAACTACTTTAACCTAAGTAACGCTGGTAAATTTTTAGGAGTAAATTTAACAAAATTGCCTTGTTCACTCAAGGTATTGCTTGAAAATTTATTGCGCAACGAAGATGGAGTAAGCGTTAAATTAGATGACATAAAGATATTAGCAAATTGCGTCAAGAAACACATTAATCACGAAATTAGCTACAAGCCAGCAAGGGTTTTGATGCAGGATTTCACAGGAGTTCCTGCTGTCGTTGACTTAGCTTCAATGCGTAATTATGTGAAGAAAAACGGAGGTAACCCCAGCAAAATAAATCCATCTGTACCTGTTGATCTTGTGATCGATCACTCTGTTCAAGTAGATAGTTACGGAAGCACTTCTGCATTTGGTAAAAACGTTGCACTGGAAGTAAAAAGAAATTTGGAGAGGTATCAATTCTTAAAATGGGGAGAGTCATCCTTCACAAATTTTAGAGTAGTGCCACCAGGTACTGGAATTTGCCACCAAGTGAATCTTGAATATTTAGCGCAAGTTGTATGTAACGATAGCGGAGTTCTATATCCAGATACCTTAGTCGGTACAGATAGTCACACTACTATGGTAAATGGTTTATCGGTTCTTGGTTGGGGTGTTGGTGGAATAGAAGCTGAGTCTGTGATGCTTGGTCAACCAATTAGTATGGTAATTCCAGAAGTAGTAGGATTTAAATTAATAGGAAGACTTTCAGAGGGAGTAACAGCAACTGATCTAGTGCTAACGATTACTAATATCCTGAGAACAAAAGGCGTTGTTGGCAGATTTGTGGAATTTTATGGTGATGGCTTAGATTGTTTATCTTTGGCAGATAGAGCAACCATAGCTAATATGGCTCCAGAGTATGGTGCAACTTGTGGATTCTTTCCAATTGATCAGAAGACACTAGATTATTTAAACTTAACCGGAAGGCCAAAAGAGTTGGTTAAATTAGCTGAAGTCTATGCAAAAGAACAAGGGCTGTGGCGTAGTAATGAAGAATTGGCGTTCTTTGACACACTGAAGCTTGATTTATCAAGCGTAAAGCCAGTGATGGCTGGTCCTAAAAGACCACAGGATAAGATTTTCCTTTCAGAAGTAGCGGAATCTTTTTCTACATCTTTTCCTATTAATGAGACAAACAGACCTCCGTTGGAACCTATCTATGGCGATCAGCTCCAGAGTGGCAGCGTAGTGATTGCAGCAATAACAAGCTGCACTAACACCTCAAATCCAAGTGTGATGATTGCTGCAGGTCTTGTAGCTCGTAATGCAATTAAACTTGGATTAAAATCAAAGCCTTGGGTTAAAACTTCTCTTGCTCCAGGGTCACAAGTTGTGACAGAATATTTAGAAAAGTCTGGATTGCAGGTAGATCTAAATGCTTTGGGTTTTAATCTAGTTGGATATGGCTGCACAACTTGCATTGGAAATTCTGGTCCACTTAATAAGGATATAGAGGATGATATAAAAAACAAAAACTTAACTGTTGCTGCAGTTTTGTCTGGCAATCGTAACTTTGAAGGAAGAATTCATCCGTTAGTCAAAGCTAATTACTTGGCATCTCCGCCACTTATTGTTGCATATGCACTTGCAGGCACTGTGCAAATTGATTTGACAAAAGATTCAATATGCAAAGATAAGAATGGAAATGATGTCTATCTCAAAGATATATGGCCAACAAATAATGAAGTTGAGAGCTGTGTTAAAAGTGTTGTGACGCGTGAAATGTTCATACAAAAGTATAAGGATGTTTTTTCTGGTGATGAGCATTGGCAAAAGATAAAGTGTGAGAAAGGTGAAATCTATGATTGGGACACGAAAAGCACTTATATACAAAACCCTCCCTATTTTGATAATTTATCGACTAAGAACAATGGAAGCAACATAGTTGATATAAAGAATGCGCAAATACTAGCGATGTTTGGCGATAGCGTCACTACCGACCACATTTCCCCTGCTGGAAATATTGCCTCAAATAGTCCTGCAGGCATATATTTAAAAGGTCTTGGAGTTGAACCGCAAGATTTCAATTCATATGGATCTCGCCGCGGTAACCACAACGTAATGATGCGTGGAACCTTTGCTAATATCAGAATAAGAAATAAAATGGTGAGCGCTGAGGGTGGCTATACAAAACATATTCCTTCTCAAGAAACTATGTCAATTTTTGATGCAGCAATGCAATATAAAAGAGAAGCTGTTCCATTAGTTGTCATTGCAGGAAAAGAATATGGTACAGGTTCAAGTAGGGATTGGGCAGCAAAGGGTACTGCATTACTGGGAATTAAAGCTGTGATTGCAGAAAGTTTTGAACGCATACATAGGTCCAACTTGGTCGGCATGGGTGTTCTTCCACTTATATTCCAAAATGGAATAACCAGAAAGATATTTGATGGTAGTGAGATAATAAGCATAAAAGGTGAAATAGTATCAAATGGAAATCTAGAATGTATCATTAAAAGACAGGATAATTCAAAGCAATCAATACAACTCAAATGCTGTGTACAAACCGCAACTGAGATTAAATACTTAATGAGTGGTGGAGTGTTAAGCTACATACTTCTTTCGACTTAGTAAAAGTAAGTACTAGACTTCTTTTAGCTCCAGCCCTGGTCCTTTTAAATAATGATTTGTTCTATGCGAAGTTATGATATAATTTTACCTTACATATAGTAAAGGTGTTTTATAGATAATTATGATTAGCTCTATACAAGAACCTAATGAACTCAGAAAACGTTTACAAGGATTTTATCGTACTGATGAAAAAAGCTGTGTACGTTATCTTGTAGAAAAAGTAGAACTTTCGGTTGATTCGAAAAACAGAATTTACAATATTGCAAAACAAATTGTCGAAAAGATTAGAGGTAGTAAATTAGGCATTATAGATTCTTTTATACAACAGTACTCACTTTCTAATGATGAAGGAGTAGCACTAATGTGTCTTGCTGAATCATTACTTAGAATACCAGACGATTACACAATAGATGAATTGATCAAAGATAAAATTGCCAACCAAGAATGGAATAAACACTTGGGGCGTTCCTCTTCATTGTTTGTTAATGCTTCTACATGGAGTTTAATTATAGGAAGCAGTATATTAAGAAACAATGAAGAGGATTCAAAATTCTATAACATAATTTCCAGGTTATTGAAAAATTTAGGAGAGCCAATAATTCGCAAAGCGGTAAAACAAGCAATATCCATTCTTGGCAAGCATTTTATTGTTGGAGAAACTATAGAAAAAGCATTGGAAAGTGTGAAATCAGATGACTACAGTAAGTATTTATGCTCTTTTGATATGCTTGGTGAATCTGCTTGCACAGTTGAGGATGCGGAAGAGTATTTTAATTTATACATGCATGCAATAAAAGCCATAGGTGAATCTGCTGACATAAATGATTGCTTTAAATCTCAGGGGGTTTCAATCAAATTGTCTTCGCTGCACTCACGTTATGAATTTAGCCAATTTGATAATATGGCTGAAGAACTGAGAACTAAAGTACTGGAACTTTGTCATGAAGCAAAAAAGTATAATATTTCATTGTGTATAGATGCAGAAGAATCAGAAAGGCTTGAGATGTCGCTCGTGTTATTTGAACAGTTGCGTCTTGATGAGTCACTTTCTGAGTGGGAAGGGCTTGGTCTAGCTGTGCAAGCGTATCAAAAACGTGCTTTGTCTGTTCTTGATTTTGTTGAAGATGTTGCCATTCGATCAAAGCATAAGGTTATGGTGAGACTTGTGAAAGGAGCATATTGGGACTCGGAAATCAAGCGCACACAAGAATTAGGGTTAATTGGTTATCCGGTGTTTACTAGAAAAAGCCACACAGATGTATGCTACCTTGCCTGTGCGCAGAAACTTTTAAGCAAAGAGAATCACTTTTATCCATGTTTTGGAACTCATAATGCTTATACTTTTGCTACTATAATAGAGCTTGCCGATAAAAATCATCCTGGGTTTGAGTTTCAGCGCTTACATGGAATGGGTAAAAGTTTGTATGATTATGCAATTTCAGAACTTGCAACAAGCATCAATTGTCGTATATATGCACCAGTTGGTAAACATAGTGATTTATTGCCATACCTTATTAGGCGTCTTCTTGAAAATGGAGCTAATAGCTCGTTTGTCAATCAAGTAAATGATTCTGACGTTAAAATTGAAGAATTAGTCTCAGATCCATTAGAAAAAGTAAAAAGCTTAGAATATGAGCCTCATCCAAGCATTCCGTTGCCACGAGATATTTTTGGAGAGGAAAGAAAAAACTCCTTGGGAATGGATATTAGCGATTCAATTGCAGTTTCACAATTTGCAAATGATGTAAGGGAATTTAGTGAAAAGAAATGGCAGGTTGGCCCAATAATTGATGGAGAGTCGTTTCTTGACAGTGCGGAATTTACCGAAGTAGTGAATCCTGCACATTTGGAAAATGTAATTGGGGAAGTGTCAAGTGCAACAAGTGCTCATGCTTTAAATGCTCTTGAAATAGCACATAGTGCTTTTACTAAGTGGCAGAATGTTTCAGCAGAAGAGCGCGCTAAATGCCTTGAAAAAGCTGCAGATTTGCTTGAGGAAAGGATGAAAGAGTTAATTTATATTCTGATTGTAGAAGCAGGAAAAATTTTATCCGATGCAATAGCAGAAGTAAGAGAGGCAATCGACTTTTTGCGCTATTATGCAATGATAGCAAAAAATGAACTGAATGACTGGAAAAAATTGCCAGGTCCAACAGGTGAAGATAACTTCATCTTTTTTGAAGGCAGAGGAGTTTTCTTATGCATATCACCGTGGAATTTTCCACTCGCGATCTTCATTGGACAGGTTTCAGCTGCACTTGCAGCAGGTAATGCAGTGCTGGCAAAACCGGCAGAGCAAACGCCGATTATTGCCTGTGAAGCCGTTAAGATACTACACGAAGCTGGAATACCAAAAAATGTGCTACACCTTATTCCAGGGGATGGTTGGTATTTAGGTAAAACATTAGTGCCAGATAATAGAATTTCCGGTGTAGCTTTTACTGGTTCAACACAAACTGCTCAAATAATTAATCGAATGCTTGCTAGTAGAGATGGTCCTATTGTGCCACTTATCGCTGAGACTGGTGGATTAAATGCTATGATTGTTGATAGTTCTGCTCTTTTAGAGCAGGTAACTAAGGATGTTTTAATTTCTGCATTTCGCAGTGGCGGTCAACGTTGTTCTGCTCTCAGAGTGCTATTTATTCAAGAAGATATAGCAGAAAAACAAATAAAAATGATATGCAATGCAGCTCAAGAACTAAAGATAGGTGACCCAATACAACTGAGCACAGATATTGGTCCAATAATTGACAAAGCATCTATTGATATGCTCACTAAACATACGGAAAAGATATCAAGGGATGAAGATTCAAACCTTTTGTCCAAGGTACCCATGGATACAAATTCTTATAATGGTTATTTCTTTCCTCCGTACATTTATGAGATACAAAAAATTTCGCAATTAAAGCAAGAAGTGTTTGGGCCTATTTTACATATCATACGTTTTAATAAGTCGCAGTTAAATGAAGTTATAAGTGATATAAACAATACAGGATATGGACTTACGTTTTCTTTGCAAAGCCGTGTACAAAGTCAGATCGATTTAATAAGCAAGAAAATATCAGTTGGAAATGTATACATCAATCGCAATCAAATAGGTGCAGCAGTTGGAATACAACCATTTGGCGGTAGAGGACTGTCAGGTACCGGACCAAAAGCTGGTGGTCCTAATTATCTGCAACGTTTTTCTATAGAAAAGGTTGTAAGTGTCAACACTACAGCATGTGGCGGTAACATTAAACTTGCGTGTTTGGATTGATTTGCAATTTCTAAATTGGAAGTCCGTGCAGTTGTGTATGCAGTACTAAAACCTAAAACTCATACATTGAAAGGATAGTTGTGATTCTAAGGAGGCTTCAAAGAAAGTCTTGTCTTTAATAAAAGAAAAAGGTTGCTATAATTCTGATAAAAGCACTATAAACAAAATGAATGTAAAAAATATCTTATTAGCGTTTTTAGTACAATTTATATTCGATTTGTCATTATTTGCAGCTGATCCTATTTTGCTTAATTGTATTGAAACTCCAGGGATTTATGATCTTGAAACAAGGCCAAAAAGCTTTAACTCTTCAAATAATTTAAGAAGAAAACCTGGCTCTCCAAATAATGCATCAGGAGAATTAATAAATGTAGTGGGTAGAGTTACTGATGTAAATTGCTTACCGATACAAAATGCTGTGGTTTCTATATGGCACGCAGACTCACTTGGCATGAGCTATTATGATGAAAATGTGGAGCTTGATCCAAATTTTGCTGGATCAGGAAGATTTGTAGTAAATAACCTTGGCTATTATAATTTTATTACAATAGTACCAGGTAAAATTGGTGATAGGGCTCCACACATCAACTTTTTGGTCCAACATCCAGATTTTCCAGAATTCACAACACAAATGTTTTTTGCTGATCATAATTGCGATAACTGTGATGATCTTCTTCTTGGTAATCTTATTGAGAGTGGACTTGCAAGCCTTCTGATAGCACCATTTACTTATAACAATCAGGCTATGAAGACCTACACATTTAATATAACCCTAGGTGGGCATAACAAATTTTCTGATAAAAGATAAAGCCCTTGCATATCAGCGGAGTTCATAGTAGTCTTAAGCGCTATTGTACTTAAAATGTATATGAAAAATATCTTACTAATGTTTTTACTATGCTTTATGTGCAGCTTACAATTATTTGCAACGGAGATGTCAACGATGAAGATAACAATTTCTAAAGCTTTACCCGATTTTGAGACGCTAGTGGTAGGTTTTTTTGAGGGTGATAAGCTCATAACTAATGTTCTACAAGATAAGCAAGCTATAGATAACATCAAGAAATTTAGTGATTTTAATGGAGGTTTTGGTGAATTTTTCTCCGTTACTTCATCAGAGGGAAAAAATATTATAGTTGCTGGTCTTGGAATGAGAGATGAATGGGATGAAAGCAAAGGATTAAATATTGGTGGTAAAATATATTGTGAGCTAAGCAGATTAAGAATCAAGCGAGCGGCAATCTCAATCGAAGGCAATGCAGCAAATGTTGCATACGGTGCATTTTTGCGCAGTTTTAAATTTGATAAGTATAAAACCAAAAAGGATGAAAAAGTTACAGAAGTAGAGGAGATCACAGTGCTAACGAAAGATGAGCAATTCAGTAGTGCTGAAAAATCATTTGAGCGTTTAAGACAAGAAGGTGAAGGCATATTTCTTGCACGTACTCTTACCATTGAACCACCTAATGTTTTATATCCAGAATCCTATGCTGATTATATAAAAACCGAGCTTACTAAGCTTGGCCTTGAAATCGAAGTGCTTGGTAAGAAGCAGATGGAAGAGAAAAAAATGGGAGCATTGCTTGGGGTAGCACAGGGAAGTAGTAAAGAGCCAAAATTAGTAGTGATCAAATGGAATGGAGCTTTCAAGGAACAAAAGCCTGTAGCTTTTGTGGGTAAAGGCATAACGTTTGATACTGGTGGAGTGTCACTCAAGCCTTCGCGTGGCATGGAGTCAATGAAATATGACATGGCGGGTTCTGCTACTGTGGTTGGGGTGATGCGTACTCTAGCTGGACGAAAAGCAAAGGTAAATGCAGTTGGTGTAGTTGCACTTGCAGAAAATGCAGTGGACGGTAATGCTCAAAGACCAAGTGATGTAGTAACTTCGATGTCTGGACAGACGATAGAAGTGTTGAACACTGATGCAGAAGGAAGGCTCATACTTGCAGATGCTTTATGGTATACACAAGATAGATTTGCACCGAAATTTATGATCGACCTTGCAACTTTAACTGGTGCTATAGTGGTTGCACTGGGAAATAATGAATATGCTGGTCTTTTTTCAAATAACGATGAATTAGCGAATCATCTGATTGATGTAGGAAATGAAGTAAATGAGAAATTATGGCGTTTTCCTATGAATGAAACTTATAACAAAATTATTGATTCGCCGATTGCTGATGTGCAAAATATAGCTCCTGCAGGTTCTGGTGGAGATAGTATAATGGCTGCACAGTTTCTACAGCGTTTTGTAAACGACACTTGTTGGGCACATTTAGACATTGCAGGCACTGCTTGGCACGAAAAAGGCACTGATATTTCTCCAAGAGGGGCAGTAGGTTTCGGTGTAAGGTTGCTAAATAAGTTGGTTGAGAAGTACTATGAGATTAATAATTAAGGATCTTTGTATTGAGTTTATAGCTTAATTTACGGCTACATGAATGTCTATTTATAAGACGTAGAAAATGATATCATCAAAGTAACTTACATTTTCTTTTTTGGGGATTCTAAAGTTACACACTTGAGCAGCATCAAGAGAAAGTATTTTGTTCAAATGATGATTGTAATGATGGACTATTAAAACTTTAAAGCTATTGGGTATTGACGGTATATACTTAAGTGTTAGAATAAAATAGGAAGTTTTTAGGAGTTTATATGGCAGCAGGCGGAAAAGCGAAAACAGCTAGTAAAAATAACCCTACTCAGCGTAAGAAAGCAGAACAAAAAATGTATAAGGATAAACCGGTAAAGCCGGTTAGATATATAGACCGTGATTCACGTATGAACTATATGTCTGCTCAATACGATAACGGCAATCTAGTTGAAGATGAGGTAAGCGGCAATCCTATAAAGTGGGAAGCTGTATAGTAGTTGTGGTTAAAGTTACTATTAATTCTAAGGAATGTGAAGTAGAGCATGGGCTCACTATAATTCAAGCTTGTGAAGTTGTGGGCGTTGAAGTTCCGCGGTTTTGTTATCATGAGCGTTTAGCAATTGCTGGTAACTGCAGAATGTGTTTGGTTGAAGTTGAGGGTGGCCCTCCAAAACCAGTAGCTTCTTGTGCAATGCCAGTTGCAGAGGGTATGGTTATTCACACGGATACTCCCAAGGTAAAAAAGGCGCGTGAAGGAGTGCTCGAATTTTTACTAATTAATCATCCACTTGATTGTCCAATTTGTGATCAAGGTGGTGAGTGCGATTTGCAAGATATAACAATGGCTTATGGGAAAGGAATAAGCAGACTTGATGAGCATAAAAGAGCTGTGCCAAAAAAACATTTTGGTCCACTGATTGGAACTGCAATGAATAGATGCATTCATTGTACTCGATGTGTTAGATTTTTGTCCGATGTTGCAGGTACAAATGAACTTGGAGGAATTGGCAGGGGAGAAAATATAGAGATTAGTACTTACATAAAAAGGCATATTAGCTCTGAATTATCTGGGAATATTATAGATCTCTGCCCGGTAGGGGCTTTAACTTCAAAGCCTTACTCCTTTACAGCGCGTCCATGGGAGCTATCACATTGTGAGACTATAGATGTGCTAGATGCTGTGGGAAGTAGCATTAGAGTTGATTATCGTGGCCTGGAAGTTATGCGAATATTACCAAGGCTGAGCGAAGAGGTAAATGAAGAATGGATATCAGATAAAACCCGTTTTGCCTATGATGGACTAAAAGTTCAGCGTCTTGATCAACCTTATGTAAAAAAAGATGGTAAATTAGCCCCAGTTGATTGGAATGAAGCACTAACTGTTGCTGCAAAGAAATTAAAGAATACAAAATCAAATAAAATAGCTGCAATTGCAGGTGATTTAGCAGATTGTGAGTCTATGCTTCTACTCAAAGAAGTGATGCAGAAGCTCGGCTCGGGGAATATAGACTGTAGGCAAGATGGAGCAAAGCTTATACCAAATAATCGTGGGTCATATGTATTCAACACCACTATTGAGGGTATAGAAAATGCAGATTTATGTCTGCTTATAAATACAAATCCAAGAATAGAAGCACCAATAATTAACGCAAGATTGAGAAAGAGATATTTACAAGGTAATTTCACTATTGCAAATATTGGTCCTAATCTTGAATATCTATATAATGTTGAAAGATTAGGTGATGGTCCAAACGTTCTAAAAGAAATAGAAGAGGGAAATCACAAATTCTGCGAGTTACTGAGTGCGGCTCAGAACCCTATGCTAATTATCGGTCAAGATGCATTAATAAGAGATGATTCTGAATCAGTTTTAGCTCTAGCTGGCAAAATTGCAGAAAAATTTAACATGATCAGAGATGACTGGAATGGCTTTAACGTACTGCATAAGGCTGCAGCAAGGGTTGGTGGACTCGATATTGGATTCGTTCCTAGCAAAGGTGGAAAAGACATTAATCAGATGCTAAAACAGGCAGAAAGTGGTGAGATAGAAGTAGTTTATCTTCTTGGCGCAGATGAAATTGATATATCAAAGTTAGAAAGTACATTTGTAATTTATCAAGGCCACCATGGTGATAGGGGAGCGCATATAGCAGATGTCATTCTACCTGGAGCTGCATACACAGAAAAATATGCAACTTATGTAAATACTGAAGGGCGAGTACAGAGAACAAATTTAGCTGTTTTTCCTCCTGGTGAAGCAAAGGAAGATTGGTTGATTATAAAAAATTTATCCCAATATTTGGGCCTTTCCTTACTATATGATAATTTATTTGATGTGAGGAAGAAATTATACACTATTGGTCCACAGTTTAGAGATGCTGACCAAGTGGTGAAAAACAAATGGGTACCAATTACCTGTGATGAAATAAAATTAAGTAATATCTCTTTCACTCTAAAAAAGTGTAATTTTTATATGACAGACTCAATAAGTCGCGCTTCAAAAATAATGGCAGATTGTACTAAGGATTTTTATGAACACTCTACTTAATATTTTATTTATTCTAACACCATTATTACTAATAACTCTGGTATATTTTCAACGAAAATTAAACTCTATATTTTTGTGTAAAGAACAAAATACATTAGAAAAACAGTTCGTTTATAAGCTAGTTGATTTTATCAATGATATTATTGCACTATTTACGGAAGGATATGTATGGATGGCAATAACATTTATTATAGTTACCGAGGGAAGAGGGAATTATTTGCCTCTCACAATGATCTTAATTATGATGTCACTAGTGTCATTCATATGCATATCATTTTACTATTCTATTAAGCTAAATGCTGTACAGAAAAGTGTTGTCCTATTGATTTCAATAGGGACATTGTCTTGTGTGTCTAGAGCATTTGCTGTATTTTTTATTGCCACAATTATGAACTATTTTTTTGATTTAGGGTTGCATGTACTTGATATTTGATATTCTTTTTCTTCTTATTCCACTTTTGCTTTCAGTAGCATATTTAGTGTACTTTGAGCGTAAAGTTATTGGTGCAATTCAACTAAGGCATGGTCCAAGTGTAGTAGGGCCATTTGGGCTACTACAGCCATTTGCAGATGCTATCAAATTGATAATTAAAGAGCCGATAATACCATTTAGAGCAAACACCATACTGTTTATTATGGCTCCAATGCTCACCTTTATTTTAGCATTAATTTCCTGGGCAGTTATACCATTTGGAGCTGAAATAATTACAGAAAATGGACAGCAGGTAATAATCCCTAAGGTAATAGCAAATATTAATGTTGGAGTGCTTTATGTGCTAGCTATATCCTCTTTGGGAATATATGGCATTATTATTGCAGGCTGGTCTAGTAATTCTAATTATGCATTTCTTGGCGCTATAAGGTCAGCTGCTCAAATGATTTCATATGAAGTTTCAATAGGTCTAATAGTTGCTACAGTTGTTATTACAACTGGTACGTTGAATCTTGCAGAGATGGTGGTAGCGAAACATAATATGCCATTTTGGATTGATTTGCTGATGATGCCTATAGGAATAATATTTTTTATTTCTTTGCTTGCAGAAACTAACCGTCACCCATTTGACTTACCAGAAGCTGAAGCAGAGCTTGTCTCTGGGTATAACGTCGAATATTCATCAATGCCTTTTGCTCTCTTTTTTCTAGGAGAGTATGCAAATATGATTTTAGCAAGCGCTATGATGACAATATTCTTTCTAGGAGGGTGGTATCCTCCATTAGAGCTTAGTTTGCTGTATAAAATTCCTAGTTTAATCTGGTTTGTTTTGAAGATAGTTGTACTTTTGTTTATATTTGTTTGGATTAGAGCTACAATACCTCGTTATCGTTATGATCAATTAATGCGTCTTGGTTGGAAAGTATTTTTGCCAATATCGGTACTTTGGGTAATACTCATTTCAGGAGTGTTGCTTTTTACTGGGAATTTGCCTGGATCCAATGTTTAATTTCCCAAATACAAGGTTAAGGCGTAGGCGCTCAGGCAAGTGGATTCGCAATTTAACAAGTGAAAGCACTTTATCAGTAAATGATTTGATTTTTCCCTTATTTGTTCATGACGGAGAAGAAACAATTGAGCCAATTTCTGGCTTACCTGATATCAAATGTTATTCAATAGATGGATTAATTTCTATAATTCAGAAAGCTAAGGACTCGGGGATTAATGCTGTTGCAATTTTTCCTGTAGTTGATAGTAAACTAAAATCTGAAAACGCCGAGGAAGCGTACAATCCTGACAATTTAATCTGTAAAGCAATTTGTGCTGTAAAATCAAATGTACCGGATATTGGCATTATTGCAGACATTGCACTAGATCCATACACTACTCACGGTCATGATGGCATTTTAAAAGACGGCAAGATGGATGTGGAAAATGATGAAACTGTGTCAATATTGTGTAAGCAAGCGCTTGTTTTAGCAAAAGCAGGATGCGATATAGTTGCTCCTTCTGATATGATGGATGGCAGGATAGGAAAAATAAGAAAAACATTGGATGATAATAACTTTCAGAATGTGTCAATATTGTCCTATGCAGTAAAGTACTGTTCTAGCTTCTATGCGCCATTCAGGCAAGTTGTCGGTTCGTGCGCATCATCAAATTTCATCGACAAAAGTGGTTATCAAATGGATTATCGAAATGCACGCGAAGCAATCTGCGAAATTGAAATGGATATAAATGAAGGTGCAGATTTTATTATGATAAAGCCGGGTATGCCATACTTAGATATAATAAAAACAGCAAGTGACAAGTTCAATTTTCCGATTTTTGCTTACCAAGTAAGCGGTGAATACGCAATGATAAAAGCTGCAGCAAATAATGGCTGGTTGGATTATAACAGAGTGATTTATGAGTCCTTAATTGGTTTTAAACGTGCAGGTGCAAGTGCAATATTTACCTATGCTGCACTTGATGTTGCAAAAAATTTGGTATCTACTTAGCAGTGTGGAACATCTAAGTAGGTAGCTGGCCGAAGTGACTTGACAAACCTTCCCACTTTCCTTACCATATCAATAAGAGTATTTATCCTTGTTTTTAATCTCTGCAGATTTAACAACAAAAATTCAGTAAAAAACTCAGGTATATATTGGCAGATTACATAAAATTATAGCGGCTTTTTTTATTTTTTCTACATTCAGCCAAAACGCGCTTATTTTAAGCGTTAGCACATTATTACAATGCCAATTTAAATTATTATAGGGTCAAAACTCGTTACACGGGGATTTTTTGCCTTTTTTTTATTTGGTAAATTTTTTAATATTTATAGCTAAAATTTCAGGATATCATTCCACTGCTTGACACTGGAATCTAGAAAAAAAGAACCAGTGTCTGGGCACTGGAATGACACCACAGAGGGCTACTTGAATGACAGGAAAAGGAGCACTGGGATAGAGGCACTAATATGAAGAAAGAAGGGATAACGGTTATTGGTAAATTTAGATCGTTTTTAACTATTTGCCTTTTTTCTATGCAAGAAGTGTATTGATAAGTCCATTACAATTCAGTATTGTGAAAAATATAAGTCAAGTGTTAGTTAGGACATGGGGATTTTTTTTCAATTTTTGGGTAAGGTGCTAGGCAAGGTTTTTCCTGCCAAAATAGTAAGCTCTTTTTTAGGAGTAGGATATTTACCGGGTTGGCAGCATTATTGGTCTTCTTTTCTAATATTATTTATTACCGACATTATATTAATGCTTACATACGGAGGTGATTTTATACTATATAAAATGCCGAATTCAGGCATAGTTGTAGCTGCTATTTTTACCAAGCTAGCAATAGTTATGTTAGTGCTGCAATTAGTTGGCATATCTATTTTTCATACTCAAGATCCTTCAGCCAGCAGTGATGAGAATATAGTAATACAAATAGCATCAGGACAGGTGATGACTGTTGCGTTTTCGATGCCGGCAATAATGTCAATTTATTATATTGTAAGTAAATTCTATTTAAGTATATGCAAGGCAATACTTCAATGTCCATTTTGGTTTAATGATCTTATGCATTTGTTCTTTTTCTTTATAATACCTTATTTATTTTTTAATATTGTAGAAGTAATAAAACCATGGCCGATAAGTACGATACAGCTTAGTTATAACAATGCAATATCAATCACATTTGAAGGGATTTTTCATGTGTTTTATGCAGTGATTTTATTGTACTTGACTGCATTTATATTCTGCGATCTGACTATGCATGATGCGATTGTTTTAAACAAAAGCATATTTGAGTATGTAAAAGAAAGTTCAATAGCCTTGAGTGACTATTTTCATGGCACTATTAAAAAAATAAGTATAGAATAGTACTTATTTGCTTATGTATTCAGTTTAAAAGATATACAGTTTGCGTGAATCTACAGGATATAATAAAGGGATTACAAGATTTTTGGGCAGATGAAGGGTGTACTATACTTCATCCATATACGTCTGAAGTTGGAGCTGGAACACTACATCCCGCAACAATCATGTCAGCGATTGACGAAAAATCAACAAAAATTGTGTATCTACAACCAGTAATCAGACCTGCAGACGGACGCTATGGCGACAACCCTAATCGTTTATATCAGCATCATCAATACCAAGTTATAATAAAACCATCTGGCAGCAATTTGCAAGATATTTACTTAAATAGCTTAAAAGCTCTTGGTGTATCGACAAAAGAATATGATATTAAGTTTATTGAAGATGATTGGGAAAACCCAAGTGTTGGCGCATCCGGTCTTGGTTGGGAGGTTACATGCAACGGAATGGAAGTAACACAACTTACTTATATACAGCAAGTGGGAGGTATTGACTGCAGAATAATTCCTGGTGAAGTAGCATATGGGTTAGAGCGTTTAGCAATGTGCATACAGGGTGTAGATAATGTTTACGACATAATGTGGAACGATAATGGTGTAACTTATGGAGATATTTTTAAACAAAGAGAGCGAGAGTTTTCTTACCTGGCACTTGATTATTATGATACTAAAGTAGTACAACAGCAGTTTGAGGATACAGAAAAACTGTGTAAATTCCTTGTTGAAAAAGAATTGCCGATAGCAGCTTATGACCAATGTATTAAAACGAGCCATCTACTTAATCTACTTGATGCAAGAGGTGTGCTTGGTGTGAATGAACGTACAGCCTATATTGGTAGAGTGAGAGAGTTAACAAAAAAATGCTGTGAATTATATAGAGCAAAGTAGAATATGTTGTCACAATTATTGTTTGAATGTCTTTCAGAAGAAATTCCATCAAGAATGCAGAATTCATCTGCAGCTCAGGTTAAGAGCTATATCACTAATGCTTTTAGTAAAAATAATGTGAAATTTGCATCTATAGAAGTTTATGTGACTGCACGTCGCATTGCTCTTTTTATTGATGGCATAAGTGCTTTAGAGCTAAAAGATTCTAACAATGAAATTAAAGGACCAAGAGTTAATGCACCGAAAAGTGCTATCGAAGGTTTTTTGAGAAAAAATCGGAAAGGTGAAGAAGATTTACTCATTCGCAAAGTAAATGATGAAGATTTTTACTTCATTAAGAGAGAAAGCTGCTTATTTAACATCAACGGGTTTCTCAAAAATCAACTGGAGGAAATGCTAAAAAACTTTTCTTGGCCAAAGAGTATGAGATGGAGTGAAAGAAAAGAGAGATGGGTTAGGCCAATTAAAAATATTCTATGTATTTTAAATGACGAAATAATACCTATATCTTTTGCAGGGGTTACAGCATGCAACGTGACGTATGGTCATAGGTTTCTTTCAGGTGATGCAGTACTTACTGTTAAAACGCCCAAAGACTATTTTGAATTGTTAGAAAAAAATAATGTCATTCTCCAGTTGGACAAAAGAAAGCAATTTATACTAGATCAGATTAATAAGTTTACAAAAGAGGAGAACTTACAACTTGAAAAAAATGATTATTTACTTAATGAATTGGCAGGGCTTATAGAGTGGCCAATAGTATTATTTGGTAAAGTAAAATCATCAGAATTACCGAAGAAAGTAATACTTAGTATAATTAATACGCAGCAAAAGTATCTTGCTTTAAGTGATGGACAGAAAATATCACATTTTGTTACTGTTGTAAATGTTAACAACAATGAAGTTGTCAAAGGCCATGAAAGAATATTAGAAGCACGTCTTGCTGATGCCCAGTTTTTGATATCTCAAGACAAGAAGGAAAACCTAGATTACTATGTCAAAAAATTGAGCTCTATTTCATTTCATGCTTCGCTCGGTAGCGTAGAAGAAAAAGTGAAGCGTATTATCGCTCTTTCAAAGTATATAGCGATATTTATTCCACATGCTTCATTAATTAAAGTTGAACGTGCTGCATATTTAGCAAAGGCAGATCTTGCAACGTTGATAGTGAAAGAATTTCCGGGATTGCAAGGAGTAATGAGTGGATACTACGCTTCTTATTTTCAAGAGGATAAAGAAGTAGTGGAAGCTATAACTGAGCACTATAAGCCAATTGGATCGGACCAAGAATGCCCTAGATCTCCTACTGCGATTGCTGTAGCTATTGCAGACAAAATGGATAGTTTGGTTGGCTTAATTGCAGCAGGTGAGAAAATCTCTGGTTCGTATGATCAGTTTGGTTTGCGTAGAATGACAATTGGTATAATTAGAACAATACTTGAAAATAATTTGCATATTCCAATTAGATTGCTGATAGATAAGTCAGTATCTTTATGTTCAAGGCTTCTATTGAATAAAAATATAACTCCAGTTGATAAGCCAAGTGAAAAACAAATTTTAGAACTAGTATTTAAATTCTGCTTAGAAAGGTTCAAGATTATTTTAAAAAATAGAAATATAAGGCAAGATGTTGTAGATTCAATACTATATAAAGTCGATATTAATGATCTGCTGAAAGCGGAAAAGCAAACTGTGATATTGGATCGTTATCTTAGTACAAAAGAAGGTGAACAGGTTCTAAGCACTTATAAAAGAGCCAGTAACATGATGAGCAAAGTGAGAAAAAGTGATGGCACTACTTATAATGCATCTTACAGTAAGAAGTTTTTGATTGAAGATGAGGAGATTGCGCTATCAAATTGTGCTATAGCTGCTTGTAAAAACATCAAACAAGCGATAGAAAATAACGACTTTAATACAGCGCTTGATGAACTTGCTCGTTTTGCTCCATTTATCAATCAATTTATGGACAGTGTAAAGATTAACTGTGATTCTAATGAGCTTAGAATAAACAGGTTATCTTTGCTTGCAAATGTTGTTTCTACCTTTCATTTAGTAGCAGAGTTTAACCTTATACAGGTTAAACAATTGATAAATGCTCAGGCAATATAAGGAACAAATCAAATCATCTCCACAATCCTGTGGCGTTTATAAGATGATTGGAGATAAGAGTAAGGTTTTATACATTGGTAAAGCAAAAAACTTGAAGTCGAGATTATCTGACTACCTTCAATTCGAAAACCTTTCTGAACGAATCAGAGTAATGATCTCACAGGTTATTAAGGTTGAAATATTCATCACTGAGAATGAAATCGAAGCATTGCTTCTTGAAGCACAGTTAATAAAATCGTTAAAACCATCTTATAATATTTTGCTTAGGGATGGAAAATCTTATCCTTATATAACAATTTCTAAGCATGATTATCCAAGAATAGCGAAATATAGAGGTAAGTTTAAGAAGAATGAGTTTCATTACTACGGCCCTTTTCCATCTGCTGCTGCTGTTAAGAACACTATATTATCATTGCAAAAAGCTTTTCTCTTAAGAGTATGTTCAGATCAATATTTCTCTTCAACAAAAAGACCATGTCTTGAGTATCAAGTTAAGCGCTGTTCAGCACCATGCGTAGATAAAATTACAAAAGATGATTACTGCAAATCAGTAAAACAAGCACAAGATACTCTGCTAGGAAGGAATAAAGAAGTGCAAAGACAGCTATTTTCTACAATGGAAAAGTGCAGTAGGGAAATGAACTACGAGCTTGCTGCTGTCTATAGAGATCGATTGAAATTTCTTCAGCAAATTCAAATGCAGCCAATGGATTTTTCTTTTGAAGAAGATGCAGATTTCTTTAGCGTTGTACGTGAGGCAGACTTAGCATGCATTGGTGTACTATCTTTCAGAGATAAAGGTAACTATGGAAGCATTCCTTACTTCATTGAGAATTGTAGTGATCATTCAAATGATGAAATTTTATCCACCTTTTTGGTCAATTTGTATAATCCAGTTAACACACCACCAGCGCAAATTTACGTTCCCGATTTTATTAAGGATAAGGAAATTATAGAACAAGCACTTTATGCTCTTACTCAAAAATCAATAAAAGTTTTGCATGCGAAAAATAGTAAAGAACGTGATTTGTTGAATTTTATTTACAATAATTCTCAGCATAGTCTAGAACAGAAGCTTACTGATTATAGAAATAACCTAGAAAAGCTCGAAGAGCTTAGGAAGATTTTCTCGTTACCAAATATTCCAAAGCGTATCGAGGTTTATGATAATAGCCATATATCTGGAAATCAACAAGTTGGTGTGATGATTGTTGCAGGGCAGGAAGGTTTTTTAAAAAGTGAATACAAAAAATTTACTATAAAAGAAGAAATTTCAGGTGATGACTATAAAATGATGAGAGAAGTGCTGACTAGACGTTTCTCTGGCAATATAAAAGATATAATCCCTGATTTTTTACTGATTGATGGCGGTCCAGGACATGTTTCCATAGTGCAGAATGTGTTGGAAATATTGAATATAAAAGTTCCTTTTGCTTGTATGGCAAAGGGTCATGATCGTAATGCAGGAAATGAAAGATTTTATGTGCCGGACAGAGAAGAATTTACTCTAGCAAGTGACAGTAAGGTCATGCTTTATTTACAATTGCTGCGTAATGAAGCTCACCGTTTTGCGATAACTTCGCATAGAAAAAAACGCGATAAACAGTTTTTTGCTTCACAATTAAGTGAAATATCCGGTGTTGGCAGTAAAAGAAAGAAGGCACTCATGTCTCATTTTGGTTCTGTAGAAAATATAAGCAAAGCTTCTCTAGCTGAAATTCAAAACGTACCTGGAATTAGTAAAGGTTTAGCAGAAATCATTCTTCAACACGTGAATTCTAAGAAAGGTACTCCTAAATAGGTACTCTAAAATTAACCTTTATTTCTTCTTAATAAGACATAAAAAGCTCCTTTGCCACCATGTTTTTTTATGGCTTGCTGATAGTATAAGATCATATTTCGAACTTTTGTGTCATTCAACCACTTATTTAAGCTATTCTTTATAGTGTCTATTTTATCTGTACTATTACCATGCCCCGTAATTACCAATAAGCACCTATTCCTTGCTTGATAATTTTTGATAATAAAATCTATCAATTTACAATAAGCATTATCTATACTATAGCCATGCAAATCGAGTTTATCGCTTATAAAATATTTGCCCCTATCGATCTTTAATTTTGTATTGTAGTCAAGACAAAATGATGAATCACCATTATCAGTATTAAGAAAATTTTCTTGTAAACTAGAGGCACCTTTATCAATCATAGATTTTATATTTACTTTGTGATCAACTTTCAAAGTAACTTTTCCACATTCTATTGGCTTAACATTTTTTTGCCAATCTAACTCATCATCTGACATAAATTCATTAATTGAACTGCATAATTTTACAACAATATATAAACACAGTAAAATATTGCTTATTCTATAAAAAACTGATTTTCAATAATGAGATGAAATCATCAAAAGCTAATGAAAACTGTTGGATATATGGAAAGCACACTTGTATTTCAGCATTAAGAAACAAAAATAGGCGGTGTATAGAACTGTTAGTAACAGAAAATTTCTACAGAGAATTTGAGAAAGAAATTAAACAATGTGCAGATAGTAAGGGCATTAAACCTCGACTGGTAGAGAACAAAATGTTCAATGATGTTTTACCCAAAGGTGTCAATCATCAAGGAATTGCTTTAAAAGTTGCTCCTATTTTTCACAGCTTAAATATCGAAGAAATAGCTGAAGGTTCAGGTGACAGCTCTACTATAGTCATTTTAGATCAAATTACTGATACACACAATATAGGGTCGATTTTAAGAACCTCAGCTTGTTTCAACATTGATGCACTGGTTTTACCACATCACCATTCACCGAGCGAAAATGCATCTATCGCAAAAGCAGCAAGTGGAGCACTGGATATTGTTCCTCTAATATACGTTACAAACATAGTAAAAACGATGGAGTCTTTAAAAAAGATAGGCTACTGGTGTTATGGGTTTGATTGCAATGCAAAGGAAAATATAGATGAAATAAAGAATTTTGGGCAAAAAAGAGTAATTATTTTTGGTTCTGAAGAGAAAGGAATGCGGAGATTAGTGAAAGAAAGTTGTGATTATCTTTTAAAAATTCCAATGTCAAACGTAATTGATAGTCTAAATGTTTCAAACGCAGCAGCAATAGGACTATATTCCATTTACATTAAAACAAGAATCACTGCAAATTAGTTGCAATAAAACAAGGATGTCATTCCAGCATGTGATACTGGAATGACAACAGTGAATGACATCTTGCGATGTCATTCACTAGCACTTACATTACCAATCCCAAGAAAGAGGTGAACTTGAATCTGTTGGAATCTCGAAGGATGGCTGTGACACTATCTCTTTTATCTCATTTTTAAGCCATTCGCTACCATCTTCTCCAGCTTCTTTAATAGCTTTCTTGAAACTGCTCTCTAGTACAGCTTTAGCAGCTTCAGTGACGTTACCATTACCATTTATAGCATTTCCTATTGTAGTTAACTTAATTAACTCAGCGTTTAAGTCAGCAGGCATCTTATCAGTCTTAGCCTTTATAGCAGTGACATCAGCTCCTAAGGTATCTGTAATCTTATCAGTCTTAGTTTGTATTGCAGTAACCTTATCTCCTAAATTAGCAGAATTTGTAGCAGTTTCTATAGCAGTTACTTTAGCTGTTAAGTCAGCTGGAATAGTATCAGTTTTAGCCTTTATAGCAGTAACATCAGCAGATTTAGCTAAANNNNNNNNNNTCAGCAGATTTAGCTAAATTACCTAACTCAGTTCCTAAATCAGCAGGCATCTTATCAGTCTTAGCCTTTATAGCAGTGACATCAGCTCCTAAGGTATCTGTAATCTTATCAGTCTTAGTTTGTATTGCAGTAACTTTATCTCCTAAATTAGCAGAATTTGTAGCAGTTTCTATAGCAGTTACTTTAGCTGTTAAGTCAGCTGGAATAGTATCAGTTTTAGCCTTTATAGCAGTAACATCAGCAGATTTAGCTAAATTACCTAACTCAGTTCCTAAATCAGCAGGCATCTTATCAGTCTTAGCCTTTATAGCAGTGACATCAGCTCCTAAGGTATCTGTAATCTTATCAGTCTTAGTTTGTATTGCAGTAACTTTATCTCCTAAATTAGCAGAATTTGTAGCAGTTTCTATAGCAGTTACTTTAGCTGTTAAGTCAGCTGGAATAGTATCAGTTTTAGCCTTTATAGCAGTGACATCAGCTCCTAAGGTATCTGTAATCTTATCAGTCTTAGCCTTTATTCCTGATATCAGATCTGTTCCGACTTGAGTTTTTATGGTAACTAAGTCAGCGCTTAAGTCAGCTGGAATAGAATCAGTCTTAGTTTTTATTGCATCTACATTAGTTCCAATACCTAATAATGTAGCAATTGCACCTCCAGTCATGAACTTTGTTGCTGTAGCACTGTAATCTATTTCAGCAGCACCATTAGGTTCATACTTAAAAGTGTTGAAAACATTAGTAGCATTGTCTACACCAAAGGTATACTTATTCTGTGCAGCATCTTCATAAATTATGCTTTTAATGTTAGGGGATGGTACATTTCCTCCAGAGTTGTCTTTAAAAGTTAAACTAGCCATATCACTTTCCGTTAATTATAAAAACCATAATGTGCATGAAAATAATATAAATTCCGTAAATACTAGATTTTGCATAAGATTTCCTTGAAGCTTTTCGCTTCAGAATTCTTCTCTTGCCGTCCCAGTCTCCTCTGTCATTTCATTGTCTGGGCACACAACTGTACGAATATTATGGTTTGGGCTAAAAAGATGCAAGTAGCCCCTTCGGTGTCATCCCAGTCCTCTCTTCTGTCATCCCAGTGCTTGACACTGGGATCTCATTTTATTTTATAATTTCATCATATAAATCAGCCCAATTTGGATTTTCCCTTTCAACTAAATCAATTTTCCATTCTCTTTTCCAGCTTTTCAAAAGTTTTTCTCTGTTCAGAGCTGAACCTACATCTTGAAATACCTCAAAATAAACTAATTTCTGCACATTGTACTTTGATGTGAAGCCAGAAATAACTTTATTTTTATGTTCCCAAATTCGTTTAGTTAGATTTGACGTTATACCTATATACAGAGCCTTATTGTGCTTGCTTGTAAGTATATAAACATAATAACTTTTCATATCTAGTAAATAAATTTACTAGATCCCAGTGTCAAGCACTGGGATGACAGAAGAGAGGACTGGGATGACAGAAGAGAGGACTGGGATGAAAGAAGAGAGAGGACTGGATGACAGAAGAGAGGACTGGGATGACAGCAGAGAGGACTGGAATGACAGAAGAGAGGACTGGGGTGACACCGAAGGGGCTACTTGAATGACAAGAAGAGGGCACAGGGCCCTCCTTGTATGTATTAAATGTAGGCCGAGTTATGATCGTGATAAACGTGATCGCTTGCGCAGTCGAACATTTTCACAAAACCATTCTCTAGATAGAGATTATATTCATGATGTTGATCTAATAACTCAAAGTTATCTTGTGTTTCTAAGCTGAAGTGACTTGAATCTGATAGCAATTCGTAATTTGGATTATCTATTTTACTAATGCTGCTTATTACTTTGCCATTACCATTTGATATAGCCAAACTATAACTATCACCATCCTTCATTATTTTGATGGATACCTTATCTTCAGGTAACACTATAAGCTTTTTCGTGTCACTATCGTGAATTAGAAATTTGCCATCTTTAAAGTAATACTTGTCTTCCGGCAAAGCACCAATCTTATAATCCGATGTATGCAGTTTGTTCCAAAAATCTAACACAGATTGCTTATCTGCTCCTTCTGCTCTATTATACAAGGCTTTCACATCATTATAATCTATGATTACATTTGCCTTATGCTTTCCTTCTACATCTCTATCATAGCTCTTTTCTATTTTCAAGATTGTGTCTTTCAACACTACCTGCTCTTTCTCCTCCACTGAAGCTGACCTTTTTGCCCTTGTTGGAATTTGTGATTGATCAGACTGTATTTCACTATTGTCGTTTGATACAGTTCTCTCTTCAGCAACAACATTAGTAGTACTATGAACTTCTGTCTTAGTTTCACTTACTTGCCCTTTTGGACTTTCGGTTTGTTTCTCTTTTGTGAATATTCTCTGATAGTCCGTGTAGCCTCTGTTAGTATCGCCGATATCGCCACTGCCTTGATCGAAAGTTATTTTTTTGCTTCCATTTCCCATATTCTCAATTTCAACTTGAGGAGAAACAGATGCGAGGAAATCATTATAGCTGTAGTTATAATCAGCAGAAAAGAATATTTTTCCTTTGAAGTTATGGAAATTATTAGATAACATTCCTATTTCTTCATCAGTATCACCATCAAATAGTTTTACTTTAGTGAAATATCTTTGATTGTTGATTCTCACTATTTCACCACTCGAGTTTCTTTGTATCTGATAATCATTTGGATCATGTTTAATGGTAAAAAGTTTACCAGGGGCATATTTTTCTAAGTTTATAAGGCCCACATTTATATGTTTATGAGAATAATCTCTCTTTTCATATTCATGTGCAAATACTGGGTTGATATATTTGTATTCTTCTGGTATAGTATTACCTTGAGCATCATACCTATATTCATTACCACGTTCATCAGCTGGCACTAATTTGTATCCTTCATCCTTTTGCACTAACTTTAGATGAGTAACTTCTTCAGGTAACTGATAGCGTACATTTTTTCCGTGATCATGAATGAATAAGTTACTCCCATTTACAACTTCACCTCTTTCATTTTTCATCTCTTCAGTGATATAGAAGCCCATATTTTTGAATGCATGTAGATTTTCGCCTCCTTGCTTTACAACCGCTTCGTATACATCGTCGTCTGTTCTATCAGTCCCTTTATCATCCAATAATGTTCCTTTTTCTACGATTACACCGCTTTCTCTTTGCTCATCAGAATATTGAGCATGCTTTGAATCCTGATGATTTAGAATTTTGGTCCCTCTAAGAAGCAGAGAATCTAAATCTTTTTGAATGTGTCCAGTGCTAGGATGCAACAATTCATTTTCATGTAAATGTGCTTCATCAAAGTATTCATCACGTTCAACTGTTCTGCCATCTATCAGAGAAGCTTTATAATGACCATTTTCTTTTGTAATAGCCATATAAGCACCACCGTCATATTGAGTATTCAAGTTGTGCAATATGTCCTCAAAAACAAAAGTTTCTTTAGTTTGACCTTCAACTTGCTTAAAAAAGCCCGATTCGCTCGACAACTCTCCAAGCTTTGTATTCCCATCATATATAGATAGTGCACCCATATCTCCGTGACCAAGAGCTTTGATAGAGAAAACTTTACCTTCTTGTAGATTAATATGAGCACCTCTGATTAGGTTTGGATCGATATTAACCATCTCTTCTAACATCTTTTCTACGTCAATGTTCTGAGTTGACTTTAACTGTTTTGAACCAGTGCTTATCATCTCATCGAGCAAGGAACCTTTTAATTCCTCATATTTGGAGGGAATTGAATGATATTTGCCTAAATATTCTTCATAAGAAATCTTCCCTTCACCAAGTTCTCTATCTATTTTAGAATATTCCTCTTGCCTCTCCTGATCCAGACCTTTTAATGCATCGTCGTAAGTTTTCTTCAAATTCTCATCATACTTTGATAGCACCCTAAAAGCTTGCATTTTATACTCTTGACTGTTTTGATATTCATTACCTTGTTGGTCAGAGTAAGTTAGTTTATCCTGTCCATCAGGAGTTTTTACTACCTTTAAAAAATGATATTCCTTTGATATATCGAGGTTATCATTTGTTGCCCTATTAATAGCACGAGCAACATCATAAAATGCAACATGTTCTACAGGAGAAAAACTTCCAACGTTTTCTCCATCTATCTTTTCTATATTTGCTTTATAGTAGGATATGTTTTTAATTTCTCCACCCACTATTTCTTGACCAGTTGCTATAAAATCTCCTTTTGTAACTTGCAAAGCGTTGAGATGTTCCATTGCAGTTTCTGTATCATTCTCAGCAAGCCAACTTTTGAAGTCAGCATCATGTCCTTTTATGTCTTTCAAGAAACTTTTTGATTCATCTGAGTTACCTTGACGTAAAGCATCTAGGTAGTCTCTTAATAAACTAGGATCTTTTTCCTGTAAGTACATTATCAACGCATGACCAGTTTTATACACTAAACTGTTTTCTTCACCATTGGCTGAGTATTGTAAATTTAAAATTCCACCTAGATCCAAATTTGCGGCTTCAGTTTTATCAATGCTTGACCCTTGAGCATTGAACTTGTGATCTGAATGATGTTCAAAGTAATCTGCAATTCCCTCCATTAATACTGTAGGTAGAGATTTTCCTCCTGTAGCCAAGTAAGTTAAACCATGTGCAAATTCATGCTGAAGGTTATGAACGCCACCTTGCTGATAGACATACATCTCAGCAAAAACATCAGCTTCTCCTTTGTAGTAACATTTACCACCCTCATCTCCAAGGTAAGAACCAAAACGTTCGCTTCCGCCAAGATGAGTGTAATCAGCCTTATCATCAAACACATAAATTTTGAACGTTTGTTCTGAGCTACCAGGCTCCAACTTAAATGCATCTTTAAAATTAGTAGCTGTTTCTCTTATTTCACTTTCAATTTTAGCAACTTTACTTGCTCTTAAATCGTGAGAATAAACCTCTACTTTAATATTTAAATCTTTAACTTCTATAACATGCTTATCGTTAAAATATTCTTCTTTAGTTATATTTTTATTTACTTGTTGATTAATTGTCATAATTCTAACCTCTAATTTATTAGTCTTTACAATATCAAGCATAAAGCTACTTCCGCTAAGAAAGTGTAAATTCTCATATTGATATAATTTATATCTTAATAAAAAAGTATAGATAGTTAACTCAATATGAAAAATCGAGAATATAGCTAAAATTCCATGGCTGTTAATAAGTAGCGGAATTATAATTAAGAAATTTACTGAGTAGAAAAAAAGGTAAAAAAATCCTTTAGTAGCGAGTTTTATAATGTAAATTGGCGTTGTAATAATGTCCTAACAAGCGCGATTTGGCTGAATGTAGAAAAAATAAAAAAGACATGCAGCCGCTATAATTTTTATGTAATTTGCCAATAAATATCTGAGTTTTTTACTGAATTTTTGTTGTTGAACCCGCGCGGATCAAAAACAAGGATAAATACTCTTATTGGTATGATAAGGAAAGTGGGAAGGTTTGTCAAGGAATTTCATTCAACAAGAAGTCTAAAAGCAAATTGACTTTCATTTCACTGAAGCACTATACTAAAGCTACGATGGGTAATTAGCTCAGTTGGTAGAGCACTTGCTTGACGTGCAAGGGGTCGCTGGTTCGAGCCCAGTGTTACCCACGTTTTTTTGCTCATAAAAAGATTTTATATGACAGCAGTGCACAATGGCAAACACTCAATAGCAGAGTCCAAGCGCTTAATTTATTCCATAATAATAGTCGCAATAACAATGCTTATGGAGATAGCAGGTGGAGTAATTTCACATTCGCTTGCTCTACTATCAGATGCAGGACATATGCTCACTGATCTTTTTGCCTTGGTTTTAAGCTGGATAGCACACAAATTTTCAGCTAAGAAATCTGATTTACAGAGGTCATATGGGTATCACAGATTGCAGATAATTGCAGCATTTGTTAATGGTTTAACTCTATTTTTCATTGCAGCGGTCATTATAATTGAATCAATAAAGAGATTCATTTGTCCGGTCAATGTTGAATGGAAAGTAATGCTAATAATTGCCACACTTGGCCTGATCTCTAACATTATAGTCTTTTTTATATTACATAGTAAATGCGAAAGTAATATAAACATAAAAAGTGCTGTATTGCATGTTATCGGAGATATTTTAGGTTCTGTAGCTGCTATACTTGCATCCATAATTATCATGTTTACCGGATGGCAAATAGTGGACCCTATTTTGTCAGTATTTGTCAGTGTAATAATCTTAAACAGTGGCTATAAAATTCTCAAGAATTCTTGCCATATACTCCTTGAAGGTACACCTGAGAGTGTATCTGCTGAGGAGATAAAAAGTGAGATTGTATCTAAGTTACCTGAAGTGATAGATGTGCATCATATACATGCATGGTCACTATCTGATAATTATTTTATACTTACTATGCATGCCAAGATAAAGCAAAATGGACAACACACTAATATTTTGTATGAGATAAAAAAAATACTATTAAATAGGTTCGAAATTGCGCACTCTACAGTTGAAATTGAATACGATGAGTGCGTAGACAGTAAAATACTTAAGCATTGACATCTATAGGCTATTTGTTATTACTACAATATCATAATATTATAGAGAGTAGGCTATGATAGGTATTTCCCAAATACAATTTCCTGGAAAGGATTCTTACAGATTAAAGACAGCAAGTTACTTCGCAGCTTTTGTTTCTTTAAGCATTTTAGTTAATCCTGCCAATGTCTTTTTATCTTTTGCCACATTGTTTTTTAGATCTGAAATAAAAACTTTTTACGTTTATAAAGACATAAAAGCTGCAAAGCAGGAAAAAATAAGTAAAAAGGAATATGGGGAAATATTTTTTGAGAAAAATAAAATTAAAATAGCATCTTTCCTTTTATTTTTTGCCTCTATAACATATATAACTTTTACAACTACTTTCCTGCTTGTTTCGTTACTTGCAACAATACCACTTGCAATGGTTTTAATTCTATTACAAAGTGAATTAAGGCCAAAGGATTTTAATCCATTTACGTTACTCAAAGCTGCTATTAGTTTCTTTTTAGAAGGCATAAAAGAAAACTCACGTGGGCTAGTCAATAGCTTTGATATTAAGCTTGAACATTTACTACCCCATCAATTAAATAATGATATCATTAAAAATATTGACAAATTAAAAGATAAATATACTGAACAAGTATCTGAAGACACTATTAATAATGAGGGATTTAAAGAATTTATTGAATATATAAATCACTTACATATGCTTGATGGCCAACCATTTAGTAATGAGAATAAGGGAAAATTAGTAATGTTTTTGCAAGATTTTTGCAAAGGTAATGAGAAACATAGCTCTGGCTTCACTGGTGGACAAATTCTTCTGTTAGTTCTTAGAGCCTGCAATGATGGAGATAGAGAAGCTGTAAAAAATAAAAAAGACGCGTTGATTGCAAATTTACTAGATAGCCAAACTTTCTCTAGAAAAGAACGAATTCCTAACACATGTTTTACTGGTGTTATCTACAGAATGTTAAGTACATTAGAGGGTATTCATTCCGATCCAGAGATTAAATTTACACCACCTAGACAAATGCTCCTTACAGAAGCAGAAAATGAAGCACGTAAGTTTATGTTAGACAGGCTAAAAAATAAGAAGAACAGTAAAGAAATTCTTAGGGCTTGGTATAACGCCCAAAATAATTATGAAGATGATAAAAGTCAAAAAATAGTTGATGATTTTATTGCAGAAGTAAGCGTTCCTTTAATGAGAAGGTTGCTAAGTTTTACTTCTCAGTATAGTGAACAAATTGTGCTGACATTAATGAAAAATATCAGCTCTGTAAAGTTAAATAAATTAGAGCACTTTGTGTTGGGTCAGCACATGAGAGATAGACTGCAGGAGCATGCTTTAGATGACCAACTCGAAAATATCAAAGAAAAAGTCTTTTTGAAGCTTTTAAACCAAAATTTACTTAGGATAGATTTTTCTCTTAAGGATTCATTTTTGAATGAAGCTAAGGGAATAGCTGACGAAATAATAAAAGAAGAAGTAGAGAAATTTAGGTCAGAAACTGCTGAAAAGGCTAGGAAAGTTAACCCTATAGAAGCTCAAATAGATGCTACATTGCAAAATCTGTCAGCCTTGCCACGAGAAAGGAAGTGTTGCATTGCATATAACAGACTAAATGGACAATATAAAGGTGATAAAAGAGAAATAATGGAGAACATCTTACTAAAAAAATTAGAGATAACGAAAGAAGAAATGAATAAGATGCTAGAAGAGTATGATATACGTAAGCTAAAATTAGCACTTGATGATGCATGTAAAAAAAGTGGAAAAAACATGGAAGAAATAATAAAAGAAGTAGAAGAAGTAGTCTCAAGTCGTCTCTCACATGGAGTATCCGCTAGTAATGTAGTAGAAGGAATGAGACATAGCTCATAAAAACTTACGTTCTCTGCCTTGCAGAAGATTTGCAATATTTTTGTAATGCTTCAAGAAAATTAATATCGCTACAGTGAGTAGTATAAGGAATAACTCCTTTTGAAAAAAGAAAGATGCTATAACAGCTGCTGCAGTAGCAGCCAAGGAAGCAAGAGAGGAGTACCGAAAGATAAAAAATACTATTAGCCAGACAAATACAAATGCTAATGCTATAGAAATGTTAAGTGCTATCAAAACTCCCAAAGTTGTTGCAACTCCCTTTCCTCCATTGAACCTTAGCCAAATAGGAAACATATGCCCTAGAACTGCTAAAATTGCAGATACATATATATAAAAATCGTTATTATCACAAAATTGTTGTGCTGTATAAACCGCGACAAATCCTTTCAAAGAGTCTAAAAATAATGCGAGGACAGCAAGTCTCTTATTTCCTGTTCTTGCAACATTTGTAGCACCAATGTTTCCTGAACCTACTTCTCTTAAATTTATACCATTTATTTTTGCAATAATTAAGCTAAACGGTATTGAACCGATTACGTAAGATAATATAAGAATTATATATTTCTCCATTATACTAAAAATCTAGTTGATCTTGTTATTCCTCAGTCTTTTTAGATAGCATTGAACTTCATCATTAATCTGATTGCTAAACAGTATAAGTGCTGTCATATTGATGAGTGCTAAACAAGAGAATAAAGCCCCACCAATATTAGCAATAGCCATTATATCTTTAGACAAACCTGACAAAAATGCAACTACCACCACCGCTATACGATATATTACTACACTTTTTACACCAAACAAATACAGCCATCCCATTTCACAACAATATACAAATGAAATTACTGAGGAAAACGCAAACAAAGGCGCAGCGATGGTTAAAAGTATAGGAAACCAAGAAGAAACTGTTTCAAATGCTTTTTGGGTGATCAATATTCCCTCGCCAATGCCAGTCTGGTATGCGCCTGTTATTACTATTGTTATTCCTGTCAAACAACAAATTAACATTGTATCGAAGCATGGTTCTATCATAGCAACTAGACCAGTCCTAACCGGCTCCTCATCTTTAGCTACAGCGTGAGTAATTGCAGCAGAACCAACACCTGCTTCACTGGCAAAAATTGCCCTTTGAATCCCAGCGACAAATGCTCCTACTACTCCACCACCAACAGCATTGAAGTCTATCATACTGGAAAACAATATTTTTAATGTATTGCTAAAATTGTGAATATTGAATGCAATAATCGTGAAACAACTCAAAATATATATGAGTGACATAATAGGCACTAGTGCAGAAGATACTCTAGCTATTCTCCTGATTCCACCGATAATCACTAGAGCAAGTAATGTAGAAATTATGAAGGAAAGAACCCAAGGATGACTATCTATCCAGCTTGAATAGCCAGATAATATTGAAACCATTTGATTAGTCTGAAATGCTACACTTCCACCAAGACCTGACAATACAAAAAACACTGCATATATTGCAGCTATCACAATACCAAGCTTCTTAAATCCAAATTCCTCTAGTCCATTTCTTATATATTGAAAGGGACCACTGAATAACTGCTCTTGACCTTCTGTTCTGTGCCTGAATGCTAAAGTCACTTCAGCGAATTTTGCAGACATACCAAAAAAGCCTGTGATCATCATCCAAGGTACCGCTCCTGGCCCTCCCATTGAAATTGCAATTGCAACACCAGCAACAGTTCCAAGACCTACTGTGCTTGATAGCGCGGTTACAAATGCCTGAAAATGCGTAATGTGACCATCATGATGATCTGTGTCATATTTTCCACATAAAATAGCGAACGCATGCTTAAACATCCTTATGTTGAGAAATCTAAAACGTAGTGTTAGAAATATATAACCAAAGGCCAATAAAAGAATTATAAATGGTACGTGAAAGATCTTGAAAAACAACACTTCATTCATGAAGTTGCTTACTCCATTTAATGCAGTGTCATAACTTTTATGAAAAACTGAAGCAGCGTATACATCGTTAAACGATAGGCAAAATAACATCATGCAAAGCAATCTATAAATCATGTTTAATACCTTTTGTAATAAGAATCTATTGTATTTAAGACTTCCCTTCTCAGTAGATATATTGCAACAGCATTTGGAATCATAAGGCACATAAACAGGCTATCGCCTAAATAAGATATAAATTCTATATTTTTTGACATACAACTGATATACACTGAACCCACTATAAGAATTTGGAACAATATCAGTACTTTTTTGTTACCAAATAAGTACAACAGGGCAACTTCACAGTAGTAATAGTAAGCTATTATTGTGGAAAATGCAAAGGAAAACATTATCAGCGGAAGAGCTAGCTTGCTCAATAAAGGCAAGGCTGTTGAAAATGCTGAGCTAACTAACGTAATATCACCTACGGTATTAGTGATATGCATATCGGTGATAATTATCACAATACCAGTCAAAAATGAGACTAATATTGTGTCTACAAATGGTGCAATCATTGCAACACTTCCAACTTTAACTGGGTCTTTCTCTTTTACAATCGAATGTGCTATAGCTGCTGTTCCAGTACCTGCTTCATTAGCAAACACTGACCTTCTTACCCCTGCTATTAATCCACTCAATACTCCACCTCCTATAGCTGATTTGTTAAAGATATCTTGAAATATTATAGATAGAGCATTCAGTAGATTATTTCCGTTTACACAGATTAAATATATACACATGCCTATATATAACATTATCATGATCGGCCCTAAACCTGTTGCAACTAAAGCAATTCGCTTTATTCCTCCCAGTATTACAATTAATACAAATAGCGAGATAATAACAGATGTGTTGTATTCAAATAAGTTACTTGACAACGCTGCAATTTGATTTGCCTGAAATGGTATGCCGCCTAGAATCATTGCAACAAGCAGCATAACTGCGTAGATAAATGCAAGGAATTTGCCAGTCTTCATAAATCCAATCTTTGCAAGTCCATGTTCCATATAATAAAAAGCCCCACCAGTTGTGTTTTCAGAGCGATGAGTAAATGCAAGCACTACTTCAGCAAATTTTATTGACATGCCAAGTACTCCGGTAATTATCATCCAAAAAACTGCACTTGGCCCCCCTATTGTAATAGCTATTGCAACTCCTGATATTGTTCCAAGACCAACTGTTCCTGAAATTACCGTTGCAAATGCCTGAATGTGGGTGATTATGCCGTTATTATTATGGCTCTCTAGGTTGAATAGTGTTTGTATCCCATATTTGAACAACCTAAAGTTAATGAATTTGAATCGAATCGTACAAAAAACCCCAGTTGCAATTACCCAAATAATTATAAATGGTATGTTGAATATCTGTATATATAAAAAAGAGTTTAATAGATCAGTTGCTTTTACAATCATGCTGCTCACTACTTTTATATAGCTAATGAGTTTTATATGTGTAGTATATATAAAGTCCAGTGCTTATTGGAATAGTAAGTATATACAATGCGCCTAAAATTGGTAGTGTTATCCAGGGCTTGCTTATAAACAGTATGATCAATATTCCAAAAAACGACACAAATATATAGGATAGGCTTCTAGGAACATAAATGTACTTTGCAGAGAAAGTTGGAATATGACTTATCGAAAAAAATGAAATGGCCAAAAAGTAACAAGCTGTATTCTTTACGTTAAAAAATTGCTCTATAAGAAGTAAGTATTCACTCTCATGAGATTGAAAGGTAATAATTATTGGTAACAGAGCAAGTAAAGCGCATACAGGAGCTGGAACGCCGGAAAAGAAAAATTTTTTCCAGTATAATTGTTCTGAATGTAACGAAACATTGAATCTGGCAAGTCTTATTGATATGCAGATTACATATATCATTACTAAAATCCATCCTACAACTTTAATTTCATTTAACTTCCAAAAATATAAAAGAAAAGCAGGTGCTGAACCAAAATTTAGAAAATCTGCAAAAGAATCGAGTTGTGCTCCAAAATCGCTAGTTGATTTTAAAATTCTGGCTATTCTGCCATCCATTCCATCTATTATTGCTGCAATGATAATAAAAATTGCTGAAAATTCCCATTGTTCATTAAATGTGAATTTAAGTGAAGTAAGGCCAGCACATAAACCCAGTAAAGTTATAAAATTCGGAAATAACTTGGTAATAGGTAAGGATTTACCGTTACTTTCATCGTTATTCATACAATGTCAAAGGTAAGCTTCTCTTGTTTATTTAAATCTGCTATAACTGTCTCACCACCAATAACAGTTTGGCCTTCTGAGACTCTTACCTCTATTCCAGCAGGGATATAAATATTTACTCTGCTACCAAATCTTATAATTCCAAATCTTTCACCTGCTTTTACGCTCTGAGATGTCCTCAAATTACAAACAATGCGGCGTGCAATAAATCCAGCTATTTGTTCCACAATGATTTCTTTTCCCTTTTCATATTCAATCACAATAATCTGCTTTTCATTTTCATTACTGGACCTATTACTCATTGCAGAAACAAACTTGCCTTTCTTGTAGCTCATTTCCTTTATCGTACCAGATATTGGTATACGATTCACATGGACATTCAAAACGCTTAGAAATATGCTAACAAGCGTAAACTTCTTTTCTTCTTCATTCTCTTCTGATAAAGAGTAACTAACTTCTTCTATCTTTGAAATTACACCATCAGCAGGACTTAATATAAAGTCCTTATTGTTTGGTACAGCTCTTGCTGGATCACGAAAAAAATAGGTACATAATAACGTTGGAAATAAGCAAGTAATTCCAGCTCCCCAAGATATAGAGAATGCTATACATGTTACGATAAAGGAAACAACTATAAATAAATAACCTTCTCTGTTTATGTTAGGTAAACCAAAGCACATAATTTATTCTCGATAATTCATTATTAACAATTTATCATTTATAATTTCTCATGAAAAGCTTTTTTTCACTTCTTCACTTTTGGAATGGTTATATAAACATTTGCTTATATAACCATTGATAGAGATTAATTTTTAATGAAAATTTAATTTCTTAGCTATTGTTAATATTATTTTAATAAAAACTTAATAATAATTCTTAATAATATATGAATTGTTGTGTTCTTAATTTCGTATGACAGGGGAAATAGAAAAAGATGAATCTCCTTCCTTATACTCTGCAATTCGGATGGGTGATATTGAAGCTACAGAGCTGCTAATAAAGTTTGGTGCAAATGTCAATGATAATTATGAACGTAATCGTACACCACTACATATTGCTATCGGGTATAAGCAGTTTGAAATAGCGAAATTGCTGATAAATAACGGAGCAAACGTTAACGCAAAAACTGGAAATCATGGCAAAGATGACTTAACACCAATGCACCTTGCAATTTTTGCAAACACGCCAGAGTTTATAGAATTGCTAGCTAGCAATGGTGCGTCAATTGATGAAAGAGAAAGCACTGAAGGACATACACCTTTTCACCTTGCTACTTTATATGGAAATAAAAGTGTAATACAAGCCTTAGTTGACAAGGGACAGAATATTGAAGATATTGATAATAATGGGCGTACAGCTTTATTTTTAGCTATTAGGCAATGCACTGAAGCAAAGGATGATAGCAGAGTAGAAGTTATCGAGTATTTGATAAATAAACTCAAAGCAGACATAACGAAAAAAGATAATAATAACAACACAATACTTTTTCCTGCTGCTAATAATTGTCCTGGAAAAGTAGTGGAACTCATCATTAAACAATATATAGAAAGCTTTGGTAGAGATCGGTTGAAGAATTTTATCAATCACAAAAATAAAGCTGGAATGGATGCTTTGGATATTGCGCTTAATAGTGGGAATGAAAAGGCCATTGAAGTACTTAGCTCATATGGAGCAGATATCGAGAATAAAGTAACTCCCAAGATTACTGTAGAAAAACCAAATAGTACCTTAGATGGAGCGGAAAGTATAGAAGTGGTATCCCCAATCAAACAAAAATAAAAGCAGCTCTAAATTCCTTGCTTTATTTACATTCTTTCTATAGTATGATATGTTAATGTTAGAATAGGGTATGTTTGCAGGTCAAAATAATAATCAACAGCAAAATAGAAATAGAGCACAGGCTTTAATAGAAAGAGTGCAAAATGCTTACAACAACACTAATAAAATTAAAAGATTCATTAATATAGTTTTATTAGTAAGTATGATTCCTTCATTTTTTCTTCTTGTACAGCTCTCTTTGTATTTATCATTAGTAAATTATTTTTTCAAACCAAGGGAAAATGAAAAAAGATTATCAGCGTGGCCAAAAAATGTTATTAGAATAACATTAAGCATTTTTTTAATTATACACATTATTAATTCCTGTGTGCTTTTGGTACTGCCTATATTGTGCTTATGTTTGCTAAACAAATCACTCATTGAAGAAATACAGCAGTTTAACGATTTAATACAACAAATTCCAGAGGAAGAAAGGCCTATTTTCTTTCAAGATTTAGCAGCCATTCCTTTTATGGCACAAACTACTCATGACCCAAGTGCAGTTGCTAGTATAAACTTGAGTGTTGATAGACTCATAGAAAAGTATAAAGAGAATTTAAGCAAAGATGAATTCTATGTACAGCTAAATAGAGGCAACACAACCGACATTGAAGAGTACATCAAACAATCAAATGAATTTACAGAAGGCGATAAATCTCATGCACTTGAATGCTTAAGATTTATCAATAGAACAGGAGATAATTTTAAAGACAATCATAGTAAGTTAACATTAAAGCAAGCAGCTATTTTATGTTGGAAAGCCTGCAATGATAGAAATACAGGAACAGAGAATCAAAGAATTCCTTTGAGTGATGCAGGCATAAAAAATAGAAAGGATATGTTTGTAAAAGGTCTTGTAGACGCTGCAACAACTTATGGTAATCAAGGTCAAAGTTGTGCAGGTGGAACATACAATAAATTATTTGAGTCTTTATCTGGCTTACATCCATCAGTGGTTATTACACTCGATGGAGAAGAGGCTAGAGAAATGATAAAAGAAACGATCACACAAAAATTCCCTGAAATGGCCAGAGCCAATTTCACCAATTTCTCTGGAACAGAACAAGAAAGGATCCGTAGCGAGTTACCAGAGTTATCATCTGAAACAGTAAGGTATATTATGACTACGCATTCAGCTCTTGAGAGAAGGTGTCAAGAGTTCAGCAATAGATTAAACAATGATAAAAAGAATGAAATATTAGAAGAGTGTATGAGCAACTTATCCTGTGTTGAGCTAGAAAGTCCAATTGAAAGGAGAAGGTAAATTGTATTTGATTGTCGCCATTTATTTTAAAATATGAAGCAGAGTTTTGTATGATTATTTGAACTTAAGTTTATGTATTGAAATAACATGTAAAACCACTTCGTGTAGGTGATATGTTATGTTTTATCTACATGTCAAGGATCCTTCTCTCAACTTAAAGATGTTGCTAATCAGCACATACAAATGTAATATTAATTAATATTTATAAATAAAGCAATTCCATGGAAAGTAACTACAACGCCGACGCAATAAAAATCCTAAGAGGTCTTGATGCTGTAAGAAAGCGTCCAGGTATGTATATTGGTGACACTGATGATGGATCAGGCTTGCACCATATGGTGTATGAGGTTGTTGATAATGCGATAGATGAGTCTTTAGCTGGTTATTGTAGTAAGATTGAAGTTAGCATAAATGAAGATGGTTCAGTTTCTGTAACCGACAACGGTCGTGGCATTCCAACAGACATTCATCCAGAGGAAGGAATATCGGCAGCAGAAGTAATAATGACCCAATTGCATGCAGGAGGTAAATTTGACAGCAATACCTATAAGGTTTCCGGAGGATTACATGGTGTTGGAATTTCAGTTGTGAATGCATTATCAAGTTGGCTGGAATTAACCATCTGGCGCAATAAAAAAGAACATTTTATGCGCTTTGAAGATGGTGAGTCTATTGAATCTTTAAAGATAATTAATGAAAACACAAATAAAAGAGGAACTAGAGTAACGTTTATGCCATCAACGGGGACTTTTAGTAGTATTGATTTTAGTTACTCCACTCTTGAGAGTCGCATCAGAGAATTGGCATTTTTAAACTCAAATATTGAGATAATTTTGCGTGATCTCCGTAATAAACCACATGTAGAGTCTCATTTTAACGATAGTAAAGAGTCTGAAGATAATTTTGGTACAGCTAATTTTGTACGGTACTTAGACAAGAATAAGACACATGTTACTAAAATTGCCAGCATTAGAGATAATGTAAAAGATCTAGGTACCAGTGTAGAAATATCAATGGAGTGGAATGATTCCTACTATGAGAATATGCTATGCTTCACAAATAATATAAGACAACGGGATGGTGGTACGCATTTGGCAGGGTTTAGATCTGCACTAACCAGATGTATCAATAACTATGCAAACAATGAAGGTTTTTTGAAGAAGGCAAAAGTGAATTTGACTGGAGAAGATGTTAGAGAAGGCTTAACTTGTGTTTTATCTCTCAAGATGCCTGATCCTAAATTTTCTTCACAGACAAAAGATAAATTGGTCAGTTCTGAAGCGCGGGCAGTTGTAGAGAGCATAGTTTTTGACAAGTTGAGTACAATACTTGAAACTGACCCCAAGTTAGCAGCAAGTATAGTAGAAAGAGCGATTAGGTCAGCAAAAGGAAGAGAAGCCGCAAGAAAAGCACGAGAGTTAGTTAAAAATAAAAACAATATTAATATTGCAACTCTACCGGGAAAGCTTGCCGATTGTCAGGAAAAAGTTCCTGAGTTATCGGAATTGTTTATAGTAGAGGGTAATTCCGCAGGTGGTACTGCAAAGCAGGGACGTAATCGTAAAACACAGGCGGTACTTGCTTTAAGAGGGAAAATTCTAAACGTAGAACGTGCAGGGCTGGATCGTATTTTTTCATCTGCAGAAATTGGCTCTCTGATCACGGCAATTGGGGCTGGAATAGGGAGTGAGCACTTCGATATTGAAAAAACTAGGTATCATAAAATTATCATTATGACAGACGCAGACGTTGATGGCTCGCATATAAGAACTTTGATTCTAACTTTCTTTTTTAGACATATGCGTGAAGTAATTGAGAAAGGGTATTTATACATAGCGCAGCCACCGCTCTATAAAGTTACAAAAAATGCTAAAGATACTTATATCAAAGATGATGAAACTTTTGAAGAGTATATAGTAAATTCAGCGATTAAAAGATTAACATTAAATGGTGTAGGCAAAGATTTGCGTTTCGTTTTGAATAAGTGCCTCAGTATTTCAAACATTAGCAAAAATTATGATAGGGAAATACCAAAAGATCTCTTAGAATCATTGCTAATTTTAAGCAAAAAGAATGCTCTATTGTCTGCTGATGAGATATTAAAATATTTAAAATTGATGTATAGTGAATATAATTGGGAAGTAGAAGTAAAAGATGAGGAAATTCACATTGCTAAATTGTTTCAAGGGTTAGCAGACAAATATGTATTCTCGCTTAGTATGCTTGAAAGTAAAGAAATACGGAATATATTGAGTTCTCTTGATAACATAATTGACTTATTTAATGGTGATTCATTTTTACAGTCGCAAGAAACTGAAATAAAAATAAAGTCTCCAAGTGCACTCGCAAAAATAGTGATGGATTATGGTAAAAAAGGTTTAACTCTGCAGAGATTTAAAGGCCTTGGTGAAATGAATGCTGATCAGCTTTGGGAAACTACACTCAATCCAGAAACTAGAACTCTGTTAAAAGTTGAAATAAAAGATTGTGAAGAAGCAGATAGTATATTTTCGGTGTTAATGGGTGATATAGTTGAACCACGTCGTGACTTTATAAATAACAATGCACTTAACGTGCATGATGTTGATATTTGATTTTAGAAACGCTAAACCCTTATGGCTTAGCATTGTGTGCCAAACCGGCTATTTAAAACGTACTACTAACCAATCCATTTCAGAAATCTGAATTGATCTCGGTTGTATTTCCGTTTTCGATCATAAATATATAGATTTTCTGCCCTATTGTTGTTATAATTAACACCTTGCTAAATTGAATATTAATGAATGAATTGAGAAGGCTCACTATTACAGAGATGCATGATGGACTAAGGCGGGGGGATTTTTCTGCTGTTGAGCTTGTAGAGACGCATGTTAATGCAGTTGAAAATGAGCAACTAAATGCATTTGTAACAAAAACCCCAGAAATCGCGATAAAAGCTGCTAAAATAGCAGATGAATACTTCTTGAAACAAAAAGATAATATTTCACCACTTATGGGCATACCAGTTGGTGTTAAAGATTTATTCTGTACAAAAGGAATAAAAACAACAGCATGCTCAAAAATGCTGGAAAATTTCATCCCTACTTATGAATCTACGGTATCTAACTTGCTTTTAAAAAATGGAGCAGCCATGCTTGGTAAACTTAACATGGATGAGTTTGCTATGGGTTCTGCGAACACAAACAGCTATTTTGGTCCTGTTAAAAATGTATGGATTAGAAAAAGTGACGGAGAAAAAGTTGTTCCTGGTGGATCATCTGGTGGATCTGCAGCATCAGTTGCTGGGTTTTTATGTGCTGGAGCACTAGGAAGTGATACTGGTGGTTCTGTACGCCAACCAGCAGCTTATTGTGGAGTTGTTGGAATAAAGCCAACTTATGGAAGGTGTTCGCGTTTTGGTATGATTGCGTTTGCAAGTTCTCTCGATCAAGCAGGAGTAATTACTCGTTCCGTTTCTGATTCAGCATTAATGCTTGAAATAATTTGTGGCTATGATGAAAAAGATTCAACATCGAGCAAAAGGACAGTGCCTAAATTTTCCAGTTTTATAAATGGTGATATTAAGGGTAAGCGCATTGGTATACCAAAAGAGTATAAGATGGATGGAATTTCAGAAGAAATCGTTCATCATTGGGAAAAAGTTTCTTCCAATTTAAAAGAAAATGGTGCTGAAGTTGTTGACATTACTCTGCCTCATACTAAATATGCGATACCGGTTTACTATCTAATTTGTTCTGCTGAAACTTCATCTAACCTTGCTCGCTATGATGGTGTACGTTACGGATTCAGGGTTGATGCTGATACCCTTGAAGAAATGTATTCGCTAACAAGAGCAGAAGGTTTTGGTAAAGAAGTGAAAAGGAGAATTTTAATTGGTTCTTATGCTCTTTCTTCAGGTCATTACAATGAGTATTATGAAAAAGCACAGTGCATTAGGGCATTAATCAGAAATGATTTTATAAAAGCGTTTGAAAAAATAGATTACATACTTGTGCCATCTGCTCCAACAGAGGCTTTTGGCTTAAATGAAAAGCCAGACCCGCTAATTATGTGCATCAATGATGTGTTTACCGTGCCGGCAAGCTTAGCAGGGTTACCTGCTATTTCTGTTCCTGTTGGACTTTCCAATGAAGGCTTACCACTTGCTTTACAAGTAATTGGAAATTATTACGATGAAGCTGGAATATTAAATATGGCAAGTGTGATAGAGCAAAATTGTGGCAGAATAGTTAATTCCCTTACGTAATATGTTTTCTTATAGTAACTATAGCATTATGATTATTTTGGCTATAGGAAACAAGAGCTTGATTTTTACAGCTAAATAACAGACCATCAAAGGCACACATAAATATCTACAATGAAAGAAAAAACTTTCACAATCATTGATGGTTATGGTTTTCTTTTCAGAGCTTATTACGTTTTGCATCATTTGACTACCACAGCTGGTATTCCAGTAGGTGCTGTGTACGGTTTTCTTAATATGGTTCTGAAGTATATTTCCCATTCGGACTACTTAACTATAGCACTTGATTCTGGCAAAAAAAATTTCAGGCACAGTTTATATTCTGAGTATAAAGCAAACAGAGTAACACCTCCTGAGGATCTAATTCCACAATTTACAATACTGAGAGAAGCGGTAGAAGCTTTTAACTTCAGCTATGAAGAGATTGAAGGCTATGAAGCAGATGACATAATTGCAACACTAGCTGCAAAATATGCCAACCACGAAGACTTTAAAGTAGTAGTAGTCTCATCAGATAAAGACTTATTTCAACTTTTGAATTACAACATTCTAATATTTGATCCTATCAAAAATATATACGTAGATGAAAAACAAGTGATAGAAAAATTTGGTGTAAATTCAAATAAGCTTCTTGATTTATTTTCTCTAACTGGAGATGCATCTGATAACATTCCAGGTGTTCCAGGAATAGGCCCAAAAACTGCAGCTAAATTGCTGGATAAATTTGATTCGTTGGATAACATTATAGAAAACATCAATAACATTGAGCAAACAAGAGTTCGTAATATTCTTACTGAGCATAAGGAAAAAGCACTAATTTCAAGAGAACTTTTGTCACTATGCAAAAAAGTAGATCTTCAACATGATATTGTAAAATATGAAGTCCATCCTCCAAATATGGAAAAATTGTTATCCTTTTTGAAGAAATATGAATTTAATTCATTGATAGGAAAAGTAGAAAAGCTCTTTTCTTATAGTGGATCTAGCACAAAAGAGAAAATAGAATATAGTAGTGAAGAATTAGAAAAATTTTTGGAGCATTGCAGATATGAAGGTAAAATTGCAATTCATTGCCACTTTGAAAACAATAGATTGAACAAAATCTCCTTATCTTGTAGTGAGGATAATATTTTCTACATAGATCAAAGCTGCCTACAAGATGCACTTACTATAATAAATTCAACTTTATTTTCAAATGGGGTGCTTAAAATAGTACATGATATTAGAAAGATCAGAGAAATATTTCCTACAATAGAGAGAGTGCTAGACTCAATTGATGACCTGATGATCATTTCATACAGCCTTGACACAGGTAAGCATGATCACAGCATTCCAAACATAATTGCACACAATTTAAGTAAAAATGTAGAAACTTTCTCGGCAAAAATTTTAATAGCGATCCATGAGAAACTGACACAAAGATTATTTCAGGAAAAACTTTTTACGATTTACGAGCGCTTTGATAGACCTCTCATGAAAGTAATATTTGATATGGAGCAAAATGGAATACTGCTCAATATTCAAAAACTACAGGAATTGTCTGATAAGTTTGAGCAGCTAATTGCTGTACTTGAAAACGATATACATAATTTAGCAGGAGAAAAATTCAACATTGCATCGCCAAAACAATTAAGTGATGTTTTGTTTAATAAAATGGAGCTAAGTAAAAAGAAAAAGTCAAAATCTGGGTCGTATAGCACTAATTATGAAGTTCTAGAGGCTCTTGAAGAAGAAGGGGTAGAAATTGCAAGTAAAATTTTAAATTGGCGACATTTAAGTAAATTAAAGGGTACCTACACTGATGCGCTAATAAAGCAAGTTGATCCTATTGATGGTAGAATACACACAAGTTTCTCAACAACTGTGACTGCAACTGGAAGGCTGAGCTCGAGCAACCCTAACTTGCAGAATATTCCTATCAGGAGCGAAGAAGGAAATTTCATCAGACAAGCATTTATTGCACCAAAAGGTTGCAAGATAATTTCTGCCGACTATTCACAAATAGAATTAAAACTCCTGGCACACGTTGCAAATGTTACCGCATTTAAAGAAGCTTTTGCAAACAGGCAAGATATTCATGATATCACTGCAAGACAAGTTTTTGGAGTGCAAGAAATAGATGAGCAATTAAGACGCAAAGCAAAAACCATTAATTTTGGCATTATATATGGCATTAGTCCATTTGGCCTTGCAAAGCGACTTGGCATTACCTTTCAAGAGGCTGCTGAATACATTAATTACTATTTTTCTTGTTACCCAGAAATAAAGGTCTATATGGAAAAAGCAGTATCTATCGCGAGAAATCATGGTTATGTAGAGACTTTGTTTGGTAGAAGATGTTTTGTAAGAGACATCAACAATAAAATTCCTTATCTAAGACAATTTGCAGAAAGGGCAGCAATAAATGCACCACTGCAGGGAACTGCCGCTGATATAATAAAACGCGCGATGATTCGGCTTTTTGATCAGTTAAAGTCAGGTAAAATAATCCTCCAGGTTCATGATGAATTACTTGTAGAAGTGGAAGAGAGCAGAGTGCAAGAAACAGCAAAACTTATGAAAGATATAATGGAAAATGCAGTAGAAATTTCTATACCACTTGAAGTAGAAATAAAAATTAGCGACAACTGGGGCTTTTCTTAATTATACCGTAGACCCTAAGAACCTGTCTTGAAAGGACTTAAGTAGTATCTGTTCAGATGCATGGCTAATGTGTAAATATTGAAGCAAAAGTAATGTCATCCCAGTGCTTGACACTGGTGCTCACAAGCAACCTAATCATAGATATTAAAAGCAACGCTTTCAATGAGACTACAAAAGGCTGGATTCCAGTGTCTGGGCACTGCCTTATTGTTGTAAATTCACTTTTACCTTATTTTGCCACACCCCTGAACGGATGCCTTGAGTGGTTAATTTCGCAAGTATAATAGTAGTCATATTAAAGAGTTCTTGAAGTAAGGAGAGCACGTTAAGCAAACAACGTTTACCTAAAATTCTGTGACATTAGCAGCTTTCTTGCACCGTTTTCAGTAAACAGTGATTTTTCTATATATTAGAAAAATTTTTATTTTAATTAGCGTTAAACAATAGGCGCCTATTGGTTTTTAGCTAAAGTAAGGGTCAAATATCTGGAATTCTGGACATAAAATCCCCCTGTGTAAAAAAAAGATTAGAAAAAAGTGCAGCGCACATACAACAGAGATTAAGCATATTTACATGCACTAAAGAAGATACGCTACGCTTTTTGATTAAAAATTTGACTGAAAAGTCTGCAGACAAAGATAGATTTTGAGCTCTTAAAATATCTCTAACTGTAATTATAATCAGATTTAAAATATATGGAAGCAATTTTTTACATTCCCTTATCATTTGTTACTTTTCTATTTCTTGCTTTATTCTTTTCTTTTTTCCCTTTCAAGACAGGTTCTAAGAAATTTGAATTAATGCGAAAAATATGCTATAATTATAGCATAGGTTAGTACAAATAGATCGTTATGACAGTTCCAAAAGCAAAAAATAAGCCTTTAGAGTCATCTACTCAGGTGACCGGGCAAAATGAGATGCTCTTCAAGAAGGAACATAAGGAAATTTACGATTACTTTGTAAAAGTATTAGAAGTTAAAGCCAAATTAAAGGAGAGCAAAGGAATAACTGATTATTTTATATTAGCTTATAAGAAGATACTACTAACTAATGTCAATCCGGAAAAAATAAGACCACTCAGTGAAGAGAATTTTTGTCAGTTTTTACTTTCTATATTTAAAGAAGTTAGAGAGAAAAAATTGGCTGGAGAGGAAGATAGTAAAGTAAAGCAAGTAGTAGAGGAATGCTTAGATGATGTACGTGGTACAGAAGCTAAAGATTTACTAATAAAACTTGTTGGGTTCCCATTGGGAATAAAAATAGACCCGAAAAATATTTCTGGCTCCTTTATGGATGGAGTGAAAGAAAAAATACCATTTTTAGGTGGAGATAAAAAAGAAGAGGATGAACCACTACTTAGTGATCAAGAGATGGTAACAAAGTGCTTACGTAAGGTTTTTCTTCCTATTCTTTTTTCCATTGCTTCAATATTAATTTTTGGTCCTACTACACTTGCGATAGTTGCTGCTGTTATTGGTACAATATTTGCTGTAAAGGGAGGAATTGAAGTTCTTTTTTCAAATAATAGGCCAGGTACTTTATATGACCCTAGCTCACCAGATAAAGATGATACAGAAAAGAGAGCAAAATTGAATGAAAAAATTCGCAAGGGTATTGATGATATTTTAAAAACCCCAATTGAAAGCTCTCTTGAAACAATTGCTGACGGGAGTAAAAAACAACCTACTCCGGAACAAGCTCCTCAGGTGGGAAATAAAGGGGGTGAGCAGCTTACTATGCTTGATGGAAAAATTACTATAGATCAGCCAGCCAAAAGCACAGAAAAGACAGCAGTCAAGTAAGACCTATTTGCCAAAGGTGAATTGTGTAATAGGTCTTTTATTGTTTTATAACACATACAACGGGAGTATGATCAGATGGGTTTTCTAGTTTACGCAACCTATCATCTATGTAACATATTTCCAATTTATCTGCAGCTTGTGGCGATAATAGCATATAATCTATTCGCATTCCTTGATTGTTTCTGAGTGAATTGCCTTTATAATTCCACCAAGTGAATTGTTGTAAGTTGAGGTGAGATATTCTAAATGCATCTTTAAAACCAAGATTCAAGATCGCTCTTAATTTCTCACGCTCTTTTATATGAAAGCACACTTGGCCATTTAATAAATTTGAATCAAAAACATCAATTTCATCCAGTGCAACATTATAATCGCCAGCTATAATAGTTAACTCTTCATTTTTCAACAAAGTGCCCATCCTTTCATATAGGTTATCAAAAAACTTGAGTTTATACTCAAAAGTATGAGAGTCTGGGCTTTGACCGTTTGGAACGTATACACTTCCTACCCTTATCTTATTATTGGTGTGTTTTATCACACACTCTATATAACGTGCTTCTTGATGACTCTCTACAACATCAATTTTTAATTTTTCCAGTATTGGATATTTAGATAAAACACAAACACCATTTCTTGCAACCTGTCCATAGACAGCATATTCATATCCTAACTTTTCTATCTCTGCATAAGGAAATTGCTCTTCTGTACATTTTATCTCTTGCAGCAAAACTATATCTATCTGACTATCAACTATAAAACTACAAAGTTGGTTAATTCTTTTACGTATGGAGTTTACATTCCAAGTTGCAATCTTTAGCATCAACAATCCTTATTAATTATATCAATTAAACTCTCCCCTGTGGGCAACCTCGATGTTATAATTTTTTTCCACTTGATTAACTTTAAACTATCAGCAATGTTTTTACTCATGGTATATGCAATTGTATTATTCATCACAGGAGATAGCCCACTTTTTAGAACTAATGAACAAAATACCCTTGCAGTTTGTGAGGAAAAAAAAGCAACGCTATCAATTTTACCGTCCAATAGTAAATTTTTACACCTATTAGTTAGACTCCTTTTAGTAATTGTTTTATAGAGTACAACTTCTCTTACGTTAAAACCTTCTTCAGATAATCTTTTTTTTAGGTCACATGATACTTCTTGTCCCCTTATATATAAGAACTTTATTGCATTTGAATAATGAGATTTTATGAATGATATCAGACCATCAACGTTGCTGTCTGCTGAGATTATATCGGAAAATCCCAAATTTTTTGCAGCCTGCATGGTTGAATTACCAACCGTAATAATTGGAAAGCCATACTCTTTACATATTTGACTGAAAGCCTTTACACTGTTTTTACTTGTAGATATCACAACATCAAATTCGTGCGCGGATATATCAGGATTTAAGTACTTTATTGTGAATACTGGCTCTATAAAAACTTTGTATCCATATTTTTTTAGCGTGCTTCTTGTGCTCAACGAATCTAATAAAGGCCTTGTCAATAAAATAGACTTCATTCTGGTTTATTTCACTAGCAGTAAAATAATATCCCTTATACACAAATTATTGAATAAAAACTTTTATTTTTTAAGTTTCTTACGTAACCTAGAAAAAAGGCAAGAGAAACTCCATAAATTGGCCCAGTGCTAGAAAACTGATCTTAAATAAGCGAATGTTTTTGATAAAATGAAAAAAAGATGTTACTCACTGAGTAACATCTTTTTTAAGAAGATAGATAGTTTTGTTTACTCTCTATATCTTCATTTTTGGAGCTTGATGCTCTACATCGACTTCAGCAGTTACTGTTGAAGAAGGTCCCACCAATTTGTCCAAAGAACCTGTCTTTCTTAAGTCAGCTTGGGTTTTTAACTTGCCATTTTTCTCAGTGAACATACCATGTTGCGGAGAAGAACTTGGTGAATTGAACCCACTATCAGAATTACGACGGTAACTGGCAAAGCTAGAAGTTGTAGCAGTACTGTCAGTGCTTAAAGAACCCGTTGAATTGCTTCTTGGCGGTTTCTCCGGAGCAACATAAAAACGGCTATTTCCTATCTCCGCAGATTGTATCTGATCCAACTCAGAATCTTGATATCTTATATAAGTAGCTTCCTCTGGCTTTTTGCCACCTTTTAGTGATGGTAACAACTTGCTCCAAAATGAAGTAGGTTCTTTTACTTCCTTATGCTCATTAGGATTTAATAATTCTGCTTTGCTGCTAACAGTACTTATAGAACTCGTTGAACTACTACCTGATAAGCTATTTTCCAGTGAATTCATAGAACTTGCTTTATGCCTTTTTGCTGACTTATTAAGCCTTTCTAAAGTATTAAAACGAGTATGCTCTTCCTTGCATTCTTTAATAACTTCCTTAATCTCATCATGATGTTCAGAAAAAATTTCATATAAGCTGCTATTATCTTTAGCTAACAAATGTTGCAACTTCTTAGCATCTAATTTATTGATAAAATCTATTTGCTGCTTCAATCGGTTGATCAACTGGTCCTTTTTGGCACTGTGTTGACCATCAACAGAATAAGCTTTCTCTAATATTTTTTCCCCCAGCTTAGAAAATATTTTCCTAGTTAAAGCAGAGCTATTCACACCTTTGTCTTCAAAAACTTCCTTGACAAACATTTCCTTTACACTATTAAAACTTCTCGTTTTTTCTTTTGTTTTCAAAATAACAGTTTGATCTTCATTACCTATTGAATATGCGATGCCATCTAAACTAGACACGCTTGCACCACTATCACTCATCTTCCTTCCAAGGTTTTGAATGTTATCCCCCATTTTTCTTAATGTAGAGCTAGCTCTCTCTTGTGTTGCCTGTTTTACAGAACTTGCAGTTTCTTTTACCGAATTCTTGGCATATACAGCACCATCTTTGATTTTTCCGCCAATATGCTTCGCTCCTTCAACTGTTTTTTCTGCTGACCATTTGAGCCCTTTATATCCAGATTGAACTGCTTTTACAGCAACTTTCGCAGCGAAAAATAGAGTAAGACCAACTATAGCACTTGGTATAGCAAGTGTTGCACCAACTGCCAAAAATGGTAACACTGCTGCAAATAATCCACTTGCTGTACCTACTACAAGGGCCTTATCTCCTTGCTTCATCTTGGAGAATTCTGTATCTCCTTTTAACAGATCCATAATTCTGTCTTTTAGCTTCTTGGGATCGTGAATGATATCTGAATTTAATGAAGAATCTTGAATCATTTTAAGATCATCTTGCTTAGTTTCAACAAAATTTGAAGAGTTTTTTTCACTAGGTGACATTTTTAACCTCACTATTAATTAAACATACTAATATTGTATATATCTGATTCTTAAGTTAGGGTTAATTCATCTAACAATGTCCACTTACTCTCAAATGATTTTGCTTGATGTGTTTTTTTGAAAGCACAGAAAATTAGTGATTATTGCAATATAATATCTCGTTTGGATTAGCTATAGTTGAAGCAAAACTCATCCTTTTGAAGGAGTAGATTTTTCCGTAGTCTTAGCAGGAACTGTGTTTGGATCTGATAGTTCTGTTCTGACATATTTGCCTTCTTTATCATATAAATCGCGAAAATCATTCATTTGCACATCAGTTTGAACTTCCACTGTATTAGTCTTTTTTTGATCTGTTGAAGATGATGCATTAACTTCTTTATCTTTAGTAGCTTTTTGTCTTAGTTGTGTATTTTCTTCTTGTAATTGCTTTGAATTTTTCTTTAACTCACCAATCTCTTTTGTTTTTTGCTTTAATTGTTCAGATATCATTAGTTTGTCCCTAGCCAAACTTTTATTTTCCTTTCCTAATTTACTAATTCTTTTGCTTGAAGATTTATCCGCAGCTTGTGTACCTTGGTCTTGTGTTTTAGGAACTGTAGTTTCGTGATTACTTGCCTCGATTCCTCTACTTTCATATTCAGCTTCAGTTGAAGTAGCTACTTTCGCATTTACTTCACTGAACTCATCCGCAAGTGATCTTCCGGGTTCAAGTTGTCGAATTTTCCTCTCTAAATCTTCATTTTTTCTTTGTAGTTCATTGAATTCTTGAGACAATTGTTTCATCTTTTTAGCCAATGTATTGTTTTTCCCTTTTTCTTCCGTCAATTCTTCTACCAACTGCTTTTCGTGATTATCTTGTGAACCTTCTACCAATATTTTCTTGAGATCATTTTCAAAATTTGTATTCTTTTTTTCTAGTGTACTTAACTTAGCTTCACTTTGCTTAAATTTTTCCTGTAGTTCCTCATTTATTCTATTTGTTGACTGAATCTCACTTTCTTTATCGTTCAATTGACTCATTAAATGTGTTATTTTAACATTTTTATCTTTTTGACTTTGTTCTAGTACGGTTACTTTTCGTTCTAATTGCTTAATGTCTTGATCTTTTTTAGCTAACTCTTTTTCCTTTCTTTTCAATTCATCTTTAAGTCTTGTGACTTCTTTTGCCAAATCTTGCTTTTCCTCAGTTAATTTACTTAGTTCCTCATCAACTTCTTGTATTATCTTTGTATTATGGCTTTTTAACTCTGCATTTTCCTTCTTGAGATATGTATTTTCTTTCTCTAATTCCGCTACTCTATCTTCTAATCCTTTCCCTCCTTGTTTATGCTCTTCTTCATCATTAAACGTATCACTTTCAAATACTTCATCTCCATCACTAACCTCACTACTAATAGACAAAGAACTTCTGCGTGAAGAAGGTGTATTAAGAGAAGAATATCCACTGCTACTTGGTGTAGCTGACTGTGGTGAATCTTTTGTAAATGTTTCATCTGCTGGTGTTTGCTGCTCGTTCACACTTTTGACCATGTCAGTGAAAGTTTGATATAGAGTTTTGCCATTGATAAAAACTTCTTTATTCTGCTCAACTAATTTTAATACCTCTTCTGGGTCAGTTATTTCTCCAAATTTTGGTTCATCAATCACTCTTTTTATGCCCTTAGAATTTACTTCTACAGTCATGCTACAATCTATGCTATTGCCTTTAGAATCCTTAGCTTGCCAGTTAATGGTCATCTCACATGAGCTTGAACCAGTAAAATCATAGTGCCTTTCGCTGCCTTTTTTGGTTGCAGTTATTTGACTATCTTTCCCTAAAGATAGGTTATAAACCTTGCCTTCGTCACTGGCTCTTAAAAGGGTGCTAATCTCTATTGGTTTTTCTTTATTTTCAAATCTAATTTTAAATTCATTATCTTGTGTTGTATATACTAAGAAATTTTCACTTGGTAGAGATTCTGCGAATTTTTTATGTGTTGCATTTATTGATTGCTCAAACTTTTGAAACTCCTCTTTCCACTTTGAACTTACCTGTTCTTTAATGTTCTCATCTTTGTGTAAAGGACCAATAAAGTACCAGATTAAATTTTCTTCTTCTAGTTTTCTGATAAAATCCTGAAAATTTTTGCAAGATTTAATGAAACTTAAAATATCATTTTTCTTTTGCTCATCTACATCTAAACCTTGATTTTCAGCTATAAATAAGTTTTCTTTTAGCATAATTTCTATTTTTAGAGAACTATATTATAATATTAGCATATTTTCTTAAAAAATCAACTAATCTTATAGTTAAATAAACTTGAGTATTTGGCGGGAATGTTATATATTAACCACTCCAAGAAGTGCAGTATGGACAATACTATTATAAGAAAATACGATATTAGAGGTGTGGTAGGCAGAGACCTGCAAATCAGTGATGGGTATGAAATAGGTAGAAAATTCGGTCAAACTGCAGCTAACGTTTGTGTAGGCTATGACAGCAGGATAGATTCACCAAGCATAGAAAAAGAATTAATCAGAGGCTTGATTTTATCCGGTGCGAATGTTATACGCGTTGGGCTCTGTTCTTCACCTATGCTCTACGCTGCAACAATGCAGGCAGATCTTGGGATTATGATCACTGCTTCTCATAATCCCAGGGAATATAACGGCTTTAAATTTTTCAGTAGTAAAAAAGTTTACTCAGATCAAGAAATGAAGGAAATTATAGGCAATACAATTAAAAACAGCACGAAAATTGGAAGCTTAATTAACACGAATATATATAGTGAGTACGTTAACATATTAAAAAATGCGCTCAAGAATAACGCTACACAAAAACTAAAAATAGCTTGGGATTTTGGCAATAGCCCAACAATTGTAAGGTATATTGAAAAGATTTTACCAGATCATATACACATCGTAACCAATAGCTTTATAGATGGAACGTTTCCACTGCATGACCCAGATCCCATAGAAGAGAAAAATCTTGCTCAGTTAATAGATATTGTCAAGAAAGATAAATGTGATCTTGGTATTGCACTTGATGGTGATGGTGATAGGGTACGCTTGATTGATAATAAAGGTAATGTTGTTTCCAATGATCACTTGTTTATGATTTTTTCACGTGAAGTATTGGCGGAACACCCAAAAAGCAAGGTTATTGCCAACGTAAAAATGAGTATGAAAGTGCATGATTTCGTTAGCAAATTAGGAGGGCAAATAATTACCTGTGCCACTGGACACTCACTAGTTAAGAAAAAGATGGTAGAAGAAGGGGCCAAGTTTGCCGGTGAACTGAGTGGACATTTTTTCTTTTCTGAGCTAGGTTTTGATGATGGACTATATTCTGCTATTAAAGCCATTGACATTTTACTTAAGAAAAACCAAAGCCTATCTGAGATGATTAAAGATTTACCAAAGTTATATATCACTCATGAAGTGAAAATTGTAGTGAAGGATGAGAAAAAATTTCAAATAATTGAATCAATAAAGGAGACACTAAAGCAGCAAAACATTGTATTTTCAGAGCTTGATGGAATTAAGGTAACTGATGATAAAGGTTGGTGGCTTCTTAGAGTATCAAATACGCAAAACTGCATAACAGCAAGATGTGAAGGAAATACCTTAGAAGATTTTGAATTCACTAAAAAAGTTTTGTTGTATTACATTGATGAACTAAAATTATACATTTAAATTTTTTTGATGATTTACTTATTCGTCAATGTTTGCAGTTTTGTTTGATTAGTAATAGGAATTGGTAACCTATGGCGCACTGCTGTGGATAATAGCTGTCTAGGCTAGTTTAGCTATAGAAAATCAACACTCACTTTTCTTTATTGTTTTGAGGTTTTTCTTGATCAACCATTTCCTCACCAATCTCTTTTATTTTTAGTATCAATGACTCTGGTACATACATGTTAATTACTTCTTCTGTTGTCACAAATAAAGCCTGATAAGAGTGTGAATTTATTATCCAATTGGGCAATATGTCTTCTGCGTCTATTTTAGACTCTCCCTCTTTTTTATCATATACTGTGTGGCAATATAAGTGCACAGCAAAAAATAGTACATAAGAAAGCAATATTCCTCTGAGTGCTCCGACAAAGATTCCAGTAACTCTATCCATTAATCCCAACCTTATAGGTGATAATATGTACATTAGCCAGTTATTCATTGTCATGAATGTAAGATTAAGTATAATAAATACAGAGATTGTAGAAAGTATGTTTTGTGTAACTTTAGAGTTAAAATACTTACTATAATTTATAATAAAAAAATCATAGTAACTAGCTGTCAAAAAGACTGATAAGAGCAAGAACATTAATGCACATAGCTCTTTTATAAAACCTCTAGTTATCGATATTATTACACACAAGACAATAATAAAGATAATTAGGCTATCGAAAAACATATTTTGTATCTATATGATTTTCAAGATATAATAGTTGTAAATAACAAAGTTGTAAAATTAATTGTATTGATATTTTATCAGCTGGTCTAAGTACCGGGCAATCATATCAACTTCTAAATTTAGGTAATTACCTGTTTTATTATGCTGAAAAGTTGTGTTTTTCCATGTATAGGGAATTATATTCACAGTGAATTCTTGATCGACAACTGAATTTACTGTAAGGGAAACTCCATCTAGCGTTACAGAACCTTTTTTTGTAATAAATTTAATTAATTCTTGTGGGCATGATAGTCTGATTTCATGAGATTCTAAATTTTGATTTATTGTTAAAATTTCTGTTGTGTCATCCACATGACCCTGAACCAAGTGGCCGTCAATTCTGTCACTCAGTTTCATTGCTTGTTCTAGGTTTATTTTTTTTCCTATTTTCCACATATTTAAGTTAGAAACCTTCATAGTTTCTTGAGATACTTGAACTGTGAATACATTGCTCATTATGTCGACAACAGTTAAACACACTCCGGAGCAGGATATTGAATCTCCTTTGTTTATAGAGGATAAATTTTGTGTCTCAATATGGAAGATTTGATCAGAGTTAGGGTGGATAGTGATATCAGTTATAGTGCCAATATCTTGGATAATTCCTTTAAACATGCAATAAAATAAATAATTATATCACAAAAGATCTTATTTGTTAGATGTGCAAAGGAAGATCTTTTTCACTTATCTGCTCAATAGATTCTACAGAATATTCAGAATATAGAAAGTAAGCCAGGTTCAAAACGCACAGTGTAATTAATATCGGTAACCCTATGTTTAATGTTAGACCGATACTTTTCCTTTTTTCTGTTGGCACCAATTCCTTTAAAATTGACACTTTTCCCAGCGGCAAGTGCCATAGCCAGAGTGCTGATATAGAAGCTGCTACTAAAAATAGACAAAGATAAGTCTCTTTCGAGGAAAATACAGTTTTTAATGGTGATTTGAGCCCAATATTAGTAGGCAATCGAGTTTTAGCTTCATTTGTTTTTGGTAAATGTTCTACAGCTTTGCTTGGCAAAATTTCATGAGAAATATTTCGAGGCTGTGGAGAAGATTGTATAGGAATGCCCGAAACTAATTTGAGCAATTGCACTGTTTTTCTATATACTTGCTTTTGTAAGTATTCTTTACCTAGAAGTGAGTTATTAGGAGGTTGTGGCCTTTTGAGTACCTCTAGCACTTCTGATATCTCATCTGATTCTAATACTTCATGTAATTGTTTATCTTGAAAGTAAACAATATTAAATATTAAGTTGAAAATATTGTGAAATGTCTCTGGGTCTTGATTTTTATATCCATTCATCACTTCAATAAATATTTCATCGAGTTTTTTTTCTCTACGCTCAATCTGGTTATCTATCATAGCTACTCTAGCATCATTTTGAGCTTGTTTTACGATAGATTGTTTTTCTTCTTCTGATAGTTCTTGAGCTTGCTTTTTTGACTTCTTTTTTCTGTTAGTTTTAAAATAATCTGTGTGCGACCTAGCTTGACCTATATCCCGCTCTGTTTCTTGAGGTACTAGATTTCCTATACTACCACCCTCTGTTATCCGAGTGGCTGACACTGGTTCTTTCTCTTCTTGGTCAAGTGCTGGAATAACACCAGGTGGCATATTGTTACTCTGTATAGAAAATTTGGGCAGTTGTGGGAAAAAGAATTGTGCCGTATTAAAAAAATTGAATGGCTGAAAAAGAGACCTAAACCAGGAAATATTTTCATGCATTGTAGCAACAATTACTGGTGCACGTGTAATTTGCTTTCTGTTACTTGCTATATTGTAGCCAAACGAACCTTGCACAATTTGTTTATCTTGCGTGTTTCTTTTTTCAATCACATTTTCGTTTTTATTTTCAGTTTCTTCTATTTGTAATGTATCTTGACTTTGCTCCTCACTTTTGGCTTTTTCTACATGTTTTAGCTGCTTATTCAAGAATATCTCGATTTGTTGCAAGCTATTGAGGTTGATGTTTTTAACGTTTGTTTGTAGCGTTATCGTTATGCCCTGCATGAGGATTTGAATTGGAGCATTATTTATGAATTCTTCTACAGTTTTATTAGCTTTATGGTAGTTATTATATAATTCTTCACTTTCTTTTGCTACTTTTATATTGGCTGTGAAGTTTTTCTCCTGAGAAAGGCTGGTTTCAAAAAAGTCAATCAAATGTTTTATTTGAGGTAATATTGTATTAGGGTTTACCTCTGTCAGTAGCTTGAGCTTAAATGAAAACTCTTGCGTATCACTTGTAATATTTTTTGAGCGAATGGTGCTAATCTCCAGCACTTCATTAGAAAATGCTTTACTTATTTCTTTAGATCTATCCTTAAAAAACTTAGGTAAACCCTCAATTTCGTATTTTTTCTTAGTTTCTATGTTACTACTATGCATGAGTAAATTTTTTAATGTAGAGTGAAATAAAAAACATAATTAGTCAATAAATTAATAATTATAGCACTCTTACATAATAGTAGCGTGTTGGATTCAATAAGAGCAGAAAAAGTTACTTTACAAATCTCATCAATCTTCTTATCATGACAATAAGAGTGTTTATCCTTGTTTTTAATCTCTGCAGATTTAACAACAAAATTCAGTAAAAAACTCAGGTATATATTGGCAGATTACATAAAATTATAGCGGCTGCATGTCTTTTTTATTTTTTCTACATTCAGCCAAAACGCGCTTTAAATAAGCGTTAGCACATTATTACAATGCCGATTTACATTATTATAGGGTCAAAACTCACTACTGGGGGATTCTTTTGCCTTTTTTTTGCTTGGTAAATTTCTTAATATTTTGGATTAGTTAGGAGTCCTATAGAGATGTCATTTCAGTGCTTCTTATTACCTGTTATGGATCCCAGTGTCAGCTACTTGGATGACAAGAAGGGAGAGTACTCGCATGACAACTTTTTATCCAAATAGTTTTATTGATGATATTAAAGATTGCACTATAATGAAAGTTTAAGCTAGCGTTTTTAAGGTGAATAAAGAGCTAATAAGTGAAATACCTTTACTTGAAGATAAGGCAGTTTCTGAGATTGAAAATGCTGCTTCTTTGAAGGATTTAGAAAAAGTTAGGTTGTCATACTTGGGGAGAAAGGGTGTAGTAAAAGCTTATTTCGATGACTTAAAGAATATAGATGATGCAGGAGAGAAACGCGACCTAGGTGCAGTGATTAATGTTTTACGCAATAAGATAGACCAGCTTATAACAAGCAAAGAAAATGAACTGAAAGATAAAGAAGTTAAGTTAAAACTGCAAAATGAAGCAGTTGATATCACACTGCCTGTCAGACCAGAAAGAATTGGCAAGATTCATCCACTCAGTAAAGTTATAAGTGAAGTGAAGCTCATTTTTGCGCATATGGGCTTTAAAGCAGTTGATGGTCCTGATATTGAAGATGAATTTCACGTATTTGATGCATTAAATACTCCAAGTCACCACCCTGCACGAGAGGAGCAAGATACCTTCTATTTAAGGAATAAAATAAATGATAAAAGAATGGTGCTGCGCACTCATACCTCATCTGTGCAGATTAGAACCATGGAAAAGACAAAAACTTTTCCAATTAAAATAGTGGCTGCAGGCAGGGTATACAGAAATGACTTTGATGCAACTCACACTCCTATGTTTCATCAGATAGAAGGACTTTATGTTAATGAAAATGTCAATATGGGCCAATTAAAATTTACTATTCATTGCTTCCTTAGTAAATTTTTCGGAGATAAGGGTCTAAGAATACGCTTTCGTAATAGTTTTTTCCCTTTTACTGAACCTTCTGCGGAAGTGGACATAAGCTATAAAGATAGTAAATGGATTGAAGTACTTGGATGTGGTATGGTGAATCCAAATGTCTTTAAAAATGTTGGAATAGACCATACTAAATACAGTGGCTTTGCATTTGGGATTGGTATAGAAAGGCTAGCAATGCTGAAATATCAAATTAGTGATCTAAGGAGCTTTTACGACAATAGAGTTAGTTGGCTCAACCATTATGGTTTTCATTTTTCGTCTTTAAGATAAGTGACAAATAAATCTTATACATTTGTTGTACTTGCTGCTGGGCATAGTGAACGAATGAATTCAAGCTTGCCTAAGGTTCTGCACAAAATAGGTAATTTCTCCATGCTTGAGCATGTCATTTACAATGCAAAGCAGCTGAATCCTGAAAAAATAGTTATTGTAGTCGATTTGCCTTTAACTCAAAGGCTGAAATGCTTTGAGGGTATAAAACTAATTACACAAGAGTCAACGCTCGGCACGGGAGATGCAGTCAAAATTGCAATGAGGAACCTGAAAGAATTGTCAGATATAGTTGTTGTGCAGTATGGGGATACTCCACTAATAAAAAGCAGCACAATAACTAAAATGATAAGCTGCTTAGGAGAGAGCAATGCTTTAGTTTGTCTTGGGTTTAAAACTAATAATAAAGGATACGGTAGACTAATTATTGAGAACGGTTCCCTAAGAGAAATCGTAGAAGCACAAAATGGTAGAAATAATGATTTTGCTAATGCCGGAATAATGGTTGCACGTGAAAAGAATCTACGTGAATTGGTGGAGAAAATAGAGTGTAATAACCAAGCTCATGAATATTACTTGACCGATATCGTTTCCATTGCAGTAAAGAGTAATTTAAATGTCGGCTATGTTATTGCTGATGAGGAGGAGGCAACTGGCATAAATAATAGGAATGACCTTGCAACGGCCGAGTTTTACTTTCAAGAAGAAAAAAGAAAGTTTTTCACTAACTCTGGAGTAACGCTTGTTGCTCCAGAAACTGTTTTCTTCTCTCTTGATACGCAAATTGGTATGGATTCGATTGTTTACCCATACGTTTTTTTTGGTCCTGGAGTAAAAATAGGATCTGGTGTTAGGGTTGGTCCATTTGCCAAATGTGAAAATACAACAATAGGTGATGGTGCAATCATAGGTAATTTTGTTGAAACAAAAGCAAGTGATATAGGTATAAATACTAAGATAAAGCATTTAAGTTATATAGGAAATACTCAGGTAGGGCAGGGGAGTAACATAGGTGCAGGTACCGTTATTTGTAATTATGATGGGAAAAAGAAACATAGAACAAATATTGGAAGCAATTGTTTTATTGGTGCCAATAGTTCATTAATTGCACCGCTTAATGTGCATGATGACTCTGTCATTGCAGCAGGTAGCGTTATAGTGAAAGATGTGCCAAAGGGAAGTCTTGCAATTGCAAGAGAAAGGCAAGTAACTAAAAAAATAAAATAATTCCAATTTTTTTCTTGATGGTTATGCTTATATATGCATATGCTGAGATCTTAGATAAAAATGAAAAAATTATTTACCTTGTTGGTTTGTTGTTCTCTTTCAGTACCATCTTTTGGAGTTGATTGGATTAAAGATAGAATTTATACTTCTTTGTCATATAGCCGACTTGGTGTTAATTATGACGTTGGTTTTCACTATACAGATAGCGTTAAAATTTCAGTTGGCTATGTAATCAAACCTATTATTAATTCTCTAATCAAACCTACTCTTGATGAAGAATTTGGAGCAGTGGTGGGGCTTATGGCAAAGCTTCATTATCATCATAAATTTGAAAATACGGGTATTACTCCTTATATTACTGCTGGTGTTGGTGCTGTTATAGTGCGTACAATGAAGGCTAAACCTAATGTAGGTAGAGCTGATAGTATAGGTGAAAACATAAGTGCTCTACTTGGAGAGGCTTTCAAAGCTGTAGTCAATGATGAATTTTTTTCTTATCAAATAGGTTCTGGTATTAATCTTCCACTTTCTGAAAGAACAAGTGTTTTTGCTGGCTACAAATTGCAAAGGTTTCATAAAATTTTCCATGGAATTGAGCTAGGAGTGAGTTTTAATTTATAAACTCTGATTGAATATTTTTAGTAAAGGCTAGTGGGAAATTATATTGAAGCGAAAGTAAGTGATGTAGACTCAAATGATGATTGCAGCAGATAGTGAAAGATATGCCAATTTGCAATTGCAAGAGAAAGACAAATAACAAAAAAAATAAAATAATTCCAATTTTTTACTTGCAATTTATACTATTTTTAATATTTATATGCTTGTATATGCATATATTAATCTTTGGAGGATAAAAATGAAAAAGTTACTTACTTTGTTGGCTTGCTGTTCTTTGTCAGCACCGTCTTTTGGAGTTGATTGGGTTAAAGATAGAACCTACACCTCTTCGTCATATGGCATGCTTGGTGTTAATTATGATCTTGGCTATCATTGTACAGATAGCATTAAAATTTCATTTGGTCCTGCAGTTAAACTTGTTATGAGTGAAGGGATTTTAGACGCGGGACTTATGACAAAGCTTCATTATCATTATAAATTTGAAAATACAGATATTACTCCTTATGTTACTTTTGGTATAGGAGGAGTTGCTAAAATTCCTCTTTCAGAAAATCAAGGGCCAGACGTAGAAGAATTTTTTTCTTATCAAATAGGTTCTGGTATTAATCTTCCACTTTCTGAGAGAACAAGTGTTTTTGCTGGCTACAAGCTGCAAAAGTTCCATGAACTTTCGCATGGGGTTGAATTTGGAATGAGTTTTAATTTGTAAGCTCCGATTGAATGTTTTTAGTGAAGTCTGGTTTGAATTTTTGTTGAAAAAAAGCAAGTGATATAGGCTAAAATGATGATTGCAGTAGGTAACAAAATGTGACAAAGAGAAGTTTGGCAATTGCAAGAGAAAGGCAAGTAGCTAAGAAAGTGATTCCGATTTTATTATGTAAGTTATGTGATTTTTAACTTTTCTGTGGGTATATATGCGTATATTCATGGTTAGAGGGTAAAAATGAAAAAATTACTTACTTTAGTAGTCTGCTGTTCTCTGTCAGCACCGTCTTTTGGAGTTGATTGGATTAGAGATAGAATCTATACTTCGTCGTCATATGGCAATCTTGGTATTAATTATGAGCTTGGCTATCATTATACAGATAGCATAAAAATTTCAGCTGGTCCTGTATTGAAATCTGTTTTGTTTGGAGGATCTTTGGCAGAGTTAGGATTCATGGCAAAGCTTCATTATCATCATCAATTTGAAAGTACGGATATTACCCCTTATGTTACTTTTGGTGTAGGAGGTGGAGCTAAAGTATCTCAACCAGCACAGCAAGATCAACAGCCAGACGTAGAAAAGTTTTTTTCCTACCAGATAGGTGCTGGTATTAATCTTCCACTTTCTGAGAGAACGAATGTTTTCGCTGGCTATAAACTTCACAAGTTCAGTAATTTTTCTCATGGGTTTGAACTTGGAATGAGTTTTAATTTATAAGCTCCGATTGAATGTTTTTAGTGAAAGCTTGAGTTTTTATTAACGTCGTAAAGTTTTCATGAGACTAAGAGAATTTGAGAGTAGTCAAGTTTTAAAACTTGACTACTCTCCACGAGGAAAAGCAGATAAAGGTAGAAGTATTTCATGTTTTTATTTATATTGACAGTATGTGTGACATCATTTACGATTAGTGTTAATAACAATAATTGATATTTGTCATGTTTGCAGTAATCGAAACTGGTGGAAAGCAGTATTTAGTAAAAAAAGGCAGCATAATTAAAGTAGAAAGATTACAAGCTGGAGAAAAAGAGGAAGTGGAAATCAATAAAGTGATTTGTGTTTCAAACAATGGCTTATCTTGTTCATCTAATGCTGTTGTTAAAGCTGAAGTACTGGAGCAGTGTAGAGATAAAAAAATTATAATCTTTAAGAAAAAGAGAAGAAAAAATTACCGTAGGAAAAATGGTCATAGGCAGTATATTACTGTTCTTCGTATCAATGAAATTAGTCTTCAAAAGTAAGAGGTAAGATATGGCAACTAAAAAATCAGGTGGTAGTTCCTGTAATGGTAGAGATTCGGCAGGGCGTCGACTCGGGATAAAGAAGAATGGTGAGGTTATTCCAGGTAACATAATTGTACGTCAAAGAGGTACAAAATTTCATCCTGGAAAGAATGTTGGTATGGGTAAAGATCATACGATTTTTGCTAAAACGAAAGGCTGGGTGAGTTTTAGAAAATCAGCAAATAAAAAGACGTTTATTGATGTTGTGCCTACAGATGATATGCAAGCCTTGGCTTGAATAGATACGGGTCTGTAGCTCAGGTGGTTAGAGCGCACGCCTGATAAGCGTGAGGTCGGAGGTTCAACTCTTCCCAGACCCACCATTTAAATTTGCAATAGTTTTGATATCGTGTAACTAAGCGATGGTTTTACATAAGAATTCAGTAACCAGTGAATCAGTAGCAGCCGGTCATCCAGACAAAGTAGCAGACCAGATTTCAGATGCAATACTTGACGAATACCTTTTTAATGACTCTTCCTCTCGTACTGCAATAGAGACTTTAGTTACTAAAGATAATGTTATTATAGCTGGGGAAGTATTTGGGCCGAACATTGAAAATAGCAAGATTGAAAGTATTGTACGGAATACAATAAAAGATATTGGTTATGAGCATGATGGTTTCCACTGGGAAACAGTGAAAGTAAATATATTACTACATGAACAATCAAATGACATTGCAATAGGTGTGGATCAAGGTGCTGGGGATCAGGGCATAATGTATGGCTATGCAACAATAGAGACAGAAAGCCTCATGCCAGCACCCATTTTTTATGCACACTCGATTCTGAGAAATATCATGAGTATGGTCAAAGGGGTAAAGCTTGGTCCGGATGCAAAATCGCAAATCACTTTGGCGTATGAGAATAACCTTCCAGTGCGTGCTGAAAGTATTGTTGTTTCAATACAGCATCTTGAGGATCTGAGTCAATCGAAAGTGAAGGAAATAATTTATCCTTACATAGCTTCATCTTTACCTGAAGGGTGGATGTGCCCTAAAGAAAATCTCTTAGTCAATCCAACAGGTAGATTTGTTATTGGTGGACCAGTTGGTGATTGTGGATTAACCGGACGAAAAATTATGGTTGATACTTATGGAGGCTATATTCCACACGGTGGAGGAGCGTTTTCTGGAAAAGATGCAACAAAAGTTGATAGATCCGCAGCTTATATGGCGAGATACCTTGCTAAAAATATTGTCTTTGCAGGTTTAGCTGAACGTTGTCTTGTGCAGCTTTCTTATGCAATTGGTGTCTCAAAACCTACTTCATTTTACATTGATACATTTGGCACGAATACAATAGATGAAGAGAGGATTAAAGGGTTTATTGAAGGTAACATAGATTTATCAACTAAAGGCATAATAAGACATTTATCACTTAATCGTCCTATATATAAACGTACAGCCTGCTATGGGCATTTTGGTAAAAAGTTAGAAAGTGATGGTGGATTTTCTTGGGAAGGTGTGGACTTATCTACTGATTTTTGTAAAGAATTTAATATAGAAGAAGAAAAGAGAGAATTTCTTTAAACTATTAAACTCTTTTATTTCTAGCTTGATACTGATATAATAACTTATTATAAATTGTAAGTAACTTTTTAGTAACTATACTAGTTTTAATATTTATGAGGCTTACAAGATGTCCAACAAACCAAAAGAAGAATTTTATGATATTGCTATAAAAGAATCATCTGATCTTATTGAAGAAATAAAAGAACATCCTTTCAATGTTGAATTGATAAACAATACGCTAGATTATGAAAAGTTCAAAATTTATCTTCAGCAGGATTTTTTATATTTAGTGGACTGTACTCGTGCTTTATTGATTATTGCAGCTAAAGTTGATGACATTGAAATAATGGGCAGTTTGGTTAATGTAGCAAGGGGAACATTTGCGGTTCGAAAGCAGTATACTGAATATTTTGAGACTTGTGATTTATCCGATAATCATAAAAAATCAAAATCTTGTTCTGCTTTTACTGATTTTTTTATGCGTGCTGCATATCATAATTCTGTTGCTGAAGCTTTAGCAGCGTCTTATCCTTGTTTTAATATATACCAAATTATTATAAATCATATGGTAGGAGAGGTTATGCCTAAAAAAGTTGAAGATCACAGATATCAAGGGTGGATTGATATCTATAATAACACAGTAATGAATGCTACGATTAATCAAGTTACTGACGTTGCAAATAATCTATATGCAAAGGCTGGTGATTGTGAGAGGAAAAAGATGCGTGAGTTTTTTAAGAGAGGTCTAGAGCTAGAAATAATGTTTTGGGATGAGATGTATTCTCTAGCATAATCTGTAGTATTAACACTAAATTATATTCTAGTTTATGTGATGTTTAGTGGTATAATTAAGAGTTATTATGGGTCAAATCTTTTAAAGGATATTATTGAGCATCCTTTCAATGTTGAATTAGCAAATAATACTTTAAACATAGAAAACTTCAAATTTTATATACAACAAGATGCATTCTTTTTAGCTGATTATGTTCGTACTGTTTTAATGACTGCATCAAAAATGGAGAGTTGTAATAACATTGTTCCATTGATTGGGGTGGCTAAAGGAGGAATAGAGATTATGAGAGTGTTATACGACCACTACTTTACTGTATACTCCATAAATCGTGGAGAAAAGTCGCTTGAATGTTTCAATTTTACTAACTTTCTTTTGTCTACTTCGTATAGCGACATTTATGAAGCTGTAACAGTTCTTTACTCTTGCCATTTTATATATAAAATTATTGTTGATAATATGAGAAATAAAATTAAAAAAAATAATAGATATAAGGATTGGTTTGATTTTTTTGGCGGTAGTTTGATGGAATCTGGATGTGTTGCTTTGGAAGATATTGTTGACGAGTATTGTAACAAAGCAAGGGAAAGTGAAAGAACCAGAATGCTTGAATTATTTAAAATAACTGCACAATTTGAGTTAGACTTTTGGAATAGCGCATATAATTTTTCAAAATTTGATCAAGATTTTAAGAAATATTGACAATTTTAAGCTAATTTGTATGCTTGATATGTATTTTTGAAGGTGATATGAAAAGTAAAGAACATGATTTTCATTTAGTGGACCCAAGTCCCTGGCCAATTGCTATATCAGCAGCAATTCTTGTTCTTGCACTTGGATTAGTTGGTACACTCCATAAACAAATTTCTGGAATATTTGGTTTAGTTTTGGGAATCTCTGCGGTATCAGGAGTGCTGTTTTATTGGTGGAGAGATGTAATAAGAGAAGCAATTTATGATAAATGCCATACTGCCATTGTAAAACATGGACTCAAGCTTGCAATGTACTTATTTATCCTCTCGGAAGTTGTGTTTTTTATAGCGTTCTTTTGTTCATTCTTTAAAGCCTGGCTTGATCCGGTTTTTTTATTTGAAGCGTTTTCTCCTACAAAAAAAGTTGAATGGCCCCCTGAAGGGATTTTACCACCGGATCCGTGGTCGTTACCATTTATGAATACACTAATATTATTACTTTCTGGTACAACGATTACTTCAGCACATCATTTTTTACTTGAAAATGATCAAAAGAGCATGATTAAAATGCTGTCTATAACTATATTGCTTGGGATGTTCTTTATAATAGTGCAAGCAATTGAGTATTATGAAGCAAGTTTTTCTCTACAAGAAGCGGGAGAGAAACTTATCTATACATCCAACTTTTACATGATTACTGGTTTTCATTGTGTACATGTTATAATAGGGATAATATTCTTGTCAGTATGTTTATTTAGAGCTCGAAAAAATCAGATTACACCTCAAGATCATTTATGTTTTGAGTTTGCTTCTTGGTATTGGCACTTCGTTGATGTAGTTTGGATATTTTTATTTTTGTTTGTTTATTGGCTCAGCATTTATTAAGTGATTAAGATAATAGGTCTAGATCCAGGAATAAGCAAAACTGGTTGGGCAATTATCAATCTGGAAGAAAAAAATAGTATTGAATTTTTGGGTGGTGGTGCCATATCAACTGATAGTAAGTTGGGTACAGGTGAGCGTTTACATATAATTTTTGAAGAATTAAAGAAAGTAATTTCTCTATACTCTCCAAATGAAGCTGCAGTAGAGAAAATTTTTGTTAATAAGAACCCAAAATCTTCGCTAACTTTAGGATATGCAAGAGCGATTGCAATTTTAATATTACGAATGACGGATTTACCCATGAATGAATATGATGCAAACTATATAAAAAAGAGCATTACTGGAAATGGTCATGCTGATAAGGATCAGATTATATTTATGGTGAAGCAAATAGTTAAAAACTTAAATATAAAATGTCATCATACTGCTGATGCTCTTGCTACAGCAATTTGTCATGCTTATACGAGAAGTTCTTGTTTTATTGAATAGTTTTACATGAATTCAGTTGAAAAAACTATTTGATGGTATTTATCTTATCTAACGTTCGTTGCAGAATAATACATGCAGCAATTTTATCATCTATTTTTTTTGATTTTGTGATTGATATTCCAGTAATTTTTAGTGCGTGAGTTGCAAGAGATGTTGATAGACTTTCGTCTTGTAGGTATATGTGTACTTTACATTTTTTTATTATTTTATTTGCAAACTGGATTATTGCTTTACACCATTCAGTCTCTTGGTCATCTATTTTGAATGGTAGTCCTATTACCATTGATCCAGCTTCATTTTCTTTAAGCACTCTATTTAGATAACCTAAATCTTTGCTCATATTTCTTCTATAATATATACTATGAGCTGTAGCTATAAGCTGTGTTTTATCACTAAATGCTATGCCTATTTGTTTTTCTCCCATATCAAGGCACATTATACGTTTATCTCTTGGAATAGACTTTAGAAATTCATCTGGATTTATATGTAGCATCTATGAAAACATAACTTTTGTACAATTGTATTTTTGTGACAGTAAGTTATGTACAGTCTACTGGCATGATAGACATTCATCATAATTAATATCTGTTTTTTGTTGCAATATTTCACTTTTTTTGAATATGTCATGTGAGACCTTGTCAGCTCTCTGCATTGATTGTGATCTGCAATAATACAAGCTTTTTAATCCTTTTTTCCAAGCAAGCATATGTATTTTGTGTAAGTAACGTTTATGCACATTGGCAGGTAAGAACAGATTTACTGATTGAGATTGACAAATATAAGGAGTTCTATCACTTGCATGTTCTATGATCCATTGTTGATCAAGTTCGTATGCTGTTTTAAATGTCAGTTTTTCATGCTTGCTAAGAAAATCTAAATGCTGAACAGAACCCTCATTTGTTGAAATTGAGGACCATATTTCATCATTGTCTTGATTTTTTTCTGCTAGTAGTTTTTGCAAGAATTTATTTCGTACTACAAATGAACCTGTAAGTGTCTTCTGTATAAATACGTTTGCTGCATATGGCTCTATTCCAGGGGAAGTGTTGCCTGCGATAATCGAAATTGAGGCAGTTGGAGCAATAGCGAGCTTATGTGTAAACCTTTCCATTAGATCGATTTCTTTAGCATCAAGACATGGACCTTTTTCTTCTGCTAATTTTTTAGAAACTACATCTGCTTGCTCGCGCAAATGCTTAAATACTTTTTTATTCCATTGTTGGGCTGTTACTGATTCAAAAGGAACCATTTTACTTTGTAAAAATGAATGAAAACCCATCACGCCAAGACCGATACTACGCTCTCTTATTGCGGAATATTTTGCTCGCTGTATTTCATTTGGTGCTTGGTTTATGAAATCCTCTAATACATTATCAAGAAAACGCATTATATCTTCTATGAAAAGCTCATTATCTTTCCATTCTTCGTAGTATTCAAGATTTACGGATGATAAACAACATACAGCAGTGCGTGACTTTTTCAGGTGATCGTAACCTGTAGTTAAAGTTATTTCACTGCATAGGTTTGACATTTTGATGTCTAAGTTGAGTTTTTTGTAAGATTCTGGCTTATTGTTATTTGTTGCATCAAGGAAAATAATGTAAGGTTCTCCAGTTTCAACTCTTGCTGTTAATATTTTAATCCATATATCCCGTGCTTTTACTGTTGAAATAACTTTATTGTTATGAGGGCTTATTAAATCCCATTCTTGATCATCTTCAACAGCTTGCATAAACTTATCTGTTACTATTACAGCATGATGTATATTTAATGCTTTGCGATTTGGGTCACCACCAGTTGGCTTACGTAAATCTAGAAACTCTTCTATTTCTGGATGCCATACAGGAAGATAAACTGCTGAGCTTCCTCTTCTTAAGGATCCTTGGCTGATTGCAAGCGTCAGAGCATTTTGTACTACGATAAATGGCACAATTCCTGATGTTTTACCGCTACCTTTGACACTTTCACCAATTGAACGTAAATTTCCCCAATAACTACCTATTCCACCACCACGTGCAGCGAGCCAAACATTTTCATTCCATAAATCAACTATTCCCTGCAAGCTATCTTCAGTTTCGTTAAGAAAGCAGGAAATAGGCAATCCTCTCTTGGTACCACCATTACTAAGTATTGGAGTTGAAGGCATGAACCATAAATTGCTCATGTAATCATAAAGACGCTGTGCATGCTCTTTATTATCAGAGTAGTAATTGGCAATACGTATAAAGAGATCTTGATAACTTTCATTTTCTATTAAATACCTGTCCAATAGAACTGCTTTTCCAAAATCAGTTAATTTACTATCCTTTGCGTAGTTAATAGCAATGTAATTCATAAGACTCCCTTTATGATAATATAGACATTTATTTGAGCGATTTCTCGATTAAGTTGTTAAATTTTTTTGTGGATACTGTAATGCAAACAAGATACCATCAACTTGGCTGCCATATATTTTACAGTAACTCATTTGACTTATTTGCATATTTGTTTCTTTTGCAACATGCTGAATATAATCTTCTGAGTGACGAAAATAATCTCCTTTGTTTACAAAGTCAATACCTTTACCTTCCTTTCTTCTTACTAAACATACAATAACCCCTTTTTTGTTTGTCAATCCTTTTGCTAGTTCCAATTCTGCTAGAAAATCATGTAGATAGTGTAGCACTTCAGCAAAGATAATTACATCATACTGCTGGTTCTTCTCTTGTTTAAGAAACTCTTTCATTTCTGTATGTATTAACTCATCGTAAACAGGTTTACCTTTTATAAGGCATCCTCTTGCAATATTGAGCATTCTATTTGAGATGTCAACTCCTGTTATGCGACTTCTAATATTACTTATTTTTAGGAAGTGACCACATATTCCAGTACCGCAACCAAGGTCGAGTATATTCAGTTTAGAAGTGGAGTTGTTAAAGACTTTTGTAATTATCATGTGTACTAGTTCATGCCCTCTGTATTGTTTGGCAATTAGCCAATGCTCAACAAAATATTCACCTGTGTAATCAAAATATTGCTTTATGAGATTTTCAGGCAATTCCACAATATCTGATGTGTTTGTTATTTTCTTTATATAGTAAGAAGCTTCTTTATGACTACTATCTAATTTTAGGGTTTTTGTTAAATAATTATAAGCTTTGTTAGTATTGCCTACTGCAAAATGACATCTTCCGATATTATACCAGACTAGAGGTAAATTAGGGTAGAATATGCTAATTAACCAAAATCTTAACTTTGCATCTGATATATTACCTTTATAGAAGTGATATAACCCGATTTCAGTGTTGGTATTTAACAGGTTTTTAGATTTTTCAAGAAACACTACAATTTCTTTATGGAGAGTACTGTATTTATCCATAATGAAATTTTTTACTTTTTTACTATTTAATAAGCCAGTGAGCTTGGATATACAATTTAAAGCAAAGTTTTTTATAAAAGATAGATTACTTTTCATACATTAGAAATACTCCAAATGTTCATTTTCATTTTTAGGTAACTAATTTTAACACATTTTATCTTACAAAATATCTTTTTCATTAATTTTTCTGTACATATCAATTTGTCAAATATTTCTTAGATTATAATGTTTAAGATTGCTGGTATATTGTTGTTGATAATAATAGGTAAATGTTTTGTGTAAAAAGGCGTTGACATATGATTTATCAGATTGTAACATATAAAAGATTAGTTTTTAGATGTTTGAAAAGTTTTATGGTAGAGATTATTTAATCTCAATTCAATTGTAAGTTAATATTTAACTCTGCATATTCTACATATAGTCAGATAAATAAATTATTAAGAGCACTTGATGGATGCCTTGGCGTTAAGAGGCGATGAAGGACGTGGCAGGCTGCGATAAGCTGCGGGAAATTGTCAACAAATTTTGATCCGCAGATTTCCGAATGGGGAAACCCAACTAGCTTAGCTAGTTATTATATACTAAGTATATAAAGCAAACTTGGTGAACTGAAATATCTAAGTAGCCAAAGGAAAAGAAATCAACCGAGATTCTGTTAGTAGTGACGAGCGAAAGCGGAAAAGGCTAGTGATTTAAAAATAAGAATTAGAATACTCTGGAAATGGTAACCATAGAAGGTGATAGTCCTGTACAAATAGAAAGTTTTTAAATCCTTGAGTAGAGCGGGGCACGTGAAATCCTGTTTGAATATGGGGGGACCATCCTCCAAGCCTAAATACTCCTTAACGACCGATAGTGAACAAGTACCGTGAGGGAAAGGTGAAAAGAACCCCGGGAGGGGAGTGAAATAGAATCTGAAATCAAGTGCTTACAAACAGTTGGAGCTCTATATCAATTTATTGATATTTAGAGTGACAGCGTACCTTTTGCATAATGGGTCAGCGAGTTAATCTATGAAGCAAGCTTAAGCCGATAGGTGTAGGCGTAGCGAAAGCAAGTCTGAATAGGGCGTTTAGTTTTATGGATTAGACCCGAAACCAAGTGATCTAGTCATGACCAGATTGAAGGTATGGTAAAACATACTGAAGGATCGAACCAGTTAATGTTGCAACATTATTGGATGAGTTGTGATTAGGGGTGAAAGGCCAATCAAACTTGGAAATAGCTGGTTCTCCGCGAAATCTATTTAGGTAGAGCGTTGTATTTATGTTGTTGGGGGTAGAGCACTGGATAGACTAGGGGGATTCATCATCTTACCAAATCTAACCAAACTCCGAATACCAATAATTAATTATACAGCAGACACACTATGGGTGCTAAGTCCGTGGTGGAAAGGGAAACAGCCCAGATCACTATCTAAGGTCCCAAAATTACAGCTAAGTGGGAAAGGAAGTAGAAAAACCATTACAGCTAGGAGGTTGGCTTGGAAGCAGCCATCCTTTAAAGAAAGCGTAACAGCTCACTTGTCTAAATAAGTTTTTCTGCGCCGAAAATGTACCGGGGCTAAAGCTGTATACCGAAGATGTGGGTGCTTATTAATTTCGATTAATAGGCGCGGTAGCGGAGCGTTCCGTAAGTCTGTGAAGGTGGTTTGTAAAAACTGCTGGAGATATCGGAAGTGAGAATGCTGACATAAGTAGCGTAAAAGAGTGTGAAAAACACTCTCACCAAAAATCTAAGGGTTCCTACGTTAAGTTAATCTGCGTAGGGTTAGTCGGTTCCTAAGGCGAGTCCGTAAAGGAGTAGTCGATGGCAATTAGGTTAATATTCCTAAACCTCTTAAGTGTGACGGGTTTTGTATTTGTATAGGTCTTATTGGATTGATCTATGCTTAAAAGAAGCTCCAGGAAATAGCACTTATATTTATGAGGCCGTACCGTAAACCGACACTGGTGGATGAGTAGAGTATACTAAGGTGTTGAAAGAATGATGTTGAAGGAACTCGGCAAATTATACCTGTAACTTCGGAAGAAGGGTAACCTGCTTTTAGGCAACTACAAGTAGGTGGCACAAAATAGGGAGTAGCGACTGTTTACTAAAAACACAGGACTCTGCAAACACGTAAGTGGAAGTATAGGGTCTGACGCCTGCCCGGTGCTGGAAGGTTAATAGGAGGGGTGCAAGCTCTGAATTGAAGCCCCAGTAAACGGCGGCCGTAACACTGACGGTCCTAAGGTAGCGAAATTCCTTGTCGGGTAAGTTCCGACCCGCACGAATGGCGTAACGATTTCTCCACTGTCTCCAACATCACTTCAGCGAAATTGAATTCCCCGTGCAGATGCGGGGTACCCGCGGTTAGACGAAGAGACCCCGTGCACCTTTACTATAGCTTTACATTGCTATTAAAAGTGTGATGTGCAGGATAGGTGGGAGACTTTGAAGTTATGGCGCTAGCTATAATGGAGTTAACCTTGAGATACCACCCTTTACACTTTTGATATCTAACTATGTTTCATTATCTGGAACTAGGACATTGTATGGTGGGTAGTTTGACTGGGGCGGTCGCCTCCTAAAAAGTAACGGAGGCGTGCGAAGGTAAGCTAGAGCTGGTCGGAAATCAGCTTGATAGTACAATGGCATAAGCTTGCCTGACTGCGAGGCTGACAAGCCAAGCAGAGACGAAAGTCGGTCATAGTGATCCGGTAATTCTGTATGGAAGGGTTATCGCTCAACGGATAAAAGGTACGCCGGGGATAACAGGCTGATGGTGTTCGAGAGTTCATATCGACGACACCGTTTGGCACCTCGATGTCGACTCATCACATCCTGGGGCTGGAGAAGGTCCCAAGGGTTCGGCTGTTCGCCGATTAAAGTGTTACGTGAGTTGGGTTTAGAACGTCGTGAGACAGTTCGGTTTCTATCTGCCGTGGGTGAAGGAAATTTGAGAAGATCTGACTCTAGTACGAGAGGACCGAGATGTATATACCTCTGGTGTACCAGCTGTTATGCCAATAGCATCGCTGGGTAGCTATGTATAGATGGGATAATTGCTGAAAGCATATAAGCAAGAAACCCTCTTCAAAAAAATTTCCCAATTAAGGCCGTGGGAGACTACCACGTTGATAGGCTAGGTGTAGAAGCATGGTAACATGTGAAGCTAACTGGTACTAATAGCCTGATTGATTTATTTGCTTTCTATATGTGCATATGCAGTGTTAAATATTAAATTAAAATTTATTAAGTCAGAAATTTTTGTTGACTTGGTGGCTATAGCAAAAATGAACCACCCGATCTCATTTCGAACTCGGAAGTGAAACTTTTTAGCGCCGATGATACTTAAAAAGGGAAAGTAGGTCGTTGCCAAGTTTATAAAAATTTCTTCTTATTTATATCTTTTCAGTAGAGCGATGAAACAAGGTAAACATAGAGTAGCTGTGAGGTAATATAACTGATCTTTTAGAACTCTGCGAAAACTTTAAGATAAAAGTAGAAAATTTAAAAGTAGAATTTGTCACTTATTTCCAAATTAGGAGGAGAGATAGCAACATTTAACAAATCATCAAACAATTGATCTTCCGAAAATCAAACTTTATATAATTGAATATTAATTAAGTTGTTGGAGATGAGGAGAAAGAAGAAGTAGCAAACTACCAAAAAGCAGATACATTTGGTCCAATAGTTAGGTGATAATTGTAGCACTCAGTGGATCTTATAAAAATTCAAAACGTGAAAATTATAAGTGATGTTTTTAATGTGAATTGAAAGCGTATCAAATAGTGAATATAGAATTCCCTCAAATGCAAAAAGGTGTATGAGCAAATCGAATAAGAAAAGTGAGGTTTTGCGCATCAACGTGTTATAATAAAGGTAAACTTGGTTAGTGCTGAAGCAATACTGCAAGTTTTAAAGGGAAAGAAGATTTAAAAGACAGTGTATGTTGCAATCGTAATAGTCGCTGAAAGGTACTTTGAAACATAGCTGGACTATTGAAGTTAAAATTCTGGGCTGTTACTTAAAAAACGCATCCACTGAATTATTTATGCTAAAAAAAGCTTTATTAAAAAATGAAACAGAAGTGTAAGAAAGTTGCAAAACGTATAAGGTATTACTTGAAGCTACCTATCTGAAGCAACTGGAGCTTCTCAAGTTGCGAAAAATATTTTAAAATCTGAAAGAATGATGTGAAATTTTTTAAGTAAACCAGAAAGTATTCCACTATCACGCTGAACAGCAAATTAGGCATTATATCGTTTACTGTAAAAGCTCATATTTTACGTAATCAGAGCTAGGAACTTGAAAGGATAATTTCATTATACTTAACATGGAAACAAAGAGAACTATACAATCCCCTACCTATCGTTTCTTCAACCACTTCCCTGAACGGGTACTTTTATCAAACTATTCTCTTATTGTAATGAGTTGCTTCTATATTAAAATTTAGCAATTTCCCTCTAGGATTATCTTTATTTTGTTCTAAATATTGGCTTTGTTCAAATGCCATTCCCCATTGTGTACGATAGCTAGACTTTCTATATTCATAAAAACTCTCTTCAGCATTATTTGTATCGAGCTTTTTATCTTGTTTTTTTATACTTTCTACCTCAAGCACCCACATCTATTAATTTATTTTAAAAACCTCACTTATCTTATCATAAAAAATATAGCTGTAAATACTTTAGTGAAAATTCCTTCTTATTTTATCTTTCTTTAAGCAAATATTGAGGTCTTTTTGTAAATTTTTATAGCCTGCTTGCATAATGTTTTGATGGGTTAGTATTATGTAATAGTATCCTACATTACTTATATTAGAAATGCTAACTTTAGCTAGCATTCGTAATTGCCTTTTTATTTTATTTCTTTTTGCTGCTTTTCCGACTTTTTTACTGATAGCCAGACCTACTCTAATAACATGAATATACTTTTCAGGTTCTCTTTCTTTTATAGCATATAGTGATATATATACCCCTCGATAAAAAAGACTGTAAGATGCTAATCTGTTTTTAAAAGCAAAGGAAAACTCTTTTTTTTTATGCTTACTATGCGCATAATTTATTACACCCTAATGAGCGACGCTTATTAAGAATTTTTCTTCCAGCTTTTGTTGACATACGTGAACGAAATCCATGTTTGTGCTTTTTTTTAAAATTTTTTGGTTGAAATGTTCTTTTCATTGTTTTTATATTAATATGACTATTTATTTTAAACTATTTTGCTCTATTGTCAAATAATGGTCAACTTCTGTGGCATTCTTGTTGAATAAAATTTGATATATGGAAAAATGAATTTAATTATAGGCGTACTTGTTTTACTAGTCCTTTTATTTTGTTTGAGTAAGTTTCAAGCAGTAAGTAAAGTTAAGTCTTATATATATTTGAGTTGTATGTGGATGCTACCTTGTTTGTTAGCATTCTATGATGGTTATTTTATAACTTCTATTTCTATAGCGTTACTTTTTTTTATGCTGATTTTTATCCTTAAAGGTAAAAGAAATAAGATGGTAAAATTTTTGTTATTTATGGCTTTAGCAATATCACTTTTTATCACTTTATTTATAATGCTATCTATTTTTGTTCAGTCCATTTCTTTTTTTAATAAAGTAGCTATTTCAGAATTCTTATTTTGCTTAAAATGGAAGCATAATGTAGCTATTATTGGTGAAGGAGAGGTGGGGTGTTTTGGTATAGCGCCACTTTTAGTGGGGACATTACTTATAACTATTGTAGCAATGTTAGTTGCGGTGCCGCTTGGTTTATTTTCTGCAATATATATTAGTGAGTATGCGAGTGAAAAAGTGCGTTATGTTATTAATACAGCCTTACAGGTTTTGTCTGCTATTCCTACTGTTGTATATGGATACTTCTCAGTTATATTTTTGTCTTTTTTTATAAAGCAGGTAGCAAATTTTTTTAATTTAAGTATACACTCAGAAAGTGCTTTGATTGCTGGTTTATCGATCGGGGTAATGATTCTTCCTTTTATTATTTCTTTGCTTGAAGATGCTATAAGATCTGTTCCAAAAAGTTTACGTTATGGTTTTATGGCGCTTGGCGCAACACCAGCGGAAACTATATGGCATATAACAATACCTTATGCAATGCCTACAATTTTAAGTGCAATTTTATTATCAATTTCAAGAGTAATAGGTGAAACAATGATTGTACTAATGGCTGTGGGAATCAATGCAAATTTGACCTTTAATCCTCTCAATTCAGTTACTACTATCACTGTACAAATTGCTACATTACTTACCGGAGATCAGGATTTCAATAGTGTGCAAACTCTTGCTGCTTATGCGCTTAGTTTGGTGCTGTTTGTTATTACTTGGCTATTGAATGCATTTGCATTGTTTATAATGAAACGTAACTAGTAAGTGTTTTAATATTGCAAAATTTCTGTTAATAATATAAGATTTATTTTCTTTAGAAGTTCTTTTATAGAATTGTAGTGTTAGGTGATGAAAGAGATGAGTACAGGTAAAGTAGTTAAAATAACTCAAGCAGTTGTTGATTTAAAATTTGAAGACGGGTTGCCTAAGATATTTAATGCTTTAAAAAGCAAACTAAAATATAAGGGCAAGGAGCTAGTTTTAGAGGTTTCACAGCATATAGGTGACAATATAGTTCGTTGCATTGCTATGGATAGCACAGATGGTATGTCAAGAGGTGATGAGTTTGTTGATACAGGTGCACCAATATCAGTTCCGGTTGGACGCTCAACTTTAGGAAGGATTTTTAATGTTGTAGGGGAGCTTATAGATGAGTGTGGTCCGCTAAAAGGAAAGTATGATTTAGAACCTATACATAGATCACCTCCAAGCTTTACTGAGCAGAAGATACAGGAAGAAGTTTTAGTTACAGGAATAAAGGTTATAGATCTTCTTGCTCCTTATCTTAAAGGAGGAAAAATTGGCTTATTTGGTGGCGCTGGTGTTGGTAAAACAGTTCTGATAATGGAGCTGATTAACAACATAGCAAAAGCTCATAAAGGATTTTCTGTGTTTGCTGGAGTAGGAGAGAGAACGCGTGAAGGTAATGATCTTTATAACGAGATGATTACTTCGAATGTAATAGATATAAATGAGCACGAAAAATCTCAAGCCGTTTTGGTTTATGGTCAAATGAATGAACCTCCTGGAGCAAGGGCTAGGGTTGCTTTAACAGCACTAACTATGGCGGAGTATTTTCGTGATCATGAAAATCAAGATGTTCTATTTTTTGTAGATAATATCTTCCGTTTTACTCAAGCTGGCTCTGAAATTTCTGCTTTGCTTGGAAGAATACCGTCGGCTGTTGGTTATCAGCCAACTCTTGCGACTGATATGGGCGCTATGCAAGAGAGAATAGCCTCAACTACTGCTGGTTCTATTACTTCTGTACAGGCTATATATGTTCCTGCAGACGATTTGACCGATCCAGCTCCAGCAACGACATTCTCTCATCTTGATGCAACCACAGTGTTGTCAAGGCAGATAGCTGAAATGGGTATATATCCTGCTGTTGATCCACTTGACTCAACTTCTCAGTCTTTATCTGCTGAAATCATTGGTGAAGAACATTATAATGTGGCTTCTGAGGTGAAACGTATATTGCAAACTTATAAGTCGCTGCAAGATATTATCGCAATACTTGGTATGGATGAACTATCTGATGAAGATAAAATTATTGTTGATAGAGCTCGTAAAATTCAGAAGTTTCTTTCTCAACCTTTTCATGTTGCGGAGGTATTTACTGGCATGTCTGGCAAATTTGTTTCACTTTCTGATACTATTTCTAGTTTTAAAGGAATTATTGAAGGTAAATATGATCATCTGCCAGAAGCTGCTTTTTATATGGTGGGAAGTATAAGTGAAGCAATAGAAAAGGCTGAATCAATAAAAGCTGAAGTTGGAGCCGGACATTAAAGATTATGAACACTTTTAAGGTGCAATTTTTTTCTCCTGATAATCGAATTTCATTCGATGAAGTAGTTTCTCTTTCAGTGAACGGGCTTAAAGGGGAATTGATGATTTTAGCCTACCATTCCCCTTATTTAATTTATTTATTGCCTGGTATAATTACTGCTCAAATGAGTAACCAGACAAAGGAAAAAATTGTAATTGATAATGGTATATTGGAGGTTGCAAATAATAATTGTAACATTGTAACAAATCAAATTCAGGTTTTTGATCATTTGACTCATGATGAGGAATCATTAAAAAATAAGAGAGTTGGTATATATTTAAGTTATCTTGATGTCAAATCTCTTTAGGGGCTCTTTTTTTGTTCAAGAAATGGGTTTACTCTTGTCATCTCAATGTTTGTCGTTCAAGTAGCTGACACACAACTGTACGAACATTAGAAGGATATCATCCCAGTGCTCAGACACTGAAATCTAGAAATTTTTACAACTAGGATCGTATGGTCAAGACTACAATTGTGCAAAAGTTGCAGCTTTGAAGGTAAAAGTACAAAAAATAGTGTCATCCCAGTGCGTGACACTGGGATCTATCTTATTTTAATCGTGGATATTATTTTAACATATGTTCCTAGAATTTGTTGTCCATTGCGTAATTCACAAATGTTTTTATCCAGTGTCACGTACTGGAATGACAAGAGTTGAATGACAGGAAAAAAAGCACTGATTTTACATGCATCTAAATAAGTATGTTTATTAAACACTTCCGTGCTGACTTTGGCTACACACCTTTGAGGGACTGCTGATGAAGTCTAGAAGTGAATTACAACAATCATCATCACTATAAAATGCACTATCAGAGCTTGAAGATCTAGATTTTCTTTCTGCATTATCAACTTCCCCTACAAGCTGATCAGATATTTTTGCACGATTGTTCAAAGGTTCCTGTTGAGAAATCTCTGTACTTAACATTTCTACTTGGTTATTTAGATGTTGCTCTTTACCGTTTAGCTCTTCTCTTTCTCCCGTTATTCTTTCAATTTCCATATCTTTAATCTTTTCTTTCAATATTTCAATCTCATTCTCATACTCTTCAAACTTTGGTTCTATAAATGAACGGTATTGATCCATTATTTCTTCTTCCA
>NODE_3_length_79516_cov_8.583872
TCTACTGTTGGTGTCACCATTAAGAATGATGTTTCCTGAGGAATCATGAAGGACAAGCCGGTTCTAGAAAAGAAGAACTTAGATAAGGGGCTCAAGCGTAGTGTGGGGAAACCTGCATGCTGCGTTTCTAAGGGAGGGGGTAGTAGTAATACTGCTTCCTTACCTGACCTAAAGAATTCGAATGTAAAAATATCGCGCCTTGCTTGTGGTATACCGATAGGTGGAGAAATTGACTACCTAGATGAAGGGACTCTGAAGATAGCGCTTACTTCAAGACAAGAGTATGAGTAAATACAAAAGAAGGTATGTGCTTAAAAAAACTTATATCGCTAATAACATTAAAAAAAAAAGAAGAGGAGCAATTGCCTAAGGTAACAACTTGGGAGAATGATTGCTTAGGCTATAAACAAGTTGCAAGTAGATTTAGTAATATAATTAAGACAATTGATCAGTTTTTTTCGATCGTATCCTTAGAAGGATATGATAAGTGGGGTAAGACATTTTTTTTGAAAGAATGGGTAAAGGATCTAGAGCAGCAAAATGAAATTGCAGCTTATTACAGCGCATGGGATATTAGTGCGCTAGATCAACCATTGCCTTCTTTTTTGCATTTCTTGTTTGAGGATCTATTCGCATCATACAAAGTAAAAAGGAGTGTTATACAGCAGTTCAAAAACATAAACCAAGAACTATTTTCTCTCAATACATTAGGAAAGCTGATCAGTAAATCTCCACTTGCTATGCTTTCAGTATTTCTCGATGCTGCAAAAGAGGCTGATAAGAAAGACATTGGTTTTGTCTTGGGTGAGTTAAATCTTCTCCAAAGGAGAAAAGAGAACATTAGAGATTTTAAAATACAACTAGCAGATGTGGTCAATAAAATCAGGAAAGACAAAAACATTTATATAATGGTGGATGATCTTGATATATGTCGCCCTAAATTCATTGTCGATTTTTTAGAATCCATAAAGTACATGCTTGATGTTGAGGGACTGGTTTTCATTATCTCTGTTAGCCAAGATAAGAGTAATGTGCAAAGAGCAATTAGCACAATACTTGGACCAAATTTTAGCCTAAAATCTTTTACTGATCTCTCTTTGCATTTGCCAAAACAGCCAACAGAGCAGTTTATAAGAAAACTGTTTGAAAGTTCTGAATTACCGAAAAAATCAAAGAGCTTAATTATAGATAGCTTTATATTTTATGCAGAAAGCTTCTCATTATCACTGCAGGCAATACAATACTGTATAAGAAGAATAAAGCTATGTTTTTTGAACCATGCAAAAGAAGAATTACTTGATCCGAATTTATTTACATTTTTAGTAATACTACAGTCAGTAAACACTGATTTGTACGAGGAATTATATTCATCACCTCAGAAAGTACTGGAGAAGATTGAGAGTGATTTAATGCCAAATGGTCAAGAAGAATGGAAAAAGCTTAAAATCTCTCTTGAGACTACTTTTAAAAAAAAAGAATCAAAGACTAACAAATCTTTGAAGCAAATAAGAGATATTATATTCTAGCACTTTCTTTTTAATTTGCATGACACAATGATTGTACTTATTCCAGTTTAGCATTGGAACCATAAGTTGGCCCACATAAATTTTAGCATGTGTGACCTTGAAAGATCGCAGTGCAATACTTAAATTATTAGAGTAGTAGGCTAATAATGGAGCTCAAAATGCACAACATACAAGAAACTGAAAGTTTAAAATTTGACGCTGAAGTAGGCAAAGTACTAAATATAGTAATTCATTCACTTTATACTAATAAGGATATTTTCTTGCGTGAGTTAATATCAAATGCATCAGATGCATGTGATAAATTGCGCTATGAATCACAATTAAATGCTGATTTATTAGATTCAAGTGATGAGTTGAAGATTACTATTAGCTCCAATAAAGATAAGAATGAGCTGTATATAACCGATAATGGAATTGGAATGAACAGACAGGATTTAATAGATAATCTTGGCACGATTGCAAGTTCTGGTACGCAAAAATTCTTGGATGCAATTAAGAATAATAAAGATTCGAGCCAAGCTGTAGAGCTGATTGGAAAGTTTGGTGTTGGTTTTTATTCAAGCTTCATGGTTGCTTCAGAAGTTATAGTAGAATCAAGGAAAGCCGGAGAAGAAGAGTCTTGGGTGTGGAAATCTAAAGGAGATGGAGAGTATTCAATCAGCAAATTAGATGGTCAAATCTCTCGTGGCACAAAAATTACGCTCATCATGCGTCCTGAAGAAAGCGAATTTTTAGACAAATTCCGTATTGAAAACATCGTTACTACTTACTCTGACCACATAAATTTTCCCGTTGAGTTTGTAAATGAAGAAGGAAAAAGTGAAAAATTAAATAGCAAAGCTGCAATTTGGACTAAGCCAAAAAATGACGTTACTCCAGAAGAGCACAACGACTTCTTCCGTGGTGTTGCACATGTGGGCGGTGAGCCTTGGATGATATTTCATAATAAAAATGAAGGTGCAATAGAGTATACGAACTTGCTTTATGTTCCTTCTATCAAGCCTTTTGATTTATTTCATCCAGATAGACGCTGCTCTGTAAAATTGTATGTAAATAAAGTGTTTATCACTGAAGATAATGTGCAGATTATACCGCAGTACTTGCGTTTTTTGAAAGGTGTGGTTGATTCACCGGATTTGCCTCTCAATATCAGCAGAGAAACACTGCAAAATAATCGTGTAGTTGAGCAGATTAGGAAATCTTTAACTAAGCGCATAATATCAGAGCTCGGCAAAAAAGCAAAAGAGAATTTAGAGGAATATACAAAATTCTGGGGCAATTTTGGTGCGGTGTTAAAAGAAGGTCTTTGCGAAGCTATGCCAACTGATGAAAGAGAAGCATTGCTTTCCATTTGCAGATTTCATAGCACCAGTGATGGTAAGCTAGTTAGCATTGATGATTATATAAGCAGAATGAAGCCTGAACAGGAACATATCTACTATCTCACAGGTAATAGTCTCGATTCAGTAAAAAACAGTCCACAACTTGAAGGATTCGTCAGCAAAGGATTGGAAGTGCTTCTATTTGTTGATCCAGTTGATGATTTCTGGACTAGCGTGATTCATGAATATAAAGATCAAAAATTTAAGTCTGTGACCCGCGCTGATGTTGATTTAGAAAAATTTTCTTCAGAAGAAGGCAAGAAAGATGAAGAAAATAAATCAGATGAAAACAAAAGCGAAGAAAACGCGGATTCTATACTCGAATACTTCACCAAGGTTCTTGGAAGCTTAGTAAAAAGTGTAAAGATCTCTAAGAAATTAACCGATAGTCCTGTGTGTCTAGCAGTTGATGAAGGAACTATGGATCTCCGTATGGAGCGTTTTTTACGTGAACAGAAGCAGCTAAATTACCGCACGCCAAAAGTACTTGAAATTAACATTAAGCATCCTTTGATAAGAAACATAATGGAATCTCACGCTAAAAATGGTGAAAATCCAACACTTGGAGATATGATTTACTTATTGTTCTATCAAGCTTGTATAGTGGAAGGTGAAGAGATGGAAGACGTAAGTCTATTTGCTAAAAGGCTCAATAACTTGCTTGGCAAAATTTCTATTTAATGCTATACTTAGTTTAGCTAATAATTAGGGGGTAAAACATGGGGTGGAATTTACTTGGTGGGCTCATGCCGCCAGCAGTAGATACTGCAGAAGAAAGGGAGCGTCGCCATTCCAGAGATTCAGGTGCTGAAGAAGAATTTGAAGTTTTAGAACAAGAAGAAATTAAGGAGCATCGTCATTCTGGAGATTCAGGCAATTGTTCAGAGGTTGAGGAAGGACAAAATACTAACAGAGCAATTGAATTGGAATTTCAGCTAACACAATCTTTGCTAAGTCAAGTAAAGGCAGGTGAGAATAATAGGAATGCAAATTCTGGCAAGCAAGCATAACTTGATTTGGAAAGAATGGATTTTGTAATTAATGGGCAAACAATAAGCAAAGCGTATGTTCACGAGTTATATTGCCAGCACAATCACTTAATTTCGAGTGAAAATGCAAATTACCGCCTGTTTGCTAAGCAAGTTTTCACAGAAATGTTTAAATATGCTAAGGCAGAAACTCCAAATGACAATATATTAGAAGAGTTAATTACTAATTGCAATCAGGCTGGGTATGATGGCTCTTTGTTAATGCAGCTCTCTCCTATATTCTCTAAGCATAAACTAAGCTTGCCTCATGCCAACGATAGAAAGATAAGTATTGTATATAATAGCCAAGGTTCTCTCAATATTCAGTATTGTCCAAGTATGCCTGTTAGAGAACTTGATACAAATAAGGAAATATGCAGGGTTGATGCTATTTTAGAGTTCACCCTTAAGTTTCGAGATAGTAAGGTAGAGTATGAAAACGGCAAAGTAACACTTGCTATTCCTGAACAATTAGAGAATTACAAAGTTGATGGCAAAAGTTTGTTAGATGAAATAAATAGGCATTTCGAAGATGAGGATAATAGAATTACAGAGACTCTTGAGAAAAATATGAATGAAGGACCTAAGTCATTTGCTGCTGAAGACTTGTCTATTACTGAGAGTTCATCTGATAGTAGTGAAGTAGCAAACAAAGTAGTTACTGATCCAGGCATTTTAGGTAATGTTGCGAATGTATTGGTAGGTGTTGCAGAAGTTACAGCAGTTGTAGCAACAGAGTTATTTTGGCCTCAAGATCAGGTTAATATAGAACCAAGGCATAATGAAGAAGAATTTACCATTATCCCTGAAAATTTAACCTTTGATGGATTAATAGACGTTATAAATAAAGCAAAAAATTATGGTGATTACACAGGTTTAGATAAAACTATAAATAATATAGAGGAAAGCGATAGATTTATTACTGATTTGAATTGTGGTAATTTGAAGGATTTTTGCTCTCAACAGCTTAATTTGACTGATCATATGCACAATGTGCTGTTGAATAATAGCTATGATGAAACAAATGGTTATTATAATTATTCAGTAAAAGAGCTTTCACTACTAGCCATTGCAGCTGATGACACACTTGTGGAAAGGTATGCAGAAACGCATAAAAGTATATTATTTACGCAAGATGAAGGTCTCGATAGGCTACTTATTGGTGTTGGTGGACAGCGCTATACTAAGCTTTTATTAGAAGATTTGGAAAAAAATCGAAGTACTATTCTACCTTGGCATAGCATATGTGAAAAACTTCGAAGGGCGTTGTCTATTCGTAATCAAGAATGCGTGAAAGCGGTATTAGATAAATTTAAAGATACTGAAGCCAGGTCTAGAGTTTCTGATATGTCAGAAAAATTTTTGCACTATGCTATACAACAAGATTTTATAGATGTAGCAAAGACTATTATTAATCATAAAATTGCTGATATTAATAGTATAGACAATTCAGGGCATGCACCTTTGCATTGGGCTGTGGCACGTAATAATTTAGAATTAATGGGCTTGCTTATTGGAAATGGCGCTGAGATTGATATTCAAGATGAGAGGCATGGCAGAACAGCTTTACATTGGGCTGCTTACCATGATAAATTTGAAATAGTAAAATTACTTGTAAACAAGGGAGCTGATTGGAACATTCAAGATAGAGATGGCAAAACAGCTTTAGATCTGGTAGGAACGAAAAGTTTATATTTGGTAAGGGAAGAAAACAGGGAAAAATCTTCTAGTGAATCAAAAATCACAAAATTTCTTGAAGGTTTAGATGATAAAACACCTTTGCATTTAAATATTAAAAAAGATCCAGAATCCAAAAATATTGATAATCAACGGCCACAAAGGAGTATTGTTGATAAAGAAGAAAATATTATGAATAATAAAAAGGTTTCAATAGAAGAAACTATAGATAATAATAATTATAGGAGGGGTAAAATGCCTAAAAATATAGAAGAGAAATTGTCTAATGCTATCTTCGCTCTTAATTATGAAGAAGTAATGTCTTTAGTGGAAAAGGTAAGGAAAGAGGACAATAGTGTAGACATAAAGCAAATCTTGAATAAAGCCTTAGAAGACGCTAATAAGACGGAAGTTGGTAAGAAAGATAAAGTATCTAAAAGCAAACTCGCAGAAATTAAAATATTTCTTGAAAAAGAGCTTGAGAACATCGCTGCTGCATCACCAGTGAGCGATGATGTGAAAACTACCGCAAGTAGTAAAAAAGCTCCTGTGGTGGAGTCTGAAGGAAGTGAATCAAATTTAGCATCGTCGAGTTCTGAAGATGATGATTTTTCTAAACTTGAAAGTGACGATTCTCCTAGAATTTCTTCAGATCCTCCTTCGTTTGATATTATTTATGAAACAGAAGTACCTGAAACTGCAGCAGAAATGCCTTCAATGGTCACCGAGGAAAAGTCTGATGATCTAAATGACGAAAAAGATAATCAGAATTTGACAATACCTACAGCTGTAGATGAGGGTACATCGCCTATTCCCGAAAGTCAATGTGGTACTGCACACAATGAAGAAGATTTTACTGTTCTACCTCAATCATCATCATTAGGTTTTGCAAATGAAAGTGTTAATACCGTAATATCAATTGATAATAACAGAAAAGAGCAAACTTCTAATAAACCCGCCAAGCATGTAGAACAAGTTGCTAACGAAAATATACAACCAAAATCAGTAGCTAATAAGCAAGCTAGTAATAGCAACAAAATTTACACAAAAGAGAATAGCGTTAAATGGCCTACTGTGGCTACATGGATGTTTGCAGTAACTGGAGTACTTTCATTAGCTGCTGCACCAGCTGCATATTTTGCTCTCGGTACTAGTCTGCTGGTAGCAGGAGTAGCGGCAGGCATTGGAGCTTTCTGTATAGTTGCTGCTATAGCTGTACATTATTATAATAAGGCACCTTCAGGTCCACTTAAAGGACCAGGTGTTGAGGAGGTTGTTCATAATGCTGCTGTAGAAGCAAGTTAAGAAATAGTAGTCTATCATTTAATAATTTATTATAATTATATTGATTATTAATAGATAAAAACTTGGTAGACTACGAAGAGATGCTTGCTAAGTTGACAAAATTGCCATTTAATGCTACACTTAGCTTAGCTACTAATTAGTGAGGAAAAACATGTTAGGTTCAGATTTTGTATCACAGGAATCAAACAAAATTTTAAAGAAATCAGATTCTAGGGATTCGGGAACTGAAGAAGGGTTTGAAATTTTAGAACGAGAGGAAAAAGAGCGCCGTCGTTCTGAGGATTCAGGTAATGAAAGTCAAGAGGAATCTGGCGTTAATAATTCTGATACTAAATCTAGTGCAGTAACTACGTTAGAATTTCAGCTAACACAATCTCTGCTGGGTCAAGTAAAGGCAGATGAGAATAATGAAGATGTAAAGTCTGGTAACACAGCTTATCAAGACCTATATAGAACGGATTTTTTTGTAATCAATGATCGCACTATAGATAATAGTTTCATTAAAGGGTTATATGATAAATATAATGAGGGAGATGATAAACGTCTGTTTGCAAAGTATGTTTTTACGGAAATTTTTAAACATGCTAAAGCAGAGGTTCCAAATGACTATATACTGGAAGAGTTAATTACTAGTTGCAATCAAGCTGGGTATGATGGCTCTTTGTTAATGCAGCTCTCTCCTATATTCTCTAAGCATAAACTAATCTTGCCTCATGCCAATGATAGAAAGATAAGTATTGTATATAATAGCCAAGGTTCTCTCAATGTTCAGTATTGTCCAAGTATGCCTGTCAGGAAACTTGATACAAATAGGGAAATATGCAGGGTTGATGCTATTTTAGAGTTCACACTTAAATTTCATAATGGTGAAGTAGAGTATGAAAATGGTAAAGTAACACTTATCATTTCTGAGGAATTAAAAGCTGGTAGGGAAAGTTTACTAGACGATATTAATGAACGTTTCACAGATTATGATAATGATGGATTTATTCATTTACACGTTGCAGCACAAAAAGGTAATGTTGAGCTTGGCAGGCATTTACTAGAATGTGGTGCAAATATTGAGATTAAATCAAAAACAAAAGTAGGTGGTGACACTGCACTTCATTTAGCTGCCAAGAGTGGTCATAAAGATTTTGTGAAGCTTTTACTTGATAATGACGCAAATGTTAATTCAGTAAGCAGTACAGGCAGCAGAGTAACTCCTTTACATGAAGCAGCATATAGTGGACATTCAGATGTTGCAGAATTGCTAATAGAGCGTGGCGCAACAGTTGATGCTAAAGAACGATATAATCTTACTCCTTTGATGTATGCTTCTGCAGAAGGTAATTCGGCAATGGTGGAATTACTTTTAAAAAAAAAGGCAGATCTTTATTTACAACATCATAATGGTGAAACTGCATTGCACTTAGCTGCTGATAATGGTCATTCTGATGTAGTTGCCATTTTGATAGGTGCAGCAAAAGATAAAAAAAAGTATGTTAATATGCAAAGCAACAGTATTGGTACTGCGTTGCATGTTATAGCTTATAATCGAGAAATAAATGAAGAGCATAAAAAATCTGCAAAATTGATAATAGACAATGGTACAAGCCCGTATTTAGAAAACGATCCAATTATTAATAAACCATCAGATACTCTTTTGAAAGGAAGCTCTTTAGATATGGCAAAAAAGCGAGGAAATAAGGGATTTTTGGAATTTATGTCATCTTTAGGCTATTCAGCAACCGTACCAAGCAATTCAAAGAATGATCCACAAAACACAAAAAAGTATGTCGTAGCTGCTTCTGCGCTTGCAATAACTGTTATTGCCTTAGGAGCAGCTGTTGCAGTTTACTTGGAAATGTTAGCAATAGGAATAGCAGTTGCAGTTTGTTGTCTTATTGCAGCTACAATTACGTACTGCTATAGGCCTAAAAGCTTAGTTGAGGATAATCAGGTCAAAAAGGTTATGCAGACAGAAGAATGTCAGTCTAAGTAATAAATATAGTAGTCTATCATTTAATAATTTATTATAATTATATTGATTGTTAATAGATAAAAACTTGGTAGACTACGAAAAAATATTCTTAAATAAAATCAAAGATATAAAAGAAGAAGGGCGCTATCGTGAATTTACGCATTTTGCGTCATTACCTGGCAAACTTCCCTATATTATGGATTATGAAAGAAATAGAGAGGTTATTGTCTGGTGCAGTAATAATTATCTGGGAATGTCACAAAACGATAGTGTCATTGCTGCTATTCAAAATTCATCTGTTGGTGCTGGAGGAACAAGAAATATATCAGGTACAACAAAGGAAGTTGTTGAGCTCGAGAAGTCTTTGGCTGACTTGCATCAAAAAGAAGCTGCTTTAACTTTTGCTTGTGGCTATCTTGCCAACCAAACTACACTTAGTACTTTATCGTCTGTTATTCCGGGCGTGGTAATTTTTTCAGATGAGAAAAACCATTCTTCAATGATAGAAGGTATAAAATCAGGAAAAAGACCGAAGCACATATTTAGGCATAATGATGTTGATCACTTAGAGCAGTTGCTAAAGTCTATAGATATAAAAACGCCGAAAATAATAGCACTTGAATCTGTATACTCAATGGATGGTGATGTAGCACCGCTTGAAGCGATATGTGATCTAGCAGATCAGTATAATGCAATCACCTATTTGGATGAGGTACACGCAGTTGGCATGTATGGACCGCGCGGTGGCGGAATTGCAGAAAGAGAAGGTTTGATGGATAGAATAACTGTTATTCAGGGTACATTATCAAAGGCTTTTGGAGTGATGGGTGGATATATAGCGTCTTCAAAGAGCTTGGTGGATGTAATAAGAAGTTCAGCCCCAGGATTTATTTTTACTACTGCTATGTCGCCCGTTTTAGCAGCAGCAGCAAAGGCAAGCGTTGAGCATCTAAAATCAAGCAACATTGAAAGAGAAAAGCAGAAGCAGGTGGTTGAGAAAGTAAAAGACTCACTGAGAAATGCAGGAGTGAATTTTATGCAAACAGAAACTCATATAATTCCAATCATAATTGGCGATCCTGAGTTGTCCAAAAAAGCATCAAAATTGTTATTTGATGAGTATGGAATATATGTACAACATATAAATTACCCAACAGTTTCAAAGGGGACTGAGCGCTTCCGTATTACTCCTACGCCTTACCATACAAATGAAATGATAGAGCATTTAACAAAATCTCTTGTAAAAGTTTTTGAGAAATTATCTGTTTGTGTCTGTTGTTGAGTTTAAAGTTGCCAAGAATAAGGTATCTATTTAAAAGCATGGTTAATGTACAAAATCAGTGCTTTATTTCTTGTCATGAAAGTAGCTAACACTGGGATCCAACTAAGTTACTTTACAACATTTTTTGTGCAAAAGGACTAGATGCCATTGTCACACACTGACTATTTGTTCCTATAGTTGTCTTTTCTCGTCTATCTTATTTTGCTACCCTGCTGCAATGAGGGGTAGGTAAGACCATTTATTATTTTCACTACGTGACTTTTGCTCTTTTGAATGAACTTTAGTTTATATCTCCAGCAATGACAAGCGCGTTATCTTCCCTTAATCTCCCACCGCTTTCTTGCAGAAAAAGCCTACCGAGTGAAGTTTTATATTTATTAATTCCAGAGTAAATTATTCCATTGTATCTTCCGGCAGCAAGATATGCAAAACCTAGTACCGTTGAGCCAAGGGAGCGTAGATTATTATTGTCAAGTGGTAATTTATTTAACAAATTACCACTTATGTCTATTATTCCCCCTTCACGAGCTTTCATCCGCATTTTTACATGGCGAGATTTGAAATCTTCAAGAAAAGCTCCTTTCTTTTCCTCTGCCCAGAAAGTTTCTCTAAGCGCTGGAGCATCAATCACAGCTGCTACAACTCTGTTTTTATGAATGAGACAAACTGATACTGCAAAATAAACCATACAACTAAAAAGGTTTTCCTTGCCTTCTATAGGCATAATAAACCAAGTATAACCGCCGTCTTTTAGATCTTGGCCCACATCGTCTTCAAAAATAAAGTCATAGTTCTGGTTGTAGTTTTTCAAGCAATCGTATATAAGTTGCTTGGATTTTGAATAAGTTTTATTGATAAAGTCTGCTGACTTAACGCTTGAAATTTGCAATTCATTAAAATCACGTATAAGCTGCTTGGAGGCACTGCGTACAGAATCAAGCATCACATTGATTCGTGGTGATGAAATTGCCATTTACTCTTTCACTCTTTCGTAATAGCTGTTATCAGGAGTATGTACTACAATTTTATCACCTTCTTTTATAAATTGAGGCACGTTAACGCGTATTCCGTTTTCCAAAATTGCAGGCTTATAAGAAGCAGTAACAGTCTGCCCTTTGATAACAGACTCTGTTTCTTTTACAGTTAGTGTAACGTGATCAGGCACATGTGCAGAAATTATTTTATCTTGATAAGTTACTACTTTAATTTTCATATTATCTTGCAAATAAGACTTCTTTTCTCCTAATAAGTCTAAATTTATAACAATCTGCTCGTAATTACTTGGATGCATAAGATTTACGATATTCCCTTCAGTAAAGAGATAAACATATTCCTCTTCATCTAAAATTGCCCTTCTGATTGTTGCATCAGAGCGGAATCTTTCATAGTGCTTTGCTCCAGTTTTGATATTTTTCATTTCAGCTTGTATGTAAGCACCACCTTTACCAGGTTGAGTATGCATAATACTTACAACCAAAAACAATCCACCGTTATGTTCTAGTACCTGACCTGGCCTGATATCATTAGCCCTTTCTGCCATAATTACACTTTTAATTTGGTCTGATTATTATAAATAACTTTATACAAATATCAAAATTTTTATCGGCCAATGAATTCTGGCATGTTGATTACTATATACCTTTCCTTCATGTTGATGTATGGAAATACTTCTTTAGTAAAAGATAACATAATGTTTTTTTTTGTGCTGATAACCAAAATTTCTAATATATCCCCTGAGCCGAAATTATTCACAGACTTCACATAGCCATATAATTCATTACTCTCTAGTCTTACTTCCATATTCACAAGATCATCTTGGTAAAATTCATCCTCATCATTTAACTGTGGTAGCTTATCTCTTTCTATATATAACTTTTTATTTCTTAAAAGCTCTGCTTCATTACGGGAATTCACACCGCTAATTGTTGCTATTACTAAATTATTACTGACAACAGACACCAAGCTTATTTTATAATTTTCACTTCCGATTATTAGTTCACCATATAGGAAAATATTTTCGGGCTTTTCAGTAAAGGTTTTTATTTTGACAGCTCCTTTGATTCCATGAGGAGAAGTAATTATTCCGAGGCATATATTCATATTAATATGATAGTTGAAATCAGCTTTTTGTCCATAGAATTGACAATTTACTGAATTAACATACAATTAATATTGTAATAATTATAGCGGGTAATGTGTGAGTTCTATCAGCAATCAAGAAAAGCAAAGTATTATAAGTAGCTTAGAAAAAATCAACTGCAAGCTAAAAGGTGAATCTATAAAACTTGATGATACAAAGGAATCTATAATAGTAGCACGTCGTAAATCTGTTGTTGAAGGGGTATTAGAACATCTACGCAACCCTTCTACTACTAACTGTAATGTTATGATCGATGCAGAAACTGGGTTTGGCAAGACTTACGATATTGGAATGTGGAGCCATGTACTAGCCCAAGCAGGGTTTCATCATCTGGTTGCAGTACCAAACAGTGATCTAGTAAACCAAGCTAAAAAAATGATGAGTAGTGCATTTACTGTAAACATTAGGACACCTAAAGCTGCTGAGGAAATTAAAAATGCACTGAAGGCAACTAAACCTACAACAATTATAGTGACACATGACCTGTTATTACAGCAAGAAAATGATCGGAAATTAAAAGACCAAAATACCAAGTTGTGGATTAGTGTTGATGAAGCAGACAGTATTAATAAGCAGCAGGATTTTGAGAACATGTGCAAGCTTGATGAGAAATATCCTACGACTTACCTCACTGCAACACCAAAGAGAAGGATTTTAAATAGATGCGGAAAAGTTATCAGCCCGACAAGATTGAGTAGACGTTGTATTGCAAACGCCATCGAAACAGCAAGTGTTATTGCAAAAACCAATAGGAGAACAAATTTCACTCTAGCATTTGTAGTGAATATTGCTGTTACTATAATACCTATGATTACATTATTTCCTGTTATAAATAGTAATGTTGCTGCTGTAATTGGTCTAACTTCAGATTATTGGCTGTATTCTGCTTTGATTGGAAACTTATATTATACAATTTCTATGTTTATATTTGGTATAGTAATGTTGCCAATTTGGTGGGTACTAACTAAAGCAACTGGTGTAGAGTCAAAAGAACTGCTTTCTAGATTTCTTGCTAACGTGCGTAGCTTATTTACTAGAGAAAAATCGAGCCCAGCTCATGAATATGTTGAAGAGAGCGAAGAAGTTTTTAATTACAATAAGCTTGTTGATACCGATGATTTATTAACTTCTATAAGATGGAATGTGCAAAGCCCAATTGGAGAAAGTGCTCTGCTTTTAGCTGATGATGTAAATAGTATAGTTAATCTTAACTTTGCGTTGCAGGGTAGAGATAATTTAGTATATGAAGGTAGTACACGTTATGAAGTGTATAATAAATTTCAGCCTGAAGGGATGTCTTATCAAGACTATAGGCTCAAGTTACGCGAAGCGAACTTTATAAGCTGCGTTAAAAAGCAACATCCTAGTCTGACAGAAGAGCAGATATCTGAATTAAAAGAAAAGGTGGATTTCAGTAGTACTGCTGAATATCTAAAATATAGAGTAATGCATTCAATGATCGATCTTACTCTCTCATATTTAATGAAGTGTGATAATATTACTTTAGATAAAAAAAGAAGAGAAGGTTTGAGTGAATTGATAGAAGATGTTAAAAAGAATGTTAGCACCACTAATGATAACAATATTATAAGCTACCTAGAGAGAAAAGGCTTTAGTGAGCAATTTGCTAGAGATGAGCTCTTACTGCAAATAAAGACAGTAATTGAAGCACTGAGTAAAAGTGATAATGAGCAATGCAGCTTAATAGTTGATAATTGGCGCTTAAGCAAAGAGCTCCATGACCTCATGGAAAGAGAGGAAGGTATACTACATAGTCTCATTGATTTCTGCAAACAAAATAAATGTATCTTTGCAGGAATTGGGAAAAATGATCTTGGTATTGGAGAAAATAGACCCTTTTCAGCGATAATACGTAATCAAATAGGTAAATATCGAACTATTTATTGTGATTATGAAAAAAGAGATTTTGATTCATTGGCTAAATATGCGTTGACAACGGTTATAGATGGATCGAAAGGTCGTGGATTTGATAGTGAATATAATCATGTTGCATCAATATTTGCAGATTCGGTTAGTCAGTTCAATAATCCATCTGAAGCCCTACAGAATCTTGGAAGAAATAGAGAGCGTAATGAGAGCAGACAATCATGGTTTTTCGCTGCTGCAGGTGAAGAAGTTGAGCTATTTGTGAATAAGATCTTAGCAAATTTTAAAAAGGAACCACAGAAATTTTGTCAGAAAGTTTTGTTTCCAGCTACTAATAAATACAATAAGTTGCTAAAAAATAGAATGGGAGAAGAACTTGGAAGAAAAATAGAAATCTATATTAGTAAAAATATTGATGCATTAGGAAATATTGATGATTCAGCTCTGAAGAAGTTTTCTAGTGATTTGATAAAAGAAACGTATGAAAAAGTTCATGATATAAATGATTTTGATGTCAAAAAGACAGAACAAGATTTACATAGGATTTTAAAAAGTACAGAGGCATACCTTCGTTCATATGAGAACAGAATTAAAAACAACGGTAAATTATCTTGCACACGCTCAGCTTTATTTTCTGTGGGGAGTGCTATAACAAAGGTAATGTATTATCTTTGGGCAGGGTTTGACTATTTAGTCTTTTTGGCTAAAGCGTACAATATAGATAAATCTGGAGATACCAGTGCAAGAGCGTATGTACACATAATCAGAAACTGTCACTGTGAAAGTAGTGTGAAGGCGCAAAATGTATTGGTTCATGCATTAGAAATTGCCAAAGAACATGACAGCAGTTTCAAAAGAAATAGTTTGTACGAAGGCAATGAGGATAGATGTAAAGAAAAAATCATCTCATATTTTCAATCCAAGCAATATATACGTGCATTAGATAGAACAATTGCTCAAATTGAAAATGAACACTTAGCAGCAATTTTGAAAGCTGTAGGCTACAGAGGTGATACTGATAAAATGGCACAAGAAATTAAAGATTTTTTATCTGATTTAAAGAAATTAGACTGTGTGAAATTTAGAGAAAAGTATTATCAAGGAGATTTATATCAAGAAAGCAAATTATGCAAGATCAATGATCGAATTAGTATGGTAATTAATGAAGTTGTAAGGTGCCATAAGTGGCGTCATGGAATAGAGAACTTGGAGCTCAAATTAAAAAATGGCCATAATATTTTTGACGTAAGAGTCAATAATGATTTTTCTAAGTTACGTGAGAAAAACTTTAACAAACGCTCTAAAGAAAGGACATATCTAGGTAGAGCTATGTTACTTATTGGGTTTATAATTTCAATGGAGCTTATAGGTAGAATATCATCAGGTCAGACCATGCAATTGCCTTTACTTTGCGGTTTTATAGTATTTGGACCACTGGCACTCTTGTGTGGTGCATTGTTATATGAAATAACGACCTATTTAGTGAGAGGAGCATTTTTTATTTTTGGAGTGCCAATTCTTTTAGGAGAACTGTCTAAATGTGTTTTGAGAAACGGCTCAATGAAAAGTTTGTTAGATATGACATTATCGCTTGGTAACTCGGCTTTTCTCAATATTCCGAAAGACATCGTGCAATCGTTTATATTTGAGGATATAACAAAATTTGACTCACTAAGTGATATAAATGAGCTTACACTGATAAGAGAACAGGAAAAGGCAAAGTGTACAAATGAAGTAGCTGATAAAGTTGTATCTACTGCTTTATCTGCAATTTTGATACAGCCAACAACTAGTGAGCAGGAAGGTTTAGTTTTTAACTAGAACTTTTCAGATAAATACTGAGTGAGGATTTCAATGCCTTCATCAATCTCTTTTTCAGTGATAATGAGTGGAGGCAAGATTCTTACAACGTTATCTGATGTTACTCCAACAGTGAGTAAACCACGGTGACTTAGCTCTTCTGCAAATTTTTGGTTATTCATTTTTACTTTTATTCCTAGCATCAACCCTTTTCCTCTCACTTCTTCTATCATTGGAAACTTGCTTGCTAAGTCCTCTAGTTTGTTTTTTAAAGACTTACCTCTAACTTCAACATTTTCTAAGAAGCCAGGGCCGAGCAATTCATCCAATACAGCATTACCTACTGAAGTTGCAAGTGGATTACCACCAAAAGTAGAACCATGCATACCGACCGCCATGTACTTAGCAACCTTTTCAGTTGCAAGACAAGCCCCCAGAGGGAAACCTCCTCCTATTCCTTTTGCAAGAGCACATATGTCAGGCTTAATTCCTATGTGTTCAGATGCAAATAACTTTCCTGTCCTGCCAGCACCGCACTGAACGCAATCAAAAAATAGCAGTATGTCGTTTTCGTTACATAGTTCTCTTAGCTCTTTCATGAAGACTTCACTCATTACTTTAATACCACCTTGTCCCTGTATTGGTTCTATTAATATAACACCTATGCCATTAGAAATTGCTTTCTTTACACTCTCAATATTGGGCTCTATGTTATCACACCAGTCAATATAAGGATTCAGTAATTCAGAAAATTTCTGTCTATCGTTTGTTGCACAAGTTAAAAATGTCCTTCCATGAAATGCACCATGAAATGTTAGAATTCTATAGCGATTTTTATTACCTTTTCCATTTTGATAGGCCCTAGCGATTTTAAGTCCACATTCCACTGCTTCTGATCCAGAATTTGCAAAAAATACAGTATTAGCAAAGCTGTTGTTTATTAAATTTTCTGCAAATTTGTTGGCAGTAGATATATTATAGGTATTTGATATATGCCATAGTTTTTCTCCTTGTAATTTTAGGACATCAGTTAATCGTGGGTTGGCATGACCTAAACTGCTAACAGCTATTCCAGAGTGAAAATCTATATAGCGCTTATTATCGATATCATACAAGTAAATACCTTTGCCATAAGAAAAATTTATGTTAATAGGAGAATAAACTGGCAAGATAGGAGAAATTGTCATAAAAGTATGATATGCTAATTTTTTATTAATACCATAAAAGACGTTATTTCACAATGAGAAGAATATGTATAAATTAAGTAAATTAATTTTTACTACACTAAAAACAAATAGATATACAAAAATTATCTCGCTATTCTTATTAATTTTTGTGGTTTTATTGGGCACAATATACCGCAGTTATTCATTAAAGAATAATTTTCTTTCTTTTTACCGTAATTCAAATGCAAACTTAAAAGATCTATTGGAAAATAGTATAATAAAAAAATATCATTATTTACTAATAGAAAAACATCATATTAAATATAACAGTTTTGATTACATAAACCAGTTGGTAAAATTGCGTGCTGAATTGTTACAATCAGTAAGCAAAGTAAGAAATTTTAGCTTAATACTGTATGATCAAAATGCCAGAGTAATTTTCAGTAATTTTAATACTCAAGGTCATGACTATGAGCAGTTGCTTACAAATGATGAAATTGATAAATTGCTAAGCAATCAAGAAATATTTTACGCTACAGGAAATACATTAACTTCTACTTTCCCTATATTTCATGAAGATGACATTAAGCCTTCATTTTTTTTGAAGATCATTCAAAGCTATAATGACTCTTATATTATGGTATATAGTCTATTTTCAATATTAATGGGCTTATTACTGGTTATCTTAATACTAATAATGCTTTATTTGCACTTTTCCAATACCCAAATGCTAGCCAAGCAGCATAAAACTAATATTGAATTACAAAGGGTTAAAGAGGCATTAGAGCAAGAAAATGCAAATAAGATAAAATTTTTTGCAAGTGTTACACATGAGTTGCGTACACCTCTTAATGCTATTATTGGATTTGCAAAGTTGATCAAAAATGAAACTTTAGGTTCTGTAGATCACTCTAAATACAAGGAATACGTAGACGATATATATAATGCTGGTACACATTTACTTGCTTTGATTAATGATGTGCTCGATTTTTCTAAAGCTGAATCAAGTAGTTTAACAGTAGAGAAAGTGAAGTTTAATCTGAATAAGATAATAGATTCGTGCTTAAAAATGTTATCACCTAAACTAAAAGAAACAGGGATTAGTTTAAAGAAAGAGATATCTGATAAACAATTATTAGTTATCGCCGATCCCAAAAGAATGAAGCAAGTTATAATAAATTTGTTATCAAATGCAATCAAGTTCACTCCTCAAGGTGGTTTAATAAGAATGATTATTAAAGAGAATATAGAAAAAAATTTATTAACTATTGAGTTTCATGATAATGGAATAGGGATAATGCAGCAGGACATATATAAAGTTATGTCCGTTTTTGGCCAAGCAGATTCGGGATATAGAAACGAAGGCACAGGTATCGGATTACCTCTAAGCAAGAAATTAGTAGAGTTAATGGGTGGGACTTTCAACATTCAAAGTGAAGCAAAACTTGGTACTACGATAACATTGAGCTTCTTTTATGAAGAGCAAACATGTGAAAAGTTGATTGATTTTTAGTAAAATATATTTGATATTGCACTTTTATATCTAGTACATTCCTAAGTCATACTGACGTGATACCTCTTGGCTAATAATAAGTAGCGGAATGTAAGTAAATTAAACTTTTTTAGCTATACTTCCTGAAAACACTTTATAATTCTTGAGCATAAAGAAAATTCCTTTAATAATGAAGCATGCTAATCAGGAACTTAATAAAACAAGCAACTCAAGTAGGAAATAGTGAAAACGTAATACAATATGTCAAATATCTCTATCAATTTGAGAAGTTTAGAAATACATTAAACCTCACTTTGTCAATAATAAAGCAAACTAGACTCTCGTTTGAAATATATCAAGAAGGATTAGTGGATATGGAAGAGGGAGTGTGTAAGACAATTCGTTCTTCTGGTTTAAATAAGTATGTTATTGTGCTAAGAAGGTCAAATCCTTACATCATAGTACATGAACTTTCACATATGGTTGAAAATGAACTGAACTTAAGCTTAGAGCAAGAATTTCTCTATAAAGTTTATCAGGATATTGAGCAGAACTTAAAGCAGTCAAATATTCTGGTACAAAAAATTATTGGTCAAATTATATTTAAGGAGATACAAGTTTACCAAACTCCAAAATCACGTGCGTCTGAGTTATTCGCACGCTATTTTGAGCTGTTTGCTTGGGCTCAGGAAGTTTATCCTAAAGATAAAGAATATCTAATTCGCACTCAAGATTTAAACAGAGTATTTCTTGCTACTAACCAATGGAAAAAGAGCTACCTGGATCTACAAATAATGGAGAGAATAGATAAAGAAGTAAAGGAATATAGCGATAAAACTGCTTTTAAAGATATAAACAAAGTACAAAGCAGTTGGACTAATAAATTTTCTCCTGGAAGCAAAAAAATTGGTTCTATATTTGAAGATGATAATTAGCTCAGCAGAACAAAGTTCACTTCTTCAACATTTCAAGTTATAGTTCTCGCAATTTAAAGAGTTCAAATATATATGAAAACCATTTTAGCGATTGAAACAAGTTGCGATGAAACTGCAGTTGCGATTGTAAATAGTGATAAGCAAGTGCTTGCTAACGAAATTCTTTCTCAGGTAGAGCACAAAAAGTGCGGTGGAGTGATTCCTGAAATAGCATCACGTGCTCATATGAAGCATTTAAGTGGTTTAATAAAAAGTGCTATGGAAAAATCTAACCTTAACTTTTGTGATCTAGATGCAATTGCAGCAACATCAGGACCAGGACTCATAGGTGGATTAATAATTGGTACAATGATGGCTAAAGCAATTGCACACGTAACACAAAAACCGTTTATTGCAGTTAATCACTTAGAAGCACATGCGTTAGTTGTTAGGCTACTATATGAGGTTGAATTTCCGTTTTTAGTCCTGCTGATATCAGGTGGTCACTGCCAATTTTTAATTGCACAGGATGTAGGTAAATACATCAAACTTGGAGAAACGCTTGATGACTCATTAGGAGAAGCATTTGACAAAGTCGCTAAAACGCTGGGTCTAAGCTATCCGGGAGGTCCATTAATTGAAGAGTTAGCTAAAAAAGGTGATGGTATGAGATTTAAGCTGCCAAGAGCAATGATAAAACGTTCTGGATGTGACCTTTCATTTTCTGGAATTAAAACAGCGGTAAAAAACTTAGCACGAGAATTTGTAATGAGTGAACAGGATGTGTGTGATATGTGTGCTTCGTTTCAAGAGTGTATTAGCGACATATTACTCGATAGAGTCAGAAATGCTATTGGTATCGCTGTATCTTTAAATATTAAAATCAATGATTTTGTAATTACTGGTGGAGTTGCAGCAAATAATTTCCTGAAAGAGAGATTAAAAAAGCACATAGACTTGAACGTGCTTTCTCCTCCAAGCAATTTATGTACAGACAATGCAGTGATGGTTGGATGGACAGGAATTGAAAGGTTACAGAGAAGCTATGTAGACTCTCTTGACTTTGCACCAAGGCCAAAGTGGGAATTAGAAAAATATTACTAGCACAAAAAATTATCTACTATATAATGCGGCCGCTGGTGAATTTTTGTAGGCTTAAAAATTACAGTGGTATCTACTAAAGCCTTACCGGCATTATTATTTATGAGGTACAGTATGTTCAAAAATAAATTTGACACAGTTATTAGTGTTTTCAAAGCTAAATCTAGTACAAGCGCAAAGACACTCAGTTCAGGTTTATTTGTTGCGGGAAACGTTGTTATGGCCAGAGCAATTAGTGAGATAGACCTCTCTTCATTACAAGGCAATTCAGAAGATAAAGTCAATAAGCAAGACCTAATAATCATATATGATTATATTAATAAAGTAACTCAAGAAGAAAACTATAATATATGTACTAATAATCTTGATTGTATAAAAAGCAGGATTTTAGCAGAAAATATAAGTGATTCATTAGCTGAAAAATTTCGTCAAGATGGATGGAATATAATAAGTAATGATGGTTCTTCGCTATTAACAGTGGCTATTGAAAGAATTAGGAAAGAACAAAAGAAAAATAGGAATTATGATATTCATGTTGAAATAGCTGTATCTCTAATTCTTAGTATGGGCAGAGAATTGATTATAAAATTGGAGAATTTTGCAGATAGTAATGATAAAACACTTCTACATTATTTAGCTGAGTCGGGTAAAGAAGATATTTTATGTTTTGTGATAGAAAATTCTAATTTTGACATTAAAGAAGCAGTAAGGAATAAAGATAGAGATGGTAAAACACCACTACACTATGCGGCTAAATCTGGCAATAAAGAATGCTTGAAAATTCTCATAGAAAATGAAGCAGATTTTAGTTGCACTACCAATAATAAAACCGAGTTACACTATGCTGCCAGAAGCGGAAGTCCTAACCTCCTAGAATATTTAAAAGAAATATTGACAGCAAAAGGAATTTTTGATAGGGAGAAAATTAAAACAGATAAATATGGAAATAACGCATTACACTATGCTGTGCAATCTGGAAATGCTGAGTGCATAAAATTCTTCATTGATAATCAAGTACAATTTTTAAAAAATAAATATAATGAGAATCCTTTTCATAAGATTGTAGGTAACTCAGAAACTCAAGAAAATGCCATAAATTTTCTTATAGAGCATCTAAAATTTTTAGGTAGACGAAAAAGTGAAATTAATCAAGAAAATGTAGATGGTAACACCCCATTGCATATAGCTGCAAAACATGGAAATAACCAGCTAATGAAATTGTTTACTCAATCAGGTGCAAAAATTGTTCAGAATAAACAAGGTAACACCCCCTTACATATTGCTATTATACATGGTAATTCATATTGTATAGACCTATTTTATGAAAATATAGGAAATAGCATACTTCAATCCAAAGGTGATTATGGAAGAGATCTTGTACATTTAGCTGCAATGTACGGGAAGTATGATTGTCTAACATCTTTACTCAAGAAATTTCCTGATTACGATTTAAGCACAGAAACACACAAAGGAAATATGGCCCTACACTTAGCTCTATCGAGTAATACAGAAACAGAACTAAGAAAAAAATGTGTGAGTCTATTAATAGACAGAAGCATGCAAGTAAATAAGAGTAATAATGAAGGAAACACCCCTTTACATTTTGCTGCCCAACTTGATTTATCGTTTTTAAGCATGATAGAAAAAAAGTTGGAAGAGAAGAAATTTGACGTTTATCAAGAGGTTTTGCGTGAGAATAGCAACGGTGACACCGTCTTTCATATGGCAGCACGTGTTGGTAATAAATCATGCCTTGAGCACCTTTTTAAAAAAGAGAGAGTGGGAGAAATATTAAGTAAGAAAAATAAGGATGGACAAACTTTACTACACTTATCTATCCTCAGTGGAAGAGTAGAATGCGTTAAGTATTTGGTAAAAAAAAGCCCAAAGGGTATTTTTTTAGAACAAAATACACAAAAAAAGTTGTTATTTGCAGCTATTTTGAGCGGCAATAAGGAATGTCTTGAATTTGTGTCAAAAGAACTTGTAGGTAAAAAGGTGGCTGCTAGCATCAAAGTGTTATATGATGAAAATGACAATACACCGTTACACATGGCTGCTCTTGCCAACGACATAGAATTCTCTCAGTATGTTATTGAAAGTATTGCTAAGTCAACTATTAGGAACACAGTACCACTTTTTAACACAAACAGTCAAGGGCTTATACCTCTACATTTAGCTGCCATGAGCCTTAATGCTGAGTTAATAGAATATTTTATGAAAGATAATCATTACCCCTATAATAAGAAAATGTTAAATGTTGTATCTAAATCTGGAAGAACAGCATTACACTATCTTGTAATGAGTGATAATGATTTTGAAAAAACTATAAATGAGGATTTTAAGCAAGGTCAATTTTTGAAAAAGTTAGTTTTAGAAAAGCGTAAACAAAATGAGCACTTAAGGGAAAAAGCTATTAAAGCCTTATTCTACCTAACAATCAGCACCGGAGAGAAAACTTTAAATGAAAAGATAAATTTTGATATAAAGGATAATGCAAAAAAAACAGCTTTAGATTATGCTTTTAAACATGGTGACACAAATATCTTGAGGTTATTTTTAGATTTCTTTTATGAAATAAGGGAAAACAAAAAAAGGAAATATGATAAACTTAACATGGAAGATCAAGAAAGAAGCAAAAAGCTTCTAGACTACTATAATCTGGCCATGTCAATATCAAGTGTGATTATTTCTGTTTGCATTAAGTATAATAATGCAGAATCTGAAAAGGAAGAAATTCCTACCTGGATTTCCATTGCATTTTCTTCGATATCATTTTTACTTATCTTATACAACTTAGTGATTGGCCTTCAAAAAGAACCTGTTAAACGTAAGATAGAAAACTATACTGAAAAAATGAACAGAATTGAAGAGGCTACAGGAAAGTTAGCTAAGACAAAAGTAGGGGATCATGATTTGGAGGAATACAACTCAATATTGGAACTATTAATAAAGAATGCAGAAGATATTTCACGATTGGAAAATGAACTTTACAAGTTTACGCATGAAACTAGATTAGAGAGTAAAGACAAACTCAATATTTCTCCTCAGAAAATGAGTAGGGGTGGTAGTGCACTACTATGTTCGAATAAGTCTTTAGAAGGTAGAAAAAGTTCACCTGTTTTGAATGATTTAACAGCAAAACTTAGTCTGTGTTCAAGACGCAACAGTAGAGTACAAAATACAATGGACAAGTTAGATAATCCATCATGTGTAATTACTATAAATGAGAATTCAGAAATTAAACCAAAAGCTCCGAAAAACAAATTCAAGAATGTTGCAACTAAGCTAAAAATAGGCAATATCTTTAGTAAGAAAAAAGAAGATCTTATCGCTTCATCAAGCTTATCAGAAGGTGCTAATCACGAGAATATTACAAAAATGAATGAAGAAAACTGTGGGTTGATAAAACGATTTGGTGATACCAATGGGTATTCAATATTTTCGACTCCTTTTAATCCAAGCAGTTCAACCTCAAGAGAAGAGTGTGGTAACAATCATAGTGCAGCGCGTCATGTGAGTTATGGTAGTGCAAATAATCCTGTGAGTGATAAGGAAGTTAGTAAATCTCCATCTCTAATACTTTCTAACTTTGAGGAGGGGATTACTGTTGACTGTTTTAAATTCGAAAGATATAGACCAAGGGTATATTCAAGTCCATCTTGTGTGAGAAAAAGAGCAATTACAGCTAGATCATTGGAATATGTAATACTTCCTGATCATATAGAAAGAGGAAAATAGATGCAGATTGTAGTCACTGACTCTGATAGCATCAACTTTCAGAGGAGTGATAGTAAGAACTGTCATTGAGTAGTAGATAAGAAAAACGTAGAACAATTGGCAAGGCTATCGTATAAGGTTATAGTAGAGAAGAAATTAGATAGCCTTGCTAAATTTCCATGAAAAAGTTTATATTCGCATATCATTAATATTTTATTACATTAATGATATGGTAAGGCAATAACTGTTAATACTTTTGAAATAAAAACTATATATGGTACATATAATTAAATAAAAGGAAGATTGTGGAAATCACTCCGTCAATAAAAAAGGAATTAAAGCAAAGTATACTATATACTTGTCTAGAGAAGTGCAAGAGTGCGTTTTGGTTCATTTTCTGGTTTAGCTCAGGGATTAATGCGTTAATGTTATTTTTGCCACTTTATACCTCTCAGGTACTTGATCGAGTGATATCGAGCGAGAGTGTGTCAACACTAGTTATGCTGACGATTATTACTTTATCTGCGTTTGCATGTTCTGCAATGCTTGAAACTTGTCGATATTTAGCTATGGCTAAAATTGGTGATTGGATTGATAAAACTGCAACACCAGATCTAATAGTAAGGTCAATCAGGTTAACATCAGTACAAAGCTCAACTTCAAGTGGTGAAGCAATACGAGATCTTGGAGTAATAAAAAATTTCATTACAGGAAATGGTATATTTTCACTGTTCGATACTCCATGGTCGCTAATTTACCTTGTTGTGATCTTTATGATACATACCTCTACAGGGTTTATAGCTATTGCCGGGATCATTATATTAGTTTCAATGGCAGTATGGAATGAACTTGCCACTAAGCGTATATTGCGAGAAACCAATGAAGAAACTATACGCAATATTAATGCTATAGATGTTGCAACAAGAAACGCAGAGGTGGTTGAAGCTATGGGCATGTCAGAATTTATAGTTTCTGATTGGTGTAAACGGAATGATCAAAATCGTGCAATGCAAGTTACAGCGCAGAATCGTTCTAATGTAATTACTGGAATTACTAAATTTTTACGTTCAACTCTCCAAATTTCAGTAATTGGAACAGGTGCATTACTTGCAATCACAGCTCACAAAACTGCCGGTAGCATTATTGCTGCCTCGATTTTGATGGGTAGAGTATTGGCTCCATTTGATGCAGCAGTTCATACTTGGAAATTTTTAAATCAAGCCAAGATGTCATATGGCAGGCTGCAAAGACTTATCCTAACATCCCCAAAAAGAGAGCAAACTATGGCTCTACCAGAGCCTGAAGGGAAGTTGGAATTTGATAGGGTATTTTTTACTCCTTATGGGAGCAATAAGCCAACAGTAAAAGGAATCTCATTTGTAATAGAACCAGGGGATGTTGTTGGTGTTATTGGTGCAAGTGCTTCTGGTAAGTCGACCATTGCAAAACTAACCGTTGGTGTTTGGAAACCCATATCAGGTGTAGTCAGACTAGATGGCGCTGATGTATATACTTGGAATCGAGAGAACTTTGGTAATTATGTTGGTTACTTACCTCAAGATATTGAGTTATTTAACACGAGCGTTAAAGCTAATATTGCCCGCATGAGACCAGATCCAAATCCTGAAGAAATAATCAAAGCAGCAAAAATTGCAGGAATACATGAATTAATACTGAGCTTACCAAATGGGTATGATACAACAATAGGAGGACCTGGAGGAGTAATACTCTCTGGTGGCCAAAAACAGCTTCTTGGACTTGCAAGGGCTTTTTATGGTAATACTAAGCTTTTAGTGCTTGATGAACCGAATGCTAACTTAGACAGTAATGGAGAGGCGCGCTTGATTAATGCAATCAATGTTGCAAGAGAGCAAAATACTACCACTGTTATCATCACTCATAAGCTACAGCTACTATCTGTAGTCAATACAGTGATCGTCATGTCAGATGGGGTTATTTATGCTATGGGACCAAAAGATGAGATTTTGAGTAGATTAGTTGCTCCATCACCAGATGCCACAGAAGATAAACGTTCTTCAGCAAGTGGTTAAGAAAGAGAGAAGTTGTCACACTTCTCTTTCTCTTATAGAGTACTATATGCACAGTTTATAAAATCTTAAGCAATTGTTATTCGAAAAATCCAATAATGATTAGCCACGGAACCTATTTGCTAATTCTCTCACATTAACCTTAGACATTTCTGATGTAGGCTCTTGTGTATATGAGACATCAGATTTAACGCCTTTTTTGTCATGACCTTTAGTAATAGAACATACTACAGTATCAGCCTTTACATGCTTAACACTTGGATCTGATTGAAACCCATGCTTTCTTTCCATTTGTGCTTCAAGCTTACTGCTATCATGTGTAACCCTACACCTTTCTAGATTACGGTCACGTTTGTCAGGAGCTACATATCCATCTATATCACTACATAAGAACGGGCGCACTTTGAACCTGTCTGAACTAACACCATTTTCAACACTTGCAGAATTATGAGCTTTTCTATTATTGCGCATTTTATCTACAGCTTCCTTTATTTTTTCTTTTGATGGTTTTGGCAGCAGTGCTGGCTTATATGCACATGCTGGTAGTTCTGGAAATGAGTCCTCCTGAAACAGCAAATGACTTTGGTTTCTCTTACTATCTGATTCTTCAATATTCTTTATTGGTGTCTTGAAAGAGTTTTCATTTTTCTTTCTTAGATCTAACTCATTTAATCCGCTTCCAACATTATTTTTTCTTGTTGTAGTGTGAATAACACCTGGAAGTTTCACTTCATACTTAAATTTTTTACCAATGGTATCTATTGACTCATTAGATGAGGAATCTATTTGAAACCTATCGTTTGAAAATTTTGATTTTGTAGCATCAAAAGATATACTACGTTTTTCTATCTTTTTATCAGTCATATTTTACCTCTAAACCTATTAACTAACAAAAGTATAAACTAAGAGGTATTAATTTTATGCTAATAAGGCTACAGAAGCATCACTGTAGGGTTTTCTATATAGTACTTAAAGGCATTTAAAAATTTTGCTCCGAGTGCTCCATCAACTGCTCTGTGGTCAACAGAGAGAGTAACTGTCATTACCTCTGCTATCTCTATTTTTTCACTTATGACAACTGGTTGTTTTTTAGATGCGCCGACAGCCATAATGCAAGACTGTGGTGGATTGATTATAGCACTGAAAGTTTTTATACCAAACATGCCTAAATTAGAAATGGTAAACCCTCCTCCTTGAAATTCTTCAGGCCTTAATTTTCCAGATCGTGCTCTATTTACTAAATCTTTCACTTCTTTTGATATAGATAAAACACTTTTTTCATCAGCATTTTTTACTATAGGAGTAATAAGTCCATCCTCAAGCGCTACAGCAATTGAGATATCTATATTTGAATATTTTACTATCTTAGTATCTATCCACGATGAGTTTATGTCAGGAAATTTTTTCATGCTGAAAGCCACAGCTTTTATAATTAAGTCATTAATTGTTACTTTATTGTTCTCATTTGCTGAATTAACCTCATTTTTGAGCGATATTAGCTTATCAACGTGGCAGTCTACAGTTAAATAAAAGTGTGGAATATTTTGCTTAGATTCAACTAGGCGCTGCGCTATCACTTGGCGCATATTACTTACTTCAACTGTTGTATTTTCCTCAAATCTCTCATAGCTTTTAGTTTGATCTAAAAATTCTAATACATCAGCTTTGATGATACGACCATATGGACCTGTACCTTTTAATCGCTTTATATCAACACCTTCATTTTGAGCTATTTTTTTAGCTAAGGGGCTTACTTTTATTCTATTTTCTGTTGCTCTATCCTCTTTTTTAGATCCCAGTGTCACGCACTGGGATGACATTGAAGAGCTAGATGAAATCGAAGGGTTGGATGATACTGAAAAATCGGCTTCAACCTCCTTCTCAACCTTGGTATTGATGGCAGAAGCTAAATCAAGTGCGCTTTTATCTTCCCCTTCCTCTAACATTAGAGCTATCAGTTGATTTACAGGCACGCCACTTGTTCCTTCCGACACTAAAATTTTTGCCAAAACTCCTTCATCGACAGATTCAAACTCCATTATGGCTTTATCAGTCTCAATTTCAGCGATTACATCACCTATTTCAACTTTATCTTGTTCTTTTTTACACCACTTTACAATTTTCCCTCCAGTTTTACTCATTGTTGGGGAAAGAGCGGGCATCAATATTTCTATAGGCATTTATTCTGCATTAAAAGATCTATTTAATTTTTAATTTACTCTTTACCCTATGTCAATCTAATCGTAAATTATGATACTTATATCATCCTAGTACGTGATGCTGGAATCTTGGTTGACTACTGTTATCCTACTATTTCTATTGCTTAGTCCTAGACAGAGTACAAATAGTAAGATCATCATGAAAATAGACGAATCTGTTATAATGGAAATAGAAAAATGTAGTGCTTACTATCCTCTCACAAACATATAGCTTGGGTACAGAAAAAATTTATATGAGGAGCTGGTTAAATTGATAAAAGATCAGAATTAATAGTAGTTTCCGAATCTTCTGTAGCAGGCTCTTCATGTGAAGCAGAGGACAGACTAACTTCTTTATCATCTGTTCTCTGTATAGAACTACCACAAAAACTCCTTAACATCTCTTCAGCAGATGAATTTAAAATCTGTATAATAGACTTTTCACTTTGTTCTTTCAGCGATTGATCCATTCTAGAAATCAACTCGGAAAATTCACTACCTTCTTTTCTAGCTTCACTTTCTATCTTATTTTTTATGCTTTCTATATTACTTTGGTTAATTTCTTCTTTCGTTATGTTAAATGAATTAGCAATACCTTGATACTTAATCTCACAATCGCCACAGCCAACTATGCAAAGAGCAATAGAATCGGATATTTCACCTGCAGCCGAATTATGGATAGTGTAAGCTAAGCAATTGTCATGATATTTAATGCCAAGCTGTTGCTCTATCAATTCAGAAATTTCATTTTTTAAAGACATAAAGTACCTCCTTCTTACATTACTGTACTTTCTGATTAAAGTACAACAGCTGCTCCTAAATAGCAATCCATATATGGTTTACTTTAATAAATTATTAAAGTAAGAAGCTTTTACATCCTAAAACATAACTGAGATAAGCCAATGTAAAAAAATTTTTAAACGAGAATTATTGTATATATATTACTTATTTGGTAAAATTATTTTGGCAAAATAGCATATAAAAGTTGAGGCTAATTATGAATATTAAAGAAGGAAAGGATTTACAACAGGAGTTATTAGGAATTGTTTTCAATATACTCATAGAAAGTGAAGATAGCGCCATAGAAGCTATGGAAACAAGAGCAGTAGAGATAATTAAAAAACTAAAGGAACACATTAATGATTATATAGAGTATGGTGGTCAAAAAAAGCCAATTTTAGATTGGGTTATTGTTTGTGATTCTCAGAATAATGTCAGACTAAATAACAAGTCGCTATTAAAATTTGAGAAGGCAATTAAGGATATTGGAGGAAGAGCACCGCTAAATGAAATAAAAAGTACAATAAGGTTATTAGTAGAACAAGCACAGCTAAATCATGTTAGAATTAGAGGTGAGAGAGAAGTACCACTAAACCTCTTTGAGGAAAACATAATAATGAGAGAGCGAAGAAGGGCAAGAGAACAACAAATGCGGCCAAATTTTATTAGAGAAAGAGAAGCGTCATTGAATCTCTTTGGAAACAGGGATGAAAATGTAATAATGAGAGGACAAATGAGGTCACGCTATATTAGGCGTATTAGACGTGAAAGAGAAGTACCACTTAGTTCAAAAATAGGAGAATTAATTGGTGTAGTTTCATCCATAATTGTAGGTGCTTTCATTGGTATAATGGTTGGTATGGTCATTGCTGGTTTATGTATTGAGCTTTGTGTAATCACCACTGCAGAACCGATTCTTCTCATCATGGGTGCTACTGCTGTTATAGGAGCTATTGTAGCAGGAACTGCTCCTGTATTAAAGCTAATAGAGATGTTTAAAGGTCAAGAACCTAATCTTTCTCCTAGTAGCGGTCTGGAAAGCTCTAATACTGAACATACTTATTTAAATAGGCAAAGAGTTATTTAGAAAAAAATTGGAAGAATGTTCAAAAAAGTCCATTTATAAAATACATCGGCTTAACTATGATCTTATAACTTAAGCTAATTAATTAAAAATTTTTGTTTTAGCGGTTAAATAAAGCCAGATCTGATTAGAGAGAGGATCTCCTTACCTCTTCCTTACCTTCATTTTCATTTCTAACAATTTTTTTTCCACTTAATATGTCTCTTATTTCATCTCCTGTTAAAGTTTCAAACTCCAGTAGATTTTCAGCAATGAGCTCCAAGTCTTTCCTACGCTTGGTTAAAATGTCTTTTGCTTTTTCATAGCAAGAAAATACAACTTTCTTTATTTCCTCATCTATAAGTCTTAACGTATCTTCAGAAATTGTCTCAGAATCATGTGTGATTTGTTCACGATTGTGATATATTGGCCCTATTTTGTCACTCATTCCCCATTTTGTCACCATAGCACGTGATAAATCTGATGCTAGTTTTATATCTGAAGATGCGCCGCTTGTGACTTTATCATAGCCAAAAATTAGCTCTTCTGCCACACGTCCACCCATTGCAACAGTTATATCTGCTAGCATCTTTTCTCTTGTGAGGGACACTCTATCTGTTTCTGGTAGTCTCATAACTAAACCGAGTGCTCTACCACGTGGAATAATTGTTGCTTTGTGTATAGGATCAGAAGCAGGCATATTAACTGCAACTACTGCATGACCAGCTTCATGGTAAGCAGTAAGCTTTTTTTCTTCTTCTGTAATGACTAAGGACCTTCTTTCCATGCCCATCATCACTTTATCACGTGCATACTCAAAATCATCCATGGTAACAATTTTCTTATTTCTTCTTGCAGCAATAAGCGCAGACTCATTCACTAAATTTGCTAGATCAGCCCCTGAAAAACCTGGCGTTCCCCTCGCAACTGTTTTTACGTTTACATCTGGTGCTATCGATATTTTCTTTATATGCGTATTTAATATTCTCTCACGCCCATTTATATCAGGTAAAGAAATAGTAATCTGTCGGTCAAAACGACCAGGTCTAAGTAGTGCTGGATCTAGGACGTCTGGACGGTTAGTTGCAGCAACTATTATCACACCTTCATTAGACTCGAAACCATCCATCTCAACCAGTAACTGGTTTAATGTTTGTTCCCTTTCGTCGTTACCGCCACCAAGACCAATGCCGCGATGCCTACCTACTGCATCTATTTCGTCTATGAAAATTATACAAGGAGCATTTTTCTTGCCTTGATCAAACATATCCCGGACACGGCTTGCACCAACACCGACAAACATTTCAACGAAATCAGATCCAGAAATACTAAAAAACGGTACATTAGCTTCACCTGCAATTGCACGAGCAAGTAGAGTTTTACCAGTTCCAGGGGAACCAATTAAAAGACATCCTTTTGGTATCTTCCCACCTAACACTTGAAATTTTTGCCTTTGTTTAAGAAAATCAACAATTTCAACCAACTCTTCTTTTGCTTCATCAATCCCAGCAACATCATCAAATGTCACTTTTTTTCCAGTAGTCATAAGCCTAGCTTTTGATTTGCCAAAGCTTATAGTTCTATTACCTCCTGCTTGCGTTTGTTTAAAAAGGAAAAGTAATAAACCGATAAAGATAAGCGTCGGAACCCATTGAATAAGTAATCCACCAATTATACCTATTGCAGAGTCTCCAATTGAAAAGGAGAACTTCACTTTCCTATCATGCAAACTTTTTATTAAGTCACTATATATAACACCACTTGAGTTAAAGGCTGACCCATCCCTAAACTTCCCTTCGATGCTTTGGTTTCTTATTGTAATATTTTCTATATCATTATCTTCTAGTCTAGTTAAAAATTCTGAAAAAGGTATGGTTGTTTTACTCTTACCTATACTTCCGCTAAATTGAATATAAGCAACTGAAATAAGAACAATAATCACTAACCAGATCAATAAGCCTTCTAAAAATTTTTTCATTTACATTTCTAATTAAATACTAATCAAGCTTACCAAATTTTGTTTTATCGTGCTATTAATAATGAATCGAACCTTATCATCATCGGTATTTTTTCCGTTATAATTTACATCAGGATAAGCAAGCATCTTTCCATCTTTTTGTACTGTAGGCAAAGAATAGTAAACTTCAGAGCAATAATCATAATTTTTTAGAAATTCAGGGATTTTTTGTGTTTTCTTTAGTGGAGCAATAGTTACTGAACACTCCTGATCTCCAAATATTGTGCAGCTAAACCTGTTATCCCATTCAATAGAACCATTTAATGGTAAGTGTACAGTAATTTCTTGTATCTTTGACGATTCTCTAATTATTAAGATATTTTCTCCATATTTTCTTATTTTGCACCCAGAAAGTGTACAGTTAACATTACTACCCTTTTGCAATATTTTATTAAATATTACGATAAGGCTGTTGTACCTTGGTTTATAATGTTTGCTGGCAATTGCCATTATAGAGTAAAGAAGAAGCCTCAAGGCTATTTCCTCTGGCAATTGATAAAATTCACTTAGTTTAATTTCAATATAACCAAAATCATGAACATTAACACAATCATCAAATGCAAGGCGTGTGTAGTGCATCAACGCTTTTGCAGCTCTTTTCATATGAAGTGCTGTAAGGCATATTCGCTCTGTTAGAACATCTTGATTATCACTTGCTTTAAGTAAGTTACGGTATAAAGTTCGTCTGTATTTTAAGTCATAATTGCTTCTATCTTCGATCCATCTTAACTGATGAAGCTTAGCATACCTTTCTATTTCACTACGACTAAAATTTAACAACGGCCTAAATATATAAATACCATTTAAGAAAGATTTGTAATCCATTGATGATAATCCATCTACTCCACTACCTCGCTCCAATCTTAATAAGAACGTTTCTGCTTGATCATCTTTGTGATGAGCAACGAGCAAACATTTAACATTATTGTTTTTACACCACTCTGCTAGTAACTTATATCGTGCTTTTCGTGCCTGTAACTGAATATTACCTTTAATATTTTGCTTCTCCCAATTTAATATGAACGATTCCTTTGCTCCAAGTTCTTTTGCATAACTTATAATAAAATCAGCTTCTTTTTGAGACTCTGAACGTAACCCATGATTTACTGTTAATGCTATAGGAAGTGAAAGCTTGTTTTTTTTTGCCCAGTTAGTCATTAAATGCAGTAAGACTATACTATCTACACCACCTGATACTGCAACTGCGATTTGGTTATGGAAAGCAAAACTATTAGCTATATTTTGAAATAATAACTCTAATTTCATTATGTTTCTTGATGGCCAGATAGTCTCTACGTCATACAGCGACTTATTTGTGGTATATATAGATCCCGCTAACAAGCAGCGGAATTGCTCTCTTTTGTCATCCCAGTGCTTGACACTGGGATCCAGGTTTTAATGCAAGAAACTACTTCTTTATTCCAGAAAATGAAAATTCCACTCTACGATTTTTAGCATGCTCTTTTTCATATTTAGAATTTCTAGAATCATCTTTTACATTAACCAAAGGCTCAGTTTCACCTTTAGAAGCAGTTTTTATTCTATTTTCTAGATAAGGTGTACAGCTGACCATAAATTTTTTAGCTGCATCTGCTCTTCTAGCTCCTAGTGCAAGATTATACTCGTGAGAACCACGATTGTCAGTATGACCAGTTAAAGTGACCTTTGCGTCAGGATTATTTTGTAACACTTCCATCACGTCAAGTAATGCATCTGCACTCACTTCACTGATACTAGATTCATCATAACCAAAGAAAACTCTTTTATCACCTATCTGCTTAACAACAGCATTCATTTTATTTGTCGTATTTACTCCTTTTTTAGGGCAAGAACTTACACCAGTAAGCAGTAAACAAAAACAACACATTATAATCAGTCTACTCCACATCACTAAACCTCCATAAATTTAAAATATAGTGCGTAATTTTAATTTTAGTACTAATAATCCCTCTATACTAGAATAGAGTCAAGGGAAATAAAATACTAAATGTTTTCTTTACAATCTTATAATTAATTTTCTGATAAGATGCTCAATTCTTAGCAATGAAGTACAAAAAAAGAATAAAAATACAATTTTTTATTGTACTTTAAGCAAATATACTTTTAACTTTATTATTAATCTATTACGATATTAAGCAGATGTTTCAAAGCAATGAATAAAAATGAGATCTTATAAGTTTTTAGAGGAAGTATTACATAAGGTAAGGAATATCGAAAACACACTAAAACTACTAAGCAAAAGCCAATTGAATGTAGAGGACAAAGTTGAACAAATGTGTCTTCTAGAGGAAATCAGACATGAAATTATCTCTCATGATGCAATAAAGGAATCATTAGCGAATGCTCTTAGGAATAAAAAGAGTGCTAATATTCAGCAGCTAAAGTTAATAGAGGGGATACACAAAAGCAGCAGTGCTATTCCTGTTGATTTAGTAAAATCTTTGTCCAAAGCTAAGATTGAATGCCAAAACTTATGGAGGCTAACTAATTCTGAAATTAGTAACTTAGAAAAGCTGAAAGAATGCTTTACTAACCTAATTAAGCTTACTCGTGAAGCAGCTTCTATAAAATCGCAGCAATTAAAGCGCTCAAACTATGAGTCATTGCTTGCTGACTATGACTCTAATATCACAGAAAAGAACATAAAGGAAATATTTCCTAAGCTAGGTAAATTTTTTAGTGAAAATGTAGAGAAAGTAACTCAAAAGCAGAAGAAGGATAAGGTTACTAATATACAAAAAGTTACGGTTCAGAGACAGATTGAACTTGGTTCCTTATTCTTACAGCAAATGAGTGTTACACCAAATGAGATTTCCATTTCTTATTACGATTCTATCGATTATGATGAATCTGACCTTTGTTATGGTTTATTTTTACTTTTACGGCATACTGGTTATGCAATTCATCAAAAATGTTTAGCGCAAAATTCTATAAAGAGCTCAATTACAAAACATATTATGTATGAAACTCAAGGGTTATTCATGGAAAAGATCATTGGAACATCGAGAGAATTTATTGAGTTCATTCAACCACACATAAAGGAGAAACTTTCTACAAAAGGCAAAATTAATAGTAGTGTTGAAAATTTGTATTTGATTTTCAATAAAGTAAATCTTTCATCTTTTTTGAAGAATGCGGATGAATTTAGTTTATTGGCTCACATTATGCTAAGAACTAAATTAGAACAAGATCTAATAAATGGTACGTTAGAAGTTAAAGATCTACACGATAAATGGCTGGAAGGTATGAAGCATTACAAGATTTCAGTAAAAGCTAAAAATGAGCTAGACACTTATTTTCAAGATGAGTATTGGATAAGTGGTGTTATAGGCTACTTTCCTATTAAAGTCATAGCGTTAATCGCTGCTGTGCAGTTTTTTTCTTTCATTAAGAAAAATCATTACGAATTTTTAGATTCTATAGTAAAAGGAGATTTCAGTTTACTTATCGATTGGTTCTCTAAAAATGTATATAGTGCAAATTATGGCTTTTTGGAACAGCTAAAAAAGGTAACAGGTAGGGATTTAGATATTGAGTGCTACACTAGTTACTTATCTGAAAAGTATAATTTGTCTCAATAAATGGTTTTCTTGAGTTGTGTATGAGTTTTATTCAGAATTTAATCAGAAATTTTTTTACTTTCAAAGGTTTATTTGCTAGCGATATTGCTATAGATCTTGGTACTGCAAATACTTTAGTTTATCAGAAAAATCAGGGGATAGTGCTTGATGAACCCTCAGTTGTAGCAAGAGTAAAAGAAAAAGGAAGTTACGTTCCTTATGCTTTTGGCAAAAAAGCTAAGATGATGCTCGGAAAAACACCTGGAGAAATAGAAGCGATAAGGCCCTTGAAAGACGGAGTTATTGCTGATTTTAAAAGCGCGGAAGAAATGTTAAAATATTTCATACGCAGCGCAAACACAAGATTCACTGTTAATAAGCCTAGTATTATCATATGTGTTCCATCTGGATCTACCCCAGTTGAAAGGCGTGCTATACAAGATGCAGCAGAAAGTGCTGGTGCAAATGAAGTATTCTTAATTGAAGAACCAATGGCTGCAGCAATTGGGGCTGGACTTCCAGTTACCGAACCTGAAGGTTCTATGATTGTTGACATAGGAGGTGGTACAACTGAAGTTGCAATTATTTCTTTAGGTGGAATTGTTTATTCACGTTCTGCCAGAGTAGGTGGTGATATTATGGATGAGGCAATAAAGTCATACATTCGTGAAAATCATAAGTTATTGATTGGCGAAACAACTGCTGAAAAAATTAAGAAAAACGTCGGTTCAGCCAGTCTGCCAGTTGAAAACAACAAAGAGGGAATGATAATTAAAGGCAGGGATTTAGTGAGTGGTATGCCAAAAGAAATGCTTTTATCAGAATATCAAGTTGCAGAGAGCCTAATAGAGCCTGTACATCAGATAATTTCTGCTATTAGAACTGCACTGGAGAGTACTCCACCCGAACTTTCTTCTGATATAGTTGATAGAGGAATAATTTTATCTGGTGGAGGTGGGTTATTGCGCAACTTGAGTAAAGTTATTAGTGAAACAACAAAATTACCAGTTCGTGTTGCAGATGATCCACTTTGTTGTGTTGCCCTGGGTAGCGGAAAAGTACTTGAAAACATGGACTATTTTGGCCATGTTTTATTCAAGCAAGATTAAATTGTTTTTGAAGATCGAATTGTTTTGATGGAATTATGTAATATAAATGAGATCCCAGTGTCACGCACCAAGTAATTTAAAGGCAACTTCCAGCAGGAAGGGGTGTCATCCCAGCGCTTGACACTGGAACTTGACTACAAATAAGTATGCTGTTTCGATGAAATTGTGTAATAGAAACTGGATTCCAGTGCTTGACACAGGTTTGTGTTTATAAATTATATGCTAAAAGAATTTGAAATTGAACCTTTATTAAAAGATAAAGCTCCGCATCAAACTAAGGCTATTGTTGCAATGTCCGGGGGAGTTGATAGCTCCGTTGCTGCAGCACTGCTGTATAACCTTGGGTACGAAGTGATAGGTGTGACTCTTCAGCTCTATGGCAGTGATGGTAATGCGAGAAAGGGTGCATGCTGCGCTGGACAGGATATTTATGATGCCAAATACGTGGCTGAAAGTGTTGGCTTTCCCCACTATATTTTAAACTACGAGGAAATATTCAAAAAGGAAGTAATAGAGGATTTTGCAAATACCTATATGCGTGGAGAAACTCCCATACCGTGCGTAAGGTGTAACCAAACAGTAAAATTTCGCGATCTATTGCAAGTTACAAAAAATCTTGGTGCGGATGTGCTCGTAACAGGACATTACGTAAGAAGATTAGAAGAAAATGGTGAGGTAAAGTTGTGCAGAAGTATTGATAAAAGTAAAGATCAAAGTTATTTTTTGTTTGCAACTACTGAGGAGCAGTTAAAGCTTTTGCGATTTCCATTAGGTGGGTTCTATAAAAGTGATATAAGAAAATTAGCAAAGTATTTTGGCTTACAAATTTCTGAAAAGCCGGATAGTCAAGATATATGCTTTGTTTCCGAAAGCTATAGTAAAACAATAGCTAAATTAGCTCCACAATCTGTGCAGAAAGGTAAAATAGTAGATATTCATGGAAAAGTGCTAGGTGAGCACAGCGGCATAGTAAATTTTACAGTGGGACAGAGAAGAGGCCTCTGCATCGCACACAATGAGCCTCTTTACGTGATAAAAATTAATACAGAAAATAATGAAGTTGTAGTAGGCCCGATCAATGCTCTAATGCAAAAAAAGATATTGGTCAAAGAGTTAAATTGGTTAGAACAACCAAAAGAAGGCATGGAAGTAACTGTGAAGCTTAGGTCATCACATGCAGGAAGCTTAGCGACAATATATTCAACTGACGAAAAGAACAAAGCCTGTGTAATTTTAAACGACGATTACTTTGGCATCAGTCCAGGTCAAGCCTGTGTAGCATATAAGGGCGAACAAGTTATAGGTGGAGGTTGGATATGCTCCTAACTAAAGGGCTTAATTCTTTGATACAGAGTGTAAACGTACAATAATATTTATTGCTATTTTGCCATGTATCCCTTATACTATAAAGTAGAACATTATAGGTTTTAGCAATGGTTAAGGAAGTTGAAGAACTAATAAAAATTGTTCGTAAGGGTAATTTATTAGAGGCCTTGTTTATTTTTTTAGGCGTTTTTCAACATGCTAACTTAACTGGTAAAATAGACCATAGAAACCATATTGGTTTGTCTTCATTCGTTAGAAAAAAAGAGGAATCATTAGATAAATATTTTAACTTACAATTTAGTCTACAAGGGTTGTTCTTAATTTATACTCAAGCTTATAAAATTTTAAGCGGAAGTAATAATCTGAGCACTCAAGATATCATAGATGAAATATGTAAAGTTATTAAGGAGTCTGAGTTAGGTAAAGACATACACGAAGTAGTAGATGGAAGAAAATTAGATTTACTTAACGTTTTGGCAAATCCAAAAAGAGAATCAATATTTAAAGCAGTAGAAGATTTTGAAAATAAGGTGCTTATTGATGTTAGAAAGTTACTAAGTGAAGAAAATGCATTAAACGAATATGACAGAGAATTTACCTTAAGTAAATGCATTATTGATTTCTATTATTCTATTCACAATATAAAAGTAGATAAAGATATAGCATTGTTCTTTTCTTTGGGTAGTCATTATAAAAAACTTTCATCATCTAACAAAACAGTAAAAAGAGAAGTATCAGAGATATGTGAAGATCCATTAATAGAGAGCTATATAATGTTCTTAGCTAGCTCACTACAAAGGATCGAGCTATCAAGTAGAGATGGAACCATCGAATATACAATCGATCATGAGGATGTGGATCGACGAGAGAGAGCATTAAAAATGGATGGATTAATATATCCTAAGAATACAAAAAACACCCTGGAGCAACTGTTAAAAAACCAAAACAGTGATGAATTTGAACAATTAGTAACAAGCCCTAAAAATATATACTACTCAGTGCCACAAGAAGAGAATAAATGTAGGCCAAATTTCATTATCAGCAAGAAAAATCATAAAAACACAGTCTGTAAACTTATTTTAGGTATGTTTGTATTGTCTGTTGGGTTATATGTTGCTGATTATTTCCTTATGGAGCAAAAATTATTTAATCCAATAAAAGGTGTCCTACCACAGGATAATTTTGCTAATCTAGTAATTGCTGCAATGCTTACTATCGTAATAGTATATGCTTTATTTCAACTACTAAAATCACCTCAAGAACCGCCACATTCAACGATCAATGATACAACTATTAACAGTTTTGCAAATGGTCCTATTCAATCATGAATCTCTACTTATGAATGATAAATGTAGCACTTTTAAAGTGTATGCTATATAATATCTTCTCTTGAATAACGAGGTAATCCATGGATTTAAGCAAAGTAACAACAAAACCAGATGAAATAAATGTAGTAATTGAAATAAGTGCAAATGCTGAGCCTGTAAAGTATGAATTTAATAAAGAGCTTGGGTTGTTACAAGTTGACAGATTTTTGTCTACCTCAATGACTTATCCTTGCAATTATGGGTTTATACCAAATACCTGCGCAGGTGATGGTGACCCTGCGGATGTTTTGGTGCTAACTCAATTTCCTTTAGCGCCTGGAGTTTTGATATCAGTGCGTCCAGTAGGTGCATTACTTACCAAAGACGAGAAAGGAGAGGATGAAAAAATATTAGCTGTACCTATCTCCAGTGTTGATAGCTATTATGACAATATAAAAAACTATTCTGATTTATCTAAAAACTTACTAGATAAAATAGCTCATTTCTTTTCTCATTATAAAGATTTAGAAAAGGGAAAAACGGTGACAGTTGGAGAATGGGCTAATGTGGAAAAAGCAAAAGAAATCATTGAAAAAAGTAGAAATTAGTTTGCGTTGATTTAGCCTTAAATTACAGTTATTCGGAAAAATGTTGTTGTTTTTAATGGGTAAATATTGGTATCCGTTCAGGATAGCGGTAAGGTAGTATAACCATAGAGTAAAAGTGAGTTTACAACAAATGGTGTCATCCCAGTGCTTGACACTGGGATCCAGTCCTTTCGCACAAAAAACGTTGTAAAGTAACTTGGTTGGATCCCAGTGTCAGCTACTCTGATGACAAGACAGGTTTCAATATTTGCATGCATCTGGACAGATACAAATATTGCAATTAAAAGCATTAGACAGGCAGTAAAGGTCTTGATATTATAGTAATAATTTGGAAGGGTGGCCGAGCGGCTGAAGGCGGCGGTTTGCTAAACCGTTATACGATTGAAAAGTCGTATCGAGGGTTCGAATCCCTCTCCTTCCGTATATTATTGTTTAGGTATTCATTACAGTAATTTCACCCTCTTTTTTAATTATTAAAAAGTTAGCTAGCGTTTATTCAGTATTTATTATAGAATTAGTTATTAGCTAAATAATTTTATATGCATAAAATACTAATTTTGATATTAATAATGCTGCCGCTTAGGTTACTTGCAACTGAGATTGAAATTGTTGCAGATGTAAATGGTGAGCCAATTTCAAATTTAGATATCGAAAGACGTATAAACTTCATAAATTCATTGCTTGGCACTCAGAAGATTAATCAAAAAGAGGTAAAATCTCAAATTCTAAGACAGTTAATAGACGAAATTATCATTGTCAGCGAAGCACAGAAGATGAATATAGAATTGAGTAACGAGGAGTTAAATAATGCTGTCACGTTATTCTTAACTCAAAGTTTAAAACTTAAGGCTGATGAAGTTGATCAATACGTAAAAAAGCATAATATAGATCTCAATACCCTAAAAAAACAAATAAAGTGTCAGCTGCTGTGGAACAAGATTATTGAAGTAGGAGTTGTACCGCTTATTAATATCAGCGATCAAGAAGTGGATGATGCAAGAAAGCAAAAAGAGAAGTCTGATTACCTTATTACGTTTCAGGAGTTCATAATTCCCGATCAGAAGATAGCTGAAGACTTAGTAAAAAAATTACGTACCAGTAATAATCCAGAATCTTCAATAAAGATGCGCAAAGCAACAGTTAATTTAAGTCAGCTAAAAGGTACTCTCAAGGACGTTTTGGAAAGATTAGAAATCAGTGATGTAGCAGGTCCGGTTAGTTTAAGCGAAGGTTACTCTGTTATAAAAGTCATAGATAAGGTACAGCTCGATCATACACTGCTGAAAAGTACTTTAAAACTGAAACAGGTTGTAGTTGAAGGTTCAGAAAGTTTACTCTCTAGTTTTAAGGAGCAAAAGGTCAGTTGTTTAAATTTTGACAAGTTAGCAGATGATTTCAAGTTGCCAAGCGTAAAAGAGTTTGAAATAAAAATGCGAAATTTAAATCCTGATTTACAGATTTTATTTAGTAAAACAAATATGAATGAAATAGTAGAATTAAGAGAAAATAGCACTGCAAAGTTGATGATGTTATGTGATATCAAAAATAATGCAATGGATATAGAAGCAATCAAACAGGAAATGTATCAACAAAAGATTATGATACAAAGCAACCTGTTATTGGATAATATGCGTAAAAATGCAGCTGTTAGTTATCAGTTTAATTGAAGTTAGAGAGGTTTTCTACTCCATAAAAAGTTTATGAAGAATATAATGCTCATTGGCGGTGGAGTTGGAAATGCAGTGTTATTTTCGATAGGGAAGGCATGTCTTGAAAACAATCATAAGGTTTTATATTTCGCTGGCTATAAAAAATTAAGTGATGTATTTAAACGAGCACTGATAGAACGTGCATCAAGTGCAGTAATTTGGGCATGTGAAGAAGGATTGATAGAAACAAGCAGAGAACAGGATAAATCCTTTCATGGTAATATAGTTGATGCAATAATCTCATATCAGCAAGGAAAGTTAGGTAAAATTACTATTAGTTTAAACACTATAGATAAAATCATCACTATTGGTTCTGATAAAATGATGAAAGCTATAAATGAAGCTAGAAAAACAATTTTAAAGCCATATCTAAAACCAAAACACATAGCAATATCATCAGTTAACTCTCCTATGCAGTGCATGATGAAAGAAATCTGCGCTCAATGTATTCAGCAACACATAAATAAGGAAACAGGAGAAATAAGTTTTGTTTATAGTTGCAGTAATCAAGACCAGGATATGGAGCTTGTTGACTTTGATTTTTTAAGTGAGCGCTTGAAGCAAAATAGTTTACAAGAAAAGCTCACTGCAAAATGGATAGAACATGTTCAAAGACACTAAACAGCACAAAGAGGAACTAAGGAAGCAATATAGAACCATAAGAAAAGATGTTGATGAAAGTTATTCCAGTTATGCAGCAAGTTCCCTTATTAATCTCTTTAATCAGAACTTAAGCTACGTTAAAGGTAAAACAATAGCAGCGTACATTCCAACAGACGGAGAAATTAATGTTGTGCCTTTGATGCATCGTTTACTCGATTTAGATTATAAAGTAGCAGTCCCTAATAAAAACAAGTTATTAAAATTTGAGGAATGGAATAAAGCAGATGAAGATATAATCCCCGATACAATCATTACTCCTGTTATTGCTTTTGATGATCATTTTAATAGGTTAGGTTTTGGCGGTGGTTGGTATGATGAAATGATAAAAAAATTACGGCCACTTGGAAAAATATTTATAGGTGTAGCCTATGAGAAGCAATATTGTAAAAATTTACCTGTGGAAAAACACGATCAAAAATTGGATATTATAATTACTGAGATGTGTGTTAGACTTGAAAGCAGGTTGCTCAAGAAAACGGATAGAAAGGAGTAGCATAGTCTACCTCTTTCTGATAGTAATTGCTTATCTGTTTAGATGCATGCAAATATTGAAACCTGTCTTGTCATCAGAGTAGCTGACACTGGGATCCAACTAAGTTACTTTACAACGTTTTTTGCACAAAAGGACTGGATTCTAGCGTCACGCGCTAGAATGACATCAACTTTTGAATTCCAGTTATGCAAGAAATCTATTCATTTGAAACTTGTTTGAGAAACGTAGCTATAAAAACCGCAGGTACCAGTTGGTTTTTATTAGCTAAAGTAAAGGTCAAATATCTGGAATTCTGGACATAAAATCCCCCTGTAAAAAAGATTAGAAAAAAATGCAGCGCACATATGACAGAAATTAAGTATACACTGAAGAGGATACGCTACATTTTTTTTATGAGTTTAATAAAAAAAGTCTGCAGACGGAGATAGATTTTTGAGCTCAATAAATATCTCTATTTGTAATTATAATGAGATTGAAAATATGCGGAAGTAATTTTTTGTGTCCGATTAGCAGGGTGACAAAATAAGATAGACAGATACATTAAAACGCTCTTCAAATGTATCAATTCACTCCTTTCCTTTCTTCACTAACTCGTTCAGAACTTGGATTCTTCACTTCAGAATTTGGCTCCATTTGTTTAACTTTATCACCAACTATTTTTTCCACTTTCTCTATTTTATTATTACCACTGTCCATAATTGCATGTAGAAAATTTTTCATCAAATCTAGCAATTTCTGCATATCTTCCTCATGAGTACTGAGGCCTTTTTCCAGAAATCTGATCATATCAGCTTCTGAAAAATTTTGAATAGTTCCATTCTTTACTAACTCTTGTATAGCAGATCGCTGCTCTTCATTTCGGAGCATTTCTATTATTTTTACTTTATTATTAAGAATTGTTCTTTCTTCGTCATTAGCTTTAAGACCCTGTTTTGTCAAATTGCTTATTAACTTTCCAAAATTATTCTCTCTTGGTTGAATCGTAGGTAATTTATCGATCACATCTTTCACAAAACTTTTCACTTCTTTTCCTGCTTTCATCGCTCCTTCTTTTATCTCACCTCTATGCTGATATATAGCATAACCAATAGCAGCTATAGCAACTAGTGCTACAAACCCTACTAATGCTGCTCCGCCAACAATTAATGCACCAGTCACTCCCCCTATTGCTAATGTACCTGCTAGTGCACCTGTTAGTGTTGTAACTGCTGCTCCACTTATCAATCCTTGAGCTAACAGTTGATTGCCTAAAGTTTCAAGCTCTTTCTCCATGCCTTTTACTTTATTTACTTGCTCCAAAAATTCTTTTGATTCAACTTTGTTTTTCTCAAAATCCTCCAATATAAGACCTATTACACTCCCAAAAACATCTTTCCTTTTTATCAGAAATTCACTGATATCTGATTTGTCAGAAGTTTCACCTTTCTTTTTAAAGCCATCTATTATTAGTAGACTATTCAATTTTTGTAACAAATCCTCTTTTCCAATAATATATTCCACTACACTTTCAATTAACTTCTCGGAAATAGCTGAGTTTGCTGCACCACCTTGTACCATATTCAATTCCCATCAATTATAAATATGCCTAATTATATATACTAATTATTAATTATATTATAATTGACATAAAATAATTACTCCTTTCCAAATATGGAATTTGTATTACAATACCTAGATTATATGAAATCAAGGTATTTTATGGGTGAGAAAAAATTAAGAGCTGCTGTGGTGTTATCAGGATGCGGCCACCTCGACGGCACAGAGGTGAGAGAAGCAGTTTTAAGTTTGCTTGTGCTTGATCAGCAGGAAGTGGATGTTAAATGTTTTGCACCTGATATCAATATCACACAAGTTATGGATCACAAAACAAAAGAGGCGGTAAAAGAAAAAAGGAATGTACTTGTAGAAGCAGCAAGAATCGCAAGAGGTGAGATATATGACCTAAGAGAAGCTAAAGCTGAAAATTTTGACATGCTAGTCGTACCTGGTGGATATGGAGTTGCGAAAAATTTATCTGACTTAGCTGAAAATAAAACAGTAATGCCTGAGTTTGAAAGATTAGTCTCAGAGTTCTTTGTTGCAAAAAAGCCAATAGGAACTATATGTATATCTCCAGCCATTATTGTTTTAATTTTAAGTAGCAAAATAGGTAAAGAAGAAAGTAAGATTAAGGTAACTATAGGAGACGACAAAGACCAGTTGATAGAGAAGCTCGGCGGCGAACATATAACATGCGATACAAAGCTATCAATAGAAGACGAAAAGCATAATATATTTTCCTGCTCTGCTTATATGCGTAGTGATGAAAGTACACACTCTGTATATCAAGGAATAAAACACATGATTGACAGTATGGTGAAAAAAATTAATAAAAAAACCAAACAACCATTTCTCTAAAGTGTAGTTTCTTATACAATTAATTATGTCTGTTGCATTATTGTTGTAGCCAAAGTAATCTGTAATTGCTTATTAATGATAAGCTATATTTAGTATGTAAGTTTAGTTCTTTTTTTTATAGATATAAATATGTCAGATCTTTTTTATATTGAAAGTGAGTGTTGTGTAGATGGTCAGTGTGATACTTATGCAGGAGAAGTGAGTATTAATGATGTCATGTTGGGCAAGTTTAGTCTAAATTCACACAGTGGGAAAAAAGCCATGGTAAATATAGACATCGTTACATTCGATATCCATATTGCTATGGATGGCCAAGATGGAAAGACAATAAAAAGAGACCTCAAGAGTCCTGAATTTACAATTAAAGATGACGGTTCCTGGTATATTAACAAGAGTCTTGGTAGTGATAAATTTGAAATTATAGTAAAGCAGTCATGATATGAAACATAGTGAGCGGAGCTTACTTTTTAGCAATGTTTACATACTTACTTAAAAAATGGAGATTATCTTAGCTGAACCACGCGGTTTCTGTGCAGGGGTTAAAAGAGCTGTAGACATATTAGCAATCACTTTAGAGAAATACAAAAATGAACGCCAAGTTTATGTACTACACGAAATCGTTCATAATAAATATATAGTAGAGGGCTTTAAGAAACAAGGAGTGGTTTTTGTAAGCAGCATAGAAGACATTAAAGACAATAGAGGAATATTGATCTTCAGTGCACATGGAGTGTCGAAAAGTATAGAGGATGAGGCAAAAAGAAAGGGTGTTCAAGTGATTGATGCAACATGTCCATTAGTTAGCAAAGTACATAAAGAGGCAAAAAGGTATGAGGATAGTGGTAAAGAATTAATTCTAATTGGACATGAAAATCATCCAGAAGTGAAAGGAATTATAGGAAGAGTAAGTAATCCTATATCTCTAGTGCAAACTATGCAAGACGTATACAATTTACAAATCAAAGATCCAGATAATTTATCTTATGTAACACAAACCACGTTAAGTATTGACGATACCAAAGAAATTATTGCTACACTGAAGCTCAGATTTCCAAGCATTACAGGCCCCGACTTAAAAGATATATGCTATGCAACACAAAATAGGCAGAACGCTGTTAAAAAATTGGCTAAAATTACAGACGTAGTGTTAATTGTAGGAAGCAAAAACAGTTCAAATTCAAACCGTTTATTAGACCTGTGCATTTCCACAGGAAAAAGAGCCTATTTGATTGATAATTATAAATGTATGAACAAAAATTGGTTGCAGGGCGCAGAAAAAATAGGAATTACTGCAGGTGCTTCTGCTCCTGATATATTAGTTGATGAGCTAGTAAATTACTTAAAAATAAATATGAATACAAAAGTTTCAGTCATGCCAGATGGATTCACTGAAAATGTTCAGTTCAAGTATACTAAATGGTAATGTGCAACAACGTGCGTCAAATCAAGTCTTTAGCTCAATTCAATTTTCAGTCTGTTGGAGAATAAAATATCAAGCTGAGATATAATTAATCCTCGTTTGTCAGGTTAAGTTGTGTCTAGCACAAATATAAAAAACCTTCATCATACAAAAGGGTTAATATTACTACTAATTTTATCAAAAACTTATAATATAAGTAATATTGTCATCTAATGTTTAATGAATTTCAATAAATTACCTTTTTAATTCTAGATGAGTATACACTTTGTTAATATGTTTGGGTCAAAACCCAAAAGTAAGTTTATGCTTTCTATAGGAAAAGAAGGCACAATGTTACTATATTTTAAAAATGATACTTTAAATAAAAGATATTTTGCTAAGGACAAAAATAATAAAGCTGTTTCTGACTTAATTTCATGTCTTTCATCAGATAAAAAAGCACCCTTATATCTGGTTCTCAATCACACTGATCAGAACTATTTGCTACAGTCTATCCCAAGAGTAAATAGGATTAGTGCTTATCTATCAGCAAAAACAAAAGTAGAGCATTTTGCTCATAATAACGATATAAATTCTATTCTCTTGGTCGAAAAGCCGAATAAATTTAATCAAAACTGGTGGTATCTATTTGTTTCATCAAAAGCAAATCATTTAATAGAATATTGGTTGGACGTGTTTGTTGAAATAGGCTCTAACTTTAAAGGAATATTAATGTTTCCTATAGAACTAGTCAGTATAGCAAAAAAGATTCTACACAAAGATCCTAGTAACTGGAAAATTATAGTTGCTGCAACTAAAACAGGTGGCTATAGACAAGTGGTTCTTAAAGAGAACAAAATGATATTTACACGTTTAATACCATTTACTAATGATAATTTACCAGGAATCATTGCTGGTGAAATATATCAGGAAGTGAAAAATACAATTCAATCTTTAACTAAGTTTGGATTTGAAAAAAATGACCCTGTCGACCTCTGCATTATAGTATCAGAAGCTATTAAATCTAGTTTATCAGTTATAAATTTTTCAGAGAATAGTGTGAACATATTGACTCCATATGAGCTGGGTAAACTATTGGGGGCAGAATTAGCTATAAGCGAAAAAGATAGCTTTTGTGATACTACAATTTTGTTTCACAGCTTTAAGAATAAGCCAATAAATATTTTTAACACAAAAGAAACTAAAGAATTTTATCTATTTAATTATCTTTATTTAAATTCTCCTCAAATTTTTCTATACCTACTCTTGGTTTTAGTTGTAATTAACGCCTTTTGTTTGCAAAATTTGTATTCAAATTTTAATGTTGCTGATAATTTATCTGCAACGCGGAGTGCTTTAAATAACAAACTAATAAAACTTAGCCAAATCTATAATGTAAAAAAGATAGATGAAGTTTACGATTTTATTAATATAAATAATATTTTATCAAAAATAGAGTACTCTCCCCTTACACAAATTAAGTATGCAGAAAAGTTAAAAGTACCAGGTGTAGAGCTTCAATCGTTTGAGTGGAATTATAATGAGGCAAAAAGTTATATTACCACAACTTTAAGGTTTAATTTTCAATCTGGTAAAGACATTTCTTATCAATACGAGAAACTACAGAAAAATTTAAACGATAATTTCCGTACTCATGATATTAGTATCTCTAGCTTACCTACTACTAAAGAGAAAAATCTATCTATTGATGTTGAAATAGGAGAGGCAATGTAGATTGATGACTATCTCTCAACTAAAAAGAAAAGCTACAATTCAGTGCATATATTACTTATTGTTATCTATTGTATTAATAGGGTTATCAACGTGTTTTATTATCTATAACAAAAAGGTTTATAATAAAAATCAAACTGCAGCTGAGGAAATACGCTCTATTAATTTACAGATCATTGAAATTCAAAAGAAAGAAGTCGTTCTAAATAAAAACCTAGATTTATGGAAAAGAATTTCTTCTTCAAACTTACATAGTAGCAGATACATTACAAATTTAAATTTTGAGCTTAACAAGCTATATAAAAAACACTACATGTTAGAACCTGAAATATCAATTTCTATACCTGAAGAAGCTGAACTCCACAATAAAAGTGAACATACAAAAGTAATAAGAAGTGAAGTGGTTCTAAGTTTAAGCTCAATTAGCGATAAGCATATTTTTTTATTTCTACAGTCTATTCCAAATCTTCCTGGTTATGTTATGATCAGATCTCTTACCTTGAATAAGCAGAGAAATATAGATGCTAAAGTTATAAACCAGATTTTAAGTGGTAATATGATAGAGATAGTGAGAGCTAGTATAGTTTTTGATTGGTATACCATATTAAGTAGATGAATATAAAGTTGTTTTTTATTTTTACGCTGCTGTTTTTTAATGTTAGTGCATATTGCAATTGCGAAGATCTTGTAGAAAATATAGGGATTTGTAAAAAATATTCTTGCCAACAGCATATTAGTAATGAAGATTTTATTGAGCATAAAATATTAGGGTTAAATAGTGAAAATTTATGTGTATATATAGAAAGACAAGGCAATGATGAAATGGTCTGTCATCATTCTAATGATGGAATGATTATAGAAAAGAAGTACTTAAAAAGTATTTTAAAAGTTGGAAATCAAGAAATAAATGACTTCATTGATATAGCAAATTTGCGTGCGAAGGAGTGTTTTTTTATCAACAATTATTATATAGATCGAGACGATATAATAAAAGAGGCAGCAGAGAGTACTTTATCGCAATATGGTAGCATAAAAAGCATTTTTTTTGATGAAGAGCAGGTTAATAGAATAGTTAGTGAGATGGAAAAGTTTAACTTACAGTCTTCAGGAGTTACAGAGGAAGAAAATTTCAATTGTAAAGTAGTCAGTTTAGATTCAATTTTATACTTTTCCCCCGATACATGGAAAATATGGGTAAATGGAAAGTTGTTTATAAATACTAAGGATTTAAAAGTGCACTCAGTAACTGAAAATTATGTAACTTTTTCATGGGCTGTAAACCAAAAGATAACAAAAGAACGGATAAGCAATTCTAAAAATGTACATTTTGGACATGGAGGTATTATGTTTACGCTTTATCCAGAACAAAAATTTGATTTAGATAGTTTATCTATTAAATAATCTAATACATCTGCGCTTGTAGCTCAGTTGGATAGAGCGTTGCCCTCCGGAGGCAAAGGTCGTGGGTTCGAATCCCTCCAAGCGCGTTTTTAATTAAATTTGACAATAATACTCTCACATAAGATAATAAAGAGATTTATTTTAAAGCATAATTATGTCTAGTGGTACTATAAATAAAGTCATATTAGTTGGTAATTTAGGAAAAGATCCTGAAATTAGGACTACACAAAATGGAAAAGAGATGGCAAGTTTTTCGATAGCCACATCTGAAAGTTGGACTGACAAATTTTCTGGTACGCGCTCTGAAAAGACAGAATGGCATAATATTGTAATTTTTAGTGAAGGATTAGTAAAAATTGTTAAGGATTTTGCGCGCAAAGGTAGTAAAGTTTACGTTGAAGGTTCTCTGAGAACTAGAAAATGGACTGACCAAAATGGTAGTGAAAGGTATACGACAGAGGTGGTGCTATATAACTTTAATAGTGCCCTTACCCTTTTAGATTCACGAAACAGTATGTCAAACTCTGATTACAAGCCAAGTGAATACAAACAAAATGAAACAGAACAAAAAGATAAACACGGAAGTTTTGACAACGATATAAAAGACGAACTAATCGATGATGAAATACCATTTTAATAACTTCAATTGAAATCTACATTTTTATGGACTGCTTGTGTTACTCCTTTTAATTGCAGTGGAGATAGTATAGATTACCAAAGCTTGCAGCGTTTACTAACAATGCAAGCTGAAGCTGAAAATGGTTTAGTGTTGCTAGGTAGCACAGGTGAAAGCTTATCACTTACTGATTCTGAAAAGCGCACATTAGTTGAATTTGTATGTGAGCTAAAATTAAATACGAAAATTATAATTGGTGTACCAGGAGTGAATCTATATCAGACTCTTGAATGGCTTGATTTTTGCAAGGGTATGCCTATTCATGGCTATCTAATGACAACTCCCATTTATGCAAAGCCTGGAATCATGGGGCAAACTTTATGGTTTGAAAAGCTGCTTGAAAAAGCACATGTGCCAGCCATGCTTTACAATATTCCATCAAGAGCAGGAGTGAGTCTTCACGCTGAAACTGTACGCAACTTATCCAGCCACGAAAAATTTTGGGCTATCAAAGATTCAAGTGGCACCGTTGATACTTTAACTCAGTATAAGAAAGTTGCACCAAATATTGAGGTCTTTTGCGGAGATGATAATATGATACCCGATATGGCTGCTAAGGGTGCGGCTGGTCTGGTTTCTGTTGCTGCCAATGTTTGGCCACGTGTAGTACATGAATATGTTAAGCAATGCATGAGTGGCGAGAACCCTCAGGCAGACAGTTGGCAACAAGCTTGCAAAACTCTATTTACTGCCAGCAATCCAATACCTACTAAAGCACTCTTGCATGACATTGGGCTTATAGAACACAAAACTGTTCGTCTACCACTAAGCACAGAAGACTTGCCTTCTATTGAAACATTGAGGCAAGCTAATAAAATGATTCTTGGATGGGAAAATCAACTAGCTATGCAGGATTAGGAATTAAGCTGATAATTCAATTATACTTAACACAAAAAAATGGGCTAAATCCTCTTCAAAAACTTCTATCTATCGTCTCTTAAAATACTCTCCTGCACACATCCCCATCAACAATTTTCACATCACTATCAACTGAGCTACCTGGCTGTTTATTTCCTTTGTATATCTCCCCATCAACGGAACTACCTGGCTGTCTATTTCCTTCTGGAAAAAAGCACTCAATTGCTTTATCAATTAAGAAACTTAAAGGAATACAAGCAATCACACTCACTACAAAAGTTAAAGCACCTATAGCTGCGGGTGATGTAAAACCAAGAGCAACTAGTCCTGCTCCAACTCCAAAAAAAACACCAATAATACTGATAGTATTTGCATAATTTTTAATTTTATATTCAGCGCTGTTGCTATATTCTCTCAAAATTTGTTCATGTTCTTTGGACATGCCTTCTGGTATATCGTTGAGATTTGTAGTTTTTGAGAAAAAACAAGCCTTGATTAAGCCTACTAATAACATTGCAGAACCAATGATTCCACCTGCAATGAGAGGTGGCAAGTTAACATAACTTAGAGCTAAACCTGCAAGAGCCCCAGTAACAGCGCCCATTCCTAGTGCTATTGTTAGTATCACTATTGTGCCTGCTGCTAGTTCTAGTTTTGATTCAAATTTCTTTTCTAGGTTACTTTTTGCTTGCCTCGCCTCTTTTAACTGTTCTCTTGTATAGCTCATAGTATGTACCTTTACTTAAAATTAATAATATAATACTAGCATTTTTAGTTTATATAGTTAATTTATTAAGTAATTTTAATTGACTTTCAGCAAACTTTAGCCTTATATGTATGGTCCCAGAGTGTAATGGTATATAAAATATGAGAACAAAATGCCATTAAAGGAGAACTTATGATTACTGGATATATCAGAACAACAGAGACAATTCATAAAGCAATGTAAACTTTCTAAGTACTAACTCTAAAACTATTGTAAAACAGAAAAAAGCATTCATTTAAAAGAAAAATAACAGCTCCATATACTATTGAAGTGATAATACTTATAATGTTAGATGTGACACCAAATCTAATTTGAAATATAACTTATTTACTCAGCTTCTTTTGAAACTACTGTGAACATAATATCTATAGATAAAACATTGCATTACCACGCCACTAACGAGTAGCAGAATGACAAGTTTTTCAAACTAGTCCGGTATAAAAATCTCAGTCAGTTTAGCTACAGCTGTATGCTTTTAACTCTCCCAAAAAGAAAATTAACCATGTGAAATTCTTGTTGATATGACTTAATGAATAATTATTTTAGGTTACTAAGTTATTTAAGAAACTTTGATAATATTTAGCCCACTTACTTTTCTATTTTCCATGTCACGATGAGCCTCTATTATTTCATCAAATTTATATTTTTTATTAATTCGTACAATTAAAAGTTTTTTTCTTATCATTTCAAAAATTTCCATTGCAGTAAGCACTAACGTAAGTCTATTGTGCTTGTAGTGATATATCGAAGTTCCAGCTGCAAATAACGAACGCGAACTAAGTAAAGAGAAATTAATAGGAGCATTACCTGATATCTGCCCATAGGAAACATATATGCCAAACTTACCTAAAGATTCAAAAGAGAGCTTGCTTGTAGCGTAACCTATAGGGTCATACACCGCACCTACTCCTCTATTTTTCGTAATCTCCATGATTTTAGAAACGAAGTCTTTATCATTGTAGTTTATTGCGTATGTGCAGCCACTTTGTAAAGCTATCTTCATTTTTTCGTCAGAGCTTATAGAACCTATCACTACACCTTTTTTATCCTTTGCCCATTGGCATATTATTTGCCCCAAACCACCATTAGCTCCATGAACTAGTACAAAAGCACCAGGCCTGATTCTATAAGATTGATTAACTAAATAGTGAGCTGTCATACCTTTAAACAATACTGCAGCAGCAACTTCATCAGGTATATCATTCGGAATTTTTATCAAATATTTCTGGTGTACAATGCGCTTTTCACAATATGCCCCTGGAGGAGCTGTGCAATATCCAACTCTATCTCCAACATTAAGTCCATCACTAATTTTTTTACCAAGCTTTTCAACAACTCCTACTGCCTCTACTCCAAGTACTGATGGCAGATCTTTAATTTTGCGTGTACCTTTTCTGTGTTCTAAATCATAACGATTTAAGCCGATAGTTGTATGACGTATTAAGACTTCCTCATCTTTTGGCTCACCTATGCTCTTATCTACAAATTCTAATACTTCTGGCCCCCCAGTTTTTTTAATTTGTATAGCTCTAACCATGATAAATGTAAGACAAAAACTTTAATTATGTTATCTAGCAATTAATATTTTGCAAAATGTTATTTAGAGTTTATACACTACATAAGCGTATTGTTAATAGTTTTGAGGCACAAATTATGACAAACAGAGAAACTTGGCTTTATGGTGTTTTATTCAATGTGTTGTGTGAAGTGGATGAAGATGACGATTTAGATACCAATAATAAAAATAAAAGAAAGGTTAAAATGTAAAATGCAAAAATCAGATAAAAAAGGAGACTATTGTAAATATTTATATACTTCTTGGGAAAAAAAGGATTTGATATTAATCACAGATTTGACTTGAAAGATTATGATGGCTTTCCAATAGATAGTCTTTTTTCCATCGCCATTAACTATAAACCGTACACTTTAACAAATCTAGCGCAAGTTTTAATAAAAGCAGGAGCTAATGTGCAAAACGAAAAAGGATATTTACATACCTGTGTTTTGACCCATTCTCCGGACATATTAAAGGCTCTCATAAAAGCGGGAGTGAATGATAGCCCAGATGAAAACTACAATGGAAACACTGCTTTAGAGTGTGTTGCTGAATTATATTGTAAGGATAAGTCAATTGAACGCAAAAATTGCTGTGAGATTCTAATTAAGCATACATTAGAAAAAAATCCCAACATAGAAATACCAGATTCTGTAAAAAATAATAAGGAGTTGGCTCAATGTTGGAATGCTTGTGAAGCAAATAATGAAGGATGGGAATTAGCAACAACGAACACTGAAACACAAGTAGTCAGTGTGCAAAAAGCAAATAAGAGCTCCTGCTCAATTCAATAGATGTATCGTACAACCTTGTTCGGATTACAATAGGAAAAGGTTTGTTATTTAAGCTTAAAAAACGTATATGATAGTGTTATTTCACTTAAATCTTTTGTACTATTGTCACGCATTATTTCAGGGTCTACGTAAAAGGATACGGGCATAGCCGCTTTTTGTTTTGGTAGCAGCATTTGCTCTTCAAAACAAAAGCATGCAACTTTATTGAAATATTTACCTGCTTTAAAAGGTGTGACATTATACACTGCCATTCCAAAAGAAGGCTGATCAGATAAATTTTTTGCATAATAAAATACTAAACTTTGTTGCCCTATATTTGTATCGATGTAGTTAGTTTCTGATTTAAATTCCCAAGGCAGACCTGATATTATATCAGCATTAAGGTGAACCCTGATTTTTTGGTCAGTTGCATTTATTGTTGCATTAGTTACTTTTCTCGTTGTGCCACCATATCCAGTAGCTTTACAAAAGATGCTATACAACGGTACTGAAGCATATGCAAGACACAGCATCAATACCACTAAAGATATTAGGAGGAAAACTATAGAACTTTTATTGTTTCCCCTTAAAAAGGAAATCATCTAATCCTTATTGTTGAACAAGTTAAGTAACCTGAGTAAATTGAGGAATATATTGATGAAGTCAAAGTAAAGATTAGTTGCACCAAGTATTGCCAGCTTAGTAGTTGCAACTTCTGAGCCATCATTATATCTATAATAAACATCTTTGATTCTCTGAGCATCGTATGCGGTCATTAAAGTAAACACTATCACTGATACAAACGATATTGCAAAATAGAGAGGACTGCTTCCAAGAAACAGATTAACTATAGATGCAATGATTAACCCCCAGATTCCCATAATCAAAAAAGAACCCATGCTGGTAAGATCTTTTTTTGTAGTATTACCATATAAAGCCATAGAACCAAACATGATCGATGTAATGAAAAATGCTCTCGCTATATTTTCTGCAGTATAAATTATAAAAATATGAGATAAAGAAATTCCCATTAAAACTGAGAATAGAAAAAATACAGTAAGTGTTGACTGAGCACTTAGGTGTTGAAGCCTAAAAGACATATAAAACACCAATGCAACTGGAGATAGCATTACCACAAGCGATAGAACAGGATTGGAATAAATCACCTGGAAAAGACCAGAAAACACTGTTAAAAACGCAACAAGCCCTGTAACACCTAAAGCTAAAGCCATATAATTGTATACTTTAGTTAGGTAACTCCTGAGTCCAGCACTATAATAAACGCCCTGAGAGCGAATATCCTGTTCGTTTTTCATATAAGACATATGTAACTCCTTATTATCTCTTGATGATATATTATAATACAATACATCGTTTTTATCAAGTATAAAATGACATACTACAATTGAATGGTGTGGTATGCAATTAGAGAATTTCTTCCATAACTATAAGCAAATCGGTTTTCAGCAGCATTTAACTATTATAACAACCTCTGGCAATAGAAATTACTTTCACCATTCCCTCTATCATGATTTAAGGGGAATGGTGAAAGTAGTTTTTGCATTTACTAAAGCATTCTTCTTATAGATACTATACCAACAATCCACTATTTTTTCTATGTCTCGCGGTTTAACCTCCGGACCTATACTGATTCTAATTGAACATTCTGCTTGCTCTTTTGTTGCTCCCATTGCAAGCAAAACATGAGAAGGCCCAACTTTTCCAGAAGAGCATGCAGAACCATTGCTGACTGCAATATTATTTAAGTCAAAATGCATGAGCTGCAGATCATTCTTTACCCTCGGCATATAAATGAAACTTGTATTTGGCAATCTTTTAGAATTTCTGCCAAAGATCTTGATATCACTGACAAGACTTAATAACCCATACTCCAATTGATCACGTAGCTTCTCTACTTCATCCATCTTTGATAGAAGATCTGGAATGTTTTGCAATGCAGCAGAAAGACCTACTATTGCAATAATGTTTTCTGTACCACCACGCAATCCTTTTTCTTGCCCACCACCTATTATAGTAGGTTCTATTACAAGCTTTTTGTCAAATATTAAAACTCCACTACCTGCTATACCACCAAATTTGTGAGCAGATAAAGTAAGTAAATCCACTCCTAAATCTTCCATATTTACTTTGATTTTCCCAACACTTTGAGCAGCGTCAGTGTGACAGATTGCCCCGAATTTATGTGCCATTTTAGCTATTTCCTTAACAGGCTGGATAACTCCAGTTTCGTTATTAGCCATCATCACTGAAATTATTACTTTATTCCCTTCAAGTTCGCTTAGAATTTTTTCTAGCTCTAAAAAGTCAACAATACCCTCTTGATTAACGGGTATTATATGTGGATTATATGCAGAATTAAGAATTGAAGGATGCTCTGTAGCTGAAATTACATGCAGATAGCCTTTCATTCCTCTCATGACGAGGTTGTTTGCTTCAGTTGCACCAGACGTAAAAACTATTTCTTTATCATCTGGAATGCTAAGAGCATCACGTACGTTATCTCTTACCTCTTTAAGAATCTTCCTCGCTTCTTGTCCTCTTTTATGCAGCGATGATGGATTTAGTGTTTGTTTCGACAAAATCTCAAGTATACTTTTTTTTACATTTTTACTCACTGGAGCAGTTGCATTATAATCAGCATACACGCAACTACTTTCTTCCAGAGAGAATAAACTCACAGGCTTATTTGTCACTTACCATTAACCAATTATGTATGTTAACTTTAACACGATAAAAAATTTATTGCAAAAACAGTGAAATTAATACATAATTAATAAATAATTTACATTATCAAGCCCTGTCAAAACAGGTTTTTATTAGGAGCAATCATGGTAGAAGTCTTTTTAAATAATGCAACAAAAAAGATAGAAGGTAGATATCATCAAAGCAAAGATACCAATGCACCAGTTGTGCTAATTTTACATCATCACCCTCAATATGGTGGTAGTATGGATAGTAAGATTATACATACTATATATGAATCTTTTATCGATAATAACTTTTCTGCATTGACAATTAATTTTCGTGGTGTCGGAAAATCTACCGGAACTTTTGATAAGGGTATAGGAGAATTAACTGATGCTGCAGTAGCTATTGATTGGCTTCAGGAGCATAACTCTAACAACGTTCCAATTTGGATAGTCGGTTTTTCTTTTGGAGCATGGGTAGCTATGCAGTTGACAATGCGCCGTCCAGAGATAGTAAGTTTTGTTGCCCTTTCTCTTCCAGCAACTAAGTACGATTTCTCTTTTCTCTCTCCTTGCCCAGTTCCTGGACTTATAATACAAAGTAATAATGATACAATTTCAGAAGAAAGCGATGTAACAGAATTAGCACAAAGGTTAATAAATTCGGTAAAAAATAACCATATGGAATACCATATAGTAGACGATACTAACCACTTTTTAAGGGATAAAGAAGAGGAAGTAGCTCAAATTATAGATAATTATATAAAACTACGCTTAAACAGTGCAGTCACTTCCTCCAAAAAAGTTAAAAAAGAGATAAGGGTAAAAGAATATGCCTAACTTTACAAATGAGAGAAATGAACGTATTAATATAAATAAAAAAAGTCTTGTTATGTTTAGGCAATTATTATTTCTCGTTTTAGCAATGTTTATGCTGTCAGGATGCTTTCTAAGTAAACAGCGTAAGTTAAAGAGTCCGTGTATAAAAAATAATGAAAGCATTTCATGCGAATTATACTCCGTTAATGACCATTGGTTAAATAAGTACAAGTTATAGGTAGCTTTGTATTGTACTTGTTTCTTCCATTTACAGCTTTACTAATGATCGGTTTTTTAACTGAAAAATGTGATCTGCTTTTTCTGCAAGGATATAGTTGTGTGTTACTATAAGCATAGAGCTGTTATTTTCCTTTACATATGAATGTAACAGCAAAAATACATTCAAAGAATTTGTTGGGTCTAAATTTCCCGTTGGCTCATCTGCAAGTAAAAGCTTTGGAGAGTTTACAATGCTTCTTGCAATTGCAACCCTCTGCCTTTCTCCACCAGAAATTTCAGATACCATACTACTTGCTTTATTTTCCAGACCAAATTTTTCTAATATTGCTTGCGATTTTTTTTTTGCTTCAGCTTTGCTTCTTCTTGCAATAAGCTGAGGAAGCATAACGTTTTCCAACACTGATAACTCTTGTAATAAATAGTGAAATTGATAAACAAAGCTAAGAAAATTTCTTCTTACATGAGTTTTATATTTATTGCTGGCTTGCGTGCAATTTACTCCATCTACTGTCACTACACCTAAAGTTGGCTTATCCAATAGGCCTGCAATTTGCAATATAGTTGTTTTTCCTGATCCTGAACTGCCGATCAATGCAACTACTTGCCCTCTTGTAAGACTCAGATTGATATCTTCTACAATAGCAGGACTTTTTTTGAAGCTCTTACTCACAGAAGCTAGCTCTAGTGCTACATCACTGTCCATATTATAAAAAGATCCAGGAGGGAGAATTAGACCGAGAAACTGTTACCACACCCACATCGAGACTTAGCGAGAGCATTCTTGATTTGAAAACCAGAACCACTTAGATCTTCAGTATAATCTATAGTTGAATTATTTAAAAATTTCGCTGAACAATTATCAACCATTAACACAGGGTTTCCATTCTCATCATTAATTACTATATCTTTACCTTTTTCACTAAAACTGGAGTGGCTTCTATAATCCTCGCTATCTTCGTCATCGTCAAAATCGTCGTCTTCATCATCGTCAAAATCGTCACCCAAAGACATCTTCTTATTTATTTGATCCATAAGAAAATTATACTTGAAGCCAGAGCATCCACCACCTGAAACTGCAACCCGCAAAACAGAACTCTCATCTCCTTCCTGTTCTACAAGGGAGTGGATTTTCCTTAATGCATTGTCAGTTAAGCTAATATTGTAATCTGTTGACATAACAACCACCGTTCATTATTGATAACCTATTATAGTAGAAATTTTACATGTCAAACAATAATTTTCTATTAAGTTACGCGTGCTTTCCAAATAAAACAAAAGGAAGAAATTTTAAAGAGCCAGAAGATGAAAATCGCAGCTGCTTTCAGCGTGATAGGGACCGAATTATTCACTCTAATGCGTTTAGGAAACTAGGATACAAAACACAAGTTTTTATCAATTATGAGCATGACTACTATCGCACTCGGCTAACTCATAGCCTTGAAGTTGCACAAATTGCAAGATCCATCGCACGCAGGCTCAGATTAGATGAGGACATCACTGAATGCATAGCGCTTGCACATGACCTTGGTCATCCTCCATTTGGTCACACAGGTGAGGATGCTCTAGTTCAAGTTGATAAGGAGAAGTATAAGTTTGATCATAATGTTCAAGCTATAAGGATTTTAACTTATCTTGAACAAAAACATGCTGACTTTAATGGCATGAATCTAAGTTGGGAAGTGATTGAAGGTGTTGCAAAGCATAACGGTCCCTTGCTTGGTCAAAACGCGGAGTCTTCTACAAATAATCAGCTGCTATTAAAATATAATGAAAAATATGATCTAAAACTTGAGGAATTTTCAAGCATTGAAGCACAAGTTGCTTCAATTGCCGATGATATTGCTTACAGTGTTCACGATCTTGATGATGCACTCAGGGCAAATTTAGTAACCATCGAAGATTTGCTCGATGTTCCTTTAATTGGCAAAATGTTCAAAGAAGTAAAAAGCGAATATTCAGAATTGGCCCAAAGTAAACTCATACATGAATCACTGAGTAAAACTATAGGGATTATGATAAATGATGTCGTTTTTCAGACTGAAAAAAATATTAAAGACTACAAAATAAAAAGCGTAGAAGATGTAAGAGGTCTAAATACAATGCTAGTCACATTTTCACCAGAAGTTGCAAATGCCACAAAAGAGATGAAAAAATTTAACATGGAAAAAATATACAGAAGCTATAAATTGAATAGAACAATGAACAAAGCAAAACGTATAGTACAGGAGCTTTTTCAATGTTTTTATGAAAACCCAGGGTTATTACCTATAGAGTGGAACAAGCTTGCTTGTGAATCTCAGCGTTCAGTAATAATATGTGATTATATCTCAGGTATGACAGATAGATTTGCCATACACGAGCACAGAAGAATTTTTGATACCTCATACGAAATGACTTCTTTCTAATGACTGAAGATTATTTCATGTCGATCGCATTAAAACTTGCAGAAAAAAGTCTTGGAAGTGTTGCACCAAATCCCACTGTTGGATGTGTCATTGTAAAAGACGGTATGGTGATCGGTGAAGGCTACACAGGAATCGGTGGGCGCCCACATGCAGAAGTAGTTGCTTTGCAAAATGCTAAAGATTTAACTCATGGTGCAACTATGTACGTCACTCTTGAACCATGCTGCCACTTTGGAGTTACAGAACCTTGCACTGCAGAAATCATAAAATCAGGAATAAGAAAGGTAGTGATTGCAGCAATTGATCCAGATAGTAGAGTTTCAGGCGGAGGAATTAAAGCTCTGAAAGAAGCAGGAATTGAAGTGAAGCAAGGTATTATGCAGAAAGAAGCAGAGAAGCTGAATGTTGGCTTTTTTACCACCAAGAAACTCCATAGACCATTCATAGCTTGCAAAATCGCAACAACTCTCGATGGAAAAATCGCAACGTTTACAGGTGATAGCAAATGGATAACAAGTGAAGATACGAGAAATTGGATACATGAGCTCAGAGCAAAATATGACGCAATTATGATTGGCAGCAATACCCTTGTTAGTGACGATCCACTCTTAACTTGCAGATTACCAGGACTCGAAAACAGGTCGCCAATAAGGCTAATTATCGATAGCCAAGGGAAATTGCAGGAAGAGCATAATATTGCAAAGACTGCAGATACCTTATATAACCATGATTTAAGCAAAGAGCCAACAGCATACCTTTCGATGTCATTCCAGCGCGTGACGCTGGAATCTAGAAAAAAAGAAGAAGAATGGATCCCAGTGTCACGCACTGGGATGACAGGAGGTTCAACTTGGGTAATTACAAACAATAAAGTAAAGAAAAAAATAAAAAACATTAACTACTTAGTAGTTAATTCAAACAATGCTGGCAAAGTCTGCCTCAAAGACATGGCATCAAAACTTGTTTCAGAAATTGGTATAACAAGGTTATTAGTTGAAGGTGGAGGAGTGTTAATTACAGAGTTATTGAAGCACGATTTAATCGATAGGCTGATAATCTGCCGCAGTGGTAAAATTCTAGGCAATGATGCCACTCCTTTTGTAGGGAATTTAGGAATTCAATCCATCAACAACTGTTACCAATTTAAAAAAGTAGAGATAATAGAGTTCAGTGAGGATGTGGTTGAGTTGTGGGATAAGTCACAGTAGCCTTTATCCACTTGAATAATAGAGATAAAGGAAGAGGTAGAAAATCTACCTCTGGTTATGCTAATTTATTCATCAACTGAAAGGCCAAGTGCATGCTTAAATTGCCGTTTAACACCACCGTCTTCAAGTTTATCAAGCAATGTTTGCACAACTTCATTTTTATCAAAAACTGGTCCTTGTTCACCCTTATCACCTTGTAGGCCTTTCTCACCCTGAGGTCCTTGGTCACCCTTATCGCCTTTTTCACCCTTATCGCCTTTTTCACCCTTAACATTTTCCATTGCATTCATTTGCTGATATGAAGCACAAGCTGCTGCGACAAAATATACAGCGGCAATAAACAGAACTGCAATTCCAGCAGGGCTAGCAATAAGTGCTAAAGATGCAGGTCCAGCAATTACTTTAGTAGCAATCAATAATGTTGTTATTGCTGCTGCTAAAGATGCAGTTGCAACTGTACCTTCAATACCCATTTTTGTTATAGGTGCTATGTTTTTTAGTTTCCATATATTTGTAGTCATAATCACTTCCTCCTAATTAAGGTTTATAAAAAGTTAATTATATATTGAGAATGTAAACTAATCAAGCATTTTTATTAATAACTTGATGTTTTATCTACTTTTTAAATTGTTACTAATTATGTAAGATTGATACATGGTAAATGGCTGGCTGAATCTTGATAAACCAACAGGAATGAGTTCTGCACAAGCTGTAACTCAAATTAAAAGGATTTTTGGAATAAAAAAAGCCGGACATTTGGGAACACTTGATCCTTTGGCTTCAGGTATATTACCGATCGCTCTTGGTGAAGCAACAAAAACTATACCGTATTTATCTTGTGACTTAAAGGCATACAATTTCACAATAAAATGGGGAAAACAAACAACTACGGATGATTTGGGTGGTGATATCATTAGAACTAGCGATATAAAACCCGAATATAACCAAATAAACTGTGCGATTAAGGATTTTATTGGTGAGATAACACAAACTCCTCCTCAATTTTCAGCAGTGAAAATCAAGGGAGCAAGAGCATATAAATTAGCAAGAAGTGGGCAAAAGGTAAATATAAAGCCCCGGCAAGTCAAAATACATGAACTGAAGCTGATATTCTTGGACACTATAAATAATAGTGCTGATTTTTCTATGATCTGCGGTAGCGGTGTATATGTAAGATCAATTGCAAGAGATCTTGGAGTCACATTAAATTGCTTTGGACACATTACAAAATTAAGAAGAACGATGGTAGGTGATTTTAAGGAAGATGAATCAGTGACAATTGAGCAACTTACTAAAAAAAACACAACAACTTACTCTCCCCAGTGCTTGACACTGGATACAAATACTTACAAATCATGTAATGGACAAAAGATTCTAGGAGCATATGTCAAAAACAATGTTCGTGATGCAATAAGCTTGATCCCAGTGCTTGACACTGGGATGACATCGGAGGGTGGGATGACAGAAGATGATGGAGGTAATACAAAAGGCTTCATCATTCCCATTGAATCGGCTTTAAAATCGATGTTCAAAGTTGAAATTTCCTTAGAGGAAGCGGAGAAAATCAGAAAAGGTCAAGAAATTATATTAAATAACTTGCGTAATTTAAAGAATTATGATATTTTTTGTACGATAGTGGGTAATGTACCTATTGCAATTTGCAGTTTTACTCATGGTTATGTGAAGCCTATTCGTGTTTTTAATATTTTGAAATGAGGTTTAGATGTCAATAACATCCCAAAAGAAAAAAAGTTTGATTAGTACATATGCAATTAAAGAAGATGATACAGGTTCATCTTTTGTACAGTGTGCAATTTTAACCGAGAGGATCAGTAATTTAACTGAGCATTTTAAAGCGCATAAGCATGACCATAATTCTAAGCGCGGTTTACTTATATTGATAGGTAGAAGGCGCAAGCACTTAAATTATATAAAACGTAAATTTGGTAATGAAGCCTATCAAGAGTTAATAGAGAAGTTAGGCATTAGAAAATAATCGAGGAATTTTGTATGTTTGAAATTATAAAAAAATCTATAGATTGGGAGGGGCGTACCTTATCTTTAGAAACTGGGAAAATAGCACGTCAAGCTGATGGTTCAGTAGTTGTAAATTATGGAGATACTTCTATCTTAGTCACTGTTGTACGAAAAAAGAAGGAAGAAAGTGTTGATTTTCTCCCTTTAAATGTGCAGTTTATTGCAAAAAGTTATGCCATGGGTAAGATTCCTGGTGGTTTTTTTAAAAGAGAAGGAAAACCATCTGATAGAGAAACTTTAATTTCAAGAGTAATAGATAGAAGTATAAGGCCGTTATTTCCTGAAGGTTTTCATGATGAAATTAGTGTAGTATGTAATCTGTTAACTTACGATACGGTCAATTCTCCTGAAGTACCAGCATTGATAGGTACCGTCGCAGCTCTTGCAATTTCTGGTGTTCCTTTCCACTTTACTATAGCTGGAGTCATGGTCGGTTGTGATGAAAATAACAATTATATACTCAATCCTTCCGTTCAAGAGATGAAAGCGAGCAACTTGGATCTGTTTTTGTCTGGTGATGAAAATTCGATCTTAATGGTCGAATCGGAAGTCAAAGAGCTCTCTGAAGAAAATGTTTTAAACGCAATAAAATTTGGTCATGAACACCTTCAACCTGTTATTAAGCTCATAAAAGAATTTGCTGATACAGTTGGCAATAAACCTGAAAGCTTTGCTCCTGTTGATATATCAGATATAACTCAAGAACTTGAAAAATATCGAAAAGACTTTGAAGAAGCATATTCAAAAACAGTAAAACAAGAGCGAGTCCAAGCTCTAGAAGTAGTCAGGAATAATATATTGAATACTCTTAAAGAGGCTGGAAAAGACGAAAAGTTAATTACTTATGCAGTAAAAAGCTTTGAAAGATCTTTAGTGCGTGAAATGATTAGAAGGAAAAGTGTGAGAATAGACAGCCGTAAGTATGATGAAATACGCCAGATAGAAATTGAGGCTGACATTCTACCCAAGACTCACGGTTCTGCGCTATTTACAAGGGGTAGCACTCAGGCACTAGTTGTTACTGCTCTTGGTACTACACAAGATGAGCAAATTGTGGATGACATTGAAGGGGATAGACGTGAACATTTTATGTTGCATTATAATTTTCCTCCATTTGCTGTTGGAGAGGCTTCTGCTATACGCGCACCAGGAAGGAGAGAAATTGGTCATGGTAAACTTGCTTGGAAAGCAATTCATCCTGTTTTACCTGATAAATCTGAATTTCCTTATACAATAAGGGTAGTATCTGAGATTATGGAATCTGATGGTTCTTCTTCTATGGCAACAGTTTGTGGAACTTCCATTGCATTAATGGATACAGGTGTGCCAATAAAGGCTCCCGTTGCAGGAATTGCTATGGGTCTCATCAAAGACAAAAATGAGCATATAATACTTTCTGATATACTGGGCGATGAAGACTATCTTGGTGATATGGACTTCAAAGTAGCAGGAACTAGCGAAGGGATTACAGCACTGCAGATGGATATGAAAATTCCTGGTATAAGCTTTGAAATTGTTGAAAAATCTTTAGAACAAGCAAAAGTCGGAAGATTACATATCTTAGAAAAAATGAATGCAGTAATTTCAGAACATCGTAAGGATATAAAAGATCATGTACCAAGAGTGTTATCGTTTTATATAGATAAAGATAAAATTTCTGCAGCTATTGGTACTAAAGGAAAAAATATACGCAGTGTATGTGAAAGAAGTAATGCAAAAATTGAAATAGGGGATGACGGTAAAGTTTCTGTTTTTGCCATTAGTAGTACTGAAGCTGAAGCTGCAAAGAATATGATGATTGATTCAATAACAGAGCTAGAACAAGGTTCTATAATTGATGCTAAAGTTGTAAAGATAGAGAAGTCTATTGTAGAGCTAGAACTTCTTAATGGAAGAAAAGGAAAAATGCATATAAGCGAGGTAGCTAATCAACATGTAGAGTCCATTGAGGATATACTTAAACAGGGTGATACCTTCAAAGCTTTGATAATTGACTTTGAAAAAGGTGGATGTCCAAAATTATCAAGACGTCGTGTTGATCAAGAAACAGGTGAATTTTTTGAAGGTAAGCTTTACAATGAAGAAAGGAGAGATGGTTTAAATAATAGGGATAATTATTATAACAACTCGTTTAATAAAAAACCTGAAGATAATTATCATAGTAATAGACCTACTCGTCCTCGTTCTGGTTTTAGTAATAGAAGCAGACCAAAATTTGGTAATAATGACTCGTCATCAGGTTTCTATTGAGGTTGAACTTACTTTCTATTATCTCAGTGTCGAAACACTGGGATAATAGGAATTTTTAAAACTGACAAGATAACAAAAATGGTTTGTGTTATCTGTAGGGTTATAACGAAAGATTTTTAAGATCGTTTACAGCCTTTTTCATGTCTTCAGCTTTAAATATTGCTGATCCAGCAACTAATATATTTGCACCTGCTTTTATTATATCAGCTGCGTTAGAAAAGTTAACTCCACCATCTACTGAAACTTGTGTTTTAAGATTACGGTCCTGTATCATTTTCCTCACAGTAGATATCTTACTCAACTGCGAATGAATAAACTCCTGTCCTCCAAATCCAGGATTGACTGTCATAATTAGCACAATATCTAGCTCATCTATTATATACTCAAGCACGCTTGGAGAAGTTGAAGGAACAATTGAAGCTCCAACTTGTATTATTTTTTTTGTATTGTTTTTATATGATTTTATCTTTCTTACTAGCCTCTCAAGATGTATCTCTGCTTCTGCATGTATAGTGATAATATCAGCACCAGCATTTATAAAACTTTCAATATGGTCACCAGGAGATTTAATCATTAAGTGCACATCAAAAGGAAGGTTGCTATATTTACGTATCGCATAGATAACATTCGGACCTATTGTAATATTTGGAACAAAATTTCCATCCATAACGTCTATGTGTATATAATCTACATTCAAGTCGCTAATTCTTTTTACTTCCTCCCCTAATTTTGCAAAGTCTGCTGAAAGTATAGAAGGTGCAATTTTAATACCCATAGACTACTTTTTACCAAAAATAAAAAAAGTAACTTATTTTTTAAACTCTGTCATCCCAATACTATATTAATCTCATTTAGAAATTTTTGTATACTTCCAGATGCATGTGCCTTTATTTTTCTCTGCCCATGCATCTGGTCATTGTAATACTCATTAGACTTCTTTCTTCGCCTTTTCTAAATATTCCAACACAGTTTCATGTAGCGCAGTCCAAGACATTTGCCTTTCCATATTCGGTATAAATTTTTGTTTCCAAGTGTCCTTAAATTCTTGAAACCATTGCTTTTCAAAATTTTGGAAATCAGATAAAATTTTCGACCTAAACTCATTAATCAAATTCGAGACTTCTATAGCCTTTTCAGGGCTTATAGACTTAAAAGATAATATTTCATTCTTTAAAATATCTAGCTTTTCAAATGAATTAAGTCTAAATGGAATATAAAGTGAAGATCTTATATTGTATCTTAGATAAGAGTCATAATATAGCTTAATCTTGTACATGAGCATAGCAAATGCATCAGAAGAAATATTATTTTCATATTCTGCAAGAGAAGATAATAAATGCTTATAATCCTCTTCATTCAAAAATGGTGGCTTTAAGCTTAATTGAGTTTTATCACTTAAAGATAAGAATTCACTAAAAATAAGATTTCTATACTTAACTAAAAATTCAGGCAAAATATCTTCTTGTTCTAATTTTAGAGGCAAGTCTTTTCTAATCTCTTTCGGCAAGTGGTGCATTGAAAACTGATTGATAACCCACGCAAAATTTTCATCAAACTCATTTGAGTAATTAGCATTATTGTCAGGAAAAATCATATTACCTTCCCTATCATTCCAAGGCAGTATTTTATAAAAAAAACCGTTTAACCTTTTTTTTAATTTCAAAATATTTTCACTCTTATCACCTACCTTATACAAAACCTCATTTACTTTTTGTTCTGCGTCTTGAGGACTGATTCTATCACCTATATGCAATCCAATACCACTTTTCTCTAATAACTCCCAATCAAATAACTTATGTGGATCAGGCTTACGCATTGCGTAACCTTCAATTGCTGAGTTGTACACTATAGTGCCTATCTCAGCGTGACTAAATATCATATCTTTTCTAATCTTAAAGCGCTTCATGAGGTACAAAATCAGATCTTTGACAGATTTCATTTGCTCTTCTGGAAAAGGCTCAAGCCCTGTGTTTACAATCTCTATACCTATAGAATAATCATTCAGTTTTCGTAGCTCTTCAACCACATTATCTACTCGAACTTTCGCATAACTTATACCAGCATGCCATGCTCGTTTTTCAAGTGGAACCATCAGAGTAATGCTACCATCTCTATCAACAATAAGCTGTACTGATATCCCTGAAGAATTTAATGCGTATTTTGTACTTTTTAATGTTGGTGATTCGGTATGGTGCACCACCACCATCAACACTTTTTTGCCTTCTCTATCATCATAATTTAAACTCGGTGCAGGATCTAAAAATATTGGATTTTTTAATGATGTTTTCAAATCTTGAAAATCGTTCTCAATATCACTTAAACAAGATTGTTGTCCATATAAAAGAGGCGCTACAAGCAGCAACAGAAATAAAACAGACAAACATTTTTTTACTATAAGTTTCATGTAGCTCTACAAATTGCCCTTAATATAACTAAATTAGCATAACACACATAAAATGTTTACTTTTTTTCAGCCAATCAAGACTTGCTACAGCTACAATTAATACTCTTATCATTACATTTTGGTGTTAAGTCAGGATAGAATGTGAGTATAGCGTCTTTCTTTCTCACAAACACTGATTGATAATTGTCATCTTCCATTTTATACAGACACATTCCATCTTTTCCCAGCTCCTTAAACGCCTTAGTTGCAGAAACTAAAATATCATCAGCATGAAGGTTATACGCGTACCCACTTGGGCACTTAACTTTCACTTCTCCATCCTTACCTAGATATTTCATTCCAAATGTGTAAACAGGTGGCTTAATATCTAATTTATTGCACAGAGATTCATTATCCCAAATCGCACCCGCCCACTTATTTTCTTGAGCCTCAACATATCTACCTACAAAATGCATACCACCTAGCCCCAATCTATCTGGTTCACCACAAAAAATATGCCCAAACCCTATAGTTTCTTTTTCAGTTCCGCTATTTGTAAACCAAATCTTAGTCAATTCATCTTTAAACAACCCCAAGTCTGCACTAGGTGTAATCACCTGATGATCAAGCTTATCGTATATCCTTTTCACCACTTCTTGATGCTGCGGACAATCAAGCAAAATTCTGAAATCTTCTTCATCAGGCTGTGTTCCCCAATCTCCACAAACCCTTAACACTCCTCTATCAAAATCAGTCAACTCTGGAAGTGGTGGAATATAGTCTGGATCTGAAGAATCTGTTTTGAAAAACGGCTCAAAGCCAATTTGTGAATTTGCATCATTGAGATAATGCTCCTTAATGTAAAAAACAAATCCTATTACTGGTATTATTAAGCACAAGATTAACTTAGCTATTTTCGACATAATCATATTCATAAAGAAGCTAGGGTATAAGCAACAACTTAAAAAAGTTTTAATCTAATGTTGATCGCAGTCCTGGCATCTCATCACCACTTAGCCAACTTAAAAACGCTCCCCCACCAGTTGAAATATATGTAAAATCTTTATCGGCAAGACCTGCAGTATTTATTGCAGATAGACTATCTCCTCCTCCTATTACACTGGTTAATTTTCCTTCGTGTGTCAAATCACTTACTACTCTCATCACCTCTACTGTACCATTTGCAAAAGCTGAATGTTCAAAAACACCAATAGGTCCGTTCCACAGCAGAGTTTTACTGCTTGCTATTATACCGCTTATTGTGCTTAAAGTTTGAGGTCCGATATCTAAAATTATATCACCGTCCAAAATGGATTCAATTTTTCTTAAAACGCCAGTGCTATAATCAGAATTTACTGCAACCAAAACGTCTTCTGGCACAACTATTTTGCAATTGTTTTTATTTGCCGTCTCAACAATATCGTGCAGAAGATCATCAACGCCATTTTGAAAAAAAGACTTGCCTATATTAACTTTATTAAATAACAAAAAATTATTAGCAATTGCGCCGCCCAGAATAAGGTAATCAACCTTTTCTGCTAGTTTTATAAGCATTTTTATTTTAGTGGATATTTTAGCTCCACCAACTATCGCAGTAATAGGTTTAGCGTTAAACGATATGGCTTGCTCAAGATACTTTAGCTCATCTTGCAAGCAGAATCCCGCGTAGGAAGGTAAAAATTCTGTGATGCGTGAAATAGAAGCATGAGCTCTGTGAGAGCAAGAAAACGCATCATTGACATATATATCTGCTAGAGATGCTAATTGTTTAGCAAAACTTGAGTCATTCTGTTCTTCTTCTTTATAGAATCTAAGATTCTCTAGTAATATTATATCTCCTCTATCTATCGCATTTATTGCTCTTTGTACTCTCTCACCAATACAATCATCAATAAATTTCACTTCTTTACTCAGCAGCTGCGATAAAGTTTCGACTACGTTTTTTAGCGATAGGTTACTGTCTTTTGCTTTTGGACGCCCAAAATGTGAGATAATAATAACTTTTGCACCTGCATTTGCTAAATATTGAATGGTAGGTAGAGCTCTCAAAATACGAGTGGTATCACAAATTCTTTCATTTTTTATAGGAACATTGAAGTCGACCCTGAGCAGAACATTTTTATTGTGAAAATCACAACTCTCTATGCTAGGTACATTTATCATAAAATTAAAGAGCTATAAAATCACTATACAATAGTTTAATCCAAAGTAAAGGAAGGAAATTCCAATGCTAAATAAATTAATAAATAGGAAAATTACTACAAATACTTTCAACTTTATTTTTCACTGCTTTTTCAACATCAGGGCTATTTCCATCAATTAATCCCTGAATTACTTCATTTATTAGATTAGCTACTTCTCTAAAATCTTCTTTCTCAAGTCCGCGTGTTGTCTCAGCAGCGGTACCAAAACGGAGCCCTGAAGTAATGGTTGGTTTTTCTGTGTCAAACGGCACGGAGTTTTTATTGCAGGTAATGCCAGCTCTCTCAAGGCTATTTACAACGTCTTTTCCCTTCAACTTCTGTGATCTTAAATCAACTAGCACTATATGAGAGTCAGTGCCACCGGTTATAATGTTCAGCCCATGCCCTTGCAGCGCTTGAGCTAACACTTTCGCATTTTCTACAACTTTTTTACTATAAGTTTTAAACTCTGGCGCTAATGCTTCCTTAAATGCAACAGCTTTTGCAGCTATCACATGCATAAGTGGCCCACCTTGCAATCCTGGAAAAACTGCAGACTGAATTTTTTTATGTAACGCTTCATCATTTGTCATTACCACTCCACCACGAGGACCACGTAGAGTCTTGTGAGTTGTAGAAGTTATAATATGCGCATATTCAGCAGGTGATGGGTAACAACCTGCAGCAATAAGCCCTGAATAGTGAGCAATATCTGCAAGCAGATATGCACCAACTTTATTCGCAATTTCACGAAAGCGCTCGAAATCTATTTTTCTTGGATAAGCAGAAGCACCAGCAATAATTAATTTTGGTTTATGCTCCAGCGCTAGCCTTTCCACCTCATCCATATCAAGCAGGTAAGTGTCTCTATTAACTGTATACTGAATCGACTTAAACCACTTACCAGAAAGGTTTGGTGCTGCACCATGAGTTAAATGTCCACCGCAGTTCAGTGACAATCCAAGTATTGTATCACCCGGAGTAAGTAGTGAAGCAAACACTGCTTGATTTGCCTGAGAACCAGAGTGAGGTTGAACATTTGCAAATTTAACATTAAACAGCTTACAAAGCCTTTCTATAGCCAGATTTTCAACTTCATCTACATACTCACAGCCACAGTAATATCTTTTACCAGGATAACCTTCTGCATATTTATTAGTCAGAAAAGAACCCTGTGCTTCCATCACTGCTTTACTTGCAAAATTCTCCGATGCAATCAATTGCAACTGCGATCTTTGACGCTGCAGTTCCTTCTCTATAGAGAGATAAACTTCATTATCACAAGACTTTAAATTATTTTCAGAGTTACAAATCCTTTCTGAAGCAATTGTCATAAGACCTTTTCCTTAACCACATAAATCCAAAAACAGCCAAAAGCAAACATACAGGAATAATTGATATTGCTTTTACTAGTAACTCAGTACCATACACAGGATTTCCTTGTATTACCGTTCCATTCCAACATAAGTCTATTATTTTTGCAATTCCAGTATGAAAAAAATAGCCAAAAACCATAACTATCATGTTTGATACAGCTGTGGCTAAGCCTACCAAGTTATTGTTTACATAACTTATTGCCTTGTAAATAGTAATTACCTGATACCCAGATGCAAAGCCGATAACAAGAAGTGTAGGTAATGCAATATATAAACCGCCAAATTGTGTAAAAAGCAAGAGGAAGCTAGCGATCATTGCAAAAGAACACGCAATAATCACCTCGTAATGTTTGTCTGGATACTTCTCCAGTAAATAAGCGAGAAAGAATGATCCAGCTCCCATACCTATAAACATGAGAGAGGAAAGTGAAGATGCCAAATCTCCGGTCATTTGATATGCTTCACATAAGAACGCTTTTGCCCAACCATCAGCAAAACCTTCTAGTGGCCCAACCATCAAGCCCCCAAAAAAGCTGATTAGAATGATATGTTTATTGAAAAGTACAGTTTTTAAATCTTGAAGTATGTTGTCATTTCTACTCTCCTCTATGTTAGAATTTGGCGTTATTAAGAATAAAAGTAGGGCGAGCAAGCAACCAAACGCTGAGAAAGTGTATATAACATAATTCCAACCAAATTTATTGAGCAAGAAGTCTAGAGGTAATCCACCATAAATAGCTCCCAGTAACCCTATTATTATAGATAAGCTAGCCATCCTTGCTGATTTTTCTTGTGAAAAATACATGCTTGCAACTTTGAAAAGCCCAATTGCTGAAGCAGATGACCCAACTCCAACAATCATTCTACCAAGTATTGAGTAATACCACTGATCAAAGCATATTAGCGGCAATGTTCCAGCAAATGTTAAGACAATACACGCAGGTAAAACAAACTTTGGCCCAAATCTATCAAGGGCAAGACCAACAGGTATGTGAGCAAGCGTATAGCCTATATAATATAGCCCACCAAATTGACCAACATCTGTAATACTTATGTTAAATTTTGTTATTAATTCAGGCGCGATTATATTTGGAATTACACGCAATATATACTGGTATGCATAAAATAGTGATGCTAGCAACCATATGAAAAAGTTTCTCTGCAATCCTAATATTACCTAAAAAACAGAATTATAGGTATTTTATCAGCAAGGAGCAACACTTTTGTAAATAGCTACTCTAATCCGAGTATCTTTCTTAAAAGAGACCTTTTAGCATATCTATAACTGGTTCATGGATAAGGTATATGAAAAAAATTATACCACAGATGATAAGGATTTTTATAATTTTACCCTTGTTCATCTTAAGCTTTATTTTTTTTACTATAAGTTTTAGTTTTGTTACAAAATTCATTTTACTTACGCTTTTATTTCGTGATACCGATTATACTTTAAATAATATAATTTTTAATGAAATTCAGTATCAGAAACGCTGTAGTTAACTAAATATTAACCTTTTTGTGTGTAAAATATAATATAAAAGCAAGGTGAGTGAATGAACATAGGTACAATAGACAATACGCTACAAAACTACATAACAAAATACATTGAACAAACATTTGCCGCACACACAGGCAATAGATACGACAAGTTATACAGGGAACTTTTAAGTAGCACAGAAGAAATAATAAAACTTACTGTAAACGAAGCAAAACAATATGATAAAAGCCTAGAAGAACTACATAACAATTCAATATTTCACGATAAGAAATTTATTCAAGCTGTTGCTAAACACCAGATATTAGAATTTCTGAATACTCATCCAAAGAAGAAAGAAATCGTTGCAGAATTTAAAAATGAACATCATATCAACGAAAGCGATTTAAAAATTTTAAAGGAAGGAAAAGATTTAATGAATAAAATAAACGATATTAACTTAATTCAACAAAATGAGAAAAATGAAACATTGAACATCAGAAAGGTACTTGCTAAATCAATAGGAATGCCCTCTTCAAGAACCGAAAAATCCAAGGCAACTTTAGTAGAAAGTCCTGAGATGGTAAAATAGACGTACTTAACTTTTCCTAATTGGAAAATACTTTTAATCCTATAATACCCAGCACTACCAAAGCAAGGGAAAATAAACGCCCAAAATTTACTGGGTCATTAAAAAACATTATTCCTATTATCGCTGCACCTATAGAGCCTATACCAGTCCAAACTGCATAAGATGTTCCAAGGGGGATAGACTTCATTGCTAACGATAGCCAGTAAAGACTTACAGAACCGCTAACTAAAATAATTACTACAGGTATAACACGAGTAAAGCCATTGCTATATTTCAGTGCTGTGGTCCATATTATTTCAACCAAACCAGCTAATAGCAAATATACCCACGCCATAAATCAACTCTATCTTACTGAAATATTATACATAAGAATATTAAAAAGTTAACTTAGCATTTCACATGCTTTAATAATACTATTACATCCAATTTCTAATTGTTCCTGAGAGGTTGCATAAGAAATTCTGATAAAATTTTTCAGACCAAACGCAATTCCTGGAACAACAGCAACTAAATGGTCTTCCAACAAATATTCAGCAAAATCAAGATCACTATTTATTACTTTACCACTTTTCGTGCTCTTACCCAATAAACCTTCACATGCGACAAACAAATAGAATGCACCTTGTGGAATAGATGCTGACAATCCTGAAGCAGAATTTAGCTTTTTTACTACAAAATCTCTACGATCCTTAAAGATTTTTGTTCTTTCTTTCAAAAAACTATGATCACCGTTTAACGCTTCAACTGCTGCTGCTTGTGCTATTGAATTTGGGTTAGAAGTACTTTGAGACTGCAGTGTAGAAATAGCTTTTACTATATCACTCCTACCTGCAATATAACCTATTCTCCAGCCAGTCATTGCATAGGCTTTTGATACTCCATTGACCACAAAAACTCTATCATAAAGTTTTGGCTCAACCTGAGCAATGGTAAAAAACTTTTCGTCGTATACTATGTGCTCATAAATATCATCTGTAACAACATTCACATGTGGATGTTTAAGCAATACTTGCGCTATGCTTTTCAATTCATCATATGTATAGACAATTCCTGCTGGATTATTTGGTGAGTTGAGAATTAACCACTTAGTTTTCTCAGTTATATTGCTTTCCAGTAACTCCGGTATCAGCTTAAAGTTTTGTTTGCACCCTACAACAACTGGCAGTCCGCCAAAAAGACTTACCATATCAACATATGAAACCCAATAAGGAGCTGGTATTATAGCTTCATCCCCAGGGTTAATTGTTGCCATGAACAAATTGAATAACACCTGCTTAGCACCAGCACCAACACAGATTTGGCTAAGTGTGTATTCTAGAATGTTATCCCTTTTTAACTTATTGATTATCGCCTCTTTAAGCTCACGCGTTCCATCAACAGCAGTATATTTAGTTTTGCCTTCATTTATCGATTGAATAGCTGCCTTTTTTATATGATCTGGAGTGTCAAAATCCGGCTCTCCCGCAGCTAAAACGCAAATTTTCTTTCCTTCGCTTTTTAATCTGTTTGCCTTATCGGTCACAGCGATTGTAGGCGATGGTTTTATCAGAGACATCCTCTTTGCAAGGTCTGACATAATCTCACTAAAGTTAAATAAAAATGATAAACTCTACACAACAAAAAAGCTAGAAGTTTTATTATTTTACATAAAGGTTGGTATTTTTGTACTCTTAAATATATTAACTATAGATATTAAAAAGCTTAATAAATTTAAAAAGGCAAATAAATCCCCGTATAGCGAGTTTTGACCCTATAATAATGTAAATTGGCATTGTAATAATGTGCTAACGCTTAAAATAAGCGCGATTTGGCTGAATGTAGAAAAAATAAAAAAGACATGCAGCCGCTATAATTTTTTGTAACCTGCCAATAGATATCTGAGTTTTTTTACTGAATTTTGTCGTTGAGCCCAAAAACAAGGATAAATACTCTTATTGCCATAATAAGGAAAGTGTAAAGATTTGTCAAGTAAGGTTTTCATTCCACCCTCATAAAGGCTTTTCATACAAGAGTTTTAGTAGTTTCTTACTAGGTCCACTAATGCAGCAATATTTTCAACCGGAGTATCAGGAAGCACTCCATGTCCAAGATTAAATATAAAAGGTAACCCTCTAAAACAATCTATTATACGCTTTGCTTCTTCAATTGCTTCTGCCTTATTGTAGGCCAAAAGACTAGGATTAAGGTTCCCTTGCAGAGGAATTTTTAGATTTGCTTTCGCCCATTCTATTGGAACATTATAATCTATACTTACTGCAGATACACCTGTTTTCTCATAGTAATCCTTATAAAGATTTCCAGCAGAGCGTGGAAAACCTATTATAGGAAAATCAGGAAACTTATTCTTTATTGCTGAAACAATTTCCTTTGTTGGCTTGATTACATACCTTTCAAACAGTTCTCCCTGCAATATACCAGCATTGCTGTCGAATAACTGAATAACATCTGCTCCAAACTCTATCTGTTTGATTAGATAAATAATTGTCGCTTCTGTTATTTTTTTAATTACTTCTTCTAGTTCTAGGGAACAGAAATGTAATACTTTAGAAAAAGTTTTACTACTACCACCCTCTATGATGTAGGAAGCTACCGTCCACGGCCCTCCAGCAAAGCCTATAAGGGACTTTTCCTCTGATAATTGGCTTCTTACTTTCCTGATGGCATTTAAGATTGGAAAGGTTTTAGTTTCAAATTCTTGTGAATTTTTTAACTCCTCAGAGCTTTTCACAGGTTTTATTATTGGACCCACACCGCGAACAAAATTCACATCACAACCTAAAACGTCAGCTATTATTAAAATGTCTGAAAAAATTATGGCTGCGTCCATATCAAATCTTTTTATTGGCTGTAGCGTCAGCTCTACCACTAAATCTATGCTATAGCATATCTCCATGAAATTACTCGTTTTTTCTACGGCTTTGCGATACTCAGGAAGAGATCTACCAGCCTGGCGCATTAACCAAATAGGTACTTTTTCATTTGGCTTATTCTGCTTAATAATTCTTACTATCGCTGGTTTGTTGCTTTCCAATCTATTTTATCTACTTTTTTCTATACTAAAGTATAGTAGTAATAATAGTTCTATCAATAAATTGTTATTAACTTAAAATTCAGTAAAAATTATTGTTACTTAACTTGTGGATAAATATGTTAATAACTTCTATATACTATTGATTTTGCCTTATAATTTATGTGTATAAGTAAGATATTTATAATGTTAGTAATTTTCTTTTACGGAAAATACTTTACTATCATGTATTGTTACACAATTATGTATATGTCGTTGAGAAAGTTGTTGATCAATTGTTAGTATTTTATATTAACAAATAATTCACAAATTAATTTGACATTATTCACATGCTTATTAAACATTTAATAACAGTTTTCTTGATAGACCTTATCTAAAGATATTTTCACCATTAAAGGGAATAAATTGAATAAGAAAAGAACTTTAGTAGAAAAAATAGCATACAAAATTTTTTTCTTTCTCTTCAACAAAACTTCTGTGTTAAAAAAATGTGCGACTGAGGCATTAATGGGTGATCTGTCAGGTCTTGACATACTTAATAGTCTATTAAAATTCCGTGATTGTAGTATCATGGATATAATGACTCCACGTAAGGAGATATGTGCAATAGACATTGAATCGAGCAAGGATGAGGTAATAAAGAAGGTGAAAAACACTTACCATGCTAAGATACCAACTTATAAGAATAACTTTGACAACGTAATAGGCTTTTTTTACGTAAAAGATATCATTTTCAATAAGAATAAAGATTTTAATCTGAGAAATATTATACAAAATGTAATATTTGTCCCAGCCTCAATGAAAGCAACAAATCTTTTTGTTAGAATGAAATCTTCCAAGTCATATTTAGCTATTGTACTGGATGAATATGGCGGAACTGATGGTTTAATTTCGATAAATGATCTTATAGAAGAATTGATACCAAATATTGATAACGAGAATGAGGTAAATTCAGAACACACCATTACTGAATTATCTCAAAATAAGTTTGAAATATCGGCAAGGGCCCTTATAAAGGATATAGAGGAAAATCTAAAAATAGAGTTGTGTGACTCTGAAGAGCATTATGCCACACTTAGTGGTTTGGTTCTTTCAATTGCTGGTAAGGTACCTTCTGTAGATGAAGTTATAAGATATAAAAATGGTATAAAATTTATCATCAAGGATGCAAATGAACGATACATTAACAAAATAATACTAGACTTAAGTGATTACAAAAATTAAATTCAATATTTTTTAGTGAAAGGTACTTTATCTTGGAAGTAGGAGACATAGTAGCCAGGTATGCAATTTAAACAATTTCTTAATATACAAAAGTTTGTAGTTCTATACGTTACTGTTTGATAATTAAGGTGGGAATAGTTTTTTTGGTATAAAGTTATAAAAATTAGTTGTTTAAATATTTTTAGCGATCTGTAACTTTCAAAAAGGGAGTGTTAAATAAACTGTGTCAAGCCGCATTTTTAATTCAACTCTACAAGAAAAAAAGATATCAAGTTGAGACATAGTCAAAGCCCAATCATGTATAGGCATAGCCCATTTTTCTCCTAACTTTTTTATAGCACAATATACCTGTTCATAGAAGGCATTTGTGCTAGTAAATGAGCCCTTAGTTTTAGTAAATTTTCTGATCTGTCTATGTAACCCTTCAATAGGATTTGTGGTATAAATTAATTTTCTTACAGGGCCGGAATATTTAAAATAACTAGACAGATTTTCCCAATTATTTTCCCAAAACTAAAGTATAGCTGTTCTCATAATAGTGGAAACAAATGAAGAAAAGCAGAATCGACAGCTTGACGAAAAGATTTAAAAAGAGGAATGTTTTTCCTGGCTCTGTTTTTTATAGCAAACCAATGATGCTCAATTTTATTGAAATCTGGAGAATATGGAGGCAGATACAGAATGTCTGCACCAACCCTTTTGGCAAATTCGACAATCTTTTTAGACTTATGAAAAGTTGCATTATCTAAAATCACTGTTTGTCCAGGCT
>NODE_4_length_63375_cov_7.794539
TTTGTATCCGTTCATCAGAGTAGTAAAATAAGAAAAAGAGAAAAGACAACTAAATGAATTTCATCCGAGTAGCTGACACTGACATCTATATAAAGACAATCGAATGCACTCATTTAAAGTGAAGTTTTCTGGATCCCAGTGTCTAGGCACTGGGATGACAAGAAAAGAGTTGACTTGAATGACACCGAATAGGTACTGGGACAGAGGCTACTTGAATAATATTTCACCATGTCATTCCAGCACTTGATGCTGGAATCCAGAAGTGTTTTGAGCACAAAAGTCATGCTAAGTTTTTGTTGTTAAGAAAGGCTGGATAGCTACTTGAATGACACCATTTGTTACTGTGTTTTTGTCTATCTTATTTTGCTACCCTACTGAACGAATACACAAAATCTAACTTTTTTCTATACAACCAGCTAGGTCAAGAAAGGTGAATCTATCTCTTGTTGCAAATGTAAGATTGACTACCTTGCAATATTGCTCTTTGTTCCAATTAAGATGCTCCGGTAAGTACGGAATTGATAGATCTTCAAATACTTTCTGCAGGTGTTTTGCAGATAGTAAATTTTGCTTAATTAAACTAGAAATATTACTCCATTCTTTGTAAATAATCTCTTGAATTTTTTGCTGCATAATTTGCTTCTGCTTTAGAATTTTTATAAATTCGGTATTACCAAAGCACTGAGTTATATGTTTTACATCTAAAGTGATCGGTTTGGTAATCGGGTTTTGTATTGACAATATCTCCTCTTGCAAGTTAGCCATAGTAATCGTCGTAACAGCAATTTTTTCGCCATGTAACGAGGAGGAATAATCTTTTGTTACCGTCTCCATTGCATGAGCTATCATATGTTCTCCTTGGCTTGCAGAGTAGCTGCCTTTTGACATCACCATTCCAAGTCCTGAAATCAATAAGGCTTCCATAAGTAATAAAACTACTCTTTTATCTTTTTTAGCAAGTGCCAAGTGTTCTCTGAGCAAAATTTCCTCCAGATTGCGAACAAGTTTAAAGGGGAGTTCATTATATTCTGTGCCAAGTAATAGATGAGATAATAGCCAATCGGCTTGTACTGTTGAACGGCAGATGAAATCTGCAAATCCACTTAATGTGAGGCGTGGTGGTGCGTTGGCAATTATATCGTTATCAATGTATATTGCCTTTGGAAGATGTGCTCCGAACGATTTTTTATATCCATCAACTAATATTGAAGCGTTTGCAGAGCTATACCCATTCATGGAAGCGGCTGTTGGGAACGATATATAATCTTTTTTCTCGAGGTAGCTTGCATATTTGCAGATATCATTAACAGTGCCACTACCAAATGCAACCATTAAGTCACTATCTTTTGCTTTATTTCTAACTAGGTTTACAGTTTGGAGGGAAGCAGCGCTGTTCAGTCTATTTGGTGTCATCCAAGTAGCGTGACACTGCGATCCATCATAGTCACGCGCTGGAATGACAGTTGTGGCTGGAATAATTAAATGAGAAACTTTATTAAGTATGTTTTTGTTTAAAAGTTTTGCTGTATTTTCATCTGCAATCAGAAAAATGTCATTTCCATATTGTCTACATATTTCATAGATATTATCAGCAACTTCCCTAATAAGAACTTGTTCTGTGTGCTGTAATATTTGTTTTAAATATCGCATAGAATGTTTACAATACGGTAATGTTAGTATTTCAAGATTGATATGAAGATTGACCCTGTAGAACTAACTAAGAAATTAATTTCTTTTAAAAGTATAACACCAAAAGACGATGGGGCAATAGAGCATATAGCAGCCATTCTCAAGAAAAGTGGTTTTGAATGTGAGATTTTAGAGTTTGGTGATAAAGTTAAAAATCTTTATGCGAAATATATAAATGGAGTACCAAACTTGTGTTTTGCTGGACATGTTGATGTTGTACCACCAGGTGAGTTAAAAGATTGGATATCTGATCCATTTAAGCCAGAAGTTAGAAATGGAATGCTATACGGAAGAGGAGCAGCTGATATGAAAGGCGGAGTAGCTGCATTTATTGCTGCTATCGTAGATTCAGTTGCAGGTAAGTTTCGATTCAGTGGTTCAATCAGTGCATTGATTACCGGTGCTGAAGAAAGCACGGAAGAACATGGAACAAAGGCCGTTTTGGAATGGATGAAAAGTAAGCAAAAAAAGATAGATTTTTGTATAGTTGGAGAACCAACGAGTAGTGAGAAATTAGGTGATACCATAAAAATAGGTAGAAGAGGTTCTGCAACATTTAAATTGATTTGCCATGGTAAACAAGGGCACGTTGCCTACCCAGATCTAGCAGATAATCCAATATATAAAATGGTATCGATACTAAGTAAGATAAAAGATACCACTTTTGATACTGGTAATAAATACTTTCAGCCTTCACATTGCGAAATTACTACTATCGACGTTGGAAATAATACTAATAATCTAATACCTAGTTCAATAGCAGCAGGTTTTAATGTTCGATATAACAATACACAAACACCGGACGTTTTATATAAGATGATTGATGCAATATGCACCAATGTGACTAACGATTATAAACTGTCTATGCAGAGCAGCAGGGACGTTTTTCTCTCTACTCCTGATAGAAATACTGATATTATGCTTGATGCGATAAATAAAATTACCGGTATTGATGCTGTGCTGAGTACAAATGGTGGCACATCTGATGCTGCGTTTATTAAAGATATTTGTCCAGTAATTGAATTTGGTATGATCAACAAAACCGCACATCAGGTAAATGAATGCGTATCAATAGACGATATACATAAATTAACAGCTATATATAAGGAGTTTATAAAAAATTATTTTTACCCCACTAATAAAATATTAAACCAAATCAATGTAATTGGTAATACGCCTGATGGTCCATTATTAGCTTGAGGTGCAGTTGCATAGAGAAGAAACTTACTAGACACATTTTACCAACCCCTTATTATAATATTAAGGGTATTTTTGACTCAAAACTTGTCTTTGATCTGTGCGAGCTTAATAACAAAAATTCAGTAGAAAGCTTATTGGCGAAAATTATCTGTTCAGCAGAGTGACAAAATAAGATAGACAAAAAGGGTGTAAGAACAAATAGTGTCATGCAACACTGGCTTTTGTACACAAAACGTTGTAAAGCGCTTTTGTCAACCTGGATCCCAGCTCGGATAACAAGAAAAGAAGCACTGGTTTCACATAGATCTGAACAGATATAATTTCTTAAACATTTATAGCTCACATAAAACCCGGTCTGACTGTCATAAAGGCTACTCATTGCAGCAGACAACTTTCGCACTACTTCAAATTCTAATTTTCAACTTAAAGAGGTACGTAATGTCAAATAACTTCAATTTCAAAGAATTTTTTCACCATCACGAAGCAAATAGCACTTTAGATGATATACAAAGGTACTGCATACTGTGGCAATCAGTGATATCACAGGCAATGATTGATGCAGCAAGTAACTGTAAAAAAACAGAAAGCTTGGTAGAGAAACGTAAAGCAATTTCCTGGCTATCAGACTTCAGTCAAGATTTTGTTGAAACATGTATACTGGCTGATTGCGATCCATTATACGTAAAAAACAAAATACAGCCAATTCTAAAAAAGATAAAGCCCTTTTAATGAGGTTTACCCCTCTCACCAAGAAAAATATCATTTAATCTTTTTTCTATAGCTTCATCTATATCTTGGATTAATAGCTGCTTTATCATATTCACTTTCCGTTCTGCCTCTTGAAGATTATTGTTACCGTAACTGTTCTTATTACTATAACCATAACTACTGCCATTTGGTTTATTACTCATTTTTCTTCTTGTGCTGAGTATCTGAACTATCTTCTCCTTGAAAAAAGACTTCCAGCCTGTGCCAGAAAATAATTTGTAGAGAAAATGCGGAGTAAGAAACGCTACTAATATTCTAATAGAAACTCCATAACCCAAATCATCTCTATTTTCATAATACCATTTTAAATATTGATACAAATGGTAAAATGCATTTTTGAAAGAGCTAAACTCTACAGCATACCAAAAGCCACTGGTGAGAAACATGAGCATAATGCTCGATGTATAAAGATACAGAGTGAAAAGAAATAGCTTGACAACTATATCTTTCAAGCTGCCCAGTATATAATTAAATAACCTTAATTTATAAAAAAGTGATATCATTTCACGCACACTTTAATAAAGCTGGGGTGGAAGGATTCGAACCTTCGCGTGGCGGTATCAAAAACCGCTGCCTTACCACTTGGCTACACCCCAATATTGTTTATATCAATAACATTATTAACCCAATTAGTAAAAGATTTATTCGCTTTTCCTATGGGTATTATCACAACGGCTGGTTGATCATAAGAATGCATTGCCTCGATTTTTTCTACAATCTTATCAGTCTGATCATTCCTGCTCTTCATAATTGCCACTATTTCACAATTACTATTAATTTTACCTTCCCATAAATACAGAGAATTTACTTCGGGAAATATATTTACACATGCAATTAACTTCTCGTTTAACAATTCTTCAGAAATAGTCTTAGCCTCTTTCAGGTTTGAAAAAGTTATATAGACTAAAACTAAGTTGCTCATTAATCGCTACATAAATGCATTTTTACTATACTCTACTTAGATTTATTCATCAAGAGAAAATAGGAGAGACCTCTTCAGTGCTTGACACATAGAAATTGAAGATGTCATTTAGTAGCTCTCCCCTTGTCATCCCAGTAGTTCTCCTCTTGTCATGCAAGTAGCTATCCAGCCTTTCTTAACAACAAAAACTTAGCATGACTTTTGTGCTCAAAAAACTTCTGGATTCCAGCATCAAGTGCTGGAATGACATGGTGAAATATTATTCAAGTAGCCTCTGTCCCAGTGCCTATTCGGTGTCATTCAAGTCAACTCTTTTCATCCCAGTGCCTAGACACTGGGATCCAGAAAACTTCACTTTAAATGAGTGCATTAGATTGTCTTTATATAGATGTCAGTGTCAGCTACTCGGATGAAATTCATTTAGTTGTCTTTTCTCATCTACCTTACCACTTTCTTGAACGGATACCATTAGCCATTCCCCTGAATAGATACAACAAATGTTGTATCTTTATCACTTCACATACATTATTCCATATACTATATGAACAACTGAAAAAAGACTTCAGTTAATTGACAATGAATCACGTTATTTTGTCAAATGCGCTGCTATCGCCAAACCATAGCTTAGCTTGAGTGGCTGAGGAGGGATTTGAACCCCCGACCAAGAGATTATGATCCTCCTGCTCTACCACTGAGCTACTCAGCCTCATTAAAAACCTTGCTATATATATGATCTACATGCTTCGTATAATACTTCAAATCAAACAAAGATTCAAGTTTTTTAGAGTTAATAACTTCAAGTAAGGATTTATCTTGTTTCAGTTCGGCCAGAAAATCACTATTGTTTTGTTTCACTTTCATTGCATTGCTCTGAACAATTTTATACGCCTCTTCCCTCGCCAAACCACTATTTACCAACTCGAGTAATACTCGTTGTGAAAAAACCAAGCCTTTTGAAGAATTTAAGTTCTTTTCAATATTTTCCTTATTGATCACCAATTTATCTATCAAATCTGTTAATCGTACTAAAGCAAAATCCATTGCTATACAAGCATCAGGAGCAATGCACCTTTCCACAGACGAGTGCGATATATCTCGTTCGTGCCATAATGCAACATTTTCTAATGCAGGAAAAACGTAGCTGCGTACTAAGCGTGAGAGCCCAGTCAAATTCTCACTTAAAATAGGATTACACTTATGCGGCATAGCAGAACTTCCCTTCTGTCCAGTGGAAAAATATTCAGAGATTTCGCCGACTTCAGTTCTTTGCAAATGACGAATCTCAATTGCAATATTTTCTATTGAGCTTGCAATTACTCCCAAAATTGAAAAGAACATGGCATGTCTATCACGAGGGATGACTTGAGACGATATGGTTTCAGGTATGAGTCCCATTTCTTTCGCTACATACTCTTCAACAAATGGATTAATATTTGTAAAATTACCTACTGCACCTGATATTTTACAAATTGAGATCTCTTTTTGCGCGCTAATTAATCTCTGATAATTGCGTTTAAATTCAGCATAAAATCTAGCAAATTTTAATCCAAGAGTTATTGGTTCTGCATGCATTCCATGACTGCGCCCAACACAAACAATATCTTTATAGTCCTCAGCTTTTTTTTTCAATACTATAAGTAAATTTTTTAGATTCTTGAGTAAAATATCACATGACTCTTTCAACTGCACTGCAAAGCATGTATCTAAAACATCAGAACTTGTCATTCCGTAATGGAGATAACGAACATCAACTCCCGCTTTTTCAGCAATATATGTCAAAAAGGCTATAACATCATGTTTTACAATGGATTCAATTTCGTTAATACGCTCAATATCAAATTCAATAGCACCAGAGAGCTTTTCAGCAACATCATTTGGAATAACTTTTAATTTTGCTTGAGCTTCACATGCTAATTTTTCTATTTTGAGCCATATGTTGAACTTATTTTTTTCTTCCCAAATAGAAGAGATTTCTTTGCGGCTATAGCGTGGAATCATTTTTGATTTATTCCAATAATGGTGTCATTCCAGTGTCATGCACTGGAATGACATGAGGGGAGCACTGGGATGATACCAGCCTAGCAATGGAAGACATTTCTTTACGACTATAACAAGGGATCATCTTTGATCAGCTATCATCAGCATCAGCAGCTTCTTTACTCGCATCTTGCTCTGCCTCTTGTTGCTCAGATTTCTGATTTTGCAACTTTGCTTGCCTTAATTCATGTGCATCTTTCTCAGATCTGACAACGTATATAGTAATTGGCACTATCACTTTACTATGTAATTCTATATTCACTTGATACTCGCCCAAATTTTTGATGCTTATTCCACCCAAAGATAAACTATGATGACTTATATCATATCCTTCTTGTAATAAAGTTTTTGCAATTTCACGTGTGGTTACAGAGCCAAAAATCTTTCCATCCTCTGAAGCTTGCTTTATTAATATAATAAATTTATCATGCAGTGATGATGCAAGCACTTTTGCTGCATTTAATTTTTTGGTATTTTCTTCTTCCAATAATAAACGCTGTTCCTCTAACTTTATTAAATTTTCCTTAGTGGCTTTCATCGCCTTTTTTTGTGGAAAAAGAAAATTACGTGCATAACCTGGCTTAACTTTGACAACTTCACCAAGCTTACCTAAAGTTGTTATATTTTCCTTTAAAATTATTAACATAAATTACCTAACTTTTTTAGTACAGTAAGGAGCAAGAGCTAAAAAGCGTGCTCTTATAATTGCTAAGCGCAACTTTCTTTGTTTTCTTGCGCACACACCTGTTAACCTTCTAGGTAATATTCTACCATAGTCAGAGGTGAATTTGGACAATAAATCTATATTCTTATAGTCTATGTCCTCATCTTTAGATGCAGCAAGAGGACAGACCTTAGGACGCCTAAAGCCAGTTCTGTTATTTACAGACACGTAAGAATTATTAAAACTATTTCGTCTTTTCATCATTATGCACTTTTCTCCTCAATTTGTTTATCCATCATGTAAGATTTACCTTTAAAAAACTCATTAACCCGTACAGACAAGTGGCGAATAATATTCTCATTCAGTTTTACTCTACGCTCAAATTCATCCATAATGCTTGAAGTAAAACTTATACACATCATACAGTAATGACCACTTTTCATCTTATTTATTGGGTATGCAAAATCCAATAGACCCCAATATTCATATTTTATCAATCCTGAAGCTTCAATATTTTTCAAAAGCACTTCCAGCGTTTTATTCAATTGATTTGAGTCTACTATTTTAAAACTTTTTAAAACCTCTTGAAGGGGCTTTATTAGATGTTGTGAAATATTTTCCTTAAAAGCATTTACTACATTATAGATAAATGCACTTTTAGTGTTAGCTCCTGGAAGGTCCATAAAATTTTGTTTTATTCCCGTATCACTTAGTTCATTTTTCAATTCTTTATCGATTCTTGACTTTATTTCTTTTAAATTTGAAAAATCTTCTTCCAATTCAACCCACAAAATTTTTGTCAGAGTTTCCAAAAAATCAGAGTAAACAATCAGACTTTTTTTAATGCTTTCGGTACTTGCCTCTAGCTCTTGTTTTATAACTGTGCTATGTTCTCTTTCTATGAGACCTTTAACCTCCTGAGAAATAACATCTGCTTTAATATTTTTCAACAAAATAGCCAATTCTTGGACCATTTCTTCTACTTCTTGCTGCAATAAGTTCGGTTGTGCTATAAAAGTAAATTCATAGAGATTCACTATATCTTCCTTTAATATCAATTAAACACTTTAATTATATAAAACTTTTTTATATAAGCAAGTTATTTGTATTAATTTCTACGTCTTCAATCCAACTTAAGTGAGATATTTCATAAATAGCTTTGGGGGTGATTGAATATGTACCTGGCAACAAGATGCTGACTTTATGTTTTTCGAGAAGAAACTTTAGCATTATTTTGGTTTTGCCTCCATTTTTCAACACTGCATTCAACTCCTCAGCAACTTTTTGCGAGTCTGAACATACAGCAGTTAAAACTAATCCTTTCATTAGAGAAGTAACCTTTTCTGTAAATTCAGATATGTCCTTTCCTGATAGTCTCGTTGTGTTTTCTGAAATTTCAAGATCAATTATCACAAATGCTCCAGGTGAAAATAGATTCCTTTTTTCTTCTATTATTTCATTATTGTAGAATGCTATTTCAGAAACATTGTGGGGATCAGAAAGTGTTAGTATAACAAATCTTCCACGTTCTGAGGTTCTCATACGCACATTTAATATTACACCAGCAGTTTTTATCGTTTTACTCTCTCCGATAAACCCAATATTTAATTTTTTCAAGAGAGTTCTAAACTTTTCAAGTGGATGATTAGTTAAGTAAAATCCCAATGAAAATAACTCATGCTCTAATTTTTCCTCTTCATTAAAATCTTCCACGTTCTCAAGTTTTGGCTTCAGAATATCAAGATTACCAAATAAAGCAGCTTGATTTGACTGCCTATTTTTATTTGCAAAGTAAATCAATGTGTCTATTGACTCGTATAACTGCTTTCTATTTTTGTGCACACTATCGAATGTTCCAGATTTAATTAAACTTTCTAATGCCCTTTTATTTATTATATGCCCCAAATTTTGAATGAATTCCCATATGTCCTTATAAGAACTTGAGCGTGCATTTACTATTCCTTCTGCTATAGCAAAACCAACATTACGCAAAGCAGCAATTCCGTAGCGTATGTGCTCACCCTCTATTGAAAATTCAGCCTTAGATTTGCTGATATCAGGCGAAAGAACAGCAACTCCACTGAATTTTGCAGCATGATAAAACAAATTCAGTTTGTCTCTATCATCAATGTTGAGATTCATCAAGGCCGTAAAAAATTCTAGCGGGTAGTTAGCCTTAAGGTAAGCTGTTTGGTAAGATATAATCGCATATGCTGCAGCGTGGGATTTATTAAATCCATAACCAGCAAATTTTGCAACAAGATCAAAAATATAACTTGCCCTGTCGTAATCAACACCGTTTTTTGTTGCTCCTTGAACAAAAAGTTCACGTTGTTTATCCATCTCTGCCTTAATTTTCTTACCCATGGCACGTCTGAGTAAATCCGCCTCTGCTAAGCTATATCCAGAGAGAATACGCGCTATTTCCATTACCTGTTCTTGGTAGATTATTACTCCGAATGTTTCTTTTAACACCTCCTCAAGCAATGGATGAATGTAATCTGGCTTTTCAAGTCCATGCTTTCTTGCAACATAAGTTGGAATGTTATCCATAGGCCCTGGGCGATAAAGAGAAATTAAAGCGATGATATCTTCAATGCAGTCTGGCTTTAGTTTTATTAAAGCTTCTCTCATTCCCGAACTTTCAAGCTGAAACACTCCGATTGAATCACCTCTTGAGAGCATTTCATAGGTTCTTTGATCAATCAAAGAAACTGAGGAAATATCAAATTTTTTTTTATCACGATTAATTAAACGACATACATGATCTATTAGTGTTAGCGTACCAAGTCCAAGAAAATCAAATTTTATTAACCCAGCTTTCTCTACATATTTCATGCTGTATTGAGTGATTGGCAGAGCCGAATTTGGATCATAATAGACGGGAACAAAATTTTCTAATTTTTGATCGCATATTACAATTCCAGCAGCATGAGTTGAAACGTGACGATATATTCCTTCGAGCTTTAGAGATATATCAAGAAGTTTGGCAATTACTTCATCACTATCCCTTTCTTTCTGAAGATTTTGATCAAACTCTATCGCTTGCGATAAAGTTACAGGATTTACTGGATTAAATGGAACCATTTTAGATATTTTATCCACTTGAGAGTAAGGCATTTGCAATACTCTACCAACATCACGCAATACTGCCCTTGCTTGCAATTTTCCAAAAGTGATTATTTGAGCAACATAACCGTACTTTTTCTGAACATAATCAATAACCAGGTCCCTTTTCTCTTGGCAGAAATCGATATCAAAGTCAGGCATCGATACACGATCAGGATTTAAAAATCTTTCAAAGATCAGACCAAATTTTATTGGATCAAGATCTGTAATCTGCAAGCTCCAAGCAACAATTGATCCAGCACCAGAACCTCTTCCCGGTCCAACTGGAATGCCATTTGCTTTGCTCCAACGAATAAAATCAGAAACTATCAAAAAGTAGCCAGCGTAGTTCATCGAAGTTATTACGCTTAGTTCGTAATTCAGCCGATCGTAGTATTGTTTAAGGTCTATGTCCGTTTCATTTGCAATGCGGAATTCTAATCCTGCAACTGCCTGCTCCCTCAGTTCTTCATTCTCAGTTTTATTTTCTCGACAAGGAAATTTAGGCAAGATAGGCTGCCTGCTTCTTGGCATGTAAGAGCACCGCTTAGCTATCACTAAAGTGTTATAAATTGCTTCGGGAATGTCGCTGAACAGTTCCTCCATTTCTGCCACAGATTTGAAGTAATGCTCGGTAGTTAACTTCTTTCTGTTATTCTCCAGGGCATAACTGCCCTCCGATATGCACGTTAATATATCATAAGCTTCATAATCAGATCTATTTGAAAAAAACACATCATTCGTTGCCACTAGTGGTATATTGCGCTGATAAGCAAAATCTATTAAAGCTTCTTCAAGCTCTAGCTCTTTATTCAGCCCATGACGCTGCAATTCAACATATAAATGACCATCGAATGCTGAAAGCAGTTTTTCAACCGTTTCTTTGTCTTGCTCCAATAACAGTTGAGCCAAACATCCACCAGTTAAGGCGATTAGACCTGTATTAAAACTTAATAGCTCATCAAAATCAACGTAGGGAATATCGCTGCTATTTTTGCGCTTTTTAAAAGACTCACTCACCAAAGTGACTAAATTAGTGTACCCTTGTTCATTTTTTGCAAGTAGGAGTATTGATAAATTTTGTTCTAAGTGTCGAACGATAATATTGCATCCTACTATTAGCTGTATTCCCTTATTTGCTGCATATTCTGCAAATTCAAGTGAGCCAAATAAGTTGCCTGAATCAGTAACTGCAACTGCCGGCATTTTGTTCTGCAAACAAAGACCAATCAGCTCCTCAATTTTAACCGAACTCTCAAGCAGAGAATAAACGCTATGAACACGTAAGTGTATGAACATAAAAAATTTTAGATTAGCAATAGTTAAGGATAACATTAATTTACTTATAAGGATATGCAATAGAGTCAACTTGACAAACCTCATCAGTCTTCTTATCATGACAATAAGAGTATTTATCCTTATTTTTAATCTCTGCAGATTTAACAACAAAAATTCAGTAAAAAACTCAGGTATATATTGGCAGATTACATAAAATTATAGCGGCTGCATGTCTTTTTTATTTTTTCTACATTCAGCCAAAACGCGCTTTAAATAAGCGTTAGCACATTATTACAATGCCGATTTACATTATTATAGGGTTAAAACTCACTACTGGGGGATTCTTTTGCCTTTTTTTGCTTGGTAAATTTCTTAATATTTTTGATTGGTTAGGAGTTCTATAGAGATGTCATTTCAGTGCTTCTTATTACCTGTTCTGGATCCCAGTGTCAGCTACTTGGATGACACTGAAGGGGTTACTCGAATGACAAGAATAAGGAGTACTGGGATGACAAGAAAGCACTGGTTTCATATGCACCTGATAAAAAAGATGATGTCATGCAAGTAGCTGACACTGGCATCCAGTTTTTTTGTGCAATTCCGTCAAAAAAAGCGCTTTCGTGTTTACCAACTTAGTTAGATTCCAGTGTCAAGCTACTCGGATGACACCAAAGAGGCTATTTGAATCTAATTTACTATTCACAATCCCGGTTATTAGCTTATTTGAGTTGACTTTTCATCATAATTATGTAATAATTAAACATATTGTTTAATATTGAAGGTAGAATTATGACAGGAGGATATGAGTCACTGGAAAAAGTACTAAAGACGATTGAGGCTGAGAAAGATTTAAATCTCAATAATATAATTGAGAAAATAAAAACAGAACTAGAGGAACATGATCAAGGTCTATATAAAAATTGGGAGGAAGGTAAATTTGATGTAAATTATGTATTTTCTCTCTTCTTCTGTGAGTGTACGTTATTAACGATAGCTGCTGAGAATGGTTACACAAATATAGTAAATGTTTTACTAGAAAAAGAAGTAGTTGTTGATGAGAGAGATCATTCGGGTAATACTGTTTTGCATTTAGCTGCTAAGAATGGTCACGTAGATGTAGTAAAGGTTTTACTCGAAAAAGGAGCAAATGTTGATGAGAAAGGTTGGCGTGATGCGACTCCTTTGCATTTCGCTGCTAGGAATGGTCACGCAAGTGTAGTAGAGGTTTTACTCAAAGCAGAAGCAAATGTTAATGCAGTAGATATTGAAGGGTGGACTCCTTTACATTTCGCTGCTCTTCATGGTCGAGCAAATATAGTAGAGGTTTTACTCAAAGAAGAAGAAGCAAATGTTAATGCAGTAAATAGTGAAAGGAGGACTCCTTTACATTTCGCTGCTGGGAATGGTCACAAAAAGACAGTAGAGGTTTTACTCAAAGAAGAAGAAGCAAATGTTAATGCAGTAGATATTGAAGGGTGGACTGTTTTGCATTTAGCTGCTAAGAATGGTTACGTAGATGTAGTAAAGGTTTTACTCGAAAAAGGAGCAAATGTTAATGAGAAAGGTTGGCGTGATGCGACTCCTTTGCATTTCGCTGCTAGGAATGGTCACGCAAGTGTAGTAGAGGTTTTACTCAAAGCAGAAGCAAATGTTAACGCAGTAGATCGATATGGAAAGACTCCTTTAGATTATGCTGAAGGTTATGCTAAGAATCAAGACGTAGTAAAAGCTCTATTAGACGCAAGAGGAGGTTCTTTTGTGAAAGCACGTAATAAGGCAATGATTGCTGGTGGAGTGAATACATTATTAGGCACTGCTATAGCAGTGGCACTTTTTACAACTGGAACAATTACAGCTCAGTTGATACCTATCGTTATAGCAGTGGTTGCAGTTACAGCAGCAGCACTGGTAGTTGGTTGTGCTACATATGAATTACTAAAGCCTAGTACTAAAGTTGATGGAGCAGAAAAACCAATTGTCAACTCAATAAATGAACAGCAGAGAGTTACTAGCATTTCTTCATATTAGAGCGCGTGACGCAGGTTCCTGGATCCCAGTACTGGGATGACAATGAAGGGGCTGCTTGAATAACAACGAAGGGTTATTTGGATAATAGCCGTACTTGATCTGGATCCCAGTGTCTAGGAACTGGGATGACAAGGGGGGATACTAGGATGACAACGAAGGTGCTGGAATGAAAGGAGTGTGAGATAAAGCTACTTGTATAACTGTTGCACATCCATAAACTCTTTCTCGTCTTGCATGCTGATGATAGTGTGAGTGTTGAGAGGTAAAGGGTCATTTCTATGTCCATGTCCTACCCCTTTTATTGTAAATACTGGAAAGTTAACACTTTTTGCAAACCTTTCTTTTACAATTTCAACAAGATTATCATTATAACAGTTAACAAAGTCACCGAATATTACTGCATCTACTCCATCAAAAATATGAGCTTGTTTTAGGTGATCTAGACTTCGCTCAATTGAATATGGATAAACTTTTATGTCTTCTAAAAATAGAATTTTGTTTTTTGCGTTTATTTGCCAAGCAGTTCCTATGCTATTTTCAACCAAAGTCATATTACCACCGATGATTTTAGACTCTAATTTGCCATTTTTTAGTCTAATGCCATTGTCGATCATTTTTAGGTTATCAAATCTGATAGAGTTGCGTTGCTTAAGAATTAACTCTTTTAATTTTTCAACAGAGGTTTCAGCAACAGAGTTATTTACTATCATTTCCAACATGGTACCGTGAAGAGTTTGCCAGTCATATTTAACTTGCAGATAAATATGTAAAGCAGTGATATCACTATAGCCTATAAGAATTTTTTTGTTTTGAGCAATTCTTTCTTTTTTATCATTGGGTAACTTTTCTAGATAGGGAATTAGCCGAGAAGCCCCTTCTCCTCCTCTGATACACCAAATTATTTTGCTATCATCAGTGAGCGCATTAACCAAATCATTCGCTCTAAACTCATCAGAGTTAGAATAAAATGGGTTGTCATTACTGTATATTTTCTCCGAAATGTGAGGATTAAAACCCAAAGTTTTTACGGATTCTTTTATAGTGGGCAGATCCGATTCTTTTCCCTTCGAAGAAGGAGCAATAATATCAACTTGATTTGCAGGATTAGTGAGTAAAAGGCATAGAAAATAAAGAATAAAGGAATACATTAAAATATCTTATGAAACTCTTGCTTTAATATATCATCTAATTCGCAAAGAGAAACTTTTACTCCTAGTTTTTCCATTGATGTAACGCCGTAATCTTTTAGTCCACAAGGAATAATACCCTCATAGTGGGAAAGGTTTGGAGAGACATTAAGCGCTATGCCGTGATAAGTTACCCATTTTCTCAAGCGAATGCCAAAAGCTGCTATTTTTTCTTCTACTCCGTTGTTGTTCACCCAAATGCCTATTCTATCTTCCTTAAATTCCCCAAGTATATTAAAGTGTTTTAAAACATTTATGATCCAATTACTTAGGTCTCTGATATATAGTTTTATGTCACATTTGTTTCTTTTTTTAAGATTTAGCATTAAATATATAATGCGCTGCCCTGGTCCGTGATATGTATATTTACCACCCCTACCTGTTTTATATATAGGAAATAATTTTTCAATAATGTCATCATCTGTTGCACCGATTCCTGCTGTGTAAAGTGGAGGGTGCTGGAGCAGCCATACTAGCTCATCAGACAAATTATTGTAAATTTGTTGAATTTTTGCTTCCATGAATTTTATAGCATGGTTATAATCAGTAAATTGGTTAGAGATTAGCCATTCTGTCATGTTCTATTTCTTTAGGTCTATCAATGTCATTCCAGCGCTTGACACTGGAATCCAGAAATTTAATTGTAGATAGCACACTGAACTGGTGAGCATAGTTGCTTTACGCTAAAAGGAACGTATTTGACTAAATTGTATAAAAAGATGGATCCTAGTGTCAAGCTACTTGGATGACAAATATGGGCTACTTGAATGGCACTATCGCAAACGAACTAGTGTCAGCTACTCAGATGATATCATTCTTGTAACACCAATTGATATAATTCAACTATAATTTTAATCTTTTAACAAATTTAATTTTTCAGGAGGCACATATGAATTTTAACATTTTTCAAAGAAAGAAAAGCAGTGAATACTCTGCTTTGCAACTAATGATGGAACCAAGTTGGAGTAGGCGTGATTATGTAAGTTTTGCTGAGGAAGGTTACATAAAAAATGTTATTGCCTTTCGAGCAATTAATATGATCGCAAGTGCTGCATCTTCGGTACCTTTTATTCTCTGCCAGCTTACTGACCAGGGAAAATCACAACTAAAAGCACATCCGTTACTGAAGTTACTTTATTCTCCTAATCCAATGACATCAAAATCAGAATTTATTGAGGGGATTGTAACTTATCGGTTAGTTAACGGCAATTCTTATATATTGATGATTGAGCTGCAGAACAAACCAACAGAGCTTTATCTTCTGCGCCCTGATAGAGTTGAAATTGTTCCGGGGAGAAGTAACGTTCCTTATGCCTATCGTTATACCGTAAATAACAACAGTTATGACTTTAAAGTTGATAAATTGACTGGGCGTTCAACAGTACTGCATCTTAAAACCTTTAACCCTTTGAATGATTGGTATGGACTTTCACCAATTGAGGCAGCTGCATATAGTATAGATCAGCATAATCAGGCTGGTGCTTGGAATCAGGCAATGCTGCAAAATGGAGCAAGACCAAGTGGTGCAATAGTTGTGAAATCAGAAAAGGATGGAAGCGTTGGAAACTTAAGTCAAGAGCAGTACCAACGCTTAAAAGCGCAGATAAATGATCATTACTCAGGTCCTGTCAACGCTGGAAGACCGATATTACTTGAAGGAGGTTTAGAGTGGAAGGAAATGAGCTTATCACCGAGGGATATGGATTTTATTGAGTCAAAACATAGCTCAGCTCGTGATATTGCGCTAGCTTTTGGCGTTCCGCCGCAGTTGCTTGGCATACCGGGTGATAACACTTACAGTAATTTAGTTGAAGCACGTCTTTCCCTTTGGGAACAGACGATTTTACCAACGCTAGAAAATATTATCTGTCACCTGAATTCTTGGCTAGTGCCCAAGTTTGGCAAAGATTTATGTTTGTCATATGATAAAGACGCGATAGAAATTCTAATGGAGAAAAGACAAAAGATGTGGAAATACGTGCAAAACGCAAGCTTCATGACGCTCAATGAAAAAAGAGAAGCTTTTGGCTTGCAACCGTTACCCGGTGGTGATAAGTTGAATTGATGTTTATATAGTATAGATATTTATACTAAGCTGTAAGAAATTAGAGGTATTTTATGTATCAAGAACAAGAAAATTCAGTAAGTAATTCTCGATTGACTCTTCCTCATATGGAATTATCGTTGAGAGCCAAACAAGATACTAATCCAACAGATAATGAAGGTCTTGTCCCTTTACATTATGCTGCTTGCGGAAATCGCTTAGAGCAAGTGAAATTATTGCTTAAAAACGGAGCAAATGTTAATGCATTGGATAATTATGGTTTTACTCCTTTACATTATGCTGCTTCCATAAATTGTAAAGAGGAGGTGGAATTATTGCTTAAAAACGGAGCAGATATTGATGTAAGAAATCATTTCGGTGCTACTCCTTTATATTTAGCTGTTCAGGGAGGCCATGAGAATGTGGTAAAATTATTGCTTAAAAACGGAGCAAATATTAATATAGCAGATAATTCTAGCAAGACTGTTTTACATTTATCTGTTCTCAAAGGCCACACAGAGATAACAAAGTTATTGCTTGGAGATATGGAGACTCCAAGTACAAGCTGCATCGATATAAGCATTGAAGAGTTACAAGTAACTAGTAAGTCTTATTATTAGAGGGTAGATGAAGTTTACTATCTCCTAAATCGTATCTGTTCAGATTCATGTGAAATCAGTCCTTTTTTTCTTGTCATGAAAGTAGCTGACACTGGGATCCAGTTTGACGAAAGCGCTCTACAACGTTTTTTGTGAAAAAGCCAGTGTCAGGCACTGACCATTTGTTGCTACGTTTTTGTCTATCTTATTTTGCCACCCTGCTGAACGGATACCCTAAATCATGTAGCTAAATGAGTTAACTATTTTTCTTGCTAACTAAGGTGTTGTAAATTTGGTCTACATCAAAACTCATCTTAGGGCACCAAATAGGGCCATCTAAGTGTGCCTCGATATAAAGAGGACTATTATGATTTGGTAGTATGAAAAAGAGTCTGAATATAGAAGTTAAGGAGAACTTAGATAAGATTAAATTAGAAGAGATAGAACCTGATGCTTGATCGATACTAAACTGTGAACTAGTTGAACATACACCACTGTTAATACTTACTTTTCCATTAATATTTTCAAAAAGCGTACTGCCATTATATATATCAACGTAAGCAAGCTTGGAAATTTCAGGTTTATTCTTACTGCTTAACAACTTAGTGATGAATGAATTAAAATCCACATTTGTAAACTCTATTTTCTGTGCTTGAAAGTTTACATTTCCTGATAAGTTACTAGCCCAATCATCAAAGCTTGTCCCTTGAGTTTTGATTTCACCACTTAAGCTTATCTTGCCATTTATGTTATTAACTCCTATAACTTCCTTGGTGTCCAAATTTGCAATAGAAAATTTTATGTGAATTGAGCCTGCTTTTAGATAACCCTGAAAAAACATTTGTCCATGTTCTAGTATGTAACTTATCTTTTTGATAGTGATAGTGCTGTTTCTTATCACTGTATCCAAGTTAAAATCTTTTAAGACGTTTTGCCCAATTTTAAATTCTGTAGTTTTGATTTGCACGTTTGCATCAAAATCTCCTTTCTCATCTAAAAAATTAAGCTGCTTTGTTGACCATTGAATTTGATTTATTTCATTTCTTGAGTTTCTTTTTACCTCTAATAGTTTTGGTAATTTAAAGATATTTCCATTAAATTTATTACCTGTAAGGTTTACGTCTAATAAAGGCTTAGTGTATTTTTGATCCACTAATATTTTTACACTACCGGTAATGTCGAAATTTTCTCCGAATAACTTTATTTTATCTGCAACTAGCTTGTTCTCTTGTATTTTTAATGAAAAATCCAAATCTTCAATTTTTGTACCATTGAATATAGAATCTTTAACACTAGTTCTTATATTTACATCATATTTAATATTTTTCAGCCATTGCACTTTGCTGAATAATGAATAATCATATTTATCTATATTAATGTTATGTATGCTAAATTTACTATCGATCATATTGTGTTTTTTTGTGTGATTTACCTTAATTGATCCTTGCCAAGATTCTTTGTTATTTAGCAATCTGATATCTGAAAGAGATAATATTCTAGGTGCTAAATATAGTTTAGAACTTGCTGTAAATTGACTTTTCTCTCTTTCTTGCATCTTGATAGAAGGTAAAATATGTGAAATGAACGACTCACCCTTTATCAATATATCACCATTAAATTCGGACAAGTTGCCATTGTTTGAAACTTTTCCTGATAAGCGAGATATATTATTGGTTCCAGGAAACTGAAGAAGAGTATCAACGTTTATTTCGCCATTAGCAAATTTTAGCGTAGCATGAAATTTGTCCAATATCCTGTTTTGATATTGAATATTTGAAGCTTCCATATTAAAATCCAAGCTCAGGTTCTTTGGCACAACCTCTCTAAAAGATTCTAAAAGACCCTTCATATCTGTTGTTTTGTGTGAGCCGTTTTTTAGGTCGACTTTACTAAAACTAATATTGATATTAGTATGATCACTTTTTCTATCATTTTGTATTATACCAGTGCCTTGCATGCTTTTGGACTCAATTTTTAAATCAGTTGCCGTAAACTCGCTTTCATTGAGATTGATATTGGATGATATCTCAATATTTTCGCTGGGAATCACATAAGAAAGGAAGCTAAGATTAATGATTTTTGCCAAGCCGCTCATAGAATCAGAATTATTATTAATCGTCAATACTAAATTGCCCTTGAGCTCTTCTTGATTTCTATTACCTTTAAATAGCAAATTTGCAAAATTTGAATCAACACTAATGTGTACATTATTTTTTGTGACATTAACCTTTCCAGAAAAATCGTAATTGTTGTCACCAATCTGTACTTCACCAAAAAACTGCTTATTTTTTTTTATAGCAACTTCCTTGATATTAATAGTATCGGCGTTAAAACTTATTTGGCTGTCCTTTATTAATATATCAACTATATTATCATTGGCTTTCGTATTTATAATATTAAGTAAATTTTCTTTGTTGCTTTTCATGCCCAAAAATGAGATTGACTTTGGTTGCAATGAAAATGAAAACAACGATGGCCTTATTTCAATTTTTTTTGCACTAATTAAATCTGATAATTTTTGCTCCTTGTTTTTGTTGTATTGTACATATACATTGTGAATAGTAAGTTTTGGAGTAATGAGCGAAACTTCAATTTTTCCTCCAACATGTACTTTAGCATCATACGTCTTCTCTAACTCTTTTACGATATATTCTCTGTAGCCACTCCAATCCTTAAAAGTTGCAGCAACGTGCATGAGAATTAATAGCAACGAGATTGATAATATGGCGTATAAAGAAAGTTTCATAATAGACCTCTCATTCCAGCATCCCTTCTCTTCTTGTCATCCCAGTTTGGGATCCAGGAAATTTGATTAGACATTAAGTTAATTAGCAAAAAAGTAGCTATTCTTATGTTAAAGCACAGCATTTTTACATGAGAAGCTGGTCTGATGAGCACTGGGTTCCCAGTGGAAATTGCTCTCAAACCACAACACTTATACAGTTGTGTGTGTGACACTGTGATCCAGTGTGACTTAAATAAGGTTTTCCAGATTATATAATCAACAAAATTTCTGGATCCCAGTGCTTGACACTGGGATGACAGGAATAGGTTATGGGATGAAAGAAGTGGATATTGGAATAGTAGCTGAAATGACATATAGCAATACAAAGGGTGTAATTTACACATATTTCAAATTATTCAAATTTCCTCTAAAAATCAGGTAAAGAGTGCTAGAATAAATAATAACACTCAAAGCTATTAAAGTTACTAAATAAACAATACGAGCTAGCCCTCTATCGAAAAACAACCCTGCTGATAAGTAATTAGAGAGATAAAGAACTATTGACATAACCAATGTTGCAGTGAGAATTTTTACAATATTTAGTAATAATGCTTGGCTAAGCTTATACATCTTATTTATTGTTAAATAATTAATCAATAAAATAGAATTTATCCAAGTGGAAATGGAAGTAGCAATAGCAATTCCTATATGTTGGTATTTGTTCATTAATAGGAGATTTAGTATTACGTTAATTCCAAGGCACGTTAATGAGAACATAGTTGGTATTTTTAGCTTTCCCCTAGCAAAGAATGTGGGTAGCAATACTTTATTTATAATAAATGCGGGTAAAGAAAGAGAAAATGCTACTAATGTAGGAACAGTTTGCTGCACTGCATAATAATCAAATCGGCCGTAAGAAAAAAGCGTAAGTAAAATCATGTCAGGAATAATGATAAAAGCAGCAGTTATTGGCATAATTAATATTAACCCTATATTAAGGGCCTTGTTCTGTATTTTGACTATATTCTCAGTATCATTTATTCGTTTTGAAATCATAGGAAGAAGTACTGTACCAATTGCAGTGCCAATTACTCCTTGCGGTAGTTGATTTAGTCTATCGGCATAATATATATAAGAAACTGCATTTGGTATAAAACTCGCCATGATTGTGTCAATCCATACACTTATTTGTATTACACAATTGTTGATAATTGCAGGTATTACACGCTTGAAAAACAACTTCACTTCGTTACTTAATTCTAAACTAAAAGAAAAGAAAGCCTTTAATTTGTATGCACTAAATATTATTAAAAGTAGCTGCAAAATCCCTCCAATCAGGACGGCTATAGAAAGGTTATGAGCCGGTGTTTCAATGTAAGGTAAAAACAAACTGATGATTAAACAGAGGTTCAAAATGATTGGTGAAATAGCTGTTGAAGCAAAATGCTGTTTTACTTGCAACATTCCACCAATAAGTGATGCGATTGACACGAAGATTATGTAGGGCATCATAATTTTCGACAAAGTTACAGTAAAGGTAAATTTATTTTGGTCAAATCCAGGAGTGAAGATTTTGATCATGTAAGGGAAGAAGGTTTGTGTGATAAGGCAAAAAATTACTAGAATAATAAACGTAATGGATATTACACTACTTGCGAAATTAAATGCCTTTTTATTATCATATGACTCTGCAGAGTATAATGGTATGAATGAGGTAGTAAATGCCCCCTCTGCAAAAAACGATCGAAATAAATTAGCAAAGCGAAACGAGGAAAAGAATATATCTGCAAGAGAGGTTGCACCAATAACCGTAGCAATCAATACATCTCTTATTAGCCCTGAGATTCTTGAAATAGCTGTAAAAAAACTAAATGTGAAAATACTTTTAAACATATCATGGTGTCAATACGATTGAGTATAATGATAAAAGCATGAATGAAAATATTTAAAACCCTCTGCAAAAGGAGGTAACTTAAATAATTAATTGACTATTTGTGCTCGTATGTTAAAAATTTTATATCTTGGCGGGCGTAGCTCAGTTGGTAGAGCGTCAGTTTGTGGTACTGAATGTCGCCAGTTCAATCCTGGTCGCTCGCCCCACTCAAAATTTTCACTTTACATAAATATAAACATTAGATATTTTTGCACGGCCGTTAGCATTCCTTGTTGCTCTAGTATTTAGATGGTGGAGGGGAAGTTTGCAATTTAGAGTAAAAATGATGCCTATTAATTAGTGAGAGGGATTGTATGTATATTTGTTTGTTAGCTTATAGTATAGTGTCAGCACTAGGAATATTAGCTTGGTGGTTGAGTTTTGACACTTCATCACCTTTAGCCATAGGTGCAATTGCTGGTTCTATGGCTCTAGCATTGATTGCGGTTTTGCACGTAGGATGTTTGCTATATAAGTTTTGCAAAAGAGATCCTATTGAGGAAGATCATGGAAAAATAGCAATTTTTTTGGGTATGGCTATACCTATAAGTACTATGATTGGGGCAGTGCTTAATGCAAGTGTGATTGCTGTTCTTCCTAACCCAGTAGTAACAGTGATTATCTTAGTAAGTGCAATAACAGGGCTAATAGCAACAATTATGGGGGTTTATGTAGCCACATCTTTAGTGCATTGTGCAGATGAAGCAGCAATTACATTTGCAGCAAGTGCAACTTCGATTACAGATTCTACATTTGTTAGAATATCTCAGGAAGAAGAAGTGGATGAGCGTATTACCTCTCCTACAGTTGAAAAAGTTTCTTCTGTAAAAGAGACGATAATTTGAGCTAAGTTAGTTTGTAACACTGGAATCTGTAAAATTTGACATCAATCACTGATAGTTGGAATATTATAGATTAGGAATTACTCAAGAAGATGCATAAGTACGACGTAGTGGTAGTAGGTGGCGGTCATGCCGGGTGTGAAGCAGCTACAGCTGCAGCACGTCTTGGTGCAAGCACGCTACTTATAACTCACAAAATTTCAACTATAGGAGAGATGTCTTGTAATCCAGCAATTGGAGGAGTTGCAAAGGGTGTTGTAGTTAGAGAAGTAGACGCCCTTGATGGAATAATGGGGAGAGCTATCGACCGAGCAAGCATACACTCGGTCGTTTTAAATGGCAGCAGAGGCGCAGCAGTATGGGGCCCACGTGCACAAGCAGACCGAAAATTATACAAAAAAGCAATACAGGAAATTATTCTAAATTATAACAACTTGACAGTAAAAGAAGAGTCAGTTGACGATTTTCTTATCGAAAGTGATAGCAATGGAGAATCTTATATAAAAGCTGTAATAACAGACTCAGGTGAACGTATACTGACAAGCAGAGTTGTTTTGACTACAGGGACTTTTTTACGTGGTGTGATTCATATAGGAGAGCAAACAACTCCTTCTGGAAGAATAGGAGATAAACCTGCAATAGAGCTTGCAAACACGCTAAAGAAGTATGATTTTAAACTGGGCAGGTTACGTACCGGAACTCCACCGAGGCTTGATCGTGGCACTATAAACTGGTCGGTATTACAAGAACAAGTGGGTGACAATCCACCTACACCATTTTCTTATCTTACAGAGAAAATTAACCAGCCTCAGGTTTCATGTTTTATTACTCATACTAATGAACATACACACAGAGTAATTCGAGAGAATCTTCACAGATCAGCTTCTTCATATTTAGATAACGTTATTGCACCAAGATACTGCCCATCAATTGAAACTAAAGTTAAAAAATTTGCAGAAAAAAATAATCACCAAATATTTCTAGAACCAGAAGGGATTGATGATAACACTATATATCCAAATGGAATTTCAAATTCATTGCCCATCGAAGTGCAGTATGAAATGATAAAGAGTATAAAAGGGCTTGAAAATGCAGAAATATTAAGACCTGGATATGCAGTTGAATACGATTATATCGATCCACGAGAGCTATTTCATACTCTCGAAACTAAGAAAGTTAAAGGACTATATTTTGCTGGTCAAATTAATGGTACCACTGGATATGAAGAAGCAGCTGGGCAGGGAATTATTGCCGGAATCAATGCAGCACTCTCTTTATCTCAAAAAAGTTTTGTTCTTCATCGTACAGACTCATATATCGGTGTAATGATAGACGACTTGGTCACTAAGGGAATTACCGAGCCTTACAGATTATTTACCTCGCGTGCAGAATATAGACTGTCAATCAGGTCAGATAATGCAGATAGAAGATTGACACAAAAAGGTTATGACATCTCTCTTGTGTCGCATGAGAGATACTCTGTTTTGCAGGGTAAACTTAAATCCATTAAGCAACTTGAGGAGAAATTAGAGAGCCTAACAATTACTCCTGAGCAGCTCAGGTCCTATGGCATTAAAATATCTTATGATGGAATAAGAAAAACAGCATTAGATTTGCTCGGTTATCCAAATATTGACTGGAATAAATTACGAGAAATATGGCCAGAGTTAAACATGGGTTCCAGTGTCAGCTACTTGCATAACGCCAAAGCACCTCTTCCTGTCATCCAAGTAGCTGACACTGGGATCCAGTACTTGAATGATGATGGAATGGATGCAGTTGACACTGAAAAAAATGTAGATTCCAGCGTCATGTGCTGGAATAACACTATAACTGATAGCATAGCCAAGAATGAAATATATGAAGCAGTTGCAATTGAAGCAAAATACAAGCCTTATTTAGTAAGACAAGAAGCAGATATGAAGTTTCTACAAGAGGAAGTTAATACTCAAATTCCAACTAATTTCAACTACTCACAGATTAAAGGCTTGTCAACTGAAGTGATAGAAAAGTTGCAGTCAATAAAGCCAGCAACAATTGGTATTGCGAAGCAAATACAAGGTATCACTCCAGCAGCGATAGTTAGCATATTAGTGTACCTTAGGAATAAGAAAACGAAAATAGCTGCTAATTCTGCGTAACATGTCAAAAATCGAAGAATTTCGCTCTTTTATGCACGAAATAAATGTTGATACATTTATGTTGAATACTAAAGACGAGTATTTAAATGAATATTCAAAAGAGTTAGCAGAGTTATGTGGCTTCACGGGAACAAATGGGCTACTTATCGTTACAAAGAGTAATAAGTGCCCATTTTTTACAGATGGACGCTATATCACACAAGCTCGCAGTCAGCTCGATCAGGGCAGTTTTCGAGTATATAATATACAAGAAGAGGATCCACACAAATGGGTAAAAGCAAACTTAACATTGACTACCTCACTGGGTTACTATCCGCAATATTTTACTATGAAGGACATAAGAAAATATGAAGGCATTTGTAAACTAGTACCATACTTAATTAAAAAAGATAGTAGTCATAAAGCACAAACAATAGTCTCACATGTATCTGGTGAGAGTGGTAAGGATAAATGTGAAAGAGTAGCTAAAAACATAGAGGCTGAAGCAGTGCTTCTGACTGATCCAAATTCAATTTCGTGGTTATTAAATTTAAGAAATGAAAGTTCTGAATATACTCCTTGTATATTGGGTCGTGCTATATTGTATAAAAATGCCAATGTTGATTTATTTATTCAAGATAAAGAACATTCAACTATAGAAGCAAATTTTGATAACCATATAAATGTTTTTGATATTAGTGAGCTAGAAAATTCACTACATAAGTTAAATTTGGTGGTGATAGATCCAAGCACGACTCCAATGAGCATTATGAATGCAATAGATCCCTTGTATAACCATTATTTAAATGAAAAATCAGCTTCGGTGTCATTCCAGTGCTTGACCAGAAATAAAAAAGCATGGATCCCAGTGTCAAGCACTGGGATGACAATAAGTAATGAAAGAGGTCTAATAGAAAATAAGCAGATAATTGAGAAGGAGGATCCTTGTTTGATTCACAAAGCAGTAAAAAATCAAACTGAAATAACTGGAGCTATAAGTGCGCACATCAAAGATGGAGTAGCAGTTATAAATTTTCTATATTGGCTTGAAAACAATATTGACAGTGAAATTACTGAGCTTGAAGCTGAAGAAAAAGTTTTAGAATACAGAAAAGAGCAGAATTTGTTTAAGCAACCGAGTTTTCCAACAATTTCAGCATTCAACGAGAATGGAGCAATCATTCATTACCGTGCAAGCAATAAGACAAATAAAGTCATTCAAGAAGATGGGCTGTATTTAATTGACTCTGGTGGTCAGTACCTTGATGGCACAACCGATGTTACAAGAACTATAGCAATTGGTAGTCCAACCAATGAGCAACGAGCTCACTACACAATAGTATTAAAAGCTCACATTGCGATAGCAAGTGCGGTCTTTCCTTCTGGCACTACTGGTGGAGAATTGGACATATTAGCGCGTATACATTTATGGAAATTTGGAATGGATTACATGCACGGTACAGGACATGGAGTAGGAAGTTACCTTTCGGTACACGAAGGACCGCAAGCAATATCAAGAGGAAATAAAGTGGAACTCATTCCAGGCATGATACTTTCTAACGAGCCTGGTTATTATATTCCAGGAAAGTATGGAATAAGAATTGAGAATCTGGTGTATATTGAAAGGCGAGAAAACGTCTTTTTAAGCTTTAAACAATTGACCTCTGTTCCTTATGATAAAAAGCTAATAGATATACAAATGCTTACTGAAGATGAAGTTAAATGGATAAATAGCTATCACCAATTTGTTTATAAAAATATAGAAAATGGCATAAAAGATAAGGAATGGTTAAAGAGAGTATGTGAACCTTTAAAATAGTTAATTTGTCATTTAATCAAGTATTAATATAGTTGTTCTTGTATTGTTTTTAATTAAAAACAATATATAATATTAGTTTCAAATAGGTGTAATTATGACAGATAAAGTGCAAGATGATGAATTTATGAAGCAGTACATGGATACTTGCAAAGAGCAAATAGAAAAATTGGCAAGCGACCCTAATTTGCTTCAACAGACCTTAAAGCCATTCATGCAAATGTCTCAGCAACTTATGGCTGGCGGTATGCTAGAAGGAAATATGCCTAGCATGATACCTGATATGGGTGGTATGGATATCAACAAGATGATTGCTCAGATGAAGGAAATGTATGATTACATAAAGAGTAATCACAAAGAGCTCATGAGAAAAGATGCTTCACAAATTCAAGAGCTTGATGATTCCAGCAGAAGATTGAGAGGCTTGGTCAAGAAATTGATAGAGAAAGTTGAAGCTAAGTAGTATTTATTCATATCAAAGAGCTATAGCAGTAGTGAGGTCTTGTTCCTCAAATTTAGTATTACCATAGAGTTAAATATAAACATAAAGGGATGAAGAGATGATTGAACTTAAAAGCCAAGAAATTTGCCCAAATGGAAATAAGAAAAATTTGATTATTTTTTTTCATGGTTGGGGCTCAAGTGGCGATAATTTCGTGCATCTTGCTAAAGTTATGAGCAAGTTTTTGCCTGATTCATGTTTTGTGGTACCGAATGCTCCGTTTGAGAGGGAAATAGGTGATGGTTATCAGTGGTTTAGTTTAGAGGATCGTAGTGAAGAAGCACTATATAATGGGGTGAAAAATGCTGCATCAATTGTAAATCATTTTATTGATACAAAATTAAAGGAGCTTAATTTAAAAGATACTCAGCTTTCTTTAGTTGGATTTTCTCAAGGGGCAATGCTTGCAATACATGTGGCTCTTACCCGGCTTCAGTCTTGTGCATCGGTTGTTGCATATTCTGGTAGGTTTCTTTCACCTTCAAAAATTGCACCGGAGATCAAATCAAAACCCAGCATATGTGTTATTCATGGTGAAGCTGATGATGTGGTACCTTTTTCTTCCCTTGATTTAGCGGTTAAAGCTCTGAAAGAAAATGGAGTAAACGCTCAAGGATACCCAATTCATGGATTAGGCCATATTATTAATGAAGAAGGAATAAGGTTAGGGGTTGAGTTTATCAAGAAAAATTTTGGAAATTAATTTCCATGCACTTGTTTTGCTTTGGTTACGGATATGTAGCTAAATTTCTATCGAAAAAATTGCTAAATTTAGGCTGGAAAGTTAACGGTACATCAAGAAATAAAGATATACAACTTTTTGATTATGAAAAGGTTGATCAAGATCTGCTTAAAAGCGTAACACATGTTTTAGTTTCTATTCCTCCAGACGGCGATGATGTTATGGAGAGATACGGTCATTGTCTGGAGAATATTAAATGGCTTGGTTATCTGTCTGCAACTAATGTTTATGGTGACCACTGTGGTAATTGGGTGAATGAGGAATCTGAAACAAAGCCTATAGAAATTAGAGGAGAAAAGCGCCTTGAGTCTGAAAAGAAGTGGCTAAGTAGCAAATTGCCTGTACATATTTTTCGTTTGGCTGGGATATATGGTCCTGGTAGAAATGCGCTAATTGACCTGCAGCTTGGCAAAGCAAGAAATGTGAAAAAAATTTTTTCTCGTGTTCATGTTGAAGATATATCGAATATTTTATTTTCTTCCATGCAAAATATAAAGCCTTATGAGATATACAATTGTGCAGATGATTTACCTGCTACGCAATCTGAAGTGGTCACGTATGCAGCCGAGCTTCTCAATATTAGCCCTCCAGAGCCAGTTGAGATCTCTTCCGTACCAAATTACGCACGGGGTTTTTATTTAGGGTCAAAAAAAGTAAGCAATACTAAAATTAAAAAAGACCTTGGTGTCTCTCTAGTTTATCCTGATTACAAGGTGGGTTTAAAGAGTTTGTATATATTAGAATAGAGAAAATAGATTGCCAGATGCAAAAATTTTTCTTGAATGTTCCTTGTTTTGATGTAGTACCACTAGGCATACTATTATATAGAGGTAAATATGTTCAGCACTCAATCGCTCCCGGTTGAAAATATTCTATTACATCAAGCCGCTTATAATGGTAACATAAATGAAGTTAGGTTATTACTTAATGTAAAAACTGATATCAATATCAAGGATAAAAAAGGATTTACAGCCTTGCATTTTGCTGTTTATTCAGGACATTTAGACGTAGTAAAGTTACTAATCAGTAAAGAAGCTAATATTCATGCAAGAACTACTAAAGGCAGTACAGTTTTACACTTTGCTGTTGTAGCTAAAAGCAAAGCTATAGTAGAGGAGTTAATTAAAGCGGGAGCTGATCCCAATATAAAAGACTGTACTGATGGTAAGACACCTTTACATATTGCTGCTCAAAATGGACTTGTAGAAGTTGTAAAGGTGTTACTTAATACTCAAGAAATTGAGATTGATGCTAAAGACAATGAATTTGGTATAACAGCTCTGTACTTAGCCTCTCAGAACGGACATACTGAAATAGTTGAACTATTAATTAGCACAAAAAATGCTGATGTTAACATAGTAGATAAAAAAAATAATGTCACACCCTTGTATCTAGCTGCTCAGAATGGGCATGCAGCAGTAGTTAAGTTGCTTCTTGATAATGGTGCTAAAGTCAATGGCTGTGATACCAGTATGAATCCTTTGTGTGTAGCTATTGATAATGGCCATGACGAGGTAGCTCAATTATTACTTAGTGTAGAAGGGGTGGATGTCAATATTGGCAATCAGCTTGGCAATACACCTCTACATATAGCAGCTATGAAAGGTAATGAAAAAATGGCAAGATTACTGCTAGAAAAAGGTGCTGATCCTAATATTAAAAACCTTTCAGGAGATACTTCCTTACAAGCTGCTGAATACGTAAGAAAAATTAGCTGGCATGATAATCCTCCAAATGTACAAGGAGGATTCTTCGTGTTAGTTGGCTCGAATGGAATATATTCATTTCAGCAATTTTATGAGCAAAAAAAAATTATGGAGCTTTTGGTACAACATATAAAGGACAGCAGACCTAGCTCATCAGTAGATGAAATTGACGTATCTGTTCAGCAGAGTAGCAAAATAAGATAGATGAGAAAACTAGTTTGTGACATTGGTGTCCAGTTAAATTTACATGGATTCCAGTGTCAGCTACTCGAATGACATTATGGAAGCTGTGATGACAAGGAAGGAAGCACTAGAAAGAAATGGGTGTCACGCACTGGGATGACATTATGGGAACTGAGATACAAGAAAAGAAACACTGGTTTGACATGCATCTGTCTCAGTGATGTAAATTCGACTTTACCCCATTTGCAACCATCAGGGTTCTTTGACTATAGACCTAACAATTCTTTTCTAATTTCTTCTTTAATTGTATCAATAATCTTTTTATCAAGTTTATTTATTAAGGAATCATCAATACCTGTGATGTCATCTGGATTTTGTATCATTTTTTCAATAGCATCATCTATTTTTTTTACTCTTTTTTCATTAATTTCCTCAAATATAGGTTTAATTTTCACATAACCAGGAGCGCCCTTGCTATAACTTTTGCTGCTTTCGTTGATACAACCACCAGCACCATATGTTTTATTCACGTAGTTTTTACTACATTTTGTTACATCTTTATACCCAATCTCACCATTTTCTATATATGCTATTTTATTATCTTTACTAGAGTTTAGCTTGTCCCCTTTCTTAATTTCTTCTTTTAATTTTAAACTTTGTTCATGAATTATTGTATCTTTGTAATTCTTTCCCCCATAGGTTCTGTATGTACCTCCGCCTGCAACAGTAATTAAATCTTTACAAATTGTTTCTGAAGAGTCTCTGCACATTTTTATTAAAGTTGGTCCCCCATCCTTGTTAGATTTATCATTTTCTTGTCCACCACCTCCTTCTGTTACTTTTACTTTAATATATGGATAACTAGGGTTGACTCTCAGTTTAGCTTTAATGTAATCACCTGGCATTCCTAGTCTACTTACAGTAGACTGAGCTTTACCATCTATATGACCAGCTTCACCACCTCCCCATGCTTCTATTTCAACGTAATCATACATTGACAGATCATCTGTAGAGCCATCTCCAAGCTCATAAAGTTTTTGATCCCTGTTTTCAATAATCTGCTTCTTATGTTTCAATTGTGCTATTATTATTTCACGTAATCTCTTTTTTAAACCCTCTAAATCGAACCTACACAATTTATCAGCATAAAAAACTTCTGTTCTATTTGCTTTAATCGGTTGATTTTTTAATTGTGTGCACTTTTGTATTTCACCTTTCTCGTTTTTTACTGTTTTACCATCCTTATCCTTGCAATCCACTTCCTCATATCTTAAGTAAAATAGTTTATCATTCTTATCTACATACTGTGTTGAGCGACTACATACTCCATCAAAGCAGAGGCAACCATCATCACCGTGATTACAGTTTTTTTCTTCATACTTTCCATCTGTTAACTCATATACTATTTTGCATTTGTCACAATTTTGTTTTGTATCTACCTCTTTATCCTCTTTTGCCATGCAGTTATCTCTAGACTTATTTTCAGCAGGAATGGAAATATATCCTTTTTTATTAAATATTATTTCATTCAGTGCATCTTGTGGCTTTGCTAAAACATCAACTAATTCAATAATTCCCCCTTTTTTGCAAGGAAAATAATAAGATTGATTTGATTCTTTCGAGTAAACAGTATTGTGTTTAGCATAGCTTGCTCTCATTGACTTCAGTGATATTAGCTCACTTCCTTTTTCAAGAACGAATTCCTCCGGTTCTGGCTGCCAACCAGAAAGGCATAGCATTTTACTTTTAGGATTTTCTTTATATTTTATTTCTACTTTTGGATATCCTGAGCCATCTAGTTTGCACTTACCATTCTGAAGCTCTTTACATTCTGTTTCAATATCGGGAACATATCCATATTTTTCTAGAACTTCAAATTGCGAATTATTTTTTAATATACCTTCTATTATGTTATCGATATCGCTTTTTATGTTACCGGTACCAGTTGTTTTTTCTACTATTGCCGGCTTTACTACTTTTAAGAATAGAGGGCCGACTTCTATAGAGCGACTGGTGTCAGCATTAACATTAAAAGTACAGACTCCATTATTGTGAGTTCCACGTGCCCTCTCAGTACAAACTCTCTCATCCATCTTCATTTTTACCTCTAGCGTATTTTCATTTATTACCTTTATTTCCTCAGGCTTTGGAGCAGTTGGTGATGGAAAACAACGGGCAGGAAATTGTAATTTTCTTTTTGATTCTTCTTTTTCAGTACCATAATATTCAGCGCAGAGCTGACCTTTTTTTCTATAAGTTTTAAAGTGATGGTGGGTATCTTTATCTGGAATAGAGTATGTAGCACTTTGAATGTTTTTATTACTTGAAATAACGCGTGGAAAAGGTAGCTCTCTTCTTTCCTTCAGCTCACCAATAATGACTCCAACTCTTGGATGGAAATAATCATTTTCTTCATTTGTTATAGGGACAATTCTAACTTGTGGTGGTGACATCGCAAGTTGTTCACAAAATGCAGGTGGGCCAGGTGCAAGTTGCACAGGGGCACACTTTACTTTTGTTTGATAGCATGTATCACAAACTTTTTCCATCTCTCCAGGACGAAAAATATTTTCCCCAGAAAATACTCTAGAGCCCCATGAAGAAATTCCTGACATACAAGCCCCTTTTTGACTACAAGCACATATCTTAGGAGAATTAGCAAATTTTACTTTTTCTTCATCAGTAACACCATCTGCCCATTCCCATCCAAGACCTTGGGCAATTTCTCCTCCAGCTTTTGTTTTATCTCCTTCCCAATCTATAAAAGCTGCTGCAGAAACTCCAGCTCCTGTACTCTGCGTTCCATATATCTGGCGGCAGAATGTTCCACTGGATAATATATAACAGTTGTCGTTCCCTTCGTAATCGCAGACCTTAATCTTTGGATCGAAGTAACCTTCTGGTTCCTGATTATTTACTGCTGTAACTTTAATAAATTGCAATAATTTTTCGTCAAAATCTAAATCGCTCCACTTGCCTTTAAAAAAATTCGCAATACCTTTTCCTGCTTTACTTCCTGTAGCTTCAATTTCAGTATTACTTTTTACAAATGTTGGACAATCAGCATATCCTTGATAAGAAAGACAAAATATCAAGGAGAATATCAATAAAAAATTAAGCTTTACATTTTTCATAGAACGCCGGTAACCACTTACTCACTTTTTCGCCTTTTTCCTTTATTGCTTCATACATATACTTTATAGTCTCTTTATTAGCTGAAAGTACATGTATTTCTTTCATATTCTTCAAATCTAGATTTAAAGTTACTAAACCTTTGTATTGCTTTATCAAAAATAAACCTTCCTGTGTTGGTGTTTGCAAAATGACATTCAGTTCCTCTTTCGACAGAGAAAATGCCTTCATGTATAATCTGTTTGCATTGATGTTCGGCATCAGGATTCTCGTATCGACATGCTTATCTAAATATTGAGTAAACTTGCTAGCAAATGCTAGGTTTAAGTTTTCAGTACTTAGAATTACTACAACATTTAACTTTGTCATTCTTTGCATCCAGTCGTCAAACTCTCCCTCTGTAGGAAAAATATTACTTATCTCCCATGCTTCATCCAAAACAAGTATTGCAGGTGAGCCATCACATTTTGCTTCGAAAGAGTATAAGAAATAGTAAAGTATCACGGACATACATTCTTTTTGCTTAGTGAGATTTGCAGTATTGAGGGATATAGTTTTTGTTCCCCAGTCAATGTCTGACTCATCACCATCTTGGAATAAGTAAGCAAATTCACCTTCACCACACCATTTACTTATTTTGCCTCCAAGAAGTAAAAGCACTTCAGAAATTTGAGAAATAGATCGCGATTCTCTTGGTATAGCAAATATAGAATCTACAATTTTTTTTGTCTTTTCTTCTACGTCTACCAAACTTGCATCTGCAACCATCCTTTTGATCAATTCAACAAGCATATTGCGATTAGAAGCACTATCTTCAATGTTCAGTGGGTTAAATTTTAGACTTTTATCTTTATATTTTGGATCAATTATGTAATATTGGCCGCTTACTGCTTTAGTAAATATTATTGATTTTCCAGTATTATCCAATATAACAATCCTAGGGTTAAATTTTCTTGATTCCGAAAGTAAGAAATTGATCAGTGAGGTTCTACCTGAATTTGGAGCTCCAAGTATTGTGGTATGACCATTATTTTTCTTTCCATGAAAGTTAAAAAAGTAAGGACTGCCTTTTTTTGAAAAAAAAACTGTTACTGCTTCTTTCCATCTTCCTCCTTTTAACGTACCTGATGTAAAATCATGCAACATAGCAAAGCTGCAAGCATATTTTTCTAATATATTTTTTGGTTGTGTAACAAAAGCAAAGTTTCCAGGAAGCTGTGCCCAAAAATGATTTTCCATGTGCAGATCAGTCCTAAACATCATCAACCCGATTAACGACATTACAGAGGATAAATCACTGATATTTTTAGCTAACCTATTCTTATCATCTGCAAAGATTGTAACAATAATTTTCTGTTGACAAAAATCCATAGCAGAAATTTTTTCAAGCTCTATTATTTCATTTATTCCTGAGTTTTGAAGTAAGGTATTGTCCTCACTGATTTGCAGTATATTAATTTGTTTTTTGAATTCTTTTACTGCTTTATTATTACTAGTAAATATTATTATTTCTGTGATGATAAGCTCAGAGTCAAGTTGCAAACACCTATCTATATTTTCTAAGGGGATTTCTCGATATTCCTTTATGCAAAAAATAGAACCAAACTTCTGTTGACCTTCAAACGATGTTTGAAATTTATTGAAACCAAAAGCTACTTTTAAATTTTTAACATGCTGCGATAGATCCCTTTCACATATTGGATAATCTTTGTGCGTTAATGTAATAATGTAATGGAGAAATTCCATCATTTGAGAATATATTTTGCCTTCACTAGACCTAAGGCCCAGTTTTTTAGCTCCAAAAGGTTCTAAATCTTTTTGAATCAGGTCAGTTATTTTTTGTAATTCTTGATGATTTTTTTGTAAAAATAACTTGTGCCTATTCTTTATCCTGCCAAAAAAAAATGCATTATTAATATGTTTGCCAAAATCACTAAGTAACACCACAATGTATAACTCATTTATATACTGTAGTTTACTATCAACTAGTTTATTAAACCACGTTGAGTGTAGCTGATCGGAAAAGTCTGAAGTTTTATTCCACTGTAAGCTCAGTTTATTGCGCTTACGGACAGTGTGAATCCAAACGGTAAAATATAAACTCTTGATATTTTTTGATATACTTTTTCTAATTTCAGTTCTAAGATCACCATAGTTATCAACTGAAGAATAGTCTTCTAATTTGATTATTTTTAATAATTCCCCCTGTTTTGTTAGTATAGTTTCTTCATCGTAGTGGCAAGCATAAGGGATAAAATCTAAATTAATACTTTCTAGTAACGCTAAATTGTTCTTTTTTTCAGAATTAGATCTAGTGGCTGGTACTTTTGGTTGCATACAATATCATGCGTATTCAATAAAAAGATAATAAAGAATCATCTATCTTACTTAATCCTTATCTTCTTTTTTGTTATTGGATTGTAACTGTATGTCCTTTGCAAAGTTGAATTTTTCTTTCAGGTAATCTGTTGCCTTTTCTGTGCTTCCAAACATCATGATCAGTACGCCAAATATTATCATGAAAAAAATTAGGCCTCTGAACACTACTGCAAGTATCACTGTAGCTATACATAACCCTATAATTGTCGAAGGATTCATATTTTCTACAGTATCTTTAACTGAAAATGAAGAAATAAGTTCTTTCAACGTTCCTGGTATATTTTTCAATTCATCACTTGCTTTGCTAGAACATGACATGAAGATAAAACTTAACAGGGCTACAATAGCAAAAACTCTACCCAATTGAATACGCATCAGCTAAATACCTTTAAGATACTCCTCAAATGTAACAATTTTTACATCAATAGGCAAGAACCGAATTCACTTGCTCACCATAAGTAACTCATATTTAACTTTTATCACCGTGTTAGCTCTTTATTATCAACAAGAGGACTCACACTAATGGATGTCAATTTACTTGACAGAAAGTTTGAACACAATTCAGCAGCAGCTGCTGTAGCAAACACCGCAGCCACCACAAACAGTCCTGCTCCTACTAATCCTGATGTCATTGCTCCTGCAACAATGCACCCTATTGCTAAGAGAGCAGAACTTGTTACAAGTGCGACGTGAAGATTTTTGTTTTTACTATTATTTTCATAATTATTGGATTGCATTGTATCTTTTACCTTACTGCCTGTCACTGAGATCACACAATGAGGCCCTTCTTCAGTCTTCTTATAATGTTTAGAAGGGGATATTCTTCCGCTTGGGCCTTTGGGCCTTGTTTTGTTCGGATGTGCTAATTTTGTTTTTCCTTCATCTTCTAGTTGCAAACTATTATCTTTCTCAGCAGGGTTTAATTTTAAGTGTACACTTTCCTCAGATGAAATGCTTGTTACTGAAGTTAAGCTGTTCCTTCTGCTACTTGATGCCAAGCTAGATGAATTTATTCCACTATCTAAGTCACTGCTACTACTGAGTTTAGAAGTATTTGCACCGCTTGGCACTTCTACAGCATTCACAGTTATATTAGGCTTTTCATTTTTTAAATCTTTACTATCAATCGAAAGATCAGATTGACTATTCAATTGTGATTGTGCGATCTCCTTTCTTGCTTGCGATTGTTTTGATGTAGGATGTGCTGAAGCACCATAATAACCTGAATTTCTCAAGGAATTATATGTTCCAGAGATTCCTATTCCACTTACACCCTTAGCTAAAGAATCCTTTTCCAGAGGATTAATACCTGAATTTTTGGGAATTTCAACTTCACCAGAAAGACTTTTTTTGTTAAATAGTTCCATAGTATTATTTTGTCTATTTGCTTGATTACTTCTAAGACTTTTCTGATTTTGAATAGTGCTACTAGAATGATCTTTGTCACTACTTTTATTAGTAATCCCTGTAATCTCTGAAATTATTCCTAATATTTTTCCTCTTCTTGTTGGTGATCTTTGTGATGATTTTTCTTCATTGTTAAGTACTGAAGGTTTCATTAATTCCTCTGACTCTATCACTTCTTTTTCCAATGCTGGAAGAAATTTCTCGGTGTAATAATTATAATATTTTTCTTGCTCTCTCAGTAATTTTGCTAATTTAATTAATATGTTAGGATCAGCTTCTTTGTTGAACAATTCTATGCATTCTGTGATAGTCCCATCTCCCTTTTTTGGACTTTCATTATTATGTGTTTTTTTTGTGACCTTTTTGTATATAGCATTGTACAATTGTTGATTAATATCTTCTTTACTCTTCTGATGTTTTGCAAAACGACTTAGCATAACATTTCTCCATACATAACAAAATGTATGAATACCTCTTTAGCGTTAATTTTACATTAAAACTGGGCAGTTATGCCTTATTGCGGATAATTATAGCAATTTGCTAACTATTTTCTTTGCTGATTACTGATTTTACATTTCAACATAATTGCTTGCCTGTTGAACTAACATATCTATCACTTCTTTTACAGGCTTTTCTCTATCAACCATGCCAACACTTTGACCGGCCATTAAAGATCCTGTTTCAACATCTCCATCAATTACTGCCCTTCTTAAGGCTCCAGCCCAGAACTTTTCTATTTCAAGCTGCCCATTTTCTTTTGAGATTTCTCCATTTTGATATTTATCAATAATGTCTCTTTGATGCTCCATAAAATCGTCACTTGCTTTGTTAACTATAGCCCTTACTGGAATTACAGGGAAATCAGCACTAATCTGCACAGAAGATACAGCATTACGCGCAGCTGATTTGATGAATACTTCTTTAAAATTTTTGTGAGCGATTGACTCATTCGTGCAGACAAATAATGTACCTATTTGACAGCCACTTGCTCCCATTTCTAGGTAGTTCACTATCATTTCGCCTCTTCCTATTCCACCTGCAACAAACACCGGTGTTTTCTCATTTTTAAAATGAGGTAATATCTCTTGTGCGAGAACAGAAGTGCTAACAGGACCGATATGTCCTCCTGCTTCCATACCTTCTATTATTAACGCATCTACTCCCATTTTTACTAACCTTTTCGCGAGGCTTAATGCTGGTGCAAAACACATAACTTCAATGCCCGCACTCTTGATTTTTTCTATATTAGGCTTCGTTGGTAGTCCACCGGCAAGCACTATATGGCTTACTTTCGTTTCAATGCACACATCTATCAACTCACTCAACTTTGGGTGCATAGTAATTAGATTTACACCAAATGGTTTGTTAGTTAATTTCTGTGTCTCTATGATTTCTTTTTTCAGTAAGTCTGGAAACATTGCACCGCAAGCAATCACGCCAAATCCACCAGCATTTGAGATTGCTGAAACCAAATTTCTCTCTGAAACCCAGCTCATAGCGCCACCCATTATGGCAAACTCACTACCGAGAAAATTTGTTCCTTTTTTCCAGAGGCTACTTAACATATAACCTATATCATACGTTTAAAAATGTTTTGTTTATCTATAAATGTGTGTTTTAAAGCACCAATTATATGCAAGGCTATAAAGAGTATCATAAAATATGCAAGTATCGAGTGTAACTGATTAGCTGCACTAGCTAGATCTGCATTATGGTTAATTAATAAAGGGATATGAAAAAAATATTTGATCTCTTTGCTAGAAGCAGAAGACATGACATAACCAGATAGTGGCATTAGCACCATCAAAGCATATAAACCAAAGTGTATCGTTTTGCTCGCATTGATTACAAATCGAGAAAAATTGGCTGGTAATGGCGGAACATAAGTAAAGACGCGAAAAAATATACGTACTATAATTAATCCAAGAACGGTGATACCACAAGCCTTATGAACAGCGTATATGCTGAATTTAATTTCACTGCTAATCGGCAAACTTTTCATGTACAGCCCAGAACAAAGCATGCCAATAATAAAAGCAGACATTAACCAATGAATGATCCTTAAACCTAAACTATATTTATTGTCTTTCATTAATTTTGATTACTCTAAAGTAGAATTTATATAGTAGAAAAACTATTTCTCAATCAAAATTATCTATACATAATTTCGCTGCCTTGATCAACATAAGTGCAATAATTGTATGTGACACATAAACATTGTCTATCAGATTATGAAGAAGTGGTGAAGTTTTTGAGAGTTTTTCTATTGTAACGATGAGTTATAGCTTGTACAAGAAGCCTATTGACTTTAAGCACATTTTACCCTATACAATTCCAATACCTTAAGCTACCAAAGCATGCCTGATCTAAAGACAATGATGCTAAATTTTGGTCCTCAGCACCCAGCTGCACATGGGGTGCTACGACTTGTTTTAGAGATGGATGGTGAAGTGATCGAGAGAGCAGACCCCCATATTGGGCTTTTGCACCGTGGCACTGAAAAATTGATAGAACATAAAACATATCTTCAAGCTCTGCCTTATTTTGACCGCCTTGATTATGTGTCGCCAATGTCACAAGAGCATGCATATTCGTTGTGTGTAGAGAAATTGTTGCAATGTGAAATTCCAATTAGAGCAAAATATTTGCGTGTTTTGTTTTGTGAGCTGACAAGAATACTAAATCATTTACTAAATATCTCTTCTCAAGCACTTGATGTTGGGGCGATGACTCCTCTTTTATGGCTCTTTGAAGAGAGAGAAAAAATACTCGAGTTCTATGAAAGGGCCTCAGGTGCAAGATTTCACGCAGCTTATATAAGGCCAGGTGGACTTGCAGCAGATATCCCAGAAGGTTTGATTGAAGATATTGCAAAATTTATAGAGCAATTTCCAAAGTATATAGATGATGTTGATGAACTTTTAACGGAAAATAGGATATGGAAGCAACGCACTGTAGGAATTAGTGAAATATCAATAAAACAGGCGCTTGATTGGGGCTTTAGTGGACCAATGCTCCGTGCTGCTGGACTTGCTTGGGACTTGCGAAAAAGCCAGCCATATGAGATATATGATCAGTTAGATTTTGATATACCTATCGGCCAAAATGGTGACTGTTATGATCGTTATTTAGTAAGAATGGCAGAGATTAGGCAGTCTGTTAGCTTGGTGAAGCAATGCATAGAGAAAATGCCTGAAGGGCCAATAAAAACTGAAGATAGAAAAATTTCTCCACCGCCAAGAGCAGAAATGAAAGAATCCATGGAGGCTATGATTCATCATTTTAAGCTTTATTCAGAAGGATATCATGTGCCAGAAGGTGAGGCTTATGTGGCTGTTGAAGCGCCAAAAGGCGAGTTTGGAGTATATATAGTTTCAGATGGTACCAATAGACCTTATAGATGTCGAATAAGAGCACCTGGCTTTGCGCATTTACAGGCCTTAGATTTCATGGCAAAAGGACACATGCTTGCTGACATTGCAGCAATTATCGGTTCACTCGACATAGTCTTTGGTGAGATTGATAGGTAATTATTGTAAAATAGTAAATCAACTAATGGTCAATACATCCTCTATTAAAAACTGCACAAATTCATTGCCATTCCAGTAATTCATAGAGATTTTACCCAAAATGGCTTTAACATTACCCTGCATAATAGCAGAGCCAAGCTCAGTATTTGCACAGCGAAACGCAATAGCTTTGACCATAACATTATCGTCAGCAATAAAACATTTTATATGGTCAACTCCTATAACTTCCGGCTTTCTTATCTTTGCTCCTTGAATGATGAATCTCGGTTCAGGATTGCCAGCTCCAAATGGCTCTAAGCGCTGCAGTTGATTCCAAAGGGATAAGTTTATTGCTTTAGCTGTTACTATACCATCAGCTTTTATGATTTTGTCATTTGTAGAGTTTGCAAATCTTTCAGTAAAGAAATCATGTAGATCACTTATTTTATCTTCCTTAATCGAAAATCCTGCTGCCATACTGTGACCACCACCTTCAATGATTAGGTTGGTAAATTTTGCAGAAAGAACCGCAGCACCAATATCTACCCCAGAAATTGATCTGCAGCTTGCTTTTCCTATTCCATTGTTTAAAGATATCACTATCGTTGGTAAGTGAAACTGCTCTTTTAGTCTTGATGCAATGATACCAATTATTCCCTGGTGCCAATTACCACTTACCATTATAAAATTTACACCTAAGTGGGCAAAATTTTCCGCTTGTGTTGTGGCTTCCAAAATAGCCTCATTTTCTAGCATTTTTCTTGCATTATTCAAATCTATTAGTTTTAGCGCGATTGAATGTGCATCATCATCATCATCGGTGGAAAGCAACCTTGCACCGAGCGATGCTTCTCCAATTCTTCCTCCGGCATTTATACATGGCCCAATACTAAACCCTAATCGTGAAACACTTGGTTTTTCAAGGATTCCCAAAGCGTCAAACAAAACACGTAAGCCAACATTTTTTCTTGCTGACATAACTTTTAATCCTTGTAAAACAAAAGCCCTATTTAGGCCTGTAATCTGCATAACATCGCAAACAGTTCCAAGAGCAACCAAATCCAGTAGATCAAATAAATCTGGTTCTTTTTTGTTGGTAAAAAATCCTTGCTCACGTAGGATTCTGTTAAGAGCAACAATTAGCAGAAATGACACTCCAACTGCTGCTAAGTTATTATAAGGAGAGCTCTCATCAAGGCGGTTGGGATTAACAACTGCTACAGCACTTGGTAATTTTTCTGTTCCAAGGTGATGGTCGACAACTATAATATCAAGTCCAAAGACTTTTGCATCTTCTATTGGTTGATATGCAAGCGTACCGCAATCAACAGAAATACATAAATCAATACCATTCTTTTTAAGTTGTAATAAAGCATCTGTGTTCAATCCATAGCCCTCATCAACACGATCTGGAATATAGATTATAGAGTGTGTCCCAATCGCTCTTAGGTACCTATTAATCAATGCTGATGACGTTGCACCATCAACATCGTAATCACCAAATATTGCAATATTCTCATTATTGTTTATTGCTTTTACTATGTGAGAAACAGCTTTATCCATATCAAGGAGGTGAAAGGGATCTGGTAATAGCGATCTGATTAGTGGGTGTAAGAAGTCATGTGCATTTTCTATGTTAACACCACGAGCAACTAATATTCTTGCTAATATTTCTGGCAACTCAAATCTCTGTATAAGAGTAAAAATCTCCCTTTGATCTGCTTCTTGTAACTTCCACAGTGCATTTGTTATGCTGCATTTTTCAATATCAAGTAGCATATTTTTTGTAAATAAAACTACTTTACCAGAACTTTTACGTTTGTTCTATAATTGTGTTAGACTTCTGTATAACCTAAAGAAAGATATAGGAGAGTGTCACTCGAAAGGAATCACATTTATTTTGACAAAGAGCATCTGTAAAATCTGATACTTCTTCTTGCATAACATGCTCTTTAATTAGTATTATATCTATATTAGAATATGAGTGTGAATATTATATTAGTGTAATTACTTTTTGGTATACATAACAAATTTATGCCTGGAAACAGTTTTTGGTTACTCAAACCTTTTCTACCTTTATTTCATATTCTTTAAAGTATTTTTTGCACTTTCTTTATAAAAACCATAGGTACCAATCGGTTTTTAGCTTAAGAATAAAGGTTAAGTATCTGGAATTCTGGACATAAAATCCTCCTGAAAAATTAGAAAGAAAATGCAGCGCATATACAACAGAATTTGAACACGTGCTGAAGAAGATACACTACGTTTTTTTTGAAAAATTGACTGAAAAGTCTGCAGACTGAGATAGATTTTTGAGCTCTTAAAATACCCCTACTGTCAGAGTAAGGAAAGCGAGAAGGTTTGTCAAGCAATCTTTATTGGCTGTTGTACTAGAATTCAGTTTTTCGTATAATTTGCTAGAATTTGTGTGAAGAATTTTAAATATGAAAGGCCTATATATTAAAACTTACGGCTGTCAGATGAACGTTTATGACTCCATTTTAATGGAGAATATAGTTAAGCCTTTAGGGTTCAACGTTGTTAGTGATGCAGAACAAGCTGATTTGGTGATATTAAATACTTGTCATATTAGAGAAAAGGCAGCAGAAAAGCTTTACTCAGAGCTTGGAAGAATCCATTCATCACAAAAAAATAAGGAAATGACCATAGTGGTGGCTGGATGTGTAGCGCAAGCAGAGGGAGAAGAAGTGTTCAGAAGGGCTCCTTTTGTTGATATTGTTGTTGGTCCGCAGAGTATCGCTGTTTTACCGGAGCTGATAGTCAAAGCAAGCAGAAGTAAAGGTCATGTAATAAATACTGATTTTCCAGAAGTTGCGAAGTTTGATAAATTGCCAGATGAATGCTATGGCAATAGCCAGGGGTCTTCTGCGTTTCTTGCCATACAAGAAGGTTGTGATAAATTTTGTACGTTTTGTGTGGTACCATATACACGCGGGGCTGAGTATTCACGACCAGTAAATGAAATATTCCGTGAAACATTGAAGTTAGTTGCAAATGGGGCAAGGGAAATCAATTTGCTCGGTCAAAATGTTAATGCTTATCATGGAGAGTGCGAAGGAGAGGTGTGGGATTTAGGAAAATTAATTAGTCACATTGCTAAAATTGAAAAGCTAGAAAGAATCCGCTACACAACTTCTCATCCAAGAGATATGCACGAATCTCTCTACTTGGTACATGCGGAGGAATCAAAACTCATGCCGTTTGTTCACCTACCTGTGCAGTCAGGTTCGAATAAAATATTGCATGCAATGAACAGGAAACACACTGCAGAGGAGTATTTGGAAATAATAGACAGATTGCGCAAATTGAAACCTGAAATCGAATTTTCTTCTGATTTTATTGTTGGGTTTCCTGGAGAAACTGAAAAAGATTTTGAAGAAACTATGAAGTTAGTAGAAAAAGTAAAGTACGCTCAGGCTTATAGTTTTAAATATAGCCCAAGGCCAGGAACGCCAGGGGCGGAAAGAAAAGATCAAGTACCAGAAGAGGTTAAAACAGAGCGTCTTCTTCGTTTACAGGAATTAATTAGCAAGCAACAACTTGAATTTAATCAGAGTATGATAGGAAAAACTATTCCTGTTCTATTCAGTGATAAAAAAGGTAAACACCAAAATCAAATTATTGGTAAAAGCCCATACATGCAATCAGTATGCGTTGATGATCCTGACGACAAATACAAAGATAAAATAGTAAATGTAAGGATATTGGAAGCTCGGCAAAATAGTTTGTTGGGATGCGCTGCCTAATTAGAGAAAAGTGCTCCTATGCTCTCATGTAGAAGCACTTTGTGTGTTTTTATAAGTTTATAAGCTATCTAGATTTAATCCTTAAGGGACTACAACTCTCTGTTACGCAATCATATGAGACTTGATATAATAGATTTGCGGGATTTTTTTTCTTTTCCCACTGATAGTGTACTTTTTCAACCTTTCCAGAATTATTATATTCATAAGAAAGCGATCTCCAAATAACGCTGCTTTTACTATTATTTTTGTTAGCATCGTGAAATTTCTGATAAGGCCAACTGTTATTGTCTTTATTCATCTTTAACTTAAGTAAATAAGTCTGATTTATTAATATGCTGTATAATAATGTCAATACCTATCAATGTTTATAGAAACAGAGTTTTTGGATTTGTAATTTTCCAGAAAGCTCTATATTCTTTGATTTTATCCAGTTAAAATGAATATGAAGTATTATCCTGATACAAGCAGCAGTCCTGATTTTTCATTGCTAGAAAAGGAAATCATAAAATTTTGGCAGGAAAATAAAATTTTTGAGCAGTCAGTCGAGAAACGTTCCAAGGATCATTGTTTTGTATTTTATGATGGGCCTCCGTTTGCAAATGGACTTCCGCATTACGGACACTTGCTTACTGGTTTTATAAAAGATGCATTTGCAAGATATCAAACTATGCTGCAAAAAAGGGTTGAACGCAGATTTGGTTGGGATTGCCATGGGCTACCGGCTGAGATGGGCGCGGAAAAGGAACTTAGAATATCTGGTAGAACTGAGATAGAGAAATTTGGCATTGAAAAATTTAATAATAATTGCCGTACTTCTGTGATGAAATTTTCATCAGAATGGGAGAAGTATGTAAATAGACAAGCAAGATGGGTAGATTTTCACAATGACTATAAGACTATGGATAAGTCATTCATGGAGTCGGTCATGTGGGCATTTAAGCAGCTTTATGATAAAGGTCTGGTGTATGAATCAATACGCGTTGTTCCCTATAGCTGGGCGTGTGAAACTCCACTCTCTAATTTTGAAACAAGGCTTGATAATGCATATAGAGAAAAAATTAGCAAAGCTGTAACTGTTGCTTTTGAACTTTTAGAAAATCCAAAGCAATTTAAACAAAAATGTAGATTACTTGCTTGGACTACAACGCCTTGGACGTTGCCGAGCAATCTTGCACTGGCAGTAGGGGAGGATATTGAGTATTGTATGGTGTTAGTAAATGGTGAAGTCTGCATCTTTGCTGAAAGTTATTTAGAGAAATTTGTCAGCCACTGTGAACAAAGCAATATTCAATATGAAAACTGTAATACAAAACTTAAAGCGAGTGATCTTGCAGGTCTTTCCTATAAACCACTGTTTGATTACTTTAAAGATACAAAGAATGCGTTCCGTGTTTTCATTGCTGATTATGTTACAGGAGAAGATGGTACTGGTGTTGTGCACACTGCTCCTGGATTTGGTGAAGAAGATTTTTACCTTTGCCAAAGCCATGATATTCGAGCTGTTTGTCCAGTTGATAACGCTGGAAAATTTACTACTGAAGTTTCAGATTTGGCAGGAGTTCATGTTTTTGATGCCAATGATACAGTAATCAAGAAATTAAAAAGGCAGGGGAGCTGGTTTAAAACTGAGCAATATATTCACAATTATCCACACTGCTGGAGAACTGACACTCCTTTAATCTACCGCACTATGCCTTCTTGGTATGTTGCTGTGACAAAGTTTAAGGGAAGAATGACAGAGCTAAATAAGAGAGTTAATTGGATGCCGAATCATATTAGAGATGGTCAATTTGGAAAATGGCTTGAAGGAGCGCACGACTGGTCTATTTCACGCAATCGATTTTGGGGTACGCCAATTCCTGTGTGGAAATCAGATGATGCAAAATATCCAAGAGTGGATGTGTATGGCTCAATAGCAGAACTAGAGCGAGATTTTAATGTTAAAATAGATGACTTGCACAGACCATTTATCGATACTTTGATAAGACCAAATCCTGATGATCCAACAGGAAAATCAGTTATGCGTCGTGTGCCTGATGTGTTTGATTGTTGGTTTGAGTCTGGCTCGATGCCGTTCGCGCAAGTTCACTATCCGTTTGAAAATAAAGAATGGTTCGAGAAAAATTTCCCTGCGGATTTTATCACTGAATATATAGCACAAACAAGAGGATGGTTCTATACGCTTTTTGTGCTTTCCACTGCTTTATTTGATAGTGAGCCATTTAAGAATTGCATATGCCACGGTGTGGTTCTTGATGTGAAAGGTCAGAAATTATCCAAGCGTTTAAATAATTATGCAGATCCAATGGAGGTTTTTGACAAATGTGGTTCTGATGCGCTGCGTTTTCTTATGCTATCTGGTTCCATTGTTTGCGGTGGTAATTTACTACTCGACAAAGAAGGAAAATCGATACGAGATATTCTGAAGGACGTAATAAAACCTATTTGGAATAGTTATCACTTTTTTACCATGTATGCAAATGCAGATGGAATTAGAGCTGAGGTTTGTAAAGATTATCAGAGTACCATTGATCGCTACATGATTTCCAAATGTTTTGAAGCTGTGGAAAGTATACAAGCTTCTATGAACAACTATAATTCCCAAGAGGCTTGTAAAACCCTGATGAATTTCTTTGAAGTGTTAAATAATTGGTATATTCGTCGTAGTCGTGAGCGTTTTTGGAAAAATGATTTAGATCAAGACAAAACTGATGCTTATAATGTTCTATACACAGTTTTTTATTACATACTACGGGCTGCAGCTCCTTTGTTGCCACTCATAACAGAGACTATATGGCAAGGGCTTGAGTACAAAGAAACATCTGTTCATTTGGCTGATTTTCCACAATCAGATAGATATGACAGTGAACTCATTGCCAAGATGGATTTGGTAAGAGAGATATGTAACTCTGCATTATCCATCAGAAATACGTTTAACATGCGCATCAGGCAGCCACTTGGCAGTATGACCATTTATCATAGGTCTTCCTGCGATTTCCTTGAAAATGAATATCAAGAGATAATAAGAGATGAGGTGAATGTAAAAGAACTAGAAATAGTAAGTGAGTTGAAAGAAGTTGCGTCACTAGAGCTAAAACTAAATTTTCCGCTACTTGGTAAGAAGATTCCAGATAAAATCAAGAAACTAGTTCAATATGTCAAAGAAGAAAAGTGGAAGCAAATTGAGAATGAGCAAATATTTCTGGGGGATGAAACAGAGAACTATACTATAGAAAAAGGTGAATATGAACTATTGTTAAAAGCAAACAGTGAATATTCTTCTGTATTTGATGACAATAAAGGGGTTGTTATTCTGAGCACTGAGCTCAATGACGAACTAATTCTAGAAGGACTCGCAAGAGATGTTGTGAGGCTTATTCAAGAAACTAGAAAGCAGGCTGATTTCCATATATCAGATAGAATCAGAGTAATAATCAAAGCAGAAGATGAGAAAGTTAAAGAGGCAATAAACAGGTGGGATGAGTATATAAAAGAGCAGACCCTTGCCTTATCTTTGGACACTAATAAAGAGATCGAGGCCGATTTCTATTCTAAGGAATACCAAGGTTTGACAGTTGGTATTAAGTTAATAAAGTTGCAAAGTTAGTAATGTTTATGCTATACTTAAATTACCTTAAGTAGGGTGGTGATATGAATCAAGTTGTTGCAGATGGTCATAGAGAAGTTATTGATTTAAATAACAACAGTGATGGTTCAGGTAAAGTAGAATCTATTTCCAATGTTGCTTTGGAAGAGGAAGAAGAGTTTTTTGATGCTATGGAAGATGTTTCTAATGTAGAAGAAGGGAATGATTTAGGTCTTGCTAATTCAGAAGAGGAAGAAGAGTTTTTTGATGCTGTAAGTAAGCAGGATTGGTTAATTAAACAAATAGCTGCTTTTAATGTTCCGCTCAGTATATTCCATTATAAGGATTATGACTCTGACTTTTTTACCTCTTGGTATAATATGTCAAGCGAAATATTGAAAGAGATAAACAGAGCTTGCCCAGAGAAGAAAGTATTAAATTTAGCTCTGTCAGTTTTAATGCTTCCTTATATTGCTTTTACTGCAATGGGGTTAGTCATATATAGTAGATTTAAAGCAGACAGCAAGACACAAGAAGGTGTAGTGGAAGATAAGATAAAAAAGAGTGAAACAGGTGTGCCAAAAAGATTGGCATATGGCGTTCTTGCTGCAATAGCAATTTTTGTTAATGTGGCTGTGCTAACAGCCTTAGTTATTCCTGCAACAGTTGCTTTGGCTACTTTTTATCTTTTAAATAGAGAGTTAGTCCATTCTTTAGTTACTGTTCTTAAAATAAGTACGGGGCAGTATTCTAATAAGCACCACAATATTGAGGTATCTTTTCATGAAACAGAAGTTCCTGAGCCAAGCATTGAATATGATATGGAAATAAAGTTTCCACCGCAATTTAAACAATTACTTAGAGATTTATGCGATAATGAAAATAATCAGTGGTTTAGTGTAACGCCGGATTCAGAGCGCAATATCGTACTGAAATTGTCAACTAACATCAATTTAAAAAATGGTCTTAAGCCCTTACATAGTGAAATCAAGAATGTGCTTGCAACTTCGATTCAAGAATGCGCAAGAACTATGGAAGAGCTGGTGAATCTAGAAAAGAAAGATATTACACATGATAAACTGAAGGAATTATTGAGTAAATTCAGGCTGAAAGTGGTGAGTAGCATAGATTCTAAGTTGACAACTCACTTAATAGAAAATGCTTATCAAGTTGCTTTTATACAAGCAATTAAGTTTCAGCAAAATAGACGGGGAAAAGATTTTTCACTGGAGGATGAGCTAAAAAATACTTTAGTGAAACAGAAATTAGAAAGTCAAGGTAAGGAATTACCAAATGAGAAAGAAGTGATAATCAAAGATTTGAAAGAACTAAAAATAAAGGAGTTACTTAATTTGACTGATGAAGATGATCGGCTAGAGTCCCTTATGAAAGTAGATGATATAAGTGATGATGCACTTCCTGTATTTAAAGCAAAATGGAAACAGCTTATAAAAGAAGGGAAAATAGCTGAAAGGACAATAATTAATACTTATGAAGATATGTACCCTAAAGAAACAAAGAAAGCTCTAGATAACACTAAAAGAGAGATTGAGTGTTTAAAAAAAGAAGGACAGGAAAGATATATTAGGATACATGCAAAAAAGAATAGCTTAGCGGAGGATAATTTAAAAAGAAGATTAGAAGGTCTTTTTAAGTTCGAGTATGATAATCAAGAGGTTAAGCAAAGGCTAGTAAAATCAGTAATGAGAAAAGCCAAAGATAAGTTAAGCCGATTAGGTATATTAAGCCTGATAGAGGAGCAGTTTGTAAATTTAGAAAACAAGATAAAAGCTTCTTTAAGTGAAGAAGCTTTAGATGAAGTGAATGACTTTGTAGAAAAGGTGTATTTAGAAATAACGAAATGTAAAATGCTAAATTTATTTAGAGGTCAAGCAAAGGGTATAGAGAATTCATGTAAGTTATTAGAAAGGGAGGCACCAGATCTAGTAGAAAAGATTAATTCACATCGAGTGAGAATTGAAAAATACTTAAAAAGACCTGAAAAACCTATGCTATTGAGAAAAATAATAGAAGGGAGTAAGGATTTAAATAAGTACTTAAAAGATGAGCAAGAGAGAAGAGGAGAAAAGCATCCAAATACAAAGCTAGTACAGAAGCACTTAGAAAATAACAAAGAAATTCTAAAAACATTAGAACAGTTGAAATTGGAAGAAAAAGGATTATTGATAAATGAAAAAACAATAAATGATTATAGAGAAGAACTAGAATCTCGTGAAAAAATAAAATTTGCAATAATAGAAGATGATTTACTGAAGGAGTTCGAGCATGAAACTTTTAACGAAGAAGCAATTAAGAAGTTACTAGAGAGAGCAGAACTTGAGTACTATTTGGCAGAAAAGTGCATAAAAAGTCCTGTGATTAAGACAAAAGACAATATCAAACATTTTTGTCAAGATTTATTGTCTCCTTTAATAAATAGGTTGGTGGAAAATATAGTAAATAATGTACCAAAAAGTGATAAGAGTTCATGGCTGCAGCCTATAAAAGCTATTAGGACAGGCTTGGGATATATTCAAACAGGTCTTGCCGTTGCAATGCGTGGGGATAAGAGCACAGAAGGAAAAGCGTTGAGTGTGGCACATGATACTCATAAGGAAGTAGAAACATTTCTTCAACATTTTCAATCAAGTTATGAGGAAGTAGGAGTTTTTTTGGGTAATTTATTTTCTGATGATGGAACGACATTTAAAAATGATGTATGGCCTAAAGTAGAAGAGCATTTGCATGGAATGTGGGATAGGTTTTTCAAGGATATTGAATTCAAGATAGGAAATAAATTGGATGAAGTAAACGTGACACAGCAAAATCAGGAAACGGCGATTACGGCTTAATGATGAGCTCTCAAAGTTCCTTCAGTATTTTCACACACTAAGTTGACTATCATATTTGATTCTTTTTGGATTTCCTCTTCAGTTAAAGTGTGAGTTGGAGAGCAGAAAGTAACTGAAAATGCTATAGACATCTTATTCGATTCTATATTGTTTCCATGATATACATCAAATATCAAAACTTCTGTGATGAGCTCTGAGCTTTTTTTCACCATATTGATTATACTGCCTGCTGCTACATCTTTATTTACAATAAATGCAAAGTCGCGTTTTACACTTTGATATTTATAATCGATAAATTTTTTTCTACTTATAGGTAAATTTTCGATATTTTCTAATATCAACTCAAAGCCTACAATTTTTTGTTTGATGTTAAAAAAATCCAATATACTCGGATGCAATTCTCCAAAATAACCAACTATTTTACTTCTAAAAGATAAGGAGCCTGATTTTCCTGGGTGATAATATTCTTTTTCTGCTCTCTCTATTGCTAAATTATCACAATTGACATTAAAAAGTTCCAAAGCTGTTATGAGGTCAGCCTTTGCGTCAAAAATATCTATTTTCCTATCAGTGTTATAGTGGTTTTTCGGCGAATTATTTCCTGATCTAATTCCACTTAAAACGTACTTAGACTGAGCCTCACCATTATAAATTGGTCCAATTTCAAAAATTGCGAGATCAGATATCCCGTGAGCAATATTATCTGCAGTGACTTGCAACAAATTTGGTATGACACTTGGCCTCATTATATTGAAGTTATTATTAAATGGATTATCGATAATGAATAACTTATTCAAGTAACCAAACTTTTCAGCTGTTGATTCACTCATAAAAGACCAAGTTATCACTTCATGAAACCCTCTGCTTGTCATTAAAATGCGCAAATCATCTTGTGTCTCTTCTTCTACTGTAACGTCTTCTGCTAGTTGCTCTTCCTTTATTTTATCATAGCCGTATATTCTTACTACCTCTTCAACTAAGTCAGCAGGTATGGTTACGTCCGGTCTCCAGCTTGGTACTTGTATATTCCAATTACCTTCGGTTTTTTTATCGATACTAAACCCTAGCTTTGTTAAAATATCGAATACCTCATTAGGTGATGCAGATACACTTCCAAGTTTGTTTGCATTCTGATAATCAAAATTTATCTTGGTATAAGCCTTATTCAAATTGCCAGCAGACACTATGCTTGACACTTCTCCGCCACATAAATCCAAAATCATTTTGGCTGCAAGATTGAGTCCATCAAGGGTAAATTCAGGGTCAATTGAACGTGCAAATCTGTAACTTGAGTCTGTGGAGATGCCTAGCTGCCTTGAAGATTTAGTGATGGAGATGGGGTCAAACCAAGCAGACTCTAAAAAGATATCAGTAGTTTCAAGTGTACATTCGCTATACTTGCTGCCCATAATTCCAGCAATTCCATGAACATTTTTATCATCAGAAATAACGCTTATGTCTTTGTTTAATAAGTACTCTTTATCATTTAAACCAATAAATTTTTCTTCGTCATTTGCTTTGCGTACTATGAGCTCTCCTTCTATTTTTTTTGCATCATACGCGTGCATCGGGCGCCCGAAAGATATCATAATGTAATTAGTAATATCAACTATTGCAGAAATGGAGCGCATTCCTATCGATTCCAATTTATCTTTTAGCCATTTTGGACTCTCTTTATTTTTTACATTAGTGATATATACTCCACTAATAAAACTCTCCCCATCGATGACTTTGACGTTTATTAGTGAGTTCATAGAAGCGGTAAGTTGTGGAATGATTAAAGTCTTTAACGTTCCAATTCCAGTTGCTGCTAGATCACGTGCTATTCCATAAACACCTAAGCAATCTCCACGGTTTGGAGTGATGTTTATGTCAATTACAGGATCGCAATTGAAAAATTTATCTCCTGTTTTATAATCATCAGAAAGCTCGATTATTCCTTCACTTTCATCTTGAGTCAGCGAAAGCTCAGAGGCAGAGCAGAGCATCCCTTCACTTAGCACTCCTCTTATTTTTGTAGGCTTAATTGTAAAGTTGCTTTCTGGCAATGTGCTACCAAGAGATGCAAGTACAGTCTTCATGCCTTCTTTAACATTTTTTGCTCCGCAGACTATCTGCAGAACTTTACTTCCATCATTTACTTTACATAATTTTAATTTATCAGCATTTGGATGAGGTGCGACTTCTAATACTTCTGCAACAACAAACCCGGCCAATCTGGAATTGTCGATCACATTCTCTACTTCCAACCCTATGTGAGTTAATTTATCAATAATTTCCTCTAAACTAGCATTGGTTTCTAAGTACTCTAATAACCAAGATAATGTGAACTTCATTTATTTAACAGAAAATAAAAAAGTTATTGTAATGTAAAATATAATGATTTTAAAGCTTGTTGTAGTGAGTAGCTTCTCTAATTGTAAAAAACGAAGGAGAAGCCTACTTTTTCTACAAAGAAAGAATTTTCTTTATATCACCTTTGCAGTCCATTTCCATGCAGAGTTGAATGTTCATATTGTGATCATCTATATGGAAATTATAAATGTAAGCATCACCAGTGAAATTTCCTATAACATCATGGCTTTCATTTAGCATTTCACCTGCCATGTGGAAAAGACCAGTGTCTGAGTTAGAAGAATAATCTGTAAACTTGATGTACCCGTTACCACATTCCTGTTCTAAATTTAAAGGTGGATTAGTAAAATCTATTTCGTTCATAATTGCCTCATATTAAAATTAAATTATAGTTAAAATAAGATGTTAAGTCAAGATGTTAAGTAACTTAATAAGATTAGTGAATTTTTAAATAGAACGCTGGCTATAATTAGCATTCTAATCACATACTTTGTTGATATATTTATGCCATAATGGCATGGATCTTCTATCTTAATTCTTGACTTTACCCTATAAAATCTATATTTTACTTACTATTATAGTTTAAGTATATAAATCAAGATGGCGTTAAATCCGCTAGAACAATTTAAAGTATATACAATAATAGAACTACCAAAATTATTTGGGTATGACATAAACTTTACCAACTCATCTCTTTTTATGATGATCTCGGTGGTATTAATGGTACTGTTTTTGCTCCTTGGAATAAGAAAAGGTGCAGTAATACCAGGATATTTGCAAGCTGCAGTTGAATATGTATATGATTTTGTTGTTTCAATAATAGAAAGTAACACTGGAAGCAAAGGTTTGGAGCACATTCCTTTGATATTTACAGTATTTATTTTCATTTTATCGTGTAATTTAGTTGGTGTTCTTCCTTATAGTTTCACAGTTACAAGTCATGTGATAGTTACCTTCGCTTTATCAATGGTGGTTTTTACTTATATAACGATTGTTGGGTTTAAAGAAAGAGGAGTAGAATTTTTACGCATATTGCTACCAAAAGGAACTCCTTCGTGGCTTGCACCTATAATCATCATTATTAAATTATTTGCTTATTTAGTAAGACCGATTAGTTTATCAATAAGGCTTGCAGCAAATATGATTGCGGGTCATACAATCATCAAAGTGATAGCAGGATTCGTCATAAATATGAACATATTTTTTACACCTGCACCTTTTTTGTTTATAATTGCACTAATAGGATTTGAAGTATTTGTTGCAGTTTTGCAAGCTTATATATTTACTATATTAACATGTGTATATTTGTCAGATGCAGTAAAGTAATTGACTTCCTTGCAGAATATTTTACAATTATATTATAAAGAAATAGTTAAAGGTAATATATGGATTTAGTGGCTTTAAAATTTATAGCAATTGGTTTGGCTGTATTTGGAATGCTCGGTGCTGGTTTAGGTATAGCTAATATCTTCTCTGCTATGTTAAATGGGATTGCGAGAAATCCTGAGTCAGAAGGTAAAATGAAAAGTTACGTTTATATTGGTGCTGCCATGGTTGAAATCATGGGGTTGCTTGCGTTTGTACTTGCAATGTTATTAATATTTGCTGCTTAACAGATGCCACAGCTTGATGTTTCAACTTTCTCTTCTCAAATTTTTTGGTTTTTAATTTTTTTCTCTTCACTTTTTTTTGTAGTGAGTTGTTTGTTTTTACCGAAGTTAGATGAAATAATAAGCACTAGAAGTAAAGAAGTGTTAGATTCATTTAATAGTTCTATTCACCTTTTAAGACTTACAGAAGAGCAAATTGCCAAGTATAATGCAGCTTTAAATCAAGCTAGAGTACGGGCAAAAAAAATCATAGATGATGCATTTGCTCAAGTAGAAGAAATGAGAGCGAATGTTAAGGATATATTGGAAGAGGAAGACAAGAAGATGATTAAACTTGTTGAAGAAAAGGTAGTACAATTTAAATCTAAGTATATTAGTGAATTAAAACAAATGGCTACTAGTATTGCTTTGATTTACTATACTAAGTTAACTAATTCTGAGATTGAAGAGGAATTTGTTGCTGACTTGGTGTCAAAAGAATTTTAGGGTTTTTATGTCTACATTACTAGTTATAAGCCTTGCTTTTTTAGTAGGTTTTATCCTCTCATATAAATTGCTAAGGAAGGTAATAAAAAACGCGCTTAACAATAAACGTAACAAAAGCAAGTTTTCAAGTGAAGAAACTGAAAAATTCAGAAAAGATATGTTGGAGTATTACAAAAAATCTTCTGAAAAATACAAAAAATTAGATGCAGAAGTTAACAAAATGATGAATGAAGCACTTGATAAGGCTAATAGTATTATTAAGCATAATAGACAGCAACTCGATCAAACGTTAGATGAAAATGCCCATTCTAATTTGAAGAAAGTTACTGACCAAGTTGAAAAAGCTCTTGGGGATTTACAAGCTAACACAGCGAGTATAGCTGCTGATGCTGTAAAAAAAATAATGCATGAACGTAAAGATGATAAGCGTAGTAGTGAGGTTATATCTTCGTTTTCACGTGACTTGAGCAAAAAGTTGCATTAAGTTTAATGCCTGTACTTCAAACTGATAATGTAGAAAAAATTAAATTTGATTCTAGTTTATGCAAAGAACAAGAGAAACTTTTCTACTATAGGTTTAATATAATTCCTTGGCAAAAATTAAATGATACTACTTTTTTTATGGTTGAAGACATAAGCCAAGATATCAACCTTTGGGTCGAATCTCATTACGGTATTGAATATGTATTGATAAAAGTAGATAGCAAACAGATTTTAAATCTTCTTAACTCACACTTTGGTATTTCAGAATTCGCAAGTAACTACTTATATTATAAGAATCCTAATTTTTCAGCTAAAAGCATTAGGCTCAGTTCAATCTTTTTTTCCTCTTTCTTTGTTATGATTTCGACTTTAACACTGACAAAAAAATATGCATATTTTGCTTTGGTGTTGATATTTATAATCGGATGTTCTAGTTCTTTATTCAAATTTGTAACTAAAATTTTTGGCTTGCGTAAAATTTCTAACCAAAAAGCAGATTATGATAAGATGAATGAACCTATATATACTATTTTATTGCCTGCTTTTAAAGAGAATGCGGTTATAAAGCAATTGATTAAGAGCATTGAAAGTTTGGATTATCCAAAATCAAAATTAGATGTAAAGCTTGTGATAGAGAGCGATGATCAAGAAATGTTGGCAGCTATAGAAAAATGCACTTTACCACAGTATTTTGAAGTAATAAAAGTGCCTCATTCTCTGCCTAGAACAAAAGCTAAGTCATGCAATTATGCTATGAGCTTTGCTAGAGGAAAGTATGTGGTAATATATGATGCAGATGACAAGCCAGATCCGTTGCAGTTAAAAAAAGCACTAATTGAATTTAATAAGGGCGACGAAAAGTTGGCTTGTGTACAGGCGAAATTAAATTACTATAACTTTGGTTGCAATTTTCTTACAAAATTCTTTTCTCTCGAGTATATGAACTGGTTTCAATATTTTTTGCCTGGATTTCAAAAAATGAACATGCCAATACCTTTGGGTGGTAGCAGTAACCATTTTTCAGTGGAAATTTTAAAGAAAGTGCTTTTTTGGGATGCTTACAATGTCACTGAAGACGCTGACCTTGGTTTGAGACTTGCGCAAATGGGATATAAAACCAGGATTATTGATTCAGAAACATTGGAAGAATCACCAACTACTGTGTTTGCTTGGATCAAACAAAGAGCACGCTGGATTAAAGGTTATATGCAAACTTATATCGTTCATTTAAAAAATATAAAATTACTTTTTAAGCACACTGGGCTTAAGGGAGTTTTGCTATTAAACCTTTTTGTTGGTTCCTCAGCTTTTATATTTTTCACGACTCCTTTTTTGTTACTTTCATTGGTGCTGACTCAAATTTTGAATGAATTATTCTTATATTATTTTATAATAGTATACGGTATTAACTTGATTTTTTTGATAATAGCTATCAGACAACAAAAAATGCCTTTTTATTTTTATATAGTATCAATATTTTTTCCCGTCTATAGTCTACTACATAGCGTTGCAGCTTTTCTCGCTTTGTGGGAATTTGTTATTCACCCTCAGCAATGGAATAAAACTCAGCATGGATTATGGAAGCAAAACCTGTAGCTATTTGGCTTTTTCTCTGCTCTCTCATGGTGATTTGCATGGTGGGAATTGGTGGATTTACCAGACTTTCAAAAGCAGGATTGTCAATCACGGAATGGAAACCAATTACCGGAACATTGCCACCGCTGAGTGAACAAGACTGGCTAAAAGAAAAATCAAAATATGAAGCTACACCTGAATATAAAGCATTTAATTATGGTATGAGTATGGAAGAGTTTCGCACCATATACTTAATAGAATATGTGCACAGGTTAATTGCAAGGCTGACAGGTTTAGTTTTTATTTTACCGTTTATATACTTTACACTAAAAAAAAGAATACCTAAAAATGCAGTAATAAGGTTATCTACAGCACTATTATTTGGAATTTTACAAGCTTTTGCTGGTTGGTATATGGTAAAAAGCGGTTTGGTAGTCAATCCTCATGTTAGTCACTATAAGCTCGCACTTCACTTACTGCTTGCGTTGGTTATCTTTGCATTATTGTCATATCAATTTTTTGATTACCAAATCAAACCAAGGCAAACTAAACTTAAGGTTAGTACATGTTACATATGGATAATTTTAATCCTAGTGACAGTACAAATAATCTTCGGTGCATTTGTTGCAGGGCTAAATGCTGGTTTAATTTACAATACCTTTCCACTGATGGATGGACAAATTGTTCCGGAAGATTTATTTTACTTACAGCCTGCTTGGCTAAATATCTTTGAAAATAGAGTAACAGTGCAATTCATACACCGGGCATTGGCATTGCTGATATTAGTTCTGACAGCAATACTCACAATAAAAAATGCCAGTGTAAAACCAGTATATATTATGCTACTCTCCGTCATCATTCAGGTAATTTTAGGAGTAGTAACTTTGTTGCTGCATATACCAATGGCCATTGCTATAGCCCATCAAATGTTTTCGTTTATCTTATTCGGGTCAAGTTTATACTGCTTATGTTATTTAAGAAACCAGATCTAATACCAAATCACCAGCATGTATATTTTTTCCTTCTTTAACAGGGATATTTTTTATCACCATTTCTGATTCAGCACATATTATATTTTCCATTTTCATTGCCTCTACAACAAATAGAGGTTGTCCTACCTCTACCTGATCTCCAGCATTGACGTGTAATTTAACCAATAAACCGGATATTGGAGATTTTACAGCGTCTACTGAAATCCCTTCTGTTTTGTTGTTTAGCATTAATTTGCTTAGTTCAGCTACATGAGGTTTCAATACACAACATTTAGCTTTCATACCTGCGTGTCTTATAAAGTATTTGCTGCCTTGCCTTTCTATTTTAAGTGCTATATTGGTATCATCATTAATTGTGATATATAGTAATCTGTAACTTGATTTCCACTTACCCACCACGGAGTATTTATTGTGGTTATATACTGTTGTTAATGTGTTATCTTGATACTTTGCATTTACGGAGTACTCATTGTCATCTATTTTCACTATGAATGCTTCGTCTGTTGACTTACTGTAATACTTTCCCTCATTTTCTAAGTGAACATACAGTGCAGTAAAGATAAATATTTTAATATATTCTTCTGTAATAAGATCGCCTTGAAACCCACCAGGATAATGATTTGGAATGAATCTTGTGTGGAGCTTTGCTGCAATAAAATTTGGATTATGGAAGATGGATTCTAGAAATTCTATATTATTTGTTACTCCTTCTATATAACATTTAGACAATGCTTTTTGCATTCTGCTGATTGCTTCTATTCTATCTTTTCCATAGGTTATAATTTTTGCAATCATTGAGTCGTAGAACATGCTGATTTCTGAACCGCTAGCTACTCCATCATCTATTCTTACATCATCTGGTTTGTCGTAATATTTGATTCTTCCGCTGGAAGGAAAAAATCTCTTTGATGGATCTTCAGCGCAAATTCTGCTTTCTATTGCAGAGCCAATAAGTTTAATATCATTCTGACCAAATCTTAATTTTTCTCCGCAAGAAATTCTGATCATCTCTTCCACTATATCTATTCCAGTGACAAATTCTGTTACTGGATGCTCAACTTGTAATCTCGTATTTACCTCAAGAAAATAGAAGTTTTGGTTCTTATCTACAACAAACTCGACAGTACCTGCTGAAAAATAATCAACTTGCTTTGCCAAAGAAACACATTGAGCATACATTTTTTGTCTTACTTCTTCACTAATAAATGGGCTTGGTGTTTCTTCTATTATTTTCTGGTTATTCCTCTGTACCGAGCACTCTCTCTCCCCAAGACACACTATATTGCCGTATTTATCTGCTATGATTTGTATTTCAATGTGTCTTGGCAGCTCTATATATTTCTCTATAAAAATACTGCCATCTTTAAAACTTTTCTCTGCTTCATTTGTTGCTGATGTAAATGCTAGTTCAATTTCTTTTTTGGAATATACAATTCGCATTCCTTTGCCACCACCACCTGATGCAGCTTTGAGCATAACGGGAAAACCAATCTCTTCAGCAACGATGGCTGCGTGGGCAGCATCTTCGATCTTACCCATATATCCTGGCACTACATTTACTCCAGCTTTTCTTGCCTCTTCTTTTGCCGTTATTTTATTGGCTGTAACTTCTATTGTTTCTGCACTTGGACCAATGAAATCTATGTTATGTTTTTCCAGAGCACGGGGAAAATCTGGATTTTCTGCTAAAAACCCATAGCCAGGATGAACCGCCTCGGCACCTGTTTCAACTGCTACTTCGCATATTTTTTCGATATTTAAGTAACTAAGATAAGCAGGCGAAGGGCCAATGTGCCTTGACTCATCTGCTTGCTTTACATGCACAGAATTTGCATCTGCATCTGAGTACACAGACACACAAGATATGCCCATCTTGTGCGCAGTTTTGATTATTCTGCAGGCAATCTCCCCTCTGTTCGCTACTAAAATCTTACTATACTTCTTTCTTATCATCTTATAAGTATACTTTCTTAAGTTAAGAAAGTAAATTTCTATATTACTACCTGCAAATACTTCACACTGGGGCTAAACCACTATCTAAAAGTTGCATAACATCAGGATCTGTCACTATAGTACTTTCGTTATAGAGGCCATATACTTCATTACATGCCTTAAATAACAGATATGAAGATCCTCCAGAAGCTATTGTTGCTATTGAAGCCAATGCAAGAGATTGAGAAGCCGAAAATAGAAGATACAAAGATACACACATAGCGGTAGCACACACTATAGCTCCTACTATATATAAGCATATATGAAACTTCTTATTACATATAAAGCCACATTTTATATCTGCAATTTGCTTAACTTCTTTCCGCTCTGCAGGGTCCAAGAAATAAAGGGGTGATACTGCCTTCTTCCCTTCATCCTTAATATAGCTTTTATCGAGGAGTGCTTCCTTAATATATTTCTTGTTATTCTTAAATTCCTTTTCTAATCTTTTTACTTTTTCCCAATCTTTAGCTTCTTTTGCTTTCTTGACTTTGCTCTCAGTATCTTTTTCTAAATACTTTATGATCCCCTGTAACGCAGATAATAGAAACCCTTTACTTGCTGCTATATGAAATGGGTTTCCATTTTCATCAATTCTATGCTTAGCTACACAAGCAACTCTTTTCCTGCAAGCTTCAATAAATTTATTTTCATCCTCTTCTTTTACAACTCCTCTTGCAATTTCAAATAAATTATCCATATATACACCTCACTGCATTCACTAATATTAAATTATACAATGCAGTTTGTTAAAAATAAATGTAAATTGATCTTTCAAATTTACTATAGTTCCACGTTGTTGCAAGTACAAATTTTAGTTATCATCGGTTACGTTATCACAATAGACAAATATGCCAGGTATAGTCACTAGATTCGCTCCATCACCAACAGGATTTTTACATATTGGAGGAGCTCGTACTGCGTTATTTAATTGGCTCTATGCAAAGCGTCATGGTGGGGAGTTTTTGCTAAGGATTGAGGATACCGACAGAAAACGTTCAACACAGGAAGCAATTGATGCAATAATAGATGGGTTAAAATGGCTTGGAATAAACTATGATGGAGAAATAATATACCAATCGAGAAGAATAGCTAGACATATTGAAGTTGCAAATCTTTTAGTTGAAAAGGGTAGGGCGTATCATTGTTACTGCCCCGAGAATGAAGTTGCGGAGAAGAAAATAAGAGCAAGGGAAGAAGGAAAAATATATAAGCATAAGTGTACTCATTCAACATCAAATGCAGAGCCTGTTGTTCGCTTCAAAGTGCCAGACTCAGAAGATATTGTTGTTGACGATAAAATATACGGCCAAGTTACAATAAGTAGCGACCAGCTTGATGACATAGTAATCTTGCGCTCTGACAATACTCCAACATATATTTTTGCTGTAGTGGTTGATGACCATGATGCTGGAATAACCGATATTATACGTGGCTCTGATCATCTCACTAATACCTTCAAGCAATTACTAATATACCAAGCTCTTGATTTTGATGTCCCACGCTTTGCACACGTACCGCTTATTCATGGAGAAGACGGGAATAAGTTATCTAAAAGGCATGGTGCAACAAGTGTTTGCGATTATGAAAAGATGGGAATATTGCCACAGGCAATGCGTAATTACTTGCTAAGACTTGGCTGGAGTCATGGCAACGATGAGATTATTAGCGATGAGCAAGCAATAGAGTGGTTTAATTTAGAAAGCATCGGTCGCTCACCTGCACGGCTCGATTTCAAAAAACTGGAGCATTTGAATAACCACTATATTAGTAATATGAGCAATGAAGATATTCTGACTCTAATGCTTAGAGAAAATACTCTAACTGACAAAAAAAAGAGCTATTTACTGCAGGGACTGACAGAGCTGAAAAAAAGAGCAAACTATTTGACCGAATTATTGGACTTAGCAAAATTTTATATTCAAGTTGATTTTAGTGAAGAAGCTCAGCAAATTGTCAAATCTAACCTCAATGTAATTAAGTTACTTGCATCATTTCTTTCGAGTGTAGGTAGTGAAGATTGGAATAAGAATTTTTTATCTTCTCAGATTAAGGAATTTTCAAAATTACATAATATAAAAATGAGCGATATATACCACTCATTACGCGCTCCAATAACTGGAATAATGGATGCGCCTGGAATCATCGATATCATGGTAATTCTTGGTAAAGATGAGTGTATAAAAAGATTGCAAGCAATTTAAATAAAAAATTGCTTGACAGACTCTAGTAGCTTCATTATAGTGGAGAATGAAGATTTTTTAGGATCCAAAATCTATCTTCACCTGCAGGTTTTTTCACCAAATAATCAAATTTCAGCAAAAAATATATAAGTTTATTTTTGCTAGCTCTTTATTCATATAGGAGGGTTTATGTCTAGAATTCCTGATACTTGACTTTTATTTTTAAGTTAAAAAAACAATTGGCGCCTATGGTTTTCACATTAAATCATTTTAAATTGTTAAAGTTAATACGGGCTTTTTTTGCCTTTTTTTTATTGGTATTTTTTTCATATTTTATTATATCATTATACTGTGGTACCATATAGACTTCAGTTTCATGATAAGGGGAGCAGGCTCCGTCTCAGCTATGGAATTAAAAAATGACTATGCATAAGATCTAATGGTGTGTCTAATCTATAGATAATTTTTTGTATTGCTAAGTTAATATTTTACATATCTGTTCAGTAAAGTGGCAAAAAAGACAACTAAATGAGTGTCATGAAAGTAGCTTACACGTAGTTGTAGGAATATTCATTTTTTAAGGTAAATTACACAGCAAATATTGTCATTCAAGTACTGTAATTCCAGCTTCTATAATGTCATGCCAGTGCTCGACACTGGCATCGAGCAAAATTTATCACAAACAAGACAACATTTTCAATTAAAAAATCAGTGTCTGGGTGCTAAGATGACACCTTCATAAGGGAGCCAGCATCAGCTACTTTCATGACACTCATTTAGTTGTCTTTTCTCGTTTACCTTATTTTGCCACTCTGCTGAACAGATATTAAAATAGCAAGCCTCAAGGTCATACCAATTCCCACTATGCAAAGAACAGATAGACAATAATGGGAAAGAAGTGATAATAAAGTAGATAAAATAGAGAGGTATAAATGGCATTAAGGTCAAAACTATTAGACGAAAAAGTTGTAAAT
>NODE_5_length_61847_cov_8.169669
[truncated: 1,025,574 more chars]
