# Supplementary material for: A bioinformatics approach to identifying Wolbachia infections in arthropods
Source: PeerJ. 2018 Sep 3;6:e5486. doi: 10.7717/peerj.5486 (PMC6126470; doi:10.7717/peerj.5486)
Supplement: Supplemental Information 1 — Supplementary figures/tables and code used for data analysis [file peerj-06-5486-s001.zip › Supplement/assembled_genomes/Pararge_aegeria.fasta]

>NODE_1_length_260596_cov_58.421757
ATAACAAATTCCATCAGTAACTGCCTGTTCTTTCCTTGAGTGGTGCAACAAAGCCTGCTGGAATCCAGGTTGACAAAAGCGCTTTACAACGTTTTGTGTACAAAAACCAGTGTTGCATGACACTATTTGTTCTTATACCCTTTTTGTCTATCTTATTTTGTCACTCTGCTGAACAGATAATTTTCGCCAATAAGCTTTCTACTGAATTTTTGTTATTGAGCTCGCACAGATCAAAGACAAGTTTTGAGTCAAAAATACCCTTAATATTATAATAAGGGGCTGGTAAAATGTGTCTAGTAAGTTTTCTTCTCTATGCAACTGCACCTCAAGCTAATAATGGACCATCAGGCGTATTACCAATTACATTGATCTGGTTTAATATTTTATTAGTGGGGTAAAAATAATTTTTTATAAACTCCTTATATATAGCTGTTAATTTATGTATATCGTCTATTGATACGCATTCATTTACCTGATGTGCGGTTTTGTTGATCATACCAAATTCAATTACTGGACAAATATCCTTAATAAACGCAGCATCAGATGTGCCACCATTTGTACTCAGCACAGCATCAATGCCGGTAATTTTATTTATCGCATCAAGCATAATATCAGTATTTCTATCAGGAATAGAGAGAAAAACGTTTCTGCTGCTCTGCATAGACAGTTTATAATCGTTAGTTACACTAGAGCATATTTCATCAATCAGCTTATATAAGCCGTCAAGCGTCTGTATGTTGTTATATCGAATATTGAAACCTGCTGCTATTGAGCTAGGTATTAGATTATTAGTATTATTTCCAACGTCGATAGTAGTAATTTCGCAATGTGAAGGCTGAAAATATTTATTACCAGTATCAAAAGTGGTATCTTTTATCTTACTTAGTATCGATATCATTTTATATATTGGATTATCCGCTAGTTCTGGATAGGCAACGTGCCCTTGTTTTCCATGGCAAATCAATTTAAATGTTGCAGAACCTCTTCTACCTATTTTTATGGTATCACCTAATTTCTCACTACTCGTTGGTTCTCCAACTATACAAAAATCTATCTTTTTTTGCTTGCTTTTCATCCATTCCAAAACGGCCTTTGTTCCATGTTCTTCCGTGCTTTCTTCAGCGCTGGTAATCAATGCACTGATTGAACCGCTGAATCGAAACTTACCTGCAACTGAATCTACGATAGCAGCAATAAATGCGGCTATTCCACTTTTCATATCAGCTGCTCCTCTTCCATATAGCATTCCATCTCTAATTTCTGGCTTAAATGGATCAGATATCCAATCTTTTAACTCACCTGGTGGTACAACATCAACATGTCCAGCAAAACACAAGTTTGGTACTCCATTTATATATTTCGCATAAAGATTTTTAACTTTATCACCAAACTCTAAAATCTCACATTCAAAACCACTTTTCTTGAGAATGGCTGCTATATGCTCTATTGCCCCATCGTCTTTTGGTGTTATACTTTTAAAAGAAATTAATTTCTTAGTTAGTTCTACAGGGTCAATCTTCATACCAATCTTGAAATACTAACATTACCGTATTGTAAACATTCTATGCGATATTTAAAACAAATATTACAGCACACAGAACAAGTTCTTATTAGGGAAGTTGCTGATAATATCTATGAAATATGTAGACAATATGGAAATGACATTTTTCTGATTGCAGATGAAAATACAGCAAAACTTTTAAACAAAAACATACTTAATAAAGTTTCTCATTTAATTATTCCAGCCACACCTGTCATTCCAGCGCGTGACTATGATGGATCGCAGTGTCACGCTACTTGGATGACACCAAATAGACTGAACAGAGCTGCTTCTCTCCAAGCTGTAAACCTAGTTAGAAATAAAGCAAAAGATAGTGACTTAATGGTTGCATTTGGCAGTGGCACTGTTAATGATATCTGTAAGTACGCAAGCTATTTAGAAGGCAAAGACTACATATCCTTTCCAACAGCTGCTTCCATGAATGGATATAGCTCTGCAAACGCTTCAATATTAGTTGATGGATATAAAAAATCGTTCGGAGCACATCTTCCAAAGGCAATATACATTGATACCGATATAATTGCCAACGCACCACTACGCCTCACATTAAGTGGATTTGCAGATTTCATCTGCCGTTCAACAGTACAAGCCGATTGGCTATTATCTCATCTATTACTTGGCACAGAATATAATGAACTCCCCTTTAAACTTGTTCGCAATCTGGAGGAAATTTTGCTCAGAGAACACTTGGCACTTGCTAAAAAAGATAAAAGAGTAGTTTTATTACTTATGGAAGCCTTATTGATTTCAGGACTCGGAATGGTGATGTCAAAAGGCAGTTACTCTGCAAGTCAAGGAGAACATATGATAGCTCATGCAATTGAGATGGTAACACAGGATTATTCCTCCTCGTTACATGGGGAAAAAATTGCTGTGACAACGATTACCATGGCTAACTTGCAAGAGGAGATATTGTCAATACGAAACCCGATTACCAAACCGATCACTTTAGATGTAAAACATATAACTCAGTGCTTTGGTAATACCGAATTTATAAAAATTCTAAAGCAGAAGCAAATGATGCAGCAAAAAATTCAAGAGATTATTTGCAAAGAATGGAGTAATATTTCTAGTTTAATTAAGCAAAATTTACTATCTGCAAAACACCTGCAGAAAGTATTTGAAGATCTATCAATTCCGTACTTACCGGAGCATCTTAATTGGAACAAAGAGCAATATTGCAAGGTAGTCAATCTTACATTTGCAACAAGAGATAGATTCACCTTTCTTGACCTGGCTGGTTGTATAGAAAAAAGTTAGATTTTGTGTATTCGTTCAGTAGAGTAGCAAAATAAGATAGACAAAAACACAGTAACAAATGATGTCATGCAAGTAGCTATCCAGCCTTTCTTAACAACAAAAACTTAGCATGACTTTTGTGCTCAAAAAACTTCTGGATTCCAGCATCAAGTGCTGGAATGACATGGTAAAATATTATTCAAGTAGCCTCTGTCCCAATACCTATTCGGTGTCATTCAAGTCAACTCTTTTCTTGTCATCCCAGTGCCTAGACACTGGGATCCAGAAAACTTCACTTTAAATGAGTGCATTAGATTGTCTTTATATAGATGCCAGTATCAGCTACTCGGATGAAATTCATTTAGTCTTCTTTTCTCTTTTTCTTATTTTACTACTCTGATGAACGGATACAAAAAAAACTCATGCACCTTGATGTAAGTAGATCTTGCAAGCATTTTAAGATTGCCGGTTCACTAGTTAACATAGAAAAAGCTCAACAAAATTATAAGAATAGTATATAATTGAAAATATTTAATAGTGAAAATAATGCCTAACACTAAAGAAAAAGAAATACATCTTATATTCTTTCATGGGTTAGGGGATAATTATAAAAATGCAACTACATTCTGTAAAGATATGCAATCTGAGCTCATGCACCACCATGATATACCTAATTTTCACACTCATGCACACAAATACCCGGCTGCATTTCAAAATTATAGTAACTTATGCCTTAACCAGCTTCGTATGCTTACTAGCATCAATATTGCCACCTACTGTCATACTGCTCACTAATCCAATAACAGCTAGAACAGCTGGATTGGCAGTCTTATCAGCTTCAGCTTGTGTTTTTTTATCTATATTCCTACTCATGATTCCGTTTCTAAATAAGGATCAAAAGTTATTCAAGTCTTCAATAGAGCAAATTGATCAACTAATATATCAAGGTGTAAAACCCGAAAATATTATACTTTTCGGTCATTCTTTTGGAGGAGCAGTTGCATCGGAAGTATCAAGGCATTTTGCGAATAGAGATGTTAAACTTGGAGGAATCGTCTTCACTAGCACTTTTAGTTCTTTTCATACAGCAATAGAGCATTTTCCAATGCCTCAAACGAAAATTTTGAGTATACTGCCTTTATTCCTACTAAAAAGAATACTAAAAGCCTTCGCTTTAGACTTTGATATAGCAGATAATTTGCAAAAGTCACAAAATGAAAAAACGCCAATAGTAATTATTAATCACGCAAGAGACACATTAATACCACTGCCTGCACAATTGGTAAATGCGATAAGAGGTGATCAATTATTAAATGGTAATCCGATTAAGATTCGTGATGATCTGTTTATATATGGAGATGATCCTCATAACAGTGTTTTGGATAGTGGCACACTGACTGAAGAATTAAGAGAAATGGTACTTAGTAAAGTTACGTCTAGAACGCGTTAACTTTTTTGCTGCTTTTTTTTTGGCTAAGGTCACACTTCATTATGCATTAAATTGTATTCATCTATTCAGGGAATTTGCTAATGTGAAAGCCAGTGCTTCCTTTCTTGCGATGTAGCTGTACAGAAATTGAAGATGTCATTTAGTAGCTCTCCCCTGTTATTTAAGTAGCTAACACTGAGATCCATAAATTTAACTGGATGCCAGTTTCTGGGCACTGACCATCATAAAGGAGCCAGTGTCATGCACTGATAGTTGTCTTTTCTCGCCTACCTTATTTTACTACTCTGCTGAACGGACACAATTGCATATAGTATAGTCTTTAGTTTTAGTGAGAATAGTTTTATTCCACTGATCAAGGAGTGCTAAATTGAAATACGTATCACCTTTATAAGTTTTATGCATTTCAGTCATAATAAATTCTGAGATTAGGTTATGCTCTAAAAAAAGGTGTACTATTTGTGCCCCACCAATCACAAAGACTTGAGAACTACTTTGAATTGACAGAAATTCTTGCATGGAAGAGACAACAGTACATTTTGGGCCTCTATTAAAACACTTGTTACGGGAGAAAACAATAGGTGTACGATTCTTTAGTATACTCTGAGGCACGGTTTCAAATGTCTTTCTTCCCATCACAATAACTTGCTTGTCAGTTACTTGACAAAAATGTTTAAACTCACTTGGATAACGCCAGGGCAAATCATTATTTATTCCAATTACCCCATTAGGGTCAACAGCCATAATTCCAATAATCTTCATCACTTTAAGACAGCTTGGGCTACAAAAAATCTCATGTGGTCGCGTACATTATGCACTCTAAGGAAATCAACCTTATTTTGCAGTATAGCAGATATAGCAATTGTTTCTAAATCTCTATTAGAGGGAGATTCTATGGAAAAAGAGGAAATAAATGACTTTCTGGAATGGCCAACTAAAACCTTGCAGCCAAAATTTTGTAAAGTTTCTATACTGCGTAAAATCTGAATATTCTGATACATAGATTTGCCAAAACCAATACCAGGATCAATAATTATTGAACTTTCATCAAAACCAAGGGCAAGTAACCTATTAATGCTCTCCTCTGCCCAATTATTTATGATATCAATTGGGTCAATATCATGTGGAATAATATTGTCCTTATGTGGTGGTATCGAAAGTGAATGCATAATAACGACACTACACCCACTGCTAGCAACTTCTTTTAAGGTATTACTACTCAGATCTCCCTTCTGATCATTTACCCAGGCAATATTGTAGTGCTTCAAAACGTTTAAAATAACGTCTGGCCAAAAACTATCAATGCTGACTTCAATATCACCATTTTTCATATAGTCGCTAAGATTATCAAGTACTGGTTTTAGACGTTCATACTCTTCCTCTGGCGTCTTTATTGAAGCTCCAGGCCTTGTTGATTGAGCTCCAAGATCAACTATGCTTGCACCATCTGATACCAGCTGCAATGCCTGCTTGGTTGCTCGATTCGCATCATAATAAAGACCACCATCTGAAAATGAATCAGGGGTAATGTTGACAATACCCATAAGCTTTGGTGAAATCGTAAAACTCTTTGAAAAACAGTCTTGAACATTGAAAGCAAATGTTTTGTTAACCATTGCCATCAAGTGGATCAAAAATGGCCTGTTTACCAATTCTGGGTGAGGAATTTTAAGATCAGGTGTATCAAGCGTTAGATCATCCCATAACAAAATATCTAAATCAATAACACGAGGTGCCCATTTTTCGTAGACTTGTGGACGACCAATATCACATTCGATTTGTTTTAAGCCTTTTAGTAGCTCCTCAGGAGAAGAAGAACAACTTCCATAGACAATCATATTGAGAAATGGCTTGTTCCAATCAGGTGGAGCACCATTTGGTAAAATAGCCTTAGTTTCTAGAATGATCGAAGACTTTAAGTCTTTTAAATAGCGCTTCTTTAGTAACTCAGTAGCTCTTTGTAAATGGGAAAGGCGATTCCCTATATTTGATCCAATAGAAATATAGATCATTCTTGCAATTCATTACAGTAAGTAAAAAAAACGCCCCCATGCACACCAGGAACTGGTGGTGCGATTTTGTGAGTAGTCACCCTGACAGAATGCTCTTTTTGCATAAAAAGGTCGTTAATCATCCTGTATATATCATGAGTTAAATGCTCGATTAAATTAAATTGCTTGCCCTGAACAAGAGATTGAATATTTTGCACTACTTCCAAATAGCAGATAGTATCTTTAAGTTGATCAGTTGTAAGCCCTGAAGGAGGAGATTTAAAAGTGAAATCAACGTCAATACTCACCAATTGGGGAGAAAACTTCTCTTCTGCACTACATCCCAAATGAACCCAAAGCCGTAAATCAGATATAAGAAGATTACATGCTACCACTGAATTTAGTATCTACTTATAATTAATGACAAACATCAACATTCATCATGCCATCAAGAAAACCCCATAAGAGTTTTGCTCCTTTTTCAGCGCCTTGCATAACTTTCTCTTGTTCTTCTTCGTTTAAATCTGCAATAAGGTTTGCACATTCTTCAGAATGCCACTCATCAGCTTCCATATGAACAGTAAAAAATTTGAGAGGACGCTCATCATTTATTGAATAGTGTTTTTTTAGACCTTCAATTTTAGATTTAGAAACCTCTGGAGTTTGACGTTCATAAGCGTACAGAGCTCCAAGACCTGCTGCAAAATCTGATTTTACAATGTCAAAATAACCATCAACTAATTCTCGTGTCTCCTTAATTTGTTCATTTTCACAAAGTTCTGAACGTGCTACTCCCAGTCCTTCAGCAAAACGCTGCCATAATTCTGGGTGATTCTCATCGCCTTGTTCTTCCTCTATTAAATTACCAAGTAAAACTTGCCGCATCTTTAGATTGGGGCATAAAGAATGTATACCGCTGATATAACGAGGGAAAGCAGCAACATGGTGATAATATTCCTTAGCATAGGTTTGAAGAGCCTGCAGGCTTAAGCTACCTTCATTCCATGACTCGTAAAATGGGTGTTTTAATAAGTGTAAACTATCTAATTGATTATTAAGTGATTGAACAAATGTCATAAATAAACACTAAATTGTTTTAGGCTACGTTTAGGTTTATCAAATGTCAAGAGACATTTCCCATTACTACCTTAATTCCAATAAATATAAAGATAGATACGCTATAAGTTAATTTTTTAGTAAAAATTGATTTTTTCTAAAATTTCATGTATTATTAAATCAATATAGTGAAAAACGCAAAATGAAAGTAACAGAAGAAAATACAATAAAAATTAGGGAAGAGTTCGTAGAAGTTCAAAATGGAATGCGAATTCAAAAGATAGTGATGTCAAACTCGAAGAGCAGTGCAGATAGCAGAAAGAAAAAGCATATAGTTTACTTTCCAGGGCTTACATATACTTTTGAAAAAGAGCCAGATGAAGACAAAAGTGAATGGAATTGGGCAGCTGAAGCAGGTATGGATGTTCACCTTATTAATTTTCCTGGTTCTGGAAAAAGCAAAGGTCATTCTTTAAACGGTCAAAATCGAGTAAATGCAGGAATTGCAGTCATTTCAGATCTTCTAAAGCAAGGCATTCACCCAGACAATATAGTACTGTATGGAAGCTGTGCTGGAGGACCAATAGCTGCAGAGGTTTATAAAAAGTTTAAAAAAGATGACAATGTTCATTTAAGATGCGTTATCAATAAATCCTTTAGCTCATTCAAAAAACTTGTAGTGAAATTACTACACATATCAAAACCTAAATGGCTATTTCCTGCTATAATAAAATTCATACTCAAATGCTTTGGTTGGCACTTTAAGCCACATACAATAGTAAACGATATTACTCCATACACAATTTGTTTTAATCTAGAGAACGATGGCTTTATTAGTAAGCAGGCAAATATAGGTACTAAAATTTCTGACATAGAAAAAAGTCATAGGAAAAAAAACTACCAAAAAAAAGAAACTTTTGAAGGTTTTGAGCAATACAAAGAGTTTTTCATGGAGAATACTAATTTAGCTAAAATAAAAAATCTTGAACCTGAAGTTGGAGTAATGAGAAAATGCTGGAATAAGTTTCTATCGTTACTACCTATTAAGGCAGATGATATTCACTTTTCTTCGATTACAGAATTGTGCTCATCAAGTGAACACAAATACAATCTTCCTGAGCTGATTTCACTCTTTTTAGAATTCACAGATAATTATTTTGAAAAGAAGGGCTCTCTCAATCAAGAGAAACAACCAGAGATAAAAACAGAAGCGATATGTGGAAAGAATAGTGAAAAAGAAATAGAGGAAAAGAAACAGTATTTTACCAATTTAAAGAATTGTTCAATAAGTCAGAGTATATCTAAAAATCTAACATCTCTGCAAATATTGAAATAAGTGTTTCTTTTGTGATTAAAAAAACATTGCATCTTGATTGTGTATTTCATTTGCTATAAGCAATAATTTTTCGCTTTCATCATAGAGATTGTTTTCACTAGCTAATAATTTCTCACTAATTTGTGGATAAAGTTTAGAAACGTACTTCTCATAGCATTTATCTAGGCATTCTTGGTCTGTCCGTTTTGTTTTGTAGGAATGGCATTTCTGATTACATTGATTATATCTAAATTCAATCCCTTTCTCTTTGTTTGATGCTTGTTGTTCCATAATATTCTTCAATTTTAATAATATTAATATTAGCATATAAGTATGAACATTATGCTAATATAATTACTTTTTAGGTATACATGGCAAATTTATGCCTGGAAAAAGTTTTTCCTACACTTTCTTTATAAAAATCACAGGCGCCTGTGATTAGCTAAAGTAAAGGTCAAATATCTGGAATTCTGGACATAAAATCCTCCTGTATAAAAAGATTAGAAAAAAATGCAGCGCACACACGACAGATATAAGCTGAAGAGCACGCTTTTTATTGAAAGATTAATTGAAAGTCTGCAGACAAATTTGAGCTCTTAAAATATCTCTAATTGTCATTATAATCAGATTCAAAATACGCGGAAGTAATTTTTTTTGACAATAGATTTCTTTCATAACCAGGCGTCATCCCAGCTGAGATCCAATAAGAAAACCGCGCTGGAATTTTTGAATTCCAGTTATGCAAGGAATCTAATATCATGGATTTTTCAAACACTAACAACCAAGTACTTTAATAAGGCAAAAAGCTTATCCAAGAAAGTAGACCTTGCAATTGTATCGATAGTGGTGGGATTGGTAGGACTCGAACCTACGACCAATTCGTTATGAGCGAACTGCTCTAACCGACTGAGCTACAATCCCTTTTATCAACACCTATAATACACGCAAAAGGAAATTTGTCTACTCGCTTATTTCACTATCAACCCAACTGTGTAAATCATTTATTGCGCCAATTTTGCGTGCAATTTCCTTACCATCTTGAAATATGATTAAAGTAGGTATAGATTGAACTCCATACTTACTTGGCACTTCAGTTTCTCCATCTATGTCGAACTTGCAGATCTTGATCTTGCCTTTTCTATCCTCAGCCAATTGCTCGATACGTGGCATCAGACTTTTGCATGGTCCACACCATTCTGCCCAAAAATCTACCAGCACAAATCCTTTGTGGTTAGCAACTTCAGATTCGAAATTTTGATCATTTACCGCTTTAATATCATCACTCATAAAATACCTAAATTTTTATAAATATAGCGTATCAATTAACAGCTGATCAACTAAATTTTTCTGGATTCAAGTGAAGTGATTACATATGATGATTAAAGATATCTACACTCCCCCAACCCATTGAATCTAGCTCAATACGAGTAGGAAGAAATTCAAAGCACTTTTCGGCTAATTCTTTTCTATTTTCACGTTCTAGCATTAAATCTAGCTTTTCCTTTATTTTATGGAGATATAAAACATCAGATGCAGCATAACTTTTTTGCTTGTCTGTTAAATTTTCATTTCCCCAATCAGAAGATTGTTGTTGCTTATTTAATTTTATATCAAGTAGTTCTAAGCACAACTCTTTTAAGCTATGATTATCTGTGTAGGTGCGAACTAAACGTGAGGCTATTTTCGTGCAATAGCAAGGCAGTGCCCAAGTTTGCAGGTAGTAATGTATTATACTCACATCAAATCGCGCAAAGTGAAATATTTTGGTTATATTTTTATCCTCTAATATTTTTCTCAAATTTGGAGCTGTATAATCGTTTTTGAATTGAACTAAGTGAGCGTTGCCATCATTGAAAGAGAGCTGAACAAGGCATAATCTATCTCTGCTATGCAGTAGCCCCATTGCCTCTGTATCAACAGCTATAGATTTTATATCATTCGGTATTGCACTGGCTGGCAGGTCGTCCTTATATATAAATATTCTCATAAATTTAATATGTTTTATGACACATACAATAATCAAAAATGAGTTTTAAGTATACGAAAAGATCATAGAAAATTGGCTCTCATGATTTTCATGCATGTAGGGTTTACAAATTGTAATATGTACCTATAATTAGAAGTAGAATCTAAGCAGAATTTAACTGCGGGAGTAGCTCAGTTGGTAGAGCGCAACCTTGCCAAGGTTGAGGTCGAGGGTTCGAACCCCTTCTCCCGCTCTTTAATTTTAACATAAAAAATTTCCTTCCCCTATTCAACTAGTTCAGCTATACTAAAAGTAGCTAAAAGCTTTTTAGAAAATTATTATTTAGGAGGATTATATGGACAACAAGACTAAACCAATGTTATTTGCCTTAGGTATAGCTACATCAATAGGAGCACTTACAGGTTTGGGACTCAGTTTTACAGCTTTATCACCTTTAGTAATGGGTGGAATTATTGCTGCGGTTTCGGCAGCCTTACTTGCATGTAAATTTATTTATAATGAAAAATTTTCCAAAGAAAGTTTTTTTATTGGTGCTTGTTCATGTGCTGCAAGCTTTGCAACTGGAGTTGGTCTTGCTGCAGCTGCAACTGCTGTTTTCCCTGGTGCAATGCTTGGAATGGGATCGGCAGCTTTAGCAGGTGCGGTGATAGCACCCATAGCAGTAATCGCAGGGGTATTTGTAACATTTTGTGTTATTGAACCAATAGCTGAAAAAGTGAATGATTATATTATATCACCTATAGTTGAGCGTTTTTCTTCAAAAGAGGAAGAGTGCAATCTACCTGCAAAATAATCAATTGACGTTAGCATTTAGTTTTCTTTATAATTTCCTTTGTGAAAGAAGAAAAATGCTTATTTGTAACGATAGCTGGTTTGCCAAATGCTGGAAAGTCAACGCTAATTAACAGCATCGTAGGCAAGAAAATTGCAATTGTCACCCCTAAAGTGCAGACAACAAGGACACAGGTAAGGGGTGTTGCTATATGCAACAATGCGCAAATTGTTTTTACTGACTCTCCGGGAGTGTGTTCAGCAGAAACAAATCTTGAAAAAGCTTTAGTCAAATCTGCATGGGGAGCAGTTAAGGATAGTGACATTACTTTATTGCTTGTTGATGTAAACAATTACCTAAAAAATATAGAAAGAATAAAAACGATATTTGCACGACTGGAGCGCACAAAAGGCAGATGCATTTTGGTTATCAATAAAACTGATTTAGTAAAGAAATCAGAGCTCAAGATGGCACATGAGCACCTAAATTTGCTTTATAAGTTTGAAAAAATTTTTACGATCTCGGCACTGAAGAATGATGGACTTTCTGATCTGACTAGTTACTTGTCTGAAATTGCACCGATAGGCCCTTGGTTTTATGAAAAAGATCAAATAACTGATTCCTCAGCTGATTTTTTATCAGCGGAAATTACGAGAGAAAAGTTATTCTTGAACCTACGTGAAGAATTGCCATACTCTACAGCTGTTATAACTGAACAATTTGAGGAAAAAAAAGATAAGAGTTTAGTCATAAAACAGATCATATTTGTATTGAAAGATAATCATAAGAAAATAGTGCTAGGAAAAGACGGCAGTAGCATAAAAAAAATTAATATCGAGGCGCGTACAGAATTGGAAAAGTTATTTGAGTGTAAAGTTCATCTCTTTTTGTTCGTAAAAGTGCGACCTTGGACTGATCGCCCTGAGGAATATATAAGTAATGCTTAATTCTTTGTTAGTATTTGATATTGAAACTATACCAGATGTAAATTCCTGCAAGAATTTACTAAATATTAGTGATGATAGCAGTGTAGAAGAAAAGAGGAACGCATTAACAAAATATCATCTTGAAATAACAAACGGGCAAAACTCTTTTCTGCGTCAGCCCTTCCACCTTGTTGTAGTCATTAGTTTTTTACTTTGTAATATAACACGCCAGAGCGGTTATGAAATGTTCACACTACAAGAAATAAGATCTGGAGGCACAGTAAACTCCAATGAAAAAGAGCTAGTAAAGGGATTTTTTAACTACATATCAGAGAAAAAGCCAAGACTAGTTTCGTTCAATGGACGCACTTTTGATATACCGGTACTGAAGTACCGTGCTATGGTTCATGGCATTCAAGCAGAATATTTTCACAAAGCTGGCGATAAGTGGAATAGTTACAATCAGAGGTACAGTAGTGATTGGCATTGTGATTTGCTTGAATCTCTCTCTGATTTTGGAGCTTCTGCAAGAATGAAGATGAACGAAGTTTGCGCAGCATTTAATCTTCCCGGTAAGATTGGAGTTGATGGTTCACAAGTTATGGACTTATATGATAGTGGCAAAATACAAGAGATTCGCGATTATTGTGAAACAGATGTGATTAACACTTATTTGATTTATTTGAGGTTTATGCATCATCAAGGAAGAATTACTACAGAAAGCTATAATAAGAGCATAGAAGAACTGCTTTTAGAATGCGAAAAAAAAGAACACCTAAAGAAATTTAAAGAAGAATGGAAAATAACTTCTGGTGGAAATTTTTATATTGAATTTAAATGAATAGATGCTACAGAGCAATCTAATGATTGCTCTGTATAGTAGTTATAAACTCCTTGTAGTAGAAAAGACATTTTGATGTGCCCTTTGCTTAACTTCTGCTTGTTCAAGCTTAGAAAAATTTTCTAAGTTTTTATCTTGGTATTCCTTTTTTACTTTCTCGAAAAAATTTTGTCCACCAAGAATATAATTACCTAAATTAGCAGCATAATATTGAGCATTACCTAAAACTGCACAGTTAATTCGACTTAATATTCTCGAAGGGTAATAAAAGAGAGAAACGTTATTGTTCGATCGGAAATCTTTTTCATCCATTATTTTAATGGCTTCATGATAACCATCTATTTGATGAACAAAATATCCTTCAGGTACTGATATTCTCAATTGTGCACCTACATGAGCATAACCACAAATACCAGGTGATACCGCTGGTACTGGGTCTTGTCTATGTTGAGTTACTCTAATGGTTTTTTCTTGAAGAACATCATTATAAAATTCACTAGCAGTAAGATCAAAAACTCGTGGATCACCAAAAGTTGCAACATGAACATCTTCAGCTCCTTCTGTTTTATTGAGGCATAAAGCAGCTATCTTAGCAATAGCTCCTCCCATACTGTGACCTGTGAGATTAATTTTAAAATCCTTGATTTCTGATCCCTGTTTTTCAGCATGAGATTTCAAAATGCCATACAGATTAGGCCATGAATCCATAAATGAATTATAGAAACCACAATGAATTCTTCCACCTTCAGGTAAAAATTCCGAAGTAGCAAAAAGTACATTTATATCAGTAATTCCATCATTAAAACTCTGGCTCAGACGAGTACCATGGTAGGCTATTGTTATTTCTTTACCTTTTATAAAAACGTGACCAGCATCTTTTTCAAAGCTATTACCAAATGGAATAATTTCATAACCTTCGCTGATGAGTTCAGCTCTAGTTTTATACATTTTTTCAGTAGATGGAACAATTTCAAAATCTTCTACAATTTCAAATTCAGTTTTGTATACTCTTTGAGCTAGGTTGTTACATCTTTTTTTACTTAATTTACCATCATCATCGCCATAGCTTATCTTGCAGAAATTACCCATTTCTAATAATTTCTCTCTATCAAATCCTGCAATTTTTACAATACTTTCATCTATTTTATAGTCAGAAGGTAAAGAACATGGCTCATTTGGATCAGCACGATTTATAAATTCATAATCTTCAATGATCTCAAATTCATCGTCATATTCTTTCATCTCGTATTTGCCATCATCTACTGAAATAGAGTCTGGCTGTTCAGTATTACCTGGCTCTGAGCCTGTAGCAGCACCTGTAGTGCTAAACCAATTGCGTAAAAAACTAAAATCCATAAGTACCCCAATCTATCAAAAATAAAACAATAATCTACCAACTATAATACAAATTAATATTATTGTCAACAATTTATATTAATAATTTAATCTTTTTATGCTTTTACTTTGAGTAAATTTTACTTCCATAGAATAAGTATAGAGTTATAATACACTAACAAGCAAACCTCTGTACTAAATTTTGGTTAATATACACGTTGAGCGTATTAAGAAAGTTGCTTTTAAAGTATTGCATTTTACCTTTATTTTCGCTATAAGGTTGCTTTAAGTTGGATTTTCAACACCTTTATACTATTTATGTTATGATTTTAAAATTTTTTGGGGGCACTTCATGAAAAAATCTATTTATACTAGAACTGCTCTAGCTTCTCTATTGACTTTATGTTCTTTCAGTGTCTTTGCTGCTGACTTTTCTGACGAGAGTATGAAGGAAGTAAAAAAGCAAGAGAGTAACGAGTCAATCAAAACTTCTGGAAAGATGGAAGTGATGAAGACGTCAAATAAGAAACTAAAAGAAAAAATGGACAGGATATGTAATGCTGATCCAAGAAAAAAAGCCGAGGAGCTTAAGAAAAAAGAAGAACTAAGATTAGCAGCTGAGCAGAAGAAAAAAGAGGAGTTAAAATTAGCAGCTGAACAAAAGAAGAAAAAAGAAGAGTTAAAATTAGTAGCAAAACAAAAGAAAAAAGATGAAATTAGGCTAGCAAAAGAGAAAAAAGCAAAGCTTATAGAGGATTCAAAGGCGAAAGCTCTAAGCACTAAAAATTCTAATGTAGAAAAGTCAAAAATTAAGGGTTCTAAAACTAAGAATGCTAAAATTGAAGCTAAAGATATAAAAAAGGATGTAAAAGTTGTTAACAGCAATACAGAGGAAAAAGGTAAGGCAAGTCCTGTTGTTTCAGTTGGTGGGGTTGATATTATCAATACCAATCAAGGGGATGGTTTAAGAATAACTTTCGGTGGCGTTGTTGATTCTCAAGGTTATGGTAACCATGGGCTAAGTGGCTATAACCATTATAATGTTATGCCAGGTAAATCTACAGATTATTTTAACAATACTCCAGATAGTATAAAAGGAGCAAATCCAATATTTCCTAAAGGGATAGGGAATATTGGTGATTACAGTGAAAACATGGGCATGATTTCAGATGCAATATTGCACTTAAGAGCTGAAAATAAAAATGAGGATATTGGTCTTCGTTATGGTGCCGATGTACAATTCCATGTTCCAGTTACTGAAGGTAAAGGAGCTTCACAAGGCGTGAATGCTGCAAGAGGTAGAAGTGCACATGTGTTTTTGAATTCAAAATATGGTGATCTGAAACTTGGTTATCAGTTTGGTCCTGAGTCTCTGATGAGACTTGATGCAACAAGAATTGCAACTGTTGATGGAGCTGCAGATAGTGACTGGTTCAGAAAAGTAAACTTAGAAGGAAGTGCTGCAAACTTCCCATTTTACGTAACACCACGTCTTTACACTGAAAGCTTCTCGAGCGAGAGCGAAAAACTCTCCTTCCGTATGGCAGGAAAATACAACAAAGAGGTTATGACCACATTGCCATTTAGAGCTGCTTACTACTCGCCGAATTATATGGGTGCAAGATTTGGTCTTAGCTACTCACCTCGCTACGATAGTGGTTTATCCGTTGTAAAAGAAATAGATTCAGTTCTTTCTAAAAATGCTCAAAAGCAAGATGAGGTAAAGCATAAGGAAACGTTAAGACATGTTGGACCAGATTACCAGCATATAATAAGCGCTGGTGCATCATATGAATATGACTTTAGTAAACATAATGTAAAAGTTAAAACTTCCGTAGTTGGTGAATATGGGTTTTCAAAGCAACCGAGTAAAGATAAGCACCTTTATAATGAGTTCATAGAATACAATAATCTGGCAGGCATTAATTTGGGTGCAAGCGCTGATTATAAGATTGATGAAGATCAAAGTGTAAAATTCGCTGCTTCTTTTGCATATTTAGGCAAATCTGGTCAACCTAAGAGTATCAAGGAACTCGACCTTGCTTCAAAAGAATATAAAGAGACTACTGATATTGCTAGAAAAAATGGCTTAAAGCAATTTAATGATAACAATACCATGTATTGGACTGCAGGTGCTGGTTATCAATATGATAACATCTACACAAGCGTGACATACTTTGGTAGCAGAATGAGTGATAAAGATATGCTTCATGATGTTGCACTTGGTGTTCAGTATGATCTATCTTCTTGCAATAAGAGCAAATTTGTTCCTTATGCAGCCTTACATTATTTTATGACTGATGAAAAAGGTGCGCTGAAAGATAAAAATAATGCTGATGTACCTTCCAACAAAGGAATTCTTCTCCTCACTGGTGTGAAGTTTTCTTTCTAATTTGTTCTAGTAATACACACCACAACTTGAATGTGGTGTGTATCTTATCTGTTAGCATTTACTCATCGATCAAATAAACATAAGCCAGTGCGTAATAAACTCTACGAGTATTTATTTTATTCACACAATAAGTAATGTCATCCCAGTCACAGCTGTACGAAAATTGTGGCAATTTGCATAGTAAATGGTGTCATCCCAGTGCTTGACACTGGGATCCATTTTTCCATCATCATCAGAAACGTTGTATTTTAACATTACTTTTATACTCGTAAATTTAACTGGATGCCAATAGTCTGGGCGCTGGCATGACACCCTATGGCTACTCAGATAATGGATATAATCCCTTACCTATCGAACGTTTTCAAATTCAATCAATTAAGCAGTATGCAAACCAAACTAAAAAACCATTTAACTGGAGAATTACTTACCATCGCTACTTGCTGGAAATTAACACTTGTAAGTGGAGAAGTAATGGGATTTACTGACTATGATGAAGATTTAAATCTCAATAATGTATTCTATAAATCTTCAAGCGGTTTTATAGCCAGCAGTATAATATTAAATAGCGATTTGAGAACTGATAATTTAGAAATTGAAGGAATATTAAATAGTGCTGATATTAAAGAAAAAGATGTTTTATCAGGAAGGTATGACTTTGCAAATATTGAAATATTTCTTGTGAATTATAAAGATTTGAGTCAGGGAATTATGAATTTGCATGCAGGAACTTTTGGTAAAGTAACATTAAATAGTGGGAGGTTTATCGCTGAAATTAGAGGTCTTGCGACAAAGCTTGAGAGAAGCATAACAGAGCTATATTCTCCTGTATGCAGGGCACAATTTTGCGATGATAGATGTAAAGCTGATGCTAAAAAGTTTAGTAGAATGAGCACAATTACTAAAGTGATAGATGAAAGAAGATTTGAAGACACTAATTTAATCGAAAGCGATGGATATTATAAGCACGGAGTGTTTAGTTCAGCAACATTTGAAGTTGTAGTTAAAGAATACAAAAATAAAGTAGTTACATTATTTGCTTCTCCTCCATATCAAATTTCTACCGGAGATAAATATTCGATACTTGCAGGTTGTGATAAAGCGTTTTTAACGTGCAAAAACAAGTTTAACAATACTGTGAATTTCCGTGGCGAACCATATATACCAGTTGTTTAGCAGCATAATTTTTAATATTATGAATAAGTATGGAAAGGTGGCTGAGCGGTCTAAAGCACACGCTTGGAAAGCGTGCACATATGAAAATATGTCGGGGGTTCGAATCCCCCCTTTTCCGCACATTATTTCTAGTGTAACATAGGATTTTCCGTTTTGTTCTTAAACCGTAATAACCATAGCACTTCAGCTCCGCAATTTTTCAGAGTCATCTACGTCAATAAAAGAATAGAGTTATCAAGTTGCAGAGCCTTCTTGATTTTTGATGATGAAGAGTAGTTGTTATCATAGAAATACATCCAGTAGCCAGCATACCTTCCTTATTCCTAATGATGTCTTGCAATACGTCTGTGTCATTTCTCCCTAAAATCTAATACTAGTATATACTCAATCTACCATAATCCGTCAATACAATTCTTTATTGAAAATTTTAGGAAAATGTTGTATAATTATGCAGTAGATTTCGGTAAAACTTATGGCTGATTCAAGTATTAACATTAGTGAAAAAGTTTTAAAAAACCTTACTCGTTTAGCTAAAGTAAAGAATCAATCAGCTCAAGAGCTAGCAGAGCAGTTTATACAAGAAGCTATTGAAAATGAAGAAGATATGGCAATAGCCAAACTTGCTATTCAACGTGACACTCGAAATGCAAAATTCATCAGGCATGAAGACATCAACTGGTGATAAGTATTTAATCTGCTATGAGGAAAATGTAGTTCACAAAGACATTCCAAATCTTCCAAAGACAATATGGTCAAGGGTAAAAGAAATCGTAAAAGAGCGTCTTACACTTTCTCCTGAGAAGGCAGGAGATCCCTTGCTCGGTGAGTTCAAAGGACATCGTAGAATAAGATCTGGTGATTATCGTTTGGTTTATAGGATAAGTAAATTAGAACGTACAGTAATAATTACTGCAATAGAGAATACATCTATAAAAGTTAGAACCTTCCTATAAGCATTGTATATTTCATTATACAGCCCTCCTTCCTCTTCACCTTAGGTGGCTTTGCTCAGCTCAAAAATAACTCATTTTTTGACTATACCCCTATAATTTTACTACTCTACAGACTATAAAATCGATGCTAATAACGGATTAGAGATAAACGTTGCAAAGAATCGCAGTGGCTCAACCGGAAAGGTTACAGTAAGTTAATACTGGAAGGATATTAGTATGGAGCCTCAGACTCGTAAATGTCTTTTCTGTGTTTTATTGAAACACTTCATACTTTGCAGCATTTATATGATACGATAATCGCCAGTTCTCAGTCTTCTGTATCCTTTGAGTTTGTAACAAAACGATTCACCAAAATCAATTGGATTAACTGTAAGTCGCTCTTTTACTATCTCTTCAACTCTTAACTTTATTGTTTTTGGAAAAGCTCTTCTTACCAACATTTTTCAGGAATTTAATCTTATAGCGCTTTAGTCCCACCTATAGTGGTAAGATTATCTACTTATTCTTATATGGGAATTTACCAATTGTTAAGATGTGCAGTGTAGTAAAAACATATTCTAATAGTATGGAAAAATAAATGACACGTAAAAAAAATGTATTTGAACAATATGTAGAAGATAAAATTATATTTTTAGATAGTTTGCGTAACAAAACAATAGGTGAGCTTATCGATTTTATGGACAAAAACCCAAATGTCAAAATCTTTGATTGGATAAGTAACAATACTAGTCATAGCCTAAAGCATAGAAGAGGTTACAATATTAGTAATAACATGAAACTTAGGTGCATAGGTGTAGGAATTGGTTTAGTTGCTGGTCTAGTTGCAGCATGTTGTTTATGGCAAGACACTTTAGCTCTTATTGGCGGTTCTGGTGTAGTGTTGATTGCATTTGCTATAGTTGGTGCGTTACTTGGAGCTGGAGCGAGCTATGTAGTAGGTAAATGTCTTGATAAAATTGAGGTTAGTAAGTGTGCAATAAGCAAATTTTCTTAGAGGTTCGTATTGAATTCTAGCTTTCTTTCAATACTTAAAGATTTACAATCAGAGCAAACTACCTGGCCACGTGGAACTGATTTCAGCTCATCAGTTGAAACTTTACTTGAGCAGAATATGCATTTTATTTTATCACTTGGGGCGAGTGAGTGATCAACAGCAATTCTATCATCAAAAACAAAACACTCGCCTTCCCAATTACCACTTTTGTTGTGAGTTTTTTCAAGGTAGGAAAGAATACCGCCTTTAAGGTGATAAACATCGTTAAATCCAAGGCTTTTCATATATGCTGTAGATTTCTCGCATCTGATTCCACCAGTGCAGTACATAGCCACTTTCAGATCTTTACTCTCAGAGAAAGACTCTGCCCACTGAGGAAAATCTCGAAAACGCTGAGTATGTGGATTGATTGCATTTTTAAACTTGCCTAGTTTTACTTCGTAATCATTTCGTGTGTCTATCACTAAAACATCAGGTTGAGAGATAAAATCATCCCAATAATCTGGATCAATGTACTGACCTCTAACGGAAGTATCGAGATTACTTACACCAAGATTCACAATTTCTCTTTTTAATCTCACTTTCATCTTACTAAATGGTTGATATTCTGCTGCACTCTCTTTCCATGTAAGGTCCCTTAGTCTATAATCAGAACGTAGAAAATCGAATATTTTATCAATCGCGTTTCTTTCACCAGATACGGTTGCATTAATACCCTCTTCTGCAAGGAGTATAGTACCCTTTAATTCGACATTGTCGCATGCAACTTTTATTTCATCTTTCATGTCATAATAATTAGAGAGTTTTACAAAATGATAGAAAGTTGCAATGACAAAACTCATAATTAATTAGTTTATCGATTTAAAACATAATATATAAAATTATGAAGATATTCAATAGGACGGCTGTTAATTACTGGATATCTTTAGTTTTTGCATATAACATTTTAATATCAAATATAGATTCAAGTTAATGTTTCTGAGAGTATTTAAAAATATATTCTTGTTTTTAGTAAGTGTATTATTTGTCTGCCCTATACTATCGTTAATATCGATTCTATTTACAGAATCAGCAAACTCTGGATGGGTAATTAGTAGACTTTTTCCTGAATATATACTCAATACGTTGATTTTGATGGTAGGAGTAGGGTTAATATCCTTTATATTTGGAGTAATTCCAGCTTGGCTTACTACATTTTTTTCGTTTCCCGGAAGTAGAATTTTTGAGATTGCCTTATTCTTTCCGATATCAATTCCTGGATATATAGTATCGTTTGTTTATGTAAATACGCTAGAGTTTTCAGGTCCGATTCAGAGCTTGTTAAGAGATACTTTTCAATTGGGCAAAGGTGACTATTGGTTTCCCGAGATCAAATCCCTAGGTGGTGGAATATTAGTAATGGGATTTAGTCTATATCCATACGTTTATATGTTGGTCCGCTCAAGTCTAAAGAGCGTTAGTAACTCAGTCACTATTGCATCAACACTTGGGTTCTCCTCATTACAGAGTCTGTTTTCTGTCATCATACCCTCCATACGTCCATCAATTATAGCTGGGTTATCCTTGGTACTAATGGAAGTAATTACAGATTTCGGCACACCACAGTTTCTTGCTATCGATACTTTCACGACGGGAATATACCGTACTTGGTTTTTACTGCATGACAAATATTCAACTACTGTTTTGGCAGTTGCAGAACTGATTTTCGTTGCAACACTAATAGTTATCGAGAAAAAACTACAAAAAAGAGAAATATCTTACTCTTCAATCAATACTAATGCAGATTATCACAATAAACGTAGTATAAACGGTTCTATATCGTTGATCTTTTCTTATCTTATGTGTTTATTGCCGATATTAATAGGCTTTATTTTACCAATGATTCCACTTATATATTGGAGCATAGAGAAAGGCTTTTTCATATACGAAGCAAGATTTTACAATATAATAACAAACAGTATTAGTTTATCATTTATTACCGCGCTAATCTCGATCAGCATTGCAATAATTATTGGATATACAGCACGTAAAAATAAGCTAATAAGCAATATAGCACGTCTAATTTCTCTTGGATATGCAATTCCAAATGCAATTATTGCAATTAGCATAATAATGTTTTTAAGCAGAATATCTTCTTTCATTACTCAATATATTGTAGAAATTAGCTTGGTAGGAACTATTGGCGCATTAGTTTACTCATATTTATTTCGTTTTTTTGCTATATCTTTCAAGGCGATAGAGTCGGGACTCAAAAAAACACCAAATGAAATTGAATGGACTGCATATACTATGGGTCATGGGCCTATTTCCACGTGCCTGAATATTCATATTCCCCTTATCAAGAAAAGTATACTATCGGGATTTCTGCTCGTGTTTATGGATACGGTAAAAGAACTCACGGCAACACTAATTATCAGACCATTTAATTTTGAAACTATATCAACTAGAGTATATGAACTTGTCAGCGATGAGCGTTACAGAGAAGCTGCCCCATTTTCGTTAATGATAGTTATTATAGGTTTAACCTCTACAATAATCTTATTCACACTTGATGATAAGAATCAAAAATAAACTATTTTGCATCTGTTCAGCAGAGTAACAAAATAAGATAGACGAAAAAAGACAACTATAGAAGCAAATGGTCAGTGCTTTCGTGTTTATCAACTTAGTTGGATCTCAGTATCAGCTACTCGGATGACATTATGGAAGCTCAAATGACAAAACAAGAAGCACTGGTTTCAGATGCACTTAAACAAATACACTATCTTGATGATCAATGAGGTCTAGTGTTAACGTATGGACTATCTAAGGAAAAGGGTGGTACCATAACATCAAAGGTTTTTATGCTCTCTTCGTTCAGAAATTCATATTTACCCTGCATTATTCCTGATGGTGTATTTAAGTATGTTCCACTTGTATATTTGAATACCTCTCCAGATTTTATTACAGGTTGTTCTCCAATAACACCAACTCCGGCAATTTCATTTATTTTCCCCTTATGATCTATTATTTGCCAATAGCGACTTAATAATTGAATGGTTGATGAGCTTTTGTTTTTTATCTTAACATTATACATCCATACGTAACAATTTTCATAAGGAATGGATTGCTCTTCAATGTAAATTGGCAAAACTGTAACTTCAACAGAATTAGTAATAAGTGTGTATTTCATGGTCATCGTAAAGTGTTCATGATAAAAGTTTAACACACTTCAATTATACACTTTTTTCATAGATTTTCCAAGCATATTATCGTACTCTAACTAGGAAATATTAATCTACATGATGAACAAAACAGATCCACTGGATAAAAAAGTGATAGGAATAATAGGAAGTGGGCAATTAGGTAAAATGACTGCTATCGCTGCAATAAAACTTGGGCACAAAACGCATATTTTTGCCAGTGCTAAAAACGATCCAGCTTGTTCTGTTGCTGATGATTTAACAATAGCAGACTTCTGTGATAAGAGGGCACTTGAATCTTTTGCACAGAGTGTGGATTTAGTCACTATTGAGTCTGAAAATATTCCATGTAGTGCAATTGATATTGTGTCGCAGCATACAGATTTTTATCCAGGTAAAAAGGCGTTACACATTTCGCAAAATAGGCTGAGAGAGAAAGATTTTATTAGAGATTTAAGCATAAAAACTGCTGATTACAAAAGTATACAAAATTATAATCAGCTACTAGAAAGTAGTGAAACTTTTAGCTATCCAGTGAGGCTAAAAACAACAGAAATGGGTTATGATGGAAAAGGACAATATATGATTGAAAATGATTCTGAACTGAAGCAATTTGCTTCCTTCGATTGGAATAAAGAGTACATTCTTGAAGCAAGTGTTGATTTACTGAAAGAGGTTTCAATAGTCGTTGCAAGAGATAAAAACGGTAAAGTAGCTTTTTTTCCTATAGCAGAGAATCACCACGTTGACGGAATACTTAATACTTCAATAGCACCAGCTAAAATAGATAATAAATTAGCCCAAGAGGTACAAAAAACTGCAGAGAAAATAGCAACTGCACTTGATGTAGTAGGAATTCTAGCTATTGAATTTTTCATCACTCAAAATCATGAATTACTAGTTAATGAACTGGCCCCAAGACCCCACAATTCTTGCCACTGGAGCTTGGATGCATGCAACGTTAGTCAATTCGAGCAGCTAGTTAGGATAATATGCGGGCTATCTATGCAGGAAGTAGTATTACGCTTTCCTTGCATGACAAAAAATATAATAGGTAATGATATATATAATTCTCACAAATATTTGAGCAACGAAAAAGCTAGTTTAACCATATATGGGAAAAAAGAGGTTAGGGACAAGCGTAAAATGGGACATGTCAATATAGATTTAAGCTATTGAGCTATAAATGCTCTTTGATCAAGATCTCCAAGATCTGCACTATATTTAGTGCTGCACCTTTGCGTAGATTATCAGCTACTATCCACATATTTAATCCGTGTTTAACGGTATCGTCTTGTCTAATACGCGATATGTATACGGCATTCTCTTGCACAACATCAATCTGAGTCATATATCCACCATCTTCGCGCTTATCTTGCACTAAAACTCCATCGTCTTCACTGAGCATTTCACGAGCTTCTTCTTCAGTTATATGCTGATCAAATTCTACATTTACTGCTATAGCATGACCAACAAGAACAGGTACTCGGACACAAGTTGCAGTTACTTTTATATCCTCTTCTAAAATTTTTTTTGCCTCCTCTTGCATTTTCCACTCCTCTTTTGTAGAACCATCTTCCATGAACTCTCCTATATGAGGAATGCAATTAAATGCTATTTGCTTAGGAAATATTTCAGGTTTTTTAGCTTCATTCATAAAGATTTTTTTTGTCTGATTGTAAAGCTCATCCATTGCTGCTTTACCTACACCAGAAGTTGATTGATAAGTTGAAGCAACGATTCTCTTTATTTTTGCTTTTTGGTGTAATAAATGTAATGCCAGCAACATTTGTATTGTAGTACAGTTTGGATTAGATATTATGTTATGGTTTTTATACTCCGTAATTTTATCTTTGTTGATCTCTGGAATAACTAGTGGCACGCCTTCTTTCATCCTAAAACGAGAGGTATTATCTACGACAATACATCCAGCTTCAGTTGCAATCGGTACGTATCTCTCGGAAACATGAGACCCAGCACAGAAAATTGCTATATTAATTCCAACAAAATCGTAGTTCTCAAGGTCTAAGACAGTTAATTCTTCATCGCCGAAACTTACCTTTTTTCCCTTTGATTTTTTCGATGCAAAAGCAACAACAGAATCTATCGAAAATTTTCCCTCTTTTTGAAACTCAGCAAGCATGGTCAATACCTCATATCCTACTCTTCCTGTTGCTCCAATAACTGCAATCTTACATCCCATATAAATAAACCTCTGATTTTAAAGCTATATTATATTTTTACTGATAAAATTTACAATTACTTTAATATTTTTACCTTGCAATTAACCATAATTTAGTTATAATTATAAGACACTAATAATATTGCATGGTAGAATGAAATGAGTAAAAAACATGATGACACTAAGGTCAAACCTGCAGTATCTGCATTTCAAAAGCCTGAAAAAGTCAATAGATTAGAGATTCAAAATGTTCTTTCGAAAAAAAGCAAGCCAGCGATAAATTTTGATGATAAAAAGTATGGTGTGAAAATTTCTAAGATAGACCAGCATCTTTCAAACAAGAAGCAAGAATCTTTTGGATTAAGAGATTTTTTAAGTTCAATACCAATAATAGGAAGATTTTTAGTGAAAATTTTCACGCCTGAAAAAGAAGAGTATAAAAAACTGCAATCGCAAATAGGTCTTTCTAATAAAGCAAAAAATGAGATCTACATAGATAATAAACGCACAGAAGAAGTAGGTAGCAAACTTGAGAATGGTAATATTGAACAAGTAGATAAAGAGAAAAAAAATCTTGGCCCATAAATATTAACCATTTAAAGTGTATCTCTCACTACTGAATTTGTTGCACAGAAGTTTTGCAGTACCAAAATAAATAAATGGGTATGCCACTTGCAGTGAACAGGCTCGAAATCAGCAGAGTACCTACAGGGGTTTCTAATATCACCCAACAACAAAAGGTTGTTGCTATGCTACCAATTAAAAGCTTATAACAACTCCTCTCCTGTATAATAACCTTTAGAAAGGCAAAACAGCACGCAAGATAAACGAACAAAAATGAAATTACAGAAAAGTCAATAATCGACGTAATCTGCTGGGCAAAATTGTTGTTTGAAGTGAGAATTAGTAAAATTGCAGTTCCAATTGAACTAACTGTTATTCCCCAAAAAGGAGAGCCATGCTTGTTCCTTTTAGCAAAGAATTTTGGCATTAGTCTATCTTCTGCAAGACCAAAAGCAACTTGTCCACTAGATAAAACCCAAGCGTTTAGACTGCCAACACAAAAAATGAATGCAACTATAGAAACAATTAAATGCCAATTACCAGAAAACATAATTTTTATCGCATCAACATATGGTGCTCTTGAACTTGCTAAATTGTTGCCATTGATCAATCCCATAATTGCAAAATTGTTGATAAAATATATAACAGCAACACAAACTGTGCCAAGCACCACAGCTTTTGGTATAGTTTTAGCTGGATTATCAACTGACCCTGCAGGTGCTGTTGCCAATTCAAGTCCAATAAAACACCATAAAGTAAGGAGTGTAGAGCGGGCAAGAATTTGCGATGTTGTAAGACTTAATATTTCTTCACTTATGATAAAATTATTTCTATCGAAAAAAAACAACGCTGCTACAGGTATTGCAAGCAATACAGCAACCTTCACAACCGTGAGCAGAAACTCAACGTGCCCTGCAGTAGCTATTCCCCTTAAATTTATTAATGTAATGATTGTAAATAACAACAGCTCTAAAAATAAACGCATACTTTTGATATCTTCATGGAAAAATGGTGTAAGATAGCCAACACCCACAACTATTAAAGCTGTTGTACTAACCCATGAGATTACCCAATATGTCCAACCAACAAAGAACGCTGCGGTAGAACCAAAAGTATGTTTCACATAAACGTGAGGACCTCCTGTTTCTGGAAACTTTGCACATAGCGTAGCAAAAACTAGCGCAAGAGACACAGCACCAGCTCCTGATATCATCCAACTTATAAGGCTATAAGCGCCATATGGAGCAAGGCTAATTGGAAGCATAAAAACCCCAGAGCCGATCTGACTACTAATGACTAAAGCAAAAACAGCCCAAAAACCTATTTTATTTGACACAATACCTCTTAATTCTATTAATGTAAGCCAGTAGTATAGCTTAAGAATTTTAGCAAATAAAAAATTTAAGTTAAGTTTTTAGTTTATGATACCAAAGTAGATAAATAAGTGTTCCGCTTAAAGGGAATAGACTTGATATTAACAATGTTTTTATAGAAGTCTCGTATATTACCCAACAGCAAAAAGATACAGCCACACCTCCAATTAAAAATTTGCAGTAGCTTTTGTCTTGTATATTAACTTTGAGAAAAGCAAGGCTACATGCTAAGTAGATAAACAAAAATGACACCACAGAGATATCAATTATTGAAGTTACTTGCTCAGCAAAACTTTTGTTTGACGTTAGGATAAGTAAAACTAACACCCCCAAAGTACTGAGTATTATTCCCCATAATGGAGCATCATGCTTATTTTTTTTGCCAAAAAATTGCGGCATTAACTTGTCTTTTGCAAGGCCTAAGGTGACCTGTCCATCAGCTAAAAACCAAGCATTTAAATTACTTACAGAAACGATAAAGGCAACAACAGAAACAATTAAATGCCAATTACCTGGAAGCATAATTTTTATCGCATCAACATATGGTGCTTTTGAACTAGCTAGTTCATTACCACTTATCAATCCCATAATTGAAAGACTATTGATGAAATATATCACAGCAACACAGACTGTTCCAAGCACTATAGCCCTTGGTATTGTTTTAGAGGGATTATTGACAGATCCTGCAGGTGCCGTTGCTGATTCAAGTCCAATAAAACACCATAGAGTAAGGAGTGTAGAGCGCGCAAGGACTTGAGACATCGTAAAGTTTGATACTTCCTCACTTACAACAAAATTATTTCTATCAAAGAAAAATAATCCTGCTATGGGTATTGCAAGAAGTGCGATAATTTTAACAATGGTCAGAAGAAGCTCAACATGCCCAGCAGTAGTTACCCCTCTTAAGTTTATTAGCATGATAGCTAAAATTAATGTTATTTCTAAAAGCAAACGTATATCTTGTATATCATTATGAAAAAGCGGGGCTAAATAACCGATACTTGCAATTGTCACAGCTGTTGAGCTTACCCACGAGCTTACCCAATATGTCCAGCCAACAAAAAAAGCTGCTGTAGAGCCAAAGGCATGTTTCACATAAATATGAGGACCACCCGTTTCTGGAAATTTTGCGCAGAGTGAAGCAAAAACTAAAGCAAGAGATATAGCACCAAATCCTGATATAACCCAGCTTATGAGGCTATAAGCGCCGTATGGTGCAAGGCTGATTGGGAGCATAAAAATTCCAGAGCCAATTTGGCTACTAATCACCAAGGCAAAAATAGCAAAAAAGCCTATTTTATTTGACACGACAATGTTTAATTTTTATCTGAATAATTAACAATATAGTTGAAGCTCAGAAATTTCAATTGGTCTTTACAAAATTTGCATTTTTTTAATTTAAGCATATAATAAAAAGTATATTAATAGATTATTAAGAGGCGGGGTATGAATCCAAGGTTAAAAGATTTTTTGATTATTTGTGGGGGTATTTTATTGTTTGTTTCCGCTATTGGAGCAATTTTTTTATTTGAATATTTATTTGATATCTTTATTAATGCGCTTTATGCATTCCTTCTTGCCAAAACTTCAAGTGAAGTATTAGCATTTTTTGGAACACTTGCAATTTTTTTAGCTGTTGGCGTTTCATGCTACGGACTGCATAAGCTCTGTTCTATTTTTACAGAAAAAATTACAAGCAGCTATCAGTCTTTCAAAAATGAAAATAGTGATGATAACATTTTTTCTGAAGTATATAATGATCCAACAGTAGGGTTAAAAGATAAGATTTTATTTTTTTCTATATACTCAATATACTACATTCAATTACCATTTTTGTATTGTGCATCAAAGATATCAGAACTTAGTAGAATGTTATCAGAGAGTAGAGCGCTCGGTCTTAGAATATGTTTAGTGCTTATCAATACTATATTATTGATCCCTGTAGCGCTTCTTGAGTTAATAAAGTATCCATTAATAAAGCTCTTCTCGCCTCTGGGTTTAAGTGTAAAGCAAATGAGCTTTTTGTTTAATGTAAGTGATGTAGGTACTGGTAATCAGAATGTTCATACTAGAAGTTTTGAGCAAAGTGTTATTGAGTGTGCCAAAAAATTAAAGGAAGAATATGGGACTCCGTCAAATGAGCTGGATGAAGAGTTTAAAAACTATATAGGCGGTTTGACAAATCAGCAGAAAGAACTGATAGCGCCTTATTTGAAGGTAGATAATTATAGAGAAGGAGAATGGGTAAGGTGGGTAGATTCCAAAACCGGACTGACATTAACACAGGCCATAAATCTAGTTTTAATTGCAGCAACAAAGCAAAATGCAGATGTAGAGCTGTTGAAATCCATATTGCTGGTTCGTTTTGAGGAAAGTAATCGCCAATGTGGTCCTGGAATGCTTAATCGTATCATTTATGCATTAAGTGGCCTTGAAGCAGAAAATAATTTTGCAGCTCAACTAGAGCCTCAGATAATAGGAGAATTGGCCGGTAATGCTACTAAAAGATTTCTTGAGAGATCTGTAGATAAGCACTACTTTAAAATAAAAATTTTAAAAGAAAATTTTGATGACTTATATTCGCTAGGTTCTGAAGTGGATTTGAGCAATGCAAATGATGAAGTAAAGGATGGAATTTCTCATATGAGAAGTGCTATAAAAGAATTTGTATTTAAAGAGTTATATGTGAAGTTTTATAATGACTATGGAGAACATATTCGTAGAGGACAGATAAAACAAAAGCTAAGGGAATTAATAACAGGTGAAGTCATAGATGCAGCAATATCTTGTAAGATAGACGAGATAGAAGTTCCTGCAGAACCATCTACTTATCTTGAAAAAGTGAAAGCATTTATAGGGGGCATGGCAAGATTTTCTGCTGCTTAATCTCTTAATCTTTCTTATTGATTTGTAGTGGGCTTTTTTGTTACAGTTAGTAATTATGCAAAGAAATCTCATCAGTATACTTTGATAGCTGAGTGTTACATATGATAATATTGATAACAAATGATGATGGTTTTGAAAGTGAAGGAATAAGATTACTTAAAGAAATTGCACAAAATTTTGCATCGGAAGTATGGATAGTGGCGCCAGATGCTGATAGGAGTGGAGCTGCAAGGTCTCTTGACTATCCAGTAAAGCAATTTATTAAAATAAGTCAACATAGTGAAAGGGAGTTTAGTGTGTCTGGTACTCCCGCAGATTGTGTCATTATCGCGTTAAATAAAATTATGAATAAAAAACCAGACTTAATATTATCTGGAGTAAATATTGGATCAAATGTCGGCGATGATATTTGTTATTCAGGCACAATCGGTGCTGCAATGGAAGGTGCTGCAAGATCTATACCTTCTATTGCGCTGAGCCAAGTTTATCATGATAAAATAGACTGGAACAATACAAAGATTTTTGCACCAAAGGTTATTGCCAAGCTAATGAAAGTTGGTTGGCCTAAAGATATAGTGATGAGTATAAATTTTCCTGCTACAGAAAAAGTGAAAGGGGTCGAATTTGCTGAACAAGGTGAATATAACATTGATGGTGATTTAACTTTTACTGAAAATTTAAATGGTTCTTTGAGCTTAAATTGGTCTCGGGAACACTCAGGCAGTGGTAGTGTAGATAAAATAAAAGGAGGTTTTATTACTATTACACCGATAAAATTAGATTTTACAGATTATGATATATTAAATGCTATGAAAAATTCTTGTGCAGAGGAATTTTCTTCTATAGCTAACACTCCTATTGCTTCTGATTAGATATTTTCTACGGTTTTATCGCGAGCAATCATTTTTTCTTCACCCGTGTCCATATTTTTAATTTTTAAAGTTTTACTGCTTAGCTCTTCATCACCAAAGATTAATACAACTTTTGCATTTGCTTGATTTGCTTTTTTCATTCGGGTTTTTAGAGTTCCACTATATTCGTAAATCACATATAAACCATTTCTGCGTAATTCACTTGCAAGTGTTAGAGCATGTTCTTCAGCTTCTCCACCGATTGGAATTATATAAATAGGCCTCTCTTTTTTTTCAGCATAGTTGATTAATTCCATTATACGCTCAATCCCCCCTGCAAATCCTATTGCTGGAGTGTGTTTTCCACCTACTGAAGATACTAGATTATCGTATCTTCCACCGGCAAAAACTGCTCCTTGTGCACCTAAATCTTCTGTGACAAATTCAAATACTGTGTGACAATAATAGTCTAGACCTCGAACTAATTTGCTATTTACAGTGTAAGGTATGCCAAGAGCTTGCAGTCCATTTAACACCTGGTCAAAGAAATATGAAGATTCTTTTGTATAATAATCACTGATTTTTGGTGCGTCAGAGATTATTTCTTTATCTGTCTTATCCTTAGAGTCTAATATTCTGAGTGGGTTTTTAATCAATCTATTTTGACTATCTTCTGATAGGTCATTTTGAAACTTTTTTAAATACGATATCAAAGCTTCTCTATACTGAGTTATTGTTTCACTATCACCCAGAGAGTTGATTTCCAGCTTTACATTTTTATTGATGCCAAATTCAGTTAGTAAGTGCTGAGCGAGTGATATCAATTCAATATCAGCTTTTGGATCTTCTATGCCAAAAACCTCAAAATTTATCTGATGAAATTGCCTTTGTCTTCCCTTTTGCGGTCTTTCATAGCGAAATGCAGGCCCTATTGAAAATAATTTTATCGGCGCTTGTAGTTTTTTTTCAATGAGTAACCTAACAATAGCTGCAGTGAACTCAGGACGCAGAGTTATGCTCTTTCCCCCTTTATCAATAAAAGTATACATCTCTTTAGTGATAATATCTGAGCTATCACCTAAAGTCTTTGTAAAGACTTCTGTGTATTCAAATATCGGAGTTTGAACAGGTAAAAAGCCGTATAAACTTGAGATTCTGCTTGCTGTTTGCTCTATGTGTTTAAACTTGTACCATTCATCAAACAGGAGATCTTTTGTTCCTCTAACTGTTTGATTAGTCATAGCATAGTCTCTATACCTGAAACTTCTGGTATGTGATAGCTTAGCATATTCTGCACTCCTTGTTTTAAGGTAATTGCAGCACTTGGGCACCCAGAGCAAGCTCCTTGCAGTTCAACGTAAACTATTCCGTCTTTATAGCCACGGAACTTGATATCACCACCATCTTGAGCAACTGCAGGTTTAATATAACTTTCCATCAATTCTTTTATTCTATTTACAATTTCTATATCATTTTCATTAAAGAATTCTTCCTCTAGCATTTTATTATCACTTACTCCTTCTTTATCAAATGCTTTTCCACCAGAAGTAAAGTGATCCATAATTGTAGTTAAAATTTCCACCTTTACTATATCCCAATTCATTCTATCTGATTTTGTTACCGAAATAAAATCATGACCAAAAAATACTCTTACAACATGTTCTATTTGAAAAAGATTTACTGCTAGTTTGGAGTTCTTTATTTCATCTGCATTTGAAAAATCAGCTGTTTCTCCTTCGCTCAGAATTTCAAAACCAGGAAGAAATTTCAGCGTGTTTGGGTTTGGTGTTTCTTCAATCTGGATAAACATGTTATTTACCATGACAATTATAATTGTTACTATTTAATCATAAAATGATAAAAAAATATACATGTCATTCATCTTCTTCCTTTTTTTGATATTCACAATAATCACGTTTGTTTTACCTAGCGTTGTTGTATTTTTTCTCTTTTTGGCAAAGAGAAATAACATAAGTTTTATGATGCACTCTATATTAAGTAAGTTTTTGAACGAATTTAACAGCAGTAAAAGTTACACCAAAAATTACACTGGTGATAATATGTCCAAAGATGAAGCATTAAAAATACTGGGGCTGAATTCCGAGGCAAGCCAAAATGAAATCAATAAGGCATACCAAAATTTAATGAAACTGGTCCATCCAGACAAGGGAGGCTCGGAATATTTTGCACAAAAGTTAAACGCAGCACGTGATAGGTTGATGAAGACCTAATTTTAACTATTGTTTTCTCTGTAAATTTTGCTTGTACATATTAAGTTGCATGATATAAAACCGGAAACATTATTCTTTAGGAGGTATTTGATGAAAAAACTTGAGAGATTGAGAAAGAATTTATTTGCGGCTATAGATGAGCTTAATATTAATAAAGTTAAAAGATATGTTAAAAAGGCAAGATATATAAATAAAGAAAAAGAGATTATTAATGGTAAAAAAGATGGTATGGCACCTATACATCTTGCTGTTTATAGAGGTAGCTTAGAGATAGTGCGGTTTTTGCTTAAAAATAATGCTAATATTAATGCTGTTAGTGATGGATGTCTTGTTCCTTACTCGTACGTTACTGCCATGAATAGAAAAGCAGAAATAAAAGAAATGATATATCATTGTACTAGTAGTACCACTTCCCAAGTAATGCAAGGTTTTACAGCTTTACACTTAGCCTTTTTTTATTGTCGATTAGATATCGCGAATCTTCTGCTCAATAATAACACTATTAATATTAAAAATGCAAATGGCAAAACGGCATTTGAGGTTATCCCTGGTTATGAAAGTCTTTGCAGTGATGGCTGTGACATAGAAAAAATATTCTTAGCTGTGTTAAGATTTCATAAAAATAATTGTACAGAACTATTACTTTCTGCTAGAATAAATACTAAATTAGAGTTAGAAGCTGGTGATACTCCAGATGCAGCAAGTAGTATAGCAAACCCTTTCTCAACCTCCACCAGGGCAAATACTAAGATAGGATTGGAAGCTGGTGATACTCCAAATCCTGCACCAAGCAGTGCAGTAAAACCTTTTTCTTTTATTAATAGTATATTTAGTTGGGTAACCACTGCCACACTCAATGGCTTATTCAGCAGTGCTCCTACTTTACTTCCTGCACAGCAATTTGTTGATCACTTAGCTGGTAGCCCAATTGGTTCTTCACAAGTTGATTTTAATGCAACAGCTCTACTAGTTGATGTAGTGGTCAAAAAGTTCACAGGGAAAAAGTATTCAAGACTACTGGACAATCCACCTCTGACAAAACTTGATATTATAGAAAAAAAACTCGAGACGGCAATTAGTAGTTGTGAAAAACTTTATCAATGTCCTGAAAGTTCATTAAGCAATTTAACGATATCTAAAAGTATGCATCAAAAGTCCCTTCAAATCAGTTAAAATAAGCTCTCTAATTCGAGTGCTTATTTACAAAACTTATCCCTTATTTCCTCTTCTAAAGCAGATTGCTTATTATCAAGTAATAAAAATTATGAATTAGGGGCTTAAAATATTTTGCAAAAAAGTTACGTGATAGATTGCTGAAGACCTAATTTTTAACTATTGAAATTTTTCTCTGTAAATTTTGCTTGTATATATCAAATTGTGTGATACAAAATCGGGAACGTTGTCTTTTAGGAGATATTTGATGCAAGGGATGCAAAAACGGATAAAAACTGAGAACTTTGTAAATGAGTTATTTATTGCCATAAAAGAGCATAGTCTTCTAAAAGCTAACATATGTATCAGAAGTGCAGTGTACATGAACCTAAGAAAGCAGATTTTTATTGGTGAAAAATACGGTATGAAACCTATAAGTTTTGCTGTGAAAGAAAATAGCTTAAAGATATTGAGGTTTTTGGTTAATAACGGCGCCAATGTTAATGCTGCTAGTAGTGAAAGCTTGAGAGTTGCATTGCACGTTGCTGCTGAATATGGCAGAGAAGATGCAGGACAGCTTCTACTTAGTCGTTATGCTAAGATCAATTTGCAAGATATAACGGGTAAGGTGCCTTTGCACTTAGCGTCTTTCCATTGCCAAGTGGCAATGGTGGAACTTCTTATCAAGCATGATGCTAATATTTATATAAGAGATGCGGGTGGTAGAATACCACTAGATGTTGTTGGAGATGATCCAAAATCTATATGTACTAGTAATACAAGGCAAAAAATAATATCTACATTAAAATGTGCTGATAAAGAAGTTAATTGTCAGACATTAGCTTCTAGAGCAAATCCTAAGGTAATAGAAGCTAGGAATTACTTTAGCTATCATGATAATAGTACAAATGCGTTAAGCAGCGCAGTAAAACCTTCTTCTTTTATTAATAGTATGTTTAGTTATGTGAGAACTTCAATTACTGCTGTACTCAGTAGCCTATTTCAAAGTACCCCTGCTTTACCTCCTGCACAGCAATCTATTGCACATTCAACTGGAAGCTCAATTGGTTCTTCACAAGTTGATTGTAATGGAATAATTCTGCTAACTGCTGTAGCAATAAGTAAGTTCACAGGGAAAAGATATTCAATGCCACTGGATGATTCACTTTTAACGATAAGACAGGTTAAAGAAAGAAAACTTAATTCTCTAGAAAGAGATGTCAAGATGGCACTTAGCAAGTGTGACAAGCTTCATCAGCATCCTGAAAGCTCACTGAGCAACTTCACAATATCTAAAGGCGTGCATCATCAAAAGCACCTCTAAATCAGTTAAACTAAGCACTCTAATTCGAGTGCTTATTTACAAAACTTATCCCTTATTTCCTTTTCTAAAGCAGATTGCTTCTTATTAAGAGCAAAAAAATTTGAATAATGAAGCTCAGCATATTTTGTACAAAAGTTAACGTGGTAGGTTGCTGAAGACCTAATTTTTAACTATTGAAATTTTTCTCTGTAAATTTTGCTTGCACATATTAAGTTGCATGATATAAACCCGGGAGATTCTCTTTTAGGAGGTATTTGATGGAAAAACAAAAAATAATTGAGATTTTAGGAAGAAAATTAGTTTCTGCTATAAGCAGAGGTGATTTTCAGAAAGTTAAAGAATGTATTAAAGAGATAGAGTATGAACAAATAAAAAATGAAGTTTTGAATTATGAAAGATACTATATGAAACCTATACATCATGCTACTCTCTTGGGTAATTTAAAGATATTAGAGTTTTTATGTAACAGCGGTGCTGATGTTAATACTACTATTAGTAATCGATATTTGAGTACTCCCTTGCACATTGCTGCTAGACATGATAAACTAGAAATAGCAAAGTTTTTACTTGATCGTGATGCTAACATCAATGCTACAAATTATAAAGGCTTTACACCTCTGTACTTAGCATCTGACCACTGTCATTTAAATATGGTAAAACTCCTACTCTGCAAGGGTGCTGATGCTAGTATTCAAAGTCAGTATGGCAAAACAGCATTAGATGTTGTTGGAAATGCTAGAAAAGATGAATGTAGTAGTAGTGAAATTCAAAAAATAGAATCTGTATTGAGCAGTTCTACTGAAGCTGACTGTGAAGCAAAATTAACTTCTATAAAAGCAGGTATTAAAGACGCTAACGACAGCACAGATTTTGTAAGTAGTGCAGCGAGTCTTCAATTATCCCCTACCAAAGCAATTAAGATAGAATTGGAAGTTAGTAATACCAAAAACTTGGCAAGTAGCACAGTGAACTCTTCCTCCACTCCTACCAGAGCAGATTTTAAAGAAGCTAGCAGCATCACAAGCGGTGCAGTAAAACCTTCTTCTTCTATTAATAGTATATTTAGTTGGGTAACCACTGCCACACTCAATGGCTTATTCAGCAGTGCTCCTACTTTACTTCCTGCACAGCAATCTGTTGACCACTTAGATCGTAGCCCAATTAGTTCTTCACAAGTTGATTGTAATGGAATAATTCTACTAACTGCTGCAGCAATGAGTAAGTTCACAGAAAAAAAATATTCAAGGACACTGGACAATTCACTTCTCACAATAGAAGAAATTAGAGAAAGAAAGCTTAACACTATAGAAAAAAACTTCGAGACAGCACTTAGTAAGTTTAAAAAACTTTATCAATGTCCTGAAAGTTCATTAAGCAATTTAACGATATCTAAAGGTATACATCAAAAGTCCCTTTTAATCAGTTAAAATAAGCACTCAAGCTTGAGTGCTTATTTTCGTATAATCCTCTTTAAGTTAAAGCTCTTATATGTTGAGAATAAGCTGCTAAGCAATTTAAGCAAACTAAGGAGGCTTATGGTGTTTTGTACAAAAACTAAATGTAGCACGTGATCAAATAACAATCTCTTACGTTGTAAATTTTTTTTAATTTTACATATAAATTTCACTAGCATATGCCCAAATTATGTGGTATAAGGGCAAAAATTTTATCCTTTAGGAGGGTTATGGTTACAAAAACAGAAGTTGAAAAATGGAGAGATGGGTTACGTTCTGCAGTAAAGGAACGTGATTTTCAAAAAGCTGAGGAGTATATTAGAGAAGGAAAGACACATACTACTAATGTTATTAACTCTAAAGATAGAAATGGTAACTCACCTTTATCGATTGCTGTTAGTAAACAAGATTTAGAAATGATGAGGTTTTTAATTGAGAATGGTGCAGATGTTAATATTGAGGACTTTTTTCGTGTGCCTCCTATATACTATGCTGTTACAAAGGGCACCAAAAAAATGATAGAGCTTCTAATCGATAAAGGAGCAAGCATTAGTGGTTATTTTTCATATGCTGATAAAAAACGCACTCTTGTAGGTTGGGCTATAGACAAGAATAGTCCGGAAAAAGTGGAGGTCTTACTTAAACATGGTGCTAGCCCAAACGGCAAATTTGATCTTCTTGCTTATTCACAAAATTCATGCCTACATGCTGCTATTGAAAAAAACTACTCAAGAATAGTTGAGCTTCTTATTGAATATCGTGCTGATGTCAATGTTCAAAACGAACAGGGACAAACACCTATATATTTGGCTATTAGTTTAAAACGTCCAAAAATAATGAAGCTGTTATACGATAGTGGTGCTGATATTGATAATGTTAAGGATATAAGGAACGAGACACCATCAGATTATGTTAAGTTATTTTATCCCGGTAAAACGATAAAAGAGATTGTTGCAGAAGCAGAGAGTGCCAATGTAAACCCAGGTGATACTACTCTTGCACCAAGTAGTGCAGTAAGACCTTCTTCTTTTATTAATAGTGTATTTAGTTGGATGGGAACTTCAACAACTGCTGCACTCAGTAGCTTATTTCAGAGTGCCCCTGCTTTACCTCCTGCACAGCAATCTATTGCACATTCAACTGGAAGCTCAATTGGTTCTTCACAAGTTGATTGTAATGGAGCAATTCTGCTAACTGCTATAGCAATCAGTAAATTCACAGGGGAAAGATATTCAATGCCACTGGATAATTCGCTTTTGACATTGGAGCAAATTAAAGAAAGAAAGGTTAGTGCTATAGAAAGAAATGTCAAGATGGCACTTAGTAATTGTGAAAAACTTTATCAATGTCCTCGAAGTTCATTAAGCAATTCAACAATATCTAAAGGTGTATATCATCAAAAGTCCCTTTAAAACAAGCACTCAAATTTGAGTGCTTGTTTTTGTGAAATCTACTCTTTAAACTTAAACTTTTTATTGTTTATTAGCGTTAAATTGTTACAATACAATGAGTTAAGATGACAAAGCTTTAAGTTATGGAAGATGATAGCAAAAAAGAAATAATAGAAGAAAAAGGTATATTAGGTTGGATAGAATATAGACTGCCTATATTTTCTTTTCTAAAACATATTGCTTCTTATCAAGTACCAAAAAATTTAAATTATGCTTGGAATTTTGGTTCTTTGGCTGGTATAGCGCTGATTTTACAAATAATAACAGGTATATTTCTTGCTATGCACTATACTCCGCATGTTGATTACGCGTTTAATAGCGTGGAGCGTATAATGCGTGACGTAAGTTACGGATGGCTAATACGCTATACTCATGCTGTTGGGGCGTCACTCTTCTTTATGGTGGTCTATGTTCATATCATGCGTGGATTATATTACGGATCTTATAAGAGACCGCGAGAAATGGTATGGTTTATTGGCATATTTATATTTTTTGCAATGATGGCAACTGCCTTTATGGGATATGTTCTTCCATGGGGACAAATGAGTTTTTGGGGTGCAACAGTTATAACTACTTTATTCTCGGCTATACCTTTAATTGGTGATAAAATAGTTATATGGCTATGGGGAAGTTTCTCTGTTGATAATCCAACGCTCAATCGTTTTTTTGCGCTGCATTATCTTATGCCTTTCATTATTATCGCTTTAGCTATGTTGCATGTTGTTGCTCTGCATAGGTTTGGCTCTAATAATCCAAGTGGAATAGAAGTCAGGTCAGATAAGGATACCATTCCTTTTTACCCTTACTATATAGCAAAGGACTGCATAACTTTTGGTTTATTTTTTATAATTTTATTTGCATTTGTTTTTTATGCCCCTAATTATCTTGGGCATCCTGATAATTATATAGAGGCTGATCCTATGGTAACTCCAGTACATATAGTGCCAGAGTGGTATTTCTTACCTTTTTATGCGATGCTGCGTTCAATTCCAAATAAACTTATTGGTGTACTTACCATGTTTGGATCTATTTTAGTGTGGTTTCTTTTGCCTTGGCTTGATAAATCAAAGGTTAAAAGTGGTGCTTATCGCCCATTATTTAAGAAATTTTTTTGGGTTTTTGCAATAAATTTTGCATTTCTTGCCTGGCTTGGGGGACAAGAAATTAAGGAGCCTTACATTACTTTAAGTAGGCTCTCAACTCTTTATTATTTTTCATATTTTGTGATAGTTTTACCTTTACTTAGTAAGTATGAGAAACCAAAAAAATTACCGAAAACAATAAGCGATTCCGTTCCGGAGATGAAGTGATGCTGTTGATTAAAGTTGCTGTATTTTGTATATTACTTCTCACTAATTCTTTGTCTGCAGAGGAGTTTAAACCTTTACCAAATAAGAAAATCGACTGGAGTTTTGATGGAATTACTGGATCTTTCGATAGAGAGTCAATTCAGCGTGGCTATAAAGTATACAAGGAAGTCTGTGCTGCTTGCCATTCAATGAATAGAATAGCGTTTCGTAATTTGCAAGATGTTGGTTTTTCTGAAGAGGATGTAAAACAAATTGCAGCCTCTTACCAAGTTAAAGATGGTCCGAATGATTTGGGTGAAATGTTTGATAGGCCGGGAGTGTCTTCGGATTATTTTATTGCACCTTTTGACACAAAAGAAGCAGCTGCAGCAAGCAACAATGGAGCAATTCCACCGGACTTATCATTAATTGTCAAAGCAAGACATGATGGTGCAAATTATGTCTATTCACTACTAATTGGTTATCAAAACGGTGAACATGATGAGAACGGTTTATATTTTAATCCATATTTTTCAACAGGCAGGTTAGCTATGGCCCCACCACTCTCTGAAGGAATGGTAGAATATGATGGTACAAGGCAAGCCACAGTTGAAAATATGGCATATGATGTGGTAAATTTCTTACAATGGGCAGCAGAGCCAGAACTGGAGCGCCGACATAAACTTGGGCTAAAAATAGTGACATATTTTATAATTTTGACGGTGTTTTTTGTATTAACCAACAACAGGATTTGGAGCAGGCTCTATAAAAAGAAAAAATAGAGTTTTTTATGTTCATTCTTTCATACCTTATTTACACTAGCAAATGTATTGTATAGTAATAAATACATTATGAAAATATAAAGGTATGGAATTTCAAATAGTTACACATTTTCAGCCAGCTGGAGATCAACCACAGGCAATAGACAACTTAGTTGCAGGGTTAAATAGTAATAAAAGAGATCAGGTTTTGCTTGGAGTTACTGGTTCTGGAAAAACCTTCACTATGGCAAATGTTATTGCAAGAACAAACAGGCCTGCATTAATTATGGCACATAATAAAACTTTAGCGGCGCAGCTTTACGAGGAGATGAGAGGATTTTTCCCTCACAATGCTGTTGGATACTTCATTTCTTATTATGATTATTATCAGCCTGAGGCTTATTCGCCACAAACAGACACTTATATTGAAAAAGACTCTTTAATAAATGAAAGAATTGATATGCTACGCTATTCTGCTATATGCTCTCTTTTGGAGCGTAGGGACACGATTGTAGTTGCGAGTGTTTCTTGTATATATGGTCTTGGTTCGCCTGAGAGCTATCTCAGCATGACCTTGACTTTAAGTGCTGGAGATAAGATTCATGTTAATGACTTTCTGAATAATTTAGTTAATCTCCAATATAAACGTTCTGATGTCAGATTTGAGCGAGGATATTTCAGAGTGCGCGGCGATATTATTGATATATTTCCTGCCTATTATGAAAATAAAGCTTGGCGTTTATCATTGTTTGGTGATGAAATAGAGGAAATTTCTGAGATTGATGCCATGAACAGCAATATTATCAGATGCATAGATACAGTCACCATTTTTCCAAATAGCTATTACACTACATCACGTGAGACTCTTTTGCAAGCAGTTCAATTGATTAAAAAAGAACTACATGAACGCCTGGATTATTACTATTCACAGAACAAAATTGTTGAAGCAAAACGCCTTGAGCAGCGTACTAATTTTGATATTGAAATGATGATGGCAACGGGAGTGTGTAAAGGTATTGAAAATTATTCGCGTTATCTTTACGGAATGAAAGCCGGAGATCCACCGCCTACATTGTTTGAGTATTTACCTAAAGATGTAATTTTATTTGTTGATGAAAGCCATGTAACCGTTCCCCAGATAGGTGCAATGTATAGCGGTAATGAAGCACGTAAAAAGAAATTGATAGATTATGGTTTTAGGCTACCTTCTGCTTTTGATAACCGTCCATTAAAATTGGAAGAGTGGGAGGCAATACGGCCACAGACTATTTACGTTTCGGCTACTCCAGGAAAATATGAATTAGAAAAGACTAATCACGCATTTATAGAGCAAGTTATCCGCCCAACAGGACTGACAGATCCCATCTGCACCATAAAACCAACAGAGAGTCAGGTTGATGATGTGATTCACGAGGCGCAAGTAACAATAAAAAAAGGATTTTGTATTCTAATTACCACATTGACAAAAAAAATGGCTGAAAAGCTAGCTGAGCATATGAGTGAGCTCAGTATGAAAGTAACTTACCTACATTCAGATATTGGTGCACTGGAAAGAATTGAAATTATATGCAAATTAAGATCTAAAGAAATAGATGTTCTTGTTGGCGTTAACTTGTTGCGGGAAGGTCTTGATATTCCCGAGTGTGGATTGGTTGCAATTTTAGATGCTGACAAAGAAGGGTTTTTACGATCAGAGACTTCGCTCATTCAAACGATAGGTCGTGCTGCACGAAATGTTGAAGGCAGAGTAATTTTATATGCAGACAAAATTACTAATTCTATGGATCGTGCACTGAAAGAAACTGAAAGGAGAAGAAAGAAACAGACAGAGCATAATACACTGCATAATATTGTACCAAAAACTATAATAAAGCCTATATCAAATACTTTACAGGAAAAAGTGGTGATTGAGAATTTTAGCAAGGATGATCTAAATAGTTTGAAAAAGCAAATGTTGAAGCATGCTGAAAATTTAGAGTTTGAAGAGGCAGCAAAAATAAAAAGTATTATTGAAAGGTTTAATAATAGATCCACTGCATAATTAGAAAAAAGATGAATAATTAATAGCTAAACTGACTTTGATTTATCAACAATTTGAAAAAACATCATCTAAGTGGCAGAAAAATGAGCCAGTTCATGATAATTTCAAATTTTCACCTTTTATCTTATAGGTAATGATTGTTGAACTTATTTCTTTCTTGAGATTATGTACAGACTCTAACAAATTAAATCTCACAACAAATTTGTTGTTTCATAGCTTTTATATCATACTATAATTGCAACTGTTTTAACAATAATCAGAGCCTAAAAGAGGTTTATTATCAATGGACTATTTATAAAAAATCTTATGGAAAATAAAGCTTGGTTCATTTGGCTGATCAGCAACTTAATTGTTATATTCAGCAATATGCAGATAATCTACACCTTTATAAGTGTGAATCTTGAAAAAGAACTTGGGCTCACGATTGCGCAAGTTGCACTAGCTAATTCAGCATATACTTGGACTTTTGCTATCTCACAATTTTTTAGTGGGGCAATGTTTAATGTTTTTTCCAGCAAAAAAATTTATTTTTTCTCGTTGTCAATCATGCTCTTTGGTTTTTTTGTCCTTATCAAGAGTGACAATTTTGCCCATTTAATTTTATCTCAATTTTTGATCGCAATTGGAGCATCGTTTGGTTTTGTTGGCGCTGCTCATGTAAGTAGCACATATTTTCCCCTTACTCAATTTGGACTGATGTTCTCACTAGTGCAGACAATTTCAAGTCTTTCTGCTTTGATGATTCAAATGTGCTTCTCTAGCTTGCTTGCCGAAGGTGCAGATTGGAAAAATCTTATTGTATGCGTAATATTATTTGGCGTATCGATATTCGTACTTATGTTTTTTTATCCGAAAGGACTTTCAAAAAAAAATTTGGGGGAATACACAATAAAGAGCTCTATAAAAACAGTAATATGTTCTGTACTAACAGTGCTAAAATTAAGAGATATCTGGATAACCTCAATAGTGGGTGCTATTACTTTTGGAACATTTTTAGCGCTTAATATGCTGTGGGCACCAAGGTTACTAAGCAACTTAGAACTCAATACAATGGAGTTAGGTGTGGCAACTGCAATATTGTGGCTTGGTCTTGCAGTTGGTGCTCCAATTGCAGATCTAATCTCAAATCTATTTAAAAATAGAAGGCACGTAATCTCTGCTTTTGCCACATTGCAAAGTATTTCAGCTATTATTTTACTATGCGGTAATTTAACAGTTCATATTATATACTTTTGTATGTTAATGTTTGGTTTTTTTGCAGGAGGACATATGCTTAATTTTACTGTTGGTAGTGAGATTGTTGAGCAGAAGTATATTAGCACATCATCATCCATTATCAATGGATTTATGTTTGTTATGAGTGGAATTTTAGTGTCAATTTTAGCACTTTTTTCAGATCATCAAATGGCGCTTTTCACAATATTTGCAATGTTAACATTTGCTAGTATTTTTAATTATGCTACAAAAGAAACATACTATAAAAATAAAGTAGCTGAATCTTGAGTCGATTGTTATATTATATTAACATACTGTAATAAATTATGACAACAAAAGACACAACAGTAACTAAGGCAACAATAGCTGAATGTATAAACCAGGAAATTGGATTATCGAAAGAAGACTCTATTGCAATAATAGATGACATATTGGATGAGATAAAAACGAGCTTAGCAAAGGATGGAATAGTAAAAATATCTTCATTTGGAACATTTTTGGTTAAAAACAAGAAAGAAAGACCAGGAAATATACCAAAGACATCGGAAAGGGTAGTAATTAAAGCGAGAAAATCAATTTCTTTTAGACCTTCAAAAATGATGAAGAAATTAATAAACAACCGATGAATAAGGAAAAATTATTTTACACAATTGGAGAAGTAGCTGAAGAACTACATTTGGAGCAGCATGTTTTAAGATTCTGGGAAAGTCAATTCCATCAAATTAAACCCATAAAACGGAAGGGAAGAAGACTATATGATCATAAGTGTATAGAGGCAATAAAGAAAATAAAATATATGCTATATGACAAAGGATATACAATAAAAGGAGTACAAAAGGAATTTGGTAACGATGTAAGAATTGATCATTATTCAAGAAATTTGTTGAAAGAACTTACCGATTTAAGAGACTATTTGACTGATAAAATAAATGAAGAAAGTAATAAATAGACGAAAAACACTATAAAGTTTTGTGAAAGTTGATATATCTAGAGATAAGTGTATGTGTCGTATAGCCTTGTTCTTTATATTATCAGCAATACTGATAAGCTGTGGCCTGCAAAAACCTGCACCTGTACTACTTAAAGGCGAAGAATTTTATGGGAAAAGAGACCTAGAGTACACAAGGGAGTATCATTTGATTAAAGAAAATGTTGATTCTTCGCTGCGAAAAGAAAGTAGAAAAGCCTTTGTAGATAAGGTATATAACAATAATGCACAAAGCATGTGTAAATTTGTAATACCGGTTAAAGGTGCAGTTACCTCTTCTGATAAAATATGTCAAGATGGCATAAAAATTACTGCTCAAAGTGGAACAAAGGTTATTGCTTCTGCACCTGGCAAAGTAATATACGTAGGCAAAGGCCTGAGGTGGTACGGAAATTTAATTATAGTGGAACATAAAGATAATTACATGACTATGTACTCCTATTTAAAAAACATACAAGTTGAAATTGGTGATAAAGTAAAACAAGGTCAAGTAATTGGATCTGCAGGTAAATCAAGCACACAAGATAAAGATCCGCAGATGTGTTTCACAATAAGACATAATGGTCAAGCAGTCGATCCTTTAGTACATATAAACTGTGATTGAATTTATGAAATATGATTTTAAAAACGTTGAAAAATTCTACCAAAATAAGTGGGATTTTTCTGTAAGCAAAGATAGTAAAAAGAAGAAATGTTACGTGTTGGAAATGTTTCCATATCCATCTGGTAAGATTCATATGGGGCACCTGCGTAACTATGCAATAGGAGATGTTATAGCACGTTACAAGAGAGCTCGTGGATTTGAGGTTTTGCACCCAATTGGCTGGGATGCGTTTGGATTACCAGCTGAAAATGCAGCAAGGGACAATAACATTAACCCTGCAGCATGGACACAAGATAATATAGATAATATGCGCACGCAGCTAAAATCTATAGGTCTTTCATACAATTGGGATCGTGAGCTCTCCACATGTGAGCCTGATTATTACAAACACGAACAGAAATTTTTTCTGGATTTTTTAAAGCATGGTCTTGCCTATCGAAAAGAGTCGTGGGTTAATTGGGATCCAGTGGACCAAACAGTGCTTGCAAATGAGCAAGTGGTTGATGGAAAAGGATGGCGATCAGGTGCAGTTGTTGAAAAACGTAAGTTATTCCAATGGTTTTTAAAGATTACTGATTTTGCTGAAGATTTGCTTCATTGTTTGCAAAGTTTAAAAAATTGGCCAGAAAAAGTCAAAACTATGCAAGAGCGCTGGATAGGAAAATCTGAAGGGGCAACTATAGATTTTGAAATATTTGGCTTGAATAAGAAGTTAAAGATTTTTACAACTTCTCCTCATACTTTATTTGGAGCTTCTTTTCTTGCAGTAGGAGCAGAGCACCCTATTGTACAAGACCTTAAGGACAAAGAAATAAGAGACTTTATTGGTAATATGAAGGCAAAGGGGGAGAATGATGAAAAAATAGGAATTTACACTGGATTAAACGTAAAACACCCATTTCTTGATAAAGAATTACCACTTTATATAGCGAATTTTGTGTTGATGGAGTATGGAGAAGGTGCGATTTTTGGTTGCCCTGCACATGATCAGCGTGATTTTGAATTTGCACAGAAGTATGGTTTACCGATTATTCCTGTAGTTTGTGAAGAGAGCACAGAGATCTTAAAAGAACCGTACTTCGGTGATGGAGTGATGTTCAATTCTGAATTCTTAAACGGACTAATGATTAATGAGGCAAAAAAAGTAATCATAAAAAAACTTGAAGAAAAAGGAATAGGTAAGAAAACAATAAACTATCGTCTACACGATTGGGGAATTTCAAGGCAACGTTATTGGGGATGTCCTATACCTATTATACATTGTAAAGATTGTGGAATTGTTCCAGTTCCAGAAAAAGACCTCCCTGTTGTTCTACCAACGGATGTAGAATTTACAAGTGGTGGTAATCCCCTGGATAAGCACCCAACCTGGAAATTTGTTGATTGTCCAAAGTGCGGAAAGCAAGCAGAACGTGAAACTGATACATTTGACACTTTTTTTGAATCTTCTTGGTATTTTGCTGCATTTTGCAGTGAAAATAAATCGATTAATAAAGATACTTGTAATCGTTTTATGCCTGTTGATTATTACATAGGTGGAATAGAACATGCAATTCTACATTTGCTTTACTCAAGGTTTTTCTGCCGTGCTTTAACTAAATGTGGCTATTTTGACGTTAAAGAGCCTTTCTCTACTTTAATCACTCAAGGAATGGTCTGCCATATAACTTATAAAGATGAGAATGGCAAATGGCTCTTTCCCGAAGAAGCAAAAGAGTTGATTGCGAAGGGTGCTAAGATCCAAGTTGGAAAAGTCGAAAAGATGAGTAAGTCAAAGAAGAATACAGTTGACCCAAACTTTATCATAGAAAAATACGGTGCTGATACTGCTCGTTTGTTTGTATTATCCGATACCCCCCCAGAAAAAGATATGGAATGGTCTGATGATGGCGTGGAAGGTTGTTTTCGCTACATAAATAAATTGTGGCGTATGGTAGTGCAACTTAGGCCCGTAAACATACACTATGATAATGAAAACATTGTAGGTAAACTCCTAGAGTACAGAAAAAAAATCCATAAACTATTGCAAGTGCTTACAGATGACTTGGAAAACTGCAGATTAAACTGTGTGGTAGCAAAGTTTCGTGAAATGACAAATTTAATAGCTGAAATAGACGTAAAAACTGGAAAATCTCTTATTGATGAAGGTATATGCATACTAATCAGAGTAATTGAGCCATTAATGCCACACCTGGCTGAAAATTTATGGCAAGAAATAGGAGGCGAAGGCATGCTATATATGCAACCTTGGCCAAAAGCTGATGAATCACTACTAATTGATAATATGGTAACTGTGGCAGTACAGATTAATGGAAAGTTGCGTGCGACTATCAAAGTAGAAACTGATTTACCTCAAGAAGAATTGAAGAAAATAGCAACAGATTCTGTATCTAACAAAATCGATCAAAGCAAAATTCGCACTATATATGCTGTACCAAATAAGGTAGTAAACATAGTTATATAAAAATTTTGAGTAGCATGTCCCTAATTTCGTAGGTATACTTTTTTTGATATGAGGTTATATCTTTTTTAATATAAAGGATATATACTTGTGCATTATATATTTTTTTGTATGGGTAGTTATATGAAAATAAAAGGATTGTGTGTTTTAGCTGTTTTGCTCACTTCATCTCTAGCAGGTGCAGCTAGTAATAAAGCAGCTAGTAATAGTGCAAAAGAGCAGTACTACGCAGGTTTAAACTTTGGTGGTGGATGGGGCACTGGATTAAAAATAAAACCTGGCTTAGTTTTTGGTTATAATTATGATAAAAGCTCTAAGTTTGAACTTGAGATTCTCACTGACGTAAGTGATATGTTTGGAGGTAAGGATGCAGAAGGAAAGGACAAAAACAAGAAAATGGGAGCTAGTTTATTAGCACATTACCGTTATTATCCTGACGTTGACATTGATCCTGTGAAACTATATGTCAGTGGAGGTTTAGGAGGACATCTACAAGTATATCCTTTTGACATTGTTGGCACTGAAACACTAGATAAAATACTGGGTGCTATTTCGTACAAACTGAAGGTTGGTGTTGATTATGAAGTTGCTCCACAGATAGTTGGTACAGCTGCTTTAACCGTAGGCGGGCAACTGAGTGGTTTAAAAGCAAAACAAATACCAGATGCGATGCTGGAAGTAGGAGTACGTTATAGTTTTTAATGCTGGATGGCATTGTGTACATGTTTAGGTGTAACCATAAGCAATGCTCAAAACTTGCTGCTAGCATGTTTGAACACTTATTCCAGTCTGTTTTAAGGAAGTAATGTGTATGAATTATATGAGAACGATGAAAGTGTTCGCTGTGTTGATTGCTTTAGCAAGTACAGCTAGTAATGGTACAAGTGAGTTAGAAGATCAGTACAAAGATCGGTATGAAGACCAGTACAAAGATCAGTATGAAGATCAACACAAAGATCATTGTGAAGATCAATACGAAGATCGATATGAAGACCAGTACGAAGATCATTACTATGTAGGTTATGTAGGTTTAAACTTTGGGACTCGATGGGGTGAAAGCTTTAAATTGAACCCTAACGTTGTCTTTGGTTATCATCATAACAAAAATTCTAAGTTTGAACTTGAGGTTCTTGCTAACATAAGTGATATAACTGATAAACAAAAAAGGAAAGTAGGAGCTAGTTTGTTGGCAAATTACCTTTACTATCCTGATCTTGAAATTGATCCTATTAAATTATATGCTAGTATAGGACTGGGTGGATATATTCGAATATTGCCATCTTTTGGTCTTGGTGAGGATACAAATGCAGTTAACACTCCAAATTCGGCTGCAACTGTAGCTGCAGCCGCAGGTCAAAATGAAACACTAGATAAAATACTGGGTGCTATTTCCTATAAAGTAAAGTTAGGTGTTGATTGTGAAATTATTCCGCAGATAGTTGGCACAGTTGCTATTGCTGCAAGCGGTCAATTAAGTGGCTTTAAACCACCGATGAAAAAACCAGATGCAATCATAGAAGTAGGTATACGTTATAATTTTTAAGCTATGAACACTTTGAATCCCTATACACAGTTGTATGCTTGGTGCTATATATGTGCTATTTGCAAAGGTATTCTGTTTATGCTAACATTAAGCTAAACCTTAAGCAATAAAATCAGAAGGATCAACTCCCTTCTGTAAGCAAGCAGCAACTAAAGTGTTGATCATAAGAAATGCTATTGTCATCGGGCCAACTCCACCAGGCACTGGAGTAATAGCTTTGACTTTTTCTTTTACTCCCTCAAAGTCAACATCACCCACAAGCTTACTTTGATTTCCTATGTTAATGCTATTTATGCCAACATCAATCACTATTGCACCTTTTTTTATCCAATCTGGTTGAACAAAATTTGGCTTTCCAACTGCTGCAACTACTATATCCGCCTTAGAGCAATAATCAGCTAAATCCCTACTTTGTGAATGTAAGATGGTAACAGTGCAATTTTCTTGCAACAATAGGTGAAACATTGGCTTACCCACAATATTTGATCTGCCAATGATTACCGCATTTTTACCGGACAGATTATTTTCAACTGACTTAATTAAATGCAAAGAACCTTTGGGAGTACAAGGTATCAGACAATTTTTTTCACCTTTAACTAACCTGCCAACATTCTCATCATGAAAGCCATCTACATCTTTTTCAACACTTACTGTATTAATTATTCTGCTTGCACTGATGTGCTTTGGTAAAGGTAACTGAACTAAAATTCCATGCACAGATGAATCTTCATTTAATGTATTAACTTTTTCAATCAATTCATCTTCTGAGATACTATCAGGCAAAACAATAGTTTCAGAACTTATGCCTATTAATTCTGCTTTTCTTTGTTTATTACGAACGTAGACCTGACTTGCTGGATTGCTACCCACGAGAATTACTTTAAGACAAGGAAAAACATTATACTCTTTCTTTAAAATATCAATTTTTTTTGATAGCTCCTCACAGAGATCATTTGCTGTTTTTTTACCGTTAATAATAATTGACATTTCCTTGCCACTCCTCGAAGTCAGGTAATGCGATATCAAATAAATTCAATACTTTACCAACAGAATGATTTACAATATCATCCAAAGATTTTGGTTTAATATAAAAAGCAGGCATCGGCGGAGCAATAATTGCTCCCATCTCCGTTAGTTTTAAGATATTTCGTAGATGTCCAAGATGTAGTGGAGATTCTCGCACCATAAGAACTAATTTTCTTCTTTCTTTTAGAGTTACATCTGCAGCCCTTGTTAATAGATTGGAAGTCACCCCCGATGCTATTTCAGACATTGTTTTCATAGAACATGGAGCAATAACCATACCTGAGGTTTTAAATGAGCCGCTTGCTATTTTTTCTCCTATTTTTTCTTCAGAATAGTAAAAATCTGCAAGCGACATAATATCTTCAAGTTTTTCTTTAATCTCATGAGCTATAGTTATTTTTCCAGCACTGCTGATCACTAAATGAGTTTCATGATTGGTATTTTTTAGTGCCTCTAGAATCCGTACACCGTAAATAGAACCAGATGCTCCACTTATTCCAATTACAATCCTACTATTCACCTTCGTAATTCATTCCCAATGCACGTTTGTAGGTATCAAGTAATATTTCCTGTTCCTCCCTGTCATCATCATCCATCTTTCTTAGCCTAATAATCTGTTTCATCACTTTTATATCCCAACCTTCATCTGCAGCTTTTGCATATACATCACGAATGTGATCTTGCACATCCCTCTTTTCTTGTTCAAGTTTTTCTATTCTCTCTATATAGTTCTTCAAATCTTCAGCCGTTATTTTTAATGTATCTTCCATAGAACCCAACTAATTAATTGCTACTACAGTATTATCAGTTTTTACTTGTACTTCAATCATAGTAATAATATTTTTATCTTTTTTTAAAATCTTAAAGTAAAAACCGTACATGGAAAACTCTTCATTTTCTTCAGGAATGCGCTCTATCTCGTTTACAATCATACCTGCTAGAGTTGTAGCTTCTTCATCAGGAAGATCCCAATGTAACTGTCTATTAATATCCCTAATAGTAGATTTTCCTTCTATGTGATACATATTATCGGATATCTTTTTTATAAAATTCTCTGTGATCAAATCATGTTCATCTGAAATTTCTCCAACTATTTCTTCCAGTATATCCTCAAGAGTTACGATTCCCTGTAGTGCTCCATACTCATCAATAACAAATGCAAGGTGTTTCCTGTTTTTACGGAAGTTGTGAAGTTGTACACTGAGTGGCGTACTTTCTGGTATAAACCAAGGCTTTGACATAACTTTGGCAATCTCTATTTTATTATCCTTTTCACGCAAGGCATTTATTAGATTTTTCACGTGAACCACTCCAACAATATTATCTGGTTCTTTTTGCCATAAAGGTACTCTGCTATGGCTACTGGTTAAAATCTCTCTTATTAAATCCTCTTTGTTTCGATCTATATCAAGAGAAAATAAGCTTCTCCTGTGAGTCATAATCTGTGATATTTCTGTCTCAGCCAAATCAAGTATACTACTTAGCATATCTAAATCCTGTTGTAACATAGTTCCTTCACTGCGATGAAGAGTAATCATGTTACGCATTGCATCTGCTGCAGATATTACCTCCCTATTCTTATGAAGCCCACATAACTTCAGAATGAGATTGACAATAAACTGAATGCCTAATGTCAATGGAGAAAGAATCTTGACAAAAAACAGCATAAAATAAGAAGAAAGCAATGTAAATTTTTCAGGATTTTGCATGGCGTAAGTTTTTGGTAAAACTTCACAAAATAGCAAAATACAAAACGTCATCATGAATGTTGAAAGAAAGATGCCTTCACTTTCAAAGAAATGTATAAATATTGCTGTAAATAAAGCGGAACAAGTAATGTTAATAATTGTATTGCACAGTAATATTGTTCCTATTGTTAATTCTTTTGTATTCAACAAGCGTTCTATTATCTTAGCTCTTTTATTGCCATCTAGCTTTAGTTTATTAACTCGGGAGCGGCTAATTGAGGTTAACCCTATTTCTGCTCCTGAAAACAAAAACGATAAGATCAACAAGAAGAAAATTGCTGACAATACTGAAATCAATAACCAATCCATTAAAGTATGATGTTATTGCGATATAGAAACAGAGTTGATTTTATATGTTGTAAGAAGCATTTGCAAGTCTATATATCTTTAATATAAAAAAATAAATCATGAAATATATCACACACTGCATTCACATGCATACTCTCAACAACAAGTGGAGGAGTTATTCTTATTACCTTATTATTTAAAATATTAGTCATTATTAAGCCTTTGTCAAGAGATTGTTTAACAATTTTATCAGCCAAAGGTACTCTAAGCTCTATCCCTATCAATAAACCCTCCCCACGAACTTCTGAAATGATCTTCGGAAATTCTTCAGTCAAAGGCAACAACTTTTCTTTTAGATATTTACTGACCTTCTTAACATGGTCAAAAAAGCCTTCCTTTAGCATTACATCGAGTACTGCATTACCAACAGTCATGGCAAGTGGATTACCTCCATAAGTTGACCCATGAGTTCCTGGAGTGATTGCTTCTGCTATATAATCTTTTACTAAACATGCAGCCAGAGGAAATCCATTACCCATAGCCTTCGCACAAGTGAGCATATCAGGTTCAACTCCTATATTTTGATAGTAAAATAGAGAGCCAATCCGTCCATATCCGCATTGCACTTCATCAAAGCATAAAATTATTCCTTGAGCTTTTGTTATCTCTCTTACTTTTTTAAGATACTCTACGTCCAATGGATGTACTCCGCCTTCACTTTGTATGGGCTCTAAAAATATGGCAGCTGTTTCGCTATTGATTTTCTTTTCTAATGCTTCAATGTTATTTCTTGGAACTTTATCAAAACCAGAAAGGAGTGGAGCAAAACCTTCGCGTGATTTTTCATTTCCCCCAGCTGAAATTGCAGCAATACTGCGGCCATGAAAACCTCCTTCAATTGTAATGATGTGACTGCGCTTTTCTTGTCCATTTAAGTAGAAATAGCGGCGAATAAATTTAATTGCAGCTTCTGTTGCTTCAAGTCCACTTGAGCAGAAAAAAACTTTATCGGCAAAGGTAAGTTCTGTTAAACGCTGAGCAAGCCTTTCCTGCTGAGGAATAGTAAAAATATTAGAGCAGTGCCATAATGAATCCAGTTGCTCCTTCAGTTTATCTGTAATGTATGGATGACAATGCCCTAGAGAGGTTGTAGAAATTCCTGCAGCAAAGTCTAAATATTTTTTACCATCCTTATCGAAGAGATATACTCCTTCTCCTCTAACTATAGAAGCTTCAGATCTATTATAAGCGTTAACAACATGATCCATTTTAAATATTATCTATACTGTGCATGAAAAAGCTTTCCCTTAATATTGCTTAAACTAAAAATTGGGCTAGTATTATACAGTTCAACATAAAATTCAGAAATTTAATATGTAAAAAGGTAAAACTACACCAATTCACATTCAGCAAAAAAGAAAGCTATTTCTCTATGAGCATTCTCTAGACTATCAGAACCATGCACTCTATTTTCACTAATATCATTAGCAAAATCACCCCTAATTGTACCTTTATCTGCCTGTTTTGGATCTGTAGCACCCATGATTTGTCTGTATTTACTGACTGCATTTTCACCGATTAAAACTTGAACTATCACAGACCCAGAAGTCATAAATTCCACCAACTCTCCAAAAAAAGGCCTATCCTTATGAATTTCATAAAACAGCTCTGCTTGTTTTTTTGTCAGCAGCATCTTTCTCTGTGCTATAATTTTTAGTCCAGATTTTTCAATGTAAGAATTTATACTGCCTGTAATATTATTTTTTACTGCATCAGGTTTTAATATCGAAAGTGTTCTCTCAATTGCCATATCATTCCCTTATATTAAGATCGTATATTTACTTTATTGTGAATTTTTGTTCCATCAAAGAGATTTTTTATTTATAGTCAAGAATAAAACATCAAGGGGTAGTTTATGGTTTACTGTCGTAAGAAACTAGTGAATAATCTTAAATCATCAATTTTCTGCGGAACAAAAGGTTTTTTAACCTTTAATTTGGCATTTTTAAGTTATTTAGAGTATAGCTTACACAATAATACAAAATTAAAAGAAGGTGCCGCTTTTGGGATGAAAAGGAACGTTGTTCCATTTGGTGAAATGATTGCCATACCGCTGTTTTTTTGCTTTGTATTACCAGCTATGGTAGGCAACATAAGCCTTATCGAGTGCGCACTTATATGTGCTGCACTGATGGTTGCAACATGTTTTGTTGTGAGAACCTTTTACTTGCGTGAAAAGTTATTGAAAAAAATGACTAATAATGAAAATTATACCGAGGAACAAATAGAGCAGGAATTTAAGAAAGACACTATAAAATTTCCTATCTTTGATAAAAACAGACAGCATATTGAATATAATTCTCCTAATCCAGGACAACTAATGAATGAAAGTCCTCCCTCTCTTTTTGTTAAGGTTTTACTTTTCCCCCTTACGATTTTTCTGAAGGCTCTACAAAGCTGCATAATGATATCTTTGGCTGCTGTTGAACTTCTTGAAGCAGTGCCAAGTTTTTGTGTTGATGTGGTTTTCGATAGAGGCTTTGCATCTACACAGAGTAACATGAAGAGATCTGCTCATCTATTGTATGCCAGTGTAAGAAATTTAGTGCCTGTAACTAAACTTGATGAGTGTGTAGCTGATTTTATAGGCAAACCTGAAGAAAGGTGCTGTCAGTGAAGAAGGCAGTAATCTTATTTAACCTAGGCGGACCTGATTCACTAAGTGCGGTCCGTCCTTTCTTATTTAATCTTTTTTACGATAAAAGAATAATAAATCTACCAAATCCTTTTCGCTTCCTTTTAGCAAAGTTTATCTCCAAAAGGCGAGAAAGTACTGCACAAGAAATATACGAGCACATTGGAGGTAAATCGCCAATCTTGGAGAATACGAAAGCACAAGCTGATGCTTTAGAACTAAAATTAAATGAAAATGGAAACCATGTATATAAGATATTCATCTGCATGCGTTATTGGCATCCATTTGCTGATGAAGTTGTTAAAAGCGTAAAGCAATTCGATCCTGACGAAATCATTCTGTTACCACTATATCCGCAATATTCAACCACCACAACTCTATCATCCATCGAGAATTGGCAAAAAAATGCCAAACTGGAATGTAACACAAAAACAATTCACCATTATTATGACAATGAAGACTTTATTGAAGCTCATGTTAATCTGACGTCTAAATATTATAAATTAGCTAGCAAAATCGGTAAGCCAAGAGTCCTATTCTCGGCTCATAGCTTACCTCTTAGTATCATTAAAAAAGGCGACCCTTACGCTTCACAGATAGAAAAAACAGTAAAATTAATAGTAAAAAAATTGAATATTGAAGATCTTGATTGGGGAATATGTTATCAGAGTAAGGTTGGCCCTGTAAAATGGTTGGAGCCTAGCACTGAAAGTGAGCTATCACGCGCGAAAGACGATAATATACCTGTAGTTTTATCACCTATATCTTTTGTTTCTGAGCATTCTGAAACACTGGTTGAACTTGATATAGAGTATAAAGCAATTATCAAAGACGGATATTACTTTCGCGTACCAACTCTCAGTACTGATCTCTTATTTATCAAGTGCTTGGCCGATTTATGTTTAGATCACTCTCAAAGTACTGATTTATAGCACTTTTCTTTTTAGATTTTTATAGTATAATATTAAAAAGTTATTATTTTATTATCTACTTATGCCAAAAGGTAAGCCAAATACATTTATAGAAAGTATACATGATGTTCACAATCATGATATTAGAAAGATGTATTGTATTGCAGTAGGTTTAACAGGCATATTGTGTAAAATTTCATTGCAATTCTGTTGCGAGTTTATTGATAACAACAGATCCAATATTTGTACTATATTAGATATTTCTAAGTTCATAAAACTACCAACATCAATAATATTTGCTCTTCATTTTGGTCTCAATTTAGCTGGATATAAATCTAAGAAACCTGCGAATGGTGAAGAGGAAAATAAACCTGAAAAACCAATACAGGTTGTAGGTAACTCAGCGTACTTGGCAAGCTGTATCATAGGAATATTGATGCAGGCAAAAATCATTCATTTCTTAGCTAGAAACAACAAGGATGTAATAAGTTATATTAGCTTAACATCAGCAGTTCTATTTCTATTTTCAGAATTCGTAAGCTGTTATTATAAGTGCGAAGAATATAAGGAAGTGCATAAAAAATATCAAGAAGCATGTAAAAAATACAAAAAGGGTGATGACGAACTTACGAAATGTGAAGCTGAGCTTGCTAAATGCAAGAAGAATGTTATGTTTAGCACATTCACTTTGTCATTGGGCTTGTTAAGCTTCATATTAAAAAGAATGGAAATTGCAACTATACCGATAGACTTGGGTGGTGGCATAATCTATAATTTCAACTTAACTGTTACGGTTAGTTTGATACTAAGTATAGCATATCTAGTATCAAACATCGATAAGTTTGTCAATCAACCTAATAATGGTACTGATCCTTCTACTGGACTTGATGACGCTCACCATATTCAGCATAATGGCAGCATTGTAGAAATTAATTATTCGAGATGAAAAGACTTAATTTCTACTGCCAATGCTAGCACTGCTAATTTGCTAACAATATTCCAAAGTGGCAAAGTTTTATTTTCTTGGCTGATGTCATAAAATTCACAGTCAGTGGAATTCAAGCTAGAATATACATCTTTCCTGCTATTACATCGGTATAAGTAACATGTTGGAGTATCTCCTATATAGTATATTAGCGGTTCTGCAGAACTACTTTTAAATATGTCAATAGTTGGTACACCTTCTTGTATAATAACACTATTGATTGCTATTCCTTCTTTTATCTTTTTCATTTTATGACGCTTTTTTTTATTGAGATTTAATATTTCCTTTCCACTTGTTGCTGTTATAATGCCCATTCCATATGTGCCATTGCTTGCTTTGATAAAAACGTAAGGTTGTGTTTTTATTTCATATTCCTCATATTTTTTTTGCACTAGAGATAATATTTGGTCAACTTTAGTCGCTACTGCTCCTAGTGATGAATCATCATTAAAGTCAACTCCATTACAGCTTTCTGTAAGCACAGAAAGAAGCCATGGGTCCATTTTAAATTCGCCACAAAATTCGGACACTAATTTTTGATAGATTTCAAAATATTGAAATTTCTGCCTACTGTGCCAGCCATATAATGGACTTGGCACTATCTCTTGTTTTACGTTTTCTAGCGTGTCTGGAATGTGGCTCGTCATATCACGGTTCAGTATAATAATATCAGGCACAAATCCTGAAGTTGTCTTCAGCAAAGAGTTTTCTTTCACAACAGTTTCATACTGTTCTATTAAATTGTACGTTTCATTATGAAAGAGGCCAATTCTAGTTTCAAAACCTGCGAGTTGCATTACCTTTTCTATGGCAAATACATTTTCTATATACATTTTATTTCGTGTGTAATTCTCCGGTATTATAAGGGCCTTTTTATATTGTTTTGTTTCGAAGTAGCTTTTTATCAATTTTGCTGCTATCGCTTTTGATACTTCACTTAGGTTATTAAACCCTGCAGGAAATAAATTGGCGTCTACTGGAGCAATTTTGTAGCCTGAATTCCTAAGATCTATGGAGCTATAAAATGGTAATGTAAAACCATTAAATTTTGTTTTGAACCAATTATTTATATCTTTTTCCAGATTTGGATGAATTATGTTTTGCATCTACACTTTAAATGTTATAAGAAAAGTACTATATTATAAGTTATAATCTTAATATAATATAACGAATTAAAATAACAAAAAAATGATTCATCATGACAGCAGTAAAATGTATGGTACTACTATACTGTCAATTAGAAGAGACAAAAATGTAGTAGTAATAGGTGATGGGCAAGTCTCGCTAGGCCATACCGTTATAAAATCTGGAGCAAGAAAAGTTAGGCGTCTTTCTGGTGATTCCGTAATTGCCGGTTTTGCTGGAGCAACAGCTGATGCATTTACTCTCTTCGAAAGGCTAGAATCTAAACTTGATAAGCACCCAGGACAGTTAATGAGGGCATGTGTTGAACTTGCAAAAGACTGGAGAATGGATAAATATCTAAGAAAATTAGAAGCTATGATGATCGTGGCAGACAAGTCCATTTCATTGGTCATTACAGGAACGGGTGATGTTCTTGAACCTGAAGATGGCATTGCAGCCATTGGCTCTGGAGGAAATTTTGCTTTATCTGCAGCAAAAGCTTTGATTGACGTTGAAGGAATATCAATAGAGGAGATTGCAAAAAAGGCTATGAAGATAGCTGCCGATATATGTGTTTATACAAACCATAATCTAATTATCGAAAAAATAGAGGAGTAATATGTCAAGAACTTTGTGTGATAATTTTTCTAGTCAATCTGTAGTAGGTCAATTTGATAATAATGATGACTATAATGAGAAAAATAGCCTCTATGAAAATGAAGGTACAGGAAGTAGCAGCATTCAAAGCTCACAAGCTTTATTAGATGATCTACCACCACAGAAGATAGTTAAAGAATTAGACAGATTTATAATCGGGCAGAATGATGCAAAGCGCGCTGTTGCTATTGCACTCAGAAATCGTTGGCGTCGAAATAAAGTCCCACTTCCACTACGTGAAGAGATTATACCTAAGAATATACTCATGATAGGCCATACGGGAGTTGGTAAAACTGAAATAGCTCGCCGTTTAGCAAAGCTTGCTGGTGCACCTTTTATAAAAGTTGAAGCAACGAAATTTACTGAAATAGGATATGTTGGACGTGATGTTGACTCGATAATACGTGATTTAGTTGACGCAGCAATAGTTTTAGTTAAGGAAAAAGCACGTAAAGCCTTAACTAAAAAAGCTTTAGGTTTGGCTGAAAAGATAATAGTCAACTCCATGGTTGGTGAAGATGCAACCGAGGAAAGCAAAAAAGTTTTCAGAGAAAGACTGAGAAATAAGGAATTTGAAGATGGAGAAGTTTCTATTAACGTCAGGGAGAGCAAGGGTATGCTACCCACTTTTGATATACCTGGTATGCCAGGTGGGCAAATTGGCGTGATGAACGTAACAGAAATAGTGGGTAAGATGTTTAATGGGAACAAAAAAACAAAAACTATTACAGTTAAAGTGAAAGAAGCACGTGAAATATTGATTAATGAAGAAAGCGAAAGGTTAATGGATGAAGACAAGATAATCAAAGAAGCGATTGATCTTGTTAGCAATGAAGGCATAGTGTTTTTAGATGAAATAGATAAAATTGCAGCACGTACAGAAATAAAAGGTGAAGTCAACAGAGAAGGAGTGCAGCGCGATCTGTTACCATTACTTGAGGGAACAACTGTTTCAACTAAGTATGGCCCCGTAAAAACAGACTATATATTATTTATTGCATCTGGTGCTTTTCATTTATCTAAGCCATCTGATCTTTTACCAGAATTACAGGGTAGATTGCCAATTAGAGTGGAACTTAAGGCGCTTACTCAAGAGGATCTAATAAAAATATTAAAGGAACCAGAATCTAGTTTGTTAAAACAGTATATAGCGTTAATGAAAACGGAAAATGTAACACTTGAGTTTACTGATGATGGTATAGAGACTATAGCTGAAATAGCATTTACAGTTAATAGAGAAGTGGAAAATATAGGTGCAAGAAGACTTCATACTGTCATGGAGAAGCTTTTGGATGAAATAAGTTTTATCGCTTCTGAAAAAAATAGTGAAAAATTTGTTATAGATAGCAAATATGTAAGAGATAAACTAGAGTCAATTTCAAAACAGCTTGATTTATCTAAATTTATACTTTAGAGGAAGCCTGCTTTAAGTAATATAGAGCATTCAAGAGGTTTTATTTTTTCTTACTTCGTAATTCTTTAAGCTATTTTTCAATAGTAGAATTCAAGCTTAAATCAATTATTGAGATATTTTCTTCATCAAAATCTATTTCTTTTATTAATATACCAGTTAAAAGATCAGGTGGAGAAAGAACTGTTCTTTTATTACCAGCCCTCATTCCCACAACTCCAAGTTCTATAGCAAGTGGTATTTTTTTGTCACCAACCTTAAACTGCACTATTTGATCTTTGATTATATACTCACCATTATGTCTCTTTATGCTATATTGAACTGATATCTCATCGCCACATTTTACTCGCTTTCCAGTTTTGTTAATTAAGTCATTAAAAATCATCAGGTTATTTACTGAATCGGGATATTTATCTTTTACTTCAATCAGTTTGATGTAATAAGAGTTAAAACTCATTTTGTTGTCATCAGCAGCAATAGTAACTACACGCTCTCCGCCTTCTTTCATACCTATTACCCCTAAACTCACTTCTTTTAAGTAATCCTGACCTATTTTCAAATTGACATCAGTCGGAAGTAGCGTTGCTAGGTTGTTGGAGACTTTGTACATTTGTAGCAGAACTTCTTGGCCACAGAAAACTTTACTGCCACTACCTTCAGTAATTTCATAAAAGTTTATCATCTCTTCTTCTTTTTGCTGTGTTATTTCTTCTAAATATTCTGCTAACCCATGCTTTTCAATATAACGATCAAGAGCTGATTCAAGTATCGGCCTGACCAAATAACTTGCTATCATCTGTGTCAAACCACCATGTGTAGCATTTATTTCGTAAAGCTTTTCCCTTTTCTCTGGTTTATCTTTGTTTATATAAACAATCGTAATTATAAAAGCAGAAGCTAAAGTGAGAATCATTACTACAGAGATAAACATTTGTAATATAATTTTTCTAACCATCTTTTTTTACTTGATTCAATAAATCATATAAGTCACTAGTATTCCCTGAAAGCGTACTTAAATTATCTGAGGCCTGTTTAAAGAGACTATCTATATAGTTTTCCATTTCATTTTTTCCAAGCACGGACATTAAATTGTTTGTTTTATCTTGCTCATAATCTTCGATATCATCCTTGGCTTGAAAAATAAGCCCTAGATTTATTCCATAGTTATATAATGCTTCCCGCTCCTTGTCTGTAGCGCCTCCTATTATAGCCCCTATTTCACATGAAGCTGCAAATAGTTTTGCAGTTTTCATCAAATGAATTTCTTTTATTTTGTCAAAATCTGCACCTATATCTAAAATCTGCCCTCCCACCATTCCCTTCATTCCTATTGCTTGAGAGAGCACTTTTATGATCTCACAATTTAACAAAGATAATACCTCAAAAGCCAGGGTAAGTAATGCATCTCCGGCCAGTACTGCTGTTGCTTCACCAAATTTTTTGTGGCAGCTTGGCTGGCCTCTTCGAGTGTCACTGTTATCCATACATGGCAGATCATCGTGAATTAGGGAGTAAGCATGAATAAATTCAATTGCTGCTGCTGCTGTTATTGCTTTTTCAACCTTTATGTTGAATATCGACGAAGATGCTATAACTAAAAAAGAACGTATATGTTTTGCAGGAGCAAGAAGTACATAACGCATAGCTGATATAAGTTTATTCTCGCTATTTTCAGGTAAGAGCTTATTCACTTCTACAACAAGCAAATTTTTTGTTGTTTCGTCTAGCATTTTTAAATTTATTAACTATCGAGTGCTAAGAGATAGGAAGTTTTTAATAGTTTATATAATCATAAAAGCTATTGCAAACATCAAAATTTCTTATAACATCAGAGAATAGGTTATTTTTTAGTAAGAAATGAACGAATTGGCAAAAAGCACTAGAGAAGATATAGAAGAAAAAGTAAAGAAGATTATACTAGAGCACATCAGTAAGGATGTAGAGGGATTTAGTAGTTCTTCAAAGCTTTCAGACCATGGCACAGATAGTTTAGATGCAGTTGAAATAATCATGGCAGCTGAAGAAGAATTTGGTATAGAGATTCCTGATGAAGATGCGCAAAAAATGGAAACTATGGAACAGATAGTTGAATATGTAGTAAACAAAGCAAACAATTGATGTTGAATGAGCAAAAGAGTAGTAGTTACCGGTGTTGGCTTAATTACTCCACTAGCAGCAGATGTTAATAACACCTGGTTAAAGCTGAAAGAAGGTAAATCTGGCATAAAAGCAATCAGTACAGATAGGTTCAACTCTTCTGATCTTGCTTGCAGGGTTGCAGGACAGGTATCCTACAACGCTGAAAGCTGTTTTAATCCGCTAGATTATATTTCTGAAAAAGACCTAAAAAGAACAGATCGTTTTATTCACTACGGAATTGCAGCAGCTGTTCAGGCAGTAGAAGATTCACTAATTTTGGAAAATAAAAATATTAATAAAGAGCGAATAGGTGTAGCTATTGGTTCTGGTATAGGTGGTCTTCCATCAATTCAGGAAAATGTAATTACCATGCAGGAGAAGGGGCCTAGACGTGTTAGCCCATTTTTTGTTCCTGCAAGTCTAATAAATTTGATATCTGGTCATATTTCTATTAAATACGAATTTATAGGTCCAAATGACTCAGCGGTTACTGCATGTGCAACAGGTGCGCATGCGATTATAAACTCAGCAAGAGCTATAAAACTCGGTGAAGCTGACATTATGATTGCAGGCGGAGCAGAAAGTGCGTTATGCAGAGTTGGAATTGCAGGTTTTGCATCGATGAAGGCGCTATCAACTAAATTCAATGATAAGCCTGAAGAGGCCTCAAGGCCATGGGACGAAGAACGCGATGGATTTGTCATGGGCGAAGGGGCCGGTATATTAGTTCTGGAAGAATATGAACATGCAAAAAAAAGGGAAGCAAAAATATATGCAGAACTCACTGGATATGGACTCACAGGAGATGCGCACCACATTACAGCACCACATCCAGAAGGAAGAGGCGCACTTAAGGCAATGGAACTTGCTTTAAGGAGTGCACAAGTAAGCCCAAGTCAAATTGGGTATATCAATGCACATGGAACTTCAACAAAACTTGGGGATAAAGTTGAAGTAATAGCAATGAAGCAGTTATTCGGTGACTATGCCTATAAAATACCTGTTTCCTCGACTAAATCTTCTATAGGACATTTACTTGGTGCCGCAGGAAGTGTTGAAGCAATATTTAGTATCCTTGCATTAAACAATGGAATTGTTCCACCAACTTTAAACCTACACAAACCTTCAGAAGGGTGTGATTTAAATTTTGTACCACTTAAAGCTCAAGAGCATAAAATTCAATATGCGCTTTCTAATTCATTTGGTTTTGGTGGTACCAACGCGTCTCTCATCTTTGGAAAGGTGTAGTTAATTATGCTATTTTGAATCGACTACGAAAATGTCATTCGAGTAGCTGAAACTGGAATGGCTTTGTTGCATCGCTACCTATGAAAGGCTAACTATACAAGCAACTTATTGAAAATCTTATTTTTTTTGCAGTCAATCTGATCAAATTTAAGAATAGTAATTTATTGTTTGTATTAGTAAATTTAATTCTACTTAAAATAGCTAAAGCATTGAAATTCTTGAATTTTAGCTAGATTAGTGAATGGTAGTAAAATTTCTTTTACTCAAATTTAGATATTCACTGACCGTCCTTACTATAAATGCTAGAATAATAAGCTACTGATATTCTTCATCTTTTTTATCTTTAATCCGCCGTAGATAGCGATGCAACAAAGCCAACTGGAATCCAGTTAAATTGGTCAGCATAAAAGTAATGTTGAAATATAACATTTTGATGATGATGAAGAAATGGATCCCAGTGTCAGCTACTCGAATGACTGAAGAAGAAAAAGCAAAATTTTGCCTTTTACCGCTAACCTATTATACTTACTTGATAAGTTCTATCGCTTGATTAAATGCATAAAATATTAGTAAGAAGTAACCATAAGCCCTTGATTGGAAAAATCAAGATTAATGGTTCAAAGAATGCAGTCTTGCCAATAATGGCGGCAAGCTTGTTTAGTAATTCTTCAATAACTTTGCATAACGTACCTGATTTAATTGACGTGCATTTGATGTCTGAGCTGCTTAAGAGTCTTGGTGCAGAAGTAAATTTTATATGCAATAAAGACTATAAAGCAAATCATACTTTGGAAATTGACTGTAGCAATATCAATAACCATTTAATATCACATGAAATTGCAAGCAGACTGCGAGCATCTTTTTTAATGCTAGGTCCAATGCTCAGCAGATTTGGTAGAGTTTCAACAGTATTTCCTGGTGGATGTAATATTGGAAAACGTCCTGTTGACATTCATATCAAGGCACTTGAAGCAATGGGAGCTAAAATTGAAATTGATAGCTGTAATATAACTGCAACAACAAAGGGAAAATTGCAAGGCAAAGAAATAACATTTGAAAAAGTAAGTGTTGGCGCAACAGAAAACATAATCATGTCAGCAACACTTGCAGAAGGAGTAACAACAATAAACAATGCCGCAACGGAGCCGGAAGTTCTTGATTTAATAGAGTTTCTGAAGATTATGGGTGCCAATATTGAAGTTAATAATACAAAAATCACAATAGAAGGTGTTGAAGCATTAAATGGGTGTGAGCATAAAATAATACCAGATCGCATAGAGGCCGGTACTTATGCTTTGGCTGCTATCATTACCGACGGCGAGCTAAAGTTAGAAGGAGTAAGTTTGTCTGATATAGAATGTATTGCAAATGAATTGAAGACTATAGGAGCCAGAGTTGAGTTACATGATGATGGTATTATTATTTCTAGAAAAAATGGCTCTATTAAATCTGCTCACGTTGCAACAAATCCATATCCCAACTTTCCCAGTGATATGCAACCACAACTAATGTCTGCTATGTCAATTGCAGGTGGAATATCAATCATTGAAGAGAACGTTTTTGAAAGTAGATTTGCACATGCAAATGAGCTAAGAAAATTAGGTGCTAATATCAGCATCGAAAAAAATAAAGCTACTATAAGTGGAATAAAGAGCTTATCTGGAGCTAATCTGCATGCTAATGACTTAAGGTCAACAGCAGCTTTAATTCTCGCTTCTTTGGTAGCTAAAGGAGAAACTACAATAAATAACTCACATCATTTATGGAGAGGATATGAGGCAATGCACGAAAAACTCAATTCATGCGGGGCTGATATTTTCGTTTCATCTTGAGGATATATTATGAATGAGACAACTAAGCGAACTACAGTAAAAGAAATAGATGACATTCTATACGAAGAACATAAGGTATTAGATCATGGATTTGTTCGAGTAATTGATTATATGGGCTCTGATAGCGCCATAGTTCAAGCTGCTCGCGTTTCTTATGGAAAAGGAACGAAACAGATAAATCAAGATGAAGCGCTTATAAAGTATTTGATGAGGCATCATCATACAACTCCATTTGAAATGTGTGAAATTAAGTTTCACGTGAAACTTCCAATTTTTATTGCAAGACAGTGGATAAGACACAGAACTGCAAATGTGAATGAATATTCCGGAAGGTATTCGATACTTGATAATGAATTTTATATACCAGAACAGGTTGCAAAACAATCTGATAATAATAAACAAGGCAGCGGTGAAGCTTTTGACTCAAGTACTTCAAAAGAAATAATAGATTCTCTAATAAATGATTCTAATTTAGTATATTCTCATTATGAGAAATTTATTGAACAGGGCCTTGCAAGGGAAATTGCCCGAACTAATCTAACACTTAATTACTATACTCAGTTTTATTGGAAAATAGATTTACACAACCTTCTTCACTTTTTAAGGCTTAGAGCTGATCAGCACGCCCAATATGAAATTAGAGTCTATGCAGAAGTTATGTTGGACATAGTAAAGAAATGGGTCCCGCTGGCCTATAATGCTTTCATTGAATACTCCTTAAAATCAGCCTGTATTTCAAAAACTGGTCTTGAAATAATTCGCAAGCTAATAAAAGGAGAAAATGTTGCGAGAGAAGAAAGTGGCATTGGTAAAAGAGAATGGAATGAGCTGATGTCTATACTTGGTAAATAGCCAAAAAGATCGAGTTATGTCCTTTCACAGACTTGCAGGTGTGAGCAACAATTTATTCATACCTTTATCAACTGATATATCAATTATTTTTGAATTTGTTCTTTCTGTTGTTTCATAAAGTTTTTCAGCTTTCTTTGAAATCAGTGTTGCATTTCTAAGTCCAATATGAACTTCGCAATAATCTGCAAAATTTTCAACATACATATCATATGAATAATGGTTTACAGCAAGTTCCATTACCCTACAAACTTCCTCTAATGTAAAATTAGCAGCTCCTGTATCAGGACAAAAGCCAACCGCTCCTTTATTAGGGTCAAAAAATATGTATTTATCATTCTCTGCTTTATACACCAACATAGAATGCCCCTCATCCTCAATGACATCTTCTTCATTACAAGCATAGCAAAAATAACTAAATTCTAAGTAGCATCCTATCTTCACATCATTTAAGAAACGTTTGATTTGTTCTTGGTTAGTATAGACCCATACTTTTGTTGAAGATAGATCGTTACATAATTGCTTATATATTATCTCATCATAATAAAATGGATCTCCTTCTCGCTTTTCAATGCTCTGAATATCAAGAATAGGTAAGAATTGCGATAAAAACTGCATCATTAATAACTTTTTCGTTTGTTCTTTTTTTCCATCAATATAATTCATAAAATCTTGTTCAGATATAATATTATCAGACTCGAGAAATCCAACAAAATCTTGCCTATTCTCTAATTTTAGAAAAGTAACAAAGTAATTTAATGAGTGACATAACCCTCTTTCGAGAGAAAAACCTAAAATTTCTTCAAATCTATCTTTTAATTGTACAATTTTAGATATACTATCTGACATAAAAGTATTCAAATTAAATTGAATAGCTTTCTCACTTTCAAATAATTTATTATATTGTTCTTCAGCTGATAAATCCGGTGCTTTGTATACATATCTACCATTTTCTCTACGTATACCTTCTATATCTTTAATTATACCTTGTTCTACATTTTTACTGATAGAAATTTGGTGCTTTCCTTTATTGGCAAATTGATTTAAAAACTCCGCAATTTCCTGTTTTGAGAGTCTTGTTTCAACTTGTCCATCTTCTCTATCTTCAGTTTTATAAAACACTTTAACTCTAGGATGTTCCTTATCAGTATAGACTTTTAATACAATAGATTGAGCAATGCGATTAACATGTTTTGGCATATTGATTATTAAGATATTAACTATATATCTTAATAATAGTATAACCCACGCCACCTGTCAATTAATAAATTAATATTATTTATTATATAAAAAAGTAAATTACATAGTAGATTCCAGTGCTTGACACTGGAATCTAGGAATTTTGATTCTAAATTGGGTATTGGTCTAAAATTAAAATAAACGTTTGTGATGAGATTATATGAACACTGGATCCCAGACTGGGATGACAGGAGAAGGAAACGCCGGAATGGCAGGGGAAAGAAACACTGGGATGACAGTGAAAGATCTAATTCCTTATATCAATTAATTCTCATCCACCTTTTACATTACATAAACTCATCACTTTTATAGAACATCTCATTAAAATCATTCAAAATTCCAAAATCTTGATTTTTAATAAATAGATGCCCATCTGCAATATAGGACTCAGCAAGAGTAAATGGTTCATCATGATGCTGTGATGCTGGCCTAACAATTTCATTGTACAAAACCATTACTTGCTCATAATTGTATCCACTACCATCATGATATTTACCACGTATAGTGTCATAAAAATTTCTTACATCATCATACGTAACTTGCAGTTCTACCTTATATTTCCCTATTTCAACAGCCTCACCCACTTTGATTTTTAAAGGATGTTGTTTCACATTATCTATAACAATTGTTTCCTCTTGCTTCTCTTCATCTCCTCTTATCGATCTTTTACTCCTTTCTTCACTCGCAGGTTGATCTGCTGGCATTTGGTCTATATCGTTAGATTCTTCTTCTTGCATAGTAATTTTTTTGAGATAGCTAAGCATATCCTTTCCAGCTTTTTCCCAAGTTGCAGCTTCTTTTGAAAGCTCACGATAATAAGAATCATTACCGCCTTTGCTATCTATTACATCTCTTGCTAGTCCTTTCTCTTCTGCCCATAACTCAGCATGTTCAACAAGTGTCCTGCCATCTTTGCCTACAACGTCAACGTCAGCTTTGTTTTTTATTAGATATTCTATTGTATCTAACTTTCCATGCCTCACTGCATGAACTAAAGGTGTCCAACCATCATTATCCTGAGCATTAATATTCGCACCTTTTTCAACTAACTGCTCTATCATCTTCTTATTCCCAAGATCAACAGCAAGATGCAAAGGTGTTAAGCCGTAGCTATCCTGAATATCAATATCCGCATTATGCTCTATGAGATATTTAACTACTTCCATATTTTTCATGTACATGGCAAAATGTAGTGGAGATTTACCAGAGCTAATATCACGGGTATCAACATCTATACCACGATCTATTAAGTATTTAGCAATTTCCGTATGTTTTAGCTCAATTGCATAGTGCAGCAGTGTTTGAGCTGACGTGTTTTTGATACCAAGATCTGCGCCATGCTCAATTAAACTCTTAACTATTTCCGCATTCCCTAGCTTAATAGCAGCAAGTAACGGAAAAGTATAATAACTTTTACTATTAGGATCTGCGTTATGATCTAATAGATACTTCACTATTTCTGTATTACCTGAATAAATAGCACTGTATAATGGCGTTTTGGAATAAGCATCTTGAATATTAGGATTTGCACCACGATCTATTAAGTATTTAGCTATCTCTATATTTCCAGACTCAATGGCATAGTGTAAAGGTGTCTTATAATACACATATTTAGTATTAGTTTTCTGATAATAATTGTCATGAACATTAAGATTTGCTCCATGATCAATAAGATATTTTGCTACTTCCGTATTTCCTGACTGAATGGCATAATGTAGTGGCGTTTGTCCATTATGGTCTCTTGTATCAGTATATGAATTGTGTTTTAGTAGCATTGCTACTTTGCTTAAATCTCCCAATGAAGCAGCAAAATGTAAACTCGTCGCACCTGTTACCTTATTTATCTCGTTTACTTTTCCTATAGTGTTTTCTACATTATTGTCATCAATATTCACCTTTAAGAAAGGCTGTTTATTATACTTCATAACTTTTGTTGTAACAGCTTTTCCTTGTTCGTCTTCACTCACTTTTTTAGCAGGTTGCATAGAATCTTCTCTACTGACACTTTCTATCTTGGTTTTATCACCACTTACATTATGTACTGGGCTATAACCATATAGACCCTTGCCTGTACTTTGTTGGCTTGTTGAACTTTCAACACTGTTAGATTCAACAACATTATATTCCATATGTTGTTCACCACTCAGCTCAGCCTTAACCCATTGTTTAAATTCTTGATCATAACCTTTCAGCTCAGCCAAAAAATCCTCAAATAATTTATTACCTTGAGACCTATTTGCACCAGATTTAGAAAGGCTCTTGAGCAAATTATCAATCATATCTGGGTGTTTATCTTCAAGAAATTTGATCACTTGTTCAGCATCCGAATGATAATGTTCCCCTTTATTACTCCAAATATTATTGCGCAATATTTCATCTGGTTTGAGATCTTTATTTCTTATTGCAATCAAGGCCTCTTTATCTCCGTGGTCATTGACATGCCGACCATCTTCTAAACTTGCCATATAGTTAGCAACCCCTTCATGCATGGCCTTAGATAAGACATCACCTGTACCATAATAGGAATTAATGATAGTTAAGGCGTGCCCCAATTCGTGTTTTAAAGTTTTACACGAGTCATCAAATTGGTCTTGTAGATAAAAATAAACATGAACTTCTGAGCCACGCCCTTGAACTGTTAAGCCAGAAGCGCCTTTATAGTTAACGTTCAACTCCTTAAGATAATTTTCGTAGTCACTCTTTGTATTAAATACGAAAACATTAACTTTATTTGGTATGTTGTGCCAAGGCTGAGAATTATTAATGCCAAATGCTGAATCAAAATCTTTTATAGTACTCTCGATGGCATTTTTTACACTACTCAATTTGCTCTGAGTTAATTCCTCATCATCATATTTTATATTTATTTGAAGCTTGTGTTCGCCAAAAGTCATAACTTCACTATCTGGCACAAGATCTGCCACAATTTTATCGCCACTTTTTACATCCATCCACTGCTTAAATTCTTTTTCAACTTCTGAGTTATTCAAAAGATGTTTGAATTTTGATATCGCTTGTACTCTATCGAAGGACATTTCAGTAAGCAATTGCTTTATGAATTGAGGATGTTTTTCTTGTAGGAATGTCACTAAGCAATCTGATATTCTATAGTCGTTAGACATACTTGCTATTTTATATGGTGTATCATGCCCAGATTCATGCATTTTATTGTATGCTTCTTTTGTATAATGCATATCGCGAGTGCTTTCTTTTTTAGCTGCATCATAGCTCCACATGAAAAGCTTCATACCGGTACGTAAAACTTCAGGTACTGTATCCATATTACCGGTAGAGTACTCAAGAAATGCATCGCTCATTTTCTCCATTAAAATTTTAGATTTTGCGCAAAGTAAACCATTTACATCTCCAACAATAAAAGTCTTTGCTATCGTGCCGTCAGCTTCGTGTGCTCTTACTGTTCCACCACCCCATAATTCTCTATGGTCCTTACCACCTGAAAGTTCCTTGATGTGAGCTTTGTAATCATCGTAATTTTTCAGCACATAAAGCTGCAATTTTACTGGACCAGAATGAACGCTTTTTTGTGAATAGAAATTATCAGACCAGGCTCCGTAAGCATCTTTTACAGTTTGTTTTATATACTCAGGGGTATAACTAGCTAATCCCCCATATTTTACTTCTATTGTAAGCTGATCGTTTATTACTATACTTTCTTTATTTGGAAATAATTTTTTAATCAAAGTTTGTGATTTATCATATTCAGAATTTGTTTTAAATTTCATATTCACCTCTTAAAAATTTTCACTATAAATAAGTCTTGAGAAAAATGCGTTAACTGTAGATTCAGCCTTTACCTTGTTTTTGCATAACTGCTTAGATAGTTGATCATCGCGAAAAAGCAGATTCTTAGTATCGAGATATTTAGCATAGTTGCCAGCAGGTATTGAGTAGAAACCGCTTTCAAGTTCAAGATAAGAGCTGCTATTGAGAACAAAAAATAAATCGCTCTGGTCAAGCAGTATGTCATAACCAGAGCTCGTGCAATGTAAGTATTCATTGCCTTCATACTCTGCTATGTAGTACTTACTTGCATCAAGATCACCATCAAGCTGCAAAATTGCCGCTGAACATCCATTCCCAATACTATGGCCTTTTATTACTTTAAGTACTTTAATCTCATCATTTTCTATGAGTTCCCTTAACTTTTCATTCTTTTTATTTAATTCTTCCTCTGCTTTTCTTCTGTCTTCTTCTAATTTTGTTTCTTTTTCAACAAGCTCATTTTGTATTTGCAAAAACATATCTTGAACGGTTAAGCCATTTAGAAAGTAATCCAATACAATTGACACAAACGGCTGCAATTCACCATTATCTTCAAAGCTCTTTTCCTGCTTTTTGTCATATTGAGTGGGGTTATAGATTGCATACATAGGATAAAAGCCATAATTCACCTCGTCGAATGATAACTCTATCGAAAATCCGCTCTGATCAAGTGGAAGTTTAGTAGCTAAATATCTACCATTATTATCTCTGACATACAGCTCATTTATACCATAGTGCCCACTATATTTGTTGTAATAAATATAAAAATTCTCAGGATTAAGATTAAAGTAATCATCTAAATTGTTAGGTTTACCGAGCTTTTCACATAGAAAACTCTTGCTCTTATCTGTAAGTTTGATGCGTGTAGAGAAGTAACACCGATCTATTCGGTCACCTTTTTCTATTTCAAAGTCTAGGACTATTTTATCGCTAAACATACAGAATTTCCTCACATTTCTAATATTTATGATTATAAATTGTGTACTATGAAAAAAGCATTAAGGCTTCTCTATGTATCTAAAAACAGCGCTAACTTATGACAAAAACAGTTGACGTATTACTGCCACTTCCAATTGATCAGCTATTTTCATATGCAGTTGAGGAAGATACTGAAGTTTCAATTGGAGATTACGTAGTGGTGCCGTTTGGCAGAAAGCGTTTGATTGGAATAGTTTGGAAATATAGCGGCAAGAGTGATCGAGAATTAAAATGCATTGAACAAAAGATCGAGTTACCGAGTATCAGACCAAAACTGATCGAATTTGCAGAGTGGGTTGCGCAGTATAATGTAATACCTATCGGTATGCTTGCCAAAGTAATAATGGGAGGAGTATTAAAGGTAAATCAGATAGATAAGTTAGTTTTCACTAAGCAAAAGCAGGAAATAAGTGAAATAGATTGCCAATTAAGCCCTGAGCAGCAAGCAGCTCGCAATAAGATAATAAGTAATTTGAATGAGTATTCAGTGACTTTGCTTGACGGTGAAACCGGGTCTGGAAAAACGGAAGTTTATCTCTCTGTGATTGCACAGTTAATTAAGAATTATAGTATTTACGAACATTGTCTACCAAAAAGGTGTCACTCCATCCTATGGTGTCATTCCGGTACCCCCTTCTTTTGTCATCCCAGTGCCCCGACACTGGGATCCAGTAAAATTGATTGTAAACAGCACACTATACAACATTTTCAATCAAAAAACTGGATTCCAGTGTCAACTACTTGCATGACACCATTTGCTATGCAATTTACTTTCAAAAATAAACGTTATGTCATTCCAGCGTTCAATACACAACTAGACGAATGTTACAATATAAGAGTAATTTTTACCAAAAAGCCAGTGCCCCGACACTGGAACTTAATTTCAAATCAGTACACTAAGCAGTTGTACGATAAAGACTGGATTCCAGTGTCAAGCACTGGAATGACATCATCTACTACTAAAACTACCTGCAAATGTTCAAACACCAAAAGGTTACACACTGGAATAACACCAGAAGAGGGTAATGCACAAGTCCTTATCCTTCTGCCAGAAATTGTTCTAACTTCACAATTGGTAAATCGTGTTCACAGTCAGATATCTGGAAATATAGCTGAGTGGCATTCAGGACTTACTCCAAAAGCTCGCCGAAATAATTGGCTCAATATAGCAAATGGAAGTGCGCAGATCATTATTGGGGCAAGGTCATCACTTTTTTTGCCTTATAAGAACCTAAAATTGATCATCGTTGATGAAGAGCATGACTCATCCTTTAAACAGGAACAAGGAATTATATATAATGCTCGAGATATGGCAATTATCTTAGCCAAACTCGAAAATATTCCGATTATTTTATCATCCGCTACTCCGCTGCTTGAAACAATTTATCATGTTAAAAAAGGGAATTACAACCATGTAAAGCTAACCGAACGATTCGGTGGTGCAGAGTTGCCGCACATAAAAGTAGTGAATAATAAACAATGGATTTCAAATGAGCTTTTCGAAGGGATAAAACAAACCATAGAGAAAAAACAGCAAGTTATGCTCTTTCTAAACCGCAGGGGGTATGCGCAACTTGCAGTTTGTAAAAAATGTGGATATAAAATTTCCTGCTCAAATTGCACTGTATGGCTTACGTACCACAAGAAAAAGAACGTCCTTTTGTGTCACCATTGTTCTTACCAATCAAAACTTCCAGAAAAATGCTCGAATTGTCAAAGTGAGCAGTCATTATCCCTTTGTGGTATAGGAATTGAGAGGTTACTTGAAGAGATAGTAAAACTATTACCAAACGCAAAGACTGCGATTATTAGCAGCGACCAGAAGTCGCTTGGTAGCGTAATTGACTCAGTGCTCAAAGAAGAAGTGAATATTATAATCGGTACACAAGTGATTGCTAAAGGGCATAATTTCCCTAAGTTAACTTTGGTTGGAGTGATAAACGCAGATTTAGGCCTTGAAAATTCTGACCTCAGGGCAGCAGAAAAGACGTATCAATTATTGCATCAAGTTGCCGGTAGATCTGGGAGGTTCAACGAAAAAGGAACGGTAATAGTGCAAACTAATAATCCTGAAAGTTTGATAATAAAAGCATTGCAGCAGCAAAAAAGGGATTTGTTTTATGAAATTGAACTTGAGTCAAGACGCAAAGCTAAAATGCCACCATTTAGTAGATTAATAGCGCTTATAGTTTTCGGTAAGGATCAATTTGCAACGCAGAAAGCAGCAAGTGAGATAACAAGCTTTTTGCATGATCAATGTTCAGCTACTATTCCTTCTGCGTTGTCATTCCAGTGCGTGACTAGAAAAAAAGAACTCGAAATTTTTGGCCCATCACCAGCAGCAATAAATTTTTTAAACAATAAATATCGTTATAGAGTGTTACTAAAGATACATAGTAAACATAGTCTATTCATAAAGAAAAAGCTGAAACATTGGATTAAAAATTACAACTTGAATTCAAATATTGCAGTAACAATAGATGTTGACCCTGTGAGTTTTTTTTGATGTTATTTGAATTTATTTGACATTCACAGAATTAATTATATTAATTTTTTAATCAATGATTTGACTTTTATTAGAGTTTATTATATTATTGATATAACTAGAATAAGGAGATGGTATGAATACTTTACTTGAAATCGTCTGTAGGAAAGGGATAAGGCATAACGAAAAAATTACAGAATTGAAGGAATTCCTTAATAAAAATATCAAAATACCTATTGACAAGGAGTTATTTAAATCAGCTTTATCTATAGAGGATGCTGTAGATATAAGAAAAGATATGGTGTATCTTATTTTGCACTACTGTATTGAACACGATAGTGCAATATCTGAGAAAAAAGAGAAATTATCATTTCAAGACGTGATGAAGATTTTAGATGAAACTGTGAATAGGTTTATTACTCCTCAGTATTTCTATTTCTACAAATTGATAAATTTTCAAGATCAAAGTAGTAAAAATACATTATTACACCAAGCTGTTATAAGTAATAACACTGAGGCAATAGAAGCCCTTTTGAAACATGGCGCAAATTCTTTGATAAGGAATAAAGAAGACAAAATGCCATTAGATTTAGCTCAAGAAGAAAAAACAAGAGAAGCACTCATTAAATACATGCAAGACCAAGCTAAATCGAAAAAAGAAAGTGCTAGATGTAATAGTTTGATTGGCATTATACCTGGCGTTTTTCTTGGCATTGGACTCGGTGTTGGTAGTGCTTTAGTCCCTTCAATGACTATTATATTATGCACACTCGCAGTATCTGCTCTTGTTGCTGGAATAGCAGTTGGAGTGGCTATATATTTCCTAAGTCAAGACTATAAACAGGCTAAATCAATAGAAGAAGCTGTTAATCCTCAACTCTCTTCTGTCAAGTATGAAAAGACTGTAGATAATAAAGCAGTACTAGGATAACTGTGAGTTTTTTAACATTAGATTTCTTGCATAACTGGAATTCGAAAGTTCCAGCGCATTTTTCTTATTGGATCCCAGTGTCAAGCACTGGGATGACATCTTATTATGCAAGAAATCTATTCATTTAAAACTTATTTGAGAAAACGTAGCTATAAAAACCGCAGGTACCAGTTGGTTTTTATTAGCTAAATTAAAGGTCAAGTATCTGGAATTCTGAACATAAGATCCCCCTGTATAAAAAAGATTAGAAAAAATGCAGTGAACATACGACAGATATGCTCTGAAGAGGATACGCTACATTTTTTAATGAGTTTAATAAAAAAGTCTGCAGACGGAGATAGATTTTTGAGCTCAATAAATATCTCTAACTGTAATTGTAATCAGATTTAAAATATGCGGAAGTAATTTTTTAGCTATAAAATCTTCTAAAAAATTAACACAGAAGTTAGTTTCATAAGTATTTTTATCAAAAACTATTTTAAAAAAATTTAAATAGAGTTGAAAAATTTTAAAGATGAGATACCCTACCTGAAATGCAACTTCTGTAAAAAAAGAAATATGAAAGGTGAAATAAACACTGCAGCAAATTTTCAAGCAGAAGACCTTGAGTCTAAAAATGCTACAGATCTTGATTGTTTAGCTAACTCTCTAAATTCTTTGAATGCAAAGAGTGCTGAGATTAAAGATAAAAGGAACGATGTGCCTTTTTCCAGTAGAAAAAGCAACTCGCATGTTTTAGAACTTTTTTCTAGTGAAAATGTTGAGATTAACATTCCAGATGAAACACCTTGTGCTGCTCGGAGTGAATCAGGTATAGCTGTAATATTTAGAGGTATAGCTGGGTTGTTTAAAGGTAGGAATAGTATGGACGTAACCCTTTATCAATCTAAAGTGCAACGTAGCTCTGCAATTGATTACAGTACTACAGAAAGTATAGGGTTACGGCTACTAAATATCTGTAAAGGAGAAGAAGATATCTCTTTTGATCAAGAGATTAATTTTTTATATAAAGAGGGTTATTTGTATGATGTCTTATTGTTGCAAGACGAGGAGAATCATGACACACCTTTACATGTAGCTATAAAAAGAAATCGTACTTGTTTTGTAGAAAAACTTTTGTGTATTCTTAAGGAACCATACTGTTCAAGTGAGTTTTACAAACGCAAATATTTTGAACATAAGCAAGAGAATGAAAAGCCGCTTTTCAAAGTTATTAATACTAATAACAAGGATGGAAAAGATGCAATTACTCTGGCTATTGAAAGCAATAATTCAGAATGCATTTCAGCTCTTTTTAACTACTTAACTCGTGAAAATATTAACAGAAGAAAAGATGTTGAAAATGAGTACACACCTCTACACGAAGCTATGCTTCTTAACAAAAATGAAGCAATCAAAGAGCTTCTCAAATCAAAGGATATAGATACTGAACTCATAGATAAGGAATCTTACAAAGCATATAATTATGCTAATAACAAAGAGGCCATAGAATTGTTTATTCAGCACTATAGTAGTAAAATTAGTGAGTTGCGTATAAAATTAGAAGATAATAATAAAAAACTAGCACGAATTAAGTGCGTCCTAAACAAAACAAAACTTACTTGTGTATGCTTAGCAGCCTTCGGCTCTTGTTTTAGAATGTATAGAAATTCCCATGACATAATAAATGAAGAAGTGAGTGAAGATATGTTATATTATTCTCTTGCATTGCTTGCCAACACTACAGGTCTAATATTATTTTTTAATTATTTGATCGATACAATACTTTCCAAGTATGAAGAAAAAAATTCTAGTTTGAATAAAGAGTCAGACAGTTATGTAGAAGAAAGAAATATGTTGAAAAATAAATTACGTCATTTTCAAAAAAGAAGTACCGTAGTAACTACGCAAATGTGTGAGATAATTTCAGTTATACCTGAATCAGAGTTAGGTTACAGTAGATTGTGATTACATTAATTTTTTCAAGACAGTTCTAAAAAAAGTGGGAAATCTTTTTCATAGCCAATCAAACTAAGCTTTCTTTACGAAAGGTTTGATGTTATCATTTTATAAACTATATCCTGAATTTGTTAAATGAACATTAATATAAAGAATTTAGTTCATGCTTTTTCTAAATTGCCAAGTTTAGGTCCATCATCATCACGAAGATTAGTTATACATTTGCTCCAGAACAAAGAGAGAGTCATGCTACCGCTTGCATCTTTGATTAGAGAGCTAGCGGATCTTATAATAGAGTGCAAAATTTGTGGAAACCTAGATACTAAATCGCCGTGTTCTATTTGTACTAACCCAAAGCGTGACACCAAGTTAATGTGTGTAGTAGAAGAATTGGGTGATCTATGGGCATTTGAAAAAGGGAATATATATTCAGGTATGTATCATGTTTTGGGTGGAAGGCTATCAGCAATAAATGGCATAGGTCCAAAAGAACTGAATCTTGATAACATTCCCAAAAGAGTTACAGAATTTAAAATTGAAGAGGTCATTATTGCAATCAATCCGACATTAGAAGGCCAAGTTACTGCGCAATATATAATTGAATTGCTAAAGAATTCGAATGTAAAAATATCGCGCCTTGCTTGTGGTATACCGATAGGTGGAGAAATTGACTACCTAGATGAAGGGACTCTGAAGATAGCGCTTACTTCAAGACAGGATATTAAATAATATTCCATTTCTTCTGAGCAACATACTTTAAAAATACTGTAACATACTTCAGCCTAGAAACTTGCTTGCTAATTGAAAATATTATACATTTAAATATGGTATTTAAAAATGAGGGGTTATGTTAACTTTTGTACTAGATGGAGTACGTGATACTTATAGTTGGTTAATCAAAAAATCAAGATCAATCGCTCTTGATTTCATTGCGCTATTTAACAAAGAATACGCAGATAGTAAACGAATTGGATACATATTAAAGGATATAAAGATTGACTTAGGACTACAAGTGCCTAATTTAGAAGTGAAAAAATTAAAAGAGTTTGATTTTAAATCAAATGATCTACTCTTAACAAAAAGCGATATTAATTTTCACAATACAGATTTATTAAAGGATATTATTATTAAACCTGATTTCAGCAAAATAATAAGAGAATTAAATCAAGACGAATATGCTCGATATAAGGATCCTGATTTCAGCAAAATAATAAGAGAATTAAATCAAGACGAATATGCTCGATATGAGGATATTATTATTAAGCCTTATTTCAATTTCAGCGAAATAACAAGAAAATTCAATCTAGACGAATACGAATATGCTCGATATAAGGATATTATTATTAAACCTAATTTCAGCAAAATAATAAGAAAATTAAATCAAGACGAATATGTTCGATATATTGATAACCTAAGCTTTATATTTCCATTAATGCTGGTGTATAAAAACTTTGTGCATAGTGACTGGGTATCTGATAAGTATGGTAATTCTGCACTAATAGAATTAATAAAAACTTGTGATAGTAGGAAAATCATGGAGGAAAAAATAGACTTATGGAAGGAAAAAGGAAAGTTAACAATAGATATCAGTTTGGATGCAGGAAGCTTAGCTTATATAAACGGGATGTTTCCTTTAATACAAAAAGCTATTAAAAACAGGAGTTTTATAATTCAAAACTATTCTGGACTCTATGAAAGTGGAATTGAGCAACTAGTAACTGAATTCAAAGATTGTAAAAGTTTAAAGGAAACACAGGAAGTAATAGACGATCTTACACAAAATTACGTGCAATACATGGAAAGATGCATAGAAGAAAAAACAGGAATAAAAACTATCACATATGATCCATGTGGTGTGCTTGATCCTGTAAGTAGCTTGAAAAACATTTCTATTAATGTGTTAGAAAAACATGGATTACTAAGCAAATGATTGTCTGGACCCTTAACTTATAAGATACTATAGTAAAATATAGCATAAGGATCTTATGTGCTTTAAAAAACTTATATCATTAGTAAGATTCAGAAAAAAAGAAGACGAGCAATTACCTAAGGTAATAACTTGGGAGAATGATTGCTTAGGCTATAAACAAGTTGCAAGTAAATTTAGTTCTATAATCAAGACAATTGGTAAGTCTTTTTCTATTGTATCCTTAGAAGGATATGATAAATGGGGTAAGACGTTTTTTTTGAAAGAATGGGTAAAGGATCTAGAGCAGCAAAATGAAATTGCAGCTTATTACAGCGCATGGGATATTAGTGCGCTAGATCAACCATTGCCTTCTTTTTTGCATTTCCTGTTTGAGGATCTATTCGCATCATACAAAGTAAAAAGGAGTGTTATACAGCAGTTCAAAAACATAAACCAAGAACTATTTTCTCTCAATACATTAGGAAAGCTGATCAGTAAATCTCCACTTGCTATGCTTTCAGTATTTCTCGATGCTGCAAAAGAGGCTGATAAGAAAGACATTGGTTTTGTCTTGGGTGAGTTAAATCTTCTCCAAAGGAGAAAAGAGAACATTAGAGATTTTAAAATACAACTAGCAGATGTGGTTAATAAAATCAGGAAAGACAAAAACATTTATATAATGGTGGATGATCTTGATATATGTCGCCCTAAATTCATTGTCGATTTTTTAGAATCCATAAAGTACATGCTTGATGTTGAGGGACTGGTTTTCATTATCTCTGTTAGCCAAGATAAGAGTAATGTGCAAAGAGCAATTAGCACAATACTTGGACCAAATTTTAGCCTAAAATCTTTTACTGATCTCTCTTTGCATTTGCCAAAACAGCCAACAGAGCAGTTTATAAGAAAACTGTTTGAAAGTTCTGAATTACCGAAAAAATCAAAGAGCTTAATTATAGATAGCTTTATATTTTATGCAGAAAGCTTCTCATTATCACTGCAGGCAATACAATACTGTATAAGAAGAATAAAGCTATGTTTTTTGAACCATGCAAAAGAAGAATTACTTGATCCGAATTTATTTACATTTTTAGTAATACTACAGTCAGTAAACACTGATTTGTACGAGGAATTATATTCATCACCTCAGAAAGTACTGGAGAAGATTGAGAGTGATTTAATGCCAAATGGTCAAGAAGAATGGAAAAAGCTTAAAATCTCTCTTGAGACTACTTTTAAAAAAAAAGAATCAAAGACTAACAAATCTTTGAAGCAAATAAGAGATATTATATTCTAGCACTTTCTTCTTAATTTGCATGACACAATGGTTGTACTTATTCCAGTTTAGCATTGGAACCATAAGTTGGCCCACATAAATTTTAGCATGTGTGACCTTGAAAGATCGCAGTGCAATACTTAAATTATTAGAGTAGTAGGCTAATAATGGAGCTCAAAATGCACAACATACAAGAAACTGAAAGTTTAAAATTTGACGCTGAAGTAGGCAAAGTACTAAATATAGTAATTCATTCACTTTATACTAATAAGGATATTTTCTTGCGTGAGTTAATATCAAATGCATCAGATGCATGTGATAAATTGCGCTATGAATCACAATTAAATGCTGATTTATTAGATTCAAGTGATGAGTTGAAGATTACTATTAGCTCCAGTAAAGATAAGAATGAGCTGTATATAACCGATAATGGAATTGGAATGAACAGACAGGATTTAATAGATAATCTTGGCACGATTGCAAGTTCTGGTACGCAAAAATTCTTGGATGCAATTAAGAATAATAAAGATTCGAGCCAAGCTGTAGAGCTGATTGGAAAGTTTGGTGTTGGTTTTTATTCAAGCTTCATGGTTGCTTCAGAAGTTATAGTAGAATCAAGGAAAGCCGGAGAAGAAGAGTCTTGGGTGTGGAAATCTAAAGGAGATGGAAAGTATTCAATCAGCAAATTAGATGGTCAAATCTCTCGTGGCACAAAAATTACGCTCATCATGCGTCCTGAAGAAAGCGAATTTTTAGACAAATTCCGTATTGAAAACATCGTTACTACTTACTCTGACCACATAAATTTTCCCGTTGAGTTTGTAAATGAAGAAGGAAAAAGTGAAAAATTAAATAGCAAAGCTGCAATTTGGACTAAGCCAAAAAATGACGTTACTCCAGAAGAGCACAACGACTTCTTCCGTGGTGTTGCACATGTGGGCGGTGAGCCTTGGATGATATTTCATAATAAAAATGAAGGTGCAATAGAGTATACGAACTTGCTTTATGTTCCTTCTATCAAGCCTTTTGATTTATTTCATCCAGATAGACGCTGCTCTGTAAAATTGTATGTAAATAAAGTGTTTATCACTGAAGATAATGTGCAGATTATACCGCAGTACTTGCGTTTTTTGAAAGGTGTGGTTGATTCACCGGATTTGCCTCTCAATATCAGCAGAGAAACACTGCAAAATAATCGTGTAGTTGAGCAGATTAGGAAATCTTTAACTAAGCGCATAATATCAGAGCTCGGCAAAAAAGCAAAAGAGAATTTAGAGGAATATACAAAATTCTGGGGCAATTTTGGTGCGGTGTTAAAAGAAGGTCTTTGCGAAGCTATGCCAACTGATGAAAGAGAAGCATTGCTTTCCATTTGCAGATTTCATAGCACCAGTGATGGTAAGCTAGTTAGCATTGATGATTATATAAGCAGAATGAAGCCTGAACAGGAACATATCTACTATCTCACAGGTAATAGTCTCGATTCAGTAAAAAACAGTCCACAACTTGAAGGATTCGTCAGCAAAGGATTGGAAGTGCTTCTATTTGTTGATCCAGTTGATGATTTCTGGACTAGCGTGATTCATGAATATAAAGATCAAAAATTTAAGTCTGTGACCCGCGCTGATGTTGATTTAGAAAAATTTTCTTCAGAAGAAGGCAAGAAAGATGAAGAAAATAAATCAGATGAAAACAAAAGCGAAGAAAACGCGGATTCTATACTCGAATACTTCACCAAGGTTCTTGGAAGCTTAGTAAAAAGTGTAAAGATCTCTAAGAAATTAACCGATAGTCCTGTGTGTCTAGCAGTTGATGAAGGAACTATGGACCTCCGTATGGAGCGTTTTTTACGTGAACAGAAGCAGCTAAATTACCGCACGCCAAAAGTACTTGAAATTAACATTAAGCATCCTTTGATAAGAAACATAATGGAATCTCACGCTAAAAATGGTGAAAATCCAACACTTGGAGATATGATTTACTTATTGTTCTATCAAGCTTGTATAGTGGAAGGTGAAGAGATGGAAGACGTAAGTCTATTTGCTAAAAGGCTCAATAACTTGCTTGGCAAAATTTCTATTTAATGCTATACTTAGTTTAGCTAATAATTAGGGGGTAAAACATGGGGTGGAATTTACTTGGTGGGCTCATGCCGCCAGCAGTAGATACTGCAGAAGAAAGGGAGCGTCGCCATTCCAGAGATTCAGGTGCTGAAGAAGAATTTGAAGTTTTAGAACAAGAAGAAATTAAGGAGCATCGTCATTCTGGAGATTCAGGCAATTGTTCAGAGGTTGAGGAAGGACAAAATACTAACAGAGCAATTGAATTGGAATTTCAGCTAACACAATCTTTGCTAAGTCAAGTAAAGGCAGGTGAGAATAATAGGAATGCAAATTCTGGCAAGCAAGCACAACTTGATTTGGAAAGAATGGATTTTGTAATTAATGGGCAAACAATAAGCAAAGCGTATGTTCACGAGTTATATTGCCAGCACAATCACTTAATTTCGAGTGAAAATGCAAATTACCGCCTGTTTGCTAAGCAAGTTTTCACAGAAATGTTTAAATATGCTAAGGCAGAAACTCCAAATGACAATATATTAGAAGAGTTAATTACTAATTGCAATCAGGCTGGGTATGATGGCTCTTTGTTAATGCAGCTCTCTCCTATATTCTCTAAGCATAAACTAAGCTTGCCTCATGCCAACGATAGAAAGATAAGTATTGTATATAATAGCCAAGGTTCTCTCAATATTCAGTATTGTCCAAGTATGCCTGTTAGAGAACTTGATACAAATAAGGAAATATGCAGGGTTGATGCTATTTTAGAGTTCACCCTTAAGTTTCGAGATAGTAAGGTAGAGTATGAAAACGGCAAAGTAACACTTGCTATTCCTGAACAATTAGAGAATTACAAAGTTGATGGCAAAAGTTTGTTAGATGAAATAAATAGGCATTTCGAAGATGAGGATAATAGAATTACAGAGACTCTTGAGAAAAATATGAATGAAGGACCTAAGTCATTTGCTGCTGAAGACTTGTCTATTACTGAGAGTTCATCTGATAGTAGTGAAGTAGCAAACAAAGTAGTTACTGATCCAGGCATTTTAGGTAATGTTGCGAATGTATTGGTAGGTGTTGCAGAAGTTACAGCAGTTGTAGCAACAGAGTTATTTTGGCCTCAAGATCAGGTTAATATAGAACCAAGGCATAATGAAGAAGAATTTACCATTACCCCTAAAAATTTAACCTTTGATGGATTAATAGACGTTATAAATAAAGCAAAAAATTATGGTGATTATGCAGATTTAGATAAAACTATAAATAATATAGAGGAAAGCGATAGATTTATTACTGATTTAAATTGTGGTAATTTGAAGGATTTTTGCTCTCAACAGCTTAATTTGACTGATCATATGCACAATGTGCTGTTGAATAATAGCTATGATGAAACAAATGGTTATTATAATTATTCAGTAAAAGAGCTTTCACTACTAGCCATTGCAGCTGATGACACACTTGTGGAAAGGTATGCAGAAACGCATAAAAGTATATTATTTACGCAAGATGAAGGTCTCGATAGGCTACTTATTGGTGTTGGTGGACAGCGCTATACTAAGCTTTTATTAGAAGATTTGGAAAAAAATCGAAGTACTATTCTACCTTGGCATAGCATATGTGAAAAACTTCGAAGGGCGTTGTCTATTCGTAATCAAGAATGCGTGAAAGCGGTATTAGATAAATTTAAAGATACTGAAGCCAGGTCTAGAGTTTCTGATATGTCAGAAAAATTTTTGCACTATGCTATACAACAAGATTTTATAGATGTAGCAAAGACTATTATTAATCATAAAATTGCTGATATTAATAGTATAGACAATTCAGGGCATGCACCTTTGCATTGGGCTGTGGCACGTAATAATTTAGAATTAATGGGCTTGCTTATTGGAAATGGCGCTGAGATTGATATTCAAGATGAGAGGCATGGCAGAACAGCTTTACATTGGGCTGCTTACCATGATAAATTTGAAATAGTAAAATTACTTGTAAACAAGGGAGCTGATTGGAACATTCAAGATAGAGATGGCAAAACAGCTTTAGATCTGGTAGGAACGAAAAGTTTATATTTGGTAAGGGAAGAAAACAGGGAAAAATCTTCTAGTGAATCAAAAATCACAAAATTTCTTGAAGGTTTAGATGATAAAACACCTTTGCATTTAAATATTAAAAAAGATCCAGAATCCAAAAATATTGATAATCAACAGCCGCAAAGAAACATTGTTGATAAAGTAGAGAATATTATGAATAATGAAGAGGCTTCAATAGAAGAAGCTATAGGTAATAATTGTGAGGAGGGTAAAATGCCTGGAAATGAAAAAATTATAGGAGAAAAATTGTCTAATGCTGTCGATAGAATCAATCTTACTCGTTTGATACATTTATTAAAGAAATTAGAAGTCAGCACATATGAACCTACTGTACAGAAGCTCTTGGACCAAGCAAATGACAAAATTACAAATTTGGAAGAGGGTGAGCAAAAAGAGGCTCTTGAACAAATAATACTATTTCTTGAAAATGAGCTCAAGCACACTGCTGCTACATTACCAGTAGACAACAATGTAGAAGCTGCTGCAAGTAGCCAAGAAGCTCCTTTGGTAGAGTCTAAAGAAAGCTCACCATCACTGAGTTCTGAGGAGGATGATTTTTCTAAACTTGAAGGTAATAAAAGTGATTGCTCTGCCGGAACTTCCTCAGACTCTAATAGTAATTCTCCATTTGAAAAAATTAGTGAAGAAGGTCATGAAACAAGAATATCTGTAATTGACACAGTGGAAGCTGAAGCAACAGCTAATGGTACTGTTTCTAGTAATTCTGTTCCTTGTACTTTAAGAGTAGAATTAACAAGTGATGATGAAGATGAATTTCTTTCGATTGAAATTGAAGATGTTAATAATGATATTAACGTTAATCAACCTACTGAGCATGTAGAACAAGTTGCTAACGGAAATGGACAGCCAAAAACAGAATTGCCAAGAATTAATGAGCAAAGCAGCAAAAGTGGCCTCAAAAAAAATCCACAAAATACAAAGAAGTATGTTGTAGCTGCTTCTGCGCTTGCAATAGCCGGTATTGTTTCAGGGGTGGCTGTTGCAGTTTACTTGGAAATGTTAGCGGTAGGAATAGCAGTTGCAGCTTGTTGTCTTATTGCAGCTACAGTTACATACTGCTGTAGACCTAAAAGCTTAATTGAGAATGGTGAGCCTGCAGAGATTGTGTTCAAGGAAAGGTCTGTATACTAAATATAGTAGTCTATTATTTAATAATTTATTATAATTATATTGATTATTAATAGATAAAAACTTGGTAGACTACGAAGAGATGCTTGCTAAGTTGACAAAATTGCCATTTAATGCTACACTTAGCTTAGCTACTAATTAGTGAGGAAAAACATGTTAGGTTCAGATTTTGTATCACAGGAATCAAACAAAATTTTAAAGAAATCAGATTCTAGGGATTCGGGAACTGAAGAAGGGTTTGAAATTTTAGAACGAGAGGAAAAAGAGCGCCGTCGTTCTGAGGATTCAGGTAATGAAAGTCAAGAGGAATCTGGCGTTAATAATTCTGATACTAAATCTAGTGCAGTAACTACGTTAGAATTTCAGCTAACACAATCTCTGCTGGGTCAAGTAAAGGCAGATGAGAATAATGAAGATGTAAAGTCTGGTAACACAGCTTATCAAGACCTATATAGAACGGATTTTTTTGTAATCAATGATCGCACTATAGATAATAGTTTCATTAAAGGGTTATATGATAAATATAATGAGGGAGATGATAAACGTCTGTTTGCAAAGTATGTTTTTACGGAAATTTTTAAACATGCTAAAGCAGAGGTTCCAAATGACTATATACTGGAAGAGTTAATTACTAGTTGCAATCAAGCTGGGTATGATGGCTCTTTGTTAATGCAGCTCTCTCCTATATTCTCTAAGCATAAACTAATCTTGCCTCATGCCAATGATAGAAAGATAAGTATTGTATATAATAGCCAAGGTTCTCTCAATGTTCAGTATTGTCCAAGTATGCCTGTCAGGAAACTTGATACAAATAGGGAAATATGCAGGGTTGATGCTATTTTAGAGTTCACACTTAAATTTCATAATGGTGAAGTAGAGTATGAAAATGGTAAAGTAACACTTATCATTTCTGAGGAATTAAAAGCTGGTAGGGAAAGTTTACTAGACGATATTAATGAACGTTTCACAGATTATGATAATGATGGATTTATTCATTTACACGTTGCAGCACAAAAAGGTAATGTTGAGCTTGGCAGGCATTTACTAGAATGTGGTGCAAATATTGAGATTAAATCAAAAACAAAAGTAGGTGGTGACACTGCACTTCATTTAGCTGCCAAGAGTGGTCATAAAGATTTTGTGAAGCTTTTACTTGATAATGACGCAAATGTTAATTCAGTAAGCAGTACAGGCAGCAGAGTAACTCCTTTACATGAAGCAGCATATAGTGGACATTCAGATGTTGCAGAATTGCTAATAGAGCGTGGCGCAACAGTTGATGCTAAAGAACGATATAATCTTACTCCTTTGATGTATGCTTCTGCAGAAGGTAATTCGGCAATGGTGGAATTACTTTTAAAAAAAAAGGCAGATCTTTATTTACAACATCATAATGGTGAAACTGCATTGCACTTAGCTGCTGATAATGGTCATTCTGATGTAGTTGCCATTTTGATAGGTGCAGCAAAAGATAAAAAAAAGTATGTTAATACACAAAGTAGGGATATTGGTACTGCGCTACATGTTATAGCTTATAATCGAAAAATAAATGAAGGGCATAAAAAATCTGCAAAATTGCTAATAGACAATGGTACAAGCCCGTATTTAGAAAACGATCCAATTATTAATAAACCATCAGATACTCTTTTGAAAGGAAGCTCTTTAGATATGGCAAAAAAGCGAGGAAATAAGGGATTTTTGGAATTTATGTCATCTTTAGGCTATTCAGCAACCGTACCAAGCAATTCAAAGAATGATCCACAAAACACAAAAAAGTATGTCGTAGCTGCTTCTGCGCTTGCAATAACTGTTATTGCCTTAGGAGCAGCTGTTGCAGTTTACTTGGAAATGTTAGCAATAGGAATAGCAGTTGCAGTTTGTTGTCTTATTGCAGCTACAATTACGTACTGCTATAGGCCTAAAAGCTTAGTTGAGGATAATCAGGTCACAAAGGTTATGCAGACAGAAGAATGTCAGTCTAAGTAATAAATATAGTAGTCTATCATTTAATAATTTATTATAATTATATTGATTGTTAATAGATAAAAACTTGGTAGACTACGAAAAAATATTCTTAAATAAAATCAAAGATATAAAAGAAGAAGGGCGCTATCGTGAATTTACGCATTTTGCGTCATTACCTGGCAAACTTCCCTATATTATGGATTATGAAAGAAATAGAGAGGTTATTGTCTGGTGCAGTAATAATTATCTGGGAATGTCACAAAACGATAGTGTCATTGCTGCTATTCAAAATTCATCTGTTGGTGCTGGAGGAACAAGAAATATATCAGGTACAACAAAGGAAGTTGTTGAGCTCGAGAAATCTTTGGCTGACTTGCATCAAAAAGAAGCTGCTTTAACTTTTGCTTGTGGCTATCTTGCCAACCAAACTACACTTAGTACTTTATCGTCTGTTATTCCGGGCGTGGTAATTTTTTCAGATGAGAAAAACCATTCTTCAATGATAGAAGGTATAAAATCAGGAAAAAGACCGAAGCACATATTTAGGCATAATGATGTTGATCACTTAGAGCAGTTGCTAAAGTCTATAGATATAAAAACGCCGAAAATAATAGCACTTGAATCTGTATACTCAATGGATGGTGATGTAGCACCGCTTGAAGCGATATGTGATCTAGCAGATCAGTATAATGCAATTACCTATTTGGATGAGGTACACGCAGTTGGCATGTATGGACCGCGCGGTGGCGGAATTGCAGAAAGAGAAGGTTTGATGGATAGAATAACTGTTATTCAGGGTACATTATCAAAGGCTTTTGGAGTGATGGGTGGATATATAGCGTCTTCAAAGAGCTTGGTGGATGTAATAAGAAGTTCAGCCCCAGGATTTATTTTTACTACTGCTATGTCGCCCGTTTTAGCAGCAGCAGCAAAGGCAAGCGTTGAGCATCTAAAATCAAGCAACATTGAAAGAGAAAAGCAGAAGCAGGTGGTTGAGAAAGTAAAAGACTCACTGAGAAATGCAGGAGTGAATTTTATGCAAACAGAAACTCATATAATTCCAATCATAATTGGCGATCCTGAGTTGTCCAAAAAAGCATCAAAATTGTTATTTGATGAGTATGGAATATATGTACAACATATAAATTACCCAACAGTTTCAAAGGGGACTGAGCGCTTCCGTATTACTCCTACGCCTTACCATACAAATGAAATGATAGAGCATTTAACAAAATCTCTTGTAAAAGTTTTTGAGAAATTATCTGTTTGTGTCTGTTGTTGAGTTTAAAGTTGCCAAGAATAAGGTATCTATTTAAAAGCATGGTTAATGTACAAAATCAGTGCTTTATTTCTTGTCATGAAAGTAGCTAACACTGGGATCCAACTAAGTTACTTTACAACATTTTTTGTGCAAAAGGACTAGATGCCATTGTCACACACTGACTATTTGTTCCTATAGTTGTCTTTTCTCGTCTATCTTATTTTGCTACCCTGCTGCAATGAGGGGTAGGTAAGACCATTTATTATTTTCACTACGTGACTTTTGCTCTTTTGAATGAACTTTAGTTTATATCTCCAGCAATGACAAGCGCGTTATCTTCCCTTAATCTCCCACCGCTTTCTTGCAGAAAAAGCCTACCGAGTGAAGTTTTATATTTATTAATTCCAGAGTAAATTATTCCATTGTATCTTCCGGCAGCAAGATATGCAAAACCTAGTACCGTTGAGCCAAGGGAGCGTAGATTATTATTGTCAAGTGGTAATTTATTTAACAAATTACCACTTATGTCTATTATTCCCCCTTCACGAGCTTTCATCCGCATTTTTACATGGCGAGATTTGAAATCTTCAAGAAAAGCTCCTTTCTTTTCCTCTGCCCAGAAAGTTTCTCTAAGGGCTGGAGCATCAATCACAGCTGCTACAACTCTGTTTTTATGAATGAGACAAACTGATACTGCAAAATAAACCATACAACTAAAAAGGTTTTCCTTGCCTTCTATAGGCATAATAAACCAAGTATAACCGCCGTCTTTTAGATCTTGGCCCACATCGTCTTCAAAAATAAAGTCATAGTTCTGGTTGTAGTTTTTCAAGCAATCGTATATAAGTTGCTTGGATTTTGAATAAGTTTTATTGATAAAGTCTGCTGACTTAACGCTTGAAATTTGCAATTCATTAAAATCACGTATAAGCTGCTTGGAGGCACTGCGTACAGAATCAAGCATCACATTGATTCGTGGTGATGAAATTGCCATTTACTCTTTTACTCTTTCGTAATAGCTGTTATCAGGAGTATGTAATACAATTTTATCCCCTTCTTTTATAAATTGAGGCACGTTAACACGTATTCCGTTTTCCAAAATTGCAGGCTTATAAGAAGCAGTAACAGTCTGACCTTTGATAACAGACTCTGTCTCTTTTACAGTTAGTGTAACGTGATCAGGCACATGTGCAGAAATTATTTTATCTTGATAAGTTACTACTTTAATTTTCATATTATCTTGCAAATAAGCCTTCTTTTCCCCTAATAAGTCTAAATTTATAACAATCTGCTCGTAACTACTTGGATGCATAAGATTTACGATATTCCCTTCAGTAAAGAGATAAACATATTCCTCTTCATCTAAAATTGCCCTTCTGATTGTTGCATCAGAGCGAAACCTCTCATAGTACTTTGCTCCTGTTTGGATATTTTTCATTTCAGCTTGTATATATGCACCACCCTTACCAGGTTGAGTATGCATAATACTTATAACCGAAAATAAACCACCGTTATGTTCTAGTACCTGACCTGGCCTGATATCATTAGCCCTTTCTGCCATAATTACACTTTTAATTTAGTCTGATGATTATAAATAACTTTATACAAATATCAAAATTTTTATTGGCCAATGAATTCTGGCATGTTGATTACTATATATCTTTCCTTCATGTTGATGTATGGAAATATTTCTTTAGTGAAAGATAGCATAATGTTTTTTTTTGTGCTGATAACCAAAATTTCTAATATATCCCCTGAGCCAAAATTATGTACAGACTTCACATAGCCATATAATTCATTACTTTCTAATCTTACTTCCATATTCACAAGATCATTTTGGTAAAATTCATCCTCATCATTTAATTGTGGTAGCTTATTTCTCTCTATATATAACTTTTTATTTCTTAAAAGTTCTGCTTCATTACGGGAGTTCACACCGCTAATTGTTGCTATTACTAAATTATTACTGACAACAGACACCAAGCTTATTTTATAATTTTCACTTCCGCTTATTAGTTCACCATATAGGAAAATATTTTCGGGCTTTTCAGTAAAGGTTTTTATCTTAACAGCTCCTTTGATTCCATGGGGAGAAGTAATTATTCCGAGGCATATATTCATATTAATATGATAGTTGAAATCAGCTTTTTGTCTATAGAATTGACAATTTACTGAATTAACATACAATTAATATTGTGATAATTATAGTGGATAATGTGTGAGTTCTATCAGCAATCAAGAAAAGCAAAGTATTATAAGTGGCTTAGAAGAAATCAACTGTAAGTTGCAAGGTGAATCTATAAAACTTGATGATACAAAGGAATCTATAATAGTAGCACGTCGTAAACCTGTTGTTGAAGAGGCATTAGAACATTTACGCAACCCTTCTACTACTAACTGTAATGTTCTGATCGATGCAGAAACTGGGTTTGGCAAGACTTACGATATTGGAATGTGGAGCCATGTACTAGCCCAAGCAGGGTTTCATCATCTGGTTGCAGTACCAAACAGTGATCTAGTAAACCAAGCTAAAAAAATGATGAGTAGTGCATTTACTGTAAACATTAGGACACCCAAAACTGCTGAGGAAATTAAAAATGCACTGCAGGCAACTAAACCTACAACAATTATAGTGACACATGACCTGTTATTACAGCAAGAAAATGATCGTAAATTTAAAGACCAAAATACCAAGTTGTGGATTAGTGTTGATGAAGCAGACAGTATTAACAAGCAGCAGGATTTTGAGAACATGTGCAAGCTTGATGAGAAATATCCTACGACTTACCTCACTGCAACACCAAAGAGAAGGATTTTAAATAGATGCGGAAAAGTTATCAGCCCGACAAGATTGAGTAGACGTTGTATTGCAAACGCCATCGAAACAGCAAGTGTTATTGCAAAAACCAATAGGAGAACAAATTTCACTCTAGCATTTGTAGTGAATATTGCTGTTACTATAATACCTATGATTACATTATTTCCTGTTATAAATAGTAATGTTGCTGCTGTAATTGGTCTAACTTCAGATTATTGGCTGTATTCTGCTTTGATTGGAAACTTATATTATACAATTTCTATGTTTATATTTGGTATAGTAATGTTGCCAATTTGGTGGGTACTAACTAAAGCAACTGGTGTAGAGTCAAAAGAACTGCTTTCTAGATTTCTTGCTAACGTGCGTAGCTTATTTACTAGAGAAAAATTGAGCCCAGCTCATGAATATGTTGAAGAGAGCGAAGAAGTTTTTAATTACAATAAGCTTGTTGATACCGATGATTTATTAACTTCTATAAGATGGAATGTGCAAAGCCCAATTGGAGAAAGTGCTCTGCTTTTAGCTGATGATGTAAATAGTATAGTTAATCTTAACTTTGCGTTGCAGGGTAGAGATAATTTAGTATATGAAGGTAGTACACGTTATGAAGTGTATAATAAATTTCAGCCTGAAGGGATGTCTTATCAAGACTATAGGCTCAAGTTACGTGAAACGAACTTTATAAGCTGCGTTAAAAAGCAACATCCTAGTCTGACAGAAGAGCAGATATCTGAATTAAAAGAAAAGGTGGATTTCAGTAGTACTGCTGAATATCTAAAATATAGAGTAATGCATTCAATGATCGATCTTACTCTCTCATATTTAATGAAGTGTGATAATATTACTTTAGATAAAAAAAGAAGAGAAGGTTTGAGTGAATTGATAGAAGATGTTAAAAAGAATGTTAGCACCACTAATGATAACAATATTATAAGCTACCTAGAGAGAAAAGGCTTTAGTGAGCAATTTGCTAGAGATGAGCTCTTACTGCAAATAAAGACAGTAATTGAAGCACTGAGTAAAAGTGATAATGAGCAATGCAGCTTAATAGTTGATAATTGGCGCTTAAGCAAAGAGCTCCATGACCTCATGGAAAGAGAGGAAGGTATACTACATAGTCTCATTGATTTCTGCAAACAAAATAAATGTATCTTTGCAGGAATTGGGAAAAATGATCTTGGTATTGGAGAAAATAGACCCTTTTCAGCGATAATACGTAATCAAATAGGTAAATATCGAACTATTTATTGTGATTATGAAAAAAGAGATTTTGATTCATTGGCTAAATATGCGTTGACAACGGTTATAGATGGATCGAAAGGTCGTGGATTTGATAGTGAATATAATCATGTTGCATCAATATTTGCAGATTCGGTTAGTCAGTTCAATAATCCATCTGAAGCCCTACAGAATCTTGGAAGAAATAGAGAGCGTAATGAGAGCAGACAATCATGGTTTTTCACTGCTGCAGGTGAAGAAGTTGAGCTATTTGTGAATAAGATCTTAGCAAATTTTAAAAAGGAACCACAGAAATTTTGTCAGAAAGTTTTGTTTCCAGCTACTAATAAATACAATAAGTTGCTAAAAAATAGAATGGGAGAAGAACTTGGAAGAAAAATAGAAATCTATATTAGTAAAAATATTGATGCATTAGGAAATATTGATGATTCAGCTCTGAAGAAGTTTTCTAGTGATTTGATAAAAGAAACGTATGAAAAAGTTCATGATATAAATGATTTTGATGTCAAAAAGACAGAACAAGATTTACATAGGATTTTAAAAAGTACAGAGGCATACCTTCGTTCATATGAGAACAGAATTAAAAACAACGGTAAATTATCTTGCACACGCTCAGCTTTATTTTCTGTGGGGAGTGCTATAACAAAGGTAATGTATTATCTTTGGGCAGGGTTTGACTATTTAGTCTTTTTGGCTAAAGCGTACAATATAGATAAATCTGGAGATACCAGTGCAAGAGCGTATGTACACATAATCAGAAACTGTCACTGTGAAAGTAGTGTGAAGGCGCAAAATGTATTGGTTCATGCATTAGAAATTGCCAAAGAACATGACAGCAGTTTCAAAAGAAATAGTTTGTACGAAGGCAATGAGGATAGATGTAAAGAAAAAATCATCTCATATTTTCAATCCAAGCAATATATACGTGCATTAGATAGAACAATTGCTCAAATTGAAAATGAACACTTAGCAGCAATTTTGAAAGCTGTAGGCTACAGAGGTGATACTGATAAAATGGCACAAGAAATTAAAGATTTTTTATCTGATTTAAAGAAATTAGACTGTGTGAAATTTAGAGAAAAGTATTATCAAGGAGATTTATATCAAGAAAGCAAATTATGCAAGATCAATGATCGAATTAGTATGGTAATTAATGAAGTTGTAAGGTGCCATAAGTGGCGTCATGGAATAGAGAACTTGGAGCTCAAATTAAAAAATGGCCATAATATTTTTGACGTAAGAGTCAATAATGATTTTTCTAAGTTACGTGAGAAAAACTTTAACAAACGCTCTAAAGAAAGGACATATCTAGGTAGAGCTATGTTACTTATTGGGTTTATAATTTCAATGGAGCTTATAGGTAGAATATCATCAGGTCAGACCATGCAATTGCCTTTACTTTGCGGTTTTATAGTATTTGGACCACTGGCACTCTTGTGTGGTGCATTGTTATATGAAATAACGACCTATTTAGTGAGAGGAGCATTTTTTATTTTTGGAGTGCCAATTCTTTTAGGAGAACTGTCTAAATGTGTTTTGAGAAACGGCTCAATGAAAAGTTTGTTAGATATGACATTATCGCTTGGTAACTCGGCTTTTCTCAATATTCCGAAAGACATCGTGCAATCGTTTATATTTGAGGATATAACAAAATTTGACTCACTAAGTGATATAAATGAGCTTACACTGATAAGAGAACAGGAAAAGGCAAAGTGTACAAATGAAGTAGCTGATAAAGTTGTATCTACTGCTTTATCTGCAATTTTGATACAGCCAACAACTAGTGAGCAGGAAGGTTTAGTTTTTAACTAGAACTTTTCAGATAAATACTGAGTGAGGATTTCAATGCCTTCATCAATCTCTTTTTCAGTGATAATGAGTGGAGGCAAGATTCTTACAACGTTATCTGATGTTACTCCAACAGTGAGTAAACCACGGTGACTTAGCTCTTCTGCAAATTTTTGGTTATTCATTTTTACTTTTATTCCTAGCATCAACCCTTTTCCTCTCACTTCTTCTATCATTGGAAACTTGCTTGCTAAGTCCTCTAGTTTGTTTTTTAAAGACTTACCTCTAACTTCAACATTTTCTAAGAAGCCAGGGCCGAGCAATTCATCCAATACAGCATTACCTACTGAAGTTGCAAGTGGATTACCACCAAAAGTAGAACCATGCATACCGACCGCCATGTACTTAGCAACCTTTTCAGTTGCAAGACAAGCCCCCAGAGGGAAACCTCCTCCTATTCCTTTTGCAAGAGCACATATGTCAGGCTTAATTCCTATGTGTTCAGATGCAAATAACTTTCCTGTCCTGCCAGCACCGCACTGAACGCAATCAAAAAATAGCAGTATGTCGTTTTCGTTACATAGTTCTCTTAGCTCTTTCATGAAGACTTCACTCATTACTTTAATACCACCTTGTCCCTGTATTGGTTCTATTAATATAACACCTATGCCATTAGAAATTGCTTTCTTTACACTCTCAATATTGGGCTCTATGTTATCACACCAGTCAATATAAGGATTCAGTAATTCAGAAAATTTCTGTCTATCGTTTGTTGCACAAGTTAAAAATGTCCTTCCATGAAATGCACCATGAAATGTTAGAATTCTATAGCGATTTTTATTACCTTTTCCATTTTGATAGGCCCTAGCGATTTTAAGTCCACATTCCACTGCTTCTGATCCAGAATTTGCAAAAAATACAGTATTAGCAAAGCTGTTGTTTATTAAATTTTCTGCAAATTTGTTGGCAGTAGATATATTATAGGTATTTGATATATGCCATAGTTTTTCTCCTTGTAATTTTAGGACATCAGTTAATCGTGGGTTGGCATGACCTAAACTGCTAACAGCTATTCCAGAGTGAAAATCTATATAGCGCTTATTATCGATATCATACAAGTAAATACCTTTGCCATAAGAAAAATTTATGTTAACAGGAGAATAAACTGGCAAGATAGGAGAAATTGTCATAAAAGTATGATATGCTAATTTTTTATTAATACCATAAAAGACGTTATTTCACAATGAGAAGAATATGTATAAATTAAGTAAATTAATTTTTACTACACTAAAAACAAATAGATATACAAAAATTATCTCGCTATTCTTATTAATTTTTGTGGTTTTATTGGGCACAATATACCGCAGTTATTCATTAAAGAATAATTTTCTTTCTTTTTACCGTAATTCAAATGCAAACTTAAAAGATCTATTGGAAAATAGTATAATAAAAAAATATCATTATTTACTAATAGAAAAACATCATATTAAATATAACAGTTTTGATTACATAAACCAGTTGGTAAAATTGCGTGCTGAATTGTTACAATCAGTAAGCAAAGTAAGAAATTTTAGCTTAATACTGTATGATCAAAATGCCAGAGTAATTTTCAGTAATTTTAATACTCAAGGTCATGACTATGAGCAGTTGCTTACAAATGATGAAATTGATAAATTGCTAAGCAATCAAGAAATATTTTACGCTACAGGAAATACATTAACTTCTACTTTCCCTATATTTCATGAAGATGACATTAAGCCTTCATTTTTTTTGAAGATCATTCAAAGCTATAATGACTCTTATATTATGGTATATAGTCTATTTTCAATATTAATGGGCTTATTACTGGTTATCTTAATACTAATAATGCTTTATTTGCACTTTTCCAATACCCAAATGCTAGCCAAGCAGCATAAAACTAATATTGAATTACAAAGGGTTAAAGAGGCATTAGAGCAAGAAAATGCAAATAAGATAAAATTTTTTGCAAGTGTTACACATGAGTTGCGTACACCTCTTAATGCTATTATTGGATTTGCAAAGTTGATCAAAAATGAAACTTTAGGTTCTGTAGATCACTCTAAATACAAGGAATACGTAGACGATATATATAATGCTGGTACACATTTACTTGCTTTGATTAATGATGTGCTCGATTTTTCTAAAGCTGAATCAAGTAGTTTAACAGTAGAGAAAGTGAAGTTTAATCTGAATAAGATAATAGATTCGTGCTTAAAAATGTTATCACCTAAACTAAAAGAAACAGGGATTAGTTTAAAGAAAGAGATATCTGATAAACAATTATTAGTTATCGCCGATCCCAAAAGAATGAAGCAAGTTATAATAAATTTGTTATCAAATGCAATCAAGTTCACTCCTCAAGGTGGTTTAATAAGAATGATTATTAAAGAGAATATAGAAAAAAATTTATTAACTATTGAGTTTCATGATAATGGAATAGGGATAATGCAGCAGGACATATATAAAGTTATGTCCGTTTTTGGCCAAGCAGATTCGGGATATAGAAACGAAGGCACAGGTATCGGATTACCTCTAAGCAAGAAATTAGTAGAGTTAATGGGTGGGACTTTCAACATTCAAAGTGAAGCAAAACTTGGTACTACGATAACATTGAGCTTCTTTTATGAAGAGCAAACATGTGAAAAGTTGATTGATTTTTAGTAAAATATATTTGATATTGCACTTTTATATCTAGTACATTCCTAAGTCATACTGACGTGATACCTCTTGGCTAATAATAAGTAGCGGAATGTAAGTAAATTAAACTTTTTTAGCTATACTTCCTGAAAACACTTTATAATTCTTGAGCATAAAGAAAATTCCTTTAATAATGAAGCATGCTAATCAGGAACTTAATAAAACAAGCAACTCAAGTAGGAAATAGTGAAAACGTAATACAATATGTCAAATATCTCTATCAATTTGAGAAGTTTAGAAATACATTAAACCTCACTTTGTCAATAATAAAGCAAACTAGACTCTCGTTTGAAATATATCAAGAAGGATTAGTGGATATGGAAGAGGGAGTGTGTAAGACAATTCGTTCTTCTGGTTTAAATAAGTATGTTATTGTGCTAAGAAGGTCAAATCCTTACATCATAGTACATGAACTTTCACATATGGTTGAAAATGAACTGAACTTAAGCTTAGAGCAAGAATTTCTCTATAAAGTTTATCAGGATATTGAGCAGAACTTAAAGCAGTCAAATATTCTGGTACAAAAAATTATTGGTCAAATTATATTTAAGGAGATACAAGTTTACCAAACTCCAAAATCACGTGCGTCTGAGTTATTCGCACGCTATTTTGAGCTGTTTGCTTGGGCTCAGGAAGTTTATCCTAAAGATAAAGAATATCTAATTCGCACTCAAGATTTAAACAGAGTATTTCTTGCTACTAACCAATGGAAAAAGAGCTACCTGGATCTACAAATAATGGAGAGAATAGATAAAGAAGTAAAGGAATATAGCGATAAAACTGCTTTTAAAGATATAAACAAAGTACAAAGCAGTTGGACTAATAAATTTTCTCCTGGAAGCAAAAAAATTGGTTCTATATTTGAAGATGATAATTAGCTCAGCAGAACAAAGTTCACTTCTTCAACATTTCAAGTTATAGTTCTCGCAATTTAAAGAGTTCAAATATATATGAAAACCATTTTAGCGATTGAAACAAGTTGCGATGAAACTGCAGTTGCGATTGTAAATAGTGATAAGCAAGTGCTTGCTAACGAAATTCTTTCTCAGGTAGAGCACAAAAAGTGCGGTGGAGTGATTCCTGAAATAGCATCACGTGCTCATATGAAGCATTTAAGTGGTTTAATAAAAAGTGCTATGGAAAAATCTAACCTTAACTTTTGTGATCTAGATGCAATTGCAGCAACATCAGGACCAGGACTCATAGGTGGATTAATAATTGGTACAATGATGGCTAAAGCAATTGCACACGTAACACAAAAACCGTTTATTGCAGTTAATCACTTAGAAGCACATGCGTTAGTTGTTAGGCTACTATATGAGGTTGAATTTCCGTTTTTAGTCCTGCTGATATCAGGTGGTCACTGCCAATTTTTAATTGCACAGGATGTAGGTAAATACATCAAACTTGGAGAAACGCTTGATGACTCATTAGGAGAAGCATTTGACAAAGTCGCTAAAACGCTGGGTCTAAGCTATCCGGGAGGTCCATTAATTGAAGAGTTAGCTAAAAAAGGTGATGGTATGAGATTTAAGCTGCCAAGAGCAATGATAAAACGTTCTGGATGTGACCTTTCATTTTCTGGAATTAAAACAGCGGTAAAAAACTTAGCACGAGAATTTGTAATGAGTGAACAGGATGTGTGTGATATGTGTGCTTCGTTTCAAGAGTGTATTAGCGACATATTACTCGATAGAGTCAGAAATGCTATTGGTATCGCTGTATCTTTAAATATTAAAATCAATGATTTTGTAATTACTGGTGGAGTTGCAGCAAATAATTTCCTGAAAGAGAGATTAAAAAAGCACATAGACTTGAACGTGCTTTCTCCTCCAAGCAATTTATGTACAGACAATGCAGTGATGGTTGGATGGACAGGAATTGAAAGGTTACAGAGAAGCTATGTAGACTCTCTTGACTTTGCACCAAGGCCAAAGTGGGAATTAGAAAAATATTACTAGCACAAAAAATTATCTACTATATAATGCGGCCGCTGGTGAATTTTTGTAGGCTTAAAAATTACAGTGGTATCTACTAAAGCCTTACCGGCATTATTATTTATGAGGTACAGTATGTTCAAAAATAAATTTGACACAGTTATTAGTGTTTTCAAAGCTAAATCTAGTACAAGCGCAAAGACACTCAGTTCAGGTTTATTTGTTGCGGGAAACGTTGTTATGGCCAGAGCAATTAGTGAGATAGACCTCTCTTCATTACAAGGCAATTCAGAAGATAAAGTCAATAAGCAAGACCTAATAATCATATATGATTATATTAATAAAGTAACTCAAGAAGAAAACTATAATATATGTACTAATAATCTTGATTGTATAAAAAGCAGGATTTTAGCAGAAAATATAAGTGATTCATTAGCTGAAAAATTTCGTCAAGATGGATGGAATATAATAAGTAATGATGGTTCTTCGCTATTAACAGTGGCTATTGAAAGAATTAGGAAAGAACAAAAGAAAAATAGGAATTATGATATTCATGTTGAAATAGCTGTATCTCTAATTCTTAGTATGGGCAGAGAATTGATTATAAAATTGGAGAATTTTGCAGATAGTAATGATAAAACACTTCTACATTATTTAGCTGAGTCGGGTAAAGAAGATATTTTATGTTTTGTCATAGAAAATTCTAATTTTGACATTAAAGAAGCAGTAAGGAATAAAGATAGAGATGGTAAAACACCACTACACTATGCGGCTAAATCTGGCAATAAAGAATGCTTGAAAATTCTCATAGAAAATGAAGCAGATTTTAGTTGCACTACCAATAATAAAACCGAGTTACACTATGCTGCCAGAAGCGGAAGTCCTAACCTCCTAGAATATTTAAAAGAAATATTGACAGCAAAAGGAATTTTTGATAGGGAGAAAATTAAAACAGATAAATATGGAAATAACGCATTACACTATGCTGTGCAATCTGGAAATGCTGAGTGCATAAAATTCTTCATTGATAATCAAGTACAATTTTTAAAAAATAAATATAATGAGAATCCTTTTCATAAGATTGTAGGTAACTCAGAAACTCAAGAAAATGCCATAAATTTTCTTATAGAGCATCTAAAATTTTTAGGTAGACGAAAAAGTGAAATTAATCAAGAAAATGTAGATGGTAACACCCCATTGCATATAGCTGCAAAACATGGAAATAACCAGCTAATGAAATTGTTTACTCAATCAGGTGCAAAAATTGTTCAGAATAAACAAGGTAACACCCCCTTACATATTGCTATTATAAATGGTAATTCATATTGTATAGACCTATTTTATGAAAATATAGGAAATAGCATACTTCAATCCAAAGGTGATTATGGAAGAGATCTTGTACATTTAGCTGCAATGTACGGGAAGTATGATTGTCTAACATCTTTACTCAAGAAATTTCCTGATTACGATTTAAGCACAGAAACACACAAAGGAAATATGGCCCTACACTTAGCTCTATCGAGTAATACAGAAACAGAACTAAGAAAAAAATGTGTGAGTCTATTAATAGACAGAAGCATGCAAGTAAATAAGAGTAATAATGAAGGAAACACCCCTTTACATTTTGCTGCCCAACTTGATTTATCGTTTTTAAGCATGATAGAAAAAAAGTTGGAAGAGAAGAAATTTGACGTTTATCAAGAGGTTTTGCGTGAGAATAGCAACGGTGACACCGTCTTTCATATGGCAGCACGTGTTGGTAATAAATCATGCCTTGAGCACCTTTTTAAAAAAGAGAGAGTGGGAGAAATATTAAGTAAGAAAAATAAGGATGGACAAACTTTACTACACTTATCTATCCTCAGTGGAAGAGTAGAATGCGTTAAGTATTTGGTAAAAAAAAGCCCAAAGGGTATTTTTTTAGAACAAAATACACAAAAAAAGTTGTTATTTGCAGCTATTTTGAGCGGCAATAAGGAATGTCTTGAATTTGTGTCAAAAGAACTTGTAGGTAAAAAGGTGGCTGCTAGCATCAAAGTGTTATATGATGAAAATGACAATACACCGTTACACATGGCTGCTCTTGCCAACGACATAGAATTCTCTCAGTATGTTATTGAAAGTATTGCTAAGTCAACTATTAGGAACACAGTACCACTTTTTAACACAAACAGTCAAGGGCTTATACCTCTACATTTAGCTGCCATGAGCCTTAATGCTGAGTTAATAGAATATTTTATGAAAGATAATCATTACCCCTATAATAAGAAAATGTTAAATGTTGTATCTAAATCTGGAAGAACAGCATTACACTATCTTGTAATGAGTGATAATGATTTTGAAAAAACTATAAATGAGGATTTTAAGCAAGGTCAATTTTTGAAAAAGTTAGTTTTAGAAAAGCGTAAACAAAATGAGCACTTAAGGGAAAAAGCTATTAAAGCCTTATTCTACCTAACAATCAGCACCGGAGAGAAAACTTTAAATGAAAAGATAAATTTTGATATAAAGGATAATGCAAAAAAAACAGCTTTAGATTATGCTTTTAAACATGGTGACACAAATATCTTGAGGTTATTTTTAGATTTCTTTTATGAAATAAGGGAAAACAAAAAAAGGAAATATGATAAACTTAACATGGAAGATCAAGAAAGAAGCAAAAAGCTTCTAGACTACTATAATCTGGCCATGTCAATATCAAGTGTGATTATTTCTGTTTGCATTAAGTATAATAATGCAGAATCTGAAAAGGAAGAAATTCCTACCTGGATTTCCATTGCATTTTCTTCGATATCATTTTTACTTATCTTATACAACTTAGTGATTGGCCTTCAAAAAGAACCTGTTAAACGTAAGATAGAAAACTATACTGAAAAAATGAACAGAATTGAAGAGGCTACAGGAAAGTTAGCTAAGACAAAAGTAGGGGATCATGATTTGGAGGAATACAACTCAATATTGGAACTATTAATAAAGAATGCAGAAGATATTTCACGATTGGAAAATGAACTTTACAAGTTTACGCATGAAACTAGATTAGAGAGTAAAGACAAACTCAATATTTCTCCTCAGAAAATGAGTAGGGGTGGTAGTGCACTACTATGTTCGAATAAGTCTTTAGAAGGTAAAAAAAGTTCACCTGTTTTGAATGATTTAACAGCAAAACTTAGTCTGTGTTCAAGACGCAACAGTAGAGTACAAAATACAATGGACAAGTTAGATAATCCATCATGTGTAATTACTATAAATGAGAATTCAGAAATTAAACCAAAAGCTCCGAAAAACAAATTCAAGAATGTTGCAACTAAGCTAAAAATAGGCAATATCTTTAGTAAGAAAAAAGAAGATCTTATCGCTTCATCAAGCTTATCAGAAGGTGCTAATCACGAGAATATTACAAAAATGAATGAAGAAAACTGTGGGTTGATAAAACGATTTGGTGATACCAATGGGTATTCAATATTTTCGACTCCTTTTAATCCAAGCAGTTCAACCTCAAGAGAAGAGTGTGGTAACAATCATAGTGCAGCGCGTCATGTGAGTTATGGTAGTGCAAATAATCCTGTGAGTGATAAGGAAGTTAGTAAATCTCCATCTCTAATACTTTCTAACTTTGAGGAGGGGATTACTGTTGACTGTTTTAAATTCGAAAGATATAGACCAAGGGTATATTCAAGTCCATCTTGTGTGAGAAAAAGAGCAATTACAGCTAGATCATTGGAATATGTAATACTTCCTGATCATATAGAAAGAGGAAAATAGATGCAGATTGTAGTCACTGACTCTGATAGCATCAACTTTCAGAGGAGTGATAGTAAGAACTGTCATTGAGTAGTAGATAAGAAAAACGTAGAACAATTGGCAAGGCTATCGTATAAGGTTATAGTAGAGAAGAAATTAGATAGCCTTGCTAAATTTCCATGAAAAAGTTTATATTCGCATATCATTAATATTTTATTACATTAATGATATGGTAAGGCAATAACTGTTAATACTTTTGAAATAAAAACTATATATGGTACATATAATTAAATAAAAGGAAGATTGTGGAAATCACTCCGTCAATAAAAAAGGAATTAAAGCAAAGTATACTATATACTTGTCTAGAGAAGTGCAAGAGTGCGTTTTGGTTCATTTTCTGGTTTAGCTCAGGGATTAATGCGTTAATGTTATTTTTGCCACTTTATACCTCTCAGGTACTTGATCGAGTGATATCGAGCGAGAGTGTGTCAACACTAGTTATGCTGACGATTATTACTTTATCTGCGTTTGCATGTTCTGCAATGCTTGAAACTTGTCGATATTTAGCTATGGCTAAAATTGGTGATTGGATTGATAAAACTGCAACACCAGATCTAATAGTAAGGTCAATCAGGTTAACATCAGTACAAAGCTCAACTTCAAGTGGTGAAGCAATACGAGATCTTGGAGTAATAAAAAATTTCATTACAGGAAATGGTATATTTTCACTGTTCGATACTCCATGGTCGCTAATTTACCTTGTTGTGATCTTTATGATACATACCTCTACAGGGTTTATAGCTATTGCCGGAATTATTATATTAGTTTCAATGGCAGTATGGAATGAACTTGCTACTAAGCGTATATTGAGAGAAACCAATGAAGAAACTATACGTAATATTAATGCTATAGATGTTGCAACACGAAATGCAGAGGTGGTTGAAGCTATGGGTATGTCAGAATTTATAGTTTCTGATTGGTGTAAACGGAATGATCAAAATCGTGCAATGCAAGTTACAGCGCAGAATCGTTCTAATGTGATTACTGGGATTACTAAGTTTTTACGCTCGACTCTCCAAATTTCAGTAATTGGAACAGGTGCATTACTCGCAATCACAGCTCACAAAACTGCCGGTAGCATTATTGCTGCCTCGATTTTGATGGGTAGAGTATTGGCTCCATTTGATGCAGCAGTTCATACTTGGAAATTTTTAAATCAAGCCAAGATGTCATATGGCAGGCTGCAAAGACTTATCCTAACATCCCCAAAAAGAGAGCAAACTATGGCTCTACCAGAGCCTGAAGGGAAGTTGGAATTTGATAGGGTATTTTTTACTCCTTATGGGAGCAATAAGCCAACAGTAAAAGGAATCTCATTTGTAATAGAACCAGGGGATGTTGTTGGTGTTATTGGTGCAAGTGCTTCTGGTAAGTCGACCATTGCAAAACTAACCGTTGGTGTTTGGAAACCCATATCAGGTGTAGTCAGACTAGATGGCGCTGATGTATATACTTGGAATCGAGAGAACTTTGGTAATTATGTTGGTTACTTACCTCAAGATATTGAGTTATTTAACACGAGCGTTAAAGCTAATATTGCCCGCATGAGACCAGATCCAAATCCTGAAGAAATAATCAAAGCAGCAAAAATTGCAGGAATACATGAATTAATACTGAGCTTACCAAATGGGTATGATACAACAATAGGAGGACCTGGAGGAGTAATACTCTCTGGTGGCCAAAAACAGCTTCTTGGACTTGCAAGGGCTTTTTATGGTAATACTAAGCTTTTAGTGCTTGATGAACCGAATGCTAACTTAGACAGTAATGGAGAGGCGCGCTTGATTAATGCAATCAATGTTGCAAGAGAGCAAAATACTACCACTGTTATCATCACTCATAAGCTACAGCTACTATCTGTAGTCAATACAGTGATCGTCATGTCAGATGGGGTTATTTATGCTATGGGACCAAAAGATGAGATTTTGAGTAGATTAGTTGCTCCATCACCAGATGCCACAGAAGATAAACGTTCTTCAGCAAGTGGTTAAGAAAGAGAGAAGTTGTCACACTTCTCTTTCTCTTATAGAGTACTATATGCACAGTTTATAAAATCTTAAGCAATTGTTATTCGAAAAATCCAATAATGATTAGCCGCGGAACCTATTTGCTAATTCTCTCACATTAACCTTAGACATTTCTGATGTAGGCTCTTGTGTATATGAGACATCAGATTTAACGCCTTTTTTGTCATGACCTTTAGTAATAGAACATACTACAGTATCAGCCTTTACATGCTTAACACTTGGATCTGATTGAAACCCATGCTTTCTTTCCATTTGTGCTTCAAGCTTACTGCTATCATGTGTAACCCTACACCTTTCTAGATTACGGTCACGTTTGTCAGGAGCTACATATCCATCTATATCACTACATAAGAACGGGCGCACTTTGAACCTGTCTGAACTAACACCATTTTCAACACTTGCAGAATTATGAGCTTTTCTATTATTGCGCATTTTATCTACAGCTTCCTTTATTTTTTCTTTTGATGGTTTTGGCAGCAGTGCTGGCTTATATGCACATGCTGGTAGTTCTGGAAATGAGTCCTCCTGAAACAGCAAATGACTTTGGTTTCTCTTACTATCTGATTCTTCAATATTCTTTATTGGTGTCTTGAAAGAGTTTTCATTTTTCTTTCTTAGATCCAACTCATTTAATCCGCTTCCAACATTATTTTTTCTTGTTGTAGTGTGAATAACACCTGGAAGTTTCACTTCATACTTAAATTTTTTACCAATGGTATCTATTGACTCATTAGATGAGGAATCTATTTGAAACCTATCGTTTGAAAATTTTGATTTTGTAGCATCAAAAGATATACTACGTTTTTCTATCTTTTTATAAGTCATATTTTACCTCTAAACCTATTAACTAATAAAAGTATAAACTAAGAGGTATTAATTTTATTATAATAATAAAGGCTCAAGAAGCATCACCGTAGGGTTTTCTATATAGTACTTAAAGGCATTTAAAAATTTTGCTCCGAGTGCTCCATCAACTGCTCTGTGGTCAACAGAGAGAGTAACTGTCATTACCTCTGCTATCTCTATTTTTTCACTTATGACAACTGGTTGTTTTTTAGATGCGCCGACAGCCATAATGCAAGACTGTGGTGGATTGATTATAGCACTGAAAGTTTTTATACCAAACATGCCTAAATTAGAAATGGTAAACCCTCCTCCTTGAAATTCTTCAGGCCTTAATTTTCCAGATCTTGCTCTATTTACTAAATCTTTCACTTCTTTTGATATAGATAAAACACTTTTTTCATCAGCATTTTTTACTATAGGAGTAATCAGTCCATCCTCAAGCGCTACAGCAATTGAGATATCTATATTTGAGTATCTTACTATTTTAGTATCTATCCACGATGAGTTTATATCAGGAAATTTTTTCATGCTGAAAGCCACAGCTTTTATAATTAAGTCATTAATTGTTACTTTATTGTTCTCATTTGCTGAATTAACCTCATTTTTGAGCGATATTAGCTTATCAACGTGGCAGTCTACAGTTAAATAAAAGTGTGGAATATTTTGCTTAGATTCAACTAGGCGCTGCGCTATCACTTGGCGCATATTACTTACTTCAACTGTTGTATTTTCCTCAAATCTCTCATAGCTTTTAGTTTGATCTAAAAATTCTAATACATCAGCTTTGATGATACGACCATATGGACCTGTACCTTTTAATCGCTTTATATCAACACCTTCATTTTGAGCTATTTTTTTAGCTAAGGGGCTTACTTTTATTCTATTTTCTGTTGCTCTATCCTCTTTTTTAGATCCCAGTGTCACGCACTGGGATGACATTAAAGAGCTAGATGAAATCGAAGGGTTGGATGATACTGAAAAATCGGCTTCAACCTCCTTCTCAACCTTGGTATTGATGGCAGAAGCTAAATCAAGTGCGCTTTTATCTTCCCCTTCCTCTAACATTAGAGCTATCAGTTGATTTACAGGCACGCCACTTGTTCCTTCCGACACTAAAATTTTTGCCAAAACTCCTTCATCGACAGATTCAAACTCCATTATGGCTTTATCAGTCTCAATTTCAGCGATTACATCACCTATTTCAACTTTATCTTGTTCTTTTTTACACCACTTTACAATTTTTCCTCCAGTTTTACTCATTGTTGGGGAAAGAGCAGGCATCAATATTTCTATAGGCATTTATTCTGTATTAAAAGATCTATTTAACTTTTAATTTACTCTTTACCCTATGTCAATCTAATCGTAAATTATGATACTTATATCATCCTAGTACGTGATGCTGGAATCTTGGTTGACTACTGTTATCCTACTATTTCTATTGCTTAGTCCTAGACAGAGTACAAATAGTAAGATCATCATGAAAATAGACGAATCTGTTATAATGGAAATAGAAAAATGTAGTGCTTACTATCCTCTCACAAACATATAGCTTGGGTACAGAAAAAATTTATATGAGGAGCTGGTTAAATTGATAAAAGATCAGAATTAATAGTAGTTTCCGAATCTTCTGTAGCAGGCTCTTCATGTGAAGCAGAGGACAGACTAACTTCTTTATCCTCTGTTCTCTGTATAGAACTACCACAAAAACTCCTTAACATCTCTTCAGCAGATGAATTTAAAATCTGTATAATAGACTTTTCACTTTGTTCTTTCAGCGATTGATCCATTCTAGAAATCAACTCGGAAAATTCACTACCTTCTTTTCTAGCTTCACTTTCTATCTTATTTTTTATGCTTTCTATATTACTTTGGTTAATTTCTTCTTTCGTTATGTTAAATGAATTAGCAATACCTTGATACTTAATCTCACAATCGCCACAGCCAACTATGCAAAGAGCAATAGAATCGGATATTTCACCTGCAGCCGAATTATGGATAGTGTAAGCTAAGCAATTGTCATGATATTTAATGCCAAGCTGTTGCTCTATCAATTCAGAAATTTCATTTTTTAAAGACATAAAGTACCTCCTTCTTACATTACTGTACCTTCTGATTAAAGTACAACAGCTGCTCCTAAATAGCAATCCATATATGGTTTACTTTAATAAATTATTAAAGTAAGAAGCTTTTACATCCTAAAACATAACTGAGATAAGCCAATGTAAAAAAATTTTTAAACGAGAATTATTGTATATATATTACTTATTTGGTAAAATTATTTTGGCAAAATAGCATATAAAAGTTGAGGCTAATTATGAATATTAAAGAAGGAAAGGATTTACAACAGGAGTTATTAGGAATTGTTTTCAATATACTCATAGAAAGTGAAGATAGCGCCATAGAAGCTATGGAAACAAGAGCAGTAGAGATAATTAAAAAACTAAAGGAACACATTAATGATTATATAGAGTATGGTGGTCAAAAAAAGCCAATTTTAGATTGGGTTATTGTTTGTGATTCTCAGAATAATGTCAGACTAAATAACAAGTCGCTATTAAAATTTGAGAAGGCAATTAAGGATATTGGAGGAAGAGCACCGCTAAATGAAATAAAAAGTACAATAAGGTTATTAGTAGAACAAGCACAGCTAAATCATGTTAGAATTAGAGGTGAGAGAGAAGTACCACTAAACCTCTTTGAGGAAAACATAATAATGAGAGAGCGAAGAAGGGCAAGAGAACAACAAATGCGGCCAAATTTTATTAGAGAAAGAGAAGCGTCATTGAATCTCTTTGGAAACAGGGATGAAAATGTAATAATGAGAGGACAAATGAGGTCACGCTATATTAGGCGTATTAGACGTGAAAGAGAAGTACCACTTAGTTCAAAAATAGGAGAATTAATTGGTGTAGTTTCATCCATAATTGTAGGTGCTTTCATTGGTATAATGGTTGGTATGGTCATTGCTGGTTTATGTATTGAGCTTTGTGTAATCACCACTGCAGAACCGATTCTTCTCATCATGGGTGCTACTGCTGTTATAGGAGCTATTGTAGCAGGAACTGCTCCTGTATTAAAGCTAATAGAGATGTTTAAAGGTCAAGAACCTAATCTTTCTCCTAGTAGCGGTCTGGAAAGCTCTAATACTGAACATACTTATTTAAATAGGCAAAGAGTTATTTAGAAAAAAATTGGAAGAATGTTCAAAAAAGTCCATTTATAAAATACATCGGCTTAACTATGATCTTATAACTTAAGCTAATTAATTAAAAATTTTTGTTTTAGCGGTTAAATAAAGCCAGATCTTATTAGAGAGAGGATCTTCTTATCTCTTCTTTACCTTCATTTTCATTTCTAACAATTTTTTTTCCACTTAATATGTCTCTTATTTCATCTCCTGTTAAAGTTTCAAACTCCAGTAGATTTTCAGCAATGAGCTCCAAGTCTTTCCTACGCTTGGTTAAAATGTCTTTTGCTTTTTCATAGCAAGAAAATACAACTTTCTTTATTTCCTCATCTATAAGTCTTAACGTATCTTCAGAAATTGTCTCAGAATCATGTGTGATTTGTTCACGATTGTGATATATTGGCCCTATTTTGTCACTCATTCCCCATTTTGTCACCATAGCACGTGATAAATCTGATGCTAGTTTTATATCTGAAGATGCGCCGCTTGTGACTTTATCATAGCCAAAAATTAGCTCTTCTGCCACACGTCCACCCATTGCAACAGTTATATCTGCTAGCATCTTTTCTCTTGTGAGGGACACTCTATCTGTTTCTGGTAGTCTCATAACTAAACCGAGTGCTCTACCACGTGGAATAATTGTTGCTTTGTGTATAGGATCAGAAGCAGGCATATTAACTGCAACTACTGCATGACCAGCTTCATGGTAAGCAGTAAGCTTTTTTTCTTCTTCTGTAATGACTAAGGACCTTCTTTCCATGCCCATCATCACTTTATCACGTGCATACTCAAAATCATCCATGGTAACAATTTTCTTATTTCTTCTTGCAGCAATAAGCGCAGACTCATTCACTAAATTTGCTAGATCAGCCCCTGAAAAACCTGGCGTTCCCCTCGCAACTGTTTTTACGTTTACATCTGGTGCTATCGATATTTTCTTTATATGCGTATTTAATATTCTCTCACGCCCATTTATATCAGGTAAAGAAATAGTAATCTGTCGGTCAAAACGACCAGGTCTAAGTAGTGCTGGATCTAGGACGTCTGGACGGTTAGTTGCAGCAACTATTATCACACCTTCATTAGACTCGAAACCATCCATCTCAACCAGTAACTGGTTTAATGTTTGTTCCCTTTCGTCGTTACCGCCACCAAGACCAATGCCGCGATGCCTACCTACTGCATCTATTTCGTCTATGAAAATTATACAAGGAGCATTTTTCTTGCCTTGATCAAACATATCCCGGACACGGCTTGCACCAACACCGACAAACATTTCAACGAAATCAGATCCAGAAATACTAAAAAACGGTACATTAGCTTCACCTGCAATTGCACGAGCAAGTAGAGTTTTACCAGTTCCAGGGGAACCAATTAAAAGACATCCTTTTGGTATCTTCCCACCTAACACTTGAAATTTTTGCCTTTGTTTAAGAAAATCAACAATTTCAACCAACTCTTCTTTTGCTTCATCAATCCCAGCAACATCATCAAATGTCACTTTTTTTCCAGTAGTCATAAGCCTAGCTTTTGATTTGCCAAAGCTTATAGTTCTATTACCTCCTGCTTGCGTTTGTTTAAAAAGGAAAAGTAATAAACCGATAAAGATAAGCGTCGGAACCCATTGAATAAGTAATCCACCAATTATACCCATTGCAGAGTCTCCAATTGAAAAGGAGAACTTCACTTTCCTATCATGCAAACTTTTTATTAAGTCACTATATATAACACCACTTGAGTTAAAGGCTGACCCATCCCTAAACTTCCCTTCGATGCTTTGGTTTCTTATTGTAATATTTTCTATATCATTATCTTCTAGTCTAGTTAAAAATTCTGAAAAAGGTATGGTTGTTTTACTCTTACCTATACTTCCGCTAAATTGAATATAAGCAACTGAAATAAGAACAATAATCACTAACCAGATCAATAAGCCTTCTAAAAATTTTTTCATTTACATTTCTAATTAAATACTAATCAAGCTTACCAAATTTTGTTTTATCGTGCTATTAATAATGAATCGAATCTTATCATCACCGTATTTTTTCGTTATAATTTACATCAGGATAAGCAACCACCTTTCCATTTTTTTCACTGTTGGAAAAGAGTAGTAAACTTTAGAAAAATAATTACAAATTTAAAAAATTGTTTTTCACTGCAATAAGTATATGTGTTATGTACTGGTAAGATGCTGCTGCATATAATTTTCTACAGCAGGTTGTAGTAATGCACTTATTACATTATTACCTGTATTGCTCGCTTTTCTATTCTTGAATTTTTTATGTGTACTATTAAACTCTTCAAGTGCTTTTGTACAATCACCCATGCTAACAACAGGTTCTTCTATTTTTTGCTCTTGAGTACGCCTTACGGCATTATGCTTGGCCTCATTTACTAAATTAGATAACTCAGCGCCTGAATAGCCTTCAGTTTTTTCTGCAATTTCTTTAAGGTTTAGATCTGATCCAACTGGCACATTCTTCATATAAAGATCTAATATCTTTTCTCGTGAGCCCAATTCTGGTAGGGAAATATAGATATGCTTAGAAAAACGGCCAGGCCTAAGAAGCGCTTCATCTAAAACTTCACGACGATTAGTTGCAGCAATTACTATTATACCCTTGCTAACATTAAAACCATCCATTTCAATCAATAATTGGTTTAAAGTTTTGTTATGGTCCTCGTTTATAGCTCTATTAGATTGGCTCCTAGAGTCAATACGTTCTGAACCGATAGAATCTATCTCATCTATAAAAATTACACAAGGAGCCTTTTTTCTTGCTGTTTGAAAAAGTTCTTGTATATTGTGTACACCTTGATTAGCAAATCGACCAGCAATAATAGCTCCGGAAATGGAAAAAAACGGAAGCTTAGCTTCACCTGCAACAGCGCGAGCAAGAAGTGTTTTACCATTTCCTGGTGGACCATATAAAAGGTAACCCTGTGGTGGCTTAAAACCAACTTTTTCAAACATTACCTTCTTCTCTTGTGATATATCATTACAAATCATGCGTAGCTCTTCTTTTATTTCATCTGATAAGATGACATCATCAAGTGTTACTTTTTGCTCACCTTGCTCAACTTCTATTACTTTAGATGGTTTCATTAAATAAATAGCAAAACCTAATACAAACGCAGTGCATATTACTGAACATGTCACTACAGCAGATGTTATAATAATAGGCATGAAGGATATAGTGGCCGCAGCAGCTTTAATTTTAAAAAAAAGAACATACATAAGATAAATAAAAGCAGCGATTGTTAGACATAATAAAACAAATTTAAAAAACCTTGCCCCACTCATTGTAATCCTTAATTAAACATCAATTAACTTTAGCAAATTTTCCTTTATTATGCTAGTGATAAAATATTTAATCTCATCATCACCAATATGCTTGCTATCATGTTTTATACATGGATAAGCAAGCATCTTTCCATCTTTTTGTACTGTAGGCAAAGAATAGTAAACTTCAGAGAAATAATCATAATTTTTTAGAAATTCAGGGATTTTTTGTGTTTTCTTTAGTGGAGCAATAGTTACTGAACACTCCTGATCTCCAAATATTGTGCAGCTAAACCTGTTATCCCATTCAATAGAACCATTTAATGGTAAGTGTACAGTAATTTCCTGTATCTTTGACGATTCTCTCATTATCAAAATACTTTCTCCATATTTTCTTATTTTGCATCCATAGAGTGTGCAATTAACATCACTATTTTGTTGCAATATTCTGTTAAATATTGCGATAAGGCTACGGTACCTTGGTTTATAGTGCTTGTTGACAATTGCCATTATAGAATAAAGAAGAAGCCTTAAAGCTATTTCCTCTGGCAGTTTATAAAGTTCATCTAGTTTAATTTCAATATAACCAAGATCATGAATATTAACGCAGTCATTAAGTGCAAGGCGTGTGTAGTGCATCAACGCTTTTGCAGCTCTTTTCATATGAAGTGCTGTAAGGCATATTCGCTCTGTTAGAACATCTTGATTATCACTTGCTTTAAGTAAGTTACGGTATAAAGTTCGTCTGTATTTTAAGTCATAATTGCTTCTATCTTCGATCCATCTTAATTGGTGAAGTTTAGCATACTTTTCTATTTCACTACGACTAAAATTTAACAACGGCCTAAATACATAAATACCATCTAAGAAATACTTGTAGTCCATTGATGATAATCCATCTACTCCACTACCTCGCTCCAATCTTAATAAGAACGTTTCTGCTTGATCATCTTTGTGATGAGCAACGAGCAAACATTTAACATTATTGTTTTTACACCACTCTGCTAGTAACTTATATCGTGCTTTTCGTGCCTGTAACTGAATGTTACCTTTAATATTTTGCTTCTCCCAATTTAATATGAACGATTCCTTTGCCCCAAGTTCTTTTGCATAGCTTACAGCAAAATCAGCTTCTTTTTGAGACTCTGAACGTAACCCATGATTTACTGTTAATGCTATAGGAAGTGAAAGCTTGTTTTTTTTTGCCCAGTTAGTCATTAAGTGCAGTAAGACTATACTATCTACACCACCTGATACTGCAACTGCGATTTGGTTATGGAAAGCAAAGCTATTAGCTATATTTTGAAATAATAACTCTAATTTCATTATGTTTCTTGATGGCCAGATAGTCTCTACGTCATACAGCGACTTATTTGTGGTATATATAGATCCCGCTAACAAGCAGCGGAATTGCTCTCTTTTGTCATCCCAGTGCTTGACACTGGGATCCAGGTTTTAATGCAAGAAACTACTTCTTTATTCCAGAAAATGAAAATTCCACTCTACGATTTTTAGCATGCTCTTTTTCATATTTAGAATTTCTAGAATCATCTTTTACATTAACCAAAGGCTCAGTTTCACCTTTAGAAGCAGTTTTTATTCTATTTTCTAGATAAGGTGTACAGCTGACCATAAATTTTTTAGCTGCATCTGCTCTTCTAGCTCCTAGTGCAAGATTATACTCGTGAGAACCACGATTGTCAGTATGACCAGTTAAAGTGACCTTTGCGTCAGGATTATTTTGTAACACTTCCATCACGTCAAGTAATGCATCTGCACTCACTTCACTGATACTAGATTCATCATAACCAAAGAAAACTCTTTTATCACCTATCTGCTTAACAACAGCATTCATTTTATTTGTCGTATTTACTCCTTTTTTAGGGCAAGAACTTACACCAGTAAGCAGTAAACAAAAACAACACATTATAATCAGTCTACTCCACATCACTAAACCTCCATAAATTTAAAATATAGTGCGTAATTTTAATTTTAGTACTAATAATCCCTCTATACTAGAATAGAGTCAAGGGAAATAAAATACTAAATGTTTTCTTTACAATCTTATAATTAATTTTCTGATAAGATGCTCAATTCTTAGCAATGAAGTACAATAAAAGAATAAAAATACAATTTTTTATTGTACTTTAAGCAAATATACTTTTAACTTTATTATTAATCTATTACGATATTAAGCAGATGTTTCAAAGCAATGAATAAAAATGAGATCTTATAAGTTTTTAGAGGAAGTATTACATAAGGTAAGGAATATCGAAAACACACTAAAACTACTAAGCAAAAGCCAATTGAATGTAGAGGACAAAGTTGAACAAATGTGTCTTCTAGAGGAAATCAGACATGAAATTATCTCTCATGATGCAATAAAGGAATCATTAGCGAATGCTCTTAGGAATAAAAAGAGTGCTAATATTCAGCAGCTAAAGTTAATAGAGGGGATACACAAAAGCAGCAGTGCTATTCCTGTTGATTTAGTAAAATCTTTGTCCAAAGCTAAGATTGAATGCCAAAACTTATGGAGGCTAACTAATTCTGAAATTAGTAACTTAGAAAAGCTGAAAGAATGCTTTACTAACCTAATTAAGCTTACTCGTGAAGCAGCTTCTATAAAATCGCAGCAATTAAAGCGCTCAAACTATGAGTCATTGCTTGCTGACTATGACTCTAATATCACAGAAAAGAACATAAAGGAAATATTTCCTAAGCTAGGTAAATTTTTTAGTGAAAATGTAGAGAAAGTAACTCAAAAGCAGAAGAAGGATAAGGTTACTAATATACAAAAAGTTACGGTTCAGAGACAGATTGAACTTGGTTCCTTATTCTTACAGCAAATGAGTGTTACACCAAATGAGATTTCCATTTCTTATTACGATTCTATCGATTATGATGAATCTGACCTTTGTTATGGTTTATTTTTACTTTTACGGCATACTGGTTATGCAATTCATCAAAAATGTTTAGCGCAAAATTCTATAAAGAGCTCAATTACAAAACATATTATGTATGAAACTCAAGGGTTATTCATGGAAAAGATCATTGGAACATCGAGAGAATTTATTGAGTTCATTCAACCACACATAAAGGAGAAACTTTCTACAAAAGGCAAAATTAATAGTAGTGTTGAAAATTTGTATTTGATTTTCAATAAAGTAAATCTTTCATCTTTTTTGAAGAATGCGGATGAATTTAGTTTATTGGCTCACATTATGCTAAGAACTAAATTAGAACAAGATCTAATAAATGGTACGTTAGAAGTTAAAGATCTACACGATAAATGGCTGGAAGGTATGAAGCATTACAAGATTTCAGTAAAAGCTAAAAATGAGCTAGACACTTATTTTCAAGATGAGTATTGGATAAGTGGTGTTATAGGCTACTTTCCTATTAAAGTCATAGCGTTAATCGCTGCTGTGCAGTTTTTTTCTTTCATTAAGAAAAATCATTACGAATTTTTAGATTCTATAGTAAAAGGAGATTTCAGTTTACTTATCGATTGGTTCTCTAAAAATGTATATAGTGCAAATTATGGCTTTTTGGAACAGCTAAAAAAGGTAACAGGTAGGGATTTAGATATTGAGTGCTACACTAGTTACTTATCTGAAAAGTATAATTTGTCTCAATAAATGGTTTTCTTGAGTTGTGTATGAGTTTTGTTCAGAATTTAATCAGAAATTTTTTTACTTTCAAAGGTTTATTTGCTAGCGATATTGCTATAGATCTTGGTACTGCAAATACTTTAGTTTATCAGAAAAGTCAGGGGATAGTGCTTGATGAACCCTCAGTTGTAGCAAGAGTAAAAGAAAAAGGAAGTTACGTTCCTTATGCTTTTGGCAAAAAAGCTAAGATGATGCTCGGAAAAACACCTGGAGAAATAGAAGCGATAAGGCCCTTGAAAGACGGAGTTATTGCTGATTTTAAAAGCGCGGAAGAAATGTTAAAATATTTCATACGCAGCGCAAACACAAGATTCACTGTTAATAAGCCTAGTATTATCATATGTGTTCCATCTGGATCTACCCCAGTTGAAAGGCGTGCTATACAAGATGCAGCAGAAAGTGCTGGTGCAAATGAAGTATTCTTAATTGAAGAACCAATGGCTGCAGCAATTGGGGCTGGACTTCCAGTTACCGAACCTGAAGGTTCTATGATTGTTGACATAGGAGGTGGTACAACTGAAGTTGCAATTATTTCTTTAGGTGGAATTGTTTATTCACGTTCTGCCAGAGTAGGTGGTGATATTATGGATGAGGCAATAAAGTCATACATTCGTGAAAATCATAAGTTATTGATTGGCGAAACAACTGCTGAAAAAATTAAGAAAAACGTCGGTTCAGCCAGTCTGCCAGTTGAAAACAACAAAGAGGGAATGATAATTAAAGGCAGGGATTTAGTGAGTGGTATGCCAAAAGAAATGCTTTTATCAGAATATCAAGTTGCAGAGAGCCTAATAGAGCCTGTACATCAGATAATTTCTGCTATTAGAACTGCACTGGAGAGTACTCCACCCGAACTTTCTTCTGATATAGTTGATAGAGGAATAATTTTATCTGGTGGAGGTGGGTTATTGCGCAACTTGAGTAAAGTTATTAGTGAAACAACAAAATTACCAGTTCGTGTTGCAGATGATCCACTTTGTTGTGTTGCCCTGGGTAGCGGAAAAGTACTTGAAAACATGGACTATTTTGGCCATGTTTTATTCAAGCAAGATTAAATTGTTTTTGAAGATCGAATTGTTTTGATGGAATTATGTAATATAAATGAGATCCCAGTGTCACGCACCAAGTAATTTAAAGGCAACTTCCAGCAGGAAGGGGTGTCATCCCAGCGCTTGACACTGGAACTTGACTACAAATAAGTATGCTGTTTCGATGAAATTGTGTAATAGAAACTGGATTCCAGTGCTTGACACAGGTTTGTGTTTATAAATTATATGCTAAAAGAATTTGAAATTGAACCTTTATTAAAAGATAAAGCTCCGCATCAAACTAAGGCTATTGTTGCAATGTCCGGGGGAGTTGATAGCTCCGTTGCTGCAGCACTGCTGTATAACCTTGGGTACGAAGTGATAGGTGTGACTCTTCAGCTCTATGGCAGTGATGGTAATGCGAGAAAGGGTGCATGCTGCGCTGGACAGGATATTTATGATGCCAAATACGTGGCTGAAAGTGTTGGCTTTCCCCACTATATTTTAAACTACGAGGAAATATTCAAAAAGGAAGTAATAGAGGATTTTGCAAATACCTATATGCGTGGAGAAACTCCCATACCGTGCGTAAGGTGTAACCAAACAGTAAAATTTCGCGATCTATTGCAAGTTACAAAAAATCTTGGTGCGGATGTGCTCGTAACAGGACATTACGTAAGAAGATTAGAAGAAAATGGTGAGGTAAAGTTGTGCAGAAGTATTGATAAAAGTAAAGATCAAAGTTATTTTTTGTTTGCAACTACTGAGGAGCAGTTAAAGCTTTTGCGATTTCCATTAGGTGGGTTCTATAAAAGTGATATAAGAAAATTAGCAAAGTATTTTGGCTTACAAATTTCTGAAAAGCCGGATAGTCAAGATATATGCTTTGTTTCCGAAAGCTATAGTAAAACAATAGCTAAATTAGCTCCACAATCTGTGCAGAAAGGTAAAATAGTAGATATTCATGGAAAAGTGCTAGGTGAGCACAGCGGCATAGTAAATTTTACAGTGGGACAGAGAAGAGGCCTCTGCATCGCACACAATGAGCCTCTTTACGTGATAAAAATTAATACAGAAAATAATGAAGTTGTAGTAGGCCCGATCAATGCTCTAATGCAAAAAAAGATATTGGTCAAAGAGTTAAATTGGTTAGAACAACCAAAAGAAGGCATGGAAGTAACTGTGAAGCTTAGGTCATCACATGCAGGAAGCTCAGCGACAATATATTCAACTGACGAAAAGAACAAAGCCTGTGTAATTTTAAACGACGATTACTTTGGCATCAGTCCAGGTCAAGCCTGTGTAGCATATAAGGGCGAACAAGTTATAGGTGGAGGTTGGATATGCTCCTAACTTGGTGGTTTAATTTTTTAATGCAGAATGTAAACATACAATAAAATTTATTGCTGTTTTATCCTATATTCTTTATACTATAAAGATAATTATTATATTGTGGACTAGAGGGATGGTTAAAGAAGTTGAAGAGTTAATAAAAATTGTTGGTAAGGGCAATTTACTAGAAGCCGCATTTATTCGTTTGGGCAGTTTTCAACATGCTGACTTACATCATTGCATGGATTGCAGAAATCATATAGGTCTATTCGAATTCATTAATAAAAAAGAACAAGAGCCATTAGATAAATATTTTAACTTAAAATTTAGTCTACAAGGATTGTTTTTAATTTATGTTCAAGCTTATAGAGTTCTTGCAGAAAATGCTCAGTTCAATACTCAAGAAGTAATTGATAAAATATATGCTGCAGTTGAAAGTAAAAAAATACCTACTCTTTGTGACACTTCGAAGAAACTGCTAAGGGAAATTGTAGATCAAGTAGAATTGACAGAAGATCAAAAAAAACTAAAGCTTTTTAATATTCTAGCAAATCCGAAAGGTGAAGCTCTATTTAACAATAATGATGACTTTGAGAAACAAGTACTCAATAATATTAAAAAGTTACTCAAAATAAGCTATGCAAATGAATTTGATAAAGAGTTTAGCTTATGTAAAGAGGTAATAAATCATTATTACTCGATTCACAGTATAAAAATAGATAAAGACATAGCATTACTATTTTCTAGTTATGGTATATTTTCTACATGTACTGGAAATGGAGATATTTTATCACTCAATCAATATATTAATGAGAAAGCTAGAGTAATCAACACACCACTGTATTACAGTTACATCTTACAGTTAATAAAGGTATTAAGAAAAATTGAGTTACCGTATAGAAATGGATTCACCAAGTATACACTTAATTATAGAGGTATAAGTGAATTGAACGGGACATTTACAGCTGCAAGAGAGCAAGACAGTCAAGATTCTCTATATCCTAAAAATATCAAACGTACTCTAGAGCAACTACTAAAAAACCAAAATAGTGATGCATTTGAACAATTAGTAACAAACCCTGAGAATACGTATTACTCAGTGCCACAAAGTGAATGCAGACTAAACTCTAGTATCAGTAACAAAAAAAACAAAAATCATAAAAACACATTTTGTAAATTAGCTTTAGGTATGTTTATATTGTCTATTGGATTATATACTGCTGATTATTTCTTTATGGAGCAAAAGTTATTCAACTCAATAACAAATATTTTGCCACAAAATAATCTCATCAATTTCATAGTTGCTGCAGTACTTACTATCGTAATAGTATATGCTTTATTTCAACTACTAAAATCACCTCAAGAACCGCCACATTCAACGATCAATGATACAACTATTAACAGTTTTGCAAATGGTCCTATTCAATCATGAATCTCTACTTATGAATGATAAATGTAGCACTTTTAAAGTGTATGCTATATAATATCTTCTCTTGAATAACGAGGTAATCCATGGATTTAAGCAAAGTAACAACAAAACCAGATGAAATAAATGTAGTAATTGAAATAAGTGCAAATGCTGAGCCTGTAAAGTATGAATTTAATAAAGAGCTTGGGTTGTTACAAGTTGACAGATTTTTGTCTACCTCAATGACTTATCCTTGCAATTATGGGTTTATACCAAATACCTGCGCAGGTGATGGTGACCCTGCGGATGTTTTGGTGCTAACTCAATTTCCTTTAGCGCCTGGAGTTTTGATATCGGTGCGTCCAGTAGGTGCATTACTTACCAAAGACGAGAAAGGAGAGGATGAAAAAATATTAGCTGTACCTATCTCCAGTGTTGATAGCTATTATGACAATATAAAAAACTATTCTGATTTATCTAAAAACTTACTAGATAAAATAGCTCATTTCTTTTCTCATTATAAAGATTTAGAAAAGGGAAAAACGGTGACAGTTGGAGAATGGGCTAATGTGGAAAAAGCAAAAGAAATCATTGAAAAAAGTAGAAATTAGTTTGCGTTGATTTAGCCTTAAATTACAGTTATTCGGAAAAATGTTGTTGTTTTTAATGGGTAAATATTGGTATCCGTTCAGGATAGCGGTAAGGTAGTATAACCATAGAGTAAAAGTGAGTTTACAACAAATGGTGTCATCCCAGTGCTTGACACTGGGATCCAGTCCTTTCGCACAAAAAACGTTGTAAAGTAACTTGGTTGGATCCCAGTGTCAGCTACTCTGATGACAAGACAGGTTTCAATATTTGCATGCATCTGGACAGATACAAATATTGCAATTAAAAGCATTAGACAGGCAGTAAAGGTCTTGATATTATAGTAATAATTTGGAAGGGTGGCCGAGCGGCTGAAGGCGGCGGTTTGCTAAACCGTTATACGATTGAAAAGTCGTATCGAGGGTTCGAATCCCTCTCCTTCCGTATATTATTGTTTAGGTATTCATTACAGTAATTTCACCCTCTTTTTTAATTATTAAAAAGTTAGCTAGCGTTTATTCAGTATTTATTATAGAATTAGTTATTAGCTAAATAATTTTATATGCATAAAATACTAATTTTGATATTAATAATGCTGCCGCTTAGGTTACTTGCAACTGAGATTGAAATTGTTGCAGATGTAAATGGTGAGCCAATTTCAAATTTAGATATCGAAAGACGTATAAACTTCATAAATTCATTGCTTGGCACTCAGAAGATTAATCAAAAAGAGGTAAAATCTCAAATTCTAAGACAGTTAATAGACGAAATTATCATTGTCAGCGAAGCACAGAAGATGAATATAGAATTGAGTAACGAGGAGTTAAATAATGCTGTCACGTTATTCTTAACTCAAAGTTTAAAACTTAAGGCTGATGAAGTTGATCAATACGTAAAAAAGCATAATATAGATCTCAATACCCTAAAAAAACAAATAAAGTGTCAGCTGCTGTGGAACAAGATTATTGAAGTAGGAGTTGTACCGCTTATTAATATCAGCGATCAAGAAGTGGATGATGCAAGAAAGCAAAAAGAGAAGTCTGATTACCTTATTACGTTTCAGGAGTTCATAATTCCCGATCAGAAGATAGCTGAAGACTTAGTAAAAAAATTACGTACCAGTAATAATCCAGAATCTTCAATAAAGATGAGCAAAGCAACCGTTAATTTAAGTCAGCTAAAAGGTAAACTCAAGGACGTTTTGGAAGGATTAGAAATCAGTGATGTAGCAGGTCCGGTTAGTTTAAGCGAAGGTTACTCTGTTATAAAAGTCATAGATAAGGTACAGCTCGATCATACACTGCTGAAAAGTACTTTAAAACTGAAACAGGTTGTAGTTGAAGGTTCAGAAAGTTTACTCTCTAGTTTTAAGGAGCAAAAGGTCAGTTGTTTAAATTTTGACAAGTTAGCAGATGATTTCAAGTTGCCAAGCGTAAAAGAGTTTGAAATAAAAATGCGAAATTTAAATCCTGATTTACAGATTTTATTTAGTAAAACAAATATGAATGAAATAGTAGAATTAAGAGAAAATAGCACTGCAAAGTTGATGATGTTATGTGATATCAAAAATAATGCAATGGATATAGAAGCAATCAAACAGGAAATGTATCAACAAAAGATTATGATACAAAGCAACCTGTTATTGGATAATATGCGTAAAAATGCAGCTGTTAGTTATCAGTTTAATTGAAGTTAGAGAGGTTTTCTACTCCATAAAAAGTTTATGAAGAATATAATGCTCATTGGCGGTGGAGTTGGAAATGCAGTGTTATTTTCGATAGGGAAGGCATGTCTTGAAAACAATCATAAGGTTTTATATTTCGCTGGCTATAAAAAATTAAGTGATGTATTTAAACGAGCACTGATAGAACGTGCATCAAGTGCAGTAATTTGGGCATGTGAAGAAGGATTGATAGAAACAAGCAGAGAACAGGATAAATCCTTTCATGGTAATATAGTTGATGCAATAATCTCATATCAGCAAGGAAAGTTAGGTAAAATTACTATTAATTTAAACACTATAGATAAAATCATCACTATTGGTTCTGATAAAATGATGAAAGCTATAAATGAAGCTAGAAAAACAATTTTAAAGCCATATCTAAAACCAAAACACATAGCAATATCATCAGTTAACTCTCCTATGCAGTGCATGATGAAAGAAATCTGCGCTCAATGTATTCAGCAACACATAAATAAGGAAACAGGAGAAATAAGTTTTGTTTATAGTTGCAGTAATCAAGACCAGGATATGGAGCTTGTTGACTTTGATTTTTTAAGTGAGCGCTTGAAGCAAAATAGTTTACAAGAAAAGCTCACTGCAAAATGGATAGAACATGTTCAAAGACACTAAACAGCACAAAGAGGAACTAAGGAAGCAATATAGAACCATAAGAAAAGATGTTGATGAAAGTTATTCCAGTTATGCAGCAAGTTCCCTTATTAATCTCTTTAATCAGAACTTAAGCTACGTTAAAGGTAAAACAATAGCAGCGTACATTCCAACAGACGGAGAAATTAATGTTGTGCCTTTGATGCATCATTTACTCGATTTAGGATATAAAGTAGCAATTCCTAATAAAAATAAGTTATTAAAATTTGAGGAATGGAATAAAGCAGATGAAGATATAATCCCCGATACAATCATTACTCCTGTTATTGCTTTTGATGATCATTTTAATAGGTTAGGTTTTGGCGGTGGTTGGTATGATGAAATGATAAAAAAATTACGGCCACTTGGAAAAATATTTATAGGTGTAGCCTATGAGAAGCAATATTGTAAAAATTTACCTGTAGAAAAACATGATCAAAAATTGGATATTATAATCACTGAGATGTGTGTTAGATGTAGAAGTGGATTGCTCAAAAAAGTGGATAGAAAGGAGTAGCATAGTCTCCCTCTTTCTGATAGTAATTGCTTATCTGTTCAGATGCATGCAAATATTGAAACCTGTCTTGTCATCAGAGTAGCTGACACTGGGATCCAACTAAGTTACTTTACAACGTTTTTTGCACAAAAGGACTGGATTCTAGTGTCACGCGCTAGAATGACATCAACTTTTAAATTCCAGTTATGCAAGAAATCTATTCATTTGAAACTTGTTTGAGAAACGTAGCTATAAAAACCGCAGGTACCAGTTGGTTTTTATTAGCTAAAGTAAAGGTCAAATATCTGGAATTCTGAACATAAAATCCCCCTGTGAAAAAAAGATTAGAAAAAATGCAGTGCACATACGACAGAAATTAAGTATGTGTGTGTGCACCCACATACGCTGAAGAGGATACGCTACATTTTTTTGTTGTTTAATAGAAAAAGTCTGCAGACAAAGATAAATTTTTGAGCTCTAAAGATATCTCTAATTGTCATTATAATGAGATTTAAAATATGCGGAAGTAATTTTTTGTGTCCGCTTAGCAGGGTGGCAAAATAAGATAGACAGATACATTAAAACGCTCTTCAAATGTATCAATTCACTCCTTTCCTTTCTTCACTAACTCGTTCAGAACTTGGATTCTTCACTTCAGAATTTGGCTCCATTTGTTTAACTTTATCACCAACTATTTTTTCCACTTTCTCTATTTTATTATTACCACTGTCCATAATTGCAGGTAGAAAATCTTCCATCAAATTTAGCAATTTCTGCATATCTTCCTCATGAGTACTGAGGCCTTTTTCCAGAAGTCTGATCATATCAGCTTCTGAAAAATTTTGAATATTTCCATTCTTTACTAACTCTTGTATAGCAGATCGTTGCTCTTCATTTTTAAGCATTTTTATGATCCTTATTTTATTCTGGGCCTCTTTTGATTTTTCAGCGTTTTCAGGGTATACCATATCATCAATGAACTCTTTCTCTAATCTAGAGAAGTTAATCTTTTCCCAAGTCAATTCATCGATCACATCTTTCACAAAACTTTTCACTGCTTTTCCGCATTTAATTGCACCCTTTTTTACTTTACCAATACTTTTATCTGCATTTTCTTTTATTTCATCTCTATGCTGATATATGGCATAACCAATAGCAGCTATAGCCGCTATTGCTAAAAGCCCTAACAACGCTATTCCACCACCCAACAATGCACCAGCCACTCCCCCTATTGCTAATGTACCTACTAATGCACCTGTCAATGTTGTAAATGCTGCTCCACTTATAACTCCTTGAACTAACAGTTGGTTGCCTAAAGCTTCAAGTTTTTCCTCCATTACTAGATTTTTACCAACTTGCTCAGCTAGTTTTTTGAATTTTTCTCTTCCTGATAATTTTTTTGACACAGCTGTAAAAAATTTTTCGCTTTTCTCATTTTCTAATAAACTGATTATGTCTGCCTTTTTAATTGAATCTAAATTTTTCAGATCTTCATTTTGATCCAAAAACTTTCTTGCTTCTTCCTGTAAAGCTTTATCTCCTTGAATAATTTCAAATATACCTTGAGCAAGGTACTCGCTGTTACCAGTATCTACTGCACCACCTTGTACCATATTCAATTCCCATCAATTATAAATATGCCTAATTATATATACTAATTATTAATTATATTATAATTAACATAAAATAATTACTCCTTTCCAAATATGGAATTTGTATTACAATACCTAGATTATATGAAATCAAGGTATTTTATGGGTGAGAAAAAATTAAGAGCCGCTGTGGTTTTATCAGGATGCGGCCACCTCGACGGCACAGAGGTGAGAGAAGCAGTTTTAAGTTTGCTTGTGCTTGATCAGCAGGAAGTGGATGTTAAATGTTTTGCACCTGATATCAATATCACACAAGTTATGGATCACAAAACAAAAGAGGCGGTAAAAGAAAAAAGGAATGTACTTGTAGAAGCAGCAAGAATCGCAAGAGGTGAGATATATGACCTAAGAGAAGCTAAAGCTGAAAATTTTGACATGCTAGTCGTACCTGGTGGATATGGAGTTGCGAAAAATTTATCTGACTTAGCTGAAAATAAAACAGTAATGCCTGAGTTTGAAAGATTAGTCTCAGAGTTCTTTGTTGCAAAAAAGCCAATAGGAACTATATGTATATCTCCAGCCATTATTGTTTTAATTTTAAGTAGCAAAATAGGTAAAGAAGAAAGTAAGATTAAGGTAACTATAGGAGACGACAAAGACCAGTTGATAGAGAAGCTCGGCGGCGAACATATAACATGCGATACAAAGCTATCAATAGAAGACGAAAAGCATAATATATTTTCCTGCTCTGCTTATATGCGTAGTGATGAAAGTACACACTCTGTATATCAAGGAATAAAACACATGATTGACAGTATGGTGAAAAAAATTAATAAAAAAACCAAACAACCATTTCTCTAAAGTGTAGTTTCTTATACAATTAATTATGTCTGTTGCATTATTGTTGTAGCCAAAGTAATCTGTAATTGCTTATTAATGATAAGCTATATTTAGTATGTAAGTTTAGTTCTTTTTTTTATAGATATAAATATGTCAGATCTTTTTTATATTGAAAGTGAGTGTTGTGTAGATGGTCAGTGTGATACTTATGCAGGAGAAGTGAGTATTAATGATGTCATGTTGGGCAAGTTTAGTCTAAATTCACACAGTGGGAAAAAAGCCATGGTAAATATAGACATCGTTACATTCGATATCCATATTGCTATGGATGGCCAAGATGGAAAGACAATAAAAAGAGACCTCAAGAGTCCCGAATTTGTAATTAAAGATGACGGTTCCTGGTATATTAATAAGAATCTTGGTAATGATAAATTTGAAATTATAGTAAAGCAGTCATGATATGAAACATAGTGAGCGGAGCTTACTTTTTAGCAATGTTTACATACTTACTTAAAAAATGGAGATTATCTTAGCTGAACCACGCGGTTTCTGTGCAGGTGTTAAAAGAGCTGTAGACATATTAGCAATCACTTTAGAGAAATACAAAAATGAACGCCAAGTTTATGTACTACACGAAATCGTTCATAATAAATATATAGTAGAGGGCTTTAAGAAACAAGGAGTGGTTTTTGTAAGCAGCATAGAAGACATTAAAGACAATAGAGGAATATTGATCTTCAGTGCACATGGAGTGTCGAAAAGTATAGAGGATGAGGCAAAAAGAAAGGGTGTTCAAGTGATTGATGCAACATGTCCATTAGTTAGCAAAGTACATAAAGAGGCAAAAAGGTATGAGGATAGTGGTAAAGAATTAATTCTAATTGGACATGAAAATCATCCAGAAGTTAAAGGAATTATAGGAAGAGTAAGTAATCCTATATCTCTAGTGCAAACTATGCAAGACGTATACAATTTACAAATCAAAGATCCAGATAATTTATCTTATGTAACACAAACCACGTTAAGTATTGACGATACCAAAGAAATTATTGCTACACTGAAGCTCAGATTTCCAAGCATTACAGGCCCCGACTTAAAAGATATATGCTATGCAACACAAAATAGGCAGAACGCTGTTAAAAAATTGGCTAAAATTACAGACGTAGTGTTAATTGTAGGAAGCAAAAACAGTTCAAATTCAAACCGTTTATTAGACCTGTGCATTTCCACAGGAAAAAGAGCCTATTTGATTGATAATTATAAATGTATGAACAAAAATTGGTTGCAGGGCGCAGAAAAAATAGGAATTACTGCAGGTGCTTCTGCTCCTGATATATTAGTTGATGAGCTAGTAAATTACTTAAAAATAAATATGAATACAAAAGTTTCAGTCATGCCAGATGGATTCACTGAAAATGTTCAGTTCAAGTATACTAAATGGTAATGTGCAACAACGTGCGTCAAATCAAGTCTTTAGCTTAATTCAATTTTCAGTCTGTTGGAGAATAAAATATCAAGCTGAGATATAATTAATCCTCGTTTGTCAGGTTAAGTTGTGTCTAGCACAAATATAAAAAACCTTCATCATACAAAAGGGTTAATATTACTACTAATTTTATCAAAAACTTATAATATAAGTAATATTGTCATCTAATGTTTAATGAATTTCAATAAATTACCTTTTTAATTCTAGATGAGTATACACTTTGTTAATATGTTTGGGTCAAAACCCAAAAGTAAGTTTATGCTTTCTATAGGAAAAGAAGGCACAATGTTACTATATTTTAAAAATGATACTTTAAATAAAAGATATTTTGCTAAGGACAAAAATAATAAAGCTGTTTCTGACTTAATTTCATGTCTTTCATCAGATAAAAAAGCACCCTTATATCTGGTTCTCAATCACACTGATCAGAACTATTTGCTACAGTCTATCCCAAGAGTAAATAGGATTAGTGCTTATCTATCAGCAAAAACAAAAGTAGAGCATTTTGCTCATAATAACGATATAAATTCTATTCTCTTGGTCGAAAAGCCGAATAAATTTAATCAAAACTGGTGGTATCTATTTGTTTCATCAAAAGCAAATCATTTAATAGAATATTGGTTGGACGTGTTTGTTGAAATAGGCTCTAACTTTAAAGGAATATTAATGTTTCCTATAGAACTAGTCAGTATAGCAAAAAAGATTCTACACAAAGATCCTAGTAACTGGAAAATTATAGTTGCTGCAACTAAAACAGGTGGCTATAGACAAGTGGTTCTTAAAGAGAACAAAATGATATTTACACGTTTAATACCATTTACTAATGATAATTTACCAGGAATCATTGCTGGTGAAATATATCAGGAAGTGAAAAATACAATTCAATCTTTAACTAAGTTTGGATTTGAAAAAAATGACCCTGTCGACCTCTGCATTATAGTATCAGAAGCTATTAAATCTAGTTTATCAGTTATAAATTTTTCAGAGAATAGTGTGAACATATTGACTCCATATGAGCTGGGTAAACTATTGGGGGCAGAATTAGCTATAAGCGAAAAAGATAGCTTTTGTGATACTACAATTTTGTTTCACAGCTTTAAGAATAAGCCAACAGATGTTTTTAATACAAAAGAAACTAAAGAATTTTATCTATTCAATTACCTTTATTTAAACTCTCCTCGGATTTTTCTATACCTCCTTTTGACTTTAATTGTAATTAACACCTTTTGTTTGCGGAATTTGTATTCGAATTTTAATATTGCTGATAATTTATCTGCAAAGCGGAGTGCTTTAAATAACAAACTAATAAAACTTAGCCAAAGCTATAATGTAAAAAAGATAGATGAAGTTTACGATTTTATTAATATCAATAATATTTTATCAAAAATAGAGTACTCTCCTCTCACACAAGTTAAGTATGTAGAAAAGCTAAAAGTACCAGATGTAGAGCTTCAATTATTTGAGTGGAATTATAATGAGGCAAAAAGTTATATTACCACAACTTTAAGGTTTAATTTTCAATCTGGTAAAGACATTTCTTATCAATACGAGAAACTACAGAAAAATTTAAACGATAATTTCCGTACTCATGATATTAGTATTTCTAGCTTACCTACTACTAAAGAGAAAAATCTATCTATTGATGTTGAAATAGGAGAGGCAATGTAGATTGATGACTATCTCTCAACTAAAAAGAAAAGCTACAATTCAGTGCATATATTACTTATTGTTATCTGTTGTATTAATAGGGTTATCAACGTGTTTTATTATCTATAACAAAAAGGTTTATAATAAAAATCAAACTGCAGCTGAAGAAATACGCTCTATTAATTTACAGATCATTGAAATTCAAAAGAAAGAAGTCGTTCTAAATAAAAACCTAGATTTATGGAAAAGAATTTCTTCTTCAAATTTACATAGTAGCAGATACATTACAAATTTAAATTTTGAGCTTAACAAGCTATATAAAAAACACTACATGTTAGAACCTGAAATATCAATTTCTATACCTGAAGAAGCTGAACTCCACAATAAAAGTGAACATACAAAAGTAATAAGAAGTGAAGTGGTTCTAAGTTTAAGCTCAATTAGCGATAAGCATATTTTTTTATTTCTACAGTCTATTCCAAATCTTCCTGGTTATGTTATGATCAGATCTCTTACCTTGAATAAGCAGAGAAATATAGATGCTAAAGTTATAAACCAGATTTTAAGTGGTAATATGATAGAGATAGTGAGAGCTAGTATAGTTTTTGATTGGTATACCATATTAAGTAGATGAATATAAAGTTGTTTTTTATTTTTACGCTGCTGTTTTTTAATGTTAGTGCATATTGCAATTGCGAAGATCTTGTAGAAAATATAGGGATTTGTAAAAAATATTCTTGCCAACAGCATATTAGTAATGAAGATTTTATTGAGCATAAAATATTAGGGTTAAATAGTGAAAATTTATGTGTATATATAGAAAGACAAGGCAATGATGAAATGGTCTGTCATCATTCTAATGATGGAATGATTATAGAAAAGAAGTACTTAAAAAGTATTTTAAAAGTTGGAAATCAAGAAATAAATGACTTCATTGATATAGCAAATTTGCGTGCGAAGGAGTGTTTTTTTATCAACAATTATTATATAGATCGAGACGATATAATAAAAGAGGCAGCAGAGAGTACTTTATCGCAATATGGTAGCATAAAAAGCATTTTTTTTGATGAAGAGCAGGTTAATAGAATAGTTAGTGAGATGGAAAAGTTTAACTTACAGTCTTCAGGAGTTACAGAGGAAGAAAATTTCAATTGTAAAGTAGTCAGTTTAGATTCAATTTTATACTTTTCCCCCGATACATGGAAAATATGGGTAAATGGAAAGTTGTTTATAAATACTAAGGATTTAAAAGTGCACTCAGTAACTGAAAATTATGTAACTTTTTCATGGGCTGTAAACCAAAAGATAACAAAAGAACGGATAAGCAATTCTAAAAATGTACATTTTGGACATGGAGGTATTATGTTTACGCTTTATCCAGAACAAAAATTTGATTTAGATAGTTTATCTATTAAATAATCTAATACATCTGCGCTTGTAGCTCAGTTGGATAGAGCGTTGCCCTCCGGAGGCAAAGGTCGCGGGTTCGAATCCCTCCAAGCGCGTTTTTAATTAAATTTGACAATAATACTCTCACATAAGATAATAAAGAGATTTATTTTAAAGCATAATTATGTCTAGTGGTACTATAAATAAAGTCATATTAGTTGGTAATCTAGGAAAAGATCCTGAAATTAGGACTACACAAAATGGAAAAGAGATGGCAAGTTTTTCAATAGCCACGTCTGAAAGTTGGACTGACAAATTTTCTGGTACGCGCTCTGAAAAGACAGAATGGCATAATATTGTAATTTTTAGTGAAGGATTAGTAAAAATTGTTAAGGATTTTGCGCGCAAAGGTAGTAAAGTTTACGTTGAAGGTTCTCTGAGAACTAGAAAATGGACTGACCAAAATGGTAGCGAAAGGTATACGACAGAGGTGGTGCTATATAACTTTAATAGTGCCCTTACCCTTTTAGATTCACGAAACAGTATGTCAAACTCTGATTACAAGCCAAGTGAATACAAACAAAATGAAACAGAACAAAAAGATAAACACGGAAGTTTTGACAACGATATAAAAGACGAACTAATCGATGATGAAATACCATTTTAATAACTTCAATTGAAATCTACATTTTTATGGACTGCTTGTGTTACTCCTTTTAATTGCAGTGGAGATAGTATAGATTACCAAAGCTTGCAGCGTTTACTAACAATGCAAGCTGAAACTGAAAATGGTGTAGTGTTGCTAGGTAGCACAGGTGAAAGCTTATCACTTACTGATTCTGAAAAGCGCACATTAGTTGAATTTGTATGTGAGCTAAAATTAAATACGAAAATTATAATTGGTGTACCAGGAGTGAATCTATATCAGACTCTTGAATGGCTTGATTTTTGCAAGGGTATGCCTATTCATGGCTATCTAATGACAACTCCCATTTATGCAAAGCCTGGAATCATGGGGCAAACTTTATGGTTTGAAAAGCTGCTTGAAAAAGCACATGTGCCAGCCATGCTTTACAATATTCCATCAAGAGCAGGAGTGAGTCTTCACGCTGAAACTGTACGCAACTTATCCAGCCACGAAAAATTTTGGGCTATCAAAGATTCAAGTGGCACCGTTGATACTTTAACTCAGTATAAGAAAGTTGCACCAAATATTGAGGTCTTTTGCGGAGATGATAATATGATACCCGATATGGCTGCTAAGGGTGCGGCTGGTCTGGTTTCTGTTGCTGCCAATGTTTGGCCAAGTGTAGTACATGAATATGTTAAGCAATGCATGAGTGGCGAGAACCCTCAGGCAGACAGTTGGCAACAAGCTTGCAAAACTCTATTTACTGCCAGCAATCCAATACCTACTAAAGCACTCTTGCATGACATTGGGCTTATAGAACACAAAACTGTTCGTCTACCACTAAGCACAGAAGACTTGCCTTCTATTGAAACATTGAGGCAAGCTAATAAAATGATTCTTGGATGGAAAGAATTGACTAATAGCTAAAGCTAGGAACACACATCATCAACTTCTACACCTGCATCAAATAAACTAACTTGTTATAAGAAAACTAACCATGTGAAATTCTTGTTGATATGACTTAATGAATAATTATTTTAGGTTACTAAGTTATTTAAGAAACTTTGATAATATTTAGCCCACTTACTTTTCTATTTTCCATGTCACGATGAGCCTCTATTATTTCATCAAATTTATATTTTTTATTAATTCGTACAATTAAAAGTTTTTTTCTTATCATTTCAAAAATTTCCATTGCAGTAAGCACTAACGTAAGTCTATTGTGCTTGTAGTGATATATCGAAGTTCCAGCTGCAAATAACGAACGCGAACTAAGTAAAGAGAAATTAATAGGAGCATTACCTGATATCTGCCCATAGGAAACATATATGCCAAACTTACCTAAAGATTCAAAAGAGAGCTTGCTTGTAGCGTAACCTATAGGGTCATACACTGCACCTACTCCTCTATTTTTCGTAATCTCCATGATTTTAGAAACGAAGTCTTTATCATTGTAGTTTATTGCGTATGTGCAGCCACTTTGTAAAGCTATCTTCATTTTTTCGTCAGAGCTTATAGAACCTATCACTATACCTTTTTTATCCTTTGCCCATTGGCATATTATTTGCCCCAAACCACCATTAGCTCCATGAACTAGTACAAAAGCACCAGGCCTGATTTTATAAGATTGATTAACTAAATAGTGAGCTGTCATACCTTTAAACAATACTGCAGCAGCAACTTCATCAGGTATATCATTCGGAATTTTTATCAAATATTTCTGGTGTACAATGCGCTTTTCACAATATGCCCCTGGAGGAGCTGTGCAATATCCAACTCTATCTCCAACCTTAAGTCCATCACTAATTTTTTTACCAAGCTTTTCAACAACTCCTACTGCCTCTACTCCAAGTACTGATGGCAGATCTTTAATTTTGCGTGTACCTTTTCTGTGTTCTAAATCATAACGATTTAAGCCGATAGTTGTATGACGTATTAAGACTTCCTCATCTTTTGGCTCACCTATGCTCTTATCTACAAATTCTAATACTTCTGGCCCCCCAGTTTTTTTAATTTGTATAGCTCTAACCATGATAAATGTAAGACAAAAACTTTAATTATGTTATCTAGCAATTAATATTTTTGCAAAATGTTATTTAGAGTTTATACACTACATAAGCGTATTGTTAATAGTTTTGAGGCACAAATTATCATGAACAGAGAAATTTGGCTTTATGGTGTTTTATTCAATGTGTTGTGCAAAGTGGATGAAGATAATGATTTGGATGTTAACAATGTAATAAAAAAAATAAAAGAAAGGTTAGAATATAGAATACAAAAATCAGATAAAAAAAGAGATTATTGTAAATATTTATATACTTCTTGGGAAAAAAAAGGATTTGATATTAATCACCAATTTGACTTGAAAGATTATGATGGCTTTCCAATAGATAGTCTTTTTTCTATTGCCATTAATTATAAATTATACACTTTAACAAATTTAGCGCAAGTTTTAATAAAAGCAGGAGCTAATGTGCAAAATGAAAAAGGATATTTACATGCCTGCGTTTTGGCTCGTTCTCCAGATATATTAAAAGCTCTCATAAAAGCGGGAGTAAATGATAACCCAAATGAAAACTATGGTGGAAATACCGCTTTAGACTATGTTGCTAAATTATATGGTAGAGATAAGTCAACGAAATCCAAGGATTGCTGTAAAATTCTAATTGAGCATACATTAGAAAAAAAACCCAACATAGAAATACCAGATTCTGTAAAAAATAATAAGGAGTTGGCTCAATGTTGGAATGCTTGTGAAGCAAATAATGAAGGATGGGAATTAGCAACAACGAACACTGAAACACAAGTAGTCAGTGTGCAAAAAGCAAATAAGAGCTCCTGCTCAATTCAATAGATGTATCGTACAACCTTGTTCGGATTACAATAGGAAAAGGTTTGTTATTTAAGCTTAAAAAACGTATATGATAGTGTTATTTCACTTAAATCTTTTGTACTATTGTCACGCATTATTTCAGGGTCTACGTAAAAGGATACGGGCATAGCCGCTTTTTGTTTTGGTAGCAGCATTTGCTCTTCAAAACAAAAGCATGCAACTTTATTGAAATATTTACCTGCTTTAAAAGGTGTGACATTATACACTGCCATTCCAAAAGAAGGCTGATCAGATAAATTTTTTGCATAATAAAATACTAAACTTTGTTGCCCTATATTTGTATCGATGTAGTTAGTTTCTGATTTAAATTCCCAAGGCAGACCTGATATTATATCAGCATTAAGGTGAACCCTGATTTTTTGGTCAGTTGCATTTATTGTTGCATTAGTTACTTTTCTCGTTGTGCCACCATATCCAGTAGCTTTACAAAAGATGCTATACAACGGTACTGAAGCATATGCAAGACACAGCATCAATACCACTAAAGATATTAGGAGGAAAACTATAGAACTTTTATTGTTTCCCCTTAAAAAGGAAATCATCTAATCCTTATTGTTGAACAAGTTAAGTAACCTGAGTAAATTGAGGAATATATTGATGAAGTCAAAGTAAAGATTAGTTGCACCAAGTATTGCCAGCTTAGTAGTTGCAACTTCTGAGCCATCATTATATCTATAATAAACATCTTTGATTCTCTGAGCATCGTATGCGGTCATTAAAGTAAACACTATCACTGATACAAACGATATTGCAAAATAGAGAGGACTGCTTCCAAGAAACAGATTAACTATAGATGCAATGATTAACCCCCAGATTCCCATAATCAAAAAAGAACCCATGCTGGTAAGATCTTTTTTTGTAGTATTACCATATAAAGCCATAGAACCAAACATGATCGATGTAATGAAAAATGCTCTCGCTATATTTTCTGCAGTATAAATTATAAAAATATGAGATAAAGAAATTCCCATTAAAACTGAGAATAGAAAAAATACAGTAAGTGTTGACTGAGCACTTAGGTGTTGAAGCCTAAAAGACATATAAAACACCAATGCAACTGGAGATAGCATTACCACAAGCGATAGAACAGGATTGGAATAAATCACCTGGAAAAGACCAGAAAACACTGTTAAAAACGCAACAAGCCCTGTAACACCTAAAGCTAAAGCCATATAATTGTATACTTTAGTTAGGTAACTCCTGAGTCCAGCACTATAATAAACGCCCTGAGAGCGAATATCCTGTTCGTTTTTCATATAAGACATATGTAACTCCTTATTATCTCTTGATGATATATTATAATACAATACAGCGTTTTTATCAAGTATAAAATGACATACTACAATTGAATGGTGTGGTATGCAATTAGAGAATTTCTTCCATAACTATAAGCAAATCGGTTTTCAGCAGCATTTAACTATTATAACAACCTCTGGCAATAGAAATTACTTTCACCATTCCCTCTATCATGATTTAAGGGGAATGGTGAAAGTAGTTTTTGCATTTACTAAAGCATTCTTCTTATAGATACTATACCAACAATCCACTATTTTTTCTATGTCTCGCGGTTTAACCTCCGGACCTATACTGATTCTAATTGAACATTCTGCTTGCTCTTTTGTTGCTCCCATTGCAAGCAAAACATGAGAAGGCCCAACTTTTCCAGAAGAGCATGCAGAACCATTGCTGACTGCAATATTATTTAAGTCAAAATGCATGAGCTGCAGATCATTCTTTACCCTCGGCATATAAATAAAACTTGTATTTGGCAATCTTTCAGAATTTCTGCCAAAGATCTTGATATCACTGACAAGACTTAATAATTCACACTCCAATTGATCACGCAGCTTCTCCACTTCATTCATTTTTGATAGAAGATCTGGAATGTTTTGCAATGCAGCAGAAAGACCTGCAATTGCAACAATGTTTTCTGTACCACCACGCAATCCTCTTTCTTGCCCACCACCTATTATAGTAGGTTCTATTACAAGCTTTTTGTCAAATATTAAAACTCCACTACCTGCTATACCACCAAATTTGTGAGCAGATAAAGTAAGTAAATCCACTCCTAAATCTTCCATATTTACTTTGATTTTCCCAACACTTTGAGCAGCGTCAGTGTGACAGATTGCCCCGAATTTATGTGCTATTTTAGCTATTTCCTTAACAGGCTGGATAACTCCAGTTTCGTTATTAGCCATCATCACTGAAATTATTACTTTATTCCCTTCAAGTTCGCTTAGAATTTTCTCTAGCTCTAAAAAGTCAACAATACCCTCTTGATTAACGGGTATTATATGTGGATTACATGCAGAATTAAGAATTGAAGGATGCTCTGTAGCTGAAATTACATGCAGATAGCCTTTCATTCCTCTCATGACGAGGTTGTTTGCTTCAGTTGCACCAGACGTAAAAACTATTTCTTTATCATCTGGAATGCTAAGAGCATCACGTACGTTATCTCTTACCTCTTTAAGAATCTTCCTCGCTTCTTGTCCTCTTTTATGCAGAGATGATGGATTTAGTGTTTGTTTTGACAAAATCTCAAGTATACTTTTTTTTACATTTTTACTCACTGGAGCAGTTGCATTATAATCAGCATACACGCAACTACTTTCTTCCAGAGAGAATAAACTCACAGGCTTATTTGTCACTTACCATTAACCAATTATGTATGTTAACTTTAACACGATAAAAAATTTATTGCAAAAACAGTGAAATTAATACATAATTAATAAATAATTTACATTATCAAGCCCTGTCAAAACAGGTTTTTATTAGGAGCAATCATGGTAGAAGTCTTTTTAAATAATGAAACAAAAAAGATAGAAGGTAGATATCATCAAAGCAAAGATACCAATGCACCAGTTGTGCTAATTTTACATCATCACCCTCAATATGGTGGTAGTATGGATAGTAAGATTATACATACTATATATGAATCTTTTATCGATAATAACTTTTCTGCATTGACAATTAATTTTCGTGGTGTCGGAAAATCTACCGGAACTTTTGATAAGGGTATAGGAGAATTAACTGATGCTGCAGTAGCTATTGATTGGCTTCAGGAGCATAACTCTAACAACGTTCCAATTTGGATAGTCGGTTTTTCTTTTGGAGCATGGGTAGCTATGCAGTTGACAATGCGCCGTCCAGAGATAGTAAGTTTTGTTGCCCTTTCTCTTCCAGCAACTAAGTACGATTTCTCTTTTCTCTCTCCTTGCCCAGTTCCTGGACTTATAATACAAAGTAATAATGATACAATTTCAGAAGAAAGCGATGTAACAGAATTAGCACAAAGGTTAATAAATTCGGTAAAAAATAACCATATGGAATACCATATAGTAGACGATACTAACCACTTTTTAAGGGATAAAGAAGAGGAAGTAGCTCAAATTATAGATAATTATATAAAACTACGCTTAAACAGTGCAGTCACTTCCTCCAAAAAAGTTAAAAAAGAGATAAGGGTAAAAGAATATGCCTAACTTTACAAATGAGAGAAATGAACGTATTAATATAAATAAAAAAAGTCTTGTTATGTTTAGGCAATTATTATTTCTCGTTTTAGCAATGTTTATGCTGTCAGGATGCTTTCTAAGTAAACAGCGTAAGTTAAAGAGTCCGTGTATAAAAAATAATGAAAGCATTTCATGCGAATTATACTCCGTTAATGACCATTGGTTAAATAAGTACAAGTTATAGGTAGCTTTGTATTGTACTTGTTTCTTCCATTTACAGCTTTACTAATGATCGGTTTTTTAACTGAAAAATGTGATCTGCTTTTTCTGCAAGGATATAGTTGTGTGTTACTATAAGCATAGAGCTGTTATTTTCCTTTACATATGAATGTAACAGCAAAAATACATTCAAAGAATTTGTTGGGTCTAAATTTCCCGTTGGCTCATCTGCAAGTAAAAGCTTTGGAGAGTTTACAATGCTTCTTGCAATTGCAACCCTCTGCCTTTCTCCACCAGAAATTTCAGATACCATACTACTTGCTTTACTTTCCAAACCAAATTTTTCCAATATTGCTTGCGATTTTTTTTTTGCTTCAGCTTTGCTTCTTCTTGCAATAAGCTGAGGAAGCATAACGTTTTCCAACACTGATAACTCTTGTAATAAATAGTGAAATTGATAAACAAAGCTAAGAAAATTTCTTCTTACATGAGTTTTATATTTATTGCTGGCTTGCGTACAATTTACTCCATCTATTGTCACTACACCTAAAGTTGGCTTATCCAATAGGCCTGCAATTTGCAATATAGTTGTTTTTCCTGATCCTGAACTGCCGATCAATGCAACTACTTGCCCTCTTGTAAGACTCAGATTGATATCTTCTACAATAGCAGGACTTTTTTTGAAGCTCTTACTCACAGAAGCTAGCTCTAGTGCTACATCACTGTCCATATTATAAAAAGATCCAGGAGGGAGAATTAGACCGAGAAACTGTTACCACACCCACATCGAGACTTAGCGAGAGCATTCTTGATTTGAAAACCAGAACCACTTAGATCTTCAGTATAATCTATAGTTGAATTATTTAAAAATTTCGCTGAACAATTATCAACCATTAACACAGGGTTTCCATTCTCATCATTAATTACTATATCTTTACCTTTTTCACTAAAACTGGAGTGGCTTCTATAATCCTCGCTATCTTCGTCACCGTCAAAATCGTCGTCTTCATCATCGTCAAAATCGTCACCCAAAGACATCTTCTTATTTATTTGATCCATAAGAAAATTATACTTGAAGCCAGAGCATCCACCACCTGAAACTGCAACCCGCAAAACAGAACTCTCATCTCCTTCCTGTTCTACAAGGGAGTGGATTTTCCTTAATGCATTGTCAGTTAAGCTAATATTGTAATCTGTTGACATAACAACCACCGTTCATTATTGATAACCTATTATAGTAGAAATTTTACATGTCAAACAATAATTTTCTATTAAGTTACGCGTGCTTTCCAAATAAAACAAAAGGAAGAAATTTTAAAGAGCCAGAAGATGAAAATCGCAGCTGCTTTCAGCGTGATAGGGACCGCATTATTCACTCTAATGCGTTTAGGAAATTGGGGTACAAAACACAAGTTTTTATCAATTATGAGCATGATTACTATCGTACTCGGCTAACTCATAGCCTTGAAGTTGCACAAATTGCAAGATCCATCGCACGCAGGCTCAGATTAGATGAGGACATCACCGAATGCATAGCGCTTGCACATGACCTTGGTCATCCTCCATTTGGTCACACAGGTGAGAATGCTCTAGTTCAAATTGATAACGAGAAGTATAAGTTTGATCATAACGTTCAAGCTATAAGGATTTTAACTTATCTTGAACAAAAACATGCTGACTTTAATGGTATGAATCTAAGTTGGGAAGTGATTGAAGGCGTTGCAAAGCATAACGGTCCTTTACTCGGTCAAAATACGGTATCCCACACAAATAATCAGCTACTATTAGAATACAATGAAAAATATGATCTAAAGCTTGAAGAATTTTCAAGTCTTGAAGCACAAGTTGCTTCGATTGCTGATGACATTGCTTATAGTGTTCATGATCTTGATGATGCACTCAGGGCAAATTTAGTAATAACCGAAGATTTGCTCGATGTTCCTTTAATTGGCAAAATGTTCAAAGAAGTAAAAAGCGAATATTCAGAATTGGCTCAAAGCAAACTCATACATGAATCACTGAGTAGAACTATAGGAATTATGATAAATGATGTCGTTTTTCAGACTGAAAGAAATATTAAAGATCACAAAATAAAAAGCGTAGAAGATGTAAGAGGTCTAAATACAATGCTAGTCACATTTTCACCAGAAATTGCAAATGCCACAAAAGAGATGAAAAAATTTAACATGGAAAAAATATACAGAAGTTATAAACTGACCAGAACAATGAACAAAGCAAAACGTATAGTACAGGAGCTTTTTCAATGTTTTTATGAAAACCCAAGGTTATTACCCACAGAGTGGAACAAGCTTGCTTGTGAATCTCAGCGTTCAGTAATAATATGTGATTATATCTCAGGTATGACAGATAGATTTGCCATACACGAGCACAGAAGAATTTTTGATACCTCATACGAAATGACTTCTTTCTAATGACTGATGATTATTTCATGTCGATCGCATTAAAACTTGCAGAAAAAAGTCTTGGAAGTGTTGCACCAAATCCCGCTGTTGGATGTATCATTGTAAAAAACGGTATGGTGATCGGTGAAGGCTACACAGGAATCGGTGGACGTCCACATGCAGAAGTAGTTGCTTTGCAAAATGCTAAAGATTTAACTCATGGTGCAACTATGTACGTCACTCTTGAACCATGCTGCCACTTTGGAGTTACAGAACCTTGCACTGCAGAAATCATAAAATCAGGAATAAAAAGAGTAGTAATTGCAGCAATTGATCCAGATAGTAGAGTTTCAGGTGGAGGAATTAAAGCTCTGAAAGAAGCAGGAATTGAAGTTGAGCAAGGTATTATGCAAAAAGAGGCAGAAGTATTGAATGTCGGTTTTTTCACCACTAAAGAATTTCATAGACCATTCATAGCTTGCAAAATCGCAACAACTCTTGACGGAAAAATCGCAACATTTACAGGTGATAGCAAATGGATAACAAGTGAAGATACGAGAAATTGGGTACATGAGCTCAGAGCAAAATATGATGCAATTATGATTGGCAGTAGTACCCTTATCAATGACGATCCTCTCTTAACTTGCAGATTACCAGGACTCGAAGACAGGTCGCCAATAAGGCTAATTATCGATAGCCAAGGGAAATTGAAGGAAGAGCATAATATTGCAAAAACTGCAGACAAAATAACAACTTGGGTAATTACAAACAATAAAGTAAAGAAAAAAATAAAAAACATTAACTACTTAGTAGTTAATTCAAACAATGCTGGCAAAGTCTGCCTAAAAGACATGGCATCAAAACTTGTTTCAGAAATTGGTATAACAAGGTTATTAGTTGAAGGTGGAGGAGTGTTAATTACAGAATTATTAAAGCATAATTTAATCGACAGATTGATAATCTGCCGCAGTGGTAAAATTTTAGGTAATGATGCCACTCCCTTTATAGGAGATTTAGGGATTCAATCCATCAACAACTGCTACCGATTCAAAAAAACAGAAGTAATAGACTTTGATGAGGATGTAGTTGAGTTGTGGGATAGGCTATTGTAACTTTTACACATCGAGATGAAAGGAGAAAAAAAGAGGTAGAAAATCTACCTCCAGTTATATTAATTTATTAACTTGCTGTTGCAAATGCTTTTTTAACATCCACAGTAGCAACATCAGGATCTACTAAGAGACTAGGTAAAAGTTTTTTAATTTCGCCTTCAAGAGCATCTGCATTTAATTTACTATCCAATTCAGACTTGTCAGCTTTGTTATTCAACTCATTTTTAGTAGGTAAATTTTTAATTTTTTCTTCAACTTCTGTTTTAGCTGCTTCAGCTTGATTAGCTTCTGTTTCAGCACTTGCTTTAGCTGCTTCAGCTTTACTAGCTGCTTCTTCAGCACTTGCTTTAGCTGCTTCAGCTTTATTAGCTGCTGCTTCAGCACTTACTTTAGCTTCACTTATTTCTTCATTCTTATGCATTTGCTGATATGAAGCATAAGCTGCTGCGACAAAATATACAGCGGCAATAAATAGAACTGCAATTCCAGCAGGGCTAGCAATAAGTGCTAAAGATGCAGGTCCAGCAATTACTTTAGTAGCAATCAATAATGTTGTTATTGCTGCTGCTAAAGATGCAGTTGCAACTGTACCTTCAATACCCATTTTTGTTATAGGTGCTATGTTTTTTAGTTTCCATATATTTGTAGTCATAATCACTTCCTCCTAATTAAGGTTTATAAAAAGTTAATTATATATTGAGAATGTAAACTAATCAAGCATTTTTATTAATAACTTGATGTTTTATCTACTTTTTAAATTGTTACTAATTATGTAAGATTGATACATGGTAAATGGCTGGCTGAATCTTGATAAACCAACAGGAATGAGTTCTGCACAAGCTGTAACTCAAATTAAAAGGATTTTTGGAATAAAAAAAGCCGGACATTTGGGAACACTTGATCCTTTGGCTTCAGGTATATTACCGATCGCTCTTGGTGAAGCAACAAAAACTATACCGTATTTATCTTGTGACTTAAAGGCATACAATTTCACAATAAAATGGGGAAAACAAACAACTACGGATGATTTGGGTGGTGATATCATTAGAACTAGCGATATAAAACCCGAATATAACCAAATAAACTGTGCGATTAAGGATTTTATTGGTGAGATAACACAAACTCCTCCTCAATTTTCAGCAGTGAAAATCAAGGGAGCAAGAGCATATAAATTAGCAAGAAGTGGGCAAAAGGTAAATATAAAACCTCGACAAGTCAAAATACATGAACTAAAGATGATATTTTTGGACACCATAAATAATATTGCCGATTTTTCTATGATCTGCGGTAGCGGCGTATATGTAAGATCAATTGCAAGAGATCTTGGAATTGAATTAAATTGTTTTGGACATATTACACAATTAAGAAGAACGATGGTAGGTGATTTTAAGGAAGATGAATCAGTGACAATTGAGCAACTTACTAAAAAAAACACAACAACTTACTCTCCCCAGTGCTTGACACTGGATACAAATACTTACAAATCATGTAATGGACAAAAGATTCTAGGAGCATATGTCAAAAACAATGTTCGTGATGAAATAGGCTTGATCCCAGTGCTTGACACTGGGATGACATCGGAGGGTGGGATGACAGAAGATGATGGAGGTAATACAAAAGGCTTCATCATTCCCATTGAATCGGCTTTAAAATCGATGTTCAAAGTTGAAATTTCCTTAGAGGAAGCGGAGAAAATCAGAAAAGGTCAAGAAATTATATTAAATAACTTGCGTAATTTAAAGAATTATGATATTTTTTGTACGATAGTGGGTAATGTACCTATTGCAATTTGCAGTTTTACTCATGGTTATGTGAAGCCTATTCGTGTTTTTAATATTTTGAAATGAGGTTTAGATGTCAATAACATCCCAAAAGAAAAAAAGTTTGATTAGTACATATGCAATTAAAGAAGATGATACAGGTTCATCTTTTGTACAGTGTGCAATTTTAACCGAGAGGATCAGTAATTTAACTGAGCATTTTAAAGCGCATAAGCATGACCATAATTCTAAGCGCGGTTTACTTATATTGATAGGTAGAAGGCGCAAGCACTTAAATTATATAAAACGTAAATTTGGTAATGAAGCCTATCAAGAGTTAATAGAGAAGTTAGGCATTAGAAAATAATCGAGGAATTTTGTATGTTTGAAATTATAAAAAAATCTATAGATTGGGAGGGGCGTACCTTATCTTTAGAAACTGGGAAAATAGCACGTCAAGCTGATGGTTCAGTAGTTGTAAATTATGGAGATACTTCTATCTTAGTCACTGTTGTACGAAAAAAGAAGGAAGAAAGTGTTGATTTTCTCCCTTTAAATGTGCAGTTTATTGCAAAAAGTTATGCCATGGGTAAGATTCCTGGTGGTTTTTTTAAAAGAGAAGGAAAACCATCTGATAGAGAAACTTTAATTTCAAGAGTAATAGATAGAAGTATAAGGCCGTTATTTCCTGAAGGTTTTCATGATGAAATTAGTGTAGTATGTAATCTGTTAACTTACGATACGGTCAATTCTCCTGAAGTACCAGCATTGATAGGTACCGTCGCAGCTCTTGCAATTTCTGGTGTTCCTTTCCACTTTACTATAGCTGGAGTCATGGTCGGTTGTGATGAAAATAACAATTATATACTCAATCCTTCCGTTCAAGAGATGAAAGCGAGCAACTTGGATCTGTTTTTGTCTGGTGATGAAAATTCGATCTTAATGGTCGAATCGGAAGTCAAAGAGCTCTCTGAAGAAAATGTTTTAAACGCAATAAAATTTGGTCATGAACACCTTCAACCTGTTATTAAGCTCATAAAAGAATTTGCTGATACAGTTGGCAATAAACCTGAAAGCTTTGCTCCTGTTGATATATCAGATATAACTCAAGAACTTGAAAAATATCGAAAAGACTTTGAAGAAGCATATTCAAAAACAGTAAAACAAGAGCGAGTCCAAGCTCTAGAAGTAGTCAGGAATAATATATTGAATACTCTTAAAGAGGCTGGAAAAGACGAAAAGTTAATTACTTATGCAGTAAAAAGCTTTGAAAGATCTTTAGTGCGTGAAATGATTAGAAGGAAAAGTGTGAGAATAGACAGCCGTAAGTATGATGAAATACGCCAGATAGAAATTGAGGCTGACATTCTACCCAAGACTCACGGTTCTGCGCTATTTACAAGGGGTAGCACTCAGGCACTAGTTGTTACTGCTCTTGGTACTACACAAGATGAGCAAATTGTGGATGACATTGAAGGGGATAGACGTGAACATTTTATGTTGCATTATAATTTTCCTCCATTTGCTGTTGGAGAGGCTTCTGCTATACGCGCACCAGGAAGGAGAGAAATTGGTCATGGTAAACTTGCTTGGAAAGCAATTCATCCTGTTTTACCTGATAAATCTGAATTTCCTTATACAATAAGGGTAGTATCTGAGATTATGGAATCTGATGGTTCTTCTTCTATGGCAACAGTTTGTGGAACTTCCATTGCATTAATGGATACAGGTGTGCCAATAAAGGCTCCCGTTGCAGGAATTGCTATGGGTCTCATCAAAGACAAAAATGAGCATATAATACTTTCTGATATACTGGGCGATGAAGACTATCTTGGTGATATGGACTTCAAAGTAGCAGGAACTAGCGAAGGGATTACAGCACTGCAGATGGATATGAAAATTCCTGGTATAAGCTTTGAAATTGTTGAAAAATCTTTAGAACAAGCAAAAGTCGGAAGATTACATATCTTAGAAAAAATGAATGCAGTAATTTCAGAACATCGTAAGGATATAAAAGATCATGTACCAAGAGTGTTATCGTTTTATATAGATAAAGATAAAATTTCTGCAGCTATTGGTACTAAAGGAAAAAATATACGCAGTGTATGTGAAAGAAGTAATGCAAAAATTGAAATAGGGGATGACGGTAAAGTTTCTGTTTTTGCCATTAGTAGTACTGAAGCTGAAGCTGCAAAGAATATGATGATTGATTCAATAACAGAGCTAGAACAAGGTTCTATAATTGATGCTAAAGTTGTAAAGATAGAGAAGTCTATTGTAGAGCTAGAACTTCTTAATGGAAGAAAAGGAAAAATGCATATAAGCGAGGTAGCTAATCAACATGTAGAGTCCATTGAGGATATACTTAAACAGGGTGATACCTTCAAAGCTTTGATAATTGACTTTGAAAAAGGTGGATGTCCAAAATTATCAAGACGTCGTGTTGATCAAGAAACAGGTGAATTTTTTGAAGGTAAGCTTTACAATGAAGAAAGGAGAGATGGTTTAAATAATAGGGATAATTATTATAACAACTCGTTTAATAAAAAACCTGAAGATAATTATCATAGTAATAGACCTACTCGTCCTCGTTCTGGTTTTAGTAATAGAAGCAGACCAAAATTTGGTAATAATGACTCGTCATCAGGTTTCTATTGAGGTTGAACTTACTTTCTATTATCTCAGTGTCGAAACACTGGGATAATAGGAATTTTTAAAACTGACAAGATAACAAAAATGGTTTGTGTTATCTGTAGGGTTATAACGAAAGATTTTTAAGATCGTTTACAGCCTTTTTCATGTCTTCAGCTTTAAATATTGCTGATCCAGCAACTAATATATTTGCACCTGCTTTTATTATATCAGCTGCGTTAGAAAAGTTAACTCCACCATCTACTGAAACTTGTGTTTTAAGATTACGGTCCTGTATCATTTTCCTCACAGTAGATATCTTACTCAACTGCGAATGAATAAACTCCTGTCCTCCAAATCCAGGATTGACTGTCATAATTAGCACAATATCTAGCTCATCTATTATATACTCAAGCACGCTTGGAGAAGTTGAAGGAACAATTGAAGCTCCAACTTGTATTATTTTTTTTGTATTGTTTTTATATGATTTTATCTTTCTTACTAGCCTCTCAAGATGTATCTCTGCTTCTGCATGTATAGTGATAATATCAGCACCAGCATTTATAAAACTTTCAATATGGTCACCAGGAGATTTAATCATTAAGTGCACATCAAAAGGAAGGTTGCTATATTTACGTATCGCATAGATAACATTCGGACCTATTGTAATATTTGGAACAAAATTTCCATCCATAACGTCTATGTGTATATAATCTACATTCAAGTCGCTAATTCTTTTTACTTCCTCCCCTAATTTTGCAAAGTCTGCTGAAAGTATAGAAGGTGCAATTTTAATACCCATAGAATACTTTTTACCAAAAATAAAAAAAGTAACTTATTTTTTAAACTCTGTCATCCCAATACTATATTAATCTCATTTAGAAATTTTTGTATACTTCCAGATGCATGTGCCTTTATTTTTCTCTGCCCATGCATCTGGTCATTGTAATACTCATTAGACTTCTTTCTTCGCCTTTTCTAAATATTCCAACACAGTTTCATGTAGCGCAGTCCAAGACATTTGCCTTTCCATATTCGGTATAAATTTTTGTTTCCAAGTGTCCTTAAATTCTTGAAACCATTGCTTTTCAAAATTTTGGAAATCAGATAAAATTTTCGACCTAAACTCATTAATCAAATTCGAGACTTCTATAGCCTTTTCAGGGCTTATAGACTTAAAAGATAATATTTCATTCTTTAAAATATCTAGCTTTTCAAATGAATTAAGTCTAAATGGAATATAAAGTGAAGATCTTATATTGTATCTTAGATAAGAGTCATAATATAGCTTAATCTTGTACATGAGCATAGCAAATGCATCAGAAGAAATATTATTTTCATATTCTGCAAGAGAAGATAATAAATGCTTATAATCCTCTTCATTCAAAAATGGTGGCTTTAAGCTTAATTGAGTTTTATCACTTAAAGATAAGAATTCACTAAAAATAAGATTTCTATACTTAACTAAAAATTCAGGCAAAATATCTTCTTGTTCTAATTTTAGAGGCAAGTCTTTTCTAATCTCTTTCGGCAAGTGGTGCATTGAAAACTGATTGATAACCCACGCAAAATTTTCATCAAACTCATTTGAGTAATTAGCATTATTGTCAGGAAAAATCATATTACCTTCCCTATCATTCCAAGGCAGTATTTTATAAAAAAAACCGTTTAACCTTTTTTTTAATTTCAAAATATTTTCACTCTTATCACCTACCTTATACAAAACCTCATTTACTTTTTGTTCTGCGTCTTGAGGACTGATTCTATCACCTATATGCAATCCAATACCACTTTTCTCTAATAACTCCCAATCAAATAACTTATGTGGATCAGGCTTACGCATTGCGTAACCTTCAATTGCTGAGTTGTACACTATAGTGCCTATCTCAGCGTGACTAAATATCATATCTTTTCTAATCTTAAAGCGCTTCATGAGGTACAAAATCAGATCTTTGACAGATTTCATTTGCTCTTCTGGAAAAGGCTCAAGCCCTGTGTTTACAATCTCTATACCTATAGAATAATCATTCAGTTTTCGTAGCTCTTCAACCACATTATCTACTTGAACTTTCGCATAACTTATACCAGCATGCCATGCTCGTTTTTCAAGTGGAACCATCAGAGTAATGCTACCATCTCTATCAACAATAAGCTGTACTGATATCCCTGAAGAATTTAATGCGTATTTTGTACTTTTTAATGTTGGTGATTCGGTATGGTGCACCACCACCATCAACACTTTTTTGCCTTCTCTATCATCATAATTTAAACTCGGTGCAGGATCTAAAAATATTGGATTTTTTAATGATGTTTTCAAATCTTGAAAATCGTTCTCAATATCACTTAAACAAGATTGTTGTCCATATAAAAGAGGCGCTACAAGCAGCAACAGAAATAAAACAGACAAACATTTTTTTACTATAAGTTTCATGTAGCTCTACAAATTGCCCTTAATATAACTAAATTAGCATAACACACATAAAATGTTTACTTTTTTTCAGCCAATCAAGACTTGCTACAGCTACAATTAATACTCTTATCATTACATTTTGGTGTTAAGTCAGGATAGAATGTGAGTATAGCGTCTTTCTTTCTCACAAACACTGATTGATAATTGTCATCTTCCATTTTATACAGACACATTCCATCTTTTCCCAGCTCCTTAAACGCCTTAGTTGCAGAAACTAAAATATCATCAGCATGAAGGTTATACGCGTACCCACTTGGGCACTTAACTTTCACTTCTCCATCCTTACCTAGATATTTCATTCCAAATGTGTAAACAGGTGGCTTAATATCTAATTTATTGCACAGAGATTCATTATCCCAAATCGCACCCGCCCACTTATTTTCTTGAGCCTCAACATATCTACCTACAAAATGCATACCACCTAGCCCCAATCTATCTGGTTCACCACAAAAAATATGCCCAAACCCTATAGTTTCTTTTTCAGTTCCGCTATTTGTAAACCAAATCTTAGTCAATTCATCTTTAAACAACCCCAAGTCTGCACTAGGTGTAATCACCTGATGATCAAGCTTATCGTATATCCTTTTCACCACTTCTTGATGCTGCGGACAATCAAGCAAAATTCTGAAATCTTCTTCATCAGGCTGTGTTCCCCAATCTCCACAAACCCTTAACACTCCTCTATCAAAATCAGTCAACTCTGGAAGTGGTGGAATATAGTCTGGATCTGAAGAATCTGTTTTGAAAAACGGCTCAAAGCCAATTTGTGAATTTGCATCATTGAGATAATGCTCCTTAATGTAAAAAACAAATCCTATTACTGGTATTATTAAGCACAAGATTAACTTAGCTATTTTCGACATAATCATATTCATAAAGAAGCTAGGGTATAAGCAACAACTTAAAAAAGTTTTAATCTAATGTTGATCGCAGTCCTGGCATCTCATCACCACTTAGCCAACTTAAAAACGCTCCCCCACCAGTTGAAATATATGTAAAATCTTTATCGGCAAGACCTGCAGTATTTATTGCAGATAGACTATCTCCTCCTCCTATTACACTGGTTAATTTTCCTTCGTGTGTCAAATCACTTACTACTCTCATCACCTCTACTGTACCATTTGCAAAAGCTGAATGTTCAAAAACACCAATAGGTCCGTTCCACAGCAGAGTTTTACTGCTTGCTATTATACCGCTTATTGTGCTTAAAGTTTGAGGTCCGATATCTAAAATTATATCACCGTCCAAAATGGATTCAATTTTTCTTAAAACGCCAGTGCTATAATCAGAATTTACTGCAACCAAAACGTCTTCTGGCACAACTATTTTGCAATTGTTTTTATTTGCCGTCTCAACAATATCGTGCAGAAGATCATCAACGCCATTTTGAAAAAAAGACTTGCCTATATTAACTTTATTAAATAACAAAAAATTATTAGCAATTGCGCCGCCCAGAATAAGGTAATCAACCTTTTCTGCTAGCTTTATAAGCATTTTTATTTTAGTTGATATTTTAGCTCCACCAACTATCGCAGTAATAGGTTTAGCGTCAAACGATATAGCTTGCTCAAGATACTTTAGCTCATCTTGCAAGCAAAATCCTGCATAAGAAGGTAAAAATTCCGTAATGCGTGAAATAGAAGCGTGAGCTCTGTGAGAGCAAGAAAACGCATCATTTATATATATATCTGCTAGAGATGCTAATTGTTTAGCAAAATTTGAATCATTCTGCTCTTCTTCTTTATAAAACCTCAGATTCTCTAGTAATATTATATCTCCTCCATCCATCGCATTTATTGCTCTTTGTACTCTCTCACCAATACAATCATCAATAAATTTCACTTCTTTGCTTAGCAGCCGCGATAAAGTTTCAACTACGTTTTTTAGCGATAAGTTACTGTCTTTGGCTTTTGGACGCCCAAAATGTGAGATAACAATAACTTTTGCACCCGCATTTGCCAAATACTGAATGGTAGGTAGCGCTCTCAAAATACGAGTGGCATCACAAATTCTTCCATTTTTTATAGGAACATTGAAGTCAACCCTGAGCAGAACATTTTTATTGTGAAAATCACAACTCTCTATGCTAGGTACATTTATCATAAAATTAAAGAGGTATAAAATCACTATACAATAGTTTAATCCAAAGTAAAGGAAGGAAATTCCAATGCTAAATAAATTAATAAATAGGAAAATTACTACAAATACTTTCAACTTTATTTTTCACTGCTTTTTCAACATCAGGGCTATTTCCATCAATTAATCCCTGAATTATTTCATTTATCAGATCAGCTATCTCTTTAAAATCTTTTTTCTCAAGTCCGCGTGTTGTCTCAGCAGCGGTACCAAAACGGAGCCCTGAAGTAATGGTTGGTTTTTCTGTGTCAAACGGCACGGAGTTTTTATTGCAGGTAATGCCAGCTCTCTCAAGGCTATTTACAACGTCTTTTCCCTTCAACTTCTGTGATCTTAAATCAACTAGCACTATATGAGAGTCAGTGCCACCGGTTATAATGTTCAGCCCATGCCCTTGCAGCGCTTGAGCTAACACTTTCGCATTTTCCACAACTTTTTTACTATAAGTTTTAAACTCTGGCGCTAATGCTTCCTTAAATGCAACAGCTTTTGCAGCTATCACATGCATAAGTGGCCCACCTTGCAATCCTGGAAAAACTGCAGACTGAATTTTTTTATGTAACGCTTCATCATTTGTCATTACCACTCCACCACGAGGACCACGTAGAGTCTTGTGAGTTGTAGAAGTTATAATATGCGCATATTCAGCAGGTGATGGGTAACAACCTGCAGCAATAAGCCCTGAATAGTGAGCAATATCTGCAAGCAGATATGCACCAACTTTATTCGCAATTTCACGAAAGCGCTCGAAATCTATTTTTCTTGGATAAGCAGAAGCACCAGCAATGATTAGCTTCGGTTTATGCTCTAGCGCTAGCCTTTCCACCTCATCCATATCAAGCAGGTAAGTGTCTCTATTAACTGTATACTGGATCGACTTAAACCACTTACCAGAAAGGTTTGGTGCTGCACCATGAGTTAAATGTCCACCACAATTCAGTGACAATCCAAGTATTGTATCACCCGGAGTAAGTAGTGAAGCAAACACTGCTTGATTTGCCTGAGAACCAGAGTGAGGTTGAACATTTGCAAATTTAACATTAAACAGCTTACAAAGCCTTTCTATAGCCAGATTTTCAACTTCATCTACATACTCACAGCCACAGTAATATCTTTTACCAGGATAACCTTCTGCATATTTATTAGTCAGAAAAGAACCCTGTGCTTCCATCACTGCTTTACTTGCAAAATTCTCCGATGCAATCAATTGCAACTGCGATCTTTGACGCTGCAGTTCCTTCTCTATAGAGAGATAAACTTCATTATCACAAGACTTTAAATTATTTTCAGAGTTACAAATCCTTTCTGAAGCAATTGTCATAAGACCTTTTCCTTAACCACATAAATCCAAAAACAGCCAAAAGCAAACATACAGGAATAATTGATATTGCTTTTACTAGTAACTCAGTACCATACACAGGATTTCCTTGTATTACCGTTCCATTCCAACATAAGTCTATTATTTTTGCAATTCCAGTATGAAAAAAATAGCCAAAAACCATAACTATCATGTTTGATACAGCTGTGGCTAAGCCTACCAAGTTATTGTTTACATAACTTATTGCCTTGTAAATAGTAATTACCTGATACCCAGATGCAAAGCCGATAACAAGAAGTGTAGGTAATGCAATATATAAACCGCCAAATTGTGTAAAAAGCAAGAGGAAGCTAGCGATCATTGCAAAAGAACACGCAATAATCACCTCGTAATGTTTGTCTGGATACTTCTCCAGTAAATAAGCGAGAAAGAATGATCCAGCTCCCATACCTATAAACATGAGAGAGGAAAGTGAAGATGCCAAATCTCCGGTCATTTGATATGCTTCACATAAGAACGCTTTTGCCCAACCATCAGCAAAACCTTCTAGTGGCCCAACCATCAAGCCCCCAAAAAAGCTGATTAGAATGATATGTTTATTGAAAAGTACAGTTTTTAAATCTTGAAGTATGTTGTCATTTCTACTCTCCTCTATGTTAGAATTTGGCGTTATTAAGAATAAAAGTAGGGCGAGCAAGCAACCAAACGCTGAGAAAGTGTATATAACATAATTCCAACCAAATTTATTGAGCAAGAAGTCTAGAGGTAATCCACCATAAATAGCTCCCAGTAACCCTATTATTATAGATAAGCTAGCCATCCTTGCTGATTTTTCTTGTGAAAAATACATGCTTGCAACTTTGAAAAGCCCAATTGCTGAAGCAGATGACCCAACTCCAACAATCATTCTACCAAGTATTGAGTAATACCACTGATCAAAGCATATTAGCGGCAATGTTCCAGCAAATGTTAAGACAATACACGCAGGTAAAACAAACTTTGGCCCAAATCTATCAAGGGCAAGACCAACAGGTATGTGAGCAAGCGTATAGCCTATATAATATAGCCCACCAAATTGACCAACATCTGTAATACTTATGTTAAATTTTGTTATTAATTCAGGCGCGATTATATTTGGAATTACACGCAATATATACTGGTATGCATAAAATAGTGATGCTAGCAACCATATGAAAAAGTTTCTCTGCAATCCTAATATTACCTAAAAAACAGAATTATAGGTATTTTATCAGCAAGGAGCAACACTTTTGTAAATAGCTACTCTAATCCGAGTATCTTTCTTAAAAGAGACCTTTTAGCATATCTATAACTGGTTCATGGATAAGGTATATGAAAAAAATTATACCACAGATGATAAGGATTTTTATAATTTTACCCTTGTTCATCTTAAGCTTTATTTTTTTTACTATAAGTTTTAGTTTTGTTACAAAATTCATTTTACTTACGCTTTTATTTCGTGATACCGATTATACTTTAAATAATATAATTTTTAATGAAATTCAGTATCAGAAACGCTGTAGTTAACTAAATATTAACCTTTTTGTGTGTAAAATATAATATAAAAGCAAGGTGAGTGAATGAACATAGGTACAATAGACAATACGCTACAAAACTACATAACAAAATACATTGAACAAACATTTGCCGCACACACAGGCAATAGATACGACAAGTTATACAGGGAACTTTTAAGTAGCGCAGAAGAAATAATAAAACTTACTGTAAACGAAGCAAAACAATATGATAAAAGCCTAGAAGAACTACATAACAATTCAATATTTCACGATAAGAAATTTATTCAAGCTGTTGCTAAACACCAGATATTAGAATTTCTGAATACTCATCCAAAGAAGAAAGAAATCGTTGCAGAATTTAAAAATGAACATCATATCAACGAAAGCGATTTAAAAATTTTAAAGGAAGGAAAAGATTTAATGAATAAAATAAACGATATTAACTTAATTCAACAAAATGAGAAAAATGAAACATTGAACATCAGAAAGGTACTTGCTAAATCAATAGGAATGCCCTCTTCAAGAACCGAAAAATCCAAGGCAACTTTAGTAGAAAGTCCTGAGATGGTAAAATAGACGTACTTAACTTTTCCTAATTGGAAAATACTTTTAATCCTATAATACCCAGCACTACCAAAGCAAGGGAAAATAAACGCCCAAAATTTACTGGGTCATTAAAAAACATTATTCCTATTATCGCTGCACCTATAGAGCCTATACCAGTCCAAACTGCATAAGATGTTCCAAGGGGGATAGACTTCATTGCTAACGATAGCCAGTAAAGACTTACAGAACCGCTAACTAAAATAATTACTACAGGTATAACACGAGTAAAGCCATTGCTATATTTCAGTGCTGTGGTCCATATTATTTCAACCAAACCAGCTAATAGCAAATATACCCACGCCATAAATCAACTCTATCTTACTGAAATATTATACATAAGAATATTAAAAAGTTAACTTAGCATTTCACATGCTTTAATAATACTATTACATCCAATTTCTAATTGTTCCTGAGAGGTTGCATAAGAAATTCTGATAAAATTTTTCAGACCAAACGCAATTCCTGGAACAACAGCAACTAAATGGTCTTCCAACAAATATTCAGCAAAATCAAGATCACTATTTATTACTTTACCACTTTTCGTGCTCTTACCCAATAAACCTTCACATGCGACAAACAAATAGAATGCACCTTGTGGAATAGATGCTGACAATCCTGAAGCAGAATTTAGCTTTTTTACTACAAAATCTCTACGATCCTTAAAGATTTTTGTTCTTTCTTTCAAAAAACTATGATCACCGTTTAACGCTTCAACTGCTGCTGCTTGTGCTATCGAGTTTGGGTTAGAAGTACTTTGAGACTGCAGTGTAGAAATAGCTTTTATCACATCACTCCTGCCTGCAATATAGCCTATTCTCCAGCCCGTCATTGCATAGGCTTTTGATACTCCATTGACCACAAAAACTCTATCATAAAGTTTTGGCTCAACCTGAGCAATGGTAAAAAACTTTTCGTCGTATACTATGTGCTCATAAATATCATCTGTAACAACATTCACATGTGGATGTTTAAGCAATACTTGCGCTATGCTTTTCAATTCATCATATGTATAGACAATTCCTGCTGGATTATTTGGTGAGTTGAGAATTAACCACTTAGTTTTCTCAGTTATATTGCTTTCCAGTAACTCCGGTATCAGCTTAAAGTTTTGTTTGCACTCTACAACAACTGGCAGTCCGCCAAAAAGACTTACCATATCAACATATGAAACCCAATAAGGAGCTGGTATTATAGCTTCATCCCCAGGGTTAATTGTTGCCATGAACAAATTGAATAACACCTGCTTAGCACCAGCACCAACACAGATTTGGCTAAGTGTGTATTCTAGAATGTTATCCCTTTTTAACTTATTGATTATCGCCTCTTTAAGCTCACGCGTTCCATCAACAGCAGTATATTTAGTTTTGCCTTCATTTATCGATTGAATAGCTGCCTTTTTTATATGATCTGGAGTGTCAAAATCCGGCTCTCCCGCAGCTAAAACGCAAATTTTCTTTCCTTCGCTTTTTAATCTGTTTGCCTTATCGGTCACAGCGATTGTAGGCGATGGTTTTATCAGAGACATCCTCTTTGCAAGGTCTGACATAATCTCACTAAAGTTAAATAAAAATGATAAACTCTACACAACAAAAAAGCTAGAAGTTTTATTATTTTACATAAAGGTTGGTATTTTTGTACTCTTAAATATATTAACTATAGATATTAAAAAGCTTAATAAATTTAAAAAGGCAAATAAATCCCCGTATAGCGAGTTTTGACCCTATAATAATGTAAATTGGCATTGTAATAATGTGCTAACGCTTAAAATAAGCGCGATTTGGCTGAATGTAGAAAAAATAAAAAAGACATGCAGCCGCTATAATTTTTTGTAACCTGCCAATAGATATCTGAGTTTTTTTACTGAATTTTGTCGTTGAGCCCAAAAACAAGGATAAATACTCTTATTGCCATAATAAGGAAAGTGTAAAGATTTGTCAAGTAAGGTTTTCATTCCACCCTCATAAAGGCTTTTCATACAAGAGTTTTAGTAGTTTCTTACTAGGTCCACTAATGCAGCAATATTTTCAACCGGAGTATCAGGAAGCACTCCATGTCCAAGATTAAATATAAAAGGTAACCCTCTAAAACAATCTATTATACGCTTTGCTTCTTCAATTGCTTCTGCCTTATTGTAGGCCAAAAGACTAGGATTAAGGTTCCCTTGCAGAGGAATTTTTAGATTTGCTTTCGCCCATTCTATTGGAACATTATAATCTATACTTACTGCAGATACACCTGTTTTCTCATAGTAATCCTTATAAAGATTTCCAGCAGAGCGTGGAAAACCTATTATAGGAAAATCAGGAAACTTATTCTTTATTGCTGAAACAATTTCCTTTGTTGGCTTGATTACATACCTTTCAAACAGTTCTCCCTGCAATATACCAGCATTGCTGTCGAATAACTGAATAACATCTGCTCCAAACTCTATCTGTTTGATTAGATAAATAATTGTCGCTTCTGTTATTTTTTTAATTACTTCTTCTAGTTCTAGGGAACAGAAATGTAATACTTTAGAAAAAGTTTTACTACTACCACCCTCTATGATGTAGGAAGCTACCGTCCACGGCCCTCCAGCAAAGCCTATAAGGGACTTTTCCTCTGATAATTGGCTTCTTACTTTCCTGATGGCATTTAAGATTGGAAAGGTTTTAGTTTCAAATTCTTGTGAATTTTTTAACTCCTCAGAGCTTTTCACAGGTTTTATTATTGGACCCACACCGCGAACAAAATTCACATCACAACCTAAAACGTCAGCTATTATTAAAATGTCTGAAAAAATTATGGCTGCGTCCATATCAAATCTTTTTATTGGCTGTAGCGTCAGCTCTACCACTAAATCTATGCTATAGCATATCTCCATGAAATTACTCGTTTTTTCTACGGCTTTGCGATACTCAGGAAGAGATCTACCAGCCTGGCGCATTAACCAAATAGGTACTTTTTCATTTGGCTTATTCTGCTTAATAATTCTTACTATCGCTGGTTTGTTGCTTTCCAATCTATTTTATCTACTTTTTTCTATACTAAAGTATAGTAGTAATAATAGTTCTATCAATAAATTGTTATTAACTTAAAATTCAGTAAAAATTATTGTTACTTAACTTGTGGATAAATATGTTAATAACTTCTATATACTATTGATTTTGCCTTGTAATTTATGTGTATAAGTAAGATATTTATAATGTTAGTAATTTTCTTTTACGGAAAATACTTTACTATCATGTATTGTTACACAATTATGTATATGTCGTTGAGAAAGTTGTTGATCAATTGTTAGTATTTTATATTAACAAATAATTCACAAATTAATTTGACATTATTCACATGCTTATTAAACATTTAATAACAGTTTTCTTGATAGACCTTATCTAAAGATATTTTCACCATTAAAGGGAATAAATTGAATAAGAAAAGAACTTTAGTAGAAAAAATAGCATACAAAATTTTTTTCTTTCTCTTCAACAAAACTTCTGTGTTAAAAAAATGTGCGACTGAGGCATTAATGGGTGATCTGTCAGGTCTTGACATACTTAATAGTCTATTAAAATTCCGTGATTGTAGTATCATGGATATAATGACTCCACGTAAGGAGATATGTGCAATAGACATTGAATCGAGCAAGGATGAGGTAATAAAGAAGGTGAAAAACACTTACCATGCTAAGATACCAACTTATAAGAATAACTTTGACAACGTAATAGGCTTTTTTTACGTAAAAGATATCATTTTCAATAAGAATAAAGATTTTAATCTGAGAAATATTATACAAAATGTAATATTTGTCCCAGCCTCAATGAAAGCAACAAATCTTTTTGTTAGAATGAAATCTTCCAAGTCATATTTAGCTATTGTACTGGATGAATATGGCGGAACTGATGGTTTAATTTCGATAAATGATCTTATAGAAGAATTGATACCAAATATTGATAACGAGAATGAGGTAAATTCAGAACACACCATTACTGAATTATCTCAAAATAAGTTTGAAATATCGGCAAGGGCCCTTATAAAGGATATAGAGGAAAATCTAAAAATAGAGTTGTGTGACTCTGAAGAGCATTATGCCACACTTAGTGGTTTGGTTCTTTCAATTGCTGGTAAGGTACCTTCTGTAGATGAAGTTATAAGATATAAAAATGGTATAAAATTTATCATCAAGGATGCAAATGAACGATACATTAACAAAATAATACTAGACTTAAGTGATTACAAAAATTAAATTCAATATTTTTTAGTGAAAGGTACTTTATCTTGGAAGTAGGAGACATAGTAGCCAGGTATGCAATTTAAACAATTTCTTAATATACAAAAGTTTGTAGTTCTATACGTTACTGTTTGATAATTAAGGTGGGAATAGTTTTTTTGGTATAAAGTTATAAAAATTAGTTGTTTAAATATTTTTAGCGATCTGTAACTTTCAAAAAGGGAGTGTTAAATAAACTGTGTCAAGCCGCATTTTTAATTCAACTCTACAAGAAAAAAAGATATCAAGTTGAGACATAGTCAAAGCCCAATCATGTATAGGCATAGCCCATTTTTCTCCTAACTTTTTTATAGCACAATATACCTGTTCATAGAAGGCATTTGTGCTAGTAAATGAGCCCTTAGTTTTAGTAAATTTTCTGATCTGTCTATGTAACCCTTCAATAGGATTTGTGGTATAAATTAATTTTCTTACAGGGCCGGAATATTTAAAATAACTAGACAGATTTTCCCAATTATTTTCCCAAAACTAAAGTATAGCTGTTCTCATAATAGTGGAAACAAATGAAGAAAAGCAGAATCGACAGCTTGACGAAAAGATTTAAAAAGAGGAATGTTTTTCCTGGCTCTGTTTTTTATAGCAAACCAATGATGCTCAATTTTATTGAAATCTGGAGAATATGGAGGCAGATACAGAATGTCTGCACCAACCCTTTTGGCAAATTCGACAATCTTTTTAGACTTATGAAAAGTTGCATTATCTAAAATCACTGTTTGTTCAGGCTGTAAAGTTGGTGCCAGAAATTGCTCGAACCAGCCATTAAAAACCTCTGTATCACAATAGCCTTCAAACGTCATAGGTGCAACGATTTTTCCCTTATTTAAAGATGCAATCATGCTAACTCTCTGAGTTTTCTTGCCTGATTTTAGTGCATGAAACCTCTCTCCCTTTCTGCAATATCCGTATGGGTAATCTTCTGTATTGTCTATACCAGATTCATCAATATATACCAAATTTTTAGGGGACTCTGCCGATATGACTTTCAGAAATTCAGCTCGTTTTTCTTCGTTTCTTTCTTCATATCCATAAATCTTTTTTTGCGTGTAAATCCAAATTTTTTTAGAGCTCTATGAATCGTTTGACGACTTATATTGCCCCAGAGTTTGGCCACCTCTGATTGTGTTTTACCGCCGTGCTTTTTTATAAATTCTACAAACGCATTCCAATCGGTGATTTTATGATTATAGCCTCTATTTCCCAGTTTCTTCGATTCCTGTTTCTTTCCGCCTTTTCTCCCATTTGTACAATGTCACTCTACCGATTTTGAACCTCTTTGCTACTGCTGTTTTACTCTCTCCTTCATGGCTTTTTTCCCTAAGTCATAACTGTATGCTGCTGGCACTTTTACCTTCTTATTACCCTAAGTCTCTATTTTATCCTGTTTCCACTATTATGAGAAGAGCTATATATTTTTCTCACCATTTTTCCTCTAGCTCAAGCAAATAATTTTCGGCAGTTTCTCTACTTGCAGCACGGTATATTTTTTTCAAATCATTCATGAAAATTTTCACATCTTTGCTCGATGCATATTTCAGTGAATTTCTTATCTGATGTACAATACATAGTTGTATTTCTGCTTTAGGAAATACACTGTTTATTGCTGTAGGAAAGCTTTTAGCCCATCTACACATACAATCAGGATATCTTCTACTCCTTTCTCTTTTAAGTCATTTAACATCCCTAGCCAAAAGTTAGCTCCCTCACTTTCTGCTATATAAAAACCTAAAACTTCTTTCCTTTCATTCTGCTAATATATTCTACATGTATTTACTTACGCAATGCCTGTCTTCTTTGACCTTAAAAAACATAAACACTATTGGATACACTGATTGCAGTGGACGACTACGCCACTCATTGATTACAGGCAATAATTTATCAGTAATACTTGATATCTCTGCTACAGATATTTTATATCTTTTCTACATGCGACGCTATATCTCTATATACCATGCCACTGGCATATACTTAAAACCTTTGCTTCAAGTTCGGTTGTTTGCCTTTTTCTGACTACTTGTGGCTCAAAGCTTCCTTCCCTATCCCTTGGTGTCAATAACTCAAATGAACCTACACTTGTCCGTAAAGTCTTTGAATTTCTTCAATTTCTTCGGTTATTTTCTTCGCTTTTAGCCGACAAGTGATTTTTTATTTCACCTTCCAGACTCGATTCCAGTAGCCTTTTTACAAACGGTGTTAATGCACCATCTCTTTCCGTCAATGGTCTTCCTTCTCGTATAGACGATAAGATATTTGTTTCTAATTCTTTATAGTCTACCAAACCGGTAGTTCTGTTTGCTTGACTCATTGTCAAACCTCCATTTTTTGTTTCTATTTTATTATTACTTCTCGGTTTGATACAGTTTATTTAACACTTCCCTAAGTACGTAAAAAAAACACTCCTATACTGAAAGTACAAGCATTTGTTGAGATTATTAGGAATGTAAAACCTAGCAGAAATCTTGATAATTCAAACGCTGAACAACTTCAAGCTATTGATAGAAAAATCCCTTAATTGTACATAGGCCAAGTTGGCTTATGTGTTCTTATTCTCACTTTGTAAACATGCCAATAATTTTATCCACTATTCCACCCATATTTGCTTCAGCTTGAGTATGCGCTATTTTACCACCGTGTGAAATTAATTTAGGATCTGCACCAGGTAATATATTAACAAATTTACTACCAACAACTCCACTACTAGCGATTAGAGCTGAGCTATCAATTGGCAACTTTATGTCTCTGCTTATGCACATATCGATTCGTGCTATGTAGGTAGCTTTGTCAAGTGATACACCAGTTATGCTTCCGATTTCTACACCAGAGATCTTGACACTATCACCAACCCCTACACCGTTAGCATCAGTAAAAAGGCCATGTATTTTATAGCAATCCTTATAATTTCTCTTTATGTAAGATAGCTTATTAATAGCGAAGAAGACAAGAAAAATAGTGAAAATTAATACAAATGATCCAGCAATTATTTCAAGTATATTTGACCTTCGCATCTTTAATTATTAGGATTCCAGCTTTCATAGTAGTTTTTCACCTTTTGATTTGGGTAGTATGCACCTTTCGTACCTGTTAAATTAGGAGTTTTTCTTTTGTTATTATTAACTGGTACTTCATTATTAGTATAATGCAGCCATATATGCCATTCTGGAGGAATTGTTGTGGGCTCAGAAACATTACCATATATTACCCATCTTTTCCCTTTACTTGACTCATAGTAAGAATTTACGTTTTCATCCCTACCTATAAGTTTACCTTTTCTCCTTAATAAGTTTGTTACTGCATTATAAATTTTAGATAACATAAAGGTATTAAAACAAAAAGTATTATATATACTAATACTTTAACGATGTATTAACAACAGTTTAATGCAATTACCAATTCTACAAGTTATTATACCAATAATTGCATCGATGTTCTGCTTTCTTACCAGGAAACATAAGGTGTCCTGGTTTATCTCTTTTTTTACAACGGCAGCTACTTTCTTTATTTCATTAATGTTGCTAGTGAAAACATACAATGGTGAAATTATAACTTATTATCTTGGAGATTGGGCTCCTCCATACGGAATAGAGTTGAGAATCGACATATTGAACTCCTTGATTCTAACTTTGGTGAATTTTATAGCGCTGATTAGTGTGCTTTATAGCTTTCATATTAATGAAAAAGAGATTAGCAAAAACAAAATCATTGGTTTTTATTCTCTATTTTTACTGTGCTTGAGTGGATTACTTGGAATTTTAGTAACAAACGATATATTCAACCTTTATGTCTTTTTAGAAATTTCATCTCTTTCTTCTTATGTTTTAGTTTCAATGGGAAGGGATAAGAAAGCTTTAGTTGCAGCATTTGAATACCTCATTAGTGGTACTGTAGGAGCAACATTTTACTTGTTTGGCATCGGCCTTTTATACTCTATGACCGGAACGCTCAACATGTCTGACATGGCTGAAAGAATAGTACCATTATACGATAATAACATCATAAGACTTGGTACATTATTCATTTTTGTTGGTCTCTCAATCAAAATGGCACTGTTTCCACTCAGCAGATGGCTGGTTAACGCATATAGTGAAGCACCTAGCTTCATTAGCATATTTTTTTCAGGTACAGTAACCAAAGTGATGATATATGTTTTTATTAGAATCTTTTACACTGTTTTTCAGCAAAATTTTTTCTTACCACTAAGCAACGTGATGATCATCCTTGCGCTTTGTGCTGTTGTATTTGGATCAATATCTGCAATGATCGAAAAAGATATAAAAAGACTGTTTGCTCACTCCAGTATCAGTCAGATTGGCTATATAATTTTAATGCTGGGTTTAAATTCAAAAGCAGGTTTGTTTTCAGTAGTTCTTCACATAGTAAATCATAGCATGATAAAAACGTCTTTATTCATGACTGCAGGGTGTATTTCTTATAAGTTTGGTATGACAAAAATAGAAAATTTATCAGGACTAAAAAAGTCAATGCCCTATACAACACTTGCATTTACTCTACTTAGTTTCGCATTAATCGGTGTACCTTTGACAAATGGCTTTGTAAGTAAGTGGTATATGATGAAAGCAATTATCGAATCTCATGCATGGATTTCCCTTGCAGTTTTTGCTGCTGGCTCTTTTCTTGCACTAATATATATGTGGAGAATGGTTGAGAAAATATATTTTGAAAACAGTACAGCATCAAACGCTGGAATGACACTTAATGAGGTACCATTGCTTATGCTCTTTTGTCTATTATTTATGGCAATTTTAACGGTAATAACTGGGATATATAGTAGTCCAATTCGGTTGGTAATTAATAAATTTGCTTTTTGATTTTCTTATGTTTTATTGTATCTCAAAGTCTGTAAAGTTTTTGCTGTGGATAAGCTGAAGAAGATTCACTTATTATTAGTCATTAACGTAATAGCTCTGTTTTGCGTTGGCATTGTTGTGCAATATTCTTCTGCTGGAGGAAAGTGGGCTCCATTTGCAATTCACCAATTGGTCATATTCTCTTTCTTCTTTTTGCTTGCTATAGCTATGTCATTTATAGAGCTAGATTTTTATTTGAAGCACGCTTATTTTTTTTACATAGTAGCAGTAATTGCGCTGTTAGCAGTAAATTTTTTTGGCTCGCATATAATGGGTGCAACAAGATGGATAAGAATTGGGTCAATTAGTTTACAACCATCAGAATTTGTAAAAGTGGGCTTAATACTTGCACTTGCTCGTTATTTTAATAAACAAAGTGTGTATAAAATGATGAAATTTCAAAGTTTATTTAAGCCACTTATAATTATTTTCTTACCTGTATTCCTTGTATTGAAGCAACCTAATTTAGGAACAGCTGTAATAATATTGTTTATAGGAGCATCAATTATATTCACAGCAATAATGGAAAGACCTCATTTAATAATTTTTGGAGCGCTTGGCATTTTCGCAATACCAGCTATTTGGCCTTTTTTGCGCCCTTATCACAAGCAAAGGATATTATCATTTTTGGATTCATCAGTAGATCCACTTGGAATAGGTTATAATGCACAGCAATCTCAAATAGCTATTGGTTCAGGAGGTTTATTTGGTAAGGGATTTGTTAATGGGAGTCAAACTCAACTTGGATTTTTGCCAGAGAAACGCACAGATTTTGCTTTTGCGGTACTGAGTGAGGAATGGGGTTTTTTAGGCAGCATAACTTTGATTTTACTCTATACCACATTCCTCGCTATAATATTCTCTATCGCTTACAGGTCAAAAAATTATTTTTCTAAGTTAATATCTATCGGGGTTTTCGCCTTTTTTGGTGCTCATTTCTTTATAAACATTGGAATGACAATAGGCCTTTTACCTATAATAGGTGACCCACTTCCATTTCTATCCTATGGCGGAAGCACAACTGCTGCGAGCTTAATATGTATAGGATTGCTACTTAGTTCCGTGGCATCTACAAAGAACTTAAAGCTAAGTTTCCGATTTCACCCATAGAAAGAGCTTAGACAACCATCACTCTGCTAATGGTTAACGTCTTATTCTTCAATGAGAATCCCATTTTACGGTGCTTAAATCTATTCCCTCTTGTACCATTTCCAAAAGTGGGCTCATTTCTCTTAGCCGTCCAACATTTTTAGTAACAAGATCTGCTGCATATAGAACTTCATCTTTAGTTGTAAATCGGCCAAGGCCAAATCTAATTGATGAATGCTCAAGATCGTGGCCATTGTTTAGTGATCTTATGACATAAGAAGGTTCAAGAGATGCAGATGTGCATGCAGAACCAGAGCTTACTGCTAAATCCTTGATTGCCATGATAAGAGACTCACCCTCAACATAAGGAAAACTTAAGTTAAGGTTACCTGGAATCCTATTTTCGTAGTCACCATTTAAAACAACATCAGGAAATGCCTCTTTTATTTTGTTGTACAAAATATCTCTCAACTCTTCTAATTTGCTTGCTTCTATTTCCATTTCTTCTTTAGCGATACGTGCCGCTTCACCAAAACCAACTGCAAGGGGAGTAGGAACTGTTCCAGAGCGCATGCCTCTCTCCTGTCCACCACCACTAATTAGTGGCGTCAACCTAACACGAGGATTTTTTCTACGGACATATAATGCACCTATTCCCATAGGTCCATAAATTTTATGGCTAGAAAGGCTCATAAGATCAATGTTCATTTCATTTACGTCTATTGGAACTTTTCCAAAGCTTTGAGCAGCGTCTGTATGAAAAAATATATTATGCTTTCTACACATTGCACCAATTTCTTTGACAGGTTGCATTACTCCGATCTCATTATTTGCCATCATCACTGAAATCAGAATTGTTTTATCAGTGATTGCCTCCTCAAGTTTCAACAAATCTATAATTCCGTTTTGCTTAACGGACAAATATGTAACTTTAAAGCCTTCATTTTCCAGATGTCGACAAGAATCTAAAACGCACTTATGCTCCGTGCAGACAGTTATTATATGATTTCCCTTATTCTTATAAAAATGAGCAACACCTTTGATAGCCATGTTATTTGATTCGGTTGCACCCGAGGTAAAGACGATTTCTTTGCTGTCTGCATTCACTAAATCAGCAATGTGCTTCCTTGCTTTTTCTACTGCTTCCTCAGCTGTCCAACCAAATGAATGACTACGAGAGTGTGCATTACTAAACTCACCAAAATAAGGTATCATCACCTCCAAAACACGAGGATCTACTTTAGTAGTAGATTGATAATCGAGAAATATTGGTAATTTTATTTTAGCATTGCGTATTTTTTCCATATTCATAGTCAGGTTTCAGCATAGAAGTTACAATATTTAGTAGCACTAAAGCTTAATTTTTTCAAGATATAATCTTGCCTAAACGAAAGTTGTCAGCGCTCTCTCCTACGTTATTCCAGTGTCCCTGTAATGTCATTTTCTATGATCAGTAGTTTATGCAGCTAGGTCGAATACGTGCTAGGTAACCCTACTAGTGCTAGCAGCTTCTTGACGCCCATCCATTAAGACTGCTACTCCATCAACTTTAGTACTGGGCTTTAACATCATATATGTAGCACCACCAACTGCTAGTCCTGTTGCTATAACTGCAACCACTGCTATTGGTGTAGAGGGTTTTGACTCAGCTGTAACTATTCCAGTTGCAGAAAGTGCTTTCGCTATTAAAACACCTGATAATGCAGTTGCACTACCGGCAAAAAAACCTTTCGCAATTGCTGATGTGCGTTGTTTTTCCTCTTTAGCTAAATTCCTAGAAGCAGTTCTAGCATGATTTTTCACATTAACATAGGAGCCTTCACGTTTTTTTGGCGGAGTAAATACATAATCTCTTTGAATAGCCAAAGATGAAGGTGTCACTCTATAGTCATCTTTTATATTAACATCCGCACCGTTTCTTACGAGAGAGTATACCACGTCTGCATGGCCAATTATAAGAGCTAAATGTAAAGGAGTCCATCCCTCCTTATCTTCTTGTTCATTAATCCTGATTTCATCTTTTTCCAACAGAGCATCTACTACCTCTTTATAACCATTTTCAGCAGCTAAATGTAAAGGTGTCTTTTTATTTTTATCTTTTATATTAACATCTATCCCTTTTGTTACTATTAAAGCCTTTGTCAAGCTCGTATAGCCTAACTTAGCAGTTAAATGTAATAATATGAATTCATTATCTCCAACTTCAAATTTATAATTTACATAAAAATTACTCTCTTCCCACTGTTTAAATACCTCTTCATTGCTTGCCTTTAGCTCTTCTTTTACTTTTTCAATTACGTTCCTTTTATCTAATTTATTATCACTATTAACCGTACTTAATATTTCCCGCCACTGCTGATAATTTATTGTCATAATTTTTACCCTAATCTTAAATAATTTATTTTAATTTTTAAATAATTAAAATAAGAAATCAATATTTATTTTAAATGAGCTTATAATCGAAATTGTGGGTAGCAAATTATTGCCTCTTGAATCACAATGTTCGTATAGCTGCAACCCTGAAGCTACTATCTCTCATCCACTGAAGGTATTGCACAGTGCTGTCTACTTGATCGTCGTGGCGGGTTTCTGGGAACATTAAAATTTCATACTCAAAATCGCTGAGCCATATTGCTTGATGCGGCAGAAAAACCTTGCCGGATTCTATTATCGGAACAATCTGGTGGAATCGAGCGATTTTACTGTTATGCGGCACTATCTCAATAACAGGTATTGTCTTTAGCTCTTGAATCAATTGTTGACCGCTTGTTTTTGCTTCGATTAAAATTGCGTGTGGCTTCCACCTTGCAGCTAGTGATAGAACTTGTTCTTTAAGTTTTGGATACTCAAGCTTCGCACGGTATACATCGAGTAAATAAAACTTATTATTCACCTTTGTCCAGGTGGTGCAGACACTAAAGCCGCTAGAATCGTTTGTTGAAACTGCAGTATCCCAGCTCTGAGTTATATGTGAGAGATTGTCAGGAAAATTTCTATAGCGTTTCAACCATTCTTGCTTAATTATACCACTTGAAAGCGGCAGAGGATTTTGTTGATATTGAGCAGCAAAAGCGTAACTCCCAAGTTCAGCCTTTATCATTTCAATTTCTCCTACATCTAGGGGATATAGCAGCTGACCTTCCTTTTTTAAGTATAAAATCCTTGAAGATGTAGCGCCTGTTGAGCTTTTGCACTCATTTGTAGTTACTTGAATAATAGGAACAGGAGAAGGGAGAATGGATCTTTTGATTGAATAGATAATTTCCTTATTTTCAGAAATCATTGGCAAACAAACATGATGCCATATATTTCTTGGTTTGGAGAGAAGATGCCCAGTCAAATCCTCTTGATGTAGTCTGTGCATTACAACAACGATAACTCCTTTTTTCCTGTCATTAAGCCTGGTTATTAGAGTCTGATCGAACCAGTTTGTGGCACGTTTTCTAAACGTCTCGCTCAAAGCTTGAGAGGAACTCAGTGGATCATCCACGACGATAAAATCTCCACCTTCACCAGTCAGTGTTCCACCAACAGATGTTGCAATCCTACATCCTCTCTGCACTGTTTGAAATTTATATTTAGTGTTCTGGTCTTTGCATAGTTCTACCTCTGGAAATAGCACTCTATACCAACTAGACTGCATCACGCACCTGGTGTCAAGCGAATGCTTTTCGCTAAGCCGCTGAGAATAGCTTGCAACTATTATTCTTGCGGTTGGCTGATTACCAAGTATCCATGCGGGCCATGCAACACTCACGCACATAGACTTCATCGAGCGCGGAGGCATATTGAATATTATTCGCTTCACTTCACCAACACTTGCTGCTTCAAGCCTGTCTGCTATGATTTTTATATACTGATAATTGTTATACTCACATCCCGGCATCACCGTTTGAAAGCATAGTTCGATAAATTTTAAAAAGTTCATGTTAGTCTCCTATAGTGTTAGTGGAATTTACTTTATGGTGGTGTCAGCCTCTTTGGTGTCATATCAGCGTCCTTTTTCTTGTCATCCAAGTAGCCCTTTCCTTGTCATTCCAGTGTTTGACACTGGTTCACCTTATGATGGTGTTATTCAAGTAGCCTCTATCCAAGTGCCCCTTTGGTGTCATCCGAGTAGCTGACACTGGTTTCTTACCAACAAAACCTAGCATAACTTTTGTGCTCAAAAGATTTCTGGATTCCAGCATCAAGTGCTGGCCTGAAGCTTTAGTTACAAGTATTAAGAAATTCACCAAATGAAGAAAAAAGGCAAAAGAATCCCCGTGTAACGAGTTTTGACCCTATAATAATGTAAATTGGCATTGTAATAATGTGCTAACGCTTATTTAAAGCGTGTTTTGGCTGAATGTAGAAAAAATAAAAAAGACATGCAGCCGCTATAATTTTATGTAATCTGCCAATATATACCTGAGTTTTTTACTGAATTTTGTTGTTAAATCTGCAGAGATTAAAAACAAGGATAAATACTCTTATTGATATGATAAGGGAGTTGGGGAAATTTGTAAAGTAATCTTTTTCGTTTGTATTCCCTTATGCTTGAGATAACTGCATGCAGGTTCATGGATCTCTTTACTCTTTAATTTCGATGAATTCCCTTTGAAGTTGAATATTGAAAATTAACTGGAGAATTGTGAATTACTTTGTATATGTGATAACAAGCCATGGCGCTCTCAGCAAAACCATTTAGTATCAATTTTAGTTTGTCTGGATAAGTAGCTATATCTCCGATTGCATATATTCTATCTCTACTGGTTCTAAGTGTAGCTGGGTCGACAATTATGCGGCCATGTTCTAACTCTATACCCCAATTGTTTATTGGACCAAGATTCATTGATAATCCAAAAAATGGCAGCAAAAAATCAGCGGATATTTCTCTTTCTTCCTTAGAGGCAATGTTTTTTACTATCACTGCTCTCAACTGCCCATTACCTCCTGCTAGTTCGTGTAATTGATATGGCACTACCAGTTCTATCTTTCCGTCATTTTCAAGTGATTCTAATTTATTTCTAGTTTCAGGAGTGCAGCGAAATTCCTTTCTCCTATGTATCACATAAATTTTCTTCGCAACTTTAGAAAGTTCTACAGTCCAATCAGCCGCAGAATCACCCCCCCCTGCAATGACTATAGTTTTGTCCTGAAAATCAGAAATTTTATTTACACTATAAAATACAGATTTATTTTCATATTCTAATATACCACTTAAGGGTGGACGGTTAGGTTCAAACATTCCGTTACCTGCAGCAATGATAACGGCTTTGCATTTTACCTCTGTACCTATGTTCGTTATGATAGTAAAGTTTTCACCTTCGTTATTTGAAATCTTTTCCACTTTTTGACTTAAATGGTAAACAGGCTCAAACGGTGAAGCTTGCTCCATTAACTGCTCAATTAATTTTTGGGCAGTAATTACAGGATAACCAGGTATATCATATATTGGCTTTTCTGAGTAAAGAGCTGTGCATTGTCCTCCTGCTTGATCCAAAACATCTATTACATGACATCTCATATCAAGCATTCCCGCTTGAAAAGCAGTGAATATTCCAATAGGCCCTGCACCTATTATTACTATATCGGTTTCCATATTCAGATGGTGATCTATTTATAGATATTAGCTTTCTTTGCTAACAAGGTCAATTTACAAAGGGATGTATTTTTAAAAGATGTGGCTAGATTAGATAAGATTTCCAGCGTTATGAACCATCTAAATAAGCTCTAAAAATTAACTAACATTTTAAATCTGAGAAGTAAGTGCGGACGGAATGGGATTCGAACCCATGGTACGTTTCCGTACGTCAGTTTTCAAGACTGGTGCCTTAAACCGCTCGGCCATCCGTCCACCTCTTTTTTACCACAATATTTAATTTCAAGCAATCTATAAAAATCTTACTTGCCTACACAAAAGCTACTAAACACACTATCCAATATTTCCTCAACATTAATAATTCCAATCACTGCACCAAGTTCAAATGCAGCAAGCCTCAAGTCTTCAGATATCAACTCAATTGGATTATCGATTTTAAAACGTTGTAAATGTTCCAGTGCTTTCTGCATGTGACTCCTATGTCTTTGCCGAGTAATCACAGGAGTGTCTCTATCATGCCCAAATTTTTCCTCTGCCTTCTTTTTTATGAGAGAGATCAACTTGTTTGTACCTATTCCCTTTAAAATAGAAATAGGTAGAAAATCTACACCGCCAATCAGTATATTTCTGTCATTAATTGCATCGTCAGCTTTGCTCAATACATAAATAGTATCGCTATTTACAACGTTGCAATTGATATTATGACGCTGTTCAAAAGGAAATAGTTCTATTCTTAAATCAGCTTCAAAAGACCTTTTTTTCGCTCGACTTATACCTTCTGATTCTATTGGATCTGAACTCTCACGAATTCCAGCAGTATCAGAGAGAATGATTGGGTATCCCCCAATGTCAATATGAGCTTCAAGTATATCTCTTGTTGTGCCTGCATATTCAGAAACAATAGCAATATCACGCTTGGCTAAGAAATTAAACAGAGTTGATTTACCGACATTTGGTTCACCAGTTATTACAATATGTAAACCCTCACGCAACCTTTCGCCCCGTCTATTATCATTTAAATGCTCTTGTATCAACTGCACGAGAGATTGCACTTCATTATTAATTTTTTCCAATTCACTTTTTTCTGCCCAAATGTCCTCTGGAAAGTCTATATATGCTTCGATTTTGGATTGTATCGTTATTAATCTTTGCCTCCAATTGCTGTATAGTCTCTCCAATTCTCCTGATATCTGCTTAATCGCTTGTTTAGCTTGCATTTTCGTTTCAGCATCAATTAAGTCTGCAATTCCTTCTATTTGCGTTAAGTCAAATTTACCATTTAGAAAAGCCCTAAGTGAGAATTCTCCAGGCCTGGCCATAACGAAAATTTTTGATAATTTCTCCAAGATGATTTTTATGACGGCCTTGCTTCCATGCACTTGTAACTCTATAACATCCTCGCCAGTGAAACTGTTTGGAGCAGGGAAATAGATGATTATTCCATTATCTATCAATTGATTGGAATCATCATATAGATCAACTAAAGTAGCAAATCTTGGTTTGATTTTTTTCTTAATATGAAAATGATTTAAAGCTTTAAGGGTGTAGTTGCCTGAAATTCTGATTACTGCAACTCCTGACTTACCAAATACGGTCGACAAAGCAAAAATAGTTTCATTTGTGTTTGTCATTATTTATATAAACTACTTAGCAATTTAAGAAATCGAAATACCTAATCTAAAAAATTTTTGCTTATATTACTTATTCATATTAATGCAGTATTAGTAAATATATTGTATAGAAAAACTACAAAAGTCATCCAGATGAAAATATTTATTTTGAAAACTGATAATATGATTTATAATGACTGACACAAGTTTTAAATATTATGCTCAAGAAATTAGCTTGGTATTGGTCTTCTGTAGAGTTAATTAAAGGGTTTGTTATTACATTAAAATATATGTTCAAACCAAAGGTTACTTTGAGGTATCCTATGGAGAAGGGCCCTTTAAGTCCAAGGTTTCGTGGTGAGCATGCGCTGCGTAGGTATCCAAATGGTGAAGAACGATGCATAGCTTGTAAGTTATGCGAAGTTATCTGCCCTGCTCAAGCAATAGTTATTGAAGCAGAGGAAAGAGAAGACGGTAGTCGCCGCACCACACGCTATGATATTGACATGACAAAATGCATATATTGCGGACTTTGCCAAGAAGCATGTCCAGTTGATGCAATTGTGGAGGGTCCTAACTTTGAATTTGCTACTGAAACAAGAGAGGAGCTAATGTACAATAAAGAAAAGCTATTGCGTAATGGTGAAGTTTGGGAAGAAGCAATTGCACTCAGGTTAAAAAAGAATAGGCCGTATTATTAACTAGGTATGTCAACAATTAAAATTTCTTACAGCAAGTATGTAATAGATCTCTTGTACAACTGTTATTTAACTGAAAGATCAGTAGCTCACCTTTTGGTGTCATTCCAGCGCGTGGCGCTGGAATCTAGAAAAGAAAGAAACATGGATCCCAGTGTCAAGCACTGGGATGATAAAAGGTCTAATGAATGATAAAAGTTACCTTTTTAGCCGAACAAAAAGTAAAAGAATACAGTGGTAGAGTCACTGGCTTTGATATATTACAACCGGATGCTTTGAGAGAAGCAATTGCCTTTAAGGTAAATGGTGAGTTGTATGATCTCTCACGTGAAATTGAATCTGATACAGAGATAGAGGTAATACAACTGAGTGACGAAGCGGGTTTAGATATAATAAGGCATGATGCTGCTCATATAATGGCGCAGGCAGTAAAAGAGCTCTTTCCTAATACTCAGATTACTATCGGGCCAACAATTCAAGATGGTTTCTACTATGATTTTGCTACAGATCGTACCTTTACCACGGACGATCTTGCTGCAATAGAAAAAAAAATGAAGGAAATTATAAAAAGTAACCACAGATTCGTCCGAGAAGTTTGGACTCGTAAGCAGGCAATTGATTTCTTTAGTGATATAGGTGAAAGATACAAGGTTGATATTGTCTCATCAATACCAGAAAACGAAAACCTAACTGTTTATAAACAAGGCAACTTTGTAGACCTATGTCGTGGTCCGCACTCACCATCAACTGGCAGAGTTAAAGCGTTTAAACTTATGAAAGTGGCAGGTGCATACTGGCGTGGCGATTCTAAGGGCCCAATGTTGCAAAGAATATATGGCACCGCGTGGAGAAATAAGGATGAATTAAATACTTATCTTAAACGTCTGGAGGAAGCAGAAAAACGCGACCACCGCAAAATTGCTAAGGATATGGACTTATTTCACATTCAAGAGGAAGCTGTTGGGCAGATTTTTTGGCATGAACAGGGATATACTTTATATAATGTTCTTGAGTCTTACATCAGAAAAAAGTTAATGAACAATGGCTACTTTGAGGTGAAAACCCCTATTTTAGTAAGCAAAGAGCTGTGGGAAAAATCGGGACATTGGGATAAGTTTCGTGAAAATATGTTCATTATTGATGAATCTGAAAGTAAAAAGCTAGCAATAAAACCCATGAATTGCCCTTGTCATGTGCAGATTTTTAATTCTCACATCAGAAGCTATCGTGATTTACCGATACGTATGGCAGAGTTTGGCACATGCCATAGAAATGAAAGCTCAGGCTCATTGCATGGACTGATGCGAGTGCGTGGTTTTACGCAAGACGATGCACATATTTTTTGTATGGAAAAACAAGTGAATTCTGAAACTGTAAAGTTTTGTGACCTTTTAAAAGAAGTATATTCAGAACTTGGGTTCAATGAAATTTCTGTGAAATTTTCAGACCGTCCAGATACTAGATCAGGTAATGATGAAGTGTGGGATAGAGCTGAAAGAGCACTGCTTGAAGCAGTTAAAGAAGCAGGGCTTAGTTATGAACTTAATCCTGGTGAAGGTGCATTTTATGGTCCAAAGTTAGAGTTTATTTTGAAAGATGCAATAGGTAGAAATTGGCAATGTGGAACGTTGCAAGTTGATTTTATTTTACCGGAGCGGCTTGGAGCTTTTTATATAGGAACAGACGGGCACAAGCATCACCCTGTCATGTTACATAGGGCAATTCTTGGAACTTTTGAGCGTTTTATTGGAATTTTAATAGAAAATTATGCAGGAAAATTTCCAGTTTGGCTTGCTCCAACACAGCTTGCTATTCTGACCATTACAAATGAGTCTGACGGTTATGCTACAGAAATCAGCAACGTTTTAAAAGAACAAGGTGTGAGAATCAAAACTGATTTGACCAATGAAAAAATTAGCTATAAGATACGTTTGCATAGTTCAAGTAAGGTACCTATATTATGGATCATAGGCAAAAATGAAGTTACAAATAAAACTGTGTCAGTGAGAAATTTAGGATCGGAAAAACAGGAGTCTTTTTCTTTGGAGAATGCTACTGAATTGCTGTTAAAGATTATTAATTTGAATTAATGGAGCTAAAATTTGCAAGTCAAAAAGAACAATAAAAACAGAATTAATGAACTCATCACAGCTAAGGAGGTACGCTTAGTTGATCATAGTGGTGAAATGGTCGGAATTGTTCCAATAGAAAAAGCTTTGGAAGTTGCACAAAGTGTTAATTTAGACTTGGTAGAAATCGCACCTGATTCAACTCCTCCAGTATGTAAAATTCTGGACTATAGCAAACAAAAGTATGATATAAAAAAGAAGGCAAGTGAAGCAAAAAAGAAACAAAAAACATTAACTATAAAAGAAATTAAACTGGGTCCTAATATTGGTGATCACGACTACGAAACAAAATTGCGTCAAGCAAGGGATTTTCTTGTGCATGGACATAGAATTAAAGTCACAATGAGATTTAGAGGGAGAGAGCTTGTAAACACTGAAGTTGGACTGAAAAAATTAGAACGGCTAATTAGAGACGCTGAAGATATTGCAAAAGTAGAATTAGCACCTAAAAGGGAAGGAAATCAATATTCTTTAACTTTAGCTGCTAAGTAGTAAAATCATTTAAAAGTATAAGTTAAGTTACTATCCTCTCTTCAATTATATGACGAAAATGTCTGATTAATCCTTGAACTGGCCAAGCTGCAGCATCGCCAAGTGCACAAATTGTATGCCCTTCTATTTGAGTTGTAAGGTCAAGTAGCTTATCTACTTCACCAGGTTTAATATTTCCTGCTACCATTCTTCTCATAATCCTCCACATCCATCCAGTGCCTTCACGGCATGGTGTACATTGTCCGCAGGACTCATGCATATAGAAATGTGATAATCTTTCTATTGCAGCTATTATGTCAGTTGATTTATCCATCACTATTACAGCAGCAGTACCAAGCCCTGATTGTGCAGCCCTTAATGAATCAAAATCCATTTCAATAGTATCACATATAGATTTTGGAATTAGTGGGACTGAAGACCCACCAGGTATTACAGCAAGTAAATTATCCCAACCTCCTCTCACTCCACCTGCGTATTTTTCAATTAATTCACGCAGTGAAATTCCGAGCTCTTCTTCAACATTACATGGATTATTTACATGCCCTGAAATGCAAAAGACCTTAGTGCCAGTATTATTTGGTTTACCAAGAGATGCAAACCACTCTCCTCCGCGATTTAGAATATCTGGAACCATGGCTATAGTTTCAACGTTGTTTATTGTGGTTGGGTAGCCAAAAAGTCCAACACCTGCAGGGAATGGAGGTTTCATGCGAGGAAAGCCTTTTTTTCCTTCAATTGATTCAAGTTGAGCTGTTTCTTCTCCACATATATAAGCTCCTGCACCTCTGTGAATGAATACATCAAGATCATAACCTGATTTGCAGGCATTTTTTCCAATTAAGTTTTCTTTATAGGCTTCCTCAAGTGCCTTTTTTAGAACTAAATATTCATTATAAAATTCACCCCTGATATAAATATATGCAACTGATGCGCTGATCGCTCTGCCAGCTAGAAGAATTCCCTCAAGTAACTTATGTGGCTCATATCGTGATATATCTCTATCTTTACACGTACCAGGTTCTGACTCATCTGCATTGACTACTAAATACGCTTTTGAAGTATTTTTAGGCATAAAGCTCCACTTAAGGCCAGTAGAAAATCCTGCACCCCCTCGACCTCTCAAGCCAGATTTCTTTACTTCCTCAATGATTTTTTCTGATCCTAAATCCAGTAATTCCTTTGTTTTTTGCCAACTACCACGTTTTTTTGCACCCTCAAGTAGTGGTGTTTCTTTACCATTTAAGTTTGTGAATATTTTGTCCTGTTCTTTTAGCATGCTTTTAAGATTCTAAGTGATCCCGACGCGATTCGAACGCGTGACCCACTGATTAAAAGTCAGTTGCTCTACCGGCTGAGCTACGGGATCATTTTATTTTTCAGCTACACTAAACAGTAATATAGTTTTTATCCGTTTTAATCAAACTAAAATTTTCATGTGTGGTTAAATAAATTACATAATGTACTGCATTAGTGATAATTTAATTAAAAATTTTTGAAGGAAAACTTCTTGTTAATTCAAAGATTCATTTTGGTAAAGCTGACGTACAACTCTAAAAAGATAGAGAATTATACATAAATGCAGAATTTGTGCACTATTTAGCAATAGCCTCACAAATAAATATTTCTTGCATTTCAGCGTGAGTGATTTATGCTTTAAGCAAGAATTGGGGGCATAGCTCAGCTGGTAGAGCATCTGTTTTGCACGCAGAAGGTCAGCGGTTCGATCCCGCTTGCCTCCACCAATATAGGTTCTAGCGTATCATAAAGTCAGCTTATTTTAATCTAGGAGTGTTTTATACTAGTTTCCTAAAAAATCCCTCTTTCTGTAACTTTTCTTTATGCAAGTAATGTGTGTTATTATAATTCTGATATATACTAACTTAACAATAAATTAATCAATAAATGTTAGAATAGCTATAATTAAGTTGATTAGGAAATACTTATGAGTAGCAAGAAACGCGTTTTTAAGATGGTACCCGGAGAGGAATTATCAAAAGGATTTGGTAACAACGTCTATTGGCCTGAATTTTCTCTTTTTCAATCGGTTAAAAAAGTTAAGCTTGTGCAACTGGGAAAAGAAGATGAAACGATAGAATTACCAATAAGATTATGCGGCAATAACATCCTTGGAGATACCTTTTATTGCATAAGGAACGAAGAGGGAAATACTTTGAAAGGTAGTTTTTCTAGAGATAAACCATGTTATACAAAAAACAGTTGTGCATTTGTATATTATAATGATATGTTAGTCAAGCTATCAATGAAATCGTACTTTGTAGAATGCGAAGAAGGTTGTTCTGGTACTTTGCGTAATGATATTAAATCTGAGAGATCTAAGTACATTTATGTAACACAGGAAGAATTGTCTGATACTTATAAATATTATTTCTCAGATTATCAAGGAAATATTGTTAATTCACCTGACAATCAGGCATTACAATATATTGGGCTGGACGTCAGTGAAGAAACAGTAAAAAATATATTATCTAAAATACCAGAGAATATAATACTATCAAAGGTGTTTGCTAAAATTTTTGTTGGGGGACTAACAGAAGATCAGTTAGAAACTCTTACCCATACTCTTAGTGAAGTCCAAATAGAGAACTTAGTAAAGCACTTAACAGATAATCAATGGAAAACTTTGGTGAGTCATTTAACCAATCACCAATTACATATTCTTGCTTATGAACTAAATCCAGAAAAATTACAAATAATTATTCCTATTTTAAATGATGATCAGCTTGGAGCCCTAGTGAGAGAATTAAATCCAGAGCAAGTAAGAGAAATTTTACCTCATTTAAAAGTCGATCAGTTCAAGGCACTTATCAATAATATAGACGATTATCAGCTTGTAGAATTAGCAAAAGATTTAGATGAGCACCATTTGACCATTCTTTCCAAGGAATTGTGGTCTGAGCAACTTCCAGCCCTAGTACACACTTTAGAAGGAGATAGGTTACATAATTTAATTAATAAACTAGACCACGATAAACTTGCAATAGTAGCTCGAGATTTAACTGATTCTAATAAGATTCAGATTATCATTAAGTCTTTAGCTGACAACCCAGACAAACTTCAAGCTTTTGCTCGCAATATGTCTAATGAGCAGTTTAAAGAACTTTTGGATAATTTAGGTGCAGGAGAGCTTAAAGATATTATTCACAAATTGCCTCACGAGAAAGTTATATCTGTGATTGGTAATCTTGATAGTAAAGGTCATTCTAAAGCTATTCTTGATGCATTGAAGGAGAAATTTAACGAGCAAAATGAAAAAATGAAAGAGCTTCTGGATAAGGTTGACCGAATGATTCCTGAGGAGAGTGAAGCAAATTGGAATGATGCACATCCATCAACTTACGTTTTTCAAGATATGAATACTGAGTTTGCAATAATAGATAATTTATTGTGAACTTGGATATTGATAAATTAACAGTGTGCATGTGAAACTAAAAAATAATTTAAACTTTAATAATTTATGGAGGTAATTTATATGAGTGAGAACTCGCAAAACCTTTTACAAAGTGCTAATAATGAAGAACAACTTATAAGCGCTCTTGGTCTTATTACACTTAAGACAGGTAGTGGTAAGGATATACAGGACTTTAAGAAAGCGGTTAGTGGTGATACTGTTAAAAAAGCATTTGATGAATTAGCTAATAATATTAATGAACAACTTATTAATAGGTTGAATAGTATGTTAAAAGAAGAGCAAGATAAAGTTGCAAGTTTGCAAGATATTATAGGCAACAAAAGTAAAGGGTTACAAAAAGATCTAGCAGATTTAACCGCTAAATTAAATGATATGTTACCTGAGGAGGCACCACCCTATTATGACATGTTGTAAAGTATAAGAAAGTAACAGCCTCATACCAGTCTGTATATGCCATTTCAATAGGAGCTAACATGAGTAACAACAGTAAACAAGAAAGCGAAAATAACTTTGAAGTAATAAACCAAATGAGCGATTTCAACTTTAAAGAAATAGACAATATAGAAGTTGAAGTTAAGCCCACAAACTTTGAGGACATTGCAGATAAAATTGCAACAATTCATTACGTCTATCAAGTTATGGATAAGTTAGTCTACGATTTAAATGAGAAGTTTGTTTCTGATTTGAATGCCTCACTTATGAACAACATAGCACAACTTCGAAAAGAGTCTCTTGATATAAACCAACGCTTGGCCAAAGGTTTATCTCATTTGAATGAGTTAATTCAACAGGATGGATTTATTGATAATAATAAAAACTATAGAACATGGGCAGAAGAACTTGATCACCTAAGGGGAGAAGTTGAAGGATTAAAAGCAGCAATAATTGACCATAATAACGTAGAATGGGAAGCACCAACTCACTCTGATATATTGTGGTAGTTAGGAAAGTAACAGCTTGCTAGCAGGCTGTTGCTTTCTTTCACATACCATTTCAATACAACTGAATTAGGAAATCTATTTTAGGACTTTCGGCTTATAGTTCTCATCATGTTTTGCAAACACCGTATCTGCAAGAAAGGTACCATTATCAAACATTTTACCTTGTACAACAACACCACTTTTTTCTGAAAACATTGGTGGAAGTATTCCCTGATATTTCACCATAACGCTCTTATTAAAATCTGTCATCTGAAAAATTACTTCGCTTTCGCTCCGTATCACGCTATTTTCAACAATCATTCCACCAACACGGATTGGCTTTTGATTATTTGGTAAAACTATTGCCTCACTTACTGTATAGAAAAATGAGATATTTTCTTTGAGCGTTGTTAAAATAAAAAAAACTGCACAACTTAAAAAGCAGAAAATTCCTGAAGTTATAAGTAATCGCTTATGTTTCTTCTTCATTATTATCTTTCAGGCTTTCTAGAATTTTTTTACTTTTAGTATAGCAAGAAACGGTAAAAATCAAATTTCCACCAATCAGTATGAAACTAATAAGGTAAGCAAAAATTACATATGTATTCATAATGCACTGCCAATAAATAACTCACCTGCATCAAAATAAATTAAGCTTCCATCCTTTTGCTGCAACACCAATTTACCACTTTTATCTATATCAGCAAAAATTCCTTCATACAATTTGTCAGCTAACTTTACACTGATTTGCTCATTCATTTTGAATGCTTTTTTTAACCACATTTCTCTTATAGCATAAAACCCATCAAATAGCCATTGCTTTCTTAGCTTATTAAAATTTATTATTAATTCCTTTAATAGATCCATGTTAGACACAGATTCACCGTAATTGCTAATGCACGTTGTGCCTGGAAGTGGCGCATGATTGACATTAATTCCAATTCCTATAATGAGCCAATTTGAATTGGATTTTTTTTCAACCAATATTCCGCTTATTTTCTTGCCATCGATTAGAATGTCATTTGGCCATTTATGTTGAAGATTGAGATCGTTTATGAATTGATCTCTTGTCATCCCAGTGCTTTGACACTGGGATCCAGAAGAAAAAGTATGGATTCCAGTGTCACGCACTGGAATGACACCGCAGTGGGTTTGATTATTCAAGAAATTTAACGATAATAAAGTATTTCCAACAGCAAGAGCAGTCACAAAAGTCAATTCTGTCAATTTGCTGACATCCTTTTCTTGGTTAATTATCAAACTCGCATAGAGATTACCCTCTGGAGAAATCCAGCTTTTTCCAGTGCGTCCCCTGCCTTCTGTTTGTTTATCAGCAATAATGACAGTTTCATTTGATATCCCTTTCTCAATTAAACCCAATGCTTCTTTATTAGTACTTGGAACTTCTTTGTAATGATAAATACGAAAACCTTCAAGGATCACCTTGTCAGCCCTTTAGTTTAATGAGTGAGTCAAGATCTTCTACATACAAGAAAAGAACGAGATTGATCAGTGAAGCCACTGAAGTGATAATGAATAGACTCTTAGAATAAGCAACCTTATTACCACTAGCTTTATCAAAATACATAACTTTCATGATATTTAAATAATAGTAGCATGATATCACACTCGATATTACAAGGATCAAAGACAGGCTGATAAAGCCAGAATTTATTAAACTTTTGAATATAAAAAATTTAGCGATAAAACCTGCAAGTGGAGGTATTCCCGACATCGAGAGTAACAGTACAGAAAGATGAAATGCTACAATTGGGCGTTTCTTCCCTATACCAGATAAATTTGCAATATCACAATCGTCATCGTCAATTTGTACGAGATATGAGAATAGCCCTATGCTTGTGATGATATATATCACCAGATACATTAAGGCACTATCTGTTCCTGCTTGTGTAAAAATAGAAAGTGAAGCAAATATAAAACCAATGTGACCAATTGAACTGTAAGCAAGCAGCCTTTTTAAGTTTTGCTGACGCAAGGCCCCAAAAGCTGAGATAAGCACAGACAATGCTGAAAAGTATAAGAAAATAGGCTGAACATAACTTTTTACATTTACTAACTCTTCATTCATCAGTCGAATTAAAAATGTTACAAGTGCAGCTTTTGGGGCCGTAGAAAAAAACGCAGTTACTATGGTAGGTGCACCTTGATAGACATCTGGAGCCCACATATGAAAAGGAGCAATAGCAAGCTTGAAACACAAACCAATAAGGATAAAAACTAACCCAAAAACTATTCCATAAGTTATCTGATGGTTTTGCAAGAATGAACCGAGCTCAGAGAAATTGACTTGTCCTGTATATCCATAAAGCAGCGACATTCCATACAGCATAATGCAGGAAGATAGTGCACTAAGTGTAAAATATTTCACTCCTGCTTCACATGAATAAGCTGAATCTTTATTAAAGCTCGCAAGAACATACAAAGATATACTCATCAACTCAAAAGCTAAATAAAAAGAAATCAGACTATTTGCTGAAACCAAAGTTATCATGCCAAATAGCGCAAAAAGAATCAGTATTGAAAATTCATATTTATAGTCATATTTTGATAAATTCAGCATCAAAAGTATTAAAATTCCTGTGCTGAGAATTAACCCTTGGGCTGACCTGATGTATAAATTGAGTTTTAACAACGAATTAAAGAGAAAAATTTCATTGTTTTCTGCCGAAATAATTAAAATAATCAAAGTTACCACTGTGCAGCCAAGTGCTAATAAGTTGATAGTTCGGCGGTTAAATATAATTCCAAGTAGTAGCAACACTAACGAGGAGATAATAGAGAACGTTTCCGGCAATATCTGTATATAATTCATAGCGCATTATATTTGACTAACAAATTTGCCATACATGGCTTCAAATAATTCAGTGCAAGGGTTGGGTAGAATCCAAGCAAAATAACAAACACTGCAAGCAGAATTAAGACAGAAAATTCTATGCTATCCAAGCGATTATTTAATAATTTAGAATAGCTAACCCCCCATATTATTTGCTTACATAAATTCAGCATATAAACTGCGCTTAAAATAGTGCCAAGTGCGATAAATCCTGTAAGAAACCCTATGCTCTTAAACATTCCAACCATAGCCAAAAACTCACCTATGAATCCAGATGTTCCAGGTAGCCCTATTGAAGCCATTGAAAATAAAATGAACATAAAACCAAATTTTGGCATTGTGTTTACTATGCCAAAATACTTTGCAATCTCCAAAGTTCCAGTTCGAGTATATAGCATTCCAACACACAAAAATAAAGCAGCAGAAATAAGGCCATGACTAATCATTTGAAATATGCTACCCAGTACTCCTTCCTCACAAAATGAAAAGAGGCCAGCGGTAACGATCCCCATATGTGCTATTGAAGAATAAGCTATTAACTTCTTTATATCATCTTGAGCAAACGCAACTAGAGAAGCATATATCACCGCAATAATGCTCAGCACAACAACGAAATTTGAAAAATACAAACTTGCCTGAGGAAGCATTGGAATAGAAAACCTTAAAAATCCATATCCCCCCATTTTAATAAGCAAGCCAGCTAAAATCACAGACCCAGAAGTTGGTGATTGCACATGCGCATCAGGAAGCCAAGTGTGAAATGGAAACATAGGTACTTTTATTGCAAAAGAAATAAAAAATGTAATCCACAGCAATGACTGCACTTCAAGATCAAGGCTTGGCACTAATGTAGCTAATTTTTGTATACTAAACGTTCCAAAAACACTATAGATGTATACTAACCCCAGTAGAAATAATAATGAGCCAGTTAATGTATAAAGAAATAACTTAAACGTCGCATATATCCTTTGCTTCCCTCCCCAAATGCCAATAATAAAGAACATTGGTATTAAGACAGCTTCAAAAAACACATAAAAGCTTATAGCATTCAGTGAAACGAAAAAACCGACTACAAAACTCTCAAGCAGTAGAAATAATGCCATATAGGCTTTTAGGGTCGTATAACTCATTTTGCAGTTATAGAGTATACAAATTACAAACAAGAAAGTTGTAAGCAGAAGGAAAAGCAACGATATACCATCTATCCCTATTCCTACATTCTTGATTGGATAGCTGACAAACTGAAAGTCCGCATTGTTATAATCAAATTCTATACAAGCTACAATGCTAAGCAAAAATGGAAGTATAGCAAAAAATAGGGCAAGGAATTTTAGGTGTATAGATTGATGATTAATCCTGATCGAGGATAAAATCAACGCTCCTATCAGTGGAAGCAAGAATATACTAAGTAACAACACCTTCTATTTAATTCCAATAATATATAAAGCACCGATTATTAAAGTAACAAACATAATAAATGCATAATCAAATATATAACCAGTTTGTAACTTTATAGAACTTTTTGAACATTCATTAACCAACCTTACAACACCATTTGGTCCAAATGAATCAATAGCCTTAACATCAAACTTCCATAGAAGCCTAGATATAAACCTTATCGGTGCAATTATAACAAACTCATACACCTCATCAAAGTACCATTTATTCTGCAAAAACTTAAGTAAAAATTTACTCTTAATTTGCCTAATTACTTGATATTGGTAAATTAGGCACGCAAGTGCTATTCCACTTAGGCTTGCTAAGGTTGGCAGTAGTTTTATAAAGAAATTATGAACTCCATGCTCATCAATCATCACTAAACTTGATTTCCAAAACGCATTACTAGTTATGTTCAAAATATTTGCTCCCCATATTCCAGAAAATACTGATCCAAAAGCGAGTATCAGTAATGGTATAAGCATAATCTTTGGTGCCTCATGTATATTAATTTTACTTTGTTTTTGGCTGTGGAACACAAGAAGCAATAACCTCCAAGAGTAAAACGCTGTGAAGAATGCAACAACTAAGCTTATTACAAAAGCAAAGCTATCCGTGCTATAAGCATGTTCAATTATCAAATCCTTTGAGTAAAAACCTGCAAATGGAAATATTCCAGAAAGCGCAAGAGATCCAATCCACATGAGAGTATAAGTGCAAGGGATTTTCTTCCAGCAATTTCCCATTTTCTGAATGTTTTGCTCATGATGCATTGCATGAATCACATTGCCAGCACCAAGAAATAGTAGAGCTTTAAAAAAAGCGTGTGTCATTAAATGAAAAATAGCAACATTGTAAGCAGAAAGCCCACATGCCATGAACATATAACCAAGTTGACTGCAGGTTGAATAAGCAATTATTTTTTTTATATCGTTCTGAGTAATCGCAACCGTAGCTGCAAAGAAAGCAGTAAGTGCCCCAACAATAACTATTAATTCTCGTGCCACATTTGATAGCTCAAATAATGGAGAACATTTTGCTACTAAAAATATACCTGCTGTTACCATCGTTGCTGCGTGAATGAGTGCAGAAACAGGGGTTGGCCCTTCCATTGCATCTGGCAACCAAACATGTAAACCAAGCTGTGCAGATTTACCCATACAGCCAATAAAAAGTAATATGCATATTATATGAGTTACTTTGAATTCACAGCAGAATGCCCTAATGTTCTGCGTGCCAAGAAGATCAGTTGTGTCAAAAACTTCAGTAAAATTCAAAGAGTGAAATGTATAATAAATAAGAAAGGTTCCAATCAATAGTGCAAAGTCTCCTACCCTATTCACAACAAATGCTTTAATTGCTGCATTATTTGCAGAATATTTTTGGAACCAAAATCCTATGAGTAAATAAGAACATAGGCCAACCCCTTCCCAGCCAAAAAAAAGCTGCACGAAATTATCGCTTACAACCAGCACAATCATGCAAAACGTAAATAGCGATAGGTAAGAAAAAAACCTCGACTTCCCCTTATCATGCTCCATATAACCGATAGAGTAGAGATGTACTACCAGTGAAACGGTGGTAATAACAATAAGCATTAAGGATGAGAGAGCATCCACACTAATTGCCCAATTTACTTTTAATACACTTAATGAAAATAAAGGAAATAAACTCAAGTGATAATTTTCAGAGAAGGTGAGAAAAACATACCAAGATAAAACTGCAGATATTCCAATCCCTGCCGTTGTAACTAACTGACTAAAAACACCTCTTCTAAAAAGTGCTGCAAACAGCGAACCAAAGAGTGGCAAAAATACTATTAATTTCAGTATATCCATCATTCTTTCATTAAATTTGCTTGTTCAACATCTATATTGCCACGGCTTCTATAATATACAACCAATATTGCAAGCCCAACTCCTGACTCTGCTGCCGCAACAGTCAACACAAACATCACAAAAATTTGCCCAACTATATCATTCATAAAGGCAGAAAAAGCAACTAAGTTGATATTAATTGCCAGCAATAATATTTCTATTGATAACAATATATTGATTATGCTCTTACGGTTGATGAAAATACCGCACACTCCAATAGTGAACAAAACAGCAGCAACTATCAAAAAGTGATTTAATCCTATTTCCATTCTACTCCTTTTCCAAATTTAGCCTTAACTAATTTTACAGATGAAGATTGTGTCAATTGCTTTAATACATTCTGTTTTTTAACTCCTTTTTTCTTGTCCTGCAAAGTAAGAGCAATTGCACCGACAATTGCAACAAGCAGCAGAATACCAGAAAGATGAAAAGCGTACATGTAGTCGGTATACAGCAAATTACCAATAGCTTTCACATTATTGGTATTATAGTTTATAACATTGCTTATATTCGGTGCTGAGCTGCGGATTACAAAGCTGATGACTAGAAAAAACACAACACACAACATAGCACCAAGAGTGCAATGCTTTGCAAAACCCTGGCGCAACCTTATGTAGTCAATATCGAGCATCATAACTACAAAGAGGAACAACACCGCAACCGCACCGATGTATACTATCATCACCATCATAGCAATGAACTCAGCTCCAAGGAGAATGAAAAGAACTGCAGAGTTAACGAAGGTGAAAATTAAAAATAATACTGCATGCACAGGATTTCTTACACTAATTACGCATACAGCAGATAAAATGCTGAGAATTGCAAAAAAATAAAAGAAAAAAGGCATCGATACTTTAACTGCAACAATAGTTACTAACTTAAGGTAATTGTTGCTGTAAAGTCAATACTATATTAAAGATTTGAAAATATCGTACTACAAGCTTCAACTCCTCAGTAATGCAATAAACACTCTTGACAATCTTGATTTATTAATATATAATGTATGTATATTAATAGTCAGCGGTAGCTCAAAATGTATAACATATTTGGTTACTTCAAAAGCAACAATAGTTCTAACGCACAAAATAGCAGATTAAATGGAGAAGGTTATCAATACACCACAAGAGACTATATGACAATTTACTTTAATAACACATTAGCAAGTTTCAGTAGATCATTGATAGAATTTAAAGAAAAAGCATATGGTTTTATATATGATATTGGAGCTTGGTTGAAAGCAACATATGAAAATTTCACTGAACGAGCTGAAATTCATAACTTCTATGTTCCAGAAAAACTTCCTATTAAAGCTGAGGAAATAAAGATGAAGGAACCGAATCGTAAGCCTAAGCCATTTCAAACTCCACCTATTCATCAAACAAGCAGAAGTTTTGATGCCAATATCTCAAATCAAGTTGTTGTTACTCACCATACACTTGAAGCTACCCCAACAAGATAGATCTACGCTTAAATATCTAGTACTTGAATGAGTTGAATGTTATGTTCAATAAGACCTTTACAATATTTGGATCATAGGTTTAACTTTATAAAGTTATAATCTATAGAGCTTCAATGAACGATTATCTCTCACTGTTAAATCCAGAACAGCAATTAGCTGTAACTAACATAAATGGGCCAGTTTTGATACTGGCAGGAGCCGGAACCGGAAAAACAAGAACGATTACTTCAAGAATAGCACACATAATTAGAAACGGTCACGCTTATTCTGATGAGATATTAGCAGTTACATTTACAAATAAAGCAGCAAATGAGATGGTATCAAGGGTACTTGAGCTAACGGGCACAAACATACCATGGCTTGGCACTTTCCATGCAATTGCAGCAAAAATTTTGCGCATGCACGCAGAAATTGTGGGCTTAAACCCCAATTTTACAATCATTGGTGTGGATGACCAATTACAGGTAATAAAAAATATTATCAATGAAATAAATCCTGATTACCTATCAGAAAAATATAAGACCATTATGAATATTATTCAGCAATGGAAAGAGAAGTGCTTATTGCCGTCTGAAGTGGAAGATGTTCAATCATTTAGGCCAGTTTACGTAACTGCACTTAAAGTCTATTACCAGTATCAGGAAAGGTTAAAATTCCTTAACTCTGTTGATTTTGGTGACTTATTGTTATATAACATACAACTTTTTAATAAAAAGACCGAGGTTCTGTCCTACTACCAAAACAAGTTTAAGTATGTCATGGTAGATGAGTATCAAGATACAAATGCAATACAATATCTTTGGCTAAAATACCTTGCAAAAGAGCATTCAAATATTTGCTGTGTAGGAGATGATGACCAGTCGATATACAGTTGGCGTGGTGCAGAAGTTGAAAATATTTTGAAATTTTCCGATGATTTTAAAAATGCAAAAACCGTTAAACTGGAGTGTAACTACAGGTCAACATCCCACATAATTGCAACTGCATCATATGTGATCAATCACAATAAGACTCGCTTAGAAAAAAAATTGTGGACAACAAACATTGAAGGCGAAAAGGTAAATCTAATCAAATTGTGGGACGGAAAGGCTGAAGCAAGGTTCATAAGCGAACAGATATTAAAACTCAATAAATACAGATTTAGTGATATTGCAGTGCTCGTCAGGGCTACTTTTCAAACTAGAGTTCTCGAAGAGTATTTTATAAAATATTCAATTCCCTATAAGATTATAAGTGGCGTAAAATTCTACGAACGTCAAGAAGTAAGGGATATAATTGCATATTTGAGGCTTGTTACAAATAATAATGATGATCTCGCTTTTGAAAGGATCGTAAATCGTCCAAAAAGAAGCATAGGAGCTACAACTCTAAAGAAAATATACACGACTGCTCAGGATAACAAAATTTCTTTTTTTGAGGCAGCAAAAATATTGGTTAATAGTGATCAAGTAACCGAAAGAATTAAACTCTCACTAAATGATTTTTTAAATAAAATTAAAGCTTGGGAAGAAATAGTAAGCGTAAAACCACTGCATGAATTTGTTAAAATCGTAGCAAATCAATCAGGATATATGGAAATGCTTGAGAATGAAGGAGTGACGGGTTTAGCGCGAATAGAAAATGTTAAAGAGCTCATTTCATCTTTGAAGAATTTTGACAGCACTATAACCTTCTTGGAGCATATTAGTTTGGTGATGGAAGTGGATAATATGAATAGCGATGACACTGTATATGTTATGACTCTTCATGCGGCTAAAGGGCTTGAATTCCCGTGCGTGTTTTTACCTGGTTGGGAAGAAGGATTATTTCCTCATCAAAGATCTTTTGAAGATAAAAGTGGTAAAGCTTTGGAAGAAGAGAGAAGACTTGCATATGTTGGCATAACTAGAGCAAAAGAAAGGTTGATCATTTCATGTGCAGATAGGAGGGAAATTAATAATCAGTGGCAACCAATGAGCACTTCTCGATTTATTAAAGAATTGCCAAGAGAAAATGTTGAGGTGATCAAGAATAGTGCCTACTGTTGAAGCTATAACTGCAGCTCTTACGACAAACACATCTGAATTACTTCAATTATATATTTCTCCTGGCAAAAATTCTCTGATGGTCTTAAATAAAATTTTCAGTGAATGATTATCAGACATGTTGTGTTCTGCTGATTTTATTAAGTGTACTTCAACGTCTGTTGACTTAATTTTTTCAGCTAAATTCAATGAAGTTTGATAAGGAACATCTTTATCATTAATGCTATGCAATAAGCGCACAGGACAGTTTATATCTATTGCTTCTCTGTTTAAAAGAAGGTTCTTTCTACCGTCTTCGATCAGATTTTTAGTTATTTTGTATGCACAATGCTCCGAAGTAAAATCTATTACACCTTTAGAACCTAGTTCTTCTTTTTGCTTGCCTGACAATTGCTTGAATATCAAATCTTCAGTAAAATCAGGAGCAGACGATATGCCGATTAATGCTGCAATTTTTTCTGGAAATTGAAGAGCAGTGAGCAGCATCAGCCATCCTCCCATACTTGAACCTATAATTATTTGTTTATTGCTAGTTAATTCACTTATCACTTTAGCACAATTTTTTTGCCAATCACTTATTGTATAATCAGCAAAATCACCGCTTGAATTACCATGGCCAAAATAATCAAAGAGCACAAGTGCTATATCATTTTCTTGGCAAAATTTGTAAACGGCAGTTGCTTTAGTTCCATCCATATTGGATGCAAAACCACTAAAAAAAACTATAGAAGCCTTCTTTCCTTGTAGCTTTCGATATGCTATATGGCCATTACTTCCATCGAGTAATTTACAATAATTCATACTACTTTGGCAAGGCAACCGGACTATCGCTCATCGAACGCAAATAGCTGACTAGATCTGCAATCTCTTGTGGATTGGAAATGCCTGCAAATGCCATACGTGTACCTTTTATGTAGGCTTTTGGATTTTTTAAAAAAGCAAATAACTCCTCATACTCCCATTTCCCACCTTTTTCAAGTAGTGCTTTTGAGTAATTGAATGAGCTGCCAAGATGGGCCTTTTTATTTCCAACCACGTTCCATAAGTTTGGCCCCACTTTATTCATTCCACCTTTCTCAAAACTATGACAAGCTATACATTTTTTTGCTGCTGACTTGCCTTTTTCAAAGCTAGCATTCTGCATGAGCTCTCCAATATCAAGTGCCACTTGTTCAATCTTTTGTTGAGGCTCATTGCTGGCTGCTACTATTGTTTGGTGTTCAATTTTATAATCCTCTGGGTTGTAGAGCATATCAACTACATTACTAACTATCATAATTATTAATCCAGAAAGTAAAATCGATGCTGCAATCTTATTAAGCTCCATAGTTAATTCTTATCAAGTAATGTTACTTAAATTATGCAAATATTTTCGCAAACAGTAAACAATTACCTTTATTTCACCAAAGATAGAAATTTCTATTACTTAGCTAAGTTAGGAGACTGCAATTCTATTTCTATCGGAGTAACTTGTGGTTCAATTACATAATGATCTGGAATAACATATTAAAATAGATTTCCTGCAAACTTGTCTGCAATGATTGAAACTGGAACTACTTCTATAATGTTCGTTTGCTTGACCTAAGATTCAGGAGCATTTAAACTGAATTTTATAAAGTACTAGAAATGATAGGAAATCTAAGAGGAATAGTTGATGAGGTGTGTAGCGATCACATAATCCTGAATGTGAATGATGTTGGCTACATAGTATATCTTTCAGCCAAAACTTTAAGTGCTTGTTCGATTGGAAGTAGAGTAAAATTACTTATCGACACTTATGCAAATAGCAGAGAAAACGTTACTCAGCTATATGGCTTTATAAGTAAAGAAGAACAGCAGTGTCTGCGTTTATTAGTTAAAGTGAGCGGTGTCAGCTATAAAACCGCAATGTCAATTTTGAGCAAATTAACTCCAGAGCAACTGTTTTTGGCAATTATAAATGAGGATAAACTAGCACTTAAGGTGAGTGGACTTGGCCTGAAACTCATAAATCGAATTATTACTGAGCTGAATGGCAAAGTAAGTAAATTAGAGATAAATAACAATCATTTTCACTCAATTAGTGAAGATGCTCTTTCAGCTTTGATCAATCTTGGATATGAAAGAACAAAAGCTTATGATACAATAAAAAAAATAGAAGATGAATCACCAAACTTGGACACTAAAGATATTATTCGTATGGCGCTTAAAACAATATGAAGTCAATATCATGTAGTAAGGAATACTCTGAAGATGTACGTAATTTAAATATCCGGCCTGAGCAACTTGATGATTTTGTCGGGCAAAAAGACTTAATACAAAATTTAAAAGTGTTTATAAATGCTGCACAGACGAGAGCTGAAGCTTTGGATCACGTATTGCTCTATGGTCCTCCAGGGCTTGGTAAAACAACTTTAGCACAAATTGTCTCTAAGGAGTTAAGGGTTAGCTTTCGTGCAACTTCTGGTCCATTGCTTAGTAAAGCTGGGGACTTAGCTGCAGTGCTCACTACTTTAAATGCAAAAGATGTTCTATTTATCGATGAGATTCATAGATTAAATCGTAGCATTGAGGAAGTTTTATATACTGCTATGGAAGATTTTTGCCTAGATATACTAGTAGGTGAGGGCCCATCTACCAGAACTTTAAGAATAGATTTACCACCATTTACACTGATTGGGGCAACAACACGGCTTGGACTGCTTTCTGCACCGCTGAGGGATCGTTTTGGTATTCCCCTGCATCTTGAGTTTTATTCTTTTGAGGAACTGGTTGATATTATAAAAAGAGGTGCAAGAGTTCTTTGTGCTGAAATCGAAAAGGATGCTGTGCAGGAAATTGCCTGCCGCGCCCGTGGTACTCCAAGAATTGCTTTGAGATTACTCAGAAGAATAAGAGATTTTGTTGAAGTAAAAGATGATAAAAAAATTACCTGTGAAATTGCCGGTTCTGCACTATCAAAATTGGGTATAGATAAAATGGGACTAAATAAATTAGATATGGATTATCTGAGATTTTTGTTTAACACCTCAGGACCTGTTGGAATTGACACCATATCTATTGCACTATCTGAAGATGTTGGCAATATTGAAGAAACAGTAGAACCTTATTTAATCAAGGTCAGTTTTGTAAAGCGCACACCAAGAGGACGTGTTTTAACTGATCAAGCAAGGGAATATCTCAGCATTAATTCAGTGGTATGCTAGTATTATACTATATTTTATAACATTGTATAGTATTACATTAAACATTATAATATTCTTTTATTATATGATTTGCAGGTGTTTTAGAGGCAAATAAGAAAGTCTTCTGTTATAGTGAATATGTTCTTGAAAAATTACGTAATATATGCTAGGCTGTATATAGTATGAATGTAAAAATATCAATAATTTATTGATATTTTTTAAGATTAATACTTATTAAATACTTCATATTATAAGATTGAGTTATTGTATTTTATAGACTTAAGATAAAATGGTAAAAAGCCTTCTAAACAATTATAGAAACAGTAATTCAATTAATGGAGAAAAAGCAATGAAAAATTTTTTAATCAATAACAACGAAGAGGACGGTAGCTCAATCTACATTAATCGAATCAGAGAGCAAGATCTCTCTGCAGAGCAGAAACTCAATGAATTAAAAGGATTCATGGAGGAGCTTGCTAGGAAAGCTGAGCTCAAGAGAATAGAGCTTGAGCGTCAGGCTGCGAGTTGCATTGATGAAACATTATCTCAAGTAGAGCTACAGATACAAGATAATGAGGATTACTTTACTGATGATAATCAAGGGGTATTCGCAAATTTCTTTGAATCCCTCTTTAATCTTTTTGAAGTAAATGTAGATCCGAAAGTCTACAAAATGCTCAAGGAGAAGAAAGAGAAAAATCTGCTTCTTTCGATAATTAAGTTTTTGCGTGATAAGCTTAAGGAATTAGTTAAAAAGATCTTCAAAAAAGATTTAGATTTAAGTTGGGATAAAAGGCTAGACAAAGAGATAAAAGAATTGCAGGAGAAATTACTCAGCGGTGAGTTATCTCCTGAAGAAGAAATAGCAATACTCGAACGTTTGCAAGCGTTGCAAAATTTAAAATTGAAGCTTCAAACTTTTCTCGTGGGCTCAGTCATTGCAATGTTTGCAGAAATTTTTGCAGTTGATTTAGCAGCAGTAGTAGAGCAAGATGTAACTGAGGAAAAAAGAGACAAAAAAGCAGAAAAAACAGAATCAAAAGAAGTTCGTCAAGAAATAGAAACAAAAGTGAATGAAGTTGCGCCAGTTCACCTCTTTAATTTTTCATCTCAAGTTCCAATGCCAATTGTTCTAGACAAGCAAGAACGTGCTATTTTACCAAAGCCTATAGAAAAATTAGTAGACACTCTACCTAAACCTGTTATAAGTCACAAAAATAGTGAAGTACCAAAACTGGAGAAAATGAATAAAGAAAAGAAAGAAGCAAAAGAAGAGAAAACTGAAAAACCAAAATTAGCTGTCTGTCCACCCGCTCCAGAGCGAAAGGAACACAGGAGAGTTAAAAGACAAAAATGTCGTGTTGATACAATGGAAACAAAGAAAGAAAAGCTAAATAAATCTTCCTGCGAGAGAAAGCTTAGTGGTCAGCAAAAGTCTAATGCTGCTGTGGAATTGCCAGGAGGATTAACTGATGATGTGAGAGTTGAAAACCATGCTTCTTCAGTCAAAGAGAGAGGTGTGTAAAGGTTCTCTCTCTTTTTTTCATTTCAGACTGGTTTTTATCTGGATTCCAGCATCAAGTGCTGGAATGACATGGCGGACAAGTAGCTCTCTCTTGTCATTCAAGTAGCCTATTTTCCTGTCATGAAAGTAGCTGACACTGGAATCCAGAAAAAAAGAAGAGTGGATCCCAGTGTCAGCTACTTTCATGACACCATTTGCTACGGAAATTGTCACAATGTTCGTATAGTTGTATACTTGATACTGGAATCCAGGAGTATAAAAATGGTGAATAAAATTTATGTTAAAAAACTGCTTGTGCTGATAATTGATTCTTAATATACTCATTACATAATAATTTAATTTAGAGGTTGATATGCATGGTAACAATGGTTCAGGCAAAAGAGTATTTGATAATACTGCTCCAGGAGGAGGAAGGGTTGATCTGAGCAAAATAGATCCAAAGAAAATAGATGATTTTAGAGACATGATTAGACGTGAAGAGGAAAGAAAGAAAAATCAATCTAGTGGTCAGGGCACCAGTAGGAGTGGTAAGTAATTATGTTGATTAATTAGAGAGGTGGCGTTATGCCTAATAAAAGTGAAATAAATCGAGAATTAGTAAAAGCATTTAATAGTATTCTTCGTTTTAGTGATGATGTTTTTACTAATTGTACTGTAAAGGATGATCATATTGTTATCTCGTTTGATAATAATATGACTATTGATCAGTGCAAGGGGTACTTGAAAAGTATGAGAGAAAAAGTAGTAAAAAGATTTTGTCCGGATGAAAGTATTCTTGATGATAATTTTTATACAAAGTTTTTTCCTTTTAACTTTGATCAAGGAAAATCGACTGTAGGTAATAAATTTTTGGTGCCAATGAGAAAAGAGGTGGTTTCTAATCTAAAGTTTTTGCTAGCTAATGAACTTGCGCGATTTACAACAGATCTTATTAAAGAGCAAGAAAAAGAAGACAAAAAATCGGAACTAGGTTGTGAGGATCTATCAGATGATATAGAGGAGGAGATAGAAAATCATGTAGATTATAATATAATTGATGAAGTCTTTGATAAGGGATCTTATCTATATGGTGCGGAGTGTGTTGATAGAAATTTGCAACGTTCTTTTGTAGATTTGCTTTCATCGAGAATAAAAGGTCATGAAAATGGTCCTAAAAAAACTAAGGATTTTTTAGAAGAGAAAGGAAATTATGTATATCTAAAGAAAAGCATTTTTGATAATCCTAAGCTTGTTAAAGACATAGTAAAGCATAAAGTATCTCTGACATGCCGTTGTTTTGATACTCCAAATACCGAGGATAAAATACATAAGATTCTGAAGTTTACAGTAGTTGATTTGTTTCGTAAAGCAAACATACAAGTTGATTTTATGGTGCGTAATTCTTACTTAGGGGGTGATGAAGATTCAGTTTTAATTCCTATTGTAAGTGGTAGTAATGGTAATAGATATTTAACAAGAGAAGAAGTGAATCACGTTAATAATATGTTTGGTATGGATGTATTAAATAATGTTGAAGCTTATACTTCGCAGAAGTCTCTATTGAATAGTGATAGTAAAGGATTGTACGGAATAGATTTTGCTAACCCAGACATTGCTTACTGCGTGATGGATAAGATCATAAAGAGCTCTGTAATCAACAAGGATTATAAACTGTCCATTGATCCTGCGCGTGTGCCAGCTATGAAACCACAAACTCTTGAAGAAAAAGTAGGGACGGATGGACCAAGTGCAGATACAAGTGCAGATAGTGGTTTTGCTGGTTCACCTAAGAATTCAGTTATAGGTAAATCACATAATGGAAACACAAGCAAATTCCTTAGGCCTGACTACTATGGTGAAGGTAAAGGTGGGGATGATGCTTCGGCTAAAGATAGTGGCTTTGGCCCTTCTTCAGCACGATCTTCTTTTAATAAGCCCAAAACAACATTTAACCAACCTTCTATATCACAGCCTGACCAATGTTCTGCAAAAAAGCAGACATCAACTAGTAAAAAATCATCTTGCTGTATTTTATAGCTAAAGGAAATTAGGCTATTCAAAGATGAATTGTGAATGAAAGGTTATTTGCCAAGGTAGAGCTGCCTTGGCCTACAAATCTTGGTTTCTTTATCGTTTACCATTTCATACCACTGGGCAACCCAACCAGTGGTTCTTGCAAGTGCAAAAATGGGTGTAAACATACTTGAAGGGATACCGATAGCATTCATTATTATACCTGAATAAAAATCAACATTTGGATACAACTTACGTGTAATAAAATACTCATCCTTTAAAGCTATTTCTTCAAGTTTTTTTGCAATTTCAAGTAATTCATTGTTTTGCTCTAGTTTGCTTAAAATCTCATGACAAGCATCCTTTAATATAAGCGCGCGCGGATCATAGTTTTTATAAACACGATGTCCAAATCCCATTAGCTTAAATGGATCTTTATCATCTTTAGCTTTCTCAATGAATCTATCTACATCTCCACTTTGCTCTATCTCTTTTAGCATATTTATAACTGCCTCATTAGCTCCACCGTGTGCTGGACCCCAAAGTGTAGCAACTCCTGCAGACAGGCTTGCAAATAGATTAGAACCAGCTGACCCTACCAATCTGACAGCTGCTGTAGAAGCATTCTGTTCATGATCAGCATGGAGAGTAAATATTTTATCCAGAGCTTTTACAAAAAGGGTATTATTAACAGCACTGCCAAATATCATATTTAAGAAATTCTCACTATAACTTAATTTATTATTAGCATTTGTGAATTCCTGATTGTTGATATGTCTATAAATCATTGCAACAATTGCAGGAACTTGTGCTATTGCAGAAATTCCAAAATCTAAATCTTCACCATTGACATTGTTGCCATGTGTTTCATGGTAAGATGCTGACAAATTTGCAAAACATGCAACTAAAATCGACATAGGGTGAGCAGTTTTTGGAAATGCTTTGATTACATTTGTAACTTGCTCTGATACTTTGGATGATTCTTGTATTTTGAGAAGAAATTTTTTGTGTTGCTCTGAACTGGGTAGTTCACCATAGAGCAATAAATAAATCACAGCAGTAAAACTATTATTCTCTGCCAAATCAGCTATATCATGTCCCCTATACTTAAGAACTCCTTCATCTCCATCAATGAATGTAATTGTGGAAGAGCATGAAGCTGTGGAAACAAACCCCGGATCATAAGTGAATAATCCTGTCGTCTTATATAAATCCTTAATATTTAACACGTCAGGACCTACTGTTCCACTTAATACGGGCAGATCAATTTTTGACCCATTACTTAGTTCCAATAATGCTTTTTTATCCATCACTTGAGCTACTTAATTTTATACAGAATATACAAACTGAAAAGTATATATTAATACAGTTAACTTTACATTAACCGTATTAAGCGGTCATCAATGCTTTTACTTTTGCATTTAAGCGACTTATTTTACGTGCAGCAGTATTCCTATGAATGACACCTTTATTTACACATTTGTGTAAATTGGATTCAGCATTCCGAAATGCCAAGACAACATTCTCTTTGTCACCAGACTTGATTATATCAACTAATCTTCTAATAGCAGTACGAGTTTTGCTTTTTCGCATCTTATTTACTAAAGTACGCTTTGCTATTACCTTCATCATTTTTTTAGCACTCTTATGATTTGCCATATATTAATACCTGTACTTTTCTTTTAATTATAAAGTTTTTTTGTTAATTTGCAATATCAGTTTTTTCTGCAATTAATCTACTACTTCTTTCTTCAATGATTTTTTCTAAACTTTGCAAGAATTCATTTTTGTTTAACCCAGGATATATGGGAGGTAATATTTCTATTACCGCCTTTCCGGGATTCTTTCTCAGAGAAAGTATGCTTTTTGGCCAAAACAAACCAGTGTTTAAAGCAATCGGTAACACAGGAACAGATAATACGCTATATAAAGCAGCAATACCCGATTGATATTTTATATTTTGGTTTATAGTCGTTCTTGTGCCTTCAGGAAATATTATTATGCTTCTATTTTCTTTTATATGCATTTTTGCTAGTTTAATTATATGGCGTATAGAACTGATACCATCTGAACGGTTAATAAAAATCATTTTCAGCGCTATAAGATGTAAACCAATGAATGGAATCCATTTCAATTCACGTTTTAAAATAAAAACTGCTTTTCTAAAGAGTAGTATAAAAATAAATGTTTCAAATGGAGATTGGTGTTTAGATGCAATTATAAAAGGTTGCTTAGGAATGTTTTCCATTCCCCTCACTTCATATTTAATGCCACATAATAAACGCAACATGAATAATACAACTCTCACCGAGCAAACAAGGAAAATGGTTATTACACACTCAGGAAAGAAAATTACAGGGAGAGTAATTAAAGTATAGAATACTTCCCATAATATAAGGAGTAAATTAAACAATAAACTTGCAATCACAAACACACGTAAACTTATTTGAATTTAACTTTACTACAAAACTAAAAGCAATAAGTTTAATTATTGATCATCTGAGTAATAGGATGAGAATCAGCTAATTTGTCCTTTAACTTTTCATTAGCAATATGAGTATATATTTGTGTTGTAGAAAGATTAGTATGGCCAAGAATTTTTTGTATCAGCACAATATTTGCTCCGCTATTCAGTAGATGGGTAGCAAGAGAATGCCTAATCACATGTGGAGAGATTTTATTTTCATCAATATCGCACTTTCTTGCTAATTCCTTTATTAATTGACCAACTCTTTGCCTTGTAATGGGTTTATTAGGTTTATCACCTGGGAATAGCCAATCAGATTTTTTGTTGTTAGGAAGCAGATTGTCACGAATTGATAAATAATTTTTAAGACTTTGCAATGCTTGCTCATTAAAAAGGATTTGCCTTTCTCTGCTACTTTTTCCCTTTATTATTATATAGCCTTCTTTACCATTACCGTTTACTAAATGTAATACTTCACATAACTTCATATTAATTAGTTCAGAAACACGCATCCCGGAAGAGTAAAGAATATCTAAAATTGCACATAGCCTTTTACTGCTTATCTCTTTATTCGATCCGCTTGCTGATTTTTTTACTGTTTCCATGAGCAAAAATATTTCTTGAACACTTAAATACTTAGGCAAAGGAAGGGAAACCTTTGGATTTCTTAATTCATTATCATTAGCCGGTGCTGGATTAAAATCTATTATTCCATCATTAAATAGGCACTTATAGAAATTTTTGATAGCAGATATTTTTCTTGATATAGAACTAGTTTTATATTTCTTTTGTGTACGTAAAAAGTTTACATAATCTTTAATATTAGCTTTACTTGCACCAACTAAGGTAGTGCCTCCTTCTAATAAAAATTTTTCAAGTTGGTGTAAATCTGAACGATAACTTTCCAAAGTATTTTGTGTAGAGGATTTTTCAGAAACCAAAGCATCTATGTAATACGTGATGTAAAGATTCTCTTTTTTATTTTGTGGTTGTTTATTTTTCATTATCAGCTCCTATATTTATTTCTTTGACTATAATTTGATTGAAAGTATTTTTTGTGTTTTTTATAAGAAAATATGAGATAAACAAAGCATTTATCAATAAAGTAAGTACTACAAACCTTTGTTTTAACCTTTTTTTTAAATTTGATCTTATTTTTACCATATTTCAATTATCACATTGAGTCTATAAAAAACATCCTGTAAAGTAAGTTTTACTATCGTATAAAATTTCCCTTAGCTATGTCTGTTTATTCTTATTATATCATAGTATTTATTATAATTTTAACATAAAGAAATAGTGATTTCAACTTCATTATTGTATGGGTATTAATAAATTTTTAATATATGTAATAAATACCTTACAAAAAAAGGAATCAATTTGCACTTTTTTTTAATAAAGTGTTAATAAAAGGAATGGTTACATTTGATCCTATAGATTCATTATCTATTTTTTCTATAACTTTATTAATGCTGTGGAAAGAACGTTCTATTCTTGCTAGAATATAATCAATTACCTTTAGATCAATTTTTAACTGTTTATCTGAAAATTGTTTTATTAGCATAATTCTTAATAATTCTTCGCTTGCAGGTAAAATTTTTACGCTGATAGTTGATAATATTCGCGAGCTTAAATCTTTTAGTTTGAAGTTAAGCTTTTTCGGTAAAATCGAAGAAGTAATTAGCAGTCTCTTATCATTTTCTTTCATGTAATTATAACAATGTAACAACATTTCCTCATCTTTAATGTTTTGTACATCTTCTAAAATAAACGCATCGCTGTACTTCATTTCGCTTACAAAATTATTTACATCAATGAAAATAGCATCGTTTTTTGATTGCCAGATATGAGCAAGGTGAGTTTTCCCAGAGCTGTTAGGTCCAAAAAGAATCAGGCATTTCCAAGATAAATCATTAACTATTGAGTTATATACGTGCTTATTTTCATCTAAGGTGATATAATTTTGCCAACAATAATCAACTTGATTATTGTTAAATAAATTTAATTGCACGTAAAGCCTCTTACATTACTACTTTTTGATAATAATTTTTGCATAAAAATTTACTTGGTCAGGTAAGGAAGCAGTATTACTACTACCCCCTCCCTTAGAAACGCAGCATGCAGGTTTCCCCACACTACGCTTGAGCCCCTTATCTAAGTTCTTCTTTTCTAGAACCGGCTTGTCCTTCATGATTCCTCAGGAAACATCATTCTTAATGGTGACACCAACAGTAGAGAACCTTCTCTTGAAAAGGAGCTTGCTAACATTCTTGTTCGTTTCACTCTCTCATCAAAATACTTTTTCCATTTTAAGTCAAGGGGATTTGCATCCGCTCTGATTTTAACATGTCGTCTGATAGGTATATCAATCAGCTTAAGCAGTCTTAAATACCGTATCTCTTTTGGTTTGTTCTTGCATATGGGTGCAGCAAAAACCCATTGGCGTTGACCCATTACTTTGAAGTAACGATTCTTTATCCAACGTAATCCTTTACGAGGATGTCTTTTCTTTGCCCATTTCCATAAACTATGCCAAATTTCATTGTCGATTTTTCTAAACGCTTTTTTAGCACACACATGGTGATAGTAATTTCCCCATCCTCTCAGTAGAGAGTTGAGTGACTTAATTACTATAGCCTGAGTGTTCGCTATATTTGCTTTTATCAATGTACGTGCTTTATTAAGAAGTCTTTTAATACTTTCTTTCGAAGGTTTAATAATTAACTTCTTATTATATCTACGTACATTACAACCAAGAAAGTCAAACCCTGTTGTAATAGATGTAATCTTTGTCTTCTCTTCTGACAGAATTAAACCTCGCTCATGAAGAAAAGATGATACTAAAGGCTTAACTTCCTTTTCCAGTACTTCATGTGTGAAACCTGAAATAATAAAGTCGTCTGCGTACCTGATTACATTCACTCCACTTCTGATTTTTCCTCTTCTTTTGCTACCTAATTTACCAAAGCGACTTTCTAATAACTGTTCAAGACCATCTAAGGTAAAGTTAGCTAGTATTGGAGAAATTATACTTCCTTGCGGAGTGCCAGCAGTTGTGGGATACAGAGTTTTCGATTCTAGGAAACCAGCTTTTAACCATCTATGAAGAATTTTCTTTTCCATAGGAATATGCTTCATAAGCCATTCATGGTTAATGTTGTCAAAGCACCCTTTGATATCACCTTCTAGTATCCATTGTGGTCGATTGCGTCTTGCCAGTAATAAGTGACAAGCAGCAATAGCATCCGCGCAGGATCTTTTAGGTCTAAAGCCATAGGAGTGACGATCACTGATCGTTTCAGCTATCGGTTCCAGAGCAAACAGATATAATGCTTGCATCGCTCTATCTTTTATCGTGGGTATACCGAGAGGCCTTCTTTTGCCATTAGATTTACTGATATAAATTCGTTTGAGCGGAGAAGGTTTATATCCTCTTTGTTTTAACAGCTTTATTCCTTGAAATTTAGCATTGCAAGTTGACCATAGTTGACGATCTACACCTGCTGTGGTTTTTCCTTGGTTTTCAGTTACTCTCTTAACAGCCAAAGCTTTTCCGCTAAAAGAGCGTGTGAGAAGATGTTGTAAAGCTTTTACCTTACCCCATCTTCCTTCTTGGACAGCCTTAACAATACGTCTTTGTAGCCTCACAATAACTTTCTGGCATTTCTTCCATGGCAATTGCTTCCATGCTTCAAAGCTTTCGGTAGATGCACTTACAGGTTTACTTGTAATCATCTGCTTTCCTACCTTAAGTGGTTAACAAAGTTTCTTGTCACGAGGGACCAAATGGAAGTCTGCTCGTTTTCACGCGAATTAATGTTACAAATTCTATCCATTTCGTTACAAAATGGCATTCGCTTTCTCCATTCTCCTTTACCTGCACTTCCATCAGCATTCCTTGCGGTTTGCTTGCCATGTAGGCGAAAATACAGGCTTACCCTGTTTCTCCAGTCATACAACAGTGGGTTAGGTGGCTTCTCTATACCGGTGGAGTTATTATTTGCGTACATCTAGAAATGAAAAATGTAACTTATCCACATTACCTTTTGGTCAGAGCTTATCAGCATCTTTAGCTCTTTCATCGTATCGGTACTTATAAAGCTTCACTTACGTTCACCATACCACTAGCCTAGCCCTCCAACCACATGATGCTTGCAGTTTATGCCCCTCTCACGATTGAGCATCTTCTTTTTCAAGAGGAGGTTCATTGTCCGCATCGCTTGGCACCAACCGGTTGCCCGATTCGCACTGATGCGTAGACTCAGACGGCAAAACATCTGGTTTAATAAGTTTTAGAATCCTTTCAGTTTCTTTCTGAATGAATTCCTCTCCTTTTAAACAATATGACCGAAGACTTTCAGGTCGCACCATCTCTCAAATGTATCAGAGATCCTTTTTTTATCGTGAACTAATTAGCCATTTTTATAAAGCTCACTTTCAAAATATTTATTGACTGCATATTCTACTAATACACTGAACATTGCTATTATTGGAATAAAAAATAATATACCTATAAACCCAAAATATGAGGTGCATATGACAACTCCTAAAATAATGATAGTTGGATGTATATGAACTTTTTTTCCTATTAATAAAGGCACTAATATGCTTGAGTCTATTAATTGACCAACACTAAATAATAGCAAGACAGCAGTACTTTCAAACCATCCACTAAATTGAGTAATGGCGCTCAAAAATCCGATAATAGTGTATAATAATGGCCCTATATAGGGTATAAATGTTAATGTTCCTGATAAAATTCCAATAGCTACAGAATGCTTCAGCCCAATTATGCTAAGGCCCACGGAGTAAAAGATCATCATGACTATACATACGTTTAACTGTCCCTTTAGGTAATTAGATATAATGAAATCTACTTTAGAAAAATAACCTGCAGCTTTTTCTCTGTAAAGAATGGGAATTAGTTTATTAGCCTTTTCTACAATTGCAGGCCAATCACGTAATACATAAAAAAACACCACAAGCGTAATAGCTATTAATGATACCATGTAAATCAAATTAAAGCTTGAATTTAGCACTTGAATTATAAGATTACTGCCCATGCTAAGAGCATTTATAAAATAAGATATATAATCACTGTAATTTTCTACTAGATTTTTAGACAAATGATCAAATAAACTATCTTCAGTTTTTATATTAAGAAATTCTAGCACAGAAGGAATCACTTTAAGCTTTAATGAAGGTATCTTATTTACTAAGAAATTTAATATTAAAGTAATTTGAAAATATATAATAGGTAAAACAAATGTAATAACTAATATAAAAGCTATCAATAAGGCAAGTGTTATAAAAACTACAGAACATGAACGCGGTATTCTATATTTTTCAAACTTGGTTACTAGCGGGTTAAATAGATGTGCAACAAAAACAGATATTAGACACGGAACAATCATAGGACGCATCAAAAATAATGCCCCTATTATGAAAAGCAGTACACAACAAATAGTTATATGACGTTTTTGCATGTGTTTAGAATAGTTAATTTACCGAAAAATATAAAGTTTTTTGTAAGTACTATCTATTCATTATTTTATTAGGCATGAGATCAGCCAAATTTTCACTCAATTGCCAACTAGATAAAACTCCGTTATGCGGGTTATCTGTAAAGCCTCTCAGATTAACGATCTTAATCGAATTTCTATTTAACAATAGATCATCTACTGCCTTTGCCAATTGTGCAGGATATGGTATTAAGGTGTCTCTTGCATGATTAATGACTACTATTGGTATATTATCATTTTGTAGCTTTTGTATATTGCTTATTATATCAAAATCTAAATTTAGGACCTTAAGCATCTTTTTCAATAAGCATGAGGGCAGTACACTTAAAATTTTTGCTTGAGGAATTGGAAAATGCTTTATTGCATTATGAAAAGAGCTGAAAGTGCTAGTAAAAATAACGCCTCCAAGTTTAATATTTTTGTCTGTAAAATATTTTAATACTTCTGATGCAACTGCTCCCCCAAAAGAATGGCCGAAAAGTATTATATTTTCCGATTTCACACCCTTCTCCATTAATTCATTGATTTTTTCTATTGAAGACTTAGATAAGCTTTGATTCTTATTTATAAATGGAATCATGAGTGGTGGTACAGATAAAAAGGTACAAGTTAAAGCTGCTAAGATGGCTAAACTTGCTGTACTAGATGTCATTGGATTAGTAAGTAATATTAAAGTTGGTAATAGTATTGATGTTCCTAAAAACAAGAAACTAGCTATTGCGTAAGTTATATAGTTTTGAAATGCAATTGGGTATTTATGTGCATGAGTGTGAAAATTAGACCTATGGAGATATGTAGATCTATCTTGTATATACCTGGCCGCATTCTTATAATTATCACCTATTCCATGAAAAAATATAAGATGTATCTCATTTTCTTTATTATACTTAGCAACGTGTATTATTTTCCTCTAGCATATATTACACCTAGTAAAAGAATATTCTTTTTTGAGAATTGGATCAACTTTTTTAAAATGCTAGATAACTTGTATTAACACCGAAAATGGTAAGCATGTACACTAACAGACTTGAGGAATACAAGATAGCAGCATTAATAGTTGCAGCAGGAGTAGGCAGTAGATGCAATGCCAAAATCCCTAAACAGTATATAAAATTGGCAGGTAAGTCTGTTTTATTTCACACAATTAGGAAATTCTTAGCTAATCAGTACATAAGTTACATAAGAGTGGTAGTGAATGAAAGTCAAAAAGATTTCTATAAAGAAGTTACGTCATCAACTATAGATACTAAATTGCTGAGTCCAGTATGTGGAGGAAAAAGCAGGCAGAGTTCAGTTAAACTTGGACTGGAGAGTTTGCAAAAGATCAATCCAGATTTTGTTATTATACATGACGCTTGTAGGCCTTTTGTATCAAATATTCTAATAAACAACTTGATTGAATCTATGATTAATGGTCAATATACAGGAGTAGTTCCAGCAATAGAAGTCGAGGATACTATATCGTTGGTGAGTAATAATTTCATTGAATCTACGATTTCAAGAGAAAAACTTAGAGCCATGCAAACTCCTCAAATTTTTAATTTCAGAGAATTATTATCGTGCCATCAATCAGTCAAAGAATTTACTGATGATTCATCACTAATGGTAGAGCATAAAAAACATGTTGCGATTATTGAAGGTGAGAAAAAGAATTTTAAGTTAACTACAAAAGAGGATATCAATATGGCAAAACTTCTCTTTGGAGAGCCAAAATTCCGTGTCGGAACCGGTTATGATATACATAAATTTGTTAAAATTCAAAATGATGCTAAGAGCTTTATAAAAATTTGCGGTGTGGAAATTGAGCATAATATGGCAATAGAGGCACATTCCGATGGTGATGTTGCAATACATGCAATCGTTGATGCAATACTCGGAGCACTAGGATGTGGCGATATAGGAGAACATTTTCCTCCTAATTCCTCTAAATGGAAGGATTGCAATTCATCTCATTTTCTTGATTTTGCTGCTAAAAAAGCACAGGAAAAAGGATATAGCGTGTCTAATTTAGATATTACTATAGTTTGTGAAGAGCCTAAAATATCGCCTTACAAAGCAGGAATGAAGGAATTCATATCAAAAATATTAGAAATTAATGGTGAATTCCTAAGTATCAAAGCAACCACAGCGGAAAAATTAGGTTCTATTGGCAGAAATGAGGGAATAGCAACGTATGCTTCTGTGCTATTGCGTGCAAATTTTTATTGAAGGTAGGAACGAAATAACTTACTTGACAAACTCCACCATTTCACTTCCATTGCAAGGAAAGTGGGAAGGTTTGTCAAGAAATTTCTATGGGCTACTTTCGACATTAATAGCTGATTCAAGTCTTCTATTCAAAATTTTCAATATAAAATCCAATTCATTTGAGTTGTTATAACGTATCATGACTTTACCCTTAGAATTACTGTCATTAATTTTGACCTTTAAACCAAGCTGAGAAGATATAGCTCCTTCTAATACTGCCATATCTTGATTTTTAGTAAACTTATGCTCTTTTCGGTCGTTATTTTGTTGTAAGTCTTTTATCAATTTTTCAGTTCGCCTAACGCTCAGGCCCTGAGAAACTATTCTTTCTGCAATACTTTCCGCATTTTCAACATTAATCAATGCTCTTGCATGACCCATAGACAATTTTTTCTCGTTGATCATTGTTTTTACTCCATTAGGGAGTGACAGCATTCGTATCATATTGGTTATGTGACTGCGGCTTTTACCTAAAGTTAAGGCTAATTCTTCGTGTGTATAGGAGAATTCATCTATTAGTTTTCTGTACGCCTCACCTTCTTCTATTGGATTAATATCTTGCCTCTGTATGTTTTCAATTATCGATACTTCTAAGCATTCCTTGTCATTTAAATCTTTTATGATAACCGGCACACTATCAAGATTTATGACCTTACTTGCTCGCCAACGACGTTCCCCTGCTACTATTTCATAACCTTCATTACTTGGATCTTTGCGCACCACAACAGGTTGTATTATACCATTTTTCTCTATCGAACCTGCAAGTTCTTTTAATGACTCCTCATCAAAATATTTTCTCGGCTGAAATTTGCTCGGGTGTAGTAATGAAATAGGTAACCGATCTTCTTTATTACCATAATTATCGCCTATGAGGCCAGCAAGACCTCTACCTAAGCGCCTATTGTCCTTCACGCTGCACCCTCACTTATCAGCTTTTTCTCTTTACAGATGCTCATGTGTTTCTTTAAAATTTCTTTTGCCAAACTTATATATGCTTGTGCACCAGGACACTTAAGATCATATACAATAGCAGGTTTTCCATGAGAAGGCGCTTCTGATAACCGTACATTACGTGGAATAATGGTCTCATACAAGGGGATAATAGTTTTATATACTTTATCATTTAAATATTGGCAAATATCATTTTTAATCTGCTCACTAAGTTTGTTGCGTCTGTCATACATTGTGAGCAATATTCCTTCTATTAACAGGAAAGGGTTTAGGTTATTTCTTTTTATCAGCTCTACAGTCTTAACTAAATGGCTCAATCCTTCCAGAGCGAAAAATTCACACTGAAGAGGAACAATAATCGAGTCAGCAGCGGTCAGAGCATTGATAGTAAGCAGACCAAGTGATGGAGGACAATCGATAATTATGTACTCATAATTATTACGTACTTTCTCTAGCGTATCTTTTAGTACGAATTTTCCCTGCTCAAGTTGTGATAGCTCAATTTCTGCAGCTGATAAGTCAACCACTGATGAAATCAGCGATAGATTTGGAATTTCCTTTATATTGAAAATTGCCGATTCCACCAATTCACTTTCGCTGCTCAGCAGTATTTTATATATATTTTTTTCTTCCCTGCTACGATAAGAAATCCCAAGTCCTGTACTAGCATTTCCTTGAGGGTCAAGATCTACCAGTAAAGTACTTTTTCCCACAGCAGCAAAGGCTGTTGATAAATTTATACTAGTTGTAGTTTTACCAACTCCACCCTTTTGATTTACTATTGCAATGATCTTGCTCACGCCTTTTATCTTATGTATAAAATAACTCTATTGTATATATGCAAGAAATTTTTGCATTAGAAAATTTTTTTTGTTGCCAATCATGCTCAAAGTAAACTGCCTTTTTTTGTCTTGTGTAACACACTTTGAACCTTATTTCCTAACTCATTCAGAGTAAATGGTTTTGGTAAAAAATGGAAGTCTTCTATATTGATTTCATCGCTCTTTAAAAAAGCATCCTCTGTATACCCAGAAATAAAAATAACTTTGATGTTTGGCCTATGTATCAATGTTTCTTTAACTATTTCTGGACCACTCACCTCTGGCATGATTACATCAGTGATTATTAGATCTATGTGTTGATTTTTTTTTCTAATGATCTCTAGTGCCTCGCTGCCTATGCTCGCTTCTATGACATTAAATCCTTTTCTTGTAAGAGCCTTAGCAGTAAATTCCCTTACTGAATCTTCATCTTCAATTAATAAAATTATACCATTACCTTTAATCTCTACCGGTTTCTCTATTTCTTTACTATCTTCCTCTTTATCATTTTCATCCGATATGTAAACTATGGGCAAAAATATGCTAAATTTAGTTCCATGATTCACTTTGCTAGCAACATAGATGTATCCTTCGGTTTGTTTAATAATGCCATATACAGTAGAGAGGCCAAGACCTGTACCAGAAGTAATATCTTTGGTAGAAAAAAATGGATCAAATGCCTTTTCAATTATATCACTCGTCATTCCACATCCAGTATCAATCACTTCAATCACAACATAATTCCCATGTTCAATCGTTTCCTTATCTGGAGAAAACATATCCTGAGGTGTAGAATTTAATGAATCAACCTTTTGATTAAAGGTTCGTATAGTTAACTCTCCCCCCTTTTCCATAGCAGCACCAGCATTAACTGCTAAGTTAAGCATAACTTGCTCTAATTGTCCTTGGTCAGCCCTAACAGCACCCAAATCGCTACCATAATAAATATTAAATTTTATATTTTCACCTATTAATCTTTTGATCATTTCATAAAGATTAGCTATCGTACCATTTACATTAATAATCTTTGGCTGCAAAGTCTGTCTTCTTGAAAAAGCAAGCAGTTGTCTTACTAAATTTGACCCACGTTTTGCATTTTGCTGTATCTGTATTATATCTCCAAAAGATGGATCGCTAGCTGAGTGCTGGAGTAAAAGCAAATCACAAAATCCTATTATTCCGGTTAATATATTATTGAAATCATGTGCAATACCACCTGCTAATTGCCCTATAGCTTGCACCTTTTGATAATGCTCAAGTTTTATCTCTAGTTTTTTACGTTCAGTATTATCAATAAAATAACAAAGTATGAACATCACTTTATTATGAAGAAACTTATTAAAATATATTTTCATGTTATTACCGCCATTGAGCTGCACATCAAAGGACGCATTATTTATCCTGTTACTTGAAAAATATTCACGCACTTTCATATGATAACCATCTGATATCAATGCAAAGATAGAATCATTACTTGACCCCGCAAGTTTTACTAATGCTATATTTTTCTTTATAAAATTGCCATTTATATCGCATTGTGCAATAGCAATTGACGAATTTGTAAAACAAGGGTGTAGTTGATAATCAACAATATTTGATTCAGTTGGTGTTATAAAGCCGTGTATATAGCTATGATTGTATTTATCACAAAATATAGCAGTACTCATATAAGCCTTAAATGGAGCACCGCTTATAGTAAAAAACATAATTTCATTTTTGGTTATTGTATCGTCATACTTAGATTGAGATATAAAATCATTGATTGAGCTACCTTTTTCCAATTTTTTTAGTTCAAACATGTCTAAAAATCTTTTATTTACAGATAAGATACCTCCTTTTGTATTTGCAACGTAAGTTGCTATATTGTGTTTCTCTATCAACTCTTCATATACCTGCTCTTTGTTTACCTGTGTTGCCTTCAGTACAAAATACCCATTCGGTCTTGCTATTGGGGCTAATGATAAATTTAAAGTCTTATTACTATTTATAGCAATTTGTGGATTATCCGGTATTGGTTCAGAGAGCAAAAGAAAGTTAGATATTCTACTCTTCTTGCTTAAGGAAATGCATACTTTTACAGAAGTGTTATTTCTTAACGCATGATAGAGTGATTTTCTGTCTTTTTCTGACACATCTCCTGCTTCAAGAATTTTATCTAGCGTAACATCATCGTTTATGTGATCTTTGAACCTTTCGTAGAACCTCGCATCAGCATAAATAATACCCTCATCTTTATGTAAAATGAGACAAAACTCTGTATTATGATTCAGCGCATTTGCAAATATTGCATTTTGAAACTCTATGATATTAAGTAGATACTTGTAACGTTTTATATTATATACCACAAAGAGAGTCATTAGAATGCTAATTAATAAATTAATCTCTATATTAACATGCTGACTATATACATTAGAAAAATAGAGTACTGATATTGCTATTGGAGGTAAGAACATAATGACTGCCATCACAATAATTGACATCCCATAATTTCTTAGTATGAAGTCAACTCTGTTCTCTTTTTTGTTATCTATGTATCTTTTACTCATTATTATTGCTTGGCATCCTTGCACATATAAAAATATTCTACTATATTGATTTAATTATTATAGATTTATTAACATCCTTGATGAGTAGTTACTATCCCAATCTAATTAAGTCCTGTAAATATAGAGTACAATAATATTAATAAGCCAACAGAAGGCATTATGGAAAAACAAAAGACACAAGCATTTGAATGGTTCTGCGCACTGAGAAACAAGATCACCGAATCTTTCTTATCAATTGAGGTACAGTCATTCACACAACCAAAAATCGAAAAAAGAAAGTGGAACCGACCAGGTGGAGGAAGTGGTGAATCTACAATTATCTTTGGTAATATTTTTGAAAAAGTTGGAATAAACGTTTCAAGAGTATACGGAAAGCTCGAAGACTCAGCCATTAATGAAATTTCTGGTGCAAGTGAAAGCAATGGAGAGTTTTGGGCAAGCGGTATATCTTTAGTGTCTCACATGCAATCTCCCCTTATCCCTGCAGCACATATGAACACAAGATTGATATATACCTCAAAACAATGGTTTGGTGGAGGAATGGACTTTACTCCAATTTATAAGGATGAGGGAGATTGCAAGTATATTCACGAATCAATTAAAGCAACTTGCGATGAGTTCAACATCGAATATTATCCGAAATTTAAAAAGCAATGTGATGATTACTTTTTTTTACAACATAGAAAAGAGCCACGTGGTATTGGTGGAATTTTTTATGACAATCTAACTTCTGGCAACTGGAAAAACGATTTTGAGTTCACAAAAGCAGTAGGTGAAGCCTTTTTAGAAATTTACTTACACATCATACACAAACATATGCAAAAATCTTGGACAAAAGAACAACGAGAAGAACAATTGATAAAACGTGGCAGATATGTGGAGTTCAATCTTCTTTATGATCGTGGTACAAGGTTTGGTTTAATGACTAATGGTAACCCCGATGCAATTATGATGTCGATGCCTCCTCTTGTTAAGTGGGTGTGAAAAGCGATTATTAATATAAAATAAATCGTTATAGTTTAAGATTGTACCACATATGGTGAGCTTTTGTATAGAGGGGTACAATCATGGGTATAAGTAGATAGTTTTTTAATTAAATCCGCTAGAAATAGCAATATAAGAGGCGTGAGGCTAGCTTTAAGTCTTCATAATATAGTAAACAGCTTTGAAAAACTCTTTTCTAGAATTAATCCTTTTAGGAACAAGGGGTCATTTGACTTGAATAATGATCAAACTTTAAATCGAGCTTTAGAGTATGCAGTAACAAATCTTGATCATAATGTAATGACGTTACTTATTAGTGCTGGAGCAAATATTAATGAGATAAATAATAGTATAGGAAATGTAATCCTTCAATACAAAATAGCATCATAAGCTATGCAGTACGGAGATAAGGACAGTCTCAAAGATCATAAAGAAAAATGTTGTTTAGTGCTTGGTGAGCTAATAAAAAAAGAAAGAAAAGAAATATTGGAGATTTTGAAACAAACGGAAAGTTGTGACAAGCTTAAAGAGGAAGTAGAGATAAAATTTAAGGCCAACTCACCTAAAAAACCTCCTAGGATTTTTGAGCATGATGATATTTTACTTTTAAAAGAGCCCATTTATGATGAGGTATATGACGCTAAGGTTAGTAACTCATTAGAAGAGTTGAGCGTATCGGAAGAATCCATTTATGCTGAAGTATATGATTTGCATAAAAGATCTACTGAAAATTTATCATTGAAAGATAGTGGTTATTCTAGTATATCAGGAGAACCTATTTATGAAGATGTAGATGATTTCTCAGAGCAAAAAAAGCCCACTAGCTTAAATCATAAAGAGCAACCAGAGCCTATTTATGCTAAAGTAGATTTATCGAAAAAGAGATCAGAAAGACAAGCAAAACATATAAAAGATAATTCTGGGACTTATCATGGATTAGTGAAGGATAAAGTGAATAATTTGCAAGTAAAACTAAATGAGCAAAGTGCTAATAAGCCAGCGAGTCAGCAAATCAAGACCAAGGCTGGCTTTAACGTAAAAGAAATAAGGCAAAATTTTGAGCGTAGAGATTCTGGATACGATTCTGGCTATGATTCAGATACAAAAGTTGAACAAAAATTAGAATTAGGATCTAAAGCTCCTAAATCTGAGATAGGTTCAGTAAGCATTGAACATGGGGTAATAGGAGGCTGTCGATATAAAATCACTACTCTAACTGTGTGATTCAAAATAATTGAATTGACTTTATATGTATAATCGATATAACTCAGTTAGATTCAAGTCGACTCTTTCGTCTAGTGGTTAGGACACCACCCTTTCACGGTGGTAACACGGGTTCAAATCCCGTAAGAGTCACTCAAACAGAATGCAAATAACTAAAGTTTTGAATGAAAAAAATTAGGCTTTATGTTGAAGAAGCTTTATCACAAAATGTAAGTTTGGCGCTTCATCCACGACAAAGTCACTATATTTACAATGTAATGCGGCTTAAGAAGCATGATAACATCTATCTTTTTAATGGAAAGGATGGAGAATGGTTAGGAGAAGTAGTGAATATATCAAGTAAATCGACAAAAATTATAATAAAAGAACGCACTAAACAACAACAACATGAAAAAAATCTATATTTGTATTGTGCTCTGGTAAAAAGCGGCGCCTTAAGCAACATAGTAAGACAAGCAACTGAAATGGGAGTAACCTGCATTCAATTTATTTCAACAGAACGTACAGTAGTAAAAAACATTAACCTAAGTAGAGCGAAATTACAGGCAATTGAAGCTGCGGAACAATCCGGTAGGACAAGTATACCACAGATTTTTCTTCCTATTAATTTTTGTGAATTATCCGATTCCCAGAATAAAAATTTTGTTTTGTGTGATGAAACAGGTGAAGGACAACCTCCTAATAAAGTTCTAAAAGGCAAGAAAAACGTTGCTATTATTGTTGGCCCCGAAGGTGGTTTTTCATCTTGCGAACTTGATTCTGCCAATAAATTTTGTCAGAAACTGAGTCTAGGAAAAAGAATTTTGAGAGTTGATACTGCTGTAGTTGCTGCATTAACCTTCACCAATTGGTATAGCTAGATTTTTTAATATGGCTAGTGCAACTTGACACTCTATATAAAGAAATCTGCATTATATTTTTCCTAAAAGAAATAAATGAAACTTGCATTTTTCCGAACTATCGATACTCTTAGTAAAGAAGTCGGGGCGTAGCGCAGCCTGGTAGCGCATTTGGTTTGGGACCAAAGGGTCGGGAGTTCAAATCTCTCCGCCCCGAGATTAGAAAAATTACAAGAGCACTGTAACCTAAGAGCAATTTTTATCAGCAAGTAAATGATTGACAGCAGAATGAAGCTTTTTTCATATAAATCACTGCATATCATATTCTATCGCTCAAGTTTATAAAATAATTGACAATGTTAATTTTCTAATTTATAAATGGATTTTGAAGTGATTACCGAAGGAGGTATAGAGTTTGATTGAAGTATCAGTCCATTATGGTGATGTAGATAGAGCTCTTCCAGTGTTGAGAAAAATAATTCAAAAGGAAGGAAGAGGGCTCAAAATGAAAAAAAAATATCACGAAAAGAAATCAGAGAAAACAGCTAAAAAAAAAGCTGAAGCAAGGAAAAAGAGGTATCAGCAAGAATGCAGAAGACAGCGTTATGGTTGGTAGTTTTTACTAAGGTTAATAATTAGTTATCTTATGAATATTCATGAATATCAAGCAAAGGAAATTTTACACAAGTTTAATGTCCCGGTACCAAAGGGTTTTGTTGCTACATCTGCAGAAGGAGTAGAAACTCAAATAAATCAACTAAAATCTGACGTGTTTGTGGTTAAAGCTCAGATTCATGCAGGTGGTAGGGGTAAGGCTGGTGGTGTAAAGCTAGCAAAGTCAGTTGAAGAAGCTCAACAGTTTGTAAAGAACATGCTCGGCATAACTTTAGTTACTCATCAAACAGGGCCTAGTGGACAGCAGGTAAGAAGAATATACATTGAGGAAGGTTCAAGCATTAAAAAAGAGTACTATTTGAGTCTAGTAGTTGATCCAAAGCTCAGTAGGTTAGTATTTATATTTTCCTCAGAAGGTGGTATGGATATTGAAGAGGTAGCAAAAAATTCTCCTACAAAAATTGTGAAATTTGATATTGACCCTGCTACTGGTTTTACAAATCTTGATAACAGTAAACTTGCCAATAATTTTAATTTGAATTCAGAACAAATAGAAAGAATAACAAATATTGCAAAAAATATATATGATGCGTTTATTACAACTGATGCAAGCCAAATAGAAATTAACCCACTAGTTGAAACAAATTCTGGGGATTTTGTTGCACTTGATGCTAAAATTAATTTTGATGACAACGCTTTATATCGTCATCCAGAAATCGTGCAGCTTCGTGATTATGATGAAGAAGTTAAAGAAGAGATAGAAGCTTCAAAACATGGACTTAGTTACATCAAAATGGATGGCAATATTGGTTGCATGGTGAACGGTGCAGGTCTTGCTATGGCAACAATGGATATAATAAAGTACTATGGAGCAGAGCCTGCTAACTTTTTGGATGTTGGTGGTGGAGCGAGTAAAGAAACTGTAACTGAAGCATTTAAAATCATATTGTCTGATAGCAACGTAAAAGGAATTCTGGTTAACATATTTGGTGGTATAATGCGTTGCGATATTATCGCAAGTGGAATTGTTGCGGCTGCAAAAGAAATGAGCATTAAAGTTCCTCTAGTGGTTAGATTATCAGGTACTAATTTTGAAGAAGGAAAAAAAATCTTAGAAGAGTCAGGATTAAATATTATTGCTGCAGATGAACTGGGTGATGCTGCGCAAAAGATAGTAAAAGAGGTAAAATAAAGCATGTCCGTTTTAGTAAACAAAGATACAAGATTAATATGCCAGGGTTTTACTGGTGCACAAGGCACATTTCATTCAGAGCAAGCAATTGATTACGGAACGAAAATGGTGGGAGGTGTAACTCCTGGAAAGGGTGGTAGCACTCACCTTAATTTACCGGTTTTTAATACTGTAGCAGAAGCCAAAGAAAAAACCTGTGCAAATGCTACAGTTATATATGTACCTGCTAAATTTGCTGCTGCTGCAATACTTGAAGCAATAGATGCAAAAATAGAATTGATAATTTGTATTACAGAGGGCATTCCTATACTTGACATGGTAAAGGTAAAGCATGCTCTCGCTGGTTCAAACAGTCGATTGATTGGCCCAAACTGTCCAGGGGTTATTACACCTGAAGAATGCAAAATAGGAATTATGCCAGGACATATTCACAAACGTGGACATATAGGAATTATGTCTCGCTCTGGAACTTTAACTTATGAAGCGGTAGCACAAACAACTGCTGTTGGTCTTGGTCAATCCACGTGTATCGGAATTGGGGGGGATCCAGTTCATGGTATGACATTTGTTGACTGTATGGAGCTCTTTTTAAAAGATGACGATACTCATGGTATTGTAGTTATTGGTGAAATAGGTGGAAACGAAGAAGAAGATGTATCACATTTTGTGAAAACAGAAAAAACTAAAAAGCCAATCGTTGGTTTTGTAGCAGGCCAAACGGCACCTCCAGGAAGACGTATGGGACACGCTGGAGCAATCATCTCTTCCAGCGGTGGAAGTGCTGGTGCAAAGTTAGAGGTTATGCGCAGTGCTGGGATTGCGATTGCAGAAACCCCTGCTGTGATTGGTAAAAAGGTGTTAGAAGTAATGAGTGTCAGTGCCTAGCCTAGGTCATAAAAACCCTATATCCCCAGTCATCAGTATATTTTTTGACCACTCAATCAGTAAATGACCTCCTGGTAAATGTACTGAAGTTTGTTTAGTAGCCAAACACTTACGAAGTATAGATGCAACAAATGCTGCACAAGCCGCACTACCACATGAAGCAGTAATACCTGTTCCTCTTTCCCAAACTCTTAAGTTTATTTCTCCAGATTTTTCTATTTGTGCAATACTAACATTTGTTTTCTGAGGAAATAATTCGTGATTTTCTAGCTTTGGTCCTAAATTCTGCAATGGTATTTCGCTTATGTTATCAACAAAAAAAACTATATGAGGGTTACCAATATTTACTGCAACTGGCTCTTTCAGCATTTCAAGCTCTATAGGTAGATAAAGGGGATCGCATTCACAAGAAAGAGGAATTTCATTCCATTTAAGCAGTGGTTTACCCATATTGACCTTTATTGATTTATCACCTACTTTAAAACATTCTAAGATACGATTATTTATCAGCTCAATAGTGATATATTCAGTACCTTTTTCTAACATTATCAAATACCCAACACAGCGTGCTGCGTTTCCACACATTTCAGCTCGACTACCGTCAGCATTGTAGATATGCATAAAGCAGTTTGCAGCATTAGACATTGTTATAATTATCACTTGATCACAACTGCCTTGATCAGCAATTTGTCTATAATTCCAGTCTAAATTATTTGCTGAACGTGAGTCTATGATAACAAAACTATTGCCAGTACCATGCATCTTTACAAACGGGATCTTGTCTGTTAGGTTACTTACCATTATAGCAAAATTATATAAGTGAAAATTTTTCTTCTAATTACAGCTGTTTTGTATTCTATAGTTTTCTGTAATGTGAGTGCTAAGTCAATACCGGAGAACAGCAAAATGCTCTTTTGGCAAACTGGAGTTAGAAAGGGAGCAAATGTTTTCAATAGAAAAGTTGATAGTGACTTAATCAAAGCAGCAAAGGAATACAAAATTGGTTTTATTCGTCTTGCTCCTGACAAATTTGAAACTACGCAACGTGACTTCCTCTTAGGTAATGCAGACAGTTATCAGGGCCTAATTCCCAAAGACCTGAAAGTTCTGAAAGATGTTTTAGATGCTTTTCATCAACAAAAAATACCAGTAGTGTTAACGATGCTTAGCTTACCTGGATCTAGATGGAAGCAAAATAATAACGATAAAGATGATTTACGTTTATGGTCAGATCAAGCTTTTCAAAAACAAGCAGCAAAATTTTGGCAAGATCTTGCGAAAGAGCTTAAAGATCATCCTGCTATTGTTGGATATAATATCTTAAATGAACCACATCCAGAAAGGCTTTATAATACTGCAGATTCGGCTATTTATAACGTAGAACAAAGCAAAGTTCAGAAGAATCTATTTGGCTTTTATAGCAGCGTGGTAAACAGTGTCCGCCAAGTTGACTCAGAGACCCCAATAATACTTGATAGCAGCAGTTATGCTGACTCTAATACTTTTGATAAATTCAAACCAGTTGATGATTCTAATATTCTTTATTCTTTTCACATGTATGAGCCCTTTGCTTATACAAATTTAAAATTAAACCAGGATAACTTTGCCTACCCTGGACATGTTCAATCTTTTGATGGAAAAAAAGTAGAGTATTGGAATAAAGATAAGTTAAAATTATATATAGAACCTGTAAAAATTTTCCAAGAGAAGTATAATATACAAGATTATCAGATCCTTGCTGGAGAGTTTGGCGTACATCGCTGTTCAAAAGGATTAGAGCACTATTTTCGAGATCTTACTTCTATTTTTAATGAATATAATTGGCACTTTGCTGTTTATGGCTTTCGAGAAGATATGTGGGATGGAATGGATTATGAATTGGGAAGTAAAAAGCTTTCATGGAAAGATTGGCAAGCAATTGAAGAGGGTAGGATGAAAAAAAATTATTTGCCAGATAATCCAATTTTTAAGATATTAAAAAAAGAATGGTCAAGTCAGCTCGCTGGCCATTCGTCATAAAAAAATATTTCTTCTATTGGCTTTCTGTTCTTTTCTTTAACTTCGGCACCTTCTTCCTCGTAACCAACCGCTATCACTGACATTACATTAAAATCATCAGGTACATTAAACCTCTCTATTATTTTGTCTTTGTCAAATCCGCCCATCTGATGAGCCATTAAGCCTATAGCTGTAGCCTGTAGCATAAGTGCGTAATTTGCTGCACCAGTATCATGCTTAGCCCAAAAATTTCCCCCTTTGTCTGGCTTTCGGAAGTTTTTAGCACTTAAAGATATGATTAACACTTGTGCATCTTTTGCCCACTTTTGATTAGATTCATCAAGGCAATCGAACAATTTTTTCCATGCGCTTTGATTGTTCTGTTTGTTGCATATCACATATCGCCAAGGTTCATCACCAAAACACGAGGGTGTTAGCCTTACAGCTTCTATTAAAATATCCATTTCTTTTTGAGATATTGCTTTTGTAGGATCGTATGAACGTCCACTGTGTCTTGCTTTCATCAACGATAATAGATCTTGTTTACTCATCATTTTTAAATAGTGCATAAATAATTCATTGTAGCGCAATATGAGCAAAATTTAAATTGCAAAACCTCTTATACACATATATTACATTTAGTAAGTTATTTCTATTGGGAAGATATGTTTATAACACAATCAAGCAGTAGGTCAACACTGGTTGAAATATTGTCTTGCGTTTTACTTTTATTCTTGATGGCTCAAATAAGCGTACCGTTGCAGCCTGTGCCTATCACATTGCAAACTTTAGGAGTAATGCTCATTGGGCTTAAATTTAACCGCAGAACAGCATTCTATTCTGTGCTTACATATCTATCACTTGGTGCAGCAGGATTTCCTGTTTTTGCGAATTTTTCTAGTGGTTGTCACATTTTTCTTGGACCAACAGGTGGATATTTAATTGGCTGTTTAGCTGCTGTTATGGTAATGAACAAAGTAAATGAATTACTGAACTCTAAATATAAATCATTTGTGTGTAATTCTTTAAGTTGTCTGGCCGGTACAGCTGTAATCTTTATTTGTGGTGTTAGTTGGCTTTCTGTTTACTTTGGTCTGGAACGAGCAATAATGGTAGGTGTTTTACCATTTATCCTTCCTGGTTTGGTAAAAATTTTTCTACTTGTAGCAGCTTTGCAATATTTGAAAAAATGATAAAATTTCGTCCTCATCATTTCATGTGCACTCTTGCATTTCAAGGATATGGGTATTCTCAGGGTTTTGTAGAAAATTACAAAAAGATAGCAAGTAAAGTAATTAATGATCCTAATACTAAAATCGAAGTAGTTGATAATCTTGACACTATTTGCAGTGTTTGCCCAAACCAGACTAAACAAGGTAAATGTACCACACAAGCTAAAGTTTTAGAGCTAGATAGAAGGCATATGGAAATTTTAGGAATGAAAATAGGAGAGATTTTAACCTGGAATGAAGCAGTAAAAAGAATTAGAAAGAAAATGTCTTTAGAGAAATTTGACTACGCATGTGAGGAGTGTAATTGGCAACCATATGGAATGTGTAGAAGTGCTCTTTTAACTCATTCTAAATAGTATCTGCCAATTAATAATATCTTTATTATTATATTAGATAAGTAATTTAGCATTTATGAATTTGTAATGTGTTGCGTATAGTTCAAAGAAATAAGATTTACTGGTTACGCGCTGCAGCCAATGCCACAACACTAGGATCTATGTTTGTCTGCATGTTAATTTGCGTTGTGATTTTATGGAGGTCTTCTGTTACTTATGCTAGTGAAAATTTGGAGATACAGAAGGTCTTTGATAGTGTTGTCAAGCATATAAAAGCTGATAAAAAATATAAAGATCTTGATGTTATCGAGAGAAAAAGTGACAAATTTAATATCAAAATTTCGCAGAATTCTGGCAAGAATTTTGACATATACTCTATTTTAAAAAAAGCAAAAGATTCCTTTGAGTTAGGAGATAGTGAAACAGCTACTTCTCTCCTCAATCAGATTATCGCAAAATTTCCTTATCATGAAAGTGCTTTAATTGGACTAGGGAATATCTATTACGCTAACAAAGAATTTAAAAAAGCTGTAGAGATTTACACAAGACTGTTAAAAGAATATCCTAGCAACCCTTATGTATTAAAGAATTTTCTGACGATAATTTCACAATATGATCCTAATTTAGCATTGAGTGAAATGTTGAAATTGTATGATACACTCAGAAATAGCGCCCCTTTATCAGCAAATTTAGGTTTGATCTATATGAAAAAAGGGGATTACATAAAAGCTAAAGAATATATGAAAGCAGCAATTTCTTTAGATCAAAACAATATTTTTTATACCTATAATTTAGCTGTTATTCTAGATAAGCTCTCAGATTTTAAAAATGCCACAGCATGTTATTCAAAGTTGTTGAACATGTCAAAAAATGCAAGTGAAAGAATACCTTTATACAAGGTAGCAGCAAGGCTAAAATTTATACAACTCCATAGTGCGCACTCAGCGATTCCATAAGAGTTGCTTGTATCGCTATTTTTGTTTACAACAACAACATTGAACTATAGAATTATATCTAGAGGGGCAATTAGCTCAGCTGGTAGAGCATCTCGTTTACACCGAGGAGGTCGGCAGTTCAAGTCTGTCATTGCCCATTAGCCTAGTTGAATATTAATATTACAATTATTTCAATCAAAGTATAGAAAATGCAAGACAACATAGTACCAGTTTCAATAGTGAAAGAGCTAGAGGATTCTTATCTCTCCTACGCAATGAGTGTGATCATAAGTCGAGCTATACCTGATGTGCGAGATGGATTTAAACCTGTTCATAGGCGCATATTATACGCAATGTCGAGGGCTGGGTTCGATGCCGGTAAACCGTATAAAAAAGCAGCTCGTATAGTCGGGGATGTAATGGGAAAATATCACCCACATGGTGACATGGCTATCTATGACTCCTTGGTCAGGATGGCTCAAGATTTTTCTCTTCTTTTACCACTGATTGATGGGCAAGGTAACTTTGGTTCGATAGATGGAGATCCGCCAGCTTCAATGCGATATACAGAAGCAAGGCTCCACAGAGTGTCGCATTTTTTACTAAATGATATTGACGAAGATACAGTTGATTTTAGGCCAAACTATGATGGAAATGAAACAGAGCCTGTTGTACTGCCTGCAGAATTTCCGAATCTATTGGTAAATGGTGCAAGCGGTGTTGCAGTTGGTATGGCAACCAATATTCCTTCTCACAACCTTGGAGAAATAATAGATGCTTGTATGTTATATATAGATAATCCTGAAGTTACTTTGGATGAGTTACTTGAAGTGATGCCAGGGCCGGATTTCCCAACTGGGGGAATGATTCTTGGAAGGTCTGGAATAAGATCAGCATTTGCAACTGGTCGTGGCTCAATTGTTGTGCAAGGCAAGACTCACATAGAAGACCTGCCACAAGATAGGCAAGCAATAGTGATTAATGAAATACCTTACCAGGTAAATAAAGTAAAATTAATTGAGAAGATAGGTGAGCTTGTAAAAGAAAAAAGAATTGATGGCATAACAGAAATTAGGGATGAGTCTGATAAGTCTGGTATTAGGGTAGTAATTGACCTCAGAAGAAATGCTGAAGCAAGTTTTATACTTAATCAAATATTAGGACTAACTCCACTAAGAAGTAGTTTTAGTGTTAACACTCTAGTCCTCAACAATAACAGGCCTGCTTTGATGTCATTAAAAGAAATCATAGCTGCTTTTGTTGATTTTAGAAAAGAAGTATTAATCAGGAGAACAGAATTTCGTCTAAGAAAAACGAGGGAAAAAGCTCATATATATATAGGGCTCTACATTGCGGTCTTGAGCATAGGTGAAGTGATAAAAATCATCCGTGGTGCAAAAGATCCTGCGGAAGCAAGTAGAGAACTTTTAAATAAAGAATGGAAAACTTCAGCTGAGATAAACACAATTATTGGATTAATCTCAGACAGCATGAGCTTTTTGAAAGACGGAGTGTATAGATTAACTGAGCTGCAAACGAAAGCTATTCTTGACATGAAATTGCAACGTTTAACAGGCCTTGAAAAAGACAAATTAGAAGCTGAGCTAAGTTCAATGATCAACCTGATAAAAGAATATATCGCTTTTCTTGGCTCAGGAGAGAAGTTGATGAAAGAAATAAAAAACAATCTACAAGAAATAAAGAACAGATTTGCTGTGCCGCGAAAAACTTCAATAGAGGAATCAGATACGGACATTGAAGCTGAAGATCTAATTCCACAAGAAGATATGGTAGTGACCGTAACTATGAATGGTTACATCAAACGTGTGAAGCTCTCTCACTATAGAACCCAGCATCGTGGTGGAAAAGGAAAGCTAGGACAGGGGTTAAAAGAGGAGGACGTAATCACAAAATTATTTGTTGGAAATACTCATACTAGCCTTTTATTCTTTTCTAATACTGGTCGAGTTTACAGATTAAAGGTTTATAAACTGCCTCTTGCAGAGCCAACTGCACGTGGAAGAGCGCTTGTTAATATATTCCCGCTTAGCGATGGTGAAACTATAACTAACATCATGCCGCTTCCAAGTGAGAATGACGAAAATCAAAATATAGTTTTTGTTACTGCTCATGGGAACATAAGGCGTAACTCCTTAGCAGATTTTCACTATATTCCAAGCAATGGAAAAATAGCAATAAAGCTCGACGAAGGGGATAGGTTAATATCAGTTAAAGTATGTAGCGAAATTGATCATGTTCTACTTTCAACAACACTTGGAAAAAGCATCAGATTTGTTGTAAGTGATGTGCGTCAATTTAAAAGTCGCAATTCAGATGGCGTAAGAGGTATCAAACTTGCAAAGAATGACAGCGTGATATCTATGACCATATTAAATGGGATAGGTGTAGCAACAGAAACAAAAGAACTTTACTTAAAAGTTCCACTTGCAAAAAGACTGGGGACTGCAATTAATAACTTCATTGATTCTAAATTGGAAAAGACTTTGAATGATTTAGGAATAGATAACAAACTGTTCTTAAAACTTGCAATGAATGAGGAGTTCATATTAACTATTACTGAAAATGGCTTTGGTAAAAGAACTTCTGCGTACGAGTATAGGGTAACAAATAGAGGTGGTGTTGGTATTACAAATATCCTGACTACCGACAGAAACGGTAATGTTGTTGCTAGCTTTCCAGTTGAACAGGGTGATAATATCATGCTTATTACAGATAAAGGAAAGTTAATTCGTATTTCAGTAAATGATATCAGAATTGCAGGACGTAGCACTCAAGGAGTCACTCTGTTTAAAACAGAGAGTAGAGAAAAGGTGGTGTCAGTAGCGAAAATTGAGGATCCCGATTCCACTGAAGATAGTATTTCCGAAATTGACAACTCTGTTTCTTCTTAACTGTATAGCAAAGGTTAAACAAATAGTGCAAATTTCTATTGATTAATCTATAATATTTAAATTAAAATATGTGTCTATGTTCAAGTAGAGATTGATGGATAAGAAGTTAACTAAAAATAAAAAATCATTGACGAATGAGAAGAATAAAAAAACATCTCTTGTTAAAGATTTTGCCAAAAATAAGAGTAGAAGAGATTTTATCACATTAACTACGTGTGCCATGGCAGGTATAGGAGCTGCAAGCGGTCTTTGGCCATTGGTTAAGTCTATGAATCCTTCTGCTGAGGTTTTAGCGATGTCTACGGTTGAAGTTAATCTATCTGATATTCAAGAAGGACAAGGAAAAAAGGTAAAATGGCAAGGTAAGCCAGTATTTATCCGCAAGCGCACAAAACAAGAGATTGAGGCTGCAAGAGCCATAAATGCAGAAAATTTGAGAGATCCTGAATCAGATGAAAAAAGAGTATACAAAGGAAAAGATGAATGGTTAATTATGATTGGAATATGCACCCATCTTGGATGTGTACCAGTTGATCACGCTACAAAAGACGGCAACGGTTGGTTCTGCCCTTGTCACGGTTCATATTATGACACATCAGGCCGAGTAATTGGCGGTCCTGCACCAAAGAACATGGCTATACCTGACTACTTTTTTCCAAGTGAAAATATTGTAGTAATTGGCAAGAAGGCTTAACGGATTTTCATAATTAAAGTAATAAAAGTATATTGCATTTCAAGAAGCACACTGACTTCATAGGCAAAGCTCTTGAAGTCTATCAAGCTAATTTTATACTATGCACATATTCGGGTGATAATTAAGAAACTTGCCTGCCAAATTTTCAGAGTTGACAGCTAAATTTAAAACTTGTTCCTTTGCGTCAGAAAAATTCTGACTAACTTGCTTAAAGTTATTTTCTAACTCTTCGAGGATGGAGCTGAAATTAAAAAAACTTTTCTGCATTTTATCAAGATTTTGAGTTATATAGCTTAATACATAAAGATAGAGACAAGAGGGGAAGAGATATGGTAAAGCAAGAAAAAGCTGAAAGTGAGGGAATAAATGGAGTCACCATATCAATATGAATTAAGGGAAAGAGTGATTTCAGTGGAATTGGGAGTCGCAATAGTAAAAGTGAAAGAAATCTTCAAAGTAGAACTATCCCCCAAAGCTGCACATGGACATAGAATATCCTTTGTCAGGGATGGACGTAAACATTGAAGATCTTCCCCTAGAGCTGGATATAGATATAAAGTCATTTATGCCATTACCTATATTCGAGAAAAATATCACATGCCAAGAACCTTGTCAAAATTATATAATCTATCTCTAGAGCAGGTTATTGAGAATGTCAATCCACATAAAAGAGCCAGGTATTCCTAACACCACTAAACTCACAAATTCATTTGCTAGAGTTTATAAGTTCTTGTTTATAATAATTTTATTATATCGTAAAACCATCTATATCGGCCTATTTAAACAGATTTTACTTTCCTTAAGGATTTTTTAAAGACCACCTATTGAATTCTATGATATTATTTTTTGTGAGATTGTTATACACGTTATGGCAAGGAAGGCAGAGAGATTTGTTAAGTAGTTTTTGCATCTATATGAGCTACTTGAATAATGGTTACAATATTTGTACAATTGTACAGCATGAGCTGAGTTCGCTTAGCCCTTATCTACATATTCAGTTCCACCAACAGTTATTGCATCGACCTTGAGTGTTGGCTGACCAACTCCAACAGGCACATTTTGCCCGTCTTTTGAGCACGTACCAACACCAGGATCTAACTTTAGATCATTACCAATCATTGATACTTTTTTTAGCACTGTTGGCCCATCACCAATTAGTGTTGCTCCTTTCACTGGCTGTGTAATTTTACCATTTTCTATTAGGTAAGCTTCTGAAGATGAGAAAACAAATTTTCCTGATGTTATATCAACTTGTCCACCACCAAAATTTACTGCATATAGGCCTCTTTTTACACTGGATATTATTTCTTCTGGTGCATATTTTCCTGCCAACATATAGGTGTTTGTCATGCGTGGCATAGTAACTTCTTTGTAACTTTCTCTTCTACCATTACCAGTTGGATTTACACCCATAAGTTTAGCGTTCATATGATCTTGCATATATCCTTTTAGAATTCCATCTTCTATAAGCACATTATAGCCAGGTAAAGTACCCTCATCGTCTATGCTAATAGAACCACGCAAATTAGGTAGAGTTCCATCATCAATTACAGTAATGTTACTGGCTGCCACTTGTTTACCCATAGAATTTGAAAATGCCGAGATTCCTTTACGGTTAAAATCACCTTCAAGTCCATGACCTACAGCTTCATGCAATAATATTCCTGGCCAACCTGAACCTAAAACAACTGTCATCTCTCCAGCCGGAGCTGGAATTGCCTCAAGATTTACTAGCGCTTGTTCTAACGCTTGGTTTGCAACTTTTTTCCACTTCTTCTCAGAAACAAATTTACTATAAGAGTCTCTTCCACCGTGCCCTGCAGAACCTCTCTCTGCTCGGCCATTTTTCTCTACGATGACTAGTACATTAAAACGTACCAAAGGCCTGATATCGCTTAACCTGTGATCATCTTTTATTATTTGTACAACTTGCCATTCTCCATTTAGAGTTATTTTTACCTGCTTCACGCAGTTATTCTTCGACCTTACATACTCATTAATCTCATTGAGTAGTTTAATTTTTGAGCTCAGATCCATTTCATTTATGGGATTAATCTTTGAATACAGGCTTTTTGCCTCCTCATTTAAGTTTACTGAATTTGTTTTGCTTAAAGATGCTGAACTTTTTACCATAGAAGCAGCTTTACTAATTTCTTTTTCGCTAATCTCAGAAGAGCAAACAAAAGACGTACTATCTTCACAAAAAGACCTGAGACCAAATCCTCTTCTGATATTTAAATCCATATGTTTTAATATATTATCATCAAAAATCAGGGATTCTGATTGGCAAAACTCTAAAAATAGCTCACCACCATCACTATTGCTCAAAGCGTTGTTGACTATTTTATATACATTATTAATATTAACATTGTTCTGAGCAAAAAATATTTGATCTAGATTTGGCATTACCTTTGAGCTAAAAATTGTTTAAGTATATTATTTAATTTTAACATAGTAAATCACAAAAAGCCCGGGTGGCGGAATTGGTAGACGCGCTAGCTTCAGGTGCTAGTAACTTTTCAAGTTGTGGAAGTTCAAGTCTTCTCCCGGGCACTCTGTATTGATTTTTGAGTCAATTAATGCTATGATATAATGTATTTACTACTAAGTTTATGAGTTATGAAGAAAAAAAGCTTGTTTACAGAAAGAAAATAAGAACTTATTCAAAACGCTTGGTTACTGCACTATCTATTGCTTCTTTGAGTGGGTACATAGCAGCATTAGCCCTAAATATTTCTTCCTTAAGCTTGTATTTTACTATTGTCAGCACTATACTAAGTGCACTTTCGCTTGCTTTAAATATATGGTCATTAACTGATCATTTTAGGCAGTGTGGCCTTAATAAGCAACTCGATACCTCTCGGCAAGAGAAATTAATGAAGATCTGCCTCGACATTGCATCTAACGTTTCATTTTTAATAGGAGGAATTACATCTATATTACCTCTTGAATTTCCTATTATCCCCTTTATTTCCGTTGCTTTTTTTATTCTAGGTTGTACCTTTATGGCAACCAATTTCATTCGAACTATGATTAGTCAGCCGCAAATAGATGAAACCAAAACCTCAAAGTTAGTGATCATTTGAACATTCAATCTGCAATAGCTGCCTAATTATTACATGTTAATAACTTAGCTTATTTAACTTGACAAATTACGCCATCTCCCTTACTATGATAGCAAGAGTATTTACCCTTGTTTTTAATCTCCGCGGATTTAACAGCAAAATTCAGTAAAAAACTCAAATATTTATTGGCAAATTACATAAAAATTATAGCGGCTGCATGTCTTTTTTATTTTTTCTACATTCAGCCAAATCGCGCTTGTTAGTACATTATCAATTTAAATTATTAAAACTCGCTATACGGGGGTTCTTTTGTCTTTTTTTACTTAGTAAATTTCTTAATATTTGTAGCTAAAGTAATTTTAGAGAGCCAGCGTGGGACACACAACCGCACTAACGTTTATTTTTGAAGGTACTATTTATATAGATGAAATGTTCAAAAGTAAAGCATTTAAATATCTAATTCTTACTTCCCAAATTTCAAATTATCTTCCTCCTATTTTATTAATAGCAGGTTTGGTGTTGCAGTACCAATCTAGTTGCGTAGACAGTAAAGTACTCATTGGATTTGCTATAGTACTAGGTTGTACTTTATTATTACAATTAGCAAGTGAGATCTACGAGAGAAAAGTTGTAAATCTTGTAAAAACTGAAGGAAGAGGTGATGAACAAAATGTACCTATAGGAGCATTAACCGAAAAGCCAAGCAGCATTGTAAATCCCGATAGTGTTCACGCTCATGGAAGAGAGCAAGTTGTGTAGTGCATTTATTGTTCTTGGATTAATTGATAGCTATTCTCCATACTCAAATCTCTGGCTAAAAATAGCGAGCCACAGATTAGTATGGTTTTGACGTTTTGTATAGAAGCTTTTAGTATGTGATTTGATATAGCATCTCTGATTGATTCACATTCGATAGCATTGATTCCTATATTATGAGCTCCTTCTCTAATTAAATCTGTACTTGTTGCTTTAGGTTCAGATTTAACACAAACGGCGCATAGTAGTTTGATGTATGGCTTTAAGTGCTCTAAGAACTCTGCGACGTTTCTGTTACGAGTAACACCAAAGATCATATAGATACCTTCAGCAAAATTGTCTCTTACCCACTTAGCTAACACTCTGGCACCATCATTGTTGTGCGCGCCATCTAGAAATAATTGCCAATCTTTTGGTAATAAAGAAATTAAATTACCTTCTTTTATAGACTCTAGCCGCGCAGGCCAATAAGTGCTCTGTAAACCTGAAGCAATGTCCTCTTCTCCAATATTAAATCCATACTTCCCACTCAAAATGCTACATGCTGCAATTGCGTTTCCTGAATTGATTATTTGATGATCTCCTTTTAAAGATGGCAAAGAAAATTCTATTGATTGAATAGTCGATTGAAAGACCATCCTGTTATTCTGTTTTTCGCAATTCCACTCAAATCCTCCTCTATATAAGGGAGATTTTTTGTTTATTGCGTGTTGTTCTAGCGTGTTCATTATAGATTTTTCTTGTGGTGCTATTACGCAAGGAACATTAGGTTTCATTATTCCAGCCTTTTCACCTGCTATGGTTTCTACGGTAGGACCAAGATATTCTGTATGGTCAAGTGCAATGGAAGTGATGATCGTTAGAATCGGATTATCTATAACATTTGTTGCATCAAGCCTTCCACCCAGACCCACTTCAACTAAAGTAATATCAGCTTTATGACGAGAAAAAGCTAAGAAGGCTGCAGTCGTTGCGGCTTCAAATAGAGTGATGGGTTGTTCTGCGACTGCTATACGGCATTCTTCCAGTGAGTTATGTAATTCACTATCATCGATATCATTGCCTGCAACAACTATTCTCTCATTAAAATTCACTAAATGTGGAGAAGTGTACGTATGAACTTTATACCCTGCTGCTTGCATTATATATCTTATAAAGGATAGTGTTGATCCTTTGCCATTAGTGCCAGCTATGTGAATTATTGGCGGTATTTTTTTCTCGGGATTACCCAGTTTATTTAGAAAACTTTTTATGCGATCAAGAGAAAAATCCTTTGGCCTACTGCCAATCGGCTTAGGCCAATGAGGCATGTATATCATAAATTATTGTTACGTTTTAATTCATCTATTACACTTGCCATGCCGTGCGTGTCGATTTTTTCACTAAATTGAGAACGTTGATTAATAGCAATACTTATCCCACTCATTACAACATCGTTTATTAAGAAAGAATTGTCATTTTTAGTCACTTTAAAGTCAATGTTTGTAAATTCCTCATCACCATAAGAAAATCTTGTTCCTATCAGACAAGTTTCATCGTCAACTGCTTTTGTACTCATTATGATCATTTCACTATTATTTATGTATTTATACAAAATTTTAGCGCACAAGCGCGCGAGATATACTTCATATTCTTTTAGAAACTCTTCTTTTTCTTTCTGAGTAGATAAATTCCAATATTTCCCTATGACAAATCGAGATATTCCTTTGAGGTCAACATTATTCTGAATAATTTTCAGAAGTTCTTCTTGTACATGTTCTAGATTTTTTCTATTCCCTTTCATAGACGTGTTGTCTACTTGCTGCTTCATGGCAAGCACAAAAGTTTTGTGCCCTATACAATTCGCGTAAGCACTTGAGGAGATTACAATAAAAATGGTTAAGAACTTAATAAGATTCATAAGATATATTTATTAGCTATGATACTTAAAATGCAAAATTTAACAAAGGCAAAATAATGATCGCTAGTTTTAATATATCTATAGACATACTCTATATAAATAATCTATAATTAATTTAGGGGTCTGTGCTATGCGTTATGAGTTAAGTTAAATTTCCCGAGCGATAATTTCTGATCAAGGGAATTGCCTCTGTTAATTTCATTGAAATTAGTACGTGATGCCCACCTTAACTTTAGGTCTCAGGAATCTACTAAGACTGACGGTAGATATGGATCCCTTTTCCATTATTTAGGTTTATGTTACACCAATATAAAGAACAAGGTGTTTTTTTCTGTTCATCTCATGAGATATTTCAAGTTGTAATTGACGTTGAGAAGTATCCTGATTTTGTTCCTTGGTGCAAAGCTGTTTATATAAAAGAAAAAACTGATAGCCAAATGATTGTGGACCTCCTTGCAGCTTTTCATGGCATTAAAGGAAGTTACACATCAGAAGTGACCTTTCTTTCTCCAAATGGAGCAAATAAAAGTTGGATAAAAGCTGTGTCGTCAAATGGAATATTTAAACATTTATACAACGAATGGAAATTCACTCCTATAGATGAAAGTAAAACTATGGTAGAGTTCTATATAAAGTTTGAATTTAAATCCAATTTGTTTTCCGCCTTATTAAACTCAGTTTATAAATACACACAAAGTAAAATAATTGCTGCATTTAAAGACAGAGTAGAAAGTGTTGCCGAGAAAAAGTTATCTTGACATCATTTATATAAATGCATAAATTCTTTAATAAGTTAAGTATTTCCATTGTAATGATTTTTAGATTATTGTTCTTACTTATTTTTATAAGTGTTAGTTCTTATGCAGCTATTGAACAAAACTTACCCAACACTCAAAAAACTGATGAAATAACATCAAAAGAACTACTGTCACTACTGCCTGATGATAAATTATTAGGTGATCCAAAAGCACCAATTTTAATGATAGAATATGCTTCGCTCACTTGTTATCACTGTTCTCTTTTTCATAAGAAAGTTTTTCCTAAAATCAAAGAAAAGTACATAGATACAGGTAAGATGTTATACATATTCCGTCATTTTCCTCTAGATTACAGAGGATTAAAAGCTGCAATGCTAAGTTATTGCTATGAAAAAGAAGAAGACTATTTTAATTTTAACAAAGCTGTGTTTAATGCAATAGACTCGTGGAACTACTCTAATTTTAGTGATTTAACTATACTACAAAAAATTGCTGCACTAAGCAATTTGAAGCAAGATGTATTTAACCAATGCATTAATGATAAAAAGATGATGGACAAAATTATAAATGATAAATCACTTGCAATTAATAAACTTGATATCACAGCTACTCCTGTATTCATCATCAAGATTAACGATGACAAATCATATGTAGAGAATGGTAAAATCAAACATGAAGGGTATAGAGAGCTGGAATACTTCACTAATGTAATAGATGAGTTATATGGAAAAGCTATAGTGAAGTAATAACACTGTAGCTTACCATATAAAAACCCTATGCTGAATCATTATTTTTTGATACTGTTTGTTGCTTTTTACGCTCAAACTCTCTTTTTTTACTGTGCCAAGCATAATAATACATAGCAATTTTATTCTCTATTAATACTATCGTTCCATCATAAAATTGGACCATATCCATAACTTTTTTCTGAGCTTCGTTAAAGCGTTCTTTGTACTTCTCGCGATAAGCTGGATTGTGCAGTAATTTCACTCCTTCATTATTATTAGATTTCTTGCTTAACGTTTCAACTTCGTTAGCAATGTTATAAGACATATAACCCCCTCTAATTGATTATAAAAATTACATTTTAAGAGAGATGTAAAATAAACGATCCCTTAATTCTAGTATAACAATTGGTTATTATACTAGTTAACCATAGTAAAATATATAATAATCTTTGTCACTTAAAATTTTACTTTATAAAATAACAACTTAAAATAAAAATTTTTATTATTCTTAACTCTATTGTTATATCTATAAATCTTATATAGATTAAACCTCCTTAGTTTATATTATAAAACTTAATGCGTCATAACTTTAGCAGAAAATCGTTGTACATAAGAAGCTTATTTGCAAAAGAGTATAAAAAAATAGAAGAACATTGTACTCTTGATAAGAAACAACGTATTCAAATCACTCCTGAAGAAGGAAAATTATTAAATTTATTTATCAAAATCCATAAAGTTAAAAGCATAGTTGAAATTGGCACTTTATATGGTTATTCGTCAATTTGTATGGTAAAAGCTTTACCGAAAGATGGTCATATATATACAATAGAAAATAATCCTCAACACTCAAGAATAGCAAAAAAAAATTTTAGTGCTTTTAATCTAAGTGATAAAATTACTCTAATAGAAGGTGATGCACTGGAAAAAATTAATGAATTATCAGCAAAGGCACCATTTGACATGATATTCATCGATGCTGACAAAAGTAGTTATCCTAAGTATTTAGATTGGGCAGAGTCATACATTAAACAAGATGGGCTAATCGTTGCAGATAACACTCTATTATTTGATACAGTATTTTTAGAATCTCCTCCAAAAGAAGTATCAGAAAAGTCATGGCATGCTATGAGAGAGTTTAACGATAGATTGTCAGATGAAAAAAAATATTTCTCCATATTGATTCCTACTGACGAAGGAATGACTGTAGCTTTAAAACTAACGCAAGTTAAAAATCAAGGTCAGCGTAATGTCTAGGGGGAGTTAAGCCAAAAACTCTCTCTAATAATATTTCGCGAAAACAAGGCCTTGATTTAACAATGGAGTACCATTCTTTTAAAATCTTACTTTTTTCCCAGGGAAAACTATTTACGTAGTCTATTATAGAAATATGTGATGCTAAAGTAATATCGGCTAAAGTGAACTTATCGGTTGCAAGCCAAACGTTCTTGTTAATTAAGTGTTCGATGTATTCCATATGGTAAGGCAGGTTATGCTGAGCTGCATGAAGAAATCTAGAGTCAGGGCTGCGGTTAGTAATTACTTTTTCATTCATAATATACTTAGTAACTTCATTGTAAAATTTGCTATCGAACCAATTGATTAAAGCGCGTATTTTAGACTTAATAATAGTTGATGAACCAAGTAATTTGACGTTACTATTGTAAATCTCTTCTATATATTCACAAATGGCATTACTATCCGCTATTACAAAGTTATTATCTATTAATACTGGTACTTGTCCGATTGGATTGATCTCCATGAATTCATTCCGCTTTTCCCATGGATTTTCATATACCAAATCACAACTCAGCTTTTTTTCCTTGAGAAGAGCTCTAACTTTTCGTGAAAATGGACAAAGAGGAAAATGATATAAAATCATAATATTCCTCTTTTGTTATTCCAATACCTATATGTTGTCATTCCAGTACGTGACATTGGAATCCAGCTTATTTCATTATGGACATTACTTTTAACATATATTCCTAGAATCCATTGTCCATTGTATAATTTCCAAATATTTTTATACTTGAATCCCAGTACAACTGTACGAACATTGTAGTTTGAGAGCAATCCCCACCGGAAGGGTGTCATTTCAGTGATTGACACTGGAATCCAGTTCTTATTATACAACAGCCTAATGTATTCATTTAAAATTAAGTTTTCTGGATCCCAGTGTCTGGACACTGGGATGACAGAAGAAGAGTATTTTAGGTAACGGCTGTTTACTCCAAAGTAATGTTGCAAAAGGTCTAACATATAAATTATAAGACTAATATAGAATATACCTTGCTAAAAAAAAAAAAAAGTATAACCTTTGATAAGGTATGCAGGCAAAAATTCTGTAACTTGGTCAGGTCAGAAATGAAGCAACCATATCAGAATCTTTTTGGGTTGCATACCTATTTGTACTATTTGTTTTATTCTAGGCTATGAACATAGCATTAAAATATCGTCCTAGTAGCTTTAAAGATTTAGTAGGTCAAGATATATTGGTGCGTATACTAGAAAATGCTTTTACTCTCAACAAAATTCCACAATCTATACTGCTTTCTGGTAGCAGTGGAATTGGTAAAACCACCACTGCAAGAATAATAGCTTTATGTTTGAACTGCTCATTGGGGCCAACTTTTGAACCTTGTGGATCATGTACAAGTTGTCTGGCAATAAAAAATTCAAGCCATCCAGATGTAGTTGAAATCGATGCGGCAAGTCACACTAGTGTTGAGGATGTTAGAGCGATCTTGGGAGATATTTGCTATTTACCAATAAGTTCTAAATTTAAAGTTTACATTATAGATGAAGTACACATGTTATCCAGTAATGCATTTAATGCATTACTTAAAACTCTAGAAGAACCACCATCTAGCGTAAAGTTTATTCTAGCAACTACAGAAATAAAAAAGATACCAATAACTGTTATTGCACGTTGTCAAAGGTTTGACTTACATAACATTCCTTCAGCTAAGATAATGGAGCGTTTAAATGATATTGCACAAAAAGAAAATTATTTTATTGAAAAAGAAGCATCGGAATTAATTGCTCACCACTGTAGCAATTCAATGCGTAACGCTTTATTTTTGATGAATCAAGCATTGCTATATAGCAAAGATGGTACAATATCCACTCAAAGTGTTACAGACATACTTGGTCTAGTAGATAGAAACGTTATATTTGATCTACTGGAAGCAGTATTAGATAGTGATTTACAGAAGGCTTTGTTAGTATTCGACAATGTGGTAAAAACAGCAAATCCGCTCAATATTTTTGAAGATCTGCTGCAAACAATCCAGTTAATATGCCGTTTTTTAATTACAAAAGAGATTGATACAGAATATGAGAAGAGCAGAGTAAAAGATTTGAGTGCAAAAAAGTCTTTAATATTTTTTTCGAGATTGTGGAAGGTGCTGCTTAAGGGTATTCAAGATATAAAAATTTCAACATGCAATGAGGTTGCTGCTGAAATGATGTTAATTAGCCTTTGTTATCTTTCTGATTTGCCTTCTCCGGAACAGGTGATCAAAAAAATTCTTTCACAGAATGTAGAGCAAGGAAATAGACAGGGCAGACCTGTTGCACCTTCCCCCTCTGTCATCCAAGTAACTGACTACTCGGATCCAAAAAAATATGTGGAAAAACCCCACTCTGTCATCCCAGTGCGTGACACTGGGATCCATGTGAAAAATAAACAACAAAATTACGATTTTGATAAGATTTTGCAACTATTAAGGCGGAGTAACCAAATTTATCTTTACAAACAACTGTGTAGTAATCTAAAATTAATAGATTGTAAATTTGGGTATTTAAAATTAAAAGCTGTATCTAACTTGAACAGTAATTTTTGTAATGACTTGAAAAGTTACTTAAATCAAGCTACTAATCAGGAGTGGGTTATTATAGTTGATACGAGTTATATGAATAGGGAAGTGAGTAATTTAAATTATGCACCTGTAGTTAAGGATATATTAAATACGTTTAAAGGTGCAAAGGTAGTTAATATAGAAAATAAGGAGTAGGTTGTGGATTTCAGTCAAATAATGAAGCAAGCGCAAGAAATGCAAAAAAAGCTTGCGGAAGCCCAAGAAAAATATATTGGAAAAGAGTTTCAAGGTATTTCTGGTGGTGGCAAAGTTTCTATATTAGTGGAAGTTATAAAAATAGGTGGCTATAAAGCTAAAAAGGTAAACATAGACTTAGAGCTTATGAGAAATGAAGAAAAAGACATAGTAGAAGATTTAGTGACAGCAGCGTTTAATGATGCCATTAAAAAAGCAGAAGAAGATATGGCAAATGCAACCTCTGATCTTGCAGGTATGATGGGGTTACCACCTGGATTTAAACTTCCTTTTTAAATTTACTACTGAAGTTTGCCTTAATGCAGTAACTAAGTGTTTTCCTTTTATACTAGTACTTCCATGAAGTACATTCATATTACTGCATGAATATGCAGCAATTCACAATGATGAATGCAGATCAGAAGATAAAAAGACATTAGTGAAATAGGTGTCAGAAGATCAAGAGTAAAAAAAGTAGAGTAACTCTATTTATTAATTAATAAAATCTTTGTATTTTCCTAAAAGTTAGTTAAGATACAGAAGGTTTTATGTTATTAAGTTAGCACTTGACTTAACTTTAGTTATTATTTAGACTGCTAAAGTGGAATTTTAATTTTTTTAACGAGGGCAATTATGCATTATAAAAAGTTTTTTTCGGCAGCTGCTTTAGTGACGTTGCTAAGCCTATCAAACTCTGCTTTTTCATCAGACCCTATTGGTCCAATAAGTGATGAAGAAACTAGCTACTATGTTCGTTTGCAATATAATGGTGAAGTTTTACCTTTTAAAACAAGAATTGACGGCATTGAATATAAAAAAGGAACCGAAGTTCATGATCCTTTAAAAGCATCTTTTATGGCTGGTGGTGCTGCATTTGGTTATAAAATGGACGATATCAGGGTTGATGTTGAGGGACTTTACTCACAACTAAACAAAAACGACGTTAGTGGTGCAACATTTACTCCAACAACTGTTGCAAACAGTGTGGCAGCATTTTCAGGATTGGTTAACGTTTATTACGATATAGCGATTGAAGATATGCCTATCACTCCATACGTTGGTGTTGGTGTTGGTGCAGCATATATCAGCAATCCTTCAGAAGCTAGTGCAGTTAAAGATCAAAAAGGATTTGGTTTTGCTTATCAAGCAAAAGCTGGTGTTAGTTATGATGTAACCCCAGAAATCAAACTCTTTGCTGGTGCTCGTTATTTTGGTTCTTATGGTGCTAGTTTTAATAAAGAAGCAGTATCAGCTACTAAAGAGATCAATGTCCTTTACAGCGCTGTTGGTGCAGAAGCTGGAGTAGCGTTTAATTTCTAGTCTATCTTTGTCTTATTATCCCAGTGAGTTTTTCTTGTCATTCAAGTAGCATGACACTGGGATCTAGAAAAAAGAAATGTGAATTCCAGTGTTTGAGCACTGGAATAACACATTATTTATCTAATGTAGCTTTTATCGTTACACGCTGGCAATTTTAATTCTACATTTAGGTAGCTGTTGTTAAGATCTCAACTAGATATAAAGTTATGCTTTTTTAATTAAAGCTTGAATTTTTCACTGAAAATCAATATATTATATGTATAGAGTTTTAATTTAAGTTATTATGTTGACCCCAGTAGCAAATTTATGTGTTAATAGTAGCACTAATCTCATGCAATATATTGCTGAAGTGCGAAAATTTCCTATGCTTTCCCAAGAAGAGGAAGTGCGATTAGCAAAAAATTGGCAAGAATACCAGGATATTTCTTCTGCTCACAGGTTGATTACTAGCCATTTGAATTTGGTAGTAAAAATTGCAATGAAATTTAAGAATTACGGTCTATTGTTGATGGACCTGGTCATGGAAGGAAATATGGGTTTAATGCATGCAGTGAAAAAGTTCAATCCTGACTTGGGATTTCGTTTTTCAACTTATGCAGTATGGTGGATTGAAGCTTCAATGAAAGACTTTATATTAAAATCTTGGTCACTTGTAAAAATAGGTACAACGCAAGCACAAAGGAGATTGTTTTTTAGTTTACGTAAAATAAAAAAAAGAATTTTACAATACACAAACAGAGAAACTTTGAGTAAAGAAGAAATAAAAGCAATATCAAATGAGCTTTCTGTATCTGAAGAAGATGTTGTACAGATGAGCTATCGTCTGGCTTGTAAGGATCAGTCGTTAAATAATTGTATAAAAATAGGTGATGACTCTAAAAAGGAGTTACAAGATATGATTCCGTGTAATTTAGTTAGTCAAGAAGTAGCTTACCAGAATCATGAAGAAAAGGCATTAAAAGAAACAATTTTAAGCAATGCGCTGGCAAGTCTTAATGAAAGATCAAGAGACATTTTCATTAGCAGATATTTATCTGAGAATACTCAGACTTTGGATGAGCTTAGCAAAAAATATTGTGTTTCAAGAGAAAGAATAAGACAGCTGGCTGAGCAAGCGATGAGTAAGGTAAAACAACATATAAAATCAGAGAGTTTGAAATTCGGTTTACATGCGTAGTCTTTTCGTATTTCTAATATTTCTTTCAATAGACACTCTTGCATCGGTTAGTAATGTACAACTGAGCGAAAAATATAAAGACTGGTTTGTGTATACTGCATTGGAAGATGGTGAAAAAGTGTGTTATATTGTATCTCATCCTAAGAAAAAAAGTGAACATTATACAGCCGATCGCAAGCCGTATGTAATGGTCAGTTACGTTGATAAAAAAGCAGATGAGGTGAGCGTCACTTCTGGCTTTCAGTATAATAATGAGCCTGTAGTTCTCAATATCGATAAAAAAATTAAATATCAATTGCCAATAATACAGGGAAGTCTTGCGTGGACAGATGATACAAAAATGGACCAAGATTTGATTCTAAAAATGAAGCAGGGATTATCAATGGTAGTTAATGGAAAAGTAAAAACAGCAAATGTTGATGATACTTATTCCTTGCTTGGCTTTCAAAAAGCGTACCAAAAAATGCATGACTTATGCCATACAAAGTAAATTATTGATCACTAAAGTATAAGATAGGCTGTTTTGTCTCTCAGACAAAAATATGGATATCACTTTACATAGAATATGAATATCATTTAAAATATATTTTTGAGAATTAATATGTCAAAAATTGTAGATATAGGAATCAAAGAACAAAGTTCTGTGTGTGAACAAATGCGTTTTAGTGTAAGTCGTGCAAGCCTTTTAAATACGCTATCCAGGGTAAGTGGAGTGGTTGAAAGGCGCAACGCGATAGATGTTTTAGCGTGTATAAATATCAAAGCACAATATGGTAGCATAAAATTGAAGGCTACTGATCTTGACATTTCAATATTTGCCTCACTTACTGCAAATGTATCAGCAGAAGGAGAAGTGAAAATCTCAGCACATACTTTACATGATATAGTGAAAAAATTGCCAACTAATTTGGATGTCAATTTCGAAATGAATAATCAAGGAAAATTATTGATATCCTGTGGAAATGCAAATTTTTCTTTACCGAACGTAGTTTCAAATAACTTCCCTGTTCTTGAAGAAGGTGATCATCAATACGATTTCACTCTACTAAGTGCAGATTTGGTAGACTTGTTGACTAAAACGAAGTTTGCTGTGTCGCTAGATGATACAAGGTATAATTTGAATGGGATATATCTGCATACAGATGAGCAATTTCTGTACTGCGTTGCAACTGATGGCCACCGTTTATCATGTATAAAAAGGCCTAAACCTGAAGATATCAACGGAGAATTTGGGGTGATCATTCCACGTAAAACTATCATGGAACTGTTGAAAGTATTGGATGATTGTAATGAGATAAATATAAAACTTTCAGATAGAAAAATCAAATTTACATGTGGTGAGTATATTCTAATATCAAAATTGATAGATGGAACTTTTCCAGATTACAAAGCCGTTATTCCAACGTCTCAAGATAAACAAATGATTGTTGAGAGTAGCAAACTTGCTAGTGTTATAGACCGAGTTTCCGTTGTTGTGTCCGATAAAATAAAATCAATTAAATTTTCATTGCAAGAGAATTTATTAACTCTACATTCAAATTCCCAAGAGTGTAGTGATGCAACTGAGTCTATAGAAGTGGATTACGATGGAGCTCTTATGGAAGTAGGATTTAATTCTCGTTATTTGCTTGATGTTTTATCCTGTATAGAAAACAAGTGTAAATTTAGCTTATCAGATGGTAATAGCGCTACAATTATCACTGATGAAGATGATCCAAGTGCACTATATATAGTAATGCCAATGAGGACTTAAGCTAGTAATCTATCTTTACTAAGTATAAGCCGTGAGGCGGTGCAGTGATTCCAGCAGCGTTTCTTTTACATTGACTTAATATGTTTAGCATTTCTTGTGGATTAGTTCTATTTTTTCCAAATTCAACTAAAGTACCAACAATAATCCTCACCTGGTTATGTAAAAAGGAAATCGCAGATATTTTGATGTATATGTGACTTCCGTTTTGTACTATATCAATATCATCGATTGTTCTGACCGGATTTGTAGCTTGACAATCTTTTGAGCGAAAGCTTGAAAGATTATGTTTTCCAAGCAGGTGTCTAGCAGCTTCACGCATGATGTTTACGTCAAGTGGGTTAAATACTTGCCACACATAACCGATTTCCAGAGCTGCAGGAGCGTAGCGATTAATTATTCTATATTCATAATATCTTTTTTTTGCTGAAAATCGCGCATGAAATGCATCATCTACGGCTTCTGCACTAAGCACAACTATAGGAATCGCTTTTAAGTGATAGTTTATTCCATTTCTTATTCTGTAAAGCTCAAATTGCCTTTCCATATTGAAATGAGCAACTTGCTCTAAAGCATGAACCCCTGTGTCAGTTCTGCCACCACAATGCAAAGAGACTCTCTCGCCACTGAAATTAAATATAGCGTTTTCTATGGTTTCCTGAATTGAGTTAGCAGAGTGTTGTTGCTTTTGCCAGCCAGAGAAACTACTACCATTGTATTCTATCGTTATTTTGTATCGCACTACAAAGTCTATCTATCTAATTTTAGGTAACTAACGTTCTTCGTTATTAAAAAACCCTTGGCAGATTGGTTGCGTTCAATTACCATGGAGACTATACAAGTTAATAAATGATCCATGGCACATAATCCAGAAGAAAGAAATAATGATAAGCAAAAAGCACTAGATAATGCAATAAGTCAAATTGAAAAAGCATTCGGTAAAGGTGCAATAATGAAGCTAAAGCAAAACCCTGTAGAAAAAATAGACACGATATCTACAGGGTCGATTGCACTTGATTCAGCTCTGGGTGTTGGGGGATTGCCAAAAGGACGTATAATTGAGATATTTGGCCCTGAGAGTTCTGGTAAAACTACCCTTGCTTTGCATGTAATTGCTGAAGCACAGAAAAAAGGAGGTTTATGTGCATTTATCGATGCGGAGCACGCACTGGATGTTATATATGCTCGTAAACTTGGAGTAAACACCGATGATTTAGTGATTTCACAACCAGACACTGGAGAACAAGCGTTGCATATTGTTGAGTATTTAGTATGTTCTGGTGCAGTTGATGTAATAGTTATTGACTCTGTTGCAGCACTAACTCCAAGAGCTGAAATTGAAGGAGATATGGGCGACCAGCACATGGGACTACAAGCAAGACTTCTAAGTCATGGGCTACGAAAGCTCACCTCTGCAGTTTCAAAAGCAAACTGTATATTGATATTTATCAACCAAATTCGTATGAAAATAGGAGTAGTATATGGAAATCCTGAAACTACCACTGGTGGAAATGCGTTAAAATTCTATACTTCTATAAGACTTGATATAAGAAAAGTTGGTGCGATAAAGGATAAAGAGAATATTACGGGTAATGAAACGAGAGTTAAAGTTGTAAAAAATAAAGTCGCTCCTCCATTTAGAGAGGCAAAATTTGATATAATGTATAATGAAGGCATATCAAAACTTGGGGAAATAATAGATATAGGAGCAAAACTTGGTGTCCTTGAAAAGGCAGGCGCTTATTATTCATATAACAATACGCGTCTTGGGCAAGGAAGAGAAAATGTAAAAAGCTACCTCAAGGCGAATAAAGAAATTGCAAATGAAATAGAAACAAAAATCAGAGATTTATTTAAAAATCACGATAACTCTATTGCAATAGAAGAGGAGCGTGAACAACTTCTAGAAGAATCAGTATTCTAATCTAGATGCTTGTATTAGGCAGTATTCAATTGCTATACTAAAGTTTCACTCTCAACCGAGTTGATGAAAGCTGAGATATCTCCTTGTAGCATTAGGTGTATATTTTTTGCTATTTTTTCCACTAAGAGGATAACATTATCAAAATTTTCAAATTTTGATAATACATAATCTGCTAAGCTTTTCCGATTTTCAGGCCTACCTACTCCAAATCTCAAACGCCAATAATCGTTACCAATAAAGCTATCTATAGACTTAAGTCCATTGTGTCCAGCAGAGCTACCGCCTTTTTTTACTTTTATTCTTCCGAATTTTAAGTCAGCATCATCATGTATGACAACAATATTGTCTAGCGATAATTTGTAAAAATTTTTTATTTTTGCAACAGGAATACCTGAATTATTCATAAATGAATAAGGTTTTATCAGCATGATTTTATTATTATTAATTATGCCAGAGGTTATCAAGTAATCGGCTTTCTTAGAAAATGACTGAAAATTCCAATATTTGTGAATTGCGTCAATAACGATAAAACCAATATTATGATGAGTTAACTCATATTGACTACCAGGATTACCAAGCCCAGCTATTAAATGCACTACTCCTCTGTTTTTGTTTGAGGCTCTTCAACATCACTATCGGCAGCAGAGATTGTTACAATGGTGAAATTTTCTTCCTCATGAGCTACAAATTTAACACCTTCTGGCAATTTTACATCATTGATATGTATAGACTGACCAATCATTTTGCCAGACAAATCAATTTCTATGACTTGAGGTATTTTCTCAGGAGAGCATTTGACAGTAATAGAACGACACAGAACATTAAGCACTCCACCTAATTTGATTCCTGGTGATTTACTTTCATTGATGAATGATAAAGGTATATCTATTTTAATTTCACTACCTTTATCAACAAACTGAAAATCAACATGTTGCACAGTATCCTTTACTACATGCCATTGAATATCACGAACAAGAGCATATTCTTTTTTCCCTGAAATATCTAGTTCTATTAAATGTGCAGAAAGAGCACCTGATTTATATTGTTTAGTAAATTCCTTTGCAGACAATGTCAAATTTACGTTATCATGCCCTTTACCATATATAACTGCAGGTATACTTCCCTTCTCCCTCAGAGCCTGCATCGCTTTCTTTTTTTTTACATCACGTAACTCTGCATTAATTGTTACCATTTCTTGCTGTGCCATCGATTACTCCTATTCAGCTAATCCTTTTTATATAATTTAATAATATAACATAAAAATATTTATTTCAAACTTCATTCTTTCACACTAATTCTTTGTGGAAAAATTTATTTAGATATATACTTAAGATTACGTAGTAAGAGCTATGAGTATTAACGATCAAGTAGTTTTTAAGATTTATAAGCCAACAAAAACTGCAACACAATCTGGCTTAGGTAATACAAAATTCTGGTACCTAAAAATTGAGCCTTGTTCTTACTATATTGAACCTTTGATGGGATGGGTTGGCTCAAAAGATCCCCAAAAACAGATTGTATTAAAGTTTGATTCTCTTGAAAAAGCAATATCTTACGCAAAGAAACACAACACAAATTACACAATTGAAATGCCAAAAGATGTTAAAAGACTGCCAAAATCTTATGCAAATAACTTTATACTAAAGTAAATTTTATTGTAGTATGTTTACCTAAAAGCTTAAATCTAAGAACATATCTTGAAAGGACTTAAGTGGTTAAGCATATATTAAAGAGTTCTTGCAGTAAGGAGAGCACGCTCATACGTCAAGCAAATAATGTTTACCTAAAATTCTTTGACATTCGCAGCTTTCTTGGCAATCGTATCCCATTTTCAGTAAACAGTGATTCTTCTATATATTAGAAAAATTTTTATTTTAATTAGCGTTAAACAATAGGCGCCTATTGGTTTTTAGCTAAAGTAAAAGTCAAATATCTGGAATTCTGGACATAAAATCCTCCTGTGTAAAAAAGATTAGAAAAAAATGCAGTGCACATACGACAGAGATTAAGTATACGTGTATACACTGAAGAAGACACACTACATTTAATGAGTTTGATTGTTTAATAGAAAAAGTCTGCAGACAAAGATAGATTTTGAGCTCTTAAAATATCTCTAATTGTAATTATAATCAGATTTGAAATATGCGCAAGCAATTTTTCATGTTAATATTTCAAATTAGGCCTCTTGCATAACTATATTAAACTCCCTCATTATATATTTCATTGCATTAATAATTGTTATCGCCCCTTGTGCAACATTTGGCCTTATCACTCGTTACCCTCCTATTTTTTGCTTACCTCATCTTATTTTTTTCCCTTTCAAGATAGGTTCTAATTGTTATTCTGGGTTTTAAGTTGTGCTAACACACTACAGAGAGTCGAATCTGGCTAGCTAGTATCAAAGGGTTATTTTTTAGGTATTTCTCCGTAAGACTGCAAGTTTTTTTAGATTACTCAAATAACTCCATTCTGCTTGCAGGACTTTTATGTCGCTTTGCACTAAATTAATTTTATGCTTTATTCATGCTAGTTCTCTATTTAGTGATTGAACGTGTAATTTTACCTTAAATAACCCTACAATAAAAATATAATTATTGAAATGGCATGAAAGGTCCTCATGATAACCTTTGTATAGCTCTCAGTTTTGCTGAACGCGCGCGTGGATTTACATTTATTTCTTCTGAACTTGCTTTGATCACTTTTTTATTTAAAAGGGAGAATGTTTTAGTAGATCCTGGTTCACATAAATCTTTAAAAACAGTTTTGACTATACGATCTTCTAAAGAATGAAAAGTAACTACAATTAATTTGCCGTTCTCACTTAAAATCTCAGATGCAGCTTTAATACCCTTTTCAAGCTCTCCTAGCTCATCATTTACCCATATTCTGATTGCCTGAAATGTCCTAGTTGCAGGGTCAATCTTGCTTTTTCCACGAAACACTACAGAACGTACAATATCCGCAAGTTCAAATGTAGTTTTGATAATTTTCTTCTTCCGCGCATTTACTATCGCTCTTGCGATTCTGCGGGAATGACGCTCACCCCCATAATTATATATAGTGTTCGCAATCTCTTCTTCACGTAAAGCGTTAACAAACGTCGAAGCATTCATATGAGAATAGTTATCCATGCTCATGTTAAGTGGGCCATCACGTAGAAATGAGAATCCTCTATCTCCATTATCAAGCTGCATAGATGAAACTCCAACGTCGAAAACTATTCCATTGATACCTTTAATATTATTACTATCTAATAAATTTTTGATATTACTAAACTTTTCAATAAATAACTTTATTCTATTAGGGTATTTAACATTTAGATCATCATAAAATTTAGTAACTGTTTCATCTCTATCAACTGCATACACTTTGCAATCAGCGGATTCCAATATTGCTTTGCTATATCCTCCAGCTCCAAACGTGGCATCCACATATATACCACCACTGTGTGGTGACAATTGCAGTAGCATCTCTTTCAACAAAACTGGAATATGTGTCATATCAAGAGACTTTGTGCACTTAAATTAAAATAACTTTCTCGCCAAAAAATATATGGAAATATATAGGTATAGTATAAGAATATTTAAATATAATCAACGATATAAAAATTTAATAAGATAATATTATTAATATAACATTTACATAATTCACGTTTGAAAAAGTAAGTAATATTACTATAATATCAAACAAATTACGGAAGATTTCGTGCAACAAATAACAAAAGTAATACTATCAAGTTTAATTTGTAACACTTTGTTGTGGTATGATCACATGCTTTTCAGCCATCTAATAAGCATAATCGGAGATGTGTTTTTTCCATCAGACGACAAATTAGTCAGCATACTTAAAGCTTTTGGAGTGTTTGCAGTGGGTTTCTTAATAAGACCAATTGGTGCTGCTATATTTGGCCACATTGGCGATAAATATGGAAGAAGGATTGCTCTATTTCTCTCTATCATATTGATGACTCTATCAACCGTACTTATTGCATTTGTTCCAGGCTATCAGAACATTGGGGTACTCGCATCAGTACTGGTGGTATGTTTAAGATTATTGCAGGGTATATCTCTTGGAGGAGAGGCAGGAAATGCCCCATTTTTAATAGAGCATGCTCCTAAAAATAAAAGAGGATTCTTTGGCAGTATTGAAGTATTGAGCGCAATTCTTGGCTCAATATTAAGTCTTATAGTGGTGCTTATATGCAAAAAAGTATCCGATTTTGAATCTTGGGGATGGAGATTGCCTTTTATTTTCAGTTTTGTAATAGGATTAATCAGTATATATATGAGATATATACTCGATGAAAGCCCAGAATATAAAAAGCAGGAAAAGCCACATGAATTACCGTTAAAAGAACTGTTAAATGGCTATAAAAAACCTTTTCTAATATCAATTGGAGTTGACATAGTTGAGAATGCATCTCTTTACATATATTTAGTGTTTTTTAATCTACTTGCATCAACAATAAACACTCACTTTAATCACGCAGTAGAAATATTGAATCAGGTTGCACTTGGAGGATTGACTATACTATTTGCAATACTTTCTGATAAGGTAGGGAGAGAAAGAGTCATGAAATTTGCATTTGTGACTTTTATAGTAGTAAGTTATCCAGTTTTTTCAATGATACTAAGTGGTAATAATTTGCTCACCATAATGGCGCACGTTCTTTTTATAATCCCAATAGCTGCTTCTCTTGGTCCTGTTAGCGCGTTTATGTGTGAATTATTCCCAATAAAGGTACGATACAGTGGATTTGGTTTATCAAGAAATATAGCTTCGGGATTTTTTGGTGGTCTTGCACCATTTATATGCACAACTATTATCAAAGTTACAGGACAAGGAACTTTAGCAAGTTTTTACATGATTTTCTGTGCATTAATTGGGTTAGTTGCTATATCACAAGTTAAGAGTTAGATTTTTTCAAAAACCAAGTGTTTAAAAAATCTAATCATAAGGTGGAAAATGCCAATTTTTAGGTGATAGTGTAAATATTTCAACTCCATCTTTTGTGACTCCAAGCGTATGCTCAAACTGTGCAGAAAGTGAAAGATCACGTGTTGTCACTGTCCAGCCATCTAGCTTGCTGAGCAGAGTTTCATGTTTTCCAGCATTGATCATTGGTTCTACCGTAAAAAACATGCCTTCTTTTAAGATAAGATCCTCACCTTCATCATAAAAATGTACAACATTTGGTGGAGCATGAAAAACCTTTCCTATGCCATGTCCACAATAATTGCGTACGATAGAATATCCAAAATCTTCAATATATTTTTCTATAGTAAGTCCTATTTTATTTAACTTATTGCCTGGCCTGACTTGTTTTATTGCTTCCATTAGCGCATTATAAGTAGCATTACACAAACGCTTTGCTTTTATTGAGGGTTTACCAGCCCAAAACATGCGACTTGTGTCACCATACCAGCCATTTAAAATCACTGTAACGTCAATATTTAAAATATCTCCATCTTTAAGAGGTTTATCATCAGGAATACCATGACATACAACAGCATTTTTCGAAGTACAAATTGATTTCGGATATCCCTTATAATTCAGTGGTGCTGGAATTGCACCTGCATTGATTATAAAATCATGACATAGATCATTTAATTCATTAGTTGTTACGCCTACTTTGACGTGTGGTGCAATAAAATCAAGGGTTTCAGCTGCAAGCCTGCCAGCTTTACGCATAAAGTCAAAATCTTCTTGTGAATGTATAGTTATGTTCATGTTTCTTACGTTTTATTGTAATTTTCTGCTTCTCTTACGGATACATCAGTGTAATAATACTATAAAAATAAGCTCTTAGATCAAGCCATTTGTATATTAAGAGATAAAGACAAAAATCTAGACTGTGACTTTTGATTTAACCCAATGGTATAACTTACTTATTTTGCCATCGTGACCAAGCATTCCAGAATTATTTCTATAAAAGGTGTCAACTATTAGCTTTATAGAGCCTAAAGCAGCAGAAAATACAGGATTTTTGTCGTATTCGCCATCAAGACCGCTACAAGATTCAGGGCATCCGATACGGACTTGTTTATTGAATATATAGCTTGCAATTTCTTTCATGCTTGTGAGTTGACTGGTTCCACCTGTGATCACTACTTTATTAATTGGATCTTTCTGTTCTTGAAATTGTTCTCTTATCAGCTCAAGTATTTCCTCAACCCTTGGTCTTATGATGTTAACAAGTTCAGACTTAAACACTTGAGTTGGTTCATCGCTTTCATTACTTTGCACTGCAATACATTCATTCTCATCTATTGAAGTTACAATAGTGCTACCGTATAGTATTTTTATGCGTTCAGCATGCTCTATACTTGTGCATAGTCCATAAGCTATATCTCGGGTAATGTGAATGCCACCAATTGGAATGCTGCTTGTGTACACAAGTTTTCCTCTCTTAAAAATTCCAATTGCAGTGCATCCACCTCCTATGTCAACAACGGCAGTTCCTAGCTCTTTTTCATCTTTACTTAGACAGGCAAGGCCTGCAGAATATGCAGAAGCAACACAACCAGACATACTTATCCCACTATTATTAGTTATACAATTTTCGATATTGGTAAGCGCTGGACGCGAAGCAGTGACAACATTAACATCAGCAGATAATCTTTTTCCATATAATCCACTGACTTCCTTTATGTCAGTCATATCATCTAAGTGATATTTCAGTGGTATATTGTGAATGATGACATTTTCTTCGATATATTTCTCAAATGTCTGAAAGACTACACGTTTTATGTCTCGGTCTGAAATTTCGTGATTAGCTGCAATAATTTCGTTATATACGTTAAAAGATGAGACTCCACATCCGGCTACATTCACATATATCTGGTCTATAGTCTCTTCTGATACTTGCTCAGCTAAACCTATAGTTGATGAAATAGAGTAACTTGCATGCTTTGCATCAGTTATTGATCCACCGCTTATACCTTCTGCACTTTTATAACCCGTTCCTATTATTTTATAGCTGAAGTTGCTATTGATCTTAACAATGAGACAGATAATTTTTGTTGTACCTACGTCTAAAACGGCAAAAACATTTCGCTTTGGTTTTATTATTACTGCAGAGTACATTAGTTGACCTTATGACACAATTCCATTCAAATTGTAGCTTCCTTTAATAATTTATATTTCTATTAAAAATACAGCAACATTTTAATATACCCAAAATACTGTACAAAGGAAAAAATAAAACATAAAATTTTAATTTTATGTCTAAATTGCCAATTGTAATTGCCCCTGATGAAAGGTTAACTACACGTGCCAGTGAAGTAATAGATATAACCGATAAAATTAAAGAATTAGTAAACGACATGTTCGAAACTATGTACTATGCAGAAGGTCTTGGTCTTGCTGCAGTACAAGTTGGAGTGCTGAAGAGAATTTTTATCATGGACGTTCAGCCAGAGAAGGCTGAAGATGGGCCAGCAGGATATGAATCAACTGGCAAATTTTGCATGATTAACCCTGAAATTACAGAATTATCGGGTGAACAAGTAATTCTCAAAGAAGGGTGCCTTTCAATTCCAGAGCAAAGCCATGAAATTAAGCGTCCAAAATATTTAACTGTGAAATATAAAAATTTAAATAACGAAGAACAGACGCTAAAAGCTAGTGGTTGGCTTGCAAGGTGTATTCAGCATGAGTTAGATCATTTAAATGGTATATTATACGTTAGACATTTGTCTAAATTGAAGTACGATATGGCTATGAAAAAAGCTCAAAAGGTTAAGAGGCACTATGAACAATGAAGATCTAGAATTGTTGAAGTTCTATCATGAAGTGGGTGTTGACTGCACGCTAACTGAAGGTGAAGAGGAAAAAAAAGTGGAAAATGAGAGAGCTGCACAGTCTTCTGTCATCGAGCAGAAAAAAGCCATGTTCCCAAGTGATTGGATCATTGAAGCAAGGAAGCTTGCAAGTGAATGTGGTAGTGTAGATGAACTAAGAAGTGCAGTTAAGTCATTTGAGGGTTGTGAAATAAAAAAAACTGCAACTAATACTGTTTTTTCCGATGGTAATCCAAATGCAAAAATCATGCTTGTTGGTGAAGCACCAGGAGCAAATGAAGACCTGAAAGGCATACCATTTTGTGGTGCAAGCGGAATGCTGCTCGATAAGATGCTCGGTGCAATTAATCTGGACCGCACTAAGGTATATATAAGCAACACCGTGTTTTGGCGTCCACCAGGTAATAGAAAACCAACTGATCTAGAGCTTGATATGTGCAGACCATTTGTTGAGAAGCATATTGCTCTTGTTTTACCGCAGATTCTGATTTTTGTTGGAGGAATCGCATGTTATAGCCTTCTTGATAACACAAAGACTATATCGAACTTGCGTGGCAAATTTCATACTTATACTAACCAATATTTATCTCATGCAATTACCACAGCCGCTATATTTCATCCAGCCTATCTACTTCGTCAACCAGCACAAAAACGCTTAGCTTGGGAAGATTTAAAGAAGATTAGAGAATATCTTGATAATACCAATAACCACACGGACGTTTAGCTTACTACTTGTTGTCATCGCAGTACCTTCTCCTATCATTCCAGACTAGAATGACACCCTATTGACACACTGCCTAGTTCATGTTAGTTATAGATATTAAGAAATTTACTAAACAAAAAAAAGGCAAAAGAATCCCCCAGTAGTGAGTTTTGACCCTATAATAATGTAAATTGGCATTGTAATAATGTGCTAACGCTTATTTAAAGCGTGTTTTGGCTGAATGTAGAAAAAATAAAAAAGACATGCAGCCGCTATAATTTTATGTAATCTGCCAATATATACCTGAGTTTTTTACTGAATTTTGTTGTTAAATCTGCAGAGATTAAAAACAAGGATAAATACTCTTATTGATATGATAAGGGAAAGTGGGAGAGTCTGTCAAGTAACTTTTGCTATTGCTACTTGAGTTCCTGTAATCACAATGTTGGTGCAATGTATGCATGGAATTTTATTTACTCTATAATATGTTGGTTTATAGTAGTACTAATGCAGAAATAAATGGAGGAAACATTGGAAAGCAATATAAAAAAATTGAAAGGAAATTTTTTAGAACAAGCAATTAGAGTAAATCATGCTGGCGAATATGGAGCCATTTGCATTTATTCTGGTCAAAAATTTATTCTTAAAAAATCTTCCATAATTGACAAAATAATTGAAATGGAGGAGCAGGAAAAAAAACATTTCCACTATTTTAATGAGAAAATCAAGGAGCAAAGAGTTCGTCCTACTGTTTTGTTGCCAGTTTGGGGTGCTTTAGGGGTATCACTTGGTGTTGTAACTGCCATGATGGGTAAAAAAGCCGCTATGGCTTGCACTGCTGCAGTTGAAGAAGTGATCGGAGAGCACTACAAGGAGCAAGTCTTACATTTAGAAGATGGGGAATTAAGAGAAACTATAAGTAAATTTCGCGATGAGGAATTAGAGCACAGAGATATTGCAATTCAGCACAATGCCGAAAGCGCACTTGGCTACAACGTTTTATCTTTGTTCATAAAAACAAGCTGCAAAGCTGCTATTTACCTCTCTAAATTGATTTAATCAATCACTATTTGACAACCAACCACATTTGCCTTTAGTTCTTGTGCTAATTGCTGCCTCATATCCTCTACTACAATCGAATGCGTATGAATGTTTATAATTAATTTCTTAATTATTATCCTAAAAATACATTAATTTAATTCCCTATTAGAGTTTTCTTGTTGTTGTAAACATGTTTGCATAAGACTAGTAGATGGAACGTTTTTAATAGTCTGAGTTAACTCCTCAGGAATATTTTCAAAACTCTTGCCCATAACTTCTAAAACACTTTTTCCCTGTATAAGACAATTCCCTCCAAAGCTTGATTTGTTTTCTAACTTGCTAAACCTTATTTTGCTTTTCTCATCAATTTCTACTACCATTTTGTTACCATCTTTCCGTAGATAAATACTAATCTCTCCTATTTTAGTAGTAAAAAATATTTCAATACCACCTTTTAAGATATCTGTGTAATTTCTTTTTCCATCTTCTGTAATTTCAACTTTTACTATATTTTCCTCAATCTGAAATATGCCAACTTCTAAATCCTTAGCTTTTTCATTATTTAAAGTTCTCGCAATTTCAACAATACTACCTTGTGGATACTTAATATAAAAATATTTATTATCTACTTCTACTTCAAGATCATATTTATCAATTTGCTTGTTATTTTCTTTCACAATACCTTCATATGCTAGACCCTCTAGCATTTTTTTCTTACTCTTACATTGTTCGTTAAGATCATTTAAATAATTAGAGCCGTAATATCCGCCTTCAATATCGCTATAAAAAGATAATCCTTTTTCTACCCCACCTTTTAACACTAAATTACGAGTGATCTTTTGTATGATATTTTTTGTAGTTGAATTGTGTGGATTTGCATGAAAGCGATTAATTAATTCTTCCATTTTTTCAAATATAAAATTTGTTACAGTCTTATTATCCTTACCGTAATATGAGTTTAATCTTATTCCTTGATTTAAATAACCCTCTATTATGCGTTCCATGTACTTTAAAACGCTTTCTTGCTCATCGTGTTCTGTTATACCTTTTATCATCTCATCACAAAATTTTTTAACTAGAATTTGTTCATCTGTAGTCAATGGTATTTGCAATTTCGTAGAAGATGAGTCTCGCTCAAAAAGATAAATTATTGACAATTCTTCTGCTCTTTTAATAAAGTCATAACTTCTTAGATATTCTGCAACATCTTTGTTTTTTGCGTACCTTTTCTTGATTAAATCCATATGCCTATCTTTACGACTTATAGTCGGTAATTTTGGATTTGATGAACTACTCTGTTGACTATTGAAGAAGCTGTTAGAGAACTGTTCAGGCTCTAAAATAAGATTACTTTCACCTTGTTTACCTACTTGCTTAGACATATTATATACCATAACCAATAAAACTTTTTAGTGATTACTTCAATACATAGATAAGTCAATAAAAATATCTTTTTCTCTTCAGTGCTAAAAAATTGTCAAAAATCTCAAAATTGGTTAATTGCATATAATCTACTTTCTGGTATACACCAAAACTACCGTAGAAAGCTTCAACTTTGAAAGGGATTAACAAATAAAATTCTTGTACTTTACCTCTACTAAAGTACAATCAGGCTTTATTTAATATTTTTCATGCTTGATGAAGTACATGAGGAGTGTGGGGTATTTGGCATAAGTTGCAACCAAAGTGCTGCTTTTAACTCTATACTTGCTCTCCACGCTTTGCAGCATAGAGGTCAAGAGTCTTTTGGTGTAGTAACCAGTAACAACGATAAGCTGCTCTCTTATCACTTTCAAGGTCAAGTGAGCAGCGTATTTGATGATATAGATGAAATAAAGAAATCCTTACCTGGAGACTGTGCAATAGGTCATGTTCGATACTCAACCAGTGGTAGTAAATTTGGAGTGCAGCCCATGTTTGGCAAAAGTGGCAAATTTGGAGATTTCGCCATAGCACATAATGGTAATTTAATTAATATTTCTCCGATACGCGAACAATTAATTAAACAAGAGTGTGTTTTTCAGTCAGATATTGATACAGAAGTAGTAGTGCATCTGACAGCAAGCGGTGAAAAAGATAGCTTTTTAGAGAGTTTTATATATGCATTAAAGCAAATACAAGGTGCTTATTCTTTTGTGGCAATCAATCAAGAAGTAGTTATTGGAGTACGTGATCCATCTGGAATCAGGCCTCTTGTTTTAGGAAAGTTAAACGGTTCTTACGTTCTTGCATCTGAAACTTGTGCTCTTGATATAATAAATGCAGAGTTTATTAGAGAAATAGAACCAGGCGAATTAGTTACCATCAGTTCGGATAGTAAGCTAGCCTCAATGTTTCCTTTCCCAAAGCAAAAATCAAGTTTTTGTATTTTTGAATACGTTTATTTTTCAAGACCAGACAGCATAATGGAGAATAGGTCTATATACGATACAAGAAAAGAAATAGGAAGAATACTTGCAAAGGAAAGTCCACCAAAGAACAATGTAGATATGATTGTACCAATACCTGATTCTGGAATACCTGCAGCTATTGGATATGCAAAGCATTCAGGATTACCTATGGAACTGGGGATAATTCGTAATCATTATATAGGAAGAACATTTATACAGCCAATCCCTGAAATACGTAAGGTTAGAATAAAATTAAAGTTCAATGCTAATAAGCATATTTTAAAGGGTAAAAACATAATTTTAATAGACGATAGTATAGTGCGTGGTAGCACGCTCAGAAGTATAATAGTTATGTTAAAAGATGCAGGAGTAAAAGAAATTCACCTAAAGATTTCATGTCCACCAATTAAGCACTCTTGTTTTTATGGAATAGATACGCCAGAGTGCAAAGATTTAATTGCTGCAAATAAATCTGTAGAGGAAATTAAGGAAGTTATAGGAATAGATAGCCTAGCCTTCTTGAGTATTGATGGCCTATACAGGGCTGTTAAAGGAGAGGTGCGTAACAATGCTACACCGCAATATTGTGATGCTTGCTTCACTGGTGATTACCCAATTGGTAAGTAATCTATTATTAATGAAGGTGAGGTTTTTTCTATGTTATATTAACAGTTTTAAAAATAGATTTTTGCATAACCATATAGTTTTTGCCTGGGCGTCATTTGAGTAAAAACTACTTTACAAATTTCGTCATTCCCTTTACTATGATACTAAGAGTATTTATCCTTGTTTTTGACCTGCAGGCTCAATCAAAAAATCAGTAAAAAACTCAAATATTTATTGGCAAATTACATAAAAATTATAGCGGCTTTTTAAATTTTTTCTACATTAAGCCAAATCACGCTTGTTAGCACATTATCAATTTACATTATAAAACTTGTCACACGGGGATTCTTTTGCCTTTTTTCTTCATTTGGTAAATTTCTTAATATTTGCAACTAAAGTAATTTTCGAGAGGTGTTATGTAAGTAGCTGACACACAGCTGTACGAGCATTCATTTTTGAAAGTAAATTGCGTAGCAAATGGTGTCATCCGAGTAGCTGACACTGGGATCCATCTCTTAATACAGCCTCATCAAAAATGTTGTGTTTTAACATAAAATTAACTGCTTTTATGCTCATAAACTTAATATCCAATCAAATTTCCTGGATCCCAGTGTCAAGCACTGGGATGACACCGTCATAAAGTAAACCAGTACTTGGATGAACTGGCAAAAATTGCTCTTAAATCACAAGTTCGTGCAATGATGGTGCTCCTTAAAGAAGCACCATTTGCTAATGTTTTGAAGCTTTAATGCTTATTATACGCATGTATTTTTTGTTGCATCCCATCTTTTACCATCAGGGCAAGCAGTTTCACCATCTTTACAGATCACACCACCTGGTACTATTTTTGAAACAACTACAGGTGCACCAAAAAACACAGCAGTAAATGCACCGAGTGCAAAGAGCGCCGGCCACGGCATTCTGCCAAATATCGCAAGCAAAGCTGCACCTATTATCACTATTGTAATCATAGGCCCACCTATACCGTGAGTATAGCCTACTATTTTGCATATTGTATTGGTTGTTGCATCATCAGTAACAGCAGCAGCAAAAGCATTATCAAATGCAAAGGAAAGAATTAAAGCTACAAGTAGAAGAAAATTTTTCATTATGCCTCCAGTAATTTCTATTACTTATCCGCTACTGCACCGTTTTTACAAATCACACCTTCTGGTGTTATTTTTGAAACGACTACAGGAGCGCCAAAAAACACAGCAGTGAACGCACCGAGTGCAAAAAGCGCTGGCCATGGCATTCTGCCGAATATCGCAAGCAAAGCTGCACCAATTATCACTATTGTGATCATCGGTCCACCTATGCCGTGAGTATAGCCTATTATCTTGCATATCACTGATGATGTTGTATCATTTTTATCAACAAAAGTATTTTTAGCATTTGCATCAAATGCAAAGGAAAGAATTAAAGCTACAAGTAGAAGAAAATTTTTCATTATGCCTCCGTATTTAACGCTGGATTATCTATCATTTTGATTAAATTTAAGTAAACGGTGAGGATTTTTTGCTTAAAAGTATGCTTTATTTCATTTAGAATACTTTTCTTAGTTTATTTATATTACAAGTGCTACAGAAATTTTATAGTATCGTTTATTGCCTTTATCGTGCTTTAATTGACACAATTTATAATGATGGAGTGGAGCATGCAGGGTATCTATCATTTTTAATCCTGTTATCAATATTTCCTTTTCTTATTGTTTTAATAGCCATGGCATCAACGTTCGCAAATTTCTTAGATCAATACAATGTCGGCTGGGCATTTATTATTGATAACATGCCACAGGATATTTTATCATCTTTGATGCCACGTATTAGGGAGATAATATCAGGCCCTCCGCAAAGCTTATTAACCTTGGCAATTGTAGGCGCTGTTTGGACTGCCTCATCGACAATTGAAGGATTTAGAACGATATTGAATAAGGCCTATAAAGTTCCGGTTTCATCGCCTTATATATGGAGAAGGGTGCTCAGTATATTACAATTTTTAGTAATTACGCTTGTTACAACTCTGACTATAGTATTTTTTACATTAGTGCCAATGTTAATTGATTTTTCTTACCAAGGGCTAAGTTATACTAGATATTTACTTATTGAGTTTGTGCTTTTTACTATAGTATCTTGGCTATATTTTACATTGCCAAACATAAAGCAAAACTTATCAGACGTATTTCCCGGATCTTGTGTGGCTGTTATTCTTTGGACGATCTCTGCTTCAGCTTTCAAGCAATATTTAAAAGCTTCCTTTGATCAACTGAATTTGATATATGGAAGTTTAGGTGGTGTGGTAGTATCGTTACTATTTTTTTATGTGCTAAGTTTGATTTTTATATATGGAGCAAAATTTAATTTTCAGCTAAAATATTTCAATGGATCTTGCTAAGGAGAAAGAAATGGGTAAGTTAGAAGGTAAAGTAGCTTTAATTACCGGGGCTTCAGGTGGAATAGGCTCTGCTGTTGCAAAAAGGTTTGTAAGAGAAGGTGCATGTGTGATTCTGATTTCAAGGTTTATCGATCACCTCAAGCCACTGTATAATGAAATTGAAGAGCTTAAAGAAGGCTATGTAAAACTAATTCAGCTTGATCTTTTAGACTTTGAAAACGTAGAAAAACTGGCAAATATGATAGAAAGCCCAAAATTATCAGAATCTGGCACACTTGATATACTGATTACATGCACTGAAATTTTATGTAAGTTGAGCCCTGTTCACGATTGTGAGCTTGAAGATCTACAGAAGGTAATGAATACAAATTTTACTGCCAGTTGGTACTTGCTAAAAAATTTGGGTCCGATACTAAAAAAGTCTAATGCTGGAAGAGCGATATTCATGACCTCAAAGATAACACTTTCTCCTTCCTCTTATCCATATTGGATGCCATATGCTGCAAGTAAAGTTGCACTAGAAGCAATGGTGAAGATATATGCATCTGAGACAAAACATACGAATTTGTGCATAAATGCCGTGTATTCGGAAGAGCCTATCGATAGTGAAATGTATAAGCAAGCATTTCCGGGAAAAGATATATCTGAATTGGTGCCACCTGATAAACTGACAGACAAATTTGTAGAACTTGCTTCTGAAGATTGTAGCATATCAGGACAAATCTTACCACTTAGCAAATCTCCCGAGTAAATTACCATAGTATCTGCAAAGATACTGTTAAGCCTAAAGGTAGTTAGGTTTAATAAAAATTCACATACACAGGAAAGATTGGTAACATTATTTGAGTCGAGACTATTATTGTAATTATGCCAAAACGCACAGATATAGAATCTATATTAGTAATAGGAGCAGGCCCAATAGTTATAGGTCAGGCATGCGAGTTTGATTATTCTGGAACGCAAAGCTGTAAAGTATTAAAAAGTGAAGGTTATAAAGTCATTTTAGTTAACTCCAACCCCGCAACTATAATGACAGATCCTGAATTCTCTGATGCAACTTATATTGAGCCGGTGCTACCTGAAATCATAGAGAAAATTATAATTAAGGAGATGCCAGATGCAATATTGCCAACAATGGGCGGGCAAACAGCACTCAATTGCGCAATAAAACTTGCAGATGATGGAGTGTTAGACAAATACAACGTAGAATTAATAGGAGTAAATAGAGAAGCAATAAAAAAAGCGGAAGATAGAGAATTATTTCGCCAATCCATGGATAAAATAGGTCTAAAATACCCCAAAAGTATCATTATAAAAAATCAAGAACAAATAAAAAAGGCTTTGGATTACATTGGATTACCAGCAATCATCCGTTCATCATTCACTCTTGGTGGCGCAGGTAGCGGCATAGCATACAATAAAGAGGAGTTTTTCAATATTGCAGAAAGTGCTCTAAAAATTTCACCAATAAATGAAGTTCAGATAGATGAATCAATTATGGGCTGGAAGGAATATGAAATGGAAGTTATCCGTGACTGCAAGGATAACTGTATAATAGTGTGTTCAATAGAAAATATTGATCCAATGGGAGTGCACACCGGAGATAGTATCACAGTTGCTCCTGCTTTGACTCTGCGTGATGCTGAATATCAACAAATGAGAAATGCATCTATAGCAGTGTTGAGAGAAATTGATGTTAGCGCCGGTGGTGCAAATGTTCAGTTTGCAGTGAATCCTAAAGAAGATGGAAGCCTCGTTGTAATTGAAATGAATCCAAGGGTTTCTCGCTCCTCTGCACTTGCTTCGAAAGCAACAGGCTATCCTATTGCAAAAGTTGTAACTAAACTTGCTATTGGCTATTCGCTCGATGAAATATGTAACGACTGTGCTCCAGTTATACCTGCTGCATTCGAACCAGTGATTGATTATATCGTCACTAAAATTCCTCGATTTGAGTTTGAGAAATTTAAGGGGACGAATTGTGAACTATCAACCTCCATGAAATCAGTGGGAGAAGTAATGTCTATAGGCCGCACTTTTAATGAGTCACTACAGAAAGCTTTTCGCTCACTTGAAACAGGGCTCACGGGACTTGATGAAGTGTTTTCTGAAGACACAGATGTTAAATCTCAATTAGCAAAATTGCTGCCAAACAGATTACTGATTGCTGCTGACGCAATGCGTCACGGAATTAGCATAGAAGAAATAAATTCGATTACAGGATATGACTTATGGTTTCTGCAAAATATACAGCAAATCATCTTGGCTGAACAAAAAATCAAGGAAAACGGCCTTCCTGGAACTGCATATGAAATGTTAGAGCTGAAAAAAATGGGATTTTCAGATGCAAGGTTGGCAAAGTTAAGCAATAAGAAAGTAGAGCAAATTGAAGCAATAAGGAAAAGGTTTGGTACTAAACAAGTTTATAAACGTGTAGACACCTGTGCAGCTGAATTTGAATCGAGCACTGCTTATATGTATGGCTGCTATGAGGGTGATGTTGAAAATAAAACGGAATGTGAGGCGAATATTTCGGATCGAAAAAAAGTTGTCATTTTAGGAAGTGGTCCAAACCGCATTGGTCAGGGTATTGAGTTTGATTATGCATGCGTACATGCAGCTTCTGCCGCCAAAGAAATGGGATATGAAACAATAATGATTAACTGTAATCCAGAAACCGTCTCAACTGACTACGATACCGCTGATCGTTTATATTTCGCCCCACTGATTGCAGAGGATGTGCTTGAAATACTAAGCAAAGAGCAAGAAAATGGCACACTGGTTGGTGTAATAGTTCAAATCGGCGGGCAAATGCCTTTAAAGTTAGCCAAAGTGCTTAACGAGAGAGGTTTCAAAATTCTGGGAACTTCGTTTGATTCTATTGACCTTGCAGAAGATCGCATGAGATTTAAAAATCTTGCTTTGCAACTTAATTTAAAACAACCTGAAAATTCTATCTGCCATTCAGTAGAAGAAGCGTTAACCAACGCAGAAAAGGTGGGGTTTCCACTAGTAGTCAGGCCATCATATGTCCTCGGCGGTCAGTCTATGTCGATTAGACACGATACTCAGAGCTTTAAAGAGTATGTCTTGAATCAAACCAAAATTTTTGAACACGGATCGCTGCTTCTTGATAAATTTTTAGTCAATGCAGTTGAGGTTGACGTTGATGCTGTATGTGATGGGAAAAAAGTTTTCATTGCAGCGGTCATGGAGCACATTGAAGAAGCTGGTATCCACTCTGGCGATTCAACATGCTCAATACCGACAAATACATTGAGTGACGAAGTAATAAAAGAGATCGAGCTCCAAACTGAAAGAATAGCATTAGCATTAAAAGTGAAAGGTCTGATAAACATTCAGTTTGCTGTTCAAGAGAGTGATGTATACATACTTGAAGTGAATTTAAGGGCTAGCCGTACAGTTCCTTTCATTTCCAAGGTAATCAACATTCCTGTTGCAAAGCTTGCCACTCAGGTTATTTTGGGTAAAAATTTGAATCAGGAAAACAAGCCTTTCAATCATTTTGCAGTTAAAGCTGCTGTTTTTCCATTTACCCGCTTTGCAGGAGTTGATACTTTACTTGGTCCTGAAATGAAATCAACAGGAGAAGTGATGGGAATTGACTTATCTTTCGAAGCTGCACTTGCAAAAGTGCACATGGCTGCAGGATACAAGTTACCAACAGAAGGAGCAGCTCTGGTTTCAGTAAAAGATGATGATAAAGAGTGTATATTGCCTGTTGCACGAATGTTGAAAGAACTGAGTTTTGAAATATATGCCACCAAAGGCACAGCTTCGTATCTGAACAATAACGGCATTGCTGCAAAAGCTGTAAATAAAGTGAGAGAAGGCAGACCCCACATAGTTGATATGCTCAAAGATGGAAAAATAAATCTAGTGATCAATACCTCAAAAGGTGTGAAATCAGTTTCAGATAGCAAAGATATCAGGAGAACTGCTATTTTGCAAAATATAGCTTATAGCACCACAGCTTCTGGGAGTAAAGCGTTAGCGCTTGCAATTCAATATGTAAAGAATAGCAAATTGGAAGTGAAATCATTACAGCAGATACAAAATGTTTAAATATCAAGACTATAATAAATTATTACTTATTTCAAAATGAGGATCGTGTAAGCTAAGGCGAGAGAAATTTAATTAAAGGATTTTTGTGTCAGTATCAATATATATAGCACTTCTCATAATAGTCCAAAAAAGGTAAGATATGGATTTATAGTAGTGA
>NODE_2_length_132605_cov_66.512312
TTACAACTTTTATGTGCCCATTATTAACAGCATAATGTAATGGCGTTCTTCCATCCACGTTCTTCGAATCAATGATTGCTCCATCTCTAATGGAACTCTCAATTCCTAAATAATTATTATCTTCTATAGCCTTAAATAACTTCTCAACCAATTTTAGTAATTTTATTACTTCTGGGTTTCCTCTTCTTTCCGCAAAGTGTAATGGTAAAACATATCTACCTCCTTCAGCTCTAGCATTAAAGTATGCTCCGCTCATAAGTAGAGACCTAACTATATCTAAATTACCAATTTGTGCCCCTAAGTGTAAAGGCGTAGCATTTTTATCCATTTTTGCATTAACATCCGCTCCATTTATAATAAGAGTTTTAACTACCTTAGGATGACCATATTGAGCTGCAAGATGTAGGGCTGTGCCTTTATTTTGATTTTCTTTTACATTTACATCAGCACCATGTTTCAATAGAACGGTTGCTATCTGATCATAACCTTTTTCTGCTGCAAAATGTAAAGGAGTCCAATTTGTGTGATCTAAAGCATTAATATCTGCTTCCTTTTCTAAGAGCAATTCAACCACCTCTAAATGATCATGGTCTACTGCAAAGTGTAGAGGTGTAGTACTTTTAACTGTTTTAGCATTAATGTCTGCTCCTTTATCAAGCAAAGATTTAGCAACTTCTAAATTACCATCATATGCTGCACAATGTAGAGGAGTCCAACTTCTGTTATCTAGAGCATTAATATCTGCTCCATTTTCAATCAAGAAATTCATTATTTCCAAGTGATTATGTTCTGCTGCCAAATGTAGAGCTCTTCTACCATCATCCATCTTTGCATTTATATTTGCTCCTTTTGCAATTAAGCTCTCTACTATTTTTAAAGAAAAACCATTATATGCTGCATTATGTAAAGGAGTCCAATTCTGATCATCCACGGTGTTAATGTTTGCTCCATTTTTAATTAAAAAATCACTCACCTCGAAATGACTTTGCTGAATTGCTAGATGCAAAGGTGTAAAACCTTCGTTTTTTTTAGCATTAACATTGGCTTTTTTCTCTATTAGTAGCTTCACTACTTCTAAGTGACCATTCTGAGATCCTATATGTAAAGCTGTGGAATTATCGTGGTCCTTAGCATTAACATCAATTCCCCTTACGAGAAGAAGAGACTTAACTACTCCAAAGTGATTACGTTCTGCTGCTAAATGTAGAGGTGTAAGATTCTCATAATCCTTAGCATTAACATTAGATTTTGCTTTTAGTAAAATGTCTACTAACTCTAAAAAGCCATTTTGAGACGCTAAATGTAGAGGTGTAATCTTATCATCTGTTTTTGCATTAACGTTTGCTCCCGCTTCAAGCAGAACTTTAACTATATCTAACCTACCAGTTTGTGTTCCCAGATGTAAGGGTGTAATGTTTGCATCAACTTTATGATTACCTATGCCTGAAGATCCAGCGTTAATATTAGACCCTTGTGAAATAAGAGCTTTAACTACTTCGAGGTTACCATTTTGTACTGCAGAATGCAAAGGTCTTGCTCGATCATTATTTACAGCATTAACATCTAATCCCTTTTCAATAAAAACATTTACTATATCTAGATGACCATTCTCTGCTGCTAGGTGTAAAGGTGTATTAAGTTTATCTGTTTTAGTACTAAGATCTGCTCCATTTGCAATCAAGGTGTTGACTATATCTAAATATCCTTGCTGGGATGCAAAACTTAAAGGTGTAAAGCCTAGAATGGTCTTATGGTTTACATCTGCTCCATGAGCAATAAGAAAGTTAACCATCTCTAAGCGATTTTTTGCAATTGAAAAATACAGTGGCGTAAAGCCATCGTACTTAATCTCTGAATTAATATCTAAACCTTCTCCTAATAAAGTGTTGACTAAATCCAACTGACCATTTCCTGCTGCTAAATGTAGTGGTGTAAGACTAAGATGTTTCTGAATTTCATAATTTTCATTTAAAAACTCTACAAAAAATTGCAGCTGATCCAGATTATTAGATATTCTATTAGTAAACATAAAGGCCTCGCATGAAGAATTTATATAAAATATAGTATCTACAAGTTTTTAAGCAAGATAAATCTTCTTCTTAAAAAAGATACTGTAATCCAATCTGTATGCTTATAACTTCTTCATTTGATCATGAGTAGATCAGTTGTCTCAGCTGCAATAGAGACACCTGCCTTAAGTAGCTACGTCAATTTTCTCTGTTTTTGCCCCTTTTTTTTCTGATGAAGATGTCTTCATTCTTCTCAGTAGCCAACATTCTTTTTAAAGTATAATCGTTACGTGCACCAAAGCATTAATAATTATACACAATTGTGAAGAAATATTCAATCTTTTTATTGTTTTGAATGTGTTGATGAAAAAAACGTCTGTCAGAGATCATCTGAGAATTGCATTTTAGGCTTTAGATGTAGAAGGGGTCTTATCGTCTTTTTATCAATACTCTAAAAATAGGCTTAAATCGCCAAGAGATGGATATCATGAATTTAGTAGCGTAAAAACATCAAAGATACCTCATATCATAAAGTTTAATGTCAACATTTGGTAGCAACATTCCCGATTTACAAAGCAGAGTCAATAAAGGTTGCAAATAATCTACGTATGTTGGACGTTTCTGTTGATGCTATTTCTAAAATAACAGATTTATCTATTGAGGAACTTGAAAATCACGCTTCCAAAACTTAACCTGAATTAAAAGCAACATTAGTTTACTGATTTCTATACAATATATTAAAATATCAACAAAGGTAATTACATAATTAATTATCTGCATTGCTGAATGAAATTCTTGTGCTTCTGTATTCAATATATAATATTAAAAAAATATTTTAGTAAATTTATTAAAGTAGATACTAGAAACTCGCTTATTTCGTTTTTCTAGCTCAGTTATAGTTTTGGATTTTGCTTGCAGAATTTGTCTATCACTTTCTGGTTATCCTCTATCATTTTACTTGCCTCTTGCTGAAGAAATTTGATATTTTTGAGTGTAATATTGTCCATCTCAGTCGATGCTACTTTCAATTGCGATTGTATTCTTATGTATTTATCATCTATTACTTGTTCTAGTTGATAATCAACGCAATCCAATCCAGAAGCAAACATCACATTCAGTAGTGGCTTGATCCACCCTATTTTGCCAAATCTCCTTGAGTTAGCATACTTTATACTTCTATTTGTTCCACCAGTGCCTATTGATAGCAGTATAATCTCATCATTTGGAAATAATCTCTTGCCACTTGCATATGCACAAGCTGCTGGATTATTAGCAAACACTCCGCCATCTATCAACACTCTCTCTGTTTGGCTAATTTTCAGACGTTTTGGTGTGAAGTACGTTGGAGCAGCTGTTGTAGCTCTGAGTGCATCTTTCAACTTAATGTTTTTTTCTTTCCAACTTTTGAAGAAAAATTCACAACTATTGTGAATGTCATAACTGGTGAGCAGTAGATTACTTGCAACATCGGCCATAGTACTTTCACCAAAGTATTTGTTGAGAATAAATTCCATATTTCTATACGAGTACTGAGAACCACTCAGCCAAGAAGCAATTGATTTTCTCCAAAATGATGATTGAAAGATATAAGCTCCATACTCTTGGTAAAGTCCAACTAAATCATTGGCAGAGTATTGAGGTTTATTGCTTTTACAAAGTCCAGCAACAATAATCCCACCGGTTGAGGTGCCTGCCATTAAATCAAAAATCTGGGAAATTGGCTTTTTTGTCCTAGATTCAATTTCTGCTAGAATAATGGCAGGAATTATTCCTCTGATTCCACCTCCATCAACAGATAAAATATACTTTGCCACTTTTTTATTTTTGTCTCTGCTCAAGTTCATTAACTTCCTCAGCAAGGTTTTTGACCCTTTCTTCAAGGCGATAGATGATTTCTGTAGTCCTTTGATTTTGCTCTATAAATTTATCATGCATATGCACTCTTAAGTCGAGCTTAGCTAGCCACCAGATCAATGCTATTGTTTGTATCACCATAGTAGCAATTACTGCTACAGGGATCTTTCCTGTGTTTGTCATCTTTTTTAAAGGAAAAGTTGTATATATACATATACAAGATTCATCAAAAATACGTCCAAAAAATCTTTTCTAAAATAAAGTTAATTAGTTGCACTAAACAAGCGATGTAAATAATATAATCAACATGAAATCTAGCCTTTTTTGGAAATTGTTAACAAGTTCAATAATACCGATAATATGCGTTATTGTTCTGTATCAGCACTTTAGTACAGACCAATTATCAAAAGATGTGCCAATAAAAAGTAAGGCAAGTGGCAATGATCTGGAAACATTATCTACTGCAGCTGAAAAATGTAATTTAGATACTGTAAGATCCTTAATAAAAAATGTAGTAGATATCAATGCTACTCATCATTTTGGTGCAACATCATTACACTATGCTACAAGCGGAGGCTGTTTAGAAGTCGTAAAATTTCTAATTGAAGAAGGCATTGATGTAAATACTACTGATGCTTTTAGCTGGACAGCTCTGCACTATGCTGTACGAAAAGGACATCTGGAAATTGCTAAATTTCTACTGAAAAATGGAGCAAATCCTTCTGCTAAAAACAAAGATAAAAAAACTCCTTTAGATCTTGCTGTAGAGGAATTAAACAATAATAAAGAAGATATCTATGAGGAAATTATCAATTTACTTTCCAACTATCAATTATTCCCGTAACAATAGTACGATAGCCAAGGTTATCAATTACATGCTCAGCCCTATTTATTATCCATTTACCATAAACTCCTTTGCGAAATCCAGAAAGATTAATCTTTGCTTCAGCAAATAATTCAGGATTTCCTGGCATTGTGACATTGAGTGTTGCTGCATTACTCATCAGCTGATTCAACTTCGCAGATGCTGCACTTTGTGCCAAATCACTACTTGCATAAATATCTCGCAAAATATAGCTTGGTTCTTGATCACCTACTTTTTCCGTTATTGTCTCTGCTTTTTCATAATCATACCAGTAAGCAATAACCGAGCCATATTGATTACGCTCATTAAATTTTACTTTCCAATTTGTAATATCTCTAGGTGTTAAAGTAATAGTGCTTAAAGTTTTTCCGGTAACTGATTTTGCTTTTCCTTTTGAAACAAACAGTAAATATCCTCCTGCAGGTTTTGCTATTGCTCCATAAATTTGAGCAAGCCTGGTTAAAAAATGCATATCGCTCTCTGCAGTTTGATCAATATGTGATATCATGATATTTACAAACTCTGCAGCAACCTTAGCTTGATAGCCATGTTTGTCTGCAATCTTTTTTACCAAATCATTTAAGGTGATTTGATGCCACTCATTAAACACTTGTTCCTTTAATGACTCTTTTAGATCCGCTGCATGACTCTTGATTTTTAGTCCTTGTGGCGGGCCTTGTAGCGTAATTTCATTCACTATGTAATCTCCCATCGGCACAATGCCAGTTTCTTTATACCCAAGTAAAATATTTAGCTTTGCCCCAGTTCTAGGAATTTCAAATAATGAATCACGGTCATCAAGATGAATTACAGCAGTATCACTTATTACTCCAGCTTCATCAGTAATATGCATTGATACTAACCGACTTTTTATCAACTCAGTGATTAAAATTCCCTCTACTGAAATACTAAAGTCTGGTGTCATTTTAATCCCATAGTTTTACTACTTGCTTTTGTGTCTCTTTTTGAATAACAGGAAGTTTAATGATTAATCCTGCAGGAAGAAGTTCGTACTCTGAAAGCCCAGGATTAGCTCTTAACACAATCTCAACTGCTCCTGAGCTGAATCCATAGTAGTTCCAGCAGATTAAATCTAACATATCATTTTCCTTAGTTTTGTAATATATCATTATCAAGTTGTATATCATCAACTGGATTATTTAGTGATCCGTCTGACAACACGTTATCATAGTGCTTCAAACTTAAGTGAAACTCAATCTTTCTTGCTTCACCATTTGGAAAAAAATATCTCTGCGTTTCTTCTATTTTCACAATAACAAAATGGCCTAAAATGTTACCTTGGCCATCAATGAGTAAAAGAGGTTTCGATAAATTTCGCATATTATTTATTTGCCCCAGTCCTCCTGAATAGATTACTCCCGCAAGCTCAATAACGTCCTCTCCAGGACCAATACTTTGAAGTAATGGCTTTTCTCCAATACGCTCAAGTGCAGGCCAGCGATATTCATTCCTGCGTGTGAAACCTCGCTCAGTTAATGAAAATCTATATGGACCAAGAGACAGCATAATTTAATTTATATCATAAAGTGCGCCACTAAATTGCTCTCTAATTCGCTCCATTACTTCATCAGCAATGCTACGTGTATCTTGCCCAGGGGTTGAATGAATATTAATACTGAAGTGATTATTTTGAGTTTTATTCTCTACAGCTTTACTGTGTGCCGCAATGGGGTACTTAAGAGAATCACTTATAACGTTATTTACAGACTTAACTTCTAGTTTAGACTCATTTCTTTTATTCCACAGATTACTGATTGTTCTAAAGGGCTGAGTAATATTATTCCAAAATTTTCCTACCCAATCAGAAAAAGATTTCCATACAATTTTCACTGATTCCCAGATAGTAACAAAAAAGTTCTTTACCACTTGCCATTTGGTAATTATCAAAGTTGCAGCAACAGCAAGACCGCCAATAACGAGTCCCATAGGATTACTCATTAAAGCAATTGTCAATGCTTTAAATCCAACAATAATTGCTGGAAAAACTGCAGAAAGACCTATTTTTACTAAAGTAATAACAGATCCAAACATTTTCCAAGTAGACAAAAAAGCGAATAAGGAACCTTTTACAAAAGTCCAAGCATAGCCAAGAGATATAGCTGCTATTTTAATGCTAATCAACGCTGTAGTAGTACTCATGATTACTGTAGTCAATACTGGATATTCCTTGGCATAAAGTGCTACTTGTGTAGTTGCTGACCTCAGAAGATTAACAGTAAAATTTAAAGGTGGTAATAATACAGAACCAAGATTCATTCCTACTTCTGCTATTGAATTCTTAAGTAGCTGAAGATTATTTGCTGTAGTATTTGCTCTATTTTCAAACTCTCTTTGCATTGAGCCCTTATATTCCCCGTTTATTAATCGTAAAGATTTTTTGTACTCGTCAAGACTACCAATGAGTAGTGCTATATCGTCTTGATATTCAAGACCAAAGAGATCAAAAAGAACGCTAGAACGTTCTTGCTTACCTAGTTTTGCAATTGTTTCTAAAAACTTAACTAATGTGCCTTGTGCATTCTTGCCAATTGCTTTTTCAAATTCCTTAGCATTTATTTTTAGCTGCTGAAAAGCTTTTTGAAAATTGCCACCTTGCTTACTTGCTGTTTGCAACTTACTGAGCATCGCATTAATTGCTGTACCTGCTTTTTCGGGGGTCTTACCAAGACTAATGAAGCTACTTGCTAAAGCTCCCGCTTCTACTGCAGTTAAGCCAAATTGCCTTGCTGTACCACCGATTCTGTTTAATGCAGGAACAATGTCTTTAGCTTTTGCTGCAGTGTTATCAGAGATATGGTTTATTGCATCACCAATGCCTTTCATTTCACCAATTTCAATTTGATAAATATTAGAAAGTTTAGCAATAGCGTCTCCTGCTTCTTCTGCTGACATATCAAATGCAGTTGCCATTTTGGCCACAGTGTCTGTAAAAGTCGTAAGATCTTTAGCTTTAATACCAAGTTGACCACCACTTGCAGTAATTTGCGCAAGTTCTGCCGCAGATAGCGGAATTGTACGCGACATTTCCTTTAATGTTTCCCCAAGTTTTGTTAAGCCATTTACATCTGTATCTTCAAACTTTACAACTTTCTTTACATCAGCCATGGCACTCTCAAAACTAATTGCAGCCTTAAGTGGTGCTGCAAGGGTGAGGCCAAGTGCCACAGCATCCATCATTTGAGCTTTGAAATTTGCTCTTTGTGCTAAAACTCCTTTACGTTTTTGCATTACGGAATTTAAAGCTGTATAGTTATTTTTAAGCTTTTCAATAGAAGAGCCAAGTTTAACTTGATCTCCAATAAGAGATTTTATATCTCTACCACTTTTACTGAACTCCGTGCGTAAATGGTGGAGAGCACTTCTTTTTTGTAAATAAGCTGTTTTAGCTTTCAGCGCTGCAGTTTTAGACCTTGTAAACTCGTTTTGCAGGCTCTTACTTGGTGCTCCTGTATTTTTTATCTGCTGAGCAAGAGATTTTGTTTTTATTTCTAGTTCATTCCAAGAACGCCTAGCAAGCAGAGCATCGTGGCTTAATTGTTTAAACTTGAATACTGATTTACTTGATGATTCAAGTTGTTTTATCGTACTACCAATACGAGAAAGTTGCTTCGTGCTACCTGCTATCGTACTATTAAAACTGCTTTGCAGTGTTGCTCCAATTACTATAGAAATTGCCTTCATTTGTATAATTTTCCGCTACTTTCAAACCAAGTAATAAATTCTTCAATATCCATATCAAGCCACTGATTGATTCCACCACCAACCATTGAGCTAAGTGATAATATGCTCAACCTCAATTCTTCTGCTGAGACAAAAAACCTTGTAACGTTTCTTGAATCTTATTGTAGTCTGCTAAATCAAATTCTTCTACTGCTTCTCTTGAAATACTTGCAAGATTTGCAATCAGTGCTACTTCTTTCTCTGCATCGCTATTACCCATACGTTCAACAGCTAAACGATCTCGAACTTTTGGACGGCGTAGAGTTAGCTCTGAAACTAAAATTCCATCGATTTTTATTGGTTCAGTTAATTTAATTTTTTGCATTGTTTTACCCTTTTAGTTAAATTCCTAAAGCTGTGCGCATAGAAGTCATTTGATCAACACCATCGATCTTGCGAATCATATTCTCAGCGTCAATTTCAATCAATTCTCTGCCATCAATGGTAAGCTTATAATAGTTGGCAGCAATTATACATTTTAGTGTTGCTTTTTCAGCAGCCTTCCAGTTACCAAAATCAAGTTCCTTAAAGAGCCCTCTTAAGTTAATTACTACTGATTCGGCATCACTACTTCCCTGCAAACCTCCTCTTAAAGTAAGAGAAACAGCATTATTGTTTATCAATCCGAAAAGTCTAAAGAGCTCAGAGTCATATTCAGAAAAAGTGAAATCTGCTTCAAGCTTTTCCATGCCCATATCAATATTTATTGGAATATCCATACCACCAGCTCTGTATTCTTCTGTTTTTATGGTAAGTTTTGGCAAGGTTACTTCATCTATTTTTCCTGCATAGCCACGACCATCAACAAATACGTTAAAATTCTTTAGGATCTTTGGTAACATCTCTCTTTCTCCTTTTACAATATTGCGCCACTCACAAGGTGTGACCTGAAAGTAATCTGTTCAGCTGGATATGGTGGCGTGAACTCAAAATCAAAAGACACTTTTCCGCTTGCAATATTTGTTGGTGTATTGAGCTCTGGAGTTGCATAACATTTTCCGCTAATAATCGCCCCTTGCGCTTTTAAATTTGCAAGATAAGAATTTACCCCCTCAATCACATCATCTATATAAGTTTTGGTAATATTGCGATCAACTGCCCATAAATGAGCTCGAAGTAGACTATCGTTGATTAAATCTGCAGTCCTTCTCACTGACAAAAAAGCCCATTTTGAGTCATTTGAACATGTTCTATTTCCCCAAAGCCTATAGCCATTTTGATGAATTATCGTTGTTACTTCATTTTCATTTAAATGGTTTGCTCTACAATTTGTATTACCGAGCGTAAAATCAATAGGCCTGCTTGTTCCAACAATACCATTTATTTCTTTATTTGAAGGTGAGTGCCAGAAGCCTTGCTCGCTGTCTATCTTAGCTATTAAACCAGCTACAAATGGACTCGATGGCAAGATTTTTTCTTTTCCTTCAATAAATAACTTAATCCATGGGTCAACTACGTAAACTCTTGAGCTGCCTACACTTTTTCTCCATTTTATTGCTTCTTCATCATTAGTATTTGGTCCGTCTGCAACAATAATTGCTCTTAATTTTTCTGCTATGGAAATTAAAGCACTCACTACTGGATTTACTCCATCTATTTCAGGTAACTGATGAGTAAACTGAGGTGCAATTAATATTCTTGGAGCAACATGAACTATGCTTTCACTGCTTAAGAACGCTTGAATTCCCTGATATTCTCCAGTTTCTTCGTTAACTCCACCAATGACATTGCTGAGCGTCTCTTCTACTTTCTCCTCAACTCGAATAACTACTACTGTTGCACCAATTTGGGAAAAAATTGCATTAATAGCTGAAGGCAAAGTCCCAGATTGACCAAGTTTTGCTGCTTCTTTTAAGCTTCCTGCTATTAATATTGGTTTATTTAGTGGAAACTTTTGCCCGTCAGCATCAGGTGCAGTACCAATTACTCCAATTACCGATGATTTAGCTGTTCGTACTGTCCTCGCTCCTGAGGTAACCTCGATAACATTTACTCCATGTAGAAACTGTTCTGTCATTTCTTTTTCCCCTTTTCAACTTTCTTGCATTTTTTGTTTACAATCATCTAGCAAAGTTTGCAGCTCTTCCTTACTTTTAGCTTCACCGATTTCCCTTTCAGCTATATCCACCAATTCTTCGCACTTGATTATTGCTTTTTTCGCTCTTTTTGCTTTTTCCTGAATTATTCTTGCCATTTCTACTACTGAAATTCCTCGGACTTTTGCTAATGGCTCTATAATTTCTGCATCTTTTTTGTCTATAGATTCTGGTGCTGCTAAAATGTTCTCTGCGGCTTTTGCTTGTATTTCGTACGACTTAGACTTCTGATGAGAATATCCTGAGTATTGGTGAGTATAGTTATCATAATAAGCATGAAGATTAGAAAGTGCAGAAAACTTCGCATTTTGTAGTAACTCCAATTCAATATCTTCTTGATTCCGCTGAGCAATTTTGCCTCCTTCTGTTAAACAATAGCTTTTTTGCCAATCAAAATCTTCTGGTGCTTCATACCAATCATTTTCAGTTGGCTTGCTTTCAAGTGTTGTTGTTTCTACTTGTTTATCATTTTCAAATCTAATGTAGATAGACATTGTTTGTTACCTCCAAATCTCATACGTGTTAGATAATCCTGGACATTGCCAAGCTTTTAGCGTTCTCTCCACATCTACTTCAAGTCCTGTAGTTAGAACATTGCTACGTATGTTATAAATCCCCCACTGAATAAATTGACCATAGTTGTGTACATAATTTGATGCAAGCATACCTTGACTAACTTGTGTCCTGGAATACAGGTAAGATGATGTGTAAAGTAATATTGCAACTGTTTTTCCTGCTGGAATCTCCACATTACCAGATCCAGCTAACTTGCTATCAGAACTCATGTATTGGTAAACATTTTTCCATACTATTTTTGAAATACTTGATTTATTAGAATTAGTGTTATCAGGAGTTCCCACAAATAATCCTGCTCCCCCATACTCCGTACTCGAATACGATGATCCAACAAATTCTATTGTCTTATTTATGTTCACATTGGTTGTATTTTTTACAAATACTACTCCAAGTGCAGCATACGGATAATAGTATATCTCATCATAACTACCAGAAAAACTTTTTGTGCATAACTCTCCGTAAATAAATGTTCCTTTACTTCCCTCTATAAAACTTAGTTGTCTTGGCCGATAAAAACTAACGTAATCTGTATTGTACGTATGGCTACCTGCTAGTAGTTGTAACATATAGTCAGTTTTTGTTATATCACTACTCCACTTTCCAAGCTCTGTCGTAAAAGTTCCGTGGCCAAAATAATTATTTTTTCTGCCAAGTACACCAAATAAGAAAGGTAATGACCCTGGTTCAACCATGTTGCGCTTTCTTATTTCATTTATAAGAGACACTTTTAACTGTTCATCCCGAGTTTTTACCTCATTAGAGATGTTTTCAATTCGAGTTTCTATTTCTCCTATAATTGATGAGCCAGGTGGTACATTATTAACAGCACGAAAATCTTCTACTAAACCTTTAAGACCATCTTTATGACTATTACTAATGCTATTTATTGCTGCAATATTGGCATTCTTTCTCGTATCAAGTAGCGATAAATTTGTTGTTCCTTTTTCATCAATTCTCTTTAATAACTGCTTCTCTGATTCAGAGATCACTGCTAAAGAACTAGCTTTTTTATTATCCAGATCAGTTAAGTGTTTTTTTGCACTATCAAGAAGCTCTTTTAGCTTACCATCAGTCATCTGTACAATTTCAGAAACTGCACTTTTGTCGACTATTGATTCCAATGCTTTAGCAAGATATGCTAATTGATCTGGTGTACTGTTTGCTGCTAAATCCTTAAGCCTCTTTTGTAGTGCATCAATTATTCCTTTTACTTCAGTCATCTGCACAACGTTGGAAATAGCTTTTTTATCTGCTATCAATTCCAGCGATTTTGCAAGATATGCCAGTTGATCAGGTGTGCTATTTGCTGCTAAATCCTTTATCCTTTGGTATATTGCTTCTTTCATTTCCAAAAATTTAAAAAAGTCTCAAAATTAAACCGCTCAAAATTACTCTTAAGTTGATTGTGCTCATCTTCTCTTTCGGTAATATCTTCATCTATTTTCTCAATTGTGGTACGGATACGAACAACATCCTGCACAGCAATATTTTCTGGATGAGGCAAAGAATATCCTCTACTTGTTTTATCATCTGACATTCTGCTAAGTGATAATGATTCGTAGATTTTTGACTTTAGGGCGATAAACAACTGTTCCACTTAAAACCAATTTTATCCTTGTATCATTACCATTAAAATTTGATAGCACATGAGTTCTCTCTACCAAATTTTCTCCAATTGGTTTTCCTGATGTTAAATTTACTAATTGCCAATCCACGTTTTTTTGTACATATGCTTTTACATCTGCAGTGCCAGGTATTAGCGCATCATATGTTATGGTGATCTTGGTGTTAGCTCCTGCTGTAATACTTCTTGTAACATAATCTCCTTTTTCCCCTATATTACCCATAACTAACTGTAACCCAGGATAGAGAACCGGACTTTTTTCTTTTGACCCTTTTAAATTTGCCTTTACTGTTAGCTCTCCAGATAATCTTTCACGCAGTGCAAGTGGCAAATTATCAGACAAAAAGTTCTCTTTTCCCTCTTCATCTGTTAAGATAAATTCCACATTGGTATCAAATGCTACTTTTTCGACGTTCGTCAAAACAATTAAATCTGATACGTTATTTGCAGTAACCTTGCCAAGATCAATAATGTGAGAAACTTCGCTAAATTTTGCAGCCAAAAGCCGAAACGTTAAGTCTAAGTTCTGATGTGGAGTCCAAGTACTTGCGTTACTAGATGAGAGTAATACTCCTACTTGATATGGCTGACTTGTTACCCAACGGCTATTTACTGCATCATATTTGCCAAGTTCTGCTATTTTGACTGCAGTACCAGAATCATCAGTAAGTAGCACTATTGCATACTCCTCTCCTGCATGGCAAAACACTGGCGACCATTCTATACGTGTTGCTGTGCCATCTACTTTTATATCTTTCGGCTCAATATAGCTTTCAGCAATAACAGTCTGCGAGGGCATTCCCACTGCTGTTTCTCTAATCTGCACAACAACACGTTTTTTGCCTTTATTTACAAACCATAGTTCCACGCCTCCTATGTGCCTACTTTCATTTAGAGTAAATGTTTGCGCTAAAGGATCAACTCTTCTTGCTGCGATAACTCTTCTTCTCTCTTCTATGGTAATAGTTTTTTTACCAGTATAAGTTGCCTCTCCATAGCTTCCTTTATCCCCATAAAACTGTACTAATTTAGTACCTGCTGGAATATTTGCTGGTACTTTCACCTTTCCCTTTAATTTTCCCTGGTTGTTAGCTCTTTTTTCCACTTTTTTTTCCTCTATGCCATAGGTATAATAGAAATGCCATCAAATTTTATTTCCTTAAGCTTTTCATCTGGCTCAAAACCTTCAATTTCAAAATTCTGTACTGCTTCTCTCATAAATTCAGTTTCGTATGAAGTACTTGACAGCAGCTCTGTCGTTTCTTTAACATTAAATACTCTTGTTACTGGACTTTTCCAATTTGTTTTTACCTCCGTCCAGTGATCTATATTTTTATTTAGAGTAATTTGTGCCGGTACTGGATCAAAAGCTTGATATGGATTGATCTTTTCTCCTTTGGTCTGTAAAAGCTGCTCCAGTACCGGTTCAAGTTCATACGGCAACAAATAAGTTTTTTCTCCTCCATCAATATCAGCAATAGTTACATCTATTGGTAAAATTAGTTCCTTGTTTACTATCGCTGCAGACTGCGAAATTCCTTGATCACGCATATCATCGTCAAAAAACGAATCAACAAATACTCCTTTTTTCGTGGTTGGCTCTCTTGAATTTGCATCATTGCGTAGACGTTCCTGTGCAACAAGAGCATAAAGATCATTTATTCCTTTTTTCATTGCTTCAAGCTCATTCATCGGTACAGCATGAATAGCATTATTCACTATTTTTACCCCTTCTTTTTCTCCGTTTTTCCATGTCTGATGAATGTAGCAGAGCAAAAGTTGTCCGCTAGGTGCTTTAGGCATTGATGGTCGCCAAGGGTGAGCTATACCTTTTATTCTCCTTACTGCTCCTTTGCTATCGATAGTAATTAAATCATAGCGGGGCATTTTCCAGGTGTAATCAATCAAAACCAAGCTGTTATCAACGGCACCTCTTACTTTACATCCCTCTTCACTTATATCTTCAGGGCTTACATGAGTACGACAGCGGTAAGTTATTTGATAACTACTTCCAGGAGCTGGCTCTTTACCAGGTAATGACCAATCAACGTTTCCTGCGTTTAATTTGTAATCTATACTATTTTCATAAATAACATTGCCTTGTTTAATTTGAATAATTTCAAGTACTGCAGAGTCAGGTATCGGATCAATGGCTCCTGAATATGAACCGTGAGTAATGGTAATAGTTTTTTGAACAGTTATATCTACTTTTTTGATTTCACTTATTGGAAAATCATTAACCTTCAGTTCCATTACTCTTTGGCTATTTGGCTGAAAAGTATGTGGCTCTGATTCAACTGATTTTATATCCGGATCTTCATCAAAAGAAACACGAATACTGTGAGGTAACTCAATTTCATAGCCATCAACATGAGCTTTGCCCTCATTAATCACAAATATTTTTTTTCCTCCTTCTCCCTCTTCCTTTTGCAGGAACATTACTTCAAGACCATTTACGACATAGGAACCATTGGCTTCTTTGTCATAACGAGCAAGAGCAGTAGTTACTATATTTGCTTGTGGTGGCGGTGAATGTTCTATTAATACTCCATTTTCAATGTTATAAATTGGATAAAATTCTCCTTCAGAAAAACGTGGAGAAAGACCTTCTGCTTGATAACCCCAAATGGTGGAAACTTTAAGCCTTGCAGCTCCTACTTCCTGATAGTTTCTTGTACCAACAGCAGGATCACGAAGATTTTCGTCCTCAAGTTCTGTAATCGTAGATTCTAGATAATAAACACCTATGCGAACTATAGTACTCAGTGGAATAATAAATTCTTCTTTTTCGACTTTTCTAACTGCTCCACGAAGATAGATTTTTCCTGATTCAAGCGTAACTTTACCAGTTTCTCTATCTATAATACAATTGCTTCCTGTTATAACATCACCATCACGAAATATTGCATCGCCTATGCCTTTAAGCTTAGAGAGAGCATACTCCTGAGTTTCGTTTAATTCTGCAGACTGTAGACCTCTTCCAGCTAGAAACAAGCTTTTCTCATATTCTTTGTCAGGATTAAAGCGGTTATAATAGGCGTTTAAAGTCATTTTATGCTAGAAAAATTCAAAAAGTTACAACAAATGAAAAAGTTTCCCGAGTTGCTGCAGTTCTGATAAGTGGTACGGTGTGTTCTAAAACTAACAAAATTCCGGGATTTTCCACGTCTTTTGGTTCAAAATATCTCTGTCCTATAGGTAACCCTTCTTTTACTTTAGTACCAACCATAACCCCAAGTTCCCTGATAACTTGATTTGCAGCGTCGTTAAAATCGAAAGTAAATTTAAGGTACAAATTATTGGTTGGTACATTTGAGGGTTTAAACCTACCTGTGGGAGTTAGAAGCTCTCCATCATCATCACCAGTACAAAAGAGTATCTCATCAACAACACGACGTCCAACTTCCTTAATTAATGTTGCAGAAGTAATTAGTTCCGGTGGTGTGTCTTGAGTGTACTCTATAGTGATTACGCTATCTGCTATAATTGCACCATTTTCTACACGCTCAATAGTGCCTGAGCTACTATCAACTATATAATCTATGCTTGACTGATAAATTGTTTGCCCTGTATAAACTTTTACATCTTTAATAGTGTGGTGATCTAAACTTATCTTGCCGCCTGCTGCAAAAGTTTTTTCAACTTTGTAGCTGCTTTCCCAGGTAGAATCTCCAGATCCCCAAGCAAGATGTATCGGTTGCTCTTTTATGCTCGCAGCAATAGCTGCTCTGCCTGATTGTGTGAGTACTGACATAGTTGATTGTGCAGTTGATATTATGTATATACAAGATCCGTAGAAAAAACGTCCAATTTTTTTGCAATAATAGGATCAAAATCTTTCCAAGGGCGATGTAAGTGGCGATGTTCATGCCAAGTAACCATACCTAGATAGAATGCTGCTACGTAATTTTCTAGCTCATGAATGGGATCTTTCTGTTTTGAATCTGAATCATTTTTACAATCAACGTGATATTCCACTAAATTAGACTCTATTATTTTTTGATCAGTAAAATTCTTCGCTTCATAGTAATAAGTTATACTAAATCGCTCTAAAATTGGTGTACGTTGAAAATTCCAAATCTGCTCAGAAAGTTTATCTTCACTTAAGTGAAATGTATGCTCTATTTCTTCATAAGTAGTTGATGCAAAACAAGCATTGATATCCCCTAAATTCCAACTATCTGACAATACTATCAATGCTTTAGCAAACTTAATTTCTGGCAATAAACTCTGTGGTAGAGGATATAGTGCTTCTAAGTTGTACCACTCATGATTTCTTTCATATGTACCGTTGTAATTCTTCGTGTGAGGCTCTGTCTCTCCTAATGTTGCAACATCTAACCTATATAAATCATTACTGTAACTTCTATCATAATGTGATCTAAAAGTGCCAAATTTAAATCTTGGATTTCCTATTTTCAGCTCAAATGAGTTTTTTCTTCCAAACGATAATACTGGTCCTTCTTTTGCTATTTTTACACCTGAGTAGTCTGAAAGAAGATCTCCAAAAATACTTTCATCTAACATAAACCGCTGAGCATTGTAATAGTCATTGAATATTCGCATTAATCGAGATCTTACCGGTGCAGAAAGTTTTGCCAGAGCAATTACACTATCGACAAAAAAGTCATTAGGAACATCAGAGATGCCAATTTGAAATTCAGCAAAATGCTCTCCTGGTGGTTCTTCTTGAATGGTAATATTATCAATGTTTGCCCACTTCAGCGCCATCTTCAGTGACTGTGGTGTACCGCGCAAACGTTGAAATCTTATTCCGTTTTGCTTAGCTAAGACCCATTCTTTTAATACACTCTTAGTAGCTTTCTTACCCCAGGATAAAATTTCTCCCAAGCCGTATTCCGCTACTAGCCACGGCAACATTTCAGTCTGTGGGTTAAATTTAAATCCCCGTAGAGAATTTGCATCAAAAGAATAATTAATTATGTCTGTAAGTATTTGCTCTTGCTTTGAAGCATTTGGAGGAAGTATCACCAATTTTTACCTAACACTTAAATTATTTAAAGTAACGCATTCATTATCTTGCACGACGATGTCTTCTATCGGCTCTGTAAGCTCTATATTCTGCATACCTTCTATAAAGAGGTGGGCAATAATCCATGATCTGGTAACATTCCACCCTAAACCTTTAGCAGATTCAAGATCTTTGATAAATTGTTCCTTTGCAGCTTCGATAACATCTTTGGATGCAGTAGGGTAAATATGCACTTTAGCATGAATAGTAATGGGAATAATACCACAGCCAATAACTGTAAGCGTATCTGTTAATACACGAATATCATCGCGAATAACGTGATTTCTGACGATCTCTAGCAATTCTTCTGAAGGTACTCCACCATTTTCTGTGGAAAGTATTGAAATCTGTACACTTCCTGGTATAGGTGATACCACTTGCGCATCTTTTACTCTCGTGTCAGCAGATAATGCATGATAGCGATAATGCTCCTTACTCCCTGCTGTTGACCAACCAACAATTTTGGCTTTTACCCGCTTCCTTAAGGATTCATCATTCTCTGACTCCTTTCTCAGCACACCATAAAATTCAGCCAAGTGATCAAGGTCATTACCTCTTGCAAAAGCAAGTAAATTTGCCTGTGCTGCATCATCAATCCTTTGCCTAAGCAAAAGTTCACGCCAGGCTGCTACTTCCAGTATCTTTATTGCTGGATCACTCTCAGTTAGTGCAGAAAAACTTGCATTCCGACGCACTAACTCTTCTTTCATTCGCGAAAAGATTTCCTCAAATTTTAATGTTTCGACAATATTTGGTGTTTTCATCCTACTACCTTATACTATAATACCATCAAGGCGGATCGGCTCTCCATTTGGTAGATAGGTTCCCTCTAAAATGAGAGTTACTTTACCTTCTTTTATTTCTGTTATTTGTACACGTTTAAGCTTAAATCGACGCTCCCACTTTTCTAATGCTTCTGCAACTGCTGCATAAAGTTCTTGTGCAAAACCAGGTACAATTGGATGATCAATCAGCTCAAATAACCTTGATCCGTAATCTCGGCGCATAACACGAGTGCCAATTGGCGTAGTTAAAATATCAACTATTGATTGTTTTAAATGCTCTATACCACTTATTGTTTTACCAGTTTCAGAACTCATACCACGCATATTATTTACCCTGCAAAAACGTTATCACTCCCTTCTTCTGCTATTGCTCCACAGGAAATTAGGTCACCAGTACGAGCAATGGCTTTGCCATTTACAAACACTGCTTTCGACCCTTGTGTCATTACTTTTCCTTCACTAAAATTATCTCCTTGCCTACAGACAGGTCTTCCGTTTATAAATACATCTCTGCTTCCACTTATACAAAAATGCAGCAACGCTCCTTCACAGTGATCTCCTAGGCGTATAACTGATTTATTCATTCCTTTCCCTAATTTAGATTTACTCTTTTTGCTTTTAGTTTTATTTCGCTCTTTGTTATCTCTACACTTGATTCCCCAACATTCAGTGTTATCTTGTCTACTACTTCAATCTCTAAATGATGTTTCTCTTTATCATATGTAAATCTTGTCCCATCTTGAAATTTTACATTATTTACTTCCTTTTTATTCTCTGGAGGAGGGTATTTTTCCTGATATATTGCCGGTAACACCACCCCCAAAGACAATTCTCCCAATGGTGATAATACTATTACCTGTTCATCAATATTTGGTGGTGACCAACTTTCAGCTCTATTTGTTATCCATGGAAGAAAATCTGTTACAAGTTCACCTATTTTAACTTTTACTTTAGCTTTTTCATAATCTATTTTTTCGACAATGCCTATACGGACAATGTTGGCCAATTTCCTCCGCAATTCTGAAATTGCAAAATTACTTTCCAACATTCACATCGATTAAATGAGGTTTTATTTTACTCACTTCCCAAATCGATCGCCCTACATGCAATTCGTGCGCCCAGTCTACCATCCACACTAAATATGCATCGAGCTCTGGCCTAAAATCATCTCCTCCTCCTGATATAAATTCTCCTGGTGAAACATTTTTCACGTTCCAAGTATTTTTATTTACTACTCTGGCAACCTCAGCAGCTAATGATCTGACAATAATAGGGGCATTTTCTATTGTGCTATCGATCACTATTCGTGCCTCAAATTTTGCTCTCAGCGCTAGCTCCTCTGTTCCTGGATCTTTTCCTTGCTCTAGACTTGACAATTCTATAAATACCGCTGGAGCTGCTAACTCTTTCCTTATTGCTGGATAAACCTCACAAGTTTGAATTGCTGGTATCTCTGCCTTTAGCGTATTACAGATTGCCTCATGTAAATTAGTCCAAAATGCCGTCATAAAATAACTTATGTGTAAAATATTTTTCAAATATCCTTTCAACTTCATAATTAACAAGATTTTCTATTATCCTTGAAGCCTCAGGTTCAAGTGGTAGTTTAACCTCCTGTATCGGTAGTGCTGTTCTTCCTACACGTTTAAAAATACCACGATAGCCTCTTGGCATCGTTGCCATAAATGCATCATTAAATGCTGTTCTTATTTTTGCTTGTTTTATATTTATATCATACAGATATGCTCTAATTAAAACCTTCAAAGTGCTTTTCCTTGCCTTGATAATTCTTAGTCTTTTTCTAATTACTTTTAGCCTAATTTGCTTTTCTTCACTGATTTCTCGGACAGCCTGAGATTTTAACCATAATGCCGTTTTGTTTAGCGCTCTTACCGCTGCCAATTCTATTTTGGCTTTGTTAGCATCAATGTTGTGAATAATTCTCTCAATATTTTCATTAACCTCAATGTTAAACATCCTTCTCTCCAAGTACTGTACATTTTATATTCCATACTATTCCTGAATTATCTCGCAGTGGTGGAGAATATACTTTATATTTACGGCCATCAATAACAAAAATATCTCCCACCATTGGCCTCAGTACATCAAAAACATTTACCTCAAGAAAAAGCATCTCTCCCACAAATTGTCCTTCACCAATCTCGTATAATTTATCTGGCTGTTGCTTTAATACCTGTACAATATATGACTTATCCTTTGATTTATATAAAGCCACTTCTCCTAAATGGGCAAAACAATCTTTAAATAATCGCTTAATATTTTCTTGCACATTTCTCCGTTATATACTAACATTTACATGCTAAGAAGAGGTAAAGCATTCTTCTACCTCACACTGCTTTATAATTGCTCTACCTGTGTTGTTATGTTGCAACAACCCTGACTAATACCCCAGGTCTGTGACACATTGGCAGAGGGTTTGACTGCGTATGTAAATCAGTCCCTCTATCAAACCTCCTTGGTTCTTGCTTTGCATATAGTGGCTGTCCAAGAGTATTCACTGTCTCATTAAAATCTGCTGGTGCAAAGTATGTTGTAAATGTGCTTGCTGTTCCTACTGGAAAACAGTGCCCTGTATCTTTGTCAATAAATCTTCTCACCGTTCCTTCAGGGTCAGTTGCTTGCCCTCTATATTCCTCAAATGTTATGCCACAGAACGTAAATCCTGACCTCATATCATTCCTTAGCGCTGCTCCTTCTTGCCATCTCTCATATGCTTCTTTCACTTTAGTATGAGAAGTAAGTGCATCAAAAAACTCAGGGCTTACCAAAGCATGAATTCCTGTCATATATTCACCACTTAGATTATCTTCTATGTGCCGCAATACTTCCAGACACTTACGTTTTACATCTGTTGTTGCTGTTCCCAGTGCAAAATTTACTACTTTTGGTGTTATTTCAAATTCGTTGTACAAATTTAATAATTCTGACCCATCAGCATCTAAAATTATTCCCTTCAGCGCTCCCATCCGCAAATGTTCCAACGTTATCGCATGTTTGTTTCTCATCAATTGCAAATGGTCCGTTATTACATCTGCCAGCGCTTTAAGTTCACTCTCTGATCCAAATGCCCTTATTCCCTGTACTTCCTCTGGTAACACTACATCATCATGTGGAATATGTGGAATCGTAAATGTTCTTACCTTTCTTTTTCCTCTTTTTCCTACTGTTGCTGGTGCTCCGGGTACTTGTGTTGGCAGTAAACTCAATACTCCGTTGTGTTCTTCTATAGTAATATGTCGAAATCTTACTGACCTACTTGGAAATAAATTTAAATTTTCAACACGTCCATAATTTATCGGCAATATATTCATCGCATTTGTTAGTGCCGTCATACTAAATGCTGTATTTGTAAATGGATTTTGCATTTCTTTCTCTCCTTTTTTTCTTATTAATTTTAGTTAAACTCCCTTGCGGATAATGATCCCTCGTACTTCAAGTTGCTTTATTGCTTCAGCTTTCTGTTCTTCAGTGATATTTGCTGGCCATACAATTGCATGATCGGCAAGAAGAGCAATACGAGTAATTATTACTGCTTTAGTATCTCCATCTTTGCTATTTACATCGCTTGTTATTACACCTATCGCTGTTTGTGTGCCATCTGTGGCAGTTGGATTTATTACCTTAATCATGTTGTCTTTATCACGACCAACAACTGTACCAAGTTTAAGATTTTGACCTTTAGCTACTGCTATTGAGTCTCTTGAATACAGGCTTGATGCCTCATACTTTAATAAGTCACCTAGATTATTTTGTTCGGTTATAGTACTCATTTTGCTTTTCTCCTTTTGTTATATATTTTAAATGCCTACGACTTTTCGCTACCTGCATCATCAACTCTTCTCCTGAATTCTGTGGTATTGCACTCAGTATCTCTGTCTTTTTCGTTTGCTCTGCAAGTAATTCCATTAAAACCTCCCTTGCTTGCTCAACACTTACACCCTGCTCAATAAATTCTCCTATCTTTTCTGGCATCTTTGATATATTACATAAACGTATTAATTCAAGAACTTCAGTACGATACTTAGTTAAATTATTAGTTTCTTCTTTTAGGTCAGTTATAGTTTGTTCGTTCATAGTAATACTCCTGTTTTTATTAATATATTTAAACTCTGAAAGAATTGTAATTCCATCTGCAAGACCTATTTCTACTGCTTTCTCGCCAAAATATAGCCCTGCTTCTGTTGATTTGATTGCCTCTACAGAAAGGTTTCTATTGCGTGCTATTAGCTCAACCAGCATTTCATATAAACGATTCACTTCGCTTTTTAGATTTTCTAAACTCTCAGAAGTTATTGGCTCATGTGGATTTAAATCATTTTTTCTACTTCCTGCAAACACTGTGGTATATTTTATTCCACATTTTTCATCAAATCCACTTTGATCTATATGACTTGCTATTACTCCTATACTCCCAACTCCTGAAGTGCGGGTGAGAAAAATCTTTTCAGCGCTAGAAGCTATAGCGTACGCAGCAGAATATGCATCATCATTTGCTATCGCTATTATCCTCTTTTTTCCTCTTGATTCATAAATAAAGTCAGCTAGGTCAAATATACCGTTTACCTCTCCTCCGGGGCTATCTATTTCCAGTATAATTGTCTCTATGCTACTATCTGCTAATGCTTGTGTAATTTGTTCTTCTATTTGCTCATATGATGTCATTCCGAGCATTTCATCAAATGCACCAGGTTTTTTAGTTAAAATGCCATGTATCGGTATTATTCCTCTTTCACTATTTCTTACTGCATGTTTTATATTTTTAAAGATAGGCTGCTTTCCTGTTTGTAGTGACAGTAACTCAAAACTCCTTGGTTCTACCATTACACATCTGTTTAGCCATTGTTGTTTCATATCACCTCTTGATTGGCCGTAACGTCAGAATCAAAACTTAAGCCCAGTTCACTTGCACGTCTTTGATCTTCTGCTATTTCTTGGTCAATTTCTTCTACATCATAACCCATTTCTGATACTACTTCCGCTCGACTCTTGAATCCATTTCTTACTGCCATTTGCTGTGCTTGCTGATCTTTTAGCGGATCGACCCAATCAAATCCCTGTGGTATCCATTTTACTTCTTTTTTTGCTCCTTCTTTTCCCTTTGTCCATTCTTCACCTATGTCTAGCTCTCCAGAAAGTAGTGCTAACTCTAACCACCTATCCCATACAGGACGGCAAAACTGAAATACCATTATGTTATGCTGTAACATTGTACATCTCCTACGAAACTCTATTAATCCTGCTCTAATTGATGAATAATTAACACCGGTTAAATCTCCTGTTAGTTGCTCATATGTTATCCCTGTACCAATCGCTATTGCCCTGAGTTGCTGTTTCATAAACGCTTCATAACTTCCTCCTACATCTGACGGCTCTGAAAATTTTATGTCTTCTCCTGGGTCTAAAAGCTGCATTGTTCCTGGCTCTAAACCTGATAATGCTACTCCTTGCTCATTACTTTCACTTTCTCCTAAAATATTTGCTTCAGGATCAAGTCTTGTAATAAACCCTGCAAACATTGCTGCAGTTTTCTTTCTCACCAGCTCTGCATCATCATATTGATCAAGCTCATAAAGCTTCAGCAGTATATTAGAAAGCCAAGGCTCCCCTCTGATTTGCCCAGGTCTTAATGGTCTATAAATATGTAAAACATCATTTGCTGGCACTCTCACTGATTCTCCAAACATACTTTCACCAGGGTGTTCTTTAAATAGGTAGTATGCTTCTCTTTGCCCAAGCCTGTTAAACTCAATCCCGTTTCTTATTACATTACCATTTCCTAAAGTTTGATTTGTTTTATTATCTAAATGTTCAGACTCAAGTACTTGCAGTTGTAATGGTACAGAAAATCCATCTTCGAGTTTACGATTTCGGAGGCGTACAAAACATTCTCCTCCCTCTATCATACTTCTGCATACTAGAGCTTGTAATCCATAAAAATCACTTACTCCGTTACTATCTGCTTCATCTGTCCATCTTAGCCATAATTCTTGTACTTTCTTTCGAAATTCTCCATCTCTTGCTTTTGATTGCGGTTTTATTCCTGTCCCAATAGAGTTACTCACTATCGTATCAATGATATTTGCTGCATATGGATTTTTTCTCACCATATCACGTGATCGACTACGTAAAGTTTCAAGGTTTTGAGACAGCAAATTGTTTATACTTCCTAACTCTGGTTGAAAGTGAAAAAATCTTCTTCCTGAGCCTGCTGCATCCCATGCTGAGCTTTTTATCTTTGGTTTGTTAAATAATTGCTTGAAGGTTTTTAGCAGCATTTATAAAATTCCTTTACTCGTTGAAAAAACAATCTTTCTCTTCGGTTTCATTCCAACAATCTTTAGCTCAGCTTTAATACGTTGTCTTAAGTTTAGTAAATCATTTATCTGAACTTCAGCATATCTCACCACATGATCACCATATGCAATTGATACTACTCTTTCGCCACTCTGAAGCTTCTTTATCGCTTCTTCAATTTGAACTAAATACTCTTCGTTATACATTTTCCAACCACTTACTCTGTCTCACTTTTTTAGGTTTTTTACTTTCCATTTTTCCACTCAAACTATTCCATTTATTTTCTTGCCACCTATCAATTCCAAGCGCAATAGATGCAGCTCTCGCATAAATTCGGCAATCTAGCACTTCGTTTCTTTCTCTTACCTTTTGCCACTCCTGTTTGGTGTATCCCTTTACTACCTTGCTGACTAACTGCTCTGCTGTTAGCTGCTTAAAATATTCAGGTGCGTACTCAGGAAAATGACAGTATCCAGGTAGAGCTTTTCCCTCTTCTTCTTTTAAAATATTAAGTAATTGAAAAAGCTCTGATTTTAATATCGATACTCCTACTGGCCAGAGCTTTATTCCTCTCTTTAGCTTTTGACCACCAACTGTTATATCTACTCTACTTGGGCTGCTAAGTGGTACTAGTGCTTTATTTACACCTTTGACTGCCATTACTCTTCCACAGCCTTGATGACTTCTCACCCAATTGTATACTTCTTGTGTCGCATATCCTGCATCTACTGCCATCATGCTTATCATATACTCAAGCCCATTTTCACCGATAAAATGATGATTTAAGAGCTCAGAGAGTTTTCCCCATACTTCCCTACCTCCTGTATCTCCTTCAAATACTCGGTAGTCTATTGACCAATTTTCTCTGCCTTTTCCCCAGGCTACAACTTCTACTTCCAAGCGATCTTTTTGAACATCTACTCCTGCTGTGAGAACTACTTCGCCTTTTGGTACTGTGCCAATCTGAAAAAATTCTCTCCTGTTAAATAATTGCTTCCAGTCCGGTACTTCTCCTTTATCTACCCAGGTTTCTCCAAGCGTAGTATTTATCCAAACTTTCAGTAATTGTTCACTTTCTTTCGCATGGAGAAAATCCTCTACTGCTTGAGTCCAACTATACCAGCCAACTGGGCTATAAAGACTTGAAAGATGAAATCCTTTTTTCTCACCTTTTATTGGATTTGTAGCTCTCCATTCTCCACGCTCAAGAATTCCTGTCTTTTGATGATTTTCTATCTTTTTACCACATTCTATACATATATAGTGTGCTGTATTTGGATTTTTATCTTCCCATTTTATTTGTGACCATTTTAATATTTGGTAATAATTACAATGCGGACATGGTACAAAAAAATATCTCTTATCTGTTACTTCAAATTCTTTCTCAATTCTGCTTATTCCATGAATCGTTGGTGTTGACACTAAAAAAATCTTTCGCCTTGCAAAGGTATTAGTTCGAGCAATACTAAGCAGTACTGGATCTCCTTCTCCTCCTGAATCTCCTGGATAAGCATCAATCTCATCAAGAAAGAGATACTTTACTGGCATAGACCTGAGACCTACACTGCTGTTTGCTCCAGTAATCACAACTATTCCACCTGGAAATTCCTTACTTTGTACAGTATTCCCTGAATCTCTTGATCTTGGGTCTTTTACTTTACTCTTTAAACATGGCGTACTCTCTATTAACGGTGCAAATCTTCCCTTTGACCAACGCTTTCCCATTTCAACTGTTGGCTGTACTACTAGCATTGGTCCTGGTGTTTGATCGATAATATAGCCAATCCAATTGTTACCAGCTTCTGTTCCTCCAATCTGCGCTCCTTTCATGAATACTATTTTTTCAGTTGGTGAAGAAGGAGATAGTGAATCCATGATTTCTTTTAAATAAGGAGTTCTTTCCGTTCTCCATTTTCCTGGCTCTGATGCTGCAGTTGGTGCTAAAACTCGATACTCATTCGCCCACTCTGATACTTTAAGCTCTGGATCTGGTTTTAAACCTTCAGAAAAAGATGTGGCGTATATCATTGTCTGCATCTACTCATAATTGGTTCTATCTCAATATTGTTAACAGTAGAGTTTATTCCTCCACACTCCTCCAATTCCATAAACATCTTTTTCTGAAATTCGTTTTCTATATATCTTTTGCTCATCTCACTTACCATTATTGCTATAACAAAAGCAAATATCCCTGTTATTGTTGCAAAAATGATTGCACTGCTTATTGTTGTTGTTATCAACCCTATATATACTGCTACTGCTATTGCGCTGAATGTAGTATAGATGCAGATAATATTATTATGTTTTTTCGTCCTTTTATCTGCTATTTCTCTCTGTGCTATATATTTATTATGAAGGGTTGGAAAATTAATAACGGTATCTCTGCAGAGCAATGACCCATTTTTTTCAGTAAATAAAACTTTAAGTAACTCCAAATTATTTGATTTGATTGCTAAGTGCAGAACAGGTGTATAATTTGCTCCTTTTTTCAGTAGTAATTTTACTACATGTAAATGTCCTCTTTCTGCAGCAAGGTAAATCGGAGAGTGACCTTTATTATTTACAATATCAATATTGATTTCTTCTTTTAAAATTGCATCTACAATCTCAATTTCTCCTCTTTGTGCAGCTAAATGGAGTAGACTATTCTTTTCAGAACCGTATTTATTACTCATCAAAGCCTTCTTTATCTCAGGTTTAGCGTAATCAAATGGTGTTTTACCGCTATCGTCTTTTACCAGAGGGTCTATATCTTCTCGCGTTAGTAAAACTTCTATTGTTTTCAGTCTTTCAGCATAATGTAGTGGTGTTTTATTTTCGTAGTCCTGCAAATTTACTTGAGCATTAGGCTCCTTTATTAAGCATTTGAGGATATCAAGACATAAGTCTCTTTCATCGTAATTAGTATTACTTACAGCTATATGAACAGGTGACAATTTCATTGAGTTTTGTCCCATGCGCGCGCTATTCACATCTGCTCCTAGTCTCAGTAGTAACTTTACTATCTCCAGCTTTTTGTTATTAACTGCATAGTGCATTGGTGTCTGATTTCGTGCATCAAAGACATCTATTTCAGCATTTCCTTCTTTCACTAAAATTTTGACAACATTTTCATGTCCTATGCCTGCTGCTAGATGTAATGGAGTATGATGCAGAGCATTTCGTACATTAACGTCAATACCTTTTCTGATCAAATATCTAACTGCATTAACTTCACCTATCATTGCAGCTAAATGAAGTAAGCTATCTTGTTCTGACCCGTACTTGTTATTAATTAGCGCTTGTAATATTTCTGCTTTTTTCCCTTCTTTGGCGTAATCAAGAGATGTTTTACCTTCATTATCCTCCACAAAAGGATTAATATTCTTCTTCGTGAGTAATAAATCCACCATGCTTAATTCATCAAATTCTATAGCACAATGTAGTGGTGTCTTTCCATTTAATCCTCTGACATTAACATCTAATCCAGGTTGATTAATGAGACACTTTATTAACTCCAAACTTAAGTTATCAGTCATTTTATATTCAAAATCTTTTTTATATTTGAAATTTAGTATTAGATAATTCTTGTAATGAGTTTGTAATCTCTTCAGTTAGCGCCATATGAATCTTTTCAGTGTCACTCAGTGATGCAAGCAGTGCTGAAACTCTATTTGGAATATTAAGCAAATTATTACGGACAACTCTTGCTACGTTAAATGCTTCAGTTTTTACCTCTTCAATTGACACAAATTTGCCTATTTCAGCTTTCACTTTAGCTTCCAAAAGTTTACCACGCTCGGTTTCATTTTTTATTCGCGTTTTTAGCAATATCGTTGAAAGTGTTTCTCCGCGCTCTTTTCTCCTAAGTGGTTGACTTGGATCTCTTATTGCTGCTACCGCTTCATTTGCTTGTTCTCGGTCAATAAGTCCATCTTCCAGCTCAACTATTCCTTTTTTTACTAAAGAACAGACATATTGCCTCGAAAACCCTTTTTCCCTTGCCCATTCTGCTTGCGTAATTCTCACCTTTTTTTCTCCTTTTTTAGCACTGCTCAGCTATAATTTCGTAAGTAGTTAACATTTGAAATATATCTAACGCTAAAGAAGGCCCGAGGTCGGGACCACCAAACCCTCCAGCTTGGCCAAAAGGACCCACTTTTTATGATATTTCCAACATATTAAAATCTTTACTAAAATTCATAACATAGAACATTAATGCTAAAGAATCTGCTTCATTATCATCTGTTGGACAAAAACCCTTTTCCTGCACTGCTTCAATTACATCAGCTTTACTTGCATTGCCCTTGCCAGTTATAAAACGTTTAATAGTCTTAACCGAAACACCTTGATAGGGAATATTACTTTCTTCACACCAAGCAGAAAGGTGTGCTAAAAACCCTCCATAGATATGTGCAGCATCAGTTCCCAAGTGTCTTCTCACTTCTTCAAAGTATACAACTTCAATGCCTGGAAATTTATACTTAAGTGAATTAAGCCAATTACGAAAATTTAAAAACTGCATTCCACCACCACTAAACCTGCTAACATGAAAACTCTTACTTCCACTTTGCACTATTCCATCATTTAAAATAGTCCAGCCGGTTTGTTTGCCAAGATCTAGGGTGAGCATTTCCTTTCAATTGCCGAGTACATATATATACAAGATTTGAAAAAATTACGTCCAAAAAATCTTTAATTTTCGAAATTTAACAACTAACATAAAAACTCTTTTACAGCCAGTTTGTTTACCAAGCCTTTCAATTGTTGTGTACATATATATACAAGATTTGAAAAATTTTCGTCCAAAAAATCTTCAAATTTTTAGGAATTTTTTTTTATAATTCTTGAATTTGAAGACCTTTCAAACGGGTTTCTCTACTTTTAGAGGTTTTTATTATTCTACTCTTATATTTTATATGTTTTTATATATGTGTATATTTTTATATATGTATTATATATATATTATATATAAGGGTTTCAGGAAGCTAGAATCCTCCATATTGGCGGACTTCAGATATGCCGTTCCTAGGAACGGTTTTAGGAACGCATGGTGAAAACCCGCCATACAGGCTAATTCTAGATTCCTGCTTCCTAATTCCTGATTTAGGAAGCCAGTAATTAGGAACGGAACTTAAGGTTATAGAGAGCATACTTTTCAACTATTTTCCTCTTAAAAATTTAAGCTATTCTTTTAATAGCGAAATCCACATTTTTAGCTCTTTAGGTGATATTGAATTTCAAAATATGAAATTCTTATATGTTTTTAATATAACTTTAGGAAGCCTGAGCTACCCATTCTTAAAAATATTGAAATCCATTCAAAATAGGTTCCAAAAACCTGAACTGTATTATTTTAAATTGTATCAGTATTATTCTCAAAAAAAAACAATAGAATATCAATAGATTAAAAATTGCATCAGTATTATTTATTTTTGCTCCTGTCCTACATAAGGGCATTAATAACTTCCATCCTTAAAGCATTAATTTGTTTTAGGGAAAACCATGAAATTAAAAAATATAGCTATAATTGTTAAAAACGTAAAATACCAAGCCTATAGACTAAAACTTGCCAAGTGCTTTATTGATGAGAATAACGAAGACCTTGAGCAAGAACTCTTCTGTGAAATTTGGCCATGTCTTGATCAGTATGATGAAGATAAAAGTAGTTTTAACACCTTTGTAGCAAGATTAACTGAAAATAAAGCTATTAACATGTTAAAGAAACAGCAATGTGCAAAACGTAATATCAATAACTATATTAGCATTGATGTAACAGAGCTACTTGAGGGTGAAATAACAAAACGCATTGATGTAGACTATATGATCTCGGTTTTACCAAAGGAATGGCAAAATATATGTGAGCAACTTAAATTTTTTAACTTACATGAAGTTGCCAAAATGAACAACGTTTCAAGAACCACTTTAAACAATATTATCAAGAAGATACGTGCCAAACTTTCTCCTATTTACTACGAAGGCAAAAAGAAAAATTGAACAAAATTTTTGCCTTTCTTGTATATATATACATCGTAGCATGGATAAATAATGGTTCTTAAAATTTTGAATAATAATGAAAGATTGCAAACAATATCAACTGTAAAAATGGTCATCTTTGGTCCTTATGGTATTGGTAAAACAAGTCTCCTAAAGACCGTAGATGAACCAACACTTTGCCTTGATTTTGAAGCAGGGCTTCTTGCTGTTCAAGATTGGCAAGGAGATTCAATTAGTCTTCGCACTTGGAATGAAGCTAGAGATATTGCTTGTCTTATAGGGGGGCCTAATCCTGCGCTGAAGTCTGATCAAGCATATAGCCAAAGACACCATGAACATGTATCTGGTAAGTACAAAGATCTTTTCCCTGAGTTTTCTAAATACCGATGCATCTTTGTAGATAGTATAACCGTTGCTTCACGTTTATGTCTATTATGGGCAAAAATGCAACCTGAGGCTTTTTCTGAGAGATCGGGAAAACAGGACATGAGAGCTGCATATGGATTACTTGCTCAGGAAATGATGGCTTGGCTCAATCAATTTCAACACATCAGAGACAAAGACATCATCATAGTTGGCACTTTAGGTCAATATCTCGATGATTTCAATCGTCCAATTTGGCTACCTCAATGCGAAGGGGCTAAAACTGCTAGTGAAATTCCTGGGATAGTTGACGAAGTAATCAGTATGATTGGAATCAAGAAAAATGATGGAACGGAGAAGCGCTCTTTTGTTTGCCACACTTTAAACCCTTGGGGATACCCAGCTAAGGACCGTAGTGGACGCCTGAGTATGGTTGAAGAACCACACTTAGGTAAGCTGCTTACAAAGATTAAAAGCAAGTTTTAAAATTTAAACATGGAGAGTGATATATGTTACAAAACCTATTAACTGATTTTAACACTGTAAAACCGCAAAGTAGATTGATACCTAAAGGGACAATAGTAAAAGTAAAAATGACAATCAAGCCTGGAGGTTATGAGCATTGGTTTACTAAAAGCCCCACTACCGGTAGCATTTATTTAAATACAGAATTTACCGTTATTGAAGGCCCATACGCAAAGCACAAAATTTATCAAATAATTGGTATTAAAAGTAGTAAAGCAGAAGATACTTGGGGAGAAATGGGTCGTTCTATGCTTCGCAGTATCTTGGAATCGGCACGTGACATTCATCCACATGATAACTCAGAAAATGCAATCCTTGCTCGTAAGTTAAATTCAGTTGCAGAATTAAATGGCTTAGAGTTTACAGTAAAGGTAGGTGTTATAACTGATGAATATGGAGAGAAGAACAAAATTGCCTCGGTAGTTACTCCAGAATACCGCAAAAATTATGAAATTGACAGAGTACCATTTTGAAGTACGACGAGGAAAAGCTTTGGTCTGCTGTCGTTACTAGAGGTATTCAGGACGCAGTAGGAAAAAACCCAAAGCTAAGAGAAGAAGCAATTAATTGGCTGAATTCAAAATCTTTTGAAACTGTTTGTGAGCTAGCTAATCTCAACTTTACACGTATGAAAAATATGTATGGGAATTTTATGTCTAAAAAGCAAAAAGAGTTAAAGATGTTATTGATTGATAATATCAAGGAGTGTGTTTCTTACCTACTTCCAAATGGTGAGTTTTACCGAGAAAAAACTTATATTGGAGACTTAAATGGAAATACAATTACAGTTAAAATAGTAGGTAAGGAAGCTGGTGATTGGCGTAATTTTACTGAAGGAACTGGTGGTGATATTATTGATCTTTGGATTTTAATTAAGGGTGATATATATTCTGCTAGAAAGTGGCTCAATAAAAAATCAAAGAGTGGAGAAAAAAAAGGGCGGAAAAGAGAAGAAAAAATATTTTCTGTAAAGCAGTACTTAAGTGATCAATCACCAATACCAGAAGATATAATAGCTCCACGAATTCTCACTCCAGGTGGTCTTTTAGTCATTGGTGGTACGCCAAAGGTTGGCAAAAGTTATTTTCTTCTCTCTTTGCTTGCACATCTTGCAGCAGGAGTGTCGTTTCTTAAGATGAAGTCAGCAAGGCCACTAAAAATAATCTATCTGCAAAATGAGATGGAGTACAATTATATCAGGGAACGCATACAACAAATCATAACTAATCAAAGGCTGCCAAATCTAGCAGAGGAAAACTTGATTGTTACTACAAAGATGAGATTAACTTTAAATGATGAAGGTATAGAGAGAATAAAAGATATAATAGGAGAAAAATTTAAAACGATAGATCTTATCGTTTTGGATTCTCTTGACTATGAAAATATGTTTTCTGGCCTGCAAAGCAGAGTAGAAAAACTACGTTCTGTAATTAATCCTATGGCTGGAATCATTATTACACGTCATACCAGAAAAGTATCCACAGCTACACTCGCAAAAAGTCCTTTTCAAGCTTTAATTGGTGCTAATGCTTTAAGAAGTTTTTATACATCTGGTATGGTAATGTTTCAACCAAATAAACGTACAAATGTCTTGCAAGTAGTATATGAGCTAAGAAACGGTAAATCAATACCAGCAAAATTCATTAGCAGAGTAAATGGGCGTTGGCAGAACTCTAAAGTTATAGCTACGGCTTAATTTATCCACAAAAACCGACACTATGCTAGAGCTAAAAACTCAGCTTTTGCAAAACATCAGATCTTGTCTTTTTCATCTTTTACCAAGAGGGACATTTCGTGGTGATAAGTTTTATGTAGGTGATGTACAGGGTAACAAGGGCAAAAGTACTGTAATAGAGTTAACAGGCGAAAGAGCCGGATTATGGAAAGATTTTGCAACTGGAGAAGGTGGTGACATTATTGATCTTTGGGCAACGGTACACGGGAAGAATGCGAGAATAGAGTTTCCTGAAGTAATGCTCTCAATAAGTGAATGGCTTGGAAAAACCAACTTCAAAGAACAGAGAAATTTAGAACAATACTTAACTTGTAGTTGGAACTACTACGATGAAAATAACCAATTGATTGTAATAGTCTACCGTTATGATCCTCCTTTAGAGAAAAAACAGTTTAAACCATTTGATGTTAAAAAACAAAGATTCAAAGAGCCAGAAATAAGGCCACTCTACAACATTCCAGGTATTTTAAAATCTGATAAGGTTGTTCTGGTTGAAGGAGAAAAATGCGCAGAAGCACTTATAGAGAAAGGAATAACTGCAACAACAGCAATGTTTGGAGCAAATGCGCCTATTGATAAAACAGATTGGACTCCGCTTAAGGGCAAGCATATTATTATTTGGCCAGACAACGATGAAGCAGGTAATAAATATACCAAAAACGCTGAAAAGAGACTTTTAGAACTTGGTGTTGCATCACTTGCTACGCTTAAGATTCCACCGAATAAACCAAAGAGTTGGGATGCTGCTGATTGTGTGTTAGAGGGAATAAATATTGAAGAATTTATCGAAAAAAACTCAAGAAAAATAATTATTAAACCACCACTTGATATTTTTAGCTGGAGCGTAGAGCGTTTTGTAGGCCCAGTACCAAAGCAAAGATTCTTGGTTGAAGGATTATTTCCTTTGGGTGTAACCTCCATTTTGGCTGCAATGGGAGATACAGGCAAAGGTATGCTACTTCTTGACCTAGCCCTCAAGGTTGCAGGTAGCATAGATCAGGTATGCGGATTTGGTCCACTTGTTACTGAACATGGATCTGTGGTGGTATTTTCTGCGGAGGATGATACAAATGAAATACATCGTCGCTTAGAACGACTTGATCCAAAATGCGAGAGATTGAAATATAAAGGTAGGCTATTTATTGTACCATTACCAAACATCGGAGGATCTCTTACCATACTTAAGAACGTTCGCGGTAAAGTTGTAGAAATCTCTCCAGAATTTGAGTCGGTAATGAAGCAGCTGAGCAGGATAAAGGATTTAAAGCTCATTATATTTGATCCCCTTGCTTCTTTCATTCATGCAGATTTAAATGCTGATCCAGCAGTAGGGGATTATCTCATGTGTTTATTATCTGATTTAGCATGTAGCACTGGAGCTTCAATAATTACTGCACATCATATGAGAAAGCTGAAGGGAGAAAAGCCTATATCAACAGTAGAGCAAGCACGAGATGCTATTCGAGGCACTTCTGCTCTCGTAAATGGAGTCAGGTGTTCTTTTGCTTTTTGGCCTGTTGAAGATATGACTAAACCAATGATTTTTAGGTCAATTAGAAAAATCCCAAGACAAAATGCACTATTTTATGGAGCTGTTGTTAAAGCAAATGGCCTGGCTGATCGTACCATACGCACTTACCTAAGAAATGAAGAAACAGGGCTATTGGAAGACATCACTGAACAATTAAAAGCTCAAAATATTAGCGATAAAGATCTTAAAATATATCTTATTGATTCAATTGCGCGAGCTGCTATTTCAGGACATCCATTTACTCACACAGGAAGTGCAGGAATACATAAACAACGACATAGACTGCCTGAAGTTTTTCATAGTATGGGAAGAGATAGATTAGAGCGTATAGTGCAAGAGCTTTTACAGGCAAAGCAAATAGTTAAAGGAATGGCTAATGGTTCAAAAGAGGATAAATGGCTCGATATTAAAACAGGACCATTTGCACGTGGAGTGGGAAAATTTATTCATGGAGCTGAAAAAAACTATTTTTGATAACAAAAAACTCTATTTTTTTATAGTCAAAGTAAAAGGGTTAATACGATAACCATGTGATGATCTTTGCCAACCAAGGGTTTGTATTACATCATCACGTTCAATACTTAATCCTAATTTCTCAGCCAATGTAGCTTTGATCGTTTTTTGCATCTTGTTTAATGGTTTTCTGATTTGATGTTCTAAATCTGCTTCTAAACTAAGTCCCAAGAGTTTTTCTAACTGATTAATATTGAGAAGTGTATGTTTTTCAGGTGGTAATTCTTTCTCACAGTCATGTAAAAATTGCTTGAACAATATTCGAAAAATATTAAGGCATGATGCAGCTTTTTTATTTATAACTTCAATACTATTAACATATACCATACCTTTAACTACTTGTAACTCCAAAAGTTTTGTTGGTATAATTGGTTCAACACGTTTAAGCGAAATATATGAAGCTGGTAAAACTTGCAAAGAAGTATTTTCTACCACCTCTGGTACTCCTCTTTTATCTGCCTCTTGGAATATCTCAGTTACAGTCTTAAGCTGACAAAACAGTTTCACCATTGGCACTACATATAGATTCAGCAATAGATTTGGTATATCTTTTTTTAGAGTGATGAGAACTGTCGGATGGACTCTAAGTTTATCTATAGTTAAAAATATCGCATCAGTACAAAAATCAAGGATTATTAGATTTACAATACGACCTTGATTACAAATATAATAAACTCCTTTTTCCACTTTTTCCCACATAAGTCTTGAATCATTCAACTTTGTTTCAAACCAGTCTATGATTTTCTCTATATTTAAGTATATGGATAAGAGATGAAATCTCTGTTTTTTATAAGTATTAGGCAAAATATGACGAGAACAGTTTTCACAAATAGCGTCATCACATGCTTCATCAAAGTCTGGATCGATAAAAATCTCATTGCTACAACTTGGATCAATTACATTTGGCCAATCAAGATGATCTTCTTCACGAGAGCAAACAATATAGTACCTTTCTTGCATTTTTATCAATCCAAGATCAAATAAGTATCTTGCTGCTTTAATGTGATTTTGACTTGGATTAACCCAAGAACTATTTGAACTTAAAAGATCAGCAATTTGCTCGTGAAAGGATTTTAAGACCATAAGATTGTTCCATATGTTTCTTCAGGTCCTCTCTTTCTTTTTTATTGAGCGGATGCTCTGAATAATAAATTTCCCCACTTGATTTGAAAGAAAATGTTACCTTTTTGTTTTGGAACATTACTTTAGCTGATTGAATAGATTGTAGTATGTTGCCAATAGACGGCTTTAAAATATGTAACTCTGGTGCAATAGGATCGTACGGCTTTACACTTAAAGTAAGATATGTATTACTATTTTTAAAATAATCTGACTTAAAATTTAACTCAAATATACAAATATTAGGGTCAGAACCCTCTATACATGCTTGAAGGAATTTATGCACTTGTAGTAGAAAGTTCTTATCCTGTATATTTACAAAAGTACATTCGCAGTTAAAATAACCACTTACAATACTATTTGCTATTTCCACAGCTTTATTGGTATTTTTAGCACAGAGATTAACCTTTGTACCATCAATCGAAAAATCTAAAATCATCCACTCAGGTTTATGGCCATGAACAACTTTGTTTGAATTAAGCAGTAAATCCATGTCACTTCCTCGACGTACAAACATATATATCCGATCTTGATGATGGAAAAAACCCTGCAATTGGTTTTCAAACTTCAGTATCTGCTCTACAGCTTCTTGTGACATAAATTCCTTGAATGAAGTGTTTATTTGTCTTGGTGATTTCTGTAGAGCAAATGATACGAAACCTCTCTTTTGTACTTTATCAAAGTGATAGACAGATTTTAGAAGTTCACAATTTATGTGAAACAGTAAAAATAACAAGGATCTTTTATCATACTTAGTATTATTTTTTATCAGGTACGATCTCATTAACTCTTGAGTGAGGGCAAATCTTGCTACTTCACTGACTGTAGCTTCAAGTTTCGTACGATCAAAGTAGCTAATGAGATAATAGTTAAAAAGAGAGTCAGAGTAACTGGCAAGTATCTTACGTTTTTGTTGAGTGGATCTATCATCGTAGTCTCCGTCTTGAAAAAGTTGTCCATTTAAATGATTTTTAAAGCAATGCTGAAAAATAATGCTCAGTTGTTTACCAGAAAGGGAATCTAACCAAGACTGACGTATATTAGAATCCTGAAAACGATCTAATAAAAGGTTAACAGGAACTTCTAAGTCGCTCTCCCAGAATTTATGACTTGGATAAATCTCCATAACATATTAAATAAGCCATGTTATACATAATATGATGATTTAGGCAAAGATTTTTTGGACATAATTTCTTCAAATCTTGTATATTTATTAGGGAGAATTTGTGTGAACTAGATAGCTTTCTTAAACGAGACATAAGGTGTGCATTGGTTTAGTTTAATAGAAGTCTCCTAACCTATAAAAAAATTCACAGGAAGAAAAACATGCAAAAAGGAGAGTTGGCTATTTATTGGGGTTATAAGCCTAATCGATTGGCAGATACATATCTAGCAGATGCTTATGAACAATTATTGAAATGTAAAATAAAGGAGGTGAAAGAAAATGACAACAGTAAGCTTATATGCAAGAGTTTCATCAAGACAACAAGCACAGGAGAATACGATAGAGAGTCAGATTGTAGAATTGGAGCGTCGCATTAGTAGCGATGGACATGAGTTATTAGATGAGCATAAGTTTGTCGATAATGGTTATAGTGGATCAAATTTAGAACGTCCTGGCTTAGAAAATTTACGTGATAGAGTAGCAGAAGGTAAGATTGATAAGATATATATTCATTCACCTGATCGGCTATCACGTAAATTTTCATATCAAATGATCTTACTCGAAGAGTTTAAAAAGGCTGGATCTGAAATAGTATTTTTGAATCATAAGTTTGATGATAATCCGGATTCCCATTTATTTCTACAGATTCAGGGAGCAATAGCAGAGTATGAACGTGCAAAGATTATGGAACGAAACCGTAGAGGTAAACTTCATGCGGCCAAAGCTGGGTGTATAAGTGTGATGGGTAGGGCGCCTTACGGTTATCGCTACATAGCAAAACATGTAGGTGAAGGAAGTGCTCAATTTGAGGTTGATGAAGAAGAGGCAAATATAGTGCGTAAAATATTTAGTCGGGTTGGCCAAGAAAGAGCAAGTATAGGAGAAGTTGTACATGAACTGAATAAGATACCGGTAATAACACGAACAGGAAAAAGGTATTGGAAAAGGAGCACTATTTGGAACATGTTAAAAAATCCTGCTTATATAGGACAAGCAGCTTATGGTAAAACTAGGACATGCTCAAAACCACAAGTAAAAAAATCAAAAAAAGGAACTTGTGGTAAACTTAAAAGTGGTCGCTTTAATAGTGATAAAGAGAATTGGACTTATATTCCAGTACCAAAAATAATCAATGAGCATTTATTTGATTCAGTGCAGGCACAACTAACTGAAAATAGGCAAAGAGCAAGAGTACGACAAAGAAGAGAAACATATTTATTGCAAGGTTTAATGGTATGTCAACGTTGTCAATATACTTATTGTGGTACAAACCACGTTCATAAAAAGTCGACATATTATTACTATCGTTGCTCTGGTACAAACTCTAGCAAATTCAATGGCAATAAAATCTGCGATAATAAATCAATACGCACTGATATATTAGATGGAGTTATATGGGAAGAAGTCAAGAGTATCTTGAAAGAGCCAGATAGGATTGCAAATGAATATCAACGTAGATTATCAGAGAACAAAAAACCTTTACATAATCAAACACGTGAAAAGCAAGAAAGTAAGTTAAGATTAAGTATCAAAAAATTTATTGATAGCTATGCTAAAGGGTTTATAAGCCAAGAAGAATTTGAACCAAGAATCACAACAATGAAACAGCATTTGAAAGAAATTGAAGAAGAGAAAGAAAGAACGCTTGATCAAAAAAAACTACAACAAGAATTGAGCCTTGTTACAGATAGCTTGAAAAACTTTTCCTCAAGTGTTGAATCAAAGCTTGATCAAGTGGATTGGCAGACTAAGCAAAATATTATTAGAATGTTAATTCATCAAATTGAAATCAATCACAATCACTTGTATATAGTATTTCGCATAAAAAGTCTTGCAAATTTTGATCAAAATAGCCATAATAGAATTATGCAATGTTGTACTGGCAGTCAATATTGTTGGACTGCCGGATAAAACTGTTGCAGAATCCAGAGAGCGTATCAGAGCAGCGTTAAATTCAATCAATCTTCTGTTACCTACAAAAAGGATTACGGTTAATCTTTCCCCTGCGGATTTGCTTAAAGAAGGTAGTCATTATGACTTAGCTATTGCTGTTGGATTACTTGTTGTAATGAGTGTGATACCAGTTGAAAAAGTTCAGTCTTATATAATTATGGGCGAGCTTGCACTAGACAGCAGAGTCATACCAATCTCAGGAGTACTTCCAACAGCAATCAATGCAAAACAGTCAAATAAAGGAGTAATTTGCCCAAGGGGAAATGGAATAGAAGCTTCATGGGTAAAGAATGTTTCTATTCTAGCTATAGAGAAATTAACCGATATTATCAGACATTTTAAGGGTGAGCAGTTAATTCAGCCGGTAACTTTTAACTATAGCGCTGCACCCAAAGAAAAAAATTCAGTTCCAGATATAAAGGATATTAAAGGTCAAGTTGTTGCAAAAAGAGCAGCTGAAATTGCAGCAGCAGGTGGACACAATATGCTTCTTGTTGGACCTCCTGGTACTGGAAAATCAATGCTTGCTAAGCGATTTATAGGGCTATTACCTGATTTGACTGAGCAGGAGATGATTGATGTTAATATTATCTCTAGCATAACAAAAGCCGGTAACGAAACATTTAAAGTAACTCGTCCCTTTCGTGAACCTCATCATTCATGCTCCATGCCAGCGATGATAGGAGGAGGAAAAAATGCAAAGCCTGGGGAAATCACCATGGCTCACAATGGTGTGTTATTTCTTGATGAGCTACCTGAATTTCCAAGGCTTGTACTTGATTCTCTACGTCAACCACTTGAAGATAGAAAAGTAACTATCGCAAGGGCAAATGCTCACATTACTTATCCAGCTAATTTTCAACTTATAGCTGCAATGAATCCCTGCAGGTGCGGTTATTTAGGTGATGTAAGCAGATCGTGCAATAAAGCTCCAAAATGCGGCACAGATTATAGAAATAAAATATCAGGACCTTTGCTTGATAGAATAGACATATGCATTGAAATGCCAAATGTTAGCATACTTTCTCCTGAAATCTCTGTGGAGGGAGAAAGTACCGAGGCTATAAGAGGAAGGGTGATAGCAGCGAGGAAAATTCAAACTGAGCGTTATAGTAAATTTAATATTCGTTGCAATGCAGAAGTCAGTGGTGAAGCATTAAATAAATTCACTGAACCAGATCAGGAAGGGTTAGAATTGCTAAAATACGTACTGAAAGAAAATTACATTTCCAATCGAGGCTATACACGTGTATTAAGAGTCGCAAGAACCATTGCAGATCTTGCGAAAAGTGAGGAAATAAAAAGAGCACACATCTCAGAAGCGCTGAATTACAGAATAAGAATGTATAAATAAATTAATTTACTTGACGGGCAGCTTTTTTTTGCCATATACTACCATTAGTGAAATTTTAATATTTTAGGAGTAGAGTTATGAAATGGACAAAATATAAATATCAGAGTGGGAATAGCTTTCCTTATGCTATTGCACAAGGATACGAAAGAGCTGAAAAATACTGGGGAATTCCAGGTGCTGCTAATGGAGCTGGTCAGTACGCTATGCATAATAAAGGGAGAACAGGTGCAATTGCTCTTGTTACACTTTCAGTGGTGGCGCTTACGGCTGCTTATCTCTTAAGTCCAGCTTATGCAACCTTTGTTGGTACAGTTGGAACAAAAGCTGCAACACTTGTTAGTCCTGCTATTACTGCAATGTCTGCATTTGCAGTTGCTCATCCGCTCATTGCTAGTTTGGTAATTGTTGCTGCAGTAGCAGCTTTAATAACTGCACCTGTGCTTGCATATAAAAACAGTGGTAAATCAGAGAAAATTAAAGCCCTCAATGGCGACATCGACAAAATAGCAGCAAAAGTAAACGAAGAGAATAAAGAACCAGGTACTAAGATTAATGAACTTAAAGAAATGCTTTGCTTGGGGAAGGGCCTCTCTGTATAAATTATGCTTTCAACAAAAAGGACAGGCTTCTGTCCTTTTTTACTTACAAGTACTTTCTGTTTTTTTGCATCTTAAATAGTGTTGTTTGAAGGTCTGCAATTATTATACCTACTGATTAACAATGTTAAGAATAAGTAAATCTTGTTTACTGTTTGCGTATGTCAAAATGAAAAATGTTTGCATATTGTTAAAAAAGCAGTAACTTGTTATCAAGTGAATTCACTAATATTTGAGTAAAATTTAAATGTCAATCGACCTTAGTTTACCAGAGCTACCTGTATTACACCCAAGGATTACCGTTGTGGGAGTGGGTGGTGCTGGCGGAAATGCTGTAAACAACATGATCCAATCCAATTTACAAGGGGTAAATTTTGTCGTAGCAAATACCGATGCTCAAGCGTTAGAGAAGTCATTATGTGATAAAAAAATTCAGCTTGGTATTAACTTAACTAAGGGCCTTGGTGCTGGTGCTTTGCCTGATGTTGGTAAAGGTGCAGCAGAAGAATCAATTGATGAAATTATGGAGCATATAAAAGATAGTCATATGCTCTTTATCACAGCAGGGATGGGTGGTGGTACTGGAACAGGTGCTGCACCGGTAATTGCAAAGGCAGCCAGAGAAGCAAGAGCGGTAGTTAAAGATAAGGGAGCAAAAGAAAAAAAGATACTGACTGTTGGAGTTGTAACTAAGCCGTTCGGTTTTGAAGGTGTGCGACGTATGCGCATTGCAGAGCTTGGACTTGAAGAGTTGCAAAAATACGTAGATACACTTATTGTCATTCCCAATCAAAATTTATTTAGAATTGCTAACGAGAAAACTACATTTGCTGACGCATTTCAACTCGCCGATAATGTTCTGCATATTGGCATAAGAGGAGTAACTGATTTGATGATCATGCCAGGACTGATTAATCTTGATTTTGCTGATATAGAAACAGTAATGAGTGAGATGGGTAAAGCAATGATTGGTACTGGAGAGGCAGAAGGAGAAGATAGGGCAATTAGTGCTGCAGAGGCTGCGATATCTAATCCATTGCTTGACAATGTATCAATGAAAGGTGCGCAAGGAATATTGATTAATATTACTGGTGGTGGAGACATGACTCTATTTGAAGTTGATTCTGCAGCCAATAGAGTGCGTGAAGAAGTGGATGAAAATGCAAATATAATATTTGGTGCCACTTTTGATCAGGCGATGGAGGGAAGAGTTAGAGTTTCTGTTCTTGCAACTGGCATTGATAGCTGTAACGACAATTCATCTGTTAATCAAAACAAGATCCCAGCAGAGGAAAAAAATTTTAAATGGCCTTATAATCAAATTCCAATATTAGAAACAAAAGAATATGCTTCAACTGAGCAAACAAATGAAAGAGTTAAGTGGGGCAGCAATGTTTATGATATACCAGCTTATTTAAGAAGAAAAAAATAATGCAATTTTGGCTACTAAAGTCAGAACCAAGCGAATACTCCTGGCAAAAAATGGAAAAGGAGCAGGTGACGCAGTGGAATGGTGTATGCAATTATCAAGCTCAAAATTACATGAGAGCTATGAAATTAGGCGATCTTGCATTTTTTTATCATACAGGTAAAGAGAGAGTTATACTTGGAATAGTTGAAGTATTAAAGGAGTATTATCATGTTTATAATTCCAAATTTGGACTAGTGAATGTAAAATTTTTGAAACCTTTAAGTAACCAAGTGACGTTAAACAGTATAAAACAAAACCCACTTTTGAAAAATATGGTTATATTAAAACAATCACGTTTATCAGTTTCTCCAGTTTTAGAGACTGAGTGGAATGAAATAATAAGGATGAGTGATGTGTAATACCTGTTGCCAAACAATATTACCTCAGCACACAACATACAGCTGTATGAGTGTTTGTTTCGAAGTAGCCGATTTTTCATCAAACACAAAGCAGTGCTTGACACTGGAATCCAGCTGTAATGCAACCACATTAAAAATGTTGTGTTTTAATATAGCTTTTATATTCACTCACCTAATGTCTAATCAGAATTCCTGGATCCCAGACTGGGATGACATACTTCTAGTGTACAATATTCGTATAGTTGTGTGTATGATACGATGGTCTATAATTCTTCTTTTTTTGGTTCCAATGTCAAGTGATGGGATAATGTCCTTTCTGGTGCTTTATTCATGTTAGAAGTAAATATTCTTGATAAGAGGTGGCATAGTATTACGAAGGACCCACAGAGTTTTGTATTAAATATTATTAATGCTTCTCTAAAAGAATTAAAAATAGATCATTATAAACCAAATATATCAATAGCTCTCGCTGATGATAACTTGCTACATCAACTTAATCTTAAGTTTAGAGAAATAGATAAGCCAACTAATGTACTATCATTTCCATGCGAACAGTTATCTAGTGAATGTGATCTAGGAGACATAGCAATTGCAGTAGATACAATAGAAAGAGAGTCTCATGAGTACTGTATATCTATCCTCACTCACACTGCACACATGTTAGTTCATGGATTGCTGCATTTACTTGGCTATGATCATCAAAAAGAAGATGAAGAAATTATAATGAAAAGTTTAGAGAGCAAGATTTTAGCTTTGCTTGAATTTGAAAAGGAAAAGTATGGTAGATAATACCAAAATATGTTATTTACAAAAAAGGGGTTTTAGCTGTAAAAGGTAAGCAATATGGTTCAGTTTTCTTTACCAAAAAATTCTAAAGTTAATAAAAAGGGCAAGGTTTATCCTACTCCTACTGGAGCAAAAAATATTAGAAGATTTCAAATTTATCGTTGGTCTGCTGATGATGATAAAAATCCAAGAATAGACACATTTTTTATCGATATGGATAATTGTGGCCCTATGGTACTTGATGCATTAATAAAAATAAAGGATGAAATAGATTCAACCTTAACTTTTAGACGCTCTTGCAGAGAAGGAATATGCGGATCTTGTGCAATGAATATTGATGGTACCAACACTCTTGCATGCACTAAATCTATACATGATATAAAAGGTGAAGTAAAAATATATCCACTACCTCATATGTATATAGTAAAGGATCTAGTTCCAGATCTAAGCCAATTTTATGAGCAATACAAATCGATTAAACCTTGGTTACAAACAGATAAATCTGCCTTACAAAATAAAGAATACTTTCAATCTCCTGAAGATAGAAAAAAATTGGATGGTCTGTCTGATTGTATACTATGTGCTTGCTGTTCGACTGGTTGCCCAAGCTATTGGTGGAATGGTGATAAATTTTTAGGGCCAGCGGTATTACTGCAAGCTTATAGATGGATTGCTGACAGTCGTGATAATAAGAAAGAAGAAAGACTTGCTTCTTTAAACGACCCATTTAAGTTGTATCGTTGTCATACAATAATGAATTGTACAAAAACCTGCCCGAAAGGGCTTAACCCAGCAAAAGCGATAGCGAAAGTAAAACAGCTTATGGTAGAGAGAGAAGGAATTTGAGTGTTATTTCTGGCACTCTTCGTAAGAAAATAGTAGACCCTCTGAAGCATAGGGTATTGTTAATACTCTAAACGTTCTTCCATTCATGAAATGTATTGTTTCACCATATGATTCCAGTAATCTTTTAAACAACTCATGTCTTTGATTATTAATAGTTTGAAAATCCTTTTTTCCTAAAAGCTTTTTAGATTCAAATAGGTGAAGCATAATCTCGTGATAAGTTGGATAAGACTCCAAAAATTTTGGATCAAACTGAAAAGTTTTTATAAAAGCATTATTATAAAATTTTAGCTTTTGATTCTTACTATATATCGCTACAGCAATCGATAGCTTCTCAAGCAAACTTTCTTGTGCAGCTAAACAATTGCTTAGCTCAGTATGTAATTTTTTTTCATCACTAATATCTTTTCCATACATTACTATGCTATTAGAATTTTGCATTGGAACTTCAACAAAATTAAAAACCTTAGGTTCGTTCTTGTAAGTTATTACACACTCTCCTGGTTTTACGTTATAGGAGCCACTTGCAACAGTAAATTTTTTAGAGCTGCCTATATATTTATCATAAAATAAGTTATAAAACCTTACTTTTTTATTCTTATTGTACTTCAGTATTGGAAATGGTAAAGAGTCAAAAATTTTTTTATAGTTCTCCAATTCTCGCATAAGCTTACTATTTTCTAACTCAAGTTCATTAGCTTTTATCTTATAATCGGAGATATTCCTTATCCATAACAACACACCAATCACATTATTAGAATAATCTATTATGCTTTTACCATAACATGTGCAATAAACCTCACTGTCTTTTGACTTTAAATCTAGAGTAAAAGATTTATTTATTTCCTTTGCCTCAGCAAAACTTTTAATTAAGCTTTCTGATTGCTCAAAAAAATTTACAAACTCATTAAATGAATAAAAAACAGTATTAAGCAAAATTAGTAAATTGGGAGAAAATTTTTCTATACGTTTTTTTGCGTCCCAAATATAAAATCCATCATTCACAGTATCTATTAAATTATTTATGATAACATTTTGATGTTGTAAGTCCTTAATTTTATTACTAATTTTTAATTTAGAATATGAGAAAAAGAAGAATACTAGAATTAGTAGTAAAACTATTTCATACAAAAAAAACATAGTATTCTAAAACAAATATAAAAATTTGTAACCTCTCAGCAAAGAGATTGTACTGAAGAGGTATATAAGTGAAGATTGCCCAATACCCTAAAGCCTAATCTCTTATAAAGGTTTACAGAAGGTTTCATGCAATGTGCTACTATGTATTTGCACTCAAATTGCCTAGCTATCTTTATTCTTTCTAGAACCATTTGAGTTCCTATTCCACGACCCCTGTAAATTGGTAAAACTCCATCGCTATAAAAACCAGCTATGCTGTCTTGAATATAAAGACCGCATGTTCCAACAATTTCGTTATTTAGCATTACAAGAAAAAATCTTAACCTTGAGCTCTTATCATCATAATTCGATAATTGGCGAAAAAATGTGCTAACAATACTAATTCTATGATAAAAAATTTTAGAAGTGTGTAAATCTAATTGCTCTAAGAGCTCACTACTATTTACAACATTGAACTTCAAATTTGGAACAGCATCATCAGGCAAAAAATAATCTTTTATATTGAGTAAAACTTTTTTTGGTGCGTTAACGTGTTTTATTTCGCATTTTTCTAAAATACCCCCTATTTTTATACGTGGACTTATTATCCATGTTGCTTCTATATTTCGTGCTTTGAGATAATCTAGAGTTCTGCATATGGAAAGCTCAGTACATTGATCTTCACAAAACACAAAATTAAATAACGATTCTCTGGTACCATTTACTGTAAATATAACATTATCAAATTCGTCATGTATTTCCCACTTGGACAAATTCGTTGCATAAAGTATATAATCCTTTAGGTTCTGAATAATTAAGCTTGAATAACAAATTTTTTTATTCTGCATAAATCAACAATAAACAATAAAAGGCTCCTATAAAAACAAAGGCTAAAATTGCAGCTACAACATCATCTAGCATAATACCTAAAGGACCTTTTGTATTTTTATCAATCAAATTTATAGGCCACACTTTTATTATATCAAAAAACCTAAAGGAGAAAAAGCACACCAACAATACAGAGCTATTCATTTCTTGTTCTAATAATATTGAAACTAGAAGTACTGTCAGCAATTGACCAACTACTTCATCAATTACTACCTCTTTTGGATCATGCGGAGCTTTGTAATGTTGTATATAATTGCCTGTAGACCATAATCCAACTAAGAATAAAAAAAAAATAATTGCTGTACCTAAAATTCTGTCATTGAGTAATATAGGAACAATTGGGTAAGCAGCCAAGCTGCCTATAGTACCTGGCATGTGTTTTACCGTGCCAGATAGCCACCATGTTGATATTAATTTATATAAAAATTTCACAATATACCGAAATATAAAACTAATTTACAAGAACAGAAATAGTATCTTCTATAGAAGTATTTTCATATAGCAATCTATAGATCGCTTCACATATGGGCATTTTTATCTTTAGCTTTTCTGCTAAATCAAATGCAGACTTAGCAGTGTTAAAACCTTCAATTACCGACTTACCTTCTGATAAAATCTGCTGAGCACTAGAACCATTACTATTAGCTACTTTAGATCCAAAAGATAGATTTCTTGAATTTAATGATGTGCATGTCACAACCAAATCGCCTAAGCATGCTGGTCCAAGTAGTGTATTTATATCTACATTGCCGTCACCAACTTTTGCTGAGTATAAAGCCTTAATTTCACTCATACTTTTCGTAATTAATGCTGCATGAGCATTAAACCCAAACCTACCTAGAACAACCCCACATGCTATAGCAAAAACATTCTTTAACGCTGCACAAACCTGTATTCCTATAACATCGCTACTAAGGTACAATTTAATATTTTCTTGCTGTAGCTCTGATACTAATTTTAAACCTAATACTTCATTTTGACATGCAAGAACCATCGAATATGGTAATTTTCTTGCAACTTCTATAGCAAAGCTAGGACCAGAAAAAACAGCAAGAGGATTATTAGGTAAAACTTCATTGACTACTTCACTAGGTAATTTTAATGTAGATTTTTCTATTCCCTTACAAGCCAAAATTATTGCTACATTTTTTTTTAGGTTACAATCATTCAATTGATGACATATCTCCCTTAGAGACTGAGTGGGAACAGCTAGAATTATTACTGAAGCATTCACTGCATCTTCAATAGCTAATTTTACTGATACATTATCAGAAATTGGACAATCAGGTAGCTTGTCACTTTCTCTTTTCTCTTTAATTGATTCAAATATGGCCTTATTGCGAGTCCACAAAATTACATTTTTCTTACCACTTAATGAAATCGCAATTGCTGTACCCCATGCGCCAGCACCTAAAACTGATATTACCACTCAATATTCCCGAAAGTATTACTTATAATTTAAAACTGTAGAATAAGTAAATTAAAAATATAACATAAAAGTATAAAATAGTTTAAATATCTATTAACCTAAGTATTCTTTTAATAAAAATAGCTTCTATTCAATATTTACTAAAAATAGTATTATTATAGTATATCTATTGTATTTTAGATCTATTTGTATAATTTTGGAACGACACATTAACTATTAATTAATAAGTGTAATTTCTATTATTCATTAATAAAAATTTGATTTGTTACTTTCCTTGGTTATATATATTACTAAAATTATAAATTATTTATGGGGTGTAAAATATGCGTATATTATTAATTGAAGATGATCAAGTAAGTGCAAGGACTGTAGTTAATGCCTTAACTTCTGATGGACATTTTTGCGACGTTGTTACTTCTGCACAAGATTATAACAATAATATGGTTTCCTCGGGTGGAGACTGTTACGATCTAGTTATTCTAGATATACACCTGCCTGGTGATATTGATGGATATGATATACTGTTAAGATTAAGAAGTGCAAAAATCAAAGTTCCTGTTTTAATACTTTCGTGTATCTCCGCTGCCAACCATAAAGCTAAAGGACTTGGGTATGGTGCCGACGATTACTTAACCAAGCCATTTCACAAGAGCGAATTATTAGCTCGAATTAAGGCCATAGTCCGACGTACTAAAGGCCATCCCGAATCAGTGATAAAGATTGGTAATATGAATATCAATTTTGATCACAGGATTGTTGAGGTAAAAGGCAAAACAGTTCACCTTACTAACAAAGAGTATTCCATGATAGAATTGCTGGCATTGCGTAAAGGAGCAGTGTTGACAAAAGAAATGTTTTTAAACCATCTTTACAATGGCTTGGACGAACCTTCAGACAACAAAATAGTTGATGTTTTTATGTGTAAATTACGTAAAAAACTTGAAAGTGCAAATGACGGAATAAGCCACATAGAAACCGTTTGGGGTAGAGGATATGTTCTAAAAGAGTATGTTGACGATGAAGAATACTCTAGTGTTAATATAAGCGAAAGCAGTAGTGACTATCAAGCAGAACAAGTCAAGGACAGCGCATGAAATGCTTTATTTACTTGTTGATTGAAGAAGCGAAAAGGTAGATTTAGTAAGATAAAAACTAATCCTAAAAGTGAGGTAACGTGGTCAGTCTTTTAGAACTTTACAAAGATTTGCAACAAAAGATAGAAAAGTTGGAAGCGGAGCTAAAAAGTTATAGGTAAGAAAGTAAGGCTTTAGAGATAGAGAATGACTAGTTAAAGGAAAAGCTCGGTTAAAATTCAAGCTTTGTTAAGTTCAAAAGGAAATAAAATAAAGAGATAAGCCAAGAAGTAAAAGGAATATAGGTGGTCAAATTGAGCGTACAGGGTATGTGAAATGTTTGATACATTTACATAGTATGGCTGACATTCATGCATTGCCTAGGTGAAATATAAGCCGAGTTCTGTTTATGTAGCTATTTATCTGGAGTAAATGTTACCATTTACTTCGTGCGATTTACCCGAGTAGATATGAGAAAAACATAAAATCTACTTCTATTTAATCTTGCTCCTAGTGTTGGTTACTTGACTACCAATGTTGCCATTGTTATGGTGTGCTCTTACCACACCTTTTCACCCTTACCTAATAATATTTAGGCGGTAATTTTCTGTAGCCCTATAACTGGAGTTACCTCCGGCGGGCGTTACCCGTCACTACCTTTTCTTGGAGCTCGGACTTTCCTCTGCTGTGTTTATCACACAACAGCAGCTACTTATTGCACCTAGGAATTATACTTTAACATTAAAATCATAAAAGCAAAAGAAAATTTCCTAACAGTCTACATACTAAAAACATTCAGACAAATAGCTAAAGGTGATATTCCGGTACATCATCGCTATCCCAAGATAAGCTTTTTTCACTTTTAGACTCTAGCTCAGTCAGTCAAGATCCTGGTCCACCGCTTGAAGACGATGAGCTACTTCTTGACCGACTACTACTCTCCACCGATATACTGTTTAGCACTGTTTCAGATTGATCCATAGTTCGCATAGATATATGTCTCATTCTGTTATTAGCGATAAAAATTTCTTCATCGCTATTGCCACTTGAAGATGATCGCCTTCTATCATTGAAATTAGTTAGTTCTAACACAGGGGCAGAATTACGACCCTTAACATATTTGTATGTTATGAATCCTATAATTCCAGCAATACTTATTATCGCTCCAACCAAAGACCCACCTATCATTCCTGCCCTATTAGACTCTATAGCAAGCTGAGCGGGCTGTGGTGAAGGAGTAGTTTGAGGAAGTAAAGTTGTAGTGAACAAAGGAGTTGTTACCTTTGTTCCAGTATTTGATATAGTGGACACTGTTTGTATAGTTGCCTCTGAGTTTGTTGTTGTCACATTAGTTGGCATTGTAGTAATCATAGTCGCTTGTGAGGTCGCAATAGTTTCAGCTACTGTTGTTGGTTCTGATGACGTACTCATCTTAGTTGTTAATTCTGTTAAAGGCTTACTCATCGTAGTACTGCTTGCTGTAAAAGTTGACTCAACAGTCGCTGCTGTAGATTTTACAGTACTTGTCTCAGTTTCCGAAGGCACACTAGTTGACGTTGTAGCAACTGTGGTCGCTTGTGGAGTAGTAGTTGTTTTTGCTACTGTTGTTGGCCCCACTGTTACTGTACTTGTTTGAATTGTTGACTCTGTTGAAGGCCTACTCGTTGTAGAAGTAGGTGCAGTGGTAGTTGATGCTACTGTTGTTGACTCCACTGTTACTGTACTTGCCTGAGTTGTTGACTCTGTTGAAGATTTACTCATTGTGGAAGTTGGTACAATGATAGTTGATGCTTCTGTTGTTAATTTGGTAGTCTTTACAGTGTCGGTTTCTGTTGTGCTAGTAATTGCAGCAGTCGTCGTTTTCTTAGAAGTCACAACCGTCTCTGTAACAGTTATAGGAGCCACAGTACTGCTGGAAATAATACTAGGCATCAATTGGCCGTTAATGATATTAACAAAATCACTGAGAGCTTTGATACTGCTTGTCGGTATTATCGTTGCTTCAGAAGATTTTCCAGAGCTCTCTCTATTAAAAGTTATAATACTCTCTCCACTTACCGCAGTGACGATAAAACCTCCTTGACCATTGTCTTTAACATACAATTGTTCTATAGGATCTTCACATTCACAAACAGTAAAATTTGATTTTGGTCCTCTCTTAGCAAGCCTTGCTAAATGCAATTCTTGCGTATTAGAAGATTGTTTTTTCGCAAGAAAAGCAACTAAATCATCACCTTCAGTTCGTCTTACATACTGTAAAAAGTTTATTTTTCCTGGATTATAGATAGTAGATGGTGCTATATTTAATTGGCCGCTTTTATTACCAAGCAAAAAGTCATTAGCTCCCTTTCTATCTTTCAGATTCTGAACTACTTCAGCCACATCAAATTTAAAAATGTTTGTTCTTACTTCTTGATTTTTAGTAATCTTTCTCATCTGTGCATAAAGCATCGTATTTTCATCTAGTACTAATTGCCCTGGATTGTCAAATTTGAATAATTTTCTTTCTATAATACCTGCTTTTCCAGGTAAAGCTCTGAACTTTCCATCTACTTTTAATTCTAAGTACCAAGAAACTAAAATTTGATCCTTTAAGTTATGAGCAATTACAATGACATTACCATTACCAACTTTTACTGCTTTTGGTTGAAAGTAACTATTGTCTTCATTTGCAAGATTATTTATATCAATGTTCTTGTACAATTTTACTTTTCCTACGTATTCAACTAAGGGAACATTAGTTGAATGCTTGATTTCGTAAGTGTTGAATGTTAAGCCTTTGATGCACTTTCTTTCTTTGTTAGTTTCTTCTGTAGGAAAAATAACTCCAACTTTATCTACTTCAGCTGAATTTTCTATTAGTGTGGGAGATAATTGGCCCTTGAATTCATTTGCTACGTTGACACATGTATCACACTCGTATGTTTTCGATTGATATAATGGACTAATAAGTAACTTTACTCTACTGCTTCCATTGCCGTTATCTTGATAGCTGAGTCCATAAGTAACTCCATTTCCTTCAATCAACCCTACGTTTACTGGGTTAAAACCTATCGCTTCTTTAACTTTCAGTGTAGTTGTATTAACTCTAAATAATCTACTTAATATAGACATAATTATATTTAAAATTTTAATAAAACGCTATTATGATTATTTCTATATGTAACGTCAATAAAATTTTAACTAAAATTAAGAAATTAATACCTTTATAATCTGCAAAGCGAAATATGGAAAATGAGTAGCAGTAAAGAATTCACAAATTGAATGCACCCACTCTACAGATATAATATTGTAGAGCTCAAAAAACCAACAATTGCAATTGTTAACTCTTCAAGTATAATTTGTTGAGATTTACACGAACTTTATTAGATGAAAGAGAAAGAAGAGCAGTTTAGTTTTACATCAGACAACCTCAGAAAAGCGAAAAAGTCTATAGAGATGTATCCTAAAGGTAGAGAAGGTAGTGCCGTCATGCCTTTACTATACCTGGTTCAAGAACAATGCGGATGGGTTCCTGAATCTGCCATGCGCTACGTTGCTGACATGCTTCATATTCCACATATTCGCGTGTATGAAGTGGCAAATTTTTATACCATGTATAATTTAAAACCAGTAGGTAAATATCTCATACAAATTTGTAGAACAACTCCTTGCTGGTTGTGCAATAGCGAAGAAGTGTTAAATACCTTTAAAAAGAAACTAGGAATCAATATCGGTGAAACTACTAAAGATAATCTATTTACTTTAAAGGAAGTTGAATGTCTTGGTGCATGCGTTAATGCCCCTGTGGTGCAGATCAATAATGACTTTTATGAAAACCTCACTCCTGAAAAAGTGGAAAATATCATAGCAGAACTTTCAAGTAAATAGATGGAAAAGTTCTCGTTTAGGATAACTAAGCAATCAGGTTCTGCAAGAGTTGGAACGATCAAAACTCCAAATGGAAGTATAGAAACACCAGCATTTATATTTTGTGCAACCAAAGCTGCTATTAAAGCTGCAGATATCGAGAGAATCAGAGAAGCAGGTACTCAGATAATACTTTCCAACACCTATCACCTAATGCTCCAACCGGGAGAGGATACTGTGGCAAAGCTTGGTGGCTTGCACAAGATGATGGGATGGAGTGGGCCAATGCTCACTGATTCTGGTGGATACCAGATATTTAGTTTAGGGCACGGGTCAGTTTCGGAAGAAATAAAGGGAATAAGACAGAAGCAAAAAACTCTGATCAAAATTAACGAGGATGGGGCAATTTTTCGTTCTTACATAAATGGTAAAACTTATTGTCTAACTCCTGAAAAGTCGATACAAATTCAACAAAAATTAGGTGCAGATTTAATCCTAGTTTTAGATGAATGTACTCCATTCCATGTCAGTAAAGAATACACAAGAAAATCAATGCTCATGAGCCATAGATGGGCTGAACGTTCTTTAAATAAGTTTGAAAAAAATAATGATGGCAAACAGGCGCTTTATGGAATTAGTCAAGGCGGAGTGTATCAAGATTTGCGTAGAGAAAGTTGTGATTTTATCAACGATTTGCCATTTTTTGGTCAAGCAATAGGTGGATCACTTGGTCAAAGTAAAGAGCAGATGTATGATGTAGTTTCCTTTACTATGGAACATTTAAAAAAAGATAGGCCTACTCATTTGCTTGGTATTGGTGGAATTGTAGACATTTTTCGTGGAGTAGAGCTTGGAGTTGATACATTTGATTGCGTGCATCCAACTCGCCTCGCAAGACATGGTGGCGCGCTTGTTAAAGTAAAAAACAGAGATTCTATTTCTTCAAAGCGTAAAGAGCATATTAATTTGCGAAATCAACGATTCGAACTAGATGATAACCCAATTGAAAATGACTGTTTGTGCTTTACTTGCAGAAAACATTCAAGAGCCTATATACACCATCTACTGAAAGCTAAAGAGTTGCTGGCTTATACACTCGTTACCATTCACAATGTTTTCTTCATGAATAAGTTGATGGAATCAATAAGACAAGCAATATTGAATGATAGGCTAGATCAGGAAAAAAATAATTGGATTAGTGAAATACCGCTGCATTGTGAATTATATACCTAGTTCATATTTTGCACATGTGCGTTGCATTTTTTAATCTTCTTTAAAAACTTGACAGTACATTATATATACGGATATACTAGAAATATAATTTTTGTGAGGCATTTATGGTTAAAAATAAAGAAAAACATCAAATAGCGTTTTGCGTTTCAGCCTTTACACTCTTAGCTGGTTTATCATTAATCGCAACTGGAATTGCAGTGGGTACTGTACCTGCTATAGCTTCTTGTTTAGTGATAGGAGGAGTTTTAACTGCCTTGTCTATTGTGCAATCAGTAGAAAGCTATTTATTTTTACAAAACAGCGAAAAAACTTTCAATAAAATGATTAGTGGTATACGCGATGAACCAGAAAGCAAACTTTTTATAGAAAGGATTTTGCAACCATTCATTGAACTTTTTAGTGAGCATAAGCAACATAACTAAAGTACACTAAGCATAGAAACCACTTTATCGTAACTTGGCAGTGAATTAATTTCTCCAATCGCAGCTAAAGTAATTTTTTCATGCTGAGATAGCAATTCTTCTGCTGCTTTTTTTATATCGTAAATAGTAACAGCACTAATTTTTTCTATTAATTCGTTTTTACTGATGTATTTATTATAGTTACCGTAGTAGTGTCCTAATGTTTCAGCACGTGAGCTAACACTTTCGCGTGACATTAAAATTTGAGATTTTACTCGTTCTTTTACTCTATTTACTTCTTCTTCCTTTAAATCATCTGTAGACAATTTCTTTAGCTCTGTCGTTATGGATTTTAAAAGCTTATCTAGATTACTACTATCTGTACCAGCAAAAATCGAAAGCATTCCCGTATCAGCATAGCTAGAGTTGAATGAGTAAATGGAGTAAGCAAGACCCTGCTTTTCTCTTACTTCCTGAAACAGGCGTGATGACATGCCACTTCCCAGTATAGAATCAAGCACTTTAAATGTGTGATATTTATTATCATCACGAGAAACACTAGGTAGCCCAATTAACAAGTGCACCTGATCTAATTTACGATGCTCTCGATACTCACCACTGGTATAACCTGCATTCTCGCTTTTTTTCAGCTCTTTTGAATGAATCTTTGAGAGAAAGTCTTTGATTAATTGAACAACTTCCTCATGCTCAACATTTCCTGCAGCAGCAAATATCATATTTCCGCCAAAGTAATGCTCCTTTATGTAGTTATTCAGATCTTCTCGAGTAAAAGATTTGACAGTATCTTGCGTGCCCAGGATTGATCTACCAAATGGTTGATCTTTATAAGCTGCTTCAAAATACTTATCAAAAATGATATCGCTCGGTGAATCATTAGTTTGAAAAATCTCTTGTATTACAACACCCTTTTCGCGTTCCAATTCATCCTCTGGAAATGTAGAATTCATTAATATATCTATTAATATATCAATGCCAGTTTTTATATCTTTTTTAAGAACCTTTGCATAATAACTGGTGCTTTCTCTACCGGTGCAGGCATTGAAGGCTCCACCTATATCGTCAAAAGCTTTTGCAATTTCAAAAGCAGTTCTTGTCTTTGTTCCTTTGAAAGCCATGTGCTCTAGGAAATGAGATATTCCATTTTGACTTGCACTTTCAGCTCTACTGCCAACACCAACTCGTATATTTAAAGCTACGGAATCAACTTCATGCACTCTCTCAGTTATTATGCGCAGACCATTATCTAGTTTTGTTACTTGTGGTATATTCATCTTATATATTCTTCTTTAAATTCTCTTCTACAAAATCCCAATTGATCAAATGATCAAGAAAAACTTTTATGTAGTCAATTCTGCGATTTTGGCAATCCAAATAGTATGCATGCTCCCATACATCCATAGTAAGTAGTGGCACCTGGCCATAAATTAGCGGTAGATCCGCATTTGGAGTTTTAGTGATTTTGAGTTTTCCTTTTTCAAGCACTAACCACACCCATCCACTACCAAATTGGCTTACTCCATAATTTGAAAATTCTTCACAAAATTTGTCAAAGCCACCAATATCATCTTGAATTTTTTTTGCTAGAAGACCATCATCTTTAGGTTTACCACCACCATTTTTTTTCATTGAATTCCAATAAAAAGTGTGATTCCAAACTTGTGCTACATTGTTAAAAATAGGAACTGTATTATTATTTCCATGAACTTTCGTTACTAATTCCTCAATTTCCATATGTTGATAATCTGTGTTTTCAACCAGTTCGTTGAGTTTATTTAAATATCCCTTATGGTGCTTATCATAATGAAAATTCAATGTATTTGCAGATATGTAAGGTTCTAAAGCTGCTTTATCATATGGCAACTCAGGTAAAGTAAAACTCATGCTGACCTCTTTATTTTCGATGGTATGTTAATATGTGCTTTTGCGCAACACATAATTTGTAAGATGTTTATTGCAGTTATTCTAAAATGAACTATACTGACAAGGTAATTATTTTTTATTTTTAGAGGGGTAATATGTCAAGTTTATTCAAGAATTTTAGTAGATATGCTAAGTTCGGAGATATTCCTAGAAAAAGCGTTGAAGGTAACGAAGTTCCACAAAATAGTTTCTATAAGTCCGTTTATTATATTAATAGTGTTATTGAGCCAGTGAAAAATGTAGCTTTTGGTAGTTTGAGGTGTCATTCTCTGACTTATCTTACTACTTATACATTAGCTAATATAGCCCTACAACCTTTATATATCTAGCATTGGCGTATCTATCATATTGGCCGGCAAAAGGATTGGCGAAAGTAGTAGGTAGCTATGATTTTGCAGAAAATACAAAATCATTGATAGATTATTCATCCATGTTGTCACTTAAGGCATGGAACCATAGTGGAGCATTATCTGAATTTGTTAATGCAGTTTTGAATTATGCTGTTAGTGCTGTTATCTGGGCTGCTGCGCTCGTTGTTACACCACTCGTTTGGACTATTGATAAAGTGGCAAGCAAGTTTAGTGATGCAAACGCTGAAGGTGTTAGTGGTCCTTCTTTTTCAAAATAGATAGCCTACCAAGTGCATGTGAAACCATTGTATCTGTGTGGCAAAATAAAGTAGACGAGATAAAGACACCTATAGAAGCAAGAGGATGTCATGCAAGTAGCTGACACTGGCATCCCGATAGAATGTTGGGGAGTGTTAAATAAACTGTGTCAAACCTCCATTTTATCAATTTATTACTTTACTTCTCGGTTTGACACAGTTTATTTAACACTCCCTTTCGAGCGAGTTCTTTCAACCGAAACACTACATGCACGTTATCATCATCAATTTCAATGCGTTGAACTAACTTTCTTATTATATCAAGTTTAGTTTCATAGTCTGCTTGATTAAGCTCTCTCAGAGGAAAAACTTTCTACACTGTTTGTGATAAAATCTAATTCTCTCTGTAGCCTCTTTTCATCGATAGCTTCTTCCCTTTGATCTCTGATTCCTTTAACTCCTTTTCCATGCTCTCAACTTCTAAGTCATACTTTTCCTTCGTTATATGACCCCTTGCATATACATAAGCTAATTTTTCTATACCTTGTTCTATTTTACTTGCACGCTTTTCAAGTTAATCCTTTGCTTGCGTACTTTCATGTTTTACGAGTCTGAGCTGATATTCCTTAGTCATTGCCTCTGGTTCTTTGAGTACCATCTTCATTTCTTTCCATACTGCTTCTTCTAGTATATCAACTCGTATTGATTTGCTGTTACACACCCTATTCCCACCAAAACGAATTGATTTTTTCTTTCAGTCCTCGGAAAAATCTTACTTAGCTTAGCTATAGATGTTTACAAAAGAAATTCAAGTGAGTGAAGAAAGAAAAATTATTTTTGCAATACCGTAGGTACGCTCCACAATTATATTGAAGTTTTTATTGCACTCAAAACCTTCATTTTTCCTCATTTCTAGAATTATTAACGCATTATCATTTAACCAGCCTGAGTGAGCTAACTCGTCTAAAGTTGAGTTAACCAGATTGATATTATAAGGTGGGTCCATAAAAACTATATCGCACTTTGAAATAGGTCTTGGTAATCCGTTAGCATTGCAACAAATTAACGTGATATCGTTCGTAATTCCAAAATCTTCTGCTGTTTTTTTAGGCAGTTGCAAATTGTAATAATCTGAATCTACCATGAATGCATGTTTAGCACCTCGAGAAAGTGCTTCAAATGAAAAAGAGCCACTTCCGCAGAATAAATCAAGTACATTTAGGTTATAAATAGGTTTTCTTGAAGAAAGTATACTAAATATTGCTTCTCGGACACTACTCATAGTGGGCCGTGCAGCTAAATTCTTGCCTGTAGTTATTTTTCTTCCACGATATTTACCCGCAATAACACGTAACATATAAAACAAGTTCGAAGTTAACTAATTATTTATAACACACATTTAATGTCAACATAGCTTCAGCAGTCTAATAGAAAGAAGGTTGCTTGTGGAGGAACGCAAGATCAATCGCTTTTCTTTGATTTATTTTCTATACTGATTGCACGACCAATCTCGTCTTGTAAATCATCATGGTTGTTTTTTTCATCATGACCCATCCCTTCAATTCTACTTTCTAACTCTAACTTAATTAAAGTATTGATTTTCTCTATACTATCGAGGAAATTGTGACACTCTTCATCACTATATTCCTCACCAGATGCTTTTTTTTCTATAAATAGACTTTTGAACCCTATTAGATCAGAACTCTGATCGGCATTCAACACAATATTTCTCTCTATAAAACTAAGATCTGATAGTAACAAACTAACCTCTAATAGATCTTCACTTTCAATGTTTGCAAGATTATCAAGATCGTCTAAAATAGAGAACATCTTAAGCTCCTTCTGTGCAATTTCTTTGTCTTCTTTGTCAAATTCTGACGATAGCCCTTTATCATCTATAAGTCTCTCATTCAGAGCTTTATTTAGCTTTGAAAGACTAACATCACCTTGCTTAGTGCTATCTAGTAACAAATCTACCCTCGCTCTGCGCGCATTTAAAACATCATTGTAATCGTTTAACTTGATATTACCATCTTCGTCTTGCTGAAGACCATAATAACTTAGCCCTTTGAAATTACGATTCTTCATCATTCTCTATGTTCTCATTCCTTTCATTATCTTGACGCTCTCTATCTTCTCCGGCACGTATAGCTTCTGTAGTGTTTTTTAGGGTTTCTGGTTCCGTACCTAATTTTCGATTTGATTGATTAGGCTTATTTTCTTTTGATGATTCATCTTCTTCTGGTTCTCTCTTGCGGCCAATAGTGTAGTCATGAAGCTTCTCAAGAAATTCCCGTCTATATGTTTTTGCTCTATAGAGTAGATTATGCTGGTAACCATCCTTTTCTCCTGTAGCAGGGTTAATTCCTATAGAGTCGAGACCATGTTCCCAAGTAAACTTCATAGCATCTTCTATTGTATAGCCCAAATGTGATCCTACATATCCTTTATAATATTCTAAATATTTATCAATTCTTCTATGTGCAATATCTTCTTTATCAATTCCAAACGCCCTGTAGATTTTTTCCTCAAGCTTATCAACATCATTTTTAGGTGATGTTGCAAATTTTGTTGCTTCAATAGTAGCACCTACAAGCTTACGTGGCACATTAATAGCATATTTCAGCACACCCCCAACTCCTGGTATTCTACCTAGCAAATTAGCTGTACCTCCAGCTAATCTGTCCGGTACATGAGTAGCCCAATTACCTAAAGACTCTAGCCCTCCACCAATTTTATCTTGCATCTGTTGTTTTAATCCCTGCATTAAACCAGTCACAGGTGATGCTTGATACATACTAGATATATTGTAAACACCAAACCCACCACCGGCAATGCTTGAGCCCATCTGTTGTACAAACTCCTTCAAAGAAAACATCAAAAACGAAAGCAAGAACAATACAAAGATCTCTCCTGCGTTGATTAAATAACCTCTCTGTATGTCTTGCACCCTTTGGTAATCACTATTTTCTTTATAATTTTTGCAATCCTCACAATCTTTACATTTCTGACAGTATTCACTGTTGGGATCCTTATATAAATCATGAAGTTTCAGTATTCTACAACCTTGTTTTTTTATCGCACTCCGCACTAAAGATCTTATTTCATTAATTATTTCCCTATAACTATTGCATTTATTTATATCTTGACAGTAGCGTTTTATTATTTCACTAACATCACCTATCCTTTTCTCTATATTGTTGATCAGTAATATAATGTCAGCCCTCTCTGATGCATGAGATAAACTATTTGTTAAGCGTACTAGATCTTTTGCACTACAGCCATTACTAACTATCATATCACTTTCCGCAATATAGTGGTCTGCTGGATTATCTTTAGTTCCAGGAATTGGATTAAAGAAAGGATAATCTATATAACGAAAACCTTTATTAATGTAATCTGGTGGAAGAGGGATATATCCAGCGCCACCAGTAAACTTTACTGTACCACCTATTCTGCTTAGTTTTTCTATACCTTCTATATTCTTATCTACGTTCAATGTAGAAGCCTCTCCAATAGCATAAGGTACAAAAATTTGCCCTGGAGTCCAGCTAAAGTATTCTTTATCAATTATACAAAAACCACCAAATACCCATTTTGGAGCACATAACTTTATTTCAAGCCATTTATTATAGCACACAGTAAAGCCTAACTGTTTATAAAAGGTATTCATTATCATCGCAGCAAGTAATGACAGCAGGGTAAATATCATAATTGATTGCAAACAGAAACTAATACAGAATTTTATCCAACCCTCAAATAGACTTTTCAGTGGTGAAAATAAAATAGAGATTAGGAATAGCGGCATTATAGCTACAAGAAAAGCTATACCCATAAAACCAGAAAGGAATATTATGTAAGCATACATACACAGCAGGAAATATAAGACAATCCCTATAAAAATTGCCGGTATCATAAGGAGACTTGCCCACATTTGATAATGTAAAAATGCTGCAAACTTTTTCCAAACAGAGTAAGCAAAAAACTTATTAAACATATCCTCCATGAAGCTAAACAATTTAGCTTCATTTCCTTGAGCAACGTTTGAATTACCTCCGGTGTTCATGTTGGGAGCAAAATTAGTAATTATGCTTATCAATTGTTCAAGACCTTTAACAAATAAAACAAGAAAATGATCATAGAAAAATCTAAAACTTCCAGGAGATATAAGCACTATTACTAGAGTGATTTTCATCATTCTGATGAGCATATCATGCTTAGTTTCTCTTATCATTCCAAAAAGATAAAGAAGCGATGAAATCACTATAAATAGAACAAGCAAGGAAAGAACAAAATTGTGAAAGCTCGTACTTTTTTCAGCTATATTTTCGAACATCGCCTGTGCAGCTGCAGGATCATTGCTATCAAAATGCTTTTTACAATTTTCGTTAATCAATAATACACATTTTAGATAGTTATAAATGTAATCAAAAAATCCAAAGTTACTTGGTTTCTGCACTCCGCTCAAAAATTCAAAAGAGTAGCCACCTGCATTATCTAGATAATATCTATCTAATATCTTTACATATATTTTCCATCCTTTTTCTAACCTCACCGTATTACAACTCCTGTCCTGTAATGTGGTGTTATCTCTGTCTAAAGTAAAAAGCCCACTTCCATCTTCCGCTACGGAATTGTAACCTAGATGTACAGTAGGAGACTCAGGGTTACGCATGGATTTTAAATTTTCGTTAGGACTAGAATCGCTAGGCCTTTTAAATAAAAGATAAGCACCATGGCCGTTAGTAAACCAACATGGAGCACCACGTGATACTGTATTTGCGCTATCATCTTCATTAATGCACTTGCACTTTACAGTGCAACTTTCTTTAGGCTTACTTGAAAATTTTTGTATGCTAGGTTTATAATCATTACAAACTAAGTGAAAGTCAGGCAGACTGTTGTCACCTTTCCCTCTTTCAAATTTGGTTGCATATTTTAACTGCTCCAAACTTTCCAAACTATAACTACTTTGAGATTTCTTCTTATTACTATTGCTCCAAGATGTCCATGCACCATTTACTCGTACTACTAAACTATCTCCATTGGTTTCAAGGCCGGTATCCTTCCACTTCACTACTTGATTAGGGTGAAAACCATAATTGATTTCTCCGGTTTCAGGATCAATAGGTTCTCCACTTTCACCTTCTGGAAAAAACGCATCATGACCGATTGGAAAATGAGCACCAATTGCAATGGGTTCAGGACCAAAATAATCAGCAGATATACATCTTGGAAAAGGCATATCATTCTTACTACAACCTGTAACCAGAACACAGATTACCAAAATTAATAACCTAAACCAACATTTGCCTAAGCGTGATTGCATACCTAAACTTTTTCCAATACAGAATAAATTTCTAAAACCTTACTTCAAATATCTTTTTAATTAGTTACTCCATATATCTCATCAATCTTCCTTGACTTGTCCTTTTGTTTTATCAGAATCCTTTTGCTTATCTGGCTGGCTTAGTGTTTCAGATTTGCTCATTTCTCTGCCAGCACTCCCTTTCCCATCTGCTTGCTTTGGTGTATCAGGCAATTTAGCTTCAATTTTGCTACGATCTTTACTCATTCCCTGCTTGATGTTATGTATCATATTTTGGGTTCTATCATCAAGGCCAACAGTTGACAGCATAGCTTGTGATGCGCTCCTAGAAATATGACTAACACTTTGAGCAACTCCATAACCAGAGCTGAACAACGCCTGCGCCATAGTTTCTGATATAGAAACAAAAGCTTCCATTGCACTAGCAATGATGAGATATATAAATGCCTGGATTAGATCTATAGGTAATGCTGCAAAGTGCCCACCAGCCCTTTCTCCAGTACTGAGCGCAACATCAACACTAGTACCAGGACTATACCCAAGAGGTAATATTGATTTCATAAGACACAGATCATACGATAAAAAATTTACACTAATTAAGCATTGATAGCATGCAGAAAAATTTGTGAGGTTGTATAGAACTGAATACATTAACTGGTTTAAAAGAGACAAGGATGAAAATAAAATGACTGGTTGCAATGAAACATGAGCCAGCGTTTTTATCCAATTATCAAATAATGTTTTAGTTTGTTGAAATAGAATAAATACGATAAATAAAGGTGCCAATGACAATAAAAATGCCACTAAAACAGTAGATATTACATACTTAAACGTAGCACTAATAATGCATCTTAAAAACACAAAAGTAGCATAAAGTATTGCCAAAAATGCAATAAAGCCAAAAGGTCCTGATAGCATTAAAGATAAAAATTTCAGCCATGTTTCTCCTGTAAATAATACTCCGGCTGTTAAATCTAAGAATGCAAATTTTTTACCTCCTTCTCCTATATAGCCAGAAAAACTATCAACTAAATAAATGCTACCCTCAACAAAAAGCCCAGACAAAGTTGTACCAAAGAATTCCCAACTTCTATCACTAAAAGCAAAAGCTATAAATGCTATTTTGAATATTCTTATAATAAAATCGAATTTACTTAATTGTATTGTTCCAAGCATATAGCCAACAACAGTAAATATAACGTATAGAATAAGCAAAGCTCTTATTCCTTGTAGAAGCCCCTTTCTATATCCTTCATATGGAATTTTAATTCCGTCTTCACTCCCGTCTGTTATGAAATCAAAAATCTTGTTTACAGTTGATGAAATAAAATCGTTTATTTTTCTTTTTAAAAATAAATTTACTGTGTATTTGTTATCTTCATAATATTTGCTATCTTTGTCCGTAATATCATCTTTCTCTACGTTTTCTACATTAATACCAAAATATATTTTCTTAGACTCTTCATTTACCAAATGACTTCCATCTATTATGTAATAGTCTACATTATCCTCTGTTATTTTATCCAACCTCTTTACTTTTTTGAAATCATTAGTCTTTCGAGCAGATGGATCCCTTGGCGGATTATCACCTAAGTACACATACAATTTTTTACCACCATCAAAGTTACATGATCTAGTTACTTCAACATGATATCCACCTCTATGAAGTTGGTAGTTGCCATTACTTGCTATAGCAAGCATCACACTACTACCAGGTGTTATACCTTTTATTTTATAATCATGATTTAATCTCAGAGAGTAATCTTCAAATTTATAATTAATCTGTGAACATACATTATCTCCTTTCGCACCTTTCTCATTTGGAAAACATTGAATACCTTTAGCAATATCCTGATCATCAAAATCGCCAATTTTTGCAACAAGAGCTTCGGCCCAAGAAATATCTCCTCTGTCCTCTTTGAAGTTTAATTTAGAATTTGATATTAAATTAATGTCAATCTGCTTAGAATCCCTCTTATTTTCTTCAATCTTTTTTAGTTCATCCTCAATACGTTTAAGGTGAGAATACATGTCACATGTATTTCCTTTATCATACTTCTCATACCTTATAGAAGAGACGCAATTCTCCCCTATACCTTTTGCGTTGTAACATATATTCTGATAGTAACAATTAAGTTCATAAGAACTGTATTTGTTCAGCTCATTAAAATCACACCTTTTCCCATTACATAATTCATTCAGTCCTATTTTAGTTCGTCGTAGATCTAACAACGCACCATTTATCCATGAATTTTGAATATAATCCTTATTAAAATGTACCTTATTATCATATGGAGTGTAGCCATTGCCAACTAGCACTCTTCTTTTATTCATTTCTTCTTTATTCAGCGGCGGAAATTCTACTACAGTTCTTTTACCACTTTCTCCACAAAAGAACTTTCCTCCGTTTAGCATGTCTCTTATTGTAGCTCTATCTTTTTCATCCCCTTTTTCAGTTCTATAGCAATTATCATCAAAACTGATACCTTTTCCTTGTGGATTGTCATAATCAATCGTTATCTCTCTGGGAACTAAGCTAAAGCTTAACTTATCACCAGGATTTGCTTTAATTCCAGTATCTACATAACGTCTATTGCTATAGAATTCATTATTTCCAAAGCCTATATCCCCACATATTTCTCGTTCATCAAGACTAGCATTATCAGTTAACTTATTACTGTAATTTGGTATTAAATCATTAGCACAAAATACAGCGGGCACAAGTACTCTCTTTGGATTTTTCCCTTCTTTAAGAGGACAAAAATTTACTGACCCACCAAGAGTAAATTTGATTTTCTCATCCTTGCTAATTACTTGACCAGAATCAACCCAATGAATTTTAACTCCTTCGCCAGCTTCACGAACTGGAACATCTATACTGACACTAGTATTTCTGCTCTGCAGCCCAGGTTCAACACAATCCATTGTGCAGCCAGTAATTACAAGACATAGTATCAATAATAATGATTTTCTGCTCATCATTGATTTCCTGTGTTTGTCGGTATTTTAGGTGCTGATCTTTGAGCTGATTGTGGTATTTGAGGTCTTCGACTTGGTGTACCAGATTGCTGACCTGCTCTTCTTTGGATACTTTGTTCATCTAAACCTACTGTTCCCATTAAGCTTTGCTGATATTGCCTTCCTGGTTCGCTTGCCACATAAACACCAAACAACGAATCAGATATTGTTGAAGATGCCTCAACTAAAGCTTTCATAGCATGTCCCAAAATCACAAAAGCCATCATAGCTGTGATATTAGGTGCATGTTTGGAAGCATAACCATAAATAATACAAGGATTAAAAATCTTTAAGTTAAGATTAAGTATACATGTAGGACAGACCTCAAAATTAAAGACCGAATACACAATATAATCCATAACCTGGCTTATTAATGATATAAAAATTAAAAGCACTACCGGATGAATTGCAAATCTTGCTAAATTTTTGACCCAATTGTGAAACATCTGTCTAGTATATCCAAATAGAAGGCAAATAATAAAAAGAGGCGCCAAGGAAAGCAATAATGCAACTATTGCTATAGATGTGATAAAAGAAAATAAGGCGTTAAACATCGATAAGCTCACTGTTATCAAACCCCAAATCACCAAGCAAAACGATACAATACCCAAAGGACCGGAGAATATAAGAGATACTATTAGTAACACTGAGTGTGCTGATAAAAACCTATTGAGCGGTAAATCAAGAAATTCAAAAACATTTGATGTTGTACCTCTGAAATTTGCTATTTCTATTAACTGTTTTGGAGCATTAACAAAAATAGAAAATGCATTGTTATAAAAAAAACTCCAACTGTTATCGTTCAGCAATTGGGTAATAACTCCTATCTTTACACATATAATTAAAAATTCATATATAGAAGCATGAGACAATCCAAAAAAGTAATAAAGGGTGTATAAAACTATATATAATACTAATAACGACACTATTGTAGATCTGATGGTATTTGTTCTATTTGATGCTACAAAACTTTGATAAAGAGACTTCACAGGGCTAGTATCAGAGTGAATCGCGTTAGTGTCTTTGTAGCTAGAACCGAAAAATGCAGTTTTTACTTTTTCATCAAAAAAATTATATATCGCACTAAAAGTTCTTACAGGTGGCTCTTTAGTTGTAAGGTTAATACTAAACTGACCCTCATTTTTCTTATAATCACAGCCATGATCTCTTATTCCGTAATATATAGTGCCACTCTTGTCTTTTAGCTTTTTTTTTAATCTTTCCATATACTCAGTATTATGAACTTCACTGATATCCACAGGTATATCCCCCAGAATTTCACCAGGATTGTGCTCAGGAAACTTATCAGAAACATGTATATATAAGTTGTTTTTTAGACTATGGTTCTTCGTTACTCTTATATTGAAACCACCCTTGCCCTTACCATCACCTAAACTAAAAGTTAACTCTGGTTTTGGATGGTTACGATCTATCTTATGATCACAGTTAATACATATACCGCCTCCTGGAATGTGTTCAAATTCCTCATTATCCATGTGAACACGTAATAGTGTAATGTCAGTTTTTACCCGTTTTTCCTTTAATACGTTATCAATAATTTCAGCAATAACAGATTCACCTCTAGAATTTAAAGTATTGAATATCTCACCTTCTATACTATTGTATTCAATATATACGCAACCTTTTTCTCCGCTGCCGAAAGAAAATTTACATATACGTCCACAGAGTAAATTTAAAATGCGCGTATCTATCTTACTTGCACTGCTCTCTGAAAGCTTGCTACAGTCTACATTTTCCCCTTGCTGTTTTATAGAGTCGATGACATTTCTAATTTCCTCTCTTTCACTTTGATCTAATTCTGAAGACCAGTACTCTTTTCCATTTAACCATTGTGCATTGCCTATTTCATATTTATTAGGACATATTTCACCTTGACACTTCTCTTGATTTAAAACATGTGAAAAATACTCCTTTTCCCCTTCACCGCAATTTTCGTCAATTTTTTTGCAGGTGACCATGCCATTATTGTTTTTACACATTTTACTTCCAACAACACTAAAGCTTATCGCATCGCCAGCTTTAAGCGCAAACGGTAATGTAACGTTTCTTACTCCAGGTTCAATTGCAAAATCTTTATATTGCGAACAAAAATTAACCTTATTAGGTACTATATTAATCTCTGTTACTTTTATTTTATCCGAAATATAGACTCCAGAATCAACCCATTTCTGCTCTGTTGACACTATATCCAATTTCTCACGCAAGCCTGATGAATCTTCTGGCTTAATACACCCGCACCCAGATAATAAAAAGAGTATCACAAAACTTATGCATAGCTTAACCAAATTTTGGTTGCTCAAATGTTCAAACATCTGTTACTCACCTGCGCTCACTCTCCACCTGATTTTATAGATTCACTAGAGGAAGATCCCGATCCCTTATTATCATCTCCACCTCCTCCAATAGCCCCTCTTGCCTTATTTACAGCCGCAGCAGCAACTTGACCAGCACCTCCAGCAGCAGCTTTGGCAGCAGATAAAGCTTTATTCACCATTTGTGCAGGAGTGCTACCTGAACCAAGTGCTGCTCTGTGATTACCAGCAAGCTCAGCAGCCATGCCGGGAAGAACGTTTAAAAAGTGGTAAAAGAGGAATAATACTAAACACAATTTTAATAATTCTCCGATTAGAGAGCTGCCAAACTCCATGTATCTAAAGTCGAATAGACCAAGTATGCTGCTCTTTTTAAAGCTATAATTTTGCATCATACATGCGAGAGTAGTTTCATTTTTATCACATTCCCCATCTTTCAATTTAAACCACTGTTTTTTCTTACTATATGAGATTTCTGCTTGTTTCTTTTCATATGACTTGTCTGGTTGTTCATTTTTATATGACTCGTCCAGTTTAAAATTTAAATTTTTAAAATAGATTTTATCACATGCTATGAACATAAAAGATAGAAATGCAAAGAGGATAACTGGGTATAAACTGTAGGTAATTAACTCTTTTAGCCAACCATCAAAATATCCTTTAGTATGTTGAAACAAAACCATAGGAATGAATAAAGGCGATAAGATGATAATTACACTAAGCGCAACTAAAGATAAGATAAATACATAGCACATCCATAAAATAACCATCATCATCAAAATGGCCATAAATATACAGACAAGAGCTACTAAAATTTGTCCACCAGCGAAAATAATACCAATCACCGAACCTGCAACTAACAAGACAGGAGCAGCGCCAAGCAAGACCGCTAACGTTGCAACACCTCCAGTACCAATTTTGCCACCAATTCCATCTAAAGGGGCACCTAAATAAAATAAAATTCTGCAATCAAGCCTATCCCAAGGTGCAAGATAACTGTAGGATACCTTCTGCCCTGCACGATCGTATTCATAATCTTTACCTGCCTCATAATTACATATATTTTTACTCTCAGATGAAGCTTTAAGCACTATTTCTGATAAGCCGTTCGAAAGTTTTGTTAATTCCCCGTAATAATGAGACATAGTGCTACCTGTCGTAAAGTAAATCACTAAAGCGAATTTAATGATCAACATGTACATTTCTTGCGGACTACGCACTCCACCAGACATAACTTTTATAGAGAACAATATCAAAGCTAAAATTAAGATAGCAGTAACAGTGTTCTTCAGTCTTTTTTGTGCTACAGACAAAAAACTACCCTTAGCATGTCCATTTTTGTCTGTAAGTAAGTTACCACTTGAATCAATACCTGCCACTAAATTATCTAACGACTCCTTAATACATTGCACTATCATAGAAGTTATAGGAATAGGAGATAATGACTTACTTCCCGCTTGATTGTAGCAAGCTTCAGAGACATACTGGCTAAAACAACTGGCATTATTATAACCTACAAAAATTTTTCCCTCTCCTTTCTTTTCCCTTATAATAGTTTTGTAATCTTTGTCCTTATTTTTAGAATCATTAAGATCTTCCTCATATTCACCTGTACCATCTTTATTTTTGAATATCATCACAGATTTTTCACACATAGGAGCAAGTGGGTCAGGTGGCAATTCTGTGCATCCCATATCAACCCCTTGCGGCCAAGGAGTCATTTTGATACCAAGCATTCTCACACTTGCCAGCTCCACACACAATCTGTCCATTTTTTTTACTGCCTTGAATGTTGACCCATGTATGGTTTCGCTTTGTCCTGCTTTAAGAACTTTACATTCCAGATCACCATCAACTTTTGGAGACCATGACCCACCTTCATATCCAGTGTCCTTCTCTCTAACATCAAAGTCTGCTTTTATTGATGTATCTAACCAAAACAATCTGCTAAATGTTAAAGGATTTCTATGGCATACTTCTATATATTCACTGTATTGCACACCGTTTTTTGGCCAGTAATAACCACCAGTATTTTGGTCAGGTATGGAGTTTAAAATGCCCTTCTCTATTTTTCTACCTACTTCTATTGATCCATTTGCCCCATCAAAACATTTAAAATATTCATCTTCCTTTTGATAATTCTTATTTGTGCAATCTGAATATTTTGAGTATTCTGATTTTGAGAATTCGAAATCTTTATACTTTCCATCATGATCACGTGCAACTGGGTGTTTAACAAAACTATGCTCACAAACAACAAGTCCTCCTATCGCCTTCCAAACCCCAACAATTGCAGCTATCATTCCAACGATAACAAGAGCAGTAAATAAACCAGCAGAAGAGACAATCAAAACAATACCAGTAAATATTGCACCAATAGCAATTGCTATCCCAGCAACTGCTGCAGCTGTTTCAAACGCCTTACAGTCAGGATTAGAAGCACGACTAAAGCTGCCAGTAGAATTAAATCTGCTAACAAATTCCGTTTTGTCAGTACCACTTACTGTATCTGCAAACACTGGATACGAGAGCAAAAAATCTATATTTAACAAAAATATCGCAACTAACAGTAATGACAGTTTAGTTTTAAACATTTTTCACCTTTTGATAAAACACAGGCAACCACATCTTTGGATCATCTCCGACTTCTTTCAGTATATCATATAACAATAGAACACTTTCCGCACGTCCAGATAACACGTTGACCACATCATCCAAATCTTTCAGATCTATTCTAGCTACTACAGCATTAACTCCCTGCTTTACTAAAAAGAATCTAGTACTTGGATCTGTGTGTTTGATCAGTATGTACTCACGTTCAGTTAACATAAAAACATCTCGATAGACACTAGTAGCTTTCAGATTTGGCAAAAAAATTTGTGTTGCTGTCTGCTGTACAAGCGTATCACTAATAGCACTTTTACTTGCATCTTCAACACTCTGAGTAGCAAAAACCACAAAAGCATTTAACTTTCTCAGCACTTTCAACCAGTCTTTTATCTTAGGTGCAAAAACTGGATTATCTATTAACGCCCATGCTTCATCAAGAACAATAATGGATGGAGTGCCATCAAGCGATATACTAATCCTATGAAACAAATAAATCAAGACCGGCCCAAGAGCAACAGGATCTTTTAGCAAGCTAGCCATTTCAAAGCCAAACACTCTTGCTTTTGAAAAATCTAGCAAATCTTCTTTATTGTCAAATATTGCAGAATGAGAGCCATCATCATGCCACATAGATATTGCTCCAGCTAGAGTATCAGGGCCCGCAAGTCCTAAAAATGGTACAAGATTTCTCAAAAATCTGTCTTCTTTTTTTAATTTAAAATTTCCCTCAATTGCATCATTAATTCTAGCAATATCTTCTGAAGTGAATTTATCGTTGTACACTAAAATTAAAGATTTTATCCATTCCATCAAAAATGTTTTATTATCAGGAGTATCGTCAAGTTGCAGAGGATTAAAATTTGTCTTAGTTCTTGGTTCTATTATAGTATAGATACCACCAAGTGCTCTTAAAAAAATTTCTGCACCGCGATCTTTATCAAAAAAGAATATTCTTGGAGAAAATTTCATTGCTTGAGCACATAAAAAATTCATTAAAACAGTTTTGCCAGCACCTGTTGGCCCAATTATCATAGTATGTCCAACATCCCTTATATGAAAGTTGAAGAAAAATGGAGTGCCAGATGTTGTATCAAAAACTGTAACAGCATCTCCCCAGTGGTTATTGAATTTTTTACCAGTAGGATAATTATGTTGAGATGCAAAACCGGCCAAATTAAGACTACTTATTGTACCTTTTCTTACTATATAATCAAAATTACCAGGAATTTGCGCCCAAAATGCTGGTTCTAAATTAACCCTCTCACGAACAGGATAAACACCACAATTAGAAAGCTCCGATTCAACCAATGATAAAGCATTGTCCAATGATTTAGGGCTTTTTTCTATACATAAGATAGTTAAATGGTGTTCACCAAACGCAATTTTACCACTCATTGCATCATCAAGCGCATGAGAAATTTCTGCTATTTGAGAAATAGCTTTATCTGCAGATTGTATCATACGATTTTGCTGTATCTGCATTTTCGCAATTGCCATTTGCCTATTTGTAAATTGAAAAGACTGCGTGATAATAAATTCATAAGGAAGTTGTAAAAAAGAATCAAGCATTCCTGCGGAAGTATTATTTCCATATTCTTTGATACTAACTATTCCAGCATATTTACTTTCATTATGAGTCACAACCTGTATCATCTTATGGCCAAAAAATAACCTATGAACTGGTAAGTATCTTGATATTTCAGTTTTTAGTGGAAAAAGCGTATTTGTAACAAAGCCACAATTTACAACTCTAGACAGAAACTCCATTATTTCACAAAACAGTCCGTTTGGAGTTTCTTTTACTCCAAGGACTTTAGGCGAATAATTCCTAAGGCTTGTTACTATACGATTTGTCGTTTCCTCTAAATCTTCATAGGTATCACGCATATCACTTTCCCAAGCATGTTTTGAAGTTACATGCCCAAATTTTTTCAGTAGATGTGATAAAAATTCTACTCCCTTTGTATCTGCCCTACGAATAATCGTAATGTATAAATCATTAATAAAAGATTGCCTAGTTGCGTGTTTTTCTCTCCATTTTAGATTTACATGGTTAGCAAAAAAATTTGGTAAACTCTGATTTGCAAATTCATCAGAAAAAATATTTTTCTTACGTCTGATGGTATGAAAGTACAAACTAAATGCTGGAGATGAAATGCTTCTTAGCATCTGATTTCTGATATTATTTTGTATCACCAAGTCTTCATCATCGGCCGTTTCAAACGCAAAGCCATTTAATTTTATAAATTTAACTAACCAATTCTGCTTTGTTATCAAGGTTGTACTATTCCAATAGCAAGAATAAGGTATAAATTCGGCAGCGTGAACCTCTCTACTTAGAATAGATTTATTCTTTGATTGAATAGCTCTAAATCTCAACATTGCATAACATCAAGTAATGTCATAAGAATTGGCTCCATGATAAAACCGATTTAAACATTTGGAACATTTTCCCAACTTTACCATAAATAACTCAATAAACAACGGTTCCTTTGCAGAAGCTATATAGCCAAGTCCATGTATACCTGGTAACATCAGGAGAATTACTCTAAGATCATTTGTATTAATGAAAATTAGCATGCAAATTAGAACGTTTAATATTGCAAACATATAACTCACACCAAAGAGCATTGCAGGTCTTGTAAGACCTTTAAATAATTGATTCGTTTGTATGCTGCCAGTAGACATATCTTTAACCTTCTAATAAGAGCTCTAACACTAATACTACATCATTAATTAAAAATCTATTGAAATGAATAGCACTTTAGGTAAGATAATTAATTTAAATTCAATGATTATAAGCTGGCCATTTCAAGAAGCAGAAAAAATACTACAAGAATTCCCTAATAAAAAAGAGATAATATTTGAGACTGGTTATGGTCCCTCGGGTTTACCACATATTGGTACTTTTGGGGAAGTTTTTCGTACCACAGTTATTGCAAACGCTCTAAAAAAAATAGCTCCTAGTATAAAAACCAAAATCATTGCAGTTTCCGACGATATGGATGGTTTGCGAAAAATACCAGATAATGTACCAAATCAGGAAATGCTAAGAGAGAATCTGAACAAGCCATTAACCATGATACCTGACCCATTTGGCACTCATGAGAGTTATGGTCATCACATGAATTCGTTGTTGTGTAAATTTCTTGATTTGTTTGGATTTGAATACGAATTTAGGAGTGCAACAGAGTGTTATAAATCTGGCGTTTACGATGAAAAACTTTTACTCCTGCTGAAAAATTATGATAAAGTGATGGACGTAATGCTTCCATCATTTCGGGAAGAAAGGCAGCAAACCTATAGTCCATTCTTGCCGATATGCCCAAAAACTTCCCAAGTTTTACAAGTTCCAGTAATTGAAACAAATACAGATAAAGGAACAATCACGTATGAAGACCCAAACGGGGGAAAAATAGAAGTTCCAGTGACAAAAGGAAAATGTAAACTGCAATGGAAACCTGATTGGGGGATGAGGTGGTCTGCATTCGGAGTTAATTACGAAGCTCATGGAAAGGATTTGACTCCATCTGCTGTGCTTTCAAGTCAAATATGTAAAATACTTGGAGAAAAGCCACCGCTTTTGTTTTGCTATGAGTTATTTCTTGATAAAGAAGGAAAGAAGATATCAAAATCAAAAGGAAATGGTATTTCAATTGAGGAGTGGCTAACTTATGCACCCACAGAGAGTTTAGCGTTATACATCTTTCAGAGTCCTAAAAAAGCTAAACGTTTATATTTTGATGTGATACCAAAATCAACTGATGAATATTTAGAGTTTGCTAAGCGTTACAATGAGAGTGAAGAAAAGGATGTAAATAGCCCTGTATGGCACATCCACCAGGGTAAAGTTCCAAGCGTAGAAACTTCAGGCATAAATTTTTCGTTACTTTTAAACCTGGCAGCAGCTTGTAATGCTGAAAATAAAGAGATTCTTTGGGGTTTTATATCAACTTATGCACCAAACGTTACACCAGAAAGCAACAAAATGCTAGATAGGCTTTCGGATTTTGCAGTTAGGTATTATCACGACTTTATTAAGCCAACAAAAGCGTATAAAGCTTCAAACGAAAAAGAGAAAGAAGCGTTACTAGATTTAAAGAACAACCTACATTCCCTGCCTATTACAGCCACTGCTGAAGAGATTCAATCTCAGGTTTTCTCCATCGGAAAAAAACATAATTACAATAACTTACGCGATTGGTTTCAGTTTTTGTATGAAACATTACTTGGACAAAAAAACGGTCCTAGAATGGGATCTTTTATTAAGCTTTATGGGATAGATAATACAATCTCTCTTATAGAAAGTGCTACTGAACGTACACTTTAGAGTTTACCTTCTTCCATTTGAGCCCTCTAGTTTTATTACTTGACAAACCTTCCCACTCTCCTTATTATACTGATAAAGGTATTTATCCTTGTTTTTGGGCTAAACGACAAAATTCAGTAAAAAACTCAGATATTTATTGGCAAATTACATAAAATTATAGCGGCTTTTTTTATTTTTTCTACATTCAGCCAAATCGCGCTTGTTAGCACATTATCAATTTAAATTATTAAAACTCGCTATATGGGGATTCTTTTGTCTTTTTTTATTTAGTAAATTTCTTAATATTTGTAGCTAAAGTAATTTTAGAGAGCCAGCGCGTGACCAACCTGGTCAGTTTTCTGAATACCAGTACTGGGATGACAAGAAGAGAGCTGACTTGAATGACACCAAATGGACACTGAGACAGAGGCTACTTGAATAATATTTCACCATGTCATTCCAGCACTTGATGCTGGAATCCAGAAGTTTTTTTGAGCACAAAAGTTATGCTAAGTTTTTCTTGGTAAGAAACCAGTGTCAGCTACTTGAATGAAACTATTTTGGATGAAAATCAGTGTCAGCTACTTGAAAAGGAAGAAGAGACTTCTTCCTTCTACTTAACTACACTGTTACACTTGACTTTGAAGAAATTTCTGATTGTAAATCAACTCCATTTAGCTTCTGACCAGGACTTGACTTTGCTTTTGCAATAGCGTCCTTTAACTCATCACAAGGCTTATACACTTCATACGTAATACCACCAGCAACAAGTCCTGTGAGTACAGCAGCAGCCACAGCTATCCCAGCCATAGCACCTACTGATAATGACACACCAAAAAAATATGCATAAGTAACTACTATAGCAGCTATACAAGATGCAATAATAAATATATGAGCACCCAAGTCTACTGCTTTCCCAATTGCTTTTTTAGTAAATATTTCTGCCAAATTTTTGTTACAACGACTTTTTACTAAAGGATTAGCACCGGCTTCTAATAGAGCTCTTACTATCTTGTGATGACCTTTATCAACAGCTATATACAAAGGAGTTTTTCCAGATCCATCTTGAAAATTAACATTTATACCTTTTACTTCTAATAGAGCTTTTACTACATTTTCTTGATTATATAGACATGCTACATTTAATAATGTTAATTCTTTTTTGTTATAATCATTATTTTTACTAAATTCATAATTCATATTAAAAGCTTTCTTCTCCCACTCTTGATAAGCAGGGGGGTCTCTTTTTTTTAGTTCCTCTTTTATTTTTTCAACTATGTTATTACCATTCAAATCATTTTCACGATTTACTGTACTTAATATCTTTTTCAACAATGCTAAATACATATAAAATTCTCCTATAATAATAATATACTTTAATTATCATATACTTAAGCAATAAAGTCAAGAGTTTAATTAATTATCATAAATATTTAAACAAGAAAAAGGGGCTTTTGTGCGAGCGTTATTAATCTTCAGTTTAATAGGATAAGATTCGTCAACATTTCTGTAAGTACCTGCTATACAGAATAGTTGCCACCAATAAAGCCTAAACTTACTAAATACATTTCTGTAGATTCAGATCTACTTGACTTTGGTTTGAAGTATCTTACTGTTTTAAACATTTTTTTTAGCTCATTGCAGAAATCTTTATCAGACTCTCCTTGAAAAATTTTTACTACAAATTTGCCATCATGATTCAAAAAATGCTTTGCAAAATTGAGCGCTGCTTCGCATAAAAGCATAATTCTGATATGATCTAACGATTTTAAACCGCAAGATTCTGGTGCCATATCAGATAAAATTACATCAAATTTGTGATCCTTGAATTTTTCTCTTAAAATTTCAAGTTCGCTGATAATATCACACTGTATACACTCTACTCCACTAATTGCGTTTATTGGTTTTATGTCAACAGCAATCACACTCGCTCCTTTCTTAGATGCAACTTGTGACCATCCACCAGGAAAAGCGCCAAGATCAATAATTTTTTGCCCTTGTTGGAGTAGTTTAAATTTATCGTCTATTTCTATTAACTTATATGCCGAGCGCGATCTATAACCGTCCTTATTGGTTTTTTGCACATACTGATCATTCAAATGGCGATGTAGCCATCTTGTTGAAGATAACTTTCTACCTCTAGCTGTTTTTACTCTGGTCTTTATACTAATAACCTACTTATTATTGATTATATCTTTGAGCTCTTTTTCAACTACTTCTTTTACCAATGCATGTAGATACTTATTCAGCCACTCTGAAAGCTGAGGTTTTAAAAGAGATACAACTAATTCTTCAACAGTAAGATCCGCTCTTTTTTGTTGTTTATGCCGTAGTTCGCTTTGCATCTTTTCAAGCAATGTTTTAATTTCCTCCATATTTTCTTTTAAAACTAAATGCTCGTTACTTTGTTCTTGATAGCTCACTTTGTTATTACTCATTTGGATATTATCATACAAATTTTTCTCTTCTGAGTTGTAACTATTAAATTGGTTATTCATTTTCTCACTTTGGCAATTATTCTCTTCTTCACTATTTTCTTTTTCTTCGATGTCTTCTGGGTACTCCTCTTCAAGGCATAATACGTCATCATCTTCATCTATTATTTCTGCTCTATCACCACTTGGATTTTTACCCGATATAGCTTTTTTTATATCTTCTAGTATATCTTTTACAGATTGATTATCGCTCATACCATTAAATTTAAAGGTTTATACTATTTATCATAAAAAGCAAGTTGTAAACACTAATTACATAATTGCTTTTTGCCTGAATTAGATCGGAACGTGCTTTAAATAGTTCATCTTCAGTATCCAAAAGATCAATTGTGCTCTTTAAATTTAAGTTTACTTCTTGCGCAACTCCTTCCAATGCTAAAGCTGCTGCTTTTTCTGCTTCTTGACTTGCTTTAATAATAGCTTTTGCTGTCAGCACGTTATTCCAAGCATTTATAACTGCTTGTTCTATATTTTTTACTGCTTCGTAATAATCGTAAGTGGATTGTTTTGCATCCATTTTAGCTCTACTAACACCAAAAACATTAACTCCTCTTTTAAAGATCGGAATATCAAGAGTAAAGACAACATTCACATTTTCTAGTAACGTGTCCAATTTTATATTGTCCTTTCCAAAATTTTTACTTGCGCTTAGATTCAAAGAAGGAAGCCACTTGGAAGTTTCAGCGATCACTTCCATTCCGGCTGCTCTTTTTTGATAAACTGCTGCTTTTAGGGACAAGTTATTAGTTTTTGCTAATTGTAAACATTCATTTAATTCTGGTATAGAAGGTAGTTTACCATTAGTCTCGTGAAGATTATCAGCATCTTCACCAATTAAATGATAGTAAGCAATATTAGCGAGCTTTAATTCACCTTCAGCATCAACTCTTTTGGATATAGAAGATGAAAATTTTGCTTTTGCGAATAAAACCTCAGCATTAGTAACTTCTCCAAGAGAAAAGCGTTTTTTCATAGCTGACAAATGTTCTAAAGAAACACGTTCTTTATGTTCTCTCAGTTTTAATATTTCTGCCTTTTGTAAAACATTAACATATGCTTTCACAGCGCTGAGTGCAACTTCTTGCTTTGACTGCTGAAATCTAATTTTTGCTGCTTTAAGAAGATGACTTGATCGGCTAAATGTAGCAAAAGTGCCCCCACCGTCTATTATTCTTTGGCTTAATGTTAGACGCTTTCCAGAGTTTTGTCGATCGTTAATAATATTAAAATTACTATCGAAATTATATTGTAAATTAATGTCAGGTAAAAATCCAGCCAATCCAGAAGATTTCAGCTGTTTTTCAGCACTCTTATATTGGTAAAACTGAGACTTTATTTTTGAGCTGTTTTTGATAGCTTTGCTTATGGCTTCTTCCAAATCGATTGCATAGCAACCTATAGTACCAAAAGCAATTATAAGTATAATAATCAATCGAAACATTTTGCTTTCTAGCATGTTGTTTAAGTTATTAGCATAAATTACTTTAATAATCAATAACTAATGTTGTAACTAATGTTGTTGACACTATCAAGCAACTCAGTGTATCATAATCTACTGTTATGTATTGATATATGAAAACTTTTTTCTTAAAAGAGAAACAAGTCGATAAAAAATGGCTTGTTATAGATGCAGAAGGATTAGTAGTAGGAAGGCTTGCAGCGTTTGTAGCAGCGCTATTGCGTGGAAAGCATAAGCCTGAATACACACCTCATATGGATTGTGGAGATAATGTAATTATTGTTAATGCAGAAAAGGTACACTTTACCGGAAAGAAACTTAAAGATAAAATCTACTATAGGCATACAGGTTATTCTGGTGGTTTAAAGAAAACTACTCCAGATAATATTTTAAATGGCAAATTCCCTGAGCGTGTGATAAAAATGGCAGTAAAAAGAATGCTTGATGATGGTCCTATGGCACGTAGACGGTTTGAAAATTTGTATGTTTATTCTGGTTCAGAACATAAGCATCAAGGACAGCAACCTGAAAAAATAGATTTTGCCTCTTTAAATCGTAAAAATAAGAAATAATGGAGTAAAAAGTGAAAATAAATAATAATGATCAGCCAAAAAAGGCAATGATTGACTCACTTGGTCGTTCATATGCCACAGGTCGAAGGAAAGAATCTGTAGCAAGAGTATGGATAAAGCCAGGAAGTGGAAAATTTAGTGTTAATAAAAAAGATGATTTAATTTCTTATTTTAAAAGAGAATCAGTGTGTCAAATGATTAAAGCGCCATTCATAGTAACTTCTATGTTAGATAGGTATGATGTGTTTGCAACTGTAAAAGGTGGAGGACTATCTGGCCAAGCAGGTGCCTTAGCTCATGGAATAAGCAGAGCTTTAAGTAGTATAAGTCAAGATCTACACTCTATATTACGTAAGGGTGGATTCCTAACTAGAGATTCACGTGTTGTTGAGCGTAAGAAATATGGTCAACATAAAGCTCGGAAAAAATGTCAGTTTTCTAAGAGATAGTGATGTTTTTTGTAAATATTGTATAAATATTTGTGTAAAGCTTATGATGTTTCCTATTTTTAGAGTAAATTTAGTTGACTATTAGCATTAGCATAATATGCTATTTATGTGATTTTTCAATATTAAGGTAATTTATGAGTAAAGAAGATATAATAAACCGACTAAAACAAGATTGTGTTAGTCAGAATATAGACATAACAAAATCTGATTTAAGTAATGTTCATGACATGTTTATGGAAATGATAAAGGATCAGCTAAGTCGCAAAGGCGAAATACGTCTACATGGAATAGGTACATTCTCTACTGTTATAAATAAGGAGAGAAAATGCCGTAATCCTCAAAATGGTGAGATTATGACCGTTCCTGAAAAGACAAGGGTAAAATTTAAAATAAGCCAAACTCTTTTAAGTATTTTAAATAGCAAGCAAAAAGTATTATCTACTTAGATATTGTCATTTTCATCTTTTTAGTTACACTATGTAAGCCATGAAATATAGCCTCGCTGATTAAAGAATGGCCTATATTAAGAGCTGAGATGTGAGGTATCTTTTTTATTTCTTTAGCGTGTTTATAATTTATGCCATGTCCTGCGTGGCATTCTATTCCTAGATTATTAATGTATTCTGCAGAGTTAGTAATAAGTTTTAATTTTTCCTCTGATGGATTATCACAGTAATCCCCCGTGTGAATTTCTATTATGTCAGGCTTTCTTTCTAGCTTCTCAAGATATTTTAGTTGATTAATATTTGGATCGATAAACAGTGAGACTTTTATGTCAAAGCTATGCATTTCCTCTATTATACCAGAAAGTTTACTGTGCATATTCACGATATTCAGGCCACCTTCGGTTGTTAATTCTTCTCTTTTTTCTGGTACTATACAAATCGAGTAGGGTTTTACTTCTTTTGCTATTTTGAGCATTTCTTCCGTAGCTGCGATTTCAAGATTTAACTCAGTGCTAATGTTTTGTTTTAGATTGAATACATCCTCATCTCTGATATGCCTTCTGTCTTCTCGTAAGTGTACGGTGAGAAAATCTGCTCCAGCATTAATAGCTATTTTTGCTGCTTTTAATGGATCTGGATAAGAAGCTCCACGTGCGTTGCGAAGGGTTGCAACGTGATCAATATTAACGCCCAATTTCACAATTTACCTCAAAAATTATTTATAAATTATACATATTATTAGATCTTATGCATGTCATTGTTTAATGCCATAGCTGAAAGACGGAGCTAGCAGTTATACTAATTCTCATTGTTGACAAGTCAAATAAGAAACATTCAAAATTGTTTGATTGTGGAAGTGGAAAGAGAAGTAATAAATTTGCATACACTTGCCCTTTTTTACAGTTAATCTAGTTTATAGAACTACTCGTGGTAATCCAAATAAGATTTTTTTCATAATCAGGTTATAGTAAACGGGGAAAATTTTTCGCATCTAAAAAATTTTAGATTTAGGATTGAAATCAATAAGTGGAGTGATTATGTAGTTCATGTATTAGTAAAAGGAGGTACAACATGAGTAATATAGTTCATTTAAATAAAAACAATAATCGTGATAATTTTAGTGTAAGAGGGTTACAAAGAGCCGTTGATGACATATTTGATAGCTTTTTTACAGGATGGAACCCAGAGCTTTCTAAAAGAGGCAGTAGCCTACTACCAGTTTGTGACCTTTATGAAACAAAGGAAAGCTATTGCCTATCATTAGAGTTACCAGGTATTCCTAAAGAAAGCATAGACATTAGTATATCTGGCGATAACTTAATAGTGAAGGGTGAAAAAACATGTGATAATGAATCAAAAGATAAGCAGTTTTACCACAAAGAAAGGTACTATGGTTCTTTCTATAGATCTATTCAACTTCCAACAAATGTAGAGCAAGATAAGGTATCTGCCAACTTTTTAGATGGGGTATTGCATGTAACCATACCTAAATCAGAGAAACACATCAAGAAAATTGATGTAAAGTAATCAGTAAGTAATAGCAGGCTTCTGACCTTGAGGCTTGCTATTTTAATATCTGTTCAGCAGAGTGGCAAAATAAGGTAAACGAGAAAAGACAACTAAATGAGTGTCATGAAAGTAGCTGATGCTGGCTCCCTTATGAAGGTGTCATCTTAGCATCCAGACACTGGTTTTTTAATTGAAAATGTTGTCTTGTTTGTGATAAATTTTGCTGGATGCCAGTGTCGAGCACTGGCATGACATTATAGAAGCTGGAATAGCTACTTGAATGACAATATTTGCTGTGTAATTTACCTTAAAAAATGAAATTCCTACAGCTACGTGTAAGCTACTTTCATGACACTCATTTAGTTGTCTTTTTTGCCACTTTACTGAACAGATATGTAAAATATTAACTTAGCAATACAAAAAATTATCTATAGATTAGACACACCATTAGATCTTATGCATAGTCATTTTTTAATTCCATAGCTGAGACGGAGCCTGCTCCCCTTATCATGAAACTGAAGTCTATATGGTACCACAGTATAATGATATAATAAAATATGAAAAAAATACCAATAAAAAAAGGCAAAAAAAGCCCGTATTAACTTTAACAATTTAAAATGATTTAATGTGAAAACCATAGGCGCCAATTGTTTTTTTAACTTAAAAATAAAAGTCAAGTATCAGGAATTCTAGACATAAACCCTCCTATATGAATAAAGAGCTAGCAAAAATAAACTTATATATTTTTTGCTGAAATTTGATTATTTGGTGAAAAAACCTGCAGGTGAAGATAGATTTTGGATCCTAAAAAATCTTCATTCTCCACTATAATGAAGCTACTAGAGTCTGTCAAGCAATTTTTTATTTAAATTGCTTGCAATCTTTTTATACACTCATCTTTACCAAGAATTACCATGATATCGATGATTCCAGGCGCATCCATTATTCCAGTTATTGGAGCGCGTAATGAGTGGTATATATCGCTCATTTTTATATTATGTAATTTTGAAAATTCCTTAATCTGAGAAGATAAAAAATTCTTATTCCAATCTTCACTACCTACACTCGAAAGAAATGATGCAAGTAACTTAATTACATTGAGGTTAGATTTGACAATTTGCTGAGCTTCTTCACTTAAATCAACTTGAATATAAAATTTTGCTAAGTCCAATAATTCGGTCAAATAGTTTGCTCTTTTTTTCAGCTCTGTCAGTCCCTGCAGTAAATAGCCCTTTTTTTTGTCAGTTAGAGTATTTTCTCTAAGCATTAGAGTCAGAATATCTTCATTGCTCATATTACTAATATAGTGGTTATTCAAATGCTCCAGTTTTTTGAAATCGAGCCGTGCAGGTGAGCGACCGATGCTTTCTAAATTAAACCACTCTATTGCTTGCTCATCGCTAATAATCTCATCGTTGCCATGACTCCAGCCAAGTCTTAGCAAGTAATTACGCATTGCCTGTGGCAATATTCCCATCTTTTCATAATCGCAAACACTTGTTGCACCATGCCTTTTAGATAACTTATTCCCGTCTTCTCCATGAATAAGCGGTACGTGTGCAAAGCGTGGGACATCAAAATCAAGAGCTTGGTATATTAGTAATTGCTTGAAGGTATTAGTGAGATGATCAGAGCCACGTATAATATCGGTTATTCCAGCATCATGGTCATCAACCACTACAGCAAAAATATATGTTGGAGTATTGTCAGAGCGCAAGATTACTATGTCATCAAGCTGGTCGCTACTTATTGTAACTTGGCCGTATATTTTATCGTCAACAACAATATCTTCTGAGTCTGGCACTTTGAAGCGAACAACAGGCTCTGCATTTGATGTTGAATGAGTACACTTATGCTTATATATTTTTCCTTCTTCCCTTGCTCTTATTTTCTTCTCCGCAACTTCATTCTCGGGGCAGTAACAATGATACGCCCTACCCTTTTCAACTAAAAGATTTGCAACTTCAATATGTCTATCTATTCTTTTTGATTGATATACTATTTCTCCATCATAGCTTATTCCAAGCCATTTTAACCCATCTATTATTGCATCAATTGCTTCCTGTGTTGAACGTTTTCTGTCGGTATCCTCAATCCTTAGTAAAAACTGGCCACCATGACGCTGCGCATAGAGCCAATTAAACAAAGCTGTGCGAGCTCCTCCAATATGTAAAAATCCTGTTGGTGATGGAGCGAATCTAGTGACTATACCTGGCATATTTGTCTATTGTGATAACGTAACCGATGATAACTAAAATTTGTACTTGCAACAACGTGGAACTATAGTAAATTTGAAAGATCAATTTACATTTATTTTTAACAAACTGCATTGTATAATTTAATATTAGTGAATGCAGTGAGGTGTATATATGGATAATTTATTTGAAATTGCAAGAAAAGGGAATGTGGATAAATTTGTCGATTCTTGCAAGGAAAGAGTTGCTTGTGTAGCTAAGCATAGAATTGATGAAAATGGAAACCCATTTCATATAGCAGCAAGTAAAGGGTTTCTATTATCTGCGTTACAGAAGATCATAAAGGATTTAGAAGAAAGTACCAGGGTTGAGGTTGAAAAAGCAAAAGACTGGGAAAAAGTAAAAAGATTAGAAAAGGAACTTAAGAATAATAAGAAATATATTAAGGAAGCACTCCTCGATAAAAGCTATATTAAGGATAATAAGGCAGTATCACCTCTTTACTTCTTGGATCCTTCAGAGCAGAAGGAAGTTAAGCAAATTGCAGATATAAAATGTGGCTTTATATGTAATAAGAAGTTTCATATATGCTTATATATAGTAGGAGCTATAGTGTGTGCTACCGCTATGTGTGTATCTTTGTATCTTCTATTTTCGGCTTCTCAATCTCTTGCATTGGCTTCAATAGCAACAATAGCTTCTGGAGGATCTTCATATCTGTTATTTAAGGCATGTAATGAAGTATATGGCCTCTATAACGAAAGTACTATAGTGACAGATCCTGATGTTATGCAACTTTTAGATAGTGGTTTAGCCCCAGTGTGAAGTATTTGCAGGTAGTAATATAGAAATTTACTTTCTTAACTTAAGAAAGTATACTTATAAGATGATAAGAAAGAAGTATAGTAAGATTTTAGTAGCGAACAGAGGGGAGATTGCCTGCAGAATAATCAAAACTGCGCACAAGATGGGCATATCTTGTGTGTCTGTGTACTCAGATGCAGATGCAAATTCTGTGCATGTAAAGCAAGCAGATGAGTCAAGGCACATTGGCCCTTCGCCTGCTTATCTTAGTTACTTAAATATCGAAAAAATATGCGAAGTAGCAGTTGAAACAGGTGCCGAGGCGGTTCATCCTGGCTATGGGTTTTTAGCAGAAAATCCAGATTTTCCCCGTGCTCTGGAAAAACATAACATAGATTTCATTGGTCCAAGTGCAGAAACAATAGAAGTTACAGCCAATAAAATAACGGCAAAAGAAGAGGCAAGAAAAGCTGGAGTAAATGTAGTGCCAGGATATATGGGTAAGATCGAAGATGCTGCCCACGCAGCCATCGTTGCTGAAGAGATTGGTTTTCCCGTTATGCTCAAAGCTGCATCAGGTGGTGGTGGCAAAGGAATGCGAATTGTATATTCCAAAAAAGAAATTGAACTAGCATTTACATCAGCAACAAATGAAGCAGAGAAAAGTTTTAAAGATGGCAGTATTTTTATAGAGAAATATATAGAGCTGCCAAGACACATTGAAATACAAATCATAGCAGATAAATACGGCAATATAGTGTGTCTTGGGGAGAGAGAGTGCTCGGTACAGAGGAATAACCAGAAAATAATAGAAGAAACACCAAGCCCATTTATTAGTGAAGAAGTAAGACAAAAAATGTATGCTCAATGTGTTTCTTTGGCAAAGCAAGTTGATTATTTTTCAGCAGGTACTGTCGAGTTTGTTGTAGATAAGAACCAAAACTTCTATTTTCTTGAGGTAAATACGAGATTACAAGTTGAGCATCCAGTCACAGAATTTGTCACTGGAATAGATATAGTGGAAGAGATGATCAGAATTTCTTGCGGAGAAAAATTAAGATTTGGTCAGAATGATATTAAACTTATTGGCTCTGCAATAGAAAGCAGAATTTGCGCTGAAGATCCATCAAAGAGATTTTTTCCTTCCAGCGGAAGAATCAAATATTACGACAAACCAGATGATGTAAGAATAGATGATGGAGTAGCTAGCGGTTCAGAAATCAGCATGTTCTACGACTCAATGATTGCAAAAATTATAACCTATGGAAAAGATAGAATAGAAGCAATCAGCAGAATGCAAAAAGCATTGTCTGAATGTTATATAGAAGGAGTAACAAATAATATAGAATTTCTAGAATCCATTTTCCATCATCCAAACTTTATTGCAGCAAAACTCCACACAAGATTCATTCCAGACCATTATCCTAGTGGGTTTCAAGGCGATTTTATCACAGAGGAATATATTAAAATATTTATTTTTGCTGCACTGTATGTTCACTTAGAAAATGAGGGAAAGTATTACAGTAAGTCAACAGACGAAGCATTCATAGTGAAAATAGATGACAATGAGTACTCCGTAAATGCAAAGTATCAAGATAACACATTAACAACAGTATATAACCACAATAAATACTCCGTGGTGGGTAAGTGGAAATCAAGTTACAGATTACTATATATCACAATTAATGATGATACCAATATAGCACTTAAAATAGAAAGACAAGGTAGCAAATACTTTATAAGACACGCAGGTATGAAAGCTAAATGTTGTGTATTGAAACCTCATGTAGCTGAACTAAGCAAATTAATGCTAAACAACAAAACAGAAGGGATTTCAGTAGACGCTGTAAAATCTCCAATATCCGGTTTATTGGTTAAATTACACGTCAATGCTGGAGATCAGGTAGAGGTAGGACAACCTCTCTTTGTTGTGGAGGCAATGAAAATGGAAAATATAATATGTGCTGAATCAGAAATGGTGATAAAAAATATCCCTGTTAAAGAAGGAAAAAATATACATGCTGGTGATTTGGTATTAGATCTGATTTCTTAAATAACGCAAGCAGTATAAACCTGATCCAAATAAGATAAATGAAAACATTTGATGGGCTATAGCAATAGCCATTGGTATATGCAGCAACAAAGTGACTATTCCTAGAATTACCTGAATGATGACGGAGAATAGCATAACATATAATGGTTTTATACTGGCATTTTTTATTGTGAGTATTGCTGTCAGAACTAATATCAGCAATGCCAATGCCCGGTGTATGAATTGCACTGTTACTCTATTTTCAAAGATATTTAGCCAAGCAGGCTGTAAGTAAAATAAATCTTCCGGAACAATTTGTCCATCCATTAGTGGAAAGGTATTATAAATTAAACCAGCATTTAGCCCTGCAACAAATGCACCGAAGATTATTTGTACTGTCACTAGGATTAAAATTATCCATATGTAACATGTAATGTTGCTATTAATTTTAATTATCTGTTTTGGTTTGATTTGGTAATCAAAAAATTGATATGACAATAATGCAAAGATAACCAACGCAAGCAGTAAGTGAAGTGCGAGCTTATAGTGACTAACATGAGGATTAGATACCAAACCGCTTTTAACCATATACCAACCGGCAAAAGCTTGTAAAATTCCAAATAATAGTGCTGTAGATAACCTTATTACTGCATTTTTAGGTATTCTTTTTTTTAGTGTAAAGTATATAAATGGTAAGATAAAAACTAAACCTGTCAGCCTTGCAATTAACCTGTGCACATATTCTATTAAGTATATGGTGCGAAACTCTTCCATACTCATACCATAATTAAATGCTTTATATTCAGGTGTAGCTTCATATTTTGATTTTTCTTTTAGCCAGTCTTGTTCACTCAGCGGTGGCAATGTTCCGGTAATTGGTTTCCATTCCGTGATTGACAATCCTGCTTTTGAAAGTCTGGTAAATCCACCAATTCCCACCATGCAAATCACCATGAGAGAGCAGAGAAAAAGCCAAATAGCTACAGGTTTTGCTTCCATAATCCATGCTGAGTTTTATTCCATTGCTGAGGGTGAATAACAAATTCCCACAAAGCGAGAAAAGCTGCAACGCTATGTAGTAGACTATAGACGGGAAAAAATATTGATACTATATAAAAATAAAAAGGCATTTTTTGTTGTCTGATAGCTATTATCAAAAAAATCAAGTTAATACCGTATACTATTATAAAATAATATAAGAATAATTCATTCAAAATTTGAGTCAGCACCAATGAAAGTAACAAAAAAGGAGTCGTGAAAAATATAAAAGCTGAGGAACCAACAAAAAGGTTTAATAGCAAAACTCCCTTAAGCCCAGTGTGCTTAAAAAGTAATTTTATATTTTTTAAATGAACGATATAAGTTTGCATATAACCTTTAATCCAGCGTGCTCTTTGTTTGATCCAAGCAAACACAGTAGTTGGTGATTCTTCCAATGTTTCTGAATCAATAATCCTGGTTTTATATCCCATTTGCGCAAGTCTCAAACCAAGGTCAGCGTCTTCAGTGACATTGTAAGCATCCCAAAAAAGCACTTTCTTTAAAATTTCCACTGAAAAATGGTTACTGCTACCACCCAAAGGTATTGGCATGTTCATTTTTTGAAATCCAGGCAAAAAATATTGAAACCAGTTCATATACTCAAGAGAAAAGAATTTTGTAAGAAAATTGCAACCAAAGTTATAGTAATTTAATTTCGCCTGTACACAAGCCAACTTTTCGTCGCCCTTATTAAATTCAATTAGTGCTTTTTTTAACTGCAACGGATCTGGCTTGTCATCTGCATCATATATTACCACATACTTTCCTCTAGCAAAGCTCATAGCATAATTGCATGACTTAGCTTTTGTTCTAGGCAGAGAATGAGGCACTTTTATTACTTCAAAATACTGTGGTAAAGTGCATTTTTCTATAGCTGCCAACATTTCTTGATCATCGCTCTCTATCACAAGCTTTACATCTAATTTTGATTTTGGATAATCCAAACTTTCAATGCTCTTAATCAATTGCTTTATAACCGCATTCTCTTTAAAAGCAGGCAATAAAATAGTATATATAGGTTCATTCATCTTATCATAATCTGCTTTTTGGTTAGAAATTTTACGCAAGCCAAAAATTTTAGTTACAAATTTGAATAAAGAACTAGAACATCCGATTATAAATATCAACATCAAAGCAAAATATGCATATTTTTTTGTCAGTGTTAAAGTCGAAATCATAACAAAGAAAGAGGAAAAAAAGATTGAACTCAGCCTAATGCTTTTAGCTGAAAAATTAGGATTCTTATAATATAAGTAGTTACTTGCGAATTCTGAAATACCAAAGTGTGAGTTAAGAAGATTTAAAATCTGTTTGCTATCTACTTTTATCAATACATATTCAATACCGTAATGAGATTCGACCCAAAGGTTGATATCTTGGCTTATGTCTTCAACCATAAAAAAAGTAGTATCATTTAATTTTTGCCAAGGAATTATATTAAACCTATAGTAGAAAAGTTTCTCTTGTTCTTTGCATAAACTAGAATCAAATTTAATTTTTTCTACATTATCAGTTTGAAGTACAGGCATTAAACTTAATGCAACTTTTTGCTCAAGTCACGTGAAAACGAAGATATAACCTCACTACTACGCTTATCATCTTTACGTTCATGCATTATTTTTTTTACAGCATCAGCAGCTATACTCGCTGTGTTAGCTTGTAAATCCCCAAGAGCTTTTTCAACTTGGTCAGTAACTTTCTTCAAATTAGAATGGGAATTTTCATCTAACGTTTGATCGAGTTGCTGTCTATTATGCTTAATAATACTATTAGCCTTATCAAGTGCTTCATTCATCATTTTGTTAACTTCTGCATCTAATCTTTTGTATTTTTCAGAAGATTTTTTGTAATACTCCAATATATCTTTTCTGAATTTTTCAGTTTCTTCACTTGAAAACTTGCTTTTGTTACGTTTATTGTTAAGCGCGTTTTTTATTACCTTCCTTAACAATTTATATGAGAGGATAAAACCTACTAAAAAAGCAAGGCTTATAACTAGTAATGTAGACATAAAAACCCTAAAATTCTTTTGACACCAAGTCAGCAACAAATTCCTCTTCAATCTCAGAATTAGTTAACTTAGTATAGTAAATCAAAGCAATACTAGTAGCCATTTGTTTTAATTCACTAATATACTTAGATTTAAATTGTACTACCTTTTCTTCAACAAGTTTAATCATCTTCTTGTCTTCCTCTTCCAATATATCCTTAACATTCGCTCTCATTTCTTCTACTTGAGCAAATGCATCATCTATGATTTTTTTTGCCCGTACTCTAGCTTGATTTAAAGCTGCATTATACTTGGCAATTTGCTCTTCTGTAAGTCTTAAAAGGTGAATAGAACTATTAAATGAATCTAACACTTCTTTACTTCTAGTGCTTATTATTTCATCTAACTTCGGTAAAAACAAACAACTGACTACAAAAAAAAGTGAAGAGAAAAAAATTAAAAACCAAAAAATTTGAGAAGAGAAAGTTGAAACATCAAGCTGTGGCATCTGTTAAGCAGCAAATATTAATAACATTGCAAGTACAAACGCAAGCAACCCCATGATTTCAACCATGGCAGCACCAATATAAACGTAACTTTTCATTTTACCTTCTGACTCAGGATTTCTCGCAATCCCATTTAACATAGCAGAGAAGATATTAGCTATACCTAAACCAGCACCGAGCATTCCAAATACAGCCAAACCAATTGCTATAAATTTTAAAGCCACTAAATCCATATATTACCTTTAACTATTTCTTTATAATATAATTGTAAAATATTCTGCAAGGAAGTCAATTACTTTACTGCATCTGACAAATATACACATGTTAATATAGTAAATATATAAGCTTGCAAAACTGCAACAAATACTTCAAATCCTATTAGTGCAATTATAAACAAAAAAGGTGCAGGTGTAAAAAATATGTTCATATTTATGACGAATCCTGCTATCACTTTGATGATTGTATGACCCGCAATCATATTTGCTGCAAGCCTTATTGATAAACTAATCGGTCTTACTAAATAAGCAAATAATTTAATAATGATGATTATAGGTGCAAGCCACGAAGGAGTTCCTTTTGGTAGCAATATGCGTAAAAATTCTACTCCTCTTTCTTTAAACCCAACAATCGTTATATAAGTAAAAACCACCATTGATAAAGCGAAGGTAACTATCACATGACTTGTAACTGTGAAACTATAAGGAAGAACACCAACTAAATTACACGATAAAATGAAAATAAATACTGTAAATATCAAAGGAATGTGCTCCAAACCTTTGCTTCCAGTGTTACTTTCTATTATTGAAACAACAAAATCATATACATATTCAACTGCAGCTTGCAAATATCCTGGTATTACTGCACCTTTTCTTATTCCAAGGAGCAAAAACAGTACCATTAATACCACCGAGATCATCATAAAAAGAGATGAGTTGGTAAAGTTTATGTCATACCCAAATAATTTTGGTAGTTCTATTATTGTATATACTTTAAATTGTTCTAGCGGATTTAACGCCATCTTGATTTATATACTTAAACTATAATAGTAAGTAAAATATAGATTTTATAGGGTAAAGTCAAGAATTAAGATAGAAGATCCATGCCATTATGGCATAAATATATCAACAAAGTATGTGATTAGAATGCTAATTATAGCCAGCGTTCTATTTAAAAATTCACTAATCTTATTAAGTTACTTAACATCTTGACTTAACATCTTATTTTAACTATAATTTAATTTTAATATGAGGCAATTATGAACGAAATAGATTTTACTAATCCACCTTTAAATTTAGAACAGGAATGTGGTAACGGGTACATCAAGTTTACAGATTATTCTTCTAACTCAGACACTGGTCTTTTCCACATGGCAGGTGAAATGCTAAATGAAAGCCATGATGTTATAGGAAATTTCACTGGTGATGCTTACATTTATAATTTCCATATAGATGATCACAATATGAACATTCAACTCTGCATGGAAATGGACTGCAAAGGTGATATAAAGAAAATTCTTTCTTTGTAGAAAAAGTAGGCTTCTCCTTCGTTTTTTACAATTAGAGAAGCTACTCACTACAACAAGCTTTAAAATCATTATATTTTACATTACAATAACTTTTTTATTTTCTGTTAAATAAATGAAGTTCACATTATCTTGGTTATTAGAGTACTTAGAAACCAATGCTAGTTTAGAGGAAATTATTGATAAATTAACTCACATAGGGTTGGAAGTAGAGAATGTGATCGACAATTCCAGATTGGCCGGGTTTGTTGTTGCAGAAGTATTAGAAGTCGCACCTCATCCAAATGCTGATAAATTAAAATTATGTAAAGTAAATGATGGAAGTAAAGTTCTGCAGATAGTCTGCGGAGCAAAAAATGTTAAAGAAGGCATGAAGACTGTACTTGCATCTCTTGGTAGCACATTGCCAGAAAGCGACTTTACAATTAAGCCTACAAAAATACGAGGAGTGCTAAGTGAAGGGATGCTCTGCTCTGCCTCTGAGCTTTCGCTGACTCAAGATGAAAGTGAAGGAATAATCGAGCTTTCTGATGATTATAAAACAGGAGATAAATTTTTCAATTGCGATCCTGTAATTGACATAAACATCACTCCAAACCGTGGAGATTGCTTAGGCGTATATGGAATAGCTCGAGATTTAGCAGCAACTGGAATTGGAACGTTAAAGGCTTCAAACATTCCACAACTTGCCTGCTCTATAAATTCACCAGTAAACGTCAAAGTTACTGACGGGGAGAGCTTTATTAGTGGAATATACATCACCAATGTAAAAAATAAAGAAAGCCCAAAATGGTTAAAAGATAAATTGGAATCGATAGGAATGCGCTCCATTTCTGTAATAGTTGATATTACTAATTACATCATGATATCTTTTGGCCGCCCAATGCACGCATATGATGCAAAGAAAATAGAAGGTGAGCTCATAGTACGCAAAGCAAATGATGGAGAAAAATTTATTGGTTTAAATGGTAAAGAATATTCATTAAATAAAGAAATAAGAGTTATTTCTGATGATAAAAATGTTCATGGAATTGCTGGAATTATGGGCAGCAAGTATAGCGAATGTACACTTGAAACTACTGATATCTTTTTAGAGTCTGCTTGGTTTGACCCCATCTCCATCACTAAATCTTCAAGGCAGCTAGGCATCTCCACAGACTCAAGTTACAGATTTGCACGTTCAATTGACCCTGAATTTACCCTTGATGGACTCAATCTTGCAGCCAAAATGATTTTGGATTTATGTGGCGGAGAAGTGTCAAGCATAGTGTCTGCTGGCAATTTGAATAAGGCTTATACCAAGATAAATTTTGATTATCAGAATGCAAACAAACTTGGAAGTGTATCTGCATCACCTAATGAGGTATTCGATATTTTAACAAAGCTAGGGTTTAGTATCGATAAAAAAACCGAAGGTAATTGGAATATACAAGTACCAAGCTGGAGACCGGACGTAACCATACCTGCTGACTTAGTTGAAGAGGTAGTAAGAATATACGGCTATGATAAAATAAAGGAAGAGCAACTAGCAGAAGACGTTACAGTAGAAGAAGAGACACAAGATGATTTGCGCATTTTAATGACAAGCAGAGGGTTTCATGAAGTGATAACTTGGTCTTTTATGAGTGAATCAACAGCTGAAAAGTTTGGTTACTTGAATAAGTTATTCATTATCGATAATCCATTTAATAATAACTTCAATATAATGAGGCCAAGTGTCATACCAAATTTGTTGCAAGTCACTGCAGATAATATTGCTCACGGGATATCTGATCTCGCAATTTTTGAAATTGGACCAATTTATAATGGTGAGGCTCAGTCTAAGTACGTTTTAAGTGGAATTAGATCAGGAAATAATTCGCCGAAAAACCACTATAACACTGATAGGAAAATAGATATTTTTGACGCAAAGGCTGACCTCATAACAGCTTTGGAACTTTTTAATGTCAATTGTGATAATTTAGCAATAGAGAGAGCAGAAAAAGAATATTATCACCCAGGAAAATCAGGCTCCTTATCTTTTAGAAGTAAAATAGTTGGTTATTTTGGAGAATTGCATCCGAGTATATTGGATTTTTTTAACATCAAACAAAAAATTGTAGGCTTTGAGTTGATATTAGAAAATATCGAAAATTTACCTATAAGTAGAAAAAAATTTATCGATTATAAATATCAAAGTGTAAAACGCGACTTTGCATTTATTGTAAATAAAGATGTAGCAGCAGGCAGTATAATCAATATGGTGAAAAAAAGCTCAGAGCTCATCACAGAAGTTTTGATATTTGATGTATATCATGGAAACAATATAGAATCGAATAAGATGTCTATAGCATTTTCAGTTACTTTCTGCTCTCCAACTCACACTTTAACTGAAGAGGAAATCCAAAAAGAATCAAATATGATAGTCAACTTAGTGTGTGAAAATACTGAAGGAACTTTGAGAGCTCATCATTAAGCCGTAATCGCCGTTTCCTGATTTTGCTGTGTCACGTTTACTTCATCCAATTTATTTCCTATCTTGAATTCAATATCCTTGAAAAACCTATCCCACATTCCATGCAAATGCTCTTCTACTTTAGGCCATACATCATTTTTAAATGTCGTTCCATCATCAGAAAATAAATTACCCAAAAAAACTCCTACTTCCTCATAACTTGATTGAAAATGTTGAAGAAATGTTTCTACTTCCTTATGAGTATCATGTGCCACACTCAACGCTTTTCCTTCTGTGCTCTTATCCCCACGCATTGCAACGGCAAGACCTGTTTGAATATATCCCAAGCCTGTCCTAATAGCTTTTATAGGCTGCAGCCATGAACTCTTATCACTTTTTGGTACATTATTTACTATATTTTCCACCAACCTATTTATTAAAGGAGACAATAAATCTTGACAAAAATGTTTGATATTGTCTTTTGTCTTAATCACAGGACTTTTTATGCACTTTTCTGCAAAATAGTACTCAAGTTCTGCTCTCTCTAATAATTTCTTAATTGCTTCTTCGTTAAAAGTTTCATGCTCGAACGCCTTCAGTAAATCATCTTCTATTATTGCAAATTTTATTTTTTCACGAGATTCTAGTTCTTCTCTATAATCATTTATTGTTTTTTCATTTATCAATAATCCTTTTTCTTCCAATTTCAACTGTTCTAATGTTTTTAGAATTTCTTGGTTATTTCGCAAGCATAACTCTATTAACTCCATACTTGAAGATTTCTCTTCTTTACTATTTTTCTCAACATCCAAATCCTCATTCTGCTTTCCTATTATTTCCTTCAGTCTTGTAGGTTGCGTAAAATATTCTCCAATTTTTTTTCGATAAGAAACAATCTTGTTTACTAGACGTTTTTCATCTTCTCCATTGAATAGCCTGTCCTTATTATCTTCTACATTCTTTATACTTTCCCCTTGCTTTTCAAATAACTCTTGAATTCTACATCTTGTTATTTCTAAATACATCTTCTCTACAAAGTCATTCACTTCACCCGAAATCCTTATTTCATTTAATTCACATTGCTTTATTTTTTTATCTGACTTATTCGGTAGAGTTTGAATAGTCCTTATTCTCGATTCTATTAGCATTTTCTCAACTTTTTGACCATCATATTCAAATTTAAAAAAATCTTCTAATTTCCTTTTTAAAGCACCATCTTTTAAGTTACCGTTTTTCCTATTTTTATGCATCTCTTTTAATTTTTCACCATTATATCTTATCTGTACTATTTCTCTTAAATCCTCAATCTCTCTTTCAGCATTATCTAGAGCTTTCTTTGTTTCTTGAGGGTACATATCTTCATAAGTATTAATTATTGTCCTTTCAGCTATTTTCCCTTCTTTTATAAGCTGTTTCCATTTTGCTTTAAATACAGGAAGTGCATCATCACTTATATCATCTACTTTCATAAGGGACTCTAGCCGATCATCTTCATCAGTCAAATTAAGTAACTCCTTTATTTTTAGTTCTTTCAAATCTTTGATTATCACTTCTTTCTCATTTGGTAATTCCTTACCTTGACTTTCTAATTTCTGTTTCACTAAAGTATTTTTTAGCTCATCCTCCAGTGAAAAATCTTTTCCCCGTCTATTTTGCTGAAACTTAATTGCTTGTATAAAAGCAACTTGATAAGCATTTTCTATTAAGTGAGTTGTCAACTTAGAATCTATGCTACTCACCACTTTCAGCCTGAATTTACTCAATAATTCCTTCAGTTTATCATGTGTAATATCTTTCTTTTCTAGATTCACCAGCTCTTCCATAGTTCTTGCGCATTCTTGAATCGAAGTTGCAATTACACTTCCGATCTCATTACGCAAGGGCTGAAGACCATTTTTTAAATTGATATTAGCTGATAATTTCAGTATGGTATTATGCTCTGAATCTCGTGTCACATTAAACCACTTATTATCTTCATTCTCGCATAAATCTTTAAGTAATTGTTTAAATTGCGGTGGAAACTTTATTTCCATATCATATGCAATGCTTGACTCAGAAACCTCCATTTCATGAAAAGATACCTCTATATTTTGGTGCTTATTAGAATACTGCCCCATACTTATTTTAAGAGCAGTAACTAAAGAGTGAGATAACTCTCTATTTAAAAGATAAAAAGTAGCCAAAGCAACTGTTGCAGGAACGATTAAGGCTACAAGCACAGTCACATTAACAAAAATTGCCATTGCAGCAAGAGCGCCATATGCCAATCTTTTTGGCACACCTGTTTCACTCTTTTTTATCTTATCTTCCACTACACCTTCTTGTGTCTTGCTATTTGCTTTAAATCTACTGTATATGACTAACCCCAGTGCAGTAAAAGCAATATAAGGGAGCATTAAAACTGACAGAGCTAAATTTAATACTTTCTTCTCTGGGCAAGCTCTGTTTATCTCTTTCAATATTTCGCTTGACATATTATACCAAGAGGTAAAAAAGTCAGAGTCATAATCCTTATAATGGAATATACTGAGCGGAACATTAAAAGCAGCTATTTGTTTAATTAACCAATCCTGCTTACTTACAGCATCAAAAAACTCTTCTTCCTCTTCTGAATTAGCAAGACCTAAATCATTCCCTTCTTCTACATTAGAAACATCTTCCATAGCATCAAAAAACTCTTCTTCCTCTTCCAAAGCAACATTGGAAATAGATTCTACTTTACCTGAACCATCACTGTTGTTATTTAAATCAATAACTTCTCTATGACCATCTGCAACAACTTGATTCATATCACCACCCTACTTAAGGTAATTTAAGTATAGCATAAACATTACTAACTTTGCAACTTTATTAACTTAATACCAACTGTCAAACCTTGGTATTCCTTAGAATAGAAATCGGCCTCGATCTCTTTATTAGTGTCCAAAGATAAGGCAAGGGTCTGCTCTTTTATATACTCATCCCACCTGTTTATTGCCTCTTTAACTTTCTCATCTTCTGCTTTGATTATTACTCTGATTCTATCTGATATATGGAAATCAGCCTGCTTTCTAGTTTCTTGAATAAGCCTCACAACATCTCTTGCGAGTCCTTCTAGAATTAGTTCGTCATTGAGCTCAGTGCTCAGAATAACAACCCCTTTATTGTCATCAAATACAGAAGAATATTCACTGTTTGCTTTTAACAATAGTTCATATTCACCTTTTTCTATAGTATAGTTCTCTGTTTCATCCCCCAGAAATATTTGCTCATTCTCAATTTGCTTCCACTTTTCTTCTTTGACATATTGAACTAGTTTCTTGATTTTATCTGGAATCTTCTTACCAAGTAGCGGAAAATTTAGTTTTAGCTCTAGTGACGCAACTTCTTTCAACTCACTTACTATTTCTAGTTCTTTTACATTCACCTCATCTCTTATTATCTCTTGATATTCATTTTCAAGGAAATCGCAGGAAGACCTATGATAAATGGTCATACTGCCAAGTGGCTGCCTGATGCGCATGTTAAACGTATTTCTGATGGATAATGCAGAGTTACATATCTCTCTTACCAAATCCATCTTGGCAATGAGTTCACTGTCATATCTATCTGATTGTGGAAAATCAGCCAAATGAACAGATGTTTCTTTGTACTCAAGCCCTTGCCATATAGTCTCTGTTATGAGTGGCAACAAAGGAGCTGCAGCCCGTAGTATGTAATAAAAAACTGTGTATAGAACATTATAAGCATCAGTTTTGTCTTGATCTAAATCATTTTTCCAAAAACGCTCACGACTACGACGAATATACCAATTATTTAACACTTCAAAGAAATTCATCAGGGTTTTACAAGCCTCTTGGGAATTATAGTTGTTCATAGAAGCTTGTATACTTTCCACAGCTTCAAAACATTTGGAAATCATGTAGCGATCAATGGTACTCTGATAATCTTTACAAACCTCAGCTCTAATTCCATCTGCATTTGCATACATGGTAAAAAAGTGATAACTATTCCAAATAGGTTTTATTACGTCCTTCAGAATATCTCGTATCGATTTTCCTTCTTTGTCGAGTAGTAAATTACCACCGCAAACAATGGAACCAGATAGCATAAGAAAACGCAGCGCATCAGAACCACATTTGTCAAAAACCTCCATTGGATCTGCATAATTATTTAAACGCTTGGATAATTTCTGACCTTTCACATCAAGAACCACACCGTGGCATATGCAATTCTTAAATGGCTCACTATCAAATAAAGCAGTGGAAAGCACAAAAAGCGTATAGAACCATCCTCTTGTTTGTGCTATATATTCAGTGATAAAATCCGCAGGGAAATTTTTCTCGAACCATTCTTTATTTTCAAACGGATAGTGAACTTGCGCGAACGGCATCGAGCCAGACTCAAACCAACAATCAAACACATCAGGCACACGACGCATAACTGATTTTCCTGTTGGATCATCAGGATTTGGTCTTATCAAAGTATCGATAAATGGTCTGTGCAAGTCATCTATTTTAACATTAAAATCTCGCTCTAGTTCTGCTATTGAGCCATACACATCCACTCTTGGATATTTTGCATCATCTGATTTCCACACAGGAATTGGCGTACCCCAAAATCGATTGCGTGAAATAGACCAGTCGTGCGCTCCTTCAAGCCATTTTCCAAATTGACCATCTCTTATATGATTTGGCATCCAATTAACTCTCTTATTTAGCTCTGTCATTCTTCCCTTAAACTTTGTCACAGCAACATACCAAGAAGGCATAGTGCGGTAGATTAAAGGAGTGTCAGTTCTCCAGCAGTGTGGATAATTGTGAATATATTGCTCAGTTTTAAACCAGCTCCCCTGCCTTTTTAATTTCTTGATTACTGTATCATTGGCATCAAAAACATGAACTCCTGCCAAATCTGAAACTTCAGTAGTAAATTTTCCAGCGTTATCAACTGGACAAACAGCTCGAATATCATGGCTTTGGCAAAGGTAAAAATCTTCTTCACCAAATCCAGGAGCAGTGTGCACAACACCAGTACCATCTTCTCCTGTAACATAATCAGCAATGAAAACACGGAACGCATTCTTTGTATCTTTAAAGTAATCAAACAGTGGTTTATAGGAAAGACCTGCAAGATCACTCGCTTTAAGTTTTGTATTACAGTTTTCATATTGAATATTGCTTTGTTCACAGTGGCTGACAAATTTCTCTAAATAACTTTCAGCAAAGATGCAGACTTCACCATTTACTAACACCATACAATACTCAATATCCTCCCCTACTGCCAGTGCAAGATTGCTCGGCAACGTCCAAGGCGTTGTAGTCCAAGCAAGTAATCTACATTTTTGTTTAAATTGCTTTGGATTTTCTAAAAGTTCAAAAGCAACAGTTACAGCTTTGCTAATTTTTTCTCTATATGCATTATCAAGCCTTGTTTCAAAATTAGAGAGTGGAGTTTCGCACGCCCAGCTATAGGGAACAACGCGTATTGATTCATACACCAGACCTTTATCATAAAGCTGCTTAAATGCCCACATGACCGACTCCATGAATGACTTATCCATAGTCTTATAGTCATTGTGAAAATCTACCCATCTTGCTTGTCTATTTACATACTTCTCCCATTCTGATGAAAATTTCATCACAGAAGTACGGCAATGATTATTGAATTTTTCAATGCCAAATTTCTCTATCTCAGTTCTACCAGATATTCTAAGTTCCTTTTCCGCGCCCATCTCAGCCGGTAGCCCATGGCAATCCCAACCAAATCTGCGTTCAACCCTTTTTTGCAGCATAGTTTGATATCTTGCAAATGCATCTTTTATAAAACCAGTAAGCAAGTGTCCGTAATGCGGAAGTCCATTTGCAAACGGAGGCCCATCATAAAATACAAAACAATGATCCTTGGAACGTTTCTCGACTGACTGCTCAAAAATTTTATTTTCCTGCCAAAATTTTATGATTTCCTTTTCTAGCAATGAAAAATCAGGACTGCTGCTTGTATCAGGATAATACTTCATATTCATTTTAACTGGATAAAATCAAAGAATATAGAGCTTTCTGGAAAATTACAAATTCAAAAACTCTGTTTCTATAAACATAGATAGGTATTGACATTATTATACAGCATATTAATAAATCAGACTTATTTACTTAAGTTAAAGATGAATAAAGACAATAACAGTTGGCCTTATCAGAAATTTCACGATGCTAACAAAAATAATAGTAAAAGCAGCGTTATTTGGAGATCGCTTTCTTATGAATATAATAATTCTGGAAAGGTTGAAAAAGTACACTATCAGTGGGAAAAGAAAAAAATCCCGCAAATCTATTATATCAAGTCTCATATGATTGCGTAACAGAGAGTTGTAGTCCCTTAAGGATTAAATCTAGATAGCTTATAAACTTATAAAAACACACAAAGTGCTTCTACATGAGACCATGGGAGCACTTTTCTCTAATTAGGCAGCGCATCCCAACAAACTATTTTGCCGAGCTTCCAATATCCTTACATTTACTATTTTATCTTTGTATTTATCGTCAGGATCATCAACGCATACTGATTGCATGTATGGGCTTTTACCAATAATTTGATTTTGGTGTTTACCTTTTTTATCACTGAATAGAACAGGAATAGTTTTTCCTATCATACTCTGATTAAATTCAAGTTGTTGCTTGCTAATTAATTCCTGTAAACGAAGAAGACGCTCTGTTTTAACCTCTTCTGGTACTTGATCTTTTCTTTCCGCCCCTGGCGTTCCTGGCCTTGGGCTATATTTAAAACTATAAGCCTGAGCGTACTTTACTTTTTCTACTAACTTCATAGTTTCCTCAAAATCTTTTTCAGTTTCTCCAGGAAAACCAACAATAAAATCAGAAGAAAATTCGATTTCAGGTTTCAATTTGCGCAATCTGTCTATTATTCCCAAATACTCCTCTGCAGTGTGTTTCCTGTTCATTGCATGCAATATTTTATTCGAACCTGACTGCACAGGTAGGTGAACAAACGGCATGAGTTTTGATTCCTCCGCATGTACCAAGTAGAGAGATTCGTGCATATCTCTTGGATGAGAAGTTGTGTAGCGGATTCTTTCTAGCTTTTCAATTTTAGCAATGTGACTAATTAATTTTCCTAAATCCCACACCTCTCCTTCGCACTCTCCATGATAAGCATTGACGTTCTGACCAAGTAAAGTAATTTCCTTTGCTCCGTTTTTAACCAAATTCAATGCTTCACGAAATATTTCATTTACTGGTCGTGAATACTCAGCCCCGCGTGTATATGGTACCACACAAAACGTACAAAATTTATCACAACCTTCTTGTATGGCAAGAAACGCAGAAGACCCCTGGCTATTGCCATAGCATTCATCCGGCAATTTATCAAACTTTGCAACTTCTGGAAAATCAGTATTTATTACATGACCTTTACTTCTGCTTGCTTTGACTATCAACTCCGGTAAAGCAGGAATACTCTGCGGACCAACAACAATATCAACAAAAGGAGCCCTTCTGAACACTTCTTCTCCCTCTGCTTGCGCTACACATCCAGCCACCACTATGGTCATTTCCTTATTTTTTTGTGATGAATGGATTCTTCCAAGCTCTGAGTAAAGCTTTTCTGCTGCCTTTTCTCTAATATGACAAGTATTTAATATCACCAAATCAGCTTGTTCTGCATCACTAACAACGTTGAACCCTAAAGGCTTAACTATATTCTCCATTAAAATGGAGTCATAAACGTTCATCTGACAGCCGTAAGTTTTAATATATAGGCCTTTCATATTTAAAATTCTTCACACAAATTCTAGCAAATTATACGAAAAACTGAATTCTAGTACAACAGCCAATAAAGATTGCTTGACAAACCTTCTCGCTTTCCTTACTCTAACAGTAGAGGTATTTTAAGAGCTCAAAAATCTATCTTCGTCTGCAGACTTTTCAGTCAATTTTTCAAAAAAAAACGTAGTGTATCTTCTTCAGCACGTGTTCAAATTCTGTTGTATGTGCGCTGCATTTTCTTTCTAATCTTTCAGGAGGATTTTATGTCCAGAATTCCAGATACTTAACCTTTATTCTTAAGCTAAAAACCGATTGGTACCTATGGTTTTTATAAAGAAAGTGCAAAAAATACTTTAAAGAATATGAAATAAAGGTAGAAAAGGTTTGAGTAACCAAAAACTGTTTCCAGGCATAAATTTGTTATGTATACCAAAAAGTAATTACACTAATATAATATTCACACTTATATGCTAATATAGATATAATACTAATTAAAGAGCATGTTATGCAAGAAGAAGTATCAGATTTTACAGATGCTCTTTGTCAAAATAAATGTGATTCCTTTCGAGTGACACTCTCCTATATCTTTCTTTAGGTTATACAGAAGTCTAACACAATTATAGAACAAGCGTAAAAGTTCTGGTAAAGTAGTTTTATTTACAAAAAATATGCTACTTGATATTGAAAAACGCAGCATAACAAATGCACTGTGGAAGTTACAAGAAGCAGATCAAAGGGAGATTTTTACTCTTATACAGAGATTTGAGTTGCCAGAAATATTAGCAAGAATATTAGTTGCTCGTGGTGTTAACATAGAAAATGCACATGACTTCTTACACCCACTAATCAGATCGCTATTACCAGATCCCTTTCACCTCCTTGATATGGATAAAGCTGTTTCTCACATAATAAAAGCAATAAACAATAATGAGAATATTGCAATATTTGGTGATTACGATGTTGATGGTGCAACGTCATCAGCATTGATTAATAGGTACCTAAGAGCGATTGGGACACACTCTATAATCTATATTCCAGATCGTGTTGATGAGGGCTATGGATTGAACACAGATGCTTTATTACAACTTAAAAAGAATGGTATTGATTTATGTATTTCTGTTGATTGCGGTACGCTTGCATATCAACCAATAGAAGATGCAAAAGTCTTTGGACTTGATATTATAGTTGTCGACCATCACCTTGGAACAGAAAAATTACCAAGTGCTGTAGCAGTTGTTAATCCCAACCGCCTTGATGAGAGCTCTCCTTATAATAACTTAGCAGCAGTTGGAGTGTCATTTCTGCTAATTGTTGCTCTTAACAGAATCCTACGTGAGCAAGGATTTTTTACCAACAAAAAAGAACCAGATTTATTTGATCTACTGGATTTGGTTGCTCTTGGAACTGTTTGCGATGTTATGCAGATTACAGGCCTAAATAGGGCTTTTGTTTTACAAGGATTAAAAGTTATGTCAGCAAGAAAAAATGTTGGCTTACGTGTTTTGTTTGACGCTTTGGGAATCCTTGAAAAACCAAGTGTTTCACGATTAGGGTTTAGTATTGGGCCATGTATAAATGCCGGAGGAAGAATTGGAGAAGCATCGCTCGGTGCAAGGTTGCTTTCCACCGATGATGATGATGATGCACATTCAATCGCGCTAAAACTAATAGATTTGAATAATGCAAGAAAAATGCTAGAAAATGAGGCTATTTTGGAAGCCACAACACAAGCGGAAAATTTTGCCCACTTAGGTGTAAATTTTATAATGGTAAGTGGTAATTGGCACCAGGGAATAATTGGTATCATTGCATCAAGACTAAAAGAGCAGTTTCACTTACCAACGATAGTGATATCTTTAAACAATGGAATAGGAAAAGCAAGCTGTAGGTCAATTTCTGGAGTAGATATTGGTGCTGCGGTTCTTTCTGCAAAATTTACCAACCTAATCATTGAAGGTGGTGGTCACAGTATGGCAGCAGGATTTTCGATTGAAGAAGATAAAATAAGTGATCTACATGATTTTTTTACTGAAAGATTTGCAAACTCCACAAACGATAAAACTATAAAAGCTGATGGTATAGTAACAGCTAAAGCAATAAACTTATCCCTTTGGAATCAACTGCAGCGCTTAGAGCCATTTGGAGCTGGCAATCCTGAACCAAGATTCATCATTCAAGGGGCAAAGATAAGAAAGCCGGAAGTTATAGGAGTTGACCATATAAAATGTTTTATTGCTGACGATAATGTTATGGTCAAAGCTATTGCGTTTCGCTGTGCAAATACTGAGCTCGGCTCTGCTATTATGCAGGGTAATGTTAAAGCCATTTTGGGTAAAATCTCTATGAATTACTGGAATGGCAATGAATTTGTGCAGTTTTTAATAGAGGATGTATTGACCATTAGTTGAGTTACTATTTTACAATAATTACCTATCAATCTCACCAAAGACTATATCGAGTGAACCGATAATTGCTGCAATGTCAGCAAGCATGTGTCCTTTTGCCATGAAATCTAAGGCCTGTAAATGCGCAAAGCCAGGTGCTCTTATTCGACATCTATAAGGTCTATTGGTACCATCTGAAACTATATATACTCCAAACTCACCTTTTGGCGCTTCAACAGCCACATATGCCTCACCTTCTGGCACATGATATCCTTCTGAATAAAGCTTAAAATGATGAATCATAGCCTCCATAGATTCTTTCATTTCTGCTCTTGGCGGTGGAGAAATTTTTCTATCTTCAGTTTTTATTGGCCCTTTAGGAATTTTCTCTATGCATTGCTTCACCAAGCTAATAGATTGCCTAATCTCTGCCATTCTTACTAAATAACGGTCATAACAGTCACCATTTTGGCCGATAGGTATATCAAAATCTAACTGATCATATATCTCATATGGCTGGCTTTTTCGCAAGTCCCAAGCAAGTCCAGCAGCACGGAGCATTGGTCCACTAAAGCCCCAATCAAGCGCCTGTTTTATTGATATTTCACTAATTCCTACAGTGCGTTGCTTCCATATCCTATTTTCCGTTAAAAGTTCATCAACATCATCTATATACTTTGGAAATTGCTCTATAAATTTTGCAATATCTTCAATCAAACCTTCTGGGATATCTGCTGCAAGTCCACCTGGCCTTATATAAGCTGCGTGAAATCTTGCACCTGAGGCCCTTTCATAGAACTCGAGTATTTTTTCTCTCTCTTCAAAGAGCCATAAAAGAGGAGTCATCGCCCCAACATCAAGTGCTTGGGAAGAGATATTTAGTAAATGATTTAGTATTCTTGTCAGCTCACAAAATAGAACACGCAAATATTTTGCCCTAATCGGAACTTCGCACTGCAATAATTTCTCTACACATAACGAATATGCATGCTCTTGTGACATTGGTGACACATAATCAAGGCGGTCAAAGTAAGGCAGAGCTTGAAGATATGTTTTATGTTCTATTAACTTCTCAGTGCCACGGTGCAAAAGCCCAATATGGGGATCTGCCCTCTCGATCACTTCACCATCCATCTCTAAAACAAGACGTAACACCCCGTGTGCAGCTGGGTGCTGAGGGCCAAAATTTAGCATCATTGTCTTTAGATCAGGCATGCTTTGGTAGCTTAAGGTATTGGAATTGTATAGGGTAAAATGTGCTTAAAGTCAATAGGCTTCTTGTACAAGCTATAACTCATCGTTACAATAGAAAAACTCTCAAAAACTTCACCACTTCTTCATGATCTGATAGACAATGTTTATGTGTCACATACAATTATTGCACTTATGTTGATCAAGGCAGCGAAATTATGTATAGATAATTTTGATTGAGAAATAGTTTTTCTACTATATAAATTCTACTTTAGAGTAATCAAAATTAATGAAAGACAATAAATATAGTTTAGGTTTAAGGATCATTCATTGGTTAATGTCTGCTTTTATTATTGGCATGCTTTGTTCTGGGCTGTACATGAAAAGTTTGCCGATTAGCAGTGAAATTAAATTCAGCATATACGCTGTTCATAAGGCTTGTGGTATCACCGTTCTTGGATTAATTATAGTACGTATATTTTTTCGCGTCTTTACTTATGTTCCGCCATTACCAGCCAATTTTTCTCGATTTGTAATCAATGCGAGCAAAACGATACACTTTGGTTTATATACTTTGATGGTGCTAATGCCACTATCTGGTTATGTCATGTCTTCTGCTTCTAGCAAAGAGATCAAATATTTTTTCCATATCCCTTTATTAATTAACCATAATGAAGATCTAGCTAGTGCAGCTAATCAGTTACACTCGATACTTGCATATTTTATGATACTCTTTATAGCCTTGCATATAATTGGTGCTTTAAAACACACATTTATAGATAAACAAAACATTTTTAAACGTATGATATAGGTTATATGTTAAGTAGCCTCTGGAAAAAAGGAACAAATTTTCTCGGTAGTGAGTTTGCCATAATGGGTGGTGCTATGAGCTGGGTTTCAGAGAGAAATTTGGTTTCAGCAATCTCAAATGCTGGTGGATTTGGCGTGATTGCTTGCGGTGCAATGTTTCCAGACTTACTGAAAAAAGAAATCATAGAGACACAGAAATTAACTAACAAACCATTTGGTGTAAATCTAATTACTATGCACCCAAAGTTGAGTGAGTTGATAGATGTGTGCATTGAAACGAAAGTAAGCCATATAGTGCTTGCCGGTGGACTACCAACGAAGCCTAATATAGAAAAAATCAAGAGTGCGGGCATTGAAGTTATGTGTTTTGCACCAGCATTAAGCCTCGCGAAAAGGTTAGTAAAAATGGGAGTAGATGCGTTAATAATAGAAGGTATGGAAGCAGGAGGACATATCGGTCCTGTTAGCACTTCTGTTCTCGCACAAGAGATATTACCTCATTTTAAAAATGAGAAAACACCGGTGTTTGTTGCAGGTGGAATAGGAAGAGGCGAAATGATAGTGAACTACCTAGAAATGGGAGCAAGTGGCTGTCAAATAGGTACATTATTTGTCTGCACGAATGAGTCAATCGCTCACAAAAATTTTAAAGAAGTATTCATCAAATCAGCTGCGCGTAATGCTGTATCTTCTGTGCAGATTAGTGCTGATTTCCCTGTAATTCCAGTAAGGGCTATAGTTAACAAAGCAAGTGACGATTTTATGGAGCATCAAAGAGACATTATTGATAAATATCAAAATGGAGAAATCTCAAAAGAAGATGGGCAGCTTGAAATAGAAAAGTTCTGGGCTGGAGCTTTAAGAAGGGCAGTAATTGATGGAGATGTTGAAACAGGATCTTTAATGGCCGGTCAAAGTGTTGGCATGGTTGATAGAGAAAAGCCTGTAAAAGAAGTGATAGATATGTTAGTTCAACAGGCAAGCAATTATGTTGAAATGTAAAATCAGTAATCAGCAAAGAAAATAGTTAGCAAATTGCTATAATTATCCGCAATAAGGCATAACTGCCCAGTTTTAATGTAAAATTAACGCTAAAGAGGTATTCATACATTTTGTTATGTATGGAGAAATGTTATGCTAAGTCGTTTTGCAAAACATCAGAAGAGTGAAGATATTAATCAACAATTGTACAATGCTATATACAAAAAGGTCACAAAAAAAACACATAATCATGGAAATCTAAAAAAGGGAGATGGAACTATCGCAAAATGCATAGAGTTGTTTAACAAAGGAGCTGATCCCAACGTATTAATTGAATTAGAAAAGTCATTGAGAAAACAAGAAGAATATTATAAATATTATATTGACAACTTCCTTCCAGCATTGAAAACAAAAGTGATAGAGTCAGAGGAATTAATGAAATCTTCAGTACTTAACAATGAAGAAAAATCATCACAAAGATCACCAACAAGAAGAGGAAAAATATTAGAAATAATTTTAGAGATTACAGGGATTACTAATAAAAGTAGTGACAAAGATCATTCTAGTAGCACTATTCAAAATCAGAAAAGTCTTAGAAGTAATCAAGCAAATAGACAAAATAATACTATGGAACTATTTAACAAAAAAAGTCTTTCTGGTGAAGTTGAAATTCCCAAAAATTCAGGTATTAATCCTCTGGAAAAGGATTCTTTAGCTAAGGGTGTAAGTGGAAAAGGAACCCCTGGAAAATACAATACCTTGAGAAATTCAGGTTATTATGGTGCTTCAGCACATCCTACATCAAAACAATCGCAAGCAAGAAAGGAGATCGCACAATCACAATTGAATAGTCAATCTGATCTTTCGATTGATAGTAAAGATTTAAAAAATGAAAAGCCTAATATAACTGTGAATGCTGTAGAAGTGCCAAGCGGTGCAAATACTTCTAAACTCAGTAGTAGCAGTGACTTAGATAGTGGAATAAATTCATCTAGCTTGGCATCAAGTAGCAGAAGGAACAGCTTAACTTCAGTAACAAGCATTTCATCTGAGGAAAGTGTACACTTAAAATTAAACCCTGCTGAGAAAGATAATAGTTTGCAACTAGAAGATGAAGGAAAAACAAAATTAGCACATCCGAACAAAACAAGGCCCAAAGGCCCAAGCGGAAGAATATCCCCTTCTAAACATTATAAGAAGACTGAAGAAGGGCCTCATTGTGTGATCTCAGTGACAGGCAGTAAGGTAAAAGATACAATGCAATCCAATAATTATGAAAATAATAGTAAAAACAAAAATCTTCACGTCGCACTTGTAACAAGTTCTGCTCTCTTAGCAATAGGGTGCATTGTTGCAGGAGCAATGACATCAGGATTAGTAGGAGCAGGACTGTTTGTGGTGGCTGCGGTGTTTGCTACAGCAGCTGCTGCTGAATTGTGTTCAAACTTTCTGTCAAGTAAATTGACATCCATTAGTGTGAGTCCTCTTGTTGATAATAAAGAGCTAACACGGTGATAAAAGTTAAATATGAGTTACTTATGGTGAGCAAGTGAATTCGGTTCTTGCCTATTGATGTAAAAATTGTTACATTTGAGGAGTATCTTAAAGGTATTTAGCTGATGCGTATTCAATTGGGTAGAGTTTTTGCTATTGTAGCCCTGTTAAGTTTTATCTTCATGTCATGTTCTAGCAAAGCAAGTGATGAATTGAAAAATATACCAGGAACGTTGAAAGAACTTATTTCTTCATTTTCAGTTAAAGATACTGTAGAAAATATGAATCCTTCGACAATTATAGGGTTATGTATAGCTACAGTGATACTTGCAGTAGTGTTCAGAGGCCTAATTTTTTTCATGATAATATTTGGCGTACTGATCATGATGTTTGGAAGCACAGAAAAGGCAACAGATTACCTGAAAGAAAAATTCAACTTTGCAAAGGACATACAGTTACAATCCAATAACAAAAAAGAAGATAAGGATTAAGTAAGATAGATGATTCTTTATTATCTTTTTATTGAATACGCATGATATTGTATGCAACCAAAAGTACCAGCCACTAGATCTAATTCTGAAAAAAAGAACAATTTAGCGTTACTAGAAAGTATTAATTTAGATTTTATCCCTTATGCTTGCCACTACGATGAAGAAACTATACTAACAAAACAGGGGGAATTATTAAAAATAATCAAATTAGAAGACTATTCTTCAGTTGATAACTATGGTGATCTTAGAACTGAAATTAGAAAAAGTATATCAAAAAATATCAAGAGTTTATATTTTACCGTTTGGATTCACACTGTCCGTAAGCGCAATAAACTGAGCTTACAGTGGAATAAAACTTCAGACTTTTCCGATCAGCTACACTCAACGTGGTTTAATAAACTAGTTGATAGTAAACTACAGTATATAAATGAGTTATACATTGTGGTGTTACTTAGTGATTTTGGCAAACATATTAATAATGCATTTTTTTTTGGCAGGATAAAGAATAGGCACAAGTTATTTTTACAAAAAAATCATCAAGAATTACAAAAAATAACTGACCTGATTCAAAAAGATTTAGAACCTTTTGGAGCTAAAAAACTGGGCCTTAGGTCTAGTGAAGGCAAAATATATTCTCAAATGATGGAATTTCTCCATTACATTATTACATTAACGCACAAAGATTATCCAATATGTGAAAGGGATCTATCGCAGCATGTTAAAAATTTAAAAGTAGCTTTTGGTTTCAATAAATTTCAAACATCGTTTGAAGGTCAACAGAAGTTTGGTTCTATTTTTTGCATAAAGGAATATCGAGAAATCCCCTTAGAAAATATAGATAGGTGTTTGCAACTTGACTCTGAGCTTATCATCACAGAAATAATAATATTTACTAGTAATAATAAAGCAGTAAAAGAATTCAAAAAACAAATTAATATACTGCAAATCAGTGAGGACAATACCTTACTTCAAAACTCAGGAATAAATGAAATAATAGAGCTTGAAAAAATTTCTGCTATGGATTTTTGTCAACAGAAAATTATTGTTACAATCTTTGCAGATGATAAGAATAGGTTAGCTAAAAATATCAGTGATTTATCCTCTGTAATGTCGTTAATCGGGTTGATGATGTTTAGGACTGATCTGCACATGGAAAATCATTTTTGGGCACAGCTTCCTGGAAACTTTGCTTTTGTTACACAACCAAAAAATATATTAGAAAAATATGCTTGCAGCTTTGCTATGTTGCATGATTTTACATCAGGTACGTTAAAAGGAGGAAGATGGAAAGAAGCAGTAACAGTTTTTTTTTCAAAAAAAGGCAGTCCTTACTTTTTTAACTTTCATGGAAAGAAAAATAATGGTCATACCACAATACTTGGAGCTCCAAATTCAGGTAGAACCTCACTGATCAATTTCTTACTTTCGGAATCAAGAAAATTTAACCCTAGGATTGTTATATTGGATAATACTGGAAAATCAATAATATTTACTAAAGCAGTAAGCGGCCAATATTACATAATTGATCCAAAATATAAAGATAAAAGTCTAAAATTTAACCCACTGAACATTGAAGATAGTGCTTCTAATCGCAATATGCTTGTTGAATTGATCAAAAGGATGGTTGCAGATGCAAGTTTGGTAGACGTAGAAGAAAAGACAAAAAAAATTGTAGATTCTATATTTGCTATACCAAGAGAATCGCGATCTATTTCTCAAATTTCTGAAGTGCTTTTACTTCTTGGAGGCAAAATAAGTAAATGGTGTGGTGAAGGTGAATTTGCTTACTTATTCCAAGATGGTGATGAGTCAGACATTGACTGGGGAACAAAAACTATATCCCTCAATACTGCAAATCTCACTAAGCAAAAAGAATGTATGTCCGTGATACTTTACTATTTCTTATACTCTTTCGAAGCAAAATGTGATGGCTCACCTGCAATACTTGTTTTGGATGAAGCATGGGAGATAAGTAATATTTTTCCTACAGAGGGAGAGTTTGACGACTGGATGCAAAGAATGACAAAGTTAAATGTTGTAGTAATTCTAAGTACTGAAAACTTAAACCTAGCATTTGCTAGCAAGTTTACTCAATATTTAGATAAGCATGTCGATACGAGAATCCTGATGCCGAACATAAATGCAAACAGGTTATACATGAAAGCATTTTCTCTGTCGAAAGAGGAACTGAATGTTATTTTGCAAACACCAACACAGGAAGGTTTATTTTTGATAAAGCAATACAAAGGTTTAGTAACTTTAAATCTAGATTTGAAGAATATGAAAGAAATACATGTACTTTCAGCTAATAAAGAGACTATAAAGTATATGTATGAAGCAATAAAGGAAAAAGGCGAAAAAGTGAGTAAGTGGTTACCGGCGTTCTATGAAAAATGTAAAGCTTAATTTTTTATTGATATTCTCCTTGATATTTTGTCTTTCTTATCAAGGATATGCTGATTGTCCGCCTCTTGTAGAGAGTAATACTACACTTGAAGCTGGAGGCAAAAAAGCTTTGGAGGGTTTTTTAGCAATTTTTACTTTTGGTACTAAAGGTAGTTTTAAAGTTGATGAAAAGCTATACCAATATATTACAGTAAGACAAGTAAAAGACCAAGGAATTGATGGTTATTTTAATCCAAAGATTCAAGTCTGTGATTATGAAGGAAAAGATAATTGTTATATATTACCTAGTGGAACATCCTGCCGCCAGATATATGGTACACAAGATACAGGAGGTGGAGTCTCTGCAGCAGTGTTTATTGATTGGGAAGGAGATAAAACATCTGTTAATGCAAAAATAGCAGATAGTCTTGAGTGGGAATGGGCAGACAATGTTACTGATGAAGAAAAAACGAAGTTTGCTAAGTCTCCTAAAATATGTGCTTGTAGCCAAAAAGGCGCTTGTATGGGTAGTTCTGCATGGTTTTCAAGAGTGCTTCAGGGAGAAAATATTTTCCGTCCAGGGGATATGGAAAACGTTTGTGATACTTGTTCATCATGGAATAAAGGAAAGCAAAAGATAAAATGTGCTCCTGTACCACTTGCACCTGGCCCCCCTCCATTTTGTGAACAACTTGCAATGTCACCTCCACAAGTTAGAATTGTTCCTATAACAAATGAAGAAAATGATTATTTCCATCCAAGAGTTGGAGTCATTATTGGTGAGCTGAAAGAAAGAAGGGAGCTACCTTTTCCGCGCGGTTTTTCAAATAGTGAGAATACTCCAATTTATCCATTTACTATTAAAGATACTATCCATTATCTCAAAACCTATAGAAAAAAAGGTCAGCTCTGCGCTGAATACTATGGTACTGAGGAAGAAGAGTCCGAAAGAAAATTACAATTTCCTGCTCGCTGCTTCCCAGCGCCACCTGCTCCAAAGATTGAAGAAGTGAGCATACCAAAGCCTAATGAGGGTAAAGGCGAAAATACGCTAAAAGTAAAAATGAAGATGAGTGAGAACGTTTGTACTTATGACGCACGTGGAACTCACAGTAATGGCATCTGTACTTTTTATGTTAATAAAAATTCTCCTACATATGTTGGCCATCTACCTTTAAAAGTAGTAAAGCCAGCAATAGTGGCAAAAACAACTGATAGCAGTAACAGTAAAAGCGACATCGATAGCGTAATAGAAGGTATATTAAAAAATAATTCGCAATTTGAAGTTCTAGAAAAATATGGATATGTTCCCGATATTGAAACAGAATGTAAAGAGCTTCAGAATGGTAAGTGCAAACTAGATGGCTCAGGATATCCAAAAGTAGAAATAAAATATAAAGAAAATTCTAAAAGTAAAATGCTCTGCCTTTCTGGGTGGCAACCAGAACCAGAGGAGTTTGTTCTTAAAAAAGAAAGTAAGCTAATATCGCTAAAATCAATGGGGGCAAGATACAATAAATACAATACTGTTTATTCAAAGGAGTCTGATCAGCTTTATTATTTTCCCTGTAACGAAACAATTGAGGTTTTAGCAAAGCCACAAGATGCACTGAATGAAATAATATTTAATAAAAAAGGATATATTTCCATTCCTGCTGAAAATAAGTCTAGAGATAACTGCATGGAAAAAAAGGATAAAGAGGTAGATACAAAACAAAATTGTGACAAATGCAAAATAGTATATGAGTTAACAGATGGAAAGTATGAAGAAAAAAACTGTAATCACGGTGATGATGGTTGCCTCTGCTTTGATGGAGTATGTAGTCGCTCAACACAGTATGTAGATAAGAATGATAAACTATTTTACTTAAGATATGAGGAAGTGGATTGCAAGGATAAGGATGGTAAAACAGTAAAAAACGAGAAAGGTGAAATACAAAAGTGCACACAATTAAAAAATCAACCGATTAAAGCAAATAGAACAGAAGTTTTTTATGCTGATAAATTGTGTAGGTTCGATTTAGAGGGTTTAAAAAAGAGATTACGTGAAATAATAATAGCACAATTGAAACATAAGAAGCAGATTATTGAAAACAGGGATCAAAAACTTTATGAGCTTGGAGATGGCTCTACAGATGATCTGTCAATGTATGATTACGTTGAAATAGAAGCATGGGGAGGTGGTGAAGCTGGTCATATAGATGGTAAAGCTCAGTCTACTGTAAGTAGACTAGGAATGCCAGGTGATTACATTAAAGCTAAACTGAGAGTCAACCCTAGTTATCCATATATTAAAGTAAAAGTAACAGAAGGAGGTGGTGGACAAGAAAATGATAAATCTAACAAGGATGGGGGACCAACTTTAATAAAAATGTGCAGAGACTCTTCAGAAACAATTTGTAAAGATTTAATTACTGTTGCAGGCGGAGGTACATACAGAACCTATGGGGGAAAGAATTACAAAGATACAATAATTCATGAACAAAGTTTAAAATTAAAAGAAGAAATTAAGAAAGGGGACAAGCTAAACTCTAGTAAAGATAATAAAATAGCATATATAGAAAATGGTGAGATTGGGTATAAAGATGTAACAAAATGTAGTAAAAACTACGTGAATAAAACATATGGTGCTGGTGGTTGTATCAACGAAAGCAGCAAAAGTTATAGCAAGGGCGCTCCTGGTTATGTGAAAATTAAACCTATATTTGAGGAAATTAATGAAAAAAGAGTAAAAAAAATAGATGATGCTATTGAAAAAATGATACAAAATCCAGATGACATCACAGGTATTGATGATTCCTTAATAAATAAACTTGATAAAAAGATTATTGATACAATTAAAGAAGAAATTAGAAAAGAATTGTTAGGTCTATAGTCAAAGAACCCTGATGGTTGCAAATGGGGTAAAGTCGAATTTACATCACTGAGACAGATGCATGTCAAACCAGTGTTTCTTTTCTTGTATCTCAGTTCCCATAATGTCATCCCAGTGCGTGACACCCATTTCTTTCTAGTGCTTCCTTCCTTGTCATCACAGCTTCCATAATGTCATTCGAGTAGCTGACACTGGAATCCATGTAAATTTAACTGGACACCAATGTCACAAACTAGTTTTCTCATCTATCTTATTTTGCTACTCTGCTGAACAGATACGTCAATTTCATCTACTGATGAGCTAGGTCTGCTGTCCTTTATATGTTGTACCAAAAGCTCCATAATTTTTTTTTGCTCATAAAATTGCTGAAATGAATATATTCCATTCGAGCCAACTAACACGAAGAATCCTCCTTGTACATTTGGAGGATTATCATGCCAGCTAATTTTTCTTACGTATTCAGCAGCTTGTAAGGAAGTATCTCCTGAAAGGTTTTTAATATTAGGATCAGCACCTTTTTCTAGCAGTAATCTTGCCATTTTTTCATTACCTTTCATAGCTGCTATATGTAGAGGTGTATTGCCAAGCTGATTGCCAATATTGACATCCACCCCTTCTACACTAAGTAATAATTGAGCTACCTCGTCATGGCCATTATCAATAGCTACACACAAAGGATTCATACTGGTATCACAGCCATTGACTTTAGCACCATTATCAAGAAGCAACTTAACTACTGCTGCATGCCCATTCTGAGCAGCTAGATACAAGGGTGTGACATTATTTTTTTTATCTACTATGTTAACATCAGCATTTTTTGTGCTAATTAATAGTTCAACTATTTCAGTATGTCCGTTCTGAGAGGCTAAGTACAGAGCTGTTATACCAAATTCATTGTCTTTAGCATCAATCTCAATTTCTTGAGTATTAAGTAACACCTTTACAACTTCTACAAGTCCATTTTGAGCAGCAATATGTAAAGGTGTCTTACCATCAGTACAGTCTTTTATATTGGGATCAGCTCCCGCTTTAATTAACTCCTCTACTATAGCTTTGCTTTTAGCTACAACAGCAAAGTGTAAAACTGTACTGCCTTTAGTAGTTCTTGCATGAATATTAGCTTCTTTACTGATTAGTAACTTTACTACGTCTAAATGTCCTGAATAAACAGCAAAATGCAAGGCTGTAAATCCTTTTTTATCCTTGATATTGATATCAGTTTTTACATTAAGTAATAACCTAACTTCATTTATGTTACCATTATAAGCGGCTTGATGTAATAGAATATTTTCAACCGGGAGCGATTGAGTGCTGAACATATTTACCTCTATATAATAGTATGCCTAGTGGTATTACATCAAAACAAGGAACATTCAAGAAAAATTTTTGCATCTGGCAATCTATTTTCTCTATTCTGATATATACAAACTCTTTAAACCCACCTTGTAATCAGGATAAACTAGAGAGACACCAAGATCTTTTTTAATTTTAGTATTGCTTACTTTTTTTGACCCTAAATAAAAACCCCGTGCGTAATTTGGTACGGAAGAAATCTCAACTGGCTCTGGAGGGCTAATATTGAGAAGCTCGGCTGCATACGTGACCACTTCAGATTGCGTAGCAGGTAAATCATCTGCACAATTGTATATCTCATAAGGCTTTATATTTTGCATGGAAGAAAATAAAATATTCGATATATCTTCAACATGAACACGAGAAAAAATTTTTTTCACATTTCTTGCTTTGCCAAGCTGCAGGTCAATTAGCGCATTTCTACCAGGACCATATATCCCAGCCAAACGAAAAATATGTACAGGCAATTTGCTACTTAGCCACTTCTTTTCAGACTCAAGGCGCTTTTCTCCTCTAATTTCTATAGGCTTTGTTTCAGATTCCTCATTCACCCAATTACCACAGTGGTCACCATAAACATTAGTTGCAGACAGATAACCAAGCCATTTAATATTCTCCAGACAATGACCGTATCTCTCCATAACATCATCGCCGTCTGGAGGAATAGAAACTAAAACATGTGTTACGCTTTTAAGCAGATCTTGATCAACCTTTTCATAATCAAAAAGTTGTATATCTTTATCTCTTGATGTACCGTTAACTTTCCAGCCTAAATTTAGCAATTTTTTCGATAGAAATTTAGCTACATATCCGTAACCAAAGCAAAACAAGTGCATGGAAATTAATTTCCAAAATTCTTCTTGATAAACTCAACCCCTAACCTTATTCCTTCTTCATTAATAATATGGCCTAATCCATGAATTGGGTATCCTTGAGCGTTTACTCCATTTTCTTTCAGAGCTTTAACCGCTAAATCAAGGGAAGAAAAAGGTACCACATCATCAGCGTCACCATGAATAACACATATGCTGGGTTTTGATTTGATCTCCGGTGCAATTTTTGAAGGTGAAAGAAACCTACCAGAATATGCAATAACCGATGCACAAGACTGAAGCCGGGTAAGAGCTACATGCATTGCAAGCATTGCCCCTTGAGAAAATCCAACTAAAGAAAGCTGAGTATCTTTTAAATTAAGCTCCTTTAATTTTGTATCAATAAAATGATTTACAATTGATGCAGCATTTTTCACCCCATTATATAGTGCTTCTTCACTACGATCCTCTAAACTAAACCACTGATAACCATCACCTATTTCCCTCTCAAACGGAGCATTCGGTACCACAAAACATGAATCGGGTAAAAATTTGCTCATAACTTTAGCAAGGTGAGCGAAATTATCGCCACTTGAACCCCAACCATGAAAAAAAATAATCAAATTTTTCTTATTTCCATTTGGACAAATTTCTTGGCTTTTAAGTTCAATCATCTCTTCATCCCTTTATGTTTATATTTAACTCTATGGTAATACTAAATTTGAGGAACAAGACCTCACTACTGCTATAGCTCTTTGATATGAATAAATACTACTTAGCTTCAACTTTCTCTATCAATTTCTTGACCAAGCCTCTCAATCTTCTGCTGGAATCATCAAGCTCTTGAATTTGTGAAGCATCTTTTCTCATGAGCTCTTTGTGATTACTCTTTATGTAATCATACATTTCCTTCATCTGAGCAATCATCTTGTTGATATCCATACCACCCATATCAGGTATCATGCTAGGCATATTTCCTTCTAGCATACCGCCAGCCATAAGTTGCTGAGACATTTGCATGAATGGCTTTAAGGTCTGTTGAAGCAAATTAGGGTCGCTTGCCAATTTTTCTATTTGCTCTTTGCAAGTATCCATGTACTGCTTCATAAATTCATCATCTTGCACTTTATCTGTCATAATTACACCTATTTGAAACTAATATTATATATTGTTTTTAATTAAAAACAATACAAGAACAACTATATTAATACTTGATTAAATGATAAATTAACTATTTTAAAGGTTCACATACTCTCTTTAACCATTCCTTATCTTTTATGCCATTTTCTATATTTTTATAAACAAATTGGTGATAGCTATTTATCCATTTAACTTCATCTTCAGTAAGCATTTGTATATCTATTAGCTTTTTATCATAAGGAACAGAGGTCAATTGTTTAAAGCTTAAAAAGACGTTTTCTCGCCTTTCAATATACATCAGATTCTCAATTCTTATTCCATACTTTCCTGGAATATAATAACCAGGCTCGTTAGAAAGTATCATGCCTGGAATGAGTTCCACTTTATTTCCTCTTGATATTGCTTGCGGTCCTTCGTGTACCGAAAGGTAACTTCCTACTCCATGTCCTGTACCGTGCATGTAATCCATTCCAAATTTCCATAAATGTATACGCGCTAATATGTCCAATTCTCCACCAGTAGTGCCAGAAGGAAAGACCGCACTTGCTATCGCAATGTGAGCTTTTAATACTATTGTGTAGTGAGCTCGTTGCTCATTGGTTGGACTACCAATTGCTATAGTTCTTGTAACATCGGTTGTGCCATCAAGGTACTGACCACCAGAGTCAATTAAATACAGCCCATCTTCTTGAATGACTTTATTTGTCTTATTGCTTGCACGGTAATGAATGATTGCTCCATTCTCGTTGAATGCTGAAATTGTTGGAAAACTCGGTTGCTTAAACAAATTCTGCTCTTTTCTGTATTCTAAAACTTTTTCTTCAGCTTCAAGCTCAGTAATTTCACTGTCAATATTGTTTTCAAGCCAATATAGAAAATTTATAACTGCTACTCCATCTTTGATGTGCGCACTTATAGCTCCAGTTATTTCAGTTTGATTTTTTACTGCTTTGTGAATCAAACAAGGATCCTCCTTCTCAATTATCTGCTTATTTTCTATTAGACCTCTTTCATTACTTATTGTCATCCCAGTTCTTGACACTGGGATCCATGCTTTTTTATTTCTGGTCAAGCACTGGAATGACACCGAAGCTGATTTTTCATTTAAATAATGGTTATACAAGGGATCTATTGCATTCATAATGCTCATTGGAGTCGTGCTTGGATCTATCACCACCAAATTTAACTTATGTAGTGAATTTTCTAGCTCACTAATATCAAAAACATTTATATGGTTATCAAAATTTGCTTCTATAGTTGAATGTTCTTTATCTTGAATAAATAAATCAACATTGGCATTTTTATACAATATAGCACGACCCAATATACAAGGAGTATATTCAGAACTTTCATTTCTTAAATTTAATAACCACGAAATTGAATTTGGATCAGTCAGAAGCACTGCTTCAGCCTCTATGTTTTTAGCTACTCTTTCACATTTATCCTTACCACTCTCACCAGATACATGTGAGACTATTGTTTGTGCTTTATGACTACTATCTTTTTTAATTAAGTATGGTACTAGTTTACAAATGCCTTCATATTTTCTTATGTCCTTCATAGTAAAATATTGCGGATAGTAACCCAGTGAGGTAGTCAATGTTAAGTTTGCTTTTACCCATTTGTGTGGATCCTCTTCTTGTATATTATATACTCGAAAACTGCCCTGATCGAGCTGACTGCGAGCTTGTGTGATATAGCGTCCATCTGTAAAAAATGGGCACTTATTACTCTTTGTAACGATAAGTAGCCCATTTGTTCCCGTGAAGCCACATAACTCTGCTAACTCTTTTGAATATTCATTTAAATACTCGTCTTTAGTATTCAACATAAATGTATCAACATTTATTTCGTGCATAAAAGAGCGAAATTCTTCGATTTTTGACATGTTACGCAGAATTAGCAGCTATTTTCGTTTTCTTATTCCTAAGGTACACTAATATGCTAACTATCGCTGCTGGAGTGATACCTTGTATTTGCTTCGCAATACCAATTGTTGCTGGCTTTATTGACTGCAACTTTTCTATCACTTCAGTTGACAAGCCTTTAATCTGTGAGTAGTTGAAATTAGTTGGAATTTGAGTATTAACTTCCTCTTGTAGAAACTTCATATCTGCTTCTTGTCTTACTAAATAAGGCTTGTATTTTGCTTCAATTGCAACTGCTTCATATATTTCATTCTTGGCTATGCTATCAGTTATAGTGTTATTCCAGCACATGACGCTGGAATCTACATTTTTTTCAGTGTCAACTGCATCCATTCCATCATCATTCAAGTACTGGATCCCAGTGTCAGCTACTTGGATGACAGGAAGAGGTGCTTTGGCGTTATGCAAGTAGCTGACACTGGAACCCATGTTTAACTCTGGCCATATTTCTCGTAATTTATTCCAGTCAATATTTGGATAACCGAGCAAATCTAATGCTGTTTTTCTTATTCCATCATAAGATATTTTAATGCCATAGGACCTGAGCTGCTCAGGAGTAATTGTTAGGCTCTCTAATTTCTCCTCAAGTTGCTTAATGGATTTAAGTTTACCCTGCAAAACAGAGTATCTCTCATGCGACACAAGAGAGATGTCATAACCTTTTTGTGTCAATCTTCTATCTGCATTATCTGACCTGATTGCCAGTCTATATTCTGCACGCGAGGTAAATAATCTGTAAGGCTCGGTAATTCCCTTAGTGACCAAGTCGTCTATCATTACACCGATATATGAGTCTGTACGATGAAGAACAAAACTTTTTTGAGATAAAGAGAGTGCTGCATTGATTCCGGCAATAATTCCCTGCCCAGCTGCTTCTTCATATCCAGTGGTACCATTAATTTGACCAGCAAAATATAGTCCTTTAACTTTCTTAGTTTCGAGAGTATGAAATAGCTCTCGTGGATCGATATAATCGTATTCAACTGCATATCCAGGTCTTAATATTTCTGCATTTTCAAGCCCTTTTATACTCTTTATCATTTCATACTGCACTTCGATGGGCAATGAATTTGAAATTCCATTTGGATATATAGTGTTATCATCAATCCCTTCTGGTTCTAGAAATATTTGGTGATTATTTTTTTCTGCAAATTTTTTAACTTTAGTTTCAATTGATGGGCAGTATCTTGGTGCAATAACGTTATCTAAATATGAAGAAGCTGATCTGTGAAGATTCTCTCGAATTACTCTGTGTGTATGTTCATTAGTATGAGTAATAAAACATGAAACCTGAGGCTGGTTAATTTTCTCTGTAAGATAAGAAAATGGTGTAGGTGGATTGTCACCCACTTGTTCTTGTAATACCGACCAGTTTATAGTGCCACGATCAAGCCTAGGTGGAGTTCCGGTACGTAACCTGCCCAGTTTAAAATCATACTTCTTTAGCGTGTTTGCAAGCTCTATTGCAGGTTTATCTCCTATTCTTCCAGAAGGAGTTGTTTGCTCTCCTATATGAATCACACCACGTAAAAAAGTCCCTGTAGTCAAAACAACTCTGCTTGTCAGTATACGTTCACCTGAGTCTGTTATTACAGCTTTTATATAAGATTCTCCATTGCTATCACTTTCGATAAGAAAATCGTCAACTGACTCTTCTTTTACTGTCAAGTTGTTATAATTTAGAATAATTTCCTGTATTGCTTTTTTGTATAATTTTCGGTCTGCTTGTGCACGTGGGCCCCATACTGCTGCGCCTCTGCTGCCATTTAAAACGACCGAGTGTATGCTTGCTCGGTCGATAGCTCTCCCCATTATTCCATCAAGGGCGTCTACTTCTCTAACTACAACACCCTTTGCAACTCCTCCAATTGCTGGATTACAAGACATCTCTCCTATAGTTGAAATTTTGTGAGTTATAAGTAGCGTGCTTGCACCAAGACGTGCTGCAGCTGTAGCTGCTTCACACCCGGCATGACCGCCACCTACTACCACTACGTCGTACTTATGCATCTTCTTGAGTAATTCCTAATCTATAATATTCCAACTATCAGTGATTGATGTCAAATTTTACAGATTCCAGTGTTACAAACTAACTTAGCTCAAATTATCGTCTCTTTTACAGAAGAAACTTTTTCAACTGTAGGAGAGGTAATACGCTCATCCACTTCTTCTTCCTGAGATATTCTAACAAATGTAGAATCTGTAATCGAAGTTGCACTTGCTGCAAATGTAATTGCTGCTTCATCTGCACAATGCACTAAAGATGTGGCTACATAAACCCCCATAATTGTTGCTATTAGCCCTGTTATTGCACTTACTAAGATAATCACTGTTACTACTGGGTTAGGAAGAACAGCAATCACACTTGCATTAAGCACTGCCCCAATCATAGTACTTATAGGTATAGCCATACCCAAAAAAATTGCTATTTTTCCATGATCTTCCTCAATAGGATCTCTTTTGCAAAACTTATATAGCAAACATCCTACGTGCAAAACCGCAATCAATGCTAGAGCCATAGAACCAGCAATTGCACCTATGGCTAAAGGTGATGAAGTGTCAAAACTCAACCACCAAGCTAATATTCCTAGTGCTGACACTATACTATAAGCTAACAAACAAATATACATACAATCCCTCTCACTAATTAATAGGCATCATTTTTACTCTAAATCGCAAACTTCCCCTCCGCCATCTAAATACTAAAGCAACAAGGAATGCTAACGGACGTGCAAAAATATCTAATGTTTATATTTATGTAAAGTGGAAATTTTTAGTGGGGCGAGCGACCAGGATCGAACTGGCGACATTCAGTACCACAAACTGACGCTCTACCAACTGAGCTACGCCCGCCAAGGTATAAAATTTCTAACACACAAGCATAAATAGTCAATTAATTATTTAAGCTACCTACTTTTGCATAGAGTTTTAAGTTTAGCGAATAAACATTTTCATTTATGCTTTTAGCATTATAGTTAATCGTATTGAAATCGTGATATGTTTAAAAGTATTTTCACATTTAGTTTTTTTACAGCTATTTCAAGAATTTTAGGGCTAATAAGAGATGTATTGATTGCTACGGTTATTGGTGCAACTTCTCTTGCAGATATATTCTTTTCCTCGTTTCGCTTTGCTAATTTATTTCGATCGTTTTTTGCAGAGGGAGCATTTACTACCTCATTCATACCATTATACTCTGCAGAGTCATATGATAATAAAAAGGCATTTAATTTCGCAAGTAGTGTAATATCCATTACGTTTATTATTCTAGTAATTTTTTGCCTTATCACACAAACCTTCTTCCCTTACATGATCAAAATCTTCACTCCTGGATTTGACCAAAATAAATTTACCTTTACTGTAACTTTGTCGAAAATTATGATGCCCTACATAATCTTCGTGTCAATCGCATCACTTATTGGTGGAATGTTGCAAGTAAAACAGCATTTTGCTTCAACAGCTATTTCACCAATCATTTTGAACCTCTGTTTAATCATCAGTTTGTTTTTACCTTACATTGAAACACCGGCTCATAACCTTTCTATAGCCGTCCTGATTGGAGGGATTTTGCAGCTACTTTTAATAATATTTAGTGCATACAAATTAAAGGCTTTCTTTTCTTTTAGTTTAGAATTAAGTAACGAAGTGAAGTTGTTTTTCAAGCGTGTAATACCTGCAATTATCAACAATTGTGTAATACAAATAAGTGTATGGATTGACACAATCATGGCGAGTTTTATACCAAATGCAGTTTCTTATATATATTATGCCGATAGACTAAATCAACTACCGCAAGGAGTAATTGGCACTGCAATTGGTACAGTACTTCTTCCTATGATTTCAAAACGAATAAATGATACTGAGAATATAGTCAAAATACAGAACAAGGCCCTTAATATAGGGTTAATATTAATTATGCCAATAACTGCTGCTTTTATCATTATTCCTGACATGATTTTACTTACGCTTTTTTCTTACGGCCGATTTGATTATTATGCAGTGCAGCAAACTGTTCCTACATTAGTAGCATTTTCTCTTTCTTTACCCGCATTTATTATAAATAAAGTATTGCTACCCACATTCTTTGCTAGGGGAAAGCTAAAAATACCAACTATGTTCTCATTAACGTGCCTTGGAATTAACGTAATACTAAATCTCCTATTAATGAACAAATACCAACATATAGGAATTGCTATTGCTACTTCCATTTCCACTTGGATAAATTCTATTTTATTGATTAATTATTTAACAATAAATAAGATGTATAAGCTTAGCCAAGCATTATTACTAAATATTGTAAAAATTCTCACTGCAACATTGGTTATGTCAATAGTTCTTTATCTCTCTAATTACTTATCAGCAGGGTTGTTTTTCGATAGAGGGCTAGCTCGTATTGTTTATTTAGTAACTTTAATAGCTTTGAGTGTTATTATTTATTCTAGCACTCTTTACCTGATTTTTAGAGGAAATTTGAATAATTTGAAATATGTGTAAATTACACCCTTTGTATTGCTATATGTCATTTCAGCTACTATTCCAATATCCACTTCTTTCATCCCATAACCTATTCCTGTCATCCCAGTGTCAAGCACTGGGATCCAGAAATTTTGTTGATTATATAATCTGGAAAACCTTATTTAAGTCACACTGGATCACAGTGTCACACACACAACTGTATAAGTGTTGTGGTTTGAGAGCAATTTCCACTGGGAACCCAGTGCTCATCAGACCAGCTTCTCATGTAAAAATGCTGTGCTTTAACATAAGAATAGCTACTTTTTTGCTAATTAACTTAATGTCTAATCAAATTTCCTGGATCCCAAACTGGGATGACAAGAAGAGAAGGGATGCTGGAATGAGAGGTCTATTATGAAACTTTCTTTATACTCCATATTATCAATCTCGTTGCTATTAATTCTCATGCACGTTGCTGCAACTTTTAAGGATTGGAGTGGCTACAGAGAATATATCGTAAAAGAGTTAGAGAAGACGTATGATGCTAAAGTACATGTTGGAGGAAAAATTGAAGTTTCGCTCATTACTCCAAAACTTACTATTCACAATGTATATGTACAATACAACAAAAACAAGGAGCAAAAATTATCAGATTTAATTAGTGCAAAAAAAATTGAAATAAGGCCATCGTTGTTTTCATTTTCATTGCAACCAAAGTCAATCTCATTTTTGGGCATGAAAAGCAACAAAGAAAATTTACTTAATATTATAAATACGAAAGCCAATGATAATATAGTTGATATATTAATAAAGGACAGCCAAATAAGTTTTAACGCCGATACTATTAATATCAAGGAAGTTGCTATAAAAAAAAATAAGCAGTTTTTTGGTGAAGTACAGATTGGTGACAACAATTACGATTTTTCTGGAAAGGTTAATGTCACAAAAAATAATGTACACATTAGTGTTGATTCAAATTTTGCAAATTTGCTATTTAAAGGTAATAGAAATCAAGAAGAGCTCAAGGGCAATTTAGTATTGACGATTAATAATAATTCTGATTCTATGAGCGGCTTGGCAAAAATCATTAATCTTAGCTTCCTTTCTTATGTGATTCCCAGCGAAAATATTGAGATATCATCCAATATCAATCTCAATGAAAGCGAGTTTACGGCAACTAATTTAAAAATTGAGTCCAAAAGCATGCAAGGCACTGGTATAATACAAAATGATAGAAAAAGTGATCATACTAATATCAATATTAGTTTTAGTAAAGTCGACCTAAAAAACGGCTCACACAAAACAACAGATATGAAGGGTCTTTTAGAATCTTTTAGAGAGGTTGTGCCAAAGAACCTGAGCTTGGATTTTAATATGGAAGCTTCAAATATTCAATATCAAAACAGGATATTGGACAAATTTCATGCTACGCTAAAATTTGCTAATGGCGAAATAAACGTTGATACTCTTCTTCAGTTTCCTGGAACCAATAATATATCTCGCTTATCAGGAAAAGTTTCAAACAATGGCAACTTGTCTGAATTTAATGGTGATATATTGATAAAGGGTGAGTCGTTCATTTCACATATTTTACCTTCTATCAAGATGCAAGAAAGAGAGAAAAGTCAATTTACAGCAAGTTCTAAACTATATTTAGCACCTAGAATATTATCTCTTTCAGATATCAGATTGCTAAATAACAAAGAATCTTGGCAAGGATCAATTAAGGTAAATCACACAAAAAAACACAATATGATCGATAGTAAATTTAGCATACATAACATTAATATAGATAAATATGATTATTCATTATTCAGCAAAGTGCAATGGCTGAAAAATATTAAATATGATGTAAATATAAGAACTAGTGTTAAAGATTCTATATTCAATGGTACAAAAATTGAAGATTTGGATTTTTCATTAAAAATACAAGAGAACAAGCTAGTTGCAGATAAAATAAAGTTATTCGGAGAAAATTTCGACATTACCGGTAGTGTAAAAATATTAGTGGATCAAAAATACACTAAGCCTTTATTAGACGTAAACCTTACAGGTAATAAATTTAATGGAAATATCTTTAAATTACCAAAACTATTAGAGGTAAAAAGAAACTCAAGAAATGAAATAAATCAAATTCAATGGTCAACAAAGCAGCTTAATTTTTTAGATGAGAAAGGAGATTTTGATGCAAACGTGCAAATCAAAACTACAGAATTTAAAATTGGGCAAAACGTCTTAAAAGATTTTAACTTGGATACAGTGATAAGAAACAGCACTATCACTATCAAAAAGATAAGTTACATACTAGAACATGGACAAATGTTTTTTCAGGGTTATCTAAAAGCAGGCTCAATTCACATAAAATTTTCTATTGCAAATTTGGACACCAAGGAAGTTATAGGAGTTAATAACATAAATGGCAAGATAAGCTTAAGTGGTGAAATCAAAACTCAAGGGACAAGCTTTGATGATTGGGCTAGTAACTTATCAGGAAATGTAAACTTTCAAGCACAGAAAATAGAGTTTACAAATGTGGATTTTAATTCATTCATCACTAAGTTGTTAAGCAGTAAGAATAAACCTGAAATTTCCAAGCTTGCTTACGTTGATATATATAATGGCAGTACGCTTTTTGAAAATATTAATGGAAAAGTAAGTATTAACAGTGGTGTATGTTCAACTAGTTCACAGTTTAGTATCGATCAAGCATCAGGTTCTATCTCTTCTAATTTAATCTTATCTAAGTTCTCCTTAACTTCTATATTCAGACTCTTTTTCATACTACCAAATCATAATAGTCCTCTTTATATCGAGGCACACTTAGATGGCCCTATTTGGTGCCCTAAGATGAGTTTTGATGTAGACCAAATTTACAACACCTTAGTTAGCAAGAAAAATAGTTAACTCATTTAGCTACATGATTTAGGGTATCCGTTCAGCAGGGTGGCAAAATAAGATAGACAAAAACGTAGCAACAAATGGTCAGTGCCTGACACTGGCTTTTTCACAAAAAACGTTGTAGAGCGCTTTCGTCAAACTGGATCCCAGTGTCAGCTACTTTCATGACAAGAAAAAAAGGACTGATTTCACATGAATCTGAACAGATACGATTTAGGAGATAGTAAACTTCATCTACCCTCTAATAATAAGACTTACTAGTTACTTGTAACTCTTCAATGCTTATATCGATGCAGCTTGTACTTGGAGTCTCCATATCTCCAAGCAATAACTTTGTTATCTCTGTGTGGCCTTTGAGAACAGATAAATGTAAAACAGTCTTGCTAGAATTATCTGCTATATTAATATTTGCTCCGTTTTTAAGCAATAATTTTACCACATTCTCATGGCCTCCCTGAACAGCTAAATATAAAGGAGTAGCACCGAAATGATTTCTTACATCAATATCTGCTCCGTTTTTAAGCAATAATTCCACCTCCTCTTTACAATTTATGGAAGCAGCATAATGTAAAGGAGTAAAACCATAATTATCCAATGCATTAACATTTGCTCCGTTTTTAAGCAATAATTTCACTTGCTCTAAGCGATTTCCGCAAGCAGCATAATGTAAAGGGACAAGACCTTCATTATCTGTTGGATTAGTATCTTGTTTGGCTCTCAACGATAATTCCATATGAGGAAGAGTCAATCGAGAATTACTTACTGAATTTTCTTGTTCTTGATACATAAAATACCTCTAATTTCTTACAGCTTAGTATAAATATCTATACTATATAAACATCAATTCAACTTATCACCACCGGGTAACGGTTGCAAGCCAAAAGCTTCTCTTTTTTCATTGAGCGTCATGAAGCTTGCGTTTTGCACGTATTTCCACATCTTTTGTCTTTTCTCCATTAGAATTTCTATCGCGTCTTTATCATATGACAAACATAAATCTTTGCCAAACTTGGGCACTAGCCAAGAATTCAGGTGACAGATAATATTTTCTAGCGTTGGTAAAATCGTCTGTTCCCAAAGGGAAAGACGTGCTTCAACTAAATTACTGTAAGTGTTATCACCCGGTATGCCAAGCAACTGCGGCGGAACGCCAAAAGCTAGCGCAATATCACGAGCTGAGCTATGTTTTGACTCAATAAAATCCATATCCCTCGGTGATAAGCTCATTTCCTTCCACTCTAAACCTCCTTCAAGTAATATCGGTCTTCCAGCGTTGACAGGACCTGAGTAATGATCATTTATCTGCGCTTTTAAGCGTTGGTACTGCTCTTGACTTAAGTTTCCAACGCTTCCATCCTTTTCTGATTTCACAACTATTGCACCACTTGGTCTTGCTCCATTTTGCAGCATTGCCTGATTCCAAGCACCAGCCTGATTATGCTGATCTATACTATATGCAGCTGCCTCAATTGGTGAAAGTCCATACCAATCATTCAAAGGGTTAAAGGTTTTAAGATGCAGTACTGTTGAACGCCCAGTCAATTTATCAACTTTAAAGTCATAACTGTTGTTATTTACGGTATAACGATAGGCATAAGGAACGTTACTTCTCCCCGGAACAATTTCAACTCTATCAGGGCGCAGAAGATAAAGCTCTGTTGGTTTGTTCTGCAGCTCAATCATCAATATATAAGAATTGCCGTTAACTAACCGATAAGTTACAATCCCCTCAATAAATTCTGATTTTGATGTCATTGGATTAGGAGAATAAAGTAACTTCAGTAACGGATGTGCTTTTAGTTGTGATTTTCCCTGGTCAGTAAGCTGGCAGAGAATAAAAGGTACCGAAGATGCAGCACTTGCGATCATATTAATTGCTCGAAAGGCAATAACATTTTTTATGTAACCTTCCTCAGCAAAACTTACATAATCACGCCTACTCCAACTTGGTTCCATCATTAGTTGCAAAGCAGAGTATTCACTGCTTTTCTTTCTTTGAAAAATGTTAAAATTCATATGTGCCTCCTGAAAAATTAAATTTGTTAAAAGATTAAAATTATAGTTGAATTATATCAATTGGTGTTACAAGAATGATATCATCTGAGTAGCTGACACTAGTTCGTTTGCGATAGTGCCATTCAAGTAGCCCATATTTGTCATCCAAGTAGCTTGACACTAGGATCCATCTTTTTATACAATTTAGTCAAATACGTTCCTTTTAGCGTAAAGCAACTATGCTCACCAGTTCAGTGTGCTATCTACAATTAAATTTCTGGATTCCAGTGTCAAGCGCTGGAATGACATTGATAGACCTAAAGAAATAGAACATGACAGAATGGCTAATATCTAACCAACTTGTTGATTATAACCATGCTATAAAATTCATGGAAGCAAAAATTCAACAAATTTACAATAATTTGTCTGATGAGCTAGTATGGCTGCTCCAGCACCCTCCACTTTATACTGCAGGAATCGGTGCAACAGATGATGACATTATTGAAAAATTATTTCCTATATATAAAACAGGTAGGGGTGGTAAATATACATATCACGGACCAGGGCAGCGCATTATATACTTAATGCTAAACCTCAAAAAAAGAAACAAATGTGACATAAAACTATATATCAGAGACCTAAGTAATTGGATCATAAATGTTTTAAAACACTTTAATATACTTGGGGAATTTAAGGAAGATAGAATAGGCATTTGGGTGAACAACAACGGAGTAGAAGAAAAAATAGCAGCTTTTGGCATTCGCTTGAGAAAATGGGTAACTTATCATGGCATAGCACTTAATGTCTCTCCAAACCTTTCCCACTATGAGGGTATTATTCCTTGTGGACTAAAAGATTACGGCGTTACATCAATGGAAAAACTAGGAGTAAAAGTTTCTCTTTGCGAATTAGATGATATATTAAAGCAAGAGTTTCATAAGATATTTTAATGATCATTTACCTTTTATATTTTATTTTCACTTTATGTGCTAACACACAACTGTACGAACGTTGTAGTTTGGGAGCAATTCCCACCAGTGGGGTGTCATCCCAGTGCCCAGACACTGGGATCCAGCTTCTATGCAACTTAATTAAAAACGTTTGTTTTAGCGTAAGACAACTACCTTTAGCTCATCAGCTCAGTTATAAGCAAAATTTCTGGATTCCAGTGTCAAGCACTGGAATGACACCATTTGCTGTCTTCAAAAATGAATGTTCGTACAGCTATGGTGCTAACACAGATATTCATGCAATGGACCAAGTTGATATTATTGCTCCTTCTTCGAAGGGAAAAGAATCAGATCTGCCTACTATAAGAGAATACGTAAAAACTTTGGATTTTAATCCTCACATTTCGGAGAAAATATATAGTAACGACAATCCATTTTATTCCAACTCTGATGAATTCAGAGCAAATGATTTGGTTAATTCACTAACCGATGATAGCAAAATAATTTGGTGTATCAGAGGAGGAGAAGGGGCTTCTCGGCTAATTCCTTACCTAGAAAAGCTGCCCAATGATAAAAAAGAAAGAATTGCTCAAAACAAAAAAATTCTTATAGGCTATAGTGATATCACTGCTTTACATATTTATCTGCAAGTTAAATATGACTGGCAAACTCTTCACGGCACCATGTTGGAAATGATAGTAAATAACTCCGTTGCTGAAAGCTCTGTTAAAAAATTAAAAGAATTAATTCTTAACCAACGCAACTCTATCAGATTTGACAACTTAAAGATGATAAATAATGGAGTTAGACTAAAAAATGGCAAATTAGAGTCTAAAATCATCGGCGGTAATATGACTTTGGTTGAAAATAGCATAGGAACTGCTTGGCAAATAAACGCAAAAAACAAAATTCTATTTTTAGAAGACATAAAAGTTTATCCATATTCAATTGAGCGAAGTCTAGATCACCTAAAACAAGCTCATATTTTTGATGGAGTAGATGCAGTAATATTCGGTGACTTTGTTAACTGTTATAATGATAATCTTGTTGAAATTGTAAAAGAAAGGTTTGCAAAAAGTGTTAACTTTCCAGTATTTACAATAAAAGGGGTAGGACATGGACATAGAAATGACCCTTTACCTCTCAACACTCACACTATCATCAGCATGCAAGACGAGAAAGAGTTTATGGATGTGCAACAGTTATACAAGTAGCTTTATCTCACACTCCTTTCATTCCAGCACCTTCGTTGTCATCCTAGTATCCCCCCTTGTCATCCCAGTTCCTAGACACTGGGATCCAGATCAAGTACGGCTATTATCCAAATAACCCTTCGTTGTTATTCAAGCAGCCCCTTCATTGTCATCCCAGTACTGGGATCCAGGAACCTGCGTCACGCGCTCTAATATGAAGAAATGCTAGTAACTCTCTGCTGTTCATTTATTGAGTTGACAATTGGTTTTTCTGCTCCATCAACTTTAGTACTAGGCTTTAGTAATTCATATGTAGCACAACCAACTACCAGTGCTGCTGCTGTAACTGCAACCACTGCTATAACGATAGGTATCAACTGAGCTGTAATTGTTCCAGTTGTAAAAAGTGCCACTGCTATAGCAGTGCCTAATAATGTATTCACTCCACCAGCAATCATTGCCTTATTACGTGCTTTCACAAAAGAACCTCCTCTTGCGTCTAATAGAGCTTTTACTACGTCTTGATTCTTAGCATAACCTTCAGCATAATCTAAAGGAGTCTTTCCATATCGATCTACTGCGTTAACATTTGCTCCTTTTTCTAGTAAAAGGTTTACTATATCTACGTGACCATTCCCAGCAGCGAAATGTAAAGGAGTACACCCTTCAATACCTACTGCATTAACATTTGCTTCTGCTTTGAGTAAAACCTCTACTACACTTGCGTG
>NODE_3_length_116561_cov_58.597617
[truncated: 890,878 more chars]
