# Supplementary material for: A bioinformatics approach to identifying Wolbachia infections in arthropods
Source: PeerJ. 2018 Sep 3;6:e5486. doi: 10.7717/peerj.5486 (PMC6126470; doi:10.7717/peerj.5486)
Supplement: Supplemental Information 1 — Supplementary figures/tables and code used for data analysis [file peerj-06-5486-s001.zip › Supplement/assembled_genomes/Pediaspis_aceris_1.fasta]

>NODE_1_length_29720_cov_4.436933
GCCATCTATATAGTGTTGCTATCCCTATCTCAAAAACCTCTGCAACTTCAACCTTTGACTTTCCTTTTTCTACCAAAGACACTGCTTTTTCCCTTAAATCTACACTATATACCATCGCTTTCCCTACTTTAAAAAAATATATTATACCTTTATCATTCGCTTTTGAAAATACTATAGTTGCCCGATTCGCACTGATGCGTAGACTCAGATGGCAAAACATCTGGTTCAATAAGTTTTAGAACTCTTTCAGTTTCTTTCTGAAGGAATTCCTCTCCTTTTAAACAATATGACCGAAGACTTTCAGGTTGCACCATCTCAACAATCGTTTGAATACCTTTAGAATCTCTACAGAGTACATCAACAATGCTCTGCTTTTGAGAAGCAATATCAGGATTCTGAATGGGACTTAAAAAAGAAACATCTTCTATCTGATCAACACCAGTAAGGCCTAGCATATCATTAAGAAAGTGAATAAGAATGTCCTTATTATTTACAGAGCCAAAAATACGCCGAAAGGCAAAGTCGTTCTTAGGATCGAGAAACTTAGAAATAGCCATAGCTAAAGTGCTTAGAAAAGATTAATAATTATACACTATTATTAACAACTATTCAATCATATTTTAAGCTTAACTTGATACTATAAACTGTGTCAAGCTGCCGCCTTGCCACCTCCTAGCACATTCCCATTTACGTTTTGCGCTTCTTTCGTTTCATCCATTTTAGTACTAGGTTTTTAATATGCTATATGTAATACCACCAATTGCTAGTGCCACTGCTGTAACTATAGCTGCTGCTATCATTACGGACATCAATTCAACTGCAACTGTCCCGGTTACAAAAAGTGTCACTGCTATAGCAGTACTGAGTGCTGCAGTTGCACAGCCGGCAATAATACCGTTTTTAATTGCCTTCTTTTCCAAAAACTGTTTTATATATCCGCTTTTGTCAAGATCCATTGGAGTTTTACCATCCTTATTTTTCAATAAAGGATCTGCTCCATTTATTATGAGAATCTCTACTACCCATTTGTTCTGAGTAGCAGCCAAATGTAAAGGGGTATTCCCGTCTCTATCTACCGCTTTAATGTCTGCTCCTCTTTCTATTAGAATATTCAAGGTTTTGTTACTCCAGAAACCTGAGGCAACCACATGTAAAGGAGTCTTTTGCGACGAATCTGTTGCATTAACATTGATCCCTTCTACTACCTCTTCATTGCTATTTTTAGCAGCTAAATGTAAAGGGGTCTCATCATCTTGATTTTTTACATTAACATCAATTCCCTCTACTCCCAATAGAGCTTCCGTTACATTTTCTAGGTTATTACGAGCAGTTAAATGTAATAATGTACACTCATCCTTCTTCTTCCCCCAAAATAGATTACTGAGGTCATTAATAGCGTACAGGTGATTTACACCAAAATCAGCTTCTTCCCTCTCTTTATATTCATCTGAATATTGTGATAATTTCTCTCTAATTTTCTCAATTATATTGTCCTTACTTAAATTCCCTTCTTTATTAACTGTACTTAATATTTCTTCCCATTGCTTATAGTTCATTGCCATAACTTTACCTCTAATTTTAAATAGTATTTTTAATTATCACCTATCACAGCAAGTAAAGTCAACTCCAAATGAATTCTTAATTTTGCTTAGTAAGCACACTAACTATGAAACAATCTATATTACCATCAAAAACAGAATTTATATTGCCCACTTCATGTCCGGTTCTTAAATCCTTCACCATTTGATATGGATGCATAACGTACGATCTGATCTGATTGCCCCAGCCTATATCGCATTTTTTACCATATTCTTCAGCCATTTTCTGTTCTTTTTTTTCCAGTTCAATTTGGTATAAACGTCCTTTAAGTAATTTTAACGCCTCATCTTTATTTCTGTGTTGAGAACGACCATTTTGGCATTGAACTACAACACCAGTTGGAATATGCGTAATGCGTACCGCACTTTCAGTCTTGTTCACATGCTGACCGCCTGCTCCGGAAGCACGGTAGGTGTCGATCTTTAGATCCTTTTCATCCACAGCAATATCAATTGAATCTTCGATCACTGGAGTTACTCCTACACTTGCAAAACTGGTATGACGTTTACCATTTGCATCAAATGGCGATATTCTAACCAGCCTGTGAATTCCACTTTCACTTTTTGCCCACCCATAAGCTTTTTCTCCAACGATTTTTATCATTGCAGACTTTATACCAACTGACTCTCCTTCTAATTTTTCTACAACTTCAACTTTAAAGTTGTGATAAATTTCTGCCCACCTTATATACATGCGCATCAGCATTTCAGCCCAATCATTGCTCTCGGTTCCGCCAGCTCCTGAGTGGATTTCTAAAAAGCAGTTATTATTATCTGCTTCACCAGTAAATAAGGACTCTGTTTCTTTATACTTGATTAATTTCTCTAGCTTAGCTAATTCATTTTCAACTTCAGAAAAAAATTCTTCATCATTCTCGTCAATAGCAGACTTCATTAAGCTGATGGCATCGTTGTAATCGCTTTCCAGCTTTAAAAACGACTCCACGTCATTCTTAATTTTAGAACGTTCTTTTAAAACTTCTTGTGCTTTTTGGTTATCTTGCCACAAATCATCATTCGACGCTTGGGAGTCAAGCTCTTCAAGACGCAACTTTAATTTTTCTATGTCAAAGACACCTCCTGATAAGAGAAATACTTTTATTTAAACTTTGAAAATGTTCGAGAATTTCTGAATAAGTTTTCATTATACTTTAGATTTTAATATATTTACTATTACTAACAATAACAGCAAACAAAATAGAAATTTAACCATATAGTAGTTAATTTGAAATAATCTTATTATACTTTAATGTTCAACGGAATCAAGCTCGTATATTTATTAAAAAATAAGGTAAAGTAATGAATATTAAAATAAGTTCTCATTATGGTTTAGACAAAAAGGCTATTGATGACTTAATAGAGTCACTTGATAACGAGGAGCTAGAAAATGTTCGTAATATTGTAAAAACGATAGACAGTGTTCAGTTAGCTTATTTTTTATCTACTTCAATCAGTGATCAAAGGGAGAAATTAGTTAATATCCTCGATCAACATTTGTTAAGTGATGCTCTAGTGCATGTAGTGCCAGATTTACAAATAGAGATCATAGAAACATTGGGAATAGAAAATACAGCAAAGTTATTAATGCTCCTTGATGTAGAAGATATAGTAACCATAGTGAAAGATTTGGATAGAAAGTCTGTAGAAAATATACTTTACTATTTGCCCAGCAAAACTCAGAAATCGGTAGAGGAATTGCTATCATATCCAGAAGAAAGTGCAGGAAGGTTAATACATAAAGATATGGTTATAGCTCCATATTATTGGACAATAAATCAACTGACAGAATTTGTGTGCAACTATAAAAAAATACCAGAAAGATTTCACCAGATATTTATTATCAACTCAAAATTAGAGCCTATAGGCAGTGTTAATTTAAATAAGGTAATATCTCACTCAGGAGACACAATAATAAAAGAGATAATGGATCATGACATAAAAATCATTAAAACTGGAGTAGACCAAGAGGAAGTAGCAAGAATATTTAAAGACTACTCTCTATTATCAGCTCCGGTCGTAAATAAGAATGGTAAAATTATTGGTGTGATCTTAATTGAAGATGTGATAAAAGTTGTTCAACAAGAAACAGAAGAGGATGTACTCAAAATAAGCGGTGTATCTTCTAAAGCCGATATAAATGCCCCTATACATAAAACTATAATTAAAAGGCTACCTTGGTTACTGTTTAACCTCTTAGCTGCAACAATGTGTTCCATAGTAGTTGGCTTTTTCGATGATGTAATAAAAAGTTTTATAGTACTGCCAATAATCATGCCGATAATTGCATCAATGAGCGGAAATGCAGGATCCCAAACAGTAACGCTAACCATCCGGGCAATCGCAACAAAATATCTAACTGAGCAAAATGCAAAAAGAATACTGATGAAAGAATTTTTAATAGGTCTTATAAACGGGGTGATCTTATCTACTATTTCATTAGTAGTGTTAGCAATAAGGTTTCACAGCTTCAAAGTGGAGATGATTTTTGTGGTCTCCATGATTATGATGTCAATTATTGCAACGTTTATCGGAACTTTCATTCCTATAATGCTTCATCGCTTAAAGTCTGACCCTGCCGTTTCTTCTTCAATCCTAACATCGGCAACAACTGATATTCTCTCAGCTCTTATATTTTTTGGTTTAGCTACGATCTTTTTATTAAACAGTTGACACTATCTATAGCTATACCGCGATTTATTCCATAGCTGTACGAACATTGCAATTTGCAGGCAATTTGCGTGGCAGATGGTGTCATGCAAGTAGCCCCTATAATGTCATCCCAGTGCTTGACACTGGGATCCAGAAAAGTTTGCTTGTAAACTAGTATGGAAAGTAGCTGATCTTACACTAAATGAATGTTTTTGATGAGGTTGCATAGAAGCTGGATTCCAGTGTCAAGCACTGGAATGACATCGTTTACTATGTGCCATATTGCAATGTTTGTACAGTTGTAGATTTATTCGCGGTATAGATATCGCTAACGAGTAGCGGAATGACGGTTTTTCAAATTGTCGTAAGTCAGTTTAGCTATAATATCAAATTTCACAACTTCACCAACTATTTCTTTCTATTAAATAAGAATAAATTGCCTATACAAAAATAGATTGGCAATATTTCAAGTCTGCCAAGCAGCATTAAAAACGATAGAAATAATTTTACTTCATTACTGAAAGAGGAATAATTACCCGAAGGACCTATTAAATTACTAAATCCCGGGCCAGAGTTTGTAAGCGTTGCAGAGACTGAGCTGATGCTAGTTATAAAGTCTGCATTGCTTAAGTAAGACATCACTATTGATGAAATGGTAAACGTTAACATGAAAATTGCAAAAAATATAAAGACAGAATGAACTTCATCATTCTCCAGGGTTTTTCCATTGAATTTTACTCCATTGTCTGCGTCAGGGTTTAATAAAAGGTAAAAGTAATTTCTTATAGACCTTAAAAGAACAATCAAGCGGAAGATTTTGACACCACCACTTGAAGAACCACTACATCCACCAACAAAGGTTAGAAAAAAAGCTAAGACTGAAATGAAGCTCCAATCTATATGATTACAGATTGCATAACCAGTTGACGTAATCAAGGAAGTGATGGTAAATGTGCTGCATCTAAATGATAATGACACTCCTAAATCAACATTTTGATACAACCAAAAACAAGCAAATAAAGATGAAACAATAGCTATCTTAACAAAGTAAGAGACTTGCTCATCATAGCAAATGTCTAACCGTCTTATAATTTTTAAATAGCTAAGAAAAGGCAGAGAACCCAAAATCATAAAAATGATCGTTATGGCTTCTAGTATGGGATTATTATAGTGCCCTATAGAATCATTATAGTTAGCAAATCCACCAGTTGATACAGCAGACATTCCGTGACATATTGCATCAAATAGTGGCATACCAGCTAGATAATAGGAAAATATGCATAACAAAATTAAGCCATAATATATTGCCGTAACATGAATTACTACGCTTCGCGTGTTCGGCAACTTCCTTTTGGTAGCATCTGAATATTCAGAATAAAGTAAATTATTTAGGCTGAGAACCTTAAACATAGGAAACACTGCAATTCCTATAGTTATTACACCAAAACCCCCCATGCCGTGTAGCATTGCTCTCCACAGCAATATTCCTGGAGATTGTTTTTCAATATCATTAAATATAGTTGCTCCTGTGGTTGTGATGCCAGATATCGTTTCAAACAATGCATCAACATAGCTCAGATTATCAAAATAGAAAGGAATAGCTGCAAACAGAGACAAGGCAATCCAGGTGCAACTAGTAATCGCAAAAATTGCTGGCATTCCATGCAATCTACTTAATTTACCGAGTAAAATAAAAATTGCGCCAGATGTGCAGGTAATTATGAATCCAGCGAGGAAATTTTTCCATTTGTAGCTGAGACATTTATTAGTAATAGCAGGAATAAGCATTGCTAAGCTAAACAGCAATAGGAATATTCCCACAATAAATGCAATTGAACGTAAAGTTTGTAAACGTTGATGATTTTTCATAGAGTTACTTCCTCGCTATACAAAGCCATAAAAGCTACTCTAACGTCAAGCACTTTGTTGGCCTTTATTAACAGTTATTAACAATATACTTGATTTACTTGTAAATATGTGTGATAATTAAATTTTTATTAGAGGTAAGATATGGTTGAATTAACTGATGCACAAGAAAAAATTCTAGGTTCATTAAGACAGGCAGTCAGGAATGACAATTTTCAAGAAGTCCAGAACGTACTCGACAATAAGGAACATAATGATATACAAGCAGTTTTGAGCCACGAGGGGACTCTGACTAGTGACAAAGGTACCATTTTAAATGATGGTATTGACTGTTCTAATGCTAGCGTTAGCACTAAAGTAGAGATCATTGAACTAATTTGGAAGGAAGCTGATCAAAAAACTCGTGATTTTTTGTGTTGTTGTACAATAGATAATTTTCGAAGATTTGGCAGTTATAACATACCTGCTCTTAAAACAGTTATTCAAGAAATGGAAGAGCACAAGAGGGTAATGGGTTTTAATTCTAACTTACAAGAAGCAATAGAAAACCTTGATATTGATCAAGTTGAAGCAACATTAGAGAATTGTGGTGAAGATGTAGAAAGGGTTTTAGAGCGAGAGGTATATTGGAGTAGTGGAAGAGTAGATGCCTTTTTAGTTTGTCCTCTGAAAGTTAAATATAGTAAAAAATTGAACCAAGAAGATGTGAAAAATATAAAAGAAATCTTTGAATTAATGTTTAATGCTGCTTCTCCACAGCTCCTTGGGTTCGAGCTCAATGGAAATAACTATGTAATGGATAAACTTACATGTGCACAAAAACGTTTTGCTAAAATACCTGGAGTAGGTGAGCAATGCTTTCAAGATTTGATTCAAGAATTTGAGGAAAAACTTAGTAAAAATGAACTAGATAATGCCAAGACTGATGATCAGGTAGCATGAGATAAAGAGTATGCGACTCGATTTTCACAAGAAATCAATCATGATTTGTTTGAGAATGATGAATTTAATGCTTTTATGGATAACACTGATCTAGGTCAAGACACCGAAAACTCTGCACTGACTGCAGACAACAAAACCCCAGAAAAGAACGAAACAACCTTCTGGAGTGAACACAAAGGGAAGATTTCTCTAGGTGTTGGTGGACTATGCGCAGTTGGTGCTATTGCAGCCTATGTGTTGGCGTATCCTGCAGTTGCATTAGCTTTAACAGTTTTGGCAGCAGTTATATTAATGGGTGCTGGTATTGCTAAGGTTTTAGAAAATTCAAGTGTAGAAAAACCGTTTACACAATAACAAGAAGTACACTAGGAGGGTGTCATCCCAGTGCTTGACACTGGGATCCAGGAATTTTATTAAGTTGGTAAGCATAAAAGTAGCCGTTTTATGTTAAAATACAACGTTTTAATGATTATGAAAAGGCTGGATTCCAGTGTCAAGCACTGGAATGACAAGAAGAGGGTACTTGGATGACAGGAGAAGGAGGCACTGGCTCTTGGATGGAAAGCTGGATTCCAGGCTGGAATGACACCTCTCTTAGTAAAAATTACTTTTATATCATAACGTTCGTACAGTTGTGCGCACCGCTAGAACAGAGAATATAAAAAAAGCGTTGCCGTCACGTTATATCATAAACCTTTGCTGAAGCTTTCTTTATATCTTCACTTGAAAGTGGAATTAGACCAAGCCTAGATAGGTACCCATCTTCAATGCCGATCGAATCTATAATTTCTTTTATGAATTCTCTTAATCCATCAACAGTATCCAGGTGTTCTTTCTTTATGTAAAGGTATAGAGGTCTTGCTAATATATATTTTCCCGATGATATATTTTCGTAAGTTGGCTCAATTCCTGCAATTGTGCTCCCTTGTATTTTATCTTGATTCCTCATTAAAAAGCTAAAACTAAATATCCCTAAGGCATTCTTGTTACTTTTCAATTTTTGTATTATTATGTTTTCATTAATTCCAACTTCTATATACCTTCCGTCATCCCTTATATTACCACATGCTTTCTTTCTTTCTTCCTGATCTTTGTAATTCTCTTTGAAAATTCTTGAGTTCATGCATGAATATTGATCAAGCATAATAGAATTAACCAAAGTTTCGTATGTGCCTGTATTTTGATGTGGACCATAAATTTCAATTTCTGTTTTTGGTAAGGCTTGATTTACATCAGACCAAAACTTCTTATTATTTTTTACTAATTTATCATTTTCTTGAGAATATGCAGATAAAGTTTCAAATAAGTCCTTCTTTGTGAAATCAAATCTATGGCTTTGATTTGAATTTGCAATGACAACTCCATCATAGCCAATGATGATTTCTATCACTTCATTAATTTTATTCCTTTTACATAGTTCTCTTTCTACTTCCTTCATAGGGCGAGATGAAGTGGTTATGTCTGGCGTGTCTTCCCCTATTCCTGAGCAAAACATTTTGAACCCTGATCCACTTCCTATTGATTCCACAACTGGAGTCTTAAAAGGGAATATACGATTGAACTCCTCGGCTATAAACGAGATAAAAGGAAAAACAGTTGAAGATCCAACAATTCTGATGTATTTCCTGGCATCAGCATTTGATAGCGGCGTGAATAATACGAATACAAAAATCAGGAGAAAGTTTCTAAGCATTATTTTTAGTTAAGAACATAAATCTAATTATTGTAACAAAAAATCAAACTGAAAAGCTTTAATTTTCTCTTGTGATTGACCTATAGCTAATCCAATTGACCGCTATTTCAATTGCATGAACATTGTAACAATGGTGTCTGCAAGCAGCTTACTGTACGAACATTGTGATTTGAGAGCAATTTTCACTAGGAGGATGTCATCCCAGTGCCAAGACACTGGGATCCAGTTCTTATTACCTGGTAAGTTTTCTGGATTCCAGACTGGAATGACATCGTTTACCATGTGACGAAGTACAATTTGTTAGTTAATAATCCATTGTCATCCCAGCGCCATGCGCATAACTGTACGAACATTGTGATTTGATACAAGCTACTTGCATGACAAAAGCTACAGTTTACATTTAAATTTTATTTTATATTATTGTAAGTATTACACAACTTTAAGGGGCAATTATGGCAGTTATGCCAGATAAATGGATAAGAGAAAAAGCTGAAAACTTTGGAATGATAAAGCCTTTTGTGAATCACAAAAGTAGCAAAGGTGTCATATCTTTCGGACTATCATCTTATGGTTACGACGCAAGAGTGGATAATAAATTTAAAATTTTTACTAACGTTAATTCAGCCATCGTGGACCCTAAAAATTTCTCTGAGAATAGTTTTATAGATAAAGAAACAGACGTATGCATAATTCCACCAAATAGCTTTGTGCTTGCAAGTACAGTGGAATATTTTCGTATACCAAGGAATGTACTGGTCATTTGTGTTGGTAAATCAACTTACGCAAGATGTGGAATTATAGTAAACGTTACTCCCTTAGAACCTGGATGGGAAGGTCATGTCACACTCGAATTCTCAAACACCACTCCACTTCCTGCAAAAATTTACGCTAATGAAGGCGCATGCCAATTCGTATTCTTAAGCGGCGAAAGTGAGTGTGAGAGATCATATGATGATATGAAAGGAAAATATATGAATCAGCATGGTATCACTTTGCCACTGGTGAAGTGATTGCCATGAGAGTGGTAATTTTTCACTTCCGCACTTTTTCATTGTTGCTTACAATAATTATAGCTACACGATTTACTCATGTGCTTTTCTTAATTAAAAACTTCAATTATTAATTGTAAGTTACTGAATTTCTTATCATAGCATCTGTCATCCAAGTAGCCCCTTTCTTGTCATCCCAGTGCCTTGACTACTTGGATCCAGCTTTCTATGTGACCTCATCAAAAATGTTTATTTTTCAGCCATTTTTATACTTATCAACTCAGTGTGCTTGCTTACAATTAAAATTCCTGGATCCCAGTGTCAAGCACTGGGATGACAAAGGAGGAAGCACTGGGATGACAAGAGAATGAGGTACTAGATTCCAGCGTTACGCGCTACCGCGGACTGTACCGTTTTTGTCATCCCAGTGCCTTGACTACTTGGATCCAGAAAAAAGGATGGTGTCATGCAAGTAGCTGACACTGGAATCCAGTCTTCACGCAATCCCATTAAAAACGTTGTGTTTTAACATAAGATTAGCTACCTTTACACTTACCAACTCGTTGTCCAATCAAAATTCCTTGATCCCAGTGTCACGCACTGGGATGACAAAAATTGGTACTGGGATGACAAAGGAGGAAGCACTGGGATGACAAGGTTATAGGTGTCATCCAAGTAGCGTGACACTTGGATCTTTTCTCAATAATTTCAAAAAAATCTATCAAAAAGGAGGATTATCATGTCCACAATAATTTTATCATCAATTTTTGGTCAAGCAGGCAGCATTTTTGGGCCAATTGGCCGGATTATCGGTTCAGAACTCGGTGCTCTTCTTGGTGCACAGCTAGATAGCGCAATGGTTGGTCTTGATGCTGAGCAAAAAGTAACGCATGGGGCAAGGCTAAAAAACCTGCAAGTTCAAACTTCAACCTATGGCAGAACGATCCCAATTATCTATGGCACTGCTCGTGTTGCAGGGAATATTATTTGGGCACAGCCAATAAAAGAAGAGGCGATAACCACCAAAAGTAAAATTGGAAGAGGTATGAACGTTACATATAACTACTATGCAACGCTTGCAATTGCGATCTGCAAGGGGAAAGTAGAAAAATTAAACAGAATCTGGGCAGATACAACATCACTTAGCTTTGATGAAATAGATTATACTTTTTACAGCGGCAGAGAAGACCAAAATCCTGATCCATTCATATCATCAATTGAAGGTGAGAAGAATGTACCAGCTTATAGGGGAATATCTTACATAGTTAACAAGAATTTTCCTTTAGCAGACTATAACAATCGCGTCCCGATATTTACATTTGAAGTGCGAACTGCATTAAAACCCAGTGGATTTTCAATAGCAGAAAATATTCCGAATATCAATATAATACCAGGCTCAGGAGAGTTTGTATATGATACAAAAATACAGAAGAAAATCGCGCAAGAGAAAATAAGCAGCAACCAATATATCCCGTATGGACTGGCGCAAAGGGTAAATCACAACAACCACACTAAAAAGAGCGATGCAGTGCTTTCTTTGGATCAATTAAAGGGAGATTTACCAAATGTTGAGTGGGTATCGGTAGTAGTCAATTGGTTTGTGAATGATCTGAACATTAAAGATTGTAAAATATATCCTGCAGTTGAATTTCAAGATGATTCCGCAATATTACCTGATGATTGGCAAGTAGGGGGTGTAACCAGAGATAATGCTCAGCTAATTTCAAAAGATACGAGTGGAAACCCAAGGTATGGTGGCACAGTTAGTGATGCAGCGTTGATAAGATATATAGAAGAGTTACGCAGAAGAGGCTACAAGGTGATGCTCTATCCAATGCCCTTGCTTGACACAAAGAACAAAGAGTGGCGAGGAAAATTGAGCGGGACTCCTGGGGATATAAGTGATTTTTTTGAGAATCAATATAACAAATTTATAGAGCATTATGCAAGCATTGCCAAACAAACTAAAGTGGAAGGGTTTATCATCGGTTCTGAACTTGTGCGGCTTACCAAAATTAGAGATGAACAAGGTAATTACCCTGCCGTTATAGAGCTAGTTAAGCTTGCAAAGCGAATAAAACTTCAGCTTGGAAAAGAAGTAACGGTAACTTACGCTGCTGATTGGAGTGAATACCATTCATATGATGGTTGGTATAATATGGATGAACTGTGGTCTTCAGAGTACATCGACGTTGTTGGCATAGATGCTTATTTTCCACTGACTGATGGTCCAGAGCCTCCTTTTGGCTATTCTGCGGAAGATGTAATGGGTGGTTGGAGCAGTGGAGTGGGGTATGATTATTTCTATGATTACTCAAAGGGTGAGCCTGAAAGAGTAAAGTATAACGACAGCAGGTATGCGTGGAAAAACATAGCAAAATGGTGGAGTGAAACTCACATAAATCCAGGTGGTAGTAAAACGAAATGGCAACCAAAAATGAAAAAAATATGGTTTACTGAGTATGGATTTCCCAGTATGAACGGCTGCACTAATGAGCCAAATGTGTTTGTTGATAAAGGCAGCATAGAGAGCAAATATCCACGATATTCAAACGGAGAGGTGAGCTTTCTTTCGCAAAAAATTGCAATTGAAGGAACGCTAAAGAAGTGGCAAAGCTCGGAAATGGTAGAAAAAATGTTTCTCTGGGCGTGGGATGCAAGGCCATTTCCTTATTTCCCCAATTTGTGTGATATGTGGACTGACTGCCATAATTGGCAGACAGGACATTGGATTCAGGGAAAGCTTTCACAGCTTAATATTTCCGATGTTTTATCGGATCTATTACAAAAAACAGGTTTAAAAAGCGATCAGTTTGATACAAGCAACGTCAAAGGGTTGTTGTCTGGGTATGTGATAAACGACCAGCAACCCGTACGTTCAATTATTAAAATGCTGCAAAGTTGCTATTTTTTTGATGTGGTTGAACAGGACTCTAAACTGAAATTTGTCCAAAAGGGCAGGGGAGTTACAACTGTAATGCCAATTGGTGAAACGGTTTTCAGTAACAATTCAAAACTTGCTAATATCAGTCAATTAGATTTAAACAATAAAGTTAACATCGTTTACTTTAACCGCAATTTTGGCTATCCAATTGATGTTAAATACGCTGAGTTGCCAAAGCAAGGCACTGCTATAACAGTTGAAATACCGCTCATTATGGAGGAGGGAGAGGCGCAAAATATCGCTGAGGTTTTACTTTATTCTTCGTGGCAAGAGAGAAATATATACAATTTCAAGCTACCGATAAAATATGCGTGGCTTGTGCCAAGTGATGTAATAACGATTTTAGACGGTGAGAAAAAGCATACGGTGAGAATTATAAAAACAAAATTTGAAAGCATGGCCATTCAAGTAAGTGGTGTTGGTTATGATCGCTCTATATACAAGCTCTCTTTTCCTTCAACAAGGTCACTTATGCTGAAGGAATACCCTCCTTCTCATATCAGCAAAACCATCGTAGAAATGATAGATTTACCGCATGTTAAAGGTAATATTGCAAGCTTTACTTTAATTGGTGAGGAAAGGAATTGGAAAGGAGCAACACTCTTTATTTCGTACAACGATAAGGATTATAAGCCTATCGCAAGCACAAATAAGCAGTCTACTTACGGATATGTAATGGAATTAACAAATGAGGGAATTACAGTAGTGTTGCGTTTTGGTAAGCTGCGAGGAATTATCGATTCAAATTCAGCATTAATCGGAAAAGAGATAGTGAAATTCCATAGTGCTGAACTAATAGATAAAAATAAATATAAGCTTAGCAACCTAATTAGAGGCCAAGAAGGCACTAAAGAATATGATCATGCCACAGGTGAAAAATTTGTTCTACTTGATGATTCAATAATTTCTTTTGAAGTGCAAAGGGGAAAAAAGTTTTACCTAAAAGCAGTGACTTACGGTGATTCATTGGATAACACGGAAGCGAAGGTCCTAAACAATTGATGCTCAATATTTAAAGCTTAAAGTGAATAATCAAAGATAAGATATTGAAATTCGTGCTTTTTATGATTTGAGCTTAAGATTCCAGTGTTAAAGCACATAACTGTACGAACATTGTGATTTGAATCCACTAGGAGGGTGTCATCTAAGTAGCCTCCTTCTCCTGTCATCCCAGTGCCCAGACACTGGGATCCAGAAAATTTAACTTTAAATAAGTGGCTGCATGCATAATAAAGACTAGATCCCAGTGTCTGGGCACTGCCCTACTGGATAGAGCCTTCACAGGCTTTTTCTCGAATAGCTACTCTTAATTTCAGTAGTTAAATTAATATACTAATGAAAAAAATATATTATAATTAAGTATATTTAATCCAGTAAATCATTAAGTGAAAACAGCTCTTTCGCAAAATATCATCTCTCTCATTATGATATTGTCTGTAGCAATTGTCGATATGGCAACTGACTTATACTCAGTTGCACTACCAAGCATTGCCAATTATTTTAAAGTAGAAGGTAGTGTAGTGCAGCTTACAATTAGCTTAAATCTAGTTGGATTTGCGGTATCTGGCTTAATTTATGGTCCATTATCGGACCATTATGGTAGGCGTCCAATGATGCTGATTGGTATGACAATTTTTACTTTGGCAAGTGTCATGTGTTATATAGCCGACAGCATTGCGCTCTTGATACTAATTCGCTTCATACAAGGAACAGGGGCTGGTGTTGCAGGTGTTATTGGGTATGCAGCAATAAGGGATATGTACTCGGGTAGTGAATACTCGAGAGTAATTTCAAAATTAAATATGGTTGTGGCACTCTCACCTGGAATAGCTCCAGTGGTGGGCAGTTATATAATTTCACATGGTTATCATTGGAAATTTTTGTTTTTTATTATGTCACTCGCAGCAATTGCTATACTTATTTTTATCTACTTTAAGTTACAAGAAACACTCACTGTAAATAAAAATGAAACCAGTATAACTAACATAACTACTAATATCTTCAAGCAATATATATCAATATTTAGAAATTATCGTTTCCTTGGGTTTTCAGCCATTCATGGATTAACTTTCATGTGGCTTTGGGCATACATTGCTAACTACCCGTTCATATTTGAATCGATGGGCATTGAAGTACAGTATTTTGGCTACCTCATATCGATCATAGTCATATTTTACATAATTGGAACTTTAATTAATAGAAGGTATGTACCAAAAGTAGGGGTTAGCAAAATGCTAATAATAGGTTTGGTGTTACCGATAATATCCGATAGTTTATTGGTATATTTTTATTTCGCGGACAAGTTGAATATATTCATTCTTCAAGTCGCCTGGATTCCAGCCAATATAGGACTTGCATTAATAATAAGCAATAACGTAACTTCTGCTTTAGAAACGATCAAAGGTATAGGGCTTGGTAGTGCAGTCCTCTCATTCTGCAATATGATGTTTGGGGCTATTGGAATATATATAGTAGGAAAATTTTTTCGCTATGGTATTTTACCAAATTTACTATTAACAATAGCATGCTCTACAATTGCAATTCTTATGTATAGCCAGCTCAAATGTACTGAAAAACACAGGGAATAACCATTATTTGCGTGATCCAGAGCTCATGGGTTATTAATGACTTTATCATGATAATATAATTTTACAGGGGGTGGGAGCTCATAGATTATTAACGACTTTATCATAACAATATAGTTTTACAGGAGGTATGGGATGAGCAATTCAAACAGAGATATAAATGCTGAATTACGTAGGGCTGTTCTAGAAGGTAATATTGAGAAAGTAAAAAGTCTAATAAGTGAAGGAGCAGATGTTAATGCAACAAATGGGTTGAAAGAGACTTCTCTACATTGGGCTGCTAGAAGGGGCAATCAAAAGGTAGTAGAAGTTTTACTAAATCATGGGGCAAATGTTAATGCAGTAGATAGAAATGAAAATACTCCTTTACATCGGGCTGCTGAAGATGGCCATAAAGAAGTAGTAGAAGCCCTACTGAAAGTAAATGGGATCGATGTTAATGCACAAGATAAATATGAAGGTACTCCTTTACATTTTGCTGCTGCACATGGCCATAAAGAGGTAGTAGAAGCCCTATTGGACAAAGGGGCAAGTGTTAATATAACAGATCAAAATGGAAAGACTCCTTTACATTGGGCTGCTAAAAAGGGCCATCAAGAAGCAGTAAAAGATCTATTGGATAAAGGGGCAGATGTTAATGCAGAAGATGAAGAGGGAAACACTCCTTTAGATTTTGCCGTTAATCATCAAGACATAGAAACTCTATTACGAAACACAGCTGAATTACTTAAGGCTGCTAGAGGAGGTAATATTGATGCAGTAAACGATCTAATAAAGAAAGTAGCAAGTGTTAATGCAACAGATCAAGATGGAAAGACTCCTTTACATTGGACTGCTCAAGATAACAACAAAAAGGTAGTAGAGGGGATCGATGTTAATGCAAAAGATCAAGGTGGAAAGACTCCTTTACATTGGGCTGCTGTAAAGGGCCATAAAGAGGTAGTAGAAGCCCTATTGGGAAAAGATGGAATCGATGTTAATTTACCAAATAACGAGAAAGATACTCCTTTACATTCTGTTCTTAAAAAGGGCAACATAGATATAAATGTATTGAACGCTCTACTTAGAAAAGAGGGAATTGATGTTAATTTAGCAGATAAGAATAAAGATACTCCTTTACATTCTGTTCTTAAAAAGGACAACATAGATATAAATGTATTGAACGCTCTACTGAAAGCAGAAGGAATCGATGTTAATATAAAAGATAAACTTAGAGAATGGACTCCTTTACACTGGGCTGTTTCAGAGAACAAGATAGACAAAGTGAAAGCGCTACTGGGAGCAGAAGGAATCGATGTTAATATAGAAGATAAATATGAAAAAAAGACTCCTATACATTGGGCTGCTCAAGATAACAACCAAGAAATAGTAGAGGATCTAATAAGAGCAGGAGCAGATGTTAATAAAAAAGATAAAAATGGAGACACTCCTTTCGATTTAGCCACTGATGACAAAATAAAAACTCTATTGCAACCTGCAGAAGAATCTGATGATGGTTCAGTTGATGAGTCATTGACAGATAGTGAAGGGGGTCAAGAGGAAGAAAAACGAGTAGGTGATGATACTGAACTACAATCAGATAATAGCAAAGAAGGGGAAAAAACCAGCACCACCAGTGCAGAACAAGGAACTGATGTACAAGATCAACGATGTAGGTCCTGTTGCTTCCACAGAACCTGCACAAACAGAAGAACAGCCGAGCTCTTTTTTTGGTAGTTTGTTTAGTATACTTATGAAGCCTTTTTCATTAGTTGCATCATTTTTTGGTGGGTTTTTTTCATGGTTATTTTGTTTTGATGAGCCAACACAATCATCATCTGAATCTGATCAACCAGTTGTATTAGAATCACCAAGTAGTTCAGAAGGCAATGACATAATATAGCCAGAGGTTTACTAGATTCCAGCGTCACACGCTGGAATGACATGGTGGTATGTATTCAAGTAGCTGACACTGGTTCCTTTATGACGGTGTCATCCTAGTATCTTCCCCTGTCATCCCAGTGCCCAGACACTGGAATCCAGGAAACTTAACTTTAAATAAGTGGCTGCATAATAAAGACTAGATTCCAGTGTCAAGCACTGGAATGACACCCTTTTTGGGTCCTCTAAGTAGCCTATATGATGTCATGCCAGTGCTTGACACTGGGATCCAGAAAAATTGATTGTAAACAAGCATACTATACAACATTTTCGATCAAAAGCTGGATTCCAGTGTCAAGCACTGGCATGACATCATCTTGGATAACGTCACGCGCTGGAATGACAAAGAAGAGTGGGCTTTCATATGGTTATGCAAGAAGTCTACTGAATGTAAACCAGTTTCTCACACACACATTTTACCATATGATCGGCGCTGATATTAAAATGCTCATAAAGTGTTTTATAAGGTGCTGATTCTCCGAAGCTTTTCATGCCAATAAATATACCGTTTGAACCTATGTATTTATGCCAACCCATTTCACTTCCGGCTTCAATTGCAACTTTAATGCTGTCATTATTTAATATTGCCGCTTTATATTCATCGCTTTGCTCGTCAAAAAGCCTCCAGCATGGCATAGAAACAATCCTTGTACCTATACCCTTTTCCTGCAATTTCTCCCTTGCTTCAACTGCAATTTCAACCTCGGACCCCGTAGCAAATATCGTCACTTTTAATTCTTTTGAACATTCACACAAAATATGTGCACCAAACTTCGATAGATTAGCAGATTGATCGATATCAGAGTAGAACTTGCGCATGTAACTTACGTTTTGCCTTGAGAGCGCAAACAGTGCTGGAGATTCTTTCTTTTCGAGTGCAATGCTAACACACTCCAGAGTTTCAACTGCATCGGCTGGCCTAAAAACATATAGATTTGGTATAGCACGCAAAGAAGCTAAATGCTCTATTGGCTGATGAGTTGGGCCATCTTCTCCCACTCCAATTGAGTCGTGAGTCATGACATACATAACCTGCTGTTTCATCAGAGCTGAAAGACGTATAGCAGGACGACAATAGTCGGAAAATACCAAAAAAGTGCCGCCATAAGGAAGAATCGCGCCGTGAAGTGCCATACCATTCATACAAGCTGCCATAGCGTGCTCTCTCACTCCATAGTGGACATAAGAACCACTATAATTATTACTATCTATTACCTGCATGTGCTTATATTTAGTGCAATTTGACCCAGTAAGATCAGCAGAACCGCCGATTAATTCCGGCATAGACTCAGTTAAAAGTTCCATTACTCTGCCGAAAGAAGATCGAGTAGCTTCGTTTGGCATTGTCTCGTGTATTTGTTTCTTCAAGTTAGCCAAAACATTATCGATATTGTCTGGTAGACGTTTATCTAACCGTCTTTGAAGTTCTACATGATATCCTGTTACCCCAGCTCCACTTTTTGTCATCCCAGTGCTTGACACTGGGATCCATTCTTTTTCTTCTTTCCTGGATTCCAGCGTCACGCGCTGGAATGACATCGTGTAGTTTTGTTTTGCTCTCTCAACAGTTTTCTTCCAGGCATTTTTCACATCTTCTGGTACATGGAATGGTTCATAATTCCAGTTTAATTTCTCTCTCATATGTTTTATGTCTTCCTCCGAAAAAGCACCACTGTGGGCAGAGGATGTGCCAGCACGGCTTGAAAATTTTCCGATAATAGTTTTGCAGCAGATCATTGTAGGTTTATCAGACTTTTTTGCTTGCTCTATTGCAAAGGATATGGCATCAAAATCGTGGCCATCAATTTTGTCAACATTCCATCCATACGCTAAGAAGCGTTTCTCTACATCATCAGAGCAGGAAAGGCAAGTAGCGCCATCTATAGAGATATCATTATCATCAAAAAGAGCTATGAGCTTATTCAATTTAAGATGCCCAGCAAGTGATGCTACCTCATGGCTTATTCCTTCCATAAGACAGCCATCCCCTAGCATCACGTAAGTGTAGTGATTGATTCTGAATTGCTTTTTAAGGATTGATTCAGCAAGTGCCATGCCAACAGCAGCGGCAAACCCCTGACCGAGCGGGCCTGTTGTTGCCTCTACCCCGGAAGTCAAGCCGAACTCTGGATGACCTGGGGTCTTGGATCCCATTTGCCTGAAGTTTTTTAGCTCATCTATGCTAATATAACCTGTCAAATATAATATTGAGTATAGTAACATTGACCCATGACCGTTTGATAAAACAAAGCGATCTCTATTGAACCATTTAGAATCATCAGGATTATGATTCAGATATTTAGCAAACAAAACAGTTGCAACATCTGCCATGCCAAGTGGCATACCTGGGTGTCCAGAGTTTGCTTTTTGTACTGCATCAATTGATAAAAAACGGATGGCATTTGCCATAGATTTTAAATGTGAATGATTCATGTGTTAATAGAAAAACTTAAAAATGAAGTATAAAAGATTATATCAGCAAAAACAAGTTGACACTGAGTGCTAAAATCCTTAATAATCTAAAGTTAAATCGTGAGAGTTTTTATATGACAACTGTTATCACTAGAAAGTATAGGATTAGCCGTAGACTTGGTGTAAATTTATGGGGTAGAGCTAAAGACCCAGTAAACAAAAGGAAATACCCTCCAGGTCAACATGGTATTCTTGGATTCAAGAAGTTATCTGACTTTGGTAAGCAGTTTGCTGCACATAAGAAATTTAAGTTTTACTACGCGATTTCAAGTAAGCAGCTCAGACGTACATTTTTAGATGCTTATAACAGAAAGGGTTATACGGCTGATAATTTTATCGGTATCTTAGAATCGAGATTAAGTTCTGTTTTATACCACTCTGGTCTTGTTCCAACAATTTACTCAGCAAAGCAGCTCATATCTCATAAGCACGTTACAGTTAATGATAAGGTGGTTAACATATCGAGTTATCGAGTGAAGCCAGGTGATATAATAAAAATAAGAGAAAGGGCAGCAAAAATTCCTGTAGTAGTAGAGGCTGAACAAAAACAAGAGCGCAAGGCTCCGGATTATTTAGAAGCAGATAGTAAAGAGCATTCAGTAAAGTATTTGAGGTCACCTCAATATTCTGAGGTTCCTTATTCAGCAGACATGGAAGTCAATTTAGTAGTAGAGTTTTACTCTAGATAGATAAAAAAAGCCCGTGTGGCGGAATCGGTAGACGCAGCGGACTTAAAATCCGTGGGTTTTGCGACCTTGGGAGTTCAAGTCTCCCCATGGGCACCAATTTAACTTAGCAGATAAATACAAAAAAGTATGAAATGGCTTGATATAGAAGATATTGTAGAAGCTCTGGAGGAAAAATTTCCAGATGAGAATATAATTAGTATCAGATTCACTGAGCTTAAAAAAAAGGTCTTGAGTTTAGAGGAATTTGATGATGATGAAAAACGCTGTAACGAAAAAATACTCGAAGCTATTCAAGCAGCTTGGATTGAGGAAAGATTAACCGCATAACAATAAACCATACACAAATGTGATTTCTATTACAATTTGCATATTGATTACGCTATTTTTTTGGATCTAGCCTAGCAAGTTAATAATAATTTAACCAATTACAATTAAAACAGCTATAAGGTTAATTATGAGTCAAAACAAAAATTTTTGAATGGAACGACTTACTTGACAAGTGCTACGTTGAGATAAATTTTACATAAAAATACTGCTTTTATGGTGTGAGGCTAGAGGTTTGTAAAGCAGTTAGAAGGTTGTCATCCCAGTGTCAGCTACACAACTGTACGAACATTTATTTTTGTTAAACACAGCAAATGGTGTCATGCCAGTGCTTGACACTGGCATCCAGCTTTTGATCGAAAATGTTGTATAGTGCACAATCAATTTTTCTGGATCCCAGTGTCTGAGCACACAACTGTACGAACGTTGTAGTTTGGGAGCAATTCCCACCAGTGGGGTGTCATCCCAGTGCCCAGACACTGGGATCCAGCTTCTATGCAACTTAATTAAAAACGTTTATTTTAGCGTAAGACAACTACCTTTAGCTCATCAGCTCAGTTATAAGCAAAATTTCTGGATTCCAGACTGGAATGACACCATTTGCTGTGCAATTTACCTTCAAAAATGAATATTCGTACAGCTATGTGTCTGAGGACTGGAATGACAGGGCTTTAAGAAATCCAATGTAGTGGTAAACCTTACTTATTTAGTTATACTAGAAACAAAACAGAAAAATGCTCAAACACAGCGGTCCAAAAAAATTAAAGTCTATAATTGAAAACTATGCATTAAAATGCATGAAAAATAAGATTAGTAAAAATGAAATACGTCTGATTTTAAACTGGCGAAATATAGTAGGGAAAGAAATAGCAGAGTGTACAAAACCGAAAAAGATCTCATATGCACAGAATATAAATTCGGGTGTGTTGCATCTGGTAGTAACAAATGGCAGTAAAGCATTGGAAATTCAGCATATGATTTCTCTTATAATAGAAAAAATTACGATATTTTTTGGTTATAAAGCAGTATATGGTATAAAAATTAAGCAAGAGAGTATTGACTATTTGACTATATAAGGTAATCTAAGTACATAGAATAATTTGGTATATTGAAGTGAGTAGAGTTTGTGAATTAACAAATAGAAAAAAATCTTTTGGTAATAAGGTATCACATTCAAATCGTAAAACAAAGCGTACCTTTCTTTTAAATTTGCATAAGGTTACGTTAACAAGTGATATATTAAATAAAAAGTTTAGATTTCGTGTAGCAACAAGAACTTTGAGAACTATAGATTACAAAGGTGATTTAGATGCTTTTTTGCTCAACACAAGAACGATTAAACTAAGTGAGAAAGCGCAGAAGATAAAAAGAAGGTTGAAAAAAGTTTTAGTAAAGCAAGAGGTAGAGTTAGCCGTTTCAGATGCATAGTAAGCCTCCATGGCTCAGAGCAAAAGCTCCGACCGGTGAAGTATTCAATGAGACCTTAAACATCGTTAAACTGCATAACTTGCATACAGTGTGCGAAGAGGCTGCATGTCCAAACATTGGTGAATGTTGGAATAAACGTCATGCTACTGTGATGATTCTTGGTTCTGTTTGCACTCGTGCTTGTGCATTTTGCAACGTTGCAACTGGCATTCCTGATAAACTAGACCCTCATGAGCCAGAAAATTTAGCAAAAGCGATAAAAAAGTTAAACTTAAAACATGTTGTCATTACTTCTGTTGATCGTGATGATTTACCAGATGGTGGCGCAAATCAGTTTATACAGTGCATAGAAGAAATTAGAAAGATAACTTCAGAAACAACAATAGAGATTTTAACTCCTGATTTTTTAAATAAGAAAGGAGCATTTGAAGCAATCGCTGTTGCATCACCTGATGTCTATAACCACAATATTGAAACAGTGCCGAGATTGTATGCAAAAATAAGACCACGAGCTCGCTATTTTCATTCACTATATTTACTGAAGATGGTAAAGCAGATTAATCCTAAAGTTTTCACAAAGTCAGGGCTTATGGTTGGTCTTGGAGAAATAAAAGAGGAAATACTTCAGGTTATGGACGATTTGCGCAGTGCTGAGGTTGATTTTATTACAATTGGTCAATATCTACAACCAACTCCAAAACATGCAAAACTTGATAGGTATGTTACCCCAGAGGAATTTGAGCATTATAAATATATCGCTTACTCCAAAGGGTTCCTAGTGGTTGCATCAAGCCCACTAACTCGGTCATCATACCACGCTGAAGAAGATTTTAACAGGCTCAAGGCTTGTCGTTGACATTTGTGTTAATTCAAATTAATTTTTACTAATTATAAAGGAGTTTTTACGTAATGTCTACTATAAAAATCGAGAAGAAATCACAATTAGTTAAAGAGGTATTCGATTCCGTGGCAAGTCGCTACGACACCATGAATGATATAATGAGCCTCGGAATGCACAGATTATGGAAAGATAAGATGGTAAATAGTGTGCATTTTACAAAAAACTCTAAGGTTTTAGATGTTGCTGGAGGAACTGGAGATATAGCAATAAGAATAGTAAGAAAAGAGCCAAGTGCTAAGGTTACAGTATGCGATATAAATCAAAATATGCTAAGCAGAGGACGTGATAAAGCTATAAATTCAAATCAAATTAATTTTGATTGGGTATGTGCGAGTGCAGAAAGTTTACCATTTGAAGACTCCGAATTTGATTATTGCACAATAGCTTTTGGTATTCGAAATGTTTCTGACCGCAAGAAGGCTTTAAATGAGGCATACAGAGTATTAAAACCACATGGGAAATTTATCTGCTTAGAATTTGCCCCTATGCACTATCAAAATGAGATATTTACCAAACTTTATGACTTATATTCATTTAAAGTAATTCCTAAAATTGGCAGCATAGTTGCTAAAGACAAGAGTTCTTATGAATATTTAGTGAAGAGCATTAGAGAGTTTCCAACTCAGGCTGATTTTAAAATGGAAATTGAAGAGGTAGGCTTTAAGAATGTTGAGTTTCATAATATGAGCTATGGAATAGTGGCATTACACATTGGAACAAAATGAATATTAAACTCTGGTATAGAACGCTGGATTATTATCTTATCCTTCCAGTGTTTTTTTTGCTCACTATAAGCTTCATTCTTGTTTATTCAGCAAGTCCTGTAATTGCGCAGCGTCTTTCTCTACCACAGGATTATTTTATACGGCGTCACACAATTTATATAGTCCTATCACTAATTACCCTGGTGACATTTTCTTCTCTCAATACAAAAACCATACTTAACCTCTCATTCGCAGGTTTCATTTTATTTACTATTCTAGTGGCAACTGCGATAATACTTGGTATAGAGGTAAAAGGTGCGAAACGATGGTTACATATTGTCAAAATTTCAGTTCAACCATCTGAGTTCGTAAGGCCATTTTTTTCTGTTGTTATAGCTAGTATCTTGGCCAGCGAAATGAAGTTTAAAATACACATATCAATCATAATATTTCTGTTAGTTTTTGTGTTGTTACTTTTGCAACCTGATTTCAGTATGTCTATGCTTTTAACATATTCTTTTATTGGTCAAATGTTTATTGCATGTATACCATTTTTATACTTTCTATGCATAATAGGAATGGCCGCAACTGGAACTACAATAGCTTACTTATGCCTCCCACATATAAAGCAAAGGATTTACAATTTTGTCTTTTTTACGCAGCACGATAACTTTCAAGTCACAAAATCATTAGAAGCATTCAAAAGAGGTCAATTAACTGGGGTTGGACCTGGTGAAGGTAGCATAAAAGCCTCTCTTCCTGATTGTCATACAGATTTTGTGTTTTCTGTTTTAGCAGAAGAATTTGGTTTGATTACGTGCTTAGCCACATTGATGTTATTTGGCATCATTTCCGCCCGCTTGCTTTACATTGCATATAGGGAAAATGAATTATTTAATCTGTTGGTGATTCTCGGTATCTCAATTCAATTCATCACACAATTCATAATAAACATAGGGGTAACATTGAGTGTTTTTCCAACCACCGGCATAACCCTGCCGTTACTTAGCTATGGTGGTTCTTCTCTTTTATCTTCGAGCATCGCACTTGGCATAATGCTGTCTTTCAGTAGAAACCAAGCTATCGCATTAAAGTTTCGTGAGCGTGTTATGCTTGGAAGACATGCTGTAGACTAATGCCATACCTTTTCCCTTTCCCCTGAAACTAGAATCTATATACTTAACTTTAGAAACTTTAAAATACGATGCGATCTAATATTAGGCAGTTATTTTACTATATAAAGCCTAATCTATCTTATTTCATCATAGCTTTTATTGCAGTTTTATTTTCAGCCTTAACGATCCTCCTCTTTGGCAGAGGCTTAAACGATATAATTGATTCTGGCACAGAGCACGATTTTACTACCAAACTATTAGTTGCAATACTTATAGTTTTAGCCATTTCTCTCACTGCATTTACTCGGTTATATTTCATTGGCATTGGCAGCGAGAAAGTTATCGCAAGAATCAGATATGACTTATATAGCAGTATCACTAACTTGCAACCAAGTTTCTTTGAGAACACAGGCGTACAAGATGTTATCTCAGCGTTAGTTACTGATACATCTGTGTTGCAATCAATAATAAACAGCAGCTTACTAACCATATTACGAAATTTTGTGATTCTGATTGGTAGTGTTGCTATGTTATTGTATACAAATATACAACTAACTGCGTATGCAGCCGCAATAATACCTATACTACTCATTATCATGACCTCACTTGGAAAAAAAGTGCGTAGCTATGCACGCTTTGCCCAGGATAAATTAAGTGAGCTTGCGTCATTTAGTGAGGAAAATTTTAGATCTATAGTGACTATCAAATCGTTTGTACTCGAAGAAAATGAAAAAACCCGTTTTAAGGAGTATTTAAACTCAGTATCAAAATCATACGTAAAATTAGTACTCTTGCGTGCTATTCTAGTAACTCTAGTTATCACGTGTGTGATAGGTTCACTAGTTGTTTTGCTCTTTTTTGGTATTAAAGAAGTCTTAAGCAATAATATAACTATTGGAAAACTCTCCTCATTTGTGTTTTATTCAGCGCTCGCAGCAGGAGCTATAAATAATTTGAGCGATAATATCAGTGATTTACAACGAGGTCTTGGAATAGTAGAGCGTTTATTTGAATTTAAAAATATGAAAAGCTCTATAGCAGATCCCGATGATCCTATAAAAATTTGTAGTGTTCAAAAGGGAATTTCGTTTAATGGTGTAACATTTTTTTATGCTGATAAGCCAGCATTAGATAACGTATCATTTTCTATAGAGGCAGGTCAAGCAGTATCAATTGTTGGACCATCTGGCAGTGGTAAAAGCACCATTTTAAAGCTTCTGCTCCGTTTTCATGATCCAAACAAAGGTAGCATTACTATCGATGGGCACAATATTAAGTCAATTGCGCTAAATGACCTCAGATCGTTGTTTGGCTTAGTGCCGCAAGATCACATGATATTTTCTTGCTCAATAATGGAAAATATACTATATGGCAAACCAGGTGCCGAATATGAGGAAGTGAAGCAAGCAGCCATCAGCGCTTATGCGATGGAATTTATTGATAAGCTGCCTGATAAATTTGATACATTTGTAGGAAAAAGAGGATTAAAACTTTCTGAAGGACAAAAACAACGTATTGTAATAGCAAGGGCCATACTCAACAATCCTCAGGTTTTAATACTGGATGAAGCAACCTCTGCCCTTGATTATAAAAGTGAGAACCTCGTGCAAAAAGCATTGAGCAAGTTAATGCAAAACAGAACAACAATCGTAATTACACACAGGCTATCAACCGCACTTAAAACTGACAAGATTATAGTAATTAATCATGGAAAAGTAGAAGAAGTAGGAACTCATGACTCTCTAATGAGTAAAGACGGGATGTATGCAAAACTGGCGAAGATACAGTAGGCATGAAATATTATGTAAATTAAAAGAGAATTTAAGCTATATCGTTGTTGATTTAATGAGCATGCTAGATTTAAAATTAAAATTATTAATTTTATTATTTTATAATGGTTCCATAGTTATCCGGAAATTTCGTGACCTGTGGTTTCTTTCATTCACGTTATATTCATAGCTTGTTCTATCTTAATGTAATTCCAATTTTGACTGTATAGGAGGTCTCTATGTTAAAACATAACTATAGTGATAAAATCAATAATCGCTATTCATATACTAACAAATTTTCTTATAGTGATGAGGGTGTAGATGAGACGATCAAGGATAAAATCACAACTGAAGATCAGGTAGTAACTGAGGATCAGGTTACGGATCTAAGAGATCAGATCGGAAACGGGAAAAAGGATGATGAATTTGCCGGAGACGAACTTAAAAAGTGCAAAGACGAGGCTAAGAAGGCAAAAGAAGATGCTGAAAAGGCAACAGAACGTGCAAAAAGTGATTCTGAAAAGGCAATAAAACGTGCAAAAGAGGATGCTGAAGAGGCAAGAGAACGTGCAGAAGAGGATGCTAAAGCTAAAGCAGAAGCTGAGGAAATAGCAAAACAAGCACAGGGTGAGGCTAAAGAAGCAAAAGAGGGATTAACACAGTGTAAAGAAGAAATTAAAAATGCACAATTAGATGCCAAGAAGGCAGTAGAAGATACAAGAGCAGAATTTCAAGAGAAAGTAGAACAAGCACAGGGTGAAGCTAAAGAAGCAAAAGATGGATTAACACAGTGTAAAAAAGATGCTGAGAGGATAAAAGAAGATGCTAAAGCAGAAGCTGAGGAAGCAGTAAAACAAGCTCAAGATGATGCTAAGGAAGCAAAAGAGAAGTTTGCAAAGTGTGAAAAAGAAGCTCAAAAGGTAAAAATAGAGGTTGAGAAAGCAAAAGAGGAGGCTGAAAAGGCAATAGAGAGTGTAAAAGCTGTGGCTGAAGCAACAGTAAGACAAGTTCAAGATGAGATTGAAAAAGTGAAAGCAGAAGCTAAACAGGCAAAAGTAGACGCTGGAAAAGCAAAAGAGGAGACTGAAAAGATAAAAGAAGCATTTGTACAGTGTGAAAAGAAAGTTGAGAAGGCCAAAGAAGAAGTTGTACAGTGTAAAATTGGAATGGCAAAGGCAGAGGTTGAGTGGTATAAAAAAGAAGCTGAAGAATGCAAAAAAGAGAAAGGAATTGGTACAAACAAACCTGATACTGGTGAGAAAGGAGGTAAAACTGGTACAGACGAACCTGATACTGGTGAGAAAGGAGATGAAACTGGAAAAGCAAGTGTCATTACATCTCAAGAAATAACCTTAGATTGTTCCCAAGCTGAAAATTGTGGAGCGCATGCTTCTTGGTATACAACTTATAATAAGATAGGTCATCAAGGTTTTAATACATCTGATTTACTAAAGGAATTGTATCCTGAGATGTATAGTAATCCTAAAATTGCGACATATATAGAAAAGGGAATAGAGGGTTATTACGGTGTAGTAAATTTTAAATTTGCCTTTACAGGGCTTTTTGATTCAGCACACTATTTTAGTAATATGTCATGTAAAAAATGTATGGATAATCCACAAGAGAAAGCAAAACAAATTGCACCATTGATACTTGTTAACACATTAGGACAAATGATAGATAAAGAGGGCAATAACACTCAGATATTGTATGGTTCATTAAAGCCTTATCTAAAGGCTAATGGCAAAATAAAGGACTGTGGAGTTGATAAAAAGTGTGAAGATTTTGCTAAAATTATGAAGAAAGTTGCATGGGACAGTGATAAGGAAGTACTATTAAAAACTGTTTTTGATAGTACGGAAAAAACAAATCCTTACTATTATGATAATGACAATGAGGATAGTCTTGTTTCTGTTGATACTAATTTTATATAAGACTGAATGCTTTCTGGGCTTTTCAAGCCCAGATGGCATTTTTGCAGAAAAATAGAGTGAGTAACCAGGATCGAACTGGCGACATTCAGCACTACAAACTAACGCTCTGCCAACTGAGCTACGGTTGCCAATAGGAACTCACAACTCTCTAATAAGTAAAGACGGGATGTATGCAAAACTGGCGAAGATACAGAGGAGTTGAAAGAAAATTTAAATCATACCGTTAGTTGATATGCTAGATTTATAATTAAAATTATTAAATTTTTAATTATTTTAATTTATAATAATCTCATAGTATTTTTTAAAGGATCATTATGGTTTATAATTATAGTCATTTACCAAAACTACCATGTACGGCTTTTAATTCGCCAGCATCAGTTTCACCAGCACCAGTATCGAACTGTGCACAAGCTTGTGCACCTGCATACGCACCTTGTGCTACTAATTCGTGCCACAATCATTTTAACTCATATCATAACTATTATGACACATGTCATAATCCTTGTGATGAATTTGGGTTTCTTTATTAGAAGATTGTTTTTAAACAACTCATAAACGCACGTCTAGCTAGACGTGCTTCCAAGAGCACATGGGTGTTATTCAACCCATGTGTTTCATGTCTTGCTTGAGAAGATAAGCAATTGTTATTCACAGTAACCATGTATTACAATTTATTTCAGCAACACGACTAATTTGACTACTGACAGCTTCTTCTTGGAATCTTATCATTATTCTACCATAGTAAAACTTTTAACTCTAACTATCTGTTACATTAAAGTCGTATTTTGAAATGTACTGTAAGTTAAGGACTTTGTATATGCTAATTTTAGCCTTAAAATTATTAAATCATTAACTTTTTTATCCTATAATAATCTAATAGTTGCTTTTTAAAGGATTTTTATGACTTACAATTTTTCTTCGTATCCACGTATGGATTCATGTACTCCTGTGCGCACAGCTTGCATAACTGACCCACGGTACCATAATAACTTTGACCCACGTTGCCATAACCGCTTTGACTCGCGGCATGATGGACTCGAATTAAATATACAGCTCCCCGAATTCGATTTAAATATACCACCTTGTCCTGCTTGTCCTGATACTGTTTGTCCCCCTGCTCCTGCTCTGTCTCTTATACACATCTCCGAGCCCACGAGACCGAGGCTGATCTCGTATGCCGTCTTCTGCTTGAAAAAAA
>NODE_2_length_29110_cov_4.388041
GCTGTAGAGATAGTGAACCTGCAATAAGGTACGCTTGTGTACACTTTTTCGTTGGAGTTATATTAATAGCAGGATTGGCACTTCAAAGCACTAACCTGATAATTTTGGGTTTATTGATAAACTGCGCTTGTTTTCCTTTTTCATTTTGGGTTGTTGATGCATATCCTGCTGCATCGCTACATGGCACCACATATCTCTCTTTATTTACCACTAAAGTCTCTTTTTTAGTGATGCTTTTACACACTTATAACCTATGGCAAGATTGTACTGAAATATTAGCGCTTGTAGGCGCCATCACTGCAATTTACAGCATTATATTTGCTTCTCTTGAGCAAAATATTCGCAGATTTTTATGCTATAACGTTGTAGGACAAATGGGCTTGCTGATTATTGCAGGAAGTTTGCTCAGTCCTTCGGAAAAAGCAATACCAATTTTGATACTGCATATAATCTTCTCTCTTGTTTATCAATCATTATTGTTTGTGGTCAGTAATTCGATTATTTCACAAACAAAAACAATTAGTTTTAATGGAGTGGGTAAACTGATGTCAATGGAAGGCATGTGTGCTATAATCGCAATACTTACAATGGCTGCATTTCCTGGAACCGTTGGATTTATCAGTAAATCATATATCACAGCTGAAATTGAAATGAACATTGTTGCCTTAAAAGGGTATAAAAATTTATATAAGCTTCTAAATTTACTGCTTTATTTAAGCGTGGGGCTCAAGTTTCTTTACTACATATTTATTGCAAAAAGTAAGTCGAAACCTTTAGCAGAGAGGGGAGGCAAAATGACTATGATTATTTTAGCATCTATATGCGTAATTGCTGGCAACCCTTACTTACCTATTTACAATAAACCTTCGATTTTAGATTTTGTGTACAACACAAAAAATATTTTGTCGCAATTTAATTTGTTATTATGTACCACTTTATTGTTTATTCCTTTACGCAAGCTATTTTACCCGAGAATAAATTTTAAAATGGATGTTGATTGGATTTTTAGAGCTTTTATACCCTATATTATCTTGCTGTTCAATCAACTGATCTTTAAAGTGAGAGAAATGTCTGCCAATGTACTGCAAAACTTGACTAATTCACTTACTAGTTTATACTTTGATAATATTACTAAACTTAAGGAAGTGCTGGGTTATAACTCGGTGAGTTTTGTTTCAGCTTCTTCTCTCTTTTTAATGAGTATTCTACTAATGCTATTATGTTTAAGTCGTTAACCGAAAGTTTAAATTCTGTATTTAGTAAACTAAGAGGAAAGTCGATCATTTCTGAAGATGATTTTAATCTTGCCATGCGTGAAATACGCATAGCCTTAATTGAAGCTGACGTTTCACTTGAAGTTGCAAAAAAATTCATCAACGACATTAAAGATAAAGTGATTGGGGAAAAAGTCATAAAAAGTGTTTCTCCAGCACAAATGATAATTAAAATTGTGCAGGATAATTTAGTTGCAGTTCTCGGATCAGAGAAAAGTGACTTAAATCTAGCAGTTAAACCCCCTGCTGTGATTATGATGGTGGGCTTACAAGGTGCAGGTAAAACAACCACCTCAGGAAAGCTTGCTTTAAAGCTAAAAAAGCAAAAGAAAAAAGTGATGCTTGCCTCTTTAGACATCTATAGGCCGGCTGCCCAGAAACAACTTGAGGTGCTGGGTAAACAAATAAACGTACAAACTTTATCTATAGTAATAAATGAGGGGCCTATTGCAATTACAAAAAGGGCACTGGCAGCAGCAAAGAACGACAATTATGATGTATTAATACTAGACACCGCAGGCAGGCTTCATATTGACAATAATATGATGAATGAGTTGAAAGCCGTAAAGGAAATAGCTTCACCTGCAGAAGTTATTTTAGTAGCCGACGCAATGATAGGCCAGGATGCGGTCAACATTGCCAAATCATTCAATGAGGTAATAGGTGTAACCGGCATTATTCTTACCCGTGTTGATGGTGATGCACGTGGTGGTGCTGCTCTTTCTATGAAAATGATCGCCGATTGTCCAATTAAATTTATTGCTTGTGGTGAAAAATTAAGTGACCTCGATGATTTTTATCCCGATAGAATTGCAAAAAGGATACTTAGCATGGGTGATGTTGTATCATTGGTTGAAAAAGCTGCTGAGATTGTTAGTCAGGAAGAATTTGATAAGTTACAAAAGAAAGTAAAAAAGGGTAAATTCGACCTAAACGACCTAGTGGGAATGTTAAAAACTCTGAATAAAATGGATGGCATTAGCAACATAATGAAATTCCTTCCTAGTTTACTCACAAAAAAGCTAAGTAGCAGTGTGCCAGATGACAATAAAGTGAAAAAATATATAGCCATCATAAACTCAATGACCGAAAAAGAAAGGCAAAATCCAGATATTTTAAATGGCAAAAGAAGACTTAGAATTTCTAAGGGGTCCGGAACAAGTGTAACTGACGTTAATCTTCTGATTAAGCAGTATAATCAAATGAGCTCTATGGTAAATAAGTTCAGTAAAGTTGACCATAGTAAACTCAAAGAATCTGATTTGATGGATATGCTAAGCAGAAAGTAAGTGACCTTACCTTTAGCTATATCAAAAGCCGGCTTAGGTCTCGCAAAAAGATTTACAGCTTCCCTGTTTGCACTCCTAACCTTTTCTTATTGATTAACAGCAGGTTCTTTGTTACAGTTCATAGTTATGTAAAGAAACTTAAAGCCTCATGAGTTTATTTACAGCCAGTGATTTACATAATTTGGAACTGTATAGCTGAGTATTGTATATGATAATATTAATAACAAACGATGATGGTTTTGGAAGTGAAGGAATAAAATTACTCAAAGAGGTTGCACGGAATTTTGCGTCAGAAATATGGATAGTGGCACCAGATACTGATAGAAGCGGAGCTGCAAGATCTCTTGATTATCCAGTGAAACAATCTATTGGAATAAACCAACATAGTGAAAGGGAATTTAGTGTGTCTGGTACTCCTGCAGATTGTGTCATTATTGCGCTAAATAAAGTTATGAATAAAAAACCAGACTTAATATTGTCCGGAGTAAATATTGGATCAAATGTCGGGGACGATATTTGTTATTCAGGAACAATTGGTGCTGTAATGGAAGGTGCTGCAAGGTCTATACCTTCTATTGCGCTGAGCCAAGTTTATCATGATAAAATAGACTGGCACAATACAAAGGTTTTTGCACCAAAGGTTATTGCCAAGCTAGTTAAGGTTGGTTGGCCTAAAAACATAGTGATGAGTGTAAATTTTCCTGCTACGGAAAAAGTAAAAGGAGTAGAATTTGCTGAACAAGGTGAATATAACATTGATGGGGATTTAACTTTTACTGAAAATTCGAATGGCTCTTTTAGCTTAAATTGGTCTCGAGAGCACTCAGGCAGTGGTAGTGTAAATAAAATAAAAGAAGGATTTATTACTATTACACCAATAAAATTAGATTTTACAGATTATGATACATTGAATGCTATGAAAAATTCTTGTGCAGACGAATTTTCTTCTATAGCTGACTGAGAAAAACATTTGCATTGCTCCTAATTAGATGTTTTCTATTGTGTTATCGCGAGCAATTATTTTTTCTTCACCTGTATCCATATTTTTTACTTTAACAGTATTGTTGTTTAACTCATCATTCCCAAAGATCAATACAATTTTAGCATTTGCTTGACTTGCTTTCTTCATGCGATTTTTAACTGTCCCACTGTGTTCGTAACTTACATATAAACTATTTCTGCGCAATTCATTTGCAAGTGTTAAAGCATGTTTTTCAGCCTCTCTACCGATTGGAATTAGGTAAATAGGTCGCTCTTCTTTCGGAGAATAATTGATTAACTCCATTATGCGTTCAATACCTCCTGCAAATCCTATCGCTGGAGTGTGTTTTCCACCCACTGAAGATACTAGATTATCGTATCTTCCACCGGCAAAAACTGCCCCTTGTGCACCTAAATCCTCTGTAACAAATTCAAACACTGTGTGGCAATAATAATCCAAACCTCGAACTAGTTTATTGTTTACGGTATAAGGTATATCAAGAATTGTTAATCCATTTAGTATTTGTTCAAAGAAATCTGAGGACTCTTTCGTATAATAATTGCTGATTTTAGGCGCATCAGAAATTATTGATTTATCTTTCTCATCCTTGGAATCCAGTATTCTGAGTGGATTTTTGATCAACCTATTTTTGCTATCTTCTGATAGATCATTTTGATACTTTGTAAAGTATAAGATCAAAGCTTCTCTATATTTAGTTATTGTTTCACTATCACCTAAAGAGTTGATTTCCAGCTTTACATTTTTATTGATGCCAAATTCAGTTAGTAAGTGCTGAGTGAGTGATATCAATTCAATATCAGCTTTTGGATCTTCTATGCCAAAAACCTCAAAATTTATCTGATGAAATTGCCTTTGTCTTCCCTTTTGCGGTCTTTCGTAACGAAATGCAGGCCCTGTTGAAAATAATTTTATCGGCGTTTGCAGTTTTTTTTCAATTAATAGCCTGACAATCGCTGCAGTGAACTCAGGACGTAAAGTTATGCTCTTTCCCCCTTTATCATTGAAGCTATACATCTCTTTAGTGATAATATCTGAGCTATCACCTAAGGTTTTTGTAAAAACCTCCGTGTACTCAAATATTGGAGTTTGGGCGGGCAAAAAGCCATATAGATTTGAGATTCTATTTGCTGTTTGCTGAATGTATTTAAACTTATACCACTCATCAAATAGAAGGTCTTTCGTTCCTCTAACTGTTTGATTAGTCATAGTGTGGTCTCTATACCTGCAACCTCTGGTATGTGGTAGCTCAGCATATTCTGCACTCCTTGCTTTAAAGTAATTGCAGCACTTGGGCACCCAGAGCAAGCTCCTTGTAATTCAACATAAACTATCCCGTCTTTATAGCCACGAAATTTGATATCGCCACCATCTTGAGCAACTGCAGGTTTGATATAACTTTCCATCAATTCTTTTATTCTATTTACAATTTCTATATCACTTTCATCAAAAAATTCCTTATCTGGATCATTCACTCCTTCTTTATCTAGTGCTTTTCCACCTGAAGTAAAGTGATCCATAATTGTAGTTAAAATTTCCACTTTTAATATATCCCAATTAATCCCACCAGATTTTGTCACTGAAATAAAATCATGGCCAAAAAACACTCTTACCACATGTTCTATTTGAAAAAGATTTGCTGCTAGTTTAGAATTTTTTATCTCATTTGCATTTGAAAAATCAGCCGTTTCTCCTTCGTTTAAAATTTCAAATCCAGGAAGGAATTTTAGCGTATTTGGGTTTGGTGTTTCTTCAATCTGAATGAACATGTTATTTACCATGACGATTATAATTGTTACTATTTAATCATAAAATGATAAAAAAATATACATGTCATTCATCTTTTTCCTTTTTTTGATATTCATAGTAGTTATATTTGTCTTGCCTAGCGTTGTTGTATTTTTTCTTTTCCTGACAAAAAAAAATAACATAAGTTTCATGATGAACTCTATATTGAGTAAGTTTTTGAATGAATTTAATAGCAGTAGAAGTTGTACTGAAAATTACACTGGTGATAACATGTCCAAAGATGAAGCATTAAAGATACTAGGGCTGAATCCTGAGGCAAGTCAAAATGAAATCAATAAAGCATATCAAAATTTAATGAAGTTAGTTCACCCAGATAAGGGAGGCTCGGAATATTTTGCACAAAAGTTAAACGCGGCACGTGATAGGTTGCTGAAAAAATGATCTTAAAAAAAGTTTTCGTTTAACAAATTTCTTCCTTTGCTTTTTCTAAATACTCCAATATTGCTTCATGTAGCGCAGTCCATGTTATCTGTTCTTCCAGGGAAGGTATAAATTCTTGTCTCCAAGCATTCTTAAACTCCTGAAACCACTGTTTTTCAAAATCCTGAAATTCTAAAGAAATATCTACTTTAAAGCTATCAATTAAACTGGAAACTTCTGCAGCTTTAGAGCTATCTAGTGATTTTAAAGATAACACTCCACTCTTTAAAATGTCTAATTCTTCCAATACATTAAGCTTAAATGGTTCATAGAGTGAAGACCATATGCGATATCTTAAATAAGAATCATAGTATAACTTAATTTTGTACATTAAAGTGGTAGATGCATCAGGAGAAATGTTATTCTCATATTGTGCAAGAGAAGATAATAAATTCTCATAATCTACTTTGCTTAAACATGGTTGTAGAGTCGATTTAATTTTTTCACTAAAGGTTAGATAACTAGAAGAAATGCCATGACTATATTTACTAAAGAATTCAGGAAATATATCTGCTTGTTCTAATTTAAGAGGTAAATCTTTTCTAATTTCTCTTGGTAAATTATGTATTGAAAACTGATAAATAACCCATACAAAATTCTCATCAAACTCATCTGAGTAATCAGCATTATTATCAGGAAAAATTACATTACCTTTCTTATCATTCCAAGGTAATATCTTATAGAAAAATCTGTTCAGCCTGTGTTTTAATTTCAAAATACCTTCATTTCTATCACCTGCTTTATACAATATTTCGCCCATTTGCTGTTTAGCATCTTTAGGGTTTATTCTGTCACTTATGTGCAATCCAATTCCATTTTTCTCTAATAACTCCCAATCAAACAATTTGTGTGGATCTGGTTTACGCATTGTATAGCCAAGCTCTGGATCATGCACTATAGTTCCTATTTCAGAATGACTAAATATCATATCCCTTTTAATTTTAAAACGCTCCATAAGATATAAAATCAGCTCTTTAACGGACCTCATTTGCTCTTCCGGAAAAGGCTCAAGTCCTGTGTTTACAATTTCAATACCTACAGAATAATTGTTAAGCTTCTGCAGCTCTTCAAGCTTGCTATTTATCTTAACTCTTGCATAACTAATACCAGCATGCCATGCTTCTTTCTCTAATGGAACCATTAAGGTAACGCTGCCGTCCCTATCGACAATAAAATGAACTGACAATCCTCTAGCATTCAGCGTATCTTTTGTACCTTTTAATGTTGATGTTTCAGTATGGTGAACTATAACCATTAACACTTTTTCACCGGCTCTATCACCATAATTTAAAGCTGAAGTTGGATCTAAAAATAACAAATCCTGATCTTTCAATAATGGTAATTTTTCTTGTAAATCTTGGAAATCATTCTCGATACTGCTTGAACTGGATACTTGCCCAGATATGAGAAATGCTGAGACAGTAATCAGTAAAACTAATAAATATTTGTTGATTTTAGATAGTTGGATTTTCATACCATCTTCATAAACACTTTGTAGATAACTTTTCATTATATAGTTAGAGTAGTGTTGTTGAATAAATTTACAAGACAAAATCATACTAGTCCAGTAATAGTAACATGTCCAAAGATAAAGCATTTAAAATACTGGGATTAAATCCACAACTGTACGAACATTACAATTTGAGCCTACCAGAAGGATGTCATCCCAGTGCCCAGACACTGGGATCCAGGAATTTTGATTGGGCACTAAGTTGGTAAGCATAAAAGTGGCTGATCTTATGTTAAAACACAATGTTCTTGATGAGATTACGGCAAGGCTGGATTCCAGACTGGAATGACACCATTTGCTGTGCAGTTTACCTTCAAGAATGAATGTTCGTACAGTTGTGGATTAAATCCTGAAGCAAGTCAAAATGAAGTCAATAAAGCATATCAAAATTTAATGAAATTAGTTCACCCAGATATAAGGAGGCTCAGAGTATTTTGCACAGAAATTAAACGCAGCACGTGATAGGTTGCTGAAGAGGTAATTAATATTGCTTTAAAGTTTTTATTTGTGCGTAAAGGATAAGTTGCTACAATAAAAAAATAAGATAAAAGTAGCAATGGACATGTGTTCAGAAAGGTTTAAGTTATGCAGGAAGATAACAAAAAAGAAGCAATAAAAGAAGAAAAAGGCATATTAGGGTGGATAGAATATAGACTGCCTATATTTTCTTTTCTAAGACACACTGCTTCTTACCAAGTGCCAAAAAACTTAAATTATGCTTGGAACTTTGGCTCTTTGGCTGGTATAGCGCTAATTTTACAAATAATAACAGGTATATTTCTTGCTATGCACTACACTCCGCATGTTGATTATGCGTTTAATAGCGTGGAGCGTATAATGCGTGACGTGAACTATGGATGGCTGATACGCTACACTCATGCTGTCGGGGCATCGCTCTTCTTTATGGTAGTCTATGTTCATATAATGCGTGGGTTATATTACGGATCTTACAAGAGGCCACGAGAGATGGTGTGGTTTGTTGGTATATTTATATTTTTTGCAATGATGGCAACTGCCTTTATGGGATATGTATTGCCTTGGGGACAAATGAGTTTCTGGGGTGCAACAGTTATAACCAACTTATTTTCTGCTATACCTTTAATTGGCAATAAAATAGTTATATGGTTATGGGGTGGTTTCTCCGTTGATAATCCGACGCTTAACCGTTTTTTCGCTCTGCATTATCTTCTGCCTTTTGTTATTATTGCTTTAGCTATGCTTCATGTGATAGCTCTGCATAGGTTTGGCTCTGGTAACCCAAGTGGAGTGGAGGTAAAATCAGATAAGGATACCATCCCTCTCTATCCTTATTATATAGTCAAGGATTGCATAACTTTTGGTCTGTTTTTTGTAGTTTTGTTCGCATTTGTTTTCTATGCTCCCAATTATCTTGGGCATCCAGACAATTATATAGAAGCTGATTCTATGGTCACTCCGGTACATATAGTGCCAGAGTGGTATTTTTTACCTTTTTATGCAATGCTACGTTCAATTCCAGATAAACTTACTGGTGTGCTTACCATGTTTGCGTCTATTTTAGTGTGGTTTTTGTTACCTTGGCTTGATAAATCAAAAGTTAAAAGTGGTGCTTATCGCCCGGTGTTTAAGAAATTTTTTTGGGTTTTTGCAATAAATTTTGTACTTCTTGCCTGGCTTGGAGGACAAGAGGTAAAAGAGCCTTACATCACTATGAGTAGGCTATCTACTCTTTATTACTTTGCATACTTTGTGATAGTTTTACCACTGCTTAGTAAGTATGAAAAGCCAAAAGAACCACCAAAAACCTTAAGTGATTCTGTGCCGGAGATGAGGTGATGTCAATTCAAAGCAGATCTCTTACAAAATTCTCTGTCATCCCAGAACTCTCTTCTGTCATCCCAGAGCCCTCTTTTGTCATCCCAGTGCTTGACACTGGGATCCAGAAAAAAAATAAATGGATTCCAGCATCATGTACACAATTGTATGAACGTTGTATACAACACACAGTGTCATTTCACTATCTTCCGTTGTCATCCCAGTGCTTGACACTGGGATCCAGGTATAAAAATACTTACAAATCATGCAATGGACAACAGATTCTAGGAGTGCATGATAACCATAATGTCAGTGATGAAATAAGCTGGATTCCAGTGTCAGCTACTTGCATGACATCAATTCGAAATTTACTAAAACAGTGGTTATGCATGGGATCTAATGTATTTGCAATCTTCTGCATGTTATTTCTATCTAGTCTTATATCTGCAGAAGAATTTAAATCATCACCAAATAAGAAAATAGACTGGAAATTTGATGGAATTGTCGGATCTTTCGATAGAGAGTCAATTCAGCGTGGCTATAAAGTGTATAAAGAAGTCTGTGCTGCTTGTCATTCAATGAATAGGGTAGCATTTCGTAATTTGCAAGATGTCGGTTTTTCTGAAGAAGATGTAAAACAAATAGCAGCTTCTTATCAAGTTAAAGATGGTCCGAATGATTTGGGTGAAATGTTTGACAGACCTGGAGTACCTTCGGATTATTTTATTGCGCCTTTTGATACAAAAGAAGCAGCTGCAGCAAGCAACAATGGTGCAGTCCCACCAGACTTATCATTAATTATTAAAGCAAGGCATGATGGTGCAAATTATGTCTATTCATTGTTAACAGGCTATCAAAACGGCGAACACGATGAAAATGATTTATATTTTAATTCGTATTTTCCAACAGGCAGATTAGCTATGGCGCCACCACTTTCTGAAGGAATGGTGGAATATGATGGTGCAAGGCAAGCCACAGTTGAAAATATGGCGTATGATGTGATAAATTTTTTACAATGGGCAGCAGAGCCAGAATTAGAGCGCCGACATAAACTTGGATTAAAAGTAGTGGCGTATTTTATAATTTTAACAGTGTTTTTTGTATTAACTAACAACAAAGTTTGGAGCAAGCTCTATAAAAAGAAGTGATAGTCAATTTTGCCTCAAGCACAATGGTTGTCATCCAAGTAGCTAACACTGGTTCCTTTATGACGGTGTCATCCGAGTAGCTGACACTGGGATGGCTTTGTCGCATCGTACCTTATACGGTAATAATTTACGATAAATTCATGTAGCCATTTCGAATTTAGCCATACCAATGTCAGTAAATTTATTAAGCAAATAGCACTTAATGAGCAGTTCTTTTTCACGATTTATAGCTCTTTTCATAGAAGTCCGGATGTGATAAGGATAGATAATGATAAGGAGGTTGAATGCCAGCAGCATATAGTTATGATTTAAGAAAAAAAGCAATGGAGGCGCTAGACGAAGGAGAAAGCAGAGAAGCAGTGGCAGCAAGATTTAAGATTGGACGAACCACTTTATGGGAGTGGCAGCACTGTAAGGCTTGACCATAAATTATGTTAAGATAGAAAATGACTATTTTAGATAGAGCTTGATGTAATGCAGTGCGATACAAAATAACGGTAGAATATAATGGTAGTAATTTCTCTGGTTGGCAAAAACAGCAACACTCTGCTAACTCAATCCAGGAGAAGATAGAAAATGCTATATTTAATTTTAGTGGTGAGAAAGTTACTTTGTACTGTGGTGGCAGGACTGATGCAGGAGTTCATGCTTTAGGACAAGTTGCTCATTTTGATATGGAAAAGGAATTTGAGCTTTATAGAATAAGGAATGCAATAAACTATCATTTAAAATCAATTCCTATAGTCGTGCTTAATGCAGAAGTTGTAGATGATGCGTTTCACGCACGGTTTTCAGCAAAAAAAAGATATTACGAATATAGAATAGTTAATCGCTATGCTCCTGCCGCTCTGGAGACGGGTTATGTATGGCAAGTGTTTAGCCCACTTGATGTAAATATTATGCGTGAAGCTGCTAAACATCTACTTGGAAAACATGACCTTTCAAGTTTCCGTTCAAAAGATTGTCAAGCCGCAAATCCGATAAGAACAATTGATGATATCGATATAATACAAAATGGGAATCATATACACATCAAAATATCTGCTATTTCCTTTTTACATAACCAAGTGAGAATTATTGTGGGTACTTTAGTTGAATTTGGAAAAAATAGAACCAATCCGCAAGAAATGCTAAATATATTAAACCAATGCAAAAGAAGTGCCGCTGGAGTTACTGCACCACCTTTTGGCTTATATTTGGTAAAGATAGATTACTAATTTAATAAAAGCTAGTGAAATAAGTGCCATACCGCCACGGTATCTCCAGATTCCGCTAACAAGCAGCGAGATGACGAGTTTAAGTTCTCATTGGCATTACTACATATAATGCACTTGAATCGTCTTCATCAGTGATAATTGTAGCACTATTACCATCGGCTAAGCTAAACTTACATTTATTTTTTATGCAGGATAGAACATCAAGTAAATAACGCGAGTTGAACCCTATTTCTATAGGGGCTTCATTGTAGTCCACTTCTATGGATTCAGTTGCATCACTGCACTCTTGGGAGTTTGAATGCAGAGTTAGCAGCTTTTCTTGTAGTGAGAATTTAATAGATTTTACTTTATCAGATACAACAACGGAAACTCGATCTATAACGTCTGAAAGTTTTTTACTTTCAATAATCATATGCTTATCTTGAGATGCTGGAATAACTGCTTTATAATTTGGAAAAGTTCCATCTATTAATTTTGATATTAGAATATATTCACCGCATGTAAACTTGATTTTTCTGTCTGAGAGTTTTACTTTAATTTCATTACAATCGTCCAATATTTTTAACAGCTCCATAACAGTTTTACGTGGAATGATCACACCAAATTCGCCATTGATGTTCCCAGGCTTTGGCCTCTTTATACATGATAAACGATGGCCATCAGTTGCAACGCAGTACAGAAATTGCTCATCTGTATGTAGATATATTCCATTTAAATTATACCTTGTATCATCTAGTGATACAGCAAATTTTGTTTTAGTTAATAAGTCTATCAGGTCTGTATTTAGTAGAGTAAAATCATGTTTATAATTGTCTTCTTCAAGAGCAGGAAAGCTGCTTGAAACTACATTCGGTAAAGAAAAGTTTGCATTTCCGCAAGACATCAATAATTTTCCTTGGTTGTTTACTTCAAAATTGACATCCAAATCAGCGGGTAACTTCTTCACTATGTCATGTAAAGTATGCGCTGAAATTTTTACTTCTCCTTCTGTTAATACGGTTGCAGCAAGTGAGGCAAACATTGAAATGTCAAGATCAGTTGCCATTAATTTTATGCTGCCGTGTTGTGCTTTGATATTTATACACGCCAAAACATCTATTGCATTACGCCTTTCAACCACTCCACTTACTCTGGATAATGTATTTAAAAGACTTGTGCGGCTCACGCTAAAACGCATCTGCTCGCACACAGAATTTTGCTTTTTGATTTCTGTATCTACACCTGCAACCTCTGACATTGCTAACTCTCAAAAATATATTTTAAATGATATCCACATCCCATATAAAGTAAAGTGCTATTTATCGAAAGGGCAGTCTGTTTTATACTATAACTGGAAAATTACCTATTCTGTTACAATAATTTACTTTGTATGGCATAAATCATGCATTTTTTGATACGCTTTTTGAAAACCAAGTAGGGAATAAGTATCATCAATGGTCACTGTTTTTGTTTTTCCATTAACTACCATTGATAATCCCTGCTTCATTTTTAGAATGAGATCTTGATCTATTTTTGTATGCTCTGCCCACGCAAAACTTCCCTGTATTATGGGCAGTGTATATTTAATTTTTTTGTCGATATTGAGAGCTATAGGCTCCTTGTCGTACTGAAAACCAGAGGTAACGCTTACCTCATCTGCTTTTTTATCAACATAACTAACCATTACATATGGCTTGCGGTTGGTTGTATAATGTTCGCTTTTTTTTTTAGGATAGGATACAATATAACATACCTTCTCTCCATCTTCCAATGCAGTATACACGAGCCAATCTTTATATTTTTCCTTCAATTGTACATCACTAACTGATGCAAAAGCGCCTATTGAAAAAAATATTAGAAATATAAAAAAACTACGCATGCAAACCAAATTTCAAACTTTCAGATTGTATATATTGTTTTACCTTAGCCATCGCCTGCTCAGCCAACTGCCTTATTCTTTCTCTTGAAACACAATACTTTTTACTAAGTTCATCCAGAGTTTGAGTGTTTTCAGACAAATATCTACTGATAAAAATGTCTCTTGCCCTTTCGTTGAGGCTTGCTAGTGCATTGTTTAAAATTGTTTCTTTTAATTCTTTTTCTTCATGATTCTGATAGGTTACTTCTTGACTGACCAAGTTACATGGGATCATATCTTGCAACTCCCTTTTAGAGTCATCACCTATTTTTATGCAATCGTTTAGCGACTGATCCTTACAAGCCAAACGGTAATTCATCTGCAGAACGTCTCCTTCGGATACAGAAAGCTCATTAGATATTGCTTTTATTTCTTCATTATTTAAAGTTTCCCTGTTTGTATACTGTAAAATTCTTTTTTTTATTTTACGTAAACTAAAAAATAGTCTTCTTTGTGCTTGCGTTGTGCCTATTTTCACAAACGACCAAGATTTCAATATAAAGTCTTTTATTGAAGCTTCAATCCACCACACTGCATAAGTTGAAAAACGAAACCCTAAATCAGGATTAAACTTTTTTACTGCATGCATTAAACCCATATTCCCTTCCATGACCAGGTCCATCAACAATAGTCCATAATTTTTGAATTTCATTGCAATTTTCACTACCAAATGCAAATGGCTGGTAATCAATTTATGAGCAGAAGAAATATCCTTGTATTGGTTCCAATTTTTTGCTAATCGTACCTCTTCCTCTTGAGACAGCATAGGAAATTTTTGCACCCTAGCAATATATTGCATGAGATTGGTTCTGCTATCGACACATAAGTTTGCCATTGAGGTCAACATAACAACTTAAATTAAAACTTCATGCATATAATATATTGATTTTCCAGCAAAAATTCAAGCTTTGATTTGAAAAAAGTACAAATTTTCCATCTAATTTCTTGGAGACAGTAGGCCGCAGTGTTAGCTAATTGGATAACATTATGTAACTTTAGATGATATTCTACCAGTACAATGGTAAACGTTATAGCTTAAACACATAGCAAATAGTGTTATTCCAGTGCCTTGACACTGGAATCCACATTTCTTTTTTTCTAGATCCCAGTGTCATGCTACTTGAATGACAAGAAAAAACCCACTGGGATAACAAGACTGAAGATAGACTAGAAATTAAACGCTACTCCAGCTTCTGCACCAACAGTGCTGTAAAGAACTTTATATGCGTCTTTAGTGACTTTTGTTTCTTTTCCACCACCCGCTTTATCTACTTCTTCACTTTTATCAAAGTGAGCACCAAAAGAACCGAAATAACGAGCTCCAGCATAAAGTTTGACTTCTGGAGTTACATCATAACTAACACCAGCTTTTACTTGACCAGCAAAACCAAATTTACTTTTTTGATCATTTATAGGGGTTTTCAAAGGAGTGCTAATATACGCTGCACCAACACCAACACCAATGTATGGAGTGATAGTCATATCTTCAATTGCTACATCGTAATAAACGTTAACTAGTCCTGAAATTGCTGTTAAATTATCTGCAACTGTATCTCCTACTACATCTGCATCTTTATTCAACCATGAGTAAAGCCCTTCAACATCAACTCTAATGTCGTCCATTTTATAGCCAAACGCACCACCACCAGCTATAAAAGATGCTTTTAAGGGACTATCCTTTTCTTTGCCTGTTGCATTTGTAATACCATCAACTTTTGTGAAAAGAGGTAAAAATTCACCATTGTATTGCAAACGAACGTAGTAGCTAGTTTCTTCATCACTTATTGGACCAACAGGATCTGAAAAAGCAGAGTTTGATAAACTTAGCAACGTTGCTAAAGCGGCTGCTGAAAAAAACTTTTTATAATGCATAATTGTCCTCGTAAAAAAATTAAAATTCCACTTTAGCAGTCTAAGTAACAACTAAAGTTAAGTCAAGTGCTAACTTAATAACACAAAATATCTTACATTTTAACTAATTTTTAGGAGAAGACAAAGATTTTATTAATGAATAAATACGACTTTTTTACTCTTGATTTTTTGGTATAGCTAACATAGGTAAGATTTACTATCGAAAGACCTCGTCATTCCGCTGCTTGTTAGCGGATGAGATACCGCGAATGAATCCATAACTACACGAACATTGCAATTTGAGTCTACCAGGAGGGCAATGCCTCTTATTCAAGTACCCTCTTCTTGTCATCCCAGTGCTTGACACTGGAATCTAGTCTTTATTATGCAGCCACTTGGTTGAAATTAAGTCTTCTGGATCCCAGTGTCAGCTACTCGGATGACACCATTCTTTTTCCTGGATCCCAGTGTCTGGGCACTGGGATGACACCATTTGCTGTGCAATTTACTTTCAAAAATGAATGTTCGTACAGCTATGGAATGAATCACGGTATGACGTAGGGCTGTGCTAGCTATAGGTGCATTATATGAAGAAGTACTAGCGTTGGAAATATTAGAAAAAAAATACTTACACTAAAAGAAACTTCAGTAGTAAATTCAAAAAGGAAGTTTAAACCCAGATGGTAAACCCATCATACCTGCAAGATCAGAAGTTGCATTCGCCATATCTTCTTCTGCTTTTTTAACGGCATCATTAAACGCTGCTGTTACTAAATCCTCTACTATATCTTTTTCCTCATTTCTCATAAGTTCTAAGTCTATGTTCACCTTTTTAGCTTTATAGCTACCTATTTTTATGACTTCCACTAATACAGAAACTTTGCCACCACCAGAAATACCTTGAAACTCTTTTCCAACATATTTTTCTTGAGCTTCTGCAAGCTTTTTTTGCATCTCTTGCGCTTGTTTCATTATTTGACTAAAATCCACAACTTACTCCTTATTTTCTATATTAACTACTTTTGCACCTTTAAACGTGTCAAGGATATCCTTAACTGCAGGTGCATAATTTAAATTACTCACTTCCCTGTTTATATAACCTGTATCAACTGCAATAACCCACTCTTGCTGAGTCACCTGGCTTAAGTAATTTTTTAAATCATTGCAAAAATTACTATCCAACTTAGATACAGCTTTTAATTTTAAATATCCAGGTTTACAATCTATTAATTGTAGATTATTACACAGTTGTTTGTAAAGATAAATTTGGTTACTCCGCCTTAATAGTTGCAAAACTTTGTCAAAATCATAATTTTGTTGCTGTTCATTTCTTACATTACGCGTATTTTCCGGCTGTGCATTCTGCGAAAGAATTTTTTTGACCACCTGTTCCGGAGAAGGCAGATCAGAAAGATAACAGAGGCTAATTAACATCATTTCAACAGCAACATCGTTGCATGTTGAAGTTTTTATATCTTGAATACCTTTAAGCAACATCTTCCACAATCTCGAAAAAAATATTAAAGATCTCTTTATACTTAAATCTTTTATCCTATTCTTTTCATGCTCTGTAACTGCATTATCAATCTCTTTTGTAATCAAAAAACGGCATACTAACTGAATTGTTTGCAATAGACCTTCAAAAATACTAAGTGGGTTTGCTGTTTTTACCGCCTTGTCAAACACTGATAGAGCTTTCTGTAAATCACCTTCTAATATTGCCCCTAATAGATCGAATATAATATCTTTATCCACTAGGCCAAGTATGTCTGTCACATTTTTAGTGGATATTGCACCATCTTTGCTATATAGCACTGCTTGATTCATCAAAAACAAGGCGTTACGCATTGAATTTCCAGAGTGTCGTGCAATTAATTCTAATGCTCCCTTTTCAATGGAATAACTCTCTTTTTGTGCAACATCATTTAAACGTTCCACTATTTTAGCTACAGGAATGTTGTGTAAATCAAATCTTTGACAACGTGCAATAATAGTTATTGGTATCTTTTTTATTTCCGTAGTTGCTAAAATGAACTTTACACTAGATGGTGGCTCTTCTAGGGTTTTAAGTAATGCGTTAAATGCGCTGCTGGATAACATATGTACTTCATCTATAATGTAGACTTTGAATTTAGAGCTTATAGGTGAATAGCAAATATCTCCCAGGATTACTTTAATATCGTCAATGCTAGTGTGACTTGCTGCATCGATTTCAATTACATCTGGATGGCTTGAATTTTTTATTGCTAGACAATTTTCACATGATCCGCAAGGTTCAAAAATTGGCCCCAGGGAACAATTCAAACATAAAGCTATTATCCTTGCAGTGGTGGTTTTACCAACTCCACTACTACCAGAGAGCAGTATAGATTGTGGGATTTTGTTTAAAATAAAAGCATTTTCTAATACACGCACTAATATATCTTGACCTACTAGATCTTTGAAGCTACTAGGACGATGTTTTAATGCTATATTCATAGCCTCGGATAAAACAAATAATGAAATAGGTATGCAACCCAAAAAGGTTCTGATATGGCTGCTTCATTTCTGATCTGACCAAATTACAGAGTTTTTGCCTGCATACCTTATAAAATATTATACTTTTTTTTTTATTTAGCAAGGTATATCCTATATTAGCTCTATAATTTGATATGTTAAATTTTTTACAGTGCTATTTTGAAGTAAACAAAAAGTTAGTTGTCATGCAAGTCACTACAAGATTGTCACTCCAATGTTTATTTATGTCATTTCAGCGCTTATTTATGTCATCCCAGTGCCTAGGCATACAGCTGTATGAATGTTGTGATATAAGAGCAATTTTTACCGAAAAGGATGTCATCCCAGTGCTTGACTACTTGGATCCAGAAAACTTAACTGTAAATGAGCGCACTAGGCAATTGTATAACAAGAACTGGATTCCAGTGTCAGCTACTTGCATGACACTACCTGCTACGCAAACTTCTGTGGACTACAAAGAAAGTTCGTACAGTTGTAGGTCAAGCCATAGAGTAACAAAAAAAGGATATTAGTATAACAAAAGAGGAACATTATGATTTTATATCATTTTCCTCTTTGTCCATTTTCACGAAAAGTTAGAGCTTTTCTAAAAGAAAAAAAATTAGGCTGTGATCTAGTGTATGAAAATCCGTGGGAAAAGCGGAATGAATTTATGGAGATCAATCCAACCGGGCAAGTACCAGTGTTAATAGATAATAACTTTGTAATAGCGGATAGTAATGCCATTTGTGAATATATAGAAGAGACTTACAACAGCGACGTCAAATTACTTGGTTCATCCACTATTATTAAGTCTAAAATACGCGCTCTAATCAATTGGTTCGATAACAAATTTTACAATGAAGTTACTAAGTATATTATGAATGAAAAAGTAATTACTAACCGCAGCCCTGACTCTAGATTTCTTCATGCAGCTCAGCATAACCTGCCTTGCCATATGGAATACATCGAACACTTAATTAACAAGAACGTTTGGCTTGCAACTGATAAGTTCACTTTAGCTGATATTACTTTAGCATCGCATATTTCCGTAATGGATTATGTAAGTAGTTTTCCATGGGAAAAAAGTAAAATTTTAAAAGAATGGTACTCCATTGTTAAATCAAAGCCTTGTTTTCGTGAGATATTATTAGAGAGGATTTCTGGTTTAATCCCTCCTAAACATTATGCTGACCTTGATTTTTAACTTATGTTAGCTTTAAAGCTACAGTCATCCCTTCATCAGTTGGAATCAATATAGAGAAATATTTTTTTTCATCTGATAATCTATTATTAAACTCCCTCATGGCATGCCATGATTTTTCTGATACTTCTTTTGGAGGCGATTCTAAAAATACTGTGTTAAACAGTAGAGTGTTATCTGCAACGATTAGCCCATCTTGTTTAATGTATGACTCTGCCCAATCTAAATACTTAGGATAACTACTTTTGTCAGCATCAATAAATATCATGTCAAATGGTGCTTTTGCTGATAATTCATTAATTTTTTCCAGTGCATCGCCTTCTATTAGAGTAATTTTATCACTTAGATTAAAAGCACTAAAATTTTTTTTTGCTATTCTTGAGTGTTGAGGATTATTTTCTATTGTATATATATGACCGTCTTTTAGTAGAGCTTTTGCCATGCAAATCGACGAGTAACCGTATAACGTGCCAATCTCAACAATACTTTTGATTTTTTGGATTTTTATAAATAAACTTAATAGCTTTCCTTCTTCAGGGCCAATTTGAATATGTTGCTTTTTTTCAAGAATACAATATTCTTCTATTTTTTTATATTCTTTTGCAAATAGATTTCTTATGTATGACAATTTTATACTAAAATTATTACGCATATATTATAAATTAGGGAGACTTAATTCATACACAATTTATAAATATAATAATATAGTTTAAAATAATAAAAACATTTATTTTAAGTTATTATTTCATAGTATAAAATTTTAAGTGACAAAAATTATTATATATCGTACTATAGTTAACTAGTATAATAAACAGTCGATTATTATGCTAGAATTAAAGGGATTGTTTATGCGCATTTCTCTTTTTAAAATATAATTTTTATAATCAATTAGAGGGGGTTATATGTCTTATACTATTGCTGGTGAAGTTGAAACGTTAAACAAAAAATCTAACAAGAATGAAGGGGTTATGTTACTACATAATCCAGCTTATCGTGAAAAGTATAAAGAACGTTTTGATGAAGCTCAGAGAAAAGTTATGGATATGGTTCAGTTTTATGATGGGACAATAGTATTAATAGAGAATAAAATCGCTATGTATTACTACACTTGGCACAGTAAAAAAAGAGAGTTTGAGCGTAAAAAACAACAAACAGTAGTGAAAAACAATGACTCAGCATAGAGTCTTTTATATGGTAAGCTACAGTGGTATTACTTCACTATAGCTTTTCCATATAATTTATCTATCACATTAGTGAAGTATTTCAGCTCTTTATACCCTCCATGTTTAACTTTATTATGCTCTATATATGATTTATCATCGTTAAGCTTGATGAAAAATATTGGAGTGGCTGTGATATCAAGTTTATTAATTGCCAGTGATTTATCATTTACGATTTTATCCATTATTTTCTTATCATCAATGCATTGGTTAAATGCATCTTGCTTTAAGTTGCTTAGTGCAGCAATTCTTTGTAGTAAAGTCAAATCACTCAAATTGGAGTAATTCCACGAATCTATTGAGTTAAAAACAGCTTTGTTAAAATTAAAGTAGTCTTCTTGTTTTTCGTAGCAATGACTTAGCATTGCAGCCTTTAGCCCTCTGTAATCCAAAGGAAAATGACGAAATATATATAACATCTTACCTGTATCTATATATTTCTCTTTAATTTTAGGAAAAACATTCTTATGAAAAAGAGAGCAGTGATAGCAAGTTAATGAAGCATATTCTATCATTAGAATTGGTGCTTTTGGATCTCCTAATAACTTATCATCAGGTAATAGTGATAGTAACTCTTTTGATGTTATTTCATTAGTTTCTTTTTGAATATGTTGGTTAACAACTGCATAAGAATCAACACTCATAAGAATTAGTAAAAACAATAGTCTAAAAATCATTACAATACAAACACTCAACTTACTAAAAAAATTACATATTTATATTAATAATGTCAAGATAACTTTTGTTTAGCAAGGCTTTCAGCCCTATCTTTAAATGCAGCAATTATTTTACTTTGTGTATATTTATATACTGAGTTTAATAAAGTGGAAAATGAGTTGGACTTAAACTTAAACTCTATATAAAACTTTACCATGGTTTTATTTTCATCTATGGGAATGAATTGCCATTCATTGTATAGATGTTTAAATATTCCATTTGATGATACAGCTTTTATCCAACTTTCATTTGTTCCACTTGGAGAAAGAGAAGTAACTTCTGATGTGTACCTTCCTTTAATTCCATGAAAAGCTGCGAGGAGATCCACAACCATTTGGTTGTTAATTTTTTCTTTTATATAAACGGCTTTGCACCAAGGAACAAAATCAGGATACCTTTCAACATCAATTACAATTTTGAATACTTCATTAGGCGAACATAGGAAGGTACCTTGTTCTCTGTATTGATGAAGCATAAATTTAGTACCAATCAAAAAAGGATCCGTATCTACCGTCAGCCTTAGTAGATTCCTGAGACCTGAAGTTAAGGTGGGCATCGCATATTAGTTTCCACGAAACCAGCAGAGGCAATTCCCTTCTCTAGAAATTATCGCTCGGGAAATTTAACTTAACTCATAACGCATAGCACAGACCCCTACTTGAATTATAGATGATTTACACAGGGCATGTCTATAAGTATATTAAAGTCAGCGATTATTATTTAATCTTTATTAAATTTTGCATTTTAAGTATTATAGTTTATCTTATGAACATTACTAAAGTTTTAATCATTATTGTTTTTATTGTAATTTCTTCAAGTGCTTATACTAATTGTACAGATCACAAAATTTTTGTGCATACTATGAAGCAACAAGTGGATGGTATATCTACAAAAGGAAATAGAAAAAACCTAGAGCATGTACATGAAAAGCTTCAGGAGGTCATTCAGAATAATGTTAACCTCAAAGGAATATCGCAATTCGTTATAGGGAAACATTGGGCTTTAGTTAAACAAAAAGAAAAAGAAGATTTTTTAAGAGAGTATGAAGTGTATCTTACGCGTTTGTGCGTTAAAATTTTATATAAATACATGCATGATAGTGAAATGATCATAATGAGTACAAAAGCAGTTGACGATGAAACTTGCTTAATTGGTACAAGATTTTCTTACGGTGATGAAGAATTTACAAATATTGATTTTAAAGTTACTAAAAATAACAGTTCTTTCTTGATAAGTGATGTTGTAATGAGTGGAATAAGTATTGCTATTAATCAACGTTCTCAATTTAGTGAAAAAATCGACACACATGGCATAGCAAGTGTGATAGATGAATTAAAATGTAACAACAATCTATGATATATATGCCTCATTGGCCTAAGCCACTTGGTAGCAGGCCGAATGATTTTTCTCTTGATCGCATAAAAGGCTTTCTTAGCAAACTAGATAACCCCGAGAAAAAAATGCCTCCCGCAATTCATATAGCTGGAACTAATGGGAAAGGCTCAACACTAGCATTTATAAGATAAATAATGCAAGCAGCAGGGTATAAGGTACACGCATACACTTCTCCACATTTGGTGAATTTTAATGAAAGAATAGTTATTGCAGGCAGTTATATCGACGATAATGAATTATATAGCTTGTTAGAAGAATGCCGTGCCGTAATTGCAGAACAACCTATCACTCTGTTTGAAGCTGCAACTATTGCAGCTTTTTTAGCTTTTTCTCGTCATAAAGCCGATATAACTTTAGTTGAAGTGGGTATGGGTGGAAGGCTTGATGCAACAAATGTTATAGATAGTCCGATTTTAACAATCATTACTTCCATTGCCCTTGATCATACAGAATATCTTGGCCCTACTGTAGAAACCATAGCAGGTGAAAAGGCTGGAATAATGAAACCTAATATTCCTTGTGTAATAGCACCACAAAAAAAGTCTATAATGAATACACTAGAATTCCATGCAATAAATAAGAAATCTCCTCTGTATAGAGGAGGCCTTGAATGGAATTGCAAAAAAAAGAACAACAAAATGGTTTTTCAATCAGCTATTCAATCAATAGAATTTCCTTTGCCGTCTTTAAAGGGTGATCATCAGGTGATTAATGCAGGCAATGCTATTGCAGCATGTAGTATTTTAAGTGGAAAGTATGAATTTGATATTGGAGAAGAGGATATCACTTCAGGTTTACAGTGCACTTATTGGCCTGCACGGCTAGAGTCTATAAAAGAAGGTAATTTAATTTCCCTACTACCGAAAGATTGGCAATTATTTTTAGATGGTGCACACAATAATGATGGTGCTAGAGTACTATCTCAGTGGGTAAGAGATAACTTTGCTGAAGGTGTCTATATAATTTTTGGTGTTACTCGTAACAGAAATGTAGAAGAGTTCTTAGAACACTTAAAACCATATATCAAACTACTATGTGCGGTTTGTGTTAAGTCTGAACCTAAAGCAACAAATACAAATTTGATTAGGGAAAAAGCCAATAACATAGGAATAAAAGCAGTTGAATGTGAATCAATTGGCGATGCAATATCAAATCACATATTAAAAGCCTCTATCCAAAACGTCAAAACCATACTAATCTGTGGCTCATTGTTCCTAGCTAGAGATTTGAGTATGGAGAATAATCAACCCACTTCATGAGCTGAGGTGTTAAAAGCACCATCAGGATCTATAGTACTGCTTGGCTTTTCGGTTAACATTCCTACAGGTGCTCTTTGTTCAGTACCCCTTCCTTCAGTTTTCACAAGATCTACAACCTTTCTCTCGTAGATCTCAGTTGCTAACTGTAATAATAAAATACACCCTAATACAGCAACGAATCCAATAAGCACCTTGCTGTCCACACAACCAGATTGATACTGTAATGCCAAACCAGCACCCAACAAAATACAAGGAAGATAAAATAAATATTGAGAAGTGAAAGTCAAAAATTTATATTTTCTACTTTTAAACATTTCCTCTTTTAGCTCTTCTTGATCTAAGTTTTCGCCTTGTTCTTGTTGAGTATTCTGCAGGTCTACAATTTTTTTAACTAAAGAAAAAGTAAAATAAGTTGTTAAGAAAAAAGTTGTAACAGCTGTTATTAGACTAGCACTAAACAAAATACCAGGTGCATTGGTAAAATTAGCAGCCTTAAATAACCTAAATCCTAAGTAGAGATACGACACTAATGATGAAATGAGTAGTAATAGGCTTACTACTCCAAAAATAATGAAACATTTTATGCGCTTATCATTCTGGCCTTGTTGAGCTAATTGCACATATCTTTGCTGTTCCTCAACAATTATTAAATTTTTCCCATTGCTTAATGGCTTAGTATATTTTAAAAGTCCTGCCTTATATTCATTAATGGCTTGCATTTTTTCATCGCTTCCTCCTGTTTTATCTGAGTGAGATTTTCTTGCTAACTCTCTATACTTTTTTGTTATTATATTAGATATCTCTAAAAAGTTACGCCCCTCTACTTCTTGCGTTTCAATGCCTAGCTCTTTAAATAAACTTTCATTATAATCATACTCTCTTGTTCTTAGCTTATAGCCCATATAACACCTACAAATTAACTAACTATTAATGTTCTATAATATACATATTTCCAAACTATGTCAATTATTTCATAAATATCTTTGGTAAAAATTATTTCTGTCATGACTAGCATGATAAGTGTATGAAGCGACTAAAATTGTCATTACAGCGCTTAGTGTACGACAGTGCTCCAACATTTAGGGTTGCAGTTTTCATGGCAGATCTGAGTAGCTGACCCATCTAAGAGGTGTCATTCAAGTAGCTGACACTGGAATGGCTTTGTTGCATCGCACCTTATACGGTAGTAATTTACAATAAATTCATGTAGCCATTTCGAATTTAGTCATTTCAGTGTTGGCTACTTGGATGACACCACCTGCTATGCTGCAAATTGCAACGTTCGTACACTAAAGTATAGTGTGTTACTAACGAAGGCAAACAAATATCTGCTTTATGAAAACGTTAATATTTTTCATTGAAATAATACATAAATACTAGAAAAACCTTGGCAGGTTATTCACGTTCGATTATCATAGAGAATTATACAAATTAATAAATGATCTATGGCAAGTAACCCAGAAGAAAGAAATAGTGATAAACAAAAAGCGCTAGATAACGCAATAAGCCAGATTGAAAAAGCATTCGGTAAAGGTGCAATAATGAAGTTGAAGCAAAACCCTGTAGAAAAAATAGACACAATATCCACAGGATCAATTGCGCTTGATTCGGCTCTAGGTGTTGGAGGTCTGCCAAAAGGGCGTATAATTGAAATATTTGGCCCCGAGAGTTCTGGTAAAACCACTCTTGCCTTGCACGTGATTGCTGAAGCACAAAAAAAAGGAGGATCATGCGCATTTATCGATGCAGAACATGCATTGGATGTCTTATATGCTCGTAAACTTGGGGTAAGCACTGATGATTTAGTGATTTCACAACCAGACACTGGAGAGCAGGCGTTGCATATTGTTGAGTATTTAGTGTGTTCTGGTGCGGTTGATGTGATAGTTATTGACTCTGTCGCAGCATTAACTCCAAGAGCTGAAATTGAAGGTGATATGGGTGATCAACATATGGGGCTGCAAGCAAGGCTTCTAAGTCACGGGCTACGAAAGCTAACCTCTGCCGTTTCAAAAGCGAACTGTATATTGATATTTATTAATCAAATTCGTATGAAAATAGGAGTAGTGTATGGAAATCCTGAAACTACCACGGGTGGAAATGCATTAAAATTCTATACTTCTGTAAGGCTTGATATAAGAAAAATTGGTGTAATAAAAGACAAAGAAAATATTACAGGCAATGAAACAAGAGTTAAAGTTGTAAAAAATAAAGTTGCTCCTCCATTTAGAGAAGCGAAATTTGATATAATGTACAATGAAGGTATATCAAAACTCGGAGAAATAATAGATATGGGAGCAAAGCTTGGTGTGCTTGAAAAAGCAGGCGCTTACTATTCATATAACAACACACGTCTTGGGCAAGGAAGAGAGAATGTAAAAACTTACCTAAAAACAAACAAAGAAATCGCAAATGAAATAGAAACGAAAATCAGAGATTTACTCAGAAATCATGATAATTCTATCATAATAGACGAGGATAGTGAGCAACTTTTAGAAGAATCAGTTTTCTAATTTAAGTTATAACATAGTATTTTCAAAAATAAATGATATATAGATAAAGTTTTCTGGGCTCCAATGTTAGTTACCTGGATAACAGGAAAGGGGCTATTTGGATGGTAAAATTAGCATTGGGATAAAATGCAAGAATTTTAACGAAAAAATACAACCCTCTTCCGTTAGCTATAAAATTCTGAAAAAATAAAAACCATAGGCGCCAGATGGTTTTTAGCTTAAAAATAAAAGTCAAGCATCTGGAATTCTAGGCATAGAACCTCTAAGTCATTATTAGAATCAGCTTTATAATAATCTTCTCTGTAGAGTAATAACACTATCTTGTGCAATGCTTCCGTAGGTCTGCCAATATAAATTAGTCAGAGTGTTTTTTGCAAGTTTTCCTAAGATTTTTTGGTGGCGTTGACCTTAGTTTTTCAATCTCATCAATTGGAAGATCAGTAGATTTAGCTATTAAGTCAACAGATACGCCAGCTTTAAGTAAGTTTTTTGCAACTTCAATCTTTCCTTCCTCTCTAGCATCATCAAGCTTTTGAGCGAGGACAGCCTTTTCATCAAGAATACGCTTTATTTCTTGCTCATAGGCTATGAATTCTTTTTCTGACCAATTGAATCTGTTTAGCTCTTCATATGCTTTTTTGATTATTACATCACTTCCTATTATTCTTTCCAATTCCCTTTCAGTGGTTTCTTCTGCATATTTGAAAAAGTAGATCAATTTTTCGACTATACTTTCTAATTGATCTTCCTTCGTTTTTGGAAATTTTGGCAATTCAATAAATGTGAAGTAAAAGTCTTTTAAATCATGTTCATTAGTTTCTTCATCTCGGATAGTATGCTTTGATTTATACTCAGGCTTATTTGGAAATAAGATACAATCTGCTATAGCAATAAAGATAATTTCTTTAAGGTCTTCGTATTGATCACCTTTATTAGCCTGTCTTGAATAATCTTTAGCAGCATAGTATTGAGCGCGTTTTTCAAAGCCTTTAGTTTTTGCAACTTGCATTTCAACTATTACTTGCACCCCATTTTCATCCCTGCAGAGTACATCAACGATACTTTGTTTTTTAGAGGCAAATTCAGCATCTTGAATAGTGCTGAGGAATTCTATTTCTTTTATTTCATCTTTGCCAGTTAGTCCCAAGATATCATTGAGAAAGTGAATGAGAATGTCTTTATTTTTTTCTGTACCAAAGATACGGCGAAAGGCTACATCGTTTTTTGGATCGAGAAACTTAGATAAAGGTTTGGTAGAAGTCATAGTCCTAATTCTCTCGCTTGAGTTTTACTTCCATAACTTCCCCTAAAGAACCGTGCTTGCGGCTTTCCCGCACACGGCTCCACAATAATAGCGTTCACGATATACCTTCTATGTACATAAAGAAAAACATATTTTTGGCTTTGGTAGTGGATTGATTTGTTTGTAATACATAAATTGTTTCCAATTCATGCTCTTTTTCTGACTACGTCGGTTTATCCACTTAAACGCTAGCTTTGTTATTAACCAATAAAACTTATTTATCCATTGATAATTTCCGCTAATCCCGAAGTAGTTATAGTGTCCTCTTAGTTTAGCTTTGAGTATTTGCCACCAGTCTTTGAGACACATGTAATTACGAACCGTTTTCAACCATTCTTTGATTTCTTTAATCTTTCTGGCTAGGCTTATTTTTGAAGTTTTCTGCTTCATCATAAGCCTACCATTACGACTTTTTCCACAATATTGTGTAAACCCAAGAAAATTGAAACTATCCGTCTTTCGTTTCTCTCTTTCTGCTTGGTACCATTCTCTCTTACCAAACTTTACTATCCTTGTCTTATTTTCAGATATTTCCAAACCAAATTTATTTAACCTTTGTCTTAGTGATTCTAGAAATTCTTTGGCATCTTCCTCACTTTCACAGCACACCAGAAGGTCATCTGCGTACCTAACTAGCTCCATATATCCCCTAGATTCTGGTTTTACTTTCTTTTCAAACCATAGATCTAGTACATAGTGTAAATATATATTAGCCAATACAGGGCTCTCCCTGAGGTGCTCCTTGTGTGGTTGCTTCATAATGTCCAGCTTCGATGACTCCAGCCTTAAGAAATTGCTTCACTAACCACAATAAATTTGGGTCAGATATTCGTTCCCTTAAGCATCTCATCAGCCATTTATGTTGGATATTATCATAGAACTTCTTGATATCCACTTCTACAATGTAGTTAATTGGTTTGTGCATCACTGCTTTATCTAGTGCTTTGACCGCTTGATGACAGCTTCTACCAGCATACGAATTGTCCAGAAAGTTTGCCTCATAAATATTTTCCAATATCTTCTTTAGCATCCAACTTATCTTCCGTTGATGGTATTCCGAGGTCGCGCTTTTCCTTGCTTCCAGTTTTGGGTATGTATACCCTTTTCACTGGTTGCGGTCGGTATTGCTTTCTCTTCATACTATCCACTAGCGTTTTAAGTTTCTCTTCTAGGTTTTCTCCATACGCCTCCATTGTCACTTGGTCTACACCGCACGCTTTGTTATGTTTTAGTTCCTTATAACACTCTGCAAGATTCTCCTCATTGATAAGGTGTATTAGCGATGTAAATTTTACCCGCTTATCTTGCTTCGCTCTTACCGCTATCTGGTTTAGTTTTTCTTGCATATTCCTCCAATCTCTGTTGTATCAGTATTGCAATCCCTATTCCAGTTGCTATATTGCTGACCGCTTCCCCTTGTATGTGGCTTTCCCACACTCTGAGTACTATCAATCAGTCCGACTTCCTTTGCATCTTCCGTTAGTCCTCGCCTTTGTTGACTTGTTCCAGCGTACCTTAGTAGGAATACAAAGGATCTCCCAAGTTCATTTAGAATCCATTTCAATACATGACACGGCCTCCGATCCCGATAGAGTGAGTGATAACTTGCCTTATTGTTACCCTCCATGCTGCCTTCCATTTTATGGAAAATATCGACCTCCATCACTTTATTTTTTATTTCGGGACTCAATACCTTCATTTTCATTGCACCCTATATTGTCCATTCCATTAGCTTTACTACGCTCGTTACCTCACGCAGCATAATGGTCTGTTCTAGGCTGTTGGCTAGACTTT
>NODE_3_length_25800_cov_4.345527
ACGTAATACTGTTGTCATTTAATCTGCACAGATTGAAGATAAATGAATACCTTCAGTACCATGATAATGGGGCTGGCGAAGGGTGTCAAGTAAGTTTTTTCGTTTCTACTGAATGACAGTTGTGGCTTGGGAGGTAGTGCAAGAAGTCTACTGATGGCTTTCAAGGCAGTTGAGCTTAATTATTAGAGTAGTAATGTTTATTTTTATATTGACTATTGAGGTTTATTATTTTATAACTAAAAACTTAGTTATTTTAATGAGCTTGAGTTTATAACATATGCCTACGATAAATCAATTAATACGTAAGGGTAGATTAGGATTGACCCATAAGAAAAAGGTACCAGCTTTGGGAGAAAGCAACCCTCAAAGGAGAGGTGTTTGCACTAAGGTGTATACTACAACTCCTAGAAAGCCTAACTCAGCACTCCGTAAAGTAGCCAGAGTAAAAACTAGTGGGTATGGTGAAGTGACGGCTTATATACCTGGTGAAGGTCATAATTTACAAGAACACTCTGTTGTTTTGATACGTGGTGGGCGGGTTAAAGATTTGCCAGGTGTGCGTTATCACATAATAAGAGGTGCCCTTGATCTGCGTGGTGTGCAAAATCGAAAGAAAGCTCGTTCAAAATATGGTGTAAAGAAATCTGGTTAAAGTTTATGGCTCGTCGGAATAAAGCAAAAAAAAGAGAAATAAGTCCTGATTCGCGTTACGGCAGTGTTTTGCTGATGCGTTTCATTAATACAATCATGAAATGTGGTAAAAAATCTACTGCAGAAAAGATTATCTATGACGCTTTGTCTTTAGCTGAAAAGAAAATAGGCGAAGGTGGGTTATCAATTTTTGAGACAGCAGTAGGAAATGTTACTCCTTCTATAGAAGTGCGTTCTCGACGCATTGGTGGTGCAACTTATCAAGTACCTGTTGAAGTTCGACAAGACAGGGCGGTTTCTTTAGCGTTAAGGTGGATTGCTAAAGCAACTTCTGCTGCTCGAAAAAAGAGTGGAAAAACCACTGTTGATTGTTTGCAATCTGAAATACTGGATGCTTATAATAAACGCGGTGGTGCGTTTAAGATGTGCGAAGAAAAATATAAAATGGCTGAAGCTAATAAGGCATTTTCTCATCTTCGTTTTTAATGTTAGCTAATTAATTGTGATATGGAAATTGGAATATCTAAATACAGAAATATAGGGATAATGGCTCACATAGATGCTGGTAAGACTACCACAACAGAGCGTATTTTATTTTATACTGGTAAGCAAAATAGAATTGGTGAAGTCCACGATGGTGCAGCTTCTATGGATTGGATGGAGCAGGAAAAAGAGCGTGGTATTACAATCACATCTGCTGCAACAACATGTTTTTGGAATGATCATAGGGTCAATATAATAGACACTCCTGGTCACGTTGATTTCACTATTGAAGTTGAGAGATCTTTAAGGGTTTTGGATGGTGCAGTTGCTGTATTTGATGGAGTTGCTGGAGTTGAACCTCAATCTGAGACAGTGTGGCGTCAAGCTGATAAATATAGCGTTCCTCGTATCTGCTTTGTTAATAAGATGGATAGAATAGGGGCAAATTTTTATCGATGTGTTGATATGATAAAGACGAAGCTTGGTGCAGCACCTTTAGTTATTCATTTACCAATAGGGAGTGAGAAAGATTTCAAAGGTATAATTGACCTTATTTCTATGAAAGCCATTATATGGCAAGAAGAAACGTTGGGCGCTAAATTTTCTTATGAAGATATTCCTTCTGATTTGCTTGATAAGGCTCAAGAATATCGAAATCTTTTATTAGATGCTGCAGCTGAGATGGATGATGAAGCGATGAATACTTACTTTGAGTCTAATGATCTGCCAGTGGATTTACTGAAAAAATGCGTGAGAAATGGGACCATTAAAGGAAAATTTGTTCCTGTGTTATGTGGATCAGCTTTTAAAAATAAAGGCGTACAACCACTTTTAGATGGTGTGGTTGACTTTTTACCTTCTCCTATTGATGTTGATGTAATTGTTGGAATTGATCCTAAAGATTCAGAAAAGAAAATTGAGGTCAAACCTTCAGAAAAAGAGAAATTTGTTGCTCTTGCATTTAAAGTGATGACGGATAAATTTGTAGGCAGCTTGACGTTTATCCGTATTTATTCTGGTAAATTAAAGTCTAAATCTACCGTTTCAAATGCGTTAAAAAACGAAACTGAAGGGATTGGCAGAATGTTACTTATGCATGCAAATAACCGAGAAGATATAACTGAGGCTAGGGCTGGAGATATAGTTGCTTTAGTTGGGCTAAAGAAAACAACCACCGGAGATACTTTATGTTCTGTTGATTTTCCTATATTATTGGAGCGTATGGAATTTCCTGAGCCTGTTATTGAAATTGCTGTGGAACCTAAAACCACTTCAGATCAGGAAAAATTAGGTATTGCTCTAAATAGGTTGGTTGCAGAAGATCCTTCTTTGAGAATGTCAGTAAATGCGGAAAGTGGCCAGACTATATTGAAAGGCATGGGTGAGCTCCATCTTGAGATTATTGTTGATAGAATGAAGCGCGAATTTAACGTTGAGGCTAACGTCGGTGCTCCTCAGGTTGCATATCGTGAAACTATCACTAAATCTGTTGAAATTGATTACACTCATAAAAAACAATCTGGTGGAGCTGGTCAGTTTGCTAAGGTTAAAATAAAATTTGAACCTCTTGAGCCTGGTTCTGGGTTTCAATTTGAAAGTAAAATTGTAGGTGGTGCTATTCCAAAAGAGTATATTCCTGGGGTAGAAAATGGCTTGGAGTTGATAAAAGAAGGTGGTATAATTTCCGGATTTCCGTTGATTGATTTTAAGGCTACCCTTCTTGATGGTGCTTTTCATGAGGTTGATTCTAGTCCTTTAGCTTTTGAACTTGCTGCTAAAGGTGCTTTTAAAGAGATGGCAAATAAAGCTGGTCCAAAAATGCTGGAGCCTATAATGAAAGTTGAAATCATTACTCCTGAAGAATATATGGGTGATGTTATGGGTGATATAAATAGTAGAAGAGGAAATGTTGCTGATATGCTCGATTTAGGTAATAATAGTAAAATAATTACTGCTTCGGTACCTCTTGCAAATATGTTTGGTTATATCAACGTTTTGCGTTCTATGTCTCAGGGAAGGGCGCAGTATAGTATGCATTTTTCTTGTTATGAGCAAGTGCCACAATATGTGGTTGATGAGTTAAAGTTAGAGTATAATTAAGGGTAATAATTATGACAGCAGTAGTGGAAGCATTTGGAAAGCCGCATGTAAATGTGGGAACAATAGGACATGTGGATCATGGGAAGACGACGTTAACAGGGGCGATAACGAAGCATTATGGAAATTTTGTAGCGTACGATCAGATAGATAAAGCGCCAGAAGAAAGGAAGAGGGGGATAACGATAGCAACAGCGCATGTTGAGTATCAGACGGAAAAAAGGCATTATGCACACGTTGATTGTCCTGGACACGCTGACTATGTAAAGAACATGATAGTAGGTGCAGCACAGATGGATGCGGCGATATTGGTAGTGTCAGGGGTTGATGGGCCAATGCCACAAACGAGAGAGCATATATTGCTGGCGAAGCAGGTGGGTGTTGGATATATCGTGGTGTATATAAATAAAGCTGATGTTGCTGATGCTGATATGATAGATTTAGTAGAAATGGAAGTGAGGGAATTACTGAGTAAATACGGATTTCCAGGGGATGAAGTGCCTGTGGTGGTTGGTTCAGCACTCAAGGCGCTGGAGGATGACAGCAGCGAATATGGAAAGAAATCAATAGATAAATTGATGGAAAAGTTAGATGAATATGTGGCGGTTCCACCAAGGCCTGTGGATTTACCATTTTTATTGCCAATCGAAGATGTATTTTCGATATCGGGGCGAGGAACAGTGGTAACAGGAAGAATAGAGAAGGGAGAGATAAAGACGGGAGAAGAGATAGAGATAATAGGTCTGAAAGCGACGCAAAAGACGATATGCACAGGTGTTGAGATGTTTAAGAAGTTGCTGGATAAGGGAAGTGCAGGACTCAATGTAGGAATATTGTTAAGAGGAACAAAAAGAGAAGAAGTGGAGAGAGGGCAAGTATTAGCAAAACCGGGGACGATAACGCCGCATAGAAAGTTTAAGGCGGAGGTTTATATATTAAAGAAAGAGGAAGGAGGAAGGCATACACCATTTTTTGCGAATTACCAGCCACAGTTTTATTTAAGGACAACGGATGTAACTGGGAGCATAAAATTGCTAGATGGGAAGGAGATGGTAATGCCAGGAGATAATGTGAGTGTAGAAGTAGAATTGCAAGTACCGATAGCAATGGATAAGGGATTGCGTTTTGCGATAAGAGAAGGCGGTAGAACTGTTGGTTCTGGTGTTGTTTCTGAAATTTTGGAGTGAGTGTAGTAACTAAGATGAAGCAAGATATATATATTAACATTAAGGCTTTCGATTGTTCTTTATTGGAGGAGTGTGTTCGAAAATTTGTTGATGAATTAAAGCGGTCCAGTGCAAAATTATCTGGTCCGATTGCGTTGCCAAGAAAAGATTCTAAATTTATTGTTAATAGATCTCCTCACGTTGATAAAAAATCTCGTGAACAGTTTGAAATGAGAACTTCTAGGCGTTTGATTGTTTTACATGATCTTACTCCTACTATGATGCAGATGCTTACAGGTTTATCTTTTTCTGCTGGCGTAGAAGTGGATTTAAAAGTTAAGGAAGTTAAGGTTTAGGAGAAGGAAATGAAGAGAATAAATTCACTGAGGAGAATTGGTTTATTAATGACGAATATTGGTCATACTGCTATATACTCTGACAATAGTCGCATGGCTGTAACTTTATTGCATCTCAGCGAAACTCATATTGTTGATATAAAAGGACAAGATAAATGTGGCTATAATTCAGTCATTTTAGGCACAGGAGATTTTAAAAATATAGCAAAACCTCAGTTGGAATATTTAAAGAAAAAGGGTGTAAATAATAAATGTAAGTTATACGAAAGTAGATTAAATGACCTGTCGGGAATAGAATGTGGTAAAAAAGTGGGAATCAATCATTTTGTGGTTGGTCAATATCTTGATATTACGGGTTATTCTATAGGTAAAGGATTTGCTGGTGTGATGAAGCGGCATAATTTCAGTGGGCTTAGGGCATCTCATGGTGTTTCTATTGCTCACAGATCACAAGGTTCCACTGGCCAATGTCAGGATCCTGGTAGAGTATTCAAAGGAAAGAAAATGGCTGGTCATTTAGGTAACAGCAGGATAACTGCACAAAATATGAAGATATTATCTATTGATCATGAAAATAGTATAATTGCTGTGAAGGGTAATAATGTTCCTGGGTTTAAAAATTCCTATGTTTTTGTAAGAGATGCAGTTAAAAAATCTTTACATAAAGATGTTCCTTTTCCGGTAGGTCTGCTGTTAGATGTAAATGATGATGCTAGTAATTTGGTAAGTTAGTTATGGAATGTAATTTAGTTAATCTATCTAATGATAATGTAGGTACTGCTCAGCTCAATCCTTTGATATTTTCTGCTAAGCAAAAATTGAGTATTTTGCATGATATAGTGAGATGGCAATTAGCGAAGAGAAGAGCTGGTACTCATAAAACAAAAGGTATCAGTGATGTCTCTGGTACAACAGCTAAACCTTATGGTCAAAAACGTACCGGTAGGGCAAGACAAGGGAGCTTGCGATCTCCTCAATTTAGAGGTGGTGGGATTATTTTCGGCCCTGTTGTGAGGAGTCATACTTATTCTCTTAATAAGAAGGTACGCAAATTTGGTTTAAAAATTGCTTTATCTCTAAAGTATTTAAATAATCAAGTAATTATTCTGGATAATTTAAATATTGATGTGAAGAAAACGTCTGAAATGTGTAAATGTATTAAAAATTTTAAATTTTCTTCCTTTTTGATAGTTGGTGATTATGGAGATGATTTGTTGCGTGCGGCTAAAAACTTGCACTATGTAGACTTAATCAAACCTATTGGGTTAAATGTTTTTGATATATTGAATCACGAATGCGTGATGTTGACAAAGGATACTTTAAAGCATCTTGAAGGTAGATTGTTATGATCAAATATAATAATATAATAAAATCTCCTATAATTACAGAAAAGGCCTCTTTTTTGAGGGAGAAGTTTAATAAATATTCTTTGTATGTTTTTGTAAATGTAAATAAGCGTCAAATAAAGTTGGCAATAGAGTCTCTATTTGATGTTAAAGTTTCTTCTATAAATGTTGTGAGAATTAAGCCTAAATATAGGCGTTTCAGGGGTGTGATTGGTTGTGAAAAACAGAGAAAGAAAGTTTATTTTTCTTTGATGGATGGTCAAAAATTAGATATAATGAGCGTTTAATATGGGTATGAAATTTTTTAATCCTGTTACTCCGTCTTCTCGTGGGACTGTGTTAGTAAGTAAAGTTGGTTTATCAAAAGATGAGCCAGAAAAGTCTCTTACATCCGGTAAAAAGTCCAGTGGTGGAAGAAATAATCATGGTAGAATTACAACTCGTCATAGGGGTGGTGGTCACAAAAAGAAGTATAGAGTGATAGATTTTAAGCGTAATAGAAGTGGTCAAGGTATAGTTGAAAAAATAGAGTATGACCCAAATAGAAGTGGGTTTTTGGCGTTAATATCATATAAGGAAGATGATATTAAGTCTTATATATTAGCTCCTCAAGGTATGAAGCCAGGTGATGTTGTTACAGCTGGGAATGATGCTGATATTTTGCCAGGGAATTGTTTGCTACTCAAGCATATACCTGTTGGTTCTTTCGTTCATAATGTTGAGCTGAAGCCAGGTAATGGTGCTGCGATTGCTAGAGCTGCTGGTTGTTATGCACAAATCGTTGGTCGTGATGGCCAATATGTTTTATTACGACTCAGGTCTGGTCAAATTAGGTTAATTTTATCTTCTTGCAAGGCTACTATTGGTGTAGTATCTAACCCTGACCATAAGAATAGAAAGTTGGGTAAAGCTGGGAGAAGTAGGTGGCTTGGGATTAGACCTACTGTACGTGGAGTTGCAATGAATCCGGTTGACCATCCTCATGGGGGCGGGGAAGGAAAAACCTCTGGTGGTCGTCATCCTGTTACTCCTTGGGGTGTTGCAACAAAAGGAAAGAAAACTCGGAAGAGAAATAAATCTAGTGATAAGTATATAAAACAGTTGAAAGGTTAGTTTATGAGTAGATCTGCATGGAAGCCTCCTTTTTGTCATCCTTCTATATTAAAGTCGGTCAATAATGCTTTAAACAAGGGGTTTGTTAACATGGCTATAAAAGTTCATTCCAGGGCTTCTGTAATTCTTCCTAATTGTTTAGGTTTAAAATTTGCTGTTTATAATGGTAAGGATTACATTCCTGTGAATGTTAATGATCAGAATATGATAGGTCATAAGTTTGGTGAGTTTTCACCCACTCGTAAATTTACTGGGCATAGTGGTGATAAAAAGGCGACAAGAAGGTAATTGATATGAAAAACAGAGATGTAATAGTTAAAGCAGGTTCTAGGGTTTTAAAATCAACTCCTCGTAAATTGAATTTGGTTGCTGGTTTAGTACGTAATAAAAAAGTTTCTTTTGCCACTGTGCAATTAAGATTTTGTGAAAAGAAAGCTGCAGGTCTTATAAGGAAGGTATTAAATTCTGCGATTGCTAATGCTCAAAATTATGGATTGGATATCGATAATTTATATATAAAAGAAATTTTAATAGGTAAGTCTCTTACTTTGCGTAGGGTATGTCCAAAAGCTATGGGTAGAGCTAATAGAGTTAGTAAACGTTATAGTAATATAACTGTAAAATTGGGGGAAATTATATGATTCATAAAAATAGAAAATTAATAAGGAAAGTGCAAAAATATGGGAAACGTTAATCCTAAAGGATTTAGGTTAAAAATAATTAATACTTGGTCATCTATTTGGTATGCTGAGAAGGGTTATAAACAAGGGTTGCATCAAGATTTATCTATTCGCAGTTATATAAATGAATCTTTTAAGCATGCTGGTGTTTCTAAAGTAATTATAGAGCGTACGATCGATTTGGTATCTGTAATAATACATTCTTCTAGACCTGGAGTGATAATAGGTAAGAAAGGCTCGGATATTGAGAAGATAAAGCAAAAGATAGCTGAAAAAGTAAAAAATAATGTGGAAGTGAATGTAGTAGGGGTTAAAAGGTCTGAAATAGATGCAGTTTTAATATCAAACAGCATTGCACAGCAGTTAGAAAAAAGGGTTTCATTTAGAAGAGCGATGAAAAAAGCTATTCAAAGTTGTTTGAGGATGGGTGCTAGAGGTATTAAAGTAAGTTGTTCTGGGCGCCTTGGCGGAGCTGAGATAGCTCGTACTGAGTGGTATAAAGAAGGCCGTTTGCCTTTGCATACTTTACGTGCTAATATAGATTATGCTTTTGCTGAAGCAAAAACTATATATGGCATCATAGGAGTTAAGGTCTGGGTTTATATTGGTAACTAATTAGGTATATTGAAATGTTTGTTCCTAAAAAAAGTAAATATAAAAAAGTATTTAAAGGACGAATTAAGGGTAACACGAAAGGTGGTAGCACATTATCTTTTGGAGATTATGGTCTAAAGGCTATGGAAGCAGGTAGGATTCAATCTAAGCATATTGAAACTGCAAGGCGTGTAATATCTAGAACATTAAAACGCTCTGGTAAAGTGTGGATAAGAATTTTTCCTGATACCCCTGTTAGTAAAAAGCCGGCGGATGTGCGTATGGGTAAAGGGAAAGGTAGTGTTGAGTTTTGGGTATTTAAAGCTAAGCCCGGTAGAATGTTGTTTGAAATTAGCAGTGATGTTCCCATGCATTTAGCAAGATTGGCGCTTGAAAAGGCAACTGCTAAGCTTCCTATGAAGTGTAAATTTGTATCTAATCATAATTAAATGGAGTTGCAATGGATATAGCTGACATTGAATCGAGGTCCTCGCAAGAATTGCATGAAATTCTTGTGAATTTGAGAAAAGAGTTTGTTAATTTGGTTTTTCAAAAAAAGCTGGGCCAGTGCAACAATATTTCGCGTTTTAGCTTAATAAAAAAGAGCATAGCTCGTATTCTAACTACATTAAATAAAAGAAGAAGAGAGGAAAAGAATGCCTAAAAAGGTTTTTTGTGGTACTGTAACTAAGGCTGAGTGTGATAAGACTGTAAAGGTTTCGGTATTACAAGTGTATAAGGATGAGCTGTATAAAAAGGTTATAAAAAAATACAAGAAGTATACAGCACATGATGAGAATAATAGTTGTAAAGAAGGGGACAAGGTTTTAATACAAGAACACAAGCCTATTTCTACTACTAAAAAATGGGTTGTTGTTAATAGCTCACATTGAATAGGATATTTACATGATTCAAAAAAATACATTATTGGAAGTAGCTGATAATTCTGGTGCGCGTGCAGTGCTTTGTATTGGTTTATTGGGTGGTAGAAAATCTGCATCTATAGGTGACACAGTTATTGTATCTACTAAATCTATTACTCCAAGAGGGAAGGTTGAGAAGGGAAAAGTATATAGAGCAGTTGTGGTGAGGGTGAAAAGCCCTATTAGAAAATCTGATGGTTCTGTAATTCGTTTTTCTAGCAATGCTGTAGTTTTGATTAATGATCAAGGTGAACCACTTGGCACTCGGGTGTTTGGTCCGGTAAAAAAGTTATCATCTGGTTCTTTTATGAAGATAATGTCATTAGCTGTTGAGGTTTTATAATGAGTGCTAAAATAAAAAGTGGTGACGACGTTATAGTTTTAACTGGTAGAGATAAGGGAAAAATTGGTAAGGTAATCAAAGTTATAGCACGTGATGCTAAAAAGAAAGTAATTGTTTCTGGAGTGAATGTGCATAAGAGACATACTAAACCAAAAGCTGGTAGTAGTGGTGGTATATTAAATAAAGAGTTAGCTATTGATATATCCAACGTTGCAACATTGGACCCTAAATATAAAACTCCAACTAAAGTGGGGTTTAAGGTTATAGACGGTAGAAAAGTGCGTTTTGCAAAAGTTTCTGGAGAAGTGATAGATTAGGTTGATATGTTTAAAGAATTATATAAAGATAGCGTAGTAAAGTCCTTAAAGGATAAGTTTAATTACGGCAATATAATGCAAGTGCCTAAACTTGTCAAGGTGTGTATCAATATGGGCGTTGGAGATGCTGCTACAGATAGTAAAGCAATAAATGAACCACTTGATAGCCTATATTTGATTGCTGGGCAGAAGCCTTTATCAACTTTTGCAAAAAAATCTATTTCTGGCTTCAAGATCAGAAAAGGTGCTACAGTAGGTTGCAAAGTAACTTTGCGTAGAGATAAAATGTATGAGTTTTTAGAAAGATTGATATATATTGCTTTGCCAAGGGAAAAAGATTTTAGAGGATTTAGTGTGAAGCAATTTGATGGTAATGGTAATTTTTCCTTTGGTATAAAGGAACATATCTCGTTTTTAGAAATAGACTATGATAAAATAAGTAAAATTAGAGGTATGGATATTAATATTATAACAAGTGCAGTTAGTGATAAGGAAGCAAAGGAATTATTACTGGCTCTTAAATTTCCTTTTTTTGATTAATTGAGAGGAGAAATATATGGCAAAAAAATCTATGATAGAAAGAAATCTTCGCAGAATAAAGTTGTGCGATCAATATAAAGAAAAAAGAGAAAAATTGAAATCTATAATAAATAATAAGAATTTGTCTATTGTAGAAAGGTTTACAGCTCAAAATAAATTAATTAAAAAATTGCCTAGAAATTCTTCTAAAACCAAAATTAGAAATAGGTGTGCTTTAACTGGGAGACCAAGAGGAGTATATAGAAAATTTGGTTTATGTAGAATTGTTTTGCGTGATTTATGTTCTTTTGGGCAAATTCCAGGAGTTACAAAGTCTAGTTGGTAAATATAATATAAGGAGTATATTGTGGCGTTATCTGATAGTATTGGTGATTTTTTAACAAGGATACGTAATGCTCAATTGGCAATGCATAGGGCAACAAGGGTACTATTTTCTAAGATGAATTCTTCTATATTGGAGATTTTAAAAGAGGAAGGGTATATCCTTGATTATGAAAAGCAAGTTGTAGATAATTTACCTTCTTTCATTGTAAAATTGAAGTATTATGAGAAGTCACCTGTAATTAGTGACATAGTGAGGGTGTCAAAGCCTGGTTGTCGTCGTTATTCTAAGTATAAGGACATTTCTAAAGCATATAATGGTCTTGGTATTTTTATTATATCGACACCCAAAGGAGTGATGACTGATTATAATGCACATAAGTTAAAGGTTGGTGGAGAAGTTTTGTGTCGTGTGTTTTAAATAATAGGAGAAATTCATGTCTCGTATAGGTGCTGCTCCTATCAATATTCCTGCTGGTGTTTCAGTTGAATATAATAATGGTAGTATGTTAATAAAGAGTGCTAAGGCTGAAAAGGAAGTTAGCTTGATCAGGGATGTTGTGTGTCAGATTATTGATAATCAGCTATTGCTTTCTGTTGATCAAGATAAAGATAATTATGATAAAATAAAGCCTATGTGGGGCACTTATAGGAGTAATATTAATAATATCATTAACGGCATGGTTGATGGTTTTTCTGTTAATCTTGAGATTAACGGTGTGGGATATAAGGCAGAGTGTGATGGTAAGTATTTGACTTTGTATCTTGGTTATAGCCATAATGTTAAATATAAAGTGCCTAAAGATGTTGAGATTAAGTGCATAAAGCCAACTCACTTAGTAGTTAGTGGTATGGATAAGCAGAAGGTCTATATGGTGGCGTCTGATATATGCAAAATTAGAAAATATGATCCTTATAAAGGTAAGGGTGTTGTAATAAAAGGCAAATTTATGCTGCGTAAGGTTGTAAGTAAAAAGAAGTAATAAAAATGAAAAGATCGTATAATTTTTTAAGTAATTCTGAAAAAAGGAAGTTACGTAATAGAGCGAAGCTTGACAAGAGCGCTGAACGTTTACGTATATCCATATTTAAATCTAATAGGCATTTTTATGTCCAGTTAATTAATGATGTAAAAGGAATAACTCTCACTTCAGCTTCTACTTTGGATGCTAAAATTAAGGATGTATGTAAAGGGAAAGTCAACGCTGAAACTATAAAACAGGTTTCTTCTTTAATGGTTGAGCGTCTGTCTGGCATGAAATTAGAGCAGCAGCTTACGTTTGATCGTGGAGCGTATAAATACACAGGATTAGTTTCTCAATTTGCTGAGGCTTTAAGAAGTTCTGGATTTGAATTTTAGAAGGTTTTGAATATGGCTATAAAGAATTTACAAAATAATAATGATTTATCAGAGCTTTTAGTTTCGGTACGAAGAGTGACAACGGTTACCAAAGGTGGTAGAAGATTTTCATTTTCAATTTTGGTTGTTGTTGGCGATGAGAAGGGTAGGGTAGGGTGTGGAATAGGTAAGCACGCAGAAGTTGCTGAAGCAAGAGTCAAAGCTGTAAATGCTGCAAAGAAATCAATGATTAGAGTGTACTTGCGTGAAGGTAGAACTTTGCATCATGATATTAAAGCTAAATTTTGTTCTGGTGAGATAGTTTTAAGAACCGCAAGAGCCGGAACAGGTATTATTGCTGGTGGAGCGATTAGATCAGTTTTTGAGGTGTTAGGTATAAAGGATGTGGTAGCTAAATCCACTAGATCAAATAATCCTCATAACGTTATATGTGCGGTGTTTAAGGCTTTTGATAGTATGTTATCTCCTCGTCAGGTAGCAAGCAAAAGAGGCAAAAAGATTAGCGAGATAGTTGGAAACAGGTAAAGTATGAATAATGCTGTAAAATTAAACTCTATATTTACTAAATTATCTAAGAAAAAGAAGTCTAAGTTGCTGGGTAGAGGTATCGGTTGTGGTAAAGGTAAAACATCCGGTAGAGGGCATAAAGGGCAGAAGGCTAGAAGTGGAGTTTCTATAAATGGTTTTGAGGGTGGACAACAGTCTATATATACTCGTTTGCCTAAAAGAGGTTTTAAGCCTATACGTAGGAGCATATACTCTATAATTAATGTTGGCGATATACAGCGCTTAATGGAAGCTAAAAAAATAGTGAAAGACTCTGTTATAGATAAGGAGAGGCTGTATAAATTAGGTTTTATAAAGTCTATTAAGGATAAAATTAAACTTCTTAATAAAGGTAAGTTGAGCGAAAAATTTGTGTTTCATGTTGATTTTGCGTCAGAAGCTGCAAAAAAATCTGTAGCTTCAGTTGGTGGTAGTGTGGAAATACTATCGTAAGTCATGGGCAATAAATCAGCATTTAATAGCTTGGATCCTACGTTGTTATATAAAGGCGATTTATTAAAGCGTATATTTTTTACGCTAATAGCTTTAATTTGCTATCGCTTGGGTACTTATGTGCCTATTCCTGGAATTAATCTTGATGTAATTAATGATATATTTCCCAAAGATGGCTCAGGCGTTTTTGGAGTATTTAATTTATTTTCTGGTGGTGCATTGGCTAGAATGACAATTCTAGCATTGAACGTTATGCCATATATAATGGCTTCTATCATTATTCAGTTACTTTCTTCTGCGATTAAAGGAATGAAGGAAGTTAAGAATGATGGAGAGTCAGGCCGTAGAAAGATGAATTCTTATATACGCTATCTGACCATAGTAATTTGTGTATTTCAATCAATTCCAATTTTGGTTGGATTGGAAGGGATGAATAGGGAAGGGGTATTGGTTGTAATCGAACCTGGTGTTATGTTTCGTACAATAGGTGTTTTCAGCCTTTTAGGTGGAACTATGCTTTTAATATGGCTTGGTGAACGAATCAGCGCTAGCGGTATAGGCAATGGTATCTCATTAATCATTTTCACGGGTATAATATCAGAGTTACACAGCGCTTTGTCATCTTTGTTAACGTTAAATAAAAACGGTAGCGTATCGTTATTTATTATCCTTTTTGTTTTGGTATTGTTTTTTTTGCTGCTACTCTTAGTCATTTTTGTAGAGTCTTCTTATAGAAAGGTTATTGTTCAACATCCTAAAAAGCAATTTAAAAGATTACATAATGACGATTTTACTTATATTCCATTGAAGATTAATTTATCTGGTGTAGTACCAACCATTTTTGCTAATGCAATTTTATTGACACCTATTTCAATTGCAAATTTCTATAAGGGGCACGCTTTTTCTGATTTTATTTTGAATTACTTTATGGCAAATAAAGTAGTATATATTGTAGCCTATTTGGTGCTGATAGTATTTTTTAATTTTTTCTATACCAATTTTATATTTAATCCAGAGGAAAACGCAGATTTTCTTAAAAAAAATGGTGGTTTTATACCTGGTAGAAGGCCTGGGAAACATACTTCTGATTACCTTCAAGATATAGTTTTTAAGTTGACATTCATTGGCTCTGCGTATTTGGTAGTCATATGTACTGTACCTGAAGTTATGAGATATTATTATGATATACCATTTATTTTTGGTGGGACGAGCTTACTGATTATAGTGAACGTTATTACTGATACTATTATGCAAATACAATCTTATATTTTTTCAAATAGGTACGACAACTGGATAAAGAAATATGAGTCTAAAACGAGGAAAGTAAGATGATCATTACGATTTTTGGTCCTCCAGGTTCTGGTAAAGGTACTCAGTCAAGCTTGTTAATAGCAAAATATAATTTAAAATTAATTTCAGTAGGGGATTTATTAAGGAATATTATATCTAGCAGTAGTGAGTTAGGTAAAAAAATAAAGGGTACCGTGGAATCTGGTAATTTAATTCAAGATGAAATTATATGTGGATTATTACGTGACCAGCTTGCATTAGTGGATGATAATTGCTTATTAGATGGTTTTCCGAGAAATTTAAACCAGGCTCATTTTTTGACTCAAGTTTTGCAAGAAAAATATAATAGGGATGTTGACATTGTAGTTGAGCTGCAGCTTGACGATAATATTGCAATCGATAGGTTAAAAAATCGTCTCGCGTGTTTGGACTGTAAAAGCATATATAGTGTATCTTCTTTTAAGAGTACTACTTGTGCTAAATGTAAAAGTACGAGGTTAGAGAAAAGAATTGATGATGCTGATATGTCTGCAATTGATAAGAGAATAAGTGAATATCACCTTCAAATGAAAGGTTTACGCGAGTATTATAAAGGCAAATTATTAACAATTGACGCTAATTTGAGTGTTGATGAGGTAACGCAAGAGATTGAAAGTAAAATTTCTTGTAATTTGGTTTGACTCTGAGTTGTTTTATGGTATAAATTAAGAGTTGTTATTAATAAAGTATCGAGGTACCAGTGGCACGTATTGCAGGCATAAATATTCCAGTGAGGAAATGTGTTCCTTTTGCATTAACTTATATATATGGTATAGGTATTGCTACTGCGAATGTAATTTGTCACGCTTGCGAAGTTGATAAGCGCAAACGTGTTTCAGAATTACGAGATGAAGATATAGAAAAGATCAGCGGTTTCATTAGACAAAATTATGTTATAGAAGGTGAGCTCAGAAAAGAAGTGGCTATGAACATAAAATCTTTAGTGGAAATGGGATGCTATAGAGGGGTGAGACATAGAAAAGGTTTACCTGTGAGAGGGCAAAGGACTCATACTAATGCTAAGACTCGTAAAGGTAGATCTCGGTTGCCTATTGCTGGGAAAAAATAAAATTTATTATTATTGTGAGTTTTAATGAAAAAAGTCAAAACGGTTGGTAAGAGTAAGAAGGAGTTTATTACTGGTCTTGTCCATATTCGTGCAACTTTTAATAATACTTTTGTAAATGTAACTGATGTTCATGGTAATACGCTATGTCAAACTTCTGTGGGTGCATGTGGTTTTTCAGGTTCGAGAAAATCCACACCTTATGCTGCAGGTAAGGCTGCGGAGTCTGCTGCGAAGAACGCAATGGAGAGATTTGGTATGAAGGTTGTCTCTGTAATAATTCGCGGTCCTGGCTTTGGTACCGAAGCTGCGGTTAAAGCACTTCAGAGCTGTGGGTTGACTGTGACTTCAATTGCAGATAAAACCGCAATTCCTCATAATGGGTGCAGGTTAAGAAAAAAAAGAAGAGTATAGGATATTTGAAAAGGTTGTTTTATGTATTATAATAGTGATGTTTCTCTCTGTAGCAATTTAGATAAATTGATTAAACCTAGTTCAGTTAAAGTAATATCAGATGATTCAAGTGAAAAAAGTGATATAGTGCTAGAACCGTTGGAAAGTGGTTTTGCTTTAACATTAGGTAATGCATTAAGACGTGTAATGTTATCTTCTCTTAAAGGTAGTGCTGTTTATGGAATAAAAATTGAAGGTGTAACTCATGAGTTTACTTCAATTCAAGGGGTGAGAGAAGACGTAACTGATATAGTATTAAATATGGGTATGTTGAGGTGTAAATTAAATGGTGCTTCTAGTAAATGCTTAAATTTAAACGCTAAAGGGCCTTGCCAGGTATTAGCTGGGATGATAGAAACTGATGATCAATGCTCTATTGTTAATAAAGATTTGTTAATATGTACGCTGGGGCAAAATGTGGAGCTTAACATGACCATATATGTGGCTAGCGGAAAAGGTTATCTTCCTGTAACTAAATATAAAGAAAATGAACTTTTGAAGCTTATGAGTGAACAGGATTTAATTGGTTTTATTCCAGTTAATGCTTTGTATAGCCCTGTCAACAGGGTTTCGTACAGGGTAGAGAACAGTCGTGTTGGCCAAGTGACTGATAAGGATAAGCTGATATTGTCAATTGAAACTGATGGTACAATTTCTCCGAGTCAAGCTGTTGACTCTGCTGCAAGAATATTGCAGGAGCAACTTCAGCCCTTTATTAGTTCTGATGTAAGTTATAAAAAATCGCAGATTTCTTCGTCTAGTGGTGCTAAAGATTTGGGTTATGACCCTGTCTTATTGCGTAAGGTAGATGAAATGGAATTATCTGTCAGGTCTCATAACTGTCTCAAAAACGAAAACATCACTTATATAGGTGATCTTGTGCAAAAGACAGAAGGTGAAATGTTAAGAACTGCTAATTTTGGCAGAAAGTCTTTGAATGAGATTAAGGCAGTTTTGACTAATTTTGGCTTGTCTTTGGGTATGAATGTGCTAAACTGGCCACCTAAGGATATAGATGAGTTGGCTAAACAACATACTGATGAAGATTAGGTGATATATGAAACATGGAATAAAAAAACGTAAACTATCTCGTTGCACTGAACATAGATTATCGACGTTAAAGAATCTATCTATCTCATTAATTAACCATGAGCAGATTGTAACTACTTTACCAAAAGCTAAGGAACTTCGTCCATATGTCGAAAAGTTTATTACAATTGCTAAGAATAAGAATACTTTACATGGTAGAAGACTTTTGCTTTCACGCCTTCATAATAGTAAGTTAGCAGTTGATAAGTTATTAAACGTCTTAGCCAGCCGTTATCAAGATCGTAAAGGTGGGTATTCTAGAATAATAAAATTTAGCACTCGAAAGGGTGATTGCGCTTCAATGGCAGTGATAGAACTGGTTGATAGGGATATTGTAGCAAGAGGTAAGGTTTATAGTAAAAATAAAGAAGGAGGCAAAGTAGTTACACAAAGTTAATTGTTATCATAATTGTTCTTCTTGTGGTAAGTAGGTTACGCTACTTTGTAGGTTACTTTGGCGAGTTATTAGTTTTAGTATATTTAAAACTGAAATGGTATAATGTTATAAAACGCCGTTACCGTTATAAGTTCGGTGAAATTGACTTAATTGTATCTAAAAAAAAGGAGCTGATTTTTATAGAAGTTAAAACAAGTTTACTTGGAAAAGAAATACCGATATCTCATCTTCAATGTCAGTCTATTATAAATTCTTCTAAGTATTTCTTAAGTAGAAACCTTGGTTTTTTAGATTATTCAGTCAGATATGATTTATATTTTCTTTCCTTAAAGAGAAGACCTGTTTATATAAAAAATGCTTGGATTGAAGAATGAAAGATTTGTAGCTGAATGGATTTAGATTTACTGGATTTAATATGAAAAAGACCCAATACAATAATTTAGTTTCATCTTACGCTAGAGTGCTGTTTCATGTCTCAGGAAGCAGGTTAGGTATTATAAGGAAAGAAGTAGAATTTTTGTTGGCTTTTTTTAAGGATCAACGTGATGTTTTTGTGTACCTATCTCATCCTATGATTTCTTTTGCACAGAAAAAAGAAGTGATGCTTTCTATAAATGAACACTTGAGTGAGAATTTAGTAAAATTTATTATGGTTATATTTGCAAATAAACGCTCTAGTTTATTAATCCTTATATTAGAAAAATTCTTAAGTCTTGCAAGAGAAAATGAAAATGAATTCGAAATTACTATAAAGTCAGCAGAAACTTTAAAGGAATCTGATATAAAAATAATTACTGAATCTTTGAGCTTTCTTGGTAAAATAATAAAAGTAAGCAATGTGGTTGACCCTTCTATACTAGGTGGCTTCGTAGTTAGGTATGGTTTTAATTTGATCGATGCTTCGCTAAAAAGTTACTTGGATAGGTTAGTTGACTTAAGTAAAATGGAAATATTAAAAGTAAGGAATTTTGTATGAAGAACAGTATGAATGTTTCTGAGATAGCAAGTATAATAAGAGAAAAGGTTGAGACGTTTGATAATCCTATAAAGCGGGAAAATATAGGTGAAGTAATTTCAGTAACAGATGGTATCGCATTGGTTTATGGGCTGGAAAAAGCAAAATTCGGTGAAAAGGTATTTTTTGCAAGTGGTGTAGAAGGAATAGTTCTCGATTTAGATCATGATACGGCTGGAATAGTTGTGCTTGGTAATGACCGTGATGTGAAAGAAGGGGACGTTGTAAAATGTAGTGGTGATGTTGTGCAGGTGCCTGTAGGGCATGAATTGTTAGGGAGAGTTGTAAATGCGTTGGGCCATCCTATGGACGACGGTGGGGAAATTAGAGCCAAAAACAGAATGGATATAGAATCTAAAGCGCCAGGCATTATTGATCGTAAGTCTGTGCATGAGCCACTGCAAACAGGAATTAAAATTATAGATTTGCTAATTCCAATAGGTAGAGGGCAGCGTGAATTAATTATTGGTGATAGACAAATTGGTAAAACTACTATTGCGCTTGATACTATTATCAATCAGAAGAAGATTAACGATGAGGTAAACGAAAATCAAAAAGTTTACTGTGTTTATGTTGCTATTGGGCAAAAAATTTCAACAGTAGCAAAAGTGGTAAATAAGCTGAAAGAAAGCGGAGCATTAGAGTATACAACTGTAGTTGTGGCTAGTGCATCTGACTGCGCGCCTATGCAATTTTTAGCACCTTATGCTGGTTGCACTATTGGGGAATTTTTCCGTGACAATGGAATGCATTGTTTGATTATATATGATGATTTATCTAAGCATGCTGTGGCATATAGGCAGATGTCTTTATTGCTCAGACGTCCTCCTGGTCGTGAAGCTTACCCTGGAGATATATTCTATGTACATTCTCGCTTGCTTGAAAGAGCTGCTAAAATGTCTGATAAAAAAGGGCAGGGTTCTTTAACTGCTTTGCCAATTGTCGAAACTCAAGCTGGTGATGTATCTGCATATGTGCCAACAAATGTTATTTCAATCACCGATGGGCAGATCTTTCTTGAGTCTGAATTATTTTATAAAGGATTTCGACCTGCAGTAAATATAGGTTTGTCAGTTTCACGGGTTGGTTCTGCTGCACAACTAAAGTCTGTGAAGAAAGTTGCTGGTTCTATAAAGCTAAGCTTAGCTCAGTATAGAGAATTAGAAGATTTTGCAAAATTTGGTTCTGATCTTGATGCTAGTGTTCAATTATCCTTGAATAAGGGTAAATATCTTGTCGAGTTATTAAAGCAAAAACAACATTTACCTATGTCAATAGAAGAGCAAGTAGTGCTGATGTATATTTTTTCTAACCTATATAATCAGTTAAGTAAAGTACAAATAAGTTACATTAATAAATTTGAACATGATCTTATTAATTATTTTCATACTGTACACCCTGGGGTTTTAAAAAAGTTGTCAAATGACATGAGTGATGATATAAAAGGTGATATTTTTAACATTGTGAGTAATTTCGTTACTCAATTTAATTGCGTTTAGGTGGTGATTATGGCTTCATCCATTATTAATAAATTTCCTATGACGAGGGAAGGTTTTGAGAATATGCAAGCCGAACTTGAAAAATTAAAGGAAGAAAAACCTTCTGTGATACAGGCTATTTCTGATGCTCGTGATCAAGGTGATTTGTCTGAAAACGCAGAGTATCATGCAGCACGGGAAAGGTTAGGTTTTATTGAAGGCCGTATAATGGAGATAGAAAGTAAGCTCTCACATGCGGAAGTAATAGAAGTAAAAAATTTGTCTGGTGATTCAGTAATGTTTGGTGCAACTGTGACATTAAGCATGTTAAGTGATAATAACGGTGAAGTGGAATATGTTTATAAGGTTGTAGGCGAATATGAAGCTGATGTTTCAAAGCAGTTAATATCTACTAGTTCACCACTTGGGAGTGCCTTAATCGGCAAAAAAGTCGGTGAATATGTGGAAGTGACAGTGCCAAATGGAGAGAAATTGTATAAAATAGTTAAGATTGAATTTAAGTAAATTATTATGGTACAGGCCACTTATGCTTCAATGAGTCTACCAGGTATTTCTTCTGTGGAAGATGTATTAGAGGATGCTCGTTCCGGTAAATTATTCATTTTAGTTGATGATGAAAATAGAGAAAATGAAGGCGATTTGATTGTCTTAGCTGAGAAAATAAAGCCGGAACATATGGCTTTTATGGTTAGGTACGGTACAGGGGTTGTTTGCTTAGCAATGACTAAATTTCACATGAAAAGGTTGGGCCTTAATTTCATGGAAAAGAAAAATATTGGTGAAAATCATACCGCATTTACTACATCAATTGATGCACGTTATGGCATTACAACCGGTGTTTCAGCAGAGGATAGAACGAAAACTATACATGCTGCTATCAACAAGGATGGTACTCAGGATGACATCATAACTCCAGGTCATGTTTTTCCTGTAATTGCACATAAAGGTGGGGTGGCACAACGTGCTGGTCATACTGAAGCGAGTGTTGAAATGGCGAAGTTAGTAGGGTTTGATCATTCAGCAGTTATTTGTGAATTAGTGAATGATGATGGCTCTATGATGCGCTTACCTCAGTTACTTAAATTTGCTGAACAACATAAAATTAAGTTAACTACCATCGACAAACTTATCAGTTACGTTAAAAATTTAAACTAGCGTTTATAAATTTGTATAATTTAAGTGTTAAAATATAGAATTCCTATAAATTATACAAGCACAGAATTTTCATGTTTAGAGTTGCTAAGTTTTTGACCTTATTGTTCTTTTTTGCATATTATAATAATGCTTACTCTATTAACATTATTAGAGATAGTGAAGTGGAAGCAATAGTGAAAGAGCTAGCGCAACCTTTATTTTCTGCTGCGGATATTGATCATGAGCAAATAAAAGTTTTTATAATTAATGACAATTCGATTAATGCTTTTGTAATTAACAATAACAGTATTTTCATTCATTTAGGACTTTTACAATATTCGGCTAAACCTTATGTCCTGCTTGGTATATTAGCACATGAGATGGCTCACATATCTGCTGGTCATATATTGCAAATGAGTAATGCTATGGGTTATTTTCAATCGATAGCAATGATTAGTTATATGGTAGGATTAGTTTCTAGTATTATCATTAACCCTCAGGTTGCTGGTGCAATTTTGCTTAGTGGTGTAGCGTTCAGTTCAAGGCTATTTTTTAACTATTCTCAAGAGCAAGAAAGTATAGCAGATAGCTATGCTTTAAGGTATCTTGATGAATCTGGCTATGATAATTCAGGTATGAAAGAGATTTTTGATTATTTTAAAAGTATTGAGCATGAGAACACCGAGGAATATTTCCGCACTCACCCACTTAGTGAGAAACGCATATTTGCTGTACAAAATTATAAGGTCAAAAACAACGTAAAACCAATTTTTGCGGATAAGTTACTAAAGTTTGAGCGTGTGGTTGCAAAGCTAGACTCTTTCTTTGCTCCTATTCATGTGTTATCTAATAAATATGAAAATAATTCTGAGTATGTAAATGCTATAGTTTGCTATAGGCAAGGAAAGATAGAAGAGGCTATTGCTAAAATGAATTCATTGATTCAAGAGTCACGCAATGACCCATACCTATATGAATTAAAAGCAGAAATGCTATACAAGGCTGGAAACTTAAGTGAAGCAATAAAAATGTATGAAGAATCGATTAGGTATTTATCTGAGAAAAACAGTTATTTAGTAAAACTTGCATTATCTCATACTTTATTATTACACAGTGATGCAAAAAAGGCGATTTTTTACCTGGAGCAGATTTTGAATGTAGAACCAAATAACGCTTTTGTCTGGAAATATTTAAGCATTGCATATAAATGTGACGCTGATACGGCAATGCATTATTTTGCTTTGACAAAAAAGGCTTGTATTGAAGGCAATTTAAAGCAATTTACAAAATATGCTGAGCTAGCTGTTAAAACCCTACCAAAAGATAGCCCTTATTTGTTGCAAGTTGAAGATATGAAGCGATTTAATGGATAACAAAAAAGCACTTCTGCACTTTTATGGGTTATTTTCGTCCACACTTTTCCAACATAGCTTTTGTTTCATCGCTTACATTGGGCATAATTTTTGTTATAATAGTTTTAGCGCCAAAAAATACACCACAGAACATGCCTAGAGCAAAGAGGGCTGGCCACGGCATCCTGCCAAATATTGCAAGCAAGGATGCACCAATTATTACTATTGTCATAAGTGGACCGCCTATCCCCCAAACATAACCAATAATATTGCATATTACTTTAGTTGTGTCATCCATATCAGGGTCAGCTGCATAACCTGAGAAAGAGAAAAGCAATACTACACAAAAAACACCAAAAAATCCTATTATAGAGCTCATTTTTTGCCTCTAAATAATAAACTAACGCAAACCTAAACCTACACCTATTTTTATTTTAAAGTAAAAATTATAATTTGTCCATACATAAGTGTTGCTACATAAATAACCCACCATTAATGTTAAGCACATGCCCTGTTATATATTTTGCTTCATCACTTGCTAAAAATAAGACCCCTGCTGCTATTTCTTCCCCTGTTCCCATTCTTTTCATTGGAATATTATCTAATATTTTTCCCTTTTGTCCTTCATTTAAAACTTCAGTCATTTTAGTATCTATAAATCCAGGAGCAATACAATTTACTGTTATATTACGACTTGCAACTTCTTTTGCTATAGATTTGCTCATAGCTATTATTCCAGCTTTAGACGCCGCATAATTTGCTTGCCCGGCGTTTCCTGTCAGCCCTATTATTGAGGAAATATTTATAATTCTTCCCCAATTATTCTTAATTAGTTTTCTGCATGCTTCTCTACTCAGCTTAAATGTAGAGCTCAAGTTAATATCAATTACTTTTTGCCATGCTTCATCTGTCATTCTCAATAATAAACTGTCTCGCGTAATACCCGCATTGCATACGAGCCCGTCAAAGCCTTCCATCAGCTCACTTGCTCTGTTTACTAGTTGATTTACTTCCTCAGCATTTGATAAATCACAAGGGAGTACGTGCATATTTTTTTCATATTGTTTAGCAACTTCTTCGAGCACTTCTTTTTTTGTGCCAGAAATACATAAAGTTGCTCCGGCTTTGTGCATAATTTTTACAATTGCTTGCCCTATTCCGCCTGATGCGCCAGTAATCAGGAACTTTCTGCTTTCCAATTTAAGCATAATAACTTTATATTATCTTAATTCCTAACAGAATATTGACTGGTTGGCAATAGATTTCTTACATAATATAAGTAACTCAGATATTCACAAAATAAAGAAAAAGTTATAATAAAGTTAAACGTCAAAAAATTTTAAAAACATAGTTGATGCAGGGAATTGTTACTAAATAGTTTATTCTGGTGCTCTACAGTCTAAATGGAATGCTTAAATTATAGATTCTTTGTTTTTGTGTGTTATCTTGAGTTAACACAAATTCACAGTAGTATTATGATCAGTAAGTTAAAAAAGCTTAGCACTGGATTTTCTTTGACAGGCCTGATTGGCCATAGTGATAATATAAATATGCAAGGAGCAAAAAATAAAAAGAAGAAGTACCCAAAATTTTTGGATAAGACGTTTGCATTGATTGATGCAGTGATAAATTTTATTTTAAAACGCGAAAGTAATAACGTAAATGAAGTCCTGAAAGTAACATGGGGACCACTATTTTTTGGTCTGGTAGTAATACTCATCTTTTTTGGGATAGGTGGTATTTGGTCGGCTATAGCTCCAATTGACGGTGCGGTGCATGCAAGTGGAGAAGTTATTGTATCTTCAAATAGAAAAATAGTTCAACACTTGGGCGGAGGAATAATAAGCAAAATTTTAGTAAAAGAGGGTCAAGCAGTTAAAAAAGATGAGCCTCTAGTTTTGTTGAGTGATGTTAACGAGAAGGCGAATTTAAGTATCATCAAAGAGAAGCTCTTATCATTTTTAGCAACAGAAGCAAGGCTTCTTGCAATCAGAGTAGATTTGGACACGCTCGAATTTCCTGATGAGGTTAAAAAATTATCTCACGATGAACTTGTAAATAAAGCGATAAAGAATCAAGTAAAGTTGTTCAACTCTCAGAGAAAGAGCATATTGGGAAAAACAGACATACTGCAACAACGTATAAAGCAGTTAAATGATGAATTAGCGGGGCTAAACTTTCAACTAAATGCAGCTCATAAGCAATATGACTTGATAACTGAGGAGTTGGAAACAAAAAGACAATTACTTGATAGTGGCCATATAAGCAAACCACACATTTTAGCTTTAGAAAAGCAGTTTGCTGAAATTGAAGGCAGAGTTGGACATTACCGTTCTGCAATATCTCAAGTGCAGCAAAAAATTGGAGAGAACGAATTAGAAATTATAAACGTGAGAAATGATTCTCAAGAAAGAGCAAACGCTGAACTTAAGGAAGTTAGTACGTCTATTGCAGACTTGAAAGAGAGACTGATGGTTGCTGAAGATTCATTAGCACGTACAATAATTAAATCGCCTCAAGATGGGATAGTCACAGATATAAGATACCATACTGAAGGTGGTGTTATACAATCTGGAGTTCCGATCATGAGCGTAGTGCCATCGGATGATGACCTAATAATAGATGCTAAAATTCAGACCAGAAACATAGAAGAGATACTGTCAGCACAAAAGAAAGATAGCAACATAGTCTCTATTGATGGGCTAGAAGGGCTAAAGGTTAAAGTTCGTTTAAGTGCTTACAGTGCACGTCGTTTAAGTTTAATTAATGGTATAGTAAGCAATATTTCTCCCGATGCCCTTGATGATCCAAGGCTAGGGCGTTATTATTCAGTACGTGTAGTGATACCAAAACCAGAGCTTGCTCAGTTTAAAAACGTATACCTATACCCTGGTATGCCAGCAGAAGTGTACATAGTTACTCAATCTCGTACTCTTTTATCATTCTTGTTTACGCCTATAATTGCAACAGTCGATAGGTCTTTTATAGAAAGGTAGCTCACTCGTTAAAGTAGTAGTGAAAGTGCCGTAATAAAATTTAGGTACATAATTAGACAATAGGCTTCTTGCATCACCTCCCAAGCCACAATTGTTATTCAGTAGAAACGAAAAACTTGCTTAACACCCTCCGCCAGCCCCCTTATCATGAAACTGAAGCTATTTATTTATCTTCGCAATC
>NODE_4_length_25410_cov_4.844274
TATAACTCGTAAGTTGTGACGGAAATCTTTTGGATTTTGGGCGTGTCCGTATCTTTTGCAAAATCATACTTAGACTTATTGCCACCGTCCTCATCATCTACTGTTTCACTGCTCCAACCTGCACCGGCGCAGTCAAAATCTTCTATAATGTAATCCAATGTTTCAGTAGAGATTCTTTGACTGGAGCATATTTGTCGCATTGGGGACGAATCAGTTACGCGCTTGTTTATGCGTTTTACAATATGCGGGCGGAGTAACTAGATACCCCCCGATATCACTGTCATCTCCACTGAGGGTTTTGTGTGATAAACCGCTTTCCATTCCCTTGCGGATATAATCAGAAAAATATTTATCGCTTGTGCTAAAATCTGTATTTACTTCTGGACGTTGAGCTGCAGTTTCGATCAAGTCTAAACGCTCTTTGCAACTATCAATGGCATTATTTACCTTGCATAGCTGCTCAATTGTTGCAGAATCAGCAAGCCCTTTGCTTTCAATTTCTTTTAGTTTGCGATCATTTATTAATTTAAATTGCTCCCATGATGAAGCGAGTTCATTGATACGGTGAGCGATATCGGTAAGTGACATAATAGCCTCCTTTGAAAATGAAATAAAAATGGAAATAAGGTAATAGGAATGGCATCCATAGATGTTTCCCACAGTTGTACGAATATTGCAATATGGTACATAGTAAACGATGTCATTCCAGTGCTCCCTTTCTTGTCATCCCAGTGCTTGACACTGGGATCCAGCTTCTATGCAACTTAATTAAAAACGTTTGTTTTAGCGTAAGACAACTACCTTTAGCTCATCAGCTCAGTTATAAGCAAAATTTCTGGATTCCAGACTGGAATGACATCATCTGTTGTGCAATTTACCTTTAAAAATGAATGTTCGTACAGTTATGTGCTTGGCACTGAAATGGCATCATTTTTTATCTGTTGAAAATGTAAACCAGAAAATAGCGTGGCACTTTGTGCCACACTTAGTACTGTAAGCTTAATCCAGTAATTAAATTAAGCGAGGTAAAATGAAAGGTAATAGCACTATATAACGTTTGTTTTTTTGTGTCAAGCACTTTTTTTTATCTACTTCAATTAGATAAGGGATTTCAGTATTAATTCTGCACTACTTGCAGTTTTTGTAATGGGCCTGCCAATGACGATATAATCAGCTCCTGAATTTATTGCTTCTCTTGGTGTTGCTGTTCTTTTTTGGTCGTCATGACCTGGATCTATACGAATTCCTGGAGTAATAATTTTCAAGTCTTCACCGCATTCTCGGCGCACTTCTTGAGCTTCCAATGCAGAACAGACTATTCCATGGAGTCCAATCTTTTTTGCAAGCTTTGCAAGCAAAATTACCTGTGATTTTACCTCTCTTGCTACTCCAAGCTCGTTTAAATCCTCATTGTTCATACTAGTTAGCACTGTCACTCCAATCAGCTTTATTTTTGTGCCTTGCACTACACTTAGCGCTTCTTCAAGCATTTTTGTTCCACCGCTGATGTGCAGAGTTAACATTTCAATGTTCAGAACTTTTATTACTTCAACTGTTTTAGCCACAGTGTTTGGAATGTCATGCAATTTCAGATCTAAAAAAATTGGTACATTGCATTTTGCAACTTCTTGCACTCCAGAGAGACCATGAGCAGCAAAAAATTCTAACCCCAGCTTTACCATGCCAACTTTACCACACAGAGCATTAGCTAGAGAAATAGCCTCATTTAAGTCTTGTGTATCCAGTGCACATATTATTGGGTTCATTATCTTGCATGATTTATTTTATAATAAGACTAATTGTTGTATTGTCAAGTTCTACATTCCGAAATTGACTGCGTTTACAACGTTCTGTCCACGGTAAATCTGGCAATTTGATCGGAGTGGATGAGCGACTGACAAATAATGATTCATATCCAAGATCTTCCAGCGAAGAAGAAGGCGTTTCGTCTGGCAAAAGCCGTGCAATTTCTCCTTGTAACGCAGACTTTAATATTTGAATCGTATCTAATATTGCTTTTCCATCATTATTTCTTATTGGTTCTTCTATATTGTCTGTTACGCATCTTATCAACAGTTGCGCAAAATTCACTTGTTTTTCTTTCTCTTTCAAAAAATCTTCTATTTGACTGTCTCGTTCTAAAAGTGAATTTCTTAAACTTTTTACTTCATTATTACAATCTTTTCTTATCCCATCTAACTCAAAAGATTGATTTTTAATTAAACCATTTGCTTCATCTAACTCTTCAAATTTCTCTTTTAATTCTTTAGATAAATTTTTCTTTTCTTTGTTGACCTCTTTAATTTTACATTGTAGCTTATCTAAGTTTGCATGCAGCCTTTCTTGTTCTTCACGTAATTCCTCTACTTCTTTAGAAAGTTTATTTTTTTCCTTATTCAATGCCTCTACTTTTTCACTAAGTTCATGTTTTTTCTCACGTAGTGCCTTTTGTACTTCACGTAACGTTTCTATTCTATCATTCAACCCCTTATTCTCTAGCTCTAAATGTTTATTATCATCCACTTCCATCTTCAGCTTTGCAATAAATCTACTTCTTTCTTCCAACTGTTTCTTCAAACATGAGATTTCAAGTTTTAATTTCTCTTCCTGCTCATTAAGCTTACCTATTTCCTTTCTTGTTTTGTCCAATTCATTGTCTATTTCAAACGTACGATTCTTTGCTGTTTCTAATTTTTTCTCTAAAGATTTTTTTTCTTCAAGAAGAGATTCTCTCTCAACTTCTGACTCATTTACTTTCTGATTCAATTTTTTTGCTCTCTTGTCTAAATTTTGCTTCTCTCTAGTTAATTCATGTAATTGATTCTTCACTTCTTTGTTTGCAGCTTCTTCAGCTTCTTTTTCCAGAGTTATTTTATTTTCTAACTCTTGCTCTTTCTGAGCGAATTTATTTCTCTCAACCTCTATTTTTTTATTATTACTAATTATTTTATACGAAAGTGCAAGCACCAAAATAGATAATGTAGCTAAAGCAAGAATTAGAGGAAGAGGTACATTAGAAGTTACAATAAGCGCTAAAGATGTAAGTAACGTAAGAGTAGCTAAGGAACTAGCTATAAAATAAAATGTGTTAGCCTCACTAAGCAGATTGCTCATTACTCCCCTCCTCCCCCCACGTTCAGCAGTTTTGTATATATTTATTAAAATTCTCTTATCTGTGGAGGAATTATAGTGCTGCACCTACAACAAACTTCCCATTTTCAGTCTACTAGCTAAAAATGGCTAAGGTTTTATGTATCCAGTGTACAACTGTACTCAAAATGTGTGGTAGCTATTGATCGGGGCAGAACATCTACTAGCATATCCAAAATCTGCTAGCTGAGTGCAAGGAGCTAGAAGATCCTGTAACTGTTTCAACTTTGTAGTACAATCGTTGAATTTTTGTTGATTATCTATATTTAACTTTCTATATATAGGTTGCATAAATTCATCAACTCCTTCTTGTATATGGTCTGTATCTTGCATGTATTGTTGTTCTTCTAAACCAGAAAGTCCTTGCTCTACTCTTTCTTTCACTACATCGAGTACAGTAAATACTGCTTTCGTTACATATTCTCTCTCTTTTTCTTTAAATTTATTTGCAGTTCCCTTGAGATCATCCTTAGCTCTCATTGATTCATCAACAAGTTCTTCCTTGTCTTCTTTTAAAGATAATAATTCCTTTTCCAGCTCCTTAATTTTAGATAAGTACTCTTTCTCCTTTGTACACAATTTATCAACTTCACTTTTAAGATTAGTGCGCTTTTGACGTTCATCACTAACTTTACCTTCTAATTCTTTCTTTTCCTTTTCCGACTGGCATAACTTCTTCTCTAATTCTTTTATGTCGTTACTTAATTCTTTTTCTCTTTTCTTTAATTCCTCCTTCAGAGAGGAAGCTTCATCACTTTTTATTCTTAACTGCACTACTAATTCTTCTACTTTTTTTCTTAATTCTGTTTCTAATTGTATCTTTTCTTTTTCTAACATAGTTAATTGATGATTTAGAGAAGAAACCTTCTCTTTTAATTTACAAGATAAGTCATTGTATTCATGTTCTAAGTTGCTCAGTTTGTTCTTCATCTCACATAATTCACCTTGTAAATTACCTTTTTTTTCATTTAGTTTCGTATTTTCATCACGTAACTCTTTAGTAAAATCAAGAGAATTTTTCTTTTCACATTCTAACTGACTTACTTTCTTATTCAATTTTTTTATTCTCTCATCTAAACCTTGCTTTTCTCGAGTTAATCTATTTAGTTGATTATTCAATTCCTCCACTTCTTTGCTTGCAGCTTCTTTAGCTTTTTCTCCCAGAGCTATTTTACTTTCTAACTCTTGTACCTTACTCTCTGATTGTTGTTTTACGCTTTCTAACTCTTGCTCTTTTTCAGCAAATTTATTTTTCTCAACCTCTATTTTCTTATTATTACTAATTATTTTACATGAAAGTGCAAGCACCAAAATAGAAAGTATAGACAAACTCAAAGCAATAGGAAGAGCTACATTAAAGGCTGCAACTGAAGACAAGAACTTAACATAAGGGGCAACAGCAAGTGTCCCAGACGCAAGCAATACCAAAGTAGCAAGAGCACCAGCTATAAGATATGGTGCATTGGTTTTACTATACAAATCCCTCATTATTCCCTCATACTAATAATGATTACAATAGCATGGATATTAAAGGAAGTAAAGCTATAAAAATCAGTATAAGTCTATATTCACTATGTATTTTCCGTCTTCAGTTTCAAGCTCAGACTGCATCCACTCTATCGTTTCCGCATTGCAAACTGCCTGCAAATCATTCTGTGCAGATTGATTCAATTTATCCTCTCGTAGATCTGCTTTTATCATCAACTTTTTTATCAGATGCTTAACTGATACATTATTATCTGCCTTTATCTTTCTGATAATGTTTAATATCTGAATAACATTATCTCCCATTTCCTCTGAATATTTATCGTAGATAAGTTCTTCTTTGCTCGGCCAATTGCTTTGATTGTGTACAGAACTATAACTATACAACTGGTGGTATATCTCTTCTGTAATGTATGGCAAGAAAGGTGCAAATAACCGCAAAATAACATTTAACACATACGCCAAGCTTTGTTTTGCACTTAAACTGCTTCCGTACGCACGTTTTTTTACTAACTCCAAGTAACTATCACAAAAATCCTTCCAAAAAAATTCCTCTATTACGCCCAAAGCTTCGCAGTATTCAAATTGTAATAGGTTATTCGTTGCTCTTTCTATAACTTTGTATAACTTAGACAATATCCACTTATCCATTGTCTCGTGAGCAGAATTTATGCTCATCACTTGATGCTTTTCCATGAACATGGAAACGAACTTGCTAGCGTTCCAAAGTTTTGTAACGAGGCGCTTGCCAATTTTGAATATATTTTCAGAGTAGACTGTATCAACTCCAAGCCTTGAGTTCGCTGCCCAATAGCGCACTACATCAGCTCCATAAGTTTCAAGTATTATATGAGGAGTGATGATGTTACCCTTTGATTTACTCATCTTTTTCTTATCATCGGCTAAACACCAACCGCTAATCATAATGTTTTTCCAAGGTAAAGAATCTGCATGATAATGTGCCTTTAAAATAGTATAAAAAGCCCAAGTTCTTATTATCTCATGGCTCTGGCTGCGCAGATCTGCAGGAAATATCGTATCATAGCGATGATTTGGTAAACTAAACTCACTGTTTACTGCCAGTGCACTCAGTTGAGGAGTAATTGAACTTGTGGCCCAGGTATCCATTACATCTTGATCTGGGATAACCTCTTCTTTGCTATACCCTTTTGGCAAGTCTTTGAGTGGATCTATAGGCAGGTTCTTTACTTCAGCTAGAATAATTTTGCCTTCTTCACCCTTACGTTTGGAATACCACGCTGGAAATGGCACACCAAAATAGCGCTGCCTTGAGATGCACCAGTCCCAATTTAGCCCTTCTATCCACACTTCCATGCGTTTACGCATATTGCTTGGATACCAATTGCATTCTTTTACTTTATCTAATACTTGAGCTTTTTGCTCTAAAGTCTTGATAAACCATTGATAAGTAGGCAATATCTCAAGTGGTGCACCAGATCTTTCTTCACACTTAATAGAATGAGAAATGTTAGTGCTTTCTATCAAAAGTCCTTTTTTAGTTAGGATTTCGATCATCCTCTTTCTTGCTTCTTTAACCCTTAGTCCATTTATTTCATTTAGTATATCGTCTGTCATCCGAGTAGCTGACACTGGGATCCATTCTTCTTTTTTCTGACCATACGCTGACATGATATCTTCCTCTGTCATTGCTGGCATTGGCTCTTTTTCCTGGATTCCAGTGTCAAGCACTGGAATGACATCATTTAGGTTCATCCTCCCATCCTGATCGATGATAATTTTCATCGGCAGATTATGCTTTTGCTGCCAATATATGTCGAGCTCATCACCAAACGTACAGCACATAACAAGCCCAGTACCTTTATCTATTTTGACCTTATCATCAGCTATTATTGGAACTTTTTCCTTTATTATTGGCACTACCGCTGTTTTTCCGATCAGATGAGTGTAGCGCGCATCCTCTGGGTGGCAGAAAACCGCAACACATGCGGGAAGTAATTCAGGCCGCGTGGTCGCAATATTGATCTGCTTATTTTCTTGAGTAGAGAAAACTATCGTGTTTAAGGATGACTCAAAAACTTTATCTTCTATTTCTGCTTGCGCAATTGCTGTTTTATCAACCGGATCCCAAAGGATAGGCTGCATCTTTCTATATGCATATCCCTTATTATATAGATCAATAAACGACATCTGTGAAAGCGTCACAGTTTCCTTGCTGATCGTGTGATATTCCAAATCCCAGTCATAACTAATGCCAACAGACTTAAATAGTTCCTTGAATTCTTGCTTTGATTTCTCAATAACCTCATGGCACATCTCTATAAATTTTTCTCTGCCAACTTCTTTTGCACGGGTTTTATAGGTTTGTTCAACCAATCTTTCAGTGGGAAGCCCGTTATCATCAAACCCAATTGGGTAAAACACATCTTTTCCCAGCATGCGCTGGAACCTTGCAATAAAGTCCGTGTGGCAATAGCTAAATATATGGCCAATATGGAGTTTTCCCGATATTGTCGGCGGAGGTGTGTCTATAGTGAAAGTGTTATCCTTTTCACCATTCCATCTATAAACTTTACTTCCTTCCCATAATATATTGCATTTGTCTTCAATTTCTTTAAAGCCGTATTTTTCTTTTAACATAAATATTTCTTAAGTTTTAAGCTCTAAGTTAGCACAATTAAGTAAATATGGCAATTTTACGCCAAAATTTTTTGTTTACGAACATAAATTTTCTGTGCTATGATGAAAATATTACTTGACCTTAGGTTCTAAAGGTATTATGTAATGTTAATTATATATATTAAGGTTTAATATATTGAACTTAAATGAAAATCAAAATTCTTCACCTGAAGTACTTGCTGCACAAACTGAAGGTACGGCAACTGAGGCAACCACAGCAGTGTTGGATGATAGCACAGGACAAGAAACATCAGAAAACGATGCTGGTAATATCAGTAATGATGAGGTTATGTCGAACAATGAAGATGATCGAAGAGTTGGTTTTAGTAGTAGCACGTCATCAAGTAAAGATCTTGTTAATGAGCAAGAAGGAAAAGGAAAAAGATCAGCAAGTGAAAGACTAAAACGGAGTAAGCAGCAGTTACAAGCTAAAGACGAGGAAATAACAGCATTAAAAGCTCAACAAAATACACAAGAAGTTACAGACTTAAAGTAACAATTAGCAGATAAAGAGAAAGAAATAGCACAACTAAAACAACAACAGCCAAATGCTGAAGTTGACAAACTGAAGGCAGACTTAACAGCTAAAGAAGGAAAATGAAGAACTAGAAGCTAAAATAAACCAACCAAATGCTGAAGTTGAAAGCCTAAAGAAAGACTTACAAGCTCGAAATGCTCGAGTTCATCAGTTAGAGAAGGAAAATAAAGAACTAGAAGCTAAAAACAAAACAACTGAGCAACCAAAACAAGGCAATGGAGCACGGTACACTGCTACTGTTGGTATGGGTCTTGCTGCTGTACTGATAGCATTTACTGCACTTGAACGTACAGTGAGATTAGATATTTGGGTAATGGTTGGTATAGCAGTAGTATCTACACTCGCAGTTGGTAGTATTACATATGCAGCATTACCTAGTACTCAAGTGAATGGAGCGGAAGTGCAAGGAGTAAGTGGGGGAAAAACAAGGTAGCTTAACACAGTTTGTTGAGCTGAGACGTACGTGTCAAGTAAAACACTTGACGCGAGCTTCAGTTTTTGTATTCCTTCATTAACATAATATAATTTTGTGCCGACTGCGCGATATGTTTAATTTCTTCATTCAACATTTTTTTGAAGAATTTTGCTGGCCTGCCAGCCCATATTTCCCCACTTTTTATCACTTTTCCGTGTGTTACCAGTGAGCCAGCAGCTACCATAGCTTCAGGCTCCACAATTGCATGGTCCATCACGGTAGAGCCCATACCAATAAACGCTTTATCATGCACCGTACATGCGTGCAACATACAAAAATGTCCCACTGTTACCATACTGCCAATAATTGTGTCACCACCTGGGTTTCTATCCACATGAATTACCGTTCCATCTTGAATATTTGTTCCATCACCTATTTTTATTGATCCAACGTCCCCTCTGACCACACAATTAAACCAGATGCTTGCATCTCTTCCTATTTCAACCTTGCCTATGATATGCGAACCACCTGCGATGAAAGCACTTTCGTCTATTTTTGGTTCATAATTTTTGTATTTTAAAATGTGATACATATTAAGCCCAAAGTCTTATGCATATGTTAATCAAAATAAGGTAAGCAGTAAATACATACTTAGATTTCAAACTACTTGGGTGACAGATGTTCTTGACTTACGTGCTTTGTACTGCTAAGATTTTTATTTTCAGCCCTATCTATAATGTCAGTAGCGGTATTAAGTATATTTCAAATAATATTGGTTGTTGTGTTAGTAATTTTAGTGCTCTTGCAGCCGCCTGGAAGTAGTTCGTTAAGTGGTTTTAGTAATACACAACAGGGGGTCAATTCGATGATTCCGGTGAAATCTTCTGAAAACCCGCTCAGCAGAATAACGGCTATTGTTGCTGGATTGTTTATTATAAACACATTGCTATTGTCAGGATTATGTTCAAAAGACGTACATAAAAAATCGATCGCAGAAAAAATTATATTAGAAAAAAAGCAAGAAAGTGAATCTACTTCTGTTCCATTTGAAAATTAATGAAGGAAGCTAAATTTATCTTTGTCACAGGTGGAGTTGTGTCATCGCTTGGTAAAGGCTTAGTTGCTTCGAGTGTTGGTGCGCTTCTTCAAGCTCACGGTTTTAAGATCCGTATCAGAAAACTTGACCCGTATCTCAACATTGATCCTGGGACAATGAACCCAACTCAGCACGGAGAGGTATTTGTTACCGAAGATGGTGCTGAAACTGATTTGGATCTTGGGCATTATGAGCGTTTTACTGGAATTAAAGCAACAAAAGATGACAATATAACAACTGGTAAGATATATCATGAGTTATTGAAGAAAGAGAGGCGTGGTGATTATCTGGGCAAAACTGTGCAAGTCATTCCTCATGTGACAGATTTAATCAAATCGTTCATTTTTAATGGTACGGAAGGTTTAGATTTTGTAATATGTGAAATAGGCGGAACTGTAGGTGACATTGAAAGCCAACCATTTTTGGAGGCTATACGCCAAGTTAACTACACATTAGGAAAACAAAGAGTTATCCTGATTCACTTAACTTTAATACTATATCTTACCGCAGCGCAAGAATTAAAGACAAAACCAACGCAGCATTCAGTTCGAGAGTTAAATTCCGCGGGGTTACAACCAGATATTATATTATGCCGCAGTGAGAAAGAAATTTTCGATAATCAAAGAGAGAAAATAGCTAAGCTTTGCAATGTTTCTTTATCCAATGTGATACCTGCCCCTGATGTGAGTCATATATATGAGTTACCGGTGTTATATAGCCAATGTGGGCTTGATACGCAAATTTTGGAGCACTTTCATTTAAGTAAGCCAAAACCAAGCTTGATTGAATGGGATCAAATAGTGCACTCTATAAGGCACTCAACACAGGAAGTTACTGTGTCTATAGTGGGAAAATACACCGAATTCCCTGATGCGTACAAATCACTGGTTGAAGCATTAAATCATGGTGCGATTAGTAATAAAGTCAAAGTAAAGATAAATTGGGTTAACTCAAGAGAGAAGGAAGAAAAACCTATAAATGAAAAACTTATAGGAGAGAAATTACAGAATTCTCATGCAATCCTTGTTCCAGGGGGATTTGGTGATGACGGAGTAGAGGGTAAAATATTAGCAATAAATTATGCCCGTACAAATAATATCCCATTTTTCGGAATTTGCCTTGGTATGCAGCTTGCAATTATTGAGTTTGCTCGTAACGTTATTAAGCTTGAAGATGCACACTCTGAAGAATTTCATAACTGTAAACATCCAATCGTTAAGTTAGCTGGCGATCAAGATGACGATCTTGGTGGAACCATGAGACTTGGGGCATACAAATGTAATATAAATGCAAACTCTAAAATGATGGATGCATACAGTAACACTACTATTTCAGAAAGGCACAGACATAGATACATAATCAATTCAGATTATAAAGATGACTTAGAAAAAAATGGGCTGCTATGCAGTGGCATATCAGAAGATGGAACGTGCATAGAGGCAGTGGAGTTAGAGAGTCATCCGTGGTTTATTGGTGTGCAGTTTCATCCAGAGTTTCAATCAAAGCCGTTTTCTCCTCATCCTCTTTTTGTATCATTTATTGAAGCAGCAGTTAATAAAATTTAAAAGAAGAAGATTAGCAAAGGAAAGTGTTCAAGTATCAATATATGGAGCTTGCCATAGAGCAAGCCAAACTTGCTCAGAAAAATGGTGAGGTGCCAATAGGTGCTGTAATGGTTAGTGGAGACAATATCATCTCCTCTGCACACAATATATCTAACGATCCAACTGCACATGCAGAGATGTTAGCGATCAGACAAGCATTTTCAACTTCCATGCTTTGTGATACTGATATGTACGTAACATTAGAACCATGTCCGATGTGTGCTCAAGCTATTTCCTTTGCCAGAATTAAACGATTGTACTTTGGAGCTTACAATCCCAAAGGTGGAGGAATTGAAAATGGTGCTAAGATATTTCAATTTTGCAGCCATATACCTGAAGTTTATGGTGGGATATTAGAAACAGAATGCTCTTTTTTGTTAAAGGATTTTTTTGAGAAACTAAGGAACATTTGATAAATCGTCATGCTACTTGTTTTCCGATACAAAATCGTCATCCCGCTACGTGTTAGCGGGATCTATGCTAGGAGATACCGTGACGGTATGGCGGTTAAGTAATTCGTCATTCCAGCGCGTGACGCACAACTATACAAACATTGTCCACCAGCAGGGTGTCATCCGAGTAGCTGACACTGCCCTCCTTTGTCATCCCAGTGCCTAGACACTGGGATCCAGAAGACTTAATTTTAACCAAGTGGCTGCATAATAAAGGCTGGATTCCAGTGTCAAGCACTGGAATGACATTACAGGGACACTGGGATGACATCATCCTTTTCTCTGGATTCCAGACTGGAATGACAGCAGTCCTACGTCATACCGTCACGGTATCTCTAGATCCCGCTAACAAGCAGCGGGATGACGGTTGTCAGGGTGTCAGCTACTTAGATGAAACCCTTTCCCGGTCTATCAAATCACATAAGAGAAAACTAAGACCAATCAAATTTTTTATCTTGCAGCTTTATTTGCAATATTGCTACCACACTGATCAATAAGCAAAAGACTACATAAAGCCCAGCGGCAAAGTTTACTTGAGGAAATGTTATAGTAAACCAAATGCATATCATAGGAGTAAATCCTCCATGTAACGCATAAGAGATATTGCGTGATAAGCTCACACCACTAAATCTAACATTGGTAGGAAAGAGTTCAGATGCAACTATTCCTATGGGAACTATACCCCTTTCTATTATAGAGAGAACCATTACGCTCAACGCAATCACAAGATAATTTTTATAGTAATATGCAATAGATAACGCAGGACAACACAGTGCCATTGTAATTGCTATAAATAAGATTGCAGTGCGCTCTTTTCCAACTTTATCAGCCAACATTCCAAACGCTATTGAAGATATCGGCATTAATACACTGGTTATAATCAATACAATTTCGTTGATATATGTTGTTACATAAACATCCACTGATGCTATTTCCTTTGCGAGAGTTCGAAGAAATATGGTAAATCCAACAGCAACATTAACAGGTACAGATATTAAAATAGCAAGTATAAGAGCTCTCTTGTGGCGCTTTATAAGCTCTATTATTGGCAAATCAGGTAAATTTCTTTGTTTTCGATTTTTTTCATATGCTGGAGTTTCTCCCAATGTGTATATGCTATACGCGCTAATTAATCCTAAAATAGCTGAGAAAATAAATGGCAATCTCCAACCCCAGGTATAAAAATCAGTAGTTTTTTTGCAGATAATCACTATCACCGCAGAAAGCAAGACGCCAATGGAGCGACCAAAACCCATCATTCCAAAATACATCCCTAAGTTCTCTTTCCTACTGGATAAATGCTCTATAAGATAAACAGAACTTCCTTGTTCACCACCAAGTGCAATTCCTTGTGTTATATGGATTGCAAGAAGCAATATAGTAGAAATTATACCTACTTGATTGTGACTTGGAATAAATGCAATGAGACTTGATGGTATCGATATTAGCAAGATAGTAATTATTAATGCTATCCTCCTTCCATACCTGTCACCAACGTGACCAAATATGAATGCACCAAGTGGCCTTACAATTGCACCTAGCCCTACAATTCCAAATAATTGCAGTATGTTACTGTAGACATCTTTTGCAAAACAAAACTCTCTGCTGATTATGTTAATCAAATCAATAAAAAGCATGTAGTCATACCATATTGCGATTCTGCAGAGTATGGTTGATATCAACACCCTTGTTTGCACTAAATTCAATTCGTAAATGTTTGCTTATTCTATTCTGGCTGCTTTTTGGGATTTTACAACCTAAACATATGGAGCTGACTTTTTTATTATGGTGTGTGATAATTGCAGTGTTATTAAGTTTAGTGGTAAAGTTATAATGAATATAGCTTATTTAGCAGCACTTATAGCAGCAGCTATAATAAAAATAGCAGCAGTAATACTTTGTGCTATAATGTGTATAAGCATTTTCTTTATATTATTTAAGGGAATTAAAGAACACTTAGATTCAAAAGGATTTCTATCTCTTCTGAAAACAGTAGGTGTAATTTCTATAATACTATCAATTATATCTCTCCCACTTATTATATTAAGCCTTACTACTCCGTCACCTCTGGTAGTAGGTATAGTCGGTGGTATCGTTGGTGCTATTTCCATAATACCATTAATAGTAGCTTACATTTTGCTTTCAATAACATGGAAAGGATTGACTCAACAGCCTGACGATTACCAGCCCTTGTTCCTAACTCCTTTGTTGTTTATTGGAAACATTGTAGTTGGAGCTTTTATCGCTGCAAGTGGCGCTTTTCCAATATGTAAAATAGATTCCTTAACATCTTTATCAGCGGCACTAGAGTCCTTGCTTGCAGTAGGAATACATGCACTAGCACTTACGGTTGCAACTACAATTGGAGTAGCTATTGTAATCGAGCTCGCTAAGCAAGCTAAGGAGTACATGTCAGGTAAAATAATGCAAGCAGAAAAAGAACCTGTGACTGATACACATGAAGAACCAGGCTCTAAAATGGAAGAAGCAGAAGAAAAAAAACTGCTGGAAATGGGTGGAAAGTACCTACGTAAACTGCTTTTTTTATTGAAAAATTTAGAAAGATGTTGTAAAATTGTTATAGTAGTAGATTTTGGTAAAACATATGGCAGATTCAGGTATTAACATTAGCGAAAAAGTTTTAAAGAATCTTACTCGCTTGGCTAAAGTGAAAAACCAATCAGTTCAAGAGCTAGCAGAGGGGTTTATACAAGAAGCGATTGAACATGAGGAAGATATAGCGATAGTCAAACTCGCTATCCAACGTGACACCCGAAATGCAAAATTCATCAGGCATGAAGACATCAACTGGGGATAAGTACCTAATCTGTTATGAGGAAAATGTAGTTCACGAAGATATTCCAAGTCACACTGCCATTAAGTTAAGGAAAAAAGATAGATTTTATGGGATAATGATGTATACCAATAAGTTTAAAGGTAGTATGAGTAAAAAAGGCAGTAATAAAATTTATTCAAAATGAATTGGCAAGTCTAGAATTTATAGAATCCCATAAATCATCTTCAAAAGATTTTATGAGAAAGAGGAAGTTATCTTTTATTGACATATTTATCTTAATTTTAAGAAAAAGTGTAAAGTCGCTGCAAGTAATACTAAACGAATTTATTTTATATAGGAAAAAAGACTATACCGTTACTGCTAGTGCTTTTAGTCAAGCAAGAAAAAAAATGAAACACAGTGCATTTTCAGAAATTAACGAAGGTATGGTTTCCTTGTACTACCAAGACCAAAAATTTAAAACTTGTTTTGGCTTTAGAGTGTTAGCTCTTGATGCCTCCAAAATCATTTTACCAACAAGCGTTGAAATAAAAAATGAATTTGGCTCAAGAAAAATACGTAACCAAAAACCAAAAGATTTAGGTGATTATGCAAGTGCAACCTTTGCGGTTTGTTATGATGTGCTAAATAATGTTGCCATAAGGTCAGTGTTAGATAGAGGTAACACTCATGAAATTAACTCAGCAGATGAAATGCTTAAAGTTGTAAATACTAATGACTTACTGATTTGTATATTTATCTTATAAATTTCTTTCTAGCCTTACAAAAAGAAAAATTGCTTATGTCATTCGATGTCCCAGATCATCTTTTAATGAAGTGAATGCTATGTTTGAAGAAAAAAGCCCATCTAGTGTTGAGGTTACCATATGTGCTCAGCGTAAGATAAAACAAGAAAATAGTGGAATAACGCTTCAAAGTGGTACTACCATCTGGTGAAATTGAAGTGTTAGCTACATCATTAATGGATGAACAAAAGTTTCAAACTGGAGGATTTAAGGAGTTATATTTTTTACGCTGGGGAGTTGAGACATTTTTTGCAAAACTCAAAGGAAGACTAAGTCTAGAAAATTTTACAGGAAAAAGTGTTGAGTCTGTTAAACAGGATTTTTGGTCAGCTATCTTTATTAGCAACCTAGAAAGTATTATGACAGAAGATGTAGAAGAAGCGTTGAATATGGACTTAACCGATGATAAGCTTAAGAGGAGCATTAACAAATCTGTCTCATTTAACGCGATCAAAAACTTGGCTTTCGACATTTTTGCTACGGAATCAGATACTGACTGCATTATGGATCAATTATCAAAGCTATTTTTGATGAACACTTTGGCGGTAAGAAAGGGAAGGAAAGTTGATCTTCATAAGGTACCTTATCTTCGTTCGTTCAATTACCAAAAAAGGGTTAGAAAACACATATTTTGACTAGAGGTAGTATTCATATCTTCTGATAATAACTGGGTAGCTTATTGCCATAGCTCCTGTAAAATGACTTCTAAACAAACTATTTCTTAAGTAATTTACACTTCAGAGTTTATCTGCTTTAAAGTTTACTCTATTCTGTTTCAGCATTTGTCATAAATCCTTAATTATTTCTGACTTTTTAGTTCAGTTTTTAACCATTCTTTCCTTAACTTAATGGCAGTGACAATAAGCCTATCTATCATTCTGATGTGATTTCAGTTTTTTTACATGCAAACTTTCTAATCCCACCTTGTAGTTAGGGTAAATTAGAGAGACATTAAGATCTTTTTTAATTTTAACATTACTTACTTTTTTTGATCCTAAATAAAAACTCTGTGCATAATCTGGTAGGGAAGAAGCCTCAATTGGTTCTGGAGGGCTAACATTGAGAAGTTTGGTCGCATATATTACCACTTCAGATTGTGTAGTGGGTAAATCGTCTGCACAATTGTATATTTCACCAGGTTTTATGTTTTGCATGGAAGAAAATAAAATATTCGATATATCTTCAACGTGAATACGAGAAAAAAAATGCCCTTCCTTTTTCACATTTCTTGCTTTGCCAAGCTGCAAGTCAATTAACACGTTCCTACCAGGACCGTATATTCCAGCTAAACGAAAAATATGTACAGGCAGTTTGCTATTCAGCCACTTCCTTTCAGATTTAAGGCGCTTTTCTCCTCTGATTTCTATAGGTTTTGTTTCAGATTCCTCATCCACCCAATTACCAGAGTGATCACCATAGACGCTAGTTGCAGACAAATAACCAAGCCATTGAACATTTTGCAGGCAATTACCGTATCTCTCCACAATATCATCGCCATCTGGAGGAATAGAAATTAAAACGTGCGTTGCGCTTTTAAGCAGATCTTGGCTAACTTTCTCATAATTACAGAGGATTACATTTTGTATATTTTTACTTCTTGATGTGCCACTAACTTTCCAACCTAAGTTCAGTAGTTTTTTCGATAAAAATTTAGCTACATATCCATAACCAAAGCAAAACAAGTGCATGAAAATTAATTTTTAAAGTTCTTCTTGATAAATTCTACTCCTAATTTTATTCCCTCTTCATTGATAATATGCCCTAATCCATGAATTGGGTGCCCTTCAACATTTACCCCTGTTTCTTTCAGAGCTTTAACCGCTAAGTCGAGGGACGAAAAAGGTACTACGTCGTCAGCATCACCATGGATAACACATATGTTAGGTTTTGATTTGATCTCTGGTGCAGTTTTTGAAGGTGAAAGAAACCTACCAGAGTATGCAACAACTGATGCACAGGATTGAGAGCGGGTGAGAGCTGTATGTATTGCAAGCATTGCTCCTTGAGAAAATCCAACTAAAGAAAGTTGCGTATCTTTTAAATTAAGCTCCTTTAATTTTGTATCAATGAAATGATTTACAATTGATGTAGCATTTTTTACTCCATTATATAGCGCTTCCTCACTACGATCTTCCAAACTAAACCACTGATAACCATCACCTATTTCTCTTTCAAACGGAGCATTGGGTGCTACAAAATATGAACCCAGTAAAAACTTGCTCATAACTTTAGCAAGGTGAACAAAATTATCACCTCTTGAGCCCCAACCATGTAAAAAAATAATCAAATTTTTCTTATTTCCATCTGCACAAATTTCTGGACCTTTAAGTTCAATCATCTCTTTTCTTTTTGCATTTATATCTTTATTTAACACTAATTTTCAAATTTGTAAAACCAATGTGCAATTATGTACACTAACTCATAACTGCATGAACATTGCAATTTGCAGGCAATTTGCGTGGCAGATTCCAGTGCTTGACACTGGAATCCAGCTTTTTCATAATCATCAAAACGTTGTATTTTAACATAAAACGGCTACTTTTATGCTTACCAACTTAATAAAACTCCTGGATCCCAGTGTCAAGCACTGGGATGACATCATAGGAGCGCTGGAATGACACCTCTGGGCACTGCCGTCATAAAGGAACCAGTGTCAGCTACTTTCGTGACATCAATAATTGACCTCTACTTACCGTCCAACTAGAAAGTTGTACATAGAATGACAGAAGAGACTCGCGTTAGATATTATTTATTCACTTTCGATCTTTTCTATCAATTTTTTAACTAAGCCTCTTAGCTTCTTACTGGATTCATCAAGCTCTTGAATCTGCGAGCTGTGCTCTTTCATTAGTTCCTTATAGTTACCTCTTATGTAGTCAATCATTTCCTTCATCTGAGCAATCATCTTGTTGATATCCATACCACCCAAATCAGGTATCATGTTAGGCATAGCGCCTTCTAACATACCGCCAGCCATAAGCTGCTGAGACATTTGCATAAATGGTTTTAAAGTCTGATTAAGCAATTCAGGATCCTTGGCTAATTTTTCTATTTGCTCTTTGCAAGTATCCATATACTGCTTCATAAATTCATCTTCTTGCACTTTACCTGTCATAATTACACCTACTTGAAAATATCGATTTTCTATTATATATTGTTTTTAAATTAAAAACAATATATAATACTCATCACAATTGCATTAATACTCTTTAAACAATAAAAAATGCTCCTTTGCTTATAAAGGGTCGCATACTTCCTTTAACCACTCCTTATCTTTGACGCTATTTTCTAAGTTTTTATAGACAAATCGATGATAGTCATTTATCCATTCAATTTCATCTTTAGTAAGCATTTGCACATCTATTAGCCTTCTATCATATGGAATAGAGGTTAGTTGTTTAAATCCCAAGAAACCATTTTCATGTTTATCAACATACATCAGATTTTCAATTCTTATTCCATACTCTCCCGGAATGTAATAACCAGGTTCGTTGGAAAGTATCATGCCTGGCGTGAGTTTCACTTTATTTCCCTTTGATATTGCTTGTGGTCCTTCGTGTACTGATAGGTAACTTCCTACTCCATGCCCTGTACCATGCATATAGTCCATTCCAAATTTCCATAAATGCGTACGTGCTAATATATCCAATTCTCCACCAGTAGTGCCAGGAGGAAAGATGACACTTGCTATAGCAATGTGAGCTTTCAACACTATTGTATAGTGGGTTATTTGCTCATTGGTCGGATTGCCAATTGCTACAGTTCTGGTCACATCAGTTGTGCCATTAAGGTATTGGCCACCAGAGTCAATCAAATATAGTCCATCTTTCTGAATTACCTTATTCGTCTTACTGCTTGCACGATAGTGAATTATTGCTCCATTTTCATTGAATGCTGAAATTGTTGGAAAACTTAGTTGCTTAAACAAATTCTGCTCTTTTCTGTATTCTAAAATCTTTTCTTCAGCTTCAAGCTCTGTACCAACATTACTCTCAAGCCAATGTAGAAAATTTGTAACTGCCACTCCATCTCTGATGTGCGCATTTATTGCTCCGGTTATTTCAGTTTGATTTTTTACTGCTTTATAAATTAGACAAGGATCCTCTCTTTCAACTATCTGCTTATTTTGTATTACAGCCATGATACTCATTGGAGTTGTGTTTGGATCTATAACTATTGAATTTAGCTTGTGCAGCGAATTTTCTAGCTCACTAATATCAAAAATATTTATATGATTGCCTAAATTTGCTTCTATAGTTGAATGTTCTTTATCTTGAATAAACAAATCAACATTACCGCTTTTATACAATATAGCACGGCCCAATATACATGGAGTATATTTAGCATTTTCGTTTCTTAAATTTAATAACCATGAAATTGAATTTGGATCAGTTAAAAGCACTACTTCAGCTTCTTTATCTACGCTTCTAGCTATTTTTTCACATTTGTCCTTACTACTTTCACCAGCATATTCAATAGAATGTAAAACCATTGCTTGTTTTCGATAGTCACTTTTTTTTCCAGCTAAACAGGGTATTAATTTACAGATATTCTCATACTTTCTTATATCTTCTATGGTAAAATATTGCAAATAATAACCTAGTGAGGCAGTCGATGTTAAGTTTGCTTTTATCCATTCGCGTGGATCCTCTTCTTGTATATTATATACTTGAAAATTGCCCTGATCGAGCTGATTGCGAGCTTGTGTGATATAGCGTCCATCTGTAAAAAATGGGCACTTGTTGTTTTTTGTAACAATGAGCAGCCCATTTGTTCCTGTGAAGCCACACAGCTTTGTTAGCTCCTCTGAATACTCATTTAAATATTCGTCTTTGGTGTGCAACATAAATGCATTAATGTTTATTTCGTGCATAAAAGAACGAAATTCTTCGATTTTTGACATGGAATACCTCACACAGAATTAGCAGCTACTTTCGTTTTCCTGTTTCTCAAATACACTAATATGCTCACTATTGCTGCGGGAGTGATGCCTTGTATTTGCTTTGCAATGCCAATCGTCGCTGGTTTTATCGTCTGCAGCTTTTCTATTACCTCACTTGACAGGCCTTTAACTTGTGAATAGTTGAAATCAATTGGAATTTGAGTGTTAATTTCCTCTCGTAAAAACTTCATATCTGCTTCTTGTCTTATTAGATAAGGTTTGTATTTTACTTCAATTTCAACCGCTTCGCATATTTCATTCTTAGCTCTATTATCCGCTTTGGTGTGTCCCATTTTGTCATTCCAGCGCGTGACGCTGCTTAACTCCGGCCATATTTCTTGTAATTTATTCCAGTCGATGTTTGGATAGCTAAGTAAATCTAGTGCCGTTTTTCTTATCCCATCATAAGATATTTTGATACCATAAGACCTAAGCTGCTCAGGAGTAATCGTCAGACTCCCTAACTTCTCTTCAAGCTGCTTAATGGATTCAAGTTTATTCTGTAAAACAGAGTATCTCTCATGCGAAACAAGGGAAATATCATAACCTTTTTGTGTTAATCTTCTATCTGCATTGTCTGACCTGATAGCTAGCCTATATTCTGCACGCGAGGTAAATAATCTATAAGGTTCGATCACCCCTTTGGTGACCAAATCATCTATCATTACGCCAATATACGAATCTGTACGATGGAGAACAAAGCTTTCTTTTTTTTCAGATGCAGAAAGTGCTGCATTGATCCCGGCAATAATTCCTTGCCCTGCTGCTTCTTCATATCCAGTGGTGCCATTAATTTGGCCAGCAAAATATAGGCCTTTAATTTTCTTAGTTTCAAGAGTATGGCTTAGTTCTCGTGGATCAATATAGTCATACTCAACTGCATATCCAGGCCTTAGTATTTCTGCGTTTTCAAGTCCCTTGATACTCTTTATCATTTCACACTGCACTTCAATAGGCAATGAATTTGAAATTCCGTTCGGGTATATAGTGTTATCGTCAAGCCCTTCTGGCTCTAGAAATATTTGATGACTACTTTTTTCTGCAAATTTTTTAACTTTAACTTCAATTGATGGGCAGTATCTTGGTGCAACAATATCATCTAAATATGAAGAAGCTGACCTGTGCAGATTCTCTCTAATTATTTTATGCGTGTTTTCATTAGTATGGGTAATAAAGCATGATACCTGAGGTTGGTTAATTTTTTCTGTTAAGTAAGAAAACGGCACAGGTGGATTATCACCCACTTGTTCTTGCAATATTGACCAATTTATAGTGCCACGATCGAGCCTTGGTGGAGTTCCGGTGCGCAGTCTACCTAATTTGAAATTATATTTCTTCAACGTATTTGCAAGTTCTACGGCAGGCTTATCTCCCATTCTTCCTGAAGGGGTTGTTTGTTCTCCTATATGAATCACACCTTGCAGGAAAGTTCCTGTAGTTAAAACGACTTTGCTTGTCAGTATATGCTCCCCTGAGCTTGTTATTACAGCTTTAATGCACAATTCTCCATTGTTATTACTCTCTATAAGGAAATCGTCAACTGACTCTTCTTTTACTGTCAAATTGTTATAATTTAGAATGATTTCCTGTATTGCTTGCTTGTATAATTTTCGATCTGCCTGTGCACGTGGTCCCCACACCGCTGCACCTCTGCTGCTATTTAAAATGACTGAGTGTATGCTTGCTTGATCGATTGCTCTTCCCATTATTCCATCAAGAGCGTCAACTTCCCTAACTACAACACCCTTTGCAACTCCTCCAATTGCTGGATTGCAGGACATCTCTCCTATAGTTGAAATTTTATGAGTTATAAGCAGCGTGTTTGCACCAAGGCGAGCTGCCGCAGCAGCCGCTTCGCACCCTGCATGGCCACCACCTACTACTACTACATCATATTTATGCATGCCTTCTTGAGTAATTCTTACCCTACTAATATTCCGACTATTAGCGGTTAATGTCAAATTTTATAGTGATACCTCTCCTGTTACTCCGTACTGCACATACAACTATACGCACATTCGTTTTTGTAAGGTAATTCGCACGACAAATGATGTCATGCCAGTGCTTGACACTGGCATCCAGGAATTTGATTGTAAGTAAGCACACTGAGCTGGTGAGCATAAAAGTAGCTGATCTTATACTAAATAGACGTTTTTGGTGAGATTGCATAGAAAACTGGATCCCAGTGTCTGGGCACTGGGATGACACCCCTTTGTGTTTGAGGCAAAACCGGCTATAACACTTAACATAGTGACTTTGTAAACAAATGTTCGTGCAGCTATGTGCTGCACACTGGAATAACAGAAAAGCTTACTTGGTTAGCTTAAACTGGTTTGTACCCCTTCTCTTTTGAAGAAAAGTGCTCAACTATAGGTGATATAATGTGCTCATTCACTTTTTTAGCAGCAGATATTATAGCCGCGGTTGCAAGTAACCCTGCTATCGGCGCTATTACTCCTATTGTTGCACCTGCTAAAGCTGCACCAAGCATTGCACCAGGAAAAATAGCAGTTGCGGCTGCAGCAAGGCCAACTCCAATTGCAACGCATATACAAGCAAAGAAGAAAAGAGCTTCTTTGGAGAATTTTCCTTCTTTTACACTATCGCATATAAAATATGCAGTTAATAATATTACAGGAATGGCGGCAATAATTTCACCTATAACCAAAGGTGATAAAGCTGTAAAACTCAATCCCAGACCTGTAAGTGCACCTATTACCGATACTGCACCTAAAAGTATTAAATCTCCTTCATCCATACAACCTCCTTATTGATAAATAAATATTACCATTTGTTCATATTTCTGTAAAGCAGAAAATTTTAGTGGGGCGAGCGACCAGGATCGAACTGGCGACATTCAGTACCACAAACTGACGCTCTACCAACTGAGCTACGCCCGCCAAGATATAAAATTTCTAACATAAGAGCGCAAATAGTCAATTGATTATTTAACTCTCCTTTTGCAGAGGGTTTTAAGTTTAGCCAATAAATATTTTCATTGATACTTTTACTATTATAGTTAATCGTATTGACACTAATGAAGTAGTGGTATGTTTAAAAGTATTTTCACATTTAGTTTTTTTACGGCTATTTCAAGGATCTCAGGGTTAATAAGAGATGTATTAATTGCTACGGTTATTGGTGCAAACTCTCTTGCAGACATATTTTTTTCTTCGTTTCGCTTTGCCAATCTATTTCGAGCATTTTTTGCAGAAGGAGCGTTCACTACCTCATTCATACCGTTATACTCAACAGAATCATATGATAATAAAAAGGCATTTAATTTTGCAAGTAGTGTAATATCCATTACGTTTATCATCTTAGTAATTTTTTGCCTTATCATGCAAACTTTCTCCCCTTATATGATTCAAATTTTTGCTCCTGGATTTGACCAAAGTAAGTTTACCCTTACTGTTACTTTATCAAGAATTATGATGCCCTACATAATCTTTGTTTCAATTGCATCACTTATTGGTGGAATGCTGCAGGTAAAGCAGCATTTTGCTTCAACAGCTATTGCACCAATCGTTTTGAATCTTTGTTTAATCATCAGTTTGTTTGTGCCTTACGTAAAAACCTCAGCGCACAACCTTTCTATAGCTGTGCTGATAGGAGGAGTTTTTCAGTTGTTGCTGATGCTATTTAGTGCATATAAATTAAAGGCAGCTTTTTCTTTTAGCCTTGAATTAAGCAATGAAGTAAGGTTATTTTTTAAGCGTGTGATACCTGCAATTATCAACAATTGTGTAACTCAAATAAGCTTATGGATTGATACAATCATGGCGAGTTTTATACCAAATGCGGTGTCCTATATATATTATGCCGATAGGCTAAATCAACTACCGCAGGGAATAATCGGTACTGCAATTGGTACAGTGCTTCTTCCTTTAATTTCAAAACAGGTGAATAATACTGAAAATATAGTCAAAATACAAAGCAAGGCTCTCAACATAGGATTAATGTTAATTATGCCAACAACTGCTGCCTTTATCATTATTCCCGACATAATTTTACTTACGCTTTTTTCTTACGGCCGGTTTGATCATTATGCAGTGCAGCAAACTGCTCCCACGTTAATAGCATTTTCTCTTTCTTTACCTGCATTTATTATAAATAAAGTATTGCTACCCACATTTTTTGCTAAAGGCAATCTGAAAATACCAACCATATTTTCGCTAATGTGCCTTGGAATTAATGTAGTGCTAAACCTTTTGTTAATGAACGAGTATCAGCACACGGGGATTGCTATTGCTACTTCCGTTTCCACTTGGATAAACTCCATTCTATTAATTAGTTATTTAACAATAAATAAAATGTATAAGGTTAGCCAAGCGTTATTGTTAAATATCATGAAAATTTTTGTAGCAACGGTAGTCATGTCAATAGCCCTTTATATTTTTAATTCTTTGTTGGCAGGATTATTTTTTGATAAAATGTTGGCTCGTATCGTTTATTTAGCGACTTTAATAGCTTTGAGTGTTATTGTTTATTTTGGTATTCTCTATTTAATATTTAAGGGAAACTTTAAGCATGTGTAAATTATGAGACTTTCTTTATATGCTATATTGTCAATCTCGCTGCTATTAATTCTTATGCACGTTGCTGCAACTTTTAAGGATTGGAGTGGCTACAAGGGATATATTATAAAAGAGTTGGAGAAGACGTATGATGCTAAAGTGCATATTGGAGGAAAAATCAAAGTTTCATTGATTACCCCAAAGCTCACTATCTATAATGTATATATACAATACAACGAAAATAAAGAGCAAAAGTTGTCAGATTTAATTAGTGTAAGAAAAATTGAGGTAAAACCGTCACTCCTATCGTTGTTTTTATTTTCGTTGCAACCAAAGTCAATCACATTGTTTGGTATGAAAAGCAACAAAGAAAATTTACTTAATATTATAAATACAAAAGCCAGTGGTAACACAGTCGATATAGTAATAAAAGACAGCCAAGTAAGTTTTAAGAGTGATTTCGCTGATATTGTTAACATAAAGGAGGTTGCTGTAAAAAAAAATAGGCAATTCTCCGGTAAAGTAAAGGTAGGTGATAATAATTACGATTTTTCAGGAAAGGTTGATATCACAAAAAAGAATGTACACATTAGTGTTGAATCAAATTTTGTAAATTTGCTATTTACAGGTAATAGAAATCAAGAAGAACTCCAGGGTAATTTAACATTAACAATTAATAACAGTTCCTGTTCTGTGAGTGATTTAGCAAAAATCATTAATCTTAGCTTTCTCTCTTGTGTTATTCCTAGCGAAAATATCAAGATATCATCCAATATAAGTCTTAATGAAAGTGAGTTTACGGCAACTGACTTAAAAATTGATTCCAAAAGCATGCAAGCCAGTGGTACAATACAAAACGATAGAAAAGGCAATCACACTAATCTCAATATTAGCTTCAGTAAAGTTGACTTAGATTCCATACCTGTCTCTTATACACATCTCCGAGCCCACGAGACCGAGGCTGATCTCGT
>NODE_5_length_22263_cov_4.039394
TTTCAAGCAGAAGACGGCATACGAGATCAGCCTCGGTCTCGTGGGCTCGGAGATGTGTATAAGAGACAGGTATACAGATGGATTTGCAGAACATATATTTCCTGCTGAAATTCCTAACAATATATATAAAATGACCTTGGAACACGCACTGAAAGTTCATCAATTTTTAGGATGCAAAACTATTTCCCGCTCAGATTTCCGTTATAATCCCAAAAATAACACTTTAAAAATGCTTGAGATTAATACACATCCTGGCTTTACTGAGTTATCGTTAGTGCCAGAAATTGCAAAATTGGCAAAAGGAATCAATTTTAATGAATTAGTTAAAATTATTATTGAAGATAGTTTGCAGCACAAAAATATTAGGGATTTAAGTCATGTTGAGCAGTATTACTAGAAGCCAAAGGAGTTTTTTGCGTAAGTGTGCCTTGGTTATTATCACAGCACTTTTTCTTACGCTAATACTTTACAGCTCACTTGATAAAATAATAAATCGATTTAATTACTACTTTACTTGGTATAATGACTGCCTATCTAGTTTATTACTCAGTAGTGGATTTTCAATCGACGAAGTAGTCGTGAGCGGCAATAAATTTACAAACAAAAAGGATATTCTAAGTTTGACAGATAGAACGCAACCTATCCTGTATATATCACTTTCAAAACTTGCCGGTAACATACAATCCGTAAGCAGGTGGATAAAACACGTAAGAGTTCACAGAATTTTGCCCAATACTCTACACATTAATATAGATGAGCATAAACCGTTTGCTCTCTGGAAAGATAATAACAAAACCTCGGTAATTGATTTTGAAGGTAAAGTGATCGTAGATGACTATCTAGTAGATGATCTTGTTGTAATTACAGGACAAAACTCGTTATCAAACCTAGAATTTGTTAGAGATGTGTTGGAGAGTAAAACTCAATTAAGAGACCACATTTCTTCTTTTGCTTATATAGGGAATAGAAGATGGAATATCATACTTGATAACGATTCCACAGTAAAACTGCCTGAAGATAACCCTTATAGTGCATGGGACTATTTAAACCACTTACACAATACAACTGATTTTACTTTCAGCGATTGGAGTATTATTGATATGCGTATTACTGATAAAATCTTTGTGAAGAGGTGATCTGCTGTCATCCAAGCAGCGGGATACTTAACCGTCATACCGCGATTCATTCACGGTATCTCTTGGCATAGATCCCGCTAACACGTAGCGGGATGACGGTTGTCAGGCTAGCTGTCATCCCAGTAGCCTCCTTTCTCCTATCATCCCAGTAGCCTCCTTCTCCTGTCATCCCAGTGCCCTCTACCTTGTCATCCCAGTGCCCAGACACTGGGATCCAGGAAAAAGAATGGTGTCATGAAAGTAGCTGACACTGATTCCTTTATGATGGTGTCATCCCAGTGCCCAGACACTGGGATCCAGGAAACTTAATTGCAAGTAATGCATTGGATTTGGTGAGTATGGGTTTTGCGTTATAGAATGAAGCACTTTTGGTGAATTTATAAAGAAAGCTGGATCCCAGTGTCAAGCACTGGGATGACAAGGTATAAACCTTATCGTCATGCCGCCGCGAACCGTCATACCGTTGCAAACCGTCATACCGCGATTCATTCGCGGTATCTCAGCCGCTAACAAGCAGCGGGATGACGATTGTCGTTTAGCTACAAACATTAAGAAATTTACCAAACGAAAAAAAAGGCAAAAGAAGCCCCATGGTTAACTAGTTATTTATATGTACTTCAAAATATTGGCGTTTTTTATTCTAAACGCTACGATTCAGCCGCTTTTAAATGCGACTAACCTAAATTATAAACGTTAAGAAATTTACTGAGTGGAAAAAAAGGCAAAGAAACCCTAGGGTAGCTAGCATTCAAATTCTCCCTTGTTCTATTTGACGTCTTTTGATGTCTTGAACGCTTTATAAGCGCGTTTCTGCTTGTATAGGTAGAAACCTAAAAGTTTTATAAAGACATGAGGTGCACATAGTGTAAAAAATTAAGCATGATTTACGCCAAATAAAAAGTTCCCTTTTTCGTTTTAATCTGCAGATTGCGAAGATAAATAAATAGCTTCATCTTTATGATAAGAGGTTTGGCGGAGGGTGTCAAGGAATTCTTATTAAAACTAAAGAGCTCAAATGAAAGAAGGTAAACTTTAAAGTATACATTTAATAGCGCTTTCTATGAGAGAAATCGTATTATCCATTCCATAAAGCTTTATGAAAGATCCCATTCTTGGACCGGTTTTTTGGCCAAGTAACGTTTCATATAATAGCTGAAACCAGTCACGTAAGTTAGTGTAATCATATTTTTTTCCAATAGAAAATACCTGAGATTGAATTTCTTCAGCAGTAGCAGTTATAGATAGAGAATGTAAAGTGTCCTTCAAATCTAGTAACGCTTCTTTCTCTTTTTCATTTGGAGTTTTATATGATTTTGTTGGCTTGATAAAATCGTGATAATACTTTACTGCAAAGTCTGAAAGTCTATCAAGCATTTTATTATTTTCTGGTGTAACGTTCGGTGCATAAGAGGATATAAAACCCCATAGGATCTCTTTGTTTTCAGCATTACAAGCTGCTGCTAGGTTTAAAAGTAGTGAGAAATTTATGCCTGAAGTTTCTATACTGGGAACATTGCCCTTGTGAATGTGCCAAGCAGGATTATTTATATCCTTTTCTTTGTTCTCATGATAACGCTTTACAAATTCTAAATATTCATCAGTTGATTTTGGTATCACATCAAAATATAAACGTTTAGCTTTTTTAGGACTCTGAAAAATGTACAATGCTAAACTCTCTGTTGGTGCGTAAGTTAACCACTCTTCAATTGAAATGCCATTTCCTTTTGATTTTGATATTTTCTTTCCTTCTTTATCAAGGAAAAGCTCGTAGCAAAACAGAAGTGGTGGCTTTTCTCCAAGTATTTCACATATTTGACTTGAAAGCACAGCAGATGGAGTTAAATCTTTTCCGTGAACTTCATAATTTACTCCAAATGCGGCCCACCTCATTCCCCAATCAGGTTTCCATTGCAGTTTACATTTTCCTTTTGTCACTGGAACTTCTATTTTTTCCCCGTTTGGGTCTTCATATGTGATTGTTCCTTTATCTGTATTTGTTTCAATTACTGGAACTTGTAAAACTTGGGAAGTTTTTGGGCATATCGGCAAGAATGGACTATAAGTCTGCTGTCTTTCTTCCCGAAATGATGGAAGCATTACGTCCATCACTTTATCATAATTTTTCAGCAGTAGTAAAAGTTTTTCATCGTAAACGCCAGATTTATAACACTCTGTTGCACTCCTGAACTCGTATTCAAATTCAAACAAATCAAGAAATTTACACAACAATGAATTCATATGATGACCATAACTTTCATGAGTCCCAAATGGATCTGGGATTATAGTGAGTGGCTTATTTAAGTGCTCTCTTAGCATCTCTTGATTTGGCACGTTATCTGGTATCTTTCGTAAACCATCCATATCATCTGAAACTGCAATGATTTTGGTTTTTATACCAGGAGCTATTTTTTTTAATGCATTTACAATAACTGTAGTGCGGAAAACCTCTCCAAAGGTTCCTATGTGGGGTAAACCAGAGGGTCCATAACCAGTTTCAAATATTATTTCTTTTTTATTAGGAAACTCTTGCAATATCTTTTCTGCTTCTTGAAATGGCCAACTTGTCATTATCTTGGTTAAATAATGTACCTTAACTTAAAGTGCTACTAGTTTCAATGGATTTTTAATATAATGATATAGTATTAGTTATTATTAGAAGGTTGAAGATATGTCCACAGGTAGTATACAAACAGATCAATTATTCAAAGGTCTTACAAGACCTGCAATGCTTTTTGGTGTGAGTTATATGTTTGCAATATTAAACGTCCTGATTTGCATGCTAATTTTCATTAATTCAAATGATTTGAGAGTGATTCTCTTAATGTTACCAGGTATACATGGACTTGGTTATATAGCTTCTGCAAAAGAACCGTTGTTTATTGAATTATTTATGGTAAAATTAGGAAAGTGCTCGAAATGTTTAAATCGTTTTTATCATGGAGCCAATTCTTATGATATTGCTTAACGTTGTGTGATGCTGAGGTTTAGGGCTGTTCAATCAAAGAATAAATCTACTCTGAGCAGGGAAGTTCACGCTGCTGAATTTATTCCTTATTCTTGCTATTGGAATAGCACAACCTTGATGACAAAAGAAAATTGGTTGGTTAAGGTTATAAAATTAAGTGGCTTTGCATTTGAAACCGCCGATGACGAGGATTTAGTAATACAAAATAATATCAGGAACCAGATGCTAAGAAGCATTTCATCTCCGGCATTTAGTTTGTATTTTCATACTATCAGACGTAAGAAAAATATTTTTTCTGATGAATTTGCAAATCAAGGTTTGCCGAATTTTTTCGCTAATCACGTAAATCTAAAATGGAGAGAAAAACACGCAACAAGGCAATCATTTATTAATGACCTATACATTACGATTATCCGTAGAGCGGACACAAAAGGAGTAGAATTTTTGTCACATCTACTAAAAAAATTCGGACATGTAACTTCAAAACATGCTTGGGAAAGTGATATACGTGCCACGTATGAAGATTTAGAGGAAACGACAAATCGTGTAGTGACAAGCCTTAGAAATTATTCGCCTAAAATTCTTGGAGTAAAAGAAACTCCAGATGGTTTGTTCTGCGAAATAATGGAGTTTCTATCTAGAATCGTAAATTGTGGATTCGTTACAAATACGCTTTTTCCGCTAAGAACTGAAATATCAAGGTACTTACCAGTACATAGGTTATTCTTTGGCCGTAAGATGATACAGGTTGTGACTCATAATGAGAGTAAATATGCTGGAATAGTTAGTATCAAAGAATATGGAAATCATACTTCTGCAGGAATGCTTGATTCGTTTTTACAACTTCCTTACGAGTTTATAATTACGCAATCTTTTCAATTTATAAACAGGCAAATGGCGATTGGAAAAATGCAGATACAGCAAAATCGAATGATACAGTCTGCAGATAAAGCTATTTCTCAAATAGCAGAAATTTCTCAAGCGCTTGATGACGCAATGAGTGGTAAGATTGCCTTTGGTCAACATCACCTGACTATTTTATGTATAGAAAAAAGTCCTAAATCATTGGATAACGCTCTGTCGTTGGTAGAATCAGAGCTTTCTAATTGCGGTGTTTACCCTATACGTGAGAGAGTTAACCTTGAACCAGCATTTTGGGCGCAAATTCCTGGTAATTTCGATTATATAGTGAGAAAAGCTACAATAAGTAGTCTTAATTTGGCTGGATTTGCATCTCAACATAATTATCCTACTGGTAATAAATTCAATAACCACTGGGGAGATGCTGTTACAGTTTTTGACACGACATCTGGTACTCCATTTTTTTTCAACTTTCATATAAGGGATGTTGGACACACTATGATAATTGGTCCAACTGGTGCTGGTAAAACTGTTTTAATGAATTTCTTGTGTGCCCAAGCGATGAAGTTTTCTCCAAGGATATTCTTTTTTGATAAAGATCGCGGTGCAGAGATTTTCTTAAGAGCACTTGGTGGTATCTATACTGTAATAGAACCAAGAACTAAAACAAATTTTAATCCTTTACAACTTGATGACACCTCTGATAATAGAACATTTTTAATGGAGTGGATAAAGTCTTTAATTTCGGTGTATAATGATAAATTTACTTCAGAAGATATTGCACGAATTAATGATGCAATTGAAGGAAATTTTAAATTAAGAAAAGAAGACAGATTCTTGAGAAACCTCGTACCGTTTTTAGGGCTTGCAGGTCCTGATACTCTAGCTGGGGCAATATCTATGTGGCATGATAATGGTTCTCATGCTGCAATATTTGACAATAAAGAAGATTTGCTAGATTTTTCACGAGCAAGAGTATTTGGTTTTGAGATGGCTAGCTTGCTCAAAGATCCTGTTGCTCTTGGACCGGTCTTGATTTATTTATTTCATAGGATTAGTATATCTCTTGATGGCACTCCATCTATTATCGTTCTTGATGAGGCATGGGCGTTAATAGATAATCCAGTTTTTGCACCCAAGATAAAAGACTGGTTGAAGGTACTGAGAAAACTAAATGCTTTTGTGATTTTTGCTACTCAGAGTGTTGAGGATGCAAGTAAAAGTACTATTAGCGATACGCTTGTACAACAAACAGCGACACAGATTTTTTTACCAAATCTGAAAGCTACTAGTGTCTATCGGGATGTTTTTATGTTAACTGAACGTGAGTATATATTAATTAAGCACACAGACCCAAGTACTAGATTCTTTTTGGTGAAACAAGGAGTTAATGCTGTGGTAGCTAGAATAGACTTAAAAGACTTAGATGATATAATCAACGTATTATCTGGACGTGCAGAAAGTGTTCTATTGTTACACGATATATTAAATGAAGTTGGGGACAACCCAAAAGTATGGTTGCCTATATTTTATCAGAAGGTAAAAAATGTTTAAGACTAAGCTGTCATTGCTATTAATTGCAATATTTTTACTAAATATAGACTTTTTACTCTCATATCCAGTACTTGCAGATGAAGTAAGTGGTACTGACAAGACAGAATTTGTTAGTAGGTTTAATTCCACTGGCAGTTTTAGTCGTGCCTCTAATCCTGATTGTGGAGCGTTTAAAACAGCTGCAGCACTTGCTGGAATAGCTATTGCTGTTGGTGCAATATTTACTGGCATTGTTTTGATCGTTTCTTCTGCTGGTTTGTTTACCGCTCTTGTTATTGTTGGAATGATAGCTGCAATTGTTGGAGTCTGGAAAGCGATAGGAGGGCTTGTTGTTTGTGAACATAGTTTTGTTAAACACCCAGTTGCACGTGATCATGATGGAAAATACAAAAATTTTAAATTAGAAGACACAGGTTATAGTGGCTGCACCAATGAAAATTACCAAACAGAAGAGGAATATTTTTCTTGTTTGCAAAATAAAGCTCGGGAAGACGTGAACAAAAAAGATTATGACGGGAAAAGAGCAGAAAAAGAAGCCTTAAATTCTAACGTTCAGGAGAGTACAGAGAGTTATTACTGGCCAAAAAATGGTGTGCAATACAGTGAATATATAGAAGTATGTCATCGAAACCCTTTAACTTTTGGTAATCTTTTTAATAAGGTAGACTTTAATTCCAGAGGAAAACCTGGATACATAGACTTTGATGTCAGGGAGAAAGACACTGGATACGTAGATGGGTCATGGTCCTCGAAGGTTGATGGTGGTCTGGAATGTAGAGTTCTCAAAGCAGGACAGAGCGAACCCATACATGGAGCTACATTCAAAGCAGTGAGAAAAACGGGCAGATTATGTGTGGAGTTAGCCAGTGTTAGCATGCTTGGTATCGAAATGACTCCTTGGCCGCAAGGGGTTGATATGGGGTGCACGGAATTACCACCTGACCCACTTGCTCCTATGTGTGAAAAATCTGTGATGATATTCAAAAATAAAGATGGTACAGGAGAGGAAAAAGTTCCTATTGGTAATAATGATGACTATAAAACTAATATAAGAAATAGGGAAAAAGAAGGAAAAATTTTTGTAGGTTACGACAATAAAGGCTGTTTTAGCTCGTATGTCTCTGAAGCTTGTTACAATCAGGCAGGGAGTAAATCATTAGCTCCTATTCCCGTAACTTCTATGATAGTGCAATGCATTAAGGAATCGTTAGATAATTTAGTTGCAGGTATTGATTCAAGTGGCAGTCCACTTAAAGATAAAAATGGACATAACAAGGGCAGTTTCTTATCTGTAGCACAGAAAAGGCTGAAGAACACTGTAACTGCTGTTTTAGTTTTAGCTTTAGTACTGTTCTCTATAAAAGCCATGTCTGGTGGAGTTCAGAGGCCTCAAGAAATGTACATGTTGATCATAAAATTCGCTTTAGTGATTTACTTCACAACAGGCAGTACCATGTCTCATTATTATGGAGAATTAACTCGTCTCTCAAATGGTTTGTCAGAGATAGTGCTAAAAGCATCATCTGAAAGTAAAGGCATATGTAATTATAAAGCAGGTACAGATTATGAATATACTCGTGCAGGAAAGAGGGTATCTTACAGTTATCTTGCACCTTGGGATAGGCTTGATTGTAGAATTTTATTTTATTTAGGTGCCCCTTTAGATGGAATTGGTGGCAAAATTGGTACTGGAGGTGTTGCAACGTTAGCGGTCTTGCTTGGCGCTGCTCCTGTCTTGTTAGTTGCAGGTTCGGTGATTGGTATTATTTTCGCTGGTGGACAGATTTTAGTAGCTCTTGTTTGTATATTTATGGCCATTTTGATGATGATGGTTATTTTGTGGCTGTGCTATGTGTTTATTTTATCTCTAGTTGCTTTAAGTGTAATCATCATTTTATCACCTTTTTTCATTCCTATGGTTTTATTCCAACACACCAAAGGATATTTTGACGGCTGGGTGAAAGAGTTGATCACCTATAGCTTATACCCGGTTATCCTTTTTGCGTTTTTGTCCTTTATGTTCATAGCATGTGATAAAATCTATTTTAAAGATTTGAACTTTGAGTCGGACAAGGAATATGAGGAGAAAATAAAAGCCTCGGGTGGTAGCAAAAAACAATGGTTTAAATTGAAAGATGGTGAATGTGATAACAATGAAACTACTCTAGCATGTATGATGCAAAATTACAGCTTTAAAAAGACCAACATACTTGGTCTATTTTATTTTACATACATGGAATTTGGCAGCTCTCTCATCGGAGAGTTATTAAAGTTGTGTCTAGTGTTATTCCTCTTTTACCACTTTTTAAACATTCTTCCTAACATGGCTGCTGAACTTGCTGGTAACTATAGAGCAGCACTCGGTTCTGATAGTACACCTGGACAAATGGTGGGCAAAGCTTTATCTGCTGCCAAAGCCGCTGCTGGAGGTGTTGGTCAAGCTGCTGCTGCGGCTGTCAAGAAGGCAAGAGGTACTGGTGGAGGAGGTGGAGATAGTGGTAAAGGTTCCAGCGAAAAGATTAACTAAGGTGGCGGTGATGCTAGTTAAGGTAAGTAACAGATGCTTAAACGTTTAAGTAACCAAAACTTGGGTAAGTTATGCATAAGTTTTGTGGTGCTTTTTTTATTGTCTGGATGCGGGGAGGATCACTGTATTAAGCCAGAGAATTTATCAGGTTTGCGTGAAAAACTAGATATAGTGTCAACAGAGCAGAAATGGGTTGATTCTGGTGTCTATATCTCAGGTAGAATAAGAGTAACAGAGATTGATATAGTGCCTAGTAAGGTTAATTTTTGTCCTAAGCAGTATGCAGATTTTGCAATTGGGCCTGGGAGAAATGACATTACATTACCATTTGCACTTGAAGCTGGTGATACGATAAGCTTTAGTGTTATTGGAAGTAAAGTGTGTAAAGATAAAGAGAGTGAGACAAAAATCAGGTATGTGAAAATTGATGAAAAGTGCAGCGAACAAGAAGAGGAGTATTTTGCAAGGGTTTTGAATCAAAATGAATGTCAGGCAATATGGCAGAATGGAGAATATCAATACACAATATGCCCTAATAAGTATATCGTAGGTAATCCACAGTGGTTGAATGGAAAAGAGTATTGGAGTTCAGACCCATCAAAATTAGTTAAAGAGAATAGTAGAGAAGAGATTGAAAATATTATTAACTCTATAAAACAAGGAGAAAATATAGATTGCAGCAAGCTTTCAGAGAGCAGTGCAAGTAAGATAGATACGCACATTTTAAATTCACTCTGTAGACGTATATGTAAATTTTCTTCTGGTCGTAGAGGAGAGGATTGCGTGTATATTGAATATAATAATATAGAAGGTGAGATATTCAATGCTTTAAATCCTGGTGGTAAATCTGTTATTGCTGAAATTATTAGTAATGTATTAAAGGGAAAACAGGTAAAAACTGACATTACACTATTACGTGCTTACATGGATAATGAGAATTTTGAACACATTCCAGGAGGTGGTTTATGCACTAATTGTGATCACAAGATAAGAGATAACTATCGAACACCAAGATTAATTTTTAGTTTATGTAGTAGAAATGACAAGTACTGCTACGATCAAAATGACAAAGGTGGTTTCAATATAAGAGTAACAAAGAACCACAGTCTAGAAAATAGCTTGTATATAAGCGTCTCTGACAAACTTCCTGAGCATAAGCCTGGTGAAAACCAAGCGGATATATCTGTAGATATCAGCAAAGTTCATGATACTGAGTACATGGAAGGCTTAAAGGAGAAGTTAAAAGAAAAAAAAGGCACCATATATTACGGAATAAGAGACCATGGCTGCGATTACAAAAATGAAGGTCAGTTTAGCATTAACCTAACAACTAAAGAGCCACCTACAAGAACTTTTAGTGCAATATATAATTTTTTTGATGAGAAAGTGAAAACTGCATTTTTCGGCTCTAGTTATAAAGACTCTAACGCAATTCACTCTGATACTAGTCCTGTAAAGTCTCTTTACGAAAGTTTTATAAAATCAAGCAGAACAAATACCATTAGATCCACGATAATATCGCTGTTAGTATTATACATAACCTTATATACCCTTTACTACTTTTTTGGTTTAACTCATATTTCTATATATGAGTTTTTAATTATATGCGTAAAGATAGGAATCATCGTCCAGTTGTTGCAGGATAATAGCTGGAACTTTTTTTATAACAATGCATTCTCTATGCTTATTAACACTCCAAAACAACTAATAGAAATAGCAAATTTTAGAGGTACGACATCAAATGTTTTTGAATTCCTTGATTTGCCGCTCAATAGGTTCTTGTCATCGCATTCAGTATTGTTAATAGTATCTCTTATATTTTCTGGTCCTTTGGGTTTTGTATCTTTTTGCTTGGTGATCTGGGGTTTAATCACAGTGAGCTTATCTATTTTCAACGCCTTATTTTCTTTTATTACATCTATAGCAATAGTTGCGTTATTACTTTCTTTAGCACCTATTTTTATTATTTGTCTTTTATTTACGTATACTAGGCAGATGTTTCAAAACTGGGTTAAAAATTTAGCAAGATTTGCGATTCATCCAGTGGTCCTTTTAATTTTTATATCACTGATAAGTCAGGTTATGGATTATATCATATATTCAGTATTTGATTTTGAAGTCTGCTCTACGTGTATACTTAGTATTAACCTAAAGATTTTTAACCCTTGTATTTTTTATGGTTATGCTTCCAAATATACACCTAATATTACCGCTATGATGGCTTTTGTTATTTTGGGACACGCTATGAAAGCTTTAGTTGAAGCTTCTTCGACAATATCTGACTCGTTGTTTGGTGTTTATGTGCAAAACGAACCTGGAAGACAGTATCAACAAAGCTTAATGGGAACAGTAGGGTTAGATGAACAAAGCGTTCAAAGAAGAGAAAGAGGAGGTGCTTCTCAACAGTCAGGTACGTCAAGACCTCAAATACCACAAGGGACTCAAAGGTCAACGCCTCAGATACCACAAGGAAGACAGCAATGATAAGTAAAAGATCACTATTGTTGATACTGTGTCTTGCAATCACTGGTTGTAACATGGATTGTGTCGAACCTGGGTTGCAGAGCAGAAACACCAGCGTTAATGTGGATGTTCCAGTTCATAAAGCCGATAAGATCCATTGGGTTGATTCTGGTCAGGTAATTAGTAAGGGTGAGGAAATCAAATTCACCCTCGGTGGATCAGTAAATTTTTGCCCTTTTAAAGAAGACAAAAATCCAAGGAAAGTACTTGTGCCTGCTAGCTTTTGTGCTGATGGCTCAGAACCAAATTATAGTAAAGCTAAAAATATTAACGATGTGCCTAATAATTATGGTGCTGATGAAAGTAAGGTGGATAAAGAAGAACTTTGTGGCGGTAAAGGGTTTGGTAGCAATAGACGTTATGTAGACACTGGAATTAAAGTAAATCCTGGTGATAAGTTAAGCTTCAGCTTAGTTCCCAGAAAGGTAACAATCGATTGTGATAAATTAGACCTTCTTAAAGGAGAAGTTATTTTTGATAGCAATTATTACGACAGTGATGGCAGTAAAGCTACTGCAAAAGAGATATGTAAAGGGGGTAAATTTTCTTATAGAGATGCTCAAGGTGGTCACCATGAAATTGAGCTTAAGCCACTAGATAAAAGGGGGGGACGTGACCAAGAGTATAAGGTTCTGGTTGGCAATGGGTACACTCCATATGATAATAAGGTGCATTTTAATAAAGGTTATATTAAAGACGAACCATGGATGAATGGTGCGTTATTAGATTTACGCCGCGCTAAAATAGGATTGAATGAATTATGTGATGGAAAAAGCTGCGATTTTAACGAGGTGAAAAAGTACAGCTCTACTAAAATAGGGTTAGATCAACTATGCAAAGAAAAAAAATGCGATCCTAACGAGATAAAAAAATACAGCTCTTATGAGCTTAACTGTTACTATCAGAATGTGTGCTATACCGAAAAGGGTATATGGGATTATGGTTTAGGTCAAGCAGGAGAACGGAACTGTGTCTCCTCTATAAGGTATAAGAAGTACGATAAAGGAAATAAATGTGATATGTATTCTTATCTAGAAAAAATGGAAGGGAATGTTAAAGCAGGTAGTTTTACTGAAGATGATAAATCTTGGGCTGAGGCTCTTGTTGCAAAAATTGGTGATCCTGATGATAAAAATACCGCTAAAGGTATTCAATGTCTTCCAAAGAAACAGGGTGCAAAAGAGGATAATGTGTGTTCACAAATTAAAGATGAATTTGGAAATTTTTCTCTGAGGTTAAATCATGACTATCCAATAGAGAGTGTAACACCTGGTAGTAGCGTGATGCTTGCTATCGCAGATTATGGTCACTATGAAGCTAATAGGGGTGGGTACCATGTTAAAGTGACTAGATCATGTGAATATATTAATGGCGAAAAACTGTATGTGTATTTGGGTGATAACCCACCTAAAGATTTGCATGGTGTGGGAACTAATGATTTCAAAGTGGTAGGAGTGAGAGAAAGAGTAGACGGAAAAGATGAGTACACCATATTAGATGTAATAAGCGGAGAACACTTTCAGAACGAAGAATCTAAGAAGATATATTTTGGTATTGATGTAAGCAACGTAGAGAGAGATGACATTACAGATAAAAATGGCGAATATTATGAAAACAATAAGTATAGTGTAACTTTATTTGTCAAAAGAAAAATTAATGATTTTATTTCATCAAATATAAACAATATATTTAATTTTATGAAAGAAGAAGTAATTGGTGACAGCGTTAAAGATTCATACAAAGGATATATAAAAGGTCTTTTTCAGGGAGTAAGAGCTTTGCTTACTCTATACGTTATATTTACTGTCATTGGCTATATCCTTGGAACAATACAGCTAAATAAATTTGATTTCATTGTAAGGATGTTCAAGATAGCATTTATAGCTTTTGCCTTTAGCGATAGAAGTTGGGAACTTTTTGGTACAACTTTATCCAGACTTTTTATAGATGGTAGCACTTATTTAGTTGATAGCTTTTCTGGCTATATAGGGGAAGGGGGGAGAAAATTTGCATTCTTAGACTTAACAGCAGGAGTATTATTCACAGCAGAAACTTGGTTAAAGTTTTTATCGTTGATGCTCTCTGGTCCTTTTGGCTTTATTGCATTTTTGGCAATACTCTACGCTACTTTTATGTTCTTAAAATGCATTATTAGCGCTACGTTTAAATATGTAATATCTACTGTTCTAGTAGCGTTTTTACTGTCATTAACACCTTTGTTTATCGTGTTTATTTTATTTCAACAGACTAAACCCTTGTTTGATAACTGGATAAAAACGCTGGCTCACGTTGCAGTACAACCAGTTATTTTATTTTCATCTTTATCTCTTTTAAATCAGTTGATGTATTCAGTTCTATACAATCTCACAAATTTTTCTGCATGCTATCAATGTTTAATTAGCGTAAATTTCTTATCGTATGATCTATGCCTGATGAAATCAATACTGCCTCTTGGATACAGTCCTGGCACTAATGTTGATGTTGCATTAAGTACCGGAGAAAGAGCTGGTGGGCACTTTGCAGCATTACCTATAGACCTAATCCAGGCGTTTATATACCTCATTATTGCCGGTGCAATGGAAGCTTTTGTTTCTATATCGGAAGCTATGGCACAAGTACTATTCAGCTCTGGTTTTGGGGTTGCTGGCAGTGTTGGTCAAGTTGCTAAGAGCGTATCGCAAGCTATGCTGTCCACCGTTGGCCTTGATGATAAGACCCAAGGTATTATACAGAACATTAGGCAACAAGTGGGTAAAGATCGGACGGAAGTTGACGTGAAGGATAATTCCATGAGCCCTAAATCTGAAATACCAGAACAATCAGGTAAGCAAGAAGGTCCTGATAAAAAGGAGAGGGGGAGCTCTAAACCTGAAGCACCAAAACAATCAGGTCAGCAAAAAAATCCTGATGAAACAATAAGAAGTGATCCTAGTGATAAAGCTAAAAACAAGGAAGGAAATGGAGAGAAGTAAGATATGAATGATGTTATGGAGTAACTAATTAAAAAGATATTTTAAGTAAAGTTTTAGAAATTTATTTCTATATTTGGAAAAAGTTTAGATATGCAATCACGCTTAGGCAAATGTTGGTTTAGGGTATTACTTCTTGCAGCTTATATGCTGATCACAGGTTGTAGTAAGAATGATATGCCTTTTCCAAGGTGCATATCTGCTGACTATTTTGGTCCTAAACCTATTGCAGTAAGCGCTCATTTTTCAAGCGACCACGATGCGTTTATTCCAGGAGATGGAGAGGTTATTGATCCTGAAACTGGCGAAATTAATTATGGTTTTCACCATAACCAAGTGGTGAAGTGGGAGGATACCGGACTCGAAACCAATGGAGATAGTTTAAAAGTGCGAGTTAATGGTGCATGGACATCTTGGAGTAATAATAACAAGAAGGAATCTAAAAAAGGCAGTTATACCTTACAAAGCTTGGAGCAGTTAAAATATGCAACTAAATTTGAAGGTAAACAAAGTGATAATAGTTTACCTAATTTTCACTTTGTTTGTAATGATTATAAACCTAGAATACAAAAATTTTCAAGTAAGTCTGATACAAGTTGCACTGTAAATTGCAAGTGTATTAATGAAGATGATAGCGCAAATACAGTATCACGTGGTGCTCCATGTTGGTTTACCAATGGTCATGGTGCTTATCTTTTGTTTCAAACGGGGAAAGATGATCCTAACGAAAATCTAAAGTTAATGCGCGATCCTCAATATCCTACTGTACATCTAGGTTATAACTCCACAGCAGAGGGCGACAATGGATTTTTTACTTTAGACAGAGATAACACTAAATTAAAGGACAGAAATTGTAATGAGTTGAAGTTAAAAAAGGGATGGAAAATATATGTAAAAATATTAGATAGATATTACTTAGATAATGTAGGTGGCTACTCTTTTGAGTTCTTAAGTGGAGTGCAGCAGCCAAGTAATTTTGGGTTTTTTGATTACATTTATAACTATCTAAAATGTGTATTATTGATTAACGAAAATTGCAAAGAACATTTTAATAGCAATGATCCTGCAGTTGCACAAGCTATGTTCGAAAATATAGCTGAAAAAAGTACGAGCTTTCACAATTTTGTTCTTTCCTTGCTTGTTCTATTTGTAATGATTTCATCGCTTCTTTATCTTTTTGGCATGATACGAGAAACTAAGCATGATATGCTCATCAGAATGATGAAAATCACTCTAGTAATAGTGCTTATATCTCCTGGAAGTTTTAGATTTTTCTATGATCATTTTCTTGTTTTATTCGTTAAAGGTCTTGAACAATTGATAAGTGTAATTACTAACTTTGCTCCCAACATGAACACCGGAAGTATTGCTCAAGGAGATGAAGCTAAGTTGTTTAGCTTCATGGAGGACATGTTCAATAAATTTTTTGCTTATTCTGTTTGGAAAAAGTTTGCAGCGTTTTTACATTACCAAATGTGGGCAAGCCTTCTTATGATACCGGCGATTTTCATAGGGATTGTGCTATACTTCTTGTTGTGCTTGTATGCTTACATAATATTTCTCTCTGGCTTTATGGGTATAGCTTTTCTTATAGCTATCATGCCACTGTTCCTGATCTCTATTTTATTTTCACCGCTGAAAAGTCTATTTGAAGGTTGGATAAAATTCTGCATCAGTTTTTGTTTACAATCGATTATGATATTTACTCTCTTGTCATTGTTGGCTTCAATGATAATGAACACCTTTTATAGACAACTAGGTTTTACTGTATGCTACAATAAATGGTTCGAGGTAAAGTTATGTGCTCCAAAATGGGTGTTTGGCGGTTTTTGTATCGTTGATAAGCAGTACTTTGGTTGGACCCCAGGGCAAATTTTTGTACCTTACACTCTTGGAGAAGCTTCTTCTCTTAACATAGATAAAAGTATAGAAGGTATAGAAAAGATAAGCAGAGAAGGTGGTACAATAAAATTTACTGGAGGCGCTGGATATATCCCGCTTTCACCGGATTACCCTAAAGATAAAAATGGTGAACATATAAAAGGGTTTCGTTATATAGATTATCCTTTCTTTAATCCAATGCCTGGAATTAAAGATAATCCAGCAGACCACTATATTGCAGAAAGTGATATGGTAGTTAGTAATGGCTGCAGTGCAAAAGATCTAGTACGCTTAACAAATAGTTTATCCCATGCATCAGAGAGGGTTGACATTATATTACTGATCAACAATATAGAGAAAAGGATAGGTGATGTTAGTGAAATAATAAAACGCTACTGTCAAGATATAAATAAATGCAATAGTTATAGGGAAATAATTAATGAAATAAGATCTTTAGTGCGGAGTGCGGTAGAAAAACAAGGTTGTAGAATACTGAAACTTCATGATTTATATAAGGATCCCAACAGTGAATACTGTCAGAAATGTAAAGATTGTGAGGATTGCAAAAATTATCAAGAAAATAGCGATTACCAAAGGGTGCAAGACATACAGAGAGGTTATTTAATCAATGCAGGAGAGATCTTTGTACTATTCTTGCTTTCATTTTTAATGTTCTCCTTACGCGAGTTCGTACAACAGATGGGCTCAAGTATAGCTGGTGGTGGATTCAGCGTTTACAATATATCTAGAATGTATGAAGCATCGCCTTTGGTTGGCATAATGGAAGGATTAAAACGGCATTATTGGCAAGACGCAATTGGTGGAAAACTAGAATCTTTAGGTAATTGGGCTACTCATTTACCGGATAGATTAGCTGGAGGTACAGCTAATTTATTAGGCAGGATACCAAGAGTTGGAGGAGTGCTGAAATACGCTATTGATGTGCCACGTAAATTTGTAGGTGCTACTATTGAAGCAACAAAATTTGCAACATCACCTAAAAATGACGTTGATAAACTTGAGGAAAAAATCTACAGGGCATTTGGAGTTGATAAGGAAGATATTACGCATAGAAGGATCGGTAAATATTTAGAATATTACAAAGGATATGTAGGATCACATTTGGGCTATATAATAGAAGATGCTATGAAATTTACTTGGGAGCATGGTCTTGACTCTATAGGAAAGCATGGCTATGATCATAACCTACTCTATAGAGCAAAAGAATATAGGCGAGATTTCTTAGAGAAGCTTCATGATTACACTATCGGCCGTAAGAGAGAACCAGAAAAAGACAATCCTGATCAATCAAATAAGGTAGAACGAGAGTTAGGCACGGAACTAGTAAGAGATAACCATGATCAGCCACTAGAAGAAGGCGACCCTCTTCGACTACGAGGGGGAGGTCAGCCAGATAAGGTAGTACGAGAACTAAGCACAGAACAAGAAGACAAGCCTAATCAACTACAGCATGATCAGCCAACAGAAGAAGATAAGCCTGATCAATCAAATGAAGTGACACGAAATTTAGGCACGGAACCAAAAGGCCCAGATGAAATTGATGATTTTGGATCTGCTTTTGAAGGTATGGAAAAACGTGCTGAAAGAGAAGGCAGAAGAAGTCAAAATAAAGTTTACAACCTCTCACCACTTTTTGAAATGAACACTCCAGAAGCTGTAGAAAAACGTGCTGAAAGAGCTAGAAGAAAAGAAGAAAGAGATCGAAAAGACGAAGTTTATAATCTTAAGCCTTTATTTAAAGAACCAAAAAATCCAGAAGAGTACGTTAAGGCACTTTTTGAAATGAATACCCAGGAAGCTATAAAAAAACGTGCTGAAAGAGAGGAAAAAAGAAATCGAGAAGACAGTAAAAGGAAATTACCGGAACCAATGAGGAAACCAGATGCAAAAGGAGATGAGAAGAGGATTGAAGATGAAGACTAATAAAAATTTCAAAGGCCTTGATTATTATAAATTGCAGCAAGATGATGATGGCAATATAAAATTAAATAATTATGATGACGTTTTAAATGTGCGTAGGGCGAGAGTAGATCTACTATTAGACAACACACCAGACAACAATATCGACCTCACTAAATTAAATAAAGCTTTGAGTGAGAAATTTGTAGATAATCATAGTTTATTGTCTGAATTTGATAAGGAAGACAAAGAGATTGTACAAGAAAGGATTAAGGTGTTTAGTATTTTAGAAAGTCTTGAAGACCTTAAAAGCGTGAAAAGTGAAGATCTGTTAGAGGTTAGCTTACTGCTGTCAGATCTTAGCTTCATAGAGAGAAATGTTGTACTAAATACCGATCAGAATTCTGATCTAGCAGGATTTAAAAACCTATTTATTGAAAAAAAAGCATCTGGTGAAGAGTATAGTGAAGAAGAATGTAGAGGCTTTCTTGATAATATAGATAAAATCAATACTATAATTAAGTTAGAGTTAGAAAGCAGAATTGAAGGGCTAAATCATGATGAAAAAAATGATCATGATGATTTATAAGATGAGATTGGTCAAGCAATTAATGCAGCAGGCAAATCAGAAAAAGATAACTGATGAGTCTTATGTTTGTGTTTTTCTTACAAGCGACTCGATAGCTTCTCTCTATTAAACTGCTAAAGCCATATTGACATTAATCATATAGTATAAATAATTAATTATTTTGGAGCTTATTTAATATGCTACGCATCATTGCAGGCAAATATCGCGGAAGAAAAATAACTACAGGTAAGCATTTAGCTGCACGGCCAACTATGAGTATTGTCCGAGAAGCAATATTTAATATGCTTTCCTCAAGGAAACCTATTTATAACTTGAATGTACTTGATTTATTTTGCGGAAGTGGCTCTTTTTCATTTGAAGCGCTTTCTCGCGGCGCTAAACATGCATTCATGGTGGATTCAGATTATTACAATTTGCAACTGCCTAAAAAAACAGCAGAAGATTTTGGAATTACGAACAATGTCACGCTAATTTGTTGCAGTGCTAACGGATTACCAAAACCTATTTCAAAGTGCAACATAGTTTTTATAGACCCACCTTATAATAGTAATTTAGTTGAATCAACGTTGAATGGATTAGCTCACTCAGGCTGGTTAAGTGATGATGCATTGATAATTCTAGAGATTAGGAAAAACGAAGGTTTTGAGTGCAATAAAAACTTTAGTATAATCTTGGAACGCACCTACGGTATAGCGAGAATAATTTTTCTTTCTCTATTAACTTGAACTTGCATATACTTTTCATTGATGAGTTCCAGTTCTATTTTCGTCAAGTTTCCGGAGAAATTACTTATTCTGTACTGCCCTAGATCAAAATTTTTATTAAATTCAGAGTCTATTAAATATTCATGTGCTTCTTCAATAAATTTATTTTCTTTTTCTTCGTAACTGGTGTATTTTGTTGTACCATTATTATCCTCACGATAAACTAAATGTTCTTTATGATCAGCATGAATATTTTTATTTTCACAAACCTTTTCAGGATCGTGCTCAAGTACTTTTCTACCAACAATCAATAGCTTATAAGAAATTTCCTATGATTCCTTTTAAGCGAGTTTTGAATTTTTGAAATGTCATGACATTGTTGATACGGTTATCAAGAAACGATAAAGTATCCACAAAATCTTCTGAATAATCATTGATAAAAAAAAGTATCGTACTTAAGTACACTCCAGCTAATATTGCTCTTTTTGTATAGTAGTTAAAATCTGTTGATTGGTCATAAATGCCATACCAAATCGCACTAACAGTTCTGTATAAAAGTTTACTAGAAAAATATGTATTTTTTGGTGATACAGAAAATAATAAAACATTTTTTAAAAGTTCTCTATAATTCGGTAGCTTAGCGTAGTTTGAAAGGCGTATTTGAATAGCTGACTTTACTCGCTCTCGCACTTTCATATCTTCTAAATTAGAATTTTTTAGTTCAGCTTCCATTGAGCTATTTAAGTCCTCTGCTATGTACTCCAAAGCGCTATATATTCCATTCTGAAATTTGCAAAAGCTATTAGCTAGATTAAGGTCAGTGCACACCTTTAATAGGGTTTCATCGCTTATCCCTTCAAATGGAATAACCCTAATTAGCTTATCTATTATTAACTTTTGTTCCACAGTAGCATTATACTAAACAACATGTGTGATTGTACCTGAGATTTTCAAACATTCTACAAAATGCTTCGCCGCGTTCCTCGAAATTTTTCCATTGATCAAAAGAAGCACACGCGGGAGAAAGTAATATTGTTACTTCTTCTGCGCTATTTAAGGCCTCTTCAAAAGCCAATCTGAATGCATTTTCTAGATTGCAACATCTAACATAATCTACTTTATTCTCCATAACATTTGCAAAAGCTTCGGTTGATTCCCCAATAAGAAAAGCTTTTCTAATCCTTGTGAAATGCTTGCTTAATGATTCTATTCCACCCTCTTTACTTTTTCCACCAACAATCCAATATATGTTTTCATAAGATAAGATCGCCTTTTCGCTTGACTTTGCATTAGTTGCTTTGCTATCGTTCACGAAAAACACATTTCTTATTTTGCCGAGCGGTTCATTCCTATGCCTCAGTCCTGAAAAGGACTTGATTCCATTGATAATAGTGTTGCTATCTACTTCAAGTACCTTACATACGGCATATGCGGCTGCTATGTTTTCTGCGTTGGATATTAGGTTTATTTTCACGTCGCTTACTGATAAGCTATGATTCTCTAGTTTTAACGAGATCTTCTGGATCCCAGTGCCCCTTTTGTCATCCAAGTAGCTGACACTGGGATCCAGATAATTTCGATCTATACCAGTAATCTGTTCACTATAATCAAGCAAATTGTTACCTGCCAATGATATTAGATCTCTTGCACCACCCTCTGTCATCTGAGTAGTTGGCAATGGTTTTTCTTTTCTGGATTCCAGCGTCACGCGCTGGAATGACATCGGGGAATATGTTACTGAGATTGGAATTTTGTTCCCAGTGAATTTGTTGAATATATCAGCGGTAATCTCATTGTCACATCCTATCACAGCAATCTCACTACCGTTTATCAGTTTTAATTTAGCTGCTATGTAATTCTCCATACTTCCATGCCTATCTATGTGATCTGGTGTAATATTGAGCAGTGCTGAAATGTCCACGTTAATTTTATTCATCAACTCCAATTGAAAAGAGGAGAGTTCAATTACATAAATTTCTGCATCTCTTTCTAGATCCAAAACAGGAACGCCTAAATTTCCACCAATAGCTACTTTTTTCCCTGCAGATTTTAATATGTGCCCTATTAGTGATGTAGTGGTTGATTTACCATTTGTTCCTGTGACGCCTATTACCTTCTGGTTTGTAGTTTTAGCTTCAAGAAATAGCTCAATGTCTGATTTTATTTTGCAATCAAATCTCCTTGCAAGTTTTACTATCCAATGTAGCTCTGTTGGCACTCCAGGGCTTAAAACCAATGCACTGATCTCATGCCAATTGTATTCCTTGGGATGAATAAAATTACATTTTTTATACATCATTTTTGCATTTGTTATTTGCTCTTTATGATCATCCCATGCATATATTCTTGCACCACTCTTTATTAGAGCGTTAATGGCGGATAAACCAGTTTTACCAAGACCAAAAACCGCGACGTTTTGATTTTTGTATTTGTTTAGTTGCACTGCTAGATAACTTATGCGAACCATTTTATAAAGATATCGTACAAATTACAACAGACTTCTTTCGTAGGTTACAACTGTCATTCAATAGAAACAAAAAACTTCCTTGACAAACTCCGCCAGTCCCCTTATCATGAAACTGAAGCTATTTATTTATCTTCGCAATCTGTGCAGGTTAATGACAAAAAACTTAG
>NODE_6_length_19406_cov_4.104196
CGTTCCAGGTTGCTGGCTAGGCTTTGCCTGGGTTGGATTTTCACCAACTGAACTTTACGCACTTCTTGGCGCACTCATCGAGTTTTTTCAAAACAATGGTGTTGGAGATTACAAAGTTCAATGCAGTTATGGTGGGGTACCGTATGCTACTGATGAGTACGTGCATTCTGGCGATAAATTTTGGAGTAATAATTTTATAGACTCACATTTTGGAAGGGAAATAAAAATGTATCCTCGAAGTGAACTTTTAGCTAAAGAATATGCTGGAAGTACGCTGCCAGTTTCAATATCACTAGATAAGGATTTAATAAAAATAAAGGAATGTCAGAAAAAAACGAAATTTGTGGAACTAGAAAGGGAGTCAGGCAATTTAGTGTATGATAAGCAACAGCATGTAAAGTGTTACACAACGAAGCTATCATATGATGATGTGCATATTTACAATAACGATAAAGTTTCAACATTTAGCATAAAATACGACGTGCCAAATGATCCGAAATACAGTTTAAATATAACATTTACAAAGGTTAATGATAATAAATCAGGATTTTGGCAAAAATTTAAAAACATGTTTTAACGTGACCATTCACTGGTTTTTACTCAATCAACCAACAACAGTTAATATCAAATTTTTATAATTAAAAAATATGCTATTTTTTAAAACTTTCATTCTCCTTGACTCTGTCAACTTCACAAAACAACTCTTGGACCAAATGTATCTAGCATAACACCTTTTGGTAACTTGCTACTTCTTTTTTTTCCGCATCTCCGACAACGGCCATTGATATTCCACTACATAAGGCTTGATTTTTGGTAGATCAACTTTTTTATGAATAATACTATGCTTCTCCTTAAGTTGACCATTTCCCCTAAACGCTATTAGCTTCCTTAAAACTTACATTAATGCCTATTTTGCCTAAACTGAAGCGTCTTTTCCAATTTTTTCTAGCATCAACTCAGCAGCTTTTTGTTCAGCAATCTTTTTACTAGAAGCGCATGCAGAAACTTTACCATAATCTTCTATGCAAACTGATATAGTAAATTCAGGATTGTGCGCTGGTCCAGTTTGTTTTACAAGCTCATACTCTGGTAAAGGCAATTTGTTTTTCTGAGTCCACTCTTGCAGTGAGGTTTTAGGATCTTGAGGGGGGTCAAGCATGCCTTTAGCTAGCTTTTCCCAATATTGGATAATAAATTTTTCAACATTTTCAAGCCCGCCATCAATATAAATTGCACCTATTAGTGCTTCAAGCGAGTTTTCTAAATTTTTTAAGTTACATCTCCCTCCATTGCAGCGTTCACTATTATTCATGATGATAAAGCTGCCTAATTTTATTTCTTTAGCAACATTAGCAATGGTGTTGCCACAAACTAAATCCGTCTTTCTTTTTGCCAATGCTCCTTCTTTTTCTTCAGGAAATAGTTTAAACAGTGTGGCAGATACAACCATATTCAAAACACTATCGCCCAAAAACTCTAGTCTTTCGTAGCTTACAATCTGGTTTTTGCTATTCCTTTTATTTACGCTTGGGTGAGTTAGTGCCTCTTCTAATATTGCATAATTTGTAAATTTATAATCAATGATCTTAGATATTGCATCATTCAAACTCTTCATACCCATTATTTAAAAGAAAAACACTTCCTACCACACCTTTATACCAAAGAATTAGTTTTGTTTTATTAAAATAATACCAACAACTTCCAAAATATACAGTTTAATAGAGCTCTTGCATAGCCATTATTTGAGTAATGATTCATCGATGTTATTCCAGTGTCGGCTACTTAGGTGACAGAGAAGATGTTTAATGTATACAACCCACCACCTCACTAATGTTACTAAATCCATCTCTCCTTATTAGTTCTGCAAGTTCTAGATTAATTTTGTTTACAACTTGAGGTCCGTGGTATATGAGAGCAGTGTACAACTGCACCAAAGAAGCTCCTGCCTTTATTTTTTTATATGCATCAGCACCACTTGAGATTCCTCCGCATCCTACCAACAATATTTTGCCCTTAGTAAGTTTGTACATATCGCTCAATAACTCGGTTGAAAGTTTAAACAGCGGTTTGCCACTCAACCCACCACTCTCGTTGTGGTGGGAATGTAAGTTATTCCGACTGATCGTAGTGTTGCTCACTGTTAATCCGTCAATCTTATATTCCAACGCAAGCTCAGCGATATTTTCTTTCGTTTGCTGATCTATATCTGGTGAGATTTTTAATATTATTGGTATGGATTTAGAATTATCAATTGATTTCCGGGTTAGAGTTACGGATTTCAACAATTCCGATAATTCTTGCTTATTGTGCAGATTGCGTAAATTAGGCGTGTTTGGAGATGAGATGTTCAGCACTATATAATTGCTTTTTCCATATACTATCTTTATTAAGTCAACATAATCGCTGATTTGGTCCTTTGATGTACTGTTTTTTCCTATGTTGATGCCAAAAATGCAGTCATCAAGCTTGGTTTTATCTATTTGTTTAAGAAAGTAGTCTATTCCTTTATTGTTAAATCCCAATCTGTTAATTACCCCTTGATCTTTAATTAACCGAAAAATTCTTGGTTTTTTGTTTCCATATTGTGGATTACGAGTTACAGTACCAGTTTCAATAAATCCAAAACCAAATGAAAGCATAGGCCTTATAACTTCTGCATTCTTGTCAAAACCTGCAGCCAGACCCACGGGGCTTCTGAGCTTATTACCAAAAAAATTCACACTCAAAGATTCTGGTAGCTCTATAGGTTTTCTATAAGGCATTTTCTTTAATGCCATAATTGCCAAAGAGTGAGCAACCTCGGACGGTAGTAAAAACAATAAATCACGTAATATCATTTTGTAAAACACTTTGCTTATTTTTAGTTTATTTTTTACCATGAAACGCTATAAGAGTATAACCATAACTTGAAAAGAAATTGATTTTACTTATGAATAATTTTCTCTATAGGTTACACACTTAAAGCTACTGTTGAATTGAGCAACTTTTACAAGATATAGAAAATGAAAGAGGCCGGGACCGGAATTGAACCGGTATAAAAGGATTTGCAGTCCTCTGCATAAGCCATTCTGCCACCCAGCCGTTTTTTATGTGTAGATATCCATTATATCTTTTAGCATAGATAAAGCTTCCTCCCTTTTGCGTTGGAAAGTGTTACGTCCAATGATTGAACCATTACCACCACCCTGCTTAATTTCTTTCGCTTCATTGCATATGTCATTCACTGATTTCGACTCGCCACCAGAAAAAACTACTATTCTTTTTCCTGCAAAACAAGATCTTTTAACATATTCAATTCTTTTAGATAATGATTCAATATTTTCTGTTTCTATTTTCTCCCTTTCCAAATATTTAGTTGGAAGTTTTACTTTTATTATATTAGCGCCAAGCAAAGCTGCCATGTGTGCAGCATAGGCAATAACATCAACCGCTGTTTCACCTTCTTTGGAAATTCCTTCACCGCGTGGATAAGACCATAACACTACTGCAAGCCCATAAGATTTGGCTTCAGCTACGATTTCACGGGCTTCTTCCATCATATCGAAACACTTAGCAGAACCAGGATATATAGTAAATCCAACAGCCAAGCAGCCCAAACGCAGTGCATCTTTCACAGAAGAGGTTATTGCTTGATCAGAAGTCAGATTCTTCGAATGTAAGGAGTTGGAACTATTAAGTTTCAAAATAAGTGGGAGCATTCCAGCATAAGTTGAAGCACCAGCTTCAATCATACCAAGTGGAGCAGCATATGCACTTACTCCCGAATCAACCGCAAGCTGAAAATGATAATGTGGGTCATAAGCATCAGGGTTAACTTCAAAACTTTTAATTGGACCATGCTCAAATCCTTGATCTACTGGCAGAATCACTAACTTGCCAGTGCCGCCAAGCTTTCCATGCATGAGAATACGAGTAAGATTTGCTTTTACGCCGGGGTTTTCACTTTCGTAGTGGTTTAAGATTTGTTTTATTTCTTTATTCATTAATGCTATGAAGTTCATTTAAAGTATAGCAAAAACCACAGTTGAAGCAAAGATCTTTTTACATTCTTTCTCCTGCAGCCATACCTATATTTAAAGGTGTAACGTTAGGATTGGTGGTGTGCTGTTGTGGCTTTTCTTGGATTAAATCTCCAAAATACATTTTGATAATAGGAAGAACAAGTGGCATAAGCACTAGCTTGTAGTCATACCATGCAAATTTTTCTTTATAGCTAAATTCTGTATCTTCTTCATATAAACGCTGAATGCAATGTTCACTATATAGTTCAGACGCCTTTGTAAAAGTTCTAAGTAAAGCAATAAGTAATAAATCCAATGCTAAATTAATCATCAGCATTGTTCCATATTGAGCAGGCCAGCCATTTTGTGCTACCTCTGACACTAGACTACATATAGCAAACGTCGCCGCAATACATATCACATAATTATCAGCAGTAAGAAGCATATTTACTCTTCGATTATATTTATCAGAATTTTCTTCTTGCAAACCTTTTTGTTTACTTGCTGCGTAAATAATACCACAAAAGAATATAATGGACAACAACGGCCAAATCCCTGTGCTAAATGCATAAAATTGATAAGCGGCGCCTTGCACCGTACCACTATTAGCAAGTTGTGACAAGCAATATTCGACTTTCAGCGATGGAATAAACACCGCATTTGCTAACATAAAAAATAAAAGTGCTCTATTTACAGCTTTGCTTCTACGTGATAATATTCCATAAATTTTTGTTTGCCTCCTCCGTTCTTCTTCACTTGATAGCCTTTCATATTGACTAGGAGTTTTCCCTTCTTTTAAAGCGTTGAAATATTCCTCTAGCCTATCTTTATCTGCACTAAGTTTTTGAAACTTTTCTGTAGCTATCTTTTTCTTCTCTTCATCTTTTTCTTTGTCAGGGTGGCACTTTAATGAAAGCTTTCTAAAGCTCCGTTCAACTAACTTGAGTATATCGTCAAACTCCTGGCTTATTACTTCTTCTGCTTTTATTTCTAGTCTTGAAAATAAATTCTGTAAATCGCGATTACTGTAATACTGATTTCTAGTTAAACTTGCCACTATAGCCTCATTATTCTTAAAATAAAATAAGTATACTATCAGTGTAATAAAAAAACAAGAATTTCAAACTATATCAAAAGCAATTTTATTTTCTACTTTATTCATATAGATTCTTAATTTCTTTCCTTTTATTAATTTACGATTCAGTATTTCTTCCGCTAAGTAACTTTTTATCTCTTTTTCAATAAGTCTCTCTATCGGACGTGCTCCCATTTCCTTACTATAACCTGTTTGTGCAAGATAAGATTTCACTTCATCTTCTACCAAGCAGTTTATGCCTTTTTGCGTCAGCTGCTTTTTCAGTTCCTGAATAAATTTATCTACAATATGCAGAATTATATCCGCATTTAAGTCAGAAAAAGAAATAATCGCATCAAGACGATTACGAAATTCAGGGCTAAAAACCTGTTCTATCGCTTTTTCACTATCACCAGTGTTAAATTTTTTATGCCCAAAGCCAACAAAACTTTTGCTGCGTTCAGCTGCTCCTGCATTAGTTGTCATAATTAAGATTATATTGGAAAAGTTAACTTTACGTCCGTAAGTGTCTGTAACACAACCATAATCCATAATTTGTAGCAATATATTATAGATATCGCTATGGGCCTTTTCAATTTCATCAAGCAACACAACACTATATTGATTATTAGATACAGACTCTGTGAGTAATCCACCCTGATCATAACCTACATATCCAGGAGGAGAACCAATCATCCTTGATATCGTATGAGACTCAATATATTCGGACATATCAAAGCGTATAAGATTCATGCCCATGCTGTCTGCTAATTGTTTTGCTAGCTCAGTTTTACCAACACCAGTTGGCCCTGCAAAAAGATAACTTGCTAAAGGCTTATTGTAATTTCTCAACCCAGACTTAGCAATTTTAATAGAATTAACAAGAGATTCTATTGCCTGCTCTTGGCCAAAAATCACCTTTTCTAGATTAGCTTTTAAAGACTTTACTTTCTGCAAATCATCAGATTCAGATCCGCAAGGCACATTTGTAATTCTAGTAATGGTATTCTTAATATCTCTACTATTTACAATTTTACCCCTGTTTCTTAGCAATTTACAATATGCCCCTGCCTCATCAATAACATCAACCGCTTTATCAGGTAATATTCGCCCAGTAATATACTTATGCGAAAGTTCAGCCGCAGACCTAATGGCATTCTTTGTATAATATACTCCATGATACCCTTCATAGTAGTGCTTTATACCATCTAGTATCTTTATCGTTTCATTAACAGAAGATTCTTTAACATTAATTTTTTGAAACCTTCTCGCTAGTGCTTTATCTTTTTCAAAACTAGCGCTGTATTCTCTATATGTGGTTGCACCTATACAACGCAGTGTACCTCTTGCAAGCGCAGGTTTGAGTAGGTTACCTGCATCAAGAAAGCTACCACTTGTAGAACCTGCTCCAATGATAGTGTGTATTTCGTCAATAAAAAGGATAGCACCTGGTTTTGCCTCAATTGCTTTTATTATAGATTTTATTCTCTCTTCAAAATCACCTCTGTAGCGTGTCCCTGCAAGGAGTGACCCTAAATCCAAAGCATAAATTATACTGGACCTGAGCGCACTTGGAACACTGTTTTCAATGATTTTGAGTACCAAACCCTCAACTATTGTGGTTTTGCCAACACCTGGGTCTCCAACATATAAAGGGTTGTTTTTTCTACGCCTCGATAATATTTCTATAGTGCGATTTAATTCATAATCACGACCAATAACATAATCTATTTTTTTGCTTCTTGCATAGTCATTTAAATTTTTACAATAACTTTGTAGAATTTCCTCATCTTTTAGTAGCTCACCTTTATTTACTGTAGTAGGAGCGTCATTATTTTTATCAAGTTTTACTTTATGATTGGTGGTGTATTCATCTATATCGCTCAAGTATTTCATATTAGATATATGGTAAATCAAATTGGAATCTTTCGCACTTTGTTTCTGCAATAGATCTTCAACATATAAATCTTGCCCAGACAAAATTTCTACTAGAACACTTGCTCCATTTATTTCTTTTTTCCCCAAGCTATGAGCCCGTATTATTGCTCTGTGTATTATGCATTGAAACATTGAGCTAGGTTTAACTCCACTGATAATCAATTCAGAACTGCTTTGTAAAAACCCTTTTATATTATTATTATAATCATTAGCCTTAATATTGCATCTTGATAGAATGTTATCCATATTGATGATTTCATCGGCTCTGATATTACATCTTGATAAAACGTAATTTACATCCACGTCTTTAGTTAACGCCAGCAATAAATGTTCTACTTTCGCATATTTTAGATTAAAATTAGAAGCAATGAGTAGCGCTCTATTCAAACTTGCCTCTAAGTTTTTGGAAATCATCTCCTATTCTCTTTAAAAGTGGGAACTCATATATAATGAATAGCACACAATTATTAAAAAAATTGAAATCCAGCAGTTCGCTGTAGCCAATTTGAGTCCCCACTCTGGATCTACGTCATAGCACCGCGATATCTCAACATAGATTCCGCTAATGAGTAGCGGAATGACGAGTTTTACGCTTATCAAGTTGTAGGTAAATCCTATTTAATACGCTTTTTCTAGTACTCTGCTTTTCTTCTGAAATGCATTGATCTTTTTTCTACCGTATTTAGTCTTTAGCGTACTTGGCCTTTTAAAGACCTTTTTGCTGTTACGTTTTTTAAATTGCACACTACAATCAAAATTTGGCTCTCCTTCTTTGTCTGCCAGTGCAGGCAGTCTTCTCTTATCTTGAGGTGTAACAAAAGATAGCGCATGCCCTTCAGCTCCAGCACGTGCAGTTCTACCTATACGATGAATATAGTCAGCTTGCGATTGTGGTGCATCATAATTGATAACATGTTGAATGTGGGGAATATCAAGGCCGCGAGAAGCAACATCTGTTGCAACCATGATTTGATTACGGCCACGACGAAAAGAATTAATGACCCTTTCGCGCTTGTGCTGCCTTAAATCACCATGAATTGCTAAAGCGCTATAGTCATCTTTGTGCAATCTGTTAGCTAGCTGATCCGCTCCTCGCTTTGTTTTGACAAAGATAATGATTGATCCTTCGCGCTGACATAGTTGTGTAGCAAGCTTTTCATATTTTTCTGATTCTGATGCATAAACAATTTCTTGCTTAATTTTTACAGAAGTTGTAGCCTCACAATCAACAGAAATACGTTCTGGTCGATTAAGGTACTTCTCAGCAAGTTTTACTATATCTCCAGGAAGAGTTGCAGAAAACATAAGAGTTTGCCTTATTTTAGGCAAATGCTTCATAATTTCTTCAATCTGAACTCCAAAGCCCATATCAAACATACGATCCGTTTCATCAAGCATAAGAACGCTAACATTGCGAGTAATCAAAGTTTTACGCTCAATATGGTCTATAATACGACCAGGAGTACCTATTACAATTTGTGGTTTTTTCTGAAGCTGATTTAGCTGCCTAAAAATAGGCTCACCACCAATCAACAAAGCGACCCTTAGTGCAGAATTTTGAGATAAGAGTTTTCTTATCTCATTTGTTACCTGATGCGCAAGCTCTCTGGTTGGCACGATGACTAAAGCTGAAACAGTGTTAGGCTCATTCAGCAACTTAGCAACCAACGGAATAGCAAATGCTAAAGTTTTTCCAGTCCCCGTTTGAGCAGATCCGAGAATATCTTTACCTTGTAGCGCTAAGGGAATCGCTTGTATTTGAATTGGAGTTGGGACGAAAAGATTATTTTTATCTAGAGCTTGTGTAAGCGAAGCTGGTAGACCCATCTCATGAAAATTATTCACAATACGTTAATCCTATTAAAAGACTTCATAATAGATTAATCTTCCAATCTTAAATTTATTGCAGATTTTTTATCTTCTCCGTTTCTACCGCGCTCCTCTTTAACCTCATAACTCACCCTTTCTCCTTTTATCCCCTTCTCTTTATTCTCTCCTTTAAGTGTCTCAGGCCTTATTCCTGAACGTTCCAATGTGCTAATATGTACAAAAACGTCACCCCCTTTACCTTCTGGCTTGATGAAACCATAGCCTTTTTCGGCATTAAACCATTTTACATTACCAAATTCCATTTAAACAACTCCTAAATTATTAACTAACATTACTAATGTGATGAAAAACTTTGAAATTACGATTGAGAATGCTTTAAGCTTAGCTATTGAAACTAAACCTTTATACTCCATAGTCTATTCTTAACATTACATGACAATAATACACAATTGTTGTACTTAATGCAAATAAATTTTTTAATCGTTAAGCGAACCTGCAACCGTCATTTCGCTAACTTTAATCGTTGGTGAATTAAATTGCCCACAAAAAGTTAGATCATCTGCAACGACTAAATCGCTAAACATATCCTTCAAATTGCTAGCAATGGTAATCTCATGTATTGGATATGTTATTTTTCCATTTTCTATAAAAAATCCGGAAGCGCCTTGGCTGTAATCGCCATTGATTAAATTGACACCAAAACCAAATAAATCAGTTATATATATTCCCTCTTTCACTTCCTGAATTAATTCTTCAAACGATACATTACCATTCTCAATGTAGAGGTTACTAGCTGCAGGAATAACTGCAGCATTACTTGCACGAGTTGCACTTCCGGTTGTTTCTGAGTCTAATTTTCTAGCCGAGTATAAGTCTAAAATCCAATTTTGTAATATTCCGTTTTTTACAAATATATTTTTCTTGCTAGTTATCCCTTCTTCATCAAATGGTCTCGATGCTATGCCTCTTGGCAACAATGGATCATCGATAATGTTAATTCTATCATTGAAAATCTGAGCGTTTAAACTACCCCTCAAGAAAGAACTGTTGCTTATAATACTGCTCCCATTTATAGCAGAAGCAAAGCTTTTTACTAGCCCTTTTGCTGCTCTTTTTTCAAAAATAACTGGAAATTTACCAGTTTTAATTGTACGTGAATTCAATTGATCAACTGCTCTTTTTGCTGCTTCTTTTCCTATCAACTCTGGCAACTTTAAATCACTAAAATTACATGCTATATCATAATCGTAACCAACCTTCATTTCACTTTCTCTTCCAGCAACAACAGAGACCTGATTAGTAAAGGTTGATTTACTAAACGAGCCAATAAAACCAGAAACAGTCGATAATACTGTATTCACTAAAGCGTATGAAGAAGAGGCTCCTTCAGAATTAGTGATACTCTTATGTGCAAGGGCTGAATCTTCTGCAGCCTCAGCAATTTCTTTTAGGTTATCAACGGTTACAACATTATTATCTGAGATACTTAAATCTGCAGAAGAGATATAATTACTACCATTTACAGCAAAATTAATGCAAGGATCTTCTGGCGCATTCTTTGCCATTTCTACCACTTGGCTTACCGTATCACTAAGATTATTCAAATCATTTGTAGAAATATACGCAGCTTTGTTTTTACCTGCTATAGCTCTGATTCCTACAGTGCAATTTTTAGATTGTGATATTTGCTCAATTTTTGATAGACGCTGAGAAACTGAAGTCTTATTAGTTTCATATATTGTAACTTCCGCATCTTGATTCTGCTTTTTTATTAATTTAGTGATATCTGCTGCAATATTTAATATATTCATTTTCCATTCCTTAGATTTTTATAAAGACTCTGCACCACCTATAACTTCAATTAAATCAGTTGTAATTGCTGCTTGACGAGAACGATTATAAAGCAATGCTAGTTTGTTCAGCATCTCTTTAGTGTTTCTGTTTGCTGATTCCATAGCAACCATTCTAGCACTATTCTCACTCGTTGCACTTTCAAGTAAAGCAGAGTAAAGAGCAATTACACCGTAATCTTGAACCAAAGATTTTAAAATAAATTCAATATTTTGTGGTTCATACTCATAGCCGTAATCTGTTATTGGACCAGCCAGAGAGTTATCAATCAAGGATGAGTCTTTACTCCATGGTTTTATTGTTTCCAATATTGGTTTTTGCGTGAAGGTATTATAGAATTTGCTATAAAAAACTTTAACTTTATCGTACTTACTTAGATCTATACCACCAACCAAAGCTTCTACGTGCTTTAACGTGATTCCCTTACTATTTTCAATTTTTAAGATACTTTTAGAGTCAAACCTATTTTTCCCTATATCAAAAGCTTTTTTACCAAGAAATACAATATCTACTTTTTTGCCATTTGTGATTAACTTATTTTGGCTAAATTTGACAATAGAAGAGTTAAAGTTGCCGCACAAGCCACGATCAGACGCAACAATGAATACTAGGTAAGAACCGTTGTTACTGACATTTAGAATTTTTGCCAGTAATTCTTGATCAACTGATAGCATTAATGAAGAAATAATGCTATGCAGCTTAGATATGTACAATTTTGAATTTGATAATTTCTTTTGGCTTTGTAATAACTTTGCTGCAGAAACCATTTGCATTATTTTCGTGGTTTTCTGGACAGACCTACTATTCTTAATTCTTAAGGATAATTCCTTTAAGCTCTTCATTTTGTATACAACTCTATTTATTAAAAATATATAACTGTTAGTGTCTAAAAGCAAGTTTTTTTGACATTAAAACCAAGTCTAGCTAAGAAACTTGCAGGTTTATTGTTTGGAGATAAGGATTATATTAAGAAAGTGCTCTAACTTCAGCAATATCAATGTGAAAGTAGCCTAATGGTAATTTCTACACTTTGTGGAATTTTATAATATATAATAAACACAATTAAAACTATTACAACTTGAACACTTATGATCCCATTGTCCTAGTTCCCTGTTACAATTTTTACATTTCCAGCCTGGATCAGGCAAAGCTTCTGAGCCCATCTTGTTTAGCCAATAAATTACCTTGTCGTGTTCTTGCAATGTAACCTTGAGTTGTATTACAATAAAGTAGATTGACATGTAATTAGCTTTTTTCATAGCAGTGTCTAAATATTGACTTGCAAGATCATATTTACCTGAACTCATTGAGGACAAAGCAAGTAAACAGTAACTAAAATAATAATCAGGGCGTAAGTTGTATAGTCTTTCAGCACCTTTACTATTCAAATTGATGTACATTTTAGCTGACTGAGGAGTAGGATTTACTGCATATTCTGCCTCTAGCATTGCAGAAGCTTTTCTGATTTTTCCAAGTTTGATGTATAATTCTGCCTTTAAATAATTGATGGGCCGAAAGGTTACATAATAACTTTGCGCTCTGAATAAAGACTTTATAGCCCCTTTAAAATCCCCTTTACTTTCATATTGTTTTGCCAAAGCACAATAAAAAACTGCAAACATTTCTTTATGGTCAAATGGAAGAAAAATATTGAACTTAACTACTTCCTTCAACCTCAAAATTGCATTAATCCAATCTTCTTTCAATATGTAATGCTCTATTTGAAAGGGAATAGATAGCATTTTATCGTTAATTGAACTAGAGCAATATTCTATAAATTTTTGAAAGACTACTTTTTCTTGTTTGAGGTGAACGATCAGCTTATTGGCCAGAAGTAGAGCTAAGTTACGATTTTTATTTGCAACGTTTGTTAAACCGTTACTGAAAAAGCTGTAATTTCCCGTCTTACCTGAGTTAAAGAGCTTTATTAAAGATAACCTATCGCTCTTCTCATTTAGACTTTTAACTACCTTTTGGGCGTTCTCTATATTGTCTAAGTCTATGCTAAAGAAAGCTTCAAAGAGAAGCAATTCTTCCCTATCCCTTCTTCTATTTCTTATGTTGGCAAATGTTGATGAAATGGAAGAAAAAAAGCGTGCAAGTGCAATTAACAAAAATAATAAAACTATACAAGTAAAAATAATGAAATATAGATCAATACTTATAATGTAATTGCCTAATTCTAATTTTATTACTTCACCACTTACCTTGACCCATATGCCAAATAAAAACGAAAGAGCGAAAATTATAAAATAAATCATGAGATATATTGTAATAAGTGATGATATATTGTTGAAATATTCTTAGAAGCTACAATAAGACCATTCAATTTATTCAGCCATGGCTTGAATTCTGGGTGTGCTAAATCTCCTATTGTAGTAGCTATGCTCTGCCAATCATTATCGTTTATTGATTCCTCAATTTCCGCAAATTTTACTCTTAATGGATCATTCCGGTCGTCTACCTTTATCCAGTTTGAAATGATTTTTTTAGACAATGTACTTTTGTTGTAACAGATAGTATCAATAGTTTTTTCAAAAGATAACTTCAATTCGTGTAAGGTATTTATCTCTTTCAAATTTTCTAATTCATTTACTGCATTTTCTATCTCTGGATCGTCAAGCTCTGATATCAAAGGCTTTATTGAATTTATATGGTTATCAAATTTTGCTTCTCGCAATAACGAATTCTTCATTTTAACCACAAGTAATAGCAATTTTGCAAGGTTCTTACATCTTGAGTTATTATCACCTTGCTCACATTGAGTATGCTGACTTCTCTTTAAGTCAAATATCCTTTTTTCCGTTCTAGATTGATTAACTTCAAGCAACATTCTAAATTCATCCATGTTTTCCGTTAAAGATTTCACATTGTTTTCACTTTCTTGTTGATTCATTTTTAAAAAGATTATGTTATTTATTGTGATGTAACCGGTAAATAACAATACAATTAAGAGCCAACCTATGTACTTTTGCTGAGTATCATTCATAACGTAATATCTCCGCAGGATCTTGTGCAGCTGCCTGCAACGCAGGAGCAATTGTCGCTAAAAATGATAAGAATAACGCAAGTGCAGAAATGTTCACTACATCTTGAGGAACTAATATCATTGGCAAACTTGAAAAAAAGTATATCATAGGATCAAACAGCTTGACGTTAGTAATGTTTTCTAAAAACACTCTAATATTTTCGATATTGAGAGAAAAGACGACACCTATAATACAGCCAAGACAAGTTCCCGTAAAACCGATTAATAGACCACAAGCACAAAATATGCGCATAATGCTTCCACTTGTTGCACCAAATGTACGCATAATTGCAATCGCGGATTTCTTTTCTTGCACTATCATCATTAAATTTGAGATAATATTAAACGCTGCTACAACTATAATCAAAGTAAGAATTAAAAACATCACATTTCTTTCAGTTTTTAAAGCACTAAAATAATGGCTTTGCTGTGATTGCCAACTTTCAGCTTCCATTCCTATTTCTTTTTCTATAGCATCTGCCAGTTTATCAGCTCTAGTAACGTCGTCTACAAGTACTTCTATATTTTTTATGCTATTTTCATAATTAAAAAAGGCTTGTGCTGATTTTAGAGGCATATATATCAAGGTATTATCATACTCAAACATACCCATATCAAATATTGCTATAACTTTATATTTTTTCATTCGCGGCATTTCACCAAGTAATGCATCAAATTCTTCAGATGATATAAACGTAATTTCGTCGCCATAGTCAACGTTCAAAACTTCTGCCAATCGTGCTCCTATTATTATCCCTCCATCAAATTTTTTTACATCACCTATAATTACATTATTTGTAACGGCAGTACTATCAAGCAAGTCTTTAGTTGACACACCTCGCACTACGCTACCTGCAATTTTACCATTTGCTACAATAATAACTTGATCATTGGTCATAGGAGTAGCTTTTAATATACCAGGAATTCTCTCAATAGATTTTGAAACTGCGTAGTAATCTGAATTTATGTTCCTATCAAAATAAACGTTAATATGGCCATCAATGCCAAGTATTGAGTCAAGCAACTTTGCTCTGAATCCGTTCATCACAGACATCACCACTATTAGTGTTGCAACTCCAAGGGCAATGCCGATAATAGAGAACAAAGTCATTATAGAGCAAAATCTGGCATTTTTCGCTCGCAAATAGCAAGCAGCCATAGTAATTTCAAAGGCAATGGACATTAAAAAATATTTTGAGGTTAAACATTATATTTTTGAAACTTCATATAATTGTAGACTTTTCTTTATTTGAAAACTAGAGATTTTTGCTTCCTTAAATTTAGCAGGCTTATAGAATATATTCAATACCTTAACACACAGCTATACGAACATTTGTTTTTGTTAAGGTAATTCATACAGTAAATGGTGTCATGCCAGTGCTTGACACTGGCATCCAGGAAATTTTTGCTTGCAAATAAGTAAACTGATTTGGTGAGCGTAGAAAGCAGCTGATCTTATGCTGAATAAACGTTTTTGATGAGGTTGCATGAAAGCTGGATCCCAGTGTCGAAGCACTGGGATGACACCCTTCCCTGGTAGAGATTTGCCCTCAAATCACAATGTTCGTACAGTTATGACCTTAACATTAGAATTTCAAAATCTTCCATATACATCATCCAACCTCACTATATCATTATCAGATAAATGCTCTCCTATCTGAAATTCAACTATTTCAAGTGGAGAGCTTGTGCTTCTATTTTCAATCCTATGGGAAACTTTCCTTGGGATCTCTATCATATGGTCTTTTACTATAGCATATTCTTTGTCGTCTAAACTAACATACCCAACTCCCGATAGTACTATATGGTATTCATCTCTATAGTGATGAAATTGCTTAGAAGTGCAGCTTAATGGATTTATAGAAAGATACTTTATAAGAAAATTTTCGCTCATTAAAATTATACTACAAAATCCCCATGGTTTAACTTCTTTCCTTATCGCCTTTACTTTCTTAACTTTATGAATAAATGAAATTAGACTTTTGTTTGGTTGCTTACAAGCTCCACCCAATAAATTTTTATTACTTTCTGTCGTTGAAACTGGTTCTTTTTCTCTAATCACATGCTGAAATGACACCGGTTCTTTACTAAACTTCTCACTCAATTCTAAAACTGAATTCCAAGTTCCAACATCCAGCCAATCGAAATTAGCCTCTATCATTGTAACGTTCTTTGCTTTCTCCATCACCAAGTAATCAATGGATATGTCTTCAATTCCTGCAAAATCTCGTTGTTTTAAATATAGAAATCTCTCTTGCGGTGTGAAATGTTTAAAACATAAATTGTAAAGATTCGGGGCAGATTTTTTAATCTCATCTATGTAGCGTTTTGCTTTAAACACAAATATTCCAGAGTTCCAATAATGATCGTTACTTAACTTACGCTCGGGTTTTTCTGTAAAATCTTTCACTATATGACATTTTTCTTTCTGATCATATACTGCATTTATATAGCCGTATTCAGAATTGAATTCATTAGGCTTAACCCCAAAAGTGACTATAGAGTTAGTTTCAGAGGCTAACTTAGACGCTTTTTAAGTAGAAGCATAAAAACTATTCAAATCACCTATGAAATGATCTGAAGGCAGAATTAACATTGTCTCGTTTTCATTGCAGAGAAGTGCAGCAATTAATATCGCCGCTGCTGTTCCAATTTTCACTGGTTCGAAAATCACTTTATATTCTCGCAGCGCATGCAACTCCTTCTTCACTAACGACTCGTACTGTATATTTGTGGCAATTATAGGCGGCATATAATCGCTTTTTAGCCTCAACAAAGTGTTGTAAAACATAGTGCTCTGACTAAATATTTTCTGAAATTGCTTTGGCCTGAATAAAGGCCAAAGTCTACTGCCACTACCACCACACAATATTACAGGGCGCATTTAGTTAAGAAAATCAATTAAATAATTAATATCTTATACTGAAGGCAAAATGCATGCAAGTTTTTGTTGTGGAATAGTTAATAAAGAAAGTAAATGTTAATTAAAGTAGTAGCTGATTATTGTCTCTCGTATGATGGAGCGCTTGCGCCTACCTGTCTTTTTTGTGTTATTTTATCAGCATGGTTGCTCAATTTCTCCTGAGCAATAGCCTTTTTTCCAGACTCAGCTATGCTTTCATTCTTTAAGCTTTTTCCAACACCTGGTTCTCTAGATTTATCTATACTTTCACTACTTTTATTCAGCGCCTTTTCTAAGTCTCTTTCAATATCTGGTCTCCTGGCGTTAAGCTCATCCCATGTGCCCACTAGTGACTTACGATTCCTATGATCCGGCTTTAGCCTTTCTTCACCTTTAATAACATTAAAGTCACTTTTTGCTTCTTCCCAACATTCTTTCAATTGGTGTTTCCACATAGTGAAGTAAGCATCACCATACTTTTTCTTATCCGCTACAAATAATAAAACTGGAGCCTTAAGTATGGTAGCTCCCATATCCACTAAATTTTTTACTGCCATTGCAGGAGTAAATAAAAGATAACCAAAAGACTTTGCAATTGGGTTTTGTTTACCTATTAAATACTCCCCTAATTTCATAGGAAGAGAAGTCAACAATTTAGTACAAACTTTAGCTAAACTTGTAGCAAAAACGATAGGAACAGATATAAGACTTTTATCTAGCTCTAGATTACCATTCTGATCTCTAATTTCTGAAAAATGGGTGCTTAGCTTCTTGTAATCACTAGTGTATAATAATTCTCCATTTCTTCCTTTTTCATCAACAACTTCCTGAACTTTACCTTCTTTATTTTTTACCTCTTTAGTTAGCACAGAAGAATTAGTTAATTCAAATGGATATTGAGGATCCTTAGTTTTTTCAGCTTCAAAAATTGGCACGTGTTTTTTCAAATCCATTCTCGAAAAGCCTAATGGCTCAAAGTATGACTTATTTAACGAATCTGTAGGAATTTGCTTACCCTGATTGTCTATATAATTGATAGTAAAATAAGATCTATCATTATCTTCATCTTTGGTAACTAAAGATAATCTGAAACTTGGTTGTTCTCCATTCTCATCTTTTTGACCATACAAAAGTTTATAGGTTGGATTTTTATCTTTATCTAGTATAGCATTTCCATGCATATCCCTGTTTTCTATGATTTTAGCAGACTGTACAATTTGATCATAATTTTTTGGATACTGGCATTTCCTTCCATCATACATCATTACCTTTCTAAGGTCTTTGACATAAGTTGTGCTAGGCTCAGATGAAGTAAATAGGCTCCTTACTCCTAGTGTAAGACTTGCAAGCATATTGTTAAACCAGAATCACTATAACTTAATAATAAAATGAGTATGTTAATAATATGTTAACACATAACCGGTGATTTTACAAGAAAATATGCCTGTAGAAGATAAAGATTGTAAAAGCGAGGGTTATATAAGTAATGCTTGATAAATACTTTATGCATGTAATTGTAAAAATCCTCAAAGGTACGCTATGTATATAATCTTCACACACTACCTGCATTCCAAGAACTGCGTGCCAAAAAATGCAAAACAACAATACAACAAAAAATAAAAGCCCTAAAGGATGATTAATAAATTTTTCACTAAAAGACAAAGAGCTATCAGTATAAAATGCGCAAGAAAATGAATAGATGAACCAAGGAAATAGGAGCAGCAAAATCACTGCAGAAACACGCTGAACCCACCAATGATGTACTGAATTTCCAGATTGACTCATATAAACATAAATAAAAAAGCCATAGTAGAAAGAAGTAACGTTACTGTCAACAGTATAGCACTCCTTGAAACGCCAGTAATTTCTAAATTAAGCCCAGCATCCCACAATAAATGACGAATACCATTAAGAAAATGATATACAAAACTTATAAAACATAAGACATAAGCTAATTTAGCAACAGGAGTGAATAATAATGCATTTAAGTACCTTACTATAAGTAACTCAGGAAAGTAAACATGTAATATGAAATACCAAGAAAGTATCATTAATAAAAGGAATAGCAAGATACCAGTCAATCTATGCATAATAGAGAAAAAACTAGTAACTTGTACTTTATATATTTGTAAATGTGGAGAAAGAGGTCTATCACTCATAAAATTCCGTTATCGGGAAATTAAAATAAAGTAGAAGTAAAGACAGCAGTATAGCACATAACAACACCATCATTAAAAATGGTAAATTATGTGCAAAGCCTAAGGAGGTAATCCAGCTGCAGATTCCCCTACTGCTACCTTGTTACGACTTCACCCCAGTCACCGATCCCACTTTAAATAACTCCCTCCTTACGGTTAGGTCGTTAGCTTCGAGTGAAACCAATTCCCATGGCGTGACGGGCAGTGTGTACAAGACCCGAGAACGTATTCACCGTGGCGTGCTGATCCACGATTACTAGCGATTCCAACTTCATGCACTCGAGTTGCAGAGTACAATCCGAACTGAGATGGCTTTTAAGGGATTGGCTTAGCCTCGCGACTTTGCAGCCCATTGTAGCCACCATTGTAGCACGTGTGTAGCCCACTCCATAAGGGCCATGATGACTTGACATCATCCCCACCTTCCTCCAGTTTATCACTGGCAGTTTCCTTAAAGTCCCCAGCATTACCTGTTGGTAACTAAGGATGAGGGCTGTCTCTTATACACATCTGACGCTGCCGACGAAGAGGATAGTGGGGATTTCGTGGGTCGCCGGCACTTTAATAAAAAGAAGTTTATGAA
>NODE_7_length_19374_cov_4.520236
ACTAGGGCTTTATTTACACCTTTGACTGCCATTACTCTTCCAGATCCTTGATGACCTCTTACCCAGTTGTATACTTCTTGCGTTGCATATCCAGCATCTACTGCCATCATACTTATCATATATTCAAGATCATTTTCACCGATAAAATGATGATTGAGTAACTCTGAAAGCTTTCCCCATACTTCTCCTCCTCCAGTATCACCTTCAAATACTCGGTAGTCTATTGACCAACTTTCACGGCTTTTTCCCCATGCTACAACTTCTACTTCTAAACGATCTTTTTGGACATCAACACCTGCTGTGAGAACTACTTCGCCTTTTGGTACTGTGCCAATCTGAAAAAATTCTCTCCTGTTAAATAATTGCTTCCAGTCTGGTACTTCTCCTTTATCTACCCAAGTTTCTCCTAAAGTGGTATTTATCCAAACTTTCAGTAATTGTTCACTTTCCTTTGCATGGAGAAAGTCCTCTACTGCTTGTTGCCAACTATACCAACCAACTGGACTATAAAGACTTGAAAGATGAAATCCTTTTTTCTCACCTTTTACTCTATTAGTAGGTCTCCATTCTCCACGCTCAAGCATCTCTGTCTTTTGATGATTTTCTATTTTGCCGCTACATTCAGTACAGACATAATGTGCTGTTCTTGAGTCATTGTTTTCCCATTTTATTTGTGACCATTTTAAAACTTGATAGTAATTACAATGCGGACATGGAACAAAAAAGTATCTCTTATCTGTTGCTTCAAATTCTTTCTCAATTCTGCTTATTCCATGAATTGTTGGTGTTGATACTAAAAAAATCTTTCGCTGTGCAAATGTATTAGTTCGAGCAATACTAAGCAGTACTGGATCTCCTTCTCCTCCTGAATCTCCTGGGTAGGCATCTATTTCATCAAGAAAGAGATATTTTACTGGCATAGATCTCAGTGCTACACTGCTATTTGCTCCGGTTATTACTACTATTCCACCTGGAAATTCCTTACTTTGCACAGTATTGCCCGAATCTCTTGACCTTGGGTCTTTTACTTTATTTTTTAAACATGGCGTACTCTCTATTAACGGTGCAAATCTTCCCTTCGACCAACGTTTTCCCATTTCAACTGTTGGCTGTACTACTAGCATTGGACCTGGTGTTTGATCGATGATATAGCCTATCCAATTGTTACCAGCTTCTGTTCCTCCAATCTGCGCTCCTTTCATAAATACTACTTTTTCTGCAGTTGAAGACGGAGATAGTGAATCCATGATTTCTTTAAGGTATGGCGTTCTCTCTGTTCTCCATTTCCCTGGCTCTGATGCTGCAGTTGGCGCTAAAACTCGATACTCATTCGCCCACTCTGACACTTTAAGTAGTGGATCTGGCTTTAAACCTTCAGAAAAAGATGTAGCATATATCATATCGCTAGCTCTTCACCATCATTAGATGATACCTCAACATCACTTAAAATAGAACTGCACTCACTTGTTTTCTCACTTTCAAGTTCAATAAACATTTTCTTTTCAAGTGCTTCTTCTATGTACTTCTGAGTTAAATTACTCATTGCTATTGCAGCTATGAGCGCAACTATTCCCACCATTACCGCAGCTATAATGTTAGGGTAAATTCCCACTATCACTATTGCACATACTGTTATAGAAACACAGACGATATTGATATATTTCTTTATTTTTTTGTCTGCTATTTTCCTTTCTTCAAAATATTTATTGCTCAATAAATGAAATGTTGGAAAGTTCTTCTGTCTTCCAAATAACACTATTTCCTTCTCTTTGCTCAGTAATTTTATTAATTTTGCGTTGTTCGTTATTATTGCATACTGAAAAACATCCGTGGCATCTGCTCCTCTCTTTAGCAACAACTTTACTACGTTAAAGTGACCATGCTTTACAGCAACATAAATTCCCGTTTTTCCACTCTCATCTACAGCATCTATTTCAACTCCTTCACCAAGAATACCGTCTATTAGGTCTTCATATCCTTTTCTTGCAGCTAAATGAAGCAAACTGTTTTTATCAGCTCCGTATCTATTACTTGCTAAAATCTTTACTATATCTAATCTATTTGCTTCTTTTGCATAACAAAATGGTGTCTTGCCATTATCATCCTTAATTAAAGGATCTATATCTTCTCGCGTTAGTAAAACTTCTATTGTTTTCAGCCTTTCAGCATAATGTAGTGGCGTTTTATTTTCATAATCTTGTAAGTTAACCCCAGCATTAGGAACATTTATTAAGCATCTTACAATATCTAAACATAAGTCCCTTTCGTCGTAATTACTACTACTTATAGCTACGTGCAAAGAAGATAATTTCATTGCATTTCTGCCGCTGCCAACTACATTAACATTCGCACCAAGATTTGAAAGTAATTTTACTACTCCTAGCTTCTTGTTGTTTACTGCATAATGAATTGCTGCATGATTTCTCGCATCAAGAACATCTTTGTCCGCATTTCCTTCTCTAATTAAAATTTCTACTATTTGTTCATGCCCAGCTCCTGCCGCTAAGTGTAACGGTGTATGTAGTAAAGCATTCTGCTCATTAACATTAGTCCCTTTGTCGAGTAAAAACCTTACAGCATTTGCTTCATTCAACATCGCAGCTAAGTGAAGTAAGCTATCTTTCTCCAATCCATATTTGTGATTGATTAGTGCTTGTAATATCTCTTCTCTTGCACAATCCAGCGCACTTTTACCATTATCATCAGTGATCAGTGGATTAATATTTTTCCTATTTAGTAAGAGAGCAACCATACTAAGCTCGTTAATTTCTACTGCATAATGTAGTGGGGTTTTCCCATTTAATCCTCTAACATTTACATCCACTCCTGGTTGATTAATAAGACACTTTATTAATTCTAAACTTAAGTTAGCAGACATTATTTAAAACTTAATATTAGATAATTCTTGTAATGAGTTTGTAATCTCTTCGGTTAGCGCCATATGAATCTTTTCAGTGTCACTCAGTGATGCAAGCAGTGCTGAAACTCTATTTGGAATATTAAGCAAATTATTACGTACAACTCTTGCTACATTAAATGCATCGCGCTTTACTTCCTCTACTGCTACAAGTTCACCAATCTCAGCCTTAGCTTTCGCCTCAAGAAGTTTACCTCGTTCCATTTCATTTTTTATTCGAGTTTTTAGCAACATCGTGGAAAGGTTACTTGTATTTTCGTTTTCTGGATTTTTCCTCCTAAGTGGCTGACTTGGATCTCTTATTGCCGCTACTGCTTCATTTGCTTGTTCTCTATTGATCAAACCATCCTCCAACTCAACTATCCCTTTCTTTACTAAATAACAGACATATTGCTTTGATACTCCTATCTCTCTTGCCCATTCTGTTTGTGTTATTTTTTTCACTTTTTTTTTCTTCTCTCTTTTTTGCCTATTTTTTACGAATTTTCTTCTTGAGTCTCTGAAAAGGTTTTACCAGTACCGGCTAAAATGGCATCTCTTCCCGTGTATACTTGCCAACGTTTTATCGTTACATCTACAAACTTTGAATCTAGCTCTATTGTTCTGCAAATTCTTCCTGTTCTCTCACATGCAATCAATGTGCTACCAGAACCACTAAATGGATCAAGTACTATATCTCCTGGTCTACTGCTATTAACTATTGCTCTTTCCATTAATTCTACTGGCTTCATCGTTGGATGTAGTGTATTGTGCGTTGGCTTATCATAAAACCACAGATCACTTTGATTTCTTCCTCCATGCCACTCACGTTTATTGCCGCTTTTCCATCCATAGAGCATTGCTTCGTATTGTCTTTGATAATCTGATCTGCCTAGCGTAAAGTGATTCTTTGCCCAAATGATAAATGTTGACCATTTTCCTCCTGCCTCTTCAAATGCTTTTTGCAACGTTGAAAACTCTGATGATGATATGCAAATGTAAATTGCACCTTTCGTATATGCTAAAATATGGGAACAGATATCGTAGAGAAAAAGTTCGTACTTTTCACCTTGATTATCGTTTAATATTTTTTTATCTTGGCTACCACCATAATCAACATTATATGGAGGATCACAAACAGTAATGTCTGCCATTTTATCATCTATAGCTCTTTTTACAATAATCCGAACAGATCATAATATGCTACTGCTCTACCATAGCCATAAGCACATATCTTATCCTATTCGGACTATTGCGAGAAGTGCTATAACAGCGCTTTATATGATTCAACTACAGAGCTATCACCACAATAGATTCGATGATCACCTAAAATCCAAAGATCACCTGGTTTTGTTACTTTTTTGTCATCAATAGCTAAGTCAGAAAGATCTTCTTTTTCACTATCTAAATCATCAAGGAAATGTTGAACTTTTTCTAATTCAAATCCAGTCATTTTAAGATCAAACTGTAAATCTTCTAACTCTTGAATTTCTACTTTCAAAAGCTCATCATCCCACTTTGCCCAATTAGCTGATTGATTGGCCAGTAATCGAAAAGCTTTGGTTTGTGGTTCATTTAAATTATCACTTAAGACCACTGGAATACTTTCCATACCAAGTTTTCTTGCTGCTTTAAGTCTTAAATGACCATCAACCACAGTGCCATCGCTTTTTGCAACTATTGGTATATGAAAGCCAAATTCCCTGATTGAAGCACACATTCTATTTACTACATCATCATTTTTACGAGGATTACGCTTATATTCGACGAGGTTTTCAACAGGATAGTAGTGGATTGCTAAATTCATATAATTTAAATCCTTAATAATTAAAAAGTTAATATTCAAAATATCTCTGACGCTAAAGAAGGCCTGGGGTTGAACCCACCAAATCCGCCATTCTAGCTGAAAGGACCCACTTTTTATGGATTTTTCGTCTTATTAATATCTTTACTAATATAGAACATTAATGCCAAAGCATCGGCCTCATTATCATCTCTAGGTGAAAAACTTTTTTCACGTATCGCTTCAATAACTTCACTCTTACTTGCATTGCCTTTGCCTGCTATAAAGCGTTTTATAGTTTTAACATTAACACCTTGGTAGGGAATATTGTTCTCCTCACACCAAGCAGACAGCACTGCAAGAAACCCACCGTAGCAATGGGCTGCATCAGTTCCTAAATGTCTTCTCACCTCCTCAAAGTACACTGCAGAAATGTCTTTCAAAGAATTGAGCCAATTGCAAAAGTTTAAGAAACACATTCCACCTCCGCTGAAACGACTACCATGAAAGCTTTTGCTCCCACTTTCAATTATTCCATCTGTTAGAATTGCCCAGCCTGTTTGCTTGCCGAGATCTAGCGTTAAGATTGACGTACAAAAACTCCTTTGTGTAATTAAAGTTCAATGCCCTGTATAATATATATGTACGATGACTCGCAAATTCGTCCGCAATTTTGAAAAAAAATTAAAAAAAATTTCATATCCTGCCATTTGAGTTTTTTTCATCTTTACTTATCTTAATAACTATTTTACATAACTTATATTACGCCAATATTTATATTATTATATTATCATATATTATATTTTACCTGTATTTAAATATATATATAATATATATAAGACTTCAGTAATCCGCAAACCCTCTTTACTGGCCGATTTTAGCCACTTAACTTTAGAAACGGCTTTTAGGAATAGAACATAAAAAAGACAATATTATCAATAACTTAACGATCACTGCTTTCTGAAATACTAATTAGTAACTCAGAAATTAGGTATGAAATTGGTAGTTTTTTACCTATGAAAAAGTAGCTTCAGTAGTGTATCAAAACGTTTAAATCTTATTTTAATTTTTAAAGATTTTATTCTTTTAGATAAAAAAATTATTACTACTTTTTTATAATAAATTAGTCATACAAAGTCTTGGTAAAAATCTCTATTCATGAAACTTTTGGAGTTTTTATGAAGAATTCTTATCAAGGAATCGATTCTACAATTGTTAAACATGTGAGATTTCAAGCTTCGCGCCTTAAATCCAAAAGCTGTTTTATTAACGAAAGTCTCGAAGATATAGAACAAGAGCTTTTTTGTCAGGTTTGGCAATATCTTAACCAGCACGATGAGAAAAGAAGTAGTTTTAGTACTTTCGTTGCTAGATTAGCTAATTATTGTGCTCGCAATATGTTACGCAATCAGTTATGTCTAAAACGTAATATAACTTTTGATGATATAAACGACGATATTCCAGATCATAGGAACTCGGAAATCGAAGCGATAATTCGCACTGATATAAATAATATAATTTCAACTTTGTCTGAAAAAGATAGTAATTTATGTCAATTACTTAAGGTATTTACTATTACTGAAGTTTCTGTAATAACCAAAATACCAAAGACAACTATCTATCGCACACTAGAACGAATACGCGATAAATTCTCAGTTTTAGAGAAGTTATAAGCTCTCGATTATATTTGCTCAAAATTTTTTTTTTGCAAATTGCGGACGAATTGCCTAGGTCATCGTACATATATATTTAGGTACTGGGAGAAAAATGAAAATAATGAACAGCAATGAACGGCTAAAAGTTCAAACAGGTATAAAAATGGTCATCTTTGGTCCTTATGGTATAGGTAAAACTAGTCTCTTAAAGACCATAAATGAACCAACACTTTGTCTTGATTTTGAGGCAGGTTTACTTGCTGTTCAAGATTGGCAAGGGGATTCTGTAAGTATTCGTACTTGGAATGAGGCAAGAGATATTGCATGTCTCATAGGTGGTCCTAATCCTGCGTTAAAATCTGACTCAGCATATAGCCAAAGACACTATGAGCATGTATCCAGTAAATACAAAGAGCTTGCTTCGGAGTTTCTCAAGTATCGATGTGTTTTTATCGATAGTATTACAGTAGCCTCGCGTTTATGTCTTTTATGGTCAAAAATGCAACCTGAAGCTTTTTCTGAAAGATCAGGAAAACAAGATATGAGAGCTGCTTACGGGTTACTTGCTCAAGAGATGATGGCTTGGCTCAATCAGTTTCAACATATTCCAAATAAAGACATCATTACAGTTGGAACTCTTGGGCAATACCTTGATGATTTCAATCGCTCAACTTGGCTACCTCAATGTGAAGGAGCTAAAACTGCAAGTGAAATTCCTGGGATAGTTGACGAAGTAATCAGTATGGTTGGAATCAAGAAAGATGATGGTACAGAGGTTCGTTCATTTGTCTGTCAGACAATTAATTCTTGGGGATATCCTGCTAAAGATCGAAGTGGATGCCTGAATATGGTTGAAGAACCGCATCTAGGAAAACTTCTTACAAAGATTAAAACCAAAGCTTTTGCAATTCAACCTATCACGCACAACATATAGGAGGTTATTATATGCTACAAAACTTTTTAACTATTGGTCAAAAAATTCCTTTTTTCAGTGTGAAAGAATACTTGGATGATCAATCGCCAATACCAGAAGATATAATCTCACCAAGAATTTTAACAAAAAGAGGCTTATTGGTACTGGGTGGCCCACCTAAAATCGGCAAGAGTGACTTTTTGATCTCTTGGCTTGTCCACATGGCCGCTGGTAGATCATTTCTCGGTATGACACCAAGTAGACCTTTGAAAATTTTCTACATGCAAACTGAAATTGAATATGAATATATGAAAGAACGTTTGCAACAACTTGATAATGAACTTTTGAATGTAGCTGCTAACAACTTAATCATTACGCCAAAAGTGCACTTATCATTTAATCATGATGAAATAAGTGAAATCAAGGAAATTGTGAATGAACGCTTTAAACCTGATGTTTTGGCCATAGATCCATTACGTAACATCTTTAGCAGTGAATATGGAAATGAAAATGACAATAGTGCTATGCTGTTTTTTCTGCAAAAGACTCTTGAAAAGCTACGCAGTGCTATCAATCCAGATGCTTGTATTGTACTTACTCATCATACAAAAAAATTATCAAAAAAGATGCTCGAAGAAGATCCATTTCAAGGCCTAAGTGGTGCTGGATCTTTACGTGGATTTTACAGTACTGGTATGGTGATGTTTGCTCATGATGAAGAAAGTAGTGCACGCCAGATAGTATTTGAGCTTCGCAATGGTGAACGCGTGCAAAATAAACTTGTCGATAAGATAAATGGTCATTGGCAGCTAATGGAATAGCTAATTTTCACTTTAAAATCAACTTATAGGAGAGCGTATGCTACAAGATTTTTTAACTGATTTTAATAATGCAAAACTGCAGAGCAGTTTAATACCGAAAGGTACAATAGTCAAGGTAAAAATGGCAATAAAGCCTGGAGGTTATGAAAATTGGTTCACTAAAAACTACACTACTGGCAGCATCTATTTAAACACTGAATTTACTGTCACTGAAGGTCCATATGCAAAACGCAAGATTTTTCAGATTATAGGTATCAAAAATGGCAAAGCAGAAGGTGAAGAAGACATCTGGGGAGAATCTGGACGTTCGATGCTGCGTAGTATTTTGGAATCATCCAGAAATATTCATGCAAATGACACTTCAGAGAAAGCAGTTACTGCTAGAAAAATCAACTCTATAGCTGATTTCAACGATTTAGAGTTTACAGCGAAAGTAGGCGTTGAAACTAATAATACGTACGGAGATAGAAATAGGATTACTACAGTTATTACTCCAGAATTACAAAAAAGTTTTCAAGATGATTGGTTGCCATTTTGAAGTATGACGAAGGAAAGTTGTGGGCTGCTGTTATTACTAGAGCTATTCAGGATGCAGCAGGAAAAAACCCTAAACTTAAAAAAGAGGCTTGTCAATGGATTCGCTCACGATCTTTTGAAACTGTTTGTGAGCTGGCTAATCTTGACTTTAAACGTCTAAAAAATATGTTGAACAAATTTGGAATAAACAAGGAGAATTTTATGGATTTTTCATCTAAAAATGCTTTAAAAATAAAATCATTATTAATTAATAATATCAAAGATTGTTTATCTTATTTGTTACCTGAAGGCAAATCTTACCAAAATAAATTCTATATTGGCAGTAGAAATGGAAATAAGATAATAGTTGAAATGGAAGGAGAAAATGCAGGAAATTGGTACAACCTGATCGAAGAAAAGAAAGGAAATATAATAGACCTTTGGACTTTAGTTAAAGGTAATATAGATTCTGCTGAAACATGGTTGAACAGTAAAGATGAAAGAAGTTCCATATTACAAGAAAAACAAAACGAAGGAAAAGCATTTTCTGTAAACCATTACTTAAATGACAAATCACCAATGCCACAAGATATAATAGGCCCAAGAATTTTGACACCAGGTGGTCTTTTGGTCATAGGTGGTACTCCAAAGATTGGCAAAAGTCATTTTCTTCTTTCTCTATTAGTACATCTGGCAGCAGGAAGATCATTTCTTGGCATGAAGCCTACAAGACCGCTAAAAATATTCTATCTACAAAACGAAATGGAATATGATTACATTAGAGAACGTATACAACAACTCAACAAACTTCCTCATTTAGCAACAGAAAACTTAATTGTGACGAACAAGATGAATTTGACCTTAAATGAAGAAGGTATAGAAAAAATAAAAAATATGGTAGAGGAAAAGTTTGATTTAGTTGTGATTGATTCTCCTTATAATTCCGTTAACTATGGTCTGCAGCATGCAATAGAAAAACTACGTTCCAAGATTAATCCTATGGCTGGAATAATCATCACAAATCACACCAAAAAAGTACCTACCTCTATATTGGAAAAGAATCCATTTCAAGCTCTCGTTGGTGCTAACGCTTTAAGAAGTTTTTATACATCTGGAATAGTAATATTTCAACCCAATAAACGTACAAATATCTTGCAAGTAGTATATGAACTTAGAAACGGTAGATCTATACCAACAAAATTCATCAACAAGATTAATGGATGTTGGAAATCTGCTAACGTTATAGCTAGAACATAAAAATTCTTCAGGTAGGTATGGATATTTATTGTTCACAAAGAAATGGACGTTATAAATTATTAGGGGAGAAAGAACAGTTAAAAACTCAACTCCTATCAAATATAAGGTCATGTCTTTCTTATTTACTGCCAAGAGGAACTTTTCGTGGTGATAAGTTCTATGTAGGTGATCTAAAAGGCAATCAAGGAAAAAGTATGATAGTGGAGTTAACTGGCAGTAAAGCCGGATTATGGCATGATTTTTCTACCGGAGAAGGAGGAGATATTTTTGATCTTTGGGCTGCTGTTACTGGAAAAAATCAATTTACTGATACGATAGAAGATATTGCTAAGTGGATTGGTTATTCGGAAAAAAATAACACTCTGGGGCAACCAACGGCATCATGGAACTATTACGATGAAAGTGATCAAGTGATTGTTACAGTTTATCGTTATAACACTGATTCAGGAAAAAGATATCTTCCTTTTGATGTAAAAAGGTCTAGTTTTACTCTACCAGAGACCAGGCCTTTATATAATATTCCAGGTATCATGAAATCTGATAAGGTGATTTTAGTTGAAGGTGAAAAGTGTGCAGATGCTCTGATAGAGCAAGGTATGACTGCCACAACTGCAATGTTAGGAGCAAATGCACCAATAGAAAAAACAGACTGGTCACCACTTAAGGGCAAGCATGTTATTATTTGGCCAGACAATGATGAACCAGGTAAACAATATGCTGAGAAAGTTGTGAAAAAGCTTACTTTTCTTGGTGTTTTATCACTTACTCTTCTTGAAATACCGGAGAATAAACCAAAGGGATGGGATTCAGCTGATGGTATAGAAGAAAAGATGAATATTCCTGAATTCATTGAAAATAACTCGAAAAAAATCATCGTTAAGCAATTGCTTAATATTCAAGAATGGAGCGTAGAACGTTTTATAGGTCCAGTACCGGAGCAAAAGTTTCTTGTTGAAGGGTTATTTCCTTTAGGAGTGACATCTATTCTAGCTGCAATGGGAGATACTGGTAAAGGTATGCTTCTACTTGATTTAGCACTGAAAGTTGCGAGTAGAAAAGATCAGCCATGTGGTTTTGGCCCACTTGTTACTGAGCATGGATCTGTGGTAATATTCTCTGCAGAAGATGATATGAGTGAAATACATCGTCGTTTAGAGCGTCTTGATTCGCAATGCGAGAGATTAAAATATAAGGATAGGCTCTTTATTGTACCATTACCAAATGTTAGTGGATCACTTACAATCATAAAGAGTGTTTCAGGTAAAGTTATAGAGACTTCTCCTGAATTTGAATTGATAACAAAACAACTTAATAAAATAAAAAACTTAAAATTAATCGTATTTGATCCACTTGCATCATTTGTGCACGCTGATTTAAATACTGACCCAGCCGTAGGCGATTATTTGATGTCTTTATTATCTGATTTAGCAGGTAGCACTGGAGCATCAATAATTACTGCTCATCATATGAGAAAGCCAAAAAGTGAAAAACCTATATCGACTGTTGAGCAAGCACGTGATGCCATTAGAGGTACATCTGCTCTTGTTAATGGTGTTAGGTGTTCATACGCTTTTTGGTCTGTGGAAGATACAGCTAAACCGACAATTTTTAAATCAATAGGAGAATCTGTAAGACAGAACGCATTATTTTATGGAGCAATTGTTAAAGCAAACGGTTTGGCTGATCGCACTTTACGCACTTATTTAAGAAATGAAGAAACAGGATTGTTAGAGGACATAACTGAAAGATTAAGAATAAAAAATATGAACGAAAAAGATTCAAAGCAGCATCTTATAACTGCAATTACACGAGCAGCAATTTCTGGACATCCATTTACCCATACAGGAAGTACAGGAGTGTATAAACAGCGGCATAGACTACCTGAGGAGTTTCACAGTATAGGAAGAGATAGAATGGAGCGTATAGTTCAAGAGCTGTTACAAACACGGAAGCTGGTTAAGGGAATGGCTACTGGTTCAAAAGAAGATAAATGGCTTGACATTCCTAGCGGACCATTTGCTCGCGGCGTTGGAAAGTTTAGCTGTGGAGCTGAGCTATTCTCCTAAAAAATTTTTCTGATATAAAAAAATATTTTGATTTTTGCGGACGAATTTTGAACTCACCGTACATATATAATATAGGGGGCTTAATTAAAAATGTCAATACTCACACAGTCAGGAAGAGCAGCAATAGCAGCCAGCATCAAAAAGCAATCTATCCATCTTGCTTGGGGAACAGGTGATTCAAGTTGGGAAAGTAGCCACAAAGTAGAAAAAACTTTCGTTAAGGGTGAAATAAAATTTGATCATCAACCTATTTTTGATCGTCAACCTATTAAAGATGTGAAGGTTTTTACAGGGCAAACAACTTATCAGCCAAGTATTGACTATACAGTTAATGGCAGTACTGGTGTAATAAAACTTACGGAAAATAGCTCTATTCCAGTAAGTGATAAAGTTACTGTAGAGTATAGTGAAAGCACACCACCAGAGCTGATAACTTCTGAAAAGCTGCTCAATGAACTTGGCAGACGTACTGCAGACGAAGTGCTATTCTGCACAGGTGATGAAAACGGTGAACTTATAACTCCATCTGGAAGGTTTAGGCCCTCAAATGTACCAACTAATAATCTCTATCTCAAATTTACTTTCGATTTCACAAACGCAGCAAATCAAGTTATACGGGAATTAGGGGTTATGGTTGGTACTAAAGTAAAAGAAGAATTACCTATAGGACAGAGGTATTTTGAACCACAAGATATAGAAGACCCAGGGATCTTATTAGTTTTAGAACACACTGTACCACTTATCAGAACATCTGCAACTCGGGAAACTTTTTCATTTGTTGTAACCTTTTAGAATAAAATGACTTTAAACGCCTATTATAACCGCTTTAATCCTGACAAAGAGTACGAAAAAAGTTTGTTCCTTGCAGGAAGAGGTCTACAGTCTGCAGAATTAAATGAGACTCAGGAGTATGCTCTTTCTAAGCTTAAAGGCATAGGTGATGCAATATTTCGTGATGGTGATGTTATAACGGGAAGCAATTGTATTATAGATGCAAAAACTGGTAAAGCTACACTTGAGGGAGGAAAAATCTATCTGCGCGGTGCAGTTAGAAAAGTTGAAAAAGAAGAATTTGTTATTCCACTGAGTACCACAGTTTGCATAGGTGTTTATTATGTAGAATCTACGATTACAGAACTTGAGGATGAAAACCTTCGTGATCCTGCTATTGGTACAAGAAACTATCAGGAAGTAGGAGCTGCAAGGCTTAAAGTTTCCACCATTTGGGGTTATCAAGCAGAAGGTCTTTCTCCACGTTTTTCTGAAGGAGAGTTTTATCCAATCTATAACATTGAAAATGGAGTATTAATAGAACATTCACCACCTCCACAAGCAAACATAGTAACTACTGCTCTTGCTCGTTATGACAAAGAAGCAAATGGTTCCTACGTCGTAAATGGTCTTGAAGTAATGTTCCTGCAAAAGGAAGAGGGAGAAGGAGGAAAAAAAATATTTGTGATTAATGAGGGCAAAGCTCATGTTGATGGCTATGAGATTGAACTTCCTCACAGTATTCGTGTTTCTTTTGATGAAGATCCGGATATAAAATCAGTTGAATCAGAACCACATACTTTTCAGCCAAATAGCCAAAGAGTAATGGAACTGAAGGTGAATGATTTTCCAATAAGTGAAATTAAAAAAGTAGATATAACTGTTCAGAAAACCATTACTGTTACTCATGGTTCATACTCTGGAGCTATTGATCCGATACCTGACTCTGCAGTACTTGAGATTATTCAAGTTAAACAAGGCAATGTTATTTATGAAAATAGTATAGATTACAAATTAAACGCAGGAAACGTTGATTGGTCATTACCAGGTAAAGAACCAGCTCCTGGAAGTAGTTATCAAATAACCTACCGCTGTCGTACTCATGTAAGCCCTGAAGATATAAGTGAACAGGGATGCAAAGTAAAAGGAGCAGTTGATAACAGCTTGGTTCTGATTGATTACACCTGGAAAATGCCCCGCTATGATTTAATTACTATCGATAGCAAAGGAGTGGTAAGAAGAATAAAAGGAATTTCCCACTCTTGGAGACCATCGATGCCAAAAGCACCTAACGGACAACTTTTGCTTTGCTACATTCATCAGACGTGGAAAAAAGGCGAAGGGGTAAAAATAGTGAATAATGCTATTCATGCTGTACCGATGAATGAGCTTGAAGCAATGAAAAAAGGAATAAATGATCTTTATGCGCTGGTTGCAGAGGAACGTCTACGCAATGATGCAAATTCAAGAGAACCTACCACCAAAAAAGGAGTATTTGTTGATTCATTCTTTGATGATGATATGCGCGATCAAGGAATTTTGCAGTCTGCAGCAATAGTAAATAAGGAACTAATTTTACCAATAGATGTAACGATTGCTGATATTGATGGAGGAGAAAAAACTTATTTGTTGCCATATGAACTTGAACCGGTACTGGAGCAGCTTTTACAGACTAAAGGAGAAAAGATCAATCCATATCAAGCTTTTGATCCAGTCCCGGCACAAATTACTCTAAATAAAAATATAGATCACTGGACGGAGGTTACCACGAATTGGAAAAGTCCAGTAACCAGAGTGTTTAATGTTAAAGAAACAACAGAGCTGCTGTCAAGTACCTCATACGAAACTGAATTTATGCGAGAAGCAACTCAAAATTTTGAGATTGAAGGTTTTGCAACTGGTGAAAAGCTTAAGGAAGTAAAATTTGATGGCATAAGCATTCAACCTCAAGCATAGAAAATATTTGAAAGAAAAACATGATCGCAACATTTATTGCTGATAACAGAGGAAAAATAAAAGGAAGATTTACTGTACCAAGAAACATTCCTGCTGGGACTAAGTTAGTGCAGTTCTTCGGTGATAAAGGAAGTTATGGAGAAGCAACGTATACTGGTAAAAAAACAATTACCATAGAGGAAAGAAGAAGAGTGATCGCAGCAAGACGAGTTGATCCTTTAGCCCAAACATTTACGCTAAATGAGAGCAGACACATAGGAGGCGTGGAGCTATGGTTCGTAAATAGCAGCAAAAAACGGCATACGAGATCAGCCTCGGTCTCGTGGGCTCGGAGATGTGTATAAGAGACAGGTGGGAATGCCCTCGCAGACTGTCATTGCTGAAAGTTATATTGAGCCGAAAGATATAAAAGTAGATGGCACAGCAACACGTATAGAATGGCCACCAGTGTTTTGCCATGCAGGAGAGGAGTATGCAATAGTACTGCTTACTGATGATCAGGGTACTGCAGTCAAAATAGCAGAACTTGGCAAATATGATGCAGTAAATAGCCGTTGGGTAACAAGTCAGCCATATCAAGTAGGAGTATTACTTTCATCTAGCAATGCAAGTACCTGGACTCCACATCAAAATTTAGATTTAACGTTTCGACTACTAGCTGCAAAATTTAGCGAAAATTCTCATGTTATTGATCTTGGCAAAGTTACAGCAACCAATACTTCAGATTTAATTGTTTTGACAAACGTCGAAAAAGTAGCATTTGATACCAATGTAGAATTTATCTTAACAGATGAAGAGGGAAGAGAAAACTTTTTGTCTGATAATTTGCCGCTTGCACTGCGTGAAAGAATAAATGGGGAATTAACGGTAAAAGCAAGCCTAAAAGGAGGGCGAGAGAAAAGTCCAGTGCTATATCCTGGGTTACAGCTAGTTATGGGTAATCTTTCTAAGAGTGCAGATTATGTAACTAGAAGCATTACAGCAGGAGCTAACACTAAGATTACCATAACATATGATGCGCTGATACCTGGCACTGCAGATGTTAAAGCGTATGTGCAAAAAAACGTGGATTGGCAATTAGTAAATTTAACATCAGGAAAACCAATAGGGGAAAACTGGGTAGAGAGAACTCATGTGCTAACAAACTTTAATGGTAATGAGACAAGGGTAAAATTAGCTTTGAGTGGAACGGTTGTTTATCGCCCTAAAGTCAAAAATCTACGAATCATTATCACTTAGCAGAATGTCAGATGATAAAACAAGCAGAGGGTATCCACTACCACATCCAGAAAATATTGCTGTGCAGGATGTTGTTCGTATCCGTACCACAATTAAGAAAATAGATGAAGATATTACCGAAAGAGAAGATGAGCATAATCAACTTAAGAGTAATTTTGAGCGGTTTAATTTTGAGACTTTTTTAAATTTTTGGAAATGAAAGAAGCAATATACCAAAGGATAAAGGATTTAGCAGCAAATAGCACACCTGATCAACTGGCATATCTTGCAAAATCGCTGGAATTGATAGCAGATAAAAAAGCTATTTCTGATATTGCGCAAATGACTAAAGTAAAAGAAATAATTGATGCACTACAAAAGAGGCTTAAGGATTTAGCAGAAAACAGTACACCAGATCAATTAGCATATCTTGCTAAAGCATTGGAATCAATAATCGACAAAAGTGCAGTTTCTGAAATTGTACAGATGACAGATGGTAAGCTAAAAGAACTTCTTGATAGTGCAAAAAAACACTTAACTGATCTGGATAATAAAAAAGCTAGTTCTTTAGCAGTGATCTCTGAATCAGAGAAGCAGTTATTAAAGAGAATTGATGAAAAAGGAACAACAAATTTATCGCTACTTGATACGAGAAAGAATGCCAATATTGCAGCAATAAATAGCATTAGTAACAGTCATAAAGATGGTCTTAAAGGTTTAGTGAATAACTTCCGTACTGTTAATGATGTGCCAAGTGGCTCATCAATTATTAGGGAAATAGAAACTCGAATTGAAAACATCCTGAATGAGGTAAAAACTCGGGATGAACAGTTAAAAGCGTCTCTTATAAATGAAATAAGAAAGCGCAACATGGTTGAACCAGGGTCATTACCTTTCTTATTTGGTGTACTTGGCAGAAAAAATAATTATTTTGGCCACGGAACTTTTACGACAGAGCTTGGAAAGTGGAGTAGTGATATAACAAAAACTGACTATATGTTACAACTACTAGCAGGTAGCCATACGTACAATACAGATTACGTTAGTTTTTATCGGCCAAGACAACTAAGTTTTATAGAGGGAAGTAAAGGAACATTTATTTACGGAGAGTTATGCACAAAAAGTTTTTCGGGTAGTTATGATGAGATATACTATTACCCGTATGCTGCACTTGGAGTAGTATTTGTAAAAAATACAACCAATGTGAACATAAATAAGACAATGGAATTTGTTGGATCATCGTATTCGAGTACGGAGTATGGGGGAGCAGGATTATTTGTGGGAACTCCTGATAACACTAATTCTAATAAATCAAGTATTTCAAAAATAGTATGGAAAAATGTTTACCAATACACGAGTTCTGATAGCAAGTTAGCCGGATCTGGTAATGTGGAGATTCCAGCAGGAAAAACAGTTGCAATATTACTTTACACATCATCTTATCTGTATTCCAGAACACAAGTTAGTTCAAGGTATGCTTGCATCAAATTATGTACACAACTATGGTCAATTTATTCAGTGGGGGATTTATAACATACGTAGCAATTTTCTCACCACAGGGCTTGAGGTAGATGTGGAAAGGACGCTCAGGGGTTGGCAATGTCCAGGATTATCTAACACGTATGAGATTTGGAGGTAACAAACAATGTCTATCTACATTAGATTTGAAAATGATAAACAAGTAGAAACAACAACACTTGAAAGCAAGCCAACTGAAAATGATTGGTATGAAGCACCAGAAGATTTTGATTGGCAAAAAAGCTATTGTTTAACAGAAGGAGGAAAAATTGCTCAGCGTACTAAAGAAGATATACAAAAGGAGTTACTGGATAATGCGAAGCTTTGTGCATTTGATAGTATGCGTTTCTATTATGATAATCATACTCACCAATATGCAGGTCATTCTCACCAAAAAGCTAAATCTTATGAGATTCAAGCGGAAGCCGCAAAAAGCATTCTAGCAGCACCAGAATCTATAGATGAAAAGGATAAAGAAATTATAGAACCTTTAGCAAAAGTCCGTGGTATTACGGTTATTGAAATGGCAAGAATAATTGAGGAAAAAGTGAAAAAAGCAGTAAAAGCAATAATTAAATGTGAAGAGCTTGAAGATTTAGCCAAAAGAAAGATTGAAGAAGCCAAAAGTGAAAATGAGCTACAGACTTTGCTAGATGATTTCAGGAAAAAAATACAAAGAAATGGCTGAAGAATTTTTACATGGCGTAAATGTTATTGAGGTAACCTCAGGAGCAAAGACAGTACGTACAGCTAAATCATCAGTGATAGGTGTAATTGGTACTGCACCTGAAGCAGATGAGCAAAAATTTCCGCTAAATAAACCAGTGTTAGTTGCAGGAAGCTTAAAGGAAGCAGCAAAGCTCGGAAAGAGTGGCAGTTTACCTTCTGCAATAAATGGAATATTTTCCCAGATTGGTGCAACAGTAGTAGTTATTCGAGTTAAAGAAAGTGAAAACAGCGATCCAAAGCTCAAAGAAAGTGAAACTATTCAAAGTATAATCGGTGGAGTTGATAAAGAGACTGGAGAATATCAAGGGATAGAGGCATTCCTCAGTAGTGAAAGTATAGTTCATGTTGCTCCAAGAATATTAATTGCACCTCAGTTTACTCATCAGTTACCTGAAATAGATGGAGTAAATCCAGTAGTGAGTGCTTTAATTTCCATAGCAGAAAAATTAAGAGCAATTATTGTTGCAGACGGACCAAATACTAATGATGAAGAAGCAATAAAATGGAGAAAAAGTGTAGGCAGCTCAAGAGTTTACGTAGTTGACCCATGGATTAAGTTATTTATTGAAGGAAAAGAAAAAATCTTGCCATCGAGTCCATTTGTAGCTGGTTTAATAGCTAAAATAGACAGCGAACAAGGCTTCTGGCATTCACCTTCAAATAAAGAGATAAATGGTATTGTTGGCACAAGCAGGCCTATTGATTTTAGCTTAGGTTATGCAAATTGCAGAGCAAACCACTTAAATGAAAATGAAGTAACAACGATAATTCATCAAAACGGCTATAGGCTTTGGGGAAATAGAACATGTTCAAATGACTCAAAATGGGCTTTTCTGTCAGTGAGAAGGACTGCAGATTTAATCAATGATAGTCTACTTCGAGCTCATTTATGGGCAGTTGATCGCAATATCACCAAAACTTATATAGATGATGTGATTGAGGGGGTGAATTCTTATTTGGCCAATTTAAAAGTACAAGGAGCGATTATTAGCGGAAAATGTTATGCAACTCCAGAGCTCAATACACCAACAAATATTGCAAGCGGGAAAGTATATTTTGATTTCGAATTTACACTACCATATCCGGCTGAGCAAATAACATTCAAATCTCATCTCGTAAATAATAGTGTAATAAGTTAGGAGAAAGCAAAGTGTTACCGAAAATACTGAGAAATTTTAACGTATTTGTTGATGGCCGGGGTTATGCAGGAAAAATAGATGAAATAACCTTGCCGAAGCTTACCATAAAAACCGAAGAGTACAGAGCTGGTGGTAT
>NODE_8_length_17529_cov_4.062457
TTTTTCAAGCAGAAGACGGCATACGAGATCAGCCTCGGTCTCGTGGGCTCGGAGATGTGTATAAGAGACAGAGCTAACGGAAAGCTTGTTGAACAACAGTAAGTTGAAGAATAAATATTGTAGTTTACCATTTAATAATTTATTATAATTATGTTAATTATTAGTGAATAAAAACTTGGTAAACTACGAAGAAATATTCTTAAATAAAATCAAAGATATAAAAGAGGAGGGGCGCTACCGTGAATTTACGCACTTTGCGTCATTGCCAGGTAGGCTCCCCCACATTATGGACTACGAAAGAAATAGGGAAGTAATTGTTTGGTGCAGTAATAACTATTTGGGAATGTCACAGAATGAGAGTGTTATTGCTGCTATTCAAAATTCATCTGTTGGTGCTGGAGGAACAAGAAATATATCTGGTACAACAAAAGAGGTTGTCGAACTTGAAAAATCCTTAGCTTGTTTGCATAAAAAAGAGGCTGCTTTAACTTTTGCTTGTGGCTATCTCGCTAACCAGACAACACTTAGCACTTTATCGTCTATTATCCCAAATGTAGTAATTTTTTCAGACGAGAAGAACCATTCTTCAATGATAGAAGGCATAAAATCAGGAAAAAGACCAAAACATATATTTAGACATAATGATGTTGATCACTTAGAGCAGTTGTTAAAGTCCGTAGACACAAAAACACCAAAGATAATAGCACTTGAATCCGTATATTCAATGGATGGCGATATAGCGCCGCTTGAAGCGATATGCGATCTTACAGATCAACATAATGCAATCACCTATTTGGACGAGGTGCACGCAGTTGGCATGTATGGTTCACGTGGTGGAGGAATTGCAGAAAGAGAAGGCCTGATGGATAGAATAACCGTTATTCAAGGTACACTATCGAAGGCTTTTGGAGTGATGGGTGGGTATATAGCGTCTTCAAAGAGCTTGGTAGATGTAATAAGAAGTTCCGCTCCAGGATTTATTTTTACCACTGCTATGTCGCCTGTTTTAGCAGCAGCAGCAAAGGCAAGCGTTGAGCACCTAAAATCGAGCAACATTGAAAGGGAAAAGCAAAAGCAAGTCGCTGAAAAAGTAAAAAACTCACTGAGAAATGCAGGAATTAACTTCATTCCAACAGAAACTCATATAATTCCAATAATAATTGGCGACCCAGAGTTATCCAAAAAAGCATCAAAATTATTATTTGATGAGTATGGAATATACGTTCAACATATAAATTATCCAACGGTGCCAAGAGGAACTGAGCGTTTCCGTATTACCCCTACACCTTATCATACCGATGAAATGATAGAACATTTAACAGAATCTCTTGTAAAAGTTTTCGAAAAGTTGTCTATCTCTGTAGACTGTTTATCCTAGTTTAATATCGCCAGCAATAATCAATCCGTTGTCTTCTGTTAGCCTTCCACCGCTTTCTTGCAGAAAAAGTCTACCGAGCAAGGCTTTATATTTGTTAACTCCAGAGTAAACTGTTCCTCTGTGCCTTCCTGCTGCAAGGTATGCAAAGCCTAAAATTGTTGAACCGATGGAGCGTACATTACTATTGCCAGGCAGCAATTTATTTAACAAATTACCACTTACATCTATTAGACCCCCTTCACGGCTTTTCACCCGCATTTTTATATGACGAGATCTAAAATCCTCAAGAAAAGCACCTTTCTTTTCTTCTGCCCAAAAAGTTTCTCTAAGAGCCGGAGCATCAATTACAGCTGCCACAACTTTATTTTTATGAATGAGACAGACTGATACTGCAAAATAAACCATGCAACTAGAAAAATTCTCCCTGCCCTCTATAGGCATAATAAACCAGGTATAAGTGTCATCTTTTACTTCTTGGTCAGTATCATCTTCAAAAATAAAACCATAGTCTTGTTTGTAATCGTGCAAGCAATCGTATATGGTTTGCTTGGATTTTGAATAAGTTTTATTAATAAAGTCTGCTGATTTAACATTAGAAATTTGCAATTCATTAAAATCGCGCATAAGCTGCCTGGAAGCATTACGCACAGAATCAAGCATCACATTAATTCGGGGTGATGAGATGGACATTCTTCTTTTTACTCTTTCACTCTTTCATAATAGCTGTCACCTGGAGTATATACTACAATTTTATCCTCTTCTTTTATAAACTGAGGCACGTTAACGCGCATTCCGTTTTCCAAAATTGCAGGCTTATAAGAAGCAGTAGCAGTTTGTCCTTTAATAACAGACTCTGTTTCTTTCACAGCAAGTGTAACATAATCAGGCACATGCGCAGAAATTATTTTGTCTTGATAAGCTACAACTTTAATTTTCATGTTATCCTGTAAATAAATTTTTTTTTCTCCCAATAAGTCCAAATTTATAGTGATTTGCTCGTAATTACTTGGATGCATAAGATTTACAATGTTTCCTTCAGTGAAAAGGTAAACATATTCCTCTTCATCTAAAATTGCCCTTCTGATTGTTGCATCAGAACGAAATCTTTCATAGTGTTTTGCTCCGGTCTTGATATTTTTCATTTCAGCTTGTATGTATGCACCACCTTTACCAGGTTGAGTATGCATAATACCTACAACCAAAAATAATCCGCCGTTATGTTCCAACACCTGACCTGGTCTGATATCGTTAGCTCTTTCTGCCATAATTACATTTTCAGTTTGATCTTACAATTATAAATAGCTTTATATAAATATCAAAGTCTTTATTAGTCAATAAATTCTGGCATATTTAATACTATACACCTCCCCTTTATATTTATATGTGAAAATATCTCTTTAGTGAAAGATAGCATAATGCGTTTTTTTGTGCTGATAACTAAAATTTCTAATATATCCCCTGAGCCGAAATTATACACAGATTTTACATAGCCATATAATTCATTACTTTTCAGCCTTACTTCCATATCTACAAGGTCACTTTGGTAAAATTCATCCTCATCATTTAGCTCTGGTAACTTGCTTCTTTCTATATATAGCTTCTTATTCCTTAAAAGCTCTGCTTCATTACGGGAATTTACTCCGCTTATTGTAGCTATTACTAAATTATCACCTATGACGGATACTGAGTCTATTTTATAATTCTCATCACCACTGATTAGCTCACCATATAAGGAGATATTTTCAGGCTTTTCAGTAAAGGTTTTTACTTTAACAGCTCCTTTAATTCCGTGAGGAGAGGTAATAATTCCTAAGCATACCAGATTGTCGTTCATATTAATGCAAGTATCTAATCAGAAGATTTCTCAGATAAATATTGAGTCAAAATCTCGATGCCTTCATCAATCTCTTTTTCAGTGATAATGAGTGGAGGTAAAATTCTCACAACGTTATCTGATGTTACCCCAACAGTCAGCAAGCCGCGGTGACTTAATTCTTCTGCGAACTTTTTATTGTTTGCTTTCACCTTTATTCCAAGCATTAACCCTTTCCCTCTCACTTCTTCTATTATTGAAAATTTACTTGCTAAGTTTTCTAGTTTATTTTTTAAGTATTTACCTCTAATTTCAACATTTTTCAAAAAGCCGGGGCTGAGCAATTCTTCGAGCACAGCATTACCTACTGAGGTTGCAAGCGGATTGCCACCAAAAGTGGAACCGTGCATACCGACCGCCATATATTTAGCAGCATTTTCAGTCGCAAGACAAGCCCCTAGCGGAAACCCGCCGCCTATTCCCTTTGCAAGAGCACATATATCAGGTTCCACTCCTATATGTTCGTATGCGAATAATTTTCCTGTCCTACCAGCACCGCATTGTACGCAATCAAAAAATAACAATATGTCATTTTCATCACACAGCCTTCTTAGTTCTTTCATAAAGACTTCATTCATTACTTTGATACCACCTTGCCCTTGTATTGGTTCTATTAATATAACGCCTATACCACTTGAAATTGCTTTCTTTACGCTCTCAATATTGGGCTCGATGTTATCACACCAATCAATGTAGGGATTTAGTAATTCAGAAAATTTCTGTTTATCGTTTGTAGCACAAGTTAAAAAGGTTCTTCCATGAAATGCACCATGAAATGTTAAAATTCTGTGACGATTTTTATTGCCTTTTCCATTTTGATAGATCCTAGCAATCTTAAGCCCACATTCTACTGCCTCTGATCCAGAATTTGAGAAAAATACAGTGTCAGCGAAACTGTTGTTTATTAATTTTTCTGCAAAATTATTGGCAGCAGGTATATTATAGGTATTTGATATATGCCATAATTTTTCTCCTTGCAATTTAAGAGCACTAATTAATCGCGAATTAGTGTGACCTAAGCTACTAACGGCTATTCCGGAGTGAAAATCTACGTAGCGCTCACCATCAACATCATATAGGTAGATACCTTTGCCATAAGAAAAATTTATATTAACAGGAGAATAAACTGGCAAAATAGGAGAAATTGTCATAAAATATTATATGCTAAATTTTATTATTAATAACATAAAAACCGTTGTTTCACAATAAGAAGGATATGTATAAGCTAGGTAAATTGATGTTTTCTGCGTTGAAGAAAAACAAATACACAAAAGTTATTGTATTACTCTCATCGATCTTTATGATTTTATTCAGTGTGATATATTGTAATCATTTACTAAGGAGTAATTTCCTTTCTTCTTACCGTGATTCAAGTGTAAACTTAAAAAGCGTACTGGAAAATGGCATAATAAAAAAATACCATTATTTACTAATAGAAAAGCATCACATTAAATACAAAAATTTTGACTACATAAACCAACTAGTAAAACTACGTGCTGAATTATTACAATCAGTGAGCAAAGTAAAGGATTTCAGCTTAATACTGTATGATCAAAACGGCAGAATAATATTCAGTAATTTTAACACTCAAGATTATGATTATGATTATGAACAGTTACTTACAAACGATGAAATTGATAAACTATTAAGTAACCAAGAAATATTTTATACTACAGGAAATACATCAACTTCTATTTTCCCTATATTCCATGAAAATAGCGTTAAACCGTCGTTTTTTTTAAAGATTCTTCGAAACTACAATAATTCTTATGTTATAGCATATGGCCTGTTTTTAACATTTTTGGGCCTATTATTAATAATCTTAATATTAATAATGTTCTATTTGCACTTTTCTAATACCCAAATGCTAGCCAAGCAACATAAAACTAACATTGAATTACAGCAGATAAAAGAGACATTAGAGCAAGAAAATGCAAACAAGCTAAAGTTTTTTGCAAGCGTTACACATGAGTTACGCACACCTCTTAATGCTATTATTGGATTTGCAGAGTTGATCAAAAATGAAACTTTAGGTTCAATGGATAACTCTCAATACAAGGAGTATGCAGACGATATATATAATGCAGGGACGCATTTACTTGCTTTAATTAACGATGTGCTCGATTTTTCTAAAGCTGAATCAAGTAGTTTAACAGTAGAAAAAGTGAAGTTTAACCTGAACAAAATAATAGATTCATGCGTAAATATGCTATTACCTAAATTAAAAGAAGCCGGGATTAATTTAAAAAAAGAGATGACTAATAAACAATTATTAGTCATTGCAGATCCCAAGAGAATGAAACAAGTTATAATAAATTTATTATCAAACTCAATCAAGTTTACTCCCAAAGATGGTTTAATAAGAATGGTGATAAAAGAAAATATAGAAAAAAACTTATTAACTATTGAGTTTCATGACAATGGAATAGGGATAATGCAGCAGGATATATATAAAGTTATGTCTGTTTTTGGCCAAGCAGATTCGGGATATAGAAACGAAGGTACAGGCATCGGATTACCGCTAAGCAAGAAATTAGTAGAGTTAATGGGTGGAACTTTTGACATTAAAAGTGAAGCGAAACTTGGTACTACGATAACATTGAACTTCTTTTATGAAGAACAAACATGTGAAGATTCGATTGATTTTTAATAGGATCTATTTGATATGGCCTTGCATCAGACGAAAACCACACTTTATCAAAAGCGGCAAGCCGAGAAGGCAGTTATCAATAAGCCCCCTATCAAGAATCTTATCTGTGTTAGCTATATATAAAATTTGATACTCTGATTACAATATACTACTATAGATAGAAGCGTTATTAATGGAGCAAGGTATGGATTTAGCAGTAGGAAATAATGCACCTGATTTTAGCTTACCAACAGATTCTGGTGCAAATTTATCATTGAATGAATTTTTTGATAAAAAAAACGTAGTTCTTTATTTTTATCCTAAAGACGACACTCCGGGTTGTACGATGGAAGCAAAAGGCTTTAGAGATAAAATAGATGATTTTTCTTCCCTTGACACAGTGATAATTGGTGTATCAAAAGATAGTGTTAAGTGCCACACTAACTTCAAAGCAAAATACTCTCTGCCGTTTTCTTTAGTTTCTGATGAGAATGCTGAAATGTTGGGAAAATATGGTGTTTGGGTAGAGAAAAGTATGTTTGGCAAAAAGTATATGGGAATAGAACGCACTACTTTTTTAATAGATAAAAAAGGTAAAATAGTGAAGATCTGGAAAAATGTAAAAGTTAGTGGACATGTTGATGAGGTTCTGGAAGAAGTAAAGAGAATATAAACTAAAGAATAGGTTAATGGCTACCCATTGCTACATAAAAAAGCTGAAATTACATAATTTTCGTAGCCACTCAAACTTTGAACTGGATTCAGATGATAGCTCAGTTGTAATAACTGGCAAAAATGGTATTGGTAAAACTAATATACTTGAAGCAATCTCGTTGCTTGCTAAAAGCAATGGAATGAAAAAAGCAAAAGCCAGTGAGATACAAAATAGATTCAGTAATGAAGATTGGGCAGTGCACTATGATTTTTTTAATGGAACGGATTTTAATTCAATTGGTATCGCAAAGAGTTTTGATAAGAAACTAATACAAATTGATGGAAAAACGCAATCAAGTTATTCATCTCTGTATAAGATATCCAATGTAATATGGCTGATTCCACAAATGGACTATGTTCTTCTTAATTCTCCAAGTGACAGATTAAAGTTTTTAGACCGTATAGTTTCACTGTTTGAAGAAAATTACACTTGCTGCTACATGAAATATAGAAAAACTAAACATGAGCGAAGTAAACTGTTGAGAGAGAACACCTTGGACGAAAATTGGCTCTCTAGTATTGAAAACATAATAGCTGTTAATGCAGTTAGTATTTTACGTATGCGATCGTCTGTTTTAAAAATATTACAAGACACAATTGATAACCATTCCAGTGAGCTTTTTCCGAAGGCAAGTTTGAAACTCAGCAGCCAACTAACTTTGAACGATACTGCAGAATATTTTCAGAATCGCCTAAAGGAAAACAGAGAAAAAGACTCATTGACTGGTAGAGTAACCTTTGGTGTGCATAACGATAATTTTCGGGTTTTTTGTCAAAAAAGAAACGTACCAATAAATCTGTGCTCCACTGGAGAACAAAAGTTATTACTGCTTTCTATTATTTTATCCAGTGTAAAAGCAAGGTGTATTCATTACAATAAGGCACCACTTCTTCTACTTGATGATATAATGTCTCATCTGGATAAACATTACAGAAAGGCGTTAATGGAGGAAGTGTTAAGTATTCAATGTCAAACTTGGATAACTGATGTAAATCAAGATAATTTCAATAGCTATCTTTATTCTTTCAAGTTTTTTGAATTATCAAATGAATAGTACCTCTTTCAAAGCTCATACAGGCAACTCCCAATTGTAAATTCCGGCAATTAAACCTCAAACCAAAACATTTCTGTTTTTTTTACTTTAAATTAAGTGCAAAAGTTACTTTACAAACTTCGCCAGTTCCCTTATCATGAAACTGAAGCTATTTATTTATCTTCGCAATCTCTGCAGTGGATTAATGACAAAAAACTTAATGTATTTGGCGTAAATCATGCTTAATTTTTGCACTATGTGCACCTCATGTCTTTATAAAACTTCTAGGTTTCTACCTATATAAGCTGACACACGCTTATAAAGCGTTTAAGACAGTAAAAGACGTCAAATAGACAAGGGAGAATTTGAATACTAGCCACCCTAGGGTTTCTTTGCCTTTTTTTTCGCTCAGTAAATTTCTTAATGTTTATAGCAACATGAACTGGGCAGGAAGGTGTCATTCCAGTGCTCCTTTTTTTGTCATCCGAGCCCCTATGACGTCATTCCAGCGCGTGACGCTGGAATCTAGTTCTTATTGTACATTTACTTGGTGTAGAGTTAAGTTTCCTGGATCCCAGTGTCTGGGCGCTGGGATGACGAGAAAGGAGCACTGGAATGACATCATAGGGGCTTGCATGACATCATTCTTTTTCCTGGATCCAAGTAGTCAAGGCACTGGGATGACAAGAAGAGAAGGCTACTTGGATGACGCTTCACCCTGTCATTCCAGCGCGTGACGCTGGGATCCAGACTTTAACTGATATGATTACAGAAAGAGAATTTATTAGGTATTCATAGACACTAAAAGTGGTAAAACTTACCACTTTTAAGTGAAGATGTAACAAAAGTTTTAGTAAAGGTTCATTAAACGCTACATTCGTTCTTAGTTGCATCCCAAGTTCCCCCATTAGAAGCACATCCTGTTGGGGTGCAAGTCGTATCTTTTCCTGTTATTGCTTTTACAGCTGCAGGAGCGCCAAAAAACACAGCAGTAAATGCACCAAGTGCAAAAAGTGCTGGCCACGGCATTCTACCGAATATTGCAAGCAATGCTGCACCTATTATCACTATCGTAATCATCGGTCCACCTAAACCATGAGTATATTTCACTATTTTACATATTACTCCTGATGTTTCATCAGCATTTGCATCAAATGCAAAGGAGAGAATTAATGCCACAAGTAGAAGAAAATTTTTCATTACGCCTCCAATTATTTTTATTTTATGTTACTTCACTCTAGTTAAATTTAAGTAAACGATACAAGAAGCATCATTTACTCGATGCTTTTATTTACACTTATACTTCCCTGATCCTACAGGGTCCTCTTGCAATGTTTTAGTACCCGTACATGTCTCGCACCTACTTGCTGTGCCTGGTGCTATTTTTGAAACGACGGCAGGAGCACCAAAAAACACAGCAGTAAATGCACCGAGTGCAAAAAGTGCTGGCCACGGCATTCTGCCAAATATTGCAAGTAAAGCTGCACCTATTATCACTATTGTGATCATCGGCCCACCTATACCGTGAGTATAACCCATTATTTTGCATATCACTGCTGATGTTGCATCTAGATCAGCACGCGCATCAAACGCAAAGGAAAGAATTAAAGCCACAAGTAGAAGAAATTTCTTCATTACGCCTCCTATAATTTCTGTTTCATATTTGATTATCTATCACATTGATTAAGTTTAAGTAAATGGTGAGGATTTTTTGCTTAAAAGTATCCTTTATTTCATTTAGAATACTTTTCTTGGTTCGTTTATATTACAGTGCTACAGAAATTTTACAGCATCGTTTATTGCCTTTATCGTGCTTTGATTGACACAATTCATAATGATGGAGTGGAGCATGCAGGGTATCTATCATTTTTGATCCTGTTATCGATATTCCCTTTTCTTATTGTTTTAATGGCTGTGGCGTCAACATTCGCAAATTTCTTAGACCAGTATAACATTGGCTGGGTATTTATCATTGATAACATGCCACAGGATATTTTGGCATCTTTGATGCCGCGTATCAGAGAGATAATATCAGGCCCGCCGCAAAGCTTACTAACTTTAGCAATTGTAGGTGCTGTTTGGACCGCTTCATCGACAATTGAAGGGCTTAGAACAATACTCAATAAGGCCTATAAAGTTCCGGTTTCGCCACCTTATATATTAAGAAGGTTGTTAAGTATACTACAATTTTTAGTGATCACGCTTATTATAACTCTAACTATAGTGTTTTCTACATTAGTACCAATGCTAATTGATTTTTCCTATCAGGGGATTAGTTATACTAAATATCTCCTCATTGAATTTGTACTTTTCACAGTAGTCTCTTGGCTATATTTTATGTTGCCAAACATAAAACAAAACTTATCAGACGTATTTCCTGGAGCTTGTGTGGCTGTTATTCTTTGGACGATTTCCGCTTCAGCTTTCAAGCAATACTTAAAAGCTTCCTTTGATCAACTGAATTTGATATATGGAAGTTTAGGTGGTATGGTAGTGTCATTACTATTTTTTTATATGCTAAGTTTGATTTTTATATATGGAGCAAAATTTAATTTTCAGCTAAAATATTTCAATGAATCTCGCTAAGGAGAAAGAAATGAGTAAGTTAGAAGGTAAAGTAGCTTTAATCACCGGAGCTTCAGGTGAAATAGGCTCTGCTGTTGCAAAAAGGTTTATAAGAGAAGGTGCATGTGTGATTCTGATTTCAAGATCTCTTGATAATCTCAAGCCACTATATAATGAAATTGAAGAGCTTGAAGAATTTAAAGAAGGCTCTGTGAAACTAATTCAGCTTGACCTTTTAGACCTTGAGAATGTAAAGATACTAACAAACATGATAGAAAGTCTGAAATTATCAGAATCTGGAGCACTTGATATATTAGTTGCGTGTACTGGAATTTTAGGCAAATTGAACCCTATTCACGACTGTGAGATTGAAGAGCTACAGAACGTAATGAATACAAATTTTACTGCCAATTGGTACTTACTAAAAAACTTAGATCCAATGCTAAAAAAGTCTAATGCTGGAAGAGCGATATTCATGACCTCAGAGGTGACACTTTCTCCTTCCTCTTATCCATATTGGATGCCGTATGCTGCAAGTAAAGCTGCACTGGAAATAATGGTGCAGATATATGCATCTGAGACAAAACATACAAAATTATGTGCAAATGCTGTATATCCAGAAGGACCTGTGGGTAGTGAGCGGGCGTTTCCTGGATCTGAATTAGTGTCACCCGATAAACTAACAGATAAATTCGTGGAATTAGCTTCTGAAAACTGCAGCATATCAGGAAAAATCTTACCGCTCAGGAAATCTCCCGAATAAATTACCATAGTATCTGCAAAGATACCGTTAAGCCCACAACTGTATGAACATTGTGATTTGAGAGTAATCTCCACTAGGAAGGATGTCATCCCAGTGCCTCTATGGTGTCATTCCAGTCTGGAATCTAGTCTTTATTATGCAGCCACTTATTTAAAGTTAAGTTTTCTGGATCCCAGTGTCTGGGCACTGGGATGACACCTCTGGGCACTGCCGTCATAAAGGAACCAGTGTCAGCTACTTGAATGACATCATTTGCTGTGCAATTTACCTTCAAAAATGAATGTTTGTACAGCTGTGTGTCAAGCACTGGAATCTGCCACGCAAATTGCAATGTTCGTACAGTTATGCGTCAAGCCTAAAAGTAATTAGCTAAAAGGTTTAATAAAAATTCACATATACAGGAAAGATTGGTAACATTACTTGAATAGAGACCGTTATTGTAATTATGCCGAAACGCACAGATATAGAATCTATATTAGTAATAGGAGCAGGCCCAATAGTTATAGGTCAGGCATGCGAGTTTGATTATTCTGGAACGCAAAGCTGTAAAGTATTAAAAAGTGAAGGTTATAAAGTCATTTTGGTTAACTCCAACCCCGCAACTATAATGACAGATCCTGAATTCTCTGATGCAACTTATATTGAGCCGGTACTGCCTGAAATCATAGAGAAAATTATAATTAAGGAGAGGCCAGACGCAATATTGCCAACAATGGGCGGGCAAACAGCACTCAATTGCGCAATAAAACTTGCAGATGATGGAGTGTTAGACAAATACAATGTAGAATTAATAGGGGTAAATAGAGAAGCAATAAAAAAAGCAGAGGATAGAGAGTTATTCCGTCAGTCCATGGATAGAATAGGACTGAAATACCCCAAAAGTATCATTATAAAAAATCAAGAACAAATAAAAAAGGCTTTGGACTACGTTGGATTACCAGCAATCATCCGTTCATCATTCACTCTTGGTGGCGCAGGTAGTGGCATAGCATATAATAAAGAGGAGTTTTTCAATATCGCAGAAAGTGCTCTCAAAATTTCGCCAATAAATGAAGTTCAGATAGATGAATCAATTATCGGCTGGAAAGAATATGAAATGGAAGTTATCCGCGATTGTAAAGATAACTGCATAATAGTCTGTTCGATAGAAAATGTTGATCCGATGGGAGTGCACACTGGGGATAGCATAACTGTTGCTCCTGCTTTGACTCTGCGTGACGTAGAATACCAACAGATGAGAAATGCATCTATAGCAGTGCTGAGAGAAATTGATGTTAGTGCCGGTGGTGCAAATGTTCAATTTGCAGTGAATCCTAAAGAAGATGGAAGCCTCGTTGTGATTGAGATGAATCCAAGGGTTTCTCGCTCTTCTGCACTTGCTTCGAAAGCAACAGGCTATCCTATTGCAAAAGTTGTAACTAAACTTGCTATTGGCTATTCGCTCGACGAAATACGTAACGACTGTGCTCCAATAATACCAGCAGCATTCGAACCAGTGATTGATTATATCGTCACTAAAATTCCTCGATTTGAGTTTGAGAAATTTAAAGGAACGAATTGTGAACTATCAACCTCCATGAAATCAGTGGGAGAAGTAATGTCTATAGGCCGCACTTTTAATGAGTCACTACAGAAAGCTTTTCGTTCACTTGAAACTGATCTTACAGGACTTGATGAAGTGTTTCCTGAGAACATTGATATTGATCACGTAAAATCTCAATTAGCAAAATTGCTACCAAACAGATTACTGATTGCTGCTGACGCAATGCGCCACGGAATTAGCATAGAAGAAATAAATTCGATTACAGGATATGACTTATGGTTTCTGCAAAATATACAGCAAATTATATTAACTGAACAAAAAATCAAGGAAAATGGATTTCCTGGAACTGCGTACGAAATGTTAGAGCTGAAAAAAATGGGATTTTCAGATGCAAGATTAGCAAAGTTAAGTAATAGACCTACCTCTGTCATTCCAGTACCCTCTAATGTCATCCCAGTGCGTGACACTGGGATCCAGCCAGCGTTACACGCTGGAGATCGAGTAAAACAAATCGAAGAAATAAGAAAAAAATTTGGCATTAAACAAGTTTATAAACGCGTAGACACCTGTGCAGCTGAATTTGAATCAAGCACTGCTTATATGTATGGCTGCTATGAGGGTGATGTTGAAAATAAAACGGAATGTGAGGCGAATATTTCTGACCGAGAAAAGGTTGTCATTTTAGGAAGTGGTCCAAATCGCATTGGTCAAGGTATTGAGTTTGATTATGCATGCGTACATGCAGCTTCTGCCGCCAAAGAAATGGGGTATGAAACAATAATGATCAACTGTAATCCCGAAACTGTCTCAACTGACTACGATACCGCTTATCGTTTATATTTTGCACCACTCATTGCAGAGGATGTGCTTGAAATACTAAGTAAAGAGCAAGAAAATGGCACACTGGTTGGTGTAATAGTTCAAATAGGCGGTCAAACACCTTTAAAGTTAGCCAAAGTGCTTAACGAGAGAGGTTTCAAAATTCTGGGAACTTCGTTTGATTCTATTGACCTTGCAGAAGATCGCATGAGATTTAAAAATCTTGCTTTGCAACTTAATTTAAAACAACCTGAAAGTTCTATCTGCCATTCAGTAGAAGAAGCGTTAACCAACGCAGAAAAGGTGGGGTTTCCACTAGTAGTCAGGCCATCATATGTCCTCGGCGGTCAGTCTATGTCGATTAGACACGATACTCAGAGCTTTAAAGAGTACGTCTTGGATCAAACTAAAATCTTTGAGCATGGTTCGCTGCTTCTTGATAAATTTTTAGTCAATGCAGTTGAGGTTGACGTTGATGCTGTATGTGATGGGGAAAAAGTTTTCATTGCAGCGGTCATGGAGCATATTGAAGAAGCTGGTATCCACTCTGGTGATTCAACATGCTCAATACCGACAAATACATTGAGTGACGAAGTAATAAAAGAGATTAAGCTACAAACTGAAAGAATAGCTCTTGCACTAGAAGTGAAAGGTCTGATAAACATTCAGTTTGCTGTTCAAGAGAATAGACCTCTTGCAGAACCTGTTTGTGATGAGAAATTTTTAGAAAAAGTGCAGATGAGCACCACAGAATACTCGAATGTATTTGAGGAGCGCAGACAAGCTTTGACGACAAAATTGCCTTCAGAAATCGAGTTATGCAAGAGGTCTAGTGATGTATACATACTTGAAGTGAATCTAAGGGCTAGTCGCACAGTTCCTTTTATTTCCAAAGTAATTAACATCCCTATTGCAAAACTTGCCACTCAAGTTATTTTGGGTAAAAAATTGAATCAGGAAAACGAGCCTTTCAATCATTTTGCAGTTAAAGCTGCTGTTTTTCCATTCACGCGCTTTTCGGGAATTGATATTCTACTTGGTCCTGAAATGAAATCAACAGGAGAAGTGATGGGAATTGACTCATCTTTCGAAGCTGCACTTGCAAAAGTGCATATGGCTGCGGGATACAAGTTACCAACAGAAGGAGCAGCTCTGGTTTCAGTAAAAGATGATGATAAAGAGTATATATTGCCTGTTGTACGAATGTTGAAAGAACTGAGTTTTGAAATATATGCAACCAAAGGTACAGCTTCTTATCTGAATAGTAATGGCATTGCTGCACAAACTGTAAATAAAGTGAGAGAAGGCAGACCCCACATAGTTGATATGCTCAAAGATGGAAAAATAAATCTAGTGATCAATACTTCAAAAGGTGTGAAATCAGTCTCAGATAGCAAAGATATTAGGAGAACTGCTATTTTGCAAAATATAGCTTACAGTACCACAGCTTCTGGGAGTAAAGCGTTAGTGCTTGCAATTCAATATGTAAAGAATAGCAAATTGGAAGTGAAATCATTACAGCAGATACAAAACGTTTAAATATCAAAACTAGAATAATTCACTCTCAAAATGCTAAAGAGAACATAATAAAAAGATGGAAATTTTGAAGGAAATAGTATACCTAAAGAATCAACTAGCGTAATTGAACAGCCAAATGCTACAACGAATACTCCACAATCTTACCTAGAGGACACTTCCCTTATATGTTAAGAACAAGTCTTTATAAATATCAAAGTAGTGATATTAAAGACACACAGAGAAGAGGAACCGTCACGCCCCTTGATTATAAGGATCGTTGTTCAGCAAGGTTCTCTTCTCTGGTTTATTATACTGAAAGTTCCGAACAACTGATTGAGCTTTTAGGCTCGTATATAAGGCTGGAAAATGCAGTATATGTTATTATTACGGAGGAATTATGAATTCATCAAACATTATTGCTGGCATTGATATTAGCAAAAGTAAATTAGATCTCCACATTCACCCACTTGAGCATTATAAAATATTTGAAAACAATGTACAATCCATTGATGAAATGCTGGACTTTTTACGTTTGCATAATGTAACCAAAATTGGTCTTGAGGCAACTGGTGGATACGAAAAATTATGTGCCTATACTTTACTAAGCAATGGTTTTGAGGTGTACGTCATTCAACCAAGGTGGGAGAGACTATGCTAAAAGCCTTGGTATTACTACAAAAACTGATAAAATAGACTGCAGTATCATCTCACGTTATATTAATAATACAGATATGCGTGTTACTCCTTTAACAGTTAGTAATGGTAATATTGATTGCTTGAAACAAAAATTATCTCGTAGAAACCAACTTGTAGAAATAGCAAAAATACAAAAAACCCAAATCCAACAGGTAACTGATACATCTATAATCAAACAAATAGAGGAACTTCTTGCAATTTTACGTAATCAAATTAAAACTTTAGAAGATGAAATGATTACATTTATCGATCAAAACCAAGAGCTTAAAAGAAAATATATATCAATAACTATATAGTAGCGGGATGACGGTTTTTCAAATTGTCGGTAAATCTAAGTCAGTTTAGCTATAGGCAGCAATTTTCTGTATTTATTTTAAGTTGAAGAAAGCTCAAATGAAAAATCGTGTTTTGCTAAAAATCACAGAATGCAGTCTGGTTACAAAATTCTCTAATGGTCTTAAATAAAACTTCCAGTGAATGATTGTCAGACATATTGTGCTCTGCTGATTTTATTAAGTGTACTTCAACATCGGTTGACTTAATTTTTTCAGCTAAATTCAATGAAGTTTGATAAGGAACATCTTTATCATTAATGCTATGCAGCAAGCGCACAGGACAGTTTATATCTATTGTCTTTTTGTTTAAAAGAAGGTTCTTTCTGCCATCTTCGATCAAATTTTTAGTTATTTTGTATGTACAATGCTCTGAAGTAAAATCTATTACACCTTTAGAATCTAGTTCTTCTTTTTGCTTGCCTGACAATTGCTTGAATATCAAATCTTCAGTAAAATCGGGAGCAGACGATATACCAATTAGTGCTGCAATTTTTTCTGGAAATTGAAGGGCAGTGAGCAACATCAGCCATCCTCCCATACTTGAACCTATAATTATTTGTTTATCGCTAGTTAATTCACTCATTACTTTAGCACAATTTTTTTGCCAATCACTTATCGTGTAATCAATAAAATTACCACTTGAATGACCGTGACCAAAATAATCAAATAGCACAAGTGCTACGTCATTTTCTTGGCAAAATTTGTAAATAGCAGTTGCTTTAGTTCCATCCATATTGGATGCAAATCCACCGAAAAAAACTACAGAAGCTTTCTTTCCTTGTAGCTTTCGATATGCTATGTGACCATTATTTCCATCAAACAATTTACAATAATCCATACTACTTTGGCAAAGCAACCGGACTATCACTCAATTGATGCAAATAACTAACTAGATCTGCAATTTCTTGTGGATTGGAAATACCTGCAAATGCCATACGTGTACCTTTTATATAGGCTTTTGGGTTCTTTAAAAAGGCAAATAGCTCCTCATACCCCCATTTTCCACCTCTTTCAAGCACTGCTTTTGAGTAATTGAATGAGTTACCAAGATGGGCCTTTTTATTTCCAACTATGTTCCATAAGTTTGGTCCTACTTTATTCATTCCACCTTTCTCAAAACTATGGCAGGCTATACATTTTTTTGCTGCTGATTTACCTTTCTCAAAGCTAGCATTCTGCATGAGCGCTCCAATATCAAGCGCCACTTGCTCGATTTTTTGCTGGAACTCATTGCTGCCAGCAGCTACTATCGTTTGGTGTTCAATCTTATATTCTTCTGGACTGTAAAGCATATCAACTACATTACTAACTATCATAATGATTAGCCCAGAAAGTAAAATCGATGCTGCAATCTTATTAAGCTCCATAGTTAATTTTTATTAAGTAATGTTACTTAAATTATGCGAATATTTTCGCAAATAGCAACCAATTACCTTGAAGCTCGCTAAAGATGAGAGTCTCTATAGCTGACCCAAGAAAGGTTTTCCTACGTCCATACCGCCGCGAACCGTCATACCGCGATTCATTCGCGGTATCTCAGCCGCTAACAAGAGATCCCGCTAACAAGTAGCGGGATGACGAGGTCCACTGCCATTAAGTTAAGGAAAGAATGGTTAAAAACTGAACTAAAAAGTCAGAAATAATTAAGGATTTATGACAAAT
>NODE_9_length_17149_cov_4.535438
TTTTCAAGCAGAAGACGGCATACGAGATCAGCCTCGGTCTCGTGGGCTCGGAGATGTGTATAAGAGACAGGAAAAGGAACAATAGCAAGCTTGAAACACAAACCAATTAGGACAAAGACTAACCCAAAAACTATTCCATAAGTTATCTGATGGTTTTGCAAGAATGAACTGAGCTCAGAGAAATTGACTTGTCCTGTATATCCATAAAGCAGCGACATTCCATATAGCATAATGCAGGAAGATAGTTCACTAAGTGTAAAATATTTCACTCCTGCTTCACATGAATAAGCTGAATCTTTATTAAAGCTCGCAAGAACATACAAAGATATACTCATCAACTCAAAAGCTAAATAGAAAGAAATCAAGCTATTTGCTGAAACCAAAGTTATCATGCCAAATAGCGCAAAAAGAATCAGTATTGAAAATTCATATTTATAGTCATATTTTGATAAACTCAGCAGCAAAAGTATTAAAATTCCTGTGGTAAGAATCAATCCTTGAGCTAATCTGATGTATAAATTGAGTTTTAACAACGAATTAAAGAGAAAAATTTCATTGTTTTCTGCCGAAATAATTAAAATAATCAAAGTTATCACTGTGCAGCCAAGTGCTAATAAGTTGATAGTTCGGCGGTTAAATATAATCCCAAGCAGCAGCAACACTAACGAGGAGATAATAGAGAACGTTTCCGGCAATATCTGTATATAATTCATAGCGCATTATATTTGACTAACAAATTTGCCATACATGGCTTCAAATAATTCAGTGCAAGGGTTGGGTAAAATCCAAGCAAAATAACAAACACTGCAAGCAGAATTAAGACAGAAAATTCTATGCTATCCAAACGGTTATTTAATAATTTAGAATAGCTAACCCCCCATATTATTTGCTTACATAAATTCAGCATATAAACTGCGCTTAAAATAGTGCCAAGTGCGATAAATCCTGTAAAAAACCCTATGCTCTTAAACATCCCAACCATAGCCAAAAACTCACCTGCGAACCCAGATGTTCCAGGTAGCCCTATTGAAGCCATTGAAAATAAAATGAACATAAAACCAAATTTTGGCATTGTGTTTACTATGCCAAAATATTTTGCAATCTCCAAAGTCCCAGTTCGAGTATATAGCATTCCAACACATAAAAATAAAGCAGCAGAAATAAGGCCATGACTAATCATTTGAAATATACTACCCAGTACTCCTTCCTCACAAAATGAAAAGAGGCCAGCGGTAACGATCCCCATATGTGCTATTGAAGAATAAGCTATTAACTTCTTTATATCATCTTGAGCAAACGCAACTAGCGAAGCATATATCACCGCAATAATGCTCAGCACAACAACGAAATTTGAAAAATACAAACTTGCCTGAGGAAGCATTGGAATAGAAAACCTTAAAAATCCATATCCCCCCATTTTAATAAGCAAGCCAGCTAAAATCACAGATCCAGAAGTTGGTGATTGCACATGTGTATCAGGAAGCCAAGTGTGAAATGGAAACATCGGTACTTTTATTGCAAAAGAAATAAAAAATGCAATCCACAGCAATGACTGCACTTCAAGATCAAGGTTTGGCACTAATGTAGCTAATTTTTGTATATTAAACGTCCCAAAAGTGCTATAGATGTACACCAATCCAAGTAGAAATAATAATGAGCCAGTTAATGTATAAAGAAACAACTTAAACGTTGCATATACCCTGTGTTTTCCTCCCCAAATGCCAATAATAAAGAACATTGGTATTAAAACAGCTTCAAAAAACACATAAAAGCTTATAGCATTCAGTGAAACGAAAAAACCGACTACAAAACTCTCAAGCAGTAGAAATAATGCCATATATGGCCTAAGGGTTGTATAACTCATTTTGCAGTTGTAGAGTATACAAATTACAAACAAGAAAGTTGTAAGCAGAAGGAAAAGCAACGATATACCATCTATCCCTATTCCAACATTTCTAATTGGGTAGCTGACAAACTGAAAGTCCGCATCGTTATAATCAAATTCTATACAAGCTACAATGCTAAGCAAAAATGGAAGTACAGCAAAAAATAGAGCAAGGAATCTTAAGTGTATAGATTGATGATTAATCCTGATTAAGGATAAAATCAACGCTCCTATCAGTGGAAGCAAGAATATACTAAGTAACAACACCTTCTATTTAATTCCAATAATATATAAAGCACCGATTATTAGAGTAACAAACATAATAAATGCATAATCAAATATATAACCAGTTTGCAACTTTACAGAACTTTTTGAACATTCATTAACCAACCTTACAACACCATTTGGCCCAAATGAATCAATAGCCTTAACATCAAACTTCCATAGAAGCTTAGATATAAACCTTATCGGTGCAATGATAACAAACTCATACACCTCATCAAAGTACCATTTATTCTGCAAAAACTTAAGTAAAAATTTACTCTTAATTTGTCTAATTACTTGATATTGGTAAATTAGGTACGCAAGTGCTATTCCACTTAGGCTTGCTAAGGTTGGCAGTAGTTTTATAAAGAAATTATGAACTCCATGCTCATCAATCATCACTAAACTTGATTTCCAAAACGCATTACTAGTTATGTTCAAAATATTTGCTCCCCATACTCCAGAAAATACCGATCCAAAAGCAAGTATCAGTAATGGTATAAGCATAATCTTCGGTGCTTCATGTATATTAATTTCACTTTGTTTTTGGCTGTGGAACACAAGAAGCAATAACCTCCAAGAGTAAAACGCTGTGAAGAATGCAACAACTAAGCTTATTACAAAAGCAAAGCTATCCGTGCTATAAGCATGTTCAATTATCAAGTCTTTTGAATAAAAACCTGCAAATGGAAATATTCCAGAAAGCGCAAGAGACCCAATCCACATGAGAGTGTAAGTGCAAGGGATTTTCTTCCAGCAATTTCCCATTTTCTGAATGTTTTGCTCATGATGCATTGCATGAATTACATTGCCAGCACCAAGAAATAGTAGAGCTTTAAAAAAAGCGTGGGTCATTAAATGAAAAATAGCAACATTGTAAGCAGAAAGCCCACATGCCATGAACATATAACCAAGTTGACTGCAGGTTGAATAAGCAATTATCTTCTTTATATCATTCTGAGTAATCGCAACAGTAGCTGCAAAAAAAGCAGTGAGCGCACCAACAATAACTATTAGTTCTCGTGCCACATTTGATAACTCAAACAATGGAGAACATTTTGCTATTAAAAATATACCTGCTGTTACCATCGTTGCTGCGTGAATGAGTGCAGAAACAGGGGTTGGCCCTTCCATTGCATCTGGCAACCAAACATGTAAACCAAACTGTGCAGATTTACCCATACAGCCAATAAAAAGTAATATGCATATTATATGAATTACTTTGAATTCACAGCAGAATGCCCTAATGTTCTGCGCGCCAAGAAGATCAGATGTGTCAAAAACTTCAGTAAATTTCAAAGAGTGAAATGTATAATAAATAAGAAAGATTCCAATTAATAGTGCAAAGTCTCCTACCCTATTTACAACAAATGCTTTAATTGCTGCATTATTTGCAGAATATTTTTGGAACCAAAATCCTATGAGTAAATAAGAACATAGGCCAACCCCTTCCCAGCCAAAAAAAAGCTGCACGAAATTATCGCTTACAACCAGCACAATCATACAAAACGTAAATAGCGATAGGTAAGAAAAAAACCTCGACTTCCCATGCTCCATATAGCCGATAGAATAGAGATGCACTACCAGCGAAACGGTGGTAATAACAATAAGCATTAAGGATGAGAGAGCATCCACACTAATTGCCCAATTTACTTTTAATACACTTAATGAAAATAGAGGAAATAAAACTAAATGATAGTTTTCAGAGAAGGTGAGAAAAACATACCAAGATAAAACTGCAGATATTCCAATCCCTGCCGTTGTAATTAACTGACCAAAAACATCCTTTCTAAAAAGTGCTGCAAATAGTGAACCAAAAAGTGGCAAAAATACTATTAATTTCAGTATATCCATCATTCTTTCATTAAATTTGCTTGTTCAACGTCTATATTGCCACGGCTTCTATAATATACAACCAATATTGCAAGTCCAACTCCTGACTCTGCTGCCGCAACAGTCAACACAAACATCACAAAAATTTGCCCAACTATATCATTCATAAAGGCAGAAAAAGCAACTAAATTGATATTAATTGCCAGCAATAATATTTCTATTGATAACAGTATGTTGATTATGCTCTTACGGTTAATGAAAATACCGCACACTCCAATAGTGAACAAAATAGCAGCAACTATCAGAAAATGATTTAATCCTATTTCCATTCCACTCCTTTTCCAAATTTAGCCTTAACCAATTTTACAGATGAAGATTGCGTCAATTGCCTTAAAACATTCTGTCTTTTAATTCCTTTTTTCTTGTCTTGCAAAGTAAGAGCAATTGCACCAACAATTGCAACAAGCAGCAGAATACCAGAAAGATGAAAAGCATACATATAGTCAGTGTAGAGCAAATTACCGATAGCTTTCACGTTATTGGTATTATAGTTTATAACATTGCTTATATTTGGTGCTGAGCTGCGAATAACAAAACTGATGACTAGAAAAAACACAACACATAATATAGCACCAAGAGTGAAATGCTTTGCAAAACCCTGGCGCAACCTTATGTAATCAATATCGAGCATCATAACCACAAAAAGGAATAACACTGCAACTGCACCGATGTATACTATCAGCACCATCATAGCAATGAATTCAGCTCCAAGGAGAATAAAAAGCACTGCAGAGTTAACGAAGGTGAAAATTAAAAATAATACTGCATGCACAGGATTTCTTACGCTAATTACACAAACAGCAGATAAAATGCTAAGAATTGCGAAAAAATAAAAGAAAAAAGGCATTGATACTTTAACTGCAACAATAGTTACTAATTTAAAGTGACTATCGTGGTAAAGTCAATATTATATTAAACGTTTGAAAACATTATACTACAAAGCTCCAGCTCCATTTTAAATTATTATACAGAGCGCTTTCTAAGTGCTTAATCAATACACTAAACCCTTAATTTATCCTTGACTATTTTAATTTATCAATATATAATATGTGTATGTTAGTAATTAATGGCGGCTTAAAATGTACAACATATTTGGTTATTTTCAAAGTAATAACACTTGTAATACACAAAGTGGTAAATTAAATAGAGAAAGTTATCAGTACACTACAAGAGATTATGTGACAATTTACTTTAATAACACACCAGCCAGTTTAGGTAGATCATTGAGAGAATTTAAAGAAAAAGCGTATGGATTTGTGTATGATATCGGAACTTGGTTGAAAGAAACATATGAAAATCTCACTGAACGACCTGCAACGCATAATCACTATACCCCAAGAGAAAAACCCCTTGTTGAAGTTGAAGAAATAGAAATGAAGGAACTAAATTGTACATATAAGCCATTCCAAATTTCACCTATCCACCCAACAAGAAGAAGTTCTGGTGCCAATGACTTAAATCAAGTTGTTGTTACTCAGCATACACTTGAAACTACCCCAACAAGATAGATCTACGTTTAAATATGTAGTACTTGAGTGAAGCATTCTTTAACTGCTCTATTCAATAAAACCTTTACAATACTTTGATCATAGGTTTAACTTTACGAAGTTATAATCTATAGGGCTACGATGAACGATTATCTCTCACTGCTAAATCCAGAACAACAATCAGCTGTAACTAACATAGATGGACCAGTTTTGATACTGGCAGGAGCCGGGACGGGAAAAACAAGAACGATTACTTCAAGAATAGCACACATAATTAGAAACGGTCACGCTTATTCTGATGAGATATTAGCAGTTACATTTACAAATAAAGCAGCAAATGAGATGGTATCAAGGGTACTTGAGCTAACGGGCACAAACATACCATGGCTTGGCACTTTCCATGCAATTGCAGCAAAAATTTTGCGCCTGCACGCAGAAATAGTGGGCTTAAACCCCAATTTTACAATCATTGGTGTGAATGACCAATTACAGGTAATAAAAAATATTATCAATGAAATAAATCCTGATTACCTATCAGAAAAATGTAAGACCATTATGAATATTATTCAGCAATGGAAAGAGAAGTGCTTATTGCCATCTGAAGTGGAAGATATTCAATCATTTAGGCCAGTATATGTAACTGCACTCAAGGTCTATCACCAGTATCAGGAAAGGTTGAAATTCCTTAATTCTGTCGATTTTGGTGACTTATTGCTATATAACATACAGCTCTTTAATCAAAAGACCGAAGTTCTGTCCTACTACCAAAACAAGTTTAAATATGTCATGGTAGATGAATATCAAGATACAAATGCGATACAATATCTTTGGCTAAAATACCTTGCAAAAGAGCACTCAAATATTTGCTGTGTAGGAGATGATGACCAGTCGATATATAGTTGGCGTGGTGCAGAAGTTGAAAATATTTTGAAGTTTTCTGATGATTTTAAAAATGCAAAAACCGTTAAACTAGAGTGTAACTACAGGTCAACATCCCACATACTTGCAACTGCGTCATATGTTATCAATCACAATAAGACTCGCTTAGAAAAAAAATTGTGGACAACAAACATTGAAGGGGAAAAGGTAAATCTAATAAAATTATGGGATGGGAAAGCTGAAGCAAGGTTCATAAGCGAACAGATATTAAAGCTCAATAAATACAGATTTAGTGACATTGCAGTGCTGGTAAGGGCCACTTTTCAAACTAGAGTTCTGGAAGAGTATTTTATAAAATATTCAATTCCCTACAAGATTATAAGTGGCGTAAAATTCTACGAACGTCAGGAAGTCAGGGATATAATTGCATATTTAAGACTCGTTACAAACAATAACGATGACTTAGCTTTCGAAAGGATAGTAAATCGGCCAAAAAGAAGCATAGGAGCTACAACTCTAAAGAAAATATACACGACTGCTCAGGATAACAAAATTTCTTTTTTTGAGGCAGCAAAAATATTAGTTAATAGTAATCAGGTAACCGAAAGAATTAAACTCTCACTCAACGATTTTTTAAATAAAATTAAAGCTTGGGAAGAAATAGTAAGCGTAAAACCACTGCATGAATTCGTTAAAATCGTAGCAAACCAATCAGGATATATTGAAATGCTTGAAAATGAGGAGGTAACAGGCTTAGCACGAATAGAAAATGTTAAAGAGCTCATCTCATCTTTAAAAAATTTCGATAATGCCACAACTTTCTTGGAGCATATAAGTCTGGTGATGGAAGTGGATAATATGAATAACGATGACACCGTATATGTTATGACTCTTCATGCAGCCAAAGGACTTGAATTCCCGTGCGTGTTTCTACCTGGTTGGGAAGAGGGATTATTTCCTCATCAAAGATCTTTTGATGACAAAAGTGGTAAAGCTTTAGAAGAAGAAAGGAGACTCGCATATGTTGGCATAACCAGAGCCAAAGAAAGGTTAATCATTTCATGTGCAGATAGGAGGGAAATTAACAACCAGTGGCAACCGATGCGCACTTCTCGGTTCATTAAAGAATTGCCAAGAGAAAATGTTGAGGTAATTAAAAGCAACATTGCCTACTGTTGAAGCTATAATTGCAGATAAACATATCTTACAAATCTGAATTACTTCAACTATATGTTTCTCCTGGCAAAAATTCTGTAACCATTCACACTTAATTCTTCAATCTCATACCAATTTCTATTACATAACAAACAAATAGACAATAGAAGTGAGAAGGTTATACTAAGACAGTATAATGATAGAGTTTTGGAATGGCATTGGTATCAGGTTGCAATTTTAGCTTACATTGTGCCAATCTTTCTTCGATTGCTGCTCGCATAAATTCTGCCTGTCTTTTAGTTCTGCAGTGCACTATCGCATCATCCACATATCTTTCAAATGGTACTGTTGGGTGATTTTGTTTCATCCATATATCAAATGCATGGTGCATAAATATGTTTGAAATGATTGGGCTTATTGAACCTCCTTGCGGAACTCCTTTTTTCCCTAACTACCTTACTGCCATCTGCTTGCTGAATAGGGGATTTCATCCACCTTTCAACATACAGTATGACCCATTTGCAGTCTGTGTGCTTCTTGATAGCCTGCAGTGCTAAATTGTGGTCCAGATTGTCGAAAAATCCTGTAACATCAACAGCTTTCTTGGTAATCGTATCCTGTCTCCAATAAACAGCGATTTTGCTATGTATCCTTGATCAGCAAAAAACTTACGTAAAGTTGGAGCCTTGTATTTAGTTTGAGTGAAAAGATTTAGAGCACCATCACGATCTTGAACACTTGCACTATGAACATCAGCCGCAATAATTAGGCCCACTGTATCTACAACAATATGACGTTTTCTACCCTTTATTTTTTTTCCAGCATCATATCCTCTGGATCCCCTTTTTGAGTGGTTTTTACTGATTGACTGTCAATTATTCCTACTGAAGGTGTTTCATTTTTACCAAACATTTTTCTTACCTCTTTTACTAGCATATTATGTATTTTTTCCAATTTGCCATTACTACGTCACCTGAGAAAATAGTCATACACCGTCTTCCATGGAGGAAAATCTTTCGGCAGCATTCTCCATTGACAACCACATCTCATTATATACCTTATTGCATTAATAATTGTTCTGATATTGTGCTTTCTTGGCCTCCCTATCTTTCCTTGTGCAACATGTGGCTCCAAAATTTCCCATTCCTTATCACTTGGATACAATTTTCCCTCCTATTTTTTACTTACACTATCATATTTTTTTCCTCATTCCTTTTCAAGACATACTCTTAGACAACTGGACGTCAAGCCTATCCTAGTGCTGCATATCAAGCTCATACTCAGTATGTAAATCTTTGACTAAAGCTACAGCGCATTCTTTTTGAACAATTATACTGATTTTGATTTCAGAGGTTGTGATAGCAAGTATTTCTATCTTTTTTTCGCTTAAAACCTTGAGTGTGCGGTGCATCACTTCAGTGTTAGACATAACACCAATACCAATTATTGAAATTTTAGCTACATTATCGTTTATAGCATAATTTTCATTCTTATTCAGTAACTTTTCCATTAAATCAATATCAAATTTGGAGATAACAAAACTTGACCCATGTATCATATCAATTTTAACGTTTGCTCCTGCTATATCTCTTAAAGTACGCAAGTTATTTGCAAGGTTAGTGAAAGTTACAAGAGCTTCATTAGTGCTATAAGTTATTCCAGTAATTAAGTATCTCTCTAGTACATCCCTTTTGTGTAGTACTGTGGTGCCTTCTACTTCCTTAAAAGTGGATAGCACTTGCACTTTAATGTTATGTTTCATTGCAAGTTGTACTGAACGATTATGCAGTATTTTAGCACCAGATGACGACATTTCCAACATTTCATCGTAAGAGATAAATTTGAGCTTGCGTGCCTTTGGAACAATTTTCGGGTCTGCTGTATATATTCCATCAATATCAGTAAAAATTTCGCAAGCTCTAACACCAAAGGCTATCGCGAAGGCAACTGCTGATATATCAGAGCCTCCTCTTCCAAAAGTAGTGATTCTATCATCATTTATACCCTGAAAACCAGCGATGATCGCAGCAGTATAACCCTCAGCAAAAGATCTTTTCACACGGTCAATCTTTATTGTTTTTATTTTAGACTCAGAATAAAAATCATCAGTTACAATTGGTAACTGCCAGGCAAGCCATGATTTAGCATTAACTCCGATCGATTGGAGAGTGATAGCTAATAGACCGCAAGAGATTTGCTCTCCTGCTGAAAGCATAACGTCATACTCTGATAACTCTTGTCTGCAACTTAAATTTGAGATTTGTCTAGCCTGAAAAGCCATTTGGTCAGTAAATCCTGCAACAGCAGATACAACAACGATTACATTACAACCTTTCTCAATATCGTTTTTTATCAAATTTGCAACTCGGTTTAAATCAGTTAGCGAAGTCCCACCAAATTTTTTTATGATTATTTTGTCCATAGTTACAATATAACTCTCTTCTGAAGAAAAATATAGTTTTTGTAGAGATATAGCTAACCCAAATTAGGTTTACTGAAACAAATTTTATGATTGTATTGAACAATTTAAGTTGTCATTCCAGCGCGTGACGCTGGAATCCAGATTTTTTAGACTGGATCCTATGGTCAAGCCCACAACTGTACGAACATTGTGATTTGAGAATAATCTCCGCCAGGAAGGGTGTCATCCCAGTGCTTTGGCACTGAGATCCAGAAAACTTAATTTTAAATAAGTACACCAGATAGCTGTATAATAAGAACTGGATTCCAGTGTCACGCACTGGAATGACATCATTTATTATGCAACATCGTGTCACATTGCAACGTTCGTACAGTTGTGAACTAGATCCCAGTGTCACGCACTGGGATGACAAGAATAATTTGCACCTGGATGACAAGGATGAAGTACATTTGGATGACAACTGGATATATAGATCACATTCAAAATTATTATGCATATTCTGCTTCATTTCAGATATTTCCTCCTTTGGTACCTCAGTAGCACAGCTATTTTCAGCTATATATTACACTGTATTAGTTAAAATTGGAATTACTACCGTTACTTTTTTGTTGTTGACCTTGCTGCTCATACATAGTTTCAAAATCTATAGGATCTAGCATCAGTGGGGGAAATCCACCACTACTTGTAACTCTTGCAATTATTTCTCTTGCAAAAGGGAAAAGAAAAGTAGGTCCGCCAATAAACAAAGCTTGTCTTACTTCTTCCTCACTCAACTCTTTTAAATTTTCTATTGAAAAAATGCCACAATATTTCGTTTCACAAATGAAAGCCACGCCATCTTTTATACCTTCATCTTTTATCGTTGCTCTGACTTCTATATGCAAAGTAATTTCATGGAAAGATTTTTCCTCATTCACTCCTTCTTTGTTTTCCATTCCTTCTAATTTTGCTGAATTGATATTAACCATTACATTAATATCTGGAGTTTTGCTAGAAGAAAGGAATGGCGAATTCGGATTCTCAAACGATAGATCTTTAACATATTGACCGTGAATTCTCATTTTTTGTTGTGGCATTTCTTACGTCTCCTTTAATTAAGTTGAGATATTTAATACTTTCTTATATAATATATTCATTTACAAACGAATAGCAAACCTGATTATAAGTTGATATGAAAAACATATTTTCATTAATAATTAATAATGTTCGGATACTTTATATGCCAAGGAGTTGAGTTACTATGATAGAGCTTGTAATATATGCTTTATTAGCGGCGTTCATTTTTTCACGTTTGTATAATTCTTTAGGAAGGTCAGCCAACCTCAACCTAAAAAACCTAACTAGTGTATTGGATGTAAGCCGAAGTAGAGAAGATGTAGTAGAAAACATTGAGGGTTACATTGATAGCAACAACAAAAGTTCAATAAAAGTTACTTATGAACAAATATTACAAAAAAACAAGAACTTCTCCATTTCCCACTTTATAGAAGGTTCAAGCATAGCTTTTGAATTAATAATAAAGTATTTCAATCAAGGAAATCTGCCCCAGTTAAAATCTCTCTTGGATAAAGATTTATACAACAACTTCGTAGAGAAGATTAAACATCGTAAAGAGGTGCACGAGTCTATAATTGTTTCTGTCGTTTCACAAAAGATTTTAGAAATAAAGCTAGTAAAAAATGTAGTGTTTATTGCAGTATATTTCCTTTCAGAGCAAATTAACTTTATTAAAGATAGCTCAGAAAATATAATATCAGGTAGTACATCCACCATTAATAAAGTTGAGGATGTATGGCAATTCAAAAAAAATATTAATTCATCAGACCCAAGCTGGTTGCTTGTTTCTATTCACTATAAAAAGACAAGTAACGATAAGACAAATGATAAGTAAGATGAGTTTTATTTGAAATGGAAAGCAAGCTACGCGAAATAGTACTTGACACTGAAACGACAGGTCTTGACACTGAATCTGGTCATCGAATTATTGAAATAGGGTGTGTGGAATTAATTAATCGTATTCCAACAGGTAAAGTATTCCATCGGTACCTTAACCCAGAAAGAGATATACCTTATCACTCGTTTAAGATTCACGGTATTAGTGAAGAATTTTTAGAAGATAAACCATTATTTTCAGATGTTGCACTTGAATTTCTTGACTTTATATCTAATGATATTTTGGTAATTCACAACGCTGAATTTGATGTTAAGTTCCTTAACATGGAGTTAAGCAAGCTGAATGCTGGGTTAATTTCCTCAGATAGAGTGCTAGATACATTACCTCTTGCGAGGAAAAAATTCGCAGGATCACCTGCTTCTTTGAATGCATTATGTAAGCGTTTTGATATATCGCTAGAGAATAGAGAATTGCACGGAGCACTAGTTGATGCTCAATTGCTTGCAAAGGTATATGTTGAACTTACAGGAGGGTTACAAACCTTTCTGTTTGATAATGAATGCAATCAGGACAGTAACTCTACATTCGTTCAGCATAAAGTGCGTAATCTAACTCCCAGAGAACATTCACCAAATAGTGAAGAAATTGATGAACATAAAAAACTGTTAGACAAAATTAACAATACACTTTGGAATAAATATATTGAATAGATCAACCAATAAAGATACAATTTAATTTTACTGAGAGCACCCTAATGGTAAGGTTTATAAGATTATTATCTAATATGCTAGCAGCATTAGCAGTCGTTTTTTTAGGTTATTGTTATTTCACTAAAAAAGGCATATTTGCCCCAGCAGCGATTCACAACGCAGAAGTTAAGATAGGCGGAGATTTTTCTTTAATTAATCAGGACGGACAGACCCTGCACAGTAGTGATTTTAAAGATAAATACATGATGATTTTCTTTGGGTTTTCCTCATGCAAAAGAATTTGCCCTATGAACCTTGGAATAATTTCAGAAACACTTGCAAAGTTAGATGAGAAGACTAACAACAAGCTACAAACATTTTTTATCACAGTTGATCCTGAGCGCGATAGCACGGAAAGACTTAAAGAATTTCAACAGCAATTTGACCATAGAATACAAATGTTAACTGGTGAAAGAGAAAAAATAGACGAAGTAGTTGCGAAATACAAAGTATATGCAAGCAAAGTTGGTGGAGAAGAAGAAATCAACCATTCTTCGATAATATATCTTATTGGCCCTGGAGGAAAATATGTTACACACTTTGCAGCCGATTTAAATTCAGACGAAAGTCAATCTGATAAGATTTTGGCTGAGATCAGAAAATACGTAAACTAAATTATAGATTTTTCTGTTAATTAGTCGAGTGAGCAACTGCATGAGCGTTATAATTTAATCTCCACCTGGAAGACACATTGGAATGACACTATTTGCTGTCTTCAAAAATAAACATTCGTAAAGTTGTGCTTTTAATATGGGTTATCAGTTTAAAAATGTTGCTAACTAGTATATCTGAATGTAACATCAATCAACGTGTATAAATGAAGCAATCTAATGGAAAATAGTTATAATGCCGATGCAATAAAAATCTTAAGGGGTCTTGATGCTGTAAGGAAACGTCCAGGTATGTACATTGGTGACACTGACGATGGATCTGGCTTGCACCACATGGTATATGAGGTTGTTGACAACGCAATAGATGAGTCTTTAGCTGGATATTGTGATAAAATTGAAGTTAGTATAAATGCAGATGGTTCAGTATCTGTAACTGATAATGGTCGTGGCATTCCAACTGACATTCATGAAGAAGAAGGAATATCAGCAGCAGAGGTAATAATGACTCAACTCCATGCTGGTGGTAAATTTGACAGCAATACCTATAAGGTTTCTGGGGGATTACATGGTGTTGGAATCTCAGTTGTGAATGCATTATCAAGCTGGTTGGAATTAACTATTTGGCGCAATAAGAAAGAACACTTTATGCGTTTTGAAGATGGTGAGTCTATTGAACCTTTAAAGGTAGTCAACGAAAATACAAACAAAAGAGGAACTAAAGTCACGTTCATGCCATCAACAGAGACTTTTAATGGCATTAATTTCAGTTACTCAACGCTTGAAAGTCGTATAAGAGAATTAGCATTTTTAAATTCAAATATCGACATTACTTTACGTGATCTGCGCAATGAACCATATACAGAATCTCATTTCAATCAGAGCAATCAATCTAAAGACAATTTTGGTACAGCAAATTTTGTGCAGTATTTAGATAAGAATAAGACACATGTAACTAAAATTGCCAGTATGAAAGGAGATGCAGAAGATCTTGGCATCAGCTTGGAAATATCGATGGAATGGAATGATTCCTACTATGAGAATATGTTGTGTTTCACTAATAATATACGGCAACGAGATGGTGGTACGCATTTGGCAGGATTTAGATCTGCACTAACTAGATGTATCAATAACTATGCAACTAATGAAGGGTTTTTAAAGAAAGCAAAAGTAAATTTAACTGGAGAGGACGTTAGAGAAGGTTTAACTTGTGTTTTATCTCTCAAGATGCCTGACCCTAAGTTTTCTTCACAAACAAAAGATAAACTAGTTAGTTCTGAAGCACGTGCAGTTGTAGAAAGTATAGTTTCTGATAAATTGAGCACAATCCTTGAAACTGATCCCAAATTGGCGGCAAGCATAGTAGAAAGAGCAATTAGGTCAGCAAAAGGAAGAGAAGCCGCAAGAAAAGCACGAGAGCTAGTTAAAAGCAAAAATAATATTGATATTGCAACTCTGCCAGGAAAGCTTGCTGATTGCCAGGAAAAAGCCCCTGAGTTATCGGAATTATTTATAGTAGAGGGTAATTCAGCAGGTGGTACTGCAAAGCAGGGGCGTAATCGTAAAACACAAGCAGTGCTTGCCTTAAGAGGAAAAATTCTAAACGTAGAACGTGTAAGTTTAGATCGTATTTTTTCATCTGCAGAAATAGGCTCTTTAATTACTGCAATTGGTGCTGGAATAGGGAGTGAACACTTCGATATTGAAAAAGCTAGATATCATAAAATTATCATCATGACAGATGCAGATGTTGATGGTTCACATATAAGAACTTTGATTCTAACTTTCTTTTTTAGACACATGCGTGAAGTTATTGAAAAAGGCTACTTATACATAGCACAGCCACCCCTATATAAAGTTACAAAGAATGCTAAAGACACTTATATTAAAGATGACGAAACTTTTGAAGAGTATATAATAAACTCAGCAGTTAAAAGATTAACACTAAGTGGTACAGCTACAGAATTTAACGACTTGCGCCTTATTTTGAATAAATGCGTTAGCACTTCTAATATTAGCAAAAATTATGATAGAGAAATACCACAAAATCTCTTAGAGTCATTGCTAATTTTAAGTAAAAAGAATGCTCTATCATCGGCTGATGAGATATTAAAGTATTTGAAGTTAATGTACAGCGAATACACTTGGGAAGTGGAAATAAAAGATGAAGAAAAAGAAATTCACATCTCTAAATTATTTCAAGGATTGGCAGACAAATATATATTTGCACTTAGTATGCTTGAAGGCAAAGATATGCAAAACATATTAAGTTTGCTTGATGGTATAAGTAATTTATTTAATGGTGATTCATTTTTAAAGTCACAAGAAACTGAAATAAGAATCACTTCTCCAAGTACGCTTGCAAAAATAATAATGGACTATGGTAAAAAAGGTTTAACTCTGCAGAGATTTAAAGGTCTTGGTGAAATGAATGCTGATCAGCTATGGGATACTACGTTAAATCCTGAGGCTAGAACTTTATTAAAGGTTGAAATAAAAGATTGTGAAGAAGCTGATTCCATATTTTCAATACTAATGGGTGATATAGTTGAACCACGCCGTGATTTTATTAATAGCAATGCACTCAACGTGCATGATGTTGATATTTGAACTTTTAGCAAAATGTACGAACGTTACGGGTTTAAGCAAAGACTGTGTCATTCAAGTAGCTGACACTTGTTCCTTTATAACGGTGTCATTCCAGTGCTTGACACTGGAATCCAGTTATTTGGATTTTGACTCTCATATAAAGACCAAGAGACTAGGCAGTATTTCTAAAGCTTATACAAAGCATAAAATGGGTTTACTGTTGCATAGTGCCTAGCAAAGACGGATTACCTTTAGGTCTATCTTCCCAACAATGTTGGGCGCGTTCTATTAGGGAAGAAGAAACGGCACAAGAAAAAGCAAACAGAAAATACCGTACCTCCATAGAAGAAAAAGAAAGTTATAAGTGGATAACAGCTCTCAAAGAAACTATAAACAACCTTCCTCCAAATGTACAACTTGTTACCCTTGGTGATAGGGAAGCAGACATCTTCAAATTTTTATGGGTAGCTGAGACGTTAGGTAGTTTTTATGTAATCCGCAATCGAGCTAATAGAAGATTTATCTGTACTGAAGTCGGAAAAACAGATTTGCAAACACGCATCATTCAACTGCCAGTAAAAAAGAAAATTTCTCTAGAAGTTACTAAAGGTGGAAACCAGAGATCAAGAAAAGCTAATATTGAAGTTAAGTATATGAAAGCCTATCAGATCTTCTTCCATTTATGGGTCAAAAGATACAATACATAAAATAAGTCCCTGTATATGTGGTAAGTGCAAAAGCTCCTGATGGATTGGAAGCTGTCGACTGGACTCTACTAACTAATGTACCATACTTTAGATGCCATAGAAAAGATAAATTGGTATAAGCTAAGATGGAAAATTGAAGAGTATTTTAGGATTTTAAAATCAGGATGTAAGATAGAAAGCTCTCGCTTAGCTACAAAAGAAAGATTACAGAAGTTAATTGCTATAAAAAGTATAATCGCGTTTAAAATTTTATATTTGACAAAAGTGGCTTTATCAAATCCCATGGAAATTTGTACTAAAATTTTAAGCAACGAAGAGTGGAAGGTCCTTTACATGCGTGAGTATCGGGTAGCAACATTACCGGAAGAACCTCCAAACATAAAACAAGCTATTATTTGGTTAGGAAAATTGGGTGGATTTATGAATAGAAAAAGTGATAATTTACCAGGGTCTATGACTCTATGGCGGGGCTATGAAAACCTTAATGAGAGCATAGTTATGCTTCACATAATGACCTCTCAAAATTGTGGGTAAAAGTGAGGATTTAGATCAGGTGAATATGTTGGAAGATAAAGCAAATGACAGCCAAAAGACTCTATTAATGACTTTGTTTTGGG
>NODE_10_length_16003_cov_4.819917
GAATCCTTATGGATTTTAAACATGGTAAACTCAACAATCCAAATTTTTTATAGGAGTATCAATATGCATAATCAAAGTAGGATTTCAGATCTACGTCAATTACTTTTGTATTGCCTTTGATTGCTGTTTCCGTTACTTTTTGTACTGCTTCATGCGCATTACGCTTAGGTCTATACCCGTATGATCCTTTTTGGAAGTCTGATTCGAATATCGGTTCAAGTATTAGCTTCAGTGCTGTTTGCACTATTCTATCCCGGATGCAGGGTATGTTCAACTTTCTGAATTTTCCTCCAGATTTTGGTATTTCCTTCCTCCGGTTCCTATTTGGGCTATAGGTCTTGGTTATTAGTTCGTGTCTTATTTGTTGAAGATACTTTTCTAAGCCTTATGCCTCTATCAATTCGAATGTCATCCCATCTATTCCTGGTGCCCCATTACTCTTCTTTGTTAGCTTATATGCTTCTTCCAGTGTCTCCATCTTGCAGACGTGAACATAGATTCCCCAGAATCGCCATTCCGGTTCTGCTTTCGCTTTGGTTTCTTCTCAGGTCTTGTAATTTTATTGGCATTTTTATCATTTTTACCTTTACCTTCCTTTTGTTAAAAGATTTCTACTAGCAGGGTGCCTTTGCTCCATGAGCGTTACCTCACTTCTTCACTACTACGCACCCATCCGCCACCCTCTCATCTTCAGTTCACTTCCTGTTTTCCAGTTATAGAACCTATCTCTCCAAGGTATTTCTCCTTGGGATGAGGAGGGCTTCTCCAGTTGCTTTGTATGTCCTCATTGCCATGCCGTTACTAACACCCCGCTGAAGTAGACCAATCGTTTCATTCGTTTTTTGTCTGGTCTATTCTGTCTTCGCCAGTACCAAGATGGCTCGACCTTCAGAATATTCCTTTCGAGGCAATCTGTGTATTCGCTTTCGCTACGGCCTGGTAATTCGCCATTATCCTACGATAATGTTGTCGGTAGGCTTCAACATTTTGGTTTCCCTCCATGCTGCTACCCAAGCTACAGGATTCCGACTTTTATCCTGGTAGGTCTATCTCCTACTGAACAATACTCACCTTCTCTGGACGCACTTGGTTACCTAAAAAATAGACTAGAAATTGAACACACTCGCCATAGATCCCCTGTTAATTTTTTGGTTCATATCTTTTCTACTCTCATTTCCTATTCCATCAAATCTAAAAAGCCTTCTATTTTCTATACTTTCTTCCTTCCTTAATCCAGAATTCGCGTCACAAGAACGGGTGATAAAGGATCTCAATCCAATAAACAGAGGATGGAGTCAATATTACTCTTCGGTAGTTTCATGTAAAATCTTTAGCTCATTGGATAATACTATACATAGAAAGCTCTGGAAGTGGGCAGTCTTTAGGCACCCAAACAAAGGGAAATGCTGGATAAAAAGAAAATACTTTAAAAAGTATAATAACGATAACTGGCGTTTTATGACAAGTAACAAGATACATCTTATTATACACAGCGATCATGTTATTAAACGACATATCAAAGTGCAAAAAACCAGATCTCCATATGATGGTGATTGGGTTTATTGGGGTAAACGTCTGAGAAAAATACCAGATAAGCCATCAAGAGTAATAAAACTATTGAAGTTACAACAAAGTAAATGTGATAATTGTAGACTATGGTTTAAAAGTGATGATACAATAAAAATACATCACAAAGACCGGAATAGACGAAACAATATGATCAAAAACTTATCTTTGTTACATGGACATTGTCACGATGAATTACACAGGAGTTGTGCATGAAAAGCACCAAATTGGAGAGAAGCCGTATGAGGCGCAAAGTCTCACGTACGGTTTTGAAGTCGAGTGAGGAGGGGCGACCTTCTTCACTTAGACAACAATATGCAGATGAAACTACAGATGAAGACCTAAGGAATATAGCAGAAAAATCACCAATAGTAAAGCTAGCATATGATGAGTTAGACAAGTTTTGCTGGAATGAGAAAAATTTAGTAGCTTACGAAGAAAGAATAATGGATCTGCGGAAAGAAGAAGGCATCCTCGCTCAAAAACTTGATGAGGGAAAGATTGAAGTAGCAAAAAACCTACTTAAGGCTGACATCTCTATTGATATTATCTCTCAGACAACCGGCCTTCCTCAAGCTGAGATTAAACGACTTCAGGAAGAAATCACCTAAAAGGCTAATGATCAACGAAGAAATTGTAAGAGAGAGCTTAAAAAAAGTCGTAGAACAAGAAAGTGGTAAAACTCTTGGTATAATATCCTCAATCATTATTAAAGGTGGGGACGTTGGTTTTGCGCTTGAAGTTGCCGGTAACACGCAAGCAAATGAAGAATTAAGAAGAAATTGTGAGCAAGCTGTTAAAGCTATACCGGGGGTGACAAAAGTGACCGTAGTTGCTACTTGTCAAAAACAAACTGGGCAACAAAAAGCTAAATTACATATCGAAGGAGTGAAAAATATAATCGTTGTGGCCTCTGGTAAAGGCGGTGTGGGCAAGTCCACAGTTGCGCTAAATCTTGCTCTCTCATTAGCAAAGTTAAAACACAAAGTTGCGCTGGTTGATGCAGATATATATGGTCCTTCAATTCCTAAAATGCTTGGCGCTGAAAAATTAAAGCCAAAAATACAGGATAGTAAAGCAATGCCTATAGAAAAGTATGGACTGCATACTATTTCAATTGGCTATTTTATCGATAAAGATCGTGCAGCAATATGGCGCGGACCTATGATTACAAAAGCACTTTATAATCTGCTAATGGGAACAAAATGGTCCGATATAGAGTATTTGATAGTTGATACACCACCTGGAACTGGCGATGTGCATTTAAGTCTTATGGAAAATTTTAACTTAACTGGGGCGATAATAGTTTCAACTCCACAGGAGCTCTCTTTAATTGATGCTCGCAAAATTTATGATATGTTTACAAAGCTCAGCGTACCGGTTATTGGCATTGTAGAAAATATGAGTTATTTCATTCAAAGCGGCTCAAAAATATACATATTTGGAAAAGACGGTGCAAAAAAAATGTCTGAGGAGCTGGGCATCAAACTTCTAGGCAGAGTTCCTCTAGATCCACAAATATGCCATGCTTCTGATTGCGGAAATCCTTTAATGTTAAGTGAGGATTTGGCAAAAATTTATAAAGATATTGCTTTGGAAACAGTAAAACATTGCATAGCTGTAAAATTCTAAAAAAAACACAGCTTTACGCAAAGAGACTTTAAGAATTCGTCTGTCCTCTTTACTATAAAATAGATATTCGTCTATCAAATATTATCTTCAACTTGAATATATTTAAAGATGTTTTGTGTATCATCTAAAAAGTTATTCTTTATATTAGTTAATTCCGATTGTTTTTGGGATAGATTATCCTTTATTGTTCTATCAAAACAATCAAGATCTCTGCACTTTAATTGAGAATCCATGTCTCCATTTTCATACAAACCTCGTATAATGTCATAATATGCTCGAGTTTCATCAGTTTCTGGTTGTTGCTTTTCTCTGAATATTGCCTTTAATTTCGAATCTATGTCTAATTCTCTTTTTATAGCTTCAACAGCATTTTCATGATACTTTTCATAATCTTCAAAACTCTTTAATATTTTGTCTTTTGCTTTATCTTGTAGCATTTTTAGCAAATCTTTAGCATGAGATTTTTCAATTTTTTGCTTCCAGTCATCATACGTATATTCTGAGTTACCATGTTTTGTATCTTGACACTCGCCTCCTACATTAAATATTTCTTCGTTGTAGATTTTATCACCCTGGTAAAAGTGATCGCTTATATTGATTTTATCATTAGTTAAAGTTTGTTTGATTGCTGCTTTGTTTTCTCCAAGTTCTTCTCTGTACTTACTAATGCAATTTAACATTTTTGCTTTGCAATCTGTAGTCATAAACTAATACCTTTAATAAAATAAGATCTATCTTAGCATGAAGTAATTAACATTTTATTACAGAAGTTTACTTTTAGGTGTTCTCAAGATGATATAGCTAAAGTGGCTTAGGTTTACCGACAATTTGAAAAACCGTCATTCCGCTACTAGTTAGCGGAATCTATACCGCGCACAACTGTACGAACATTCGTTTGTGAAAGCAGTGTGTTAAATGTTATAGCAGGTTTTGCCTCAAACACAAAGGTGTCATCCCAGTGCCCAGACACTGGGATCCAGAAAAATTGTAAACAAACGCACTATACAACATTTTCGATCAAAAGCTGGATCCCAGTGTCAAGCACTGGGATGACACCATTTATTGTAAGGACTTACCTCACATTTACTCTATGGTCTTGCCGCTATCCTGAACAGATACGAATGAAAGTCTTTTTATATTTGTCTGAGCATCAAAGAGGTTTGATTGGTGTGATACGTTTTCTATCGCGCCTGGCTGCAGTGCCCAGCGTCAAGATCTGATGAACAATGTTCGCTTGCCAGCTTTCGCTTCAATATTTGCACAATTGTGCTAGATCCCCTGCATAACCTGCTTTAAAATTTCCTCCTGCTGCTGAGTGTGAACACTAACATAACCACATGCAGGAGATGCAGCAGCAGGTCTTGCGATACACTTAGGTCTTTTTGCTTGAATATTGAGATTGGATAACACTTCCTCTATCAATGGGTTGACAAAAAACCATCCTCCCATATTTTTTGGTTCTTCTTGACACCATATAATTTCAGCGTTCTCGTATTTCTCAAGTTCACTGCTTAGTTTATCGGCCGGAAACGGATAGAATTGCTCCAAACGTATTACTGCTATATCGTTTATTTTTTGTGCTTCACATACTTCAATTATGTCGTAGTAAACTTTACCACTGCATATTACAACTTTACGTATTTTATCATTTAGAACCAAATCTGTTCTATATTCTGGGATTACCGTGAGGAATTTTCCTTCAAAGTCAGATAGGTTAGAAACTGCTCTTTTATGACGCAATAGTGATTTAGGTGTAAACACTACTAAAGGCTTGCGAAAGTCTCTGTGGATTTGCCTGCGTAAAGCATGAAAATAATTTGCTGGAGTAGAGCAATTAACAACTTGCATGTTATCTTCTGCGCAGAGTTGCAAAAATCTCTCTATACGCGCGGAGCTATGCTCAGGTCCCTGTCCTTCATAACCATGAGGCAGCAACAAAACTAGACCGCTTGATCGCAACCACTTTGTTTCTGCAGATGCAATAAACTGGTCGATCATAATTTGTGCACCATTTGCAAAATCACCAAATTGTCCTTCCCAGAGCACCAGTGAATATGGGGAATCAAGGCTATATCCATATTCAAAGCCCATTACAGCATACTCTGATAAAGCGCTATCTATGACCTCAAAGTGAGCTTGCTTTTCATTTATATTGTTTAGCGGAATAAACGCTTCTTCTGTTACCTGATCAACAAGCCTTGAATGACGGTGCGAGAAAGTTCCACGACCAGAGTCTTGTCCTGATAAACGCACTCCTATTCCTTCTGTGAGCAGTGATGCAAACGCAAGACTTTCGGCAGTTGCCCAGTCTATATTACTACCGGAATTTATGCTGTCTATTCTGCCATCAAGTATTTTTCTAACCTTATTGTTAATGTTAAAGCTACTTGGGATGTTGCTATTTATATGTACACCTAATTTTTTCAACTCATCTGGCGGAACACCAGAATCTGTATAGTATTCGCTCAAATCGTTCAACCTTGCCTTTCTTAATTTTGACCATACTCCACAAAACCAGTCAGCTTTTTTTGGAGTATAAGCTGCTGATTCAGCAAGACTTTTATCCAATCTTGCCCTGAACTCACTGCGCAATTTATTTACCTCATCACCACTTAATACTTTCTCTGCGATCAACTTCTCTTCATACAGTGTTCCTGGAGTTTTATGCTTTGATATTACCTTATACATGAGTGGCTGAGTGAAATTCGGTTCATCACCTTCATTATGGCCATATTTGCGGTAACATATTATATCAATCACTACGTCCTTTTTAAATTTCTGCCTATATTCCATCGCCAGACTTGCAGCAAAACTCACAGCTTCCGGGTTATCTCCATTAACGTGAAACACTGGAGCTTCTATTGATTTTGCTACATCAGTGCAATAAAAAGAGGACCGCGCACAACACGGATTAGCAGTAAAACCAACTTGGTTATTAATGACAATGTGCACAATGCCATCCACCTTATAGCCTTCAATATTGCTTAAGGTTAGAGTTTCAGCAACCACTCCTTGACCGATGAAAGCCGCATCACCATGAATTGATATTCCAAGCACAGATTTTATATTCTGTTTTGCTCTTATTCTTCCAGCCAAAACCGGATTTACCGCTTCAAGGTGAGATGGATTAGGGCATAAACTTAAATGTATTTTCTTGCCACCGGCAAGTGTTCGATCAGAAGAATAACCAAGGTGATATTTAACATCACCGGACACCTCAAGACCACTTGGGTATGCAAGATTGCCTTGAAATTCAGATAGCATTGCCGCATATTCTTTGCCCATAACTTTGGTCAGAACATTGAGCCGTCCGCGGTGAGCCATACCAAGAACTATTTCCTCAATGCCAAAAACCGTAGAATCACTAATAATTTTTTCAATTGCAACGATAGCTGACTCTCCACCTTCGATAGAGAAACGCTTATACCCAGGAAATTTCATATGGAGAAATTGCTCGAACATCTCAGATTCGATCAAGTGCCTCAGTATTTCCTTTTTATCTTGTGAACTCAGCGTATAGGTTTGATTTTCGATCTTTTCCTGCAGCCACACTCTCTCCTCATAAGAGGAAATATGCATAAATTCAAAACCGATGTTCTTGCAGTAAATATCTCTATAGATTCCAGCGTCACTTGCCGGATATAGATTCGAATATTTCTGATAATCTACTTCCTTATTCACATTGGGTGATAACGGATTAAGATCCGCAAAAAAATGACCGTAAGATCTGAAAAAATTTGCTAAACTAGAAACTGAATCATCCACCTTAGTTACATGTTGTGCACCGCAGGTCTCCGCTTTATTAACTTCTAAATTGCTTGAAAAAATTCTATACCAATCCTCCCCGATTGATTTATCACCCTGCAAATAACGGCTATACATTTCTTCCACAAATTCTGCATTATCACCATAAAGGCAGCTTAAACTCGACATAATTACTATATAAGATATCAAACACTTATAAGTATAACTTAAGTTTTTTAAAAAAGAACTCCTTTCGTTTCTAATTATTAAGTTGCACTTACAACTATTGTAATATGGCACAAATTACATAGCAAATAGTGTCATCCCAGTGCGTGAAGGTGGAATCTAGTTTCACTTTATTATGGTGTCATCCGAGTAGCCGACACTTGGATCCAGATTGCATACTGAGTTGGTGAGTATAAAAGTATAGCTTCTACGTCATACCGTGATTCATTCGCGGTATCTCATCAGCTAACACGTAGCGGGATGACGATTGTCGGTGAACCTAAGTTACTTTAGCCATAAATATTTAAGAAATTTACCAAACGAAAAAAAAGGTAAAAAAATCCCGTGGTGCTGGTTTTGACTCTCTAATACTGTAAATTGGTGCTGTAATAATGTGCTGACGCTTAGTTTAAGCGCGGTTTGGCTGAATGTAGAAAAAATTTAAAAGACATGCAGCCGCTATAATTTTATGTAATCCGCCAAAAAATGCCCTAAGTTTTTTACTGAATTTTGTCATTGAGCCTGCAGGTCAAAAACAAGTTTTGAGTCATAAATACCCTTAATGCCATAATAAGGGGGCTGGCAAAATGTGTCAAGTAAGTTTTGCATTTAATCCGTTTCTATGAGCCACTTGGATGACGAGGAAGGAGCACTTACATATTTATGGCAACCTCTTACCTCCGCTCAAAAAGTTTTTCAATATCACTGAGTTTCATTTCTATATAAGTTGGTCTTCCGTGGTTGCATTGCCCGGAATATGGGGTTTTTTCCATTTGTCTCAGCAGCTCATTCATTTCATCTAACCTCATTTTTCTACCCGCTCTAATTGATCCATGACAAGCGATAGTGGCCAATATTTTGTTCACTTTATCTTCTACTGGCAATGTATCTTCTATTTCCGTTAATCTATCGACTATATTAATTAGCATCTCTTTCACATCTATTGCTCCCAAAATTGCAGGGATTTCTTTTACTATCACTTTATTTTCTGATTTAATCTCAATATCAAAACCCATTTCAAATAACTTATCTTTATAAACTTCAATCATCTCCATTCCGGCTTGATTTTTGATTTCAACCGTTTCAGGAAGAAGTAGTTTTTGTCTTTTTACACTTGATTTTTGTTTTAAGCATTCATATACTAGCCTTTCGTGGGCTGCATGCTGGTCGACTATAATCAATTTGTCTCTTACCTCGGCAATAATGTAAGTATTATAGACCTGACAGCGTGCAAACCCGAGCGGGTGGCTCTCTATCAAATCAACTTGCTCTAACACCTTTTTTTCTAGAACCATAGTCTCCGCTTGTGATGGTAATTTCTGTATGCCGGTATAATCAAACGATTTTGACTGTTCTGATAAGCTTTTTACTCTTTCATTTGGAGAAGCAAATTCTTTTATTAGTTGATTTTCAAAAGGACTTGGCCTTCTTTCATTTTGAACATTAGGTTTATCAAAAGGATCTGGCAATGTTGAATCCATTTTCTGGTCATGCGCTAGAAAGGTGCCTATCCTTCTTGACAATGCTTTAATTAATCCTCTTGTCACTATCTCATATATGAGCTTCTTATTCTGAAACCTTACTTCTGACTTATTTGGATGCACATTTACATCTACTTGATCATAAGGTATCTCTAAATGTAACGCTGCGAAAGGATACCTATCGCTTGGAATAAAATCATGATATGCATACCTAACTGCGCCAATAAGTAGATTATCTTTGATTGGCCTTCCATTAACAAACGTATAGATCTGAGTTGACTTACCACGATTGACGGTCGGTTTACAGATGTGTCCCGTAAGTTTAATGCCGTCTTCTTCTTCATTAATCTCCAGAGAACTGCCCTGAAATTCTTCTTCTACTTCACACAATCTATGAAATAACGAAGTCTGCTTAGCGTATTTTAAGAGCTTTTTATTACCTGAAGTGAGAGTAAACCCTATATGATAGTTAATCATTGCTAGGTTGTTTACAATATCAACAATGCTTTGAGTTTCTGCTCTTTCAGTTTTTAGAAATTTTAGTCTATTTGGAGTGGCAAAAAATAAATCTCGTACTTCAATATGTGTGCCTTGTGATAAAGAGTAAGGAGTTTGCTCCCCTATTTTCTCTCCACCCTCATAACTTATAGACCATGCTTCATTTGCTTCTCTTGCCTTAGACGATAATTTTATCCTACTTACTGCTGCTATTGAAGGCAGAGCTTCTCCTCTAAAGCCAAGATGCTTGATTTCTATCAACTCATTGTCGCTCAATTTTGAAGTAGCATGGCGCATAAACGCAAGTTCTAAATCGTTTTTTTCTACTCCGTTACCATTATCTGTCACAATAATAAGGTTACGCCCACCACTTTCTATTTTAATCTCTATTTCTAAACTTCCAGCATCTATTGCATTTTCCACTAATTCCTTTACTACACTTGCTGGCCTTTCTATCACCTCCCCCGCTGCTATACGGTTTATGGTTTTTGTGTCTAAAAGAATTATTGCCATAGATTTATTATGAAACTGGTTTTTCTTTTACTTCTTTGGTCTGTTTCTCTCTCCACTTTTTTAACCTACCTGCAATTTCACTGTTGGAAATTGACAATATAGATACGGCAGTAATGGCAGCATTATATGCTCCATTTTCTCCTATAGACATGGTTGCAACTGGAACACCCTTTGGCATTTGAACTATAGAGAGTAGACTGTCCAGCCCATTTAATTGTTTACTATGCACAGGAACGCCGATAACTGGTAAACAAGTTAGTGACGCAACCATACCAGGTAAATGAGCTGCACCTCCTGCACCAGCTATAATAACCTTAAAACCTTCTTCTTGTGCAGATTTAGCAAAATTGAAGAGCCTTTCTGGTGTTCTATGTGCAGATATTATGAATATATCATGTGAAACTTCTAATGCTTTTAACATATCAACAGTATGGACCATAGTGGTATAATCTGACTCACTTCCCATAATAACAGCAACATCTTTTTTTATTTTTGTCATATTCAACACAATTTTACTTACTAACTAAATAATGTTCCAGCTAAAAAGCAACAAATATTTAAATTATATTATAAATATAATATATAGAATTCTCGTTAAAATAGAAATTTTAAAAATTTAAATAAATATTTATATTAAGATATAGAGATATAAACTTCTTATGTAAGATAAATTTATAAAATAATTATTTTTGTATTTCAAGCTTTGTAATCTTAGCTTGTTCTTTCTATAAATGGTTTTTTCAGATAGACTGATGGTAAAATGGTAATTTAAAATTACTAGAAATTTGATAAAAATATTAATATATAATCAACTTAAAGTTTTAAATATTGATATCATATAATTATTGACAAGTTACATGATATTAATATCTTGGTATATTAAATATTATGTTATAATATTTAATAAAGTTAATTGATATGTGAGTGTAAGAATTATGGAAATAATATCGTTAAATAACTTAGACAGTGCAGGAATAAAAACAAAGTTGCTTTATATAATAAATAAAATTATAGAAAAAAATGCTTGGACTCAGGCTTTTGCAGCTGAGAAACTTGGTATTGATCAGCCAAAGGTATCGCAAATTAAAAATGGTAAAATAGATGGTTTTTCTTTAGAGCGATTGTTAGGATTTCTAAAAAAACTTGATCATGAGATAACAATCACGATGACAGAAAGCCAAGAAATAAAATCTGAGGCAGAAAAAGTAAAACATGAAGTTGAATCGCAATAGATACAAAGTTGACAACTTGTTTTTTGTGATATAGTATAAAACTTATTAAGGTAGTATCTTATGGCTGAGTCTATTGTAGAAAAGTGTATAGAACGGGTAAGTAACCGTTTCAAATTGGTTCTGTTGGCAAGTCAAAGAACACATGATTTAAATACAGGGGCAAGTAATCCAATTCAAGCAGCTAAGTTTAAAGGTCATAAAAATACCATAGTTTCCTTACATGAAATAGCAGGAAAACAGGTGGATACTCATGAGCTGTTTAGCCTTTTGGTAGGTAGATGCAAGGAATACATGAAAGGAAATATGAATAATGTTTACAGCAGTAATACAAGTAAGCTAGCGAATTTATTAAATTTTTCTGATAACACAGATCTTGATGCAAGTCAAGAAAGCCAAGATTATGAAGTGGATGGTGAAATAGATGATGAAATAAATGATCAAGATGGCGATGAAGAAGTATCCGTTTAGAAATCTACTGAAGTTACATAGTCTTTAAATGATTTGCATTGCTATCTATACACTGTTGTTCTGTATGAGTGTAATGTTGTGTTGCATAGTGTCTAAGTCAAATGATGTGTACAATAAGGTTTTAGCGTTCAATAATTTCTCAACGCAAGTAGTTGTACTTATAACAGCAATATCAATCATTCTGAATAATTTTTTTTTAATTGATATAGCATTGTTGTATGCTAGCGCTAGCTTTATATCAACTATAGCACTAATGAGATTAATGTTGTTTTGATAATTTATGATAGGATCCATTTTCATATTTTTAGGTATTTGTTTGATAATTATTTCAAATATAGGGGTGATCAGATTTCCTGATTTCTATACTAGGTTACATGCAGCAGGTATTACAGATTCTAGCGGTGCAACGTTATTGTTAATTGGTTTTGCTTTGCAGAATGGATTTTCAATCAATACTGTTAAAATAGTATTATTAATTTTTATAATATGGGTAGCTAACTCAACTAATAGCTATATTTTAGCGCGCACTCATTATAAAGTTAAGAAAAAAACTGTTAAAGAAGGCTAAGGTGTTAGAAATATTAAATGTAGTGTTACTTTTGTTGTTACTAACAGTTACGGTTTTTATAGTTTTCTCGCGACATTTAGTCGTAAGTGCTGTTCTAATGTGTGTATTTAGTTCACTGATTGCGCTTATATACTTAATTATGAATGCACCTGATGTTGCAATTACTGAAGCTTCTGTTGGTGCGGGGCTCAGTACAGTTTTTACGTTTGCAGCACTCTCCTTGATAAAGAATCATAAAGTAAATCTATCTCATAACCCTATAACGCTTTTTTTTATGTTATTTCTGGCTGTATGTTTGTCATATTTTATGATTCAATTGCCAGATTTTGGCAGCCACAATGCTCCGATCCACTTGCATGTTGCTCCTTATTATGTGGAAAATACCGAAAAAGCTACCGGTATTCCTAATATAGTGACAGCTATTTTGGCAAGCTTTCGTGGTTATGACACGTTTGGAGAAACTATAGTAGTTTTTACTGCTGCGCTTTGTATAACGTTGATATTAAAAGAAGAAAAAGAAAATGATTAAAGATCCGATATTAAATGCAGTAACATTTTTGATGATACCTTTTATCATTTTATTTGGTTTATACATACAATTTCACGGTGATTACACTCCGGGTGGAGGTTTTCAAGCAGGAATAATTATTGCCTCCGGGATAATATTATATTCAATGCTATTTGGTGTATCTACAACTCTAAAAGCAATACCTTATTCTGTGATTAGATTGACTAACGTGTTAGGTATTTTAATTTATGGAGGAACGGGCGTTGCAACAACTTTACTTGGCCAAAATTTTTTATCTTATGATATCTTGTTAACCAATAATAGAACCGGTCAAAAATTAGGTATTTTTTTGGTGGAATTAGGTGTAGCATTTACTGTCTGCTCCTCTATGTTAATTATATATATAAATTTTGCTCGTAGGAAAAAACAATGACTTTATATAATTATACGATTATTATTGTATTAATGGTGCTAGGTTTATATATTATTATAAACGATAAAAATTTAATCAAGAAAATGATAGGGGTAAGCGTCTTCCAAGCATCTGTTTTGTTATTTTACATATCTCTAGGATATATAAAAAGTTCCCTGCCTCCTATATTGGTTTCAAATTTTTATTCATATAGCAATCCTATACCCCATGTTTTAATGCTTACTGCTATAGTGGTTGGAATTGCAACATTTTCAGTTGGATTATCCATAGCAGTAAAAATGGAAGAAAAGTATGGAACAATTGATCAAGACAAGTGTACATAAATTAACAGTATCTTAAACTATATGAAGTAACAAATAGCCACAATAAAAGTAAAATTATAGACTTGCTCGTTGTAAGTTTGTTTGTTAATAAGAAATAAAATTATAAACTATAAAGGTAATGATGTCAACTATTCATGATGCAGAAGATAAGAAAAAAATTATCAAAGATCTGGTAACTAAGAGTATAAAAAAGGGTGGTTTTATCACCTTTGATGATATAAATGATAAATTATCAGATGAAAATTTTTCGTCTGACTTTATAGATGATGCTATATCTTTATTGCAGGATTCCGGAATTAATGTGCTTGAAAGTAGCGAAGATGAAGAAGATATTCCTTCCAACAGTGATGATAGTAAACTTGATGATGATGACACATCGCCAAATGTTACTGCAACTTTAGTACAAAATGATGATCCAGTGAGGATTTATTTACAAGACATGAGCTCCGTAAAGCTTTTATCAAGGGCAGATGAAATCGAGATAGCAAAAAAAATTGAATCTGAAAAGCATAACATGTTACGTGCAATAATTGAAACATCAGTAACATTAAAGGTGATAAAAGTATGGCGTGATGATTTAAGTAATGGAGCTCTCTTACTGAGAGAAATTATAGATCTGGATGCAATTTATAACTCTGATTTTAATGTGGTATCCAAAGAAGAAAGTGAAGAGAGTGAAGAAAGTGCTGAAGATGTTGAGGATTCTGAGGATGTTTCTGAAGATGCTGAGTACTGTAGTGATGATGAGAAAGATAGTAAAAAAAGCGATGATGAGAAAGACGGTAATAATGAAGATATAAGTTCAGTCAATTTAAATGTTTCTATTCTTGAAATGGAAAGTGACTTATTGCCAAAGGTCATAGTTGCATTGGATGAGGTAATTACTTTAACAAATGAAGCGTTGATATTAAGAAAAAATTCTAAAAATTTCTCTAATGAGCTAGAAAATTTGTATAATCAAATATGGTCTATAGCATTACAAATTAAGTTAAGTGATGCTGCTGTTGCCAGAATTACACAAGAACTTTATAAGATAAATAGATCCGTCACGCTTGAAGAGGCTAATCTTATTGCTGAGGCTAGAAAATACGATATCGATAGAGAAAGTTTCTATAAAGTTTATGATGACGTGCTTTTAAAGCACGAATTGAAAAAGATAAGTCTTTTAAAGATCAATGAAAATCAGTCCTCTTTTACAGGTGAATTAAAAAACAAATTTTTAAGGTTTATAGACGATAACTCTGAACATATAGCTAGTACCTTGAACGGTATTAAGCAGCATATACAGGAAGATAACGTACAAGAATTTAAGGAGCTAATCAAGAGAATACAAAAACACGAACGAGAAGTCTCTGAAGCAAAGCAAGAAATGATTAAGGCTAACTTAAGGCTAGTAGTTTCCATTGCTAAGAAGTATTCAAAAAGAGGCCTTGATCTGCTTGATTTGATACAAGAAGGCAATATTGGTCTTATGAAGGCCGTGGATAAGTTTGATTACAAACGTGGATATAAATTTTCAACTTATGGCACTTGGTGGGTAAGACAATCAATCACTAGAGCAATACCTGAGCAGTCTAAAGTAGTTAGAATACCAGTTCATATGGTGGAAATTATCAGTAAAATCAACAGAGCATTAAGAAAGATGACTCATGAGATGGGAAGAGAGCCGACGTTAGAGGAATTGAGTATAGAACTGACAATGCCACTGGAAAGAATACGCAAAGTTATGAAAATAGCAAGGGATCCAGTAAGTCTTGAAGCTCCAACAGGAAAAGATGATAGTAGTACCTTTGGTGATTGTATAGAAGACAAGCGAGTCTCCAGGCCAGAGGATGCTGCAATACTTGCTGACTTGCGTGGCATTACAACCAATGTTCTTGCAACTTTAACACCAAAGGAAGAAAGAATTTTAAGAATGCGTTTTGGCCTTGGTAAAGATGGGAAGGAACATACCTTAGAAGAAGTAGGAAAAATTTTTAATGTAACACGTGAGAGAATTAGGCAAATAGAGGCAAAAGCACTGCGCAAGTTGAAACATCCAAGCCGCGCTAGAAAACTTAGAGGGTTCTTTTAAGTAATACGTGTCAAGTTAAGAAGAAGCTAATTTTGCCCGGAAAAAATGGAGAGAAAGTTAGGCCAAAGTTGTATAATTTCACCGCTATTTTTCTTTTTTTATGAATCTAGTGAAACAACATGCTAATCTACGGTAAATATTATGACAAACAAAAATGACAATTCTAATTCACAGTATAGAAATTTTTATGTTCTGGGTGATAGTTTATCCGATAATGGCGCAATCATTGGAATTTTAAATAACTTATCCTTTGCAAAAAGCATAAAGTTTGATGACCCTTTTTATCAAGGAGGATCTTTTAGCAATGGCCCTACTGCTGTTGAATATATAGCAAAATATTTAGATTTAGACGAATTTAAACCTGGGTGGAGTTATTCATTTTTTGGTAGATGTCACGAACAGCAAGGTCAAAACTATGCAGTTTCATGTGCAACAGCGTCTGAAATTTTTGACCCTATTTTTTCTTATTTCTTCAATAAATTTCGTTTAGCTAACCAGCTAGATGCGGTAATTAAACATCATCCAGATATAGGTAAAGAAGATTTATTTTGCATCATAATCGGCGGAAATGATGTTATGGTTGCCACTGCTTATGACAATACTAAAGCGGAAGAAGTGTTGGAACAAGCAGTGAGTGAAATATGTAATGCACTTAAGGTTCTAAATTAACATGGTGTTAAGCATGTAGCTGTCTCTTATACACATCTCCGAGCCCACGAGACCGAGGCTGATCTCGTA
>NODE_11_length_15552_cov_4.507076
CGTCAATATACCGAAAAATAAGCTGGTTGTTATAACTGGGCTTAGTGGTTCTGGCAAGTCTAGCCTTGCTTTTGATACAATTTATGCGGAAGGCCAACGCCGGTACGTTGAAAGCCTATCAGCTTACGCACGTCAATTTCTCAACATTCAGGATAAACCAGATGTTGAGTCGATTACAGGTCTTTCTCCTGCAATATCTATCAACCAGAAATCTATCTCAAAAAATCCAAGGTCAACCGTTGGAACTGTTACCGAAATTTACGATTACTTGCGCTTAGTATATGCACGAATAGGAGTTCCTTATTCACCTGCAACTGGATTACCAATAACAAAACAAACGGTGTCTCAAATTGTAGATACTATAATTGCGTTACCTTTAGAAACTAAGATATATATACTTGCCCCTGTTGTGCGTGGTAGAAAGGGAGAACATCTTAAAGAGATATTGGAAATTAAAAGACAAGGTTACGTAAGGTTCAAAATAGATGGTGAAGTGTACAATGTAGATGACTTGCCTAAACTCGATAAGAACAAGAAACACGACGTTTTTGTGGTTGCAGATAGAATATCAATATTGGGCGATATAGGAAATCGACTGCCAAGTAGTATAGAATCCGCACTAAAACTTGGTAATGGTCTAATGTATGTAGAAATAGTAAACCTACCTGACAACCATAATTCCGAGTATAAAAATGGTCAAATTCTGACTTTTTCAGAGAATTTTGCATGCCCCGAGTCTGGTTTCACTCTTGAGGAAATAGAACCAAGATTATTTTCTTTTAACAGCCCTTACGGTGCATGTGGTTCGTGTAATGGGCTTGGTAAAAAACTAAGTGTTGATATAAAGCTAATAGTACCGGATGAAACTCTTTCAATATCTGAGGGTGCTTTAAAGCCAGTGGGATCAATGTTCCGTCAAGTGCACACAGGTTATGGATTTCTAAAAAGTGCAATTCTATCACTGGCTGAAAACTACAAATTTAACCTTGATATTCCGTGGAAGAACATAGATCAAGAAGTAAAAGATATGATACTCTTTGGCTTCGGTAAATTTCAAGGTTTGGTCAGTATCTTAGAAAACCAGATGGATTATGATGAAACGCTTGTTGAGCGATATTGCTCTGTTACTCACTGCAGAGAATGCACTGGCTATAGATTGAGAAAAGAAGCGCTTACAGTAAAAATTGATAGCAAACATATAGGTGAAATATCAGGGCTTAGTATCGATGAATCCCTTAAGTGGTTTGAAAATTTGTCAGACAAGCTCACAGAACAACAGAAGCAAATCTCAAATAAAATACTAAGTGAAATAATCAAGAGGCTAACATTTTTAAAGAATGTAGGGTTGAATTACCTAACGCTTGATCGAGAATCTAGTACTCTCTCTGGCGGCGAGAGTCAGAGGATCAGACTTGCTTCGCAAATTGGCTCAGGATTAACGGGGGTTTTATATGTTCTTGATGAACCCTCGATTGGCCTTCATCAATGTGATAATGATCGGTTAATTGCCACACTAAAAAACTTAAGAGACATGGGTAACACTGTAATCGTTGTTGAGCATGATGAAGATACAATAATGGCTGCTGATTATGCGATTGATATTGGTCCTGGAGCTGGCGTAAATGGTGGAAAAGTTGTTGCAGAAGGAACACCAGACCAGGTGCAAAGAAATTCAGGGAGCATAACAGGGCAATATTTGAGTGGAGAGAAAAAAATTTTAATTCCAAGGAGAAGAAAGCAAGCAACTCAGTTCATAAAAGTAATAAATGCATGTGAAAATAACTTAAAAAATGTAAACGTTAAATTTCCTATAGGGAATCTTATTTGTGTTACTGGAATATCAGGAGGAGGAAAATCAAGTTTAGTCATAGAAACGTTATATAAATATTCAGCACATAAGATACATCATTCGTCTGCAAGGTATGGCCAATGCGATAAGATAGAAGGTCTTGAATACGTAGATAAAATTATAGAAGTTGATCAGTCGCCAATTGGTAGAACTCCGGCGTCAAATCCAGCAACATATGTTGGTATGTTCACTCATATAAGAAATTGGTTTGCTGGTCTTCCAGAGTCAAAAGCAAGGGGATATAATATAGGCCGATTTTCATTTAATACCAGAGGGGGAAGGTGTGAGGCTTGTAAGGGTGATGGGCACTTAAAGATAGAGATGCATTTTCTACCGGACGTTTATGTGAAGTGTGAGCAATGTAAAGGGCGAAGGTATAATCGGGAAACATTGGAAGTTACTTATAAAGAAAAATCAATCTCTGATGTGCTTGATATGACGATAGATCAAGCTTGTGGTTTTTTTGAAAACCTTCCAATGGTAAAAGAAAAGTTGGTTTCTTTGCAGGAAGTGGGACTTGGCTATATAAAACTCGGACAGTCGTCAACAACGTTGTCTGGGGGTGAAGCACAACGAATAAAGCTGTCCAAAGAACTATCAAAACGATTTACCGGAAGAACATTGTATATTCTTGATGAACCAACAACTGGATTACACTTTGAAGATATAAATAACTTACTAAAAATACTCCATAGATTAGTCGATCTGGGAAACACTGTTATAGTTATCGAGCACAATTTGCACGTTATAAAAACTGCAGATTATATAATAGACATCGGACCAGAGGGCGGAATAAAAGGCGGAGAAGTGATTGCTACTGGAACTCCAGAAGAAGTGGTAAAAATTCCAGAAAGTGTTACAGGCAGGTATCTTAAAACATATTTATTATAAACTATTTCTTAATCATTATTGACTATGTTGCATATTTATGATTTGGAGAGGGTAATGTAAGTATATCGATACTTTAGAAGGTACGTTGAATATGGAGTTGTACCTGCTAAGAGAGCAAAAAATTACACACTAGTTCTAGAAGATAGTTTGTATAAATCTGTGCATTATGTTGATAATGTATTAGGACCTGTAAAAGATGTAATTTGTGGAGTTGAGAGTAAAGACGATTATAACAAGTATTATAAAAACAATGATAATTGTGAATACGTGGGTTACAGAGCAGAGAAAGTGTATTCATTGTGTTCACTGAGTGCTATTTTAGCAGCCAGCATAATATTGCAGCCTTTATTTTTGTTAGTGGCATATTCGTCATACTTACCAATTAAGTTGTTGTCAAAAACAACAGGGAACTATTGTTTAAAAGCAAGTACACAATCATTAGTTGATCATTCAAATGCATTTTTAAGTGCTGGGCAAGAGTGTGCTAGTGCAGTAGCTAGAGTATTTAACAAGATTGTAAATTATGCTTGCGCTGCTATCGTTTGGGCTGACGCGTCAATCATAACGCCACTTATGTGGGCTTGTGACAAAGCGCAAAGTAAGTTGAGTGAAATACAGGAGCCAGAAAAACATCAATTTTTATCTAAGGATAATTCAAAGACTACTTCAGTCAATGGTATACCACAAACTGAGTTATAAGTTCTGCTTTTCAGCAGCATGAACTATATTGAAATGGAATAAAAAGTGAAAGAGTGTAAGCTTAAGTTACTTTAGCTATACTATATAAATTATTTTATAATATATTTAATGAGTTGTGAACCTTCTCTTACTAAAAAAAGCTACAAATCTCATATTTCCAAGCGTATGCGTAAGTTGCGAATGTATCATTGATGAAAATCTTAATCTGTGTAGTGAATGCAACAAAAAAATCAATTTTCTAACTAAGCATTACTGCAATGTTTGTGGCGTAGTAATCTCAGACAATATTTATACGTGTGGCAAGTGCATCATCAATCCTCCACCGTTTAAAGTATTAAGATCAGTTTTTGCTTATGATCAACATAGTAGAAACATGATTATAAATTTCAAATTTTTTGATAATTTGAATTACGTAAAAATCTATGCAAAGTGGATACACCAAGCTAATCAGGATACATTTCAGAACGCAGAGATCATAATTCCTATACCGTTACATAAAATGCGCTTGTTTAAACGTAAATATAATCAAGCAGCACTGCTTGCAAAAGAATTGAGTAAGTTGTCCAATTTATCCTATACGCCATTTGCAATAAAACGCCTTCGCCATACTGCGCCTCAAGCTGGTCTTTCACTTAAACAGCGTGAAAAAAACTTAAAGAAGGCTTTTAAAACAAGCAACAAGAAAATTATCAAAAATAAAATCGTGATATTAGTTGATGATGTGGTAACAACCGGAGCAACTGTAAGATCTTGCTCTCAGGAAATTTTAAACTCCGGTGCAAAAGAAGTGAGAGTGCTATCACTTGCAAGAACGGTAAATGATTGGACCTCTTGCATAAAAAATTAGCAGTCAGTGTCATCCAAGTAGCTTGACTACTTGGATCTATTTTTTTCTAGATTCCAACGCCAGCGTCACGCACATAGCTGTACGAACATTGTTTGCCAAGGAGGTTGTCATCCCAGTGCTTGACACTGGGATGACATCACTTTTGCTTCAATATTCGCACATTAGCGGAGGTAAGCCCATTGCGAAAATCAGCAGGTTAAAACGTGATTTTTAATAACTTCAACATCACTAAATTCAAAAGTTTGGTTGCCTATAATTTGAAATTTCTCATTTCCCTTTCCTGCAACTAGCAGAATCATACCCTCGTTATAGGCAATATCTACGCCTTTCTCTATAGCTTCTCTCCTACCTCCTATCTCCAGTGCATCAGGGCAATGTAGCAAAATATCGTGGCGAATTTTTGCCGGATCTTCATCACGCGGATTATCATCTGTAATTATTACTTTATCTGCATACATTTGTGCTATTTTGCCCATTTCTGAACGTTTCGTCTGATCGCGATTTCCACCACAACCAAAAACTAGAATTATTTTTTTATTGAAGTGCCATTTTAAAGATAATAGGGCTTGTTTAAGCGCACTTGGAGTGTGCGCGTAATCCACAAATGCAAAAGGTTCTACTTTCTCCATTCTTCCCAGTGGAGAAACGAGTTTGCCTATAGATATTTCTCTGTAATTTAATCCAGATATACCAATTGCACATAGCAGGTTATATGCCTGAAACTGCCCCAAAATTTGGAAAAACGTCTCATGAATTTCATCACCAATTTTAATTGTCAGGTATTGACCATCAGGAGTTGGTATCTGCTTTAATAAAGTAATGTTAGAGCCTGTTTTTCCATAGTTGATAACTTTGTTGCTGCGTTTTTCAGCTATTTTAAGCAATGCATGGTACTCATTTATATCCGCATTTAAAATTACTGTTTTTCCTTCTGGTAATACCTCGTAAAACAGCCTTTTTTTAGTTTCTAAATATTCACCAAGATTTTTATGGTAATCTAAATGATCTTGCGAGAAATTAGTAAAAGCTGCAGCACTCAACTTTAATCCATGGATTCTGTATTGATCAATCCCATGACTTGATGATTCCAACACTAAGTGTTCTACACTTATACCACGCAATGTTGCGTAAAGGTCTTCTGCACCTGGAGTGGTAAGGCTGTTGCTATTACCTTTTCTGCCATTATTGATGCATGTTCCAAGTGTTCCAATAGACGCAGCATTATAGCCAGAGTTTTGCCAGATCTGGCGGCAAAATTCTACTACTGAAGTTTTACCATTTGTACCAGTTACAGCAGCAACATATTTGGGCTGTTTGAATTGATAAAACCTGCTGACTATTTCGCTGTATATTTCTTGAGGGTTTGGGTGGTCAAGCACTGCAAAACTCGGAGTATTTGTCATGCAAGTAGCTGACACTGGAATCCAGTTTTTATTATGCAATTGCTTAGTGTGTTCATTTGCAATTAAATTTTCTGGATCCAAGTAGTCAAGCACTGGGATGACATCTTTTTTGGTTCCTTGTATGACAACGTCTACACAGTCGTGTGCGTGATACTGGGATTCAGTAGGAAAAATCTGGATACATGCTGGTTTTCTAGATTCCAGCGTCACGCGCTGGAATGACACCGCAGACACACAAACAAAAAGATAACCTTCCTTTACTCTATTGGGATTACATGTAACGCCCTTGATTTCAATATCAAAGTTAACATCAATAATGTTATGCAGTAACTCTCTCAGTTTCATGTTTTACTCTGCCAGTTTTAGTGTTCAAACATGGCAACCTTGCTAGTGCAGCATTTAAATCAGAGATTAAATCTTCAGGATCTTCCAGTCCACAAAATATCCGTATAAAACTTCCACCATAATCTGAATTCATTACAGATCTTGACATAGATCTACGATCTACTGGTAATATCAAACTGTCGCACCCTCCCCAAGAAGCACCGATACCAAAAATTTTCATATGATCAACCATGCAGCTTAGTTCTTCACATGAATATTCTCTACCCAATACTATACTGAATACGCCGCTTGCTCCTTTAAAGTAACTTTTCCATAATTCGTGTTGAGGATGGGAGGGAAGTGCTGGATACAAAACTTTTTTGATTTTTGAATGTTTTTCTAGGCACTTTGCCACTTCCATTGCTGTATTTTGGTGCCTTTTCATACGTGTGTACAATGTTCTAAGTCCCCTATGTGCAAGGTAGCAGTCGTGCGATTGAATGGTTACTCCATAATTTTTATAGCTCTCATAAAGCAATTTAAAAATTTCACCTTCAGCAATAATAGCCCCCATCAATAAGTCTGAGTGACCGGCTAGATACTTTGTCACCGCATATAGTGCAACATCAATTCCATAATCAAGCGGCTTAAATAACAAAGGAGTGGCCCATGAATTGTCGCAAACGGTTACGATTCCACGTTCTTTAGCAACTTTTACTATATGCTCTATATTCGAAATCTCAAACGTTACAGAACCAGGAGTCTCGATCATTATCAATGAAGTATTACTCTGAATTAAGTCAGTTATATCCTGTGTTGGATCATAAAAAGTTACTTCTATTCCCCTTTTTGGTAGCTCATTTTCGGCAAATCTCTTGAGTCGGTAATAACTGTTATCCTGAATTAAAACATGAGAACCTGCTTTAGTGAAAGTCAAAATAGCAAAAGTAAGTGCAAATAGTCCGGAAGGGTAGATTAACGCTTGTCCACTCCCTTCAATTTCAGCAAGTGCATTTGAAAGATAATGGACAGTGGGAGTACCAACATTACTATAGCTGTAATCTCTTGCAACACCATCGTTGATTACATCGTATATACTTTCTCCATTTGCTGCATTTAAGTAGCCCTTGTAAGTAGGGAATAATATGGTAGAAGAATGATAAACTGGCGGGTTCATAGAACCTTTATAGTCATTAAATTTTCTTCCTGCTTTAACTAATAAAGACTCTTCCTTCACATTTTTATTATTTATTTTTTAAATTGTACTCATCTTGCGTATACAAGTGAAGAGAAATTGCATGTATTAGCTCTATCTCACCCTTCAATAACTCATAAATCAACTTGTGTCTTTTTAGAACGCTCATTCCAATAAAGCCGTCAGATATTAATATTAATTTAATGTGCGAAGGTAATGTTGAAGATGAAGCAAAGTAATGATCAGCATGCTTTGCTGATTCATCGATAATGTTGATATCAATTACATCTATCGAATCGCGTATCTTTTCTTCTATTGTTTTAATAATATCCATAATGGTTTCTTTAAGCAACAATATGCTCCTCTTGTCATCCCAGTATCAGCTACTTGGATGACAATCGCAATTACTTATTCTCTTCTTTATTATCTATGTCTTGATAATCAGAATCTACTACTTTTTCCTCTTTATCATTTGGATTTCCTTCTGATGAAAAGCCATTTTCAGCACTATTTTGTTGAGATGCTTGATACATAGCTTCTCCAAGTTTCATAGATAATTGAGAAAGATTAGTAACTTTCTGCTGTATTGAATCAGCGTCATCAATATTATCAGATTTACTAGCCTCTTTCAGTTCATTCAGTGCACTTTCAATAGCAGATTTATCTTCAGGTGAGACTTTATCACCATACTCTGTCAGAGACTTTTCTGTAGAATGGACTAAGCTATCCGCTTGATTCTTCACTTCAATAAACTTTTTGCGCTTTTCATCTTCTTGCGCTTTTTCTTCAGCTTCTTTTACCATGCGATTTATTTCATCATCAGATAGACCACCTGAAGATTGAATGCGTATTTTTTGCTCTTTTCCAGTAGCTTTATCTTTTGCAGAAACGTGCGCTATTCCATTTGCATCTATATCAAATGTTACTTCAATTTGTGGCCTTCCGCGCGGAGCAGGGGGTATTCCTTCCAAACTAAACTGGCCAAGTAGTTTATTATCAACTGCCAGTTTTCTTTCACCCTGATGCACCTTGATTGTAACAGCTGTTTGGTTGTCTTCTGCAGTTGAAAATACTTGAGATTTTTTAGTAGGAATTGTAGTATTACGCTCAATAAGTGGAGTGAATACTCCTCCTAGAGTTTCAATACCAAGAGAAAGTGGAGTCACATCAAGTAGTAACACATCTCTTACATCACCTTGAATGATCCCCGCCTGTATTGCAGCTCCAATTGCTACAACTTCATCAGGGTTAACTCCTCTATGTGGATCTTTGCCAAAGAATTCTTTAACTTTTTCTATAACTTTTGGCATACGAGTCATGCCACCAACGAGAACCACTTCGCCAATTTGACTAGCAGACAAACCAGCATCCTCAAGAGCTTTTTTACAAGGAGCTATAGTTCTTTCGATTAAATCATTCACTAAACTTTCAAGTTTTGCTCTCGTTAATTTCATATTTAAGTGTTTTGGGCCACTTGCATCAGCTGTAATAAACGGTAGATTTATTTCCGTTTCCATTGCGCTTGATAATTCAATTTTTGCTTTTTCAGCAGCTTCTTTGATTCTTTGCATAGCCATTGGATCATTTCTCAAATCAATACCATTACTTTTCTTGAATTCATCTAGTAAATAACTCACTACTCCATTATCAAAGTCTTCACCTCCAAGATGGGTATCACCGTTTGTCGCTTTCACTTCGAAAACTCCATCGCCTATTTCAAGTATTGAAACGTCAAATGTACCACCACCAAGGTCATATACTACTATTGTGTGACCATGTTTCTTATCAAGACCATAAGCAAGTGCTGCAGCAGTCGGTTCATTTACTATTCTGAGTACATTTAATCCGGCAATTTTTCCTGCATCTTTTGTTGCTTGACGTTGAGAGTCGTTGAAGTATGCTGGCACTGTTATCACAGCATCTTTTACTTCCTCCCCAAGATAAGCTTCTGCTGCCTCTTTCATGTTTTGTAGTATAAATGCACCAATTTGACTAGGAGAATATTCTTTATTATCAGTTGTTTTAACCCATGCATCACCACTTTTTGCTGCAAACACTTTATACGGCACGTTTAGATTTTTCATTTCAGAATCACCATATTGACGGCCTATTAATCTCTTAGTAGCAAAAAAGGTATTACTTGCATTGGTGGTTGCTTGTCTTTTTGCAGGAGCGCCAATCAACCTTTCTCCTGACGAAGTAAATGCAACTATAGATGGGGTAGTTCTTGCCCCTTCTTTATTTTCTATTACCTTTGTATCCTTGCCCTGCATTATTGCAACACAAGAATTTGTTGTTCCAAGATCTATGCCTATTGCTCTTCCCATAATGAGTACCCCATTGTAAATATTATCTGATATAAGAATATATAAGTATAGGACTCATTAATTACAAGCCCAACTTAGGATTTCTAGTTAGTCATTAGAACTTAAAAGGCGCGAAAGCCACTTAGTCAGCCAAAAATTGCCTCGTAGTTTATTTGAATTATCAGCTTCTTCATTGCTGCTATCCCCAATTTGGTATCCAGAGTTCTGTAATGGCTTATAACCGTTTAAATTAACATCATCTCCTTGTTTTAAAACAAATGTGTTTACATCTAAACTGTTATCAATACTGACGTTCAATGTAATATTAAACTCTTTTTCGATTGTAGAAACTGTATTGCGTTTGTTATTAAAAATGTGCGCTATAACTGCACTGTGCGCTACTAAATCAAAAGACTTATTTCGATTCTTGTTAGCAATATGTTGTAAATCCCTTAGTATTGATGAAACAATTACTTCGTTTGATTTTATTCTTCCAGTACCTTTGCAGTGTAAACATTCTGTAGTATTAATTTCTTGTATGTTTGGTTTAATTCTTTGTCTTGAAAATACCATTAAACCAAAGTCATTTATGTAGCTAAATTGAACTTTAGCTTTATCGTCTTTAAACGCTTGCTTTATAGCAGACTCAACAGCTCTGCAATACTGATATTTCAACATGTCAATAAAATCGACTACTATTAATCCTGATAGGCCTCTAAGATTCACCTGTCTTGATATTTCAGGTACTGCTTCCATATTGGTTCTATAAGCTGTTTCTTCTATGCTATCTTCTCCTGTCATCTTTCCTGAATTTACGTCTATTGAAACAAACGCCTCAGTTAAAGTGATTATCAAAGACCCACCAGATGGCAACTCTACTCTATTGCTATATAACTCAGAAATTTGATCTTCGATCCCGTAGTAAGTAAAGATCGGAACATAACCTCTATACAATCTATAGCGCAAGTTACTACCTTTTAGTGCATTATTAGCATATTGCTTAACTGCTTCAAAAGCTTCCTTTCCAGACACTATAACTTCTATACCATCGCTACAAAAATCACGAACAGATCTCATAATTACATCTGCTTCGTTGTAAATTAATGATGGAGCATTTACAGAGAAGGCATTTTTTTGAATGCTCTGCCATAATGAGGATAAGTAATTGTAATCTTGCTCAATTTCTTTCTTACTTTTTCCTGAACCAACAGTTCTTACTATTAAACCTGATCTTTTTGGCAAGTTTATTAAATTTAGTATATCCTTTAACTGCTTTCTGACATTAGCATCTTCAATTCTGCGAGACACTCCACCTTTACTCATGGAATTTGGCATGAAAACACAGTATCTACCCACTAAAGTTATGTATGTTGTAAATGAAGCTCCTTTATTGCCTCGTTCCTCTTTAGTTAGCTGAACCAATACTTTTTGATTTACTGAAATAACATCTTGTAATTTGTATTTTTTATATAAAGGTACCTCTCTTACAAAACCACTACCTGATTCGTTGACATTCTTACTAGCTGCAGAATCTGAAGAGACATTTGCTATGGTATCGTTCCCTTTTTCTGTATAATCGTCATTTGAGTAGCTCTCAAAGATAGTTTCCTTTTCTTTTTCTGGAATATTGAAGTAATCTAGAGATATCTCGGAAAAAGACAAAAAACCTTGCTTATTTTTTCCATATTCGATAAATACGGCTTGCAAAGAAGGCTCTATACGCTTTATATAAGCAACGTATATATTACCTCTTAATTGTTTTTTTTCCTTGAATTCTTGTTCAAATTCTACAACCTTATTATTAACTGACAAGGCAACTCTTACCTCATTAGAACAGGTGGAATTTTCTATCAATAATAACCTTTTACCACTATTTGCCACTTATTTACCGTTTGCTTTTCATTCTGAAGTTAACTTCATGCTACTTAATGCACTGTTGATTGTCAAGAATTTTACGATCTGCATTATTCGGTTGACTTTTAGTGTTTTGCGTAATAAACTCGCATAGAATTTATTATATCATTATAAGTATGGCGAAAAAAAATGCTTCTTTGCTCGTTAAGTTAGTTAGCACTGCAATCAAGACAACAAAAACTGGTGAAGAAAAATCAACAGGTTATTTTTATGTAAAAAAGCGTAATCCAAAAAAGCTCACCAAAAAACTGGAGTTTAGGAAGTATGACCCAGTAGTCAGAAGGCATGTGTTATTTAAAGAAGAAAAACTAAAGTAATTTTTTTATAAGGGATTTTATTATTATGCAAAATTTACAATTAAGTTATCCTATAATAGTAGAGTTGGGAGATGTAAAAGATACAAAACTGAAATTAATAAAGATCATTGCACAATTAATAAGTAAGAAGTACACAACACAGAAAAAAGCAGCAAACGCTCTAAAGATTGATCAACCTAAAGTATCTCAAATCAATAGGTCAAAAATCGAAGGGTTCTCCTTAGAATACTTGCTTAACTTATTGATTGTATTGGGCCAAGACATAAACGTAAGAATAAAGCATAATTCTAAACCTGCATAATATGGTATCCGTTCAGCGGAGTGGCAAAATAAGGTAGACAAGATAAATCAATCCCGGTGTCAAGCACTGGGATCCAGGAAGTTTATTAAGTTAGCAAGCATAAAAGTAGCCGTTTTATGTTAAAATACAACGTTTTGATAATTATGAAAAAGCTGGATTCCAGTGTCAAGCACTGGAATGACACCATTTGTTGTAAACTCACTTCTTCTTGATTTGCAGAACAATAAAACAGTAAGCTAAAAGGGAACTTATTACTCAACAAAACAAGACTTAAAATTTTGTGCAATGCTATTGATTATAGCTAGATATGCATCTTTTCCAGGCTCTATGTCTGATCCAATAGGATCAAGAACTACCATTTTTGCGTCATTAGAAAGGGCGTTAGGCTTTATGCTATCTTCCTGTGAATGAGCAAATATACATTTAACGTTTTCTTCCTTCATTATCTTTTTTAGCTTCATTAAACTCTTCATACCTATGTAAGAATCCTCTTCTATAGAAAGAATAGCGCTTGGGTGATTTAGACCGAAATATTTTTCAAAATATTGATAAGCATCATGAGTAACGATGTATTTTTGATTTTTAAAATCATTCAGTTCTTTCATGATTTCTTTTACTTCTTGGTCTATTTTTTTTATAGCTTTTGTTGCATTAGAACTGTATCGATGGGAATTTTCTTTATCTATGTTAGACAATGTTGCACTTATAGAAAGTATCATGCTCTTTGCATTTTCGGGACTCAGCCACATGTGTAAATCTTTTTCATCTTGAATGTGAGTGATTTTTCTAGAAAATGAATGTGGCCGAGCAGGAAGTAGGTTGATTGCCTTTGACAATTGCACTAGTTCTTTATTATTTTTGGCGAAAGTTTGAACAAACGTCTCTAAGTTATCGTCAACATAAAATATAACGTCACTTGATTCTAAATTACTCGCATCAGATGGCTTTAATATATAATTATGCGCAGATGTTGCATAGCCAAGCAATTCCGATTCTAAAATCCCTTCTGTAACAGAAGCTACAAGTGAGTGGATAGGTTTGATTGTAGCTACAATTTTTAAATTGGATGAAAAGGCAATATTATAGTATAGTGTAAGTGAAAGTAATAGAAAAAAAGCCAGTAAATGTCTCATATAAATGTTGAGAAGAAGTTAAATTTTGTCAATAAATTGAATAATGTCAATAATCGTGTTCTAAAAATAGAAAATCTTGCTCTCACGTATGATGGTAAAAGAATCCTTGACAATATTAATATGTTCATGGAAAGAGGAGACATAATTACAATACTTGGTCCAAATGGTGGAGGTAAAACCTCTTTAGTGAAAGCAATTGCTGGTATAAATAAAAATTATACTGGAAATATTGTGTTAGCTGAGAACACAAAAATTAGCTACATGCCGCAAAATTTTAGTGTTAGTAATTTGATGCCAATAACAGTTGAATATTTCCTTTTAAATAGCTCCTTGAAAAGATTAAAGAAAAATCAATCCATTATTACAGAAACGATAGAGTTGGCTGGTATCGGTAACATTTTGAAAAATCAAGTATTAGAAATTTCTGCAGGGCAAACACAATTATTACTGCTTGCACGTTGTTTAATTGCAGAGCCTGACTTGATCATTCTAGATGAGCCAGTTAGTGCAATGGATATTAACGCACGGGCTAAGTTCTATGATATTATAAGCAAAATAGCAAAAAACCGATTAGTGTCGATTCTTATGACTTCTCATGATCTTAACTCTGCTCTACCATGCTCAGATTACATAATTTGTATAAATAATACTGTCTACTGCCAAGGTAAGCCTGGTGAGATTATGAAGAATAAAACCCTAAATGAAATATTTAGCAGTTACGCAGCGAAATGATTCAAAATATTTTGCGTCTTCTGCACATAACTACGGTGCTGACGCGTTACAATATATTACCTTATTTACTTCCACCATCAAAGAAATCAATAAATAAAATACAAGGTCACAAGCTAAAGTGTGCTCTTGAAAAATTAGGTCCGGTATTCATTAAGTTTGGGCAGTCTATCTCATCACGTACTGATGTTTTAAATGAGGATATAACAAATAACTTGTTATTGATATGTGATAGATTGCCATCGTTTTCACATAAAATAGCAGTTAAAACTATAGAAAGTGAGTTTAATTGTAAATTGAGCGACATTTTTTCAAGCTTTTCTGAAAAACCAATTGCAGCAGCATCGATTTCTCAGGTGCATAGAGCGGTTACAACTGAAGGTAAAGAAGTTGCTGTAAAGGTTTTAAGGCCAAATATTGAGAAAACATTCTCAAGGGATATAAAGATGCTTTCTTGGCTTGCGGAAATTGCAGAAAAATTTAGCGAACAATCAAAAAGGCTGAGGCCAATTGAATTAGTCAAAACTTTTGCTGAAATTTGCCGATTAGAGTTAGATCTACGTTTTGAAGCTGCTCACTCTTCGGAACTAAAGGAAAACACAAAAAATGACAGAGGTTTTTACGTACCTGAAGTAGATTGGAATAGAACTTCGAAAAAGGTTTTAACATTAGAATGGATAGAAGCAACGCCAATATACGAAGTTGAAAAACTGAATAATCGTAAGCAAATAGCTATCAATCTTATAGAATCGTTTTGCAATCAAGTATACAGGGATTGTTTTTTTCATGCTGATATGCATCCTGGAAATCTAATGGTTGATAGTAATAACAATATTATTGCCCTGGATTGTGGAATCATGGGTAGAATAGATCGTGAGACATGCTATTACGTTATAGAGATACTCAAAGGCTTTTTAAATCGGGATTATGATCACGTTGCAAAAATGCACTTTAAAGCTGGTTACGTTTCATCACAGCATAGAAATTTTGTCACAGCTTGCAGGGCAATAGGTGAACCCATTATTGGGCAGCCTATACAGAAGATTTCATTTGCTAGTTTACTTGCTCAGCTATTAAAAATAACTGGTGATTTTGATATGAAAGTTCAAACACAATTGTTATTGCTGCAGAAAACTATGATTTTACTGGAAGGGACATGTAGAAAGATCTACCCAGAAATCAATATGTGGAAAGTAGTTGAAGCGTGGATAAGCAGTCAACATGAAAGTAAAATAGGGTATAGGGAAAAAATTAGAAGTTCTTATCCTGTAAAAACAATCCAAGGGATATTTAGCCTTATAGAAAAATTAAACCTAATAGCTGATAAAAAATTAGAAAACATCCAAATTAAAAATAAATCAAATGGAAAAGTCTATTTTTTATTGCGGTTTGTAATTATAATTCTAATCGTTAAACTTTTAATTTCTTAAACTATGGGAAAAAACTGCGTCAAATCCAATTTTTATTCAACTTAATTTTTAATCTGCAGGAGCCGAGTTGAGAATGTCCAATTTTCCACTTTCTTTATGTATCTGTTCAGCAGAGTGGCAAAATAAGGTAGACGAGAAAAGACAACTATAGGAACAAATGGGTGTCATGCCAGTGCGTGACACTGGCCTCTTGTTTCAATGTTAAACAAAATAC
>NODE_12_length_15182_cov_4.272824
AAAATGTTGTAACCACTTTCTGTGCTAGTTTGCTTGCTTACAAGCAAACTTTCCTGGATCCCAGTGTCAAGCACTGGGATGACAGGGGAGGGAGGCTACTTGGATGACACCATTTTTTTCCTGGATCCAAGTAGTCAGGGCACTGAGATGACACCCTCTTGGATGAAAACCAGTATCAGCTACTTTCATGACACCATTCTTTTTTCTGGATCCAAGTAGTCAGGGCACTGAGATGACAGGAGAAAGAGGCACTGGAATGACAAAGAGGGTACTTGGATGACAGGAGGTAATGCAGGAAGTCTAATAGTGCAGCAACACGGAACCCCAGGTCAGGCCTGCACCTATTGAAATCAGCAGTACCAGATTTCCTGATTTTATTTTTGATTCTTGTATTGCATAGTCTAAGGCCAGTGGAATTGATGCCGCTGAGGTGTTTGCATGCTTATCAACGGTATTAATCACTTTCTCTATAGGAAAATCTAATTTCTTTACTACTGCTTCAATAATACGAATGTTTGCTTGATGGGGAATTAACCAGTCAATATCAGTGATTTTCAAATTATTGCATTTCAGAGTTTCCTCTACTGAGGCTGTTAACTTATCCACTGCATGTTTAAATACTTCTCTTCCATTCATGCATATTTTTCCAGAATCACCAGTTGAGGATATCCCTCCGTTCGTACATAGTATGTCCACATTGCCATCAGAATATAGGCTAGTTGAAATTATACCTTTTGTAACCCCCTTCTCTGCCACCCAAGTATCAGCATCATTTGTTGGAATGACGTTAAAATGACATGCTGATTTCATTATTACTGCACCAGCACCATCACCAAAGAGTACACAAGTTGACCTATCTTCCCAGTCAACAATCCTAGACATTATTTCAGCACCAATAACGAGCGCATATTTAATTCTATTGTTAGATTTTATGAGCGAATCAGCAACTGTAACTGCATATATAAAACCAGAGCATGCTGCTTGTACATCAAAAGAAAATGCATTTTTACATTTTAACTTACTTTGTACAATCGTTGCACAGCTAGGCAAAGTTTTATCAGGTGTTGTTGTTGCAACTACAATTAAATCAATTTCATCCACTGAAATTTTAGCTTTTTCTATAGCACTTTTTGCTGCATTTACAGCTAGATCTGACGTTAATGCTCCTTCATCTGCTATATGCCTTTGAACTATTCCTGTTCTCTGCCTTATCCATTCATCGCTTGTCTCAACCATCGATGCAATTTCGTTGTTACTCAGCATTTTTCTTGGTAGGTAAGATCCAGTGCTTAATATGAAACTCTTATTCAATATGACTTACCCCGTTAATTATCTTTTGATTTAAATTTTCACTAATTGCATTTACTGCAAATTTTATGGCATGGGCAAAAGAAATAGCATCAGAATTTCCATGACTTTTAATGATGATACCATTCAGCCCTAAAAACATAGCTCCACTTCTAATTTTGGGGTTAAAACGCGTTAATGCTTTATTTAGTTTGGATTTTAACAATATACCAGCAAGCATTTTCACTATCCACGAGTTGAATACTTCCTGCTTTATTAGATTGATAAAGGTACTAGCGGTTGCCTCAGCCGTTTTGAGCATTACATTGCCAACAAAACCATCAGCAACAATCACATCTATATTACCCTCTAAAAATTCACTTGCCTCTATATATCCTTTGAAATTAATGCCAGAAGCGTTTTTAAGCAACTCAAAAGCGCCGCGCACTGAGTCATTACCTTTAACTTCTTCTGTACCGATATTTAGCAAAGCAACTTCAGGATTGTCAATTTTTAATGCTATTTTTGCAAATATACTACCCATTAACGCAAATTGAAATAATGAGTCGGCATTACAATCAACATTTGCACCAAGGTCAAGCAAAGCGAAGCTTTTTGTCTTAGTTGGACAGATAGAGGCAATAGCAGGACGATAAATATTTGGTAATGTTCCTAAAATAAATCTGGAAATTGCCATCAACGCTCCGGTGTTGCCTGAAGATACCACTCCGAAAGCTTTACCTTCTTTCACTGCAACAATTGCAGCTTTCATACTTGAGTCTTTACGATGTCTCAGCGCAAAAGATGGCTTATCATTTGCAAGAACATTGTCAGAACAATGAGTAAACTCAGAATTGTTACTTACTTTTTTGTATTTTGAAAGCAAAGGAGATACTTCTTCCTTATCTCCATAAATATGAAAAAAAACTTTAATGCCTGGGTCAACAAGATTATCCAAAAAAAAACCAGCACCCTGAATTACGGAAAGAGGCGCAAAATCGCCCCCCATAGCGTCAAGTGCAATAACTATATTATTATTGACCGTAGATAACATATCATAATAGTCATTCTGCCTGTTGCTTAATGAAAACTCGTTTTCCTTTGTAACTGCCATCGACTGCTACATTGTGAGGTAACATGAATTCCCCAGTTGTTGAACATACCACAACATTCTTAGGCTCAATAGCATGATGAGAACGATGCATATTACGCCTTGACTTTGACTTTTTTCTTTTTGGAACTGCCAAAACTTCCTCCATTCTACTACAAAATTCAATTCATTAGTAACATGTTTTTTACAGGAAGTAAACAGGGATAGTAAAATAAGTAAGGTTTGCTTACGTAATTGAGTTCTATAGCTAAAGTGGCTTAGGTTTACCTACAATTTGAAAAACCGTCATTCCGCTACTAGTTAGCGGAATCTATACCGCGAATGAATCGCGGTATGACGTAGGGAAACCTTTCTTGGGTTAAGCTATAAATTAAAACATCAAGTATATTGAACTTAAAACATATCTCAGCTATACTTTGCGATAAAGTTAATAAAAATTTTAATAAAATCAGTAAGACTAACCTCTAGCTAAAATGAATACAAAGTGAGCTTTTTTGATATAAATAGTGTTAGAATAATTGGTAGGTACTTTATCAATTTTTTGTTAAGGCTTGGTAGTGCATTCATATTTTTTATTCAATCTCTATACCACTGCTTCGTGCCACCATATTATTTTAGCAACGTAGCAAGACAAATTATAGAGATAGGCTTTTTCTCTCTGCCAATTGTTGGGCTCACTGGAGTTTTTATAGGAGCAGCGATAGTTTTACAAAGTAGCTTGAGTGACCCATTAATTAACCAAGAACAGATAATACCCAAACTTGTTACGATCACTATCATTAAAGAGTTAGGACCAGTTTTGATCAGCTTAATAATGGTAGGAAAGGTTGGATCATCAGTTGCAGCAGAAATTGGTACGATGCACATCACCGAGCAAATAGATGCCCTTACAACTTTGAACATCAACCCTTTCAAATATTTAATTGCACCAAGGATTTTAGCGTCAATCATAGTATTTCCCATACTTACAGTATGTGCAGATCTAATAGGAATATTTGGAGGATATGTCACTGCAGTCTTCGAATTTAACCACAATCTAAATATATACATTAAATACACAGCTCAGTTCTTTAATACGTACGATTTTGTAACTGGGCTAGCTAAAGCAACTGCTTTTGGCGCCATAATTTCTGTCTCAAGTTGCTATTACGGTTACCATTGCAAAGAAGGTGCACGAGGAGTAGGTGTTGCTACAACATCAACTGTTGTTTTATCGTCCATACTGATCATTTTAGCAAACTACATGATTACTTTGATACATGCGTAACTCCATAATATCAATATCGAACTTAAGCTTATCTTTTGATGACAGGACAGTACTAAAAGATCTAAATCTTGATATATCAAAAGGGGAATCATTAGTCATACTTGGTGGCTCAGGAAGCGGCAAATCTGTATTAACAAAAACAATCATTGGCTTGCTGACACCAGACTCAGGGTCTATTAAAATAAATAGTAAAAGCAAAAATAAATTTGGGGTTTTATTTCAAAATTCCGCTTTATTTGACTATGTTACAGTGTGGGAAAATATATCTTTTAATTATAAAAAACGCTTTAATATCAGCAAAAAGGAGGCAAAACAGCTAGCAATTGAAAAGCTAAATGATGTTGGATTGGAAGAAAATATAGCAGATATGTTTCCAATAGAGTTGTCAGGTGGAATGAAAAAAAGAGTAGCACTTGCAAGGGCGATTGCACACAACCCAGAAATCATCATATTGGATGAACCAACTTCAGGATTGGACCCAATTATGTCAGATATAGTAAACGAGATAATAATAAAATTGTCTGGAGATCTTAACCCTACAATTATCACGATTACACATGATATTCATAGCGCATTTAAAATAGCTGATAAAATAGCAGTATTATATGAAGGGGAGATCATTTCCCATGGAACTGTTCAGGAAATACAAAATACTAATAACGAATATATAAAAAAATTCATTCATTATATATAGCTAAAGATATATACACTATTGCTAACAGTCATATTTTTAAGTTTTAACTTTGTAAAAGGTAGTGGACATTGGAATTCAGATTTTTTTCGAACTGGATCCTATATAAGATAACAGAAATTGTTTGTATTAGCTATATTCAAAAGCTCTATTGATATTTTGCAATATTTGTGATAAAATAATAGCTTAAGGTTGAGAGTAAAAATTTATGAGTGAAGGTCCAAACATTGCAGAATGGCAAGCGCAGCAACAACACCAAGAAGCCGCTGGTGAGAAAAGTGGTTTTGGTCTTGGTCATAGTGACTCTGTTTCAACAGTCGTGGATGGAATGAAATGGTTGTTCAACTTTCATGAAGGAGCAATTGCTGCTTATAGTAACGTATTTGAAGGCTTGGTGAGTGGCAGTAGTCTAGTAACATTGTTTGGAAAGTCAGGTAATATGTTTGGCATAAAACTTCTTGAAGGCCTTGCAGAATATTTTTCAGGTGGAGGTGGGGAAGATATGCCATCAGAAGGAATGGATATGGCTCATGGTGATGATGGACATCACTCAGATGATTACCCTCATGCCAATAACGAGATAGCTCATAATGCTGATGGTTTGCAAGACATGCATGATGCAGGTGATCACCATGGTCAATCTTTTTCACCTGGTCCTTCACCATCTGTTGGCGATGACCACGGGCATGAACTTGGTTAAACGCTTAAAAACTATTGAATAGTTGGGAGAAAGTCTCGCAAGAAAAGTTGCTATTGTTATGAGTTTGTCTTAGTGAAAAAGGTTTCAGTTTTAGGATCAACAGGAAGTGTTGGAAAAAAGACTGTAGATTTGCTCTCAAAGAGAAGAGAAGAATACCAAGTGGAAGCACTAAGTGCCCATTCGAACTTTGCTCTACTGGCACACCAAGCAAAACTGCTAAATGCAAAATATGTTGCTATCTCCGATGAAAGGCTTTACAAAGATTTGAAAGAAAGTCTACTTGGTACAGATGTAAAAATAGCAATTGGTGCTACAAATATTGCTGCTATACCTGTTGATCTCTCAGTTGTTGCAATAGTTGGCATTGCAGGCCTTTGGCCAGTTATGGAGGTTATAGAAAGCGGTACCAAAGTCATTGCATTGGCAAACAAAGAAAGCATTGTTTGTGGTGGAAAGTTATTACTCAAAAAAGCTAAAGAAAAAAACGTACAAATAATCCCTATTGACTCTGAGCACAATGCAATTTTTCAAATTTTGCAAAATGACGACAAATGCGTAGAAAAGATCATACTTACTGCTTCTGGTGGACCGTTCTTAAATTATAGCCTTGAGCAATTAAAAAATGTTATGGTAGATAAGGCGCTTAGTCACCCCACTTGGAATATGGGAAAGAAAATCTCAGTTGATAGCGCAACAATGATGAATAAGGCACTAGAGATAATAGAAGCACATAACTTGTTCAACATCAGCCCGGATAAAATTGAAGCAATAGTGCATCCTGAGTCAATAGTACATGGAATTGTAACTCATAAGGATGGGTTCAACTTTGCTGTGCTTGCAGAAACTGATATGGCAATTCCTATTTCATATGCTCTATCTTGGCCGGAAAGATCAGCTTTAAATTATAAACTAGATTTAACAGAGCAAGGAAAATTGACCTTTCAAGAACCAGACCATAAACGTTTTCCTGCGCTAAAGCTTAGCATGGCAGTGTTAAACTCTTCTGCTCCACAAACAAACAGTATTGTGCTCAATACTGCAAATGAAATAGCTGTTAATGAATTTTTGAAGTCACGAATCGGCTTTTTAGAAATAGTAGAGGTAGTGGAATCAACAATTGAAAATTTTGATAGTTATACTGATATTAATTCACTATCTGATATAATAAATATTGATTGTGAAAGTCGTATTATTGCTAATAAAATTGTTGAAAGTAAAGTTGTTGCGTATAGCTAGAGTAATTTCAAAGTGCATTTGCAATTGGAACGGATACATTTAATGAGAGTCCCATTTCACGGTGTTCAAATCTACTCCTTCTTGTACCATCTCCCAAAGTGGGCTCATTTCTCTCAATCGGCCAACATTTTTAGTAATAAGATCTGCTGCGTACAAAACTTCTTCTTTGGTTGTAAATCGGCCTAGGCCAAATCTAATTGATGAATGCTCAAGGTCATGGCCATTATTTAGCGACCGTATGACATAGGAAGGCTCAAGAGACGCAGACGTGCACGCAGAACCAGAACTTACTGCTAAATCCTTGATTGCCATGATGAGAGACTCACCCTCAACATAGGGAAAGCTCAAGTTTAGATTGCCAGGAATCCTATTTTCATAGTCACCATTTAAAACGATATCAGGAAACGCTTCTTTTATCTTATTATACAAAATATTCCTTAATTCTTCCACTCTAGTTGTTTCTTTTTTCATTTCTTCTTTAGCAATACGTGCCGCTTCACCAAAACCAACTGCAAGAGGTGTTGGAACTGTGCCAGAGCGCATGCCTCTTTCCTGTCCACCACCACTAATTAGTGGTATCAGCCTAACACGAGGATTCTTTCTACGGACATATAATGCGCCTATTCCCATAGGTCCATAAATTTTGTGGCTAGAGAGACTCATAAGATCAATGCACATCTCATTAACATCAATTGGAACTTTTCCAAAGCTTTGAGCTGCATCTGTATGGAAAAATATATTATACTTTCTACATATTGCACCAATTTCTTTGACAGGCTGAATTACTCCGATTTCATTATTTACCATCATCACTGAAACCAGGATTGTTTGATCAGTAATTGCTTCCTCAAGCTTTGATAAATCTATAATTCCGTTTTGCTTAACAGGCAAATATGTAACTTTAAAGCCTTCATTTTCCAGATGCCGACAAGAATCCAGAACACACTTATGCTCCGTGCAGACAGTGATTATATGATTTCCTTTATTTTTATAAAAGTGAGCAACGCCCTTGATTGCTGTATTATTTGACTCAGTTGCACCTGAGGTAAAGATAATTTCTTTGCTATCTGCGTTCACCAGATCAGCGATGTGTTTCCTTGCTTTTTCCACTGCTTCTTCAGCAGTCCAACCAAATGAATGGCTTCGAGAGTGTGCATTGCTGAACTCACCAAAGTAAGGTATCATCACCTCTAAAACACGGGGATCCACTTTAGTAGTAGATTGATAATCAAGAAATATTGGTAATTTTATTTTAGTATCATGTATTTTTTTACTTTCAACATTCATAAAGCTACCACGGAGACAAAATTTACAATTATTTTATAGCATTAAAACTTAATTTTTTCAAGATATAATCTTGCATCAAGTACAAAAGTGTCATCCAAGTAGCTGACACATAACTGTACGAACATTTATTTGCGAAAGCAGTGTGTTAAATGTTATAGCCAGTTTTGCCTCAAACACAAAGGCAGTGCCCAGACACTGGGATGACACCCTACTGGTGGCAATTGCTTCCAAATCACAATGTTTGTACAGCTGTGCGCCGTGCGCTGGAATCCGTTTTAGCCCTTATCTATATCTCAGTTCCACCAACAGTTATTGCGTCGACTTTGAGTGTCGGCTGACCAACTCCAACGGGCACATTTTGTCCATCTTTCGAGCATGTGCCAACACCAGGATCTAACTTTAAGTCATTACCAACCATAGATACTTTTTTCAACACTGTTGGACCGTCACCAATTAGTGTTGCTCCTTTTACTGGCTGTGTAATTTTGCCATTTTCTATTAGGTAAGCTTCCGAAGATGAAAAAACAAATTTTCCTGACGTTATATCAATCTGCCCACCACCGAAATTTACTGCATATAGACCTTTCTTTACGCTAGATATTATTTCCTTCGGTGTATACTTTCCGGGCAACATATAGGTGTTTGTCATGCGCGGCATAATAACTTCTTTATAACTTTCTCTTCTACCATTACCAGTTGGGCTTACACCCATGAGTTTAGCGTTCATATGATCCTGCATGTATCCTTTTAGGATCCCATCCTCTATCAATATATTATAACTGGGTGGAGTGCCTTCATCGTCTACGCTGATAGAGCCGCGCAAATTGGGCAGAGTTCCGTCATCAACTACTGTGATGTCACTAGCTGCTACTTGTTTACCCACAGAATTTGAAAATGCTGAGACTTTTTTGCGATTGAAGTCGCCCTCAAGTCCATGACCCACGGCTTCGTGTAACAATATTCCTGGCCAGCCTGGACCTAAAACGACTGTCATTTCTCCGGCTGGAATTGGAATTGCTTCAAGATTTACCAGTGCTTGTTCTAACGCTTGGTTTGCAACTTCTTTCCACTTTTTCTCAGAAATAAACTTACTATAAGAGTCCCTTCCACCATGCCCTGCAGAACCTCTTTCGGTACGGCCATCTTTTTCTACAATGACTAGCACATTAAAACGTACCAGAGGCCTGATATCGCTTAATCTGTGATCACCCTTTATTATTTGTACAACTTGCCATTCTCCACTTAGAGTTATTTTTACTTGCTTCACGCAGTTATTTTTGGACCTTACATACTCATTAACCTCATTGAGTAGCTTAATCTTTGAATTCAGATCCATTTCATTTATAGGGTTAATCCTCGAATATAGGCTTTTTGTCTCTTCGTTTAAATTTATTGAATTTGTCTTGTTTAAAGACACTGAGCTTTTTATCATAGAAGCAGCATTACTAATTTCTTTTTCGCTGATCTCAGAAGAACAAACGAAAGATGTACTATCTTCACAAAAAGACCTTAAACCAAATCCCCTTCTAGTATTCAAGTCCATGTGTTTTAATATGTTATCCTCAAAAACCAGGGACTCCGACTGGCAAAATTCTAGAAACAGCTCACCACCATCGCTATTGCTCAAAGCGTTATTGACTATTTTATATACGTTATTAATATTAACATTGTTTTGAGCAAAAAATATTTGATCTAGATTTGGCATTACCTTTGAACTAAAAATTGTTTAAGTATATTATTTAACTTTAACATAGTAAACTATAAAAAGCCCGGGTGGCGGAATTGGTAGACGCGCTAGCTTCAGGTGCTAGTAACTTTTTAAGTTGTGGAAGTTCAAGTCTTCTCTCGGGCACTCTTAGCTTCCATATTGCTTGTTGAATTAATTAATGCTATAATATAACGTATTAGGTAATATTTATGCTATGTATGGTGAAAAAGATAAGTTAGCCTACAGAAAGAAGGTACGAACTTACTCGAAACGCTTAGTTACTACACTATCTACTATCTCTTTCATTGGATACATAGCGGCATTGGTCTTGAGTATTCCTGTCTTAAGTCTGTATTTTAGTATTGCTGGCACTATATTCAGCGCACTTTCGTTTGCTTTAAATATATGGTCACTAAATGATCATTTCCTACAGAAGCAACTTGGTGTAGCAGGACAAAAAAAACTAACAAAGATCTGTCTTGATCTTACATCTAACGTTTCGTTTTTAATAGGAGGAATTGCATCTATATTGCCTCTCGAATCTCCTATCATTCCTTTTGTTTCTACTGCCTTTTTTATTCTAGGCTGTGCCTTTATGGCAGCTAATATCGTTCGAACTGTGATTAGCGAACCACAGGCAGAAAAACCTACTGATGACCACTCCCTAGCTGCAGGAGCAGCTTAAGTATTAACTTATTTAACTTATACAGGAATATTAGTTATATCATTCCACTGAAGGAAGCCATTCAAAAGAGTTCAACGTAATTAGCGTCAAAAAAGTGTAAGCAGAAATTGTGGGCTTATTGGGGTAGGAGCGCTTAGTACTCCTACTTCCACATCAATTACTTGAATAATTGCTCAAGCTATCAAAATAAAAGTTTTTATTCAGTAATTTGTGTATAAAGGGTACTATTTTACTAGTAGTGAAATAAATCAGAATGAAGTCTATTTTATTAACGAGGCCTTTATTGGACTCGTTCAATACAAGAAATATATTGAGAAAGTATGGATACAAAGTTTTTATAGAACCAGTATTCACAATAAAGTACTTAAATCCTGATATATCTGCGTACGAATTTGACGTTGTGATATCTACAAGTAAAAACAGTGTAAAGGCTTTTAGTCAAATATGCAAAGAGGATGACTTTCCGATTATTACAGTTGGTAATTCAACCATGCAGGCTGCAAAAAATTTGGGATTTTCTGATATAATCTCAGCAGACAGCAACGTTGATGGTCTGATATCATTCATAAAAGCTCATTATTCAAATGCAATAAAGTTCTTATATATAAGGGGACAAGAAGTATCATGTGATCTAAAAAAGAGATTATCTGAAGAAGATTTTAACGTAAGAGAAGTTGTACTCTATAAAACAATTATTAAAAGGAGTCTAACTAATAGATGTAAAAATTTGCTGTTGGATGGTAAAATTGATGGTGTTGCTTTTTTTTCCTCACAGACAGCAAGGGTATTTTGTTCATTAGTTCTAAAAAGTGTGCTATCTCATGCGATGGATAATACAGTTGCATATACTATGAGTAAGAACATTGCTGATAGTTTAAAGTTAATCAAGTGGAAAAAAATTATAACATCGAGGTTGCCTACTGGGGAGAGTTTAGTTGATATAATTAATAAGGATTGCTGATGCTAAAGATTGCAACTTGGAATGTAAACTCCATACGTAAAAGAATTAACCAACTTTGTAGTTTTATAGTTGATAGTCAGATAGATATAATTTTGCTGCAAGAGATAAAATGTACGGAAGAGCAATTTCCTTATGCAGAGATAGAAAAGTTAGGATATGAATATGCTATCTATGGACAAGTTGCAAGAAATGGCGTTTGTGTTTTATCTAAATATCCGATACTGGAGAAGTTTAAAATTGACATTGTAGAAGGTTATCAAGAAGCGCGTTATATAGAGTGCATAATAAAGCACAATAATCAGAAGGGAAGGGTAGGAAGTGTATACGTTCCAAATGGTCAAAGCCCGGACTCTCACGCATTTGAATATAAACTCAAGTTTTTTGATAACCTATATGAAAGAATGAGCACTTTGTTGAAGAATGAAGAGTTAACTATTATAGCTGGCGATTATAATGTTGCATTGGATGAAATTGATGTTTTTGATTCAAATTTATTGAATGGCCAAGTGTGCTTTCATATAAAAGAACGTGAGAAGTTAAGAGCAATCTTGAATCTTGGGTTTAAAGACGCATTTAGAATATCCCACCCCAATTTGCAACAATTCACTTGGTGGCATTATCAAGGCAATTCACTTAGAAACAATCAAGGAATGCGAATAGATTATATGCTATTATCGCCACAAGCTGTAGATAAATTGGAAACATGTTACATAGATGATAGATTGCGTAAGCTAGAAAATCCGTCTGATCATACTCCTGTTGTATGCGTTATAGCAGATCTCTTACACAACTCACTTTTTGGCAAACCTGAGTAGTCTTACCTTTGCTGCCCTGTTTGCTGATCTAAAGTAACTTGTTCAAACACAGGCTTAGGTTGTTGTTCACTCTTTTCATTTTTCTGGGAAACTTTCTCAGGAACAGGTTGTTGTTCACTCTTTTCGTTTCCTTGGGAATTTTGTTCAGAAATAGAGGTGCCTTTCTCAACTCCTGTAACTGGGGTTTTTAAAATATCATCAATGCCCTCGAGAATTTTTCCATTCAATTTTGCTCTCTTTTCTGTATCATCTTTATCTTGTGAGCTAGGGTCATACAAAGTACCTTTTTTGTTATTTGAAAAAAGAACTTCTATTCCTCCTTTTATGACGAATATTGCACCAATAGCAGCAACAACTACCGCAAGTGTAGTAGGACCAAAAATTGATATTGAAGCAATGGAAAAAAGAATAGGAAGAAAGATCTTACGTAAGAACGTTGTTACCATCTCTTCATCACTGAGTGGTGGTTCATCCTCTTCTTTTTTAACACCTAAAACTTTCCCGAGACCTGGTATTTTTTCTAATAATTCTCTCCCAGGTATTTTACGTTTAACAGAATCAACAACCCAATCCCAAGCTTCTGTACCGCGTATATCAGTTACACACTTGGTTATTATTTGCTGTATTTTACCATCATTTAATTTCTCTTCTCTAGCTAAGCCTTGCTCTCTAATTTCTTTAAACACAGAAAGTAAAAGCTGAGAAAAATTTTCTTCACTTAGTAACTTTATATCTTCTTGATTAATATTCTTGAATATACCTTCATGATTTTTTGATATAAAAGTAAAAATTTTCTTTTCATTTCCATTCTGTAATTGCTCTAATCGTTCATCTAATGACTTCAGATCACTCTGTAATTCTTGATTTGAAGGTTCTTCTTTCAATTTCTGTTTCTTCTTTTCTATTTCCTGTTTCGTTTGCTCTTCTAGTTTTTCTGGATTTTTAAAAATATCTAAGAAAGCACGATAGATTAACTGATGTTCCTCTTTTTCAAATTTAAAAACTTTCTCATCTTTGTTAGTTATCTGAGTAGGTAACTTTGGAGATTTTGAACTTTTTACTTGTGGGCCTGTCATGGCTGACCTATTTACATTTGCTATGTTTTATTCTAACATATTTTTCGTATTAGTTCAAATGATTTATACTCTTAGAATCCACGATGTTTAAGTCATAATTAAGAGCCCAGTTGTCGCCAACTTTTATTTCTACTTCAAGTGGTATAGAAATTTCTACTACACCTTCCATTATATTTTTCACAAGTTTTGCTGTTTCTCGCACTCTGCTCTCTTCCACTTCAACAAGCAATTCGTCATGAACCTGGAGGATTATTTTACCTACTTTCAATTGGTCAAAAAGCTGAATCGTCGCACGTTTTATTATATCAGCAGCGGTGCCTTGCAGTGGTGCATTTATTGCTGCCCTTTCTGCAAATTGTCTTATATAAGGAATTGTATTGTTTATGTCTCTTACAAAGCATCTCCTGCCAAACAAAGTTTCTACATAACCATGCAATCTTGCGATAGACACTGCTTTTTCCATATAGGCCTTTATTTCTGGGTAACAGGAAAAATAGTAATTAATGTATTCAGCAGCTTCCGCAATGGTAATTCCAAGCCGCTTTGCAAGACCAAATGGGCTAATGCCATATATAATTCCAAAATTGATGGACTTTGCTTTGCGTCTTAATTGTTCATCTATTTCTTGCACTCCAAAAACTTGCCTTGCGGTGATCTCATGAATATCTTGTCCGTTTGCAAAAGCTTCTTTAAATGCTGCAACGTTTGCAACGTGTGCCAGGAGTCTTAATTCTATTTGCGAATAGTCAGCAGAGATTATCTTGCACCCTTTTGGCGCAATAAATGCTTGTCTGATAAGATTTCCCTCTTCGCTTCTGATAGGAATGTTCTGTAAATTAGGATTGCTGGAGCTCAGCCTTCCAGTTGTAGTTGCAGTCGTTGAAAAGTTTGTGTGTATCCTACCATCAATGGAATCAACTTGCTTTATTAGTGCATCAGTGTAGGTGCCTTTTAATTTACTTAAATGTCGCCAATTTAAGATTTTACTTGCGATTTCTACCCTTTCTTCTTCGAGTGCCTCTAGAACTTCATAATTGGTGCTATACGATCCAGATTTTTTTGACTTTTTCTTTTTATTAAGCCCCATTTTATTAAATAAAACATCACTTAATTGTTTTGGCGACGCAATATTAAATCTTTCCTCTGCTAAGTTATATATCTCATCTTCAAGCACGGCAATTACCTGCTGAAATTTATCGGACAGCTCCTGTAGTTTTTGAATATTTAGCAATATTCCATTTTTCTCCATATCAAATATTACTTTCATAAGTGGCTTATCGAAGCGCTCGTAAATTGTGAACAATTTTTCCTGAAATAACCTTTGCTTTAGCTTTTCATGAATTGCTATTAAAGTTTTTGCCGAGAAAATTTCTGCATTTTCACTCAAATTATGCGCAACTATGTTTGGAATACTGTGATCGTGTTTTCCTGTATCCAAGCTATACGACATTATCATCAAATCATCAACTGAATCTAGCATCTTCTCTACTGTAGGGAAGATTTTCCTGATTTCTTTAATGTTATGTATTATTTTAAGCGTCCCATTTGAGAGTAAAGTTGAGTTAATTATAATGAGTGCATCTTGTATGCTGTCTTGCTCTATATAAAAAATATTACTTTCGCTATAAGATAGACTTAATACATTGTTTTCAAGGTGGTAATGAATTGCAATTTTGCCTTCATATCTACAATGCTCCAAAAATTTCTCTAACTCTTCACTACTATATTCTATTTTCTCTTTTGTGCTAGACCCATTATAGGAAAAAAGCTTTTCCATTTTACCTATTAAAGAATTGAATTCATACTTCTTTAAAAAGGATAATAGTTTTTCCATATTTGGAGAATGGACTTCATATTTTGCAATATCATGTTGAAGGTCTACTTTTTCGCATAGTGATAAAAGTTCTCTTGAAATTAGTGCTTTTTCCTTATGTTCGGTAAGAATATTACGAACCCTCGTTTGCTCGATGTTATCAATGTTCTCTATAATATTATTCAATGAATCAAATTCATCTAATAATTTAGTGGCAGTTTTTGGACCTATTCCCGGAACGCCTGGAATGTTATCGGATGCATCACCAGTTAGAGAAAATAAATCAAGAAGCTTGTGTGAGTTTACACCAAATTTTTCTACTATTTGTTTTTCATCTATATATATATATTTAATGGGGTCGAATATTAAAATATTGTGGTTCAAGAGTTGAAACAAATCTTTATCTGATGAAACGACTACCACTTTAAAGTCTTGGTGGTTGGCATATTTTGCAGCTAGTGTTGCGATTATGTCATCTGCTTCATAACCTTCAATTTCTTCATAGCTGAGGTTAAAAGCTTCTACCGCTTCCCTCAGTATGGTGA
>NODE_13_length_15056_cov_4.175112
AGGCAATTGTTGCATTGAACCTAATGCAATTTTTTATTTAAGTCACGTGAAAATGAAGATATGACCTCGCTACTACGCTTATCATCTTTACGTTCATGCATTATTTTTTTTACAGCATCAGCAGCTATATTCGCTGTGTTAGCCTGTAAATCTCCAAGAGCTTTTTCAACTTGGTCAGTGACTTTCTTCAAGTTAGAATGGGCATTGTCATCTAATGTCTGATCTAGCTGCTGTCTATTGTGCTTAATGATACTATTAGCTTTATCAAGTGCTTCATTCATCATTTTATTAACTTCTGCATCTAATTCTTTGTATTTTTTAGAAGATTTTTTGTAATACTCCAACATATCTTTCCTGAATTTTTCAGTTTCTTCACTTGAAAATTTGCTTTTGTTACGCTTATTGTTAAGCGCATTTTTTATCACTTTCTTTAGCAATTTATACGAAAGGACAAAACTTACCAAGAAGGCAAGACCGATAATCAGTGATGTAGACATAAAAACCCCTAAAATTCTTTGGACACCAAGTCAGCAATAAATTCCTCTTCAATTTCAGAATTAGTCAATTTAGTATAATAAATTAAAGCAATACTAGTAGCCATTTGTTTTAACTGATCAGTATATTCAGATTTAAATTCTGCCACTTTTTTTTCAATAAGCTTGCTCTTTTTTTTGTCTTCCTCTTCTAATATATTCTTAACATTAGCTCTCATTTCTTCTACCTGAGCAAGTGCATCATCTATGATTTTTTTTGCCTGTATTCTAGCTTGGTTTAAAGCGGCATTATACTTGGCAACCTGATCTTCCGTGAGTCTTAAAAGATGAACAGAACTATTAAAAGAATCCAATACTTCTTTACTTCTAGTGCTTATTATTTCATCTAACTTTGGCAAAAATAAACAACTTACTACGAAAAAAAGTGAAGAGAAAAAAATTAAAAACCAAAAAACTTGAGAAAAGAAGGTTGAAACATCAAGCTGTGGCATCTGTTAAGCAGCAAATATTAATAACATTGCAAGTACAAACGCAAGCAATCCCATGATTTCAACCATGGCAGCACCAATATAAACATAACTTTTCATTTTACCTTCTGATTCAGGGTTTCTCGCAATCCCATTTAACATAGCAGAGAAGATATTAGCTATACCTAAACCAGCACCGAGCATTCCAAACACAGCTAAACCAATTGCTATAAATTTTAAAGCTACTAAATCCATATATTACCTTTAATTATTTCTTTATAATATAATTGTAAAATATTCTACAAGGAAGTCAATTACTTTACTGCATCTGACAAATATACACATGTTAATATAGTAAATATATAAGCTTGTAAAATTGCAACAAATACTTCAAATCCTATCAATGCAATTATGAACAAAAACGGCGTAGGAGTGAGAAATATGTTCATATTTACAATAAACCCTGCTATCACTTTGATGATTGTATGACCAGCAATCATATTTGCTGCAAGCCTTATTGATAGGCTAACCGGCCTTACTAAATAAGCAAACAACTTAATAATAATTATTATAGGTGCAAGCCACGAAGGAGTTCCTTTTGGTAGCAATATACGTAAAAATTCTACTCCCCTTTCTTTAAATCCAACAATCGTTATATAAATAAAAACCACCATCGATAAAGCGAAGGTGACTATCACATGACTTGTGACCGTGAAACTATAAGGAAGAACACCAACCAAATTACATGATAAAATGAAAATAAACACTGTAAATATCAATGGAATGTGCTGCAAGCCTTTGCTTCCAGTGTTATTTTCTATTATTGAAATAACAAAATCATATACATACTCAACTGCAGCTTGCAAATATCCTGGTATTACTGCCCCCTTATTTATTCCAAAAAGCAAAAAGAGTATCACCAATATCACCGAAATCATCGTGAAAAGAGATGAATTGGTAAAGCTTACGTCATACCCAAATAACCTGGGTAACTCTATTACCGTATATACTTTAAACTGCTCCAGCGGATTTAATGCCATTTTAATCTGAATTATCAACAGTAAATAAAGTATGAATTTTATAGGACAAAGTCAAGAATTAAGATAAAGCTCTGTGTTATTATAACATTGATACATTAACAAAATATGTAATTAGAGTGTTAATTACAGTCAGCTCTGTATTTTAAAATTTACTAATCTTATTAAATTACTCAACATCTTGACTTAACATCTTATTTTAATTATAATTTAATTTTTAGTGAGGTAGATAATGAACGAAATAGATTTTATTAACACTAATCATCTTTTAAATTTAGAGCAGGAATTTGGTAACGGATACATCAAATTGACAGATGGTTCCTTTAACGAATATACTGGCCATTATCAAATAGGAAGCGAAATACTAGATGAAAGCCATAATATGATAGGAAACTTAACTATTGATGGTTACATTTATAATGCCCATGAAGATGACCACAATATGAATCTTAAATTCTTTACGGAAATAGATTTAAAAGGTGATATAAAGAAGATAAATTCTCTTCGCAAGAAGATATAAAGTTACAAAAGCTTCTACATCGTTGCTTGTAATGCTCTAGTGTACAAACATTGCAATTTGTAGATAATTTGCGTAGTAGGTGGTGTCATTCCAGTACTTGACACTGGAATCCAGTTTTTATTGTACAACCACCTGGTGTACTCATTTAAAATTAAGTTTTCTGGATCCAAGTAGTCAGGGCACTGGGATGACATCTTTCTTAGTTTCTTGTATCACAATGTTCGTACAGTTGTGCTTGTGATACAGAAGTTACCTTTTATTCCATTACAACAAGCTTTAAAAGCACTACATTTTATATTACAATAACTCTTTTATTTCTTTAAAGGTTCATGAAATTCACATTATCTTGGTTATTAGAGCACTTAGAAACCAATGCTAGTTTAGAAGAAATTACCGATAAATTAACTCACATAGGGTTAGAAGTAGAAGATGTGATCGATAATTCCAGATTAACTGGGTTTATCGTTGCAGAGGCATTAGAAGTCGTACCTCATCCAAATGCCGATAAATTAAAATTATGTAAAGTAAATGATGGGAGTAAAATTCTACAAATAGTTTGCAGAGCAAACAATGTTAGAGAAGGTATGAAAACTGTGCTTGCATCTCTTGGTAGCACATTGCCAGAAAGTGATTTCACAATCAAGCCCACAAAAATACGAGGAGTGCTAAGTGAAGGGATGCTCTGCTCTGCTTCTGAACTTGCATTTACTCAAGAGAAAAGTGAAGGAATAATCGAGCTTTCTGATGATTATAAAGTAGGGGATAAATTTTTCAATTGTGACCCTGTAATTGATATAAATGTTACTCCAAACCGTGGAGATTGCTTAGGCATTTATGGAATAGCTCGCGACCTTGCTGCAACTGGAATTGGGACATTAAAGACTTTAAGCATTCCACAACTTACCAGCTCCATAAATTCACCAATCGATGTTGAAGTTACTGACGGGGAAAGTTTCATTAGTGGAATATACATCGCCAACGTAAAAAATCAAGAAAGCCCAAAATGGTTAAAAGATAGGCTGGAGTCGATAGGAATGCGCTCCATTTCTGCAATAGTTGATATCACGAACTATATTATGATATCTTTCAGCCGCCCAATGCACGCGTATGATGCAAAAAAAATAGAAGGAGAGCTCACAGTACGCAAAGCAAACGACGGAGAAAAATTTGCTGGTTTAAACGGTAAAGAATACTTATTAAACAAAGACATGAGCATTATTTCTGATGATAAAAATATTCATGGAGTTGCTGGAATTATAGGTGGTAAGTGCAGTGAATGTACTTTTGAAACTACCAATATTTTTTTGGAATTAGCTTTGCTCGATCCAATCTCTATTGCTAAATCCTCAAGGGAGCTGAGCATCTCCACAGACGCTAGTTACAGATTTGCACGTTCAGTTGATCCTGGATTTACTTTTGATGGACTCAACCTTGCAGCTAAAATGATTCTGGACTTATGTGGTGGAGAAACCTCAAGCGTAGTGTCTGCTGGCAGTTTAGATAGTGCTGACACCAAGGTGAGCTTTGATTATCAGGATGTGAACAAGTTTGGAAGTGTGTCTGTATCGCCTGATGAGGTGCTTGATATCTTAACGAAACTAGGGTTTAGTATTGATAAAAAAACCGAAGGTAATTGGAATGTACAAGTACCAAGCTGGAGACCGGACGTGACAATACCGGCTGACCTAATTGAAGAAGTAACAAGAATATACGGCTATGACAAAATAAAAGAAGAACCACTACCAAATAATGTTGAAAAAGTAGATAGTACATACGACAATTTGCGTATTTTGATGACAAACAGAGGGTTTCATGAAGTGCTAACCTGGTCGTTTATGAGTGAATCAACAGCTGAAAAATTTGGTTACTCGAATAAGTTATTTATCATCGATAATCCGTTTAACAATAACTTTAATATAATGAGGCCAAGTATCATACCAAATTTATTGCAAGTTACTGCTGATAATATTGCCCATGGAATATCTGATCTTGCAATCTTCGAAATTGGGCCGATTTACGATGGTGAAGCTCAGTCTAAGTATGTTTTAAGTGGAATTAGGTCAGGAAATAATTTACCGCGAAACCATTATAATACTGATAGGAAAGTAGATGTTTTTGACGCAAAGGCTGATTGCATAGCAGCTTTGGAGTTTTTTAACGTTAATTGTGATAATTTAACGATAGAGAAAGCAGAAAAAGAACATTACCACCCAGGAAAGTCAGGCACTCTCTCTTTTAAGAATAAAGTAGCAGGTTATTTTGGAGAGTTGCATCCTAATATATTAGATCTTTTTGATATCAAGCAAAAAGTTGTAGGTTTTGAGGTAATACTAGAAAATATTGAAAATTTACCTGTAAGTAGAAAGAAATTTATCGATTATAAATACCAAAGTGTAAAACGTGATTTTGCATTTATAGTAAATAAGGATGTGGAAGTAGGTAACATAATCAATGTGATAAAAAAAAGCTCAGAGCTCATCACAGAAGTTTTGATATTCGATGTATACCATGGAAATAATATAGAACCGAATAAGATGTCTATAGCGTTGTCAGTTACTTTTTGCTCTCCAATCCACACTTTAACTGAAAAAGAGATCCAAAAAGAATCAAGTACTATAGTTAATTTAGTATGTGAAAATACCGGAGGAACTTTGAGGTATAGCTAAATGGCTCTCTCATCTACAGTATGTTTATTGGCATTCCTAACGCTTGCCTCATCTAATCTACTCTTAACCAACGTGAATTCAATATCCTTAAAAAATCTATCCCACATTCCATGCAAATGCTCTTCTATTTTAGGCCATACATCATCTTTAAATGTTTCTCCTTCATCAGAAAATAAATCACTTAAAAAAGCCCCAGCTTTCTCATAACTTGATTCGAAATGTTGAAGAAATGTCTCTCCTTCCTTATAAGAGTTGTGTGCCACCTCTAACGCTTTTCTTTCTGTAGCCTCTTTGTAAACATTCGATGCTCCCATCCTTATTGTACCAAGCACAATTTTACCCCAGTTCTTAACTTTCTGTATATAACCTTCACTATTTCCTGGTATATTATTTATTATATTTTTTGTCAAATTGTCTATCAAAGGAGACAATAAATTTTGACTAAAATGTTTGATATTATCTTTTGTTTTAATTACAGGATATTTGATGCGTTTTTCTGCTAAACAGTACTCCAGTTCTGCTCTTTCTAATAACTTCTTGATTTCTTTTTCATCAAAAGTTTCAAGCTTGAATACCTTCAGTAAATCATCTTCTATTACTGCAAATTTTATTTTTTCACGAGACGTTAGTTCTTCTTTATAATCATTTTTTGTTTCTTCATTTATCAATAATTCTTTTTTGCCTAATTCTAACTGTTTTAATGCTTTCAGAATTTCTTCATTCCTTTTTAAGAGCACTTCTATTGATCTTGTACCCGGATGCCCTTTTTCCCTGTTATTTTGTTCAGCTTGTAAACGCTTATTTTGATCTTTGAGTGTTTGTTCTAATGTAGATTTTTCTAAATGTCCTTCATCTTGCACGCGAAAAGCTTCAATTATTTCTGCTAGACCTGATTCACCATATTTTCTTAATTTCTTGCATAAACGTAAAACACCCTTTTTTTGTTCTCGAAGTAACCTTTGCACTTTATATTTTTTTATTTCTAAATACATCTTTCCTATAAAGTCATTTATTTTAGCTGAAGCTTCCTTATCCGATGGAACCTTTACTTTTTTTTCTAAATCTTCAAGCTGCTTCCTTAGGCTTTGCTTCTCCTTATCCGGTATATCTGATTGACTTAACTTACCTTGAACTTTTTTCATTACTGATTTTATCAGCCTGCGCTCAATCTCTTGATCATCATATTCGAATTTAAAAAGGTCTTCTAACCCCCTTTTTAAGGTGTCATTTGTTAAGCTACTGTTTTCATGTATTTCTTTTAATTTCTTATATATATTGTTACACCTTGTTTGACCTATTCCTCTTAAACGTTCAATTTCTTCTTTCGCATTACCTAAGGCTTTCTCTGTTGCTTGGAGATGCTTATTTTTATAAATATCAATTACTGTCCTTTTAACTATTTCGCCTTCCTTTATAAGCTTTTTCCATTCCGCCTCATGTACAGAAAATTCATCATCTTTTGAGTCTTCTACTTCCATTCTTGCGTTTTTCAAATCTTCTATTATAATCTCTTTTCTACTTGGTAATTCCTTACCGTGGCTCTCTAATTCCTGTCTCACTAAAGAATTTTTTATCTCATCTTCCAGTGAAAAACCTTCTTTCCGTCTATCCATCTGAAACCTAACTGCTTGTATAAAGGCAACTTGATAGGCGTTGTATATTAAGTGAGTTATCAACTTAGAATCTATACTACTCACCACTTTCAGTCTGAATTCGTTCAACAATTCCTTCAGTTTATCATATGTAATATCTTTCTTTTCTAGCTTCATCAGCTCTTCCATAGTCTTTGCAAACTCTTGAATAGAAGTTGCAAGCACATCCTTGATTTCATTGCGTAAGGGCTTAAGACCATTTTTTAAATTGATGTTAGTTGACAATTTCAGTACGATGCTATGCTCTGAATCCCGCGTCACATCAAACCACTTGTTATTTTCATTTTCATACAAATCTCTAAGCAATCGTTTAAATTGCGGTGGAAATTCTATTTCCATATCCCACGCAATATTTGGTCCAGTAACTTCCTTTTCATGAAAAGACACCTCAATATTTTGATGCTTATTAGAATACCGCCCCATACTTATTTTAAGAGCAGTAACTAAAGAGTGAGATAAATCTCTATTTAAAAGATAAAAAGTAGCCAAAGCGAGTGTTGCAGGAATAAGTAATGCTGCAAGCATAGCTATATTAACAAGAATCACTATTGCAGCAAGAACACCATATGCCAGTCTTTTTGCTGTACTTTCACTTACTTCACTTTTTTTTGTTTTATTCTCCTCTGAACTGATTTGTGTCTTATCATTTGTTTTTAATTTATTATATACGGCTAATCCTAACGCAATGAAAACTATATAAGGAAACATTAAAACTGATAGAGCTAAATTTAATACTTTCTTCTCCGGGCAAGCTCGATTTACCTCTTTAAATATTCTACTTGATATATTATACCAAGAAGTAAAAAAATCAGAGTTATAATCTTTATAATGAAATATACTGAGTGGAACGTTAAAATTAGCTAACGGCTCTTGTTCTTCCACAGCATCAAAAAATTCTTCTTCCTCTTCTGAAGTAGCAAGACCTAAATCATTCCCTTCTTCTACATTAGAAACAGCTTCCATAGCATCAAAAAACTCTTCTCCCTCTTCCAAAGCAACATTGGAAATAGATTCTACTTTACCTAAACCATCACTATTGTTAACAACTTTTTCATAATCATCTGCAACAGCTTTATTCATATTATAACCTTACCCTAAGCAATCTAAGTATAGCATAAACATTAGTAACTTTGCAACTTTATTAACAACTTAACTTGATACCAACTATCAACCCTTGATATTCTTTAGAATAGAAGTCGGCTTCGATCTCTTTATTAATGTCCAAAGATAAGGTAAGGGTCTGCTCTTTTATATATTCATTCCATGTAGTTATTGCTTCCTTAATTTTTTCATCTTCTGTTTTGATTGTTACTCTAATTCTATCTGATATATGAAAATCAGCTTGTTTTCTAGTTTCTTGAATGAGCCTCACAATATCTCTCGCGAGCCCTTCTAGAATTAATTCATCATTTAAAGTAGTGTTCAGAATCACAATCCCTTTGTTGTTATCAAACACAGCAGAATATTCACTGTTTGCTTTTAATAACAGTTCATATTCACCTTTTTCTATAATATAGTTCTCTGTTTCATCTCCTAAAAATATTGAACCTTTTGCGGAACCTTCTGTCATTCCAGCGCGTGACGCTGGAATCTGCATCTGGATCCCAGTGTCAGCTACTCGGATGACACCGGATTCAACTTGTTTCCACTTTCCTTGTTTAACATATTGAACCAGTGTCTTAATCTTCTCCGGAACTCTCTTTCCAAGCATAGGAAAATTTAGTTTCAGTTCTAGTGATGCAATATCTTCAAGTCTGTTTACTAACTTCAGTTTTTTTACATTTACCTCGTCTTTTATCATCTCTTGATATTCATTCATGCTTGGTGTCATTCCAGCACTTAACCATTTCTTTTCTTTCTGGATCCCAGTGTCAGCTACTCGGATGACAGGAGAGAACTCTGGGATGACAGAAAACGGCTCAACTTCAAGAAAACTACAGGAAGACTGATGATAAATCGTCATACTACTAAGTGGTTGTCTGATACGTATGTTAAAAGTGTTTCTAATAGAGAGCGCAGAGTTGCATATCTCTCTCACTAAATCCATCTTGGCAATGAGCTGACTATCAAACTTCTCTAATTGTGGAAAATTAGCCAAATGAACAGATGTTTCTTCATACTTAAGCCCTTGCCATATATTCTCTGTTATAAGTGGCAACAAAGGAGCTGCAGCTCTTAGTATGTAATAAAAAACCGTATATAGAACATTATAAGCATCAGTTTTATCCTGATCCAAATCACTTTTCCAAAAACGCTCGCGACTGCGACGAATATACCAATTATTTAGCACTTCAAAAAAGTTCATTAAAATTTTGCAAGCCTCTTGGGAGTTATAGCTGTTCATAGAAGCTTGGATACTTTCTACAGCTTCAAAACATTTGGAAATCATGTAGCGATCAATAGTACTTTGATAATCCTTACAAACTTCAGCTTTAATTCCATCTGCATTTGCATACATAGTAAAAAAGTGATAACTGTTCCAAATAGGTTTTATTACGTTTTTCAGAACATCTCGTATTGAGTTTCCTTCTTTATCGAGTAGCAAATTACCACCACAAACAATAGATCCAGAAAGCATAAGAAAACGCAGTGCATCAGAACCGTATCTATCAAAAACCTCCATTGGATCTGCATAGTTATTCAAACGTTTGGACAATTTTTGCCCTTTTACATCCAAAACAACACCGTGGCATATGCAGTTCTTAAATGGTTCCCTATCAAACAAAGCAGTGGACAATACAAAGAGCGTATAAAACCACCCCCTGGTTTGCGCTATGTATTCAGTGATAAAATCCGCAGATTCAAACCACTCCTTATTTTCAAACGGATAGTGGATTTGCGCAAATGGCATCGAGCCAGATTCAAACCAGCAGTCAAACACGTCAGGTACACGGCGCATAACTGATTTTCCTGTTGGATCATCAGGATTTGGTCTTGTTAAAGTATCGATAAATGGTCTGTGCAAGTCGTCTATTTTAACATTAAAATCTCTCTCCAGTTCTTCTATTGAACCATATACATCTACTCTTGGATATCTCGCATCATCTGATTTCCATACAGGGATTGGTGTACCCCAGAATCGATTGCGTGAAATTGACCAGTCATGTGCCCCTTCAAGCCATTTTCCAAATTGACCATCTCTAATGTGGTTTGGTATCCAATTAACTCTCTTATTTAGCTCTACCATTCTGCTTTTGAATTTTGTAACGGCAACATACCAAGAAGGCATAGTGCGATAGATCAAAGGAGTGTCAGTTCTCCAGCAGTGTGGATAATTGTGAATATATTGCTCAGTTTTAAACCAATTCCCTTGCTCTTTTAATTTTTTTATTACTGTATCATTGGTATCAAAAACATGAACCCCTGCCAAATCTGAAATTTCAGCAGTAAATTTTCCACTGTTATCAATTGGACAAATAATTGGAATACCATGACTTTGGCAAAGGTAAAAATCTTCCTCACCAAATCCAGGAGCAGTGTGCACAACGCCAGTACCATCTTCTTCCGTCACATAATCAGCAATAAAAACGCGAAATGCATTTTTTGTGTCTTTAAAATAGTCAAACAGTGGTTTGTAAGAAAGACCTGCAAGATCATTCGCTTTAAGTTTTATATTGCAGTTTTCATATGGAATATTGTTTTGTTCAGAGTGGCTGATAAATTTCTCTAAGTAGCTTTCAGCAAAAATGTATATTTCACCATTCATTGAACTTCCTTCACTACTCCCTGTCATCCCAGTGCCCAGACACTGGGATCCAGAAATAGATTCCAGCGTCACGCGCTGGAATGACATCAAAGGGTGGACTGACACTGCACAATACTTAATATCTTTTCCTATTGCTAAAGCCAAGTTGCTCGGCAACGTCCAGGGAGTTGTAGTCCAAGCAAGTAATTTACATTTTTGTTTAACACTTTTAAATTGCTGTGGGTTTTCTAAAAGCTCAAATGCAACAGTTACAGCTTTGCTAACTTTTTCTCTATACGCGTTATCAAGCCTTGTTTCGAAATTAGATAATGGAGTTTCGCATGCCCAGCTATATGGTACAACGCGCACTGATTCATACACCAGACCCTTATCATAAAGCTGCTTGAATGCCCACATGACCGACTCCATGAATGATTTATCCATAGTCTTATAGTCATTGTGAAAGTCTACCCACCTTGCTTGCCTATTTACATACTTCTCCCACTCTGATGAAAATTTCATCACAGAAGTACGGCAATGATCGTTAAATTTATCTATACCAAACTTCTCTATCTCAGTTCTACCAGATATTCCAAGTTCTTTTTCTGCACCCATCTCAGCCGGCAATCCATGGCAATCCCAGCCAAATCTACGTTCAACCCTTTTTTGAAGCATAGTTTGATATCTTGCAAATGCGTCTTTTATGAAACCAGTGAGTAAATGTCCATAATGCGGAAGTCCATTTGCAAACGGAGGCCCATCGTAAAAGACAAAACAATTATCCTTGGAACGTTCTTCAACTGACCGCTCAAAAACTTTGTTTTCCTGCCAAAATTTTATGATTTCCTTTTCTAACGATGAAAAATCAGGACTACTTACTGTATCAGGATAATGTTTTGACTTCATGTTCGCTATGTAAAACTAAAGAATATAGGGCTTTCTGAAAAATTACAAATTCAAAAATATTTCCGTAGCTCACACCCCAACAAACTATTCTGCCGAGCTTCCAATACCTTTTTTTAGTTTTACTTGCAGTTTTTATTGTTTTACTTAACATTAACCCAAGCTTTAGGGGTATTTTATGGATCAGAAGACAGATAAGTTTCCACAATTTTTAAAAATGTTGTGCTTTGTTGAAATGTGGGAACGTTTCTCTTACTATGGAATGAGGGCACTTTTGGTCCTATTTTTGACTTCTCACTTAGGTTTCACTGATGAGAGGGCCTTTACTATTTACTCATTATTTGCTGCAACAGGTTATGCTATACCAATACTTGGAGGTTTTTTAGCTGATAAGTTGATGGGATTCCGCAACATGGTGTTGCTTGGAGGGATAGTGATGATAGCAGGTCATGCTTGCATGTCATTAGTTGACTTTGAACCAGGTTTATTATATTTAGGTTTATCTCTAATAGCCATAGGTACTGGTATGTTTAAAGGGAACGTAACTAACTTACTTAGTTCATGCTATGGCAAAGACGATCCTGAACGTAGCAGAGGCTTTACTTTATTTTACGTAGGTGTGAATATTGGAGCAATATTGGCTTCTATTTCATGTGGTTATGTAGCCCACTTGTTTGGCTGGCACTACGGCTTTGGTTTAGCTGGTATTGGGATGTCTATAGGGCTAATCTTTTTTCTCAAATTTCAGAATCTTTTAGGAGATAGCGGCCTTTCTCCTTATCCAGAGCTTATGAATAAGCGCATATTAGGGATTAAAATTTTTGGTATAGTATTGATAGGAAGCTTTCTGTCATCATCAATAATTGCTAAAATGCTTATACATAGTGAATTTTTTACTAATATGCTCATATTTGTTGGAATAACAGCTCTGGGCATATTTATTTATATAATATCTAAATTATCAGCAGAACAAAGACGAAAATTAGTGGCATTATCTATTCTTGTGGTATTTTTCTTGTGTTTTTTTGCTTTAGAAATGCAGCTTGGCTCTTTGGTTAACTTATTCACCGAAAGAAACGTTATTAACAATGTATTAGGTATAACAATTCCAGCTTCAGTTTCTCAAGCCATAAATCCTTTGTCAATTATAATATTTGGCTTTCTTTTTGGAACATACATGAAGTTTAAGAAAAAATATGCAACTTCCATGTTTACCCTTGGCCTTCTGACAATGGCTATGTGTTTTTTCACACTGTACATAGGATGTTTAAACTCTAACATTGAAGGTAAAGTAGAATACTTATATTTAATAATTGCTATCTCCTTTATGGGACTGGGAGAATTATGTATTGCTCCATTAGTCCAAGAACAAGCAACTACACTAGCCCCCAAAAACCTTAGAGGAGTAGTGATGGGTATAGTAATGCTATCATTAGCGTTTTCTAACCTAGCCGGAGTTGCAATATCAAAATTTATGTCAGTTCCTTCAGTAAATGGTAAAATAAATTATTTAGAATCTTTAGAAATATATAAAGAGGGTTTTTTAAAGGTGGGAATATTTAATTTAATGCTCGTTATTGTATTTTTATTCTTCTTCAATTTTATACATAAAGTTGTTACTAACTCATCTTGTACAAAAAATTGATATAGGTAAGCTCAAGACTACTATTTGTAGGTCTAAATTCTGTAATCGTTTACGGACTTTTACTGTATTAAGCGTATCCGTTCAGGATAGCGGCAAGGTAGTATAACCATAGAGTAAAAGTAAGTTTACAACAAATGGTGTCATCCCAGTGCTTGACACTGGGATCCAGATTGGGCACTAAGTTGGTAAACACGAAAGCGCTTTACAACGTTTTTGATGGAACTGTGCAAAAGGACTGGATGCCAGTGTCACGCACTGGCATGACACCCATTTGTTCCTATAGTTGTCTTTTCTCATCTACCTTATTTTGCCACTCTGCTGAACAGATACTCATATCTTCAATACTCTTTTGCTTAAGACTTACATTTGATTAAATATGCTGCTTAAAATCAGTGAAAGGCACACCCAATAGGCTATTTTGCCGAGCTTCCAACACTTTCACATTTACTATTTTGTCCCTGTATTTATCTTCAGGATCATCAATGCACACTGATTGCATATATGGGCTTTTACCAATAATTTGGTTTTGGTGTTTACCTTTTTTATCGCTAAATAGAACAGGTATAGTTTTGCCTACCATACTCTGGTTAAACTCAAGTTGTTGCTTACTAATTAATTTCTGTAAACGAAGAAGGCGCTCTGTTTTAACCTCTTCTGGTACTTGATCTTTTCTTTCCGCTCCCGGTGTGCCTGGTCTTGGGCTGTATTTAAAACTATAAGCCTGAGCATATCTAACTTTTTCTACTAATTTCATAGTTTCTTCAAAGTCTTTTTCGGTTTCTCCAGGAAAACCAACAATAAAATCAGAAGAAAATTCGATTTCAGGTTTCAATTTGCGAAATCTGTCTATTATTTCCAAATACTCCTCTGCAGTGTGTTTCCTGTTCATCGCGTGCAATATTTTATTCGAACCAGACTGCACAGGCAGGTGAACAAACGGCATGAGCTTTGGCTCTTCCGCATGTGCCAAGTAGAGAGATTCATGCATATCTCTTGGATGAGAAGTTGTATAACGAATCCTCTCTAGCTTTTCAATTTTAGCAATATGACTAATTAATTTTCCTAAATCCCACACTTCCCCTTCGCACTCCCCATGGTAAGCATTGACGTTCTGACCAAGCAAATTGATCTCATTTGCCCCATTTGCAACTAATTTCAATGCTTCACGAAATATTTCATTCACTGGCCGTGAATACTCAGCTCCGCGAGTGTAGGGCACTACACAAAACGTACAAAATTTATCACAACCCTCTTGTATGGCAAGAAACGCAGAAGACCCCTGGCTATTGCCATAGCATTCATCTGGCAATTTATCAAACTTTGCAACTTCAGGAAAATCAGTGTTTATTACATGACCTTTACTTCTGCTTGCTTTGACTATCAGCTCCGGTAAGGTAGCGATACTCTGCGGACCAACAACAATATCAACAAAAGGAGCCCTTCTGAACACTTCTTCTCCCTCTGCTTGCGCTACACACCCAGCCACCACTATAGTCATTTCTTTTCGTAACGAATGAATCTTCCCAAGCTCTGAGTAAAGTTTTTCTGCTGCCTTTTCTCTAATGTGACAAGTATTCAGTATCACTAAATCGGCTTTCCCTGCATCACTAACAACGTTGAACCCCAAAGGTTTAATTACATTTTCCATTAAAACGGAGTCATAAACGTTCATCTGACAGCCGTAAGTTTTAATATATAGGCCTTTCATATTTGGTATGTCTTTTTCAAAATTTCTTCACCCTACACGTAAATGTCTAACAGACCAGCGCGTGACGCTAGTGAACTTGCTAGAACAATAGATTTTGACAAAATTATACGAAAAACTGGATCCCAGTGTCAAGCACTGGGATGACAAGTTCTCGGCAACCCCTACGTCATACCATCACGGTATCTCTAGATCCCGCTAACAAGTAGCGGGATGACGTTTGTCAGGGTGTCATGAAAGTAGCTAACTCTAGCTTCCATCCAAGAGGGCAGTGCCCTCTAC
>NODE_14_length_15050_cov_4.821345
ATCGTAGTTTGGCCTAAAATTAACTGTATCTTCATCAATATCATTCAGTAAAAAGTGCGACACTTTTTGAAGTCTTGCTTCTGTGTATCGCATTGAAGCTGGTGGATCTCCATCTATCGAACCAAAGTTACCTTGCCCATCAATAAGTGGTAAAAGAAGAGAAAAATCTTGAGCCATCCTGACCAAGGAATCGTAAATAGCTGCATCACCATGTGGGTGATATTTCCCCATTACGTCCCCAACTATACGAGCCGCTTTTTTATATGGCTTACCGGCATCGAATCCAGCTCTTGACATTGCATATAATATGCGCCTATGAACAGGTTTAAATCCATCCCGCACGTCAGGTATAGCCCGGCTTATGATAACGCTCATTGCGTAGGAAAGATAAGAATCTTCCAGCTCTTTTACTATTGAGATTGGTACTATATTATCCTGCATTTTCTATACTTTAATTGAAGTAATTAATAATACTAACATTCAGTTAAGCAAATGGGCAATGACAGACTTGAACTGCCGACCTCCTCGGTGTAAACGAGATGCTCTACCAGCTGAGCTAATTGCCCCTTTAGATCTAATTCTATAGCTCAATATTATTATTGTAAACAAAAATAGCAATAAATTGTATCCGTTCAGCAGAGTGGCAAAATAGGTAGACAAGGTGATTTAAAAAGATAATCATAGAGTAAATGTGAGGTAAGTCCTTACAATAAATGGTGTCATCCAAGTAGCCGACACTGGGATCCAGAAAAAAGAATGGTGTCATTCCAGTGCTTGACACTGGAATCCAGCTTTTTCATAATCATTAAAACGTTGTATTTTTACATAAAACAGCTATTTTTATGCTCGCCAACTTAATAAAATTCCTGGATCCCAGTGTCAAGCACTGGGATGACACCCTCCTGATGGGCCAAAATCACAATGTTCGTACAGTTATGCATTTGTTGTGCAAATTACCTTTGCAAACAAATGTTCGTACAGCTGTGTGTCACACACTTTGCTTCAATATTTGCACATTAGCCACTCCCTTGAATAGATACGATAAATTAGCTTTAGGTAAGCTATAAGCTTTTATGAAATCTTTGGGTGCGTGCTGTGAAGTTTTATAAATTTTAGTCTTGCTGTCACTTTGTATAAAGGTATTTTTTCACTCACATCTTTCGAAGTTGTAGCCATGTTTAACAACTTTAAGTAGAATATTGTAGCATTTTGAAAATCTGAAAGTTTATCTAGAATAACAGCTAAATTATAAGTATAAAAAATATTGTTTTCATCGAGGGAAATAGCAGTTATCATATACTCTTTACCTTTTACATAATCCTCCTTTTTCATATAGATCAGACCTAAATTTGCTAATAAAGGAGCATAATTTTTATGTATATCATACAATTTTAACATTTCACTCAACGCCAGATCAGGATCATATTGTGAGATTATCGTCAGAAAATTTTTTAATATGTAAGGGTTACTAGGGTGTTCTTTTAACAGTCTTGTGTAAATCTCTACAGCTTTTTTGTATTCTTTATTAGCGTAATAAATATTTCCCAATCCAATTAAAGCATTTTTATGATAAGGAAACTTTGCGGTAATCTGATTAAGGAGAGAAATAGCTGTTTCATTATCTCCTGACTCAAAGGAATCTTTTGCTTTTTTTAAAGTAGAGTATATGTCAAAACTCTTGCCAGAATTCTGCGAAATTTTGATATTAAATTTGTCACTTTTTCTCTCAATAACATCAAGATCTTTATATTTTTTATCAGCTTTTATATGCTTGACAACACTATCGAAGGCCTTTTGTATCTCCAAATTTTCACTAGCATAGGTAACAGAAGACCTCCATAAAATCACAACGCAAATTAACATGCAGATAAACATAGGTCCTAGTGTTGTGGCATTGGCTGCAGCGTGTGACCAGTAAACCTTATTTCTTTGAGCCATGCGTAACACATTACAAATTCATAAATGCTAAATTACCTATCTCATACAACAATAAAGATATTATTAATTAGCGATGCTGCGTAGAATGCACTTATCTTTTGTCTTCCATATTTCGCTTTATTTCCACAAAAATGCTTCAATTTATCTTAACATTTTGTCAACTACCTTTGTAGATTTAAAAGGGCATTTTTACATATTCCGTATGGCTGCCAGTTGCACCCCTCACATGCGTACTCGAATTTCTCTAAAGACATTTTCTCTCTAATCTTTTCTACCGCTTCACTCCAGGTCAAAGTCTCGCCAATTTTAATTCCTAAAATTTCCATATGCCTTCTATCTAGCTCTAAAACTTTAGCTTGTTCGGTGCATTTACCTTGTTTAGTCTGGTTTGGGCAAGCACTACAAATACTATCAAGGTTACCAACTACTTCGATTTGAGTACTAATTACTTTGCTTGCTATCTTTTTATAATTTTCTACAAAACCCTGAGAATACCCATATCCCCGAAACGCGAGGGTGCACATGAAATGATAAGGGCGGAACTTTATCATTTTTTCAAATATTGCAAAGCTGCTACAAGTAGAAAAATTTTTACCAAACCAGGAAGGATAAATGGTAAAACACCCACCATTATTGCTTGTTCCAGACCCAAGTAAACAGCAAGCCAACTAACACCACAAATAAAGATCACAACTGTACCAGCCAGACAACTTAAAGAATTACACACAAATGATTTATATTTAGAGTTCAGTAATTCATTTACTTTGCTCATTACCATAACAGCAGCTAAACAGCCAATTAAATATCCACCTGTTGGTCCGAGAAAAATGTGATAACCACCAAAATAATTTGCAAAAACAGGAAATCCTGCCGCACCAAGTGATAGATATGTAAGCACAGAATAAAATGCTGTTCTGCGGTTAAATTTAAGCCCAATAAGCATTACTCCTAAAGTTTGCAATGTGATAGGCACAGGCTGCAATGGTATGCTTACTTGAGCCATCAAGAATAAAAGTAAAACGCAAGACAATATTTCAGCCAGTGTTGATCTACTGCTAGATTGTGTTATAAACATACCTTCCCAATAAAAATAACTTATTGAATGTAATATATGTGTATAAGAGGTTTTGCAATTTAAATTTTGCTTATATTGTGCTACAATGAATTATTTATGCACTATTAAATTAAAAATGATGAGTAAACAAGATCTATTATCGTTGATGAAAGCAAGACACAGCGGACGTTCATACGATCCTACAAGAGCAATATCTCAGGAAGACATGGATATTTTAATGGAAGCTGTAAGGCTGACTCCCTCATGTTTTGGTGATGAACCCTGGAGATATGTAATATGCAACAAACAGAACAATCAAAGCGCATGGGAAAAGCTGCTAAATTGCCTTGATGAATCTAATCAAAAATGGGCAAAAGATGCACAAATACTAATTATATCTCTAAGCGCTAAGAATTTCCGTAAATCTGACAAAGGTGAAAATTTTTGGGCTAATCACGATACTGGTGCAGCAAATTATGCACTTATGCTACAGGCTGCAGCTATGAACTTAATGGCCCATCAAATGGGTGGATTTGATAGAGATAAAATAGTGAAAGAGTTCAATATACCCAATGACTTTAACGTAATGTCAGTGATAGCGGTTGGTTACGAAGAAGAGGGTGCTGAAACAAGTAAGAAAAAAAGAAGACCAATAGAAGAAATATTTTTCTACGATGAGTGGCCAAGGTCCTAAAAATTTTATCAAAATGCACGGCACTGGTAACAACTTCGTTATCATAGACTCACGTTCAACAAACAATTTAGACTGGAACTATAGACAAATTGCTGATCAAAGCAGTTGTGATCAAGTGATAATTATAACAATGTCTAATGCTGCAGACTGCTTTATGCATATTTATAATGCTGATGGCAGTCGAGCTGAAATGTGCGGAAACGCAGCACGCTGTGTTGGATATTTGATAATGTCAGAAAAAGGTACTGAGTATATCACTATTGAGCTGGTAAACAAACGCATTTTAGAGTGTTCTAAAGTGGGTGATAAATCCATAAAGGTTAACATGGGTAAACCTTTGCTAAAATGGCATGAAATTCCCTTGTCTACTGAGTGTGACACTCTTCACTTATCTATAGAGCTTGAAATGCTAAAAGAGCCCGTTGCAGTAAATATTGGTAATCCTCACATAGTTTTTTTTGTTGATAACGTAAATGAAATACCATTGCAAAGTTTAGGACCAAAGCTGGAAAATCACGTATTATTTCCTCAGAAAATTAATATTAGTATTGCACAAGTTGAAAAGTCTGGAGAAATAGCTTTAAGAGTTTGGGAAAGAGGTACAGGCATTACTGCATCATGCGGTAGTGCAGCCTGTGCAGCACTTGTTGCATCCACACTACGTGGATATCTGACTGCCCAACAGACTTCAGTAGATTTACCAGGAGGGAAGTTATTAATCGAATGGGCAAATAACGTATTCATGACCGGTGATATAGGGTTTTTGTGACCCTAATTCTAGTGATGCATTACTTCCAATACCTTCTTACCAATCACTGCAGGGGTTTCAGCAATTGCAATTCCAGCGCTCCGCATAACTTCTAGTTTTGCACCAGCACTTCCACCACTGGAAGAGATGATTGCTCCAGCGTGTCCCATACGTCTTCCTGGAGGTGCCGTTTGGCCTGCTACAAAACCAACGATTGGCTTTTTAGTTTTTTCTGTTTTCACAAAATGTGATACATCTTCTTCTTCGTTTCCACCTATTTCACCAATAACTACAATACCATGAGTATCGTTATCTTTTAAAAAGAGCTCCATACAGTCGACAAATGTCATACCATGAACTGGATCTCCCCCAATTCCGATACATGTGGATTGACCAAGACCAACAGCAGTTGTTTGTGCTACTGCTTCGTAAGTTAAAGTTCCAGAGCGAGACATAATTCCTATGTGTCCACGCTTATGGATATGGCCAGGCATAATTCCTATTTTGCATTCTTCAGGTGTAATAATTCCTGGGCAGTTAGGACCAATCAATCGACTTTTTGAGCCGATAAGCGCACGCTTAACTTTTACCATATCAAGTATAGGAATGCCCTCTGTAATACAAATTATCAATTCTATTTTTGCATCTATTGCTTCAAGTATTGCAGCAGCAGCAAATTTAGCAGGTACATATATAACTGTAGCATTTGCACCGGTTTTTTCTTTGGCTTCTGCTACAGTATTAAAAACCGGTAAATTAAGATGAGTGCTACCACCCTTTCCAGGAGTTACACCGCCAACCATTTTCGTCCCGTAGTCAATTGCTTGCTCTGAATGAAACGTACCTTGTGCACCAGTAAAACCCTGGCATATTAATCTTGTATCTTTGTTTACTAAAACGGACATGCTTTATTTTACCTCTTTTACTATCTTTTGCGCAGCATCACCCAGTTCATCTGCAGCAATAATATTTAATCCTGACTCTTCTAAGATTTTTTTTCCTTCTTCAAAATTAGTACCTGATAACCTAACCACTAAAGGAACTTTAATGCTCATTTCTTTTGCAGCCGCAACAATTCCACTTGCGATAATATCGCAACGCATTATACCACCAAATATGTTAACCAGAATTCCCTTTACGTTGCTATCAGACAATATGATTTTAAATGCTTCAGTTACAGTTTCTTTACTCGCTCCACCACCAACATCCAAAAAGTTAGCAGGCTCTGCTCCGTAATATTTTATTATATCCATTGTTGCCATAGCAAGACCTGCACCGTTTACCATGCAACCAATACTGCCATCCATTTTGATGTAACTGAGCCCATACTTTGAAGCCTCTATCTCTTCTTTCACTTCTTCATCATAATCACGAAGTTCCATAATTTCTGGGTGACGATATAAAGCATTATCATCGAAATTAATTTTCGCATCGAGCGCAATAAAATCTCCAGAATTTGTTTCAACCAGTGGATTAATTTCAATTTGGCTCGCGTCAGTTGCAATAAACGCATCATATATTTTTTTTGCAATGTTCGATATCTTTTCTATTTGTTCTGGACTCAAATGAAAACTGCTGCTTAACTTGCTGCTATCAAAACTTGTAGCAGAATCAATATCAAATTTCACAATTTTTGCAGGAGAATTTTTTGCCACTTCTTCGATGTCCATTCCACCTTCTGAGGAAAATATGAATATTGGCCTACTGAGCTTCGGGTCGATTACCAGGCTTAAATAATACTCTTTCTTAATGCTTGAGCCTTCTTCAACGTACACTTTTCTTACTTGCTGCCCACTTGGCCCTGTTTGATGAGTAACTAAAGTCATACCAATCATGTCCTTTACAAACTGTTGAGCTTCTTCAACTGACTTTGCTAGCTTTACGCCACCGGCTTTACCCCTACCACCTGCATGAATTTGAGCTTTAACTACAAACACGTCAGATTTTAATTGACTTACTTGAGTCTTTACTTCTTCCGCAGATGTAGCAACAAAACCTTTTGGCACTGGGACATTAAATTTATGCAACACTTCTTTCGCTTGATATTCGTGAATATTCATAAAATAACCAATGATAAACTATTAACTTGAGTACAAACTACCAACCATAACGCTGCCTTCTGCACTCTTGTTGGTACCTCTTTTTTTTAGCTTCAGCTTTCTTTTTAGCTCTTTTTTCTGATTTTTTTTCATGATATTGTTTTTTCATTTTCAACCCTCTTCCTTCCTTTTGAATTGTTTTTTTCAATACTGGAAGAGCTCTGTCTACATCACCATAATGGACTGATACTTCTATCAAACTCTATACCTCCTTCGGTAATCATTTCAAAATCTATTTATAAATTAGAAAATTAACATTGTCAATTATTTTATAAACTTGAGCGTTAAAATGTAATATGCCATAATTTACATGGTGAATAATGTCATTCCAGTGTCAGCTACTTGCTTACTGATGGAGATTGCTCTTATGTTACAGCGTTCTTACAATTATACTAACATCGGGGCGGAGAGATTTGAACTCCCGACCCTTTGGTCCCAAACCAAATGCGCTACCAGGCTGCGCTACGCCCCGACTTCTTTACTCAGGCTATCAATAATTCAGGCAAAATGCAAGGTTCATTTGTTTATTTTAGAAAAAATATAATATAAGATTTAATATTATCTTAGAATACGTTTTTTATTAGCTCCTCTTTAACAACAGACTGCTTCGTAGAGAGTCTACAGAGTTTTTGTGCGCGCAACACTGAACCAGATTTCTTTATCTTAGCCATATTTAAAAATCTAGCTACACCAATTGGTGAAAGTTAGTGCAGCAACCACAGCGGTATCGACCCTTAAAATTCTTTTTCCTAGACTCAATTTTTGACAAAACTTATCGGCAAGATCAAGTTCATAAGATGAAAAACCACCTTCAGGGCCAACAATAATAGCAACATTTTTTTTGCCTTTCAGCACTTTGTCAGCTTTACCTGTTTCATCACACAAAACAAAATTTTTACTCTGGGAATCAGGTAACTCACAAAAGTTAATAGGAGGCAAAATCTCTGGTATACTTATCCTACCTGATTGTTCCGCTGCTTCGATTGCTTGTAATTTTGCTCTACTTAGGTTAATATTTTTTACCACTGTACGTTCCGTTGAAATAAATTGAATGCAGATTACTCCCATTTCAGTTGCCTGTCTTACTATGTTGTTCAAAGCAGCACTTTTTACCATGGCACAATACAGGTATAAATTTTCCTCATATTGCTGTTGTTTAGTGCATTCTTTGGGTGTAACTTCTGTCAATTTACGCGATATATTAACTACTTCTCCTAACCATTCTCCATCTTTTCCATTAAAAAGAGAGAGATTATCATACTTCTTAAGCCGCATTACATTGCAAATATAGTGACTTTGTTGTGGATTAAGTGCTAAACTCACGCCTTGTGATAAAGCTTCTTCAACATAGAGCCTAATTTTTCCCATTCAAAACTTTAATTATATTCTACTTGAGTGACTCTTACGGGATTTGAACCCGTGTTACCACCGTGAAAGGGTGGTGTCCTAACCACTAGACGAAAGAGTCAACTTGAATCTAACTAGGTTATATCGATTACATATATAAAGTCAATTCAATTATTTTGAATCACATAGTTAGAGGGATATATCAGTAATCTTATATCGACAGCCTCCTATTACTCCATGCTCAATACTCACTGAACCTATCTCAGATTTAGGAGCTAATTCTAATTGTTGTTCAACTTTTGTATCGGAATCATAGCCAGAATCTCTACGCTCATATTTCTGCCTTATTTCTTCTACACTAAAGCCAGCCTTGGTCTTAATTTTTTGATCATTAGTCTGTTGCTGACTTATCGACTTATTAGCACTTAGCTCATTTAGCTTCACTTGCCAATCATTCACTTTATCTTGCACTAACCCATGGCAAGTTCCAGAATTAGCTTTTATGTCTTTTGCTTTTCTTTCTGCTCTTTTCTTGGACAAATCTACCCTAGCATAAATAGGTTCTGACGACTGTTCTGGCTCTTTCTGTTTTAGGCTAGTAGGCTTTTTTGTTCTGAAAGATCATCTATAGTGCAATAAATAGGTTCTTCTGATATACTCAAATAACCACTATCTTCCAATGATAAATTTTCAGTGGATTTTTTATGTGAATCATATATTTCAGCATAAATAGATTCTTCTGATACACTCAAATAACCATTCTCCCCTAATGAGTTACTAACCTTAGCATCATACACCTCAGCGTAAATTGGCTCTTTTGAAGGCAAAGCATCATAATTAGTGCTCTTTGGCTTATACTCAAAAGTTCTAGAAGGTTTTTGAGGTGGTATTACATTGTTGTTCACCTCAGCGTACATAGTTATTGGCTCATATTCAGAGGTTCTAGGAGGTTTTTGTTGTATAGCTTCAACATTCAAATCATCTGTAGAATAATACTCTGCGCCTTTTCCTAGTAAAAAGGAAACTGTGGGGTGAAGAATTATCTCTGCTGGTAAGTTTTTCTCACTATCCAATTTTAGATTTTTTGATTCTGCTAAACTCTCAATAACACGAATTATAACATTCTTTCCATTCTCATCTATTGAGTGGATATCAGCTCCACGATTAATCAGCAATTCCATTATTTTGTGATCTGTAGCATGTCCTAAAGCCTGATTTAAAGCTTGATTATTATTTATATCAAATGATCCTGTATTCTTGAGAGACATAGTCTTTGAAAAGAATTTTCTAAAACTATTTAATGCATCATAGAGAATTAGAGTCAGTTTAACACCTTTTATGTCATTGTTTTTGACAGATTTAATTAAAAAATTATCTGTTATGCCCATGATTATACCCCCTATATAAAAGCTCACTACCATGGTACAATTTTAAACTATGATGATTTATTTTCTACTAATAGCAGCTCTCTATAACCACTTAACAAGTGGTGGCATTGACATCATAATTGCATCTGGATTGCCGTCAGTCATTAAACCAAACCTTGTGCCACGATCGTATAACAGATTGAATTCTACATATCTGCCACGTTTTATTAATTGATTTTCTCGTTGTTCTTTTGTCCAAGATTTTTGTATATGTTTACGTATGATGTGCAAATAAATTTCCAAAAAGGCTTCACCTACTGCTTTTGTGAACTCAAAATCGTTTTCCCAGTTGCCAGAACTCAGATTATCATAGAAAATGCCACCAATACCACGCGGCTCTTTTCTGTGTTGTAAGAAAAAATAGTTGTCACATTGCTCTTTAAATTTTGGATAATATCCGGTGTCAAATCTATCACATGTCATTTTGATTGATTCATGGATATACTTGCAATCTTCTTCATTTTTATATATTGGCGTAAAATCCATTCCTCCACCAAACCATTGTTTTGAAGTATATATCAGCCTTGTGTTCATATGTGCTGCAGGGATAAGGGGCGATTGCATATGAGACACTAAAGATATACCGCTTGCCCAAAACTCTCCGTTACTTTCACTTGCACCAGGAATTTCATTAATGGCTGAATCTGCAAATTTTCCGTGTACTGTTGAAACGTTTACTCCAACTTTTTCAAAAACATTACCAAAAATAATTGTAGATTCACCACCTCCACCACCTGGGCGATCCCACTTTCTCTTTTCGATCTTTGGCTCTGCGGATGATTGTTTTTCAATTAATAAGAAAGATTCTATGATCTTATCTCTTAGTGCACAGAACCATTTAAATGCTTGTGTTTTTTGTTTTTCCATAATATCCTCTTGCTAGCTTATTAACATTGTTATATCTGATATTTAAGGAACTTAATTAGATTTGGATGATAATTATCTATCAAAGACGTTAATAAATCTATAATAATTAAATCAATATAATAGAACATTTTCGTATGTACAACAATGCCAAGTAACAATAATGAATAAGAGATACATAGATAACAAAAAAGAGAACAGGGTTGACTTCATACTAAGAAATTATGGAATGTCAATTGTTGTGATGGCAGTTATTATGCTCTTACCTCCAGTAGCAATATCGATACTCTACTTTTTTGATATATATAGTCAGCATATTAATATAGAGATTAATTTATTAGTTAGCATTCTAACAACTCTCTTTATGATATATAATGTAAAACGCTACAGATACCTACTTAACACTATAGAATTTCAAAATGCAATATTTGCAAATGCACTAAATCATAATACAGAATTTTGCCTTATTTTACATAAAGATGAAGGTATTATTTATGCTGATGCAAGGTTCTACGAAAGGTTTAAAGATCATATAGATGATGACATTACGTTAGGCAAGATTCTTGAAATAGGAGATGTTTCAGAAGCAGACAAAAAAGTACTCTATCATGCACTAAAAAATAACTCTTCTGTACAGGTATGCATTTCCTTAAACAAGAAGAATAGAGTATCTAACTTTCTTTTGCTCTTTGAGCCGATACCAGATAATCCCCAAATTGCTATAAATAGTAATAAGATTTTAAATTTATCATTAGTGCCAATAGCAAGGCCAGATGGGTATTTTGTATTAAAAGCAACACAGATAAACAAGGAGCAGATATATGAAGAGTTAATAGAAAAACACAGCATAGGAACTTACATTGCAAATGCCAAAGGGGTGATTTTATCTGTAAATAAAAGATTTTTAGACATATTTGAACTAAAAAAACTGGAAAAAGGTAGCTCAATCAGTGATTTTATATCTCAATCTAAATATAACAATACAACAACCGATAATGAAATTTTGTTTTTTACTATAAGTGGTATTCCATTCAAGGCTTATATGAGCACTGCTATATTTTGTGATAAATACAACCATAGCTATATATATGGCTTTATAACACCAACCGAATCAAATATTGTTGATTATCAATTACACCCTTGTTTTGCAAATTCATCAATTGCTATTGCACAATGTGACATAAACGGCAACTTTGTAAAGAAAAATACGGCACTAATAAAGCTTGCAGGGTCAGATAATAATTCAATCTTTACGTTGATATTGGATAGTTATCATGTGAAAATACGTGAATATTTTTCGAGTAATAGAATAAATAATGCGTCTTTTGATGTACAGCTCAACGGCGGTAATAACATAAAAATATATTTCAATAAGTTTCTTCATAATAAAATGATCTTCATACTTTGTTATTTTATTGACAATACTGAACACAAAAACCTAGAGATAAAGCTTGAGCATTATCAAAAGATGCAAGCTATAGGGCAGTTAGCAGGTGGTATTGCGCATGATTTCAACAATATATTGACTGGGATAATAGGATTTTGCGATTTGCTTTTACTCCAGCATTCAGCTGGTGATCCATCTTTTGGAGATATAATACAGATACAGCAAAATGCAAAGCGTGGATCAAATTTAGTAAGACAATTGCTTGCTTTTTCAAGAAGACAGACCTTGCAGCCAAAAATTATTGATGTAAATAGAACTATAGCTAATCTTTATGAAATGATAAAAAGATTAATAGGTGAAAATATAAAATTTAACATTTATTATGGTAGAGACTTGGGTGCTGTTAGGGCTGATCAAGGGCAATTAGAGCAAGTTATACTTAACTTAGCAGTCAATGCTAGTGCTGCTATGGAAAAGGGCGGGGAATTAACTATACGAACCTTTAATCAAAAGATTGACTCATTAAATTCTACATCTCAGGATATGTTTTCTCCAGACAAGGAAACGATCGAACATGGAAATTATGTTGTGATTGAAGTAATTGATACTGGATGTGGAATGACAAGTGATACAATTGGAAAGGTATTTGACCCATTTTTTTCTACCAAAGATATTACCTCTGGTACAGGTCTTGGCCTCTCTACTGTATATGGCATTATTAAACAAACTGAAGGATACATCTATGTTGCTAGCAAAGTAAATCATGGAACTAAATTTAGCATATTTTTGTCCATGGTTTACATATCAGATGAAAATCTGAGAGAGGAAGATAGTGAAGAAATAGAAAGACCGGTAGTAAGTGAAATTAAAGGTAATGGTATAATTTTATTGATTGAAGATGAAGATTCAGTAAGGGAATTCATTGCTAAAGCACTAAAAAGTAAAGGATTTGATGTAATAGAAGCAAGCATAGGCGGCGAGGCGCTAGAAATAATCAGTAAAAAAAGTCAACACATAGATCTTATAATCACTGATGTAATCATGCCAGAGGTGAGCGGCCCAGAAATAGTTAAAGAAGCATTGATCCATAGGCCAAATATCAACGTTATTTTTATTTCTGGGTATGCAGAAGATGCTTTTTTAAAGAGTGATGACATCAATATAGAAGATTTTCACTTTTTGCCAAAACCATTCACTCTGAATGAATTAGGAAACAAGGTTCAAAGTGTGTTATACAAAGCAAAAAAGACAGTCTAATTTTAGTGTGGTTAACAACAAAAAAATTTTCTAATGCAAAAGTTTCTTGCATATATACAATAGAATTATTTTATACATAAGATAAAAGGCGTGAGCAAGATTATTGCAATAGTAAATCAAAAGGGTGGAGTTGGCAAAACCACAACTAGTATAAATTTATCGACAGCCTTTGCTGCTCTGGGAAAAAGCACTTTATTGTAGATCTTGATCCCCAAGGAAATGCTAGCACCGGGCTCGGGATTTCTTATCGTAGTAGGGAAGAAAAAAATATATACAAAATACTACTAAGCAGCGAAAATAAATTGATAGAATCGGCAATTTTCAATATAAAGGAAATTCCAAATTTATCACTAATTTCGTCAGTAGTTGATTTATCAGCTGCAGAAATTGAATTATCGCAACTTGAGCGAGGAAAATTTGTGCTAAAAAGCGCATTAGAGAAGATACGCGATAATTATGAGTATATAATCATCGATTGCCCTCCATCACTTGGGCTTCTAACCATAAATGCTTTGACTGCTGCTAATTCTATTATTGTCCCTCTTCAGTGTGAATTTTTTGCTTTGGAGGGATTAAGCCATTTAGTTAAAACTGTAGAGCTGATAAAAAGAAATAACCTAAACCCTTTTTTGGCAATAGAAGGGATAGTGTTAACAATGTATGACAGGCGCAACAAACTCAGTGAACAGATTAAAAACGATATTTGCCAGTATTTAAATGATAAAGTATACAAAACTATCATCCCATTGTATGAGACTGTTATTCCACGTAACGTACGGTTATCAGAAGCGCCTTCTCATGGAAAACCCGCTATTGTGTATGATCTTAAGTGTCCTGGTGCACAAGCATATATAAGTTTGGCAAGGGAAATTTTAAAAAAGCACGCGAGCAGTTGTAAGGAGAAGAAACTAGTAAGCGAGGGCGTAGTATGAAGGATGATAGACGCCTCGGCAGAGGTCTTGCCGTCCTCATAGGCGATAATTATGATAATAAAGAAGATCGACAAGAGCATTTGCCTATTTCATTACTGCACCCAAGCAAATTTCAATCGAGGAAACATTTTGACGAGGAGTCATTAAGAGAACTTGCAAATTCGATAAAGAAAAGTGGCATTATACAGCCTATCGTGGTACGCAAAGATTCAAATGATAATGGTTATGAAATAATAGCTGGAGAACGTCGTTGGCGAGCAAGCAAGATTGCAAATCTTGATAGTGCACCGGTTATCATAAAAGATCTGAGCGACAAGGAATGCTTGGAAGTATCCATTATTGAAAACATACAAAGGCAAGATATTAATCCAATAGAGGAAGGTGAAGCTTACAGAAAACTGATAGATGAGTTTTTCTATACACATGAGGAATTAGCTTCAGCTATAGGCAAAAGCCGCAGCCACATAACCAATATGATTCGGATGTTGTTGCTCCCTGATAGGGTGAAAACAATGATCAATGAGAAAAAATTGTCTATGGGTCATGCAAGAGCGTTGATTAATGTTGAAAATGCGGAAAGTATTGCAGAAAAAATAGTTTCTCAGGGCTTAAGCGTTAGACAAACTGAAAAACTGATAAAGGACCTACATCAAAACAACAATCAAAAAGAGCAGAGATATACTAGAAATCAAGATATGACAGTAATAGAAGGCGCTATATCTTCTCAACTTGGTTTAAAGATCAAAATTAATGACAACAATTCTAAGGGTAAAGTTATGATACGGTATGATAATCCAAATGAATTGGATTTGATATTGAAAATTTTGAATAGGAAACTTGAGGCATAGCTAGTAGTTGGCTAGCAAAGCAACAAACCAATATCAACTGTTGGTGTCATGAAAGTAGCTGACACTGGAATCCAGGAATTTTATTAAGTTGGTAAGCATAAAAGTATAACTTCTACGTCATACCGCCGCGGTATCCGCTAACAAGCAGCGGGATGACGATTGTCAGGGTAGCTGTCATCCCAGTGCCCTGACTACTTGGATCCAGGAAAAAGAATGGTGTCATCCCAGTGCGTGACACTGGGATGACACCCTAGTAGAAATCGTTTTTGTAATTGCAACATTCGTGCAATCTTTAGCCATAAATATTTAAAAAATTTACCAAATGAAAAAAAAAGGCAAAAGAAACCCCGTGGTGGTTGGCTATTTACCATGTACTAAAATATCGGCGTTTTTTTTATTCTAAAATGCTTGATTAAGAGCGATTTAGCTGCTTTTAACTTGCAACTAACCTACAC
>NODE_15_length_15039_cov_4.469924
TGAAGACATAAGGTGCACATAGTGCAAAAAATTAAAAATAAGACGCCAACTACGTTGTTTTCTTGCTGTTTAATCTGCACAGATGAAGATAACTGAATACCTTGAGCATCATGATAAGGGGGCTGGCGAAGGGTGTCAAGTAAGTTTTTTCGTTTCTGCGGGTTACCTGATTTTCCTACTGAAATTTTGAAAAATGTAATCTACTTCTATATTCAAATATATCAAGCAGTAATTCAAAATCAGCCATTGCGCCTTTTGCGTTATTATACGCGAGATTGAGCAGCTCTTTGTCCTGATATAAATCAGCAAATTTAAGTTCCATACATCCTGATTGTTTTGTGCCTAAAATATCTCCACTGCCTCTTAGCATCATATCCCTTTCAGCAATGTAAAATCCGTCCTGTGACTCACACATGATCTTTAACTTTGAAGATGAGCTTTTACTTAAATTATCGTATAATAATACACAAAAAGATGGCTTGTTTCCTCGTCCTACTCTGCCTCTTAATTGGTGTAATTGCGATAACCCAAATTGCTCTGCATTTTCTATAATCATAATGGTTGCATCTGGCACATCTATACCAACTTCTATCACAGTGGTTGCAACAAGCAGAGAAAATTCATTCCTTTTGAAGGAAAACATAACTTGATCTTTCTGCTCCTGAGTCAATTTTCCGTGTATTATGCTAACTTTATCAAGAAATATTTTTTGTAATTCCTGAAAACGCATCTCTGCTGCAGCAATATTAGTCTCTTCGTTTTCTTCTATGTATGGACAAATCCAATATGCTTTCTCACCCCTGTTTATAGCACCTTTTAGCTTTTCAATAACATCTGGCACCCTACTAATGTTCATAGTTACAGTTTTTATTGGCAATCTGGATTTTGGTTTTTCTTTCAAAATTGAACATTCAATGTCACCATACATAGCTTGCTGCAAAGTTCTTGGAATGGGAGTTGCAGTAACGAAAAGTATATCGGCATTTTCTCCTTTTCCTACCAAGCGATTTCTCTGCATCACTCCAAATCGCTGTTGCTCGTCTATGACTGCAAGCCCTAAATTTTTAAATGTAACGTTAGCTTGAAATAGTGCGTGAGTGCCAATCACTATATTTAAAACACCACTTGCAAGTTCGTTCATAATAATCTTTCTTTCCTTGCGCGAAGTTTTACCAGTAAGCAGAGCAACTTTTATATCGGTACAGGATAAAACTTCCTCAATCCAATTATAATGTTGCTCCGCCAAGATAGTAGTCGGTGCCATTAGAGCTGCCTGCATGTTGTTTTCTACCACATTTAGCATCACAAAAAGTGCAACTACGGTTTTGCCACTACCAACATCACCTTGCAGCAAGCTTATCATGCGGTACTTGGATTTTTGCCTCTCTGAAATTTCATCTATTGCACGAATTTGATCGTTTGTTAATTGAAACGATAATTCATTTAAAACTTGCTCTTTATATTTACTCAATACTATAAATTCTCTTCTCCTTTCTTTTACATGATTTTCTCTTGTAAGTTTCAGTGCTAGCTGATATGCAAACAATTCATCATAAGCAAGCCTTTTTCTACAAACCTCGGCTTCCGCCAATGAGCTTGGTCTGTGCAACTTTATGATGCTTTCCCTCCAACTTAGCCATTTTTTTTGCTTGATTAATGTATCATCTATCCACTCTGGTAAATCAGGCAATTCCTTTAGGTGAGAGCTTATTATGTTCCCAATGCTCTTATTGGTAATGCCACGGCATAATTGGTAGACTGGCTCTATGCGAGCTATTTCTTTAAATTGGTTGATGTCAAGCGACACATAATCTGGATGAGTAATCTGCCAATGCTCAGCAAATTTTTCGAGTTTGCCACTGATAATTACATAGGCTCCAACTGGAAATAGTTTATATAAATACTTAACTGAGTAATTAAAAAAGACTATGAATATATACTGACTCTCACTTTCAACGACTATTTTATATGGTCTACCTCTAAAAGTGGGCGGCTGATGCTCATAAACTTTTGCAACAAAAGTTATAAATTCTCCAGCTTGAGCATCGGGCAGTGACTTACTTCTATCCACATAACTAAGTGGCCTATAAAATAGCAGGTCCACCACTTTGTCCCCACCACAAAGTTTAGGCAATATTGTGGAATGAAATTTAGGTATATTCTCCAGCCTGCTATTTAGAAAAATCTGATTGCTCATTGAGATTCATACATGTGTAAAACTGTTATAGAGTCTTCTTAAGATCCTGTCACCTTATAGTCAAACTATTTGCTATCATAGAACTTGCGTTTATATAAAATATTTTATTGACTTATTAATCATTTTTATGTATTATTATACCGTTAGCAGTCTATATCAAGGTATTAATGATGAACAGCTCTACACCAAAAGAAAAGGAAAATCCAATAGTTACACTAAGAGCTCAAGCAGAAAAGTTTGATTATAGCAAATTAAGAGCTGATGAAAAGGATATCTCAGCGAACTCTGGTAAACAGATGTATGAGGATTTTTACAGAATGAATTTTGTTATTAATGGCAAAAGTATAGACAAAATTTTAACTAAAGCATTAATAAACGAAGATAAAAAAGGATTTGACAAAATTTGGGAAGAATATTGCGAAGGTCCGAAAATTCCTAATAATAAAAAAACTGATCAGTATAAAGAGGAGGTTAAAAGATTTTATAATTTAGGCAAAGAGTACGCTCACCTATTACCAAAAGAAGGAGATAAAAACCATCGCCCATTCGCAAAAGAAGTTTTTAAAGAAATATTCGAGCATGCTGAAGCAAAAGTTCCAAGTGATCCTATTTTGGAAGAACTGGTTATCAATTGTAATCAAGCGGGGCATGAAGCTGGTGTATTGATAGAATCCCAACTTGCACTTGGCCAACATTCATTTCTAGTATCCTCCCCGAAAAGAGTAATGAATATTGATTATATTGACCAAAATAATGTAAGTATTAGATCGGATATGAAATTACCAATATTTTCCCGAAGTAGTGTCAGTACACTCGATGATAAGGTATGTGACCTGTCTAGCTCACTAGAATTCACACTTCATTCTCAAGATGGAAAAGATGGTGCAACATATAAAGATGGTAAATTGTCACTTACTGTTCCTAAGAGACTGAAGGACTATAATATAGGTGATAAAAACTTGTTTGACGTCATAAAAGAATGTTTTCAGAAATTGTGCGAAAAATTTGGATTTTTTAAAATAAAAATAGGGCATGACTTGGATAAGCAACTGAAAGTGAACAGTGTAGAGTTACTTACCCACGATCAGGGTAGAACTTATCCTTGATAATGATTAAGATATCTCAATCTCTGTCAGCTTGCTTGCACAATCAATCACTTCAGCATTTGGAAATTGGTTTTTAAACCAGGTGTACTGACGTTTCGCGTAGTGTCTTGTGTTTGTTTGAGCAATTTGTATCGCTTCGTCTAAAGTAATCTCACCTTTCAAATACTTTACAATTTCTGGCACTCCATGTGCTTTCATAGCTGGTAAATGTGGGGCTAGGTTCATGCTAAGTAGCTTTTTTACTTCATCAATTGCTCCATTTTCAATCATTGTAATGAAACGAAAATTTATTTTTCGGTATACATCTTCACGTTTAGGCAGAATTGTATATATCTTAAAATTATTGAATAAAGGAGGCTGTCTATTTTCTTGCCATACAAAGATTGTCTTACCAGTTTCAGTGATAACTTCAAGTGCCCTTGAAAGGCGGTGCGAGTCATTCATGAATACTTTACCTTGAATCCTTGGATCTTTGCTTAGCACTAATTTGTAAAACTCCTCTTTACTTAAATTTTTCCTTAATTCGCTTACATTTTTCCTCACTTCCTGACTTATTTGTGGCATTGATGATAAGCCTTTGATTAAACTGCTGATGTAAAGCCCGCTTCCTCCAGTGATGATAGGTATTTGAGCATTTTCTAATGCGTGATTAACTTCTTTTTCTAAATCCTCTAACCATAGACACACGGAATAATTTTCTTTTGCTGAAACATAACCATATAATTTATAAAATTCTTCTTGCTTTAGTGGTTGAGCAGTAATTATGGGAATTTCTTTGTATACCTGCTTTGAATCACAATTTATTATACTAATATTTCCATATTTTTCTCTCAGGTTATCGCATAATTCTGATTTACCTGAAGCTGTAATTCCTGTAATAATTACTATATTGTTTCTCATTTATATTAATTTAATTAACATATGATAAGGTGTAGTAAAAATTTGGATTCTACAATCTAAAGTTTGGAGATTTTTATGGCAGAAAACAACGACAATAATTCATTTACTAAGCGTTTCACAAACAGAACTCCTGGCGGTACAGGGGAAGGTTTTTCCAGTAAGTATTCGTCTCAAAACACCAAAGAACGTGCGCTAGGGGAAAAAGGAAAAATTTCTGAATTAGCAGGCAAAAAAACCGAATCTAAGGAAGCTTTTTCTGAAAGTGGCGGCATAAAAAGCAAGAGCAGAACTGTCAATGAAAGATCTTTTGCTGATGCAACAAAAAGAAGTAGGTCAGATCTTGTATACTTAGTTCGTGGTAAAGATCGTGGAAAATCAGCGTGGCATTATGTATTAGTTGATAAAGAGAAAAGAGAAATGTTTCTAGCAAAAAGCAGAACTGGCTCTATAGATGTTGCAGACTATGGAGAGATTTTGTATTCAGGATGGGGAGAGGATCCACCACAGGCAATAGTTGATAAAGTCAATGAAGAGTTTGGGTTGTAGCAAGTCTGCATAACAAATGGTAAGCTGCGTTGCATTACGTTCACAAAAACTAGCAGTTACTATATAAGATACAATGCAACAAAACTGATCTAGTTGTTATGAATAAGTTTTTAGCTATATGGTATCTAAAATAATAAATGCAATACAGAACAACTTGTTAGTGTGTTTTCCAACAGAAACAGTGTATGCTCTTGCTTGTAATGCATTAAATAATGAATCTATAGGAAAAATATATCAGATAAAGAAACGCTCTCAAAATAAACCACTGTCTATATTTGTTAGTGATATTTGCAGCTTGATGAGAATAGCAAAGCTAGAGAAAAAGTATATTGGTTTAGTAAATCACTTTTCTCCTGGACCGATTACCTATATTTTACCACTTAAAAACAATAATATATTGCCAAACGAATTCTTTAAAGATAGTATAGGCATCAGAATCCCTGAGCATCCTATTGCAATTTCAATACTAAACAAACTGAAAGTTCCAATAGTTGCAACTAGTATAAATATTTCAGGAGAAAAAAGTGTATGTAAGGCAGACGATATACCACAATCCATTAAGCAACATTTATCTGCAGTGATTGAAGATGATGAAGTAGTTTCTGGTATAGAATCTACTATTATTGACTTAACCGAAGATAAGATTAAGGTTTTAAGGGAAGGTGCAATTTTATTACAAACAGTAGCCAATGCATTTTCAAACTAAGATCTATAGGAGAAAGAATGAAAAAAGTAATAGGTCACAACCAGGCCAAAAAAAAATTAATGAACAACTTATCTGTTCAGTCTTGGCTGATCTGTGGTAAAAAAGGTATAGGAAAAGCAACACTTGCAAAATCCTTCTCCAATTGGTTACTCATAAAAAACTATAATGAAGTAGCATTGGACTTACACATTGTTGAAGATGATACTATCGGAATAGAAAAAGTCAGAGAAATGAAAAACTTTCTACACTTAAGTCCCATTCAATCAGAACACAAAATAGCTATAATAGATAGCTTAGAGGCAATGACTAATAACGCTAAAAACGCAATATTGAAAATATTAGAAGAGCCGCCAAAAAATTCTAAGATATTTATAATTAGCCATAAGCCATATGATATACAAACCACTATCTTGTGTAGGTGCTTTCAGCTGAATTTACTCCCATTAACTTATGATGAAACAAAGCAAGTTGCTTCATCTCAATTTAAGTTTGATGATCAAACGTTTGATGAAATGATCACTTTATTTCCTGGAATGCCAGGAATGATAATAAATGCAATAAGTAGTGATGCTTATGAAGCATACAAATGCTTTTATAAATTTCTTCATGATTTAAAGAATCCCAATATGATTAATAAAGTAATTAATAGCGAAATCGAACTAGAACTAGCATCATATATAATTCAGGCCTTCATTTTAGAAAGCATAAAGAGAGAGGTAAATGGTGTTGAAATTCTGCTAAGTCAGAGGAAAAAAATAGATAAACTTTTCGTTGCCGCAAAGCAACTCCACTTAGATAAAAAGCATGTTTTAGCTAATGTAGTTAATATCATGACATAAGTTTACGAAGTATAATACTTTTAACATAAATTCATGATAAAATTCTGTTAATTTAATACTCGAAGTATATAATTTGACTGATAATAAATTAACTGTATGGCAATCAATAGAAGTTTTGACGAAAGCCATATTGAACATGCAGAAAAAATTAAGCTTAATTAAGAATATAGCTTCAGATCAAGACGTAACCCTAGAAAAAGGAAAGGAGTTATTAAGTGGCATTTATGAAGCAAATTTTAAGCTAAACAAGACAATCAATATAGCTACTTTGCCAAAAATTGGCTATCATATGCTAAATGATGAACTTGTTGTACGTAATCATATTACGGAAGAGGAAGTAAAGATTCCTAGAGATTTTCATTACCTTAAAGTCGTTAAATCCGATCATGATAATTATAAATTAACGTTTTGTAATTTTTTAGGTAATGAGTTTTTTGAATATAAAAAGTATGATCCACAATATTCTGGCGTTTCAGATGAATATAAATTTGTGGATTTTGGTAGTGTAAAAAAGACTCATAATCTAAAATTTAAGGAATATGTTGGTCATGCACCTAAGTTTTTTGCTGCAGAAGGTCCTATTGAGCCTGGATCTCAAAACCATGCAATTGATCTATTTAGGCTAGTCAAAGATGGTAAAGGTAGCAAAGTGGGAACCCTCGCTGATGAATTTGGTTATTTTGATGATCAAAATAAATTACATTATTATAATTATCACAAAAGTGCTGAAAGTAATATTTACAATCCTGAAAATTTCAGTATAAAAATGATAAATATAGATGTGAGCAAAATCGACAAATTCTACCTTATTGCGGAACAAGGTGATATAATCATTCATCCTATTTTGGAAAATTTAGACATATTTTAAAGTTTTTTAGAGTATCTAATCTTGTTGTTATTATAATTGGATTTGGTAGCATTGTGTTATGGAAGATAAATTGCTTGAATCAGTAAAAAACAAAAGTTATTTCAGTAAAGCAGTCGAATGGTACTGCCATAGGTATCTGTTTTGTGTAGCAGAAAGATCTTGGATGGCATTAATAGTATCGCTTCTCCTAGTATGCTTATGTTTATTAACATTAAACATATACCTGTTATTTCCTATTAAAAAAGATTTAAATTTTGTGAAGTATATGAACCACACAGAAGATGAATTCTCTGCAATGCATAAGCTTAGTTTCAGTAAAAAGGAAGATGAATACACTTCCACAGCGAGGTACTTAATAAGTAAATACATTAAAATATACGAGTCCATTAAGATCGTTGAACCGAAGTACCAAGAAAATTTTATAAGAAACAATTCTATACATAAAATCTATCAAGGCTTTCAGGAAAAAACGAATAATGAAGCTGGTAATTTGTCTTTATCTAAAAGAAAAATCGCCAACATAAATGTAATAACATTATCTATTGATCGATCGACCAAGGACTTAGTTACATTTGCTGGAAATGCTACTGTAGTTTTTACAACCGAGCAAAATAAGGAGGATACTGTGGAGATTAGCTTCACTTTGTCGAATATAAAAGCAACTCTGGCTGGTATAATACCATTTAAATTTATTGTTAATGGTTATAAATACAGATTTTAAAATATTACTTGGTAGCTAAAAAAAATAACCAAAGTGCACATAGCAGTAATAACTGGAGGTAAAACTAGAAGAATTGGTGTTTTTTTAATAAAGTAATTCTGAGAAGGTTTTAAGAAAAAGGCATTGTAAATTATCGGTAAAAAGTACAGAGCGTTGAGTATAGTACTAACAATTAACACTAGAGTTACAAACACAGAAAGTATTACATTGCCAGAGTTGAAAACAGCTTGAAAAATGAGAAATTTACCCCAAAAAGTCGGAGCAGGCGGCACCCCTATCATAGACAATGCACCTATAGCAAATGCTGTCATGCTAATTGGCATACTGCGTCCTATACCGTAAATCTTATCTATATATTTCTCACCTGCTCTCGTTATTATTGCTCCGGCAACGAAAAACAAAGTGATTTTTGCAAATGCGTGGCAAACTAATTGAAAAATTGCAACCCTCATGCTGAGATCACTAAAAATTGAAGCGAATAATATAATATACGACAATTGAGAGATGGTAGAGTAAGCAAGCAACTTCTTTAATTCTTTTTGCTTTAGTGCAATCAATGATGCAGTAATAATAGTAAATCCAGCAGCGTACGGAAGCCACCCTCCAGTAAACCAATTTTGCTGCACAAAACGTTGCATGTTATCGACGCCGAAAGTGTATAATATAACTTTTATGATAATGAAAACTCCGGATTTCACAACAGCAACAGCATGCAGTAGTGCGCTTACAGGAGTTGGTGCAACCATTGCTTTTGGTAACCAAAAATGCATTGGCATTAATGCAGCTTTTCCTATTCCGTAAATCAGCATAGCAAAACACACTGCAATGAAAGTGATGAGTGAAGTATCAAATTTGAATATTCCACCGCTTACAAAGTCTAAAGTATGAAATTCATTATATAAAAGGCCTATTGCAGGAAAAAACAATACCAAAGAAGAGAAAAATAGCACGCCAAAGTAATAGCGTCCTGCAATCATTGATTCATTTGTTGAGTTGTAAGTAACCAGAGGGTATGTACTAATAGTTAGAAGCTCATAAAAGACAAATGTAGTGAGCAAGTCTCCAGAAAAAGCAATAAACATTGCACAGCTAATCGATATTGAAAAAAAGCATAGAAAACTTGAGTGATTGCTATCAGCATAGTTATTCTGCATATAACATATTGCATATACACTGGTTAGTATCCATAAAAACGATATTAATAAACTGAATACTACTCCAGTAGACTCTAGCTTTAAACTAATGTGCAAATTATTACCAAAATCCATAAGAATAAATTGAGAATGATCACCATATACCCAATATAAAGTGCATAGACACGTATACGTAAACAGAAGTACAGAAGAAGCGACAGTAATACTATTGTTCACTCTGGGCCATTTACCAGTAAAAAAAATAACAAAAGCACTTAAAAGCGGAATCAACGCAGTAATTAACAAATAATTCTCAGTAATAAAAAATGGTAAGGAAAGAGATATTAAGATATAGTCCATTAAATTTTTTGTTTAGGTAAAGCTGGAATTATACTCAAATCATAGAAAAACTGCTATGTTTTTTAGTTGTTTGTGTATGCTATAGCTATACCGCGATTCATTCCACAACTGTACGAACATTTGTTTTTGTTAAACACAACAAAGATGTCATCCCAGTGCTCGACACTGGGATCCAGGAAAGTTTGCTTGTGAGCAAGCAAACTAGCATAGAAAAACGTTTTCGATGAGATTGCAGAAACCAGTGTCTGGGCACTGGGATGACAAAGGAGTACAGTGTCAAGCACTGACCATTTGCTGTGCAGTTTACCTTTAAAAATGAATGTTCATACAGTAAGCCATAAGATGACAAAAGAGTAAACTTTATCTGTGTGAGCTATAGACGCAAATTATAACAAATGCAGTAGCGTAATCTCCATCGTCACTCAGAGAAAGATGAATTTTGGAGATAAAATCCTTGCTAACGGTAAGATATGGCTTGCCTCTTACATCATTGTATATTTCTATATTTTTCATTATAATACCCTGACCACTACCTCGTGCTTTAACAAAAGCCTCCTTTGCCGCAAAGCGCTTAGCGAAATACCTTGCTCGCATTTCTTGACTATTATACTTTCTACTTAGCTCTATTTCTTTTTCAGTGTAGATTCTATTAAGAAATTTTTCCCCGTATTTTTGTAATATCCTCGATACTCTTGGTATATATACTATGTCAGTGCCGATACCGTGTATCATTTTGTGCTAAAGTGATTTATTGCTTCTTCAATCTGCATTTCCTTTACCTCTCCAGTCGCTCTATTTTTTACTTCAACTATCTTTTCATCTATTGCCTTTTTTCCGACAATTATTTGCCACGGCAAGCCTATCAGATCCATCCTAGAAAATTTTACTCCTACACTTCCTTCTGTATCATCGTAAAGCACTTCATCGCTCTTCAAAGCTTTATATATTTTATCTGCAGCCTCCGTTACTTTCGGTTGTAAATTGATTAAACCAATTCTGAAAGGAGCTACCGATTCTGGCCAGATAATTCCTTTATCATCATGAAAAGCTTCTATTATTGCACCAGCAAGTCTTGAAACCCCAATGCCATACGAACCCATATGTATATTGACATTTTTTCCATCTTGAGAAGTAACACTTGCCTTCATAGGCTTTGAATATTTGTCGCAAAAATAAAAAATATGCCCTATTTCAATACCTTTACTAACATTTAACTGCTCTTGCGGCACAAGGCAAGTTTTAGGGTCGTGCATATCATCTGCAACTGCGTATATACTCTTTAAACTTTCAACATCTTCACTTTCCAGTAGTTCAGAAAATTTATTGTCATAATATAAAGTGCTCTCACCAGTGTTTGCCAATATATGAAACTCATGGCTCAAATTTCCTCCAATTGGCCCCGTATCAGCTCGAACTCCAATTGGAGTAAGTCCCATGCGTTTGAAGATTTTTATGTAAGTTTTGTACATCAAATTATATGAATTCTGTGCACTTTCGTAATCCACATCAAAACTATACGCATCCTTCATCAAAAATTCCCTACCCCTCATAACACCATAACGTGGTCTTACCTCATCACGGAATTTCCACTGGATATGATACAAACAAAGTGGTAAATCTTTGTAACTTTTTACCACATCTCTAATTAAATCAGTTGCCACTTCCTCGTGCGTTGGACCGAAAAGCATATCTTCCTCATGCCTATCCTTTATATGCAACATTTCCTTACCGTAATCATCATAGCGTCCCGATTCTCGCCAAAGACTTGCCGGTTGCACACAAGGCATTAACACTTCAATTGCACCAGATTTATCCATTTCATCTCTGATGATGTCTTCAATATTTTTAAGCACGCGCATACCAAGTGGTAACCACGTATAGATGCCAGATGCTATCTGCTTTATTAAACCTGCACGTAAAGAATATTGATGGGAGATAATCTTAGCATGGGCAGGCTTTTCCTTTAGAGTTGGTAAGTAATACTTGGATAAACGCATATAATAGGTCTGATTGTATTAAGTAATCTTAATACAATCAGACCTGTAGGTAAACTTATTTTGAAAAAGAAGGGAAGTGCGTGGTGCTTTCCTTAACGTACTAACAAATCCCTCTCAAATTTAGTAGCCATTTCACCAAACACTCCACAACGGTCTTTAACAGATAGATTTTGCACCTTACTATTCACCGAGCTTACATCACTTTCTTTGTTTACAAGAGGAGCTTCAGGTTTCGTTTGTAAATTAGCAGGCTTAGGCGGTACCGGTGACTCCTCTGTCTTTCGTTCAGAATGTGACGGAGATGTGGATCTAGAGTTTGCACCATCACCAGATCCATGACCACTGCCAGAAGTGCTTGTTCCTTCTTTTTTGTTTGGTTGGAAGCTTAGAGATGTATTTTCCCAGCTATCAGATATACTACCGTTACCTTCATGCTCGTCTTCACTACTACTCGAATGATTTGCTTTGTATCGACGGTCAAGTACTTGACTCAAATTAGCAATCAAAGTTTTTTGCTGATCATCTTTATTATCGTTTGATTTCTTTGTCTCCCCCTTAGGAATTTTTTTTAATTTAATACCTTTTCTTATTTGATCCAATAGAGTTTCATTTGAACTTGGAGCAGGCGGTGGTGGTGGAGATATTGCACCACTTGATAGAGGAGGAGGTGGTGGTGGCAATGCTCCACCACTTGATAGAGGCGGAGGAGGTGGTGGTACATTATCACATATTTGCGGAGACTGTGAAGGGGAAGTAGGCACACTTGATTTATGCTGCGAACTAGTATCACTATCCTGTGATCTACTATCTTGCTTAACAGTCACAAGATCTTGTGGCTGTTGATTTCCGTTATTGTTTGATTTCTTAGCAGCTTTAGAATTTGGAACAGGCGGAGGTGGTGGAGCAGCACTTGGTGGAGACGAAGGGGATGGTGGTACACTATGTGGTACATGAGGAACTGCTGTAACACGTGTTTGCGAAGACTGTGAAGGAGAAGTAGGCACACTTGATTTATCCTGCGAACTAGTACTACTATCAACTTTTATCTGTGATCTACTATCTTGCTCAACAGACTTTTCTTGTGGTTCTTGAGATACAGTATGGCCGGATTCTTCTCCACTAAGATCTATTTTTTTCTTATCACCAGCTCTAGAAACGGCCAGTCTAATAAGACATATCACTGAAACCAGCGCAACAATCGCAGAAACAGCAAAAATTGCTAAGGGAACTGCTTCAATTGCACCAGAACCAGAAACTGCTGCAATAACATAAGGAAAATATATATAAGCTGCAACGGCAGATACACATAATGATAAAGCAGCAATCGAAATTTTAAGGTTGGATGTAGACATTTTTTACCTCATTAACCAATAGAACATTAATAATAATTAGATTATCAATAGTATCAATAATTAATTATGAAAAATAAAGTCAAAATTCGAATAGATAAGCTATAAGTAATATACGACCAGCAATAGCCATACAATAGACTTCTTATATAACCCACACTAAGTAGAAAAAAGGTGTCATCCAAGTAGCTGACACTGCTCTCCTTTGTCATTCCAGTGCTTGACACTGGGATCCAGTTTTCCATATAATCTCATCGAAAATGTTGTAACCACTTTCTGTGCTAGTTTGCTTGCTTACAAGCAAACTTTTCTGGATCCCAGTGTCTGGGCAGTGGGATGACAGGGGAGGGAGGCTACTTGGATGACACCATTCTTTTTCCTGGATCCAAGTAGTCAGGGCACTGGGATGACAGGAGAAGGTACTAGGATGACACCCTGACCTCGTCGTCCCGCTACGTGTTAGCGGAATCTAGAGATACCGTGACGGTTCGTGGCGGTATGACGTAAAGCTCGCGTTAGCTATACTTTTATGCTCACCAACTTAGCTGGATCCAAGTAGTCAAGCTACTTGAACCTGCAAATTGCAATATCCGTACAGATGTGTGCTTGACACTGGGATTTAGTGCAGCTACCCTAAATTGGAATTGCTATTCTTGGCTGAAAGGAACACATTTTTAGAATAATGAAAACAATCAGCACTTTAATTCAAGAAGGATCGGAGTTATTATCGTCACATAAAGTTGAATCACCACATTTGGATTGTGAAATCATCATGCAGCACGTACTTGGAGTGGAAAGATCATTCATAATTATGAACCATGCTGATCAAGTGCCGATGGAGAAAGAACTTTTATTTTGGAAATTAACAAAAAAAAGAGCGGAAAGATATCCAATATCACAAATAATAGGTAATCGTGAATTCTGGGGTAAAAATTTTATAGTTAACCAGCATGTTTTGGATCCAAGACCAGATAGTGAAACAATAATCCTAGCAGTGTTAAAATATTACCCAAACAAAAAACAGAAACTAAAAATTGCAGATTTTGGTACAGGCACAGGTTGTTTATTGATATCCGTACTTAGTGAGTATGAATATGCCGTTGGTATCGGCTTTGAAAAAAGCTTGGAAGCATACAAAGTTGCCTATCAGAACATAAAGAAACATAATCTCCTCAGCAGAGCCAAAATATTTCCAAGTTCATGGACAGAGTGCAGCGATTTATTTGATCTGATAATTAGCAATCCTCCATATATTAAAAGAAGCAAGTTGAAAGACTTGCAAGCCGAAGTGCAAAGGGAACCAAGAATTGCCCTTGATGGTGGTATTGATGGTTTGAGCTGTTATTTGAGTATTTTTCCAATATTGAGAAAGTGCCTTAAAAAAAATGGGTTTGCGATATTGGAGATAGGTGAAGATCAAAATGATATTGACAAAATAATCCCATCATACGAATTAGCTTTTCAGGAATATGTATATGACTTAGCGGGAATGAAGAGATGCATTGTTATGCAAAAAACATAGCTAATGTTTTCTTGTATTATCTCCTTCATCCCATATTATCCTATGTCATCCCAGTACCCTCTACCTCGTCATCCCAGTGCGTGACACTGGGATCTATATTTAACTAGATCCTATGGTCAAGCCATAGGATGACAGGAACGGTTTTATGCATTTTTTAAAGGGCAACATGTTTAAGCTTTACTAGCAAAGTGGAAAGTAAGGCCAGCCTCTATGCCGTGTGTATGAAAAAAGCCGTTCTGTATGGTAGTAGATACTTGATTATCACCTGTTTGTTCAGCCATTCCACCTTTTGGCTTACCTGGACCATTATCAAAGTTGGGATCCCATTTTAAGGTGTCTAGTTTATACTCACTGCTACCAATAGCACCAAAACCTCTATATCCGATATGCATATTTACATCTTCGTTTATGCGATAATCAAGGCCAGCTTTTAATTGACCTGCGGGTCTTATTGACGATTTTTCAAACATTGTCATTCTTGTTGCACCGACTCCAACCCCAACATAAGGAGAAAAAGAGAAACGGTCACTTTTCCAATGATGATAAACATTTGCCATTACAGAGAAGAATACATTCCTTCCAATTCAGCTCTGTAGCTATTGCCATTCAATTCCCCTGTATAACCCAATGCTACATTTGCAGCAAAAGGCGGATTATAATCTCCTTTATACTTACTTAGTAATTGACCTGTCTCTTATACACATCTGACGCTGCCGACGAAGAGGATAGCGGAGGTCTCGGTGGTCGCCGGGTCATTTAAAAAAAAAAATCGAGCCTGGTATACAAGCGTGTCGG
>NODE_16_length_14872_cov_4.330652
GGAAACGATCATGCGTGGTTCGGAGAGGGGTTGTTGGAAAAGTACTTAACAAGTAACTCGCTGGCTGCCCACTCTACTTCATGCACAGTTCTGCGAGAGGCTGGCGGGGAAGGTCCGCCGGTCTACTCTCCCTATATCAATAGCATTGCTTTAAAAAGAGTGCCCATATTTTCAGTCAACCTTAAGAATTCACTAAAGATCCTATTCTTTTGTTCATCACTTGCGCTTTTCATTAAAGCCAGGGTTCTTTCTTTTATGCCAAAAAGATATAAAAATTCTCTTTGAGTTAAAATCTCGCAATCTACGTGTTTTAATGAATCTTTTAATGCTTGAAAGTTTACAAGTGCGGTAATATCACTATTACCAACATTCTCAAGAAAATTAGCATACTTATGTTGTTTTATCGATTGCAAAGTGCTCTTATATGCGGGGTATACATAACCGTAATCTACAATCAAAGCAGCTCCTTTATTATTATATATCTTCTTCTCAAGTTTTTTTAATATTTCAACCCCAACTGAACATATTTCCACCACTGCACCATTAAAAAATTTTCCATTTGTCATCTGAGTAGCTGACACTGGAATCCATGATTCTTTTTTTCTGGATTCCAGTGTCACGCACTGGCATGACACCAAGAGACTGCCATCATCTTGTTTTGTCACCATATTTTCATACCACCCCTCATCATGATATACAAACTGATCTATCGGAAGAGCATCAAAGAACTCATTTGCTAAAAAAATGGTTGGTTGTTCTGGTAGGTTGTCAATATTTTTGTGCCAATTAACATCTAAGCTTTTTAATTTTTCCTTTTGTATCTTCCGTAAAGTAGGGCTTATTTCAACTAAGTGGATCAACATTGAATTAAAAAAGCTGCTGTATTTTTTAGTGACTCTTATTATATCGTGAATGAGTGTTCCTTTGCCTGGCCCAAGTTCAACTAGAGAAAATTTTGATGGCTTTCCTAATTTTTCCCATGTATGCATTATCCAAACTGCAATTACTTCACCAAATAATTGGCTGATCTCAGGTGCGGTAGTAAAATCACCATCCTTACCAAGCGGTAATTTACTTGTATAATAGCCGTATTTTTCATGATACAAAACGGCATTCATGAAATCACTGATGGATATTGATCCTTGACTTTTGTCAATTAATTCGTGTATATAAGTGAGCATGTTATTAATAAATGTTTAACTATAGCGTGCCATAATATAAAATAGTAGAGTATTTATATATATAGTATAAACTTAAGTTTGTGAGTAATAGTGCTTCAGTTATGGACGACAAAAACACCGATTATGTTGCCCTTATACCTCAAGATGATAGTATTGAATACAAATTTGAAGAAGCTGTCAATTTTATAGAAAACAAGGTTATAAATGCTGATGGGCTAACTTTAGCGGAAGTGTTTCAAGTGCTAGTTCAAATGCTAGATGGTGATCTAGGATTGGTAAAAAAAGTACTAGCATATGCTAATATTATGGCAAAGCATGGAATGAAGGTAGCAAAAGAGTCGCAATTAAGCAGAGCTGATGTTCGCCGAGCTTTGGAAGGTAGAGAAAGTGTTGTCAATAGACAAGATTTTATAAAGAAACCACCTCTTCCACCTGCTATAAAATCGACCAAAAAGAAAAGTAGAGGTCTTTAAATGGCCGAATCTATAAAAAAATTTACTGTACAATGTGACTTCAAAGGACAAAGTTCACCTTTTGCAATATACATAGGAAATCCAAAAAGTGATGCTCATCCAATTCATCATCAAGATTCCTGGCTTGTAAAAGAACGTGGAGGGAATATTCCTAATAAAGTAAAAGAAAGTCTACAAAAATTATATAAACTATCTCAAGAAAATGGAGTCTCTTTCTCAGAGTTATGCGCGTATGCCATTACTGTGGTTAGTAATAATGATAAAAAAAGCGATAGCAAAAAATAGCAAACTGCTCTCTTATCATCCAATATCTTCTTCCTGTCTTTCCTATACCTTCTCTCTTGTCATCCCAGTGCTTGACACTGGGATCCAGCTAGGTTGGTGAATATAAAAGTAGCTAATCTCATTTATATTAAAACACTACGTTTTTGATGGGGTTGCGTGAAAAACTGGATTCCAGTGTCAAGCACTGGAATGACACCACCTGCCACACAAATTGCCTACAAATTACAATGTTCGTACAGTAAGTACTGAAATGACATCATTTACTATGTAATATTGTGTTATATTACATATATATAGTTTAATCCCTCAATATTTCATTTATAGAGACTTTCGATCTCGTCTTTTCATCCACTTTTTTTACTATGACTGCACAATAGGTTGAAATGTTATTTTTCGATGGAATAGACCCTGGTATCACTACAGAATAAGGCGGCACTTCGCCATAAAATACCTTGCTAGTTTCTCTATCAATAATTTTTGTTGATGCCCCAATAAACACACCCATGCCAAGGACTGATCCTTCTCTAACTACCACACCCTCGGCTACCTCGCTACGTGCTCCAATAAAGCAATTATCTTCTATAATGACAGGTGAAGCTTGAATAGGCTCAAGGACTCCACCTATTCCCACTCCACCGGAAATATGGCAGTTTTTTCCTATTTGCGCACAGCTACCAATCGTTGACCAGGTATCTATCATTGTTCCTGAATCAACATATGCACCAACGTTGATAAAACTTGGCATTAGAACAACATTTGTACCTATATAAGCAGATCGGCGGACAAAACACCCAGGAATTGCTCTAATTTTTAACTGGCGAAATTTCTCCTCATTCCATTCACTAAATTTGTTACCGATCTTGTCAAACCAGCAATTGGTCTTGTCTATTATTTTGTTTTCTTCAGTGAGAAAATGTAATAATATTGCCTGCTTTATCCACTTATGTACTACCCATTCTCCACTTGATAGCTTTTCTGCTACTCTAATTTTGCCACTATCAAGGAGCTCAATTACCTCTTTAATTGCTATTCTTGCTGTTTCCTTTAGGTTACAGTCATTAAATTTTTCTCTATTTTTCCAAATATTTTCTATCTCACTTTGTGTTTTTTTTAGTTGCAAACCTTCCATTTGTTATATATATTAGTATTAAATTTATAGCTCTGTATCATTTGAGCTTGTTACTACTTTATATGTAAGTGCTATGAAAATACAATGTAATAGTTGTACTAAAACTTACTTAGTATCTCCTAAGCAAATTGGCGCGTCTGGAAGAAAGGTAAAATGTACGAACTGCAATCACATATGGCATGAATATCTAGAAGAAGTGTCAAACAAATCGCACTCTGCTAATATACAGGAAAAAAAAGTTAATGGAAGGGATTTTTTACAAAATCTAGCATTTACCACTCTAGCTTTTGCAACAGCTACAGGGTTATGCGTCGTAATTGCCAATGGCATCTTTCCTAGAGAGATGAACAAAGCATACAAAACGATCAGTTCATATAAGGATTCAATAAGCTATAAATTAGGGTACAAAAAAGAACAAACAGAAAATCCAAATGTAAAAAAACTTGTTGTAAATAAGTTTTATCAAGACTACCTTTTTTTATCTAATTTAAGATCTAGTTAAATAGGCATAAACCATCGCCGATATCGGTATCCAGTTCCTATAGCTACTCAGATGATGCAAATAGTATTAGGGTGACAGAGTTTTAAAAATAAGTTATCTTTTAGTAAAGAACAGCTCATGAGTATTAAAATTGCACCTTCTATACTTTCAGCAGACTTTGCAAAGTTAGGAGAAGAAGTAAGAAAAATTAGCGATTTAGGTGTGGATTACATACACATAGACGTTATGGATGGGAATTTCGTTCCAAATATTACAATTGGTCCTAGCGTTGTTTCTGCAATACGTAAATATAGCAATCTTCCTTTTGATGTGCATTTAATGGTCAAATCTCCTGGTAACCACATTGAAAGCTTTATAAATGCTGGTGCTGATATTATCACTGTACATGCAGAAGCAGAGACACACCTTGAGAGGTTGATAAGAAAGATAAAGTCATACAAAAATGTAAACGACGAAAAAAAACCGATTCAAGTTGGAGTTTCAATTGTTCCTTCAACTTCTCCAAGTGTGCTTGAATACATAATACATGAGCTAGATATTGTGCTGATTATGACAGTCAACCCTGGCTTTGGAGGACAGGAATTCATTCATTCACAGTTGAACAAGATATCTACTATAAAAAAAATGATACAAGAGCGTAACCTTAAAACACAAATTTCAGTAGATGGTGGAATTAACTTTTTTAACGCAGCTGATATAATAAAAGCAGGTGCAGATATTTTAGTTGCGGGATCGGCGATATTCAAGGCTGAAGATATTAAGAAGGCCGTAAACGATCTTAAAAATCTATTGTTGTGACCCTATATAGCTAAAGTGGCTTAGGTTTACCTACAATTTGAAAAACAACAAATTCGTCATTCCGCTACTCGTTAGCGGAATCTATGCTGAGATACCGCGGCGGTATGACGTAGAAAAACCTTTCTTGGGTTGTATCCGTTCAGCTAAGCGGTGTGAGAGATGATAGATAAGAGGTTTTGGAAAGGATTGAGACCCCTTTGTTTCCATGTCAAGTATAATGAAATTATCCGTTCAAGGAATCCATTTCCCCGCTTCGATTGGGTAAAATATGAATTTTTGCGATAAACGACATAAAGCCGTATCTGCTGTTCAGCATGGTTGTTTGTCAGCGGAATGTTTTCTGGGTCATCTAAAAAATTCCACATTATTCTTTCAGATTTCAAAATATTTTTTGCAACTCGAGAAGCTCCAATTGCTTCAGGTATATGTGATATTTCCTTCAAGTAATACCTTGTACGTTTTTGCAACTTTCTGGCACGTCTGGTAAATCTAAAAACATCTATCTCATTTTTTAGCAAGGCCTTTTTTAGTGCAAATAATTCAGTGGCTACGTTTCTTAAGTAACAGCCCAGAACTTTAACTTCAACTATGTGCTAATCTTTCAAAATCTCTTGATAAATGTGCCCAACAGATTTGCCTGTTCTTATCGGCAAAGTAGTTGTATGCTGCGTACCTGTCGGTTACTACTAAGCTATTGCGATTGCAGAACTTACTATTTTGTAAAACCTTCATTCCTCTTGACTCTGTCAATTTTATAAAACTTGCTGTATTACTGGCAAACATCCAGCACCAACCAAGTTTACCTTTGTTATAATGGCTCGTTTCATCGATATGCAGAACTTCACTTTTACTTACTTCTTGCTCGATTTGCTCATATGCTTCTTGGCATTTTTCTGCAACTCTAGCCTCGCTATTTGACACGCTACCAACACTGATGTCCAGGTTGAAAATATTTTTTATAATATTTGCTACTTCTCTTTTCGAGTTCTTGTAAAATCCGCTCAGCGCCGCGATTGTTGACTTAACTTTTGGACCAAATGTATCCGCAGTAACACCTTCTGGTAGCCTGCTACTTTTTCTTTTTCCACACTTGCAACAGCGGCCATTGGTATTCCACAACATAAGGCTTAATTTCTGGCAAATCAACTTTTTGATGAATGTATGGCTCTTTCGATATCGCAATTTCTCCTCCGCACTCGCAAGAACTCTATTTTCACCACTTCATCTGCTTCCATTTTAGGGCGATACTTTCCTTCATGCCCAATCTGTGCCCCTATTTTCCTGTCACTTTTTTTCTTTTTCTTCTTTAGCTTGTATAACTCTTTTGAGCTCGGTATCGATGAATTTTGTGAATTCAGACCTAGTCTTTCTTTCAATTCAGCATTTTCGATTCTTAGCGCCTTATTCTCAGATCTAAAATTTTCGTTTTCTATCTCTAACCTCTTTATCTCTGCTTTTAGTTGCTCTATCTCTATTTTAAAGCTTTCACAGAGCTTGAGAAGACTAGCTAGTAGATCAGACATATTTACCACACATACTACTTGTGATATTATGTTTTTAGCACTCCTTGTCTACTTTTTATTTTACCGCTCCGCTGAACGGATACCTTTTTTTTACTGTTTGAGTATGTAAGGATTATGACGACCTATCCCAAACCTCAACTATATCCTCACTAAACTCTATTATCTTTGTTTTTTTAAACTGATAACAGTTGTTAATGAATTGAATCCCTAAATCTCCTACAAAAGGAGTGGCATCATTGCCTAAAATTTTACCACTGCGGCATATTATCAACCTGTCGATTAAATTACACTTTAATAGTTCTGTGATTAACACTCCTCCACCTTCAACTAATAACCTTGTTATACCGATTTCTGAAACAAGTTTTAATGCCATGTCCTTTAGGCAGGCTTTGCCTGCATCGTTTGAATTGACTTTCAAGTAGTTAATATTTTTTATTTTTTCTTTTACTTCTTTATTCGTTATCACCCAAGTTGTTACTTTATCTGCAGTCTTTGCAATGTTATGCTCTTCCTTTAATCTCCCTTGGCTATCTATAATTAGCCTTATTGGCGATCTACTTCCGAGTCCTGGTAATCTGCAAGTTAAGAGTGGATCATCATTAATAAGAGTATTGCTGCCAATCATAATTGCATCATATTTCGTTCTGAGCTCATGCACCCAGTTTCTCGTATTTTCACTTGTTATCCATTTGCTATCGCCTGTAAATGTTGCGATTTTTCCGTCAAGAGTTGTTGCGATTTTGCAAGCTATAAATGGTCTATGTAATTCTTTAGTGGTGAAAAAACCGACATTCAGTTCTTCTGCTTCTTTTTGCATAATACCTTGCTCAACTTCAATTCCTGCTTCTTTCAGAGCTTTAATGCCTCCACCTGAAACTCTACTATCTGGGTCAATAGTTGCAATTACTACTCTTTTTATGCCAGCTTTTATGATTTTTGCAGTGCAAGGCCCCGTGACTCTGTGATGACAACATGGCTCAAGAGTGATATATATAGTTGCGCCATGAGTTGAATCTTTAGCGTTTTGCAAAGCGACTACCTCCGCATGCGGACGCCCACCAATCCCTGTATATCCCTCACTAACAATTGTACCATCTTTTACAATAACACACCCGACAGCAGGATTTGGTGCAACATTTCCAAGATTTTTTTCTGCAAGCCTTAATGCAATTGACATGAAATGATCATCAGTCATTAGAAAGAAGTCATTTCGTATGAGGTATCAAAAATTCTTCTGTGCTCGTGTATAGCAAATCTATCTGTCATACCTGAGATATAGTCACATATTATTACTGAACGCTGAGATTTACAAGCGAGTTTGCTCCACTCTGTGGGAAGTAATCCTGGGTTTTCATAAAAACATTGAAAAAGTTCCTGTATTATGCGTTTTGCTTTGTTCATCGTTCTAATCAGTTTATAGCTTCTGTATATTTTCTCCATGTTGAATCTTTTCATTTCTTTTGTAGCATTCGCAACTTCTGGTGAAAATGTGACTAGCATTTTATTTAGACTTCTTACGTCTTCTACGCTTTTTATTTTGTGATCTTCAATATTTCTTTCAGTCTGAGAAACAACATCACTTATCATAGTTCCTATAGTTCCACTCAGTGATTCATGTATGAGTTTGCTCTGAGGCAATTCTGAATATCTGCTCCTTATGTCTTTAAACATTTTTTCAATTAAAGGAACATTCAGCAAATCTTCGATGGTTACTAAATTCGCCCTGAGTGCATCATCAAGATCGTGAACACTGTAAGCAATATCATCGGCAATTGAAGCAACTTGCGCTTCAATGCTTGAAAATTCTTCAAGTTTTAGATCATATTTTTTGTTGTATTCTAATAACAGCTGATTACTTGTAGAAGACTCCGCGTTTTGACCAAGCAAGGGACCGTTATGTTTTGCAACTCCTTCAATCACCTCCCAACTTAGATTCATACCATCAAAATCAGCATGTTTTTGTTCAAGATAAGTTAAAATCCTTATAGCTTGAACATTATGATCAAACTCATACTTCTCGTTATCAAGATTCAAATCTTGAACTGATTTCTTTAGAGCATCTTCACCTGCATGACCAAATGGAGGATGACCAAGATCATGTGCGAGCGCTATGCATTCAGTGATATCCTCATTTAAGCCAAGTCTACGCGCAATGGACCTTGCAATTTGTGCAACTTCAAGGCTATGAGTAAGCCGAGTGCGATAGTAGTCGTGCTCATAATTGATAAAAACTTGTGTTTTGTACTCCAACTTTCTAAACGCATTAGAGTGAATGATACGGTCCCTATCACGCTGAAAGCAGCTGCGATTCTCATCTTCTGGCTCTTTGAAGTATCTCCCTTTTGTTTTGCTTGGAAAACATGCATAATTTAATAGAAAATTATTGTTTGACATGTAAAATTTCTACTATAATAAGTTATCAATAATAAACGGTGGTTACTATGTCAACAAATTACAACATCAACTTAACTGATAATGCACTAAAAAAAATCCACTCTCTTGCAGAGCAGGAAGGGGATAAGAGTTCCATTTTACGGGTTGCAGTTTCAGGTGGTGGATGTTCTGGCTTCAAATACAATTTTCTTATGGATCAAATGAATAAAAATCTATCTTTGGATGATGAAGACGATGATGAGTTTGATGACGAAGACGAAGATGATGATTATGAAGAAAGCGAGGACTATAGAAGCCACTCCAGTTTTAGCGAAAAAGGTAAAGATATAGTAATTAATGATGAAAATGGCAATCCTGTATTAATGGTTGATAATTGTTCAGCAAAATTTTTAAATAACTCAGTTATAGATTATACTGAGGATCTCAGTGGTTCTGGTTTTCAAATAAAGAATGCCTTTGCTAAATCCCAGTGTGGTTGTGGCAACAGCTTCTCAGTTTAGTCAAAAATTTGATGTCATTCCAGTGCGTGACACTGGAATCCAGCCTTTTACGAAATCCCATCACAAACGTTGTGTTTTAACATAGGATTAGCTACTTTTATGCTCACCAACTTAGTGTCCAATCAAAATTCCTGGATCCCAGTGTCGGAGCACTGGGATGACACTCTTCTCTGGTGGAGGGTGCTCTCAAGTCACAACGTTCATATAGTTGTATACTTGACACTGAGGTTTATTCTTCTATTTCTTTTTTACTGGTCATGCACTATCATTTGCTATGCAAGCACAACATTTGTATGGTTATAGGTCTTTTAAACATGGGTGGTAATGTAGCACTAGAACTAACTTCTGTAGATAAAAGCTTCAAGGACAATTCTGCTGTTGTAAAGGATATCAACTTAAGTGTTACAAGAGGGCAAGTAGTAGCGCTGATTGGCAATTCAGGTGCAGGGAAAACAACTATATTGCAAATCGCAGGCTTGTTGGACAAGCCAACTTCAGGTATAGTTACGATAGATGGAATAAATTGCACACAAGCCAGTAATAAGCATAAAACTCATGTAAGAAGAAATTTTCTTAGTTTTGTTTATCAATTTCACTATTTGTTACAAGAGTTATCGGTGTTGGAAAATATTATGCTTCCTCAACTCATTGCAGGAAAAAGCAAAGCTGAAGCAAAAAAAAATTCGCAAGCAATGTTGGAAAAATTTGGTCTGGAAAACAAAGCAAGTAGCATGGTATCTGAAGTTTCGGGTGGGGAAAGGCAGAGAGTTGCAATTGCAAGAAGCATTGTAAATTCTCCAAAGCTTTTACTTGCAGATGAGCCAACAGGAAACTTAGATCCAACAAATTCTTTTAACGTGTTTTTACTGCTACATTCATACGTAAAGGAAAATAACAGCTCTATGCTTATAGTAACACACAATCATCTCCTTGCAGAAAAGGCAGACTGCATTTTCCAATTGAGAGATCGATCATTAGTGAAGTTGTGAATAGGAAAAATAGCACAATTTCTATGCCTTATACTTATCTAACCAATGATCATTAACAGAGTACAACTCGCATGAAATGCTTTCATTGCTTTTTATACACGGACTTTTTAACTTACGCTGTTTACTTAGGGAACACCCCGATAACATAAACACAGCTAAAACAAAAAATAATAGCTTTTTAAACATAACAAAACCTTTTCATTTATATTACTACACTCATTTCTCTTGTTTGTAAAGATTAGGCATATTCTTTTACCCTTACCTCTTTTTTGACCTTTTGAGAAGAAATAGTTGCACTATTCAAGCGCAGTTTTATATAATTGTCCACGATTTGAGTCACTTCCTCTTCTTTATCCTTTAGAAAGTGATTAGTATCATCTATTATATGGTATTTCATGTGATCACTTCTTACTGAATTTATCAACCTTTTTGCTAATTCTGTTACATCGCTTTCTTCTGAGATTGTATCATTACTGCTTTGTATTATAAGCCCAGAAACTGGACAGGGAGAAAGAAAAGAAAAATCGTACTTAGTTACCGGAAGAGAAAGAGCAATAAAACCCACTATCTCAGGGCGGCGCATTGTTAGCTGCATAGCCACCCATGCTCCAAAAGAAAAACCAGCGATCCAAATTGGAACATTGCTAGGATTATGTTCCTGAAGCCAATCAATGGCTACCGCAGCGTCAGTTAATTCTCCTATACCCTTATCAAAAGTTCCGGTAGATTTTCCCACACCACGAAAGTTAATTTTCAATGCAGAAAAATTGTTATCGATAAAAGACGTATATGTACTATGTACAATTTTACTATCCATATTACCACCATATTGAGGATGATGATGTAAAACCAGCACAACCGGCACGTTGGCATCTTTGCTTTGGTGGTATTCACCTTCTATCTTTCTTGTTGCATTATTTAAAAAAACTTCAACCATGATAACTCCTAATAAGAACCCGCTTGACAGGTATTGATGACGTGAGTTATTAATTATGTATTAATTTCGCTGTTTTTGCAATAAATTTTTTATCGTGTTAAAGCTAACGTACATAGTTATGGCTATAGTTGATGGTAAACTTATTTAAGTGACAGATGAGTCCATTTTCTTTAGAAAATAGTGGTTGCGTATATGCTGATTACAATGCAACTGCTCCAATTAGTGAAAATGTAAAAAAAAGTATATTTGAGGTCTTGTCAAAACAAACGCTCAATCCATCATCACTACATAAGAGAGGACAAGAAGCGAGGAAGATTCTTCAGGATGCAAGAGATAACGTACGTGGTGCTATTGGCGTCTCAAGTGATAAAGAAATAGTTTTTACGTCTGGTGCAACTGAAGCGAATAACCTTGTTATGAGAGGAATAGCAGGCTACCTGCATATAATTTCAGCTATAGAGCATCCTTCAATTCTTAATTCTGCATGTAATCCATGTATAATACCTGTTAATCAGGAGGGCATTGTTGACTTTTTAGAGCTAGAAAAAATTCTAAGCGAACTTAAAGGAAACAAAGCAATAGTTTCAGTTATGATGGCAAATAACGAAACCGGAGTTATTCAACCTATTGAGGAAATAGCTAAAATAGTACACAAGTTTGGAGCAATTTGCCACACTGACACTGCTCAAAGTGTTGGGAAAATTAAAGTTAATATGGAAGATTTAGGAGTGGATTTACTCACTTTATCCGCCCATAAATTTGGCGGTGTAGCAGGCAGTGGAGTTTTAATATTCAATAAAGAACTTGCGATAGAACCTATTATAATAGGTGGTGGACAAGAGAAGGGATTTCGTGGTGGTACGGAAAATATTGTTGCAATTGCAGGCCTTTCTGCTGCACTGCAAAATATTCCAGATCTTTTATCAAAAATGGATGAAGTAAAGGAGCTACGCGATCAATTAGAGTGTGAATTATTAAATCTTGCCAGTGACATAAGAATCTTCGGTAAAAACTCTAAGAGGCTGCAAAACACAAGTTTTATTTATATGCCAGGAGTAAAGAGTGATGTGCAGCTCATGCATTTTGACTTGAATTATATTGCAGTTAGTAATGGCTCCGCATGTTCTTCTGGAAAAGTTGAGCCTTCCCATGTTTTGCTTGCAATGGGGGCAACAAAAGAGCAAGCAGAGTGTTCAATTAGAATCAGTATAGGTCCAGAAACTAAACCACAAGACATAAAAAAAATAGTGGATTGTTGGTATAATATCTACAAGCAGAACACCTTGGTATAGATAATACGTGGTATCATGCAGGCACTGGCCGAGCATTAGATGTAAAAAATTACTTTATAACCCCGCGGTATCTCTAGATCCCGCTAACAAGCAGCGGGATGACGGTTGTTAGGCTAGCTGTCATCCAAGTAGCTGACACTGGTTCCTTTATGACGGCAGTGCCCCTATGGTGTCATTCCAGTGCTCCTATGATGTCATCCAAGTAGCCTCCCTCCCCTGTCATCCCAGTGCCCTGACTACTTGGATCTAGCAAGCTTTGCTTGCAAATAAGTCTAATACGTGTCGCGTTTTATGCCAAAACACAATTGGAGTTACATGCAAAATAGATCCCAGACTGGGATGACAAAAAAAGAGCACTGGAATGACACCATTTGCTGTGCAATTTACCTTCAAAAATGAATGTTCGTACAGCTATGGATTCATTCGCGGTATCTCACCATAGATCCCGCTGACAAGCAGCGGTATGACGGTTATCAGTAAACATGAATTACTTTAGCTATGCAATCAGGCTTCCTAAAAACACTTTGTAGCCAATCAATTCTTGAGTATAAAAAAAATTCCTTTAATAATAAGGTATGCTAATCAGGAATTTAATAAAACAAGCAACTCAAGTAGGAAGCAGTGAAAATGCAATACGGTATGTCGAATATCTCTATCAATTTGAGAAGTTTAGAAACACATTAAACCTCACTTTATCACTAATAAAGCAAAATAGGCTCTCATTTGAAATATACCAAGAGGGATTAGTGGATATGGAAGAGGGAGTGTGTAAGACAATCAGGTCTTCCAGTGTAAATAGATATGTTATTGTACTGAGGAAGTCAAACCCATACATTATAGTGCATGAACTTTCACACATGGTTGAAAATGAACTGAACTTAAATTTGGAGCAGGAATTCCTCCATAAAGTTTACCAGGATATTGAGCAGAACCTAAAGCAAGCAAATATTCTTGTGCAGAAAATTATCGGCCAAGTTATATTTAAGGAGATACAGGCTTATCAAACTGCAAAATCACGTGCATCTGAATTATTTGCACGCTATTTTGAGCTATTTGCTTGGGCGCAGGAGGTTTACCCTAAAGATAAAGAATACTTAATCCGCACTCAAGACTTAAACAAAGTGTTCCTTGCTACTGACCAATGGAAAAAGAGCTACCTTGATCCACAAATGATGGAGAGAATAGATAAGGAAATCAAGGAATACAGAAATAAAACTGCCACTAAAGACGTAACCAAAGTGCAAAGCAGTTGGACTAATAAATTTTCTCCTGGGGGCAAAAAAATTAGCTCTATATTTGGAGATGATGATTAGCTTATAGTGCAGGCCAGACGTCATACCGCCGCGAACCGTCATACCGCGATTCATTCCACAACTGTACGAACGTTGTAGTTTGGGAGCAATTTCCACCAGTGGGATGTCATCCCAGTGCCCAGACACTAGGATCCAGGAATTTTATTAAGTTGGTAAGCATAAAAGTAGCCATTTTATGTAAAAATACAACATTTTGATGATTATGAAAAAGCTGGATCCCAGTGTCAAGCACTGGGATGACATCATAGAGGCACTGGAATGACACCTTCCTAGTGGAAATTGCTCTCAAATCATAATGTTCGTACAGTTGTGGATTCATTCGCGGTATAGATCCCGCTAACAAGCAGCGGGATGACGGTTGTCGGTAAATCTTTTAGCTGTAGAAGTTAACTTTGCAGTTAACTTCTACAGCGTTTCAAGATATAGTTTTGATAATAAAGTGCTCGAATATACATGAAAACCATTTTAGCTGTTGAAACAAGCTGCGACGAAACTGCAGTAGCGATTGTAAATAGTGACAAGCAAGTCCTTGCTCACGAAATTCTCTCCCAAGCAGAACACAAAAAACGTGGTGGGGTGATCCCTGAGATAGCTTCACGTGCTCATATGGAGCATTTAAGTGGTCTAATAAAAAGCGCCGTGGAAAAATCTAACCTTAACTTTTGTGACCTCAATGCAATTGCAGCAACATCAGGACCAGGACTCATAGGTGGACTAATAGTTGGTACAATGATGGCTAAAGCAATTGCGCATGTAGCACAAAAACCATTCATTGCAGTGAATCACTTAGAAGCGCATGCATTGGTTATTAGGTTACTGCATGAGGTAAAATTTCCATTTTTAGCCCTACTAATATCAGGTGGTCACTGTCAATTTTTAATTGCACAGGATGTAGGTAAATACATAAAACTTGGAGAAACGCTCGATGATTCACTAGGAGAAGCATTTGATAAAGTTGCTAAGATGATGGGTTTAAGCTATCCCGGAGGGCCATTAATTGAAAAGTTAGCTAAAAAAGGCAATGGTGCAAGATTTAAATTGCCAAGGGCAATGATAAAACGTTCTGGATGTAACTTTTCGTTTTCTGGAATTAAAACAGCAGTAAAAAACTTAGTGCAAGAACTTAAAATGAGCGAGCAAGATGTGTGTGATGTATGTGCTTCGTTTCAAGAGTGTATTAGTGACATACTGCTGGACAGGGTTAGTAATGCGATTATTATGGCCGAATCTTTAAATATCAAAATCAATGACTTTGTGATTACCGGCGGAGTTGCAGCAAATAATTTCTTGAGAGAAAAATTAAAACAACACATAAACTTAAACATATTTTTTCCTCCCAACAACCTATGTACAGATAATGCAATAATGGTTGGATGGGCAGGAATTGAAATGTTACAGAAAAGCTATATAGATTCTCTCAATTTTGCACCAAGACCTAAGTGGGAGTTAGAGAGTTATTAAAAGCTCTCAATTCTGAATTATAGCTAAAGTGACTTAGGTTCTCTAATTGCACATAAGTCAACAATAATTTTCACACAAATCAAAACAGCATATCT
>NODE_17_length_14402_cov_4.489424
TCGTGGGCTCGGAGATGTGTATAAGAGACAGGGAGGAGGTTATTCCAGTGCCAAGCACAGACCATTTCTGGTCTCTTAAATTGCAACTAATCTAAGTATTAAAAAATTTACCAAACGAAAAAAAAGGCAAAAAAAGCCCGATGGTTGGCTAGTTACTTACATTATACTTTCAAGTATGGCGTTTTTTTATTCTAAACGCTTAATAACCGTGACTCAGCCGCTTTTAAGCCGCAACTAATCTAAATTATAAACGTTAAGAAATTTACTAAACAGAAAAAAAGGCAAAGAAACCCTAGGGTAGCTAATTATTCACTATCCATTTTTTAAGTTGGCGTTTTTTGATGTTTTAAATAGCGTATTTCAGCTTGTATAGCTAGAAATTTGATAAAGACATGAGGTGCACATAGTGCAAAAAATTAAGCATGATTTACGCCAAATACATTAAGTTTTTTTGTCATTAATCCACTGCAGAGATTGCGAAGATAAATAAATAGCTTCAGTTTCATGATAAGGGGGCCGGCGAAGGGTGTCAAGCAAGTTTTTCTTTTCCATGGATTCCCTTTGAAGTTGAATATTGAAAATTGACTGGAGAGTTGTGGATTACTTTGTATATGTCATAACAAGCCATGGCACTCTCAGCAAAACCACTTAATATTAACTTTAGTTTGCCTGAATAAGTAGCTATATCTCCGATTGCATATATCCTATCTCTACTGGTTTTTAAGGTAGTCGGATCAACAACTATGCGGCTATGTTCTAACTCTATACCCCAATTGTTTATTGGACCAAGATTCATTGACAATCCAAAAAATGGCAGCAAAAAATCAGCGGATATTTCTTTTTCTTCCTTAGAGGCAATGTTTTTTACTATCACTGCGCTCAACTGCCCATTACCTCCTGCTAGTTCGTGTAATTGATATGGCACTACCAGTTCTATCTTTCCATCATTTTCAAGTGATTCTAATTTATTTCTAGTTTCAGGAGTGCAGCGAAATTCCTTTCTCCTATGTATCACATAAATTTTCTTTGCAACTTTAGAAAGTTCTACGGTCCAATCAGCCGCAGAATCACCCCCCCCTGCAATGACTATAGTTTTGTCCTGAAAATCAGAAATTTTATTTACACTATAAAATACAGATTTATTTTCATATTCTAATATACCACTTAAGGGTGGACGGTTAGGTTCAAACATTCCATTACCTGCAGCAACAATAACAGCCTTACATTTTACCTCTTTGCCTGTATTAGTTATGATAATAAAGCTTTGATCGCAGTTATTCGAAATCTTTTCCACTTTTTGACTTAAATGGTAAACGGGCTCAAATGGTGAAGCTTGCTCCGTTAGTCGTTCAATTAATTTTTGGGCAGTAATTACAGGATAACCAGGTATATCGTATATTGGCTTTTCTGGGTAAAGAGCAGTGCATTGTCCTCCTGCTTGATCCAAAACATCTATTATATGACATTTCATATCAAGCATTCCCGCTTGAAAAGCAGTGAATATTCCAACAGGCCCTGAACCTATTATTACTATATCGGTTTTCATATTCAGATGGTAATCTATTTATAGATATTAGCTTTCTTCGCTAATAAGGTCAATTTACAAAGGGATGTATTTTTAAAAATGTGGCTAGATTAGATAAGATTTCCAGCGTTACGAACCACATAGTCCAAATAAGCTCTAAAAATCAGCTAACATAGTGGGATGCTAAAAGTAGCGTGCGGACGGAATGGGATTCGAACCCATGGTACGCTCATCACGTACGTCAGTTTTCAAGACTGGTGCCTTAAACCGCTCGGCCATCCGTCCATTTCTTTTCTATCACAACATTTGATTTTAAGCAATCTATAAAAGCTTTACTTGCCCACGCAAAAGTTGCTAAACACACTACTCAATATTTCCTCAACATCAATAATTCCAATCACCGCACCAAGTTCAAATGCAGCAAGCCTCAAATCTTCAGATATCAACTCAATTGGATTATCGATATTAAAACGTTGTAAATGTTCCAGTGCTTTCTTCATGTGATTCCTATGTCTTTGCCGAGTAATCACAGGAGTGTCTCTATCATGCCCAAATTTTTCCTCTGCCTTCTCTTTTATGAGGGAGATCAACTTGTTTGTGCCTATTCCCTTTAAAATAGAAATAGGTAGAAAATCTACACCGCCAATCAGTATATTTCTGTCATTAATTGCATCGTCAGCTTTGCTCAGAACATAAATGGTGTCATTTTGGTCTGATGTCATGCAAGTAGCTGACACTGGAATCCAGCTTATCTCATCATGAACATTGTTTTCAGCACATGTTTCTAGAATCCATTGTCTATTGCATAATTTGCAAGTATTTTTATATCTGGATCCCAGTGTCACGCACTGGGATGACACCGTTTGTTGATTACAATATTTGCATAGTTGTGTGTCAACGACAGATGGTATATTGCCTGCGGCTTGATAGTTGACATCGTGTCGTTGTTCAAAAGGAAATAGTTCTATTCTTAAATCAGCTTCAAAATACCTTTTTTTCGCTCGACTTATACCTTCTGATTCTATTGGATCTGAACTCTCACGAATTCCAGCAGTATCAGAGAGAATGATTGGGTATCCGCCAATGTCAATATGAGCTTCAAGTATATCTCTTGTTGTGCCTGCATATTCAGAAACAATAGCAATATCACGCTTGGCTAAGAAATTAAACAGAGTTGATTTACCGACATTTGGTTCACCAGTTATTACAATATGTAAACCCTCACGCAACCTTTCGCCCCGTCTATTATCATTTAAATGCTCTTGTATCAACTGCACGAGAGATTGCACTTCATTATTAATTTTTTCCAATTCACTTTTTTCTGCCCAAATGTCCTCTGGAAAGTCTATATATGCTTCGATTTTGGATTGTATCGTTATTAATCTTTGCCTCCAATTGCTGTATAGTCTCTCCAATTCTCCTGATATCTGCTTAATCGCTTGTTTAGCTTGCATTTTCGTCTCAGCATCAATTAAGTCTGCAATCCCTTCTATTTGCGTTAAGTCAAATTTACCATTTAGAAAAGCCCTAAGTGAGAATTCTCCAGGTTTGGCCATAACGAAAACTTTTGATAATTCCTCCAAGATGATTTTTATAACTGCCTTGCTTCCATGCACTTGTAACTCTATAACGTTCTCGCCAGTGAAACTGTTTGGAGCAGGGAAATAGATGATTATTCCATTATCTATCAATTGACTGGAATCATCATATAGATCAACTAAAGTAGCAAATCTTGGTTTAATTTCTTTCTTAATATGAAAATGATTTAAAGCTTTAAGCGCGTAATTGCCTGAAATTCTGATTACTGCAACTCCTGACTTACCAAATACGGTCGACAAAGCGAAAATAGTTTCATTTGTGTTTGTCATTATTTATATAAACTACTTAGCAATGTTATACTTAAGGAACCAAAATACCTAATTTGAAAACATCTAAATTTTATTTATCTTGTCAATTTATAGTAATATAACACTATCATATTAATGAATATATTATATAAAAAAACTGTAAAGATCATCCAGGTGAAAATATTTATTTTGAAAACTGATAATATGATTTATAATGACTGACACAAGTTTTAAATATTTTATGCTCAAGAAATTAGCTTGGTACTGGTCTTTTGTAGAGTTAATTAAAGGGTTTGTTATTACATTAAAATATATGTTTAAGCCAAAGGTTACTTTGAGGTATCCTATGGAGAAGGGCCCTTTAAGTCCAAGGTTTCGTGGTGAGCATGCGTTGCGTAGGTATCCAAACGGTGAAGAACGATGCATAGCTTGTAAATTATGTGAAGTTATCTGCCCTGCTCAAGCAATAGTTATTGAAGCAGAGGAAAGAGAAGACGGTAGTCGCCGCACCACGCGCTATGATATTGATATGACAAAATGCATATACTGCGGACTTTGCCAAGAGGCATGTCCAGTTGATGCAATTGTTGAAGGTCCTAACTTTGAATTTGCTACTGAAACAAGAGAGGAGCTAATGTACAATAAAGAAAAGTTATTGCGTAATGGTGAAGTTTGGGAAGACGCAATTGCACTCAGGTTAAAAAAGAATAGGCCTTATTATTAATGTTCAGAGCTTATAACCCTGTTATCCATTATGATTTAGGGGCAGTGCCCACTAGGGGTGGTGTCATCCCAGTAGCTGATACACAACTGTACGAACATTTGTTTGCGAGGGCAGTATGTTAAATGTTATAGCCTGTTTTGCCTCAAACACAAAGGTGTCATCCCAGTGCTTGACACTGGGATCCAGTAAAATTGATTGTGAACAAGCACACTATACAACATTTTCAATGAAATTACAAAAAAGCTGGATTCCAGTGTCAAGCACTGGAATGACACCATTTGCTGTGCAATTTACCTTCGAAAATGAATGTTCGTATGGCTATGTGCGTGACACTGGGATGACACCGTTGGAAGAAGCAAACCGCCTTCAAGCTACATGTCCGTATAGGTTTATTTATGGTTAGGATTACTTTTTCAACCGAACAAAAAGTAAAAGAATACAGTGGTAAAGTCACTGGCTTTGATATATTACAACCGGATGCTTTGAAAGAAGTAGTTGCATTGAAAGTAAATGGTGAGCTATATGACCTCTCAAGTGAAATTGAAGCTGATGCAGAGATAAAAGTGATAAAACTTAGTGACGAAGCGGGTTTGGATATAATAAGGCACGATGCTGCTCATATAATGGCACAGGCAGTAAAAGAGCTATTTCCTAATACTCAGATTACTATCGGCCCAACAATTCAGGATAGTTTTTACTATGATTTTGCTACAGATCGTACCTTCACTACGGACGATCTTACCGCAATAGAAAAGAAAATGAAAGAGATTGTAAAAAGTAACCACAGATTTGTTCGAGAAGTTTGGACTCGCAAGCAGGCAATTGATTTCTTTAGTGGTATAGGCGAAAAATATAAGGTTGATATTATCTCATCCATACCAGAGGGTGAAAACCTAACTGTTTATAGGCAAGGTGATTTTATTGACCTATGTCGTGGTCCGCACTCACCATCAACCGGCAGAGTTAAAGCGTTTAAACTTATGAAAGTAGCGGGTGCATACTGGCGAGGTGATGCAAAGGGCCCAATGTTGCAGCGAATATATGGTACAGCATGGAGAAATAAGGATGAATTAAACGCTTACCTTGAGTGCCTCAAAGAAGCAGAAAAACGTGATCACCGCAAAATTGCTAAGGATATGGATTTATTTCACATTCAAGAGGAAGCTGTTGGGCAGGTTTTTTGGCATGAACAAGGATATATTCTATATAATGTTCTTGAGTCTTACATCAGAAAGAAGCTAATAAATAATGGCTATTTTGAGGTAAAAACTCCTATTTTAGTAAGTAAAGAGCTGTGGGAAAGATCTGGACATTGGGATAAGTTTCGTGAAAATATGTTTATTGTTGACGAATCTGAGAATAAAAAGTTAGCAATAAAACCCATGAATTGTCCTTGTCATGTGCAGATTTTTAATTCTCACACCAGGAGCTACCGTGATTTACCAATACGTATGGCAGAGTTTGGCACATGCCATAGAAATGAAAGCTCAGGCTCATTGCACGGACTGATGCGAGTGCGTGGTTTTACGCAAGACGATGCACACATTTTTTGTATGGAAGAACAAGTGAATTCTGAGACTATAAAGTTTTGTGACCTTTTAAAAGAAGTATATTCAGAGCTTGGATTTAATGAAATTTCTGTGAAATTTTCAGACCGTCCAGATATTAGAGCAGGTAATGATGAAGTATGGGATAGAGCTGAAAAAGCGCTGCTTGAAGCCGTTAAAGAAGCGGGCTTGAGTTATAAACTTAATCCTGGTGAAGGTGCATTTTATGGTCCAAAGCTAGAGTTTGTTTTAAAAGATGCAATAGGCAGAAGCTGGCAATGTGGAACATTACAAGTTGATTTCATTTTACCAGAACGTCTGGGAGCTTTTTATATAGGGGCAGATGGACACAAGCATCACCCTGTCATGTTACATAGGGCAATTCTTGGGACTTTTGAGCGTTTTATTGGAATTTTGATAGAAAATTACGCAGGAAAATTTCCAGTTTGGCTTGCTCCAACGCAACTTGCTATTCTAACCATTACAAATGAGGCTGACGGTTACGCCACAGAAATCAGCAATGTCTTAAAAGAACAAGGTGTGAGAGTCAAGACTGATTTGACCAATGAAAAAATTAGTTATAAGATACGTTTGCATAGTCTAAACAAGGTTCTTATATTGTGGATTGTAGGCAAAAATGAAGTTACAAGTAAAACTGTGTCAGTGAGAAATTTAGGATCGGAAAGACAGGAGTCTTTTTCTTTGGAGAAGGCTATTGAATTGTTGTTAAAAAGTATTAATTTGAATTAAGGGAGTTAAAGTTTGCAAGTTAAAAAGAACAATAAAAACAGAATTAATGGATTCATCACAGCTAAGGAGGTACGTTTAGTTGATCATAGTGGTGAAATGGTCGGAATCGTGCTAATAGAACGAGCTTTGGAGCTTGCACAGGGTGTTGGTTTAGACTTGGTAGAAATTGCACCTGATTCAACCCCTCCAGTATGTAAAATTCTGGATTATAGCAAACAAAAGTATGATATAAAAAAGAAAGCAAGTGAAACAAAAAAGAAACAAAAAACATTAACTATAAAAGAAATTAAACTGGGTCCCAATATTGGTGATCACGATTACGGAACAAAATTGCGTCAAGCAAGAGACTTACTTGCCCACGGACATAAAATTAAAGTCACAATGAGATTTAGAGGGAGAGAGCTTATAAACACTGAAGTTGGACTGGAAAAATTAGAACGGCTAATTCGAGACACTGAAGATATCGCAAAGGTAGAATTGGCACCTAAAAGAGAAGGGAATCAATATTTTTTAGCTCTGGTTGCTAAGTAGCAAAACGGCTTAAGAAGTATAAGTAAAGTTAAATTATCGCTCTCTCTTTGATAACATGGCGAAAATGTCTTATTAATCCTTGAATCGGCCAAGCTGCAGCATCGCCAAGCGCGCAAATTGTATGTCCTTCTATTTGAGTTGTAAGGTCAAGCAGCTTATCTATTTCATCAGGTTTAATATCTCCTGCCACCATCCTCTTCATAATCCTCCACATCCATCCAGTACCTTCACGGCATGGTGTGCATTGTCCACAGGACTCATGCATATAAAAGTGTGATAACCTCTCTATTGCAGCTATTATATCAGTTGATTTATCCATCACTATTACAGCAGCAGTACCAAGCCCTGATTGTGCAGTTCTTAATGAATCAAAATCCATTTCAATAGTATCGCATATAGATTTTGGAATTAATGGCACTGAAGACCCACCAGGTATTACAGCAAGTAAATTATCCCAACCTCCTCGCACTCCACCTGCGTATTTTTCAATTAATTCACGTAGTGGAATTCCGAGCTCTTCTTCAACATTACACGGGTTGTTTATGTGCCCTGAAATACAAAAGACCTTGATACCAGTATTATTTGGTTTACCAAGAGATGCAAACCATTCTCCTCCGCGATTTAGAATATCTGGAACCATGGCTATAGTTTCAACGTTGTTTATTGTGGTTGGGCAGCCAAAAAGTCCAACACCTGCAGGAAATGGAGGCTTCATACGAGGAAAGCCCTTTTTTCCTTCAATTGATTCAAGTTGAGCTGTTTCTTCTCCACATATGTAAGCTCCTGCACCCCTATGGATAAACACATCAAGATCATAACCTGATTTGCAGGCATTTTTTCCAATTAAGTTTTCTTTATAGGCTTCCTCAAGTGCTTTTTTTAGAACTAAATATTCATTATAAAATTCACCCCTGATATAAATATATGCAGCTGATGCGCTGATCGCTCTGCTGGCCAGGAGAATTCCCTCAAGTAACTTATGTGGCTCATATCGCAATATATCTCTATCTTTACATGTACCAGGTTCTGACTCATCTGCATTGACTACTAAATATGCTTTTGGGAGATTTTTGGGCATAAAGCTCCACTTAAGGCCGGTGGAAAATCCTGCACCCCCTCGACCTCTCAAACCAGATTTCTTTACTTCATCAATGATTTTTTCTGATCCTAAATCCAGTAATTCTTTTGTTTTTTGCCAGCTACCACGTTTTTTTGCACCCTCAAGTAGTGGAGTTTCTTTACCATTTAGGTTGGTGAATATTTTGTCTTGTTCTTTTAGCATGTTTTTCAAAATTTGTGAGTGATCCCGACGCGATTCGAACGCGTGACCCACTGATTAAAAGTCAGTTGCTCTACCGGCTGAGCTACGGGATCATTTCATTTTTCAGCTATACTAAACATCAATACAGTTTTTATCCGTTTTAATCAAACTAAAATTTTCATGTGTGGTTAAATAAATTATATAATATACTGCGTTAGTGATAATTTAGTTAAAAAATTTTTAAAGGAAAACTTCTTGTTAATTTTCAATTCACAGATTTATTTGGATGGTGTGAAGTATAACGCTAAGGAGACAAGAAAAATAGAAAACTGTATATACCCTGCAGAATTTGTGCACTATTTAGCAATAGCCTATAGCTAACACATCATACCGCCGCGGCGCTAACTAGTAGCGGAATGACGGTTTTTCAAATTGTCGGTAAATCTAAGTCAGTTTAGCTATAACAGATAAATATTTCTTGCATTTCAGCCTGAGTGATTTATGCTTTAAGCAAGAATTGGGGGCATAGCTCAGCTGGTAGAGCATCTGTTTTGCACGCAGAAGGTCAGCGGTTCGATCCCGCTTGCCTCCATCAATATAGGTTCTAGCATATCATAAAGTCAGCTTATTTTAGCCCATGAGTATTTTATACTGGTTCCCTAAAAAATCCCTCTTTCTGTAACTTTTCTTTATGCAAGCAATGTTTGTTATTATAATTCTGATATATACTAACTTAACAATAAATTAATCAATAAATGTTAGAATAACTATAATTAAATTTATTAGGTCATATTTATGAGTGGAAAAAAGCATGTTTTTAAGATGGTGCCTGGAAAAGAGGTGTTTAGAAAAACCCCGACTAAAGTGATAAGGTGGCCTGAAGGTTATAATCCTACAATGTCTATTAAAAAAGTTGAGCTTGTATCGCTGGATGATAAAAACGATGTAGTACTAGGCTTATTACCTATAAAACTTTGCAGCAGTTATTGCATAGACAGTTACATATGTTTGGAGGAAGAAAATGAAGGAAATCTGGTAGCCAAAGATTATAAAAGTGATTCTAACTTAGATTATTTAAAAAGTAACCATACATTTGTATATTACGGTAATGAGTTGGCTAAGTTATCATATACAAGAGAACTTGTGCAGCCTTTCAAAACTATTTGTGGCAGTTCTATTAAATCAAAAAAATTGGAATACAAATATGTAACATGGGAAGATTCAGATACTGGCAACAATAAATATTATTTTTCAGACGAGGCAGGAAATATAATCGATTCGCCTGATAATAAGGTATTACAAGACATTATGTTATACTACGGTGAGAGACATATAAGAGATGTGCTACTGTTGCTATCAAGCACGTTTACCAAAGTTTTTATTCAGGGCCTAACAGACGACCAACTAAAAACTCTTGCCAATACTCTTAGTAACGAGCAACTACAAAAAATAATTCCTGAACTGAATTCAAATCAACTGCAGGTTCTTGCACAGAATTTAACGGATGGACAGCTACAAAAAATAATTCCTGAACTGAGTTCAAACCAGTTGCAGGCTTTAGCAGAGAACTTAACAGATGAACAACTTAAAGCTTTGGTGGATCATCTAACCAATCACCAATTACAAACTCTTGCTCAGGAACTAAATCCAGAAAAGTTACAAATAATTGTTCCTATTTTAAATGATGCTCAGCTTGAAGCTCTAATTAGAGACTTAAATCCAGAGCAAGTAAAAGAAATTTTACCTCACTTAAAAGTGGATCAGTTCAAAGCACTTATTAAAACTTTAAATGACGAGCAATTTACAGTGCTTGCAAAAGACTTAGCTGAGCACCACTTGACGATACTTTCCAAAGAATTAGAAGGTGACCAGTTGAAAGCTTTAGTAAATAGTCTGCGAAAAGAACAACTGGAAGACTTAGTTAATAAGCTTGATCCTGAGAAACTCGAAGCAATTGCTCAGGATTTAACTGATTCTAATAGGATTCAGATTATCATTAAGTCTTTAGCTAACAACCCAGAAAAACTTCAAGCTTTTGCTCGCAATATGTCTAATGAGCAGTTTAAAGAACTTTTGGATAACGTAGGCGCAGAAGAGCTTAAAGACATCATTCACAAACTGCCTTATGAGAAAGTGACAGCTGTGATCGGTGATCTCAGCAATCAAGATCAGTCTAAAGCTATTATTGATGCATTAAAAGGGAAACTTGACGAGCAGAGTAAACAGAACAAGGAAATGATTGAGATGCTCAAGCAAATCAAGGACGATATGCCAGGCATTGCAGAAGCTCCAGATTTTACAATAGTAGAAAACAATAACGATTCAATGCTACTTGTATGGTAGCAATTTATGAAAATCAATTTTTTTATAGGAGGTAACTTATTATGAGTAAAAACAATGTAGAATTATATTTTGGTGACGAGCCTTCAGACCAAAGTAAATTACTAAAACTTGAGAGCCCGGTTTTTACAAAACCAGATTTTGTAAAACCAAGTATAGATTCAGTAAAAATTCAGAATAAAGAAAAAGGTGCTAAGGAGTTAGATTTTGATATAAATCAGCCACTGGAAAAAATACCTATAGCGGAAATGAAGCAAACAGCCGCAGCCATAACATACCTTAAAAAGGTTTATGATGGCTTGATAGACAGTATTAATGAGTATAACACAAGTTTAAGCAGTAACATTACAACTGGCATAGTGGAGCCACTGTCAACAACTATATCAAATATAGGGAACAATACAACTGAAATAAAAAGTCAACTTCAAACTCTTCGAGATGAGCTTCAGGAATTTCGTGATGATCAGCCAGGCATTGCAGAAGCTTCCATATTCCCTCATGCTACTGGCGAAGAGAACGGGTTGCTTTAATAAAAAAGGTAATAGCTTGCTAGCTGTTACTCTTTCCACATACCACTTCAATGTAGCTGAATTGATTTTAAAATTATAATTTTTTATAGGAGTTAGCATGAATAATAGTAAACAAGAAAGCAAAAACGAACTTAAAGTAATAAGCAAAATAGAAGTTAACACCAAACCTAAAGGTTATGATGAAACAGTTGCGCGAAATCCAGCGCAGCTTGGTTATGTCCACAAAGCTTTAGATAAATTAATCGCAGAGCTGAACACGAAATTCGTTCCTGAATTGGATGATGTATTGCATAACAATAGCAACTCTATCAGTCAATTAAATGACATGCTAACAGAAGAAAGGAGTAAGCTTGACGAGCAGAGTAAACAGAACAAGGAAATGATTGAGATGCTCAAGCAAATCAAGGACGATATGCCAGAAATCGGACAGGCTCCAGACTTCACAATAGTAGACATTAATAATGACTCACTGTTATTTGTATAGTAGTGATTTATAAAGATAAGTAGTTTTTTTATAGGAGGTAACATTATGAATAAAAATATAAAATTATATTCTAGTGAAGAAGTTGTATCAAATAATGCATTGCAACTTCAGAAGCCGAAGTTTGATAAACCAAGCTTTGAAAAGCCAATAATAAAGAAGATTGTCAGTGGTAAAACAAAGGAAGAATTTGATATAACTAAAGATATGACACAAGAAGAGATTGATAAGATGCCATAAATTACATTGACCATAAAGCACCTTAAAAATTTTTATGATGGCTTGATAAACAGCATTAATAAGTATGACGAAAATATGGATAGTGCAATTCAAAGTGGTATAATAACACAATTATCATCAACCATAGATAGTATAGACAGCAAGACAAGTAGTATAGATAGTGAACTTGCAGATCTTAGGAATTCGATTCCAGATATTGGAGAAGCTCCTCCATTACTCCATATTACTGGTGAAGAGAACGGATTGCTTTAATAAAAAAGGTAATAGCCTGATATCAGGCTATTACCTTCTCCATATGCTATTTTAATATAGCTGAGTTAGGAAATCTATTTTAAAACTTTCGGCATATAGTTCTCATCATGTTTTGCAAACACTGTATCTGCAAGAAAAGTACTATTATCAAACATTTTACCTTGTACAACAACACCACTTTTTTCTGAAAACATTGGAGGAAGTATTCCCTGGTATTTCACTACAACGCTTTTGTTAAAATCTGTCATTTGAAAAACTACTTCGCTTTCGCTTCGTATCACGCTATTTTCAACAACCATTCCACCAACACGGATTGGCTTTTGATTATTTGGTAAAACTATTGCCTCACTTACTGTATAGAAAAATGAGATATTTTCTTTGAGCGTTGTTAAAATAAAAAAAACTGCACAACTTAAAAAGCAGAAAATTCCTGAAGTTATAAGTAATCGCTTATGTTTCTTCTTCATTATTATCTTTCAGGCTTTCTAGAATTTTTTTACTTTTAATATAGCAAGAAATGGTAAGGATCAGTTCTCCGGTAATCAATGTAAGACTAATAAGGTAAGCAAAAATCACATACGTGTTCATAATATATCGTTAATAAATAACTCACCTGCATCAAAATAAATTAAGCTTCCATCCTTTTGCTGCAACACCAATTTACCACTTTTATCTATATCAGCAAAAATTCCTTCATACAATTTGTCAGCTAACTTTACACTGATTTGCTCATTCATTTTGAATGCTTTTTTTAACCACATTTCTCTTATAGCATAAAACCCATCAAATAGCCATTGCTTTCTTATCTTATTAACATTTATTATTAATTTTTTTAGTAGATCTATGTTAGACACAGACTCACCGTAATTGCTAATGCACGTTGTTCCTGGAAGTGGTGCATGATTGACATTAATTCCAATTCCTATAATGAGCCAATTCGCATTGGATCTTTTTTCAAGCAATATTCCACTTATTTTCTTGCCATCGATTAGAATGTCATTTGGCCATTTATACTGGAGATTTAGACCATTTATAAATGACAGTATAGTATTTCTAACGGCAAGAGCAGTAACAAAAGTCAATTCTGTTAATTTGCTAACTTGATTCATTAAACCTCTTTCTGTCATCCCAGTATTTTCCCCAGTGCTTGACACATAACTATGCGAACATTGCAATTTGCAGGTGGTATGTGGTGTCATTCCAGTGCGTGACACTGGAATCCAGTTCTTATTACACAGTTGCCTGATGTGCCCATTTGTAATTAAGTTTTCTGGATCCCAGTGTCTGGGCACTAGGATGACATCATCCTTGGTGGGAATACCACAACGTTTGTACAGTTGTGTGCTTGACCATTCTTCTTTTTTTCTAGATTCCATTGTCACGCGCTGGAATGACACCGAAAGCTGGCTTTCATTCAGATAATCGTTAAAGAGGTTTATCACCAAACTCGCATAAAAATTACCCTCTGGAGAAATCCAGTTTTTTCCAGTGCGTCCTCTACCCTCTGTTTGTTTGTCGGCAATAATAACGGTTTCATTTGATATTCCTCTCCCAATTAAATCCAACGCTTCTGTATTAGTGCTTGAAACTTCTTTGTAATGATGAATATAAAAACCCTCAGGGATCACCTTGTCAGCCCTTTAGTTCAATGAGTGAGTAAAGATCTTCTACATACAAGAAAAGAACGAGGTTGATCAGTGAAGCCACTGAAGTGATAATGAATAGACCCTTAGAATAAGCAACCTTATTACCACTAGCTTTATCAAAATACATAACTTTCATGATATTTAAATAATAGTAGCATGATATCACACTCGCTATTACAAGGATCAAAGACAGGCTGATAAAGCCAGAATTTATTAAACTTTTGAATATAAAAAATTTAGCGATAAAACCTGCAAGTGGAGGTATTCCCGACATCGAGAGTAACAGCACAGAAAAATGAAATGCTACAATTGGGCGTTTCTTCCCTATACCAGATAAATTTGCAATATCACAATCGTCATCGTCAATTTGTACGAGATATGAGAATAGCCCTATGCTTGTGATGATATATATCACCAAATACATTAAGGCACTATCTGTTCCTGCTTGTGTAAAAATAGAAAGTGAAGCAAATATAAAACCAATGTGACCAATTGAACTGTAAGCAAGCAGCCTTTTTAAGTTTTGCTGACGCAAGGCCCCAAAAGCTGAGATAAGCACAGACAATGCTGAAACGTATAAGAAAATAGGCTGAACATAACTTTTTACATTTACTAACTCTTCATTCATCAATCGAATTAAAAATGTTACAAGTGCAGCTTTTGGAGCTGTAGAAAAAAACGCAGTTACTATGGTAGGTGCACCTTGATAGACATCTGGAGCCCACATA
>NODE_18_length_13737_cov_4.389971
GTACGCACTCAGAGTTCCTCCCTTCTCCATCTAACGCTTAAGCTTAAAACATTAGATGCTTTCTTCAAGATACAAGTATGTACCTTTGCGAGAACGCGTTGTGTAAAAATAGGGTTGTGAAAATAAAAACATAAAATTGTTGCAACAAAGCCAAGCAAATTAGTTCATATATAAATTTAGTTAAAGTAGGCTAATATAGCTGGTTTTGCGGTATAGTAAAGTTGCTATAAACAAAGATTCGCACGGATCCAGCGGTAGAGATGTGGCATCTACCGTCTTAAACATCAAGATAAAAATTATTGTTTTTTATCATAGCATTTAAACAAATGATGATTTTTCTCATTACAGCAACTAAAGCGACTTTAGCGGCTTTGCCAGAGTCAACTAAACGCTGCTTTCATTTTTTTATTATGACGCATTGCAACCACAGCAGACATGTATAATGCTTTTCGAGCATAAAATCTGCCACCTATGATCTGGGCTTTGCTCACTTTCCTTCCGCTTTCACTAGTTTTTGGTGCAACTCCAACTAGACAAGCTATTTCCTTATTATCTAACCTGCCAACCTCTATGAGTAGGATACTTGCGGTTTTCCGTCCAACACCTTTATAGCTAGTTAGCAGTTTGCTTTTTTCCTTCAAATCAGGATCAGAGTTTATTATATCTTCTATGTCTTGCCTAATTTGCTCTAATTGTTTTTTTGCAAATTCTATCTGTTTTTCTATATATTCCCTGGCTTTTCCTGTAACCTTATGCAAACGACACTTATTTGCGTGAACTTCATCGTTTAGATTGCGCTCAACTGCTCTTAGCTCTTTTAGTTCTTCTTGCTTTTGTGAAACTATGTATTCTACTACCTCGTCATTTTTTGTGATAAATTCAGCATATTTTTCTAGTAATTTTGCATCTAATTTATCTGTTTTTGCAAAGTGGTTGCAGGCTTTTGCAAATGCATATACCCGATTTGGGTGAGCTCTGTGAACAGCTATGTTATACAACTTTATGACAAGTTTTTCATAACCACCTGTTTACACATAACTTAACAAATACGTTAGCCATTTTTGACTTTATAAACTCAGATATAGCTGTCTCTACATTTTCTATACGCTGATGTTTATTGTTGATTGAGATATCAAGTGTTTCTTTTGAAACATCAATACCAATGAAAACTGTTCTAGCCATTTTTGTACCTATAAATATAATCAAATAATAATGTAACAGGATTGTGATTCGATCTTTTAGATCCCCCTACCGTTCGTACTCCATTTTTTAAAGCTAGGAGTGTACTGAGATGCCTACGATTTCTATCAATCAATCCAATTGACAGTATCACTCCTAGCTCATTATAGTCTTGCGACTTTGACTTAATATACAATCCAAGCACCATCCATAAGATGTAAAAAATCCAGCATACAAGGGGCTAGCAGCATATGGTAAAACAAAGGCGGGCCCAGTAATGCTAGAAGTCAAACCAAAAAAAAGCAACAGCCGGCGAACTCACTCTATTTATAGTACAGATGAAGAGAATTGGATTTATATACCAGTGCCGAAAATAGTTGACAAAGATTGTGTATACTTATTACAATTATTTGGGTACCAGAAGTTTTTACGGCAACAAAGTATGCACTAACTATAAGTAAGGAAGACTTTAAGCAGGCAATAAAAAAAATGAAGGAACGTTTAAAAGAGATTAAAGGAGAGAAGAAAAAGGTAAAAGGGAATACGGCAGAAAATGAATCTTATTACAAATAGCATAAAGGGCTTTTATTCTAGTGTTAAATCGGACCTAGATTTGCAAGCCAAACGTAGTCTTATTAGGACATTAGTAAAAGAAGTCAACATTGATCTTGATAAAGTAGATGTAGTATTTAAGATCAAAGAACTTGAAAACCCCGCCCAGAATGGACAAAATCAAAAGATGGTACATTGTCTAAGGGGTCTGGGCACTGGGATAACATCTTTTTTCTTGGTACAAATTACTCTTATGTCTCAATATTTGTACAGTTGTGTTATCGGCCGTTTGATGTTTACAACGCAGGAAGTTCATACAGTTGTAAGTCAAGCGGTAGGATGACAAGATTTTGCAAGGGTATTTTTTTTATAGGAGATTAATATGGAAATTTTTCTTGATAGCGTTGATTTAAATGAAATTAAAGAACTAAAGGAGTTCATTGACGGCATAACAACTAATCCTTCTTTAATAGCAAAGTCCGGGCGTAAAGATAAATACGAGGATTTAGTGCGTGAAATATGCTCTATTATAAAAGGGCCTGTTAGTGTTGAAGTTGTTGCAGATAGCCATGAAGAGATGATCACAGAAGGTCTGAATTTAGCAAAAATTGCTGATAATGTTGTGATCAAATTACCTCTTATACATGAAGGATTAATTTCTTGTAAAAAGTTATGGACAGAGCATAAAATACCTGTTAACATCACATTATGTTTTTCTCCTGGACAAGCACTGCTTGCCGCTAAGGTCGGTGCTTGTTTTATTTCCCCCTTTGTTGGTCGCCTTGATGATATAAGCTATGATGGCTTATCGCTAATAGAAGATATATGTACTATATATTCTAATTACGGTTTTGATACTAAAGTTCTTGTTGCATCAGTGAGAAGCCCAGCGCATGTAATAGAAGCTGCAAGGCTTGGTGCTGATTCAATTACTGTGCCAGCAAAAGTACTTAGACAATTAATTAATCACCCACTTACTGACCAAGGGCTAGCAATATTTGAAAAAGACTGGGGTGTAAAATAATAAACGGTTACAAATGAACATAAAAATTGGCGTATCCGTTCAGGCAATGGCGTCAACTTAAGAGCTTTCATTAGCAAACTCTCCTAAAGACATGATGACGTTTGCTACCTTATTGCGGCTGCCCTGGTCGAATTTTAACTTTATAGCTAACCCAAGAAAGGTTTCCCTACATCATACCGCCGAGGCGCTAACGAGTAGCGGAATGACGAATTTGTTGTTTTTCAAATTGTAGGTAAACCTAAAGCTATAGAAAAAAAGAAGAACCAGTTTCTTAGGTTTTCATTGACATAATCCACTTCATATGCCATAATAAAATTTTATATCTTGGAGAAAAAAATGCAGGGATTAGGTCAATACTAATAGCAGTCAATTGTAGCCAAAACCTGAACAAGGATAATATAGCCGATAAAATAAAAGCTGAAATAGAGGCTAAGTCCAATGAAAGAAATTTAGGAACTATAGAAAAATTTCTTAAACGGTGGGAAAAAAATAATTTTGATCTAAAGAAATTTCCATGTGGTGATTTACTACAATTCGCAGCTAAATTTAATTGTGCAAAATTAGCAGAGCATTTGGTGCTTTCCTTTGCATTGTGCTGCTCAGCACGGACATACACAAGTAGCGGAAATCTTACTTGCAGAAAAAGCAGACGTTAGCATGCAGGACCGAAAGGGATTCACTCCCTTAGATTATGCTGTTCACCTTGGGAATAAGATAGAAATGGTAAGGCTTCTGTTAAGGGCAGGAGCTACTAATGTACAAAATGGATGTGGATTTACTCCTTTGCATCATACTGCTGAGTGTGGATATTTACAAATGGTGGAAATCCTACTAAAAGAAGGAAGGACAGATGTTAATGCGCGAGATAAAAAAGGAAGAACTCCTTTGCATTATGCTGCCGGACATGGGCACACACAAGTAGTAGAAGTTTTGCTAGAAAAAGGAGCAGATGTTAATCTACAAGGTAAAGATGGAAAAACTCCTTTGCATTATACTGCTGAGAATGGGTATACACAAATAGCAGAGGCTCTATTAAAAGGAGGGGCAGGTGTTGATGTACAAGATAAAGACGGAAGGACTCCTTTATATTATGCTGTTTATTACACTCATGGTGAATATCCAAGACTAAATTATCAACATCCAAAAGTAGCAAAACTTCTACTAAATTATGGTGCAGATCCATCATTTATTCATAGACCTAAAGCTATAACAGCAGGAATTACTGTTGGTGTTATATCTGCTGTTGTAGTTCCACTAGTACTTGCCTATGCCACTGCATTACCTGCACTAGCAATAATTGGAATTACTGTAGCATCTGCACTGATAGTTGGTAGTATTACCTATGGAGTTACATATAAGTCATCAGAGCATTCATTAAACAGTAAGCTAAGTGAGGTTAGCTGCAGTAATGTTGATGGAAATAAACAAACTGTACAACCATAATTATTAATTCACCACAGTAACCGCGCCGTGGCAGTGTTTGTACTTCTTTCCAGAATTACAAGGGCACTTGTCGTTTCTTGAGACTTTGGGAAGTCTGCTATTTCTCGCAGAATGTAACCTATTGCCTATCTCTTGGTTTTCTGCCAACTTAAAGTGCGCTAGGCGGTGAATGGTGAGTTCCTTCCATTTTTCAAGCATCGACTCAAACATCAAGAAAGCTTCGCGTTTAAATTCATTCAGTGGATCTTTCTGCCCCATAGCACGTAAGCTTATGCTTTGTCTTAGGCTCTCTAGAACTGAAAGGTGTTCCCTCCATAAATGATCAAGTGTCATTATCATCATTTGCTTCACGATCGTATTCCACAAATCTGTAGTGTGCTGACTGTTGAAATATTTTTCTTTCTCAGTAAAAAATTCTTGTATCTTATCATTTATATAATTCAAAGCTTCTTGTTTATTCAAAAACTTTGCTAAATCTTCTTTATCAAGCGTTATTCCATACCTTGTATGGAATTCTTTGGCTATATCTTCAACATAATCTTCGTAATAGCCACTTTGGATTATACCTTCTACTACGCTCTCATTTACTTCGCTATACACTTCAAATACGTCATTAATTTCGTTGCCTAAGATCTTGTTTCTCTGCTTAAAAATAACTTTACGTTGGTTATTGATTACGTCATCAAACTTAAGTAGAGATTTCCGCACGTCATAGTTTCTAGCTTCAACTTTCTTTTGCGCTTTCTCGAGTGCCTTATTGATCCATGGATGATGAATAGCTTCGTTATTCTTTAACCCTACTTTTTGTAAAAAGCTTCTCATTCTATCAGAACCAAATATTCTCATTAGGTCATCTTCGAGCGATAAAAAGAACTTAGAAAGTCCAGGATCCCCCTGACGACCAGAACGGCCGCGTAATTGATCATCTATTCTCCTGCTTTCATGTCTTTCGGTTCCAACCACACATAAACCACCAGCTTTTATAGCAATTTCCTTATCTTTTTTTACTCTTTCAATTATTTCTTGATATTTTTTTTCTCTTTCATCAGCATTTTTTATTTTCTTGAGCTCTACCTTTGCGATCATTTCAGCATTTCCACCAAGCTGAATATCAGTTCCACGCCCTGCCATGTTAGTTGCTATAGTGACACTACCTGGCACCCCAGCTTGAGCTATTATGTACGCCTCTTGTTCATGATAACGAGCATTCAATACTGAATGCTTAAGAGAATGGCTTTGCAAAAGCGCAGAAAGCTTCTCAGAGTTTTCGATGCTCACCGTGCCAACAAGGACCGGTTGAAGGCGTTTGTGGCATTCTTCTATAAACTTCAACACAGCATTAAATTTTTCCTTTTCTGTACCGTAAATTTCATCATCAATATCAACTCTTTTTACAGGTACATTGGTTGGAATTTTTACTACATTTAATCTGTATATATCACGAAACTCTTCTGCCTCTGTTGCTGCTGTTCCCGTCATTCCGGAAAGTTTATTGTACATACGAAAGTAATTCTGAAATGTGACCGATGCTAAAGTTTGGTTTTCATGCTGAATTTCAAGATTCTCCTTCGCTTCAAGTGCCTGATGAAGACCATCGGAATATCTCCTGCCCTCCATCATACGCCCAGTAAATTCATCAATAATCACTACCTTGCCATCCTTTACTATATAATCTTTATCAGCAGTAAACAGCTTATATGCACGTAATGCTTGGTCTATATAATGAGTCATTATCATGCTGTCAGTATCATAGAGCGAGGAATTTTCAGGAATGAGATTGTATGACCTTAGTAGTTCCTCCACTCGTGAAATACCATCTTCAGTCAAGAATACCGTTTTACCTTTTTCATCTACTTCATAATCGGAGTCAACTAATTTGGTTACTATTTTATTGATATGCTTATATATCTGATTGTTTTCCTCAACCGGGCCAGAAATAATAAGCGGAGTGCGAGCTTCATCAATGAGTATTGAGTCCACTTCATCAACTATTCCGTAGTGAAAGCCTCTCTGAACCATGTCTTCTTGAGAAAATTTCATATTGTCTCGCAGGTAATCAAAGGCAAGCTCGTTATTTGTGGAATACACGATATCTGCACTGTAAGCCTCTTTCCTCTCTTCGTCTGGCAAGTTATTCGTAATAAACGCAACAGAAACCCCAAGAGAATTATATAATTTGCTCATCCACTCTGTGTCTCGTTTTGCAAGATAGTCGTTAACAGTTACGACATGTACGCCTTTCCCTTCTAAGGAATTTAGATATGCTGCTAAAGTTGCAACGAGTGTCTTTCCCTCTCCTGTTTTCATTTCTGATATCATGCCATTGTGGAGCACCATTCCACCAATCAGTTGAACATCAAAGTGCCTCATGTTAAGAAACCTTCGAGAGGCTTCACGCACAACTGCAAATGCAGGTACGAGAAGATCATTTAACGTTTTCCCATTTTTCAATTCTCGTTTGAATTCTTCAGTTTTACCAGCAAGCTCCTCATCAGATAAGCTCTGCATTTCTGTTTCTAATGCATTTATTTGCTGAACAATTTTCCTAAAGGATTTTATTATCTTCTTGTTTGTGGAACCAAATATCTTTCTTATAAAAAAGAATGACAACGTAAAAATGAAAAATATAAGAATGGCTGTCAAAATTAGCGGAGAATCTAGCATAAACTTAAGTAACGTCTTATTTAATATGAGATTATATTACTAAATGCAGCCTACAGCAATGACATATAATAGCAAAGGAGTGTAAGAGGATTAATAAAAGGTTGTTTTTTTCTCATATGCACTTTAGTAAAATTCGTCAACTTTTGAAACCTTCTCCTTGTTCAGTGATCCCAGTATACACGACCTACTGATAGCCGCTCTACCAACTGAGCTATGGGATCATGTTTAAAATTACACTTCCAAAACTAATCTGTTTGGATCTTCTATATAATTTTTTATTTTAACAAGAAAAGTCACTGCTCCTTTGCCATCCACTATTCTGTGGTCATAAGAGAGAGCGATATACATCATAGGTCTGATTTCAATTGAGTTGCCCACGGCAACTGGCCTGTTTTGTATTGAATGCATTCCAAGTATTCCAGATTGCGGAGGGTTTATTATCGGGGTGGAAAGGAGCGAACCGTATACTCCGCCGTTTGAGATAGTAAATGTTGCACCTTCCATTTCCGATACTTGCAGCTTACCTTTGCGAGCTTTTTTGCCAAGAGCAACCAAAGTCAACTCAATTTCTGCAAATGACATCTGATCAGCACTCCGAATAACTGGCACAACAAGGCCTTTGTCAGTGCCAACAGCAACACCTATGTCATAGTAATGTTTATATATGATTTCATCGCCTGAGATTTCAGCGTTAATTTCAGGGATCTCTTTCAGTGCTTGCACCGCTGCCTTTATAAAAAACGACATGAAACCCAGTTTTATTCCATATTTTTTTTCAAAGGCGTCCTTATATTTTGCTCTTAGATCCATGACATTTTTCATGTCGATTTCATTGAACGTGGTCAGTATTGCAGCAGTATTTTGTGATGCCTTCAAACGAGCGGCAATTACTTGCCTTATTTTGCTCATTTTTACTCGTTCCTCTCTTTGCTCTCCACTTACTATACTTTTTGGCAATTCATATTGTTTTATTGCAGGCTGTTCAGCTTTGTTCATGTGGCCTATCACATCTGCCTTTGTTACTCTGCCTCCCATGCCAGTTCCTTTGACATTTTCTGCACTGATTACATTTTCTTCCATAATTTTGCGAGCTGATGGAGCATCTTTTTTAGCAGCACTTTCGCTTTTATCTTCTTTTCCCGCTTCCTCTTTTACTTCTCCCATGGAAAGCTTCGCTAACAATTGATCTGGGCTTATTACATCATCTTCCTTTACAAGAAATTCAGTTATTTGCCCCGAAGTTTCTGCAGTTAATTCGAGTGCTGTTTTATCAGTCTCAATTTCAAAAATCAGATCATCTACTTTTACTGCCTCGCCAATATTTTTCTTTATTTTTACTATACCTTCCGTAACTGACTCACCACCAAGAGTTTTTGGTGCTCTGATTTCTATAATTTTGCTCATAAAACAACTTCCGTATAAAACTTTCTATAGATTTATACATGAAAAGAGACATGTAATAAACTAATAAATTCATTGAGGCTCTTATCATTTAGAAGTGACAAACGGATAACATATTTCCAAATGTCATTCCAGCACGTGACGCTAGGCCATAAAAATTCCTTGACAAGCTTTGCCACCCCCCTATCATGGTACTGAATATTCAGTTATCTTCATCTGTGCAGATTAAACAGCAAAAAAAACAACGTAGTTGGCGTCTTATTTTTAATTTTTTGCACTATGTGCACCGTATGTCTTCACAACATTTCTGGGTTTTTACCTATATAAGCTGAAACGCGCTTACAAAGCGTTTAAGACAGCAAAAAACGTCAAATAGACAAGGGAGAATTTGAATGCTAGCTACCCTGGGTTTTCTTTGCCTTTTTTTCCATTCAGTAAATTTCTTAACGTTTATAATTTAGGTTAGTCGCATTTAAAAGCGGCTGAATCGTAGCGTTTAGAATAAAAAACGCCAATATTTTGAAGTACATATAAATAACTAGTTAACCATGGGGCTTCTTTTGCCTTTTTTTTTATTTGGTAAATTTCTTAAATATTTATAGTTGCAATTTAAGAGCCCGTAAAGGGTGTCATTCCAGTGCTCCTTTTTTTGTCATCCCAGTGCTTGACACTGGGATCCAGTTTTCCATATAATCTCATCGAAAACATTGTATTTTAACGTAAAACATCTATTTTTATGCTTACCAACTTAATAAAATTCCTGGATCCCAGTGTCTGGGCACTGGGATGACACCATTCTTTTTTCTGGATTCCAGACTGGAATGACACCGTCTTGGATGGAAACCAGTGTCAGCTATTTTCATGACACCATCATAAGGTGAAACTGGATCCCAGTGTCTGGGTACTGGGATGACACCATTCTTTTTCCTGGATTCCAGACTGGAATGACACCGAAGGGGCTACTGTGATGACACCCTTTTGGATGGAAACCAGTGTCAGCTACTTGAATGACAGAGAAGTCCAACCACAAAATAAACTAGTGAATTTTTTGAAAAGTATATAAAATTCAAGTTTAAGTAAATAGCATGGCACTTAGACTCATTCCAGATAACCTCAATATCAAGTTTAGTAAATATAGGGATTTGACTGCATTAATTAGCATTGTTCTTATCATCTTTTCAATGCTCATTGTTGTGCTGCGTGGAGTGAACTTAGGCATAGACTTTGCAGGCGGAATTTTGATAGAGATAAAATCTTCAGATGAGAATCACTCTATTCTCGATGCATTAAAAGAAAATGGTTTTACAGTGCAGAGTTCAAAAGCGGGTGATAATTTAGTCATGCGTTTTAAAGATGAAGGAGGTGAAAATAAAATCAAAAAGATAAAAAGCATACTAGAAGAAAAGCTGGGGAGCTCAATAAGCTATCGTAAAATAGACTATGTTGGCCCACAAATAAGCTCAACACAAATATTTGAAGGAATGTTATCCATGTTGATCGCGATTGTTGGAATATTTTTTTACGTTTGGTTTAGATTTAATTGGCAATGTGGATTCAGTGGAATAACAGCACTGATTCATGACGTGATTTTAACTGTTGGTTTTATTAGCCTAACTGGTATTGAGTTTAATATTTCATCAGTTGCAGCTCTCCTTACTGTCATTGGTTATTCAATCAATAACTCAGTAATTATATACGATCGGATTCGAGAGTATCGCAAGAGTGGTAAAAGTGGGCGGATGAGTGAGATAGTAGATGCAAGTATCAACGCTACATTATTTCGCACTATATTAACCTCGGGTACAACCCTTCTTGCTGCTCTTCCTTTGGCATTAATCTGCACAGATGCAGTAAAAGACTTCAGCTTGATCATTTTTTTTGGTATTTTGATTGGCACTTGTTCTGCAATATTTATTTCTGCCCCTATATTAACCTACGGAGCTTTAGATTGTAGAAGTGTTTAGTCGCGGTATAATATCAACTTATTATCTCTTATAGTGAAATGAAAATACCTTAAAAAGCTCATTCCAAGTAGTGAATGAGACATAGAATGAGTGTTAACGCTCGCCTGTACATCATTAACTAAAAAATTCCCTATTTTAACTTGAGGTATTTGAACCACTCCAGCTTTTATTTGACCTTTCGCAGTTTCATATATTTTAAAATCCTGAACGTTTTGTAAGTTAATACCAACATGTAATGCGTCTTTTTGTGATAGAACAATATCGGTTGCTCCGGTATCAAGCAAAAACGTTATATTGCGATCATTGACTTGAGCCTGAATATAAAAGTGTCCATCGTATGATTTCGTAAATTCGATACTTCCATTATTCTGACCACTATTTTGAATTCTTCCTTTATATGGTAAAAAAGTACTGAGAAATCTGTCGCTTAGTTTGTCCCTTTGTGAATCAATAAGCATTGCAGTAGTGGCTATTATTAGCAACCAAATAACTAGATTTTTCACCGCGTTCATATTGTTAAAATTTGAAGCTATTAAAATAAATTTTAAAGATCAGCGTTAAAAGTTATTATTAAAAATAAGTAAATTTCATTGTTTTAGTACAATATTTAGTATACACTTTAAGAAGATATGTTTGATTTAATTTCATGTCAGAAGCAAAAAGTTTAATTTTAGCAGCTATCCTTTCCATGTTGATCATGGTATCTTGGCGTATTATTTATGATAATTTTTTTAGTGCAAACCAAAATCAGCCATTGATTGAAAATATTGAACATATCGAATCTTTTAACGACCTTGCTCCTATAATACACCAAAATCGTTCTGAAATTATTAATTCTACTCGAGAACAGAGGGTTAGTTTAACCAATAACATGATTAAAGGATCAATTTCTCTGAAAGGTGCAAGGTTTGATGACTTAATTTTAACTAATTACCACTTAGAACCGAGTTCTTCTTCTCCACAAGTGGTGTTACTGTCACCTGCAGAATCAAAAAATGTATATTTTGCAGAATTTGGGTGGCTCGATCCGAATAAAAAGATTAAAATTCCAGATTCTAAGACAGTCTGGCAAGCAGATAAACTCAATCAAAAAGAGGTAATTTTATTTTGGGACAATGAGAATGGCATTGTGTTTAAAATGAAAATTAGCCTTGACGATAACTACATGTTTAAAATTGAGCAGATTGTTGAAAATAACACAAAAGATAATGTAGTTTTGGTTCCTTATGGTAAAATTAACCGTAAACGTGACAATATCAACGAATCTTATTGGATATCCCATGAAGGAGTACTGGGTGCATTTGATAATAAACTAGAGGAGTGGACATATAAGGATATTTCCAAAAAACATTTAGTAAAAGCAAGCACGAGTGAAAAAAATTGGTTTGGTTTTGCTGATAAATACTGGCTTACAGCCATCATAACTGAGAAATCCGATAAAATAAATGTAAGCATTAAACACACAAACGTTAATAATACTGATAAATTCCAAGTAGATTTTGTCAAACCTTACAAGAGCATACTTCCTGATGCAAGCGTTTCTAATGTGAATTATTTTTTTGCTGGAGCAAAAAAGTTGAATTTACTGGATTCTTATAAGGATACTCTCAATATACCTTTATTTGATAAAGCTGTAGATTTTGGTGTTCTTTACTTTATAACTAAACCAGTGTTTTTACTGCTTGAATACTTTAACTTCGTTTTAAAGAATTTTGGCTTAGCAATATTATTGCTGACTTTAGTAATCAAACTTTTGATGCTTCCCTTATCTACTAGATCATATATTTCGATGTTTAAGGTAAAAAGCCTGCAGCCTGAAGTAACTCGTATAAAAGAACTATATAAAAATGATAGTTTAAAGCAGCATAAAGAAATAATTGCATTATACAAGAAAAATAATGTAAATCCAATGTCAAGCATTCTTCCTATGCTAATACAAATACCGGTATTTTTTGCTTTATATAAAGTATTATTTGTTACTATAGAGATGAGACACGCCCCTTTTTGTTTATGGATTAAAGATCTTTCAGCTCCTGATCCAACGAACATTTTTACATTATTTGGGTTGTTTAATTACAATTTCCCTATTTCTATAGGCATTTTGCCTATAGTTTTTGGTATTACTATGATAATCCAGCAGAAGCTAAGTGAAAAAGATCAAACCAGCAAAGATGATATTCAAGTAAATGTTATGAAGTTTTTACCTTACATTTCTGTCTTTATTTTTTCTTCTTTTCCTGCCGGCCTGGTAATATATTGGATATTTAGTAATATTATAACTTTAATTCAACAATCATTAATAAAGTTGTTTTTAACGAAAAAAGTGGTAGTGAATGTCGAAAATACTAATAGTTAATTCGGTTTATTATGCTGAAATAGCAAACCTTTTGCTTGAAGGTGCAGTCGATAGATTAAAAGAAAGTCATGTAAGCTATGACATAATTGAAGTTCCTGGTGCATTCGAGATACCAGCTACAATTCTTTTTGCGGTCAAAAGTAAGAATGCTAATTACAACGGTTATTTAGCTCTTGGGTGCGTAATTTGCGGTGAAACCGATCATTATCAATACGTTTGTAAAGGAGTAATCGAAGGTTTAAATGAAGTTATTATGCATTATGCAATGCCCCTTGGTATGGGCATAATTACCGCTGACAGCAAAGATAAAGCACTAGTTAGAGCTGACAAAAATAAAAAAAACGTTGGAGGCCATGCAGCCTCAACTGTTTTGCGTATGATAGATTTACACAATAAATTAAAGTAATGGAGGAAAAACCAGTAGATAAAAAGTGGCGCATAAAAAGAAGCACGGCAAGATTTCTTGCTGTACAAATAGCTTATTCAAATATTTTCGTAGGTTACAACAAAAGCACTTTTAAACTGGAAAATTGTGAGCTTAAGGACTACATAAGTAAGTTGAGAGATATATTTGAATGTGAAGAATTTGAACATCAGTTCTTAGAAAACTTGTTATATAAGGTTATAAAAAACAGTGAAGAATATGATAAAATAATAGAGTCTTACTTACACCCAAGCTGGTCCCTTTCACGGTTAAATCTTATAAGCTTATCTATTTTGCGTGTTGCAATATGTGAGTTGATTAATTGCGATACGCCAGTTCCAGTTGTCATTAATGAATATACTAACATTGCATCTGATTTACTTGATAAACCAAGCGAAATTGGCTTTATTAATGGGTTATTGGATAAGGCAAAAGATGCAGTTAAATTAAATAAAAATCCTTAGCAATTATAGCCAGCAAACACAGGGTGTCATAGCTGTATGAACATTGTCTACCAGGAGGATGTCATCCCAGTGCTTGACACTGGGATCCAGCTTTTGATAATTTCATCGAAAATGTTGTATAGTGCACAATCAATTTTTCTGGATCCCAGTGTCAAGCACTGGGGTGACACCATTTGTTGTACACTCACTTTTTCTTGATTTTTTGGTTTATCTTGTCTACCTACTTTGCCACTCTGCTGAACGGATACATTCCCATAATGAATGAT
>NODE_19_length_13647_cov_4.180324
GAACATAAGACGCCGATACATTAAGTAATCCTTACCTTTTAATCTGCAGATTGGCGAAAGCAAATACAATAGCTTCAGTTTCATGATAAGGGGGCTGGCGAAGGGTGTCAAGTAAGTTTTTGTATTTTAATTTTAGAATTTTATAGGCTTTTGTTCTCATGAAAATTATGTTCTCATGAGTAAATTAATGTTATCCTTTTTTGTTGATCTAAAGTTTTTTATGTTCATACACTTGCGTGTTCATAGTGTTTATTCGCTGCTTGAAAGCTCGGTTAAAATTGAGGAGCTGATTAGCCTTTGTTTGCGAAATAAAATGCCAGCGGTTGCAATTACTGATTCAGGTAATTTATTTGGTTCACTTGAGTTTGCAGAATATGCGGCAAGTAGGGGAATACAGCTAATAATAGGATGCAATATTATAGTTAAACATTCAGAACAAAATTTACCTATATTATTGCTTGCAAAAAATGAGCAAGGGTACACTAATTTAGTCACTTTGGTGAGTGAGTCTTTTAGAAAGCGCAAGAATAACAGCGATATTCCTTACGTTGATTTTGATGAGCTATTGAATTTAAGTACGGGTCTGATCGCTTTAACCGGTGGATGTTTGGCTCAACTATTGTTGGGGCAAGATAAAGAAACGGTTGAAAAACTGCTTTCAGCATTCAATGGTCATTTATATGTTGAATTGCAGCGTCATGGGTTGAATAAAGAGCTAGAGCTTGAAGAAGCTTTAATAGATTTTGCTTATCAGCACAATGTACCACTGGTTGCAACGAACGATGTGTTTTTTCCAAATAGGTCTGATTATGAGGCTTATGATATATTAACGTGTATATCGGAGGGGAGTTATGCCCTGGAGAATAACAGAAAGAAGTTAACTACCGAGCATTATTTCAAATCTGTGGCAGAAATGGAGGAACTGTTCAGCGACATTCCTGAAGCAATTCATAACACTTTAGTGATAGCTAAGCGGTGCTCTTACATGCCAAGAAGCAGGCAGCCTATTTTGCCTAAATTTCCTTGTCGAGAAAATAAAACTGAGAATGAAGAACTGAGGGAGCAGGCAGTTGCAGGATTAGAATTCCGTATTGCGAATGAGACAGACATAGACCTTAAACAATACTACGATCGGCTGAATTACGAACTGAGTGTGATAACTTCGATGAACTACGCTGGCTACTTTTTGATAGTTTCTGATTTCATTCGTTGGAGCAAAGCAAATGGCATTCCAGTTGGTCCAGGAAGAGGCTCTGGTGCTGGATCAATTGTTGCTTGGGGCTTGCAGATTACAGACCTTGATCCAATAAAGTTTGGCCTAATATTTGAAAGATTTTTGAATCCTGATCGTGTATCGATGCCTGACTTTGATATCGATTTCTGCCAAGAGAAAAGGGACCTGGTTATTGATTATGTTCAGAAAAAGTACGGTTATGTTGCTCAAATAATCACTTTTGGTAAATTGCAGGCAAGGGCAGTATTGCGTGATGTTGGTAGAGTATTGCAAATGCCTTACTCTCAAGTGGATAAAATATCTAAAATGGTTCCATTTAATCCAGTAAATCCTGTAACTTTATCACAAGCGATAGAGTTTGATCAAAACCTGCAGAAAGAGCGGGATAGTGATGAGGTAATTGCAAAGCTTCTTGATATATCTCTTAAGCTTGAAGGAATATATCGTCACGTTTCAACCCATGCTGCTGGAATTGTAATATGTGATCAAAAGTTGGAAAATTTTGTTCCTGTGTATTATGATCCAAATTCAGCTTTGCCAATCACTCAATACAGCATGAAATATGTGGAGAAAGCTGGGCTAATAAAATTTGATTTTCTTGGGCTTGGTACGCTAACGCTAATAGATCATGTATGTCGTTTAATTAATCGTGATGGAAAAAAGATTGATATTTCTTCAGTTCCTTTGAATGACCAAAAAACCTATGAGATACTCTCAAGCGGTGATTCAATTGGAGTGTTTCAGCTTGAAAGTTCGGGAATGAGAGAAGCTTTAATTAAACTAAAACCGGACTGCATTGAAGATATTATCGCTTTAATTTCCCTTTATCGTCCAGGACCTATGGATAACATTCCAACTTATGTTGCAAGAAAACACGGACTTGAAAAGCCAGATTATATTCATCCGTTACTTGAGGAAGTATTAAAAGAGACATTTGGGGTAATAATTTACCAAGAACAAGTGATGGAAATAGCCCGTATTCTTTCCGGGTATAGCTTAGCGGAAGCAGATCTGCTGAGACGTGCCATGGGTAAGAAAATCAAGGAAGAGATGGATAAACAACGTGAACTTTTCATCCAAGGGGCAACGAAGAATGGCGTTGATTATGACAGGGCAAGTTATATTTTTGACCTTGTTGCAAAATTTGCTGGTTATGGGTTCAATAAATCTCACGCAGCCGCATATGCGGTTATATCTTATCAAACGGCTTACCTTAAAGCTAATTATCCGTTAGAATTTTTTACAGCACTAATGAATCTGAATATTGATGATAGAGATAAACTGAATTTATTTTATCATGCAGCAAAGTTTAGTGGCGTTACCGTTCTTCCACCTGATATAAACAAATCTAAAGCTGAATTCTCAATAGAGAACGAACGCATACGTTATGGTATTGCTGCCTTGAGGAATGTTGGTTTTTCTATAGCGGAAGGAATAGTGAACGTACGTTCAAGCGCTTGTAAGGACATATGGGAATTCATTCAAAATTCAGGTCATATAATAAATAAGAGAGCGCTAGAAAGCCTGATTAAATCCGGAGCATTCGATAGCGTGCATAAGAACAGAAAGCAGCTATATGAGTCAATGGACATGCTGATTTACTTTGCAAATAAAAACAAACAGGATAGAGAATCAAGTCAAGCTGCTTTGTTTGGTAGTCTTGATGTCCTCAAACCGAAACTTGAGAATGTGGAAGATTTTGATGAGGAGGAAAAATTAGAACATGAGTTATTTTCACTAGGATTTTATTTAACTAATCATCCACTTGAAAAATTTAGAACTCTTCTGGAAAAGTTAAATATTGGGTTTATCGGAGAAAATAGAACAGCAAAAACTGCTGGGGTAATATTAAATGCACGTATGAGAACTTCAGAGCGTGGAAGGTTTGTTATCCTCACACTTTCTGATCCCCATAACGTTTCTGAAATAGCATTCTATAATAATGAAATAATAGAAGAAAAAAGAGATTTATTTTCACCAGGAACATTTGTGATAATTGATCTTGAAGCTTCGGAAAATACAACAAGATTGGCAGGCAAAGATATATCTGAGTTTACAAAAAGAATCACTTCTACAATAAAAGAATTAGTTCTCACCACTGAGTGCACGGATTTGCAAAAAGCCGCTATGGAATTAAACGCAATATTGAAAGATGAAGGCAGAACCAAAATAATGCTAAAACTTCTTCTCGAAAAACACAAAGTGAGCATCTTATTACCAGGTGCATACTCAATTGCTCCTCAAGTAATTTATGAAATATCTAACTTAAGCTGGATTAAAGGCGTAGAAATTAATACAAATAACTTGCTTATATAAAAAAGCTTTATATAATGAAATATTTAATCGGTATTAAAGGAAGATATAGTGAATCTTTATGAATTTACTTTTATAGCACAACAAGGATTGTTACAGCAAGAAGTAGAGGAGATGGTCCAAGAGCTAGCTGTTTCATTGAAAAATATTAAAGCAGATGTTATGTTCCAGCAAATCAGGGATATTCTGAAAAAAGGAAATGAAAAGCTTACAACACAAGAGTTAGAAGTGCGTGCTGAAAACATTAAAGAAGGTCTAGTTGCTTACTCTGATTTCTTGGAAGATCTTACAAAAATTTTATGGGTTGAATTGGAAGAAGATCTTTCAAATTTGAAAGAAGTGAAGTCAAAAATCGATAAAGAGTTGAAAGATGACCTAAAAGATTTAGGAATAACGCAAGATTTTACAAAATTTCTAGGAGGCAGTACTAAAAGTGCGTTTATCCATAACGCAGTAAATGCTTTGAAGAGAAATATTTCAGAACATCTAATAAAGATTTTTCAAGATATTTTGAAAGATTTTAGAATAAACGGTCCAACTCAATCGAGCAAAGCGTTGGAAATGCTTTTGAAAAACATTGAAGCATCAGGATTAATCAAGTATGAACATTGGGGTCTTTTGGATTTTGCATATCCAATAAATAAGATGAAGAGCGGTCATTATTGTATAATGTGCATAAGTTCTACTGCGAGCATTCTGGATGAATTTGTGCGTAGAATGAAACTTAATGAGAACGTTATTCGCCACTTTCCTGTGCAGGTTGATAAAATTTTTGAAGGTAAATCTTATATGATGAATAAACAAATTGAGGAGCAAAGCGCATAATGATGAAAAGACGAAATAGTTTTAATAATTCTTACGTATCTGTAAATAATAGGACTGGCTTTAGGCGTTCTAAAGTTTGCCCTCTTGCTGCGTCTAAAGATGAAGACATAGATTATAAGAATATAGATTTATTATCCAAGTTTACCTCTGACTATGGTAGGATATTACCTAGAAGATTAACAGGCGTATGTGCAAAAAAACAAAGGAAGTTACGCTTAGCGATCATAAGGGCACGTTTTTTAGCTCTTATTCCTTACTGTACTAAAAAAGTTTAGGTAATTTATGTTGATAATTTTAAAGGAAAATATAAGGACTTTAGGTAAGCTTGGTGAAGTTGTCAAAGTTAAACCAGGTTATGCACGTAATTTTCTTTTTCAACAAAGAAAAGCGGTGAAAGCTACCAAGGAGAATTTAGCAAAACTAGAAGAACAACGTTTATTGCTGGAGGAAGAGAATACAAAAAGATTAAATGTAGCAAAAGAGCTTGCATTGTCACTACATGATAAGTTTGTGGTATTAATAAAGCAAGCTTCAGAGGATGGTAAAATTTTTGGTTCTGTAACAACACGTGAAATTGCGAAAATTTTACTACAAGAAGGACATGTGATAGATCACCGTAGTTTATCTTTTGGTGGAATAAGCATCAAAAACTTGGGTGAATACCAAGTAAACGTAGAATTACATAGTGAAGTAGTAGTACCAATTACTATATACGTCGTGAAATCCGAAACAGATGCAAATGAGCTAAGGCAAGTAAAATTGCAAAATCAGAAGTCTGAGCAACAAGAGGCAGAGCAAGATGCGAATAAAGAAGCTACTGATGGTGATGAAGCTGATTAAAGATGATCTCCCATTATAGCCAAAAAGAAATGTCTGCCATGGCTAAGCTGGTGTCATCTCAGTGCTCCCCTCATGTCATCCCAGTGCGTGACACTGGGATCCAGTTTATTTCATCATGGACATTATTTTATGCTTCTAGAATCCGTTGTCCATTGAATAATTTGCAAATACTTTTATATCTGGATTCCAGTGTCACGCACTGGAATGACACCATTATTGGAATAAATCAAAAATGATTCCCCGCTATAGCCGAAAAGAAATGTCTTCCATTTGGGAGGAAAATAATAAATTTAATATATGGCTTAAAATAGAAAAATTAGCGTGTGAAGCTCAAGCAAAGTTAGGAGTGATTCCGAATAATGTTGCTGAGAACCTCTCTGGTGCTATTGAATTTGATGTTGAATGTATCAACGAAATTGAATCCATTGTAAAACATGATGTTATAGCTCTTCTGACATATGTTGCTGAAAAAGCGGGAGTTGATGTTCGGTATCTACACTATGGAATGACAAGTTCTGATGTTTTGGATACATGCCTTGCGGTGCAGTTGAAAGAGTCATGTGATATTTTACTCGAGAATCTAAAAAATTTACTTGCAGCATTGAAAAAAAAAGCTGAGGATTATAAAGATATTGTTTGTGTTGGGCGCAGTCATGGAATGCATGCAGAACCAACAACTCTTGGATTAAAATTTGCTAGATTTTATGCTGAATTTAAACGCAATTATCAGAGATTAATTAGCGCGCAAAAAGAGATCTCAATTTGTAAAATATCAGGTGCAGTAGGTAATTTTGCAAATGTTGATCCGTTTGTTGAAGAGTATGTAGCGAAAGAAATGGGACTCATACCTGAAACCATATCGTCTCAAGTCATTCCTCGTGATAGACATGCCATGTTCTTTTCGGTTTTGGGAGTGATTGCAAGCTCAATAGAAAATATTGCAATTGAAATTCGTCATTTGCAAAGAACTGAAATCGGCGAAATTTCTGAGCATTTTTCCATTGGGCAGAAGGGAAGCTCTGCTATGCCACACAAATGTAATCCTATTTTAAGTGAAAATCTGACTGGACTCTCACGTTTAATACGCAGTTATGTTTTTCCTGCATTAGAAAATGTTGCATTGTGGCACGAACGTGATATATCACACTCGTCTGTGGAAAGATGCATTGCTCCTGATGCTTGTATAACAATGGATTTTGCTTTAGTGCGATTAACAGATTTGATAGATAAATTGGTGATCAATAAGGAAAACATTGAAAAGAACTTAAATTCTTCAAAAGGTTTAGTTTTCTCACAGCGTGTATTGCTTGAGTTAGTAAGTAGTGGTTTGGCGAGGGAAGAGGCGTATAAAATTGTTCAGAGCAATGCAATGAAAGTGAAACAAAACAACAGTGATTTTCTGGCCGAATTGAAACAAGATAAACCCTTACTTAAGGTTATTAACTCGGAAAAACTTGAATCTTTGTTTGATTTGAAATATTATACAAAACATGTAGGTCACATGTATAGCAAGGTTTTCAATTAGGCTGAGTAGCTCAGTTGGTAGAGCAGGAGGATCATAATCTCTTGGTCGGGGGTTCAAGTCCCTCCTCAGCCACTTGAACTAAACTATGTTTAGCAAAGCAGTGCTATTGGTGAAACCCAGTGTCAGTTACTTGGAATGAGTTGTATATCCACTCAGGTGAGGAGACAATGGATAAGAGATTGTGAAAAGGGTTTAGCTTTTGGCCTATGATCTCTTTAAATGACAGAATTTCACTACAAAACTTAACTTTCTTCTATGCAGTTAGCTAAGTCAAGAAAGGTGAATCTATCTCTTGTTGTAAACGCAAGATCGACCACTTTACAATATTGTTCTTTATTCCAACTGAGGTGCTCTGGTAAGTGTGGAATTGATAGATCTTCAAATATTTTTTGCAGGTGTTTTGCAGGTAGTAAATTTTGCTTAATTAAACTGGAAATATTATGCCATTCTTTACAAATAATCTCTTGGATTTTTTGCTGCATAATTTGCTTCTGTTCAAAAGTTCTTACAAATTCGATATTATCAAAGCACTGAGTTATATGTTTTACATCTAAAGTGGTCGGTTTGATAATCGGGTTTTGTATTGATAATATCTTTTCCTGCAAATTAGCCATAGTAATCGTTGTGACAGCAATTTTTTCGCCATGTAGTGAGGAATGGTCTCTTGTTACCATCTCCATTGCGTGAGCTATCATATGCTCTCCTTGGCTTGCAGAATAGCTGCCTTTTGATATTACCATTCCAAGTCCTGAAATTAGTAGAACTTCCATAAGTAATAGGACCACTTTTCTACTTCTTTTAGTAAGCGCCGTATACTCTCTTAGCAAAATTTGCTCCAAATCGCGAACAAGTGTAAAAGGTAATTCATTGTATTCTGTGCCAAGCAACAAATGAGATAGTAGCCAGTCAGCCTGAACTGTTGAACGACAAATGAAATCTGCAAATCCGCTTAATGTGAGACGCAGTGGTGCATTGGCAAGTATGTCTATATCTATATATACTGCTCTTGGAAGATGTGCTTTGAACGATTTTTTATATCCATTTACTAATATTGAAGCATTTGCAGAGGTATATCCATTCATAGAAGCGGCTGTTGGGAACGATATATAATCTTTTTTCTCGAGGTAGCTTGCATATTTGCAGATATCGTTAACAGTGCCGCTACCAAATGCAACTATTAAGTCACTGTCTTTTGCTTTGTTTCTAACTAGATTTACGGTTTCAAGAGAGGCAGCTCTGCTTGGTGTCATGCAAGTAGCTGACACTGGGATCCAGGAAAACAACTTATGGATTCCAGTGTCACGCGCTGGAATGACAGGTGGAGCTGGAATAATTAAGTTAGGAATTTTATTAAGTACGTTTTTGTTTAAAAGTTTTGCTGTATTTTTATCTGCAACTAGAAAGACGTCATTTCCGTGTCGTGTGCATATTTCATAGATATCATCAGCAAGGTAGTAATCTGTTATTACTTCCCTTAGAAAAGTTTGTTCGGTTTGATGTAATATTTGTTTTAAATAGTGCATAGAGTGTTTACAATATAGCAGTATAAGTATTTTAAGATTGACATGAAAATTGACCCTGTAGAGCTAACTAGGAAATTGATCTCTTTTGAGAGTATAACACCAAGGGACGGCGGGGCAATAGAGTATATAGCAACAATCTTTAAGAAGAGTGGCTTTGATTGTGAGATTTTAGAATTTGGTGATAAAGTTAAAAATCTTTATGCGAAATATATAAATGGAGTACCAAATTTGTGCTTTGCTGGGCATGTTGATGTTGTACCACCGGGTCAGTTAAAAGATTGGGCATTTGGTCCATTTAATCCAGAAGTGAGGGATGGCATATTATATGGAAGAGGGGCCGCTGATATGAAAAGCGGAGTAGCTGCGTTTATTGCTGCTATGGTAAATTTGATTGCAGAGAAGTTTCAATTCAATGGTTCAATAAGTGCATTGATTACCAGTGCTGAAGAAAGCATGGAAGAATATGGAACAAAGGCAGTTTTGGAATGGATGAAAAATAAGCAGAAAAAGATAGATTTTTGTGTGGTTGGCGAACCAACCAGTAGTGAGAAATTAGGTGATACCATAAAAATAGGCAGAAGAGGTTCTGTAACATTTGAATTAATTTGCCATGGAAAACAAGGGCACGTTGCCTATCCAGACCTAGCAGATAATCCAATATATAAGGTAATATCGATATTGAGTAAGGTAAAAAATACTACTTTTGATCATGGTAATAAATATTTTCAGCCTTCACATTGCGAAGTTACTACTATCGATGTTGGAAATAATACTAGCAATCTAATACCTGGTTCAGCAACTACACGTTTTAACATTCGATATAACAATGAACAAACACCGGGTGGCTTATATAAGTTGATTGATGAAATATGCTCCAGTGTAACTAACGATTATAAACTTTCTGTGCATAGCAGCAGGGACGTTTTCCTCTCTACTCCCGATAGAAATACTGATATTATGCTTGATGCGATAAATAAAGTTACCAGTATTGATGCTGTGCTGAGCACAAGTGGTGGCACATCTGACGCTGTGTTTATCAAAGATGTTTGTCCAGTGATTGAATTTGGTATAATCAACAAAACCGCACATCAGACAAATGAATGCGTATTAGTAGACGATATACACAAGTTAACAGCTATATATAAGGAATTTATAGAAAATTATTTCAATCCCACTAATAAAATATTAAATCAGGTCAACGTAGTTAGTAATATATCTAGTGGTCCATTGTTAGCTTAGATGTAATCAGATCTCTTGCATAACTGTTGTTTGAATAACAACTGGTGTCATTCCAGCAAAATGTGTCAAGTAAGTTTTTTCGTTTCTATAGCTACTTGGATGACAAAAAAAGAAATACTAGACTTTATACCTTTTGCACTCAAATTCACATAAATCATGAATTATGCACGTTTCACACGAAGGTTTCTGTGCTTTGCAAACATATCTACCATGCAAAACTAGCCAATGATGAGCATAAAGCAGGTATTTTTTGGGAACCACATTTAAAAGAGATTGTTCTGTTTTAAACACATCTTTTTCTTTCACAAGCCCGATTCTATTGCTCACTCTAAAAACGTGAGTATCAACTGCCAATGTTGGAATGCCAAGCCCCGAATTTAAGAACACATTAGCGCTCTTTCTCCCCACTCCCGGCAAAGACACCAAATCATCGAAATCAGTAGGCACTTTGCTGTCGTATCGTTCTACCAATATTTTACTAAGCCCGATTATGTTTTTTGCTTTGGAATTATATAAACCAATACTGCTTATGCATTTTCTCAGCTCATTTTGCCCAAAGCCCAGCATCTTTTCTGGCGTATCAGCAATGTCAAATAGTTCTCTTGTAATTTTGTTAACGCTTACATCAGTTGTCCGCGCTGATAAAACTATCGTAATCAGTAACGTAAAATGATTGGTATAATTTAGCTCTATTTTTGGCGCAGGATTTGATTGTTGAAACTTTTCAAATATTAGTTCTACTTTTTTTGAGTCCATGCATAGAGCTAAAAGCTTATACTATACTGCCAACCTCTTATTGTGCAAGAATTTGCTTTTGAGGTCCAGACGGCTGTTTAGCGTTAAAATCAGACATATTAGTGTTCACTTCATCGAAATTCCTCTCAGCAAATTCGTTAGCCACCTCTGCAAAACACTTTCTAACAAGAGGCATAATTATCGGCATTAATAGTTTTCGCGGGTCATACCGTCCTAACAGATCAGTTTCCTTTTGCACTCTTATCTCTTGGATCTTCCTCAAGTAAATCTTTCATGTGTTTTTCAGTGTATATTTCACAAGCCTTTGAAAATGTAGGACTAAATATCTCAGTAGCTAGCAGTGCTAACAATGACAAAGTACCAAATATTGTCACATCAACATAAAAACTGCCAGAGATAAAACCCTCTATCATTAAAGAAGTAAAAAAGACAGGCAAAGGGTAAAAAACAAAAAGCTTATAGCATATGTAAATACAATTTATTCTATTTACATATTGATCAGTAGAAATTTCAGAGTTTTTGTATTTTTTTTCGTAATGTTGTGTTAAAGCAGATAAAATCTCTGTCATAATAAGATTTAATGCTACTAGTGGCAAGCATAAACACATCAAGGTATTACTGGCAATTAACCAAGTAGGTAAGAAAATATAGCAATAAGTTGCTTCAGCAAAGGCCAAAAAAAGTAAAGTATATGCCTTGGTCTTAAAAAGACTAGATAGCAAATCGTCTCTACGCTTTATAAACTTTTGCATTAGCGCTTGTTTGTCTTCCCTTATTAAACTTCCATTCTTTGTTAAAGGGGCGATATAACTAAATAATTGTATGTTAGGTTTAAGCAAGTGTTCGTCAAGCTCATTTCTCAGCTCTTTGACTTTATCATCGAAAAGTGAGCCATATCTTGTCCAATAATTTATATCATGGATTAATTTATTTTGGTGTTGCAGATCCTGTATTAGCGAGCTGCTTTTTTTTTCAAGTATAGAAGCAAGCTCAGCAAAATTCCTTCCTCTAACTTCCTCTTCAGTGATATTCAATTTTTCAAATAATTTCTTCCTATAATGGAATTCACGTGCTGTTAAATGCCCATCACTTTCAGCATCAACGCTAATTTTAACACAAGGGTCCCCTGACTTTAAAGGTTCAATATATGCATTTAATTCTTTATAAGCTTTGTCAAGATTTTTAAATCTTTCTTCATTTCCACCTTTATCAGGGTGGTGTACAAGAATCAATTTTCTATATTGTTTTTTTAAAACGCTACTAAGCTCTTGATGATCCTTACCTATAACTTGCTTAGCTTCTATTTCCAATACGTTGAACAGATCAGCATTATCACAAAACTCCTGACCAGTTAACTTGAAATGTTGACCCATTACTACATCTCACATAAATAAATTATATCTCTAGTATAATCTATTTAAATGTTTTATACAATCATAAGAATGTCAAACGATCATTAAGAGAAAAACCCCTCTTTCCCATCATATAAATACAATTTATCCATCATTACAACATCAAAATTGTGTTCTTCAAGTTTGATTAGCAAGTTATTCACATCACTATTTGTAATAGCTTGCTTTTCATTATTTGCGATAAACCTACAGGTTATTTGATCACTTGAAGGTTTTGAGTTTCCTGGCCAAATCGCAAGTCCTTTTGAGTATATTGCTATCATTTGCAGATTACTTGATTCAAATAATCCTACTATTTGATCAACATTACTGGATTTGTCCCAAGCGAGAGTTATATCACTACCCACTAGCTTTTTAACTTTGTAATCTTGTTCGTAATTATCTTGTACTTTATTTATTTTACTATCCAAATTTATTTTACTATCCGAACCACTGCCAATTATAAGCTCAGCAGGTTTCTTTCCTAAATTATCTATAACAGCTTCTGCAAATTCTTTGGTACCAACTTTCTGTTTACTTCTTTTCTCCTTATATAAATCGGCAGTGTGTATTCCATCCTCCAAAGTCTTGAGCCATGCATCGTAGATTAGTTTTGCAGTACCCACTTGACCTATGTAAATTAGCATATGCACTGCAGCATTTAAAAGACCAGAAGGATTGGCTATGTTTTTTCCTGCAATATCAGGGGCAGAACCGTGCACTGCTTCAAACATTGCGTATTCATTCCCGATGTTGCTACTTCCGGCAAGCCCCACAGATCCAGAGGTTTGTGCGACTATATCTGATAATATGTCGCCATATAAGTTCTCGGTTACTATAACATCAAAATTCTCCGGTTCTGTTGCAACACGCGCCATTCCAATATCAACTATATAATGTTCTGCCTTTATATCTGGGTATTCTTTTGCAATACGATCAAACGCTGCATGGAAAGTTCCGTCAGTCATTTTCATGATGTTATCTTTAGTCAGGCAAGTTACTTTTTTTCTGTTGTGTTTTTTCGCGTATTCAAAAGCGTACCTGCATATTTTCTCTGAGCCAGATCTAGTAATAATTTTAGTGCATTGGTAAGAGTCACCGGTGAGCCTATGCTCTATTCCGGTGTAAACGTCCTCTTCATTTTCACGTATCACTACGATATCAAACTTATCGAATTTATTTTCTATCACAGGATGATATGAAATGCATGGTCTGATATTTGCATATAACCCTAGGTTCTTTCTGAGCGCTACATTTAAGCTCTTGTGGCCTTTACCTTGAGGAGTTGTTGTCGGAGATTTTAATAATATTTTTGTCCTTTCAATTGATTCCCAACCACTTGGAGAAATTCCGTGAGACCATTCTTTACTATAAACACGCTCACCTATTTCAATAATATCTACTGAGATCTTTGCTTCTGCTTCGCGCAATACCGACAGCACCGCTTCCATAATTTCTGGTCCGATACCGTCGCCATATGCAACTGTGATTAGTGTTGACATAACTTTCCTAGTTATAAATGATTTAATATTAATTTAAATAATAGAGTGGCACAAGTAGCTAATATTACCCCAATTAGTATATTTACGGTTATTTAATAACGTATTTTTATATTATATGATGATATTATGAAACATAAGTGAGGCGTATATGAATACTGAAACGAGTGTTAAAGTAAATTATGCGAAATTTACTAAACGCGTTACAGCGTATGTAGTTGACCAAATAATATTTCTAGCCTTTTATTTATTCATTTTGTTCATGTTATCAGGTAAACCCTATGCTGACTTTTTTAGCGATTTCTTTTCTGATACTGAGACAGCCCCTTCAGTGCAAAATGAAGTACTAGAAGCATTAATATATATAGTATTAGAAGTATTAATGATAATAAAACTTGGCTGGACTCCAGGGAAATTGTTATGTGGTATATCTGTCTCTTATACACATCTCCGAGCCCACGAGACCGAGGCTGATCTCGTATGCCGTCTTCTGCTTGAAAAA
>NODE_20_length_13469_cov_4.496640
TGACGCGGCCCCCCCCGAGATCTACACTATCCTCTTCGTCGGCAGCGTCAGATGTGTATAAGAGACAGGGCTAGAGTATCCACTTTAACCTCTCTAAATTTGCTCACAATCTCTTAACTTGACGCGTATGGTTTAATTAAGTGTGAACTGTTACACGAAAATTTTGTAAATAGATTAATATACCCTGTTTTTGCTATTCATCTAAAAATGGAACCATAGAGTACGTTGAGGAGCGTAAGCAAATTTTAATGCAAAAATTACTATCAAAAAATAGATTATGCAAGAGGTCTAATTATTCTGCCGCAATTTTGCTCTATCACGCTTGCCACATTTAATATTCCAGCTTCGTCATAATAATTTCCAATCACTTGCAAGGCAAGTGGTAAACCCTCATTGGAGAGCCCAACAGGAACAGAAATAGCAGGCAGTCCTGCCAGACTTGCCGGTACAGTAAACACATCATTGATGCACATAATTAGCGGATCTGGCTTTTCATTTAAGCCAAAAGCTTCTGTTGGAGCAGATGGCACAAGTATGTAATCTATTTTTTCAAACGCTTTTATCAAATCATTTCTGATTAATGCCCTAATGCACTGCGCTTTTTCGTAATATTCATTATAATGACCTGAAGAAAGCGCATAAGCGCCAATTAAAATTCTTCTTTTCACCTCTTTACCAAAACCTTCTGCTCTTGTTAGTGAATACATTTCTTCAAGGGTATCAGCATCAACCCTTAATCCATAACGCACACCATCGTAACGAGCAAGATTGGATGAAGTTTCAGCAGAACAGATTAAATAATAGACTGGTATTGCATATTTAGTATGTGGCAGAGTAATGTCAACAACTTCAGCGCCATTTTCTTTTAAATAGGAAGCAACTCTTTCCCAATTATGAACTATTTCCTCTGAAATTCCATCCATCCTATATTCTTTTGGTATACCAATACACTTACCCTTGACATCACCATTTATAAAGCTAGAAAATTTAGGCACTGGCTTTTCGCTCGATATTGAATCTTTTGTATCATAGCCACAAATTGCTTCCAGCATTAATGCTGAATCAGAGACAGAACGAGTAATGACTCCTGCTTGATCCAGAGAACTCGCAAATGCAATCATACCAAAACGCGAGCATCTTCCATAAGTTGGCTTTATTCCAACCACTCCACAATAAGCTGCTGGTTGTCGTACAGATCCACCGGTGTCGCTCCCTAACGCTCCAGCGCATAAAAATCCAGCAACCGATGCTGCAGATCCACCAGATGATCCACCAGGAACAACTTTTTCCCCATCACTTTTTCTAATCCACACATTTTCAACAGGGCCAAAATAGCTATTTGTGTTCGCAGAACCCATAGCAAATTCATCCATATTAAGCTTACCGAGCATGGCTGCTCCACTTTTTAAAAGCAAGTCAGACACCGTAGATTCGTAAGTCGGAACGAAATTTTCCAGCATTTTTGAGCATGCTGTTGTTTTTATTCCTTTTGTACAGAATAGATCTTTGATGCCAACTGGTACACCCATGAGCGGCGAGATTAAATCATCCTTTTGCCTAGAGAAATGTTCATCTGCAGCTTTAGCAGCTTTCATTGCTATCTCTGGGGTTTTTGTTATAAATGCATTTAATTTCTCATTTTCAACCGCACTGATGTGCGCCTCTACGAGTTCAACGGCAGAAAAACTCTTTTTTTTGAGCCCGTCATGCATTTGTGTAATACTTAACTTTCTTAGTTCATTCATCAATATTTAATTTTTAGCAAGACGTTAATTATAACATGGCACGATAAAAAATCCATACATTTATAGTTACAGCTAGAAATGTAGCTAAGGTAACTTAGATTCACCGACAATCGTCATCCCGCTACTTGTTAGCGGCTAAGAGATACCGCAGCGGTATGACGTAGAAGCTATACTTTTATACTCACCAACTCAGTATCCAATCCGGATTGTATCTTAAAAAGGTCAAAAGACTATAATAAGCAAAGGAGTGATACTGTGTCTGAGTGAAAATCGTTGAGATCCCAGTGTCTGCTGCTTGCATAGCATTTATTTACAAAAAAATAGTCATGCAAGAGACTTTGCTTGGATATTTGATATAATTTAGGTCTATTAAAGCAAAAAATACTAACATGAATGAAGTGATAACATTTGGTTGTCGTCTCAATTTTTACGAGAGTGAGTTAATCAAAGAAGCATTAAAAAAAGCAAAGAGAGAAAATGTTGTTGTGGTGCATAGCTGTGCAGTGACAAACGAAGCAGAACGTCAGGTAAAGCAAAAGATACGTAAGATTTACAAAAATGATCCAAATAAAGAAATTATCGTAGTTGGTTGTGCTGTTCAGTTGGATCCAGAAGTTTACAGTAGCATTCCTGGTGTAAGTAAAGTGCTCGGTAATCAAGATAAACTAAAAGCTGAAAATTACTTACTAAATGACGATAAAATCTTGGTCAGTGATAACCAAGTAGAACCTGTTCTAATTAATGGATTTGAAGATAAGTCAAGGGCATTTATTGAAATTCAAAATGGTTGTAATCATAGCTGCACATTTTGTTCAATTACTGAGGCAAGAGGGAATAATCGATCTGTGCCAATAAACAGTATTATAGAGCAAATCAGGATCTTTGTAGAAAATGGATATCAAGAAGTAGTGTTTACAGGGGTTGATATTACTGACTTTGGTACAGATTTGTTGGGTAAGCCATCACTTGGTTCAATGATTAGGAGAGTTTTAAAGGATATACCAGAGTTGAAGAGGCTAAGACTTTCCTCTATCGATGTTGCTGAAGTTGACGACGAATTAATGGATTTAATAGCTAATGAGTCAAGACTTATGCCTCATTTACATTTGAGTCTACAATCTGGTAATAATTTAATACTAAAGAGAATGAAGCGTCGTCACAACAGAGAACAAGTGATAGAATTTTGTCATAAAATGAAGAGCTTGAGGCCTAATATAGCATTTGGCGCTGATATTATTGCTGGATTTCCAACAGAAACTGATGAAATGTTTCAGGATACAGTTGATTTACTGAAAAAAACAAATATAGTTTACCTACATGCTTTTCCATATTCAGAGCGGAAAAATACACCTGCTGCACGAATGCCACAAGTACCAGAGAATGTGCGTAAAGAACGAGTAAAAAATTTAAGAGAAGTAAATAAAGAAATTATGAGCAGTTTTTGTCAATCCTTGATCAACACTAAGCAAAGTGTTCTGGTTGAGCAAAATAATGTCGGTAGAGCAGAAAATTTTGCATTAATAAAGCTTGAATCAAGAGCGCAAGCTAAAAGTATTGTGAAAGTTAATGTTACAGGCGTAGAGAATAATTATTTAATTGGAAATACTCTTTCTTAATTTTTGTACATTAAAGAAATATATGATATGATGGTTATACTATAAATGATAATTATGGGTTCATTTGTGATAACTAAAAGATCTATTACTTTATTTTTGATTTTAATTTCATGTGTCTATTTTTTTATTACTTATATCGGTAATTATGTACACGTTGAACAAGTTATTGGAACACAACTCTTAAAACTAGAAACGGACAATAATGAAGATGTAATGCATTCTAAAGAGGTTACTGAAAAAGAAGTACTAACAGAGAATTTAAAATATCAAGAACCTGAAAATAGTCCTATTGAACAACCTTCTATTCTCCAAGTAGCTGATCAGAAAAATATGTGGTCACGTATTGCAGATCAAGCTGAGCCTACAAAAGAAAAATCAAAAAAACTTGATTTTTATGTTAGCGCTAACGGTGGTAAGGTATACCATGATAATTCAGAAACATTTGTAAAGGGTATAAAGGCAATAGGGGAGAGAGTCCTAACTTTAGTTGAAAGTCATTATGGTTTTATAATAAAAAATATAGTGGCAGATGAAATTAAAAGTATACAGCAATTTGATGGTAAAATTGATTTCCAGTGGTTTAGCAGCATGTCTTTAGGTTACTATGCTGGAGAAAATGGTAAAATTGATTTTGAAGCCGCGTATTCTATAGCCAATATTGAAGATAGTAATTCTCCTCCGGTATTTGATAAATCAGCAAGTGTATTTGCGTTTTTGTTAAACTTCTATTATAATCCCAGCATTCAGGGTACACAATTTGCTCCGTACATCGGTCTTGGTATAGGGCCAACAGTTTTTAGATTAAAAAGGATTAGTGGGTCACCCCAAAATTCAATGCCACTTAATGTTCCTCGGTTTGCTTATCAAATAAAACTTGGTGTTGATTATTCAATAATCCCAGAAGTCAAAACCTTTCTCGGCTATCGTTACTTTAGCGTTCCGATACCTGTTGCAGATGACATATCTACTCACAATATTGAAGTTGGTTTGATATTTAATTTTTAGTGATAATTTAATATATATATAAATTCTTATCTTTTCTATCTAACAAACCAAATGTTGGTACGATTGTTGCTTTTAAAAAAATGACAGTTTCTACTGTTCTAATATTATTCGCTAGCCTTTTTGATTTCTGATGCAATAAGCTTTGCTTATCTTCTCTATGTTCTATAAGCCCGCCGATTACCATAATTTCACCGCTCTTAATTTTTAACATAGAGTTCATTTCTCTGATTTCAACAATTGGAATGACGCTATTTAATTTCATTTTACTCTGCTGTGCAACGTACTCTATATCTGGATCTTTAGTGTAGCCGTTAATTCTTGATAAAGTTGGATGTATATCCATGAATATTTCACTAGTATCAATGTTAATGCTTGGGTGGATTATTAGCACAACACCTATTGGGACGCTATTCATCTTGGTAATTAAGGTCTGATTAGAGTTTCTAGTATCTTTTTGTATATCGGAGGTAAAATAAATATGGTTTTTAGTAAATGAAATCATCGCTTGCTGATTATTTATAGCATGTACTCTGGGGCTTGAAATTACAGTTGAAGTGCCAAATTTGTCTAAATTTTTTACTAAATCTCCTAGATCATTCGCACCAAAGTTCATTGCTAGGTTAATAATGGAGTTATCTTGATTTATTATAGACTTAGTTCCATCTTGTAAGTCATTTAAGTTCATACCAGAAAGGTATTTGTCATCTAGCACAACTTCAACTATTTTTGCCTCTATCATTACTTGAGAAGACGCTAACTTCTTAACCTTATTAATATATTCTTCAACAGCTTTGTGGATATCTTTTCTAGCATTCAAAATAATAACACCAGCTTCTCTGTTGGATGAAAGGAATTCGCCATCATCCACCCCGTTAACATCCATTATTGCATTCAAGCCTTTTTCTAATGAATTCCATAAGTCACTACTGTATTGAGACTTCATAACATTGTTATAGTCCCTATCAACGTTACTTCCATCACTGTTAGTAATATTGTTATTAATGACGAAACTGCTTTGAGCAGAATGTTGAATATTGATGAAGTCTACGTAATAATTTTGCGCGTATGGCAAGTCCTGCTCAATTCTAATTACACCATTACTTATTGAGTAACGCAGTTTGGCGCTATTTGCTATACTCTGAATTACTTCGTTTATATCCTTATCTTTTAGCTTTAAAATAATATTACCTGATATTTTTGGGTCCATATCCAAGTTAACGTCAGAAAGTTTTCCTATCTCAATCAGCAAATCTTTTACTGATACTTCTTCACTAACATTAATAGAAATAAGCTGATTACTGATTGTGAGATCGGGAAACTCTATTGGTAAAGGCATAATTTCTGGTATTGCCGGTTCATTAATCTCCAAAGAGGTGTTATATTGTTGCAACGGATAATCGTGCTTATAATTGTCTATGTTAATAGGATATTGCTTGGTAGGTAGATGTGTGCAAGAAATAATGAAGAGGAGTATTAAGCATTTAAAAATAGCCATTAGAACAGCATACAAAATCTATACTAATAGATTTCTATAAAAATATTAAAAATGTATTTAATCTCATTTTCATCGAGCAGATAATTGTCGTGTATTAGCTTTGGCTATGTATTTTTTGTATACTCTTCTTGTACTTAAATGTAGACCAGCATAGCCCTAATTTTTTTATATATTTTACTTCTTTCTCTGTATTTAATAATAGGCTTGAAAATAAATGGTAAGCCTATAATTGTTAAGCTTAGAGCTAGGGTTGAAAGTATACAACAGGCTTTGTGTTTACTATGTAGCTCTTTCAGGTAAAGCATCAAAAATCTACGAAATTTTTTGTAATTTTCTTCGATGTTTTTTTTGCTATGAGCCTTGCTAATGAACATATCTATTGCGGTATGACCGTTATTGCACTTAATGTTAAGGTCTGCACCTTTTTCTGTTAACAACTGAGCTATATCAAAATAATCCTTTTGAACAGCAAGATGTAGAGGTGCAAAACCTTGTTGCTCACAAATGTTAATATTGGCTCTAACTTCCAATAACATTTTCACAATTTGTGTATGGCCTTTTTTAACTGCGAGTAGCAAGGGAGTTCTGTTACATTTAGTAACAGCATTAACGTTTACCTTAAGCTTCAATAAGAGCTTAACTGTTTTAGTGTTACCATTATGGCTAGCTTTATGCAGCCTAGCGTTACCATTAAAATCTTGATCGTTTGCTTCTATTCCCTTTGAAACAAGAAATGTTACCATTTTTCTATTATTATGCTCAATAGCGCAATCTAACGCATCAAAACCATGGTTGTTTTTTGTGCAAAAAAACTCTTTAAGTTTAATTTTATCGTTACTTGCTTGCTGTTTTTTTGCAATAAGTTTTACTATTTGCATTTTGTTGTTATACGCTGCTAGGAAAAGCGTAGTGTTATTTTCTGCATCTTTGACTTCTATATTTGCACCTTTCTTTATCAGATATTCTATAATTTCTGCTCTGCTGTCATAATGTGCAGTGCATTGATAAATGGTTAAAAACAAAGGAGTACGAAAATTGTTATCTTCACATTCGAGATTTGCTCCGCTATCAATTAAAATTTGGACGCTTTTTTTAGAACCGTATAGTGAAGCTATATGAAGAGGAGTATAGCCCTCTTTGGCATCTTTTTCATTAATTTTTGCGCCTTTTGTTATCAAAAAATCTATTAATTCCGTGTCATCTTGTAGTGCAGCAAGGTGCAGTGGAGTGAATCCATTTTTATCCTTGGAATTAATTGTCAGTTGGTTAACAAAAAGTTTAGCAACTTTCTTGTGTCCATGCATAATGGCGTAATGCAGAGGGTTTCTATTTTCGTTGTCTACGACATTGAAATCAGCTTCGTGCTCTAGTAATGACTTTACTCCAACTAAATCGCCTTCTTTTGTGAACTTATGCAAGAGAGTGATTCCACTTGCATCTTTTGAGTTAATATCAAATCCATTTTCTACTAATTGGTTTATATCTTCCTCACGCGCCATATCACTTAAATCTCTAATTAAACTCTTTTCGCGTTAATAATACTCCTTCTTGATTAAGTTTAAATGAATCTGTGAGAAATTGCTAGTGCATTCTTGCATAACAAACTTTTGGCAGCGCATTGGATGAAACGAAAAACTTACTTGACAAACTCCGCCAGCCCTCTTATCATGAAACTGAAGCTATTTATTTATCTTCGCAATCTCTGCAGTCGATTAATGACAAAAAACTTAATGTATTTGGCGTAAATCATGCTTAATTTTTTGCACTATGTGCACCTCATGTCTTTATAAAACTTTTAGGTTTCTACCTATACAAGCCGAAACGCGCTTATAAAGTGTTTAAGACAGTAAAAGACGTCAAATAGACAAGGGAGAATTTGAATACTAGCTACCCTAGGGTTTCTTTGCCTTTTTTTTCATTTGGTAAATTTCTTAACATTTATAGCTAAACGACAACTGTCATCCCTGTAAAGGTCAAGTATCCCGCTACTTGTTAGCGGGATCTAGAGATACCGTGACGGTATGACGTAGGATTGCTGTCATTCTGCTACTTGTTAGCGGCTGAGATACCGCGAATGAATCGCGGTATGACGGTTAGCGGCGGCATGACGTAGGATTGCTGTCATTCTGCTACTTGTTAGCGGCTGAGATACCGCGAATAAATCGCGGTATGACGGTTAGCGGTGGCGTGAAGATAAGCTCGTCATTCCGCTACGTGTTAGCGGTTAAGAGATATCGCGGTGGTATAGCTATAAATTGTTGATATCTTTTTTATATCACATTTTTAACTTACAATAGTTAGCCAGCGTTCCTTACATTAACCAAATCTTTCAAATTCTGCACTCACCACTACCTATAACTCACTTTCACGCAATATTGATCGTTCTTAAAAAGCAATCTAACATTTTTTATTCCTTGATTGCGAAGCTTTGATGCAGCTGATTTAGCAGCCTGAGCACTTTTAAAAAATGCAACATATCCCTTACTTTCTGCACTGTCTTGTTTCGGGTGACGTTTCTGCATTTCTTTTTCATATTGCTTTCTGTAATGAGGAGTATTTTGTATCAATTGTTCTGACATCTTTCTTAGGTATTGAACTTTTACTTTTGCAAGCCCAGATTTATGAAATCCTAAGACTTGAGCTGCTTTTTCTGATAAGTCTATTATTCTGCCTTCAATAAAAGGCCCTCTATCGTTAACCCTTGTAACAAGCTTTCTTCCATTTTCTAAATTAGTGACAAGAACAAAGCAGGGTAGGGGCAAAGTCTTATGCGCTGCAGAGATCAAGTGACGGTTAAACACTTCACCATTTGCTGTAAGCGTGCCATGATCTTCTATTCCATACCACGACGCTATCCCTATCTCTTCATAGTGTTTACAGTTTTTTGGATAATAAGTTATGCCATTTATTGTGTAGCTGCTGCCAATTTTATAATGACCTGCAGTGCAATTAAACCTGTTGCTAAAACTGCAGCTACTTATCAAAACAAATATTAGGCATAGAAAGGTTAGGTTTTTTATCATTGTATTCGGTAAGAGGGTTCGATACTATGAGGATTTTAAATTATACTATAATAAATTTAGTAATGAGTAAACATCTACTGCTAAATATTAACAAAACTCAAAAAGAAATAATACATATTATTGGTATAGGTGGAATTGGAATGAGCGCTATTGCTGAAATTCTTCACAATTCCAATTACAAAGTTCAAGGTAGTGATGCACAATCAAACAACAATGTAGATAGGTTACAAAAGCTGGGCATAGAGGTTTTTATTGGTCACAATGCTAATAATGTAAGCCAAGCTCAAATAGTTGTACATTCTTCTGCAATAAAATCTGATAATGTGGAGTTAATTGCAGCAAAAAATAACAATAAAATCGTTTTGCATAGATCAGACATGCTTGCTGAACTTTTAAGAGATAAATATGTGATAGCGGTTTCAGGTTCGAGCGGTAAGACAACGACAACAGCAATGATTGCTTCCATTTTTGATCATTCTAATATCGATGCAACTGTAATTGTGGGAGGAATACTAAATTCATACCAGAGCAATTCAAGACTTGGAAAGAGTGACATTTTTTTAATCGAAGCTGATGAGTCTGATGGAACCATGCTAAAAATGCCTGCAAATATTGTTGTCATAACGAGTATTAACGATGATCATATGGATCATTATGGTACATTTGACGATATTAAGCATGCATTCTCTCAATTTATAAATAAAGCAGATTTTGCAATTTTGCCTGATTCTGTAGGCATTAATTATGATGTAAGTAACTCTATGATGTTTGGGTTTAAAAGTGGTAACATTAGAGCCAGCAACATTAAACAGCATGCTAACAGCATAGAATTTGACGTGTTGATTGACAATAACCACAGAATAAAAAACGTAGTACTATCAAACACAATAGGAATGCATAAAGTCAGTAACGCACTAGCTGCAATATCAGTTGCGATAAAGCTCGGAATTAGCGATGCAGATATTAAAAAAGGCCTTTTGGAATTTCAAGGAGTAGCAAGAAGATTTTCTTTGATTGCCAATATTAAAGGTGTTAAGTTAATTGAGGATTATGCCCATCATCCAAATGAAATATATGCAACTTTAACGGCTGCACGTTCGATTACCAAAGGAAAGATAATAGGAATTATCGAACCACTTCGTTTTGCTCGCATTCGTAATTTTTTTGATGAATTCATACGAATTTTCATGATGTTTGATTATGTCATCCTCACTCCTGTTCATCCTCCAAAAGATAAGCCTATTCCTGGTTGTGGGATTGATGATATACAAAAAGCTTTAATCAGTAATGGATTTAATAACACAAAAATTATGAATGATGCTTTGCTCATTTCACATTTTATTAGTGATTCGACAAGTCCAGGTGATATAGTATTATTTATTGGTGCTGGTAGTAATATAGCTAAACTGGCAAAGGAAGCTGCAAAGCTCATAGCAGAAACTATACAAACATCTAGTTAAACGATAGAATAAATGCAAGTACTGGTGTCATGCAAACTGGAATCTAGTCAATTATATATATGGAAAATGAATTTGATTGAGAAAAAGAATCCGGACTGGGAGGATTTATATGATAAAATTGTGTAATAAGGCTGGATCCCAGTGTCGAAGCACACAACTGTACGAACGTTGTGATATGGGGGTAACTTCCACTAAGAATGATGTCATCCCAGTGCCCAGACACTGGGATCCAGAAAACTTAATCGTAAATGAGCACACCAGGTGGCTGTATAGTAAAAGCTGGATTCCAGTGTCAAGCACTGGAATGACACCATCCGCTACTCAAATTACCTGTATATTGCAATGTTCATACACTGAAATGTTACAGCGCTGGGATAACATCTTCCGAGACAGAACGTTCCGTGCACACAATTGTGAATCTAGTAAAGGGTTAATGTAATGAATAAGATAATCAACAATATATTTGCAAGAGAAATTTTAGATAGCAGGGGTTACCCCACTGTTGAGGTGGAAATTGGGCTCTGTGATGGAGCAATAGGTAGGGTATCTGTACCTTCTGGAGCTTCAACCGGTAAATTAGAAGCCTTGGAACTCAGGGATCAAGATGAGAAAAGGTATTGTGGTAAGGGGGTGCTGAAAGCTGTTCAAGCTGTAAATGGAGTGATAGCAGATGAAATCATTGGAATGAATGCAGCGGACCAAAATGCAATTGATAAAGCATTAATTGAACTGGATGGAACAAAAAATAAATCTAAACTTGGAGCAAATGCAACTTTGGGTGTGTCTCTTGCAGTTGCGAAAGCAGCAGCAAACAGTTTCAAAATGCCGCTGTATAGATATTTGGGGGGAGAGCAGACAAGTGTTATGCCGGTTCCACTCATTAACATAATTAATGGCGGAGTACATGCAGACAATAAGCTCGATTTTCAAGAATTCATGATTCTTCCGGTCGGTGCTGAGACTTTCAGTGAAGCAATCAGAATGTCTGCGGAGGTGTTCCACAACTTACGTAGCATTCTTAAGAAAAAAGGTTATAGCACAAACGTAGGAGATGAAGGTGGTTTTGCACCAAATATTGAAAGTACTGAAGAAGCACTTGACTTGATCATATACGCTATAGAATCAGCAGGTTATTCAGCGCAAAGTGATTTTGCGCTGGGCCTTGATGTTGCTTCATCTACTTTTTGTCACAACAAAATTTACAAATTTGAAAATAAAGAGCTTACTTCAAAAGAATTGGCTGAATACTATTGTAACCTTGTGGAAAGATATCCAATAATTTCTATAGAAGATGCAATGAGTGAAGACGACTATGAAGGTTGGAAATTACTTACTGCAAAATTGGGGAGTAAAATTCAATTGGTTGGGGATGATTTGTTTGTTACAAATTGTGAACTGATATGCAAAGGAATAGAGGGAAAAATGGCAAACGCTGTACTGATCAAGCCAAATCAAATAGGGACGTTAACAGAAACGTTTAATGCAATTGAAATGGCAAAATCAAATGGCTATAAAGCTGTTATTTCTCATCGCTCAGGTGAAACAGAAGACACAACAATATCTCATATAGCAGTTGCATCAAATTGCGAGCAAATAAAAACCGGGTCGCTATCGCGTTCTGATAGACTCGCGAAGTATAACGAGCTAATCAGAATAGAAAGCGCATTAGGAAAGGATGCTAAATATTATCGTGGGTTAGCATGGGTTTTATAGACGAAGTAAAATTGTGTTTAAAAGCTGGTGACGGTGGTGATGGCTGTGCAAGTTTTCGTCGAGAAAAGTTCGTTGAATTTGGTGGTCCAAATGGTGGTAATGGAGGAAAGGGTGGAAACATAGTTTTCATCAGCGACGCTAATCTCAACACTTTGCTTCATTTTCGTTATAGAAGACACATTAAAGCAGATAGTGGAAAAAATGGTGCAGGCAGGGATAGATCTGGCACAGCAGGGAAAGACGTTATACTTAAAGTTCCAGTTGGTGCACAAATAATTGATGAAGAAAGTGAAGAGATAATAGTCGATCTTGACAAGCCTGATATGGAATTTTTAATAGCACAGGGTGGAAAAGGTGGACTTGGAAATACTAATTTTAAATCTTCTACTAATAAGGCACCAAGACATTTTACTTACGGTCAGCCTGGCGAAGAAAAACATGTATTATTAAAACTAAAAGTTTTATCAGATGTTGGAATTATTGGCATGCCAAACGCAGGTAAATCAAAATTTTTGACTCGCTGCTCAAATTCCGATACAAAAGTAGGCGATTATCCATTTACCACCGTAAGACCCCACTTAGGTGTGACAAAAGTGGATGATAGCGAAGTTGTAATAGCAGATATTCCTGGAATAATCACCGATGCTCACCTTGGAGTTGGGCTCGGACATAAATTTTTAAAGCACATAGAAAGGTGTCAAATTTTACTTCATTTAATTGATGCAACTCACGATGATGTGATAGCAGCTTATAATTGTATCCATAATGAATTAAAACTTTACAATGGTGATCTTGTTAAAAAAGAAGAGATTGTAGTATTAAACAAATGCGACTTATTGAGGGAAGTAGAAATTCTGGAAAAGAAGAATCACCTAGCTAATTATCTTAATAAAGAAGTGCTTTGCTTATCAATTAATGATGATTTACAGCACATTTTGAGATTATTAAGTGAAAAATTGAAAAAGAGTAATCCTAAGGAAATCGATGTATATGATCCTTTTAAAGCGTAAATTTTCTATTTATGGATGTGCAAGAATGGTAGCGTGCAACCAGAACTAAGCGTACAGCTGTGCAAACATCGTGATTTGAGTCCACCAGAAGGGTGTCATCCCAGTGTCAAGCACTGGGATGACATCATCATAAAGTGAATCAGTGTCAGCTACTTGCATCTACCACACAACTGTACGAACATTGCAATTTGCGTGGCAGATGGTGTCATCCCAGTGCCCAGACACTGGGATCCAGCCTTTTCATAATCATCAAAACGTTGTATTTTAACATAAAACGGCTACTTTTATGCTTACCAACTTAATAAAATTTCTGGATCCCAGTGTCAAGCACTGGGATGACATCATAGGGGCGCTGGGATGACACCCTCCTGCTAGACAATGTTCGTACAGTTGCACATCTAC
>NODE_21_length_12261_cov_3.799409
ACTATTGCATTCCTGCACAATTTATTCTCATGATAAAAACGTCTTAACTTTCTCTCTACTTTTTCTGGGTAAGGTCACTTTTTGTAATATCAAGGGTTTGCGCTATATTCAAGCAGGAATTTTGCTATTTCTGAGTTGCCTTGCTGTTTAGCAAGAGATATAGGGGTAGCGCCATCATCACTACATTGACCACTTGGATTTACACCTTGTTCTAGTAGGAATTTTAATATTGCTAATTCGTTTGAAAATGCAGCAAGACACATTCCTTTTGCTTTAAGGCTTGGGCTTGTGTTATATTCAAGCAATAGCTTAACCACTTCTAATTTATTTCCCTGCTTTATAGCATTATGAATAGGTGTGATGTAGCTATTTGAAACTGTGTTATATTTTAGTAATAATTCCACTGTCTCTAATTTGCCAGAGAATGCAGCCTCATATATAGGTCTAACTCCTTTATTATTTTGGATATTTGGATTTGCACCATGATTAACTAACAATTGTACTGTTTCCAAGGGACCACGAAACGCAGCATGATGCATAGGTGTATTCCCATTATTATCTTGAACATTTGGATCTGCACTATGTTCAAGCAACAATTTTATCATCTCTAATTGACTATAAGATGCAGCAAAAGCTATAGGTGTGGCACCTTGATCACTTTTAACATTAGGGCTTATGCCGTGATTAAGTAATGATTTTGCTATTTCCAAGTAACCGTACTTTGCAGCAACATGTATAAGTGCAACTCCTTTATATTGGGCCTCTGGATTTACACCATGCTTAAATAGTAGTTTTATTATTTCTATAATATCATCTCGAGCATAAAACGTAATAGCTCCGAGAGCATTTGAAGTTTTTGGATCAGCACCATGCCCAAGTAATAGTTTGGCTACTTCTAATTTATTGGTTCTGATAGCAGAATATAGAGAAGAAACGCTACTATCTTGAAAATTATTTGGATCTACACCATGTTCAAGTAGTAGTTTTACTACTTCTACTTTACCATTAAATGCAGCAGTGGATATAGGCGTATAACCTAGATAATTTTGAATATTTGGATCTGCTTCACTTTTAAGCAACAGCTTAGCTATTTCCAAGTAACCGTAATTTGCAGCAATGTATAGAGGTGTAGACTTATCTCTATTATAGAGATGTTGAATATTTGGATTTGCACTATATTCAAGTAGAAGTTTTGCTATCTCTAACTTATTATCCCTTGCAGCAATCCATAGAGGAAATAACCCGCCAGCTCTCCTTACCTCTGAATATTCTTTTGGGTTGTAGTAGAGATTTGGGTCTGCACCATTTTTGAGTAATAGTTTTACTTCTTGTGCATTACCATCTTCTACAGCTAGGAATAATTGTTCTTCCTGTGTTTTTACGCGTGTTTCCACATTAGATATAAAAAATAACAATACTAAACATGCAATACCAATAATGCTAATATATTTTATAACTTTTCTCATAAGATATTTTACAATGCTTCTAATAATATTAGATATCATCTATAAAATTAAAAAATCCATGAAAGGGGATGAAAATATGTAAAAAAGTATTATTGATTAATTAAAAACAGATTTTGATTTGATAATACTAATAAAATCGATTTATCTTAAATTTACGTTGATTTTTACCTGTTATTTTTTGTAGTTTATCCAACGTAAATTCCAGGTAAAACAAAGTCGTTATCTCCAACCGTTACAACCAACTCTCCTTCTTTAATTTTTATTTGATTAGGTGTATGGTCCCATACCATCACACTCTGGGATCATACACCTAAAGTACTCCGACACTGGGATGACACCCCGGGGTTTCTGGGATGACAAAAAAGAGCCCCCTGAGCAAAAATCTTATAGCCACTTGAATGATAATTGACTTTTTGCCTAAAATAACTAAGAAAGAAACTTCTCATCAAGATAACTTAAATATATACTAATTCTCTTATTTTTAAACGATTTCTCATCATGAATTGCACGATCAAAAACCTGAATTTGACTTGTTATAATGCTACAATTATTACTTGCAACTTCTAATACGCCACTATCAATTACACCCTTCTTTTCTGTTTGGTTACTCATTTTAACAGTAATCATACCAGGCAATAAATAAATTAAGTAAGGAGCATGGTGAGCTAAAATCATAAGCTCCCCTTCGAGCCCAGTTACTGAAAGAGAAACCACTCCACTGAATGAAATTTGATCATCAGGAGAGAAAAATTGCACTTTAAAAGTATTCATAATCTTTAACTTTTATTTAGCTTCAGCTTGTATTAATTCAGCCTTTTTTATTGCTTCATCTATATTCCCCACCATATAAAAAGCAGCCTCTGGTAAGTGATCATATTTGCCTTCAACAATCCCTTTAAAACTGGAAACAGTATCAGAAAGTGAAACAAATTTACCAGGCATGCCAGTAAATATTTCTGCAACGTGAAAAGGTTGAGAAAGAAATTTCTGAATCTTACGAGCCCTATCAACAATAATTTTATCTTCATCAGATAGCTCATCCATACCAAGTATTGCGATAATATCTTGCAGTGATTTATAAGTTTGCAATATACGTTTCACCTCAGAAGCTACCTTATAATGTTCTTCACCAATGATTTCAGCAGATAAAGACTGAGAAGTTGAATCAAGTGGATCAACAGCAGGGTATATTCCCATTTCAGCTATTTGCCTTGACAACACTGTGGTGGCATCAAGGTGAGAGAACGTAGTTGCTGGGGCTGGATCAGTTAAATCGTCCGCAGGAACATATATAGCTTGCACAGAAGTAATAGAGCCAGAAGTTGTTGAAGCTATTCTTTCTTGCATTGCACCCATATCAGTTGCAAGGGTTGGCTGATAACCAACAGCTGACGGTATTCTTCCAAGTAAAGCAGAAATTTCAGAACCAGCTTGTGTAAATCTAAAGATATTATCCACAAAAAATAGAACATCTTGGTTTTCACGGTCACGAAAATACTCTGCCATAGTAAGTGCTGTTAAAGCAACTCTAGCCCTTGCTCCAGGAGGCTCATTCATCTGACCATAAACCAAAACAGCTTGAGATTTTTCATGCTCATTTATATTTATTACATTTGAAGTGATCATCTCGTGATAAAGATCGTTACCTTCACGCGTTCTCTCCCCTACCCCGGCAAACACAGAAAATCCTTTATGAGCTTTTGCTATATTATTAATTAATTCCATTATTAGGACTGTTTTACCAACACCGGCTCCACCAAATAAGCCAATTTTTCCTCCTTTAAGATAAGGTGCAAGAAGATCTATAACTTTTATTCCCGTAACTAAAACTTCTTCCTGTATTCTCTGTTCAGTAAAACTTGGAGGTGCTCTGTGTATAGGCTCTAAGTTATATTTTCCCTTCAGTGGACCACACTCATCTATAAGCTCTCCAACAACATTAAAAATCCTTCCTAAAGTTGAACGCCCAATTGGCACCGATATTGGTGCACCTGTATCAACAAATTCATCCCCCCTTGACATGCCATCTGTGCTATCCATAGCAATACAACGAACTATATTGTCACCTATATGCTGCGAAACTTCTAAAACCAGCTCCTTATCCTTATATTTTAGTTTGCTTTTTAAAGCATTAAATATTTTAGGCAATTCACCTTCAAATTTTATATCAACAACTGCTTGAGTTACCTTAATCGCTCTACCTATATTCATCTCTTTATTTTTATCACCTAACACTATAATTCCATAAAAGAACTTCTAAAGAAAATAAATTTTATATTATTAATAGAAATTTTGCAACATTAAAACGCTTACTAGTTACGCTTCATTACAAACAATGCAAATGCATTTAATAGCCAAGTAATAATAAACAATACTAAACTAAGCGCATAAGCAGCAAGAGTTTGTACACTATTGAAATCCTGATCTCCGGTAAGTAATGTAGCGATCTGCACGGTAATGGTAGTAACTGAATTAAGAGGGTTAAAAGTCAAATTTGCGTTGATTCCCACAGCCATTAGCACAATCATTGTTTCACCTATCACTCTTGAAATTGACAATAAAATTGCACTTAAAATTGTAGGCATTGCATAAGGTATTGTTATATGCCATATAGTTTCCGCTGGAGTTGCGCCAAGTGCCATGAAGCCATAACGCAAGCTTTTTGGAACAGATCTTATGGCATCTTCGAGTAAAGAAATAATAAAAGGAAGAATCATTATCCCAATCGATAAACCGGCAACTAAGGCACTTTCTGAGTGTATACTTAAACCAAAAAAATTTGCTACCTGCTTTATAAAGAAAGACAAAAACACAACCGCGAAATATCCATATACAACCGTAGGAATAGCAGACAAAACTTGCAAAGTTGTATTAACAATATAACGCACTTTCTCACTCGCATATTCACTAATATATATTGCAGAAAATAAACCAAGCGGAACGACAACTAACATTGCTATAATAGTTATAAGTAATGTACCAACTAAAAGCGGCGCTATACCAAAACATCCTATCTTCTCTTCATTGATAGTGACTACATTGTGGCCCCATTTCAAGCAAAACAAGAATTCTGAAATAGCTACTTTATTAAAAAAACTAATGGATTGAATAAAAATAGACAGCATTATAAATAAAGTGATAAAAAATGATATGGCCAAAGCCACAAATAACGAAAGTTTTATTATCTTATTTCTTTTATTTTTAAAGATAAAAGCAAGCATGAAAAAAAGTAACGCTATAGAAATAAAAGTTACAAAACAATTATTATAGAATACTAACAACCAAGTTAGCATCCATACACAACTAAGATATAGATAAGATTTAACCTTATTTACTTCTTGAAACCTACTAAAACAAAATAAAAGGATTAGTAAGACAGGTATGACTATCACCGAATTCATTCTTCCATGCATCAAATTTTATTCTACGAAAATGTCATACAAGTTCACCATTATTTGACAATAAAGTAAAACAATTTAAAATAAATAATTATATTAATATAAAAACAATGAAGAGAACATTTCAACCAAAAAATTTGATAAGAAAGCGCAGACACGGATTTCGTTCACGTATGGCAACAAGAGCTGGAAGAAAAATCCTTAATAAGCGCCGTTCATTAGGGTGTAACAAATTATGCGCATAGTAAGTATAAAAAAAAAGATTTTTCTTCTGCTTTCAAAAATAAGTTAGCACTCAACAGTCTTTTTTATCGTGGGCTTTATATATCACTGTACGCTATAAAAGAAAGAGAACCTGAAAAGTACATTCATACTATTAGAGTAGGTCTGGCTATCAGTAAAAAAGCCGGAAAAGCAGCAAAAAGAAATAAAATAAAAAGGCAACTACGAATGCTTGCTAAAATTAGCATTTTAAATATAAGTAATATAGGGCACTACTACATAATACTAACTCATAGAAACATTATGCAAGCAAGTTATAAAAACTTACAAAAAGATCTAACTATTTGCTTAAAAAAGATAAAATAAGAAAAAATCTCAATTAAGGTATTTACAACTATATTTTTTATGATAACATAAGTAAAATTTTTAAAAAGTAAAATTTTTAAAATAAATTAATGGGTGTGGGTGTTTAATGGTAGAGAGTAGAAAAGAACAAGATAAAAATCTCAATATAAATACAAATAATGTTAAAAAAGATTTTTATGAATATAAAGAATCTAGTTATCGTACACAATGGAAATTAGCATTTGAGCAAAGTCAATACTTAGAGCAAAATGAGAATAAGCCTAGACCACAATTATTAGATTTGAACATAGAAGCGACTTCTCGTAATAAAAGAATTATTAAAAGGCGGTAAAAAGAAATTTTTATAAACTTGGCGGCGACCTACTCTCCCTTTTGAAGTACCATCAGCGCTAAAAAGTTTCACTTCCGAGTTCGAGATGAGATCGGGTGGTTCATTTTTGCTATAGCCACCAAGTCAATAAAAATTTTTAACTTAACAATTTTAACTTAATATTTAACACTGCATACACACATATAGAAAGCAAATAAATCAATCAGGCTATTAGTACTAGTTAGCTTCACATGTTACCATGCTTCTACACCTAGCCTATCAACGTGGTAGTCTTCCACGGCCTTAATTGGGAAATCTTTTTGAAGAGGGTTTCTTGCTTATATGCTTTCAGCAATTATCCCATCTATACATAGCCACCCAGCGATGCTATTGGCATAACAGCTGGTACACCAGAGGTATATCCATCTCGGTCCTCTCGTACTAGAGTCAGACCTTCTCAAATTTCCTTCACCCACGGCAGATAGAAACCGAACTGTCTCACGACGTTCTAAACCCAACTCACGTATCACTTTAATCGGCGAACAGCCGAACCCTTGGGACCTTCTTCAGCCCCAGGATGTGATGAGTCGACATCGAGGTGCCAAACGGTGTCGTCGCTATGAACGCTCGAACACCATCAGCCTGTTATCCCCGGCGTACCTTTTATCCGTTGAGCGATGACCCTTCCATACAGAATCACCGGATCACTATGACCGACTTTCGTCTCTGCTTGGCTTGTCAGCCTCGCAGTCAGGCAAGCTTATGCCATTATACTATCAAGCTGATTTCCGACCAGCTCTAGCTTACCTTCGCACGCCTCCGTTACTTTTTAGGAGGCGACCGCCCCAGTCAAACTACCCACCATACAATGTCCTAGTTCCAGATAATGAAACATAGTTAGATATCAAAAGTGTAAAGGGTGGTATCTCAAGGTTGACTCCATTATAGCTAGCGCCATAACTTCAAAGTCTCCCACCTATCCTGCACATCACACTTTTAATAGCAATGTAAAGCTATAGTAAAGGTGCACGGGGTCTCTTCGTCTAACCGCGGGTACCCCGCATCTGCACGGGGAATTCAATTTCGCTGAAGTGATGTTGGAGACAGTGGAGAAATCGTTACGCCATTCGTGCGGGTCGGAACTTACCCGACAAGGAATTTCGCTACCTTAGGACCGTCAGTGTTACGGCCGCCGTTTACTGGGGCTTCAATTCGGAGCTTGCACCCTTCCTATTAACCTTCCAGCACCGGGCAGGCGTCAGACCCTATACTTCCACTTACGTGTTTGCAGAGTCCTGTGTTTTTAGTAAACAGTCGCTACTCCCTATTTTGTGCCACCTACTCATAGTTGCCTAAAAGCAGGTTACCCTTCTTCCGAAGTTACAGGTATAATTTGCCGAGTTCCTTCAACATCATTCTTTCAACACCTTAGTATACTCTACTCATCCACCAGTGTCGGTTTGCGGTACGGCCTCATAAATATAAGTGCTATTTCCTGGAGCTTCTTTTAAGCATAGATCAATCCAATAAGATCTATACAAATACGAAACCCGTCACACTTAAGAGGTTTAGGAATATTAACCTAATTGCCATCGACTACTCCTTTACGGACTCGCCTTAGGAACCGACTAACCCTACGCAGATTAACTTAACGTAGGAACCCTTAGATTTTTGGTGAGAGTGTTTTTCACACTCTTTTACGCTACTTATGTCAGCATTCTCACTTCCGATATCTCCAGCAGTTTTCACAAACCACCTTCACAGACTTACGGAACGCTCCGCTACCGCGCCTATTGATCGAAATCAATAAGCACTCACATCTTCGGTATACAGCTTTAGCCCCGGTACATTTTCGGCGCAGAAAAACTTATTTAGACAAGTGAGCTGTTACGCTTTCTTTAAAGGATGGCTGCTTCCAAGCCAACCTCCTAGCTGTAATGGTTTTTCTACTTCCTTCCCCACTTAGCTGTAATTTTGGGACCTTAGATAGTGATCTGGGTTGTTTCCCTTTCCACCACGGACTTAGCACCCGTAGTGTGCCTGCTGTATAATTAATTGTTGGTATTCGGAGTTTAGTTAGATTTGGTAAGACGGTGAATCCCCCTAGTCTATCCAGTGCTCTACCCCCAACAACATACATACAACGCTCTACCTAAATAGATTTCGCGGAGAACCAGCTATTTCCAAGTTTGATTGGCCTTTCACCCCTAATCACAACTCATCCAATAATGTTGCAACATTAACTGGTTCGATCCTCCAGTGTGTTTTACCACACCTTCAATCTGGTCATGACTAGATCACTTGGTTTCGGGTCTAATCCATAAAACTAAAACGCCCTATTCAGACTTGCTTTCGCTACGCCTACACCTAACGGCTTAAGCTTGCTTCATAGATTAACTCGCTGACCCATTATGCAAAAGGTACGCTGTCACTCTAAATATCAATAAATTGATATAGAGCTCCAACTGTTTGTAAGCACTTGATTTCAGATTCTATTTCACTCCCCTCCCGGGGTTCTTTTCACCTTTCCCTCACGGTACTTGTTCACTATCGGTCGTTAAGGAGTATTTAGGCTTGGAGGATGGTCCCCCCATATTCAAACAGGATTTCACGTGCCCCGCTCTACTCAAGGATTTAAAAACTTTCTACTTATACAGGACTATCACCTTCTATGGTTACTATTTCCAGAGTATTCTAATTCTTATTCTTAAATCACTAGCCTTTTCCGCTTTCGCTCGTCACTACTAACAGAATCTCGGTTGATTTCTTTTCCTTTGGCTACTTAGATATTTCAGTTCACCAAGTTTGCTTTACATACTTAGTACGTAATAACTAGCTAAACTAGTTGGGTTTCCCCATTCGGAAATCTGCGGATCAAAATTTGTTGACAATTCCCCACAGCTTATCGCAGCCTGCCACGTCCTTCATCGCCTCTTAACGCCAAGGCATCCATCAAGTGCTCTTAATAATTTATTTATCCGACTATATGCAGAATATGCAGAGTTAAATATTATTAAAATTGAATTGAGATTAAATTAATCTCTACCATAAAACTTGTCAAACATCTAAAAACTAAATTAATCTTTTATATATTATAACCTAATAAATAATATGTCAACGCCTTTTTGCACAAAACATTTACTTATATTATCAACAACAATATACTAGCAATCCTAAACAGTATAATCTGAGAAATATGTGGTAAACTTATATATACAGTAAAAATTAATAAAAAAGATATTTTGTAAGATAAAATGTGTTAAAATCAATTGCCTAAAAATGATAATAAACATTCGGAGTATTTCTAACGTATGAAAAGTAATCTCTCTTTTATAAAAAACGTTGCTTTAAATTGTATGTCTAAGCTCATTGGCGTATTAAATATTAAGAAAGTAAAACACTTCATTGTGAATAAATATAATACTCTTCATAAAGAAATGACAGTGCTTCTTAAAAAATCTAAGAACCTGTTAAATACCAACATTGAAATAGGTTTATATCACTTTTATAAAGGTAGCATATCAGATGCAAAGTTACGATTTTGGTTAATTAGCATATTTTACCCCCATTTACCTATAGTCTGGTATAACATCGGAAGGTGTCATTTTGCGGTAGGGAATACTAATAAAGCTTATAATTATTTAACAAAGACACTAAAATTAGATAATCACCACGAGGAGGCGTCTTACTATATAAAAAAAATGACAAGCTCAGCGCCTATTACAGAATTGCCAAAAAACCTCATAAGACAATATTTTGATTACACAGGTGAATATTTTGTTGAGCATTGGTTGATTGCCAAACAATATAGAGGGCATGAACTTGTACACATGATAATTACAAAAATCTTCAACAACTCCACTTCTGAGCTCAATATACTTGACCTTGGTTGTGGAACTGGAATATGTGGTCATTTCTTGAAAATAAATAGTATTGGAAACCATATAACAGGAATTGACATTTCAAGTAGAATGCTAAATATCGCAAGAGGATGCTTTATAAAAGGTAAGCCTATTTACAATGAATTAATACATATGGAAATGAAAGAGTTTCTTAAACAAGAGAAAAACCAGCAGTATGATGTAATTATCTTTGCTGAAGTGCTACATTATCTACATGACTTTCAAGAAGAATTGGAATTAGCAAAAAGATCTACGAGCAAAAAAGGAGTTATTGTATGTTTAATAAGAAGAAAGGAAGGTGAAGGTATTGACTTTGTAAACAAAGGAGACTATTTTCGTCACTCAGAAAGTTATGTTCAACATGTTGCAAAAGAAATAAATATGCAAATAAGTTATATGAGTTACTGTAAAATATATGGCAGTCAGGTTGACGGTATCTTGTTTGCATTACAGCATCAACAAGAAAGTCCGAAAAACCTAACTTAAAAATTACTCAAAGTGGCTTTTTAGTATCTATATATAATAAAAGGATAAAAGGAATTTTATGAATAACATTACTATTGATTACGCAAAGGACAGCAAATTAACCGACTTTGGAAAAGCAGTTCTATCAGACAGGTATTTAATAGAAAATGAAAGTTATCAAGACCTCTTTGCACGTATTGCTAATTACTATTCTGATAATAAAGAACATGCGCAGCGTCTTTATGACTACATGAGCAACTTGTGGTTCATGCCTTCAACACCAATACTCAGCAATGGTGGCACTAAGAGAGGGTTACCTATCTCTTGCTTTCTTAATGAAACCGAAGACAGCTTGCAGGGAATAGTTGATCTATGGAATGAAAATGTTTGGCTTGCTGCACGTGGTGGTGGAATAGGTAGTTATTGGGGAAATTTACGCTCAATAGGCGAAAGCGTAAAGGGTAGCGGCAAAACATCAGGAATTGTTCCATTTATTGTAGTGCAAAATGCTCTAACGCTTGCAATTAGTCAGGGATCCTTAAGGCGAGGAAGTTCAGCAGTCTATCTTCCTGTATCTCATCCGGAGATAGAAGAGTTTCTGGATTTGCGTAAGCCAACAGGCGGTGACCCAAATCGCAAAGCGTTAAATATACATCATGCTGTAATAGTAACAGATAAATTTATGCAGGTTGTTGAGAATGATCAAGAATGGAATTTAATAAGCCCTCACAACAATAAGGTTATTTCAACTGTAAAAGCGCGGGATATATGGATCAAAATATTAACAGCAAGAGTTGAAACTGGAGAACCTTACATTATTTTCCTTGATGCAACAAATAACAATAAGCCAGAATCTTACAAAAAGCTCAACTTAGACATCAAGATGTCAAATCTATGCAGTGAAATAACTTTAACCACAGGTTATGATCACCTAAATAAGTCACGCACTGCTGTGTGTTGTCTATCATCCGTAAACCTTGAGTACTACGAAGAATGGAAAGACAATAAACTCTTCATAGAAGATATAATGCGCTTTCTTGATAATGTATTGGAAGATTTCATAAATAAAGCACCGAATGAAATGCAGCGAGCAAAATATTCTGCAGCCAGAGAACGCAGTATTGGTCTTGGTGTGATGGGCTTTCATTCATTTTTACAAAGCAAAATGGTTCCTTTTGAATCAGTAACAGCACAACAATGGAATAAAAAAATATTTAAGTATTTACGCGAGCAAGCAGATATAGTTTCTAAAAAATTAGCAGAAGAAAAGGGAGCATGTCCTGATGCCAAAGAAGTTGATCTAATGGAAAGGTTTACACACAAACTTGCTATTGCTCCTACTGCCTCGATCTCCATTATTGCAGGTAATACCTCCCCTGGAATAGAACCATACGCAGCAAACGTATTCATACAAAAGACACTTACAGGCTCATTTGTAGTGCGAAATAAATTCTTGCAAAAACTATTAGCAGAAAAAAATCAAGACAATGATAAAATATGGTCTTCAATTTCAACAAACGAGGGTTCCGTTCAGCATTTAGATTTTCTTAGTGAGCATGAAAAATTGACATTTAAAACAGCGTACGAGCTTGACCAAAGATGGATTATAGAACATGCAAGTGATAGAACTTCGTGTATTTGCCAGTCTCAATCAGTAAATCTGTTCTTACCTGCTAACGTACATAAACGTTACTTGCACAAAATACACATGCTTGCTTGGAAAAAAGGATTGAAGAGCTTATATTACTGCAGATCACAATCAATGCAGAGAGCCGATAAGGTCTCGCATGACATATTCAAAAAAAGTGAAATATTGCAACAAAAAACAGATATTGACTACGATGAATGTCTGTCATGCCAATAGCGGCGTTACTCAGAAAAAGTAGAGAGAAAGTTAAGCAAATGGGTAAATAGACTTCTTGCATAACCATATAACGCACTTTTATTGGGAATAGAAACGAAAAAACTTCCTTGACAAGCTTCGCCAGCCCCCTTATCATGACAATGAAGGTATTCATTTATCTTCAATCTGTGCAGATTAAACGACAACAGTATTACGTAGTTGGCGTCTTATTTTTAATTTTTTGCACTATGCACACCTTACGTCTTCACAACATTTTTAGGTTTTTACC
>NODE_22_length_11819_cov_4.908704
CTAGAAGCCTGACGCTCACACTCGAGCCTCCTGAGTGAATCTTGTCTGGTGAGCTCCTCTACGGCTGCTTTTAGTTCATTTAACTTCTGCTCTGCAGAGAAATCTTGCTCCCTGATTTTTCCTTGGAAGATCGAGCTACCGTTTCCGTTATTATCTGAAAAATTTTCCATTATTTTTGTCCCCTCAATAAAATTACTATCTTTATTGTTACCTGAAAAGCTTTCCACCATTTTTACTCCCTTCATAAAACTTAATAATTTAATTCTACAGTACTAAATATTTAAGAACTATTAATATAAAGATGTCAATAAAATTATTTACATTTTTACACTATATATATATTATATCATGTGCTATTTAACCTTTCAATAATATTTTTTATTTTTACTGCTTCTTCAAACTCTAGCATGCACTTTTCTTAAATTATCCTTATTAATATTTGTTTTTGCCTCTATCATCACTTTTTATTGTAAAGTATTTGATATAGATTTTATTATACTCTTTGGCATAACATTTGCAACATACTTTATCTATAAAAGGAACGAGATCCCAGTGTCACGCACTGGGATGACAGCAGTCCTACGTCATACCGCGATTCATTCGCTGTATAGATTCCGCTAACAAGTAGCGGAATGACGAATTTTTGTTTTTCAAATTATCGTAAGTCACTTTAGCTATATCAGAGCAATAGAGGCAGTGCGTAGAGGAGCTCACCAGACAAGATTCACTCAGGAGGCTCGAGTGTGAGCGTCAGGCTTCTAGTTGTATCGATGAAATATCATCTCAAGCAGAGCTACATATCGGAGAAGGTGATGATGAGGGTTACTTCAATTGTGAAAAACCACTGGGAGATTTTTGGAGTTTCTTTGAACCTCTCTTCAACCTTTTTGAAGTAAACGTAGGTGATCCGAAAATCTACCAAATGCTCAAGGAGAAGAAAGAAAAAAATTGGCTTCTTTCGATAATTAAGTTTTTGCGTGATAAGCTTAAGGAGTTAATCAAGAAGATTTTTGCACGCGATTTAAGTTTCAATCAGAGGTTGGACAAAGAGATAAAAGAATTGCAGGAGAAATTAGGCAGTGGTGAGTTATCAGAAGAAGAGTTTGCAAGGGCGTTAGAAAGATTAACTGCATTGCAAGATCTGAAACTCAGGTTACAAATGGCTGTTGTCGGATGGATTGTTACAATGTTCGCAGAGATGTTTGGAGTTGAGTTGGCGGCTGCGGTAGAGGCATCTACAGAAAAAGAAGATAAAAAAGCAGAAAAAACATCATTAGAAGCAACTAAAGAAGTTCGTAAAGACGTAGAAATCAAGGTAGATGAAAGAGAAAAGCCTAAAGTGCCAGTTTCCCTTTTTGAAGTTTCACCCGGATTTGTAAGGCCAATTCCTCTGAGCAAACCAGAGCTTGAAATTGTGTCAGATCCTTTGAAACATCTATTGCGTCTTACTGAGCTTGAAAGAAAATCTCATGAAAATTCACAAAAACCAAAAGTGGAAGAAGATAAAAAAGCGAAGCAGGAGAAAGCGAGGAAAACTGAACCTGCACCTAAACAGGAAGCTCCAAAGAGGCGAATAGTACGTAAAGCAAATTACGAATCTTCTGGAGACACGAATGTAAGGATACAAGAAAATCAGGTTAATTATAATATGCAAGAAGCGGGAATGAATAAAAGCAGATGTTCTCCAGCTGATCATTTTCAAGCTCCATCGGGAACTACTGATAATGGAAAGTCTAGTGCTGATCAGCGTAATTCTGCAAGTAGTGCTCAACCACCAAGAGGATTGACTGATGATGTAAAAGTTAATAATCATGTGGATTCAATAGGAAAGACACCATCGAGGGGATAGCTAGTACTTAGATGACAAAAAAGACTGGATCCAGTGTCTGGGCACTGGGATAACACCTATGGGTTATTTGTGATGACAAAGGAGAGTGTCATTCCAGCGCGTGACGCTGGAATCTAGAAAACTGAATTTTATGAAAAAGAGTGAATAAAATTTTTTGAAAAAAAATATAAAAAAGTGCTTGCACTCAATTTTATTTTTAGTATATTAGTTACATAATATTTTTACCGGGGGTAAATATGCCAAAAGATAATTACGTTAAACCAACATATGGTGATAATAATGCACCAGGAGGAGGAAAAGTTTGCATAGATAGGACGGATAAGAGGTTTGATGACTTTAGTACAAAGTGGCAAAAGAAAGAGGAGGAAAGAAAAAAGCAAAATCAGTCTAGCAGTCAAGGTAGCAGTAAAAGTTAAAGATTTATGGTAATTTAAATAGGGAGGGTGTTATGCCTAAAATAACTAAGAAGCTGATTGAAGCATTTAATTCTAATAATCGTTTTTATCGCATTATTGATACTAATCTTATTCTAGAAAGTAGATGGAATGGAGATTTTATTGTCATTAAATTTGATAAAAACATGAATGCTGAGCAATGTACAAGTTATATGAATGACTTTAAAAGTAAAGTAATAAAAAGGTTTTATGAAACTGAAGATGATGCAGACATAGCTTTTGATATTAAATCTTTTCCGTTTAATTTAAGAAGAGGGAAATTGCAACATAGCAACAAGGGTATGAAATATGTGGTCCCTGTGAATGAAGGCACAGTTTTTAACTTAAAATGCTATTTAATGTCTTCATTTGCACGCCGTACTGAAGAAAAACTTGGAAAAATTTTTGGAGTAAGGCATATGAATAGCTCAACCGGAGCTGTGGAGTTTGATCGTAGGCATTATCTATACTGTACAGATTTTGGAAATGAAGAAATAAGAAACAAGTTTAGAGAGTTATTTCGATTAGATATCGAAAGCCATGATAATGTTCCTTCAAGCCTCTTTGAAGTTGAAGGTAATTGTGTATACATTAAGGACATTTTCAAAAATAATATTCCACTCATTAATAGCATGATAGAGCGTGATTTATGGCTCATAGGGCGTCACCTTCGGATTCCTAACAATAAGGATAAATATGTTGAAGTAATAAAGGACAGAATAATTGACTTGATTTATGCTGAATTAGGTCTTTTGGTTTACGGTGTCTTTCGTGCACCCTATTTAGGTAGTGAAGAAAATTCAGTTCTTATACCTGTTGTGTTAGGTACTGATGGGAAGTTTAGATGGCTGACTCAGGGAGAGGCAAAAAATATCAATAAAGTATTTGGTTATTCTGTATTGAATAATGTTAATAAGTGTATCACTAAGGAGCAGTTAACAGAATTACTAGGAGAAGGTTATAAGAAAGGAGTATATGGTATAAATTTTTATGATAAGGAAATCTCGTATTGTGTATTGAGCAAAATCATGGAAAGCTCTGTAATCAATGCAAAACATGAACTGTCCATTGACCCTGAGCTTCCTCGAACGCTATTAACTGAACCATCACCGACACGGGAGTCTCCCACGCGGGGTCGGAGTCAGGATCGAGTATTAGGGGAGTCTCCCAGGCAATGGTCAGAAAGAGAGGAAGAAACATGGAGGATGTCTCAGTTGGTGCTGGAGGAAATAGATCCAAGTCAACCCACTTGTGGTCAATCACAGCTATCTTTAGGTGCTGGTGAAGGTATGCTAACAGGGGCTAGTATTGGGGATCCGTACTTTTCGCCATCATCTTCTTCACGTGTTATAACTCCTCCATTTCATTACGGAATACCGAGTAGACTAATTCTACTTACGACAAAGAATGATCCAAAGTCCTCAAGTTCTGAGTTTTTTGCACGTTCTCCATGTTTTGAAGATGTGAACATTTTGAGTATGAAATCTGAAGAACATGATAAAAGCGAGCAAGGGGCTTGCTCACAGGTGGGTGTGAGAGGATCTTTACCATTGGAAGGTGCTCAGGCAGATGATGAAAGTATGCTAATAGAGATTCGGAGTCAGCAAGTGAGATATAGGCCATTATCGATTCCTTTTCCTATAGCATGGGATAATTCAATATCCTTAAATTTTGGGGTTTTTGAAGATTCTCCAAAAGATACGGAGAACATTTGTAATGAGGAACCTGAAAAACAGCAAGTTACTGATGAAAGTGATCGAGAAAGTAGTGATGAGTGTTCTAAAGCGAAGCCACAAAAGAATGAAGCTCCGAAGAAACCTGGGAGTGGTCTCCAAAGTAAAATAAAAAGTTTCTTCTCTTTACTTTCTAAGCCTAAGCAACATGACGCAAGCTTGAAGCGACATGATGTAGGGCGTGATACAACGCGAAGTACTCCTGAAACTCCTGTAACTGAAAAATCATCTGTGTCTAAGTCATTTTTTTCATTCCCAAATAGAATAAAAGCAAAAAGTAATCCACCCTCAGGGGTGGCTTCTCCTACGCATGAAGGTGCGTCAGGTGGACTAAAACCTCTTACTAGTGACGAGAGGAAGGAACTACGCCCATTTCTTTCTCCTGAGGAGCAAAAGAAGCTAGACTCCGGATCTCTTGAGGATGCGCAGATAAAATACTTGCTGTATACTTTTGGTGGGAAAAGGGAGACACACTTATCTATAGAGAATGAAACATCACAGTTATGGCAACTTACAAAAGCACAATTACCTGATAACTCTAGTTCTAAAAAAGTTGATAGAGATAGTGGTTTTTGTTCTATGGGTTCTCCTGCTGTGTCACATAAGGGAAGTGTCTCTTCAGAGTGCAAAGAGTGTAGTGTGCAACAGGCAAAGTATATGTCAAAAGCTTTGGAGAAAAATTGAGGTTTTTAGATATATCTTAACCACCCAAGTGTTTTATTAGGGTTAGGGCCAAAGTCCCTGACCCTGAAAGCACTGGTGTTAGTTTTTCTTGTCCATTGCAGATATTGCACGGTACTATCCACTTGATCATCATGGCGAGTTTCTGGGAACATTAAAATTTCGTACTCAAAGTCATTGAGCCATACTGCTTGCTGTGGCAGAAAAACCCTGCCAGACTCTATCACCGGAACAATTTGATAAAATCGAGTGAGTTTGTCATTGTGTGGCACGATTTCAATAATGGGTAAATTACTGTTTGCTTTTAGCTCTTGTGTTAATTGTTGACCACTCGTTTTTGCTTCGATCAAAATTGCGTGTGGCGTCCATCTTGCAGCTAGTGACAGAACTTGCTCTTTAAGCTTTGGGTACTCAAGCTTTGCTCGATATACATCAAGTAAATAGAATTTATTATCTATTTTTGCCCAGGTGGTGTAGACGCTAAAGTCGCTGGAATCGTTTGTTGAAACTGCAGTGTCCCAGCTTTGAGTTACATGTGAGAGATTATCAGGGAAATTTTTATAGCGCTTTAGCCACTCTTGTTTAATTATACCACTTGAAAGCGGCAGGGGGTTTTGTTGATATTGAGCAGCAAAAGCGTAACTCCCGAGTTCAACTTTTATCATCTCAACTTCTTCTCTTCCTCCCTCCAGGGGATATAATAACTCATTCTCTTCTCTTGAGTATAATACTCTTGCAGGTAGTGTCATTCCAGCACTTGATGCTGGAATCCAGTCTTTTGCGGTTGAATTTTCTGGATCCCAGTGTCTGGGCACTGGGATGACAGGAGGGGGGGTTGGAATGACACCAGTATGGTTATTAATTGAATAAATAACCTCCTTATTTTCAGAAATCATTGGCAAACAAATGTGATGCCATATGTTTTTTGGCTTGGATAAGAGGTGCCCAGTTAAGTCTTCCAGGTGGAGCCTATGCATCACAAGCACAATTACTCCTTTTTTTCTATCGTTGAGTCTCGTTACTAAAGTCTGATCGAACCAGTTTGTGGCACGTTTTCTAAATGTTTCACTCAAAGCTTGAGCAGGGTTAAGCGGATCATCCACAATAATAAAGTCACCACCTTCACCGGTTAATGTTCCTCCAACTGATGTTGCGATTCTGTATCCTCTCTGCACTGTTTGGAATTTATATTTAGTGTTCTGGTCTTTGGATAGTTCTACCTCTGGAAATAGCTTTTTATACCAATCAGATTGCATTATGCACCTCGTATCGAGCGAATGTTTTTCGCTAAGCAACTTAGAATAACTTGCAACTATTATTCTTGCAGTTGGCTGATTTCCCAGCATCCATGCGGGCCACGCAACACTCACACATATGGACTTCATTGAACGCGGAGGCATATTGAATATTATGCGCCTTACTTCGCCAGCATTCGCTGCTTCCAGCCTGTCTGCTATGACTTTTATGTACTGATAATCATTATACTCACATCCAGGCACCACTGTTTGAAAGCACAGTTCAATGAATTTTAGAAAGTTCATGTTAGATCTCCTATAGTATCACCCAAGTAACCCCTATGGTGTTATCCAAGTGGCCGACACTGGTTCCTTTATGACGGCGTCATGCAAGTAGCTGACACTGGAATGACATCCTTTGATTTTTTATATGGTTATGCAAGAAATCTAGTGTAGATTTTTATTTATTTTATAAGATTGAAGTGTTACAGTAGCGAGCTTACAACACTACTGTTTTGTAAATTTAGTGAATAAAATTACTTCTTCAACTTTATCGAAGTAAAGAATTGATTTCCATTGCGGTAAATGAGCAACATTATTGAATCTTTACCGTTTTTCTTTACTGCTGAATCAACTTGTTTTTGAAAATCATTAGTATTTTCTATATCGGTTCCATCTAATTGGATAATAATGTCTCCTTTTTTAATACCACGCAGCGTGGCATTACTGTTACTATCTACATTGGTAACTATCACACCTTTTGTAGGATTACTTTCTTTTGATTCTTTTGGCAGGTTTGAAACAGTTAAACCAGTTATATAATCGGATGTTGATTTATTTTCTTCTTGATTATTACCTTGACCATCATTTGCAGATTCTTCAATCACAACCTTAATATTGACCTCTTTGCTCTTTCTAAGTAACTTAATTTGTACTTTTTTTCCAGGTTCAGTTCTTGAAACCATTTGAGGCAGTTGTGTCATTCTATCAATTTTTTTATCATCAAATTCTAATAATATGTCACCCACCTTAATTCCACCTTTTTCTGCAGGGCTATCCTTTACTATACTTGCAACCAATGCACCTTTTGTATCTTTTAAACCCAAGGACTTAGCGAATTCTTTCGTTATAGGCTGAACTTGCACACCAAGCCAACCATGTTTTATTTTTTTGCCACTTTTTAATGTGTCAATAATTGACATAGCTGAATTAGATGGTATAGCAAAGCCTATACCCACATTGCCACCAGACTCAGATGGGGAATAGATAGCGGTGTTAATGCCTATAACTTTTCCATTTAGATGAAATAATGGCCCTCCAGAGTTGCCTCTATTAATTGCAGCGTCGGTTTGAATAAATTCATTCATAGTGCCGATACTAATGTCTCTGGACCTTGCAGATATAATTCCTGTACTTACAGAGCCACCCAAACCAAATGGGTTACCTATTGCAATAACTGTATCGCCAACCCTTGTTGTATCAGAATTACCGAATGCAACAAAAGGAAGATCTTTATCAGAATGAATCTTAAGCACAGCAAGATCAGTTCTTGCGTCATAGCCTAAAACTTCTGCTTTAAAATGAGTATTATCATTCATAGTAACTGTGATATCTTGGGCGTTTTTAATAACGTGATAATTGGTTACTATGGTTCCATCTTTATCTATAATAAACCCAGAACCAAGCAACACCACCTCTCTGTTAACACTAGGGCCCCTATCCATAAAAAACTGATCAAAGTGCTCAAAAAACTCTCTAAAATCATCAAAGAAATTATTTCTTGGCATAAAGGGGGTTTTAGTTCTATTATTACTTTCTTGTTTGATTATTTGTTCGCTTGAAATATTTACAACTGCAGGAATGAGTTCTTCCACTAAATCGGCAAGTCCTTGACCACAGCTGCATGCAGGAGTGTTAGCATCAACAACTTTTTTTGCGTTCCAGTCGAACACATTAGCGTATGAAGAAAACGCAATTAAAAAACATGCAAATATAGATAAAATAATTTTCATAAACTATTTCCATCCTTTATTTAAAATATCTAAAAAGTTATTGTTTGGTGAAAGTACAAATTTAGTATTATTTTCGGCAAATGATTTACTGTAAGCGCTCATAGAGCGATAAAAGTTAAAGAACTCTTCATCGACCTTAAATGCCTCATTATAAATTCTAGTTGCTTCAGCATAACCACGGCCCCTTATTTCGTACGATTCTTTTACTGCACTAGAGATAATTTCCCTTTTTAATTTATCAGCTTTTGATCTAACTTCCTGCCCAGCTTGCTCTCCTTCTGCTCTAATTTCTTTTGCTTCTTTTTCCCTTTCAGTTTGCATACGACGAAATATTGCAGAACTATTTTCTTCTGGTAAGTCTGCTCTCTTAATTCTTACATCTATTATTTCTATGCCAAATTTTTCAGCTTCAGAATAAACTCCACGCTGAATCAATTGCATAACCTCTGATCTTTTTTCATTCAACAAGCTAATCAACGAAAATCTGCCTATATTTTCTCTTATGTGTGCTTCTATAACCGGATATAATCTTCTAACCAGCCCTGATTCATTCCTCACAGCCTGGTAAAAAATAACAGGATTTGTTATTTTATATTTTGCATATGCATCTACTATAATACGTTTTTGATCCGCTGTTATCACTTCCCTTGGGATCTTATCAGGACTTAAATCTAAAACTCTTTTATCAAGAAACTCTACACTATTTATGAATGGTAACTTAAAATATAAGCCACTTTCCCTAACATCTCTTACAACTTTACCGAGTTGTATAACTATCGCTTGCTTTGTTTCTTGCACAACAAATATTGAATTAAATAAAACAATCAATAAAACAACAAATACAGAAACAAAAACAATTTTAATATTACTACTCATGGTTATTTCCCTAAATTTGTAAGAGGTAAATAAGAAAACATACCTTTCAGATCATCAGTTACAACAACTTTGTCTACCTTACTGAAAATATTTTCCATAGTTTCAAGATAAATACGATTCTTAACGAGAGAAGGATTCTGTCTATATTCCTCATAAAGAGATAAAAAGCGATTTGCATTACCTTTTGCTTCATTTATTATTTCATTTTCATATGCTTGTGCATCTAATTTTATCTTTATCGCTTCACCCTTTGCTCGAGGTATAATATCATTATTATAAGCATATGCTTCGTTTATAGTACGCTCTTTGTCTGCACGAGCACTTTGTACATCTCTAAACGAACTGATTACTTTTTCTGGTGGATCAATTTTTTTCATTTGAACAGATAAAATCTCTATACCCATTTGGTATCCATCAAGAATCTGCTGCAATAGAATTCTAGTATCTCTAGAAATTTCTGGTCTGCCTTGACCAAGTGCAAAAGAGATCGTGTTTTTACCTATTATTTCTCTCATGGCACTTTCAGCAGCATTTTTAACACTGAAACCGGGTTTGTAATCCCGCACTTTGAATAAATAGTCCTTAGCATCTCTAACGCGCCATTGAACCTCGAAGTTAACGTTGACTATATTTTCATCTCCAGTTAGCATCACGCCTTCACCGCGATCTGTATCTCGCCCATAAGAACTACTTACACCAATTTCTTCACGATTTACTTCCTTAACGTTCACTTTAAAAACCTTGCCAATAGGGTAGGGGAAGTGATAACGCAAACCAGGTGTTTCTGTATTAGAATATTTACCAAAGGTAAGTTCTATACTTTCCTCACTAGGATGGACAATATAAAAGCCAGTGCAAGCATAGAACAGCAAAATAATGAAAATGATGAAATAAGGTTTTTTGCCCCTGTTTCTGGTTAACCCATTAAGAAAGAACCTTATATCAGATACAGCTTTACTTAAAATATCTTCATTATTAGGAGTTTTGTTCCCTACCGGTTTCTTTCCCAGATTCCAAGGATTATTATCATCAAACATAATGATTGATTCTATAATTAATACGCTAATATTACTTCTTTAATAAGAAAATGCAAACATAAATTGCTATTTTATTTACAAATTAATCATCAGGATGGAAAACATGATCGTACACTTCCTTTTCTCTATGTAATATGGTCGACTCTATGGAATTTTCTGGCTTTTTTTTGAATTCTTTGTTGTCACTCTTTAAGTGCACTACGTCTTCGTGAAAATGGGAATTATACCTAAATAGTAAAGCTATTATTATTAAAGTTATAACAGCCAAAAAGATGAGTGTTCTTTTTCTATACTTCATAAATGCTGCAGCTTCTTGACCTAATTTTCTACGCTACCACAAAACACGTCAAGCGAAATTATTTGAAGACAAATAAATACTGGCAATCAATTTAACACTAACTTAAGAATCAAGGAATACAATTATAATATATTTAATTAATAGTGAGGTTTAAAATGTCACATAATGAAAAAAATTCAAATTCTGTTGGAACTCAACAAAACCAACCAGAAGATAGTTTTGATTTGAATAAAACGATGCAAAATCTACCAAATTCAGATATTGCTAATGATCACAAGAAGCTAAAAGAAAGAATGACTGACCTGTTAAAAGGAGATACAGAATTCTCTAAGATGAAACAAGGAGATAAGATTCTTGTAGTAAGTACAGCAAGTGGGTTATTTACGGCAGTACTACCACTTTTGGCAGTTTGTGCAACACTTGCTATACCGGGTGCTATAGTTGGTCTTGCTTTATATTTCGCTGTAAAAGTCGCTGTAAAAGCAGTTCAATCTGGATATAAAGGGCTCAAGTGGTCAGCAGAAAAAACAGTTGATGGGGCGAAATATACTGCCGGAAAAGTTAGAGATGGTGCTGTACATGTTAAAGATAAGGTGAAAGAAGGTTATGAACATTCAGTAGATTCACTGAAAAAAGGCGCTAGTTTTGTAGGCGAAGGAGTGGCAAATAAGTTCCATAAGGCATCTGGTGAGACGGACTATTTAGATAAGGTAAAAAGGTTTACTCCAGATGCAATTAAGAAATCTGACGAAATAAGAAATGATATGAAAGCAATTTTTGCTGATAAAGGAAATAATTCTGGGTTAGTGAAAAATATACTTTCTGGAATATCGTCAGAAATTGATTTAAAAATGGCAGAGAAGGCAAAATCAGGGGAGATTGAACATACTTCTGGATGGCAAGTACAGAAAGAATTCATTAATAATTTAAATGAAAAAAGCTTGCATAACTTGTTAACACAAAGGTCATTACCTAAAGGTAGTTATTTCATCGACAGTGTTTTCTCTGAACATCACGATGAAATTAAGAAGGTTATTAAAGAATGTAGAGAAAATCATTTGTACTCAAGCGTAAGCAATATGTTTGACAGAGCAGAGAAAAAAGCTAACAGGCCTTCTGTCAAAAGTTTAACTAGGTCTGTGTCATCATCATTCTCTTCACTGGGAAGAAAAGGCTCTGAACAATCTAACAGCTTGTCAAAAAGCAATTCACTAAATTCTATAGGAACTGAAAGTACTGCTACTGTCTCTGATTCAGATTCTCAGAACTTTGCAACAGTCCGTAGAAGCAATTCATCTAGTAGCTTAACTCCTAAGCTTACTCCAGTTGCTCCACCAGAACTACCTAGAAGCGCCTCATTGACTAACTTAAATGGACAAAGTTCTTTCAGTGAAGATGTTCTCAGTGATCCTATTGTGGAGCAAAACCTGGATAGTTTGAGTAACAGAACTCTCACTCACAGTAATTCTACTGATAGTGGAATGGGTTCTGGTTCTTCTACGCTAACAAGAAAACAAGTTCTTCCTTTAAAAGAAGAATTTGACAGAGAACTCGAAGAAAAGTTGGCAAAACGACGCGCATCTCTAGATCAACCTAGTGCAGAACCTGTCAACCTGTCTCTTATACACATCTGACGCTGCCGACGAAGAGGATAGTGTAGATCT
>NODE_23_length_11769_cov_4.381201
[truncated: 803,914 more chars]
