# Supplementary material for: A bioinformatics approach to identifying Wolbachia infections in arthropods
Source: PeerJ. 2018 Sep 3;6:e5486. doi: 10.7717/peerj.5486 (PMC6126470; doi:10.7717/peerj.5486)
Supplement: Supplemental Information 1 — Supplementary figures/tables and code used for data analysis [file peerj-06-5486-s001.zip › Supplement/assembled_genomes/Pediaspis_aceris_2.fasta]

>NODE_1_length_35864_cov_4.354067
TCTCGTGGGCTCGGAGATGTGTATAAGAGACAGATCCCGCTACGTGTTAGCGCCGCGGCGGTATGACGATTCGCAGCGGCATGACGAGAAAGGGGCTACTTGGATGATACCTTTTTCTACTTAGTTTGGGTTATGCAAGAAGTCTATTCCTTCATAAGGAGAAGTAGTTAAAGGAATTTACTCTATTTCTCCCTCTTTTTTTATTATTTTTAATCTATAGTTAACGTAAAAGAGATATGCAAAAACTCTATTGATCCATAGTCTGCAAATTATTAATAACACTTACTTTAAAGAACCTCACTTTACGCTGATCTTTGAGCGCTCTTCTGTGGTATTTTATAAGAGTATAACTTGTGAAATCGTCTTCCCTATAGATTAAAGAGTTACACTGCTTTATATGTGATGCTATCCACTCTGCATAGTCCTGATGATCGGTTGCAATGAATATTTCCCCTGTTATAAGTATTTTTTTTGCTAATAAATTTAAAAATTCCGTATTAATTAATCGTCTTTTATTGTGACTTCTTTTTGGCCATGGATCTGGAAAGAGAATAAAGAATCTTTCAACACTGTTATCAGGAAAATTTGCAATCAATTCTCTTGCATCTTCTGTCCACATTAAAATATTTTTTATGTTTTGTATTTCTATGTTTGTTAGCAAGCAAGAAACCCCCTTTAAGTAGGGCTCACATCCTATAAATAATAGATCAGGTTCATTGAGCACCTGGTAAAGCATATTTTCACCGTTGCCAAAGCCTATTTCTACCCATATTCTTTTGTGCGAGTTTATGATCTCTTCTATAGATTTCTTACTATTTTGGATAGAATATTTTTCCAATGTTTCATCAACATCCGGTTTTAATCTGGACCTTCTGGAAAACGACCTAATCCACTTACTATCCTTAAATAGCATATTCTTGATACATATACAATTTTCTCACTATATTTTATATAGCTCAAATAATTCTCGAAATGAATTAACGAAAAATTACTTGTCAATAATTATTAATATTATATAATATATGAGTTCTAATAAAGTTTAAATTAAAGGTCACATTGCATGAATAATAATGATCCAGCCATAAATCTACCGGTTACTATCAGAAAGCTATCATCAAACAAGTTTATAGAAGAGATATTTCAAGGTCAATTTGAGGATCAGGATAATGTCCTATTTGAGGATTCTTTTATTAATAAAATTAAAGAAGGAGATGTGGTAGAAGGTGTAATTACAAGAATAAACCCTAACGACGTTGTGGTTGATATTGGTTTAAAGTCTGATGGGAGAATTCTGATCAAGGAGCTCGGGTGTAATGATGAGGTTGTTATTGGTTCTAAAATTAAAGTTTATGTGGAAAGAATTGAAGATTATCATGGTAATGTTGTTCTTAGCCGTGAAAAAGCAATTAGGGACGAAAAATGGAATAAGTTGGAAGAATATACAGTTACAAAGGCTGAAGTAAGTGGAGTTATTAAACGCTCAATTAAATGTGGCTTTATTGTTGATCTTGGTGACGGAATAAGCGCTTTTTTACCGCTGAGTCATGTGGATTTGAAGCAAGTAAAAGATGCGAAGCACCTTATTGAAACTGAACAAAAGTTCATCGTGCTTAAAATGGATAAGAAGCAGGGCAATATTGTAGTATCAAGAAAGCTGGTGTTAGAAAAATTGCACGCTGGTGAAAAAATTAAATTTTTAGAATCTTTAAATGAAGGCGATATAATAGAAGGGAAAATAAAAAGTATCACTCATTACGGTGTATTTGTCGGTATTCATGAATCAGATGTAGTGGGAGTCATAGATGGATTGTTACATATTACAGATATCTCTTGGAGTAGGGTAAGTCATCCGTCTGCAGTTTTTACTTGTGGTCAGACTATAAAAGTTAAAATTATAAAAATAGACAAGGAAAATGCTAAAATTTCCTTGGGTGTGAAGCAGCTAGAAGATAGCCCTTGGCAAGATGCAGAGTCAAAATATCCAGTTGATAGTGTGCATAAGGGTTATGTAACAAGCATAGAAGATTATGGATTATTTGTTGAGCTTAGACCTGGAATTGAAGGTTTAGTGCACTCGTCAGAAATCACTTGGGTTAAGAGTAATTTACCAGTTAGTAGTCTCGTAACAAGGGGACAAGAAGTATATGTAAAAATTCTCAGTATTGACATTGCTAAGAGTAGGATGAGTTTAAGCATGAAAAGGTGTGTAGACAACCCTTGGCAAGTATTTATCAATAAATATCCTCCTGGTTCTATTGTTTCTGGTGAAGTGAAGAATAATACCGGCTCATATGTATCTGTTGCTTTCGGTGATTCTGAAATAGATGAGAACGTAGAAGGGACAATATATGTGAAAGATTTTAGTTGGTCTAAAAATGGTTCAGATGAGATAAAGAAGTATAATGTAGGTGATAAAATAGAAGCAAAAGTAATAAGGGCTAACGTGAATCGGGCAAGAATTTATCTTGGAATAAAACAAATAGAGTATGATCCTCTTGAAGAACTGATAAAGAAAGTTAAGGTAGGTGATAAAATACAGGTTATTGTAGGTAAGAGAGAAGATAATGGACTAGTCGTTGAAGTTGAGAACGATGTAACCCTTCTAATAGATCAAGAGCATTTACCAGAGAATAAAAAATTCTCTATATCAGAAAAAATAGAAGTTGAAGTATTGGGTGTTGAAGAATATAACATAGCATTATCTGCTAAGTGATAAGGTTTACTTATTTTGGCTTCATATAAATGGCAACAAAGTCTGATATAATAGCGAGGGTAGCAAAAAGACATCCTTTTTTAGATAAGATTGTTATAGCAGCTATAGTTGATAGATTTTTTGGGATACTTTCAAGCACATTGAAACATCATAATAGAGTTGAAATTAGGGGGTTTGGTTCTTTTTCAGTTAGAAGTTATAACTTGAAAGAAACAAGCCATTTAATGTTACAGAAGTTTACAAAGAATCAATACTTTAAAACATATTTTCGTAGCAGTAAAAAATTATCTGATTTGATAAATGAATAAAAATTTATACCATAAATAAGATGAAAGTAGGGGTTTGAGTTTATACTGTACGATAGAAATTTTTAGCACCATATGCAAGTAGTAGAAATAGTTATACGTAATAACACATATAAAATATCTTGCGAAAGTGGGAAGGGGAATCATTTATTACGCCTTGCTAATAGTTTTGACAAGTTAGTTAGTTCTGTATCTCAAAAAACTGGAGGTAAGGGTTCGGATGCATTAAATTTCTTACTTGCAGCACTAATTCTTGAGGATAAAATTTTAGAATTAACAAAGCGATTAGATGAAGTAAATCAAGAGCGCGCAAAGTATAGAAACGAGAAAAGAATAGAATATACTGAGGTACTAGATAAGGTAAATAAGATTATAACTAATCTTGAGTGCATAAAGGATTAGCTTCAATAAAGCAAGCAATTAAATTGACTATCTGACTATTCAAGCCAGGAGGGAGGTTTGTCTTACGAGTTATGTAATAATATAATTCGTAATCATCAAGATCAACTATTTTTTCGTATTCGATTAGTTCGCTTAAGGAAAATTTATCAAGATATTTCAATGCGAAATGCCCTAAAAGTATATCGGTTTCTTTGCAACCCCTATGCCAGCTTCTATATATTAATTTTCTTCTGAGTAGTGAGGTATCTGTCATTACAATTAAACTTTTTTTAATTTAAAAGTTAAACTAAATACTTGTCAAGCGAGGCGCATTTTAATATACTTAACATTTTGTTAAGATCTAAATATACAGGTGGAATTAATTTCTAATCTTATCCATCAATTTAGCGATGGAATATATTATTTTTTATCATTTTCTTTAATAATTTCTGTCATAGTATTCGTGCATGAATATGGGCATTATGTTGTTGCCAAAGCATGCAAAGTTAAAGTTGAATCTTTTTCCATAGGTTTTGGTCCTGAAATTTTTGGTTTTAACGATAAGTCTGGAACTAGATGGAAATTAAGCGTTGTTCCATTGGGTGGTTATGTTAAAATGCTAGGGGACAACAATGCAGCAAGTGTCCCAGCTGATCAACAAAATTTAACCGAAGAAGAAAAGTTGTATTCATTTCATACAAAACCGCGGCATAAAAAAGCAGCAGTAGTTTTTGCAGGGCCTTTTGCAAACATGGTATTTGCTGTTATAGCTTTTACAATATTTTTTAGCATAGCAGGTTATTATCGCATTCCACCGGTGATTGAAAATGTAATCGAAGGTAGTGCAGCTAAGCAAGCTGGTTTGTTGCCAGGTGACACTATTACACAAATCAATGAGCATAAAATAAAATACTTTGAAGATATTTCGCGTGTGATAATGTCGAATCCTAAAACAAGAATGGAGATTGAGTATAGCAGAAATAATGAGAAGCACAGGACCAGTTTAACTCCATTAATAATCAAGGACAAAGACGTTTTTGGCAACACAATAGAAAGAGAAACTATAGGGATTATTTCAGTCAATACATTAAAGCAGTCGTCTTTTCTTGGAGCTGTGAACTTATCAGTAAGTGAAACTTACCACACTATGTGCTTAACGATCAAAGCTCTCTTTCACATTATTGTTGGTAAAAGGAGTATCAATGAAATAGGTGGGCCAATAAAAATCGCAAAGTATTCAGGGCAATCAGCTAAAAAGGGGTTCGTTATGGTTGTGTATTTCATGGCAATTATTTCAGCTAATTTAGCTGCAATTAACTTGCTACCAATTCCGCTACTAGATGGTGGGCATTTATTTCACTATATTATAGAAGCAGTTATACGTCGAGATTTAAGTTTGAAATATCAAAAATATGCAGCTACTTTTGGTGCTTCCATATTGTTCTTGTTGATGGCAGTTGCAATCTCAAATGATATTAGGCATCTTTTTTAAGATACATATGAAAAAGCTATTCCACATACTAATAATAATTTTTATCTCTTTTCCTGCTCTACTTGTTGCTTTAGAAAATAAGGAAAAAACGCAGATAAAAGATATCAAATATATTGGTAATGAGCGTGTAAGCAATCAAACAATAGGTTTTTATATAAAATTGGAACCTGGTAATTATGTAAACGACGATGATATAGATTTGATTATAAAAGGTTTATATAAAACAAAGCTATTTGCTAGTGTTAATGCTTACATAGATGATAAAAAAAATTTGGTAATAAAAATTCAAGAAAATCCACTAATTAACAAGATAATATTAAAGGGTAATAAGTTATTTAATAGCAAAGAGTTACTAAATAATGTGATTCAGTCAAAATCGCTAACTATTTTCACTGAAACAAAATTGCAAAACGATTTAATGAATTTAATCACTACTTATAGAAATAACGGTAAGGTTGGCGTTAAAATTGAATATGAGTTGGAGAAGCTCGATAGTAATAGGGTCAATCTAATTTTCAAAATAAAAGAAGGCAAAACCTCTAAAATTAAGGATATAAGATTTATAGGCAATAAAAACTTTTCTGAAAATGAGCTAGAGCAAGTTATCAAAAGACATAGTAATGACATATTTAGTAAGTTATTTAGAGCCATGTTTAAGGGCGGAACTCGTTATTCACCACAATATTTATTGATTAAGACAGAATTGCTCGATCATTTTTATTCGTCTAAGGGATATATTCAAAATAATATTCAACCAATTGTTGAGGTTGATAATAACAATCAAACAGAGTTAACTTTTTTGATTGACGAAGGACAGCAGTATTTGTTTGGAAATAATGAGGTTAATATTGAAACTGAAATTCAGGATTTGAGCCTAAAAGAAGAAATATTGGATTTTATAACAGAGGAAAACGATAAGATATTTAATAGAGTTAAAATTAATAATACAGTAGAAAAAATAAACAAATATTTAAATGAAAAAGGATATATATTTGCAAAAGTTAATCCAGAGTATGCACAACGTGACAACGTTGTAGATGTAACCTACAGAGTGCTGCCGGGTAAAAAGATTTATATAAATCAAATTACAATTGATGGTAACGATCGCACTTTAGATAAAGTGATCAGAAGTAAGCTAAGTGTAGCAGAAGGTGATGCGTACAATATATCTGAGATTCAAAAGTCACGTAAAAAACTAATGAGTAGTGATTTTTTTGAAACAGTGAAAGTAAATAGTTACGCAGTTAATGACAATGCAGTAAATCTTGACTTAAATGTTAAAGAAAAAAACACTACTTCGTTGTATTTGGGAGGCGGTGTGTCTCTTCCTGGTGGAGCATTGATTAAAATTGACCTCAAAGACCGTAATTTATTTGGTACTGGAAAAGAGCTCTCTTTTGCTCTTGAAAAAAGTCAATACGTATTTTCTACTGATTTAGAGTTTGTTGAAAATAATTTTAACGATTCTGATACGTCACTAGGCATGGGTGCATTTTATGAAAAACAAGATAAACCAAACACTACTTTTGATAGTTGCGATATGGGATTTTTTACAAAGTTATCATATAAAGTCACAGAGAACTTAACTAATTCCCTTCGCTATTCTTATAAGTATAATCATATACGCATGGATAATAAGGGTGGACAAGACACCGATATCTCTGAAATAATACTGGACCGAAAAGGTGAACATCAGATTTCATCAGTGGGATACACGTTGGCATATAATAAACTGGATAATCTATATGCCCCAAAAGAAGGGTATTTACTGCGCTTAAGTCAGGATATTTCAGGATTGGGAGGAAACGTGAATTTCCTGAAATCTGAATTCTTATCTTTTTATACGCACCCTATATTAAGCAAAATTGACGATGATATAACGCTACGCTTTAAGATGGCAGCAGGTCATATTTTTTCTTATACCGATGAAGATCTAAACATTGGCCAGCACTTTTTTAAAGGGGGTAATGAGATTAGAGGGTTTGACCTTTCCGGTATTGGACCAAGAGCAGAAGACAAAAATAAAAGCTCACTAGGAGGCAAAACTTATTTTAATTTAACACAGCAAGTAGATTTCCCACTACCAAAACTATATGACTATGCTGGTATCAAAGGCTCATTATTTGTTGACTATGCGACACTTTTCGGCTTAGATGATAAAAATGGGAAATATAAAGATCCATATAATGATAGTAAGCTTATAAGAGTGTCACCAGGTTTTGGCTTTTCAATGCTTTCTCCTTTTGGTAGACTTAGATTGGATTTCGGGTTTCCTTTAGTAAAGGAATCTTATGATATAATACCATCACCAAATGTTAAATTTTCTATTGCAGCGGGGATTTGAATGAAATATATACAGTTATTTATATCAGTTATTGCCTTAATTATTTCCTTATTTGTGGGGTATAAGTTTGTAGGATATCAACCTCAGAACACAAAGGCTGCAATTATCGATAGTGACAAAGTCATCAATGAATCTCTTGCTCTGCAAAATATACAACAACAAATAAAGGAGCAGAATTCTAGATTACAACAAGAATTTGAAAGTGAGTTAGAAAAACTTAAGCCATCAAAAGAAGAATTTGAACTTTTGTCAGAAGAAGCAAAAAAAGAAAAGACAGAACAGTTTAATAAGCACACTGTAAATACTAGAGATAATTACGCTAAAAAAATGTTACATTTAGAAGAAAGCTATAGAGACGCAGTAGAGAGTGTTTTTAACAAGATAAAAGAAGTCGCTAAAAAAACGGCAGAAAAAAACAACATAGATTTGGTACTATTTATTTCAAAAAAGAACCAAGTTTTATACTCCATGGATGAAGTTGATTTATCAGATGTGGTATTAAACAATATAAACAAGGAAATACCTGAATTTGCTTTAAAAGGCATTGAGTAGGCTCATGCAATTTAATATCAGTGATATTATAAAAATATTACCCCATTCTTATCCGTTTCTCTTAGTAGATAGGGTTATAGAGTGTGATCCTGGTAAAAGTATAAAAGCAATCAAAAATGTGACTTTCAATGAGCCATTTTTTATTGGCCATTTCCCTGATCATCCAATAATGCCAGGAGTCTTGATAATTGAATCTCTAGCTCAGGCATCTGCTATATGTGTTCTAGGTAAAGAAACAATAGAAAATAAAGTTGTTTACTTGAGATCCATTGAAAATGCAAAATTCAGAAAGCCAGTTACTCCAGGGGACACATTGATTCTTCAAGCTAACATTCAAAGTGTGTGTTTAGGTGTACACAAATTTAGGTGTATTGCATCTGTTAGCGAAGAAAAAGTTGCAGAAGCAACAATCTCAGCAGTATTGCAAAATAAATAAAATCTTCATCTGTAAGAAACAGCATGTACACTGTATAGTATAGCAATGAAGCTGAATTTCAACATCTCATTTTCTAATCTATATACTCGCAATGGATTAATAAAATTAGATGAGACATTTTTGAATTATATTAAATCATGTGATGAGAGCTTGTTTTGTTCATTAATTGAAGCAAGAGAAAAAGCAGCTTCTTCTTCGGTGTCATCCCAGTGTCACCCCCTGTCATCCCAGTGCTTGACACTGGGATCTAGAAAACAAGAAGGACGGTCAGCTACTTGGATGACAGATAGTCAGTTAATAATAGACCTCTCATATTTACTTGATGGATTTATTGCAAAACTTTTCAATATTGAAAAAGAAATAGAGGAGCTAAAGAAAAAGCACAACGACTTTGCTGTAATATATAAGTGCAAAAGATTATTTGTCCAACGCTATGCATTGAAGAAATACACTAATGTGGCGAATATAGATATTACTAACAAACTAAGTCATTTTCTCACTTTGCCAACAACAGAAAAAAATTTTGCCGAGCAGGTGATGCATTGGTTTGAAGATAAAGAAAATCACAAAGAAGAAATAGAACTTGCAGCACAATATGCAGTGTGGAGAGTAAAAAATAAACAGAGTATATTATTCAGTATTCATAAAAAAATCGACCACGAAAACCTCATACCATTTTCTAAAAAAGAAGTAGACAAAGTTGAAGTGCTGTATTCAAATGAAGTAAAAAGACGATATGGTTTTGATCTAACAAGCAAAAAGGTGAGTTTGAATAAAGCACTAGATAATGCTCACTACTGCATATTTTGTCATAAGCAAAGTAAGGATAGCTGCTCAAAGGGGCTAATTAATGATGACAATACTTTCAAAAAGTCTCCACTTAGAGTTGAACTGCACGGCTGCCCACTAGAGCAGAAAATATCAGAAATGAATCTGGTGAAAAGCGAAGGGTACAGCATAGCAAGTCTTGCAATTGTGATGATAGATAACCCGTTATGTGCAGCTACTGGACACAGAATATGCAATGACTGCATGAATTCGTGCATATATCAAAAACAAGAACCCGTAAATGTGCCAGCAATTGAAACAAGGATTCTGGATGATGTGCTCAGTTTACCGTACGGATTTGAAATATATTCTCTGCTCAGCCGTTGGAATCCTTTAAATTTTCAGCGTTCATTGCCAAGAGAAAACACCGGAAAAAACATTCTAATTGTAGGCCTTGGTCCTGCTGGTTTTAATTTAGCTCATCATTTGTTGAACGATGGGCATAACGTTATTGCCATTGATGGACTAAAGATTGAACCTTTGATCGATAATTTCCAGCTAATTAAAGATTTCAAACACGAAAAATTGAGTGAACGCGTGGCAGGAGGGTTTGGTGGGGTGGCAGAATATGGTATTACTTCTCGGTGGGATAAGAATTACTTAAAGATTATTAGATTACTGCTGGAAAGACGTGAGCATTTCGCACTTTATGGAGGCATTCGTTTTGGTGGCACGATTAATGTTGATGACGCGTTCAACTCGGGTTTTGATCACATCGCCCTAGCACTTGGCTCTGGTAAGCCACGAATGATCAAAATAAAAAACATACTAGCTCGAGGAGTGCGTATGGCATCTGACTTTCTTATGTCGTTACAACTGACTGGCGCTCTTAAATTTGATTCTATAGCAAATCTGCAAGTTCGTATGCCGATAGTTGTCATAGGGGCTGGGCTTACTGCGATTGACACTGCCACTGAAGCTTTAGCGTATTATCCAATTCAAGTAGAAAAATTTCTTCTTCGTTATGAGATATTAGTTGATAAGTATGGAAAGGACTATGTTGAAAAAGATTGGACAGAAGAAGAGCGCGAAATTGCGAATGAGTTTATATCGCACGCACAATTGATCCGAGAAAAGCAAAAGTTAGCAAAAAAAGAGAATAGAGAAATAAAAATATTAGAGTTGATGCAGAGTCTTGGGGGAGTGAAAGTTGTATATAGAAAAGAGCTAAAAGATTCACCAAGTTATCGATTAAATAGCGAAGAGGTGCAAAATGCATTATCAGAAGGGATTTACTTTATTGAAAACTTCGAGCCAGTTGAAGTTGTGACGGATAAATATAACCATGCTGAATTAATAAAACTAATAGACACAAAATCCGGCGAAATCAAACGTATAAAAGCACGTTCTATTTTTATAGCAGCAGGTACTGAGCCAAATACGGTTATTGCAACAGAAGATGAAAAGCATTTTAAATTAAGTAATGGGTATTTTGCTCAATTGAATTCATTGGGAAAAGAAATAGATCCAATATTTTCTCCAAAAATGCAAAATAAAGATAGAATATTAGTGTATAAGCAAGGCAATAAAACAATCAGCTTTTTTGGTGATCTTCACCCTTCGTATAGCGGTAGCGTCGTGAAAGCTATGGCAAGTGCTAAGAACGGCTACCCTATTATTTCCCAGCTTTTGAATAGAGTTAATAGCTTCGTTTCTGTCATTCCAGTGTGTGATGTTGTGGGCCAGAAAAAAAATGCGTGGTCAAGTGTTGAAGACCTGGCTAATAAAGAATTCTTCAATAGAATCAAAGAGCAATTCACTGCAAAAGTCATAAAAGTTCAATATTTAACAGATAAAGTGATAGAAATAGTGATTAAAGCACCACTTGCCGCAAAAAATTTTAAGCCTGGGCAATTCTTTAGATTGCAAAATTTTGAAACCAATAGCAGAAAAGCCAATAATACAAACCTTGCTATGGAAGGTATAGCCGTAACCGGCACTGAAGTAGACAAAAAAAAAGGAATTATTTCCACTGTTGTGCTTGAAACTGGCGGCTCCACTAATTTATGCAGACACTTAAGAGAAGGTGAGCAAATAATTCTTATGGGTCCAACTGGCAGTCCTACTGAGGTTTACTAAGTCTGGATATTAAAATGATGCCAAATTTTATTTCAAAAAGTAAATAATTTACTAACGCTCGTGCACAAATTAAAAATAAATTATGCACGAGTGTAGCATTGTGAACTAAGAATGCTATATTAAAGCTTACCTCACTATTAAAGCTATCGGTCAGATTAGATTAAAAACCTAATCTGACCTGTTTCTCTATAACCCTCTAAACTCTGATATAATTATATGATAATTAGTTTAATTAGTGGTTAATATGCAAATTGATTTTATTCATATATTGAGATAGCATAAACCATATTGGTTTAAATTATTGTGCAATTTTATAAATCGTCACTGTTACTTCTACTGACTGTATTAATAGTTATAGTCCTAAAATTACCTGAAAATTTGAGCATTGCAGTAAATTGGTCTCTCCCAATTCTAGATTTTGATTTATCTTTTCGTACCATACTAATATCTTTTTTATCAGTTGCATTTTTAGCTGTTCTACCAGCACAAAATTTGACTTTTTCAGAGATGCTATCTTTTGCTGCTTACACTATTAGTTCACTTTATGCAGTTTTATCTGAACATATGATATTGGTTATAATATTCTGTGAATTAATGACCGTCAGTGCATTTTTTACTATCGCAGCTGGCTGTAGAGATAGTGAACCTGCAATAAGGTACGCTTGTGTACACTTTTTCGTTGGAGTTATATTAATAGCAGGATTGGCACTTCAAAGCACTAACCTGATAATTTTGGGTTTATTGATAAACTGCGCTTGTTTTCCTTTTTCATTTTGGGTTGTTGATGCATATCCTGCTGCATCGCTACATGGCACCACATATCTCTCTTTATTTACCACTAAAGTCTCTTTTTTAGTGATGCTTTTACACACTTATAACCTATGGCAAGATTGTACTGAAATATTAGCGCTTGTAGGCGCCATCACTGCAATTTACAGCATTATATTTGCTTCTCTTGAGCAAAATATTCGCAGATTTTTATGCTATAACGTTGTAGGACAAATGGGCTTGCTGATTATTGCAGGAAGTTTGCTCAGTCCTTCGGAAAAAGCAATACCAATTTTGATACTGCATATAATCTTCTCTCTTGTTTATCAATCATTATTGTTTGTGGTCAGTAATTCGATTATTTCACAAACAAAAACAATTAGTTTTAATGGAGTGGGTAAACTGATGTCAATGGAAGGCATGTGTGCTATAATCGCAATACTTACAATGGCTGCATTTCCTGGAACCGTTGGATTTATCAGTAAATCATATATCACAGCTGAAATTGAAATGAACATTGTTGCCTTAAAAGGGTATAAAAATTTATATAAGCTTCTAAATTTACTGCTTTATTTAAGCGTGGGGCTCAAGTTTCTTTACTACATATTTATTGCAAAAAGTAAGTCGAAACCTTTAGCAGAGAGGGGAGGCAAAATGACTATGATTATTTTAGCATCTATATGCGTAATTGCTGGCAACCCTTACTTACCTATTTACAATAAACCTTCGATTTTAGATTTTGTGTACAACACAAAAAATATTTTGTCGCAATTTAATTTGTTATTATGTACCACTTTATTGTTTATTCCTTTACGCAAGCTATTTTACCCGAGAATAAATTTTAAAATGGATGTTGATTGGATTTTTAGAGCTTTTATACCCTATATTATCTTGCTGTTCAATCAACTGATCTTTAAAGTGAGAGAAATGTCTGCCAATGTACTGCAAAACTTGACTAATTCACTTACTAGTTTATACTTTGATAATATTACTAAACTTAAGGAAGTGCTGGGTTATAACTCGGTGAGTTTTGTTTCAGCTTCTTCTCTCTTTTTAATGAGTATTCTACTAATGCTATTATGTTTAAGTCGTTAACCGAAAGTTTAAATTCTGTATTTAGTAAACTAAGAGGAAAGTCGATCATTTCTGAAGATGATTTTAATCTTGCCATGCGTGAAATACGCATAGCCTTAATTGAAGCTGACGTTTCACTTGAAGTTGCAAAAAAATTCATCAACGACATTAAAGATAAAGTGATTGGGGAAAAAGTCATAAAAAGTGTTTCTCCAGCACAAATGATAATTAAAATTGTGCAGGATAATTTAGTTGCAGTTCTCGGATCAGAGAAAAGTGACTTAAATCTAGCAGTTAAACCCCCTGCTGTGATTATGATGGTGGGCTTACAAGGTGCAGGTAAAACAACCACCTCAGGAAAGCTTGCTTTAAAGCTAAAAAAGCAAAAGAAAAAAGTGATGCTTGCCTCTTTAGACATCTATAGGCCGGCTGCCCAGAAACAACTTGAGGTGCTGGGTAAACAAATAAACGTACAAACTTTATCTATAGTAATAAATGAGGGGCCTATTGCAATTACAAAAAGGGCACTGGCAGCAGCAAAGAACGACAATTATGATGTATTAATACTAGACACCGCAGGCAGGCTTCATATTGACAATAATATGATGAATGAGTTGAAAGCCGTAAAGGAAATAGCTTCACCTGCAGAAGTTATTTTAGTAGCCGACGCAATGATAGGCCAGGATGCGGTCAACATTGCCAAATCATTCAATGAGGTAATAGGTGTAACCGGCATTATTCTTACCCGTGTTGATGGTGATGCACGTGGTGGTGCTGCTCTTTCTATGAAAATGATCGCCGATTGTCCAATTAAATTTATTGCTTGTGGTGAAAAATTAAGTGACCTCGATGATTTTTATCCCGATAGAATTGCAAAAAGGATACTTAGCATGGGTGATGTTGTATCATTGGTTGAAAAAGCTGCTGAGATTGTTAGTCAGGAAGAATTTGATAAGTTACAAAAGAAAGTAAAAAAGGGTAAATTCGACCTAAACGACCTAGTGGGAATGTTAAAAACTCTGAATAAAATGGATGGCATTAGCAACATAATGAAATTCCTTCCTAGTTTACTCACAAAAAAGCTAAGTAGCAGTGTGCCAGATGACAATAAAGTGAAAAAATATATAGCCATCATAAACTCAATGACCGAAAAAGAAAGGCAAAATCCAGATATTTTAAATGGCAAAAGAAGACTTAGAATTTCTAAGGGGTCCGGAACAAGTGTAACTGACGTTAATCTTCTGATTAAGCAGTATAATCAAATGAGCTCTATGGTAAATAAGTTCAGTAAAGTTGACCATAGTAAACTCAAAGAATCTGATTTGATGGATATGCTAAGCAGAAAGTAAGTGACCTTACCTTTAGCTATATCAAAAGCCGGCTTAGGTCTCGCAAAAAGATTTACAGCTTCCCTGTTTGCACTCCTAACCTTTTCTTATTGATTAACAGCAGGTTCTTTGTTACAGTTCATAGTTATGTAAAGAAACTTAAAGCCTCATGAGTTTATTTACAGCCAGTGATTTACATAATTTGGAACTGTATAGCTGAGTATTGTATATGATAATATTAATAACAAACGATGATGGTTTTGGAAGTGAAGGAATAAAATTACTCAAAGAGGTTGCACGGAATTTTGCGTCAGAAATATGGATAGTGGCACCAGATACTGATAGAAGCGGAGCTGCAAGATCTCTTGATTATCCAGTGAAACAATCTATTGGAATAAACCAACATAGTGAAAGGGAATTTAGTGTGTCTGGTACTCCTGCAGATTGTGTCATTATTGCGCTAAATAAAGTTATGAATAAAAAACCAGACTTAATATTGTCCGGAGTAAATATTGGATCAAATGTCGGGGACGATATTTGTTATTCAGGAACAATTGGTGCTGTAATGGAAGGTGCTGCAAGGTCTATACCTTCTATTGCGCTGAGCCAAGTTTATCATGATAAAATAGACTGGCACAATACAAAGGTTTTTGCACCAAAGGTTATTGCCAAGCTAGTTAAGGTTGGTTGGCCTAAAAACATAGTGATGAGTGTAAATTTTCCTGCTACGGAAAAAGTAAAAGGAGTAGAATTTGCTGAACAAGGTGAATATAACATTGATGGGGATTTAACTTTTACTGAAAATTCGAATGGCTCTTTTAGCTTAAATTGGTCTCGAGAGCACTCAGGCAGTGGTAGTGTAAATAAAATAAAAGAAGGATTTATTACTATTACACCAATAAAATTAGATTTTACAGATTATGATACATTGAATGCTATGAAAAATTCTTGTGCAGACGAATTTTCTTCTATAGCTGACTGAGAAAAACATTTGCATTGCTCCTAATTAGATGTTTTCTATTGTGTTATCGCGAGCAATTATTTTTTCTTCACCTGTATCCATATTTTTTACTTTAACAGTATTGTTGTTTAACTCATCATTCCCAAAGATCAATACAATTTTAGCATTTGCTTGACTTGCTTTCTTCATGCGATTTTTAACTGTCCCACTGTGTTCGTAACTTACATATAAACTATTTCTGCGCAATTCATTTGCAAGTGTTAAAGCATGTTTTTCAGCCTCTCTACCGATTGGAATTAGGTAAATAGGTCGCTCTTCTTTCGGAGAATAATTGATTAACTCCATTATGCGTTCAATACCTCCTGCAAATCCTATCGCTGGAGTGTGTTTTCCACCCACTGAAGATACTAGATTATCGTATCTTCCACCGGCAAAAACTGCCCCTTGTGCACCTAAATCCTCTGTAACAAATTCAAACACTGTGTGGCAATAATAATCCAAACCTCGAACTAGTTTATTGTTTACGGTATAAGGTATATCAAGAATTGTTAATCCATTTAGTATTTGTTCAAAGAAATCTGAGGACTCTTTCGTATAATAATTGCTGATTTTAGGCGCATCAGAAATTATTGATTTATCTTTCTCATCCTTGGAATCCAGTATTCTGAGTGGATTTTTGATCAACCTATTTTTGCTATCTTCTGATAGATCATTTTGATACTTTGTAAAGTATAAGATCAAAGCTTCTCTATATTTAGTTATTGTTTCACTATCACCTAAAGAGTTGATTTCCAGCTTTACATTTTTATTGATGCCAAATTCAGTTAGTAAGTGCTGAGTGAGTGATATCAATTCAATATCAGCTTTTGGATCTTCTATGCCAAAAACCTCAAAATTTATCTGATGAAATTGCCTTTGTCTTCCCTTTTGCGGTCTTTCGTAACGAAATGCAGGCCCTGTTGAAAATAATTTTATCGGCGTTTGCAGTTTTTTTTCAATTAATAGCCTGACAATCGCTGCAGTGAACTCAGGACGTAAAGTTATGCTCTTTCCCCCTTTATCATTGAAGCTATACATCTCTTTAGTGATAATATCTGAGCTATCACCTAAGGTTTTTGTAAAAACCTCCGTGTACTCAAATATTGGAGTTTGGGCGGGCAAAAAGCCATATAGATTTGAGATTCTATTTGCTGTTTGCTGAATGTATTTAAACTTATACCACTCATCAAATAGAAGGTCTTTCGTTCCTCTAACTGTTTGATTAGTCATAGTGTGGTCTCTATACCTGCAACCTCTGGTATGTGGTAGCTCAGCATATTCTGCACTCCTTGCTTTAAAGTAATTGCAGCACTTGGGCACCCAGAGCAAGCTCCTTGTAATTCAACATAAACTATCCCGTCTTTATAGCCACGAAATTTGATATCGCCACCATCTTGAGCAACTGCAGGTTTGATATAACTTTCCATCAATTCTTTTATTCTATTTACAATTTCTATATCACTTTCATCAAAAAATTCCTTATCTGGATCATTCACTCCTTCTTTATCTAGTGCTTTTCCACCTGAAGTAAAGTGATCCATAATTGTAGTTAAAATTTCCACTTTTAATATATCCCAATTAATCCCACCAGATTTTGTCACTGAAATAAAATCATGGCCAAAAAACACTCTTACCACATGTTCTATTTGAAAAAGATTTGCTGCTAGTTTAGAATTTTTTATCTCATTTGCATTTGAAAAATCAGCCGTTTCTCCTTCGTTTAAAATTTCAAATCCAGGAAGGAATTTTAGCGTATTTGGGTTTGGTGTTTCTTCAATCTGAATGAACATGTTATTTACCATGACGATTATAATTGTTACTATTTAATCATAAAATGATAAAAAAATATACATGTCATTCATCTTTTTCCTTTTTTTGATATTCATAGTAGTTATATTTGTCTTGCCTAGCGTTGTTGTATTTTTTCTTTTCCTGACAAAAAAAAATAACATAAGTTTCATGATGAACTCTATATTGAGTAAGTTTTTGAATGAATTTAATAGCAGTAGAAGTTGTACTGAAAATTACACTGGTGATAACATGTCCAAAGATGAAGCATTAAAGATACTAGGGCTGAATCCTGAGGCAAGTCAAAATGAAATCAATAAAGCATATCAAAATTTAATGAAGTTAGTTCACCCAGATAAGGGAGGCTCGGAATATTTTGCACAAAAGTTAAACGCGGCACGTGATAGGTTGCTGAAAAAATGATCTTAAAAAAAGTTTTCGTTTAACAAATTTCTTCCTTTGCTTTTTCTAAATACTCCAATATTGCTTCATGTAGCGCAGTCCATGTTATCTGTTCTTCCAGGGAAGGTATAAATTCTTGTCTCCAAGCATTCTTAAACTCCTGAAACCACTGTTTTTCAAAATCCTGAAATTCTAAAGAAATATCTACTTTAAAGCTATCAATTAAACTGGAAACTTCTGCAGCTTTAGAGCTATCTAGTGATTTTAAAGATAACACTCCACTCTTTAAAATGTCTAATTCTTCCAATACATTAAGCTTAAATGGTTCATAGAGTGAAGACCATATGCGATATCTTAAATAAGAATCATAGTATAACTTAATTTTGTACATTAAAGTGGTAGATGCATCAGGAGAAATGTTATTCTCATATTGTGCAAGAGAAGATAATAAATTCTCATAATCTACTTTGCTTAAACATGGTTGTAGAGTCGATTTAATTTTTTCACTAAAGGTTAGATAACTAGAAGAAATGCCATGACTATATTTACTAAAGAATTCAGGAAATATATCTGCTTGTTCTAATTTAAGAGGTAAATCTTTTCTAATTTCTCTTGGTAAATTATGTATTGAAAACTGATAAATAACCCATACAAAATTCTCATCAAACTCATCTGAGTAATCAGCATTATTATCAGGAAAAATTACATTACCTTTCTTATCATTCCAAGGTAATATCTTATAGAAAAATCTGTTCAGCCTGTGTTTTAATTTCAAAATACCTTCATTTCTATCACCTGCTTTATACAATATTTCGCCCATTTGCTGTTTAGCATCTTTAGGGTTTATTCTGTCACTTATGTGCAATCCAATTCCATTTTTCTCTAATAACTCCCAATCAAACAATTTGTGTGGATCTGGTTTACGCATTGTATAGCCAAGCTCTGGATCATGCACTATAGTTCCTATTTCAGAATGACTAAATATCATATCCCTTTTAATTTTAAAACGCTCCATAAGATATAAAATCAGCTCTTTAACGGACCTCATTTGCTCTTCCGGAAAAGGCTCAAGTCCTGTGTTTACAATTTCAATACCTACAGAATAATTGTTAAGCTTCTGCAGCTCTTCAAGCTTGCTATTTATCTTAACTCTTGCATAACTAATACCAGCATGCCATGCTTCTTTCTCTAATGGAACCATTAAGGTAACGCTGCCGTCCCTATCGACAATAAAATGAACTGACAATCCTCTAGCATTCAGCGTATCTTTTGTACCTTTTAATGTTGATGTTTCAGTATGGTGAACTATAACCATTAACACTTTTTCACCGGCTCTATCACCATAATTTAAAGCTGAAGTTGGATCTAAAAATAACAAATCCTGATCTTTCAATAATGGTAATTTTTCTTGTAAATCTTGGAAATCATTCTCGATACTGCTTGAACTGGATACTTGCCCAGATATGAGAAATGCTGAGACAGTAATCAGTAAAACTAATAAATATTTGTTGATTTTAGATAGTTGGATTTTCATACCATCTTCATAAACACTTTGTAGATAACTTTTCATTATATAGTTAGAGTAGTGTTGTTGAATAAATTTACAAGACAAAATCATACTAGTCCAGTAATAGTAACATGTCCAAAGATAAAGCATTTAAAATACTGGGATTAAATCCACAACTGTACGAACATTACAATTTGAGCCTACCAGAAGGATGTCATCCCAGTGCCCAGACACTGGGATCCAGGAATTTTGATTGGGCACTAAGTTGGTAAGCATAAAAGTGGCTGATCTTATGTTAAAACACAATGTTCTTGATGAGATTACGGCAAGGCTGGATTCCAGACTGGAATGACACCATTTGCTGTGCAGTTTACCTTCAAGAATGAATGTTCGTACAGTTGTGGATTAAATCCTGAAGCAAGTCAAAATGAAGTCAATAAAGCATATCAAAATTTAATGAAATTAGTTCACCCAGATATAAGGAGGCTCAGAGTATTTTGCACAGAAATTAAACGCAGCACGTGATAGGTTGCTGAAGAGGTAATTAATATTGCTTTAAAGTTTTTATTTGTGCGTAAAGGATAAGTTGCTACAATAAAAAAATAAGATAAAAGTAGCAATGGACATGTGTTCAGAAAGGTTTAAGTTATGCAGGAAGATAACAAAAAAGAAGCAATAAAAGAAGAAAAAGGCATATTAGGGTGGATAGAATATAGACTGCCTATATTTTCTTTTCTAAGACACACTGCTTCTTACCAAGTGCCAAAAAACTTAAATTATGCTTGGAACTTTGGCTCTTTGGCTGGTATAGCGCTAATTTTACAAATAATAACAGGTATATTTCTTGCTATGCACTACACTCCGCATGTTGATTATGCGTTTAATAGCGTGGAGCGTATAATGCGTGACGTGAACTATGGATGGCTGATACGCTACACTCATGCTGTCGGGGCATCGCTCTTCTTTATGGTAGTCTATGTTCATATAATGCGTGGGTTATATTACGGATCTTACAAGAGGCCACGAGAGATGGTGTGGTTTGTTGGTATATTTATATTTTTTGCAATGATGGCAACTGCCTTTATGGGATATGTATTGCCTTGGGGACAAATGAGTTTCTGGGGTGCAACAGTTATAACCAACTTATTTTCTGCTATACCTTTAATTGGCAATAAAATAGTTATATGGTTATGGGGTGGTTTCTCCGTTGATAATCCGACGCTTAACCGTTTTTTCGCTCTGCATTATCTTCTGCCTTTTGTTATTATTGCTTTAGCTATGCTTCATGTGATAGCTCTGCATAGGTTTGGCTCTGGTAACCCAAGTGGAGTGGAGGTAAAATCAGATAAGGATACCATCCCTCTCTATCCTTATTATATAGTCAAGGATTGCATAACTTTTGGTCTGTTTTTTGTAGTTTTGTTCGCATTTGTTTTCTATGCTCCCAATTATCTTGGGCATCCAGACAATTATATAGAAGCTGATTCTATGGTCACTCCGGTACATATAGTGCCAGAGTGGTATTTTTTACCTTTTTATGCAATGCTACGTTCAATTCCAGATAAACTTACTGGTGTGCTTACCATGTTTGCGTCTATTTTAGTGTGGTTTTTGTTACCTTGGCTTGATAAATCAAAAGTTAAAAGTGGTGCTTATCGCCCGGTGTTTAAGAAATTTTTTTGGGTTTTTGCAATAAATTTTGTACTTCTTGCCTGGCTTGGAGGACAAGAGGTAAAAGAGCCTTACATCACTATGAGTAGGCTATCTACTCTTTATTACTTTGCATACTTTGTGATAGTTTTACCACTGCTTAGTAAGTATGAAAAGCCAAAAGAACCACCAAAAACCTTAAGTGATTCTGTGCCGGAGATGAGGTGATGTCAATTCAAAGCAGATCTCTTACAAAATTCTCTGTCATCCCAGAACTCTCTTCTGTCATCCCAGAGCCCTCTTTTGTCATCCCAGTGCTTGACACTGGGATCCAGAAAAAAAATAAATGGATTCCAGCATCATGTACACAATTGTATGAACGTTGTATACAACACACAGTGTCATTTCACTATCTTCCGTTGTCATCCCAGTGCTTGACACTGGGATCCAGGTATAAAAATACTTACAAATCATGCAATGGACAACAGATTCTAGGAGTGCATGATAACCATAATGTCAGTGATGAAATAAGCTGGATTCCAGTGTCAGCTACTTGCATGACATCAATTCGAAATTTACTAAAACAGTGGTTATGCATGGGATCTAATGTATTTGCAATCTTCTGCATGTTATTTCTATCTAGTCTTATATCTGCAGAAGAATTTAAATCATCACCAAATAAGAAAATAGACTGGAAATTTGATGGAATTGTCGGATCTTTCGATAGAGAGTCAATTCAGCGTGGCTATAAAGTGTATAAAGAAGTCTGTGCTGCTTGTCATTCAATGAATAGGGTAGCATTTCGTAATTTGCAAGATGTCGGTTTTTCTGAAGAAGATGTAAAACAAATAGCAGCTTCTTATCAAGTTAAAGATGGTCCGAATGATTTGGGTGAAATGTTTGACAGACCTGGAGTACCTTCGGATTATTTTATTGCGCCTTTTGATACAAAAGAAGCAGCTGCAGCAAGCAACAATGGTGCAGTCCCACCAGACTTATCATTAATTATTAAAGCAAGGCATGATGGTGCAAATTATGTCTATTCATTGTTAACAGGCTATCAAAACGGCGAACACGATGAAAATGATTTATATTTTAATTCGTATTTTCCAACAGGCAGATTAGCTATGGCGCCACCACTTTCTGAAGGAATGGTGGAATATGATGGTGCAAGGCAAGCCACAGTTGAAAATATGGCGTATGATGTGATAAATTTTTTACAATGGGCAGCAGAGCCAGAATTAGAGCGCCGACATAAACTTGGATTAAAAGTAGTGGCGTATTTTATAATTTTAACAGTGTTTTTTGTATTAACTAACAACAAAGTTTGGAGCAAGCTCTATAAAAAGAAGTGATAGTCAATTTTGCCTCAAGCACAATGGTTGTCATCCAAGTAGCTAACACTGGTTCCTTTATGACGGTGTCATCCGAGTAGCTGACACTGGGATGGCTTTGTCGCATCGTACCTTATACGGTAATAATTTACGATAAATTCATGTAGCCATTTCGAATTTAGCCATACCAATGTCAGTAAATTTATTAAGCAAATAGCACTTAATGAGCAGTTCTTTTTCACGATTTATAGCTCTTTTCATAGAAGTCCGGATGTGATAAGGATAGATAATGATAAGGAGGTTGAATGCCAGCAGCATATAGTTATGATTTAAGAAAAAAAGCAATGGAGGCGCTAGACGAAGGAGAAAGCAGAGAAGCAGTGGCAGCAAGATTTAAGATTGGACGAACCACTTTATGGGAGTGGCAGCACTGTAAGGCTTGACCATAAATTATGTTAAGATAGAAAATGACTATTTTAGATAGAGCTTGATGTAATGCAGTGCGATACAAAATAACGGTAGAATATAATGGTAGTAATTTCTCTGGTTGGCAAAAACAGCAACACTCTGCTAACTCAATCCAGGAGAAGATAGAAAATGCTATATTTAATTTTAGTGGTGAGAAAGTTACTTTGTACTGTGGTGGCAGGACTGATGCAGGAGTTCATGCTTTAGGACAAGTTGCTCATTTTGATATGGAAAAGGAATTTGAGCTTTATAGAATAAGGAATGCAATAAACTATCATTTAAAATCAATTCCTATAGTCGTGCTTAATGCAGAAGTTGTAGATGATGCGTTTCACGCACGGTTTTCAGCAAAAAAAAGATATTACGAATATAGAATAGTTAATCGCTATGCTCCTGCCGCTCTGGAGACGGGTTATGTATGGCAAGTGTTTAGCCCACTTGATGTAAATATTATGCGTGAAGCTGCTAAACATCTACTTGGAAAACATGACCTTTCAAGTTTCCGTTCAAAAGATTGTCAAGCCGCAAATCCGATAAGAACAATTGATGATATCGATATAATACAAAATGGGAATCATATACACATCAAAATATCTGCTATTTCCTTTTTACATAACCAAGTGAGAATTATTGTGGGTACTTTAGTTGAATTTGGAAAAAATAGAACCAATCCGCAAGAAATGCTAAATATATTAAACCAATGCAAAAGAAGTGCCGCTGGAGTTACTGCACCACCTTTTGGCTTATATTTGGTAAAGATAGATTACTAATTTAATAAAAGCTAGTGAAATAAGTGCCATACCGCCACGGTATCTCCAGATTCCGCTAACAAGCAGCGAGATGACGAGTTTAAGTTCTCATTGGCATTACTACATATAATGCACTTGAATCGTCTTCATCAGTGATAATTGTAGCACTATTACCATCGGCTAAGCTAAACTTACATTTATTTTTTATGCAGGATAGAACATCAAGTAAATAACGCGAGTTGAACCCTATTTCTATAGGGGCTTCATTGTAGTCCACTTCTATGGATTCAGTTGCATCACTGCACTCTTGGGAGTTTGAATGCAGAGTTAGCAGCTTTTCTTGTAGTGAGAATTTAATAGATTTTACTTTATCAGATACAACAACGGAAACTCGATCTATAACGTCTGAAAGTTTTTTACTTTCAATAATCATATGCTTATCTTGAGATGCTGGAATAACTGCTTTATAATTTGGAAAAGTTCCATCTATTAATTTTGATATTAGAATATATTCACCGCATGTAAACTTGATTTTTCTGTCTGAGAGTTTTACTTTAATTTCATTACAATCGTCCAATATTTTTAACAGCTCCATAACAGTTTTACGTGGAATGATCACACCAAATTCGCCATTGATGTTCCCAGGCTTTGGCCTCTTTATACATGATAAACGATGGCCATCAGTTGCAACGCAGTACAGAAATTGCTCATCTGTATGTAGATATATTCCATTTAAATTATACCTTGTATCATCTAGTGATACAGCAAATTTTGTTTTAGTTAATAAGTCTATCAGGTCTGTATTTAGTAGAGTAAAATCATGTTTATAATTGTCTTCTTCAAGAGCAGGAAAGCTGCTTGAAACTACATTCGGTAAAGAAAAGTTTGCATTTCCGCAAGACATCAATAATTTTCCTTGGTTGTTTACTTCAAAATTGACATCCAAATCAGCGGGTAACTTCTTCACTATGTCATGTAAAGTATGCGCTGAAATTTTTACTTCTCCTTCTGTTAATACGGTTGCAGCAAGTGAGGCAAACATTGAAATGTCAAGATCAGTTGCCATTAATTTTATGCTGCCGTGTTGTGCTTTGATATTTATACACGCCAAAACATCTATTGCATTACGCCTTTCAACCACTCCACTTACTCTGGATAATGTATTTAAAAGACTTGTGCGGCTCACGCTAAAACGCATCTGCTCGCACACAGAATTTTGCTTTTTGATTTCTGTATCTACACCTGCAACCTCTGACATTGCTAACTCTCAAAAATATATTTTAAATGATATCCACATCCCATATAAAGTAAAGTGCTATTTATCGAAAGGGCAGTCTGTTTTATACTATAACTGGAAAATTACCTATTCTGTTACAATAATTTACTTTGTATGGCATAAATCATGCATTTTTTGATACGCTTTTTGAAAACCAAGTAGGGAATAAGTATCATCAATGGTCACTGTTTTTGTTTTTCCATTAACTACCATTGATAATCCCTGCTTCATTTTTAGAATGAGATCTTGATCTATTTTTGTATGCTCTGCCCACGCAAAACTTCCCTGTATTATGGGCAGTGTATATTTAATTTTTTTGTCGATATTGAGAGCTATAGGCTCCTTGTCGTACTGAAAACCAGAGGTAACGCTTACCTCATCTGCTTTTTTATCAACATAACTAACCATTACATATGGCTTGCGGTTGGTTGTATAATGTTCGCTTTTTTTTTTAGGATAGGATACAATATAACATACCTTCTCTCCATCTTCCAATGCAGTATACACGAGCCAATCTTTATATTTTTCCTTCAATTGTACATCACTAACTGATGCAAAAGCGCCTATTGAAAAAAATATTAGAAATATAAAAAAACTACGCATGCAAACCAAATTTCAAACTTTCAGATTGTATATATTGTTTTACCTTAGCCATCGCCTGCTCAGCCAACTGCCTTATTCTTTCTCTTGAAACACAATACTTTTTACTAAGTTCATCCAGAGTTTGAGTGTTTTCAGACAAATATCTACTGATAAAAATGTCTCTTGCCCTTTCGTTGAGGCTTGCTAGTGCATTGTTTAAAATTGTTTCTTTTAATTCTTTTTCTTCATGATTCTGATAGGTTACTTCTTGACTGACCAAGTTACATGGGATCATATCTTGCAACTCCCTTTTAGAGTCATCACCTATTTTTATGCAATCGTTTAGCGACTGATCCTTACAAGCCAAACGGTAATTCATCTGCAGAACGTCTCCTTCGGATACAGAAAGCTCATTAGATATTGCTTTTATTTCTTCATTATTTAAAGTTTCCCTGTTTGTATACTGTAAAATTCTTTTTTTTATTTTACGTAAACTAAAAAATAGTCTTCTTTGTGCTTGCGTTGTGCCTATTTTCACAAACGACCAAGATTTCAATATAAAGTCTTTTATTGAAGCTTCAATCCACCACACTGCATAAGTTGAAAAACGAAACCCTAAATCAGGATTAAACTTTTTTACTGCATGCATTAAACCCATATTCCCTTCCATGACCAGGTCCATCAACAATAGTCCATAATTTTTGAATTTCATTGCAATTTTCACTACCAAATGCAAATGGCTGGTAATCAATTTATGAGCAGAAGAAATATCCTTGTATTGGTTCCAATTTTTTGCTAATCGTACCTCTTCCTCTTGAGACAGCATAGGAAATTTTTGCACCCTAGCAATATATTGCATGAGATTGGTTCTGCTATCGACACATAAGTTTGCCATTGAGGTCAACATAACAACTTAAATTAAAACTTCATGCATATAATATATTGATTTTCCAGCAAAAATTCAAGCTTTGATTTGAAAAAAGTACAAATTTTCCATCTAATTTCTTGGAGACAGTAGGCCGCAGTGTTAGCTAATTGGATAACATTATGTAACTTTAGATGATATTCTACCAGTACAATGGTAAACGTTATAGCTTAAACACATAGCAAATAGTGTTATTCCAGTGCCTTGACACTGGAATCCACATTTCTTTTTTTCTAGATCCCAGTGTCATGCTACTTGAATGACAAGAAAAAACCCACTGGGATAACAAGACTGAAGATAGACTAGAAATTAAACGCTACTCCAGCTTCTGCACCAACAGTGCTGTAAAGAACTTTATATGCGTCTTTAGTGACTTTTGTTTCTTTTCCACCACCCGCTTTATCTACTTCTTCACTTTTATCAAAGTGAGCACCAAAAGAACCGAAATAACGAGCTCCAGCATAAAGTTTGACTTCTGGAGTTACATCATAACTAACACCAGCTTTTACTTGACCAGCAAAACCAAATTTACTTTTTTGATCATTTATAGGGGTTTTCAAAGGAGTGCTAATATACGCTGCACCAACACCAACACCAATGTATGGAGTGATAGTCATATCTTCAATTGCTACATCGTAATAAACGTTAACTAGTCCTGAAATTGCTGTTAAATTATCTGCAACTGTATCACCTACTACATCTGCATCTTTATTCAACCATGAGTAAAGCCCTTCAACATCAACTCTAATGTCGTCCATTTTATAGCCAAACGCACCACCACCAGCTATAAAAGATGCTTTTAAGGGACTATCCTTTTCTTTGCCTGTTGCATTTGTAATACCATCAACTTTTGTGAAAAGAGGTAAAAATTCACCATTGTATTGCAAACGAACGTAGTAGCTAGTTTCTTCATCACTTATTGGACCAACAGGATCTGAAAAAGCAGAGTTTGATAAACTTAGCAACGTTGCTAAAGCGGCTGCTGAAAAAAACTTTTTATAATGCATAATTGTCCTCGTAAAAAAATTAAAATTCCACTTTAGCAGTCTAAGTAACAACTAAAGTTAAGTCAAGTGCTAACTTAATAACACAAAATATCTTACATTTTAACTAATTTTTAGGAGAAGACAAAGATTTTATTAATGAATAAATACGACTTTTTTACTCTTGATTTTTTGGTATAGCTAACATAGGTAAGATTTACTATCGAAAGACCTCGTCATTCCGCTGCTTGTTAGCGGATGAGATACCGCGAATGAATCCATAACTACACGAACATTGCAATTTGAGTCTACCAGGAGGGCAATGCCTCTTATTCAAGTACCCTCTTCTTGTCATCCCAGTGCTTGACACTGGAATCTAGTCTTTATTATGCAGCCACTTGGTTGAAATTAAGTCTTCTGGATCCCAGTGTCAGCTACTCGGATGACACCATTCTTTTTCCTGGATCCCAGTGTCTGGGCACTGGGATGACACCATTTGCTGTGCAATTTACTTTCAAAAATGAATGTTCGTACAGCTATGGAATGAATCACGGTATGACGTAGGGCTGTGCTAGCTATAGGTGCATTATATGAAGAAGTACTAGCGTTGGAAATATTAGAAAAAAAATACTTACACTAAAAGAAACTTCAGTAGTAAATTCAAAAAGGAAGTTTAAACCCAGATGGTAAACCCATCATACCTGCAAGATCNNNNNNNNNNATCAGAAGTTGCATTCGCCATATCTTCTTCTGCTTTTTTAACGGCATCATTAAACGCTGCTGTTACTAAATCCTCTACTATATCTTTTTCCTCATTTCTCATAAGTTCTAAGTCTATGTTCACCTTTTTAGCTTTATAGCTACCTATTTTTATGACTTCCACTAATACAGAAACTTTGCCACCACCAGAAATACCTTGAAACTCTTTTCCAACATATTTTTCTTGAGCTTCTGCAAGCTTTTTTTGCATCTCTTGCGCTTGTTTCATTATTTGACTAAAATCCACAACTTACTCCTTATTTTCTATATTAACTACTTTTGCACCTTTAAACGTGTCAAGGATATCCTTAACTGCAGGTGCATAATTTAAATTACTCACTTCCCTGTTTATATAACCTGTATCAACTGCAATAACCCACTCTTGCTGAGTCACCTGGCTTAAGTAATTTTTTAAATCATTGCAAAAATTACTATCCAACTTAGATACAGCTTTTAATTTTAAATATCCAGGTTTACAATCTATTAATTGTAGATTATTACACAGTTGTTTGTAAAGATAAATTTGGTTACTCCGCCTTAATAGTTGCAAAACTTTGTCAAAATCATAATTTTGTTGCTGTTCATTTCTTACATTACGCGTATTTTCCGGCTGTGCATTCTGCGAAAGAATTTTTTTGACCACCTGTTCCGGAGAAGGCAGATCAGAAAGATAACAGAGGCTAATTAACATCATTTCAACAGCAACATCGTTGCATGTTGAAGTTTTTATATCTTGAATACCTTTAAGCAACATCTTCCACAATCTCGAAAAAAATATTAAAGATCTCTTTATACTTAAATCTTTTATCCTATTCTTTTCATGCTCTGTAACTGCATTATCAATCTCTTTTGTAATCAAAAAACGGCATACTAACTGAATTGTTTGCAATAGACCTTCAAAAATACTAAGTGGGTTTGCTGTTTTTACCGCCTTGTCAAACACTGATAGAGCTTTCTGTAAATCACCTTCTAATATTGCCCCTAATAGATCGAATATAATATCTTTATCCACTAGGCCAAGTATGTCTGTCACATTTTTAGTGGATATTGCACCATCTTTGCTATATAGCACTGCTTGATTCATCAAAAACAAGGCGTTACGCATTGAATTTCCAGAGTGTCGTGCAATTAATTCTAATGCTCCCTTTTCAATGGAATAACTCTCTTTTTGTGCAACATCATTTAAACGTTCCACTATTTTAGCTACAGGAATGTTGTGTAAATCAAATCTTTGACAACGTGCAATAATAGTTATTGGTATCTTTTTTATTTCCGTAGTTGCTAAAATGAACTTTACACTAGATGGTGGCTCTTCTAGGGTTTTAAGTAATGCGTTAAATGCGCTGCTGGATAACATATGTACTTCATCTATAATGTAGACTTTGAATTTAGAGCTTATAGGTGAATAGCAAATATCTCCCAGGATTACTTTAATATCGTCAATGCTAGTGTGACTTGCTGCATCGATTTCAATTACATCTGGATGGCTTGAATTTTTTATTGCTAGACAATTTTCACATGATCCGCAAGGTTCAAAAATTGGCCCCAGGGAACAATTCAAACATAAAGCTATTATCCTTGCAGTGGTGGTTTTACCAACTCCACTACTACCAGAGAGCAGTATAGATTGTGGGATTTTGTTTAAAATAAAAGCATTTTCTAATACACGCACTAATATATCTTGACCTACTAGATCTTTGAAGCTACTAGGACGATGTTTTAATGCTATATTCATAGCCTCGGATAAAACAAATAATGAAATAGGTATGCAACCCAAAAAGGTTCTGATATGGCTGCTTCATTTCTGATCTGACCAAATTACAGAGTTTTTGCCTGCATACCTTATAAAATATTATACTTTTTTTTTTATTTAGCAAGGTATATCCTATATTAGCTCTATAATTTGATATGTTAAATTTTTTACAGTGCTATTTTGAAGTAAACAAAAAGTTAGTTGTCATGCAAGTCACTACAAGATTGTCACTCCAATGTTTATTTATGTCATTTCAGCGCTTATTTATGTCATCCCAGTGCCTAGGCATACAGCTGTATGAATGTTGTGATATAAGAGCAATTTTTACCGAAAAGGATGTCATCCCAGTGCTTGACTACTTGGATCCAGAAAACTTAACTGTAAATGAGCGCACTAGGCAATTGTATAACAAGAACTGGATTCCAGTGTCAGCTACTTGCATGACACTACCTGCTACGCAAACTTCTGTGGACTACAAAGAAAGTTCGTACAGTTGTAGGTCAAGCCATAGAGTAACAAAAAAAGGATATTAGTATAACAAAAGAGGAACATTATGATTTTATATCATTTTCCTCTTTGTCCATTTTCACGAAAAGTTAGAGCTTTTCTAAAAGAAAAAAAATTAGGCTGTGATCTAGTGTATGAAAATCCGTGGGAAAAGCGGAATGAATTTATGGAGATCAATCCAACCGGGCAAGTACCAGTGTTAATAGATAATAACTTTGTAATAGCGGATAGTAATGCCATTTGTGAATATATAGAAGAGACTTACAACAGCGACGTCAAATTACTTGGTTCATCCACTATTATTAAGTCTAAAATACGCGCTCTAATCAATTGGTTCGATAACAAATTTTACAATGAAGTTACTAAGTATATTATGAATGAAAAAGTAATTACTAACCGCAGCCCTGACTCTAGATTTCTTCATGCAGCTCAGCATAACCTGCCTTGCCATATGGAATACATCGAACACTTAATTAACAAGAACGTTTGGCTTGCAACTGATAAGTTCACTTTAGCTGATATTACTTTAGCATCGCATATTTCCGTAATGGATTATGTAAGTAGTTTTCCATGGGAAAAAAGTAAAATTTTAAAAGAATGGTACTCCATTGTTAAATCAAAGCCTTGTTTTCGTGAGATATTATTAGAGAGGATTTCTGGTTTAATCCCTCCTAAACATTATGCTGACCTTGATTTTTAACTTATGTTAGCTTTAAAGCTACAGTCATCCCTTCATCAGTTGGAATCAATATAGAGAAATATTTTTTTTCATCTGATAATCTATTATTAAACTCCCTCATGGCATGCCATGATTTTTCTGATACTTCTTTTGGAGGCGATTCTAAAAATACTGTGTTAAACAGTAGAGTGTTATCTGCAACGATTAGCCCATCTTGTTTAATGTATGACTCTGCCCAATCTAAATACTTAGGATAACTACTTTTGTCAGCATCAATAAATATCATGTCAAATGGTGCTTTTGCTGATAATTCATTAATTTTTTCCAGTGCATCGCCTTCTATTAGAGTAATTTTATCACTTAGATTAAAAGCACTAAAATTTTTTTTTGCTATTCTTGAGTGTTGAGGATTATTTTCTATTGTATATATATGACCGTCTTTTAGTAGAGCTTTTGCCATGCAAATCGACGAGTAACCGTATAACGTGCCAATCTCAACAATACTTTTGATTTTTTGGATTTTTATAAATAAACTTAATAGCTTTCCTTCTTCAGGGCCAATTTGAATATGTTGCTTTTTTTCAAGAATACAATATTCTTCTATTTTTTTATATTCTTTTGCAAATAGATTTCTTATGTATGACAATTTTATACTAAAATTATTACGCATATATTATAAATTAGGGAGACTTAATTCATACACAATTTATAAATATAATAATATAGTTTAAAATAATAAAAACATTTATTTTAAGTTATTATTTCATAGTATAAAATTTTAAGTGACAAAAATTATTATATATCGTACTATAGTTAACTAGTATAATAAACAGTCGATTATTATGCTAGAATTAAAGGGATTGTTTATGCGCATTTCTCTTTTTAAAATATAATTTTTATAATCAATTAGAGGGGGTTATATGTCTTATACTATTGCTGGTGAAGTTGAAACGTTAAACAAAAAATCTAACAAGAATGAAGGGGTTATGTTACTACATAATCCAGCTTATCGTGAAAAGTATAAAGAACGTTTTGATGAAGCTCAGAGAAAAGTTATGGATATGGTTCAGTTTTATGATGGGACAATAGTATTAATAGAGAATAAAATCGCTATGTATTACTACACTTGGCACAGTAAAAAAAGAGAGTTTGAGCGTAAAAAACAACAAACAGTAGTGAAAAACAATGACTCAGCATAGAGTCTTTTATATGGTAAGCTACAGTGGTATTACTTCACTATAGCTTTTCCATATAATTTATCTATCACATTAGTGAAGTATTTCAGCTCTTTATACCCTCCATGTTTAACTTTATTATGCTCTATATATGATTTATCATCGTTAAGCTTGATGAAAAATATTGGAGTGGCTGTGATATCAAGTTTATTAATTGCCAGTGATTTATCATTTACGATTTTATCCATTATTTTCTTATCATCAATGCATTGGTTAAATGCATCTTGCTTTAAGTTGCTTAGTGCAGCAATTCTTTGTAGTAAAGTCAAATCACTCAAATTGGAGTAATTCCACGAATCTATTGAGTTAAAAACAGCTTTGTTAAAATTAAAGTAGTCTTCTTGTTTTTCGTAGCAATGACTTAGCATTGCAGCCTTTAGCCCTCTGTAATCCAAAGGAAAATGACGAAATATATATAACATCTTACCTGTATCTATATATTTCTCTTTAATTTTAGGAAAAACATTCTTATGAAAAAGAGAGCAGTGATAGCAAGTTAATGAAGCATATTCTATCATTAGAATTGGTGCTTTTGGATCTCCTAATAACTTATCATCAGGTAATAGTGATAGTAACTCTTTTGATGTTATTTCATTAGTTTCTTTTTGAATATGTTGGTTAACAACTGCATAAGAATCAACACTCATAAGAATTAGTAAAAACAATAGTCTAAAAATCATTACAATACAAACACTCAACTTACTAAAAAAATTACATATTTATATTAATAATGTCAAGATAACTTTTGTTTAGCAAGGCTTTCAGCCCTATCTTTAAATGCAGCAATTATTTTACTTTGTGTATATTTATATACTGAGTTTAATAAAGTGGAAAATGAGTTGGACTTAAACTTAAACTCTATATAAAACTTTACCATGGTTTTATTTTCATCTATGGGAATGAATTGCCATTCATTGTATAGATGTTTAAATATTCCATTTGATGATACAGCTTTTATCCAACTTTCATTTGTTCCACTTGGAGAAAGAGAAGTAACTTCTGATGTGTACCTTCCTTTAATTCCATGAAAAGCTGCGAGGAGATCCACAACCATTTGGTTGTTAATTTTTTCTTTTATATAAACGGCTTTGCACCAAGGAACAAAATCAGGATACCTTTCAACATCAATTACAATTTTGAATACTTCATTAGGCGAACATAGGAAGGTACCTTGTTCTCTGTATTGATGAAGCATAAATTTAGTACCAATCAAAAAAGGATCCGTATCTACCGTCAGCCTTAGTAGATTCCTGAGACCTGAAGTTAAGGTGGGCATCGCATATTAGTTTCCACGAAACCAGCAGAGGCAATTCCCTTCTCTAGAAATTATCGCTCGGGAAATTTAACTTAACTCATAACGCATAGCACAGACCCCTACTTGAATTATAGATGATTTACACAGGGCATGTCTATAAGTATATTAAAGTCAGCGATTATTATTTAATCTTTATTAAATTTTGCATTTTAAGTATTATAGTTTATCTTATGAACATTACTAAAGTTTTAATCATTATTGTTTTTATTGTAATTTCTTCAAGTGCTTATACTAATTGTACAGATCACAAAATTTTTGTGCATACTATGAAGCAACAAGTGGATGGTATATCTACAAAAGGAAATAGAAAAAACCTAGAGCATGTACATGAAAAGCTTCAGGAGGTCATTCAGAATAATGTTAACCTCAAAGGAATATCGCAATTCGTTATAGGGAAACATTGGGCTTTAGTTAAACAAAAAGAAAAAGAAGATTTTTTAAGAGAGTATGAAGTGTATCTTACGCGTTTGTGCGTTAAAATTTTATATAAATACATGCATGATAGTGAAATGATCATAATGAGTACAAAAGCAGTTGACGATGAAACTTGCTTAATTGGTACAAGATTTTCTTACGGTGATGAAGAATTTACAAATATTGATTTTAAAGTTACTAAAAATAACAGTTCTTTCTTGATAAGTGATGTTGTAATGAGTGGAATAAGTATTGCTATTAATCAACGTTCTCAATTTAGTGAAAAAATCGACACACATGGCATAGCAAGTGTGATAGATGAATTAAAATGTAACAACAATCTATGATATATATGCCTCATTGGCCTAAGCCACTTGGTAGCAGGCCGAATGATTTTTCTCTTGATCGCATAAAAGGCTTTCTTAGCAAACTAGATAACCCCGAGAAAAAAATGCCTCCCGCAATTCATATAGCTGGAACTAATGGGAAAGGCTCAACACTAGCATTTATAAGATATATAATGCAAGCAGCAGGGTATAAGGTACACGCATACACTTCTCCACATTTGGTGAATTTTAATGAAAGAATAGTTATTGCAGGCAGTTATATCGACGATAATGAATTATATAGCTTGTTAGAAGAATGCCGTGCCGTAATTGCAGAACAACCTATCACTCTGTTTGAAGCTGCAACTATTGCAGCTTTTTTAGCTTTTTCTCGTCATAAAGCCGATATAACTTTAGTTGAAGTGGGTATGGGTGGAAGGCTTGATGCAACAAATGTTATAGATAGTCCGATTTTAACAATCATTACTTCCATTGCCCTTGATCATACAGAATATCTTGGCCCTACTGTAGAAACCATAGCAGGTGAAAAGGCTGGAATAATGAAACCTAATATTCCTTGTGTAATAGCACCACAAAAAAAGTCTATAATGAATACACTAGAATTCCATGCAATAAATAAGAAATCTCCTCTGTATAGAGGAGGCCTTGAATGGAATTGCAAAAAAAAGAACAACAAAATGGTTTTTCAATCAGCTATTCAATCAATAGAATTTCCTTTGCCGTCTTTAAAGGGTGATCATCAGGTGATTAATGCAGGCAATGCTATTGCAGCATGTAGTATTTTAAGTGGAAAGTATGAATTTGATATTGGAGAAGAGGATATCACTTCAGGTTTACAGTGCACTTATTGGCCTGCACGGCTAGAGTCTATAAAAGAAGGTAATTTAATTTCCCTACTACCGAAAGATTGGCAATTATTTTTAGATGGTGCACACAATAATGATGGTGCTAGAGTACTATCTCAGTGGGTAAGAGATAACTTTGCTGAAGGTGTCTATATAATTTTTGGTGTTACTCGTAACAGAAATGTAGAAGAGTTCTTAGAACACTTAAAACCATATATCAAACTACTATGTGCGGTTTGTGTTAAGTCTGAACCTAAAGCAACAAATACAAATTTGATTAGGGAAAAAGCCAATAACATAGGAATAAAAGCAGTTGAATGTGAATCAATTGGCGATGCAATATCAAATCACATATTAAAAGCCTCTATCCAAAACGTCAAAACCATACTAATCTGTGGCTCATTGTTCCTAGCTAGAGATTTGAGTATGGAGAATAATCAACCCACTTCATGAGCTGAGGTGTTAAAAGCACCATCAGGATCTATAGTACTGCTTGGCTTTTCGGTTAACATTCCTACAGGTGCTCTTTGTTCAGTACCCCTTCCTTCAGTTTTCACAAGATCTACAACCTTTCTCTCGTAGATCTCAGTTGCTAACTGTAATAATAAAATACACCCTAATACAGCAACGAATCCAATAAGCACCTTGCTGTCCACACAACCAGATTGATACTGTAATGCCAAACCAGCACCCAACAAAATACAAGGAAGATAAAATAAATATTGAGAAGTGAAAGTCAAAAATTTATATTTTCTACTTTTAAACATTTCCTCTTTTAGCTCTTCTTGATCTAAGTTTTCGCCTTGTTCTTGTTGAGTATTCTGCAGGTCTACAATTTTTTTAACTAAAGAAAAAGTAAAATAAGTTGTTAAGAAAAAAGTTGTAACAGCTGTTATTAGACTAGCACTAAACAAAATACCAGGTGCATTGGTAAAATTAGCAGCCTTAAATAACCTAAATCCTAAGTAGAGATACTGTCTCTTATACACATCTCCGAGCCCACGAGACCGAGGCTGATCTCGTATGCCGTCTTCTGCTTGAAAAAA
>NODE_2_length_31703_cov_5.541327
CGAGATCAGCCTCGGTCTCGTGGGCTCGGAGATGTGTATAAGAGACAGTATATGACCTATACCAAATATTGTGCAATAAACTTGAAGAAAATAATAGGATGGGTTGGTTTCAAGAAGAGATGGAATCAATAGTTGATATAAATAAGTATTTACATAGCCCAAAAGATGCATGGAAGAGGATTAAATTTAATTATGAAGTAAATCCAAGATTGATACTAACTGTTAAAGCAGTTAGTGAGTGGCAAGAAACCTTAGCACAGCGCTATAATATGAACCGTAATAAAATAATCAATAATGCTGTAATAGCTGATTTTATTGAAAAAAATGTAGAGCATGTTGATGAGATTTTAGATGATCTCAAGAGGAATACAAAAAATATAAAAGATGCGGATTTACTAGAGTTTGTGAATATTTTTAATGAAAATGAGAGAAATTGGATGCAGCAAAACAACACCTTATCGAGTAATTATGACAAATCTGTACTTGATATACTCTCAATTATTTTAGATAGTAAATGTAAAGAAAGTAACATATCAAGGAAATTAGTTTCTTCAAAAGATGAGTTAACCGGGTCAATATCTGGACAGACAGATAAATTATTCAAGGGATGGAGATATGATTTTTTTGGCAGGTCAGTTGAATCATTTTTGAACACAAGCTCAAAATTTGAGATTTCAGCAGTGAAATCCGCAAATAATATAACCAACATTCAGAGTAATTTAGTGGAGAATAACTGTTGCTAAAGTAACTTAGATTTATCGACAATCGTCATCCCGCTACGTGTTAGTGGCTAAGAGATACCGCGGCGGTATGACGGTTAAGTAGGGTGTCATCCCAGTGCCTTGACTACTTCGATCCAGGAAAATTGATTGTAAACGAGCAAACATTTTCGATAAAATTACCAAAAAGCTAGATCCCAGTGTCTGAGCACTGGGATGACACCATAGGGGGCTACTTGGATGACAGGAGAAGGAGGCTACTTAGAGGACCAAAAAAGGATGTCATTCCAGTGCTTGACACTGGAATCCAGTTTTCCATATAATCTCATCGAAAGCGTTGTAACCACTTTCCGTGCTAGTTTACAAGCAAACTTTCCTGGATCCAGACTGGGATGACACCATTATAGAGTGAACCAGTGTCAACTTAGGATGACACCCTGACAACCGTCATCCCGCTGCTTGTTAGCGGCCAAGTGACGGTATGACGTAAAGCTACGTGTTTAGATTTAATGAATCCACTATTTTTTTTACTTGAGAAAAAACATACTCTTTGCTTACACTGGTATCGATAATAAAGTCACTCATCTTCCTTTTCTCCTCAATAGATAACTGAACATTGAAGATTAAATTTAGCTTTTCTTTATCTATGTTGCGTTCGTTGAGTCTTTGAGCTTGCACAACGCTATCTGCATGGACGAAAACAATAAGGTTGCAATATAAATAGAATTTTGTCTCTAATAGAAGCGGCACATCTAAAACTAAAAGCTTTCTATCGATCTTTTTTTCCTTAGCAATAAAAAATTCTAATTCACGCAGCACAGCAGAGTGAACCAAAGATTGAAATTGTTTCCAATTTTCATCATAGGCTAAGAAATATTTAGACAGTACTGTTCTATCTATTTCACCATTTACTACCACTCCAGGAAAATTTTTTTCTACATAACTTATTATGCTTTTATCCACTCTATAAAGTTGGTGTACAACAGAATCAGCATCAAACACAGCAGCACCAAACTCTTGAAAGCAATTAGTTACAAAGCTCTTTCCTACCCCAATTCCGCCTGTTAGACCTATAATCATATAGCAAAATGCATTAACTTCTTTTGAAACTATATTTACAGTAGCTGCTGTGTCTACTAAAAACCCAAATTTGGCTATGCAGAGGCTCTGATGATACAAGAAAAAATAAACAGCTATCATTTTTTTAGTAATTAAGTAAAATAGAGTGAAAGATTGCGAGGAAGTTTTGAAAAATAAGATAAAAAAGATAGTAATTTCAGGAAAGGAAGTGTGGCCAATCATCGAGGGCGGCAAAGGCATTGCAGTTAGTGATGGAAGATCAAGCGGAGCATTTGCTGCAGCAGATGCTGTGGGTACATTTTCTGGTGCAAATGCTAAGCTTATTGATGATAATGGCGAGTTAGTGCCACTAATTTATAAAGGCAAAACAAGAAATGAAAAGCATAGTGAATTGATTGAGTATAGTATTGAAGCTGGAATTAGTCAGGCAAGAATAGCAAATGAAATATCAAAAGGTCATGGAAGAATACACATGAATGTACTTTGGGAGATGGGAGCAGCAGAACGCGTGCTTCATGGCATATTAGAAGGAGCGAAAGGTTTGATTCATGGTATTACCTGCGGTGCTGGTATGCCTTATAGGCTTGGAGAAATTGCAGCTAAATATCAGGTTTATTATTACCCTATTATCTCATCGGTGCGTGCTTTTAAAGCATTATGGAAGCGTGCTTACCAAAGAATATCTTCCTATTTGCTTGGTGGAGTAGTGTATGAAGATCCATGGCTTGCTGGAGGGCACAATGGACTGAGTAACAGTGAAGACCCAGAGCTACCACAGGCTCCATTTGAAAGAGTTGCAGAGCTTAGATCTTTCATGAACGAGATCGGTCTTTCAGAAACACCAATTGTTATGGCAGGAGGAGTGTGGCATTTGAAAGATTGGGAACATTGGTTTGACAATCTGCAAATTGGACCAATAGCTTTTCAGTTTGGCACTCGTCCACTTTTGACGAAAGAAAGCCCAATTTCTGCAGAGTGGAAAAAGAAGCTACTCACTTTAGAAGAAGGTGATGTATTTTTAAATAAATTCAGTCCAACAGGGTTTTACTCATCTGCAGTAAAAAATAACTTCATACGTGAGTTGCAGGAACGGAATTCACGTCAAATAAAGTTTTCAGAAAATGCTAGCGAAGAATTTAATAATGAATTTGCAATGGGTAGCAGAGGTAGAAAGATCTACCTTACTGCAAAAGACAAAGAACTGGCAAATACATGGACTAAAGCAGGGTATACAGAAGCAATGAAAACTCCAGATACAACTGTTATTTTTGTGACGCCAGGCAGGTTTGCAGAGATAAGACAAGATCAAATCAATTGTATGGGATGCTTAAGTCATTGTTTGTTTAGCAATTGGAAAGATCATGGTGACCATTCAACAGGACGAAAGCCAGATCCGCGTAGTTTTTGCATACAAAAAACACTGCAAAACGTTATACACGATGGTGATATTGAGAACGAACTCATGTTTTCCGGGCACAATGTGTACAAATTTAAGCAAGATCCATTTTATGAGAATGGCTACGTACCGGCAGTAAAAGAACTGGTGGAAAGGATATTGACTGGGTATTGAGTCAGCAGTGGCCTGAAAAGTCCATTTTTCACTTTATAAAATGTTTATATTTTACTACCTACTTTATTTGAATAAGTTCTTCTGCCACACTTGAACGAATATCAAAAAAGATTGAATATTTGTATAGAATAGTGTATAATTATTAATCTTTTCTCAGTATTTTTACTATGGCTTTATCTAAGTTTCTCGACCCTAAGCTGGATTTAACCTTCAAAAAAATATGTAGGGTCGAGAACTGGCGCGCCTACTTTAGGGTTTGGTGGCTGATCCATTGTTTTCACAATAGGCCTCAATCCAAATTCCCATGTTAACGTTTCCAGCTCCCGCCTCGTCAAACGCAGCATCCGCACTACGCTTTCCTAGCAGATTCTTTACCAAAGTTTATAACATATTGTGCTGGTGATGCTTTCGGTTTGTAATACCTTATTCTGTAGTCTGAATATAGACCCAGCGTTTTGTATATCCATTCGCTACTCCACTTCTTCCAACCAAACCCTTTCTTTGCTTTCCTGGCTCGCATTAAGTTGCGTCTTACCTTCTTTTCCACCCAATGTTTTACGTAATTGAACTTTCGACCAGAGTTCCCTATCCTAAAGTAGTTTACCCACCCTCTCAATATCGGATTGATGTCATGTATCGCTCTTTTTATCGGTTGCGATTTATAGCGCAGAAATATTTCCTTCAACTTGCGTAGCAGGTTTATTCGTGCTTTCATCTGCGGTGTTTTCCTGATATTCCACTTTCCTTGTCTTGTGATATTCTCTTGAAAATCAAACCCTAGGAAGCTAAATGTTTCTCCTTTCTTTAGGTTGATGACTTTTGTCTTTTCTTCATTTACTCTCACTTCTAGTTTTGCTAATTCTTCTTCCAACCTTCTGTATACTGCTCTTTCTAGCCATTCCCGTTTCGGGTGTTCACTAATCAGTATCACTAAATCGTCTGCCCATCTGGCATATTCCATACGTTGGTACTTTCCTTCTTTGGTCACCTCTTTTGCTTTCTCCAACATTTTATCTACCTCATTTAGGTATATATTGCTTAGTAGTGGCAAAAGTGGTTATCCTTGTGCTATTCCTCGTTTTCCTCCTGTTTTGAGGATTAGCTTAATCATGCACATGATTTCTTTGTCATTTATTCTTTTGGCAATCTTTTCCATCAGAATATGATGTCGCACATTGTCAAACGATCAATCACCTTAATACCCCATTCAATAATCAAGTAACTAAGGAAATTACAGTTACAGATCCAACACATCCACTATTTGGCAGAACATTTCCAATATCTTCTGTCAGCTCAAAAGTCCACAATGTATTTGTTACTTATCGCAATTACATCATTCTACGTATTCCGTTTTCTGCTACCAACTTAGCTAGTAAGCAAAACTTTCTCACCAGCAAGTTAACGTGGTCTTCATTATACGAATTTGTTTCTCTAGCAAAGGAGTATAAATTATGCCATGTAAACCACGTCAAGTGTGGCAGAAAATGTCGCAACGTTTCAAGTCAGAAGTTTTAGAAAATATATTATTAGTATCCAAAGAGGTTATCTATGAGTACATCAGAGCTAATTACAGCACAACATTTAGCACGCGAAGCAATAATTTATATCAGACAATCAACACCTCATCAAGCATTGAGCAACCAAGAAAGTTTGGAGTTACAGTATGCACTAAAACAAAGAGCAATTGACCTTGGATGGAAAGCTGATAATGTTGTAATCATTGATAGTGATCTTGGTTTAACTGGTGCTAGTGCTGAAAAGCGTGAAGGGTTTAAAGAGATTGTCACTAAAGTCACCTTATCAAAGGTAGCTCTCCTACGATGTGACTCGCTTATCACGTAATTGCTCTGACTGGTACCCTTTACTAGACATATGTGGTTATAAACAGTGTTTAATAGCTGACCGGGATGGTATTTATGACCCTGGTACTATTAATGGTCGGTTGTTACTTGGTCTGAAAGGACAACTTGCTGAAATGGAGTTATCTACTATAAGAGCTAGACTAAATGCTGGACTATTAAACAAAGCAACTAGAGGTGATTTAGCCTTATCTCTCCCAGCTGGTCTTGTTCGTAACATTGATGGTTCTGTGAACAAGGATCCTAACCTTGAAGTTCAATCTCGTATCAATCTTATTTTTGAAACTTTTTTAGAAAAACGAACAGCATCAAAGGTTTTAAGACATTTTAACCATCACCAACTTACCATTTCTAGGTACGATAATTTTAAGGAGTTACAGTGGAAAAAACCGACTGTTGCAGCAATTACCTCAATACTCAAAAATCCAGCTTATAGTGGAGCATTTGTTTATGGACGTTCTCATACTATGCGTCACAAACCATCTTCTGTTGAAAAAACAACAAAAAAATTACCGATGGAAGAGTGGAAAGTTCTGATCAAAGGCAAATATCCATCTTATGTAGATTGGGAAACTTTTACAAAGATTCAGATGATGTTAAAAGATAATCATGCAGAGTATGATCGCAATAAAACACGTGGAATAGCTAGACCAGGTGCAGCACTGTTACATGGAATAATCTATTGTGGAGAATGTGGACACAAAATGTTGGTACAGTATAAAGAAGGAAATCGTTATTTATGCAACCATCTACGCCAGCAATATCTTGTACCTGTATGTCAGTTTTTACCTGCCGATGTTATTGATAATGAAGTAATTCCAAAATTTTTTGCAGCGCTCGGTCAAATTGAACTAGACGCTTATACTCAGGCAATTAACTCACAGTTGCAATCTAGTTAATAAAGCACATTTACAACAATTAGAGCGTTTAAAGTACCAAGTTAGATTGGCAGAACGACAATTTAATCAAGTAGATCCTGATAATCGTCTTGTAGCTGCAGAACTTGAAAGACGATGGGAGGAAGCGTTGAAAGAAGTCCAACAAGCAGAAATTATGTTCGAACGTCAGCGTCCAAGTAATCCGACACCTCAATTACCTGAAGAATTAAAAACAGTATTTTCAGATGTAGGCAAAAGATTACCTGAAATTTGGCATAAGTCAGTTCTATCACGTCAACAACAAAAATCCTTTCTTCGTTGTCTCATTGATAAAGTGGTAGCACATCGGGTCAGACGTGATTGTCTTCAGGTACGCATTATATGGCATGGTGGAGAAACTACTACTTCTCATCCAGTAAACTCTTTTCAAGAATTGACTAAAGCAACGGAAATGGAGCAGTCTATAATAAAGTTAAGTAAAGAAGGTAAAACAGATGCAGAAATTGCCAAGCACTTAGAAAAACAAGGACATCGTTCTCCCTCAAAGAACATCGTTTTAGAAAGTACAGTAAAAACTATTCGATTAAAAAATAATATTATGCGGACAAAGCATCAATCACATCCACTTAAAGTACCTGGATATCTTACTGTTCCACAAATTGCAAAAATCCTCAACGTTACCACGCATTGGCTTTATGATAGAATCAATAATGGTCAAATTAAAATACGAAAAGATGATAGTAAAACCAGAGGTAAATATTTATTTAAAGATACACCAAAGACTGTTAGAATCCTTATGGATTTTAAACATGGTAAACTCAACAATCCAAATTTTTTATAGGAGTATCAATATGCATAATCAAAGCATCTCATCAGCCATTTATGTTGGATATTATCATAGAACTTCTTGATATCCACTTCTACAATGTAGTTAATTGGTTTGTGCATCACTGCTTTATCTAGTGCTTTGACCGCTTGATGACAGCTTCTACCAGCATACGAATTGTCCAGAAAGTTTGCCTCATAAATATTTTCCAATATCTTCTTTAGCATCCAACTTATCTTCCGTTGATGGTATTCCGAGGCCGCGCTTTTCCTTGCTTCCAGTTTTGGGTATGTATACCCTTTTCACTGGTTGCGGTCGGTATTGCTTTCTCTTCATACTATCCACTAGCGTTTTAAGTTTCTCTTCTAGGTTTTCTCCATACGCCTCCATTGTCACTTGGTCTACACCGCACGCTTTGTTACGTTTTAGTTCCTTATAACACTCTGCAAGATTCTCCTCATTGATAAGGTGTATTAGCGATGTAAATTTTACCCGCTTATCTTGCTTCGCTCTTACCGCTATCTGGTTTAGTTTTTCTTGCATATTCCTCCAATCTCTGTTGTATCAGTATTGCAATCCCTATTCCAGTTGCTATATTGCTGACCGCTTCCCCTTGTATGTGGCTTTCCCACACTCTGAGTACTATCAATCAGTCCGACTTCCTTTGCATCTTCCGTTAGTCCTCGCCTTTGTTGACTTGTTCCAGCGTACCTTAGTAGGAATACAAAGGATCTCCCAAGTTCATTTAGAATCCATTTCAATACATGACACGGCCTCCGATCCCGATAGAGTGAGTGATAACTTGCCTTATTGTTACCCTCCATGCTGCCTTCCATTTTATGGAAAATATCGACCTCCATCACTTTATTTTTTATTTCGGGACTCAATACCTTCATTTTCATTGCACCCTATATTGTCCATTCCATTAGCTTTACTACGCTCGTTACCTCACGCAGCATAATGGTCTGTTCTAGGCTGTTGGCTAGACTTTACCTAAGTTGGATTTTCACCAACTGTATTCTAAACGCTTACTTGGCGCACCCATAACAAAAATGCCTGAAAAACGTTAATAATTATACACTATTATTAATAATTATTCAATCATATTTTTAAGTATTACAATTTTTGAAGCTAATGGATTTAATCGCAAAGCCATAGGATGACAGAAATTTAATGATCCAGGATATACTCCTTTGTTAAGGGAGATTGAGCATTTTCGAATATTTCTTGAGTGCTTCCAGACTCAACAATTCTGCCATTATGAAAGAAAATTACACTATCAGATAACTTTTTAGCTTGCTTCATTGAATGAGTCACCATAATTATAGTAAATCTTAATTTCAGCTCTTGTATAAGATTTTCGATTGCATTGGTTGCCATTGGATCAAGAGCAGAGCACGGTTCATCCATTAATAAAATAGTTGGCTTCACTGCAATTGCGCGAGCGATGCATAGCCTCTGTTGTTGGCCACCGGATAAATTGAGTGCGCTATCTTGCAATCTGTCCTTCAATTCTTCCCATAAACCAACCTTGGTTAAACTATTTTCCACCATCTCATTCAATTTTTGCTTATCCTTCGCCATACCATGCAATTTTGGCCCATAAGCAACATTATCATATATTGATTTTGGAAAAGGATTTGGCTTTTGAAATACCATACCAACTTTTGCTCTAAGTAGTACAACATCCATATCGCGTGAATATATATCACCCAGCCCATCGATATCTAATTCACCAACAGTTTTGCAACCTGGTACATAGTCATTCATACGATTAAAACAACGCAAAAATGTTGATTTACCGCACCCGGATGGTCCGATAAAAGTAGTAACTTTTCTTTTATAAATATTCAAATTTATATCGAATAAAACTTGCTTAGAGCCGTACCAGAGATTTAAATCTTTAACAGAGGCACGTGTATTGCTCATATCACATCCTGCATTGAATAGAGCCCCGGAATTTCTCTTTTATTTTCGTATAGCCATACTGCTGCTTGAACAGCTCCTCTAGCAAATGTTGTGCGATCAATTGCTTTGTGGTTTAGTTCTATCCGTTCATCAGAATTAACAAACATCACGCTGTGATCTCCTATTACTCCACCTCCACGAGATACTGCAAAACCTATTCCCCCCTTTTTCCTTATGTTTGAACCACTATGTAAATATTGATTGGACTGAAAATCCACTTTTGAAGCGTTAGCAATTGTTTTGCCAAGTTCTATAGCTGTTCCAGATGGTGAATCCTTTTTTAAGTTATGATGCATTTCCCAAATCTCAACGTCATATTCATTACCTAAAAGCTCAGCAGCTTTTTTTACCAATTTCAGCAACACATTAACCCCAACACTCATATTTGCTGACCATAATATTGGAACTTCAGCAGCATATTCTTTCAAATCGACACCTTCTATTCCAGTTGTGCCACTAACCAGCGGTGTTTTAAATTTTACAGCTGCTTTAAGGCAGTCTAACATACATTCTTTAGTTGTAAAATCTATTACAACGTCAGATGACTCAAATATGCCACTAATAGAACTTGTAACTTTAATTCCTAGATTGGCTATAATTGGTCCAATATCTGAATCTATGTACTTACTGCCTGAACGGGCAACAGCACCTGCTATTTCCACTTTGGTATTTGTAATTAATTCATTGAGTATTTTTTTGCCCATTCTGCCTAAGCAGCCTATTACTCCAACTCTGATTTTCATAAAGCTTTTTACGTTTATTAAGAATGTTAGGCCTTTTTTTAAGCTCTGTCACTTCTGATCTATATTCTATAGCTGTACGAACACTGCAATTTGGGTCTACCAGATCCCAGTGCCTTGACCATAACTATTGCAATATGGTACATAGTGAACGATGTCATTCCAGTCTGGAATCTAGCCTTTCTGCAATCTCATCGAAAACGTTGTAACCACTTTCTATGCTAGTTTGCTTGCTTACAAGCAAACTTTTCTGGATCCCAGTGTCTGGGCACTGGGATGACAAGAATAGGTCACTGGGATCTAGTGGGCTCAAACTACAATGTTTGTACAGCTGTGATCTATATTCTATAGCTGAATAATTTAACAATTCAAAATGAATACATATCCTATTGAGCTCTATATTACATACCAGGTTGCTTTGCCTTTTCCATGCTGAGTGATGTGATTACTCTTTACGAGATTAGATACGTGCTTCTTTAAGGTATTGCAGTTTGCTTTAGTAATATTTTCCAAATCCTTAATTGTAAGACGTCCATGTTTGCTGAGTAGTACTAATACTTTAGCAGAAAGTGGTGGTAAATAGAGATTTAACACTTTTTCATGTGACACCTTTTGTTCAAGATGAAATTTTTGCTTTTGTAGTGACCTTAAAAAGAATATAAGCCATGGATTAAAATCATAGCTGCTCGTCTTCAAGGATTGTTGAGTACGATGCAAAGCTAAGTAGTAACTCTCCTTATTACTTTCAAGGGAACTGTAAGGTACACAGATATACCCTAACTTTAGTAACAAGAAAGTTGTGAGAATGCGTGATAATCTGCCATTTCCATCCTGGAAGGGATGAATAGCTAAAAAAGTAACTATAAAAATGCCAATAATTAATAGAGGGTGTAACGATTTCACCTCTAATTGCTGGCTAGTCCAATAAATAAGTTCTTGCATTTATGTTGCTGTCTCAAATGGAGAGGCTGTTTCAAAAACTATGCCCAAGCTTTTTCCAGATTCATCAAACGCTTCAACATGATTGGGGAATTTTTTATATTCTCCCATGTGCCTTTGATCTTTATATGAAAATTGTAAAAGCCAGATGTGAAACTGTTTTATAGTGTTTTCTGTAAATGGCATCTTGTTAAAGTTTTGAAATACTTCTTCACACACATACGCATATCCGGCTATTTCTCGTTCATCTAGAGAACGAAATGAGCGTGTATCAAGTTTGGATAGTAATTGCTCAACTTCACGGTCTGATAATCTTGCCCCTTCAATACGAGTAGAAGAACCAATACTTTCAATTGTTGCAATTTTCTTGAGCATTTGTAAACGTTCTGGAGCTAAATTACCAAACAATTGCCATGCTCCTTTAAATTCATCAATTTCAGCAACTAATTTTAACATTTCAGGTGTTATTACAATTTTTGAAATGTCAAACATATCTGTATTTTTATCTAGTTATATTCAATTATATTCGAAAATATCCTATTAGCAAAGAATACTTGTGAGACACACACTAAAGAATGAATTTTGGTAGGCATAAAAGCAGCTATTTTATGTTAAAATACAACATTTTGATGAAATTATAAGAAAGGCTGGATCCGAGTAGTCAGCTACCCGTCAGTGCATGTTGAAAAATCATTTTATGATCTAAATCAGTTTTTTTACAGGTAACTTCTAAGCTTATCAATTTTTCCAAGATCTTCTTAAGTTCTGAAAGTTGCAAACTTTTCAAATGAGATTTAAAACTCTGCAATTGTTTAAAAAACAATGGAGGACTCAGTTGATCAATTGCAACCTGCTCACTCATTCCACCTTGCACTGACAGCAAAGCGTTTTCAAGGCGTAGGAAATAATTTGATATAATGCGAATTAGTGCTATCGGTGAAAAATTTTCTTGCGATATCAATGCATCAGAAATTCTAATGAAACGCGACATATCTTTACTTGCTATGGCAGAGCATAGATCATCAAGTGTAGCATAGTCATTGCCGGAAGTTGAAAAGCATAATTCTATATCAGTAAGTTTTAGGTCTTTTCTCTCCCCTAAGTACAAAACTAACTTCTCAAGTTCTGAACATATAGGCAGCTTGCTATGATTAAAGTAAGATTGCAAATGGTAGATTATCTCATTTGTGCATTTTATATCATTTTGTTTTAAGTAACTTGATATAATATCATAAAGATTACTGTTGCTGTCCTTATAGCAAGCAATTACACCAAAAATTTTTGAACTCTCCATATAACTTTTAGTCGCAGAATTATATGGAAGATCACTTGCTACCATCATTACATAATGACCACTTGCGTTATAATCCAATACATTTTTTAACTCTTTGGATATACCTCCACTCACATTTATCAGCTTAATTAATTTTTTGCTGGTAAACATCGAAATGTTTGCCAATTCAGAAAATAGTAAACCGGGTGACTTATTCACTATTGCAAAATCCATCACCTGAACTGAATACTCATCCAAATTAGCAATTATTTCTTGTACATAAAAATCAACCCTACTGTTATCACTTCCATGAATTAACACACCACGTAAAGCATCAGGTTTCTCTAGGAATCTTTTAACTTTGGATGGTGTAACCCTCATGCCACCTATATGATATCATTCTCATTTGACTGTACATGAGTACCCAAAGACTCGGAGCTTTCTTGTGCAATATTATGCACATCACCTGCTACATCATCTGACGCATCCTTCCTCCAAAAAGAAGCACACTTATTGTAAAAATTTTTCATAGGTTGTACTATATATTTAGAAAAAAATCCTTCTTCGCTCATATTACTTACTCCATAAAACTAACATCTTATCATTAGCACATAAACAATAATATAGCAAATTGTGCTAAGATAGTGATGTTTTATAATGAGTATATTACAAAATTATTAACATTCGAGATTAAAATTAAGCCAACCTGCTTAATACTAGCCTTATAAAATAAGCGATAATTAAATATACGGCTGCAACAAGTATAATTGCAGGTCCAGTTAACAAATCAAAACTTGCAGATAACATGAGACCCGATATCCCAGAAATCACAGAAAAAACTGTTGCAACAATAATCATCTGCATCGGAGTTTTCGAAATGAGCCTTGCAGATGCTGCTGGTATTAGCAAAAATGCAGCAATGAGTAATATCCCTATTAATTGGGCAGCAATTGCTATAAATATAGCAAGAGTGATTAAAAATTCTAGTCTAACAAAGGTAACATTAATTTTTTCAACTACTGCTAAATCTTGATTAATTGAAATCATTAACCAATAACGCCATCTAAATATTAATATCAAAGTAACTACTGCAGAGGTTAAAAAAATCAATACTATATCACTTTGATCGAGCGTTAATATATCACCAAACAGTGAGCTAATAATACTATTATTGCCAGATGGAAGAAAAGACATAAGTATTAAACTCGATGATAAAACTACATTGGTAACAATGTTCAATATCGTATCAGCAGAATATAATCTGTTAAAATTAAGAGAAAGTAGTATAGCAAATGTAATTGCAATGAGCATTATGCTGAGCGATGGGCTAATCTTAAAGATCAAAGCAAGTGCAATACCAAGCAATGAAGAATGGGACAAACTATCACCAAGATAAGATAACCTTTGCCATATCATAAACGATCCTAAAGCGCCTGTTACTAGGCTAATTACGACTACTGCAACTAGACTATTGATGAAAAAATCCTGGGTAAACATTTCAAACATGCTATATGGCTATTAGATAACTGACAACAAATCTATCTTCGGATATTAAAACGTTATGGGTTCTGCATGCTGCACCGGTTGTCATAAATTCAAAATTTAAACCTTTTTGCTCCATAAGATAGGACTTCACTGAAGAATTTAGTATATTGCGTGTTTTACCAGTACCTATTAACAAAATTTCTATTTCCTCCGTTAAAAAAGATTCAAAATGCTCCTTGCTATTTATATCACTTTCTTTCAATTTTATCACCTTTTCAGGAAAAATTATAATTGAGCCATAATATTCTTGATTGTTTACCAAAAATTTTCCTTCCCTGTAACCATTTATAAGATTTTTATTCTCGGAAATTAAGGGCATAAAGTCAAACTATTAATTGAGTATCACATACCCACCATTCTGGTTGCTTTTTTCCGATATTAACTGCAGCAGCTTTTGCATTTTCCTCACTATCGAATATTCCAAAACATGCTACACCACTGCCTGACATGCGAGAAAGTATAGAGCCTTCTTGTGACTCAAGTGTTGATATCACATCCTTAATTTCAGGTACAAGGCTTATTGCTATTTCTTGAAGATCGTTTCTCGTCTCTTTAAGAAGCTTCAACAAATCCTTTTCAGCGTCATCGCTCCATTTAATTGGCTCAGAAAATTTTCCTTCATGTTTGGAAAATACCTCTGGTGTACTCAAAAACTTTTTTTTCGGTTTCACAAGCACCACATTCGTGGGTAAAGAGAACTTTTTTATGTGGCACAATTCTTCACCAATACCTCTAACAAAAACAGGCTTGCTATCTACACTTGCGGGAACATCAGCGCCAACGTTTAAGGCTATTTCATTTAAAATCGTCCTATCAATCTCCCACAGCTTCCCTAGCGTACGTACCACAGCTCCAGCATCTGAGGATCCGCTACCAAGTCCTGCAGCAATTGGTATGTTTTTTACAACCTTTACAGTGACTTTAGTGCGTACAGGAGCATGCCTAAGCAGCAGATTAACCGCTTTCATTACAGTGTTATATTGGTTATTTATTTTAGACTCGGAGTTTATAAATTCAACTGTAGAGTTATCGTATCTAGAATCCTTCTCACCTACTTTTATTTCCAAAAAATTAGAGAGATTAGCAAAGACAAATAAACCTTCAATTAAGTGATATCCTGTTTCTTTTTTGTCTACAATATGCAAAAAAAGATTGATTTTTGCAGGCGCCTTTACACAAAAACTTTTCATTATATATCTTCACTAAGATTATTTTTACATTATATGTATAATGCTATTCTAGTCAACTTTTATAAGGTTTTCGCACTTCTGATGAGATCAAATGCCATAAATCCTAATTTCTCTGTGTGGGTAAATGCATCTGCTGGTACAGGCAAAACAAAAATCTTAATAGACAGGGTATTGAGACTTTTATTAGAAAACAAAAGAAATATTCTCTGCTTAACGTTCACCAATGCTGCAGCAAACGAGATGGAGAATCGCATTCACAGCATACTCAGTAAGTGGGCAATATGCTCAGAGAGTGTGTTGGCAGCAGATCTAGAACAACTAGATTTCTTTCCGATGTCATTCCAGCGCGTGACGCTGGAATCCAGTAAAAAAAAAGAATGGATCCCAGTGTCAAGCACTGGGATGACAAAGGAGAATGCTGGGATGACGGAGGGATCCAGAAAAAATAAAGATTATTTAACAAGAGCAAGAAGGCTTTTCTCTGAACTGGAAAATCTTGGTCTAACTATACAAACCATACACGCTTTCTGTTACAAATTAATCTCCAGCTTTCCTATAGAAGCTGGCATTGCTCCAAATTGCACGCTGAGCGAATGCAAAGAATTACATTCCATCATATTCAATAAAGTGCTTCATAACGAAAATGTGCAGGAGAATATCAACCTTATTGCGGCTGAATTTGATGAAAATAAGCTGCGCGATTTGCTTTATACTTTATGTGTAAAAAGATCGATGTCAGCAAATGATTCGAAATATATCAAAGATAAATTGAGCGCCCCAGATGAAATTCATGACTTACAGAGTGAAACAATTGAGCATGTGGGAAGACTAGCCGAGATATTAAGTGAAGGCAGTAAAAGAGATCAGAGTTATAGTGAAATACTTTATTCTACTGTCATTCCAGTGCTTGACACTGGAATCCAGAAAAAAAGAACCAGTGTCAGCTACTCGGATGACACCGGAATAAAGTGGAATGACACCAAAATAGAAAACCTAGCCAAGGTATTTCTCAAATCAGAATCGCACGAAAAAAAGAGCATATCATCCATTGCAACAAAAAGTATTTTGGAGAAATTCAAAGATGCAGAGCAAATAATAGAGAACGTTCAGAATGTAGTGTTTACTCATATAAGAGACATGAACTCTTATCAAATATTCAAGAGAACCAGTAGCTTACTTGGTATATTTAAAGTATATGTTGATCTATACAGTAGCGAAAAATCAAAAAATGCACTGCTTGACTACAATGATATAATTGACTTAGCAACAAATCTTCTCAGCGACCCAGATCATAAAGATTGGGTATTGTTTAACTTAGATCAAAAAATAGATCACATCCTTGTTGATGAGGCACAAGACAATAGCATCAGCCAGTGGAAAATTATAACAAATCTCTGCGATGAATTTTTTACCGGTAATGATGAAAAGCGAACCTTATTTGTAGTTGGTGACGTAAAACAATCCATATATAGATTTCAAGGAGCAAATCCCCATCTATTCAACTATATGCAACAATACTTTCATACGAAAACTGGTGGTAGAGATTGGATATCATGCCAACTTGAAAAGTCATTTCGTTCAACTCCAGAAGTTTTGATGCTTGTAGATAGAATATTTAATAACTTCCGCGCAGAAATATCTTTTAATGATAATGAAATAAAACATGTTGCACATAGAGAAAATGACCAAGGATATATTGAAATTTGGCCAGCATTACCAAGGCGCAAAGAGAAAGAACAGCAAGCTTTACAAATTCCTCTGACATGCAAGGAAGGTTATACAATAGCAGATCGATTACTTGCTCAAACAATAGCTAACAGAATTCACAATTGGTTAAACGAAGGGCGGATTTTAGTCGCTAAAGATCGCCATATAGAACCAAGAGACATTATGGTTCTGGTACGACAACGAAACGTATTAGTTGATTACATAATAAGCGAACTTAAAAAAGCAAACGTGCCAGTTGTAGGCCGGGATTATTTTAGAATTATGGACTATATAGCCGTGCAGGACTTAATAGCTTTGGCCGAATTTTTACTCCTCCAGGCAAATGATTTAGCTCTTGCAAATGCTTTAAAATCACCACTGTTTAATTTTACCGAGGATGATTTATTTAACATTGCATACGACCGTAAAGAGCATTCACTATGGGAAAGAATTCAGGATTATTCTGTGGTTATCTATAGTGAATTAAACTATCTCATTAACTTATCTCGCACAGAATCCCCTCTCGCATTATTCACGCATATACTGCGCACAGGTAAGAAGAAATTTGCTGCAAGGCTAGGTCTTGAGTGCTTCGAGGTTCTAGACGAATTTATGAACCTTGTGTTGCAATTTGAGAACCCATCTCTTCAAGCGTTTGTTCAGTGGATCAAGGAGAATAACCCGGAGATTAAGAATGATATGCAATCAGAACGCAATGCTGTGCGAATAATGACAATTCATAAATCAAAAGGTCTGCAAGCTCCCATAGTATTTTTGGTTGATACAAACACAGTGCCAAGAAACAGTGAAAGCATTATCTTTGATGGAACAGAAGTGCCATTTTGGTGTGGAAAAAACAACAACGCTTATTGCGATCAAGTAAAAAGAGAGAAAAAACTAGAGGATTATAATGAATATTTGCGTTTATTATACGTAGCACTCACGCGTGCTGAAGATGAGTTATACATCTTAAGTAAAGAGCCAGTGCAAAAGGGCTCTTGGTATGATCTAATCACTCAGTATGGAACATCATATGAAAAGAAACAAGCATACTTACAGCCAATATTTAAAGAAAAAGTTGAAGTGCTATGTGTGAACGCAAACTACCCTTACATTTATAAAAAACGTGATTACTTTGACGTTCCGGTCATTTCCCTTCCGCCAAACCTATCAATGTCATTCCAGCGCGTGACACTGGAATCCAGTAAAAAAGAAGGAGAACCAGCATCAGCTACTCACTCTCCGGTGTCATTCCAGCACTTGATGCTGGAATCCAGAAAAAAAGAAGCCTGGATCCCAGTGTCACGCACTGGGATGACAAATAGGGGTACTGGGATGACAAAAAGTAGCGCTGAAACGAAAGACAGTTATACAAGAGGCTTAATAATTCACAGCATATTGCAGTATATGCCCAAGATAGAAAAAGAAAGGAGAAAAAATTGGGTCAGAAAATACCTTGATAACATCAGTGAAGATAAGGATGAAATTTACAGTAAAATATTAGCCTTTAATGAAAAATATGGCTATTTGTTTGACTTGGAAGGCAAATCAGAGATTACACTGAGTGGAACAATTGATGGCAAGTCAGTATTAGTACGACTAGATAGGCTATGCATAACGCAAGATAAAGCAATCATAATTGACTACAAGTCACACCGTAACGTTTCTGTTTCCTCATTAAATGAAATAAAAAAGCAAATGTTGACCTATAAAACCTTAGTACAAGAAATATATCCAAACAAGCAAGTGGAGTGCGTGGTTATTTATATGGAGGATTTAACTCTGCAATCTGACTTTTGATGAAACTTGATTTCAAGAGTGCGGTAAAAGAATCTATAGCTAAAGTAATTCTGGTTTAGCAACCAATTTAAAAAACGACAAATTCGTCATTCCAGTGCCTCCTTCTCCTGTTATTCCAGTGCCCTCTTTCTTGTCATCCCAGTGCGTGACACTGGGATCCAGAAAACTTAATTGCAAGTAATACATTGAGTTTGGTGAGTATGGGTTTTGCGTTATAGAATGAAGCACTTTTGGTGAATTTGTAAAGAAAACTGGATTCCAGTGTCAAGCACTGGAATGACAAGTTCTCGGCAACCCCTACGTCATCCCGTCACGGTATCTCTTAGCCGCTAACACGTAGCGGAATGACGATTGTCGGTAAATCTAAGTTACTGTAGCTATAAAGGCTTTCACAACAACCTATTTTCCTTGAAACTAAAATAGCTACTGAATGTAATAATAATGTGATCTATTAATTCTATTCCTATACTTTGGCAAGCTTCTGCTAGTTGTCTAGTGAGAGGTATATCGCTATTTGAAGGTTGTGTATCTCCGCTTGGATGATTGTGAGATATTACAATGGATGTTGAACCAATCAAAAGTGCGCGCTTGATGATCTCTCTGACATAAAGAGGAGTTTGATCTACTGTACCAATATTTTGCAGGTCTTCCGCTATTAGACGATACTTTTTATTCATATAGATGACGCGAAAATTTTCCTTATTGAGGCTTCCTATACTTATTCTTAAATAATCAAGCAATTTTTCCCAGTTATCGATTACAGGCAGGTTTTTTATTTCTTCTCTTGCAGAACGAACAAAGGCTTGTTTTACACAAAAGATGGCAGATATCGCTGCATTGCTGACACCATCAACGTTTTGCAGCGCTTCCAGGTCAGCATTAAAAACTTTATTTAAGCTGCCAAAACTTTCTATCAAACTCTTTGCCACCGGTTTTACATCAATTCTACTATATGCTGAATATAAAATGTGCTCTAAAACTTCATAATCAAGTAATGATTGTCCATTATCTAAAATAATTTTCTCTCTTAGGCGCTTTCTATGCCCCTTTTTGTAATTTTTCATCATCAATGAATTGCTTATCTCTTGTATAATAAGAAATTAGATTTTTAAGTAAAATATTTAATAAAGCGCATGACGCACAATTGTAAGAACATTCATTTTTAAAGACAGCAAATGGTGTCATGAAAGTAGCTGAGACACTGTCCTCCTTTGTCATCCGAGTAGCTGACACTGGTTCCTTTACGAAGGCAGTGCCCAGAGGTGTCATCCCAGTGCGTGCACATAGTGCAAAAAATTAAAAATAAGACGCCAATACGTAATACTGTTGTCGTTTAATCTGCACAGATTGAAGATAAATGAATACCTTCAGTATCATGATAAAGGGGCTGGCGAAGGGTGTCAAGTAGTTTTTAGCTCTGCCTTCTAAGGCTTTTACTCGTGACAACCACTGTGCCTGCGATCTTATCGTGCCAAGTTTGACAGCGTTTGTTGAAATTTGACCATAAAAAGCCCAAGAATAATGGTGCAACTGATAGTATGAGGGAAAAAAATCTCTTGTTTGCTTGCCTTAAAGTCATTTTTCCGAAGGTTTGTGCATCCACAACTCTGAGCCCAAATAATAGTTTTCCAGGTGTAGCAGCAAACTTTACCCACATATATATTACATAGCAAAAGAGCATAATAAACTGGACTATTTGATTTAGAATCATTAATTTTACAAGTCTACTCTGCATTGCCTTTTCTTCTATAGAAAGTGGCACTTGCATTTGGTATTTTGCAGCAATTTGAATTAATATTTTGCTATCCTCTGAGTTTGTAAAGAGCTGATTAAAGGCTTGGCTGCAAAACTGCAAGAACAAAACGATAATAATCAAATCAAGCAATACTGATATATAGCGCCTGAGGCCCGTTACATAACATATTCCATTTTCGTCTTTCTTTACCTTTTGAATAACATTTATAGAAGAAAAAATAGAAAATAAACGATCAAAAAATTTATGTAACATATATACGCTTTCCAATATTTAATGTGCCCCTGGCCGGACTTGAACCAGCATGCTTTTGCAAGCAACAGATTTTGAGTCTGCCGTGTCTACCATTCCACCACAGGGGCATTAAGTTTTAATGCTATAGGCAACACGGAATTAGTCAAATTTTTTTGCCTTTACATCTTTCAAATGAGGACTAAATATTCTACAATAATCAACAGTTACTCTCAAAACTTAAAATGAATGAATTAGCTAGTCTCTTGGGTTCAAGAAGTGTAGACAAGGAAATATGTAAATTACCGCATAATCTAGAAGCTGAACAGATGCTTATTGGTGCAATGATTCGTGATAATAGAATCTGTGATGCGGTTGAAGACACAATCACAGCGGAGAATTTCTATGATCCATTACATCAAAGTATTTTTACGCAAATATCCAAAACCAGGAAACATGGCATAATTGCCAATGAACTGAGCCTCAAGATGTTTTTTGAGCACGACAAAGCATTTACCGAATGTGGTGGGGTAGAGTACTTAGCAAAGCTTGCAGCGAAGGCAAGTATTGCGCTTGATATCTATAGTTTGACTAGAATAATCCGTGATACTTACTTAAGGAGATGTTTAATTAAGCTCGGGCAAGAAATAGTTGGTGATAGCTACAACTACGATATTGAAAATCCTGCACAGGCGCAAATTGAACAAGCAATGACAAAATTGTTCAATTTGGCAGTAAAAAAACAAGGTGAGAAAACATATATAAAACTTGCAAGTTCAATTAAAGATGTAGTTGAGAAGATCAGCACACTGAAAAATAATCCAGAAGCGCTAGGCGTTACAACCGGACTTCAAGATCTAAATCAGCTTCTTGGTGGTCTACAAAAATCTGATTTATTAATTTTAGCTGCAAGGCCTTCTATGGGTAAAACAGCATTGGCGCTAAACATCGCACTTAATGCTTGTAAGATGTTGCAAAAAAGAGCAGATAAGCAACACTATGTAGCGTTTTTCTCGCTTGAAATGTCAGCAGAGCAATTAACTGCAAGGCTGATCACTATAGATTCAGGGATTAGTTATTATAAGGCATTAACCGGGAGAATTAGTGATTTTGAATTGCATGAATTTATCAATACTAGTACAGAATTATCTGAACTGCCTTTCATCATAGATGACACCCCTGCGCTATCAATTAGTGCCCTTCGCACCAGAATACGCGTGCTGTATCAATTATATAATGTAGAAGTGGTATTCATTGATTATTTGCAGCTAATCAGAGGAACAACAAAAAGGAGTAATGAAAATAGAGTGCAAGAAATCTCGGAAGTGACGCAGGGTTTGAAAGCAATTGCAAAGGAGCTAAATATTCCCATTGTTGCACTATCTCAGCTCTCTCGTTCTGTTGAGCAGAGGGATGATAAAAAACCACAACTTTCTGATTTACGTGATTCAGGGAGCATAGAGCAAGACGCAGATATAGTAATGTTTCTCTATAGAGAAGAGTATTATGAACTAAGAAAACAGCCAAATGAAGGAAACAATAAACATCGGGAATGGCAAGAGAAAATGGAAAAAATTAGAAACATTGCAGAGCTCATTATTGCAAAGCAGAGAAATGGACCAATTGGCAGTGTGAAGCTATATTTTGACTCTAACAGAGGTGCATTTAAAGATTACACGGAAAGGCATAGTTCATAGCTTGGCAGCAATCTTCTTGTTCCCAAGTTTATCAATTATTTTTTTTATGTAAAGATAGCTTGACAACTTCTTAAAAATCCTTTTATAATGGTATTATATTTTATAATACGTGAGATGATGAATAAAAACAATGTACCCTATTATATAGCTGGAACTCTGGCTACTTTCCCTTTATTAGCATCTGGAGTGTTTGCTGCAGCTCCTTATATTGGTTTCTTAGCTCCAGTTGCAGCATTAAGTGTTGGCTTGCCATTTATTATTGGTTATGCTGTGTTTTCTGTTGTAACTATTGCACTTTCGTATAAAGCAATTAGTAAGAACAAAACAATTTCTGAGAAGGAAGCTCAGCTTGCTGATGAAAAAAGTAAAGTAGAAGCTAAAAATAAAATAATTTCTGAGAAAGAAGCTGTAGTACAGGATCAAAAGCAAACCATTTCTGAGTTAGAAGCTAAGATACAAGCTCAAGAACAAACAATTTCTGGGCAAAATGACCAGCTGACTAAAAAAGAAGTGGAAGTAAAAGCTAAAGAGGAAGAAATTTCTAAGCAGAAAATTGAAATTAATAAAAAAAATGAGGAGATTAATAATCCAAAAGAAGAAATAGAAAAATTTAAACACAAGAAAACTTTTGTTCCGCAAGCAATAAAGAATATCAAAGAAGCATCTCAAGAAGCATTTGCATATGTAGCAGAAGCCTACAGTAGTGGGCGCGTTCATAGTACTATTAAGCAGCGCCGTAGTGATGTTGCAAATGACTTAAAAAATGTCGTAGGTAGTGCGAAAAATGCTTATGGCACATCAGTTGAGTATGTAAAAGGGAAATTTAATAGTGCTGGAAATAAATTAAAAAATGTTTATGGTACATTAGTTGAGTATACAAAAGGAGCACTTAACAGCGTTGGAAGCAGCTTGTACAGTAGGATTTATGGTACTAAGGTTTCTAGTCTGGCAGAACAGTTTAAGCGTTATGCAGAAGATGGGTCTGAACTTAGCATGCGAGAACTAACTCGTTTGGATTACTTAGATCTTGCAGTTTCTTCCAGTGAGCAAAAGCAACGAGCTAATAGTTTGGATTATTTAAATATTGATAACGACGTTCCTAAGCAACCTGATCATTTAAGTATTGATGCTGCTAAAAGGTATTTAATGAGTCTTTCTGAGGATCAGGATGTATTTTATGATGCAGAATCTGGTGATGAAAAAGGTACTGAGATTTCTAGCCCAGAAAGTCAGCCAACTAAAGAAGAAAATGGTCAAGGCTGGTTTGCATGGAGCCTAGGAAAGGCTAAGTCGGCAATGACTGAAGTAGTAGTGATAGGTGCTGATGTTACTAAACCATATTTTGCTAAAGTAACTAAGGCACTTGCCACCTAACTTGAATATGTAGACAGCGGTGTGCACCGTCGTTAACTAAAGATAATCCCATCCAGGAGAAATAGTTTTTACACTATTTCTCCTCTTTAGCATCAACCCTCAAAAAAACCGGCGTAGGTTTAGGCAATGTTATTCCTGAACTTACGCACGCGTCGCACAAAGATTTTAAATCTCGTTGTTCTTTCGGAATTTGCAGTTGATTTAGTATCATCTCCGCTGACTTCGGGACAATTGGCTGCAATAAAATGCCTATTATCCTGATATATTCCAGTAACTTATAAATTACTAAATTCATGCGCTCTCTGTCAGTTTTGCTTAGTGTCCAGGGTGCACTTTTGTCTATGTAGGCATTTGCTTCAGAAGAGATGTTGATGATTAGAAGTATGATATGGTTAAATTCATACTTTGATAGGTGATTCATCACTTGATCGAGTATAGCTTTGCAACCTGGAAGACTTTCTTCACCTTTAAGTAGGCTTTGATCGATTGTTGGTACAATTCCAGAACATTGCTTGTGTAAAAATGAAATTGTTCTTTGTACTAAATTGCCTATGTTGTTTGCCAGTTCTGAATTTATCCGGCTGATCATATTTTTCTTACTAAAGTTGCCATCTTGGCCGAAGCTTGCTTCCCTGAGGAGAAAATAGCGTAGCTGATCAACACCAAACTCTTGAGCGAGGCCAATTGGATCTATGACATTACCAAGGGACTTGGATATTTTCTCTCCCTCGTTCAACCACCAACCATGAACTGCAATTTGTTTTGGCAGTGGCAGGTCTGCTGCAAGGAGAATCGCTGGCCAATATACAGCATGAAAGCGCAATATGTCTTTACCGATTACATGAACGTTGAAAGAGTTGTCAGCTAGGTTTGCAGCGCTTGACACTGGAATCTGCGTTTTCCCTTGGTTTGGTGTCATTCCAGTGCTTGACACTGGAATCTGTGTTTCTGGTTCTGCCCAAAACCTCTTATATTCCTCACCTTCAGTACTAGGGAAACCTATTGATGTAAGATAATTGGTTAATGCATCTATCCAGACATAGATTACGTGTTTGTCATTACCTGGTACTTTTATTCCCCAGTTAAAACTAGTGCGAGAGATTGAGAGGTCAATGAGCCCTGATCTTACAAACGATATCACTTCATTTCTTCTGCTCTCAGGAAAGATAAAACTTGGCTGATTTTTATAGAGTTCCAGTAATTTTTCTTGCCAGTTTGATAAGCGAAAAAAGTAACTCTCTTCTTTTATCCACTGGACCTCAGCACCTGTTGGTGCTTTGCCATCTATCAGCTCTGACTCCTGATAAAATGCTTCATCACGAACTGAATACCAACCCGAATAGGAATCCAAATATATTTGTCCTCTCTCTTCAAGTCTATTCCATAAAGCTATCACTGCTTTTTTGTGACGTTCCTCCGTAGTGCGAATAAAATCGTCATACTCAAAATTCATGAACTTAGCCAATTCTTTAAATGAAACGCTCACTTCATCTGTAAATTCTTTTGGCTGCATTTCCTTTGCTTTAGCTGCTTTTTCTATTTTTTGTCCATGTTCATCTGTACCGGTGGTAAATTTGACATTTTTCCCAGCTAGTTTCATGAACCTTGCCACCACGTCACACAAGAGAGAAGTGTATGCATGACCAATATGCGGCTTATCGTTTACGTAATATACTGGCGTGGTGATGTAAAAGTTCTCGAATTGTTCCATGGTTTAGCATTTTGATAAAAATCAACTGAGTTAATTATAGTATTAAAAAGGCAGTAATAAATAAATATTGATTGGGTTAAGCATAATTTTTGAAAAAAGCTATTTACTGAAATTTTATTAAAATAAGAAACAATCAGGCATGATTATTGAAAGAACAATGAGAAATTTTCTTGTAATTCTATTTATAGTTTTCTATGCATTTGATGCACACGCTGATGGAGCAACAGATGTAATGTGTAATGTAATAGGTTACGTTCATGGAATAGGTGGACCAATGATTACAGTGGTAATAATTGGTTCAAGCTTACTTGCAATATTTGGCAGAATGCCTTGGCCTGCACTTTTCGCACTGGGTATGTTTGTTGCTGTGTTTTTTGGTGCTCCTCAAATTGTAACAAAGGTAACAGAAAAAGAAGTTTGTTGTCTTGATGAGAGACAAACATTGAATAATGGAAAGTGTGTTGCTGCTCCTGGATATGAATACATAGGTCGTGATCGTTGTGGCCCTAGGAGAAACGGGATTCAAGGATGTTGTCCTAATGGCTGGGTGATCACTAGTAAGGGCAACTGTAAGAAACCTGGTCTAGATCCTTCAGAGTATTGGTAGTGAAAATGGTGCTTTTATAGAGTTAAATCTAACCACTCATCAAACCACAAAGTATATAATTAACATCTACTCCTTTAGTTAGATTCCACTCACGCTTTATTACGTTGTACTCCATGCCAGCCATGTTTTGCAGCGTTACATTATTTTCTCTTAAGTGATTTGCAATTTCTGACGGCTTGAGAAATTTATTCCAGTTATGTGTACCTTTTGGCAGCCAATTTAATATGTACTCTGCACCAATTATTGCAAGACAAAAGGATTTAATAGTTCTATTTATTGTGGATATAAAGATTAACCCCTCCGGTTTTAGCAGTTCTATCGCTTTTTTCATGAAAAGCTCTAAATTATCCACATGTTCAACTACTTCCATCAACAGAACCACGTCGTACTTCTTGTCATTGCTTAGCTCTTCAATGCTGGTGTGTATATATTCTATATTTAACCCTACTTTTTTTGCATGTGAATGCGCTACTTTTATGTTTTCTTCACATACATCTATTCCCACAACGTTAATGCCAACGCGTGCCATTGACTCTGACAAAATGCCACCACCGCATCCAACATCAAGCAATGATAATTCTTTCAAATTGCATTTTTTTAACTCTTTTATTTTCTCAATAATGTAAGATACTCTAACAGGATTCATCATGTGCAATGGTTTGAATTTGCCGTTCTCATCCCACCACTGGCCTGCCATTTTAGCGAATTTTGATATTTCATCTTCGTTATAAGTTTTTGTTTTTTTTTTCTTAGAGGTTATATTACTGAGTTTATCAAGGCGTTTTTTATGTCTGCTTTCTTTTGAAAATTCTGTTTCGAGGAATTGTTTGACTATGTCTTTTGCTAATCCACTCGCAGTAAACCCTGCACCAAGACACAGTACATTTGCGTTGCCATGCTCGCGAGCTAATTTTGCGATCTCAACACTGTTACATAAAGCAGCGTAGATTCCTTCAAAACGATTTGCCACAGTACTCATGCCCAAACCTGTACCACAAATTAATATCCCATAATTTGCTTTTTTGCTTGTTATATCTTCTACAACTTTAACAGCATAGTTTGGGTAATCTACACACTTTTGCTTAGCAGTGCAGCCTTGATCTACTACTCTGTAACCTAGGGCTTCCAGGTAAGGTTTTATTTCTGATTTTAATTCATAACCAGCATGATCTGAGGCAATTGATACTATATCTGACATATAAATAATTAATTTTATACTAATTAAATGATATAATTAAAGCAGATAAGATTTAATAAATTGAATAGATTACAGTGTCAAGTACACAACTGTACGAACGTTGCGATTTGAGTCCACCAAGGAAGGGTGTCATCCCAGTGCCCAGACACTGGGATCCATGCAATCTCGTCAAAGACGTTCATTTTAGCATAAAAGAGCTACTTTTATGCTCACCAGCTCAGTGTCCAATCAAAATTCCTGGATGCCAGTGTCAAGCACTGGCATGACACCTTATGGAGCTATAGTTCCTCTCCATTCTCAAATGCCCTTCTTTTGTCATCTAAGTAGCTATCCAAGAAAACTATTTACTGTACCTACTTTAAATCAACCTTCTTTAATTATATTCATGATTCTTGAGTAATTTATTTTGGGTTCTTTGTCAAGCTGTCCTGATTTTTTGCAAGCCTTGAAATAAATTTCGAGTCAGATGTGTATAAATTCTATATAATTTTTATCCTGCTACTAATTTAACAAGATGGATCATATAGATATTATAAAATCAAAATTATTATTATCCGACATAGTAGGTAAAAAAGTCAGATTAATAAAAAGAGGAGATAGTTTTGTTGGGCTCTGTCCATTTCATAACGAAAAAACCCCATCTTTTTCGGTAAGTAATACTAAAGGATTGTATTACTGTTTTGGTTGCTTAGCTAGTGGTGACGTATTTGAATTTATTTCACAAACTGAAGGATTAAGCTTTAAAGAAGCATTGGAAAGATTAGCATCGGTTACAGGTGTTGAACTGCCCAAAAGTCTTAGTATTACAAAAGAGGACAATAAACTATTTTTAGCGCTTGATTTAGCTGCAAATTGGTTTGCACAAAAAAATCAAGGTGTTGTAGATTATTTAAAGCAGCGTAAGATTTTACCTAAAATCATAGATAAATTTAAGATAGGTTATGCACCAAGCTCTGGTTTGAAAGAGTATTTAAACTCTTCAGGTATTGAAGACAAAATTTTAATTGATATTGGATTAGTAAACAAAAATTTTCGTGATTATTTTTATGACCGGCTGATATTTCCTATACAGAGCATTGCAGGGAGAGTTATTGGTTTTGGCGGACGTGCGCTAAGTTCTGAGCAACAGCCGAAATATTTAAACAGTCCAGAGAGTCAGCTCTTCAAGAAGAGGGAGAATTTATACGGATTAAACTTTGCTTTAAGCGAAATACGTAAAAAACAGCACATACTCGTTGTTGAAGGATATATGGACGCTATAGCGCTACATCAAGCAGGAATTAGTAATGCAGTTGCTCCGCTTGGTACCGCAATTTCTGCAGAACAGATAAAAAATCTATGGAGATTTGCTAAAGAAATCTCCATCTGTATGGATGGCGATAGTGCTGGACGTCATGCTGCTACTCGAGTTGCAGAACTTGCTCTGCCAATATTAGAGCCTGGATACACGTTAAAGTTTGTGACTTTGCCGAGTAATAAAGATCCATACGATATATGTAACGAACTGGAATACAAGAAAGAAGACGTATTGACTGCTCTTGACCATTCAACAAAACTGCATTCTGAATATTTATGGCATCACATAATCGATAGCAATTTGCAAAATTATGAAAAACTTGCTCCGGAAAAATATTCAATTCTTGAGCACAAGTTCATGGAATATGTAAATACTATTAGCAACAGCAGTATTAGAAGGTATTACAGAGATTATTTTTACAATAAGGCTAGTGAACTAAGAAGTAGCTTCAAAAAACAGATTTTTAATAGTAAAACTGGAGCAACAAAAGGTGAGTATCTTCATAACAAATCTCCAGAGCTAATTGAAGCAGAGCAAAATCAGGCCGTAATTTTGCGTATAGCCGTAGAATTTCCTGAAATCTTGAACCGTCCTATATTTTTTGAGCAATTTTCTCATTTTGAATTTACTAATGAGATGAAAAGATTACAACAGCGTATAATTGATGTAATAAGTAACAAAAGCAAACTCGATAAAGAGCAAGAATTGAAGCAGTTTAACGTTATAAAGTATGTATTTGAAAAAACTAGTGTACTAAATAGCCAACTGAACGAGAGAAAATCTGCAGAAATTGTGTGGAATAATATAGTGTTACTAAAAGAATTAAATGCATTACGAAAAGAAAGAAACGAAGCGAGGCTGAGCGGTAATCTTGACTTAGAAGAAAGGTTAATAGAACAAATAGAGCAAATAGAAAGTAGTATACAAGAAATGCAAATGGAGTTTATTGAAAAGTAGATATCGTCTCGTTAGTCAACAAGAAAATTACAAAATAAGACAATATTTTACATAAGATTGAAATTTTTAACTAATTAAGCCTTCCTCCAACAGCTTTGCCCTGTAGTTTTTGATATGGTTAGGATCACTTGAAAATGTATAATTTTTGTAGTTAGCTCTGCTGTGCATATAAAGCTTACTATTGACTTTTATCACATTATCTCACATTATCTCACATAATATGCATGTGAGAAGAATATGAACTGGAAGAATTTTCGTCTTAGTACACGTCTCAACCTAGAAGGGCCTGTAATTGAGCAAGTGTACGAGTTAATTACTGCAGTTGATAGTGTTAAAAATAGCTGGCAGATAACGAAAAAACTACTACCACAAACAATTGAAAGATTAACTCATTCAGTTATTGTTACATCTTCTGGCGCTTCTAACCGTATTGAAGGAAATCGTCTAACCGATAAAGAAGTTGAGGATCTATATAAAAACCTACGTGTCAAAAAATTTAAAAATAGAGATGAGCAAGAAATTGCTGGCTACTTAGAAATGCTTACACTAATATTTCATGATTATACGGATATTCCAATTAGTGAGTCATCAATATTGCACATTAACAACCAGATGCTACTTTATAGTGAAAAAGATTTGTATCATAGAGGAAAATACAAAGCAAGTTCTAATAGAGTTGAGGCAAAAGATCAGAATGGAAAAGTTGTTGGTATAATTTTTGATCCCACACCACCTTACCTTGTTAGAAAGGAAGTACAAGAGCTTATTGATTGGTATCACTGGTCCTTAAATAATAAATTTAAGCATCCTCTTATTATTGTTGCTAACTTTGTTTTTGAGTATTTGGCAATACACCCTTTTCAAGATGGGAATGGCAGAACTAGTAGATTGATAACTAATTTAATGCTGTTGCAGCAGGGTTATGATTTTGTATCTATTGTATCAAATGAAAAGATAATTGAAACTAACAAACTTAATTACTATTTAGTGCTTAATAAAACACAAAGTAGCTGGAAAAGTGGCAAAGAAGATATTTCCCCATGGTTAATATTTTTTCTTAATGTGCTCAAAACGCAAGCAAATGAGGCGCATTATATTCTTGAGAGGGAGAATACTGAATATTTATTATCAAGAAAACAATTATTCTTCTGGGAGTGGGCACTTAGCCTTGCAGATAAAGAATTTAGTAGAAAAGATGCTATAGAAGCTCTAGGATTTCCTCCAAGAACAGTAGAGGCAATTACAAAGAAACTGCTAGGGATGAAATACTTACAGCGTCTTGGAGAAGGCAAAGCCACTAGATATAAAGTTATTATTTAAAAGTTTTAGTATGTTTGTCGAGATTTTTTTAAATCCAGTCTTATGCACAACTTTGTTTGCAATTTTACATTTTTATTCGATTAAAAATTGCATTTTAGCAATAAAAAACTTACTTATTATAGGAAAATCTTGTGTTTGTTCTCATATAAAACTATTTATGGAGTGACAATGGTACATGTATTATACTTACATTTCTGATTCGAAAATTTATGCAGTTGTTTCTAACAAAATTAGTTAACAAATTCTATTGTTTAAAGATGAGAAATAAAGTAATCATCATTTCCAGTATTGCTTTTATTCTACTGTTTTTTATCAGCAGTGCATTTTTAAAAAAAGATCAGGCGGTTCATAGTGATAATGCAACTAGTAGCTTTTCAGTAAAAACTCAAGAATGTGCGCCGCAAAACCGCACTATATATTTAAATTTTTCTGGTACAGTAAATCCCTTACATAGAGCTAGCCTTGTCTCAAAAATAAGTGGTAAGATTATTGCTATTTATTTACCTGATGGTGAAAAGGTAAAAAGAGATGATGTAGTGTTAAAGATAGAAAATTATGACAGGATTGAGCAAGCTCAGAAAGCTAAAGCTTTATTAAAGCAGCGTGAAATTGAGTATGATTCCTCTCACAAACTGAATAAAAAAGGCTATGGAGCACAAATAAAAGTAGAAGCAGCTTTTACTGCGTTACAAAGTGCAAAAGCTGACCTAAAAAGGCTAGAATTGGATTTAGAAAACACTGCAGTCAAATCTCCTATATATGGTTATGTTGATAAAATCAATGCAAATGAAGGGGATTTTGTTAATGTTGGGCAAAAAATAGCTGACGTGGTTGATTTCAATCAAATTCTTGTGGTGTTATACGTTTCGGAAAATGAAGTAAATAAAATAGAGCTAGGCAGTACAGCTCAAATTAATTTGCTGGACGGAAAAGAATTAGCAGGTGAAGTAAGTTTTATTAGTAAAATTGCTGAACCTAAAACTGGGTCTTATAGGGTAGAAGTAAAGGTAACTAATAATAAAATGATATCCTTCCAGGGATTAACTGCCAACGTAAGGCTACCTTCAGGCGAAAGATTTGCATATAAAGTTCCTTCTTCAGCCCTGAGCTTAAGTGACGAAGGTGCTCTTGGAATAAAGATTGTTGATGATAATAATTATGTAGTATTTGCACCAATAGAAATTGTTGATCATGAGAGCGATGGGGTTTGGATAGTAGCAAATAACGAAGGTAAACCCATAAAGTTAATAGTATTGGGCCACCTATTTGTTAAGCCTGGTGATAAGGTTTAAGACATAAGATCCTTTGTATCCGTTCAGCAGAGTGGTTTAAGAAACGATAGATAGGAGATTGTGAAAAGGCCCTTTGTTTCCATGTCAAGTATACCGAAATTATCCGTTCAAGGAATGCATTTCCCCGCTTCGATTGGGTAAAATATGAATTTTTGCGATAAACGACATAATG
>NODE_3_length_29928_cov_4.347091
CCGTGGCCCATTTTTTTTTTTTTTAATGATGCGCCGACCACCGAGATCTCCACTATCCTCTTCGTCGGCAGCCTCAGATGTGTATAAGAGACAGGTTCTGATGTTATTTCTTTGCCAGGAATTAATATCGATGAGAAAGACATTATGTCTTCAACCGGTGCACTATCTTTAACTGAAGTACCAAAAAATCTTGTCGTAATCGGAGCTGGGGCAATAGGGCTTGAAATGTCTTCTGTATGGAGGAGGCTAGGGTCTGAAGTCACTGTAGTAGAATTTTTTGACAGAATCGCTGCAGCAATGGATGGAGAATTAAGTAAGTCTCTACTTTCTAGCCTACAAAAACAAGGAGTAAAATTTTTACTCAGCACTAAAGTTGAGGAGATAAAACAAAATAGTAATTCTTTGAGTGTGAAAGTTTGCTCTGTAAAAGATAATCAAACAAACACTATAGAGGTGGATAAGGTGCTGGTTGCAGTAGGACGCAAACCATGCACTGAGGGTCTTGAAAAAATAGAAAAAGATAATCGTGGTTTCGTTCAAGTTAACAACAGATATGAAACTAATGTGAAAGGAATATTTGCTATTGGTGATGTGATTGGTGGAGCAATGCTTGCTCATAAAGCAGAGGAAGAAGGAGTGGCAGTTGCAGAGATAATAGCAGGACAGTCACCTCACGTTGATTATGAAATTATACCATCTGTCATTTATACTCACCCTGCGGTTTCTTCGATCGGTAAAGCCGAAGAGGAACTCAAAAATGCTGGCTATAAGTACAAAGTTGGTAAATGTCAATTTGCTGCAAACGGCAGAGCAAAAATCACTGATGATGCTGAAGGATTCGTGAAAGTGCTGACTTGTAGCAGAGCAGATACAATACTAGGTGTGCATATCATAGGAGCATACGCTGATACGCTAATCAACGAAGCAGCGGTTGCAATGGCATATGGTGCAGCAGCAGAGGATATATACAGAATTTGTCACTCTCATCCTGATATAAATGAAGCCTTTCGAGATGCGTGCATCGATGCTTTCTTTAAAAAATAACTGTGGACCTCGGTTCAATCATTGAAAAATGGTATGAGTGGCTGAGGTGCAACAGATCTTATTCACCAAACACTTTAGAGTCATACATGAGGGACTTGAAGGATCTTATAAGTTTCCTAAATACTCACATTGGTGGAGAAGTAAATGTTGGCACTCTGAAAAATTTAAGCATACCTGAGTTAAGAAGTTGGCTTACCTCTCGTTACGCAAGAGGTGTAAACGCAAGATCCAACACTCGAGCACTCTCAGTAATCAGAAATTTCTTCAAGTACATAAAAAACAACCACAATATAGACAATGAAGCTGTATTTTCCTTATCAAGGCCAATTCAGAGAAGAACTTTGCCCAAAGCACTTTCAATATCTAATATAAAAACTTTATTGAAAGAAATGAAACTATCCGACCTGGGCGAACCTTGGGTGATAAAAAGAGAAATTGCAATTATCGTCCTGCTATATGGTACAGGCTTAAGAATCAGTGAAGCGTTGAACCTTGGGGTTAGTGATATTAACAATGAAAGTTTAATAGTAACAGGTAAGGGAGATAAACAAAGGCAGGTATTCATTCTTCCGGTAGTAAAAAAATGTATACAGGAATATGTAAAAGCCTGTCCTTATCTTGGCATTAATGATGAAGCACAATATCTTTTTTTGGGAGTAAGAGGAAAAAAATTGGGAAGAACTTATGTGGCTAATCGTTTGCAGAAAATAAGGAGAATATTAAATCTGCCAGAAATTTTATCTCCACATGCATTTCGTCATAGTTTTGCTACTCATTTGCTTCAGGAAGATATTGATATAAGATCAATACAACAACTGCTTGGTCATTCGAGTCTTGAGACCACTCAAGTTTACACTCACCTCAATTATCAAGATGTTTTTAACATGTACAAAAATTTTCAGCAGAGTTTGGAGAAGAAGCCAAAACCTTAACTTCATTCTAGACTGATAACATTACCAAGCTGAGTGCTTCTAACGTCGCTAAGTGCTGTTTTTGTTTTGTATAAACAGTAGCATCCAATTGTAAAGAAGGCAAATGCAGTTACAGCAAGTGGAATACATATTTCCAAATTAGGTGTTGTTAAACATGCACCAACAACCAATGCTACAGACAACACAAAAGAAGCGACAGCATAGCCGTTTTGCTTTCTACTTTGAGCAATTTTTTTAGTAAGTTGAGTAAGTTGACTACTTAGATCATTAACCCCTGCTTGCTGACTTAATTTCTTTTGTTTTAGCTCCTTTTTTTTCTCTGTAAGTTGAGCTTCTTTTCTTTCAAATTCATCTCTAAAGTTTTCGAGCTGCTGCAACTCTCGAGCAATGAATTCGTCGTTTATTTCTGGTTGAACATTATGTGTATTTGCTACAGGTTGCTCTGCACTTACAGGAAATTTTTCATTTAGATAATTTGTAATAGATTCGATTGGATTATTAACACCCCTCAATGCAGCAGTAACAATTGCATGACTCATGAAGCAATTATCTTCTACTAATTTTTTTACATCATCTAAATCTTTTTTATTAATAGTAGCGGTTAATCGCTCTGTAATAGCTTGTTTAATTATTTGCTTCACCCATGGATTTTTCTCCATATCTTGTATTGGCTTTATTTGACTAAATCTAGGTCTTTATGTTTTAAAAGTTTAGTCAATACTTCTTCGTTATCTTGTGTTATTCCTTGTAAACATGATTTGATAATTAAGCTAAGTGGTGTTTCTATTTCTCCATTTTGGTTTCTTTTCCAGCAATTAGGGTTAGGCTTATCATTGTAATTCAATAACATTTGTGTTACCCACATGCTTGAAGAAGCTAAAAAAGAAAAAGACTCTAAAAATGCTTTTCCTCTTTCGGCTTCCATTATTTCCATTGTAAGATGCGAAAAGTTCCTTTTTTGTATTCGCCCTACTTTTTCAATATATTCTTTAGAAGTATGAAAGAAACGCTCTTTATGAAAATCACGAAGATATTCTTCAGAGAGTTGTTGGTATTCGGGTTTAATAAGTAAATAACTATTTTTAACATATATATCTAAGTTGGGATGTCTAAGTAACATCCGTATAAAATTCCTATTTTCCATGCGAAAGGCTAGATGTAGAGCTGTATTGTGTTCTTTAGTTTCTTGAGCATTAATATTTAAACTTTGATGTTGTAAAAGCAACATCATCATTTTTAAGCATATAGGGCTGTCATCACCATTCATGATAATAGTCATTAATGGTGTATATCCCTTGTCAAACGCATTAACATCCGCATCTCCTTCCAAAGCTTGTTTAAAAGCTTCTAGGTTTTCATCATCAATAGCTTTAAATAACTTTTGTGTCGGTGCATCTAGAGTTCTCTGATATCTGTAACCATTAGTATTTGTCCTATTCTCTCCATAAAGCATATTAAACCTACCTAATAATTTACTAACATAATTATGTAAAAGAAAAGGAAAATTGCAAGCAATTTATCTAAAATCCTAGAATTAACTACGACTCTAAAAACTTTTCTGCATCAAGTGCAGCCATGCATCCTGTTCCTGCTGCAACTACTGCCTGACGATATACCTTATCTTGAACATCACCTGCAGCAAACACTCCTGCCCTACTAGTTAAAGTTGTTCCAGGTTTTGTAATGATGTAACCCTGCTCATCCATTTCAACAAAGCCTTTAAAAATACCCGTATTTGGTGCGTGTCCGATTGCAATAAACACTCCATCCACTTTTAATTCTTGAGCTTCCGTTGATTTAACTATAATACCAGTAACTTTTTTCGGATTTTCTTCTCCAAGAATCTGCTCTACGGTATGGTTCCACATTACTTTTATTTTATCATTTTTAAAGAGCCTATCTTGCATTACTTTTTCCGCTCTTAATTTATCACGCCTGTGTATTAATATCACTTCTTTGGCAAATCGAGTTAAAAATATCGCCTCTTCAACAGCGGTATTTCCACCACCAATCACAGCTACAACTTTATTCCTAAAAAATGCGCCATCGCAAGTTGCACAAGCTGAAACTCCGTAACCTTGAAATTTCTTTTCACTCTCCAAACCAAGCCATTTTGCTTGCGCACCAGATGCAATTATAATTGCATCTGAATAGTAGTCATTGATATTACCAGAAGATCTAAACCTATACTCATTAGAATCCTCAAGTTGTTCAACGCTTTTTATCTCATCATCTATTATTTTTGCTCCAACCTTTTCTGCATGCAACCTCATTTGCTCCATTAGTTCTGGACCCTGTATTGAAACAAAACCAGGATAGTTTTCAACATCTGTAGTAATTGTAAGCTGACCACCAGGCTGCATTCCCGTTACTACAACTGGCTCTAAGTTTGCACGTGCTGCATATATAGCAGCAGCATAACCCGCTGCCCCGGATCCAATAATAAGAACTTTTGTACTAAATCTATAATTCTTCACTGTATGAGTTTAGATAATCAGCTACTCCTTCATCGCTTGCCTGCATTGCTGGCTTACCTTTCTTCCACCCTGCTGGACATACTTCACCATGCTCCTCATTATGTTTAATTGCATCAACGATTCTAACGAATTCATCGATATTACGCCCTAAAGGCAAATCATTTATCGATTGATGACGTACAATAAATTTATCATCAATAACGAAAGTTGCTCTCAGCGCAATTGAGTCATCATATAAGACCCCATAGTCTCTTGATATAGACTTTTTGATATCAGACACTAAAGTGTAGCTAATCTCTCCAATACCACCATCATTAACTGGAGTGTTTCGCCATTTATAATGTGAAAATTTTGAATCTACACTTATTCCTATCACTTCAACACCACGCTTTGCAAACTCATTTATTCTATTATTGAGCGATATCAATTCAGTTGGGCAAACAAAAGTAAAATCAAGTGGATAGAAAAAAAGGACAGCATACTTATTTTTTATGCGCTTACTCAGACAGAAATCATCAACAATTTCTCCGTCAGAGAGAACAGATGAAGCAGTAAAATCGATAGCAGATTTTGTTACAAGATTCATAATTAACCTATTCTTTTAAAATAACTTCAATTTTACATCTTGATAAACTTATATGCAAGTTTTCTTTGGTTTTAGTCCTATAAAAACTTCCTAAAATAGCTCTTCTTTTTTACCGATAAGATACAATCCAGGTTGGAATACTGAGTTGGTGAGTATAAAATTCTACGTCATGCCACCGCGAACCGTCATACCGCCACGAACCGTCATACCGCGATTCATTCGCGGTATCTCTAGATCCCGCTAACAAGTAGCGGGATGACGGTTGTTGTTTAGCTATAAATGTTAAAAAATTTACCAAACAAAAAAAAGGCAAAAGAAGCCCTAGTCATTGTCTATTTTCAGTATTGGCGTTTTTTAAGTCTTAAACGCTGCAATTTAGCTGCTTTTAAATGCAACTAACCTTAGCTATAAATGTTTAAGAAATTTACTAGGCAGAAAAAAAAGGCAAAGAAAACCTAGGGTAGCTAGTATTCAAATTCTCCCTTGTTCTATTTGACGTCTTTTGATGTCTTGAACGCTTTATAAGCGCGTTTCAGCTTATATAGGTAAAAACCTAGAAATTTGATAAAGACATAAGGTGCACATAGTGCAAAAAATTAAGCATGATTTACGCCAAATATAAAGTTCCCTTTGTCGTTTTAATCTGCAGATTGCGAAGATAAATAAATAGCTTCAGTTTCATGATAAGGGGGCTGGCGAAGGATGTCAAGTAATTTTCTTATTTCATTTAAATTGCTTGTAACCTTCTTATACACTCATCTTTACCAAGAATCACCATGATATCAATGATTCCAGGTGCATCCATTACTCCAGTTATAGGGGCGCGTAATGAGTGGTATACATCGCTTATTTTCATATCGTGCAATTTTGCACATTCCTTGATCTGAGAAGATAAAAAACCCTTATTCCAATTTTCATCACCGATCTTTGACAGAAATGATGCGAGTAACTTAATTATATTGAGGTTAGATTTGACAATTTGACAAGCTTCTTCACTTAAATCAAGTGGCGGATCTTGAATATAAAATTTTGCTAAATCCAATAATTCGGTCAGGTAGTTTGCTCTTTTTTTTAGCTCTGTCAGTCCCTGCAGTAAATAGCCCTTTTTTTTGTCAGTTAGAGTATTTTCTCTAAGCATTAGAGTCAGAATATCTTCATTGCTCATATTACTAATATAGTGGTTATTCAAATGCTCCAATTTTTTAAAATCAAGCCGTGCAGGTGAACGACCAATACTTTCTAAATTAAACCACTCTATTGCTTGCTCATCGCTAATAATCTCATCATTACCGTGACTCCAGCCAAGTCTGAGTAAGTAATTACGCATTGCCTCTGGCAATATCCCCATCTTTTCATAATCACAAACGCTTGTAGCACCATGCCTTTTAGACAGCTTATTTCCATCTTCCCCGTGGATAAGCGGCACATGTGCAAAGCGTGGAATGTCAAAATCAAGAGCCTGGTATATCAGCAACTGCTTAAAGGTATTAGTAAGATGGTCAGAGCCGCGTATTATATCAGTTATTCCAGCATCATGATCATCAACTACGACAGCAAAAATATATGTTGGAGTGTTGTCAGAGCGTAAGATCACTATATCATCAAGCTGCTCGCTATTTACTTTGATTTGGCCGTATATTTTATCATCAATGACGATCTCTTGCGAGTCTGGCACTTTAAAGCGGACAACAGGCTTCACGTTTGATGTCACACTAGTACATTTATGCTTATATATTTTTCCTTCTTTTCTTGCTTTTGTCTTCCTTTCTGTCTCAGGGCAATAACAGTGATACGCCCTACCCTTCTCAACTAAAAGGTTTGCTACTTCTTTATGCCGCTCTATTCTTTTTGACTGATATACTATTTCCCCATCATAGCTCACACCGAGCCATCTTAGCCCTTCTATTATTGCATCAATTGCTTCCTGTGTTGAACGTTTTCTGTCGGTGTCCTCAATCCTTAGCAAAAACCTGCCACCATGGTGCTTCGCGTAGAGCCAATTAAATAACGCAGTACTAGCCCCTCCAATATGCAAAGACCCTGTTGGTGATGGAGCGAATCTAGTGACTACGTCTGGCATGTTATTGTTACAGTAAAGTATAGGCTATGATACCCAAAATCCACGTTTGTAACAATGTAGAATTTATTTATTCTGAGAGATAAAATTTTATTTATTTTTCATAAATTGTGTTGTATAATTTAGTATTGGTTGAATATAGCGAGGTGAGTTATGGATGGACTTGTAGATATAGCAAAATTGCTTTCAGATAATGAAGCTAATATCAATTGGCGTTACACCGGCCCATTTGATAAAACAAAACAAAGAATTAGGGGAGATAATCTCCTGCATTTAGCTGCAAAAACAGGAAAGGTTGATAAGTTTTTATCTATTTTCAAGAAAAGTGTTGAAAGTAATGTTCATTTGTTAGAGTACAATAAAGATCATGAAAATCCATTTCATATAGCAGCAGAAGTGGGGATATTACCAAGTGTAGTAAAAGGAATATTTAAGCATTTGGAGTCTGAAAAAACTAACCCAAATTGTGATCCGAAAAAATTAGAAAATGTCAAGAATTATGTTAAAGAGGCATTGTGCAATAGATGTGCGCTAGATCAATCTAAAAAGACTCCTCTTGACTGGGTTAGTAAGACAGTCAAAAAAGAAATAAAAGAAATCGCAGGCATAAAAGACAGCTTTATATGTAACCATAAGTTTCGCCTATGCTTATATATAGTAGGAGCGATAGCATGTATTGCTGCTTTATGTTTGTCTTTATACTTTTTATTTTTAGTTTCTCAGTCTCTTGCATTGGCTTCGATGGCTGGGATAATTTCTGGTGGGGCTGCGTATCTGTCAGGCAAAGTATTTAGTGAGATACATGACTTGCATGACGTGAGCACTCCAGTAGAAACTTTTAGTAATGCGGATCTTGCAAGGATATAACAAAAAATTGCAGGCAATGATATAGAAATTTACTTTCTCAAGCTAAGAAAGTATACTGATAAGATGACGGAAAAGAAGTACAGTAAGATTTTAATAGCAAACAGAGGGGAGATTGCCTGCAGGATAATCAGAACTGCTCGTAGGATGGGTATATCTTGTGTGTGTGTGTATTCGGATGCAGATACTAATTCTGTACATGTAAGACAAGCAGATGAGTCAAGATATATCGGCCCTTCGCCATCTTGCCTCAGTTATTTAAACATTGAAAAAATATGTGAAGTAGCAGTTGAAACAGGTGCGCAGGCAGTTCATCCTGGCTATGGTTTTTTAGCAGAGAATCCAGATTTTCCACGTGCTTTGCAGAAGCATAATATAGACTTCATCGGCCCCAGTGCAGAAACAATAGAAGTTACAGCCAACAAAATAACAGCAAAAGAAGCGGCAAGAAAAGCTGGAGTGAATGTAGTGCCAGGATATATGGGTAAGATCAGCGATGCTGCCCACGCAGCTCAAGTTGCTAAAGAGGTCGGTTTTCCCGTTATGCTCAAAGCTGCATCAGGCGGTGGTGGCAAAGGAATGCGAATTGTAAACTCCAAAAAAGAAATTGAACTAGCATTTACATCAGCCACAAATGAAGCAGAGAAAAGTTTTAAGGATGGCAGTATCTTTATAGAGAAATATATAGAATTACCAAGACATATCGAAATACAAATCATAGCGGATAAATATGGCAATATAGTATGTCTTGGAGAGAGGGAGTGCTCAATACAAAGGAATAATCAGAAAATAATGGAAGAAACGCCAAGTCCATTTATTAGTGAAGAAGTAAGACAAAAAATGTATGCCCAATGTGTTTCTTTAGCAAAGCAAGTTGGCTATTTTTCAGCAGGTACTGTTGAGTTTGTTGTAGATAAAGACCAAAACTTCTATTTTCTTGAGGTAAATACGAGATTACAAGTTGAGCATCCAGTAACAGAATTTATAACTGGAATAGACATAGTAGAAGAAATGATTAGAACTTCCTGTGGAGAAAAATTAAGGTTCAGTCAGGATGATATTAAATTTACTGGTTCTGCAATAGAAAGTAGAATTTGCGCTGAAGACCCATCGAAGAAATTTTTCCCTTCCAGCGGAAGAATAAAATATTACGATAAACCGGGTGAAAATGATTATGTAAGAATAGATGATGGAGTTGCTGCAGGTTCAGAAATTAGCACGTTCTATGACTCAATGATTGCAAAAGTTATAACATATGGAAAAGATAGAGTAGAAGCGATCAGCAGAATGCAAAAAGCATTGTCTGAATGCTATATAGAAGGAGTAACAAATAATATAGAATTTCTAGAATCCATCTTCCATCACCCAAATTTTATCGCAGCAAAGCTCCATACGAGATTCATTCCAGATCATTACCCTAGTGGGTTTCACGGCGATTTTGTTACAGAAGAGTATATAAAAGTTTTTATTTTTGCTGCGCTATATGTCCATTTAGAAAATGAAGAAAGGTACTATTACGAAGCAGTGAATAAAACATCTCAGGTGTCATTCCAGTGCGTGACACTGGAATCTAGTAAAAAAGAAGGGGCACCAGTATCAGCTACTCGGATGGCAGGTGACCGTGCAAGAGATTTATTCATAGTGAATATAAATGACAATGAGTACTCCGTAAATGCAAAATACCAAGATAATATATTAATAACAGTATATAATCACAATAAATACTCCGTTATAGGCAAGTGGAAATCAAGTTATAGATTGCTATATATCACAATTAATGACGATACCAATATAGCACTTAAAATAGAAAGACAAGGCAGCAAGTACCTCATAAGACATGCAGGTATGAAAGCTGAGTGTTGTATATTAAAACCTCATGTAGCTGAATTAAGTAAGTTAATGCTAAATAATGAAACAGAAGGGATTTCAGCAGATGCTGTAAAATCCCCAATATCTGGTTTATTAGTTAAATTACACGTAAATGTAGGAGATCAGGTGGAAATAGGACAACCTTTATTTGTGGTGGAGGCAATGAAAATGGAAAATATCATATGTGCTGAAGCAGTAATGGTGATAAAAAATATTCCCGTTCAAGAAGGAAAAAATGTGCAGATTGGTGATGTAGTCTGCTTTCTTAAATAACATAAGAAGTACAAACTTGACCCAAACAAGATAAATGAAAACACTTGATGAGCTATGGCAATGGCTATTGGTATGTGTAACAAAAGAGTAACCACTCCTAAAATTATCTGAATGATGATGGAGAGCAGCATAATATATACCGGTTTTACGCTAGCATTTTTTACTGTGAGTATTACTACCAAAGTTAGTATTAGCAATGCCAGTGCTCGATGTATAAATTGCACTGTCGCTCTGTTCTCAAAGATATTCAGCCATATAGGCTGTAAGAAAAATAAATCTTCTGGAACGATTTGTCCGTCCATTAGTGGAAAGGTATTATAAATCAAACCAGCATTTAATCCCGCAACAAATGCGCCGAAAATTATTTGTATTACAATTAGAATCAGAATAAGTATTGTGTAATATATACTACTGTTAGTAGATTGAAATCCTGTCATCCGAGTAGCTGACACACAACTGTACGAACGCTTACTTTTGAAAATAAATTGCACAGCAAATGGTGTCATGAAAGTAGCTGACACTGGAATCCAGCTTTTACTATGCAGCCACTTATTTAAAGTTAAGTTTTCTGGATCCCAGTGTCTGGGCACTGGGATGACATCTTCCTTGGTGAAAATTACTCTTATACTGCAATGTTCGTATAGTTGTGTACGTAACACTGGGATCCATATTTGGTAATCAAAAAATTGATATGACAATAATGCAAAGATAATTAATGCTAATAATAAGTGAAGTGCAAGCCTATAGTGGCTAACATGAGGTTCAGTGACTAAACCACTTTTAACCATATACCAACCAGCAAAAGCTTGTAAAGCTCCAAATAATAATGCCACACATAGCTTTATTACTACCTTTTTAGATATTTTTCTTCTTAATATGAAATATATAAATGGCAGGACAAAAACTAAACCTGTTAGTCTTGCAACCAATCTGTGTACATATTCTATTAAGTATATAGCGCGAAACTCCTCCATACTAATACCATAGTTAAGTGCTTTATATTCAGGTGTAGCTTCGTATTTTAATTTTTCTTGTAGCCAGTCTTGTTCACTCAGTGGTGGTAATGTTCCAGTAATTGGTTTCCACTCCGTGATTGACAATCCTGCTTTTGAAAGTCTGGTAAATCCACCAATCCCTACCATGAGAATTACCATGACCGAGCAGAGAAAAAGCCAAATAGCTACAGGTTTTGCTTCCATAAATCATGCTGAGTTTTGTTCCATCGCTCAGGGTAAAGAATAAATTCCCACAAGGCAAGAAAAGCTGCAACACTATGTAGCAGACTATAGACCGGAAAAAATATCGATACTATATAAAAATAAAAAGGCATCTTTTGCTGTTTGACAGCTATTACCAGAAGAATCAGGTTAGTAACGTATACCACTACAAAGTAGTACAAAAATAATTCATTTAAAACTTTAGTTAATATTAATGAAAGCAGTAAAAATGGAGTAGTAAAAAATATAAAAGCTGCGGAGCCAACAAAAAGATTCAATAGCAAAATTCCCTTAAATCCAGTGTGTTTATAAAGTGACTTTATATTTTTTAAATGAACAATATAAGTTTGCATATAGCCTTTGATCCAGCGCGCTCTTTGCTTAATCCAAGCAAATACAACAATTGGTGACTCTTCCAATGTTTCTGAGTCAATCATCCTGGTTTTATATCCCATTTGCGCAAGTCTCAAACCGAGGTCAGCATCTTCGGTAACACTGTAAGCATCCCAGAAAAACACTTTTTTTAGAATTTTTACTGAAAAATGATTACTGCTACCACCCAAAGGCATTGGCATGTTCATTTTTTGGAATCCAGGCAATAAGTATTGAAACCAGTTCATATACTCCAGAGAAAAGGATTGTGTAAGAAAATTATAATCACAATTATAGTAATTTAATTTTGCTTGTACACAGGCAAGCTTATCGTCGCCCTTATTAAATTCAATCAGTGCTTTTTTTAACTGCAATGGGTCTGGTTTATCGTCCGCATCATATATTACTGCATACTTTCCTCTAGCAAAGCTCATAGCATAATTGCATGACTTGGCTTTTGTTTTAGGCAAAGAGTGAGGCACTTTTATTACTTCAAAATACTACGGTAAAGTGTACTTTTCTATAGTTGCTAGCGTTTCCTGGTCATCACTTTCTACCAGAAGCTTTACATCTAATTTCGACTTTGGATAATCCAAACTTTTAATGCTTTCAATTAATTGCCCTATTACTGCACTTTCTTCAAATACAGGCAGTAAAATAGTATATATAGGTTCATTCAGCTTACTATAATCCACTTTTTGGTTGGAGGTTTCACATAAGCTAAAAACTGTAGCTATAAACTTGAATAAATAACTAGAACATCCGATTATAAATATCAACATCAAAGCAAAATATGTATATTTCTCTGTTAGTGTTAAAATTGAAGTTACAATAAAGAAAGAAGCAAAAAATATTGAGCTTAGTTTAATGCTTTTAGCTGAAAAATTAGGATTCTTGTAATATAAGTAGTTGCTTGCAAATTCTGAAATACCAAAGTGCGAGTTAAGAAGATTTAAAATCTGTTCGCTATCCACTTTTATTAATACATAGTCAATACCGTAATGAGCTTCGACCCAACGGTTGATATCTCGGCTTGTGTTTTCAACCATAAAAAAAGTAGTATTATTTAATTTTTGCCAAGGAATTATATTAAATTTATAGTAAAAAAGTTTCTCTGGCTCTTTGCACAAACTAGAATCAAACTTAATTTTTTCTACATTATCAGCTTGAAGTATAGGCAATTGTTGCATTGAACCTAATGCAATTTTTTATTTAAGTCACGTGAAAATGAAGATATGACCTCGCTACTACGCTTATCATCTTTACGTTCATGCATTATTTTTTTTACAGCATCAGCAGCTATATTCGCTGTGTTAGCCTGTAAATCTCCAAGAGCTTTTTCAACTTGGTCAGTGACTTTCTTCAAGTTAGAATGGGCATTGTCATCTAATGTCTGATCTAGCTGCTGTCTATTGTGCTTAATGATACTATTAGCTTTATCAAGTGCTTCATTCATCATTTTATTAACTTCTGCATCTAATTCTTTGTATTTTTTAGAAGATTTTTTGTAATACTCCAACATATCTTTCCTGAATTTTTCAGTTTCTTCACTTGAAAATTTGCTTTTGTTACGCTTATTGTTAAGCGCATTTTTTATCACTTTCTTTAGCAATTTATACGAAAGGACAAAACTTACCAAGAAGGCAAGACCGATAATCAGTGATGTAGACATAAAAACCCCTAAAATTCTTTGGACACCAAGTCAGCAATAAATTCCTCTTCAATTTCAGAATTAGTCAATTTAGTATAATAAATTAAAGCAATACTAGTAGCCATTTGTTTTAACTGATCAGTATATTCAGATTTAAATTCTGCCACTTTTTTTTCAATAAGCTTGCTCTTTTTTTTGTCTTCCTCTTCTAATATATTCTTAACATTAGCTCTCATTTCTTCTACCTGAGCAAGTGCATCATCTATGATTTTTTTTGCCTGTATTCTAGCTTGGTTTAAAGCGGCATTATACTTGGCAACCTGATCTTCCGTGAGTCTTAAAAGATGAACAGAACTATTAAAAGAATCCAATACTTCTTTACTTCTAGTGCTTATTATTTCATCTAACTTTGGCAAAAATAAACAACTTACTACGAAAAAAAGTGAAGAGAAAAAAATTAAAAACCAAAAAACTTGAGAAAAGAAGGTTGAAACATCAAGCTGTGGCATCTGTTAAGCAGCAAATATTAATAACATTGCAAGTACAAACGCAAGCAATCCCATGATTTCAACCATGGCAGCACCAATATAAACATAACTTTTCATTTTACCTTCTGATTCAGGGTTTCTCGCAATCCCATTTAACATAGCAGAGAAGATATTAGCTATACCTAAACCAGCACCGAGCATTCCAAACACAGCTAAACCAATTGCTATAAATTTTAAAGCTACTAAATCCATATATTACCTTTAATTATTTCTTTATAATATAATTGTAAAATATTCTACAAGGAAGTCAATTACTTTACTGCATCTGACAAATATACACATGTTAATATAGTAAATATATAAGCTTGTAAAATTGCAACAAATACTTCAAATCCTATCAATGCAATTATGAACAAAAACGGCGTAGGAGTGAGAAATATGTTCATATTTACAATAAACCCTGCTATCACTTTGATGATTGTATGACCAGCAATCATATTTGCTGCAAGCCTTATTGATAGGCTAACCGGCCTTACTAAATAAGCAAACAACTTAATAATAATTATTATAGGTGCAAGCCACGAAGGAGTTCCTTTTGGTAGCAATATACGTAAAAATTCTACTCCCCTTTCTTTAAATCCAACAATCGTTATATAAATAAAAACCACCATCGATAAAGCGAAGGTGACTATCACATGACTTGTGACCGTGAAACTATAAGGAAGAACACCAACCAAATTACATGATAAAATGAAAATAAACACTGTAAATATCAATGGAATGTGCTGCAAGCCTTTGCTTCCAGTGTTATTTTCTATTATTGAAATAACAAAATCATATACATACTCAACTGCAGCTTGCAAATATCCTGGTATTACTGCCCCCTTATTTATTCCAAAAAGCAAAAAGAGTATCACCAATATCACCGAAATCATCGTGAAAAGAGATGAATTGGTAAAGCTTACGTCATACCCAAATAACCTGGGTAACTCTATTACCGTATATACTTTAAACTGCTCCAGCGGATTTAATGCCATTTTAATCTGAATTATCAACAGTAAATAAAGTATGAATTTTATAGGACAAAGTCAAGAATTAAGATAAAGCTCTGTGTTATTATAACATTGATACATTAACAAAATATGTAATTAGAGTGTTAATTACAGTCAGCTCTGTATTTTAAAATTTACTAATCTTATTAAATTACTCAACATCTTGACTTAACATCTTATTTTAATTATAATTTAATTTTTAGTGAGGTAGATAATGAACGAAATAGATTTTATTAACACTAATCATCTTTTAAATTTAGAGCAGGAATTTGGTAACGGATACATCAAATTGACAGATGGTTCCTTTAACGAATATACTGGCCATTATCAAATAGGAAGCGAAATACTAGATGAAAGCCATAATATGATAGGAAACTTAACTATTGATGGTTACATTTATAATGCCCATGAAGATGACCACAATATGAATCTTAAATTCTTTACGGAAATAGATTTAAAAGGTGATATAAAGAAGATAAATTCTCTTCGCAAGAAGATATAAAGTTACAAAAGCTTCTACATCGTTGCTTGTAATGCTCTAGTGTACAAACATTGCAATTTGTAGATAATTTGCGTAGTAGGTGGTGTCATTCCAGTACTTGACACTGGAATCCAGTTTTTATTGTACAACCACCTGGTGTACTCATTTAAAATTAAGTTTTCTGGATCCAAGTAGTCAGGGCACTGGGATGACATCTTTCTTAGTTTCTTGTATCACAATGTTCGTACAGTTGTGCTTGTGATACAGAAGTTACCTTTTATTCCATTACAACAAGCTTTAAAAGCACTACATTTTATATTACAATAACTCTTTTATTTCTTTAAAGGTTCATGAAATTCACATTATCTTGGTTATTAGAGCACTTAGAAACCAATGCTAGTTTAGAAGAAATTACCGATAAATTAACTCACATAGGGTTAGAAGTAGAAGATGTGATCGATAATTCCAGATTAACTGGGTTTATCGTTGCAGAGGCATTAGAAGTCGTACCTCATCCAAATGCCGATAAATTAAAATTATGTAAAGTAAATGATGGGAGTAAAATTCTACAAATAGTTTGCAGAGCAAACAATGTTAGAGAAGGTATGAAAACTGTGCTTGCATCTCTTGGTAGCACATTGCCAGAAAGTGATTTCACAATCAAGCCCACAAAAATACGAGGAGTGCTAAGTGAAGGGATGCTCTGCTCTGCTTCTGAACTTGCATTTACTCAAGAGAAAAGTGAAGGAATAATCGAGCTTTCTGATGATTATAAAGTAGGGGATAAATTTTTCAATTGTGACCCTGTAATTGATATAAATGTTACTCCAAACCGTGGAGATTGCTTAGGCATTTATGGAATAGCTCGCGACCTTGCTGCAACTGGAATTGGGACATTAAAGACTTTAAGCATTCCACAACTTACCAGCTCCATAAATTCACCAATCGATGTTGAAGTTACTGACGGGGAAAGTTTCATTAGTGGAATATACATCGCCAACGTAAAAAATCAAGAAAGCCCAAAATGGTTAAAAGATAGGCTGGAGTCGATAGGAATGCGCTCCATTTCTGCAATAGTTGATATCACGAACTATATTATGATATCTTTCAGCCGCCCAATGCACGCGTATGATGCAAAAAAAATAGAAGGAGAGCTCACAGTACGCAAAGCAAACGACGGAGAAAAATTTGCTGGTTTAAACGGTAAAGAATACTTATTAAACAAAGACATGAGCATTATTTCTGATGATAAAAATATTCATGGAGTTGCTGGAATTATAGGTGGTAAGTGCAGTGAATGTACTTTTGAAACTACCAATATTTTTTTGGAATTAGCTTTGCTCGATCCAATCTCTATTGCTAAATCCTCAAGGGAGCTGAGCATCTCCACAGACGCTAGTTACAGATTTGCACGTTCAGTTGATCCTGGATTTACTTTTGATGGACTCAACCTTGCAGCTAAAATGATTCTGGACTTATGTGGTGGAGAAACCTCAAGCGTAGTGTCTGCTGGCAGTTTAGATAGTGCTGACACCAAGGTGAGCTTTGATTATCAGGATGTGAACAAGTTTGGAAGTGTGTCTGTATCGCCTGATGAGGTGCTTGATATCTTAACGAAACTAGGGTTTAGTATTGATAAAAAAACCGAAGGTAATTGGAATGTACAAGTACCAAGCTGGAGACCGGACGTGACAATACCGGCTGACCTAATTGAAGAAGTAACAAGAATATACGGCTATGACAAAATAAAAGAAGAACCACTACCAAATAATGTTGAAAAAGTAGATAGTACATACGACAATTTGCGTATTTTGATGACAAACAGAGGGTTTCATGAAGTGCTAACCTGGTCGTTTATGAGTGAATCAACAGCTGAAAAATTTGGTTACTCGAATAAGTTATTTATCATCGATAATCCGTTTAACAATAACTTTAATATAATGAGGCCAAGTATCATACCAAATTTATTGCAAGTTACTGCTGATAATATTGCCCATGGAATATCTGATCTTGCAATCTTCGAAATTGGGCCGATTTACGATGGTGAAGCTCAGTCTAAGTATGTTTTAAGTGGAATTAGGTCAGGAAATAATTTACCGCGAAACCATTATAATACTGATAGGAAAGTAGATGTTTTTGACGCAAAGGCTGATTGCATAGCAGCTTTGGAGTTTTTTAACGTTAATTGTGATAATTTAACGATAGAGAAAGCAGAAAAAGAACATTACCACCCAGGAAAGTCAGGCACTCTCTCTTTTAAGAATAAAGTAGCAGGTTATTTTGGAGAGTTGCATCCTAATATATTAGATCTTTTTGATATCAAGCAAAAAGTTGTAGGTTTTGAGGTAATACTAGAAAATATTGAAAATTTACCTGTAAGTAGAAAGAAATTTATCGATTATAAATACCAAAGTGTAAAACGTGATTTTGCATTTATAGTAAATAAGGATGTGGAAGTAGGTAACATAATCAATGTGATAAAAAAAAGCTCAGAGCTCATCACAGAAGTTTTGATATTCGATGTATACCATGGAAATAATATAGAACCGAATAAGATGTCTATAGCGTTGTCAGTTACTTTTTGCTCTCCAATCCACACTTTAACTGAAAAAGAGATCCAAAAAGAATCAAGTACTATAGTTAATTTAGTATGTGAAAATACCGGAGGAACTTTGAGGTATAGCTAAATGGCTCTCTCATCTACAGTATGTTTATTGGCATTCCTAACGCTTGCCTCATCTAATCTACTCTTAACCAACGTGAATTCAATATCCTTAAAAAATCTATCCCACATTCCATGCAAATGCTCTTCTATTTTAGGCCATACATCATCTTTAAATGTTTCTCCTTCATCAGAAAATAAATCACTTAAAAAAGCCCCAGCTTTCTCATAACTTGATTCGAAATGTTGAAGAAATGTCTCTCCTTCCTTATAAGAGTTGTGTGCCACCTCTAACGCTTTTCTTTCTGTAGCCTCTTTGTAAACATTCGATGCTCCCATCCTTATTGTACCAAGCACAATTTTACCCCAGTTCTTAACTTTCTGTATATAACCTTCACTATTTCCTGGTATATTATTTATTATATTTTTTGTCAAATTGTCTATCAAAGGAGACAATAAATTTTGACTAAAATGTTTGATATTATCTTTTGTTTTAATTACAGGATATTTGATGCGTTTTTCTGCTAAACAGTACTCCAGTTCTGCTCTTTCTAATAACTTCTTGATTTCTTTTTCATCAAAAGTTTCAAGCTTGAATACCTTCAGTAAATCATCTTCTATTACTGCAAATTTTATTTTTTCACGAGACGTTAGTTCTTCTTTATAATCATTTTTTGTTTCTTCATTTATCAATAATTCTTTTTTGCCTAATTCTAACTGTTTTAATGCTTTCAGAATTTCTTCATTCCTTTTTAAGAGCACTTCTATTGATCTTGTACCCGGATGCCCTTTTTCCCTGTTATTTTGTTCAGCTTGTAAACGCTTATTTTGATCTTTGAGTGTTTGTTCTAATGTAGATTTTTCTAAATGTCCTTCATCTTGCACGCGAAAAGCTTCAATTATTTCTGCTAGACCTGATTCACCATATTTTCTTAATTTCTTGCATAAACGTAAAACACCCTTTTTTTGTTCTCGAAGTAACCTTTGCACTTTATATTTTTTTATTTCTAAATACATCTTTCCTATAAAGTCATTTATTTTAGCTGAAGCTTCCTTATCCGATGGAACCTTTACTTTTTTTTCTAAATCTTCAAGCTGCTTCCTTAGGCTTTGCTTCTCCTTATCCGGTATATCTGATTGACTTAACTTACCTTGAACTTTTTTCATTACTGATTTTATCAGCCTGCGCTCAATCTCTTGATCATCATATTCGAATTTAAAAAGGTCTTCTAACCCCCTTTTTAAGGTGTCATTTGTTAAGCTACTGTTTTCATGTATTTCTTTTAATTTCTTATATATATTGTTACACCTTGTTTGACCTATTCCTCTTAAACGTTCAATTTCTTCTTTCGCATTACCTAAGGCTTTCTCTGTTGCTTGGAGATGCTTATTTTTATAAATATCAATTACTGTCCTTTTAACTATTTCGCCTTCCTTTATAAGCTTTTTCCATTCCGCCTCATGTACAGAAAATTCATCATCTTTTGAGTCTTCTACTTCCATTCTTGCGTTTTTCAAATCTTCTATTATAATCTCTTTTCTACTTGGTAATTCCTTACCGTGGCTCTCTAATTCCTGTCTCACTAAAGAATTTTTTATCTCATCTTCCAGTGAAAAACCTTCTTTCCGTCTATCCATCTGAAACCTAACTGCTTGTATAAAGGCAACTTGATAGGCGTTGTATATTAAGTGAGTTATCAACTTAGAATCTATACTACTCACCACTTTCAGTCTGAATTCGTTCAACAATTCCTTCAGTTTATCATATGTAATATCTTTCTTTTCTAGCTTCATCAGCTCTTCCATAGTCTTTGCAAACTCTTGAATAGAAGTTGCAAGCACATCCTTGATTTCATTGCGTAAGGGCTTAAGACCATTTTTTAAATTGATGTTAGTTGACAATTTCAGTACGATGCTATGCTCTGAATCCCGCGTCACATCAAACCACTTGTTATTTTCATTTTCATACAAATCTCTAAGCAATCGTTTAAATTGCGGTGGAAATTCTATTTCCATATCCCACGCAATATTTGGTCCAGTAACTTCCTTTTCATGAAAAGACACCTCAATATTTTGATGCTTATTAGAATACCGCCCCATACTTATTTTAAGAGCAGTAACTAAAGAGTGAGATAAATCTCTATTTAAAAGATAAAAAGTAGCCAAAGCGAGTGTTGCAGGAATAAGTAATGCTGCAAGCATAGCTATATTAACAAGAATCACTATTGCAGCAAGAACACCATATGCCAGTCTTTTTGCTGTACTTTCACTTACTTCACTTTTTTTTGTTTTATTCTCCTCTGAACTGATTTGTGTCTTATCATTTGTTTTTAATTTATTATATACGGCTAATCCTAACGCAATGAAAACTATATAAGGAAACATTAAAACTGATAGAGCTAAATTTAATACTTTCTTCTCCGGGCAAGCTCGATTTACCTCTTTAAATATTCTACTTGATATATTATACCAAGAAGTAAAAAAATCAGAGTTATAATCTTTATAATGAAATATACTGAGTGGAACGTTAAAATTAGCTAACGGCTCTTGTTCTTCCACAGCATCAAAAAATTCTTCTTCCTCTTCTGAAGTAGCAAGACCTAAATCATTCCCTTCTTCTACATTAGAAACAGCTTCCATAGCATCAAAAAACTCTTCTCCCTCTTCCAAAGCAACATTGGAAATAGATTCTACTTTACCTAAACCATCACTATTGTTAACAACTTTTTCATAATCATCTGCAACAGCTTTATTCATATTATAACCTTACCCTAAGCAATCTAAGTATAGCATAAACATTAGTAACTTTGCAACTTTATTAACAACTTAACTTGATACCAACTATCAACCCTTGATATTCTTTAGAATAGAAGTCGGCTTCGATCTCTTTATTAATGTCCAAAGATAAGGTAAGGGTCTGCTCTTTTATATATTCATTCCATGTAGTTATTGCTTCCTTAATTTTTTCATCTTCTGTTTTGATTGTTACTCTAATTCTATCTGATATATGAAAATCAGCTTGTTTTCTAGTTTCTTGAATGAGCCTCACAATATCTCTCGCGAGCCCTTCTAGAATTAATTCATCATTTAAAGTAGTGTTCAGAATCACAATCCCTTTGTTGTTATCAAACACAGCAGAATATTCACTGTTTGCTTTTAATAACAGTTCATATTCACCTTTTTCTATAATATAGTTCTCTGTTTCATCTCCTAAAAATATTGAACCTTTTGCGGAACCTTCTGTCATTCCAGCGCGTGACGCTGGAATCTGCATCTGGATCCCAGTGTCAGCTACTCGGATGACACCGGATTCAACTTGTTTCCACTTTCCTTGTTTAACATATTGAACCAGTGTCTTAATCTTCTCCGGAACTCTCTTTCCAAGCATAGGAAAATTTAGTTTCAGTTCTAGTGATGCAATATCTTCAAGTCTGTTTACTAACTTCAGTTTTTTTACATTTACCTCGTCTTTTATCATCTCTTGATATTCATTCATGCTTGGTGTCATTCCAGCACTTAACCATTTCTTTTCTTTCTGGATCCCAGTGTCAGCTACTCGGATGACAGGAGAGAACTCTGGGATGACAGAAAACGGCTCAACTTCAAGAAAACTACAGGAAGACTGATGATAAATCGTCATACTACTAAGTGGTTGTCTGATACGTATGTTAAAAGTGTTTCTAATAGAGAGCGCAGAGTTGCATATCTCTCTCACTAAATCCATCTTGGCAATGAGCTGACTATCAAACTTCTCTAATTGTGGAAAATTAGCCAAATGAACAGATGTTTCTTCATACTTAAGCCCTTGCCATATATTCTCTGTTATAAGTGGCAACAAAGGAGCTGCAGCTCTTAGTATGTAATAAAAAACCGTATATAGAACATTATAAGCATCAGTTTTATCCTGATCCAAATCACTTTTCCAAAAACGCTCGCGACTGCGACGAATATACCAATTATTTAGCACTTCAAAAAAGTTCATTAAAATTTTGCAAGCCTCTTGGGAGTTATAGCTGTTCATAGAAGCTTGGATACTTTCTACAGCTTCAAAACATTTGGAAATCATGTAGCGATCAATAGTACTTTGATAATCCTTACAAACTTCAGCTTTAATTCCATCTGCATTTGCATACATAGTAAAAAAGTGATAACTGTTCCAAATAGGTTTTATTACGTTTTTCAGAACATCTCGTATTGAGTTTCCTTCTTTATCGAGTAGCAAATTACCACCACAAACAATAGATCCAGAAAGCATAAGAAAACGCAGTGCATCAGAACCGTATCTATCAAAAACCTCCATTGGATCTGCATAGTTATTCAAACGTTTGGACAATTTTTGCCCTTTTACATCCAAAACAACACCGTGGCATATGCAGTTCTTAAATGGTTCCCTATCAAACAAAGCAGTGGACAATACAAAGAGCGTATAAAACCACCCCCTGGTTTGCGCTATGTATTCAGTGATAAAATCCGCAGATTCAAACCACTCCTTATTTTCAAACGGATAGTGGATTTGCGCAAATGGCATCGAGCCAGATTCAAACCAGCAGTCAAACACGTCAGGTACACGGCGCATAACTGATTTTCCTGTTGGATCATCAGGATTTGGTCTTGTTAAAGTATCGATAAATGGTCTGTGCAAGTCGTCTATTTTAACATTAAAATCTCTCTCCAGTTCTTCTATTGAACCATATACATCTACTCTTGGATATCTCGCATCATCTGATTTCCATACAGGGATTGGTGTACCCCAGAATCGATTGCGTGAAATTGACCAGTCATGTGCCCCTTCAAGCCATTTTCCAAATTGACCATCTCTAATGTGGTTTGGTATCCAATTAACTCTCTTATTTAGCTCTACCATTCTGCTTTTGAATTTTGTAACGGCAACATACCAAGAAGGCATAGTGCGATAGATCAAAGGAGTGTCAGTTCTCCAGCAGTGTGGATAATTGTGAATATATTGCTCAGTTTTAAACCAATTCCCTTGCTCTTTTAATTTTTTTATTACTGTATCATTGGTATCAAAAACATGAACCCCTGCCAAATCTGAAATTTCAGCAGTAAATTTTCCACTGTTATCAATTGGACAAATAATTGGAATACCATGACTTTGGCAAAGGTAAAAATCTTCCTCACCAAATCCAGGAGCAGTGTGCACAACGCCAGTACCATCTTCTTCCGTCACATAATCAGCAATAAAAACGCGAAATGCATTTTTTGTGTCTTTAAAATAGTCAAACAGTGGTTTGTAAGAAAGACCTGCAAGATCATTCGCTTTAAGTTTTATATTGCAGTTTTCATATGGAATATTGTTTTGTTCAGAGTGGCTGATAAATTTCTCTAAGTAGCTTTCAGCAAAAATGTATATTTCACCATTCATTGAACTTCCTTCACTACTCCCTGTCATCCCAGTGCCCAGACACTGGGATCCAGAAATAGATTCCAGCGTCACGCGCTGGAATGACATCAAAGGGTGGACTGACACTGCACAATACTTAATATCTTTTCCTATTGCTAAAGCCAAGTTGCTCGGCAACGTCCAGGGAGTTGTAGTCCAAGCAAGTAATTTACATTTTTGTTTAACACTTTTAAATTGCTGTGGGTTTTCTAAAAGCTCAAATGCAACAGTTACAGCTTTGCTAACTTTTTCTCTATACGCGTTATCAAGCCTTGTTTCGAAATTAGATAATGGAGTTTCGCATGCCCAGCTATATGGTACAACGCGCACTGATTCATACACCAGACCCTTATCATAAAGCTGCTTGAATGCCCACATGACCGACTCCATGAATGATTTATCCATAGTCTTATAGTCATTGTGAAAGTCTACCCACCTTGCTTGCCTATTTACATACTTCTCCCACTCTGATGAAAATTTCATCACAGAAGTACGGCAATGATCGTTAAATTTATCTATACCAAACTTCTCTATCTCAGTTCTACCAGATATTCCAAGTTCTTTTTCTGCACCCATCTCAGCCGGCAATCCATGGCAATCCCAGCCAAATCTACGTTCAACCCTTTTTTGAAGCATAGTTTGATATCTTGCAAATGCGTCTTTTATGAAACCAGTGAGTAAATGTCCATAATGCGGAAGTCCATTTGCAAACGGAGGCCCATCGTAAAAGACAAAACAATTATCCTTGGAACGTTCTTCAACTGACCGCTCAAAAACTTTGTTTTCCTGCCAAAATTTTATGATTTCCTTTTCTAACGATGAAAAATCAGGACTACTTACTGTATCAGGATAATGTTTTGACTTCATGTTCGCTATGTAAAACTAAAGAATATAGGGCTTTCTGAAAAATTACAAATTCAAAAATATTTCCGTAGCTCACACCCCAACAAACTATTCTGCCGAGCTTCCAATACCTTTTTTTAGTTTTACTTGCAGTTTTTATTGTTTTACTTAACATTAACCCAAGCTTTAGGGGTATTTTATGGATCAGAAGACAGATAAGTTTCCACAATTTTTAAAAATGTTGTGCTTTGTTGAAATGTGGGAACGTTTCTCTTACTATGGAATGAGGGCACTTTTGGTCCTATTTTTGACTTCTCACTTAGGTTTCACTGATGAGAGGGCCTTTACTATTTACTCATTATTTGCTGCAACAGGTTATGCTATACCAATACTTGGAGGTTTTTTAGCTGATAAGTTGATGGGATTCCGCAACATGGTGTTGCTTGGAGGGATAGTGATGATAGCAGGTCATGCTTGCATGTCATTAGTTGACTTTGAACCAGGTTTATTATATTTAGGTTTATCTCTAATAGCCATAGGTACTGGTATGTTTAAAGGGAACGTAACTAACTTACTTAGTTCATGCTATGGCAAAGACGATCCTGAACGTAGCAGAGGCTTTACTTTATTTTACGTAGGTGTGAATATTGGAGCAATATTGGCTTCTATTTCATGTGGTTATGTAGCCCACTTGTTTGGCTGGCACTACGGCTTTGGTTTAGCTGGTATTGGGATGTCTATAGGGCTAATCTTTTTTCTCAAATTTCAGAATCTTTTAGGAGATAGCGGCCTTTCTCCTTATCCAGAGCTTATGAATAAGCGCATATTAGGGATTAAAATTTTTGGTATAGTATTGATAGGAAGCTTTCTGTCATCATCAATAATTGCTAAAATGCTTATACATAGTGAATTTTTTACTAATATGCTCATATTTGTTGGAATAACAGCTCTGGGCATATTTATTTATATAATATCTAAATTATCAGCAGAACAAAGACGAAAATTAGTGGCATTATCTATTCTTGTGGTATTTTTCTTGTGTTTTTTTGCTTTAGAAATGCAGCTTGGCTCTTTGGTTAACTTATTCACCGAAAGAAACGTTATTAACAATGTATTAGGTATAACAATTCCAGCTTCAGTTTCTCAAGCCATAAATCCTTTGTCAATTATAATATTTGGCTTTCTTTTTGGAACATACATGAAGTTTAAGAAAAAATATGCAACTTCCATGTTTACCCTTGGCCTTCTGACAATGGCTATGTGTTTTTTCACACTGTACATAGGATGTTTAAACTCTAACATTGAAGGTAAAGTAGAATACTTATATTTAATAATTGCTATCTCCTTTATGGGACTGGGAGAATTATGTATTGCTCCATTAGTCCAAGAACAAGCAACTACACTAGCCCCCAAAAACCTTAGAGGAGTAGTGATGGGTATAGTAATGCTATCATTAGCGTTTTCTAACCTAGCCGGAGTTGCAATATCAAAATTTATGTCAGTTCCTTCAGTAAATGGTAAAATAAATTATTTAGAATCTTTAGAAATATATAAAGAGGGTTTTTTAAAGGTGGGAATATTTAATTTAATGCTCGTTATTGTATTTTTATTCTTCTTCAATTTTATACATAAAGTTGTTACTAACTCATCTTGTACAAAAAATTGATATAGGTAAGCTCAAGACTACTATTTGTAGGTCTAAATTCTGTAATCGTTTACGGACTTTTACTGTATTAAGCGTATCCGTTCAGGATAGCGGCAAGGTAGTATAACCATAGAGTAAAAGTAAGTTTACAACAAATGGTGTCATCCCAGTGCTTGACACTGGGATCCAGATTGGGCACTAAGTTGGTAAACACGAAAGCGCTTTACAACGTTTTTGATGGAACTGTGCAAAAGGACTGGATGCCAGTGTCACGCACTGGCATGACACCCATTTGTTCCTATAGTTGTCTTTTCTCATCTACCTTATTTTGCCACTCTGCTGAACAGATACTCATATCTTCAATACTCTTTTGCTTAAGACTTACATTTGATTAAATATGCTGCTTAAAATCAGTGAAAGGCACACCCAATAGGCTATTTTGCCGAGCTTCCAACACTTTCACATTTACTATTTTGTCCCTGTATTTATCTTCAGGATCATCAATGCACACTGATTGCATATATGGGCTTTTACCAATAATTTGGTTTTGGTGTTTACCTTTTTTATCGCTAAATAGAACAGGTATAGTTTTGCCTACCATACTCTGGTTAAACTCAAGTTGTTGCTTACTAATTAATTTCTGTAAACGAAGAAGGCGCTCTGTTTTAACCTCTTCTGGTACTTGATCTTTTCTTTCCGCTCCCGGTGTGCCTGGTCTTGGGCTGTATTTAAAACTATAAGCCTGAGCATATCTAACTTTTTCTACTAATTTCATAGTTTCTTCAAAGTCTTTTTCGGTTTCTCCAGGAAAACCAACAATAAAATCAGAAGAAAATTCGATTTCAGGTTTCAATTTGCGAAATCTGTCTATTATTTCCAAATACTCCTCTGCAGTGTGTTTCCTGTTCATCGCGTGCAATATTTTATTCGAACCAGACTGCACAGGCAGGTGAACAAACGGCATGAGCTTTGGCTCTTCCGCATGTGCCAAGTAGAGAGATTCATGCATATCTCTTGGATGAGAAGTTGTATAACGAATCCTCTCTAGCTTTTCAATTTTAGCAATATGACTAATTAATTTTCCTAAATCCCACACTTCCCCTTCGCACTCCCCATGGTAAGCATTGACGTTCTGACCAAGCAAATTGATCTCATTTGCCCCATTTGCAACTAATTTCAATGCTTCACGAAATATTTCATTCACTGGCCGTGAATACTCAGCTCCGCGAGTGTAGGGCACTACACAAAACGTACAAAATTTATCACAACCCTCTTGTATGGCAAGAAACGCAGAAGACCCCTGGCTATTGCCATAGCATTCATCTGGCAATTTATCAAACTTTGCAACTTCAGGAAAATCAGTGTTTATTACATGACCTTTACTTCTGCTTGCTTTGACTATCAGCTCCGGTAAGGTAGCGATACTCTGCGGACCAACAACAATATCAACAAAAGGAGCCCTTCTGAACACTTCTTCTCCCTCTGCTTGCGCTACACACCCAGCCACCACTATAGTCATTTCTTTTCGTAACGAATGAATCTTCCCAAGCTCTGAGTAAAGTTTTTCTGCTGCCTTTTCTCTAATGTGACAAGTATTCAGTATCACTAAATCGGCTTTCCCTGCATCACTAACAACGTTGAACCCCAAAGGTTTAATTACATTTTCCATTAAAACGGAGTCATAAACGTTCATCTGACAGCCGTAAGTTTTAATATATAGGCCTTTCATATTTGGTATGTCTTTTTCAAAATTTCTTCACCCTACACGTAAATGTCTAACAGACCAGCGCGTGACGCTAGTGAACTTGCTAGCACAATAGATTTTGACAAAATTATACGAAAAACTGGATCCCAGTGTCAAGCACTGGGATGACAAGTTCTCGGCAACCCCTACGTCATACCATCACGGTATCTCTAGATCCCGCTAACAAGTAGCGGGATGACGGTTGTCAGGGTGTCATGAAAGTAGCTAACACTAGCTTCCATCCAAGAGGGCAGTGCCCTCTTCTTGTCATCCCAGTGCTTGACACTGGGATCCAGGAAAAAGAATGGTGTCATCCGAGTAGCTTGACACTGGCATCCAGGAAACTTAATTGCAAGTAATGCATTGAGTTTGGTGAGTATGGGTTTTGCGTTATAGAATGAAGCACTTTTGGTGAATTTGTAAAGAAAGCTGGATCCCAGTGTCAAGCACTGGGATGACAAGAAAGGGAGCACTGGAATTTTTATTTCAGTATTGTACATTAGCCATGCATCTGAACAGATACGAGCTTTCTGCTTTTTTTGGGTAAGGTCAGTCAAAAAGGTTTTACAACAACCATAATAACTATAACTATTATCAATACTGTAACTGCTTCATTTAAAACGCGAAAATAAATATGTGACTTCTTATTCGAACCCATTGCAAAATTTTTCCTATATTTTGCAAGTAGCATATGAATAATTAACATCAAAAGTATTGCAAATGCTTTTACATGAAACCATCCTTCACGATATGCTTCCCTAATAACCATTAGTGTAATTCCAAGACCAAGTGAGAAAAGCATTGCAGGGTTTATGATATATCTAAGTAGCCTCTTTTCCATTGTTTGAAGCAAGCTATCATTTTCCGATCCCGGTTTTACAGTTGCATGGTAGACATAAAGCCTGGGTAAATAAAGCATACCTGCCATCCACATGATAACAGAGATAACGTGAAAAGCCTCAAGCCAGTGGTAATAGTTCATTAGCAAAAATTTAAAATTCCTGGTATTGTGTTAGTTTAATGAAAAAGAAATCGATATGAAAGCAGAAAATTTCACTAAAGAACAGATAATTGGATTCTACAGGAAAATGCTACTCATACGCAGATTTGAGGAAAAAGCAGGACAATTATATGGGATGGGATTAATAGGCGGGTTCTGTCACCTATCAATAGGACAAGAAGCAGTTGCAGTTGGAACTCAAGCTGCATCAAAATTAGGTGACGCTTTTATCACAAGTTATAGAGACCATGGCTTAATGCTCGCATGTGATTCTGATCCAAATGTTGTAATGGCAGAGCTTACCGGCAAAGAAACAGGATGCTCGAAAGGTAAAGGTGGTTCGATGCACGTATTTGACGTTGAAAAAAGATTCTTCGGCGGGCATGGAATAGTGGGAGCACAAGTTCCAATTGGCACAGGAATAGCATTTGCTAATAAATATAAGAAAAAAGATAATGTGGTATTTACATATTTTGGCGACGGTGCTGCAAATCAAGGACAAGTATATGAATCGTTTAATATGGCATCTTTGTGGGAGTTGCCTGTGGTTTACATCATAGAAAATAATGAATACGCAATGGGAACCTCCGTGCAAAGATCAACTTTAGTAACAGAGTTATATAAAAGAGGAGAAAGTTTTGGTATTCCTGGAAAACAAGTTGATGGAATGGATTTTTTCTCTGTTTATGAGGCTACAAGCGAAGCAGCGGAACACACACGCAGCGGAAAAGGGCCTATCCTGCTTGAAATGAAGACATATCGATATCGCGGTCACTCAATGTCAGATCCTGCTACTTATCGCTTAAAAGAAGAAGTTGAAGATATGAAGCAAAATCATGACCCTATAAGCACTTTAAAGAAATACATGACAGATAATAAAATGGCTTCAGAAGAAGAGTGCAAAGTAATTGATAAGGAAATACGTGATTTAGTAAAAAAGTCGGAAGATTTTGCCAAAAATAGTAAAGAACCAAGCGTTGATGAGCTGTATACTGATATTTATAAATTTGTTAGCTAATTTTTTTATCCAGAACTGTACAAACATTGTATAGTAAACGATGTCATCCAAATAGCTCCTTCTCCCGTCATCCAAGTGCCCTCCTTTTTTTGTCATCCCAGTGCTCTGACTACTTGGATCCAGCTGAGTTGGTGAGTATAAAAGTATAGCTAACGCAAGCTCTACGTCATGCCGCCGCGAACCGTCATACCGCGATTCATTCGCGGTATCTCTAGATCCCGCTAACAAGCAG
>NODE_4_length_24545_cov_5.213912
CAGAAGACGGCATACGAGATCAGCCTCGGTCTCGTGGGCTCGGAGATGTGTATAAGAGACAGCTTGGAACCCAGGTCAAATACTGAGTATCGTTTAAATTTTTCAGTTTTATTTGGTGTAATGAGGCAGAAACTCTATCAGGTATAGCTCTTCTCATAATAGTCAGAACAAATCATAAAAAAGCAGAATCAACAGCTTGACGGAAAGACTGAAAAATAGGGATATTTTTTCTAGCTCTGTTCTTTATAGCAAATCAATGATGCTCAATTTCGTTAAAGTCTTACTTTTACCCACAAATGTAAAAAGTGAGTAAGCTAAATAATTTAGGATCAAAATGATAGAAACAAGTACAAGCGTGCAATATACAGATGGCTTAGGGGATAAATGGCTGGAAAGAGAGTTAAAACACATTAATTTGGGAGATATAAGGCTTAATAAAAGACTTATAAAAACAAGTTATTGCATAGAGGGTAAGGCATCTGAATCAAAGCTGTAGTGGGTGGAAAGAAGCTAAGGGTGCATATAAGCAATGAAAAGCTTGAAGATAAGGGAATTTATTCTTCCCATTATAAAGAAACTAAGGAAAGAATAAAAGGAAACCAGATATTTGTATGGTTACTATGATAGTTCCTTTTTTAAGAAAGTTTTAAATTTCATACCTAACAATAAACAACTTTAGGTTTAAATTTATGAAATCAGTTGTTATATACATCAGCAAATACGAATTTAACTGGTGTTATGGACTTAAATAAATTTACCGAAAAAGCAAAAAGTCTAATTCAAAGTGCTCAGATGAAAGCGTTGGGAGCTGGGCATCAGATTTTTATGCCTGAGCATTTACTCAAAGTGATGCTTGAAGATGAATCAGGTTTAGTTCAGGATTTGATAAACGCTTGTGGTGGAAATGTGCAAAGTATTTCTGATGCTGTGGATAGCGCAATAAAAAAGTTGCCAGTAATTGAAGGTCCAGGAAGTGGTGGCCTTCAACTTTCAAGAGCAATAGCAAAAGTTTTTGAAGATTCAATTGGTATTGCTCGGAGGAATAAAGATTCGTTTGTTGCCGTTGAGCGTTTACTACAGGGCCTTACTGCACAAAAAGATGATACTGTAGGCAAAATTCTGGCAGAGAATGGTGTGACTCCACAAAAACTGAACTCAGTTATTGCAGAAATGAGAAAAGGCAGCAGTGCAGACTCGCCAAACAGTGAGGAAAAATTAAACGCGGCAAAGAAATATACAAAAGATGTTACAGAGCTTGCTATGCAAGGCAAGCTTGATCCTGTAATTGGTCGTGATGAAGAGATCAGAAGAACTATGCAGGTATCACTGAGGCGGACAAAAAATAATCCAGTGCTGATAGGTGAACCTGGTGTTGGAAAAACTGCAATAGTCGAGGGGCTTGCAAACAGAATTGTTGCAAACGATGTGCCACTTGGTCTGCGTGATGCAAAGGTTTTAGCTTTGGATCTTGGTGCATTAATCGCTGGAACGAAGTTTAGAGGAGAATTTGAAGAAAGGTTAAAAGCAGTGATTAATGAAATTTCAAAAACAGAGGGAAAAATTATCTTGTTTATAGATGAGCTTCATACTTTAGTTGGAGCAGGAGCAACAAGTGGTGCAATGGATGCCTCGAATCTGCTGAAGCCTGCTCTTGCGCGTGGAGAAATTCGCTGTATAGGAGCCACAACTTTAGACGAATATCGTGAATATATAGAAAAAGATCCTGCACTTGCACGGCGTTTCCAGCCTGTGTTTATCTCTCAACCAACTGAAACTGATACCATTTCAATACTCAGGGGTTTGAAGGAAAGATATGAGGTGCATCATGGTATAAGAATTACAGATGGTGCAATAATTGCTGCTGCAACGTTGTCCAATAGATATATAACAGATAGGTTTTTACCTGATAAAGCAATTGATTTGATTGATGAAGCAGCAAGCAGGGTGAGAATTGAAATGGATAGCAAACCTGAGGTTATTGATGAACTTGAGAGAAAGGTTATACAGCTAAAGATTGAAGCAGAGGCTTTAAAAAAAGAAAGTGATAAAAATTCTAAACAGCGTTTAAAAAAGATAAATGAAGAGATCGAAAATCTAAACAGTAAATTTGCTGACTTGAACAGCAAATGGCAGATGGAAAAGAATAAAATAGCTAGAATACAAGAAACAGCCGAAAAATTAGATAACGCTAGAAAAGAGTTGGAATTAGTTCAGCGTAGTGGGAATTTGGGAAGAGCAGGAGAGCTGATGTATGGTGTGATTCCTCAGCTTGAGAATGAATTAAAAAATCAGGAAAAGGTTACTGATAGTTTCTTAAAGAAAGAAGTGACTGGAGATGATATTGCAAACATTGTTTCAAAGTGGACAGGAATTCCAGTTGATAACATGATGCACAGCGAAAAGGAAAAACTTCTCAACATGGAGAATGAAATAGGAAGAAGAGTAATAGGGCAGAAAGATGCAATAGAAGCGATAAGTAATGCAGTTAGGCGCTCTCGCTCTGGTGTGCAAGATACTAATCGACCTTTCGGTTCATTTTTATTCTTAGGCCCAACCGGGGTTGGAAAAACAGAACTGGCAAAAGCCCTTGCTGAATTTCTGTTTGACGATCAATCAGCGCTTTTGCGTTTTGATATGTCAGAATACATGGAAAAACATTCTGTTTCAAAGCTAATTGGCGCGCCTCCAGGGTATGTTGGCTATGAGCAGGGTGGCAGATTAACCGAAGCAATAAGAAGAAGGCCATATCAGGTTATTCTGTTTGATGAAATAGAGAAGGCAAATCCAGATATATTTAATATATTGCTACAGATCTTGGATGAGGGTAGACTCACTGATAGTCATGGCAAATTAATTGATTTTCGCAACACCATACTGATTTTAACTTCTAACCTTGGCGCTGAGATAATGCTAAAGGGGATTGCTGAGTCTGTAAAAGATGAGGTGATGCAAATAGTTAAATCAACATTTCGTCCAGAATTTTTAAACAGGCTGGATGAAATTATTATATTCCACAGTTTAACCAGAGATGACATTTACAAAATTATAGATGTTCAATTTTCTTATTTACAAAAAACACTTGCTAAGTGTAAACTGAGTATAAGTTTGTCGCAGGAAGCTAAAGAACTAATAGCACAAACTGGCTATGACCCTGAATATGGAGCAAGGCCCCTAAAAAGGGTTATACAAGAGTGTATTCAAAATAATTTAGCTAAATTAGTTTTATCAGGGGAAGTAGTAGAAAATGATGAACTAATAGTGTACGCTCTTGATAATGAAATCTTAGTTAAAAAGGTTTAAGTTCACTGTGTATTTTTGTTAAAAAAAATGTGTATAGATCATAATGTTGATACTGAGTCTTTATTTAAGCTAGCTGATCAAGAAAATCAGCAAGATAAAGAAAAAATTAAAAAATTTATTAAGTATTTTTATAGTTTTGTTTATAAAAGCGACCTAAAAGCCAATGATAAGTTTTTGCTATATATTGTAAACGATGCTTACAATTTTGTTTCTCAAAAAGAGAAAGATGAAAGTAAGTTAGTAGTAAGCAATATAGATGATATACCAGGAATAGAAGGCGATTTTACCACGATTAAGATAACAAACGATGATATGCCATTTTTGGTTGACTCCGTTATTGCAACTATTAAGTCGCACAATTTAACCATATGCTATTACAGCAACAGCATAATTAACATTAAAAGAAAAGAGGACCTAATAGATGAGATTTACCCTTTGGAAGAAAGCAATGGAATCAAAGAGTCAGTTATATATCTAATTATCAAAGGTATAAGTGACAGTTTTGTTGATACATTAAAAGAATCTCTACAAAAAACGCTGAAAGCAGTTAATTGCGTTGTGAAAGATTGGCACTTAATGCTTAAGAAACTTGATGAGGCAAGTCTTTCTGTCATCCCAGTACTTGATACTGGGATCCAGGAAAAGGACACGTGGATTCCAGTATCACGCACTGGAATGACACCAGACCGAAATCAAGAGCAAAAAGATTTTCTAGTTTGGTTAAAGAATAATAATTTTGTATTTCTAGGTTATCAAGAATATATTGCTGGTAAAGATGAAAAACTCGTCTGTGATAGCAAAAAGGACCTTGGCCTGATAAGAGTAGGTCAAAGTACGTTGATTCCTTCTGCAAACCTTGATTCCCTATACATATTGAGATCAGATCTAATCTCAATAGTCCATCGGCGTACATACATGAATTGTATAGAAGTAAAAGAATTTGATGACCAGGGTAATGTAGTAAAGGAACGGCGTTTTTTCGGGCTATTTACTTCTGTAGCGGAGGTCCAAGATATTCGAACTATTCCAATAATAAGAGATAAAGTTAAAGTTATAGAAAAAAACGCGGGATTTGTAACCGGGGGTCACAATAACAAGGCTTTAATTTCTATTTTACAAGCATTCTCTTGTGATGAATTATTCCAATCAAATGAAGACGAATTATTGAAAATTTGCATTTCGATCATGTCTCTTGCGATTAGACCAAGGGTCAGATTATTTTTAAGAAGAGTAGGGGATTTTATTAGTTGTATAGTGCTGATACCAATGCGTTATGCTAGCGCTAGGCTAATGTTCAAGATACGTGACATATTGAAGGATGAGACAAGTGCAGGAAGTTCAGATATTTATAACAATCACATTATCAATGAATATGATTTGATGAAATTGCATGTAGTGCTAAAGACCAAAAATGCTAGCGTTCTTGATGATGAAGTTTTGCGTATCGAAAACAAATTAAGAAACATTACAGAAAAGTGGGAAGATCGTTTTATAGACAATTTATACAATACTTTTAGCACTGTTGAGGATATATTCATCCGTTATTGCAAGGCATTTCCAATAAGCTATCAAGAGAGTTTCGAACCTCATGACGCATATTACGATATGAAAAAATTGGAGATAGTGAGGAAGAAAGGAGTTAGCGAGGTCGATTTAAGACTTACTCGTGATAATCTTAATTATCAATTAAAGGTTTATACTCCAAACAATGGAGGCCTTGAATTATCGAAGATATTAAGGATCACTAAGAATTTGGGAGCTAAAATTCTATCTCATCATGGCTATTACATAGAAATTAACGGCGGAATATGGATACACCATTTTGTGTTGTCAAGAGTCGATGAATTAATAGACAACATTACTCTAAAAGAGCAATTTGAAATAACACTTGCGAAAGTGTTTAGCAAGGAAATTAAAAATGACTATTTCAATAGTTTGATCATTATTGCTGGGCTCAAGTGGAAGGAAGTGCTTCTGATTAGAGCGCTAAGTACCTATCTAAAGCAGACGTCATTTAACTACAACCCAGAATATATCCAAAAGGTAGTCTCAGAGTATCCAAAAGTAGTAAAGTATTTGATACAACTATTTCATGCAAGATTTGATCCTAACATAGACATTGATAGAGCAGAAACTACGGACATTGTCAGAGAAAAAATTGAGGAACTTCTAAAAGAGATCAGCAATGTTTCACATGATTACTTTTTGCGCTCGATATTTAACTTGATAATGGCTATTTTAAGGACCAGTTATTATCAAGACGATAAACCATATTTATCTACAAAATTTGACTCAAGTAAAATAAATGGTTTGCCTGATCCTCGTCCGTATCGCGAATTGTATATTTATTCAAACCTTTTTGAGGGAATACATCTAAGAGGAGGGAAATTAGCCCGTGGTGGCTTAAGGTGGTCGGATAGGACGGAAGATTTTCGCACTGAAGTTTTGGGGCTCATGAAAGCTCAGATGACAAAAAATGCGGTTATTGTCCCTGTTGGTGCAAAGGGTGGGTTTGTAATTAAGCAAGTTTATAAAGACAAAGATACTTTAAGAGAGAAAAGTGTTGAGTGCTATAAGAGTTTTATTAGAGGAATGCTTGATATTACTGATAACGTGGTTGATGGTGAAATAATTCCACCAGAGAATGTGATTAGGTATGATGAAGACGATCCATACTTGGTAGTTGCAGCAGATAAAGGCACTGCTTCATTTTCTGATTATGCCAACCAGATAGCCTCTGAATACAATTTTTGGCTTGGCGATGCATTTGCATCTGGTGGATCAGCAGGTTATGATCACAAAAAAATGGGTATTACAGCCAGAGGTGCATGGATTGCAGCACAGAGGCATTTTTGGAAAATGAATAAGGATATTTACCAGGATGCAACTGTTATTGGAATTGGGGATATGGCTGGCGACTTATTTGGAAATGGTATGCTGCTTTCAAAAAATATACATTTAATCGGCGCATTTAACCATATGCATATTTTTGTTGACCCAAACCCTGATGCAGAAAAGAGTTTCACAGAGCGTAAACGTCTCTTTGAGTTACCATTTTCAACTTGGATGGATTATAATAAAGATTTGATTTCTAAGGGTGGAGGAGTATTTGAGCGTAGCAGTAAGCAAGTAAACATTTCTCAAGAAATGAAAAAATGCTTTGATATAACGGAAGATACGTTATCTCCAAGTGATTTGATTAGATATCTACTCAAAGCAGAAGTGAACTTCATATGGAACGGAGGAATCGGCACGTTTGTTAAGGCAAAGAGTGAAAGTCATAGCATGGTCGGTGACAAAGCAAACGATGAATTAAGAGTAAACGGTAAGGATATTAGAGCTTCTATGTTTATAGAGGGTGGAAATCTTGGTTGTACACAGTTTGGAAGAATAGAATATGCTGAAAAAGGTGGATATATCAATGCAGACTTTGTTGATAATTCAGCCGGAGTGATATGTTCGGACCTTGAAGTTAACATTAAGATTGCATTTGTTTCAGCTATGAAAGCAGGGGGTATTTCTTTAGAAAAAAGGAATGAAATACTGGCAAGTATGGTGGATGAAGTTGCATCCAAAGTGCTTGAGAACCACAACAAAATTGAAACAAAAGCATTACTTCTTGAGTGTTTACAAGCTAAAGAGAGATTGGAGCAACACCACAGGTTACTGCTCAGTTTAGAAAAATCTGGGCTGTTAAACCGAAGCGTAGAATTTCTTCCAACTGAAGAAGAGATAGCAAGGATGTTAACTGGTGCAGAAGGTTTCAGTTCTCCTCAGCTCTCTGTTCTAATGTCTTATGCTAGAACAGCAATAAAAAATGAAATTATACATTCCGATCTGTCTGAAAAAGATCTTATATCTCATGACTACTTGCTAGGTTATTTTCCTAAAAAGATGGTAACAAAGTTTAAGGATTTCATATTAAAACACCAACTTCGTAGAGAAATTATCTCTACTTGCATTGCAAATGATGTAGTGAATAGAATGGGCTGTATATTCATCAATAATTTGGCTGAGAACACTGGAATTAAGATACAAGAAGCGGTTAACATATATATTGTTGTTAACCACCTGTATGATTTAAACAGCCTGTGGCAGAAAATTGATGAATTGGATGGAAAAATTGATGTTAACTCATACTTACAAATAGTGAGGAACGTGCAGAAATTTATTGGCAGAGTATCATTTTGGCTAGTGAAAAATCTTGGCAAGCTTAGCTTTGTAAAATTGGATGATGTTACAAAATTTAAAGATGCAATTGAAACTTTAGGCCAGAACTTAACTGATGTTTTAGATGAACACCTATTAAAGATCTATAGCCATGGATCAACTTCTTTAGTAGAACTTAATATAAATAAAGATCTAGCAAAAAAAGTTGCTGATCTATGCGTTCTTGCTTATGCACTGGACATTATATCTATTGCTGAACAGACATCTTTGTCCATTCTTGATGCTGGTAAAATATACTTTGAGTTAAAGTCGCTGTTAAGATTCGATCTGATTAGAACAATTGCCATCAAGATGAAAAGCCGCTCTTCTTATTGGGATCGCAGCTTAGTTAATGATTTATTGGACGATTTAAGCAATTACCATCACAAGCTAGCTGTTAAAGTCATAAAAGCTACTGATAACCCTGAAGATAAGGTTCAAACCTGGGCTTGTAATGATAAGGACTACATAGAACGTTATAATAGTTTTTTAGATGAGATGGTTGCTTCTAAACTTGATTTAAGCAAATTAATATTTATAATCAGAAGGATTAAAGTACTTGCTTCATAGGAAAATGTTCAATATAGGTCTTTCAGAAATTTTAGTTGTAGCTTTAGTGAGCATAATTGTTCTTGATAAAAATAAGGTACCTGTATTTATTGATTTTATTAAGACTATATATAGGTATTTTATAATTGTAAAGTTAAAAGCCAAAAGGTTATTGAAGGATGCCGGAATTGAAGACTTATATAAAGAGTGTAATACTGAGAAAGTAAATTACATAGTTGGTAAAAATGGTAAGCTTTATCCTACTTACGATATAGATAATACATCTAAAGATAATGACAGCGAAGATTCTGGTAGTAGATGATGTACTATCTAATGTCAAGCTTTTAGAAGCTCGACTAAAAGCAGAGTACTATACGGTTATCGTAGCTCATGATGGTGAAGAAGCTATAGATTTAGTAGCAAAGCAGCAGCCCGATATTATATTACTTGATATCATGATGCCAAAGATGAATGGCTTTCAAGTTTGTAAGGAGCTAAAGAGTGATCCCTTGACAACCCATATTCCAATAATTATGGTAACTGCACTGCATGACACTCACGATAGAGTGCAAGGTATTAATGCTGGCGCGGATGATTTTCTGACTAAACCAATAAACGAAACTGCTTTATCTGCACGAATTAAGTCCCTCACGCGCTTAAAAATGATTATAGATGAATTGCGTTTAAGAGGAGAAACCAACGCTGAGATTGGTGGAGTCGCAGGAAACAGTATTATGGATTATTCTAATCAGATTTTTGATGCTAACATACTTGTTATAGATGAGGATGTTCATCAAGCAGAGCAGATATATAATATATTAAAGCAACGCTTTAGGTCAATTAAAATACTGAGTGATCCAATGGAAGCATTGAAGGTTGGTATTGAGAATGGTTACGACCTGATCATTTCTGATATGCAATTTTCAAAAACTGACGGCTTGCGTTTGTGTTCTGAGTTTCGTAGTAAGGTGGAAACACGTTATACACCAATTCTGATTCTTTCTGAGGATTATGATAAAAACAATTTAGTAAAAGCACTTGATGTAGGTGCTAATGATTATTTAACAGTACCTTTGGATGAGGGTGAGCTAATAGCAAGGGTTAATTCGCAAGTAAAACGCAAAAGATATCAAGATGCCTTGAGAATGAATTTATTTAATAATGCGGAAATGTCTATAAAGGACCCATTAACTAACTGTTATAATAGAAGATATTTTGATGCACACTTAAGAAACATTGTTAAGGACTCTGTGGAAAAGGATAGAAGGTTGTCTCTTATGATACTTGATATAGACTATTTTAAGATAGTGAATGACAGTTTTGGGCATAGTGCTGGAGATGAACTTTTAAAGCAAATACAGAAAAGAATTTCTGAAAATATCAGAGTGACAGATTTACTAGCTAGGTTTGGTGGTGAGGAGTTTGTTGTTGTAATGCCAGATACCAATATATCAGATGCGTATACTATTGCGGAGAGAATACGAAAAATTATTGCTAAAGAACCTTTTGTACTTGCGGATAAAAATACAACCCATAATGTAACTGTGAGCATTGGAATTGCAGAAATGCAAGGATCTGACTTTGATGATATTAAAAAATTTATAGTACGTGCTGACAGATATTTATATAAAGCAAAAAACAGTGGTAGAAATAGAGTGGTTACTGGCTATAGCTAAAGTGGCTTAAGTTTACCGACAACCGTCATTCCGCTACTAGTTAGCGGAATCTATGCTGAGATACCGCGAATGAATCGCGGTATGACGGTTCGCGGCAGCATGACGATAAGGTTTATACCTTGTCATTCCAGTGCTTGACACTGGAATCCAGTTTTCCATATAATCTCATCGAAAACGTTGTAACCACTTTCCATGCTAGTTTGCTTGTTCACAAGCAAACTTTTCTGGATCCCAGTGTCTGGGCACTGGGATGACATCATAGGGGCGCTGGGATGACACCCTGACAACCGTCGTCCCGCTGCTTGTTAGCTGGATCTATGCTAAGAGATACCGTGAATAAATCACGGTATGACGGTTCGCGGTGGCATGACGATAAGTTCGTCATCCCGCTACTTGTTAGCGGGATCTATGCTAAGAGATACCGCGAATGAATCGCGGTATGACGTAGGACTGCTAAGATTAAAGCGACAACATGAGGTTTCTCAGCTCTGGAAATTTCACATTTAACTGCAAAAATAGATACTTATTTAAAAAATATCCTGTAACTTTCAGTCCTAACTGAAATTCTTGGAATGAGTAGCTGTTTTGTAGGTTATTATTGTATACATCATGTAACATTTGTGGAAAAGGTAGGAGTTTATCTGCATAATAATCTCCTACTTTTTTTGACACTGCTCTACCAGTTTTTGGAGAAATAAATTGTAAATTTTCCTTAACACCTGTTACAGCGCATTTGGATAAGTCTAACTTGAATCCCAATTGCGTAAGAAGCAGAAGCTCTAAGTTAAGATAATGGCTTTGCCAAGACTGATTGTTGTGTTTAATTACATCGATGAAATATCGAAAATTGTCATACAGCATGGCACAGGGTTCACTTTCTGGAAGCACTTTTTCTAAAATAGAGGAGAAAGAAACAATAGTAATGCTTTTTAACCTATCTTGAAAGAAATGATGGAATGGAGATTCGATTAATTCGCACTTAAAAAAACCTAGATTTTCAGGTAACTTAGCACTCCATTCTGCATGTAATAGATTACTTATCTGAAACTTATAATTGCTATTGTTTGTGAGCTTAGTTAATCCCCTGCGCTTTCCATGATTTTTTGTAAACAGAGAAAGAATTAAGTTTTTATCGCCGTATTTTTTAGCAGCTATAATGATGCCTTCATCTTTCCATCTCATTTAGAGTGTATTGACCGTATGATATTATAGGATAGTACACCTAGAGCTTGTAATCCATAAAAATCACTTACTCCGTTACTATTCCAAAGTTTCAAGGCTATGAGAGAGTAAGTTATTGGCTGCCACTCTTCTTCCTGAGCCTCCATGCTGAGCTTTTGGTTTGCTAAATAATTGTTTGAATGATTTTAGTAACCATTACTTTTCCTTATCTGAAATTTTGGATAATTCAGCTTCTAATTCTTCTATCGTCGGTAAAGCTGTTTTTATGTTCTCTGGTAGATTTTCAGTTATTCGATATTCCGCTAATCCTATTGGTTTATTTATGTCTTTGAGTGTATATTTAGCAAGTACATCGTCTTTAGATTTACATAAGATTAACCCTATAGAAGGTTGATCTGTTGAGTGCTTCAGTAAATCATCAACTGCAGAAAGATAAAAATTCATTTTACCAGCATATTCCGGCTTAAAATCCTTATCTTTTAGTTCAATCACTACGAAGCAACGTAACTTTAAATGATAGAATAATAAATCAATATAAAAGTCTTTATTACCAACATCTAAATGAAATTGTCTACCAACAAATGCAAATCCTTCACCGAGTTCTAACAGAAATTTTTCCATATGCCCTACGAGTCCTTTTTCTACTTCTCTTTCATGAGCATCCTTACCTATACTTAAAAAATCAAAAATATACGGATCTTTTAATGTGTAATGTGCTAGATCGGATTGTGGAGATGGTAATTTTTCTTTAAAATTAGTTATTGCTTTTCCTTAACGTTTATGTAGTCCAAGTTCTATCTGCATCACCATAATGTTACGTGACCAGCCATGTTCAATAGCTTTTTTTACATAAAATAATCTTATTTCATGACTTTCTATTTTTTCCAAAAGAGTGATATTGTGATACCAAGTTAATTGTGCAAGAGGCTCCTGCACAAATTCAACATCAGGATATTCTTCGGCAAACTTACGCATATACTTCAGATTTCTCGTGCTAAAGCCTTTCATTTCTGGAAATGTACTTCTCAAATCCTTACTCAATTGATCAATTACCTTAGCTCCCCAGGTATGTTCTTTTTGGCGTTTTAGGATCTCTGTACCAATATGGTGGTAAAGCAAAATAAGCTTACTATTTACTGCAAGTGCTGCCTTATAACGGTTTGTTGCAATATGATCCTTCAACTGCTCTAAAAATTCTGTATATTCTTTTGCTATAATTTTTGTCATACGGTTCCTTTTAATCCATTATACAATTCCTTTGTCTGTCGAGAAGACAATCTTCCGCTTGCCTTCAGCTTTGAAGGGATTCCTTATTGACTTCAAATTCGTCCATCAACTAAAATATATTGACTTTACGTGCAATATTAGCTTTAAACCAGTAAAACAAGCTGCTTAACATATGCGTTTTTTCTATTCTAATTATATTCTTTTTTTGTCTTTATGTTGTTTTTTGCTTTTTTCGTTATCTTCAACAAAAGCCCAAACGAATGATACGTTAGCTGTTCCTATACCACAAAGGAAAAAAGAAATAGTTGAGCACACTGTTGTAGCACAACCGAGGCAAATTATCGAAATGCAAGAAGAAGTCATTATTAACGAGGGTAAAGAATTCATTCCAATTCCAAAAAGAAAAAAAAGTGTAGAGAAAAAACTAAGAAGGGATGTTAGAGGGGAAAAAAATGAAATAGGAAACGAAAAAAGCGTTGAGAGCAAAAAGGATGAATTAGTTGTAACAGAAATTATTAACTCTATAAGAGACAAGCTCACAAAATGCTGGAGCATTCCTGAAAGCATAGCTTACAAAGAAAATTTTAATATAAAAATTAACTTATTGTTATCCAGTCAAGGCGAGATAATTATGGCGGATGTAGCAGACAGTGATTCCTATCGAAATAATCCACTTTTCAGGTCGATAGCAGATAACGCAATGCGTGCAGTATATAAATGTAGCCCATTGACCGGCTTGCCTACTCAGCACCACCACATTTGGCGTGAAGTAACACTAGATTTTATTCTATAGCTAAAGTAATTCTATAATTTAATAAGCCCACTGTATCCGTTCAGGATAGCAGCAAGGTAGTATAACCATAGAGTAAAAGTGAGTTTACAACAAATGGTGTCATCCCAGTGCTTGACACTGGGATCCAGTTTTCTTTACAAATTCACCAAAAGTGCTTCATTCTATAACGCAAAACCCATACTTACCAAACCCAATGCATTACTTGCAATTAAGTTTCCTGGATCCAAGTAGTCTGGGCACTGCCGTCATAAAGGAACTAGTGTCAGCTACTTTCATGACACCCTTCTGGTAGGCCCAAATCGCAATGTTCGTACAGTTATGGAATGAACCGTGGTATGACGTAGGAAGATCTGAGCAAATTTTCAATCAGAAACAGCCAAAGATCTCTCTAAGATGTCAGTTTCTTTTGTATCTTCAACTTTACCGTCCTGGTCGAATGAAATTTGCAGAGACTTACTACTATACTTCCTTTTTCCTAAAAAATTGGCTTGTTTAATTTTATATGAGACATAGTACCAAACATTGTCATCGAACTTTGATACTAATGTTGGTGATCCTAAAGTGTGAACCACTTTTTCTTTATCGTCACCTACTTTTATCTTGCTCCACAATTCAACACTAATGCCAGGAGCTCCGTGATTGTGAATAGTGTGAGTGCAGCTCACTGTAAATAATAAAATAAAAGATATTAATACTCGCATTTCTGTTGATAAATTACTTGAAGCTATAATACACTAATAAATTATCTGCCGTCAAATTTCAAAAAAGTTAAATTGACTGATTCTCAATATCACCTAATATAATATTTACTTTAGAAAATAATAGGTGTCTTATGTCATTGTTAGAAGCAGATCCAATATACAAACCTTTTAATTACCCTTGGGCGTATGATGCGTGGCTGCAGCAACAAAGAATCCATTGGATACCTGAGGAAGTTCCGCTTGCTGATGACGTAAAGGATTGGAAAACTAAACTTTCAAACGTAGAGAAAAATCTACTAACTCAGATTTTTAGATTCTTTACTCAGGCAGACATTGAAGTAAATAACTGCTACATGAGGCATTATTCAAATATATTTAAGCCAACAGAAATATGCATGATGCTTGCAAGCTTTTCCAATATGGAAACTATACACATTGCAGCTTATTCTTATCTTTTAGACACAATTGGCATGCCAGAAAGCGAGTATCAAGCATTCTTAAAGTATGATGCTATGAGAAAGAAGTATGAGTATATGCTAGAATTTGAGGAAAGCAAAAAACATGATAAAAAACATGTAGCTAAAACCCTAGCAGTGTTTGGTGCATTTACCGAGGGGTTGCAGTTATTCGCATCGTTTGCAATTTTGCTCAATTTCCAACGCTTTGGAAAAATGAAAGGAATGGGGCAGATAATCGCCTGGTCAGCCCGTGATGAAACTTTGCACACCAATTCAATTATTATGTTATTTAATACATTTATTAAAGAGAATAATGAAATTTGGAACGATGAGTTTAAAGAGGAATTATATTCTGCATGCCGCACTATTGTTGAGCTTGAGGATGAGTTTATAAAGCTTGCTTTTAATTTCGGAGACGTTGAAGGACTATCTGCAGAAGAAGTGCGCAATTACATACGCTACGTAGCAAACAGACGGTTAATGCAATTAGGTCTTGAGTCCATATATGATGTTAATGATAATCCTATTCCGTGGCTTGATGAAATACTAAATGGCGTGGAACATACGAATTTCTTTGAAAATAGAGTAACAGAGTATAGCCGTGCAGCAACTCAAGGCACATGGGAGGAGGCTTTTACTGAAAACGACACGAATAATAAGTGAGTGCTAATTTCACTCTTCTTTGTCATTCCAGTGTCAGCTACCTTCATTACACCATTTGCTATGCAGTTTAGACAGTTTTGCTTTACTTAACAACTAACTTACCATATATATGTCCATAGGACATTGGTATATAAGAACGTGCTACAACTATTAATCTTACTCACGGTCATCACTTCAGTTGCATTCTTTGGTCATTTAGTTCCAATGGAAGCAAAAACCTTCTTGTACTCAACGAGCCTGAGTATAAAAGAGGTTTTGCTATTTATAATGCCTTTTATTATTTTTGCGTTAATCTTTAGCAGTGTTAACAATCTTAAGCAGTCAGCTATAAAGTTCATATTGTTACTTATTATAATGATCTTCTTGTCAAATCTGGCTTCAAGTTTAATAGCTTATTCTGTTGGGCATTTTATCATACAAAACACTCATTCAATACAAGATATAACGTATGAAGAAACAATTGTTCCCTTATGGTCGTTTAGGCTGCCTGCATTGCTTTCTAATTTTTATGCCCTTGCCTGTGGATTTGTGTCCAGCATAGTAGTGTCCACACTGCTACCCAAGAAAAGCAAAGAGCTTTCGAACAAAATGTTAGATTTAACTCTCTTTATTTTGAAGACGTTTTTGACGCCGATTATTCCAATGTTTGTACTTGGGCTTGCTTTAAAAATGCAGCATGATCAAGTTTTATCTATAATATTTAAGGATTACTCAATAATTTTCATTATTATAGCATCTGCAACCTACCTTTATGTTTTCCTCTTATATGGAGCAGCAAATTCATTCAAGATCACAAGCTGGATAGCTAGTATAGGCAATATGATACCGGCATTTATTACTGCAATGAGCACAATGTCTAGTAATGCAACTATGCCACTTACTCTTGAAGGAAGCAAAAAAAATGTAAAGCAACCTGACATGGCATCATCTGTCATACCAATAACTGCTAGCTTTCATTTAGTAGGTGATTGCTTTTTTATCATAATATTATCAATGATAATTGCCTCCGGTTATTCATTGTTCACAATAGATTATGTAACTTTTCTTCTCTATTTTTTGTTATTTAAGTTTGCTATCGTGGCAGTGCCGGCAGGAGGAATTATGGTAATGCTACCTATTCTTGAGAAATATCTCAAATTCTCTCCAGAAATGCTTTCGTTAATTACAGCATTGTATATAGTGTTTGATCCAATAATCACTTCAGCAAATGTTATGGGTAATGGTGCCTTTACTATAATATTTTCAAAACTCTATGATAAGCTTAAGTAATGTCTATTTTAGCGATTGATACTGTAGGTATTGGTAGTTCAATAGCAATAGTTGATTATGATGGTAACTGTTTTGTAGAGCACAATTCCACCAGCAATAGTCATGCAGAATCATTTTTTCAAATACTAAGTACTTTATTTGATAAGCACAACTATAATTATGATAAAATAGATCATTTGGCGGTAGTAGTTGGACCAGGAAGTTTCACTGGAATTAGAGTTGGTATATCAGCTGCACAAGGTATAAATCTTGCTACAAATAAGCCGTTATACGGGGTTAGTGCGCTGGAAGTTCAAGCCTACGCAATATCTTTGCTTTGTGCAAATAGCAAAAAAAATATCAGAGCTATAATCAAAAATGCTCAAGGGTTTTATACACAGTTATTTGATTTCAATTTATTGCCACTGTCTGGTCCAACTGCAGCATGTGACCCTGGTCACGCTACAAGCAGTACACATATGGATTGCAATTTAAATGCTAGCCATGCAGGACTATTAGTTCATTATAGACTGAAGAACAAGCAAAAATTAAACGAAGTTGAAGCTCTATATTTAAATGAGCCTCAGTATATGAAATTGCTATAGACTATTTTTTTGCATACACGTAATTTGGCTAAGCTTGTGCATCTGGTTTACTATCTCTTGAGCTACTTCTTTTATACTCATATCTGAATTTTCTATCTCTATGGCACTCGGTGGTATAAATGAATCGTTAGTCCTCAATTTCTCTATAACGTTATTTACATTAATCACCCTCCTATTTTTTCTTTGCCTTTTTAATGCAATACGCTTTTGTAATGTCAGTAGATCGCACCTGAATACTACAGGAAGGATTTCTGTGCCCATTTTTTTACTAAGCCTTACTATTGAATCATACATCCTCATGTTCTGGTCATTATTTTCCATCAACTCATCAATAAATATGTAATTTTTTGAGTGAATCGGATAATTTTCTATTACCTGAAGCATAATTTGCATAATGCCATATATTCTATCTTGAACTTCTTTAGGTATTTGATCACGTTCAAAGACACCATCGTATATAGAGCAAGCTTGAACATTGTTATAGAACTTGCTATTTACAATTAATGCGTCTATCATATTAGATAATTCTATTGCTGTGGAAAGTTTACCACTTCCCGAAAGACCAGAGAGATATATGAAAAATCCTGCTGGCTGTTTTTTTGTGTTAATATTTACCATATTATTTTCAATCTTGAAACTTACATTTATAATAACATAAAAATGAAGCTTTAAAACATATGAAATATTATATAGAAAATTATTTTTGTAGTTAAGATATTATGTAATTTAAAAACATAAATTCTGTATATAAACTCTATAATAACGATAAATATTTTTAAGCAAGCTACAACACAAAAGTGTTTGGTATTCAGAAAGCAAGACAGAGTGGCATAGACTTATTAGTTTACTACAAGTCTCTTTTCGCGTATAAACCTTCAGAAGATTCTAACAGAGGATTGTGTTGTTAACAAAGAGCAGAGTAAAAAGGGATCTAGTCTATGCCTATCAGATTTTGTCCTACCTTAAGTTCGATGATCATACATATACTCACCTTTCAGTGCGTTCTGAAGATCAAAAGTCGTTTTATATTTATCCGTTTGGTATGCGTTTTGATGAAGTAGATGAACGTTCGTTAATGAAAGTATCATTTGATGGAGATGTAATTGAAGGCAAAGAATATCAATATAATAGAACTGGCTATATAATTCATGGTTTTGTTTATCAAGCAAGGAAAGATATTCAAGCAATTTTTCACTTGCATACACCTTCTATTGTAGCGGTTTCTTCTCTCAAAGATGGGCTGCTTCCTATAAGTCAATGGGCACTGCACTTTTACAATAAAATCTCTTACCATAATTATAATTCCCTAGCACTTAGCGATACAGAAGGAAAGAGGTTAATAGCTGATCTGAAAGAAAATTTTTTCATGTTAATGCGTAATCATGGATCTATAACGTGTGGTCGGACTATACAAGAAGCAATGTTTTACACGTATCATTTAGAACAAGCGTGCAAAACTCAATGTTTAACGTTAGCAATGAATAAGGGGTTATCAATTCCAAGTGAAGAAATTTGCTCAAAAGCTGTAAAGGATCTCCTATCTTTTGAAAGCAATCTTGGTGAGAGGGATTGGCACGCATGGGTTAGACTAATTAAAAGTAAGTTGTAAGAGACTTTCGCACTACTATCTGTCATCCAAGTAGCTGACACTGGTTCCTTTATGACGGCTGTAAGTTGGAAATGTGATATAAAAGAAGCAAGAAGGAAGATAACTCTATAAAAATGTGATTATCGCAGGCTTGAGCGACCGTAAGACGGTAGTATTATAACATACGTAGATATCAAGGTCTATTCTTCGAGACGTTTGAATAGTTGCTTGGGACATATATATGCACCCGTTTACAATCTTAAATTTTAACTTAAACTCTCGAGGTTTTTTATGGTTACATCTTATCAAAATTTTATTGGCATTGATATCGGAAAACTTGAATTTGTTACTGCAGTTAATTGACCTTACCCAGAAAAAGTAGAGAGAAAGTTAAGACGTTTTTGGAGTAAAATAAAACGTTTTTTCAAAATATGACAAATAGAAGAGAATATATAGCAGAATTCAAATTAGAAGCTGTTAAGCTGGTTAAAGAAACAGGTCAAGCAAGTACAAAAATAGCAAAAGATCTAGGTATAGATGGCAGTATGTTAAGTAAGAAAATATGATGGAAAAATGTCTGGAGCATACGCATTTCCAGGCAAAGGCTCCTTATGACAAAGAAAGATTTGATCTAAAAAAAGAGCTAATAAGAGAAAGAGACATCTTAAAAAAAGCCCTGGGCAAAGAAAAAGAGTAAAGTATTCTTTTATATAGAAATTGCTATAAAACACAGGAACTATGTAGGGTTTTGTACTGGTGGTATGGGTTGCTAAGGAAAAAAGCAGTAAAGAATTAGCAAAAGAAGGTCTTCTAGCAGATATTCAAAAAATACATCAAGCTTCTAAATGCAGATATGGAGCCCCTAAAATTCATGCTGAATTAAAAGCTTTAGGCAAAAATTAAAACAGTACAAAGTGTTATGCAAGAAAATGGCATTAAAGCCAAGCTTAGACGAAGGTTCAAAAATAAAAAACAGCAAATAAGCAACCGAGTTGTGGCTCCGAACACATTGGATCAAAATTTTACTACTGATCAGCCAAATAAAGTTTGGGATTACCTACATAAAAACTAAAGAAGGTTGTTGGCGGCAATAATTGACCTATATTCACGCATGGTGGTTAATGAGTAACATGATAATTAGTTATAGATTCTTTATTGATGGCCGTTGATAAACGCAAACCCGATAAAAATCTGCTGTTACATAGCGATCAAGGGTCACAGTATACCTCTCAAAATTACCAATTTCTATTGAATACAAAAAACATCATTTCCAGCATGAGCCATAAGTGTTGTTGTTACGATAACTCTGTTGCAGAAAAGTTCACTTAAAAGGGAGCTGCTTATTGATACTTCTCGCTCAACAAACCAGAACTGCCATATTTGAATACATAGAAATCTTTTATAACAAATAACGTAGACATTCTACTATTAACTATTGCATTCCTGCACAATTTATTCTCATGATAAAAACGTCTTAACTTTCTCTCTACTTTTTCTGGGTAAGGTCAAATAGAGAATTTTACAAAAATCTATTTTTAACTTACAATCAATTATTACAATTTTAAACCTACAACTTATGTACAACAGGCTTATAGTCAAATCTTTTTCAGTATTATGCATCTGTTTATTTGCTTTATACATAACACTGCCAAATTTCTTTGATAATAAGCTTTTTATTTCGAAAAAAAGAATAAACTTAGGCCTTGACCTGAAAGGAGGGGCATCTTTGCTTTTAAACATAGACTTAGACTTCTATTTTAAGGAAAAGCTAGGCATGCTAGCAGGTGAGATAAAAGAGACATTGCTAACAAAAAATATTGAATCTAACGTACAAAATAACGTTGTAACTTTAAATAATATTGATGATTATAAAAAAGCATCTGTGTTGATTAATGCGATAAATCCAAATTTAGAGCTAAATAGAAGAGATTCTTCAATTCTCATTTCATATAAACCCCATTATAAAAATTCTTTGATCAGTGAAGTAGTTGCAGAATCAATAAACAATGTCCAGCGCCGTTTGGACAAACTTGGCACAAAGGAAGTCAGCGTTCAAAAACAAGGACAGAATAAAATATTAGTGCAGGTGCCTGGAGTAGAAGACACCAAGCAGATAAAATCTTTGCTTGGCAAAACTGCTAAGCTAGCTTTTCATTTGGCAAACACTAACATAGCCAAGGTGCAGGATATAGATCACGAAACTACTGTCATGCTCAAGGATTCTTTAGGTAATTCTTATCCAATATTCCGCAAAACTGAAATAGGTGGCGATTCGCTGGTTAACGCATCAGTTAGATTCGGCAATTTAGGTAAACCGACAGTGCATTTTAAATTTGACAGCATAGCGAGTAAAAGATTCGCGAAAATCACTAAAGAAAATGTAGGAAAGCCTTTTGCAATTGTTCTGGATAACACAGTCTTAACAGTACCTACAATACGTGAGCCAATTTTAAATGGAGAGGGAGAAATTAGCGGTAATTTCACTGAAAAACAAGCAAGCGAACTTGCAATACTTTTAAAATCTGGAGCACTGCCAGCACCACTTAAAATAATTGAAGAAAAAAACATTGGCCCAAGCCTTGGAGAAGAATCAATAAAGGCAGGGGAAATGGCAGCAACAATCTCTATTGTAGCCGTGGCTTTATTTATAATCATCACTTACGGCAAATTAGGTGTATTGGCCTCTGTTGCGCTTTTTTCTAATGTAATTCTTATATTATCAATTCTCACTCTGCTTGAAGCAACTCTAACTTTACCTGGAATTGCCGGTATTGCACTCACTGTCGGTATGGCGGTGGATGCAAATGTTTTAATATTTGAGCGAATTCGTGAGGAAATAAAATCTGGCAAGAGAGTGGAACGTGCTATTGAAGAAGGGTTTAAAAACGCTATAAAGACAATACTGGATTCAAATATCACTACATTAATTGCTGCAGGAATAATGTTCATTATTGGCAGCGGAGCAATTAGAGGCTTTTCTGTCACTTTATCAATAGGAATTTTATGTTCTATGTTTTCTGCAATCACAGTCACAAAACTCCTGATAGAGTTGTGTATGAACCCGAAGAAACTAGCACTTTGTTAGTCAACCACCTTCATTCCCACAACGTTATATCCTGAATCAACGTGCAAAATTTCTCCAGTAGTGCCACTACTTAAGTCGCTTAATAAGTATAACGCTGCCTTGCCAACATCCTCTATTGTAACATTGCGTCTGAGCGGAGAATTATTTCTATTCCATTCTGATATGGAGTGAAAATCGCTTATTCCAGAAGATGCTAAAGTTCTGATTGGACCAGCGGAAATTGCATTTACTCTGATATTTTGTGGTCCAAGATCACATGCTATATATTTTACACTTGCTTCAAGTGCCGCTTTACATAAACCCATAACGTTATAATTTGGCATAACTTTTTCAGCGCCATAATAAGATAAAGTAAGTAAACTACCACCATTTGACATCATTTTTTCAGCCCTTTGCGCTAAAGCAGTAAAAGAATAGCACGATATATGCATTGCATTGAGGAAGTTATTCAGTGAAGTATCGACATATTTACCATTTAACTCATTTTTATCGGAGAATGCTATTGCATGCACCAAAAAGTCAAGACTACCCCATTTTTTCTCTATTATTTCAAAAGCGTTATCTATGATTTCTTCATTTGAAACATCACAGTGTAATATTAGCTCCACATTTAATTCATCTGCTATCGGTAATAATTTTTCTTTTACTATTTCATTCTGGTAGGTGATTGCAAGTTCTGCCCCGTGCTCTGAGAGAGTTTTTGCTATACCGCATGCTATTGATCTCTTATTTATTATTCCAGTTATTAACCCCTTTTTGCCTTGTAATAGACTTGTCGTCATAGAACTATCTGTTTTTTTATAATTTGGAGTATTAACTAAGCAAAGTCAAGATATCACTATGTTTTAAAACATTTTTTGCAGTAACTTGAAGTCTAATACCACTGTTAACAAAAAGGCAGCAATGAGAGTTTCTAACAGCCGTCTATCTTAGATTGCTCCTTATTAAAAGAAATAAAGCTTTATTAATTAAATAGTATAGTTAATAACTATACTATTTTGACAAGTAATTAAAATAGTGTTAAACTGCGTGCATAAAATAATTAGTGAGGTTACGATGTTAAGCAGTATTAAAAAAGTAAAATTAGAGAAAAACTGTTGTCCTTTTAAAGCATTAGAAGAATTCTTTGTTGGCAATACATTTAATATAGATGATCGAAAAGGATTCAAAGATTCTTTGGTAGAGTTAGTTATGAAACATTATTACTTTGGCAATAAAATTTTAACTTTAACTCTACCAAGAGAAGCAATACCTAATTCTTTCGCTTTAGAGCTTTTGTCTTCACTTTATAAAGAAAATGCGCTAGCTTTACCTGTTATATTAAAATACCTTGTTCACAGGAATTTATCTAAAGATTTTGATGAGATCAGTAAAAAATTACAGGCCAAAATGGATCAAGATATACAAGAAGCGGAGCTACAAAACAATTCTAAAATTTCTAAAAAAATTGAGGTATGCAAACAAGACATTTTAAATGTTCTTAGTGGCGGTAAATCAGTATTGGATGATCAATTGAAGCAAAAACACTATTCTATACTAGAAAATGAGGTTGCAAAATTAAAGGCTGAGATTTCAAAAGAACTAGAAGACTATACTAACAACACTAACATTCATGAAATATATCAAAGCCTTAATAACAAAAGAAAAGAAAAAGAACATTGTGAGGAAATAGGAGTTCCTGCACTTTGTACTTCTGGTATTGCCACACTTTGTATGTTGTTTTTTGCTCCACTTATAGCAATCCACATTTGTGATTTTAGAAGGGGTGGTATAGGTTTTTTAGAGGCTCTTATGTATACAGCAACTCCATTTTTGGTTGTTGCAACGTTAGCACTTATAATAGCAGGTGTAGCTTACTTAATAAAGAGGCACTATGAGCAAAGTTTTGCAAAAGAAATGCAAGACTTTATAGAAGGACCAAAATATGTAGATAAAGCAACTAATACTGAAGATGTGAAGAAATTAGAACAAGAAGAAACAAAAGTAGGCGATTATGGTAAAAAACCTTCGGCACCACCATACGATGAACCTAAGCAGTTAGGGTTGTACCCAGATCTTTCAGAAGAACAACCACCATCATACGAAGAAGCTTACCGCACTATCGTGCAATTGGAAGATTCAGGACCAAGCAGTAATCTTGATTTTGCTGAGCAGCTAAAACCTGGTACAGATCTTTTAGGGAGTCTTTCAGAACAACAAAACGCAAAATTGGGTCCTGTTCTACTTCCATCTAATACAATGTAATAAAGGGGTATAACTCAGAGCTAGAGGTTATGATTGTAATAAAGACATAAAAAAAACGGACAAGTCAAGTAAAGTTACAAATGTAATTTTGCTTGACTATCCATTTATTACCACCTAAAGCAGCTAACAAAGCCATCCCATATGACATTTTGTCTATACCCAATTAAGCATATTAATAAGTAAGTAAATCTTAATATAATCTTATTATACTTATAAATACGCTGTATAGAATGAAAGTATGGATGATTTCATAACTGCAAGAAGAAAAGATGATGCTGTGGTATCTGTTTGTCAGGATAATAAGAAAAAAAACGTGTTAATTTTAGGGCTCAATCAAGCCGCAAGGAATTTGTTAAAATACGAGGAAGGGAATTTACTTAATAAGCCGTTAATCAATATTTTAAGTGCAAGAGCAGCTGACGACATGAAGAATTATTTAGAGTATACCGAAAATGGGCACGATTTACTTGATATATTACCTAAAGTGATAGATTTTTCCTTAACTGATGCTAAAGGAGAAGATATCAGGACAAAAGTAAAAGTTTTCCGCACTGCACAATTTGCCAGTAATAAAATAAATTATGAGCTATTAATACGTGATATCAGTTTGTCCCATAAACTAGGAATCTTTAGAGATAAATATCTAATGGGTAAAAAATATAAAAACCATGACTTATTCGATATACCGGGCAATGAGTCCACTATTCTAGAGTTATACGTTATATTAAATTTTGCCTTTCAACATCAAATTAATGCAGCTATAGGAGTGGTTGGCTTAAGTAGTAGCTGTAGTGAGACAAATAATGCACTGAAAGTTATCATAGAACATTTTTATAAAAATTGCCGTAGTGATGATTTTCTAGGGTATATTGATGAGAATAAAGTGCTTTTTGTTTTGATTAACTGCGATGTAAAAAGTACATCTAAAATAATTAATCGTATACATTCTGTCTCTTATACACATCTGACGCTGCCGACGAAGAGGATAGTGTAGATCTCGGTGGGCGCCGTATCATT
>NODE_5_length_19973_cov_4.420537
TGTATAAGAGACAGCTGGAATACTTTCCATACCAAGTTTTCTTGCTGCTTTAAGTCTTAAATGACCATCAACCACAGTGCCATCGCTTTTTGCAACTATTGGTATATGAAAGCCAAATTCCCTGATTGAAGCACACATTCTATTTACTACATCATCATTTTTACGAGGATTACGCTTATATTCGACGAGGTTTTCAACAGGATAGTAGTGGATTGCTAAATTCATATAATTTAAATCCTTAATAATTAAAAAGTTAATATTCAAAATATCTCTGACGCTAAAGAAGGCCTGGGGTTGAACCCACCAAATCCGCCATTCTAGCTGAAAGGACCCACTTTTTATGGATTTTTCGTCTTATTAATATCTTTACTAATATAGAACATTAATGCCAAAGCATCGGCCTCATTATCATCTCTAGGTGAAAAACTTTTTTCACGTATCGCTTCAATAACTTCACTCTTACTTGCATTGCCTTTGCCTGCTATAAAGCGTTTTATAGTTTTAACATTAACACCTTGGTAGGGAATATTGTTCTCCTCACACCAAGCAGACAGCACTGCAAGAAACCCACCGTAGCAATGGGCTGCATCAGTTCCTAAATGTCTTCTCACCTCCTCAAAGTACACTGCAGAAATGTCTTTCAAAGAATTGAGCCAATTGCAAAAGTTTAAGAAACACATTCCACCTCCGCTGAAACGACTACCATGAAAGCTTTTGCTCCCACTTTCAATTATTCCATCTGTTAGAATTGCCCAGCCTGTTTGCTTGCCGAGATCTAGCGTTAAGATTGACGTACAAAAACTCCTTTGTGTAATTAAAGTTCAATGCCCTGTATAATATATATGTACGATGACTCGCAAATTCGTCCGCAATTTTGAAAAAAAATTAAAAAAAATTTCATATCCTGCCATTTGAGTTTTTTTCATCTTTACTTATCTTAATAACTATTTTACATAACTTATATTACGCCAATATTTATATTATTATATTATCATATATTATATTTTACCTGTATTTAAATATATATATAATATATATAAGACTTCAGTAATCCGCAAACCCTCTTTACTGGCCGATTTTAGCCACTTAACTTTAGAAACGGCTTTTAGGAATAGAACATAAAAAAGACAATATTATCAATAACTTAACGATCACTGCTTTCTGAAATACTAATTAGTAACTCAGAAATTAGGTATGAAATTGGTAGTTTTTTACCTATGAAAAAGTAGCTTCAGTAGTGTATCAAAACGTTTAAATCTTATTTTAATTTTTAAAGATTTTATTCTTTTAGATAAAAAAATTATTACTACTTTTTTATAATAAATTAGTCATACAAAGTCTTGGTAAAAATCTCTATTCATGAAACTTTTGGAGTTTTTATGAAGAATTCTTATCAAGGAATCGATTCTACAATTGTTAAACATGTGAGATTTCAAGCTTCGCGCCTTAAATCCAAAAGCTGTTTTATTAACGAAAGTCTCGAAGATATAGAACAAGAGCTTTTTTGTCAGGTTTGGCAATATCTTAACCAGCACGATGAGAAAAGAAGTAGTTTAGTACTTTCGTTGCTAGATTAGCTAATTATTGTGCTCGCAATATGTTACGCAATCAGTTATGTCTAAAACGTAATATAACTTTTGATGATATAAACGACGATATTCCAGATCATAGGAACTCGGAAATCGAAGCGATAATTCGCACTGATATAAATAATATAATTTCAACTTTGTCTGAAAAAGATAGTAATTTATGTCAATTACTTAAGGTATTTACTATTACTGAAGTTTCTGTAATAACCAAAATACCAAAGACAACTATCTATCGCACACTAGAACGAATACGCGATAAATTCTCAGTTTTAGAGAAGTTATAAGCTCTCGATTATATTTGCTCAAAATTTTTTTTTTGCAAATTGCGGACGAATTGCCTAGGTCATCGTACATATATATTTAGGTACTGGGAGAAAAATGAAAATAATGAACAGCAATGAACGGCTAAAAGTTCAAACAGGTATAAAAATGGTCATCTTTGGTCCTTATGGTATAGGTAAAACTAGTCTCTTAAAGACCATAAATGAACCAACACTTTGTCTTGATTTTGAGGCAGGTTTACTTGCTGTTCAAGATTGGCAAGGGGATTCTGTAAGTATTCGTACTTGGAATGAGGCAAGAGATATTGCATGTCTCATAGGTGGTCCTAATCCTGCGTTAAAATCTGACTCAGCATATAGCCAAAGACACTATGAGCATGTATCCAGTAAATACAAAGAGCTTGCTTCGGAGTTTCTCAAGTATCGATGTGTTTTTATCGATAGTATTACAGTAGCCTCGCGTTTATGTCTTTTATGGTCAAAAATGCAACCTGAAGCTTTTTCTGAAAGATCAGGAAAACAAGATATGAGAGCTGCTTACGGGTTACTTGCTCAAGAGATGATGGCTTGGCTCAATCAGTTTCAACATATTCCAAATAAAGACATCATTACAGTTGGAACTCTTGGGCAATACCTTGATGATTTCAATCGCTCAACTTGGCTACCTCAATGTGAAGGAGCTAAAACTGCAAGTGAAATTCCTGGGATAGTTGACGAAGTAATCAGTATGGTTGGAATCAAGAAAGATGATGGTACAGAGGTTCGTTCATTTGTCTGTCAGACAATTAATTCTTGGGGATATCCTGCTAAAGATCGAAGTGGATGCCTGAATATGGTTGAAGAACCGCATCTAGGAAAACTTCTTACAAAGATTAAAACCAAAGCTTTTGCAATTCAACCTATCACGCACAACATATAGGAGGTTATTATATGCTACAAAACTTTTTAACTATTGGTCAAAAAATTCCTTTTTTCAGTGTGAAAGAATACTTGGATGATCAATCGCCAATACCAGAAGATATAATCTCACCAAGAATTTTAACAAAAAGAGGCTTATTGGTACTGGGTGGCCCACCTAAAATCGGCAAGAGTGACTTTTTGATCTCTTGGCTTGTCCACATGGCCGCTGGTAGATCATTTCTCGGTATGACACCAAGTAGACCTTTGAAAATTTTCTACATGCAAACTGAAATTGAATATGAATATATGAAAGAACGTTTGCAACAACTTGATAATGAACTTTTGAATGTAGCTGCTAACAACTTAATCATTACGCCAAAAGTGCACTTATCATTTAATCATGATGAAATAAGTGAAATCAAGGAAATTGTGAATGAACGCTTTAAACCTGATGTTTTGGCCATAGATCCATTACGTAACATCTTTAGCAGTGAATATGGAAATGAAAATGACAATAGTGCTATGCTGTTTTTTCTGCAAAAGACTCTTGAAAAGCTACGCAGTGCTATCAATCCAGATGCTTGTATTGTACTTACTCATCATACAAAAAAATTATCAAAAAAGATGCTCGAAGAAGATCCATTTCAAGGCCTAAGTGGTGCTGGATCTTTACGTGGATTTTACAGTACTGGTATGGTGATGTTTGCTCATGATGAAGAAAGTAGTGCACGCCAGATAGTATTTGAGCTTCGCAATGGTGAACGCGTGCAAAATAAACTTGTCGATAAGATAAATGGTCATTGGCAGCTAATGGAATAGCTAATTTTCACTTTAAAATCAACTTATAGGAGAGCGTATGCTACAAGATTTTTTAACTGATTTTAATAATGCAAAACTGCAGAGCAGTTTAATACCGAAAGGTACAATAGTCAAGGTAAAAATGGCAATAAAGCCTGGAGGTTATGAAAATTGGTTCACTAAAAACTACACTACTGGCAGCATCTATTTAAACACTGAATTTACTGTCACTGAAGGTCCATATGCAAAACGCAAGATTTTTCAGATTATAGGTATCAAAAATGGCAAAGCAGAAGGTGAAGAAGACATCTGGGGAGAATCTGGACGTTCGATGCTGCGTAGTATTTTGGAATCATCCAGAAATATTCATGCAAATGACACTTCAGAGAAAGCAGTTACTGCTAGAAAAATCAACTCTATAGCTGATTTCAACGATTTAGAGTTTACAGCGAAAGTAGGCGTTGAAACTAATAATACGTACGGAGATAGAAATAGGATTACTACAGTTATTACTCCAGAATTACAAAAAAGTTTTCAAGATGATTGGTTGCCATTTTGAAGTATGACGAAGGAAAGTTGTGGGCTGCTGTTATTACTAGAGCTATTCAGGATGCAGCAGGAAAAAACCCTAAACTTAAAAAAGAGGCTTGTCAATGGATTCGCTCACGATCTTTTGAAACTGTTTGTGAGCTGGCTAATCTTGACTTTAAACGTCTAAAAAATATGTTGAACAAATTTGGAATAAACAAGGAGAATTTTATGGATTTTTCATCTAAAAATGCTTTAAAAATAAAATCATTATTAATTAATAATATCAAAGATTGTTTATCTTATTTGTTACCTGAAGGCAAATCTTACCAAAATAAATTCTATATTGGCAGTAGAAATGGAAATAAGATAATAGTTGAAATGGAAGGAGAAAATGCAGGAAATTGGTACAACCTGATCGAAGAAAAGAAAGGAAATATAATAGACCTTTGGACTTTAGTTAAAGGTAATATAGATTCTGCTGAAACATGGTTGAACAGTAAAGATGAAAGAAGTTCCATATTACAAGAAAAACAAAACGAAGGAAAAGCATTTTCTGTAAACCATTACTTAAATGACAAATCACCAATGCCACAAGATATAATAGGCCCAAGAATTTTGACACCAGGTGGTCTTTTGGTCATAGGTGGTACTCCAAAGATTGGCAAAAGTCATTTTCTTCTTTCTCTATTAGTACATCTGGCAGCAGGAAGATCATTTCTTGGCATGAAGCCTACAAGACCGCTAAAAATATTCTATCTACAAAACGAAATGGAATATGATTACATTAGAGAACGTATACAACAACTCAACAAACTTCCTCATTTAGCAACAGAAAACTTAATTGTGACGAACAAGATGAATTTGACCTTAAATGAAGAAGGTATAGAAAAAATAAAAAATATGGTAGAGGAAAAGTTTGATTTAGTTGTGATTGATTCTCCTTATAATTCCGTTAACTATGGTCTGCAGCATGCAATAGAAAAACTACGTTCCAAGATTAATCCTATGGCTGGAATAATCATCACAAATCACACCAAAAAAGTACCTACCTCTATATTGGAAAAGAATCCATTTCAAGCTCTCGTTGGTGCTAACGCTTTAAGAAGTTTTTATACATCTGGAATAGTAATATTTCAACCCAATAAACGTACAAATATCTTGCAAGTAGTATATGAACTTAGAAACGGTAGATCTATACCAACAAAATTCATCAACAAGATTAATGGATGTTGGAAATCTGCTAACGTTATAGCTAGAACATAAAAATTCTTCAGGTAGGTATGGATATTTATTGTTCACAAAGAAATGGACGTTATAAATTATTAGGGGAGAAAGAACAGTTAAAAACTCAACTCCTATCAAATATAAGGTCATGTCTTTCTTATTTACTGCCAAGAGGAACTTTTCGTGGTGATAAGTTCTATGTAGGTGATCTAAAAGGCAATCAAGGAAAAAGTATGATAGTGGAGTTAACTGGCAGTAAAGCCGGATTATGGCATGATTTTTCTACCGGAGAAGGAGGAGATATTTTTGATCTTTGGGCTGCTGTTACTGGAAAAAATCAATTTACTGATACGATAGAAGATATTGCTAAGTGGATTGGTTATTCGGAAAAAAATAACACTCTGGGGCAACCAACGGCATCATGGAACTATTACGATGAAAGTGATCAAGTGATTGTTACAGTTTATCGTTATAACACTGATTCAGGAAAAAGATATCTTCCTTTTGATGTAAAAAGGTCTAGTTTTACTCTACCAGAGACCAGGCCTTTATATAATATTCCAGGTATCATGAAATCTGATAAGGTGATTTTAGTTGAAGGTGAAAAGTGTGCAGATGCTCTGATAGAGCAAGGTATGACTGCCACAACTGCAATGTTAGGAGCAAATGCACCAATAGAAAAAACAGACTGGTCACCACTTAAGGGCAAGCATGTTATTATTTGGCCAGACAATGATGAACCAGGTAAACAATATGCTGAGAAAGTTGTGAAAAAGCTTACTTTTCTTGGTGTTTTATCACTTACTCTTCTTGAAATACCGGAGAATAAACCAAAGGGATGGGATTCAGCTGATGGTATAGAAGAAAAGATGAATATTCCTGAATTCATTGAAAATAACTCGAAAAAAATCATCGTTAAGCAATTGCTTAATATTCAAGAATGGAGCGTAGAACGTTTTATAGGTCCAGTACCGGAGCAAAAGTTTCTTGTTGAAGGGTTATTTCCTTTAGGAGTGACATCTATTCTAGCTGCAATGGGAGATACTGGTAAAGGTATGCTTCTACTTGATTTAGCACTGAAAGTTGCGAGTAGAAAAGATCAGCCATGTGGTTTTGGCCCACTTGTTACTGAGCATGGATCTGTGGTAATATTCTCTGCAGAAGATGATATGAGTGAAATACATCGTCGTTTAGAGCGTCTTGATTCGCAATGCGAGAGATTAAAATATAAGGATAGGCTCTTTATTGTACCATTACCAAATGTTAGTGGATCACTTACAATCATAAAGAGTGTTTCAGGTAAAGTTATAGAGACTTCTCCTGAATTTGAATTGATAACAAAACAACTTAATAAAATAAAAAACTTAAAATTAATCGTATTTGATCCACTTGCATCATTTGTGCACGCTGATTTAAATACTGACCCAGCCGTAGGCGATTATTTGATGTCTTTATTATCTGATTTAGCAGGTAGCACTGGAGCATCAATAATTACTGCTCATCATATGAGAAAGCCAAAAAGTGAAAAACCTATATCGACTGTTGAGCAAGCACGTGATGCCATTAGAGGTACATCTGCTCTTGTTAATGGTGTTAGGTGTTCATACGCTTTTTGGTCTGTGGAAGATACAGCTAAACCGACAATTTTTAAATCAATAGGAGAATCTGTAAGACAGAACGCATTATTTTATGGAGCAATTGTTAAAGCAAACGGTTTGGCTGATCGCACTTTACGCACTTATTTAAGAAATGAAGAAACAGGATTGTTAGAGGACATAACTGAAAGATTAAGAATAAAAAATATGAACGAAAAAGATTCAAAGCAGCATCTTATAACTGCAATTACACGAGCAGCAATTTCTGGACATCCATTTACCCATACAGGAAGTACAGGAGTGTATAAACAGCGGCATAGACTACCTGAGGAGTTTCACAGTATAGGAAGAGATAGAATGGAGCGTATAGTTCAAGAGCTGTTACAAACACGGAAGCTGGTTAAGGGAATGGCTACTGGTTCAAAAGAAGATAAATGGCTTGACATTCCTAGCGGACCATTTGCTCGCGGCGTTGGAAAGTTTAGCTGTGGAGCTGAGCTATTCTCCTAAAAAATTTTTCTGATATAAAAAAATATTTTGATTTTTGCGGACGAATTTTGAACTCACCGTACATATATAATATAGGGGGCTTAATTAAAAATGTCAATACTCACACAGTCAGGAAGAGCAGCAATAGCAGCCAGCATCAAAAAGCAATCTATCCATCTTGCTTGGGGAACAGGTGATTCAAGTTGGGAAAGTAGCCACAAAGTAGAAAAAACTTTCGTTAAGGGTGAAATAAAATTTGATCATCAACCTATTTTTGATCGTCAACCTATTAAAGATGTGAAGGTTTTTACAGGGCAAACAACTTATCAGCCAAGTATTGACTATACAGTTAATGGCAGTACTGGTGTAATAAAACTTACGGAAAATAGCTCTATTCCAGTAAGTGATAAAGTTACTGTAGAGTATAGTGAAAGCACACCACCAGAGCTGATAACTTCTGAAAAGCTGCTCAATGAACTTGGCAGACGTACTGCAGACGAAGTGCTATTCTGCACAGGTGATGAAAACGGTGAACTTATAACTCCATCTGGAAGGTTTAGGCCCTCAAATGTACCAACTAATAATCTCTATCTCAAATTTACTTTCGATTTCACAAACGCAGCAAATCAAGTTATACGGGAATTAGGGGTTATGGTTGGTACTAAAGTAAAAGAAGAATTACCTATAGGACAGAGGTATTTTGAACCACAAGATATAGAAGACCCAGGGATCTTATTAGTTTTAGAACACACTGTACCACTTATCAGAACATCTGCAACTCGGGAAACTTTTTCATTTGTTGTAACCTTTTAGAATAAAATGACTTTAAACGCCTATTATAACCGCTTTAATCCTGACAAAGAGTACGAAAAAAGTTTGTTCCTTGCAGGAAGAGGTCTACAGTCTGCAGAATTAAATGAGACTCAGGAGTATGCTCTTTCTAAGCTTAAAGGCATAGGTGATGCAATATTTCGTGATGGTGATGTTATAACGGGAAGCAATTGTATTATAGATGCAAAAACTGGTAAAGCTACACTTGAGGGAGGAAAAATCTATCTGCGCGGTGCAGTTAGAAAAGTTGAAAAAGAAGAATTTGTTATTCCACTGAGTACCACAGTTTGCATAGGTGTTTATTATGTAGAATCTACGATTACAGAACTTGAGGATGAAAACCTTCGTGATCCTGCTATTGGTACAAGAAACTATCAGGAAGTAGGAGCTGCAAGGCTTAAAGTTTCCACCATTTGGGGTTATCAAGCAGAAGGTCTTTCTCCACGTTTTTCTGAAGGAGAGTTTTATCCAATCTATAACATTGAAAATGGAGTATTAATAGAACATTCACCACCTCCACAAGCAAACATAGTAACTACTGCTCTTGCTCGTTATGACAAAGAAGCAAATGGTTCCTACGTCGTAAATGGTCTTGAAGTAATGTTCCTGCAAAAGGAAGAGGGAGAAGGAGGAAAAAAAATATTTGTGATTAATGAGGGCAAAGCTCATGTTGATGGCTATGAGATTGAACTTCCTCACAGTATTCGTGTTTCTTTTGATGAAGATCCGGATATAAAATCAGTTGAATCAGAACCACATACTTTTCAGCCAAATAGCCAAAGAGTAATGGAACTGAAGGTGAATGATTTTCCAATAAGTGAAATTAAAAAAGTAGATATAACTGTTCAGAAAACCATTACTGTTACTCATGGTTCATACTCTGGAGCTATTGATCCGATACCTGACTCTGCAGTACTTGAGATTATTCAAGTTAAACAAGGCAATGTTATTTATGAAAATAGTATAGATTACAAATTAAACGCAGGAAACGTTGATTGGTCATTACCAGGTAAAGAACCAGCTCCTGGAAGTAGTTATCAAATAACCTACCGCTGTCGTACTCATGTAAGCCCTGAAGATATAAGTGAACAGGGATGCAAAGTAAAAGGAGCAGTTGATAACAGCTTGGTTCTGATTGATTACACCTGGAAAATGCCCCGCTATGATTTAATTACTATCGATAGCAAAGGAGTGGTAAGAAGAATAAAAGGAATTTCCCACTCTTGGAGACCATCGATGCCAAAAGCACCTAACGGACAACTTTTGCTTTGCTACATTCATCAGACGTGGAAAAAAGGCGAAGGGGTAAAAATAGTGAATAATGCTATTCATGCTGTACCGATGAATGAGCTTGAAGCAATGAAAAAAGGAATAAATGATCTTTATGCGCTGGTTGCAGAGGAACGTCTACGCAATGATGCAAATTCAAGAGAACCTACCACCAAAAAAGGAGTATTTGTTGATTCATTCTTTGATGATGATATGCGCGATCAAGGAATTTTGCAGTCTGCAGCAATAGTAAATAAGGAACTAATTTTACCAATAGATGTAACGATTGCTGATATTGATGGAGGAGAAAAAACTTATTTGTTGCCATATGAACTTGAACCGGTACTGGAGCAGCTTTTACAGACTAAAGGAGAAAAGATCAATCCATATCAAGCTTTTGATCCAGTCCCGGCACAAATTACTCTAAATAAAAATATAGATCACTGGACGGAGGTTACCACGAATTGGAAAAGTCCAGTAACCAGAGTGTTTAATGTTAAAGAAACAACAGAGCTGCTGTCAAGTACCTCATACGAAACTGAATTTATGCGAGAAGCAACTCAAAATTTTGAGATTGAAGGTTTTGCAACTGGTGAAAAGCTTAAGGAAGTAAAATTTGATGGCATAAGCATTCAACCTCAAGCATAGAAAATATTTGAAAGAAAAACATGATCGCAACATTTATTGCTGATAACAGAGGAAAAATAAAAGGAAGATTTACTGTACCAAGAAACATTCCTGCTGGGACTAAGTTAGTGCAGTTCTTCGGTGATAAAGGAAGTTATGGAGAAGCAACGTATACTGGTAAAAAAACAATTACCATAGAGGAAAGAAGAAGAGTGATCGCAGCAAGACGAGTTGATCCTTTAGCCCAAACATTTACGCTAAATGAGAGCAGACACATAGGAGGCGTGGAGCTATGGTTCGTAAATAGCAGCAAAAAACGTGTTGTTGTGCAGATTAGAGAAACAGCAGTGGGAATGCCCTCGCAGACTGTCATTGCTGAAAGTTATATTGAGCCGAAAGATATAAAAGTAGATGGCACAGCAACACGTATAGAATGGCCACCAGTGTTTTGCCATGCAGGAGAGGAGTATGCAATAGTACTGCTTACTGATGATCAGGGTACTGCAGTCAAAATAGCAGAACTTGGCAAATATGATGCAGTAAATAGCCGTTGGGTAACAAGTCAGCCATATCAAGTAGGAGTATTACTTTCATCTAGCAATGCAAGTACCTGGACTCCACATCAAAATTTAGATTTAACGTTTCGACTACTAGCTGCAAAATTTAGCGAAAATTCTCATGTTATTGATCTTGGCAAAGTTACAGCAACCAATACTTCAGATTTAATTGTTTTGACAAACGTCGAAAAAGTAGCATTTGATACCAATGTAGAATTTATCTTAACAGATGAAGAGGGAAGAGAAAACTTTTTGTCTGATAATTTGCCGCTTGCACTGCGTGAAAGAATAAATGGGGAATTAACGGTAAAAGCAAGCCTAAAAGGAGGGCGAGAGAAAAGTCCAGTGCTATATCCTGGGTTACAGCTAGTTATGGGTAATCTTTCTAAGAGTGCAGATTATGTAACTAGAAGCATTACAGCAGGAGCTAACACTAAGATTACCATAACATATGATGCGCTGATACCTGGCACTGCAGATGTTAAAGCGTATGTGCAAAAAAACGTGGATTGGCAATTAGTAAATTTAACATCAGGAAAACCAATAGGGGAAAACTGGGTAGAGAGAACTCATGTGCTAACAAACTTTAATGGTAATGAGACAAGGGTAAAATTAGCTTTGAGTGGAACGGTTGTTTATCGCCCTAAAGTCAAAAATCTACGAATCATTATCACTTAGCAGAATGTCAGATGATAAAACAAGCAGAGGGTATCCACTACCACATCCAGAAAATATTGCTGTGCAGGATGTTGTTCGTATCCGTACCACAATTAAGAAAATAGATGAAGATATTACCGAAAGAGAAGATGAGCATAATCAACTTAAGAGTAATTTTGAGCGGTTTAATTTTGAGACTTTTTTAAATTTTTGGAAATGAAAGAAGCAATATACCAAAGGATAAAGGATTTAGCAGCAAATAGCACACCTGATCAACTGGCATATCTTGCAAAATCGCTGGAATTGATAGCAGATAAAAAAGCTATTTCTGATATTGCGCAAATGACTAAAGTAAAAGAAATAATTGATGCACTACAAAAGAGGCTTAAGGATTTAGCAGAAAACAGTACACCAGATCAATTAGCATATCTTGCTAAAGCATTGGAATCAATAATCGACAAAAGTGCAGTTTCTGAAATTGTACAGATGACAGATGGTAAGCTAAAAGAACTTCTTGATAGTGCAAAAAAACACTTAACTGATCTGGATAATAAAAAAGCTAGTTCTTTAGCAGTGATCTCTGAATCAGAGAAGCAGTTATTAAAGAGAATTGATGAAAAAGGAACAACAAATTTATCGCTACTTGATACGAGAAAGAATGCCAATATTGCAGCAATAAATAGCATTAGTAACAGTCATAAAGATGGTCTTAAAGGTTTAGTGAATAACTTCCGTACTGTTAATGATGTGCCAAGTGGCTCATCAATTATTAGGGAAATAGAAACTCGAATTGAAAACATCCTGAATGAGGTAAAAACTCGGGATGAACAGTTAAAAGCGTCTCTTATAAATGAAATAAGAAAGCGCAACATGGTTGAACCAGGGTCATTACCTTTCTTATTTGGTGTACTTGGCAGAAAAAATAATTATTTTGGCCACGGAACTTTTACGACAGAGCTTGGAAAGTGGAGTAGTGATATAACAAAAACTGACTATATGTTACAACTACTAGCAGGTAGCCATACGTACAATACAGATTACGTTAGTTTTTATCGGCCAAGACAACTAAGTTTTATAGAGGGAAGTAAAGGAACATTTATTTACGGAGAGTTATGCACAAAAAGTTTTTCGGGTAGTTATGATGAGATATACTATTACCCGTATGCTGCACTTGGAGTAGTATTTGTAAAAAATACAACCAATGTGAACATAAATAAGACAATGGAATTTGTTGGATCATCGTATTCGAGTACGGAGTATGGGGGAGCAGGATTATTTGTGGGAACTCCTGATAACACTAATTCTAATAAATCAAGTATTTCAAAAATAGTATGGAAAAATGTTTACCAATACACGAGTTCTGATAGCAAGTTAGCCGGATCTGGTAATGTGGAGATTCCAGCAGGAAAAACAGTTGCAATATTACTTTACACATCATCTTATCTGTATTCCAGAACACAAGTTAGTTCAAGGTATGCTTGCATCAAATTATGTACACAACTATGGTCAATTTATTCAGTGGGGGATTTATAACATACGTAGCAATTTTCTCACCACAGGGCTTGAGGTAGATGTGGAAAGGACGCTCAGGGGTTGGCAATGTCCAGGATTATCTAACACGTATGAGATTTGGAGGTAACAAACAATGTCTATCTACATTAGATTTGAAAATGATAAACAAGTAGAAACAACAACACTTGAAAGCAAGCCAACTGAAAATGATTGGTATGAAGCACCAGAAGATTTTGATTGGCAAAAAAGCTATTGTTTAACAGAAGGAGGAAAAATTGCTCAGCGTACTAAAGAAGATATACAAAAGGAGTTACTGGATAATGCGAAGCTTTGTGCATTTGATAGTATGCGTTTCTATTATGATAATCATACTCACCAATATGCAGGTCATTCTCACCAAAAAGCTAAATCTTATGAGATTCAAGCGGAAGCCGCAAAAAGCATTCTAGCAGCACCAGAATCTATAGATGAAAAGGATAAAGAAATTATAGAACCTTTAGCAAAAGTCCGTGGTATTACGGTTATTGAAATGGCAAGAATAATTGAGGAAAAAGTGAAAAAAGCAGTAAAAGCAATAATTAAATGTGAAGAGCTTGAAGATTTAGCCAAAAGAAAGATTGAAGAAGCCAAAAGTGAAAATGAGCTACAGACTTTGCTAGATGATTTCAGGAAAAAAATACAAAGAAATGGCTGAAGAATTTTTACATGGCGTAAATGTTATTGAGGTAACCTCAGGAGCAAAGACAGTACGTACAGCTAAATCATCAGTGATAGGTGTAATTGGTACTGCACCTGAAGCAGATGAGCAAAAATTTCCGCTAAATAAACCAGTGTTAGTTGCAGGAAGCTTAAAGGAAGCAGCAAAGCTCGGAAAGAGTGGCAGTTTACCTTCTGCAATAAATGGAATATTTTCCCAGATTGGTGCAACAGTAGTAGTTATTCGAGTTAAAGAAAGTGAAAACAGCGATCCAAAGCTCAAAGAAAGTGAAACTATTCAAAGTATAATCGGTGGAGTTGATAAAGAGACTGGAGAATATCAAGGGATAGAGGCATTCCTCAGTAGTGAAAGTATAGTTCATGTTGCTCCAAGAATATTAATTGCACCTCAGTTTACTCATCAGTTACCTGAAATAGATGGAGTAAATCCAGTAGTGAGTGCTTTAATTTCCATAGCAGAAAAATTAAGAGCAATTATTGTTGCAGACGGACCAAATACTAATGATGAAGAAGCAATAAAATGGAGAAAAAGTGTAGGCAGCTCAAGAGTTTACGTAGTTGACCCATGGATTAAGTTATTTATTGAAGGAAAAGAAAAAATCTTGCCATCGAGTCCATTTGTAGCTGGTTTAATAGCTAAAATAGACAGCGAACAAGGCTTCTGGCATTCACCTTCAAATAAAGAGATAAATGGTATTGTTGGCACAAGCAGGCCTATTGATTTTAGCTTAGGTTATGCAAATTGCAGAGCAAACCACTTAAATGAAAATGAAGTAACAACGATAATTCATCAAAACGGCTATAGGCTTTGGGGAAATAGAACATGTTCAAATGACTCAAAATGGGCTTTTCTGTCAGTGAGAAGGACTGCAGATTTAATCAATGATAGTCTACTTCGAGCTCATTTATGGGCAGTTGATCGCAATATCACCAAAACTTATATAGATGATGTGATTGAGGGGGTGAATTCTTATTTGGCCAATTTAAAAGTACAAGGAGCGATTATTAGCGGAAAATGTTATGCAACTCCAGAGCTCAATACACCAACAAATATTGCAAGCGGGAAAGTATATTTTGATTTCGAATTTACACTACCATATCCGGCTGAGCAAATAACATTCAAATCTCATCTCGTAAATAATAGTGTAATAAGTTAGGAGAAAGCAAAGTGTTACCGAAAATACTGAGAAATTTTAACGTATTTGTTGATGGCCGGGGTTATGCAGGAAAAATAGATGAAATAACCTTGCCGAAGCTTACCATAAAAACCGAAGAGTACAGAGCTGGTGGTATGGATATTCCAATAAATATTGATATGGGCATGGAAAAGTTAGAAGCAGACTTTACTTTTTCTGAATACGATACAGAGCTCTTTCGGCTATTTGGGTTGATAAATGGAAACTCGGTTTCTTTAACGCTTCGTGGAGGAATACAAGAAAGTGGAAGTAATGATGTTGAAGCAGTGGTAATAAATTTAAGAGGAATATTCAGAGAATTTGATTTTGGTAGTTGGAAACCTGCTGAAAAAGCCACTCTCAAATGCACTGTCGCTGCTCATTACTATAAACTTACTATCAGTGGTAATGAGTTAATAGAAATCGATGCTGAAAACATGATTAGAAAGATAAATGGTGTTGATCAAATGGCCTTGCTGCAAACGATTTTAGGTATTTAGGTTTAGTTTAAAAAAGATTTTAGAGTTTTATTTTTTAGGAGAAAGTATGACAACAGTAAAACTTGATAATCCAATAACAGTTGATGGAATTTCTGTCTCAAAACTTACCATTAGACGTCCAAAAGTTAGAGACTATCTTGCTATTGAGAGACTTAGTGGTAGTGATCTGAGTAAGGAAGTAACTTTGACTGCCAATCTGACATCAATTGCAAAAGAAGCGATTGAACAGTTAGATATTGCAGATTATGTGAAAGTGCAGGAAGTATTAAAAGATTTTTTTTCACCAATTATTCAAAGGATTTGAGGTCAGAAGTAATAGCGCTCAGTTCTATTATTGGCAGTGGAATTGAACCTTTGCTTGAAATGGAAATCAGTGAATTTATCCTATGGCATGAAGCAGCGAGGAAGGTACAATGTCAACGTTATCTATAAAAATCGGAGCAGTCTTAGATGGCAGTTTCAGTACTGTAATAAAAGGAAGTAGTAGTCAACTTACTCGTCTTGGTGAGAATATAAGAAAGCTTGACTCATCTTTAAAATCAGTATTAAAATTTAAGCAGTTGGGTAGTGATGTTTTGACTAGCAAGAGGTCATGGAAAGGCTTTGAAGATCAAGTGAAATCTTTAGCTAAACAAATGAAAGTGTTAGAGAAACCGAGCAAAACTTTAAAAGCTGAGTTTGATAAAGCTAAATTTTCTGCAACAAAAGCAAAAGAGGCATACTTAAGAAAGAGAGATGCTTTGCATTCATTCAATGAAGAAGTAAGGAAAAGTGGAAGAAATATTAAGTCATTAGTAAGTGATCAATATAAACTTGGCTCATCTATTGAAGCACTAAAAGGTAAGTATAGTAAGCTTGGGTCTGCAATACGTAGTCACCAAAGTTTTTTAGCAAGTAAAGCACATTTTAAGTCACAGATTATAGAAACTATTGGTCTTGGATTAACGCTTGCAGCGCCAGTTAAAGTTGCGATTGATTTTGAGAGTGCCATGGCTGATGTTACAAAAGTAGTTGATTTTGATGAAAAGACAAAGGAAGCTGATAAATTTGCAAAGAAGTTAAAAGAGATGTCACGTACTATACCATTATCTGCTGCAGAGTTAGCACAAATAGCTGCAAGTGGTGGACAACTTGGTATTAAAAAAGAGAAACTGCTTTCATTCACAGAAACAGTAGCTAAAATGTCTACAGCATTCGATATGTCTGCAGAAGAAGCAGGTGATTCCATAGCTAAACTTGCTAATGTTTATGGAATTGAAGTAGAAGGCATGGAAAGGGTAGGTAATATTATAAATCACCTTTCAGATAATAGTGCTGCTAAAGCAGGAGATATGGTTAAAACATTAGCTATAGTTGGTGGTACTGCAAAACAGTTTGGTCTTGATATCAAAGAAACAAGTAGTTTAGTAAATGCCTTTATTAGTTTAGGTAAACAACCGGCAAAAGCTGCTACTGCAATAAATGCTCTACTTAGCAAACTTCAGACCGCTGAGGGACAGAGCAAAGAGTTCAAAGCAGCATTGGAAGACATGGGAATAACTGCAGAAGAGATGACACAAAGGATTAGCGAAAATGGCCAAGACACACTACTTTATTTTTTTGAAACTCTGGAGAAAGTAGATAAACAGGAACGTTCGCAAATTCTTCTCAATCTTTTTGGTCAAGAATATCAGGATGATATTGCATTATTAGTCGGAAGCTTAAAGAATTATAAAGATGCCATAAATCATTTAGCTGACGAGAAAAAATTTGAAAAGTCCATGCAAGAAGAGTTTAACAATCGCGCAGCAACTACAGCAAATAATTTACGACTACTGAGAAATGCGATAGCAGAGGTTGGAATAAACCTGGGCTCAGTAATGCTACCTCCTTTAAAGTGGATAAGTAATATTTTAAGAGAGATAACTAACCCCATAGCTTGGTTTGCAGAAAAGTTTCCAGTTATTACTACAGGAATAATGAGCATAATTTCAGCTCTTATTATTGGTAAGATTGCAGTAGTAGGTTTTGGTTATGCATTTGCATTGGCTGGAGGTGGAATACTAACTTTTAAGGCTATTTTGCATGGAACACTTTTACCAGTATTAATCTCGTTATCAGCGCGAGTAATTCCAGCAGTGATCATGGGACTGAAAGCTTTAACGCTAACTAATCCTATAGGAGCTGTTGTTGCTGGACTATCAGTTGGTGCAGCGCTTGTAATCGCTAATTGGCAAAAGGTGAAGGACTTTTTCTCAAGTATTTGGAAATCAATTGCAAAACCCACAGAAAATTGGATTGGTATAGGAAAATTGTTTAATGATAGTCCGCTAAAAGCATTTGAGACACCAGTAGAAACAAAAATTGGTAAGGTAGTTACTGAAAGTAATGTTTTGAGTAATGGAAACCCTTTATTAAATAATAAGGAAATTTCTGAAAGCGGAAAGAGTATTATTGGAAATACTAAAATCGGTAGCGTTGTTGAGAAAAAAAGTTCTGTAGCAGATGACTTAGAGAAAGTTTTAAAAGACTGTGAAAAATGCAAGTGTGAACAAAAAATTTTCAATCAAACTTTCACATTTAATATAAGTATAAAAGCAGAGCCTAACCAAGATGTACGTAGTCTTGCTGATACAGTGATAAAAAGAATAAGGGAAAAATCACGTGATGTTATGTTCGATACGGTAGATCCCATTTACTAATGTTATCCCTTGGTCCATATAAAATTTCCCCAACGAGTTTAAAGTACAGCAAAGAGAAGCGCTGGAGTGTGGTTGAGTGTATTGGCAAGCAGTTACTACAGAACATTGGCCGAGGGGCAGAAAATATAGACCTAGAAGGGGTTATTTATCTTAGTAATTTAAGTGAATTAAAGAATATGAAAGAAGCAGAAGCAAATCAAATACCCCGCACTTTAGTTGATGGCATGGGAAATGTTTTAGGACAATTTGTAATTACTCGTTTTGAAGAAAAGCGAACGTCATTTTTCCCTTGCGGGTTACCAAAGAAAGTTGAATTTAATTTAAGTTTAAGTCGTTATTCATGACTATATATTACTCGACAAAAGAGAATGACATGTTGGACTATATTTGTTGGAAGCACTATGGATTTACTTCAGGAGCAGTAGAAATAGTATTAGAAGAAAACCCTGGACTTGCAGAACATGGTAGTTTTTTGCCAGCAGGACTGAAAATTAAGCTGCCTGTAATTGAGAAACCTCTACAGAAATCAACCTTAAAGATTTGGGGATAAAATGCAGCCAGAGTTTGTCATTGAAGGGTGTGAATTAACAGAAGATCGCTTAGTGTCAATGCATATTACTGATGAATCAGGGACAATAGACGATGTAGTTGAAATATGTGTTGATTACAGGGATGATAACATAAAAGTTCCAAAAGAGCTAAAGATTGCTTTGGGATATAGGGAAACAGGAGTACTACCCATAGGTGTATATACAGTTAATGAAGTTACGGTGCAAAGTCCACCAAAAACCTTGATGATCAAAGGTCATGCAACAAATTTGATGATATCACTAAAGGAAAAAGTATCTAGGGAATGGCATCAGATTACACTAGGTGATTTAGTCAAAGAAATAGCAAATAAACATGGGTATGGATATAAAGTTGCTGAAGAATTTAAAGATATATTGATACCACACATTGATCAGACTGAAGAGAGTGATATAAATTTGTTAACTAGAATAGCTATAGAGCGGGAAGCCATGGCAAAATTAGCAGGAGGATATATATTATTTATTCCCAAAGGTGCAGCAAAATCAGCAACAGGAAAAGCTTTAGGAACAACGACTATTAGACCTCAAGATACAATCAATTGGAAAGTGCATTTTACTGTACGCGATAAGTACAACTCAGTAATAGCAAAATGGCATAGCTATGAGAAGGGAGAACCAATATCAGAAACAGTAGGTAGCGGTGAACCAAGTTACCCTATACAAACAATTTACCCAAATGCAGAATCAGCAATTAGTGCAGCAAGCAAGATTTAAACAACTACAGCGTAACAATGAGACTTTAGAGATAACAATACCAGGAAATCTAGAGTTATGTGCAGAGGCAAAACTTAATCTTGTAGGGTTCAATCAGGATATAGATGGTGAGTGGGTAATTGATAGAGCAGAGCATACCTTAAATAGTGCAGGTTATCTTACTACATTATCAGCGTCTTTGAGTAAGTATTAAGAGAAAATAAGTAAATTGCTGATTTAATGCTGAACATGAGCAAGATAACAAGAAACAAGCTTTTGTGGTTTATAGTAGCAATAGTATGTATTGTTATCATCTGTGACTATCAAAAATCTAAGGCTGCTGAGGAGTATCAGAAAACGTTGGAAGTAGCAGTTAAGAACTGTGACTTGGAAACTGTGAAATCATTAGTAAAAAAAAGTAGAGATGATTCAAGTATTAGTAAAAAGGCATTATATTGTGCAGCAGAGAAAGGATGCTTAGAAGTTGTCAAATTTCTGTTAGATGAAGGAGTAGACATAAACATTATGAGTTTAGCACTGCTTGATGCTGCTGACGGTGGTCAATTAGAGGTTGTAAAACTTTTGTTGGAGAGAGGAGCTAACCCTCATGTTGGAGACTGGAAAGGGAGAACTGCAAAAACTATAGCAATTAGGTCATCTTATCATGAAAGTAATAAGCCTTACAGAGAGATTGTAGATCTTCTTGACCTGTCTCTTATACACATCTGACGCTGCCGACGAAGAGGATAGTGGAGAT
>NODE_6_length_19255_cov_4.632496
TCTCAGTGCCAAAGCACTGGGATGACACCCTTCCTGGCGGAGATTATTCTCAAATCACAATGTTCGTACAGTTGTGGGCTTGACCATAGGATCCAGTCTAAAAAATCTGGATTCCAGCGTCACGCGCTGGAATGACAACTTAAATTGTTCAATACAATCATAAAATTTGTTTCAGTAAACCTAATTTGGGTTAGCTATATCTCTACAAAAACTATATTTTTCTTCAGAAGAGAGTTATATTGTAACTATGGACAAAATAATCATAAAAAAATTTGGTGGGACTTCGCTAACTGATTTAAACCGAGTTGCAAATTTGATAAAAAACGATATTGAGAAAGGTTGTAATGTAATCGTTGTTGTATCTGCTGTTGCAGGATTTACTGACCAAATGGCTTTTCAGGCTAGACAAATCTCAAATTTAAGTTGCAGACAAGAGTTATCAGAGTATGACGTTATGCTTTCAGCAGGAGAGCAAATCTCTTGCGGTCTATTAGCTATCACTCTCCAATCGATCGGAGTTAATGCTAAATCATGGCTTGCCTGGCAGTTACCAATTGTAACTGATGATTTTTATTCTGAGTCTAAAATAAAAACAATAAAGATTGACCGTGTGAAAAGATCTTTTGCTGAGGGTTATACTGCTGCGATCATCGCTGGTTTTCAGGGTATAAATGATGATAGAATCACTACTTTTGGAAGAGGAGGCTCTGATATATCAGCAGTTGCCTTCGCGATAGCCTTTGGTGTTAGAGCTTGCGAAATTTTTACTGATATTGATGGAATATATACAGCAGACCCGAAAATTGTTCCAAAGGCACGCAAGCTCAAATTTATCTCTTACGATGAAATGTTGGAAATGTCGTCATCTGGTGCTAAAATACTGCATAATCGTTCAGTACAACTTGCAATGAAACATAACATTAAAGTGCAAGTGCTATCCACTTTTAAGGAAGTAGAAGGCACCACAGTACTACACAAAAGGGATGTACTAGAGAGATACTTAATTACTGGAATAACTTATAGCACTAATGAAGCTCTTGTAACTTTCACTAACCTTGCAAATAACTTGCGTACTTTAAGAGATATAGCAGGAGCAAACGTTAAAATTGATATGATACATGGGTCAAGTTTTGTTATCTCCAAATTTGATATTGATTTAATGGAAAAGTTACTGAATAAGAATGAAAATTATGCTATAAACGATAATGTAGCTAAAATTTCAATAATTGGTATTGGTGTTATGTCTAACACTGAAGTGATGCACCGCACACTCAAGGTTTTAAGCGAAAAAAAGATAGAAATACTTGCTATCACAACCTCTGAAATCAAAATCAGTATAATTGTTCAAAAAGAATGCGCTGTAGCTTTAGTCAAAGATTTACATACTGAGTATGAGCTTGATATGCAGCACTAGGATAGGCTTGACGTCCAGTTGTCTAAGAGTATGTCTTGAAAAGGAATGAGGAAAAAAATATGATAGTGTAAGTAAAAAATAGGAGGGAAAATTGTATCCAAGTGATAAGGAATGGGAAATTTTGGAGCCACATGTTGCACAAGGAAAGATAGGGAGGCCAAGAAAGCACAATATCAGAACAATTATTAATGCAATAAGGTATATAATGAGATGTGGTTGTCAATGGAGAATGCTGCCGAAAGATTTTCCTCCATGGAAGACGGTGTATGACTATTTTCTCAGGTGACGTAGTAATGGCAAATTGGAAAAAATACATAATATGCTAGTAAAAGAGGTAAGAAAAATGTTTGGTAAAAATGAAACACCTTCAGTAGGAATAATTGACAGTCAATCAGTAAAAACCACTCAAAAAGGGGATCCAGAGGATATGATGCTGGAAAAAAAATAAAGGGTAGAAAACGTCATATTGTTGTAGATACAGTGGGCCTAATTATTGCGGCTGATGTTCATAGTGCAAGTGTTCAAGATCGTGATGGTGCTCTAAATCTTTTCACTCAAACTAAATACAAGGCTCCAACTTTACGTAAGTTTTTTGCTGATCAAGGATACATAGCAAAATCGCTGTTTATTGGAGACAGGATACGATTACCAAGAAAGCTGTTGATGTTACAGGATTTTTCGACAATCTGGACCACAATTTAGCACTGCAGGCTATCAAGAAGCACACAGACTGCAAATGGGTCATACTGTATGTTGAAAGGTGGATGAAATCCCCTATTCAGCAAGCAGATGGCAGTAAGGTAGTTAGGGAAAAAAGGAGTTCCGCAAGGAGGTTCAATAAGCCCAATCATTTCAAACATATTTATGCACCATGCATTTGATATATGGATGAAACAAAATCACCCAACAGTACCATTTGAAAGATATGTGGATGATGCGATAGTGCACTGCAGAACTAAAAGACAGGCAGAATTTATGCGAGCAGCAATCGAAGAAAGATTGGCACAATGTAAGCTAAAATTGCAACCTGATACCAATGCCATTCCAAAACTCTATCATTATACTGTCTTAGTATAACCTTCTCACTTCTATTGTCTATTTGTTTGTTATGTAATAGAAATTGGTATGAGATTGAAGAATTAAGTGTGAATGGTTACAGAATTTTTGCCAGGAGAAACATATAGTTGAAGTAATTCAGATTTGTAAGATATGTTTATCTGCAATTATAGCTTCAACAGTAGGCAATGTTGCTTTTAATTACCTCAACATTTTCTCTTGGCAATTCTTTAATGAACCGAGAAGTGCGCATCGGTTGCCACTGGTTGTTAATTTCCCTCCTATCTGCACATGAAATGATTAACCTTTCTTTGGCTCTGGTTATGCCAACATATGCGAGTCTCCTTTCTTCTTCTAAAGCTTTACCACTTTTGTCATCAAAAGATCTTTGATGAGGAAATAATCCCTCTTCCCAACCAGGTAGAAACACGCACGGGAATTCAAGTCCTTTGGCTGCATGAAGAGTCATAACATATACGGTGTCATCGTTATTCATATTATCCACTTCCATCACCAGACTTATATGCTCCAAGAAAGTTGTGGCATTATCGAAATTTTTTAAAGATGAGATGAGCTCTTTAACATTTTCTATTCGTGCTAAGCCTGTTACCTCCTCATTTTCAAGCATTTCAATATATCCTGATTGGTTTGCTACGATTTTAACGAATTCATGCAGTGGTTTTACGCTTACTATTTCTTCCCAAGCTTTAATTTTATTTAAAAAATCGTTGAGTGAGAGTTTAATTCTTTCGGTTACCTGATTACTATTAACTAATATTTTTGCTGCCTCAAAAAAAGAAATTTTGTTATCCTGAGCAGTCGTGTATATTTTCTTTAGAGTTGTAGCTCCTATGCTTCTTTTTGGCCGATTTACTATCCTTTCGAAAGCTAAGTCATCGTTATTGTTTGTAACGAGTCTTAAATATGCAATTATATCCCTGACTTCCTGACGTTCGTAGAATTTTACGCCACTTATAATCTTGTAGGGAATTGAATATTTTATAAAATACTCTTCCAGAACTCTAGTTTGAAAAGTGGCCCTTACCAGCACTGCAATGTCACTAAATCTGTATTTATTGAGCTTTAATATCTGTTCGCTTATGAACCTTGCTTCAGCTTTCCCATCCCATAATTTTATTAGATTTACCTTTTCCCCTTCAATGTTTGTTGTCCACAATTTTTTTTCTAAGCGAGTCTTATTGTGATTGATAACATATGACGCAGTTGCAAGTATGTGGGATGTTGACCTGTAGTTACACTCTAGTTTAACGGTTTTTGCATTTTTAAAATCATCAGAAAACTTCAAAATATTTTCAACTTCTGCACCACGCCAACTATATATCGACTGGTCATCATCTCCTACACAGCAAATATTTGAGTGCTCTTTTGCAAGGTATTTTAGCCAAAGATATTGTATCGCATTTGTATCTTGATATTCATCTACCATGACATATTTAAACTTGTTTTGGTAGTAGGACAGAACTTCGGTCTTTTGATTAAAGAGCTGTATGTTATATAGCAATAAGTCACCAAAATCGACAGAATTAAGGAATTTCAACCTTTCCTGATACTGGTGATAGACCTTGAGTGCAGTTACATATACTGGCCTAAATGATTGAATATCTTCCACTTCAGATGGCAATAAGCACTTCTCTTTCCATTGCTGAATAATATTCATAATGGTCTTACATTTTTCTGATAGGTAATCAGGATTTATTTCATTGATAATATTTTTTATTACCTGTAATTGGTCATTCACACCAATGATTGTAAAATTGGGGTTTAAGCCCACTATTTCTGCGTGCAGGCGCAAAATTTTTGCTGCAATTGCATGGAAAGTGCCAAGCCATGGTATGTTTGTGCCCGTTAGCTCAAGTACCCTTGATACCATCTCATTTGCTGCTTTATTTGTAAATGTAACTGCTAATATCTCATCAGAATAAGCGTGACCGTTTCTAATTATGTGTGCTATTCTTGAAGTAATCGTTCTTGTTTTTCCCGTCCCGGCTCCTGCCAGTATCAAAACTGGTCCATCTATGTTAGTTACAGCTGATTGTTGTTCTGGATTTAGCAGTGAGAGATAATCGTTCATCGTAGCCCTATAGATTATAACTTCGTAAAGTTAAACCTATGATCAAAGTATTGTAAAGGTTTTATTGAATAGAGCAGTTAAAGAATGCTTCACTCAAGTACTACATATTTAAACGTAGATCTATCTTGTTGGGGTAGTTTCAAGTGTATGCTGAGTAACAACAACTTGATTTAAGTCATTGGCACCAGAACTTCTTCTTGTTGGGTGGATAGGTGAAATTTGGAATGGCTTATATGTACAATTTAGTTCCTTCATTTCTATTTCTTCAACTTCAACAAGGGGTTTTTCTCTTGGGGTATAGTGATTATGCGTTGCAGGTCGTTCAGTGAGATTTTCATATGTTTCTTTCAACCAAGTTCCGATATCATACACAAATCCATACGCTTTTTCTTTAAATTCTCTCAATGATCTACCTAAACTGGCTGGTGTGTTATTAAAGTAAATTGTCACATAATCTCTTGTAGTGTACTGATAACTTTCTCTATTTAATTTACCACTTTGTGTATTACAAGTGTTATTACTTTGAAAATAACCAAATATGTTGTACATTTTAAGCCGCCATTAATTACTAACATACACATATTATATATTGATAAATTAAAATAGTCAAGGATAAATTAAGGGTTTAGTGTATTGATTAAGCACTTAGAAAGCGCTCTGTATAATAATTTAAAATGGAGCTGGAGCTTTGTAGTATAATGTTTTCAAACGTTTAATATAATATTGACTTTACCACGATAGTCACTTTAAATTAGTAACTATTGTTGCAGTTAAAGTATCAATGCCTTTTTTCTTTTATTTTTTCGCAATTCTTAGCATTTTATCTGCTGTTTGTGTAATTAGCGTAAGAAATCCTGTGCATGCAGTATTATTTTTAATTTTCACCTTCGTTAACTCTGCAGTGCTTTTTATTCTCCTTGGAGCTGAATTCATTGCTATGATGGTGCTGATAGTATACATCGGTGCAGTTGCAGTGTTATTCCTTTTTGTGGTTATGATGCTCGATATTGATTACATAAGGTTGCGCCAGGGTTTTGCAAAGCATTTCACTCTTGGTGCTATATTATGTGTTGTGTTTTTTCTAGTCATCAGTTTTGTTATTCGCAGCTCAGCACCAAATATAAGCAATGTTATAAACTATAATACCAATAACGTGAAAGCTATCGGTAATTTGCTCTACACTGACTATATGTATGCTTTTCATCTTTCTGGTATTCTGCTGCTTGTTGCAATTGTTGGTGCAATTGCTCTTACTTTGCAAGACAAGAAAAAAGGAATTAAAAGACAGAATGTTTTAAGGCAATTGACGCAATCTTCATCTGTAAAATTGGTTAAGGCTAAATTTGGAAAAGGAGTGGAATGGAAATAGGATTAAATCATTTTCTGATAGTTGCTGCTATTTTGTTCACTATTGGAGTGTGCGGTATTTTCATTAACCGTAAGAGCATAATCAACATACTGTTATCAATAGAAATATTATTGCTGGCAATTAATATCAATTTAGTTGCTTTTTCTGCCTTTATGAATGATATAGTTGGGCAAATTTTTGTGATGTTTGTGTTGACTGTTGCGGCAGCAGAGTCAGGAGTTGGACTTGCAATATTGGTTGTATATTATAGAAGCCGTGGCAATATAGACGTTGAACAAGCAAATTTAATGAAAGAATGATGGATATACTGAAATTAATAGTATTTTTGCCACTTTTTGGTTCACTATTTGCAGCACTTTTTAGAAAGGATGTTTTTGGTCAGTTAATTACAACGGCAGGGATTGGAATATCTGCAGTTTTATCTTGGTATGTTTTTCTCACCTTCTCTGAAAACTATCATTTAGTTTTATTTCCTCTATTTTCATTAAGTGTATTAAAAGTAAATTGGGCAATTAGTGTGGATGCTCTCTCATCCTTAATGCTTATTGTTATTACCACCGTTTCGCTGGTAGTGCATCTCTATTCTATCGGCTATATGGAGCATGGGAAGTCGAGGTTTTTTTCTTACCTATCGCTATTTACGTTTTGTATGATTGTGCTGGTTGTAAGCGATAATTTCGTGCAGCTTTTTTTTGGCTGGGAAGGGGTTGGCCTATGTTCTTATTTACTCATAGGATTTTGGTTCCAAAAATATTCTGCAAATAATGCAGCAATTAAAGCATTTGTTGTAAATAGGGTAGGAGACTTTGCACTATTAATTGGAATCTTTCTTATTTATTATACATTTCACTCTTTGAAATTTACTGAAGTTTTTGACACATCTGATCTTCTTGGCGCGCAGAACATTAGGGCATTCTGCTGTGAATTCAAAGTAATTCATATAATATGCATATTACTTTTTATTGGCTGTATGGGTAAATCTGCACAGTTTGGTTTACATGTTTGGTTGCCAGATGCAATGGAAGGGCCAACCCCTGTTTCTGCACTCATTCACGCAGCAACGATGGTAACAGCAGGTATATTTTTAATAGCAAAATGTTCTCCATTGTTTGAGTTATCAAATGTGGCACGAGAACTAATAGTTATTGTTGGTGCGCTCACTGCTTTTTTTGCAGCTACTGTTGCGATTACTCAGAATGATATAAAGAAGATAATTGCTTATTCAACCTGCAGTCAACTTGGTTATATGTTCATGGCATGTGGGCTTTCTGCTTACAATGTTGCTATTTTTCATTTAATGACCCACGCTTTTTTTAAAGCTCTACTATTTCTTGGTGCTGGCAATGTAATTCATGCAATGCATCATGAGCAAAACATTCAGAAAATGGGAAATTGCTGGAAGAAAATCCCTTGCACTTACACTCTCATGTGGATTGGGTCTCTTGCGCTTTCTGGAATATTTCCATTTGCAGGTTTTTATTCAAAAGACTTGATAATTGAACATGCTTATAGCACGGATAGCTTTGCTTTTGTAATAAGCTTAGTTGTTGCATTCTTCACAGCGTTTTACTCTTGGAGGTTATTGCTTCTTGTGTTCCACAGCCAAAAACAAAGTGAAATTAATATACATGAAGCACCGAAGATTATGCTTATACCATTACTGATACTTGCTTTTGGATCGGTATTTTCTGGAGTATGGGGAGCAAATATTTTGAACATAACTAGTAATGCGTTTTGGAAATCAAGTTTAGTGATGATTGATGAGCATGGAGTTCATAATTTCTTTATAAAACTACTGCCAACCTTAGCAAGCCTAAGTGGAATAGCACTTGCGTACCTAATTTACCAATATCAAGTAATTAGACAAATTAAGAGTAAATTTTTACTTAAGTTTTTGCAGAATAAATGGTACTTTGATGAGGTGTATGAGTTTGTTATCATTGCACCGATAAGGTTTATATCTAAGCTTCTATGGAAGTTTGATGTTAAGGCTATTGATTCATTTGGGCCAAATGGTGTTGTAAGGTTGGTTAATGAATGTTCAAAAAGTTCTGTAAAGTTGCAAACTGGTTATATATTTGATTATGCATTTATTATGTTTGTTACTCTAATAATCGGTGCTTTATATATTATTGGAATTAAATAGAAGGTGTTGTTACTTAGTATATTCTTGCTTCCACTGATAGGAGCGTTGATTTTATCCTTAATCAGGATTAATCATCAATCTATACACTTAAGATTCCTTGCTCTATTTTTTGCTGTACTTCCATTTTTGCTTAGCATTGTAGCTTGTATAGAATTTGATTATAACGATGCGGACTTTCAGTTTGTCAGCTACCCAATTAGAAATGTTGGAATAGGGATAGATGGTATATCGTTGCTTTTCCTTCTGCTTACAACTTTCTTGTTTGTAATTTGTATACTCTACAACTGCAAAATGAGTTATACAACCCTTAGGCCATATATGGCATTATTTCTACTGCTTGAGAGTTTTGTAGTCGGTTTTTTCGTTTCACTGAATGCTATAAGCTTTTATGTGTTTTTTGAAGCTGTTTTAATACCAATGTTCTTTATTATTGGCATTTGGGGAGGAAAACACAGGGTATATGCAACGTTTAAGTTGTTTCTTTATACATTAACTGGCTCATTATTATTTCTACTTGGATTGGTGTACATCTATAGCACTTTTGGGACGTTTAATATACAAAAATTAGCTACATTAGTGCCAAACCTTGATCTTGAAGTGCAGTCATTGCTGTGGATTGCATTTTTTATTTCTTTTGCAATAAAAGTACCGATGTTTCCATTTCACACTTGGCTTCCTGATACACATGTGCAATCACCAACTTCTGGATCTGTGATTTTAGCTGGCTTGCTTATTAAAATGGGGGGATATGGATTTTTAAGGTTTTCTATTCCAATGCTTCCTCAGGCAAGTTTGTATTTTTCAAATTTCGTTGTTGTGCTGAGCATTATTGCGGTGATATATGCTTCGCTAGTTGCGTTTGCTCAAGATGATATAAAGAAGTTAATAGCTTATTCTTCAATAGCACATATGGGGATCGTTACCGCTGGCCTCTTTTCATTTTGTGAGGAAGGAGTACTGGGTAGTATATTTCAAATGATTAGTCATGGCCTTATTTCTGCTGCTTTATTTTTATGTGTTGGAATGCTATATACTCGAACTGGGACTTTGGAGATTGCAAAATATTTTGGCATAGTAAACACAATGCCAAAATTTGGTTTTATGTTCATTTTATTTTCAATGGCTTCAATAGGGCTACCTGGAACATCTGGGTTCGCAGGTGAGTTTTTGGCTATGGTTGGGATGTTTAAGAGCATAGGGTTTTTTACAGGATTTATCGCACTTGGCACTATTTTAAGCGCAGTTTATATGCTGAATTTATGTAAGCAAATAATATGGGGGGTTAGCTATTCTAAATTATTAAATAACCGTTTGGATAGCATAGAATTTTCTGTCTTAATTCTGCTTGCAGTGTTTGTTATTTTGCTTGGATTTTACCCAACCCTTGCACTGAATTATTTGAAGCCATGTATGGCAAATTTGTTAGTCAAATATAATGCGCTATGAATTATATACAGATATTGCCGGAAACGTTCTCTATTATCTCCTCGTTAGTGTTGCTGCTGCTTGGGATTATATTTAACCGCCGAACTATCAACTTATTAGCACTTGGCTGCACAGTGATAACTTTGATTATTTTAATTATTTCGGCAGAAAACAATGAAATTTTTCTCTTTAATTCGTTGTTAAAACTCAATTTATACATCAGATTAGCTCAAGGATTGATTCTTACCACAGGAATTTTAATACTTTTGCTGCTGAGTTTATCAAAATATGACTATAAATATGAATTTTCAATACTGATTCTTTTTGCGCTATTTGGCATGATAACTTTGGTTTCAGCAAATAGCTTGATTTCTTTCTATTTAGCTTTTGAGTTGATGAGTATATCTTTGTATGTTCTTGCGAGCTTTAATAAAGATTCAGCTTATTCATGTGAAGCAGGAGTGAAATATTTTACACTTAGTGAACTATCTTCCTGCATTATGCTATATGGAATGTCGCTGCTTTATGGATATACAGGACAAGTCAATTTCTCTGAGCTCAGTTCATTCTTGCAAAACCATCAGATAACTTATGGAATAGTTTTTGGGTTAGTCTTTGTCCTAATTGGTTTGTGTTTCAAGCTTGCTATTGTTCCTTTTCATATGTGGGCTCCAGATGTCTATCAAGGTGCACCTACCATAGTAACTGCGTTTTTTTCTACAGCTCCAAAAGCTGCACTTGTAACATTTTTAATTCGATTGATGAATGAAGAGTTAGTAAATGTAAAAAGTTATGTTCAGCCTATTTTCTTATACGTTTCAGCATTGTCTGTGCTTATCTCAGCTTTTGGGGCCTTGCGTCAGCAAAACTTAAAAAGGCTGCTTGCTTACAGTTCAATTGGTCACATTGGTTTTATATTTGCTTCACTTTCTATTTTTACACAAGCAGGAACAGATAGTGCCTTAATGTATTTGGTGATATATATCATCACAAGCATAGGGCTATTCTCATATCTCGTACAAATTGACGATGACGATTGTGATATTGCAAATTTATCTGGTATAGGGAAGAAACGCCCAATTGTAGCATTTCATTTTTCTGTGCTGTTACTCTCGATGTCGGGAATACCTCCACTTGCAGGTTTTATCGCTAAATTTTTTATATTCAAAAGTTTAATAAATTCTGGCTTTATCAGCCTGTCTTTGATCCTTGTAATAGCGAGTGTGATATCATGCTACTATTATTTAAATATCATGAAAGTTATGTATTTTGATAAAGCTAGTGGTAATAAGGTTGCTTATTCTAAGGGTCTATTCATTATCACTTCAGTGGCTTCACTGATCAACCTCGTTCTTTTCTTGTATGTAGAAGATCTTTACTCACTCATTGAACTAAAGGGCTGACAAGGTGATCCCTGAGGGTTTTTATATTCATCATTACAAAGAAGTTTCAAGCACTAATACAGAAGCGTTGGATTTAATTGGGAGAGGAATATCAAATGAAACCGTTATTATTGCCGACAAACAAACAGAGGGTAGAGGACGCACTGGAAAAAACTGGATTTCTCCAGAGGGTAATTTTTATGCGAGTTTGGTGATAAACCTCTTTAACGATTATCTGAATGAAAGCCAGCTTTCGGTGTCATTCCAGCGCGTGACAATGGAATCTAGAAAAAAAGAAGAATGGTCAAGCACACAACTGTACAAACGTTGTGGTATTCCCACCAAGGATGATGTCATCCTAGTGCCCAGACACTGGGATCCAGAAAACTTAATTACAAATGGGCACATCAGGCAACTGTGTAATAAGAACTGGATTCCAGTGTCACGCACTGGAATGACACCACATACCACCTGCAAATTGCAATGTTCGCATAGTTATGTGTCAAGCACTGGGGAAAATACTGGGATGACAGAAAGAGGTTTAATGAATCAAGTTAGCAAATTAACAGAATTGACTTTTGTTACTGCTCTTGCCGTTAGAAATACTATACTGTCATTTATAAATGGTCTAAATCTCCAGTATAAATGGCCAAATGACATTCTAATCGATGGCAAGAAAATAAGTGGAATATTGCTTGAAAAAAGATCCAATGCGAATTGGCTCATTATAGGAATTGGAATTAATGTCAATCATGCACCACTTCCAGGAACAACGTGCATTAGCAATTACGGTGAGTCTGTGTCTAACATAGATCTACTAAAAAAATTAATAATAAATTTTAATAAGATAAGAAAGCAATGGCTATTTGATGGGTTTTATGCTATAAGAGAAATGTGGTTAAAAAAAGCATTCAAAATGAATGAGCAAATCAGTGTAAAGTTAGCTGACAAATTGTATGAAGGAATTTTTGCTGATATAGATAAAAGTGGTAAATTGGTGTTGCAGCAAAAGGATGGAAGCTTAATTTATTTTGATGCAGGTGAGTTATTTATTAACGATATATTATGAACACGTATGTGATTTTTGCTTACCTTATTAGTCTTACATTGATTACCGGAGAACTGATCCTTACCATTTCTTGCTATATTAAAAGTAAAAAAATTCTAGAAAGCCTGAAAGATAATAATGAAGAAGAAACATAAGCGATTACTTATAACTTCAGGAATTTTCTGCTTTTTAAGTTGTGCAGTTTTTTTTATTTTAACAACGCTCAAAGAAAATATCTCATTTTTCTATACAGTAAGTGAGGCAATAGTTTTACCAAATAATCAAAAGCCAATCCGTGTTGGTGGAATGGTTGTTGAAAATAGCGTGATACGAAGCGAAAGCGAAGTAGTTTTTCAAATGACAGATTTTAACAAAAGCGTTGTAGTGAAATACCAGGGAATACTTCCTCCAATGTTTTCAGAAAAAAGTGGTGTTGTTGTACAAGGTAAAATGTTTGATAATAGTACTTTTCTTGCAGATACAGTGTTTGCAAAACATGATGAGAACTATATGCCGAAAGTTTTAAAATAGATTTCCTAACTCAGCTATATTAAAATAGCATATGGAGAAGGTAATAGCCTGATATCAGGCTATTACCTTTTTTATTAAAGCAATCCGTTCTCTTCACCAGTAATATGGAGTAATGGAGGAGCTTCTCCAATATCTGGAATCGAATTCCTAAGATCTGCAAGTTCACTATCTATACTACTTGTCTTGCTGTCTATACTATCTATGGTTGATGATAATTGTGTTATTATACCACTTTGAATTGCACTATCCATATTTTCGTCATACTTATTAATGCTGTTTATCAAGCCATCATAAAAATTTTTAAGGTGCTTTATGGTCAATGTAATTTATGGCATCTTATCAATCTCTTCTTGTGTCATATCTTTAGTTATATCAAATTCTTCCTTTGTTTTACCACTGACAATCTTCTTTATTATTGGCTTTTCAAAGCTTGGTTTATCAAACTTCGGCTTCTGAAGTTGCAATGCATTATTTGATACAACTTCTTCACTAGAATATAATTTTATATTTTTATTCATAATGTTACCTCCTATAAAAAAACTACTTATCTTTATAAATCACTACTATACAAATAACAGTGAGTCATTATTAATGTCTACTATTGTGAAGTCTGGAGCCTGTCCGATTTCTGGCATATCGTCCTTGATTTGCTTGAGCATCTCAATCATTTCCTTGTTCTGTTTACTCTGCTCGTCAAGCTTACTCCTTTCTTCTGTTAGCATGTCATTTAATTGACTGATAGAGTTGCTATTGTTATGCAATACATCATCCAATTCAGGAACGAATTTCGTGTTCAGCTCTGCGATTAATTTATCTAAAGCTTTGTGGACATAACCAAGCTGCGCTGGATTTCGCGCAACTGTTTCATCATAACCTTTAGGTTTGGTGTTAACTTCTATTTTGCTTATTACTTTAAGTTCGTTTTTGCTTTCTTGTTTACTATTATTCATGCTAACTCCTATAAAAAATTATAATTTTAAAATCAATTCAGCTACATTGAAGTGGTATGTGGAAAGAGTAACAGCTAGCAAGCTATTACCTTTTTTATTAAAGCAACCCGTTCTCTTCGCCAGTAGCATGAGGGAATATGGAAGCTTCTGCAATGCCTGGCTGATCATCACGAAATTCCTGAAGCTCATCTCGAAGAGTTTGAAGTTGACTTTTTATTTCAGTTGTATTGTTCCCTATATTTGATATAGTTGTTGACAGTGGCTCCACTATGCCAGTTGTAATGTTACTGCTTAAACTTGTGTTATACTCATTAATACTGTCTATCAAGCCATCATAAACCTTTTTAAGGTATGTTATGGCTGCGGCTGTTTGCTTCATTTCCGCTATAGGTATTTTTTCCAGTGGCTGATTTATATCAAAATCTAACTCCTTAGCACCTTTTTCTTTATTCTGAATTTTTACTGAATCTATACTTGGTTTTACAAAATCTGGTTTTGTAAAAACCGGGCTCTCAAGTTTTAGTAATTTACTTTGGTCTGAAGGCTCGTCACCAAAATATAATTCTACATTGTTTTTACTCATAATAAGTTACCTCCTATAAAAAAATTGATTTTCATAAATTGCTACCATACAAGTAGCATTGAATCGTTATTGTTTTCTACTATTGTAAAATCTGGAGCTTCTGCAATGCCTGGCATATCGTCCTTGATTTGCTTGAGCATCTCAATCATTTCCTTGTTCTGTTTACTCTGCTCGTCAAGTTTCCCTTTTAATGCATCAATAATAGCTTTAGACTGATCTTGATTGCTGAGATCACCGATCACAGCTGTCACTTTCTCATAAGGCAGTTTGTGAATGATGTCTTTAAGCTCTTCTGCGCCTACGTTATCCAAAAGTTCTTTAAACTGCTCATTAGACATATTGCGAGCAAAAGCTTGAAGTTTTTCTGGGTTGTTAGCTAAAGACTTAATGATAATCTGAATCCTATTAGAATCAGTTAAATCCTGAGCAATTGCTTCGAGTTTCTCAGGATCAAGCTTATTAACTAAGTCTTCCAGTTGTTCTTTTCGCAGACTATTTACTAAAGCTTTCAACTGGTCACCTTCTAATTCTTTGGAAAGTATCGTCAAGTGGTGCTCAGCTAAGTCTTTTGCAAGCACTGTAAATTGCTCGTCATTTAAAGTTTTAATAAGTGCTTTGAACTGATCCACTTTTAAGTGAGGTAAAATTTCTTTTACTTGCTCTGGATTTAAGTCTCTAATTAGAGCTTCAAGCTGAGCATCATTTAAAATAGGAACAATTATTTGTAACTTTTCTGGATTTAGTTCCTGAGCAAGAGTTTGTAATTGGTGATTGGTTAGATGATCCACCAAAGCTTTAAGTTGTTCATCTGTTAAGTTCTCTGCTAAAGCCTGCAACTGGTTTGAACTCAGTTCAGGAATTATTTTTTGTAGCTGTCCATCCGTTAAATTCTGTGCAAGAACCTGCAGTTGATTTGAATTCAGTTCAGGAATTATTTTTTGTAGTTGCTCGTTACTAAGAGTATTGGCAAGAGTTTTTAGTTGGTCGTCTGTTAGGCCCTGAATAAAAACTTTGGTAAACGTGCTTGATAGCAACAGTAGCACATCTCTTATATGTCTCTCACCGTAGTATAACATAATGTCTTGTAATACCTTATTATCAGGCGAATCGATTATATTTCCTGCCTCGTCTGAAAAATAATATTTATTGTTGCCAGTATCTGAATCTTCCCATGTTACATATTTGTATTCCAATTTTTTTGATTTAATAGAACTGCCACAAATAGTTTTGAAAGGCTGCACAAGTTCTCTTGTATATGATAACTTAGCCAACTCATTACCGTAATATACAAATGTATGGTTACTTTTTAAATAATCTAAGTTAGAATCACTTTTATAATCTTTGGCTACCAGATTTCCTTCATTTTCTTCCTCCAAACATATGTAACTGTCTATGCAATAACTGCTGCAAAGTTTTATAGGTAATAAGCCTAGTACTACATCGTTTTTATCATCCAGCGATACAAGCTCAACTTTTTTAATAGACATTGTAGGATTATAACCTTCAGGCCACCTTATCACTTTAGTCGGGGTTTTTCTAAACACCTCTTTTCCAGGCACCATCTTAAAAACATGCTTTTTTCCACTCATAAATATGACCTAATAAATTTAATTATAGTTATTCTAACATTTATTGATTAATTTATTGTTAAGTTAGTATATATCAGAATTATAATAACAAACATTGCTTGCATAAAGAAAAGTTACAGAAAGAGGGATTTTTTAGGGAACCAGTATAAAATACTCATGGGCTAAAATAAGCTGACTTTATGATATGCTAGAACCTATATTGATGGAGGCAAGCGGGATCGAACCGCTGACCTTCTGCGTGCAAAACAGATGCTCTACCAGCTGAGCTATGCCCCCAATTCTTGCTTAAAGCATAAATCACTCAGGCTGAAATGCAAGAAATATTTATCTGTTATAGCTAAACTGACTTAGATTTACCGACAATTTGAAAAACCGTCATTCCGCTACTAGTTAGCGCCGCGGCGGTATGATGTGTTAGCTATAGGCTATTGCTAAATAGTGCACAAATTCTGCAGGGTATATACAGTTTTCTATTTTTCTTGTCTCCTTAGCGTTATACTTCACACCATCCAAATAAATCTGTGAATTGAAAATTAACAAGAAGTTTTCCTTTAAAAATTTTTTAACTAAATTATCACTAACGCAGTATATTATATAATTTATTTAACCACACATGAAAATTTTAGTTTGATTAAAACGGATAAAAACTGTATTGATGTTTAGTATAGCTGAAAAATGAAATGATCCCGTAGCTCAGCCGGTAGAGCAACTGACTTTTAATCAGTGGGTCACGCGTTCGAATCGCGTCGGGATCACTCACAAATTTTGAAAAACATGCTAAAAGAACAAGACAAAATATTCACCAACCTAAATGGTAAAGAAACTCCACTACTTGAGGGTGCAAAAAAACGTGGTAGCTGGCAAAAAACAAAAGAATTACTGGATTTAGGATCAGAAAAAATCATTGATGAAGTAAAGAAATCTGGTTTGAGAGGTCGAGGGGGTGCAGGATTTTCCACCGGCCTTAAGTGGAGCTTTATGCCCAAAAATCTCCCAAAAGCATATTTAGTAGTCAATGCAGATGAGTCAGAACCTGGTACATGTAAAGATAGAGATATATTGCGATATGAGCCACATAAGTTACTTGAGGGAATTCTCCTGGCCAGCAGAGCGATCAGCGCATCAGCTGCATATATTTATATCAGGGGTGAATTTTATAATGAATATTTAGTTCTAAAAAAAGCACTTGAGGAAGCCTATAAAGAAAACTTAATTGGAAAAAATGCCTGCAAATCAGGTTATGATCTTGATGTGTTTATCCATAGGGGTGCAGGAGCTTACATATGTGGAGAAGAAACAGCTCAACTTGAATCAATTGAAGGAAAAAAGGGCTTTCCTCGTATGAAGCCTCCATTTCCTGCAGGTGTTGGACTTTTTGGCTGCCCAACCACAATAAACAACGTTGAAACTATAGCCATGGTTCCAGATATTCTAAATCGCGGAGGAGAATGGTTTGCATCTCTTGGTAAACCAAATAATACTGGTATCAAGGTCTTTTGTATTTCAGGGCACATAAACAACCCGTGTAATGTTGAAGAAGAGCTCGGAATTCCACTACGTGAATTAATTGAAAAATACGCAGGTGGAGTGCGAGGAGGTTGGGATAATTTACTTGCTGTAATACCTGGTGGGTCTTCAGTGCCATTAATTCCAAAATCTATATGCGATACTATTGAAATGGATTTTGATTCATTAAGAACTGCACAATCAGGGCTTGGTACTGCTGCTGTAATAGTGATGGATAAATCAACTGATATAATAGCTGCAATAGAGAGGTTATCACACTTTTATATGCATGAGTCCTGTGGACAATGCACACCATGCCGTGAAGGTACTGGATGGATGTGGAGGATTATGAAGAGGATGGTGGCAGGAGATATTAAACCTGATGAAATAGATAAGCTGCTTGACCTTACAACTCAAATAGAAGGACATACAATTTGCGCGCTTGGCGATGCTGCAGCTTGGCCGATTCAAGGATTAATAAGACATTTTCGCCATGTTATCAAAGAGAGAGCGATAATTTAACTTTACTTATACTTCTTAAGCCGTTTTGCTACTTAGCAACCAGAGCTAAAAAATATTGATTCCCTTCTCTTTTAGGTGCCAATTCTACCTTTGCGATATCTTCAGTGTCTCGAATTAGCCGTTCTAATTTTTCCAGTCCAACTTCAGTGTTTATAAGCTCTCTCCCTCTAAATCTCATTGTGACTTTAATTTTATGTCCGTGGGCAAGTAAGTCTCTTGCTTGACGCAATTTTGTTCCGTAATCGTGATCACCAATATTGGGACCCAGTTTAATTTCTTTTATAGTTAATGTTTTTTGTTTCTTTTTTGTTTCACTTGCTTTCTTTTTTATATCATACTTTTGTTTGCTATAATCCAGAATTTTACATACTGGAGGGGTTGAATCAGGTGCAATTTCTACCAAGTCTAAACCAACACCCTGTGCAAGCTCCAAAGCTCGTTCTATTAGCACGATTCCGACCATTTCACCACTATGATCAACTAAACGTACCTCCTTAGCTGTGATGAATCCATTAATTCTGTTTTTATTGTTCTTTTTAACTTGCAAACTTTAACTCCCTTAATTCAAATTAATACTTTTTAACAACAATTCAATAGCCTTCTCCAAAGAAAAAGACTCCTGTCTTTCCGATCCTAAATTTCTCACTGACACAGTTTTACTTGTAACTTCATTTTTGCCTACAATCCACAATATAAGAACCTTGTTTAGACTATGCAAACGTATCTTATAACTAATTTTTTCATTGGTCAAATCAGTCTTGACTCTCACACCTTGTTCTTTTAAGACATTGCTGATTTCTGTGGCGTAACCGTCAGCCTCATTTGTAATGGTTAGAATAGCAAGTTGCGTTGGAGCAAGCCAAACTGGAAATTTTCCTGCGTAATTTTCTATCAAAATTCCAATAAAACGCTCAAAAGTCCCAAGAATTGCCCTATGTAACATGACAGGGTGATGCTTGTGTCCATCTGCCCCTATATAAAAAGCTCCCAGACGTTCTGGTAAAATGAAATCAACTTGTAATGTTCCACATTGCCAGCTTCTGCCTATTGCATCTTTTAAAACAAACTCTAGCTTTGGACCATAAAATGCACCTTCACCAGGATTAAGTTTATAACTCAAGCCCGCTTCTTTAACGGCTTCAAGCAGCGCTTTTTCAGCTCTATCCCATACTTCATCATTACCTGCTCTAATATCTGGACGGTCTGAAAATTTCACAGAAATTTCATTAAATCCAAGCTCTGAATATACTTCTTTTAAAAGGTCACAAAACTTTATAGTCTCAGAATTCACTTGTTCTTCCATACAAAAAATGTGTGCATCGTCTTGCGTAAAACCACGCACTCGCATCAGTCCGTGCAATGAGCCTGAGCTTTCATTTCTATGGCATGTGCCAAACTCTGCCATACGTATTGGTAAATCACGGTAGCTCCTGGTGTGAGAATTAAAAATCTGCACATGACAAGGACAATTCATGGGTTTTATTGCTAACTTTTTATTCTCAGATTCGTCAACAATAAACATATTTTCACGAAACTTATCCCAATGTCCAGATCTTTCCCACAGCTCTTTACCTGTCTCTTATACACATCTCCGAGCCCACGAGACCGAGGCTGATCTCGTATGCCGTCTTCTGCTTGAAAA
>NODE_7_length_17478_cov_4.321648
TTTCAAGCAGAAGACGGCATACGAGATCAGCCTCGGTCTCGTGGGCTCGGAGATGTGTATAAGAGACAGGCATTAATGTTGTGGTGGAAATGTTAAAAAGTTTGTGTGGTTTTTTCTGTGATATAAAGCAAGAAATACGAAGAATTGCTTGGGTAAAGAAACAGGAGGTGTTGTCATCTCTATTTGTTGTAATGATTGTTATATTATGCTTTTCGATTTTCTTCTGTTTTGTGGATTTTATGTCTCTTTACGTAATTAAGGCTTTATTTGGAATTATTTATGGAATGTGAATATAAATGGTATATCATTAAAGTTGATTATGGATATGAGCAAGGTATACGCGAATTGGTAAGTAATGCTGTTTATTTTAAGGAAGTGTTTATTCCTTATCAAACGGTATGTAATTCAAAGTCTGATATAAAAGAATTATGTGAAGTGTATGTATATATGCATCTGTGTGATGAAAGCAAAAATATTTTGAATCAAACGCCTGGATTCTGCAGTGGCGAATCTGGTAATTTTGAGATGATTTTAGATGATGAGATAAGTTTAAAGTGTAAAGAATTTAATAGGTATAAATGGTATATCTTGAGAGTTGCTTCTAATTGTGAAGAGAAAGTGCGCCAACATATATTGGAAAATTCTATGAGATTGGGTGTTAATGATTACTTTAAGGAAGTTTTTATTCCATATGAAGAGCTAAGTGAAGTAGAGTTGAAATCTAAGAAAATTGCTACACGAAGGAAATGCTTTCCTGGTTATGTATTTTTATACGTGAATTTATGCGATGAAGTATTGAATTTTATCAATAATATACCAAAATCTCTTAAGGTTTATGGATTTTTGAAAAACGGTAATATTCCAAAGGTGATTTTGGATGATGAGATTCACTCAATGTGTAATGCACTTTATAATGCTCAAGAGACAAAGAAGTTAGGTTATGGTTATGAAAAAGGTGAAAAAGTGAAAATTAATGATGGTCTTTTTCAAAATTTTACTGGTAAGGTAAATATGGTAAACGATGAGAAAAAAATTATTAATGTGGAAGTATCGATTTTAGGTAAGCCGACAATAATAGAGCTTGATCTGGCTCAAGTAGAGAAAATAGAGGATTAATTATGAGTGTTATAGTTGCTAAGATTAACTTACTTATGGAAGCTGGGAAAGCAGTTCCAGGACCGAAAATTGCTTCAGTACTTGGTCCACGTGGTATACCTGTTCCTAAGTTTTGTGAAGCTTTTAATAAAGTTACTAGTGCTGCTAACGCTAATTATAAAGTAGGCGATTTAGTAACAGTGCGAATTTCCATAAAGGATGATCGCTCTCATGATTTTACTGTCAGCGGTCCGCCTGTGGCTTATTTACTTAAGCAGGAGGCTAAATTAAGTAAAAGTTCTGGTAATCCTGGTAAAGAATTAGTGGCTAAATTACCTATGTCTGCTATAATTAAAGTAGCAAAGTGCAAGATGGTTGATATGAAAGTGGATAATGAAGATTCAGCAGTGAAAATGGTTGTAGGCACTGCAAAATCTATGGGTATAGAAGTTGTGGAAGGTTAGGTAAATGAATACATATAATGATAATCCTAAGCAGTGTTTGAAGAAGATTGTTGAGTCTGCTTCAGCAAAATTTAATGAATCAGTTGATATTGCGGTCAATTTAGGCATAGATTCACGTAAATCTGAAGAGCAGGTGCGTGGTACAGTAGTTTTGCCTAAAGGTATCGGGAAGAATATTAAAGTAGCTGTTTTCGCTCAAGATAAACATTTATTAGAAGCTGAAAAAGCTGGTGCTGATATTGCAGGAGGAGAGGATTTAGTTGAAGAAATAAAAAAAGGTAGAAAGTTAGATGTTGATTGGTGCATTACTACTCCTGATTTTATGGCAAAAATCACTCCTATTGCAAAAGTATTGGGTGCTAAAGGGCTGATGCCTAACCCTAAATTTGGTACTGTGACTTCTAACATTGCAGAAGCTATTAAAACCATTAAGTCTGGTCAGGTAAAATTTAGAACAGATAAAAATGGTGTTATTCATGGTAAATTAGGAAATATTAAATTTGATATTGATGACTTGCTAGAAAATTTAAAAGCCTTTCTTAAAGTAATTAAAGATAATAAACCTATTTCTGCGAAAGGAATTTACTTTAAGGGTGTTTTTTTAAATTCAACTATGGGTAAAGCTTATAAGATAGGCAAAGTGGAAGATATAATTTAAGGGAGTGATACCGTGAAGCGTAAAGATAAGGATGAATTTATACAGAGCACAATAAACGTATTTGTAAATAATGATTTCTTGATATTAGTAAATTTTAAATCTATAAATGCTAATGATTCATTAACTCTGAGGAATAGTCTGAAGTCTATAGCAGGTGGGGTATTAGTAGTTAAAAACACTCTAGCGCGCTTGGCTTTGGAAAGGACTGGTAAATTCTCTTATTTATCAGGCAAATTTTCCGGTCCTGTTGCTATTATATACTCTAGTGGCATAGTAGAAGCTGCAAAATTAATAGTTGATTTTACTAATGCTAACAAAGAAAAAATGTCTGTGATTTGCGCAGCTCATTTAAATGAATTGTTAACAGTGGAAGATGTTAATAAACTGGCTAAGTTGCCTTCTCTGGATGAATTGCGTGTTAAAATTATGCGTTTAATATCTTATGATATTCCTGCTCGGTTAGCGTTGTCTATTAATTCATCTTCTATGAGGCTTATGAGAGTTTTGGATTATTATAGTTCTAAAAAATAAATTTGTTGTTAAGTAAGGTGGTAATTATGAGTAATGTAACAAGTGATTTGGTTGATAAAATATTATCTTTAAACCTATTAGAGGCTTCTGAACTTGTAAAAGTTTTAGAAGAGAAAATAGGGTTGCCTGCTGGTTCTTTTCTTGGTGGAGCTGTTGGTGCTGGTGCGCCTATTGGTGATAATGCTGCTGCTCCTGCTGCTCAAGAAAAAGCTGAGTATAAAGTTGTGATTAAAGAAATTGATGCGAGTAAAAAAATAGGAGTTATTAAAGCTGTGAGAGAGGTTAATTCTACATTGGGTTTAAAAGAAGCAAAAGAGTTGGTTGAATCTTTACCTAAAGATTTGACTGCTAATGTTCCTAAAGACGAAGCAGAAAAAATCAAGCAAAAACTTATTGAAGCAGGAGCAACTAAAGTGGAGCTTGAATAATATTTAATGTATTAATTTTATATTGATATAGCTCTTTTAATTAGTTTGGGGTATTTTAATGGTTGATTCTTCTTATATGTACGCTTCTGGTGCTTTTGTTCCTAGAGTTTCTTATTCTAGGTCGATTGATTTAAAAGATTCTTTATTGGATTTGGTTAAGGTTCAAAAAGAATCATATGATTCTTTTACTCCTAAGAATAAGGGTAATGAAAGACTTGAAGTTATCTTTCATACAATCTTTCCAATAAATGATCATTTGCGTAGGGCTACTATTGAGTTTATAAGTTGTAGGGTAGATGATCCTAAGTATGATGAATCTGAGTGTATAAAGCGTGGTGTAACTTTTTCTGCTCAGGTTATTGCTTCTATACGTCTTGTTGTTATGCAGGATGGTATTTCTCTTGATGAATATAAATCGATTAAAGAGAGTGGAGATCATTCTAAACTTGCAACCATTGTAAAATCTATAGAAGAGCAGAAAGTCCACTTTTGTGGGTTGCCTATGATGACTGATAAGGGCACTTTCATCATTAATGGTGTGGAAAAAGTTATCGTCTCACAAATGCATAGGTCTCCTGGTGTATTTTTTGATAGCGATAAGGGAAAAACTTACAATTCTGGTAAATTGATCTATTCTGCTAGAATTATTCCTTATAGGGGTTCTTGGCTTGATATTGAATTTGATGTTAAAGACCATTTGTATTTTCGTGTTGATAGAAAAAGAAAATTGCCAATTTCAGTTTTATTAAAGGCGTTGGGTCTATCAAATAATGATATACTCGATAGATTTTATGAGAAAATAAAGTATGTAAAACATAAAGATGGTTGGAAAGTGCCTTTTGTTCCTGATAAATTTAAAGGAGTGAGACTGCCTTTCGACTTAATGGATATTGAAGGTAATGTGCTGCTTAAAGCTAACGTTCGTATTACCTCAAGACTAGCTAAAAAGCTATATGATAATGAATTGAAAGAGTATCTGGTTCCTTTTAATTCTATATGTGGTTTATTCCTCGCAGAAGATTTAATGGATAGTGCTAGCTCTACGAAAATTTTATCTGCTGGTGAATCTATAAAGCTGGAAGACATAAAGAAGCTTGAGTTATTATCTGTAGATGAAATATCAGTGTTGAACATAGATAATTTGTTTGTTGGACCTTATATATTAAATACGCTTTTCTTAGATGAAAACATGTCTTATCAGGATGCACTATATGAAATATATAGAGTTTTGCGTCCTGGTGAAGTTCCTGTTTTAGAGATAGTAGAAGAGTTTTTCCGTAATCTTTTCTTCAGTCCGGAATATTATGATTTGTCTAACATTGGTAGGTTGAAGCTTAACTCTTACCTTGGATTAAATTATGATGAGGATTTAACTGTTTTAACGCATGAAGATATTATTGAAATTGTGAAAAAAATAGTATTGTTACGTGACGGTCAAGGATCTATAGATGATATTGATCATTTAGGAAACAGAAGAGTAAGATCAGTTGGAGAGTTTATAGAAAATCAATTTAGAACTGGGTTGTTGAAATTGGAACGCGCAATAGTTGATTCTATGTCCACTTCTAGTTTAGATAAAGTTTCTCCATCTGATTTTATTAATCCAAAAGTGTTAACTAATGTCTTAAGAGATTTCTTCAATTCTTCTCAATTATCTCAATTTATGGATCAGACTAATCCGTTATCTGAAATAACACATAAAAGAAGGTTATCCGCGTTAGGTCCTGGCGGTTTAACAAGAGAACGGGCAGGATTTGAGGTGCGTGATGTTCATCCAACTCATTATGGAAGAATTTGCCCTATTGAGACTCCTGAAGGGCAAAATATAGGGTTAATCAACAGCTTAGCTATATACGCGCGTATTAATAAATATGGTTTCATTGAAAGCCCTTATAGAAAAGTAGTCAATAGGGTTGTTACTGATCAAATTGAGTATCTTTCTGCTATAGACGAAGGCTCACATCATATAGCTGACACTAGCGTAAAGCTTGATGAAAATAATTGCTTTGTTGATGATATGCTATACTGTAGATATGCTGGTAGCTTCGTCATGGTAAGTAGCGACCAAGTTAGTTACATTGACGTATCTCCTAAGCAGGTAATATCAGTTGCAGCTTCCTTGATTCCATTTTTAGAAAATGATGATGCTAATAGAGCATTAATGGGCTCAAATATGCAACGTCAGGCCGTACCTTTATTGAAGCCTACCGCTCCTCTGGTTGCTACTGGTATGGAGTCTTTTGTAGCTTCTGGCTCTGGTGCTGTAGTTTTAGCAAAACGCGATGGCATAGTTGATAGTTCTGATAGTAACTCTATAGTTATACGTGCTTTTGATAAAGAAAGGGTTAACTACTTGGACGTAGATATTTATCATCTAAGGAAATTTCAGCGTTCTAACCATAATACTTGTATTAATCAAAGACCGCTAGTGTGCGTAGGTGATTATGTTAAAAAGGGTGATGTAATAGCTGATGGTCCTGCAATTAACAGTGGTGAGTTGGCGCTTGGTAAAAATTTGCTAGTCGCTTTTATGTCTTGGCAAGGTTATAATTTTGAAGACTCTATTATTATTTCTAGTGAAGTTGTTAAAAAAGATCTCTTTACTTCTATTCATATAGAAGAATTTGACTGTGTTGTACATGATACCCCTTTAGGATCAGAAAAAATAACTCGTGCTATACCTGGTGTTAATGAAGAAAATCTATATCACTTGGATGATAGTGGTATAGTGAAAATTGGTACAAGAGTTGGTCCAGGCTATATTCTGGTAGGTAAAGTTACACCTAAACCTTCTCTTTCATTGCCTCCTGAAACGAAGTTATTAATGACAATTTTTGGTGAAAAGTCATTCGATTGTGCGGATTCCTCTTTATATACATCTCCAGATGTTGAAGGGACAGTAATTGATGTACAAGTCTTTACACGCAGGGGGGTTGAAGAAAATGAAAGGGCATTACTCATCAAACAAAAAGAGATAAATGACTTTGAGGAAGAGCTAGATTATATAATCAATGTTACTAGTGAATATTTCTATGATGAACTGAAGAAACTTCTTATTAATTCTGGTTCTCAAGATCGAGAAAAATTTGACTCTATTGAACGTGAGCAATGGTGGGGTATAGGATTAAAAAACCAATTCATTTCTGAGCAAGTTAAGAGCTTAAAAAAAGATTTTGATGAAAAAGTATCACATGCAATAGCACAGTTTAAGCGAAAAGTAGAAAAATTACATGAAGGTTATGACCTGCCTCAAGGTGTGTCGATGTCAGTAAAAGTTTTCATTGCTGTGAAACATAGTCTGCAACCAGGTGATAAAATGGCTGGTAGACATGGAAATAAAGGTGTGATTTCTCGAGTTGTGCCAGTGGAAGATATGCCTTATTTGGAAGATGGTACTCCTGTTGATATTATTCTTAACCCTCTTGGTGTTCCTTCACGAATGAATGTAGGGCAAATACTGGAAACGCATGTAGGTTGGGCTTGTAGAAAATTAGGGGAAAAGGTAAGTAATATTCTCGATGAGATCAATAAGATCAAAAGTGCTTTTTGCAAGGGAATTAGGTCCCTTAACGATGATAATTTTACACAATTTGCAGTAGCATACCTTGATAATAAAAAAATTGAAAATATTGATGATGATGAAATAACGGCTTCTGTTTTAAATACACCTAATAAGGATGCACTAAATGACGAGTTGAATGAGTTAGTAGAGAACTATTTGAACTCTTGTAAAAGTTCATACAGCAATTTACGTAACTTCCTGATTGAGGTTTATAGCTATGGCAGTAACGTATCTATCTGTAATGATATTCGTAATATTAGTGATAATAATCTCATTGAATTTGCACGCAAATTACGTGATGGCGTTCCTGTTGCTGCACCTGTATTTGAGGGTCCAAAAGATGAACAAATAGCAAAATTATTTGAACTTGCTGGTTTAGATAACTCTGGACAAGCTATATTATATGACGGTTGCAGTGGTGAAAAATTCGACCGCAAGGTTACAGTTGGTTACATGTACATGCTTAAGTTGCACCACTTGGTTGATGGTAAAATTCATGCGCGTTCAGTAGGGCCTTATAGTTTGGTTACTCAACAACCTCTTGGAGGAAAATCTCATTTTGGTGGTCAGCGTTTTGGTGAAATGGAATGTTGGGCATTACAAGCCTATGGTGCTGCTTATACTTTGCAGGAAATGTTAACTGTGAAGTCTGATGATATTAATGGTAGAGTTAAGATTTATGAATCGATAATAAAAGGTGACAGTAATTTTGAATGTGGAATTCCTGAATCCTTTAATGTGATGATAAAAGAACTACGTTCTTTATGTTTAAATGTAGATTTAAAGCAAAATGATGTAGTGATTGAAGATATATCTCACACTAACATTGCACAACCTTTTAATGAGGTTAGCATATCGATTGCTAGCCCTGAAAGTATTAAGCGTATATCTTGTGGTGAGATAGAAGATGTTTCAACTGCAAATTATCGTACGTTCAAAGTTGAGAAAGGTGGATTATTTTGCCCTAAGGTTTTTGGCCCTGTCAATGACGATGAATGTTTATGTGGAAAATACAAAAAAAGAAGACACAGAGGTCGCATATGCGAAAAATGCGGAGTAGAAGTTACATCTTCTAAAGTAAGAAGAGAAAGGATGGGTCATATAGAGCTTGCATCTCCTGTTGCTCATATATGGTTTTTGAAATCGCTTCCTTCAAGAATTGGAGCATTATTGGATATGTCTCTCAGAGATATTGAGAATATTTTATATAGCGATAATTATATCGTAATAGATCCTCTTGTTTCGCCTTTTGAAAAAGGTGAGATTATTAGTGAAAAAGCTTATAATGAAGCTAAAGATAGCTATGGGATCGATAGTTTTGTAGCTATGCAAGGTGTTGAAGCTATAAGAGAGTTGCTAACGCGCCTTGATTTACATGAAATTAGGAAGGATTTAAGACTAGAATTAGAATCTGTTGCTTCTGAGATAAGAAGAAAGAAAATTATAAAGAGATTGCGTATTGTTGAAAACTTCAATAAATCTGGAAATAGGCCTGAGTGGATGATACTTACAACTATACCTATTTTACCACCTGATTTGCGTCCTTTGGTATCGCTTGAGAGTGGTCGTCCTGCAGTTTCTGATCTGAATCATCATTATAGGACTATTATTAATAGAAATAACAGGTTGAGGAAATTGTTGAGCTTAAATCCTCCTGAGATTATGATTCGTAATGAAAAAAGGATGTTACAAGAAGCAGTTGATTCTCTTTTTGATAATAGTCGTCGTAATACTTTGGTAAATAAAGCTGGTGCTGTTGGATATAAAAAGTCCATTAGTGATATGTTAAAAGGAAAACAGGGTCGTTTTCGCCAGAACCTCTTAGGAAAAAGGGTAGACTACTCTGGACGTTCTGTAATAGTTGTTGGTCCAACTTTGAAACTAAATCAGTGTGGATTACCAAAAAGAATGGCTCTTGAACTATTCAAACCTTTTGTTTACTCAAAGCTTAAGATGTATGGTATGGCTCCAACTATTAAGTTTGCTAGTAAGTTGATAAGAGCAGAAAAACCAGAAGTTTGGGATATGCTTGAAGAGGTAATAAAAGAGCATCCTGTTTTGTTGAATAGAGCGCCTACGCTACATAGACTTGGTATTCAGGCTTTTGAGCCAATCCTTATTGAAGGCAAAGCAATACAGCTTCATCCGCTTGTCTGTACGGCGTTTAATGCTGATTTTGATGGTGATCAAATGGCAGTGCATGTGCCAATTTCATTGGAAGCTCAGCTTGAAGCTAGGGTGTTGATGATGTCCACTAATAACGTTTTAAGTCCTTCTAATGGCAGACCGATTATAGTTCCTAGTAAAGATATAGTACTTGGTATATATTATCTGACTTTACAAGAACCTAAGGAAGATAATTTACCATCTTTTGGTGCTTTTTGTGAAGTTGAGCATTCCTTGAGTGATGGTACTTTACATATTCATTCTAGTATAAAGTATAGGATGGAGTATATTAATAGCAGCGGTGAAACTCACTATAAAACTGTTTGTACAACTCCTGGCCGTTTAATATTATGGCAAATTTTTCCTAAGCATGAGAATCTAGGCTTCGATCTAATAAATCAGATATTAACAGTCAAGGAAATAACTGGTATAGTTGATTTGGTATATCGTAACTGTGGTCAAAGTGCTACAGTGGCATTTTCTGATAAATTAATGGTACTTGGCTTTGAGTATGCCACATTTTCTGGTGTCTCTTTTGGTCGTTGTGATATGGTTATACCTGAAACTAAAGCTACACATGTTGATCACGCGAGGGGTGAAATTAAGAAATTCTCTATGCAATATCAAGATGGGCTAATAACTAGAAGTGAGAGGTATAACAAGGTTATAGATGAATGGTCTAAGTGTACGGATATGATAGCTAGTGATATGTTAAAAGCAATATCTATATATGATGGAAATAGTAAGTACAACTCAGTGTATATGATGGTTAACTCTGGTGCAAGGGGTTCTACTTCACAGATGAAACAGCTAGCAGGAATGCGAGGGCTCATGACCAAACCTTCTGGTGAGATTATAGAAACACCTATAATTTCTAATTTCCGTGAAGGATTGAACGTATTTGAATACTTTAATTCTACTCACGGTGCGCGTAAAGGTTTAGCTGACACTGCACTTAAAACTGCAAACTCTGGATACTTAACTCGTCGTTTAGTTGATGTATCTCAAAATTGCATAGTTACAAAGCATGACTGTAAAACAAAAAATGGTCTTGTTGTGAGAGCTACAGTTGAAGGAAGTACTATAGTTGCATCTCTAGAGAGTGTTGTGCTGGGTAGAACAGCTGCAAATGATATATATAACCCAGTGACAAAAGAATTATTAGTAAAAGCAGGGGAATTAATTGATGAGGATAAAGTAAAGCAAATCAGCATTGCAGGTCTTGATGTTGTAAAAATTAGATCGCCTTTAACTTGTGAAATAAGTCCTGGTGTATGTTCTTTATGTTATGGAAGAGACCTTGCAACTGGTAAAATTGTTTCAATAGGTGAAGCAGTTGGTGTTATAGCTGCTCAATCTGTTGGAGAGCCAGGTACTCAGTTAACGATGCGTACTTTTCATATAGGTGGAGTAATGACTAGAGGCGTTGAATCCTCGAATATTATAGCTTCTATTAATGCTAAAATAAAGTTAAACAATAGTAATATAATTATAGATAGAAACGGAAATAAAATTGTGATAAGCCGTTCCTGTGAAGTCGTGTTGATTGATAGCCTTGGTAGTGAGAAGTTGAAGCACAGTGTACCTTACGGCGCTAAGCTTTATGTAGATGAGAGTGGGTCAGTAAAAATTGGCGATAAAGTTGCGGAATGGGATCCTTATACATTGCCTATTATCACGGAGAAGACTGGTACAGTGTCTTATCAGGACTTAAAAGATGGAATTTCGATCACTGAAGTGATGGATGAATCTACAGGAATATCAAGCAAAGTAGTAAAAGACTGGAAATTGCATTCTGGTGGAGCTAATTTACGTCCTCGTATTGTGCTGCTTGACGATAATGGTAAAGTAATGACACTCGCAAGTGGCGTTGAAGCATGTTATTTTATACCAATCGGTGCAGTGCTCAATGTACAAGATGGCCAGAAGGTTCATGCAGGTGATGTTATTACAAGAACACCAAGAGAGTCAGTTAAAACTCGTGATATTACTGGTGGTTTACCGAGGGTTATAGAGTTATTTGAAGCACGTCGTCCTAAAGAGCATGCTATTGTTAGTGAGATAGATGGCTATGTAGCGTTTTCTGAAAAAGACCGTAGAGGAAAACGCAGTATATTAATTAAACCTGTAGATGAACAAATTTCTCCAGTTGAATATTTGGTATCAAGAAGTAAGCATGTAATAGTCAATGAAGGTGATTTTGTACGTAAAGGTGATCTATTGATGGATGGTGACCCTGATCTCCATGATATTTTACGTGTGCTTGGGTTAGAAGCTTTAGCGCACTATATGATTTCTGAAATACAGCAAGTTTATAGATTGCAGGGTGTTCGTATAGACAATAAGCATTTAGAGGTGATCTTAAAACAAATGCTACAAAAAGTGGAAATTACTGATCCTGGTGATACTATGTACTTGGTTGGCGAAAGCATTGACAAGCTGGAAGTTGATAGGAAAAATGATGCTATGAGTAACTCTGGCAAACGGCCTACTCATTATCTTCCTATTCTGCAGGGGATTACTAGGGCAAGTCTTGAAACTAGCTCCTTTATTTCTGCTGCCTCTTTCCAAGAGACAACAAAAGTACTTACAGAAGCAGCATTCTGCGGGAAGAGTGATCCTTTAAGTGGATTAAAAGAAAATGTTATAGTAGGAAGATTAATTCCTGCTGGTACAGGTTTGATTATGAATAAGATCAGAGCACTTTCACTTTGTGATAATGTGGATAAATATGAAAAATATTTTGATATTGAAACTTATGACGAGGAATGGTTGATGGATAATGGTTGTCATTTACACTCTGGTGAGGAAGAGAGCGTAGTGGCATACGATCAGTCGAATTGAGTACAGCTAGTGTGTCTCTTGACCAAAAAAGCCAATAATATTTTCTTTCACTTCTGTGCTATCTGTCATGTTATTTACTCTCACACGAAATTCAGATGAGCCTTGAAGCCCGCTACTGTACCAACCTATGTGTTTGCGGGCCATCTTTATTCCTGTGTCATTTCCATAGTACTCAAGAATATTGTCGTAATGCTCGAGTATGATGCTTAATCTCTCTGAAGCTGTTGGCTCAGAAGTTTCACTTCCACTGAGAAAGTTCATTGCTTGATTAATCAGCCAAGGTTTACCGTAGGCACCACGACCTATCATCACTCCGTCTGCTCCAGATTCTTTGAGAGCATTCTGAATATCATTTAAATTTTTAATATCGCCATTTACTATAATTGGGATTTTTACTTGCTCTTTAACATTTCTAACGAATTTCCAATCTGCTTGACCGTTATAAAGCTGTGCCCTTGTTCTTCCATGTACAGTAATCATCTTTGCTCCTAAGTCTTCGGCAATTTTCGCAAGTCTCGGTGCATTGCGATTTTCATCGTTCCACCCGGTGCGCATTTTCACTGTAACTGGCACATTCACTGCCTTGACCACAGCTTCAATTATCTCAGCGGCTTTTTTCTCATCACGCATTAGCGCTGATCCTGCATAACCGTTTACAACTTTTTTAACAGGGCAACCAAAGTTTATGTCTATAATTTTTGCTCCCATGTCCTCGTTTAATTTTGCAGCCTCCGCCATAACATCTGGCTCACACCCAGCAAGCTGCACAGCAGTTAATGCATCGACTTTTGCTTTTTGCAAACTCTGGCGAGTTTGCATAATCATAGCTCTGCTTGCAATCATCTCTGAAACTAACAAACTTGCACCAAGTTTCTTCACAATACTTCTAAACGGATAATCAGTCACTCCAGACATTGGAGCTAAAATAACTGGAGAATCAATTGTCAAATTTCCTACTTGTAGGGACATATATTCTATGTGTTCAAACCTAGCGCATTTACACATACTGTTACAACACTTTGTATAGCCGAACTTACTTTTTCCATAAGAGAAGGCTCTACCTCTACTATCTCAGCTCTCTCATAATGACCAGGTGCCAAGTATACCGTTTCTTGTTCTTTATTTCCCCATAGCTCGTTGTTCTGCTGATAACCTTCATTTATCATTCCCGCATTTGGCAGAAACAATGTATTTACATCATTACCATTATTTTTATAGTAGACGTCAATTTCAATATTAGCCAGCGAAGCTAAGATAGAAATTTCTTCTATGAAAACATGGTAACTTTGGCTGCTGATTGCCTCTAGATAAGATCTATAAATGGATTTGCCATTGAGAAAAGAATTTGCTGCAGTATCACTATTATAATTTCTATCATATTTTCTTTCACTAATATTGAGATTACTAGCACTAATGCTTCTTAAATCACCTATAACTTCATTTTCTTTTAATGTCGTAAGACAACATAACTTTTTTATTAATTTATTAGTCTTTTTTTTGATCTTCTCTACCCGTCTGTTTGTATGCTGAACCAAATCTTTTATTGAGTCCGACATACCAATCAAATGATTTGGATTTTCTAAGAATGCACCAAAAACTTTCTGCATCTGTCCCTTCAATAACTCAGGCATCCTTGGATCATTCAAAGAGTTAAATTGACTTAAAAATTTGTGCCATTCCATTCTCATATCTTGTGCTTTTTCAGTTTTATATTGACCAGAGCTATTATCACCAAATATCGCATGGAAAAAGCAGTTGCCATCACCTGTAGTATTATATTGAACAATTTTTGTTTGCTTACTTTCTACTGAATCTAAACTTACTCCTCTATCTTTACGACTTATATTTCCTGGACCACCTAATACAGGGCTTGTCGTGCCAGCCCTGCTTTGTTCATCCTTTTTCAACGCTTTTGCAAATTCTTTTCTCTTCTCTATTAATTGCTCTGAACTAAGTTCATATTTTAGCTGATCATCAATTTCATCAAACGATTTGCCTGCTTTCAGCATATCTGTAATTTTCTTAGCATTCTCTAAGGCAAATATTCCACAATTATACTTATCATCTTGTTGTTTAGCTTTTGAGTTTCTAATACTACTATTGTCTATTCCTAGAGTTTTCTGTAGCGCACTTGATACCTCTTCTGGTAATGGTTCACCAAATGAATCGCAATAATATGCTCTAAACTTTTTACTCTTTTCATCATGAGAAATAACCAATGTTACCCAATGATTGTTATTTAAGTTAAGAATTGAAGATAATACTAAATTGTTATCCCCTTTTACTTTATCTTTATATTCTTGGAATCGGTTCCCCAGAAAAGATGTAAGATTATCGAGGCAAGAAAAGAACACTCCTTTGGAAAATTCCCTGTGACCTTTTTTACGATATGGCATCCATCCATAGTAACTTTTTGCAATCTCTGCAATATCAAAATTACTTAACCAAAATTTATAATCTTCTTTTTTATTTGTCTTATATACAAAAGAATCCTTATTTTCTTTGCAGTCAAAAATACCACTATCCCTATCAGGAGTTTTCGGTCTTGCTTGCTTTTCTGGAGTCTTGCCTTGCAAATCTTGTAGTTCTGTATCTTTTTCTTCACTCTTTTCCCCCTTTGAAGCTCTTTTTCCATTAATATAGTTCTTCGCTAAGTAAAATAAAGGTTCAACAACCATTTTGTATGCTACTGTAAGAATTATTCCCATTAAAACCCAAACTACGGGGTTAGAGATGAGCATAGCAAGTGGAAAGGTCAATAGAGGGGATCCTATTACCGCCCCTAAACAGCCAGCAGCGAATGTGGCTGCTAGGTATACACAAGTAGCGTAGATAACGAATTCCTCACCAGCAAAGTAAGTGCTCTCTTTCTGATTATTTTTTGTAATGCCCAACATACTACACCCTATGAACGCTAAGTTAATTAAATTTTAACAAATTCTAACAAAAAAATCAACCATAATAATTTTAGTAGTATGAGAATATATTGAATATTAAGAGCTTTTGGAGTACAGTAACAATGTTAGTAATAGCACAATATATGCACGATATAGAATATATACGTAAGAACTTTGAAGAATTTGAGAAGGTAATAAAAAGCAGGGGAATTAGAGAATTTACTGCGAAAGAGATATTGGAAATCGATTACGAAAAAAGATCATTAACCACTAAACTGCAGGATTTGAATAGGCAGCGCAATGAAATCACAGAGGAAATAAAAAAGCTTAAAATGAGCAAGAGCCCCTGTGAAGAGCAAATAGAGTTGTCAAAAAGCATCACAAATGAGATAGAGGCAATCAGCTTAAAAGAACAAGCAGAAAAGGATAAGTTAGTGAATGTTTTATCTAACTTGCCGAATATTCCTGCGCAAGATGTGCCAATAGGCGCAGATGAGAACTCTAATTTAGAGGTGAGAAGATATGGAGGAAAAAGACAGTTTGATTTTGTACCAGAATCTCATTATGAACTCGGAGAAAAATTAGGTTTAATGGACTTCGAACAAGCGGCGAGAATTTCCGGATCAAGATTTACGATATTAAAAGGACAGTTAGCTAAGCTTGGACGAGCGCTAATAAATTTTATGCTTGAAATGCATGTTAATGAATTTGGCTATACTGAGGTGTACCACCCGACTTTGGTGAAAAACGAGGCTATGTATAATGTTGGTCAGCTACCGAAATTTTCTGACGATTCGTATTTAACTACCGACGAATTGAGGTTGATTCCCACAAGTGAAGTGTTTTTAACAAATTTAGTTGCTGACAAAATAATGGAAGAAAAAGAACTGCCTATTCGCTTTACTGCATATTCGGAGTGCTTTCGTAAAGAAGCAGGTAGTGCAGGTCGCGATACCAGGGGCATGATAAGGCAACACCAATTTGGTAAAGTGGAGTTGGTAAGCATCACAATTGAAGACCAATCAAATGGTGAGCTTGAGCGTATGACGAGTGTTGCTGAAGAGATATTAAAAAAATTAGAATTGCCATACAGAGTAATGCTGCTTTGCAGTGGCGATATGGGTTTTGCTGCACAAAGGACTTATGACATAGAGGTATGGTTACCTGGGCAAAATAAATATAGAGAAATATCAAGCTGCTCAAATTGTGGTGCATTTCAAGCAAGAAGGATGAACGCTAAATACTCTTCAGAAACTGATAAAAAGATAAAAAAATATGTTCACACTTTAAACGGCTCAGCTTTAGCTATAGGAAGAACGATTATTGCCATAATGGAGAATTATCAAAATTCTGACGGGTCGATTGCAATACCAAACGTGTTGCAAAAATACATGAGTAATGATACTGTTATAAGCAAATAATAATTTTGACATATAGAAAAGCGAGGAAATAAAGATGAAGGTTCTGGTTATAGGTTCTGGTGGGCGTGAGCACGCTCTACTTTGGGCTCTAAAAAAATCTCCTATCTTGACTGAGTTATATGTAACTCCTGGTCGCCAGGCCATGGAAAATTTGGGAGTTCTTGTGGATGTAAATATTCAAAATTCAGTGGATGTTACACAATTTTGCAAGAGAGAAAATATAGAGTTGGTTGTTATTGGTCCAGAACAACCAATAATTGATGGGCTTGCTGATGATTTAGTTGCAGAGGGAATAAATGTTTTTGCTCCAAGTCAAGCAACTGCAAAACTTGAGGGGTCGAAGTCTTTCACCAAGGGACTATGTAAACGATATGGTATACCAACTGCCAAGTACGAGTGTTTTGTTGATGAAGGGTTAGCTAAAGATTTTGTACGTAGCAATAAAATAAAGTTTCCACTTGTAGTGAAAGCAAATGGAATTGCAGCAGGAAAAGGGGTGGTTATATGTAATACAGAAAGCGAAGCTTTTTCAGCAATAAATTCAATGCTAGTGGAGAAAAAATTTGGTGAATCAGGTGAAGAAATAATCATAGAAGAGTTTTTAGTTGGAGAAGAAGTAAGTTTTTTTGCTCTTATTGATGGGTTGAAAGTAGTAACTCTTGGGTGTGCAAAAGATTATAAGAGAGTTGATGAAAGTAATGAAAGCCAAAATACTGGAGGTATGGGGTCGTACTCATCACCTTCAATTATAAGTAAGGACATGGAGCAAAAAATTATCCAAAAAATAATATACCCTACAGCTCAAGCATTGGTTAACATGGGTACGCCTTATAAAGGAGTACTCTTTGCTGGTTTAATGATTTGCAAAGATAGCCCAAAACTTCTCGAGTATAACGTTAGATTCGGTGATCCAGAAACGCAATCTATATTACCTAGATTTGATTCAAATTGCGATTTGTTAAAATTGATGTTGTCAGTTGCAGAAGGAAAGTTAAATGTCAAAATGGTGGAACTTAACAACAAATCTACAGTTTGTGTAGTTGTTGCAAGTAAAGGCTATCCGGGTGATTATCAAAAGGGAGAAGTAATTAAAGGATTAGATAAGATTGAAAGCATTCCTGGTGTGTTGGTGTTTCATGCTGGTACTAAATTGGATGAAAGTGGTAACTTAGTTTCCGATGGCGGAAGAGTGCTAAATATAGTAGCAGAAGGGAGCACTATAGAGGAAGCCAAAAGTAAGGTGTACTCAGCATTAAATTTTTTAGAATGGCCAGGGGGCTTCTTCAGATACGATATCGGTAGTTAATGTTAGCTGTCGGTTAGCAGGTGGTTCACAGAAACGAAAAACTTGCTTAACACCCTCCGCCAGCCCCCTTATCATGAAACTGAAGCTATTTATTTATCTTCGCAAT
>NODE_8_length_16179_cov_4.648118
TTTTTCAAGCAGAAGACGGCATACGAGATCAGCCTCGGTCTCGTGGGCTCGGAGATGTGTATAAGAGACAGAGCGTAAGTTAAGTAACGATCATTATTGGAACTCTGGAATATTTGTGTTTAAAGCAAAACGCTACATAGATGAGATTAAAAAATCTGCCCCGAATCTTTACAATTTATGTTTTAAACATTTCACACCGCAAGAGAGATTTCTATATTTAAAACAACGAGATTTTGCAGGAATTGAAGACATATCCATTGATTACTTGGTGATGGAGAAAGCAAAGAACGTTACAATGATAGAGGCTAATTTCGATTGGCTGGATGTTGGAACTTGGAATTCAGTTTTAGAATTGAGTGAGAAGTTTAGTAAAGAACCGGTGTCATTTCAGCATGTGATTAGAGAAAAAGAACCAGTTTCAACGACAGAAAGTAATAAAAATTTATTGGGTGGAGCTTGTAAGCAACCAAACAAAAGTCTAATTTCATTTATTCATAAAGTTAAGAAAGTAAAGGCGATAAGGAAAGAAGTTAAACCATGGGGATTTTGTAGTATAATTTTAATGAGCGAAAATTTTCTTATAAAGTATCTTTCTATAAATCCATTAAGCTGCACTTCTAAGCAATTTCATCACTATAGAGATGAATACCATATAGTACTATCGGGAGTTGGGTATGTTAGTTTAGACGACAAAGAATATGCTATAGTAAAAGACCATATGATAGAGATCCCAAGGAAAGTTTCCCATAGGATTGAAAATAGAAGCACAAGCTCTCCACTTGAAATAGTTGAATTTCAGATAGGAGAGCATTTATCTGATAATGATATAGTGAGGTTGGATGATGTATATGGAAGATTTTGAAATTCTAATGTTAAGGTCATAACTGTACGAACATTGTGATTTGAGGGCAAATCTCTACCAGGGAAGGGTGTCATCCCAGTGCTTCGACACTGGGATCCAGCTTTCATGCAACCTCATCAAAAACGTTTATTCAGCATAAGATCAGCTGCTTTCTACGCTCACCAAATCAGTTTACTTATTTGCAAGCAAAAATTTCCTGGATGCCAGTGTCAAGCACTGGCATGACACCATTTACTGTATGAATTACCTTAACAAAAACAAATGTTCGTATAGCTGTGTGTTAAGGTATTGAATATATTCTATAAGCCTGCTAAATTTAAGGAAGCAAAAATCTCTAGTTTTCAAATAAAGAAAAGTCTACAATTATATGAAGTTTCAAAAATATAATGTTTAACCTCAAAATATTTTTTAATGTCCATTGCCTTTGAAATTACTATGGCTGCTTGCTATTTGCGAGCGAAAAATGCCAGATTTTGCTCTATAATGACTTTGTTCTCTATTATCGGCATTGCCCTTGGAGTTGCAACACTAATAGTGGTGATGTCTGTGATGAACGGATTCAGAGCAAAGTTGCTTGACTCAATACTTGGCATTGATGGCCATATTAACGTTTATTTTGATAGGAACATAAATTCAGATTACTACGCAGTTTCAAAATCTATTGAGAGAATTCCTGGTATATTAAAAGCTACTCCTATGACCAATGATCAAGTTATTATTGTAGCAAATGGTAAAATTGCAGGTAGCGTAGTGCGAGGTGTGTCAACTAAAGACTTGCTTGATAGTACTGCCGTTACAAATAATGTAATTATAGGTGATGTAAAAAAATTTGATGGAGGGATAATAATAGGAGCACGATTGGCAGAAGTTTTGAACGTTGACTATGGCGACGAAATTACGTTTATATCATCTGAAGAATTTGATGCATTACTTGGTGAAATGCCGCGAATGAAAAAATATAAAGTTATAGCAATATTTGATATGGGTATGTTTGAGTATGATAATACCTTGATATATATGCCTCTAAAATCAGCACAAGCCTTTTTTAATTATGAAAATAGCATAAAAAATATAGAAGTACTTGTAGACGACGTTACTAGAGCTGATAAACTGGCAGATGCTATAGAAAAAGAAATAGGAATGGAAGCTGAAAGTTGGCAATCACAGCAAAGCCATTATTTTAGTGCTTTAAAAACTGAAAGAAATGTGATGTTTTTAATTCTTACTTTGATTATAGTTGTAGCAGCGTTTAATATTATCTCAAATTTAATGATGATAGTGCAAGAAAAGAAATCCGCGATTGCAATTATGCGTACATTTGGTGCAACAAGTGGAAGCATTATGCGCATATTTTGTGCTTGTGGTCTATTAATCGGTTTTACGGGAACTTGTCTTGGCTGTATTATAGGTGTCGTCTTTTCTCTCAATATCGAAAATATTAGAGTGTTTTTAGAAAACATTACTAACGTCAAGCTGTTTGATCCTATGATATACTTTTTTTCAAGTTTGCCAATGATATTAGTTCCTCAAGATGTAGTGAACATTTCTGCACTTGCGTTATTCTTATCATTTTTAGCGACAATTGCTCCTGCGTTGCAGGCAGCTGCACAAGATCCTGCGGAGATATTACGTTATGAATGATACTCAGCAAAAGTACATAGGTTGGCTCTTAATTGTATTGTTATTTACCGGTTACATCACAATAAATAACATAATCTTTTTAAAAATGAATCAACAAGAAAGTGAAAACAATGTGAAATCTTTAACGGAAAACATGGATGAATTTAGAATGTTGCTTGAAGTTAATCAATCTAGAACGGAAAAAAGGATATTTGACTTAAAGAGAAGTCAGCATACTCAATGTGAGCAAGGTGATAATAACTCAAGATGTAAGAACCTTGCAAAATTGCTATTACTTGTGGTTAAAATGAAGAATTCGTTATTGCGAGAAGCAAAATTTGATAACCATATAAATTCAATAAAGCCTTTGATATCAGAGCTTGACGATCCAGAGATAGAAAATGCAGTAAATGAATTAGAAAATTTGAAAGAGATAAATACCTTACACGAATTGAAGTTATCTTTTGAAAAAACTATTGATACTATCTGTTACAACAAAAGTACATTGTCTAAAAAAATCATTTCAAACTGGATAAAGGTAGACGACCGGAATGATCCATTAAGAGTAAAATTTGCGGAAATTGAGGAATCAATAAACGATAATGATTGGCAGAGCATAGCTACTACAATAGGAGATTTAGCACACCCAGAATTCAAGCCATGGCTGAATAAATTGAATGGTCTTATTGTAGCTTCTAAGAATATTTCAACAATATATCATCACTTATTACAATATATCTCATGATTTATTTTATAATTTTCGCTCTTTCGTTTTTATTTGGCATATGGGTCAAGGTAAGTGGTGAAGTAATAAAATTAGAATTAGGCAATTACATTATAAGTATTGATCTATATTTCATTATTTTTACTTGTATAGTTTTATTATTTTTGTTAATTGCACTTGCACGCTTTTTTTCTTCCATTTCATCAACATTTGCCAACATAAGAAATAGAAGAAGGGATAGGGAAGAATTGCTTCTCTTTGAAGCTTTCTTTAGCATAGACTTAGACAATATAGAGAACGCCCAAAAGGTAGTTAAAAGTCTAAATGAGAAGAGCGATAGGTTATCTTTAATAAAGCTCTTTAACTCAGGTAAGACGGGAAATTACAGCTTTTTCAGTAACGGTTTAACAAACGTTGCAAATAAAAATCGTAACTTAGCTCTACTTCTGGCCAATAAGCTGATCGTTCACCTCAAACAAGAAAAAGTAGTCTTTCAAAAATTTATAGAATATTGCTCTAGTTCAATTAACGATAAAATGCTATCTATTCCCTTTCAAATAGAGCATTACATATTGAAAGAAGATTGGATTAATGCAATTTTGAGGTTGAAGGAAGTAGTTAAGTTCAATATTTTTCTTCCCTTTGACCATAAAGAAATGTTTGCAGTTTTTTATTGTGCTTTGGCAAAACAATATGAAAGTAAAGGGGATTTTAAAGGGGCTATAAAGTCTTTATTCAGAGCGCAAAGTTATTATGTAACCTTTCGGCCCATCAATTATTTAAAGGCAGAATTATACATCAAACTTGGAAAAATCAGAAAAGCTTCTGCAATGCTAGAGGCAGAATATGCAGTAAATCCTACTCCTCAGTCAGCTAAAATGTACATCAATTTGAATAGTAAAGGTGCTGAAAGACTATACAACTTACGCCCTGATTATTATTTTAGTTACTGTTTACTTGCTTTGTCCTCAATGAGTTCAGGTAAATATGATCTTGCAAGTCAATATTTAGACACTGCTATGAAAAAAGCTAATTACATGTCAATCTACTTTATTGTAATACAACTCAAGGTTACATTGCAAGAACACGACAAGGTAATTTATTGGCTAAACAAGATGGGCTCAGAAGCTTTGCCTGATCCAGGCTGGAAATGTAAAAATTGTAACAGGGAACTAGGACAATGGGATCATAAGTGTTCAAGTTGTAATAGTTTTAATTGTGTTTATTATATATTATAAAATTCCACAAAGTGTAGAAATTACCATTAGGCTACTTTCACATTGATATTGCTGAAGTTAGAGCACTTTCTTAATATAATCCTTATCTCCAAACAATAAACCTGCAAGTTTCTTAGCTAGACTTGGTTTTAATGTCAAAAAAACTTGCTTTTAGACACTAACAGTTATATATTTTTAATAAATAGAGTTGTATACAAAATGAAGAGCTTAAAGGAATTATCCTTAAGAATTAAGAATATTAGGTCTGTCCAGAAAACCACGAAAATAATGCAAATGGTTTCTGCAGCAAAGTTATTACAAAGCCAAAAGAAATTATCAAATTCAAAATTGTACATATCTAAGCTGCATAGCATTATTTCTTCATTAATGCTATCAGTTGATCAAGAATTACTGGCAAAAATTCTAAATGTCAGTAACAACGGTTCTTACCTAGTATTCATTGTTGCGTCTGATCGTGGCTTGTGCGGCAACTTTAACTCTTCTATTGTCAAATTTAGCCAAAATAAGTTAATCACAAATGGCAAAAAAGTAGATATTGTATTTCTTGGTAAAAAAGCTTTTGATATAGGGAAAAATAGGTTTGACTCTAAAAGTATCTTAAAAATTGAAAATAGTAAGGGAATCACGTTAAAGCACGTAGAAGCTTTGGTTGGTGGTATAGATCTAAGTAAGTACGATAAAGTTAAAGTTTTTTATAGCAAATTCTATAATACCTTCACGCAAAAACCAATATTGGAAACAATAAAACCATGGAGTAAAGACTCATCCTTGATTGATAACTCTCTGGCTGGTCCAATAACAGATTACGGCTATGAGTATGAACCACAAAATATTGAATTTATTTTAAAATCTTTGGTTCAAGATTACGGTGTAATTGCTCTTTACTCTGCTTTACTTGAAAGTGCAACGAGTGAGAATAGTGCTAGAATGGTTGCTATGGAATCAGCAAACAGAAACACTAAAGAGATGCTGAACAAACTAGCATTGCTTTATAATCGTTCTCGTCAAGCAGCAATTACAACTGATTTAATTGAAGTTATAGGTGGTGCAGAGTCTTTATAAAAATCTAAGGAATGGAAAATGAATATATTAAATATTGCAGCAGATATCACTAAATTAATAAAAAAGCAGAATCAAGATGCGGAAGTTACAATATATGAAACTAATAAGACTTCAGTTTCTCAGCGTCTATCAAAAATTGAGCAAATATCACAATCTAAAAATTGCACTGTAGGAATCAGAGCTATAGCAGGTAAAAACAAAGCTGCGTATATTTCTACAAATGATTTGAATAATCTTAGTGATACGGTAAGCCAAGTGGTAGAAATGGCAAAGAATGCGCCAGAAGATCCTTGCATTAATTTTGCTGTAAATGGTAGTAATTATATCTCTTCTGCAGATTTAAGTATCTCAGATAATAATGTTGTAACCGTTGATAACCTAAAAGAAATTGCTGAGGCTGCAGAAGATTCAGCCCTTGCACATAAGAGTATCACTAATTCTGAAGGAGCCTCTTCTTCATACGCTTTAGTGAATACAGTATTATCGACTGTTTCTGGTTTTATTGGCTCGTTTAGTAAATCAACCTTTACTAATCAGGTCTCTGTTGTTGCTGGAAGAGAAAGTGAAATGAAGGTTGGTTACGATTATGATATAGCATGTAATTTTAGTGATTTAAAGTTGCCAGAGTTGATAGGAAAAGAAGCAGCAAAAAGAGCAGTTGATCAATTGAATTCACGTACAATTAAAACTGGTAAATTTCCAGTTATTTTTGAAAAAAGAGCAGCAAAAGGGCTAGTAAAAAGCTTTGCTTCTGCTATAAATGGGAGCAGTATTATAAGCAACAGTTCTTTCTTGAGGGGTAGTTTAAACGCTCAGATTTTCAATGATAGAATTAACATTATCGATGATCCATTGTTGCCAAGAGGCATAGCATCGAGACCATTTGATGAAGAAGGGATAACTAGCAAGAAAAATATATTTGTAAAAAACGGAATATTACAAAATTGGATTTTAGACTTATACTCGGCTAGAAAATTAGACTCAGAAACAACCGGAAGTGCAACTCGTGCAAGTAATGCTGCAGTTATTCCTGCAGCTAGTAACCTCTACATTGAGAATGGTAATGTATCGTTTGAAGAATTAATTCAGGAAGTGAAAGAGGGAATATATATAACTGATTTATTTGGTTTTGGTGTCAATTTAATCAATGGCGATTACAGCCAAGGCGCTTCCGGATTTTTTATAGAAAATGGAAAAATAACATATCCAATACATGAGATTACCATTGCTAGCAATTTGAAGGATATGTTTAGCGATTTAGTCGTTGCAGATGATCTAACTTTTTGTGGGCAATTTAATTCACCAACGATTAAAGTTAGCGAAATGACGGTTGCAGGTTCGCTTAACGATTAAAAAATTTATTTGCATTAAGTACAACAATTGTGTATTATTGTCATGTAATGTTAAGAATAGACTATGGAGTATAAAGGTTTAGTTTCAATAGCTAAGCTTAAAGCATTCTCAATCGTAATTTCAAAGTTTTTCATCACATTAGTAATGTTAGTTAATAATTTAGGAGTTGTTTAAATGGAATTTGGTAATGTAAAATGGTTTAATGCCGAAAAAGGCTATGGTTTCATCAAGCCAGAAGGTAAAGGGGGTGACGTTTTTGTACATATTAGCACATTGGAACGTTCAGGAATAAGGCCTGAGACACTTAAAGGAGAGAATAAAGAGAAGGGGATAAAAGGAGAAAGGGTGAGTTATGAGGTTAAAGAGGAGCGCGGTAGAAACGGAGAAGATAAAAAATCTGCAATAAATTTAAGATTGGAAGATTAATCTATTATGAAGTCTTTTAATAGGATTAACGTATTGTGAATAATTTTCATGAGATGGGTCTACCAGCTTCGCTTACACAAGCTCTAGATAAAAATAATCTTTTCGTCCCAACTCCAATTCAAATACAAGCGATTCCCTTAGCGCTACAAGGTAAAGATATTCTCGGATCTGCTCAAACGGGGACTGGAAAAACTTTAGCATTTGCTATTCCGTTGGTTGCTAAGTTGCTGAATGAGCCTAACACTGTTTCAGCTTTAGTCATCGTGCCAACCAGAGAGCTTGCGCATCAGGTAACAAATGAGATAAGAAAACTCTTATCTCAAAATTCTGCACTAAGGGTCGCTTTGTTGATTGGTGGTGAGCCTATTTTTAGGCAGCTAAATCAGCTTCAGAAAAAACCACAAATTGTAATAGGTACTCCTGGTCGTATTATAGACCATATTGAGCGTAAAACTTTGATTACTCGCAATGTTAGCGTTCTTATGCTTGATGAAACGGATCGTATGTTTGATATGGGCTTTGGAGTTCAGATTGAAGAAATTATGAAGCATTTGCCTAAAATAAGGCAAACTCTTATGTTTTCTGCAACTCTTCCTGGAGATATAGTAAAACTTGCTGAGAAGTACCTTAATCGACCAGAACGTATTTCTGTTGATTGTGAGGCTACAACTTCTGTAAAAATTAAGCAAGAAATTGTTTATGCATCAGAATCAGAAAAATATGAAAAGCTTGCTACACAACTATGTCAGCGCGAAGGATCAATCATTATCTTTGTCAAAACAAAGCGAGGAGCGGATCAGCTAGCTAACAGATTGCACAAAGATGACTATAGCGCTTTAGCAATTCATGGTGATTTAAGGCAGCACAAGCGCGAAAGGGTCATTAATTCTTTTCGTCGTGGCCGTAATCAAATCATGGTTGCAACAGATGTTGCTTCTCGCGGCCTTGATATTCCCCACATTCAACATGTTATCAATTATGATGCACCACAATCGCAAGCTGACTATATTCATCGTATAGGTAGAACTGCACGTGCTGGAGCTGAAGGGCATGCGCTATCTTTTGTTACACCTCAAGATAAGAGAAGACTGCCTGCACTGGCAGACAAAGAAGGAGAGCCAAATTTTGATTGTAGTGTGCAATTTAAAAAACGTAACAGCAAAAAGGTCTTTAAAAGGCCAAGTACGCTAAAGACTAAATACGGTAGAAAAAAGATCAATGCATTTCAGAAGAAAAGCAGAGTACTAGAAAAAGCGTATTAAATAGGATTTACCTACAACTTGATAAGCGTAAAACTCGTCATTCCGCTACTCATTAGCGGAATCTATGTTGAGATATCGCGGTGCTATGACGTAGATCCAGAGTGGGGACTCAAATTGGCTACAGCGAACTGCTGGATTTCAATTTTTTTAATAATTGTGTGCTATTCATTATATATGAGTTCCCACTTTTAAAGAGAATAGGAGATGATTTCCAAAAACTTAGAGGCAAGTTTGAATAGAGCGCTACTCATTGCTTCTAATTTTAATCTAAAATATGCGAAAGTAGAACATTTATTGCTGGCGTTAACTAAAGACGTGGATGTAAATTACGTTTTATCAAGATGTAATATCAGAGCCGATGAAATCATCAATATGGATAACATTCTATCAAGATGCAATATTAAGGCTAATGATTATAATAATAATATAAAAGGGTTTTTACAAAGCAGTTCTGAATTGATTATCAGTGGAGTTAAACCTAGCTCAATGTTTCAATGCATAATACACAGAGCAATAATACGGGCTCATAGCTTGGGGAAAAAAGAAATAAATGGAGCAAGTGTTCTAGTAGAAATTTTGTCTGGGCAAGATTTATATGTTGAAGATCTATTGCAGAAACAAAGTGCGAAAGATTCCAATTTGATTTACCATATATCTAATATGAAATACTTGAGCGATATAGATGAATACACCACCAATCATAAAGTAAAACTTGATAAAAATAATGACGCTCCTACTACAGTAAATAAAGGTGAGCTACTAAAAGATGAGGAAATTCTACAAAGTTATTGTAAAAATTTAAATGACTATGCAAGAAGCAAAAAAATAGATTATGTTATTGGTCGTGATTATGAATTAAATCGCACTATAGAAATATTATCGAGGCGTAGAAAAAACAACCCTTTATATGTTGGAGACCCAGGTGTTGGCAAAACCACAATAGTTGAGGGTTTGGTACTCAAAATCATTGAAAACAGTGTTCCAAGTGCGCTCAGGTCCAGTATAATTTATGCTTTGGATTTAGGGTCACTCCTTGCAGGGACACGCTACAGAGGTGATTTTGAAGAGAGAATAAAATCTATAATAAAAGCAATTGAGGCAAAACCAGGTGCTATCCTTTTTATTGACGAAATACACACTATCATTGGAGCAGGTTCTACAAGTGGTAGCTTTCTTGATGCAGGTAACCTACTCAAACCTGCGCTTGCAAGAGGTACACTGCGTTGTATAGGTGCAACCACATATAGAGAATACAGCGCTAGTTTTGAAAAAGATAAAGCACTAGCGAGAAGGTTTCAAAAAATTAATGTTAAAGAATCTTCTGTTAATGAAACGATAAAGATACTAGATGGTATAAAGCACTACTATGAAGGGTATCATGGAGTATATTATACAAAGAATGCCATTAGGTCTGCGGCTGAACTTTCGCATAAGTATATTACTGGGCGAATATTACCTGATAAAGCGGTTGATGTTATTGATGAGGCAGGGGCATATTGTAAATTGCTAAGAAACAGGGGTAAAATTGTAAATAGTAGAGATATTAAGAATACCATTACTAGAATTACAAATGTGCCTTGCGGATCTGAATCTGATGATTTGCAGAAAGTAAAGTCTTTAAAAGCTAATCTAGAAAAGGTGATTTTTGGCCAAGAGCAGGCAATAGAATCTCTTGTTAATTCTATTAAAATTGCTAAGTCTGGGTTGAGAAATTACAATAAGCCTTTAGCAAGTTATCTTTTTGCAGGGCCAACTGGTGTTGGTAAAACTGAGCTAGCAAAACAATTAGCAGACAGCATGGGCATGAATCTTATACGCTTTGATATGTCCGAATATATTGAGTCTCATACGATATCAAGGATGATTGGTTCTCCTCCTGGATATGTAGGTTATGATCAGGGTGGATTACTCACAGAGTCTGTATCTAATAATCAATATAGTGTTGTGTTGCTTGATGAAATTGAAAAGGCCCATAGCGATATCTATAATATATTGCTACAAATTATGGATTATGGTTGTGTTACAGACACTTACGGACGTAAAGTTAACTTTTCCAATATAATCTTAATTATGACAACTAATGCAGGAGCAGCTGAACGCAGCAAAAGTTTTGTTGGCTTTGGGCATAAAAAATTTAACACTGGTGATAGTGAAAAAGCGATAGAACAGGTTTTTAGCCCTGAATTTCGTAATCGTCTTGATGCGATTATTTCTTTTTCTGACTTAAATGCGGATATAATTCTGCATATTGTAGATAAATTTATTCAGGAACTGAAAAAGCAGCTGACGCAAAAAGGCATAAACTGCTTGGTAGAAGATGAAGTGAAATCTTATCTTGCACAAACAGGTTATAGTAAGGAAATGGGAGCACGTCCGATAGAGAGACTTATTGAAAAAGAGATAAAAAGTTACTTAGCGGAAGAAATACTGAATCGTAAATTAATAAAAGGAAAGAAATTAAGAATCTATATGAATAAAGTAGAAAATAAAATTGCTTTTGATATAGTTTGAAATTCTTGTTTTTTTATTACACTGATAGTATACTTATTTTATTTTAAGAATAATGAGGCTATAGTGGCAAGTTTAACTAGAAATCAGTATTACAGTAATCGCGATTTACAGAATTTATTTTCAAGACTAGAAATAAAAGCAGAAGAAGTAATAAGCCAGGAGTTTGACGATATACTCAAGTTAGTTGAACGGAGCTTTAGAAAGCTTTCATTAAAGTGCCACCCTGACAAAGAAAAAGATGAAGAGAAGAAAAAGATAGCTACAGAAAAGTTTCAAAAACTTAGTGCAGATAAAGATAGGCTAGAGGAATATTTCAACGCTTTAAAAGAAGGGAAAACTCCTAGTCAATATGAAAGGCTATCAAGTGAAGAAGAACGGAGGAGGCAAACAAAAATTTATGGAATATTATCACGTAGAAGCAAAGCTGTAAATAGAGCACTTTTATTTTTTATGTTAGCAAATGCGGTGTTTATTCCATCGCTGAAAGTCGAATATTGCTTGTCACAACTTGCTAATAGTGGTACGGTGCAAGGCGCCGCTTATCAATTTTATGCATTTAGCACAGGGATTTGGCCGTTGTTGTCCATTATATTCTTTTGTGGTATTATTTACGCAGCAAGTAAACAAAAAGGTTTGCAAGAAGAAAATTCTGATAAATATAATCGAAGAGTAAATATGCTTCTTACTGCTGATAATTATGTGATATGTATTGCGGCGACGTTTGCTATATGTAGTCTAGTGTCAGAGGTAGCACAAAATGGCTGGCCTGCTCAATATGGAACAATGCTGATGATTAATTTAGCATTGGATTTATTACTTATTGCTTTACTTAGAACTTTTACAAAGGCGTCTGAACTATATAGTGAACATTGCATTCAGCGTTTATATGAAGAAGATACAGAATTTAGCTATAAAGAAAAATTTGCATGGTATGACTACAAGCTAGTGCTTATGCCACTTGTTCTTCCTATTATCAAAATGTATTTTGGAGATTTAATCCAAGAAAAGCCACAACAGCACACCACCAATCCTAACGTTACACCTTTAAATATAGGTATGGCTGCAGGAGAAAGAATGTAAAAAGATCTTTGCTTCAACTGTGGTTTTTGCTATACTTTAAATGAACTTCATAGCATTAATGAATAAAGAAATAAAACAAATCTTAAACCACTACGAAAGTGAAAACCCCGGCGTAAAAGCAAATCTTACTCGTATTCTCATGCATGGAAAGCTTGGCGGCACTGGCAAGTTAGTGATTCTGCCAGTAGATCAAGGATTTGAGCATGGTCCAATTAAAAGTTTTGAAGTTAACCCTGATGCTTATGACCCACATTATCATTTTCAGCTTGCGGTTGATTCGGGAGTAAGTGCATATGCTGCTCCACTTGGTATGATTGAAGCTGGTGCTTCAACTTATGCTGGAATGCTCCCACTTATTTTGAAACTTAATAGTTCCAACTCCTTACATTCGAAGAATCTGACTTCTGATCAAGCAATAACCTCTTCTGTGAAAGATGCACTGCGTTTGGGCTGCTTGGCTGTTGGATTTACTATATATCCTGGTTCTGCTAAGTGTTTCGATATGATGGAAGAAGCCCGTGAAATCGTAGCTGAAGCCAAATCTTATGGGCTTGCAGTAGTGTTATGGTCTTATCCACGCGGTGAAGGAATTTCCAAAGAAGGTGAAACAGCGGTTGATGTTATTGCCTATGCTGCACACATGGCAGCTTTGCTTGGCGCTAATATAATAAAAGTAAAACTTCCAACTAAATATTTGGAAAGGGAGAAAATAGAAACAGAAAATATTGAATCATTATCTAAAAGAATTGAATATGTTAAAAGATCTTGTTTTGCAGGAAAAAGAATAGTAGTTTTTTCTGGTGGCGAGTCGAAATCAGTGAATGACATATGCAATGAAGCGAAAGAAATTAAGCAGGGTGGTGGTAATGGTTCAATCATTGGACGTAACACTTTCCAACGCAAAAGGGAGGAAGCTTTATCTATGCTAAAAGATATAATGGATATCTACACATAAAAAACGGCTGGGTGGCAGAATGGCTTATGCAGAGGACTGCAAATCCTTTTATACCGGTTCAATTCCGGTCCCGGCCTCTTTCATTTTCTATATCTTGTAAAAGTTGCTCAATTCAACAGTAGCTTTAAGTGTGTAACCTATAGAGAAAATTATTCATAAGTAAAATCAATTTCTTTTCAAGTTATGGTTATACTCTTATAGCGTTTCATGGTAAAAAATAAACTAAAAATAAGCAAAGTGTTTTACAAAATGATATTACGTGATTTATTGTTTTTACTACCGTCCGAGGTTGCTCACTCTTTGGCAATTATGGCATTAAAGAAAATGCCTTATAGAAAACCTATAGAGCTACCAGAATCTTTGAGTGTGAATTTTTTTGGTAATAAGCTCAGAAGCCCCGTGGGTCTGGCTGCAGGTTTTGACAAGAATGCAGAAGTTATAAGGCCTATGCTTTCATTTGGTTTTGGATTTATTGAAACTGGTACTGTAACTCGTAATCCACAATATGGAAACAAAAAACCAAGAATTTTTCGGTTAATTAAAGATCAAGGGGTAATTAACAGATTGGGATTTAACAATAAAGGAATAGACTACTTTCTTAAACAAATAGATAAAACCAAGCTTGATGACTGCATTTTTGGCATCAACATAGGAAAAAACAGTACATCAAAGGACCAAATCAGCGATTATGTTGACTTAATAAAGATAGTATATGGAAAAAGCAATTATATAGTGCTGAACATCTCATCTCCAAACACGCCTAATTTACGCAATCTGCACAATAAGCAAGAATTATCGGAATTGTTGAAATCCGTAACTCTAACCCGGAAATCAATTGATAATTCTAAATCCATACCAATAATATTAAAAATCTCACCAGATATAGATCAGCAAACGAAAGAAAATATCGCTGAGCTTGCGTTGGAATATAAGATTGACGGATTAACAGTGAGCAACACTACGATCAGTCGGAATAACTTACATTCCCACCACAACGAGAGTGGTGGGTTGAGTGGCAAACCGCTGTTTAAACTTTCAACCGAGTTATTGAGCGATATGTACAAACTTACTAAGGGCAAAATATTGTTGGTAGGATGCGGAGGAATCTCAAGTGGTGCTGATGCATATAAAAAAATAAAGGCAGGAGCTTCTTTGGTGCAGTTGTACACTGCTCTCATATACCACGGACCTCAAGTTGTAAACAAAATTAATCTAGAACTTGCAGAACTAATAAGGAGAGATGGATTTAGTAACATTAGTGAGGTGGTGGGTTGTATACATTAAACATCTTCTCTGTCACCTAAGTAGCCGACACTGGAATAACATCGATGAATCATTACTCAAATAATGGCTATGCAAGAGCTCTATTAAACTGTATATTTTGGAAGTTGTTGGTATTATTTTAATAAAACAAAACTAATTCTTTGGTATAAAGGTGTGGTAGGAAGTGTTTTTCTTTTAAATAATGGGTATGAAGAGTTTGAATGATGCAATATCTAAGATCATTGATTATAAATTTACAAATTATGCAATATTAGAAGAGGCACTAACTCACCCAAGCGTAAATAAAAGGAATAGCAAAAACCAGATTGTAAGCTACGAAAGACTAGAGTTTTTGGGCGATAGTGTTTTGAATATGGTTGTATCTGCCACACTGTTTAAACTATTTCCTGAAGAAAAAGAAGGAGCATTGGCAAAAAGAAAGACGGATTTAGTTTGTGGCAACACCATTGCTAATGTTGCTAAAGAAATAAAATTAGGCAGCTTTATCATCATGAATAATAGTGAACGCTGCAATGGAGGGAGATGTAACTTAAAAAATTTAGAAAACTCGCTTGAAGCACTAATAGGTGCAATTTATATTGATGGCGGGCTTGAAAATGTTGAAAAATTTATTATCCAATATTGGGAAAAGCTAGCTAAAGGCATGCTTGACCCCCCTCAAGATCCTAAAACCTCACTGCAAGAGTGGACTCAGAAAAACAAATTGCCTTTACCAGAGTATGAGCTTGTAAAACAAACTGGACCAGCGCACAATCCTGAATTTACTATATCAGTTTGCATAGAAGATTATGGTAAAGTTTCTGCATGCGCTTCTAGTAAAAAGATTGCTGAACAAAAAGCTGCTGAGTTGATGCTAGAAAAAATTGGAAAAGACGCTTCAGTTTAGGCAAAATAGGCATTAATGTAAGTTTTAAGGAAGCTAATAGCGTTTAGGGGAAATGGTCAACTTAAGGAGAAGCATAGTATTATTCATAAAAAAGTTGATCTACCAAAAATCAAGCCTTATGTAGTGGAATATCAATGGCCGTTGTCGGAGATGCGGAAAAAAAAGAAGTAGCAAGTTACCAAAAGGTGTTATGCTAGATACATTTGGTCCAAGAGTTGTTTTGTGAAGTTGACAGAGTCAAGGAGAATGAAAGTTTTAAAAAATAGCATATTTTTTAATTATAAAAATTTGATATTAACTGTTGTTGGTTGATTGAGTAAAAACCAGTGAATGGTCACGTTAAAACATGTTTTTAAATTTTTGCCAAAATCCTGATTTATTATCATTAACCTTTGTAAATGTTATATTTAAACTGTATTTCGGATCATTTGGCACGTCGTATTTTATGCTAAATGTTGAAACTTTATCGTTATTGTAAATATGCACATCATCATATGATAGCTTCGTTGTGTAACACTTTACATGCTGTTGCTTATCATACACTAAATTGCCTGACTCCCTTTCTAGTTCCACAAATTTCGTTTTTTTCTGACATTCCTTTATTTTTATTAAATCCTTATCTAGTGATATTGAAACTGGCAGCGTACTTCCAGCATATTCTTTAGCTAAAAGTTCACTTCGAGGATACATTTTTATTTCCCTTCCAAAATGTGAGTCTATAAAATTATTACTCCAAAATTTATCGCCAGAATGCACGTACTCATCAGTAGCATACGGTACCCCACCATAACTGCATTGAACTTTGTAATCTCCAACACCATTGTTTTGAAAAAACTCGATGAGTGCGCCAAGAAGTGCGTAAAGTTCAGTTGGTGAAAATCCAACCCAGGCAAAGCCTAGCCAGCAACCTGGAACG
>NODE_9_length_15697_cov_4.940077
AAATTGCAGCGTTTAAGACTTAAAAAACGCCAATACTGAAAATAGACAATGACTAGGGCTTCTTTTGCCTTTTTTTTCATTTGGTAAATTTCTTAATGTTTATAGCTAAAAGAGCCCAAGAGAGGTGTCATTCCAGTGCCCCTTGTCATTCCAGTGCTTGGCACTGGAATCCAGGAATTTTATTAAGTTGGTGAGCATAAAAATAGCTGTTTTACGTTAAAATACAATGTTTTGATGATTATGAAAAGGCTGGATTCCAGTGTCAAGCACTGGAATGACACCATAGGGGCACTGCCATCATAAAGGAACCAGTGTCAGCTACTTGAATGACATCATAGGGGCGCTGGGATGACACCCTGACAATCGTCATCCCGCTGCTTGTTAGCGGGATCTAGAGATACCGCGAATGAATCGTGGTATGACGGTTCGTGGTGGCATGACGATAAGGTTCCAGTGTCAAGTGTTTGGCATGCAAATTTCCTTAAACGTTCGTAAGCTTAAAACTTTACTTTAGATCAAACTGCTGTATAGTGACTTTATAGCTTCAATTTTGTAATGAATATACCTAGTATAGAAAATTGTGATCTTCACAATAAAGCCGTCTTACTTAGAGTTGACTTCAATGTTCCTATAAAAGATGGAGAAATTCGTGATGTCACTCGTATTTTGAGAGCATTGCCTACTATTCAGTATTTAGTAAATGCGAGTGCAAAGATTATTATTATATCGCATTTCGGACGCCCAAAGGCTAGAGACAATAATCTGTCGCTAAAAAATGTAATTGACACTTTATCGCAGTTACTAAATAAAAAAGTGAAATTCATTGATGATTGCGTTGGTGAAAAAGTGCAAAAAGCAGTGAGTGCTATGGATGCAGGAGATATAATATTACTAGAGAATCTAAGATTTTATAAAGAGGAAGAGCAAAGTGACTCAAATTTTGCCAAACAACTGGCATCTCTAGCGGATATATATGTAAATGATGCATTTTCTTGCTCTCACAGAGCTCACGCTTCTATTTCACGCATTACAGAATTTTTACCTTCTTACGCGGGATTTTGCTTGCAAGATGAGCTAAAGTATCTTGAAAAAGCTGTATCATTTAAAGCTAAACCTATTACTGCGATAGTTGGGGGAGCTAAAATATCAACTAAAATAAAAGTGCTTATGAAGCTAACAGAAAAGGTTGATTACCTAGTTCTAGGTGGTGCAATAGCCAATAATTTTTTGTCATTTAGCAAAGTAAATATAGGGAAATCCTTCTTTCAAAATGGTGTTGACGACCTTCTACATAATATTGTTGAAACAGCAAATAAAAACAATTGCAAAATAGTTGTGCCAGAAGACGTTCTGGTTGCAGTAAACTCTGATTACAGCACTAGTATTTCAAGAAGAACTGAGTCCATTTTGGACGGTGATATAATTTTGGATATCGGACCACAAACTTTGAGTACAATAAGCAGTATAATAGCAAGCAGTAAGACTCTGCTGTGGAATGGACCTATTGGTGTTTTTGAACATTCAGCTTTTGCAAGTGGTACAATAGGGGTAATGAAAATCGTAAGTGACTTAACGCACAAAGGAAAGTTAACCAGCATAATAGGGGGAGGTGATAGTCTATCTGCAATAAGCGCTGCAGGCTTTACCGATAAGGATTTTACATATGTTTCCACTGGTGGAGGAGCATTTTTAGATTGGTTAAGTGGTGATGAAATGCCGGGAGTTGCTACTCTGCAAAAATGATTAGATTAAAACTTTTTTAAATTGTTTCTTGTAAGCTAGCTTTTTTGTGAACATGATTATGTCGAAGACAGTTAAACTAATTTTGTGTTTAATAATACCAATAATAGGATTTATTTTTTATATTAAGGATCATTATTTTCACACCGGCTATGTAGAAGAAAATGTTGAGGTCAATTTTGAACCATTTTTCAGTTCACAACCAGCCACCGTTTCCAGAATTAACTGACTTCGATAGAGGAGTGTTGAAAGTTTGTGGAGATTGGGGAGCGCATCCAGATAAAGAAGATTTCAAAATTTTACTTAGTTGTCCGCAGCATCAAGAAGTAGTGAAAGAAATATATGATGAGCTTGATCATCAAATTGTCACACCAGATGCGGATTTGGAGCTATTTAAAGATGAACTGGCTAACATTTGGTTTACAAATAGTGGAAGTGAAAAAGAAACTATAGGGTTTGGACATATTTTTTGTGGTGAGCCAAACGATAAACTAGGTGGTATGCATTTTGTAGGTAGATATGTTGAAGCTCAAGAGGATAAATGGGCAGGTGCCCTGCGCAATAAATCAGATATTAAGCCGCCAGTTTATACATTTGGAATGAAATATTTGGGCAAGGATGGAGAAGTAAAAGTTAAGTGTCCAAATGGATATGCATATAACCTTCATGCCGATAATTTCTGCAACTAAGGCGTTTAAGGAATTGGGAAAAGATGGAATGTGCCTGTATAAAATGGAGGATGACAATTATCAATCAGTGTTTGTAAGAAAGAATGATGCTATACTCACGTTCTATCCTGACTTAACACCAAAATGTGATGATAAGAGTACTTATTGTAGTTGCAGTAAGTCTTAATTTCAAAACCAATAGGGTGAACAAATGATAAAAATGCTATAGGGTGTAGCAAATCCAAATGAGTTAAAATTTTGATTAAAGGGTTTTGTGAGTAATAATGAAGAAGGGCATTATTCGTCTAATAAAAGCAATTCAATACTCTTGTGAAGGAATAAAATCAGCTTTTATATCAGAAATTGCGTTCAGACAGGAGTTGCTACTTTTTATAGTATGTGTCTCAATTTTGTTTGTTTTGGATGTAAGTAATCTAGAACGTGCAGTAATGATAAGCAGCCTATTCCTGGTGTTAATTGTGGAAATTGTTAACACTGCTTTTGAAACGACAATTGAGCGTATTTCCAGTGAACAACACATACTTTCAAAAAAGGTGAAAGATCTAGGTAGTGCAGCAGTTTTTCTTTCATTAATTAACTTCCTGATGACATGGATGATAATATTGACAGGTTAATACGAATGTTATTAAGATATGTTGTCAAACTCACCAATTAAAGTTTTTATATCTTGCGGTAAATCAGAGACAAATTCCATGTATTTATTACTTTTTGGGTGGTATAAGCCCAGTGTATAAGCATGTAGTGCTTGTCTATTGAAATTACGAATGAAACTAGAGTTTTTAGCATATTTTGTGCTTTTACTACTATTTTTTCCGTAAACTTGATCACCAACTATGGAATGTCCTATGTGGCTCATGTGGACTCGAATTTGGTGTGTTCTGCCTGTCTCTAGAACACATTTGACTAAGCTTACTTGTCCTATAATTTTCTGCACCAAATAGTGAGTGATTGCTAATTTCCCGGTTGTTTTTGTAACACACATCATTTCTTTATTACCACGCTTTGGAGCAATGTTAGTTTCTATAGTTCCCTGCTGGGAAGATAATGCTCCCCAAACTACTGCTAAATATTCTCGCTTTATTTTACGATTTGATAACAATTCAGACAAAAAACCATGGGCTTCTTCATTTTTTGCAATTACCATTAGCCCACTGGTATCTTTATCGAGTCTATGAACAATTCCTGGTCTTACATCAAGGTAAGCGATAACTGCGTTCAAAAGCGTATCATTGTTTGTCCCAGCACCTGGGTGCACTGTTAATCCACTTTGTTTACTCAGAACTATAATGTCCTCATCTTCATAGACGATATCAAGTTTTATGTCATAATTAGGCTCAATTGATGTGGATATGTCAGGTTGAACGAGATGTACTATATACTCTTCACCTGGTTTTACTATGTGATCATTATTAATTATCGGTATGCCAAGTAATTTCACCTGCTCATTTTGTATCAATCTTTGAGCTTTACTGCGTGATATGTTGCACTTTTCAGCTACGTAGATATCTAGCCTTAATTTCTCTTTATCATTATTAACACTTAAGGTTATTACTGAGTGATCTATAGTGATTTACCCCGCGCCATTTCCCATGCTGCTTGAACATTTGGGTCTGTAAACATTGTTGCGCTAGACTCAATTTGCAGATCACCTTGTTTTTTAATATGGCAAATTGTTTGAGAGCCATCTTTCCAGTGGATCGTAACTTTATTATCAAAATTTCGTAATGTTGCCTCAACCTTTTCTTCTTTATTATCTTTTTCTTCCAGCTTAATAGATTCTAATAAATAATATAGAAAGTCACTTGGTTTGCCGTTGATTTTTTCTTTCCATTCATCTGTTTTTTCTTGTTCAGATTTTTTTTGCTCTAACTTTTTCTTCTTTTGCTGCAGCTTATTTTGTTCTGCTTCCAGCTCTAACTTTCTAAATGTGTCACGTAGTTCTTTGACTTTATTTTCTAATACTAATAATTTATTAGTATTATTTCCATTGTTAGCTTCTAAATCAGGCGTACTTGGTTGAGCTTGCTTCTTTTTTATTTCTTCTAATTCATTCCTTACTACGTTTAATTGCTCCTTCAATTCCGTTTTTTCCTCTTCTGTATCCTCTTTTAACTTTTTTCGCATGCTAAGGAACTCGTTATTATTAGACTGCGTAGTTGATTGAAGCCAGCCTACAAAGCGGCTTGGTTCAAATCGTTCAATCTTATCTTCAGCAATTTTAATAGCATTCTCTAACCTAGAAAAAGTACCTTCAATATCTAGTGAATGTGCTTTTTTTGTCAATTCTTTAGTGTTGTTTAAAACTTCTGAAATTTCTGCATGTAGCCAATCTAAATCTTTTTTGATGTCTTCTCTGATTTTTTTTAGGTGATCAAGCGTTTCTTTAATGTTAATATTTGCAGGCTTTAAAAGACTATTATCAAGTAAATCGCAAGCTTTTTTAAGGTTACTGTCAAATGAGTTGCAAAACGGACTAAGCAGTTCTTTCATTTTTACTAAGCTTATTTTCTATTACTGATACAACCATGCCCTTTCCAGACCAGTATGGAAGTAGAAGACCTAAAGAACTGTGTTTTCTAATAGTATGATTTTCATGATCCACGCTATTACTTATTAGATTGCTAAGTGTTGATATGATGCATAAAAGAATAGCGACTAATAAAGCTATTAATATTATTGGAGCATTAATGGATTGTGATATTGCTGAAACTACTATAATAGCACCAAATACATATGATCCTGTAAACAAGAGAATCCTATTTCTATTTTCTGCTTCTATATCTTCTAGTATTTTTCTCTGCGTCTTAGAAATTGGTAAAACTATTGAAAGCTTTTTCCCCTTTTTATCTAAATTTGTTACAATTTCAATTTTTTTAGCTTCTTGAGCAATCTGGCTGTACTGTTCATCAACTTGATAGTTTCCTATTTTTTTATCTATCTCATTCTCTTTTATTTTTTGTGTATTTATAAAGTTTATAACAGCAGTAAATAAGAGAACTGTAAGAGGAATAAAGGCAAGAGGTGCTGGCGTGAACGCAAACCCAGCAATACTTACTGTAACAGGCTGAATAGAAAAGGCAGTAAATGCTATAAGAGTAGCAATGGTACTTGCTATCGATATAGTACCAGAATACTTTCTTATAGAGCTCAAAATTCTACTGGGCTGGTCAGAAAGTTTTCTAAATCCTAAAAAATCAAAATAGTCTTTGAAAGGATCTTGAGTGTCTGTAACCATAACATTTTTCTAGTTTAAACTTATTTAGGTATACATTAACCAAACCTTAAAATCAAGTTTCTTAATTTTTCAACATGTGCCAAGGCCTATTGGAGCGCACTGTATTAATCTTTACGTAACGATTTGTTAACCAAACAGAATGTGTGCCATACGTTTCTAGATCAGCATGTTTAATAATTTTAGCGTTGCAAGCTGAATAGTCGAATTCACTTAATTGAATTATCAGATCAACACTATTACAGTTTCTCAAGATATCTTCTTCCTTATAAGCTAGCAACACTGATTTATTATTTCCTTTATTATATATGCAGCCATAATCGTTACACTTTAGCCTTTTATCTGAGTTATTGTATTTTTTATGATTCAAAATTTGGTTCTGCCCATTTTGCTTCGCCCATGTTTTGACAACAAAGTTCCTATTTTTCCTGGTGAGAGAATATAGTAAGTTATCACTTTCTTTTACAGCAACATTATCAGCATTTATTAGGATGTCGGGGGTTTTATATGCGGTGCTAAAGCAAATACCCAGCACAATAAAGAAAATTCCGAAGAAACGCCAATTTCTTTCCCACAAGCACAGCCACAATAAACCAAGTGTTATTACAATAATTGATGATGCAGGAAAAGTGCGAATGGGAATAACCAAATACTGAAGACTAGCGATAGCGTTTGTTATATACAAAATGCTGTCAATTGGGCGTTCTATAAGTGGCGCTATAATCCATTCAATACCGAAAGGAATCAACAAAACATAGATTATTCCAAGTGGAATAATAATTAATGTAACTATTGGTATAGCAACTAAATTTGTGATAATGCCACTAATTGAAAAATAATTAAAATTGTATATCGTATACGGAACAGTTGCTAAACTTGCTATTACTGAGTTAATCATTATCGACACAAAATATTTCATTATTTTTATTTTGAACAATTTATTAGCATTAATTTGATAACTGGCAACCAGTGCCAAAACAGCAGAAAATGACATCTGAAAGCCAGGCTTTAAAATTGCTTCTGGTTCTATGATAAGTATCACTGCAGCAGCAAACGCAATTGCTATTAACCCTCGATATTTTCTCTCTATCATTATTGCAACGAGTACTAAAATCACCATGATGTAGGCACGCTGAGCAGAAATTTGCATACCGGTAATCAACAAATAAAACGTGGTTGGCAAGATAGTAAGGAATGCAGATATTTTCTTGGTGTTATACTTAAGAGTCAAAGTTTCAGATATTGCGAATAAATTACGAAACACTACAAAAAACAGACCAGCAACGAATGATAAATGCAAACCAGATATGGCAAACAAATGTGCTATACCTGAATCTCGTATCGCGTCCATAGTTTTTTGATCTATGCCATCTTTTTTACCGATCAGTAATGCAGAGATTATATCCGCATGTGGTTTCTTGATATTTTGCTGCAGGTTTTCATAAATGTATTGACGGAAAGATTCTATATATTCTTGAAATTTCCTTGCTTCAGCCTTTTTGTGCAGGGCTATTTTGCTTGTTGCAAAGCCTGTTGCACTTATTTTCTGGTAATATGCTATTCTTGCAAAATCGTATGCATACTCCGAAGGCGCAATCTTTAGAGGGAAGAGTTTTGCTGATAATTTTACTTGATCGCCTATTTTAATGCCTTTTTCCACTTTGGTTCTAACTGATATTCTGATGTTATCTAGAGCTCTATCCGGTGTCATTCCAGCGCGTGACGCTGGAATCCATATCTTTTTTTTCTGGATCCCAGTATCAAGTACTGGGATGACAAAAGGGGCACTGGGATGACAGAAGAGGGCGCTGGGATGACAAAAGGGGGCACTGGGATAACAGGAGAGGATTTTGAGATAGTAGGGGATTTTTCAACAGAAAGCAGAAATTGCTTATATGAGCCCCTGTCGTTAATATCCTTCACTGTGGCAACGATATCTTTTACATATCTCTCTTTATCAAGAATTTGAGTATCAACTAAAGCTGTTCTTAATTTACTAGCTGTAAATCCTATGAGCACTGCAATTAAAGCGATACACAATATCGCGTACCTTTTATACAATATTGCAATCAAAATTAGTGTGGGTAAAAGCAAAAGAAAAATAGATATGCAGCTTGGTTCAAAACTTAGGGAAAAATAGGTTAAAATTCCTGCACACTGAAAAACAGGAAGCCACAGTATCAAGTTATATTTTTCATTATGACGTATATAACTAACTATTATGTCGAGAAAAGTTACAACCATGGGGTGATTTTGTTCTTTTATTTTCTATTATTGTATATATAATAACTAAATAAACAACGACGCGGGATGGAGCAGCTCGGTAGCTCGTCAGGCTCATAACCTGAAGGCCGTAGGTTCAAATCCTACTCCCGCAACCATTTTCCAACTGTGCGAATATTGTGGTTTCGGGTAGAAACTACTTGACACCCTTCGCCAGCCCCCTTATCATGAAACTGAAGCTATATTATTTAACTTCCCAATCTGTGCAGGTTAAAACGACAAGAAGACTTGTATTTGGCGTACTATTGTTTAATTTTTGCACTATGTGCATACTATGTCTTTATAAAAATTTTGGGTTTTTACCCACGTAAGCTGAAAAGCGCTTATAAAGCGTTTAAGACATCACCCAACGTCAAATTTTAAAATAAAGAGTGGAATAACTAACTACTCCGGGGATTCTTTGTCTTTTTTTCTGCTTAGTAAATTTTTTAAACATTTAAACTAAGGTGAGTTGCATTTAAAAGCAGCTAAATTGCAGCGTTTAAGACTTAAAAAACGCCAATACTGAAAATAGATAGTAACCGGGGCTTCTTTTGCCTTTTTTTTATTTGGTAAATTTCTTAACGTTTGTAGCTAACATGAACAAACATTTAAGAGTAACTTCTGCTAGTAACACTAATGTGGAAAGTGTTGAGGATAGGCAACAAAAATGCTTATATAAAAAATTATTGCTCAAAACGGGAAAACCATGAACAAAGAGCATAACTAAACTACTAATGACTGCTGAGTGAACTCAATATCCAATATAGACTGCTTAGTCTTTAATACAGGCTCTTTACCACGAATAATGCATTGATAAATAACTGCCAACTCTTTTTTTGAGCATTCTTTTTCTAAGAACCTAAAAGCAGATGCAGCAAGATATTCTCTATTTTCTTCAAATGCTAACCAGTAGCGGTCTTCTTGCTCACATACAAAACCTGTTGTGTTAGAACCAGCAAAAATATCTAAAATAACGTCACCTGGTTGTGTTAGAAACCTAATAAAAAATTGAGGTAATTTAGCAGGGAATCAAGCTGGATGCTCTTTTACACCTAGTTCCTTACATGCAGCAAGATACTGGCTGTTAGACTCTGAATTGGGAATCTGCAAAAGATTTGATGGAATAGCTCCTCCATTATCTTTACCAAAGCTACTACCAATATTATGTCCTGATGGTCGTTCTTTTGGAGTATAATAAGCCTTTGGGTTCTCGATAAGTTTTTTCATGCGATCACTGTATTCCACTAGCACCTTTGTGACATCTGCTTTAGGCCACTCAGTTTTGCTGAACCACCATACTGTATTAACAGAATCTTTTGCTCTGATTTTTCTCTTATTTACCCATTCAATTGGACTTGGCAATTTAGAAGGGTTATACCAATAGAAATCTTCTGCAAGGAAGAAGCCTATATCATCACAGAAATGCATAAGCACTCTAAAATTATATAAACTTCTGGATGGCACGCCTTTTTCATAAGCTCCACCTAGATCAAGTACAAAACTGCCTGTATCTTTGAGTTTGCTATGTACTAATTTTGCAAATTGACCAAGCCAGGCAACATATTCGGCTTGGGATTCATTTCCGTATTCTTTTTTTCTTTGCAAAGCAAACGGTGGACTGGTTATTACAAGATCTAAGCTATTGTCTGGTAATTGCGGCAATAGGTTAAGAGAGTCTCCACAATATGCAGCTCCCCTATCTGTAGTATATGTAGGTTTATTATTAAATTTAAATTTTTCCAATATATGTACCATATGGAAGATACTTATAGTCTGTAGACTTATAATTGTCAACTATTATCTTACAAAGATGACAAAAATAAAAACACAACCTCTGCGGTTACTTCTTTCCCAGAATATACGAAGAATAAGAAATATAAAAGGGCTTTCCCAAGAAACTCTTGCTGATTTATGTGAATTACACAGAACATATATAGGCTCCGTTGAACGTGGTGAGAGAAATATCTCTATAGATAATGTTGAGCGCATAGCAGATGCCCTTGGTGTTGAACCTACTGCACTTCTAGATCAGGATCAAGACAGAAAATGTCTGAAAGATATATTTCCTCATATACGGAAGTATCAAGAGTTTGCTGTTAAGCATGGTATAAATGATATCTTTCAGGACAACGGCGGAAAAATCCTACAAGTCTTATTACTAACTGGACTCACTATTCTTCCAGCACGCGAGGGAAATGATGCCATTGATGAGTATGGTAATGAATAATTGCAAAATACCGAAAGGTGGATTGGATATTTGCTATTTATGAAGGAATAGAGCTAAAAGAAATATATAAATTAACGCCGCAAGACCTTGAACCATATTATATTACATGGGAAAAGAAATGGCATGATACTGGTGGTAAAGACATCAATAATCCCAAAATTCCTTTAAAATACGTCAGAGATAAAGGTAAGCTTCTTTATCATTGTGATGAAAGAGTATGTGACCGCCACTAACTTCCTCCATCCCAGGTTGATTTTAAATTGTCCGGAATGCTGTATTATTTAAAATCCTAACATTTAACTCTTTTTTTGATAAACTTGTTTATTTGCTGTTTATTAAAATTTTCACTTCAAAATTTAACCTCACCAAAAGTATAAGAAGCCTGTCTAATGAAAAATTTGCAGTCCTTGACCTTCTATAGCTAACCCAAGAAAGGTTTCCCTATGTCATACCGCCGCGGTATCTCAGCATAGATTCCGCTAACAAGTAGCGGAATGACGAATTTGTTGTTTTTCAAATTATCGGTAAACCTAAGTCACTTTAGCTATAAAATTATAAGTTATTGATATTTTTGCTCTTTTTTATCCTTAATCCAGAATTCGGATTAGTAGGGTGTCATCCAATTCTCAATGGTAAATTAAGAAGGGTCTGCAATAACGAATGTAGCTAGGGATATAATTGTTCCACTTTCCAATCGCTTCCCTCAACAAGGGTGTATCTAAATCTAATATGCTTCCTATATTCACCTTCTTGCCAAAATTCAATTACTTTTGGGATTACGCAAAATCCCACCCAAAAATCAGGACGAGAAACTTGTGTATTGTGAAATTCTTTTTCCTTCAATTTTATAGCTTGCTCAAAATCCTGCCAATCTTTCAGAATGCTCGATTGTTTTGAGCACCATGCGCTAATTTGACTACCCAGCGCTCGAGAAGAGAAGTATTTGTCAGTTCTTTCATCGTTTAGAAGTTTAACCTCTCCTTCAATTCGCACTTGCCTAGCAAATTCTATCCAATGAAACACTAACGCAGCTTTGGGGTTCTCAGTCAATTCTTTCCCTTTTTTACTGTTTACGTTAGTGAAAAACACAAAACCTTCTTTGCTATATTCCTTTAGTAATACCACTCTTGCAGATGGAATACAGTCTTTGCTACAAGTTGCTAGCGTCATTGCAGTTGGTTGTTCACACGGAGAATTAAGTACTGCTTTGTACCACTTTGAAAACAAATCAAATGGATCTTTTTCAAGTGAAAATATCATATCAAAAAATAAAATCTTAATTCTGGCACGCATTGCAAAAATAAGTGCTACGGCCATTTTGTCGTATAAGTGTTATGATATTATTGCAAATCTTGCAAGGTTTTTGAACTTTACCATATACGTAAAAGTTATTTTGAAAGTATCCAGCAGATCCAGATGGCTGTGCATAATCTTTCAGTGTTGAACCGCCTGCAGCAATTGCATCACTCAGAGTATTTTTTATTTCAGCAGCAAGTTTTTCGCACTCTCTATAGGTCAAGTTTTTTGCTGACCTGAGTGGTGATATACGGGCTCTAAACAAGCTCTCAGAAGCATATATGTTGCCTACGCCAACTATTGATTTATTGTCCATTAACGCTGATTTGATATTCACTTTTTTGTTTTTCAGCAACTCCTGTAAATAGTCTCCACTGAATTCATCCGTGAGGGGCTCTATTCCAAAATCGCTAAAAAAATCCGTTTCTTGTTCTTTATTTAAAACGATAACTAATCCAAATCTTCTTGGGTCATTAAAAATTATTGAAGTATTGTCGGAAAATAAAAATACCACGTGATCGTGCTTATTCCGCATTTGATCGTGGTCAGCATATATAAGCTTTCCGCTCATGCCAAGATGTATGATTACAGCCACACTACCATCTGTATTCCAGATGGTATACTTACCTCTACGCTTGATGTTGCGTATGACTTTGCCCTTTAGCATATCATCAATATTTTTTGTTATTGGGGCACGTAAATTCCAATTATTCACTATAACATTACTGATTTGCTTGTTTTTAATTTTATCAAGCAAAAAATTAGAGATTACTTCCACTTCCGGTAGTTCTGGCATGATACCTCCTTCAAAACTTAAGTTTCTGATGGTAATTTTGTCGTTCTCAAATACATTCGAGTATTCTGCGGTGCTTTCTCCTAAAAATTCCTCACCACAAACGAGTCTTGAAAGGGTTCTCTGTCTACTCTGTTGCTGCTTTTTTCTTTTCAAAATATTTTGCTTTAAAGCTTTCGCTAATCTTTTTTTCTCCTCTTCTTTTTCCTTATTCTTTTTTGTGTTATTCATTATCATAATATATAAACTTGCCGTTGTAGCTCAGGTGGTAGAGTACGTCATTGGTAATGACGAGGTCCCAAGTTCGAGTCTTGGTAACGGCACACTGATTATACTTATAATATTGCATAACTTGTAAGCAAGGCTTAGAAGAAAGTTACAGAGGTAAGTTGTCATGCTTTTTCCATATCCTTTCTACCTTCTTGTTTTTGAGTAGCTCTAATGCTTTACAAAAGTGATACCCTGTTTTACTTGGCACTATAATGTCATCAATGTATCCATATGATGCAGCAAAAAATGGGTTAGCAAATTTTTCTTTATATTCTTTAATTAACGTTTGCTGATCTTTTTCGTGTCGAAATATAATCTCAACTGCACTTTCAGGGCCCATCACAGCTATTTCAGCAGTTGGCCAGGCATAATTTATATCACCTTTTAGATGTTTCGAATTCATAACAATGTATGCACCACCATACGCTTTTCTAGTGATAAGGCTAATTTTCGGCACGGTCGCTTCAGCGTAAGCGTAAAGCAGTTTCGCTCCGTGTTGTATTATATTATTGTATTCTTGATTTGTACCCGGCAAAAATCCTGGAACATCAATAAGTGTGATGATTGGAATGTTAAATGCATCACAAAACCTTACAAACCTCGCAGCTTTTCTTGAAGAATCAATATCCAAACATCCTGCAAGGTGCATAGGTTGATTTGCAACAATACCGACAGTATTTCCTCCAATTCTACCAAAACCAGTTATGATATTACGAGCAAAATCAGGTTTCAGTTCAAAGAAATTCCTTTCATCACAAACTTTTTCAATGAGTTCATACATATCATAAGGAGTATTAGGATTGGTAGGAATTAGAGTGTTTAAGGATTCATCAATGTCGTCAACATCATTACAGATTGGTGCAGATTTTGGTGATTCTTGATTATTTGCTGGTAAGAAAGTAAAGAATTCACGCATTTTTAGCAGCATTTCAACATCATTATTGAATGCAAAATCCGCTACTCCTGTTTTGCTTGTATGAATTTTTGCTCCACCGAGGTCTTCGAAACTTACATCTTCGTAGGTAACCTTTTTTACTACATCTGGCCCGGTTATAAACATATATGAACTGTTTTTCACCATGAAAGTAAAGTCAGTTAATGCTGGGGAATAAACTGCACCTCCTGCACATGGGCCCATAATTAAAGAAATTTGTGGTATAACACCCGATGCATTTACGTTTCTTTGAAAAATTTCTCCATAACCAGCAAGAGAATTTACTCCTTCCTGAATTCTGGCTCCACCAGAATCATTTAGTCCGATAATTGGAACTCTGGCATTAATTGCCATATCCATAATTTTGCATATTTTTTTTGCATGTGACGCACCAAGTGAACCACCAAAGACAGTAAAATCCTGAGAATAAACAAAAACTTTTCTGCCATAAATAGTACCATGACCAATCACTACCCCATCACCTAAAAAATTAGCATTTTGCATGCCAAAATCATTTGCATGATGTTTTACGAATTTATCGTATTCTGCAAAAGAACTTTCATCGAGCAATATACTGAGCCTTTCTCTAGCAGTTAATTTCCCTTTTTCATGTTGTTTGGTAATCCTGTCAGAACCGCCTCCTTTTTCAGCTTCTAGTGCTTTGGTTTTTAGATTTTCTAGTATTTTAAAGTCTTGCATACAATAAAGTAGTTTTCAAATTAGTTGTAGACTTTATTAAGTTTACAAACCCTACTAACTATACACATACACTATTGCTATATGCAACAATGTATGTATGATAATTGTTAATGCTCTGGTGATTCATGGTCACTACTTTGAAAATGTTGCAATGTGTCAACACTTTTCATATTAGAAAGAGGTGGACTAACTGCACTGCTTTTTGTTTGTGCAAAACTTTTAGCAGCTTCAACAACCTTGCTTATACGAGGTTCTTTTTCTAGCTCTTTTAGGTACTTTGAGAAGGTTTCACAACTTTTGTCATCCATATGTACCATTATTTTACCAAAACTTTCAGCTTTTTCAGAAGATAAAATCATTTCGATCTTTTCATCGCCTACCCTAAAGGTCATTTTTACTTTGCCTTGCATATCATGATATTGCCAGCTTTTTATTCAGATTAGATTATCTCCTTCTCCTATTCGCAATGCACCATATTCTAAGTCCTTAAATTCCGGGGAGTTCATAAATTTTGCAGGAGTGATCACACTTTTTTCTGGACACTGTACATAATAAAATTTATTATCTCTTTCTACTACAATTTCTTTTTTTTTGTCATTTTCAATACTATCACTTACAATTTGTTTTAGACGTGACAAATATTCGCCGCGTTCTTTCAGTATATCTTCTGGCAATAATCTCCGAACTTCTTGGCTCACATCAGTGCCTGTTGAAACTAGATTAAACATTTCTAACATAAGAGGCCGTAGTTTTTCTTTTCCAGTCTCAGTAACATTTTTATCTTGCTCCATGAGGTGGTATAAGATCAGTATCGAATAATCTATTATTGATGACTTTTTTCTCCTTGGAATACATCAACACTAAACATGACCTTGTGCTTTTTTGCATCGTCTATAGATTTTTGAAGTCTCTTTGCTATGTTTTCGATAGCTTCATCATTAGGTAAGTGTTCAGGCAATGGCGTCAACTTAAGGAAAAATATCAGCGATAGTGTATAAAATTTCTCTCTAAATTTTTTATCATTAAATTATCCAAAGAGTGCAAGGGACAGCACTTTTGTTTCTATTTTATTGCAACAAAAAAGTTTAAAATGTGTCTTTTTTAGGTGAGGCATGCAAAAAGGAAAAGATCTTATCTTACAAATTAAAAATGCAATATACTCGAAAACTTTTCAGAAAATCCATTGTGTTGAGTTTTACACGAACAAGAAAACTTCCTTTTTCGACAGTATTTTCTATGATTTTAAAGTTAGTTAAAAAAAGTTTGGGAATAGAATGTGAACTTATGGAGCCATTGACATGTACCCTCAAAGCAAGCTTTTTCTAAAGCAAGGTATAAGATTTGCCATACAGGCTTTCAAGAATTTAAGCATCCAAACAGCCTATCAGGATGAACCTGAGTTGGAGAGGCTATAGACTTATTGCAGCAGATGGTTCTGGTATGAGATTACCCAGCTCTGGGGAAATTGTATCCGAGTTTGAACCAAATGGAACAACAGGCACCATTGGCAATTTGTTTGTTGATTTGTGTACTTCGCTGATTTGTAGTGCTC
>NODE_10_length_15481_cov_4.484744
TTTTTCAAGCAGAAGACGGCATACGAGATCAGCCTCGGTCTCGTGGGCTCGGAGATGTGTATAAGAGACAGGTCACGCACTGGGATGACAAAAAAGAGGCTACTCGGATGATAAGAAAGGAGCGCTGCTATTATAGAGTGAAATGAGATCCCAGTGTCAAGCACTGGAATGACATCATAGGGGCTTGCATGACATCATTCTTTTTTTCTTGGATCCAAGTAGTCTGGGCACTGGGATGACATCATAGAGGCACTAGGATGACACCTTGACAATCGTCATTCCGCTACTTGTTAGCGCCGCGGTGGTATGACGTAGAATTTTATAACCCAGTGTCCAATCTGGATTCTAGTTAGCGTTTTTAGTAACTAAGAAAAGTGCTTCCCCCTTTTAGAGCGCTGCATATAATAGATTTGACATTGCAGTGCATTATGCAAACAAAATTCCCAATAATACAGGAGGCTTTATGAATAAGAAATTTCTCTATTCACCATTGTCAATAAAAAGCATAGGAGAAAATGGTGTATTTTCTGGTTATGCTAGCGTTTTTAATATAGTTGATAAACAAAATGACCTGATCTTACCCGGAGCATTTAAGGAAAATTTAAACAGAAATAAAATAAAACTCCTTTGGCAGCATAATCCTGACGAACCTATAGGTAGTATCATAGATATTTATGAAAATGATGTTGGTCTATATATAATTGCACATTTACTTTTGGGTATTCAGAAAGCAGAAGAAGTGTATTTGATGCTCAAAACTGGGGCAATTAACGGACTTTCCATCGGCTATATACCTATAGAGTATGATGTTGATCATAAAAGCGGAGCTAGAGTGTTAAAACAAGTGGAATTATGGGAAGTCAGTTTGGTCACTTTTCCTGCAAACTTAGCTGCTCAGGTAATCAATGTGAAAAATCAGAACAATGAACAGGAAGTGTTAGCAAGAGCGATAGAAAAAGCAAATGCTGTACTTGCAGACATGTACATTTCTGCTTAAAGTGTATTAGGCGGGCAAAGACTTTACCATAATTTGACACCTGCGTTAGTATTTGTTTAACATTTATACTAATATATATAACTTTATTACTATTAAAATTTTCTGTAAATTAAAGATAAAAAATAAGGTAATTTTATGCTAAATATTAATAATAAGGAAAAAAAATACAGATGGTCTACTGTATTTGCTTGGTTATATCTAAAAACGATTGGACGAATATTGCCCAAGAGATGGAACAGATGGGCAGAAAATATTTTGTACTACGATAAAACTACTGCAAACAATGAAGTTCAAACTGATGCTTTTAAGACAATAGATGGAAGTGTTCAAGTTGACTTAAAACTTGAAGTTGTAGAGAAAGAGAGCCAAAGTGAAGTAATAAGTAAGGATTGAGAGGTTCAAACTAATAAAGTAACATTTCACGATATAGCAATGCAGACCGAATACGTCGAAACAACGGATAAAAATAGTGATCAAGCACAGCAGATTGCAGACTTACAATCAGAAAATGGCTTATTGGAAGTGAAAATTGAAGAATTGCGATCTATAATCATAAGGCTTAAAGCGGACTTACAATCAAAAAATAGCTCGTTAAAAGAGGAAAATAGAGAATTGCGATCTATAATTGAAAGACTTAAAAAGGATTATAGAGAATTGGTAGAAGTTACAGATAAACAAGAGAAAGAGTTTTTAGTAAAGTTGAAGGCAAAATCTGAGATGATAGGGTGCCAGGGAAGAGAATTAACTGAACTCAGAGCAGAATTTACCAATAAAATAAACGAGCTTTTAGAAAGGGTGGGAGAAGTCAGGAAAAATAGTTTAATTAAGCAGTTACAAAAAGAACAGAAGCAATTAGAAGATCAATTGAAAGCTGATATTAAGAAACTACAGGGAGAAAAATAAAGCATGAAAGAACAATTAAAAATAATGCAACAACAACTGTTAAATAATCAAGAACAACAAAAGTTGGAAGAAAAGTTAAAGGATGTTGATAAAAGATTAGAAGATATTGATGAAAAAACTAAAAAATCACAAGAACAAACAAAAACTAAAGCGCCAGATGCAGTGAGTACAGTATCTACTGCAAAATCAACTACTGGTTCTATGAAATCAACTCAATCAAAGTTTTCAAAAATCTTGAACTTGAAGAATAAGAATCTCAATAACTTTTTGTCTGATAAAAATAAAGAGTTGAAAGAAAATTTTCCTGAATTTGAAAAGAAACACTTTTGCCATAACGTGCTTAATGAAACTATAAAGTCTCTATCAAATCAAGATGATGGCAAATTTGAAAGCAGTAAGCTGCTTGAATTATTAGAAAGTAATTTGAAACAATCCGCAAGGGAGATCATAGAAGCCAAGGTTAAAGAAGTTGTCAACAAACATTGGAAAAAATGTAGGTAAAGAACTACAAGATGACACGTTAAAAACCAAGTTGTCACTTTCTGTTAGAAAATGCGTAAAAGAATTCAAACAAAAAGAAGGGGTAAATAAGATTGTAAACTCTATCTTGCACAGCTTTAATAGCGAAAATAATAATAATAACGACTCAGTAGAATTACTTAAAGAAATTGTTGTGAAAAAGCTAATAGAAGCTAGAATGAGATTTTTTTTAGATAAGATTCAAGAGTTACAACTGACATCAAGCATAAGAGATAAATTTTTATCTACAGATCAGGGAATGTGTAATCAAACTCAAGGAGGAGTAAACGAATACCAATTAACAGAAAAAGCTAAAAAAGAATACACACCTAATTTCTCGATGAGTCACACTAATACTGTAAGCATACATTCATTGAACAATCGGAAAGGGAGTTAGAGTAGGCTCTTAATATAAAGCACCAACTCCTCTTTTGTTAAAGTGTAGGAGCTGTCTTCCCAATGTTGTTTTAGCAACTCCAAGCTCCTACCTAAACTTTTTCCTGGCTGGTGACCTATACTTATTAAATCATCGCCAGATAAAGGAAATTTTGGAATATTGAATGTATTAGCAAATGAAATGTATTTATCAACATTTTCTCCAGACTCAACACCACAAATTTTTACTAAATCACAATATAATTCTCTACCAAATAAAGATATGTATTTTTTTTGCTCTTTTTCTGAGAGTTCTGTTTTGATATCGTTGGATAGTAAAAATAGCAGCTTTTTCTTTTGCTTGTTCGAAAGACGTAAAAACTTACTTATATATTCTCCAAGACTTAGCCTGTCATTTTTTTTAGTGGTCCTAAGGAGTAAGGCTAATTTTACTAGTGCATCAGTGCCCAAAAGAAGTGGCGAAGACAGAATTTCGCATTTTACTTCTTTTGGGATAATCTTTTGCAAAACATCAGATTCTTGCATGCTCTTAAGTGTTGGAAAAGGATCATTGCACTCCAGCAATTTAAGTATTTCATCTCTTATTCTCTCTCCAGAGAGGTTTTGGATCATATGCGAATGCTTTTTGCATACGCTTAGTATTTCATCACTCAAATCTCCGACACATATTTTTGCATGAAAACGAAATGCTCTTAAAATACGTAGATAGTCTTCTTTAATTCTATCTTCAGCGTTGCCTATAAAGTTTAACCTTCGCGCTTTTAAGTCCTCTATACCACCAAAGTAGTCATATATATGGCCATGCTTATCTGCATACAGAGCATTAAATGTAAAGTCGCGCCTTGAAGCATCCGCTTGCCAATTATTGGTAAATTCTACTTTTGCATGCCTACCATCACATTTCACATCATGCCTTAGTGTTGTGATCTCAAAAGATCTTTGATTTAGAACCGCAGTGATAGTTCCATGTTTTAAGCCAGTTGGAATAGTTTTTATATTACGGAGTTTTAGCGCTTTAATCGTTTGATTGGGAAGCAAATTAGTAGCTAAATCGATGTCGTGGACATCACGCTGCAAAATTGAGTCTCTCACACACCCGCCGACAAGCCTAGCCTCACCACCAAATTCCTCTATGGCATCAATAATTAAACTAGTCTCATGGTCAACTTGCATTTAGGTTAGTACGTACTGCAAGTTCATATTATATGAAATGCTTGCAAAAGCCCTATATAAAAATATACAGGGCTATTAAGATTTTACAAGTTGTGGTGCTCGTTGTTGATGAAATGGTTCTGCCATCGATTCCGTACCACATCTTAGTAAACTTGAAGGGTTTTGCTGCTCTATGCGCTGCTTTATATCACTAACGCACTGCCCTACAACATCACCAATTTTTCCATCAGCATTTTCTGCCAATAACTTATCAAATCCCTTTTCAACCTCTGCTCTCTCAGAGATATCCTTTGAAAGGTTACAATATTCCAAGATCTCATCTACCTGAAGTTTTTTTGCTAATAGGAAATCTTCTTGTTCTTGCTGCTGTCTTATTAATTCTTGAGTTACAATTTCAGCTCTAGAGTAATGATTCCCTCCAAGATATATTGTTTTTCGCTCTTTACTACCCCATAACTCGTTATTTAATTTATAACTCTCACAATTAAATACCTGATTTAACTGATCATCATTTATCATTTGTGGATCTGGCTCAAGCTTTTTTTGCTCCTCGCTATTATTATCTTTGTAGTAGACATTAATTTCAATGTTAGCTAAAGAAGCTAACATACCAATTTCTTCAATAAAAACAAAATAACTTTGACTTTTTATTGCTTCAAGATAAGCTTGGTAGAGTTCAGAGTTATTAAGAAATGAGTGTGTAATAAATTCACTGTTATATTGAGCATTGTACTCATTTTTACCAAGGCCATGAAGAGCCTCTGCATATTCTCCTAAATCACGCATAGCTTGATCACGTGATATATTAAGTTTGCTAACAGCTTTACTTACTAACCTCTTCACATTATCTTCAGCATTTTCAATTTTCTTATTTGTTTGCTCAACTAACTCCTTTATTTTATCAGACTTACCAGTTAAATCCCCTGGCTTGTTTAAAAACATATTAAAAACCTTTTCTAGCTGAGCTCTTAAAGGAGCTGGCATACTTACATCATCTAAAGATGTAAATTGACTTAAAAATTTGTGCCATTCCATTCTCATATCTTGCGCTCTTTCAGCTTTATATGGACCAGAGCTATTATCACCAAACACAGCATGAAAAAAACAATTGCCATCGCCCGCAGTATTATACTTAACTACTTGGCTATTAGTTGGTAATTTCCGTTCCCTAGATTGAAGCATAATTTTTACCTTAATTTAAGCTATATATTACTATACCAACAAAATTGTAACTAATTAAGTATAGCAGAAATTTTTAAATTATGCAATAGTTATAATTTTACATAGCAAATATGAGCTTTAACTGTGGTATAGTTGGGTTACCAAACATAGGAAAATCAACCTTATTTAATGCACTTACAGAGTCAAGTGCAGCCGAAGCTGCGAACTACCTTTTCTGCACAATCGAGCCAAATATAGGCAAGATTTCGATAAAAGATCAACGTTTGAAACAAATCGCAGCAATTGCAGGCTCAGAGAAGGTAATCTACAACCAATTAGAAGTTGTAGATATTGCAGGTCTGGTAAAGGGTGCAAGCAAAGGTGAAGGGCTCGGCAATAAATTTTTAAGCCATATCAGAGAAGTTGATGCCATCGTTCATCTGCTCAGGTGCTTTACGGATGACGATATCAGCCATGTACACAGTAAAATAGATCCAATATCAGATGCTGAAGTGGTAGAAATGGAATTAATCCTAGCTGATATTGATAGCATAGAAAAAAGGCTTCCTCAATTGGAAAAGAAAGCAAAGCAAGGTGATAAAGAGCTAAAGAGACAACTTGAATTAATGCAAGAGGTACTGGCTACTTTAAAATTAGGTAAACCTGCAAGAAGCTTGGAGAATATCGATGGAGATGAGATGAAGTTGCTTCAATTGCTGACAACAAAGCCCGTTATGTACGTTTGCAATGTTGAAGATACAAATGTTATAACTGGCAATGAATTATCTAAAAAGGTAGAGAGAATGGCGGAGGAAAATAAAAGCAAATTTTATTGCATTTCAGCAAAACTCGAAGCAGATATTGCAAATCTTGATACTGAAGAGGAAAAACAGAGTTTTTTATCAGAATTTGGCTTACAAGAATCAGGCCTTGATGGAGTAGCGCGTATTATGTATGAAGTGCTGAGTATGATAACTTTCTTTACTGTAGGCCCCAAAGAAGCACGGGCATGGCCAGTAAAAATAGGATCAACAGCTGACAAAGCTGCAGGTGTAATCCACACTGATTTTGAGAAAGGCTTCATAAAAGCAGAAACTATAAGCTTTGCAGACTATATAAAATATGGAAGTGAACCGGCTTGCAAAGACGCAGGAAAAATTCGCTTTGAAGGCAGAGATTATATCGTACAAGATGGCGATATAATGCACTTTAGGTTTAATGTGTAGTTTATTATGCAGCCACTTATTTAAAGTTAAGTTTTCTGGATCCCAGTGTCTGGGCACTGGGATGACAAGAAAGGGAGCACTGGAATTTTTGTTTCAATATTTGTACATTAGCCATGCATCTGAACAGATACCTCCCCTAAACGGATACACTGTAGAAGGAGAGTTTTTTCTCCCCAGTAAAGACTAGATTCCAGACTGGAATGACAGCAGTCCTACGTCATACCGCGATTCATTCCATAGCTGTACGAACATTCATTTTTGAAGGTAAATTGCACAGCAAATGGTCAGTGCTTGGCACTGGAATAACGTCCTCCTTTGTCATCCCAGTACCCAGACACTGGGATCCAGTTTTCCATATAATCTCATCGAAAATGTTGTAACCACTTTCTATGCTAGTTTGCTTGCTTACAAGCAAACTTTTCTGGATCCAAGTAGTCTGGGCACTGGGATGACAGGAGAAGGAGGCTACTTGCATGACACCATTCTTTTTTCTGGATCCCAGTGTCTGAGCACTGGGATGACATCCTCCCTAGCGGAGATTGCTCTCAAATCACAATGTTCGTACAGTAAGCACTGACCACTTTGCTTCAATATTTGCGATGCCCCTGAACAGATACAAAAAATCTATTGTTTTTTTATAAATTAAATCCTAAGGCATTTTTTACTGTAGATTAATCATTTGATTATAGTATCATTTTAATTAAGCTTATGTTTTGAACATTTATGAAAAATATTTTATATTTCATACTATTAGTTGTTGTATTTGGATCACTGAGCCTGTTTGCCATAGAGCAGCGTGAAGAAAAGAAAATTGGGTCAGTTCATAAAAACGAAAATGTAGGTGCAAGAAAGCAAGATTTACTGAGCAGTACAAATCAAAAAGATGAGTTGAAAAGCAACGTCGATGCTAAACAAACACAAGAGGCTGAGAGCAAAAGATTAGACGACACTACCGATAAAGAGAAGCTGCAACACAACGAAAATAAAGCTTCCGTGGTTGAAAAAACTATAAGTGAAGGTGAAAGGATTGATAAAGGTTTGCCAAATGACCAGCTAGAAGGAAGCACAGACAAATTTGCTCAAAATTTACCAAATGTGGCCAATAAAGAAGTGAATAAAGATTTGAAACCAGAGCCTTTGCCTTTAAGTGCTGATTTAAATGAGAATACAGCTAACCCGCAAAAAAATCTACAAGCTGATCAGAAGATTGATATAAAAGATAATGAACTTTCAAAAAGTGATGCGAGTCAATTATTAGAGGAAAAAAAAGAAAAAGTAGAGAGTCAGTTTGAAGAAAAAAAAGTGAAAGAAACAAACAGTAATTCCAAGGACCGCAATAGAGTAAAACCTATAACTAAAAAAGATGAAAGTGAAAAGAAAAATTTACAAAAATGGACAAAGCTAAACAGAGAACCAATAAAAGAATGGGGTCATAAAGATATACAAAGCAAGTCAATATATAAACGACAATATGATAGCCTTAATGAGCATCTTCCTACAACTGTATTTATTGATGATTACAGTAAGCAATTTTTTTACTGTATTAAGAAAAATAACTTACCTTGCTTAAGAGGAATAATAAGTAAGCTAGAAAAAATTGGATTAACAACTCAAGAGATACTAAGGTTTAGAAATAAATTGGGTGATACTCCTCTCATTTATTCAGTTAAACAAGGTGAGGTAGACATAGTGCGCTTTCTCTTATTACAAGGTGCTGATCTTAGAGTAGTTAATAATAATTTTCAATCCCCAATTGATATAGCAATCGAAAGAAAGCAGGTCAAGATAATAAATGCGATTGCCGAAATGATGCCACACCTTTTGGAGGATAGAAAAATAGACAATAAAGAAAGCTCAGCAATGTACGATTGGGCTGTAAAAACGAAAGAAATACAGTGCGATAAGCAAGATGATTAGATTTTTGATATTAATTTTAGTTGGTCATTTATGTTATGGAAACGAAATAAATGATGAAAAAAATCAGATTAGTGATTTTTTAAACGCTCTGCATGATGTAAAATATGTATCTTACAGTAAAAAAGACTTTGCTGAATTTTTGGTGCAGTGCCACAAAGAGGGCGTGCCAGAAGATTTTAAGAAAGGTTTTGGTTCTAACTTAAATGGAGCTAATTTTAGTCAATTATATCTCAATAAATCTGTTTTTGATGGAGTAAGTCTAATTGGTGCTGATTTTTCTAACACCGATTTATCAGATGTGTCTTTCATTGATGTTGATTTACGTGGTGCTAATTTCTCCAATGCTAATTTACATGGCATTAAAATAAAAGGTACAAATTTGAGTTTTACAAAATTTGTTTCTGCAAACTTAACAGATATCGTATTTGATCAGTCTAATGTTAGTTATGCTGATTTTATCAGTTCCGATCTCAAAAAAGTAAGTATGCACAACGTAATTGGTTTGCATACTAATTTCTCGAATGTGAAAATGAATTTCTCCAACTTATCAAACTCGAATGTTGGCCACGTAAATTTTAGTGATAGTGAAATAAACGATACCGTTATGCAGAAAAACAACCTTGATAATGCAAGTTTCTTTGGAGTGGATGCATATAAATTAAAGATACAATTTTCTTCATTAAAAAATGCTAACATATATGGTGCAGAGTTAAAAGAATCAGACTTTACAGGTAGCAATCTTTCCGCTGCCTACCTTAATTCTTCTATCATAATTAACAGTAACTTCGACGAAACTAATTTAAGCAACACACAAATTTCCTATGTGAATGACGATAATTCAAGTTTTGTTCAATCTATACTAAATGGTTCCAAGATAAAGCATACATATGTTTCTGAAGCAAATCTTCAGGATGCTGATTTATCCAATATTGATTTTAGTTTTAGTGAACTGCATCAAGTTAATGTCTCTAATGATGACATTCGTCACGGAAAGTTTCATAATACTAAAGTTGTGAATTCTAACATGAATGGCTCATTTTTTGACCATTCACTATTCACCTCTGCGAAGATAGAAGATTCAGACCTTTCTACAACTTCAATGTATAAGATAAAAATCCAAGACTCTCAAGTTTATAACAGCACGCTTTCTCACCATAATATTGATTCCAGTGAAATAGAAAATTCAACATTCTTTAATTTATTAGTTGATAATTCAAGCTGGTCCAATTTAAAAGTAACTAATTCAAATTTTGTTGAAAGCGACTTCAGATCTTCTTTGCTTCACGCTAATGCCTTTAGGAAAACTAGTTTTTTTCTTAGCAATTTGAGTAATTCAACAATTAGTGATATGTTTTTTCTCTCTTCAAGCATATATAAAAGTTCAGTTGTTGATGTTCACTTAACAGGTTGCAAATTTGATAATTCAATTTTGATTGATAATAAAGGGCAGAAAAAACTTGCAGGTTCAGAAAATGCCATAACTTCAATTGAAGATTTGCAAGAGAAAATATCACAGGGTGAAAAATTTAATGTAAATTATTCTTACTTTGAATTTAAGGATATGAATTTAGAAAATGCTGATTTTGCTAATTCAACATTGAGTAGAGCAAAGTTTGTAAACGTTAATTTGAATAAGGCAAATTTTGAAAAAACCGATTTGCGCTATACTGTCTTTGATAATTCTTCTCTTATTGGCACCAACTTATCAAATTCTAATTTAGAAGGTTCTAGCTTTTTAAACTCTGATCTAAAAAGCGCCATGTTAAAAAATGCAAAGAAAAATGACCGTAAAAAGTGAGGGCGTATTATTGGTTCTATCCTCCCCTTCTGGAGCTGGAAAAACTACTATATCAGCAAAATTACTTGAGCAATCAACTAATTTAGTTAGGTCTGTTTCTATGACTACGCGCAAGCCTCGTCCCGGCGAAATAAATGGAAAAGACTATTTTTTCGTTACCGAAGAAAAATTTCACGAGTTATGCAAAGCTGGCCAAATGCTTGAATACGCCAAAGTTTTTGAGAATTTTTATGGTATACCAAGAGATTTTATAGAGCAAAACTTAAGCAGTGGGATAAGCGTTTTACTAAGCATAGACTGGCAAGGAGCATTTCACTTATTCAAGCTCATGAGAAAAAAAGTTGTAAGTGTTTTTATACTTCCCCCTTCAATGGAAGAGCTTAGGTTGCGTTTGCAAAAGCGTAATAGTGATGATGCAAGCGAAATAGAGCGCAGATTAGCCGAAGCTCAAAAAGAGATAAGCAAACGTGATAAATATGATTATGTAATAATCAATGATGATATTGACAAAAGTGTAGAAGAGATAAGCTCCATACTAAATAAAGAAAGACTTAAAAAATCAGAAGAAAAACCAAGCCTGGAAGACTGATAAAAACATCAATTTGCAGCTATAGTTTCTTATCCTATAGCTATACCGCTTCGGCATAGATTCCGCTAACTAGTAGCGGAATGACGGTTTTTCAAATTGTCGGTAAATCTAAGTCACTTTAGCTATATTTATTATTTTTTAAGATTAAATGGTTAAAATAGTAGACAACTGTTCAAGTGAGGTTTAACTATGACGGCAAACTTTCTTACAGAAATTAATTTTCTGCCTTCTTACCTGCCTTTCTATCTGTATTTCAACTACATATAGCTAAAAGTAACTTAGGTTTACCGAAATATGTTTATGGTTAATTATAGGCGATATCTTAAGTTGTCATTCCAGCGCGTGACGCTGGAATCCAGATTTTTTAGACTGGATCCTATGGTCAAGCCATAGGATGACAGAAGCGGTCTTTGTTAGCTATATACAACGTTTGACTTAATTAAAAAAATTGAATCTTAGCTGACAACTTAAATAGCTTTTAATATTGAGGTTTTAGTATGGATATAGATCTAAACGCACTAACTACTAATGCAAAAAAATTAGATGAATACATAGATAAAAATGAAAAGCAAGAGCGGGATAGAAAAGACGAACAATTGTATGGCATTATAGAGAGAAAGGTAAAAAAAGAAGAACACAAGCGTGAAAAACCAAGAGGTCAAGATGTAGCTCTCAAGGAGTGTAAAAGGTTATTCAAGGAAGGTGCTAGCCCTGAAGTATTAACTAAATTAGAAGAATCACTTAGAGAACAAGAAAAATATTATAGGTATTATGTCCAATGCTTCCTTCCAGTGCTAGATAAAGCAATAAAACGATCGAAAAAAATATCAAATGAAACAAAAGAACGAGTAAAGCAAGTAATTTCAGAAATTACTGATAATAGCAAATATTGTTCTAATAGTATTACCCACAACAAAAATGATCGTAGGAATAGTGAAGATAGTGAAGCAGAAAGTGGCTACGGTAGCGATATTGAAGATGATCATAAAGTAGAAATAAGCAACGAAATAACAAATAGCAATGCTCTATTACTAAAAGCGATCAAAAATGGAAATAACAGGAAATTTAAAAAATATCTAAAAGATTGTACGGATATTAATAGTGTGAAAGGTGAAAAAGACAACAATATTTTACACCTTATCGTGTCGTTGGAAAAGAAACAGAAATGCAAGTTTCTAGGTACCCTAATAAAAACGGTCACCGAGGAAGATTTAGCACAACTCATTAATAGTAAAAATCAGGAAGAACAAACGCCTCTTCATCAGTTGCTTCAGCATATAAAAGAAAAGAATGAGGATCGATCATGTACAGATAGAAAATTTGAAAAAACAAATAGGTATAAAGCCTTAGAGTTATTTCTACAAAATGGTGCAGATATTACTGTGCAAGATAAAGATGGAAAAAATGCTCTGCATTATATTGCTTTACTAAAAGGAGAGCAAAAGATTGCATGTTTGCAGTTGATTTTAGGTAAAGATGATGCTGTAAATACTACTAACAGAGAAGGATTAACACCTATTCATTATTTATTTCAGCATATAAAAGAAAAAAATGAAGATCGATCATGTACAGATAGAAAATTTGAAAAAACAAATAGATATAAAGCCTTAGAGTTATTTTTACAAAATGGTGCAGATATTACTGCTCAAGATAAAGAGGGTAATAATATTCTGCATCACATTGCTTTACTAAAAGGGGAACAAAAAGTTGCATGTTTGGAATTGATTTTAGGTTTAGTAAAAGAAAGAAAAATATCTGAAGATCAATTAAGAGAGGCTGTGAATGCACCTAATGGAGAAGAGAACACACCCCTAGAATTGGCATTAAAGAAAAAAGCAGAAAAAAGAAGTATCGAATACTTACGGCAAGGAACAATTTTTGATACAGCAACTGCTTATGACAATACAACAAAATTTTGTACAATGCTGCTAGAAATAGGCGCTGATCCCTGTTCTCTGGAGCTGAAAGATCCAAAATTCCATACTAAAAAGTACTATTTAACTTTACGAGATCTAAAAGATTATTCAGGGACTCCACAGAAAGCACAGGAGAAAACTAAAGAACTAAAAGAGAAGCTTGAGGAAAAATACCACTGTAAAACTGCTTCAAAAAAATGCAAGTCTGGCATTAAAGAAGCAGGTTCTGGTATAAGAAAAGGAGTATCTGTTGTAGCAGGATTCATAGATCCAGCAAAAAGGACCCGCGAACTGTTAGCAATCACGATAACGATTACTGTTATTGCAATGGTAACATTTGCTTTCTTTCAGGGTCAAATGGCAATTGGAGCAGCCATTCCTATCATAGCTACTGCTGGAGTTATATGTCTTACTCTCACTTTAGGGTTTGATGGTATTAAGAAACTTTTTGAAAAATCAACCAACAAAGCACAGGACACATTTAACGACAAAAATCGCTCTAATTCAACAACAGAGCAGAATCAAGCTTCGAAGAACCTTGTTAATAATGATCAACAGAATTTAGGAAATGATTCTGAAGACCTAGCAGCAAAAAGACAACAAAATCAATCAGAGCATACAGAAAACCCAGCTACCAAAATGAGCGATGTATCAATACTACGTCAATTCATAAATAAGCTAGATGGGCTGACTAATAAACCCTCTTCTCTGGCGCTATGAAATCAATCTCACCGCTCAGAGTTTTTTCAGCCACTTTTTTATAATCAATTTTTACGTTAATTTGCCCTTTCTTTTCTTCAAGCCACGCTATAGTGTGCTTCATCCAGTTTTTGTCATCACGTTCAGGAAAGTCTTCACGAGCATGGGCACCTCTGCTTTCCTCGCGATTAGCTGCGCATTCCATGGTAATAACCGCTTGTGGGATCATGTTAGCAAGCTCCAGTGCTTCAACTAAATCACTATTCCACATCATACTGCGATCCTCAAGTGAAATATCAGGCATCATTTTTGCTACCTTTTTTATAGCTTTTTTGCCTTCTTCTAAAACTTCAGCAACACGGAACACTGATGCGTACTTTTGCATAGTGTTCTGCATTTCGCTGCGTATTTTTGCTACTTTTAGCCCACCGGAAGCAAATCGCATTTTATTGAATCTATCTACTATCCAGTCTGTACAGTCTGAATGCAATTTTCTATGTGGTGTATTGGGCTTTAGTTTCTCTTTTGCTCTGAGCGCTGCAGCTCTACCAAAAACCACAAGATCAAGAAGCGAGTTAGAGCCAAGTCGATTTGCACCGTGCACAGAGACACATGCGGCTTCTCCAATTGCAAATAGTCCATCTACCACTTCTTCCTTACCTTGCTTCAGCGTGATCACTTCTCCATGATAATTGGTTGGAATGCCACCCATATTGTAGTGAACAGTCGGAATGACCGGTATTGGATCTTTAGTGACATCAACTCCAGCAAAAGTTCTTGCGGTTTCGCTAATGCCCGGCAATCTGAGTTTTATTACTTCCGGATCAAGATGTGCTATAGTTAAATACATGTAATCTTTTTTCGGTCCAACTCCCCTTCCCTCTCTAATTTCAATTGTTATTGCGCGACTTACCACATCACGGGAAGCTAAATCTTTTGCTTTTGGTGCATAACGTTCCATAAACTTCTCGCCCTGAGAATTAACGAGGTACCCCCCTTCACCACGGCATCCTTCTGTCATCAAGCACCCTGAGCCATATATTCCTGTTGGATGAAATTGTACAAATTCCATATCTTCAAGTGGTAATCCAGCCCTTACTACCATGCCATTACCATCACCTGTGCAGGTATGCGCACTTGTTGCAGAGAAATAAACACGTCCATATCCACCTGTTGCTAGCACCACTCTATGCGCACGAAATCTATGTAATGTACCGTCGCATAGCGACCAAGCAAGAACTCCGCAGCATGCTCCGGTTTCGCTATCCATAATTAAATCAATCACAAAGTATTCAACAAAAAATTCAGCGTTGAATTTAAGACACTGCTGATATAGAGTGTGAAGGATTGCGTGCCCAGTTTTATCTGCTGCCGCACAAGTGCGCTGCGCTGATTTTCCTTTACCAAAGTGAGTTGTCATTCCACCAAAAGAGCGCTGGTATATTTTGCCATCTTCTGTACGAGAAAAAGGTACACCAAAATTTTCAAGTTCAATAACAGCTTTAGCAGCGTTTTTACACATATATTCTATTGCATCTTGATCACCAAGCCAGTCTGAACCTTTTATTGTGTCATATGCATGCCAGCGCCAATCGTCTTCACCGATATTACCTAAAGCTGCACTAATTCCGCCTTGTGCTGCAACTGTATGACTTCGTGTAGGGAAAATTTTAGAAATGCAGGCAACTGAAAAATTAGTTGCAGCCATCCCAAGCGTTGCTCTGAGCCCTGCTCCACCTGCACCTACTACTACCACATCATACTCATGTTCTATGATCTCATACGCTGACTTATCCATATTTACTTATTTTATCATTACAGGCTTATGATATCACAGAAGTAGAAAAAATCTATACAAGTTTTCTATAGCTATGCCGCCGCGGCGCTAACTAGTAGCGGAATGACAGCAATCCTACGTCATACCGCCGCAGTATCTCAGCCACTAACACGTAGCGGGATGACGGTTGTCAGGCTAGCCTGTCATCCCAGTGCTTGACACTGGGATCCAGCTTCTTTGTAATTTTATTGAAAATGTTGTATAGTCGTTTGTTTACAATCAATTTTTCTGGATCCCAGTGTCTGGGCACTGGGATGACACCCTACTTAGCCGTCATACCTGTCTCTTATACACATCTCCGAGCCCACGAGACCGAGGCTGATCTCGTATGCCGTCTTCTGCTTGAAAAA
>NODE_11_length_15006_cov_4.456159
TTTTTCAAGCAGAAGACGGCATACGAGATCAGCCTCGGTCTCGTGGGCTCGGAGATGTGTATAAGAGACAGTGGTAGCTATTGATCGGGGCAGAACATCTACTAGCATATCCAAAATCTGCTAGCTGAGTGCAAGGAGCTAGAAGATCCTGTAACTGTTTCAACTTTGTAGTACAATCGTTGAATTTTTGTTGATTATCTATATTTAACTTTCTATATATAGGTTGCATAAATTCATCAACTCCTTCTTGTATATGGTCTGTATCTTGCATGTATTGTTGTTCTTCTAAACCAGAAAGTCCTTGCTCTACTCTTTCTTTCACTACATCGAGTACAGTAAATACTGCTTTCGTTACATATTCTCTCTCTTTTTCTTTAAATTTATTTGCAGTTCCCTTGAGATCATCCTTAGCTCTCATTGATTCATCAACAAGTTCTTCCTTGTCTTCTTTTAAAGATAATAATTCCTTTTCCAGCTCCTTAATTTTAGATAAGTACTCTTTCTCCTTTGTACACAATTTATCAACTTCACTTTTAAGATTAGTGCGCTTTTGACGTTCATCACTAACTTTACCTTCTAATTCTTTCTTTTCCTTTTCCGACTGGCATAACTTCTTCTCTAATTCTTTTATGTCGTTACTTAATTCTTTTTCTCTTTTCTTTAATTCCTCCTTCAGAGAGGAAGCTTCATCACTTTTTATTCTTAACTGCACTACTAATTCTTCTACTTTTTTTCTTAATTCTGTTTCTAATTGTATCTTTTCTTTTTCTAACATAGTTAATTGATGATTTAGAGAAGAAACCTTCTCTTTTAATTTACAAGATAAGTCATTGTATTCATGTTCTAAGTTGCTCAGTTTGTTCTTCATCTCACATAATTCACCTTGTAAATTACCTTTTTTTTCATTTAGTTTCGTATTTTCATCACGTAACTCTTTAGTAAAATCAAGAGAATTTTTCTTTTCACATTCTAACTGACTTACTTTCTTATTCAATTTTTTTATTCTCTCATCTAAACCTTGCTTTTCTCGAGTTAATCTATTTAGTTGATTATTCAATTCCTCCACTTCTTTGCTTGCAGCTTCTTTAGCTTTTTCTCCCAGAGCTATTTTACTTTCTAACTCTTGTACCTTACTCTCTGATTGTTGTTTTACGCTTTCTAACTCTTGCTCTTTTTCAGCAAATTTATTTTTCTCAACCTCTATTTTCTTATTATTACTAATTATTTTACATGAAAGTGCAAGCACCAAAATAGAAAGTATAGACAAACTCAAAGCAATAGGAAGAGCTACATTAAAGGCTGCAACTGAAGACAAGAACTTAACATAAGGGGCAACAGCAAGTGTCCCAGACGCAAGCAATACCAAAGTAGCAAGAGCACCAGCTATAAGATATGGTGCATTGGTTTTACTATACAAATCCCTCATTATTCCCTCATACTAATAATGATTACAATAGCATGGATATTAAAGGAAGTAAAGCTATAAAAATCAGTATAAGTCTATATTCACTATGTATTTTCCGTCTTCAGTTTCAAGCTCAGACTGCATCCACTCTATCGTTTCCGCATTGCAAACTGCCTGCAAATCATTCTGTGCAGATTGATTCAATTTATCCTCTCGTAGATCTGCTTTTATCATCAACTTTTTTATCAGATGCTTAACTGATACATTATTATCTGCCTTTATCTTTCTGATAATGTTTAATATCTGAATAACATTATCTCCCATTTCCTCTGAATATTTATCGTAGATAAGTTCTTCTTTGCTCGGCCAATTGCTTTGATTGTGTACAGAACTATAACTATACAACTGGTGGTATATCTCTTCTGTAATGTATGGCAAGAAAGGTGCAAATAACCGCAAAATAACATTTAACACATACGCCAAGCTTTGTTTTGCACTTAAACTGCTTCCGTACGCACGTTTTTTTACTAACTCCAAGTAACTATCACAAAAATCCTTCCAAAAAAATTCCTCTATTACGCCCAAAGCTTCGCAGTATTCAAATTGTAATAGGTTATTCGTTGCTCTTTCTATAACTTTGTATAACTTAGACAATATCCACTTATCCATTGTCTCGTGAGCAGAATTTATGCTCATCACTTGATGCTTTTCCATGAACATGGAAACGAACTTGCTAGCGTTCCAAAGTTTTGTAACGAGGCGCTTGCCAATTTTGAATATATTTTCAGAGTAGACTGTATCAACTCCAAGCCTTGAGTTCGCTGCCCAATAGCGCACTACATCAGCTCCATAAGTTTCAAGTATTATATGAGGAGTGATGATGTTACCCTTTGATTTACTCATCTTTTTCTTATCATCGGCTAAACACCAACCGCTAATCATAATGTTTTTCCAAGGTAAAGAATCTGCATGATAATGTGCCTTTAAAATAGTATAAAAAGCCCAAGTTCTTATTATCTCATGGCTCTGGCTGCGCAGATCTGCAGGAAATATCGTATCATAGCGATGATTTGGTAAACTAAACTCACTGTTTACTGCCAGTGCACTCAGTTGAGGAGTAATTGAACTTGTGGCCCAGGTATCCATTACATCTTGATCTGGGATAACCTCTTCTTTGCTATACCCTTTTGGCAAGTCTTTGAGTGGATCTATAGGCAGGTTCTTTACTTCAGCTAGAATAATTTTGCCTTCTTCACCCTTACGTTTGGAATACCACGCTGGAAATGGCACACCAAAATAGCGCTGCCTTGAGATGCACCAGTCCCAATTTAGCCCTTCTATCCACACTTCCATGCGTTTACGCATATTGCTTGGATACCAATTGCATTCTTTTACTTTATCTAATACTTGAGCTTTTTGCTCTAAAGTCTTGATAAACCATTGATAAGTAGGCAATATCTCAAGTGGTGCACCAGATCTTTCTTCACACTTAATAGAATGAGAAATGTTAGTGCTTTCTATCAAAAGTCCTTTTTTAGTTAGGATTTCGATCATCCTCTTTCTTGCTTCTTTAACCCTTAGTCCATTTATTTCATTTAGTATATCGTCTGTCATCCGAGTAGCTGACACTGGGATCCATTCTTCTTTTTTCTGACCATACGCTGACATGATATCTTCCTCTGTCATTGCTGGCATTGGCTCTTTTTCCTGGATTCCAGTGTCAAGCACTGGAATGACATCATTTAGGTTCATCCTCCCATCCTGATCGATGATAATTTTCATCGGCAGATTATGCTTTTGCTGCCAATATATGTCGAGCTCATCACCAAACGTACAGCACATAACAAGCCCAGTACCTTTATCTATTTTGACCTTATCATCAGCTATTATTGGAACTTTTTCCTTTATTATTGGCACTACCGCTGTTTTTCCGATCAGATGAGTGTAGCGCGCATCCTCTGGGTGGCAGAAAACCGCAACACATGCGGGAAGTAATTCAGGCCGCGTGGTCGCAATATTGATCTGCTTATTTTCTTGAGTAGAGAAAACTATCGTGTTTAAGGATGACTCAAAAACTTTATCTTCTATTTCTGCTTGCGCAATTGCTGTTTTATCAACCGGATCCCAAAGGATAGGCTGCATCTTTCTATATGCATATCCCTTATTATATAGATCAATAAACGACATCTGTGAAAGCGTCACAGTTTCCTTGCTGATCGTGTGATATTCCAAATCCCAGTCATAACTAATGCCAACAGACTTAAATAGTTCCTTGAATTCTTGCTTTGATTTCTCAATAACCTCATGGCACATCTCTATAAATTTTTCTCTGCCAACTTCTTTTGCACGGGTTTTATAGGTTTGTTCAACCAATCTTTCAGTGGGAAGCCCGTTATCATCAAACCCAATTGGGTAAAACACATCTTTTCCCAGCATGCGCTGTAACCTTGCAATAAAGTCCGTGTGGCAATAGCTAAATATATGGCCAATATGGAGTTTTCCCGATATTGTCGGCGGAGGTGTGTCTATAGTGAAAGTGTTATCCTTTTCACCATTCCATCTATAAACTTTACTTCCTTCCCATAATATATTGCATTTGTCTTCAATTTCTTTAAAGCCGTATTTTTCTTTTAACATAAATATTTCTTAAGTTTTAAGCTCTAAGTTAGCACAATTAAGTAAATATGGCAATTTTACGCCAAAATTTTTTGTTTACGAACATAAATTTTCTGTGCTATGATGAAAATATTACTTGACCTTAGGTTCTAAAGGTATTATGTAATGTTAATTATATATATTAAGGTTTAATATATTGAACTTAAATGAAAATCAAAATTCTTCACCTGAAGTACTTGCTGCACAAACTGAAGGTACGGCAACTGAGGCAACCACAGCAGTGTTGGATGATAGCGCAGGACAAGAAACATCAGAAAACGATGCTGGTAATATCAGTAATGATGAGGTTATGTCGAACAATGAAGATGATCGAAGAGTTGGTTTTAGTAGTAGCACGTCATCAAGTAAAGATCTTGTTAATGAGCAAGAAGGAAAAGGAAAAAGATCAGCAAGTGAAAGACTAAAACGGAGTAAGCAGCAGTTACAAGCTAAAGACGAGGAAATAACAGCATTAAAAGCTCAACAAAATACACAAGAAGTTACAGACTTAAAGTAACAATTAGCAGATAAAGAGAAAGAAATAGCACAACTAAAACAACAACAGCCAAATGCTGAAGTTGACAAACTGAAGGCAGACTTAACAGCTAAAGAAGGAAAATGAAGAACTAGAAGCTAAAATAAACCAACCAAATGCTGAAGTTGAAAGCCTAAAGAAAGACTTACAAGCTCGAAATGCTCGAGTTCATCAGTTAGAGAAGGAAAATAAAGAACTAGAAGCTAAAAACAAAACAACTGAGCAACCAAAACAAGGCAATGGAGCACGGTACACTGCTACTGTTGGTATGGGTCTTGCTGCTGTACTGATAGCATTTACTGCACTTGAACGTACAGTGAGATTAGATATTTGGGTAATGGTTGGTATAGCAGTAGTATCTACACTCGCAGTTGGTAGTATTACATATGCAGCATTACCTAGTACTCAAGTGAATGGAGCGGAAGTGCAAGGAGTAAGTGGGGGAAAAACAAGGTAGCTTAACACAGTTTGTTGAGCTGAGACGTACGTGTCAAGTAAAACACTTGACGCGAGCTTCAGTTTTTGTATTCCTTCATTAACATAATATAATTTTGTGCCGACTGCGCGATATGTTTAATTTCTTCATTCAACATTTTTTTGAAGAATTTTGCTGGCCTGCCAGCCCATATTTCCCCACTTTTTATCACTTTTCCGTGTGTTACCAGTGAGCCAGCAGCTACCATAGCTTCAGGCTCCACAATTGCATGGTCCATCACGGTAGAGCCCATACCAATAAACGCTTTATCATGCACCGTACATGCGTGCAACATACAAAAATGTCCCACTGTTACCATACTGCCAATAATTGTGTCACCACCTGGGTTTCTATCCACATGAATTACCGTTCCATCTTGAATATTTGTTCCATCACCTATTTTTATTGATCCAACGTCCCCTCTGACCACACAATTAAACCAGATGCTTGCATCTCTTCCTATTTCAACCTTGCCTATGATATGCGAACCACCTGCGATGAAAGCACTTTCGTCTATTTTTGGTTCATAATTTTTGTATTTTAAAATGTGATACATATTAAGCCCAAAGTCTTATGCATATGTTAATCAAAATAAGGTAAGCAGTAAATACATACTTAGATTTCAAACTACTTGGGTGACAGATGTTCTTGACTTACGTGCTTTGTACTGCTAAGATTTTTATTTTCAGCCCTATCTATAATGTCAGTAGCGGTATTAAGTATATTTCAAATAATATTGGTTGTTGTGTTAGTAATTTTAGTGCTCTTGCAGCCGCCTGGAAGTAGTTCGTTAAGTGGTTTTAGTAATACACAACAGGGGGTCAATTCGATGATTCCGGTGAAATCTTCTGAAAACCCGCTCAGCAGAATAACGGCTATTGTTGCTGGATTGTTTATTATAAACACATTGCTATTGTCAGGATTATGTTCAAAAGACGTACATAAAAAATCGATCGCAGAAAAAATTATATTAGAAAAAAAGCAAGAAAGTGAATCTACTTCTGTTCCATTTGAAAATTAATGAAGGAAGCTAAATTTATCTTTGTCACAGGTGGAGTTGTGTCATCGCTTGGTAAAGGCTTAGTTGCTTCGAGTGTTGGTGCGCTTCTTCAAGCTCACGGTTTTAAGATCCGTATCAGAAAACTTGACCCGTATCTCAACATTGATCCTGGGACAATGAACCCAACTCAGCACGGAGAGGTATTTGTTACCGAAGATGGTGCTGAAACTGATTTGGATCTTGGGCATTATGAGCGTTTTACTGGAATTAAAGCAACAAAAGATGACAATATAACAACTGGTAAGATATATCATGAGTTATTGAAGAAAGAGAGGCGTGGTGATTATCTGGGCAAAACTGTGCAAGTCATTCCTCATGTGACAGATTTAATCAAATCGTTCATTTTTAATGGTACGGAAGGTTTAGATTTTGTAATATGTGAAATAGGCGGAACTGTAGGTGACATTGAAAGCCAACCATTTTTGGAGGCTATACGCCAAGTTAACTACACATTAGGAAAACAAAGAGTTATCCTGATTCACTTAACTTTAATACTATATCTTACCGCAGCGCAAGAATTAAAGACAAAACCAACGCAGCATTCAGTTCGAGAGTTAAATTCCGCGGGGTTACAACCAGATATTATATTATGCCGCAGTGAGAAAGAAATTTTCGATAATCAAAGAGAGAAAATAGCTAAGCTTTGCAATGTTTCTTTATCCAATGTGATACCTGCCCCTGATGTGAGTCATATATATGAGTTACCGGTGTTATATAGCCAATGTGGGCTTGATACGCAAATTTTGGAGCACTTTCATTTAAGTAAGCCAAAACCAAGCTTGATTGAATGGGATCAAATAGTGCACTCTATAAGGCACTCAACACAGGAAGTTACTGTGTCTATAGTGGGAAAATACACCGAATTCCCTGATGCGTACAAATCACTGGTTGAAGCATTAAATCATGGTGCGATTAGTAATAAAGTCAAAGTAAAGATAAATTGGGTTAACTCAAGAGAGAAGGAAGAAAAACCTATAAATGAAAAACTTATAGGAGAGAAATTACAGAATTCTCATGCAATCCTTGTTCCAGGGGGATTTGGTGATGACGGAGTAGAGGGTAAAATATTAGCAATAAATTATGCCCGTACAAATAATATCCCATTTTTCGGAATTTGCCTTGGTATGCAGCTTGCAATTATTGAGTTTGCTCGTAACGTTATTAAGCTTGAAGATGCACACTCTGAAGAATTTCATAACTGTAAACATCCAATCGTTAAGTTAGCTGGCGATCAAGATGACGATCTTGGTGGAACCATGAGACTTGGGGCATACAAATGTAATATAAATGCAAACTCTAAAATGATGGATGCATACAGTAACACTACTATTTCAGAAAGGCACAGACATAGATACATAATCAATTCAGATTATAAAGATGACTTAGAAAAAAATGGGCTGCTATGCAGTGGCATATCAGAAGATGGAACGTGCATAGAGGCAGTGGAGTTAGAGAGTCATCCGTGGTTTATTGGTGTGCAGTTTCATCCAGAGTTTCAATCAAAGCCGTTTTCTCCTCATCCTCTTTTTGTATCATTTATTGAAGCAGCAGTTAATAAAATTTAAAAGAAGAAGATTAGCAAAGGAAAGTGTTCAAGTATCAATATATGGAGCTTGCCATAGAGCAAGCCAAACTTGCTCAGAAAAATGGTGAGGTGCCAATAGGTGCTGTAATGGTTAGTGGAGACAATATCATCTCCTCTGCACACAATATATCTAACGATCCAACTGCACATGCAGAGATGTTAGCGATCAGACAAGCATTTTCAACTTCCATGCTTTGTGATACTGATATGTACGTAACATTAGAACCATGTCCGATGTGTGCTCAAGCTATTTCCTTTGCCAGAATTAAACGATTGTACTTTGGAGCTTACAATCCCAAAGGTGGAGGAATTGAAAATGGTGCTAAGATATTTCAATTTTGCAGCCATATACCTGAAGTTTATGGTGGGATATTAGAAACAGAATGCTCTTTTTTGTTAAAGGATTTTTTTGAGAAACTAAGGAACATTTGATAAATCGTCATGCTACTTGTTTTCCGATACAAAATCGTCATCCCGCTACGTGTTAGCGGGATCTATGCCAAGAGATACCGTGAATGAATCGCGGTATGACGGTTAAGTATCCCGCTGCTTGGATGACAGCAGATCACCTCTTCACAAAGATTTTATCAGTAATACGCATATCAATAATACTCCAATCGCTGAAAGTAAAATCAGTTGTATTGTGTAAGTGGTTTAAATAGTCCCATGCACTATAAGGGTTATCTTCAGGCAGTTTTACTGTGGAATCGTTATCAAGTATGATATTCCATCTTCTATTCCCTATATAAGCAAAAGAAGAAATGTGGTCTCTTAATTGAGTTTTACTCTCCAACACATCTCTAACAAATTCTAGGTTTGATAACGAGTTTTGTCCTGTAATTACAACAAGATCATCTACTAGATAGTCATCTACGATCACTTTACCTTCAAAATCAATTACCGAGGTTTTGTTATTATCTTTCCAGAGAGCAAACGGTTTATGCTCATCTATATTAATGTGTAGAGTATTGGGCAAAATTCTGTGAACTCTTACGTGTTTTATCCACCTGCTTACGGATTGTATGTTACCGGCAAGTTTTGAAAGTGATATATACAGGATAGGTTGCGTTCTATCTGTCAAACTTAGAATATCCTTTTTGTTTGTAAATTTATTGCCGCTCACGACTACTTCGTCGATTGAAAATCCACTACTGAGTAATAAACTAGATAGGCAGTCATTATACCAAGTAAAGTAGTAATTAAATCGATTTATTATTTTATCAAGTGAGCTGTAAAGTATTAGCGTAAGAAAAAGTGCTGTGATAATAACCAAGGCACACTTACGCAAAAAACTCCTTTGGCTTCTAGTAATACTGCTCAACATGACTTAAATCCCTAATATTTTTGTGCTGCAAACTATCTTCAATAATAATTTTAACTAATTCATTAAAATTGATTCCTTTTGCCAATTTTGCAATTTCTGGCACTAACGATAACTCAGTAAAGCCAGGATGTGTATTAATCTCAAGCATTTTTAAAGTGTTATTTTTGGGATTATAACGGAAATCTGAGCGGGAAATAGTTTTGCATCCTAAAAATTGATGAACTTTCAGTGCGTGTTCCAAGGTCATTTTATATATATTGTTAGGAATTTCAGCAGGAAATATATGTTCTGCAAATCCATCTGTATACTTTGCTTCATAATCATAGAATTTATTTTTTGGTCTTATTTCTATAGTACCAATTGCTTCATCCAGCAATACAGCAGTATGTAACTCTATGCCCGGTATGTATTCTTCTACGATCATCTTTTCCATTATAGTAGAACTATTATCTTTCAGTTCTAAGTAATCCTCGTGCGAGAAAATTATGTACACTCCAATACTTGAACCTTCATTAATTGGTTTTAAGACGTACGGATAATCGATTTTAATATTATTTTTTAGTACATCTTCTCGGCTAATTACATAACCTTTTGGAGTATCAATACTAAGGGACCGGAATATATGCTTTGACATTGCCTTGTTCATAGCAACAGCCGAAGCCATAACTCCTGAGTGTGTATATTTTATACCTAAGATTTCCAATAAACCTTGAATGCAGCCATCTTCACCATAAGGTCCATGCAGAGCGATAAAAGCAAGGCCCGGATTAATTTTTTTAAGCTTTTCAGCAATATTGCTGTCAACATCTATTTCTATTGCATTATATGAAAGGCTATCGAGCGCCTTCTTTACTGCTTTTCCGCTCATAAGCGATATTTCTCTCTCACAAGAAAACCCACCACTTAAAATTGCTATAGTTGGAACCATAAGCATTCTATGTTTTACTATATAGCATATATAATGGTTACATTAAGCTTATTAAATACCTACTTTGGCTAACTATAAGACCTTCTTACTTTCTTCAAGCACTTTTTTTATCCACTTCAAATAGCGTGCTCGGCAACGGTACTGGCATGTTTGCTGTACCTTTATACTGTTCACAGACAAGCTTTTCTAAATCCTCAGCAGATTGTTCTTTTGCTTCTTCTTTTTTCACTACTCCACTAGTTACTAAATCAATTAAGGCTGTATTGTGTATTATCATTCGATTATTTAGCTCAAATATCTTTTTTGTATCAAGTGAAGAGTTTTTAATTAAGGCAGATAGTGCATGCATATATTTGTCTATATCAGAAAGACTTTTGCTTGTATCATAGTTGCTAACTAACATATATTCCTTCAAACGCTCAATTTCTTCTGGAGTAAACTTGTAAACTTCATCAAGTTTCCTTATTAAAGATATAGTAAGTATTCTACTTAGAACTCTTAATTCTCTAATAAATTGTATTCCTTCTCCTTCAGGATAAGACATTTCTTCTTTTTTATATTTCTTAAATAATTCTTGATCATAAGACTTTCTGAAATCTGACATCATTGCTAATGCTAACTCTTGTGAACCTAGCTTAAAAACTTCGTTGAAGCTGTTTGCGTTGGCATCTTGTGCACCGCCTGCAGTAATTCCACAACTATAAGAAATCTTTTCAGACAAGCTATGATACTCTTTTATCATCTCTTTCAGCAATATTTTAATATCATCTTCGGTTAACTCTACTGTTGATAATAGATCACATGTTTTTTCAAGATCACCATTCACTTGAAAAAGTAACCCTTCAATCTTTTTAATGGTTTCTCTTTTATTTATACTCACAACTTACCCCCAAGATTTGATGCTAATAGCTAATTTTATAATCAAATATTTCAAAAGTCAATAAGCTTTTTTCCTTAATCCTTAAGTTAATCGATACTAATTTATCAGCATAACAACTTAGATAACGCAACTATTTTCAGCAACCAAAAACAACAACCCTGAAATACAAAAAGTTTCTTTTCCTTCAGTAGCATTATTCTAAATTTTCATCAAAATAAGTTGTTTTATCCTTTTTTTCCTTATACTCTTCTGCAGTATAGAGAGGTTGTTTTTTAGCTGTGATATTTGGCCATTTTTGTGAGTATTCTAAGTTTATGTTGTAAAATGACTTGAAAGTTTTTTGTTCGCTGCTCAGCAACTCTTCATCTAGTTCTAAAATATCTTTTATGGAATCATCAGTTACAATTGCATCCACCGGACACTCAGGTATGCACACTCCGCAATCAATACATTCATCTGGGTTAATCACGAGCATGTTTTTACCTTCATAGAAGCAGTCAACGGGACATACTTCCACACAGTCCGTATATTTACATTTTATGCATTTATCTGTAACAAAATGCGTCATAAAACACTGTATATTTGCATTATCTTGGGTACACTAAATTGATAAGAAATTCAAGCCTTTTATGAAGATAAATAAATTGAACAACAAAGAATTAGAAGTATGGTTAAGCTTGGCTAGAACTATAGGACCAATAAAGTTTTTTAGTATACTAAGAACACATGGATCGCTAGATGAGGTGTTGAAATATCTCAATAGGGTGGCTAATAATAAGGTGTATGGCATTCAAGATGCACGAGAAGAAATCAATAATGCAGAAAGAATTGGAGCTAAAATTATACCCGCATGTGACCCAAATTACCCTGATCTTTTAAGAAATATCTCTAGTTGTCCTCCTGTAATAACTGCGCTTGGTGATATATCATTATTAAGCCGTGAGATAATTGCAATAATCGGTGGGCGTAACTCTTCAATGAATGGAAGAAATTTTGCCAATAAGTTGGCACTTGATTTAAGCGAAGCTGGTTTTGTTATTGTTTCTGGACTTGCAAAAGGAATCGATACTGCAGCAAACAGTGTAATATACAAAAATCATCCCACTATTGCTGTTACAGCAAGCGGAATTGATGTGGTGTATCCAAAAGAGAATTTTGATCTATACAAAAAAATCACTGGGAACGGTGGTTTAGTAATTACTGAGCTTCCATTTGCTACTAAACCAAAGCCTCAATATTTTCCTCAGAGGAATCGAATTATATCTGGTCTATCGCTGGGTGTTGCAGTGATTGAAGCATCGAAACGTTCTGGCTCTCTAATAACAGCAGATTTTGCTTTAAATCAAGGGAGAGAGGTGTTTGCAGTTTCTGGTTTCCCTTTAGATTCACGCTGTAGTGGTAGTAATTATTTAATTAAAAACGGTGCTAAGCTTATCGAATCCGCTGATGACATAATAGAGAGTATTAGGTTTAGTTTACCTCCGCAGCAAAAAAACCTATTTGATGTTGAGCACCATTTTGTTAACCAAAAACAAGAAAAATTACAACAGGCAAAATCTGTTATAGTTGATCATATTAACTCTGTACCTGTTGACATAGATGAACTTATACTAGCAAGCGGACTTTCTACCAACATAGCTCTAATGGCTCTTTTAGAACTAGAGTTGGAAAACAAAATAGAGCGTTCACCGGGGAATAAAATATCGTTAATTTTCTAGATTACTTTAGCTATAAGCCCACAACCGTACGAACATTATGATTTGAGTTCACCAAGAAAGATGTCATTCCAGCGCGTGACGCTGGAATCCAGCCTTTATTATGCAGCCACTTGGTTGAAATTAAGTCTTCTGGATCCCAGTGTCTGGGCACTGGGATGACACCGTCTTGGATAGAAATCAGTATCAGCTACTTAGATGACACCACTTTTGTATGGAAACCAGTGTTACCTTGACAACCTTCATCTCGCTACGTGTTAGCGGATACCGTGACGGTATGACTAGGTAGTACGCGTTAGCGGAATCTACTGAGACGCCCGTGATAGCCCTATTTCTATAGTGAGTAATTCCCTCTTATCTACTTTTAGAATTGATAAGAGAAAACTTTTTTTCAACCTGTTGTATGATTTTATAAAAGTGATCGAAATCTAAGCTTGCACTGCCAATTAAAACTCCTGATAAATTTGAAATATTTAACAAATTTTCTATATTTTCTGAACTGACTGAACCACCATATATAATGTGTTTTTTACTAGTACACAATTTTATTACCTCTATCACCTCAGCAATTGCATCATTATTTGGCACATGACCTGTGCCTATTGCCCATATTGGCTCATATGCTACGGTATATTCACCTTGTGTTGGCAAGCGGTTTTTGCATTGATATTCTATTACTTCTTTTGTTTTTTCATTCTTATAATCTTCTGAATTTTCACCTACACAGATAATTGGGTGTAAGCCTGATTCTATTGCTATTTCCGACTTAAGTTTTATTTCACTATCTTTTTCATTGGCCCTTTCAGAATGCCCAAGTATTACGTAAGTACACCCTAGTTCTTTTAACATTTCTGCGCTAATTTCACCTGTGTAAGAACCGAACTTTTTATGATGGCAATTCTGTGCTCCTATATTAATATTATTGTTCAACTCTATACTGCTTGGAAATGACGTAAAAGGAGGGCAAATTACTAATTTAGAGGTAATTTCGTTGCTCTTGTCGTTAAGTTTGCCTATAAAGTCAACAAATGAAGAACGCATTCCATTCATTTTCCAATTTGCTACTATTAAAAAGGACATCAACTTTACTTATATGAGTGAGAGTGCCGGCTGTCGGACTTGAAAGGACATCAACTTTACTTATATGAGTGAGAGTGCCGGCTGTCGGACTTGAACTGACAACCTACTGATTACAAGTCAGTTGCTCTACCAATTGAGCTAAGCCGGCGTTAAACACATTAATAATATACAATTATCAATGAATTTTAGTCAACTAATTTTTAAAATACTGTATAATGAAAATAATATGAGAAAATTTTTACTGAAGCCAAAAAAGAGTCTAGGGCAAAATTTTATTTTATCGAGTGAGATAACAAAAAGAATAGTCGTTTTAGCTGGTAGTCTGGAAAATTTTAATGTCATTGAAATTGGTCCTGGATATGGTGCATTAACAAGAGAAATATTGGTGCATAATCCAAAGTCTCTACTTTCTATAGAAAAAGATAGAGATTTAGTAAAACACCATGACTAACTGCTAAATGAGCATCAAGGAAAGTATAGAATTATAGAAGCGGATGCACTGCATGTTACAGAAGAAGAGCTGATAGAGCGCCCAGTTAAAGTTATTGCTAACTTGCCTTACAATATCTCGGTAGTGTTATTTTTAAAGTGGTTAAATAATATAAAATTTTTTACGAGTTTGACATTAATGTTTCAAAAAGAGGTAGCAGATCGCATTACGGCAAGACCCAATTCTAAAGATTATGGTTCCTTATCAGTGCTAAGCCAGTTACTATGTGATATAAAAAAGGAATTTGATATTGAACCTAAAGAGTTTTTTCCAAGACCAAAAATACATTCTTCAGTAATTACAGTAAATCCTTTGCCTATCCCAAAATTTGCAGTAAATTTCGAAACCTTAACAAGATTAACACGTGCTGTTTTTTCTCAAAGAAGAAAGATGCTGAGAAATAGCTTGCAAAATATAACGAACCACGCTGAAACTGTCCTTGAAAACGCTAAATTGAGTGGAAACCAGCGTCCAGAAGACTTAACCATTGAGCAGTTTTGTTTGCTGGCAAATAATGTAGAATGCTTATTTTGCAATAAAATATATTAGCAACCATATAGCCTTTCTATCCCCTAAAAACAGTTAGAGCTATACGACAGAGCCACACCGGCTTCTATAGCTCCGCTTCTGTCATCCTATGGCTTACTGTACGAACATTGCAATATGGCACATAGTAAACGATGTCATTCCAGTCTGGAATCCAGCTTTTTCATAATCATTAAAACGTTGTATTTTAACATAAAATGGCTACTTTTATACTTAATAAAATTCCTGGATCCCAGTGTCTGGGCACTGGGATGACATCTGTCTCTTATACACATCTCCGAGCCCACGAGACCGAGGCTGATCTCGTATGCCGTCTTCTGCTTGAAAA
>NODE_12_length_14333_cov_4.035003
TTCAAGCAGAAGACGGCATACGAGATCAGCCTCGGTCTCGTGGGCTCGGAGATGTGTATAAGAGACAGATAATTAATCATTAATTAACTGGGTTTAAAATGAATGTTAAAAATTTTTTCACTAAAGTAACCGTTGTCCTTTTAGCTTGCCTGTTAATCTTCATGGGAATTGGCAACCTTTTATCAGGTGATGATGAAAAAGAAGAGGTAGCTAGGGTTGGAAAAGAAGTTATAACGTCAGATGAGTATAAATCACTATATCAAAATTATGAAAAGCAAATTTCTGGATCTGATGCGAGTAGAGAACAAGTAAAAAAGCTGAAATATGATTTGCTTAACGCACTTATAGAGCAAAAACTATTGTTTAACCTAACTAGTGAGCTGGGGTTGACAGTTGGAGAAGAATCTATAAAAAACCATATTAAAAACACCAAATACTTTCAAAATGATAAAGGTGAATTTGACAAAAATAAATTCTATGAAACGCTAAATGACCTGCATATGACAGAGAAAGAGTATATAGCAAAGCTAGAGAAAGTCCTGCCTGCAATGATGTTCATGACTTCATTATTTAAAGATAATTATCCAGTAACTTTTGGCGAGAAAATTGATGAGCAGATATACAAAAGTCGCTACCAAACTAGAGTAGTTGATATTGTTAAAATAACTGAAGATGCAGTTACAAACATTCCTGAACCAGATGATCAAGCCTTACTTGATTTGTACGAAAGAAATAAATCCCATTTTTATTATCCTGAGTATCGAACTGCGCAATATATTTCCCTAGGCCAAAAGTATTTTGAAGATCAAATCAAGATCTCAGATGAAGAAGTTGATGGTATAATAGAACAACAAGAACTTAAAGATCAAAGAGATATATTCAATGCAATATTTTCTACCAAAGAAGAAGCTGAGACAGCAAGAAGAGCATTTGAGGAGGGTAAAACAAGCTTTGAACAGATAGTAGAAGAGTTTGGCAAAGCAAAACTTGAGGAAACTAGAGTAAATAATATAACTAAGGATTTTTTACCAGAAGACGTGAGAGAGAAGGTATTTGCTCTCAAAGTAGGTGAAGTAAGTGAAGTTTTAGCAAGCAGTTTTGGTTGGCACATAGTAAAAGTGGAAAGTGCGCATCAAATCTCTGATGAAGACTTAGTTGATTTAAAAAAAGACATAAAGTCAGTTCTAACTAACCAAAAGTCTTTTGAAAGAGTCAATGATTTCATAAACCAAGTGAACTATAAAATATACAATGGTTCAGAAATTGAAGAAATATTGAGTGAATATAATTTACCTATACAAACTATTGGTCCAGTAGATGCGAGTGGAAAAGATCAAAGCGGTAATAACGTAGGAGATTCTGGTGATTTGATTTCTTTCATTTTTTCGCGAGAAAAGGATCAGAAAGGTTATTTTAAGGGCGTTGGGGACGCTGTTGTTAGTGTAAAAATCGTCGATATCGTTCCACCCAAATTGCAAAGTTTTGAAGAAGGCAAGGCATTAGCGGTAGAGCTTTGGCGTAGTGAGTTTATAAAAGAAAGAATGTTTAAATTCGGGCAAGAGGTTGCAGTTCAACTAAGAGAAAAAACAGATTTGGAAGAAATTCAAGGTGTGGAATTAGTTAAAGGTCAGCAGATGCACCGCAATAAAGTGGATCAACAAAACTACCCCTTTTCTTTTGTAGAAGAGATTTTCAATATGAAAACAACTGGTTCAGTGACAGATCCTATTCAATACAATAATGAAATTATAATAGGTGTTCTAAAAGAAATGCATTCATCAAATGGCAAATTAAACACGCTTGACACCGGAAAACGTGTGATGATATCGCTAAAAGAGCAATTAATTAGCTATCTGGAATCAAAGTATAAAGTCGAAGTTAATCACGCTATACTTGATGATATATAATCAAAAATCTTATAAGTTGCTTCAAACGCATCCAGTGCCCAGACACACAACTGTACGAACATTGCGATTTGAGAGCAATCTTCACTAGAAAGGATGTCATCCCAGTGCCCAGACACTGGGATCCAGGAATTTTATTAAGTTGGTAAGCATAAAAGTAGCCGTTTTATGTTAAAATACAACGTTTTAATGATTAAAAAAAGGCTGGATTCCAGTGTCAAGCACTGGAATGACACCATTTGCTGTGCAATTTACCTTCAAAAATGAATGTTCGTATAGCTGTGCGCCCGGCACTGCCCTACATTATTGGTAATTATATTATAAGGTGCAAAAGTTGTATAATTCATTTGACTTAAAACGGCTCATTGTATAAAATTATAACTAACATATGAATAAAGGTTAACATGGCAGTTAAAATAAGGTTGGCAAGGTTTGGCGCAAAGAAACGCCCTTTTTATAGAATAGTTGTAGCTGATTCACGAGCACCAAGAGATGGGCGTTTTATTGAGAAAATAGGACAATATGATCCAATGTTACCAAAAGACAATAAAAATCGTGTTGTGGTGAAGGCTGATAGATTAAAACATTGGCTAAGCGTAGGCGCGCAAGCAACTGAAAGAGTACTGTGGTTTATCAAAAAAGGCATAGTAACTTTAGAAACAGAACCAAAGAAAACAGAAAAGAAGAAAGTAGAGAACAAGAAAGCACAAGGGCAAGAGGCATAAGTCTCTTAAAATGCTAATAACAAACAGCGATAGATTAGACGATGTTGTATCTTCTGATTTATCAGATATGAAGGACTTTATCTTCAAAAATGTCAATGATGAAGATGCTAAGCTTGCTACTGATATTATATCTCATCTTGTTAGTTCAGGTGGAAAAAAAATAAGGCCTAAACTAGTTTTTATTATATGTAAAGTGCTAAACTATTCTGGGGAGAATAGGATCAATGTTGCTGCATCGGTAGAGTTTATACACAATGCTACTTTACTTCATGATGATGTGCTCGATGAAAGTGAGGCACGTCATGGAGTTAAAACAGCGAATAAGATTTGGGGAAATAAATCAAGCATTTTAGTTGGTGATCTATTGTTGACTCTAGCATTTAGATGGCTTATAGAGTGTGGAAATTTAAATATTCTCTCTATTTTATCTAAAGCATCGCATTTACTTGTGAAGGGTGAAATAAAGCAGATGAAAGCACGCTTTGACCCCCACACAGTCAGGGAAAATTATTTTGATATCATTGGAGAAAAGACAGCATCTTTATTTTCTGCATGCTGTGAAGCTGCATCAACAGTATCTGGTGCAACAAATGATGAAACAGAGAGGCTAAAGAATTTTGGTTTTAATTTTGGTATGGCATTTCAAATAGTTGATGATATGCTCGATTATACTGCTAATCAAGGCACTTCTGGAAAGCAAGTCGGAAAAGACTTTTTCGAAGGTAAAGTCACCTTACCTGCTATTATAGCATACGAAAAGGGCAGTCCAGCAGAGCAAAAATTCTGGGAGAAATGCTTTTCTTCAGCTAGACACAATTTTGACCAAGCATTACACTATATTAATCACCATAATGCCATTCAGCTTTCTATGGAAAAAGCTAGACACTACATTAATATGGCGCAAAATGATATTAGTACTTTTTCTGATTCTTTTTATAAAACTACTTTAATTGACTTTTTAAATGCGAGCATAGAAAGACGAATGTAGCTGGTGCTTGATATTTTCAGATTAATTGCTATATATTTATTAGATTCTTAAGGGTAATAATATGTCAGATAGTAGTAAAGAGAAAAAGAAGAAGTTTACCGATATGGTAAGTAAGCAGAAAGGTAACGATCAACAAGGTGATGATCATAAACAAAATGATGATTTAAATGAAGGCCTTAATGCATTAAGAGAACGTGCAGCTCAGCTTGAAGATCATTTACGCCGTGTTGCTGCAGATAATGAAAACGTCAAACGTATAATGCAAAAGCAAATTAGCGATGCAAGTGACTATGCAGTCACAAAATTTGCACGTGATATGATTGACTCGTGTGACAATTTAAAAAAAGTAATGGAAATTTTGAAAGACGGTGATCCTGTTCATGAGGGGATTAAAGTAGCTTATCAAAAAATTATAAATGATCTGAAAAAACATGGAATAAAGGAAGTAGATCCACTTGGTGAGCTTTTTGATAGTAATTTACACCAAGCTGTTGTGGAAAGAGAAGACAATGAAAAAGAGCCTGGCACCATTGTAGAGGTACTACAAACTGGTTATACTATCAAAAATAGGTTGCTACGCCCTGCAATGGTTATTATTTCTAAGAAATCTGCTGATTGTGGAAGCGATTAGCATGAGGTAAATGTATAATGACAAGTATTGTCTTTTCAGGTATCCAGCCAAGTGGCGTACTACATTTAGGTAATTATCTTGGTGCAATCAAACAGTGGATAGACTTACAGGATAAATATAAATCTCTTTTTTGTATTGTCGACCTACATGCAATCACAGCAAATAAGCTTCCCGCAAGTGAATTAAAAAGTAATATTTTCAAAACAGCAGCAGCTTATATTGCATGTGGAATAGATCCAGAAAAGTCCATTATTTTTAATCAGTCCACAGTTAGTGGTCATGCAGAACTGGGCTGGCTGCTTGGGTGCTATACACCAATTGGTTGGCTTAATCGTATGACTCAGTTTAAAGATAAAGCTGGTAGCGATAAACAAAAAGCCTCTCTTGGATTATATAGTTATCCAGTACTTATGGCTGCAGATATATTGTTGTATCAAACTAAATACGTTCCTGTTGGTGATGATCAAAAACAGCATTTGGAGCTTGCACGTGATATTGCGTCAGCTTTTAACAATCATTATAAACTGGATCATTTCATCGTACCTGAAATCTTAACTTTGGATTGCACATCAAGGATAATGAGCTTAAGAGATGGTACAAGCAAGATGAGTAAATCTGATCCTTCAGAACATTCATGCATTAACCTTGATGATACGGATGACTTAATTGTCAAAAAAATAGAAAAAGCAAAAACAGATTCAATTCTAGTCTTTGCTACTTTAGAGTGCCGACCAGAAATAAGCAATTTGATAAACATTTATTCAGTGCTTAGTAATGTAAATGTGGAAAAAGTATGTGAAGAAGTGAACAAACATGACATGAAGCACTTCAAAAAAGAGTTAGCTGATTTAATTATCAGTGTTATATCACCCATACGTGAGAAAATGAATGATCTTTTAAAAGACCAATTCCATTTACATGAAATATTAAAAAAAGGTACAAAGAAAGCAACAGAAATTGCAACCCATAATATAAAAGAAATCAAGGAGATTATTGGATTTGCTCAATATCTGTAAGGTTCCAAAGTGTGATGGTGCGAACCGTCATACCGCCGCGGTACCTCAGCCGCTAACACGTAGCGGGATGACGGTTTTTCAAATTGTCGGTAAATCTAAGTCAGTTTAGCTATAGGCAGCAATTTTCTGTATTTATTTTAAATTGAAGAAAGCTCAAATGAAAGATCGTGTTTTGCTAAAAATCACAGAATGCAGTCTGGTTACTATTTAAAAGGATATGTTCAAAAAAACTGTGTCAAATCAACTCATACACTTCATTACCAACTTCATGATGAAGTTCCGCAGTTGGATGGAAATAATCAAAAAAGAAATAATCCTTTAGTGTTTCTTTGCTACACCCAGGGTTATAGTGAACGTCAAGTTCCCCTTTAAATATCAACTTTAAGAGTATTTTTATATTTTCTTTAAATCTCCCAACTTGGTCTGCAATGTTCGATGTGCATGCATCTTGACAATTTAAACCTTTGCTCTTGTATTCGCTAAGCATACTTTTCATTTTAGAGTTAAGATCAAATGCTTTTATTTCAAGATTTGTACTTTTCTTCATATAATCTAAGCCTTTAGCCAATTTTGCATTGAAACTCTCCGTGAGCTTTGTAGCTAGTTCCCTTGCTTCTTCATCTCTATTAAAAGCTGGTATTGAGCCAACTTCAGGTGCATTTGCAACAACTACATGCTTAACACCATGTTCATTTAGAACCTTAAGTGCATTACATATTTCACTCACTGCTTGTTCCAACACTTCTTCCGCTTTAGTATTGTCATAAGCAGTGGCAACCATAACATCATTTCCGCCGATTATGATGCAAAATAAATCTTCTTTACCTATATCTGGATGATGTTTAATTACCGCATCTAGCTGGTTAGCTAAACGAAATTTATTGAAGAAATAAGAAAAAATAGGGTCAAAAATTTCAGACGCTGTTGCACATGAAACTGCATAGTTTTGACCTTGCTGTTCGTGACATCTACCAAAAAATGAATAACTCCACCCAGGTTTAAATTCGTCTAAATCTAAATATTTTGCTATATATTCAACAGCAGTAGGGCCATTGCTAAAAGATCCTCCTTGATAAAAAGGGTCATCAAACTTTATGCTTTTTGCAAAGGATAAGTTATTTAAAATTCCAATGATTGCGCCATTATCGGATAAACTATCACCCAGAACATAAAAATTTCTATACTGTGAATTAGAATTGTCATTTTTGTTTGTCATAATATTTACCGTAGATTAGCATGTTGTTTCACTAGATTCATAAAAAAAGAAAAATAGCGGTGAAATTATACAACTTTGGCCTAACTTTCTCTCCATTTTTTCCGGGCAAAATTAGCTTCTTCTTAACTTGACACGTATTACTTAAAAGAACCCTCTAAGTTTTCTAGCGCGGCTTGGATGTTTCAACTTGCGCAGTGCTTTTGCCTCTATTTGCCTAATTCTCTCACGTGTTACATTAAAAATTTTTCCTACTTCTTCTAAGGTATGTTCCTTCCCATCTTTACCAAGGCCAAAACGCATTCTTAAAATTCTTTCTTCCTTTGGTGTTAAAGTTGCAAGAACATTGGTTGTAATGCCACGCAAGTCAGCAAGTATTGCAGCATCCTCTGGCCTGGAGACTCGCTTGTCTTCTATACAATCACCAAAGGTACTACTATCATCTTTTCCTGTTGGAGCTTCAAGACTTACTGGATCCCTTGCTATTTTCATAACTTTGCGTATTCTTTCCAGTGGCATTGTCAGTTCTATACTCAATTCCTCTAACGTCGGCTCTCTTCCCATCTCATGAGTCATCTTTCTTAATGCTCTGTTGATTTTACTGATAATTTCCACCATATGAACTGGTATTCTAACTACTTTAGACTGCTCAGGTATTGCTCTAGTGATTGATTGTCTTACCCACCAAGTGCCATAAGTTGAAAATTTATATCCACGTTTGTAATCAAACTTATCCACGGCCTTCATAAGACCAATATTGCCTTCTTGTATCAAATCAAGCAGATCAAGGCCTCTTTTTGAATACTTCTTAGCAATGGAAACTACTAGCCTTAAGTTAGCCTTAATCATTTCTTGCTTTGCTTCAGAGACTTCTCGTTCGTGTTTTTGTATTCTCTTGATTAGCTCCTTAAATTCTTGTACGTTATCTTCCTGTATATGCTGCTTAATACCGTTCAAGGTACTAGCTATATGTTCAGAGTTATCGTCTATAAACCTTAAAAATTTGTTTTTTAATTCACCTGTAAAAGAGGACTGATTTTCATTGATCTTTAAAAGACTTATCTTTTTCAATTCGTGCTTTAAAAGCACGTCATCATAAACTTTATAGAAACTTTCTCTATCGATATCGTATTTTCTAGCCTCAGCAATAAGATTAGCCTCTTCAAGCGTGACGGATCTATTTATCTTATAAAGTTCTTGTGTAATTCTGGCAACAGCAGCATCACTTAACTTAATTTGTAATGCTATAGACCATATTTGATTATACAAATTTTCTAGCTCATTAGAGAAATTTTTAGAATTTTTTCTTAATATCAACGCTTCATTTGTTAAAGTAATTACCTCATCCAATGCAACTATGACCTTTGGCAATAAGTCACTTTCCATTTCAAGAATAGAAACATTTAAATTGACTGAACTTATATCTTCATTATTACCGTCTTTCTCATCATCGCTTTTTTTACTATCTTTCTCATCATCACTACAGTACTCAGCATCTTCAGAAACATCCTCAGAATCCTCAACATCTTCAGCACTTTCTTCACTCTCTTCACTTTCTTCTTTGGATACCACATTAAAATCAGAGTTATAAATTGCATCCAGATCTATAATTTCTCTCAGTAAGAGAGCTCCATTACTTAAATCATCACGCCATACTTTTATCACCTTTAATGTTACTGATGTTTCAATTATTGCACGTAACATGTTATGCTTTTCAGATTCAATTTTTTTTGCTATCTCGATTTCATCTGCCCTTGATAAAAGCTTTACGGAGCTCATGTCTTGTAAATAAATCCTCACTGGATCATCATTTTGTACTAAAGTTGCAGTAACATTTGGCGATGTGTCATCATCATCAAGTTTACTATCATCACTGTTGGAAGGAATATCTTCTTCATCTTCGCTACTTTCAAGCACATTAATTCCGGAATCCTGCAATAAAGATATAGCATCATCTATAAAGTCAGACGAAAAATTTTCATCTGATAATTTATCATTTATATCATCAAAGGTGATAAAACCACCCTTTTTTATACTCTTAGTTACCAGATCTTTGATAATTTTTTTCTTATCTTCTGCATCATGAATAGTTGACATCATTACCTTTATAGTTTATAATTTTATTTCTTATTAACAAACAAACTTACAACGAGCAAGTCTATAATTTTACTTTTATTGTGGCTATTTGTTACTTCATATAGTTTAAGATACTGTTAATTTATGTACACTTGTCTTGATCAATTGTTCCATACTTTTCTTCCATTTTTACTGCTATGGATAATCCAACTGAAAATGTTGCAATTCCAACCACTATAGCAGTAAGCATTAAAACATGGGGTATAGGATTGCTATATGAATAAAAATTTGAAACCAATATAGGAGGCAGGGAACTTTTTATATATCCTAGAGATATGTAAAATAACAAAACAGATGCTTGGAAGACGCTTACCCCTATCATTTTCTTGATTAAATTTTTATCGTTTATAATAATATATAAACCTAGCACCATTAATACAATAATAATCGTATAATTATATAAAGTCATTGTTTTTTCCTACGAGCAAAATTTATATATATAATTAACATAGAGGAGCAGACAGTAAATGCTACACCTAATTCCACCAAAAAAATACCTAATTTTTGACCGGTTCTATTATTGGTTAACAAGATATCATAAGATAAAAAATTTTGGCCAAGTAAAGTTGTTGCAACGCCCGTTCCTCCATAAATTAAAATACCTAACACGTTAGTCAATCTAATCACAGAATAAGGTATTGCTTTTAGAGTTGTAGATACACCAAATAGCATTGAATATAATATTATCCCGGAGGCAATAATTATTCCTGCTTGAAAACCTCCACCCGGAGTGTAATCACCGTGAAATTGTATGTATAAACCAAATAAAATGATAAAAGGTATCATCAAAAATGTTACTGCATTTAATATCGGATCTTTAATCATTTTCTTTTTCTTCTTTTAATATCAACGTTATACAAAGCGCAGCAGTAAAAACTACTATAGTTTCTCCAAACGTGTCATAACCACGAAAGCTTGCCAAAATAGCTGTCACTATATTAGGAATACCGGTAGCTTTTTCGGTATTTTCCACATAATAAGGAGCAACATGCAAGTGGATCGGAGCATTGTGGCTGCCAAAATCTGGCAATTGAATCATAAAATATGACAAACATACAGCCAGAAATAACATAAAAAAAAGCGTTATAGGGTTATGAGATAGATTTACTTTATGATTCTTTATCAAGGAGAGTGCTGCAAACGTAAAAACTGTACTGAGCCCCGCACCAACAGAAGCTTCAGTAATTGCAACATCAGGTGCATTCATAATTAAGTATATAAGCGCAATCAGTGAACTAAATACACACATTAGAACAGCACTTACGACTAAATGTCGCGAGAAAACTATAAAAACCGTAACTGTTAGTAACAACAAAAGTAACACTACATTTAATATTTCTAACACCTTAGCCTTCTTTAACAGTTTTTTTCTTAACTTTATAATGAGTGCGCGCTAAAATATAGCTATTAGTTGAGTTAGCTACCCATATTATAAAAATTAATAATACTATTTTAACAGTATTGATTGAAAATCCATTCTGCAAAGCAAAACCAATTAACAATAACGTTGCACCGCTAGAATCTGTAATACCTGCTGCATGTAACCTAGTATAGAAATCAGGAAATCTGATCACCCCTATATTTGAAATAATTATCAAACAAATACCTAAAAATATGAAAATGGATCCTATCATAAATTATCAAAACAACATTAATCTCATTAGTGCTATAGTTGATATAAAGCTAGCGCTAGCATACAACAATGCTATATCAATTAAAAAAAAATTATTCAGAATGATTGATATTGCTGTTATAAGTACAACTACTTGCGTTGAGAAATTATTGAACGCTAAAACCTTATTGTACACATCATTTGACTTAGACACTATGCAACACAACATTACACTCATACAGAACAACAGTGTATAGATAGCAATGCAAATCATTTAAAGACTATGTAACTTCAGTAGATTTCTAAACGGATACTTCTTCATCGCCATCTTGATCATTTATTTCATCATCTATTTCACCATCCACTTCATAATCTTGGCTTTCTTGACTTGCATCAAGATCTGTGTTATCAGAAAAATTTAATAAATTCGCTAGCTTACTTGTATTACTGCTGTAAACATTATTCATATTTCCTTTCATGTATTCCTTGCATCTACCTACCAAAAGGCTAAACAGCTCATGAGTATCCACCTGTTTTCCTGCTATTTCATGTAAGGAAACTATGGTATTTTTATGACCTTTAAACTTAGCTGCTTGAATTGGATTACTTGCCCCTGTATTTAAATCATGTGTTCTTTGACTTGCCAACAGAACCAATTTGAAACGGTTACTTACCCGTTCTATACACTTTTCTACAATAGACTCAGCCATAAGATACTACCTTAATAAGTTTTATACTATATCACAAAAAACAAGTTGTCAACTTTGTATCTATTGCGATTCAACTTCATGTTTTACTTTTTCTGCCTCAGATTTTATTTCTTGGCTTTCTGTCATCGTGATTGTTATCTCATGATCAAGTTTTTTTAGAAATCCTAACAATCGCTCTAAAGAAAAACCATCTATTTTACCATTTTTAATTTGCGATACCTTTGGCTGATCAATACCAAGTTTCTCAGCTGCAAAAGCCTGAGTCCAAGCATTTTTTTCTATAATTTTATTTATTATATAAAGCAACTTTGTTTTTATTCCTGCACTGTCTAAGTTATTTAACGATATTATTTCCATAATTCTTACACTCACATATCAATTAACTTTATTAAATATTATAACATAATATTTAATATACCAAGATATTAATATCATGTAACTTGTCAATAATTATATGATATCAATATTTAAAACTTTAAGTTGATTATATATTAATATTTTTATCAAATTTCTAGTAATTTTAAATTACCATTTTACCATCAGTCTATCTGAAAAAACCATTTATAGAAAGAACAAGCTAAGATTACAAAGCTTGAAATACAAAAATAATTATTTTATAAATTTATCTTACATAAGAAGTTTATATCTCTATATCTTAATATAAATATTTATTTAAATTTTTAAAATTTCTATTTTAACGAGAATTCTATATATTATATTTATAATATAATTTAAATATTTGTTGCTTTTTAGCTGGAACATTATTTAGTTAGTAAGTAAAATTGTGTTGAATATGACAAAAATAAAAAAAGATGTTGCTGTTATTATGGGAAGTGAGTCAGATTATACCACTATGGTCCATACTGTTGATATGTTAAAAGCATTAGAAGTTTCACATGATATATTCATAATATCTGCACATAGAACACCAGAAAGGCTCTTCAATTTTGCTAAATCTGCACAAGAAGAAGGTTTTAAGGTTATTATAGCTGGTGCAGGAGGTGCAGCTCATTTACCTGGTATGGTTGCGTCACTAACTTGTTTACCAGTTATCGGCGTTCCTGTGCATAGTAAACAATTAAATGGGCTGGACAGTCTACTCTCTATAGTTCAAATGCCAAAGGGTGGTCCAGTTGCAACCATGTCTATAGGAGAAAATGGAGCATATAATGCTGCCATTACTGCCGTATCTATATTGTCAATTTCCAACAGTGAAATTGCAGGTAGGTTAAAAAAGTGGAGAGAGAAACAGACCAAAGAAGTAAAAGAAAAACCAGTTTCATAATAAATCTATGGCAATAATTCTTTTAGACACAAAAACCATAAACCGTATAGCAGCGGGGGAGGTGATAGAAAGGCCAGCAAGTGTAGTAAAGGAATTAGTGGAAAATGCAATAGATGCTGGAAGTTTAGAAATAGAGATTAAAATAGAAAGTGGTGGGCGTAACCTTATTATTGTGACAGATAATGGTAACGGAGTAGAAAAAAACGATTTAGAACTTGCGTTTATGCGCCATGCTACTTCAAAATTGAGCGACAATGAGTTGATAGAAATCAAGCATCTTGGCTTTAGAGGAGAAGCTCTGCCTTCAATAGCAGCAGTAAGTAGGATAAAATTATCGTCTAAGGCAAGAGAAGCAAATGAAGCATGGTCTATAAGTTATGAGGGTGGAGAGAAAATAGGGGAGCAAACTCCTTACTCTTTATCACAAGGCACACATATTGAAGTACGAGATTTATTTTTTGCCACTCCAAATAGACTAAAATTTCTAAAAACTGAAAGAGCAGAAACTCAAAGCATTGTTGATATTGTAAACAACCTAGCAATGATTAACTATCATATAGGGTTTACTCTCACTTCAGGTAATAAAAAGCTCTTAAAATACGCTAAGCAGACTTCGTTATTTCATAGATTGTGTGAAGTAGAAGAAGAATTTCAGGGCAGTTCTCTGGAGATTAATGAAGAAGAAGACGGCATTAAACTTACGGGACACATCTGTAAACCGACCGTCAATCGTGGTAAGTCAACTCAGATCTATACGTTTGTTAATGGAAGGCCAATCAAAGATAATCTACTTATTGGCGCAGTTAGGTATGCATATCATGATTTTATTCCAAGCGATAGGTATCCTTTCGCAGCGTTACATTTAGAGATACCTTATGATCAAGTAGATGTAAATGTGCATCCAAATAAGTCAGAAGTAAGGTTTCAGAATAAGAAGCTCATATATGAGATAGTGACAAGAGGATTAATTAAAGCATTGTCAAGAAGGATAGGCACCTTTCTAGCGCATGACCAGAAAATGGATTCAACATTGCCAGATCCTTTTGATAAACCTAATGTTCAAAATGAAAGAAGGCCAAGTCCTTTTGAAAATCAACTAATAAAAGAATTTGCTTCTCCAAATGAAAGAGTAAAAAGCTTATCAGAACAGTCAAAATCGTTTGATTATACCGGCATACAGAAATTACCATCACAAGCGGAGACTATGGTTCTAGAAAAAAAGGTGTTAGAGCAAGTTGATTTGATAGAGAGCCACCCGCTCGGGTTTGCACGCTGTCAGGTCTATAATACTTACATTATTGCCGAGGTAAGAGACAAATTGATTATAGTCGACCAGCATGCAGCCCACGAAAGGCTAGTATATGAATGCTTAAAACAAAAATCAAGTGTAAAAAGACAAAAACTACTTCTTCCTGAAACGGTTGAAATCAAAAATCAAGCCGGAATGGAGATGATTGAAGTTTATAAAGATAAGTTATTTGAAATGGGTTTTGATATTGAGATTAAATCAGAAAATAAAGTGATAGTAAAAGAAATCCCTGCAATTTTGGGAGCAATAGATGTGAAAGAGATGCTAATTAATATAGTCGATAGATTAACGGAAATAGAAGATACATTGCCAGTAGAAGATAAAGTGAACAAAATATTGGCCACTATCGCTTGTCATGGATCAATTAGAGCGGGTAGAAAAATGAGGTTAGATGAAATGAATGAGCTGCTGAGACAAATGGAAAAAACCCCATATTCCGGGCAATGCAACCACGGAAGACCAACTTATATAGAAATGAAACTCAGTGATATTGAAAAACTTTTTGAGCGGAGGTAAGAGGTTGCCATAAATATGTAAGTGCTCCTTCCTCGTCATCCAAGTGGCTCATAGAAACGGATTAAATGCAAAACTTACTTGACACATTTTGCCAGCCCCCTTATTATGGCATTAAGGGTATTTATGACTCAAAACTTGTTTTTGACCTGCAGGCTCAATGACAAAATTCAGTAAAAAACTCAGGGTATCTTTTGGCGGATTACATAAAATTATAGCGGCTGCATGTCTTTTAAAATTTTTCTACATTCAGCCAAATCGCGCTTAAACTAAGCGTCAGCACATTATTAC
>NODE_13_length_13890_cov_4.831608
TGTCATTCCAGTCTGGAATCCAGAAATTTTGCTTATAACTGAGCTGATGAGCTAAAGGTAGTTGTCTTACGCTAAAATAAACGTTTTTAATTAAGTTGCATAGAAGCTGGATCCCAGTGTCTGGGCACTGGGATGACACCCCACTGGTGGGAATTGCTCCCAAACTACAACGTTCGTACAGTTGTGTGCTCAGACACTGGGATCCAGAAAAATTGATTGTGCACTATACAACATTTTCGATCAAAAGCTGGATGCCAGTGTCAAGCACTGGCATGACACCATTTGCTGTGTTTAACAAAAATAAATGTTCGTACAGTTGTGTAGCTGACACTGGGATGACAACCTTCTAACTGCTTTACAAACCTCTAGCCTCACACCATAAAAGCAGTATTTTTATGTAAAATTTATCTCAACGTAGCACTTGTCAAGTAAGTCGTTCCATTCAAAAATTTTTGTTTTGACTCATAATTAACCTTATAGCTGTTTTAATTGTAATTGGTTAAATTATTATTAACTTGCTAGGCTAGATCCAAAAAAATAGCGTAATCAATATGCAAATTGTAATAGAAATCACATTTGTGTATGGTTTATTGTTATGCGGTTAATCTTTCCTCAATCCAAGCTGCTTGAATAGCTTCGAGTATTTTTTCGTTACAGCGTTTTTCATCATCATCAAATTCCTCTAAACTCAAGACCTTTTTTTTAAGCTCAGTGAATCTGATACTAATTATATTCTCATCTGGAAATTTTTCCTCCAGAGCTTCTACAATATCTTCTATATCAAGCCATTTCATACTTTTTTGTATTTATCTGCTAAGTTAAATTGGTGCCCATGGGGAGACTTGAACTCCCAAGGTCGCAAAACCCACGGATTTTAAGTCCGCTGCGTCTACCGATTCCGCCACACGGGCTTTTTTTATCTATCTAGAGTAAAACTCTACTACTAAATTGACTTCCATGTCTGCTGAATAAGGAACCTCAGAATATTGAGGTGACCTCAAATACTTTACTGAATGCTCTTTACTATCTGCTTCTAAATAATCCGGAGCCTTGCGCTCTTGTTTTTGTTCAGCCTCTACTACTACAGGAATTTTTGCTGCCCTTTCTCTTATTTTTATTATATCACCTGGCTTCACTCGATAACTCGATATGTTAACCACCTTATCATTAACTGTAACGTGCTTATGAGATATGAGCTGCTTTGCTGAGTAAATTGTTGGAACAAGACCAGAGTGGTATAAAACAGAACTTAATCTCGATTCTAAGATACCGATAAAATTATCAGCCGTATAACCCTTTCTGTTATAAGCATCTAAAAATGTACGTCTGAGCTGCTTACTTGAAATCGCGTAGTAAAACTTAAATTTCTTATGTGCAGCAAACTGCTTACCAAAGTCAGATAACTTCTTGAATCCAAGAATACCATGTTGACCTGGAGGGTATTTCCTTTTGTTTACTGGGTCTTTAGCTCTACCCCATAAATTTACACCAAGTCTACGGCTAATCCTATACTTTCTAGTGATAACAGTTGTCATATAAAAACTCTCACGATTTAACTTTAGATTATTAAGGATTTTAGCACTCAGTGTCAACTTGTTTTTGCTGATATAATCTTTTATACTTCATTTTTAAGTTTTTCTATTAACACATGAATCATTCACATTTAAAATCTATGGCAAATGCCATCCGTTTTTTATCAATTGATGCAGTACAAAAAGCAAACTCTGGACACCCAGGTATGCCACTTGGCATGGCAGATGTTGCAACTGTTTTGTTTGCTAAATATCTGAATCATAATCCTGATGATTCTAAATGGTTCAATAGAGATCGCTTTGTTTTATCAAACGGTCATGGGTCAATGTTACTATACTCAATATTATATTTGACAGGTTATATTAGCATAGATGAGCTAAAAAACTTCAGGCAAATGGGATCCAAGACCCCAGGTCATCCAGAGTTCGGCTTGACTTCCGGGGTAGAGGCAACAACAGGCCCGCTCGGTCAGGGGTTTGCCGCTGCTGTTGGCATGGCACTTGCTGAATCAATCCTTAAAAAGCAATTCAGAATCAATCACTACACTTACGTGATGCTAGGGGATGGCTGTCTTATGGAAGGAATAAGCCATGAGGTAGCATCACTTGCTGGGCATCTTAAATTGAATAAGCTCATAGCTCTTTTTGATGATAATGATATCTCTATAGATGGCGCTACTTGCCTTTCCTGCTCTGATGATGTAGAGAAACGCTTCTTAGCGTATGGATGGAATGTTGACAAAATTGATGGCCACGATTTTGATGCCATATCCTTTGCAATAGAGCAAGCAAAAAAGTCTGATAAACCTACAATGATCTGCTGCAAAACTATTATCGGAAAATTTTCAAGCCGTGCTGGCACATCCTCTGCCCACAGTGGTGCTTTTTCGGAGGAAGACATAAAACATATGAGAGAGAAATTAAACTGGAATTATGAACCATTCCATGTACCAGAAGATGTGAAAAATGCCTGGAAGAAAACTGTTGAGAGAGCAAAACAAAACTACACGATGTCATTCCAGCGCGTGACGCTGGAATCCAGGAAAGAAGAAAAAGAATGGATCCCAGTGTCAAGCACTGGGATGACAAAAAGTGGAGCTGGGGTAACAGGATATCATGTAGAACTTCAAAGACGGTTAGATAAACGTCTACCAGACAATATCGATAATGTTTTGGCTAACTTGAAGAAACAAATACACGAGACAATGCCAAACGAAGCTACTCGATCTTCTTTCGGCAGAGTAATGGAACTTTTAACTGAGTCTATGCCGGAATTAATCGGCGGTTCTGCTGATCTTACTGGGTCAAATTGCACTAAATATAAGCACATGCAGGTAATAGATAGTAATAATTATAGTGGTTCTTATGTCCACTATGGAGTGAGAGAGCACGCTATGGCAGCTTGTATGAATGGTATGGCACTTCACGGCGCGATTCTTCCTTATGGCGGCACTTTTTTGGTATTTTCCGACTATTGTCGTCCTGCTATACGTCTTTCAGCTCTGATGAAACAGCAGGTTATGTATGTCATGACTCACGACTCAATTGGAGTGGGAGAAGATGGCCCAACTCATCAGCCAATAGAGCATTTAGCTTCTTTGCGTGCTATACCAAATCTATATGTTTTTAGGCCAGCCGATGCAGTTGAAACTCTGGAGTGTGTTAGCATTGCACTCGAAAAGAAAGAATCTCCAGCACTGTTTGCGCTCTCAAGGCAAAACGTAAGTTACATGCGCAAGTTCTACTCTGATATCGATCAATCTGCTAATCTATCGAAGTTTGGTGCACATATTTTGTGTGAATGTTCAAAAGAATTAAAAGTGACGATATTTGCTACGGGGTCCGAGGTTGAAATTGCAGTTGAAGCAAGGGAGAAATTGCAGGAAAAGGGTATAGGTACAAGGATTGTTTCTATGCCATGCTGGAGGCTTTTTGACGAGCAAAGCGATGAATATAAAGCGGCAATATTAAATAATGACAGCATTAAAGTTGCAATTGAAGCCGGAAGTGAAATGGGTTGGCATAAATACATAGGTTCAAACGGTATATTTATTGGCATGAAAAGCTTCGGAGAATCAGCACCTTATAAAACACTTTATGAGCATTTTAATATCAGCGCCGATCATATGGTAAAATGTGTGTGTGAGAAACTGGTTTACATTCAGTAGACTTCTTGCATAACCATATGAAAGCCCACTCTTCTTTGTCATTCCAGCGCGTGACGTTATCCAAGATGATGTCATGCCAGTGCTTGACACTGGAATCCAGCTTTTGATCGAAAATGTTGTATAGTATGCTTGTTTACAATCAATTTTTCTGGATCCCAGTGTCAAGCACTGGCATGACATCATATAGGCTACTTAGAGGACCCAAAAAGGGTGTCATTCCAGTGCTTGACACTGGAATCTAGTCTTTATTATGCAGCCACTTATTTAAAGTTAAGTTTCCTGGATTCCAGTGTCTGGGCACTGGGATGACAGGGGAAGATACTAGGATGACACCGTCATAAAGGAACCAGTGTCAGCTACTTGAATACATACCACCATGTCATTCCAGCGTGTGACGCTGGAATCTAGTAAACCTCTGGCTATATTATGTCATTGCCTTCTGAACTACTTGGTGATTCTAATACAACTGGTTGATCAGATTCAGATGATGATTGTGTTGGCTCATCAAAACAAAATAACCATGAAAAAAACCCACCAAAAAATGATGCAACTAATGAAAAAGGCTTCATAAGTATACTAAACAAACTACCAAAAAAAGAGCTCGGCTGTTCTTCTGTTTGTGCAGGTTCTGTGGAAGCAACAGGACCTACATCGTTGATCTTGTACATCAGTTCCTTGTTCTGCACTGGTGGTGCTGGTTTGTCCTCCCTTATTTTGTGTAGATCCCGTAGGTTGACTACCGTTGCTTACACCAGTTCCTTGTTCTGCACTGGTGGTGCTGGTTTTTTCCCCTTCTTTGCTATTATCTGATTGTAGTTCAGTATCATCACCTACTCGTTTTTCTTCCTCTTGACCCCCTTCACTATCTGTCAATGACTCATCAACTGAACCATCATCAGATTCTTCTGCAGGTTGCAATAGAGTTTTTATTTTGTCATCAGTGGCTAAATCGAAAGGAGTGTCTCCATTTTTATCTTTTTTATTAACATCTGCTCCTGCTCTTATTAGATCCTCTACTATTTCTTGGTTGTTATCTTGAGCAGCCCAATGTATAGGAGTCTTTTTTTCATATTTATCTTCTATATTAACATCGATTCCTTCTGCTCCCAGTAGCGCTTTCACTTTGTCTATCTTGTTCTCTGAAACAGCCCAGTGTAAAGGAGTCCATTCTCTAAGTTTATCTTTTATATTAACATCGATTCCTTCTGCTTTCAGTAGAGCGTTCAATACATTTATATCTATGTTGTCCTTTTTAAGAACAGAATGTAAAGGAGTATCTTTATTCTTATCTGCTAAATTAACATCAATTCCCTCTTTTCTAAGTAGAGCGTTCAATACATTTATATCTATGTTGCCCTTTTTAAGAACAGAATGTAAAGGAGTATCTTTCTCGTTATTTGGTAAATTAACATCGATTCCATCTTTTCCCAATAGGGCTTCTACTACCTCTTTATGGCCCTTTACAGCAGCCCAATGTAAAGGAGTCTTTCCACCTTGATCTTTTGCATTAACATCGATCCCCTCTACTACCTTTTTGTTGTTATCTTGAGCAGTCCAATGTAAAGGAGTCTTTCCATCTTGATCTGTTGCATTAACACTTGCTACTTTCTTTATTAGATCGTTTACTGCATCAATATTACCTCCTCTAGCAGCCTTAAGTAATTCAGCTGTGTTTCGTAATAGAGTTTCTATGTCTTGATGATTAACGGCAAAATCTAAAGGAGTGTTTCCCTCTTCATCTTCTGCATTAACATCTGCCCCTTTATCCAATAGATCTTTTACTGCTTCTTGATGGCCCTTTTTAGCAGCCCAATGTAAAGGAGTCTTTCCATTTTGATCTGTTATATTAACACTTGCCCCTTTGTCCAATAGGGCTTCTACTACCTCTTTATGGCCATGTGCAGCAGCAAAATGTAAAGGAGTACCTTCATATTTATCTTGTGCATTAACATCGATCCCATTTACTTTCAGTAGGGCTTCTACTACTTCTTTATGGCCATCTTCAGCAGCCCGATGTAAAGGAGTATTTTCATTTCTATCTACTGCATTAACATTTGCCCCATGATTTAGTAAAACTTCTACTACCTTTTGATTGCCCCTTCTAGCAGCCCAATGTAGAGAAGTCTCTTTCAACCCATTTGTTGCATTAACATCTGCTCCTTCACTTATTAGACTTTTTACTTTCTCAATATTACCTTCTAGAACAGCCCTACGTAATTCAGCATTTATATCTCTGTTTGAATTGCTCATCCCATACCTCCTGTAAAACTATATTGTTATGATAAAGTCGTTAATAATCTATGAGCTCCCACCCCCTGTAAAATTATATTATCATGATAAAGTCATTAATAACCCATGAGCTCTGGATCACGCAAATAATGGTTATTCCCTGTGTTTTTCAGTACATTTGAGCTGGCTATACATAAGAATTGCAATTGTAGAGCATGCTATTGTTAATAGTAAATTTGGTAAAATACCATAGCGAAAAAATTTTCCTACTATATATATTCCAATAGCCCCAAACATCATATTGCAGAATGAGAGGACTGCACTACCAAGCCCTATACCTTTGATCGTTTCTAAAGCAGAAGTTACGTTATTGCTTATTATTAATGCAAGTCCTATATTGGCTGGAATCCAGGCGACTTGAAGAATGAATATATTCAACTTGTCCGCGAAATAAAAATATACCAATAAACTATCGGATATTATCGGTAACACCAAACCTATTATTAGCATTTTGCTAACCCCTACTTTTGGTACATACCTTCTATTAATTAAAGTTCCAATTATGTAAAATATGACTATGATCGATATGAGGTAGCCAAAATACTGTACTTCAATGCCCATCGATTCAAATATGAACGGGTAGTTAGCAATGTATGCCCAAAGCCACATGAAAGTTAATCCATGAATGGCTGAAAACCCAAGGAAACGATAATTTCTAAATATTGATATATATTGCTTGAAGATATTAGTAGTTATGTTAGTTATACTGGTTTCATTTTTATTTACAGTGAGTGTTTCTTGTAACTTAAAGTAGATAAAAATAAGTATAGCAATTGCTGCGAGTGACATAATAAAAAACAAAAATTTCCAATGATAACCATGTGAAATTATATAACTGCCCACCACTGGAGCTATTCCAGGTGAGAGTGCCACAACCATATTTAATTTTGAAATTACTCTCGAGTATTCACTACCCGAGTACATATCCCTTATTGCTGCATACCCAATAACACCTGCAACACCAGCCCCTGTTCCTTGTATGAAGCGAATTAGTATCAAGAGCGCAATGCTGTCGGCTATATAACACATGACACTTGCCAAAGTAAAAATTGTCATACCAATCAGCATCATTGGACGCCTACCATAATGGTCCGATAATGGACCATAAATTAAGCCAGATACCGCAAATCCAACTAGATTTAAGCTAATTGTAAGCTGCACTACACTACCTTCTACTTTAAAATAATTGGCAATGCTTGGTAGTGCAACTGAGTATAAGTCAGTTGCCATATCGACAATTGCTACAGACAATATCATAATGAGAGAGATGATATTTTGCGAAAGAGCTGTTTTCACTTAATGATTTACTGGATTAAATATACTTAATTATAATATATTTTTTTCATTAGTATATTAATTTAACTACTGAAATTAAGAGTAGCTATTCGAGAAAAAGCCTGTGAAGGCTCTATCCAGTAGGGCAGTGCCCAGACACTGGGATCTAGTCTTTATTATGCATGCAGCCACTTATTTAAAGTTAAATTTTCTGGATCCCAGTGTCTGGGCACTGGGATGACAGGAGAAGGAGGCTACTTAGATGACACCCTCCTAGTGGATTCAAATCACAATGTTCGTACAGTTATGTGCTTTAACACTGGAATCTTAAGCTCAAATCATAAAAAGCACGAATTTCAATATCTTATCTTTGATTATTCACTTTAAGCTTTAAATATTGAGCATCAATTGTTTAGGACCTTCGCTTCCGTGTTATCCAATGAATCACCGTAAGTCACTGCTTTTAGGTAAAACTTTTTTCCCCTTTGCACTTCAAAAGAAATTATTGAATCATCAAGTAGAACAAATTTTTCACCTGTGGCATGATCATATTCTTTAGTGCCTTCTTGGCCTCTAATTAGGTTGCTAAGCTTATATTTATTTTTATCTATTAGTTCAGCACTATGGAATTTCACTATCTCTTTTCCGATTAATGCTGAATTTGAATCGATAATTCCTCGCAGCTTACCAAAACGCAACACTACTGTAATTCCCTCATTTGTTAATTCCATTACATATCCGTAAGTAGACTGCTTATTTGTGCTTGCGATAGGCTTATAATCCTTATCGTTGTACGAAATAAAGAGTGTTGCTCCTTTCCAATTCCTTTCCTCACCAATTAAAGTAAAGCTTGCAATATTACCTTTAACATGCGGTAAATCTATCATTTCTACGATGGTTTTGCTGATATGAGAAGGAGGGTATTCCTTCAGCATAAGTGACCTTGTTGAAGGAAAAGAGAGCTTGTATATAGAGCGATCATAACCAACACCACTTACTTGAATGGCCATGCTTTCAAATTTTGTTTTTATAATTCTCACCGTATGCTTTTTCTCACCGTCTAAAATCGTTATTACATCACTTGGCACAAGCCACGCATATTTTATCGGTAGCTTGAAATTGTATATATTTCTCTCTTGCCACGAAGAATAAAGTAAAACCTCAGCGATATTTTGCGCCTCTCCCTCCTCCATAATGAGCGGTATTTCAACTGTTATAGCAGTGCCTTGCTTTGGCAACTCAGCGTATTTAACATCAATTGGATAGCCAAAATTGCGGTTAAAGTAAACGATGTTAACTTTATTGTTTAAATCTAATTGACTGATATTAGCAAGTTTTGAATTGTTACTGAAAACCGTTTCACCAATTGGCATTACAGTTGTAACTCCCCTGCCCTTTTGGACAAATTTCAGTTTAGAGTCCTGTTCAACCACATCAAAAAAATAGCAACTTTGCAGCATTTTAATAATTGAACGTACGGGTTGCTGGTCGTTTATCACATACCCAGACAACAACCCTTTGACGTTGCTTGTATCAAACTGATCGCTTTTTAAACCTGTTTTTTGTAATAGATCCGATAAAACATCGGAAATATTAAGCTGTGAAAGCTTTCCCTGAATCCAATGTCCTGTCTGCCAATTATGGCAGTCAGTCCACATATCACACAAATTGGGGAAATAAGGAAATGGCCTTGCATCCCACGCCCAGAGAAACATTTTTTCTACCATTTCCGAGCTTTGCCACTTCTTTAGCGTTCCTTCAATTGCAATTTTTTGCGAAAGAAAGCTCACCTCTCCGTTTGAATATCGTGGATATTTGCTCTCTATGCTGCCTTTATCAACAAACACATTTGGCTCATTAGTGCAGCCGTTCATACTGGGAAATCCATACTCAGTAAACCATATTTTTTTCATTTTTGGTTGCCATTTCGTTTTACTACCACCTGGATTTATGTGAGTTTCACTCCACCATTTTGCTATGTTTTTCCACGCATACCTGCTGTCGTTATACTTTACTCTTTCAGGCTCACCCTTTGAGTAATCATAGAAATAATCATACCCCACTCCACTGCTCCAACCACCCATTACATCTTCCGCAGAATAGCCAAAAGGAGGCTCTGGACCATCAGTCAGTGGAAAATAAGCATCTATGCCAACAACGTCGATGTACTCTGAAGACCACAGTTCATCCATATTATACCAACCATCATATGAATGGTATTCACTCCAATCAGCAGCGTAAGTTACCGTTACTTCTTTTCCAAGCTGAAGTTTTATTCGCTTTGCAAGCTTAACTAGCTCTATAACGGCAGGGTAATTACCTTGTTCATCTCTAATTTTGGTAAGCCGCACAAGTTCAGAACCGATGATAAACCCTTCCACTTTAGTTTGTTTGGCAATGCTTGCATAATGCTCTATAAATTTGTTATATTGATTCTCAAAAAAATCACTTATATCCCCAGGAGTCCCGCTCAATTTTCCTCGCCACTCTTTGTTCTTTGTGTCAAGCAAGGGCATTGGATAGAGCATCACCTTGTAGCCTCTTCTGCGTAACTCTTCTATATATCTTATCAACGCTGCATCACTAACTGTGCCACCATACCTTGGGTTTCCACTCGTATCTTTTGAAATTAGCTGAGCATTATCTCTGGTTACACCCCCTACTTGCCAATCATCAGGTAATATTGCGGAATCATCTTGAAATTCAACTGCAGGATATATTTTACAATCTTTAATGTTCAGATCATTCACAAACCAATTGACTACTACCGATACCCACTCAACATTTGGTAAATCTCCCTTTAATTGATCCAAAGAAAGCACTGCATCGCTCTTTTTAGTGTGGTTGTTGTGATTTACCCTTTGCGCCAGTCCATACGGGATATATTGGTTGCTGCTTATTTTCTCTTGCGCGATTTTCTTCTGTATTTTTGTATCATATACAAACTCTCCTGAGCCTGGTATTATATTGATATTCGGAATATTTTCTGCTATTGAAAATCCACTGGGTTTTAATGCAGTTCGCACTTCAAATGTAAATATCGGGACGCGATTGTTATAGTCTGCTAAAGGAAAATTCTTGTTAACTATGTAAGATATTCCCCTATAAGCTGGTACATTCTTCTCACCTTCAATTGATGATATGAATGGATCAGGATTTTGGTCTTCTCTGCCGCTGTAAAAAGTATAATCTATTTCATCAAAGCTAAGTGATGTTGTATCTGCCCAGATTCTGTTTAATTTTTCTACTTTCCCCTTGCAGATCGCAATTGCAAGCGTTGCATAGTAGTTATATGTAACGTTCATACCTCTTCCAATTTTACTTTTGGTGGTTATCGCCTCTTCTTTTATTGGCTGTGCCCAAATAATATTCCCTGCAACACGAGCAGTGCCATAGATAATTGGGATCGTTCTGCCATAGGTTGAAGTTTGAACTTGCAGGTTTTTTAGCCTTGCCCCATGCGTTACTTTTTGCTCAGCATCAAGACCAACCATTGCGCTATCTAGCTGTGCACCAAGAAGAGCACCGAGTTCTGAACCGATAATCCGGCCAATTGGCCCAAAAATGCTGCCTGCTTGACCAAAAATTGATGATAAAATTATTGTGGACATGATAATCCTCCTTTTTGATAGATTTTTTTGAAATTATTGAGAAAAGATCCAAGTGTCACGCTACTTGGATGACACCTATAACCTTGTCATCCCAGTGCTTCCTCCTTTGTCATCCCAGTACCAATTTTTGTCATCCCAGTGCGTGACACTGGGATCAAGGAATTTTGATTGGACAACGAGTTGGTAAGTGTAAAGGTAGCTAATCTTATGTTAAAACACAACGTTTTTAATGGGATTGCGTGAAGACTGGATTCCAGTGTCAGCTACTTGCATGACACCATCCTTTTTTCTGGATCCAAGTAGTCAAGGCACTGGGATGACAAAAACGGTACAGTCCGCGGTAGCGCGTAACGCTGGAATCTAGTACCTCATTCTCTTGTCATCCCAGTGCTTCCTCCTTTGTCATCCCAGTGCTTGACACTGGGATCCAGGAATTTTAATTGTAAGCAAGCACACTGAGTTGATAAGTATAAAAATGGCTGAAAAATAAACATTTTTGATGAGGTCACATAGAAAGCTGGATCCAAGTAGTCAAGGCACTGGGATGACAAGAAAGGGGCTACTTGGATGACAGATGCTATGATAAGAAATTCAGTAACTTACAATTAATAATTGAAGTTTTTAATTAAGAAAAGCACATGAGTAAATCGTGTAGCTATAATTATTGTAAGCAACAATGAAAAAGTGCGGAAGTGAAAAATTACCACTCTCATGGCAATCACTTCACCAGTGGCAAAGTGATACCATGCTGATTCATATATTTTCCTTTCATATCATCATATGATCTCTCACACTCACTTTCGCCGCTTAAGAATACGAATTGGCATGCGCCTTCATTAGCGTAAATTTTTGCAGGAAGTGGAGTGGTGTTTGAGAATTCGAGTGTGACATGACCTTCCCATCCAGGTTCTAAGGGAGTAACGTTTACTATAATTCCACATCTTGCGTAAGTTGATTTACCAACACAAATGACCAGTACATTCCTTGGTATACGAAAATATTCCACTGTACTTGCAAGCACAAAGCTATTTGGTGGAATTATGCATACGTCTGTTTCTTTATCTATAAAACTATTCTCAGAGAAATTTTTAGGGTCCACGATGGCTGAATTAACGTTAGTAAAAATTTTAAATTTATTATCCACTCTTGCGTCGTAACCATAAGATGATAGTCCGAAAGATATGACACCTTTGCTACTTTTGTGATTCACAAAAGGCTTTATCATTCCAAAGTTTTCAGCTTTTTCTCTTATCCATTTATCTGGCATAACTGCCATAATTGCCCCTTAAAGTTGTGTAATACTTACAATAATATAAAATAAAATTTAAATGTAAACTGTAGCTTTTGTCATGCAAGTAGCTTGTATCAAATCACAATGTTCGTACAGTTATGCGCATGGCGCTGGGATGACAATGGATTATTAACTAACAAATTGTACTTCGTCACATGGTAAACGATGTCATTCCAGTCTGGAATCCAGAAAACTTACCAGGTAATAAGAACTGGATCCCAGTGTCTTGGCACTGGGATGACATCCTCCTAGTGAAAATTGCTCTCAAATCACAATGTTCGTACAGTAAGCTGCTTGCAGACACCATTGTTACAATGTTCATGCAATTGAAATAGCGGTCAATTGGATTAGCTATAGGTCAATCACAAGAGAAAATTAAAGCTTTTCAGTTTGATTTTTTGTTACAATAATTAGATTTATGTTCTTAACTAAAAATAATGCTTAGAAACTTTCTCCTGATTTTTGTATTCGTATTATTCACGCCGCTATCAAATGCTGATGCCAGGAAATACATCAGAATTGTTGGATCTTCAACTGTTTTTCCTTTTATCTCGTTTATAGCCGAGGAGTTCAATCGTATATTCCCTTTTAAGACTCCAGTTGTGGAATCAATAGGAAGTGGATCAGGGTTCAAAATGTTTTGCTCAGGAATAGGGGAAGACACGCCAGACATAACCACTTCATCTCGCCCTATGAAGGAAGTAGAAAGAGAACTATGTAAAAGGAATAAAATTAATGAAGTGATAGAAATCATCATTGGCTATGATGGAGTTGTCATTGCAAATTCAAATCAAAGCCATAGATTTGATTTCACAAAGAAGGACTTATTTGAAACTTTATCTGCATATTCTCAAGAAAATGATAAATTAGTAAAAAATAATAAGAAGTTTTGGTCTGATGTAAATCAAGCCTTACCAAAAACAGAAATTGAAATTTATGGTCCACATCAAAATACAGGCACATACGAAACTTTGGTTAATTCTATTATGCTTGATCAATATTCATGCATGAACTCAAGAATTTTCAAAGAGAATTACAAAGATCAGGAAGAAAGAAAGAAAGCATGTGGTAATATAAGGGATGACGGAAGGTATATAGAAGTTGGAATTAATGAAAACATAATAATACAAAAATTGAAAAGTAACAAGAATGCCTTAGGGATATTTAGTTTTAGCTTTTTAATGAGGAATCAAGATAAAATACAAGGGAGCACAATTGCAGGAATTGAGCCAACTTACGAAAATATATCATCGGGAAAATATATATTAGCAAGACCTCTATACCTTTACATAAAGAAAGAACACCTGGATACTGTTGATGGATTAAGAGAATTCATAAAAGAAATTATAGATTCGATCGGCATTGAAGATGGGTACCTATCTAGGCTTGGTCTAATTCCACTTTCAAGTGAAGATATAAAGAAAGCTTCAGCAAAGGTTTATGATATAACGTGACGGCAACGCTTTTTTTATATTCTCTGTTCTAGCGGTGCGCACAACTGTACGAACGTTATGATATAAAAGTAATTTTTACTAAGAGAGGTGTCATTCCAGCCTGGAATCCAGCTTTCCATCCAAGAGCCAGTGCCTCCTTCTCCTGTCATCCAAGTACCCTCTTCTTGTCATTCCAGTGCTTGACACTGGAATCCAGCCCTGTCTCTTATACACATCTCCGAGCCCACGAGACCGAGGCTGATCTCGTATGCCGTCTTCTGCTTGAAAAAA
>NODE_14_length_13836_cov_4.301839
AAGACGGCATACGAGATCAGCCTCGGTCTCGTGGGCTCGGAGATGTGTATAAGAGACAGGGAATGCAGAAAGAGATTACTAAAAAAGTCATGAGTGGTAAATTTAATGAAATTTCAGGGATTTCAAAATCGTATATAGAGAAAGCATGTCCTGGTGAAGAATCTGGTAAATTAAGTCCGAAGAAATTTGAAAAGTTTATAGCTCAATTTAATAAGGGGCTGCTAAATCAATCAATAGAGCAGATATTACACAACAGAGGTGGTAGATTAGAAGTTGATGGTACAAAAAAACAGCAGATAAGTTTAGAGCCTCAAAGTTATTTAAGTAATGCTTCATTTCACAGCCATTCAGAAGTATCAACTTGTCTTTCTGAGATAGGAGTAACCAAGCTTGGAGGTAATATCAATAGGTAGGTTATAATATAAGAGGTGCAGCTATAAAATGCCAAGTAGTGGAAAATTTAAAGTGAAGGTAGCCAAAATAATTAGGGATACCAGACCAAGTTTGATGGTCCTAATACTAAAATGGATGAAGTAGACATTAAATGCTAAGTGGTTAATGTGTTTTCCATATTGAACTTATAGCACATAGCTTTGATATAGAAGTTTGGGTAACGTTATGATAGTAATTTATATAATTCTATGTGCAATCTTTATAGCTGTTTTAGACAGTTCATTAGACTCTTAATTATAGGATATGTTTAACTGAGGAAAGATTTTCATAAATGTTGAAGTGAATAAGTTGTAGTATTTATGTTTTTTCCCTGAGTTGTAAAATTTCAGAATGAGAGAGACCGGTAATTTGAGCTATAACATCTATAGGGACACTGGCCTTGAGTGAGTTTTTGGCTACTTCAATATCCCTTTCTTTGCGACCTTCCACTCTGCCTTTTTCATGGCCGATTTGGATGCCTTCTTGTCTACCTTTGTGAGTAGCATCATCGAGTTTTTGTTCCAAGATAGCAGCTTCTTTCTGTAAATCCATTACCCTTTCTTCATAAGCTAGGAGATCCTTCTCATTCCAATGAAACTTATCTAACTCATCATATGCTAATTTTATTATTGGTGATTTTTCTGCTATTCTTCTCAAATCTTCATCAGTTGTTTCTTCTGCATATTTAAAGAAAAATAGCCAACGGTCTATTACATTTTCTAGCTGCTCTTCCCTGCTTTTAGGAAACTTTGGCAGCTCAATGAAGATAAATTGAAAATCTTTTAAGTCATGCTCGTTAGTTTTTTCATCTCTTATGGTATGGCTAGATATATAATCAAGCTTATCAGGAAATAAATTACAATTAGAAATAGCAATAAAGAAAACCTTCTTTAAATCAATATACTTACCACCTTTATCAGCTTGCCTCGAGTAAGCCTTAGCAGCATAAAGTTGAGCGCGTTTTTCAAAGCCTTTATCACGAGCGAGTTGCATCTCAATCACGTATCTGGCCCCAGTGGAATCTCTGCACAGGACATCAACAATACTCTGCTTATCAGAGGCAATTTCAGGATCCATAATGGTGCTAAGGAATTCGACATCTTGTATAGTATTTATTTCAGTAAATCCCAAAATATCATTCAAAAAATGGATAAGGATATTCTTATTTTTTTCAGTACCAAAAATTTTCTTAAAGGTCAGGTCCAGCTTTGGATCGAGAAACTTAGAAAGAGCCATGAGAAAGTAAGATAAAAAGCATTAATAATTATACACAATTGTGAAGAAATATTCAACTAAAATGCAAACATAGAAGTTTTTGTATATCTTTGTTTGGTAGTATTAACATGTATAATATTTATGGCAAACATCTCAATAAGGTATCAGATAGCACAAAAAGTAAGGAACTGGAGGTTAAAGCGAGGATATACTCAAAAAGATTTAGCGAAGAAAGTCAGTGTAACGTATCAAGTAGTACTACAATATGAAAAAGGAACACGTAAAATTTCGATTGAAAAGTTGTATGCTATAGCAGAGATATTGTCGATTGGTATTGTAGACCTAATTCCTGTATCAAATGAAAAAATCTGTCTTGAAGATGAGGGAGAAGAAATACTAAATCTAGTAAGAGAATATAAAAAGATTAATGATCAAGAGTTACGTAAGATATTTTGTTTACTAACCAAGTTTGTTCAAATTAGTGAGAAAAGTAGTAAAAAAGCAGAGAAAATAAAAATTGCAAAGGGTCTGGTTAAAGGAGGAGTTTCTGTTGATATTGTTGCAAAAACAATTGCTCTCTCTGCTGATGAATGTGTTGAAGAAAAAGGAGGTTCTATTTACTGCCAAATAGGAAAGAAGATAAAAGAATGGAAGAGAGTATACTCAAAAGGATTTGGCTGAGAAAATGGATACAACGCGTGACGAAATAAGCAACTATGAGCAAGGACGTGTGGCCATTCCACTGGAAAAATTATATGCAATAGCAGAAACATTATCAATTAGCATTACAGATCTGCTCATAGAGGAAGATTGTAAGTTAAAAACATGATATAAATGAAGTAAGAGGGAAGATAACTCTACTCACTATAGGAATAGAGTTATCACGGGCGTGTGCGACCGAAAACCAATTGGTATTACAACCGTTTGTATCAAGGTACACTAGCCCTATCTCTCGATACGTTTGAATAGTTGTTTGGGAAATATATATACGCCCGTTTACAATCTTAAATTAACTAAAACTATCGAGGTTTATTATGGTTACATCTTATCAAAATTTTATTGGCATTGACATCGGAAAATTTAAAAATGTTGCTGCAGTTTACAACCAAAATAACATTATCAAGTTCGACAATAATGCTGATGGTTGGCAACTGTTGTTTAAAAAGTTTTCAGATATCTTACCTAATTCTTTGGTAACTTTAGAAAATACGGGCAAATATGAGCTTGGTTTATCACATTTTCTTGTTGGCAAGAATATTGCAGTACATCAAGCAAATACTCGAAAAGTAAAAAGTTTTATCTTGTCTCACGGAACTTTAGCAAAGTCTGATAAATCAGATGCGATGGCTCTTGCTCAATACGGATGTGAACGCCATAAAACTCTCTCTCTATTTGTACCTACTTCAAAAGAACAATCAACTCTAGCTGCACTGTGTCAACGTCGTGATGACATTACGCAAATGAGAACTCAGGAAAAGTGTAGACTGGAAGCTCCTGAAAATGACCATATAAAGGAAAGTTGCCAGAAGACCATTGAATTTTTCAATAATCAAATAAACGAACTCAATGACACTATACAAAAAATTATTGATGAAAGCCATGAGCTACAACAACGTCAAAAAATCCTTAAAACAGTTCCTGGAATAGGCAAAAAGTTATCACAAGATTTTTTGTGTTTAATGCCAGAGCTTGGCTACTTAAGTAGAAAAGAAGTAGCAAGTCTTGCCGGAGTAGCACCTCATCCTAAGGAAAGTGGTAAAGCTGTTGGTTACCGAAGGATTATGGGCGGTAGAAGTAATGTTCGTTCAAAGCTCTTCATATCAGCCATAGCTGTTACAAAGTCAAAATCTGTACTTGGTGCCTTTTATTCTAAGCTTGTTGAAAGTGGTAAGAAGAAGATGGTGGCTATAACAGCTCTTATGCGTAAAATTATAGTAATTGCTAATGCAAGACTTAAAGCAGCAATTACTTCACACAGTAGCAACTGACAATGAATATTGTGAATAAGTACGTCCACACAAACTTAAAGTACTTATTCACATATTCATTGGCTTAAGCAGGCAATAGCTGTTTGACATAAAATTCTATTCCTATGACGAATGGATTTTTATTACCTACATGATTGGATCAAGTTGCAAAATTACACAATAAAAAATTTTTTAAAAAACATAGTTGATGAGATAGTAGAAGATGAGCTACCTGATTTAATAAAAGAATACAAAAAAATTGGGAGTCAAGAATTACGCTATGCGCTAATAAAATCTCTGTTTGAAAGCATACAAATTTGCGAAGAGAAAGTGAAAAGAGCAGAAAAGATGAAAATTGCAAAGGATTTAGTAAAAGGAGGAATTTCTATTGATATTATTTTGCAAGCGGTAGGCCTCTCTTTAGACGAAATTCAACAAGTTTAAGATAAAAAAATCATCATATATTAATATCTTTACCTCTTGATGAAAAAATAAGTAAAAAAGATTTAAAAATTGATTTAACTTCACTCGGAAGCTATGGCTCTATGCCAATGCTGATAAAAAACAGCATTAAATATCTAAAAAAAGTTTGTTGTTAGTGAAAGGTAAATTATATGAATAAAAGTAAAGAAGAAATCGAATTCAGAATATTAGAAAGCAAAGGTAAAGCACTACTTGATCGTGAAATAATGGAAACATTTTTAAGTGCAGTACATGAAAGGCCGCAAGCTCAAGAAATTGCTAAAAATCTGGTGAACACTTATACGGGAGTAGGAAGGATTTTAGGTAGAGAAATGGATGACCTGAAAGTTATAGAAGGAGTGACTGATTCTGCAGTAGCAATGATTATGTGCGTTAAGGAAACACTAGAAAGGGTACTGAGAGAAAAGCTCAAGAGTGAGCCAATAATGGACTTACAAGAGCTAGTAGAGTACTTAAACGTAAATATAGGCCACTCAGAAAGGGAATGTGTAAAAATACTATACTTGAATAAGAGGCGCCAACTAATTGGAGAAGAATCCTATATTGGTGAAATGGAAAAAGCACCGGTATACATAAAGGAGATTATAAAAAAAGCATTAATAAAAAATGCAACATTAATAATAATGTCACATAACCATCCTGGAGGAAGCTTAGAGCCGTCAGAAGAAGATCAAGCAGTAACGAAGAGCTTAGCAGCAGCATGTAGTACTGTAAGCGTAAAATTGTTTGACCATATTATCATCACAAGTGGAGGCTATTTCAGCTTTCGAGAGAACGGATTGTTATAGTAGAAAGTATTTGCAAATCTACTTATTATAATTTATACTGAGTAATAGAATGTATAAACTAAGATTTATATACTTAAAAAGTATTTTTAATATGGGGGTTATATGACTAGTAAAGACAAGTTATTGAAGAAAATATTTGGTGCTCTTGAAGGCGTTGATATAAAGCAGTCTAAGTTTGTGAGCAAAATTAATAATCAGAAGGAGATAAAACCGGAAGATACAATGCCTTTCCCTAGCAGAAACGTTCACGAAAACAAAATCAACTATGGAAAAGGACTTGACTACATATATGGCACAAAACCTTTGAGTAATCAAGCAGATTATCCAGAAGGGTTGAATCCATTTGCTTCAGCTTTGCAAAAAATAAAGCCAAGTGCAGAAAAGTTGAGCTGGCTTAAAAGTGCTGTGGTAAGAGCAAAAAGTCCAAATGAACTGCACAAGGCTGTAGACGAAGCGCTAGCTGCTGGAGCAAGGCTAAATGCATGTAATGATGGAGAATGGAGCTTCGCGGAATATGTGATACTGGGCACACATTTTCATAAATTTGATAAGGCTGATCGTAAAAAGCTAATACGTAAATTAATGCTAAACGGTGCAGAGTTTCATGATACTCTACTGCAGAATAAACTGATAGGTGAAATCTATAATAAGCTACAGCCAGAAGTTCAGCCACAGATAGATAAGCAACTAGAAGAGCTAGAGGAAGCTGGCGAAAGTGCTGTTCAAGAAGGAGAATTAATAGATATCGAGATAGACAATACAACATCGTATATAGAATTTTCTGATGATAGTAAGGTAGAGGTAGCCAAAATACTGGAAGGTATGGGTCCAAACAGGGGTTTTATTTTAAGAATGGGTTCTAATGCAGTAGAGGTTAAAAGCGAGAAAGAAGATATAAGGAACTATACCGATATTTCAGATGACAGCTCTGTCATGTTAGAATTTCCTACAAGCATTGGTAAGCTAAATATTATATTGTACCACGATGTAAAAAAATATGATCAAGTGCAATTGAGAGTAGAAAACAAGGAAATGTGGGCTGAATTACAAAAAATAGGAGAAGAAATAGGAAAAAACTGTCTCTTTGGAGGAGTAAAACTTAAAGAAGCAGTAGAGAGAGGTAGTTTCACTAGATGTGGCATATGGAGTGAAAAGCAGAAGGAAGTAAGTGAAAAATTGTTTTCATGGGCAGACAAAGTACGTGAAAATAGTAAAGAAACTTGTAGGGCACTTTAATTTAAAGGTTCCAGAGTCTAGCTATTATATCTGGAGCCTTTGAGCTATAGTATAAAATATTATATGTATGGTTCTTTTTGTGGAAAAAAGTCTAGATTATAAAGTGGGAGAAAAATTAAAAAGTTGGAGGTTAGAACGAGGGTACACTCAAAAAGATTTAGCAGAGAAACTTGGTGTAAAGTACTGGGTAATACTACAATATGAAAAAGGGAACCGTAGAATTCCAATTGAAAGGTTATATGCTATAACTGAGGCACTATCAATCAGTATTACGGATCTAATTCCTATATCAAAAAGCTGTCTTGAAGATGAGGGAAAAGAAATATTAAATCTAGTAAGAGAATATAAAAAGATTAATGATCAGGAGTTACGTAAGATGTTTTGTTTATTAACCAAATTTGTTCAAGTTAGTGAGAAAAGTAGTAAAAAAGCAGAGAAAATAAAAATTGCAAAGGGTCTAGTTAAAGCAGGAATTTCTGTTGATATTGTTGCAAAAACAATTGGTCTGCCTGCTGATGAATGTATTGAAGAAAAAGTTGGTTCTATATACTGCCAAATAGGAAAAAAGATAAAAGAATGGAGGCTAGTGAGAGAGTATACTCAAAAGGATTTAGCAGAGAAAATGAATACAACACGTGACGAAATAAGCAACTATGAACAAGGACGCGTAGCTACTCCACTGGGAAAATTATATGAGATAGCAGAAGCATTATCGATTAGTATTACAGATCTACTAACAGAGGAAGATGAAGGTAGTAGAGTGGAAAATGAGCTACCTGATTTAATTAAAGAATACAAAGAAATTGAGAGCCAAGAACTACGTAATGCACTAATAAAATCTCTGTTTGAGGGAATACGTATTTGTGAGGAGAAAGTGAGAGAGATAGAAAGGATTAAAGTTGCAAAGGATCTAGTAAAAGGGGGAATTTCTATTGATACTATTTTGCAAGCGGTAGGTTTATCTATTGATATGGTTTTAGATGGATAGCTCGTAAAAAAATTATAGCAATAAAGTTTTTTTCTTAAATGGAGGATAAATGTTTGTTTCTGCAAGCAATGTTAGTTACGGAATAGGGCAAAGAATAGAAAATTGTAGGTTAATGCGAGGGCATACTCAAATAGGATTAGCAAGTCAAATAGGTTTAACATACCAAGAAGTAAACAGCTATGAAGATGGGTATATTCCTATTCCAATTGAAGTACTATATATAATAGCAAGAGTATTATCAGTTGACGTTGTAGATTTATTACCTGAACCAGTAATAGTAAGGGAAGACAGCTATGAAGACGAGGAAATACTCTATCTAACGAAAATATACGAGAATCAAAAGTTAGGCAAAATAGTACCTTCATTAGTCAGGTTTGTTCATATTAGCGAAAAAATTAATCAAGAAGAGGCAAGGTTGGAAATAGCAAAAAATCTAGTGAAAGAAGGGGTTTCAGTTGACATAATTTCCCAAGCAACCGGCTTATCTACTTACGAATATAATGATACAAGAAAAGAAGTCTGCACTGACTCTATATATTACAGAATAGGACAAAGAATAAGAGAATGGAGGTTGATAAGGAGATATACTCAAAAAGATTTGGCGAATAAAGTTGATTTAACGCTCAAGGAAATACACGAGTATGAAATAGGATACACTGCCATATCATTTGACAAATTATATCAAATAGCAGAACAATTATCAGTGAATATTAAAGTTCTGCTACCTAAAACAAATGAAGATAGTGAACTACTCACTTTACTAAGAAAAACTGAAGAGCAGGAATTAGTGAATGGATTAGTAAAATTTTTATCTAGGAGTATGAAGGATAGTAAAGAAAAGGTTAAAAAAATAGAAAAAATCAAAGTTGCGAAAAATCTAGCAAAGGCAGGTGTTTCTACTGATGTTATTTTGCGAGCAAGTGGCCTAACTGCTGATGAGTGTGAAAATTGAATTGTGTTAAAGACGGTACTGAGAAATATTATATTAAGATATAAGTAAAGATAGTTATATATTTAACACTTCTATGCAGAATTTCTCTATCACTTTTTGATTGTCCTCTATCATTTTACTTGCCTCTTGCTGAAGAGATTTGATATTTTTTGATGTAATATTATCCATGTCAGGTGATGCTATTTTTAATTGCGATTGTATGCGTATATATTTATCACCTATAACTTGATCAAGTTGGTAATTTACTGAATCTAAACTTGAGGCAAACATCACATGTAATAGTGGTTTTATCCAGCCTATTTTTCCAAATCTCTTTGAATTGGCATACTCTATGCTTCTATCTGTTCTTCCAGTACCTATCGATAACAGTAGAATATCATCATTTGGAAATAACCTCTTACCACTTGCATATGCACAAGCCGCTGGATTATTGGCAAATACCCCGCCATCCACTAATACCATTTCCTTGTGGTTGATTTTAAGATATTTAGGTGCAAAGTAAGTAGGTGCAGAAGTTGTAGCTCGTAATGCATCTTTCAATTTGATAAAATTTCTATCTTCTTTCCAGCTCTTAAAAAAGAAAGGATGGTTGTTATGAATATCATAACTGGTAAGCAGTACATTACTTAAAGTGTTTTGTAGAGTATCATCACCAAAATATTTATCCAGTACAAATTCAATATTTTTATGTGAATATTGTGCACAATTAAACCAAGAAAATATTGATCTTCTCAAAAATGAAGATTTAAAAATATATGACCCGTATTCTTGGTAAAACTCAACTAAATCATTGGCTGAATATTGAGGTTTATCTTTTTTACATAATCCAGCTACAACAATTCCACCGGTTGAGGTCCCTGCCATAAGATCAAAGATTTCAGCTATCGGTTTTCTTGCTCTCTTTTCTATTTCTGCTAGAATAATGGCTGGTATTATGCCCCTTATGCCTCCTCCGTCAACTGAAAGGATGTATTTTTTCATGATTAGATATTTATTAATTCTGTTAACTTGCTCACTTTTATCAGGTTGTGTTACCTGTCCAAAAACTACAGTCTGTTTTACACCTAGGGAAAATTGTGCCGAACAAATAACCAATGCTATAGATCAAGCTCAAAAATCCATATTAATTCAGGCATATCAATTTACTTCAAAGCCTATTGCACAATCTTTAATTAGAGCAAAAAAACGTGGTATTGATATTAGGGTTATCCTAGATGAATCACAGGTCAGCTCAAAATACAGTGTCATCAATGAATTATTTAGGCAAAAAATACCGATATACATAGACTATAAACCTGCAATTTCACACAGCAAAATTATGATTATTGATGAGCAAAAAATCATAACCGGATCATTTAACTTTTCAGATGCCGCTCAGCAAAGAAATGCTGAAAACCTATTGATTATAACAGGAGATCCTCCACTAGTTGAGCAATACATCGAAAACTGGAAGGATCGTAAATCTCAATCTGATCCTTATACACCAAAAGTAGAAGAATAATTACTTAAAATCAGCTTTAAGCTCATCCAATTCCTCAGAAAGATTTTTTACCCTTTCCTCAAGTACTAATACTTTTTCCATTAAACCATATTCAATAAGTTTATCGTGAAATTGTACCCTTGAGTCTAACTTGGATAACCACCATATAAATGCTACTGTTTGTATTAATAACGTGATAATTACTGTAATTGGGATTTTTTGATTTTGCATGTTTCTCCTAACTGTGTAATCTTTCAACTACTTCTTGTTTCCGGTTACGAAATATTACTGCTCAGATTCGTGTTCTTTTTCAGCATTATAGAGCAAGTGTATAATTTCATCGTATGGTTTATCTTTATTGTGCCGTGATCTTAGCACAGCTACATCTCTAGGGTTTTTCCCATCTGTGTCTCTAATGTTAGGATCTGCACCTTTATCTAATAAAAATCTAATTATCTTTAAATTGCCTTCATATGTAGCTGCATGTAAAGGTGTCCATCTTTCATATTTCGTAGCATTTATATCAACTCCTTTTTCTACTAAGAATTTTACAACCTCTGCACATCCTTCTTCTGCAGCATAATGTAGTGCTGTTAATTTAGGGATCTGCACATTAATGTCTAATAGATTTTCTACTGAGAATTTTACAACTTCTAAGTTACAATTTTGAGAGGCAGTTCGTAATATTGTTTTATAATTATCTGTAGCTTTTGCTTTCATGTAGCAATAGGTAATAACAACACATATTATCATTGTTATACACCACCAAAAATGTAGCTTATTTCTTGAGTCTCTATTCATATTCAATACTTTTTTCAACATTAAACATTTGTTTTACTGATTTTTTCTTAACGTTGATGCTGATAACATAGTGCGATAACCTGAACTATCTAACACATGTTCTGCTCTATCAATTACCCATTCACCGTCTATATCTTGATAAAACCCTAACAAGCTAAGTTTCGCCTCTGCAAATAGTTCTGGATTACCAGGCATAGTGATATCCAATACTGCATTATTTCGCTTTAGTTGTTTTAACTTAGCATTTGCTGCACTTAGTGCTGATTCTACATTAGAGTAAAGCGTTTGTATGGTATAACTTGGACTACCAGAGCCAACTGTTTCTGATATAGTTTCACCCTTTTCATAGCTATGCCATTTTGCAACCACTGAGTTGTACCTACTCACGCTAAAATGCACTTTCCAATTTATTGTGTCTTGAGGTCTAATAGCTGTTGTTCCTAAAGCTTTTCCAGTTGCCGACTTTGCTTTGCCTTTTGGAATAAAGAGTATATATCCGCCAGCTAGTTTTGCCATTGCTTCGCGTTCTATTGCTATTTTTGTTAGTAAACTTATATCACTTTCTTCTGTTTGGTTAATATGTGGAATCAACACATTTTCAAATTCTTCTGCAACTCTGCACCCATATCCGTGTTTTTCTGCTATTTCATTAACCAAGTTACCTAGAGTAATTTGATGCCATTCTTTAGATACTTTTTCCTTTAATGATAGTCTTAAATTTGTTGCATGAGCCTTTATTAGTAAGGTTTTAGGCGGACTCTGTACCGTAATTTCATTAATTGTATATACACCCATGGGCGTCACTCCGATTTCCCTATACCCTAAAGAAATATTCAATTTATTCGGGATATTTAAGTTTTCATCTCTGTAATCAACATACACTTCAACTACATCGTCTATTGTCCCAGATTCATCTGTGAGGCGCAATGATATAACTCTATCTTTAATTGATTCACATTTATCTATTATAAAATCTGGCTGCATTTATTCCCAGACCTTTAATTTTGACTTTTGTACTGTTTTCTTAATAGTAGAAAGCTTTATCTTTAATCCAGCAGGTAAAAAGCTTCCGTATTCTGCCAAACCTAAGTTCTCTGCTAGTACTAATTCCACTACTCCATCAGTAAATCCGTAATGTTTCCAGCAAATCAGATCTAGCATTTCTCCTTCTTTAGTTAAGTAATATATAGTCATCTATAGCTTTTCAAACTCAAACTAAATTCAACTTTTCTTGGAAATCCACAAGGGAGAAATGATGTTTGCTTTTCTTCTAATCTTGTAATCACAAACTGTCCCAAAACATTTCCCATGTTATCAACCAAAGTGTGAGGTTCTTCTGCTTCTTTTGCACTATTTAATTGACTTAAATTTCCAGGGTTATGAAGATAAGTTATTCCCTCTAAGTCTATATTTTCCACTCCTTGACCAATATTTTGTAGTGACGGCATTTTATTGATGCATTCAATTACACTCCAACGATTTTCTTTACTATACTTCAAACTTATCGGAGTAAATTTATATGGACCAAGAGATAACATCAGTAAAATGTCTCTACTGTATCAAATAAAACATCACGTGACTTTTCTCTTATCCTTTTTATTACTTCATCTGCAAGACCACGAACATCTTGATTTGGTGCTGCTTGTACACTTATGTTGAAATAATTATGTTGAGTTTGGTTAAAAGTTTTATTTTCATATTTGCTTTTTACGTACTCTTTTAGATTTTTCTCATCTACTACAGATTTCTTTTCTGCGATAGCATGTTTAATTTTAACATTATTCCAGCTATTTTTAGAAATTTCTTTCATCACATTATTATTTGATAAAGGATTCCCATTATTAAAAACACTATTTTTAGAAAGTACATTGCTAGCTTCTCCATCAACTAACGAAATAACAGTTTTTCTCTTTTCAAATTCCTTTACTGGACTATTTTTTGACACTTTTCCAAATATGCTACTAACTGTATTTTTCATCCATGAAAAGGCTTCTCCTATAGGTTTAATGAGTGATTTTATGTATTCCAAAAAGCTAGAAAAAAAGTCTTTCACCTTTTGCCAGTTAGTCACAACAAGAGCTGCACCAGTAACAAGACTTGCTATTAAAAATCCAATCGGGTTACTCATTACAGCGAGTGTTACTGCTCTTAGTCCTGTTATTACTGCAGGAAAAACTGTAGCTGATAAAAATGAAAATGTTGCAATTATTTTTGCTCTTAAACCGAGAACTGTACTTGCTAAAAAAGTAAACCCATAACCTAAGCCCACTACTAAGATTTTCAAACTTATTAAAGCTGCTATAGTTCCCATGATTGCTGTAGTTAAGGTTGGATATTTTTCTGCAAATAAGGCTATGCTCCTAGTTTTTTCTTGTAAAAATTCAGCTATAAATTTTAAAGTAGGCAGCATCACCGAGCCCAGGTTCATACCAACTTCAGCTATTGCATTTCGAAGGAGTCTTAATTTATTGGCTGTAGTGTCTGCACGATTTTTGAATTCTTTTTGCAGAGAGCTTCCATACTTTTCTGTATTAGCCAATAACTTTATTGCATCCTCATACTTATTAAAACTTCCAGCTAATAATGCAATATCATCTTGATATTCCTGACCAAAAAGTTTCATAAGGATTGTAGAACGTTCCTGATTATCCATTTTCTTTAGAGTTTGAAAAAAGTAAAGTAGTGCTTTTTCCCCATTTTCACTTATCCTTTGTACCATTTCTTCTGCGGCTATGCCCATTTCTTCTAGTGCTTCCTTAAATTCTTTTCCTTGACCTTCAGCAGTTTGAAGTTTTGAAAGTAGTGCATTTATAGCAGTTGCAGCTTTTGCTGGTTGTTTGCCCAAACTAATGAAAGCATTTACTAAGCTACTTGTTTGTTCAAACTTTAATCCAAACTGCTTTGCAGTACCACCAACTATTGCTAGAGCTTCAACCATATCTTTTGCTTTAGCAGCAGTGTTATCTGACAAGTGGTTGATCACATTACCAACGTGTTCCATTTCACTAACATTAATTCCATAAACGTTAGAAAGTTTAGCTATAGAATCTCCTGCTTGTTCTGCAGACATATCAAATGCTGTAGACATTTTTGCCACTGTTTCTGTAAAATTAAAAAGGTCTTCTTTCTTGATACCAAGCTGTCCACCGCTTGCAGCTATTTGTGCTAATTCTGCGGCTGATAATGGTATTGTTCTTGACATTTCCTTTAACCCTTTGGCAAATTTAGTTGCTTCATTCGTTCCCTTTTTAAAATCAACTACTTTTGTAACATCAGCCATAGCACTTTCAAAATCAATAGCAACTTTAACTGGCGCTGCAAGCGTTAGTCCAAGCCCAATAGTCTCTATAATTTTTGACTTAAAATGTGCTTTGCTTGCTAAAAAACTTTGGTGACTACGTATTGCAGATCCAAGCTTACCATCTGTCTCTTATACACATCTGACGCTGCCGACGAAGAGGATAGTGTAGATCTCGGTGGTCGCCGTATCATTA
>NODE_15_length_13731_cov_4.414897
TTTTTTTTTTTTAAGGAGACGGCGGCCGCCGAGTTCTACACTATCCTCTTCGTCGGCAGCGTCAGATGTGTATAAGAGACAGGAGTTAATGTGATGTAAAAAGCAAGATTCAATCTGGTGAACGAGAGTTAACTGACAGAGGAGATTGACACGTATGCCTTTATCTTTAAGATTGTTTATCAAGTATAGACATCAGCTCGCCCCATTCTCTTTTACCAATATTACTTTCTTCTCTAGTAACGTTTTCCCCTTTAATTAATTTGCGAATTATTTCTAGACCAGTTCTTGAAATACAGGCTGATTCTAGGCAATATTCAACAAAGGCATTGTAGGCCAGTGGAACCCATTTTTTTATTATATCCAGCATAACTTCTGCATAAACTCTGATTTCATATTGGGCATGCTTATCAGCTCTAAGCTTCAAAAAATGAAGGAGATTATGCAGATCTATTTTCCAATAAAATTGCGTGTAGTAATTAAGCATTAGGTTAGTTCTGGCAATTTCTCTTGCAAGCCCCTGCTCAATAAATTTTTCATAATGAGAATATACTAAATTAGAGTCATTTGTTAGAGAATCTATTATTTCCTTTGAGGTATCTGGATCAAAAGCTTCCCCGCTACCTTGTTTATTATTGTCAGATTGTTTTGCAACTTGTTCTGGTTTAGGTGTATAAAATTCATTATCAAGTATTGAATACCTTGCTGAATATTCATTCACATTTGCAGTTCTATGCCTTATCCATTGCCTTGCAACAAAAATTGGAAGTTTCACGTGAAACTTAATTTCACACATTTCAAATGGAGTTGTATGATGATGTCTCATTAAATACTTTATAAGTGCTTCATCCTGACTTATCTGTTTTGTTCCCTTGCCATAAGAAACACGAGCAGCTTGAACTATAGCGCTATCAGAGCCCATATAATCCACTACTCGAATAAATCCATGGTCTAATACCTTATGTTCTTCATATAAGATTGCATCTATTTCTTTTACTATAGTTCGTTTGGTTGCTTCATTCATAAAATATCCTCAAGACGAAATGGAGATATCAGCTCCACATGAATTGAGTTTTTCATGCATTGCTTCATATCCTCTCCATAAATGATGTGAATTGTTTATTATAGTTTCTCCACCGGCTACCAAAGAAGCAAGCACCAAAGCTGCTGTTGATCTTAAGTCAGTAGCATATAGATTAGCTCCAGATAAGCTTTTTATTCCACTTATAGTAGCTTTGCTTTTCTCGATGCTGATATTAGCACCTAACTTTCTCAATTCATCTGCATGTGTAAATCTGTTTTCAAAAATGTTCTCTTCAATTACTGATATCCCATCAGCGATGCACATTGCAGACATCAGTTGTGGTTGCATATCACTGGGAAAATTGGGGTATGGATCTGTCGCAACGTTAGCAGACTTAATAGAGCCATTTTTTCTGGAAATAACAATGCCTCCATCATACAGTTCAACCATAGCTCCTATAGTCTCCAACTCATTTGTAATACACCTTATATCAGATAGATTTATTCCTTCCAACTCCAACTTACCACCGGTTATTATAGCAGCTAGTGCATAGGTGCCTGCTTCTATGCGATCTGGTATTATTTTATGAACACATCCATTTAGTGCTTCAACTCCTGTTATTATGACCTTTGTATTATCAATTTCAATATCAGCACCCATTTTCTTCAGAAAATCTATTAAATCAAGAACTTCCGGCTCAGTTGCAGCATTGTTTATTGTTGTCACTCCTTCTGCAAATGTTGCTGCCATTATTACATTTTCTGTTGCGCCAACACTTATTTTCTCAAATGTGATTTCTTTTCCTTGTAGCTTTCCTTTCACTGTTGCAATTATATTATAGCCGTCAATTTCAATTTTAGCTCCCATTTCTTCTAATGCTTTAATATGCATATCAACGGGACGCTTTCCAATGTTGCATCCACCAGGAAATGCTGTTCTCGCTTTGCCAAATCTGCTAAGCATTGGACCCAATATTAGAAAAGAAGTTCTTAGCTTACTTGCGGTTTTATATGGCATCACGTGATTGTTGATATTGCTGCAGTCAATTTTCAAAGTATGGTTCGCTTTATAATTTTTATTGTGCATAAAGTTCACTTCTGCTCCAAGACTTTCAAGCAACTTAGACATTAGATGCACATCAATTAAATCAGGTACATTATGCAAAATTACCGGGGAGCTACTTAATAGACTTGCTGCCATTATTGGTAAAACAGCATTTTTTGAGCCATTAATCTTGATTTTTCCGACCAAAGGTTTGTAGTTATTTCTTATTAATATCTTGTGCATTTAATTAGATATAAAGTATAATTCATTAGTTTATTGAAGTCTTACTAAGTATAATAGATTGACCGTAAAAGGCAAAATTTGCTTTTTCTTCCTCATCATCCCAGTGTCATGCTACCTGCATGACACCTGATGCGAATTGCCCCCGAAATTTTATACTATGAATTACTCAAATGACGCTCTCGAGCTTTATTAAACCAAATAACACCAATTGCAACAATGAAATAACCAGCTGCTCCTAATGTAAGGCGAATTACTGCATCGAAAGTTGACAGAGGAGGAGACGGCATTAGAATGCTCAAAACACTATACACAAGATTATTTGTTGCATGAGCAATAGTTACTGGCCAAATCGAGTTGTCTTTTTCAAACAACCAGGTAAACATTATAGACATTGCACAAATATAAAGGGTATAAGCACAAATAGTCGGGAATGTAAAGCCATCCTTCCACAAAGCTGAGCCAGCAACCACATAAGTTGGTATGTGCCATACTGACCAAATAATACCGACAATAATTGCTCTGATATAAAAATTTGATATTTTGCTTTTAAGATTTTTCAAAAGATAGCCACGCCAACCGATCTCTTCACCAAGAGACATAATGATCCACATCACAAAGGTTGATAATAAAACAAATAACATCACTAATGGACTCAAAACTGCACTCAAATCCTTTACACGGTCTAACGTAAAAGACTCTCGGAAAAATGAAAAACCGCAGTAAATTGACAAAAGACCATTGGAAATTAGCATACTTACCAGAATAAGTATAAACCCTAATAGACAGTTTTTTGGCGAACTAAGTTTAAAAAGATCCCTTACCTTCTATTTATTATAAATGGTTAGCAAAATTGCAACTGAAGCCGGAACAAATGTTGTTAATAATGTTATGTCTTTGAAAGGTAAGCACCAAGCTATAATGCACGTCAAAAAATATGTAATTACAACAAATAATGTACAATTAATAGTGGTTAAATTCATGCATACGCCTATCAATTCCTTTTCTGCATTATTGATCTTTATTCATAAATTGTCAATAAAATACTTCTTCAGGGATGAATAGAATATTTTTTCTTTTTGAATTGCTATTGATAGTTTAATTTTTATATGTATTCCCTTTCACAACCGTTTGTCATCCCAGTGTCACGTGCTGGGATGACAGTAGGAGAGCTGCTTGCATGACAAGAGGAAGACACTGGGGTGACATCAACTAAACTTGTCCAAATATGAGCGATGCATTAGTGCCACCAAAACCAAACGAATTAGAAAGTGCATATTGAATTTTATGCTCCTGAGCTTTAAACGGTACAAAATTTAAATTACATCCTTCTGAAGGCTTGTGTAAATTTAAGGTTGGCGGAATAATTCCATTATTTAACGCAAGAATACTGAATATTGCTTCAACGCTCCCTGCAGCACCAAGTAAATGTCCTATAGAAGATTTAGTTGAAGAAACAGGTATTTTATAAACGTAGTCACCGAATAACTGTTTCATTGCTATTACTTCAATTTTATCTCCAAGTGGCGTTGAAGTTCCATGTGCATTGATATACCCTACTTGATTGGGATTAATTTGTGCGCTCTTTAAAGCAAGCTGCATTGCCTTAAATGCGCCTCTTCCTTCTGGATGTGGTGCTGTAATGTGGTGCGCATCTTCTGTGAGTCCGTACCCAACCAGTTCAGCATGTATTTTTGCCCCCCTTTTTTTCGCATGTTCGTATTCCTCCAGCACCAATATACCTGCTCCTTCACCCATAACAAAACCATCGCGTTCTTCATCCCATGGCCTTGAAGCTTCTTCCGGTTTATTGTTAAATTTAGTTGATAACGCCTTCATAGATGCAAAACCTGCAATTCCAACTCTACACAGTGCACTTTCTGCTCCACCTGCAATCATAACATCCGCTTCACCAAGTTTTATGGTTCTTGCTGAGTTTATGATTGCATGCGCACCTGTTGCACATGCGGTTACTGCTGAATCGTTTGGACCTGTAAATTCGTATTTAATAGAAATATGGCCAGATATCAAATTTATTAGACTTGCAGGGACAAAAAATGGACTGACACGTCTGGGCCCTTTTTCCTGCATGGTAATAACATTTTCCTGAATTGACGGAAGACCACCTATACCAGAGCCAATAGTCACACCAATACGTTCCCGATTGATATTTTGGCTTTCCAAAATTAATGAATCATCTACTGCCTGAATAGCTGCTGCAATACCGTAATGGATAAAACGATCTGTCCTTTTTGAGTCTTTCTCAGAAATATAATCTAGTGGATTGAAATGGTGCTCAATGTTGTCTGATTGCAACGGCACCTGCCCTGCAATTTTGCAAGCAAGATCAGAAGAGTCAAATCTATCCGTATTGATTGCTTTTATGCCAGACTCACTTTTTATTAGCCTTGACCAAGTGTTGTCAACATCTGCCGCTAGTGGAGTGATTAAACCAACACCAGTGACTACTACTCTTCTGCTCATTTAACACTAACTATTAGCCTTTTTTATTATTAATGTACTCAACTATTTGCTCCATAGTTTCCATTTTTTGTCCGTCTTCATCTGGAATTTCTATTCCAAACTCTTCTTCTGCTGCCATGATGATTTCAACTGCATCTAAGCTGTCTGTACCATGCTCCGAAAGCTTTGAAGAGCTGTTGAATTTCTCTACATCCTTACTAATGTGCTCTAGTATAATCTTTTTCACTTTTTCTTCTATGTCTTCTCTAGTACCCTTTGCTAGTTCGCTATTCACATTTCTTACCAAAAAAATAACCTATTCTTTGATGTTATAAAAAATTTTTATGTTTGCAATATCTTTTATAACTGGTAAACTACAGTAAAGTTTTCTACTGCCCTAGCTGGCTAGCGTTACGTGCTAAACAATTAACAATTCAAAAATGCTAGACGAAACAACAAAAAATTTGCTTATTGTAGAAGTAAATAAACTCTTACCCGAAAATAGCGAGAATAAGCTTATATCAGCTATGCGTTATATACTCCTTGCTCCTGCAAAACATATACGCTCCTTTTTAGTCGTAGCTTCATCGCGAGTGTTTAACGCGGAAGCTAAAAAAGCAATATCAGTTGCTGCAGCAATTGAATTTGTTCATGCTTACTCTCTAATTCACGATGATTTACCGTGCATGGACAACAGTGATACTCGCAGAAGCCAGCTAAGCTGCCATAAAAAATTTGATGAAGCAACAGCAGTGCTTGCCGGAAATGCACTACTTACTCTGGCTTTTGAGGTATTATCTTCGTTAAATGAGAAACGCTGTGAGATCATAAAAGTTCTTTCTCAGGCAATAGGAATTAGGGGAATGGTGGGAGGACAGGCTTTAGATATTAACAGTGAGAATATAGATTTTAGCCCCCAACCCTCTGTCATCCCAGTGCTTGACACTGGGATCCAGAAGGCTTTGCCTACAAGCATTTCGTGCAAAAAGCCATGCGATGGTGGAGCTGAACATGAAATGGATTCCAGTGTCAGCTACTTGCATGACACCCTTTCTACCTTAAAACTACAACATTCGTACGGCTGTATGTATGACGCTGGAATGACGTCGGGCCAAGCTGATAAAATAAAAGAAATTCATTTGATGAAAACCGCAAAACTATTTGCAGCTTCATGTGAAATAGGTGCTATAATAGGGGGTGCTACAGACAAGCAACGTAAAGCGTTATATAACTATGGAATAAATCTAGGGCTTATCTTTCAAGCTAAGGATGATATTGAAGACTACGAACAAGATAAAACAAATAATCTAATGTCTGTGCTTGGTAAAAGTGAAGTAGAGGACTATATAGACGGCCTCTTTAAACAAGGCTTGGATAATTTGAGTGCGCTTTCAGGGGATACTAATTATTTATATGATTTATTGAATCAAGTAAAGAAAGATGGTTAGAAAAATTATATTACAAATGCTTATTTCCGTAGTAATGATTCTCACTTTAACTTCTGCTTTTGCGTTTACTATTGTCTATATAAACAAAGGTAAACCGGAAAAAAAGGACAAGCTTTATGAGATAAATGCCACGCATGGTGGTTTGATACAGACGATAGCATATTACCTAGTGAAGCCAATACTTGAATCAGCACTTGACCGCTATATTGAAAAGTATGGGCTGACAGAATATTTAGAAGAAATGACGCAGCAAAAAGAAGAAGATTCAATAAATTTTTATGAAATTACTGAAGGCAGTGGCAGCAAGGCTTTCTGCGGCCTGGAAGTCCTATTGCAAATATATAAAATTTCTAATAATAACTTAGCAACACTCCCTAGCAAAGTTTCTGATGTTACTTTGAAAATAGGTCAAGATAACCTAAAAGAAGTGAGTTTAGGGGTAATAGGTATGAAAGAAGGCGGAGAGCGTGTAGTTACTATTGCCAATGATAACAAAATGAATTTTAATTCTTATTACGTCAAACTGATCGAAGTAAAGGATAAATATCCCGATTCAGTGAATAATCTGATGGTTTTTAATGACTTAATTAACAAGACTGGAAAACAAGTAAGGTGCGGTGATGAGATATCGGTTAAATATAGCGTAAAGGAGCATAATGGAGAATATATAGCCAAAGACCAAACAGTGCAATTTAGGGTTGGCGATAAAAAAATACCACTTGCTATAGAGCTTGGAGTTGTGGGAATGAGAGCTGGTAATAAAAGAACTATTCTTTCTCCACCTGACCTTTTGACTATTACTGACGATATGTTAATAAAAGACATAGATTATGATGAAGAAAATATCTCAATAATTGACTTAAGCTTAGATGTTAAGCAAGAGGTCGCAGCACACCATTCTACTGTTGAAAAACAGCCTAAAGAATATAGCTGAAATTTTAGGTCTACTGGCTGACCTTCTGAACACTTTCTATACTACTTAAAGTAGGCTTTTCGTTTTTCCTAAAGTATAAACTTAGATAAATCAAGCTGCTTCGAAATTGACTCAAGTTTATCTTTTACATACTTGCTGTCTATAATGAATTTTTCGCTATTTTTCTCAGAAGCAATGAAACTTATCTCATCTAAAAGCTTCTCCATAACAGTGTGAAGCCTTCTTGCGCCTATATTTTCCACTTGCCTATTAACTGTAAACGCTATTTCAGCTATGGTTTTTATACCATCATCAGTGAACTCAAGTGTCACATTTTCTGTTTTCATTAAAGCTATGTACTGCTTTAACAAACTAGATTCTGGTTCCTTTAATATTCTTATTAAATCTTCTTGAGTAAGTGCCTTAAGTTCTACCCTGATCGGTAATCTGCCCTGCAATTCCGGTAAGAGGTCAGATGGTTTAGACTGATGAAAAGCACCAGATGCAATAAATAATATATAGTCTGTTTTTACATGGCCATACTTAGTTGTAACAGTTGTTCCTTCAAGTAATGGTAACAGATCGCGTTGCACTCCTTCTCTGTTTACTTCACCTTTTACTTCTGTACGCGCTGCAATTTTGTCTATTTCATCCAAAAATACTATACCGTCATTACTAACAAGATCAATGGCTTCTTTGATTATCTTATCTTCATCCATTAGCCTTTCACTTTCTTCATTAATTAATATTTCACGCGCTTCTTTTACCTTCACCGTAATAGTTTTTGTTTTTTTGCTCCCGTTAAACACCTTGCCCATTATTTCTGTTACATTCATCACACCAACTTGCCCACCTGGCATGCCTGGTATATCGAAAGTAGGTAACATACTCTTGCTCTCTCTGACGTTAATAGAAACTTCTCCGTCCTCAAACTCTTTATTCCTCAACCTTTCTCTAAAAATTTTTTTACTCTCTTCGGTTGCATCTTCGCCTACCATAGAGTTTACTATTGTTTTCTCAGCTAAAATTAAAGCCTTTTTAGCTAAGGCTTTACGGGCTTTCTCTTTAACTAAAACTATTGCTGCATCAACTAAATCACGTATTATCGAATCAACGTCACGTCCAACGTATCCTATTTCAGTAAACTTCGTTGCCTCAATTTTTATAAACGGTGCACCGGCAAGTTTTGCTAAGCGGCGAGCTATTTCAGTTTTACCAACCCCTGTATGACCGATCATCAATATATTCTTAGGTATGATTTCATCACGCAATGGAAATGGAACCTGATTGCGACGCCAACGATTTCTGAGCGCAATAGCAACAGCACGCTTTGCATCATCCTGTCCGATTATGAATCTGTCCAATTCTTTAACTATCTTCTGTGGTGGCAGGTCATCTAACAAAACTTGAGTACTGTCATTCACTTGAACATCGCTGTCATTTGAATTAAAACCACTCTTAGTATCTTTATAGAGGTCATTTTTTTCATCGTAGGTGTCACTACTACAAGACCGTCCTTCTGAAAGGGTTATAGGCTGATTGGAAAAATTGGTGCATAAAGTTTTTTGCTTGGAAGACATATCACTCCTCTATTTTTTCAATAATCACATTATGATTTGTATAAACACATATATCAGCAGCTATCTTCATAGCCTTTTTCGCAATTTCCTCTATTGATATTCCTTTAATGTCAATTAAAGCTCTTGCTGCAGATAGAGCAAAATTTCCCCCAGAGCCAATAGCTGCGATTCCATCTTCAGGTTCAAGAACATCACCTGTTCCCGTAATTACTAATGAAATAGATTTATCTGCAACAATCATCATAGCCTCTAATTTTCTTAGATATTTATCCATTCTCCAGTCTTTTGCAAGTTCAACACATGCCCTCATTAATTGCCCTGGGTGCTTGTCAAGTTTAGATTCTAGTCTTTCAAAGAGAGTAAATGCATCGGCTGTTGCTCCAGCAAAACCGGCAATTACAGAATCACCAGAAAGACGCCTAACTTTTTTTGCTCCGGATTTTATAACAGTGTGGCCCAGTGAAACCTGTCCATCACCTATTACCACTACGCTTTCACCCTTTCTAATTGATAATATAGTAGTGCCATACATTTTACTGTTGTCGTGTTGAATCATTTTTCTATCACTTTAAATAAGAATCTCATTATACTTTAATCTTTAGTCAAATTTACTAAATATGTTCAACTATAGCTTATAATATAATACCTTCCTTATAACATTTAAAGTGCAGATGCAAAACATAATTCACCCAGATTTGGAAAAAAGTATAAATAATTGGTTCGAAGCAAAATTTAATGGCCTTACATCGCCATTTTATAGCTCTATAGATCTTAGAAACTCCAGCTACAAAATTGCCCCAGTGGACGCTAATTTATTTCCTGCAGGATTCAATAACTTAAGTGAAGAATCAAGAACAATGGCAGCAAGATTGATAAAAAGCTACTTTAAAAGATACCAATACAAAAAGGTTCTTATAATACCGGAAAATTATACACGCAATAAAATGTATATAGAAAACGTATTTGTTATAGAGAAAGTACTGCAACTCGCAGGTTTTGAAACTAGAATTGGCCTTTTACATAATGAAGTATACAATTTAATAGAACAGTATGAAACTGTTGTGAAAGAAAACTCTCTGCTAAAGACAACTTCAGGATTTGTACCTGATGTTATTATACTGAACCGTGATATGACGAGCCACATTCCAGACACGCTGAAAGACGTAAAGCAAGATATAGTACCAAGCCCACTATACGGTTGGCATAGCAGGCAGAAATTTAAGTATTTTGAAATCTATCAAGAATTAGCATCTGAGTTTTGTGGCGAATTTAAAATAGACCCATGGCTAATTTCTGTGCTTACAGAGAGCTGTGATGGAGTTGATTTTGATGATGATTTGTCACTAGGAGCAGTAGCAACTAAAGTTGACCAAATATTATCTCTAGTGCAAAAAAAATATGAGGAATATGAAATAAAAACACAACCTTACGTTTTTATCAAAGCAAGCAATGGCACATATGGGATGGGCATTATAACAGCAACAAGTGGAGAGGAAATATTAAACCTCAATAAAAAAAAGCGTCATAAAATGAAAAAGATAAAAGAAGGAATAGCAATCAATAGCGTTATTATACAAGAAGGTGTACCAACCATTGACATGTTTAAAAGCAGTTCTGCAGAACCGCTAATATACTATATAGGAGATACTCCAACATGTTACTTATACCGATGTAATAGCAGAAAAGATGTATATTCTAGCTTGAATGCCACTGACTGTGAGTTTCATGATGTTAGCCAGGTTGTGGAAGGTAAAATTCTGTCACTTTGGAGTATTGTTAGCAAATTAGCAGTACTAGCGTTGGCAGTAGAAATAAAATCTTTTCACCTCTAACCCTTACATTCCCACAGCGTTACCATCGGGCAGATCATTACCATCATTACCGTGCTGAATATGGTTATGGCCAGCACTATCAAGTTCAGTGGAAGGATCATCATTGACAGGTTGTTGAAACAATTTGTCAAGCTGAACTGCCAGAAATACTGCACTATATATTATGCTAACTGTTACGCTTAAGTTGAAATTATAGATTATACCATTACCTAAGTTTATTGGTATGGTTGCAGTCTCCATTCTTTTTAATATGAAGTTTAACAAACCCAATGACAAAGTTAATGTGCTGATAATAAGGTCCTTCTTACACTCAGCAGACTTTTCAGGATCCTTATTATCTAGGTATTTTCTCCATGAATAATAGTAGCTTATAGGTTCCGAAATAAACAGAAATAGGATCGTTGATGTTAAGTGAATGTGACTTATTACGTCTGCATTACTCCTAGTAAAAAAATGGATGACTTTCAACATCATCAATGCTTCTATGATGCTGCTTGCAAGATTAGCCGATTTACCCACAATTTTTGCCAGCTCTTTTTTACTCTCAGGGTTTCTGTAATCCTTAATTAGATCCTGTAGAGTAAATGCAGAATGGGCAATGTATAGAATAGATGTCGGAAACTTTACTAGTCGAGCAACATTCCGTATAAGAAAGATATTGGATCTATTATTGTCAATGAACTCGCAGCAAAATTGCAGTGAAATCTTACACAATAGGGCTGTTAAACCTGTTGTGATGCAGATTACCTTCCTGAAATCATGATCATAAATATCATGCACCTTTTGTGCGAGTATGTTAGATTTCTTTTTTAGCTTGTTTGACATGAAATAGTTAATAACTTTCTGTTATTCTATCACATAAAATCCTAAAAGAAAAGCCCTATGAATCAGAACTTTAAGGGAGATTTATGCATAAATCAGCCAAGCATTTAATAAACAAAGAATCGGCACTGAGAGTTGGCACACGAAAGTAATATCCATCCTTGATAATTGCTTTATATTCTACATCAAGTTCAACTAGAGTTTCTGAATGCTCAGAAACAAAAGATATAGGTGATAGAACTACAGGTACACCATCAATTTTTGCGCGTAATAGCTCACTTTCAGTGCTTGGCTCTAGCCAGTTTACAGGACCAATCTTACTCTGATAACATATTGACCAATCTAAGTTATTAATAGCTAACTTTTCTACTATTAACTCTACGCTTCTTTCTACCTGTGAAGCGTAAGGGTCGCCTTTTTTAATAATACTAAGAGGTAAGCTATGGGCTGAAAATAGGACTCTTGGTTTACCGATTTTGCTAGCCAATTTATAGTACTTAGCTATCAGATTAGCGTGAGCTTCAATAAAATCTTGGTTATCATAATAACGGTAAATCATTTTTGCATTGCATTTTAGGCCATACCGTTTAGCATTTTTTTGCCAATTCTCGATGGATGACAGAGTTGTGGTAGTTGAATATTGTGGATACAGTGGCAGCAGAATCACTTCATCAGGATCAAACTGTTTTACACTTTCAATAACTTCGTCAGCAAATGGACGCCAATAGCGCATGCAGATGAATACCTTGTGTACATGGTTTCTATTTTCGTTTAATTTTAGTTCTAAAGCATTAGCTTGCATTTTTGTATTCTCTAGAATTGGCGATTTACCTCCAATTTCCTCGTATATTTTTCGTGCAGTATTTTCTCGTTTCGCAGATATAAACTTTGCTAAAAGAAACCGAAAGGGATTCGGTAGATTGATTATTCTCCTGTCATAAAAAAGGTTGAATAAAAAAGGACGGACCGCATTTAGTGAATCAGGCCCGCCAAGATTAAATAAGATAACTGCCTTTTTCACCTACGCACTACTACAACAAGTTACTTCTGGGATGCCTATAAAATTAGCTACACACTCATCAAATTTAGTTATAGGCACTAAATTTCTTACACTGGCATACAATAAGTGGCCTGATCTCTTCAGGTTACTCTTGATGGATGTGAAGTTCCAATCGAAAAATGTATCGACAAAAAGACTTGGTACCGTTTCAAGAAGTTCAACAGCAGCTAAAGATAGCATTATACAACTTTGCAGGACATTCAGAAGAACCTTGAGGGGAAAAAGTAAAACTTTAACGAAAAGAGAGGTGCTACTTGTTTCATCCAGTAGTCGCCCTGAGTTAGGCGAATTATACTCGGTGTGTTTTCTATTTTGATCAAAGATAGGAAATTTTATAGTATCTTTCTTAAATTCCGCGTCTATTTCTTTTCTACTATGGTTAGTGATTTTTTCCATTAACTTCTTACGCAGATGAAAAGTTCTGACAATAAAACATGTGGCAATCATTAAGGCAGCACATAAAAGTGCGCATTGCATGAGGCTCATACTGCCTAGCATAGCTGGCAGTGCAAAACAAACAAGCGGTGCTATGATTGTCATTTCAAGAAATGGAATAGTGTTTCTTTTCATTGCAAAAGCAGCACCTTTTTTTAATTCTGTATTATGATGTAAGCTATATTCCAAAAAGCTTAAAAATGCCAAATTAAAAGTCAAAAATCCTTTTGTTCCACAAAAAATTGATGACTTAAGATTATTTGCTAGTTTTTTACGACAGTAACCCATACAATACCTCCTTGATGGTTTATTCTTAACTATAAATAAAAAACTGCTTTTATCAAATCAAAATTTACAATAAAATAAATCTATAAATATACTATTTTATATAAGGAAATAATATGGCAATTGAGAGAACACTTTCGATATTAAAACCTGATGCAGTAAAAAATAATATTACAGGCAAGATAAATTCATACATTGAAAGCTCTGGGCTCAAAATTATAGCACAAAAAATGATGTTACTGACAAAAAAACAAGCAGAGCTGTTTTATGAAATTCATAAAGATAGGTCTTTTTTTGGGGAATTGGTAGAGTTTATGACTTCTGGTCCTGTGATAGTTCAAGTTTTAGTTGGTGAAAATGCAGTAAGTAAATACAGACAAATCATGGGAGCTACCGATCCAAAGCAGGCAGATAAAGGTACAATCAGGGGTGATTTTGCTGATGACATTAGTGAAAATAGAGTTCACGGCTCAGATAGTCTAGAAAATGCTCGTAAGGAGATAGCTTTCTTTCTGTCTCTTATACACATCTGACGCTGCCGACGAAGAGGATAGTGTAGATCTCGGTGGTCGGCGTATCATTAAAAAA
>NODE_16_length_13004_cov_4.591785
AAGTTTGCTTGTAAGCAAGCAAACTAGCACAGAAAGTGGTTACAACATTTTCGATGAGATTATATGGAAAACTGGATCCCAGTGTCAAGCACTGGAATGACAAAGGAGAGCAGTGTCAGCTACTTGGATGACACCTTTTTTCTACTTAGTGTGGGTTATATAAGAAGTCTATTGTATGGCTATTGCTGGTCGTATATTACTTATAGCTTATCTATTCGAATTTTGACTTTATTTTTCATAATTAATTATTGATACTATTGATAATCTAATTATTATTAATGTTCTATTGGTTAATGAGGTAAAAAATGTCTACATCCAACCTTAAAATTTCGATTGCTGCTTTATCATTATGTGTATCTGCCGTTGCAGCTTATATATATTTTCCTTATGTTATTGCAGCAGTTTCTGGTTCTGGTGCAATTGAAGCAGTTCCCTTAGCAATTTTTGCTGTTTCTGCGATTGTTGCGCTGGTTTCAGTGATATGTCTTATTAGACTGGCCGTTTCTAGAGCTGGTGATAAGAAAAAAATAGATCTTAGTGGAGAAGAATCCGGCCATACTGTATCTCAAGAACCACAAGAAAAGTCTGTTGAGCAAGATAGTAGATCACAGATAAAAGTTGATAGTAGTACTAGTTCGCAGGATAAATCAAGTGTGCCTACTTCTCCTTCACAGTCTTCGCAAACACGTGTTACAGCAGTTCCTCATGTACCACATAGTGTACCACCATCCCCTTCGTCTCCACCAAGTGCTGCTCCACCACCTCCGCCTGTTCCAAATTCTAAAGCTGCTAAGAAATCAAACAATAACGGAAATCAACAGCCACAAGATCTTGTGACTGTTAAGCAAGATAGTAGATCACAGGATAGTGATACTAGTTCGCAGCATAAATCAAGTGTGCCTACTTCCCCTTCACAGTCTCCGCAAATATGTGATAATGTACCACCACCTCCTCCGCCTCTATCAAGTGGTGGAGCATTGCCACCACCACCTCCTCCTCTATCAAGTGGTGCAATATCTCCACCACCACCGCCTGCTCCAAGTTCAAATGAAACTCTATTGGATCAAATAAGAAAAGGTATTAAATTAAAAAAAATTCCTAAGGGGGAGACAAAGAAATCAAACGATAATAAAGATGATCAGCAAAAAACTTTGATTGCTAATTTGAGTCAAGTACTTGACCGTCGATACAAAGCAAATCATTCGAGTAGTAGTGAAGACGAGCATGAAGGTAACGGTAGTATATCTGATAGCTGGGAAAATACATCTCTAAGCTTCCAACCAAACAAAAAAGAAGGAACAAGCACTTCTGGCAGTGGTCATGGATCTGGTGATGGTGCAAACTCTAGATCCACATCTCCGTCACATTCTGAACGAAAGACAGAGGAGTCACCGGTACCGCCTAAGCCTGCTAATTTACAAACGAAACCTGAAGCTCCTCTTGTAAACAAAGAAAGTGATGTAAGCTCGGTGAATAGTAAGGTGCAAAATCTATCTGTTAAAGACCGTTGTGGAGTGTTTGGTGAAATGGCTACTAAATTTGAGAGGGATTTGTTAGTACGTTAAGGAAAGCACCACGCACTTCCCTTCTTTTTCAAAATAAGTTTACCTACAGGTCTGATTGTATTAAGATTACTTAATACAATCAGACCTATTATATGCGTTTATCCAAGTATTACTTACCAACTCTAAAGGAAAAGCCTGCCCATGCTAAGATTATCTCCCATCAATATTCTTTACGTGCAGGTTTAATAAAGCAGATAGCATCTGGCATCTATACGTGGTTACCACTTGGTATGCGCGTGCTTAAAAATATTGAAGACATCATCAGAGATGAAATGGATAAATCTGGTGCAATTGAAGTGTTAATGCCTTGTGTGCAACCGGCAAGTCTTTGGCGAGAATCGGGACGCTATGATGATTACGGTAAGGAAATGTTGCATATAAAGGATAGGCATGAGGAAGATATGCTTTTCGGTCCAACGCACGAGGAAGTGGCAACTGATTTAATTAGAGATGTGGTAAAAAGTTACAAAGATTTACCACTTTGTTTGTATCATATCCAGTGGAAATTCCGTGATGAGGTAAGACCACGTTATGGTGTTATGAGGGGTAGGGAATTTTTGATGAAGGATGCGTATAGTTTTGATGTGGATTACGAAAGTGCACAGAATTCATATAATTTGATGTACAAAACTTACATAAAAATCTTCAAACGCATGGGACTTACTCCAATTGGAGTTCGAGCTGATACGGGGCCAATTGGAGGAAATTTGAGCCATGAGTTTCATATATTGGCAAACACTGGTGAGAGCACTTTATATTATGACAATAAATTTTCTGAACTACTGGAAAGTGAAGATGTTGAAAGTTTAAAGAGTATATACGCAGTTGCAGATGATATGCACGACCCTAAAACTTGCCTTGTGCCGCAAGAGCAGTTAAATGTTAGTAAAGGTATTGAAATAGGGCATATTTTTTATTTTTGCGACAAATATTCAAAGCCTATGAAGGCAAGTGTTACTTCTCAAGATGGAAAAAATGTCAATATACATATGGGTTCGTATGGCATTGGGGTTTCAAGACTTGCTGGTGCAATAATAGAAGCTTTTCATGATGATAAAGGAATTATCTGGCCAGAATCGGTAGCTCCTTTCAGAATTGGTTTAATCAATTTACAACCGAAAGTAACGGAGGCTGCAGATAAAATATATAAAGCTTTGAAGAGCGATGAAGTGCTTTACGATGATACAGAAGGAAGTGTAGGAGTAAAATTTTCTAGGATGGATCTGATAGGCTTGCCGTGGCAAATAATTGTCGGAAAAAAGGCAATAGATGAAAAGATAGTTGAAGTAAAAAATAGAGCGACTGGAGAGGTAAAGGAAATGCAGATTGAAGAAGCAATAAATCACTTTAGCACAAAATGATACACGGTATCGGCACTGACATAGTATATATACCAAGAGTATCGAGGATATTACAAAAATACGGGGAAAAATTTCTTAATAGAATCTACACTGAAAAAGAAATAGAGCTAAGTAGAAAGTATAATAGTCAAGAAATGCGAGCAAGGTATTTCGCTAAGCGCTTTGCGGCAAAGGAGGCTTTTGTTAAAGCACGAGGTAGTGGTCAGGGTATTATAATGAAAAATATAGAAATATACAATGATGTAAGAGGCAAGCCATATCTTACCGTTAGCAAGGATTTTATCTCCAAAATTCATCTTTCTCTGAGTGACGATGGAGATTACGCTACTGCATTTGTTATAATTTGCGTCTATAGCTCACACAGATAAAGTTTACTCTTTTGTCATCTTATGGCTTACTGTATGAACATTCATTTTTAAAGGTAAACTGCACAGCAAATGGTCAGTGCTTGACACTGTACTCCTTTGTCATCCCAGTGCCCAGACACTGGTTTCTGCAATCTCATCGAAAACGTTTTTCTATGCTAGTTTGCTTGCTCACAAGCAAACTTTCCTGGATCCCAGTGTCGAGCACTGGGATGACATCTTTGTTGTGTTTAACAAAAACAAATGTTCGTACAGTTGTGGAATGAATCGCGGTATAGCTATAGCATACACAAACAACTAAAAAACATAGCAGTTTTTCTATGATTTGAGTATAATTCCAGCTTTACCTAAACAAAAAATTTAATGGACTATATCTTAATATCTCTTTCCTTACCATTTTTTATTACTGAGAATTATTTGTTAATTACTGCGTTGATTCCGCTTTTAAGTGCTTTTGTTATTTTTTTTACTGGTAAATGGCCCAGAGTGAACAATAGTATTACTGTCGCTTCTTCTGTACTTCTGTTTACGTATACGTGTCTATGCACTTTATATTGGGTATATGGTGATCATTCTCAATTTATTCTTATGGATTTTGGTAATAATTTGCACATTAGTTTAAAGCTAGAGTCTACTGGAGTAGTATTCAGTTTATTAATATCGTTTTTATGGATACTAACCAGTGTATATGCAATATGTTATATGCAGAATAACTATGCTGATAGCAATCACTCAAGTTTTCTATGCTTTTTTTCAATATCGATTAGCTGTGCAATGTTTATTGCTTTTTCTGGAGACTTGCTCACTACATTTGTCTTTTATGAGCTTCTAACTATTAGTACATACCCTCTGGTTACTTACAACTCAACAAATGAATCAATGATTGCAGGACGCTATTACTTTGGCGTGCTATTTTTCTCTTCTTTGGTATTGTTTTTTCCTGCAATAGGCCTTTTATATAATGAATTTCATACTTTAGACTTTGTAAGCGGTGGAATATTCAAATTTGATACTTCACTCATCACTTTCATTGCAGTGTGTTTTGCTATGCTGATTTACGGAATAGGAAAAGCTGCATTAATGCCAATGCATTTTTGGTTACCAAAAGCAATGGTTGCACCAACTCCTGTAATCGCACTACTGCATGCTGTTGCTGTTGTGAAATCCGGAGTTTTCATTATCATAAAAGTTATATTATACACTTTCGGCGTCGATAACATGCAACGTTTTGTGCAGCAAAATTGGTTTACTGGAGGGTGGCTTCCGTACGCTGCTGGATTTACTATTATTACTGCATCATTGATTGCACTAAAGCAAAAAGAATTAAAGAAGTTGCTTGCTTACTCTACCATCTCTCAATTGTCGTATATTATATTATTCGCTTCAATTTTTAGTGATCTCAGCATGAGGGTTGCAATTTTTCAATTAGTTTGCCACGCATTTGCAAAAATCACTTTGTTTTTCGTTGCCGGAGCAATAATAACGAGAGCAGGTGAGAAATATATAGATAAGATTTACGGTATAGGACGCAGTATGCCAATTAGCATGACAGCATTTGCTATAGGTGCATTGTCTATGATAGGGGTGCCGCCTGCTCCGACTTTTTGGGGTAAATTTCTCATTTTTCAAGCTGTTTTCAACTCTGGCAATGTAATACTTTCTGTGTTTGTAACTCTAGTGTTAATTGTTAGTACTATACTCAACGCTCTGTACTTTTTACCGATAATTTACAATGCCTTTTTCTTAAAACCTTCTCAGAATTACTTTATTAAAAAAACACCAATTCTTCTAGTTTTACCTCCAGTTATTACTGCTATGTGCACTTTGGTTATTTTTTTTAGCTACCAAGTAATATTTTAAAATCTGTATTTATAACCATTAACAATAAATTTAAATGGTATTATACCAGCCAGAGTTGCTTTTATATTCGACAAAGTGAAGCTAATCTCCACAGTATCCTCCTTATTTTGCTCGGTTGTAAAAACTACAGTAGCATTTCCAGCAAATGTAACTAAGTCCTTGGTCGATCGATCAATAGATAATGTTATTACATTTATGTTGGCGATTTTTCTTTTAGATAAAGACAAATTACCAGCTTCATTATTCGTTTTTTCCTGAAAGCCTTGATAGATTTTATGTATAGAATTGTTTCTTATAAAATTTTCTTGGTACTTCGGTTCAACGATCTTAATGGACTCGTATATTTTAATGTATTTACTTATTAAGTACCTCGCTGTGGAAGTGTATTCATCTTCCTTTTTACTGAAACTAAGCTTATGCATTGCAGAGAATTCATCTTCTGTGTGGTTCATATACTTCACAAAATTTAAATCTTTTTTAATAGGAAATAACAGGTATATGTTTAATGTTAATAAACATAAGCATACTAGGAGAAGCGATACTATTAATGCCATCCAAGATCTTTCTGCTACACAAAACAGATACCTATGGCAGTACCATTCGACTGCTTTACTGAAATAACTTTTGTTTTTTACTGATTCAAGCAATTTATCTTCCATAACACAATGCTACCAAATCCAATTATAATAACAACAAGATTAGATACTCTAAAAAACTTTAAAATATGTCTAAATTTTCCAAAATAGGATGAATGATTATATCACCTTGTTCCGCAATAAGGTAGAATTTGTCGATTTTGCTCACATCTATATTTATCATTTTTATACTGAAATTTTCAGGATTGTAAATATTACTTTCAGCACTTTTGTGATAATTATAATAATGTAATTTATTTTGATCATCAAAATAACCAAATTCATCAGCGAGGGTTCCCACTTTGCTACCTTTACCATCTTTGACTAGCCTAAATAGATCAATTGCATGGTTTTGAGATCCAGGCTCAATAGGACCTTCTGCAGCAAAAAACTTAGGTGCATGACCAACATATTCCTTAAATTTTAGATTATGAGTCTTTTTTACACTACCAAAATCCACAAATTTATATTCATCTGAAACGCCAGAATATTGTGGATCATACTTTTTATATTCAAAAAACTCATTACCTAAAAAATTACAAAACGTTAATTTATAATTATCATGATCGGATTTAACGACTTTAAGGTAATGAAAATCTCTAGGAATCTTTACTTCCTCTTCCGTAATATGATTACGTACAACAAGTTCATCATTTAGCATATGATAGCCAATTTTTGGCAAAGTAGCTATATTGATTGTCTTGTTTAGCTTAAAATTTGCTTCATAAATGCCACTTAATAACTCCTTTCCTTTTTCTAGGGTTACGTCTTGATCTGAAGCTATATTCTTAATTAAGCTTAATTTTTTCTGCATGTTCAATATGGCTTTCGTCAAAACTTCTATTGATTGCCATACAGTTAATTTATTATCAGTCAAATTATATACTTCGAGTATTAAATTAACAGAATTTTATCATGAATTTATGTTAAAAGTATTATACTTCGTAAACTTATGTCATGATATTAACTACATTAGCTAAAACATGCTTTTTATCTAAGTGGAGTTGCTTTGCGGCAACGAAAAGTTTATCTATTTTTTTCCTCTGACTTAGCAGAATTTCAACACCATTTACCTCTCTCTTTATGCTTTCTAAAATGAAGGCCTGAATTATATATGATGCTAGTTCTAGTTCGATTTCGCTATTAATTACTTTATTAATCATATTGGGATTCTTTAAATCATGAAGAAATTTATAAAAGCATTTGTATGCTTCATAAGCATCACTACTTATTGCATTTATTATCATTCCTGGCATTCCAGGAAATAAAGTGATCATTTCATCAAACGTTTGATCATCAAACTTAAATTGAGATGAAGCAACTTGCTTTGTTTCATCATAAGTTAATGGGAGTAAATTCAGCTGAAAGCACCTACACAAGATAGTGGTTTGTATATCATATGGCTTATGGCTAATTATAAATATCTTAGAATTTTTTGGCGGCTCTTCTAATATTTTCAATATTGCGTTTTTAGCGTTATTAGTCATTGCCTCTAAGCTATCTATTATAGCTATTTTGTGTTCTGATTGAATGGGACTTAAGTGTAGAAAGTTTTTCATTTCTCTGACTTTTTCTATTCCGATAGTATCATCTTCAACAATGTGTAAGTCCAATGCTACTTCATTATAGTTTTTTATGAGTAACCAATTGGAGAAGGATTTTGCAAGTGTTGCTTTTCCTATACCTTTTTTACCACAGATCAGCCAAGACTGAACAGATAAGTTGTTCATTAATTTTTTTTTGGCCTGGTTGTGACCTATTACTTTTTTCATTCTTTCTCCTATAGATCTTAGTTTGAAAATGCATTGGCTACTGTTTGTAATAAAATTGCACCTTCCCTTAAAACCTTAATCTTATCTTCGGTTAAGTCAATAATAGTAGATTCTATACCAGAAACTACTTCATCATCTTCAATCACTGCAGATAAATGTTGCTTAATGGATTGTGGTATATCGTCTGCCTTACATACACTTTTTTCTCCTGAAATATTTATACTAGTTGCAACTATTGGAACTTTCAGTTTGTTTAGTATTGAAATTGCAATAGGATGCTCAGGGATTCTGATGCCTATACTATCTTTAAAGAATTCGTTTGGCAATATATTATTGTTTTTAAGTGGTAAAATATAGGTAATCGGTCCAGGAGAAAAGTGATTTACTAAACCAATATACTTTTTCTCTAGCTTTGCTATTCTCATCAAGCTGCAAATATCACTAACAAATATAGACAGTGGTTTATTTTGAGAGCGTTTCTTTATCTGATATATTTTTCCTATAGATTCATTATTTAATGCATTACAAGCAAGAGCATACACTGTTTCTGTTGGAAAACACACTAACAAGTTGTTCTGTATTGCATTTATTATTTTAGATACCATATAGCTAAAAACTTATTCATAACAACTAGATCAGTTTTGTTGCATTGTATCTTATATAGTAACTGCTAGTTTTTGTGAACGTAATGCAACGCAGCTTACCATTTGTTATGCAGACTTGCTACAACCCAAACTCTTCATTGACTTTATCAACTATTGCCTGTGGTGGATCCTCTCCCCATCCTGAATACAAAATCTCTCCATAGTCTGCAACATCTATAGAGCCAGTTCTGCTTTTTGCTAGAAACATTTCTCTTTTCTCTTTATCAACTAATACATAATGCCACGCTGATTTTCCACGATCTTTACCACGAACTAAGTATACAAGATCTGACCTACTTCTTTTTGTTGCATCAGCAAAAGATCTTTCATTGACAGTTCTGCTCTTGCTTTTTATGCCGCCACTTTCAGAAAAAGCTTCCTTAGATTCGGTTTTTTTGCCTGCTAATTCAGAAATTTTTCCTTTTTCCCCTAGCGCACGTTCTTTGGTGTTTTGAGACGAATACTTACTGGAAAAACCTTCCCCTGTACCGCCAGGAGTTCTGTTTGTGAAACGCTTAGTAAATGAATTATTGTCGTTGTTTTCTGCCATAAAAATCTCCAAACTTTAGATTGTAGAATCCAAATTTTTACTACACCTTATCATATGTTAATTAAATTAATATAAATGAGAAACAATATAGTAATTATTACAGGAATTACAGCTTCAGGTAAATCAGAATTATGCGATAACCTGAGAGAAAAATATGGAAATATTAGTATAATAAATTGTGATTCAAAGCAGGTATACAAAGAAATTCCCATAATTACTGCTCAACCACTAAAGCAAGAAGAATTTTATAAATTATATGGTTATGTTTCAGCAAAAGAAAATTATTCCGTGTGTCTATGGTTAGAGGATTTAGAAAAAGAAGTTAATCACGCATTAGAAAATGCTCAAATACCTATCATCACTGGAGGAAGCGGGCTTTACATCAGCAGTTTAATCAAAGGCTTATCATCAATGCCACAAATAAGTCAGGAAGTGAGGAAAAATGTAAGCGAATTAAGGAAAAATTTAAGTAAAGAGGAGTTTTACAAATTAGTGCTAAGCAAAGATCCAAGGATTCAAGGTAAAGTATTCATGAATGACTCGCACCGCCTTTCAAGGGCACTTGAAGTTATCACTGAAACTGGTAAGACAATCTTTGTATGGCAAGAAAATAGACAGCCTCCTTTATTCAATAATTTTAAGATATATACAATTCTGCCTAAACGTGAAGATGTATACCGAAAAATAAATTTTCGTTTCATTACAATGATTGAAAATGGAGCAATTGATGAAGTAAAAAAGCTACTTAGCATGAACCTAGCCCCACATTTACCAGCTATGAAAGCACATGGAGTGCCAGAAATTGTAAAGTATTTGAAAGGTGAGATTACTTTAGACGAAGCGATACAAATTGCTCAAACAAACACAAGACACTACGCGAAACGTCAGTACACCTGGTTTAAAAACCAATTTCCAAATGCTGAAGTGATTGATTGTGCAAGCAAGCTGACAGAGATTGAGATATCTTAATCATTATCAAGGATAAGTTCTACCCTGATCGTGGGTAAGTAACTCTACACTGTTCACTTTCAGTTGCTTATCCAAGTCATGCCCTATTTTTATTTTAAAAAATCCAAATTTTTCGCACAATTTCTGAAAACATTCTTTTATGACGTCAAACAAGTTTTTATCACCTATATTATAGTCCTTCAGTCTCTTAGGAACAGTAAGTGACAATTTACCATCTTTATATGTTGCACCATCTTTTCCATCTTGAGAATGAAGTGTGAATTCTAGTGAGCTAGACAGGTCACATACCTTATCATCGAGTGTACTGACACTACTTCGGGAAAATATTGGTAATTTCATATCCGATCTAATACTTACATTATTTTGGTCAATATAATCAATATTCATTACTCTTTTCGGGGAGGATACTAGAAATGAATGTTGGCCAAGTGCAAGTTGGGATTCTATCAATACACCAGCTTCATGCCCCGCTTGATTACAATTGATAACCAGTTCTTCCAAAATAGGATCACTTGGAACTTTTGCTTCAGCATGCTCGAATATTTCTTTAAAAACTTCTTTTGCGAATGGGCGATGGTTTTTATCTCCTTCTTTTGGTAATAGGTGAGCGTACTCTTTGCCTAAATTATAAAATCTTTTAACCTCCTCTTTATACTGATCAGTTTTTTTATTATTAGGAATTTTCGGACCTTCGCAATATTCTTCCCAAATTTTGTCAAATCCTTTTTTATCTTCGTTTATTAATGCTTTAGTTAAAATTTTGTCTATACTTTTGCCATTAATAACAAAATTCATTCTGTAAAAATCCTCATACATCTGTTTACCAGAGTTCGCTGAGATATCCTTTTCATCAGCTCTTAATTTGCTATAATCAAACTTTTCTGCTTGAGCTCTTAGTGTAACTATTGGATTTTCCTTTTCTTTTGGTGTAGAGCTGTTCATCATTAATACCTTGATATAGACTGCTAACGGTATAATAATACATAAAAATGATTAATAAGTCAATAAAATATTTTATATAAACGCAAGTTCTATGATAGCAAATAGTTTGACTATAAGGTGACAGGATCTTAAGAAGACTCTATAACAGTTTTACACATGTATGAATCTCAATGAGCAATCAGATTTTTCTAAATAGCAGGCTGGAGAATATACCTAAATTTCATTCCACAATATTGCCTAAACTTTGTGGTGGGGACAAAGTGGTGGACCTGCTATTTTATAGGCCACTTAGTTATGTGGATAGAAGTAAGTCACTGCCCGATGCTCAAGCTGGAGAATTTATAACTTTTGTTGCAAAAGTTTATGAGCATCAGCCGCCCACTTTTAGAGGTAGACCATATAAAATAGTCGTTGAAAGTGAGAGTCAGTATATATTCATAGTCTTTTTTAATTACTCAGTTAAGTATTTATATAAACTATTTCCAGTTGGAGCCTATGTAATTATCAGTGGCAAACTCGAAAAATTTGCTGAGCATTGGCAGATTACTCATCCAGATTATGTGTCGCTTGACATCAACCAATTTAAAGAAATAGCTCGCATAGAGCCAGTCTACCAATTATGCCGTGGCATTACCAATAAGAGCATTGGGAACATAATAAGCTCTCACCTAAAGGAATTGCCTGATTTACCAGAGTGGATAGATGATACATTAATCAAGCAAAAAAAATGGCTAAGTTGGAGGGAAAGCATCATAAAGTTGCACAGACCAAGCTCATTGGCGGAAGCCGAGGTTTGTAGAAAAAGGCTTGCTTATGATGAATTGTTTGCATATCAGCTAGCACTGAAACTTACAAGAGAAAATCATGTAAAAGAAAGGAGAAGAGAATTTATAGTATTGAGTAAATATAAAGAGCAAGTTTTAAATGAATTATCGTTTCAATTAACAAACGATCAAATTCGTGCAATAGATGAAATTTCAGAGAGGCAAAAATCCAAGTACCGCATGATAAGCTTGCTGCAAGGTGATGTTGGTAGTGGCAAAACCGTAGTTGCACTTTTTGTGATGCTAAATGTGGTAGAAAACAACATGCAGGCAGCTCTAATGGCACCGACTACTATCTTGGCGGAGCAACATTATAATTGGATTGAGGAAGTTTTATCCTGTACCGATATAAAAGTTGCTCTGCTTACTGGTAAAACTTCGCGCAAGGAAAGAAAGATTATTATGAACGAACTTGCAAGTGGTGTTTTAAATATAGTGATTGGCACTCACGCACTATTTCAAGCTAACGTTACATTTAAAAATTTAGGGCTTGCAGTCATAGACGAGCAACAGCGATTTGGAGTGATGCAGAGAAATCGCTTGGTAGGAAAAGGAGAAAATGCCGATATACTTTTCGTTACTGCAACTCCCATTCCAAGAACTTTGCAGCAAGCTATGTATGGTGACATTGAATGTTCAATTTTGAAAGAAAAACCAAAATCCAGATTGCCAATAAAAACTGTAACTATGAACATTAGTAGGGTGCCAGATGTTATTGAAAAGCTAAAAGGTGCTATAAACAGGGGTGAGAAAGCATATTGGATTTGTCCATACATAGAAGAAAACGAAGAGACTAATATTGCTGCAGCAGAGATGCGTTTTCAGGAATTACAAAAAATATTTCTTGATAAAGTTAGCATAATACACGGAAAATTGACTCAGGAGCAGAAAGATCAAGTTATGTTTTCCTTCAAAAGGAATGAATTTTCTCTGCTTGTTGCAACCACTGTGATAGAAGTTGGTATAGATGTGCCAGATGCAACCATTATGATTATAGAAAATGCAGAGCAATTTGGGTTATCGCAATTACACCAATTAAGAGGCAGAGTAGGACGAGGAAACAAGCCATCTTTTTGTGTATTATTATACGATAATTTAAGTAAAAGCTCATCTTCAAAGTTAAAGATCATGTGTGAGTCACAGGACGGATTTTACATTGCTGAAAGGGATATGATGCTAAGAGGCAGTGGAGATATTTTAGGCACAAAACAATCAGGATGTATGGAACTTAAATTTGCTGATTTATATCAGGACAAAGAGCTGCTCAATCTCGCGTATAATAACGCAAAAGGCGCAATGGCTGATTTTGAATTACTGCTTGATATATTTGAATATAGAAGTAGATTACATTTTTCAAAATTTCAGTAGGAAAATCAGGTAACCCGCAGAAACGAAAAAACTTACTTGACACCCTTCGCCAGCCCCCTTATCATGATGCTCAAGGTATTCAGTTATCTTCATCTGTGCAGATTAAACAGCAAGAAAACAACGTAGTTGGCGTCTTATTTTTAATTTTT
>NODE_17_length_12725_cov_4.388994
TTTTTTTCAAGCAGAAGACGGCATACGATATCAGCCTCGGTCTCGTGGGCTCGGAGATGTGTATAAGAGACAGGAGTGATTCTGCCACATGGAATAGATATTGCAATCTCATCACTTGGTACTGACGAGCTTGGTAGAGCAGGGATAGCAGGAATAGTTGATAACAAAATAGTAAGTGCGTTATTCTCTTCAGTGACACTTGCTGGTGTTTCGATTGGTTCTGCTGTTATAGGGCAAAAGGCTTCTAATCTTATTGATACGCTAACTCCTATGGATGCGGTGAGATCCATCACTACAACTGAAATAGATATCTCTCCCCTTAAGGATATTATTGGTAAGAAGAGTATATCTGAGGAAGATGGAAAGGATGCAAAGAATGATAAGTGGAAACTTGGGCTTGGAGCTATTAGGAAAATTAAGAATGCGTCTAATGAAAAGAGCTTAGTTGAGATATTTAAGCAAGTAGTAAAAGACCTAGGTTTGGTTTCAATTGACGATAATAAGGTTGATGAAATTACTTTGGAAGATATAAAGGAATTATTGCGGAGACAAGGGAGCAAATCTGTCTATGAAGAAGCAATCGGGAAATCAATCGAGGATTTTTCTAAAGATATGCGAGATGTAGTGGGCAGATATACAGATAAAAAACCAACTATTTATGTTGATCAAGGCACTGCATTGAAAGTATTTGTTAACCAAGATATAGTATTTCCTCCACAGGCAATATTAAATCAATGAAATGAACTATGCTGCACTTGATACATATTTGGAGCCATTACAAGGCATATTTCAAGAAGAAGGCGTAAATGAAATATCAATAAATAAGCCAAAGGAAGTATGGATTGAAAATCGCGGTGAAATAAGGTGTGAAAAATTAGAAGTATTCGATCTTAACCATTTGAAATCTCTTGGCAGACTGATTGCTCAAGCTACAGAACAAAAACTTAGCGAAGAAGCGCCGTTACTTTCGGCAACATTACCAAATGGTTATCGTATACAGATAGTATTTCCGCCAGCATGTGAACCTGATAAAGTAGTCATGTCGATTCGTAAGCCTTCTAGCATGCAGTTAGCACTCGATGATTACGAAAAAATGGGGGCTTTTTCTGAAACTGTTACAGAAGCAACTGATAATCCAGTTGACCGTCATTTGGATTTATTGTTAAGGCAAAAAAAAATAAAAGAGTTTTTAGAATACGCTGTAATAAGTAAGAAAAATATTATAATTAGTGGTGGAACTTCCACTGGTAAGACTACTTTTACTAATGCTACTTTGCGTGCTATTCCAGCTGAGGAAAGAATTATTACTGTTGAGGATGCAAGGGAAATCGTTTTGAACGATCATCCCAATAAAGTCCATCTAATTGCCTCTAAAGGAGGGCAGGGCAGAGCAAAAGTAACCACTCAAGATTTGATAGAAGCGTGCTTACGTTTAAGGCCAGACAGAATAATAGTTGGTGAGCTCCGTGGAGCGGAAGCTTTTAGTTTTCTTAGGGCGATAAATACTGGTCACCCTGGATCAATATCAACCCTTCATGCGGATAATCCAACAATGGCCCTTGAGCAAATAAAATTGATGGTTATGCAGGCAAATCTTGGCATTCCTCCAGACCAAATTATACCATACATTAGAAATGTGATTGATATTGTTATTCAGCTAAAAAGAACCGGTGGGGGCAAAAGAAGCATTTCTGAGATATTATTTACTAGATCTGCGAGCGAAAATGCTTAAATTTATACATAAGTTAAGGAAGAGTAGTTTATGAGTAATGGAAATCACCTACGTAATATTCTCATAGGAGGTGTAGTAGCTTTTAGCGTACTTGAGTTTTGCTTCTATCTATCTGGTATATTGTTCTTTCTATTAGTTGACGGTCCGGATGCTGTGGATTTTAAGGCAATTAATCCTAGTTTGACGCCTTTCCCTCAAGCTCTTTGGCCAACAATCTTTGATCATATACAATATTGTTGGCATCATCCAGAGTTATATAGCCGTGAGCTCAAAATCAAATTAATTATATCTTCTGCACTGCCTATCGTTGTTTTAATGATTATTTTGTGGAATTTAAGAGAAAGGATAATTGAGTGGCGACCATTTAAAAAGAAAGAATCACTTCATGGAGATTCGCAGTGGGCATCAGAGAAAGACATACGAAAAGCAGGATTAAGAAGCAAAAAGGGATTATTGCTTGGTAAAGATAAAAGAGGATACTTCATTTCTGATGGGTTTCAGCATGCATTGTTATTTGCACCTACAGGTTCTGGTAAGGGTGTTGGCTTTGTAATTCCTAATTTATTATTTTGGACTGACTCGGTAATTGTACACGACATAAAATTAGAAAACTATGAAATAACAAGTGGTTGGCGAGAACGACAAGGACAAAAAGTATACGTATGGAATCCAGCGCAGCCAGATGGAATAAGTCACTGTTACAATCCATTACAATGGATTAGTGAAAAACCTGGGCAGATGGTTGACGATGTGCAGAAAATAGCTAACCTAATCATGCCTGAACAAGACTTTTGGCAGAATGAAGCAAGAAGCTTATTTGTTGGAGTGGTATTATACTTACTTGCTGCACCAGAGAAAGTTAAATCTTTTGGTGAAGTTGTGCGTACGATGCGTAGTGATGACGTGGTTTATAATCTTGCTGTTGCTCTTGATACAATGGGTAAAATACTACACCCTGTAGCATATATGAATATTGCAGCTTTTTTACAAAAAGCTGATAAAGAAAGGTCAGGTGTTGTATCAACCATGAACTCATCACTTGAATTGTGGGCAAACCCATTGATTGATACTGCAACTGCGTCAAGTGATTTTAATATTCTAGATTTTAAAAAGAAGAAAATTACAGTTTATGTTGGTTTAACTCCTGACAACTTGACTAGGCTCAGGCCTTTAATGCAGGTTTTTTACCAACAGGCAACTGAGTTTTTATGTAGAAAATTGCCATCGGATGACGAGCCTTATGGCGTATTGTTTTTAATGGATGAGTTTCCTACACTTGGAAAAATGGAGCAATTTCAAACAGGTATTGCATATTTTCGTGGTTATCGAGTTAGGTTATTCTTAATTGTTCAAGATACTGAGCAGCTCAAAGGAATATACGAAGAAGCAGGGATGAACTCCTTTTTGTCAAACTCGACTTACAGAATAACTTTTGCAGCCAATAATATTGAAACAGCTAATTTAATATCGCAACTTATAGGAAACAAAACTGTACAACAAGAATCGTTGAATAAGCCTAAATTTTTAGATTTAAATCCTGCTTCAAGGTCATTACATATCTCTGAAATACAAAGAGCATTGCTATTGCCTCAAGAAGTTATTATGTTGCCACGTGACGATCAGATAATTTTAATAGAATCGACTTACCCAATTAAATCAAAGAAAATTTTGTACTACAGTGATACCACCTTCACAAGAAGGCTGCTCAAACAAACTCGTGTGCCTACACAAGAACCATATGACCCAAACAAAGTTCTTTCTGCCGCTGCGAGCAAAGATAAGGTTAATAACGAGGGGAATAATGTTCTTGAGGGACCTAATTCAGTTGATTATCCTGCTGAAACTAAAACCGAAGATGCAGTATATGATGAATCAGATGAATTTGCAGACGAAGATATTGATGATGAAGATATCGACGATAAGTTTGAAGATGATGATGACGAGGAAGAGGAGGATAGGAGTGATGATGGGTTTGATGACGAAGAAGAGGAGGATGAATTTGAAGATGAGGATATTGACGATAAATTAAAAAATGACGAGAAGTAAGGTTAACTTTGCCTATTTTTAGCTCAGAAAAGTGCAAGTTATGCAAATAATTAGGTTTTTCATATTAAGCCATTTTTAATTAATTAGTATTAGATTAGCTATTTTAACTAGGGGAGTAGTAATGATTAGTAAAAAAACATTAGCGGTTACAGCACTTGCTTTGCTGTTGTCACAACAATCTTTTGCGAGTGAAACAGAAGGATTTTACTTTGGTAGTGGGTATTATGGTCAATTTTTTAATGGCATGGGTGAGTTGAAAGCAAAAATTGGAGATAAGGATGCTGCAGATACTAATAAGGTATCTATAAATGACAGGGATGCTCAGAATACAGAAGGTCAATTACTAAGTAAGTATAAAGGAGATTATAATCCGCCTTTTGCTGCAAATGTAGCATTGGGTTATACAGGGGAATTGAATGGCAATAGCTACAGAGCTGAATTGGAAGGAATGTATTCTTCTCTGTAATGGCAAATGTTTATCATCATTGGAAAAGTGACCGTTTCTCTTTTTCTCCTTATGTTGGGGTTGGAGTCGGTGCAACAAGAATGACAATGTTTGAAAAATCGTCAATAAGACCCGCAGGTCAATTAAAAGCTGGCCTTGATTATCGCATAAACGAAGATGTAAATATGCATATCGGATATAGAGGTTTTGGTGCTATTGGTAGCAGTGAGTATAAACTAGACACCTTAAAATGGGATCCCAACTTTGATAATGGTCCAGGTAAGCCAAAAGGTGGAATGGCTGAACAAACAGGTGATAATCAAGTATCTACTACCATACAGAACGGCTTTTTTCATACACACGGCATAGAGGCTGGCCTTACTTTCCACTTTGCTAGTAAAGCTTAAACATGTTGCCCTTTAAAAAATGCATAAAACCGTTCCTGTCATCCTATGGCTTGACCATAGGATCTAGTTAAATATAGATCCCAGTGTCACGCACTGGGATGACGAGGTAGAGGGTACTGGGATGACATAGGATAATATGGGATGAAGGAGATAATACAAGAAAACATTAGCTATGTTTTTTGCATAACAATGCATCTCTTCATTCCCGCTAAGTCATATACATATTCCTGAAAAGCTAATTCGTATGATGGGATTATTTTGTCAATATCATTTTGATCTTCACCTATCTCCAATATCGCAAACCCATTTTTTTTAAGGCACTTTCTCAATATTGGAAAAATACTCAAATAACAGCTCAAACCATCAATACCACCATCAAGGGCAATTCTTGGTTCCCTTTGCACTTCGGCTTGCAAGTCTTTCAACTTGCTTCTTTTAATATATGGAGGATTGCTAATTATCAGATCAAATAAATCGCTGCACTCTGTCCATGAACTTGGAAATATTTTGGCTCTGCTGAGGAGATTATGTTTCTTTATGTTCTGATAGGCAACTTTGTATGCTTCCAAGCTTTTTTCAAAGCCGATACCAACGGCATATTCATACTCACTAAGTACGGATATCAATAAACAACCTGTGCCTGTACCAAAATCTGCAATTTTTAGTTTCTGTTTTTTGTTTGGGTAATATTTTAACACTGCTAGGATTATTGTTTCACTATCTGGTCTTGGATCCAAAACATGCTGGTTAACTATAAAATTTTTACCCCAGAATTCACGATTACCTATTATTTGTGATATTGGATATCTTTCCGCTCTTTTTTTTGTTAATTTCCAAAATAAAAGTTCTTTCTCCATCGGCACTTGATCAGCATGGTTCATAATTATGAATGATCTTTCCACTCCAAGTACGTGCTGCATGATGATTTCACAATCCAAATGTGGTGATTCAACTTTATGTGACGATAATAACTCCGATCCTTCTTGAATTAAAGTGCTGATTGTTTTCATTATTCTAAAAATGTGTTCCTTTCAGCCAAGAATAGCAATTCCAATTTAGGGTAGCTGCACTAAATCCCAGTGTCAAGCACACATCTGTACGGATATTGCAATTTGCAGGTTCAAGTAGCTTGACTACTTGGATCCAGCTAAGTTGGTGAGCATAAAAGTATAGCTAACGCGAGCTTTACGTCATACCGCCACGAACCGTCACGGTATCTCTAGATTCCGCTAACACGTAGCGGGACGACGAGGTCAGGGTGTCATCCTAGTACCTTCTCCTGTCATCCCAGTGCCCTGACTACTTGGATCCAGGAAAAAGAATGGTGTCATCCAAGTAGCCTCCCTCCCCTGTCATCCCACTGCCCAGACACTGGGATCCAGAAAAGTTTGCTTGTAAGCAAGCAAACTAGCACAGAAAGTGGTTACAACATTTTCGATGAGATTATATGGAAAACTGGATTCCAGTGTCAAGCACTGGAATGACACCTTCCTGCCCAGTTCATGTTGCCATAAATATTAAGAAATTTACCAAGCAAAAAAAAGGCAAAAGAAGCCCTAGTCATTGTCTATTTTCAGTATTGGCGTTTTTTAAGTCTTAAACACTGCAATTTAGCTGCATTTTAAATGCAACTCACCTTAGTTTAAATGTTTAAGAAATTTACTAAGCAGAAAAAAAGGCAAAAGATATCCCGTATTAGCTAGTTGTCACTCTCTAATCCTGCAAATTGGCGTACTATACTGTCTTAAACGCTTTATAAGCGCGTTTCAGCTTATATAGGTAAAAACCCAGAAATGTTGTGAAGACGTAAAGTGTGCATAGTGCAAAAAATTAAAAATAAGACGCCAATTACGTAATACTGTTGTCATTTAATCTGCACAGATTGAAGATAAATGAATACCTTCAGTACCATGATAATGGGGCTGGCGAAGGGTGTCAAGTAAGTTTTTTCGTTTCTACTGAATGACAGTTGTGGCTTGGGAGGTAGTGCAAGAAGTCTACTGATGGCTTTCAAGGCAGTTGAGCTTAATTATTAGAGTAGTAATGTTTATTTTTATATTGACTATTGAGGTTTATTATTTTATAACTAAAAACTTAGTTATTTTAATGAGCTTGAGTTTATAACATATGCCTACGATAAATCAATTAATACGTAAGGGTAGATTAGGATTGACCCATAAGAAAAAGGTACCAGCTTTGGGAGAAAGCAACCCTCAAAGGAGAGGTGTTTGCACTAAGGTGTATACTACAACTCCTAGAAAGCCTAACTCAGCACTCCGTAAAGTAGCCAGAGTAAAAATTAGTGGGTATGGTGAAGTGACGGCTTATATACCTGGTGAAGGTCATAATTTACAAGAACACTCTGTTGTTTTGATACGTGGTGGGCGGGTTAAAGATTTGCCAGGTGTGCGTTATCACATAATAAGAGGTGCCCTTGATCTGCGTGGTGTGCAAAATCGAAAGAAAGCTCGTTCAAAATATGGTGTAAAGAAATCTGGTTAAAGTTTATGGCTCGTCGGAATAAAGCAAAAAAAAGAGAAATAAGTCCTGATTCGCGTTACGGCAGTGTTTTGCTGATGCGTTTCATTAATACAATCATGAAATGTGGTAAAAAATCTACTGCAGAAAAGATTATCTATGACGCTTTGTCTTTAGCTGAAAAGAAAATAGGCGAAGGTGGGTTATCAATTTTTGAGACAGCAGTAGGAAATGTTACTCCTTCTATAGAAGTGCGTTCTCGACGCATTGGTGGTGCAACTTATCAAGTACCTGTTGAAGTTCGACAAGACAGGGCGGTTTCTTTAGCGTTAAGGTGGATTGCTAAAGCAACTTCTGCTGCTCGAAAAAAGAGTGGAAAAACCACTGTTGATTGTTTGCAATCTGAAATACTGGATGCTTATAATAAACGCGGTGGTGCGTTTAAGATGTGCGAAGAAAAATATAAAATGGCTGAAGCTAATAAGGCATTTTCTCATCTTCGTTTTTAATGTTAGCTAATTAATTGTGATATGGAAATTGGAATATCTAAATACAGAAATATAGGGATAATGGCTCACATAGATGCTGGTAAGACTACCACAACAGAGCGTATTTTATTTTATACTGGTAAGCAAAATAGAATTGGTGAAGTCCACGATGGTGCAGCTTCTATGGATTGGATGGAGCAGGAAAAAGAGCGTGGTATTACAATCACATCTGCTGCAACAACATGTTTTTGGAATGATCATAGGGTCAATATAATAGACACTACTGGTCACGTTGATTTCACTATTGAAGTTGAGAGATCTTTAAGGGTTTTGGATGGTGCAGTTGCTGTATTTGATGGAGTTGCTGGAGTTGAACCTCAATCTGAGACAGTGTGGCGTCAAGCTGATAAATATAGCGTTCCTCGTATCTGCTTTGTTAATAAGATGGATAGAATAGGGGCAAATTTTTATCGATGTGTTGATATGATAAAGACGAAGCTTGGTGCAGCACCTTTAGTTATTCATTTACCAATAGGGAGTGAGAAAGATTTCAAAGGTATAATTGACCTTATTTCTATGAAAGCCATTATATGGCAAGAAGAAACGTTGGGCGCTAAATTTTCTTATGAAGATATTCCTTCTGATTTGCTTGATAAGGCTCAAGAATATCGAAATCTTTTATTAGATGCTGCAGCTGAGATGGATGATGAAGCGATGAATACTTACTTTGAGTCTAATGATCTGCCAGTGGATTTACTGAAAAAATGCGTGAGAAATGGGACCATTAAAGGAAAATTTGTTCCTGTGTTATGTGGATCAGCTTTTAAAAATAAAGGCGTACAACCACTTTTAGATGGTGTGGTTGACTTTTTACCTTCTCCTATTGATGTTGATGTAATTGTTGGAATTGATCCTAAAGATTCAGAAAAGAAAATTGAGGTCAAACCTTCAGAAAAAGAGAAATTTGTTGCTCTTGCATTTAAAGTGATGACGGATAAATTTGTAGGCAGCTTGACGTTTATCCGTATTTATTCTGGTAAATTAAAGTCTAAATCTACCGTTTCAAATGCGTTAAAAAACGAAACTGAAGGGATTGGCAGAATGTTACTTATGCATGCAAATAACCGAGAAGATATAACTGAGGCTAGGGCTGGAGATATAGTTGCTTTAGTTGGGCTAAAGAAAACAACCACCGGAGATACTTTATGTTCTGTTGATTTTCCTATATTATTGGAGCGTATGGAATTTCCTGAGCCTGTTATTGAAATTGCTGTGGAACCTAAAACCACTTCAGATCAGGAAAAATTAGGTATTGCTCTAAATAGGTTGGTTGCAGAAGATCCTTCTTTGAGAATGTCAGTAAATGCGGAAAGTGGCCAGACTATATTGAAAGGCATGGGTGAGCTCCATCTTGAGATTATTGTTGATAGAATGAAGCGCGAATTTAACGTTGAGGCTAACGTCGGTGCTCCTCAGGTTGCATATCGTGAAACTATCACTAAATCTGTTGAAATTGATTACACTCATAAAAAACAATCTGGTGGAGCTGGTCAGTTTGCTAAGGTTAAAATAAAATTTGAACCTCTTGAGCCTGGTTCTGGGTTTCAATTTGAAAGTAAAATTGTAGGTGGTGCTATTCCAAAAGAGTATATTCCTGGGGTAGAAAATGGCTTGGAGTTGATAAAAGAAGGTGGTATAATTTCCGGATTTCCGTTGATTGATTTTAAGGCTACCCTTCTTGATGGTGCTTTTCATGAGGTTGATTCTAGTCCTTTAGCTTTTGAACTTGCTGCTAAAGGTGCTTTTAAAGAGATGGCAAATAAAGCTGGTCCAAAAATGCTGGAGCCTATAATGAAAGTTGAAATCATTACTCCTGAAGAATATATGGGTGATGTTATGGGTGATATAAATAGTAGAAGAGGAAATGTTGCTGATATGCTCGATTTAGGTAATAATAGTAAAATAATTACTGCTTCGGTACCTCTTGCAAATATGTTTGGTTATATCAACGTTTTGCGTTCTATGTCTCAGGGAAGGGCGCAGTATAGTATGCATTTTTCTTGTTATGAGCAAGTGCCACAATATGTGGTTGATGAGTTAAAGTTAGAGTATAATTAAGGGTAATAATTATGACAGCAGTAGTGGAAGCATTTGGAAAGCCGCATGTAAATGTGGGAACAATAGGACATGTGGATCATGGGAAGACGACGTTAACAGGGGCGATAACGAAGCATTATGGAAATTTTGTAGCGTACGATCAGATAGATAAAGCGCCAGAAGAAAGGAAGAGGGGGATAACGATAGCAACAGCGCATGTTGAGTATCAGACGGAAAAAAGGCATTATGCACACGTTGATTGTCCTGGACACGCTGACTATGTAAAGAACATGATAGTAGGTGCAGCACAGATGGATGCGGCGATATTGGTAGTGTCAGGGGTTGATGGGCCAATGCCACAAACGAGAGAGCATATATTGCTGGCGAAGCAGGTGGGTGTTGGATATATCGTGGTGTATATAAATAAAGCTGATGTTGCTGATGCTGATATGATAGATTTAGTAGAAATGGAAGTGAGGGAATTACTGAGTAAATACGGATTTCCAGGGGATGAAGTGCCTGTGGTGGTTGGTTCAGCACTCAAGGCGCTGGAGGATGACAGCAGCGAATATGGAAAGAAATCAATAGACAAATTGATGGAAAAGTTAGATGAATATGTAGCGATTCCACCAAGACCTGTGGATTTACCATTTTTATTGCCAATCGAAGATGTGTTTTCGATATCGGGGCGAGGAACGGTGGTAACAGGAAGGATAGAGAAGGGAGAGATAAAGACGGGAGAAGAGATAGAGATAATAGGTCTGAAGGGAACGCAAAAGACGATATGCACAGGTGTAGAAATGTTTAAGAAGTTGCTGGATAAGGGAAGTGCAGGACTCAATGTAGGAGTATTGTTAAGAGGAACAAAAAGAGAAGAAGTAGAGAGAGGGCAAGTATTGGCAAAACCGGGGACGATAACGCCGCATAGAAAGTTTAAGGCGGAGGTTTATATATTAAAGAAAGAGGAAGGAGGAAGGCATACACCATTTTTTGCGAATTACCAGCCACAGTTTTATTTAAGGACAACGGATGTAACTGGGAGCATAAAATTGCTAGATGGGAAGGAGATGGTAATGCCAGGAGATAATGTGAGTGTAGAAGTAGAATTGCAAGTACCGATAGCAATGGATAAGGGATTGCGTTTTGCGATAAGAGAAGGCGGTAGAACTGTTGGTTCTGGTGTTGTTTCTGAAATTTTGGAGTGAGTGTAGTAACTAAGATGAAGCAAGATATATATATTAACATTAAGGCTTTCGATTGTTCTTTATTGGAGGAGTGTGTTCGAAAATTTGTTGATGAATTAAAGCGGTCCAGTGCAAAATTATCTGGTCCGATTGCGTTGCCAAGAAAAGATTCTAAATTTATTGTTAATAGATCTCCTCACGTTGATAAAAAATCTCGTGAACAGTTTGAAATGAGAACTTCTAGGCGTTTGATTGTTTTACATGATCTTACTCCTACTATGATGCAGATGCTTACAGGTTTATCTTTTTCTGCTGGCGTAGAAGTGGATTTAAAAGTTAAGGAAGTTAAGGTTTAGGAGAAGGAAATGAAGAGAATAAATTCACTGAGGAGAATTGGTTTATTAATGACGAATATTGGTCATACTGCTATATACTCTGACAATAGTCGCATGGCTGTAACTTTATTGCATCTCAGCGAAACTCATATTGTTGATATAAAAGGACAAGATAAATGTGGCTATAATTCAGTCATTTTAGGCACAGGAGATTTTAAAAATATAGCAAAACCTCAGTTGGAATATTTAAAGAAAAAGGGTGTAAATAATAAATGTAAGTTATACGAAAGTAGATTAAATGACCTGTCGGGAATAGAATGTGGTAAAAAAGTGGGAATCAATCATTTTGTGGTTGGTCAATATCTTGATATTACGGGTTATTCTATAGGTAAAGGATTTGCTGGTGTGATGAAGCGGCATAATTTCAGTGGGCTTAGGGCATCTCATGGTGTTTCTATTGCTCACAGATCACAAGGTTCCACTGGCCAATGTCAGGATCCTGGTAGAGTATTCAAAGGAAAGAAAATGGCTGGTCATTTAGGTAACAGCAGGATAACTGCACAAAATATGAAGATATTATCTATTGATCATGAAAATAGTATAATTGCTGTGAAGGGTAATAATGTTCCTGGGTTTAAAAATTCCTATGTTTTTGTAAGAGATGCAGTTAAAAAATCTTTACATAAAGATGTTCCTTTTCCGGTAGGTCTGCTGTTAGATGTAAATGATGATGCTAGTAATTTGGTAAGTTAGTTATGGAATGTAATTTAGTTAATCTATCTAATGATAATGTAGGTACTGCTCAGCTCAATCCTTTGATATTTTCTGCTAAGCAAAAATTGAGTATTTTGCATGATATAGTGAGATGGCAATTAGCGAAGAGAAGAGCTGGTACTCATAAAACAAAAGGTATCAGTGATGTCTCTGGTACAACAGCTAAACCTTATGGTCAAAAACGTACCGGTAGGGCAAGACAAGGGAGCTTGCGATCTCCTCAATTTAGAGGTGGTGGGATTATTTTCGGCCCTGTTGTGAGGAGTCATACTTATTCTCTTAATAAGAAGGTACGCAAATTTGGTTTAAAAATTGCTTTATCTCTAAAGTATTTAAATAATCAAGTAATTATTCTGGATAATTTAAATATTGATGTGAAGAAAACGTCTGAAATGTGTAAATGTATTAAAAATTTTAAATTTTCTTCCTTTTTGATAGTTGGTGATTATGGAGATGATTTGTTGCGTGCGGCTAAAAACTTGCACTATGTAGACTTAATCAAACCTATTGGGTTAAATGTTTTTGATATATTGAATCACGAATGCGTGATGTTGACAAAGGATACTTTAAAGCATCTTGAAGGTAGATTGTTATGATCAAATATAATAATATAATAAAATCTCCTATAATTACAGAAAAGGCCTCTTTTTTGAGGGAGAAGTTTAATAAATATTCTTTGTATGTTTTTGTAAATGTAAATAAGCGTCAAATAAAGTTGGCAATAGAGTCCTGTCTCTTA
>NODE_18_length_12597_cov_4.001358
TTTTTATTCTAAACGCTACGATTCAGCCGCTTTTAAATGCGACTAACCTAAATTATAAACGTTAAGAAATTTACTGAGTGGAAAAAAAGGCAAAGAAACCCTAGGGTAGCTAGCATTCAAATTCTCCCTTGTTCTATTTGACGTCTTTTGATGTCTTGAACGCTTTATAAGCGCGTTTCTGCTTGTATAGGTAGAAACCTAAAAGTTTTATAAAGACATGAGGTGCACATAGTGTAAAAAATTAAGCATGATTTACGCCAAATAAAAAGTTCCCTTTTTCGTTTTAATCTGCAGATTGCGAAGATAAATAAATAGCTTCATCTTTATGATAAGAGGTTTGGCGGAGGGTGTCAAGGAATTCTTATTAAAACTAAAGAGCTCAAATGAAAGAAGGTAAACTTTAAAGTATACATTTAATAGCGCTTTCTATGAGAGAAATCGTATTATCCATTCCATAAAGCTTTATGAAAGATCCCATTCTTGGACCGGTTTTTTGGCCAAGTAACGTTTCATATAATAGCTGAAACCAGTCACGTAAGTTAGTGTAATCATATTTTTTTCCAATAGAAAATACCTGAGATTGAATTTCTTCAGCAGTAGCAGTTATAGATAGAGAATGTAAAGTGTCCTTCAAATCTAGTAACGCTTCTTTCTCTTTTTCATTTGGAGTTTTATATGATTTTGTTGGCTTGATAAAATCGTGATAATACTTTACTGCAAAGTCTGAAAGTCTATCAAGCATTTTATTATTTTCTGGTGTAACGTTCGGTGCATAAGAGGATATAAAACCCCATAGGATCTCTTTGTTTTCAGCATTACAAGCTGCTGCTAGGTTTAAAAGTAGTGAGAAATTTATGCCTGAAGTTTCTATACTGGGAACATTGCCCTTGTGAATGTGCCAAGCAGGATTATTTATATCCTTTTCTTTGTTCTCATGATAACGCTTTACAAATTCTAAATATTCATCAGTTGATTTTGGTATCACATCAAAATATAAACGTTTAGCTTTTTTAGGACTCTGAAAAATGTACAATGCTAAACTCTCTGTTGGTGCGTAAGTTAACCACTCTTCAATTGAAATGCCATTTCCTTTTGATTTTGATATTTTCTTTCCTTCTTTATCAAGGAAAAGCTCGTAGCAAAACAGAAGTGGTGGCTTTTCTCCAAGTATTTCACATATTTGACTTGAAAGCACAGCAGATGGAGTTAAATCTTTTCCGTGAACTTCATAATTTACTCCAAATGCGGCCCACCTCATTCCCCAATCAGGTTTCCATTGCAGTTTACATTTTCCTTTTGTCACTGGAACTTCTATTTTTTCCCCGTTTGGGTCTTCATATGTGATTGTTCCTTTATCTGTATTTGTTTCAATTACTGGAACTTGTAAAACTTGGGAAGTTTTTGGGCATATCGGCAAGAATGGACTATAAGTCTGCTGTCTTTCTTCCCGAAATGATGGAAGCATTACGTCCATCACTTTATCATAATTTTTCAGCAGTAGTAAAAGTTTTTCATCGTAAACGCCAGATTTATAACACTCTGTTGCACTCCTGAACTCGTATTCAAATTCAAACAAATCAAGAAATTTACACAACAATGAATTCATATGATGACCATAACTTTCATGAGTCCCAAATGGATCTGGGATTATAGTGAGTGGCTTATTTAAGTGCTCTCTTAGCATCTCTTGATTTGGCACGTTATCTGGTATCTTTCGTAAACCATCCATATCATCTGAAACTGCAATGATTTTGGTTTTTATACCAGGAGCTATTTTTTTTAATGCATTTACAATAACTGTAGTGCGGAAAACCTCTCCAAAGGTTCCTATGTGGGGTAAACCAGAGGGTCCATAACCAGTTTCAAATATTATTTCTTTTTTATTAGGAAACTCTTGCAATATCTTTTCTGCTTCTTGAAATGGCCAACTTGTCATTATCTTGGTTAAATAATGTACCTTAACTTAAAGTGCTACTAGTTTCAATGGATTTTTAATATAATGATATAGTATTAGTTATTATTAGAAGGTTGAAGATATGTCCACAGGTAGTATACAAACAGATCAATTATTCAAAGGTCTTACAAGACCTGCAATGCTTTTTGGTGTGAGTTATATGTTTGCAATATTAAACGTCCTGATTTGCATGCTAATTTTCATTAATTCAAATGATTTGAGAGTGATTCTCTTAATGTTACCAGGTATACATGGACTTGGTTATATAGCTTCTGCAAAAGAACCGTTGTTTATTGAATTATTTATGGTAAAATTAGGAAAGTGCTCGAAATGTTTAAATCGTTTTTATCATGGAGCCAATTCTTATGATATTGCTTAACGTTGTGTGATGCTGAGGTTTAGGGCTGTTCAATCAAAGAATAAATCTACTCTGAGCAGGGAAGTTCACGCTGCTGAATTTATTCCTTATTCTTGCTATTGGAATAGCACAACCTTGATGACAAAAGAAAATTGGTTGGTTAAGGTTATAAAATTAAGTGGCTTTGCATTTGAAACCGCCGATGACGAGGATTTAGTAATACAAAATAATATCAGGAACCAGATGCTAAGAAGCATTTCATCTCCGGCATTTAGTTTGTATTTTCATACTATCAGACGTAAGAAAAATATTTTTTCTGATGAATTTGCAAATCAAGGTTTGCCGAATTTTTTCGCTAATCACGTAAATCTAAAATGGAGAGAAAAACACGCAACAAGGCAATCATTTATTAATGACCTATACATTACGATTATCCGTAGAGCGGACACAAAAGGAGTAGAATTTTTGTCACATCTACTAAAAAAATTCGGACATGTAACTTCAAAACATGCTTGGGAAAGTGATATACGTGCCACGTATGAAGATTTAGAGGAAACGACAAATCGTGTAGTGACAAGCCTTAGAAATTATTCGCCTAAAATTCTTGGAGTAAAAGAAACTCCAGATGGTTTGTTCTGCGAAATAATGGAGTTTCTATCTAGAATCGTAAATTGTGGATTCGTTACAAATACGCTTTTTCCGCTAAGAACTGAAATATCAAGGTACTTACCAGTACATAGGTTATTCTTTGGCCGTAAGATGATACAGGTTGTGACTCATAATGAGAGTAAATATGCTGGAATAGTTAGTATCAAAGAATATGGAAATCATACTTCTGCAGGAATGCTTGATTCGTTTTTACAACTTCCTTACGAGTTTATAATTACGCAATCTTTTCAATTTATAAACAGGCAAATGGCGATTGGAAAAATGCAGATACAGCAAAATCGAATGATACAGTCTGCAGATAAAGCTATTTCTCAAATAGCAGAAATTTCTCAAGCGCTTGATGACGCAATGAGTGGTAAGATTGCCTTTGGTCAACATCACCTGACTATTTTATGTATAGAAAAAAGTCCTAAATCATTGGATAACGCTCTGTCGTTGGTAGAATCAGAGCTTTCTAATTGCGGTGTTTACCCTATACGTGAGAGAGTTAACCTTGAACCAGCATTTTGGGCGCAAATTCCTGGTAATTTCGATTATATAGTGAGAAAAGCTACAATAAGTAGTCTTAATTTGGCTGGATTTGCATCTCAACATAATTATCCTACTGGTAATAAATTCAATAACCACTGGGGAGATGCTGTTACAGTTTTTGACACGACATCTGGTACTCCATTTTTTTTCAACTTTCATATAAGGGATGTTGGACACACTATGATAATTGGTCCAACTGGTGCTGGTAAAACTGTTTTAATGAATTTCTTGTGTGCCCAAGCGATGAAGTTTTCTCCAAGGATATTCTTTTTTGATAAAGATCGCGGTGCAGAGATTTTCTTAAGAGCACTTGGTGGTATCTATACTGTAATAGAACCAAGAACTAAAACAAATTTTAATCCTTTACAACTTGATGACACCTCTGATAATAGAACATTTTTAATGGAGTGGATAAAGTCTTTAATTTCGGTGTATAATGATAAATTTACTTCAGAAGATATTGCACGAATTAATGATGCAATTGAAGGAAATTTTAAATTAAGAAAAGAAGACAGATTCTTGAGAAACCTCGTACCGTTTTTAGGGCTTGCAGGTCCTGATACTCTAGCTGGGGCAATATCTATGTGGCATGATAATGGTTCTCATGCTGCAATATTTGACAATAAAGAAGATTTGCTAGATTTTTCACGAGCAAGAGTATTTGGTTTTGAGATGGCTAGCTTGCTCAAAGATCCTGTTGCTCTTGGACCGGTCTTGATTTATTTATTTCATAGGATTAGTATATCTCTTGATGGCACTCCATCTATTATCGTTCTTGATGAGGCATGGGCGTTAATAGATAATCCAGTTTTTGCACCCAAGATAAAAGACTGGTTGAAGGTACTGAGAAAACTAAATGCTTTTGTGATTTTTGCTACTCAGAGTGTTGAGGATGCAAGTAAAAGTACTATTAGCGATACGCTTGTACAACAAACAGCGACACAGATTTTTTTACCAAATCTGAAAGCTACTAGTGTCTATCGGGATGTTTTTATGTTAACTGAACGTGAGTATATATTAATTAAGCACACAGACCCAAGTACTAGATTCTTTTTGGTGAAACAAGGAGTTAATGCTGTGGTAGCTAGAATAGACTTAAAAGACTTAGATGATATAATCAACGTATTATCTGGACGTGCAGAAAGTGTTCTATTGTTACACGATATATTAAATGAAGTTGGGGACAACCCAAAAGTATGGTTGCCTATATTTTATCAGAAGGTAAAAAATGTTTAAGACTAAGCTGTCATTGCTATTAATTGCAATATTTTTACTAAATATAGACTTTTTACTCTCATATCCAGTACTTGCAGATGAAGTAAGTGGTACTGACAAGACAGAATTTGTTAGTAGGTTTAATTCCACTGGCAGTTTTAGTCGTGCCTCTAATCCTGATTGTGGAGCGTTTAAAACAGCTGCAGCACTTGCTGGAATAGCTATTGCTGTTGGTGCAATATTTACTGGCATTGTTTTGATCGTTTCTTCTGCTGGTTTGTTTACCGCTCTTGTTATTGTTGGAATGATAGCTGCAATTGTTGGAGTCTGGAAAGCGATAGGAGGGCTTGTTGTTTGTGAACATAGTTTTGTTAAACACCCAGTTGCACGTGATCATGATGGAAAATACAAAAATTTTAAATTAGAAGACACAGGTTATAGTGGCTGCACCAATGAAAATTACCAAACAGAAGAGGAATATTTTTCTTGTTTGCAAAATAAAGCTCGGGAAGACGTGAACAAAAAAGATTATGACGGGAAAAGAGCAGAAAAAGAAGCCTTAAATTCTAACGTTCAGGAGAGTACAGAGAGTTATTACTGGCCAAAAAATGGTGTGCAATACAGTGAATATATAGAAGTATGTCATCGAAACCCTTTAACTTTTGGTAATCTTTTTAATAAGGTAGACTTTAATTCCAGAGGAAAACCTGGATACATAGACTTTGATGTCAGGGAGAAAGACACTGGATACGTAGATGGGTCATGGTCCTCGAAGGTTGATGGTGGTCTGGAATGTAGAGTTCTCAAAGCAGGACAGAGCGAACCCATACATGGAGCTACATTCAAAGCAGTGAGAAAAACGGGCAGATTATGTGTGGAGTTAGCCAGTGTTAGCATGCTTGGTATCGAAATGACTCCTTGGCCGCAAGGGGTTGATATGGGGTGCACGGAATTACCACCTGACCCACTTGCTCCTATGTGTGAAAAATCTGTGATGATATTCAAAAATAAAGATGGTACAGGAGAGGAAAAAGTTCCTATTGGTAATAATGATGACTATAAAACTAATATAAGAAATAGGGAAAAAGAAGGAAAAATTTTTGTAGGTTACGACAATAAAGGCTGTTTTAGCTCGTATGTCTCTGAAGCTTGTTACAATCAGGCAGGGAGTAAATCATTAGCTCCTATTCCCGTAACTTCTATGATAGTGCAATGCATTAAGGAATCGTTAGATAATTTAGTTGCAGGTATTGATTCAAGTGGCAGTCCACTTAAAGATAAAAATGGACATAACAAGGGCAGTTTCTTATCTGTAGCACAGAAAAGGCTGAAGAACACTGTAACTGCTGTTTTAGTTTTAGCTTTAGTACTGTTCTCTATAAAAGCCATGTCTGGTGGAGTTCAGAGGCCTCAAGAAATGTACATGTTGATCATAAAATTCGCTTTAGTGATTTACTTCACAACAGGCAGTACCATGTCTCATTATTATGGAGAATTAACTCGTCTCTCAAATGGTTTGTCAGAGATAGTGCTAAAAGCATCATCTGAAAGTAAAGGCATATGTAATTATAAAGCAGGTACAGATTATGAATATACTCGTGCAGGAAAGAGGGTATCTTACAGTTATCTTGCACCTTGGGATAGGCTTGATTGTAGAATTTTATTTTATTTAGGTGCCCCTTTAGATGGAATTGGTGGCAAAATTGGTACTGGAGGTGTTGCAACGTTAGCGGTCTTGCTTGGCGCTGCTCCTGTCTTGTTAGTTGCAGGTTCGGTGATTGGTATTATTTTCGCTGGTGGACAGATTTTAGTAGCTCTTGTTTGTATATTTATGGCCATTTTGATGATGATGGTTATTTTGTGGCTGTGCTATGTGTTTATTTTATCTCTAGTTGCTTTAAGTGTAATCATCATTTTATCACCTTTTTTCATTCCTATGGTTTTATTCCAACACACCAAAGGATATTTTGACGGCTGGGTGAAAGAGTTGATCACCTATAGCTTATACCCGGTTATCCTTTTTGCGTTTTTGTCCTTTATGTTCATAGCATGTGATAAAATCTATTTTAAAGATTTGAACTTTGAGTCGGACAAGGAATATGAGGAGAAAATAAAAGCCTCGGGTGGTAGCAAAAAACAATGGTTTAAATTGAAAGATGGTGAATGTGATAACAATGAAACTACTCTAGCATGTATGATGCAAAATTACAGCTTTAAAAAGACCAACATACTTGGTCTATTTTATTTTACATACATGGAATTTGGCAGCTCTCTCATCGGAGAGTTATTAAAGTTGTGTCTAGTGTTATTCCTCTTTTACCACTTTTTAAACATTCTTCCTAACATGGCTGCTGAACTTGCTGGTAACTATAGAGCAGCACTCGGTTCTGATAGTACACCTGGACAAATGGTGGGCAAAGCTTTATCTGCTGCCAAAGCCGCTGCTGGAGGTGTTGGTCAAGCTGCTGCTGCGGCTGTCAAGAAGGCAAGAGGTACTGGTGGAGGAGGTGGAGATAGTGGTAAAGGTTCCAGCGAAAAGATTAACTAAGGTGGCGGTGATGCTAGTTAAGGTAAGTAACAGATGCTTAAACGTTTAAGTAACCAAAACTTGGGTAAGTTATGCATAAGTTTTGTGGTGCTTTTTTTATTGTCTGGATGCGGGGAGGATCACTGTATTAAGCCAGAGAATTTATCAGGTTTGCGTGAAAAACTAGATATAGTGTCAACAGAGCAGAAATGGGTTGATTCTGGTGTCTATATCTCAGGTAGAATAAGAGTAACAGAGATTGATATAGTGCCTAGTAAGGTTAATTTTTGTCCTAAGCAGTATGCAGATTTTGCAATTGGGCCTGGGAGAAATGACATTACATTACCATTTGCACTTGAAGCTGGTGATACGATAAGCTTTAGTGTTATTGGAAGTAAAGTGTGTAAAGATAAAGAGAGTGAGACAAAAATCAGGTATGTGAAAATTGATGAAAAGTGCAGCGAACAAGAAGAGGAGTATTTTGCAAGGGTTTTGAATCAAAATGAATGTCAGGCAATATGGCAGAATGGAGAATATCAATACACAATATGCCCTAATAAGTATATCGTAGGTAATCCACAGTGGTTGAATGGAAAAGAGTATTGGAGTTCAGACCCATCAAAATTAGTTAAAGAGAATAGTAGAGAAGAGATTGAAAATATTATTAACTCTATAAAACAAGGAGAAAATATAGATTGCAGCAAGCTTTCAGAGAGCAGTGCAAGTAAGATAGATACGCACATTTTAAATTCACTCTGTAGACGTATATGTAAATTTTCTTCTGGTCGTAGAGGAGAGGATTGCGTGTATATTGAATATAATAATATAGAAGGTGAGATATTCAATGCTTTAAATCCTGGTGGTAAATCTGTTATTGCTGAAATTATTAGTAATGTATTAAAGGGAAAACAGGTAAAAACTGACATTACACTATTACGTGCTTACATGGATAATGAGAATTTTGAACACATTCCAGGAGGTGGTTTATGCACTAATTGTGATCACAAGATAAGAGATAACTATCGAACACCAAGATTAATTTTTAGTTTATGTAGTAGAAATGACAAGTACTGCTACGATCAAAATGACAAAGGTGGTTTCAATATAAGAGTAACAAAGAACCACAGTCTAGAAAATAGCTTGTATATAAGCGTCTCTGACAAACTTCCTGAGCATAAGCCTGGTGAAAACCAAGCGGATATATCTGTAGATATCAGCAAAGTTCATGATACTGAGTACATGGAAGGCTTAAAGGAGAAGTTAAAAGAAAAAAAAGGCACCATATATTACGGAATAAGAGACCATGGCTGCGATTACAAAAATGAAGGTCAGTTTAGCATTAACCTAACAACTAAAGAGCCACCTACAAGAACTTTTAGTGCAATATATAATTTTTTTGATGAGAAAGTGAAAACTGCATTTTTCGGCTCTAGTTATAAAGACTCTAACGCAATTCACTCTGATACTAGTCCTGTAAAGTCTCTTTACGAAAGTTTTATAAAATCAAGCAGAACAAATACCATTAGATCCACGATAATATCGCTGTTAGTATTATACATAACCTTATATACCCTTTACTACTTTTTTGGTTTAACTCATATTTCTATATATGAGTTTTTAATTATATGCGTAAAGATAGGAATCATCGTCCAGTTGTTGCAGGATAATAGCTGGAACTTTTTTTATAACAATGCATTCTCTATGCTTATTAACACTCCAAAACAACTAATAGAAATAGCAAATTTTAGAGGTACGACATCAAATGTTTTTGAATTCCTTGATTTGCCGCTCAATAGGTTCTTGTCATCGCATTCAGTATTGTTAATAGTATCTCTTATATTTTCTGGTCCTTTGGGTTTTGTATCTTTTTGCTTGGTGATCTGGGGTTTAATCACAGTGAGCTTATCTATTTTCAACGCCTTATTTTCTTTTATTACATCTATAGCAATAGTTGCGTTATTACTTTCTTTAGCACCTATTTTTATTATTTGTCTTTTATTTACGTATACTAGGCAGATGTTTCAAAACTGGGTTAAAAATTTAGCAAGATTTGCGATTCATCCAGTGGTCCTTTTAATTTTTATATCACTGATAAGTCAGGTTATGGATTATATCATATATTCAGTATTTGATTTTGAAGTCTGCTCTACGTGTATACTTAGTATTAACCTAAAGATTTTTAACCCTTGTATTTTTTATGGTTATGCTTCCAAATATACACCTAATATTACCGCTATGATGGCTTTTGTTATTTTGGGACACGCTATGAAAGCTTTAGTTGAAGCTTCTTCGACAATATCTGACTCGTTGTTTGGTGTTTATGTGCAAAACGAACCTGGAAGACAGTATCAACAAAGCTTAATGGGAACAGTAGGGTTAGATGAACAAAGCGTTCAAAGAAGAGAAAGAGGAGGTGCTTCTCAACAGTCAGGTACGTCAAGACCTCAAATACCACAAGGGACTCAAAGGTCAACGCCTCAGATACCACAAGGAAGACAGCAATGATAAGTAAAAGATCACTATTGTTGATACTGTGTCTTGCAATCACTGGTTGTAACATGGATTGTGTCGAACCTGGGTTGCAGAGCAGAAACACCAGCGTTAATGTGGATGTTCCAGTTCATAAAGCCGATAAGATCCATTGGGTTGATTCTGGTCAGGTAATTAGTAAGGGTGAGGAAATCAAATTCACCCTCGGTGGATCAGTAAATTTTTGCCCTTTTAAAGAAGACAAAAATCCAAGGAAAGTACTTGTGCCTGCTAGCTTTTGTGCTGATGGCTCAGAACCAAATTATAGTAAAGCTAAAAATATTAACGATGTGCCTAATAATTATGGTGCTGATGAAAGTAAGGTGGATAAAGAAGAACTTTGTGGCGGTAAAGGGTTTGGTAGCAATAGACGTTATGTAGACACTGGAATTAAAGTAAATCCTGGTGATAAGTTAAGCTTCAGCTTAGTTCCCAGAAAGGTAACAATCGATTGTGATAAATTAGACCTTCTTAAAGGAGAAGTTATTTTTGATAGCAATTATTACGACAGTGATGGCAGTAAAGCTACTGCAAAAGAGATATGTAAAGGGGGTAAATTTTCTTATAGAGATGCTCAAGGTGGTCACCATGAAATTGAGCTTAAGCCACTAGATAAAAGGGGGGGACGTGACCAAGAGTATAAGGTTCTGGTTGGCAATGGGTACACTCCATATGATAATAAGGTGCATTTTAATAAAGGTTATATTAAAGACGAACCATGGATGAATGGTGCGTTATTAGATTTACGCCGCGCTAAAATAGGATTGAATGAATTATGTGATGGAAAAAGCTGCGATTTTAACGAGGTGAAAAAGTACAGCTCTACTAAAATAGGGTTAGATCAACTATGCAAAGAAAAAAAATGCGATCCTAACGAGATAAAAAAATACAGCTCTTATGAGCTTAACTGTTACTATCAGAATGTGTGCTATACCGAAAAGGGTATATGGGATTATGGTTTAGGTCAAGCAGGAGAACGGAACTGTGTCTCCTCTATAAGGTATAAGAAGTACGATAAAGGAAATAAATGTGATATGTATTCTTATCTAGAAAAAATGGAAGGGAATGTTAAAGCAGGTAGTTTTACTGAAGATGATAAATCTTGGGCTGAGGCTCTTGTTGCAAAAATTGGTGATCCTGATGATAAAAATACCGCTAAAGGTATTCAATGTCTTCCAAAGAAACAGGGTGCAAAAGAGGATAATGTGTGTTCACAAATTAAAGATGAATTTGGAAATTTTTCTCTGAGGTTAAATCATGACTATCCAATAGAGAGTGTAACACCTGGTAGTAGCGTGATGCTTGCTATCGCAGATTATGGTCACTATGAAGCTAATAGGGGTGGGTACCATGTTAAAGTGACTAGATCATGTGAATATATTAATGGCGAAAAACTGTATGTGTATTTGGGTGATAACCCACCTAAAGATTTGCATGGTGTGGGAACTAATGATTTCAAAGTGGTAGGAGTGAGAGAAAGAGTAGACGGAAAAGATGAGTACACCATATTAGATGTAATAAGCGGAGAACACTTTCAGAACGAAGAATCTAAGAAGATATATTTTGGTATTGATGTAAGCAACGTAGAGAGAGATGACATTACAGATAAAAATGGCGAATATTATGAAAACAATAAGTATAGTGTAACTTTATTTGTCAAAAGAAAAATTAATGATTTTATTTCATCAAATATAAACAATATATTTAATTTTATGAAAGAAGAAGTAATTGGTGACAGCGTTAAAGATTCATACAAAGGATATATAAAAGGTCTTTTTCAGGGAGTAAGAGCTTTGCTTACTCTATACGTTATATTTACTGTCATTGGCTATATCCTTGGAACAATACAGCTAAATAAATTTGATTTCATTGTAAGGATGTTCAAGATAGCATTTATAGCTTTTGCCTTTAGCGATAGAAGTTGGGAACTTTTTGGTACAACTTTATCCAGACTTTTTATAGATGGTAGCACTTATTTAGTTGATAGCTTTTCTGGCTATATAGGGGAAGGGGGGAGAAAATTTGCATTCTTAGACTTAACAGCAGGAGTATTATTCACAGCAGAAACTTGGTTAAAGTTTTTATCGTTGATGCTCTCTGGTCCTTTTGGCTTTATTGCATTTTTGGCAATACTCTACGCTACTTTTATGTTCTTAAAATGCATTATTAGCGCTACGTTTAAATATGTAATATCTACTGTTCTAGTAGCGTTTTTACTGTCATTAACACCTTTGTTTATCGTGTTTATTTTATTTCAACAGACTAAACCCTTGTTTGATAACTGGATAAAAACGCTGGCTCACGTTGCAGTACAACCAGTTATTTTATTTTCATCTTTATCTCTTTTAAATCAGTTGATGTATTCAGTTCTATACAATCTCACAAATTTTTCTGCATGCTATCAATGTTTAATTAGCGTAAATTTCTTATCGTATGATCTATGCCTGATGAAATCAATACTGCCTCTTGGATACAGTCCTGGCACTAATGTTGATGTTGCATTAAGTACCGGAGAAAGAGCTGGTGGGCACTTTGCAGCATTACCTATAGACCTAATCCAGGCGTTTATATACCTCATTATTGCCGGTGCAATGGAAGCTTTTGTTTCTATATCGGAAGCTATGGCACAAGTACTATTCAGCTCTGGTTTTGGGGTTGCTGGCAGTGTTGGTCAAGTTGCTAAGAGCGTATCGCAAGCTATGCTGTCCACCGTTGGCCTTGATGATAAGACCCAAGGTATTATACCTGTCTCTTATACACATCTCCGAGCCCACGAGACCGAGGCTGATCTCGTATGCCGTCTTCTGCTTGAAA
>NODE_19_length_12447_cov_5.529992
TTAATGATACGGCGACCACCGAGATCTACACTATCCTCTTCGTCGGCAGCGTCAGATGTGTATAAGAGACAGCACTTCAATATGGCTGGGGTGGAAGGATTCGAACCTTCGCGTGGCGGTATCAAAAACCGCTGCCTTACCACTTGGCTACACCCCAATACTACTTACATCAATAACACTATTAGCCCAATTAGTAAAAGATTTATTTGCTTTTTCTATGGGCATCACAGCAATAGCTGGCTGATCATAAGAATGCATTGCTTCGATTTTTTCTACAATTTTATCAACTTGATCATTTTTGCTTTTCATAATTGCTACTATTTCACAACTACTGTTAATTTCACCCTTCCATAAATACAGAGAATTCACTTCAGGAAATATATTTACACATACAATTAATTTCTCGTTTAACAATTCCTCAGAAACAGTCTTAGCCTCCTCAAAATTTGAAAAAGTTGTATAAACCAAAACTAAATTATTCATTAGTAGCTACATAAATGCATTGCTACTTTCTATAGTTTAAAAACAAAAAAAGGATGTTACTCATTGAGTAACATCCTTTTGGAGAAGGTAGAAGTTTTACTTATTACACTGTTCCTGGAGTTGTTGTAGCTCTTGAGTTGACAGGTTCTGCACTAGGTTGATCTAGAGATGCGCGTCGTTTTGCCAACTTTTCTTCGAGTTCTCTGTCAAATTCTTCTTTTAAAGGAAGAACTTGTTTTCTTGTTAGCGTAGAAGAACCAGAACCCATTCCACTATCAGTAGAATTACTGTGAGTGAGAGTTCTGTTACTCAAACTATCCAGGTTTTGCTCCACAATAGGATCACTGAGAACATCTTCACTGAAAGAACTTTGTCCATTTAAGTTAGTCAATGAGGCGCTTCTAGGTAGTTCTGGTGGAGCAACTGGAGTAAGCTTAGGAGTTAAGCTACTAGATGAATTGCTTCTACGGACTGTTGCAAAGTTCTGAGAATCTGAATCAGAGACAGTAGCAGTACTTTCAGTTCCTATAGAATTTAGTGAATTGCTTTTTGACAAGCTGTTAGATTGTTCAGAGCCTTTTCTTCCCAGTGAAGAGAATGATGATGACACAGACCTAGTTAAACTTTTGACAGAAGGCCTGTTAGCTTTTTTCTCTGCTCTGTCAAACATATTGCTTACGCTTGAGTACAAATGATTTTCTCTACATTCTTTAATAACCTTCTTAATTTCATCGTGATGTTCAGAGAAAACACTGTCGATGAAATAACTACCTTTAGGTAATGACCTTTGTGTTAACAAGTTATGCAAGCTTTTTTCATTTAAATTATTAATGAATTCTTTCTGTACTTGCCATCCAGAAGTATGTTCAATCTCCCCTGATTTTGCCTTCTCTGCCATTTTTAAATCAATTTCTGACGATATTCCAGAAAGTATATTTTTCACTAACCCAGAATTATTTCCTTTATCAGCAAAAATTGCTTTCATATCATTTCTTATTTCGTCAGATTTCTTAATTGCATCTGGAGTAAACCTTTTTACCTTATCTAAATAGTCCGTCTCACCAGATGCCTTATGGAACTTATTTGCCACTCCTTCGCCTACAAAACTAGCGCCTTTTTTCAGTGAATCTACTGAATGTTCATAACCTTCTTTCACCTTATCTTTAACATGTACAGCACCATCTCTAACTTTTCCGGCAGTATATTTCGCCCCATCAACTGTTTTTTCTGCTGACCACTTGAGCCCTTTATATCCAGATTGAACTGCTTTTACAGCGACTTTTACAGCGAAATATAAAGCAAGACCAACTATAGCACCCGGTATAGCAAGTGTTGCACAAACTGCCAAAAGTGGTAGTACTGCCGTAAATAACCCACTTGCTGTACTTACTACAAGAATCTTATCTCCTTGTTTCATCTTAGAGAATTCTGTATCTCCTTTTAACAGGTCAGTCATTCTTTCTTTTAGCTTCTTGTGATCATTAGCAATATCTGAATTTGGTAGATTTTGCATCGTTTTATTCAAATCAAAACTATCTTCTGGTTGGTTTTGTTGAGTTCCAACAGAATTTGAATTTTTTTCATTATGTGACATTTTAAACCTCACTATTAATTAAATATATTATAATTGTATTCCTTGATTCTTAAGTTAGTGTTAAATTGATTGCCAGTATTTATTTGTCTTCAAATAATTTCGCTTGACGTGTTTTGTGGTAGCGTAGAAAATTAGGTCAAGAAGCTGCAGCATTTATGAAGTATAGAAAAAGAACACTCATCTTTTTGGCTGTTATAACTTTAATAATAATAGCTTTACTATTTAGGTATAATTCCCATTTTCACGAAGACGTAGTGCACTTAAAGAGTGACAACAAAGAATTCAAAAAAAAGCCAGAAAATTCCATAGAGTCGACCATATTACATAGAGAAAAGGAAGTGTACGATCATGTTTTCCATCCTGATGATTAATTTGTAAATAAAATAGCAATTTATGTTTGCATTTTCTTATTAAAGAAGTAATATTAGCGTATTAATTATAGAATCAATCATTATGTTTGATGATAATAATCCTTGGAATCTGGGAAAGAAACCGGTAGGGAACAAAACTCCTAATAATGAAGATATTTTAAGTAAAGCTGTATCTGATATAAGGTTCTTTCTTAATGGGTTAACCAGAAACAGGGGCAAAAAACCTTATTTCATCATTTTCATTATTTTGCTGTTCTATGCTTGCACTGGCTTTTATATTGTCCATCCTAGTGAGGAAAGTATAGAACTTACCTTTGGTAAATATTCTAATACAGAAACACCTGGTTTGCGTTATCACTTCCCCTACCCTATTGGCAAGGTTTTTAAAGTGAACGTTAAGGAAGTAAATCGTGAAGAAATTGGTGTAAGTAGTTCTTATGGGCGAGATACAGATCGCGGTGAAGGCGTGATGCTAACTGGAGATGAAAATATAGTCAACGTTAACTTCGAGGTTCAATGGCGCGTTAGAGATGCTAAGGACTATTTATTCAAAGTGCGGGATTACAAACCCGGTTTCAGTGTTAAAAATGCTGCTGAAAGTGCCATGAGAGAAATAATAGGTAAAAACACGATCTCTTTTGCACTTGGTCAAGGCAGACCAGAAATTTCTAGAGATACTAGAATTCTATTGCAGCAGATTCTTGATGGATACCAAATGGGTATAGAGATTTTATCTGTTCAAATGAAAAAAATTGATCCACCAGAAAAAGTAATCAGTTCGTTTAGAGATGTACAAAGTGCTCGTGCAGACAAAGAGCGTACTATAAACGAAGCATATGCTTATAATAATGATATTATACCTCGAGCAAAGGGTGAAGCGATAAAGATAAAATTAGATGCACAAGCATATGAAAATGAAATAATAAATGAAGCAAAAGGTAATGCAAATCGCTTTTTATCTCTTTATGAGGAATATAGACAGAATCCTTCTCTCGTTAAGAATCGTATTTATCTTGAAACTATGGAAAATATTTTCAGTAAGGTAGACAAAGTTGTTGTAACTGATGATCTGAAAGGTATGTTTTCTTATTTACCTCTTACAAATTTAGGGAAATAACCATGAGTAGTAATATTAAAATTGTTTTTGTTTCTGTATTTGTTGTTTTATTGATTGTTTTATTTAATTCAATATTTGTTGTGCAAGAAACAAAGCAAGCGATAGTTATACAACTCGGTAAAGTTGTAAGAGATGTTAGGGAAAGTGGCTTATATTTTAAGTTACCATTCATAAATAGTGTAGAGTTTCTTGATAAAAGAGTTTTAGATTTAAGTCCTGATAAGATCCCAAGGGAAGTGATAACAGCGGATCAAAAACGTATTATAGTAGATGCATATGCAAAATATAAAATAACAAATCCTGTTATTTTTTACCAGGCTGTGAGGAATGAATCAGGGCTGGTTAGAAGATTATATCCGGTTATAGAAGCACACATAAGAGAAAATATAGGCAGATTTTCGTTGATTAGCTTGTTGAATGAAAAAAGATCAGAGGTTATGCAATTGATTCAGCGTGGAGTTTATTCTGAAGCTGAAAAATTTGGCATAGAAATAATAGATGTAAGAATTAAGAGAGCAGACTTACCAGAAGAAAATAGTTCTGCAATATTTCGTCGTATGCAAACTGAAAGGGAAAAAGAAGCAAAAGAAATTAGAGCAGAAGGAGAGCAAGCTGGGCAGGAAGTTAGATCAAAAGCTGATAAATTAAAAAGGGAAATTATCTCTAGTGCAGTAAAAGAATCGTACGAAATAAGGGGCCGTGGTTATGCTGAAGCAACTAGAATTTATAATGAGGCATTTAAGGTCGATGAAGAGTTCTTTAACTTTTATCGCTCTATGAGCGCTTACAGTAAATCATTTGCCGAAAATAATACTAAATTTGTACTTTCACCAAACAATAACTTTTTAGATATTTTAAATAAAGGATGGAAATAGTTTATGAAAATTATTTTATCTATATTTGCATGTTTTTTAATTGCGTTTTCTTCATACGCTAATGTGTTCGACTGGAACGCAAAAAAAGTTGTTGATGCTAACACTCCTGCATGCAGCTGTGGTCAAGGACTTGCCGATTTAGTGGAAGAACTCATTCCTGCAGTTGTAAATATTTCAAGCGAACAAATAATCAAACAAGAAAGTAATAATAGAACTAAAACCCCCTTTATGCCAAGAAATAATTTCTTTGATGATTTTAGAGAGTTTTTTGAGCACTTTGATCAGTTTTTTATGGATAGGGGCCCTAGTGTTAACAGAGAGGTGGTGTTGCTTGGTTCTGGGTTTATTATAGATAAAGATGGAACCATAGTAACCAATTATCACGTTATTAAAAACGCCCAAGATATCACAGTTACTATGAATGATAATACTCATTTTAAAGCAGAAGTTTTAGGCTATGACGCAAGAACTGATCTTGCTGTGCTTAAGATTCATTCTGATAAAGATCTTCCTTTTGTTGCATTCGGTAATTCTGATACAACAAGGGTTGGCGATACAGTTATTGCAATAGGTAACCCATTTGGTTTGGGGGGCTCTGTAAGTACAGGAATTATATCTGCAAGGTCCAGAGACATTAGTATCGGCACTATGAATGAATTTATTCAAACCGACGCTGCAATTAATAGAGGCAACTCTGGAGGGCCATTATTTCATCTAAATGGAAAAGTTATAGGCATTAACACCGCTATCTATTCCCCATCTGAGTCTGGTGGCAATGTGGGTATAGGCTTTGCTATACCATCTAATTCAGCTATGTCAATTATTGACACATTAAAAAGTGGCAAAAAAATAAAACATGGTTGGCTTGGTGTGCAAGTTCAGCCTATAACGAAAGAATTCGCTAAGTCCTTGGGTTTAAAAGATACAAAAGGTGCATTGGTTGCAAGTATAGTAAAGGATAGCCCTGCAGAAAAAGGTGGAATTAAGGTGGGTGACATATTATTAGAATTTGATGATAAAAAAATTGATAGAATGACACAACTGCCTCAAATGGTTTCAAGAACTGAACCTGGAAAAAAAGTACAAATTAAGTTACTTAGAAAGAGCAAAGAGGTCAATATTAAGGTTGTGATTGAAGAATCTGCAAATGATGGTCAAGGTAATAATCAAGAAGAAAATAAATCAACATCCGATTATATAACTGGTTTAACTGTTTCAAACCTGCCAAAAGAATCAAAAGAAAGTAATCCTACAAAAGGTGTGATAGTTACCAATGTAGATAGTAACAGTAATGCCACGCTGCGTGGTATTAAAAAAGGAGACATTATTATCCAATTAGATGGAACCGATATAGAAAATACTAATGATTTTCAAAAACAAGTTGATTCAGCAGTAAAGAAAAACGGTAAAGATTCAATAATGTTGCTCATTTACCGCAATGGAAATCAATTCTTTACTTCGATAAAGTTGAAGAAGTAATTTTATTCACTAAATTTACAAAACAGTAGTGTTGTAAGCTCGCTACTGTAACACTTCAATCTTATAAAATAAATAAAAATCTACACTAGATTTCTTGCATAACCATATAAAAAATCAAAGGATGTCATTCCAGTGTCAGCTACTTGCATGACGCCGTCATAAAGGAACCAGTGTCGGCCACTTGGATAACACCATAGGGGTTACTTGGGTGATACTATAGGAGATCTAACATGAACTTTCTAAAATTCATTGAACTGTGCTTTCAAACAGTGGTGCCTGGATGTGAGTATAATGATTATCAGTACATAAAAGTCATAGCAGACAGGCTGGAAGCAGCGAATGCTGGCGAAGTAAGGCGCATAATATTCAATATGCCTCCGCGTTCAATGAAGTCCATATGTGTGAGTGTTGCGTGGCCCGCATGGATGCTGGGAAATCAGCCAACTGCAAGAATAATAGTTGCAAGTTATTCTAAGTTGCTTAGCGAAAAACATTCGCTCGATACGAGGTGCATAATGCAATCTGATTGGTATAAAAAGCTATTTCCAGAGGTAGAACTATCCAAAGACCAGAACACTAAATATAAATTCCAAACAGTGCAGAGAGGATACAGAATCGCAACATCAGTTGGAGGAACATTAACCGGTGAAGGTGGTGACTTTATTATTGTGGATGATCCGCTTAACCCTGCTCAAGCTTTGAGTGAAACATTTAGAAAACGTGCCACAAACTGGTTCGATCAGACTTTAGTAACGAGACTCAACGATAGAAAAAAAGGAGTAATTGTGCTTGTGATGCATAGGCTCCACCTGGAAGACTTAACTGGGCACCTCTTATCCAAGCCAAAAAACATATGGCATCACATTTGTTTGCCAATGATTTCTGAAAATAAGGAGGTTATTTATTCAATTAATAACCATACTGGTGTCATTCCAACCCCCCCTCCTGTCATCCCAGTGCCCAGACACTGGGATCCAGAAAATTCAACCGCAAAAGACTGGATTCCAGCATCAAGTGCTGGAATGACACTACCTGCAAGAGTATTATACTCAAGAGAAGAGAATGAGTTATTATATCCCCTGGAGGGAGGAAGAGAAGAAGTTGAGATGATAAAAGTTGAACTCGGGAGTTACGCTTTTGCTGCTCAATATCAACAAAACCCCCTGCCGCTTTCAAGTGGTATAATTAAACAAGAGTGGCTAAAGCGCTATAAAAATTTCCCTGATAATCTCTCACATGTAACTCAAAGCTGGGACACTGCAGTTTCAACAAACGATTCCAGCGACTTTAGCGTCTACACCACCTGGGCAAAAATAGATAATAAATTCTATTTACTTGATGTATATCGAGCAAAGCTTGAGTACCCAAAGCTTAAAGAGCAAGTTCTGTCACTAGCTGCAAGATGGACGCCACACGCAATTTTGATCGAAGCAAAAACGAGTGGTCAACAATTAACACAAGAGCTAAAAGCAAACAGTAATTTACCCATTATTGAAATCGTGCCACACAATGACAAACTCACTCGATTTTATCAAATTGTTCCGGTGATAGAGTCTGGCAGGGTTTTTCTGCCACAGCAAGCAGTATGGCTCAATGACTTTGAGTACGAAATTTTAATGTTCCCAGAAACTCGCCATGATGATCAAGTGGATAGTACCGTGCAATATCTGCAATGGACAAGAAAAACTAACACCAGTGCTTTCAGGGTCAGGGACTTTGGCCCTAACCCTAATAAAACACTTGGGTGGTTAAGATATATCTAAAAACCTCAATTTTTCTCCAAAGCTTTTGACATATACTTTGCCTGTTGCACACTACACTCTTTGCACTCTGAAGAGACACTTCCCTTATGTGACACAGCAGGAGAACCCATAGAACAAAAACCACTATCTCTATCAACTTTTTTAGAACTAGAGTTATCAGGTAATTGTGCTTTTGTAAGTTGCCATAACTGTGATGTTTCATTCTCTATAGATAAGTGTGTCTCCCTTTTCCCACCAAAAGTATACAGCAAGTATTTTATCTGCGCATCCTCAAGAGATCCGGAGTCTAGCTTCTTTTGCTCCTCAGGAGAAAGAAATGGGCGTAGTTCCTTCCTCTCGTCACTAGTAAGAGGTTTTAGTCCACCTGACGCACCTTCATGCGTAGGAGAAGCCACCCCTGAGGGTGGATTACTTTTTGCTTTTATTCTATTTGGGAATGAAAAAAATGACTTAGACACAGATGATTTTTCAGTTACAGGAGTTTCAGGAGTACTTCGCGTTGTATCACGCCCTACATCATGTCGCTTCAAGCTTGCGTCATGTTGCTTAGGCTTAGAAAGTAAAGAGAAGAAACTTTTTATTTTACTTTGGAGACCACTCCCAGGTTTCTTCGGAGCTTCATTCTTTTGTGGCTTCGCTTTAGAACACTCATCACTACTTTCTCGATCACTTTCATCAGTAACTTGCTGTTTTTCAGGTTCCTCATTACAAATGTTCTCCGTATCTTTTGGAGAATCTTCAAAAACCCCAAAATTTAAGGATATTGAATTATCCCATGCTATAGGAAAAGGAATCGATAATGGCCTATATCTCACTTGCTGACTCCGAATCTCTATTAGCATACTTTCATCATCTGCCTGAGCACCTTCCAATGGTAAAGATCCTCTCACACCCACCTGTGAGCAAGCCCCTTGCTCGCTTTTATCATGTTCTTCAGATTTCATACTCAAAATGTTCACATCTTCAAAACATGGAGAACGTGCAAAAAACTCAGAACTTGAGGACTTTGGATCATTCTTTGTCGTAAGTAGAATTAGTCTACTCGGTATTCCGTAATGAAATGGAGGAGTTATAACACGTGAAGAAGATGATGGCGAAAAGTACGGATCCCCAATACTAGCCCCTGTTAGCATACCTTCACCAGCACCTAAAGATAGCTGTGATTGACCACAAGTGGGTTGACTTGGATCTATTTCCTCCAGCACCAACTGAGACATCCTCCATGTTTCTTCCTCTCTTTCTGACCATTGCCTGGGAGACTCCCCTAATACTCGATCCTGACTCCGACCCCGCGTGGGAGACTCCCGTGTCGGTGATGGTTCAGTTAATAGCGTTCGAGGAAGCTCAGGGTCAATGGACAGTTCATGTTTTGCATTGATTACAGAGCTTTCCATGATTTTGCTCAATACACAATACGAGATTTCCTTATCATAAAAATTTATACCATATACTCCTTTCTTATAACCTTCTCCTAGTAATTCTGTTAACTGCTCCTTAGTGATACACTTATTAACATTATTCAATACAGAATAACCAAATACTTTATTGATATTTTTTGCCTCTCCCTGAGTCAGCCATCTAAACTTCCCATCAGTACCTAACACAACAGGTATAAGAACTGAATTTTCTTCACTACCTAAATAGGGTGCACGAAAGACACCGTAAACCAAAAGACCTAATTCAGCATAAATCAAGTCAATTATTCTGTCCTTTATTACTTCAACATATTTATCCTTATTGTTAGGAATCCGAAGGTGACGCCCTATGAGCCATAAATCACGCTCTATCATGCTATTAATGAGTGGAATATTATTTTTGAAAATGTCCTTAATGTATACACAATTACCTTCAACTTCAAAGAGGCTTGAAGGAACATTATCATGGCTTTCGATATCTAATCGAAATAACTCTCTAAACTTGTTTCTTATTTCTTCATTTCCAAAATCTGTACAGTATAGATAATGCCTACGATCAAACTCCACAGCTCCGGTTGAGCTATTCATATGCCTTACTCCAAAAATTTTTCCAAGTTTTTCTTCAGTACGGCGTGCAAATGAAGACATTAAATAGCATTTTAAGTTAAAAACTGTGCCTTCATTCACAGGGACCACATATTTCATACCCTTGTTGCTATGTTGCAATTTCCCTCTTCTTAAATTAAACGGAAAAGATTTAATATCAAAAGCTATGTCTGCATCATCTTCAGTTTCATAAAACCTTTTTATTACTTTACTTTTAAAGTCATTCATATAACTTGTACATTGCTCAGCATTCATGTTTTTATCAAATTTAATGACAATAAAATCTCCATTCCATCTACTTTCTAGAATAAGATTAGTATCAATAATGCGATAAAAACGATTATTAGAATTAAATGCTTCAATCAGCTTCTTAGTTATTTTAGGCATAACACCCTCCCTATTTAAATTACCATAAATCTTTAACTTTTACTGCTACCTTGACTGCTAGACTGATTTTGCTTTTTTCTTTCCTCCTCTTTCTTTTGCCACTTTGTACTAAAGTCATCAAACCTCTTATCCGTCCTATCTATGCAAACTTTTCCTCCTCCTGGTGCATTATTATCACCATATGTTGGTTTAACGTAATTATCTTTTGGCATATTTACCCCCGGTAAAAATATTATGTAACTAATATACTAAAAATAAAATTGAGTGCAAGCACTTTTTTATATTTTTTTTCAAAAAATTTTATTCACTCTTTTTCATAAAATTCAGTTTTCTAGATTCCAGCGTCACGCGCTGGAATGACACTCTCCTTTGTCATCACAAATAACCCATAGGTGTTATCCCAGTGCCCAGACACTGGATCCAGTCTTTTTTGTCATCTAAGTACTAGCTATCCCCTCGATGGTGTCTTTCCTATTGAATCCACATGATTATTAACTTTTACATCATCAGTCAATCCTCTTGGTGGTTGAGCACTACTTGCAGAATTACGCTGATCAGCACTAGACTTTCCATTATCAGTAGTTCCCGATGGAGCTTGAAAATGATCAGCTGGAGAACATCTGCTTTTATTCATTCCCGCTTCTTGCATATTATAATTAACCTGATTTTCTTGTATCCTTACATTCGTGTCTCCAGAAGATTCGTAATTTGCTTTACGTACTATTCGCCTCTTTGGAGCTTCCTGTTTAGGTGCAGGTTCAGTTTTCCTCGCTTTCTCCTGCTTCGCTTTTTTATCTTCTTCCACTTTTGGTTTTTGTGAATTTTCATGAGATTTTCTTTCAAGCTCAGTAAGACGCAATAGATGTTTCAAAGGATCTGACACAATTTCAAGCTCTGGTTTGCTCAGAGGAATTGGCCTTACAAATCCGGGTGAAACTTCAAAAAGGGAAACTGGCACTTTAGGCTTTTCTCTTTCATCTACCTTGATTTCTACGTCTTTACGAACTTCTTTAGTTGCTTCTAATGATGTTTTTTCTGCTTTTTTATCTTCTTTTTCTGTAGATGCCTCTACCGCAGCCGCCAACTCAACTCCAAACATCTCTGCGAACATTGTAACAATCCATCCGACAACAGCCATTTGTAACCTGAGTTTCAGATCTTGCAATGCAGTTAATCTTTCTAACGCCCTTGCAAACTCTTCTTCTGATAACTCACCACTGCCTAATTTCTCCTGCAATTCTTTTATCTCTTTGTCCAACCTCTGATTGAAACTTAAATCGCGTGCAAAAATCTTCTTGATTAACTCCTTAAGCTTATCACGCAAAAACTTAATTATCGAAAGAAGCCAATTTTTTTCTTTCTTCTCCTTGAGCATTTGGTAGATTTTCGGATCACCTACGTTTACTTCAAAAAGGTTGAAGAGAGGTTCAAAGAAACTCCAAAAATCTCCCAGTGGTTTTTCACAATTGAAGTAACCCTCATCATCACCTTCTCCGATATGTAGCTCTGCTTGAGATGATATTTCATCGATACAACTAGAAGCCTGACGCTCACACTCGAGCCTCCTGAGTGAATCTTGTCTGGTGAGCTCCTCTACGCACTGCCTCTATTGCTCTGATATAGCTAAAGTGACTTACGATAATTTGAAAAACAAAAATTCGTCATTCCGCTACTTGTTAGCGGAATCTATACAGCGAATGAATCGCGGTATGACGTAGGACTGCTGTCATCCCAGTGCGTGACACTGGGATCTCGTTCCTTTTATAGATAAAGTATGTTGCAAATGTTATGCCAAAGAGTATAATAAAATCTATATCAAATACTTTACAATAAAAAGTGATGATAGAGGCAAAAACAAATATTAATAAGGATAATTTAAGAAAAGTGCATGCTAGAGTTTGAAGAAGCAGTAAAAATAAAAAATATTATTGAAAGGTTAAATAGCACATGATATAATATATATATAGTGTAAAAATGTAAATAATTTTATTGACATCTTTATATTAATAGTTCTTAAATATTTAGTACTGTAGAATTAAATTATTAAGTTTTATGAAGGGAGTAAAAATGGTGGAAAGCTTTTCAGGTAACAATAAAGATAGTAATTTTATTGAGGGGACAAAAATAATGGAAAATTTTTCAGATAATAACGGAAACGGTAGCTCGATCTTCCAAGGAAAAATCAGGGAGCAAGATTTCTCTGCAGAGCAGAAGTTAAATGAACTAAAAGCAGCCGTAGAGGAGCTCACCAGACAAGATTCACTCAGGAGGCTCGAGTGTGAGCGTCAGGCTTCTAGTTGTATCTATGAAATATCATCTCAAGCAGAGCTACATATCGGAGAAGGTGATGATGAGGG
>NODE_20_length_12351_cov_5.295177
GAATCCTTATGGATTTTAAACATGGTAAACTCAACAATCCAAATTTTTTATAGGAGTATCAATATGCATAATCAAAGTAGGATTTCAGATCTACGTCAATTACTTTTGTATTGCCTTTGATTGCTGTTTCCGTTACTTTTTGTACTGCTTCATGCGCATTACGCTTAGGTCTATACCCGTATGATCCTTTTTGGAAGTCTGATTCGAATATCGGTTCAAGTATTAGCTTCAGTGCTGTTTGCACTATTCTATCCCGGATGCAGGGTATGTTCAACTTTCTGAATTTTCCTCCAGATTTTGGTATTTCCTTCCTCCGGTTCCTATTTGGGCTATAGGTCTTGGTTATTAGTTCGTGTCTTATTTGTTGAAGATACTTTTCTAAGCCTTATGCCTCTATCAATTCGAATGTCATCCCATCTATTCCTGGTGCCCCATTACTCTTCTTTGTTAGCTTATATGCTTCTTCCAGTGTCTCCATCTTGCAGACGTGAACATAGATTCCCCAGAATCGCCATTCCGGTTCTGCTTTCGCTTTGGTTTCTTCTCAGGTCTTGTAATTTTATTGGCATTTTTATCATTTTTACCTTTACCTTCCTTTTGTTAAAAGATTTCTACTAGCAGGGTGCCTTTGCTCCATGAGCGTTACCTCACTTCTTCACTACTACGCACCCATCCGCCACCCTCTCATCTTCAGTTCACTTCCTGTTTTCCAGTTATAGAACCTATCTCTCCAAGGTATTTCTCCTTGGGATGAGGAGGGCTTCTCCAGTTGCTTTGTATGTCCTCATTGCCATGCCGTTACTAACACCCCGCTGAAGTAGACCAATCGTTTCATTCGTTTTTTGTCTGGTCTATTCTGTCTTCGCCAGTACCAAGATGGCTCGACCTTCAGAATATTCCTTTCGAGGCAATCTGTGTATTCGCTTTCGCTACGGCCTGGTAATTCGCCATTATCCTACGATAATGTTGTCGGTAGGCTTCAACATTTTGGTTTCCCTCCATGCTGCTACCCAAGCTACAGGATTCCGACTTTTATCCTGGTAGGTCTATCTCCTACTGAACAATACTCACCTTCTCTGGACGCACTTGGTTACCTAAAAAATAGACTAGAAATTGAACACACTCGCCATAGATCCCCTGTTAATTTTTTGGTTCATATCTTTTCTACTCTCATTTCCTATTCCATCAAATCTAAAAAGCCTTCTATTTTCTATACTTTCTTCCTTCCTTAATCCAGAATTCGCGTCACAAGAACGGGTGATAAAGGATCTCAATCCAATAAACAGAGGATGGAGTCAATATTACTCTTCGGTAGTTTCATGTAAAATCTTTAGCTCATTGGATAATACTATACATAGAAAGCTCTGGAAGTGGGCAGTCTTTAGGCACCCAAACAAAGGGAAATGCTGGATAAAAAGAAAATACTTTAAAAAGTATAATAACGATAACTGGCGTTTTATGACAAGTAACAAGATACATCTTATTATACACAGCGATCATGTTATTAAACGACATATCAAAGTGCAAAAAACCAGATCTCCATATGATGGTGATTAGGTATATTGGGGTAAACGTCTGAGAAAAATACCAGATAAGCCATCAAGAGTAATAAAACTATTGAAGTTACAACAAAGTAAATGTGATAATTGTAGACTATGGTTTAAAAGTGATGATACAATAAAAATACATCACAAAGACCGGAATAGACGAAACAATATGATCAAAAACTTATCTTTGTTACATGGACATTGTCACGATGAATTACACAGGAGTTGTGCATGAAAAGCACCAAATTGGAGAGAAGCCGTATGAGGCGCAAAGTCTCACGTACGGTTTTGAAGTCGAGTGAGGAGGGGCGACCTTCTTCACTTAGACAACAATATGCAGATGAAACTACAGATGAAGACCTAAGGAATATAGCAGAAAAATCACCAATAGTAAAGCTAGCATATGATGAGTTAGACAAGTTTTGCTGGAATGAGAAAGATTTAGTAGCATATGAAGAAAGAATAATGGATCTACGTAAGGAAGAAGCCATTCTTGAATACAAACTTGAGGAAGGTATAGAGAAAGGAAAAATCGAAGTTGCAAAAAATTTACTTAAAGCTGGTGTATCTGTTAATTTAATAGCTGAATCGACTGGCCTTTCTCAAGCTGAAATTGTACAGCTTAAGCAAGAAGTGGCCTAAGTATCACGGTTTTCAGGGCTTTTTTAGCTCGGCAGTGGTCTGAAAAGTCCATTTTTCACTTTATAAAATGTTTATATTTTACCACCTACTTTATTTGAATAAGTTCTTCTGCCACACTCTGAACGGATACTTGAATCAGGCTCAAGTTGACAAGTAGATGTTATCTTGTTATAATAAGTAAGTATTTATTAATTTAATCTTAACTTAAGAGGGTATTTATGGTAGCAGAAGATAGTGCTTTAAAAAGGTATGCGTTAGCCTATATAAAGAAATTAGGTAATAATAATATTGAAGGGTTTCTACAGTATTGTAATAATACACCGAATTTAACTTGGAGCAAGGAGAATTTTAACGATGTATATAAAAGATTTAATGAGAATCAAAATTCAAGTTATGAACGCAGTACTAGAGAAAACAGAAGCCAGCGAAATAACGCAGGGAATAACGCACAACCTACAAGCTCTCAGACTACACATATACATGTACACAATAATAGAGGTTTAGACTTTTGGGATTATTTACTACTTAGCAACCTGTTTGGTGGTCATACTACGGTTAATAATATAACGAATATTAACAATGGTAATACCACTCATCAAGAGAAAAAAGAGAATAAAAAAGAATCAGAAGATAGTAGGAAGTTATTAGCTTTAGGTATAGCAGTTACAGTTGTGTGTGTTGCTTTCCATGCTGGTATGTGTTTTTGGTATAACAGCAGCAGAAAAACGGCTAGAAAAGAAGAAAAAATAGATTACCTGGATAATAAACTTAAGATGCTTAGGAATATAGAATTTGCGGTTGGCGCTGTTTCTTTGGCAGCTTTGGTAGCTTGTGCTGTTTACCCAGTCTTACCAGTGTGGGGTTTAGCTATCCTTGGCGTTAATTCTCTCGTATGTTTTGCTGGTGGTTTAGCTTTTCATATGAAGCATGAGGAAGAATCAGAAAATATCGAGAAAGCTAAAGGAGCGGTAGATAGCTGTCTTAGACAAGGGCATGGTTATGGAGATTCTTCTCGTTATGATGCACCACCTCCTTACTTTTCTCAAGATCCTAATACTACTCCAACTGCTCCTCCTTGTAGTGAATTTGATAATCCTAATGCGAAACGGCAGTTTGAGAATTGTGAGGGGTTCACGTATGATAGAAATGAATAGTTTTATTTTTAGCCAAATTAATTGAATCAAGCCACAAAATCTGCTAAAGTTAACTTTATGAAAGCACCCTTAGCTCAGTTGGATTAGAGCATTTGACTACGGATCAAAAGGTCGGGCGTTCAAGTCGCTCAGGGTGCACCACATTTTATAGGAAGCAGAAGTCACACTTGAAATTAATATATGCAATACCTATCTTTAAAGGTTAAGCACTAAACTATTATATATGAGCAAAAAAGACTACTATGAGCTACTGGAAGTAGGCAGAAATGCCAGTATTGATGAGATAAAAAAAGCGTATAAAAAATTAGCGTTAAAATATCATCCTGATAGAAATCCTGGCAATCAAGAAGCAGAGGAAAAATTTAAAGAAGTAACAGCTGCATATGAAGTTCTGTCTGACTCTGAGAAAAGGGCAGGCTATGACCGTTATGGCCACGAAGGTGCTTCTGGTGGATTTCAAGGCTTTAGCTCTGCAGGAGATTTTAGCGACATATTCAATGACTTCTTTGGTGGAGGATTCGGTGGTGGTGCAAGTAGATCGAGAGCAAAAAGAAGTACAACAGGAGTATCTGGAGCAGACCTACGTTATGATCTTGAAATTACCTTAGAAGATGCATTTAAAGGAATACAAGCGCCTATACATTATGTGACAAATGTAAAATGTGATACATGCCAAGGCACAGGTGGCGAAGGAGCAATTAAACCAGTTCAGTGCCACACATGCCAGGGAAGCGGTAGGATTAGAACTCAACAAGGCTTTTTTACCATCGAAAGAACATGTACTACATGCTATGGGGAAGGAGAAATAATACAAAATAAATGTAAGAAATGTGGTGGAAGTGGACGTAGAAGAGATGAAGTAAATATATCCGTTTCAATTCCAAAAGGCATAGAAGAAGGAGCTAAGGTAAGGATAAGTGGTAAAGGAGAAGCTGGAACAAAAGGTGGAAAAAGTGGAGATTTATACGTATACGTGAAAATAATTTTCCATAAAATCTTTGCTAGAAATAAAGCAGATTTACACTGTAAAGTGCCTATAAGAATGACACTAGCAGTGCTTGGTGGTGAAATCGATATTCAATCAATTGATGGAGCTAAAATAAAAGTAAAGGTCCCTGAAGGCACTCAAACTGGTACCAAACTACGTTGTAGGGAAAAGGGTATGCCATATATGAACTCACATGCTCGTGGTAATTTATACGTACAGGTAATAGTTGAGACTTTAAATCCAAAAAATTTAACTAAAAAGCAAATTGAACTATTAAAAGCGCTTGAAGAAGAGGAAAATGCAAGTGTACAACAGCAATCTGAAGGGTTTTTTAGTAAAGTAAAAAAAAAATAAGAAATCTGCTAAATGACATAAAGGGGTAACTGTTTACGGGTTTTCATTTAATCCTGCAATTCTTTGACCTTATTAATGGAAAACTTAACAATAGTGTTATTATTAGCTAACAGAAACTTCTTAGTTCCTTAAAACTATGTAAAAGCAATAAATTTCTTTATTTAAGGTCGAAGTTTTGCTATTCTCAGGTTTTAATAATTTAAATTTAATGAATATAAACAAAAATGAGTTTTTATTTCTTCCGCTTGGGGGAGTAGGAAGAATCGGGATGAATGTTAGCCTATATCATTACCAAGGTAAGTGGATTATGATCGACCTTGGTGTTGGTTTTGCAGATGAAACTATGCCAGGTGTTGAGCTGCTCATTGCTGATATAGATTTTATTGCTCAAAAAAAAAAAGATTTACTTGGAATAATAATTACACATGCACATGAGGACCACTGCGGTGCAGTGCCCCACTTGTGGGAAGAGTTGCAGTGCTCCATATATACAACAAAGTTTACGGTTAATTTTCTTAAAGAGAAACTAAAAGAATTTCGATTGGAAGGTATAGTGCCTGTGAAAGAGGTAGACATAAATGGCAGCATAAATTTGGGTCCTTTTACCGTCGAGTTTATAAATGTAACTCATTCAATTCCTGAGGCAAATTCAATATTAATTAGCACTGAAATGGGTAGTGCACTCCATACCGGAGACTGGAAATTTGATCCAAAACCTGTTGTTGGATTAACTTCTAATATGGAGCATCTAAAAGAAATTGGCGATAAAGGTGACCTGCTTGCAGCAATTTGCGATTCAACCAATATATTAAGCAAGCATCACCATGAGTCAGAAGGTGAAATTTATAATAATATTTATAACATAATAAAGCGGTCTAAAAAATTAGTTGCTGTTTCGCTATTTGCTTCAAATGTGGCACGAATTGAAACGATAAGCCAAGCTGCAAAAGCACTAAATAGAAAAGTAGTTTTACTTGGTAGATCTTTATGGAGAATAGTGAAAGTTGCGCAAGATAGTGGTTATTTAACTGATTCTCCTCAGTTTCTTGAAGCAAAGGAAGCAGTAAATTTTCCAAGGGAAGAACTGGTGCTACTTTGCACAGGTTGTCAAGGTGAGCCACTGGCAGCTACCGCAAGACTTGCTGCTAAGAGTCATCAAGCATTTAAAATGCAGCAAGGTGATACCATGATCTTTTCGTCAAAAATCATTCCTGGAAATGAAACTCGTGCGCACAACATGCTCAATGCCTTTATTGAGATGGGGGTAGAAGTTATTACTGAAAAAACAGAGCATGTTCATGCTTCTGGGCATCCAACAAGAGAAGAGCTAAAGGAAATGTATTCTTTAATAAAACCGAAGATGTCTATTCCAGTTCACGGCGAATATATTCACACGCATGCACATGTAAAATTTGCTAAAGAGTGCGGTGTGGCAAAAGCAATAATGATTGCACCAGGTGATATTGTTAATTTGGAGAACGGAGAAAAGGTTGATTCAATTGATGTTAACTACTTTGGTATTGATGGTATGTTGCTACGTCATCCGGAGAGCAGTGTTATAAAAATGCGTAAAAGAATGAGAGATGCCGGAGTTATTGTGGTAACAGCAGTTGTAAACAAGAAAAATAAATTGCTTGCTAAACCAAAAGTATTTGTACCTGGTGTTTTTGAAGTGCTAGAAGATGCAGCTACCATACAGAAAATTGTCAAGAAAGTTGAGTCGTTGTTTAGTTTGCAGCCAACAAAAAAAATTAAAAATAAGATTGAAAGTTCAATATTGAGTATCTTAAAGGAATATTTACTAAAAAGACCTATAATTGAGGTTCAGATAGAACAGGTATGAAATGAATGAAGCTATTCGTTCATCTGGTGTTATTTATTTCGTTATTTATTCCTTATTTTACAAAAGCTGCTTTATATGTTGATATAAAAAAAAGCAGTGTTGGTAACATTGGTCTTGTTGTATCTAAATGTACATGTAAAACAGCGTTGGAAAGCGAATTAAGCGAAAATATTGCAAAGGTAATAGGAACAAATTTATCTAATTGTGGCTTATTTAATGTAAAACGTGGCGCGGAAGCTGAATCTAAATCTTGGAAAAGCGATACTGTAGTCACAGTAAGTTTAAGCGAAATATCTGGTAGTGCATTAGAGCTATCATTTCGTTTATTTGACACTTTTACAAAAAGAGAATTACTTACTCAGTCAGTTGTTTTTCCAGCAAAAGACTGGAGAAAAATTGGTCACCTCGTTTCGGATGTGATACATGATAGATTAATTGGTGAGAAAGGGCACTTCAACACAAAAATCACGTATATCGCTGAAGAAAAAGATAGCAACTACAAATCTGTGCGTAAAATTGCTGTGATGAATCAAGATGGAAGTAATATAAAATACTTAACAAATGGCGATAGATTTGTGTCAACACCGAGATTCTCACCAAATGGAAAGGGTATTGTTTATATCTCGTACGCAAATGGTAAAAGTTATATAATATTAAAAAATTTAAAAGATAACACTGAATCAATAATCAGCGCATTTGAAGGAGTTATTTCTGCACCAAGATTTTCTCCCGATGATAAATCTCTTTTAATTTCCCACTCATTGGGTGGTGAAACGAATATATTATCTTTAGATTTAAGTAGTAAACGAACAAAAAAAATTACTAAAGGTTCAGCTATAAGCACTTCTCCCTCTTTTTCTCCAGATCAAAAGTATATGGCTTTTAGTTCTGATATAAGTGGGAGTCAGCAACTGTACGTTATCGATTTTACTAACAAAAGTAAAAAACCTAAAAGAATTAGTTTTGGAAGTGGAAGATATGCTACGCCTGTTTGGTCGCCAAAAGGAGATCTGATAGCTTTTACAAAGATTCAGTCAGGAAAATTTTACATAGGAGTTATGAAGCCAGATGGCAAAGAAGAACGTCTGCTTTCAGAGGGGCATAAAATTGAATCCCCGGCATGGTTACCAAATGGTAGAGAAATCATTTTTACAAGAACAGAATCACCAAGCAACTCTAAACTATATTTAGTAGACTTAGTAAAGAAAAATCAAAAAATGGTTTCCACTCCCACAAATGCTTCTTTACCGGATTGGTCTTATTTTTGAAAGTAGATTTATTGTATCTGTTCAGATGCATGGCTAATGTACAAATACTGAAACAAAAATTCCAGTGCTCCCTTTCTTGTCATCCCAGTGCTTGACACTGGGATCCAGATTGGGCACTAAGTTGGTAAACACGAAAGCGGTTAATCCTCTACAACGTTTTTGATGGAACTGTGCAAAAGGACTGGATTCCAGTGTCAAGCACTGGAATGACACCCATTTGTTCCTATAGTTGTCTTTTCTCGTCTACCTTATTTTGCCACTCTGCTGAACAGATACGATCTATTATAGGTTTGATATGAGCCTTATTTTACCTTAATCATTTATAACCTTTGGCACTACAAAATACCCATGCTCAGGTTTTGTATTGGACAATATCTCTTCTTTAATGTTTTGAGAATTTATAACATCATCGCGTACATGAATGTCCTTGTCTATACTGCCATAACGCATAGGAGAAACACCTTCAGCATTAACTTGCAATAAAGTATTATGTATCCAATCCAGCATTGTCAGTTCTTTGGAGTAGTGATCAATCTCGTCATTTGATAACTTAATCCTTACAAGCTGTGCAATTTTAAGCATTTCTTCTTTGGTAATTGTTATTTTTCTCTTATTTGCAAATTCTATTAGTGAAGTAATAACGTCTTCTGTTGACTTAGCTGGCATCTTTACCTCCTTGGATAAAGTGAGTTAAAATATCTACGACCGAAACAACTTCTATTTTACCAGTTTTTTCAAGTTTGTGAAGTATGGTATCCGTAATCACTAATTTATCTAAAGAAGAGGAAGAGATTTTCTCAACTGCACTTCCTGAAAGCACGCCATGTGTGATGCATGAAATTACGGACTTTGCTCCGTGGCCTTTTAAAGCAAGAGCTGCATTACACAATGTTCCACCAGAGTCAACTATATCATCAACAATGACACAATTTTTATTCGCAACTTCTCCTATTATGTTCATTACTTGAGATGTGCCTGCTCTCTCCCTATATTTATCTACTACAATAATCTTATCACTTAACCCTATCTTGTACTTTTCCTCTAAAGTCTTTGCAAAAGCACGTGCTCTGCCAATTGCTCCAACATCAGGTGCAACAATTGCCAAATTTTCTGTGTGTATAGAGTCAACAAATGCTTCAAAGCAGTTCAAATTAGTTATCGGTACATCAAAGAATCCTTCAATTTGACTTGAGTGCAAATCAATAACTGCAACACTACTTGCACCTGCAGTTTGAATAAGATTTGCAACTAATTTGGCACTTAAAGCAGACTGCACATTATTGTTCTTGATAATTCTATCTTGCCTGCTATATCCATAATAAGGAATAATTACTACTATCCTTTTGGCTCCTAATCTATTTACTGCATCAATTATGAGCAGAAGCTCCATAAGATTATCATTCACAGGGGGAGAAAGAGATTGTATTATATATACTTCTTGATTATACAGATCATTTGCTACTTCTACATTTACCTCACCATCGGTAAACTTTGATATCCAAGCAGAGGATGGTTGAACATCTAGCCGGTTAACTACTGATTCCCCTAATTCCTTACTAGCATTACCTATTATTATCTTCATAACGCACTAATTGAGTTTTTAAGATTATACAGAAATTGTGAAATAATTGAAATGTAAGTTTCTTTATCTAGTATTCTTGTCGGTGAATTAGGTACCTCTTGTACAATGACCTGTCATTTTCACGCGTTGTTTCAATATACAGACCCAAATTGAAACAACTATACAAAATCCTGCTTATGTTTCAAGATAAATGACTTTAATGAAATATAATTTATCTAGTCATTTGTATCTGCTAACATACTACACTTCCCATTGTAGAGCCTCTGCAACTTACTGAAATTTATAATCGCTTTGTAAAAATTTATACTCTTTGCTTAATTGGAGGTGCTACCTCTGCACTTTCTGCTCTGTCTAGGGTACTACTTGGTTTTTCTGCAGTAATTTTTTGAGTGCTACCATCTGCCTTATTCTTGATATCTGCTCCATATGATCTTAATACTTCAATAGCTTTCTCGTTTCCACTATTCAGCGCAATATCCAAAGCATCCATTCCATCATTATTTTTGTGGTTGATAAAATTCTCTAACTCAAAGATTTTTATATATTGCTCAATGATGAATTCTACCACTTTTCCAGGGCAATTATTAGCGGCAGGAAAGAGTACTGCATTGTTATTATTGTCTTTCTTTGTTACATCTGCTTTGAGCTTGTCTATCAAATACTTGATAATTTCTATTCTGCTATCATCTTCTACTTCAGTGCACTGCCTAGCAGCTAAAAACAGAGCTGTTCGCCCATTATTGTCCACATCTTCAATATCTTGTCCCTTATCAATTAAGGCTTGTATTATATTTTTATTCCCATACAAAGCAGCAAAGTGAAGAGGAGTATACCCTTCGGTACTTTCTCTTTCATTAATCAATGCACCATGGCTAGCTAGTAATTCTATAAATTCTGGCGTATTTGCAAAAACTGCAAAGTGCATTGGTGTTAGATCATCTTTACCGTGATTTTGAGTTTTTGCATTAACGTTTGCTCCATTTTTTATCAGCAATTTTGCTATTTCTAATTGTTTGCGTCCGATGGCAATATGCAGTGGCGTACGATTGCGTTCATAATGATCATTGACGTTTGTGCCACACTTTATTAGTAGTTCTGCAGCTTCAATATTACCTTCCTGAATTGCAACGTATAAGGAAGCATATCTATCTTTTGTTTCCTCTGTCATACGAAATTGTGAACATGTTAGTTCATATATTATTAAGGATTATTATTAAGTTTTTATTAATACAATATTAATGTAGCGGGATGACGAGCTTATCGTCATCCCGCCGCGAACCGTCATACCACTGCGAACCGTCATACCGCCGCGGTATCTCTAGATCCCGCTAACAAGCAGCGGGATGACGGTTTTTCAAATTATCGTAAGTCAGTTTAGCTATAGCTACAAGTTTCATTCTTCCCTTACAAATAACTTTACTGCGTCCTTTTTTCGGATTCAGAATTAGCAAGAAACGTTCTTGTAAGGTGGTCTACTAAAATTTTGCTTTATAAAACAATGTCTGAACTATGCAATTAATACATTATCAACACAACTGATTCATAAAAGCAAATATTATAACCACGAAGAGAGGAAATGTTATGCTTAGTTTAATAAGAAAGACCTTGAGAAAAAAAATGACTCATCAGGTAAACGATTCGAAATTGAAAGAGAAAGATGAAAAAAGTATTTTAAAATTAGCATCAAAAATAAAAGGCAAAAAAAGTAGCATTGCTGAAGAACTAGAAAAAATATCTAAAAAGGAAAAACAAAGGATTCTTACTACGGAAGTAAGCAAACATCGGGGTAAAGAACCAACTATTATATCACTTGCTTATGCTATACTACGTAAAGATAGTATAGCTGTTGAGAAAATGTTAAGAGTAGCTAAAGAAAACGGTATTCTGAAAGACATTCTTGACGCAACAACAACTATAAAATATCCAGGTGGTCAGGAAGAAACTTGCACACCACTTACTTATGCCATATTATGTAAAAATAGCAAAACTATTGAAGAAACTTTAAAAGTCTCTAAAGAAAACGGTATTCTGAAAGATATTCTTAACGCAACAACAACTATAAAATATCCAGATGGTCGGAGAGCAACTGTTACACCACTTGATTATGCTATACTATGTGGAGATAGTATAGCTATTAAAGAAATTTTAAAAGTCTCTAAGGAGAACGGTATTCTGAAAGATATTCTTAACACAACAGCAACTATAAAATATCCAGGTAGCCGGGAAGTGACTTACACACCACTTGCTCATGCTATGTTCTGGAAGGATAGCAAAGCTATTAAAGAAATTCTAGTAGCAGCTGAAGAGAACAGTATTCTGAAAGATATTCTTAACACAACAACAACTATGAAATATCTAGACCGGGAAGTGACTTACACACCACTTGCTTATGTTATACTACGTAGAGATAGTATAGCTGTTGAGAAAGTGTTAAGAGTAGCTAAAGAAAACGGTATTCTGAGAGATATTCTTGACACAACAATAACTATAAAACATTTAGATAGCCGGGAAGTGACTTACACACCACTTGCTTTTGCTATGTTCCGGAAGGATAGCAAAATTATTAAAGAAATTCTAGTAGCAGATGAAGAGAACAGTATTCTGAAAGATATTCTTGACGCAACAACAACTATAAAATATCTAGATGGTCAAGAAGAAATTTACACACCGCTTACTTATGCCATATCATGTAAAAATAGCAAAACTATTGAAGAAATTTTAAAAATCTCTAAAGAAAACGGTATTCTGAAAGATATTCTTGATGCAACAACAACTATAAAATGTCCAGATGGTCATGAAGAAACTTGTGCACCGCTTACTTATGCTATACTACGTAAAGATAGTATAGCTGTTGAGAAAATGTTAAGAGTAGCTAAAGAAAACGATATTCTGAAAGACATTCTTAACACAACAATAACCATAAAACATAAAAATAATCAAAAAGTAACTGATAAGTTACTTGCCGCATTACAT
>NODE_21_length_12128_cov_4.458551
AATTTACTAAGCAGAAAAAAAGGCAAAAGAAATCCCGTATTAGCTAGTTGTCACTCTCTAATCCTGCAAATTGGCGTGCTATACTGTCTTAAACGCTTTATAAGCGCGTTTCAGCTTATATAGGTAAAAACCCAGAAATGTTGTGAAGACGTAGGGTGCGCATAGTGCAAAAAATTAAAAATAAGACGCCAATTACGTAATACTGTTGTCGTTTAATCTGCACAGATTGAAGATAAATGAATACCTTCAGTTTCATGATAAGAGGGCTTGCAAAGGGTGTCAAGTAAGTTTTTATAATATCAGAGGATAATTTCGACCATAAACCCCTATCAATAAATTTTAACAAAAATACTTCAGTGCATTTTCAAATATAAGCATTCCATCGCCATATTTTGGCACAGCAACACCTAAACGCTTGCTCTTTTCTTTTTCAAGGGGCCAATTATCTTGCTGGGTAAAAAATATTCCCCTTTCTGGATGGGGCATTAAAGCTAGCACTCTTCCACTTTTATCTGATAAAGCTGCTAGGTCGTATGTAGATCCATTCGGATTGTAAGGAAATTGTAGGTTAGCATAGTTGCCATTTTTATCAATGTAACGTAATGCGGTGGAATTGCTCTCAATCAATTGGTTCAAAATATCTTGATCCATAAAAAATTTGCCTTCCCCATGAGCAATAGGGAGATATAGTTCACTCAGGCTCCGTAGCCAAACAGAATTACTCTTTGAATTAACTCTCACTCTAATCCAACGGCATTGATAATTGCCTATATCATTATGGATTAAAGCTAGACTAGAGAATTCTGGAATTAACTTTACTAATATCTGACAACCATTACATATTCCTATAATCAGCTTGTCCTGAGATAAAAACTCTTGAAACTCATCCAACAAGTTGTTTTTAATGCGTAAAGCAAATGCATTACCAGCACCAGTGTCATCACCATAGGAAAAACCCCCTGGAATTGCAAGTATATTGCTTAATTTCAGTTCACCTGGATTATCTATGACATCGTTAATGTGAACGATTTTTACTTCAATATTACCAATACCAAGTTTTCTGCTGCATTCCATAAATGCAAATGCAGTTTCTTTTTCGCAATTTAAGCCATAACCAGATAGGACTGTGATTTTCATGAATTGCTAAAAATTAAAAAATTCGAATTTCCTTTTTACAAAATTTGCTACTAAATTTAACGCAAATAACATCAATAATAAAGCTATAATTGCGATAGCAGCAAGTTCAACAAATGCAATTTCAGGATTGCTTGACCATATGTATATTTGCACAGGTAGAACAGTTGCCGGATCGAAAAAGGACGTAGGTGTATCAGCAATAAATGCCACCATACCCATCATAAGTAAAGGAGAAGATTCACCTAAAATCCTTGCAATTGCAAGCACAGTACCATGTATTATTCTTGGTAACGCAATCGGTAAAGAGTGATCTAATATCACCTTGATGTGAGGTGCACCGAGCGCAAACGCTGCATCTTTTATCGTAATAGGAACATTCGCAAAGGCATTTTTTGTTGCAATTATAATATTAGGTAACATCATAAATGAAAGAGTCATTCCACCAACAAGTGGTGAAGAGCGTGGTAGCCCAAATATGCCAAGATAGAGAGTTAAGCCCACTACACCAAATATTATTGAAGGCACTGCAGCAAGATTATTCATGCTAATTTCTACAATATTAGTCATTAGCCTATTTTTAGGCATAAATTCGTAAAGACAGATGCCCGACATAATTCCTATTGGTAATGCTAATGCTAGGCACACTATAATTGTCATTAATGAACCGATAAATGCCCCTAAAATCCCTGCATTCTCAGGTTCACGAGAGTCAGATTTAAGGAATAAAGACTTATTAAAAAATTTTTTCACTCTCCTCTTTTCTTTTAGCCAATCAAGTAATTTAGCATAACGATCATTCAAATGTTTATCTTTATTTATTGAATTAATTATACTTGACGCGGTAAACCAGATCTCATATTCACCACTATCTTTTACTTTCTTACGAAAAAATTTCTCTAGTTCTTTGTAAGAATTACGACTTAAAATTTCGTCACCGTCTTTAAAATCAGTTCCTCCAAACACCTTACGTAAAGAATCGTTGAGTAAGCCAATGGACTTATACCGCAAATCACTAGGATTACTCGCCAAAGTAAGATCAGCATTTATTTCAACTGGCAATAAAATTTTCGTTACTGTTAAGGCACTGTAAGAGTTAACTAATATACTCAACAATATACACACAGGACAGCCAAGTGAGATAACTAGTGCCGTGAAAGAACAAAAGCGTAGCGCTCTGTTCTTTTTATTTTTCCTTTTTATACGAGCATGTACACGCCTTGACTGAAGTAATTTAAGGAATTTTTTCTTTATACTCATTTACTTTTCTTTACACGAGGATTTGAAAAAACTTTCCCCTTTTTTGTCATGCAAGTAGCTGACACTGGGATCCAGCAGGCTTTGCCTGCAAATAATTTTTACACTTTCCATGAAAGCACAAACCAAAAGGAGAATAATTAATGCTGGATCCCAGTGTCGGAGCACTGGGATGACACCACAGCGGGAGGCAAACACAATGTTCGTACAGTTGTGTGTCACGCACTGGGATGACAAGAGAGAGTTCTGAGATGACACAATTGACATCACTCCCTATTGTATCTACTTAGATTTCTTTTTAACATAAGTAGTACGCTCTTTGATCCTTGCAGCTTTTCCAAATAGTTTGCACAGATAATACAGTTTTGCTCTACGAACCTTTCCTTTTCTTGTCACTTGCACTGAAACCAGTGCAGGAGAATAAACAAAAAACTGAGACACTATACTTTCTCCATGGCTCACTTTTCTGACTGCAAAAGAAGAATGTAACCCGTGGTTCCTTTTTGATATACATACACCTTCAAATATCTGTATACGTTCACTTGTACCGTCAACTACTTTAAAAGTGACCTTCAAATCATCGCCAGGACGAAATTCTGGTATTTCTTTAGCTAACACTTGCATTTGCTGTTCGTTAAATTTTTTAAGTAAATTTGTCATTTATCTCTCCATTCAATAATTCAGGCCTACGCTTTTTTGTTATAACATGAGACTGCTTCTGCCTCCAATCACTTATTTTTTTGTGATTGCCAGATAACAAAATCTCAGGTACCTTATATCCCTTCCACTGCTCAGGTCTAGTATATTGAGGATATTCAAGTACACCACCACCATAATTAAAACTTTCTTCAGTAATACTATCGGTATTATTTACTACACCTGGAAGAAGTCTAATGCATGCATCAAGAACCACCATTGCAGCTGGCTCACCTCCTGAAAGTATATAATCTCCAATACTTAACTCGTAAGGAGTATACGCATCAATTATCCTTTGGTCAATACCTTCAAATCGACCACACAATATTGTTATATGAGGAAACTCTAATAATTCTCTGGCAATATTCTGATTAAACTTAGTTCCAGATGGAGTCATGTAAATAAACTTAGTGTTTTTATGAACAGAGAGCATACTATCTACTGCATCACCAACTACATCAGAACGCATAACCATTCCTGCTCCACCTCCATATGGAACATCATCCACAGTTGAATGTTTATCTTTCGCAAAAGAACGAATATTTATTACTTCAAGGTTCCATATTTTTTTTTCTAACGCTTTTCCGGCAAGAGAATAGTTCAAAAACCCGGGGAACATTTCTGGAAATATGGTTAATATTGTAACATTGAATGCCATTAAGGTTTATTTTAAGTTATTTGGGGCTATACTCTAAGAACAGTAAATTGATATAATATATAGTTAAATTAAGCATGTCACTGAATAAAACGATATACGAAGGTAAAGCGAAAGCCATTATTGAAACTGAAGACTCATCAACTGTTATACAGCACTTTAAAGATGATGTTACAGCATTCAATAAGGAAAAATATGAAATTATTGAGAGCAAAGGAATAATTAATAATCATGTTAGTGCTTTTATCATGGAAAAGCTTGAGAAAGCAGGAATTAGCACACACTTTATAAAAACTCTGAATGAAAGAGAGCAGCTAGTCAAAAAACTCAAAATCATACCTCTTGAAGTAGTAGTGAGGAATGTTGCAGCTGGCAGCTTTTGCAAACGTTTTAATGTCAAAGAAGGTGAGAGGCTTGCATCTCCTATAATCGAGTTTTTTTACAAAAATGATGACCTAGCCGACCCAATGGTAAATGAAAATCACATACTGTATTTTGATTGGCTATCTAGCAAAGAAATGGATGAAGTAAAAACTACAACTTTAAAGATCAATGAAATCCTAACTGATTTATTCTCAAATGCAGGCATAGATCTAGTTGACCTTAAATTGGAATTTGGCAGATTGATAAATGACAGTACTAAAATCATTTTAGCCGATGAAATCAGCCCTGATAACTGCAGGTTATGGGATAAAAATACTTATAAAAAGCTAGATAAAGACGTCTTTCGTTTGAATTTAGGCAACTTGAAAAAAGCATACTTAGAAGTTGCGGAAAGATTGTCAGTAGAGTTAGGTTAACTAAATACTACTCTATCAAGTGGAGGGTTACATGCCTCATCAAGTTTTCCAATAATTTCAATTTTTTCTCCACGTTTTTGGAAATGATTTTTCACGTTTTGCATATTCTCAGAACTTACGATCAATACCATACCAATACCACAATTAAATGTTTTTAGCATTTCTTTCTTCTCTATTTTACCCTCCTTTGTTAGCCATAAAAATATATCTGGCCATTTCCAGGAATTAATGTCTATGTTTGCAAATAAGTTTTTTGGAAGAATTCGCGGAATATTGTCTACCAAACCACCACCCGTGATGTGCGCAATACCTTTTACTTGTGACATGATAGGCAGCAAAGAATCAACATATATTTTTGTTGGTTCAAGTAGTATTTCACTCCAAGATTTATTATTCCATAGAGATGTATCGTTATAATTTATACCTAAGCTTTTGAAAACATGGCGCACTAAAGAAAACCCATTTGAGTGAATTCCACTTGACTCTAAGCCAACTATATAATCACCTGCTTTCATCATACTACAGTTTGGAAGAATTTGCTTTCGATCAACTACACCAACCACAAACCCTGCAAGGTCATAGTGATTATTACCATACATTCCAGGCATTTCTGCAGTTTCCCCACCAACCAATGCTATTTTAGTTTGCTTGCACCCCTTTGCAATGCCTTGGACCACTGATAATAAAACGTCCTTGCTCAAAACACCTGTTGCAAAGTAATCAAGGAAAAATAAAGGCGTTGCTCCTTGTGCAAGTAAGTCATTTACACACATTGCAACTAAATCTATACCTATAGTATCATGTTTATTAACTTCTTGAGCTATCAACAGTTTCGTACCTACTCCATCAGTTGAGGAAACGAGTACTGGATGGTCATACTTCTTACTTAGTGCAGCAAAATCAAATAACGCAGAAAATGAACCTATTTCGCTGATTACTTCTTCTCTAGTAGTTTCTTGAGCAATAGGCTTGACTTCTTTTATTAACTTATTATATAGTTCAATGTCTATTCCTGATCTAGTATAAGTATTCATAATCCTTTTATAAATTTTAAAATTGTTAATACTATATTAATGCCTTGATATAAAAAGTGCAACGAAACTTTCTCTTAATTGACTATTATATACTTACCAATATAGGGTAAATTAAATCATTTATAATTATCCAATGAACGAAAATACCAAAAACATACTGTTAATAACGGAACTGCTATCAGGACGGCTGCTTCATGACTTTGCTAACTCTATGAATGGAATAACGTTTGGCGTAGAAGAGCTTGAAGTAATAGATAAGAATGATGCTGATGCGCAGAAGGAAGCGTTGTTGTTTCTTAAAGAAAGCTCCGATGATTTTATATATAAACATAAAGTTATGAAGCAGGCATATTCTTCTTCAATGGATAATTATAGCTTTGATAAGACCAAATCTAATATCGAAAATTATTTATTAAAAAAAAAGTAAAGTTTACGTGGAAAATAGACGCATACTCTGCAAAAAATAAGGAAGATTTAATTGAAAAGATAAATAAGATAATTTCTAATATGGTGCTAACTATAGCCAGTGCAGTGGCGGAAGTTGAACTAGTATCTGTTTTACTGAGTCAAACAGAAGATAAAATGCTATTAACTATAAAAATTCTAAATGAACACAAACCAATAAGCAAATCATTAGTAGACAAATTAATCAAAAAAAATGACACTAATTTAAATACAAAAGATATTAATATCTATATGACCTCTTTATTATTAGAGTACTATAACACCGAAATGCATTATACTTGCGAAAATAATTTGCTGGAAATAGGTTTAACTATAACTTGAGTTGCATATTTGGTTATTACAACTTTTTCTTCGTGTCAAGGCAAGGCATTCCCCGACAAGGGGTACCAAATCTAATTTTTGTAATCACTTAAGTCTAGTACTATTTTATTAATGTAGCGCTCATTTGCATCTTTGATGATAAACTTCATACCATTTTTATATTTAATGACTTCATCTACAGAAGGCACTTTACCAGCAATCGAAAGAATCAAACCACCAAGTGTAACATAGTCTTCTTCAGGGTCACGTAATTCTATTTTTAGATCCTCTTCTATATCTTTTATAAGAGCCCTTGCTGATACTTCAAACTTATTTTGAGACAATTCAGTAATGGTATATTCTGAATTTATTTCGTTTTCACTATCAATGTTTGGTATTAGTTCCTCTATAAGATCAGTCATTGAAATTAAACCATCAGTTCCACCATATTCATCCAATACGATAGCTAAGCATAATTTAGAAGAGTTCATCCTAACAAAAAGATTAGTTGTCTTCATCGAGGGTGGAACAAATATTACGCTTTGTATAATATGTTTCAGATTAAAATTTTTATCCCTATTAAAAATAACATCTTTTACATAAAAAAAGCCTATTACGTTATCAAAGTTATTTTTATAAATTGGTATTTTAGTGTGGCAAGTGTTTTTTATCTTCTTTATTATTTCACGCTCGCTTGACTCAATGTCTACTGCGCATATCTCTGTACGTGGAGTCATTATATCCATTATACCACAATCGCGGAATTTTAATAGACCATTAAATATATTAAGGTCTGGCAGATCTTTCATTAATGCCTCAGTCGCACACTTTTTCAACACAGAAGCTTTTTTGAAAAGGAAGAGAAAAATTCTATATGCTATTTTTTCTACTAAGGTTCTTTTTTTACTCAATTTATTCCCTGTAATGGCAAAAACGTTTTCAGATTAGATTTATCAACAAAACTGTTATTAAATGTTTAATAAGCATGTGAATAATGTCAAATTAATTTGTGAATTATTTGTTGATATAAAATACCAACAATTGATCAACAACTTTTTCAACAACATATACATAGTTGTAACAATGCATGATGGTAAAGTATTTTCCATAAAAGAAAATTACTAACACTCTAAACACCTTACTTATACACATAAATCATAACAGAAAATCAATAATATACGAAAGTTACTCACATATTTATCCACAAGTTGAACAACGCCAATTTTTACTGAATTTTAAGTTAGTAACAAGTTATTGATAGAACTATTATTACTACTATACTTTAATATACAAAAGAATAAATAGAATAGATTGGAAAGCAGCAAAACAACAATAGCGAGAATTATTAAGAGAAATGAGCCAGGTGGAAGAGTGCCTATTTGGCTAATGCGTCAGGCTGGCAGGTCTCTTCCTGAGTACCGCAAAGCAGTAGAAAATATGAATAATTTTATGGAGATATGCTACAACACAGATTTAGTGACAGAATTGACGTTACAGCCGGTGACAAGATTTGACATGGATGCGGCGATAATTTTTTCAGACATTTTAATAATAGCTGATGTTTTGGGTTGTAACGTGAATTTCGTACGCGGTATAGGTCCAATAATAAAACCCGTGGAAAGTCCTAAGGAATTGAAGGGTCCACAAGAAATTGAAACTAAAACCTTACCAATTCTAAACGCTATAAAAAAAGTCAGAAGCCAATTACCAAAAGAAAAATCTCTCATAGGATTTGTTGGTGGACCATGGACAGTAGCCTCATACATCATAGAAGGTGGGAGCAGCAAAACTTTTTCTAAAGTATTAAATTTTTATCCTTCGTGTTTGAAGGAAATAATTGAACGAATAACGGAAGCAACGATTATTTATCTAATTAAACAGATAGAATTTGGAGCAGATGTTATTCAGCTATTTGACAGTAATGCTGGTGCGTTATCGGAACCATTGTTTAAAGAATATGTTATCGAACCAACAAAGAGAATTATCTTGGCAATAAAGGATAGATTTTCTGATTTTCCAATAATAGGTTTTCCAAGGTCTGCTGGAAATCTTTATAAGGATTACTGCGAACAAACAGTTGTATCTGCAGTAAGTATAGATTATAATGTTCCAATAAAATGGGCGAAAGCGAATCTAAACATCCCTCTACAAGGAAACCTTGATCCTAATCTTTTAGCCTATAATAAAACGGAAGCAATCAAAGAAGCAAAACGTATAATAGATTGCTTTAGAGATTTACCCTTCATATTTAATCTCGGACATGGAGTACTCCCTGATACTCCAGTTGAAAATATTGCTGCGTTGGTAAACCTGGTAAAAAGCTACTAATACAATACACAAAATTCCTAGCTTTTTTGTTGTACGGGGTTTATCATTTAAATTTAGCTTCAGTAAAATATGTCAGACCTTGCAAAAAGAATGTTCCTAATAAAACCATCACCTACGATTGCTGTAACTGATAAGGCAAATAAGTTGAAAAATGAAGGAAAAAAGATCTGTGTTTTAGCTGCAGGAGAACCGGATTTTGATACTCCAGATCATATAAAAAAAGCAGCTATTCAAGCAATAAGTGAAGGTAAAACTAAATATACTGCTGTTGATGGAACGCGTGATCTGAAAGAAGCAATAATTAATAAGTTAAGAAAGGATAATAACCTCGAGTACACGCTTAACCAAATCTGTGTTGGTACAGGTGCTAAGCAGGTGTTATTCAATTTGTTCATGGCAACAATTAACTCTGGAGATGAAGTTATTATTCCAGCTCCTTATTGGGTTTCATATGTTGATATGGTAAGTCTTTTTGGCGGCTTGCCAGTTGTAGTAGAATGCAAACAAAATTTTAAACTGACAGCGGAATTATTGAAAAGCAAAATAACTAAAAAAACTAAATGGTTAATTCTTAACTCACAGAACAACCCTGCAGGAGCTGTGTACACGTATAATGAATTGAAAGACATAGCACAAATATTGCTTGAATATCCACATGTGAATGTCGTTACAGATGATATTTATGAGCATATAATATACGACGAAAAATTTTTTACTATCGCTCAGGTTGAGCCGAAGCTTTATGATAGAGTTTTTGTGGTCAATGGAGTATCAAAAGCCTATGCAATGACAGGCTGGAGAATAGGGTATATTGCAGGCAGAAGTGATGTGGTAAAAGCTATCTCTACGCTGCAGTCTCAAAGCACTTCTAATCCAAATTCGATAGCACAAGCAGCAGCAGTTGAGGCATTAAACGGTGATCATAGTTTTTTGAAAGAAAGAACAAGGATTTTTAAGAGTCGTAGAGATTTTATGGTGAAAGAGCTAAATTCTGCCCCGGGATTATCAGCGTCTGTTCCACAAGGTGCGTTTTATTTATTTGTCTCATGTGAAGGATTGCTCAGTAAAAGCACAAAAAGTGGTAAGATAATAAATAATGATTTAGATTTTACTGAATACTTACTGGGAGATCATTTGGTTGCTGTGGTTCCAGGAATTGCATTTGGTCTAGAAAATTTTATCAGAATTTCTTATGCAACCTCTCAGGAACAATTAGAAATTGGATGTGATAGTATTACTAAAGCGTGCCAGGAGTTAAAATGAAATAGACTATCCATAAGTTGTATATTTTGCCATACTTCGCCAAGGTTATTTTGAATGTTCTAACTTGTGTTTTTCTATGGAAGGCATTTTTATTGATTGAGCAAGTGTCTTTCTAATATTGAATTCCTCATTTTTTTTACTTCGTTGAAGTAGGTTAATATTATTTATTTTATTTACTAAATCTTTCCCTTTCTCCAGAGTCTTTAAATCACTTTCGTTAATGTGATGTTCATTGTAAAATTCTGCAACAATTTCTTTTCTTTTCGGGTGAGTATTTAAAAATTCCGACACCTGATGTTTAGCAACAGCTTGAATAAATTTCTTATTAAATCTTGAATCGTTATATAGATTTTCCAAACTTTTGTCATAATGTTTTGCTTCGTTTATAGTAAGCTTTATTATCTCTTCTATGCCACTTAGAAGTTCCCTATACAATTTGTCATATCTATTGCCTGACACATGTGTAGCGAATGTTTGTTCAATGTATTTTGTTATGTAATTTTGCAGCGTATTATCTATTATGCTTATGTTCATCAACCTGCTTTAATATTATATTAACTATTTTACACATAAAAAGGTTAATATTGAATTAATAGAATACTTCTGAAGTCAAATTTTACTGAAAATTATGGTATTTTAGATATAATTGTCAGCATGAAATAAAAACATAAATAAAATGGATCTTGTAACAAAAGTGAAGCTTAAGATAAAGATGAATAAAGGTAAAATAATAAATATACTTATCATTTGTGGTGTGATTTTTTTCATATACCTTATTCATGAGCCAGTTATAAATATGGTAGAAAAAATTGTAAGTAAAATAAAAGGTCTCTTTTAAAAATTGCAAAAGTAAAGTAGACTTTTTACATTACCCTCTGCCATCCCAATCTAGAATCTGGAAGATTTAGTTAATATATATAGTTGCTTACGCTAGTTATCTATATTAAATTTCGATAGATCGAAATAAATATTTATAAAATTTTGATAAATATTTATTTTGTTTTTTATAACTAAAGTATCTATAATCCTAAATTTTAGCTGAGATTCATGTTGCAGAGGAATTTTTTAATCTGGTTGTTGGCGTCACTGTTTTATGCATACCAATATATATTACGCGTAATCCCAAACATAATTGCACCTGAATTAATAACAAAATTTAATATAAGTATTGCAGATGTTGGCCAGTTTGGCGGGTTATACTATGTAGGCTATACGCTGGCTCACATACCTATTGGTCTTGCTCTTGACAAATTCGGGCCAAAATTTGTTTTGCCTATTTGTATTATCTTAACATTTACCGGAACATTACCACTTATATGCTTTGATGAGTGGTATTATTCAATACTTGGCAGAATAGTCGTTGGAATTGGGTCATCCGCTTCAGCAATTGGGCTTTTTAAAGTTGCAAGCATGTATTTTGCGCAAGAAAAATCAGCAAGAATGGCTAGTTTATCTATAATTATAGGAATTTTGGGGGGAATATGTGGCGGATTTCCTTTAAACTTCTTGCTCGATAAATTTGGCTGGAATTATGTTATCTATACCTTCTCAGCATTCGGATGTTTATTTGCTCTGTTGCTGTTCTTAATAACGCCTGAAAGCAATGCTCAGCAGGAAAAAGTTAGCATTAGAGACTTAAAAAACATACTTCTCAACAAGCATATTATTCTAATTAGCTTTTTTGGTGGACTCATGGTCGGTCCAATGCAAGGTTTTGCGGATGGTTGGGCAAAGGCATTCTTTTTTGAAGTATATGAAATGAATGAAGACTTAGCATCTTCTCTCTCTTCCGTAATATTGATAGGAATGTTAATAGGATCATTCTCTTTGGCTTATTTATTGGAAAAGTATAAAAATAAACATTATGAAGTAATAATTGCCTGTTCATTTGCAATGATCGCCGGTTTTCTATTACTTTTTACTCAGATTGGTGGCTTGTATGTTGTATTACCTACGCTTTTTGTTATTGGTTTTGCATCTGGATATCAAGTAGTTACAATTTATAAAGCACTAAGTTATGTGAATAATAACTTGGTAGGCTTGGCTACAGCTGTGTCAAATATGATAGTCATGGTTTTTGGCTATTTTTTTCACACTGGGATCGCAAAAATAATAGATTTGTGTTGGGATAGGACAGTGATACAAGGACTGTCTCTTATACACATCTCCGAGCCCACGAGACCGAGGCTGATCTCG
>NODE_22_length_11587_cov_4.458818
ATTTGTCATAAATCCTTAATTATTTCTGACTTTTTAGTTCAGTTTTTAACCATTCTTTCCTTAACTTAATGGCAGTGACAATAAGCCTATCTATCATTCTGATGTGATTTCAGTTTTTTTACATGCAAACTTTCTAATCCCACCTTGTAGTTAGGGTAAATTAGAGAGACATTAAGATCTTTTTTAATTTTAACATTACTTACTTTTTTTGATCCTAAATAAAAACTCTGTGCATAATCTGGTAGGGAAGAAGCCTCAATTGGTTCTGGAGGGCTAACATTGAGAAGTTTGGTCGCATATATTACCACTTCAGATTGTGTAGTGGGTAAATCGTCTGCACAATTGTATATTTCACCAGGTTTTATGTTTTGCATGGAAGAAAATAAAATATTCGATATATCTTCAACGTGAATACGAGAAAAAAAATGCCCTTCCTTTTTCACATTTCTTGCTTTGCCAAGCTGCAAGTCAATTAACACGTTCCTACCAGGACCGTATATTCCAGCTAAACGAAAAATATGTACAGGCAGTTTGCTATTCAGCCACTTCCTTTCAGATTTAAGGCGCTTTTCTCCTCTGATTTCTATAGGTTTTGTTTCAGATTCCTCATCCACCCAATTACCAGAGTGATCACCATAGACGCTAGTTGCAGACAAATAACCAAGCCATTGAACATTTTGCAGGCAATTACCGTATCTCTCCACAATATCATCGCCATCTGGAGGAATAGAAATTAAAACGTGCGTTGCGCTTTTAAGCAGATCTTGGCTAACTTTCTCATAATTACAGAGGATTACATTTTGTATATTTTTACTTCTTGATGTGCCACTAACTTTCCAACCTAAGTTCAGTAGTTTTTTCGATAAAAATTTAGCTACATATCCATAACCAAAGCAAAACAAGTGCATGAAAATTAATTTTTAAAGTTCTTCTTGATAAATTCTACTCCTAATTTTATTCCCTCTTCATTGATAATATGCCCTAATCCATGAATTGGGTGCCCTTCAACATTTACCCCTGTTTCTTTCAGAGCTTTAACCGCTAAGTCGAGGGACGAAAAAGGTACTACGTCGTCAGCATCACCATGGATAACACATATGTTAGGTTTTGATTTGATCTCTGGTGCAGTTTTTGAAGGTGAAAGAAACCTACCAGAGTATGCAACAACTGATGCACAGGATTGAGAGCGGGTGAGAGCTGTATGTATTGCAAGCATTGCTCCTTGAGAAAATCCAACTAAAGAAAGTTGCGTATCTTTTAAATTAAGCTCCTTTAATTTTGTATCAATGAAATGATTTACAATTGATGTAGCATTTTTTACTCCATTATATAGCGCTTCCTCACTACGATCTTCCAAACTAAACCACTGATAACCATCACCTATTTCTCTTTCAAACGGAGCATTGGGTGCTACAAAATATGAACCCAGTAAAAACTTGCTCATAACTTTAGCAAGGTGAACAAAATTATCACCTCTTGAGCCCCAACCATGTAAAAAAATAATCAAATTTTTCTTATTTCCATCTGCACAAATTTCTGGACCTTTAAGTTCAATCATCTCTTTTCTTTTTGCATTTATATCTTTATTTAACACTAATTTTCAAATTTGTAAAACCAATGTGCAATTATGTACACTAACTCATAACTGCATGAACATTGCAATTTGCAGGCAATTTGCGTGGCAGATTCCAGTGCTTGACACTGGAATCCAGCTTTTTCATAATCATCAAAACGTTGTATTTTAACATAAAACGGCTACTTTTATGCTTACCAACTTAATAAAACTCCTGGATCCCAGTGTCAAGCACTGGGATGACATCATAGGAGCGCTGGAATGACACCTCTGGGCACTGCCGTCATAAAGGAACCAGTGTCAGCTACTTTCGTGACATCAATAATTGACCTCTACTTACCGTCCAACTAGAAAGTTGTACATAGAATGACAGAAGAGACTCGCGTTAGATATTATTTATTCACTTTCGATCTTTTCTATCAATTTTTTAACTAAGCCTCTTAGCTTCTTACTGGATTCATCAAGCTCTTGAATCTGCGAGCTGTGCTCTTTCATTAGTTCCTTATAGTTACCTCTTATGTAGTCAATCATTTCCTTCATCTGAGCAATCATCTTGTTGATATCCATACCACCCAAATCAGGTATCATGTTAGGCATAGCGCCTTCTAACATACCGCCAGCCATAAGCTGCTGAGACATTTGCATAAATGGTTTTAAAGTCTGATTAAGCAATTCAGGATCCTTGGCTAATTTTTCTATTTGCTCTTTGCAAGTATCCATATACTGCTTCATAAATTCATCTTCTTGCACTTTACCTGTCATAATTACACCTACTTGAAAATATCGATTTTCTATTATATATTGTTTTTAAATTAAAAACAATATATAATACTCATCACAATTGCATTAATACTCTTTAAACAATAAAAAATGCTCCTTTGCTTATAAAGGGTCGCATACTTCCTTTAACCACTCCTTATCTTTGACGCTATTTTCTAAGTTTTTATAGACAAATCGATGATAGTCATTTATCCATTCAATTTCATCTTTAGTAAGCATTTGCACATCTATTAGCCTTCTATCATATGGAATAGAGGTTAGTTGTTTAAATCCCAAGAAACCATTTTCATGTTTATCAACATACATCAGATTTTCAATTCTTATTCCATACTCTCCCGGAATGTAATAACCAGGTTCGTTGGAAAGTATCATGCCTGGCGTGAGTTTCACTTTATTTCCCTTTGATATTGCTTGTGGTCCTTCGTGTACTGATAGGTAACTTCCTACTCCATGCCCTGTACCATGCATATAGTCCATTCCAAATTTCCATAAATGCGTACGTGCTAATATATCCAATTCTCCACCAGTAGTGCCAGGAGGAAAGATGACACTTGCTATAGCAATGTGAGCTTTCAACACTATTGTATAGTGGGTTATTTGCTCATTGGTCGGATTGCCAATTGCTACAGTTCTGGTCACATCAGTTGTGCCATTAAGGTATTGGCCACCAGAGTCAATCAAATATAGTCCATCTTTCTGAATTACCTTATTCGTCTTACTGCTTGCACGATAGTGAATTATTGCTCCATTTTCATTGAATGCTGAAATTGTTGGAAAACTTAGTTGCTTAAACAAATTCTGCTCTTTTCTGTATTCTAAAATCTTTTCTTCAGCTTCAAGCTCTGTACCAACATTACTCTCAAGCCAATGTAGAAAATTTGTAACTGCCACTCCATCTCTGATGTGCGCATTTATTGCTCCGGTTATTTCAGTTTGATTTTTTACTGCTTTATAAATTAGACAAGGATCCTCTCTTTCAACTATCTGCTTATTTTGTATTACAGCCATGATACTCATTGGAGTTGTGTTTGGATCTATAACTATTGAATTTAGCTTGTGCAGCGAATTTTCTAGCTCACTAATATCAAAAATATTTATATGATTGCCTAAATTTGCTTCTATAGTTGAATGTTCTTTATCTTGAATAAACAAATCAACATTACCGCTTTTATACAATATAGCACGGCCCAATATACATGGAGTATATTTAGCATTTTCGTTTCTTAAATTTAATAACCATGAAATTGAATTTGGATCAGTTAAAAGCACTACTTCAGCTTCTTTATCTACGCTTCTAGCTATTTTTTCACATTTGTCCTTACTACTTTCACCAGCATATTCAATAGAATGTAAAACCATTGCTTGTTTTCGATAGTCACTTTTTTTTCCAGCTAAACAGGGTATTAATTTACAGATATTCTCATACTTTCTTATATCTTCTATGGTAAAATATTGCAAATAATAACCTAGTGAGGCAGTCGATGTTAAGTTTGCTTTTATCCATTCGCGTGGATCCTCTTCTTGTATATTATATACTTGAAAATTGCCCTGATCGAGCTGATTGCGAGCTTGTGTGATATAGCGTCCATCTGTAAAAAATGGGCACTTGTTGTTTTTTGTAACAATGAGCAGCCCATTTGTTCCTGTGAAGCCACACAGCTTTGTTAGCTCCTCTGAATACTCATTTAAATATTCGTCTTTGGTGTGCAACATAAATGCATTAATGTTTATTTCGTGCATAAAAGAACGAAATTCTTCGATTTTTGACATGGAATACCTCACACAGAATTAGCAGCTACTTTCGTTTTCCTGTTTCTCAAATACACTAATATGCTCACTATTGCTGCGGGAGTGATGCCTTGTATTTGCTTTGCAATGCCAATCGTCGCTGGTTTTATCGTCTGCAGCTTTTCTATTACCTCACTTGACAGGCCTTTAACTTGTGAATAGTTGAAATCAATTGGAATTTGAGTGTTAATTTCCTCTCGTAAAAACTTCATATCTGCTTCTTGTCTTATTAGATAAGGTTTGTATTTTACTTCAATTTCAACCGCTTCGCATATTTCATTCTTAGCTCTATTATCCGCTTTGGTGTGTCCCATTTTGTCATTCCAGCGCGTGACGCTGCTTAACTCCGGCCATATTTCTTGTAATTTATTCCAGTCGATGTTTGGATAGCTAAGTAAATCTAGTGCCGTTTTTCTTATCCCATCATAAGATATTTTGATACCATAAGACCTAAGCTGCTCAGGAGTAATCGTCAGACTCCCTAACTTCTCTTCAAGCTGCTTAATGGATTCAAGTTTATTCTGTAAAACAGAGTATCTCTCATGCGAAACAAGGGAAATATCATAACCTTTTTGTGTTAATCTTCTATCTGCATTGTCTGACCTGATAGCTAGCCTATATTCTGCACGCGAGGTAAATAATCTATAAGGTTCGATCACCCCTTTGGTGACCAAATCATCTATCATTACGCCAATATACGAATCTGTACGATGGAGAACAAAGCTTTCTTTTTTTTCAGATGCAGAAAGTGCTGCATTGATCCCGGCAATAATTCCTTGCCCTGCTGCTTCTTCATATCCAGTGGTGCCATTAATTTGGCCAGCAAAATATAGGCCTTTAATTTTCTTAGTTTCAAGAGTATGGCTTAGTTCTCGTGGATCAATATAGTCATACTCAACTGCATATCCAGGCCTTAGTATTTCTGCGTTTTCAAGTCCCTTGATACTCTTTATCATTTCACACTGCACTTCAATAGGCAATGAATTTGAAATTCCGTTCGGGTATATAGTGTTATCGTCAAGCCCTTCTGGCTCTAGAAATATTTGATGACTACTTTTTTCTGCAAATTTTTTAACTTTAACTTCAATTGATGGGCAGTATCTTGGTGCAACAATATCATCTAAATATGAAGAAGCTGACCTGTGCAGATTCTCTCTAATTATTTTATGCGTGTTTTCATTAGTATGGGTAATAAAGCATGATACCTGAGGTTGGTTAATTTTTTCTGTTAAGTAAGAAAACGGCACAGGTGGATTATCACCCACTTGTTCTTGCAATATTGACCAATTTATAGTGCCACGATCGAGCCTTGGTGGAGTTCCGGTGCGCAGTCTACCTAATTTGAAATTATATTTCTTCAACGTATTTGCAAGTTCTACGGCAGGCTTATCTCCCATTCTTCCTGAAGGGGTTGTTTGTTCTCCTATATGAATCACACCTTGCAGGAAAGTTCCTGTAGTTAAAACGACTTTGCTTGTCAGTATATGCTCCCCTGAGCTTGTTATTACAGCTTTAATGCACAATTCTCCATTGTTATTACTCTCTATAAGGAAATCGTCAACTGACTCTTCTTTTACTGTCAAATTGTTATAATTTAGAATGATTTCCTGTATTGCTTGCTTGTATAATTTTCGATCTGCCTGTGCACGTGGTCCCCACACCGCTGCACCTCTGCTGCTATTTAAAATGACTGAGTGTATGCTTGCTTGATCGATTGCTCTTCCCATTATTCCATCAAGAGCGTCAACTTCCCTAACTACAACACCCTTTGCAACTCCTCCAATTGCTGGATTGCAGGACATCTCTCCTATAGTTGAAATTTTATGAGTTATAAGCAGCGTGTTTGCACCAAGGCGAGCTGCCGCAGCAGCCGCTTCGCACCCTGCATGGCCACCACCTACTACTACTACATCATATTTATGCATGCCTTCTTGAGTAATTCTTACCCTACTAATATTCCGACTATTAGCGGTTAATGTCAAATTTTATAGTGATACCTCTCCTGTTACTCCGTACTGCACATACAACTATACGCACATTCGTTTTTGTAAGGTAATTCGCACGACAAATGATGTCATGCCAGTGCTTGACACTGGCATCCAGGAATTTGATTGTAAGTAAGCACACTGAGCTGGTGAGCATAAAAGTAGCTGATCTTATACTAAATAGACGTTTTTGGTGAGATTGCATAGAAAACTGGATCCCAGTGTCTGGGCACTGGGATGACACCCCTTTGTGTTTGAGGCAAAACCGGCTATAACACTTAACATAGTGACTTTGTAAACAAATGTTCGTGCAGCTATGTGCTGCACACTGGAATAACAGAAAAGCTTACTTGGTTAGCTTAAACTGGTTTGTACCCCTTCTCTTTTGAAGAAAAGTGCTCAACTATAGGTGATATAATGTGCTCATTCACTTTTTTAGCAGCAGATATTATAGCCGCGGTTGCAAGTAACCCTGCTATCGGCGCTATTACTCCTATTGTTGCACCTGCTAAAGCTGCACCAAGCATTGCACCAGGAAAAATAGCAGTTGCGGCTGCAGCAAGGCCAACTCCAATTGCAACGCATATACAAGCAAAGAAGAAAAGAGCTTCTTTGGAGAATTTTCCTTCTTTTACACTATCGCATATAAAATATGCAGTTAATAATATTACAGGAATGGCGGCAATAATTTCACCTATAACCAAAGGTGATAAAGCTGTAAAACTCAATCCCAGACCTGTAAGTGCACCTATTACCGATACTGCACCTAAAAGTATTAAATCTCCTTCATCCATACAACCTCCTTATTGATAAATAAATATTACCATTTGTTCATATTTCTGTAAAGCAGAAAATTTTAGTGGGGCGAGCGACCAGGATCGAACTGGCGACATTCAGTACCACAAACTGACGCTCTACCAACTGAGCTACGCCCGCCAAGATATAAAATTTCTAACATAAGAGCGCAAATAGTCAATTGATTATTTAACTCTCCTTTTGCAGAGGGTTTTAAGTTTAGCCAATAAATATTTTCATTGATACTTTTACTATTATAGTTAATCGTATTGACACTAATGAAGTAGTGGTATGTTTAAAAGTATTTTCACATTTAGTTTTTTTACGGCTATTTCAAGGATCTCAGGGTTAATAAGAGATGTATTAATTGCTACGGTTATTGGTGCAAACTCTCTTGCAGACATATTTTTTTCTTCGTTTCGCTTTGCCAATCTATTTCGAGCATTTTTTGCAGAAGGAGCGTTCACTACCTCATTCATACCGTTATACTCAACAGAATCATATGATAATAAAAAGGCATTTAATTTTGCAAGTAGTGTAATATCCATTACGTTTATCATCTTAGTAATTTTTTGCCTTATCATGCAAACTTTCTCCCCTTATATGATTCAAATTTTTGCTCCTGGATTTGACCAAAGTAAGTTTACCCTTACTGTTACTTTATCAAGAATTATGATGCCCTACATAATCTTTGTTTCAATTGCATCACTTATTGGTGGAATGCTGCAGGTAAAGCAGCATTTTGCTTCAACAGCTATTGCACCAATCGTTTTGAATCTTTGTTTAATCATCAGTTTGTTTGTGCCTTACGTAAAAACCTCAGCGCACAACCTTTCTATAGCTGTGCTGATAGGAGGAGTTTTTCAGTTGTTGCTGATGCTATTTAGTGCATATAAATTAAAGGCAGCTTTTTCTTTTAGCCTTGAATTAAGCAATGAAGTAAGGTTATTTTTTAAGCGTGTGATACCTGCAATTATCAACAATTGTGTAACTCAAATAAGCTTATGGATTGATACAATCATGGCGAGTTTTATACCAAATGCGGTGTCCTATATATATTATGCCGATAGGCTAAATCAACTACCGCAGGGAATAATCGGTACTGCAATTGGTACAGTGCTTCTTCCTTTAATTTCAAAACAGGTGAATAATACTGAAAATATAGTCAAAATACAAAGCAAGGCTCTCAACATAGGATTAATGTTAATTATGCCAACAACTGCTGCCTTTATCATTATTCCCGACATAATTTTACTTACGCTTTTTTCTTACGGCCGGTTTGATCATTATGCAGTGCAGCAAACTGCTCCCACGTTAATAGCATTTTCTCTTTCTTTACCTGCATTTATTATAAATAAAGTATTGCTACCCACATTTTTTGCTAAAGGCAATCTGAAAATACCAACCATATTTTCGCTAATGTGCCTTGGAATTAATGTAGTGCTAAACCTTTTGTTAATGAACGAGTATCAGCACACGGGGATTGCTATTGCTACTTCCGTTTCCACTTGGATAAACTCCATTCTATTAATTAGTTATTTAACAATAAATAAAATGTATAAGGTTAGCCAAGCGTTATTGTTAAATATCATGAAAATTTTTGTAGCAACGGTAGTCATGTCAATAGCCCTTTATATTTTTAATTCTTTGTTGGCAGGATTATTTTTTGATAAAATGTTGGCTCGTATCGTTTATTTAGCGACTTTAATAGCTTTGAGTGTTATTGTTTATTTTGGTATTCTCTATTTAATATTTAAGGGAAACTTTAAGCATGTGTAAATTATGAGACTTTCTTTATATGCTATATTGTCAATCTCGCTGCTATTAATTCTTATGCACGTTGCTGCAACTTTTAAGGATTGGAGTGGCTACAAGGGATATATTATAAAAGAGTTGGAGAAGACGTATGATGCTAAAGTGCATATTGGAGGAAAAATCAAAGTTTCATTGATTACCCCAAAGCTCACTATCTATAATGTATATATACAATACAACGAAAATAAAGAGCAAAAGTTGTCAGATTTAATTAGTGTAAGAAAAATTGAGGTAAAACCGTCACTCCTATCGTTGTTTTTATTTTCGTTGCAACCAAAGTCAATCACATTGTTTGGTATGAAAAGCAACAAAGAAAATTTACTTAATATTATAAATACAAAAGCCAGTGGTAACACAGTCGATATAGTAATAAAAGACAGCCAAGTAAGTTTTAAGAGTGATTTCGCTGATATTGTTAACATAAAGGAGGTTGCTGTAAAAAAAAATAGGCAATTCTCCGGTAAAGTAAAGGTAGGTGATAATAATTACGATTTTTCAGGAAAGGTTGATATCACAAAAAAGAATGTACACATTAGTGTTGAATCAAATTTTGTAAATTTGCTATTTACAGGTAATAGAAATCAAGAAGAACTCCAGGGTAATTTAACATTAACAATTAATAACAGTTCCTGTTCTGTGAGTGATTTAGCAAAAATCATTAATCTTAGCTTTCTCTCTTGTGTTATTCCTAGCGAAAATATCAAGATATCATCCAATATAAGTCTTAATGAAAGTGAGTTTACGGCAACTGACTTAAAAATTGATTCCAAAAGCATGCAAGCCAGTGGTACAATACAAAACGATAGAAAAGGCAATCACACTAATCTCAATATTAGCTTCAGTAAAGTTGACTTAGATTCCATACAAGACAATTCACAAAAAACAACAAATATAAAAGACCTTCTGGAATGCTTTAGAGCAGTTGTGCCAAAGAACTTGAGCTTAAATTTTAATATAGAAGCTTCTAACATTCAATATCAAAACAAAATATTGGACAATTTCCGTGCTGTACTAAAATCCACTGATGGCAAAGTAAAAGTTAATACGCTTCTTAAATTTCCTGGAATCAATAATATATCTTACTTATCAGGAGAGATCTCAAACAATAATGTCCTATCTGAATTCAACGGTGATTTGTTAGTAGAAGGAAATGATTTTGAGTCATTCATTTCATGTTTTTTCCCTTCTATAAAGATGAAAGAAAACCAGAAAAATCAATTTACACTAAGTTCTAAACTGCACCTTGCACCAAGAATATTATCTATCTCAGATATTAGACTGCTAAATAATAAGGAATCCTTGCAAGGATCAATTAGAGTAAGCCACACAAAAAAACGCAGTGTGATCGATGGTGAATTTAGCATGCATAATCTTGATGCAGATAAATATGATCATTCATTATTTAGCAGTTTACCTAAAATGCAATGGCTGAAAAATTTTCAGTATGATGCAAATATAAAGGCCCGTGTTAATAACCTTACATTGAATGATACGAAAATTAAAAATTTGGACTTTTTGCTAAAAATGGAAAAAGGTAAGCTAGTTGCAGATAAAATAAAACTATCTGGAGAAGATTTCGATATTACCGGTAATGCAAAAATATTAGCAGATCAAAAATACGCCAAACCTTTATTAGATGTTAACCTTACGGGCAGTAAATTTAATGGAAATATCTTTAAATTACCGAATTTAGTAGAGACGAAAAGAAATTCAAGAAATGAGATAGATCAAATTCAATGGTCAACAAAGCAGCTTGATTTTTTGGATGATAAAGAAGGCTTTGATGCAAATGTGCAAATCAATACTGCAGAATTTAAAACCGAGCAGAATGTTTTGAAAGATTTTAATTTGGATGTGGTAATGAGAAACAACACTATCACTATCAGGCAGATAAGTTACGTATTAGAACATGGGCAAGTGTTTTTTCAGGGTTATTTAAGATCAGACTCAATGAATACAAGGTTTTCTATTGTAAATTTGGACACTAAAAAGATTGGTAAGGTTATAGGAATTGACAATGTAAATGGTCAGGTAAGCTTAAATGGTGAAATCAAAACTCAAGGAAAAAGTTTTCATGATTGGACTAGTAACTTATCAGGAGATGTAAACTTACAAGCGCAAGGAATAGAAGTTACTAATGTGGATTTTAATTCATTTATCACTAATTTGTTAAGCAGTAAGAATAAATCTGAAATTTCCACACTTGCTTATGTTGATATATATAATGGCAAGACATTTTTTGAAAATATTAGCGGAAAAGCAAGTATTAAGAGTGGTATATGTTCAACTAGTTTACAGTTCGGGATTGATCAAGCATCAGGATCAATCTCTTCTAATTTAACCTTATCTAACTTCACTTTAAATTCTATATTCAGGTTCTTTTTCATACCACCAAATTATAGTAATCCAATCTATATCGATATGCATTTGGATGGCCCTATTTGGCGTCCTAAGATGAGTTTTGATGTAGACCAAATCTTCATCGCTCTGGTTGGCAAGAAAAATAGTTAATTCACTTAGGTGTACGGTTTAGGGAACAATAGGCTTTTTGCATTACCTCCTGTCATCCAAGTAGCGTGACATACAACTGTACGAACATTGCAATATGGACATAGTAAACGATGTCATGAAAGTAGCTGACACTGGTTTCCATCCAAGAGCCAGTGCTTCTTTCTTGTCATCCCAGTGCTTGACACTGGGATCTAGGAATTTTGATTGAGCACTAAGTTGGTAAGCATAAAAGTGTTATACAACGTTCTTGATGAGATTACGGCAAGGCTGGATCCCAGTGTCAAGCACTGGGATGACACCATTTGTTGTAAACTCACTTTTACTCTATGGTTATACTACC
>NODE_23_length_11436_cov_4.518620
ATGGTTGGCTAGACTTTGCCTAAGTTGGATTTTCACCAACTGTATTCTAAACGCTTACTTGGCGCACCTATAACAAAAATGCCTAGAAAATATTAATAATTATACACTATTTTTTGCAAATGTTCAACTTAATATCCTCCCAGTATTCACTTGATATGGCACTGTAACCTTTCCGGTTGCGGTTTTTTGCAACATTGATCTTATATGAAAAAGATTCAATAGAAATGCAACGCACATTAGCAGAGATTAAATGTATATATACACGCTGAAGAAGATACGCTACATTTTTTACTGAAATTTGATTATTTTTAATAGAAAAGCCTGCAGGCGAAGATAAATTTTGAGTTCGAGAAATATCTCTACTGTCAATAGAAATGCAACACACATACGACAGAGATTAAGCACATTCATGTACGCTGAAGAAGATACGCTACATTTTTACTGAAATTTGATTATTTTTAATAGAAAAGCCTGCAGGCGAAGATAAATTTTGAGCTCGATAAATATCTCAATTGTCATTATAATTAAAATTTTTAGTATGCGGAAGTACTTTTTTAGCTAAGTAAGATTTACGTGCTGGAATGACAAGGTATCATCCAAGTAGCTGAAACCTAGAATATCCTAAATTACAAATTGAACTTGAAAAATACTATAGTATAAGCTCTCTTAAAAAAAGCTTTTCATGAGAAATTATAAATGATAAATTGTTAACAATAGGTTATTGTGAATAAGATTATGTGTTTTAGTTTACCTAATATAAACAGGGAAGGTTATTTATTTATAGTCGTTGCCTTTATAGTAACGTGTATAGCATTCTCTATATCTTGGGGGTTGGGTGTTACGTGCTTGTTTCCGACATTATTGTGTACTTATTTCTTTCGCGATCCAGCAAGAGCTGTGCCAAACAATAAGGATCTTATATTAAGTCCTGCTGATGGTGTGATTTCAAAAATCGAAGAAGTTAATTATCCTTTATCGGCAGAAAATGGAGAAGAGAAGAAGTTCACGCTTGTTAGCATATTTTTAAGTGTTTTGAACGTCCATGTGAACCGTATACCAATATCTGGTACGATAAAGGAAATGAATTATAAAAAAGGCAAGTTTGTATCCGCAATGAGCAATAGGTCTAGTAATGAAAATGAAAAGCAGGTTATTGTGATTGAATACGAAAAGGGGAAAGAAATTATTGTGGAGCAAATAGCTGGATTAATTGCACGTCGTATCGTTTGTAATTTAGGAGTATCCCAGAACGTAAAAGCAGGTGAAAGGTTTGGAATTATAAGATTTGGTAGTAGAGTGAATATTTATGTTCCTGCTGATATAGAAGTCAGAGTTTCAGAAGGGCAAACTGTTATTGGTGGTGAAACAATTATAGCAAACTTAAATAAGGAAAACGTTCAAGAGAAGCTTACTTTTGACGTTATATGAATAACGATGGAAGTAACAGTAGATTCTTACCTATTACTAAATTATTCCCAAACTTTATAACTTTATTGGGTTTATGTTCTGGTCTCACTTCACTTAAATTTACATTTAATGAACAATGGGAATTCTCAGTAATTTTTATCATCATTGCAGCAATAATAGATGGAATGGATGGCAGAATAGCTAGAATTCTAAAATCAACTAGCGATTTTGGAGCCCAGCTTGATTCTTTTGCAGATTTTCTAAATTTTGGTGCAGCGCCTGCATTTCTTTTGTATTTTTGGAAGCTAAACGAAATCAAAGTCATAGGTTGGATTTTAGTAATGATATACGTAATCTGCATATCAATAAGACTTGCAAGATTCAATGTTTCGCTACACTCAGAACAATCACATTGGGAAAAATTTTTCTTTTCTGGTGTTCCAGCTCCAGTGTGTGCTTTACTTTCTTTGTTACCAATAATTATTACCTTTCAATCTCATGAGAGTGAATACTTACTTCTCATAGAGCGATTTTTTAACACAAGAAACGTAGCTTGTTACTTTTTGGCCATTTCATTTTTTTCGATAAGTCACATTCCAACTTTCTCCGCAAAATATATTTATATTCCCAAAAGCCTATCCTATATATTTGTGTCATTTTTTGGAGTACTTATTGTATTTTTCATCAGTAAGCCCTGGATGACTCTACCAATTTTAGGTATAGTGTATACGCTTACTATTCCAATAAGCATTGGGTTTTATATATATTTTACATATAAAACTCGTTAGCTAACAAAAAATAGAAAACTGCATGATTTTGAAGATAAGTGAACTATTAAATTCATTTCTGTATATAAAGATATTCAACATTCCATTTATAATTATTTGGGTAATTGCAACTGGAATCTTTTGTACTGCCCAGTTCAAATTCATTAACTTTAGGTTACTTAAATATGGAATACAGACACTATTCAATCTAAAGTGTAATAACAGCAACAATGGCATAATCACTCATATTCAAGCGTTTGCAACAGTAATTTCAGGAACAGTTGGTCTTGGAACAATATCAGGAGTTGCAATAGCTATCACAATAGGAGGTCCAAGTGCAGTTTTTTGGATGGTAATTACCGGAATACTTGGTATGTCGATAAAGTTTGCCGAGGTGGTGCTTGCATTCACTTATCGCTCTGAAAATACAACTGGTGGTGCTTTTTATTACATGGAATACGGGCTTGCAAAGATTGGATTTGCAAAAACCGGTAGATTTCTTGCCTTCACTTATGCGATTATGCTACTTATTGCAATGATTTTGGGCGGTATACCATTTCAAGCAAATCAAATAGCAGCACTATCAAATAACCTCCTAGAATACAACGCATCCATTATTATATCCCTGCTTGTCTTTATTGTAATATTGGGAGGAATAAAGCGCATTGCTTTCGTTTCAACGAGCTTAGCACCAATTATGATAGTGCTATATGTGGGTATGTGTATATATTTAATTTATGTAAACGGAAGTAATTTGCTGAATGCTCTATCCATAATATTCCAAGACATCTTCAATAAATCAGCTATAGGAAGCGGAGTATTGAGCGGATTAATAGCCGGAGTGAGAAGATCAGTGTTTGCTAACGAAGCAGGTACCGGAACAGCAGCTATAGCACATTCAGCTGTAAAAGAAGAAGATCCAATTAAAGTTGGGTGCGTTGCAATGATTGCACCACTGATAGACACAATATTAATCTCATTTTTGACTGGTATCGTGATAATTATCACTGGTATGCACAGCACTGATAACGTGGGTGATATTACACTAATTAGTTCGGTATTTTCAACAGCTTTGCCCTTGTTCAGCAAGTTAGTTTTTCCGCTAATGATGTTTTCCTTTGCATTTTCCACAATAATAGCTTATTGTTACTACTGTGAAGTTGCTCTGCTGTATTTATTTGGTAGTAAAAAAATACTGATACCGTTCCAAATTCTTATAGTGGTTTCAGTGTATATCAGTTGTATGTCAAAGAATATAGAATTTATATCTTATCTAGGTGACAGTTTGTTTATGTGCCTTATGATTCCAAATGCTGTTGCAGTATATCTACTAAGAAGGGAAGTTTTGAATACAATAGATTCTTATTACAATTCTAAAGGGTATTAACATGATTTATAGATTGCTTTGTATGGTGTTATTTTGCCTATTGTTTAATGATGTGTACGCTGCTTCAGGTTTTTACGAAAGTTATGATGCTGTGTTGAACGGAATAAATAATTTCATGAATGAAGTACTGTTTTTCAAGATCCTTTACGTGCCATTTATAATCCTTCTACTAGTTTTTGGTTATGTGTTTCTAACATTACGTTTTGGATTTCTCAACATAAGAATGTTTAAGCATGCATTTGCTATTTTATGTGGAAAATATGACACGAATCACCATGATGGTCATATTACGCATTTTCAGGCATTTATGACTGCACTTTCAAGCACAGTAGGCCTTGGAACTGTTGCTGGAGTCGCAATTGCAGTTTCAATGGGAGGGCCAGGAGCGGTGCCTTGGATGATGATTACAGGTTTTTTTGGTATGTCAGCAAAATTTGCTGAGGTAACGTTGGCGTTTAGACATAGAACAGAAGATCAGGACCAATTGTTTAGTGGTCCCTTTCAGTATATAAGGAATGGTCTGGAGGAATTTGGATTTAAAAAACTTGGTATTGTGCTGGCTGCCATGTATGCAGTATTCTTTGTATTATCAGGTCTTGGTGGAAGTGTAGCGTTTCAAACCAACCAAATGGTTTCCATATTATCTGGCTATTCAAGTTGGGTAGATGGTCACTCTTGGTTTCTTTCTTCCATAATTTCTGCGCTGCTTGCTCTAGTGATTATTGGCGGAATTAAAAGGATAGCTAGAGTATCTTCTGCACTAGTGCCTATTATGTCACTTATATATATCTTTAGTTGTATTATTATTATTGCGTTTAATATTCATAACCTTGGTTATACGTTGAAAATATTATTTTCCACTATGATAGATTTCAATGCTGTTGGCGGAGGGATGGTAGGAGCATTTGTTGCTGGAATTCAAAGGGCAATCTTTGCCAGCGAAGCGGGTGTTGGTTCTGCTTCAATTACTCATGCAACAACTAAAGATAAAGAACCAGTAAGAACTGGACTAGTCGCTATGATAGAACCATGCTTTGACACAATGTTAATTTGCTGTTTAACAGGAATAACAATAGTAATAACAGGTGCATACCAGACTAGTGTTGGTGAAGGAATATTAATTACTCAAAAGGCATTTGAGACAGTTTCTCCATGGTTTCCTATACTTTTAACCATAGCTGCACCTTTGTTTGCATTTTCTTCGGTAATTTCATTTGTATATTGTTGTGAAATGGGGTGGCTATATTTATTCGGTGCAAAAAGTATAGTGATATATCGCATAGCGGTAATAATTGTGGCGTTTTTCTCTGGCCTTTCTAAAGATATAATGGCTATTGCCAATATCGGTGGAACTTTATTCTCTTGTTTAGCTCTTATCAACATGACAGCGCTTATACTGTTTAGTAATCAGATTAACGATGAAGTTCAGTGCTACCTAAAAAGGCTGAAAAATAATAAAATTAATTAAATTTTGGCATATGAAGGTACAACAACAGGTGTCATTCCAGTAGCTGACACACAATTGTACGAACTTTATATTTTAAAGCAACATGTACAACTAATGGTGTCCTTCCAGTGCCATCTTCTTGTCATAGCAAAACTCCCTCTTGTCATCCCAAAACTCTTTCTTGTCATCCCAATGCGTGACACTGGGATCTATTTTGCATATAGTTCCACCATAGTGTTATGTTTTAATGTAAAATTTTATATTTATCTACTAGGTTCGTTTGCGAACAAAGTTCGCTGGATCCCAGTGTCACGCACTGGGATGACAAGAGAGAGGATGCTAGAATGATGGAGAGGTACGTAATCCTTACACTATCCTACATATTAGGTTCAATACCGTTTAGCTTAATCATTACAAGAATAAAAGGGATAAACTTAAGAGAAGTAGGTTCAGGAAACATTGGTGCTACAAACGTTGCAAGGACGGGAAATAAATTTCTTGCTGCTTTGGCATTATTTCTGGATTCCTTTAAGGGATTTATTGCCGTTTATATAGCACAACAATTTTGTGATAATAACGATTTTTATATATATGTATCTGCAATTTTAGCAGTTTTAGGACACATGTTTCCTATTTGGCTAAAATTCAGTGGAGGAAAGGGCGTTGCAACCACTCTAGGGATACTGATAGCATTTAACATCGATATTACTTTAGTATTCGTAATAATTTGGATAATAGTCTTTCTTGCCTTTAGATACTCTTCCCTTGCTTCACTCAGTGCTACTTCAACGGCTGTAGCATGGTCCTTTTTTTTTCAGAGGAATTTGTTCTTAACATTACTAATTATAGGAGCACTGGTCTTCCTAAAACACCACAGAAATATTGTGAATCTTCTGCAAGGTAAAGAGTATAAATTTTATAGATAATGTACTGCCAAATTATTGACACTTAAACTACGAGACAAATTGCTTGACGGTATGATTTTGTCCTCTTTGTTTAAGTCTATGATTTTTGCTTTTGTTATATTCTCTACTTCTTGAGGTGTTAAAAGACCATCTTCAATGAATTCCTTTTTTGTTTCTCTTATTTTTTCATAAAGTTGAGTAACGTGATCTTTATTTCCTTCATATACACTTTCAATTTCTAACTCTAGCTTATGTGAAGCTCCTTTTTTTAACATTTCATCCATTGCTGCTTTTGTTACTTTTAACCTTTCTTGCAAAATTTTCGTTATTTTTACTGAGTTCTACATATACCCTTATAACATCTTTTTTCTCTTGGGAGCATTCTTAACCCATCTAACATGCTAATTATCTGACCTTCAATAGTCTTCTCAGCCTTTAATTTAAATTCTGCTACTTCTTCTTCTATTATCTTAGCTCCATCCAAAGATGAATCCTTGAGAGAAAAATCTGTCTCGAGTAGATCTCGATTTAATAGCTCTAAGAATACTTTTTTTCCGATGTTTTCGAGTAAACTTTCTTGGTCATCTAAATCATGCTCCTGCAGTTTATTTCTCATGTGCTGAACCAGCTCACAACATTGTAATTTATTTAACTTTATAGAGCTAATATTTTTCATTAACGTCAGCACAATTTGTTCACTATATTGAGAAGTAATACTCAATAATTTTCTCATTAAAGGAATACTTACTTCTGAAATAAAATCATCAACTATTTTTTGACTTTCATCGTCTTCATAACCATTTTGAACGTCATACCAAGCCTTAAGAATTTCTTTATTGTTTTTCTTGTTTTTTAACCTGTCTAACATAAACTCACGTGCTTTATTTTGTGCTTCTGAGAGCAACATTTCCCTTGGGGGAGTAAATCTAATTTCTGGATCAGGATGAATACCCTCTAGCGTGCTTAACATTCTATAGATAATACCGGTGAAGCAAGTGTTAGGAATTCGCTCTTTTCTAGAGAAAGTTCGGCTATCAATTAAATTAGAAATCAATGCATCCTTTTTACTCTTAACGGCTTCTCCATCTCCATCATTGCAAGCCCTTAAAACTAAAAGCAGAACCTGCCCACCTGTAAAGCCGGAGCTATGCTTTTGATCATCTTTGCAAAAGTCATCTAAAAATGCAATTACTCTTCCTTTATCCTTATCACTAAACTCATATGAATTGTTTATATATCCAATGAATTGAATATATTCATCATTTTTGATTACGTCTTCAGGTACTTGTTCACTATACTTACCTTTTAATTTATCAATATTTTTAATGATATCATCATTTAATTGATGGGGCAGTAAATGTTCAAGCTTAACATCAAAACTATTAACCATACCACGTAAATTCTCTTTTATACCTTCCAAAAAGAAATTTATAGAAGCTTTAAGCAGCGTAAATGGGTTAAAATCTTTTGGCCTTAGTTCACTCTGCAATAAAATTAATAGCATTGTAAGTGGTATAGTTCCCAGTAACGAAATAAGCAAGAAAGTGGTAGTGAAAGTTAGATATGTTATGAAAGCAGAAAACAAGAGGAAGGCTGCTACCTTGATTGTATTGTTTTTAAAAAATATTTCCCAATATTCCCTTTTGCTCATTTTTTGCTGTTTTGCCGTTTTTATTTCTTTGTAGATATAAAGAGTTTTAATTTCAGACCTGAAGAACATAGTACCAAGAGAAAAAAGAACATTAACAGGGTTAGTGATAATGCTTAACGAGACAAAAGCTCCAAAGTAGCTAACAAATTTTAGCTTACTAGAATCCTTTGAAGGAAATTGTATTTGAGAAATACCTATCATAGCTTACCTTCAACATCATTACACTCTAGTAATAGCATAATAATTTAAAACGTCAATGTTTAAGTATCTTATTATCCGCACACTCATCGTATTCGATCTCGACTGTAGAGTGTGCTATCTCGAACTTATCTAGCAATATTTTTTTTATTTCATATAAAACATTGGTGTGCTGCACATTTTGCTTTATTTTAGCATGCATGGTAATTATAAAATAATTATCAGACAGCGACCATGCATGTATGTGGTGCACATCTATCACTTCAGGTAGCTTAGATACAATTTTACTTTTTATTTCTTCAGTTGATATGCCTTCAGGTGTACCTTCAAGAAGTATATGGCAAGAATTCTTTAGAATTTTGTAGCCACTATTTAAAATTATTACACTAACAAGTACTGACAGAATAGGATCTACTATTTGCCATCCAGTAAGCATAATAATTATGGATGCAAGTATAGCAGCTACAGAACCTAAGATATCTCCTATAACGTGCAGTACAGCACTTTTTATGTTTATATTGCTTTCGCATTTACTATGTAATATAAAAAAGACTATGATATTAGAGATCAGGCCAAGTGTAGCAATTATTAACATTACTTTCCACTCAACATTGACTGGAAAAATAAACCTTTTTATTGACTCAATTATAATGATTACTGCAATGAGGAATAGAGTTAAACCATTAACAAATGCTGCAATTATCTGCAACCGATGATATCCGTATGATCTCTGCAAATCGGATTTCTTAGCTGAAAACCTATGTGCTAACCAGCTTAAAACCAAGGCAAAGATGTCAGTGAGCATATGCCCTGCATCTGATAATAGAGCAAGCGAATGTGAAATTATTCCACCTACTATTTCCATAAAAATTGTTATCGCAACTATTATTATGGAATAGATTAAGCGCTTGGACTGCGCTGCTGAGTGTTTACCGTTATGCACTGCTGTCATATAAAATCTTTTCATAAACAAAAACGTGGGTAACACTGGGTTCGAACCAGCGACCGCTTGCACGTCAAGCAAGTGCTCTACCAACTGAGCTAATTACCCATCGTGGTTTTAGTATAGTGCTTTGGTGGAATGAAAGTCAATTTGCTTTTAAAGTCTTACCCTATCCTAACGTAACGTTAGAATCTAGATTTTTTTGTAGTCAAGCTATAGAGCCTATAGCTAGTGCAGGTCAGGCTTTCCTACGTCATACCGCGATTCATTCGCGGTATCTCAGCATAGATTCCGCTAACACGTAGCGGAATGACGAGTTCATAGCTTACCAAATTATCGGTAAATCTAAATTGCTTTAGTTATAGCTATATCTTATATTGTTCATATTAAATTAATTACTTATATTTTTTCACTAAGATATAAATTGCATCAATATGAAAATTCACGCTTTTTTAGTAGAGATCACCTTATATTTGAAGAGTTAATAAATTATAGGTTAGAATCATGGCAATCAATCAACAAATAAATAAAAATATAACTAAAGAAGAATATTTCAACAATAAGCATATTATAGAAATTAGTGATTTAAACATTAAAGTAGAGGTTTATTCTCATAATTTAAGAGCAAGTAAAATTGCTAACATTAAAAGTGAGATAAGAGAAACAGCTACTAATTTTAAAGACGCATTCAAGTTAAAACACAGCAACTCAGAACAAACATTTAAAATTTATATGTTTGATGACAAGGATGATTACACTCACCTTGGCGGAAGTGAGGGTTTCGGTTCTTACCTTGGAGATGAGGGTGGTAAATGTTACTACAAAGGGAAAGCTGACGTTTTTGCTGAAATGTACGTCTACCAGCAAGGTGGCGTTCATAACCTTCAGCATGAATTTGCACATGGTTTAACTTACTTGGCTACAGGAGGCGAATCTTTACCAACAGTATTAATGGAAGGAATTGCAGATTACTTTGAGCACCATTCAGATCATAAATTCAATTCTCAAGGATCAAGTATTGACAAGACCGAAGCTGCAAATCTGGATTTAGATAAAATTTTAAGCTTAAAATATTCAGATGACAGCGAAGCAAATAGCCTAGTTTATAAAACAGGTCATGCGTTGGTGATGTACTTACAGGAAAAAGATCCTAGTTTATTAAGAGACTACCTAGATACTTTACGTCAAGGTGACTCACATAAATCAGGAAGCTTTTTAGATCAAATAAAAGGGCATGATAACGCCTTTAAAGGCTGGCTTGCTGAGAATGATACAGAAACTGCAATGGAACATCTTAACGCTTTGCAAGTTACAAAAGGAGATTTTATAGCAACTGGTCAAGAAATAGTGGGTGGAGAAATTAAAAATGTATCCTACTATAAAGCAAATATAGAAAAAATGGATGGAGAAAACGTTGGAAGTTTTTCTCCTGTAGAACACGTTGCATTTTATGATGTTGCTCGTGCTATCAATAGGGCAACAAATGATACACTTGATATATCAAAGGAATATCATTTCCTCAAGGTAGTAAAAACTTCCGATGGACAGGATAAACTAACTTACTCTGACCAACAAGGTAATGAATATCAAAACAGTCAAGAATATAAGAGTCAGGTTTTAAATGTATTGTCAAAGTATGATGAAACTTTGAAAAAAACTTGCGATGAGAAACTAAAGAATCTGGATGAGCAGATTCATAAGGAATCCACTGAAATAGTTGAAAGATACCATAAGCAAGAAATTTCTTATGAAGAACTTTTGGAAAAATATAATTTCATTACTTCTTCCTCTCGATATGAAGAATTGAAAAATTCCTTACTTGATAAAACCATAAACACTGGCTTAGAACAAGTAAAAGCGACTAAGAACATCGATGTAGAAAAGATGTTAGAAGAGATGATCAATATCGATTCAAACTTGATAAGAGGTACAAATCATATTGATCTACAAGAAGGTAAGATTCTTTCTATGCAAGCTCATGGTCAAGGAGATATGGGTGCACTGTCTATATATGACGGAAATACAAAGCTTGGAGAATTATTGAGTGAATCAGGATTTTTTAAGCAAGTTGAAGGCCAAACTAAAGAAACTTTTGTTTTTGAGGATATATTGCACAACTTAAATGTTTCATACGAAGGCGGTGCTTACATGGCAGTTACAAAAGAAAATGGCCATTATAAAGCTTCTCTAATAGATGGCAGAACAGTTGAACGTGATGAATACTTTGATGAGGCGCATTTACATGAGAATGAGTTGTTGCATCCTAGCACTGGACACATCCAAAAAGATTTAGATTCTCTGCTTCTTAGAGGTACCAAAATTTTGAATCATCAGGATTCAGAGCATGCCCAATATTCTGATGAGCAAAAGGCAAATGGAGTAATCGTGGAAAAAGGAAAATTACTGGATAATAAGGGAACCGACAGGACAGACGACGATGTACACGAAGCGGTTGTAAAACAAGGAGGCGAAAATTTACATACATTCAAAAATATGGGCTTTTATATTACCGAAAAAGGTGATCTATTTATTCATGACCATGGGGCAAATGTAAGGTTTCAACTACCACAAAGTATTACTCACCTAAAATTAGTGGAAAAAGATGGAGCATATAAGCTTGTTCCGGTGACGAAAGATGGGAATGAACATCCAATCATACGCGTCAAGTTAAGAGATTGTGAGCAAATTTAGAGAGGTTAAAGTGGATACTCTAGCCCTTCTACGTTTGTCT
>NODE_24_length_11269_cov_4.709078
[truncated: 787,766 more chars]
