# Supplementary material for: A bioinformatics approach to identifying Wolbachia infections in arthropods
Source: PeerJ. 2018 Sep 3;6:e5486. doi: 10.7717/peerj.5486 (PMC6126470; doi:10.7717/peerj.5486)
Supplement: Supplemental Information 1 — Supplementary figures/tables and code used for data analysis [file peerj-06-5486-s001.zip › Supplement/assembled_genomes/Polygonia_c-album.fasta]

>NODE_1_length_178905_cov_26.072211
ATATCCTGATTCAGTAAATAACCTAATGATTTTTAATGACTTAATTAACAAAACTGGAAAACGAGTAAAATGTGGCGATGAGATATCAGTTCAATATAGCATAAAGAGACATAATGGTGAGTATATAATCAAAGATCAAATAGTGCAGTTTAAGGTTGGTGACAAAAAAATACCACTTGCTATAGAACTTGGAGTTGTGGGAATGAGAGCTGGTAATAAAAGAACAGTTCTTTCTTCACCTGATCTTTTAACTGATGTGTTAACAAAAGGCATAGATTGTGATATTGCAATAATTGATTTAAGCTTGAATTCTACTATTGGAAAATAGCTTGAAGAATTACGAAGTAAGAAAAAATAAAACCTCTTGAATGCTCTATATTACTTAAAGTAGGCTTCCTCTAAAGTATAAATTTAGATAAATCAAGCTGCTTTGAAATTGACTCTAGTTTATCTCTTACATATTTGCTATCTATAACAAATTTTTCACTATTTTTTTCAGAAGCGATAAAACTTATTTCATCCAAAAGCTTCTCCATGACAGTATGAAGTCTTCTTGCACCTATATTTTCCACTTCTCTATTAACTGTAAATGCTATTTCAGCTATAGTTTCTATACCATCATCAGTAAACTCAAGTGTTACATTTTCCGTTTTCATTAAAGCTATGTACTGTTTTAACAAACTAGATTCTGGTTCCTTTAATATTTTTATTAAATCCTCTTGAGTAAGTGCCTTAAGTTCCACTCTAATTGGCAATCTACCCTGTAATTCTGGTAAAAGATCGGATGGTTTAGACAAATGAAAAGCACCAGATGCAATAAATAATATATAGTCTGTTTTTACGGTGCCATACTTAGTTGAAACAGTTGTTCCCTCAAGTAATGGTAACAGATCGCGCTGCACTCCTTCTCTGTTGACTTCACCTTTTATTTCTGTACGTGCTGCAATTTTATCTATTTCATCTAAAAACACTATGCCTTCATTGCTAACAAGATCAATCGCTTCTTTGATTATCTTGTCTTCATCCATTAACCTTTCGCTTTCTTCATTAATCAATATTTCACGTGCTTCTTTCACTTTAACTGTAATAGTTTTTGTTTTTTTGCTCCCATTAAACATCTTGCCCACGATTTCTGTTACGTTCATCACACCAATTTGCCCACCTGGCATGCCAGGTATATCAAAAGTGGGTAACATACCCTTGCTCTCCCTGACGTTAATAGAAACTTCTCCATCTTCAAATTCCTTATTTCTCAGTCTTTCTCTGAAAACTTTTTTGCTTTCCTCGGTTGCATCTTCACCAACCATGGAGTTGACTATTATCTTTTCAGCCAAACCTAAAGCTTTTTTAGTTAAGGCTTTACGTGCTTTTTCCTTAACTAAAACTATTGCTGCGTCAACTAAATCACGTATTATCGAGTCAACATCACGTCCAACATATCCTATTTCAGTAAATTTCGTTGCTTCAACTTTTATAAAAGGTGCACCAGCAAGCTTTGCTAAACGGCGAGCTATTTCAGTTTTACCAACTCCCGTATGGCCTATCATGAGTATATTCTTAGGTATAATCTCTTCACGTAGTGGAAGTGGGACTTTATTTCGACGCCAACGATTTCTGAGTGCAATAGCAACAGCGCGCTTTGCATCATTCTGCCCGATTATAAATCTGTCTAATTCTTTAACTATCTTCTGTGGTGGTAGATCATCTAATAAAGCTTGTGAGCTTTGAATGCTGCTACTTCCTGTACCTTCATTTTCATAGAGGCTATTTTTCTCATTATAGTCATCATTATTATCAAATTGACCCACTACAGATTGACTAGAAAAATTGGCACACAAAGTTCTTGACATATTACTCCTCTATTTTTTCGATAATTAGATTATGGTTTGTATAAACACATATATCAGCAGCTATCTTCATAGCCTTTTTTGCAATCTCCTCTATTGATACTCCTTCAACGTCAATCAAAGCTTTTGCTGCAGATAAAGCAAAATTTCCTCCAGAGCCAATGGCTGCAATGCCATCTTCAGGTTCAAGAACATCACCCGTTCCTGTAATGACCAATGAAATGGACTTGTCTGCCACGATCATCATAGCTTCTAATTTTCTTAGATATTTATCCATTCTCCAGTCTTTTGCAAGTTCAACACATGCCCTCATTAACTGTCCTGGGTGCTTATCAAGTTTAGATTCTAGCCTTTCGAAGAGAGTAAATGCATCAGCTGTTGCTCCAGCAAAACCGGCAATTACGGAATCACCAGAAAGACGCCTAACTTTTTTTGCTCCAGATTTTATAACGGTATGGCCTAGCGAGACTTGCCCATCACCTATTACTACTACATTTTTGTCTCTTCTAATTGACAGTATAGTAGTACCATACATTTTACTGCTGTCATGATGAATCATTTTTTTGTTATTTTAATTCGTTATATTATATTAAGATTATAACTTATAATATAGTACTTTTCTTATAACATTTAAAGTGTAGATGCAAAACATAATTCATCCAAATCTGGAAAAAGATATAAATAATTGGTTCAAAACAAAATTTAATGGTTTTACATTACCATTTTATAGCTCCATAGATCTTAGGAATTCAGGCTACAAAATTGCTCCAGTAGACGCCAATTTATTTCCTGCAGGGTTTAATAACCTAAGTGAAGTATCAAAAGCGATAGCAGCAAAATTGATAAAAAGCTACTTCGAAACAAAACAATATAAAAAGGCCCTTATAATACCGGAGAATTACACACGAAATAAAATGTATATAGAAAATGTATTTGCTATAGAAAAGGTACTGCAACTCGCAGGTTTTGAAACTAGAATTGGCCTCTTTCATAATGAAACGTACAATTTAATAGAACAGTATGAAACTGTTGTGAAAGAAAACTCTTTGCTGAAGACAACTTCAGGATTTGTGCCTGATATTATTATACTGAACCGTGATATGACGAGCCACATTCCAGACACGCTAGAAAACGTAAAACAAGAGATAGTGCCAAGTCCATTATATGGCTGGCACAGTAGGCAGAAATTTCAATATTTTGAAATCTATCAAAAATTAGTGTCCGAATTTTGTGGCGAATTTAAAATGGACCCATGGCTTATTTCTGTGCTTACAGAAAGCTGTAATGGAGTTGACTTTAATGATGATTCATCACTAGGAGCAGTAGCGACTAAAGTTGACCAAATATTATCTCTAGTGCAAAAAAAATATGAGGAATATGAAATAAAAACACAACCTTACGTTTTTATCAAAGCAAGCAATGGCACATATGGAATGGGCATTATAACAGCAACAAGTGGAAAGGAAATATTAAATCTCAATAAAAAAAAGCGTCATAAAATGAAAAAGATAAAAGAAGGAATAGCAATCAATAGTGTTATTATACAAGAAGGTGTACCAACTATTGACATATTTAAAAGTAGTTCTGCAGAACCGCTAATATACTATATAGGAGATACTCCAACATGTTACTTATACCGATGTAATAGCAGGAAAGATGTATATTCTAGCTTGAATTCCACTGACTGTGAATTTTATGACATCAGCCAAGAAAATAAAACTTTGCCACTTTGGAATATTGTTAGCAAATTAGCAGTGCTAGCATTGGCAGTAGAAATTAAGTCTTTTCATCTCTAATAATTAATTTCTACAATGCTGCCATTATGCTGAATATGGTGAGCGTCATCAAGTCCAGTAGAAGGATCAGTACCATTATTAGGTTGATTGACAAACTTATCGATGTTTGATACTAGATATGCTATACTTAGTATCAAACTAACCGTAACAGTTAAGTTGAAATTATAGATTATGCCACCACCCAAGTCTATTGGTATGGTTGGAAGTTCCATTCTTTTTAATATGAAGCTTAACAAGCCCAATGACAAAGTGAATGTGCTAAAAATAACTTCTTTGCCATATTTAGCAGACTTTTCAGAATCCTTATTATCTAGATACTTCTTCCATGTATAATAACAGTTTATGCATTCTGAAAATAGAAATAGAACTGCTGATGTTAAGCTAATATAACTTATTACATCCTTGTTGTTTCTAGCTAAGAAATGAATGATTTTTGTCTGCATCAATATTCCTATGACACAGTTTGCCAAGAAGGCTAAGCTACCCACAACCTGTATTGGTTTTTCAGGTTCATTTCCCCCTTTACCATTCTGAAGTTTTTTAGATTTATATCCAGCTAAATTGAGACCAAAATGAAGAGCAAATATTATTGATGTTGGTAGTTTTATGAACTTAGAAATATCTAATACAGTGCAAATATTGGATCTGTTGTTATCAATAAACTCGCAACAGAATTGCAATGAAATTTTACACAATATGCCTGTTAAACCTACTGCAATACAATACATCTTTCTAATATCATGATTGTGAGCATCATGTATATTTTCTATAAATGTATTTGGCTTACCTTTTGGCATAAGTAGATAATAAAATAATAACTTTTTAATATTATACTATAAAAATCTAAAAAGAAAAGTGCTATAAATCAGTACTTTGAGAGTGATCTAAACATAAATCGGCCAAGCACTTGATAAATAAGAGATCAGTACTGAGAGTTGGTACGCGAAAGTAATATCCGTCTTTGATAATTGCTTTATACTCTATATCAAGTTCAACCAGTGTTTCAGAATGCTCAGAAACAAAAGATATAGGTGATAAAACTACAGGTATATTATCGTCTTTTGCGCGTGATAGCTCACTTTCAGTGCTAGGCTCCAACCATTTTACAGGGCCAACCTTACTCTGATAACATATTCCCCAATCAAGATCTTCAATATTCAATTTTTTTACTATTAATTTTACTGTTTTTTCTATCTGTGAAGCGTAAGGGTCGCCTTTTTTAATGATACTAAGAGGTAAGCTATGAGCCGAGAATAGGACTCTTGGCTTACCGATTTTGCTAGCTAATTTATAATATTTAGACGTCAGATTAACATGAGCTTCAATAAAGTCTTCATTGTCATAATAATGGTGAATTGTTTTTGTGTTACATTCCAGTTTGGCATTTTTTTGCCAATTCTCGATGGATGATAGAGTTGTGGTGGTTGAATATTGCGGATATAGTGGTAACAGAATGATTTCGTCAGGGTCGAATTGCTTTACGCTTTTAACAACTTCATCAGCAAATGGATGCCAATAACGCATGCAGATGAATATCTTATATACATGGTTTCCATTTTCATTTAATTTTAGTTCTAAAGCATCAGCTTGTGCTTTCGTATTCTCCAAGATTGGCGATTTACCTCCAATGTGCTCGTATATTTCTTGTGCAGTACTTTCTCGCCTTTTGGAGATAAACTTTGCTAAAAGGAAGCGAAAAGGATTTGGTAGATTTATTATTCTTTTATCGTAAAAAAGATTAAATAAGAAAGGACGGACCGCACTTAGTGAATCAGGTCCGCCTAGGTTAAATAAGATTACTGCCTTCTTCACTGACAGCACCTTTCTTCAGGTTTGCCTATAAAATCAGCTACACACTCATCAAGTTTAGTTACAGGCACTAAATTTCTCACACTAGCATACAATAGATGGCCAGATCTCTTCACGTTACTCTGTGTAGATACAAAGTTTCTATCAAAAACCACATCAACACAAAAACTTGGCACTGTTTCAAAAAGTTCAACAGCAGCCAAAGATATCATTATACAGCTTTGTAGAGCCTTCAGAAAAATCGTAAGGGGAAAAAGTAAAACCCTAACAAAGAGAGAGGGAGGACTTTTCATTAGTTGTCTTTGATTAGGAGAATTATACTCAATATGCTGTCTGTTTTTATCAAAGATAGGAAATTTTATAATGTCTTTCTTAAATTCCTGCTCTATTTGTTTCTTGGTATAATTTTCATTATTAGTCATTTTTTTCAATAACTTTTCACGCAAGTGAAAGGTTCTTACAACAAAACATGTTGCAACCATCAGTGCAGCACATATAAGTGCGCACTCGATAAGGCTTATGTTGCCTACCATAGCTGGTAATACAAAGCAAAAAAACAGCGGTATGGCAATCATTTCACCAAATGGAACAACGTTCCTTTTCATCCCAAAAGCGGCACCTTCTTTTAATTTTGTATTATTGTGTAAGCTATACTCTAAATAACTTAAAAATGCCAAATTAAAGGTTAAAAAACCTTTTGTTCCGCAGAAAATTGATGATTTAAGATTATTCACTAGTTTCTTACGACAGTAAACCATAAACTACCCCTTGATGTTTTATTCTTGACTATAAATAAAAAATCTCTTTGATGGAACAAAAATTCACAATAAAGTAAATATACGATCTTAATATAAGGGAATGATATGGCAATTGAGAGAACACTTTCGATATTAAAACCTGATGCAGTAAAAAATAATATTACAGGCAGTATAAATTCTTACATTGAAAAATCTGGACTAAAAATTATAGCACAGAGAAAGATGCTGCTGACAAAAAAACAAGCAGAGCTGTTTTATGAAATTCATAAGGATAGGCCTTTTTTTGGAGAGTTGGTGGAATTTATGACTTCTGGGTCTGTGATAGTTCAAGTTTTAATCGGTGAAAATGCAGTCAGTAAATACAGACAAATCATGGGTGCTACAGATCCAAAACAGGCAGATAAAGGTACAATTAGGGGTGATTTTGCTAATGATATTAGTGAAAATAGAGTGCATGGTTCTGATAGTCTAGAGAATGCTCATAGAGAAATAGCTTTCTTTTTTGCTGAATGTGAATTGGTGTAGTTTTACCTTTTTACATATTAAATTTCTGAATTTTATGTTGAACTGTATAATACTAGCCCAATTTTTAGTTTAAGCAATATTAAGGGAAAGCTTTTTCATGCACAGTATAGATAATATTTAAAATGGATCATGTTGTTAACGCTTATAATAGATCTGAAGCTTCTATAGTTAGAGGAGAAGGAGTATATCTCTTCGATAAGGATGGTAAAAAATATTTAGACTTTGCTGCAGGAATTTCTACAACCTCTCTAGGGCATTGTCATCCATACATTACAGATAAACTGAAGGAGCAACTGGATTCATTATGGCACTGCTCTAATATTTTTACTATTCCTCAGCAGGAAAGGCTTGCTCAGCGTTTAACAGAACTTACCTTTGCCGATAAAGTTTTTTTCTGCTCAAGTGGACTTGAAGCAACAGAAGCTGCAATTAAATTTATTCGCCGCTATTTCTACTTAAATGGACAAGAAAAGCGCAGTCACATCATTACAATTGAAGGAGGTTTTCATGGCCGCAGTATTGCTGCAATTTCAGCTGGGGGAAATGAAAAATCACGCGAAGGTTTTGCTCCACTCCTTTCTGGTTTTGATAAAGTTCCAAGAAATAACATTGAAGCATTAGAAAAGAAAATCAATAGCGAAACAGCTGCCATATTTTTAGAGCCCATACAAAGTGAAGGCGGAGTACATCCATTGGACGTAGAGTATCTTAAAAAAGTAAGAGAGATAACAAAAGCTCAAGGAATAATTTTATGCTTTGATGAAGTGCAATGCGGATATGGACGAATTGGCTCTCTATTTTACTATCAAAATATAGGAGTTGAACCTGATATGCTCACTTGTGCGAAGGCTATGGGTAATGGATTTCCTCTGGCTGCATGTTTAGTAAAAGATTATATAGCAGAAGCAATCACTCCAGGAACTCATGGGTCAACTTATGGAGGTAATCCACTTGCCATGACTGTTGGTAATGCAGTACTCGATGTAATGCTAAAGGAAGGCTTTTTTGACCATGTTAAGAAGGTCAGTAAATATCTAAAAGAAAAGTTGTTGCCTTTGACTGAAGAATTTCCGAAGATCATTTCAGAAGTTCGTGGGGAGGGTTTATTGATAGGGATAGAGCTTAGAGTACCTTTGGCTGATAAAATTGTTAAACAATCTCTTGACAAAGGCTTAATAATGACTAATATTTTAAATAATAAGGTAATAAGAATAACTCCTCCACTTGTTGTTGAGAGTATGCATGTGAATGCAGTGTGTGATATATTTCATGATTTATTTTTTTATATTAAAGATATATAGACTTGCAAATGCTTCTTACAACATATAAAATCAACTCTGTTTCTATATCGCAATAACATCATACTTTAATGGATTGGTTATTGATTTCAGTATTGTCAGCAATTTTCTTCTTGTTGATCTTATCGTTTTTGTTTTCAGGAGCAGAAATAGGGTTAACCTCAATTAGCCGCTCCCGAGTTAATAAACTAAAGCTAGATGGCAATAAAAGAGCTAAGATAATAGAACGCTTGTTGAATACAAAAGAATTAACAATAGGAACAATATTACTGTGCAATACAATTATTAACATTACTTGTTCCGCTTTATTTACAGCAATATTTATACATTTCTTTGAAAGTGAAGGCATCTTTCTTTCAACATTCATGATGACGTTTTGTATTTTGCTATTTTGTGAAGTTTTACCAAAAACTTACGCCATGCAAAATCCTGAAAAATTTACATTGCTTTCTTCTTATTTTATGCTGTTTTTTGTCAAGATTCTTTCTCCATTGACATTAGGCATTCAGTTTATTGTCAATCTCATTCTGAAGTTATGTGGGCTTCATAAGAATAGGGAGGTAATATCTGCAGCAGATGCAATGCGTAACATGATTACTCTTCATCGCAGTGAAGGAACTATGTTACAACAGGATTTAGATATGCTAAGTAGTATACTTGATTTGGCTGAGACAGAAATATCACAGATTATGACTCACAGGAGAAGCTTATTTTCTCTTGATATAGATCGAAACAAAGAGGATTTAATAAGAGAGATTTTAACCAGTAGCCATAGCAGAGTACCTTTATGGCAAAAAGAACCAGATAATATTGTTGGAGTGGTTCACGTGAAAAATCTAATAAATGCCTTGCGTGAAAAGGATAATAAAATAGAGATTGCCAAAGTTATGTCAAAGCCTTGGTTTATACCAGAAAGTACGCCACTCAGTGTACAACTTCACAACTTCCGTAAAAACAGGAAACACCTTGCATTTGTTATTGATGAGTATGGAGCACTACAGGGAATCGTAACTCTTGAGGATATACTGGAAGAAATAGTTGGAGAAATTTCAGATGAACATGATTTGATCACAGAGAATTTTATAAAAAAGATATCCGATAATATGTATCACATAGAAGGAAAATCTACTATTAGGGATATTAATAGACAGTTACATTGGGATCTTCCTGATGAAGAAGCTACAACTCTAGCAGGTATGATTGTAAACGAGATAGAGCGCATTCCTGAAGAAAATGAAGAGTTTTCCATGTACGGTTTTTACTTTAAGATTTTAAAAAAAGATAAAAATATTATTACTATGATTGAAGTACAAGTAAAAACTGATAATACTGTAGTAGCAATTAATTAGTTGGGTTCTATGGAAGATACATTAAAAATAACGGCTGAAGATTTGAAGAACTATATAGAGAGAATAGAAAAACTTGAACAAGAAAAGAGGGATGTGCAAGATCACATTCGTGATGTATATGCAAAAGCTGCAGATGAAGGTTGGGATATAAAAGTGATGAAACAGATTATTAGGCTAAGAAAGATGGATGATGATGACAGGGAGGAACAGGAAATATTACTTGATACCTACAAACGTGCATTGGGAATGAATTACGAAGGTGAATAGTAGGATTGTAATTGGAATAAGTGGAGCATCTGGTTCTATTTACGGTGTACGGATTCTAGAGGCACTAAAAAATACCAATCATGAAACTCATTTAGTGATCAGCAGTGCTGGAAAAATAACTATAGCTCATGAGATTAAAGAAAAACTTGAAGATATTATGTCGCTTGCAGATTTTTACTATTCTGAAGAAAAAATAGGAGAAAAAATAGCAAGCGGCTCATTTAAAACCTCAGGTATGGTTATTGCTCCATGTTCTATGAAAACAATGTCTGAAATAGCATCGGGGGTGACTTCCAATCTATTAACAAGGGCTGCAGATGTAACTCTAAAAGAAAGAAGAAAATTAGTTCTTATGGTGAGAGAATCTCCACTACATCTTGGACATCTCCGAAATATGTTAAAACTAACGGAGATGGGAGCAATTGTTGCTCCGCCGATGCCTGCTTTTTATATTAAACCAAAATCTTTGGATGATATTGTAAATCATGCTGTTGGTAAAGTATTGAATTTATTTGATATTGCATTACCTGACTTCAAGGAGTGGCAAGGAAATGTCAATTATTATTAACGGTAAAAAAATAGCAAATGATCTCTGTGAGGAGCTATCAAAAAAAATTGATATTTTAAAGAAAGAGTATAATGTTTTTCCTTGTCTTAAAGTAATTCTTGTGGGTAGCAATCCAGCAAGTCAGGTCTACGTTCGTAATAAACAAAGAAAAGCAGAATTAATAGGCATAAGTTCTGAAACTATTGTTTTGCCTGATAGTATCTCAGAAGACGAATTGATTGAAAAAGTTAATACATTAAATGAAGATTCATCTGTGCATGGAATTTTAGTGCAGTTACCTTTACCAAAGCACATCAGTGCAAGCAGAATAATTAATACAGTAAGTGTTGAAAAAGATGTAGATGGCTTTCATGATGAAAATGTTGGCAGGTTAGTTAAAGGTGAAAAAAATTGTCTGATACCTTGTACTCCCAAAGGTTCTTTGCATTTAATTAAGTCAGTTGAAAATAATCTGTCCGGTAAAAATGCGGTAATCATTGGCAGATCAAATATTGTGGGTAAGCCAATGTTTCACCTATTGTTGCAAGAAAATTGCACTGTTACCATCTTGCATTCACAAAGTAGGGATTTAGCTGATTATTGCTCTAAGGCGGATATAGTAGTTGCAGCAGTTGGAAAGCCAAATTTTGTTCAATCAGATTGGATAAAAAAAGGTGCAATAGTGATTGATGTTGGCATAAATAGCATTAACATAGGAAGTCAAAGTAAGCTTGTGGGTGATGTTGACTTTGAGGGAGTAAAAGAAAAAGTCAAAGCTATTACTCCAGTGCCTGGTGGAGTTGGCCCGATGACAATAGCATTTCTTATGATCAACACTTTAGTTGCTGCTTGCTTACAGAAGGGAGTTGATCCTTCTGATTTTATTGCTTAAGGTTTAGCTTAATGTTAGCATAAACAGAATACCTTTGCAAATAGCACATATATAGCACCAAGCATACAACTGTGTATAGGGATTCAAAGTGTTCATAGCTTAAAAATTATAACGTATACCTACTTCTATGATTGCATCTGGTTTTTTCATCGGTGGTTTAAAGCCACTTAATTGACCGCTTGCAGCAATAGCAACTGTGCCAATTATCTGCGGAATAATTTCACAATCAACACCTAACTTTACTTTATAGGCAATAGTACCCAGTATTTTATCTAGTGTTTCATTTTGACCTGCGGCTGCGGCTACAGTTGCAGCTGAATTTGGAGTGTTAACTGCATTTGTATCCTCACCAAGACCAAAAGATGGCAATATTCGAATATATCCACCCAGTCCTATACTAGCATATAATTTAATGGGATCAATTTCAAGATCAGGATAGTAAAGGTAATTTGCCAATAAACTAGCTCCTACTTTTCTTTTTGCTTTATCAGTTATATCACTTATGTCAGCAAGAACCTCAAGTTCAAACTTAGAATTTTGGTTATGATGATAACCAAAAACAACGCTAGGTTTCAATTGAAAGCTTTCACCCCATCGAGTTCCAAAGTTTAAACCTACATAACCTACATAGTACTGATCTTCGTACTGATCTTCATATCGATCTTCGTATTGATCTTCACAATGATCTTTGTGTTGATCTTCATACTGATCTTTGTACTGGTCTTCATACCGATCTTTGTACTGATCTTCTAACTCACTTGTACCATTACTAGCTGTACTTGCTAAAGCAATCAACACAGCGAACACTTTCATCGTTCTCATATAATTCATACACATTACTTCCTTAAAACAGACTGGAATAAGTGTTCAAACATGCTAGCAGCAAGTTTTGAGCATTGCTTATGGTTACACCTAAACATGTACACAATGCCATCCAGCATTAAAAACTATAACGTACTCCTACTTCCAGCATAATATCCGGTACTGTCATTGCTTTTAAACCACTCAGTTGCCCGCCTACGGTTAAAGCAGCTGTACCAACTATCTGTGGAGCAACTTCATAATCAACACCAACCTTCAGTTTGTACGAAATAGCACCCAGTATTTTATCTAGTGTTTCACTTTGAGTATCAGCTGAACTTATAACTTCAGTTTTAGGGTTAGATTCTGCACTTTCAGGTTTAGGTGGTTTATTTTCAGCTGTACCAGAGCCAAAAGGTATTACTTGGAGATATCCACCTAAACCTCCACTGACATATAGTTTCACAGGATCAATGTCAACGTCAGGATAATAACGGTAATTAGCTAATAAACTAGCTCCCATTTTCTTATCTTCTGCACCAAACATATCACTTACGTCAGTGAGAATCTCAAGTTCAAACTTAGAGCTTTTATCATAATTATAACCAAAAACTAAGCCAGGTTTTATTTTTAAGCCAGCACCCCATCCACCACCAAAGTTTAAACCTGCGTAGTACTGCTCTTTTGCACTATTACTAGCTGCTTTATTACTAGCTGCACCTGCTAGAGATGAAGTGAGCAACACAGCTAAAACACACAATCCTTTTATTTTCATATAACTACCCATACAAAAAAATATATAATGCACAAGTATATATCCTTTATATTAAAAAAGATATAACCTCATATCAAAAAAAGTATACCTACGAAATTAGCGACATGCTACTCAAAATTTTTATATAACTATGTTTACTATCTTATTTGGTACAGCATATATAGTGCGAATTTTGCTTTGATCGATTTTGTTAGATACAGAATCTGTTGCTATTTTCTTCAATTTTTCTTGAGGTAAATCAGTTGCCACTTCAATGGTCGCACGTAACTTTCCATTGATCTGCACTGCTACAGTCACCATATTATCAATTAGTAGTGATTCATCAGCTTGTGGCCAAGGCTTTAGATATAGCATGCCTTCGCCTCCTATTTTTTGCCATAAATTTTCAGCCAGGTATGGCATGAATGGCTCAATTACTCTGATTAGTATGCATATACCTTCATCAATAAGAGATTTTCCAGTTTTTACGTCTATTTCAGCTATTAAATTTGTCATTTCACGAAACTTTGCTACCACACAGTTTAATCTGCAGTTTTTCAAGTCATCTGTAAGCCCTTGCAATAGTTTATGGATTTTTTTTCTGTACTCTAGGAGTTTACCTACAATGTTTTCATTATCATAGTGTATGTTTACGGGCCTAAGTTGCACTACCATACGCCACAATTTATTTATGTAGCGAAAACAACCTTCCACGCCATCATCAGACCATTCCATATCTTTTTCTGGGGGGGTATCGGATAATACAAACAAACGAGCAGTATCAGCACCGTATTTTTCTATGATAAAGTTTGGGTCAACTGTATTCTTCTTTGACTTACTCATCTTTTCGACTTTTCCAACTTGGATCTTAGCACCCTTCGCAATCAACTCTTTTGCTTCTTCGGGAAAGAGCCATTTGCCATTCTCATCTTTATAAGTTATATGGCAGACCATTCCTTGAGTGATTAAAGTAGAGAAAGGCTCTTTAACGTCAAAATAGCCACATTTAGTTAAAGCACGGCAGAAAAACCTTGAGTAAAGCAAATGTAAAATTGCATGTTCTATTCCACCTATGTAATAATCAACAGGCATAAAACGATTACAAGTATCTTTATTAATCGATTTATTTTCACTGCAAAATGCAGCAAAATACCAAGAAGATTCAAAAAAAGTGTCAAATGTATCAGTTTCACGTTCTGCTTGCTTTCCGCACTTTGGACAATCAACAAATTTCCAGGTTGGGTGCTTATACAGGGGATTACCACCACTTGTAAATTCTACATCCGTTGGTAGAACAACAGGGAGGTCTTTTTCTGGAACTGGAACAATTCCACAATCTTTACAATGTATAATAGGTATAGGACATCCCCAATAACGTTGCCTTGAAATTCCCCAATCATGCAAACGGTAGTTTACTGTTTTTTTGCTTATTCCTTTTTCTTCAAGTTTTTTTATGATTACTTTTTTTGCCTCATTAATCATTAGTCCGTTTAAGAATTCAGAATTGAACATCACTCCATCACCGAAGTACGGTTCTTTTAAGATCTCTGTGCTCTCTGTGCTCTCTTCACAAACTACAGGAATAATCGGTAAACCATACTTCTGTGCAAATTCAAAATCACGCTGATCATGTGCAGGGCAACCAAAAATCGCACCTTCTCCATACTCCATCAACACAAAATTCGCTATATAAATTGGTAATTCCTTGTCGAGAAATGGGTGCCTGACGTTCAGTCCAGTGTAAATTCCAATTTTTTCATCATTCTCCCCCTTTGCCTTCATATTACCAAAAAAGTCTCTTATTTCTTTGTCCTTAAGGTCTTGTACAATAGGGTGCTCTGCTCCTACTGCAAGAAAAGAAGCTCCAAATAAAGTATGAGGAGAAGTTGTAAAAATCTTTAACTTCTTATTCAAGCCAACTATTTCAAAATCTATAGTTACACCTTCAGATTTTCCTATCCATCGTTCTTGCATAGTTTTGACTTTTTCTGGCCAATTTTTTAAACTTTGCAGACAATGAAGCAAATCTTCAGCAAAATCAGTAATCTTTAAAAACCATTGGAATAACTTACGTTTTTCAATAACTGTACCTGATCGCCATCCTTTTCCATCAACCACTTGCTCATTTGCAAGCACTGTTTGGTCCACTGGATCCCAATTAACCCACGACTCTTTTCGATAGGCAAGACCATGCTTTAAAAAATCCAGAAAAAATTTCTGTTCGTGTTTGTAATAATCAGGCTCACATGTGGAGAGCTCACGATCCCAATTGTATGAAAGACCTATAGATTTTAGCTGCGTGCGCATATTATCTATATTATCTTGTGTCCATGCTGCAGGGTTAATGTTATTGTCCCTTGCTGCATTTTCAGCTGGTAATCCAAACGCATCCCAGCCAATTGGGTGCAAAACCTCAAATCCACGAGCTCTCTTGTAACGTGCTATAACATCTCCTATTGCATAGTTACGCAGGTGCCCCATATGAATCTTACCAGATGGATATGGAAACATTTCCAACACGTAACATTTCTTCTTTTTACTATCTTTGCTTACAGAAAAATCCCACTTATTTTGGTAGAATTTTTCAACGTTTTTAAAATCATATTTCATAAATTCAATCACAGTTTATATGTACTAAAGGATCGACTGCTTGACCATTATGTCTTATTGTGAAACACATCTGCGGATCTTTATCTTGTGTGCTTGATTTACCTGCAGATCCAATTACTTGACCTTGTTTTACTTTATCACCAATTTCAACTTGTATGTTTTTTAAATAGGAGTACATAGTCATGTAATTATCTTTATGTTCCACTATAATTAAATTTCCGTACCACCTCAGGCCTTTGCCTACGTATATTACTTTGCCAGGTGCAGAAGCAATAACCTTTGTTCCACTTTGAGCAGTAATTTTTATGCCATCTTGACATATTTTATCAGAAGAGGTAACTGCACCTTTAACCGGTATTACAAATTTACACATGCTTTGTGCATTATTGTTATATACCTTATCTACAAAGGCTTTTCTACTTTCTTTTCGCAGCGAAGAATCAACATTTTCTTTAATCAAATTATACTCCCTTGTGTACTCTAGGTCTCTTTTCCCATAAAATTCTTCGCCTTTAAGTAGTACAGGTGCAGGTTTTTGCAGGCCACAGCTTATCAGTATTGCTGATAATATAAAGAACAAGGCTATACGACACATACACTTATCTCTAGATATATCAACTTTCACAAAACTTTATAGTGTTTTTCGTCTATTTATTACTTTCTTCATTTATTTTATCAGTCAAATAGTCTCTTAAATCGGTAAGTTCTTTCAACAAATTTCTTGAATAATGATCAATTCTTACATCGTTACCAAATTCCTTTTGTACTCCTTTTATTGTATATCCTTTGTCATATAGCATATATTTTATTTTCTTTATTGCCTCTATACACTTATGATCATATAGTCTTCTTCCCTTCCGTTTTATGGGTTTAATTTGATGGAATTGACTTTCCCAGAATCTTAAAACATGCTGCTCCAAATGTAGTTCTTCAGCTACTTCTCCAATTGTGTAAAATAATTTTTCCTTATTCATCGGTTGTTTATTAATTTCTTCATCATTTTTGAAGGTCTAAAAGAAATTGATTTTCTCGCTTTAATTACTACCCTTTCCGATGTCTTTGGTATATTTCCTGGTCTTTCTTTCTTGTTTTTAACCAAAAATGTTCCAAATGAAGATATTTTTACTATTCCATCCTTTGCTAAGCTCGTTTTTATCTCATCCAATATGTCATCTATTATTGCAATAGAGTCTTCTTTCGATAATCCAATTTCCTGGTTTATACATTCAGCTATTGTTGCCTTAGTTACTGTTGTGTCTTTTGTTGTCATAATTTATTACAGTATGTTAATATAATATAACAATCGACTCAAGATTCAGCTACTTTATTTTTATAGTATGTTTCTTTTGTAGCATAATTAAAAATACTAGCAAATGTTAACATTGCAAATATTGTGAAAAGCGCCATTTGATGATCTGAAAAAAGTGCTAAAATTGACACTAAAATTCCACTCATAACAAACATAAATCCATTGATAATGGATGATGATGTGCTAATATACTTCTGCTCAACAATCTCACTACCAACAGTAAAATTAAGCATATGTCCTCCTGCAAAAAAACCAAACATTAACATACAAAAGTATATAATATGAACTGTTAAATTACCGCATAGTAAAATAATAGCTGAAATACTTTGCAATGTGGCAAAAGCAGAGATTACGTGCCTTCTATTTTTAAATAGATTTGAGATTAGATCTGCAATTGGAGCACCAACTGCAAGACCAAGCCACAATATTGCAGTTGCCACACCTAACTCCATTGTATTGAGTTCTAAGTTGCTTAGTAACCTTGGTGCCCACAGCATATTAAGCGCTAAAAATGTTCCAAAAGTAATAGCACCCACTATTGAGGTTATCCAGATATCTCTTAATTTTAGCACTGTTAGTACAGAACATATTACTGTTTTTATAGAGCTCTTTATTGTGTATTCCCCCAAATTTTTTTTTGAAAGTCCTTTCGGATAAAAAAACATAAGTACGAATATTGATACGCCAAATAATATTACGCATACAATAAGATTTTTCCAATCTGCACCTTCGGCAAGCAAGCTAGAGAAGCACATTTGAATCATCAAAGCAGAAAGACTTGAAATTGTCTGCACTAGTGAGAACATCAGTCCAAATTGAGTAAGGGGAAAATATGTGCTACTTACATGAGCAGCGCCAACAAAACCAAACGATGCTCCAATTGCGATCAAAAATTGAGATAAAATTAAATGGGCAAAATTGTCACTCTTGATAAGGACAAAAAAACCAAAGAGCATGATTGACAACGAGAAAAAATAAATTTTTTTGCTGGAAAAAACATTAAACATTGCCCCACTAAAAAATTGTGAGATAGCAAAAGTCCAAGTATATGCTGAATTAGCTAGTGCAACTTGCGCAATCGTGAGCCCAAGTTCTTTTTCAAGATTCACACTTATAAAGGTGTAGATTATCTGCATATTGCTGAATATAACAATTAAGTTGCTGATCAGCCAAATGAACCAAGCTCTACTTTCCATAAGATTTTATAAGTAATCCATTAATAACAAGCCTCTTTTAGTCTCTGATTAATGTTAAAACAGTTGCAATTATAGATTATATAAAAGCTATGAAACAACAAATTTGTTGTGAGATTTTAATTGTTAGAATCTGTATATGATCTCAAAAAAAGAATAGATTTTTGCTTTTTATCCCCTGTTATAAAGGAGTATACAGCGTAGGGTGAAAGGCCTGGGTAAAGATGATATAATTCCAACAAGAGAGATACCCTTCAGATCATCTTCCATTGAATGTAATGGTTGATGTCACAGTTGAACAGCACAAGCAAAGACAATTAGAGTTATAAAATCTTGTTTAATACACATTAAAGTGGACCTATGTTTTGCCACTCAGAACCTGTCTTGAAAGGGAAAAAAGAAAAGAATAAGATGCAAAAAATAGGAAGGTGAGTTGTATCTAAGTGATATAAGTGACAAGGCCAAATGTTGCACAAGGGGCGATAACAATTATTAATGCAATAAAATATATAATGAGGGAGTTTAATATAGTTATGCAAGAGGCCTAATTTAAAATATTAACGTAAAAAATTGCTTCCATATATTTTAAATCTGATTATAATCACAGTTAGAGATATTTTAAGAGCTCAAAATCTATCTTTGTCTGCAGACTTTTCTATTAAATAATCAAACTAAGTAAAAAATGTAGCGTATCTTCTTCAGCGCATACACATATGCTTAATCTCTGTCGTATGTGCGCTGCACTTTTTTCTAATCTTTTTTACACAGGGGGATTTTATGTCCAGAATTCCAGATACTTGACCTTTACTTTAGCTAAAAAACAATAGGCGCCTATGGCTAATTAAAATAAAAATTTTTCTAATATATAGAAGAATTACAAAATCACTGTTTACTGAAACCGGGCCAAGGAAGCTGCTAATGTCACAGAATTTTAGGTAAACGTTGTTTGCTTGACGTATGAGTGTGCTCTCCTTACTTCAAGAACTCTTTAATATTTAACCACTTAAGTCCTTTCAAGATATGTTCTTAGATAATAGTTTTTCAAATCCTTGGTAAATCAAAGTCAGCTTAACTATTAATTATTTATCTTTTTTTCTAGTTATGTAACGGGTCTGTTATTAAATTTTTCAATAATACCTTTTATTTTCGCCGCCTCTTCAAACTCTAAATTTTCAGCATGCTTCAACATTTGCTTTTTCAAACTATTTAGATCATCCTTGCTAAAATTCTCAACTACCACTTTTTCCTGTAAAGTATTTGATATAGGCTTTATTATAGTTTTTGGTACAATATTATGCAGTGTATTATGCTCTGTCTGTTTCTTTCTTCTCCTTTCAGTTTCTTTCAGTGCACGATCCATAGAATTAGTAATTTTGTCTGCATATAAAATTACTCTGCCTTCAACATTTCGTGCAGCACGACCTATCGTTTGAATGAGCGAAGTCTCTGATCGTAAAAACCCTTCTTTGTCAGCATCTAAAATTGCAACCAATCCACACTCGGGAATATCAAGACCTTCCCGCAACAAGTTAACGCCAACAAGAACATCTATTTCTTTAGATCTTAATTTGCATATAATTTCAATTCTTTCCAGTGCACCAATATCTGAATGTAGGTAAGTTACTTTCATACTGAGCTCACTCATATGCTCAGCTAGCTTTTCAGCCATTTTTTTTGTCAATGTGGTAATTAGAATACAAAATCCTTTTTTTATTGTTACTTGCGCCTCGTGAATCACATCATCAACCTGACTCTCTGTTGGTTTTATGGTGCAGATGGGATCTGTCAGTCCTGTTGGGCGGATAACTTGCTCTATAAATGCGTGATTAGTCTTTTCTAATTCATATTTTCCTGGAGTAGCCGAAACGTAAATAGTCTGTGGCCGTATTGCCTCCCACTCTTCCAATTTTAATGGACGGTTATCAAAAGCAGAAGGTAGCCTAAAACCATAATCTATCAATTTCTTTTTACGTGCTTCATTACCGCTATACATTGCACCTATCTGGGGAACGGTTACATGGCTTTCATCAACAAATAAAATTACATCTTTAGGTAAATACTCAAACAATGTAGGCGGTGGATCTCCGGCTTTCATTCCGTAAAGATAACGCGAATAATTTTCAATACCTTTACACACTCCCGTTGCCATCATCATTTCAATATCAAAATTAGTACGCTGCTCAAGGCGTTTTGCTTCAACAATTTTGTTCTGTGAATAGTAATAATCCAGGCGTTCATGTAGTTCTTTTTTAATCAATTGAACTGCTTGCAAAAGAGTCTCACGTGATGTAGTGTAATAGCTATTTGGAAAAATGGTGACTGTATCTATGCGTCTGATAATATTGCCGTTCATGGCATCAATCTCAGAAATTTCCTCTATTTCATCACCAAACAATGATAAACGCCAAGCTTTATTTTCATAATAGGCAGGAAATATATCAATAATATCGCCGCGCACTCTGAAATATCCTCGCTCAAATCTGACATCAGAACGTTTATATTGGAGATTAACTAAATTATTCAGAAAGTCATTAACATGAATCTTATCTCCAGCACTTAAAGTCAAGGTCATGCTGAGATAGCTCTCAGGCGAACCAAGACCATATATACAAGAAACACTCGCAACTACAATCGTGTCCCTACGCTCCAAAAGAGAGCATATAGCAGAATAGCGTAGCATATCAATTCTTTCATTTATTAAAGAGTCTTTTTCAATATAAGTGTCTGTTTGTGGTGAATAAGCCTCAGGCTGATAATAATCATAATAAGAAATGAAGTATCCAACAGCATTGTGAGGAAAAAATCCTCTCATCTCCTCGTAAAGCTGCGCCGCTAAAGTTTTATTATGTGCCATAATTAACGCAGGCCTGTTTGTTCTTGCAATAACATTTGCCATAGTAAAAGTTTTTCCAGAGCCAGTTACTCCAAGTAAAACCTGATCTCTTTTATTACTATTTAACCCTGCAACTAAGTTGTCTATTGCCTGTGGTTGATCTCCAGCTGGCTGAAAATGTGTAACTATTTGAAATTCCATACCTTTATATTTTCATAATGTATTTATTACTATACAATACATTTGCTAGTGTAAATAAGGTATGAAAGAATGAACATAAAAAACTCTATTTTTTCTTTTTATAGAGCCTGCTCCAAATCCTGTTGTTGGTTAATACAAAAAACACCGTCAAAATTATAAAATATGTCACTATTTTTAGCCCAAGTTTATGTCGGCGCTCCAGTTCTGGCTCTGCTGCCCATTGTAAGAAATTTACCACATCATATGCCATATTTTCAACTGTGGCTTGCCTTGTACCATCATATTCTACCATTCCTTCAGAGAGTGGTGGTGCCATAGCTAACCTGCCTGTTGAAAAATATGGATTAAAATATAAACCGTTCTCATCATGTTCACCGTTTTGATAACCAATTAGTAGTGAATAGACATAATTTGCACCATCATGTCTTGCTTTGACAATTAATGATAAGTCCGGTGGAATTGCTCCATTGTTGCTTGCTGCAGCTGCTTCTTTTGTATCAAAAGGTGCAATAAAATAATCCGAAGACACTCCCGGCCTATCAAACATTTCACCCAAATCATTCGGACCATCTTTAACTTGGTAAGAGGCTGCAATTTGTTTTACATCCTCTTCAGAAAAACCAACATCTTGCAAATTACGAAACGCTATTCTATTCATTGAATGGCAAGCAGCACAGACTTCCTTGTATACTTTATAGCCACGCTGAATTGACTCTCTATCGAAAGATCCAGTAATTCCATCAAAACTCCAGTCGATTTTCTTATTTGGTAAAGGTTTAAACTCCTCTGCAGACAAAGAATTAGCGAAAAATAATACACAAAACACAGCAACTTTAACCAATAGCATCACTTCATCTCCGGCACGGAATCGCTTATTGTTTTTGGTAATTTTTTTGGTTTCTCATACTTACTAAGTAAAGGTAAAATTATCACAAAATATGAAAAATAATAAAGAGTTGAGAGCCTACTTAAAGTAATGTAAGGCTCCTTAATTTCTTGTCCCCCAAGCCAGGCAAGAAATGCAAAATTTATTGCAAAAACCCAAAAAAATTTCTTAAATAATGGGCGATAAGCACCACTTTTAACCTTTGATTTATCAAGCCAAGGCAAAAGAAACCACACTAAAATAGATCCAAACATGGTAAGTACACCAATAAGTTTATTTGGAATTGAACGCAGCATCGCATAAAAAGGTAAGAAATACCACTCTGGCACTATATGTACTGGAGTTACCATAGGATCAGCCTCTATATAATTATCAGGATGCCCAAGATAATTAGGGGCATAAAAAACAAATGCAAATAAAATTATAAAAAATAAACCAAAAGTTATGCAGTCCTTTGCTATATAGTAAGGGTAAAAAGGAATGGTATCCTTATCTGACCTGACTTCTATTCCACTTGGATTATTAGAGCCAAACCTATGCAGAGCAACAACATGCAACATAGCTAAAGCGATAATAATGAAAGGCATAAGATAATGCAGCGCAAAAAAACGATTGAGCGTTGGATTATCAACAGAGAAACTTCCCCATAGCCATATAACTATTTTATCACCAATTAAAGGTATAGCCGAGAATAAAGTAGTTATAACTGTTGCACCCCAAAAACTCATTTGTCCCCATGGAAGAACATATCCCATAAAGGCAGTTGCCATCATTGCAAAAAATATAAATATGCCAATAAACCATACCATTTCTCGCGGTCTCTTATAAGATCCGTAATATAATCCACGCATGATATGAACATAGACCACCATAAAGAAGAGTGACGCCCCAACAGCATGAGTATAGCGTATTAACCATCCGTAACTTACGTCACGCATTATACGCTCCACGCTATTAAACGCGTAATCAACATGCGGAGTATAGTGCATAGCAAGAAATATACCTGTTATTATTTGTAAAATCAGCGCTATACCAGCCAAAGAACCAAAATTCCAAGCATAATTTAAATTTTTTGGTACTTGATAAGAAGCAATATGTTTTAGAAAAGAAAATATAGGCAGTCTATATTCTATCCAACCTAATATACCTTTTTCTTCTATTATTTCTTTTTTGCTATCATCTTCCATAACTTAAAGCTTTGTCATCTTAACTCATTGTATTGTAACAATTTAACGCTAATAAACAATAAAAAGTTTAAGTTTAAAGAGTAGATTTCACAAAAACAAGCACTCAAATTTGAGTGCTTGTTTTAAAGGGACTTTTGATGATATACACCTTTAGATATTGTTGAATTGCTTAATGAACTTCGAGGACATTGATAAAGTTTTTCACAATTACTAAGTGCCATCTTGACATTTCTTTCTATAGCACTAACCTTTCTTTCTTTAATTTGCTCCAATGTCAAAAGCGAATTATCCAGTGGCATTGAATATCTTTCCCCTGTGAATTTACTGATTGCTATAGCAGTTAGCAGAATTGCTCCATTACAATCAACTTGTGAAGAACCAATTGAGCTTCCAGTTGAATGTGCAATAGATTGCTGTGCAGGAGGTAAAGCAGGGGCACTCTGAAATAAGCTACTGAGTGCAGCAGTTGTTGAAGTTCCCATCCAACTAAATACACTATTAATAAAAGAAGAAGGTCTTACTGCACTACTTGGTGCAAGAGTAGTATCACCTGGGTTTACATTGGCACTCTCTGCTTCTGCAACAATCTCTTTTATCGTTTTACCGGGATAAAATAACTTAACATAATCTGATGGTGTCTCGTTCCTTATATCCTTAACATTATCAATATCAGCACCACTATCGTATAACAGCTTCATTATTTTTGGACGTTTTAAACTAATAGCCAAATATATAGGTGTTTGTCCCTGTTCGTTTTGAACATTGACATCAGCACGATATTCAATAAGAAGCTCAACTATTCTTGAGTAGTTTTTTTCAATAGCAGCATGTAGGCATGAATTTTGTGAATAAGCAAGAAGATCAAATTTGCCGTTTGGGCTAGCACCATGTTTAAGTAAGACCTCCACTTTTTCCGGACTATTCTTGTCTATAGCCCAACCTACAAGAGTGCGTTTTTTATCAGCATATGAAAAATAACCACTAATGCTTGCTCCTTTATCGATTAGAAGCTCTATCATTTCTGTGGTGCCCTTCGTAACAGCATAGTATATAGGAGGCACATGAAAATAATCCTCAATATTAACATCTGCGCCATTCTCAATTAAAAACCTCATCATTTCTAAATCTTGTTTACTAACAGCAATCGATAAAGGTGAGTTACCATTTCTATCTTTAGAGTTAATAACATTAGTAGTATGTGTCTTTCCTTCGCTAATATACTCCTCAGCTTTTTGAAAATCACGTTCCTTTACTGCAGAACGTAGCCCATCTCTCCATTTTTCAACTTCTGTTTTTGTAACCATAACCCTCCTAAAAGATAAAATCTTTGCCCTTATACCACATAATTCGGGCATATGCTAGTGAAATTTATATGTAAAATTAAAAAAAATTTACAACGTAAGAGATTGTTATTTCATCATGTGCTACATTTAGTTTTTGTACAAAACACCATAAACCTCCTTAATTTACTTAAATTTCGTAGCAGCTTATTCCCAACATATAAGAGCTTTAACTTAAAGAGGATTATACGAAAATAAGCACTCAGACTTGAGTGCTTATTTTAACTGATTTAGAGGGACTGTGATGATGAAAACCTAGATATTGTTGAATCGCTAAGTGAACTTTCAGGACATTGATAAAGTTTTTTACACTTACTAAGTGCTATCTCGAAGTTTTTTTCTATAGTGTTAAGCTTTCTTTCTCTAATTTCTTGTATTGTGAGAAGTGAATCTTCTAGTGGCCTTGAGTATTTTTTCTCTGTGAACTTTCTGATCATTACATCAGTTAGTAGAGCTGTTCCATTAAAATCAACTTGTGAAGAACCAATTGGGCCACCATCTAAGTGGTCAACAGATTGCTGTGCAGGAGGTAAAGCAGGAGCACTGCTGAATAAGCCGCTGAGTGTGGCAGTGGTTACCCAACTAAATATACTATTAATAAAAGAAGAAGGCTTTACTGCGCTGCTTGATGCAGGATCTGGAGTATCACCAGCTTCTAATCCTATCTTAGTATTTGCCCTGGTGGAGGCTGAGAAAGGGTTTGCTGTACTACTTGCCAAGTCTTTGGTATTACTAACTTCCAATTCCATCTTAATTGCTTTGGTAGTGGATAACGAAAGACTTGCTGCACTACTTACCAAATCTGTGCTGTCGTTAGCGTCTTTAATACCTGCTTTTATAGAAGTTAATTTTGCTTCATAGTCAGCTTCAGTAGCACTGCTCAATACAGATTCTATTTTTTGAATTTCACTACTACTACATTCATCTTTTCTAGCATCTCCAACAACATCTAATGCTGTTTTGCCGTAACGACTTTGAATACTAGCATCAGCACCCTTGCAGAGTAGGAGTTTTACCATATTTAAATGACAGTGGTCAGATGCTAAGTACAGAGGTGTAAAGCCTTTATAATTTGTAGCATTGATGTTAGCATCACGATCAAGTAAAAACTTTGCTATTTCTAGTTTATCATGTCTAGCAGCAATGTGCAAGGGAGTACTCAAATATCGATTACTAATAGTAGTATTAACATCAGCACCGCTGTTACATAAAAACTCTAATATCTTTAAATTACCCAAGAGAGTAGCATGATGTATAGGTTTCATATAGTATCTTTCATAATTCAAAACTTCATTTTTTATTTGTTCATACTCTATCTCTTTAATACATTCTTTAACTTTCTGAAAATCACCTCTGCTTATAGCAGAAACTAATTTTCTTCCTAAAATCTCAATTATTTTTTGTTTTTCCATCAAATACCTCCTAAAAGAGAATCTCCCGGGTTTATATCATGCAACTTAATATGTGCAAGCAAAATTTACAGAGAAAAATTTCAATAGTTAAAAATTAGGTCTTCAGCAACCTACCACGTTAACTTTTGTACAAAATATGCTGAGCTTCATTATTCAAATTTTTTTGCTCTTAATAAGAAGCAATCTGCTTTAGAAAAGGAAATAAGGGATAAGTTTTGTAAATAAGCACTCGAATTAGAGTGCTTAGTTTAACTGATTTAGAGGTGCTTTTGATGATGCACGCCTTTAGATATTGTGAAGTTGCTCAGTGAGCTTTCAGGATACTGATGAAGCTTGTCACACTTGCTAAGTGCCATCTTGACATCTCTTTCTAGAGAATTAAGTTTTCTTTCTTTAACCTGTCTTATCGTTAAAAGTGAATCATCCAGTGGCATTGAATATCTTTTCCCTGTGAACTTACTTATTGCTACAGCAGTTAGCAGAATTATTCCATTACAATCAACTTGTGAAGAACCAATTGAGCTTCCAGTTGAATGTGCAATAGATTGCTGTGCAGGAGGTAAAGCAGGGGTACTTTGAAATAGGCTACTGAGTACAGCAGTAATTGAAGTTCTCACATAACTAAACATACTATTAATAAAAGAAGAAGGTTTTACTGCGCTGCTTAACGCATTTGTACTATTATCATGATAGCTAAAGTAATTCCTAGCTTCTATTACCTTAGGATTTGCTCTAGAAGCTAATGTCTGACAATTAACTTCTTTATCAGCACATTTTAATGTAGATATTATTTTTTGCCTTGTATTACTAGTACATATAGATTTTGGATCATCTCCAACAACATCTAGTGGTATTCTACCACCCGCATCTCTTATATAAATATTAGCATCATGCTTGATAAGAAGTTCCACCATTGCCACTTGGCAATGGAAAGACGCTAAGTGCAAAGGCACCTTACCCGTTATATCTTGCAAATTGATCTTAGCATAACGACTAAGTAGAAGCTGTCCTGCATCTTCTCTGCCATATTCAGCAGCAACGTGCAATGCAACTCTCAAGCTTTCACTACTAGCAGCATTAACATTGGCGCCGTTATTAACCAAAAACCTCAATATCTTTAAGCTATTTTCTTTCACAGCAAAACTTATAGGTTTCATACCGTATTTTTCACCAATAAAAATCTGCTTTCTTAGGTTCATGTACACTGCACTTCTGATACATATGTTAGCTTTTAGAAGACTATGCTCTTTTATGGCAATAAATAACTCATTTACAAAGTTCTCAGTTTTTATCCGTTTTTGCATCCCTTGCATCAAATATCTCCTAAAAGACAACGTTCCCGATTTTGTATCACACAATTTGATATATACAAGCAAAATTTACAGAGAAAAATTTCAATAGTTAAAAATTAGGTCTTCAGCAATCTATCACGTAACTTTTTTGCAAAATATTTTAAGCCCCTAATTCATAATTTTTATTACTTGATAATAAGCAATCTGCTTTAGAAGAGGAAATAAGGGATAAGTTTTGTAAATAAGCACTCGAATTAGAGAGCTTATTTTAACTGATTTGAAGGGACTTTTGATGCATACTTTTAGATATCGTTAAATTGCTTAATGAACTTTCAGGACATTGATAAAGTTTTTCACAACTACTAATTGCCGTCTCGAGTTTTTTTTCTATAATATCAAGTTTTGTCAGAGGTGGATTGTCCAGTAGTCTTGAATACTTTTTCCCTGTGAACTTTTTGACCACTACATCAACTAGTAGAGCTGTTGCATTAAAATCAACTTGTGAAGAACCAATTGGGCTACCAGCTAAGTGATCAACAAATTGCTGTGCAGGAAGTAAAGTAGGAGCACTGCTGAATAAGCCATTGAGTGTGGCAGTGGTTACCCAACTAAATATACTATTAATAAAAGAAAAAGGTTTTACTGCACTGCTTGGTGCAGGATTTGGAGTATCACCAGCTTCCAATCCTATCTTAGTATTTGCCCTGGTGGAGGTTGAGAAAGGGTTTGCTATACTACTTGCTGCATCTGGAGTATCACCAGCTTCTAACTCTAATTTAGTATTTATTCTAGCAGAAAGTAATAGTTCTGTACAATTATTTTTATGAAATCTTAACACAGCTAAGAATATTTTTTCTATGTCACAGCCATCACTGCAAAGATTTTCATAACCAGGGATAACCTCAAATGCCGTTTTGCCATTTGCATTTTTAATATTAATAGTGTTATTATTGAGCAGAAGATTCGCGATATCTAATCGACAATAAAAAAAGGCTAAGTGTAAAGCTGTAAAACCTTGCATTACTTGGGAAGTGGTACTACTAGTACAATGATATATCATTTCTTTTATTTCTGCTTTTCTATTCATGGCAGTAACGTACGAGTAAGGAACAAGACATCCATCACTAACAGCATTAATATTAGCATTATTTTTAAGCAAAAACCGCACTATCTCTAAGCTACCTCTATAAACAGCAAGATGTATAGGTGCCATACCATCTTTTTTACCATTAATAATCTCTTTTTCTTTATTTATATATCTTGCCTTTTTAACATATCTTTTAACTTTATTAATATTAAGCTCATCTATAGCCGCAAATAAATTCTTTCTCAATCTCTCAAGTTTTTTCATCAAATACCTCCTAAAGAATAATGTTTCCGGTTTTATATCATGCAACTTAATATGTACAAGCAAAATTTACAGAGAAAACAATAGTTAAAATTAGGTCTTCATCAACCTATCACGTGCTGCGTTTAACTTTTGTGCAAAATATTCCGAGCCTCCCTTGTCTGGATGGACCAGTTTCATTAAATTTTGGTATGCCTTATTGATTTCATTTTGGCTTGCCTCGGAATTCAGCCCCAGTATTTTTAATGCTTCATCTTTGGACATATTATCACCAGTGTAATTTTTGGTGTAACTTTTACTGCTGTTAAATTCGTTCAAAAACTTACTTAATATAGAGTGCATCATAAAACTTATGTTATTTCTCTTTGCCAAAAAGAGAAAAAATACAACAACGCTAGGTAAAACAAACGTGATTATTGTGAATATCAAAAAAAGGAAGAAGATGAATGACATGTATATTTTTTTATCATTTTATGATTAAATAGTAACAATTATAATTGTCATGGTAAATAACATGTTTATCCAGATTGAAGAAACACCAAACCCAAACACGCTGAAATTTCTTCCTGGTTTTGAAATTCTGAGCGAAGGAGAAACAGCTGATTTTTCAAATGCAGATGAAATAAAGAACTCCAAACTAGCAGTAAATCTTTTTCAAATAGAACATGTTGTAAGAGTATTTTTTGGTCATGATTTTATTTCGGTAACAAAATCAGATAGAATGAATTGGGATATAGTAAAGGTGGAAATTTTAACTACAATTATGGATCACTTTACTTCTGGTGGAAAAGCATTTGATAAAGAAGGAGTAAGTGATAATAAAATGCTAGAGGAAGAATTCTTTAATGAAAATGATATAGAAATTGTAAATAGAATAAAAGAATTGATGGAAAGTTATATTAAACCTGCAGTTGCTCAAGATGGTGGTGATATCAAGTTCCGTGGCTATAAAGACGGAATAGTTTACGTTGAACTGCAAGGAGCTTGCTCTGGGTGCCCAAGTGCTGCAATTACCTTAAAACAAGGAGTGCAGAATATGCTAAGCTATCACATACCAGAAGTTTCAGGTATAGAGACTATGCTATGACTAATCAAACAGTTAGAGGAACAAAAGATCTCCTGTTTGATGAATGGTACAAGTTTAAACACATAGAGCAAACAGCAAGCAGAATCTCAAGTTTATACGGCTTTTTACCTGTTCAAACTCCGATATTTGAATACACAGAAGTCTTTACAAAGACTTTAGGTGATAGCTCAGATATTATCACTAAAGAGATGTATACTTTTATTGATAAAGGGGGAAAGAGCATAACTCTGCGTCCTGAGTTCACTGCAGCTATTGTTAGGTTACTCATTGAAAAAAAACTACAAGCGCCGATAAAATTATTTTCAATAGGGCCTGCATTTCGCTATGAAAGACCGCAAAAGGGAAGACAAAGGCAATTTCATCAGATAAATTTTGAGGTTTTTGGCATAGAAGATCCAAAAGCTGATATTGAATTGATATCACTCGCTCAGCACTTACTAACTGAATTTGGCATCAATAAAAATGTAAAGCTGGAAATCAACTCTCTGGGTGATAGTGAAACAATAACTCAGTATACAGAAGCTTTGATATCGTATTTAAAAAAGTTTCAAAATGACCTATCAGAAGATAGTCAAAATAGATTGATTAAAAACCCACTCAGAATATTAGACTCTAAGGATAAGACAGATAAAGAAATAATCTCTGACGCACCAAAAATCAGTGATTATTATACAAAAGAATCTTCATATTTCTTTGACCAGGTGTTAAATGGACTGCAAGCTCTTGGCATACCTTACACTGTAAATAGCAAATTAGTTCGAGGTCTAGACTATTATTGTCACACAGTATTTGAATTTGTCACAGAAGATTTAGGTGCACAAGGAGCAGTTTTTGCCGGTGGAAGATACGATAATCTAGTATCTTCAGTAGGTGGAAAACACACTCCAGCAATAGGATTTGCAGGGGGGATTGAGCGTATAATGGAATTAATCAACTATGCTGAAAAAAAAGAGAGGCCTATTTATATAATTCCAATCGGTGGAGAAGCTGAAGAACATGCTCTAACACTTGCAAGTGAATTACGCAGAAATGGTTTATATGTGATTTACGAATATAGTGGAACTCTAAAAACCCGAATGAAAAAAGCAAATCAAGCAAATGCAAAAGTTGTATTAATCTTTGGTGATGAAGAGCTAAGCAGTAAAACTTTAAAAATTAAAAATATGGACACGGGTGAAGAAAAAATGATTGCTCGCGATAAAACCGTAGAAAATATCTAATCAGAAGCAATAGGAGTGTTAGCTATAGAAGAAAATTCCTCTGCACAAGAATTTTTCATAGCATTTAATATATCATAATCTGTAAAATCTAATTTTATCGGTGTAATAGTAATAAAACCTCCTTTTATTTTATCTACACTACCACTGCCTGAGTGTTCCCGAGACCAATTTAAGCTCAAAGAACCATTTAAGTTTTCAGTAAAAGTTAAATCACCATCAATGTTATATTCACCTTGTTCAGCAAATTCGACCCCTTTCACTTTTTCTGTAGCAGGAAAATTTATACTCATCACTATATCTTTAGGCCAACCAACTTTCATTAGCTTGGCAATAACCTTTGGTGCAAAAATCTTTGTATTGTTCCAGTCTATTTTATCATGATAAACTTGGCTCAGCGCAATAGAAGGTATAGATCTTGCAGCACCTTCCATTGCAGCACCGATTGTGCCTGAATAACAAATATCATCGCCGACATTTGATCCAATATTTACTCCAGATAATATTAAGTCTGGTTTTTTATTCATAATTTTATTTAACGCGATAATGACACAATCTGCGGGAGTACCAGACACACTAAACTCCCTTTCACTATGTTGACTTATTTTAATAAATTGCTTTACTGGATAGTCAAGAGACCTTGCAGCTCCACTCCTATCAGTATCTGGTGCTACTATCCATACTTCCGATGCAAAATTGTGTGCAATTTCTTTAAGTAATCTTATTCCTTCACTCTTAAAACCATCATCATTTGTTATCAATATTATCATATATAATACTCACCTATCAAAGTATACTGATGAGGTTTCTTTTCATAACCATAGCAAAGAACCTGCTACGAATCAATAAGGAAAAATTAGAGGGTGACCAGGTTGCCATCGTTTAGTTTGCTGTGAGTTAATCGTAAATACCAATTTTTAGCTTCACACCTAACTCACAATCAAAGTTTAGTAAACTCTAGAGGCGTGCTAAGCAGCAGAAAACCTTGCTATATTTCCCAAAAATGCTTTCACTCTTTCAAGGCAAGTGGATGGTTCTGCAGGTATTGCTACTTCATCTATCTTACCATATATTGCTGCATCTACGACTTCACCTGTTATTAATTCCCTTAGCTTTTGTTTTATCTGTCCTCTACGAATATGTTCTCCATAGTCATTATAAAACTTCACATATAACTCTTTAAATACAAATTCTTTTATAGCACTTCTCATATGAGAAATTCCATCCTTTACTTCATCATTTGCATTGCTCAAATCCACTTCAGAACCTAGCGAATATAAGTCATCAAAATTTTCTTTTAAAATTTTTATTTTAAAGTAGTGCTTATCTACAGATCTCTCAAGAAATCTTTTAGTAGCATTACCGGCCAATTCTCCTATTATCTGAGGCTCTAGTTGAGCTGCAAAATTATTTTCTGCTTCAAGGCCACTTAATGCATAAATGATACGATTAAGCATTCCAGGACCACATTGGCGATTACTTTCCTCAAAACGAACCAGCAATATGGATTTCAACAGCTCTACATCTGCATTTTGCTTTGTTGCTGCAATTAAAACTAGATTTATGGCCTGTGTTAATGTCAGTCCGGTTTTGGAATCTACCCACCTTACCCATTCTCCTTCTCTATAATTATCTACCTTCAAATAAGGCGCTATCAGTTCTTTCTGCTGATTTGTCAAACCGCCTATATAGTTTTTAAACTCTTCATCCAGCTCATTTGATGGAGTCCCATATTCTTCCTTTAATTTTTTGGCACACTCAATAACACTTTGCTCAAAACTTCTAGTATGAACATTCTGATTACCAGTACCTACATCACTTACATTAAACAAAAAGCTCATTTGCTTTACACTTAAACCCAGAGGCGAGAAGAGCTTTATTAATGGATACTTTATTAACTCAAGAAGCGCTACAGGGATCAATAATATAGTATTGATAAGCACTAAACATATTCTAAGACCGAGCGCTCTACTCTCTGATAACATTCTACTAAGTTCTGATATCTTTGATGCACAATACAAAAATGGTAATTGAATGTAGTATATTGAGTATATAGAAAAAAATAAAATCTTATCTTTTAACCCTACTGTTGGATCATTATATACTTCAGAAAAAATGTTATCATCACTATTTTCATTTTTGAAAGACTGATAGCTGCTTGTAATTTTTTCTGTAAAAATAGAACAGAGCTTATGCAGTCCGTAGCATGAAACGCCAACAGCTAAAAAAATTGCAAGTGTTCCAAAAAATGCTAATACTTCACTTGAAGTTTTGGCAAGAAGGAATGCATAAAGCGCATTAATAAAGATATCAAATAAATATTCAAATAAAAAAATTGCTCCAATAGCGGAAACAAACAATAAAATACCCCCACAAATAATCAAAAAATCTTTTAACCTTGGATTCATACCCCGCTTCTTAATAATCTATTAATATACTTTTTATTATATGCTTAAATTAAAAAAATGCAAATTTTGTAAAGACCAATTGAAATTTCTGAGCTTCAACTATATTGTTAATTATTCAGATAAAAATTAAACATTGTCGTGTCAAATAAAATAGGCTTTTTTGCTATTTTTGCCTTGGTGATTAGTAGCCAAATTGGCTCTGGAATTTTTATGCTCCCAATCAGCCTTGCACCATACGGCGCTTATAGCCTCATAAGCTGGGTTATATCAGGATTTGGTGCTATATCTCTTGCTTTAGTTTTTGCTTCACTCTGCGCAAAATTTCCAGAAACGGGCGGTCCTCATATTTATGTGAAACATGCTTTTGGTTCTACAGCAGCTTTTTTTGTTGGTTGGACATATTGGGTAAGTTCGTGGGTTAGCTCAACTGCTGTAACGATTGCAAGTATCGGTTATTTAGCCCCGCTTTTTCATAATGATATACAAGATATACGTTTGCTTTTAGAAATAACATTAATTTTAGCTATTATGCTAATAAACTTAAGGGGAGTAACTACTGCTGGGCATGTTGAGCTTTTGCTGACCATTGTTAAAATTATTGCACTTCTCGCAATACCTATCGCAGGGTTGTTTTTCTTTGATAAAAATAATTTTATTGTAAGCGAGGAAGTATCAAACTTTACAATATCACAAACTCTTGCTCGTTCTACACTCCTTACTCTATGGTGTTTTATTGGACTTGAATCAGCAACGGCACCTGNNNNNNNNNNNNNNNNNNNNNNNNNNNNNNNNNNNNNNNNNNNNNNNNNNNNNNNNNNNNNNNNNNNNNNNNNNNNNNNNNNNNNNNNNNNNNNNNNNNNTCTACACTCCTTACTCTATGGTGTTTTATTGGACTTGAATCAGCAACGGCACCTGCAGGATATGTCAATAATCCAGCTAAGACAATACCAAGAGCTATAGTGCTTGGAACAGTCTGTGTTGCTGTGATATATTTCATCAATAGTCTTTCAATTATGGGATTGATAAGTGGTAATGAACTAGCTAGTTCAAAAGCACCATATGTTGATGCGATAAAAATTATGTTTCCAGGTAATTGGCATTTAATTATTTCTGTTGTTGCCTTTATCGTTTCTGTAAGTAATTTAAATGCTTGGTTTTTAGCTGATGGACAGGTCACCTTAGGCCTTGCAAAAGACAAGTTAATGCCGCAATTTTTTGGCAAAAAAAATAAGCATGATGCTCCATTATGGGGAATAATACTCAGTACTTTGGGGGTGTTAGGTTTACTTATCCTAACGTCAAACAAAAGTTTTGCTGAGCAAGTAACTTCAATAATTGATATCTCTGTGGTGTCATTTTTGTTTATCTACTTAGCATGTAGCCTTGCTTTTCTCAAAGTTAATATACAAGACAAAAGCTACTGCAAATTTTTAATTGGAGGTGTGGCTGTATCTTTTTGCTGTTGGGTAATATACGAGACTTCTATAAAAACATTGTTAATATCAAGTCTATTCCCTTTAAGCGGAACACTTATTTATCTACTTTGGTATCATAAACTAAAAACTTAACTTAAATTTTTTATTTGCTAAAATTCTTAAGCTATACTACTGGCTTACATTAATAGAATTAAGAGGTATTGTGTCAAATAAAATAGGTTTTTGGGCTGTTTTTGCTTTAGTCATTAGTAGTCAGATCGGCTCTGGGGTTTTTATGCTTCCAATTAGCCTTGCTCCATATGGCGCTTATAGCCTTATAAGTTGGATGATATCAGGAGCTGGTGCTGTGTCTCTTGCGCTAGTTTTTGCTACGCTATGTGCAAAGTTTCCAGAAACAGGAGGTCCTCACGTTTATGTGAAACATACTTTTGGTTCTACCGCAGCGTTCTTTGTTGGTTGGACATATTGGGTAATCTCATGGGTTAGTACAACAGCTTTAATAGTTGTGGGTGTTGGCTATCTTACACCATTTTTCCATGAAGATATCAAAAGTATGCGTTTATTTTTAGAGCTGTTGTTATTTACAATCATTACATTAATAAATTTAAGGGGAATAGCTACTGCAGGGCACGTTGAGTTTCTGCTCACGGTTGTGAAGGTTGCTGTATTGCTTGCAATACCTGTAGCAGCGTTGTTTTTTTTCGATAGAAATAATTTTATCATAAGTGAAGAAATATTAAGTCTTACAACATCGCAAATTCTTGCCCGCTCTACACTCCTTACTTTATGGTGTTTTATTGGACTTGAATTGGCGACAGCACCTGCAGGGTCAGTTGATAATCCAGCTAAAACTATACCAAAAGCTGTGGTGCTTGGCACAGTTTGTGTTGCTGTTATATATTTTATCAACAATTTTGCAATTATGGGATTGATCAATGGCAACAATTTAGCAAGTTCAAGAGCACCATATGTTGATGCGATAAAAATTATGTTTTCTGGTAATTGGCATTTAATTGTTTCTATAGTTGCATTCATTTTTTGTGTTGGCAGTCTAAACGCTTGGGTTTTATCTAGTGGACAAGTTGCTTTTGGTCTTGCAGAAGATAGACTAATGCCAAAATTCTTTGCTAAAAGGAACAAGCATGGCTCTCCTTTTTGGGGAATAACAGTTAGTTCAATTGGAACTGCAATTTTACTAATTCTCACTTCAAACAACAATTTTGCCCAGCAGATTACGTCGATTATTGACTTTTCTGTAATTTCATTTTTGTTCGTTTATCTTGCGTGCTGTTTTGCCTTTCTAAAGGTTATTATACAGGAGAGGAGTTGTTATAAGCTTTTAATTGGTAGCATAGCAACAACCTTTTGTTGTTGGGTGATATTAGAAACCCCTGTAGGTACTCTGCTGATTTCGAGCCTGTTCACTGCAAGTGGCATACCCATTTATTTATTTTGGTACTGCAAAACTTCTGTGCAACAAATTCAGTAGTGAGAGATACACTTTAAATGGTTAATATTTATGGGCCAAGATTTTTTTTCTCTTTATCTACTTGTTCAATATTACCATTCTCAAGTTTGCTACCTACTTCTTCTGTGCGTTTATTATCTATGTAGATCTCATTTTTTGCTTTATTAGAAAGACCTATTTGCGATTGCAGTTTTTTATACTCTTCTTTTTCAGGCGTGAAAATTTTCACTAAAAATCTTCCTATTATTGGTATTGAACTTAAAAAATCTCTTAATCCAAAAGATTCTTGCTTCTTGTTTGAAAGATGCTGGTCTATCTTAGAAATTTTCACACCATACTTTTTATCATCAAAATTTATCGCTGGCTTGCTTTTTTTCGAAAGAACATTTTGAATCTCTAATCTATTGACTTTTTCAGGCTTTTGAAATGCAGATACTGCAGGTTTGACCTTAGTGTCATCATGTTTTTTACTCATTTCATTCTACCATGCAATATTATTAGTGTCTTATAATTATAACTAAATTATGGTTAATTGCAAGGTAAAAATATTAAAGTAATTGTAAATTTTATCAGTAAAAATATAATATAGCTTTAAAATCAGAGGTTTATTTATATGGGATGTAAGATTGCAGTTATTGGAGCAACAGGAAGAGTAGGATATGAGGTATTGACCATGCTTGCTGAGTTTCAAAAAGAGGGAAAATTTTCGATAGATTCTGTTGTTGCTTTTGCATCGAAAAAATCAAAGGGAAAAAAGGTAAGTTTCGGCGATGAAGAATTAACTGTCTTAGACCTTGAGAACTACGATTTTGTTGGAATTAATATAGCAATTTTCTGTGCTGGGTCTCATGTTTCCGAGAGATACGTACCGATTGCAACTGAAGCTGGATGTATTGTCGTAGATAATACCTCTCGTTTTAGGATGAAAGAAGGCGTGCCACTAGTGATTCCAGAGATCAACAAAGATAAAATTACGGAGTATAAAAACCATAACATAATATCTAATCCAAACTGTACTACAATACAAATGTTGCTGGCATTACATTTATTACACCAAAAAGCAAAAATAAAGAGAATCGTTGCTTCAACTTATCAATCAACTTCTGGTGTAGGTAAAGCAGCAATGGATGAGCTTTACAATCAGACAAAAAAAATCTTTATGAATGAAGCTAAAAAACCTGAAATATTTCCTAAGCAAATAGCATTTAATTGCATTCCTCATATAGGAGAGTTCATGGAAGATGGTTCTACAAAAGAGGAGTGGAAAATGCAAGAGGAGGCAAAAAAAATTTTAGAAGAGGATATAAAAGTAACTGCAACTTGTGTCCGAGTACCTGTTCTTGTTGGTCATGCTATAGCAGTAAATGTAGAATTTGATCAGCATATAACTGAAGAAGAAGCTCGTGAAATGCTCAGTGAAGACGATGGAGTTTTAGTGCAAGATAAGCGCGAAGATGGTGGATATATGACTCAGATTGATGTTGTGCAAGAGAATGCCGTATACATATCGCGTATTAGACAAGACGATACCGTTAAACACGGATTAAATATGTGGATAGTAGCTGATAATCTACGCAAAGGTGCAGCACTAAATATAGTGCAGATCTTGGAGATCTTGATCAAAGAGCATTTATAGCTCAATAGCTTAAATCTATATTGACATGTCCCATTTTACGCTTGTCCCTAACCTCTTTTTTCCCATATATGGTTAAACTAGCTTTTTCGTTGCTCAAATATTTGTGAGAATTATATATATCATTACCTATTATATTTTTTGTCATGCAAGGAAAGCGTAATACTACTTCCTGCATAGATAGCCCGCATATTATCCTAACTAGCTGCTCGAATTGACTAACGTTGCATGCATCCAAGCTCCAGTGGCAAGAATTGTGGGGTCTTGGGGCCAGTTCATTAACTAGTAATTCATGATTTTGAGTGATGAAAAATTCAATAGCTAGAATTCCTACTACATCAAGTGCAGTTGCTATTTTCTCTGCAGTTTTTTGTACCTCTTGGGCTAATTTATTATCTATTTTAGCTGGTGCTATTGAAGTATTAAGTATTCCGTCAACGTGGTGATTCTCTGCTATAGGAAAAAAAGCTACTTTACCGTTTTTATCTCTTGCAACGACTATTGAAACCTCTTTCAGTAAATCAACACTTGCTTCAAGAATGTACTCTTTATTCCAATCGAAGGAAGCAAATTGCTTCAGTTCAGAATCATTTTCAATCATATATTGTCCTTTTCCATCATAACCCATTTCTGTTGTTTTTAGCCTCACTGGATAGCTAAAAGTTTCACTACTTTCTAGTAGCTGATTATAATTTTGTATACTTTTGTAATCAGCAGTTTTTATGCTTAAATCTCTAATAAAATCTTTCTCTCTCAGCCTATTTTGCGAAATGTGTAACGCCTTTTTACCTGGATAAAAATCTGTATGCTGCGACACAATATCAATTGCACTACATGGAATATTTTCAGACTCAATAGTGACTAAATCCACACTCTGTGCAAAAGATTCAAGTGCCCTCTTATCACAGAAGTCTGCTATTGTTAAATCATCAGCAACAGAACAAGCTGGATCGTTTTTAGCACTGGCAAAAATATGCGTTTTGTGCCCAAGTTTTATTGCAGCGATAGCAGTCATTTTACCTAATTGCCCACTTCCTATTATTCCTATCACTTTTTTATCCAGTGGATCTGTTTTGTTCATCATGTAGATTAATATTTCCTAGTTAGAGTACGATAATATGCTTGGAAAATCTATGAAAAAAGTGTATAATTGAAGTGTGTTAAACTTTTATCATGAACACTTTACGATGACCATGAAATACACACTTATTACTAATTCTGTTGAAGTTACAGTTTTGCCAATTTACATTGAAGAGCAATCCATTCCTTATGAAAATTGTTACGTATGGATGTATAATGTTAAGATAAAAAACAAAAGCTCATCAACCATTCAATTATTAAGTCGCTATTGGCAAATAATAGATCATAAGGGGAAAATAAATGAAATTGCCGGAGTTGGTGTTATTGGAGAACAACCTGTAATAAAATCTGGAGAGGTATTCAAATATACAAGTGGAACATACTTAAATACACCATCAGGAATAATGCAGGGTAAATATGAATTTCTGAACGAAGAGAGCATAAAAACCTTTGATGTTATGGTACCACCCTTTTCCTTAGATAGTCCATACGTTAACACTAGACCTCATTGATCATCAAGATAGTGTATTTGTTTAAGTGCATCTGAAACCAGTGCTTCTTGTTTTGTCATTTGAGCTTCCATAATGTCATCCGAGTAGCTGATACTGAGATCCAACTAAGTTGATAAACACGAAAGCACTGACCATTTGCTTCTATAGTTGTCTTTTTTCGTCTATCTTATTTTGTTACTCTGCTGAACAGATGCAAAATAGTTTATTTTTGATTCTTATCATCAAGTGTGAATAAGATTATTGTAGAGGTTAAACCTATAATAACTATCATTAACGAAAATGGGGCAGCTTCTCTGTAACGCTCATCGCTGACAAGTTCATATATTCTAGTTGATATAGTTTCAAAATTAAATGGTCTGATAATTAGTGTTGCCGTGAGTTCTTTTACCGTATCCATAAACACGAGCAGAAATCCCGATAGTATGCTTTTCTTGATAAGGGGAATATGAATATTCAGGCACGTGGAAATAGGCCCATGACCCATAGTATATGCAGTCCATTCAATTTCATTTGGTGTTTTTTTGAGTCCCGACTCTATTGCTTTGAAAGATATAGCAAAAAAACGAAATAAATATGAGTAAACTAATGCGCCAATAGTTCCTACCAAGCTAATTTCTACAATATATTGAGTAATGAAAGAAGATATTCTGCTTAAAAACATTATTATGCTAATTGCAATAATTGCATTTGGAATTGCATATCCAAGAGAAATTAGACGTGCTATATTGCTTATTAGCTTATTTTTACGTGCTGTATATCCAATAATTATTGCAATGCTGATCGAGATTAGCGCGGTAATAAATGATAAACTAATACTGTTTGTTATTATATTGTAAAATCTTGCTTCGTATATGAAAAAGCCTTTCTCTATGCTCCAATATATAAGTGGAATCATTGGTAAAATAAAGCCTATTAATATCGGCAATAAACACATAAGATAAGAAAAGATCAACGATATAGAACCGTTTATACTACGTTTATTGTGATAATCTGCATTAGTATTGATTGAAGAGTAAGATATTTCTCTTTTTTGTAGTTTTTTCTCGATAACTATTAGTGTTGCAACGAAAATCAGTTCTGCAACTGCCAAAACAGTAGTTGAATATTTGTCATGAAGTAAAAACCAAGTACGGTATATTCCTGTCGTGAAAGTATCGATAGCAAGAAACTGTGGTGTGCCGAAATCTGTAATTACTTCCATCAGTACCAAGGATAACCCAGCTATAATTGATGGACGTATGGAGGGTATGATGACAGAAAACAGACTCTGTAATGAGGAGAACCCAAGTGTTGATGCAATAGTGACTGAGTTACTAACGCTCTTTAGACTTGAGCGGACCAACATATAAACGTATGGATATAGACTAAATCCCATTACTAATATTCCACCACCTAGGGATTTGATCTCGGGAAACCAATAGTCACCTTTGCCCAATTGAAAAGTATCTCTTAACAAGCTCTGAATCGGACCTGAAAACTCTAGCGTATTTACATAAACAAACGATACTATATATCCAGGAATTGATATCGGAAAGAATAAGGCAATCTCAAAAATTCTACTTCCGGGAAACGAAAAAAATGTAGTAAGCCAAGCTGGAATTACTCCAAATATAAAGGATATTAACCCTACTCCTACCATCAAAATCAACGTATTGAGTATATATTCAGGAAAAAGTCTACTAATTACCCATCCAGAGTTTGCTGATTCTGTAAATAGAATCGATATTAACGATAGTATAGGGCAGACAAATAATACACTTACTAAAAACAAGAATATATTTTTAAATACTCTCAGAAACATTAACTTGAATCTATATTTGATATTAAAATGTTATATGCAAAAACTAAAGATATCCAGTAATTAACAGCCGTCCTATTGAATATCTTCATAATTTTATATATTATGTTTTAAATCGATAAACTAATTAATTATGAGTTTTGTCATTGCAACTTTCTATCATTTTGTAAAACTCTCTAATTATTATGACATGAAAGATGAAATAAAAGTTGCATGCGACAATGTCGAATTAAAGGGTACTATACTCCTTGCAGAAGAGGGTATTAATGCAACCGTATCTGGTGAAAGAAACGCGATTGATAAAATATTCGATTTTCTACGTTCTGATTATAGACTAAGGGACCTTACATGGAAAGAGAGTGCAGCAGAATATCAACCATTTAGTAAGATGAAAGTGAGATTAAAAAGAGAAATTGTGAATCTTGGTGTAAGTAATCTCGATACTTCCGTTAGAGGTCAGTACATTGATCCAGATTATTGGGATGATTTTATCTCTCAACCTGATGTTTTAGTGATAGACACACGAAATGATTACGAAGTAAAACTAGGCAAGTTTAAAAATGCAATCAATCCACATACTCAGCGTTTTCGAGATTTTCCTCAGTGGGCAGAGTCTTTCTCTGAGAGTAAAGATCTGAAAGTGGCTATGTACTGCACTGGTGGAATCAGATGCGAGAAATCTACAGCATATATGAAAAGCCTTGGATTTAACGATGTTTATCACCTTAAAGGCGGTATTCTTTCCTACCTTGAAAAAACTCACAACAAAAGTGGTAATTGGGAAGGCGAGTGTTTTGTTTTTGATGATAGAATTGCTGTTGATCACTCACTCGCCCCAAGTGATAAAATAAAATGCATATTCTGCTCAAGTAAAGTTTCAACTGATGAGCTGAAATCAGTTCCACGTGGCCAGGTAGTTTGCTCTGATTGTAAATCTTTAAGTATTGAAAGAAAGCTAGAATTCAATACGAACCTCTAAGAAAATCTGCTTATTGCACACTTACTAACCTCAATTTTATCAAGACATTTACCTACGACATAGCCCGCTCCAGCTCCAAGTAACGCACCAACTATAGCAAATGCAATCAACACTACACCAGAACCGCCAATAAGAGCTAAAGTTTCTTGCCATAAACAACATGCTGCAACTAGACCAGCAGCTAAACCAATTCCTGCACCTCTGCACCTAAGTTTCATGTTATTAACACTAGTATAATGACTTCCAAAACCAAATTCTTTGATATCTTTTCTTTTTTCTATAAAATTGATAAGCTCCTGTATTTCTTTGTTATTTGTGTTGCTACGCAAATCATATAAATTTATAACGCCATCCTTTACATATTTTTCAAAATTCATTTTATTTTTCCATACTATTAGAATATATTTTTATTACACTTAATGTCTTAATAGTTGGTAAATTCCCATATAAGAATAAGTAGATAATCTTACCACTATAGGTGGGACTAAAGCGCGATAAGATTAAATTCCTGAAAAATGTTGGTAAGAAGAGCTTTTCCAAAAACAATAAAGTTAAGAGTTGAAGAGATAGTAAAAGAGCGACTTACAGTTAATCCAATTGATTTTGGTGAATCGTTTTGTTACAAACTCAAAGGATACAGAAGACTGAGAACTGGCGATTATCGTATCATGTAAATGCTGCAAAGTATGAAGTGTTTCAATAAAACACAGAAAAGACATTTATGAATCCTAGATTAATATCCTTCCAGTATTAACTTACTGTAACCTTTCCGGTTGATCCACTGCGATTCTTTGCAACGTTTATCTCTAATCCGTTATTAGCATCGATTTTATAGTCTGTAGAATAGTAAAATTATAGGGGTATAGTCAAAAAATGAGTTATTTTTGAGCTGAGCAAAGCCACCTAAGGTGAAGAGGAAAGAGGTCTGTATAATGAAATATACAATGCTTATAGGAAGGTTCTAACTTTTATAGATGTATTCTCTATGCTCTATTGCAGTAATTATTACTGTACGTTCTAATTTACTTATCCTATAAACCAAACGATAATCACCAGATCGTATTCTACGATGTCCTTTGAACTCACCGAGCAAGGGATCTCCTGCCTTCTCAGGAGAAAGTGTAAGACGCTCTTTTACGATTTCTTTTACCCTTGACCATATTGTCTTTGGAAGATTTTGAATGTCTTTGTGAACTACATTTTCCTCATAGCAGATTAAATACTTATCACCAGTTGATGTCTTCATGCCTGATGAATTTTGCATTTCGAGTGTCACGTTGAATAGCAAGTTTGGCTATTGCCATATCTTCTTCATTTTCAATTGCTTCTTGTATAAACTGCTCTGCTAGCTCTTGAGCTGATTGATTCTTTACTTTAGCTAAACGAGTAAGGTTTTTTAAAACTTTTTCACTAATGTTAATACTTGAATCAGCCATAAGTTTTACCGAAATCTACTGCATAATTATACAACATTTTCCTAAAATTTTCAATAAAGAATTGTATTGACGGATTATGGTAGATTGAGTATATACTAGTATTAGATTTTAGGGAGAAATGACACAGACGTATTGCAAGACATCATTAGGAATAAGGAAGGTATGCTGGCTACTGGATGTATTTCTATGATAACAACTACTCTTCATCATCAAAAATCAAGAAGGCTCTGCAACTTGATAACTCTATTCTTTTATTGACGTAGATGACTCTGAAAAATTGCGGAGCTGAAGTGCTATGGTTATTACGGTTTAAGAACAAAACGGAAAATCCTATGTTACACTAGAAATAATGTGCGGAAAAGGGGGGATTCGAACCCCCGACATATTTTCATATGTGCACGCTTTCCAAGCGTGTGCTTTAGACCGCTCAGCCACCTTTCCATACTTATTCATAATATTAAAAATTATGCTGCTAAACAACTGGTATATATGGTTCGCCACGGAAATTCACAGTATTGTTAAACTTGTTTTTGCACGTTAAAAACGCTTTATCACAACCTGCAAGTATCGAATATTTATCTCCGGTAGAAATTTGATATGGAGGAGAAGCAAATAATGTAACTACTTTATTTTTGTATTCTTTAACTACAACTTCAAATGTTGCTGAACTAAANNNNNNNNNNNNNNNNNNNNNNNNNNNNNNNNNNNNNNNNNNNNNNNNNNNNNNNNNNNNNNNNNNNNNNNNNNNNNNNNNNNNNNNNNNNNNNNNNNNNCACTCCGTGCTTATAATATCCATCACTTTCGATTAAATTAGTGTCTTCAAATCTTCTTTCATCTATCACTTTAGTAATTGTGCTCATTCTACTAAACTTTTTAGCATCAGCTTTACATCTATCATCGCAAAATTGTGCCCTGCATACAGGAGAATATAGCTCTGTTATGCTTCTCTCAAGCTTTGTCGCAAGACCTCTAATTTCAGCGATAAACCTCCCACTATTTAATGTTACTTTACCAAAAGTTCCTGCATGCAAATTCATAATTCCCTGACTCAAATCTTTATAATTCACAAGAAATATTTCAATATTTGCAAAGTCATACCTTCCTGATAAAACATCTTTTTCTTTAATATCAGCACTATTTAATATTCCTTCAATTTCTAAATTATCAGTTCTCAAATCGCTATTTAATATTATACTGCTGGCTATAAAACCGCTTGAAGATTTATAGAATACATTATTGAGATTTAAATCTTCATCATAGTCAGTAAATCCCATTACTTCTCCACTTACAAGTGTTAATTTCCAGCAAGTAGCGATGGTAAGTAATTCTCCAGCTAAATGGTTTTTTAATTTGGTTTGCATAGTTGCCTCTTATAAATAATGGCATACCTGCATTTAGCTACACTTGTTTTTTCAAATCTCTATAAAAATTTTCGTGTGGAGCAAATGCAAGAAGTGTTAATATGTTATTTTGTTCGTTGTGAATATAGGCTAATAATGTCAGTTGATTAAAAATAGAGAATTTATACACGCGAACACCTGCAAGATCGCCTGACTTTAGCTCTCCAATATATGGGTTACCTTGAATTTGTTTGATGGCTTCTTCAAGTTTGGGTAGTTGATTATTGTGCAGCTTCTTCATTGACCGCTTAAAAGTGTTGGTGAGAAGAATCTTCAAAATTTTGTGGACTTATACTCCTCAACATTACCTGACTTGATATCCTCAATGCCTGAAAGGATTTCTTTGATGATGTTATAGCTGAGCTCAGGGTTATCTTCAACAATCTGACCAATCTTAGCCCAATGCTCGATTTGTTGCGGTACAGAACGATTTTGCAATATGGAATGAGACTGCACTATTTTCTCGAACTCCCCATCAAGATTTACTGTTATACTCATTAGATTATTACTTCCTAGTTTTAGCTATTATATCATATATTGGAAATTTTTTCAACATTTTGAAAGTGCATAGTGAAAACACACACCACATTCAAGCTGTGGTGTGTATTATTAAATAACTAGAAAGAAAACTTCACACCAGTGAGGAGAAGAACTCCTTTGTTAGAAGGTATCTTATCCTTATTTTTATCTTCCAGTGCACCTTTTTCATCAGTTGTAAAGTAGTGAAGAGCTGCATAAGGAACAAATTTGCTTTTATTGCAAGAAGATAGATCATACTGAACACCAAGTGCAACATCATGAAGCATATCTTTATCACTCATTCTGCTACCAAAGTATGTCACGCTTGTGTAGATGTTATCATATTGATAACCAGCACCTGCAGTCCAATACATGGTATTGTTATCATTAAATTGCTTTAAGCCATTTTTTCTAGCAATATCAGTAGTCTCTTTATATTCTTTTGAAGCAAGGTCGAGTTCCTTGATACTCTTAGGTTGACCAGATTTGCCTAAATATGCAAAAGAAGCAGCGAATTTTACACTTTGATCTTCATCAATCTTATAATCAGCGCTTGCACCCAAATTAATGCCTGCCAGATTATTGTATTCTATGAACTCGTTATAAAGGTGCTTATCTTTACTCGGTTGCTTTGAAAACCCATATTCACCAACTACGGAAGTTTTAACTTTTACATTATGTTTACTAAAGTCATATTCATATGATGCACCAGCGCTTATTATATGCTGGTAATCTGGTCCAACATGTCTTAACGTTTCCTTATGCTTTACCTCATCTTGCTTTTGAGCATTTTTAGAAAGAACTGAATCTATTTCTTTTACAACGGATAAACCACTATCGTAGCGAGGTGAGTAGCTAAGACCAAATCTTGCACCCATATAATTCGGCGAGTAGTAAGCAGCTCTAAATGGCAATGTGGTCATAACCTCTTTGTTGTATTTTCCTGCCATACGGAAGGAGAGTTTTTCGCTCTCGCTCGAGAAGCTTTCAGTGTAAAGACGTGGTGTTACGTAAAATGGGAAGTTTGCAGCACTTCCTTCTAAGTTTACTTTTCTGAACCAGTCACTATCTGCAGCTCCATCAACAGTTGCAATTCTTGTTGCATCAAGTCTCATCAGAGACTCAGGACCAAACTGATAACCAAGTTTCAGATCACCATATTTTGAATTCAAAAACACATGTGCACTTCTACCTCTTGCAGCATTCACGCCTTGTGAAGCTCCTTTACCTTCAGTAACTGGAACATGGAATTGTACATCGGCACCATAACGAAGACCAATATCCTCATTTTTATTTTCAGCTCTTAAGTGCAATATTGCATCTGAAATCATGCCCATGTTTTCACTGTAATCACCAATATTCCCTATCCCTTTAGGAAATATTGGATTTGCTCCTTTTATACTATCTGGAGTATTGTTAAAATAATCTGTAGATTTACCTGGCATAACATTATAATGGTTATAGCCACTTAGCCCATGGTTACCATAACCTTGAGAATCAACAACGCCACCGAAAGTTATTCTTAAACCATCCCCTTGATTGGTATTGATAATATCAACCCCACCAACTGAAACAACAGGACTTGCCTTACCTTTTTCCTCTGTATTGCTGTTAACAACTTTTACATCCTTTTTTATATCTTTAGCTTCAATTTTAGCATTCTTAGTTTTAGAACCCTTAATTTTTGACTTTTCTACATTAGAATTTTTAGTGCTTAGAGCTTTCGCCTTTGAATCCTCTATAAGCTTTGCTTTTTTCTCTTTTGCTAGCCTAATTTCATCTTTTTTCTTTTGTTTTGCTACTAATTTTAACTCTTCTTTTTTCTTCTTTTGTTCAGCTGCTAATTTTAACTCCTCTTTTTTCTTCTGCTCAGCTGCTAATCTTAGTTCTTCTTTTTTCTTAAGCTCCTCGGCTTTTTTTCTTGGATCAGCATTACATATCCTGTCCATTTTTTCTTTTAGTTTCTTATTTGACGTCTTCATCACTTCCATCTTTCCAGAAGTTTTGATTGACTCGTTACTCTCTTGCTTTTTTACTTCCTTCATACTCTCGTCAGAAAAGTCAGCAGCAAAGCCACTGAAAGAACATAAAGTCAATAGAGAAGCTAGAGCAGTTCTAGTATAAATAGATTTTTTCATGAAGTGCCCCCAAAAAATTTTAAAATCATAACATAAATAGTATAAAGGTGTTGAAAATCCAACTTAAAGCAACCTTATAGCGAAAATAAAGGTAAAATGCAATACTTTAAAAGCAACTTTCTTAATACGCTCAACGTGTATATTAACCAAAATTTAGTACAGAGGTTTGCTTGTTAGTGTATTATAACTCTATACTTATTCTATGGAAGTAAAATTTACTCAAAGTAAAAGCATAAAAAGATTAAATTATTAATATAAATTGTTGACAATAATATTAATTTGTATTATAGTTGGTAGATTATTGTTTTATTTTTGATAGATTGGGGTACTTATGGATTTTAGTTTTTTACGCAATTGGTTTAGCACTACAGGTGCTGCTACAGGCTCAGAGCCAGGTAATACTGAACAGCCAGACTCTATTTCAGTAGATGATGGCAAATACGAGATGAAAGAATATGACGATGAATTTGAGATCATTGAAGATTATGAATTTATAAATCGTGCTGATCCAAATGAGCCATGTTCTTTACCTTCTGACTATAAAATAGATGAAAGTATTGTAAAAATTGCAGGATTTGATAGAGAGAAATTATTAGAAATGGGTAATTTCTGCAAGATAAGCTATGGCGATGATGATGGTAAATTAAGTAAAAAAAGATGTAACAACCTAGCTCAAAGAGTATACAAAACTGAATTTGAAATTGTAGAAGATTTTGAAATTGTTCCATCTACTGAAAAAATGTATAAAACTAGAGCTGAACTCATCAGCGAAGGTTATGAAATTATTCCATTTGGTAATAGCTTTGAAAAAGATGCTGGTCACGTTTTTATAAAAGGTAAAGAAATAACAATAGCCTACCATGGTACTCGTCTGAGCCAGAGTTTTAATGATGGAATTACTGATATAAATGTACTTTTTGCTACTTCGGAATTTTTACCTGAAGGTGGAAGAATTCATTGTGGTTTCTATAATTCATTTATGGATTCATGGCCTAATCTGTATGGCATTTTGAAATCTCATGCTGAAAAACAGGGATCAGAAATCAAGGATTTTAAAATTAATCTCACAGGTCACAGTATGGGAGGAGCTATTGCTAAGATAGCTGCTTTATGCCTCAATAAAACAGAAGGAGCTGAAGATGTTCATGTTGCAACTTTTGGTGATCCACGAGTTTTTGATCTTACTGCTAGTGAATTTTATAATGATGTTCTTCAAGAAAAAACCATTAGAGTAACTCAACATAGACAAGACCCAGTACCAGCGGTATCACCTGGTATTTGTGGTTATGCTCATGTAGGTGCACAATTGAGAATATCAGTACCTGAAGGATATTTTGTTCATCAAATAGATGGTTATCATGAAGCCATTAAAATAATGGATGAAAAAGATTTCCGATCGAACAATAACGTTTCTCTCTTTTATTACCCTTCGAGAATATTAAGTCGAATTAACTGTGCAGTTTTAGGTAATGCTCAATATTATGCTGCTAATTTAGGTAATTATATTCTTGGTGGACAAAATTTTTTCGAGAAAGTAAAAAAGGAATACCAAGATAAAAACTTAGAAAATTTTTCTAAGCTTGAACAAGCAGAAGTTAAGCAAAGGGCACATCAAAATGTCTTTTCTACTACAAGGAGTTTATAACTACTATACAGAGCAATCATTAGATTGCTCTGTAGCATCTATTCATTTAAATTCAATATAAAAATTTTCACCAGAAGTTATTTTCCATTCTTCTTTAAATTTCTTTAGGTGTTCTTTTTTTTCGCATTCTAAAAGCAGTTCTTCTATGCTCTTATTATAGCTTTCTGTAGTAATTCTTCCTTGATGATGCATAAACCTCAAATAAATCAAATAAGTGTTAATCACATCTGTTTCACAATAATCGCGAATCTCTTGTATTTTGCCACTATCATATAAGTCCATAACTTGTGAACCATCAACTCCAATCTTACCGGGAAGATTAAATGCTGCGCAAACTTCGTTCATCTTCATTCTTGCAGAAGCTCCAAAATCAGAGAGAGATTCAAGCAAATCACAATGCCAATCACTACTGTACCTCTGATTGTAACTATTCCACTTATCGCCAGCTTTGTGAAAATATTCTGCTTGAATGCCATGAACCATAGCACGGTACTTCAGTACCGGTATATCAAAAGTGCGTCCATTGAACGAAACTAGTCTTGGCTTTTTCTCTGATATGTAGTTAAAAAATCCCTTTACTAGCTCTTTTTCATTGGAGTTTACTGTGCCTCCAGATCTTATTTCTTGTAGTGTGAACATTTCATAACCGCTCTGGCGTGTTATATTACAAAGTAAAAAACTAATGACTACAACAAGGTGGAAGGGCTGACGCAGAAAAGAGTTTTGCCCGTTTGTTATTTCAAGATGATATTTTGTTAATGCGTTCCTCTTTTCTTCTACACTGCTATCATCACTAATATTTAGTAAATTCTTGCAGGAATTTACATCTGGTATAGTTTCAATATCAAATACCAACAAAGAATTAAGCATTACTTATATATTCCTCAGGGCGATCAGTCCAAGGTCGCACTTTTACGAACAAAAAGAGATGAACTTTACACTCAAATAACTTTTCCAATTCTGTACGTGCCTCGATATTAATTTTTTTTATGCTACTGCCGTCTTTTCCTAGCACTATTTTCTTATGATTATCTTTCAATACAAATATGATCTGTTTTATGACTAAACTCTTATCTTTTTTTTCCTCAAATTGTTCAGTTATAACAGCTGTAGAGTATGGCAATTCTTCACGTAGGTTCAAGAATAACTTTTCTCTCGTAATTTCCGCTGATAAAAAATCAGCTGAGGAATCAGTTATTTGATCTTTTTCATAAAACCAAGGGCCTATCGGTGCAATTTCAGACAAGTAACTAGTCAGATCAGAAAGTCCATCATTCTTCAGTGCCGAGATCGTAAAAATTTTTTCAAACTTATAAAGCAAATTTAGGTGCTCATGTGCCATCTTGAGCTCTGATTTCTTTACTAAATCAGTTTTATTGATAACCAAAATGCATCTGCCTTTTGTGCGCTCCAGTCGTGCAAATATCGTTTTTATTCTTTCTATATTTTTTAGGTAATTGTTTACATCAACAAGCAACAAAGTAATGTCACTATCCTTAACTGCTCCCCATGCAGATTTGACTAAAGCTTTTTCAAGATTTGTTTCTGCTGAAAACACTCCTGGAGAGTCAGTAAAAACAATTTGCGCATTGTTGCATATAGCAACACCCCTTACCTGCGTCCTTGTTGTCTGCACTTTAGGGGTGACAATTGCAATTTTCTTGCCTACGATGCTGTTAATTAGCGTTGACTTTCCAGCATTTGGCAAACCAGCTATCGTTACAAATAAGCATTTTTGTTCTTTCACAAAGGAAATTATAAAGAAAACTAAATGCTAACGTCAATTGATTATTATATAGCTTTCTCTTCCCCTTTTGAAGAAAAACGCTCAACTATAGGTGATATAATATACTCATTCACTTTTTTAGCTATTGGTTCAATAATACCAAATGCTACAAGGAACCCTGCAATTACTGCTATGGGTGCTATTATTGCACCTGCTAAAGCTGCCGATCCCATTCCAAGCATTATACTTGGAGAAATAGCAGTTGCAGCTGCAGCAAGACTAACTCCAGTTGCAGCGCTTGCAACAAAGAGACAAGCATGAGTGCAAGCATGAGCATAAGAGAATTGGGATTGTGAGAGTCCCTCACCTGTACAAATGGAAAAGTGTAAGAGTGCAGGAACCGCAGCAACAATTCCACCCATCACCAAAGGTGATAGAGTTGTAAAACTGAGCGCTAAGCCTGTAAGTGCTCCTATTGTTGCTCCTATGCCTAAAACTATTAAACAGACTATAACATCATCTTTTTTCATATACCCCCCCTAAATAATAAATTTCTAAAAAACTTTTAGCTACTTTGAGTATAGCTGAACTAGTTGAATAGGGGAAGGAAATTTTTTATGTTAAAATTAAAGAGCGGGAGAAGGGGTTCGAACCCTCGACCTCAACCTTGGCAAGGTTGCGCTCTACCAACTGAGCCACTCCCGCAATGAAAATTTACTTATTCTTATTATAGGTGCATATCATAATTTGTAAACCCATGCATATGAAAAATATGGGAGCCAATCTTCTATGATCTTTTCGTATACTTAAAACTCATTTTTGATTATTATATGTGTCATAAAACATATTAAATTTATGAGAATATTTGTATATAAAGACGACCTGCCAGCCAGTGCAATACCGAATGATATAAAATCTATAGCTGTTGATACAGAGGCAATGGGGCTACTGCATAGCAGAGATAGATTATGCCTTGTGCAGCTTTCTTTTGGTGATGGCAACGCTCATTTGATTCAATTCAAAAACGATTATACAGCTCCAAATTTGAGAAAAATATTGGAGGATAAAAATATAACCAAAATATTTCACTTTGCGCGATTTGATGTGAGTATAATACATTACTACCTGCAAACTTGGGCACTGCCTTGCTATTGCACGAAAATAGCCTCACGTTTAGTTCGCACCTACACAGATAATCATAGCTTAAAAGAGTTGTGCTTAGAACTACTTGATATAAAATTAAATAAGCAACAACAATCTTCTGATTGGGGAAATGAAATTTTAACAGACAAGCAAAAAAGTTATGCTGCATCTGATGTTTTATATCTCCATAAAATAAAGGAAAAGCTAGATTTAATGCTAGAACGTGAAAATAGAAAAGAATTAGCCGAAAAGTGCTTTGAATTTCTTCCTACTCGTATTGGGCTAGATTCAATGGGTTGGGGGAGTGTAGATATCTTTAATCATCATATGTAATCACTTCACTTGAATCCAGAAAAATTTAGTTGATCAGCTGTTAATTGATACGCTATATTTATAAAAATTTAGGTATTTTATGAGTGATGATATTAAAGCGGTAAATGATCAAAATTTCGAATCTGAAGTTGCTAACCACAAAGGATTTGTGCTGGTAGATTTTTGGGCAGAATGGTGTGGACCATGCAAAAGTCTGATGCCACGTATCGAGCAATTGGCTGAGGATAGAAAAGGCAAGATCAAGATCTGCAAGTTCGACATAGATGGAGAAACTGAGGTGCCAAGTAAGTATGGAGTTCAATCTATACCTACTTTAATCATATTTCAAGATGGTAAGGAAATTGCACGCAAAATTGGCGCAATAAATGATTTACACAGTTGGGTTGATAGTGAAATAAGCGAGTAGACAAATTTCCTTTTGCGTGTATTATAGGTGTTGATAAAAGGGATTGTAGCTCAGTCGGTTAGAGCAGTTCGCTCATAACGAATTGGTCGTAGGTTCGAGTCCTACCAATCCCACCACTATTGATACAATTGCAAGGCCTACTCTCTTAGATAAGCTTTTTGCCTTATTAAAGTACTTGGTTGTTAGTGTTTGAAAACTCCATGATATTAGATTTCTTGCATAACTGGAATTCAAAAGTTCCAGCGCGGTTTTCTTATTGGATCTCAGCTGGGATGACGCCTGGTTATGAAAGAAATCTATTGTCAAAAAAAATTACTTCCGCGTATTTTGAATCTGATTATAATGACAATTAGAGATATTTTAAGAGCTCAAATTTGTCTGCAGACTTTCAATTAATCTTTCAATAAAAAGCGTGCTCTTCAGCTTATATCTGTCGTGTGTGCGCTGCATTTTTTTCTAATCTTTTTATACAGGAGGATTTTATGTCCAGAATTCCAGATATTTGACCTTTACCTTAGCTAATAACAGGCGCCTGTGGTTTTTATAAAGAAAGTGTAGGAAAAACTTTTTCCAGGCATAAATTTGCCATGTATACCTAAAAAGTAATTATATTAGCATAATGTTCATACTTATATGCTAATATTAATATTATTAAAATTGAAGAATATTATGGAACAACAAGCATCAAACAAAGAGAAAGGGATTGAATTTAGATATAATCAATGTAATCAGAAATGCCATTCCTACAAAACAAAACGGACAGACCAAGAATGCCTAGATAAATGCTATGAGAAGTACGTTTCTAAACTTTATCCACAAATTAGTGAGAAATTATTAGCTAGTGAAAACAATCTCTATGATGAAAGCGAAAAATTATTGCTTATAGCAAATGAAATACACAATCAAGATGCAATGTTTTTTTAATCACAAAAGAAACACTTATTTCAATATTTGAAGAGATGTTAGCTTTTTAGATATATTCTGACTTATTGAATAATTCTTTAAATTGGTAAAATACTGTTTCTTTTCCTCTATTTCTTTTTCACTATTCTTTCCACATATCGCTTCTGTTTTTATCTCTGGTTGTTTCTCTTGATTGAGAGAGCCCTTCTTTTCAAAATAATTATCTGTGAATTCTAAAAAGAGTGAAATCAGCTCAGGAAGATTGTATTTGTGTTCACTTGATGAGCACAATTCTGTAATCGAAGAAAAGTGAATATCATCTGCCTTAATAGGTAGTAACGATAGAAACTTATTCCAGCATTTTTTCATTATTCCAACTTCAGGTTCAAGGTTTTTTATTTTAGCTAAGTTGGCATGCTCCATAAAAAACTCTTTATATTGCTCAAAACCTTCAAAAGTTTCTTTTTTTTGGTAGTTTTTTTTCCTATGACTTTTTTCTATGTCAGCAATTTTAGTACCTATATTTGCCTGCTTACTAATAAAGCCATCGTTCTCTAAGTTAAAACAAATTGTGTATGGAGTAATGTCGTTTACTATTGTGTGTGGCTTAAAGTGCCAACCAAAGCATTTGAGTATGAATTTTATTATAGGAGGAAATAGCCATTTAGGTTTTGATATGTGTAGTAATTTCACTACAAGTTTTTTGAATGAGCTAAAGGATTTATTGATAATGCATCTTAAATGAATATTTTCATCTTTTTTAAACTTTTTATAAACCTCCGCAGCTATTGGTCCTCCAGCACAGCTTCCATACAGTACTATATTGTCTGGGTGAATGCCTTGCTTTAGAAGATCTGAAATGACTCCAATTCCTGCATTTACTCGATTTCGACCGTTTAAAGAATGGCCTTTGCTTTTTCCAGAACCAGGAAAATTAATAAGGTGAACATCCATACCTGCTTCAGCTGCCCAATTCCATTCACTTTTGTCTTCATTTGGCTCTTTTTCAAAAGTATATGTAAGCCCTGGAAAGTAAACTATATGCTTTTTCTTTCTGCTATCTGCACTGCTCTTCGAGTTTGACATCACTATCTTTTGAATTCGCATTCCATTTTGAACTTCTACGAACTCTTCCCTAATTTTTATTGTATTTTCTTCTGTTACTTTCATTTTGCGTTTTTCACTATATTGATTTAATAATACATGAAATTTTAGAAAAAATCAATTTTACTAAAAAATTAACTTATAGCGTATCTATCTTTATATTTATTGGAATTAAAGTAGTAGTGAGAAATGCCTCTTGACATTTGATAAACCTAAACGTAGCCTAAAACAATTTACTGTTTATTTATGACATTTGTTCAATTACTTAATAATCAATTAGATAGTTTACACTTATTAAAACACCCATTTTACGAGTCATGGAATGAAGGTAGCTTAAGCCTGCAGGCTCTGCAAACCTACGCTAAGGAATATTATCACCATGTTGCTGCTTTTCCTCGTTATATCAGCGGTATACATTCCTTGTGTCCGAATTTGAAAATGCGGCAAGTTTTACTTGGTAATTTAATAGAGGAAGAACAAGGCGACGAGAATCACCCAGAATTATGGCAGCGTTTTGCTGAAGGACTGGGAGTAGCACGTTCAGAACTTTGTGAAAATGCACAAATTAAGGAGACACGAGAATTAGTTGATGGTTATTTTGACATTGTAAAATCAGATTTTGCAGCAGGTCTTGGAGCTCTGTACGCTTATGAACGTCAAACTCCAGAGGTTTCTAAGTCTAAAATTGAAGGTCTGAAAAAACACTATTCAATAAATGATGAGCGTTCTCTCAAATTTTTTACCGTTCATATGGAAGCTGATGAGTGGCATTCTGAAGAATGTGCAAACCTTATTGCAGATTTAAACGAAGAAGAGCAAGAGAAAGTTATGCAAGGCGCTGAAAAAGGAGCAAAACTCTTATGGGGTTTTCTTGATGGCATGATGAATGTTGATGTTTGTCATTAATTATAAGTAGATACTAAATTCAGTGGTAGCATGTAATCTTCTTATATCTGATTTACGGCTTTGGGTTCATTTGGGATGTAGTGCAGAAGAGAAGTCTTCTCCCCAATTGGTGAGTATTGACGTTGATTTCACTTTTAAATCTCCTCCTTCAGGGCTTACAACTGATCAACTTAAAGATACTATCTGCTATTTGGAAGTAGTGCAAAATATTCAATCTCTTGTTCAGGGCAAGCAATTTAATTTAATCGAGCATTTAACTCATGAGATATACAGAGCCATTAATAACCTTTTGCTGCGAAAGAAGCATATTATTTCTTCTGTCAGGGTGACTACTCACAAAATCGCACCACCAGTTCCTGGTGTGCATGGGGGCGTTTTTTTTACTTACTGTAATGAATTGCAAGAATGATCTATATTTCTATTGGATCAAATATAGGGAATCGCCTTTCCCATTTACAAAGAGCTACTGAGTTACTAAAGAAGCGCTATTTAAAAGGCTTAAAGTCTTCGATCATTCTAGAAACTGAGGCTATTTTACCAAATGGTGCTCCACCTGAGTGGAATAAGCCATTTCTTAACATGATTGTCTATGGAAGTTGTTCTTCTTCTCCTGAGGAGCTACTAAAAGGCTTAAAACAAATCGAATGTGATATTGGTCGTCCACAAGTCTACGAAAAATGGGCACCTCGTGTTATTGATTTAGATATTTTGTTATGGGATGATCTAACGCTTGATACACCTGACCTTAAAATTCCTCATCCAGAATTGGTACACAGACCATTTTTGCTCCACTTGATGGCAATGGTTAACAAAACTTTTGCTTTCAATGTTCAAGAATGTTTTTCAAAGAGTTTTACGCTTTCACCAAAGCTTATGGGTATCGTCAATATTACCCCTGATTCATTTTCAGATGGTGGTCTTTATTATGATGCGAATCGAGCAACCAAGCAGGCATTGCAGTTGGTATCAGATGGTGCAAGCATAGTTGATCTTGGAGCTCAATCAACAAGGCCTGGAGCTTCAATAAAGACGCCAGAGGAAGAGTATGAACGTCTAAAACCAGTACTTGATAATCTTAGCGACTATATGAAAAATGGTGATATTGAAGTCAGCATTGATAGTTTTTGGCCAGACATTATTTTAAACGTTTTGAAGCACTACAATATTGCCTGGGTAAATGATCAGAAGGGAGATCTGAGTAGTAATACCTTAAAAGAAGTTGCTAGCAGTGGGTGTAGTGTCGTTATTATGCATTCACTTTCGATACCACCACATAAGGAAAATATTATTCCACATGACACTGACCCAATTGATATCATAAATAATTGGGCAGAGAAGAGCATTAACAAACTACTTGACCTTGGTTTTGATGAAAATTCAATAATTATTGATCCTGGTATTGGTTTTGGCAAATCTATGTATCAGAATATTCAGATTTTACGCAGTATAGAAACTTTACAAAATTTTGGCTGCAAGGTTTTAGTTGGCCATTCCAGAAAGTCATTTATTTCCTCTTTTTCCATAGAATCTCCCTCTAATAGAGATTTAGAAACAATTGCTACATCTGCTATACTGCACAATAAGGTTGATTTCCTTAGAGTGCATAATGTGCGTGATCATATGCGATTTTTTGTAGCCCAAGCTGCCTTACAGGGATGAAGATTATTGGAATTATGGCTGTTGACCCTAATGGGGTAATTGGAATAAATAATGATTTGCCCTGGCGTTATCCAAGTGAATTCAAACATTTTTGTCAAGTAACCGACAAGCAAGTTATTGTGATGGGAAGAAAGACATTTGAAACCGTGCCTCAGAGCATACTAAAGAATCGTACACCTATTGTTTTCTCCCGTAACAAGTGTTTTAATAGAGGTCCAAAATGTACTGTTGTCTCTTCCATGCAAGAATTTCTGTCAATTCAAAGTAGTTCTCAAGTCTTTGTGATTGGTGGGGCACAAATAGCACACCTTTTTTTAGAGCATAACCTAATCTCAGAATTTATTATAACTGAAATTCACAAGCCCTATAAGGGTGATACATACCTCAATTTAGCATTTTTTGATGGATGGAATAAAACTATTCTCGTCAGAACAGAAGACTATACTATATTCAATTGTATCCGTTCGGCAGAGTAGTAAAATAAGGTAGGCGAGAAAAGACAACTATCAGTGCATGACACTGGCTCCTTTATGATGGTCAGTGCCCAGAAACTGGCATCCAGTTAAATTTATGGATCTCAGTGTTAGCTACTTAAATAACAGGGGAGAGCTACTAAATGACATCTTCAATTTCTGTACAGCTACATCGCAAGAAAGGAAGCACTGGCTTTCACATTAGCAAATTCCCTGAATAGATGCATACAATTTAATGCATAATGAAGTGTGACCTTAGCCAAAAAAAAAGCAGCAAAAAAGTTAACGCGTTCTAGACGTAACTTTACTAAGTACCATTTCTCTTAATTCTTCAGTCAGTGTGCCACTATCCAAAACACTGTTATGAGGATCATCTCCATATATACACAGATCATCACGAATCTTGATCGGATTACCATTTAATAATCGATCATCTCTCATTGCATTTGCCAACTGTGCAGGAAGTGGTATTAATTTGTCTCTTGCGTGATTAATAATTACTATTGGCGTTTTTTCATTTTGTGACTTTTGTAAATTATCTACTATATCAAAGTCTAAATCGAAGGCTTTTAGTATTCTTTTTAGTAGGAATGAGGGCAGTATACTCAAAATTTTCGTCTGAGGTATTGGAAAATGCTCTATTGCTGTATGAAAAGAACTAAAAGTGCTAGTGAAGACAATTCCTCCAAGTTTAACATCTCTATTCGCAAAATGCCTTGATACTTCTGATGCAACTGCTCCTCCAAAAGAATGACCGAAAAGTATAATATTTTCGGGTTTTACACCTTGATTTATTAGTTGATTAATTTTCTCTATTGAAGACTTGAATAAGTTTTGATTCTTATTTAGAAACGGAATCATGAGTAGCAATATAGATAAAAAAACACAAGCTGAAGCTGATAAGACTGCCAATCCAGCTGTTCTAGCTGTTATTGGATTAGTGAGCAGTATGACAGTAGGTGGCAATATTGATGCTAGTAAGCATACGAAGCTGGTTAAGGCATAAGTTATATAATTTTGAAATGCAGCCGGGTATTTGTGTGCATGAGTGTGAAAATTAGGTATATCATGGTGGTGCATGAGCTCAGATTGCATATCTTTACAGAATGTAGTTGCATTTTTATAATTATCCCCTAACCCATGAAAGAATATAAGATGTATTTCTTTTTCTTTAGTGTTAGGCATTATTTTCACTATTAAATATTTTCAATTATATACTATTCTTATAATTTTGTTGAGCTTTTTCTATGTTAACTAGTGAACCGGCAATCTTAAAATGCTTGCAAGATCTACTTACATCAAGGTGCATGAGTTTTTTTTGTATCCGTTCATCAGAGTAGTAAAATAAGAAAAAGAGAAAAGACAACTAAATGAATTTCATCCGAGTAGCTGACACTGACATCTATATAAAGACAATCTAATGCACTCATTTAAAGTGAAGTTTTCTGGATCCCAGTGTCTAGGCACTGGGATGACAAGAAAAGAGTTGACTTGAATGACACCGAATAGGCACTGGGACAGAGGCTACTTGAATAATATTTCACCATGTCATTCCAGCACTTGATGCTGGAATCCAGAAGTTTTTTGAGCACAAAAGTCATGCTAAGTTTTTGTTGTTAAGAAAGGCTGGATAGCTACTTGAATGACACCATTTGTTACTGTGTTTTTGTCTATCTTATTTTGCTACCCTACTGAACGAATACACAAAATCTAACTTTTTTCTATACAACCAGCTAGGTCAAGAAAGGTGAATCTATCTCTTGTTGCAAATGTAAGATTGACTACCTTGCAATATTGCTCTTTGTTCCAATTAAGATGCTCCGGTAAGTACGGAATTGATAGATCTTCAAATACTTTCTGCAGGTGTTTTGCAGATAGTAAATTTTGCTTAATTAAACTAGAAATATTACTCCATTCTTTGTAAATAATCTCTTGAATTTTTTGCTGCATAATTTGCTTCTGCTTTAGAATTTTTATAAATTCGGTATTACCAAAGCACTGAGTTATATGTTTTACATCTAAAGTGATCGGTTTGGTAATCGGGTTTTGTATTGACAATATCTCCTCTTGCAAGTTAGCCATAGTAATCGTCGTAACAGCAATTTTTTCGCCATGTAACGAGGAGGAATAATCTTTTGTTACCGTCTCCATTGCATGAGCTATCATATGTTCTCCTTGGCTTGCAGAGTAGCTGCCTTTTGACATCACCATTCCAAGTCCTGAAATCAATAAGGCTTCCATAAGTAATAAAACTACTCTTTTATCTTTTTTAGCAAGTGCCAAGTGTTCTCTGAGCAAAATTTCCTCCAGATTGCGAACAAGTTTAAAGGGGAGTTCATTATATTCTGTGCCAAGTAATAGATGAGATAATAGCCAATCGGCTTGTACTGTTGAACGGCAGATGAAATCTGCAAATCCACTTAATGTGAGGCGTGGTGGTGCGTTGGCAATTATATCGTTATCAATGTATATTGCCTTTGGAAGATGTGCTCCGAACGATTTTTTATATCCATCAACTAATATTGAAGCGTTTGCAGAGCTATACCCATTCATGGAAGCGGCTGTTGGGAACGATATATAATCTTTTTTCTCGAGGTAGCTTGCATATTTGCAGATATCATTAACAGTGCCACTACCAAATGCAACCATTAAGTCACTATCTTTTGCTTTATTTCTAACTAGGTTTACAGTTTGGAGGGAAGCAGCGCTGTTCAGTCTATTTGGTGTCATCCAAGTAGCGTGACACTGCGATCCATCATAGTCACGCGCTGGAATGACAGTTGTGGCTGGAATAATTAAATGAGAAACTTTATTAAGTATGTTTTTGTTTAAAAGTTTTGCTGTATTTTCATCTGCAATCAGAAAAATGTCATTTCCATATTGTCTACATATTTCATAGATATTATCAGCAACTTCCCTAATAAGAACTTGTTCTGTGTGCTGTAATATTTGTTTTAAATATCGCATAGAATGTTTACAATACGGTAATGTTAGTATTTCAAGATTGATATGAAGATTGACCCTGTAGAACTAACTAAGAAATTAATTTCTTTTAAAAGTATAACACCAAAAGACGATGGGGCAATAGAGCATATAGCAGCCATTCTCAAGAAAAGTGGTTTTGAATGTGAGATTTTAGAGTTTGGTGATAAAGTTAAAAATCTTTATGCGAAATATATAAATGGAGTACCAAACTTGTGTTTTGCTGGACATGTTGATGTTGTACCACCAGGTGAGTTAAAAGATTGGATATCTGATCCATTTAAGCCAGAAGTTAGAAATGGAATGCTATACGGAAGAGGAGCAGCTGATATGAAAGGCGGAGTAGCTGCATTTATTGCTGCTATCGTAGATTCAGTTGCAGGTAAGTTTCGATTCAGTGGTTCAATCAGTGCATTGATTACCGGTGCTGAAGAAAGCACGGAAGAACATGGAACAAAGGCCGTTTTGGAATGGATGAAAAGTAAGCAAAAAAAGATAGATTTTTGTATAGTTGGAGAACCAACGAGTAGTGAGAAATTAGGTGATACCATAAAAATAGGTAGAAGAGGTTCTGCAACATTTAAATTGATTTGCCATGGTAAACAAGGGCACGTTGCCTACCCAGATCTAGCAGATAATCCAATATATAAAATGGTATCGATACTAAGTAAGATAAAAGATACCACTTTTGATACTGGTAATAAATACTTTCAGCCTTCACATTGCGAAATTACTACTATCGACGTTGGAAATAATACTAATAATCTAATACCTAGTTCAATAGCAGCAGGTTTTAATGTTCGATATAACAATACACAAACACCGGACGTTTTATATAAGATGATTGATGCAATATGCACCAATGTGACTAACGATTATAAACTGTCTATGCAGAGCAGCAGGGACGTTTTTCTCTCTACTCCTGATAGAAATACTGATATTATGCTTGATGCGATAAATAAAATTACCGGTATTGATGCTGTGCTGAGTACAAATGGTGGCACATCTGATGCTGCGTTTATTAAAGATATTTGTCCAGTAATTGAATTTGGTATGATCAACAAAACCGCACATCAGGTAAATGAATGCGTATCAATAGACGATATACATAAATTAACAGCTATATATAAGGAGTTTATAAAAAATTATTTTTACCCCACTAATAAAATATTAAACCAAATCAATGTAATTGGTAATACGCCTGATGGTCCATTATTAGCTTGAGGTGCAGTTGCATAGAGAAGAAACTTACTAGACACATTTTACCAACCCCTTATTATAATATTAAGGGTATTTTTGACTCAAAACTTGTCTTTGATCTGTGCGAGCTTAATAACAAAAATTCAGTAGAAAGCTTATTGGCGAAAATTATCTGTTCAGCAGAGTGACAAAATAAGATAGACAAAAAGGGTGTAAGAACAAATAGTGTCATGCAACACTGGCTTTTGTACACAAAACGTTGTAAAGCGCTTTTGTCAACCTGGATCCCAGCTCGGATAACAAGAAAAGAAGCACTGGTTTCACATAGATCTGAACAGATATAATTTCTTAAACATTTATAGCTCACATAAAACCCGGTCTGACTGTCATAAAGGCTACTCATTGCAGCAGACAACTTTCGCACTACTTCAAATTCTAATTTTCAACTTAAAGAGGTACGTAATGTCAAATAACTTCAATTTCAAAGAATTTTTTCACCATCACGAAGCAAATAGCACTTTAGATGATATACAAAGGTACTGCATACTGTGGCAATCAGTGATATCACAGGCAATGATTGATGCAGCAAGTAACTGTAAAAAAACAGAAAGCTTGGTAGAGAAACGTAAAGCAATTTCCTGGCTATCAGACTTCAGTCAAGATTTTGTTGAAACATGTATACTGGCTGATTGCGATCCATTATACGTAAAAAACAAAATACAGCCAATTCTAAAAAAGATAAAGCCCTTTTAATGAGGTTTACCCCTCTCACCAAGAAAAATATCATTTAATCTTTTTTCTATAGCTTCATCTATATCTTGGATTAATAGCTGCTTTATCATATTCACTTTCCGTTCTGCCTCTTGAAGATTATTGTTACCGTAACTGTTCTTATTACTATAACCATAACTACTGCCATTTGGTTTATTACTCATTTTTCTTCTTGTGCTGAGTATCTGAACTATCTTCTCCTTGAAAAAAGACTTCCAGCCTGTGCCAGAAAATAATTTGTAGAGAAAATGCGGAGTAAGAAACGCTACTAATATTCTAATAGAAACTCCATAACCCAAATCATCTCTATTTTCATAATACCATTTTAAATATTGATACAAATGGTAAAATGCATTTTTGAAAGAGCTAAACTCTACAGCATACCAAAAGCCACTGGTGAGAAACATGAGCATAATGCTCGATGTATAAAGATACAGAGTGAAAAGAAATAGCTTGACAACTATATCTTTCAAGCTGCCCAGTATATAATTAAATAACCTTAATTTATAAAAAAGTGATATCATTTCACGCACACTTTAATAAAGCTGGGGTGGAAGGATTCGAACCTTCGCGTGGCGGTATCAAAAACCGCTGCCTTACCACTTGGCTACACCCCAATATTGTTTATATCAATAACATTATTAACCCAATTAGTAAAAGATTTATTCGCTTTTCCTATGGGTATTATCACAACGGCTGGTTGATCATAAGAATGCATTGCCTCGATTTTTTCTACAATCTTATCAGTCTGATCATTCCTGCTCTTCATAATTGCCACTATTTCACAATTACTATTAATTTTACCTTCCCATAAATACAGAGAATTTACTTCGGGAAATATATTTACACATGCAATTAACTTCTCGTTTAACAATTCTTCAGAAATAGTCTTAGCCTCTTTCAGGTTTGAAAAAGTTATATAGACTAAAACTAAGTTGCTCATTAATCGCTACATAAATGCATTTTTACTATACTCTACTTAGATTTATTCATCAAGAGAAAATAGGAGAGACCTCTTCAGTGCTTGACACATAGAAATTGAAGATGTCATTTAGTAGCTCTCCCCTTGTCATCCCAGTAGTTCTCCTCTTGTCATGCAAGTAGCTATCCAGCCTTTCTTAACAACAAAAACTTAGCATGACTTTTGTGCTCAAAAAACTTCTGGATTCCAGCATCAAGTGCTGGAATGACATGGTGAAATATTATTCAAGTAGCCTCTGTCCCAGTGCCTATTCGGTGTCATTCAAGTCAACTCTTTTCTTGTCATCCCAGTGCCTAGACACTGGGATCCAGAAAACTTCACTTTAAATGAGTGCATTAGATTGTCTTTATATAGATGTCAGTGTCAGCTACTCGGATGAAATTCATTTAGTTGTCTTTTCTCATCTACCTTACCACTTTCTTGAACGGATACCATTAGCCATTCCCCTGAATAGATACAACAAATGTTGTATCTTTATCACTTCACATACATTATTCCATATACTATATGAACAACTGAAAAAAGACTTCAGTTAATTGACAATGAATCACGTTATTTTGTCAAATGCGCTGCTATCGCCAAACCATAGCTTAGCTTGAGTGGCTGAGGAGGGATTTGAACCCCCGACCAAGAGATTATGATCCTCCTGCTCTACCACTGAGCTACTCAGCCTCATTAAAAACCTTGCTATATATATGATCTACATGCTTCGTATAATACTTCAAATCAAACAAAGATTCAAGTTTTTTAGAGTTAATAACTTCAAGTAAGGATTTATCTTGTTTCAGTTCGGCCAGAAAATCACTATTGTTTTGTTTCACTTTCATTGCATTGCTCTGAACAATTTTATACGCCTCTTCCCTCGCCAAACCACTATTTACCAACTCGAGTAATACTCGTTGTGAAAAAACCAAGCCTTTTGAAGAATTTAAGTTCTTTTCAATATTTTCCTTATTGATCACCAATTTATCTATCAAATCTGTTAATCGTACTAAAGCAAAATCCATTGCTATACAAGCATCAGGAGCAATGCACCTTTCCACAGACGAGTGCGATATATCTCGTTCGTGCCATAATGCAACATTTTCTAATGCAGGAAAAACGTAGCTGCGTACTAAGCGTGAGAGCCCAGTCAAATTCTCACTTAAAATAGGATTACACTTATGCGGCATAGCAGAACTTCCCTTCTGTCCAGTGGAAAAATATTCAGAGATTTCGCCGACTTCAGTTCTTTGCAAATGACGAATCTCAATTGCAATATTTTCTATTGAGCTTGCAATTACTCCCAAAATTGAAAAGAACATGGCATGTCTATCACGAGGGATGACTTGAGACGATATGGTTTCAGGTATGAGTCCCATTTCTTTCGCTACATACTCTTCAACAAATGGATTAATATTTGTAAAATTACCTACTGCACCTGATATTTTACAAATTGAGATCTCTTTTTGCGCGCTAATTAATCTCTGATAATTGCGTTTAAATTCAGCATAAAATCTAGCAAATTTTAATCCAAGAGTTATTGGTTCTGCATGCATTCCATGACTGCGCCCAACACAAACAATATCTTTATAGTCCTCAGCTTTTTTTTTCAATACTATAAGTAAATTTTTTAGATTCTTGAGTAAAATATCACATGACTCTTTCAACTGCACTGCAAAGCATGTATCTAAAACATCAGAACTTGTCATTCCGTAATGGAGATAACGAACATCAACTCCCGCTTTTTCAGCAATATATGTCAAAAAGGCTATAACATCATGTTTTACAATGGATTCAATTTCGTTAATACGCTCAATATCAAATTCAATAGCACCAGAGAGCTTTTCAGCAACATCATTTGGAATAACTTTTAATTTTGCTTGAGCTTCACATGCTAATTTTTCTATTTTGAGCCATATGTTGAACTTATTTTTTTCTTCCCAAATAGAAGAGATTTCTTTGCGGCTATAGCGTGGAATCATTTTTGATTTATTCCAATAATGGTGTCATTCCAGTGTCATGCACTGGAATGACATGAGGGGAGCACTGGGATGATACCAGCCTAGCAATGGAAGACATTTCTTTACGACTATAACAAGGGATCATCTTTGATCAGCTATCATCAGCATCAGCAGCTTCTTTACTCGCATCTTGCTCTGCCTCTTGTTGCTCAGATTTCTGATTTTGCAACTTTGCTTGCCTTAATTCATGTGCATCTTTCTCAGATCTGACAACGTATATAGTAATTGGCACTATCACTTTACTATGTAATTCTATATTCACTTGATACTCGCCCAAATTTTTGATGCTTATTCCACCCAAAGATAAACTATGATGACTTATATCATATCCTTCTTGTAATAAAGTTTTTGCAATTTCACGTGTGGTTACAGAGCCAAAAATCTTTCCATCCTCTGAAGCTTGCTTTATTAATATAATAAATTTATCATGCAGTGATGATGCAAGCACTTTTGCTGCATTTAATTTTTTGGTATTTTCTTCTTCCAATAATAAACGCTGTTCCTCTAACTTTATTAAATTTTCCTTAGTGGCTTTCATCGCCTTTTTTTGTGGAAAAAGAAAATTACGTGCATAACCTGGCTTAACTTTGACAACTTCACCAAGCTTACCTAAAGTTGTTATATTTTCCTTTAAAATTATTAACATAAATTACCTAACTTTTTTAGTACAGTAAGGAGCAAGAGCTAAAAAGCGTGCTCTTATAATTGCTAAGCGCAACTTTCTTTGTTTTCTTGCGCACACACCTGTTAACCTTCTAGGTAATATTCTACCATAGTCAGAGGTGAATTTGGACAATAAATCTATATTCTTATAGTCTATGTCCTCATCTTTAGATGCAGCAAGAGGACAGACCTTAGGACGCCTAAAGCCAGTTCTGTTATTTACAGACACGTAAGAATTATTAAAACTATTTCGTCTTTTCATCATTATGCACTTTTCTCCTCAATTTGTTTATCCATCATGTAAGATTTACCTTTAAAAAACTCATTAACCCGTACAGACAAGTGGCGAATAATATTCTCATTCAGTTTTACTCTACGCTCAAATTCATCCATAATGCTTGAAGTAAAACTTATACACATCATACAGTAATGACCACTTTTCATCTTATTTATTGGGTATGCAAAATCCAATAGACCCCAATATTCATATTTTATCAATCCTGAAGCTTCAATATTTTTCAAAAGCACTTCCAGCGTTTTATTCAATTGATTTGAGTCTACTATTTTAAAACTTTTTAAAACCTCTTGAAGGGGCTTTATTAGATGTTGTGAAATATTTTCCTTAAAAGCATTTACTACATTATAGATAAATGCACTTTTAGTGTTAGCTCCTGGAAGGTCCATAAAATTTTGTTTTATTCCCGTATCACTTAGTTCATTTTTCAATTCTTTATCGATTCTTGACTTTATTTCTTTTAAATTTGAAAAATCTTCTTCCAATTCAACCCACAAAATTTTTGTCAGAGTTTCCAAAAAATCAGAGTAAACAATCAGACTTTTTTTAATGCTTTCGGTACTTGCCTCTAGCTCTTGTTTTATAACTGTGCTATGTTCTCTTTCTATGAGACCTTTAACCTCCTGAGAAATAACATCTGCTTTAATATTTTTCAACAAAATAGCCAATTCTTGGACCATTTCTTCTACTTCTTGCTGCAATAAGTTCGGTTGTGCTATAAAAGTAAATTCATAGAGATTCACTATATCTTCCTTTAATATCAATTAAACACTTTAATTATATAAAACTTTTTTATATAAGCAAGTTATTTGTATTAATTTCTACGTCTTCAATCCAACTTAAGTGAGATATTTCATAAATAGCTTTGGGGGTGATTGAATATGTACCTGGCAACAAGATGCTGACTTTATGTTTTTCGAGAAGAAACTTTAGCATTATTTTGGTTTTGCCTCCATTTTTCAACACTGCATTCAACTCCTCAGCAACTTTTTGCGAGTCTGAACATACAGCAGTTAAAACTAATCCTTTCATTAGAGAAGTAACCTTTTCTGTAAATTCAGATATGTCCTTTCCTGATAGTCTCGTTGTGTTTTCTGAAATTTCAAGATCAATTATCACAAATGCTCCAGGTGAAAATAGATTCCTTTTTTCTTCTATTATTTCATTATTGTAGAATGCTATTTCAGAAACATTGTGGGGATCAGAAAGTGTTAGTATAACAAATCTTCCACGTTCTGAGGTTCTCATACGCACATTTAATATTACACCAGCAGTTTTTATCGTTTTACTCTCTCCGATAAACCCAATATTTAATTTTTTCAAGAGAGTTCTAAACTTTTCAAGTGGATGATTAGTTAAGTAAAATCCCAATGAAAATAACTCATGCTCTAATTTTTCCTCTTCATTAAAATCTTCCACGTTCTCAAGTTTTGGCTTCAGAATATCAAGATTACCAAATAAAGCAGCTTGATTTGACTGCCTATTTTTATTTGCAAAGTAAATCAATGTGTCTATTGACTCGTATAACTGCTTTCTATTTTTGTGCACACTATCGAATGTTCCAGATTTAATTAAACTTTCTAATGCCCTTTTATTTATTATATGCCCCAAATTTTGAATGAATTCCCATATGTCCTTATAAGAACTTGAGCGTGCATTTACTATTCCTTCTGCTATAGCAAAACCAACATTACGCAAAGCAGCAATTCCGTAGCGTATGTGCTCACCCTCTATTGAAAATTCAGCCTTAGATTTGCTGATATCAGGCGAAAGAACAGCAACTCCACTGAATTTTGCAGCATGATAAAACAAATTCAGTTTGTCTCTATCATCAATGTTGAGATTCATCAAGGCCGTAAAAAATTCTAGCGGGTAGTTAGCCTTAAGGTAAGCTGTTTGGTAAGATATAATCGCATATGCTGCAGCGTGGGATTTATTAAATCCATAACCAGCAAATTTTGCAACAAGATCAAAAATATAACTTGCCCTGTCGTAATCAACACCGTTTTTTGTTGCTCCTTGAACAAAAAGTTCACGTTGTTTATCCATCTCTGCCTTAATTTTCTTACCCATGGCACGTCTGAGTAAATCCGCCTCTGCTAAGCTATATCCAGAGAGAATACGCGCTATTTCCATTACCTGTTCTTGGTAGATTATTACTCCGAATGTTTCTTTTAACACCTCCTCAAGCAATGGATGAATGTAATCTGGCTTTTCAAGTCCATGCTTTCTTGCAACATAAGTTGGAATGTTATCCATAGGCCCTGGGCGATAAAGAGAAATTAAAGCGATGATATCTTCAATGCAGTCTGGCTTTAGTTTTATTAAAGCTTCTCTCATTCCCGAACTTTCAAGCTGAAACACTCCGATTGAATCACCTCTTGAGAGCATTTCATAGGTTCTTTGATCAATCAAAGAAACTGAGGAAATATCAAATTTTTTTTTATCACGATTAATTAAACGACATACATGATCTATTAGTGTTAGCGTACCAAGTCCAAGAAAATCAAATTTTATTAACCCAGCTTTCTCTACATATTTCATGCTGTATTGAGTGATTGGCAGAGCCGAATTTGGATCATAATAGACGGGAACAAAATTTTCTAATTTTTGATCGCATATTACAATTCCAGCAGCATGAGTTGAAACGTGACGATATATTCCTTCGAGCTTTAGAGATATATCAAGAAGTTTGGCAATTACTTCATCACTATCCCTTTCTTTCTGAAGATTTTGATCAAACTCTATCGCTTGCGATAAAGTTACAGGATTTACTGGATTAAATGGAACCATTTTAGATATTTTATCCACTTGAGAGTAAGGCATTTGCAATACTCTACCAACATCACGCAATACTGCCCTTGCTTGCAATTTTCCAAAAGTGATTATTTGAGCAACATAACCGTACTTTTTCTGAACATAATCAATAACCAGGTCCCTTTTCTCTTGGCAGAAATCGATATCAAAGTCAGGCATCGATACACGATCAGGATTTAAAAATCTTTCAAAGATCAGACCAAATTTTATTGGATCAAGATCTGTAATCTGCAAGCTCCAAGCAACAATTGATCCAGCACCAGAACCTCTTCCCGGTCCAACTGGAATGCCATTTGCTTTGCTCCAACGAATAAAATCAGAAACTATCAAAAAGTAGCCAGCGTAGTTCATCGAAGTTATTACGCTTAGTTCGTAATTCAGCCGATCGTAGTATTGTTTAAGGTCTATGTCCGTTTCATTTGCAATGCGGAATTCTAATCCTGCAACTGCCTGCTCCCTCAGTTCTTCATTCTCAGTTTTATTTTCTCGACAAGGAAATTTAGGCAAGATAGGCTGCCTGCTTCTTGGCATGTAAGAGCACCGCTTAGCTATCACTAAAGTGTTATAAATTGCTTCGGGAATGTCGCTGAACAGTTCCTCCATTTCTGCCACAGATTTGAAGTAATGCTCGGTAGTTAACTTCTTTCTGTTATTCTCCAGGGCATAACTGCCCTCCGATATGCACGTTAATATATCATAAGCTTCATAATCAGATCTATTTGAAAAAAACACATCATTCGTTGCCACTAGTGGTATATTGCGCTGATAAGCAAAATCTATTAAAGCTTCTTCAAGCTCTAGCTCTTTATTCAGCCCATGACGCTGCAATTCAACATATAAATGACCATCGAATGCTGAAAGCAGTTTTTCAACCGTTTCTTTGTCTTGCTCCAATAACAGTTGAGCCAAACATCCACCAGTTAAGGCGATTAGACCTGTATTAAAACTTAATAGCTCATCAAAATCAACGTAGGGAATATCGCTGCTATTTTTGCGCTTTTTAAAAGACTCACTCACCAAAGTGACTAAATTAGTGTACCCTTGTTCATTTTTTGCAAGTAGGAGTATTGATAAATTTTGTTCTAAGTGTCGAACGATAATATTGCATCCTACTATTAGCTGTATTCCCTTATTTGCTGCATATTCTGCAAATTCAAGTGAGCCAAATAAGTTGCCTGAATCAGTAACTGCAACTGCCGGCATTTTGTTCTGCAAACAAAGACCAATCAGCTCCTCAATTTTAACCGAACTCTCAAGCAGAGAATAAACGCTATGAACACGTAAGTGTATGAACATAAAAAATTTTAGATTAGCAATAGTTAAGGATAACATTAATTTACTTATAAGGATATGCAATAGAGTCAACTTGACAAACCTCATCAGTCTTCTTATCATGACAATAAGAGTATTTATCCTTGTTTTTAATCTCTGCAGATTTAACAACAAAAATTCAGTAAAAAACTCAGGTATATATTGGCAGATTACATAAAATTATAGCGGCTGCATGTCTTTTTTATTTTTTCTACATTCAGCCAAAACGCGCTTTAAATAAGCGTTAGCACATTATTACAATGCCGATTTACATTATTATAGGGTTAAAACTCACTACTGGGGGATTCTTTTGCCTTTTTTTGCTTGGTAAATTTCTTAATATTTTTGATTGGTTAGGAGTTCTATAGAGATGTCATTTCAGTGCTTCTTATTACCTGTTCTGGATCCCAGTGTCAGCTACTTGGATGACACTGAAGGGGTTACTCGAATGACAAGAATAAGGAGTACTGGGATGACAAGAAAGCACTGGTTTCATATGCACCTGATAAAAAAGATGATGTCATGCAAGTAGCTGACACTGGCATCCAGTTTTTTTGTGCAATTCCGTCAAAAAAAGCGCTTTCGTGTTTACCAACTTAGTTAGATTCCAGTGTCAAGCTACTCGGATGACACCAAAGAGGCTATTTGAATCTAATTTACTATTCACAATCCCGGTTATTAGCTTATTTGAGTTGACTTTTCATCATAATTATGTAATAATTAAACATATTGTTTAATATTGAAGGTAGAATTATGACAGGAGGATATGAGTCACTGGAAAAAGTACTAAAGACGATTGAGGCTGAGAAAGATTTAAATCTCAATAATATAATTGAGAAAATAAAAACAGAACTAGAGGAACATGATCAAGGTCTATATAAAAATTGGGAGGAAGGTAAATTTGATGTAAATTATGTATTTTCTCTCTTCTTCTGTGAGTGTACGTTATTAACGATAGCTGCTGAGAATGGTTACACAAATATAGTAAATGTTTTACTAGAAAAAGAAGTAGTTGTTGATGAGAGAGATCATTCGGGTAATACTGTTTTGCATTTAGCTGCTAAGAATGGTCACGTAGATGTAGTAAAGGTTTTACTCGAAAAAGGAGCAAATGTTGATGAGAAAGGTTGGCGTGATGCGACTCCTTTGCATTTCGCTGCTAGGAATGGTCACGCAAGTGTAGTAGAGGTTTTACTCAAAGCAGAAGCAAATGTTAATGCAGTAGATATTGAAGGGTGGACTCCTTTACATTTCGCTGCTCTTCATGGTCGAGCAAATATAGTAGAGGTTTTACTCAAAGAAGAAGAAGCAAATGTTAATGCAGTAAATAGTGAAAGGAGGACTCCTTTACATTTCGCTGCTGGGAATGGTCACAAAAAGACAGTAGAGGTTTTACTCAAAGAAGAAGAAGCAAATGTTAATGCAGTAGATATTGAAGGGTGGACTGTTTTGCATTTAGCTGCTAAGAATGGTTACGTAGATGTAGTAAAGGTTTTACTCGAAAAAGGAGCAAATGTTAATGAGAAAGGTTGGCGTGATGCGACTCCTTTGCATTTCGCTGCTAGGAATGGTCACGCAAGTGTAGTAGAGGTTTTACTCAAAGCAGAAGCAAATGTTAACGCAGTAGATCGATATGGAAAGACTCCTTTAGATTATGCTGAAGGTTATGCTAAGAATCAAGACGTAGTAAAAGCTCTATTAGACGCAAGAGGAGGTTCTTTTGTGAAAGCACGTAATAAGGCAATGATTGCTGGTGGAGTGAATACATTATTAGGCACTGCTATAGCAGTGGCACTTTTTACAACTGGAACAATTACAGCTCAGTTGATACCTATCGTTATAGCAGTGGTTGCAGTTACAGCAGCAGCACTGGTAGTTGGTTGTGCTACATATGAATTACTAAAGCCTAGTACTAAAGTTGATGGAGCAGAAAAACCAATTGTCAACTCAATAAATGAACAGCAGAGAGTTACTAGCATTTCTTCATATTAGAGCGCGTGACGCAGGTTCCTGGATCCCAGTACTGGGATGACAATGAAGGGGCTGCTTGAATAACAACGAAGGGTTATTTGGATAATAGCCGTACTTGATCTGGATCCCAGTGTCTAGGAACTGGGATGACAAGGGGGGATACTAGGATGACAACGAAGGTGCTGGAATGAAAGGAGTGTGAGATAAAGCTACTTGTATAACTGTTGCACATCCATAAACTCTTTCTCGTCTTGCATGCTGATGATAGTGTGAGTGTTGAGAGGTAAAGGGTCATTTCTATGTCCATGTCCTACCCCTTTTATTGTAAATACTGGAAAGTTAACACTTTTTGCAAACCTTTCTTTTACAATTTCAACAAGATTATCATTATAACAGTTAACAAAGTCACCGAATATTACTGCATCTACTCCATCAAAAATATGAGCTTGTTTTAGGTGATCTAGACTTCGCTCAATTGAATATGGATAAACTTTTATGTCTTCTAAAAATAGAATTTTGTTTTTTGCGTTTATTTGCCAAGCAGTTCCTATGCTATTTTCAACCAAAGTCATATTACCACCGATGATTTTAGACTCTAATTTGCCATTTTTTAGTCTAATGCCATTGTCGATCATTTTTAGGTTATCAAATCTGATAGAGTTGCGTTGCTTAAGAATTAACTCTTTTAATTTTTCAACAGAGGTTTCAGCAACAGAGTTATTTACTATCATTTCCAACATGGTACCGTGAAGAGTTTGCCAGTCATATTTAACTTGCAGATAAATATGTAAAGCAGTGATATCACTATAGCCTATAAGAATTTTTTTGTTTTGAGCAATTCTTTCTTTTTTATCATTGGGTAACTTTTCTAGATAGGGAATTAGCCGAGAAGCCCCTTCTCCTCCTCTGATACACCAAATTATTTTGCTATCATCAGTGAGCGCATTAACCAAATCATTCGCTCTAAACTCATCAGAGTTAGAATAAAATGGGTTGTCATTACTGTATATTTTCTCCGAAATGTGAGGATTAAAACCCAAAGTTTTTACGGATTCTTTTATAGTGGGCAGATCCGATTCTTTTCCCTTCGAAGAAGGAGCAATAATATCAACTTGATTTGCAGGATTAGTGAGTAAAAGGCATAGAAAATAAAGAATAAAGGAATACATTAAAATATCTTATGAAACTCTTGCTTTAATATATCATCTAATTCGCAAAGAGAAACTTTTACTCCTAGTTTTTCCATTGATGTAACGCCGTAATCTTTTAGTCCACAAGGAATAATACCCTCATAGTGGGAAAGGTTTGGAGAGACATTAAGCGCTATGCCGTGATAAGTTACCCATTTTCTCAAGCGAATGCCAAAAGCTGCTATTTTTTCTTCTACTCCGTTGTTGTTCACCCAAATGCCTATTCTATCTTCCTTAAATTCCCCAAGTATATTAAAGTGTTTTAAAACATTTATGATCCAATTACTTAGGTCTCTGATATATAGTTTTATGTCACATTTGTTTCTTTTTTTAAGATTTAGCATTAAATATATAATGCGCTGCCCTGGTCCGTGATATGTATATTTACCACCCCTACCTGTTTTATATATAGGAAATAATTTTTCAATAATGTCATCATCTGTTGCACCGATTCCTGCTGTGTAAAGTGGAGGGTGCTGGAGCAGCCATACTAGCTCATCAGACAAATTATTGTAAATTTGTTGAATTTTTGCTTCCATGAATTTTATAGCATGGTTATAATCAGTAAATTGGTTAGAGATTAGCCATTCTGTCATGTTCTATTTCTTTAGGTCTATCAATGTCATTCCAGCGCTTGACACTGGAATCCAGAAATTTAATTGTAGATAGCACACTGAACTGGTGAGCATAGTTGCTTTACGCTAAAAGGAACGTATTTGACTAAATTGTATAAAAAGATGGATCCTAGTGTCAAGCTACTTGGATGACAAATATGGGCTACTTGAATGGCACTATCGCAAACGAACTAGTGTCAGCTACTCAGATGATATCATTCTTGTAACACCAATTGATATAATTCAACTATAATTTTAATCTTTTAACAAATTTAATTTTTCAGGAGGCACATATGAATTTTAACATTTTTCAAAGAAAGAAAAGCAGTGAATACTCTGCTTTGCAACTAATGATGGAACCAAGTTGGAGTAGGCGTGATTATGTAAGTTTTGCTGAGGAAGGTTACATAAAAAATGTTATTGCCTTTCGAGCAATTAATATGATCGCAAGTGCTGCATCTTCGGTACCTTTTATTCTCTGCCAGCTTACTGACCAGGGAAAATCACAACTAAAAGCACATCCGTTACTGAAGTTACTTTATTCTCCTAATCCAATGACATCAAAATCAGAATTTATTGAGGGGATTGTAACTTATCGGTTAGTTAACGGCAATTCTTATATATTGATGATTGAGCTGCAGAACAAACCAACAGAGCTTTATCTTCTGCGCCCTGATAGAGTTGAAATTGTTCCGGGGAGAAGTAACGTTCCTTATGCCTATCGTTATACCGTAAATAACAACAGTTATGACTTTAAAGTTGATAAATTGACTGGGCGTTCAACAGTACTGCATCTTAAAACCTTTAACCCTTTGAATGATTGGTATGGACTTTCACCAATTGAGGCAGCTGCATATAGTATAGATCAGCATAATCAGGCTGGTGCTTGGAATCAGGCAATGCTGCAAAATGGAGCAAGACCAAGTGGTGCAATAGTTGTGAAATCAGAAAAGGATGGAAGCGTTGGAAACTTAAGTCAAGAGCAGTACCAACGCTTAAAAGCGCAGATAAATGATCATTACTCAGGTCCTGTCAACGCTGGAAGACCGATATTACTTGAAGGAGGTTTAGAGTGGAAGGAAATGAGCTTATCACCGAGGGATATGGATTTTATTGAGTCAAAACATAGCTCAGCTCGTGATATTGCGCTAGCTTTTGGCGTTCCGCCGCAGTTGCTTGGCATACCGGGTGATAACACTTACAGTAATTTAGTTGAAGCACGTCTTTCCCTTTGGGAACAGACGATTTTACCAACGCTAGAAAATATTATCTGTCACCTGAATTCTTGGCTAGTGCCCAAGTTTGGCAAAGATTTATGTTTGTCATATGATAAAGACGCGATAGAAATTCTAATGGAGAAAAGACAAAAGATGTGGAAATACGTGCAAAACGCAAGCTTCATGACGCTCAATGAAAAAAGAGAAGCTTTTGGCTTGCAACCGTTACCCGGTGGTGATAAGTTGAATTGATGTTTATATAGTATAGATATTTATACTAAGCTGTAAGAAATTAGAGGTATTTTATGTATCAAGAACAAGAAAATTCAGTAAGTAATTCTCGATTGACTCTTCCTCATATGGAATTATCGTTGAGAGCCAAACAAGATACTAATCCAACAGATAATGAAGGTCTTGTCCCTTTACATTATGCTGCTTGCGGAAATCGCTTAGAGCAAGTGAAATTATTGCTTAAAAACGGAGCAAATGTTAATGCATTGGATAATTATGGTTTTACTCCTTTACATTATGCTGCTTCCATAAATTGTAAAGAGGAGGTGGAATTATTGCTTAAAAACGGAGCAGATATTGATGTAAGAAATCATTTCGGTGCTACTCCTTTATATTTAGCTGTTCAGGGAGGCCATGAGAATGTGGTAAAATTATTGCTTAAAAACGGAGCAAATATTAATATAGCAGATAATTCTAGCAAGACTGTTTTACATTTATCTGTTCTCAAAGGCCACACAGAGATAACAAAGTTATTGCTTGGAGATATGGAGACTCCAAGTACAAGCTGCATCGATATAAGCATTGAAGAGTTACAAGTAACTAGTAAGTCTTATTATTAGAGGGTAGATGAAGTTTACTATCTCCTAAATCGTATCTGTTCAGATTCATGTGAAATCAGTCCTTTTTTTCTTGTCATGAAAGTAGCTGACACTGGGATCCAGTTTGACGAAAGCGCTCTACAACGTTTTTTGTGAAAAAGCCAGTGTCAGGCACTGACCATTTGTTGCTACGTTTTTGTCTATCTTATTTTGCCACCCTGCTGAACGGATACCCTAAATCATGTAGCTAAATGAGTTAACTATTTTTCTTGCTAACTAAGGTGTTGTAAATTTGGTCTACATCAAAACTCATCTTAGGGCACCAAATAGGGCCATCTAAGTGTGCCTCGATATAAAGAGGACTATTATGATTTGGTAGTATGAAAAAGAGTCTGAATATAGAAGTTAAGGAGAACTTAGATAAGATTAAATTAGAAGAGATAGAACCTGATGCTTGATCGATACTAAACTGTGAACTAGTTGAACATACACCACTGTTAATACTTACTTTTCCATTAATATTTTCAAAAAGCGTACTGCCATTATATATATCAACGTAAGCAAGCTTGGAAATTTCAGGTTTATTCTTACTGCTTAACAACTTAGTGATGAATGAATTAAAATCCACATTTGTAAACTCTATTTTCTGTGCTTGAAAGTTTACATTTCCTGATAAGTTACTAGCCCAATCATCAAAGCTTGTCCCTTGAGTTTTGATTTCACCACTTAAGCTTATCTTGCCATTTATGTTATTAACTCCTATAACTTCCTTGGTGTCCAAATTTGCAATAGAAAATTTTATGTGAATTGAGCCTGCTTTTAGATAACCCTGAAAAAACATTTGTCCATGTTCTAGTATGTAACTTATCTTTTTGATAGTGATAGTGCTGTTTCTTATCACTGTATCCAAGTTAAAATCTTTTAAGACGTTTTGCCCAATTTTAAATTCTGTAGTTTTGATTTGCACGTTTGCATCAAAATCTCCTTTCTCATCTAAAAAATTAAGCTGCTTTGTTGACCATTGAATTTGATTTATTTCATTTCTTGAGTTTCTTTTTACCTCTAATAGTTTTGGTAATTTAAAGATATTTCCATTAAATTTATTACCTGTAAGGTTTACGTCTAATAAAGGCTTAGTGTATTTTTGATCCACTAATATTTTTACACTACCGGTAATGTCGAAATTTTCTCCGAATAACTTTATTTTATCTGCAACTAGCTTGTTCTCTTGTATTTTTAATGAAAAATCCAAATCTTCAATTTTTGTACCATTGAATATAGAATCTTTAACACTAGTTCTTATATTTACATCATATTTAATATTTTTCAGCCATTGCACTTTGCTGAATAATGAATAATCATATTTATCTATATTAATGTTATGTATGCTAAATTTACTATCGATCATATTGTGTTTTTTTGTGTGATTTACCTTAATTGATCCTTGCCAAGATTCTTTGTTATTTAGCAATCTGATATCTGAAAGAGATAATATTCTAGGTGCTAAATATAGTTTAGAACTTGCTGTAAATTGACTTTTCTCTCTTTCTTGCATCTTGATAGAAGGTAAAATATGTGAAATGAACGACTCACCCTTTATCAATATATCACCATTAAATTCGGACAAGTTGCCATTGTTTGAAACTTTTCCTGATAAGCGAGATATATTATTGGTTCCAGGAAACTGAAGAAGAGTATCAACGTTTATTTCGCCATTAGCAAATTTTAGCGTAGCATGAAATTTGTCCAATATCCTGTTTTGATATTGAATATTTGAAGCTTCCATATTAAAATCCAAGCTCAGGTTCTTTGGCACAACCTCTCTAAAAGATTCTAAAAGACCCTTCATATCTGTTGTTTTGTGTGAGCCGTTTTTTAGGTCGACTTTACTAAAACTAATATTGATATTAGTATGATCACTTTTTCTATCATTTTGTATTATACCAGTGCCTTGCATGCTTTTGGACTCAATTTTTAAATCAGTTGCCGTAAACTCGCTTTCATTGAGATTGATATTGGATGATATCTCAATATTTTCGCTGGGAATCACATAAGAAAGGAAGCTAAGATTAATGATTTTTGCCAAGCCGCTCATAGAATCAGAATTATTATTAATCGTCAATACTAAATTGCCCTTGAGCTCTTCTTGATTTCTATTACCTTTAAATAGCAAATTTGCAAAATTTGAATCAACACTAATGTGTACATTATTTTTTGTGACATTAACCTTTCCAGAAAAATCGTAATTGTTGTCACCAATCTGTACTTCACCAAAAAACTGCTTATTTTTTTTTATAGCAACTTCCTTGATATTAATAGTATCGGCGTTAAAACTTATTTGGCTGTCCTTTATTAATATATCAACTATATTATCATTGGCTTTCGTATTTATAATATTAAGTAAATTTTCTTTGTTGCTTTTCATGCCCAAAAATGAGATTGACTTTGGTTGCAATGAAAATGAAAACAACGATGGCCTTATTTCAATTTTTTTTGCACTAATTAAATCTGATAATTTTTGCTCCTTGTTTTTGTTGTATTGTACATATACATTGTGAATAGTAAGTTTTGGAGTAATGAGCGAAACTTCAATTTTTCCTCCAACATGTACTTTAGCATCATACGTCTTCTCTAACTCTTTTACGATATATTCTCTGTAGCCACTCCAATCCTTAAAAGTTGCAGCAACGTGCATGAGAATTAATAGCAACGAGATTGATAATATGGCGTATAAAGAAAGTTTCATAATAGACCTCTCATTCCAGCATCCCTTCTCTTCTTGTCATCCCAGTTTGGGATCCAGGAAATTTGATTAGACATTAAGTTAATTAGCAAAAAAGTAGCTATTCTTATGTTAAAGCACAGCATTTTTACATGAGAAGCTGGTCTGATGAGCACTGGGTTCCCAGTGGAAATTGCTCTCAAACCACAACACTTATACAGTTGTGTGTGTGACACTGTGATCCAGTGTGACTTAAATAAGGTTTTCCAGATTATATAATCAACAAAATTTCTGGATCCCAGTGCTTGACACTGGGATGACAGGAATAGGTTATGGGATGAAAGAAGTGGATATTGGAATAGTAGCTGAAATGACATATAGCAATACAAAGGGTGTAATTTACACATATTTCAAATTATTCAAATTTCCTCTAAAAATCAGGTAAAGAGTGCTAGAATAAATAATAACACTCAAAGCTATTAAAGTTACTAAATAAACAATACGAGCTAGCCCTCTATCGAAAAACAACCCTGCTGATAAGTAATTAGAGAGATAAAGAACTATTGACATAACCAATGTTGCAGTGAGAATTTTTACAATATTTAGTAATAATGCTTGGCTAAGCTTATACATCTTATTTATTGTTAAATAATTAATCAATAAAATAGAATTTATCCAAGTGGAAATGGAAGTAGCAATAGCAATTCCTATATGTTGGTATTTGTTCATTAATAGGAGATTTAGTATTACGTTAATTCCAAGGCACGTTAATGAGAACATAGTTGGTATTTTTAGCTTTCCCCTAGCAAAGAATGTGGGTAGCAATACTTTATTTATAATAAATGCGGGTAAAGAAAGAGAAAATGCTACTAATGTAGGAACAGTTTGCTGCACTGCATAATAATCAAATCGGCCGTAAGAAAAAAGCGTAAGTAAAATCATGTCAGGAATAATGATAAAAGCAGCAGTTATTGGCATAATTAATATTAACCCTATATTAAGGGCCTTGTTCTGTATTTTGACTATATTCTCAGTATCATTTATTCGTTTTGAAATCATAGGAAGAAGTACTGTACCAATTGCAGTGCCAATTACTCCTTGCGGTAGTTGATTTAGTCTATCGGCATAATATATATAAGAAACTGCATTTGGTATAAAACTCGCCATGATTGTGTCAATCCATACACTTATTTGTATTACACAATTGTTGATAATTGCAGGTATTACACGCTTGAAAAACAACTTCACTTCGTTACTTAATTCTAAACTAAAAGAAAAGAAAGCCTTTAATTTGTATGCACTAAATATTATTAAAAGTAGCTGCAAAATCCCTCCAATCAGGACGGCTATAGAAAGGTTATGAGCCGGTGTTTCAATGTAAGGTAAAAACAAACTGATGATTAAACAGAGGTTCAAAATGATTGGTGAAATAGCTGTTGAAGCAAAATGCTGTTTTACTTGCAACATTCCACCAATAAGTGATGCGATTGACACGAAGATTATGTAGGGCATCATAATTTTCGACAAAGTTACAGTAAAGGTAAATTTATTTTGGTCAAATCCAGGAGTGAAGATTTTGATCATGTAAGGGAAGAAGGTTTGTGTGATAAGGCAAAAAATTACTAGAATAATAAACGTAATGGATATTACACTACTTGCGAAATTAAATGCCTTTTTATTATCATATGACTCTGCAGAGTATAATGGTATGAATGAGGTAGTAAATGCCCCCTCTGCAAAAAACGATCGAAATAAATTAGCAAAGCGAAACGAGGAAAAGAATATATCTGCAAGAGAGGTTGCACCAATAACCGTAGCAATCAATACATCTCTTATTAGCCCTGAGATTCTTGAAATAGCTGTAAAAAAACTAAATGTGAAAATACTTTTAAACATATCATGGTGTCAATACGATTGAGTATAATGATAAAAGCATGAATGAAAATATTTAAAACCCTCTGCAAAAGGAGGTAACTTAAATAATTAATTGACTATTTGTGCTCGTATGTTAAAAATTTTATATCTTGGCGGGCGTAGCTCAGTTGGTAGAGCGTCAGTTTGTGGTACTGAATGTCGCCAGTTCAATCCTGGTCGCTCGCCCCACTCAAAATTTTCACTTTACATAAATATAAACATTAGATATTTTTGCACGGCCGTTAGCATTCCTTGTTGCTCTAGTATTTAGATGGTGGAGGGGAAGTTTGCAATTTAGAGTAAAAATGATGCCTATTAATTAGTGAGAGGGATTGTATGTATATTTGTTTGTTAGCTTATAGTATAGTGTCAGCACTAGGAATATTAGCTTGGTGGTTGAGTTTTGACACTTCATCACCTTTAGCCATAGGTGCAATTGCTGGTTCTATGGCTCTAGCATTGATTGCGGTTTTGCACGTAGGATGTTTGCTATATAAGTTTTGCAAAAGAGATCCTATTGAGGAAGATCATGGAAAAATAGCAATTTTTTTGGGTATGGCTATACCTATAAGTACTATGATTGGGGCAGTGCTTAATGCAAGTGTGATTGCTGTTCTTCCTAACCCAGTAGTAACAGTGATTATCTTAGTAAGTGCAATAACAGGGCTAATAGCAACAATTATGGGGGTTTATGTAGCCACATCTTTAGTGCATTGTGCAGATGAAGCAGCAATTACATTTGCAGCAAGTGCAACTTCGATTACAGATTCTACATTTGTTAGAATATCTCAGGAAGAAGAAGTGGATGAGCGTATTACCTCTCCTACAGTTGAAAAAGTTTCTTCTGTAAAAGAGACGATAATTTGAGCTAAGTTAGTTTGTAACACTGGAATCTGTAAAATTTGACATCAATCACTGATAGTTGGAATATTATAGATTAGGAATTACTCAAGAAGATGCATAAGTACGACGTAGTGGTAGTAGGTGGCGGTCATGCCGGGTGTGAAGCAGCTACAGCTGCAGCACGTCTTGGTGCAAGCACGCTACTTATAACTCACAAAATTTCAACTATAGGAGAGATGTCTTGTAATCCAGCAATTGGAGGAGTTGCAAAGGGTGTTGTAGTTAGAGAAGTAGACGCCCTTGATGGAATAATGGGGAGAGCTATCGACCGAGCAAGCATACACTCGGTCGTTTTAAATGGCAGCAGAGGCGCAGCAGTATGGGGCCCACGTGCACAAGCAGACCGAAAATTATACAAAAAAGCAATACAGGAAATTATTCTAAATTATAACAACTTGACAGTAAAAGAAGAGTCAGTTGACGATTTTCTTATCGAAAGTGATAGCAATGGAGAATCTTATATAAAAGCTGTAATAACAGACTCAGGTGAACGTATACTGACAAGCAGAGTTGTTTTGACTACAGGGACTTTTTTACGTGGTGTGATTCATATAGGAGAGCAAACAACTCCTTCTGGAAGAATAGGAGATAAACCTGCAATAGAGCTTGCAAACACGCTAAAGAAGTATGATTTTAAACTGGGCAGGTTACGTACCGGAACTCCACCGAGGCTTGATCGTGGCACTATAAACTGGTCGGTATTACAAGAACAAGTGGGTGACAATCCACCTACACCATTTTCTTATCTTACAGAGAAAATTAACCAGCCTCAGGTTTCATGTTTTATTACTCATACTAATGAACATACACACAGAGTAATTCGAGAGAATCTTCACAGATCAGCTTCTTCATATTTAGATAACGTTATTGCACCAAGATACTGCCCATCAATTGAAACTAAAGTTAAAAAATTTGCAGAAAAAAATAATCACCAAATATTTCTAGAACCAGAAGGGATTGATGATAACACTATATATCCAAATGGAATTTCAAATTCATTGCCCATCGAAGTGCAGTATGAAATGATAAAGAGTATAAAAGGGCTTGAAAATGCAGAAATATTAAGACCTGGATATGCAGTTGAATACGATTATATCGATCCACGAGAGCTATTTCATACTCTCGAAACTAAGAAAGTTAAAGGACTATATTTTGCTGGTCAAATTAATGGTACCACTGGATATGAAGAAGCAGCTGGGCAGGGAATTATTGCCGGAATCAATGCAGCACTCTCTTTATCTCAAAAAAGTTTTGTTCTTCATCGTACAGACTCATATATCGGTGTAATGATAGACGACTTGGTCACTAAGGGAATTACCGAGCCTTACAGATTATTTACCTCGCGTGCAGAATATAGACTGTCAATCAGGTCAGATAATGCAGATAGAAGATTGACACAAAAAGGTTATGACATCTCTCTTGTGTCGCATGAGAGATACTCTGTTTTGCAGGGTAAACTTAAATCCATTAAGCAACTTGAGGAGAAATTAGAGAGCCTAACAATTACTCCTGAGCAGCTCAGGTCCTATGGCATTAAAATATCTTATGATGGAATAAGAAAAACAGCATTAGATTTGCTCGGTTATCCAAATATTGACTGGAATAAATTACGAGAAATATGGCCAGAGTTAAACATGGGTTCCAGTGTCAGCTACTTGCATAACGCCAAAGCACCTCTTCCTGTCATCCAAGTAGCTGACACTGGGATCCAGTACTTGAATGATGATGGAATGGATGCAGTTGACACTGAAAAAAATGTAGATTCCAGCGTCATGTGCTGGAATAACACTATAACTGATAGCATAGCCAAGAATGAAATATATGAAGCAGTTGCAATTGAAGCAAAATACAAGCCTTATTTAGTAAGACAAGAAGCAGATATGAAGTTTCTACAAGAGGAAGTTAATACTCAAATTCCAACTAATTTCAACTACTCACAGATTAAAGGCTTGTCAACTGAAGTGATAGAAAAGTTGCAGTCAATAAAGCCAGCAACAATTGGTATTGCGAAGCAAATACAAGGTATCACTCCAGCAGCGATAGTTAGCATATTAGTGTACCTTAGGAATAAGAAAACGAAAATAGCTGCTAATTCTGCGTAACATGTCAAAAATCGAAGAATTTCGCTCTTTTATGCACGAAATAAATGTTGATACATTTATGTTGAATACTAAAGACGAGTATTTAAATGAATATTCAAAAGAGTTAGCAGAGTTATGTGGCTTCACGGGAACAAATGGGCTACTTATCGTTACAAAGAGTAATAAGTGCCCATTTTTTACAGATGGACGCTATATCACACAAGCTCGCAGTCAGCTCGATCAGGGCAGTTTTCGAGTATATAATATACAAGAAGAGGATCCACACAAATGGGTAAAAGCAAACTTAACATTGACTACCTCACTGGGTTACTATCCGCAATATTTTACTATGAAGGACATAAGAAAATATGAAGGCATTTGTAAACTAGTACCATACTTAATTAAAAAAGATAGTAGTCATAAAGCACAAACAATAGTCTCACATGTATCTGGTGAGAGTGGTAAGGATAAATGTGAAAGAGTAGCTAAAAACATAGAGGCTGAAGCAGTGCTTCTGACTGATCCAAATTCAATTTCGTGGTTATTAAATTTAAGAAATGAAAGTTCTGAATATACTCCTTGTATATTGGGTCGTGCTATATTGTATAAAAATGCCAATGTTGATTTATTTATTCAAGATAAAGAACATTCAACTATAGAAGCAAATTTTGATAACCATATAAATGTTTTTGATATTAGTGAGCTAGAAAATTCACTACATAAGTTAAATTTGGTGGTGATAGATCCAAGCACGACTCCAATGAGCATTATGAATGCAATAGATCCCTTGTATAACCATTATTTAAATGAAAAATCAGCTTCGGTGTCATTCCAGTGCTTGACCAGAAATAAAAAAGCATGGATCCCAGTGTCAAGCACTGGGATGACAATAAGTAATGAAAGAGGTCTAATAGAAAATAAGCAGATAATTGAGAAGGAGGATCCTTGTTTGATTCACAAAGCAGTAAAAAATCAAACTGAAATAACTGGAGCTATAAGTGCGCACATCAAAGATGGAGTAGCAGTTATAAATTTTCTATATTGGCTTGAAAACAATATTGACAGTGAAATTACTGAGCTTGAAGCTGAAGAAAAAGTTTTAGAATACAGAAAAGAGCAGAATTTGTTTAAGCAACCGAGTTTTCCAACAATTTCAGCATTCAACGAGAATGGAGCAATCATTCATTACCGTGCAAGCAATAAGACAAATAAAGTCATTCAAGAAGATGGGCTGTATTTAATTGACTCTGGTGGTCAGTACCTTGATGGCACAACCGATGTTACAAGAACTATAGCAATTGGTAGTCCAACCAATGAGCAACGAGCTCACTACACAATAGTATTAAAAGCTCACATTGCGATAGCAAGTGCGGTCTTTCCTTCTGGCACTACTGGTGGAGAATTGGACATATTAGCGCGTATACATTTATGGAAATTTGGAATGGATTACATGCACGGTACAGGACATGGAGTAGGAAGTTACCTTTCGGTACACGAAGGACCGCAAGCAATATCAAGAGGAAATAAAGTGGAACTCATTCCAGGCATGATACTTTCTAACGAGCCTGGTTATTATATTCCAGGAAAGTATGGAATAAGAATTGAGAATCTGGTGTATATTGAAAGGCGAGAAAACGTCTTTTTAAGCTTTAAACAATTGACCTCTGTTCCTTATGATAAAAAGCTAATAGATATACAAATGCTTACTGAAGATGAAGTTAAATGGATAAATAGCTATCACCAATTTGTTTATAAAAATATAGAAAATGGCATAAAAGATAAGGAATGGTTAAAGAGAGTATGTGAACCTTTAAAATAGTTAATTTGTCATTTAATCAAGTATTAATATAGTTGTTCTTGTATTGTTTTTAATTAAAAACAATATATAATATTAGTTTCAAATAGGTGTAATTATGACAGATAAAGTGCAAGATGATGAATTTATGAAGCAGTACATGGATACTTGCAAAGAGCAAATAGAAAAATTGGCAAGCGACCCTAATTTGCTTCAACAGACCTTAAAGCCATTCATGCAAATGTCTCAGCAACTTATGGCTGGCGGTATGCTAGAAGGAAATATGCCTAGCATGATACCTGATATGGGTGGTATGGATATCAACAAGATGATTGCTCAGATGAAGGAAATGTATGATTACATAAAGAGTAATCACAAAGAGCTCATGAGAAAAGATGCTTCACAAATTCAAGAGCTTGATGATTCCAGCAGAAGATTGAGAGGCTTGGTCAAGAAATTGATAGAGAAAGTTGAAGCTAAGTAGTATTTATTCATATCAAAGAGCTATAGCAGTAGTGAGGTCTTGTTCCTCAAATTTAGTATTACCATAGAGTTAAATATAAACATAAAGGGATGAAGAGATGATTGAACTTAAAAGCCAAGAAATTTGCCCAAATGGAAATAAGAAAAATTTGATTATTTTTTTTCATGGTTGGGGCTCAAGTGGCGATAATTTCGTGCATCTTGCTAAAGTTATGAGCAAGTTTTTGCCTGATTCATGTTTTGTGGTACCGAATGCTCCGTTTGAGAGGGAAATAGGTGATGGTTATCAGTGGTTTAGTTTAGAGGATCGTAGTGAAGAAGCACTATATAATGGGGTGAAAAATGCTGCATCAATTGTAAATCATTTTATTGATACAAAATTAAAGGAGCTTAATTTAAAAGATACTCAGCTTTCTTTAGTTGGATTTTCTCAAGGGGCAATGCTTGCAATACATGTGGCTCTTACCCGGCTTCAGTCTTGTGCATCGGTTGTTGCATATTCTGGTAGGTTTCTTTCACCTTCAAAAATTGCACCGGAGATCAAATCAAAACCCAGCATATGTGTTATTCATGGTGAAGCTGATGATGTGGTACCTTTTTCTTCCCTTGATTTAGCGGTTAAAGCTCTGAAAGAAAATGGAGTAAACGCTCAAGGATACCCAATTCATGGATTAGGCCATATTATTAATGAAGAAGGAATAAGGTTAGGGGTTGAGTTTATCAAGAAAAATTTTGGAAATTAATTTCCATGCACTTGTTTTGCTTTGGTTACGGATATGTAGCTAAATTTCTATCGAAAAAATTGCTAAATTTAGGCTGGAAAGTTAACGGTACATCAAGAAATAAAGATATACAACTTTTTGATTATGAAAAGGTTGATCAAGATCTGCTTAAAAGCGTAACACATGTTTTAGTTTCTATTCCTCCAGACGGCGATGATGTTATGGAGAGATACGGTCATTGTCTGGAGAATATTAAATGGCTTGGTTATCTGTCTGCAACTAATGTTTATGGTGACCACTGTGGTAATTGGGTGAATGAGGAATCTGAAACAAAGCCTATAGAAATTAGAGGAGAAAAGCGCCTTGAGTCTGAAAAGAAGTGGCTAAGTAGCAAATTGCCTGTACATATTTTTCGTTTGGCTGGGATATATGGTCCTGGTAGAAATGCGCTAATTGACCTGCAGCTTGGCAAAGCAAGAAATGTGAAAAAAATTTTTTCTCGTGTTCATGTTGAAGATATATCGAATATTTTATTTTCTTCCATGCAAAATATAAAGCCTTATGAGATATACAATTGTGCAGATGATTTACCTGCTACGCAATCTGAAGTGGTCACGTATGCAGCCGAGCTTCTCAATATTAGCCCTCCAGAGCCAGTTGAGATCTCTTCCGTACCAAATTACGCACGGGGTTTTTATTTAGGGTCAAAAAAAGTAAGCAATACTAAAATTAAAAAAGACCTTGGTGTCTCTCTAGTTTATCCTGATTACAAGGTGGGTTTAAAGAGTTTGTATATATTAGAATAGAGAAAATAGATTGCCAGATGCAAAAATTTTTCTTGAATGTTCCTTGTTTTGATGTAGTACCACTAGGCATACTATTATATAGAGGTAAATATGTTCAGCACTCAATCGCTCCCGGTTGAAAATATTCTATTACATCAAGCCGCTTATAATGGTAACATAAATGAAGTTAGGTTATTACTTAATGTAAAAACTGATATCAATATCAAGGATAAAAAAGGATTTACAGCCTTGCATTTTGCTGTTTATTCAGGACATTTAGACGTAGTAAAGTTACTAATCAGTAAAGAAGCTAATATTCATGCAAGAACTACTAAAGGCAGTACAGTTTTACACTTTGCTGTTGTAGCTAAAAGCAAAGCTATAGTAGAGGAGTTAATTAAAGCGGGAGCTGATCCCAATATAAAAGACTGTACTGATGGTAAGACACCTTTACATATTGCTGCTCAAAATGGACTTGTAGAAGTTGTAAAGGTGTTACTTAATACTCAAGAAATTGAGATTGATGCTAAAGACAATGAATTTGGTATAACAGCTCTGTACTTAGCCTCTCAGAACGGACATACTGAAATAGTTGAACTATTAATTAGCACAAAAAATGCTGATGTTAACATAGTAGATAAAAAAAATAATGTCACACCCTTGTATCTAGCTGCTCAGAATGGGCATGCAGCAGTAGTTAAGTTGCTTCTTGATAATGGTGCTAAAGTCAATGGCTGTGATACCAGTATGAATCCTTTGTGTGTAGCTATTGATAATGGCCATGACGAGGTAGCTCAATTATTACTTAGTGTAGAAGGGGTGGATGTCAATATTGGCAATCAGCTTGGCAATACACCTCTACATATAGCAGCTATGAAAGGTAATGAAAAAATGGCAAGATTACTGCTAGAAAAAGGTGCTGATCCTAATATTAAAAACCTTTCAGGAGATACTTCCTTACAAGCTGCTGAATACGTAAGAAAAATTAGCTGGCATGATAATCCTCCAAATGTACAAGGAGGATTCTTCGTGTTAGTTGGCTCGAATGGAATATATTCATTTCAGCAATTTTATGAGCAAAAAAAAATTATGGAGCTTTTGGTACAACATATAAAGGACAGCAGACCTAGCTCATCAGTAGATGAAATTGACGTATCTGTTCAGCAGAGTAGCAAAATAAGATAGATGAGAAAACTAGTTTGTGACATTGGTGTCCAGTTAAATTTACATGGATTCCAGTGTCAGCTACTCGAATGACATTATGGAAGCTGTGATGACAAGGAAGGAAGCACTAGAAAGAAATGGGTGTCACGCACTGGGATGACATTATGGGAACTGAGATACAAGAAAAGAAACACTGGTTTGACATGCATCTGTCTCAGTGATGTAAATTCGACTTTACCCCATTTGCAACCATCAGGGTTCTTTGACTATAGACCTAACAATTCTTTTCTAATTTCTTCTTTAATTGTATCAATAATCTTTTTATCAAGTTTATTTATTAAGGAATCATCAATACCTGTGATGTCATCTGGATTTTGTATCATTTTTTCAATAGCATCATCTATTTTTTTTACTCTTTTTTCATTAATTTCCTCAAATATAGGTTTAATTTTCACATAACCAGGAGCGCCCTTGCTATAACTTTTGCTGCTTTCGTTGATACAACCACCAGCACCATATGTTTTATTCACGTAGTTTTTACTACATTTTGTTACATCTTTATACCCAATCTCACCATTTTCTATATATGCTATTTTATTATCTTTACTAGAGTTTAGCTTGTCCCCTTTCTTAATTTCTTCTTTTAATTTTAAACTTTGTTCATGAATTATTGTATCTTTGTAATTCTTTCCCCCATAGGTTCTGTATGTACCTCCGCCTGCAACAGTAATTAAATCTTTACAAATTGTTTCTGAAGAGTCTCTGCACATTTTTATTAAAGTTGGTCCCCCATCCTTGTTAGATTTATCATTTTCTTGTCCACCACCTCCTTCTGTTACTTTTACTTTAATATATGGATAACTAGGGTTGACTCTCAGTTTAGCTTTAATGTAATCACCTGGCATTCCTAGTCTACTTACAGTAGACTGAGCTTTACCATCTATATGACCAGCTTCACCACCTCCCCATGCTTCTATTTCAACGTAATCATACATTGACAGATCATCTGTAGAGCCATCTCCAAGCTCATAAAGTTTTTGATCCCTGTTTTCAATAATCTGCTTCTTATGTTTCAATTGTGCTATTATTATTTCACGTAATCTCTTTTTTAAACCCTCTAAATCGAACCTACACAATTTATCAGCATAAAAAACTTCTGTTCTATTTGCTTTAATCGGTTGATTTTTTAATTGTGTGCACTTTTGTATTTCACCTTTCTCGTTTTTTACTGTTTTACCATCCTTATCCTTGCAATCCACTTCCTCATATCTTAAGTAAAATAGTTTATCATTCTTATCTACATACTGTGTTGAGCGACTACATACTCCATCAAAGCAGAGGCAACCATCATCACCGTGATTACAGTTTTTTTCTTCATACTTTCCATCTGTTAACTCATATACTATTTTGCATTTGTCACAATTTTGTTTTGTATCTACCTCTTTATCCTCTTTTGCCATGCAGTTATCTCTAGACTTATTTTCAGCAGGAATGGAAATATATCCTTTTTTATTAAATATTATTTCATTCAGTGCATCTTGTGGCTTTGCTAAAACATCAACTAATTCAATAATTCCCCCTTTTTTGCAAGGAAAATAATAAGATTGATTTGATTCTTTCGAGTAAACAGTATTGTGTTTAGCATAGCTTGCTCTCATTGACTTCAGTGATATTAGCTCACTTCCTTTTTCAAGAACGAATTCCTCCGGTTCTGGCTGCCAACCAGAAAGGCATAGCATTTTACTTTTAGGATTTTCTTTATATTTTATTTCTACTTTTGGATATCCTGAGCCATCTAGTTTGCACTTACCATTCTGAAGCTCTTTACATTCTGTTTCAATATCGGGAACATATCCATATTTTTCTAGAACTTCAAATTGCGAATTATTTTTTAATATACCTTCTATTATGTTATCGATATCGCTTTTTATGTTACCGGTACCAGTTGTTTTTTCTACTATTGCCGGCTTTACTACTTTTAAGAATAGAGGGCCGACTTCTATAGAGCGACTGGTGTCAGCATTAACATTAAAAGTACAGACTCCATTATTGTGAGTTCCACGTGCCCTCTCAGTACAAACTCTCTCATCCATCTTCATTTTTACCTCTAGCGTATTTTCATTTATTACCTTTATTTCCTCAGGCTTTGGAGCAGTTGGTGATGGAAAACAACGGGCAGGAAATTGTAATTTTCTTTTTGATTCTTCTTTTTCAGTACCATAATATTCAGCGCAGAGCTGACCTTTTTTTCTATAAGTTTTAAAGTGATGGTGGGTATCTTTATCTGGAATAGAGTATGTAGCACTTTGAATGTTTTTATTACTTGAAATAACGCGTGGAAAAGGTAGCTCTCTTCTTTCCTTCAGCTCACCAATAATGACTCCAACTCTTGGATGGAAATAATCATTTTCTTCATTTGTTATAGGGACAATTCTAACTTGTGGTGGTGACATCGCAAGTTGTTCACAAAATGCAGGTGGGCCAGGTGCAAGTTGCACAGGGGCACACTTTACTTTTGTTTGATAGCATGTATCACAAACTTTTTCCATCTCTCCAGGACGAAAAATATTTTCCCCAGAAAATACTCTAGAGCCCCATGAAGAAATTCCTGACATACAAGCCCCTTTTTGACTACAAGCACATATCTTAGGAGAATTAGCAAATTTTACTTTTTCTTCATCAGTAACACCATCTGCCCATTCCCATCCAAGACCTTGGGCAATTTCTCCTCCAGCTTTTGTTTTATCTCCTTCCCAATCTATAAAAGCTGCTGCAGAAACTCCAGCTCCTGTACTCTGCGTTCCATATATCTGGCGGCAGAATGTTCCACTGGATAATATATAACAGTTGTCGTTCCCTTCGTAATCGCAGACCTTAATCTTTGGATCGAAGTAACCTTCTGGTTCCTGATTATTTACTGCTGTAACTTTAATAAATTGCAATAATTTTTCGTCAAAATCTAAATCGCTCCACTTGCCTTTAAAAAAATTCGCAATACCTTTTCCTGCTTTACTTCCTGTAGCTTCAATTTCAGTATTACTTTTTACAAATGTTGGACAATCAGCATATCCTTGATAAGAAAGACAAAATATCAAGGAGAATATCAATAAAAAATTAAGCTTTACATTTTTCATAGAACGCCGGTAACCACTTACTCACTTTTTCGCCTTTTTCCTTTATTGCTTCATACATATACTTTATAGTCTCTTTATTAGCTGAAAGTACATGTATTTCTTTCATATTCTTCAAATCTAGATTTAAAGTTACTAAACCTTTGTATTGCTTTATCAAAAATAAACCTTCCTGTGTTGGTGTTTGCAAAATGACATTCAGTTCCTCTTTCGACAGAGAAAATGCCTTCATGTATAATCTGTTTGCATTGATGTTCGGCATCAGGATTCTCGTATCGACATGCTTATCTAAATATTGAGTAAACTTGCTAGCAAATGCTAGGTTTAAGTTTTCAGTACTTAGAATTACTACAACATTTAACTTTGTCATTCTTTGCATCCAGTCGTCAAACTCTCCCTCTGTAGGAAAAATATTACTTATCTCCCATGCTTCATCCAAAACAAGTATTGCAGGTGAGCCATCACATTTTGCTTCGAAAGAGTATAAGAAATAGTAAAGTATCACGGACATACATTCTTTTTGCTTAGTGAGATTTGCAGTATTGAGGGATATAGTTTTTGTTCCCCAGTCAATGTCTGACTCATCACCATCTTGGAATAAGTAAGCAAATTCACCTTCACCACACCATTTACTTATTTTGCCTCCAAGAAGTAAAAGCACTTCAGAAATTTGAGAAATAGATCGCGATTCTCTTGGTATAGCAAATATAGAATCTACAATTTTTTTTGTCTTTTCTTCTACGTCTACCAAACTTGCATCTGCAACCATCCTTTTGATCAATTCAACAAGCATATTGCGATTAGAAGCACTATCTTCAATGTTCAGTGGGTTAAATTTTAGACTTTTATCTTTATATTTTGGATCAATTATGTAATATTGGCCGCTTACTGCTTTAGTAAATATTATTGATTTTCCAGTATTATCCAATATAACAATCCTAGGGTTAAATTTTCTTGATTCCGAAAGTAAGAAATTGATCAGTGAGGTTCTACCTGAATTTGGAGCTCCAAGTATTGTGGTATGACCATTATTTTTCTTTCCATGAAAGTTAAAAAAGTAAGGACTGCCTTTTTTTGAAAAAAAAACTGTTACTGCTTCTTTCCATCTTCCTCCTTTTAACGTACCTGATGTAAAATCATGCAACATAGCAAAGCTGCAAGCATATTTTTCTAATATATTTTTTGGTTGTGTAACAAAAGCAAAGTTTCCAGGAAGCTGTGCCCAAAAATGATTTTCCATGTGCAGATCAGTCCTAAACATCATCAACCCGATTAACGACATTACAGAGGATAAATCACTGATATTTTTAGCTAACCTATTCTTATCATCTGCAAAGATTGTAACAATAATTTTCTGTTGACAAAAATCCATAGCAGAAATTTTTTCAAGCTCTATTATTTCATTTATTCCTGAGTTTTGAAGTAAGGTATTGTCCTCACTGATTTGCAGTATATTAATTTGTTTTTTGAATTCTTTTACTGCTTTATTATTACTAGTAAATATTATTATTTCTGTGATGATAAGCTCAGAGTCAAGTTGCAAACACCTATCTATATTTTCTAAGGGGATTTCTCGATATTCCTTTATGCAAAAAATAGAACCAAACTTCTGTTGACCTTCAAACGATGTTTGAAATTTATTGAAACCAAAAGCTACTTTTAAATTTTTAACATGCTGCGATAGATCCCTTTCACATATTGGATAATCTTTGTGCGTTAATGTAATAATGTAATGGAGAAATTCCATCATTTGAGAATATATTTTGCCTTCACTAGACCTAAGGCCCAGTTTTTTAGCTCCAAAAGGTTCTAAATCTTTTTGAATCAGGTCAGTTATTTTTTGTAATTCTTGATGATTTTTTTGTAAAAATAACTTGTGCCTATTCTTTATCCTGCCAAAAAAAAATGCATTATTAATATGTTTGCCAAAATCACTAAGTAACACCACAATGTATAACTCATTTATATACTGTAGTTTACTATCAACTAGTTTATTAAACCACGTTGAGTGTAGCTGATCGGAAAAGTCTGAAGTTTTATTCCACTGTAAGCTCAGTTTATTGCGCTTACGGACAGTGTGAATCCAAACGGTAAAATATAAACTCTTGATATTTTTTGATATACTTTTTCTAATTTCAGTTCTAAGATCACCATAGTTATCAACTGAAGAATAGTCTTCTAATTTGATTATTTTTAATAATTCCCCCTGTTTTGTTAGTATAGTTTCTTCATCGTAGTGGCAAGCATAAGGGATAAAATCTAAATTAATACTTTCTAGTAACGCTAAATTGTTCTTTTTTTCAGAATTAGATCTAGTGGCTGGTACTTTTGGTTGCATACAATATCATGCGTATTCAATAAAAAGATAATAAAGAATCATCTATCTTACTTAATCCTTATCTTCTTTTTTGTTATTGGATTGTAACTGTATGTCCTTTGCAAAGTTGAATTTTTCTTTCAGGTAATCTGTTGCCTTTTCTGTGCTTCCAAACATCATGATCAGTACGCCAAATATTATCATGAAAAAAATTAGGCCTCTGAACACTACTGCAAGTATCACTGTAGCTATACATAACCCTATAATTGTCGAAGGATTCATATTTTCTACAGTATCTTTAACTGAAAATGAAGAAATAAGTTCTTTCAACGTTCCTGGTATATTTTTCAATTCATCACTTGCTTTGCTAGAACATGACATGAAGATAAAACTTAACAGGGCTACAATAGCAAAAACTCTACCCAATTGAATACGCATCAGCTAAATACCTTTAAGATACTCCTCAAATGTAACAATTTTTACATCAATAGGCAAGAACCGAATTCACTTGCTCACCATAAGTAACTCATATTTAACTTTTATCACCGTGTTAGCTCTTTATTATCAACAAGAGGACTCACACTAATGGATGTCAATTTACTTGACAGAAAGTTTGAACACAATTCAGCAGCAGCTGCTGTAGCAAACACCGCAGCCACCACAAACAGTCCTGCTCCTACTAATCCTGATGTCATTGCTCCTGCAACAATGCACCCTATTGCTAAGAGAGCAGAACTTGTTACAAGTGCGACGTGAAGATTTTTGTTTTTACTATTATTTTCATAATTATTGGATTGCATTGTATCTTTTACCTTACTGCCTGTCACTGAGATCACACAATGAGGCCCTTCTTCAGTCTTCTTATAATGTTTAGAAGGGGATATTCTTCCGCTTGGGCCTTTGGGCCTTGTTTTGTTCGGATGTGCTAATTTTGTTTTTCCTTCATCTTCTAGTTGCAAACTATTATCTTTCTCAGCAGGGTTTAATTTTAAGTGTACACTTTCCTCAGATGAAATGCTTGTTACTGAAGTTAAGCTGTTCCTTCTGCTACTTGATGCCAAGCTAGATGAATTTATTCCACTATCTAAGTCACTGCTACTACTGAGTTTAGAAGTATTTGCACCGCTTGGCACTTCTACAGCATTCACAGTTATATTAGGCTTTTCATTTTTTAAATCTTTACTATCAATCGAAAGATCAGATTGACTATTCAATTGTGATTGTGCGATCTCCTTTCTTGCTTGCGATTGTTTTGATGTAGGATGTGCTGAAGCACCATAATAACCTGAATTTCTCAAGGAATTATATGTTCCAGAGATTCCTATTCCACTTACACCCTTAGCTAAAGAATCCTTTTCCAGAGGATTAATACCTGAATTTTTGGGAATTTCAACTTCACCAGAAAGACTTTTTTTGTTAAATAGTTCCATAGTATTATTTTGTCTATTTGCTTGATTACTTCTAAGACTTTTCTGATTTTGAATAGTGCTACTAGAATGATCTTTGTCACTACTTTTATTAGTAATCCCTGTAATCTCTGAAATTATTCCTAATATTTTTCCTCTTCTTGTTGGTGATCTTTGTGATGATTTTTCTTCATTGTTAAGTACTGAAGGTTTCATTAATTCCTCTGACTCTATCACTTCTTTTTCCAATGCTGGAAGAAATTTCTCGGTGTAATAATTATAATATTTTTCTTGCTCTCTCAGTAATTTTGCTAATTTAATTAATATGTTAGGATCAGCTTCTTTGTTGAACAATTCTATGCATTCTGTGATAGTCCCATCTCCCTTTTTTGGACTTTCATTATTATGTGTTTTTTTTGTGACCTTTTTGTATATAGCATTGTACAATTGTTGATTAATATCTTCTTTACTCTTCTGATGTTTTGCAAAACGACTTAGCATAACATTTCTCCATACATAACAAAATGTATGAATACCTCTTTAGCGTTAATTTTACATTAAAACTGGGCAGTTATGCCTTATTGCGGATAATTATAGCAATTTGCTAACTATTTTCTTTGCTGATTACTGATTTTACATTTCAACATAATTGCTTGCCTGTTGAACTAACATATCTATCACTTCTTTTACAGGCTTTTCTCTATCAACCATGCCAACACTTTGACCGGCCATTAAAGATCCTGTTTCAACATCTCCATCAATTACTGCCCTTCTTAAGGCTCCAGCCCAGAACTTTTCTATTTCAAGCTGCCCATTTTCTTTTGAGATTTCTCCATTTTGATATTTATCAATAATGTCTCTTTGATGCTCCATAAAATCGTCACTTGCTTTGTTAACTATAGCCCTTACTGGAATTACAGGGAAATCAGCACTAATCTGCACAGAAGATACAGCATTACGCGCAGCTGATTTGATGAATACTTCTTTAAAATTTTTGTGAGCGATTGACTCATTCGTGCAGACAAATAATGTACCTATTTGACAGCCACTTGCTCCCATTTCTAGGTAGTTCACTATCATTTCGCCTCTTCCTATTCCACCTGCAACAAACACCGGTGTTTTCTCATTTTTAAAATGAGGTAATATCTCTTGTGCGAGAACAGAAGTGCTAACAGGACCGATATGTCCTCCTGCTTCCATACCTTCTATTATTAACGCATCTACTCCCATTTTTACTAACCTTTTCGCGAGGCTTAATGCTGGTGCAAAACACATAACTTCAATGCCCGCACTCTTGATTTTTTCTATATTAGGCTTCGTTGGTAGTCCACCGGCAAGCACTATATGGCTTACTTTCGTTTCAATGCACACATCTATCAACTCACTCAACTTTGGGTGCATAGTAATTAGATTTACACCAAATGGTTTGTTAGTTAATTTCTGTGTCTCTATGATTTCTTTTTTCAGTAAGTCTGGAAACATTGCACCGCAAGCAATCACGCCAAATCCACCAGCATTTGAGATTGCTGAAACCAAATTTCTCTCTGAAACCCAGCTCATAGCGCCACCCATTATGGCAAACTCACTACCGAGAAAATTTGTTCCTTTTTTCCAGAGGCTACTTAACATATAACCTATATCATACGTTTAAAAATGTTTTGTTTATCTATAAATGTGTGTTTTAAAGCACCAATTATATGCAAGGCTATAAAGAGTATCATAAAATATGCAAGTATCGAGTGTAACTGATTAGCTGCACTAGCTAGATCTGCATTATGGTTAATTAATAAAGGGATATGAAAAAAATATTTGATCTCTTTGCTAGAAGCAGAAGACATGACATAACCAGATAGTGGCATTAGCACCATCAAAGCATATAAACCAAAGTGTATCGTTTTGCTCGCATTGATTACAAATCGAGAAAAATTGGCTGGTAATGGCGGAACATAAGTAAAGACGCGAAAAAATATACGTACTATAATTAATCCAAGAACGGTGATACCACAAGCCTTATGAACAGCGTATATGCTGAATTTAATTTCACTGCTAATCGGCAAACTTTTCATGTACAGCCCAGAACAAAGCATGCCAATAATAAAAGCAGACATTAACCAATGAATGATCCTTAAACCTAAACTATATTTATTGTCTTTCATTAATTTTGATTACTCTAAAGTAGAATTTATATAGTAGAAAAACTATTTCTCAATCAAAATTATCTATACATAATTTCGCTGCCTTGATCAACATAAGTGCAATAATTGTATGTGACACATAAACATTGTCTATCAGATTATGAAGAAGTGGTGAAGTTTTTGAGAGTTTTTCTATTGTAACGATGAGTTATAGCTTGTACAAGAAGCCTATTGACTTTAAGCACATTTTACCCTATACAATTCCAATACCTTAAGCTACCAAAGCATGCCTGATCTAAAGACAATGATGCTAAATTTTGGTCCTCAGCACCCAGCTGCACATGGGGTGCTACGACTTGTTTTAGAGATGGATGGTGAAGTGATCGAGAGAGCAGACCCCCATATTGGGCTTTTGCACCGTGGCACTGAAAAATTGATAGAACATAAAACATATCTTCAAGCTCTGCCTTATTTTGACCGCCTTGATTATGTGTCGCCAATGTCACAAGAGCATGCATATTCGTTGTGTGTAGAGAAATTGTTGCAATGTGAAATTCCAATTAGAGCAAAATATTTGCGTGTTTTGTTTTGTGAGCTGACAAGAATACTAAATCATTTACTAAATATCTCTTCTCAAGCACTTGATGTTGGGGCGATGACTCCTCTTTTATGGCTCTTTGAAGAGAGAGAAAAAATACTCGAGTTCTATGAAAGGGCCTCAGGTGCAAGATTTCACGCAGCTTATATAAGGCCAGGTGGACTTGCAGCAGATATCCCAGAAGGTTTGATTGAAGATATTGCAAAATTTATAGAGCAATTTCCAAAGTATATAGATGATGTTGATGAACTTTTAACGGAAAATAGGATATGGAAGCAACGCACTGTAGGAATTAGTGAAATATCAATAAAACAGGCGCTTGATTGGGGCTTTAGTGGACCAATGCTCCGTGCTGCTGGACTTGCTTGGGACTTGCGAAAAAGCCAGCCATATGAGATATATGATCAGTTAGATTTTGATATACCTATCGGCCAAAATGGTGACTGTTATGATCGTTATTTAGTAAGAATGGCAGAGATTAGGCAGTCTGTTAGCTTGGTGAAGCAATGCATAGAGAAAATGCCTGAAGGGCCAATAAAAACTGAAGATAGAAAAATTTCTCCACCGCCAAGAGCAGAAATGAAAGAATCCATGGAGGCTATGATTCATCATTTTAAGCTTTATTCAGAAGGATATCATGTGCCAGAAGGTGAGGCTTATGTGGCTGTTGAAGCGCCAAAAGGCGAGTTTGGAGTATATATAGTTTCAGATGGTACCAATAGACCTTATAGATGTCGAATAAGAGCACCTGGCTTTGCGCATTTACAGGCCTTAGATTTCATGGCAAAAGGACACATGCTTGCTGACATTGCAGCAATTATCGGTTCACTCGACATAGTCTTTGGTGAGATTGATAGGTAATTATTGTAAAATAGTAAATCAACTAATGGTCAATACATCCTCTATTAAAAACTGCACAAATTCATTGCCATTCCAGTAATTCATAGAGATTTTACCCAAAATGGCTTTAACATTACCCTGCATAATAGCAGAGCCAAGCTCAGTATTTGCACAGCGAAACGCAATAGCTTTGACCATAACATTATCGTCAGCAATAAAACATTTTATATGGTCAACTCCTATAACTTCCGGCTTTCTTATCTTTGCTCCTTGAATGATGAATCTCGGTTCAGGATTGCCAGCTCCAAATGGCTCTAAGCGCTGCAGTTGATTCCAAAGGGATAAGTTTATTGCTTTAGCTGTTACTATACCATCAGCTTTTATGATTTTGTCATTTGTAGAGTTTGCAAATCTTTCAGTAAAGAAATCATGTAGATCACTTATTTTATCTTCCTTAATCGAAAATCCTGCTGCCATACTGTGACCACCACCTTCAATGATTAGGTTGGTAAATTTTGCAGAAAGAACCGCAGCACCAATATCTACCCCAGAAATTGATCTGCAGCTTGCTTTTCCTATTCCATTGTTTAAAGATATCACTATCGTTGGTAAGTGAAACTGCTCTTTTAGTCTTGATGCAATGATACCAATTATTCCCTGGTGCCAATTACCACTTACCATTATAAAATTTACACCTAAGTGGGCAAAATTTTCCGCTTGTGTTGTGGCTTCCAAAATAGCCTCATTTTCTAGCATTTTTCTTGCATTATTCAAATCTATTAGTTTTAGCGCGATTGAATGTGCATCATCATCATCATCGGTGGAAAGCAACCTTGCACCGAGCGATGCTTCTCCAATTCTTCCTCCGGCATTTATACATGGCCCAATACTAAACCCTAATCGTGAAACACTTGGTTTTTCAAGGATTCCCAAAGCGTCAAACAAAACACGTAAGCCAACATTTTTTCTTGCTGACATAACTTTTAATCCTTGTAAAACAAAAGCCCTATTTAGGCCTGTAATCTGCATAACATCGCAAACAGTTCCAAGAGCAACCAAATCCAGTAGATCAAATAAATCTGGTTCTTTTTTGTTGGTAAAAAATCCTTGCTCACGTAGGATTCTGTTAAGAGCAACAATTAGCAGAAATGACACTCCAACTGCTGCTAAGTTATTATAAGGAGAGCTCTCATCAAGGCGGTTGGGATTAACAACTGCTACAGCACTTGGTAATTTTTCTGTTCCAAGGTGATGGTCGACAACTATAATATCAAGTCCAAAGACTTTTGCATCTTCTATTGGTTGATATGCAAGCGTACCGCAATCAACAGAAATACATAAATCAATACCATTCTTTTTAAGTTGTAATAAAGCATCTGTGTTCAATCCATAGCCCTCATCAACACGATCTGGAATATAGATTATAGAGTGTGTCCCAATCGCTCTTAGGTACCTATTAATCAATGCTGATGACGTTGCACCATCAACATCGTAATCACCAAATATTGCAATATTCTCATTATTGTTTATTGCTTTTACTATGTGAGAAACAGCTTTATCCATATCAAGGAGGTGAAAGGGATCTGGTAATAGCGATCTGATTAGTGGGTGTAAGAAGTCATGTGCATTTTCTATGTTAACACCACGAGCAACTAATATTCTTGCTAATATTTCTGGCAACTCAAATCTCTGTATAAGAGTAAAAATCTCCCTTTGATCTGCTTCTTGTAACTTCCACAGTGCATTTGTTATGCTGCATTTTTCAATATCAAGTAGCATATTTTTTGTAAATAAAACTACTTTACCAGAACTTTTACGTTTGTTCTATAATTGTGTTAGACTTCTGTATAACCTAAAGAAAGATATAGGAGAGTGTCACTCGAAAGGAATCACATTTATTTTGACAAAGAGCATCTGTAAAATCTGATACTTCTTCTTGCATAACATGCTCTTTAATTAGTATTATATCTATATTAGAATATGAGTGTGAATATTATATTAGTGTAATTACTTTTTGGTATACATAACAAATTTATGCCTGGAAACAGTTTTTGGTTACTCAAACCTTTTCTACCTTTATTTCATATTCTTTAAAGTATTTTTTGCACTTTCTTTATAAAAACCATAGGTACCAATCGGTTTTTAGCTTAAGAATAAAGGTTAAGTATCTGGAATTCTGGACATAAAATCCTCCTGAAAAATTAGAAAGAAAATGCAGCGCATATACAACAGAATTTGAACACGTGCTGAAGAAGATACACTACGTTTTTTTTGAAAAATTGACTGAAAAGTCTGCAGACTGAGATAGATTTTTGAGCTCTTAAAATACCCCTACTGTCAGAGTAAGGAAAGCGAGAAGGTTTGTCAAGCAATCTTTATTGGCTGTTGTACTAGAATTCAGTTTTTCGTATAATTTGCTAGAATTTGTGTGAAGAATTTTAAATATGAAAGGCCTATATATTAAAACTTACGGCTGTCAGATGAACGTTTATGACTCCATTTTAATGGAGAATATAGTTAAGCCTTTAGGGTTCAACGTTGTTAGTGATGCAGAACAAGCTGATTTGGTGATATTAAATACTTGTCATATTAGAGAAAAGGCAGCAGAAAAGCTTTACTCAGAGCTTGGAAGAATCCATTCATCACAAAAAAATAAGGAAATGACCATAGTGGTGGCTGGATGTGTAGCGCAAGCAGAGGGAGAAGAAGTGTTCAGAAGGGCTCCTTTTGTTGATATTGTTGTTGGTCCGCAGAGTATCGCTGTTTTACCGGAGCTGATAGTCAAAGCAAGCAGAAGTAAAGGTCATGTAATAAATACTGATTTTCCAGAAGTTGCGAAGTTTGATAAATTGCCAGATGAATGCTATGGCAATAGCCAGGGGTCTTCTGCGTTTCTTGCCATACAAGAAGGTTGTGATAAATTTTGTACGTTTTGTGTGGTACCATATACACGCGGGGCTGAGTATTCACGACCAGTAAATGAAATATTCCGTGAAACATTGAAGTTAGTTGCAAATGGGGCAAGGGAAATCAATTTGCTCGGTCAAAATGTTAATGCTTATCATGGAGAGTGCGAAGGAGAGGTGTGGGATTTAGGAAAATTAATTAGTCACATTGCTAAAATTGAAAAGCTAGAAAGAATCCGCTACACAACTTCTCATCCAAGAGATATGCACGAATCTCTCTACTTGGTACATGCGGAGGAATCAAAACTCATGCCGTTTGTTCACCTACCTGTGCAGTCAGGTTCGAATAAAATATTGCATGCAATGAACAGGAAACACACTGCAGAGGAGTATTTGGAAATAATAGACAGATTGCGCAAATTGAAACCTGAAATCGAATTTTCTTCTGATTTTATTGTTGGGTTTCCTGGAGAAACTGAAAAAGATTTTGAAGAAACTATGAAGTTAGTAGAAAAAGTAAAGTACGCTCAGGCTTATAGTTTTAAATATAGCCCAAGGCCAGGAACGCCAGGGGCGGAAAGAAAAGATCAAGTACCAGAAGAGGTTAAAACAGAGCGTCTTCTTCGTTTACAGGAATTAATTAGCAAGCAACAACTTGAATTTAATCAGAGTATGATAGGAAAAACTATTCCTGTTCTATTCAGTGATAAAAAAGGTAAACACCAAAATCAAATTATTGGTAAAAGCCCATACATGCAATCAGTATGCGTTGATGATCCTGACGACAAATACAAAGATAAAATAGTAAATGTAAGGATATTGGAAGCTCGGCAAAATAGTTTGTTGGGATGCGCTGCCTAATTAGAGAAAAGTGCTCCTATGCTCTCATGTAGAAGCACTTTGTGTGTTTTTATAAGTTTATAAGCTATCTAGATTTAATCCTTAAGGGACTACAACTCTCTGTTACGCAATCATATGAGACTTGATATAATAGATTTGCGGGATTTTTTTTCTTTTCCCACTGATAGTGTACTTTTTCAACCTTTCCAGAATTATTATATTCATAAGAAAGCGATCTCCAAATAACGCTGCTTTTACTATTATTTTTGTTAGCATCGTGAAATTTCTGATAAGGCCAACTGTTATTGTCTTTATTCATCTTTAACTTAAGTAAATAAGTCTGATTTATTAATATGCTGTATAATAATGTCAATACCTATCAATGTTTATAGAAACAGAGTTTTTGGATTTGTAATTTTCCAGAAAGCTCTATATTCTTTGATTTTATCCAGTTAAAATGAATATGAAGTATTATCCTGATACAAGCAGCAGTCCTGATTTTTCATTGCTAGAAAAGGAAATCATAAAATTTTGGCAGGAAAATAAAATTTTTGAGCAGTCAGTCGAGAAACGTTCCAAGGATCATTGTTTTGTATTTTATGATGGGCCTCCGTTTGCAAATGGACTTCCGCATTACGGACACTTGCTTACTGGTTTTATAAAAGATGCATTTGCAAGATATCAAACTATGCTGCAAAAAAGGGTTGAACGCAGATTTGGTTGGGATTGCCATGGGCTACCGGCTGAGATGGGCGCGGAAAAGGAACTTAGAATATCTGGTAGAACTGAGATAGAGAAATTTGGCATTGAAAAATTTAATAATAATTGCCGTACTTCTGTGATGAAATTTTCATCAGAATGGGAGAAGTATGTAAATAGACAAGCAAGATGGGTAGATTTTCACAATGACTATAAGACTATGGATAAGTCATTCATGGAGTCGGTCATGTGGGCATTTAAGCAGCTTTATGATAAAGGTCTGGTGTATGAATCAATACGCGTTGTTCCCTATAGCTGGGCGTGTGAAACTCCACTCTCTAATTTTGAAACAAGGCTTGATAATGCATATAGAGAAAAAATTAGCAAAGCTGTAACTGTTGCTTTTGAACTTTTAGAAAATCCAAAGCAATTTAAACAAAAATGTAGATTACTTGCTTGGACTACAACGCCTTGGACGTTGCCGAGCAATCTTGCACTGGCAGTAGGGGAGGATATTGAGTATTGTATGGTGTTAGTAAATGGTGAAGTCTGCATCTTTGCTGAAAGTTATTTAGAGAAATTTGTCAGCCACTGTGAACAAAGCAATATTCAATATGAAAACTGTAATACAAAACTTAAAGCGAGTGATCTTGCAGGTCTTTCCTATAAACCACTGTTTGATTACTTTAAAGATACAAAGAATGCGTTCCGTGTTTTCATTGCTGATTATGTTACAGGAGAAGATGGTACTGGTGTTGTGCACACTGCTCCTGGATTTGGTGAAGAAGATTTTTACCTTTGCCAAAGCCATGATATTCGAGCTGTTTGTCCAGTTGATAACGCTGGAAAATTTACTACTGAAGTTTCAGATTTGGCAGGAGTTCATGTTTTTGATGCCAATGATACAGTAATCAAGAAATTAAAAAGGCAGGGGAGCTGGTTTAAAACTGAGCAATATATTCACAATTATCCACACTGCTGGAGAACTGACACTCCTTTAATCTACCGCACTATGCCTTCTTGGTATGTTGCTGTGACAAAGTTTAAGGGAAGAATGACAGAGCTAAATAAGAGAGTTAATTGGATGCCGAATCATATTAGAGATGGTCAATTTGGAAAATGGCTTGAAGGAGCGCACGACTGGTCTATTTCACGCAATCGATTTTGGGGTACGCCAATTCCTGTGTGGAAATCAGATGATGCAAAATATCCAAGAGTGGATGTGTATGGCTCAATAGCAGAACTAGAGCGAGATTTTAATGTTAAAATAGATGACTTGCACAGACCATTTATCGATACTTTGATAAGACCAAATCCTGATGATCCAACAGGAAAATCAGTTATGCGTCGTGTGCCTGATGTGTTTGATTGTTGGTTTGAGTCTGGCTCGATGCCGTTCGCGCAAGTTCACTATCCGTTTGAAAATAAAGAATGGTTCGAGAAAAATTTCCCTGCGGATTTTATCACTGAATATATAGCACAAACAAGAGGATGGTTCTATACGCTTTTTGTGCTTTCCACTGCTTTATTTGATAGTGAGCCATTTAAGAATTGCATATGCCACGGTGTGGTTCTTGATGTGAAAGGTCAGAAATTATCCAAGCGTTTAAATAATTATGCAGATCCAATGGAGGTTTTTGACAAATGTGGTTCTGATGCGCTGCGTTTTCTTATGCTATCTGGTTCCATTGTTTGCGGTGGTAATTTACTACTCGACAAAGAAGGAAAATCGATACGAGATATTCTGAAGGACGTAATAAAACCTATTTGGAATAGTTATCACTTTTTTACCATGTATGCAAATGCAGATGGAATTAGAGCTGAGGTTTGTAAAGATTATCAGAGTACCATTGATCGCTACATGATTTCCAAATGTTTTGAAGCTGTGGAAAGTATACAAGCTTCTATGAACAACTATAATTCCCAAGAGGCTTGTAAAACCCTGATGAATTTCTTTGAAGTGTTAAATAATTGGTATATTCGTCGTAGTCGTGAGCGTTTTTGGAAAAATGATTTAGATCAAGACAAAACTGATGCTTATAATGTTCTATACACAGTTTTTTATTACATACTACGGGCTGCAGCTCCTTTGTTGCCACTCATAACAGAGACTATATGGCAAGGGCTTGAGTACAAAGAAACATCTGTTCATTTGGCTGATTTTCCACAATCAGATAGATATGACAGTGAACTCATTGCCAAGATGGATTTGGTAAGAGAGATATGTAACTCTGCATTATCCATCAGAAATACGTTTAACATGCGCATCAGGCAGCCACTTGGCAGTATGACCATTTATCATAGGTCTTCCTGCGATTTCCTTGAAAATGAATATCAAGAGATAATAAGAGATGAGGTGAATGTAAAAGAACTAGAAATAGTAAGTGAGTTGAAAGAAGTTGCGTCACTAGAGCTAAAACTAAATTTTCCGCTACTTGGTAAGAAGATTCCAGATAAAATCAAGAAACTAGTTCAATATGTCAAAGAAGAAAAGTGGAAGCAAATTGAGAATGAGCAAATATTTCTGGGGGATGAAACAGAGAACTATACTATAGAAAAAGGTGAATATGAACTATTGTTAAAAGCAAACAGTGAATATTCTTCTGTATTTGATGACAATAAAGGGGTTGTTATTCTGAGCACTGAGCTCAATGACGAACTAATTCTAGAAGGACTCGCAAGAGATGTTGTGAGGCTTATTCAAGAAACTAGAAAGCAGGCTGATTTCCATATATCAGATAGAATCAGAGTAATAATCAAAGCAGAAGATGAGAAAGTTAAAGAGGCAATAAACAGGTGGGATGAGTATATAAAAGAGCAGACCCTTGCCTTATCTTTGGACACTAATAAAGAGATCGAGGCCGATTTCTATTCTAAGGAATACCAAGGTTTGACAGTTGGTATTAAGTTAATAAAGTTGCAAAGTTAGTAATGTTTATGCTATACTTAAATTACCTTAAGTAGGGTGGTGATATGAATCAAGTTGTTGCAGATGGTCATAGAGAAGTTATTGATTTAAATAACAACAGTGATGGTTCAGGTAAAGTAGAATCTATTTCCAATGTTGCTTTGGAAGAGGAAGAAGAGTTTTTTGATGCTATGGAAGATGTTTCTAATGTAGAAGAAGGGAATGATTTAGGTCTTGCTAATTCAGAAGAGGAAGAAGAGTTTTTTGATGCTGTAAGTAAGCAGGATTGGTTAATTAAACAAATAGCTGCTTTTAATGTTCCGCTCAGTATATTCCATTATAAGGATTATGACTCTGACTTTTTTACCTCTTGGTATAATATGTCAAGCGAAATATTGAAAGAGATAAACAGAGCTTGCCCAGAGAAGAAAGTATTAAATTTAGCTCTGTCAGTTTTAATGCTTCCTTATATTGCTTTTACTGCAATGGGGTTAGTCATATATAGTAGATTTAAAGCAGACAGCAAGACACAAGAAGGTGTAGTGGAAGATAAGATAAAAAAGAGTGAAACAGGTGTGCCAAAAAGATTGGCATATGGCGTTCTTGCTGCAATAGCAATTTTTGTTAATGTGGCTGTGCTAACAGCCTTAGTTATTCCTGCAACAGTTGCTTTGGCTACTTTTTATCTTTTAAATAGAGAGTTAGTCCATTCTTTAGTTACTGTTCTTAAAATAAGTACGGGGCAGTATTCTAATAAGCACCACAATATTGAGGTATCTTTTCATGAAACAGAAGTTCCTGAGCCAAGCATTGAATATGATATGGAAATAAAGTTTCCACCGCAATTTAAACAATTACTTAGAGATTTATGCGATAATGAAAATAATCAGTGGTTTAGTGTAACGCCGGATTCAGAGCGCAATATCGTACTGAAATTGTCAACTAACATCAATTTAAAAAATGGTCTTAAGCCCTTACATAGTGAAATCAAGAATGTGCTTGCAACTTCGATTCAAGAATGCGCAAGAACTATGGAAGAGCTGGTGAATCTAGAAAAGAAAGATATTACACATGATAAACTGAAGGAATTATTGAGTAAATTCAGGCTGAAAGTGGTGAGTAGCATAGATTCTAAGTTGACAACTCACTTAATAGAAAATGCTTATCAAGTTGCTTTTATACAAGCAATTAAGTTTCAGCAAAATAGACGGGGAAAAGATTTTTCACTGGAGGATGAGCTAAAAAATACTTTAGTGAAACAGAAATTAGAAAGTCAAGGTAAGGAATTACCAAATGAGAAAGANNNNNNNNNNNNNNNNNNNNNNNNNNNNNNNNNNNNNNNNNNNNNNNNNNNNNNNNNNNNNNNNNNNNNNNNNNNNNNNNNNNNNNNNNNNNNNNNNNNNAGAGAAGAACTAGAATCTCGTGAAAAAATAAAATTTGCAATAATAGAAGATGATTTACTGAAGGAGTTCGAGCATGAAACTTTTAACGAAGAAGCAATTAAGAAGTTACTAGAGAGAGCAGAACTTGAGTACTATTTGGCAGAAAAGTGCATAAAAAGTCCTGTGATTAAGACAAAAGACAATATCAAACATTTTTGTCAAGATTTATTGTCTCCTTTAATAAATAGGTTGGTGGAAAATATAGTAAATAATGTACCAAAAAGTGATAAGAGTTCATGGCTGCAGCCTATAAAAGCTATTAGGACAGGCTTGGGATATATTCAAACAGGTCTTGCCGTTGCAATGCGTGGGGATAAGAGCACAGAAGGAAAAGCGTTGAGTGTGGCACATGATACTCATAAGGAAGTAGAAACATTTCTTCAACATTTTCAATCAAGTTATGAGGAAGTAGGAGTTTTTTTGGGTAATTTATTTTCTGATGATGGAACGACATTTAAAAATGATGTATGGCCTAAAGTAGAAGAGCATTTGCATGGAATGTGGGATAGGTTTTTCAAGGATATTGAATTCAAGATAGGAAATAAATTGGATGAAGTAAACGTGACACAGCAAAATCAGGAAACGGCGATTACGGCTTAATGATGAGCTCTCAAAGTTCCTTCAGTATTTTCACACACTAAGTTGACTATCATATTTGATTCTTTTTGGATTTCCTCTTCAGTTAAAGTGTGAGTTGGAGAGCAGAAAGTAACTGAAAATGCTATAGACATCTTATTCGATTCTATATTGTTTCCATGATATACATCAAATATCAAAACTTCTGTGATGAGCTCTGAGCTTTTTTTCACCATATTGATTATACTGCCTGCTGCTACATCTTTATTTACAATAAATGCAAAGTCGCGTTTTACACTTTGATATTTATAATCGATAAATTTTTTTCTACTTATAGGTAAATTTTCGATATTTTCTAATATCAACTCAAAGCCTACAATTTTTTGTTTGATGTTAAAAAAATCCAATATACTCGGATGCAATTCTCCAAAATAACCAACTATTTTACTTCTAAAAGATAAGGAGCCTGATTTTCCTGGGTGATAATATTCTTTTTCTGCTCTCTCTATTGCTAAATTATCACAATTGACATTAAAAAGTTCCAAAGCTGTTATGAGGTCAGCCTTTGCGTCAAAAATATCTATTTTCCTATCAGTGTTATAGTGGTTTTTCGGCGAATTATTTCCTGATCTAATTCCACTTAAAACGTACTTAGACTGAGCCTCACCATTATAAATTGGTCCAATTTCAAAAATTGCGAGATCAGATATCCCGTGAGCAATATTATCTGCAGTGACTTGCAACAAATTTGGTATGACACTTGGCCTCATTATATTGAAGTTATTATTAAATGGATTATCGATAATGAATAACTTATTCAAGTAACCAAACTTTTCAGCTGTTGATTCACTCATAAAAGACCAAGTTATCACTTCATGAAACCCTCTGCTTGTCATTAAAATGCGCAAATCATCTTGTGTCTCTTCTTCTACTGTAACGTCTTCTGCTAGTTGCTCTTCCTTTATTTTATCATAGCCGTATATTCTTACTACCTCTTCAACTAAGTCAGCAGGTATGGTTACGTCCGGTCTCCAGCTTGGTACTTGTATATTCCAATTACCTTCGGTTTTTTTATCGATACTAAACCCTAGCTTTGTTAAAATATCGAATACCTCATTAGGTGATGCAGATACACTTCCAAGTTTGTTTGCATTCTGATAATCAAAATTTATCTTGGTATAAGCCTTATTCAAATTGCCAGCAGACACTATGCTTGACACTTCTCCGCCACATAAATCCAAAATCATTTTGGCTGCAAGATTGAGTCCATCAAGGGTAAATTCAGGGTCAATTGAACGTGCAAATCTGTAACTTGAGTCTGTGGAGATGCCTAGCTGCCTTGAAGATTTAGTGATGGAGATGGGGTCAAACCAAGCAGACTCTAAAAAGATATCAGTAGTTTCAAGTGTACATTCGCTATACTTGCTGCCCATAATTCCAGCAATTCCATGAACATTTTTATCATCAGAAATAACGCTTATGTCTTTGTTTAATAAGTACTCTTTATCATTTAAACCAATAAATTTTTCTTCGTCATTTGCTTTGCGTACTATGAGCTCTCCTTCTATTTTTTTTGCATCATACGCGTGCATCGGGCGCCCGAAAGATATCATAATGTAATTAGTAATATCAACTATTGCAGAAATGGAGCGCATTCCTATCGATTCCAATTTATCTTTTAGCCATTTTGGACTCTCTTTATTTTTTACATTAGTGATATATACTCCACTAATAAAACTCTCCCCATCGATGACTTTGACGTTTATTAGTGAGTTCATAGAAGCGGTAAGTTGTGGAATGATTAAAGTCTTTAACGTTCCAATTCCAGTTGCTGCTAGATCACGTGCTATTCCATAAACACCTAAGCAATCTCCACGGTTTGGAGTGATGTTTATGTCAATTACAGGATCGCAATTGAAAAATTTATCTCCTGTTTTATAATCATCAGAAAGCTCGATTATTCCTTCACTTTCATCTTGAGTCAGCGAAAGCTCAGAGGCAGAGCAGAGCATCCCTTCACTTAGCACTCCTCTTATTTTTGTAGGCTTAATTGTAAAGTTGCTTTCTGGCAATGTGCTACCAAGAGATGCAAGTACAGTCTTCATGCCTTCTTTAACATTTTTTGCTCCGCAGACTATCTGCAGAACTTTACTTCCATCATTTACTTTACATAATTTTAATTTATCAGCATTTGGATGAGGTGCGACTTCTAATACTTCTGCAACAACAAACCCGGCCAATCTGGAATTGTCGATCACATTCTCTACTTCCAACCCTATGTGAGTTAATTTATCAATAATTTCCTCTAAACTAGCATTGGTTTCTAAGTACTCTAATAACCAAGATAATGTGAACTTCATTTATTTAACAGAAAATAAAAAAGTTATTGTAATGTAAAATATAATGATTTTAAAGCTTGTTGTAGTGAGTAGCTTCTCTAATTGTAAAAAACGAAGGAGAAGCCTACTTTTTCTACAAAGAAAGAATTTTCTTTATATCACCTTTGCAGTCCATTTCCATGCAGAGTTGAATGTTCATATTGTGATCATCTATATGGAAATTATAAATGTAAGCATCACCAGTGAAATTTCCTATAACATCATGGCTTTCATTTAGCATTTCACCTGCCATGTGGAAAAGACCAGTGTCTGAGTTAGAAGAATAATCTGTAAACTTGATGTACCCGTTACCACATTCCTGTTCTAAATTTAAAGGTGGATTAGTAAAATCTATTTCGTTCATAATTGCCTCATATTAAAATTAAATTATAGTTAAAATAAGATGTTAAGTCAAGATGTTAAGTAACTTAATAAGATTAGTGAATTTTTAAATAGAACGCTGGCTATAATTAGCATTCTAATCACATACTTTGTTGATATATTTATGCCATAATGGCATGGATCTTCTATCTTAATTCTTGACTTTACCCTATAAAATCTATATTTTACTTACTATTATAGTTTAAGTATATAAATCAAGATGGCGTTAAATCCGCTAGAACAATTTAAAGTATATACAATAATAGAACTACCAAAATTATTTGGGTATGACATAAACTTTACCAACTCATCTCTTTTTATGATGATCTCGGTGGTATTAATGGTACTGTTTTTGCTCCTTGGAATAAGAAAAGGTGCAGTAATACCAGGATATTTGCAAGCTGCAGTTGAATATGTATATGATTTTGTTGTTTCAATAATAGAAAGTAACACTGGAAGCAAAGGTTTGGAGCACATTCCTTTGATATTTACAGTATTTATTTTCATTTTATCGTGTAATTTAGTTGGTGTTCTTCCTTATAGTTTCACAGTTACAAGTCATGTGATAGTTACCTTCGCTTTATCAATGGTGGTTTTTACTTATATAACGATTGTTGGGTTTAAAGAAAGAGGAGTAGAATTTTTACGCATATTGCTACCAAAAGGAACTCCTTCGTGGCTTGCACCTATAATCATCATTATTAAATTATTTGCTTATTTAGTAAGACCGATTAGTTTATCAATAAGGCTTGCAGCAAATATGATTGCGGGTCATACAATCATCAAAGTGATAGCAGGATTCGTCATAAATATGAACATATTTTTTACACCTGCACCTTTTTTGTTTATAATTGCACTAATAGGATTTGAAGTATTTGTTGCAGTTTTGCAAGCTTATATATTTACTATATTAACATGTGTATATTTGTCAGATGCAGTAAAGTAATTGACTTCCTTGCAGAATATTTTACAATTATATTATAAAGAAATAGTTAAAGGTAATATATGGATTTAGTGGCTTTAAAATTTATAGCAATTGGTTTGGCTGTATTTGGAATGCTCGGTGCTGGTTTAGGTATAGCTAATATCTTCTCTGCTATGTTAAATGGGATTGCGAGAAATCCTGAGTCAGAAGGTAAAATGAAAAGTTACGTTTATATTGGTGCTGCCATGGTTGAAATCATGGGGTTGCTTGCGTTTGTACTTGCAATGTTATTAATATTTGCTGCTTAACAGATGCCACAGCTTGATGTTTCAACTTTCTCTTCTCAAATTTTTTGGTTTTTAATTTTTTTCTCTTCACTTTTTTTTGTAGTGAGTTGTTTGTTTTTACCGAAGTTAGATGAAATAATAAGCACTAGAAGTAAAGAAGTGTTAGATTCATTTAATAGTTCTATTCACCTTTTAAGACTTACAGAAGAGCAAATTGCCAAGTATAATGCAGCTTTAAATCAAGCTAGAGTACGGGCAAAAAAAATCATAGATGATGCATTTGCTCAAGTAGAAGAAATGAGAGCGAATGTTAAGGATATATTGGAAGAGGAAGACAAGAAGATGATTAAACTTGTTGAAGAAAAGGTAGTACAATTTAAATCTAAGTATATTAGTGAATTAAAACAAATGGCTACTAGTATTGCTTTGATTTACTATACTAAGTTAACTAATTCTGAGATTGAAGAGGAATTTGTTGCTGACTTGGTGTCAAAAGAATTTTAGGGTTTTTATGTCTACATTACTAGTTATAAGCCTTGCTTTTTTAGTAGGTTTTATCCTCTCATATAAATTGCTAAGGAAGGTAATAAAAAACGCGCTTAACAATAAACGTAACAAAAGCAAGTTTTCAAGTGAAGAAACTGAAAAATTCAGAAAAGATATGTTGGAGTATTACAAAAAATCTTCTGAAAAATACAAAAAATTAGATGCAGAAGTTAACAAAATGATGAATGAAGCACTTGATAAGGCTAATAGTATTATTAAGCATAATAGACAGCAACTCGATCAAACGTTAGATGAAAATGCCCATTCTAATTTGAAGAAAGTTACTGACCAAGTTGAAAAAGCTCTTGGGGATTTACAAGCTAACACAGCGAGTATAGCTGCTGATGCTGTAAAAAAAATAATGCATGAACGTAAAGATGATAAGCGTAGTAGTGAGGTTATATCTTCGTTTTCACGTGACTTGAGCAAAAAGTTGCATTAAGTTTAATGCCTGTACTTCAAACTGATAATGTAGAAAAAATTAAATTTGATTCTAGTTTATGCAAAGAACAAGAGAAACTTTTCTACTATAGGTTTAATATAATTCCTTGGCAAAAATTAAATGATACTACTTTTTTTATGGTTGAAGACATAAGCCAAGATATCAACCTTTGGGTCGAATCTCATTACGGTATTGAATATGTATTGATAAAAGTAGATAGCAAACAGATTTTAAATCTTCTTAACTCACACTTTGGTATTTCAGAATTCGCAAGTAACTACTTATATTATAAGAATCCTAATTTTTCAGCTAAAAGCATTAGGCTCAGTTCAATCTTTTTTTCCTCTTTCTTTGTTATGATTTCGACTTTAACACTGACAAAAAAATATGCATATTTTGCTTTGGTGTTGATATTTATAATCGGATGTTCTAGTTCTTTATTCAAATTTGTAACTAAAATTTTTGGCTTGCGTAAAATTTCTAACCAAAAAGCAGATTATGATAAGATGAATGAACCTATATATACTATTTTATTGCCTGCTTTTAAAGAGAATGCGGTTATAAAGCAATTGATTAAGAGCATTGAAAGTTTGGATTATCCAAAATCAAAATTAGATGTAAAGCTTGTGATAGAGAGCGATGATCAAGAAATGTTGGCAGCTATAGAAAAATGCACTTTACCACAGTATTTTGAAGTAATAAAAGTGCCTCATTCTCTGCCTAGAACAAAAGCTAAGTCATGCAATTATGCTATGAGCTTTGCTAGAGGAAAGTATGTGGTAATATATGATGCAGATGACAAGCCAGATCCGTTGCAGTTAAAAAAAGCACTAATTGAATTTAATAAGGGCGACGAAAAGTTGGCTTGTGTACAGGCGAAATTAAATTACTATAACTTTGGTTGCAATTTTCTTACAAAATTCTTTTCTCTCGAGTATATGAACTGGTTTCAATATTTTTTGCCTGGATTTCAAAAAATGAACATGCCAATACCTTTGGGTGGTAGCAGTAACCATTTTTCAGTGGAAATTTTAAAGAAAGTGCTTTTTTGGGATGCTTACAATGTCACTGAAGACGCTGACCTTGGTTTGAGACTTGCGCAAATGGGATATAAAACCAGGATTATTGATTCAGAAACATTGGAAGAATCACCAACTACTGTGTTTGCTTGGATCAAACAAAGAGCACGCTGGATTAAAGGTTATATGCAAACTTATATCGTTCATTTAAAAAATATAAAATTACTTTTTAAGCACACTGGGCTTAAGGGAGTTTTGCTATTAAACCTTTTTGTTGGTTCCTCAGCTTTTATATTTTTCACGACTCCTTTTTTGTTACTTTCATTGGTGCTGACTCAAATTTTGAATGAATTATTCTTATATTATTTTATAATAGTATACGGTATTAACTTGATTTTTTTGATAATAGCTATCAGACAACAAAAAATGCCTTTTTATTTTTATATAGTATCAATATTTTTTCCCGTCTATAGTCTACTACATAGCGTTGCAGCTTTTCTCGCTTTGTGGGAATTTGTTATTCACCCTCAGCAATGGAATAAAACTCAGCATGGATTATGGAAGCAAAACCTGTAGCTATTTGGCTTTTTCTCTGCTCTCTCATGGTGATTTGCATGGTGGGAATTGGTGGATTTACCAGACTTTCAAAAGCAGGATTGTCAATCACGGAATGGAAACCAATTACCGGAACATTGCCACCGCTGAGTGAACAAGACTGGCTAAAAGAAAAATCAAAATATGAAGCTACACCTGAATATAAAGCATTTAATTATGGTATGAGTATGGAAGAGTTTCGCACCATATACTTAATAGAATATGTGCACAGGTTAATTGCAAGGCTGACAGGTTTAGTTTTTATTTTACCGTTTATATACTTTACACTAAAAAAAAGAATACCTAAAAATGCAGTAATAAGGTTATCTACAGCACTATTATTTGGAATTTTACAAGCTTTTGCTGGTTGGTATATGGTAAAAAGCGGTTTGGTAGTCAATCCTCATGTTAGTCACTATAAGCTCGCACTTCACTTACTGCTTGCGTTGGTTATCTTTGCATTATTGTCATATCAATTTTTTGATTACCAAATCAAACCAAGGCAAACTAAACTTAAGGTTAGTACATGTTACATATGGATAATTTTAATCCTAGTGACAGTACAAATAATCTTCGGTGCATTTGTTGCAGGGCTAAATGCTGGTTTAATTTACAATACCTTTCCACTGATGGATGGACAAATTGTTCCGGAAGATTTATTTTACTTACAGCCTGCTTGGCTAAATATCTTTGAAAATAGAGTAACAGTGCAATTCATACACCGGGCATTGGCATTGCTGATATTAGTTCTGACAGCAATACTCACAATAAAAAATGCCAGTGTAAAACCAGTATATATTATGCTACTCTCCGTCATCATTCAGGTAATTTTAGGAGTAGTAACTTTGTTGCTGCATATACCAATGGCCATTGCTATAGCCCATCAAATGTTTTCGTTTATCTTATTCGGGTCAAGTTTATACTGCTTATGTTATTTAAGAAACCAGATCTAATACCAAATCACCAGCATGTATATTTTTTCCTTCTTTAACAGGGATATTTTTTATCACCATTTCTGATTCAGCACATATTATATTTTCCATTTTCATTGCCTCTACAACAAATAGAGGTTGTCCTACCTCTACCTGATCTCCAGCATTGACGTGTAATTTAACCAATAAACCGGATATTGGAGATTTTACAGCGTCTACTGAAATCCCTTCTGTTTTGTTGTTTAGCATTAATTTGCTTAGTTCAGCTACATGAGGTTTCAATACACAACATTTAGCTTTCATACCTGCGTGTCTTATAAAGTATTTGCTGCCTTGCCTTTCTATTTTAAGTGCTATATTGGTATCATCATTAATTGTGATATATAGTAATCTGTAACTTGATTTCCACTTACCCACCACGGAGTATTTATTGTGGTTATATACTGTTGTTAATGTGTTATCTTGATACTTTGCATTTACGGAGTACTCATTGTCATCTATTTTCACTATGAATGCTTCGTCTGTTGACTTACTGTAATACTTTCCCTCATTTTCTAAGTGAACATACAGTGCAGTAAAGATAAATATTTTAATATATTCTTCTGTAATAAGATCGCCTTGAAACCCACCAGGATAATGATTTGGAATGAATCTTGTGTGGAGCTTTGCTGCAATAAAATTTGGATTATGGAAGATGGATTCTAGAAATTCTATATTATTTGTTACTCCTTCTATATAACATTTAGACAATGCTTTTTGCATTCTGCTGATTGCTTCTATTCTATCTTTTCCATAGGTTATAATTTTTGCAATCATTGAGTCGTAGAACATGCTGATTTCTGAACCGCTAGCTACTCCATCATCTATTCTTACATCATCTGGTTTGTCGTAATATTTGATTCTTCCGCTGGAAGGAAAAAATCTCTTTGATGGATCTTCAGCGCAAATTCTGCTTTCTATTGCAGAGCCAATAAGTTTAATATCATTCTGACCAAATCTTAATTTTTCTCCGCAAGAAATTCTGATCATCTCTTCCACTATATCTATTCCAGTGACAAATTCTGTTACTGGATGCTCAACTTGTAATCTCGTATTTACCTCAAGAAAATAGAAGTTTTGGTTCTTATCTACAACAAACTCGACAGTACCTGCTGAAAAATAATCAACTTGCTTTGCCAAAGAAACACATTGAGCATACATTTTTTGTCTTACTTCTTCACTAATAAATGGGCTTGGTGTTTCTTCTATTATTTTCTGGTTATTCCTCTGTACCGAGCACTCTCTCTCCCCAAGACACACTATATTGCCGTATTTATCTGCTATGATTTGTATTTCAATGTGTCTTGGCAGCTCTATATATTTCTCTATAAAAATACTGCCATCTTTAAAACTTTTCTCTGCTTCATTTGTTGCTGATGTAAATGCTAGTTCAATTTCTTTTTTGGAATATACAATTCGCATTCCTTTGCCACCACCACCTGATGCAGCTTTGAGCATAACGGGAAAACCAATCTCTTCAGCAACGATGGCTGCGTGGGCAGCATCTTCGATCTTACCCATATATCCTGGCACTACATTTACTCCAGCTTTTCTTGCCTCTTCTTTTGCCGTTATTTTATTGGCTGTAACTTCTATTGTTTCTGCACTTGGACCAATGAAATCTATGTTATGTTTTTCCAGAGCACGGGGAAAATCTGGATTTTCTGCTAAAAACCCATAGCCAGGATGAACCGCCTCGGCACCTGTTTCAACTGCTACTTCGCATATTTTTTCGATATTTAAGTAACTAAGATAAGCAGGCGAAGGGCCAATGTGCCTTGACTCATCTGCTTGCTTTACATGCACAGAATTTGCATCTGCATCTGAGTACACAGACACACAAGATATGCCCATCTTGTGCGCAGTTTTGATTATTCTGCAGGCAATCTCCCCTCTGTTCGCTACTAAAATCTTACTATACTTCTTTCTTATCATCTTATAAGTATACTTTCTTAAGTTAAGAAAGTAAATTTCTATATTACTACCTGCAAATACTTCACACTGGGGCTAAACCACTATCTAAAAGTTGCATAACATCAGGATCTGTCACTATAGTACTTTCGTTATAGAGGCCATATACTTCATTACATGCCTTAAATAACAGATATGAAGATCCTCCAGAAGCTATTGTTGCTATTGAAGCCAATGCAAGAGATTGAGAAGCCGAAAATAGAAGATACAAAGATACACACATAGCGGTAGCACACACTATAGCTCCTACTATATATAAGCATATATGAAACTTCTTATTACATATAAAGCCACATTTTATATCTGCAATTTGCTTAACTTCTTTCCGCTCTGCAGGGTCCAAGAAATAAAGGGGTGATACTGCCTTCTTCCCTTCATCCTTAATATAGCTTTTATCGAGGAGTGCTTCCTTAATATATTTCTTGTTATTCTTAAATTCCTTTTCTAATCTTTTTACTTTTTCCCAATCTTTAGCTTCTTTTGCTTTCTTGACTTTGCTCTCAGTATCTTTTTCTAAATACTTTATGATCCCCTGTAACGCAGATAATAGAAACCCTTTACTTGCTGCTATATGAAATGGGTTTCCATTTTCATCAATTCTATGCTTAGCTACACAAGCAACTCTTTTCCTGCAAGCTTCAATAAATTTATTTTCATCCTCTTCTTTTACAACTCCTCTTGCAATTTCAAATAAATTATCCATATATACACCTCACTGCATTCACTAATATTAAATTATACAATGCAGTTTGTTAAAAATAAATGTAAATTGATCTTTCAAATTTACTATAGTTCCACGTTGTTGCAAGTACAAATTTTAGTTATCATCGGTTACGTTATCACAATAGACAAATATGCCAGGTATAGTCACTAGATTCGCTCCATCACCAACAGGATTTTTACATATTGGAGGAGCTCGTACTGCGTTATTTAATTGGCTCTATGCAAAGCGTCATGGTGGGGAGTTTTTGCTAAGGATTGAGGATACCGACAGAAAACGTTCAACACAGGAAGCAATTGATGCAATAATAGATGGGTTAAAATGGCTTGGAATAAACTATGATGGAGAAATAATATACCAATCGAGAAGAATAGCTAGACATATTGAAGTTGCAAATCTTTTAGTTGAAAAGGGTAGGGCGTATCATTGTTACTGCCCCGAGAATGAAGTTGCGGAGAAGAAAATAAGAGCAAGGGAAGAAGGAAAAATATATAAGCATAAGTGTACTCATTCAACATCAAATGCAGAGCCTGTTGTTCGCTTCAAAGTGCCAGACTCAGAAGATATTGTTGTTGACGATAAAATATACGGCCAAGTTACAATAAGTAGCGACCAGCTTGATGACATAGTAATCTTGCGCTCTGACAATACTCCAACATATATTTTTGCTGTAGTGGTTGATGACCATGATGCTGGAATAACCGATATTATACGTGGCTCTGATCATCTCACTAATACCTTCAAGCAATTACTAATATACCAAGCTCTTGATTTTGATGTCCCACGCTTTGCACACGTACCGCTTATTCATGGAGAAGACGGGAATAAGTTATCTAAAAGGCATGGTGCAACAAGTGTTTGCGATTATGAAAAGATGGGAATATTGCCACAGGCAATGCGTAATTACTTGCTAAGACTTGGCTGGAGTCATGGCAACGATGAGATTATTAGCGATGAGCAAGCAATAGAGTGGTTTAATTTAGAAAGCATCGGTCGCTCACCTGCACGGCTCGATTTCAAAAAACTGGAGCATTTGAATAACCACTATATTAGTAATATGAGCAATGAAGATATTCTGACTCTAATGCTTAGAGAAAATACTCTAACTGACAAAAAAAAGAGCTATTTACTGCAGGGACTGACAGAGCTGAAAAAAAGAGCAAACTATTTGACCGAATTATTGGACTTAGCAAAATTTTATATTCAAGTTGATTTTAGTGAAGAAGCTCAGCAAATTGTCAAATCTAACCTCAATGTAATTAAGTTACTTGCATCATTTCTTTCGAGTGTAGGTAGTGAAGATTGGAATAAGAATTTTTTATCTTCTCAGATTAAGGAATTTTCAAAATTACATAATATAAAAATGAGCGATATATACCACTCATTACGCGCTCCAATAACTGGAATAATGGATGCGCCTGGAATCATCGATATCATGGTAATTCTTGGTAAAGATGAGTGTATAAAAAGATTGCAAGCAATTTAAATAAAAAATTGCTTGACAGACTCTAGTAGCTTCATTATAGTGGAGAATGAAGATTTTTTAGGATCCAAAATCTATCTTCACCTGCAGGTTTTTTCACCAAATAATCAAATTTCAGCAAAAAATATATAAGTTTATTTTTGCTAGCTCTTTATTCATATAGGAGGGTTTATGTCTAGAATTCCTGATACTTGACTTTTATTTTTAAGTTAAAAAAACAATTGGCGCCTATGGTTTTCACATTAAATCATTTTAAATTGTTAAAGTTAATACGGGCTTTTTTTGCCTTTTTTTTATTGGTATTTTTTTCATATTTTATTATATCATTATACTGTGGTACCATATAGACTTCAGTTTCATGATAAGGGGAGCAGGCTCCGTCTCAGCTATGGAATTAAAAAATGACTATGCATAAGATCTAATGGTGTGTCTAATCTATAGATAATTTTTTGTATTGCTAAGTTAATATTTTACATATCTGTTCAGTAAAGTGGCAAAAAAGACAACTAAATGAGTGTCATGAAAGTAGCTTACACGTAGTTGTAGGAATATTCATTTTTTAAGGTAAATTACACAGCAAATATTGTCATTCAAGTACTGTAATTCCAGCTTCTATAATGTCATGCCAGTGCTCGACACTGGCATCGAGCAAAATTTATCACAAACAAGACAACATTTTCAATTAAAAAATCAGTGTCTGGGTGCTAAGATGACACCTTCATAAGGGAGCCAGCATCAGCTACTTTCATGACACTCATTTAGTTGTCTTTTCTCGTTTACCTTATTTTGCCACTCTGCTGAACAGATATTAAAATAGCAAGCCTCAAGGTCAGAAGCCTGCTATTACTTACTGATTACTTTACATCAATTTTCTTGATGTGTTTCTCTGATTTAGGTATGGTTACATGCAATACCCCATCTAAAAAGTTGGCAGATACCTTATCTTGCTCTACATTTGTTGGAAGTTGAATAGATCTATAGAAAGAACCATAGTACCTTTCTTTGTGGTAAAACTGCTTATCTTTTGATTCATTATCACATGTTTTTTCACCCTTCACTATTAAGTTATCGCCAGATATACTAATGTCTATGCTTTCTTTAGGAATACCTGGTAACTCTAATGATAGGCAATAGCTTTCCTTTGTTTCATAAAGGTCACAAACTGGTAGTAGGCTACTGCCTCTTTTAGAAAGCTCTGGGTTCCATCCTGTAAAGAAGCTATCAAATATGTCATCAACGGCTCTTTGTAACCCTCTTACACTAAAATTATCACGATTATTGTTTTTATTTAAATGAACTATATTACTCATGTTGTACCTCCTTTTACTAATACATGCATTACATAATCACTCCACTTATTAATTTCAATCCTAAATCTAAAATTTTTTAGATGCGAAAAATTTTCCCCGTTTACTATAACTTGATTATGAGAAAAAATCTTATTTGGATTACCACGAGTAGTTCTATAAACTAGATTAACTGTAAAAAAGGGCAAGTGTATGCAAATTTATTACTTCTCTTTCCACTTCCACAATCAAACAATTTTGAATGTTTCTTATTTGACTTGCCAACAATGAGAATTGGTATAACTGCTAGCTCCGTCTTTCAGCTATGGCATTAAACAATGACATGCATAAGATCTAATAATATGTATAATTTATAAATAATTTTTGAGGTAAATTGTGAAATTGGGCGTTAATATTGATCACGTTGCAACCCTTCGCAACGCACGTGGAGCTTCTTATCCAGATCCATTAAAAGCAGCAAAAATAGCTATTGATGCTGGAGCAGATTTTATCACCGTACACTTACGAGAAGACAGAAGGCATATCAGAGATGAGGATGTATTCAATCTAAAACAAAACATTAGCACTGAGTTGAACCTTGAAATTGCAGCTACGGAAGAAATGCTCAAAATAGCAAAAGAAGTAAAACCCTATTCGATTTGTATAGTACCAGAAAAAAGAGAAGAATTAACAACCGAAGGTGGCCTGAATATCGTGAATATGCACAGTAAACTTTCTGGTATAATAGAGGAAATGCATAGCTTTGACATAAAAGTCTCACTGTTTATCGATCCAAATATTAATCAACTAAAATATCTTGAGAAGCTAGAAAGAAAGCCTGACATAATAGAAATTCACACAGGGGATTACTGTGATAATCCATCAGAAGAAAAATTAAAACTTATTACTAACTCTGCAGAATACATTAATAAGCTAGGAATAGAATGCCACGCAGGGCATGGCATAAATTATAAACATGCTAAAAGAATAAAAGAAATACCTCACATCTCAGCTCTTAATATAGGCCATTCTTTAATCAGCGAGGCTATATTTCATGGCTTACACAGTGTAACTAAAAAGATGAAAATGACAATATCTAAGTAGCTTATACTTTCTCTTTGATATTTAAAGTACTTGAAAGAGCTTGACTTGCTTTAAACCTTACTCTTTTCTTTTCAGGAACGGTCATAATCTCACCATTTTGAGGATTACGGCATTGTCTTTCCTTACTTATAGCAGTAGAGAATGTCCCTATTCCATGCAAACGTATTTCACCTTTACGATTTAGATCGTTCTTGATTGTTTCCATAAAAATATCATGAATCTTACTCAAACTAGCTTTTGTTATATCTATACCTTGACTAGAGCACTCTTGACTCAGTTGGTTTACTATATCTTCTTTACTCATAAATTACCTTAATATTGAAAAATTACATAAACAGCATATTATGCTAATACCAATAGTCAACTAAATTCGTCATAAAAAGAGAAAATGTCATAAAACCTTGTAAGAACTTGTATAATATTTACAAAAAAATACCATTATGAAACAATTATCTCTTAGAAAACTGACATTTTTTCCGAGCTTTATGTTGACCATATTTCTTACGCTCAACAACACGTGAATCTCTAGTTAAGAATCCACCCTTACGTAATATAGAGTGTAGATCTTGACTTATACTACTTAAAGCTCTGCTTATTCCATGAGCTAAGGCACCTGCTTGGCCAGATAGTCCTCCACCTTTTACAGTTGCAAACACATCATACCTATCTAACATAGAAGTTACTATGAATGGCGCTTTAATCATTTGACACACTGATTCTCTTTTAAAATAAGAAATTAAATCATCTTTTTTATTAACACTAAATTTTCCACTTCCTGGCTTTATCCATACTCTTGCTACAGATTCTTTCCTTCGACCTGTGGCATATGAACGACCAAGTGAGTCAATCATTGCCTTTTTTGGCTGATCATTATTATTTATTTTCACTTTTTACTCCATTATTTCTTATTTTTACGATTTAAAGAGGCAAAATCTATTTTTTCAGGTTGCTGTCCTTGATGCTTATGTTCTGAACCAGAATAAACATACAAATTTTCAAACCGTCTACGTGCCATAGGACCATCATCAAGCATTCTTTTTACTGCCATTTTTATCACACGCTCAGGGAATTTGCCATTTAAAATATTATCTGGAGTAGTTTTCTTTAAACCACCAGAATAACCTGTATGCCTATAGTAGATTTTATCTTTAAGTTTCTTTCCGGTAAAATGTACCTTTTCTGCATTAACAATAATTACATTATCTCCACAATCCATATGAGGTGTGTATTCAGGCTTATGCTTTCCACGCAATAGCGCTGCTACAAACGCTGCAAGCCTTCCTACTACTAATCCTTCTGCATCTATAACAAGCCATTTTTTATCGACTTGTTTCTCTTTTAAGAAAAAAGTTTTCATATATCAATACATAACAGTAGATTATGATACACTGAGTTGCTTGATAGTGTCAATAACATTAGTTACAACATTAGTTATTGATTATTAAAGTAATTTATGCTAATAACTTAAACAACATGCTAGAAAGCAAAATGTTTCGATTGATTATTATACTTATAATTGCTTTTGGTACTATAGGTTGCTATGCAATCGATTTGGAAGAAGCCATAAGCAAAGCTATCAAAAACAGCTCAAAAATAAAGTCTCAGTTTTACCAATATAAGAGTGCTGAAAAACAGCTGAAATCTTCTGGATTGGCTGGATTTTTACCTGACATTAATTTACAATATAATTTCGATAGTAATTTTAATATTATTAACGATCGACAAAACTCTGGAAAGCGTCTAACATTAAGCCAAAGAATAATAGACGGTGGGGGCACTTTTGCTACATTTAGCCGATCAAGTCATCTTCTTAAAGCAGCAAAAATTAGATTTCAGCAGTCAAAGCAAGAAGTTGCACTCAGCGCTGTGAAAGCATATGTTAATGTTTTACAAAAGGCAGAAATATTAAAACTGGGGGAACATAAAGAACGTGTTTCTTTAGAACATTTGTCAGCTATGAAAAAACGCTTTTCTCTTGGAGAAGTTACTAATGCTGAGGTTTTATTCGCAAAAGCAAAATTTTCATCTTCTATATCCAAAAGAGTTGATGCTGAAGGTGAATTAAAGCTCGCTAATATTGCTTACTATCATTTAATTGGTGAAGATGCTGATAATCTTCACGAGACTAATGGTAAACTACCTTCTATACCAGAATTAAATGAATGTTTACAGTTAGCAAAAACCAACAACTTGTCCCTAAAAGCAGCTATTTATAAAAAAAGAGCTGCTGGAATGGAAGTGATTGCTGAAAGTTCCAAGTGGCTTCCTTCTTTGAATCTAAGCGCAAGTAAAAATTTTGGAAAGGACAATATAAAATTAGACACGTTACTAGAAAATGTGAATGTTGTCTTTACTCTTGATATTCCGATCTTTAAAAGAGGAGTTAATGTTTTTGGTGTTAGTAGAGCTAAAATGGATGCAAAACAATCCACTTACGATTATTACGAAGCAGTAAAAAATATAGAACAAGCAGTTATAAATGCTTGGAATAACGTGCTGACAGCAAAAGCTATTATTAAAGCAAGTCAAGAAGCAGAAAAAGCAGCAGCTTTAGCATTGGAAGGAGTTGCGCAAGAAGTAAACTTAAATTTAAAGAGCACAATTGATCTTTTGGATACTGAAGATGAACTATTTAAAGCACGTTCCGATCTAATTCAGGCAAAAAGCAATTATGTAATTAGTGTTTACAACTTGCTTTTTATGATAAATAGTATAAACCTTTAAATTTAATGGTATGAGCGATAATCAATCTGTAAAAGATATACTAGAAGATATAAAAAAAGCTATATCGGGTAAAAATCCAAGTGGTGATAGAGCAGAAATAATAGATGAAGATGATGACGTATTATGCCTTGAAGAGGAGTACCCAGAAGACATCGAAGAAAAAGAAAATAGTGAAGAAGAGAATAATTGCCAAAGTGAGAAAATGAATAACCAATTTAATAGTTACAACTCAGAAGAGAAAAATTTGTATGATAATATCCAAATGAGTAATAACAAAGTGAGCTATCAAGAACAAAGTAACGAGCATTTAGTTTTAAAAGAAAATATGGAGGAAATTAAAACATTGCTTGAAAAGATGCAAAGCGAACTACGGCATAAACAACAAAAAAGAGCGGATCTTACTGTTGAAGAATTAGTTGTATCTCTTTTAAAACCTCAGCTTTCAGAGTGGCTGAATAAGTATCTACATGCATTGGTAAAAGAAGTAGTTGAAAAAGAGCTCAAAGATATAATCAATAATAAGTAGGTTATTAGTATAAAGACCAGAGTAAAAACAGCTAGAGGTAGAAAGTTATCTTCAACAAGATGGCTACATCGCCATTTGAATGATCAGTATGTGCAAAAAACCAATAAGGACGGTTATAGATCGCGCTCGGCATATAAGTTAATAGAAATAGACGATAAATTTAAACTACTCCAACAAGGGCAAAAAATTATTGATCTTGGCGCTTTTCCTGGTGGATGGTCACAAGTTGCATCTAAGAAAGGAGCGAGTGTGATTGCTGTTGACATAAAACCAATAAACGCAATTAGTGGAGTAGAGTGTATACAGTGTGATATTATCAGCGAACTTGAAATTTTAAGAGAAAAATTCAAGGATCACAAATTTGATGTAATTTTATCTGATATGGCACCAGAATCTTGCGGTTTAAAATCGTTAGATCATATCAGAATTATGCTTTTATGCGAAGCAGCGCTCAATTTTGCAAAGCATTTTTTGAATCATGATGGCAAGTTCGTAGTAAAAATTTTTCAAGGAGAGTCTGATAAAGATTTCTGCAATGAGCTAAAAAAAATGTTTAAAACAGTAAGATACTTCAAACCAAAGTCAAGTAGATCTGAATCTACAGAAATGTATTTGGTCAGCTTAGGCTTTATTGGTAGCAACCCTTCTATATAGAAGATACTTACAGAAATGTTGACGAATCTTATCCTATTAAACTGAAGATTAATAACGCTCGCACAAAAGCCCCTTTTTCTTGNNNNNNNNNNNNNNNNNNNNNNNNNNNNNNNNNNNNNNNNNNNNNNNNNNNNNNNNNNNNNNNNNNNNNNNNNNNNNNNNNNNNNNNNNNNNNNNNNNNNCTTATCCTATTAAACTGAAGATTAATAACGCTCGCACAAAAGCCCCTTTTTCTTGCTTGAGTGTTTATGATAGTTAATTAAATTCTTGACTTTATTGCTTAAGTATATAATAATTAAAGTATATTATTATTTTTATAGGAGAATTTTATATGTATTTAGCATTGTTCGAACAGGTATTAGGTATAGTAAATCGTGAAAATGATTTGAATGGTGATAACATAGTTGAAAAAATAAAAGAGCAACTAGAAAAAGTAGACCCACCTACTTGTAAAGAATGGGAGAAGAAAAGTTCTGATATAAATTATAAATTTAGTGTTGATTCTTATTTTGGCAAAGAAGAATTAACATTATTGCATATAGCATGTCTAAATAATCAAGAAAGTGTAGTAAAAGCTCTATTAGAAGCACAGGATATAGGTGTTAATTTGCAAAATCAATCTCAAGAAACTCCTTTACATTTGGCTATTGAAAAAGGTAACGAAAATATAGTAAACGCTCTATTAGCAGCACAAGGTATAGATGTTAATTTGAAAAATCGATCTCAAGCAACTCCTTTACATTTGGCTATTAAAGAAGGTAACGAAAATATAGTAAAAGCTCTATTAGCAGCACAAGGTATAGATGTTAATTTGCAAAATCAATCTCAAGAAACTTCTTTACATTTGGCTATTGAAAAAGGTAACGAAAATATAGTAAAAGCTCTATTAGCAGTAAAAGGTATAAAGGTTAATTTGCAAGATAACGATGAAAAAACTCCTTTACATTTGGCTATTGAAAAAGGTGACGAAAAAATAGTAAAAGCTCTATTAAATAAGGGGGCTAGTGTTAATTTGCAAGATAACTATGAAAAAACTCCTTTACATTTGGCTATTGAAAAAGGTGACGAAAAAATAGTAAAAGCTCTATTAAATAAGGGGGCTAGTGTTAATTTGCAAGATAANNNNNNNNNNAAAAAATAGTAAAAGCTCTATTAAATAAGGGGGCTAGTGTTAATTTGCAAGATAAAAGTAAAAGCGCTCCTTTACATCTTGCTGCTGAGAAAGGCAAAATTGAGATAGTAAATGCTATATTAGATAAGAACCCTAGTATTAATCTTCCAAATAAATGTGGACACACTCCTTTGTCCGTTGCTGCTCGGGAACATCATAAAAAGATAGTAAGAGCTCTATTAAAAGCAGGTGCTGATCCTTTATTAGATAATCTTGATAACAAAACTCTAGATAAAGAACTTACTGAAAACGCAATTATGCTAGCAATAATCTTGGGTGTTGGTATATTTGTTATTGCATCTGTTGTAGCTGCGATAATAGTTACTTCTGCATATTTTATTGGTGTGTCATTATCAGTAGGTGCTATGGCTGGGATAGCTGTGGCTGCTGCTGTACTCACAGGACTTGTTGCTGGTGGCATTATATATGAAGTGTTGAAGCCTTGTGATGAGTTAAAGGAGGCTATTGCAAAAAAAATATCAAATCTTAGTCAGAATAGTGCAGTGGACGATAGTAAGCCTAATTGTAGTCTAGAAAATCCTGAAACAAGCTTACTGGCACCATTAAAAGATTTTATAAATAATGTAAAAAGTTTTTTCGCTATTTAAGGAAGAAGTCTCTTCTTCCTTTTTTTCCAATTTTTTATTTAGCAAGGTATCTAGATACCTTGCTTAACACCAAAACAGAATTAAGGTTTAAACATCCTAGGTGTATTAACACTCATTTTGAAGACAGCAAATGGTGTCATCCCAGCGCCCTCTTTCTTGTTATTCCAATACTGGGATTCAGAAAACTGACCAGGTTGGTCACGCGCTGGCTCTCTAAAATTACTTTAGTTGTAAATATTAAGAAATTTACTAAATAAAAAAAGACAAAAGAATCCCCGTATAGCGAGTTTTAATAATGTAAATTGATAATGTGCTAACAAGCGCGATTTGGCTGAATGTAGAAAAAATAAAAAAAGCTGCTATAATTTTATGTAATTTGCCAATAAACACCTGAATTTTGTCGTTGAGCCCAAAAAACAAGGATAAATACCTTTATTGGTATAATAAGGAAAGTGGGAAGGTTTGTCAAGTAATAAAACTAGAGGGCTCAAATGAAAGAAGGTAAACTCTAAAGTGTACGTTCAGTAGCACTTTCTATAAGAGAGATTGTATTATCTATTCCATAAAGCTTGATAAAAGATCCCATTCTAGGGCCGGTTTTTTGGCCAAGCAGCGTTTCATATAGCAACTGAAACCAATCGCGTAAGTTATTGTAATTATGTTTTTTTCCGATGGAGAAAACCTGAGATTGAATCTCTTCAGCAGTGGCTGTAATAGGCAGGGAATGTAGGTTGTTCTTTAAATCTAGTAACGCTTCTTTCTCTTTTTCATTTGGAGCTTTATATGCTTTTGTTGGCTTGATAAAGTCATGGTAATACCTAACTGCAAAATCTGAAAGCCTATCTAGCATTTTGTTGCTTTCTGGTGTAACGTTTGGTGCATAAGTTGATATAAAACCCCAAAGAATCTCTTTGTTTTCAGCATTACAAGCTGCTGCCAGGTTTAAAAGTAACGAAAAATTTATGCCTGAAGTTTCTACGTTTGGAACTTTACCCTGGTGGATGTGCCATACAGGACTGTTTACATCCTTTTCTTTACTTTCATTATAACGCTTAACAAATTCCAAATATTCATCAGTTGATTTTGGTATCACATCAAAATATAAACGTTTAGCTTTTTTAGGACTCTGAAAGATGTATAATGCTAAACTCTCTGTGGGTGCATAAGTTAGCCACTCCTCAATTGAAATACCATTTCCTTTTGATTTTGATATCTTCTTTCCTTCTTTATCAAGAAATAACTCATAGCAAAACAAAAGCGGTGGCTTTTCTCCAAGTATTTTACATATTTGACTTGAAAGCACAGCAGATGGTGTTAAATCTTTTCCATGAGCTTCATAATTGACTCCAAATGCAGCCCACCTCATCCCCCAATCAGGTTTCCATTGCAGTTTACATTTTCCTTTTGTCACTGGAACTTCTATTTTTTCCCCGTTTGGGTCTTCATACGTGATTGTTCCTTTATCTGTATTTGTTTCAATTACTGGAACTTGTAAAACTTGGGAAGTTTTTGGGCATATCGGCAAGAATGGACTATAGGTTTGCTGCCTTTCTTCCCGAAATGATGGAAGCATTACGTCCATCACTTTATCATAATTTTTCAGCAGGAGTAAAAGTTTTTCATCGTAAACGCCAGATTTATAACACTCTGTTGCACTCCTAAATTCGTATTCAAATCCAAACAAATCAAGAAATTTACACAACAACGAATTCATGTGATGACCATAACTCTCATGAGTGCCAAATGGGTCAGGTATCATGGTTAATGGCTTGTTCAGATTCTCTCTTAGCATTTCCTGATTTGGTACATTATCTGGTATTTTTCGCAAACCATCCATATCGTCGGAAACTGCAATGATTTTGGTTTTTATACTAGGAGCTATTTTTTTTAGAGCGTTTGCAATAACTGTGGTACGAAAAACTTCCCCAAAAGTACCAATATGTGGTAAACCCGATGGACCATAACCAGTCTCAAATATTATCTCTTTTTTATTAGGGAATTCTTGTAGTATTTTTTCTGCTTCTTGAAATGGCCAGCTTATAATCATTGAATTTAAATTAATTATCTTACCTAAAGTGCTATTCATTTCAATAGATTTTTAATTAATGATGTAGTATTAGTGTTAGAGCTCTTATTAGAAGGTTAAAGATATGTCTACTGGCAGCATACAAACGAATCAATTATTTAAAGGTCTTACAAGACCTGCAATGCTCTTTGGTGTGAGTTATATGTTTGCAATATTAAACGTTCTAATTTGCATGCTAATTTTCATTAATACAAATGATCTTAGAGTAATTCTCCTGATGTTACCAGGTATACATGGACTTGGCTATATAGCTTCTGCAAAGGAACCGTTGTTTATTGAGTTATTTATGGTAAAGTTGGGAAAATGTTCCAAATGTTTAAATCGGTTTTATCATGGAGCCAATTCTTATGACATTACTTGATGTTATGCAATGTTGAGATTTAGAGCTATTCAATCAAAGAATAAATCTATTCTAAGTAGAGAGGTTCACGCTGCCGAATTTATACCTTATTCTTGCTATTGGAATAGTACAACCTTGATAACAAAGCAGAATTGGTTAGTTAAATTTATAAAATTAAATGGCTTTGCGTTTGAAACGGCCGATGATGAAGACTTGGTGATACAAAATAATATCAGAAATCAGATGCTAAGAAGCATTTCATCTCCAGCATTTAGTTTGTACTTTCATACCATCAGGCGTAAGAAGAATATCTTTTCTGATGAATTTGCAAACCAGAGTTTACCAAATTTTTTTGCTAACCATGTAAATCTAAAATGGAGAGAAAAACACGCAACTAGGCAATCTTTTATTAATGATTTATACATTACGATTATTCGTAGGGCAGATACAAAGGGAGTAGAATTTTTATCACATCTACTGAAAAAATTTGGGCATGTAACTTCAAAACATGCTTGGGAAAGTGATATGCGTGATACCTATGAAGATTTAGAAGAAACGACAAATCGTATAGTAACAAGCCTTAGGAATTATTCGCCTAAAGTCCTTGGAGTAAAAGAAACTCCAAACGGACTGTTTTGTGAAATAATGGAGTTTCTGTCTAGAATTGTAAATTGTGGCTTTGTTACAAATACGCTTTTTCCACTAAAAACTGAAATATCAAGATACTTACCAGTTCATAGGTTATTTTTTGGCCATAAGATGATACAGGTTGTGACTCATAATGAAAGTAAATATGCTGGAATAGTTAGTATCAAAGAATATGGAAATAATACTTCCGCAGGAATGCTTGATTCTTTTTTACAACTTCCTTATGAATTTATTATCACGCAGTCTTTTCAATTTACAAATAGGCAAATGGCAATTGCGAAAATGCAGATACAGCAAAATCGTATGATACAATCTGCAGATAAAGCTATTTCTCAAATAGCAGAAATTTCTCATGCGCTTGATGATGCAATGAGTGGTAAAATTGCGTTTGGTGAACACCATTTAACTATCTTATGTATAGAAAAAAGCCCTAAATCATTGGACAATGCTTTATCATTGGTTGAATCGGAGCTTTCTAATTGTGGTGTTTATCCTGTTCGTGAGAGGGTTAATCTAGAACCAGCATTTTGGGCGCAAATTCCTGGTAATTTTGATTATATAGTAAGAAAAGGTACAATAAGTAGTCTTAATTTGGCCGGTTTTGCATCTCAACATAATTATCCTACTGGTAAAAAATTCAATAACCACTGGGGAGATGCTGTTACAGTTTTTGATACAACATCTGGCACTCCATTTTTCTTCAACTTTCATATAAGGGATGTTGGACATACTATGATAATTGGGCCAACAGGTGCTGGCAAAACTGTTTTAATGAATTTTTTATGTGCTCAAGCAATGAAATTTTCTCCAAGAATATTCTTTTTTGATAAAGATCGCGGTGCAGAAATTTTTTTAAGAGCACTTGGTGGTATCTATACTATAATAGAACCAAGAACTAAGACAAATTTTAATCCTCTGCAACTTGACGATACTCCTGATAATAAAACATTTTTGATGGAATGGATAAAATCTTTAATTTTAGTGTACAACGATAAATTCACTTCAGAAGATATTGCTAGAATTAATGATGCAATTGAGGGAAATTTTAAATTAAAAAAAGAAGACAGATTTTTGAGAAATCTTGTACCATTTTTAGGACTTGCGGGCCCTGATACTCTAGCTGGAGCAATATCTATGTGGCATGATGATGGCTCTCATTCTGCAATATTTGACAATAAAGAAGATTTGCTAGATTTTTCAAAAGCAAGAGTGTTTGGCTTTGAAATGGCTAGCTTGCTAAAAGATCCTGTTGCTCTTGGGCCGGTCTTGATTTATTTGTTTCATAGGATTAGTATATCGCTTGATGGCACTCCATCCATTATTGTTCTTGATGAAGCATGGGCGTTAATAGATAATCCAGTTTTTGCACCTAAGATAAAAGACTGGTTGAAAGTGCTGAGAAAGTTAAATGCTTTTGTGGTTTTTGCTACTCAGAGTGTTGAAGATGCAAGTAAAAGTGCTATTAGTGATACGCTTGTACAGCAGACAGCAACACAAATTTTTTTGCCAAATCTGAAAGCTACTAGTGTCTATCGAGATGTTTTTATGTTAACTGAACGTGAGTACATACTGATCAAACACACAGATCCAAGTACTAGATTCTTTTTAGTAAAGCAGGGAGTTAATGCTGTAGTAGCTAGAATAGATCTGAAAGATTTGGATGATGTGGTCAACGTGTTATCTGGACGTGCGGAAAGTGTTCTATTGTTATATGATATACTGAAAGAAGTCGGAGATGATCCAAAGATGTGGTTGCCTGTGTTTTATCAAAAGGTGAAAAATGTTTAAAACTAAACTGTCATTACTGTTAGTTGCGATATTTTTGTTAAATATAGATTTTTTGCTCTCGTATCCAGTGTTTGCAGATACAGTAAGTGGTACTGACAAAACGGAATTTGTTAGCAGATTTAATTCTACTGGCAGCTTTAGTCGTGCTTCTAATCCTGACTGTAAGGCGTTTGAAACAGCTGCAGCAGTTGCTGGGATAGCAATTGCTATTGGTGCAATATTTACTGGTATTGTTTTGATTGTCTCTTCTGCTGGTTTATTTACTGCTCTTGTTATCGTTGGAATGATAGCTGCAATTGTTGGGGTTTGGAAGGCGATAGGAGGACTTGTTGTTTGTGAGCATAGTTTTGTTAAACACCCAGTTGCACGTGATCATGATGGAAAGTATAAAGATTTCGAATTCTCAAAATCAGAATACTCAAAATATTCAGATTGCACAAATAAGAATTATCAAAAGGAAGATGAATATTTTAAATGTTTTGATGGGGCAAATGGATCAATAGAAGTAGGTAGAAAAATAGAGAAGGGCATTTTAAACTCCATACCTGACCAAAATACTGGTGGTTATTACTGGCCAAAAAACGGTGTGCAATACAGTGAATATATAGAAGTATGCCATAGAAATCCTTTAACATTTAGCAGATTGTTTTGGTTAGATACATCAATAAAAGCAGACTTTGATGTTAGAGAGAAGGACACTGGATATGAAGGTGGGTCATGGTCTCCAAAAGTTGATGGTGATCTGGAATGTAAAGTTCTTAAAGCAGGACAAAGCGAAACCATACATGGGTCAACATTCAAGGCAGTAAAAAAAATGGACAGATTGTGTGTGGAGCTGGCAAGTGTGAGAATGCTTGGTATCAAAATGACTCCTTGGCCGCAAGGGGTTGATATGGGATGCACAGAATTGCCACCTGACCCACTTGCTCCTATGTGTGAAAAATCTGTGATGATATTCAAAAATAAAGATGGTACAGGTGAATATGAGGAAGATCTTAATGATTCTAAAAATAAGGACAAAGATTACAAAACTATTATAAGGGAAAAGAAAGGAGAGGGAAAAATTTTTGTAGGTTATAATAATGCCAGTTGTTTTAGCCAGTATGTCTCTGAAGCTTGCTACAATCAAGCGGGAAGTAAGTCATTATCTCCTATTCCTATAACTTCTATGATAGTGCAATGTATTAAGGAGTCGTTAGATAATTTAGTGGCAGGTATTGATTCAAGTGGTAACTTACTTACAGACAAAAATGGACATGCTAAGGGTAGTTTTTTGTCTGTAGCACAAAAAAGACTGAAGAACACTGTTACTGCTATCTTAATTTTAGCTTTGATATTGTTCTCTATAAAAGTTATGTCTGGTGGAGTGCGTAGTCCGCAAGAAATGTACATGTTGATCATTAAATTCGCTTTAGTGATTTACTTTACGACAGGTAGCACTATGTCTCATTATTACGGGGAATTAACAAAACTTTCGAACGGCTTATCAGAAATAGTGCTTAAAGCTTCATCTGAGAGTAAAAATATATGTAATTATGAGGCAGGTAAAGATTATGAATACGATCGTGCAGGGCAGAAGGTATCCTACAGTTATCTTGCACCTTGGGATAGGCTTGATTGCAGAATTTTATTTTATTTAGGTGCCCCTTTAGATGGAATTGGTGGCAAAATTGGTACTGGAGGTGTTGCAACGTTAGCGGTCTTGCTTGGCGCTGCTCCTGTCTTGTTAGTTGCAGGTTCGGTGATTGGTATTATTTTCGCTGGTGGACAAATTTTAGTAGCTCTTGTCTGTATATTTATGGCCATTTTGATGATGATGGTTATTTTATGGATGTGCTATGTATTTATCTTATCTTTAGTTGCGCTTAGTGTAATTATCATCTTATCGCCTTTATTCATTCCTATGGTTTTGTTTCAACATACTAAAGGATATTTTGATGGTTGGCTAAAAGAGTTAATTACCTACAGTTTATACCCAGTTATCCTCTTTGCATTTCTATCTTTTATGTTCATAGCATGTGATAAAATCTATTTTAAAAATTTAAATTTTAAACTGGACGAGTCATATAAAAATGAACAACCAGACAAGTCATATGAAAAGAAACAAGCAGAAATCTCATATAGTAAGAAAAAACAGTGGTTTAAATTGAAAGATGGGGAATGTGATAAAAATGAAACTACTCTCGCATGTATGATGCAAAATTATAGCTTTAAAAAGAGCAGCATACTTGGTCTATTCGACTTTAGATACATGGAGTTTGGCAGCTCTCTAATCGGAGAATTATTAAAATTGTGTTTAGTATTATTCCTCTTTTACCACTTTTTAAACGTTCTTCCCGGCATGGCTGCTGAGCTTGCTGGTAATCACAGAGCAGCACTTGGTTCAGGTAGCACTCCTGCACAAATGGTGAATAAAGCTTTATCTGCTGCCAAAGCTGCTGCTGGAGGTGCTGGTCAAGTTGCTGCTGCGGCTGTAAATAAGGCAAGAGGGGCTATTGGAGGAGGTGGAGATGATAATAAGGGATCGGGATCTTCCTCTAGTGAATCTATAAAATCAGGTGGAGAGTGAGCGCAGGTGAGTAACAGATGTTTGAACATTTGAGCAACCAAAATTTGGTTAAGCTATGCATAAGTTTTGTGATACTCTTTTTATTATCTGGGTGCGGGTGTATTAAGCCAGAAGATTCATCAGGCTTGCGTGAGAAATTGGATATAGTGTCAACAGAGCAGAAATGGGTTGATTCTGGAGTCTATATTTCGGATAAAATAAAAGTAACAGAGATTAATATAGTACCTAATAAGGTTAATTTTTGTTCGCAATATAAAGATTTTGCAATTGAACCTGGAGTAAGAAACGTTACATTACCGTTTGCGCTTAAAGCTGGCGATGCGATAAGCTTTAGTGTTGTTGGAAGTAAAATGTGTAAAAACAATAATGGCATGGTCACCTGCAAAAAAATTGACGAAAATTGCAGTGAAGGGGAAAAGGAGTATTTTTCACATGTTTTAAATCAAGAGAAGTGTCAAGGTGAAATATGTCCTAATAAATATGAAATAGGCAATGCACAATGGTTAAATGGAAAAGAGTACTGGTCTTCAGAATTAGATCAAAGTGAAAGAGAGGAAATTAGAAATGTCATCGACTCTATAAAACAGCAAGGGGAAAATGTAGACTGTAGCAAGCTTTCAGAGAGCAGTGCAAGTAAGATAGATACGCGCATTTTAAATTTACTCTGTGGACGTATATGTAAATTTTCTTTCGGCAGCGGAGAAAAAGGTTGCGTATATATTGAATACAATAGTATAGAAGGTGAGATATTCAATACTTTAAATTCTAGAGGTGAATCTGTTATTGCTGAAATTATTGATAACGTATTAAAGGAAAAACGGGTAAAAACTGACATTACACTATTACGTGTTCACATGGATAATGAGGAATTTGAACACATTCCAGGAGGCGGTATATGTATTAACTGTGATCATAAGATAGATCGTAACCATCCAAAACCAGAGTTAACTTTTAGTTTAGGTGATGGTAAGGGCAAGGGTGGTTTCAATATAAGAGTAACGAAGAACCATAGTCTAAAAAACAACTTATATATACATGTTTCTGATAAGTTTCCTGAGCACAATCCTGGTGAAATTCTGGGGGATATACCTGTGGATATCAGTGAAGTTCATAATACTGAGTATATGGAAAGATTAAAAGAAAAGCTAAAAGACAAGAGTGGCACTATATATTACGGAATAAGAGATCATGGCTGTGATTATAAGAAAAATGAGGGTCAGTTTAGTATTAATCTTACAACTAAAGAGCCACCTGTAAGAACTTTTAGTGCGATATATAATTTTTTTGATGAAAAAGTAAAAACTGCATTTTTCGGTTCTAGCTACAAAGACACTAACGCGATTCACTCTGATACTAGCCCTGTGAAGTCTCTTTATCAAAGTTTTGTAGCATCAAATAGAACAAATACCATCAGATCTACAATAGTGTCGTTATTAGTATTATATATAGTTTTATACACCCTTTATTACTTTTTTGGATTGTCTCATGCTTCTATATATGAATTTTTAATTATATGTGTAAAGATAGGAGTTATTACCCAATTGCTGAACGATAACAGTTGGAGTTTTTTTTATAACAATGCATTTTCTATTTTTGTTAATGCTCCAAAACAGTTAATAGAAATAGCAAATTTCAGAGGTACAACATCAAATGTTTTTGAATTTCTTGATTTACCGCTCAATAGGTTTTTATCAGCACACTCAGTGTTACTAATAGTATCTCTTATATTCTCCGGTCCTTTGGGTATTGTATCGTTTTGCTTGGTGATTTGGGGTTTGATAACAGTGAGCTTATCGATGTTTAACGCCTTATTTTCTTTTATCACATCTATAGCAATAGTTGCATTATTGCTTTCCTTGGCGCCTCTTTTTATTATTTGCCTTCTATTTGGATATACTAGACAGATGTTTCACAATTGGGTCAAAAATTTAGCAAGATTTGCAATTCATCCGGTAGTGCTTTTAATTTTTATATCATTAATAAGCCAGGTTATGGATTATATTGTGTATTCGGTCTTTAATTTTGAGGTCTGTCCTACATGTATACTTAATCTTAACTTAAAGATTTTTAATCCTTGTATTATTTATGGTTATGCTTCCAAACATGCACCTAATATCACCGCTATGATGGCTTTTGTGATTTTGGGACATGCTATGAAAGCTTTAGTTGAGGCATCTTCAACAATATCTGATTCGTTGTTTGGTGTTTATGTGGCAAGCGAACCAGGAAGGCAATATCAGCAAAGCTTAATGGGAACAGTAGGTTTAGATGAACAAAGTATCCAAAGAAGAGCAGGTCAGCAATCTGGTACACCAAGTCGAAGACCTCAAATACCACAATCAGCTCAAAGATCAGCACCTAAAATACCGACAAACACAGGAAATCAATGATGAGCAGAAAATCATTATTATTGATACTATGTCTTGTAATTACTGGCTGCACAATGGATTGTGTTGAACCTGGGCTGCAGAGCAGAAATACTAGTGTCAGTATAGATGTTCCAGTTCGTGAAGCTGGCGAAGGAGTTAAAATTCATTGGGTTGATTCTGGTCAAGTAATTAGCAAGGATGAGAAAATCAAATTTACTCTTGGTGGGTCAGTAAATTTTTGTCCTCTTAAAGAAGGGAAAAATCCAAAGAGAGTACTTGTGCCCGCTGTATTTTGTGCTAATGATTTAATACCAAATTACAGTAATAAGTTAACTGATAATGCTAGTCTTGATGAACGAGAAATATGTGGGGATATAGGCTTTGGAAATAATGAATTCTATAGCAATAGACGTTATGTAGATACTGGAATTAAAGCAAATCCTGGTGATAAGTTAAGCTTTAGCTTAGTTCCCAGAGAGATAACGATTGATTATGACAATCCACAAGGAAAAGGTATCAGTTTTGATGATAATTGCTATAGAACTGAAAAAGGGGATGAAAAAGATAGAGCTACAATAAGAGACATGCTAAACGGAGGAAAGTTCTTTTGTGGAGAAAGTGGTAAAAGAACTGTAGTAGAATTTCCGCCGCTGAATAAAGAAGAAATGAATAAAAGAAGAGTGCTAGTTGGCAATGGCTACACTCCATATGATAATAAGGTACATTTTAATAAGGATTATATTCAAAATTCATGGATAAATGGTGCGTTGTTAGATCTACGACGAACTAAAATAGGACTGAATGAATTATGTAATGGGAAAAGGTGTGATTTTAATGAGCTGAACAAATACAGTTCTTATGAACTTAATTGTTACTATCAGAATATATGTTACAACGCAAAAGGTATAGGGGAGAATTGCGTCTCTTCTATAAGGTATGAGAAGTATGATAAAGGAAATACATGTGACATGTATTCTCACCTTAAACGTATTGAGGATGAACTAAAAAAGATTGAAGAAAATAAGAGGGATTCTAAGCAGATTGACATTAATTTAATATCAAATTCTAAATTAAACTTCAAAGAGGACAGAGGAGATATTTCTTGGGCCGAAGCTCTTGTTGCAAAAATTGGCGATTTTGATGATCAGGATACTGCTAAAGGTATTCAATGTTTTCCAAATGAGAAAGGTGCGAAAGGAGATAATGTATGTTCACAGATTAATTATAAATTTGAAGATTACTCTCTGAGATTAAATCATGATTATAAAATAAAAGGTATAACACCTGGTAGTAGTGTGATGCTTGCTATAGCAAGTAATGGCAACTACCAACTTCATAGAGGTGGATATCATGTTGAAGTAACTAGATCATGTAACTTTGATGGTGGTAAAAAATTGTATGTGTACTTAGGTGATAATCCGCCAAGGGATCCATCTGCTCGAAAGACTAATGATTTCAAAAAAGTAAAGAGGTTGGATAAAATAACAGAGGATAATGTAGACTATTACATAATAGATGGAAGTCATTTGGTAAATGAAGAGTCTAAGAAAATATATTTTGGTATTAATGTAGAAAACGTAGAGAAAGATGATATTACGGACAAAGATAGCAAATATTATGAAGATAACAAATACACAGTAAATTTATTTTTAAAAAGAAAAATAAACGATTTTATTTCATCAACTGTAAACAAGATTTTTGATTTCATAACAGACGGGAGTGAAGACGGAATTAAAATTCCATATGAAGGATATAGAAAGGGGCTTCTACAAGGAATAAGAGCTTTGCTTATTCTATACGTTATATTTACTGTTGTTGGCTATATGCTTGGAACAATACAATTAAGTAAATTCGATTTTATTATAAGAATATTCAAAATAGCATTTATAGCTTTTGCTTTTAGTGATAGAAGTTGGGAATTCTTTGGTACAACTTTGTCTGGGCTTTTTGTTGAGGGTAGCATTTATTTAGTTGATAGTTTTTCTGGCTATATAGGAGAAGGAGGTAAAAAATTTGCATTCTTAGATTTAACAGCCGGAGTATTATTTACAGGAGAAACATGGCTGAAATTTTTATCTTTAATGCTATCAGGACCTTTTGGCTTTATTGCATTTTTAGCAATACTTTATGCTACTTTTGTGTTTTTAAGATGCATTATTAGTGCTACGTTTAAGTATGTAATATCTACTGTTTTAGTGGCATTTTTATTGTCATTGGCACCTTTATTTATCGTATTTATTCTATTTCAACAAACTAAAACATTATTTGATAATTGGATAAAAACGCTGGCTCATGTTTCATTGCAACCAGTCATTTTATTTTCATCCTTGTCTCTTTTAAACCAGTTAATGTATTCAGTTCTATACAACCTCACAAATTTTTCTGCATGCTATCAATGCTTAATTAGTGTAAATTTTTTATCGTATGATCTGTGTCTTATGAAATCAATATTACCTCTTGGGTATAGTCCTGGTACTAGTGTTGATGTTGCGCTCAGTACTGGAGAAAGGGCTGGTGGGCACTTTGCAGCATTACCTATAGATCTAATCCAGGCATTTATATATCTCATCATTGCTAGTGCAATGGAAGCTTTTGTTTCTATATCAGAAACTATGGCGCAGGCGTTGTTCAGCTCTGGTTATGGAGTTGCTCAAAGTGTTAGTCATATTTCTAGGAGCGCATCACAAGCTATGCTGTCAACTGTTGGCCTTGATGATAGAACCCAAAATATGATACATAACATCAAGCAGGGAATGAGTAAAGATCGTAGCAAAATTGAAGCTAAATTGCCTGATACACCAAAGCAAGCAGATGGGAAAGGGAGTGCTGGCAGAGAAATGAGCAAATCTGAAACACTAAGCCAGCCAGATAAGCAAAAGGATTCTGATAAAACAAAAGGACAAGTCAAGGAAGATTGATGAGATATATGGAGTAACTAATTAAAAAGATATTTGAAGTAAGGTTTTAGAAATTTATTCTGTATTGGAAAAAGTTTAGGTATGCAATCACGCTTAGGCAAATGTTGGTTTAGGTTATTAATTTTGGTAATCTGTGTTCTGGTTACAGGTTGTAGTAAGAATGATATGCCTTTTCCAAGATGTATATCTGCTGATTATTTTGGTCCTGAACCCATTGCAATTGGTGCTCATTTTCCAATCGGTCATGATGCGTTTTTTCCAGAAGGTGAAAGTGGAGAACCTATTGATCCTGAAACCGGAGAAATCAATTATGGTTTTCACCCTAATCAAGTAGTGAAGTGGAAGGATACCGGCCTTGAAACCAATGGAGATAGTTTAGTAGTACGAGTAAATGGTGCATGGACATCTTGGAGCAATAGTAATAAGAAGAAATCTCAAAGTAGTTATAGTTTGGAAAGTTTGGAGCAGTTAAAATATGCAACCAAATTTGAAAGAGGGAAAGGTGACAACAGTCTGCCTGACTTTCACTTAGTTTGTAATGATTATAAACCTAGCATACAAAAATTTTCAAGTAAGCCTAAAGAAAGTTGCACTGTAAAGTGCAAGTGCATTAATGAAGATGATAGCGCAAATACAGTATCACGTGGTGCTCCATGTTGGTTTACTAACGGCCATGGTGCTTATCTTTTATTTAAAAGGCCTAGCGATTCTAGTCCTAACGAAAATTTAAAATCCATGCGTAACCCTGAGTCTCCTACTGTACATCTAGGTTACAATTCCGTAGCGGAAGATGGAAGTGGGCTTTTTACTTTAGACAGAGATAACACCACATTACAGGACAGGAGTTGTAATACGGTGAGGTTAGAAAAAGGATGGAAAATATATGTAAAGATATTAGATAGATATTATCTAGATAATGCAGGTGGCTACTCTTTTGAATTTTTGAGCGGAGTGCAGAAACCAAGTAACTTTGGATTTTTTGATTACATTTATAACTATCTAAAATGTGTATTATTGATTAACGAAAATTGTAAAAAGCATTTTGATAGCAATGATCCTGCAGCTGCACAAGCGATATTTCAAAATATAGCTGAAAAAAGTACGAGCTTTCACAATTTTGTTCTTTCCTTGCTTGTTCTATTTATAGTGATTTCATCGCTTCTTTATCTTTTTGGAATGATAAGAGAAACTAAGCATGATATGCTCATCAGAATGATGAAAATCACTCTAGTAATAGTGCTTATATCTCCTGGAAGTTTTAGATTTTTCTATGATCATTTTCTTGTTTTATTTGTTAAAGGTCTTGAACAATTGATAAGCATAATTACTAATTTTGCTCCCAACATGAACACCGGAGGTAATTCAAACGTTGCTCAAGGAAATGAAGCTAAATTGTTTAGCTTCATGGAGGATATGTTTAATAAGTTTTTTGCTTACTCTGTTTGGAAAAAGTTTGCAGCATTTTTACATTATCAAATGTGGGCAAGTCTCCTTATGATACCGGCAATTTTTATAGGGATTGTCTTATATTTCCTGCTGTGTATGTATGCTTACATAATATTCCTTTCTGGTTTTATGGGTATAGCTTTTCTTGTAGCTATAATGCCGCTATTCCTAATCTCTATTTTATTTTCACCACTGAAAAGTCTATTTGAGGGTTGGATAAAATTCTGTATTAGTTTCTGTTTGCAATCAATTATGATATTTACCCTGCTGTCATTACTTGCTGCGATGATAATGAATACCTTTTATAAACAGTTAGGCTTTACTGTGTGCTATAATAAATGGCTTGAAATAAAGTTATGTGCTCCAAAATGGGTATTTGGTGGTTTTTGTATAATTGATAAAGAATACTTTAGCTGGACTCCAGGGCAAATTTTTGTACCTTATGCTATTGGAGAGGCTTCTACATTGAACGTAGATAAGAATATAGAAGGTATAGAAAAACTAAGCAGAATAGGTGGTACAGTAAAGTTTACTGGTGGCGCTGGATATATCCCTCTTCCACCAGATTACATTAATAAAGGTTTTCGTTATATAGATTATCCTTTCTTTAATCCAATTCCTGGAACTAAAGATAATCCAGCAGACCACTATATTGCGGAAAGTGATATGATAGTTAGTAATGGCTGTAGTGCAAAAGATCTAGTACGCTTAACAAATAGTTTATCTCATGCATCAGAGAGGGCTGACATTATATTACTGATCAACAATATAGAGAAAAGGATAGGTGATGTTAGTGAAATAATAAAACGCTACTGTCAAGATATAAATAAATGCAATAGTTATAGGGAAATAATTAATGAAATAAGATCTTTAGTGCGGAGTGCGATAAAAAAACAAGGTTGTAGAATACTGAAACTTCATGATTTATATAAGGATCCCAACAGTGAATACTGTCAGAAATGTAAAGATTGTGAGGATTGCAAAAATTATAAAGAAAATAGTGATTACCAAAGGGTGCAAGACATACAGAGAGGTTATTTAATCAACGCAGGAGAGATCTTTGTATTGTTCTTGCTTTCGTTTTTGATGTTTTCTTTGAAGGAGTTTGTACAACAGATGGGCTCAAGCATTGCCGGTGGTGGGTTTGGTGTTTACAATATATCTAGTATGTATCAAGCATCACCTGTGACTGGTTTAATGCAGGGATTAAAACAACAGATGCAAGATAAAATTGGTGGAGGGCTAGAGTCTTTAGGTAATTGGGCTACTCATGTACCGGACAGATTAGCTGGAGGTACAGCTAATTTGCTAGGTAGAATACCAGGAGTTGGGGGTGTGCTGAAATATGCTATTAATGTGCCACGTAAGCTTGTAGGTGCTACTATTGAAGCAACAAAATTTGCAACATCACCTAAAAATGATGTTGATAAGCTTGAGGAAAAAATCTACAGGGCGTTTGGAATTGATAAAGAAGATATTGCACATAGAAGAATTGATAAATATTTAGAATATTATAAAGGATATGTAGGATCACATTTGGGCTATACAATAGAAGATGCTATGAAGTTTACTTGGGAACATGGTCTCGACTCTATAGGAAACCCTGCTACAGGAGAAAAGGATGGTTACCAGCATAATCTACTCTATAGAGCAAAAACATATAGACGGGAATTTCTTGAGAAGCTTCATGATTACACTATCGGCCGTAAGAGAGAACCAGAAGAAGATGAATCATCAAAAGAAAATAAGCCTAATCAATCAAATCGAAAATTAGGTACGGAACCAGAAACCCTAAAAAACACTACAGAAGCTATACGTGCCGGAGAAGATAGAGAGCGTCAAGATAATGAAAGGAATGAGAACATAGAGAATGATGAAGAATCGTAATTTCAAAGGGCTAAGTTATTATGGTCTTCAGCAAGACGAAGATGGTAATATCAAGTTAAACGATTACAATGATGTTTTAAATGCGCGCAGAGCGAGGGTAGATTTGTTACTAGATAGCACTAAGCAAGGTGATGTTAGTCTTTCAAAGCTAAATAAAGCTCTGAATGAGAGACTTATAGATGATAAAGGGCTATCGTCAGAATTTGACAAAGAAGACAAAGAAATTGCACAGAAGGAGCTTAAGATGTTCTCTATTTTAGACGATCTTGATAATCTTGCAAACATTGAAAGTGAAGATCTATTAGAGGTTAGTTTGTTACTATCAGATCTTAGTTTTATAGAGAGAAATATTGTGTTGAATGCCGATCAGAGTTCTGATCTAATAGGGTTCAAAAATCTATTTATAGAAAAAAAAGCATCTGGTGAGGAATATAGTGATGAAGAGTATCACAATTTCCTCGATAGTATAGAGAAAATCAATACTTTAATTAAGTTAGAGTTAGAAAGTAGAATTGAAGGGATGGGTCATGATGAAAAAAACAACCATGATGATTTACAAGACGAGATTGGTCGTGCAATCAGTATAGAAAATAAATCAAAGAAAAGCGATTGATCTTGCGTTCCTCCACAAGCAACCTTCTTTCTATTAGACTGCTGAAGCTATGTTGACATTAAATGTGTATTATAAATAATTAGTTAACTTCGAACTTGTTTTATATGTTACGTGTTATTGCGGGTAAATATCGTGGAAGAAAAATAACTACAGGCAAGAATTTAGCTGCACGGCCCACTATGAGTAGTGTCCGAGAAGCAATATTTAGTATACTTTCTTCAAGAAAACCTATTTATAACCTAAATGTACTTGATTTATTCTGCGGAAGTGGCTCTTTTTCATTTGAAGCACTTTCTCGAGGTGCTAAACATGCATTCATGGTAGATTCAGATTATTACAATTTGCAACTGCCTAAAAAAACAGCAGAAGATTTTGGAATTACGAACGATATCACGTTAATTTGTTGCAATGCTAACGGATTACCAAGACCTATTTCAAAGTGCGATATAGTTTTTATGGACCCACCTTATAATATCAATCTGGTTAACTCAACTTTAGACGAGTTAGCTCACTCAGGCTGGTTAAATGATAATGCGTTAATAATTCTAGAAATGAGGAAAAATGAAGGTTTTGAGTGCAATAAAAACTTCAATATAATTGTGGAGCGTACCTACGGTATTGCAAAAATAATTTTTCTTTCTTCACTCACTTGAATTTCTTTTGTAAACATCTATAGCTAAGCTAAGTAAGATTTTTCCGAGGACTGAAAGAAAAAATCAATTCGTTTTGGTGGGAATACGGTGTGTAACAGCAAATCAATACGAGTTGATATACTAGAAGAAGCAGTATGGAAAGAAATGAAGATGGTACTCAAAGAACCAGAGGCAATGACTAAGGAATATCAGCTCAGACTCGTAAAACATGAAAGTACGCAAGCAAAGGATTAACTTGAAAAGCGTGCAAGTAAAATAGAACAAGGTATAGAAAAATTAGCTTATGTATATGCAAGGGGTCATATAACGAAGGAAAAGTATGACTTAGAAGTTGAGAGCATGGAAAAGGAGTTAAAGGAATCAGAGATCAAAGGGAAGAAGCTATCGATGAAAAGAGTCTACAGAGAGAATTAGATTTTATCACAAACAGTGTAGAAAGTTTTTCCTCTGAGAGAGCTTAATCAAGCAGACTATGAAACTAAACTTGATATAATAAGAAAGTTAGTTCAACGCATTGAAATTGACGATGATAACGTACATATAGTGTTTCGATTGAAAGAACTTACTCTCGAAAGGCAAAAAAAAGTGTTCAACATTGTATCGGGATGCCAGTGTCAGCTACTTGCATGACATCCTCTTGCTTCTATAGGTGTCTTTATCTCGTCTACTTTATTTTGCCACACAGATACAATGGTTTCACATGCACTTGGTAGGCTATCTATTTTGACAAAGAAGGACTACCAACACCTTCAGCGTTTGCATCACTAAACTTACTTGCTACTTTATCAATAGTCCAAACGAGTGGCGTAACAACGAGCGCAGCAGCCCAAATAACAGCACTAACAACATAACTCAAAACTGTGTTAACAAACTGAGCTAATGCACTACTATGGACACGTGCCTTACCTGACAACATGGATGAATAATCTATCAACGATTTTGTACTGTACTTAAGATCACAACCATCTGTTACTTTCGCTAACCCTTTTGCCGGCCAATATGATAGATACGCCAATGCTAGATATAAAGGTTGTAGGGCTATATTAGCTAATGTATAAGTAGTAAGATAAGTCAGAGAATGACACCTCAAACTACCAAAAGCTACATTTTTCACTGGCTCAATAACACTATTAATATAATAAACGGACTTATAGAAACTATTTTGTGGAACTTCGTTACCTCGAACGCTTTTGGTAGGAACATCTCCGAATTTAACATATTTCTTAAAATTACTATATGAACTTGACATATTACCCCTCTAAAAATAAAAAATAATTACCTTGTCAGTATAGTTCATTTTAGAATAACTGCAATAAACATCTTACAAATTATGTGTTGCGCAAAAGCACATATTAACATACCATCGAAAATAAAGAGGTCAGCATGAGTTTTACTTTACCTGAGTTGCCATATGATAAAGCAGCTTTAGAGCCTTATATATCTGTAAAGACATTAGATTTTCATTATGATAAGCACCATAAGGGATATTTAAATAAACTCAACGAACTGGTTGAAAACACAGATTATCAACATATGGAAATTGAGGAATTAGTAACGAAAGTTCATGGAAATAATAATACAGTTCCTATTTTTAATAATGCAGCACAAGTTTGGAATCACACTTTTTATTGGAATTCAATGAAAAAAAATGGTGGTGGTGAGCCTAAAGATGATGGTCTTCTAGCAAAAAAAATTCAAGATGATATTGGTGGCTTTGACAAATTTTGTGAAGAATTTTCAAATTATGGAGTAAGCCAATTTGGTAGTGGATGGGTGTGGTTAGTGCTTGAAAAAGGAAAACTCAAAATCACTAAAACTCCAAATGCGGATCTACCGCTAATTTATGGCCAGGTGCCACTACTTACTATGGATGTATGGGAGCATGCATACTATTTGGATTGCCAAAATCGCAGAATTGACTACATAAAAGTTTTTCTTGATCATTTGATCAATTGGGATTTTGTAGAAGAGAATTTAAAGAAGAATATATAAGATGAATATACCACAAGTAACAAAACTAGATAATGGTCTGCGCATAATAACTGAGCGAGTGCATGAAGTTGATTCCGTAGCTTTAAATATACGAGTTGGTGTTGGCAGTAGAGCTGAAAGTGCAAGTCAAAATGGAATATCTCATTTCCTAGAGCACATGGCTTTCAAAGGAACAAAGACAAGAACTGCTTTTGAAATTGCAAAAGCTTTTGACGATATAGGTGGAGCCTTCAATGCCTGCACCGGTAGAGAAAGCACCAGTTATTATGCAAAGGTTCTTAAAAAAGATATAAAAACTGGCATTGATATATTAATAGATATATTAATGAATTCTACATTTCCAGAGGATGAATTGGAACGCGAAAAGGGTGTTGTAATACAAGAGATTTTTCAAACTAATGATTCACCGAGCGATATCATTTTTGATAAGTATTTTGAAGCAGCTTATAAAGATCAACCATTTGGTAGATCAATCCTGGGCACGCAAGATACTGTCAAATCTTTTACTCGAGAAGATCTGAATAACTACATAAAGGAGCATTACTTTGGCGGAAATATGATATTTGCTGCTGCAGGAAATGTTGAGCATGAGGAAGTTGTTCAATTAATCAAAGACTTTCTCTCAAAGATTCATTCAAAAGAGCTGAAAAAAAGCGAGAATGCAGGTTATACCAGTGGTGAGTATCGAGAGCATCGTAAATTAGATCAGGTGCACTTGTTAATTGGGCTACCTAGTGTTTCTCGTGATGATAATAAATATCACACATTTAAAGTGCTTGATTCTATACTGGGAAGTGGCATGTCATCACGCCTGTTTCAGGAAGTAAGAGAAAAGCAGGGTCTTGCTTACTCCATTTACTCATTCAACTCTAGCTATGCTGATACGGGAATGCTTTCGATTTTTGCTGGTACAGATAGTAGTAATCTAGATAAGCTTTTAAAATCCATAACGACAGAGCTAAAGAAATTGTCTACAGATGATTTAAAGGAAGAAGAAGTAAATAGAGTAAAAGAACGAGTAAAATCTCAAATTTTAATGTCACGCGAAAGTGTTAGCTCACGTGCTGAAACATTAGGACACTACTACGGTAACTATAATAAATACATCAGTAAAAATGAATTAATAGAAAAAATTAGTGCTGTTACTATTTACGATATAAAAAAAGCAGCAGAAGAATTGCTATCTCAGCATGAGAGAATTACTTTAGCTGCGATTGGAGAAATTAAGTCACTGCCAAGTTACGATAAAGTTGTTTCTATGCTTAGTGTACTTTAATTATGTTGCTTATGCTCACTAAAAAGTTCAATGAATGGTTGCAAAATCCTTTCTATAAAAAGTTTGCTTTCTGGTTCATCGCGTATACCACTAATCATTTTATTGAAAGTTTTTTCGCTGTTTTGTAAAAATAAATAGCTTTCTACTGATTGCACAATAGACAAGGCAGTTAAAACTCCTCCTATCACTAAACAAGAAGCTATAGCAGGTACAGTACCCACTGCAATTCCAGTTGCGATTAATGATAAACCAGCTAAGAGTGTAAAGGCTGAAACGCAAAACGCTATTTGATGTTTTTCTTTATTTTTAACCATAAATGCCTCACAAAAATTATATTTCTAGTATATCCGTATATATAATGTACTGTCAAGTTTTTAAAGAAGATTAAAAAATGCAACGCACATGTGCAAAATATGAACTAGGTATATAATTCACAATGCAGCGGTATTTCACTAATCCAATTATTTTTTTCCTGATCTAGCCTATCATTCAATATTGCTTGTCTTATTGATTCCATCAACTTATTCATGAAGAAAACATTGTGAATGGTAACGAGTGTATAAGCCAGCAACTCTTTAGCTTTCAGTAGATGGTGTATATAGGCTCTTGAATGTTTTCTGCAAGTAAAGCACAAACAGTCATTTTCAATTGGGTTATCATCTAGTTCGAATCGTTGATTTCGCAAATTAATATGCTCTTTACGCTTTGAAGAAATAGAATCTCTGTTTTTTACTTTAACAAGCGCGCCACCATGTCTTGCGAGGCGAGTTGGATGCACGCAATCAAATGTATCAACTCCAAGCTCTACTCCACGAAAAATGTCTACAATTCCACCAATACCAAGCAAATGAGTAGGCCTATCTTTTTTTAAATGTTCCATAGTAAAGGAAACTACATCATACATCTGCTCTTTACTTTGACCAAGTGATCCACCTATTGCTTGACCAAAAAATGGCAAATCGTTGATAAAATCACAACTTTCTCTACGCAAATCTTGATACACTCCGCCTTGACTAATTCCATAAAGCGCCTGTTTGCCATCATTATTTTTTTCAAACTTATTTAAAGAACGTTCAGCCCATCTATGGCTCATGAGCATTGATTTTCTTGTGTATTCTTTACTGACATGGAATGGAGTACATTCATCTAAAACTAGGATTAAATCTGCACCTAATTTTTGTTGAATTTGTATCGACTTTTCAGGAGTTAGACAATAAGTTTTACCATTTATGTAAGAACGAAAAATTGCCCCATCCTCGTTAATTTTGATCAGAGTTTTTTGCTTCTGTCTTATTCCCTTTATTTCTTCCGAAACTGACCCGTGCCCTAAACTAAATATCTGGTATCCACCAGAATCAGTGAGCATTGGCCCACTCCATCCCATCATCTTGTGCAAGCCACCAAGCTTTGCCACAGTATCCTCTCCCGGTTGGAGCATTAGGTGATAGGTGTTGGAAAGTATTATCTGAGTACCTGCTTCTCTGATTCTCTCGATATCTGCAGCTTTAATAGCAGCTTTGGTTGCACAAAATATAAATGCTGGTGTTTCTATACTTCCATTTGGAGTTTTGATCGTTCCAACTCTTGCAGAACCTGATTGCTTAGTTATCCTAAACGAGAACTTTTCCATCTATTTACTTGAAAGTTCTGCTATGATATTTTCCACTTTTTCAGGAGTGAGGTTTTCATAAAAGTCATTATTGATCTGCACCACAGGGGCATTAACGCATGCACCAAGACATTCAACTTCCTTTAAAGTAAATAGATTATCTTTAGTAGTTTCACCGATATTGATTCCTAGTTTCTTTTTAAAGGTATTTAACACTTCTTCGCTATTGCACAACCAGCAAGGAGTTGTTCTACAAATTTGTATGAGATATTTACCTACTGGTTTTAAATTATACATGGTATAAAAATTTGCCACTTCATACACGCGAATATGTGGAATATGAAGCATGTCAGCAACGTAGCGCATGGCAGATTCAGGAACCCATCCGCATTGTTCTTGAACCAGGTATAGTAAAGGCATGACGGCACTACCTTCTCTACCTTTAGGATACATCTCTATAGACTTTTTCGCTTTTCTGAGGTTGTCTGATGTAAAACTAAACTGCTCTTCTTTCTCTTTCATCTAATAAAGTTCGTGTAAATCTCAACAAATTATACTTGAAGAGTTAACAATTGCAATTGTTGGTTTTTTGAGCTCTACAATATTATATCTGTAGAGTGGGTGCATTCAATTTGTGAATTCTTTACTGCTACTCATTTTCCATATTTCGCTTTGCAGATTATAAAGGTATTAATTTCTTAATTTTAGTTAAAATTTTATTGACGTTACATATAGAAATAATCATAATAGCGTTTTATTAAAATTTTAAATATAATTATGTCTATATTAAGTAGATTATTTAGAGTTAATACAACTACACTGAAAGTTAAAGAAGCGATAGGTTTTAACCCAGTAAACGTAGGGTTGATTGAAGGAAATGGAGTTACTTATGGACTCAGCTATCAAGATAACGGCAATGGAAGCAGTAGAGTAAAGTTACTTATTAGTCCATTATATCAATCGAAAACATACGAGTGTGATACATGTGTCAACGTAGCAAATGAATTCAAGGGCCAATTATCTCCCACACTAATAGAAAATTCAGCTGAAGTAGATAAAGTTGGAGTTATTTTTCCTACAGAAGAAACTAACAAAGAAAGAAAGTGCATCAAAGGCTTAACATTCAACACTTACGAAATCAAGCATTCAACTAATGCTCCCTTAGTTGAATACGTAGGAAAAGTAAAATTATACAAGAACATTGATATAAATAATCTTGCAAATGAAGACAATAGTTACTTTCAACCAAAAGCAGTAAAAGTTGATCATGGTAATATTGTTGTAATTGCTCATAACTTAAAGGATCAAGCTTTAGTTTCTTGGTATTTACAATCAGACACGAATGGAAAATTTAAGATTCTGCGTGAAAAAAACGGTCTTACAGAAAGAAAATTATTCAAATTTTATAATCCAGGGCAATTAGTACTAGATGAAAATACGATGCTTTATGCACAGATGAGCAAAGAGATTATTGGGAAGCCAGAAGTAAGAACAAATATCTTTAAATTCGACTTGATTGACGTGGCTCAGAAGCTGAAAGATAGAAAAGAAGATGAATGTTTGCTTAAGAAAAATTGTCAAATAGATAAAGCATCATCTACTATCTATAATCCAGGAAAAATAAACTTTTTACAGTATGTAAGACGAACTGAAGGTGATGATTTAGTTGCTTTTCTTGCGAAAAAACAATCTTCTAATACGCAAGAATTGCATTTAGCAAGGCTTGCTAAGAGAGGACCAAAATCAAATTTTACTGTTTGTGAATGTGAAGATCCTATAGAACAATTGTATGTTAAAGACAATGGTCAAGGAGGTTTTATCGTCACTGCGGTAAGTGGAGAGAGTATTATAACTTTTAATAGAGAGAGCTCTGGAAAATCTTCTGAAGCAACGATAATACCGACAAGCAGTATCAAAGCTCTCAGTGATTTTGTTAATATCATTAACGGCCAATTGATGCCTAGTATTATTTCCAGCAGTACTGTGGCTCCTATAACTGTTACAGAGACGGTTGTGACTTCTAAGAAAACGACGACTGCTGCAATTACTAGCACAACAGAAACCGACACTGTAAAGACTACCAAATTAACAACAGAAGCATCAACTATCATTGTACCAACTTCCACAATGAGTAAATCTTCAACAGAGTCAACAACTCAGGCAAGTACAGTAACAGTGGAGTCAACAACAGTAGCATCAACTACCACTGCACCTACTTCTACAACGAGTAGGCCTTCAACAGAGTCAACAATTCAAACAAGTACAGTAACAGTGGGGCCAACAACAGTAGCAAAAACAACTACTACTCCACAAGCGACCACAGTTGCTACAACGTCAACTAGTGTGCCTTCGGAAACTGAGACAAGTACTGTAAAATCTACAGCAGCGACTGTTGAGTCAACTTTTACAGCAAGCAGTACTACGATGAGTAAGCCTTTAACAGAATTAACAACTAAGATGAGTACGTCATCAGAACCAACAACAGTAGCTGAAACTATTGCGACCTCACAAGCGACTATGATTACTACAATGCCAACTAATGTGACAACAACAAACTCAGAGGCAACTATACAAACAGTATCCACTATATCAAAGACTGGAACAAAGGTAACAACTCCTCTGTTCACTACAACTTTACTTCCTCAAACTACTCCTTCACCACAGCCCGCTCAGCTTGCTATAGAGTCTAATAGGGCAGGAATGATAGGTGGGTCTTTGGTTGGAGCGATAATAAGTATTGCTGGAATTATAGGATTCATAACATACAAATATGTTAAGGGTCGTAATTCTGCCCCTGTGTTAGAACTAACTAATTTCAATGATAGAAGGCGATCATCTTCAAGTGGCAATAGCGATGAAGAAATTTTTATCGCTAATAACAGAATGAGACATATATCTATGCGAACTATGGATCAATCTGAAACAGTGCTAAACAGTATATCGGTGGAGAGTAGTAGTCGGTCAAGAAGTAGCTCATCGTCTTCAAGCGGTGGACCAGGATCTTGACTGACTGAGCTAGAGTCTAAAAGTGAAAAAAGCTTATCTTGGGATAGCGATGATGTACCGGAATATCACCTTTAGCTATTTGTCTGAATGTTTTTAGTATGTAGACTGTTAGGAAATTTTCTTTTGCTTTTATGATTTTAATGTTAAAGTATAATTCCTAGGTGCAATAAGTAGCTGCTGTTGTGTGATAAACACAGCAGAGGAAAGTCCGAGCTCCAAGAAAAGGTAGTGACGGGTAACGCCCGCCGGAGGTAACTCCAGTTATAGGGCTACAGAAAATTACCGCCTAAATATTATTAGGTAAGGGTGAAAAGGTGTGGTAAGAGCACACCATAACAATGGCAACATTGGTAGTCAAGTAACCAACACTAGGAGCAAGATTAAATAGAAGTAGATTTTATGTTTTTCTCATATCTACTCGGGTAAATCGCACGAAGTAAATGGTAACATTTACTCCAGATAAATAGCTACATAAACAGAACTCGGCTTATATTTCACCTAGGCAATGCATGAATGTCAGCCATACTATGTAAATGTATCAAACATTTCACATACCCTGTACGCTCAATTTGACCACCTATATTCCTTTTACTTCTTGGCTTATCTCTTTATTTTATTTCCTTTTGAACTTAACAAAGCTTGAATTTTAACCGAGCTTTTCCTTTAACTAGTCATTCTCTATCTCTAAAGCCTTACTTTCTTACCTATAACTTTTTAGCTCCGCTTCCAACTTTTCTATCTTTTGTTGCAAATCTTTGTAAAGTTCTAAAAGACTGACCACGTTACCTCACTTTTAGGATTAGTTTTTATCTTACTAAATCTACCTTTTCGCTTCTTCAATCAACAAGTAAATAAAGCATTTCATGCGCTGTCCTTGACTTGTTCTGCTTGATAGTCACTACTGCTTTCGCTTATATTAACACTAGAGTATTCTTCATCGTCAACATACTCTTTTAGAACATATCCTCTACCCCAAACGGTTTCTATGTGGCTTATTCCGTCATTTGCACTTTCAAGTTTTTTACGTAATTTACACATAAAAACATCAACTATTTTGTTGTCTGAAGGTTCGTCCAAGCCATTGTAAAGATGGTTTAAAAACATTTCTTTTGTCAACACTGCTCCTTTACGCAATGCCAGCAATTCTATCATGGAATACTCTTTGTTAGTAAGGTGAACTGTTTTGCCTTTTACCTCAACAATCCTGTGATCAAAATTGATATTCATATTACCAATCTTTATCACTGATTCGGGATGGCCTTTAGTACGTCGTACTATGGCCTTAATTCGAGCTAATAATTCGCTCTTGTGAAATGGCTTGGTTAAGTAATCGTCGGCACCATACCCAAGTCCTTTAGCTTTATGGTTGGCAGCGGAGATACACGAAAGTATTAAAACAGGAACTTTGATTTTTGCACTTCTTAATCTTAACAGTATATCATATCCATCAATATCACCAGGCAGGTGTATATCTAGAATAACTAGATCGTAACAGTCTCCACCCGAGGAAACCATATTATTGTTATAATCTTGTGCAGAAGTAACAACGTCGCAAAAATGTCCATCAGAAGTTAAGGCATTAACTACAGTCCTTGCACTTACTTGATCATCTTCAATTAATAATATACGCATATTTTACACCCCATAAATAATTTATAATTTTAGTAATATATATAACCAAGGAAAGTAACAAATCAAATTTTTATTAATGAATAATAGAAATTACACTTATTAATTAATAGTTAATGTGTCGTTCCAAAATTATACAAATAGATCTAAAATACAATAGATATACTATAATAATACTATTTTTAGTAAATATTGAATAGAAGCTATTTTTATTAAAAGAATACTTAGGTTAATAGATATTTAAACTATTTTATACTTTTATGTTATATTTTTAATTTACTTATTCTACAGTTTTAAATTATAAGTAATACTTTCAGGAATATTGAGTGGTAATATCAGTTTTAGGTGCTGGCGCATGGGGTACAGCAATTGCGATTTCATTAAGTGGTAAGAAAAATGTAATTTTGTGGACTCGCAATAAGGCCATATTTGAATCAATTAAAGAGAAAAGAGAAAGTGACAAGCTACCTGATTGTCCAATTTCTGATAATGTATCAGTAAAATTAGCTATTGAAGATGCAGTGAATGCTTCAGTAATAATTCTAGCTGTTCCCACTCAGTCTCTAAGGGAGATATGTCATCAATTGAATGATTGTAACCTAAAAAAAAATGTAGCAATAATTTTGGCTTGTAAGGGAATAGAAAAATCTACATTAAAATTACCTAGTGAAGTAGTCAATGAAGTTTTACCTAATAATCCTCTTGCTGTTTTTTCTGGTCCTAGCTTTGCTATAGAAGTTGCAAGAAAATTACCATATTCGATGGTTCTTGCATGTCAAAATGAAGTATTAGGTTTAAAATTAGTATCAGAGCTACAGCAAGAAAATATTAAATTGTACCTTAGTAGCGATGTTATAGGAATACAGGTTTGTGCAGCGTTAAAGAATGTTTTTGCTATAGCATGTGGGGTTGTTCTAGGTAGGTTTGGGTTTAATGCTCATGCAGCATTAATTACGAAAAGTATGAGTGAAATTAAGGCTTTATACTCAGCAAAAGTTGGTGACGGCAATGTAGATATAAATACACTACTTGGACCAGCATGCTTAGGCGATTTGGTTGTGACATGCACATCATTAAATTCAAGAAATCTATCTTTTGGATCTAAAGTAGCTAATAGTAATGGTTCTAGTGCTCAGCAGATTTTATCAGAAGGTAAGTCGGTAATTGAAGGTTTTAACACTGCTAAGTCTGCATTTGATTTAGCAGAAAAGCTAAAGATAAAAATGCCCATATGTGAAGCGATCTATAGATTGCTATATGAAAATACTTCTATAGAAGATACTATTTCTGTTCTTGTAAATTAGTTTTATATTTCGGTATATTGTGAAATTTTTATATAAATTAATATCAACATGGTGGCTATCTGGCACGGTAAAACACATGCCAGGTACTATAGGCAGCTTGGCTGCTTACCCAATTGTTCCTATATTACTCAATGACAGAATTTTAGGTACAGCAATTATTTTTTTTTTATTCTTAGTTGGATTATGGTCTACAGGCAATTATATACAACATTACAAAGCTCCGCATGATCCAAAAGAGGTAGTAATTGATGAAGTAGTTGGTCAATTGCTGACAGTACTTCTAGTTTCAATATTATTAGAACAAGAAATGAATAGCTCTGTATTGTTGGTGTGCTTTTTCTCCTTTAGGTTTTTTGATATAATAAAAGTGTGGCCTATAAATTTGATTGATAAAAATACAAAAGGTCCTTTAGGTATTATGCTAGATGATGTTGTAGCTGCAATTTTAGCCTTTGTTTTTATAGGAGCCTTTTATTGTTTATTGTTGATTTATGCAGAATAAAAAAATTTGTTATTCAAGCTTAATTATTCAGAACCTAAAGGATTATATACTTTATGCAACGAATTTGTCCAAGTGGGAAATACATGACGAATTTGATAATGTTATATTTACAGTAAATGGTACCAGAGAATCGTTATTTAATTTTGTGTTTTGTGAAGATCAATGTACTGAGCTTTCCATATGCAGAACTCTAGATTATCTCAAAGCACGAAATATAGAAGCAACATGGATAATAAGTCCACGTATAAAAATAGGGGGTATTTTAGAAAAATGCGAAATAAAACACGTTAACGCACCAAAAAAAGTTTTACTCAATATAAAAGATTATTTTTTGCCTGATGATGCTGTTCCAAATTTGAAGTTCAATGTTGTAAATAGTAGTGAGCTCTTAGAGCAATTAGATTTACACACTTCTAAAATTTTTTATCATAGAATTAGTATTGTTAGCACATTTTTTCGCCAATTATCGAATTATGATGATAAGAGCTCAAGGTTAAGATTTTTTCTTGTAATGCTAAATAACGAAATTGTTGGAACATGCGGTCTTTATATTCAAGACAGCATAGCTGGTTTTTATAGCGATGGAGTTTTACCAATTTACAGGGGTCGTGGAATAGGAACTCAAATGGTTCTAGAAAGAATAAAGATAGCTAGGCAATTTGAGTGCAAATACATAGTAGCACATTGCATGAAACCTTCTGTAAACCTTTATAAGAGATTAGGCTTTAGGGTATTGGGCAATCTTCACTTATATACCTCTTCAGTACAATCTCTTTGCTGAGAGGTTACAAATTTTTATATTTGTTTTAGAATACTATGTTTTTTTTGTATGAAATAGTTTTACTACTAATTCTAGTATTCTTCTTTTTCTCATATTCTAAATTAAAAATTAGTAATAAAATTAAGGACTTACAACATCAAAATGTTATCATAAATAATTTAATAGATACTGTGAATGATGGATTTTATATTTGGGACGCAAAAAAACGTATAGAAAAATTTTCTCCCAATTTACTAATTTTGCTTAATACTGTTTTTTATTCATTTAATGAGTTTGTAAATTTTTTTGAGCAATCAGAAAGCTTAATTAAAAGTTTTGCTGAGGCAAAGGAAATAAATAAATCTTTTACTCTAGATTTAAAGTCAAAAGACAGTGAGGTTTATTGCACATGTTATGGTAAAAGCATAATAGATTATTCTAATAATGTGATTGGTGTGTTGTTATGGATAAGGAATATCTCCGATTATAAGATAAAAGCTAATGAACTTGAGTTAGAAAATAGTAAGCTTATGCGAGAATTGGAGAACTATAAAAAAATTTTTGACTCTTTACCATTTCCAATACTGAAGCACAATAAGAATAAAAAAGTAAGGTTTTATAACTTATTTTATGATAAATATATAGGCAGCTCTAAAAAATTTACTGTTGCAAGTGGCTCCTATAACGTAAAACCAGGAGAGTGTGTAATAACTTACAAGAACGAACCTAAGGTTTTTAATTTTGTTGAAGTTCCAATGCAAAATTCTAATAGCATAGTAATGTATGGAAAAGATATTAGTGATGAAAAAAAATTACATACTGAGCTAAGCAATTGTTTAGCTGCACAAGAAAGTTTGCTTGAGAAGCTATCGATTGCTGTAGCGATATATAGTAAGAATCAAAAGCTAAAATTTTATAATAATGCTTTTATAAAAACTTTTCAGTTTGATCCAAAATTTTTGGAGTCTTATCCAACTTATCACGAGATTATGCTTCACCTATTTGAATCTAAAAAGCTTTTAGGAAAAAAGGATTTTCAAACTATTAATAATCAAAGACATGAGTTGTTTAAAAGATTACTGGAATCATATGGTGAAACAATACATTTCATGAATGGAAGAACGTTTAGAGTATTAACAATACCCTATGCTTCAGAGGGTCTACTATTTTCTTACGAAGAGTGCCAGAAATAACACTCAAATTCCTTCTCTCTCTACCATAAGCTGTTTTACTTTCGCTATCGCTTTTGCTGGGTTAAGCCCTTTCGGGCAGGTTTTTGTACAATTCATTATTGTATGACAACGATACAACTTAAATGGGTCGTTTAAAGAAGCAAGTCTTTCTTCTTTCTTATTATCACGACTGTCAGCAATCCATCTATAAGCTTGTAGTAATACCGCTGGCCCTAAAAATTTATCACCATTCCACCAATAGCTTGGGCAACCAGTCGAACAGCAAGCACATAGTATACAATCAGACAGACCATCCAATTTTTTTCTATCTTCAGGAGATTGAAAGTATTCTTTATTTTGTAAGGCAGATTTATCTGTTTGTAACCAAGGTTTAATCGATTTGTATTGCTCATAAAATTGGCTTAGATCTGGAACTAGATCCTTTACTATATACATATGAGGTAGTGGATATATTTTTACTTCACCTTTTATATCATGTATAGATTTAGTGCATGCAAGAGTGTTGGTACCATCAATATTCATTGCACAAGATCCGCATATTCCTTCTCTGCAAGAGCGTCTAAAAGTTAAGGTTGAATCTATTTCATCCTTTATTTTTATTAATGCATCAAGTACCATAGGGCCACAATTATCCATATCGATAAAAAATGTGTCTATTCTTGGATTTTTATCATCATCAGCAGACCAACGATAAATTTGAAATCTTCTAATATTTTTTGCTCCAGTAGGAGTAGGATAAACCTTGCCCTTTTTATTAACTTTAGAATTTTTTGGTAAAGAAAACTGAACCATATTGCTTACCTTTTACAGCTAAAACCCCTTTTTTGTAAATAACATATTTTGGTATTATCTACCATACTTTTCCTTTTCAAATTCAAGCAAAGCTAAAATCTTGCTCTCTAAACTTTTCATTATAATTTCTTCATCTTCTTTTTCATGATCATAGCCAAGTAAATGCAGCAATCCATGAACTAACATGTGTGCAGTGTGAGTGAGGATAGATATACAGTACTCATGAGACTCTCTTTCTATTGTATCTACTGCAATTGCTATGTCTCCTAGATCACATTCACTAGATAACTGTTCGCATGGAAATGATAGTACATTAGTTGGCTTATCTATTTCTCTAAACTTAAGATTAAGTTGATGTAGCAAGTTATCATCAGCGAGAGCTATTGATATATTTGGTTTATAATGATCTATTTTTAATTCTTTTAGAGAAGCATTAATAATATTTAATACAAAACTCTGTGGGTCCTTCGTAATACTATGCCACCTCTTATCAAGAATGCTCACTTCTAACATTCGCTCATCCTTATTATTTCATTCCACTCAGTCTCTAAAACTGGAGAAACTGATAAACGTGATTGTTTTAATATAACCATATTTTTCAAAAGTGGGTTTTGTTTTATACTGTTTAACGTCACTTGGTTACTTAAAGGTTTCAAAAATTTTACATTCACTAGTCCAAATTTGGAATTATAAACATGATAATACTCCTTTAATACTTCAACTATTCCAAGTATAACTCTCTCTTTACCTGTATGATAAAAAAATGCAAGATCGCCTAATTTCATAGCTCTCATGTAATTTTGAGCTTGATAATTGCATACACCATTCCACTGCGTCACCTGCTCCTTTCCCATTTTTTGCCACGAGTATTCACTTGGTTCTGACTTTAGTAGCCAAAATTGCATTATTTTTTTCTTCTTAAATAAGCTGGTATATCATAAACATTGCTGCCCCACTTAACTCTTTCATTTGTTTGCTCAGTTGAAGCATATTCTTTTGTTTCTGATATTGGAATTTGATTATAAGGCCATTTAAAAATTTTTTCCTCTGCTGGGATCTTGTTTTGATTAACAGATGAATTGTCGTTACAGCTATCAATGCCAGTTGCAAGAACAGAAACTCTAACTCTTCCCTCCATCGCCTGATCAAAAGTGGCACCAAATATTATATTTGCATTTTCATCCACTTCTTCACGCACTCTATTGGCTGCAGAATCAACTTCAAATAGAGTCATATCTCCACCACCAGTAATATTAATCAATATTCCTTGCGCACCTTTCATTGATACATTGTCAAGCAATGGATTAGATATCGCAGCCTCTGCAGCACTAATTGCCCTATCTTCTCCTTCTGCCTCTCCAGTACCAATCATTGCTTTACCCATCTCACTCATTACTGTTTCTATATCAGCAAAATCAAGATTAATCAGTCCTGGCATGATCATCAAATCAGTTACTCCTCTTATGCCAATATGCAGAACATTATCGGCGAGTTGAAATGCGTCAGCAAATGTAGTTTTCTCGTTAGCAATTCTAAATAAATTTTGATTGGGAATGACAATAAGTGTATCTACGTATTTTTGCAACTCTTCAAGTCCAAGCTCTGCAATGCGCATACGTCGCACACCTTCAAAACCGAACGGCTTAGTTACAACTCCAACAGTCAGTATCTTTTTTTCTTTTGCTCCCTTATCTTTAACTACCGCTCTTGCTTCTCTGGCTGCCTTTGCAATTACCGGTGCAGCACCTGTTCCAGTACCACCACCCATCCCTGCTGTGATAAAGAGCATATGGCTATCTTTTATATGCTCCATAATTTCATCAATTGATTCTTCTGCTGCACCTTTACCAACATCAGGTAAAGCACCAGCACCAAGACCCTTAGTTAAGTTGATACCAAGTTGAATTTTTTTATCACACAATGACTTCTCTAACGCTTGAGCATCGGTATTTGCTACGACAAAATTTACCCCTTGCAAATTGGATTGGATCATGTTGTTTACAGCATTTCCGCCAGCACCACCCACTCCCACAACAGTAATCCTTGGGTGCAATATGGGTAATTCTGGTAAACTAAGGTCAATTGACATTTAAATTACTCAAATATTAGTGAATTCACTTGATAACAAGTTACTGCTTTTTTAACAATATGCAAACATTTTTCATTTTGACATACGCAAACAGTAAACAAGATTTACTTATTCTTAACATTGTTAATCAGTAGGTATAATAATTGCAGGCTTTCAAACAGCACTACTTAGAATGCAAAAAAAAAATTGTGAAAAAGGGATAGAAGCCTATCCCTTTGCTTTGTCAAAGTTACTTAGAGAATGCTTTTTGCTCCCCCAACTGCTGAGACAACAGTCTCAAAGAATGTTGTACGGACATTTTCATCATTACTAAATTCTAGCTTATCACCATTAGCTTTAGGCTTATTACCATCTTCTTTTACACAAGCATTAAGTACACCTTGCTTTACTTTCTCAATTTGACCCGCCTTACTACTGTTCATATATGCATACACAGGTGCAGTTATTAAAGCTGCTACTGCAGCAAGAACTACCAAACTAGCAATGAGTGGATGAGCAACTGCAAATGCAGACATTGCAGTAATAGCAGGACTAACAAGTGTTGCAGCTTTTGTTCCAACTGTACCAACAAAAGTTGCATAAGCTGGACTTAAGAGATAAGCAGCTGTAAGCGAGGCTACTGCTATAACTGCTAAAGAAATACCAATTGTCTTGCCTTTATGTTCTTTTACGAGATCCCAACCTTGCACAGGAACTTCTTTAGCTGCTGACCAAAGCCCTTCACTTCTGTATTTATTTTTTATTTCTTTAATTCCTCTCATAACTTTACTCCAAAAATATTAAAATTTCACTAATGGCAGTATATGGCAAAAAAAGTTTTCTGTCAAGCAGATTAATTTATTTATACATTCTTATTCTGTAATTCAGCGCTTCTGCGATGTGTGCTCTTTTTATTTTCTCACTTTTCGCAAGATCTGCAATGGTTCTTGCAACTCTTAATATGCGTGTGTAGCCTCGATTAGAAATATAATTTTCTTTCAGTACGTATTTTAGCAATTCTAACCCTTCCTGATCTGGTTCAGTGAATTTATTTAATGCTTCACCACTGACTTCTGCATTGCAACGAATATTAAATTTACTATAACGCTCAGTTTGAATTTTTCTCGCTGCTATCACCCTTCCTCTTATAACCTCGGTACTTTCTCCCTCCACAGAGATTTCAGGAGAAAGTATGCTAACGTTTGGCATTTCAATGCATATGTCTATTCTATCAAGCAAAGGTCCTGATATTTTATTTCTATAATCTGTGCCGCATTTTGGAGCTTTGTTGCACGATCTACTTGCATCACCTAAATAACCGCACCTGCAGGGATTCATTGCAGCTATAAGTTGAAAATTAGCTGGATAAGTAATGTGAGCATTTGCACGTGCAATAGTTACCTTTCTATCTTCAAGTGGTTGGCGTAGAGAATCAAGCACAAGCCTTGGAAATTCAGGTAGCTCATCAAGAAATAACACACCATTGTGAGCCATGGTGATTTCCCCAGGCTTTGCATTTTTTCCTCCTCCTATCATCGCTGACATCGAGCATGAGTGATGAGGTTCACGAAAGGGACGAGTTACTTTAAATGTTTCGTTACCGGCTTTTGTTATGCTAGAGATAATATTAACATCAATCATCTCTTGTTCAGTCAAATCGGGTAATAGCCCTATAAATCGCTTAGCAAGCATTGACTTTCCAGTACCAGGAGGTCCAACAAGAAGCATATTGTGTCCACCTGCTGCTGCAATTTCAGCTGCTCTTTTTGCAACAACTTGACCTTTAATATCCTTTATATCTGGAACTGAATTTTTTTCTTTGGGTGCAGCGCTATAGTTAAAAGTTACCGGCTGAATTAACTGCTCACCCTTAAAATGTCTGATAATATCGGTTAATTTCTCTATAGCTAGAATAGAAACATTCTTTACCCATGAAGCTTCTACTCCATTTCCCCTTGGGCAAATTACTCCTTTATTTGCCTGTTTTGCATTGATTGCTGTTGGAAGTACTCCTGAGATTGGTATGACTCTGCTGTCTAGTGCAAGCTCGCCCATAATTATATAAGACTGAACTTTTTCAACTGGTATCACATTCATTACAACAAGTAATCCAACAGCAATAGCTAAATCATAATGACTACCTTCTTTAAGCAAATCCGCAGGGGAAAGATTAACTGTGATTCTTTTTGGAGGTAACAGAAGATTGATTGAATTTAACGCTGCTCTGATACGCTCTCTGGATTCTGCAACAGTTTTATCCGGCAGTCCAACAATATTAAAAGCTGGAATACCATTTGCCATGTGAATTTGTGCATTAACATTTACTGTGCTGGTTCCCTGAAGTGCAACGGTATTTATATTTGCAATCATACTATATTATATAAAGTTATTAATATAATATATTGACAAAGTAACGAAGTAAACAGTAGCTGTTAAAAGTGGTTTAATTTAGCAAAAAAGTGTAGTACTCTATCACTTTGCTGATTATATATGTTTATAAGAATAATCACTTTTCTTTTGCTATATTCAAGCGCAGTTTTCTGTAGTGATTGTAACTTTAACTTACCATATCGTGGGCTCAATTGTGATTTGGATCTATCATATAAAAATTTAAGTAATATAAAGAAATTATTGAATAACAACGATAAGTTCGTTGCGCTTACGTTTGATGATGGTCCATCTTATAATAGATCAGGAGATATTATTAATATTCTGGAGAGCAATAAAACAAAAGCGACATTTTTTTTGCTTGGTGAACGCATAAATAAAAAAACATCTAAAATAGTAGAAAAGATCCATCAAGCAGGTCATGAATTAGGTAATCATTCTTGGTCGCATAGGAAGTTGACATCACTTTCAAGTGAGGAGCAATTGCAAGAACTGGAAAAGACAAATGTGGCAATTAAAAATGCAACAGAACAGAATGTAAAATGGTTTCGTCCACCATATGGATGTCACAATGATAATTTGATCGAAAATACTAATCGATTAAATATGTATTCCATATTATGGACAGTCGATTCTCTGGATTGGCAAGGTGATAAATCAGAGATTTTGGTTGAAAGAGTTTTAAGCAATGTACATAATGGAGCGATTATATTGTTCCATGATCACGATAACAAATCAAATACAGTTGAAGCTTTACCTCAGATTATTGAAATACTAAAAAAATCGGGTTACAAACTTGTTACCTTAAGTGAGTGGGAAGAAAGGGTTTGTGATGTAGTGAAAGCTAGAAATATGCCAATAAAAGGAGAAGGAGTGCATTCTAAAGGAATTCTATGTGGACAAAAAACAAGGTCTTCAACCGCAGGGCATTCATATTAGGTGGTATTCAGCTTACTATTTCTGCTATTTTTAGTTATAGGTTGTATACTTTACAAGTACGAGATAGACAAAAATATGAAGTGCTATCCAATAATAATAGGATAAAAGTTGTTACTATTGTGCCTAAACGAGGCAGGATTTTGGATAGGAATAGCGTTGAACTCGCAGTAAACAAAATTTCGTATATTGTTTTATTTGATGGGCAAAAAACCTTTACTAGGGAAGTTGATTTGCAGATGTTATCAGAAATTAAACCTGATGCAACAAAATCATCAGATACAAAAATAACTGCTCTTTATAAACGTTATTACCCGTTTGGTTCGATATGTTCTCATATAATCGGATATACAAAAAGACAGCAAGACATAAATGAAGCAGGGGTTAGTGGAATTGAATATACATATGATCATGTATTAAAAGGCAAGACCGGAAAATCTGAGCAGGAAATAAATTCTAAGAAGCGTATCATGAGAGAGTTATCTAGCATACCGCAGCAAGACGGACAAGATATACAGCTGACAATTGATGTTGATTTACAGAAGAAAATTGCAGAGATATTTAAAGACCACCAAGGTTCCACAGTGGTAATTGATGTGAATAACGGAGAAATTTTAGCATTATATAATTCACCTTCTTACGATAATAATCTTTTCACTAGCAGATTATCAAATGAAACTTGGAAAAATTTAAACAATCCTTCATTACCGCTTGTAAACCGTGCATTATCATATCAAATTCCACCTGGTTCAATATTTAAAATAATAGATGCGCTTGCGGGTTTAAAAGATGGAATAATAACACCAGAAGAAAAGTTCTCGTGTAGGGGATATATGAAAATAGGTGAACGAAAATTTCGTTGCCTAAAAAGCAAAGTCCATGGATATGTATCTTTAAACGAGGCAATGGCCTTCTCATGCAACACTTACTTTTATAATATAGGAAAAAAAATAAATGTAGATTCTCTACTAGAAATGGCTAGCAAATTTGGTATAGGAAGTGGACCATTAATTGGAATGTTTAAGGAAGAAGCTCCGGGATTGTTGCCTGATGTGGATTGGCGTGCACGCAAGCTATATTCAGAGTGGTATTTAGGTGATACCATTAACTTAGTTATAGGACAAGGGTATTTACTTACAACGCCATTACAGCTTGCAGTTCTTGCAGCGAGGGTTGCAACAGGAAAGGAGGTAATTCCCCACATTGAGATGAGTAAATCAGGGCAAGACTTTCTTGATATTGATGTGAATCATGAGCATCTTAGTGTGGTTCGAAAAGCTATGTTTGACGTGGTGAATTCTAACTATAGAAAAGGACTAGGCAGTATACAAATTGCTGGCAAAACCGGAACACCAGAGATAAACTCTAAAGGTGAAAGTCATAAATTGTTTATCGCTTATGGCCCCTACCATGATCCGCGCTATGCAATCTCAGTGTTTATAGAACATGGTAAAACTCCACGCCAAGATGTTGCAATTGCTAGTGAGATATTGCAATATATGCTTGAAAAATGAACTTATGAAATTGCCATATATGTTACTTGTAATTTATATATTCAAATCAGAGCTTTGAGGTTAAAAAAAAGAAACGAAAATTGCATAAACCTTTTCAATTTAGTGCTTTAATGTTTCTGATGAAGGGAAGGTATTATCCTTATTTTCTATGGAGGTAGACACACTAATTTCGTTATTATCATCAATTGAAGTAATAGGGTGCATCAAAGCAACTTTTATAACTTCATCAATATTCTCAGCAAAAATTACATTGATTTCTTCTTTTATATTTGCAGGAATCTCTTGCATATCTTTCTCATTTTCACTTGGTATAATCACAGTTTTGATTGATCCTCTTAGCGCAGCAAGCAATTTTTCTCTCAAACCCCCAATAGCCAACACTCTACCACGCAATGTTACTTCACCTGTCATAGCAACACTTTTGTTAACTGGTATATTTGTCATAAGAGAAACAATAGATGTACATACTGCACTGCCAGCAGAGGGACCATCTTTTGGCACAGCACCCTCAGGTACATGCAAATGTATATCATTATTTTGAAATTTTTCGGGTTTTATACCGAAAAATAAACAATTTGATCGCACATAACTATACGCAGCTTTTATAGACTCTTGCATAACCTCTCCAAGCTTTCCTGTGTATTTTATTTCCCCCTTGCCCGGAATTAGGACTGACTCTATCATTAAAATATCACCACCTGTTTCAGTATAGGCAAGACCAGTTACTATCCCTACCAAACTCTCATTTTCTGCAATGCCAAAGGTATACTTACGTACCCCTAGATAATCTTGTAAATTACCAGTCTCTACGGATATTTTCTTATTTTTATCAGTTAATATTGCTTTAACTGCCTTTCTCATGAGTTTTGCAAGTTCCCTTTCCATGCTTCGCACGCCGCTTTCACGTGTATATAAACGTATCAACTCGTATAATGCTTCATTGGTTATTTCCCACTCCTTCTGATGCAAACCATGCTCTTTTTTTAATTTTGGAATAAGGTGATGTGTAGCAATACTGATCTTCTCGTCTTCGGTATACCCAGATAATTGTATAATTTCCATCCTATCACGCAAAGGATGCGGTAAATTTAAGCTATTTGCTGTGGCTACAAACATTACACTTGAAAGATCAAACTCAACTTCCAAGTAATGATCTGTAAAATGTTTATTGTGCTCAGTATCCAAAACCTCAAGTAATGCAGATGCAGGATCACCACGCGAATCAGAACCCATCTTATCTATTTCATCAAGCAGGAAAAGCGGGTTGCATGAATTAGCTTTTTTCATGTGTTGAATGATTTTACCAGGCATTGAGCCAATATAAGTTTTCCTGTGTCCTCGTATTTCAGACTCATCACGTATACCACCAAGAGATATGCGAACAAAATCTCTTCCTACTGCTTTTGCCATAGACTTAGCTAAAGAAGTTTTACCAACACCAGGTGGTCCAACTAAGCAAAGTATAGGACCCTTTATCTCTTTTACTCTCTTTAATACTGCTAAAAATTCTATTATTCTATCTTTTACTTTCTCTATGCCATAATGATTTTCATCTAAGATTTTTTTAGCCGCATTTAAGTTAATTTTTGCATCTTTGTACTTTCCCCATGGCAAATCAAGCAACCAATGCAAGTAACTAGATATAACTGTTGCTTCAGGAGAAATGGGATTCATTTTCTTATATCTCTTTAAGTCAGTTATGGCTTTCTCTTTTGCTTCCTCAGAAAGCTTTGTTTCATTTATCTTTTTTTCAAATTCATTGAGTATATTCCCTTCATCTCCATTTTCAAACTCACCTAATTCTTTCTGTATAGCTTTTAATTGCTCATTAAGGTAGTAAACTTTTTGAGTACTTTCAACCTGTGATTTAATTGTCTTATACAAGCGGTTTTGTGCACTCAAAATACTTATTTCTCTCTCAATAAGAGCAAAAACTTTTTTTAAACGCTCTTTTGGGTTATAAACTTCAAGTATGTTTTGCTTGTCTGATACCTTTATATTTAAGTACGAAGCTATCATATCTACAATTTGATTAACCTCTTTAACTTGATCAATGGGGTCAATAATAATCTCGGGCCGACTTTTCTTGCTTAGTTTACACCAATTGTCAAATGCATCTATAACAGAACGCCTTAAAGCTTCTAAATCAATATTATCTTCATTTTCTCCATACTCATAATGACCATCTAACGCTACTCTGGCCTCTAACAAAGTGTGAGAGCTAATATATTCTATAACTCTTCCCCTTCTTACCCCATGAATCATGACTTTTACTGCATTGTCAGGCAGTTTTATTAATGGTTGTATAATGTTTGCTAACACACCTACTTCATAAAGATTCTCTGGCTCTGGATTATCAATAGAACCATCTTTTTGTGCTATGAGAAAAATCTCGTTTTGGTGACTACTGCTACTTATTGCATACTCTAGTGCATGAACAGATTTTTCTCTACCTACGAATAAAGGCAACATTATATTTGGAAAAATTACTACATCTCTTAGAGGTAATACTGGTAATACAGTAGAATTAAAGTTTACAGCACGTCCAATACTCATAATATATGCCTCAAATTAATCATTAACCGTTATAACACTACCCTTATTATTATGATTAATCGTCACTTTGCCTAATTCTACCATTTTCTTAGTAACCGTTATAGTGCTACCTTCAAAACCTCCGTTGCCGGATATATACATAACATCAAGCAAAAGTGACTCTAAGATAGCACGTAACATCCTTGCACCTGTTTTATAGCTTATAGCTTTTTTAGCAATAGCTGATATTGCTTCATCTGAAAACTCAAGGTTTACTTTACTAAATGCAAGCAATGCTTTATATTGTTTTACTAGCGCATTTCTTGGCTCTGTCAACACATGTATTAAATCTTCGTGATCCAGCTCATCTAGAACAGCAGTTATTGGAACTCGTCCTACAAATTCGGGTATCAAACCGAATTTGATTAAGTCCTCAGGTTGAGCATCGCGTAAAGCATTTTTTTTCTTTTGTGCTTTAGACTGACTTATATCTGCTCCAAAGCCAACTGATGTTCCCTTTTTTCTTGCCTCAATAATTTTATTTAGGCCTTCAAAAGCTCCTCCACAAATAAATAGTATATTACTAGTATCTACTTGTATAAACTCTTGTTGCGGGTGTTTTCGCCCTCCTTGTGGCGGAACATAAGCAACTGTACCCTCCATAATCTTAAGCAGAGCTTGCTGGACCCCTTCACCTGAAACGTCACGGGTTATTGAAGTGCTTTCAGATTTTCTTGTAATCTTGTCTATTTCATCGATAAACACTATACCATGCTGTGCCTTTGCAACATCATAATTTGCAGCTTGTAATAGACGTGACAACACGCTTTCTACATCATCACCTACATAACCTGCCTCAGTCAAAGTTGTCGCATCGGCCATAGCAAATGGCACATCTGAAACTTTAGCAAGTGTTTTTGCTAGCAAAGTCTTACCAGAACCAGTAGGGCCAATAAGCATTATATTTGACTTCTCAATTTCAATATCACTTATAGAATGAAGTTGCACCATGGATTGACAATGGTTATACATAGCCACAGATAAAACGTGTTGCGCATGTTCCTGACCTACAACATGCTTACTAAGAAAAATTTTTATATCTTCAGGTTTCTTTAGTAATAGCTTCATATCAGATATATGATCTGAATTAAAAGCTCTCTCTTTCTTTTGACTTATTGCTTTATGGGATAACTCTATGCATTCATTACAAATGAACACCTTTAAACCATCTGAAGAGTTAGTAATCAATTTATCTACTTCGTTTTGTGCCTTGTTACAAAAAGAACAGTAGTGTAAATCATTATTGTTATCCATTAAACTACCTTTTGTTTAACTTTAATATTTTCAATCTTCATATCTTTACGCTCAGCTATTACTCTGTCAATTAAGCCAGTTTTCATTGCTTCTTCAGGATCCATGAATTTATCTCTTTCCATCATTTCTTCAATTTTTTTTAGTGAATTTCCAGTATGTTTTTCATAAATTTGATTTAATTTTTTCTTAACTCGCAAAATTTCATTAGCATGTATTTCTATATCAGTTGCTTGCCCATGATAACCACCAGATGGCTGATGTATCATAATTCTTGAATGAGGTAGCGAGTAACGTTTACCCTCCGCACCAGCTGTAAGCAACAAAGAACCCATAGATGCAGCTTGACCTATACACAAAGTTGAAACGTCTGGATTTATATACTGCATTGTATCGTAGATCGACAAACCAGCAGTTACAACACCACCTGGTGAGTTAATATACATACAAATGTCTTTATCGGGATTTTCCGATTCTAAAAATAAAAGCTGTGCTACTATTACGCTGGCCATGTTGTCTTCAATAGGGCCAGTTACGAAAATTATTCTTTCTTTTACTAGCCTTGAATATATGTCATAAGCCCGCTCACCGCGACTAGTTTGTTCAACTACAATTGGTATAAGAGTCATACCTTTTCCTATCAAATATTATCAAATAATTCCTTTAATTCTTTCACAGAAACAATCTGTTCTTCTTTACTAGCTTTTTCTATCATATAATCCGTCACTTTATACTCAAGCGCTTGCCCTCTAACTAATTCCTGAAATTGTCCATCTGATTTAAAATGTTTAAATACCCTGTCAAATGATACATCTTTACTGACATATTGATTTACAATAACATTCATAATATCACTTTGAGTTAATGATATTTCATGTTCTTTACTGAACTCCATGAATAGCATTGCAAGCTTTACGCGTCTTTCAGCTTCTTTACACGAATCATCTTTAGCATTCAACTCTCTTTCCACTCTCTGCTGTTCCTGTTTTACTACTTCTATAGGCAAATCAAAACTATAACTAGCATCCAAACAATCAAATAGCTCTTTCTTAATTAAGAGATCTTCCATTTCTTTACACTGATTATCAATTACTTCTTTTACATGATCTATTAGCGAAGAATGATCTTCAAAACCAATTCTCCTAGCTATTTCATTATCACTTTGCAAATCTTTGGCAATCTGAATGTCATTAACTCGAACAGAAAAAGCAGCCTCCTGTCCCGCAAGGGAAATTACCTGGTAATCTTCAGGAAATCTCAACTTAAAGCTTTTTGTTTCCCCTTTTTTCATGCCAATTAATTGATCTTCAAAACCATTTATAAATGTTCCAGATCCTAAATTAACAGTAAAATTTTTGCCACTTCCACCTTGAAAGAGCTTATTTCTAATTCGCCCTTCAAAGTCAATTATCAGTTTATCCTCGTTTTTTGCTTGATAAGAAGCATCATCAACAGAGACAAAGTTAGGAAATTTTGTTTTTATAGAATCAATAAATTCTTTTATGTCTCCCTCTTTGATTTTTGCCTTAACTTTCTTCAAATTTATTTTATCAAGATCTATTACTGGCACTTTTGGCATCGATTCAAAAGATAATTTGTACAGAAAGTCACCTTTTTTATCCTTTTTATCAAGGTTTGGTAATGACATAATATCAACCTTAGGATGGATGTGAGACTTAACTTCGATTTTTTTCATTAAATCACTTGAGCAATAGTCAATCGTATCGTTTATCACATATTCCAAAGCTTCGTTTTTATAATTTGTAATAACAAGATCGTAAGGCATCTTTCCTGATCTAAATCCAGGAAATTTTGCATTCTTCGCTATTTCTTGTAATCTAGAGTTTATCTTTTGTTCTATATAATCACTACTAACTGTGATTTCATACTCATACTTTAGTTTATCTACACTAAGTTCCTTATAGGTATATATATTACTTAATGTATCTGCTTCGACTGCATTTTGAGGTATATTACTAGACATTACAACCTGTTATCAATATTTTATTTATGTTTTAATAAAGCCATTTTACCAGAATTTAAGTTAAATACAATCCTTAAGAACAGGTTCTTATACAAACAAAAGTGTACTTAGTGATTATAAATTTTCTCTTAAAACCTGAGTTACATGACTTTAAGTGCGGATAGAGGGACTTGAACCCCCACGAGCAAGCTCACCAGGACCTAAACCTGGCACGTCTACCAATTTCGCCATATCCGCAAGAGCCCTTCATTAACTTATAGATAACCACTTCTGTCATCTTATGCAATTTAAAGATTAGATTTTAGTACCACAGACTGAACTTATAATACTGGTTAACTCCACTATGAGTCTAAGCCTAAATTACTTTAACTAACACTATTAAGATAAGTACTGTCTTAGAAATATTCAAGGCTTATTCAATTTATAGTATTTACACAATAAAAAAAGCTTATTAATATTCTTTAATTAAGGCTCTAAACTCTGGAAATTAATAATGAGATTAATAGCAAGCTTCTTACTCGCAATTTTTCTGATTACACAGAGTGGCTGTACGACTCTTGTAAGTGGTATAGTGGTAACAGCAACTGCAGCGGCTACAGCAATAACAATGCAAGATAAATCCTTGGGAAACATTATTGATGATACAACTATAGTAATAAGAATCAATAAGGGACTCTTAAAACACGGACTGTTCTCATCTATAAAAGTTAAAGTGAGTGAAGGAAGAGTATTACTCATTGGAAATGTTGATAATCATGAAAAGCAACTCACAGCAGAGAAAATAGCTTGGCAGCAAAAAGAGATTAAAGAAGTGATAAATGAAATAAGAGTCACACCAATTAAAATGACTTCTATGCTAGATGTTACTGTAGATGGTATGATAACAGCAGAGATAAGCACGAGGCTTCTGGGAAAAAGAAATATTAAATCAATTAATTATAGCGTTAATACAGTTGATAGAGTCGTTTATTTGATGGGTATAGCTCAAAATAAGGCGGAATTAAAAGCTGTAATAGCAATTGCAAGAAAAGTAAAAGGAGTAAAGCAAGTTGTAAGCTATGTGAGATATAGACATAGCAAATTGCGTCATTGATGAAAATTTACTTGAGTGTTAGTACCATGTAGCTAAGCCATAAAACTCCTTTACAAATTTCGTCAGTTCACTCTTATGGTATGTATAACAATGCTACAGAAAATAATATCATAGAATTCAATAGAATAATTCCTAGAAAATCTCTACATACTAAAAAAAGTAAAATGCTATTTAACACTCCCAAGCTTAAGAATAAATAGCAAACATCTATATCTCGTGCGATATGGCGTTTTATTCCTGAGATTTTTTTACCAGCGTCATAGCCTTTTTCTTCATCAGTGTCTGCGTTCTTTACACTCTGAGTGTCAATTATGCAAAAGCTGATTTTTTCTTTCCAAACATTGTTTTGTCGGACCACACTAACTATTTTTTTTAACATGCACTCCAAAATACTTTTTTTTATTTCCTTTTACTTTTTCACTCCATTTTTGAAATAATCATAACAATTGCGCCGTTTTGGGAAACTCTTTTGGTAGCATCCTCCACTGATAACCACTTTTTAGGGCGTACAACACTCCGCAAAATATATTCATACAAATCAAGTTTTCTTGGTTTTGTTTTTTCCACAAGACTCCAGATCTGGTGAAATAATCTCAAACTTCTCTCGACTTATGTCACTTGGGTATACACTCCTCATATATCCTAATTTATACACTCTATTTCTTACTTTATGCCTTTCTTGAGATTATGAACAGGTTCTTAGAAAGCTAGCGTTCTACTAGTCATGTTCTTTATCTTGCTTTACAACAATGCATCTTTTCATTCCAGCCAAGTCGTATACGTATTCCTGAAAAGCCAGTCCATATAAGGGTATTATTTTGTCAATATTGCTCTGATCTTCGCCTATTTCCAGTATCGCAAACCCATCTTTTTTAAGGCACTTTTTCAATATTGGAAAAATACTCAGGTAACAGCTCAATCCATCGATACCACCATCAAGAGCAATTCTTGGCTCTTTTTGCACTTCAGCTTGCAGATTTTTTAACTTACTTCTTTTAATATATGGAGGATTGCTTATTATAAGATCAAATAAATCTCTACATTCTGTCCACGAATTTGGAAATATTTTAGCTCTGTTGAGAAGATTATGTTTCTTTGTGTTCTGGCAGGTAATTTTGTATGCTTCCAGGCTTTTTTCAAAACCAACTCCAATAGCATATTCATACTCACTAAGTACGGAGATCAACAAACAGCCTGTGCCTGTGCCAAAATCTGCAATTTTTATTTTTTGCTTCTTATTTTGGTAATATTTTAACACTGTTGAAATTACTGTCTCACTATCTGGTCTTGGATCTAGAACATGTTGGTTAACTATAAAATTTTTACTCCAGAATTCACGATTACCTATTATTTGCGATATTGGATATCTTTCTGCTCTTTTTTTTGTTAATTTCCAGAATAGAAGTTCTTTGTTTCTTGGTACCTGATTGGTGTGATTCATGATTGTGAATGATCTTTCTACTCCAAGTACGTACTGCATGATGATTTCACAATCCAAATGTGGTGATTCAATTCTATGTGATGATAGTAGCTTTGACCCTTCTTTAATTAAAGCGCTGATTGTTTTCATTATTCTAAAAACGTGTTCCTTGTATGCAAGAACAGCAAAATTGAGTATAGAATTTTGAACTTAGGGTAGCTGCATTAAATCTAAGTGTCAAGAGTAGGATTGTAAAAATCATCCGGCTTTACTGGTAATTCGGTTAGTTCGGTTGGTATTTTTGCATTAATGTTAGAAGCTCTTGGCTCTATTATAAGCATTATTTTCTGCATATTCTTTGATAGCCATCACAGTATATTACTTGTTCCATATCTATATTAATTCGACCACAGCAAGTGATAATTTCTTAATATTAAAACCAATATGCGCTTTAGCATATAATTATCAGTAGCTTTCAAAGCAATTGGGCTGAGATTATTAGAGTAGTAATGTTTATTTTTATATTGACTATTGAGGTTTATTATTTTATAACTAAGACTTAGTTATTTTCAGAGTTTTAAATTTACAGTATATGCCTACGATAAATCAATTAATATGTAAGGGTAGATCAGGGTTAACTCGCAAGAAGAAGGTGCCAGCTTTGGGAAAATGCAATCCTCAAAGAAGGGGTGTTTGCACTAAGGTATATACTACAACTCCTAGAAAGCCTAACTCAGCACTACGTAAGGTAGCTAGAGTAAAGATTAGTGGATACGGTGAAGTGACGGCTTATATACCTGGCGAAGGTCATAATTTACAAGAGCATTCCGTTGTTTTAATACGTGGTGGGCGAGTTAAGGATTTGCCGGGTGTACGTTATCACATAATAAGAGGTGCTCTTGATCTACGTGGTGTGCAAAATCGAAAGAAAGCCCGTTCGAAATATGGTGTAAAGAAATCTGGTTAAAATTTATGGCACGTCGTAATAAAGCAAAAAAAAGAACAAGCCCTGACTCTCGTTATGGTAGTGTCTTGCTTATGCGTTTTATTAATATAATTATGAAATGTGGTAAAAAGTCTATTGCAGAAAAGATTGCTTATAGTGCTTTGTCCTTAGCTGAAAAGAAAATAGGCAAAGATGCCTTATCAATTTTTGAAACAGCAGTAGAAAATGTTACCCCTTCTATAGAAGTACGCTCTCGGCGTATTGGTGGTGCAACTTATCAAGTCCCTGTTGAAATTCGTCAAGATAGAGCAATTTCTTTGGCATTAAGGTGGATTGCTAGAGCAACTTCTGCTGCTCGCAAAAAGAGTGGTAGAACTACTGTTTATTGTTTGCAGTCTGAAATATTAGATGCTTATAATAAATGTGGTGGTGCATTTAAGATGTGTGAAGAAAAGTATAAAATGGCTGAAGCTAATAAGGCATTTTCTCATCTTCGTTTTTAATATTAGCTGATTGATTGTGGTATGGAAGTTTTAATATCTAGGTATAGAAATATAGGAATAATGGCTCATATAGATGCTGGCAAGACCACCACAACAGAGCGTATTTTATTTTATACTGGTAAACAAAATAGGATTGGTGAAGTGCACGATGGTGCAGCTTCTATGGATTGGATGGAGCAAGAGAAGGAGCGTGGCATTACAATTACCTCTGCTGCAACAACATGTTTTTGGAATGATCATAGGATTAATATAATAGATACTCCTGGTCATGTTGACTTCACTATTGAAGTTGAGAGATCTTTGAGGGTTTTGGATGGTGCGGTTGCTGTATTTGATGGAGTTGCTGGAGTTGAGCCTCAGTCTGAGACAGTTTGGCGTCAAGCTGATAAATATAACGTTCCTCGTATCTGCTTTGTTAATAAAATGGATAGAATCGGGGCAAATTTTTATCGATGTGTCGATATGATAAAAACGAAGCTTGGCGCATCACCTTTAGTTATTCAGTTGCCAATAGGAAGTGAGAAAGATTTTAAAGGCATAATCGATCTTATTTCTATGAAAGCTATTATATGGCAAGAAGAAACATTAGGCGCTAAATTTTCTTATGAAGATATTCCTTCTGATTTGCTTGATAAAGCTCAAGAGTATCGAAATCTTTTATTAGATGCTGCAGCTGAAATGGATGATGAGGCGATAAATACTTACTTTGAATCTAACGATCTGCCAATTGATTTGTTGAAAAAGTGTGTGAGAAGCGGGACCATTAAAGGAAAATTTGTCCCTGTATTATGTGGGTCAGCTTTTAAAAACAAAGGCGTGCAATCACTTTTAGATGGTGTGGTTGATTTTTTACCCTCTCCTATTGATGTTGATGTAATTATTGGAACTGATCCTAAAGATTCAGAAAAGAAAATTGAGATCAAACCTTCAGAAAAAGAGAAATTCGTTGCTCTTGCGTTTAAAGTGATGACGGATAAATTTGTAGGTAGCTTGACGTTTATTCGTATTTATTCCGGTAAGTTAAAATCTAAATCTGCTGTATTAAATGCTGGAAAGAATGAGACTGAAGGAATTGGTAGAATGTTGCTTATGCATGCAAATAACAGAGAAGATATAAACGAAGCTAAAGTTGGTGATATAGTTGCCTTAGTTGGATTAAAGAAAACAATTACTGGTGATACTTTATGTTCATCTGATTTTCCTATACTATTAGAGCGTATGGAATTTCCTGATCCTGTTATTGAAATTGCTATAGAACCGAAAACCACCTCAGATCAGGAAAAATTAGGTGTTGCTTTGAATAGATTGGTTGCAGAAGATCCTTCTTTAAGGATGTCAGTAAATGCGGAGAGTGGGCAGACTATATTGAAAGGTATGGGTGAGCTGCATCTTGAGATTATTATTGATAGAATGAAGCGCGAGTTTAATGTTGAAGCTAACGTTGGTGCACCTCAAGTTGCATATCGTGAAACTATCACTAAATCTGTTGAAATTGATTACACTCATAAAAAACAATCAGGTGGTGCTGGTCAGTTTGCTAAAGTTAAAATAAAATTCGAACCTCTTGAGCCTGGTTTTGGCTTTCAGTTTGAAAGTAAAATTGTAGGCGGTGCTATTCCAAAAGAGTATATACCTGGAGTGCAAAATGGCTTAGAGTTGATAAAAGAAGGTGGTATAATTTCCGGCTTTCCATTGATTGATTTTAAGGCTACTCTTCTTGATGGTGCTTTTCATGATGTTGATTCTAGTCCTTTGGCTTTTGAACTTGCTGCTAAAGGTGCTTTTAAGGAAATGGCAAATAAAGCTGGTCCAAAAATGCTAGAACCTATAATGAAAGTGGAAATCATTACTCCTGAAGAATATATGGGTGATGTTATGGGTGATATAAATAGTAGAAGAGGCAGTGTTGTTGATATGCTGGATTTAGGTAATAATAGCAAAATAATTACTGCTTCGGTTCCTCTTGCAAATATGTTTGGTTATATAAATGTTTTGCGTTCTATATCTCAGGGAAGAGCTCAGTATAGTATGCATTTTTCTTGTTATGAACAAGTGCCACAATATGTGGTTGATGAGTTAAAGTTAAAGTATAATTAAAGGTTAGTAATTATGACAGCGATAGTAGAAGCATTTGGAAAGCCGCATGTAAACGTGGGAACG
>NODE_2_length_110223_cov_25.526469
AAGTTAGCGTGGCACTTAACGCTATCTTTTGATACACCAATTATCACTGTGTCAAAAGAAGAGAAATTTTCTATATTGTCTCTAAAGCCTTTTGCCTCCATTGTGCAGCCCGGAGTATCGTCTTTAGGATAAAAATAAAGAACTACATTTTTTTTATCAAAAAATTCACTCAGTGATAAAATCTCACCAGAATCTGTTGGCAAGCTAAAATCAGGTGCATTATTTCTTATTGTTAATTCCATACTTTGCTCCATTATTAACACTTTTATGGTACTATATTATATTGTAATAGGAAGGGAGGATAAATGAAAGTAGCTTTTCAGATGGATGAAAGTATAAATTTTGAAGCTGATACTACATTTTCATTAATAAAAGAAGCGCAAAGAAGAAGGTACGAAATTTTTGTTTATGTACCTAATAATTTAGCACTCAAGTTAAATCAGCCAATTGCCCTTGCTCAGAAAGTCAGCGTTGATGATTGTAGCTTCATTTCAAAAGAGGATGTAGTAATCAACCTAAATGAAATGGATATCATATTTATCAGACAGAATCCACCATTTGATATGCGGTACATTACAACAACCTATATCTTAGAAAAGACTACTGCGTTAGTAATAAATAATCCAACAGAAATAAGAAACTGTCCTGAAAAATTAATTACTTCACTATTTCTAGAGCTAATTCCTCCAACTTTGATCACTGAAAATATATCGATGATTAGAAATTTTTGTCACGACTATCAAGATATCATCTTGAAACCACTATATAGCTATGGAGGAAATGACGTAATAAGAATACAAGACCAAAATAGCATTCAAGTGGTAGTCGATCTCATGATTGCAAAATATGAATGTCCTGTAATTGCACAAGCATTTTGTAAAAAGATAAATACAGATAAAAGAATACTGCTACTGGATGGAAAGCCAATAGGAGTAATGAAGCGAGTTCCAAAGTCTAGCGGAGAAATCAGAACAAATATGAGGCTTGGAGCAAGTTTTGAATCTATTGAAATGAATGATAGAGACACTGAAATATGTAATAAAATCGGTCCTGAGCTAAAGAAAAGAGGGCTAATATTTGTTGGTATTGATATTATAGATGACTTCCTTCTTGAAATTAACACAACTTCGCCTACGGGAGTAGTTTATATCAATAAGTTGTATAGTAAATCACTAGAAAAAGAACTATGGGATGCATTTGAAGAAAAAGCAATTCGTCAACTAAGTTCTTGAGCTATTGCCTTAATAAATTCAGTAACTCCATTCCTTATTCTTGTTTTCTTAGTATTATTAGCCATATCACGCAATTTTTGACAATTTTGCAATAAATCAACTAGCAACTCTCCTAGATTCTTTTTCGCGTTACTATTTTGCTCAACTATTACAGCTGCTCCCGAATCTTCAATATGTTTTGCATTATAAAATTGATGGTTATCTTTTGAGTGAGGATAAGGAATATATACAGCAGGACGCTCAGCAAGAGTAATCTCTGCTATTGAAGTTGCCCCCGCTCTGCTAATTACCAAATGAGCATTGGCCAGCTTATTTTCCATATCATCGAAAAACTCACTTAACTCACAATCAATTCCTTCACTTTTGTATAGACTCTTGACCTTGTTTATATTTTTCTTCGTACATTGCTGCGTTACTCTAATCCTCTCTTTTACTTCAACAGGTAGATCACAAATTACGCTGCTCACTACATCATCAAAAAAATTTGCACCCTGACTGCCTGCTATTATTAACACGTTTAAAACTGTTTCAGCTCTAGAATAGCCTTGTGCTTCTATATCGACAAAATTTCCTGTAAAAACGCATTTACTACCTTCTGCATACTTAGTCTCTGGAAAGCTAGTTGCAATTAATTTTGCACTCTTGAAAAAGAATCTATTTACTCTCCCTAAAACTGTGTTTTGTTCATGTAAAACTATAGGTATAGAAAGAATCTTTGCTGCAAGAAGAGTTGGAAAAGAAGCGTAGCTACCAAAACCAATGATTAGCTTTGGTTTTAATTTTCTCGTTTGATACAGTGCTAATACACAACTATACATTAACAAAAAGAGAAACTTCAATTTGTTGCCACTTGGCTTGCACAATGGTAAAATATAACTTTCTATATTGATGGTTTTTTGATCAGTGAATAATATACAATTGTGCCCTTGTACCTTTAGTGCTTTTGCTAAGGTTATAGCTGGAAAAACATGCCCACCTGTACCGCCTGTTGCTAGAATAATAGTCATCTGTAAGTAGTAATTTGATAATAGATTGTTAATTATTTTTTAATACTTTGCATGTAAAATTTTATCAAGCTTTATGATAGTTGAGTTAAAAATGCCTAAAAGTAGTGACAGTAAAAAAGAATCTAACGTAAAAAATAAGCCTCAAGAGCAAAGCAGAAGCGGAGGTTTATTAAAAAACATAATAAAAGCTCTTTTTAACTCAGTTGTTGATCTACCTCAGCAAGAACAACTCAATAAAAATATTGATAGACAACAAGGTTTAGACAGTAAAAGAAAAAGCCCAGAGGATCTTAATCAGGAAAAAAAGCTTGAAGTGAAAGAAGCAGCTGAAGGGTTAAAAGAAAAGTTAGAAAAATCTGATATTGGTAATCAATCTATTAGAATTGAATCGCCTAATCAGGATACTTGTAGCTCCAAAACGATAGAACGTTAGTTCAACTATTCAGCGATTCACCATCTGCAGCAAGTACTGACTCATGTATCATCTCTGAAATGGTTGGATGAGGAAAAATCGTAGATTTTATGTCGAAGTCTGTTCCTTCTAGTTGCTTTGCAAGAGCAAAATTGCTAATTAACTCTGTTACTTCCGCACCTATCATGTGGCTACCCAGAAGTTCGCCTGTTTTTTTGTCTATAATTGTTTTCACTAAACCTTCAGTTTCACTTAGTGCAATAGATTTACCATTAAAGTTGGAGTGAAATTTTCCTACTTTTATATCGTATCCACTTTTTATTGCCTGTTCCTCAGTAAGGCCAACGCTTGCTACTTGCGGATGAGAGTAAGTGCAATTTGGTATGCACTCTTTTTTTAACTTATGAGCATTTTTACCGGCAATTTTCTCAACACAGATTACAGCTTCATGACTTGCTTTATGCGCTAAACATGGGGGACCAGCTACATCACCTATTGCATACACACTTGATTCACTTGTTTCATACCACTCATTCGTTTCAATGAAACCAGAAGGACTCAACTTAATTTTTGTATTTTCTAAACCTATATTTTCAGTGTTTGCTTGCACGCCAACTGCAACAATCACCCTATCAAATTCTTTGCTCTCACCACTACTTAGTAACACTTGAGCAAAGTCTTTATTTTTAGTCAAAGCTTTTACGCTACTGTTTGTATATATTTTTATCCTTTGTTTTGTGAATATTTCTTGTGCTAAATTTGAAATATCTTTATCTTCCAGCGGCAAAATAGTGTCTTTTACTTCTATAATTGTTACATCAACTCCCAAAGTACTATAAAAACTTGCAAACTCTATTCCTATCGCACCAGAACCTATGATTAGTAGAGATTTTGGTAACTTCTTTGGAGTCATAGCGTGCTGCGCATTCCATATTAAATCTCCATCTACTTCGATTCCAGGAAGATTTCTTGCCCTTACACCTGTTGCTAAAATGATATGCTTGGAAGAAATTTCCTCCTCCTTTTTGTCATTAAGAATTTTTATAGTACGATTACCTGCAAGTTTACCGAAGCCTTGATGGACTTTGATGTTATTTTTTTTCATCAAATACTCAACACCACTTGATAGCTTATCAACAACGTTCCTTGAATATTTCACTATTGATTGTATATCAAAACTTGTATCCTTTACTTTTATGCCAAATTCTTCTGATCTTCTTATTAATCTATAAACTTCAGACGCTCTAAGTAGCGATTTTGTTGGTATACATCCCCAATTTAAGCATATACCACCCAAATTTTCCTCCTTTTCAACAATTGCAGTTTTAAACCCAAGCTGCGCCGCCCTAATTGCTGCTATATAACCACCAGGACCGCTGCCTATAACTGTAATATCATACTCATTCATCAGTTTTTTTCGTGTGCAAAAGACTATATATAACAGATGGAACCCGTATGATCAATGCTCAGGTGTATAGAAGCGACTTGACAAACCTTCCCACGTTCCTTATCATATCAATAAGAGTATTTATCCTTGTTTTTAATCTCTGCAGATTTAACAACAAAATTCAGTAAAAAACTCAGGTATATATTGGCAGATTACATAAAATTATAGCGGCTGCATGTCTTTTTTATTTTTTCTACATTCAGCCAAAACGCGCTTTAAATAAGCGTTAGCACATTATTACAACGCCAATTTACATTATTATAGGGTCAAAACTCACTACTGGGGGATTCTTTTGCCTTTTTTCTATTTGGTAAATTTCTTAATATTTGTAGCTAAAATTTCAGGATGTCATTCCAGCACTTCTTATTACCTGTTCTGGATCCCAGTATCTGGGCACTGGGATGACAAAAACATAAGATGACACCGAAGGGGCTACTCGCATCTTTTTAGCCCAAATCACAATGTTCGTACAGCTGTGACTAGTATGACACCTTCCTTATACAAAAAATTTTTTGATAAAAAAACTGGATTTCAATACTGAGATTACATCCTTTCTAGTGGAGATTGCTCTCAAATCACAATGTTCATACAAATATACTTTATGAATTGCGTTTATAATCTCTAAACACTTCATTAATAGTGTGCCAAGCTTCGACAGCGTTCGTGTTTGTGGTAATATCAGCAAGAGCCTTCCATAAAGCCCAGGCACGGCCACGAGTCCAAGTGCTAGCATCCAACGGAAGCATTGCACGGAAGATTTTTCGGCTTTCTCCTCTAAGCAGCGTCCAAGCAATCATTAGATCGCAAGCGGGATCGCCGATCCCCAATCCTCCAAAATCAATGACGGCACTCAATTTTCCTTCTTGCACCAATAGGTTGCCAGCGCTAACGTCACCATGGACCCACACTGGCAAACCTTTCCAAGCGCTTGCTAGCGCTGCTTCCCAGAGCTCGATTGCAGCATTGGCATCTATTCTATCTTTTAGAACGGCAATTGCTTGCTTTGTCTCAGCATTATAGGTTGTTAGTACCCCTCCACGATAGAAATTATGTGGTCCGGGAAGAGGCCCATCTGTAGTATCTATGCGTTGTAAAGCAGCGAGAAATTGAGCAAGGCTGGTTGCAAAGTTATTCAGATCTGCTATGTGCACAGATGCAGCGGTGTTGCCATCAATCCATTGGTAAATAGACCATTGCCATAGGTAACCCTCACACGACTCTCCCATTGCCAAAGGCTTTGGAATTGAAAGTGGCAGTAAAGGTGCCAACCTGGGTAACCACTTTTGTTCCTTTTCCACCTGCATTGCATACTTTGCAGCGCTTGGCATACGCACAAGCATGTGATCACCCAGACGAAATGTTCTATTGTCCCATCCACCGGGCACGATTTGGCAGATAGACAGATCTTTAAATTGCGGAAACTGGGTGACAACTAAGCGGTGTACAAATGCAGCATCTACTCTTGCTACTTTTTGCACCAATTGTGCCTTAAATTTCTTTCTTTACAATATATCCTACCTGATACAAACAGGGCTACTATAAGATAAATAAGATTCCATGTTGCTAATGAAACACCAAAAATATAATGAGGCCTGTCACAAGACGGAGAGTAATTGGGGTTTAATAGATTATTTCTCAACTCTTCTATGCTAACGTTACCACTTGCTTGCTCTGTACAGCCTAAAACATCATGAAATAAGTGGAGTTCAAGACCTACATGATAAAAAGATATTATTGCACCAATGAGATAGCTGCAAAACATCGCATAGATTAGGATTTTGTTGTCTTTGAACATGTACGCAACTGCAAGTAGCCCTGTAACATAGTAAACTACTCGCTCGTATATGCATAACTTGCATGGTAGCATATTGAAGAAATACTCTAGCACATATGCAAAAATCAGAGCAGCGGCACTTGACAGCAAAAAGATTGTAGAACTGTTATTTATATCTGACATAATTAACGAATTACCACAACAACCGAAAAAGTCAACTTTTGTTTAATAATGTTCTATATAATTATAAAGCGACACATATCACTCTATAACTTTTTTATCTAGCCTCTATGTATGTATTCACAGCTAGATACTGATTTAGTTTGCATACTAGTTACAACCCTAGTATCACTATCTATTTTTGCAATTTCTTCTTTGGTATACAATTCATCCTTGTTTTTCGTCCAGCTATTGTCATATTGAGTATCAACTTCTCCTCCATTGGTTTTAAACCCAAATGTTTCTTGCATAAGCAATCTTGCTTCTTCCAAACGTCTGTTGTAACGTTTGTTAGAATCTTGATAGCTAGATATAAGAAGAAGAACGTCATTAGAAAGAGTGAAATATACTATCTCTTCCATAATTTTGTAAATCTCATGTTCTGATAACTTAAACAAAGGATAATCTTTTTGAAACTTATTCTTTACTTCATTGTAAATTTCCATAATTTTTACTCTACCATCATAGCTTAGAGCAATGATAGCATTTTCAATACTTGCTATACCATCATAGTCATAACCTTTTCTGTCATTTTCAGCAACCAAAAAGCCATGCACAGCCTGAATCTCACCAACTTTCTTATCTTCTTTAGGTAAGATATCAAAATCAAAATAGATCATAGGAGATTTCAATACCAACAACATAAATATACGCATACTGTCTATCTCAACACCAAAATTTTACTTTCTGGAATAGAGTATAGATCTTTGAAATATTGAGATACAGTGTATAAAGGACATTTAGATAGTTCTGTTTTCTTATCTGTTTGTAAGTGAAAGCTAAATTCATACTCTCCTAAATCCAGCTCATTAAAGTCTATAAGCTCTATGTTTTTGTTTGGGTTAAACTCTCTGTTTGATATTTTATTCTCCAACTCTTTACGTTGCGTAGGAGTAAAACCAGATCCATTTATTACTAATTTCACTACACGCGTATCTTCCCTTTTTGCCCAATTGCTCAATCTTTCCAAATATTTTTCTGGAATCGGGTATCCATATCTTTTTGGAAGCTACTGAAATACTAAAGGTGTATCAACCGTGAAAGTATGTGGAGATCCAGGCCTTAAATCTTGTCCTTTATAATTCATAGCAAAAGTACTAAACAAGTTAATACTTTACTATATAATATTAATTTATCAACTACTTATTTAAGTAATATTATTTACTTATTAATAATATTACTAAGATAAAAAAGTATATTATTAGTAAAACAAGATTATCTACTTTACATAGGGGTTTTTATTCTTTTTCAAAAGCAATCTAACTGGTACACCTTCAACAAAGAAGTTTTTTCTAAGACCATTAGTCAAATAACGTTTATAACTCTCATCAACACTTTCCGGGACGTTGCATACCAAAGAAAAAGCTGGAGGTTTGGTGCCAATTTGAGCAATATACTTCATTTTAATCTCTCTACCTTTTATAAGTGGGTGAGAATGTTTTTCCACAGCATCTATTAGCCAATTATTCAGTTTTGCAGTGCTGATCTTCTTGTTTAAGGATTCACTCACTTCAAGACACTTATCTATCACATCACCACAGCGCATACCTTTCAATGCAGAAATTGTTACAGTTGGCACTTCCAAAAATAACCGAGTCACTTCCTGTTGTTTGACAAATTTTATTAACTTACTTCTGTCATCCTTACCTATTAAATCCCACTTATTTAAAACAATGATAATTCCCTTCCCCCCTTTAATTGCAGCTTCAGCAATTGATAAATCCTGCTGCTCAATGCCAAGCAAGGAATCTAACATTAAAATCACTACATGAGAGCGCTTTATTGACTCTATACTTTTTTCAACAAATCTTGATTCTAAGTTATCAACAACATTTGCCTTTCTGCGGATTCCCGCAGTGTCGATGAGAGTGATTAATTTCCCATTATGGTCGTATGAAATATCCACAGAGTCACGCGTGGTACCGGGTTCTGAGCTTACTATTAGTCTATTTTCTGCAAGTAAACTGTTTAAAAAAGTTGATTTTCCAACGTTTGGGCGACCGATGATTGCAATCCTCAGTCTAATGGACTCACTTTCAGGCAGCTCAGTGCCTTCGCTAAGACCTTCAATCACACCAGCTAATGCATCATAAAGATCAACCATGCCAAGATTATGTTCGGCTGAGATGTATACCGGACCTATGAAATTGAAAAACTGCAAATAATCAACATTTTCCGATTTATGACTTTCACATTTGTTTGCTATTAGTATTACAGGTTTATTTGTTTTTCTCTTCAGCCACTTTGCAAACTCTTTGTTCTGCTCGTTTTGCACTTTTGCATCAACAAGAAAGAAAACTACATCTGCACTCGACAAAGAAAACTCTATTTGTTCAATAACTTGTAGTGAAAAACTGGTTTGGTCATTCCATCCTCCTGTATCTATAACTTTAAACTCTAAATCACTAATTCTTCCAATTCCTTCACGCCTATCTCTCGTTACTCCTGGAATGTCACTAACTACCGCTGCTTTTCTTCCCACCAGCCTATTAAATAGAGTTGACTTGCCTGCATTTGGAAGGCCTATTATGACTATTTTCAGCATAGTTTAAGAGCGTATTTTATAAATAGTAAATTATAATCAAAATTTTTTAATTTAACTATTAACTTGATAGATTATATACCTATCCTAAAATTAGGATATTTTATCTTAAGTTTATTATGTAGAATTGGAGGCGCTATGCATAATGCAAATGAAACTTTAATAATGAATTGCGGTCAAGTTGCTCAATTAACTCCTCAAATTTATAAATTAGGGACACCTTATAACAAAAGGACACGTATATATAACTATATAACTTTAGCTAAAGCATTGGAGAATCTCAATGATCCATCCCGGTCACATGAAAATAAGGAGCTTTTTTTGAGTGACAATGATGAAGAAACTAAGAAATTTCTGAGTGTAATTCGAAAAGGAATTGCTGAATATACAGGTAATGATTCTATAGATGTGAGGTTGAGAGGAAAAGAAGATAAATCATTTACTGCATGGGTATCGTTAAAAGAAGGCAGAGGTGAGTTAAAATTTGATAACTCATTTCCTGGTAAAGCCTTAAAGGATAGTAATCCAAAAATTGGAGCTTTTACATTGGTATCTCCAGAAGATAAAAGGTTGGTGCGTGTTTCACAAAGTGATGATGGTGTAAGGCTTTATCAAATACTAAATGAGTCTTGTATAATTAAATTTAACTGGAAAGTGGGTGATAGAGATTGCAGTATTGCTTTAAATATTAGTGGAAATGGTAACGTATTTTGTACTGATTTAAGTGATAATATAAGTCCTGAGGACTTCGAGGAAAACAAAGCTGTAAAAATAAAAATTGGCTATTATGAGAATAAGAAGATGGATAAATATAATGACATGACTCTAGCAAAATTGGTCTCATTGGCTTCAAACTTACAAGGAATTGAAAGAGAAGTTATAACAATTAATCCATCAACAGGTGTAACAAGTGCAAGTGCACAGAATGTTAGTGAGTCTCAGCATTCTCAAAATATTAAATAGAAATTGCTAGCGCATTAATTATCGTACACATACACCGTTGCATGCAGTAACGGTGTATGTGTATAATCAATAGGATTTGTAAGCTCAATAAAGTTTACAACCAATTTGAAAGTTATTTTACTACATGCAAGACTCTGAAATACTAGAAACTCTAAAGATCAAAACATTAGAAGCCGAAAAAGGAGGAGGTCCTGATAGAGTTAACAAGCAACATGAAAAAGGAAAGCTAACCGCTAGAGAAAGGCTGAGTATATTGCTCGATGAAAATTCATTTCAAGAGTATGATAAGTTTGTGAAGCATCACGCAACTGATTTTGGCATGCAAAATGCTGATTTTTTAGGTGATGGAGTTGTAATTGGCCATGGTACTATTCATGGCAGAAAAGTTTTTGTTTATTCTCAGGATTTCACTGTCTTTGGTGGATCACTTGGTGCATCACATGCAAAAAAAATATGCAAAATTATGGATATGGCAATTAATGCCAGGATTCCAATTATCGGACTAAACGACTCTGGTGGAGCTAGAATTCAAGAGGGAGTAAATTCCCTTGCTGGTTACGGAGAAATTTTTCAAAGGAATGTAAATGCATCAGGCGTTATACCACAAATCTCTCTAATCATGGGCCCATGTGCTGGCGGTGCAGTTTACTCTCCAGCGCTAACCGATTTTATTTTCATGGTAAAAAATAGCTCATACATGTTTATAACCGGACCAGATGTAGTGAAAAAAGTTACCTATGAAGATGTAAGCCACGAAGATCTTGGTGGAGCAAAAATTCATACAAGCAAAACAGGAGTAGCAGATTTTGCGTTCAATAACGATGTTGAAATGCTGCTGAGAATCCGTGAATTCCTTACCTTTTTACCAGTAAATAATCAAGAGTCAACGAAATCTGTACCAATCTGCAACTTAATTGATGATGTTGATGAATCTTTGAACACTCTAGTTCCTAGTAATCCTAATACTCCTTATGATATGTATGAACTTATTGAAAAGGTGTGTGATGAAAGGAAATTTTTTGCACTAAAACCCGATTTTGCCCGTAACATCATAATTGGCTTTGGCAGAATTGGAGGAAATACTATTGGTGTTGTTGCAAATCAACCTATGCACCTTGCAGGATGCTTGGATATTGACTCTTCAAGAAAAGCTGCGAGGTTTGTAAGATTTTGTGACGCATTTAACATTCCCATCATCACACTTATTGATGTTCCAGGTTTCCTGCCAGGTACAAATCAAGAATACAATAATATAATACAACACGGAGCGAAACTGCTTTACGCTTATGCTGAAGCGACCGTGCCGAAAATTAGCTTGATCACCAGGAAGGCATACGGTGGTGCATACATTGTCATGAATTCGAAACATCTAAAAGGTGATATAAATTATGCTTGGCCAACCGCTGAAATAGCTGTAATGGGACCTGAAAGTGCAGTTGAAATTATATTTAGGCATGAAAAAGACCAGCAAACGTTAATCAAAGAATATAAAGAGAAATTTGCTAATCCATTTTTTGCTGCATCACATGGATACATTGATGACATTATAGTGCCAAGTAAAACAAGGCATCACTTTCACAAAGCATTAGAGCTACTTAAAAACAAGAAAGTAGAAAGAATATGGAAGAAGCATGATAATCTTCCTTTGTAACTTTACTCTCAGTCTTTATTGTAAGGTCTACAGTGCCGTTACACCAAGTTGGATTACCAATAACGCTAACTTTTGGGTTCCTTTTTTCTATAATATATTCTTATAGCTAAAAAATTACTTCCGCATATTCTAAATCTGATTATAATGACAATTAGAGATACTTTTAGAGCTCAAAAATTTATCTTTGTCTGCAGACTTTTTTTTATTAAACAATCAAACTCATAAAAAAATGTAGCGTATCCTCTTCAGCGTATGTGGGTGCATACACACATACTTAATTTCTGTCGTATGTGCATTGCATTTTTTTCTAATCTTTTTTTTCAAAGGAGGATTTTATGTCCAGAATTCCAGATATTTGACGTTTACTTTAGCTAATAAAAACCAACTGGTACCTGCGGTTTTTATAGCCTCAAAATTTCAATCAAAATTCAACTATCATTCAAAGAAACTTATAGTTATTCTTAGTGTTATTACTGTAGTAACAGCGCTATGATGATAAGAATATACAATCCTTTGTAACTTTCTTCTCAGTCTTTATTATAAGGTGTTCAATAATATGGGAAGAGTAAAGTTTTAAAGAGATAATTAAAATTATCCTTATCACCTACTTAGCAATAAATTATATTTGCTTAATCGTAATTACTTACACTTCTTCAATGTCCTGTTTTATTTATGGCAAACATTAAGCTTAAAAATGTACACAGTCTATTAAATTATATTATTTGTTTTTTCCTTATATACATTCAGTATATGCATTCTGCTATTGCTTTAGATAACTCTTCATCACATTTAAAAAACTCACCTGATTTTTTACCTTTTAGAAAACCTTTTGATAATATAGAAAAAATTATTAGAACTGACAATTTTAGAAGTTTTGATCTTGATAAAAGAAATAAGCTTTATACCAATGCTCATAATAGTATCAGTCTTGTAAATATTATTAATAAAATTATCTTAGCTCAAGATAACTTATTCATACTAGAAAGTAAGCCGTATAATATAGTACTTGTTGATAATCCCAATCTTAGTAGAACTACAGGTGCTGCAGGAAAGGACTATGTAATTATTGAGGGAAGCTTAAAAAAAAATATCAAAGATTATACTAGAGTGATATCACATGAATTAATTCACAGATATATAGGACATATAATAGAGCAAGACAACGATAAGAAAAATGAAATAAAATATAAGTGGTTTTTTGAAGGATTTACGGAATTTTATGGAGTGAAAACCTTACTTGACACGAAACTTATTGATAAAGATGAGTACTTAAAAATAATTAATATTACTTTAAAAGAGTATTTTAATTCTTTAATACCTAATATTGATTTCGAAAAAACAAATCAAAAGCATTTACTTGATCAAAACATAAGCATGTTGAGTTATAACAAAGGTTTTATTCTTGCAATGATAATAGATGAGAAATTAAATGAGGTTAGTAATGGAAGGTATAACTTATTGACTACTATAAATAATATAATAAGTGAAATAACTTCAAAGAAAGTTAATTTTAATGTTGACTTATTTGCAAGTCATTTAAAACATTACTTACCAGAGTCCCTTATAAAAGACATCATAGCCTCTATAAGAGATTCTAGCATACTTCTCAGTCTATTACCCAGTAGATTACTAAATAAAAATTTAACTTTCCAAGATACTGATAAGTATAGTGATATATGCTTTAACTTAACCAGAAGTCTAGAGCTACAAAAGATACGTGGGGTTAAATTAGGTAGTGATTGCCATAATATGGGACTCAAGGATGGTCAAGAACTAAAGTGTTATAGTATTGACTTTAATAGTGGTAATATTAAGTTAAAAGTCCTTGAAAACAAGATACCGAAAGTTATACATTTGAAAGCAAATAAAATGACGAGTAGCATTCCAATATATAAATAGCTCAGATAAATGCTTGACAAAAGCTATAGTAAACCTAGACTTTGCTATTTTAAGGCAAAATAATTATGGTAAACAATAAAGAAAAACAAGTGGATTTATTATTAGAGCTTCTTAGCGCTAATATCGGTCAAGTTAGTAGTAGTGTCATACTTAAAAGAATAGAAAAGCTTTCAGATAATTTTCATGGTAGAAATAATCACAATAGCCATTGTCAGTTTGATAGAGATGGTGGAGGGCATGGTAATATATGCTGGGCAGATAAGATAAAAGAAGACCTGACTGAGAACTATCATAAAAAGGATAGAGAAATTTCTATATAACTTTTCATTAGAGCTATTTTACGGTAATTATTCAAGAGTTGAAGGATTTGGCAAAAGAAGTCCTTTTGTATTACCGTTAATATGTGTTTCCAATAATGGTAATCTCGGCCCACTAGATGATTTGAGAACATGTGTCCCTCATAAGTTTGTTGAATATAACATCAGCAATACTAGTTGGGCTAAGTTCTTATCAGATAAATTTTTTAATAACTTTTTGAGTGATATGGAAAACAGGCCTGACGATTGTAAGCAGTGTTGTTATGAAAATATTTGTGGTGGGGGAAGTTATGGTAACAGGTTTAACCCTGCCAACGTAAGTTTTAATAATCCTTCAGTATATTGTGAGGGATTTTTGGCAAAGGATTATACAATTTCTTTTAATGCATGGATTTTCTAAAGAAAAATTACGGCAGGTATTATTGAATAGTAATACTGAAAAAGCAGCTTAATGGTAGTGTATAAAAGGTATTTACTAGACGTTTTTCTATAATCTAATTAGCATCTAGAGGATTGACTTTATGAATATCGTCCTCTAAACTGCCGTTACCAAGATTCGAACTTGGGACCTCGTCATTACCAATGACGTACTCTACCACCTGAGCTACAACGGCAAGTTCACGTATTATGATAATGAATAACATGAAAAAAAATAAGGAAAAAGAAGAAGAGAGAAAAAGATTGGCAAAAGCTTTAAAGCAAAATATTCTAAAAAGAAAAAAACAGCAACAGAGTAGACAAAGCAGACCCCTTCCAAAATTTGTTTGTGGTGAGGAATTTTTAGGAGAAAGCGCTGCAGAATACCCAAACGTATTTGAGGAAGCTTTAACAACAAAATTACCATCAGAAACTTAAGTTTTGAAGGAGGTATCATGCCAGAACTCCCAGAAGTGGAAGTCATCTCTAACTTCTTATTTGATAAAATCAAAAATAAGAAAATAAGCAATGTTACAGTCAATAATTGGAATTTGCGTGTACCAATAACGAAGAATATTGATGATTTGCTAAAGGGCAAAGTTATAAATGATATCAAGCGTAGAGGTAAATATATAATCTCGAATATAGATGCTAGTATGGCTGTAATCATACACCTCGGCATGAGCGGAAAGCTTATATATGCTGAAGATAATCAAGCACAGAACAAACATGATCATGTGATATTCTTATTTTCTGACAACACTTCACTAATCTTTAATGACCCAAGAAGGTTTGGATTAGTGATTGTTTTAAACAGAGAGCAAGAACTAAATTTTTTTAATAACCTAGGAATAGAACCCCTCACAGATGAATTTAATGGAAATTATTTACAGAAGTTGCTACAGAGCAGAAAAGCAAATATCAAATCAGTATTAATGAATAATAAGCTAATAGTTGGCGTAGGTAACATATATGCTTCTGAGAGCTTATTTAGAGCTCGCATATCACCACTTAGGCTAGCACAAGATTTAACATATATAGAGTGCGAAAAACTTGCTATCGAAATAAAAAATACTCTGAGTGATGCAATTGCTGCTGGTGGTTCAACACTGAAAGATTATGCACAGCCATCTGGATCTGCTGGATACTTTCAAAATAACTTTTACGTATATGGTAAAGTGCAAAAACCTTGCAGAATCTGCAACAATATCATAACACTTATACGACAAAATGGTCGTAGCACTTATTTTTGCAATGCATGTCAGAATTAAATTTTATTTTTGCATATGACACTCTTACCTGAAAAAGATCCTTTTGATTTGTTCTCAAAGTGGTATCAAGAAGTACTTAATTTTCCGTGTAAAGAGTCAACTGCAATGACGCTAGCAACGTGTAGCAAAGACTGCATTCCATCTGCAAGAGTGGTATTACTAAAGGAGTATAGTAAAGAAGGTTTTGTGTTCTTTACTAACGTAAACAGTAGAAAAGGAAAAGAATTGACTGAGAACCCCAAAGCTGCACTCGTATTTCATTGGACAGAATTTTCTAGACAAGTACGAATTGAAGGAGAAGTTAGGCTTCTAAGCGGCAAAAAGGCTGACGAATATTTCTCCTCTCGAGCACGCGATAGTCAAATTAGCGCGTGGTGCTCAAAACAATCAAGAGTTCTGAAAAATTGGCAAGATTTTGAGCAGGCTATAGAATTGAAAGAGAAAGAATTTCACAATACACAAGTTTCTCGTCCTGACTTTTGGGTGGGATTTTGCGTAATCCCAAAGGTAATTGAATTTTGGCAAGAAGGTGAATATAGGAGACACACTAGATTTAGATATACTCTTGTTGAGAAAAGCAATTGGAAAGTGGAACAATTATATCCCTAACGTTAGAGAAAGCTACTCTGCAGATCAAAAATAAAGATTTATTGTCATCCTGATCAAGTAACTTTTTATGGTTTAAAAACTTGTTGTATGTAATGTATTGTAATACTTACGCAAAATATTTTAGTGCATTCTCAAATATGAGCATTCCATCACCATATTTTGGCATAGCCACTCCTGAACGTTTACATTTTTCTTTTTCAAGAGGCCAGTTGTCCTGCTGAGTAAAAAATATTCCTCTCTCTGGGTGAGGCATTAAAGCTAAAACTCTACCACTTTTGTCTGACAAAGCTGCCAGGTCGTATATAGATCCGTTTGGATTGTAAGGAAATTGTAAATTTGCATAGTCACCATTTTCATCAACGTAACGCAGTGCAACGGAATTATTTTCAATCAATTGATTCAAAGTATCTTGATCCATAAAAAATTTGCCTTCCCCATGAGCAATAGGGAGATATAGTTCACTCAGGCCCCGTAGCCAAACAGAATTACTCTGCGGATTAACTCTCACTCTAATCCAACGACATTGGTAATTACCTATATCATTAGAGGTTAAAGCTAGATTAGAGAATTCTGGAACTAACTTTACTAATATCTGGCAACCATTACATATCCCTATAATAAGCTTATCCTGAGATAAGAAATTTTGAAATTCGTCTAACAAGTTGTTTTTTATACGCAAAGCAAACGCATTACCAGCACCAGTGTCATCACCATAGGAAAAACCTCCTGGAATTGCAAGTATATTGCTTAATTTCAGTTCACTTGGATTATCTATAATATCATTAATGTGAACGATTTTTACTTCAATATTATTAATACCAAGCTTTCTGCTACATTCCATAAATGCAAATGCAGTTTCTTTTTCGCAATTTAAGCCATAACCAGATAGGATTGTAATTTTCATGAATCAAAAAACTCAAACTTTCTTTTTACAAAATTTGCTATTAAATTCAAAGCAAATAGCATTAACAATAAAGCTATAATTGCAATGGCAGCAAGCTCAATAAATGCAATTTCAGGACTACTTGACCATATGTATATTTGTACAGGTAAAACAGTTGCCGGATCGAAGAAGGATGTAGGTGTATCAGCAATAAATGCTACCATGCCTATCATAAGTAAAGGGGAAGATTCGCCTAAAATCCTTGCAATTGCAAGCACTGCACCATGTATTATCCGTGGCAACGCAATCGGTAAAGAGTGATCCAATATCACCTTGATGTGAGGTGCACCTAGCGCAAACGCTGCATCTTTTATTGCAATAGGAACGTTTGTAAAGGCATTTTTTGTTGCAATAATAATATTAGGCAGCATCATAAATGAAAGAGTCATCCCGCCAACAAGCGGTGAAGAACGGGGTAAACCAAATATGCCCAAGTAGAGAGTCAGTCCTACCACACCAAATATTATCGAAGGCACTGCAGCAAGGTTATTCATGCTAATTTCTACAATACTGGTTATTAGCCTATTTCTAGGCATAAATTCATAAAGACAGATACCTGACATAATTCCTATTGGCAATGCCAACGCTAAGCATACTATAATTGTCATTAATGAACCGATAAATGCCCCTAAAATCCCTGCATTCTCAGGCTCACAAGAATCAGACTTAAGAAACAGAGACTTATTAAAAAATTTTCTTACTCTTCCCTTCTCTTTTAACCAATCAAGTAATTTAGCATAATGATCATTCAAATGTTTATATTTATTTATTGAATTAATTATACTTGACGCGGTAAACCAGATCTCATATTCACCACTATCTTTTACTTTCTTATGAAAAAATTTCTCTAGTTCTTTGTAAGAATTACGACTTAAAATTTCGTCACCGTCTTTAAAATCAGTTCCTTCAAACACCTTACGTAAAGAATTGTTGAGTAAGCCAATGGACTTATATCGTAAATCACCAGGATTATTAGTTAAAATAAGATCAGCATTTATTTCAACTGGTAATAAAATTTTCGTTACTGTTAAAGCACTGTAAGAGTTAACTAATATACTTAGTAATATACATATAGGACACCCAATTGAGACAATCAGTGCTGTAAAAGAGCAAAAGCATAAAATGTTGTTCTTTTTATTTTTTCTTTTTACACGAGCATGTACGCGCTTAGATTGAAGTAACTTAAGAAAGTTTTTCTTTATTATACCCATTTACTTTTCTTTACATGAGGATTTGAAAAGACTTTCCCCTTTTTCCAGTGCTTGAACTGAGATCTAACAGGCTTTGCCTGCAAATAATTTTTATATTTTCCATGAAAGCACAAACCAAAAGGAGAATCTGGATCCCAGTGTCAAACATTGGGATGACACCACAGCAGGAGGGAAAGTACAGTTGTGCGCCACACACTGGGATAATAAGAGAGAGTTTTGAGATGATACAATTGACATCACTCCCTATTGTATCTACTTAGATTTTTTTTTAACATAAGTAGTACGTTCTTTGATCCTTGCAGCTTTCCCAAATAGCTTGCACAGATAATATAATTTTGCTCTACGGACCTTTCCCTTTCTCATCACTTGTACTGAAATTAATGCAGGAGAGTAAACAAAAAATTGTGATACTATACTTTCTCCATGACTTACCTTTCTAACTGAAAAAGAAGAGTGTAATCCACGATTTCTTTTTGATATACATACGCCCTCAAATATCTGTATACGCTCACCCGTACTATCAACTACCTTAAAAGTGACCTTCAAATCATCGCCAGGACAAAAAGCTGGCATCTCTTTGGCTAACCTTTGTATTTGTTGTTCGTTAAATTTTTCAAGTAAGTTTGTCATTTATCATCTCCATTCAACAATTCAGGTCGACGTTCCTTTGTTCTAACATATGACTGTTCCCTTCTCCAATCACTTATTTTTCTGTGATTGCCAGACAACAGAACCTCAGGAACTTTGTACCTACTCCACTGCTCAGGTCTAGTATATTGAGGATATTCAAGCATACCACCACTATAACTAAAACTTTCTTCAGCAACGCTATCGAAATTATTTACTACACCTGGAAGAAGCCTAATACATGCATCAAGAACCACCATCGCAGCTGGCTCACCTCCCGAAAGTATATAATCTCCAATACTTAACTCATAAGGAGTATACACATCAATTACTCTTTGGTCAACACCTTCAAATCGACCACACAATATTGTTACATGAGGAATTTCTGTTAACTCCTTCGCAATTCTCTGATTAAATTTTGTACCAGATGGAGTCATATAAATAAATCTAGTATTTTTATGAGCAGAAAGCACATTATCAACTGCATTACCAATCACATCTGGGCGCATAACCATCCCTGCTCCACCTCCATATGGAACATCATCCACAGTTGAATGTTTATCTTTAGCAAAAGAACGAATATTTACTATTTCAAGATTCCATATTTTTTTTTCCAACGCTTTTCCGGCAAGAGAATAGTTCAAAAACCCGGGGAACATTTCTGGAAATATGGTTAATATTGTAACACTAAACGTCATTAGCAAATTTGTAGTAAACTAAGCAGCAATTTGATATTATCTTATAGTATACAGCTAAATTAATCATGTCACTGAATAAAACGATATACGAAGGTAAAGCCAAAGTCATTATTGAAACTGAAGACTCATCAACTGTTATACAGTACTTTAAAGATGATGTTACAGCATTCAATAAGGAAAAATATGAAATTATTGAGGGCAAAGGAATAATTAATAATCATGTTAGTGCTTTTATCATGGAAAAGCTTGAAGAAGCAGGAATTAGCACGCACTTTATAAAAGCTCTAAACGAAAGAGAACAGCTAGTCAAAAAGCTCAAGATAATACCTCTTGAGGTAGTGGTTAGAAATATTGCAGCTGGCAGCTTTTGCAAACGTTTTAATATCAAAGAAGGTGAGGCACTTACATCTCCTATAATCGAGTTTTTTTACAAAAATGATGACCTAGCTGACCCAATGGTGAATGAAAATCACATACTATATTTTGGTTGGTTATCCCATAAAGAAATGGAAGAAGTTAAAACTACAACTTTAAAGATCAACAAAATCTTAGTCGACCTATTTTCAAATGCAAATATATATTTAGTTGATCTCAAGTTAGAATTTGGCAAATTGATAAACAACAGCACTAAAATCATTTTAGCCGATGAAATCAGCCCTGATAATTGTAGGCTATGGGATAAAAATACTCATAAAAAGCTAGACAAAGATGTTTTCCGTTTAAATCTAGGAAACTTAAAGGAAGCATACTCAGAAGTTGCAAAAAGACTGTCGGTAAAGTTAGACTAACTAAATACTACTCTATCAAGTGGAGGCTGACATGCTTCATCAAGTTTTCCAATAATCTCAATTTTTTCTCCACGCTTTTGGAAATGGCTTTCCACATCCTTCATATTATCGGGATCTACAATCAGTACTATACCTATGCCGCAATTAAATGTTTTTAACATTTCTCTCTTTTCTATTTTACCTTCTTCTTTCAGCCATAAAAATATATCTGGCCATTTCCAAGAATTAATATTTATGTCTACAAATAAATTTCCTGAGAGAATTCTTGGAATATTGTCTATTAACCCGCCACCTGTTATATGCGCAATGCCTTTTACCTTTGGCATAATAGGCAACAAAGAATCAACATATATCTTTGTTGGCTTAAGTAATATTTCACCCCAAGATTTATTATTCCATGGAGATATATCATTATAATTTATACCTAAGCTTTTAAAAATATGGCGCACCAAAGAAAATCCATTTGAGTGAATTCCATTTGATTCTAAACCAACTACACAGTCACCTGCTTTCATTATACTACAATTTGGAAGAATTTGCTTTCGATCAACAACACCAACCACAAACCCTGCAAGGTCATAGTGATTGTTACCATACATTCCAGGCATTTCTGCAGTTTCTCCACCAACTAATGCTATTTTAGATTCCTTGCACCCTTCTGCAATGCCCTGGATTACAGACAATAAAACGTTTTTGTTTAAAACGCCTGTTGCAAAGTAATCAAGGAAAAATAAAGGTGTTGCTCCTTGTGCAAGTAAATCATTTACACACATTGCAACTAAGTCTATACCTATAGTATCATGCTTATTCACCTCTTGAGCTATTAATAGTTTTGTGCCCACTCCATCAGTTGAGGAAACAAGTACTGGATGGTCGTATTTCTTACTCAGCGAAGAAAAGTCAAACAATGCGGAAAATGATCCTACTTCACTAATTACTTCTTCTCCTTTAGTCTTTTCAATAATAGGTTTAACTTTTTTTATTAGTTCATTATATAGTTTAAGGTCTATTCCAGATTTAGCATAAGTATTCATAACGCCTTCACAAATCTTATAATTATTAATACTACATTAATGCTTTGACACAAAAAGCGCAACGAAACTTTCTCTTAAATTGACTACTACATGCCTACCAATATAGGGTTAACTTAAATCATTTATACTTTTATCCAATGAATAAAAACATAATGTTAATAACAGAGTGCCTATCAGGACGAATTCTTCATGATTTTGCTAGTTCTATGCAAGGAATAGTGGGTGGATTGGAAGAGCTTGAAGAAAACAACCCTAATATGCAAAACGAAGCATTGTCATTGCTTAAAGAAAGCTCCGATGATTTAATATATAAATATAAAGTTATGAAGCAAGCGTATTCTCATTCATCAGATAATTGCAGCTTTGTTAAGACTAAATCCAATATAGAAAATTATTTATTAAAAAAAAAGTAAAGCTTCAGTGGAGAGTAAGTGAATGTCCTACAGAAAACTTAATTGAAAAAATAAATAAGATAATTTCCAATATGGTGATAACTATAATCAGTGCAGTGGCACAAATTGAATTAGTGTCTATTTTACTGACTAAAACAGAAGATAAAACACTACTCACTATAAAAGTAGTAAATGAACATAAATCAATAAGTACATTATTAGTGAGCAAATTAACAAAAAAAAATGATATTCGTTTGGATACAAAAGACATTATTATCTATATGACTTCTTTACTGTTAGAACAGTATAACACTAAAATCAATTGCACTTGTGAAAGTAATTCACTGAATATAGGCTTAACTATAACTTGAGATGGCTTCATATTTCATAAAAGGGAATCGATACTATAAATTTGAATCTTGGATAAGGAAAGGAAAAATTTTGTGGAGTAACTTAGACATAAAATCTGTAGTTAATTTCTTTGCAGGGAGTGTTAAATAAACTGTGTCAAACCGAGAAGTAAAAATAAAATAGAAACAAAAAATGGAGGTTTGACACAGTTTATTTAACACTCCCCTTTTTCCTGCAGTAATGAATTATTATGAAGCTTGCATTTTCTGTCGCTTACTACTGGGATAGCTTAACAGTTGCAGTACATGTCTATCAATGATAAAATGAAGATCAGTTTATTTTGATACTATGATTAGGGTACTCTTTGTTGCACTATTATTTTTTTGTGGTGGTTATGCACTTGCAAAACAGGAACCAAGACCAATAGCTGGTGATAACCACATAAAGGTAATGAATTATAATCCACAGGCTATACATAAGTACACGGGCTTTTATGGTTATCAATCCAGCATATTGTTTGAGCCAGGGGAGGTAATAGAGAGTCTTTCAATGGGTGATGCAACCGGTTGGCAACTCCTTCCTCAAGGTAATAGATTATTTATTAAGCCTATAGATGATATTGCCGATACTAATGCAACTATAATTACCAACAAAAGAGTTTATTATTTCGAGTTTCATGCTGAAGAAGCAAACGGGCTAGATGATCCAAGGTTAGCATATGAAGTAAGGTTTCTTTATCCACTGTTCAACAGTGATGAAATTTATTCAACGAGTAACGGTGATATTCTAGAGCAAGCTAGTCATACCACTATCCCTGATATAAGTGATATTGAGGTTATAAAGAAAGGCTTGAATTTTAACTATTCCATCTCGCACGTTAAAGGCAGTCAATCAATAATACCAATTAAGGTTTTTGATGACGGAAAATTTACATATCTACAATTTAATAAAATAAACTCTGATTTCCCGGCAGTTTTTATGGTTGATTCTGCAGGATATGAATCCTTGATAAATTTTCGTACAGTTGATGACTACCTGATAATTGAAAGAGTAAGCTCGGTATTTACCTTAAGAAACGGATCAAGCACAGTCTGCCTGTTTAATGAAAACATACCTTTCAAAAAAGGTAAGTGATTAAAGGCTATAGTATTCTTATAGGTGCAAAATTCTTTCTATGGTGCTTCGTAATTCCATGAAGGCCAATAGCGCTGAGGTGTTCTTTTGTTCCATATCCCTTATTTTTATACCAATTATATTGAGGATGTTTATTATGCAATTCTTCCATAAGCCGATCTCTTGTAACTTTTGCAACGATTGAAGCGGCTGCAATTGATATACTTAAACTATCACCATTCACTATAGATTTTACTTGCCATTTTACTTCAGGTGGTTGATTACCATCAACTAGCACATAATCTAGTTCTAGATTCAAGTTTGCCAACGCACGTTTCATTGAAAGCTTTGTTGCTTGCAAAATATTGTATGAGTTTATTTCTTCTACGCTTGCCATTCCTATACCAAATTTTGCAACAGACGTTATTTTTTCGTATAGAACTTGCCTACACTTAGGGGTTAGCTTTTTTGAGTCGTTTATTCCATCAATAACCGTATCTCTATCAGTAAATATTACAGCTGCAGATATCACTGGACCGGCAAGCGGACCTCTTCCTACTTCATCTACTCCTGCTATAATTCCTGATAATGTATTTTCTAATGAAAAGTCTGGATATTTCATAATTCCTATAATAAGAAAGTTAAAGCAAAAATCGAACAAACGATAGAAATTATCCAAAATTTTATAACTATTGTATTTTCTGACCACCCTTTCTTTTCAAAGTGATGATGTATTGGTGTCATAAGGAAAATTCTTCTTCCTGCTCCATATCTAAATTTTGTATATTTAAAATATGATACCTGAATAATCACAGATAAAGTCTCTATTACAAAGATTATTCCAATAACGGCAAAAAGCATTTCTTTTTTAATTAGAACACTAGTGAGTCCTAAAGCTGCACCGATTGATAGGCTTCCAACATCACCCATAAATATTTTTGCTGGATGTGTGTTAAACCACAAGAAACTTAAAATAGCTCCTATAAATGCAATGCAGAATAAAGTAATGTTTACATCTGTCTGAGTGATGTATGCAATTAGCCCCAAAAAAGCAAAGGAAGTAATGGCTTGAGTTGCAGCAAGGCCATCTAGGCCATCTGTAAGATTCACAGCATTAGAAGAGCCGACAATTACAAATGCAGCAAACGGAAGATATAGATAGCCAAGGTCGATTGCTACTTCTCTAAATAGAGAAATTTTTGTAAAACCTTCAGCAGATTGTAGCTTAAGTATAAACATACAGACCAGAGTAACGACAAACTGAATAAGTATTTTGGTTTTTGCACTTAAACCTCGGTGGTGATTTGTCTTCAATTTTAAATAGTCATCAATAAATCCAAGTAGAGCAAAAAATAGAGTTATAAATACCAGCAATGAAATTTCTGGTGTTAATTGAGTCCAAAGCAGGATTGGTAATAAAGCAGAAGTTAGTATTATTATTCCACCCATAGGTGGTATATTCTTTTTTGTTATTAAATGACTTTCTGGTCCATATGATCTGATTGGTTGTCCATCTTTACTTATCTTTTTTAGAAGTTTTATAAAATAGGGAAAGAGAATAAACCCAAAAATAAATGAGATAAAAAACGTCTTTGTAGATGAGATCACCTGCCTATTCAAAATTAACTAGATATTATACCAAAAGCTTTACCTAATCTCAATTTATACCTTTTTATCAGCTCATTTTATTTGGAGTAAATTTAGTTATTGATTAGCTATAGCAAAGTTTACATACTGATATTTAGTTAATGGTAAGAGGTAGCATATGTTAGATTATATTAAAAAGCTTTTGTGGGCTACTACAGTACCTGATAATGAGAGTAGAGTTAAAAGTTCTTACATGCATATAGTAGAGAAACCTTCTTTTGGTGATGCAGCTTCAAAGTTGAGTAAGGAAGAAAGGTCAGAAGAGCATCTTGTTCTTCTAAAAGGTAAAGGCAATAGCTCTGGTACAACTGTAACAGAAGGATCGTCTAGTATTCAGAATGCAGTATCAGGCAAGAACAAGCGTGAATATATTAAATTAGACAGTGATGAAGAATTGGATAAATTCTTTAAGTTACAGAATGATCCAGACACTAATACTACAAACAAAGAACCTTTTTCTCCGAAGAAAGGAGAATCTCACTATCATGGTAAAGAGATTGTAGGCAAGATTGCTGACCAAATTAAGGCAGAGATATCGAAGGTATATACCATAGAGTCCATAATGATAAAAGAAGGCAAAAGGGAAGGTAATATTGTTTACCCCACCGTGAGAGTTGTGCTACATGCCAATAAAGAAGGAGTAGATATAGCTAAACTTCTAGGCGGTAGTATATGTAAAGAGTATGGTGTAAGAACAATTACATTTTGTCATCCTAATCAAGAAAAAAAGAGAGGGGCATGTTGCTATATTAATAATGATAGTGATAATGAGGAAAGAGTTTATGAAATAATTAGTGGGTTATATGAAATGACTTTAAAGTGGTATGTTGATGGAAGAGAATGCAAAATTAAAGTTAACATTGATGGTAATAATGGTGTAACTCTCCTTGAAGGCAACGGTGTTACTGCAGAGCAGTTGCGTGCAAATAAAGAAGTCAAAATAGGTAAGAGACGTGAACCAAAATCTTTATATGAAGCGTTAGTACCGCAATTGCAACAAAAGAGCTCTGAATCAGTCAAGGTTTTACAGCAGCCTTCAACAGATGTAACAAATGTGACAACAACACCAACTTCTACTTCTCAGAGATGTAGGTATCCTCTTATCTAAATAAGGAAAAGCGAAAATAGTATGAGTTGCTTGCAAATGTAAGTAACTTGTACTTCTATGATGAATAACACAATATTACCAAGAAATTTCTATGAACGGCCAACTTTAACCGTAGCTGGGGAGCTGCTAGGCAAGATGCTGAAATTTTCTAATTTTAGTGGAATAATAACTGAAGTTGAAGCGTATATAGGAATGGATGACCCAGCTTGTCATGCAGCAAGAGGCTATACTAATCGAACCTCAGTAATGTTTGGTACGCCAGGGTTTTCGTACGTATATTTTATATATGGAATGTACTATTGTCTAAATATTGTAACAGAAGCAGAAGGATTCCCAGCAGCAGTGTTAATACGAGGATTAAAGCTCACTGAACCGCTTGAAGCAAATTTAGGCGGGCCAGGCATACTGTGCAAAAAATTAAACATTACAAAAGAACATAATAAACAAGACCTTACTATAAGTCATGAATTTTGTCTCTATGAATATCACCTCAAACCAGATTATGTGTGCACTCCAAGAATCGGAATTAGTAAAGGCAAGGAGAAATTTTGGCGATTTAAAAGTTGCGTTTTAGCAGACATGCCTAAAATCACACTCAACAATAAATATTAGACCTCCTGCATAAACTAGATAAAAAGGCAAATAGCCTTTTATGTTTACCAACAATAGACTTCTTGGATAACCTAAGGATATTTTTTGATCTTCTATGGGGGAGTTGAACATTCCCTTTTTATAAAACTTTTGCATACTCCTATTTAACTTTAATAGCTCTTTATCTTCCTGAAATCTGGATGTTTTATCAATGCATCTTCTATTCAGCCGTTAGCAAGAACTTTCACTTATTTCATAGCTTTGCACTATATGGAAATATGTACGGTATTTACACAAATATTCGAGTGCTATTAATAAATATATTTGGTTTTCCTCCTCTTGCCTTTTTCTTGGCCTCTTCCTCTATTAAAATTTCTATTATTTTTCCAATGTTTTTCTTTTTACTCCTCTTAGTCTTCGAAGCTTCTCTTCATCAAGTTTACTTATCTGCTCAAAATTTATACCTTCCCTAATATTGCTTCTACTACTTGTTTCTTAAGTTATCCAAGAAGTCTATTGTCTGTTCAGATACGAGGTAGCTGCTGCCATTTGAAATATTTTATTCACCTAAAATTACATTCTACCTATTTTAAAAGTAGTTTAAAAAAACTTTATAGACTGCATACAAAAGACCTAACATCTTTAGCAATGCCTTCATAAATCCTTACTAAATCCTCACTTAGTATTGAAGGATTTCCACAATCAGAAGCACTACATATTTGCGGATCTAGAGGAACTCTGCTCAAGAGTTTGACTCCCAGCTCTTCAGACATTTTTTTTGCACCACCTTTTCCAAATATGTGTATTTTTGAATTATCTTGAACAAAATAGCTCATATTTTCCACAATGCCGATAATTGGCACGCTGAGCTTTGTGAACATATCATAAATTTTTTGTGCATCGATTAAAGCAAGCTCCTGTGGAGTTGAAACTATTATTGCTCCAGTTAAACTAAAATTCTCCATCAGACTTAAATGTACATCGCCAGTGCCAGGCGGTGTATCAATGATTAAATATTCTATATCAGACCACCTTGTTCCCATTAGCAAATTGTAAAGTGCTTTTGTGATCATAGGTCCACGCCATATTACTGCGCGGTCCTTATCAATAAAATAGCCAATTGAAATAGTATAGAGACCATGTTTCTCTATAGGCATTGCTTTACCACTCTGTATTTCTGGTTTTAATTTCTCAGTGCCCAACATTTTAGGAATCGAAGGACCATATATATCTGCATCAACTAGCGCAACTTTATGTTTTAATTCTGCTAACGAAAGAGCTAGATTTAGTGCAACTGTCGACTTACCCACACCTCCTTTACCGGAAGCAACGACAATTATATTTTTCACTCCTTCGATATGAAGTTTAGCTTTTTGTTGCCTAGCTTGTTTTTGACCAGTAGCAACTACAGTAACCTTTCCTACTCCCGGTATCGCCTTAACAGCTTGCTCACAATTTTTTCTTAATTCTTCATTTGGCTCAGTAACTTCAAGAGCAAAAGCAACATCTTTACCCTTAATAACAATTGAGGATACTACACCAACATTCTTACCACTTTTCTTCTCTATAACCTTTTTTAGGCTCTCTCTTACGATTTCCTCATTAACCTGTGTAAAATTTTTCCAGAACATATGATGAAATTTTTTCTATTGGTGTATACTAACATAGAATAATTAAACTGCACTGACTTTAAAACGAGGTTACAAGAATATGCTAAATCATCAAAATTTAACACGAAAACAAAAAGATTTGTATTTTTAGCTAAAAAGATCTATATGGAATGGAAGGAGCATCAGCGATATCTTGGAAGCAGTTTCAGGAAATGATTTACTAAAGTTCTTATCACTTGATATACTACACAATTTCCAAGAGGTGGGGAACGCACTTTAACACTACTTAGCCTAGCTATACATAGAGACAATAATGAATGTGTTAATTCTATTTAGAACAAGCTCAAAACAATGGTATACTACAAGATATTCTTACTGCTCCAAATATTATAAACTATCAAAATGGTTTGATGTACACCTTAACATCGCTTGGCTTTGCCATACATCATAATAAGGGAAGGTATATTAATGTTATTTTAACAACAGCCCAAGAAAATGGTATATTACAAGATATTCTTTCTTCTAGAAATATTGTACAGTATTTAAGTATTATAGCGTGTACTTTAACGCCACTTAACTTTGCTATATATAAAGGCAATAACGAATGTATCAATTCTATTTTAATACGAGTTCAAAACAGTGATACACTACGAAATATCTTTACTTCTAAAGATATTGTGCAGTTTCCAGGCGTGACGTATGTCATTAAACCATTTGCCTTTGCTATATATAAAGGTAATAATGAATGTGTCAATTCTACTTTAATACGAGCTAAAAATAGTAGCATGCTACAAGATGCATTTACTGAAGTAAGTACTGTACTGTTTCCATATGGTAGATATACTTTGAATGCTTGTGAGCTAGCTGTAGTTGTTAATGAGAACAATGCTAGTATTAGGACTGCATTAGATAATGTATCTATTTCTTCTAGGTATGTTAGAGAAAATAGCAAAGTTAATTAATTTCTTAAGTAACTCTTTCTTGCAAGTACTACTTTTTTATGTATCTGTTCAGGCAATGGCGTTAACTTAAGAGAATGAATTAGCAAGCTCTCCTAAAGACATTATGGCGTTTAGGCTTATCTACTTTATTGCGGCTATACAATCTTCACGTTAACTTTAGTGCGTATTTTAAAAAGGGCTTGAAAGTTTTTTGGTGCTAATAAGCACCTGATAAAGTTTCTGTCTCATTACACCAAATAAAACTGAAAAATTTAAACGATACTCAGCAATTTGATCTGGGTTCCAAGGCTCTTGTGCATTACACATATGAAGTATTGCACATGACCAAGTTTGCACAAAATTCTTGTTTCTAAATTTATCCCAGAAAAATTCTCTAATTCTGCTTCTACTTTGAGTCGTTTATAGCACTCCTCTATGTGACACTTAATAGATAAGCTTTACTGATATCTTCTTTATTGAAATAAAATAGAAACCAAAGGTCCTATTTTTTACAGTATTTTATTCCTTAACATCTTTTCTTAAGTTGACGCTATTGGGCTTTGTTGCATCGCTATCTACGATGAATAAAAGATAAAATGTAGAATATCAGTAGCTTATTATTCTAGCATTTATAGTAAGGACAATCAGTAAATATCTAAATTTAAGTAAAAGAAGTTTTACTATCATTCACTAATCTAGCTAGAATTCAAGAATTTCAATGCTTTAGCTATTTTAAGTAGAATTAAATTTACTAGTACAAACAATAAATTACTATTCTTAAATTTAATCAGATAGATTGCAAAAAATAAGATTTTCAATAAGCTGCTTGTATAGTTAGCCTTTCATAGATAGTGATGCAACAAAGCCCGCTGGAATCTAGTTCATATTATATATTTATCTGATAAGTTCCATGTATGTGTAATTTATTTAAATTGACTTCTTATCATATAATTAAATACATTATTGAAAATTAAAGGTAAGGTTATAGCAATGGAAATTTCAAATTGGCACGAATTATTGAGTTTAGTTAATGTTGACAAAGATTTAAGCAAAGATAACGTAATTGAAAAAATACAAAATGAGCTGAAAAGATATTCAAAGGAATATGAAGAGTGGGAAAAGTCTGGCTTTGATATAAATTATGTGTTTAAAGATGGTGAAAAAGCGACTCTTTTGCACTTGGTGGCTTCCTTTAACCTAGAAAATATAGCGAAGGCTCTCATGGAAAAAAGGGCAAATGTTAATGAAAAAGATGTAAAAGGAGATACTCCTTTACATAATACTACTTATCTTGATAGTATAAACATAGCAAACGCTCTCATAGAAAAAGGTGCAGATGTTAATGCAATAAATATATGGAGAAGGACTCCTTTACACTATGCTGCTTTATTTCGCAGTATGGCCATAATAGATGCTCTTGTGGAAAGAGGTGTCAATGTTAATGCAGTAGATATGTGGGGAGAGACTCCTTTATACTATCTTAATTGTCCAGCAATTAAGAAAGGGTGGATTGCCGGTGGAGTAACTGCATTATTAGGTACTGCTATATCTATAGCACTTTTTACAGCCGGAGCAATTACAGCTGAGTTAATACCTATAGTTATAGCAGTAGTTGCAATTACAGCAACAGCATTAATAGTTGGCAATGCTATATATAAATTGTCAAAGCCTGACACTCAAGTTGATAAACCAATCTCAGCAAATCGACAGCAAGAAACTGCTAGCGATAGTAGGGTTGCCTAGCGATTCTGCCACAGTGTCAGCTGCTTTAATGATATCCATTTGTTCCTATAATTGTCTTTTCTTGGCTACCTTATTTTGCTATTCTGCTGAACAGAGACAAATTTACTTTCTTACTTCACTCACTAAAATTTTAATATGTCGTTTCTTTCCTGCAGATAATTTTATAAATGGCTGACCTTTAAAGCTTTCAGAGTTTATTGTATAGTTAACATCGTTTATAGTATTATCATTAACTTTGCATCCATTGCCTTGTATTAAACGCTTTGCCGCACCTTTTGAAGGTTCAAAACCGGTGTCATACAGCAGGTCTATCAAGGGTATACCATTTGCAATTTGTTCTTTTGTAATAGTGTAACCAGAAAGCAATGAACTGTCTTCATTTTCAAAAGCAGAGATTGCAGCAGATCGTGCAAGTTCGGCTTCTTTGCAACCGTGACATATTTTCGTCACTTCTGTTGCCAAAACCTTTTTTGCTTCGTTTGTTTCTTGATCCTTCAAGGACTCTAGTTTTTTAATTTCATCAGTTGGTAAATCAGTGAAAAGTCTCAAGAAACGACCAACATCTTGATCATCAACATTGCGAAAATATTGCCAGTAATCATAAGAATTTAGCATGCTGCCATCAAGCCATACTGCCCCACTTTCAGTTTTGCCCATCTTTTTTCCTTGTGCGTTTAATAAAAGAGGTGTGGTAAGACCAAACAGCTCAGGTAAATTTAACTTTTTGCTAAGTTCAATTCCGTTTACTATATTTCCCCATTGGTCTGACCCTCCAATCTGGAAACGACAGCCATACTTTTTATTCAACTCGACAAAATCATAGGCTTGTAACAACATGTAATTAAACTCGAGAAAGCTTAGATTTTGCTCCCTATCTAGCCTAATTTTCACACTATCAAAGCCTAACATGCGATTTACAGAAAAATGTGTCCCTATATCACGCAAAAAGTCTATATATTTTATGTTATCTAACCAATCTGCGTTGTTTACTATGATTGCACCAGTTTTTCCATAATCGAAAGATATCATCTTCTCGAGGGTTTTCTTTATACCAAGTATATTTTGATTGATATCTTCTATCGGCAAGACGCTTCTTGCTTTGTCTTTACCAGATGGGTCACCAATTTTTGTTGTGCCACCTCCAAGTAGAACTATTGGCTTATAACCGAATTTTTGTAGGTGACGGAGCATCATGATTTGAATGAGACTGCCAATATGCAAACTTGGTGCCGTACAATCAAACCCAATGTATGCAATTATATAATTATCTTGTGATAATAGCTGGTCTAACCTATCAATGTTTGTACATTGATATAGGTATCCTCTTTCTTGAATGAAGTTTAAAAACTCGGATTTATGTTTCATAATATGTTATTTTGTGTGTAAACGGTGTTGTTAACGATGGTGTCATTCCAGTGCTTGACGCTGGAATCCAGTTTATTATGAAATTTCATCAAAAATGTTGTATAGTGTGCTCGTTTATGATTAAGTTTTCTAGATTCCAGCGTCAAGCACTGGAATGACACCACCAACTTCATAAGGGTTGCCTTCAAAATTACAACATTTGAAAGTGTATACCAGCTACCTGGATAATCAATTCCATAACTCTTCTATCTTATAATATTCTCTTACTTCTGGCCTGAATAGGTGAACCATTATACCTTGAAAATTCACAATCACCCAGTTACCTTCATCCATACCTTCTACATCTATTTTATCATATTGCTTGAGATTTTTCATCACGTGCTCAGCTAATGCTTTTACATGGCGGCTCGAATCACCGGATGCAATGATCATATATTTTGCAATGACAGTTTTATTCTGTACATCAAAAGTAACTATATCTTGACCTTTGTTTTGATCTATTACATCTACAATTGTATTTTTTATTGATTCTGTATCACCATTCATTATTCTAAATTATATAATTTATCTGTAATGATACACTCAAAATTTCTGAATATGAACTATTTTTGATATGTTTCTAGTGTAACGTTTATAATACATATATTTGTAATATATGATAGTTTTCTGATGGTATGATCATTTACTTAATCGGATTTCCGGGTAGTGGCAAACTTACGATTGCAAAAGAGCTGTGTAATATTATTGATGGGGTGATAGTAGACAATAACCTGTTTAATAATATTATATTTGATATGATTGACTTCAGAAATGCTGAGGTTACAAGTGAAATATGGGAAAAAATTTTTGTGATTAGAGAGAATATGTTAGCAATATTGGAAAAATACCATATAGAATCAAAGCATTATATATTTACAAACGAATTGATAAAAGGTGATTCCTATGATCAAAAAGTATACAACTCAGTGGTGAATTTAAGTAAAAAAATGAACGTGGAGATTCTCCCTGTGGTGTTATATTGTAATAGTGGAGAACTAGTAAAGCGCGTTCAATTAAAGGAAAGAGAGCAGGAGAGAAAAATTACTGATTCAGATTTTGCTATGAGAAGAATTAAAGGAAAGAAACTATTTGTCCCTCAAGGTTCACTTGAAATTGATAGCTCAAACTTAAGCGCAAAAGAAGTTGCAAAAAAAATTGTTGAAAAAATGAATAGTAAAAAAGTAGTTGGAACTTCTATGATAGATAATTTAGCAACAGAGAGTATTTGTGATTAGTGAGGAGAAAGAGTATCGCCCTTGTGTTGGCATAATGTTATTTAACAAACAGGGAAATATTTTTATTGGAAAACGTTTTGATAGTGACTCTTATTGGCAGATGCCACAAGGAGGAGTTGATGAAGGTGAAGAGCTAGAGCAGGCAGCGCTACGTGAGCTATTGGAGGAAGTTGGTACTGATGAAGCAGAAGTTGTGGCTCAAAATAAAGAGTGGATATATTACAACTTACCCGAGGAAGTTATACCGATATGCTGGAATGGGAGATATTCTGGCCAAAAGCAAAGGTGGTTCTTAATGAAATTTTGTGGGAAGGATAAGGATATTAATATTAACTATACTGATCATCCAGAGTTCAAAGAGTGGCGTTGGCAAAATGTGGATGATTTGGTAGCCAGTGCTATACCGTTCAAAAAAGAAGTTTATAAAAAAGTGATAGAAGAGTTTTCTTCTATCATAAAAGGATCTATTTATGATAGTTGATTCTCATTGTCATCTAATTTATTTTTCTGATGATGAAATACCAAAGGTAATTTCAAGAGCAGAGCAAAATGGTGTGAGAATTTTGCATAACATATGTATAAGCATTAATGATATCCCTAAATTATTAAAAATCTCTTCATCCTATGATCAAGTCTACTGCTCCGTTGGTATACATCCGCTTGATACTACTGTGGAAAAAGGTGAGTGTATAAATGCTGATGAATTGATTGAATTTACTAAGGGCAAAAAGGTAATTAGTATCGGTGAAACCGGATTAGATTTTTATAAATCTGATAACAAAAGCAATCAAAAAAAAAGTTTTGCATCACACATAGAAGCGGCAAAAGTAACAGGATTACCTTTAGTTATTCACACTAGAAGTGCTGATAGTGAGATGATTGATATGTTAAATTCAGAAATGAAGAAGGACGCTTTTAGTGGAGTAATGCATTGCTTTGCTTCTTCTAAAGAGCTTGCTTATAAGGCTATGGACTTGGGATTATACATTTCATTTTCTGGAATTATTACTTTTAAAAATGCGAACTTACTAAGAGAAATTGCACAAAATGTGCCACGTGAGCGTGTTTTAGTTGAAACTGATGCACCTTACCTGTCACCTGAGCCTTACAGAGGAAAAAAAAATGAACCAGCAATGGTGAAATACGTTGTGAATTGTTTAGCGAAATTATGGAATGAATCGCCAGAAGAAGTAGCAAAAATAACTACAAATAATTTTTTTAGACTGTTTTCGAAGCTTGAGCTCAAAGAAATTCTATAGGGCAATTAATTTAGCTGACAGAGCTCTTTTACTGCACTTACAGATTTATAAAACATCTCTTGTTCACTATCGTTCATTTTAACTTCTAGAACTTTCTCAACTCCATTTTTGCCAATAATAGTAGGAACACCAATGAATAAGTCTTTCACACCATATTCACCATTAAGATAAGCAGCGCATGGTAATATACGCCTTTTATCTTTTAAGTATGATTCTAGCATGCTTATGGCTGAAGATGCAGGAGCATAGTATGCAGATCCAGATTTAAGTAGATCAACTATTTCTTTTCCACCATTACGAGTGCGCTCAACTATTTCATCAACTTTTCCTCGCGTAATCACACCCATCTCAATGATTTGGGTAAGTGGAATGCCAGCAATTGAAGCATAATTGATTAGTGGTACCATAGTGTCACCATGTCCTCCAAGCACAAAAGCAGATACATCTTCGACAGAAATATTTAACTCACTTGCAAGAAAATAACGAAAACGAGCAGAGTCAAGCACTCCTGCCATACCAACAATCATATTAGTTGGCAGGCTTGAAGATTTGTATACTACTGAAACCATAGCATCTAAAGGATTGGTAACCACTATTACAAATGCGTTTGGAGAATGTTTTTTAATATTTTCCCCAACCTCTTTCATTACTGCAGCATTAGTTTGCAGAAGGTCATCTCTGCTCATTCCAGGTTTTCTGGCAATGCCAGCAGTTATTATAATTGCGTCAGAGTTTTTTATATCTTCATACCTATTTGTACCAGTAATATTGACATTAGATCGATCAATAGGAGATGATTCTGTAATGTCAAGTGCTTTACCTTGTGGTATTCCATCGCTTACATCAAGCAAAATAACATCTCCTAGCTCTCTTAGTGCAATCATATGGGCAAGAGTCCCACCGATATTTCCTGCACCAATCAAAGATATTTTTTTTCTTTGTGCTGTCATTTTCTACTCCTTTATATTTACTTTTGTGGCTTTACTAACTTCCCAAGGGGATAAGCTGTCAAACATACGAAAATCTTGTGGTAAGTCTATAGGATTATATACAACCTTTTTTGCCTCTATATCGTATCTTACTTCCTCGTAGCCAGTGAGAGGAAAATCTTTTAACATTGGATGACCTTTGAATCCATAATCCGTTAAAATCCTACGTAAATCTGGGTGATCAGAAAACTCTATTCCATACATATCAAATACTTCACGCTCAAACCACGAAGCTGCGTTAAATATCTTTGCTACACTTAGAGGTATATCACCTTCACATAACTGAAGCTTTATGTGCACTCTGATATTGTGTACAACGCTGAGCAAATTGTATATTAGCTCGAAACGTTTTTCTCTATCTGGGTAATCAACTCCAAAAACGTCAACTAATAATTCAAGCCTACACTTTTCATCATCACGTAGAAAGAGTAAGTGATTTTCAATGTCATTCAAAGCTGAATATATTACAATAGTGCCATCATTTTTCTGAATACATTCACATTTAGTCTTTTTTTGTATGTATTTTGCAGTTTTATCCATGCTATATATTTTTAGTTCGTTTTATTTTATTTTGTAGACATAGCATTCCATATAGCAACGCCTCAGCAGTTGGAGGGCATCCAGGAACATACACATCAACTGGCACAATTCTATCGCAACCACGGACTACTGAGTAAGAATAATGATAATAGCCACCGCCATTTGCACAACTTCCCATAGAGACGACGTATTTGGGATCTGCCATTTGATCATAAACTTTACGCAATGCTGCTGCCATTTTATTAGTTAACGTGCCAGCAACAATCATAACATCTGCTTGCCTTGGGCTTGCACGAAAGATTATGCCATATCTATCAAGATCATAACGACTGGATGCAGTGTGCATCATCTCTACTGCGCAACATGCAAGACCAAATGTCATTGGCCACAATGAACCAGACCTTGCCCAGTTCATTATATAATCTATTAAATCGCCAAATTTAGTGATAAGAAAACCTTCTTTTTTGTAACGATTCCAGTCGCCATTAGATAAATTTATTCCCATTCCAACGCACCTTTACACCACTCATAAAGAAAGCCTATAGTAAGTATTGCAAGGAATATCATCATAGACCAAAATCCGCAATAGCTTATTTTAGATAAAGAAACGGCCCAAGGGAAAAGAAAAGCAATTTCTAAATCGAATATTATGAACAATATTGCAACTAAGTAAAATTTTATGTCGAAACTTTTTCTGGCTCTTGATAAAGGATTAAAGCCACACTCATATGTAGAAAGCTTTTCACCATCTGGGTTACTGACTGCAAGAAACATAGGTAATACACCTAAAGTAAAGGATACTACAATTGATACACAGATAAAAATTAATATGGTTAAATATTCACTCATTTAAAAAACATATAACACTATGAATTTACATGCTTTCCTAATCTTTTACCACCTAAAATATGTATGTGAAAGTGCGGTATAACTTGCTCTCCATCTTTACCGTGATTAGTAACTAATCTATATCCTGTTTTTTCTAAGTTATATTTATGTGCTATTTCTCTAACAGTTTTAAAAAAACTTACTATTTCCTCTTCGGAAGCTTTCAGAACAAAATCATCGTATGAAACGTATTGAGCTTTTGGTATAACTAGAATATGAACTGGTGCATCAGGATACTTATCACGAAAAGCCAGCACATTTTCATTTTTATGTATTTCCTCATAAGACAACTCACCTCTTAATATCTTAGCAAAGATATTAGTGTCATCATAAGCTGTACTACCCATACTTTATTAAATTCCTGGTCCTCTTCTATTTTGCTTATGATTTGGTGTAGAAGGTGGGCTTATTGCTGCTTCGCTAGAAGCATCTTCAAGACTTGAAACGTCGTCTTTTAGCTGTATATCTTGTCCACGCAAAATTGACCCATAGTCCATTTGGTGTCTTTTTGAAAAAGTTTCTATTCTATTTGCCCTTCTTGCAGCAATAACTTCTGGTTGTAAATGATACATATCTCCAGGAACAGTTAGGCTATGATACCTTTCCTCTATTTGAACTTCTTTCATAACACTCTCCATAATTTATTTCCCCCTACCTCTTATGCTTTCGCAACTTTCAAAATCTTGTTTAATAGCTTTTTGCCAATTATTTAAAATTTTCTCTGATGACTTTTCTTTATCCATAGGCCTTACAACTTCCTGTGACTTCTGCTTTTTACTATCATATCCACTATACAACTTTTCTGCAATACCATACAGCAATTTCCGATCTGTGTGAACTTTAAACTCTCCACCAGTAATTTTTGCCAAATTTTTAAGATCACAATCAATCTTATTATAAATTCCTTCAAGAGCGTACTTTTTCATTACTTTTTCATCCATACCTAGATTTTTATCTTTTATTTCTTGGATAATTTTTTCAACATCAACTTCAATTACAATTTTGTTTTCTTCTCTAAAAATAGTTATATTGGGCAGATCTTCCCTTATTTCATCTAATTTCTCTGGACTCAAGTAAGGTATATCCCCCGTTAAAGTTCTTGACGCTAAAAAACTTACCTTACCTTTTTCTTGTTTTGTTATTTGTATGCCGAGGTACTTACTAGCTTCTGTGGTTTTTATAGGTGGGTCATATTTCTCTTCTTCTTTAGGCAAATCACTCACAGCGTTTTTTAATGAAACTTTAGCATCATGCTTCATTTCATCAATTGAAGCAAACGGTTTCTTCATAGGATAAATAAGTGCTTTAGGCACAAGAAAAAACACGCCTTTTATCTTAGCCAAAATAGACTTTTTATTTGACTCATCTTTTGCCATACATACCTCCAAGTCACTTTCTACAATCAGATAGTAAAACACACTCAATTATAGACGAAAATATTTAAGCTTGTATATCTATTATAAGATGAAATTATAGAAATAGCAATCATTATTTGTACATTACCAAAGTATGTAGTATTTTTGCTGCTTTTCTTGTTCAAATTACCTTTAAAGATAAATTATGTTAAAATGGAACGCAAATAATATTATAGATGCTACTGGCGGAAGAGGGGAGGGTGTTTGTAATTCGGTGTATAGCTCAAATATTTCAACGGATACAAGAAGCATAAAAAAAGGTGATTTATTTATTGCTCTCAAGGGAAAGAAATTTGATGGGCATGATTTTCTACATGAAGCATTTTTAAAAGGAGCTGTTGCTGCGGTAGTAAGCGAAGATAAATATAGAAATTTTCCTCTAATTATTGTGCAAGATACTCTAAAAGCTTTGCATAATATGGCATCATATTACATTAGAAATATTCTTGTTAATGCTAAAGTTATCACAATTACAGGTAGTGTTGGGAAAACCACTACAAAAGATATGCTTAACACTGTTTTGTTGCATTATGGAGTATCTCATGTAAATGAAGGTAACTTGAATAATAATATAGGATTGCCTTTTACGATTCTAAAAGCGCCAGAAGACTGCCAGTATTTAATCCTTGAAATAGGAATGAGTAGAGCTGGTGAAATAAAAGAGTTATCGAAGATTAGCAATCCGGATATTGCAGTTATTACCAACATTGAACCTGCGCATGTTGAAAACTTTTCATCTCTACTTGATATTGCGCAAGCGAAATTAGAAATTCTACATGGTATGAAAAATAATGGTACTTTGGTTTTGAATAAGGATAATGAACATTATGATTATCTCTTATCAAATGCTAACAGAAATGTAGTAAGCTTTGGTAAGAATGAAAGTGCTACTGTTTGTTTGTTAGAACTAATAAGAGACGATAACGGTCTAAATTTAAAAATCAAACTGAACAGTGGTCAAATTATGAACTGTAATTTACCTGTAAAAGGCGAACATTTTGCATACTCTGCATTAGTTGTTACAGCAGTTTTGCAAAGTCTCGAACTTGATTTATCTAAATTACCACTAGCACTTGAGAATTTTACTGTAACAGAAGGTAGAGGTAATGTTCATCAAGCTAAATACAATGGAAAATTAGTACATTTGATTAACGACTCCTATAATGCTAACCCTACTTCAATGAAGGCTGCAATAAGAACTTTAGGTACATATTCTAATTTAAGAAAAGTGGCACTACTTGGCGATATGTTAGGACTTGGTAATGAAAGCATAGTATTTCATACAGAATTGCTTGACTCTATAGTAGAACAAAATGTGAATAAAGTTCATACAGTTGGTAAATTTATGTTAGAATTGAATAAACTTTTACCGGAGAATATAAAAGGCATGCATTTCGATGATTCTAACCAATTGAAAAGTAATTTAGCTAATATTGTTCAAGGTAATGATGTAATTTTAGTTAAAGGTTCTCATGGAATGAGAATGGACCTTATAGTGCAGGAATTCACAATAGAATATTAAATAAAACTATTGTATTAATTTAAAGTTAAGTTATTGGAAGTTTTAACTGTGATAAAACGTATAATTATTTTTGGTGGAACGGGATTTATAGGAAAACACATCGTAAGACGCTTGGCAGCGGCGGGGTATTTAATAAGAATATTTACTCGTGATCAGGAAAAAGCTGCTTGTCTGAAGTTATGTGGAAATTTAGGACAAATATCAATAATTGAAGGAGATTTTTTTAATGAAAGATCAATTTTAGAAAGTATGGAGGGGTGTGATGTTGTTATAAATTTAGTAGGAATATTATATGAAAAAAGAAAATACGATTTCTATACAGTTCATGTTGGAATAGCTGAAAGAATAGCAAAAGCTGCGCAAATAAAAAATGTATCCATGATGATACATTTTTCTGCCATGGGAATAGAAAATGATAAGTTATCAAAATATGCCCAAAGTAAATTGAAAGGTGAGAAAGCTGTAGCTTCGGCGTTTCAAGGAGCAATGATAATTAAGCCAAGTCTTGTATTCGGTAAAGAAGATAGTTTCTTCAATAAATTTGCAAGATTAGCAACAATTCTTCCTTTTTTGCCGTTAATCGGTAGTGGAATAACGAAGTTTCAGCCGATATGTGTAACAAACTTAGCTGAAGTGGTATACCGTATTATCAGCTTTAATAAGCAAGATAAAAAAATTTATAATATAGGTGGACCAAAAGTTTACTCTTTTAAAAGCTTATTAAAGTTTATTCTGAATGTGACTAACAGAAAGTGTCTACTGATCAATGTACCTTTTCCAATGGCAAGATTGATAGCCTTTTTCTTAGAAAGTAAAGTTGTTTCTGTACTGTTAAAACCTATAACCGGAGATGCAAGCCCTATACTTACTCGAGATCAGGTGAAAGTTATGATGAGTAGTTCAATCGAAAAGTCAGATGATCTCGGAACAATGAAAATTAGACCACTAGCAATTGAAAATGTGGTGCCAGAATACTTGAAAATTTATAGAAAGCATTGATAGAAGAATGTGCCCGGTAGGATTCGAACCTACGACCCACAGCTTAGAAGGCTGTTGCTCTATCCAACTGAGCTACGGGCACACATCATATATAAAATGCTTCTTAGTACACGTGAAGTCAAGTATTTCTTGTGAATATAATGTTTGTGATAATATCTCAAAACTTTGTCAGTACAGCATGTAACGATAAAACTGAGAAAAAAGAAGCGTGGGTAATAGGAAGTCTAATAGCGCAGTAACACAGAACCCCAGGTCAGGCCTGCACCTATTGAAATCAGCAGTACCAGATTTCCTGATTTTATTTTTGATTCTTGTATTGCATAGTCTAAGGCCAGTGGAATTGATGCTGCTGAGGTGTTTGCATGCTTATCAACGGTATTAATCACTTTCTCTATAGGAAAATCTAATTTCTTTACTACTGCTTCAATAATACGAATGTTTGCTTGATGGGGAATTAACCAGTCAATATCAATGATTTTCAAATTATTGCATTTCAGAGTTTCCTCTACTGAGGCTGTTAACTTATCCACTGCATGTTTAAACACTTCTCTTCCATTCATAAGTATCTTTCCAGAATCACGAGTAGAGGATACCCCTCCGTTCGTACATAGTATGTCCACATTGCCATCAGAGTGTAAGTTTGTTGATATGATGCCGCTGCTACCCATTTCTGATTTTATTATCACTGCACCAGCACTATCACCAAAGAGTACACAAGTTGACCTATCTTCCCAGTCAACAATCCTAGACATTATTTCAGCACCAATAACGAGCGCATATTTTATTCTATTGTGAGATTTTATGAGCGAATCAGCAACTGTAACTGCATATATAAAACCAGAGCATGCTGCTTGTACATCAAAAGAAAATGCATTTTTACATTTTAACTTACTTTGTACAATCGTTGCACAGCTAGGCAAAGTTTTGTCAGGTGTTGTTGTTGCAACTATGATCAAACCAATTTCATCTATTGAAATTTTCGCTTTTTCTATAGCATTTTTTGCTGCATTAACAGCTAAATCTGACGTTAGTTCTCCTTCATCTGCTATATGTCTTTGAACTATTCCTGTTCTTTGCCGTATCCATTCATCGTTTGTTTCAACTATCAATGCAATTTCGTTATTACTCAAAATTTTTTTTGGTAGGTAAGAACCAGTGCTCAATATGAAACTTTTATTCAATATGACTTACCCCGTTAATTATCTTCTGGTTCAAATTTTCACTGATTGCATTTACTGCAAATTTTATAGCGTGAGCAAAAGAAATAGCATCAGAATTTCCGTGGCTCTTTATAATGATACCATTTAGCCCTAAAAACATAGCTCCACTTCTAATTTTAGGATTAAAACGCTCTAATGCTTTATTTAGCTTGGGTTTTAACAATATGCCGACAAGCATTTTTGTCATCCATGAATTAAATACTTCCTGTTTTATTAGACTGATAAAAGTACCAGCAGTTGCCTCAGCTGTCTTGAGCATTACATTACCAACAAAACCATCAGCAACAATTACGTCTATATTACCATCTAAAAATTCACTTGCCTCTATATATCCTTTGAAGTTAATACTTGGAGCATTTTTGAGTAACTCAAAAGCTCCTCTTACTGAGTCAGTACCTTTCACTTCCTCTGTACCAATGTTTAGCAAAGCGACTTCAGGATTTTCAACTTTTAATGCTATTTTTGCAAATATACTCCCCATTAATGCAAATTGAAATAATGAGTCAGTATTACAGTCAACATTTGCACCAAGATCAAGCAATGCAAAGCTTTTTGTCTTAGTTGGACAGACAGATGCAATAGCAGGACGATAGATATTGGGTAATGTTCCTAAAATAAATCTGGAGATAGCCATCAATGCTCCAGTGTTGCCTGAAGACACCATCCCAAAAGCTTTACCTTTTTTCACTGCTTCAACAGCTGCCTTCATACTTGAATCTTTGCGATGTCTAAGTGCAAAAGAGGGTTTATCATTTGGAAGAACATTATCAGAGCAATGGGTAAATTCGGAGTTATCGCTTACTTTTTTGTATTTTGAAAGCAAAGGAGATATTTCTTTCTGATCTCCATAAATATGAAAAAAAACTTCAACACCTGGGTCAACAAGATTATCCAAGAAAAAACTAGCACCTTGAATTACGGAAAGAGGTGCAAAATCCCCTCCCATAGCATCAAGTGCGATAGCTATGTTGTTGTTGACCGTGGGTAACATATCATGAGTTACTCCGCCTTTTGTTTAATGAAAACACGTTTTCCTTTGTAACTATTGTCAACTGCTATGTTGTGAGGCAACATGAATTCTCCAGTTGTTGCACATACTACAATATTCTTAGGCTTAATAGCATGATGAGAACGATGCATATTACGCCTTGACTTTGACTTTTTTCTCTTCGGAACTGCCAAAACTTACTCCAATTCAATTATATAACACAATTTATTAGTAGCATGTTTTTTACAAGGAGTAAATAGCAAAATAAATAAGGTTTTCTTATACAATTCAGTCTTATAAACTTAAACTCAAGCATTTTGATCAAAGTATATTGAACTTAAGACATATCTTGACTATACTCTGGCGAAGTTAATAAAAATTTTAATAAAATCAGTAAAACTAATTTTAGCTAAGATAAATGTAAAGTGAGTTCCTTTAATATAGACAGCGTTAGAATAATCGGTAGATGCTTTATGAACTTTCTGTTGAGGATTGGTAACGCATTTGTATTTTTTATTCAATCTCTATACCACTGCTTTATTCCTCCATATTATTTTAGCAATGTGGCAAGACAAATTATAGAGATAGGCTTTTTCTCTTTGCCAATTGTTGGGCTCACTGGAGTTTTTATAGGAGCAGTGATAGTTTTACAGAGTAGCTTAAGTGGTATATTGATTAATCAAGAACAAGTAGTACCTAAACTTGTTGCGATCACTATCATTAAAGAGTTAGGGCCAGTTTTGATCAGCTTAATAATGGTAGGAAAGGTTGGGTCCTCAATTGCAGCAGAAATTGGCACGATGCGCATCACTGAACAAATAGATGCACTTACAACTTTGGACATCAATCCTTTCAAATATTTAATTGTACCAAGAATTCTAGCGTCAGTTATAGTATTTCCAATACTTACAGTATGTGCAGATCTAATAGGAATATTTGGAGGGTATGTCACCGCAGTCTTTGAATTTAACCACAATTTAAATATATACATAAAATATACAGCTCAATTCTTTAATATGTACGATTTTATTGTTGGGCTAATGAAAGCGACTGCTTTTGGAGCCATAATTTCTGTTTCAAGTTGTTATTACGGTTACCATTGTAGGGAAGGTGCACGAGGAGTAGGTATTGCAACAACATCAACTGTTGTTATATCCTCTATATTGATAATTTTAGCAAATTACTTAATTACTTTAATACATGCATAGCCCCATAATATCAATATTGAATATAAGCTTATCCTTTGATGATAGAACGATATTAAACAACATAACTTTCAATATATCGAAAGGAGAATCATTAGTCATACTTGGCGGCTCAGGAAGTGGTAAATCTGTATTAACAAAAATAATTATTGGATTACTGACACCAGACTCAGGGTCTATTAAAATAAATAGTAAAAGCAAAAATAAATTTGGAGTCTTATTTCAAAATTCCGCTTTGTTTGACTACGTTACAGTGTGGGAAAATATATCTTTTAATTATAAAAAGCGCTTTAATATCAGCGAAAAGGAGGCAAAACAGCTAGCAATCGAGAAGTTAAATGATGTTGGACTGGAGGAAAGCATAGCAGATATGTTTCCAATCGAGCTATCAGGCGGAATGAAAAAAAGAGTAGCACTTGCAAGGGCGATTGCGCACAATCCAGAAATTATTGTATTGGATGAGCCAACTTCAGGATTGGACCCAATTATGTCAGATATGGTAAACGAGATAATAATAAAATTATCTAAAGACTTTAACCCTACAATTATCACGATTACACATGATATTCATAGTGCATTTAAAATAGCTGATAAAATAGCAGTATTATACGAAGGGAATATTATCTACCACGGAACTGTCCAAGAAATACAAAATACTAATAACGAATATATAAAAAAATTCATTCATTATATATAGCTATAGGTTTACAAACGATATTGTGAATGCCACATCTAGCATAACTTGAGCTACTGACAATTGTCGTTCTGTTACTAGTGTAGTGCCACGGTGGTATGGTGTGTTAGCTATAAAACAACGCATTAAATATAGCTAAAGTAACTTATATCAATTTTTATTATTATGCCAATTCCAACTGCGGAAATTTATTGAATTTGTTACTTCACTACTCAACAGCAATTACAACTGATGATTTTATTTCATTCTACTACCTGCTGATTTATTTTCTGCTCAGCATATCCATTAAATCAGATTCTTTGAGTTTATTATGATCAACTTTACTGAATTTATTCACCATAGAGCTCATTTGATTATACTGCTTAATTAGAAGATTAACGTCAGTTACACTTGTTCCGGACCCCTTAGAAATTCTAAGTCTTCTTTTGCCATTTAAAATATCTGGATTTTGCCTTTCTTTTTCGGTCATTGAGTTTATGATGGCTATATATTTTTTCACTTTATTGTCGTCTGGCACACTGCTACTTAGCTTTTTTGTGAATGAACTAGGGATGAATTTCATTATGTTGCTAATGCCATCCATTTTACTCAGAGTTTTTAACATTCCCACTAGGTCGTTTAGATCGAATTTACCCTTTTTTACTTTCTTTTGTAACTTATCAATTTCTTCCTGACCAACAATCTCAGCAGCTTTTTCAACCAATGATACAACATCACCCATGCTAAGTATCCTTTTTGCAATTCTATCGGGATAAAAATCATCGAGGTCACTTAATTTTTCACCACAAGCAATAAATTTAATTGGACAATCGGTGATCATTTTCATAGAAAGAGCAGCACCACCACGTGCATCACCATCAACACGGGTGAGAATAATGCCGGTTACACCTATTACCTCATTGAATGATTTGGCAATGTTGACCGCATCCTGGCCTATCATTGCGTCGGCTACTAAAATAACTTCTGCAGGTGAAGCTATTTCCTTTACGGCTTTCAACTCATTCATCATATTATTGTCAATATGAAGCCTGCCTGCGGTGTCTAGTATTAATACATCATAATTATCGTTCTTTGCTGCTGCCAGTGCCCTTTTTGTAATTGCAATAGGCTCCTCATTTATTACTATAGATAAAGTTTGTACGTCTATCTGTTTACCTAGCACCTCAAGTTGTTTCTGGGCAGCCGGCCTATAAATGTCTAAAGAGGCAAGCATCACTTTTTTCTTTTGCTTTTTTAGCTTGAAAGCAAGCTTTCCTGAGGTAGTTGTTTTACCTGCACCTTGTAAGCCCACCATCATAATCACAGCAGGGGGTTTAACTGCTAGATTTAAGTCACTTTTCTCTGATCCGAGAACTGCAACTAAATTATCCTGCACAATTTTAATTATCATTTGTGCTGGAGAAACACTTTTTATGACTTTTTCCCCAATCACTTTATCTTTAATGTCGTTGATGAATTTTTTTGCAACTTCAAGTGAAACGTCAGCTTCAATTAAAGCTATACGTATTTCACGCATGGCAAGATTAAAATCATCTTCAGAAATGATCGACTTTCCTCTCAGTTTACTAAATACAGAATTTAAACTTTCAGTTAACGATTTAAACATAATAGCATTAGTAGAATACTCATTAAAAAGAGAGAAGAAGCTGAAACAAAACTCACTGAGTTATAACTTAGCACTTCTTTAAGTTTAGTAATATTATTAAAGTATAAATTAGTAAGTGAATTAGTCAAGTTTTGCAGTACGTTGGCAGACATTTCTCTCACTTTAAAGACCAATTGATTGAACAGCAAGACAATATAGGGTACGAAAGCTCTAAAAATCCAATCAATATCCATTTTAAAATTTATTCTTGGGTAAAATAACTTGCGTAAAGGAATAAACAATAAAGTGGTACATAATAACAAATTAAATTGCGACAAAATATTTTTTGTGTTGTACACAAAATCGAAAATCGAAGGGTTATTGTAAATAGGCAAGTAAGGGTTGCCAGCAATTATACATATGAATGCTAAAATAATCATTGTTATTCTACCTTCTTTCCCTTCTGAAGGTTTGGACTTGCTTTTAGCGATAAATATGTAATAGAAAAACTTGAGCCCCACGCTTAAATAAAGCAGTAAATTTAGAATCTTGTATAAATTTTTATACACTTCTAAATTAGCACCACTTGCTTCAATCTCGGCTGTAATGTATGATTTGCTAATAAATCCAACGGTTCCAGGAAATGCAGCCACTGTGAATATCGCAATTATAGCACACATGCCTTCGACTGACATCAATTTACCCACTCCATTAAAACTAATTGTTTTTGTCCGCGAAATAATCGCATTGCTAACCACAAACAATAATGATTGATAAACAAGAGAGAAAATTATGTGTAGCATCAAAATTGGTATTGCCTTTTCCGAAGGGCTGAGTAAACCTCCTGCAATAATCAGCAAGCCCATTTGTCCTACAACATTATAGCATAGAAATCTACGAATATTTTGCTCAAGAGAAGCAAATATAATGCTGTAAATTACAGTGATGGCGCCTACAAGTGCTAATATTTCAGTACAATCTTGCCATAGGGTGTAAGTGTGTAAAAGCATCACTAAAAAAGAGACTTTAGTGGTAAATAAAGAGAGATATGTAGTGCCATGTAGTGATGCAGCAGGATATGCATCAACAACCCAAAACGAAAAAGGAAAACAAGCGCAGTTTATCAATAAACCCAAAATTATCAGGTTAGTGCTTTGAAGTGCCAATCCTGCTGTCAATATAACTCCAACCAAAAAGTGTACACAAGCGTACCTTATTGCAGATCCACTATCTCTACAGCTAGCTGCGATAATAAAAAATGCACTGATGGTCATTAATTCAAAGAATATTATAACCAACATTATCTGCTTGGATAAAATTGCACAGAGTGAGCAGGTAGTATAAGCAAAAAAAGATAGCATCTCTGAAAAAGTCAAATTTTGTGTTGGTAGAACAGCTAAAAATGCAACTGATAAAAAAGATATTAGTACGATACGAAAAGATAAATCAAAATTTAGAACTGGATGAGAGCAATTCAGTGTAGTACCTAAATTTTCAGGTAATATTAGGACTATCACTATTAATGTAGTCAACAGAAATAGCAATAAAAATTTATAAAGTTGCACAATGATGTAAAACAGTATGGTTTATGCTACCTCAACATACAAATAAAATCAATTTGCATATTAACCACTAGTTAAGCTAATTACCATATAATTATATCAGGGTTTAGAAGGTTATAGAGAAACCGGTCAGATTAGGTTTTTAATCTAATCTGACCGATAGCTTTAATAGTGAGGTAAGCTTTAATATAGCACTCCTAATTCACAGTGCTACACTCGTGCATAATTTATTTTTAATTTGTGCACGAGCGTTAGTAAATTATTTACTTTTTGAAATAAAATTTGGCATCACTTTAATATCCAGACTTAGTAAACCTCAGTAGGGCTGCCAGTTGGACCCATAAGAATTACTTGTTCACCTTCTTTAAAACATTTACATAAATTAGTGGAACCGCCAGTTTCAAGCACAATAGTGGAAATAATTCCTTTTTTTTTGTCTACTTCAGTGCCGGTTACAGCTATACCTTCCATAGCAAGGGTTGTATTATTGACTTTTCTGCTATTGATTGCAAAATTTTGCAACCTAAAGAATTGTCCGGGTTTAAAATTTTTTGCCGCAAGTGGTGCTTTGATCACTATTTCCACAACTTTGTCAGTTAAATATTGAATTTTTATAATCTTTGCGGTGAATTGCTCTTTGATTCTATTAAAAAATTTTTCGTTAGCCAGGTGTTCTGATATTATTCCAGCGCGTGACGCTTTAGTGTACAAATGCTGCAATTTGTAGGTAATTCGCATAGTAGGTGGTGTTATGCAAGTAGCTGACACTGGAATCCAGTTCTGACTATACAACCATCTGATGTACTCATTCAAAATTAAGTTTTCTGGATCCCAGTGTCTGGGCACTGGAATGACATCTTTTTTGGTGAAAGTTACTCTTACATTACAACATTCATACAAGTGTGCATATGACTCCGAGATTCTAGCTGGAGTGGGAGAAATGAAGCTAACTCTATTCAAAAGCTGAGAAATGATAGGGTAGCCGTTCTTAGCACTTGCCATAGCTTTCACGACGCTGCCGCTATACGAAGGGTGAAGATCACCAAAAAAGCTAATTGTTTTATTGTCTTGCTTATATACCAATATCCTGTCTTTATCCTGCATCTTAGGAGAAAATACTGGATCTATTTCTTTTCCTAATGAGTTTAAATGAATAAAATATCCATTACTTAGTTGAAAATGCTTTTTATCTTCTGTTGCAATAGCCGTGTTTGGTTCAGTGCCTGCTGCTATGAGAATAGAGCGTGCTTTGATACATTTAATTTCGTGGGATTTTGTATCAATCAGTTTTATCAACTCAGCATGATTATATTTGTCTGTAACAATTTCAATAGGCTCTAAGTTTTCAATGAAGTAGATTCCTTCTGACAATGCATTTTGCACCTCTTCGCTATTTAATCGATAGCTCGGTGAATCTTTTAGCTCTTTTCTGTATATAATTTTCACTCCCCCGAAGCTCTTAGTTAGTTCCAATATTTTTGCTTCTCTATTCTCTTTTTTTGCTAACTCTTGCTCTGCTTGGATCAATTTTGCGTGCGATATAAGCTCATTTGCAATTTCATATTCTTCTTCCGTCCAATCTTTTTCAACATATTTCTTTCCATACTTATCAACTAATATCTCATAACGAAGAAGAAATTTTTCTACTTGAATTGGATAATATGCTAAAGCTTCAGTGGCAGTATCAATTGCAGTGAGTCCTGCACCTATGACAACTATCGGCATGCGAACTTGCAGATTTGCTATGGAGTCGAACTTAAGAGCACCGGTAAGTTGTAATGACATCAGAAAATCAGATGCCATGCGCACTCCGCGAGCCAGCATATTCTTTATTTTGATCATTCGTGGCTTGCCAGAGCCAAGTGCTAGTGCGATGTGATCAAAACCCAAGTTGAAGGCATCATCAACATTAATCGTGCCATCAAAACGAATGCCTCCATAAAGTGCGAAATTCTCACGCCTTTCCAGTAGTAATCTAATAATCTTTAAGTAATTTTTATCCCATCGGGAAGTAATGCCATATTCTGCCACCCCACCAAACCCATCTGCCATGCGTTCACTCAATTTTTCGTGTTTGAAATCTTTAATTAGCTGAAAATTATCGATCAAAGGTTCAATCTTTAGTCCATCAATGGCGATAACGTTATGCCCATCGTTTAATAAATGATGAGCTAAATTAAAACCCGCAGGACCAAGTCCTACAACTAGAACGTTTTTTCCAGTATTTTCTTTTGGCAATGGACGCTGAAAATTTAAAGGATTCCAACGGCTAAGCAGAGAATATATTTCAAATCCGTACGGCAAATTGAGTACGTCGTCCAAAATCCTTGTTTCAACCACTGGCACATTTACAGGCTCTTGTTTCTGATATATGCATGAGTTTATGCAATCATTGCATATTCTATTCCCAGTAGCTGCACATAATGGGTTATCTATCATCACAATTGCAAGACTTGCTATGCTATATCCTTCGCTTTTTACCAGATTCATTTCTGATATTTTCTGCTCTAGTGGGCAGCCGTGCAGCTCAACTCTAAGTGGAGACTTTTTGAAAGTGTTGTCATCATTGATTAGCCCCTTTGAGCAGCTGTCCTTACTTTGCTTATGACAAAATATGCAGTAGTGAGCATTATCTAGTGCTTTATTCAAACTCACCTTTTTGCTTGTTAGATCAAAACCATATCTTCTTTTCACCTCATTTGAATACAGAACCTCAACCTCGTCTACTTCTTTTTTCAAGAATGATACGAGATTTTCGTAATCAATTTTCTTATGTATGCTAAATAGTATACTCTGTTTATTTTTTACTCTCCAAACTGCATATTGAGCCGCAAGTTCTATTTCTTCTTTGTGATCCTCTTTATTTTCAAGCCAACTCATTACCTGCTCAGAAAAGTTTTTTTCTGTTGTCGGTAAAGTAATGAAACTATTTAATTTGTTAGTGACATAATCAATATTTGCTACATCAGTGTATTTCTTCAATGCATAACGCTGAACAAATAATCTTTTGCATCTGTATATTACAGCAAAGTCATTGTGTTTTTCCTTTAACTCTTCTACTTCTTTTTCAATATTGAAAAATTTTGCAATAAATTCATCAAGTAAATGTGAGAGATCCATTATTAACTGGCTATTACAACCATCTTTCATCCAAGCTGGAATCCATCCTTCTTGTTTTCTGGATCCCAGTGTCAAGCACTGGGATGAACACTGGGATGACATCGAAGAAGAAGCTGCTTTTTCTCTTGCTTCAACTAATGAATAAAACAAGCTTTCATCGCACGATTTTATGTAATCCAAAAACGCCTTATCTAACTTTATTAATTCACTACGAGTGTATAAGTTTGAAAATGAGATTTTGAAATTCAGTTGCATCTTTATACTATACAGTGTACATACTGTTTCTTACAAATGAAGATTTTATTTATTTTTTAATGCTGCTGAGATTATTGCTTCTGCAACTTTTTCTTCCTTAACATATGCAACACACTCAAATTTGTGTAGACCTAAACGCACACTTTGAATATTAGCTTGAAGAATCAATACGTCTCCTGGAGTAACTGGCTTTGTGAATTTTGCATTTTCAATGGATCTCAAGTAAACAACTTTATTTTCTATTGTTTCTTTACCGAGGACACATATAGCAGATGCCTGAGCTAAAGACTCAATTATCAAAACTCCTGGCATTATCGGATGGCCAGGAAAATGACCAATAAAAAATTGCTCGTTGAAAGTCACATTTTTGATTGCTTTTATACTTTCACCAGGTTCGCATTCTATAACCCTATCTACTAAGAGAAAAGGATAAGAATGTGGTAGTATTTTTATAATATCACTGATATTACATTGCATAAGTCTATTCAATGTTTTGCAAAGCAAATTCGGGTATTTCCTTGTTTACATTTTTTAATACTACATCCGATAAATCTACTTCATCCATAGAGTATAAAACTTGATTCTTTTTTGAAATAAATAGTACCAAATCTATGTTGTTTTTTTCTGCTGTTTTTTTAGCAACTTCTTTTATCTTGTTAAAGACACTTTCTACTGCTTCTCTATAATTTTCTTCTAAATGTGACATTTTCTTAGCGTAATTATCCCTAACACTTACAGTATGCTTACTAAATTGTTCTGTCTTTTCTTTTTTTGCTTCTTCTGACAAAAGGTCAAATTCTTCTTTCGATGGCTTAAATTTTTCTAACTCATTTTCAAATTCCTTCTGTAATCTAGAATTCTGCTCCTTTATTTGTTGTTGTATATTTTGCAGAGCCAGAGATTCATTGATAACCTTATCACTATCAATAATGGCAGCCTTTGTATTAAGCGTGCTCTGAGGTTGATACCCTACAAACTTATACCCCACAAATAAGGAAATAATTAAGGCAATAACTGATGTAAATAACTGTATATATTTCATTTAAATCCCCGCTTCAATAGAAATTTTAACGTTTGTCGATGGTATTATGTCATAAGCTTCCTTTACTAAAGGAAACCCAAAATCTAATCTAATTCTACCAAAAGGAGAAGGCATTGAAAAGCCAAAACCTGGTGATACTCTTATAAGCTTACTATCGTAATATTTCCCACTATATCTCTTCTTTTCATCTAAACCAAAAAGTGTTGCATAGTCAACAAATAGTGAGCCTTTGATACCAGCATAGTCGTATAATTTAGATAGTGGAAAATCTACTTGCTGTGTTAAATTAAAATAAGTTTTGCCTCCCAATGAGCTTTGATTTTTGTCTTCTGCTCTTGGTCCAATGCCGGAAAGGTCAAATCCTCTAATCTCATTACCCCCTTTAAAAAAGTGCTGGCCAATGTTTAGATCTTCATCGGTATAAGAAAAAATATGACCTGCTGCTACTTTAAAGCGCAGTGTTATATCATCATCAATTTTGCTTAATATAGGATGTGTATAAAAAGATAAGAATTCAGATTTTAGGAAATTTACATTTCCTCCCAATCCTGAAATATCCTGATTTAAGCGCAATAAATATCCCTCTTTAGGAGTATAGAGGTTATCCAGTTTATTGTATGATAACGTATATCCCACTGATGAAACCTGATACTCACCTTCTTGATCTCTTATTATCTCAGAGATATCCTCATCTTTTCCACCCTTATTGTCCATGTGTATGTGATTATACTTATAAGAATATTGAAAGGAATTGGTTAGATTTTCTGAGATTTTATATGATACTTTTGCTATTCCTCCCCAGTTGCAGGTATCGAAAGTAGTGTTTGGTTTGTCTTGTTTTTCATAAAAAACACCCATGCCTAGTGAAGTATCAGAGTCGTTAAAATTATTTTCAACAGCGTCTATACTAGTAGAAAGAACATATTGACTTTTTTCAAGAGCAAAAGATACTTCTTTACCACTACCAAATAAATTACGATCTGTGAAATCGGTTTTAACAAATACTCCACCAGGAAGAGACATACCACCTGTTAAAGATAACGAGGCAGTTCTTTTTTCTTTAACATTTAAATCAAGATTCACTGCATTGTCATCCACTGTATAACTATTTATTTTTACTGTTTCAAAGAAATCACTATATATCAATTTTCTACGTGATTTTTGGATCTCAGATGTGTTATATGCGTCACCTTCTGCCATGCTAAGTTTTCTTCTAATTACTTTATCTAAAGTGCGGTCATTGCCATCAATAGTAATTTGGTTTATATAAATCTTTTTACCTGGTAGCACTTTGTAAGTTACATCCACAATATTGTTATGTTGTGTATATTCTGGATTAACTTTTGCAAATATATATCCTTTTTCGCTTAAATGTTTACTTATTTTTTCTGCTGTATTGTTAATTTTAACTCTATTAAATATTTGATTATTTTCCTCTTTGATAAATTCTAATATTTCTTCCCTTAAACTTAAATCCTGAATCTCAGTTTCAATATCAACTTCATTATTTCCAAATAAGTATTGCTGCTTTTCATCAATCAAAAAAGTTAACTCTATTTGGTTATTATTATCAACCTCAACAATTGGTTGGATATTATTTTGAATATATCCCTTAGATGAATAGAAGCGATCAAGCAGTTCTGTGTTAATCAGTAGATATTGAGGTGAATAATGAGTTCCGCTTTTAAAAATGGCTCTAAATAACTTACTAAATATATCATTGCTATGCCTTTTGATAACTTGCTCTAACTCATTTGCTGAAAAGTTTTTATTACCTATAAATCGTAAACCCTTAATTTTAGAAGTTCTTCCTTCTTTTATCTTAAAAATTAGGTTTATCCTATTGCTACCAAGCTTATCTAGCTCATATGCAATTTTAACACCAATTTTACCACTGTTCCTATAAAGAGTAGCTAGATTTATTAAATCGTTTTGTAATTTTGTTTCAGTGAAAATAGTTAGTGATTTTGACTGGATAACGTTATTTAGCAACTCTTTACTGTTAAATAACTTATTGCCTTTCAATATTACTTTGTTAATCAATGGATTCTCATGAATTTTTACTACTAAGTTTTTTTCATCATCGATATAGGCGTTAATACTAGCAAATAACTTTGTTTTATATAAATCTTTTATAACTGAATCTACATCATCATCATTTATATGATTACCTGGTTCTAATTTTGTATAAAACCTTATTGTTTGATCACTTACTCGCTCATTGCCAATATACTTAATATTTTTTATCTGTACTTTTTCCTTATTTTCTAGAGCAACAAGTAGAGTGGGAAAAGAAATAAATATTATTATTAGTATGTGAAATAACTTTTTCATATGTATCTTAAAAAAGATGCCTAATATCATTTGTGATTGCAACTGCCATCAACAAAAACAGTATGGTAGCACCAAAAGTGGCTGCATATTTTTGATATTTCAAACTCAAATCTCTACGTATAACTGCTTCTATAATATAATGAAATAAATGCCCACCATCTAGTAGTGGTATTGGCAGCAAGTTAATTGCAGCTAAATTCGCTGAAATAATTGCCATAAAATATAGAACCATAATAAGTCCCTTTTTAGCTGATTGCCCTGAATATTTTGCAATTTTTATTGGCCCACCTATTTCATTTATACTCCTTTTACCAACAACAATTTGAAAGAGTGCTTTGATTGTTAAACACATAGTGTGGTAGGTTTCATTCACTGATAGGCTAGCAGCTCCAAGAAAAGATGACTGTTTTAACCCTATCATATTAATTGAGGTAATTCCTATAGTTTTTCTTTCTATTATGTTACCAAAGACATCTCTATCCTCAACTGTAAACGGAGTTAGAATAGTTCTGTACTCTTCGTTATTTCTGCTATACTTAATTTCTATTCTTGTTTCAGGGTTGGACATTATCACGCGTGAAATATCTTCAAAGTATTTTATTTTGTACTCATTGATCTGTGTAATAGTGTCACCTGGTAATAGGCCAGCTTGCTTTGCTGCACTTTCTTCAATTACATTACCAATTACTGGTGGAGTACGATAATAACCTGCCACGCTGAAAAATATTGTGAAGGCTATAACGGTAAATATCATGTTTGCAAAAGGCCCTGCAAAAACTATTGCTGCTTTTTGATATCGAGGTTTTGTATGGAATGAGTATAATTTTTCTTCTTCAGTTAATTTTTGTTGATCAACAGGAACGCTTGCTGCATTAGTATCCCCTAACATTTTAACGTAACCACCCAATGGAAAGGCACTTAATTTCCATCTAGTTCCAGACTTGTCGTTAAAACCAAAAATTTCAGGACCAAAGCCTATAGAAAAAGATTCAACTTTAACCTTGCATGCTTTAGCGACAATATAATGCCCACATTCATGCACGAATACTATGATAGAAATTATTAAAGAAAACGATAAAAAATAATATATTCCAGCGCTAAGTTGATGAGAAATTAATTCCACCTATGTTTTAAATCTTAATCAAACGTTGAGTATATTAAAATGCGCCTTGCTTGACAAGTATTTAGTTTAGTCTTTAAATTAAAAAAAAGTTTAATGACAATGATAGATATCTCCTTATTAAGAAGAAAACTGATGTATAGGAGTTGGCATAGGGGTTGTAAAGAAACTGATATACTTTTAGGGCATTTTGCATTGAAATATCTTGATAAATTTTCCTTAAGTGAACTAATTGAATACGAAAAAATAGTTGATCTTGATGATTGCGAATTATATTGTTACATAACTCGTAAGAGACTTCTCCCCCCTGATTTGAGTAGTGAGGTAGTCGATTTGATTGCTTCCTTTAATCACTTATGCACCCAATAATCTTGTTTACCCTATCTAATACTTCAGCATATTCTACTCTTTTTTCCTCCTTATACTTTTTGCATTCTTGATTTATTTCGTCTAATCGCTTTGTTAATTCTAAAATTTTGTCTTCGAGAGTCAATGCTGCAAGTAAGAAATTTAATGCATCTGAGCCCTTACCTCCAGTTCTTTGAGATATGGAGCTAACTAGCTTGTTGAAGCTATTAGCAAGTTGTAATAAATGGTCCTTCTTTTTACTTTCGCAAGATATTTTATATGTGTTATTATGTATAACTATTTCTACTACTTGCATATGATGCTATATTGTACAACTTTCAAATTTACAATATAGATTTTCATTCATTTATCAAGAGGGATAACTTTTTACTGCTACGAAAATAAGTTTTAAAGTATTGATGTTTTGCAACCTTCTGTGACGTCAAATTACTTGCTTCTTTCAAGTTATAGCTTCTAATTGAAAAAGAACCAAACCCCCTGATTTCAACTCTATTATGATATTTTAACGTGTTTGAAAACACTCGAAAAAAACTATCAACTATGGCTGCTATAATAACCTTATCTAACAAAAGGTTTTTTTTTGCCACTTTTGCTATTATATCAGATTTCGTTGCCATTTATATGAAGCACAAGAAGTTATTTGGCAGATAATATTATATTATATTTTTCAACACCTACTACTTCAACTTGTATTTTTTCTGATATAGAAAACTTTTTATTTTCTGGTAAATGCTCTTGATCTACTAAAAGGGTTACATTGTTCTCAATTTCAACGATTAGACCATTTTCCTCTCTCTTACTTACAGTAACCTGAATTTTATCCCCTACTTTAACTTTCTCTATCAGTTCTTCAAGAGGATCATACTCTATTTGTTTTACTCCAAGATAAATTCTTGTCCGATCTACGTTAGCCCTTATCACTTTTGCTTCTATTTCATCACCTACATTATACTTTTTTATCTCATCTGAATTGTTTTTCGACCAACTTAGATTTTGCATATAAATTGTTCCTTCTACGTCCTCAGATATCTCAGAATTATCAAAAGTCACAGATATTTGTGAACCATTGTTGCTTTTAACTTTACCAGAAACAATAGAACCAAGAGGATATTTATCAATAAATACTTGCCAAGGATTCTCTACGCACCTTTTTGTGCTTAAACTCATCTTATTTTTAATAATGTCAATACCGAGAATTTTTACATCCACTTCTTGTCCTATTGTTACAAAACTACTAATTGGTAAATTACTCTTGCTCCAAGTTATTTCTGATGAGTGTACCAAACCCGCAATCCCAGGTTTAATCTCAACAATGAATCCACAATCTTTTATACCCGTTACGCATCCTTTGTGTACGCTGTTAATTGGGCATTTTGACTCTAGATCTTGCCAAGGATTGTCTCCTAATTGTTTTACACCCAGGGAGATTTTTCCATTTTCTCTATCTATTTTTATAATTTTAGTTTTTATATGCTGACCACAAGAAAAAATTGCAGATGGATGACTTACATTACTCCAAGAGATATCTGTAATATGTAGCAGTCCATCTATAACTCCCACTGTATCTGATTCATGAATGCCAACAAATGCACCGTAGTGAGTGATGCTTTTTATTTTGCCTTCTACTACATCACCTTCATTTAAAGATTCTAAAAACTTAATTTTTTCACCAGCATGCAACTTCTCTAATACCAGCTTTCTTGATACTACAATATTCCCCTGCTTCTTATCCATTTTAAGAACGATGAATTTTTGTTCAGTTTCAATAAGGTGATTAGCATCTTTTATTTGCTTCAAATCCACATGACTCAGAGGTAAAAACGCACTTATTCCATCACCAAGATCAACAATAAAACCGCATTTAATTGAGCGTTTAATGATTCCTGTTACTTCATCTTTTGTAATTGCGCTTTCTTCCAATTTATTCCATTTTTCGTCTCTGATTGCTTTCTCACGACTAAGAACAACATTACCATGGTAATCTTCAATTCTTTCAACATAAACTCTAATTTTCGAGCCAACAGTGATATCATCATTACAACTGAGCTCCTTAATCAGAATTCTTCCGTCTGACTTTAAACCAACATCAACCACAATATCATTAGAATTTCTTCTTGTGATTATACCTTCTACCACATCTCCTTCTTTGATTTTGTTAGCAAAAGAATCTTCACAAAAGTCATTGTCTTGATTATCAAATTGATCTTGAAATATCTCTTCTATGAACCTATTTGATGATAGCCTCTTGATAGCAACTGTACTTTCCATACCTTTTAATTTTAACTTCATTAGAACTCATATATTATATAATATTAATAATTAGTGACAAGTAAATTCTCATTAATTCATTTCGAGAATTGTTTAAGCTATAAAAGATTAAGTTATGTAAGATATGTTATCTAGGAATAATAATTGGATTAGGTCATTTTCCAGAAGATCTAGGTTGAAGTTGAATGTTTTGGAGAAGTATTCTATTAAAAACAGCAAGGAATCTATAAAAAAGATCGTAGACTTACAAAAAAGAATACGAGTAGAAATAGGTTTCGGTAATGGTGAAAATATGCTCCATCAGGCATTCAATGAATCTGATCTATTATTTATAGGATGTGAGCCTTATTTAAAGGGGGTCTCTTCCTTGCTAAAAAGCATAGAAGCACACAGCATAAAAAATATTTTAATATGGACAGAAGATGCAAGAGAATTAATTGCCAATTTTCCTGACAACAGTGTTGAAAAATTCTTTATTCTCTTTCCAGATCCATGGCCAAAAAGAAGTCACAACAAAAGACGGTTAATTAATACGGAATTTTTAAATTTATTAGCAAAAAAAATACTTGTCACAGGTGAAATATTTATTGCAACTGATCATCAGGATTATGCAGAGTGGATAGAGTTACATATAAAGCAGTGTAATTTTTTAACCTATAAGGAAGATAGTTTTGCAAATTATACCCCAACAAAATACCACAGAAAAGCGCTAGAATATCAGCGTAAAATAAAGTTTTTTAAAGTAAATGTTATATCTAAACTGACTTAGATTTACCTCTGCTTGTTAGTACAGATGTGTACATGACACTCTATAGTGCAAGTAGCCTACCATATACTGGGAATAACAGTTTACTGAATTCTTTAATCTCACAAATAGAAAGATCAATAAACTTGATAAACATCAACATTATCAGCCAGCATTGCTTTTGCAACTTCAATTCTACCTTTTTTATGATCGGTTTGGATAATTTTATAACCTATAGCATTTTGTCTAGCAACCAATCTGGTGCTTCTCTACCTTTTTCCCACTTAGCAAATCTCATCTTTTCTTTTAGGTAATATTCTCTATATGCTTCTATTGGGTTATTACATTTATATCGATCAGGTAACGCTTGTGTAAAAGCTTGTATATCAGCTGATCGAAATATTAGCAAATCCTTGTTATTATCGCACCAATCTATAACTTCTTCGGATTTATGCGTTCTTTTGTATCGCAAGCTATATTCTATACACAATTCTTTTCCATGTTTTATTAACCAATCAAAGTTTCCTTTTGATTGTCTAGCCCATAAAGAACAAGGATGGTTTTTGTGAGTAAGTTTATATGGAACTTCTATATTCTGGTTTGTAATGCTGACTAAAGGATTTGGCTCTTTTAATGCTATTGAAAAAACACTGCTAAGCAATTGAGCAGTTTCTAGCGGCATTTTTACTATGTGCTTATCGCATAACATTTGTGCTGCAGTTACAGGATTTTCGTCTAATATAAAGATATTCATCTAAGCACCCAGAGATAGAATTTTTGCGTAGTATTTATTTCAATAAACCCTAAAATATCATTCAGAAAATGGATAAAACTCAGTTAAAAAAATTATACACAATTCCGAGGAACCTTTTCAAGCTACAATGAACGTATCGCTACCACTCTAGCAATATTATTTCTCACCCACTGAAGATATTGCACGGTACTGTCTACTTGATCGTCGTGACGGATTTCTGGAAACATTAAAATCTCATACTCAAAGTCGCTAAGCCATACTGCTTGGTTAGGGAGAAAAACCCGCTCAGATTCTATAATTGGGACAATTCGGTGAAATCGAGTTAATTTGTCATCATGTGGTACTATTTGAATAATAGGTAAATCACTGTTTTTCCTGAGCTCCTGAACCAATTGCTGACCGCTTGCTTTTGCTTCGATTAAAATTGCGTGTGGCTTCCACCTTGCAGCCAGCGACAGAACTTTCTCTTTAAGTTTTGGATATTCAAGTTTTGCGCGATATACATCGAGTAAATAGAATGTATTATCTACTTTTGTCCAGGTAGTGCAGACACTAAAGTCACTTGTATTGTTTGTTGAAATTGCAGTATCCCAACTTTGTGTTACATGCAAGAGGCTATCAGGAAAATTTTTATAGCGCTTCAACCACTCTCGTTTAATTATAGCACTTGAAAGTGGTAGAGGGTTTTGTTGGTATTGAGCAGCAAAACCATAACTCCCAAGTTCAGCTTTTATCATCTCAATTTCTTCTTTTCCTTCAGTTAGGGAATACAACAATTGACCTTCTTTTCTTGAGTATATTTCCTGTTCATGCTCTGGAATATGATTATTAACTGAATAAATAATCTCCTTATCTTCAGCTATTATTGGTAAACAGACATGATGCCATATGTTTCTTGGTTTACAGAGGAGGTGACCAGTTAAATCTTCTAAATGGAGTCTGTGCATCACAAGAACGATAACTCCTTTTTTTCTGTCGTTGAGCCTGGTTACTAAAGCCTGATCAAACCAGTTTGCAGCACGCTTTCTAAATGTTTCGCTCAAAGCTTGTGCGGGACTTAGTGGATCATCCACGATAATGAAATCTCCACCTTCACCGGTTAATGTTCCCCCAACTGATGTTGCAATCCTACATCCTCTTTGCACTGTTTGAAATTTATATTTAGTGTTTTGATCTTTGCATAATTCTACTTTCGGAAATAGCTCTCTATACCAATCAGATTGCATTATGCACCTGGTATCGAGTGAGTGCTTTTCGCTGAGGAGCCGAGAATAACTTGCAACTATTATTCTTGCAGTTGGCTGATTTCCGAGTATCCATGCGGGCCATGCAACACTTACACAAATAGACTTCATTGAACGCGGAGGCATATTGAATATTATTCTTTTCACTTCACCTGAACTTGCCGCTTCAAGCCTATCCGCTATGACTTTTATATATTGATAATCATTATACTCACACCCCGGTACTACCGTTTGAAAGCATAATTCAATGAATTTTAAAAAGTTTATATTGTTCATAAAATTGAGATTTTGTTGATTTTTTAAGATTTTTTTGTATAATTATAGTGAGAGTTAAAATATGAAAGAAACAAGAGAGCAAACTGAGAGAGAATTTATAAAAACTCAAAACGGGATAAAAATAGAGACAATTACGCTTCTTGGTAAAAATCAAAACAATAATCGAGGTGAAAAACATCTGATATACTTTATTGGTGGAAATAGAGCGTTAAGCCCTGGTAAAGATTATTCCCAAAATTGGAATTGGGCCACAGAGCAAGGGATAACTGTACATCTTTTTAATTATCCTGGACTTGGTTTAAGTAAAAACAGTTCATTGATACGTAGCAATAGAGTTAAATCTGGTATAGCAGTTGTAACTAACTTATTGGAAAAAGGTATAAAGCCAGATGATATCATATTGTTTGGAGACTGCCTAGGTGGACATGTGGCTGCAGAGGTTCATAAAAATTTTAAGTATAAGGATATACATTTAAGATGCATCGTTAGCAATGCTGCAAGTTCACTTAAACAAGCTTCTCTTTATTATTTTGGATTCATAGCAAAATTAAAAATTTTTCTTGCTCCGATAATCAAATTGGTACTAAAGATTTTTGGCTGCCACTGGAAGACATATAAAATCGTAAATTCAATTACTCCTTATACAATGTACTTTAATCGAGAGGGAGATAAAACGATAAAACAGCCAGCGCAACTTGCAACAGAAATAGAAAAAATAGATCAAAGCGGTAGAAGAAAAGATTACCAAAAAAAAGAAGTATTTGAAGATTTTGAGGAATATGAAGAATTTTTCAAGCAGTATACAATATTAAGAAAAAATGATGAATATATTGATCCTAAAAAAGCTGAGAAAGATATACATAAATTGCCAATTACGTGCTTAAAATCTTCCAACAAAACTGATTACACTTTTCCTGAGCTGATTAATTTATATATTCAAGCGACAGATGAATATTTTTCTAAACATGGCTCACTAAATAATGAAGAGAAAGTTAAAGCATTTAAAGAAAGTAAATTTTATAAAGATTTTTCAAGCTGTAAAAATTCAAAGGACTTTTTGCATAATTACATGAAGAAGCAAGAGATGTCATTTCAGCATGTGACAATAGAATCTGGGGAAAAAAGACCTTTCTTAACAAGTCAAAGAAGTCTAGGGTAGCGAGCTTTAAACTTTTGACGCATATGCTTTTTTCAACATTTTAGCCATCTGTATCTGTTCAGATGCATGCAAATATTGAAACCAGTGTTTCTTTTCTTGTCATCCGAGTACTGGGATCCAGAAGAATTAATTGTGAACAAATAGCTATACGATATTTTCAATGAAGTTACAAAAAAGCTGGATTCCACACTGGAATGACACCGTCATAAACTGCTAGGCCTTCATAATGTCATTCCAGTCCTCATAGTGTTTATCCCGGCCTTCATAATTTCATCCCAGTGTCCTCTTTCTCTTATCATCCCAGTACTTGATACTGGGATCCAGATGCATGGCTAATGCTGAAACCAATACTCCCTTTTCTTGTCATACGAGTACTGGGACCCAGAAGACTCAGGTAATAAGAACTAGATTCCAGCGCCACGCGCTGGAATGACACCGTCATAAACTGCTAGGTCTTCATAATATCATTCCAGTACTGGGATCCAACTAAATTGGTGAACACTTTACAGCATTTTTGATAGAAAGAACTAGATGCCAGTGTCAAGCACTGACCATTTTTTCCTTAAGTTTTTGCAGCTTGCGTTCTATTACAAAACCACCGTGGTACTAACGAGTGGCAAAATGATAGCAAGTTTTAAATTTTATTTTCAATAACGAAATTTGGCACATCTTGCTACACTTCCAGTTTTTATTGTACAAAATGGGCTTCTGTCGTCTGTGTCTGACATGAAGCTAATGTTATTCTCCCTCTTTCTTGTACTGGATTTAGCTTTTGAAACGCGTGGTTGAAATCTTCCTTACTCACTACCTTGGACTTTCTTTCAAGAGCAGCGTATATTTTTGCTTCATTAACTAGTTGTTCTAACTCAGCTCCAGAATAGCCTTCTGTTTTTTCTGCAATATCTTGAATATTTAGCCTTCCATCAGTTTTTGTATTTTTGGTATAAAGCTCCAATATCTTTTGTCTCGTTTCCACATTTGGATTAGGTATATGAACCCTTTGACCTAAGCGTCCAGGCCTAATAAGTGCTGGATCTATCTCATTGACCAGGTTAGTTGCACCAATTACTATTATATCTTTTCTGCTCTTAAATCCATCTATTTCAGTTAGTAACTGTGTTAAGCTCTCTCGACAGTGGTAAGCTGAGTTATTAGCGGTACTTCTTTTTTGGGCAACTGCATCTATTTCATCTATGAATACTATACAAGGAGAATATTTTCTCGCTACTTTAAAAAGCTCGCGTACAGCATGTGCACCATGACCAATATATACTCCAATAAGTTCTGGACCTGAGATACTTATAAAATTCATATTTGATTCACCTGCAATTGCGCGGGCGATAAGTGTTTTACCATTTCCAGGAGGGCCGTGCAGTATATAACCTTTTAGTGAGTTAATACTTTCACTTCCAAACATCTCACGCATTTCTTCTGTCATTTGGTTACAGCAAATAATCTGCAATCGTTGTTTTAAGGAATCGTCAATTATAACATTAGCAAATGTTGTTTTATTATCTGAATTAGCTAATTCTATTTCTATAGGCAGCTCTACTTCCTTCATTTTACTAAATATTTGATCATATATAAACCAAGCGATAAAAAAGAAAACAGTGAGTAACACAGAAGGCATAGCTTCGCTAATATAATGTGCAGCCAGCTCATATCCTTTACTGAGAAACATTGTATGCATATAGGCAAACAAAAGAGCAATAGAGACCATAATTGCTATGCATAGTAAACAGATAGCAATTCTTTTGAGTAATTCTGAGATTTCAATTTTTTTCATCTTACTGTCTTATATCGATTTTAAACTGAGAACAATTTTATTTAGATTAAATACTAAAAAAATATACCCTTACACTTCTTTGAATTCTACTAAATTCACTTTTAAAAAGCAATTATAATATACTTTGTGCGTGGTTAAGATAGCTCTGGAATAGTATAAAGAACTATGTCATCATTGAAGAGAAATTCATCTGTTGTTTTGTACTCTTTATTAATTTTATAAGAATCATAAACATCGTAATCTGCTTTTGTATGGTAATCACAATATTGAAACTTACCCTCTTTATTGAAAAAGCCAAATTGATCAATTAATGTAGCCATTTTCTCACTTTTTGTTAATTCAAATACATCAGCTGGGCAGTGGCCTGAAGAATCTTGATTAGTAGTTCCTTTTGCAATAAAAAAAGATGGTTTATCGTTAAGCAACTTGCAGAAATTTGGCTTATATCCCTTTTTCATATAGTTTAAACTTGTATACTGGTATTCATCTGGAACATTTGAGTATTGAGAATCATACTTTTTATGTTCAAAAAACTCATTACCTAAGAAATTACAAAATGTTAATTTATAATCATCATTATTACTAGACTTAACGACTTTAAGATAATGAAAGTTTCTAGGAATTTTTATCTCTTCTTCTGTAACGTGATTATGTATGACCAATTGGTCATCAAGCATGCAGTAACCTATTTTTGGTAAAGTAGCTACAAGCTTACCGTTTAACATGATATCTGCTTGATAGATATTATCCGATAATTCTTTTCCCTTTTGCAAAGTAAAATCCTGCCCTGCTTTAGCTGGTGCACTGCATTGCTCAGTTTTAGTTAAGTTTTTTATTATTGTTGATATCTCACTAATTTCTAATATAACATGCTCATTTTTTGTGTATTGATACTTATAGCAACTACCATCTTCACATACTGGAAGACATTTTCCTTCTTCATCTGATATATAGATATAATCACCTTCTATTGTAAAATAAAGTCCACCTTTTTCTTCTTGAATTTTTTGTAGTACTGGGTCATTTTCATCGTTAAAATTGATAAAATTGAGTACTCCAGTTATATCTCTACCAGACAATTTGAGGCCAAAGTTAGGACTATCTTTTATGTTGTAAAGCGAAATCAAGATAGGTTTTGATTCAAGCTTTTCTATAATATTGTTTCTATTTGTACTTATTATAGCTTCTTGTTCTACAATAAGATCCTCTTTAATAGAGTTTCCACTTTCATCAGATCTTTCTGCCTGCAGGGGTAAGTTTCCTTCATATAAAGATATTTTATCTCCCTGCTTCTTTAACTTCAAACCATTAATATTCTCTACTTTAATTGTACCAATATGTGAATTGATAACCTTACTATTTTTGTTTAATATATAATATTCAGCAGGAAGTTTAATCAATTTTTTATAGAGCGGATTTTTATCCTCTATTTTAAATATATGTTTTTCCATGATATTACCTTAAATAACCAACAACTTGCTGATTAATGGCACTTAGGCTACTAGGAGGAGAGACATAACTCATAAAACTCCTTGGCTGCTCATTATCTGCCACTATTTTTTCAGTATTAACGAAAGCTCTTTGCTGCTCATTTAATCTTTTTTCCATATGATCTTTGAAAGTAGCCAAACATTTACTAGTTTGTTTGTAATCAGGTAATGATTTTTTCGCAGCTACACACAAGAACTTCAACAACTCATTATGATTTTCATCATTAAGTAATGACTTATTGATAATGGTTGACTGCAGTTCTACTGGATTAAAATTTAGACTTTTCTTTGAAATGCCGCATTTCACAGCTGTTTCTCCTAATACTTCTTCAAATTTTTTTACAATATCTACTGCATCTATTATTTTTGTCACTCGATTAAGCTCCTCTATTTCATTTTTTACTTTATATTTGTCCTGTCCTACCGCAGGGTAAAAGAAATTTATTACTTGAGATATAAATGAAGTTGGTCTGCTTGCTCCGCTTGTCACTGATGATTTTTTAGTTTCCCTCCTTCTTCTGCGTGCACTACAAACTTGATCTGCAGGATTTGTTGTACAAAACATATCTCTTACGCTACTATGCAATGCTTCCGCATTTTCTGCGGATTGAAGTGCTTGATCAGCAGAATCTTCAGCTTCTCCTGTAAGATTCACTGTTTGATTGTGTAGTATTTTAACCTTATCTTCCGTATCTTTAGCTTGTTTGGCAAAACCTTCTGAAGCATTTTTAGCTGCCTCTGCTGCTTTTTTAGCATCCAGAGTTTCATTTTTTGCTTTTCTTATCTCACGTAAAAACTGATCAGCTAATGTAGCACCTATTCCATCTTCTCCCTTGGAACCTGGCAATCCATTCGCACCTGGAGCTCCGGTATCTCCTTTTGGACCTTGTGGACCTGGCATACCCTTAAGACCAGATCTACCAACTTGACCTTTAGGTCCTTGCAAACCTATCTCTCCCTTAGGTCCTTGCAACCCATTCGCACCTGGTTCTCCTTTGTCACCTTTAGAACCTATCTCTCCTTTCTCACCCATATCACCTTTTATTCCCATGGCTCCGTCTAATCCTTTAGGACCNNNNNNNNNNCTTTCTCACCCATATCACCTTTTATTCCCATGGCTCCGTCTAATCCTTTAGGACCTATATCTCCTTTTTCTCCCTTTGGACCTTGGACTTCTCCTGGATTTTTCCTTAGTTCTTCTGCAATGCTTTGTGTTAGCTCGGTATTATTTGCAAGGTTTTCTACTAATGTATGATTAGAATCACTTAGTAACACATCTGCTAGCTCTTCCATTCTGTTATCAGCTAATGCAATGGCTATTCCTGTTTGAATATCTTGATTACTAATAATTCTTCCTGCAACTTGCTTCTCTAATACTAAATCTCCGCCTTGGTCACGATATTCAAGCACCTGATTAGCAATAGTGCCATTATTAATTAATTTTTGTGCAACTTCTTCAGGACTTGCATCTCTACCTTTATCACCTTTAGACCCAGTATCTCCTTTGTCACCTTTAGAACCTATCTTTCCTTTCTCACCCATATCACCTTTTATTCCCATGGCTCCGTCTAATCCTTTAGGACCAATATCTCCCTTTGTTCCATTTATACCTGGCTCACCTTTTATGCCTGGCTCACCTTTTATGCCTGGCTCTCCCTTAGGACCTTGTGCACCTGGCAATCCATCTGTTCCGGTATCTCCTTTATCACCTTTAGAACCAGTATCTCCTTTGGGACCTTTTATCTTTCCTGGATTTTGTCTCAATTCTTCTGCTATTCCTTCACGTAAGACTGGATCATTTACCAGCACTTTTTTATCTTGATCATCTTTTGCTTCTAGTACTGCTCTTCCTAATTCACCTACTTTTTGAGTGTCAAAGAACTGATGAACAATATTTTCAACTATTGTTTTTGCTGCATTCACATCGCCTTTTAATTTGGCATACTCAAGCAAATACTCAACTAATTTTTCCTTGTCTATTTCTTGCTTCACGATTTCTAGAGCCTTTGGCTGATTATTTAAATCACTATGAAGCAGAAGATACTTAGCAAGTGCCCAATCGCTCACCTTACCTTTTATAAGATTGTGAGCTTCTATCTCGCTCATACTGCTTCTATCAACAAGTAGTTTAGCAAGCTTTTCTGCAAATTTTTCATATTTTTGGAAGGCTATAGGATCGGGATTATTTTTCTTTGTGGCATCGCTTGTTATCTTACTCACAGTATCTTTTATAATGTTTTTTGCTTCCTCTAAAGAAAGTTTACTTACTACTCCTTCAGTAAGTTTTGCTACATCAATTTTATTCACAAGTTCCTGCGAATTAAGATTAATTTTACCGGCAATCTGAGTTGCAAGATTTTCACCTTTGATACCATTTGCGTTAAGAACTGCTTCTCCTAGCTCAGCTTTTTTACTGGTAACTAATTCAGTTGCAATTTCTATAGCACTTGAGGCATCTCCCTTCTCACCTTTTGAGCCAGTATTTCCTTTAGAACCTTCTGGACCAGGAAAACCTCGGTCACCCTTATTACCTTTGGGACCTTGTTCGCCCTTTAACCCCCGTTGACCGTTACGACCTGGTTCGCCCTTTTGGCCTGGAGGACCTTGTACGCCTTTAACTAACGCTTTTAAAGAATCTTCTCGCTTTACACGCTCACCAAAAAGATGTGCTATTCTTTCTGAAAATCCCATGGAATTACTCTGATCTTCTTCCATTATAGCTGCTGCTAAAGGATATAGATGGGCTCTGTTAGAAGAAAATTCGGTAACAACTTGACTAATACTTGGAGTTATTCCATTAGTGCCTTGATTCCCTTTTTCTCCTTTAGGTCCTTGATCACCTTTTGATCCATGCGCACCTGACGATCCAGTATCCCCCTTGTTACCTTGAGGACCAGGCGCTCCATCGAAGCCTCTATCACCTTTTTGTCCCCTTTCACCTGGCTCACCTTTAGGACCTTGTACACCAGTACGTTCTAATCTGTCTATTCTGCGTTTTAAAAGTTCAATTTCTGTTTCTAAATTTATATGTTCTTGAATATTCACATCAACCTCCAAAAAGTTATCAAAATTTTCTAAGTTATAATAATAAGGATATGGACCTGGTCTATTGTCGTGCTCATACCCAAAAGAATTAGGGTTAAAATTATAAAAATTTTTGCATGTGCTATTTTCATACGATATGCAACCAACATAACTATTGCCTAACTTTTTTACTGCGAAATAGGTATCTTGTGCTTTCAAGCTCTCCATTTCATGAAAAGGGAATAACTGGAATGTATTGCTTATACGAGTAAATGCTGAAAGGATATTATTCAATATGCCAACTTTTCCACCAGTTAAATTATATACCTGATTATATACCTGAGCGCTCCTATATAATTTGTATATATTTCTTGATTCTTTAAACAAATAGTCTCCTATTTTTATTTTGAGTCTTCTATCAGGTGAACTTTTAAGATCTTCCAAAATAAGACTAACATTTTCGCTACTAATTATGTCTTTTGGATCTATTAAAACCTTCCTGTTTTCTAGCAGTTCATAATAAGTACTACAGCTTTCATGATTATATGTGTTAACATGTAAACCATTTGTGTAACCATAAGGCATATGATAAATAGTATCTATCATAGTATCTTTGCCATCATAGTAATAATAATAAGGTTGATCAGAGGTAGTAACTAAAGCGAATTTGTAATCATTTCCTACCCTTTCTAGCTTTAATTGTGGCCATTCAGATAAGTTGTTTAGTATACTTGCCACGTCATGCTTCAAATCCCAAATTTGAAAACTCAGGCCAATATTGTTGTCGATGATAATGTAAGATACACTAGGCAGGCTAAATGTTGTTTTGTTATTTAATCTTATTTGTGCAGGTATCCTACGACCAGTTCTATTATTACAATCTTTTTGTGGAATATCTTCCTTTTCTAGTTTAAAACGCATCTCCACCTCCCTTTGCGATTAGATATAATTAATTTATGGGTATTAATTATTGATTAATACTGATGATCAGTAAATATAATTATATTTTACACTAATTTAGTTATAAATTAACTTGTGAAAGAAAGTTGTTTTTTTACAACTGAGCATAAAAATGCTTTGTATTATCGAACTTCTTACCACTCCAGCTCTTTCATCTTATGGATGATATCGTTCCAGTGCTTGATACTGAAATCTAGTTCTTCCATAACCTCGTTGGAAAGGTTTTCAGTATAGGGACAAATTTTATTAATCTACAGAAACACCCTTACCCTCAGGATAAAGAAGCTAGTTAAATTTGTCAAGCAATTTTTTCATGACCAGCTAGATAAATAGCTACTTCTTCAATTTGATTGAGGTGAAAAATTGATTGCCGTTGCGGTAAATAAGCAGCATTACTGAATCTTTGCCGTCTTTTTTTACTGCTGAATCAATTTGTTTTTGAAAATCATTAGTATTTTCAATATCGATTCCATCTAGTTGAATAATTATATCACCTTTCTTAATAACACGTAGTGTAGAATTACTACTACTATCTACACTAGTAACTACTACACCCTTTGTGGGTGCATTGTTTTTTAGTTCTTTTGGCAAATTTGAAACGGTTAAACCACTTATATAACTAGATGTTGATTTATTTTCTTCTTGATTATTACCTGAATCATCATTTGTAGATTCCTCGATTGCAACCTTGATATTGACTTCTTTACCTTTTCTAAGTAACTTAACCTGTACTTTCTTTCCGGGCTCAGTTCGTGAAACCATATGAGGTAATTGCGTCATTCTATCAATTTTTTTGCCGTCAAACTCTAATAGTATATCACCTACTTTGATTCCTCCTTTCTCTGCAGGACTGCCCTTTACTACGCTTGCAACTAATGCACCTTTGATATCTTTTAAACCCAAGGATTCAGCAAATTCTTTTGTTATAGGCTGAACTTGCACGCCAAGCCAACCATGTTTTATTTTTTTACCACTTTTTAATGTGTCAATAATTGAAATAGCTAGATTAGATGGTATAGCAAAGCCTATACCCACGTTACCGCCAGATTCAGATGGGGAATAAATAGCAGTATTAATGCCTATAACTTTTCCATTTAGATGAAATAGTGGTCCCCCTGAGTTACCTCTATTAATTGCAGCATCAGTTTGAATAAATTCATTCATAGTACCAATACTAATGTCTCTAGATCTTGCAGACACAATTCCTGTACTTACAGAGCCACCTAAACCAAAAGGGTTGCCTATTGCAATAACTGTATCACCAACTCTTGCTTTATCAGAATTACCAAATTCAACAAAAGGAAGATCTTTATCAGAATTAATCTTAAGCACAGCAAGATCAGTTTTTGCATCATAGCCTAAAACTTCTGCTTTGAAATAAGTATTATCGTTCATAGTAACTGTAATATCTTGGGCATTTTTAATAACGTGATAGTTGGTTACTATGGTTCCACTTTTATCTATAATAAATCCAGACCCAAGTAACGTCACTTCTCTATTAATGCTAGGAGCTCTATCGAAAAATTGATCAAAATGCTCGAAAAATTCTCTAAAGTCATCAAAGAAATTATTTCTTGGCGTAAAAGGGATTTTAGTTCTACTGTTATTTTCTTGCTTAACTATTTGCTCACTTGAAATATTTACAACTGCGGGAATAAGTTCTTCCACTATATCAGCAAGCCCTTTATTACAACTACATACAGGATCTGCAACTGTTTTTGCAAACAGATTAGCATATGAAGCAAATGAAATTAAAAAATATGCAAATATAGATAAAATAAATGCTTTACTTTTCATAAACTATTTCCATCCCTTGTTCAAAATATCTAAGAAATTATTATTTGGTGAAAGCACAAATTTAGTATTACCCTCAGCAAATGATTTACTGTAAGCTTTCATAGAGCGATAAAAGTTAAAAAACTCTTCATCAACCTTGAATGCCTCATTATAGATTCTAGTTGCTTCAGCATAACCACGGCCTCTTATTTCATGTGATTCTTTTACTGCACTAGAGACAATTCCCCTTTTTAATTTATCAGCTTTTGATCTAATTTCTTGTCCAGCTTGTTCTCCTTCTGCTCTAATTTCTTTTGCTTCCTTTTCTCTTTCAGTTTGCATGCGGCGGAATATTGCAGAACTATTTTCTTCTGGTAGATCTGCTCTCTTAATTCTTACATCTATTATCTCTATGCCAAATTTTCCAGCTTCAGAATAAACTCCACGTTGAATTAATTGCATAACTTCTGATCTCTTTTCATTCAATAAACTAATTAATGAAAATCTTCCTATATTCTCCCTTATGTGAGCTTCTATGACAGGATATAATCTTCTAACTAGCCCTGATTCATTTTTCACAGTCTGATAAAAAGTGATAGGATCTATTATTTTATATTTTGCATAAGCATCTACTATAATACGCTTTTGATCTGCAGTTATCACTTCCCTTGGAGTTTTATCAGGACTTAGATCTAAAATTCTCTTATCAAGAAATTCTACGTTATTTATAAATGGCAATTTAAAATATAAACCACTGTCCCTAACATCTTTTACGACTTTACCGAGTTGTATAACTATTGCTTGTTTTGTTTCTTGAACAACAAAGATTGAATTAGATAATGCAATCAATAATGCAACAAATACAAAAGCAAAAACAATTTTAATATTACTACTCATGACTATTTTCCTAGATTTGTAAGAGGTAAATAAGAGAACATACCTTTCAGATCGTCTGTTATAACAAATTTATCTACCTTGCTAAAAATATTTTCCATAGTTTCAAGATAAATACGATTCTTAACAAGAGAAGGATTTTGTCTATATTCTTCATAAAGAGATAAAAAGCGATTTGCATTACCTTTCGCTTCATTTATTATTTCGTTCTCATATGCTTCTGCATCTAATTTTATCTTTATTGCTTCACCTTTTGCACGAGGTATAATATCATTACTGTAAGCATATGCTTCGTTTATAGTACGCTCCTTATCTGCACGAGCACTTTGTACATCCCTAAATGAGCTAATCACTTTTTCTGGTGGGTCAATTTTTTTCATTTGAACAGATAAAATTTCTATACCCATTTGATATCCATCAAGAATCTGTTGCAATAAAATTCTAGTATCTCTGGAGATTTCAGCCCTACCTTGACCTTCGAGTGCAAAAGAGATCGTATTTTTACCTATTATTTCTCTCATAGCACTTTCAGCAGCATTTTTAACGCTGAAACCAGGTTTATAATCCCGCACTTTGAATAAATAATCTTTGGCATCTCTAACTCGCCACTGGACCTCAAAGTTAACGTTGACTATATTCTCATCTCCGGTAAGCATCACTCCTTCACCACGATCTGTATCTCGCCCATAAGAGCTGCTTATCCCAATTTCTTCACGATTTACTTCTTTAACATTCACTTTAAAAACCTTACCAATAGGGTAGGGAAAGTGATAACGCAAACCAGATGTTTCTGTATTGGAATATTTGCCAAAAGTAAGTTCTATACCTTCCTCACTCGGATGGACAATATAGAAACCAGTACAAAAATAAAACAACAAAACAATAAAAATGATGAAATAAGGTTTTTTCCCTCTATTTCTGGTTAAGCCATTAAAAAAGCATCTTATATCAGACACAGCTTTACTTAAAATATCTTCATTACTTGAACCTGACGGTTTCTTTCCAAGATTCCAAGGATTACGCTCATCCATAAAAATTATTAATTGTATAACTAATACGCTGATATTACTTAATCTTATCAAAAAATGCAAAACTATTTTGTTTGCAGATTAATGATCGGAGTGAAGGATGTGATCATACACTTCCTTTTTCTCTATATTATATGGTCAATTCTACAGAATTTCTGGCTTTTTTTGAATTCTTTATTGTCGTTTTTGATAAGTATCTTTAGTTGTATATTAATTATTAACATAAAAGACAATGCCTGGGATTTAGGAAACTTAATTTTAATCAAGTAGCTGCATAATAAATCATCGTCAAGTAATAGAATGACATTATCTACTATACAAATTACCTGCAAATTGCAATGTTCGAACAATTGTGTATCTGAGTTTTGAGATGACGAAACTAGGGTTGTATAATCTATACACATTTGTGACAATTTCTTACCTTCGCTCAAATAACTTTTCAATATCGCTTAATTTCATTTCTATATAGGTTGGTCTTCCGTGATTGCATTGTCCAGAATATGGTGTTTTTTCTATTTGCCTCAACAACTCATTCATCTCCTCTAATTTCATCTTTCTACCTGCTCTAATTGATCCATGACAAGCAATTGTAGCTAGTATTTTATTTATTTTATCCTCTATAGGTAGAGTATCTTCTATTTCTATTAATCTATCCACTATATCAATTAGCATTTTCTTCACATCTATTGACCCTAAGATTGCAGGTATTTCTTTTACTATGATCGCATTTTCTGATTTAATTTCGATATCAAAGCCCATTTCGAAAAGCTTATCCTTATAAACTTCTATCATTTCCATACCGGCTTGACTTTTGATTTCAACCATTTCAGGCAAAAGAAGTTTTTGTCTTTTTATACTTGATTTCTCCTTTAAGCACTCGTATACTAGTCTTTCATGGGCTGCATGCTGATCTACTATAATTAGTTTGTCTCTTACCTCGGCAATAATATAAGTATTGTAGATTTGACAGTGTGCAAACCCAAGTGGATAATCCCTTATTAGATCGGTTTGTTTCCTTTCCAAAATTGTAGTTTCTGCTCGTGGAGGAGATTTTTGCATACCAGTATAATCAAACGATTTTGAATGTTCTGATAAGCTTTTTGTCTCTATATTTGGAGAAGTAAACTCTCTCATTAACTGGTTTTCAAAAGGATCCGACCTTCTTCCATAAAATTCATTTTTAAGACTAGACCTACTAAAAGGATCTGATGATAGATGATTCGTTGTTGTTCCATTCTGGGCCAATACAGTTTCTGCAAGATCTATTCTCTTTGATAGCACTTTTATTAGCCCTCTTCTCACTATTTCATATATTAGCCTCTTGTTCTGAAACCTTACCTCTGATTTATTTGGATGCACATTTACATCAACTTGATCATACGGTATCTCTAAGTGCAGCGCTGCAAAAGGATATCTATTGCTTGGAATAAGGTCGTGATACGCATAACGAATTGCACCAATAAGTAGATTATCTTTAATTGGTCTACCATTAACAAATGTATAGATCTGAGTTGAATTGCTACGATTGACAGTAGGTTTACAGATGTATCCTGTAAGTCTAATGCCATCTTCTTCTTCACTAATTTGCAAAGAGTTTTCATGAAATTCTTCTTCTACTTCGCATAGCCTGCTAAATAATGAGTTCTGCTTAGCATACTTAAGAAGCTTCTTATTATCGGAGATAAGAGTAAACTCAATTCCATAATTGATCATTGCTAAGTTGTTTACAATATCAACAATGCTTTGTGTTTCTGCCCTTTCGGTTTTGAGAAATTTTAGTCTATTTGGTGTGGCAAAAAATAAATCTCGTACTTCAATATATGTTCCTATCGATAAAGGATAAGGAACAAGCTCTCCTATTTTTTCTCCCCCCTCATACCTTATAGACCATGCTTGATCTGCTTTGCTTGCCTTAGATGATAATTTTATTCTGCTTACTGCTGCAATTGAAGGCAAAGCTTCTCCTCTAAAGCCAAGATGCTTGATCTCTATCAATTCACTGTCACTCAATTTTGAAGTAGCATGGCGCATAAACGCAAGTTCTAAATCATCCTTTTTTACTCCGCTACCATCATCGATTACAGTAATGAGGTTACGCCCACCACTTTCTATCTTAATTTCTATCTCTGAGCTTCTGGCATCTATTGCATTTTCCACTAATTCCTTTACCACACTTGCAGGCCTTTCTATTACCTCTCCTGCTGCTATACGATTTATGGTTTTTGTATCTAAAAGAACTATTGCCATTATAATGTTGGTTTTTCTTTTACTGCTTTAGTTTGCCCCTCTCTCCATTTTTTTAATCTATCTGCAATTTCACTATTAGAAATCGACAATATAGATGCAGCAGTAATAGCGGCATTGCATGCTCCACTCTCTCCTATAGACATTGTTGCAACTGGAACACCTTTTGGCATCTGCACTATAGATAATAGACTATCTAGCCCATTTAATTGCTTGCTATGCACAGGAATACCGATAACAGGTAAATAAGTAAGCGATGCAGTCATACCAGGTAAATGAGCCGCTCCTCCTGCACCAGCTATAATAACCTTAAAGCCTTTTTCTTGAGCAGACTTAGTAAAATTAAAGAGTCTCTCTGGTGTTCTGTGTGCGGATATTATAAATACATCATGTGAAATTTCCAATTCTTTTAATAGGTTAATAGCATGCACCATAGTGCCATAATCCGACTCGCTTCCCATAATTACAGCAACATCCTTTTTCATTTTTTCTGTATTAGACATGATTTTATTTACTAACCAAATAGTATTTCAGAAGCAACAGATATTTAAATTAAATTACGAATATGATATAGCATTCTTATTAAATAGAAACTTTAAAAATTGAAATGAATCCCTATATTAAAATATAGAGGTATAAATTTCGGATATAAGGGTCTATTCATAATCTTTTTAGAAGCAAAGCGGTGGAAGCAAGAAGACGATTTGTAAGCTAGTATTGAATTTTGCTTATCACAATTGTCTACACTTTTCTATAAGAGTATTAGAGACTTACCTTTTGACAATACGGCAAAGATTTCTACAGTTACATCCTTTTATTTGTTTCTTTGCAATTACTTTTTTATATATATTTCAAAACACTTTCTTTACTTCCGCTATGTTTTTTACTTCATTTATTAAAATAATCTTGCCATTTTGAAAACATTGTTGATTCACTGAAGCCACTTTTTAGGACCTGTAACACTATGTAAAATATATCCTAAATCTTCTTGATTTTGTTTCTTTCTACAGAACTCTACTCAGTTTTTCTCCTACTCATCTTGCTCTGTTTTCATAATTTACATACTCTATCTCCGGTTTATTCCTTTCTTGAGATCATGTACAGTCTCTAAAACGAGTTTGTAAAATGATTATTTCTGTATTTTAAACTTTGCAATTTCAACTTATTCTCTTTAATAGTAAGTTTTTTACAAAATAATAGTTTGAAATTACTAGTATTTTGATAAAAATTATAGTCAATTTAAAATTTTGAGTATCAGATAGTTATTGACAAGTTATATACTATTAATATATTGGTATATTAAATATTATGATATAATATTTAATAAAGCTAGTTGGTATGTGAAAGTAAAAATTATGGAAACAATATCATTAAACAATCTGGATAGTGAAGCAATAAAAAAAAAATTGCTGAGCATAATAAGTAAAATTATAGGAAAAAATACTTGGACTCAAGCTTGTGCGGCTGAGAAACTTGGTATTGATCAACCAAAGGTGTCACAAATTAAAAGTGGTAAGATAAGTGGTTTTTCTTTAGAGAGACTGTTAGGTTTTTTGAAAAAGCTTGATCATGAGATAACAATTACAATAACAGAAAATCAATCAGTAAAAGCTAAAGAAGAAAAAGTAGAATGTAGAATTGGATCTCAATAGATCTGAAGTTGACATCTTATTTTTTGTGATATAGTATAAAGCTTATCAAGGTGGTATTTTATGGTTGAGTCTATTGTAGAAAAGTGTGTAGAACAGGTACACAACCGTTTTAAATTGGTTCTGCTAGCAAGTCAAAGAACGCATGATTTGAGTACAGGGGCAAGCGATCCCGTTGAAATGGTTAAGTTTAAAGATCATAAGGATACGATAGTTTCTTTATATGAAATAGCAGAAAAGAAGGTGAATACTCATGAGTTGTTTAACCTTTTGGTGAAAAGGTGCAAGGAGCACATGAAAGGAAACACAGATAATACTTATATTAATAGTCCAAGTAAGCTAGCAAATTTGTTAAATTTTTCTGATCATCAACTTAACACAAGTCTGGATGTAAGTCAAGAAAGCCACGATGATGAAATAGATGATCAAGATAGTGGTGAAGAAGTACCGATTTAGAAATCTACAGAGGTTATAATAGTTTATAAATGATTAGTATTGCTATCTATGTGCTTTTGTTCTGTATGAGTGTAATGTTATGTTGTATAGTATTTAGGTCAAGTGACGTTTACAATAAGATTTTAGCATTCAATAATTTATCAACACAATTAGTTTTACTCATAACAGCAATATCGATTGTTCTGAATGATTTTTTTTTAATTGATATAGCATTACTATATGCTAGCATCAGCTTTATATCAACTATAGCGCTAATGAGATTAATGTTGTTTTGATAATTTATGGTAGCATCCATTCTCATATTTTTAGGTGTTTGTTTAATAGTCATTTCAAGCGTAGGAGTAGTAGTATTTCCTGATTTCTATACTAGACTACATGCTGCAGGTATTGCAGATTCTAGTGGCGCAATGTTGTTGTTGATTGGTTTTGCTTGGCAAAATGAATTTTCAATCAATACTATTAAAGTTATATTATTGATTTTTATAATATGGATAGCCAATTCAACTAACAGTTATATTTTAGCGCGTACTTATTATAAAAGTAAAGACTATTAAAGAAGGTTAAGATGCTAGAAATACTGAATCTAATATTACTTTTGCTGTTACTCACGGTTACAGTTTTTATAGTTCTTTCGAAACATTTGGTTGTAAGTGCTGTTCTAATGTGTGTATTTAGTTCACTTATTGCACTTATGTACTTGATTATGAATGCGCCAGATGTTGCAATTACTGAAGCTTCTGTTGGTGCAGGATTGAGCACAGTCTTTACGTTTGCAGCACTCTCTTTGGTAAAGAATTACAAAGCAAATTTATCTCATAGCCCCACAACACTTTTTTTTATGTTATTTTTGACTGCATGTTTATCATACTTTATGATTCAATTACCAGATTTTGGCAGTCATAATGCTCCAGTTCACTTGCACGTTGCTCCTTATTATGTAGAAAATACTGAAAAAGCTATTGGTATTCCTAATATAGTGACAGCTGTTTTAGCAAGCTTTCGTGGCTATGACACATTTGGAGAAACTATAGTAGTTTTTACTGCTGCACTTTGTATAATGTTAATATTAGAAGAGAAAGAAAGTGATTAAAGATCCGGTATTAAGTGCAGTAACATTTTTGATGATACCTTTTATCATTTTTTTTGGTTTATACATACAGTTTCATGGTGACTATACTCCAGGTGGAGGTTTTCAGGCGGGAATAATTATTGCTTCTGGGATAATATTATATTCTATGTTATTTGATATACCTACAACTTTAAAAGCAATACCTTACTCTATTATCAAATTTACTAACGTACTAGGTATTTTAACCTATGGAGGAGCTGGTATTATAACAGTTTTATTTGGCCAAAATTTTTTATCCTATAGTATATTGTCAGCTGATAGTAGAACAGGTCAAAAATTGGGTATTTTCTTAGTGGAGCTGGGTGTATTGCTTACCGTCTCTTCTTCCATGTTAATCATATATATAAATTTTGCTCGCAAGAAAAAACAATGACTCTATATAATTATGTAGGCATTACTATATTAATGGTGCTAGCTTTCTATATCATTGTAAATGATAAAAACTTAATCAAAAAAATGATGGGATTAAGTGTCTTACAATCATCTGTTTTGTTGTTTTACATATCTTTAGGGTATGTAAAAAATTCTTTACCTCCTATATTGACTTCAAATTTTCACTTATATACCAATCCTATACCTCACGTCTTAATGCTTACTGCTATAGTGGTTGGAATTGCAACATTTTCAGTTGGATTGTCCATATTAGTAAGAATAGAGAGATTAGTTGATTAAGAAGAATGTGAATAAATTGATAGTATCTTAAACTATATGAAGTAGCAAGTAACTATAAATTAAGAATAAAACTATAAGCTTGCTAATTGTAAGTTTATTTGATAAATAAGAAATAAAATTATAAACTGTAAAGGTAATGATGTCAACTATTAATGGTACGGAAGATAGGAAAAAGATCATCAAAGATCTTGTAACCAAAAGTATAAGAAAGGGCGGTTTTATCACTTTTGATGATATAAATGATAAGTTGTCAGATGAAAATTTTTCAACTGATTTTATAGATGACACTATAGCTTTATTGCAAGACTCTGGAATTAACATACTCGAAAGTAGTGAAGATGAGGAAGAAGCTCCTTCTAATAATGATGGTAATAAGCTTGATGATGATGAGACATCGTTGAATACTACTACAACTTTAGTGCAAAACGATGATCCAGTAAGGATTTATTTACAGGATATGAGCTCTGTAAAGCTTTTGTCACGAGCAGATGAAATTAAGATAGCAAAAAAAATTGAATCTGAAAAGCATAACATGTTACGTGCAATAATTGAAACATCAGTGGCATTCAAAATAATCAAAACATGGCGTGATGATTTAAGTGGTGGAACTTTTTTACTGAGAGAAATTATAAATCTGGATGCAATTTATAACTCTGATTTCAATATGGTAGACAAAGAAGAAAGTGAAGCTGAAGATGTTAGAGATTGTGTTAATGATGAGGAAAAAGGTAATGATGAAAAGGGAAATGAGAGTGAAGACATAAGTTCAGCTAACTTAAATATTTCTGTTCTTGAAATGGAAAGTGATTTATTGCCAAAGGTTATCACGGCATTGGATGAGATCATTGCTTTAACAAATGAAGCATTGGTATTGAAAAAAAATTCTAAAGATTTCTCTAATGAGCTAGAAAATTTATATAATCAAATATGGTCTGTAGCATTACAAATTCAGTTTAGTGATGCTGCTATTACCAGAATTACACAAAAACTTTACGAAATAAATAGACTAATCACGTTTGAAGAAGCTAATCTTATTACTGAAGCTAGAAAGTACGATATTGATAGAGAAAGTTTTTATAATGTTTATGATGATGTGCTTTTAGAGCACGAGTTTAGTGAAATAAGTTTTCTCAAGATTAATGAAAATCAATCTCTTTTTACAGGTGAATTAAAAAATAAATTCTTAAGGTTTATAAACGATAGCTGTGAGTATATAGCTAGTGCCTTAAGCAATATTAAGAGTTATGTACAAGGAGATAGAGTTCAGGAGTTTAAGAAGGTAATCAAGAGAATACAGAAACATGAACAAGAAGTCTCTCAAGCAAAGCAAGAAATGATTAAGGCTAATTTAAGGCTGGTGGTTTCGATTGCTAAAAAGTATTCAAAAAGAGGCCTTGATCTGCTTGATTTGATACAAGAAGGTAATATTGGTCTTATGAAGGCTGTGGATAAGTTTGATTACAAACGTGGGTATAAATTTTCGACTTATGGTACTTGGTGGGTAAAACAATCAATCACTAGGGCAATACCTGAACAGTCTAAAGTAGTTAGAATACCAGTACATATGGTGGAAATTATCAGTAAAATCAACAAAGCATTAAGAAAGATGACTCATGAAATGGGTAGAGAGCCTACATTAGAGGAATTGAGTATAGAATTGGCGATGCCGCTAGAAAGAATACGCAAAGTTATGAAGATAGCAAGAGATCCGGTAAGTCTTGAAGCTCCAACAGGAAAGGATGATAGTAGTACCTTCGGTGATTGTATAGAAGATAAGCGAGTTTCTAAACCAGAGGATGCTGCAATACTTGCCGACTTGCGTGGTATTACGACCAATGTTCTTGCAACTTTAACACCAAAAGAAGAAAGAATTCTAAGGATGCGCTTTGGCCTTGGTAAAGATGGAAAGGAGCATACCTTAGAAGAAGTAGGAAAAATTTTTAATGTTACACGTGAAAGAATTAGGCAAATAGAGGCAAAAGCACTACGTAAGTTGAAACATCCAAGCCGTGCTAAAAAACTTAGAGGTTTCTTTTAAGGCAGAAGGGCTGCTCAAAAAATAGGTAAAATTCAGCCAAAGTTCTATAATTTCACCCTATTTTTCTTTTTTTATAGGCTTTATAGAGCAGTATGATTAGATATTGAATGTTATGGCAAATAAAAATAATAACTCTAATTCAAAGTGTAAAAATTTTTGTGTTCTGGGTGATAGTTTATCTGATAATGGTGTAATTATTGAAATTTTAATAACTTATCCTTTGTAAGAAACGTGAAACTTAATGCCCCTTTTTATTAAGGAGGATTTTTAGCAATGGCCTTACTGTTGTTGAATATGTATCAAAGTATTTAGGTTTAGAAGAATTTAAGTCATCATGGAGATGCTCATTTTTTGATCGATACTATGAACAGCAAGGTCATAACTATGCGATTTTATATGCAACAGCATCTGAAATTCTTAACCCTATTTTTTCTTATTTCCTCAATAAATTTCGTTTAGCTGATTAACTAAACGCAGTAATTAAACATCATCCAGACGTAGGTAAAGGAGATTTTATTTTTCATTATAATCGAGGAAATAATATTATGGGTGCCACTGCTTATAACAATGTTAAAGCAGAAAAAGTATTGAAATAAAGCGGTTAGTGAAATATGTAATGCATTTGGTTCTAAATGAATATGGTGTAAAGCATGTGATTGTTGCAAATGTGACTGAGGTTGGTTTGATACTAGCTTTAATAAAGACGAAAAGCAAGAGAGCTGGCTGCAACAGCTTACACAGAGTTTTAATACAAAATTAGCTAATAATTTAGATTATATGAAGAAAGGTGCAGATCTTGAAATAAAAGCATTCGATCTTAACTCTAAAATGAAAAGTATGCTTGGTAAATATAAGAGCAAAGGGTTAAATGATCGAGATGCATACCTATCAAACATCGTAGACCAGTTTAGGGTAGGGTGATTTGGAAAAAGTATAAAGATACTCTTGTTGATATTTAAAGGAAGGCTTGATACTTACTATAATTCTGGATGCAGCACAGAAATACTAAAGGATTATTTCTTTTTTGATTATTTTTATCCAACTGCAGAACCTTGTTGTGAAGTTGGTAATGAAATGTATGAGTTGATAAAAAATTAGATTTCTTTTAAACATCTTTACGGTTTGTAGTAACTATCTGCGTAGCTGAATGGTAAAGGGAGGGGGGTAAACAAAATAATCTAAAATATAGAGAAAATACAACGGTGCTTGATACATACTATTGCGATTTTATCCTCTTTTTGTCATTTTAGTGCTAGAATGACATTCTGCTAGTGAAGTTTATTCTTTGATATATTAACTATAAATATAGAGAAGTCTTACTAAATAAAAAGGTAAAAGGAATCTCTGAGTAGTGAAATTTTGACTCTATATTGCTGTAAGTGGTGCTGTAATAATGTTCTAACAAGCGCGACTTGGCTGAATATAGAAAAAATTTAAAAAACCGCTATAATTTTATGTAATCTACCAATAAACACCTAAGTTTTTACTGGATTTTGTGATTGATCCTACAGTCAAAAACAAATTTTGAGTCATAAATACTTTTAGTGCCATAATAAAATAGGGAGGTTTGTCAAGTAAAGTTCTTTATTTCATTAGATGCGCTGCCAAATTGTTATGCAAGCAAGTTTTTTAGTTTTCGTATATCCGAAGTAATTCTTGTGCATTGGCCTTGATTAGAGTCGGACATTCTCTATCATTTAATAATGAATGCAATATTTCAATTGCACCTTTAATGTCGTTACTGTGTATCTTTACTATAGCGATAGCTTCTTGGCTTGAATAAGGGTACACTGCATTTGATTCTAAATTACTAATTTTATCTTTATTTGTTTTTTCACCGCTGGAGTGAAGTAAGCTCATTACTTCTAAGTATTGTGCTAACTCACGCAAAACATCAGGAGCATCTTTATCGTCTGCCAAATCATTATAAATAATAGATGCTGTGTCTGTTGGCATTGAATCTGAGATATGATTGAATGCGCGTTCAAAATTTGCTAAATACTCCCAATTTGAATCTATTTCTTCTAGCAGTGACTTATTATCTTTTTTTAAGAATAATACTTCGTAAAACTTGTCACCTGCAGTTATAGATTGTTTTGTGTTATCAATGTTGCGCAATAAGTATAATGTGATGCCAACTAACATTGGCGCGAGTGCAAGCAGAAAGATGTATTTTTTCATGGTAATATTCCAAATAGTTATATATTTATACATTAATGCTTTTGATTTGCAAAAACATATTGACATAGTGATTATATCACATAATAATATTCTTAGAGTTGTTTGAATAGTTGGAGATTAAAATATTTCTAAAGTAGAAATAAAGACAGCAGTATTAAGCTAAATTATTTTTTGTCGGATTTATCCGATGTACCCTCAACCTTTTATAGGTTGAAGTCTAAATTTGAGAGTTTGATCCTGGCTCAGAATGAACGCTGGCGGCAGGCCTAACACATGCAAGTCGAACGGAGTTATATTGTAGCTTGCTATGGTATAACTTAGTGGCAGACGGGTGAGTAATGTATAGGAATCTACCTAGTAGTATGGAATAATTGTTGGAAACGGCAACTAATACCGTATACGCCCTACGGGGGAAAAATTTATTGCTATTGGATGAGCCTATATTAGATTAGCTAGTTGGTGGAGTAATAGCCTACCAAGGCAATGATCTATAGCTGATCTGAGAGGATGATCAGCCACACTGGAACTGAGATACGGTCCAGACTCCTACGGGAGGCAGCAGTGGGGAATATTGGACAATGGGCGAAAGCCTGATCCAGCCATGCCGCATGAGTGAAGAAGGCCTTTGGGTTGTAAAGCTCTTTTAGTGAGGAAGATAATGACGGTACTCACAGAAGAAGTCCTGGCTAACTCCGTGCCAGCAGCCGCGGTAATACGGAGAGGGCTAGCGTTATTCGGAATTATTGGGCGTAAAGGGCGCGTAGGCTGGTTAATAAGTTAAAAGTGAAATCCCGAGGCTTAACCTTGGAATTGCTTTTAAAACTATTAATCTAGAGATTGAAAGAGGATAGAGGAATTCCTGATGTAGAGGTAAAATTCGTAAATATTAGGAGGAACACCAGTGGCGAAGGCGTCTATCTGGTTCAAATCTGACGCTGAAGCGCGAAGGCGTGGGGAGCAAACAGGATTAGATACCCTGGTAGTCCACGCTGTAAACGATGAATGTTAAATATGGGAAGTTTACTTTCTGTATTACAGCTAACGCGTTAAACATTCCGCCTGGGGACTACGGTCGCAAGATTAAAACTCAAAGGAATTGACGGGGACCCGCACAAGCGGTGGAGCATGTGGTTTAATTCGATGCAACGCGAAAAACCTTACCACTTCTTGACATGGAAATCATACCTATTCGAAGGGATAGGGTCGGTTCGGCCGGATTTTACACAAGTGTTGCATGGCTGTCGTCAGCTCGTGTCGTGAGATGTTGGGTTAAGTCCCGCAACGAGCGCAACCCTCATCCTTAGTTGCTATCAGGTAATGCTGAGTACTTTAAGGAAACTGCCAGTGATAAGCTGGAGGAAGGTGGGGATGATGTCAAGTCATCATGGCCTTTATGGAGTGGGCTACACACGTGCTACAATGGTGTCTACAATGGGCTGCAAGGTGCGCAAGCCTAAGCTAATCCCTAAAAGACATCTCAGTTCGGATTGTACTCTGCAACTCGAGTACATGAAGTTGGAATCGCTAGTAATCGTGGATCAGCATGCCACGGTGAATACGTTCTCGGGTCTTGTACACACTGCCCGTCACGCCATGGGAATTGGTTTCACTCGAAGCTAATGGCCTAACCGCAAGGAAGGAGTTATTTAAAGTGGGATCAGTGACTGGGGTGAAGTCGTAACAAGGTAGCAGTAGGGGAATCTGCAGCTGGATTACCTCCTTAGGCTTTGTACGTAATTCACCATTTCAAATAATAGTGTCATTATGTACTATACTGCTGTCTTTACTTCTACTTTATTTTTTAATTTCTCGATAACGAAATTTTATGAGTAACAGGCCTCTTTCCCCACATTTACAAATATATAAAGTACAAGTTACTAGTTTTTTTTCTATTATGCATAGATTGACTGGTATCTTGCTGTTTCTTTTATTAATCATACTTTCTTGGTATTTTATATTATATGTTTACTCCCCTAAGTTAATTATAGTAAGGTGCTTAAATGCATTATTGTTCACTCCTGTTGCTAAATTAGCTTATATCTTATGCTTTGTAAGCTTTATGTATCATTTTCTCAATGGTATTCGTCATTTATTGTGGGATGCTGGGCTTAATTTAGAAATTGCTAGTGTTTTAAAAAGTGCTATATTACTAACAATAATGCTATTTCTTTCTACTATGGCTTTTTTATTTATATTTATATGAGTCAATCTGTAAATTCAGTACATCATTGGTGGATCCAGCGTGTTTCTGCGGTGATTTTGTTATTTTTATTTCCTTGGTTTATTTACTCATTTTCTTGCACATTTTATGTTGATAGCCCTTTATCTTTTAATGAAAAATTATTTCAGGCTATTAATCATCCACTAGAGCTTTTGTTTTTTGTTATACTGGTGTTTTGCATTTTTTGGCATGCAGTTCTTGGAATGCAGGTAGTGTGTGAAGATTATATAGACAGCGTACCTCTAAGGATTTTTACAATTACATGCATAAAATACTTATCAAGCATTACTTATATAGTCCTTGCTTTTACGACTTTTTTCTTTTATAGGCATATTTTCTTGTAAAGTTGCCAGTTCTATGTTAATATATTATTAGTGTACTAGTTTTATTATTGAACTATAGCGATTTTGGTTTAGCAATATGTTAGAGACATTGAAAAAGTGGGGAATAGACCTTACGCTGAAGGTGAAGGATCTATTTAGTTCATCTGAATCTCAAGTTTATGTCAAAGACCTTAGAAAGGTAATGATATATGAGGATGGACGAAAGTGTCAATATCCAAAAGATTATGATCAGATTGTAGATTCTGGAAGAGTTGTAAAAAAAAATGACAAGCTTGTAAAAGATAAAGACGGAAATCCAGAGTACCAGCTTATATATAATGAATACAAATTTGATCTAGCCTTGGTTAAGGAAATTGATAAAAAATCTTACTTTACTATTGACTTTTTAGTTAGTAAAGGTAGGCGTGAGGTTAATGATTATAGTAAATTTTATAAGCCATTTAAGTTTTCAAAAATAGATCTTGAAAAACACTTGCCGGTCTTTGAGGTTGATACTAAGTTACTTAGATTAACTAATTCTTCTTTTCTTGCTAAAAAAGGTTGCTTCATCAATGATGACACGGGAGAAGTTGATGAGAAAGATAGAGATGAAAAAGGAAGAAATGGAAAATTACTATACGCTAGTGATTACAAGAAGCTAAGCACCCATTTTTCAGAAATTAGAGATCAGGATGGTAATCTAGAGCTAGATAAAAGTCTTATATCTGTTTCTATCGTTTTTGCTACAAGCTTGGCTAAAGTTTGTACTAAATTGTTGACCTCTCTTCCTATAAAGTTAGGGGAGTATTTAATAAGCGAACAAAACCCAATTGCAAAGTCTTTTGGCTATCTTTTGTTCACCCCTGCAATGGCAGTAAAAAATTTAGTGAATATGGGAGCTACCATACTTAAGGCTCCAATTTTATTGTTTGTAGCAAATGAGAAAAAGTATGGTGATGCTTATCTTACTATGTGGAAACACCAATTGAAAGAATGTTGGAAAGAAGTAAAAAGCGACTTTAATGTTGTTACAAATGGGGAAAGGCCAAAGCCGAAGCAGAAGGATCATAAGCCACTTAGCATAGCGGGTACATGGAAAGAGCTTAACGCTAGAAAATCAGATATTGAAAAAAACTTAGAGAAGGGGTTGAGCAAAAATAGTGAAAGTATAGATAAATCTAGAGAACTAGGTGTTGGAGAAAGCTTAAAGGAAAAGTTGCAAAACAAAACTGATGAAAAAGTAGCTGCAGCCGTTAATCAAAAAAGCAACACTCCTCATATTGATAGAGAGATAGAAAGAAGACAAGACTCATCACGAAATGTANNNNNNNNNNNNNNNNNNNNNNNNNNNNNNNNNNNNNNNNNNNNNNNNNNNNNNNNNNNNNNNNNNNNNNNNNNNNNNNNNNNNNNNNNNNNNNNNNNNNCACTCCTCATATTGATAGAGAGATAGAAAGAAGACAAGACTCATCACGAAATGTAGGGACTCCATCACGCTCGTAGTCAACCATCACTTTAAATTACTTTTTACTTTAATCATCTCACAATAAAAACTTGCATGCATTTTGCCGTTAGTATAAGATATTAATCAAATAATTAATATCTTAATTAAATGCGCCCTGTAATACTGTGTGGTGGTAGTGGCAGCAGACTTTGGCCTCTATCTAAGCCAAAGCAATTTCAGAAAATATTTAGTCAGAATACTATGTTTCACAACACTTTGTTGAGGCTAAAAGGCGATTATATGCCACCCATCATTACCACAAATATACAATATGAGTCATTATTGATGCAGGAATTACATGCATTACAGGAATGTAAAGTAGTTTTTGAACCAGTTAAAATTGGGACAGCGGCAGCAATACTAATTGCTGTGCTTCTCTGCGATAGGAACGAGACAATCTTAGTTCTGCCTTCAGACCATTTTATAGGTGATTTGAATAGTTTTTATGTTTCTATTGAGAAAGCGTCTAAGCTAGCCTCTGAAACTGACTCTATAGTCACTTTTGGGATAAAGCCTCATGAATTCAATTCGGAATACGGCTATATAAATGCAGTATATGGTCAGAAAGAAAAATGTCATATAGTAAAAGATTTTACAGAAAAACCCGAGCGTAAGGTAAGTAACGATCATTATTGGAACTCTGGAATATTTGTGTTTAGAGCAAAACGCTATATAGATGAGATAAAAAAAATTGCTCCGACTCTCTATAATTTATGTTGTGAAAGTATGAAGCATTTTGTATCACGAGAGAGATTTCTGTATTTAGAACAGCAAAATTGTGCAGGAATGGGTGATACATCTATTGATCACCTAGTGATAGAAAAAGCAGAAAATATTGTAATGATAGAAGCCAATTTCGATTGGATGGATGTTGGCACTTGGGGTTCAGTTTTAGAGTTAAGTAAGAGATTTAATAAGAATTTTGAGTCGTTTCAAGCTGTAATCAAAGGAAGAGAGCCAGTTTTGATGACAGAAAATGATGCAAAAAATTTACTAGGTAGAGTTTATAAACGGCCAAGTAAGAGCCTAATGTTGTTCATTAATAAAGTTAAGGAAGTAAAGCCAATAAGGAAAGAGGTTAAGCCATGGGGATTTTATAGTGTAGTTTTAATGGGCAAGGATTTTCTTATAAAATACCTTTTTATAAATCCACTGAGCTGCACTTCTAAGCAATTTCACCACTATAGAGATGAGTACCATATAATACTATCAGGGGTTGGATGCGTGAGTTTAGATGACAAAACATATGCTATAACAAAAAATCATGTAGTAGAGATTCCAAGGAAGGTGTTTCATAAAATTGAGAATAAAAGTACAAGATTTCCTCTTGAGATAGTTGAGTTTCAGGTAGGAAAGTTTTTATCTGATAATGATATAGTAAGATTGGACGATATATATGGAAGGTCTTAATATAGAACATTGAATATATTCTATAAGCTTGCTAAATTTAGACAACCTCATTTGAGGTAAAGGAAAAATTACAGTTATATGAAGCATAAAAAGTATGATATTTAAATCTTAGTATAATGTCTATTGCCTTTGAATTTACTATGGCTATTCGCTATTTGCGAGCAAAGAATTCTAGATTTTGCTCTATAATGGCCTTGTTTTCTATTATTGGTATTGCTCTTGGAGTTGCAACGCTAATAGTAGTAATGTCTGTAATGAATGGGTTCAGAGCAAAGCTGCTCGACTCTGTACTTGGCATTAATGGTCATATTAATGTTTACTTTGATAGAAGCATAAATTCAGATTACCACGCAGTGTTAAAATCTATTGAGAAAATCCCAGGTGTATTAAAAGCTACTTCTATGACCAATGATCAAGTGATCGTTGCAGCAAATAGTGGAATTGTGGGTAGCGTAGTCCGTGGTGTGTCAACTAAAGACTTACTTAATAATACTATCGTTAAGAATAATGTAATTATGGGTAACGTGGAAAAATTCGATGAAGGTATCATAATAGGGGCAAGATTAGCAGAAGCTTTGAATATTGATTATGGTGATAACATTATGCTTATATCACCTGAAGGATTTGATGCACTGTCTGGTGAAATACCAAAAATGAAAGAATATAAAGTTGTAGCAATATTTGATATGGGTATGTTTGAGTACGACAATACCTTAATGTATATGCCCATAAAGTCAGCTAAAGCTTTTTTTAATTATAAAGATAATGTGAGAAATATAGAAGTGTTTGTAGATGATATTGCTATGGCTAATAAGCTAGCAAACGCTATAGCAAAAGAAACAGGAATGAGAGCTGAAAGTTGGCAGTCTCAGCAAAGCCATTATGTTAATGCTTTAAAGACTGAAAGAAATGTGATGTTTTTAATTCTCACTTTAATTATAGTTGTAGCAGCATTTAATATTGTTTCAAATTTGATGATGATAGTGCAAGAAAAGAAATCTGCAATTGCAATTATGCGTACGTTTGGTGCAACAAGCGGAAGCATTATGCGCATATTTTGTGCTTGTGGATTGCTGATTGGTTTTACAGGAACTTGTCTTGGCTCTATTATAGGGGTTGTTTTTTCTCTCAATATTGAAAGTATTAGAGTGTTTTTAGAAAACATTACCAACATCAAACTGTTTGATCCTATGATATACTTTTTTTCAAGTTTGCCAGTGATATTAGTCTCTCAAGATGTGATTAACATTTCTGCACTTGCATTGTTCTTATCATTTTTAGCGACAATTCCTCCTGCATTACAAGCAGCTGCTCAAGATCCTGTGGAGATATTACGTTATGAATGATACTTGGAGAAAATGCATAGGTTGGTTCTTAATTATATTGTTGTTTGTTAGCTATATTACAATAAATAACATAATATTTTTTAAAATAAATCAGCAAGAGAGTGAAAATAGTATAAGTATTGTAACGGAAAAGATAGATGAACTTAAAATGTTGCTTGAAGTTAATCAAATTAAGGTAGAGAAAAAGATATTTGATTTAAAGAGAAATCTGCACACTCAATGTGAGCAAGGTGACGGTAGTTCAAGACATAAGAACCTCGCAAAGTTGCTGCTACTTGTGATTAAGATGAAGAATTCGTTATTGCAAGAAGCCAAGTTTGATAATCATATAAATTCAATAAAGCCTTTGATATCAGAGCTTGACGATCCAGAAATAGAAAATGCAGTCAATGAATTGGAAAATTTGAAAGAGGTAGATACTTTATGCGGGTTGAAATTGTCTTTTGAGAAGAACATGACTGTTATTAACTACAATAAAAGTAACTTGTTTAAAAAAATCATTTCAAATTGGATCAAGATAGATGATCGTAGTGATCCACTCAGGTTAAAGCTTGCGGAAATTGAAGAATTAATAAGCGATAATGATTGGCAGAGCATAGCCACCGCAATAAGTGACTTAACATACCCAGAATTCAAACCATGGCTTAATAAATTGAATGATTTTATTGTAGCTTTCAAGAATACTTCAATAATATATCGTCACTTATTACAATACATCTCATGATTTATTTTATAATTTTTGCTTTTTCGTTTTTATTTGGCATATGGATCAAGGTAAGTGGTGAAGTAATAAAATTGGAATTAGGCAATTACACTATAAGTATTGATCTATATTTCGTTATTCTTGCTTGCGTAGTCTTATTATTTTTATTGATTGCAGTTGCACGTTTTTGTTCTTCTATTTCATCAACATTTGCTAACATAAAAAATAGAAGAAGAAGTAGGGAAGAATTGCTTCTCTTTGAAGCTTTCTTTAGCTTAGATTTAGGTAATATAGAGAACACCAATAAGCTAATTAAAAATCTAAATGAAGAAAGTGATAAATTATCTTTAGTAAAGCTCTTTAATTCAGGTAAAACGGGAAATTACAGCTTTTTCAGCCATAATTTAACGAGTATTGCAAGTAAAAATCGCAACTTAGCTCTACTTCTGATCAATAAACTGATTATTCACCTAAAGCAAGAAAGGTTAGTCTTTCAAAAATTTATAGAATATTGCTCTAGTTCAATTAATGATAAAATTTTGTCTATTCCCTTTCAAATAGAGCATTGTATATTGCAAGAAGATTGGATAAATGCAATTTCAAAGTTAAAGGAAGCTATCAAATTCAATATTTTTCTTCCCTTTGATCGTAAAAAGATGTTAGCGGTTTTTTATTGCGCTTTAGCAAAGCAATACGAAAGTAAAGGAAGTTTTTGCAAAGCTATAGATTATTTAGCTAAAGCACAAAGTTATTATGCAACTTTTCAGCCCATCAATTATTTAAAGGCAGAATTATATATCAAGCTTGAAAAAATCAGAAAAGCTTCCACAGTATTAGAGGAAGAGTATAGAGTAAATCCTACTCCTCAATCAGCTAGAATGTATATCAAGTTAAATAATAAAGGCGCTGAAAGACTATATAACTTACGCCCTGATTATTATTTTAGTTATTGCTTGCTTGCTTTGTCTTCAATTAGCTTAGGGAAATATGATCTTGCAAGTCAGCATTTAGATATTGCTATGAAAAAAGCTAATTACATATCAATCTACCTTGTTATGGTACAGCTCAAGATTATGCTACAAGAGTATGATCAAGCAATTTACTGGCTAAATAAGATGAACTCAGAAGCTGTGCCTGATCCAGGTTGGAAATGTGTTGATTGTAATAAAGAGCTAAAGCAATGGGATTATAAGTGCTCAAGTTGCAATAGTCTTAATTGTATTTACCTTATATTATAAGACTCCATAAGGTGTGATACTTTTACATCGAGATTGCTTTAATATAATCTTTATCTCAAAACAGTAAATCTGTGAGTTTCTTAGTTAGGTTTGATTCCAATGTCAAAAAAACTTGTTTTTAGACATTACCAGTTATATATTTTAATAAATTAGAATTATATATAAAATGAAGAGCTTAAAGGAATTATCCTTAAGAATTAAAAATATTAAGTCTGTGCAGAAAATCACGAAAATAATGCAAATGGTTTCTGCAGCAAAATTATTACAAAGCCAAAAGAAATTATCAAATTCAAAATTGCATATATCTAAGCTGCATAGCATTATTTCTTCACTAGCGCTATCAGCGGATCAAGAGTTACTAGCAAGAATTCTAAATATCAATAATGAAGATTCTTTCCTAGTATTTATTATTGCATCTGATCGTGGTTTATGTGGCAGCTTCAACTCCTCTGTTGTTAAATTTAGTCAGGAGCATATAAACAAATTAATTGCAAATGATAAGAAAGTAGACATTGTTTTTTTTGGTAAGAAAGCTTTTGAGACAGGCAAAAATAGATTTAATTCTAAAAATATCTTGAAGGTTGAAAATAGTAAGGGAATCACACTAAAGCGTGTGGAAGCCTTGGTTAGTGATATAGATCTAAGTAAATACAATAAAGTTAAGGTTTTTTACAGTAAATTCTATAATACCTTCATGCAAAAGCCAATATTAGAAACAATAAAACCATGGAGTAAAGACTCATTATTAATTGATAATTCTGTAGTTAGTCCTCTAACAGATTACAGCTATGAGTATGAACCACAAAATATTGAGTTTATTTTAAAATCTTTGACTCAAGATTATGTTACAGCTTCTCTTTATTCTGCTTTACTTGAAAGTGCAGCAAGTGAAAATAGTGCTAGGATGGTTGCTATGGAATCAGCAAACAGAAATACAAAAGAAATGCTAAATAAACTAGCATTACTTTATAATCGTTCTCGTCAAGCAGCAATTACAACTGATTTGATTGAAGTTATAGGTGGTGCAGAATCTTTATAGAAACTCAAGGAATGAAAAATGAATATATTAAATATTGCAGCAGATATCACTAAACTAATAAAAAAGCAGAATCAAGACGCAGAAGTTACAATATATGAAACTAATAAGACCTCGGTTTCTCAGCGTCTATCAAAAATTGAACAAATATCACAATCTAAAAACTGTACTGTCGGAATTAGAGCTATAGCAGGTAAGAACAAAGCTGCGTATATTTCCACAAACGATTTGAATAATCTTAGTAGTGCAGTGAGCCAAGTGGTGGAAATGGCAAAGAATGCCCAGGAAGATCCTTATATTAGTTTTGCTGTAGATGGCAGTAATTATATCTCTTCTGCAGATTTAAATATCTCAGATAATAATGTTGTAACAATTGATAACTTAAAAGAAATTACTGAAGCTACAGAAAATTCATCTCTTGCACATAAAAATATTATTAATTCCGAAGGAGCTTCATCTTCACATACTTCAGTAAATACAGTATTATCAACCGTTTCTGGTTTTGTTGGTTCATTTAGTAAGTCAACTTTTGTTAATCAGGTTTCTGTTGTTGCTGGAGAAAAGAATGAAATGAAAATAGGCTACGATTACGATGTAGCATGCAACTTCAGTGATTTAAAAACACCGGAGTCAATAGGGAAAGAAGCAGCAAAAAGAGCAATAGATCAATTGGGTTCATGTACAATCAGGACAGGCAAATTTCCGGTTGTTTTTGAAAAAAGAGCAGCAAAAGAGCTAGTAAAGAGCTTTGCTTCTGCCATAAATGGTAGCAATATTGTAAATAATAGCTCTTTTTTGAGAAATAGTTTAAATAATCAAATTTTTAATACTGAGATTAGCATTATTGATGACCCATTGTTACCAAGGGGTATAACATCAAGACCGTTTGACGGGGAAGGAATAATGAGCAGAAGAAATGAATTTGTAAAAAATGGAGTACTGCAAAACTGGATTTTAGATCTATATTCGGCTAGGAAATTAAACTTGGAAACGACCGCAAATGCAACTCGTGCAAGTAATGCTGCAATTATTCCTTCAGCTAGTAATTTCTATTTCAAAAATGGTAATAGATCGTTTAAGGAATTAATTGAGGAAGTAAAAGAAGGAATATATGTAACTGATTTATTTGGTTTTGGTGTTAATTTAATCAATGGCGATTATAGTCAAGGTGCATGCGGATTTTTTATAGAAAATGGTAAAATAACGTATCCAATACACGAGATTACTGTTGCCGACAATTTGAAAAATATGTTTAGCAATTTAGTTGTTGCAAATGACCTAACTTTCTGTGGGCAGTTTAATTCACCAACGATTAAAGTTAGCGAAATGACAGTAGCAGGTTCACTTAGTGATTAAAAATTTTAGTTGCATTAAGTACAATAATTGTGTACTATTACTATGTAATGTTAAGAATAGACTATGGAGTATAGAAGTTTAGTTGCAGTAACTAAGCTTAAAGCATTCTAAATCGTAATTTCAAAGTTTTTCATCACATTAATAATGTTAGTTAGTAGTTTAGGAGTTATCCATATGGAATTTGGTAATATAAAATGGTTTAATGTTGAAAAAGGCTATGGTTTCATCAAGCCAGAAGGTAAAGGTGAGGACGTTTTTGTACATGTTAGTACATTAGAACGTTCAGGAATAAGACCTGATGAACTTCGAGGAGAGGATAAAAAGAGAGGAATGAAAGGGGAAAGAGTAAGTTATGAGCTTAAAGAAGAGCGTGGTAGGAACGGAGAAGATAAAAAGTCTGCAATAAATTTAAGATTGGAAGATTAGTCTATCGTGAAGCTTTTTAATAGGGTAATGTATTGTGAGTAATTTTCATGAAATGGGGCTTCCAACTTTGCTTAGGCAAGCTCTAAGTAAAAATAATCTTTGTGTTCCAACCCCGATTCAGGTGCAAGCGATTCCTCTAGCTCTTCAGGGCAAAGATATTCTTGGGTCTGCTCAAACGGGAACTGGAAAAACCTTAGCGTTTGCTATTCCACTGGTTGCTAAATTGATGAATGAGCCAAGCATTGGTTCAGCTTTAGTCATCGTGCCAACCAGAGAGCTTGCTCATCAGGTAACAAGTGAGATAAGAAAACTCTTATCTCAAAGTTCTTTACTAAGAGTTGCTTTGTTGATCGGAGGCGAGCCTATTTTTAGGCAGCTAAATCAGCTTCAGAAAAAACCACAAATTATAATAGGTACTCCTGGTCGTATTATAGACCATATTGAGCGTAAAACTTTAGTTACTCGGAATGTTGGTATTCTTGTGCTTGATGAGACGGATCGTATGTTTGATATGGGCTTTGGAATTCAGATTGAAGAAATTATGAAGCATTTGCCTAAAATAAGGCAAACTCTTATGTTTTCTGCAACTCTTCCTGGAGAAATAGTAAAACTTACTGAAAAATATCTTAATCAACCAGAGCGTGTTTCTGTCGATTGCCAGGCTACAACTTCTGTAAAAATTAAACAAGAAGTTGTTTATGCATCAGAATCAGAAAAATATGGCAAGCTTGTTACACAATTATGTCAGCGCAAAGGATCAATCATTATTTTTGTCAAAACAAAGCGAGGAGCGGATCAGCTAGCTGACAAATTGCACAAAGATGACTATAGCGCTTTGGCAATTCATGGTGATTTAAGGCAGCACAAGCGTGAAAGAGTCATTGATTCTTTTCGTCGTGGCCGCAATCAAATCATGGTTGCAACAGATGTTGCTTCTCGCGGTCTTGATATTCCGCACATTCAACATGTTATCAATTATGATGTACCACAATCGCAAGCTGATTATGTTCATCGTATAGGTAGAACTGCACGTGCGGGAGCTGAAGGATTTGCATTATCTTTTGTTACACCTCAAGATAAGAGAAGACTGCCTGCACTAGCAGATAAAGAAGGAGAGCCAAATTTTGATTGTAGTATGCAATCTCAAAAACGTAACAGCAAAAAGATCTTTAAAAGGCCAAGTACGTTAAAGGCTAAATACGGTAGAAAAAAGATCAATGTATTTAAGAAGAAAAGCAGAGTACTAGAAAAAGCGTATTAATGTACTTAACTATTCTTCTATTCTTTAAAAGCTCCAGTAAACTTGCTGCAAAGTGAAGTGATTGGAGGATGGTAGAAAGAATATATAGCTAGCCCAAATTAGATTTACCTACAATTTGATAATCTTAATTCTGCTGCTTATAACGTTTTGAGATTATCACAACGGTATAATGTTAGGCTGTGTGGACTATAATCTGTAGCTTAATTCAATTTGGCTACAACGAGCTGCTAGATTTCAGTTTTTTTAATAATTGTGTGCTACTAATTATATATAAATTTACACTTTTAAAGAGAATAGATGATTTCTAAAAATTTAGAGGCAAGTTTAAATAGAGCGTTACAGATTGCTTCTGATTGTAAGCTTAAATATGCAAAAGTGGAACATTTGTTGCTAGCATTAACCAAAGATGTGGATGTAAATTATGTTTTATCAAGATGTAACATCAGAGCTGGTGAAATCATAAATATAGATAATATTATATTAAGGAATGATCGTGGTAATAATGCAAAAGGTTTTTTACAAGACAACTCCGAATTAACTGTCAATAAAGTTGAGCCTGATGTGCTATTTCAACGCATAATACATAAAGCCATGATACGAGCTCATCGTCTGGGAAGAAAAGAAATAAATGGAGCAAGTATTCTATTAGAGATTCTGTCTGAGCAAGATTTATACATTGAAGAGCTATTATGCAAACAGAATGCAAAGGATTCTAATTTGATTTATAACATATCCAATATAAAATATTCAGGTGATATAGAAGAATATGTAACTAATCGCAAGATAAAACTTGATAAGAATAACGATATCTCTACTGTAGCAAATAAAGGTGAATTATTAAAAGATGAAGAAGTTCTACAAAATTATTGTAGAAATTTAAATGATTATGCAAGAAGCAAAAAAATAGATTATGTCATTGGTCGTGATTATGAATTAAATCGCACTATAGAAATCTTGCTAAGACGCAGAAAAAATAACCCTTTATATGTCGGAGAACCAGGTGTTGGTAAAACAACAATAGTTGAAGGCTTGGTATTGAAAATTATTGAAGGTAGTGTTCCGAGTGCACTGAGATCCAGCATAATTTATGCTTTGGATTTAGGATCACTTCTTGCAGGAACACGCTATAGAGGTGACTTCGAAGAGAGAATAAAATCTATAATAAAAGTAATTGAGGCAAAACCTGGCGCTATTCTTTTCATTGATGAAATACACACTATTATTGGAGCAGGTTCAACAAGTGGCAGCTTTCTTGATGCTGGCAATCTGCTCAAACCTGCACTTGCAAGAGGTGCGTTGCGTTGTATAGGTGCAACTACATATAGAGAATATAGCAATAGCTTTGAAAAGGATAAAGCATTAGCAAGGAGGTTTCAAAAAATTAATGTAAAAGAGTCTTCTATTAATGATACAGTAAAGATACTAGATGGTATAAAGCATTACTATGAAAGGTATCATGGAGTATATTACACGAAACATGCCATTAAATCTGCAGCTGAACTTTCACACAAGTATATTACTGGGCGAATATTACCTGATAAAGCAGTTGATGTTATAGATGAAGCAGGGGCATATTGTAAGTTACAAAAAAGCAGGCGAAAAATTATAAACAGTAGAGACATTAAGAGTACTATCGCTAGGATTACAAACGTACCTTGCGGGTTTGATGATATGCAAAGAGTAAAATCTTTGAAAGAAAATCTCAATAGGGCCATTTTTGGTCAAGAGCAAGCGATAGAGTTTCTCGTTAATTCTATTAAAATTGCTAAATCTGGTCTGAGAAGTTACAATAAACCCTTGGCAAAGTATCTTTTTGCAGGGCCAACTGGTGTAGGTAAGACTGAGCTTGCGAAGCAGCTAGCACAAAATATGGGTATGAACCTTATTCGGTTTGATATGTCTGAGTATATGGAACCTCACACAATATCTAGAATGATTGGTTCCCCTCCTGGATATGTGGGTTACGACCAAGGTGGATTGCTTACAGAATCTGTATCTAATAATCAATATAGCGTAGTACTTCTTGATGAAATTGAGAAAGCTCATAGTGATATTTATAATATATTACTACAAATCATGGATTATGGTTGTGTTACAGACACTTACGGACGTAAGGTTAATTTTTCCAATACGATTTTAATTATGACAACCAATGCAGGGGCATTTGAACGTAACAAAAGTTCTATTGGCTTTGGGTATAAAAACTTTAACATCAGTGACAGCGAAAAAGCAATGGAACGGGTTTTTAGCCCCGAATTTCGTAATCGTCTTGATGCAGTCATTTCCTTTTCTGATTTGGATGCGGATGTCATTTTGCACATTGTGGATAAATTTATTCAGGAATTAAAAAAACAACTTGTGCAAAAGGGTATAAGCTGCTCAGTGGAAGAAGAAGTAAAGTCTTATCTTGCGCAAACAGGTTATAGCAAAGAAATGGGAGCACGCCCAATAGAGAGGCTGATTGAAAAAGAGATAAAAAGTCATTTGGCTGAAGAAATACTGAATCGTCGATTAATTAAAGGAAAGAAATTAAGGATTTATATTGGTAAACACGGAATTGCTTTTGATATAGTTTAAATTCTTGCTTGAGTATTAAATTTGTAGTATAGTCACTATTTTTTAATGAGGCTATAGTGGCAAGTTTAACCAGAAATCAATATTACAGTAATCAAGATTTACGGAATTTATTTTCAAGGCTGGGAATAAAAGCGGAAGAAGTAATAAGCCAGGAGTTTGATGATGTACTTAAGTTAGTTGAGCGGCGCTTTAGAAGAGCTTCATTAAAATGTCACCCTGATAAAGTAGTAGGAGAGAAAGAGAAAAAAATAGCTGAAGAAAAGTTTAAAAAACTTAGTGCAGATAAAGATAAGCTAGAGAAATATCTTAACGACTTAAAAGCAGCTGGCATATCTATAACATTACAGCGAGAAGTGCAGGAAAAACAAAGGAGAATCAATGAGATTCTATTGCGTAGAGAGAAAGCTGTGAATAGAGCATGTTTATTTTTTATATTAGCAAATGTGGTACTTGGTCCGTCGCCTCAAGTCAAATATTGCTTATCACAACTTGCTAACAGTGGCAAAGTGCAAAATATTGCTTATAAATTTTATGCATTCAGCATTGGAGTTTGGCCATGGTTATTTATTATATCCTTTTGTAGTATTATCTATGCAGCAAGTAAACAAAGAGGCTCACAAGAAGGAAATCTAGATAGGTTAAATAGAAGATACAATCTACTTATTGCTGCTGATAATTATGTAATATGTATATCAGCAGCGTTTGCTGTATGCAGTTTAATGTCGGAAGTTGCACAAAATGGCTGGCCTGTTCAATATGGAACGATGCTAATAGCTAATTTAGCATTAGATTTATTACTTATTGCTTTACTTAGGACTTTTGTGAAAGCTTTTGAACTATATGGTGAATACTGTACCCAGTGTTTATATGAAGAAGATGCGGAATTTAGTTATAAAGAAAAATTTGCATGGTATGACTACAAATTAGTACTTATGCCGCTCGTTCTTCCTATTGTTAAAATGTATTTTGAAGATTTAGTTCAAGAAAAACCACAACAGCATACTACTGATCCTAAAGTTACACCTTTAAATATAGGCGTAGGAACAAGAGCATAAAAAGGTCTTTGCTTCAACTATAGTTTTTGCTACACTTTGAGTAAATTTGAAGATATTAATGAGTGAAGAAGTAAAACAAATCCTAAGTTACTACGAAAGTGAAAACCCTGGAGTAAAAGCGAATCTTACTCGCATTCTTATGCATGGGAAACTTGGTGGAACTGGCAAGTTAGTAATTCTCCCTGTAGACCAGGGATTTGAGCACGGACCAATAAAAAGTTTTGAAGTTAACCCTGATGCTTACGATCCACATTATCATTTTCAGCTTGCAGTTGATTCAGGAGTAAGTGCATACGCTGCTCCGCTTGGTATGATCGAAGCTGGTGCTTCAACTTATGCTGGAATGCTACCACTTATTTTGAAGCTTAATAGCGCTAACTCTTTGCACTCAAAAAGCTTAACTTCAGATCAAGCAATAACTGCCTCTGTAAAAGATGCGCTGCGTTTGGGCTGCATGGCTGTTGGGTTTACTATATATCCTGGTTCTGCTAAGTGTTTTGATATGATGGAAGAAGCTCGCAAAATTATAGCTGAGGCTAAATCTTGTGGCCTTGTTGTAGTGCTATGGTCTTATCCACGTGGTGAAGGGGTTTCCAAAGAAGGTGAAACAGCAGTTGATGTGATTGCCTATGCTGCGCATATAGCGGCTTTGCTCGGTGCCAACATAATAAAAGTAAAACTTCCAACCAATCATCTGGAAAGAGAAAAAATAGAAAATATTGAATCATTATCTAAAAGAATTGAATATATTAAAAAGTCTTGCTTTGCAGGAAAAAGAATAGTAGTTTTCTCTGGTGGTGAGTCAAAGTCAGTGGATGATATATACAATGAGGCAAAAGAAATTAAGCAAGGTGGTGGTAATGGTTCAATTATCGGGCGCAACACTTTTCAAAGAAAAAAAGAGGATGCTTTATCTATGCTAAAAGATATAATTAATATCTACGCATAAAAAACGGCTGGGTGGCAGAATGGCTTATGCGGAGGACTGCAAATCCTTTTATACCGGTTCAATTCCGGTCCCGGCCTCTTACTCCAATTAGATCGTTTTTTCTTCTCAAATTTTAACAAGAAGTGTGGCTTTTAATGAAATATTTAAAAAAATAAGATACTATATTCAAAATATAAGCAGTAAAATGCCAAAGAGATTAACAGAAGTTTTATTATTGATTGGTTTGCCCTTCTTGCTTACCAGTTGCACTTTTCACTATTTATTAAAGAGCTCGTATACTCATCTTGCACCAGAAAAGTACCCTTCATCCAACAAACAGCCGGTTTACGTCGGTACAGCTTACAGTGCACAGACTATATATAATGCGTTATTTAATGACTTTCTGTTAATAGGTAAGTCATCATTCACAGCCAAACATGGGCGTGCTAGTCAATATGTTAACTATGGAAGAGAAGTTGGAGCAGATGTGATAATCGTATCATTTCAAAATATGCAAAAGGATAAAGAGCATTTTAGCATCACAGAAAAACTATTATGGGACACAAGCTTAACAACATTTCATACAAGGACCATTATAAACTTTGATCAGGACGTACTCTTTCTAAAAAAGGTAGGTGATGCAAAAGCTCCATGGGAATATGTCAAAGGAGAGTTCAAGCTTCACGAAAAAGACGATACTGATCCATATCTAGGGAATTGGGTAGGGTATAGAATATGCGAGATTGCAATATCTTCTTCAGAAGATGAATACTTAGGATTTGTAAATGAAGATAATTGTAAAGAAAAATCTGGAATAAATAAGATGCTTGCTTGGAAAAATGGGGATGTAAGGTTGCGGATTAATAAACAATCAAAACAGGGATTTTATTTAAATCGAAATAAGATTCCTATACTAATAAAATCTCAAATTAACAAATTTGGCTACCTCGAATTAGTAGATGAAAATACTGATCAAGTTCTGGTTTCCCTTCAGAAAAATTAGTTTTTACTACCCATAGAAACTATATACTTACTATTTTGATAAACCTCAAGCTTTCTAAGTTATTCTTGTTGCATGGTAAAAAATAAACTAAAAATAAGCAAAGTGTTTTACAAAATGATATTACGTAATTTATTGTTTTTACTGCCGCCTGAAATCGCTCACTCCTTGGTAATAACGGCGTTAAAAAAGATGCCCTGTAGGAAACCTATAGAACTACCTAAGTCTTTAAATGTAAACTTTTTTGGTGATAAAATTAGGAGTCCTGTAGGTCTTGCTGCAGGTTTTGATAAAAATGCGGAAGTTGTAAAGCCGATGCTCTCATTTGGTTTTGGATTTATTGAGGCTGGTACTGTAACTAAACATCCCCAATATGGAAACAAAAAACCGAGAATTTTTCGATTAATTAAAGATGAAGGAATAATTAATAGATTGGGATTTAATAATAAAGGAGTAGACTATTTTCTTAAACAGATAAGTGAAACTAAACTTGGTAATTGTATTTTTGGTATAAATATAGGAAGAAACAGTACATCAAAGGACCAAATCAGCGATTATGTTGACTTAATAAAGATAGTATATGGAAAGAGCAATTATATAGTACTGAACATCTCATCCCCAAACACACCTAACTTGCGCGATTTGCACAATAAACAAGAATTATCCAAATTGTTGAAATCTATCACTCTAACCCGGAAATCAATCGATAGCTCTGAATCCATACCGATAATATTAAAAATTTCTCCAGATATAGATCAGCAAACAAAAGAAAATATCGCTGAGCTTACACTAGAATATAAAATTGACGGCTTAATAGTAAGCAACACTACGATAAGTCGAGATTCTTACTATAATGAGAGTGGTGGGTTGAGCGGCAGGCCATTATTTCAACTTTCAACCGAGTTATTGAGTGACATGTACAAGCTTACTAAAAGCAGAATTCTATTGATAGGATGCGGAGGAATTTCAAGTGGTGTTGATGCATATGAAAAAATAAAGGCAGGAGCCTCTTTAGTACAACTGTACACTGCTCTTGTATACCAGGGGCATCAAGTTGTGAACAAAATCAATCTGGAGCTTGCAGAATTGGTAAAAAGAGATGGATTTAGTAACATTACTGAAGCAGTGGGTTGTATACATTAATTTTGGAAGTTATTGATATTGTTTTAGTAAAGTAGAGCTAACTTTTTAGTGTAGAGGTATGATAGAGAGTGCTTTTCTATTGAATGATTAATATGAGAGTTTTGAACGATACAATATCTAAAGTTATTAATTACAAATTTACAGATTATGCAATATTAGAAGAGGCATTAACTCACCCAAGCGTAAATAAGAGAAATAGCGAAGACCAGGTTGTAAGCTACGAAAGGCTAGAGTTTTTGGGCGATAGTGTTTTGAATATGGTTGTGTCTGTTATGCTGTTTAAAATGTTTCCTGAAGAAAAAGAAGGAGCATTGGCAAAAAGAAAAACGGATTTAGTTTGTGGCAGTACCATTGCTAATGTTGCTAAAGAAATAGAGTTAGGTAACTTTATTATCATGAATAATAGTGAACGTTGTAACGGAGGAAAATGTAACTTAAAAAATTTAGAAAATTCGCTTGAAGCACTAATAGGTGCAATTTATATTGACGGCGGACTTGAGAGTGTTGAGAAATTTATTATCCGACATTGGGAAAAGCTAGCTAAGGACATCCTCGATCCTCCTCAAGATCCTAAAACTTCACTGCAAGAATGGACTCAGAGAAATAAATTACCTTTACCGAAGTATGAGCTTGTAAAACAAACTGGACCAGCACACAATCCTGAATTTACTATATCAGTTTGCATAGAGAGTTATGACAAAGTTTCTGCATGCGCTCCTAGTAAGAAAATTGCTGAACAAAAAGCTGCTGAGTTGATCCTAGAAAAAATTAAAAAAACGACTTAGTTTAATCAAAATAGCTGTTAGCATAAATTTAAAGTAAGCTAAGCTCTTTAGTTCAGCTTACATATTTTTTTATCTCAGCCAGAATCTTATCAGATTGACTTTCATCTGAATTTAAATCAGCTACAAAGTGTGTGACATATTTTCCTTCAGGGCTAATAAGGTATATCATTGAAGAATGGTTAATTTCCTCTTCTCCATCTACTTTACTTGCATATACTTTATACTTTGCAACTACTTCATCTATTTTTTGTCTTTCACCAGTGAGCATTTGTATTCTATGGTCAAATTGCTGCTGAAATTCTTTAAGCCTTTCTGTATTATCGCGCTCAGGATCAACTGTGATAAAAAATGTTTGTAGCTTGTTGTCAGTTTTCTCGTCTAACTTTGCAAGTGTTTCTGAAATTATTCCAAGGTTCATAGGGCAAATTCTTTTACATGAGGAAAATCCAAAAAAAATCATCATATACTTATCTTTGAAATCACTACTGCGTACTATTTGCCCGTTTTGGTTAATCAAAGAAAAATCCCCACCTATTTTAATTTCTGTATTTTGTGAAACAAATATGCCTTGCTTAGTAAAATAACAATAACCTAAGAAGATAGCTGCTACTGTTATTAGCAAACTAGACAATAACCTTATAAACTTTATCATTAAAGCGTTTCCAATAAAGTTAAATCATATATTGATTAGTTGATTGATTCAATATATTCCTTCCAAAGTGGGTTGTTAATTTTATCTAACAATTTCTTATGCTCATCAATTTCTTTAATACTTGGTGAATGTTCTCTGCGAGCTAAATTACGCACTTTATGTTGAATAAACGTAGAGTTATTGTCCTGAGCACATTCATTATTAAATAAAAAGGTTTGCAATCCTCCTGTAAGCTCAACATAGACCTTTGCAAGCAATTGAGCATCAACTAATGCTCCGTGTAACTCTCTACCTTCTAGCGATATATCAAAACGCTTGCATAATGCATTTAAAGAAGCAGGTGATCCTACAAACTTTTTTCTTGCAAGTGGTAATGTATCTAGTACTCTATCTGAGGAAATTAACCCAGCATTTAACTTGCCTAACTCCATATTAAGGAACTTAACATCGAATTCAGCATTATGAATCACCAAAATGTCATTGGATATGAAGTCAAGAAATTCAAGTGCAACATCTGAGAATAGTGGTTTATCTTCCAAAAATTCCTCACTAATACCATGAATCTTAAATGAGTGGTAAGGTATATCTCTTTCTGGATTGAGATATCGATGAAATGTTTTACCTGTTGGAATACGATTAATTAGTTCTACACATCCTATCTCAATAATTCGATGGCCAGATTTAGTATCAAGACCTGTAGTTTCAGTATCAAGTACTATTTCTCGTAGCCTACTTTTCATCAGTTGTCATTTGTTGTTAAATTTTTATCAGTACTTGCCTTCTTATAGTTAATAGAAACAAGTAACCAAGTTAGATCTGATGAATTAATATTTTTTTTGAATTGCCATACATCTTCAACTTTGTTAATAGTAGACATGCTACCTGATGTGATGTTTCCTTCGTTATTCTTAACGAAGTTAATTTGCTCTGAAAGGAAATATACTGCAATAAATATTACGTTTTTTACTAACTTTATTTCTAAGATCTTTTGTGAAACGATAGAAACAATTATGGACTCATGTGTCTCTTTACGATGTTTAATCTTATCCACAAAACTGTTATATAAGTCTTTGTCCAGAAGGGATTTTAATTGAGGTAAATTTCCTTGGTTAAAATATTTTATTATTAATTCAAAAGCTATGCTTGAACCTTCTATAAAATTGGAAATAGAAAACTCTTTGTTTTTTTGTAATATTTGTTCATAAGTAGTTTCTATTGAACTTTTGTCGTTGCTATAAATATAATCTTCGATATTTTCTACCACATCTTCTTTACTTTGACTTACATCCAATACACCTGTTAGCTTTTTTAGGTTGAGACTGGCTGATCTTCCTAAAGAATTATATAAGCGTGAAAAAATAAACGCCGCTAGTAAAGCATATATTACAAGCTCTATCATGGTAACTTAACTCCTTGATATATAAAGTATCTAAATATTATTAATTATTGATAAAAATATGTTTTTCATATTAACCTATAGTTAGGTTTACTATTCATTTGTAAATGAATATATTATATAAGAAAGTATTAAACATCTCAACTTAATTAAAGGAGACGTAAGAAATGTCACAACACAAAATGAAAATTCATGGTCAGTATGTCAAAGATTTTTCGTTTGAGAATCCAAATTCGCCATTCCTTCCTTCTAGTAAAGCTCCTGATATTAATGTAATGGTTAATATTAATTCAGCAAAATTAGAAGGAACAGAAAATAAAAAAGGAATAAGTGAAGAAAAGCCTTTTCATGAAATTACTTTGCATATAGAAGCCAAAGCAACGGTAAAAGATGAAGATGTAAAAGATGATATAGCTTTCATTTGCGAGGTAAAGTATTGCGGTATTTTTTCAATAGAAAATTTTACAGAGCTAAGTGAGGAAGAGGTGAGACAAGCTTTATTTATTGGTGGACCTACTTTTCTTTTCCCTTTTGCAAGAGAAATAATTGCAAGAACTACAAGTAGTGGTGGGTTTCCTCCACTTATGCTAGATCCTATAGATTTTGAAACTATGTATCAGCAGCAAAGTCAACAACAAAAAAGTAGCGCTAGTAATTCCAATTTTAACTAATACAGGATGAACAATTCTTTAAATGCAAAGACGACTTTAAATATTGATGGAAGGTTATATAACTACTTTAACCTAAGTAACGCTGGTAAATTTTTAGGAGTAAATTTAACAAAATTGCCTTGTTCACTCAAGGTATTGCTTGAAAATTTATTGCGCAACGAAGATGGAGTAAGCGTTAAATTAGATGACATAAAGATATTAGCAAATTGCGTCAAGAAACACATTAATCACGAAATTAGCTACAAGCCAGCAAGGGTTTTGATGCAGGATTTCACAGGAGTTCCTGCTGTCGTTGACTTAGCTTCAATGCATAATTATGTGAAGAAAAACGGAGGTAACCCCAGCAAAATAAATCCATCTGTACCTGTTGATCTTGTGATCGATCACTCTGTTCAAGTAGATAGTTACGGAAGCACTTCTGCATTTGGTAAAAACGTTGCACTGGAAGTAAAAAGAAATTTGGAGAGGTATCAATTCTTAAAATGGGGAGAGTCATCCTTCACAAATTTTAGAGTAGTGCCACCAGGTACTGGAATTTGCCACCAAGTGAATCTTGAATATTTAGCGCAAGTTGTATGTAACGATAGCGGAGTTCTATATCCAGATACCTTAGTCGGTACAGATAGTCACACTACTATGGTAAATGGTTTATCGGTTCTTGGTTGGGGTGTTGGTGGAATAGAAGCTGAGTCTGTGATGCTTGGTCAACCAATTAGTATGGTAATTCCAGAAGTAGTAGGATTTAAATTAATAGGAAGACTTTCAGAGGGAGTAACAGCAACTGATCTAGTGCTAACGATTACTAATATCCTGAGAACAAAAGGCGTTGTTGGCAGATTTGTGGAATTTTATGGTGATGGCTTAGATTGTTTATCTTTGGCAGATAGAGCAACCATAGCTAATATGGCTCCAGAGTATGGTGCAACTTGTGGATTCTTTCCAATTGATCAGAAGACACTAGATTATTTAAACTTAACCGGAAGGCCAAAAGAGTTGGTTAAATTAGCTGAAGTCTATGCAAAAGAACAAGGGCTGTGGCGTAGTAATGAAGAATTGGCGTTCTTTGACACACTGAAGCTTGATTTATCAAGCGTAAAGCCAGTGATGGCTGGTCCTAAAAGACCACAGGATAAGATTTTCCTTTCAGAAGTAGCGGAATCTTTTTCTACATCTTTTCCTATTAATGAGACAAACAGACCTCCGTTGGAACCTATCTATGGCGATCAGCTCCAGAGTGGCAGCGTAGTGATTGCAGCAATAACAAGCTGCACTAACACCTCAAATCCAAGTGTGATGATTGCTGCAGGTCTTGTAGCTCGTAATGCAATTAAACTTGGATTAAAATCAAAGCCTTGGGTTAAAACTTCTCTTGCTCCAGGGTCACAAGTTGTGACAGAATATTTAGAAAAGTCTGGATTGCAGGTAGATCTAAATGCTTTGGGTTTTAATCTAGTTGGATATGGCTGCACAACTTGCATTGGAAATTCTGGTCCACTTAATAAGGATATAGAGGATGATATAAAAAACAAAAACTTAACTGTTGCTGCAGTTTTGTCTGGCAATCGTAACTTTGAAGGAAGAATTCATCCGTTAGTCAAAGCTAATTACTTGGCATCTCCGCCACTTATTGTTGCATATGCACTTGCAGGCACTGTGCAAATTGATTTGACAAAAGATTCAATATGCAAAGATAAGAATGGAAATGATGTCTATCTCAAAGATATATGGCCAACAAATAATGAAGTTGAGAGCTGTGTTAAAAGTGTTGTGACGCGTGAAATGTTCATACAAAAGTATAAGGATGTTTTTTCTGGTGATGAGCATTGGCAAAAGATAAAGTGTGAGAAAGGTGAAATCTATGATTGGGACACGAAAAGCACTTATATACAAAACCCTCCCTATTTTGATAATTTATCGACTAAGAACAATGGAAGCAACATAGTTGATATAAAGAATGCGCAAATACTAGCGATGTTTGGCGATAGCGTCACTACCGACCACATTTCCCCTGCTGGAAATATTGCCTCAAATAGTCCTGCAGGCATATATTTAAAAGGTCTTGGAGTTGAACCGCAAGATTTCAATTCATATGGATCTCGCCGCGGTAACCACAACGTAATGATGCGTGGAACCTTTGCTAATATCAGAATAAGAAATAAAATGGTGAGCGCTGAGGGTGGCTATACAAAACATATTCCTTCTCAAGAAACTATGTCAATTTTTGATGCAGCAATGCAATATAAAAGAGAAGCTGTTCCATTAGTTGTCATTGCAGGAAAAGAATATGGTACAGGTTCAAGTAGGGATTGGGCAGCAAAGGGTACTGCATTACTGGGAATTAAAGCTGTGATTGCAGAAAGTTTTGAACGCATACATAGGTCCAACTTGGTCGGCATGGGTGTTCTTCCACTTATATTCCAAAATGGAATAACCAGAAAGATATTTGATGGTAGTGAGATAATAAGCATAAAAGGTGAAATAGTATCAAATGGAAATCTAGAATGTATCATTAAAAGACAGGATAATTCAAAGCAATCAATACAACTCAAATGCTGTGTACAAACCGCAACTGAGATTAAATACTTAATGAGTGGTGGAGTGTTAAGCTACATACTTCTTTCGACTTAGTAAAAGTAAGTACTAGACTTCTTTTAGCTCCAGCCCTGGTCCTTTTAAATAATGATTTGTTCTATGCGAAGTTATGATATAATTTTACCTTACATATAGTAAAGGTGTTTTATAGATAATTATGATTAGCTCTATACAAGAACCTAATGAACTCAGAAAACGTTTACAAGGATTTTATCGTACTGATGAAAAAAGCTGTGTACGTTATCTTGTAGAAAAAGTAGAACTTTCGGTTGATTCGAAAAACAGAATTTACAATATTGCAAAACAAATTGTCGAAAAGATTAGAGGTAGTAAATTAGGCATTATAGATTCTTTTATACAACAGTACTCACTTTCTAATGATGAAGGAGTAGCACTAATGTGTCTTGCTGAATCATTACTTAGAATACCAGACGATTACACAATAGATGAATTGATCAAAGATAAAATTGCCAACCAAGAATGGAATAAACACTTGGGGCGTTCCTCTTCATTGTTTGTTAATGCTTC
>NODE_3_length_47081_cov_26.018394
TGCGGCTAAACCCTTTTCATAATCTCCTATCTATCATTTCTTAAACCACTCCCCTGAACGGATACAATTAAATACATTTTTAACATTTTTATAGAAAACTATTAGTATAGATTTGTATGCTGCCCTCATGGCTATTTTAAAATGTTTAATACTCCTTTTCATTATTTCTTGTACACATCTACCTAACAAGCAACATTCTGTTAATATAGACAATTATAAGCACGATTATTCGTTGCAACAATATAATACTCCTTTGAAGAATAACGAACCAGCAATACCAGAAATGATACCTTTACCGGTAGAGTTTCCCGATCTTACAACCAGTAATCAGTTTCTTTCGATTAATGTTGATGAAAAAGTACCAGTAAAGGATTTACTGATTGAAATAGGAAAACTTTCTGACATTAACTTAGACATAGATCCCAAAATATCAGGTAATATTACTTTAAAGCTAAAAGATAAGAACATAAACGAAGTAATTCAGAATATAGCCAACAGCGCCAAATTGCGTTACTCAATGAATAATGGTGTAATTAGAATTGAACAAGATTTGCCATATGCACAAAATTATTACGTAGACTTCATCAATATTCAACACTCTGCTCAAAGCAATTTTGTCGTTAGTGGCAATGTTACAAGCAGCGATGCTGACAGGAATGTTAGAAAGTCTCAATATAGCAGTGACTTATGGAGTTCATTAGAAAAAGGCTTAAATGCAATAATGGATGTTAATGGAGTGGATGATGGTGAATTTCTTTCATCCAACAGAGAAGCTGGTGTCATTATTCTAAATGCTAGAAAAGATATTCACAAAGCTGTTGAAGAATATATTAATAAAGTTAAGAAATTGGCGTCTTCTCAAGTAATGATCGAGGCCAAAATAGTTGAAGTTGTATTAGACGATAAATACCTTTCTGGTATCAACTTAAATGATTTGCATAATGAAACAAAATCTATAACAAATCAAGATAGTTCCATTACTAGCCTGGTAATGAACTCTGATTTAGAAAATTTAGTAAAAACTTTAGACAAGTTTGGCACTTCAACCGTAATTTCAAGCCCTAGAGTACATGCTATAAATAATCAGCAAGCAATGATTTCATTTACTAAAAACCATATCTATTTTACTTCCGATATACAGAAAGATACCGGAAACTCCAATCATGCCTTAATTACCAAGATGAATAGCACTCCAATAGGTGTGGTGTTAATAATCCACCCAAGCATTAACATTGATACTAACGAAATATTTATGGATATACACCCAACCTTATCAAGAATTAACAATTACACTAAAGACCCAAATATAGAATATGTCGCACAACAGAATAAAATGAAATTAAATAGTGACATTCCAATTATTGAAACCAGAGAAATGCACTCTACGTTAAAAATTAAGAGCGGCGAAGTTATGGTAATTGGTGGGCTTATAGAGCATAGAAAAGATAACCAAAACTTATTGCATCAAAAGTCAAAAAAACTGGCTAAGACAGTAGAAACCGTCATCTTCCTGAAAGCAACAATCGTACCAACACTTGGTTTATTAGATATAAAAGATAGGAATTTATATATATATTAAACGTATCCGTTCAGGCAATGGCATCAACTTAAGGAAAGATGTTGGGGTTGCTATTATGATAAGAAGAGAGTATCAGAATGATAATTAAGACAGCTTAATCATAAATCTGTTGCAGTAAATTTAAGTTACTTTAGTCATATATTAAAGTTTTTAAACAGGTCTTAGTTTACTTACTTTATTGTTTTCTTTATTATCAAATATTGCTTTAAATAATATGGAGGAGCACATTGTCAGCAATTGCCGTTATTGATTTTGGTTCACAGTTTACACAGCTTATTGCAAGACAAATCAGGGAAATGGGCGTTTACTGTGAAATATTTCCAAGCAATATCGATTTCGAAACAGTATCAAAATTCAATGGATTTATTTTTTCTGGAGGACCGCAATCTGTAAATGACAATTGCTCTGAAGTAAGTGAAGTAGCACATAAAATTATAAAACTTAACGAAACAATAAACACTCCTATACTTGGAATATGTTATGGACAGCAACTCATTTGTCATTATTTCGGGGCAAAGGTAAGAAAAGAATTCAATCAGGAATTTGGCAAAACTAAAATCAAGATACTAAAAGAATCCCCAATTATAAAGGATACTTGGGACGTTAATTCCGAAGTCGATGTGCTAATGAACCATGCAGACAGTGTCGAAACTATACCGCAAGGATTTACTGCTATTGCCTCAGGTATAATAAATCAAACAATCGCAATAATTGCCAACGAACAGCGGAAGATTTACTGCACTCAGTTCCATCCTGAAGTTAAGCCTACGACAAATGGTAGTAAACTTCTCTCTAATTTCTTAGATATTGCAAATTGTGAGAGAGATTGGACAATGAAGTCATTCATTGAAAAACAGAAGGAAAAAATTCAAAACTTAGTAGGGGAGAAAAAAGTAATTGCTGCAGTAAGTGGGGGGGTTGATTCAAGTGTTGCAGCAGTTCTTACACACAAAGCTATAGGAAAACAATTAAACTGTATTTTTATCGATACTGGGTTATTGCGTAAGAGCCAGACCACTGCTATGTTAAAAGAAATTCCAATAAATTACGTTGATAAATCAAACTTGTTTTTAAGTAGGTTAAAGGGAATAACTGATCCGGAAGAAAAGCGAAAAATTATCGGCAATACTTTTATCGAAGTATTTGAAGAAGAGGCAAAAAAAATAGGTGATGTGGATTTTTTAATGCAAGGCACCATTTACTCTGATGTAGTTGAATCAGGGCACGCTTCAGGAAACACTAGTACAATTAAATCTCATCACAATGTTGGTGGGTTGCCAGAAAAAATGAATCTGAAACTAGTAGAACCTTTACGCTATCTCTTTAAAGATGAAGTAAGGCTGCTTGGCAAAGAAATTGGGCTTTCAGATGAGATAATATTTCAACATCCATTTCCTGGGCCTGGACTTGCAGTGAGGATCATAGGTGAGGTTGATGAAGAAAAGGTACGAATATTGCAAGAAGTAGATGAAATATATATCAACACAATGAAAAATTATGATCTGTATGATAAAATATGGCAGGCTTTTGCTGTACTGTTACCAGTAAAAACTGTGGGAGTTATGGGAGATAATCGTACATACGGATATGTTTGCGCTTTAAGGGCTGTGACTTCATCTGATGGCATGACAGCTGATGCATTTCCATTTGAAAATAAAGATCAACATTCGTTAGTATTTTGGAGGTTTTTGCAAGACGTCAGTAGTATAATTGTTAACAAAGTTTCCGGAGTAAATCGAGTTGTGTATGATTTAACTTCCAAGCCACCAGCAACTATTGAGTGGGAGTAGCAATAATTTCATTCCAGTTTCAGCTACTCGAATCACACCAAAGAGGCTGCTTGCATAACTCAAATTTTAAGGAAAACTATTTAATGTCATTCCAGCGCGTAACGCTGGAATCCAGAAAAAAAGAACCAGTGTCAGCTACTCGGATGACATCGAAATGTTCGTACAGATATTCGTCACACACCGGAATAAAAATTAGACTTTTGCCTTGTGCAAAATAATTTCAAGGCCGCATTGTCTTTATTTTGCTTATAGCTTCCACAAGCACTGCAAACATAAATGAAGAATACAAATATGCTTTTGGTAGTTCTATGTGAAGCCCTTCAAGTGTTAGATATACACCGACGAGTAAAATAAATAGAATGGCAATTACTTTTAAGCTTGGGTTGGATTTTATTACCTGAGCGGTATAATTTGATGAAAATAGCATCGCTAATATGGAAAATGTAAATGCTATGGCAATGATTATCATATTGTGAGTTAATGCTATGGCAGTTAATATTGAATCAACCGAAAAAACTAAGTCTATTAATATAATTTGTAGCACAACTAAAAAAAATTGTGATTTAACATTTGCCTTTGTTTTGTTCTCCTTATGTACAAAAATTTCGCTCCATAACTCTATAGAACTTTTAACAATAAGGAATAACCCTCCTGCAATCATAAGTAAATCCTTTACTGAGATATCTAGCGATACAGCGTGAAATATAGGCTTTTGCATTGATAGTATATATGATGTAAAAAATAGTATTACAAAACGCATCAATAGCGCTAAGCCAAAACCTATAAGGCGGGCTCTTTCTCTCAGCAGATTTGGCACCTTATCTATTGCTAGAGAAATAAAGATTAAATTGTCTATACCAAGTATAGTTTCAAGTAGCGTAATTATCAATAAAGTCCAAGCATCAGCTAGCATTTTCATTCCAAAGTCAGATTTTGTACTTTACAATAGATGTGTAAAAATTAAGTAACTTCGACTAGGTAATTAAAAAATCAGCCTTACCCGGAAAAGAAAGAGGCAAAAGGGCATTTTTATAATAAAAGTACTTTTGTAAGAGAAATAATGAAATTAAAAATCTAACTCTCTTTACGAAAATTTTAAATAGATTGTAAAATAGTTGTACCATGAAAATATATGCCTTCTTTATAGACTAAGATTTTTCTTTAAATTAAGATAGATACACGATAAAAGGAACATATGACAAAAGAATCATTAGCAAAAACTGATATAGTAAAAGTTGAAGATAAGAAAGCAACAAAGGGATTTTTTAAAATATTAGGTGAAGTAGCAGATGCTGTAAGGTCATGGGTTGGCAATATTGGCCCTGATTTAAGTAGTAGTCGCGATGTCGATAGTTTAGTCTTGAAGATGAACGAATGCTTAAACCCAAAGGGGGGTGAAGTCTCAGCACGTAAGAACACCGTATCTCTTGGTAATTTGTACTTGAGTTTATCAGAGGCAGGTCAAATAAAATTTTTACAAACCCTGGCAGAAAAGTTCAATCCGGATAAAACGAAAATAGATGAAGAAATGAAAGTATATAAGAAAAATCAAGATTCTGAGTCGAGCTATAAGTTTGAACAAGACTTAATAAAAGTCCTTGAATCACCACGCTCTAAAATATTGAAGCAGTTTATCTCCTTACCGGAGGGCCTTAAGTTTATTGTTGATATGCGTTCTGATGTACTCAAGCTGAAGAATCAATATAAAAGTCTAAGTCCACTAGAAAACGAATTAAAAAGTATACTTTGTACTTTGGTTGATGTTGATCTACTTGATCTTCATCAAATCACCTGGGATTCACCTGCATCATTGTTGGAAAAACTTATAAAATATGAAGCTGTACATAAAATTTCCTCTTGGGGTGACTTAAAAAACAGACTAGATTCTGATCATCTCTGTTTTGCTTTCTTTCATTACAAAATACCAAATGAACCTTTAATTTTTGTAGAGGTTGCACTGATGAATGAGATTGCAGATAGTATTCAACACGTTTTGGACGAGTCAGTTCCTTCAAGTGACCCAAGCAGTGCAAGTACTGCTATATTCTATTCAATATCAAACACTCAAACTGGTTTATCTGGAATTAGCCTCGGTAACTTTTTAATAAAGAGAGTCGTAGAAAAACTATCGCAAGAATTTAAAAGCGTAAAAGTGTATGCAACTCTTTCTCCAGTTCCTGGATTTACAAAATGGCTAAAAAATCAAGACGTAGCTTTATTAGGTAAGCTTAATATAAAACAATCAGGTACAGAAATTTTAGAAAGCATAAAAACTAACATTGAATGCGAAAAACAGTCCCTACTGAAACTTTGTACACATTATTTGCTAAAGGTTAAAAGCAGTGGTGGAGGTGCTTATGATCCAGTAGCACACTTTCATTTAAGCAATGGTGCATCAATCAAACAAATCAACTGGATGGCTGATACTTCTGAAAAAGGCATTAGTCAGTCAGCCGGAATAATGGTGAATTATCTGTATGAGCTGCCTAAAATAGATAACAATCATGAGAATTATATGATTAATAAAGTGATTTCTCATTCAAAAAAAGTGTCAGCTATGTTAAAGGAATAATAGGAAGTGCGCAAGCATATAGAAAGTGCTAACATTCCCTAATGTTTATGTATATAATATTAAATAGTTTTATGAGGTAAAATGTATGAATAGTAATGAATTAGAAGAATTAAAGAAACTAAAACAAAAGATACAAGATGCAGTAGCACATAAAAAATTGTATGGTGTATTATTTGCAGATTCTAAAGAGATAGAGTTATTCAATAATTGTATTAGCAGTATTAAAAGTAATGGAATAGGCAAAGAGGAATCAAATGAATTGATAACCATTTATAAAGGACTTAATTCAATATTTGATAACATTAGTTCTGACTGGGATGGCAATAAGGGTAGCCTAAATGCTCAAAAAATTATTGTACATTATCAAAACTTAGAGTCTATCTTAAAGATAGTAAACATAATTAAAGAATTGAAGACAAGATTGGGCCAAGCATTCGTGATCTTCGACTTTGATGAATCCGGGTTAATCCAGGATATCGAATCACTCCAAAAAAAAATGAAAGAAGTGCTAGAAAACATGCAACAACAAGAACAAAGTGCAGCAAGGAAAAAAGAGTTAGAAGAGAAAGCTAAAGCAGAGTTTAGCAAGTATATAGAAAACGGCACTATTGATGCGATGTCAATCAAAAGGGATAGTAATTCAGATCTTCTTTATACAATAATTAAGCTAAAAGAAGACAATAAAAGCACAGATATTAAAGTAAGCGAATTTTTAAATAGTGATTTTTGTAAAGAAAACAATATTGCCGGTTTTCTTCTTTCAAGTGGAGATCAAAAAGAATTTATCAGTGGTAAAATACATGAGGGGATTAGATATTATCATATAGGTACCACAGTTCAATATGGAATAAAGTTTAACTGGTATGTAGACGGAAAGGAATGTAGCATTACATTAGGTGCTAACAGTGATGATAGTATTAGAATAATAAGTGATAGACCAACTGATGCGGATTTAGAAAAAAATAAAGATGTAAAGATTAAAGTTGGTGATGCTTACCTAAGCCTTGCTGATGCAGTAAAAACGTGTAGACAGCAAGAAGATCCAAGTAGCACAGTGAAGCAAGCATCAGCTAATGAGCATTGCCGTCCATTGGCAAGGACAGCTTAATGTTTTTAGCAAAGAGAGATATAAGTAATTGCTCTTGTAATACTTAAAATGTAAAATAGATCTACTTAAATAAGTAGATCTATGAACAATATAAGAAATTTTGCAATAATAGCACATATAGATCATGGGAAGTCAACTCTTGCTGATCGTTTGATAGAAGAATGTAACGGTCTTGAGACAAGGGAAATGACCAATCAGGTACTTGACTCAATGGATATAGAGCGTGAACGCGGAATCACAATCAAAGCACAAACGGTAAGACTCAATTACACTGCAAATAATGGTAATAAATATTGCCTCAACCTCATGGACACACCAGGTCATGTTGACTTTTCATATGAAGTCAGCCGAAGCTTAGCCGCATGTGAAGGCTCACTTTTGGTAGTAGATAGCAGCCAAGGAGTTGAAGCTCAGACTCTGGCAAATGTCTACAAGGCAATTGACAATAATCATGAGATAATAGTTGTGCTTAATAAAGTCGATCTTCCTGCTGCAGATCCAGAAAGGATAAAGCTTCAGATTGAAGAGGTAATCGGAATTGATGCAACTGAGTCAATTTTGATATCGGCAAAAACTGGTCTTGGGATAAAGGATGTACTTGAAGCTATAGTGACAAAACTTCCCGCTCCTCAAGGTGATACAAATGCTCCACTGCAAGCAATTTTAGTTGATAGTTGGTATGATCCTTACCTAGGAGTAGTAATTTTAGTGCGAGTTAAAAATGGAGTACTAAAAAAAGGCATGAGAATCGTTATGATGTCTAATAATGCTACATATCAGGTCGATAATATCGGTATTTTCACTCCTAAAAAAGTTATGACTGGTGAACTTTCAGCAGGTGAAGTTGGTTTTATAACTGCTTCAATGAAAGAAGTAGCAGACTGCAAAGTAGGAGACACTATTACTGAAGAGAAAAGGCCGTGCAGCAAGGCATTACCTGGCTTTAAAGAAGTACATCCTGTAGTATTTTGCAGTATTTTTCCCAATAACACAGATGATTTTAAATATTTAAGGGAAGCACTAGAAAAATTACATTTAAATGATGCTAGTTTTACATTTGATGCTGAAACGTCAAATGCCCTAGGTTATGGATTTCGTTGCGGTTTCTTAGGAATGCTACATCTTGAAGTCATTCAAGAAAGACTCGAAAGAGAATTTGATTTAGATCTAACAGCAACTGCACCGAGTGTTATATATAAAGTTGAAACACAAAATGGTAAAGTTTTAAATATCCATAACCCAAGCGATATGCCAGACCCTACAAAAATTGAAATAGTGGAAGAACCGTGGATCACTGCAACTATAATGGTACCTGATCAATATTTAGGAGAGATTCTATCTCTGTGTGAAGAGAGGAGAGGAGAACAGCAGGATTTATCTTATGTTGGTAATACGACAACAGCACTACTGAAGTATAAATTACCGCTGTCTGAGGTTGTTTTTGATTTTTACGATAGACTAAAATCAATTTCCAAGGGATATGCAAGTTTAGATTGGGAAATATCCGATTATCAGGAAAGTCAGATAGATAAATTAAGTTTTTTAGTTAATGGAGAACCTGTGGATGCGTTAGCCTGCATTGTTCATAAAAGCAGGGCAGAAAAAAGAGGCCGTGAAATATGTGCACGTTTGAAAGACTTGATACCACGCCAGCAATATAAAATCGCGATTCAAGCGGCAGTAGGCGGAAAAATTATTGCTAGAGAAACGATTAACCCGTATAGAAAAGATGTAACAGCCAAGCTCTATGGTGGAGACGTTACACGAAGGATGAAGCTGCTTGAAAAGCAGAAGAAAGGTAAGAAAAGATTGCATTCTGTAGGAAACATAAACATCCCACAAAATGCTTTTATTGAGGCTTTGAAAATAAATGATTAATATATATTCAAAAACATAAATTTAAAGAACTAAGTGATATTTTCTCAATAAATTTACTGACATTGATATGGGTAAATTTGAAATAGCTATGTGAATTTGTAAAACACTATATAAGATACCATACAACGAAATCATCCCAGTGTTAAACGCTGGGATGACAGAGAGCAGCTCAATTGCTCCACTCAATCAGTAAAAATCAGATATATGTAGACATTGGCTAAAACCATTCCAACAACATTTTAGTGAAACTTAACAAGCTTATCTATAGTTTTAGTGATGATTCTTGGAGTATTTGGAGAGACTTCTGAGCCCAGTCTATTTAACCGCTCTATAGCAAACCCGCTGTTCTCATTTATTATGAAATCACATAAAATATTTTCTATATCTTTAATAACACTTTCATGCTTTCTCAGAGGATGGTTATTCGGATATCTATGAATGGTTTTGATGCTAGAATACTCAACGAAAGCTTGATCTTTAAAAGCAAGTTGTCTCAATTTCTCTTTGAATTTTTCTTCTTCATCTCTTGCTAAAAGGCAAGACTTTATCAGTGATTTTATAATCGAGTTTATAGCCTGATGTATTTCAGAATGCACTATAACTTTGATGATATTTTCTTCCACTATGCAATCATAAGTGCTTTTTTCGCTCTTTAATGACTCTATAAGCATTTTGCTATTTTGCGAATTCAATTCCAGATTCTCTTCACTTATAGGAGTCATTATAAAGGTATTCTTATTTACCCTGATGTAAAATTGTGGCAACCCTTTAGAACAGGCAAATGCTACATCCTTAGACTCAAGTGCGTGATTGTATGAAGAAGAAAGGGTGCTTGCTATAACGCTACTTGGTACTTTCATTCCATGATTACTTAGGTGATTTAACACATTCTCAACATCATGATATGTAAAACCTGTATCTTTTATCAATTCAACAACTTCTATGCAATTGTGTTGTTTATACTCTATTGTCACTTCTTCTGTAAAAAGAGTTTTAGCTGCTATATGCTTATCAAGCACTGTGAAAATCTTGATGAAACTCTCTAAATCTTGTTTGTTAATTAATTCAATACTAATTAAGTTTTTGCTAACAATTATAATATTTTTTATCATTTTTTCCCACTAAAAAAACTCACTAGATGAATTGTATTTTTAATTCATTAAAAATTGTTTAAAGTGGGTATGCCAGCAACAGTAAGACAAAAAAATCACATAAAATCTTCATTATGTATTATATTACATCCCTCGTGTTCATCACTGCCGCTTGTGTAAGCTGTTGCATTAATGCTATCTTCATTGTTATTTAACATATTATCCAACTTTCCTTCTTTTTCAAGATCCATCAATTTGTCACATCCAGCAATATGATGTACATAATCACCATTTTCATCAGTAATAAAAATTTGTGGAACTGTCCTGACGTTATATTTTGATTTTATACCGTCAAACAAATCCGAGTTTCTAAGTACATCAATTTCTTCGTATTTCACACCTTTTTCATCCAATAACTCTTTTGCTTTCTTGCAGAATGGGCAGTACTTCTTCACATATATTACAACTTTTCCTTTAGTGTTTTTCACGATTTATCTCCATAGTTCATAAAATACAACTATTATATATAAAAAATATATATAAAATATCAAATTGTATGAAAATTATTTACAACTGTGAGCAAGGGATAAAAGATAATGTGGCACTAACTTTCGGAAATTTCGATGGCGTTCATTTAGGACATAAGTTTGCAATTTCCAATCTAAAGAAGGTAGCACAAGAAAGAGGATTACCCTCTGCAGTTTTAACTTTTGAGCCTCACCCATCAACTGTTTTATTTAGTAGGAACAATTTTAGGTTAATAGACCAAGAACAAAAAAAGGAACTAATCAGCAGCTATGGTATAGATTACTTGTATATTATTAATTTTAATAGAGGTTTTTCTGAGGTTAGCTGCGATGACTTCATTGGTAAGATTTTGGTAAAGAAGTATGGTGCTAAACATATAACTGTTGGAGAAAGTTGTACTTTTGGTCACAAACGATTGGGTAACATATTAACTCTAGAAAAATATTCTCAGATGTATGAATATTCTTTAACTAAATTAGAGCCATTGATAATCGATAGAAAAATTTGCTCTTCTTCCTCAATCAGAGAGTGTTTACAAAAAGGCGAAATAGAAATTGCTAATAAATTGCTTGGTAGGTCTTATCAAGTTTCTGGTATTGTAACAAAAGGTGCATGTAGAGGTAGAGAAATAGGGTTTCCAACCATAAACATTCCGATAGAAGATTACATGATAAAACCTAAGCTTGGTACATATTACGCCAAAGTTGCATTTTCTGAAAATAGTTCAAGTTGGCTATATGGAGTAGTCAACATTGGTATGAGACCTACATTTAAGGACTTAAAAAAACCTATAGTAGAAATGCATATATTTGACTTCAACGAAAATGTATACAATTTTAAGGTTGACATACAACTTTTAAAATTTATTAGGGCAGAAAAAAAATTCCATAGTATTAACGAGTTAACAAAACAGATAGACCGTGATATAATGAAGGCTTACCAGTTAAAGATAAACTTATGAAAAGGATATGTTTAGTTATTATATTGATTATAGTATCATTCGATCAAACAAGTAAATTGTATATAAACTCTTTGATTGATGAGGGGGAGTCAATCGAGATTACTAGTTTTATGAAATTAGTTGAAGTTTGGAATTCAGGAATTAGCTTTGGAATGTGTAGTACTCTGCCGCATGGCAGCTTCTTTTTTTCAGCATGTTCAATATTAATAATTGGTATACTTGCATACTTGATATATAAATCTAATGATAAGTCAATTTACCTTAGTTTTTCTCTGATGATTGGTGGAGCGATCGGAAATGTAATTGATAGAATCTATTGGGGAGCTGTATATGACTTCATATATTTTCATATCAATGATTGGTATTGGCCAGCCTTTAATTTAGCAGATCTATCTATAGTTTGTGGAATGTGTACATTGTTATATAAGTGGTATATATATGATAGGTCTATCTCTAAGCAAAATGAGGAATGAAATAATGCTTCGCAAATTCTTTAGTTTTTTTATACTATCTGTGTTTTTTTTCATTTGTCCGATTTCTTTGGAAGCTGAAATCATAAAGCATGCTAAGCTCAGTAACGGATTGGATGTTTATGTAGTACATAATCACCGAATTCCAGCTGTTTTTCATGCAATAATATATAAAGTTGGGGGAATGGATGACCCAATTGGCAAAGCAGGATTGGCTCACTACTTTGAACACTTAATGTTTGAAACTACAGGAAAATTTAAAGACATAGAATCCACTTTGGGCAGCATTGGGGCCCAATTTAATGCTTTTACCACTAAAGAATACACCTGCTACTACGAATTAGTTCTCAAAAAAGATTTACCACTAGCAATGGAAATTGAAGCAGATAGAATGGGCAATTTTGATGTTACTCAAGACAAAATAGATAGAGAAAAAAATATCGTATTAGAAGAAAGAAAGATGAGATTTGATAATAATCCTGAAGCTTTACTATGGGAGGAAATGAACAGTGCATTTTATCGTAATGGTTATGGTAGGTCTGTTATTGGTTGGGAGAGCGATATTAAAACTTACAATCAAGATGACATAACAAGGTTTCATGATAACTATTATCATCCAGGTAATGCTATACTGCTCGTTGTTGGTGATGTAGAATTTGAAGAAGTAGTGGGATTAGCAAAGGAAAAATATGGTGCAATTAAAGCTGAGCCTGTAGTGAAGCATTATCCGAACCAAGATTCAATACATAATGCAGATATATCGGTAATTTTAGAAAGCACTGAAGTAAAAGAGCCAGTTTTATACTTTCGCTATAGTGTTCCTTTATTTGAGCAAATAAGTGAAACTTTTCCTGTTGATTTGGCAGTTGATGTTTTGGGGAATGGCAAGTCTAGTAAGCTATATAAAGATTTAGTTCTAGATAAGAATGTAGCAGTAGAAGTGTTTGCTTATTATAATAGCTTAGCTTTTAGTAATGGTTACATTGAGATTCGGGTAACTCCAAAAAGCGGGGTGAATTTGGATGCTGTTGCAAGAGAGTTAGAAAATTCTATTAATCACTTTAACTCTGAAGGAATAACAAGTGAAGAGTTGCAAAGTACAAAGTCTAAATACAAAGCAGCACAGCTTGATAATCTATCTGATTTAACTAATATAGCAATGTTTTATATACCACGTCTAGCACTAGGTATTCCACTTGATGAAATAGACATTTCATATAGCAAAATTAATGATGTCAATCTAGAGGATGTAAATAATAAAGTTCACGCTATCTTTTCTACTAATAAATTAGTTGGTCGTTTGCTACCAAAAGGAGGTAATAATGAAGATAAGTAAATATGTATTTCTATTTTTTTTCTGTCTAGGCTTTAATTTGCAAGCAAGCAGTCACTTAAATATAGAGGAGGTTACTACTAATAAAGGATTTAAGTTTTTATTTGTTGAAAACCATGATCTACCAAAAGTTTCACTTAATATATCATTCAAAGATGCAGGCTACGCACACGAAAACGCGAAAAAACAGGGGCTTGCTTGGTTTACTTCTCTTGTAATTCAAGAAGGAGCAGGAAAAAATGATGCCAAAGATTTTGTAAAAAAGCTTGAGGATAAAGGAATTAGTTTAAATTTTACTGCTGGTTTAGAAGCATTTAGGGTTTCATTAAACACTTTATCTGAGAATCTAGAGGATGCAATTTCACTACTGAGTGATGCTATAATGCGCCCTAAAGTTGATCCTGAGGGGTTAAATAGAGTATTCGAAAAAGCCAAAGTAAACTTTAATAATTTTGAAAAAGACCCTTATTTTATTGCTGCAAAAGAGTTAGATACATTGTTGTTCAAAAAACATCCTTACTCAAGAGATCCATATGGAACTCTAGACACTATAATGAACATTACTAGAGACGATGTTTTAACATACATAAAGCGTAGTTTTACTAAGGATAATATCGTTATTAGTATTGTTGGTTGTGCAACAAAAGAAGAAGTTAGTACGCTGCTCGATAAATATTTATCTAAGTTACCATCAAAAAGATCGAAAGTTAGGAAGGTATCTGTAAAAAATGAATTTGGGCCTGCAGAAAGTAAGAGCGTTTTTATGGATATACCACAGAGTGTAATACTTTTTGCTCAAAAAGGCATAGCATATGAAGACCCTAATTACTATAATGCTAGTGTTTTGATTAATGCGCTTGGTGGTATGAGTCTAAACTCAATACTGATGAAAGAGTTGAGACAAAATCTAGGTATTACTTATGGTGTTAGTGCACGTAATGTTCCTAATAAGCATGGAAATATTATATCTGGATTTATGAGTACTGATAGTTCCACTGCTAGCAAAGCTATATCAGCAGTAAAAGATACATTTAGCAGAATAAAAGAGGAAGGAATTGACGAACAATTATTCAAGGATGCAAAAACCAGTTTAGTAAATAACCTTATCTTCTCTTTTCTATCCAATAATGCGAATACAGCAACGTTACTGGATAGTATGCAGATAGATGATCGTGATATTAACCATATAAATAATTATGCAAATATCATTAATGATGTTCAATTGGAAAAAGTAAACAAGCTGGCAAGTTCTTTACTGAATCCTGAAAATTTATTTTTTGTTGAAGTTGGAAGAAACGCTCAAGGTCAATAGTTAATACCTTCTACTATTGATCTTACTGCTTTTACATAACACTTATGCTCTTCAGCTAGAATGCGCTCTGAGAGACTGTGAACATCATCATTTGGTAACACTGGAACAGTAGCTTGAGCGATTATGGCTCCAGCATCAATTTCAGGAGTAACATAATGCACAGTACATCCTGTAATTTTTACACCCGCTTTCAGAGCTTGCTCCTGAGCATTTAGGCCCTTAAATGACGGAAGTAAAGAGGGATGAATATTTATAACTTTGTTATGCCATTTATTCAGGAAATTGGCCTTTATAATTCTCATAAACCCTGCAAGGCAAATTAAATCAACCTTATGTTGAACAAGTATTTCATGAATTTTATCAGTATCAAGTGGCTTATCTTCAACAACAAACGCTGAAACTCCTGCTTGCTTTGCTATTTTAAGGCCTCCAGCTTCACTATTATTTGTGATAACACACACAGTTTCAGCAGGGAAATTCTGATCTTGACATGCTTCTATTAAAGCCTGCATGTTTGATCCTCTACCTGAAATTAGTATTCCGAGTTTTATCTTTTTCATTTTAGTGCAGCCGTAAGAATGGATATTAATAAAATAGCTCAAAAGGAAAGTTTATTTTAGAATAAATACTATTGTGTAGCAATATTTTACACTGCTGAATAACATGGAATTAAAGAAATCATTCAGTTTGAAGTAACTTTAACATTTCATTTTAGGAATATTATACAATTTATGGTAAATAAATGCATATTTTTATGGCTGCGTTATTATTTATTTAACAAAGTATTAGTATAATTTACTACACTGAATTAAATGGAGAAAATTCAATGAATAAATTACCAAGCAATGCAAAAACAAGCAAGTCTCAGGTTACTCAGTGGGAGGTAATAAAAAATTGTGAATATTCTGATAATTGTTTATCAAAAGTAGTAACTTTATACGTCATTAAAATGGCAGAATTATCAGATATTTATACGAGTAATGAACCTGAAATTAATACTATACTTACAAGAATAAGCATAACAAGTGAAAATGCATTTTTAAATAAGGTTGTTGATATTGAAATTATGGAGGGCATTTTTCCGTACAAATTCAACAGCAAGAAGAAAAATAACATATCAAGGCTAGAAGATTTGTACAATTATTTATGTTCTACTGTTATTGATAGCCTTCCAAAAGAAATGCTTGAAAGCCTAAGAAGAGAATACAGAGACGCTGTTAACTTATTTAAAGCAATTACTTAACTAGGTGTAACATTTTTAAGACTTTACCTTCTATTTCAGAAATGCCACTTTCAAGATCTTTATCTATCAAACATATGGTAGATAAATATGTTTTCTGCTTCTTTTCAACATTGATAGTTAAAGTTCCAGGAGTAATCGTAACCGAGTTAGCAAATAATGCAATGGTCTTATCATTATGTCCTATGCATTCTCTTACAATAACAATTGGCTCAACTGTAGATTTGAATCGTAGCACCTTTTTTGTTACATAAATACTTGAAAAAATAATTTGGTAAATTAGCCAAGGTATATAACTTATAAGCTGATAAAGTAACAGCCTACCACTATCATTTAGAATTTGACTAAGGGCACTTTCAGCATCAATTAACCTTTTAAAGATAATCAATGTGAACACAGAAGAAAATACTCCACAGAGAATAAAAAAAGGCTCAAAATAACCAGACAATGTAATCCATAGAGAAGACAAAATCACAAATGATAGAGAAAAAAACTTAATATTTTGCCTGACTTTCATGATTTGGAGTATAACTTAAATGATTTTTTAGAAAAATAAAAAGTTCTTGATTTTTGTGTCAAAGAACATAATAACCAAGTTATTTTAATAAGTAGTGGAGATTATGACGCTTGATGATTTTCTAAAAATGCTTGAAGAAATAAATGATACTTCAGGTTTAAGCAAGAACAACATAGTTGAACGAATAAAAATAAAATTAGAAAGAATTGATTTACGGAGGTGGGAAGATAGTGGATTTAATATCAATCATATATTCACTACACATAGTGATCTAGATCCTGTAGAAACTACATTGTTGCATTTTGCTGCTAAGAGTGGCTATGAGAACATAGTAATAGCTCTAATTGAATATGGAGCATATGTTGATGCATGGGACAGCGATGGATGCACTCCTTTACATTTTGCTGCTGAATGGAACCACAAAGGCATATTAGATATTTTAATTGAAAGTGGAGCAAATGTTAATGCGTGGGACAATGATGTATGTACACCTTTACATCTTGCTGCCGAAGGTGGGAATGAAAGTGTAGTAAGAGCTCTAATTGCATGTGGAGCAGATGTTAACGCGCAGAACAATGATGGACACACTCCTCTACATTTTGCTACTAAGAGTGGCTATGAGAACATAGTAATAGCTCTAATTGAACACGGAGCATACGTCGATGCGTGGGATAATTATAGAAGCACTCCCTTGCATTTTGCTGCTGAAAGTGATAATGAAAACATAGTAAGAACTCTGATTGAACATGGAGCATGTGTTAATGTGTGGGATAGTTGTGGACGCACTCCTTTACATTTTGCTAGCGATCATGAAAGTATAAGAGATATTTTAATTGAAAGTGGGGCATATGTTAGTAAACAGAACAATAATAGATATGCTCCTTTACACTTTGCTATTGAATGGGGCTGCAAAGATGTGATAAGTTCTTTGTCAGGTAATGCTAGTCCTAGGGCTGAAATGGCAGTAGGAAGAGTGGAACAAATTACACTTGCAGGAAGATTGGAGCTTTTTTAACCAAACTTGCATTTACTGAGATAATTGTTTTGTTATGAATTAAACCAAAAGTTCTGTAATATATTGAAGCTTAAAGATATCTTTAGATATGGAAGTTATTGCAGAAAATAGAAAAGCAAGGTTTGAATACTTTATCTTAGAAGAATTTGAAGCAGGTATGATCCTCTTAAGTAGTGAAGTGAAATCACTAAGGGAAAGAAAAGCAAACATTTCTGATGCTTACGTTACTGAAAAAAAAGGTGAAATATGGCTAAACAATATGCATATCGCAGAGTATAAAGCTGCAAACCAAAAGAATCACAAGCCAAAAAGAGAACGAAAATTGCTTTTGCATAAAAAAGAGATAAATAAGCTAATTGGTCAAATCAAAACCTCTGGAATAACTGTTGTGCCACTTTCTATCTATTTTAATGATAAAGGGTTGGCAAAAACTAAAATTGCCATTGTGAAAGGAAAAAAACTCTATGATAAGAGAGCAACCATAAAGCAGAGAGAGTGGGAACGTGAGAAAAGTAGATTGTCTAAGAATAATTTGTAGTAAAATATGTCTTTAAGTCCAGTTATTTTTAGCATCGGTCCTGTTTCTATATATTGGTACTCTTTAGCATATGTTTTGGGTATAGTTTTTGCATATTGGTATTTACATAAGCTAGACAATCAAAAAATATTTACTAAGAATTTTTACGATTCGTTATTAACAGCCGTTATTATAGGCATTATCCTTGGAGGTAGGCTTGGGTACGTATTGATATATGATCCAGTTCTCTATATAAGCAATCCTATCGAAATACTAAAGACCTGGGAAGGAGGTATGTCATTTCATGGCGGTGCTATAGGAGTTTTGCTTGCAGTAATAATCTCCTGTAGAAGACATAACATTCCTATATTTTACACACTGGATCTAATTTCTTGTGGAGTTCCGATAGGTTTACTTCTAGGCCGCATAGGTAATTTTATAAATGGAGAGTTATTTGGCAGGGTTACAACTATGCCGTGGGGTATGGTATTTCCAGAAAGTGGTGATAATTTATTGCGCCATCCAAGCCAACTTTATGAGGCATTTTTTGAAGGAGCGCTACTTTTCGTAGTTGTAAATTCACTATTTTACTTGAACAAAATGAGATTGTATTATGGTGCAACAACTGGAGTTGCAGTTATGTTGTATGGAGTAGCACGTTTTATGGTTGAATTTTTCCGCGAGCCAGACTATCAAATTGGCTATTTATGGTTCAATTTAACTATGGGACAGTTGCTTTCTATACCTATGATTTTGTTGGGAATGCTTATATATTTAGGTGCGTTGAATTTTAGGTTTAATACAAAATCTATTCAATAGACAAGAGGTAAGTTGAATAAAAAAATATAGTAGAAGTTTATCTACTACATAGCATGTACAACTGTACGAACTTTTCGTGTTGCAGAGAATAAACGTGAGGGCACAAACCTTTTGTTGCATAGCTATGAAACAAACTTAGTAGCTACTGACCAAATTCATTATTAAGTAGATATTCATTTTTCAACAAAATCCCCTTGATTTAGAAGCTACTCTATTAAAACATATTTTTAAACTTTTGCCAAAACCCTGGTTTATTATCATTAACCTTTGTGAAGGCTATGTTTAAACTGTATCTTGGATCGTTTGGCACATCATATCTAATATTCAGTATTGAAACTTCGTTTTTATTATGAACAGAAACATCGTCATATGATAACTTTGTCGTGTAGCACTTTATATGCTTTTGCTTATCATATACTATATCACCTGATTCCCCTTCTAGTTCTACAAATTTAGTTTTTTTCTGACATTCTTTTATTTTTATTAGATCCTTGTCTAGTGATATTGAAACCGGTAGTGTATTACCAGCATACTCTTTAGCTAAAAGCTCACTTTGAGGATACATTTTTATTTCCCTTCCAAAATGTGAGTCTATAAAATTATTGCTCCAAAATTTGTCTCCAGAATGTACATATTTGTCAGTAGCATACGGTACACCACCATAATTGCATTGAACTTTGTAATCTCCAACACCATTATTTTGAAAAAAATCATGAATGGCAGCGTAACTATCAGCAGCATCATTTATGTAGTCCATTACCTACCCCTTAAAACCTTTTAATTTATTATATCACAAGAAATTAAATCTATCAATAAAAAGACTTTTTTTGATATCAAGTATCTAGGGAGCATATTGATAGGATTGTGACATTCGTATTTCCCAGTTCTTCACATACTGCTGGACTAATTCAGGATAATTTTCAATAATTAATAAATTTTCAGCGTTTCCCTTTTCAGCTGTCTTACTGAGGTTAAACGATCCTGTGATGACTTTTTGATTATCAACAATTATTACCTTATTATGAGCAATTTTTGGCTTATTATCGATCCAAATCGGTATTCCATTTGAAAACAATTCGCTTATGACACTATATTTTGAATGGAGTTGTGATTTATCTAAGACGACTTTAACATCAACACCACGCTCTTTGGCGTTAATCAAAGATTTTGCAACTGTTCCAAGAGTAAATGTATATTCTTGAACTAAGATAGATTCTTTAGATTGGTCTATCTCGCTGATTATCGGTACAGCACAGTCTTCTTCAGGTGAGAAGCAAACTGTTGCTTTTGGGCAAGGCGAGAATGTAGGACCCACATAGTAATACAGAGAAAAACATGCTGACAAAAATAAAAGATATAAAAGCCTCACAAACCACACCTAAATACACGGCGGTAGTCTACATCATAGTTTAATCATCTGTCAACCCATATTCCTTCCACTTCTCTGTAACTTTCTTTATTATTTCCTCGCTCATTTCAATTTTTCTTCCCCATTCTCGTTTGGTTTCAGGTGGAAGTTTGTTTGTTGCATCAAACCCTATTTTACCTCCGAGACCACTTTCAGGGGAAGCAAAATCTAAATAATCAATTGGGGCATTCTCTATCGTAATTGTATCACGCACAGGGTCCATTCTTGTTGACATTGCCCACATCACCTCTTTCCAATCACGTATATTTATATCATAATCAACAACTATAATAAATTTCGTGTATAAGAACTGTTTGAGAAAAGATAGTGTGCCCATAACAATTCTTTTTGCATGCCCTGGATAAGCCTTTTTTATCGACACTACCGCTATTCTATATGAACAACCTTCTGGGGGCAGATAAAAATCTACTATTTCCGGAAACTGATTGATAAGAATCGGCACAAAGATTTCGTTGAGTGCTTCACCAAGAATTGATGGTTCATCAGGTGGTTTGCCAGTAAAAGTGCTGAGATAAATTGGATCTTTGCGCATTGTAATTGCAGTGATGTTAAACTCAGGAAACTGTTCAACAGCATTATAGTAACCGGTATGGTCTCCATATGGCCCTTCATCTTGGTAATTATCCAAACTTACATATCCTTCCAAAACAATTTCTGCATGAGCTGGAACCTGAAGAGGAATAGTTTTACAATTTACAAGCTCAAGTGGTTTTTTTCGCAGCAGCCCGGCAAATTGGTATTCTGATAAAGTCTCCGGCACCGGAGTTACCGCAGCAATAATTGTTGCAGGATCGCTACCAATCACAGCAGCCGCAGGAAACTTCATATTTTGTCCCCTCTCCTTCCACCGTTTATGGTGACCTGCACCACCACGATGTGCAAGCCAGCGCATGAGAGTCGTTTTTTTATTCACAACCTGCATACGATATATTCCAAGATTGAAATTATCTTGCTTGTCTGCTGTTGGTCCTTTTGTTACCACAAGTGGCCAAGTGATAAGCGGTGCAGGCTCGTTTGGCCAGCATGTCTGAATAGGTAGCAAACTAAGATCCACCTCATCCCCAGTTAGCACCACCTCTTGACATGGGGCTTTGCTCACAACTTTGCTCCGCATCGACAATACAACTTTTAGTAGAGGAAACATTTTCACAGCATCTTTGAAGGTTTTTGGTGGCTCAGGTGATCGCAAAAATGCTAGAAGTTTACCCAGATCCCTTAATTCATCAGAATTTATACCAAGTCCGAATGCAATTCTCTCAATAGTACCAAATAAATTCACTAAAACGGGAATTGAATTTTTGCCATTTTCTGTGACAACATTTTCAAAGATGATAGCTGGTCCCTTGTTTGACAAAACCCTACGATGAATTTCTGTCATTTCAAGAATAGTTGAAACTTCTTTTTTAATTCTAATTAGATCTTTTTTTTCTTCTAATGCTCTGATGAAGTCGCGTAAGTTATTGTACATATTTTAAAAATTTTAAGCCTTTTAAGAAGTGCTTTTCCCAGCACAACTCATTCACTTATTATTATAGAGGCTCTAGAAAAATTATTCTCCAATTCGCTTTTTAAGTTTTTATATTCAGCAGTCTTTAATTCTTCATTGGTAATAAAGCTTTTCTTTATGGTTATTAAATTGCTAAATTCGGTTCCATCATTTTGATATTTACAGAACCTATTTACATATAACCAAGGAGAATTTATTTCAAAATTCAAATTTTCACAATTTTTAATTTTGATATCTTTTATTATCATATGGCTTTCCTTAGTTTTAGGAACACCAATAAAAAGATCTGACACTTGGTCAGAAGCTGTATTGACAACATCATTAAGCCAATTATCTCCTAAATTCAAAGCAGGTCCTAGATTTGTCTTAAAAATCTTATTTTTTTGCTGAAACTCATATTTGATTGTAAGATCTTCTACATTACGTAAAGTAAGGTCAGGCAATTCTAAGAACTTCTTTTCTTCTTCATCAAGATATACTCCACTAATCATACGAAAAACAGAATCCCTTAATTGCTCATTTGAATAATACAATCCAACCCCTGTTAAGCCTAAGGCTGCTTCCCCTTGCACGGTAAGCTGGCCATATTCATTTACAACATTATCTTCTATAGTTAATTCACTATGGGATATCACTTTTGAATTTTCACCTTGTACAGCAGGAATTTTTATGTAATCCGCTTCCTCAGAATCGAGTACTAAAGCGTTTCTATCAGCAATGTCTGGAAAAATACCCTGTGCCATACTGACGGTATTAGTTGGATCGATCCAATATATTTTTCCATCTCTATTTGTTACTTTGAGCATCACATGATTAAAATTACCCATATTAGGTAATGCTTCAGGATTAGAAGTGCTAGTAGTTCCTCTCATAACTAAAATAGGTTGAACTTTATAACCAAGTTTTTGCAGAATAGCAGCCGTGCTAGCAGAAAAGTCTTTGCAATCCCCGACTTGAGAATCAGCAATTTTCTCCAAATCTCTCGGAAAAAATTTTCCTGACACTGTACGCCAGTCTCCCATGTACTGAACTTTTTCATTCAATAAAGAAGTAACTGCATTAATTTTCTCCTCATCGGTACTCTCATTGGCAGCAAATTCTGCTATAGCTTCAAAAGTTGCAGGAAGCGGCTGATTGATGACGCTATGATATCCAGGAGCTAATTTTTTAGCTAAATCCTCCCATTCAGATAAGCTTGAAAGTGATACCCAAGTGTTGTGTTTTATGTTCAATATTCCATTATGTGGTTCATTTGTTGTGTTTTCATAAACTGCTCTCTTTAAAGCAATGCTTATAGAATGTACATCATCCTTTTTTTCCTCAGCAATTTCTAATACGCTTCTTGGATCATTAACTTTAATCTCTAGAGGCAATTCAGAATTGATTTTAGTATTTTCTGCTTGTAAATAATCCCCATAATACGAAAAGCTCAAGCCATAAAAATTATCAACGGGAACCTTTTTGTTAACTTGCTTATATCTTAAATATACTTCCGTACCAATTTCTATTTTAGGGAATGAGATGGTTACTTGCCTTAACTGATCGAAACCTTTGCTAGGGCTAGCCAGCGGTTTATCCTCCATCATGTCTTCAGTTACTATATATTCTTCTCCGTTGTAAGTTGTTTTAGCCTCTAAAACAGTAAAATCTGCACTATCATCATTGTAAACAAGACTGTATAGAGAAAATCTATCACGCCCAGACTCCTTGAGTATTTTTGCTTGTAGTTCTACTTCCGTTTCGTAGGTACCATCTCTATTAACATTAATGTTAACATTAGAAAACTTAACCTCGACAGAAGCATCTTCGTACTTACTCCACCTTGCTTCAGCTGTCGAAGCTACAAAAAATGCTAACATTGCTAAGTTAAAGACAGCTTTTAAAAACCTCATTTTTTACTTACATTTATTGAAAAATCATTCTATTATATCCGAACAACACTATCGGAAATGTAAGACTTAGTGTGTTCATATTACTTAGCGACGCGCTTACCGATATTATATGCAGCGATTACAAGATAATCAACTTTTTTGCTTACAATTTGCTAGAAATAGCGGTAAAGACTATCTAAATCTTTATAAATGCCTTACTCTGCAAAATTTTTCATCACCAAATCTTATGATGAACTTTACAAAAATATCTTAAATTTCATTTTATAAAGTTTGCATTTCTTGATAAAAATGTTTTAACATTAAGCATTTCTTTAATATTTGTATTCTTTAACTAAGTATATGTCTAAGATACCATTTTTATTGATTTTTATACTTGCAGTAGCAAGTTTACCAGTAATAAACAATTGGCTTTCACACCGCAGTCAGAACTTAAATGATGATTATATAGGTGAGAGATTGGATAATTACATCAGTAAAAATTTTGATAGAGTTCTAAAAGCTCTCCAGGAAGAGTCAGCTAAAAATAGTTATGCTAATGCAACCAAAAATAAAATTTCTCAGCATAAAAATGAAATATTCGACTCCACTTATCCTTACTCGGGAAATGAAAATAGCAATATCATAGCTGTAGGTTTTTTTGACTATTCTTGTGGATATTGCAAAGCTATAAAGAACGATGTAAAACAATTGATCAATGATGGCAAAATTAAGTATATCTTTAGAGATGCTCCAATACTTGGTAACAATTCTTTAAAGGCAGCAAAAGGTGCTTTAGCAACTTATTTTATCGATAAAGAAAAGTACTTAGATTTTCACTATGCTGCACTAGATCACAGAGGAGAATTTTCAGATAAAACTATATTAGGTATAGTGAAAAATATAGGGATTAACGAGAACGATTTTAATAACTCTATGAAAAATAATGCAGACAAAATTGAGCAAATGATAAACAACAGCAAACTTTTAGTAAGGGATCTAGGAGTAGGCGGTACACCTTTTTTGATAATTGGAGATAGTCTTTTTGTAGGAGCAACTGATTTAAATGTGCTACGCAAAAAAGTGGATGAGTTAAAAGATTAATAAATTCCCTGCTTGACAGCATAAGAGAGTTTAAGTATAGTTAAGATATACTAAGTAACAATATGTATAGGCTACATATTAGTTCAAGAAAAGTAGGTGATGTTTGCTTGCAACACAGCACGACCTTAAGTAATTAGCCTTCCTAGGCTGATTAATCTATTAAAATACAATCATTATTTTGGAGTTATAACATGAAAAATTTCAACAGAAAACCAATTGCTCTTTTTCGGCAAGTCGAAAAAAGCACAAAATTAAGTCAATTTTTATTTAAGAATCTAGACTCTTTTTATTCTCAAAGGCTAGAAAGACTAGTTGATAAATTTCGGGCACAAAAAACAAAAAGAAGTAGTTTATTGAATGAGCTAAAGAGAGCTTATCCTGAAAAGCTAAAAATAGGAGCTTCTATATCAGAAGGAGATTGCTTTTTTGACTCCGTGGCTCAAGGATTGAATGAGCTAAATATAAAACCTGGTCATCGTTTTACCGCAAAATCATTAAGAGAAGATTGTGAAAATTATGCTAGAGCAAATGCAAATTCGTGGGTTTATAAAAAAATAACAGGAGATGCTGAAGAAGGAGGATATTTTGTAGGTGAAGGAAATTTGGATAGCAAAGTAATAGCGAAGGAAAGAAATAGTGAAGATGAAAAAGGCATATCTGCACAAACAGACTGGTGTAAAGGTGAAGAAATAATAACCAAATATACAGAAGAGGAGTTTTTCAGCTGGTTACTAGAGGAATATCGTGAAGATAGAGAAGGGAAGATTTTAGAGATTTTGAAAAGTAGATATGGCACAGATAATGATTTGTTACTAGAAGACTATAACGAATATGAAACAAGTAAAGATAAAGAAGAAGAAATAAGCGAAGATGAAGAAGAAATAAGCGAAGATGGAAAAGAAAAAGGAGAAAAAGTTACTATTAAGCCAGATAATTCCAAGTCTTTTTCTAAATATCTAAACAACATTAAAAATATGTCTACAGAAACTAATTCTCTAGCTATATGGGGTCGTCCAGAGATTGAAGGGAGAATGATATGCGACAAGTACAAAGTGGAACTTTATATTTATTCAATAGAGGAAGNNNNNNNNNNNNNNNNNNNNNNNNNNNNNNNNNNNNNNNNNNNNNNNNNNNNNNNNNNNNNNNNNNNNNNNNNNNNNNNNNNNNNNNNNNNNNNNNNNNNAGAATGATATGCGACAAGTACAAAGTGGAACTTTATATTTATTCAATAGAGGAAGATAGTCAAAAAGTTACGGTAACTAAAATTACAGGACATGATGATGATCCAGAAGTTTTTATACAAGATATAAATCTCAATCAACTAGAGATAGATAGTAGCAAAAAAACTGTAGGAGTAGTGAATTACATGAGGCATTTTGTGCCACTTCTTAGCAAAATCCCTTCTGATATAACAGAAAATCAATCAGTTTCTAATGAAGAAATCTTTGGTGAGGTTACAGAAGCTTCTGCTTCTGATCAATCAGAGCAAGAAGAACAATATAATATCAGAACTAGCAAATCAGCAATTGTGCAAGATCATGAAACACAAAAAGAGAGAATTAATACCAGCGCTAGTGAGCCAATTCATACAGATACAGTAATTACTATTTCTCATCAACAAGGGCAAGAAACACAACAAGAGGAAATAGAAAAGAAATTAATCAATAGTTACAGAAGAGAAGCTATTTATAGCATAGCTGCTGTAATAACAGCTATAGCATTCACAGCATCTGCTATAGCTGCTGTTTTTACTCAACCAATGCCTTTAGCATGTCTTGCTGGAGTTGCTTTAGCCATTGCATGTGTTTGTGTATATCAGTTAACGCAGAGTCATCAAGACATTAACGAACTGAAAGGTAAGGTAGGAGAAAACAACACCTTTACTTTTCTAGAAGAAACGGGATTTAAAATTTATAGCCTGATTGATAAAGCAGCTTCAAAAATTTAAGATCTTTCCTACTTCATCTATATCAACTCAACTTTATTTTTACAGGAGGGCATATGTCATTTACAGAAATTAGATTTCCAGAAAATATATCTTATGGCTCTACTGGAGGACCTGAATTTTCCACTGACGTTGTAACAACTCATAATGGTTGTGAGCAGCGCAATATCAATTGGTCTCGTGCACGTGCCAGGTATAACATAGCTTATGGAGTTAGGTCAAACGAGCAGCTAACAGAACTCATAACATTTTTTCAGGCACGAAAAGGTAAAGCAATAGGATTTCGTTTTAAGGATTGGTCAGACTTTACCGTTATCAATCAAGAAATTGGCATAGGAGACGATAAAAAAACGATCTTTCAACTGATGAAAACTTACATAAGTGGAAAAGACAAGCATACACGAACTATTAAAAAGCCAGTGCATGATACAATAAAAATTTACCTAGATGGTGAAAAGACAGAAAAATATTCAGTGAATTATTCAACTGGAGAAATAGCATTTATGAAACCACCAGCAAAAGGCACAATAATCACCGCAAGCTTCGAATTTGATGTACCAGTACGATTTGATACAGATTACCTAAACGCTTCTATTGATAACTATGGCAGCAATAGCTGGAACAATATTCCCTTGGTGGAAGTGAAATAAAGTTAAAGTATGCTCCATAAAAGTTAAGCGATACTGAGGCTCATATTTAAATGAGCCTTGCACATTTTAAAGTCTATCGCCCATTACAATGTTCCACACTCGAAATTTGAGGAAATTCTAATGTAGTGTTTTCTCTTTCTTGTAAAATAGAAAGTTTTAATAATTCTTTTAGAACTAACTTTACAAGTGTTGTACCATTTTCCTTAAAGAGGTAGTCCATCCTATTGGTTTTCTGTATGTGATTGACAAAATTTCTAGCTTCCTCATTAAAAGCCTCGATTGTGTTGATACAAGATAATACTAAATTCGAGCTATTTATTGCTAAAATTCCATTTACGAAAATATCTAATTTTGTTTTATCTTCAGTCAAATCTTCAGCTAACCTATTTCTAATATCATCATTCTCAAACAAAATGTACTCTAGGTACGAAGCAGACTCAATAAGTATAAAGTCTTCTAAAGGTACTGATTCTAAACATTCGTCAATATAAGTAAGTATTCCAAACTCAGTAATACACCCTTCTTTTCTCACAACATAGCACTTAGGAAGACCACGATACATTGATAGCAAAGAAAAAAGACGTATTATACTTGTACCTCTATCTTTCATTTCCTCGAGAAGCTTTCTATCATTTATTAGTTTGTGCAAAATGTAATCCGTAGCAGAACCTGGTTTACGAAAACGAAACATATTATTTTCTGCAAAAATAGCCTCAGCTAATTCGATAGACTTTTTATCCTCATCTATAAAAGCCTTTTTGTCTCTATTTAACCGTATGATTTTAGCCTTGCTATCGCTGCGTAGTCTAGTTTGCCCTATTAGCCTCTCAAATATTTCTGTCTTCATATATATCTTAATATAGTTAATATTAATATTAACTATATTAACTATATTAACTATATTAAGAAAAATAAATGAAAATGTTAATAAATATTATACTTTTATAAAAAAATAAAAGTCTTTTTATATTTGTATAAGTATATAAAAGGTTTGATTGTTGTAAGTTATCTAAGTGCTAGAGTCTAATTAATAAGTCTGCTTGAAGCCGCTCAGTGTTTGTACAGTTGTACCTGCGCAACTTGCTTCAAAATTTCTGCTTGTTGCTGAGCATGGATATTAGCATAACCACATGCAGGAGATGCAGCAGCAGGTCTTGCAATGCACTTAGGTCTTTTTGCTTGAGCATTGAGGCCAGACAATACCTCTTCTATCAATGGGTTGACAAAGAACCATCCTCCCATATTTTTTGGTTCCTCTTGACACCATATAATTTCAGCGTTCTTATATTTTTCGAGTTCATTGTTTAGTTTATCGGCCGGGAATGGATAAAATTGTTCTAAACGCACTACTGCTATATCGTTTATTTTTTGTGCTTCAAGCATTTCAATTATGTCGTAATAAACTTTACCACTACATATTACAACTTTACGTATTTTATCACTTGCAACTAAACCTGTTCTACACTCTGGAATTACCGTAAGAAATTTTCCTTCAAAGTCAGAAAGGTTAGAAACTGCGCTTTTATGACGCAATAGTGATTTAGGTGTAAACACCACTAAAGGCTTACGAAAATCTCGATTAATTTGTCGGCGTAAAGCATGAAAATAATTCGCAGGAGTAGAGCAATTAACCACCTGCATATTATCCTCTGCACAGAGCTGCAAAAACCTCTCTATACGAGCAGAACTATGCTCAGGCCCCTGCCCTTCATAACCATGAGGCAAAAGTAGAACTAGACCACTTGACCGCAACCACTTTGTTTCTGCAGATGAGATAAATTGGTCGATCATAATTTGCGCGCCATTTGCAAAATCACCAAACTGCCCTTCCCAGAGCACAAGTGAATAAGGAGAATCAAGGCTATATCCATATTCAAAACCCATCACAGCATACTCAGATAGTGCGCTATCTATAACTTCAAAGCGAGCTTGCTTCTCACTTATGTTGTTCAGTGGAATAAACGTTTCTTCTGTTACTTGATCAACAAGTCTTGAATGACGGTGCGAGAAGGTACCGCGACCAGAATCTTGTCCTGACAAGCGCACTCCTATTCCTTCTTTAAGCAATGACGCGAATGCAAGACTTTCACCAGTTGCCCAGTCTATGTTGCTACCGGAATTTATACTGTCTATTCTGCCATCAAGTATTCTTCTGACTTTATTATTGAGATTAAAACTACTTGGAATATTGCTATTTATGTGTACACCCAATTTTTTTAGCTCATCTGGTGAAACACCAGAGTCCGTATAATATTCACTCAAATCGTTCAACTTTGCTCTCCTGAGTTTTAACCACACTCCATCAAACCAGTCAGCTTTCTTCGGAGTATAAGTCGTTGACTCAGTAAGGCTTTTATCCAATCTTGTTCTAAATTCGCTGCGTAATTTACTTACTTCATCGCTACCTAGCACTTTCTCTGCAGTCAGCTTCTCTTCGTACAGCGTGCCTGGAGTTTTATGCTTTGATATTGCTTTATACATAAGTGGCTGAGTAAAATTTGGCTCATCGCCTTCATTATGGCCATATTTGCGGTAGCATATTATGTCAATCACCACATCCTTTTTAAATTTCTGCACATACTCCATTGCCAAATTCGCAACAAAACTCACAGCTTCTGGATTATCTCCATTAACATGAAATATTGGAGCTTCTATTGATTTTGCTACATCAGTGCAATAAAAAGATGAGCGTGCACAATTAGGATTTGCAGTAAAACCAACTTGGTTATTAATGACAATATGCACGATACCACCAACTTTATAACCTTCAATGTTGCTCAAAGTCAGGGTTTCAGCAACCACTCCCTGCCCGATAAAAGCTGCATCACCATGAATTGATATGCCAAGCACAGATCTCGTATTTTGTTTTGCTCTTACTCTTCCAGCTAGAACCGGATTTACCGCCTCAAGGTGAGATGGGTTAGGACATAAACTTAAGTGTATTTTTTTACCACCAGCAAGTGCTCGATCAGAAGAGTAACCAAGGTGATATTTGACATCACCAGACACCTCAAGACCACTTGGATATGCAAGGTTGCCTTGAAATTCAGACAGCATTGCCGCATAATCTTTTCCCATCACTTTGGTTAGAACATTGAGCCGTCCTCGGTGGGCCATACCAAGAACTATTTCTTCAATACCAAAAGCTGCAGAATCACTAATAACTCTTTCAATTGCAACAATGGCTGACTCCCCACCTTCGATAGAAAAACGCTTATATCCAGGAAATTTCATATGGAGAAATTGCTCGAACATCTCAGATTCAATCAAGTGCCTTAGTATTTCTTTTTTATCCTGAGGGCTTAGCGTATAGACCTGATTTTCAATTTTCTCCTGCAGCCAAACTCTTTCCTCATAAGAGGAAATATGCATAAATTCAAAACCGATATTCTTGCAGTAAATATCTCTGTAGATTCTAGTGTCACTTGTAGGAGAAAGATTCAAGTATTTTTGATAATCTATTTCCTTATTTACATGCGGTGATAATGGATTTAAGTCTGCAAAAAAGTGACCATAAAATCTGAAAAAATTTGCTAAATCATCAACATCTACCTTAGCTTCATTCTGTGCCCTGCAGGGTTCTGCTTTATTAACTTCTAAATTGCTCGAAAAAATTCTGTGCCAATCTTCTCCAATTGATTTATCGCCTTGCAAGTAACGGCTATAAATTTCTTCCACAAATTCGACATTATCGCCATAAAGGCAGCTTAAATTCGACATAATCACTACAAAAGATATCAAATACTTATAAGTATAACTTAAGTTTTTTAAAAAAGAACTCCTTTAGTTTCTAATTATTAAGTTATACAAACACTGTAATCCGAGTTTTCCAGAAAGGGTGTCATTCTAGACTGACATCTAATCTTTCCATAAATGCTGTATTTCAACATAAAACAACTATACTCATCAACTTGTGCCCAATCATAATTCCTAGATTCCAGTGTTAGCTACTTGTTTTTTGGATTTCTATACTATTGCTGATTGAAGATTATTGAAATTTTTTGCACATTAAGGAACGCAAGCGTTTATGAGTCAGAGGATAAGTCATATAACATTTACTCGGTCTTAATACTTTGAATTTATATTTAAGTAAACGATAAACAGTAATTGGTATGAGTGATCTATTTAAAAGTGACAATTATGATAAAAATCTCAATTCTTTGATAAGAGTCATAAAGCTGAAGGATACAAAAAAAATTAATGAACAATATGATGAAACACTGAAAGATTTATCTCAAGCTCTGAAGAATTTTACAAACAACGCAAAAGATGTAGCCAAATTTGTTATATATAGCGACTTGAATAATTATGTAGAACCTTTGAGCACAAAGCCACTCGGTTTTATTGGAACATTAAAAGGGATATTAGATAGAGTCTTGGGAAAAGATATTCCAACTAATGATAATGACATAAAAAATTTTGTTGGTGATGAATTATCAGGTTTCACTATAGAAAAAGCAGCCGAATACACAAATATTTTAAGTACAATTAATCTATTCAAGAAAGGACTTAAAGAAATTTTAGATTCGAAACAGAGTGGAAAAGGCAATAAAGAACATAAATCATACGAAGTAAGCACGGAAAATAAAACGACATCAAAGCAGAAGGAAGATACTCCTAAGCTGCAAAAAGGAAAACAGCCGGCAGGAAAATCAGGTATGAAGAAAATAAAACGGCCAACAACGGCACCTCCGCCACCTCCTACTGCCTCAAAAAAGGTACACTTTAAACCAGAAATAGAGAATGTATCTCCTGAAGATTCAGGCTATGAAAGTTCATTAAGTGAAGAGTCTGGAAATGAGGAAATATCAAATTATCAAGAGAAAAGTAGTAAATCTTCAACAAAAGATTCGGAAGACTCAAAGTTAGCTAAAAAGGAGCCAACTCACAAAACGAAACCTAAGAAAAATGCAGGAACAAGAAGAGGATATAAAAAGAGACAGGCTCCAGAGCCACCAGCGCTAAACGCTACCAATCAAGAAATTAAGCAAGAAACTAAAGAAGATAAATCTGAAATACTGTCAAATCCTAAAAGGCTAGATATTGTTGATCAACAAGTGAGCACGAAACCAATAATAGTAGAAGTGACTTCGCAAAAATCAGCTGAAAGTAAACCAATCCTGAAAAAATCTGCTGATAAAGCATCATCAGAAGTAAAAGCGGTTATTATAAAAGAAAAAGTAAATAGCAAGAAGGACGGTAGAGTAAAGTCAATAGTAGGAAAGTTTGAGCAAAATCAAGTTGCTAAGAGCAAAGCCACCCCTGCAACACAAGCAGATATCGGTATGAAGAAAGATCCTGCACCATCGCAAGAAACTGCCTCCCAATCTCACTCATTTCCGGTAGGAAATAAAAGATCTAAAATGAACCCCATAACAGCAAAGTCCGATTCTAAACTTCCGGTTAGTAAAAAACCTCTTCTCACTCATGTTAGTGTAAAGAAAATAGCTGCACGATTTGAAAGCCATGGGAAGAAATAGTTGTAACCTATTGAACAAACCCTATAATATCCTTGATCTTTTTTATATTGTTATTTGCAATCTCTGCTGCTTTTTCTGTACCTTCTTTTAATATTTTATGTAAATGGAGCTGATCCCTCAAAAGACCGTTCAACTTCTCACGTATGGGTGATATAACACTGATGATTAAGTCAGCTAACTCTTTTTTAAAGTGTTTCATATCATGTTTATTCACTTCTTCACACACTTTTTCCACATTTAAATCACTAAGCACTGAATAAATGTTTACCAAATTGTTTACTTCTGGACGGCACTTTAAAGTAGCAAAATCAAAGCCTAGAATTGAATCTGTTTTTGCTTTTTCTATTTTCTTGACAATCAAGTCATCTGTATCGTCAAGGTTAATGCATGAGTATTCTGAAGAATCAGATTTGCTCATCTTGCTTGCTCCATCTCTTAAGCTCATTATTCTTGATGTGCAATCCAAAGTTAAGATTTCAGGTATGATGAAATGACTACATTTATAATGATTGTTAAAAGCTGATGCAATATCACGTGCAAGTTCTAAATGCTGTTTTTGATCATCGCCAACAGGAACATATTTAGTTTGATACAGCAATATATCCGCAGCCATAAGTACTGGGTAGCTATATAACCCAAGAGAAGCTTTTTGTCTATCGCTTCCAGCCTTATCTTTAAATTGAGTCATACGATTAAGCCAACCAATTGGTGTATAGCACCCTAGCAGCCAGCCCAATTCTGCATGACCACTAACTGCGGATTGATTGAAAATAATCGACTTTTCCGGATCTATTCCACATGCAATATAAGTTGCTGCTGCTTTAAAAATATTATTTTTTAATTCATTTGCGGGAAGCTTATTTGCTGTGATTGCATGCAGATCAACAACACAAAAAAGAGATTTATATTTATCCTGCAAGCCTATCCACTGCTTAATTGCACCAAGATAATTGCCCAAGTGTAATACTCCACTTGGCTGAATACCTGAGAAGACAACTTCTTCCATACCTTGAGTGTTTTATTAGTTACTTTCGCAATCAGCAGATTTTTTAGAAAGAATAACCATTGCAGGACGAAGCAACCTATTTTTAATGGTATAACCAGTTTGTAGTACTTCTACAATAGTGCCAGGCTCTTTTTCATTATCTTCTCTTTCCACAACAGCTTGATGTAAATTGCTGTCAAAAGAGTTACCTATTGGATCTATTTCTTCTATTCCATGTTTTTTTAGATCACTCACAATCTTTTGGTGCGCCACTTTTATTCCTTCATGAATAGGATCACCATCTTTCAAGTTTTCCATTGCTTTTTTTAAATTGTCACAAGAGTCGATCATATCACGTGCAAATTTTGTGACTGCATAATCACTTGCATCACTAATTTGCTTTTGCATTATACGTTTAACGTTTTCATTATCCGCAACAGCGCGACGTAAATGATCTTCAAGCTGAACTGCACGTTCTTTTAATATATTAAGCTCTTCACTTAAATCACCTGTTTGCTGATCTTCTTGATCATCCCCTTTTCGTTTACTGACCATATCTGCAAATTTCTTTTTTTTCTCTTTATTACTATCTGACATATCATTCACCCTTACAAACTTAATAAATATATAACAATCAATCTAAAAATATCAAGCGTTAGCTATCCTTGTCTTTCTATGCTTGCATTTAAAAAGTCAATCAAAGCAGTTTTATAAAGAGAATCAGAAAAAGTATCAATATTACTTTGCGCCATATTAATATAGTGTTTAGCTTCTTCCATAGAAACATGAATGGCATTATGATGATTAATATATTGTAATGCTTGGTCAAAATTGTGTCTAGCTGAAGAAAAAGATTTCTCCCAGAATTTTTGTTCTGATGAGCTGCCTTTTTCATATGCTATAATAGAAGGTAAAGTGACTTTACCTTCAAAGAAATCTTTTCCAAGTTGCTTTCCTAAAGTGCATTGATTAGCAGTATAATCTAGCACGTCATCAATTATTTGGAATGCCATGCCAAAATTAAACCCGAAATTCCTTAGCCTCTCTGTTTCGTCACTTGTGGCTCCAGATACTACTGATGCAGCCTCGGAGCATGCAGAAAATAAAGATGCTGTCTTTTCTCCAATGATATTAAAATAATTTTTCCTAATTGTGTTAGGGTCAAAACGCGTTGTCATCTGCTTTATCTCACCCTTGACAAGCAAATTAGATGCCTTAGATAAAATAGAGAGAACACTTAAATTCCCACATTCTATAAGCCATCTAAATGCTAAGGTCAATAATAGATCACCAACTAAAATGCTTGATTTATTCCCCCAAATTTTATTTGCTGTTGCAACTCCATGGCGTGCCTTACTTTCATCAAGCACATCATCATGAAGTAAAGTAGCGTTGTGTATAAATTCTACCGATGCAGCAATGTTGACCCTACTCTCTCCAGAGTAATTCAGCATTTTACATATAATAAAAATGAGCTTAGGCCTTATCTTTTTTCCTCCTGAATTAATAAGATGAGATGTAATATCGGTAGCAAGCTTAGTACCTTCATCATTGACATTTTTGAAGATAAAGTCATTCATAGCCAATAAATCAGAAGATACAATATCATCTAATTTACTACTTTTTGTTAAATCAGTGTTTAGCATTTAAGAGGACTTATGCTTCTTGCCCTTGTACTTTCTCAACTTTTTTCTTTTCTATTTTTTTCGATTCTGTTTCTAAATCTACTATGCCTTTTTTAATGAACCACATTACCCTTTCAGTTGCTTGCGCTCCTACACTTAGCCAATGTTTTAATCTATCAGCTTTTACCACAACACGATTTTTATTGTCTTTTGGCAACATTGGATCATATTGTCCTATTCTCTCAATAAAGCGCCCATCTCTTGGTGCTCGTGAGTCGGCTACAACTATCCTATAAAAAGGACGTTTCTTTGCCCCAAACCTTGCTAACCTTATTTTAACTGCCATGTCAACCTTTATTCATATATTAATTACAATTTAAATACAATAAACAGCTCAAGTCAAACTAATTGTACCTCTTTTACCTAAAAATACAATATAGCCCCCTCTAATCACTCATAAAAGGAAGATAATAAACTTTTTTATATATCATCAATCATAGCATGATTAACTTCTACTCTATACTTTGATTTTAGATAGCTAATTAACTGTTCCTTTAGCGATATCATCACACGTTTTCCGGTGTCAAGCATGTTTAATTTACCATTTGATGAATGCATTTGTTTTAGAACGCCTATTATAATTTCATTATTGTATTGAATAGGATCTGTTACCGAATTAGTTGTTTTCATATTGAAAATCTCTTCTATGAAAGAAAAAGGGTAGTTTTGTTCATTGCGTTGTATTTGCCGGCCTTTAACCAATTTTATACCTTGCATTTCTTCCAAATCTGTCTTTTCTCTTAGTTGAACTGCTACTTCTTGTCCCATTTTAAACATTCTTTCTTTTATAAATTCACTACGCCAAAGCTTTATGGCTGATTCCCTACTTTCTTCAAAATTTTGTAATTTAGGAGGAACGATATCACTGATTTTTACACCAACAACAGTATCTCCAACACCCTTAAAATAACTCTTCTGATCTTTCTCGCGTGAAAAAATGAAAGAAATGAAATCACTGGAATTTCCTACTTCATTACCACTTTGGTCTTTTCCACTAGCATCTACTGGACCAATGGTTTGTATAGGTAAATTGTAATTATTGGAGATTTCTTCAATCGTTGCACCATTGTATATCTTATAATTCACTTGATTTATGAAATCATTGACTTTTTCAAAAGACTTTTGATTGGTTAAAACTGACCTTATGTCTTTTTTTAAATCAACCAAGTCTTCATCAGAGATTTGATGTATGCTTTCTACCTTTATTACGTGCCATCCAAAATTGCTTGTTAAAACTTCACTTACTTCACCTGTTTTGAGAGCAAATACCTTTTCTCTCATATTTTCAGGTAAGAAATCCTTAGTTATATTATTTACTCTGGTTTCATCGAGTTTCACTTTATTAAACTCTTCTATTATTTGTTCAAAGCTTGCTTTACTTTCTTCAAGTGCTCTTCTTGCTATTTCAGCTTTTTCTTTGGTAGGAAATATCACATTGAATATGTCTCTTTGATTTTTAAGTTCCTGATGTTCTATTATACTATCAACCTCTTCATCTGAAATTCTGATTTGATCTTCAAAATATTTTTGATCCAGAGAAATGTATTGCGCAGTTCGATACTCAGGGTAATAAAAATTGGACTTATTTCTTTCATACAAATCAAGTAAGGCTTGATCATCTGGTTCAGGAACGTCTGTAATTGCATTCTCAGTTATTTTAACAATATCAACTACTCTAGTTTGGTAGCGATTTTTGTATATCTGCTCATCAACACTCTCACCAAAAGTTACCGGATAATTATCTTTAAATAACGAAGTCATGAACATCATTGCAGGCAGGATTTTCTCTAGTTTTTCTATATATTCCTTTTCTGTTATATGCAGGCTATTTAGAGTTTGATGGAATTTATTATGGTCAAATTCTCCTTTATCGTCCTGAAAGTACTTGGTATTTTTTATGTGGCTTTTGATAGATTCTTCTCCAACTTTTAATCCAAGTTCGCTAATTAGGTTAAACAATAGTTTTTGCTCTATAAGTGCGTTAAGTAAATCATATTTCAGCTTTTTTACTTGTTCTTTACTTACATCAGATCCAGAAATTTGCTTTTTATAATTTTGATATAGTAATTTATATTCATCTGATGTTATAACTTCCTTTCCTACTTTAGCTAATTCTTTCCTTTCATCATCATTTGATAAAAGATTGCCAATCCCCATAAAGATTAATAAGCAAACTAAAAGGAGAACGATTGCCTTGGTAAAAAAATTTCTAATACTCATTGTAAACTTAGTTAACTAACACTTAAATTTAGAATAGCAATAATTTAATATTTGTAAATCTATTAACAAATTAGCTAATATATGTAATATTGTAGTGTATTAAATTGAATGGAAGCTTATATTAACCTAAGAGCCTGTAAGTGATCTCTGAATATGGTAAGATGAGGTATAGTTGACATGAGGTAAAGTATGAGGAATACATATCCAAGTGACATAAGTTGTGAAAAATTCGAAAAGATTAGACTAATTTTAGAAAGCGTGCGAAAGAAAACAAAGCCAAGAAGATTAGGTTTATATGAGTTATTTTGTGGTGTGCTTTATGTACTAAAAAGTGGCTGTCAATGGCGAATGCTTCCAAAAGAGTTTCCAAGATGGCAAAATTTTTACGATTACTTCAAGAAATGGAGTAAAAAAACGAATGAAGATAGAGAAAATGTTCTAGAAATTGTCTTTAAAAAAATTGGTTGGAGAGAACAGTGGTCGAAATACCAAAACAAGCTTCTGCATCATTGATGCCCAAAGTGTAAAAAATACCGATACTGCTGAAGAAAAAGGTTATGATGCTGGCAAGAAAATTTCAGTAATAAAGCGTCATATCGCAGTTGATACACAAGGTTTGACACACGCAATTCATATAACAACGGCAGAAATAACTGATCGTAGCAGTGCTTTGACAATGGTTAAAAATGCTAAAGAAAGTCTCTCTGAAGTTAAAAACATACTGGTTGATGCAGGCTACACTGGAGAAAATTTTGCAACACAGATGAAAGTAACTATTGGTGCAACTGTTGAGGTGAAGCACCTTTGCTGTATTGCCAAAAAGATGGGTTGTTGAGAGATCTTCTTTTGCCTGGTTGGAAAAATGTAGGCGACTTTGGAAAAATTGCGAGCGTAAATTTAATACTAGCCTACAAATTTGCTTTTGCTTCTTTCCTCTTCAAAAGATTATGAACAGGTTCTAAGAGATAAGAAATATAAACCAAAAAGCCATTGGATGACAAAGTTAATGCTTTTTTAGTTTTAATGGTTTATATTTTATTTCTATAACAGCAAAGGAATATTAAAATGGGAGATGTTTTTTCGATGTCAATGGAATCTTCTAAAGACAATAAAGATAGAAATGAACAATTTCTCATGCAAGTAGCTGCTTGGTTGGTTGATAACACTAGCTTAACTTTTGATCAAATAGCACAATGTTGCAAGTTATCCCTTGAAAAAGTACAAGACATAGCTGATGAGGAAATAGAAGTTGAAAAGTATGACCCTATTATTTCTGAAATAATTACTGAAAAAGAAATCGATAATTGCAAAAAAAATCCAAATCGTGTACCAAATTTGATTATAAAAAATATGAAAAAAAGGGCAAAGACGATTAGCTTTCTTGCCTTTGCTTCCACAGCAAGGCGTAGAGATAAACCTAATGCGATTTATTATTTGGTAAAAAAATTTCCTATCTTGAACAATAATGTAATAGCTAAGCTAGTTGGTACAACAAATTACACAGTTGAGCAGGTAAGAGATAGATCTCATCATAACATACTCAATATCAAACCTCAAGATCCTGTACTACTTGGTTTATGTAGCCAGGAAAATTTAGAAGCGGAAGTAGAAAAAGCGAAAGTAGAAGAAGAGAAGAAACAAAGATTAAAAAATATAAATAATAGCTATTGATGATTCTCAAATTCTTGTACTTTGTTAATATTAAATTAACTTGACTTGTTAGTTTTTATCAGTATAATGCAAGTAAAGTATCTAGTTTAATAATAATTAAGTCTAAATACGCACTGAAAACTAGCTCAGCCTAATTTATTGTTTTATATTCACATTTTAGGTTAGTAAGCATCAATTAAAATTTTTGGAGGATTATGACAACAATCAATGAAGATGTCTTAGCAAAAGGAGGGGTTGTAGGTCAACCTGAAAAAAGCGAACAAATTCATAATGCTGACGCAGTAAAACAAATGACCAGTGAAGGTGATGAAAAAAACAAGAAAACATTGGACCTGAGCGAATTGAAAGAGAAAACAGCAGAAGAATTGTTAGAGCTAGCTGAAGAAAGAAAAATTTCAACTAGTGGTAAAGGCAATGGCAGGATGCTAAAACAGGAAATGATATTCAGTTTAATGAAGAAAATGAGTGAAGAAGGAGGCATAACCACAGGAAGTGGAGTAGTGGAAATATTGCCTGATGGTTTTGGTTTCTTACGTTCATCAAGTGCAAATTATGCTCCAAGTACCGATGATGTTTATATTTCCAATGGCCAAATAAAGAAGTTTAATTTACGTACAGGAGATATGGCATGTGGAGAAATAAGGCCACCTGGTGATAAGGAAAGATATTTTACTTTAACTAAGGTTCACAGTATAAACTCTACTGAAATCAGTGAATTAAGAAAGTACGTACATTTTGATAATTTGCTTCCGCTTTATCCTGAAAAAAGCCTCATCCTTGAAAACAACAGTAGCGGAGATAATAAAAAAGATATAAACATGCGTGCTGTAGATATAGTTACACCTCTTGGAAAAGGACAAAGAGCATTGATAGTTGCTCCACCTCGTACAGGAAAAACGATATTGCTTCAGCAAATGGCTCACTCTATAGCTACAAATCATCCTGAAATAGAACTAATAGTATTACTTATAGATGAAAGACCCGAAGAGGTGACAGATATGATACGCTCTGTAAAGGGTGAAGTGGTAAGCTCTACATTTGATGAACCTGCCTACCGTCATGTCCAACTTGCTGAAATAGTAATAGAAAAAGCTAAAAGAATGGTTGAACACAAAAAAGATGTAGTGATTTTGCTTGATTCTATAACTCGTCTTGCACGTGCTTATAATGCAGTCATTCCTTCGTCTGGAAAGGTTCTAACCGGCGGTGTAGATTCAAATGCGCTGCAAAGACCAAAACGCTTTTTTGGAGCAGCTCGTAATATTGAAAATGGTGGTTCTTTGACAATCATCGCTACAGCCCTTATAGAAACTGGTTCAAAAATGGATGATGTTATTTTTGAAGAGTTTAAAGGCACAGGTAATGCTGAAATTATACTAGATAGAAAACTTGCTGATAAACGTATATTCCCTGCTATTGATATTACAAAATCCGGAACAAGGAAGGAAGAGCTATTAGTTGATAAGGCCATACTAAATAAAATATGGGTATTGCGTAGGATACTTAACCCTATGGGATCTGTTGAAGCAATGGAGTTTTTACGTGACAAATTACTTTTAACAAAGAGCAATGCTGACTTTTTTAACTCCATGAATCACTAAAAGTAAGCCAATTCTGATGGAGCAAAAAAGCAAAGCTCTCTTATAGCTAAAATAATTTGGATTTATCAAAATATATTAAGCTGGCAATCTACCTTAAGTTGCTATTCCAACTTATAGCACTGATTTTGATCAAAAATTTTATGTAGTCAGTTTATTTACAATCGATTTTCCAGTGTCAGCCACTTAGATGACATCTTTTTGACTCTTAATATTAATATCAATTGTGTACCAGTGTTGAAATGACCCACTCAAAAGGGGATTGTATTTACTCTGAATCAGATGATAAATTAGATGCTTGGTAAGCGTAATTTGGAGCTTCCTGTGTAATGATTATATCATGAGCATGACTTTCTCTTAACCCTGATGAAGTAATAGTGACAAATTTGCAGTTTTTTTTCATCTCTTCTATATTACGGTTGCCAGTGTAACCCATTGCAGCTTGCAACCCACCAATTAACTGACAGATCACTCCTGAAGCTGGACCTTTAAAAGGAACTCTTGCTTCTACTCCTTGTGGGACTAAATCAAGTTTTGAATCTTGAAAATAACGGCTAGCTGACCCTCGTTTCATTGCACTAATAGATCCCATTCCTCGATATTCCTTATATGCTCTACCCTTATACATGATAATCTCACCTGGGCTTTCCTCAGTACCAGCAAAGATTGAACCTATCATCACAGTATCAGCACCAGCTGCAATAGCTTTTGCAACATCTCCCGAATATTTTATTCCACCATCAGCAATTAGTCTGACGTTTTTTGTTTTACAAACCTCTGCAATATTCTTGATCGCAGAGAATTGTGGCATACCAACGCCTGTAACTATTCTGGTAGTACAAATTGATCCTGGCCCTATTCCAACTTTCACTGCATCAACACCAGCATCAATCAACGCTTCAGCAGCCTCCTTTGTTGTAATATTTCCGCCGATTAATTGCGTATTCGGATACATCTTTTTTATTTCCTTAATAGTGCTGATAACGTTCTCGGAATGACCGTGAGCGGTATCTACAATAACCACATCAACTTCTTCTTCGACCAAAGCTTCACATCTTTCTATACCGTCTTTTTTACCAGTACCAATTGCAGCGGCAACTCTGAGTCGACCTTTACTGTCTTTACATGAATTTGGATATCTATTGTATTTTTCGATGTCTTTAACTGTGATTAGACCTATGCAACAAGAATTTTCATCAACAACCAAAAGCTTCTCTATTCTATTTGCATGCAACAATTTCATTGCTGAGGCGCTATTTACTGCCTGCTCTCGAACTGTTACTAACTTATCTTTTGTCATTACCTCGGAAACTTTTATATTCATGTTCTGGTCTTCAATAAACCTCACATCTCGATTAGTTAAAATTCCCACTAACTTGCGTTGATCAACTACAGGAATGCCGGAATAATTATACTCTCTCATTAATGAAACTGCTTCTGCAACTGTTTTATCTGGGGAAATTGTAATTGGGTTATACACGATCCAGCTTTCATATTTTTTCACCCTTCTTACTTCTAACACTTGTTCATCTATTGATAAATTCTTATGTATGCAACCTATTCCACCATGTTGGGCAATAGCTATTGCAAAGCCTGATTCAGTGACAGTGTCCATTGCAGAGGATATGAGAGGGATATTTAGTTCTATATTATTTGTTAGATAAGTTCTTGTGTCTGCATCACGAGGCAATACATCAGAATAGGCCGGTAAGAGAAGTACATCGTCAAACGAATAACAAGCTTCCATTTTTTTCATATGCTTTATTTAAAGCTTATACGCCAATTAATGAAATTGCAATAGAGCTTTTGCAAAATTAGCCTGGCTCCAGCTATTTTTAGATCAAAATAGGATAGAAGAGGTATGTAGCTCCTAATATATTTATCGCATAATTATATTATTTGCTAGCAAACAGAACTGCTCAATAGTTAAGCTTTCTGGACGTTCGTCTCCACTCAGTTTAGCATTCTCAAGAGTAGTTGAGACATCACTAGTTATACTTTGCAAGCTATTTCTCAGCATCTTTCTTCTTTGAGCGAACACAGCACGTGTTAGCTTTGTTAAGGTTTCTAAATTTACTGCAAATCTTGGAGTGGGTAAAGGTTTTACTGTAATTACTGAAGAATATACTTTTGGTCTTGGAAAAAATTCCTTAGGTTCAATATCAAATTCCTTTTTTATGTCGCATAGTAACTGGCTTAGCACTGATAGGGAACCATAATCTTTAGAATTAGGTTCTGCTGTAATACGCTCTGCTACCTCCTTTTGGAACATTAACGTCAAATTCGTAAAAAATTTTATATTATTTAACCACTTTAAAAATAACGCTACTGAGATATTGTAAGGCAAGTTAGCAATGACTTTGACTGGACATTCTACCAGCTCTTTTTCTACAACATTAAGTGCATCTGCTTCTATAATTCTATATTTTCCCTGATGCTCATTTAGCAATTGTTCGTGATGTTTCACTAAACTACTATCTTTTTCTATAGAAAGTAGAAACTTTGGATTATATGCCAATATTTCTCTTGTTAACGCACCATACCCAGGACCAATTTCAATAACATTAAAATCTTTCAGGCTACCAGCTAAGGCAACTATTCTTTTTATTATCTCATTCGATAAAATAAAATTTTGCCCTAGACTCTTTTTTGGCTTCAGTAAAAATTTTTTCATATGATCTTAGTATGCAGTATTTTAAAAATTAGTTGACGAAAATTCATCAATAATTGTATATTGTCAGTGTATTTAATGCCGGCTTAGCTCAATTGGTAGAGCAACTGACTTGTAATCAGTAGGTTGTCAGTTCAAGTCCGACAGCCGGCACTCTCATTCATATAAGAAAAATTGATGTCTTTTTTAATAGTAGCAAATTGGAAAATGAATGGAACACGTTCTTCATTTGTTAACTTTATAGGCAAACTTAACAACAAGAGCAACGAAATTACCTCTAAATTAGTAATTTGCCCTCCTTTTACATCATTTCCAAGCAATATAGAGTTGAACAACAATATTAAAATAGGAGGACAGAATTGCCATCATAAAGAGTTCGGTTCTTACACAGGTGAAATTAGTGCAGGAATGTTGAAGGAACTAGGATGTAGTTACGTAATACTTGGACATTCTGAAAGGGCTCATGAAAAAGATAGTGAAATAAAACTTAAATCGAAAACAGCAATAGAATCAGGATTACACCCAATCATCTGTGTAGGTGAAAACTCAGAAGATTATAAAAATAAAAAAACAAAAGAAGTAATAGAATATCAATGCAAAAACCGTTTGCCAACACAAGGTGAATATACCATAGCATACGAACCGATATGGGCAATAGGAACAGGAAATGTGCCAAATAATGACGCAATTGCTGAGGTGATAGAGATAATAAAATTGTGTACTGGTAAAAAACACATTATATATGGTGGCTCAGTCAGCTCAGAAAATATAGGAAACTTGCTCAGTATTCCAAATCTATTGGGAGTTTTAATTGGTAGTGCAAGCTTAGATTTTGATCACTTTTATCAAATTATACAACAAGTCGAGAAAAAACTTTCTCTTAATTAATTCTAAAGGATAAATACTCTTATTGTCATGGCAAGGGAGCTGGCAAAATGTGTCAAGGAGTTTTCTATTGGCTAAGGTTATGACAATAAAGTTAAGCACTGCCAAAAACTATGGAAGAAGTCATTATAATTTGTATTATATCTTTATAAAATGGTTCGCATAAGTTATCTAGAAGTGCAACTAAACAAATACAAAAATCAAAGTGTTGCGGTTTTCGGCCTTGGTAAAACTGGTTTGTCCGTTATTAATGCTCTAACAAAAAGCAGTGCAAAAATATATGCATGGGATGATAATAAAGAGCAAATAGCAAATGCAAAAAAGATATATAAAGAGTGTAACTTTACTCATCCCAATGAGTATAATTGGCATGAGATAAGCACACTAATTTTGAGCCCTGGAGTGCCAATACCAACGCATTGGGTAGTAAAACTTGCAAGAAGCTTTGACTGCAAAATAAAATCAGACATTGAGCTATTTCTTGAAACTAAAACTACAAATCAGAAGGTTATAGGCATTACAGGAACAAATGGCAAATCAACCACCACGTCACTAATAGGGCACATATTAAAATCCACAGGGAAAAAAGTAGCTATTGGCGGGAATTTAGGTGTGCCTATTTTGGATTTAGAAAGAGATGCAGAAATTTATGTAATTGAATTCTCCTCTTTTCAATTGGAGCTAATAAATAAAATTAATGTAGACATTTCTGTATTGCTAAACATCACACCAGACCACATAGATAGACATGGAAGTATGAATAACTACATAGCAACTAAATTAAAACTGATAAACAGTAGCAAGATTGCCGTGATAGGATGTGATAACAAAATTACCGCTGATGTATTCAATAAATTCACTGGGAACAAAATTCCAATTTCAGTAACATATTCCCTGGTGTCATTCCAGCGCGTGACCAGAAAAGAAAAACCATTGCCAACTACCCAGATGACAGAGGGTAGTGCAAGAGATCTAATATCATTGGCAGATAACAATTTGCTTGATTATAGTGAACAGATTACTGGTATAGATCGAAATTATCTGGATCCCAGTGTCAGCTACTTGGATGACAAAAGGAGTGCTGAGATTCAGGAGATCTCGCTAAAACTAGAGAATCACAACTTATCAATGAGTGATATGAAAGTAAACCTAGTATCCAATGTAGAAAATATAGTAGCTGCACACGCTGTGTGCAAGTTACTTGGAGTAGATAGCAGCACTATTGTCAATGAAATCAAATCCTTTCCAGGGCTAAGACACAGAAATGAATTTCTTGGCAAAATACATAATGTACTTTTTATCAACGATAGCAAAGCAACCAATGCAGAATCGACCGAAAAGGCAATTTTATCTTATAAAAACATATACTGGATTGTTGGCGGAAAAAGCAAAAAAGGCGGAATAGAATCATTAAGCAAGCATTTCACCAAGATTAGAAAAGCTTTTCTTATTGGAGAATCAACTGAAGTTTTTGCAAACATTATGGAGAACAAAATAGATTATATGAAGTGCTATAATCTAGAAAACGCATTTAAACTGGCTTTTGAAGAGGCCATAAATAGCAAAGAAGAAGTAGCGATATTACTTTCTCCTGCATGTTCTTCTTTTGATCAGTGGAAAAATTTTGAAGAGCGCGGTGAAGCATTTTGCAGAATGTTTGAAAATCTCAGGTACAATTATATGTGATGTTTAGTATAATATTGTATGGAACAAAAGTTAATAGTAGATGAGCTGATTAAGGTTGTTCCATTTGAAGGAATAAGTGATGCAACCTTATTGAAAGTGTGCACGAACCTTAACCTAGCCAATAGTTTTTGTAAATTTCAAAATGGAATATATAGTGCTTTGGAGTACATAGCAGAGGACTTAAATAGCTCAATGGAAACTGAACTTTGGAATTCCAATTTAGAAGATATGAAGGTAAGAGAGCGGATAAAGTTAGCTGTCCAAATACGCCTTTCAAACTATGCTAAGTTACAAAATTACAGAGAGTTTTTAAAAAATGTTTTATCATTCTCTATATTACCCCAAAATACATATTTTTCTAGTAAACTCTTGTACAGAACTGTTAGCGCGATTTGGTATGGCATTCATGATCAATCAACAGATTTTAACTACTATACAAAAAGAGCAATATTAGCTGGAGTGTACTTAAGTACGATACTTTTTTTTATCAATGATTATTCAGAAGATTTTGCAGATACCCTGTCGTTTCTTGACAAACGTATCAACAATGTCATGACATTTCAAAAGTTTAAAACCCGTTTGAATAGAATGGTAAGAAACTTCTTATAGCCTCTTTACTTATACGAGTTACTCGTATTTATACCTAAAGCTGCCTTGATTTTTATGTTAAGATAATTGACATCCACTAACAGTGAGCTTAACAAAGAACTTGATTGAAAGCAATACATTAGAAAGTAGTTTTGCTGGAAACTTGAAGTAGACAGAATTGATACACATAAAGCTGATCCATGTACAAAAGTATCTGTTCAGATACACGACTAATGCTGTGTGATCCATAGAGGTTATTACAATAAGAATGTAAGATCAAATAGAAATTTGGATTTGCAGTAGTTTATAGACCTTATTACAATTGCAAAGGATAAATTCTAGGGTTAAACTACGTCTGAGTTGGATAAAACTATACAAA
>NODE_4_length_42328_cov_24.893076
ATCTTTTTAGACTTATGAAAAGTTGCATTATCTAAAATCACTGTTTGTCCAGGCTATAAAGTTGGTGCCAGAAATTGCTCGAACCAGCCATTAAAAACCTCTGTATCACAATAGCCTTCAAACGTCATAGGTGCAACGATTTTTCCCTTATTTAAAGATGCAATCATGCTAACTCTCTGAGTTTTCTTGCCTGATTTTAGTGCATGAAACCTCTCTCCCTTTCTGCAATATCCGTATGGGTAATCTTCTGTATTGTCTATACCAGATTCATCAATATATACCAAATTTTTAGGGGACTCTGCCGATATGACTTTCAGAAATTCAGCTCGTTTTTCTTCGTTTCTTTCTTCATATCCATAAATCTTTTTTTGCGTGTAAATCCAAATTTTTTTAGAGCTCTATGAATCGTTTGACGACTTATATTGCCCCAGAGTTTGGCCACCTCTGATTGTGTTTTACCGCCGTGCTTTTTTATAAATTCTACAAACGCATTCCAATCGGTGATTTTATGATTATAGCCTCTATTTCCCAGTTTCTTCGATTCCTGTTTCTTTCCGCCTTTTCTCCCATTTGTACAATGTCACTCTACCGATTTTGAACCTCTTTGCTACTGCTGTTTTACTCTCTCCTTCATGGCTTTTTTCCCTAAGTCATAACTGTATGCTGCTGGCACTTTTACCTTCTTATTACCCTAAGTCTCTATTTTATCCTGTCTCCACTATTATGAGAAGAGCTATATATTTTTCTCACCATTTTTCCTCTAGCTCAAGCAAATAATTTTCGGCAGTTTCTCTACTTGCAGCACGGTATATTTTTTTCAAATCATTCATGAAAATTTTCACATCTTTGCTCGATGCATATTTCAGTGAATTTCTTATCTGATGTACAATACATAGTTGTATTTCTGCTTTAGGAAATACACTGTTTATTGCTGTAGGAAAGCTTTTAGCCCATCTACACATACAATCAGGATATCTTCTACTCCTTTCTCTTTTAAGTCATTTAACATCCCTAGCCAAAAGTTAGCTCCCTCACTTTCTGCTATATAAAAACCTAAAACTTCTTTCCTTTCATTCTGCTAATATATTCTACATGTATTTACTTACGCAATGCCTGTCTTCTTTGACCTTAAAAAACATAAACACTATTGGATACACTGATTGCAGTGGACGACTACGCCACTCATTGATTACAGGCAATAATTTATCAGTAATACTTGATATCTCTGCTACAGATATTTTATATCTTTTCTACATGCGACGCTATATCTCTATATACCATGCCACTGGCATATACTTAAAACCTTTGCTTCAAGTTCGGTTGTTTGCCTTTTTCTGACTACTTGTGGCTCAAAGCTTCCTTCCCTATCCCTTGGTGTCAATAACTCAAATGAACCTACACTTGTCCGTAAAGTCTTTGAATTTCTTCAATTTCTTCGGTTATTTTCTTCGCTTTTAGCCGACAAGTGATTTTTTATTTCACCTTCCAGACTCGATTCCAGTAGCCTTTTTACAAACGGTGTTAATGCACCATCTCTTTCCGTCAATGGTCTTCCTTCTCGTATAGACGATAAGATATTTGTTTCTAATTCTTTATAGTCTACCAAACCGGTAGTTCTGTTTGCTTGACTCATTGTCAAACCTCCATTTTTTGTTCCTATTTTATTATTACTTCTCGGTTTGATACAGTTTATTTAACACTTCCCTAAGTACGTAAAAAAAACACTCCTATACTGAAAGTACAAGCATTTGTTGAGATTATTAGGAATGTAAAACCTAGCAGAAATCTTGATAATTCAAACGCTGAACAACTTCAAGCTATTGATAGAAAAATCCCTTAATTGTACATAGGCCAAGTTGGCTTATGTGTTCTTATTCTCACTTTGTAAACATGCCAATAATTTTATCCACTATTCCACCCATATTTGCTTCAGCTTGAGTATGCGCTATTTTACCACCGTGTGAAATTAATTTAGGATCTGCACCAGGTAATATATTAACAAATTTACTACCAACAACTCCACTACTAGCGATTAGAGCTGAGCTATCAATTGGCAACTTTATGTCTCTGCTTATGCACATATCGATTCGTGCTATGTAGGTAGCTTTGTCAAGTGATACACCAGTTATGCTTCCGATTTCTACACCAGAGATCTTGACACTATCACCAACCCCTACACCGTTAGCATCAGTAAAAAGGCCATGTATTTTATAGCAATCCTTATAATTTCTCTTTATGTAAGATAGCTTATTAATAGCGAAGAAGACAAGAAAAATAGTGAAAATTAATACAAATGATCCAGCAATTATTTCAAGTATATTTGACCTTCGCATCTTTAATTATTAGGATTCCAGCTTTCATAGTAGTTTTTCACCTTTTGATTTGGGTAGTATGCACCTTTCGTACCTGTTAAATTAGGAGTTTTTCTTTTGTTATTATTAACTGGTACTTCATTATTAGTATAATGCAGCCATATATGCCATTCTGGAGGAATTGTTGTGGGCTCAGAAACATTACCATATATTACCCATCTTTTCCCTTTACTTGACTCATAGTAAGAATTTACGTTTTCATCCCTACCTATAAGTTTACCTTTTCTCCTTAATAAGTTTGTTACTGCATTATAAATTTTAGATAACATAAAGGTATTAAAACAAAAAGTATTATATATACTAATACTTTAACGATGTATTAACAACAGTTTAATGCAATTACCAATTCTACAAGTTATTATACCAATAATTGCATCGATGTTCTGCTTTCTTACCAGGAAACATAAGGTGTCCTGGTTTATCTCTTTTTTTACAACGGCAGCTACTTTCTTTATTTCATTAATGTTGCTAGTGAAAACATACAATGGTGAAATTATAACTTATTATCTTGGAGATTGGGCTCCTCCATACGGAATAGAGTTGAGAATCGACATATTGAACTCCTTGATTCTAACTTTGGTGAATTTTATAGCGCTGATTAGTGTGCTTTATAGCTTTCATATTAATGAAAAAGAGATTAGCAAAAACAAAATCATTGGTTTTTATTCTCTATTTTTACTGTGCTTGAGTGGATTACTTGGAATTTTAGTAACAAACGATATATTCAACCTTTATGTCTTTTTAGAAATTTCATCTCTTTCTTCTTATGTTTTAGTTTCAATGGGAAGGGATAAGAAAGCTTTAGTTGCAGCATTTGAATACCTCATTAGTGGTACTGTAGGAGCAACATTTTACTTGTTTGGCATCGGCCTTTTATACTCTATGACCGGAACGCTCAACATGTCTGACATGGCTGAAAGAATAGTACCATTATACGATAATAACATCATAAGACTTGGTACATTATTCATTTTTGTTGGTCTCTCAATCAAAATGGCACTGTTTCCACTCAGCAGATGGCTGGTTAACGCATATAGTGAAGCACCTAGCTTCATTAGCATATTTTTTTCAGGTACAGTAACCAAAGTGATGATATATGTTTTTATTAGAATCTTTTACACTGTTTTTCAGCAAAATTTTTTCTTACCACTAAGCAACGTGATGATCATCCTTGCGCTTTGTGCTGTTGTATTTGGATCAATATCTGCAATGATCGAAAAAGATATAAAAAGACTGTTTGCTCACTCCAGTATCAGTCAGATTGGCTATATAATTTTAATGCTGGGTTTAAATTCAAAAGCAGGTTTGTTTTCAGCAGTTCTTCACATAGTAAATCATAGCATGATAAAAACGTCTTTATTCATGACTGCAGGGTGTATTTCTTATAAGTTTGGTATGACAAAAATAGAAAATTTATCAGGACTAAAAAAGTCAATGCCCTATACAACACTTGCATTTACTCTACTTAGTTTCGCATTAATCGGTGTACCTTTGACAAATGGCTTTGTAAGTAAGTGGTATATGATGAAAGCAATTATCGAATCTCATGCATGGATTTCCCTTGCAGTTTTTGCTGCTTGCTCTTTTCTTGCACTAATATATATGTGGAGAATGGTTGAGAAAATATATTTTGAAAACAGTACAGCATCAAACGCTGGAATGACACTTAATGAGGTACCATTGCTTATGCTCTTTTGTCTATTATTTATGGCAATTTTAACGGTAATAACTGGGATATATAGTAGTCCAATTCGGTTGGTAATTAATAAATTTGCTTTTTGATTTTCTTATGTTTTATTGTATCTCAAAGTCTGTAAAGTTTTTGCTGTGGATAAGCTGAAGAAGATTCACTTATTATTAGTCATTAACGTAATAGCTCTGTTTTGCGTTGGCATTGTTGTGCAATATTCTTCTGCTGGAGGAAAGTGGGCTCCATTTGCAATTCACCAATTGGTCATATTCTCTTTCTTCTTTTTGCTTGCTATAGCTATGTCATTTATAGAACTAGATTTTTATTTGAAGTACGCTTATTTTTTTTATATAGCAGCAGTAATTGCGCTGTTAGCAGTAAATTTTTTTGGCTCGCACATAATGGGTGCGACGAGGTGGATAAGAATTGGTTCAATTAGCTTGCAACCATCAGAATTTGCAAAAGTAGGCTTAATACTTGCACTTGCTTGTTATTTTAATAAACAAAGTGTGTATAAAATGATGAAATTTCAAAGTTTATTTAAGCCACTTATAATTATTTTCTTACCTGTATTTCTGGTATTGAAGCAACCTAATTTAGGCACAGCTGTGATAATGTTTTTTATAGGAGCATCAATTATATTTACAGCAATAATGGAAAGATCTCATTTAATAATTTTTGGAACGCTTGGCATTTTCGCAATACCAGCTATTTGGCCTTTTTTACGCCCTTATCACAAGCAAAGGATATTATCATTTTTGGATTCGTCAGTGGATCCGCTTGGAATAGGTTACAATGCGCAGCAATCTCAGACAGCTATTGGTTCAGGAGGTTTATTTGGTAAGGGGTTTGTTAATGGGAGTCAAACTCAACTTGGATTTTTGCCAGAGAAACGCACAGATTTTGCTTTTGCTGTACTTAGTGAGGAATGGGGGTTCTTAGGTAGCATGGCTTTGATTTTACTCTATACCACATTGCTTGCTATAATATTCTCTATCGCTTACAGGTCAAAAAATTATTTTTCTAAGTTAATATCTATCGGGGTTTTCGCCTTTTTTAGTGCTCATTTCTTTATAAACATTGGAATGACAATAGGCCTTTTACCTATAATAGGTGACCCACTGCCATTTCTATCCTATGGCGGAAGCACAACTGCTGCGAGCTTGATATGTATAGGGTTGCTACTTAGTTCCGTAGCATCTACAAAGGACTTAAAGCTAAGCTTCCGATTTCATCCATAGCAAGAGCTTAGACAACTATCATTCTGCTAATAGTTAACGTCTTATTCTTCAATGAGAATCCCATTTTACGGTGCTTAAATCTATTCCCTCTTGTACCATTTCCAAAAGTGGGCTCATCTCTCTTAGCCGTCCAACATTTTTAGTAACAAGATCTGCTGCATATAGAACTTCATCTTTAGTTGTAAATCGGCCAAGGCCAAATCTAATTGATGAATGCTCAAGATCGTGGCCGTTGTTTAGTGATCTTATGACATAAGAAGGTTCAAGAGATGCGGATGTGCATGCAGAACCAGAGCTTACTGCTAAATCCTTGATTGCCATGATAAGAGACTCACCCTCAACATAAGGAAAACTTAAGTTAAGGTTACCAGGAATCCTATTTTCATAGTCACCATTTAGAACAATATCAGGAAATGCCTCTTTTATTTTGTTGTACAAAATATCTCTCAACTCTTCTAATTTGCTTGCTTCTATTTCCATTTCTTCTTTAGCGATGCGTGCCGCTTCACCAAAACCAACTGCAAGGGGAGTAGGAACTGTTCCAGAGCGCATGCCTCTCTCCTGTCCACCACCACTAATTAGTGGCGTCAACCTAACACGAGGATTTTTTCTACGGACATATAATGCACCTATTCCCATAGGTCCATAAATTTTATGGCTAGAAAGGCTCATAAGATCAATGTTCATTTCATTTACGTCTATTGGAACTTTTCCAAAGCTTTGAGCAGCGTCTGTATGAAAAAATATATTATGCTTTCTACACATTGCACCAATTTCTTTGACAGGTTGCATTACTCCGATCTCATTATTTACCATCATCACTGAAATCAGAATTGTTTTATCAGTGATTGCCTCCTCAAGTTTCAACAAATCTATAATTCCGTTTTGCTTAACGGACAAATATGTAACTTTAAAGCCTTCATTTTCTAGATGTCGACAAGAATCTAAAACGCACTTATGCTCCGTGCAGACAGTTATTATATGATTCCCCTTATTCTTATAAAAATGAGCAACACCCTTGATAGCCATGTTATTTGATTCAGTTGCACCCGAGGTAAAGACGATTTCTTTGCTGTCTGCATTCACTAAATCAGCAATGTGCTTCCTTGCTTTTTCTACTGCTTCCTCAGCTTTCCAACCAAATGAATGGCTACGAGAGTGTGCATTACTAAACTCACCAAAATAAGGTATCATCACCTCCAAAACACGAGGATCTACTTTAGTAGTAGATTGATAATCGAGAAATATTGGTAATTTTATTTTAGCATTGCGTATTTTTTCCACATTCATAGTCAGATTCCAGCATAGAAGTTACTACATTTAGTAGCACTAAGGCTTAATTTTTTCAAGATATAATCTTGCCTAAACGAAAGTTGTCAGCGCTCTCTCCTACGTTATTCCAGTGCCCATGTAATGTCATTCCCTATAATCAGTGTTTAGCTAGGTCGAATACACGCTAGGAAACTCTACTCGCGCTAGTGGTTTCTTGCTGTCTATTTGTTAAGATTGGTTTATCAACTTGAGTATCAGGCTTTGACAATGCATATACAGCACTGCCAACTACTAGCGCTATAGCTGCAGTTTTAGCCACTGCTATTGGTGTAGAGGGTTTTGACTCAACTGTAACTATTCCAGTTGCAGAAAGTGCTTTCGCTATTAAAACACCTGATAATGCAGTTGCACTACCGGCAAAAAAACCTTTCGCAATTGCTGATGTGCGTTGTTTTTCCTCTTTAGTTAAATTCCTAGAAGCAGTTCTAGCATGATTTTTCACATTAACAGAGGAGCCTTCACGTTTTTTTGGCGGAGTAAATACATAACCTCTTTGAATAGCCAAAGATAAAGGTGTCACTCCATAGTTATCTTTTATATTAACATTCGCACCGTTTTCTATGAGAGAGTTTACCACGTCTACATGGCCAATTATAAGAGCTAAATGTAAAGGAGTCCATCCCTCCTTATCTTCTTGTTCATTAATCCTGATTTCATCTTTTTCCAACAGAGCATCTACTACCTCTTTATAACCATTTTCAGCAGCTAAATGTAAAGGTGTCTTTTTATTTTTATCTTTTATATTAACATCTATCCCTTTTGTTACTATTAAAGCCTTTGTCAAGCTCGTATAGCCTAACTTAGCAGTTAAATGTAATAATGTGAATTCATTATCTCCAACTTCAAATTTATAATTTACATAAAAATTACTCTCTTCCCACTGTTTAAATACCTCTTCATTGCTTGCCTTTAGCTCTTCTTTTACTTTTTCAATTACGTTCCTTTTATCTAATTTATTATCACTATTAACCGTCCTTAATATTTTCCGCCACTGCTGATAATTTATTGTCATAATTTTTACCCTAATCTTAAATAATTTATTTTAATTTTTAAATAATCAAAATAAGAAATCAATATTTATTTTAAATGAGCTTATAATCGAAATTGTGGGTAGCAAATTGAATCACAATGTTCGTATAGCTGCAACCCTGAAGCTACTATCTCTCATCCACTGCAGATATTGCACGGTGCTGTCGATTTGATCGTCGTGGCGGGTTTCTGGAAACATTAAAATTTCATACTCAAAATCGCTGAGCCATATTGCTTGATGCGGCAGAAAAACCTTGCCGGATTCTATTATCGGAACAATCTGGTGGAATCGAGCGATTTTACTGTTATGCGGCACTATCTCAATAACAGGTATTGTCTTTAGCTCTTGAATCAATTGTTGACCGCTTGTTTTTGCTTCGATTAAAATTGCGTGTGGCTTCCACCTTGCAGCTAGTGATAGAACTTGTTCTTTAAGTTTTGGATACTCAAGCTTCGCACGGTATACATCGAGTAAATAAAACTTATTATTCACCTTTGTCCAGGTGGTGCAGACACTAAAACCGCTAGAATCGTTTGTTGAAACTGCAGTATCCCAGCTCTGAGTTATATGTAAGAGATTGTCAGGAAAATTTCTATAGCGTTTCAACCATTCTTGCTTAATTATACCACTTGAAAGCGGCAGAGGATTTTGTTGATATTGAGCAGCAAAAGCGTAACTCCCAAGTTCAGCCTTTATCATTTCAATTTCTCCTACATCTAGGGGATATAGCAGCTGACCTTCCTTTTTTAAGTATAAAATCCTTGAAGATGTAGCGCCTGTTGAGCTTTTGCACTCATTTGTAGTTACTTGAATAATAGGAACAGGAGAAGGGAGAATTGGTCTTTTGATTGAATAGATAATTTCCTTATTTTCAGAAATCATTGGCAAACAAACATGATGCCATATATTTTTCGGCTTGGAGAGAAGATGACCAGTTAAATCTTCCTGATGTAGTCTGTGCATTACAACAACGATAACTCCTTTTTTCCTTTCATTGAGCCTAGTTACTAAAGTCTGATCAAACCAATTTGTAGCACGTTTTCTAAACGTTTCACTCAAAGCTTGAGAGGAGCTCAGTGGATCATCTACGACGATAAAATCTCCACCTTCACCAGTCAGTGTTCCACCAACAGATGTTGCAATCCTACATCCTCTCTGCACTGTTTGAAATTTATATTTAGTGTTCTGGTCTTTGCATAGTTCTACCTCTGGAAATAGCGCTCTATACCAGCTAGACTGCATTACGCACCTGGTGTCAAGCGAATGCTTTTCGCTAAGCCGCTGAGAATAGCTTGCAACTATTATTCTTGCGGTTGGCTGATTACCAAGTATCCATGCAGGCCATGCAACACTCACGCACATAGACTTCATTGAGCGCGGAGGCATATTGAATATTATTCGCTTCACTTCACCAACACTTGCTGCTTCAAGCCTGTCTGCTATGATTTTTATATACTGATAATTGTTATACTCACATCCCGGCATCACCGTTTGAAAGCATAGTTCGATAAATTTTAAAAAGTTCATGTTAGTCTCCTATAGTGTTAGTGGAATTTACTTTATGGTGGTGTCAGCCTCTTTGGTGTCATATCAGCGTCCTTTTTCTTGTCATCCAAGTAGCCCTTTCCTTGTCATTCCAGTGCTTGACACTGGTTCACCTTATGATGGTGTTATTCAAGTAGCCTCTATCCAAGTGCCCCTTTGGTGTCATCCGAGTAGCTGACACTAATTTCTTACCAACAAAACCTAGCATAACTTTTGTGCTCAAAAGATTTCTGGATTCCAGCATCAAGTGCTGGCCTGAAGCTTTAGTTACAAGTATTAAGAAATTCACCAAATGAAGAAAAAAGGCAAAAGAATCCCCGTGTAACGAGTTTTGACCCTATAATAATGTAAATTGGCATTGTAATAATGTGCTAACGCTTATTTAAAGCGCATTTTGGCTGAATGTAGAAAAAATAAAAAAGACATGCAGCCGCTATAATTTTATGTAATCTGCCAATATATACCTGAGTTTTTTACTGAATTTTGTTGTTAAATCTGCAGAGATTAAAAACAAGGATAAATACTCTTATTGATATGATAAGGGAGTTGGGAAAATTTGTAAAGTAATCTTTTTCGTTTGTATTCCCTTATGCTTGAGATAACTCCATGTAGGTTCATGGATCTCCTTACTCTTTATTTCCATGAATTCCCTTTGAAGTTGAATATTGAAAATTAACTGGAGAATTGTGAATTACTTTGTATATGTCATAACAAGCCATGGCGCTCTCAGCAAAACCATTTAGTATCAATTTTAGTTTGCCTGGATAAGTAGCTATATCTCCGATTGCATATATTCTATCTCTACTAGTTCTAAGCGTAGCTGAATTAACAACTATGCGGCTATGTTCTAACTGTATACCCCAATTGTTTATTGGACCAAGATTCATTGACAATCCAAAAAATGGCAGCAAAAAATTAGCGGGTATTTCTTTTTCTTCCTTAGAGGCAATGTTTTTTACTATCACTGCTCTCAACTGCCCATTAACTCCTGCTAGTTCGTGTAATTGATATGGCACTACCAGTTCTATCTTTCCATCATTTTCAAGTGATTCTAATTTATTTCTAGTTTCAGGAGTGCAGCGAAATTCCTTTCTCCTATGTATCACATAAATTTTCTTCGCAACCTTAGAAAGTTCTACAGTCCAATCAGCCGCAGAATCACCTCCCCCTGCAATGACTATAGTTTTGTCCTGAAAATCAGAAATTTTATTTACACTATAAAATACAGACTTATTTTCATATTCTAATATACCACTTAAGGGTGGACGGTTAGGTTCAAACATTCCATTACCTGCAGCAATGATAACGGCTTTGCATTTTACCTCTGTACCTATGTTCGTTATGATAGTAAAGTTTTCACCTTCGTTATTTGAAATCTTTTCCACTTTTTGACTTAAATGGTAAACAGGCTCAAATGGTGAAGCTTGCTCCATTAGTCGCTCAATTAATTTTTGGGCAGTAATTACAGGATAACCAGGTATATCATATATTGGCTTTTCTGGGTAAAGAGCTGTGCATTGTCCTCCTGCTTGATCCAAAACATCTATTATATGACATCTCATATCAAGCATTCCCGCTTGAAAAGCAGTGAATATTGCAACAGGCCCTGCACCTATTATTACGATATCGGTTTCCATATTCAGATGGTGATCTATTTATAGATATTAGCTTTCTTTGCTAACAAGGTCAATTTACAAAGGGATGTATTTTTAAAAGATGTGGCTAGATTAGATAAGATTTCCAGCGTTATGAACCACATAGTCCAAATAAACTCTAAAAATCAGCTATCATAGTGAGATGCTGTGCGGACGGAATGGGATTCGAACCCATGGTACGCTCATCACGTACGTCAGTTTTCAAGACTGGTGCCTTAAACCGCTCGGCCATCCGTCCATTTCTTTTCTATCACAATATTTGATTTTAAGCAATCTATAAAAGCTTTACTTGCCCACGCAAAAGTTGCTAAATATACTGTCCAATATTTCCTCAACATTAATAATTCCAATCACTGCACCAAATTCAAATGCAGCAAGCCTCAAGTCTTCAGACATCAACTCAATTGGATTATCGATATTAAAACGCTGTAAATGTTCCAGTGCTTTCTGCATGTGATTCCTATGTCTTTGCCGAGTAATCACAGGAGTGTCTCTATCATGCCCAAATTTTTCCTTTGCCTTCTCTTTTATGAGAGAGATCAATTTGTTTGTACCTATTTCCTTTAGAATAGAAATGGGTAAAAGATCTATGCCATTAATTTTTATATTGTGATTATTGATAACATCGTCAGCTTTGCTCAATACATAAATAGTATCGCTATTTACAACGTTGCAATTGATATTATGACGCTGTTCAAAAGGAAATAGTTCTATTCTTAAATCAGCTTCAAAAGACCTTTTTTTCGCTCGACTTATACCTTCTGATTCTATTGGATCTGAACTCTCACGAATTCCAGCAGTATCAGAGAGAATGATTGGGTATCCCCCAATGTCAATATGAGCTTCAAGTATATCTCTTGTTGTGCCTGCATATTCAGAAACAATAGCAATATCACGCTTGGCTAAGAAATTAAACAGAGTTGATTTACCGACATTTGGTTCACCAGTTATTACAATATGTAAACCCTCACGCAACCTTTCGCCCCGTCTATTATCATTTAAATGCTCTTGTATCAACTGCACGAGAGATTGCACTTCATTATTAATTTTTTCCAATTCACTTTTTTCTGCCCAAATGTCCTCTGGAAAGTCTATATATGCTTCGATTTTGGATTGTATCGTTATTAATCTTTGCCTCCAATTGCTGTATAGTCTCTCCAATTCTCCTGATATCTGCTTAATCGCTTGTTTAGCTTGCATTTTCGTTTCAGCATCAATTAAGTCTGCAATTCCTTCTATTTGCGTTAAGTCAAATTTACCATTTAGAAAAGCCCTAAGTGAGAATTCTCCAGGCCTGGCCATAACGAAAATTTTTGATAATTTCTCCAAGATGATTTTTATGACGGCCTTGCTTCCATGCACTTGTAACTCTATAACATCCTCGCCAGTGAAACTGTTTGGAGCAGGGAAATAGATGATTATTCCATTATCTATCAATTGATTGGAATCATCATATAGATCAACTAAAGTAGCAAATCTTGGTTTGATTTTTTTCTTAATATGAAAATGATTTAAAGCTTTAAGGGTGTAGTTGCCTGAAATTCTGATTACTGCAACTCCTGACTTACCAAATACGGTCGACAAAGCAAAAATAGTTTCATTTGTGTTTGTCATTATTTATATAAACTACTTAGCAATTTAAGAAATCGAAATACCTAATCTAAAAAATTTTTGCTTATATTACTTATTCATATTAATGCAGTATTAGTAAATATATTGTATAGAAAAACTACAAAAGTCATCCAGATGAAAATATTTATTTTGAAAACTGATAATATGATTTATAATGACTGACACAAGTTTTAAATATTATGCTCAAGAAATTAGCTTGGTATTGGTCTTCTGTAGAGTTAATTAAAGGGTTTGTTATTACATTAAAATATATGTTCAAACCAAAGGTTACTTTGAGGTATCCTATGGAGAAGGGCCCTTTAAGTCCAAGGTTTCGTGGTGAGCATGCGCTGCGTAGGTATCCAAATGGTGAAGAACGATGCATAGCTTGTAAGTTATGCGAAGTTATCTGCCCTGCTCAAGCAATAGTTATTGAAGCAGAGGAAAGAGAAGACGGTAGTCGCCGCACCACACGCTATGATATTGACATGACAAAATGCATATATTGCGGACTTTGCCAAGAAGCATGTCCAGTTGATGCAATTGTGGAGGGTCCTAACTTTGAATTTGCTACTGAAACAAGAGAGGAGCTAATGTACAATAAAGAAAAGCTATTGCGTAATGGTGAAGTTTGGGAAGAAGCAATTGCACTCAGGTTAAAAAAGAATAGGCCGTATTATTAACTAGGTATGTCAACAATTAAAATTTCTTACAGCAAGTATGTAATAGATCTCTTGTACAACTGTTATTTAACTGAAAGATCAGTAGCTCACCTTTTGGTGTCATTCCAGCGTGTGGCGCTGGAATCTAGAAAAGAAAGAAACATGGATCCCAGTGTCAAGCACTGGGATGATAAAAGGTCTAATGAATGATAAAAGTTACCTTTTTAGCCGAACAAAAAGTAAAAGAATACAGTGGTAGAGTCACTGGCTTTGATATATTACAACCGGATGCTTTGAGAGAAGCAATTGCCTTTAAGGTAAATGGTGAGTTGTATGATCTCTCACGTGAAATTGAATCTGATACAGAGATAGAGGTAATACAACTGAGTGACGAAGCGGGTTTAGATATAATAAGGCATGATGCTGCTCATATAATGGCGCAGGCAGTAAAAGAGCTCTTTCCTAATACTCAGATTACTATCGGGCCAACAATTCAAGATGGTTTCTACTATGATTTTGCTACAGATCGTACCTTTACCACGGACGATCTTGCTGCAATAGAAAAAAAAATGAAGGAAATTATAAAAAGTAACCACAGATTCGTCCGAGAAGTTTGGACTCGTAAGCAGGCAATTGATTTCTTTAGTGATATAGGTGAAAGATACAAGGTTGATATTGTCTCATCAATACCAGAAAACGAAAACCTAACTGTTTATAAACAAGGCAACTTTGTAGACCTATGTCGTGGTCCGCACTCACCATCAACTGGCAGAGTTAAAGCGTTTAAACTTATGAAAGTAGCAGGTGCATACTGGCGTGGCGATTCTAAGGGCCCAATGTTGCAAAGAATATATGGCACCGCGTGGAGAAATAAGGATGAATTAAATACTTATCTTAAACGTCTGGAGGAAGCAGAAAAACGCGACCACCGCAAAATTGCTAAGGATATGGACTTATTTCACATTCAAGAGGAAGCTGTTGGGCAGATTTTTTGGCATGAACAGGGATATACTTTATATAATGTTCTTGAGTCTTACATCAGAAAAAAGTTAATGAACAATGGCTACTTTGAGGTGAAAACCCCTATTTTAGTAAGCAAAGAGCTGTGGGAAAAATCGGGACATTGGGATAAGTTTCGTGAAAATATGTTCATTATTGATGAATCTGAAAGTAAAAAGCTAGCAATAAAACCCATGAATTGCCCTTGTCATGTGCAGATTTTTAATTCTCACATCAGAAGCTATCGTGATTTACCGATACGTATGGCAGAGTTTGGCACATGCCATAGAAATGAAAGCTCAGGCTCATTGCATGGACTGATGCGAGTGCGTGGTTTTACGCAAGACGATGCACATATTTTTTGTATGGAAAAACAAGTGAATTCTGAAACTGTAAAGTTTTGTGACCTTTTAAAAGAAGTATATTCAGAACTTGGGTTCAATGAAATTTCTGTGAAATTTTCAGACCGTCCAGATACTAGATCAGGTAATGATGAAGTGTGGGATAGAGCTGAAAGAGCACTGCTTGAAGCAGTTAAAGAAGCAGGGCTTAGTTATGAACTTAATCCTGGTGAAGGTGCATTTTATGGTCCAAAGTTAGAGTTTATTTTGAAAGATGCAATAGGTAGAAATTGGCAATGTGGAACGTTGCAAGTTGATTTTATTTTACCGGAGCGGCTTGGAGCTTTTTATATAGGAACAGACGGGCACAAGCATCACCCTGTCATGTTACATAGGGCAATTCTTGGAACTTTTGAGCGTTTTATTGGAATTTTAATAGAAAATTATGCAGGAAAATTTCCAGTTTGGCTTGCTCCAACACAGCTTGCTATTCTGACCATTACAAATGAGTCTGACGGTTATGCTACAGAAATCAGCAACGTTTTAAAAGAACAAGGTGTGAGAATCAAAACTGATTTGACCAATGAAAAAATTAGCTATAAGATACGTTTGCATAGTTCAAGTAAGGTACCTATATTATGGATCATAGGCAAAAATGAAGTTACAAATAAAACTGTGTCAGTGAGAAATTTAGGATCGGAAAAACAGGAGTCTTTTTCTTTGGAGAATGCTACTGAATTGCTGTTAAAGATTATTAATTTGAATTAATGGAGCTAAAATTTGCAAGTCAAAAAGAACAATAAAAACAGAATTAATGAACTCATCACAGCTAAGGAGGTACGCTTAGTTGATCATAGTGGTGAAATGGTCGGAATTGTTCCAATAGAAAAAGCTTTGGAAGTTGCACAAAGTGTTAATTTAGACTTGGTAGAAATCGCACCTGATTCAACTCCTCCAGTATGTAAAATTCTGGACTATAGCAAACAAAAGTATGATATAAAAAAGAAGGCAAGTGAAGCAAAAAAGAAACAAAAAACATTAACTATAAAAGAAATTAAACTGGGTCCTAATATTGGTGATCACGACTACGAAACAAAATTGCGTCAAGCAAGGGATTTTCTTGTGCATGGACATAGAATTAAAGTCACAATGAGATTTAGAGGGAGAGAGCTTGTAAACACTGAAGTTGGACTGAAAAAATTAGAACGGCTAATTAGAGACGCTGAAGATATTGCAAAAGTAGAATTAGCACCTAAAAGGGAAGGAAATCAATATTCTTTAACTTTAGCTGCTAAGTAGTAAAATCATTTAAAAGTATAAGTTAAGTTACTATCCTCTCTTCAATTATATGACGAAAATGTCTGATTAATCCTTGAACTGGCCAAGCTGCAGCATCGCCAAGTGCACAAATTGTATGCCCTTCTATTTGAGTTGTAAGGTCAAGTAGCTTATCTACTTCACCAGGTTTAATATTTCCTGCTACCATTCTTCTCATAATCCTCCACATCCATCCAGTGCCTTCACGGCATGGTGTACATTGTCCGCAGGACTCATGCATATAGAAATGTGATAATCTTTCTATTGCAGCTATTATGTCAGTTGATTTATCCATCACTATTACAGCAGCAGTACCAAGCCCTGATTGTGCAGCCCTTAATGAATCAAAATCCATTTCAATAGTATCACATATAGATTTTGGAATTAGTGGGACTGAAGACCCACCAGGTATTACAGCAAGTAAATTATCCCAACCTCCTCTCACTCCACCTGCGTATTTTTCAATTAATTCACGCAGTGAAATTCCGAGCTCTTCTTCAACATTACATGGATTATTTACATGCCCTGAAATGCAAAAGACCTTAGTGCCAGTATTATTTGGTTTACCAAGAGATGCAAACCACTCTCCTCCGCGATTTAGAATATCTGGAACCATGGCTATAGTTTCAACATTGTTTATTGTAGTTGGACAACCAAAAAGTCCAACACCTGCAGGAAATGGAGGTTTCATGCGAGGAAAGCCCTTTTTTCCTTCAATGGATTCGAGTTGAGCTGTTTCTTCCCCACATATGTAAGCTCCTGCACCCCTATGGATAAACACATCAAGATCATAACCTGATTTGCAGGCATTTTTTCCAATTAAGTTTTCTTTATAGGCTTCCTCAAGTGCCTTTTTTAGAACTAAATATTCATTATAAAATTCACCCCTGATATAAATATATGCAACTGATGCGCTGATCGCTCTGCCAGCTAGAAGAATTCCCTCAAGTAACTTATGTGGCTCATATCGTAATATATCTCTATCTTTACACGTACCAGGTTCTGACTCATCTGCATTGACTACTAAATACGCTTTTAAAGGATTTTTAGGCATAAAGCTCCACTTAAGGCCAGTAGAAAATCCTGCACCCCCTCGACCTCTCAAGCCAGATTTCTTTACTTCATCAATGATTTTTTCTGATCCTAAATCCAGTAATTCCTTTGTTTTTTGCCAACTACCACGTTTTTTTGCACCTTCAAGTAGTGGTGTTTCTTTACCATTTAAGTTTATGAATATTTTATCCTGTTCTTTTAGCATGCTTTTAAGATTCTAAGTGATCCCGACGCGATTCGAACGCGTGACCCACTGATTAAAAGTCAGTTGCTCTACCGGCTGAGCTACGGGATCATTTTATTTTTCAGCTACACTAAACAGTAATATAGTTTTTATCCGTTTTAATCAAACTAAAATTTTCATGTGTGGTTAAATAAATTACATAATGTACTGCATTAGTGATAATTTAATTAAAAATTTTTGAAGGAAAACTTCTTGTTAATTCAAAGATTCATTTTGGTAAAGCTGACGTACAACTCTAAAAAGATAGAGAATTATACATAAATGCAGAATTTGTGCACTATTTAGCAATAGCCTCACAAATAAATATTTCTTGCATTTCAGCGTGAGTGATTTATGCTTTAAGCAAGAATTGGGGGCATAGCTCAGCTGGTAGAGCATCTGTTTTGCACGCAGAAGGTCAGCGGTTCGATCCCGCTTGCCTCCACCAATATAGGTTCTAGCGTATCATAAAGTCAGCTTATTTTAATCTAGGAGTGTTTTATACTAGTTTCCTAAAAAATCCCTCTTTCTGTAACTTTTCTTTATGCAAGTAATGTGTGTTATTATAATTCTGATATATACTAACTTAACAATAAATTAATCAATAAATGTTAGAATAGCTATAATTAAATTGATTTGGTAATACCTATGAGTGGAAAAAAACATGTTTTTAAAATGGTGCCTGGAGAGAAGTTATCAAACAACACTTTTTCTTACATCTCTTGGCCTGACTTTGATCGTTTACAATCTGTTAAAAAAGTTAAGCTTATATCACTGGAAAAAGGAGATGAAGTGATAGAATTACCCATAGTATTCTGCACCTTCTCAGCGGATTTTACAGATTGCGTAAGGGAAGAGAAAAATATTCTAACAAATCAAGTCATAGCAAATAAATACGTTGATTTCAGAACAAGTAGTTATGCATTTGTATATTATGATGATGTATTAGTAAAACTATCAATGAAATTACCTTGTGTTTTAACCAAAGATTGCATAGATCAGTTCCTAACAGTTGTTAAATCTGAGATATTGGAATACAACTATTTAACATTGGAAGAGTCAGATACTAGCGATAATAAATATTATTTCTCAGATGATCAAGGAAATATTATTGACTCACCTGACAATGATAGCCTCCAATATCTTGCACAGGACGCCAAGAAAGAAGTAATAGAAATAACAAAAGATATATTACCTAAAATATCAGAGAATATAATACTATCAAAGGCATTTGTCGAAATTTTTGTTGAGAAACTAACGGAAAGTCAATTAAAGACTTTTGCCAATTCTCTTAGTAACGAGCAACTGCAAGTTCTTGCACAAAATCTAACAGATGGGCAGCTGCAAAAAATAATTCCTGAACTAAATTCAAACCAGTTGCAGGCTTTAGCAGAGAACTTAACAGACAACCAATTCCTAGCTTTAGTGGATCATCTAACCAATCATCAATTACAAGCCCTTACTCACACATTGGATTCAAAAAAGTTAGGAATAATAGTCCCCTTATTAAATAAGGATCAGGTTGCAAACTTAGTAAAAGACTTTAACCTAGATCAAGTAAAAGAAATTTTCCCTCACTTGAAAATGGATCAGTTTCAGGAAGTTATTAATACAATGAGCAATGATCAGTTTGTAGAATTAATAAAAGATGCAGATGAGAAAGCTTTCAACACTCTTTTACATCAAGCATTAAAAGATCGACTTCCAACTCTAGTAAAAATGTTAGAAGGAGATAGGTTACATAATTTAATTAATAAACTAGACCACGATAAACTTGCAATAGTAGCTCGAGATTTAACTGATTCTAATAAGATTCAGATTATCATTAAGTCTTTAGCTGACAACCCAGACAAACTTCAAGCTTTTGCTCATAGTATGTCTAATGAGCAGTTTAAAGAACTTTTGGATAACGTAGATGCAGAAGAGCTTAAAGACATCATTCACAAACTGCCTCACGAGAAAGTCATGTCTGTGATTGGTGATCTTAGCAGTAAAGATCAGTCCAATGCTATTATTGATGCATTGAAAGAGAAACTTGAAGAACAGAATAAACATAACGAGGAAATCAAGGAGATGCTCAAGCAAATCAAGGATGATATGCCAGAAATTGGACAGGCCCCAGACTTCACAATAGTAGACATTAATAATGACTCACTGTTATTTGTATAGTAGTGATTTATAAAGATAAGTAGTTTTTTTATAGGAGGTAACTATTATGAGTAAAAGTACAAAATTATATTCTAGTGAAGGAGTTGAATTAAATAGTACATTACAACTTCAGAAGCCGGCGTTTAATAAACCAGATTTTGTAACACCAGAAATAAAGAAGATTACTACTAAAAGCAAACCGGATGGGATTGATATAACCAAGGTCATGAAAGAAGAAGAGATTAATGCTATACCGGCAATCACGATAAGCGTTAAGAATCTTAAAAATTTTTATGATGGTCTGATGAAAAGTATTAATAAATATAACGGCGATATAAGTGAGGCGATTACAAATGGCGTAGTAACACCACTGTCATTAACTATAGAAAACATAGGCGCAAAGACAAGCGAGATAGACGATAAACTTAAAGATCTTCAGACTAGACTTGATGATATACCAGAGATTGGAGGAGCTCCTGCATTTACTGGCGAAGAGAACGGATTGCTTTAATAAAAAAGGTAGCAGCTTGCTAGCAGGCTGTTACCTCTTTTCACATACCATTTCAATGTAGCTGAGTTGATTTTAAAATTTTATAGGAGTTAGCATGAATAATAGTAAACAAGAAAGCGAAAATAACTTTGAAGCAATAAACCAAATGAGCGATTTCAACTTTAAAGAAATAGACAATATAGAAGTTGAAGTTAAGCCCACAAACTTTGAGGACATTGAAGATAAAATTGCAACAATTCATTACGTCTATCAAGTTATGGATAAGTTAGTCTGCGATTTAAACGAGAAGTTTGTTTCGGGCTTGCGTGTCTCAATTATGGAGAACATAGCACAACTTAGAGGAGAGTTTATTGATATGAACCAACACTTGGCCGAAGGTTTATCTCATTTGAATAAGTTAATTCAGCAGGATGGATTTATTGATAATAATCAAAACTATAGAACATGGGCAGAAGAACTTGATCACCTAAGGGGCGAAGTTGAAGGATTAAAAGCAGCAATAATTGACCATAATGACGTAGAATGGGAAGCACCAACTCACTCTGATATATTGTGGTAGTTAGGAAAGTAACAGCTTGCTAGCAGGCTGTTGCTTTCTTTCACATACCATTTCAATACAACTGAATTAGGAAATCTATTTTAGGACTTTCGGCTTATAGTTCTCATCATGTTTTGCAAACACCGTATCTGCAAGAAAGGTACCATTATCAAACATTTTACCTTGTACAACAACACCACTTTTTTCTGAAAACATTGGTGGAAGTATTCCCTGATATTTCACCATAACGCTCTTATTAAAATCTGTCATCTGAAAAATTACTTCGCTTTCGCTCCGTATCACGCTATTTTCAACAATCATTCCACCAACACGGATTGGCTTTTGATTATTTGGTAAAACTATTGCCTCACTTACTGTATAGAAAAATGAGATATTTTCTTTGAGCGTTGTTAAAATAAAAAAAACTGCACAACTTAAAAAGCAGAAAATTCCTGAAGTTATAAGTAATCGCTTATGTTTCTTCTTCATTATTATCTTTCAGGCTTTCTAGAATTTTTTTACTTTTAGTATAGCAAGAAACGGTAAAAATCAAATTTCCACCAATCAGTATGAAACTAATAAGGTAAGCAAAAATTACATATGTATTCATAATGCACTGCCAATAAATAACTCACCTGCATCAAAATAAATTAAGCTTCCATCCTTTTGCTGCAACACCAATTTACCACTTTTATCTATATCAGCAAAAATTCCTTCATACAATTTGTCAGCTAACTTTACACTGATTTGCTCATTCATTTTGAATGCTTTTTTTAACCACATTTCTCTTATAGCATAAAACCCATCAAATAGCCATTGCTTTCTTAGCTTATTAAAATTTATTATTAATTCCTTTAACAGATCCATGTTAGACACAGATTCACCGTAATTGCTAATGCACGTTGTGCCTGGAAGTGGCGCATGATTGACATTAATTCCAATTCCTATAATGAGCCAATTTGAATTGGATTTTTTTTCAACCAATATTCCGCTTATTTTCTTGCCATCGATTAGAATGTCATTTGGCCATTTATGTTGAAGATTGAGATCGTTTATGAATTGATCTCTTGTCATCCCAGTGCTTTGACACTGGGATCCAGAAGAAAAAGTATGGATTCCAGTGTCACGCACTGGAATGACACCGCAGTGGGTTTGATTATTCAAGAAATTTAACGATAATAAAGTATTTCCAACAGCAAGAGCAGTCACAAAAGTCAATTCTGTCAATTTGCTGACATCCTTTTCTTGGTTAATTATCAAACTCGCATAGAGATTACCCTCTGGAGAAATCCAGCTTTTTCCAGTGCGTCCCCTGCCTTCTGTTTGTTTATCAGCAATAATGACAGTTTCATTTGATATCCCTTTCTCAATTAAACCCAATGCTTCTTTATTAGTACTTGGAACTTCTTTGTAATGATAAATACGAAAACCTTCAAGGATCACCTTGTCAGCCCTTTAGTTTAATGAGTGAGTCAAGATCTTCTACATACAAGAAAAGAACGAGATTGATCAGTGAAGCCACTGAAGTGATAATGAATAGACTCTTAGAATAAGCAACCTTATTACCACTAGCTTTATCAAAATACATAACTTTCATGATATTTAAATAATAGTAGCATGATATCACACTCGATATTACAAGGATCAAAGACAGGCTGATAAAGCCAGAATTTATTAAACTTTTGAATATAAAAAATTTAGCGATAAAACCTGCAAGTGGAGGTATTCCCGACATCGAGAGTAATAGTATAGAAAGATGGAATGCTAAAATTGGTTGCTTTTTTCCTATACCAGATAAATTTGCAATATCACAATCATCATCGTCAATTTGTACGAGATATGAGAATAGCCCTATGCTTGTGATGATATATATCACCAGATACATTAAGGCACTATCTGTTCCTGCTTGTGTAAAAATAGAAAGTGAAGCAAATATAAAACCAATGTGACCAATTGAACTGTAAGCAAGCAGCCTTTTTAAGTTTTGCTGACGCAAAGCCCCAAAAGCTGAGATAAGCACAGACAATGCTGAAACGTATAAGAAAATAGGCTGAACATAACTTTTTACATTTACTAACTCTTCATTCATCAATCGAATTAAAAATGTTACAAGTGCAGCTTTTGGGGCCGTAGAAAAAAACGCAGTTACTATGGTAGGTGCACCTTGATAAACATCTGGAGCCCACATATGAAAAGGAACAATAGCAAGCTTGAAACACAAACCAATTAGAACAAAGACTAACCCAAAGACTATTCCATAAGTTATCTGATGGTTTTGCAAGAATGAACCGAGCTCAGAGAAATTGACTTGTCCTGTATATCCATAAAGCAGCGACATTCCATATAGCATAATGCAGGAAGATAGTGCACTGAGTGTAAAATATTTCACTCCCGCTTCACATGAATAAATCGAATCTTTATTAAAGCTCGCAAGAACATACAAAGATATACTCATCAACTCAAAAGCTAAATAAAAAGAGATCAGACTATTTGCTGAAACCAAAGTTATCATGCCAAACAGTGCAAAAAGAATCAGTATTGAAAATTCATATTTATAGTCATATTTTGATAAATTCAGCATCAAAAGTATTAAAATTCCTGTGCTGAGAATTAACCCTTGGGCTGACCTGATGTATAAATTGAGTTTTAACAACGAATTAAAGAGAAAAATTTCATTGTTTTCTGCCGAAAGAATTAAAATAATTAAAGTTACCACTGTGCAGCCAAGTGCTAATAAGTTGATAGTTCTGCGGTTAAATATAATCCCAAGCAGTAGCAACACTAACGAGGAGATAATAGAGAACATTTCCGGCAATATCTGTATATAATTCATAGCGCATTATATTTGACTAACAAATTTGCCATACATGGCTTCAAATAATTCAGTGCAAGGGTTGGGTAAAATCCAAGCAAAATAACAAACACTGCAAGCAGAATTAAGACAGAAAATTCTATGCTATCCAAACGGTTATTTAATAATTTAGAATAGCTAACCCCCCATATTATTTGCTTACATAAATTCAGCATATAAACTGCGCTTAAAATAGTGCCAAGTGCGATAAATCCTGTAAAAAACCCTATGCTCTTAAACATCCCAACCATAGCCAAAAACTCACCTGCGAACCCAGATGTTCCAGGTAGCCCTATTGAAGCCATTGAAAATAAAATGAACATAAAACCAAATTTTGGCATTGTGTTTACTATGCTAAAATATTTTGCAATCTCCAAAGTTCCAGTTCGAGTATATAGCATTCCAACACATAAAAATAAAGCAGCAGAAATAAGGCCATGACTAATCATTTGAAATATGCTACCCAGTACTCCTTCCTCACAAAATGAAAAGAGGCCAGCAGTAACGATCCCCATATGTGCTATTGAAGAATAAGCTATTAACTTCTTTATATCATCTTGAGCAAACGCAACTAGAGAAGCATATATCACCGCAATAATGCTCAGCACAACAACGAAATTTGAAAAATACAAACTTGCCTGAGGAAGCATTGGAATAGAAAACCTTAAAAATCCATATCCCCCCATTTTAATAAGCAAGCCAGCTAAAATCACAGATCCAGAAGTTGGTGATTGCACATGCGCATCAGGAAGCCAAGTGTGAAATGGAAACATAGGTACTTTTATTGCAAAAGAAATAAAAAATGTAATCCACAGCAATGACTGCACTTCAAGATCAAGGCTTGGCACTAATGTAGCTAATTTTTGTATATTAAACGTCCCAAAAGTACTATAGATATACACCAATCCAAGCAGAAATAATAATGAGCCAGTTAATGTATAAAGAAATAACTTAAACGTCGCATATATCCTTTGCTTCCCTCCCCAAATGCCAATAATAAAGAACATTGGTATTAAAACAGCTTCAAAAAACACATAAAAGCTTATAGCATTCAGTGAAACGAAAAAACCGACTACAAAACTCTCAAGCAGTAGAAATAATGCCATATAGCCTTTTAGGGTCGTATAACTCATTTTGCAGTTATAGAGTATACAAATTACAAACAAGAAAGTTGTAAGCAGAAGGAAAAGCAACGATATACCATCTATCCCTATTCCTACATTCTTGATTGGATAGCTGACAAACTGAAAGTCCGCATTGTTATAATCAAATTCTATACAAGCTACAATGCTAAGCAAAAATGGAAGTATAGCAAAAAATAGGGCAAGGAATTTTAGGTGTATAGATTGATGATTAATCCTGATCGAGGATAAAATCAACGCTCCTATCAGTGGAAGCAAGAATATACTAAGTAACAACACCTTCTATTTAATTCCAATAATATATAAAGCACCGATTATTAAAGTAACAAACATAATAAATGCATAATCAAATATATAACCAGTTTGTAACTTTATAGAACTTTTTGAACATTCATTAACCAACCTTACAACACCATTTGGTCCAAATGAATCAATAGCCTTAACATCAAACTTCCATAGAAGCCTAGATATAAACCTTATCGGTGCAATTATAACAAACTCATACACCTCATCAAAGTACCATTTATTCTGCAAAAACTTAAGTAAAAATTTACTCTTAATTTGCCTAATTACTTGATATTGGTAAATTAGGCACGCAAGTGCTATTCCACTTAGGCTTGCTAAGGTTGGCAGTAGTTTTATAAAGAAATTATGAACTCCATGCTCATCAATCATCACTAAACTTGATTTCCAAAACGCATTACTAGTTATGTTCAAAATATTTGCTCCCCATATTCCAGAAAATACTGATCCAAAAGCGAGTATCAGTAATGGTATAAGCATAATCTTTGGTGCCTCATGTATATTAATTTTACTTTGTTTTTGGCTGTGGAACACAAGAAGCAATAACCTCCAAGAGTAAAACGCTGTGAAGAATGCAACAACTAAGCTTATTACAAAAGCAAAGCTATCCGTGCTATAAGCATGTTCAATTATCAAATCCTTTGAGTAAAAACCTGCAAATGGAAATATTCCAGAAAGCGCAAGAGATCCAATCCACATGAGAGTATAAGTGCAAGGGATTTTCTTCCAGCAATTTCCCATTTTCTGAATGTTTTGCTCATGATGCATTGCATGAATCACATTGCCAGCACCAAGAAATAGTAGAGCTTTAAAAAAAGCGTGTGTCATTAAATGAAAAATAGCAACATTGTAAGCAGAAAGCCCACATGCCATGAACATATAACCAAGTTGACTGCAGGTTGAATAAGCAATTATTTTTTTTATATCGTTCTGAGTAATCGCAACCGTAGCTGCAAAGAAAGCAGTAAGTGCCCCAACAATAACTATTAATTCTCGTGCCACATTTGATAGCTCAAATAATGGAGAACATTTTGCTACTAAAAATATACCTGCTGTTACCATCGTTGCTGCGTGAATGAGTGCAGAAACAGGGGTTGGCCCTTCCATTGCATCTGGCAACCAAACATGTAAACCAAGCTGTGCAGATTTACCCATACAGCCAATAAAAAGTAATATGCATATTATATGAGTTACTTTGAATTCACAGCAGAATGCCCTAATGTTCTGCGTGCCAAGAAGATCAGTTGTGTCAAAAACTTCAGTAAAATTCAAAGAGTGAAATGTATAATAAATAAGAAAGGTTCCAATCAATAGTGCAAAGTCTCCTACCCTATTCACAACAAATGCTTTAATTGCTGCATTATTTGCAGAATATTTTTGGAACCAAAATCCTATGAGTAAATAAGAACATAGGCCAACCCCTTCCCAGCCAAAAAAAAGCTGCACGAAATTATCGCTTACAACCAGCACAATCATGCAAAACGTAAATAGCGATAGGTAAGAAAAAAACCTCGACTTCCCCTTATCATGCTCCATATAACCGATAGAGTAGAGATGTACTACCAGTGAAACGGTGGTAATAACAATAAGCATTAAGGATGAGAGAGCATCCACACTAATTGCCCAATTTACTTTTAATACACTTAATGAAAATAAAGGAAATAAACTCAAGTGATAATTTTCAGAGAAGGTGAGAAAAACATACCAAGATAAAACTGCAGATATTCCAATCCCTGCCGTTGTAACTAACTGACTAAAAACACCTCTTCTAAAAAGTGCTGCAAACAGCGAACCAAAGAGTGGCAAAAATACTATTAATTTCAGTATATCCATCATTCTTTCATTAAATTTGCTTGTTCAACATCTATATTGCCACGGCTTCTATAATATACAACCAATATTGCAAGCCCAACTCCTGACTCTGCTGCCGCAACAGTCAACACAAACATCACAAAAATTTGCCCAACTATATCATTCATAAAGGCAGAAAAAGCAACTAAGTTGATATTAATTGCCAGCAATAATATTTCTATTGATAACAATATATTGATTATGCTCTTACGGTTGATGAAAATACCGCACACTCCAATAGTGAACAAAACAGCAGCAACTATCAAAAAGTGATTTAATCCTATTTCCATTCTACTCCTTTTCCAAATTTAGCCTTAACTAATTTTACAGATGAAGATTGTGTCAATTGCTTTAATACATTCTGTTTTTTAACTCCTTTTTTCTTGTCCTGCAAAGTAAGAGCAATTGCACCGACAATTGCAACAAGCAGCAGAATACCAGAAAGATGAAAAGCGTACATGTAGTCGGTATACAGCAAATTACCAATAGCTTTCACATTATTGGTATTATAGTTTATAACATTGCTTATATTCGGTGCTGAGCTGCGGATTACAAAGCTGATGACTAGAAAAAACACAACACACAACATAGCACCAAGAGTGCAATGCTTTGCAAAACCCTGGCGCAACCTTATGTAGTCAATATCGAGCATCATAACTACAAAGAGGAACAACACCGCAACCGCACCGATGTATACTATCATCACCATCATAGCAATGAACTCAGCTCCAAGGAGAATGAAAAGAACTACAGAGTTAACGAAGGTGAAAATTAAAAATAATACTGCATGCACAGGATTTCTTACACTAATTACGCATACAGCAGATAAAATGCTGAGAATTGCAAAAAAATAAAAGAAAAAAGGCATCGATACTTTAACTGCAACAATAGTTACTAACTTAAGGTAATTGTTGCTGTAAAGTCAATACTATATTAAAGATTTGAAAATATCGTACTACAAGCTTCAACTCCTCAGTAATGCAATAAACACTCTTGACAATCTTGATTTATTAATATATAATGTATGTATATTAATAGTCAGCGGTAGCTCAAAATGTACAACATATTTGGTTACTTCAAAAGCAACAATAGTTCTAACGCACAAAATAGCAGATTAAATGGAGAAGGTTATCAATACACCACAAGAGACTATATGACAATTTACTTTAATAACACATTAGCAAGTTTCAGTAGATCATTGATAGAATTTAAAGAAAAAGCATATGGTTTTATATATGATATTGGAGCTTGGTTGAAAGCAACATATGAAAATTTCACTGAACGAGCTGAAATTCATAACTTCTATGTTCCAGAAAAACTTCCTATTAAAGCTGAGGAAATAAAGATGAAGGAACTGAATCGTAAGCCTAAGCCATTTCAAACTCCACCTATTCATCAAACAAGCAGAAGTTTTGATGCCAATATCTCAAATCAAGTTGTTGTTACTCACCATACACTTGAAGCTACCCCAACAAGATAGATCTACGCTTAAATATCTAGTACTTGAATGAGTTGAATGTTATGTTCAATAAGACCTTTACAATATTTGGATCATAGGTTTAACTTTATAAAGTTATAATCTATAGAGCTTCAATGAACGATTATCTCTCACTGTTAAATCCAGAACAGCAATTAGCTGTAACTAACATAAATGGGCCAGTTTTGATACTGGCAGGAGCCGGAACCGGAAAAACAAGAACGATTACTTCAAGAATAGCACACATAATTAGAAACGGTCACGCTTATTCTGATGAGATATTAGCAGTTACATTTACAAATAAAGCAGCAAATGAGATGGTATCAAGGGTACTTGAGCTAACGGGCACAAACATACCATGGCTTGGCACTTTCCATGCAATTGCAGCAAAAATTTTGCGCATGCACGCAGAAATTGTGGGCTTAAACCCCAATTTTACAATCATTGGTGTGGATGACCAATTACAGGTAATAAAAAATATTATCAATGAAATAAATCCTGATTACCTATCAGAAAAATATAAGACCATTATGAATATTATTCAGCAATGGAAAGAGAAGTGCTTATTGCCGTCTGAAGTGGAAGATGTTCAATCATTTAGGCCAGTTTACGTAACTGCACTTAAAGTCTATTACCAGTATCAGGAAAGGTTAAAATTCCTTAACTCTGTTGATTTTGGTGACTTATTGTTATATAACATACAACTTTTTAATAAAAAGACCGAGGTTCTGTCCTACTACCAAAACAAGTTTAAGTATGTCATGGTAGATGAGTATCAAGATACAAATGCAATACAATATCTTTGGCTAAAATACCTTGCAAAAGAGCATTCAAATATTTGCTGTGTAGGAGATGATGACCAGTCGATATACAGTTGGCGTGGTGCAGAAGTTGAAAATATTTTGAAATTTTCCGATGATTTTAAAAATGCAAAAACCGTTAAACTGGAGTGTAACTACAGGTCAACATCCCACATAATTGCAACTGCATCATATGTGATCAATCACAATAAGACTCGCTTAGAAAAAAAATTGTGGACAACAAACATTGAAGGCGAAAAGGTAAATCTAATCAAATTGTGGGACGGAAAGGCTGAAGCAAGGTTCATAAGCGAACAGATATTAAAACTCAATAAATACAGATTTAGTGATATTGCAGTGCTCGTCAGGGCTACTTTTCAAACTAGAGTTCTCGAAGAGTATTTTATAAAATATTCAATTCCCTATAAGATTATAAGTGGCGTAAAATTCTACGAACGTCAAGAAGTAAGGGATATAATTGCATATTTGAGGCTTGTTACAAATAATAATGATGATCTCGCTTTTGAAAGGATCGTAAATCGTCCAAAAAGAAGCATAGGAGCTACAACTCTAAAGAAAATATACACGACTGCTCAGGATAACAAAATTTCTTTTTTTGAGGCAGCAAAAATATTGGTTAATAGTGATCAAGTAACCGAAAGAATTAAACTCTCACTAAATGATTTTTTAAATAAAATTAAAGCTTGGGAAGAAATAGTAAGCGTAAAACCACTGCATGAATTTGTTAAAATCGTAGCAAATCAATCAGGATATATGGAAATGCTTGAGAATGAAGGAGTGACGGGTTTAGCGCGAATAGAAAATGTTAAAGAGCTCATTTCATCTTTGAAGAATTTTGACAGCACTATAACCTTCTTGGAGCATATTAGTTTGGTGATGGAAGTGGATAATATGAATAGCGATGACACTGTATATGTTATGACTCTTCATGCGGCTAAAGGGCTTGAATTCCCGTGCGTGTTTTTACCTGGTTGGGAAGAAGGATTATTTCCTCATCAAAGATCTTTTGAAGATAAAAGTGGTAAAGCTTTGGAAGAAGAGAGAAGACTTGCATATGTTGGCATAACTAGAGCAAAAGAAAGGTTGATCATTTCATGTGCAGATAGGAGGGAAATTAATAATCAGTGGCAACCAATGAGCACTTCTCGATTTATTAAAGAATTGCCAAGAGAAAATGTTGAGGTGATCAAGAATAGTGCCTACTGTTGAAGCTATAACTGCAGCTCTTACGACAAACACATCTGAATTACTTCAATTATATATTTCTCCTGGCAAAAATTCTCTGATGGTCTTAAATAAAATTTTCAGTGAATGATTATCAGACATGTTGTGTTCTGCTGATTTTATTAAGTGTACTTCAACGTCTGTTGACTTAATTTTTTCAGCTAAATTCAATGAAGTTTGATAAGGAACATCTTTATCATTAATGCTATGCAATAAGCGCACAGGACAGTTTATATCTATTGCTTCTCTGTTTAAAAGAAGGTTCTTTCTACCGTCTTCGATCAGATTTTTAGTTATTTTGTATGCACAATGCTCCGAAGTAAAATCTATTACACCTTTAGAACCTAGTTCTTCTTTTTGCTTGCCTGACAATTGCTTGAATATCAAATCTTCAGTAAAATCAGGAGCAGACGATATGCCGATTAATGCTGCAATTTTTTCTGGAAATTGAAGAGCAGTGAGCAGCATCAGCCATCCTCCCATACTTGAACCTATAATTATTTGTTTATTGCTAGTTAATTCACTTATCACTTTAGCACAATTTTTTTGCCAATCACTTATTGTATAATCAGCAAAATCACCGCTTGAATTACCATGGCCAAAATAATCAAAGAGCACAAGTGCTATATCATTTTCTTGGCAAAATTTGTAAACGGCAGTTGCTTTAGTTCCATCCATATTGGATGCAAAACCACTAAAAAAAACTATAGAAGCCTTCTTTCCTTGTAGCTTTCGATATGCTATATGGCCATTACTTCCATCGAGTAATTTACAATAATTCATACTACTTTGGCAAGGCAACCGGACTATCGCTCATCGAACGCAAATAGCTGACTAGATCTGCAATCTCTTGTGGATTGGAAATGCCTGCAAATGCCATACGTGTACCTTTTATGTAGGCTTTTGGATTTTTTAAAAAAGCAAATAACTCCTCATACTCCCATTTCCCACCTTTTTCAAGTAGTGCTTTTGAGTAATTGAATGAGCTGCCAAGATGGGCCTTTTTATTTCCAACCACGTTCCATAAGTTTGGCCCCACTTTATTCATTCCACCTTTCTCAAAACTATGACAAGCTATACATTTTTTTGCTGCTGACTTGCCTTTTTCAAAGCTAGCATTCTGCATGAGCTCTCCAATATCAAGTGCCACTTGTTCAATCTTTTGTTGAGGCTCATTGCTGGCTGCTACTATTGTTTGGTGTTCAATTTTATAATCCTCTGGGTTGTAGAGCATATCAACTACATTACTAACTATCATAATTATTAATCCAGAAAGTAAAATCGATGCTGCAATCTTATTAAGCTCCATAGTTAATTCTTATCAAGTAATGTTACTTAAATTATGCAAATATTTTCGCAAACAGTAAACAATTACCTTTATTTCACCAAAGATAGAAATTTCTATTACTTAGCTAAGTTAGGAGACTGCAATTCTATTTCTATCGGAGTAACTTGTGGTTCAATTACATAATGATCTGGAATAACATATTAAAATAGATTTCCTGCAAACTTGTCTGCAATGATTGAAACTGGAACTACTTCTATAATGTTCGTTTGCTTGACCTAAGATTCAGGAGCATTTAAACTGAATTTTATAAAGTACTAGAAATGATAGGAAATCTAAGAGGAATAGTTGATGAGGTGTGTAGCGATCACATAATCCTGAATGTGAATGATGTTGGCTACATAGTATATCTTTCAGCCAAAACTTTAAGTGCTTGTTCGATTGGAAGTAGAGTAAAATTACTTATCGACACTTATGCAAATAGCAGAGAAAACGTTACTCAGCTATATGGCTTTATAAGTAAAGAAGAACAGCAGTGTCTGCGTTTATTAGTTAAAGTGAGCGGTGTCAGCTATAAAACCGCAATGTCAATTTTGAGCAAATTAACTCCAGAGCAACTGTTTTTGGCAATTATAAATGAGGATAAACTAGCACTTAAGGTGAGTGGACTTGGCCTGAAACTCATAAATCGAATTATTACTGAGCTGAATGGCAAAGTAAGTAAATTAGAGATAAATAACAATCATTTTCACTCAATTAGTGAAGATGCTCTTTCAGCTTTGATCAATCTTGGATATGAAAGAACAAAAGCTTATGATACAATAAAAAAAATAGAAGATGAATCACCAAACTTGGACACTAAAGATATTATTCGTATGGCGCTTAAAACAATATGAAGTCAATATCATGTAGTAAGGAATACTCTGAAGATGTACGTAATTTAAATATCCGGCCTGAGCAACTTGATGATTTTGTCGGGCAAAAAGACTTAATACAAAATTTAAAAGTGTTTATAAATGCTGCACAGACGAGAGCTGAAGCTTTGGATCACGTATTGCTCTATGGTCCTCCAGGGCTTGGTAAAACAACTTTAGCACAAATTGTCTCTAAGGAGTTAAGGGTTAGCTTTCGTGCAACTTCTGGTCCATTGCTTAGTAAAGCTGGGGACTTAGCTGCAGTGCTCACTACTTTAAATGCAAAAGATGTTCTATTTATCGATGAGATCCATAGATTAAATCGTAGCATTGAGGAAGTTTTATATACTGCTATGGAAGATTTTTGCCTAGATATACTAGTAGGTGAGGGCCCATCTACCAGAACTTTAAGAATAGATTTACCACCATTTACACTGATTGGGGCAACAACACGGCTTGGACTGCTTTCTGCACCGCTGAGGGATCGTTTTGGTATTCCCCTGCATCTTGAGTTTTATTCTTTTGAGGAACTGATTGATATTATCAAAAGAGGTGCAAGAGTTCTTTGTGCTGAAATCGAAAAGGATGCTGTGCAGGAAATTGCCTGCCGCGCCCGTGGTACTCCAAGAATTGCTTTGAGATTACTCAGAAGAATAAGAGATTTTGTTGAAGTAAAAGATGATAAAAAAATTACCTGTGAAATTGCCGGTTCTGCACTATCAAAATTGGGTATAGATAAAATGGGACTAAATAAATTAGATATGGATTATCTGAGATTTTTGTTTAACACCTCAGGACCTGTTGGAATTGACACCATATCTATTGCACTATCTGAAGATGTTGGCAATATTGAAGAAACAGTAGAACCTTATTTAATCAAGGTCAGTTTTGTAAAGCGCACACCAAGAGGACGTGTTTTAACTGATCAAGCAAGGGAATATCTCAGCATTAATTCAGTGGTATGCTAGTATTATACTATATTTTATAACATTGTATAGTATTACATTAAACATTATAATATTCTTTTATTATATGATTTGCAGGTGTTTTAGAGGCAAATAAGAAAGTCTTCTGTTATAGTGAATATGTTCTTGAAAAATTACGTAATATATGCTAGGCTGTATATAGTATGAATGTAAAAATATCAATAATTTATTGATATTTTTTAAGATTAATACTTATTAAATACTTCATATTATAAGATTGAGTTATTGTATTTTATAGACTTAAGATAAAATGGTAAAAAGCCTTCTAAACAATTATAGAAACAGTAATTCAATTAATGGAGAAAAAGCAATGAAAAATTTTTTAATCAATAACAACGAAGAGGACGGTAGCTCAATCTACATTAATCGAATCAGAGAGCAAGATCTCTCTGCAGAGCAGAAGCTCAATGAATTAAAAGGATTCATGGAGGAGCTTGCTAGGAAAGCTGAGCTCAAGAGAATAGAGCTTGAGCGTCAGGCTGCGAGTTGCATTGATGAAACATTATCTCAAGTAGAGCTACAGATACAAGATAATGAGGATTACTTTACTGATGATAATCAAGGGGTATTCGCAAATTTCTTTGAATCCCTCTTTAATCTTTTTGAAGTAAATGTAGATCCGAAAGTCTACAAAATGCTCAAGGAGAAGAAAGAGAAAAATCTGCTTCTTTCGATAATTAAGTTTTTGCGTGATAAGCTTAAGGAATTAGTTAAAAAGATCTTCAAAAAAGATTTAGATTTAAGTTGGGATAAAAGGCTAGACAAAGAGATAAAAGAATTGCAGGAGAAATTACTCAGCGGTGAGTTATCTCCTGAAGAAGAAATAGCAATACTCGAACGTTTGCAAGCGTTGCAAAATTTAAAATTGAAGCTTCAAACTTTTCTCGTGGGCTCAGTCATTGCAATGTTTGCAGAAATTTTTGCAGTTGATTTAGCAGCAGTAGTAGAGCAAGATGTAACTGAGGAAAAAAGAGACAAAAAAGCAGAAAAAACAGAATCAAAAGAAGTTCGTCAAGAAATAGAAACAAAAGTGAATGAAGTTGCGCCAGTTCACCTCTTTAATTTTTCATCTCAAGTTCCAATGCCAATCACTCTGAATAAGCAAGAACGTGCTATTTTACCAAAGCCTATAGAAAAATTAGTAGACACTCTACCTAAACCTGTTATAAGTCACAAAGATAGTGAAGTACAAAAACTGGAAAAAATGAATAAAGAAAAGAAAGAAGCAAAAGAAGAGAAAACTGAAAAACCAAAATTAGCTGTCTGTCCACCTGCTCCAGAGCGAAAGGAACACAGGAGAGTTAAAAGACAAAAATGTGATAAGGATACAAGGAGAACAAAGAAAAAAGAGCTAAATGGATCTTCCTGCGAGAGAAAGCTTGGTGATCAGCAAAAGTCTAATGCTGCTGTGGAATTGCCAGGAGGATTAACTGATGATGTGAGAGTTGAAAACCATGCTTCTTCAGTCAAAGAGAGAGGTGTGTAAAGGTTCTCTCTTTTTTTTTCATTTCAGACTGGTTTTTTATCTGGATTCCAGCATCAAGTGCTGGAATGACATGGCGGACAAGTAGCTCTCTCTTGTCTTCAAGTGGCCCCTTTGTTGTCATCTCAGTGCCTCCTCTCTTGTCATCCCAGTGCTTGACACTGGGATCCAGGAACTTAGTTTAAAAAAGTTGTCATTTCAGTCTAGGATCCATTTTCTCTTCTAGATTCCAGCGTCACGCGCTGGAATGACATCGTCTTGAATAAAATTTGAATGAAAACCGGTCTGTCATTCAGGTAGCCCTTCATTTTCATTCCAGTGCCTCCTTTGATGTCATCCCATTACCTCCTCTCTTGTCATCCCAGTGCGTGACACTGGGATCCAGAGAACTTAGTTTAAAAGAGTTGTTATTTCAGTTTAGGATCCATTTTCTCTTCTAGATTCCAGACTGGAATGACACCGTCTTGAATGGAAGCCAGTGCCAACGATGCGCCATATTACAATGTTCGTACAGTTGTGTACTCAGACACTGTCATCCAGACACAATTTCATCATATAAATCTTTCCATTCTTGATTTGTTTTTTCAATTAAGTTTATTTTCCATTTTCTCTGCCAGCTTTTTAGGAGTTTTTCTCTACTAATTGCTAAGTTTATCTCTTGAAATTCTTCAAAATAGACTAGTTTACAAACATTGTACTTTGACGTGAAACCAGAGATGGCTTTGCTTTTGTGTTCCCAAATTCGTTTAGTCAAATTTGATGTTATACCTGTATATAGGGTTCCATTGCGTTCACTTGCAAGTATATAAATATAATAACTTTTCATATATAATAAATAAATTTACTAGATTCCAGTGTCAAGCACTGGAATGACATTAAAGGAGCTACTTGATGACACCAAAGAGGCTATTCTTTGATACCAAAGAGGCTACTTGAATGACAAGAGAGGAAGTGCTGGAATGACATTGTCTTGAGTGCATAATGCACCAAAGGTTGTGTACCAAAAAGGTGTCAACCAATTTTAAAAGGCTGTCATGCAAGTGGCCCCTCCGTTGTCATCCAAGTAGCTGACACTGGGATCCAGAAAACTTAGTTTAAAAAAGTTGTCATTCCAGTTTAGGATCCATTTTTCTTCTAGATTCCAGCATCAAGTGCTGGAATGACATGGCGGACAAGTAGCTCTCTCTTGTCATCCCAGTGCGTGACACTGGTTTTTCATCTGGATTCCAGCATCAAGTGCTGGAATGACATGGCGGACAAGTAGCTCTCTCTCTTGTCATCCAAGTAGCTGACACTGGGATCCAGAAAACTTAATTTAAAAAGTTGTTATTCCAGCACTTCTTCTCTTGTCATCCCAGTCTGGAATCCAGGAGTATAAAAATGGTGAATAAAATTTATGTTAAAAAACTGCTTGTGCTGATAATTGATTCTTAATATACTCATTACATAATAATTTAATTCGGAGGCTAATATGGATGGTAATAATGATCCAAATAAAAAAGTACCTGATTCAGGGAGAACAAGGATTTATAAAAAAGATTTAGATCCAAAGAGAATAGATAATTTCAGCGATAGGATTAAGCGTGAACAAGAGCGAATGAAACAAAATCAATCCAGTAGTAGTAAGAGTGGTCAGAGCAGCAGTATGGGTGGCAAGTAATTATGTTGATTAATTAGAGAGGTGGCGTTATGCCTAATAAAAGTGAAATAAATCGAGAATTAGTAAAAGCATTTAATAGTATTCTTCGTTTCAGTAATGCTGTTGTTACTAATTTTACTGTAAAGAACGATCATATTGTTATCTCGTTTGATAATAATATGACTATTGATCAGTGCAAGGGGTACTTGAAAAGTATGAGAGAAAAAGTAGTAAAAAGATTTTGTCCGGATGAAAGTATTCTTGATGATAATTTTTATACAAAGTTTTTTCCTTTTAACTTTGATCAAGGAAAATCGACTGTAGGTAATAAATTTTTGGTGCCAATGAGAAAAGAGGTGGTTTCTAATCTAAAGTTTTTGCTAGCTAATGAACTTGCGCGATTTACAACAGATCTTATTAAAGAGCAAGAAAAAGAAGACAAAAAATCGGAACTAGGTTGTGAGGATCTATCAGATGATATAGAGGAGGAGATAGAAAATCATGTAGATTATAATATAATTGATGAAGTCTTTGATAAGGGATCTTATCTATATGGTGCGGAGTGTGTTGATAGAAATTTGCAACGTTCTTTTGTAGATTTGCTCTCATCGAGGATAAAAGGTTATGAAAATGGTCCTAAAAAAACTAAGGATTTTTTAGAAGAGAAAGGAAATTATGTATATCTAAAGAAAAGCATTTTTGATAATCCTAAGCTCATTAAAGACATAGCAAAGCATGAATTATCCTTTCATTGTCGTGATTTGGAAGTTTCAAGTACCGAGGATGAAATGAATGACACTCTGAAGTTCGCAGTTGTTGATTTTATTTGTAAGGCACTACCGCACCTACCAATTGATTCTATGTGGCATACTTCTCACAAAGAAAGTAAAGATGAGTTTTCAATTTTAGCTCCTGTTATTGATTGTGGTAATTACATAGAGTTTTTAAATGAAAAAGAAGTTGATCATATTAATAATAAGGTGTTTGGTGGTACAAAAGTATTGCGTGATGTAAAAGATGATATTGCAGAAAGAGGTCTTCCAACATATGGTGCCGAACAAATATATGCAATAGACTTTCGTAACCCAGACATTGCTTACTGTGTGATGGATAAGATCATGGAGAGCTCTTTAATCAGCGAAGATAAAGATAAAGTTAAATATAAGCTATCCATTGATCCTGCGCGTGTGCAAGCTATGAAACCACAAACTCTTGAAGAAAAAGTAGGGACGGATGGACCAAGTGCAGATAGTGGTTTTGCTGGTTCACCTAAGAATTCAGTTATAGGTAAATCACATAATGGAAACACAAGCAAATTCCTTAGTCCTGACTACTATGGTGAAGGTAAAGGTGGGGATGATGCTTCGGCTAAAGATAGTGGCTTTGGCCCTTCTTCAGCACGATCTTCTTTTAATAAGCCCGAAACAACATTTAACCAACCTTCTATATCACAGCCTGACCAATGTTCTGCAAAAAAGCAGACATCAACTAGTAAAAAATCATCTTGCTGTATTTTATAGCTAAAGGAAATTAGGCTATTCAAAGATGAATTGTGAATGAAAGGTTATTTGCCAAGGTAGAGCTGCCTTGGCCTACAAATCTTGGTTTCTTTATCGTTTACCATTTCATACCACTGGGCAACCCAACCAGTGGTTCTTGCAAGTGCAAAAATGGGTGTAAACATACTTGAAGGGATACCGATAGCATTCATTATTATACCTGAATAAAAATCAACATTTGGATACAACTTACGTGTAATAAAATACTCATCCTTTAAAGCTATTTCTTCAAGTTTTTTTGCAATTTCAAGTAATTCATTGTTTTGCTCTAGTTTGCTTAAAATCTCATGACAAGCATCCTTTAATATAAGCGCGCGCGGATCATAGTTTTTATAAACACGATGTCCAAATCCCATTAGCTTAAATGGATCTTTATCATCTTTAGCTTTCTCAATGAATCTATCTACATCTCCACTTTGCTCTATCTCTTTTAGCATATTTATAACTGCCTCATTAGCTCCACCGTGTGCTGGACCCCAAAGTGTAGCAACTCCTGCAGACAGGCTTGCAAATAGATTAGAACCAGCTGACCCTACCAATCTGACAGCTGCTGTAGAAGCATTCTGTTCATGATCAGCATGGAGAGTAAATATTTTATCCAGAGCTTTTACAAAAAGGGTATTATTAACAGCACTGCCAAATATCATATTTAAGAAATTCTCACTATAACTTAATTTATTATTAGCATTTGTGAATTCCTGATTGTTGATATGTCTATAAATCATTGCAACAATTGCAGGAACTTGTGCTATTGCAGAAATTCCAAAATCTAAATCTTCACCATTGACATTGTTGCCATGTGTTTCATGGTAAGATGCTGACAAATTTGCAAAACATGCAACTAAAATCGACATAGGGTGAGCAGTTTTTGGAAATGCTTTGATTACATTTGTAACTTGCTCTGATACTTTGGATGATTCTTGTATTTTGAGAAGAAATTTTTTGTGTTGCTCTGAACTGGGTAGTTCACCATAGAGCAATAAATAAATCACAGCAGTAAAACTATTATTCTCTGCCAAATCAGCTATATCATGTCCCCTATACTTAAGAACTCCTTCATCTCCATCAATGAATGTAATTGTGGAAGAGCATGAAGCTGTGGAAACAAACCCCGGATCATAAGTGAATAATCCTGTCGTCTTATATAAATCCTTAATATTTAACACGTCAGGACCTACTGTTCCACTTAATACGGGCAGATCAATTTTTGACCCATTACTTAGTTCCAATAATGCTTTTTTATCCATCACTTGAGCTACTTAATTTTATACAGAATATACAAACTGAAAAGTATATATTAATACAGTTAACTTTACATTAACCGTATTAAGCGGTCATCAATGCTTTTACTTTTGCATTTAAGCGACTTATTTTACGTGCAGCAGTATTCCTATGAATGACACCTTTATTTACACATTTGTGTAAATTGGATTCAGCATTCCGAAATGCCAAGACAACATTCTCTTTGTCACCAGACTTGATTATATCAACTAATCTTCTAATAGCAGTACGAGTTTTGCTTTTTCGCATCTTATTTACTAAAGTACGCTTTGCTATTACCTTCATCATTTTTTTAGCACTCTTATGATTTGCCATATATTAATACCTGTACTTTTCTTTTAATTATAAAGTTTTTTTGTTAATTTGCAATATCAGTTTTTTCTGCAATTAATCTACTACTTCTTTCTTCAATGATTTTTTCTAAACTTTGCAAGAATTCATTTTTGTTTAACCCAGGATATATGGGAGGTAATATTTCTATTACCGCCTTTCCGGGATTCTTTCTCAGAGAAAGTATGCTTTTTGGCCAAAACAAACCAGTGTTTAAAGCAATCGGTAACACAGGAACAGATAATACGCTATATAAAGCAGCAATACCCGATTGATATTTTATATTTTGGTTTATAGTCGTTCTTGTGCCTTCAGGAAATATTATTATGCTTCTATTTTCTTTTATATGCATTTTTGCTAGTTTAATTATATGGCGTATAGAACTGATACCATCTGAACGGTTAATAAAAATCATTTTCAGCGCTATAAGATGTAAACCAATGAATGGAATCCATTTCAATTCACGTTTTAAAATAAAAACTGCTTTTCTAAAGAGTAGTATAAAAATAAATGTTTCAAATGGAGATTGGTGTTTAGATGCAATTATAAAAGGTTGCTTAGGAATGTTTTCCATTCCCCTCACTTCATATTTAGTGCCACATAATAAACGCAACATGAATAATACAACTCTCACCGAGCAAACAAGGAAAATGGTTATTACACACTCAGGAAAGAAAATTACAGGGAGAGTAATTAAAGTATAGAATACTTCCCATAATATAAGGAGTAAATTAAACAATAAACTTGCAATCACAAACACACGTAAACTTATTTGAATTTAACTTTACTACAAAACTAAAAGCAATAAGTTTAATTATTGATCATCTGAGTAATAGGATGAGAATCAGCTAATTTGTCCTTTAACTTTTCATTAGCAATATGAGTATATATTTGTGTTGTAGAAAGATTAGTATGGCCAAGAATTTTTTGTATCAGCACAATATTTGCTCCGCTATTCAGTAGATGGGTAGCAAGAGAATGCCTAATCACATGTGGAGAGATTTTATTTTCATCAATATCGCACTTTCTTGCTAATTCCTTTATTAATTGACCAACTCTTTGCCTTGTAATGGGTTTATTAGGTTTATCACCTGGGAATAGCCAATCAGATTTTTTGTTGTTAGGAAGCAGATTGTCACGAATTGATAAATAATTTTTAAGACTTTGCAATGCTTGCTCATTAAAAAGGATTTGCCTTTCTCTGCTACTTTTTCCCTTTATTATTATATAGCCTTCTTTACCATTACCGTTTACTAAATGTAATACTTCACATAACTTCATATTAATTAGTTCAGAAACACGCATCCCGGAAGAGTAAAGAATATCTAAAATTGCACATAGCCTTTTACTGCTTATCTCTTTATTCGATCCGCTTGCTGATTTTTTTACTGTTTCCATGAGCAAAAATATTTCTTGAACACTTAAATACTTAGGCAAAGGACGGGAAACCTTTGGATTTCTTAATTCATTATCATTAGCCGGTGCTGGATTAAAATCTATTATTCCATCATTAAATAGGCACTTATAGAAATTTTTGATAGCAGATATTTTTCTTGATATAGAACTAGTTTTATATTTCTTTTGTGTACGTAAAAAGTTTACATAATCTTTAATATTAGCTTTACTTGCACCAACTAAGGTAGTGCCTCCTTCTAATAAAAATTTTTCAAGTTGGTGTAAATCTGAACGATAACTTTCCAAAGTATTTTGTGTAGAGGATTTTTCAGAAACCAAAGCATCTATGTAATACGTGATGTAAAGATTCTCTTTTTTATTTTGTGGTTGTTTATTTTTCATTATCAGCTCCTATATTTATTTCTTTGACTATAATTTGATTGAAAGTATTTTTTGTGTTTTTTATAAGAAAATATGAGATAAACAAAGCATTTATCAATAAAGTAAGTACTACAAACCTTTGTTTTAACCTTTTTTTTAAATTTGATCTTATTTTTACCATATTTCAATTATCACATTGAGTCTATAAAAAACATCCTGTAAAGTAAGTTTTACTATCGTATAAAATTTCCCTTAGCTATGTCTGTTTATTCTTATTATATCATAGTATTTATTATAATTTTAACATAAAGAAATAGTGATTTCAACTTCATTATTGTATGGGTATTAATAAATTTTTAATATATGTAATAAATACCTTACAAAAAAAGGAATCAATTGGCACTTTTTTTTAATAAAGTGTTAATAAAAGGAATGGTTACATTTGATCCTATAGATTCATTATCTATTTTTTCTATAACTTTATTAATGCTGTGGAAAGAACGTTCTATTCTTGCTAGAATATAATCAATTACCTTTAGATCAATTTTTAACTGTTTATCTGAAAATTGTTTTATTAGCATAATTCTTAATAATTCTTCGCTTGCAGGTAAAATTTTTACGCTGATAGTTGATAATATTCGCGAGCTTAAATCTTTTAGTTTGAAGTTAAGCTTTTTCGGTAAAATCGAAGAAGTAATTAGCAGTCTCTTATCATTTTCTTTCATGTAATTATAACAATGTAACAACATTTCCTCATCTTTAATGTTTTGTACATCTTCTAAAATAAACGCATCGCTGTACCTCATTTCGCTTACAAAATTATTTACATCAATGAAAATAGCATCGTTTTTTGATTGCCAGATATGAGCAAGGTGAGTTTTCCCAGAGCTGTTAGGTCCAAAAAGAATCAGGCATTTCCAAGATAAATCATTAACTATTGAGTTATATACGTGCTTATTTTCATCTAAGGTGATATAATTTTGCCAACAATAATCAACTTGATTATTGTTAAATAAATTTAATTGCACGTAAAGCCTCTTACATTACTACTTTTTGATAATAATTTTTGCATAAAAATTTACTTGGTCAGGTAAGGAAGCAGTATTACTACTACCCCCTCCCTTAGAAACGCAGCATG
>NODE_5_length_40607_cov_25.794289
[truncated: 1,096,431 more chars]
