# Supplementary material for: A bioinformatics approach to identifying Wolbachia infections in arthropods
Source: PeerJ. 2018 Sep 3;6:e5486. doi: 10.7717/peerj.5486 (PMC6126470; doi:10.7717/peerj.5486)
Supplement: Supplemental Information 1 — Supplementary figures/tables and code used for data analysis [file peerj-06-5486-s001.zip › Supplement/assembled_genomes/Pseudomyrmex_sp_PSW_54.fasta]

>NODE_1_length_43330_cov_83.711311
ATACATTAAGTTTTTTTGTCATTAATCCACTGCAGAGATTGCGAAGATAAATAAATAGCTTCAGTTTCATGATAAGGGGGCTGGCGGAGTTTGTCAAGTAAGTTTTTCGCTTCTACTGAATGACAGTTGTGACCTATGCAAGAAGTCTGTTGTAGTTTGTACGATATCTTTATAAAATGGTTTGCATAAGTTATCTAGCAGTGCAACTAAACAAATACAAAAATCAAAACGTCGCGGTTTTTGGTCTTGGTAAAACTGGTTTATCCGCCATTAACGCTCTAATAAAGAGTGGTGCAAGAGTATATGCATGGGATGATCATGAAGAGCAAATAGCAAATGCAAAAATGATGTATAAAAAATGTAATTTTATTCATCCCAAGGAATACAATTGGCATGAGATCAGTGCATTGGTTTTAAGCCCTGGGGTGCCAACAGAGCCATATTGGATAGTAAAACTTGCAAGGAGATTTGATTGCAAAATAAAATCAGACATTGAGCTATTTCTTGAAGCTAAAACTACGAACCAGAAGGTAATAGGCATCACAGGAACAAATGGTAAATCAACCACTACATCACTAATAGGGCACATATTAAAATCTGCAGGGAAAAAAGTAGCTATTGGTGGAAATTTAGGCGTTCCTGTTTTGGATCTAGAAAGAGATGCAGAAATTTATGTAATTGAATTTTCCTCTTTTCAATTGGAGTTGATGAATGAAATTAACGTGGACATTTCAGCACTGCTCAATATTACACCAGATCACATAGATAGGCATGGAAGTATGGAGAACTACATAGCAACTAAATTAAAACTGATAAACGGTAGTGAGGTTGCCGTAATAGGATGTGACAATGAGATTACTGCTGACATATTCAACAAATTCACTGGAAACAAAATTCCAATCTCAGTAACATATTCCCCGATGTCATTCCAGCGCGTGACGCTGGAATCCAGAAAAGAAAAACCATTGCCAACTACTCAGATGACAGAGAGTGGTGCAAGAGATCTAATATCATTGGCAGGTAACAATTTGCTTGATTATAGTGAACAGATTACTGGTATAGATCGAAATTATCTGGATCCCAGTGTCAAGCACTGGGATGACAAAAGGGGCACTGGGATTCAGAAGATCTCGTTAAAACTAGAGAATCATAGCTTATCAGTAAGCGACGTGAAAATAAACCTAATATCCAATGCAGAAAACGTAGCAGCCGCATATGCCGTATGTAAGCTACTTGGAGTAGATAGCAACACTATTATCAATGGAATCAAGTCCTTTTCAGGACTGAGGCATAGGAATGAACTGCTTGGCAAAATAAGAAATGTGTTTTTCGTGAACGATAGCAAAGCAACTAATGCAAAGTCGAGCGAAAAGGCGGTCTTATCTTATGAAAACATAAATTGGATCGTTGGTGGAAGAAGCAAAAAAGGTGGAATAGAATCATTAAGCAAGCATTTCACGAGGATTAGAAAAGCTTTTCTTATTGGGGAATCAACCGAAGCCTTTGCAAACACTATGGAGAATAAAGTAGATTATGTTAGATGTTGCAATCTAGAAGATGCATTCAGATTGGCTTTTGAAGAGGCCTTAAATAGCGCAGAAGAAGTAACTATATTACTTTCTCCCGCGTGTGCTTCTTTTGATCAATGGAAAAATTTCGAGGAACGTGGTGAAGTATTTTGTAGAATGTTTGAAAATCTCAGGTACAATCACACATGCTGTTTAGTACAATGTTGCGTGGAACAAAAGTTAATAATAGATAAGCTAATTAGGGTTATTCCATTTGAAGGGATAAGCAATGAAACCCTATTAAAAATTTGCACAGACCTTAATCTAGCTAATAGCTTTTGCAAATTTCAGAATGGAATATATAGCGCTTTGGAACACATAGCAGAGGACTTAAATAGCTCAATGGAAGCTGAACTAAGAAATTCCAATTTAGAAGATATGAAAGTGCGAGAGCGGGTAAAGTTAGCTATTCAAATACGCCTTTCAAACTACGCTAAGCTACCGAATTATAGAGAACTTTTAAAAAATGTTTTATCATTCTCCGTATCACCAAAAAATACATATTTTTCTAGTAAACTTTTATACAGAACTATTAGCACAATTTGGTATGGCATTCATGATCAATCAACAGATTTTAACTACTATACAAAAAGAGCAATATTAGCTGGAGTGTACTTAAGTACGATACTTTTTTTTATCAATGATTATTCAGAAGATTTTGCGGATACTTTATCGTTTCTTGATAACCGTATCAACAATGTCATGACATTTCAAAAATTCAAAACTCGCTTAAAAGGAATCATAGGAAATTTCTTATAAGCTTTTCATCATACTGATTATTCATATTTATATTTTCTTTTATATTCTCTATGTTAAAATAGCTTAATATTTATTAACAATAAAATGAAAGTTATTTATTACACCAATGGTAATATCAAACCAGAAGAAAATACAAAACACGTGATAAACTTTTTTGGAGTACTTGGGTGTATTAAGGTTAATGCTCGTGATAAAAATCCACATAAGAAGCAAGGAAGTAAGTTAGTTAAGCATTACTTTGACTATCCCTATTTTTCTAGAATTGTTAATCCAGAATCCTTTCAAAAAGAATTAAATGCTGAAGAAAAAAAATTCAAGAGGAGAATAGTATCACTATGGTTATGTTTTGCTATATTGTCCACTGCTTCTATTGTATCGTTATACTTGGTATACCAGAATCAAAAATCAAAAAAGGTACTTACAGGGTTAGCTTTCGCATCAGTAGTTCTATCAATTTTGGCTACCATATGTTTTATCGTATTTTGCCTATGGATGCTTTTTGACTTTGTTAAGGAAAGGTTCGTTGTACATAGAATCAAAAGCCTTTTGGAAAATGAAGTCAGCCCTGAGTGGATAAAGCGTTACAAAAAAGAACTTGTAGGTGACGATAAGAAAGTGGATGCAGAAGCTCATGATCAAGAGTTAGGAGAAAATAAAGATATAGAAGATATTGTAGAGTTCTTCTTGAAAAGAAAGAAAATTGTAGCGCTACATGAATTTCTAACAAACGGTGAAAAGTTGGTTCAAGCTGGAATGGCAATGGTAAACATGTTACTTGTGAAAGGTGTGCGTCCAAACGATATAATTTTGGATACTAACTCTCTTGGAGGAGGAATTGCAGCAGAAGTTTTAAAAAGGTTTGAAAAGCAAGGGATTTATTTAACGCTAATTCATAGTAATTCTTATAGCTCGATTAAGGATGCAACTAATAACTTTCCTCATGGGGTAGGGAATTTTTTCATGAGACGGCTTCCTGCAAAATTCTTGAATTTTTGGTTTAGTTGTTGCGGATTGGAATTTAATTCACAAGAGGTTATAGAGAATACAAAATGTCCTGTATTGATTGTTGGTAGAAAAGGTGATACTGTAATTCCACAGGAAGTACAACTCGTTGGTAAACTTCCAGATTCATCCACATCTGAACGGTTTAGATGGAATATAGTACTTGAACACGATCCTCAAAACACGGAGTGTAAGAGCAAAAATATTCATACTGATCATAAAGAACATTTAGTTTATCATGAAGATAACGGTAGTATAAAAAAGTATGAAGAAAAAGAAAATAAATTTATTGAAGAAGCACGTGAATATTTAATAGACTTTGAATTTAATAAAAATTTTGATCTAGAGAAGTACAGAAAAAGTGGTTTCTTTGAAAAATTGACGGAAATAGAACTGGAACCCATCAATGAAGAGTATATGCAAGTTTAAGTTAATAGAGAAAGAAAAATTATTCTTGCTATACCATAGGTACGTTCCAAGATTATACTAAAGTTTTTATTGCACTCAAAACCTTCGTTTTTCCTAATCTCTAGAATTATCAATGCATCATCACTTAACCAGCCTGAGTGAGCTAATCCATTCAACGTTGATTCAACTAAATTACTATTATAAGGTGGGTCTATAAAAACTATGTTGCACTTTGAAATAGGTTTTGGTAATCCGTTAGCACTGCAACAAATTAGCGTAACATTGTCCGTAATTCCAAAATCTTCTGCTGTTTTTTTAGGCAGTTGCAAATTGTAATAATCTGAATCCACCATGAATGCATGTTTAGCGCCGCGAGAAAGTGCTTCAAATGAAAAAGAGCCACTTCCGCAGAATAAATCAAGTACATTCAAGTTATAAATAGGTTTTCTTGAGGAAAGTATACTAAATATTGCTTCTCGGACAACACTCATAGTTGGCCGTGCAGCTAAATGCTTGCCTGTAGTTATTTCTCTTCCACGATATTTGCCTGCAATAACACGTAGCATACTAAATGAGCTCCAAATTAACTAATTATTTAATAATACATATTTAACGTCAATATGGCTTTAGCAGTTTAATAGAAAGAAGCTATCAGAGTTACTTACAAGAAGAATACAAACACAAGACCATCAGTTGTTTTTCTTTGATTTGCCTGCTGCATTTATTGCTTGACCAATCTCATCTTGTAAATCACCATAATCATTTCTTTCATCACGATTTATCCCTTCAATTCTGCTTTCTAATTCTAACTTAATTATAGTATTGATTTTATCTATATCATCTAGAAAAGCTTTACATTCTTCATTACTATATTCCTCACCAGATGCTTTTTTTTCAATAAATAGGTTTTTAAATCCTACTAGATCAGAATTCTGATCGGTATTTAGTACAACATTTCTCTCTATGAAGCTAAGGTCTGATAGCAATAAACTAACTTCTAATAGATCTTCACTTTTCACGCTTTTAAGGTCTTCAAGGCTTTCTAAAATACTAAACACCTTAAGCCTTTCTTGCGCAATTTCTTTATCTTCCTTATCAAATTCAGACAATAAACTATGATTATCTACAAATTTCTCACTCAAAGCTTTATTTAACCTAGTGAGGTCGATATTGTTGTCTGGTGTGTTGTCTAATAGTAGATCTACTCTTGCCCTACGCGCATTTAAAATGTCATCGTAGTCATTTAACTTTATATTACCATCACCGTCTTGCTGCAGACCATAATAATTTAATCCTTTAAAGTTACGACTCTTCGTCATTATCACCCCTGTTATCAGCCCTTTCATTATTCTCACGTTCTGTATCTTCTCCAAAAAGTAATGAGGTGTCGTAATTTTCGTCTTCTCGATCTCTTTCTTTTTTTCTTCTAGCTCTTTCAGCACGTTTTTCTATAGCTTCCGGAGTATTAGTGTATTTTTCTGTGCCTAACTCTCGTGCTAATTCATTTGATTGATTAGACTTATTTTCCTTTAGTGGTTGATCAAGCTTGTCTTTTTCTGGTTCTCTCTTACGTCCGATAGTGTAATCATGAAGTTTTTCTAAGAAATCTCGCCTATGCGATTTTGCTCTATAGAGTAGGTTATGATCATAGCCATGCTTTCCTATAGAATCAAGGCCATGCTCCCAAGTAAATTTCATAGCATCTTCCATCGTATAGCCCAAATGTGACCCTACATATCCTTTATAATAATCTAAATATTTACCAATCCTTCTATGTGTAATATCTTCTTTATCAACTCCAAATGCCCTGTAAATTTTTTCCTCAAGCTTGTCAACATCATTTTCAGGCGATGTTGCAAACTTCGTTGCTTCAATAGTAGCACCTACAAATTTACGTGGCACATCAATAGCGTATTTTAGCACTCCTCCAACTCTTGGTACCCTGCCCAGTAAATTAACTGCACCTCCGGCTAATCTATCCGGTAAATGAGTAGCCCAACTGCCTAAAGACTCTAGTTTTCCACCAGCAAAATTTTGCCACTGCCGTTTGAATCCTTCCATTATGCCAACCAAAGGCGATGCTTCATACATTCTAGATATATTGTAAACACTGAATCCACCACCGGCTATACTTGAGCCCATTTGTTGCACAAACTCACGTAAGGAAAACATCAAAAATGAAAGTAAGAATAATACAAAGATTTCCCCTGCATTGATCAAATAACCTCTCTGTATGTCTTGCACCCTTTGGTAATCGCTATTTTCTTGATAATTTTTGCAATCCTCACAATCTTTACATTTCTGACAGTATTCACTGTTGGGATCTCTATATAATTTGTGCAAATCCTGTAATTGGCAATGTGGCTCTCGTCTAATAACATCCTGCACCAAAGACTTTATCTCTCTTTTGAGATCTGGTCTTATGATACCATTTCTATAATCATTCATCATCTCCCGATAATTGCTGCATTTCTCATCTACTGACCTGCAGTAAAATTCTCTTATTTTACTGTCTATATCTATTCCTCTATCTATACTATTAATCAGCAATAAGGTATCAGTCTTTTCCACTGCATGTGATAAACTATTTGTTAAGCGTACTAGATCTTTTGCACTACAGCCGTTACTAACTACCATATCACTTTCCGCAATATAGTGGTCTGCTGGATTCTTTTTAGTGCCAGGAATTGGATTAAAGAAAGGGTAATCTATATAACGAAAACCTTTTTCAATGTAATCCGGTGGAAGAGGGATATACCCAGCACCGCCAGTAAATTTTATTGTACCACCTTCTCTGCTTATCTTTTCTATACCTTCTATGTTCTTATCTACGTTCAGCGGAGAAGCTTCTCCAAGAGTGTAAGGTACGAAAATTTGCCCTGGAGTCCAACCAAAGTACTGCTTATCAACGATACAAAAACCGCCAAACACCCATTTTGGAGCACATAACCTTACCTCAAACCATTTATTGTAGCATACAGTAAAACCTAACTGTCTATAAAAGGTATTCATTATAATGGAAGCCAGTAATGACAAGAGGGCAAATATCATAATCGACTGTAAACAAAAGCTGATGCAGAATTTTATCCAACCTTCAAACAGACTTTTCAGCGGTGAAAATAAAATAGAGATCAGGAACAATGGCATGATAGCTACAGGAAAAGCTATACCCATAAAGCCAGAGAGAAATATTATGTAAGCATATAAGCACAGCAAGAAATATAAAACTATCCCTATGAAAATTGCTGGTATCATAAGTAAGCTTGCCCACATTTGGTAATGTAAAAACGCTGCAAACTTTTTCCAAACAGAATAAACAAAAAACTTATTGAACATGTCCTCCATGAAGCTAAACAACTTAGCTTCATCTCCTTGAGCAATACTTCCGGTGTTCATGTTGGGAGCAAAATTAGTAATTATACTTATCAGTTGTTCAAGACCTTTAACGAATAGAACGAGAAAATGATCATAGAAAAATCTAAAGCTTCCAGGAGATATAAGCACTATTACTAGAGTGATTTTCATCATTCTGATGAGCATATCATGCTTAGTTTCCCGTATCATGCCAAAAAGATAAAGAAGCGATGAAATCATTACAAATAGAACAAGCAAGGAAAGAACAAAATTGTGAAAGCTCGTACTTTTTTCAGCTATATTTTTGAACATAGCTTGTGCAACTGCAGGATCATTGCTATTAAAATGTTCTTTGCAATTTTCGTTAATCAATAATACACATTTTAGATAGTTATAAATGTAATCAAAAAACCCAAAACTACTTGGCTGCTGCACTCCACTTAAGAACTCAAAAGAGTAGCCACCTACATTATCTAAGTAATATCTATCTAATATTTTTACATATATTTTCCATCCCTTTTTTAACTCCAACGCATCACAATTTTCATCCTTTAATTTTTTCTCGCCTTTTTTCAAAGTAAAAAGTCCACTTTCGCCCTCAGCTGTGGAGTTATAACCTAGATGTACAGTAGGATATTGAGGATCGCGCATTAACTTTAGATTTTCGTTAGGATCATCTTTCCCCGTTTGAAACAAAAGATAAGCACCATGACCATTGGTAAACCAGCATGGAGCACCACGTGATACTGTATTTGCGCTATCATCTTCATTAATGCACTTGCACTTTACAGTGCAACTTGCATCAGGCTTACTTGAAAATTTTTGTATGCTAGATTTATAATCATTACAAACTAAGTGAAAGTCAGGTAGACTATTATCACCTGACTTGCCTTCAAATTTAGTTGCATATTTTAACTGCTCCAAGCTTTGTAAGGTATAACTGCCTTTTTTAGATTCCTTCTTGTTATTATTACTCCAAGATGTCCATGCACCATTTACTCGCACTATTAAGCTATCTCCATTGGTTTCTAATCCAGTATCTTTCCACTTCACCACTTGGTTATGGTGGAAACCATAATTAATTTCTCCAGTTTCAGGATCAATAACTTCTCCATCTTTTGGAATAAACGCATCGTGGTCGCTTGAAAAATGAGCGCTTACTGCAATAGGTTTAGGACCAAAATAGTCAGCAGATATGCACCTTGGAAAAGGCATATCATTCTTACTACAACCTGTGATCAGCATATAAGCTGCAAGAAGTAATACCCTAAACCAACATTTGCCTAAGCGTGATTGCATATCTAAACTTTTTCCAAATATAGAAATAAATTTCTAAAACTTTACTTAAAATATCTTTTTAATTAGTTACTCCATAACATCATTCATATCTTACTTCTCTCCATTTCCTTCCTTGTTTTTAGCTTTATCACTAGGATCACTTCTTATTGTTTCATCAGGATTTTTTTGCTGACCTGATTGTTTTGGTGCTTCAGGTTTAGAGCTCCCCCTCTCCTTTTTATCAGGACCTTCTTGCTGACCTGATTGTTCTGGTATTTCAGATTTAGGGCTCATGGAATTATCCTTCACGTCAACTCCCGTCCGATCTTTACCCACTTGTTGCCTAATGTTCTGTATCATACCTTGGGTCTTATTATCAAGGCCAACAGCCGACAGTATAGATTGTGATGCGCTTGTGGCAACTTGACCAACACTGCCAGCAACTCCCCAACCAGAGCTGAATAGTGCTTGTGCCATAGCTTCCGATATGGAAACAAAAGATTCCATTGCACTAGCAATAATTAAGTACATAAATGCTTGGATCAGATCTATGGGCAACGCTGCAAAGTGCCCACCAGCCCTTTCTCCGGTACTGAGTGCAACATCAACATTAGCGCCAGGACTGTATCCAAGAGGCAGTATTGATTTCATCAAGCACAGATCATACGATAAGAAATTTACGCTAATTAAACATTGATAGCATGCAGAAAAATTTGTGAGGTTATATAAAACTGAATACATCAACTGATTTAAAAGAGATAAAGATGAAAATAAAATAACTGGTTGTACTGCAACGTGAGCCAGCGTTTTTATCCAGTTATCAAACAAGGGTTTAGTCTGTTGAAATAAAATAAACACGATAAACAAAGGTGTTAATGACAGTAAAAACGCTACTAGAACAGTAGATATTACATATTTAAACGTAGCGCTAATAATGCATTTTAAAAACGCAAAAGTAGCGTAGAGTATTGCCAAAAACGCAATAAAGCCAAAAGGACCAGAGAGCATCAACGATAAAAACTTTAACCAAGTTTCTGCTGTGAATAATACTCCTGCTGTCAAGTCTAAGAATGCAAATTTTCTCCCCCCTTCCCCTATATAGCCAGAAAAGCTATCAACTAAATAAGTGCTACCATCTATAAAAAGTCTGGATAAAGTTGTACCAAAAAGTTCCCAGCTTCTATCGCTAAAGGCAAAAGCTATAAATGCTATCTTGAACATTCTTACAATGAAATCAAATTTACTTAGCTGTATTGTTCCAAGCATATAGCCAATGACAGTAAATATAACGTATAGAGTAAGCAAAGCTCTTACTCCCTGAAGAAGACCTTTTATATATCCTTTGTATGAATCTTTAACGCTGTCACCAATTACTCCTTCTTTCATAAAATTAAATATATTGTTTATATTTGATGAAATAAAATCGTTAATTTTCTTTTCGACAAACAAGTTTACACTATACTTATTGTTTTCGTAATATTTGCCATTTTTGTCCGTAATGTCATCTTTCTCTACGTTGCTTACATCGATACCGAAATATATCTTCTTAGATTCTCCGTTCTGAAAGTGTTCTCCGCTTATTACATCTAATATGGTGTGCTTATCTTTTCCGTCTACTCTTCCTCCTACCACTTTGAAATCATCAGTTCCCACACCATGCAAATCTTTAGGTGGGTTATCACCCAAATACACATACAGTTTTTCGCCATTAATATATTCACATGATCTAGTCACTTTAACATGGTACCCCCCCCTATTAGCTTCATAGTGACCATAATCTGCGATAGCAAGCATCACGCTACTACCAGGTGTTACACTCTCTATTGGATAGTCATGATTTAACCTCAGAGAAAAATTTCCAAATTCATCTTTAATTTGTGAACACACATTATCCTCTTTTGCACCCTGTTTCTTTGGAAGACATTGAATACCTTTAGCGGTATTTTTATCATCAGGATCACCAATTTTTGCAACAAGAGCCTCAGCCCAAGATTTATCATCTTCAGTAAAACTACCTGCTTTAACATTCCCTTCCATTTTTTCTAGATAAGAATACATATCACATTTATTTCCTTTATCGTACTTCTTATACCTTATAGAGGAGACACAGTTCCGTTCTCCTGCTTGACCTAAACCATAATTCCATATACCCTTTTCGGTATAGCACACATTCTGATAGTAACAGTTAAGCTCATAAGAGCTGTATTTTTTTATCTCGTTAGGATCGCATTTTTTTTCTTTGCATAGTTGATCTAACCCTATTTTAGTAGAGCTGTACTTTTTCACCTCGTTAAAATCGCAGCTTTTTCCATCACATAATTCATTCAATCCTATTTTAGCGCGGCGTAAATCTAATAACGCACCATTCATCCATGGTTCGTCTTTAATATAACCTTTATTAAAATGCACCTTATTATCATATGGAGTGTACCCATTGCCAACCAGAACCTTATACTCTTGGTCACGTCCCCCCCTTTTATCTAGTGGCTTAAGCTCAATTTCATGTTGACCACCTTGAGCATCTCTATAAGAAAATTTACCCCCTTTACATATCTCTTTTGCAGTAGCTTTACTGCCATCACTGTCGTAATAATTGCTATCAAAAATAACTTCTCCTTTAAGAAGGTCTAATTTATCACAATCGATTGTTACCTTTCTGGGAACCAAGCTGAAGCTTAACTTATCACCAGGATTTACTTTAATTCCAGTATCCACATAACGTCTATTGCTGCCAAATCCTTTACCACCGCACAATTCGTTTTCATTTACGCCTTTTTCCTCAACGCCATAATTATTAGGCACATCGTTAATATTTGCAGCTTTACTATAATTTGGTTCTGAGCCATCAGTACAAAATACAGCAGGCACAAGTACTTCCCTTGGATTTTTGTCTTCTTTAAGAGGGCAAAAATTTACTGATCCATCGAGGGTGAATTTGATTTTCTCACCCTGACTAATTACCTGACCAGAATCAACCCAATGAATTTTATCGGCTTTATGAACTGGAACATCCACATTAACGCTGGTGTTTCTGCTCTGCAACCCAGGTTCGACACAATCCATGTTACAACCAGTGATTGCAAGACACAGTATCAATAATAGTGATCTTTTACTTATCATAATGGGCCTCCTCTAGGCCCTTGAGCTGCTTGCTCAGTCCTTTGCTGCGGTATTTGAGGTCTTCGGCTTGACGTACCTGACTGTTGAGAAACACCTCCTCTTTCTCTGTTTTGAACGCTTTCCTTATCTAACCCTACTGTTCCCATTAAGCTTTGTTGATATTGTCTCCCAGGTTCGTTTTGCACATAAACACCAAACAACGAGTCAGATATTGTCGAAGAAGCTTCAACTAAAGCTTTCATAGCATGACCTAAGATAACAAAAGCCATCATAGCGGTAATATTAGGTGTATATTTGGAAGCATAACCATAGAAGATACAAGGGTTAAAAATCTTTAGGTTAATACTAAGTATACACGTAGAGCAGACTTCAAAATCAAATACTGAATATATGATATAATCCATAACCTGACTTATCAGTGATATAAAAATTAAAAGCACTACTGGATGAATCGCAAATCTTGCTAAATTTTTAACCCAGTTGTGAAACATCTGCCTAGTATACGCAAATAAAAGACAAATAATAAAAATAGGTGTTAAAGAAAGCAATAACGCAACTATTGCTATAGATGTAATAAAAGAAAATAAGGCATTAAAAATAGATAAGCTCACTGTGATTAAACCCCAAATCACCAAGCAAAAAGATACAATGCCCAAAGGGCCAGAAAATATAAGAGATACTATTAACAATACTGAATGCGATGACAAGAACCTATTGAGCGGCAAATCAAGGAATTCAAAAACATTTGATGTCGTACCTCTAAAATTTGCTATTTCTATTAGTTGTTTTGGAGTGTTAATAAGCATAGAGAATGCATTGTTATAAAAAAAGTTCCAGCTATTATCCTGCAATAGCTGGACGATGATTCCTATCTTTACGCATACAATTAAAAACTCATATATAGAAATATGAGTTAAACCAAAAAAGTAGTAAAGGGTATATAAGGTTATGTATAATACTAACAGCGATATTATCGTGGATCTAATGGTATTTGTTCTGCTTGACTTTATAAAACTTTCGTAAAGAGACTTTACAGGACTAGTATCAGAGTGAATTGCGTTAGGGTCTTTATAATTAGAGCCGAAAAATGCAGTTTTCACTTTCTCATCAAAAAAATTATATATTGCACTAAAAGTTCTTGTAGGTGGCTCTTTAGTTGTTAGGTTAATGCTAAACTGACCTTCATTTCTGTAATCGCAGCCATGGTCTCTTATTCCATAATATATGGTGCCGCTTTTGTTCTTTAATTTTCCTTTCAAGTTTTCCATATCTTCGATGTCATGAACTTTGCTAATATCTACGGGTATATCTCTCTGATCTTCACCAGGCTTATGCTCAGGGAATTTATCGGAAACACTTATATACAAGCTATTTTCCAGACTATGGTTCTTCGTTACTCTTATGTTGAACCCGCCTTTGTCATTTGTATTGTAGCAGCTCTTGTCATTTCTGCTACATAGACTAAAAGTTAAACTTGGTATTTGATGGTCATTCTCCATCTTATGATCACAACTAGTACATAAACCACCACCTGGAATGTGTTCAAGAGTTTCATTATCCATACCAACTTTTAGAAATGTAATGTCAGTTTTTACCTGTTTTCCCTTTAATACGTTACTAATAATTTCAGCAACAACAGATTCACCACTAGAATTTAAAGCATTGAATAGCTCAATTTCTATATTATTATATTCAATATACACGCAATCCTCGCCTCTACGACCAGAAGAAAATTTACATATACGTCTACAGAGTGAATTTAAAATGTGCGTATCTATCTTACTTGCACTGCTCTCTGAAAGCTTGCTGCAATCTATATTCTCTCCTTGTTTTATAGAGTTAATAATATTTTCAATTTTCTTTTTTCTTTCATCTTGATCTAACTTCGAAAAATCTGAATCCCAGTACTCTCTTCCACTCAACCATTGCGCATCGCCTATTATATATTTATTAGGACATATCCCATCCTTGCCACCTTGGCATTTCTCTTGATTTAAAACATGTGCAAAATGTTCCGTTTCTTGCTCGCTACACTTTTCGTCGATTTTCAAATACCTGATTTTTGTCTCACTCTCTTTATCTTTACACACTTTACTTCCAATCACACTAAAGCTTATCGTATCGCCTTTTTTAAGTGCAAATGGTAATGCAACGTCATTTCTCCCAGGCCCAATTGCAAAATCTGCATACTGCTTAGGACAAAAATTAACCTTACTAGGCACTATATCAATCTCTGTTACTCTTATTCTATCTGAAATATTAACACCAGAATCAACCCATTTCTGCTCTGTTGACACTATATCTAGTTTTTCACGCAAACCTGATAAATTTTCTGGCTTAATACAGTGATCCTCCCCGCATCCAGACAATAAAAAAAGTACCACAAAACTTATGCATAGCTTACCCAAGTTTTGGTTACTTAAACGTTTAAGCATCTGTTACTTACCTTAACTAGCATCGCCGCCACCTTATTTAACAGTTTCGCTGGAGCCTTTACCACTATCTCCACCACCACCTCCTCCTCCAATAGCACCTCTTGCCTTCTTAGCAACAGCTTTAGCAACTTCACCAACATCCCCAGCAGCAGCTTTAGCAGCAGATAAAGCTTTGTTCACCATTTGTGCAGGTGTACTACCAGAACCGAGTGCTGCTCTATGGTTACCAGCAAGTTCGGCAGCCATGTTAGGAAGAATGTTTAAAAAGTGGTAAAAGAGGAATAACACTAGACACAATTTTAATAATTCTCCGATGAGAGAGCTGCCAAACTCCATATATGTAAAGTCGAATAGACCAAGTATGCTGCTCTTTTTAAAGCTATAGTTTTGCATCATACATGCTAGAGTAGTTTCATTGTTATTACATTCTCCATCTTTCAATTTAAACCATTGTTTTTTGTTACCACCCGAGGCTTTTATTTTATCCTCATATTCCTTGTCCGACTCAAAGTTCAAATTTTTAAAATAAATTTTATCACATGCTATGAACATAAAGGACAAAAACGCAAAAAGGATAACCGGGTATAAGCTATAGGTAATCAACTCTTTCACCCAGCCGTCAAAATATCCTTTGGTGTGTTGGAATAAAACCATAGGAATGAACAAAGGTGATAAAATGACGATTACACTTAAAGCAACTAGAGATAAAATAAATACATAGCACAGCCACAAAATAACCATCATCATCAAAACGGCCATAAATATACAGACAATAGCTACTAAAATTTGTCCACCAGCAAAAATAATACCGATTATCGAACCTGCAACTAACAAGACAGGGGCAGCACCAAGCAAGATTGCTAACGTTACAACACCTCCAGTACCAATTTTGCCACCAATCCCTTCTAAAGGTGCTCCTAAATAGAATAGAATCCTACAATCAAGCCTGTCCCAAGGTGCAAGGTAGCTGTAAGATATTTTCTTCCCATGACGCATGTATTCATAATCCCTACCTGCCTCATAATTACATATATTTTTACTTTCAGATGATGCTTTTAATACTATTTCTGATAAGCCATTTGAAAGCTTCGTCAAATACCCATAGTGCTTCTGCATGGCATCACCAGTTGTAAAATACATCACTAAAGCGAATTTAATAATCAACATATACATTTCTTGAGGCCTCTGAACTCCACCAGACATGGCTTTTATAGAGAACAGTACCAAAGCCAAAACTAGGACAGCAGTTACGGTGTTTTTTAGCTTTTTATGTGCTACAGATAAGAAACTGCCCTTGTTATGTCCATTTTTATCGTTAAGTGGACTGCCACTTGAATCAATACCTGCAACTAAATTATCTAACGATTCCTTAATGCATTGCACTATCATAGAAGTGATGGGAAGAGGAGCTAATGATTTACTCCCTGCCTGATTGTAGCAAGCTTCAGAGACATACGAGCTAAAACAGCTTTTATTGTTGTAACCTACAAAAATTTTTCCTTCTTTTTCTTTGTTTCTGATAGTAGTTTTATAGTTATCATCATTACCAATAGAAATTTCTTCCTTTCCTGTACCATCCTTGTTTTTGAATATCATCACAGATTCTTCACACATAGGAGCAAGTGGGTCAGGTGGCAATTCCGTGCACCCCATATCAACCCCTTGCGGCCAAGGAGTCATCTTGATACCAAGTGTGCTAATCTCAGCTAATTCCACACATAACCTGCCCATTTTTTTCACTGCTTTGAACTTTGATCCATGTATGGTTTCGCTCTGTCCAGCTTTAAGAACTTTACATTTCAGCTTACCATCAACTCTTGGTGACCATGGCCCATCTACATACCCAGTGTCCTTCTCTCTAACATCAAAGTCTATATCACCAAAAATATTACCAAAAGTTAAAGGATTTCGATGACATACTTCTATATATTCACTGTATTGCACACCATTTTTTGGCCAGTAATAACTCTCTGTACTCTCCTGAACGTTAGAATTTAAGGCTTCTTTTTCTGCTCTTTTCCCGTCATAATCTTTTTTGTTCACTTTTTCCCGAGCTTTATCTTGCAAACAAGAAAAATAATCATCTTCTGTTTGGTAATTTTTATTGGTGCAGCCACTATAATCTGTATCTTTTAATTCAAAGTTTTTATATTTTCCATCATGGTCACGTGCAACTGGGTGTTTAACAAAACTGTGTTCACAAACAACAAGCCCCCCTATGGCTTTCCAGACTCCAACGATTGCAGCTATCATTCCAACGACAACAAGAGCAGTAAATAAACCAGCAGAAGAAACGATCAAAACAATACCAGTAAATATTGCACCAACAGCAATCACTATTCCAGCAAGTGCTGCAGCTGTTTTAAACGCTCCACAATCAGGGTTAGAAGCTCGGCTAAAGCTGCCAGTAGAATTAAATCTACTAACAAATTCCGTCTTGTCAGTACCACTTACTCCATCTGCAAGCACTGGATATGAGAGTAAGAAATCTATATTTAGTAAAAATATCGCAATTAATAGCAATGACAGCTTAGTCTTAAACATTTTTTACCTTCTGATAAAATATAGGCAACCATACTTTTGGGTTGTCCCCAACTTCTTTTAATATATCATGTAACAGTATGACACTTTCTGCACGTCCAGATAATACGTTGATTATATCATCTAAGTCTTTTAAGTCTATTCTAGCTACTACAGCATTAACTTCCTGTTTCACCAAAAAGAATCTAGTACTTGGATCTGTGTGCTTAATTAATATATATTCACGTTCAGTTAACATAAAAACATCCCGATAGACACTAGTAGCTTTCAGATTTGGTAAAAAAATCTGTGTCGCTGTTTGTTGTACAAGCGTATCGCTAATAGCACTTTTACTTGCATCCTCAACACTCTGAGTAGCAAAAATCACAAAAGCATTTAGTTTTCTCAGTACCTTCAACCAGTCTTTTATCTTGGGTGCAAAAACTGGATTATCTATTAATGCCCATGCCTCATCAAGAACGATAATAGATGGAGTGCCATCAAGAGATATACTAATCCTATGAAATAAATAAATCAATACTGGTCCAAGGGCAACAGGATCTTTGAGCAAGCTAGCCATCTCAAAACCAAATACTCTTGCTCGTGAAAAATCTAGCAAATCTTCTTTATTGTCAAATATTGCAGCATGAGAACCATTATCATGCCACATAGATATTGCCCCAGCTAGAGTATCAGGACCTGCAAGTCCTAAAAACGGTACAAGGTTTCTCAAGAACCTGTCTTCCTTTCTTAATTTAAAATTTCCTTCAATTGCATCATTAATTCGTGCAATATCTTCTGAAGTAAATTTATCATTATATACCGAAATTAAAGACTTTACCCACTCCATTAAAAATGTTCTATTATCAGAGGTGTCATCAAGTTGCAAAGGATTAAAATTTGTTTTAGTTCTTGGTTCTATTACAGTATAGATACCACCAAGTGCTCTTAAGAAAATCTCTGCACCGCGATCTTTGTCAAAAAAGAATATCCTTGGAGAAAATTTTATCGCTTGAGCACATAAGAAATTCATTAAAACAGTTTTACCAGCACCAGTTGGGCCAATTATCATAGTGTGCCCAACATCCCTTATATGAAAGTTGAAAAAAAATGGAGTACCAGATGTCGTGTCAAAAACTGTAACAGCATCTCCCCAGTGGTTATTGAATTTATTGCCAGTAGGATAATTATGTTGAGATGCAAATCCAGCCAAATTAAGACTACTTATTGTAGCTTTTCTCACTATATAATCGAAATTACCAGGAATTTGCGCCCAAAATGCTGGTTCAAGGTTAACTCTCTCACGGACAGGGTAAACACCGCAATTAGAAAGCTCTGATTCTACCAACGACAGAGCGTTATCCAATGATTTAGGACTTTTTTCTATACATAAAATAGTCAGGTGATGTTGACCAAATGCAATCTTACCACTCATTGCGTCATCAAGCGCTTGAGAAATTTCTGCTATTTGAGAAACAGCTTTATCTGCAGACTGTATCATTCGATTTTGCTGTATCTGCATTTTTCCAATCGCCATTTGCCTGTTTATAAATTGAAAAGATTGCGTAATTATAAACTCGTAAGGAAGTTGTAAAAACGAATCAAGCATTCCTGCAGAAGTATGATTTCCATATTCTTTGATACTAACTATTCCAGCATATTTGCTTTCATTGTGAGTCACAACCTGTATCATCTTGCGACCAAAGAACAATCTGTGTACTGGCAAATACGTTGATATTTCAGTTCTCAGCGGAAAAAGTGTATTTGTAACGAAGCCACAATTTACAATTCTGGATAAAAATTCCATTATTTCACAAAATAGGCCATTGGGAGTTTCTTTTACTCCAAGAATTTTAGGCGAATAATTTCTAAGGCTTGTCACTACACGATTTGTCGTTTCCTCTAAATCTTCATACGTGGCACGCATATCACCTTCCCAAGCATGTTTTGAAGTTACATGTCCGAATTTTTTTAGTAGATATGACAAAAATTCTACTCCTTTTGTGTCTGCTCTACGGATAATCGTAATGTATAGGTCATTAATAAATGATTGCCTTGTTGCATGTTTTTCTCTCCATTTTAGATTTACGTGATTAGCGAAAAAATTCGGCAAACCTTGACTTGCAAATTCATCAGAAAAAATATTTTTCTTACGTCTGATAGTATGAAAATATAAACTAAATGCCGGAGATGAAATGCTTCTTAGCATCTGATTCCTGATGTTGTTCTGTATGACTAAATCCTCGTCATCGGCGGTTTCAAATGCAAAGCCACTTAATTTTATAACCTTAACCAACCAATTTTCTTTTGTTATCAAGGTTGTGCTATTCCAATAGCAAGAATAAGGAATAAATTCAGCAGCGTGAACTTCCCTGCTCAGAGTAGATTTATTCTTTGATTGAACAGCCCTAAACCTCAGCATCACACAACGTTAAGCAATATCATAAGAATTGGCTCCATGATAAAAACGATTTAAACATTTCGAGCACTTTCCTAATTTTACCATAAATAATTCAATAAACAACGGTTCTTTTGCAGAAGCTATGTAACCAAGGCCATGTATCCCTGGTAACATCAATAGAATCACTCTCAAATCATTTGAATTAATGAAAATTAGCATGCAAATCAGGACGTTTAATATTGCAAACATATAACTCACACCAAAGAGCATTGCAGGTCTTGTAAGACCTTTAAATAATTGATCTGTTCGTATACTCCCTGTGGACATATCTTTAACCTTCTAATAATAGCTCTAACACTAATACTATATCATTATATTAAAAATCCATTGAAACTAGTAGCACCTTAAGTTAAGATACATTGATTAATAATTTAACCCAGATAATGACAAGTTGGCCATTTCAAGAAGCAGAAAAAATATTGCAAGAGTTTCCTAATAAAAAAGAAATAATACTTGAAACTGGTTATGGACCCTCTGGTTTACCCCACATAGGAACCTTTGGAGAGGTTTTCCGCACTACAGTTGTTGTAAATGCATTAAAAAAAATAGCTCCTGGTATAAAAACCAAAATCACTGCAGTTTCAGATGATATGGATGGTTTGCGAAAAATACCAGATAATGTGCCAAATCAAGAGATGCTAAGGAAGCACTTAAATAAACCATTGACTATGATACCCGATCCATTTGGCACTCATGAGAGTTATGGTCATCACATGAATTCGTTGTTGTGTAAATTTCTTGATTTGTTTGAATTTGAATACGAATTTAGGAGTGCAACAGAGTGTTATAAATCTGGCGTTTACGATGAAAAACTTTTACTCCTGCTGAAAAATTATGATAAAGTGATGGACGTAATGCTTCCATCATTTCGGGAAGAAAGGCAGCAGACTTACAGTCCATTCTTGCCGATATGCCCAAAAACTTCCCAAGTTTTACAAGTTCCAGTAATTGAAACAAATACAGATAAAGGAACAATCACGTATGAAGACCCAAACGGGGAAAAAATAGAAGTTCCAGTGACAAAAGGAAAATGTAAACTGCAATGGAAACCTGATTGGGGGATGAGGTGGGCCGCATTTGGAGTAAATTATGAAGCTCACGGAAAAGATTTAACGCCATCTGCTATGCTTTCAAGTCAAATATGTGAAATACTTGGAGAAAAGCCACCACTTCTGTTTTGCTACGAGCTTTTCCTTGATAAAGAAGGAAAGAAAATATCAAAATCAAGAGGAAATGGCATTTCAATTGAAGAGTGGTTAACTTACGCACCCACAGAGAGCTTAGCATTGTACATTTTTCAGAGTCCTAAAAAAGCTAAACGTTTATATTTTGATGTGATACCAAAATCAACTGATGAGTATCTAGAGTTTGTTAAGCGTTATAATGAGAACAACGGGGAAAACACAAATAGTAAATTTCATACAGAACCTGGTTATGATGAGAAATTTCTAAGAGAAGTGCAGGTGAGCACCGCAGAATACTCGAATGTATTTGAGGAACGCAAGCAAGCTTCAACGACAAAATTGCCATCAGAAGCAAACCCTGCCTGGCATATCCACCAGGGCAATGTTCCCAATATAGAAACTTCAGGCATAAATTTCTCACTACTTTTAAACCTAGCAGCGGCTTGTAATGCTGAAAACAAAGAGATCCTATGGGGTTTTATATCCTCTTATGCACCGAACGTCACACCAGAAAATAATAAAATGCTTGATAGACTTTCAGACTTTGCAGTAAAGTATTACCACGATTTTATCAAACCAACAAAATCATATAAAGCTCCAAATGCAAAAGAGAAAGAAGCGTTACTAGATTTGAAGGACACTTTACATTCTCTATCTACAACTGTTACTGCTGAAGAAATTCAATCTCAGGTATTTTCTATTGGAAAAAAATATGATTATACCAACTTACGTGACTGGTTTCAGCTATTATATGAAACGTTACTTGGCCAAAAAACCGGTCCAAGAATGGGATCTTTCATAAAGCTTTATGGAATAGATAATACGATTTCTCTCATAGAAAGCGCTACTAAATGTATACTTTAGAGTTTACCTTCTTTCGTTTGAGCTCTTTAGTTTTTAGTTCTGCCTTCTAAGGCTTTTACTCGTGACAACCACTGTGCCTGCGATCTTGTCGTGCCAAGTTTGACAGCGTTTGTTGAAATTTGACCATAAAAAGCCCAAGAATAATGGTGCAGCTGACAATATAAAGGAAAAAAATCTCTTTGTTGCTTGTCTTAGGGTCATCCTTTCGAAAGTTTGTGCATCCACAACTCTAAGCCCAAGTAATAGTTTTCCAGGTGTAGCAGCAAACCTTACCCACATATATGTTACATAGCAAAAGAGCATAATACATTGGACTATTTGATTTAGGATTTGTAATTTTATAAGTCTACTCTGCGTTGTCTTTTCTTCTGCAGACAGTGGCGCTTGCATTTGGTATTTTGCAGCAATTTGACTTAATATTTTGCTATTCTCTGAGTTCATAAAGAGCTTATTTAAGGCTTGGCTGCAAAACTGCAAGAACAAAACGATAATAATCAAATCAAGCAATACTGATATATAGCGCCTAAGTCCTGTTACATAACATATTCCATTTTCGTCTTTCTTTACCTTTTGGATAACGTTTATAGAAGAAAAAATAGAGAATAAACGATCAAAAAATTTATGTAACATATGTGCACTTTCCAATATTTAATGTGCCCCTGGCCGGACTTGAACCAGCATGCTTTTGCAAGCAACAGATTTTGAGTCTGCCGTGTCTACCATTCCACCACAGGGGCTTGTTCAAATGGTATAGGCAACACAGGATTAGTCAAATTTTTTATCTTTTAAATAAGGACTGAATATTCTACAATAATCGATAGTTGCTCTGAAATTTAGAATGAATGAATTAGCTAATCTCATCGATCCAAGAAGTGTAGATAAAGAAATATGCAAATTACCACATAACTTGGAAGCGGAGCAAATGCTTATTGGTGCAATGATTCGTGATAATAGAATCTGTGATGCAGTTGAAGACACAATCACAGCAGAGAATTTCTATGATCCATTACATCAAAGTATTTTTACGCAGATATCCAAAACCAGGAAACACGGTATAGTTGCCAATGAACTAAGCCTCAAAATGTTTTTTGAGAACGACCAAGCGTTTACCGAGTGTGGTGGGGTAGAGTACTTAGCAAAGCTTGCAGCAAAGGCAAGTATTGCACTTGATATCTATAGTTTGACTAGAATAATCCGTGATACTTACTTAAGGAGATGTTTAATTAAGCTCGGGCAAGAAATAGTTGGTGATAGCTACAACTACGATATTGAAAATCCTGCACAGGCGCAAATTGAACAAGCAATGACAAAATTGTTCAACTTAGCAGTAAAAAAACAAGGTGAGAAAACATATATAAAACTTGCAAGTTCAATTAAAGACGTAGTTGAGAAGATCAGCACACTGAAAAATAATCCAGAAGCGCTGGGCGTTACAACCGGACTTCAAGATCTAAATCAGCTTCTTGGTGGCCTACAAAAATCTGATTTATTAATTTTAGCTGCAAGGCCTTCTATGGGTAAAACAGCACTGGCGCTAAACATCGCACTTAATGCTTGTAAGATGTTGCAAAAAAGAGCAGATAAACAACACTATGTAGCGTTTTTCTCACTTGAAATGTCAGCAGAACAATTAACCGCAAGGCTGATCACTATAGATTCAGGGATTAGTTATTATAAGGCATTAACCGGGAGAATTAGTGATTTTGAATTGCATGAATTTATCAATGCTAGTACAGAATTATCTGAACTGCCTTTCATCATAGATGACACCCCTGCGCTATCAATTAGTGCCCTTCGCACCAGAATACGCTTGCTGTATCAATTATATAATGTAGAAGTGGTATTCATTGATTATTTGCAGCTAATCAGAGGAACAACAAAAAGGAGTAATGAAAATAGAGTGCAAGAAATCTCGGAAGTGACGCAGGGTTTGAAAGCAATTGCAAAGGAACTAAATATTCCCATTGTTGCACTATCTCAGCTCTCTCGTTCTGTTGAGCAGAGGGATGATAAAAAACCACAACTTTCTGATTTACGTGATTCAGGGAGCATAGAGCAAGACGCAGATATAGTAATGTTTCTCTATAGAGAAGAGTATTATGAACTAAGAAAACAGCCAAATGAAGGAAACAATAAACATCGGGAATGGCAAGAGAAAATGGAAAAAATTAGAAACATTGCAGAGCTCATTATTGCAAAGCAGAGAAATGGGCCAATTGGCAGTGTGAAGCTATATTTTGACTCTAACAGAGGTGCATTTAAAGATTACACGGAAAGGCATAATTCGTAGCTTGGCAGCACTCTTCTTGTTCCCAAGTTCATTAATTATTTTTTATGTAAAAAGTTGACTTGACAACTTCTTAAAAATTCTTTTATAATGATATTATATTTTATAATACGTGAGATAATAAATAAAAACAATGTACCCTATTATATAGCTGAAACTCTGGCTACTTTCACTTTATTAGCATCTGGAGTATTTGCTATAGCTCCTTATATTGGTTTCTTAGCTCCAGTTGCAGCCTTAAGTGTTGGCCTTCCATTTATTATTGGTTGTGCTGTATTTTCTGCTGTAGCTATGGCACTTTCGTATAAAGCAATTAGTAAGAACAAAACTATTTCTGAGAAAGATGTTCAACTGACCGAGAAAGTAGAAGAAATATCTAAAAAAGATGCTCAACTAGCTAAAGAAGAAGATAAAGTACAGGCTCAAAAGCAAACAATTTCTGAGTTAGAAGCTAAGATAAAAGCTCAAAAGCAAACAATTTCTGGGCAAAATGACCAACTGACTAAAAAAGAAGCGGAAGTAAAAGCTAAAGAGGAGGAAAATTCTGAGCAAAAAATTGAAATTAATAAAAAAAATGAGGAGATTGATAATCAAAAAAAAGAAATAGAAGAACTTAAACACAAGAAAACTTTTGTTCTACAAGAAATGAAGAATATCAAAGAAGCATCTCAAGAAGTATTTGCATATGTAGCAGAAGCCTACAGTAGTGGGCGCGTTCATAGTACTATTAAGCGGCGCCGTAGTGATGTTGCAAATGACTTAAAAAATGTCGTAGGTAGTGCGAAAAATGCTTATGGCACATCAGTTGAGTATGTGAAAGGGAAATTTAATAGTACTGGAAATAAATTAAAAAATGTTTATGGTACATCGGTTGAGTATACAATGGGAACACTTGAGTTAGCAAAAAAGACACTTGGCAGTATTGGGGGTAGTACGAAAGAAGATGTGGCTACAGAAAATTTATCAGGTTCTAAAGTTGTTGCATTTCCGGATAAAAATGATGATAATTCTGCACTTTCATATGTAGCAACTAATACAACAATCCAAAAAGATCCTAAGATTTCTAGCCCAAAAAGTCAGCCAACTAAAGAAGAAAATGGTCAAGGCTGGTTTGCATGGAGCCTAGGAAAGGCTAAGTCGGTAATGACTGAAGTAGTGGTGGTAGGTGCTGATGTTACTAAACCATATTTTGCTAAAATAACTAAGGCACTTGCACCTAACTTGAATATGTAGACAGCGGTGTGCACTGTCGTTAACTAGAGATAATCTCATCCAGGAGAAATAGTGTAAAAACTATTTCTCCACTTTAACATCAAACTTCGAGAAGAACGGCGTAGGTTTAGGCAGTGTAGTGCCTGAACTTACGTACGTGTTGCACAGAGATTTTAAATCACGTTGCTCTTTTGGAATTTGCAATTGACCGAGTATCATTTCCGCTGACCTCGGAACAATTGGCTGCAATAAAATGCCAATTATTCTGATATATTCGAGTAATTTATAGATTACTAAATTCATGCGCTCTCTGTCAGTTTTGCTTAGTGTCCAGGGTGCACTTTTATCTATATAAGCATTGGCTTCAGAGGAGATGTTGATCATTAAAAGTATAATGTGGTTAAATTCATACCTTGCAAGATGGTTCATCACTTGATCTAGTATAGCTTTGCAACTTGGAAGACTTTCATCACCTTTAAGTAGACTTTGATCGATTGTTGGTACAATTCCCAAGTATTGCTTGTGTAAAAATGAAATTGTTCTTTGCACTAAATTGCCTATATTGTTTGCAAGTTCTGAGTTTATGCGGCTGATCATATTCTTCTTGCTAAAGTTGCCATCCTGGCCAAAACTTGCTTCCCGAAGGAGAAAATAGCGTAATTGATCAACACCAAACTCTTGAGCGAGGCTAATTGGATCTATGACATTACCAAGGGACTTGGATATTTTCTCTCCCTCGTTCAACCACCAACCATGAACTGCAATTTGTTTTGGCAGTGGCAGGTCTGCTGCAAGGAGAATCGCTGGCCAATATACAGCATGAAAGCGCAATATGTCTTTACCGATTACATGAACGTTGAAAGAGTTGTCAGCTAGGTTTGCAGCGCTTGACACTGGAATCTGCGTTTTCCCTTGGTTTGGTGTCATTCCAGTGTCAAGCACTGGAATCTGTGTTTCTGGTTCTGCCCAAAACCTCTTATATTCCTCACCTTCAGTACTAGGGAAACCTATTGATGTAAGATAATTGGTTAATGCATCTATCCAGACATAGATTACGTGTTTGTCATTACCTGGTACTTTTATTCCCCAGTTAAAACTAGTGCGAGAGATTGAGAGGTCAATGAGCCCTGATCTTACAAACGATATCACTTCATTTCTTCTGCTCTCAGGAAAGATAAAACTTGGCTGATTTTTATAGAGTTCCAGTAATTTTTCTTGCCAGTTTGATAAGCGAAAAAAGTAACTCTCTTCTTTTATCCACTGGACCTCAGCACCTGTTGGTGCTTTGCCATCTATCAGCTCTGACTCCTGATAAAATGCTTCATCACGAACTGAATACCAACCCGAATAGGAATCCAAATATATTTGTCCTCTCTCTTCAAGTCTATTCCATAAAGCTATCACTGCTTTTTTGTGACGTTCCTCCGTAGTGCGAATAAAATCATCATACTCAAAATTCATGAACTTAGCCAATTCTTTAAATGAAACGCTTACTTCATCTGTAAATTCTTTCGGCTGCATTTCCTTTGCTTTAGCTGCTTTTTCGATTTTTTGCCCATGCTCATCTGTGCCGGTGGTAAATTTGACATTTTTCCCAGCTAGTTTCATAAATCTAGCTGTAACATCACAGATGAGAGAAGTATATGCGTGACCGATATGCGGCTTGTCATTTACATAATATATTGGCGTGGTGATGTAGAAATTCTCGAATTGCTTCATTATCTAGTGCTTAAAGCTCTATCGTATCTGCACTAGTGGTGAAAATCAATAGGCTATCACGCCACAAAGTATATAGTTCACATCTACACCTTTAGTTAAATTCCACTCGCGCTTTATTACGTTATATTCCATGCCAGCCATGTTTTGTAGCGCGACATTATTTTCTCTTAGGTGATTTGCAATTTCTGACGGCTTGAGAAACTTGTTCCAGTTATGCGTGCCTTTCGGCAGCCAGTTTAATATGTATTCCGCACCAATTATTGCAAGACAGAAGGATTTGATAGTTCTATTTATTGTCGATATAAATATCAGTCCCTCTGGTTTTAGTAGCTCTATCGCTTTTTTCATGAAAAATTCTAAATTATCTACGTGTTCAACCACTTCCATAAGTAGAATCACATCATATCTTTTGTCATTTTTCAGTTCTTCAATGCTGGTGTGCGTGTATTCTATATTTAACCCTACTTTTTTCGCATGTGAACACGCTACTTTTATGTTTTCCTCACATACATCTATCCCTGAAACGTTAATGCCAATGCGTGCCATTGACTCTGACAAAATACCACCACCACAACCAACATCAAGCAATGATAATTCCTTTAAATCGCATTTTTTTAACTCTTTTATTTTCTCAATAATGTAAGATACTCTAATAGGATTCATCATGTGCAATGGCTTAAATTTGCCGTTCTCATCCCACCATTCACCTGCCATTTTAGCAAATTTTGATATTTCATCTTCGTTATAAGTTTTTGTTTTTTTTTTCTTAGAGGTTATATTGCTGAGTTTATCAAGGCGTTTTTTATGTCTGCTTTCTTTTGAGAATTCTGTTTCTAGGAATTGTTTGACTATGTCTTTTGCTAATCCACTCGCAGTAAATCCTGCACCAAGACACAGTACATTTGCGTTGCCATGCTCGCGAGCTAATTTTGCGATCTCAACACTATTGCATAAAGCAGCGTAGATTCCTTCAAAACGATTTGCCACAGTACTCATACCCAAACCTGTACCACAAATTAATATCCCATAATTTGCTTTTTTGCTCGTTATATCTTCTACAACTTTAGCAGCATAGTCTGGATAATCCACGCACTTTTGCTGAGCAGTGCAGCCTTGATCTACCGCTGTGTAACCCAGGGTTTCCAGGTAGGATTTTATTTCTGATTTTAATTCATAACCAGCATGATCTGAGGCAATTGATATTATATCTGACATATAAAAAGTTGATCTTGCATAACTTAAAGATATTTATATGGGTAATTTATTTTGATCTTTCTGTCAAGCCGTTTTAATACTCCTGATCTTTCGGGAGTCCTAAAGCTTGAAATAAATTTCGAGTCAGATGTGTATAAATTCTATATAATTTTTATCCTACTACTAATTCAATAAGATGGATCACATAGATATTATAAAATCAAAATCATTATTATCTGACATAGTAAGTAAAAAAGTCAGGCTAATAAAAAGAGGAGATAGTTTTGTTGGGCTCTGTCCATTTCATAACGAAAAAACCCCATCTTTTTCGGTGAGCAATACTAAGGGGTTATATTACTGTTTTGGTTGTTCAGCTAGTGGTGATGCATTTGAATTTATTTCACAAACTGAAGGATTGAGCTTTAAAGAAGCATTGGAAAGATTAGCATCGGTTACAGGTGTTGAACTGCCCAAAAGTCTTAGTATTACAAAAGAGGACAATAAACTATTTTTAGCGCTTGATTTAGCTGCAAATTGGTTTGCACAAAAAAATCAGGGCGTTGTAGATTATTTAAAGCAGCGCAAGATTTTACCTGAAATCATAGATAAATTTAAGATAGGTTATGCACCAAGCTCTGGTTTGAAAGAGTATTTAAACTCTTCAGGTATTGAAGACAAAATTTTAATTGATATTGGATTAGTAAACAAAAATTTTCATGATTATTTTTATGACCGGCTGATATTTCCTATATACAACATTGCAGGAAGAGTTATTGGTTTTGGCGGACGTGCGCTGAGTTCTGAGCAACAGCCGAAATATTTAAATAGCCCAGAGAGTCAGCTCTTCAAGAAGAGGGAGAATTTATACGGATTAAACTTTGCTTTAAGCGAAATACGTAAAAAACAGCACATATTTGTTGTTGAAGGATATATGGACACTATAGCGCTACATCAGGCGGGAATTAGCAATACAGTTGCCCCGCTTGGCACTGCAATTTCTGCAGAGCAGATAAAAAATCTATGGAGATTTGCTAAAGAAATCTCCATCTGTATGGATGGCGATAGTGCTGGACGTCGTGCCGCCACCCGGGTTGCGGAATTTGCTCTTCCGATACTCAAGCCTGGGTATACATTGAAGTTTGTAACTTTGCCAAGCGATAAAGACCCATACGATATATGCAATGAGCTAGAATATAAGAAAGAAGACGTGTTGACTGCTCTTGACCATTCAACAAAACTGCATTCTGAATATTTATGGCATCACATAGTCAATAATAGTCTGCAAAGCTACGAAAAACTTGCTCCAGAAAAATATTCAGTTCTTGAGCACAGGTTCATGGAATATGTAAATGCTATTAGCAACAGCAGTATTAGAAGGTATTACAGAGATTATTTTTATAATAAGGCCAGTGAACTGAGAAGAAGCTTTAAAAAGCTGATTTTTAATAGCAAAGCAACAAAAGGTGAGTATCTTCATAACAAATCTCCAGAGCTAATTGAAGCAGAGCAAAACCAGGCTATAATTCTGCGTATAATAATAGAATTCCCCGAGATCTTACACCATCCTATATTTTTTGAGCAATTTTCTCATTTTGAATTTACTAATGCAGAAATGAAGAACTTACAACAGCATGTAATTGATTTGACAGATAGTGGAAGTGAGCCCAATAAAGAGGTTTTGTTACAAGAGTTAGAGCAATTTAACATTGATGAAGTCATAGGGTTTATATTCGAAAAAACTAGCGTACTAAACAGTCAATTAAGCGAGAGAAAGTCTGCAGAAATTGTGTGGAATAATATAGTGTTACTAAAAGAATTAAATGCATTACGAAAAGAAAGAACCGAAGCGAGGCTGAGCGGTAATCTTGACTTAGAAGAAAGGTTGATAGAACAAATAGAGCAAATAGAAAGTAATATACAAAAAATGCAAATGGAATTTATTGAAAAGTAGAGCTGTTATAAAAAAATTCATGCCAAATCTCAATAAATATAGAGTTTCAATGAACATAGACCAGGCTGATAAGTTTATAAAGGACACTTTACAAATTGAAATTGATAGTGTTAAACAATTGGGTACCCATTTAATGGAGCGTTAAAACTCTATTTAAATATATACTAATATACTGAGTTTTATTACAATATTCTTATTTCCATAATATCATTTGATGGAAATTTTCAGTCTTATGCACAACTTTATTTGCAATTTTACATTTTTATTCGATTAAAAATTGCATTTTTGCAATAAAAAACTTACTTATTGTAGGAAAATCTTGTGTTTGTTCTCATATAAAATTATTTATGGAGTGACAATGGTGCATGTATTATACTTACATTTCTGATTCGAAAATTTATGCAGTTGTTTCTAACAAAATTAGTTAACAAATTCTATTGTTTAAAGATGAGAAATAAAGTAATCATCATTTCCAGTATTGCTTTTATTCTACTGTTTTTTAGCAGCAGTGCATTTTTAAAAAAAGATCAGGCGGTTCATAGTGGTAATGCAACTAGTAGCTCTTCAGTAAAAATTCAAGAATGTGCGCCGCAAAACCGCACTATATATTTAAACTTTTCTGGTACAGTAAATCCCTTACATAGAGCTAGCCTTGTCCCAAAAATAAGTGGTAAGATTATTGCTATTTATTTACCTGATGGTGAAAAGGTAAAAAGAGATGATGTAGTGTTAAAGATAGAAGATTATGGCAGGATTGAGCAAGCTCAAAAAGCTAAAGCTTTATTAAAGCAGCGTGAAATTGAGTATGATTCCTCTCACAAACTGAATAAAAAAGGTTATGGAGCACAAATACAAGTAGAAGCAGCTTTTACTGCGTTACAAAGTGCAAAAGCTGATCTAAAAAGGCTAGAATTGGATTTAGAAAATACTGCAGTCACATCTCCTATAGATGGTTATATTGATAAAATCAATGCAAACGAAGGGGATTTTGTTAATGCTGGGCAAAAAATAGCTGACGTGGTTAATTTCGATCAAATTCTTGTAGTATTATACATTTCGGAAAATGAAGTAAATAAAATAGAGCTAGGCAGCACAGCTCAAATTAATTTGCTGGATGGAAAAGAATTGGCAGGTGAAGTAAGTTTTATTAGTAAAATTGCTGAGCCTAAAACTGGGTCTTATAGGGTAGAAGTGAAGGTAACTAATAATAAAATGATATCCTTGCAGGGACTAACTGCCAACGTAAGGCTACCTTCAGGCGAAAGATTTACATATAAAGTTCCTTCTTCAGTCCTGAGTTTAAGTGACGAGGGTGCTCTTGGAATAAAGATTGTTGACGACAATAATTATGTAATATTTGTACCAATAGAAATTGTTGACCATGAGAGCGATGGGGTTTGGATAGTAGCAAATAACGAAGGTAAACCCATAAAGTTAATAGTATTGGGCTACCTATTTGTTAAGCCTGGTGATAAGGTTTAAGACATAAGATCCCTTTTCATAGTATACTACGTTACCCAGCGTCTGGGCACTGGTTTCTTGGTACTTATTCCGCAGTAATTTTTTTTTCCTTCAATAAATTTTGCAGTTCGCCTTTTTCATACATCTCGCGAGTGATGTCGCAACCACCGATAAACTCTTCCTTTATATATAATTGTGGAATTGTTGGCCAATCAGAAAACTTTTTTATAGATTCACGTATTTCATCATTCTCCAACACGTTAATATACTTAAACTTCACGTTCAATTTTTTTAGGATTGACACGACGAGTCCAGAGAATCCGCATTGAGGAAAATCAGAAGTGCCTTTCATGTACAACACCACATCATTTTCCGCTATATCTTTTTTTATTTGTTCAAAACTGCTCATAAATTTACCTTATTTTTAAGTATTAGTTTCTAGTTGCAAGGCGTGTATAGACTGACCTTCCAGAGCTTTATATACCATTTTATGCTGTTCTATTTTTGTCTTTTCAAGAAAGCGCTTGGAGGTTATTTTTAAATGATAATGATCATCATCTCCAGCAAGGTCATGAACTTTTATATCAGCGTCGGGGAACGATTGTTTGATGATCCTTTCTAATTCGTGAATTGCAATAGCCATTGATTCTTTAAATTACAATATTTTCATTATAAATCTAAAACGACTGGGTGCAATTGAATTATTGATTATATGGTTACTAATATTGTGAAGACAGTAGATTCAGCGTGTTAAGTGCACTAGCAAGGCGAGATTTCAATTGATTTTCATATTTACTCCAATCTTGTATTGCCCTTCTTGCAACACCTGAGTAAACTGCAGCTTTTGCAACAGCAGGAGATACTATAGAAATTAATCTTGGGTCAAATGGAGTAGGTATTATATATTCACGTCCATAGCTCATTTTACGACCGCCATAGACTGCAGATATCTCGTCAGACACTGGCTCACGGGCAAGCTTTGCTATTGCATCTGCAGCTGCAATTTTCATCTCATCATTTATTGTTGTTGCATGTATATCAAGCGCTCCTCTGAATATATAAGGAAATCCCATTACGTTGTTGACTTGATTGTTGTAATCTGACCTGCCAGTTGCGATTATTGCATCTGGCCTCACAGATTTTGCAAACTCAGGCCTTACTTCTGGATCGGGGTTGGCGAGAGCGAAAATAATCGGGTCTTTGCTCATACTCTTTAACATCTCTTCATTTAACACATCTTTTGCAGATAATCCGATGAATACATCGGCGCCTTTTATTGTATCAAGTAGAGAACGTTCGGAAGTATCAATTGCATATTTTTCCTTCCACTCATTCATGTCCTCGTTTCTACCTTTGTATATTACTCCTTGCTTATCACACAGCACTATATTTTTAGCGCCCATGGACTTTAGTATTTCTAAACATGCAATACCGGCTGCTCCAGCACCATTCATAATGATCTTAACGTCCTCTAATTTCTTTCCGACAATGTCAAGAGCATTTTCTATACCAGCTGCAACAACCACTGCAGTTCCATGCTGGTCATCATGGAACACTGGAATATCCATCAGTTCATTCAGACGTTTCTCTATTATAAAACAATCGGGAGATCTTATATCCTCTAAATTTATTCCCCCCCAACTTGGTCCAAGGTACCTTACTGCATTGATGAAATCTTCTATATTTTCTGTATCAACTTCTATATCAACTGCATCAACATCAGCAAAACGCTTAAATAAAACAGCTTTGCCTTCCATGACAGGTTTTGCAGCAAGAGGACCGATATTACCAAGCCCAAGCACTGCAGTGCCATTTGAAATAACAGCTACAAAATTGCTTTTTGCCGTATAATCATAAACAACCTCAGGATTTTTAGCTATTTCAAGGCATGGAACTGCAACTCCGGGGGAATAGGCAAGCGATAAATCATACTGAGTGGATAAGGGCTTTGTTGGCAAGATAGATATTTTACCAGGATTACCACCTCTACTATGATACTTAAGTGCTTCTTGCTTTGTGGTACTATCTAAATCATCGTTCATTATTACATCCTTACGTCTTAGGCTCATGACTTTTAAGTATATGGAGTAAATGTTCAATTGCAAACTATTAGCTTGCAAATTGTACACCACTCCTGTATAAGCTTACCATACTGCATTGGAATTACGCTGCATGTTTAAGAGAAACTTACCTAATTTACTGACAATTTCTCGTACACTTGCAATACCAGCAATAATATTAAGTTTTTACATAGAAAATAAATATGCGAACTCGATAACAATATCGATTTTTATATTTGCGTGCATAACAGATTTTTTTGATGGTTACCTAGCACGTGCATGGAAAGTCCAATCAAAATTTGGCATGCTATTTGATCCAATTGCTGATAAACTAATAGTAGTTTCAACAATAATTATGCTAGTTTATAAGCATAAGATAAATGATTACACAATAGTGCCGTCAGTTATAATCGTTTGTAGGGAGATACTAGTTTCAGGTTTGCGGGAGTTTTTGATAGCTACAAATATTAGCCTACCTGTAAGCAAAGCTGGAAAAATTAAAACATTTCTACAGATGGTTGCTGTAGTAGCGCTAATAACGAACGATTATTATATGATTCAATATACAGGTGCGATTTGTTTATGGATTGCAGCTATTATAACTATGTGGTCAGGCTATAATTATATCCTAGCCGGCATCAAACAGATTGACTGAATTTCTTGAGAAACAGTTAATATACAAAAGTGGTTAACATTTTTATGATATTGACTGAATAGTTAAAATCCTGTATAATATATTAGTTCATAGATCAATAGGGTTTATATGACATATGAAGTGGATAATAGCAAATTCTACGTAAAGAATCCTATGACAAATGATTCTGTAAAGCCAAGTGGTTATGAAGAGAACCCTAAGAAAGAGTCTAAGGAAAGGCTAGAACAAGAGTCATTAACGCTAAAAGAGGAAGCAGAAAAAAGGAAGAAACTTGAACAAGAGTTACTGACACTAAAGGAAGGAGAGGTGAAAAAAAAGAAGAAACTCGAACAAGAACTATTAACACTAAAAAAAAGAGAGCTATATAGACAATGTGTATCATTGGTAACAATGGTTCCATTTGCATTATTTATGGCTATTGAACTGGAAAAAACATGTAGCGATCAGGTATTACTTGGCGTGATAAGTGGTGCGCTAAGCCACACTATATTACCTTTTATGGTCCTATCTCTTATTTGTACGCTATATTTAATTTACAATAATAGGAAAATAGCACAAAAAGAACGAGAGTTGGAGAATATTGAAAATGGAGAGGAAGTAAAGGAAAAAGAGCACAATATTTCTGATATAGGTCAGTGTTTGATCTATATTGAGGCTATAACAACTGCACTGGTTATTGTAGGTATGATAATGGGTGAAACATCTTCACTTGAAGCAGCAGAGGATGCAATTTTATTTCTTGCCAATGCAATTGCTTTTCTTGCAACTCTTGCTTCTTATATTGGTGAGCACGAAAAAAATAAGAAAAAGGAAACAGAAAAATCTAATCTTGATGAGAAATCTAGCAAGAAAACTAGCAATATGTCTATAGCCGGATTGGCGCTTGCTGGTTCTTTTATATTTTTAATAAGAAGAATAATGTTAATGGCATTAGCATCATCCTTAAATCCTGCTGTTGGGCCTACTTTAGGCTTGATAGGTATTGCACTTTTTATGGTTGTACAGATATTAACTGTACGTTCCTACAGCAAAACGCTGAAAGATCCAAAAGTGGAAGGACAAGGTAAATCGAGGAATGCAGGTAGTTCTGACCGTAGTTATAAAGAGGAAGGGCCAGCTATTGCCTAGTAGAAATTTATTTATTTAAGTAATATTTAGTCTATACTTTATTTTGATCGAAAAAAATCTATGTATAAGACTTTAATCATATGCTTTATTTTTCTAATTTGCTCCTTTACACAATCGTATGCGAATGATCTTGAAAAAACTGAAACTGAACTATATGAAGAAGCAGTTGAACTTTTTGACCAGAAAAAATATAAACAAGCTATTAGGGCATTTCAAAAGATAGAGGATTTGTACCCTTTCTCTTATTGGGCAAGGAAAGCAAAATTATTATCTGGTGTGTCTCATTATAATATGGGTAACTATAGCAGTGCTGCAAGTGATATGGATGATTATATATATGTTTATTCAAATGGTGAAGATTTACCATATGTATACTACTTAAGAGTATTATCTTGTTACATGCAAATTAATAAAGTGCAACTTGGACAGCAAACCGCATATAAAACTTTAGAGCTGGCTACAGAGTACATTAACCTTTTCCCAGACAGCGAATATATAGATGAGATCAAGGAAAAAGCAAAATTAATCACAGAACATATATCAACAAAAGAGTATTCTATCGGCGAATTTTACCTAAGGCGTGGTGAATATTTAGCAGCAATTAAGCGTTTCCAGAATATAGCAAGCTATAAGGATTCTAAATATTTTTCTAAGTCTATTAACTATTTAATAGCAGCCTATTCAGCTCTTGGCCTTGACTTAGAAGCTGAACAGTATGAAAGTATGTTATTAGCAGAAAACCTGCAAGATGCCAAGCCGGAGGCTTGAAAATTTGCTTTAGTTTTTTCTATGCTTTGATATATAATTAGGTTTTTAACTATTTGAATATGGCTGGTCATTCACAATTTTCAAATATAAAACATCGGAAAGGCGCTCAGGATGCAAAGCGCTCTCAAAAATTTACGAAGCTGATTAGAGAAATAACAGTTGCTGCAAAGCAAGGGCTGCCCGATCCCGAACTCAACCCGCGCCTTCGCTCTGCTATATTTGCTGCACGCAAGGAAAATCTACCAAAAGATAAAATAGAAACAGCAATAAAAAATGCAACTGGTGATGTTGCTGGAGAAAATTATGAGGAAATCCAATATGAAGGTCATGGCCTTTCTGGCACTGCACTCATTGTCCATGCCTTGACTAATAACCGCAACCGTACTGCTTCTGAGGTACGTTATATCTTTTCTCGTAAAGGTGGAAACTTAGGAGAAACAGGAAGTGTTAGTTACCTTTTCGATCATGTAGGCTTAATCGTCTATAAAGCAGAGGGTGTGAATTTTGATGATTTATTTAATTATGGGATCGAGTTAGAAGTATTGAATGTTGAGGAAAATGACAAAGAAGGATTACACGTTATAACTTGTGAAATAAAAGATTTTGGTAAAGTACGCGATGCCTTTTATGCAAAATTCGGAGAACCAGAACTTGCTCGTCTTTCATGGCAACCAAAGGATCTAACTGAAATTAGCGACAAAGAGTTGATTGATAAATTATCTGCATTGGTTGAAGAGCTAGAAGATAATGATGATGTACAGTATGTGGAAGGTAATTTTACTTTTGTTGATGCTGCTTAAATGATGAAGCCGATTATATTTATACTGCTTTATATTTTACCAATATTTAATATACACGCCCTTAAGACTCCAGATAACAGTAAAGAGACTTTTTTAATATCCAGCACCATAAAATCTTCTTTTTTTGCCACGGGAATTGAGCAAGGGTTGGCGCCAAATACAGTGGTAAAATTGATCAACATATATAAAGATTTTGGTGTTGATTTTAAAAAAGACATTGTGCCGAAGAGTAAATTGGAGGTTCTTTTTGAGAGATCGCTCGGTAATCAGAAGACTGAAGAAAAGATTTTATATGCTTCACTGACAATAAACAAGAAAGCTATTAGTTTATATCATTATAAATCGCAAGACGGCAAAGAAAGGTATTTTAATAAAGAAGGAATAAGCTTAAAAAATGGCGAAATTTTTGCAAATCCTTTAAATGGAGATTATCGCATATCCTCAAAATTTGGCAATAGAAAGCATCCTATTCGCGGCAAAATTGCTTTTCACAAAGGAGTAGATTATGCAGCTAAACTTGGCACTCCCATATACGCTGCTGCAGAGGGTGTGGTAGAATATATAGGAAAGAATGGTAGCTATGGAAATTACATCAAAATAAAACACAAAAATGAATATTCAACCTGTTATGCGCATATAAGTAGATTTAGTGGCGATATAAAGTTAGGCTCTAAAGTAAAGCAAGGACAAATTATCGCTTATGTTGGTAGCACTGGTGTTGCAACAGGCCCTCATTTACATTACGAAGTTATATATAACGGCAAACACATCGATCCGCTCACAATAGCACATAAAAACGAAGTAAGGTTGCTTGATCATGAATTAAAGGAGTTTAAACTATTTGTAAATAAGATAGATAAAACGATTAACAAGGAGGGTTCAAGTGAAAAAGAAGTTTAAAGACAATATGGATAAGAATACGATAAACGATAGAAATTTGAGTCAAATTCGGGCTTTTCCTGTACTAATAGCGCTAGGATTAATTTTATTGCTGCTTTTTTTGGCATATGATAGCACAATCGCACTTGGAGTTGCTGCTGTTTCAATTTTGACTTTTCTTCAAGGATTTTTTATTAACGACCCTAATGAAGCAAGAGTGATAGAGTTTTTTGGTCATTATATTGGAACTTATTTTAAGTCTGGAATATGTGTAACGCTTCCCTTTTCAAGCAAATATATAGTTTCCCTAAAACTTCAGAATATTAACACAGAAAAAATAAAAATTAATGATGCAAACGGAAGTCCAATAGAGATTTCAGCAGTGATTGTTTGGAGAGTAAACAGCCCTGCAAAGGCGTATTATAATGTTAACAACTATCACGAATTTGTTTTTGTACGAAGTGACTCAGTAATAAGAGAATTAGCAAGCAATTATCCTTATGACAGCGAAAGCAATGAAGAATCTTTACGTAAAAATTCTGATAAAATTTCAGATGAATTGCGGTCAATGTTACAACAAAGATTAGATATTGCAGGAATTGAGATTACAGAAGCAAGAATATCGCATTTGGCGTATTCGTCCGAGATTGCACAAGCAATGTTAAGGCGTCAACAAGCACATGCTATCACTTCAGCAAGAAGGCATATAGTGCAAAATGCAATAGGGATTATTGTGGAAGTAATAGCTCATTTTGAAAAAAACAAAAGCTTACAATTAGATGCAAGCAAAAGGTTCAATTGATAAATAATTTGTTGGTTGCCCTAATCTCTGAGCAAGATGCACAACCAACGATTAGTTTGGATAATAATTAGCACAGAAGCTCAATAAATTCATTTAACTAGCAGACTAAGTAGTATTACAATAAACCCTGTACATTAGGGGTGCTCTAAAAAGCTGAGAGTACAAAAGTACAACCCTTTGAACCTGATATTGTTAAAGCAAGCGTAGGAAAATGTATGAATATAAATACTGAAGGATTCTTTGGTTTTGTTGCGTTAATTACATCTCTAATTGGGTTGTTGCCTCAAGTATATAAAGCATATGTCACTAAACTTACTCGTGATATATCGATGCTGATGTTAGTAAACTATCTTATTTGTTCATTGTCTTGGATTGGCTATGGTCTTTACCAGAGCTCAATTTCTGTGGTGCTTAGCAATATTGCTGGATTAGTGATTAGCATAATATCAATTATTCAAAAATGTTACTACGATGCAAAACCTGCACCATGATCATGTGCTGCACTGCAGTACACAACAACAATATCGTTCTATTGTAGTGCTAAATGGAGAAATACCGAGCTCATCGTTTTTTAAACAAGGTATACCTATTATTGCTGTGGATGGAGGAGCAAATCGGCTTGTGTCAATTGGTGTGCAGCCTGATCTTGTAATAGGAGATTTAGATAGCGTAAATCTGGATTTACGTGCTAATTTGAACACGATATATCTACCTGATCAAGATTATTGCGATTTTTCTAAAGCAATGGCTCACTTAAAAATAGTAAAGTTATTGCCATCAATAGTAACGGGTATTACTGGAGGAGCAATTGATCACATACTACAGAATATTAACATTTTTCTAAGTACGGGCAGTATCTTTTACACACCTTCACCTCCCATGGTAGGCTACACTTTACAAAAAGGTATTACCCATTTTTTTTCTTTGCCAAAAAATACTAAAATATCTTTACTTGGTATACCGAGAGCTCAAATATCAACCAAAGGATTAAAATGGGAACTGCATCTTAGCAACCTTGCTTTTCCAGGAAAGAATTCTTGCTTTAATCGAAGTTTAGGCAATAAGTTATCTATAGAAGTACACAGTGGTATATGTTTGGCGATGGTTTATTTAGAAGCAGTAGATGATGCTGCAAGACATCATGTGCATCAAGTTAAGAAGTAAATAGACTTCTTGCATAACCCAAACTAAGTAGAAAAAAGGTATCATCCAAGTAGCTGACACTGGTTCCTTTATGACGTGTCATTCCAGTGTCAAGCACTGGAATGACAGCAGTCCTACACCATACCGCCGCGGTATCTCTTAACATAGATCCCGCTAACACGTAGCGGTATGACGGTTGTCGTTTAGCTATAAATATTTAAGAAATTTACCAAACGAAAAAAAAGGCAAAAGAAGCCCTGGTCACTGTCTATTTTCTGTATTGGCGTTTTTTTAAGTCTTAAACACTGCAATTTAGCTGCTTTTTAATGCAACTAACCTTTAGTCATAAATGTTTAAGAAATTTACTAAGCAGAAAAAAAGGCAAAAGAAATCCCGTGTTAGCTAGTTGTCACTCTCTAATCCTGCAAATTGGCGTACTATACTGTCTTAAACGACTTATAAGCGCGTTTCAGCTTATATAGGTAAAAACCCAGAAATGTTGTGAAGACATAAGGTGCACATAGTGCAAAAAATTAAAAATAAGACGCCAACTACGTTGTTTTCTTGCTATTTAATCTGCACAGATGAAGATAACTGAATACCTTCAATACCATGATAAGGGGGCTGGCGAGGCTTGTCAAGCAAGTTTTTTCGTTTCTACTGAATGACAGTTGTGGCTTGGGAGGTAGTGCAAGAAGTCTATTGTATTACTGAATTATTAATAATTCAGTAATAATGCCTGCTATGTAGCTAAAATAACTTGGGTTTACCGACGATTTGACAAACGACAAATTCGTCATCACGCTGCTTGTTAGCGGGATACCGCGGCGGTATGACGTAGGAAAACCTGACTTGCATTAGCCATATATAATAAAGGAAATCTATGACAAAAGAATCATTGGTAAAAACTGATATAGTGAAAGTTGAAGACAAAAAAGCGGTAAGAAGCTTTTTTAAAATACTAGGTGAAGTGGCAGATGCTGTAAGATCGTGGATTGGTAACATCGGTCCTGATTTAAGCAACAGTCGCGATATCGATAGTTTAGTCTTGAAGATGAACGAGTGCTTAAACCCAAAGGGAGGGGAGGTTTCAGCACGTAAGAACGCTGTATCTCTTGGTAATTTGTACTTGAGCTTATCAGAGAAAGGTAAAATAAAATTTCTACAAACCCTGGCAGAAAAATTTAATCCGAATAAAGCGGAAATAGATGAGAAAATTAAAGAGTATAAGAAAAACCAAGATCCCAAGTTAAACTATAAATTTGAGCAGGATTTAATAAAAATTCTTGAATCACCACGTTCTAAAATATTAAAGCAATTTATTTCTTTACCAGAAGGCCTCAAGTTTATTGTTGATATGCGTTCTGATGTGCTTAAGCTAAAGAACCAATATAGAAGCTTGAATCCACTAGAGAATGAATTAAAAAATATACTCTATACTTGGGTTGATGTTGATCTACTCGATCTTCGTCAAATCACCTGGGATTCACCTGCATCATTGCTAGAAAAACTTATAAAATATGAAGCTGTGCATAAAATTTCCTCTTGGGATGACTTAAAAAACAGACTAGATTCTGATCGTCTCTGTTTTGCTTTTTTTCATTACAAGATACCGAACGAACCTCTAATTTTTGTAGAGGTTGCATTGGTGAATAAGATTGCAGATAGCATCCAACACCTTTTAGATGAATCAGTGCCTTCAAGTGATCCAAGTAGTGCAAGCACTGCTATATTCTACTCAATATCAAATACTCAAGCAGGGTTATCTGGAATCAGCCTTGGTAATTCTTTGATCAAAAGGGTTGTAGAAAAGCTATCACAAGAGTTTAAAAGTATAAAAACATACGCAACTCTTTCTCCAATACCTGGCTTTACGAAATGGCTAAAAAACAATCTAAACCAAGATGTCACTTTATTGGGCAAACTAAATATAAAACAATCTAGTGCAGAAATTTTAGAAAGTGCAGAGCAATTAAAAACTAACATTGAATGTGAAAGTGCAGTAAAACAATGCTTGCTTAAACTATGTGTATATTATTTACTAAAAGTGAACAATAGTAATCGAAATGCTTATGACCCGGTGGCGCATTTTCATTTAAGCAATGGTGCATCGATAAGACAACTAAACTGGATGGCGGATACTTCTGAAAAGGGTATTAGTCAGTCGGCTGGAATGATGGTAAATTATCTGTATGAGTTGCCTAAAATAGATAATAATCATGAAAACTATATGGTTAATAAGGTTATTTCCTGCTCGAAAAAAGTGTCGTCTATGTTGAAGGAGTAAATAGTCTCTTAATAAATAATTGCCCTCACAACACTTAAAATGTAAAATAGTTTCACTAATTAAGTATAGTGGGCCATAAATGAACAACATAAGAAATTTTGCAATAATAGCGCATATAGACCACGGTAAGTCAACGCTTGCTGACCGTTTAATAGAGAAATGTAACGGCCTTGAAGCAAGAGAAATGACCAATCAAGTGCTTGATTCGATGGATATAGAACGCGAACGTGGGATTACAATTAAAGCACAGACGGTAAGGCTCAACTATACTGCAAATGATGGTAATCAATATTGCTTAAATCTCATGGACACTCCAGGTCATGTTGACTTTTCGTATGAAGTAAGTCGAAGTTTAGCAGCGTGTGAAGGCTCACTTTTAGTGGTAGATAGCAGTCAAGGTGTTGAAGCTCAGACTCTTGCAAATGTATACAAGGCAATTGACAACAATCATGAAATAATAGTTGTACTCAATAAAGTTGATCTCCCTGCTGCAGATCCAGAAAAGGTAAAACTCCAGGTTGAGGAAGTAATTGGCATTGATGCAAGTGAGTCAGTTTTAATATCAGCCAAGACTGGTCTTGGAATAAGGGATGTATTAGAAGCTATAGTGACAAAACTTCCAGCTCCTCAAGGTGATGTGAATGCTCCACTACAGGCAATTTTAGTTGATAGTTGGTATGACACTTATTTGGGAGTAGTAATTTTAGTACGAATTAAAAATGGAGTGCTAAAAAAGGGCATGAAGATTGTTATGATGTCTAATAACTCTACATACCAAGTGGACAATATCGGTATTTTTACTCCTAAAAAAGTAATGACAGGTGAACTCTCAGCAGGTGAAGTTGGTTTTATCACTGCTTCAATGAAGGAAGTTGCAGACTGTAGAGTGGGAGACACTATTACTGAAGAGAAAAGACCGTGCAGCGAGGCATTGCCTGGTTTTAAAGAAGTGCACCCTGTGGTATTTTGTAGTATTTTTCCTAATAAAACGGACGACTTTAAATATTTAAGAGAAGCACTGGAAAAATTACATTTGAATGATGCAAGTTTTACTTTTGAAGCAGAAACTTCAAATGCGCTAGGCTATGGATTTCGTTGTGGTTTTTTGGGGATGTTGCATCTTGAAGTTATTCAAGAAAGGCTCGAGAGAGAATTTGATTTAGATCTAACAGCAACTGCACCGAGTGTTATATATAAGGTTACAACGCAAGGTGGTGAAGTTCTTAGCATTCATAATCCTAGTGACATGCCAGATCCAACAAAGATTGAAATGGTAAAAGAGCCGTGGATTACTGCAACCATAATGGTCCCTGACCAATATTTAGGTGAGATTCTATCATTATGTGAAGAGAGAAGGGGAGAACAGGAAGATTTATCTTACATTGGTAACACAACAACAGCATTGTTAAGATATAAGTTACCACTGTCTGAAGTTGTTTTTGACTTTTATGATCGATTAAAATCAATTTCCAAGGGGTATGCAAGTTTGGATTGGGAAATTTCCAGCTATCTGGTAAGCCAAATAGATAAATTAAGCTTTTTAATTAATGGAGAACCCGTAGATGCACTGGCTTGTATCGCTCACAAAAGCAGAGCAGAAAAAAGGGGGCGTGAAATATGCGCACGCTTGAAGGATCTAATACCACGTCAGCAATATAAAATCGCGATTCAAGCGGCAGTGGGCGGGAAAATTATTGCCAGAGAAACGATTAATCCATATAGAAAAGATGTAACAGCTAAGCTCTATGGTGGAGATGTAACGCGAAGAATGAAACTACTTGAAAAGCAAAAGAAGGGTAAAAAAAGGTTGCATTCTATAGGGAACGTAAATATTCCACAGAATGCTTTTATTCAAGCTTTGAAGATAAGTGATTGATCTTAAAAGACTTCTTGTATAGTTTTTGGCAACAACCGTTAGAAACGAAAAAACTTCCTTGACAAACTCCACCAGCCCCCTTATCATGAAAGTGAAGCTGTTTATTTATCTTCGCAATCTCTGCAGTGGATTAATGACAAAAAAACTTAATGTAT
>NODE_2_length_38840_cov_86.513033
CAAGAGAACTTATACCCTATTTTTCCTTCTCTCTGCTAATTTTCCTCTCACTTTTCCTTAACTTGACGCGTATGGTTTATTTAACACTCCCAACGGTTACAAATAATTCACCATTTCTTCTGGTTTCACTATCCTTTCAAACTCCTCCTCAGTGAGCAGTTGAAGTTTTGCTGCTGCTTCTTTTAGAGTGATATTTTCTTTATAAGCAAGCTTCGCTATTTTTGCTGCATTGTCATACCCTATATGCGTATTTAATATAGTGACCAACATTAACGACTGATTCAGTAAATCTTTTATTCTCTCTTCATTTGCTTTAATACCAATTACACATTTTTCTGTAAAATTTAAACTTGCATCAGCTAAAAGTCTTATAGACTGCAAAACATTGTAAATTATCACTGGCTTAAACACATTCAATTCAAAATGACCACTTGAGCCGCCAATTGTTACTGCAACATGATTTCCCATAACTTGAGCGCATACCATAGTTACTGCCTCACATTGAGTTGGATTCACTTTACCTGGCATAATTGAAGAACCAGGTTCATTTTCTGGTAACATTATTTCTCCAATTCCACATCTTGGACCAGAACCAAGCAACCTTATATCATTTGCAATTTTCATTAAACTGACTGCTACTGTATTGAGTGTTCCACTGAGCTCAACTAAAGCATCATTTGCTGCTAGCGCTTCAAATTTATTGCCTGCTGAAGTAAATGAAAGATTAGTGATTTTTGCAACTTCTCTAGCAAAATCTTCAGCAAAGCCTTTTTTAGTATTGAGCCCCGTGCCAACTGCGGTGCCACCTTGTGCAAGCTCGTATATACCACTTAAAGTTGATTTTATTCTCTCTATTCCCTTTTTAATTTGAACTGCATAGCCAGAAAACTCCTGTCCCAGTGTTAGGGGCGTTGCATCTTGTAAGTGAGTACGTCCTACTTTTATTATATCTTTAAATTCCTGAACCTTATTATTCAGCACCTTATGCAATTTTTCAAGATTTGGAATAAGCAAGCAGTTTATTTGCTCTGCTGCTGCTATATGCATTGCTGTTGGAAAGGTGTCATTTGACGACTGACCATAATTCACATGATCGTTTGGATGTATCGGAGATTTACTACCCAAATTACCACCTAAAATCTCTATTGCACGATTGCTGATCACTTCATTTATATTCATATTAGTCTGCGTTCCGGATCCGGTTTGCCAAACAACAAGCGGAAATTCATTATTAAATTTGCCATCTATTACTTCCCTTGCGGCTGCGCAGATTGCGTCCCCTACCTTATTATCTATGCTACCCTGCTTCATGTTAACACGTGCTACTGCAAGTTTTACTATTGCTAATGCTTTAATCAAAGGCTCCGGCATTTTTTCTGTGCCAATCTTAAAATTTTCTAAAGAGCGTTGAGTCTGTGCTCCCCAGTAATGTTCACTTGGTACTTTTACTTCCCCTAAGCTGTCTGATTCTATTCTCATTTTTCTATCCATATTTTCCTTCTTAGCGTCATGCAAACTGGTTCACTACATAATTTTTTCATGTCTACTTCTTGGTTAATTAAATCATACTAGATCCAAGTAGTCAAGTGTGACCTTACCCAGAAAAAGTGGAGAGAAAGTTAAGACGTTTTTGGAGTAAAATAAAACGTTTTTTCAAAATATGGCAAATAGTTTATTCTCTTTGTAAAAAACATTCCAAACTTTCTCTCCACTTTTTCTGGGTAAGGTAAGGTCAGTTTAGCTATAGGTAGGAATTTTCTGTATTTACTTTAAATTGAAGAAAGCTCAAATGAAAGATCGTGTTTTGCTAAAAATCACAGAATGCAGTCTGGTTACATCACTAGTGCCTAAAGTGATCTCCTTTATCCTCTCATCTGCTAGTATTTTTAATTCCTTACCGTATCTATAATAATTTCGCTTTATAACGTGTAACTCATCAGCAGAAGAAGAATCTAATTTAGGGTAATATTCGTAATCGCAATTTTCTTCAATGCTTATAGATGATGCTAAAAGTGGAAATAGAATTAATAGTAAAGTTAGTAGGATTCTTGTACACCACGTCCTGGGTAGCGCGTGACCAGAGAAAAAAAGATATGGATCCAAGTAGTCAGGGCACTGGGATGACAGAAGATAGTGCAAGAAATTTCGTAAAAAGCTTTTCATACCAACTATTTAAACTCAATTGTGTTATAAATATATTAATAGCGAAAAAAGAAAAACAAGGTTTAATTTTCTTTTTTATTTGCGATTTATCTATTAATTAACCGTGAAAGGTTACGTGTAATGCTTCTTCACATAATTATCGATAATTGCCTTAAATTCTTCAGAGACATTATCACCTTGTAAAGTTTTGAAATATTTGCCGTTTTTGTAGACTGCTGAAACAGGTTTTTCTCCATATCCAGGTAAGCTGATTCCCAAATTTGCGTGTTTGCTTTCTCCAGGACCATTTACTATGCATCCCATAACAGCAATGTTCATATGCTCTACACCTGGATTTTTTTTCTTCCACATCGGCATATGAGTTTTTATATAGCCATTCACCTCTTCAGTTAATATACGAAAACGATCGCTACTCGTGCGCCCACAACCAGGACATGAATTAACCTGAGGGTTAAAGTGTCGCAAGCCTATAGACTGCAATATTTCCTGACACACCACCACTTCATTAGTACGCGATTCACCAGGACGTTGAGTCAAAGAAGCCCGTGTTGTATCTCCAATGCCATTTTGCAATAAATAAGTAAGCCCTGCTGCGGTATTTACCACACCTTTATTGCCCATACCAGCCTCAGTTAAACCCAAATGCAGCGCATAATTGGAAGATTTTGCAAGTGCCATATAAACTAAAATTAAATCTTGTACTTTGCTAACTTTACATGAAATGATTATTTTGTTTGAATTTAGACCAATTTCTTCAGCTTTTTTTGCACTATCAAGAGCAGACATTACAAGTGCTTTGCGCAGTATAACATCAGAAGGCCTTGAACCACTAAGCGAAGAGTTTTCATCCATCAGTTTTTGTAAAAGGTATTTATCAAGACTACCCCAATTTACCCCAATTCTAACCGGAAGATCGTGCATTATTGCATACTCTATAACCCTTTCAAACTTCTCATCACGTTTGTCGCCAAAGCCTATATTGCCTGGATTGATTCTAATTTTACCCAGCATTTTGATGTTGTCTGGATAATCTTGAACTAATTTATCTAGCTCATATTGACCGCAGCCTACCAATATTTTACCGTCAAAACCTTCTTTATTTATCTCTTCTACTATATAAGGTATTGCTCTTGCTACCTCCTCTGAGTTCAAGGCAATTCGTACTAACTCTGAACCTGCACGCGCTAATTCCGTTATTTCTTTTGCATAATGTTTTGCGCTACTTTTTATATTATCAGAATCTATATGCACGCCAAGCGCCATAGATTGTACAACTACAGGATTATTTCCACCTATCTTTACTTTTCCAACTTCTACAACATGAGTTTTGTGCCTGGAAATCGGCGATAATTCATATGCATCATCATTCAATATTAGGTCTTTATCTAGCATATTATTAATTGTGATACTATTTTACTGTGTCAGCTACGCTGCCAAATGAACTTGAACCATTCAAACTATAAGCATCTACGTTATCCAAATTAGCAATAGAATCATGTGAACATGTTCTTTTTGATGGAGTTTTTTTTATAGTGATATTCATAGGAGAAACTTTTTTTTCTCGTGTTGAAGTAACTTTCTTCTCTTCTTGTTGTTCACTTTCATGCTGCTTATTTTCATACTGGAAAACTGGCTCTTGATCTATAAATACAGCACCCCTTAAACGTGCGATATTAATACCATGCTGATTTATCATAGCGCTCTCTTCATCGTCGACTATGCAAGCTTCCACGTCATTTGGCTCATTATCAAGACTAGCAATTTTTTTCTCTTTTAATTTTTTGATTAGATCTTCTTTATTTATAGCTCGATCTTGTGACTTTTTTTTCTTGAGCAATTCCCTACGCTTCTCATACAGTTTATATGACTCAGCAAAATCCTCATCTGTATGAAAGCTTGTACCACCAGGGTTACCAGGAGGTATGTATCTCTTACTGAGCTTAGATTTAGCTTCAGCACTATGCACAGTAAAAAAGCTAGAAACCAAAAACATTAATATAAACAAAACTTTAGAAAAAATCCTAAGCATATGGTGCTGTAGTAAATATCGTGTTTTAAAAGATAGCAATTAACAAACTTTAAGTAAACCAAAATCTTTACTAACTTTACAATACAAATATTTTTCTAAAAAGTGATATATTTACTATCAAAAAACCTACATAGGCTAAGAGAAGAGTAAGGTGCTACAAGTTGCGTAACACCTTCTCAAGAAGAGTGTTATGCAACTTAGTCTGGCATTTGCATATGCTTCTTTTCATTGCCATCGATAGCATCTACATTATTAAGTTTTGCGTCTGGTGTATCTTTAGACAAGTTCTTTTCTTTCTCCCTTTCACACTTAACTTCCTGATAGATACAGAATGCAACAAAAGAAGTTATCGCTATCGCAGCAACAGCACTGACTATGATACAAATTGCCATTATTTTTTCTTGTTCTCCTACTGCCTCTGTAAGTGTCTCTACTTTTTCTTGCAGGCCATCTAAATACTCTTGTACCTTCTGAAACTTCTCAGCATCACCTGTTTGACTTTTTTGTAATTCTCCTAACAGATCAGATATTTTTTGGAATTGTGTAGCATCGCCTGTTTGACTACTTTGTAATTTCCCCAGCTCACTGAGTATATTTTGAAATTTCTCAGCATCACCTGTTTGGCTTTTTTGCAATTCTCCTAACAGATCAGATATTTTTTGGAATTGCGTAGCATCACCTAGTTGGCTTTCCTGCAGTGCTGTTACATCTGATTTGTCAAAACCGAACACAAATTTAGTTATACCCATTTTTAACCCCCTAGTTAATTAATATATTATAATTTTACATTCCAAATGTTTAAATTATTATTAAATTAACTGTCATTATGTATTGACCTTTTAATAATTTTATTTGACTTGCTTTTTTAGGGTGTAGAAACTTAAGTTAAGAAAGAAGCCCTGTTATTCAACCAATATCTCTCTCTTTCCTGAGTAACTTGGTGCGCTGACAATTCCTTCTTTTTCCATTCTTTCAACAATATTTGCAGCTCTGTTATAGCCTATTCTAAGCTGCCTTTGAATGTAACTGGTTGAAACTTTTTGATCCCTTTGAATAATGGCCACTGCTTGATTGTAGAGGTCATTTTCTTCATCCTCTGTTTCACCTTCTGATTCCACAGAAGAATTCTCATCTTCTTTGGTGATTTCCTCCATATAATTTGGCTCACCTTGCATTTTTAGATGATCAACTATATCTTGCACCTCATTATCACTTACAAATGGGCCGTGAACTCGAATGATCTTACCACCAGAGGCCATATAGAGCATATCACCCATACCGAGCAATTGTTCAGCTCCTTGTTCGCCAAGTATTGTACGGCTATCTATCTTAGAAGTAACAGCAAAACTGATTCTCGTTGGAAAGTTCGCCTTTATCACACCTGTGATCACATCCACAGATGGGCGTTGTGTTGCCATTATGATGTGTATTCCTGCAGCACGAGCCATCTGAGCTAAACGTTGAATAGAGCACTCTATCTCTTTGCCGGCAACAAGCATCAAATCTGCCATTTCATCCACGATCACTACAATATACGGAAATGTCTCCATCTTGATTGGTATTTTTTCAAACAAAGGTTTGCCTGTTGTTGAGTTAAAGCCAATCTGCACAACGCGCTCCAATTCTGTTCCACTATTCATCGCTTCTGTGATTTTTTGGTTATAGTTTATTACATTGCGTACATTTAAATACGACATCATGCGATAGCGATTTTCCATTTCTTTCACTATCCACTTAAGAGCAATAACAGCCTTTTTTGGCTCTGTTACTACTGGCGTTATGAGATGTGGTATTGCATCATATATTGAAAGCTCAAGCATTTTTGGGTCAATCATTATCATCTTACATTCATCAGGACTGAGTCGATAAACGAGCGAAAGAATCATAGTGTTAATCGCAACTGATTTACCAGACCCTGTGGTTCCAGCAACAAGCAAGTGAGGCATTTTAGTTAGATCTGCAATAATTGGTTTTCCGCTTATTTCTTTGCCAAGCGCAATTGGGAGATTTAAGCTTGCATTTTGGTACTCTGGTGAATCAAGCAAATCACGCAGCATTACGAATTCTCGTTCCTTGTTCGGCAACTCTATTCCCATAGCATTTTGCCCACGAATTATTGAAATACGTGCAGAGAGTGCACTCATCGAACGTGCAATATCATCTGCAAGGCCAATTACTCTTGCAGATTTCGTACCAGCTTGTGGTTCAAGTTTGTATAAAGTCACAACCGGCCCATAGCATACACTGATAATTTTCCCTTGCACGCCAAAATCACTCAGGACTTGTTCTAACAGAGATAAATTTTTATTGCTCTCCATTTCATTCAGCTGCTTTCTCTGCAAAGACTCCTCTGCTTTAGAAAGTAAATGGATGCTTGGAAACTTGAACTCACTTAAAATCTCCTCGGTGGCTTTTTTCTGTCTTTCTTTTGGTTGTTGTTTAGTAGTGATTTTAATTCTATGTTTTTCTTCCACTACTAATGGTGCAATTGAATATTCAGCAGTTTTACGTAATCTGAAGAATAGAGTCTTTACAAATAAGTAAGCTATTTTTTTACATAAGAAGAATAGAAAGTGAATTGTTCTCTTCCAACCAATTAGTCCTACAAGACCTATTGATGTTACTATCACAAATACATAAAATGGGCAGTTATTAACGAGTACATTCCCTATTATTCCACTGTGTCTGTACCTTGCTGTGATGCCTAGCGAAAGTTGTGGTAATATAGCACATATCCCTAAATTAATTAATATTAAATAGAGAATTTTCAGCAGCCTTTTTGCTGGCCTGAAGATCAACAAGTAAACTATGGTTGTAGCTATTGTAACACTAGTTAATCCAAGAAATTGAACCAATATATCAGCTAAATATGAACCTACTATTCCACCTAAATTTGTTACTTCCTCATTTGTAGCCGTGTTTAAGGAAGGATCTTTATAGTTGTAGCTAAAAACTGATATATATACATATATTAAAAGGGATAGATATATTGCTGATTTTAGATATTTTTTTAACATCTACCTAAAGTAGTAAGCTACTGTATATTTAACAAAGTGAATTGTTATTAGCAATATCATTATAGATAAATCTAATCCATTGAACGGTGGTATATATCTTCTAATAATCTTTAGTGGTGGATATGTCAATTGGTTCAAGATGTGCATTATGCTACTGACAGTTTCATTATATATGTTCACCATATTAAGTTTAACCAGCCAGTTTAAGACAACCCAACATATTAGAATGAAGCTATAAAGATCAAGTAACGTGTTGAGTAGATATATGATTGGATGCATACATATCTATTACACGAAAGATATATAAAAGACAAGTATTTAGCCTTTTTAAACTCAAAATGTTATTTTTGCTGAACTAAAAAAAACTTCATTTTTTGAGCTGCACCTAGGCTAAAAAATGGATCAGGCTGTATAAAAATGTATTTAATGTTTCAGTAGGTCCAATATTGCCTGCTTGTAAATATTGTCCCTGTGTCCTATTGAAACAATAATTACTATGCGTTTTGCAGTATTTACACGGTAGACAACACGATAATCATCAGCAACTCTCATTCTTCTATGTCCCTTTAATCTCTTGCGTAGCAACACAACGTTACCAATAGAATCAGTCTCAAGATGCTTTTTTATTGCGTCTTTAATACTTGGCTTTACATCTTCTGGCAAGGAAGGCAAATTTCTTTTAAGAACATGCTTTAGATATTTAATGGTGTATTGCTTATTTCCAGATGTCTTCACTATCCTCTACTTCTTCTGCATCATCAGCATTTAACTCCCTAATAATTTTGGAAAATGCAATATCTTCCGCTTCAAGTTCGATTGCTTCCTTGACTAGCTTTTCTGTTAATTTTTGAACAGACTGCTTGGTGGCTCTAGCTAGTTCAACAAGATGCTGCGAAGTTTCTGGGTTGAAAGTTACACTAATTTTTGAATTTACCATAAGTTTTACCAAAGCCTACTACTGCAGCTATTCTACAACATTTTTTTAAATTTTTCAATAAAGAAAGTTGCTGATATGTAAGAAAAATTTTGTCACCTGCGCTAATAAACAATTAAAATACTTATATAATATCCTATGGTAGTATTCCTCCATTCTATTACTTAAGTTAGACCACTTCTTTCTATTAATATTTTTTGTTTACAAAGATGAGCAATTACTCATCACGCAGTTGATCTATGGATATAATACTGCCGTTTGATAATTTTTCAGTACATTTTTCACTTTTGTATTCTTTATCAGAATCGATACTGATTTTGTCAAATATCAAAACATCCCCTGAAATTTTATCACGAAACTCACTAATAGCAAAAAACGGTATAGTAATTCGCTCTTGTTTTCCTTGAAAACTCAAACTGACGCTAAATTTATCCTCAGAAACTTTTAAATCATAGAATTGATGCTGTAATATAATAAGCATTTGAGTAGGGTATGACTTTTTCAAACGATCTGGTATGGTCACACCATTAAAATATGTGAAAAATAATGTTTCTAAGTAAGGGGTAAAACCATTATCTGATATAATATCTAAAGTCTTTTTGATAACTTGAAACTTAGCAGAATTAAGCAATTTTTTGTAATCTGTTTGCTCCATATAACTTTCACATACATAAACTTTTGGGGAACTTCTGTTACCCGGCGTTCCCTGAACCGTGCTTATAGCAATGAAGTTATAGTGCTTAAATTAAGCAGCTATTGCAACATTGTCTTCAGCAGCAAAATTATCGCTTGCATTTAAATTATGAACTCTTAGCGGTGGTGTCTAACCGAGCAAAGCTACCATCTTTACTATGCATGTCGATCCTTATTCGTCCCCATATAAATTAAAAAAATGGTGGAGACGCCGAGTACTGCCCTCGGGTCCAATACACCTATTACAAGGTAATTTTATTGCTATAGTACACAAAGTGTACATAGCTATTATATAGCAACATTAAATAAATGTCAAGATATTATGACCTTAAGTTGATTTATTGCTAAGACAAAATTAAGATTTCCAGTAAAAAATTCTGTGACCTTACCCAGAAAAAGTGGAGAGAAAGTTAAGAAAATTTTTTACAAAAAGAATGATGAATCACAATGTTCAGGAATGCAATAATTAATAGCAGAATGCCTACGCTGTTTTTTGTAAAAATTTCTATGTATTCAAATATAGCAGTTCTAGCTTGTTGAACTGAGTGCTTAGGTCCAAAGTGTGATGGTATGATATATAAGAAATTGCCATCAAAGGAGAAATTATGGTTACACCTTTACAACTTTGTTATATTACGCAAAAAGACTCAAAACTCTCAAAACCTTATGAATTTATATGTAACCAGTGGACACAAGCATCCTGAATTATTTATACTAAATCCATACCATCATATTTTGGACCTAGTTCTTTATTCATTCTCACAATCCGTGAACGGTTACAAATACTGGAGTTTACCCTCTTTCTTGTCATTTTTCTAATCTATAGTTAACGTTCAAAATCATATTCGAAAAGTATCTCATATATTTCCAGATTTTTTTAATGCTATTTATTTCATCCTCAACATTGTCTCTACCTTTATGAACTAAGTAGCAGCATTAAAAATTATAACGTATTCCTACCTCCAGAATTGCATCTGGTATTTGTTTTGCTTTTATACCACTTAGTTGCCTGCCTACAGCAATACCAACTGCACCAACTATCTGTGGAGCAATTTCATAATCAACGCCAACCTTCAGTTTATAGGAAATAGAACCCAGTATTTTATCTACTACAGATACCTCCTCTGCAGCAGCTCCAACATCTGTGCTTGCAGGTTTGTTACCAAAGCCAAAAGGTATTACTTGTAGGTATCCTCCTAAACCTCCGCTGACATATAGCTTAACGGGATCAATATCAAGGTCAGAGTAATAACGATAATTGGCTAATAAGCTAGCCCCCATTTTCTTTTCTGTACCAAACATATCGCTTATGTCAGTGAGAACCTCAAGTTCAAACTTAGAGTTTTTGTCATGATGATAACCAAAAACAACGCTAGGTTTCATTTTAAAGCCGCCACCCCATCCAGCACCAAAGTTTAAACCTGCATAGTACTGATCTTCTGACTTACTTGCACTATTAGTAGCTGCACCTGCTAGAGATGAAGTAAGCAACACAGCCAAAACGCATAATCTCTTCATTTTCATATAACTCCTCATACAAAAAAATATATAATGCATAAGTATATATCCTTTATATTAAAAAAGATATAACCATATGTCAAAAAAAGTATACCCACAAAGTAAAGAATGTGCTACTCGGATGTATCCGTTCAGCAGAATGGCAAAATAGGTAGACAAGCTAACGTATTTGTTAAGTTATGTGTAAACAGGAGGTTATGAGAAACTTGTAATAAAGTTGTATAACATAGCTGTTCATAGAGCTCACCCAAATCGGGCATATGCATTTGCAAAAGCCTGCAATCACTTTGCAAAAACCGATAAATTAGATGCAAAACTGTTGGAAAAATATGCTGAATTCATCGCAAAAAACGATGGGGTAAAAGAGTGTATGGTTTCACAAAAGCAAGAAGAATTAAAAGAGCTAAGAGCAATTGAGCGCAATTTAAGCGATATGCAAACAAGTGCCGCTTACAGAATGCCACAGGAAAAGCCAGAGAATATATAGAAAAACAGATAGAATTTGCAAAAGAGCAATCAGAGCAAATTAGGAAAGATATAGAAGGCATAATAAACTTTGACCCTGATTTGAAGGAAAAAATCAAAACGAATATTTTCAAAACAGTGCTAAACTTAGGCTGCTATGACAAGAACAGTTGATGTATTACTACCACTTCCAATTGATCAGTTATTTTCATATGCAATTGAGGAAAATACTGAAGTTTCCGTTGGAGATTACATAGTGGTGCCATTTGGCAAAAAACGCTTAATAGGGATAGTTTGGAAATATAGTGACAAGAGCGATCAGAAATTAAAATTTGTTGAGCAAAAAATCGATTTACCAAATATTAGACCAAGATTGATTGCATTTGCAGAGTGGGTTGCGCAGTATAACTTAATACCTATTGGTATGCTTGCAAAAGTGATAATGGGAGGAGTATTAAAAGTAAACCACATAGACAAATTGGTTTGTGCTAAGCAGAAGCAGGAAATAAGTGAAATAAGTTGCCAATTAAACCCTGAACAGCAGATAGCTAGCGATAAAATAATAAGCAGCTTGAATGAGTATTCAGTGACTTTACTTGACGGTGAGACAGGATCTGGAAAAACAGAAGTTTACTTATCCGTAGTTGCAAAATTGGTAGAAACTGTAAACAGTGCACAAATTTTAATCCTCTTGCCTGAAATTGTTTTAACTTCACAATTGGTAAATCGTGTTCGCGGTCAGATATCAAAAAACTTAGTTGAATGGCACTCAGGGCTCACTCCAAAAACTCGCCGGAATAATTGGCTCAATATAGCAAGTGGAAATGCGCAGATAATTATTGGTGCACGGTCAGCACTTTTTTTGCCTTATAAAAACCTAAAATTGATTATCATTGATGAGGAGCACGACTCATCTTTTAAACAAGAACAGGGAATTATATATAATGCTCGAGATATGGCAATAATCTTGGCCAAAATTGAAAACATTCCAGTAATTTTATCGTCAGCAACTCCACTGCTTGAAACGATTCATCATGTTAAAAGCGGGAATTACAATCATGTAAAGCTAACCAAGCGATTCGGTGGTGCAGAATTGCCACTCATTAAAGTAGTGGATATGAGGAACAACAAGCAATGGATCTCCTCTGAGCTTTTTGAAGGTATAAAAAGAACCATAGAGAAAAAACAGCAGGTTATGCTTTTTCTAAACCGCAGAGGGTATGCACAACTGGCAGTTTGTAAAAAGTGTGGATATAAAATTTCCTGCTTAAATTGTGCTATTTGGCTTACATATCACAAGAAAAAAAATGCTCTTTTGTGCCATCATTGCTCTTATCAATTAAAACTCCCAGAAAAATGTTCTAATTGCCAAAGTGAACAGCCATTGTCCCTCTACGGCATAGGAATTGAAAGGTTACTTGAAGAAATGGTGAAATTAATACCAAACGCAAAAACTGCGATGATAAGTAGCGATCAGAAGTCGGTTAGTAACGTAATTGACTTGGTACTGAAAGAAGAGGTGAACATTATAATCGGCACACAAATAATTGCTAAGGGGCACAATTTTCCTAAATTAACTTTGGTTGGAGTAATAAATGCAGATTTGAGCCTCGAAAATTCTGATTTAAGAGCAGCGGAAAAGACGTATCAATTATTGCACCAAGTTGCAGGCAGGTCAGGAAGGTTCAATGAAAAAGGAATGGTAATAGTGCAAACCAATAATCCTGAAAGTTCAATAATAAAAGCATTGCTACATCAAAAAAGGGACTCATTTTATGAAATTGAACTTAAGTCAAGACGCGAAGCCAAAATGCCACCATTTAGCAGATTAATAGCGCTTATAATTTGTGGTAAGAATCAGATTGCGACACAAAAAGCAGCGAATGAAATAGTAAAATCTCTTCTCCGTCATCCAAGTAGCTCAACTACTTGCATCCAGGAAAAAAATGTAGGTGTAGACAAAAAGGAATTTGAAATTCTTGGTCCATCACCAGCAGCAATAAATTTCTTAAATAATAAGTATCGGTATAGGGTGTTGCTAAAAATACACAATAAGCACAGTCTATCTATACAAAAAAAGCTGAAATATTGGATTAAAAATTGTAACTTGAATTCGAGTATTGCAGTGATAATAGATGTTGATCCTGTGAGTTTCTTTTAACGAGTTTATTGTATCAGTTAAGCCTTCTTGCCAATTACCACAACATTCTCACTGGGAAAAAAATAATCAGGTACAACCATATTTTTTGGTGCAGGCCCCCCAATTACTCGGCCTGATGTATCATAATATGAACCGTGGCAAGGACAGAACCAACCATTACCATCTCTTGTAGCATGGTCAACCGGTACACACCCAAGATGTGTACATATTCCGATCATGATTAACCATTCATCTTTTCCTTCACGTACTCTCTGTTCATCTGACTCAGGGTCTCTCAAGTTCTTTACATTCACAGCTCTTGCAACCTCAATTTCTTGCTTTGTGCGTCTACGAATGAATACTGGTTTACCTTGCCACTTTACTTTTACTCCGCGTCCTTCCTGGATTCCAGACAAATTCACCTCCACTGTGGAAGTTGCTAGAACTTCAGCAGAAGGATTCATAGACTTAACCAGTGGCCAAAGTCCACTTGCAGCTCCTATACCCGCCATAGCGCATGTAGTTAATGTTATAAAATCTCTCCTACCCTTATTTTTAGTAAGATCTTTAACGGGAGGTGTTTTTTTATCCTCTTTGTTTGCCAGTGGTTTTTTATTTTTAGTTAAATTTTTATCCATTGATCTCTACTTAGCCATAAGTATATATTTTAAATTAAATACTGCGTATTAATCAACAAAAACTTGCGCTTTTTGTTTAACCTGTACTACAGTTGAGAAGAGATAGAGTTTTCAACTTCAGAAATACTATCTTCAGTGGAATCAGGATCTTCAATTTTCGCTACTGACACCACCTTTTCTCTACTCTCTGTTTTAAACAGAGTGACTCCTTGAGTGCTACGTCCTGCAATTCTGATATCATTTACTGAAATACGAATTAACTTTCCTTTGTCTGTAATAAGCATGATATTATCACCCTGCTCAACTGGAAAACTAGCAACAACATTACCGTTTCTGTTGGTAGTAAGAATATTGGTGATACCAACACCACCCCTGTTAGTTATTCTATACTCATACGCAGAAGTTCTTTTACCAAAGCCATTTTCGGTAATAGTTAATATAAACTCCTCATTCACTGCAAGTTTTAAGAATAATTCGTTATCTATTCCTAAATCATTCAAAGTCTTTTCCAATTTAGAATCAATGGAGTTATTAATTGCAGTCCCCAGTCTTTTTGCAAGTGGAACTTTTAAGTAAAGTTCTTTTGTTTCTGTTGCTACACCTATCCCATTTAATATGGTCATAGATATCACGCTGTCATTCTTTGCAAGTTTGATACCTCTTACGCCATCTGAATTGCGACTTTTAAATTGACGCACATCACTTACAACAAATCTGATACTTTTGCCGAATCTTGTTGAAAGAAAAACATGATCAATTTCATTGCATACTTTAACTGATATTAACTTATCTCCTTCATCGAGCTTGATTGCTATTTTTCCATTGCTTGGAATATAGTGAAAATCCGCTAAAGAGTTGCGCCTTATGTTCCCATGAGCAGTAGCAAAAACTATGTTTTGATTTTCGTCATTTTCACTTGGTAATGGCATTATATTAGTTATAGTTTCACCATCGCTAAGCGGGAATATATTAACAAGTGCTCTTCCACGTGCAGTTGGCTCTGCAAGAGGTAACTTATAAACTTTTAATCTATAAACTCGGCCAATATTAGAAAAGAATAAAAGGCTAGTGTGGGTATTCCCAACAAATAATTTTGTGGTTACATCCTCTTCTTTTAATCCTTGTCCTAGCTTTCCTTTTCCACCACGACGCTGAGTTCTATAATGAGAAAGCTTCACACGCTTGATATAACCATTCATAGTTACGGTTATCACCATATCCTCTTGTGGAATTAGATCTTCAGCTTCAATGTCCGCGTCTGATTCCTCTATTGAAGTTTTTCGCGGCACAGCAAATCTGTTCTTTATTTCTTGTAGATTGTTTTTTATTTCTTTCATCAACTTCTCTCCTGAGCCAAGAAAAGCGATATATTCTTTTATCAGGTTGATCATTGAACTTAGCTCAGCTTCTAATTTGTCTTTTTCAAGGCCTGTTAAACGCTGCAGTTTCATATCAAGAATAGCTTTAATTTGTAGCTCAGTTAATCTATACACTCCATCTTTCAAAAAGCTTGCGCTATCTGAAATCAACTCGATAATAGTGTTGATTTCATTCGAAGTTTTCCATTCTTTATTTAAAAGTTCTCTACTTGCTTCCGCAGGATCTTTTGCACCGCGGATGATTTTTATCACTTCATCTATGCTGAGGACCGCAATGTAGAGCCCTATATATATATGAGCTTTTTCTCTCGTTTTTCTTAGACGAAATTCTGTTCTCCTGATTAATACTTCTTTTCTAAAATCAATAAAGGCCTCTATGATTTCTTTTAACGACATCAAAGCAGGCCTGTTGTTATTGAGGACTAAAGTGTTAACACTAAAACTACTTCTTAGTGGAGTTAGTCCCAATATTTGATTAAGTATAAAACTTGCTTCAGCATTTCTTCTGAGGTCAATTACTACTCTAATACCAGACTTATCGGACTCATCCCTAATTTCTGTTATGCCATCAATTCTTTTTTCTTTTACAAGCTCACCTACCTTCTCAATTAATTTTACTTTATTTACCTGGTAAGGTATTTCATCAATCACTATTGCTTGCCTATCTTGTGGCAGGTCTTCTATGTGAGTCTTGCCTTGCACGACAATTGATCCACGACCTGTGGCAAACGCTGATCTTATTCCAGACCTTCCAAGAATCGTTCCCCCAGTTGGGAAATCCGGCCCTGGCATCACTTCAAGTAACTCATCCAAAGTAACTTCAGGATTATCTACATATAACATATAAGCATCTATTATTTCTCCAAGGTTGTGAGAAGGAATATTGGTTGCCATACCAACTGCAACACCACTTGCACCGTTTACCAATAAATTCGGAAACTCTGCAGGCAGCACAACAGGCTCTGTTTCATTTCCATCGTAGTTTGGCCTAAAATCAACTGTATCTTCGTCAATATCATTTAGTAAAAAGTGTGACACCTTCTGAAGCCTTGCTTCTGTGTATCGCATTGAAGCTGGTGGATCTCCGTCTATCGAACCAAAGTTACCTTGCCCATCAACAAGTGGTAAAAGAAGAGAGAAATCTTGGGCCATTCTAACCAAGGAATCGTAAATAGCTGCATCACCATGTGGGTGATATTTCCCCATTACATCCCCAACTATACGAGCTGCCTTTTTATATGGCTTACCGGCATCGAATCCGGCTCTTGACATTGCATATAATATGCGCCTGTGAACAGGTTTAAATCCATCTCGCACGTCAGGTATAGCCCGGCTTATGATAACGCTCATTGCGTAGGAAAGATAAGAATCTTCCAGCTCTTTTACTATTGAGATTGGTACTATATTATCCTGCATTTTCCATACTTTAATTGAAGTAATTAATAATACTAACATTCAGTTAAGCAAATGGGCAATGACAGACTTGAACTGCCGACCTCCTCGGTGTAAACGAGATGCTCTACCAGCTGAGCTAATTGCCCCTTTAGATGTAATTCTATAGCTCAATATTATTATTGTAAACAAAAATAGCAATAAATTGTATCCGTTCAGCAGAGTGGCAAAATAGGTAGACAAGGTGATCTAAAAAGATAATCATAGAGTAAATGTGAGGTAAGTCCTTACAATAAATGGTGTCATTCCAGTGCTTGACACTGGAATCCAGCTTTTTCATAATCATTAAAACATTGTATTTTAACATAAAACAGCTATTTTTATGCTCGCCAACTTAATAAAATTCCTGGATCCCAGTGTCAAGCACTGGGATGACACCCTCCTGATGGGCCAAAATCACAATGTTCGTACAGTTATGCATTTGTTGTGCAAATTACCTTTGCAAACAAATGTTCGTACAGCTGTGTGTCACACACTTTGCTTCAATATTTGCACATTAGCCACTCCCTTGAACAGATACGATAAATTAGATTTAGGTAAGCTATAAGCTTTTATGAAATCTTTGGGTGCGTGCTGTGGAGTTTTATAAATTTTAGTCTTGCTGTCACTTTGTATAAAGGTATTTTTTCACTCACATCTTTCGAAGTTGTAGCCATGTTCAACAACTTTAAGTAGAATATTGTAGCATTTTTAAAATCTGAAAGTTTATCTAGAATAACAGCTAAATTATAGGTATAAAAAATATTGTTTTCATCAAGGGAAATAGCAGTTGTCATATACTCTTTACCTTTTACATAATCCTCCTTTTTCATATAAATCAGACCTAAATTTGCTAATAAAGGAGCATAATTTTTATGTATATCATACAATTTCAACATTTCACTCAACGCCAGATCAGGATCATATTGTGAGATTATCGTCAGAAAATTTTTTAATATGTAAGGGTTACTAGGGTATTCTTTTAACAGTCTTGTGTAAATCTCTACAGCTTTTTTGTATTCTTTATTAGCGTAATAAATATTTCCCAATCCAATTAAAGCATTTTTATGATAAGGAAACTTTGTGATGATCTGATTAAGGAGAGAAGTAGCTGTCTCATTATTTCCTAACTCAAAGGAATCTTTTGCTTTTTTTAAAATAGAGTATATGTCAAAATTCTTGCCAGAATTCTGCGAAATTTTGATATTAAATTTGTCACTTTTTCTCTCGATAACATCAAGATCTTTATATTTTTTATCAGCTTTTATATGCTTGACAACACTATCAAAGGCCTTCTGTATCTCCAAATTTTCACTAGCATAGGTAACAGAAGACCTCCATAAAATCACAACGCAAATTAACATGCAGACAAACATAGATCCTAGTGTTGTGGCATTGGCTGCAGCGTGTAACCAGTAAACCTTATTTCTTTGAGCTATGCGTAACACATTACAAATTCATAAATGCTAAATTACCTATCTCATACAATAATAAAGATATTATTAATTGGCTGACACTATTTAGAGTGAGTTCAAAAGGGCGCTTCTGCACATTCCATATTTCTGCCAATTACACCCCTCACATGCGTAGTCGAATTTCTCTAAAGACATTTTTTCTCTAATTCTTTTTACTGCTTCATTCCAGGTTAAAATCTCCCCAACTTTTATCCCTAAAACCTCCTTATGTCTTCTATCTAGCTCTAAAACTTTAGCTTGTTTAGTGCATTTACCTTGTTTAGTCTGATTTGGGCAGGCACTACAAATACTGTCAAGGCTATCAACTACTTCGATTTGAGCATTAGGATCACTGATTACTTTACTTGCTATCTTTCTGTAATTTTCTACAAAACCATGAGAATACCCATACCCTTGAAATGCAAGAGTGCACATAAAATGATGAGGGCGAAATTTTATCATTTTTTTAAATATTGCAAAGCTGCTACAAGTAGAAAAATTTTTACCAAACCAGGAAGGATGAATGGTAAAATACCTACCATTATTGCTTGTTCCAGACCTACGTAAATAGCGAGCCAACCAACACCACAAATAAAGATTACAACTGTACCAGCCAGACAACTTAAAGAATCACACACAAATGATTTATATTCAGAGTTCAGTAATTCATTTACTTTGCTCATTACCATAACAGCAGCTAAACAGCCAATTAAATATCCACCTGTTGGCCCGAGAAAAATGTGATAACCACCAAAAAAATTCGCAAAAACAGGAAATCCTGCTGCACCAAGTGATAGATATGTAAGCATAGAATAGAATGCTGTTCTGCGGTTAAATTTAAGCCCAATAAGCATTACTCCTAAAGTTTGCAATGTGATAGGCACAGGCTGCAACGGTACGCTTATTTGAGCCATCAAGAATAAAAGTAAAACGCAAGACAATATTTCAGCCAGTGTTGATCTGCTGCTAGATTGTGTTATAAACATACCTTCCCAACAAAAACAACTTATTAAATATAATATATGTGTATAAGAGATTTTGCAATTTAAATTTTGCTCATATTGTGCTACAATGAATTATTTATGCACTATTAAATTAAAAATGATGAGTAAACAAGATCTATTATTGTTGATGAAAGCAAGACACAGCGGACGTTCATACGATACTACAAGAGCAATATCTCAGGAAGAAATGGATATTTTAATGGAAGCTGTAAGGCTGACTCCCTCATGTTTTGGTGATGAACCTTGGAGATATGTGATATGCAACAAACAGAACAATCAAAGCGCATGGGAAAAGCTGCTAAATTGTCTTGATGAATCTAATCAAAAATGGGCAAAAGATGCACAAGTGTTAATCATATCTTTAAGTGCTAAAAACTTCCGTAAACGAGGTAAAGGAGAAAATCTTTGGGCTAGTCATGATACTGGTGCAGCAAATTATGCACTTATGCTACAGGCTGCATCTGTGAACTTAATGGCTCATCAAATGGGTGGATTTGATAGAGATAAAATAGTAGAAAAATTCAACATATCCGATGATTTTAATGTAATGTCAGTGATAGCGGTTGGTTACGAAGAAGAGGGCGCCGAAATAAGTAAGAAAAAAAGAAGACCAATAGAAGAAATATTTTTTTATGATGAGTGGCCAAGGTCCTAAAAATTTTATCAAGATGCACGGCACTGGTAACAACTTCGTTATCATAGACTCACGTTCAACAAACAATTTAGACTGGAACTATAGACAAATTGATGATCAAAGCAGTTGTGATCAAGTGATAATTATAACAATGTCTAATGCTGCAGACTGCTTTATACATATCTATAATGCTGATGGTAGTCGAGCTGAAATGTGCGGAAACGCAGCACGCTGTGTTGGATATTTGATAATGTCAGAAAAAGGTACTGAGTATATCACTATTGAGCTGGTAAACAAACGCATTTTAGAGTGTTTTAAAGTTGGTGATAAATCCATAAAGGTTAACATGGGTAAGCCTTTGCTAAAATGGCATGAAATTCCCTTGTCTACTGAGTGTGACACTCTTCACTTACCTATAGAGCTTGAAATGCTAAAAGATCCTGTTGCAGTAAATATTGGTAACCCTCATATAGTTTTTTTTGTTGATAACATAAGTGAAATACCATTGCGAAATTTAGGACCAAAGCTAGAAAATCACGTACTATTTCCTCAGAAAATTAATGTTAGTATTGCACAAGTTGAAAAGTCTGGAGAAATAGCTTTAAGAGTTTGGGAAAGAGGTACAGGCATTACTGCATCATGCGGTAGTGCAGCCTGTGCAGCACTTGTTGCATCCACACTACGTGGATATCTGACTGCTCAACAGACTTCAGTAGATTTACTAGGAGGTAAGTTATTAATCGAATGGGCAAATAACGTATTCATGACCGGTGATATAGGATTTTTGTGATAATTGTTTTCACAATGCAAAACTACTTGACAAACTCCACCAGCCCCCTTATCATGAAACTGAAGCTATTTTATTTAACTTCCCAATCTGTGCAGATTAAAACGACAAGAAGACTTGTATTTGGCGTACTATTGTTTAATTTTTGCACTATGTGCATACTATGTCTTTATAAAAATTTTGGGTTTTTACCCACATAAGCTGAAAAGCGCTTATAAAGCGTTTAAGACATCACCCAACGTCAAATTTTAAAATAAAGAGTGGAATAACTAGCTACTCCGGGGATTCTTTGTCTTTTTTTTCTGCTTGGTAAATTTCTTAAACATTAAAGCTAAGGTTAGTTGCCGTTTAAAAGCAGCTAAATTGCAGCGTTTAAGACTTAAAAAACGCCAATACTGAAAATAGACAATGACTAGGGCTTCTTTTGCCTTTTTTTTCGTTTGGTGAATTTCTTAAATATTTATGGCTAAAGTAATTTAGGCCTACCGACAACCGTCATCCCTGTAAAGGTCAAGTATCCCGCTACTTGTTAGTGGATGAGATACCGCGAATGAATCGCGGTATGACGGTTCGTGGTGGCATGACGATAATCTCGTCATCCCGCTACGTGTTAGCGGGATCTATGCTTTGAGATACCGCGGCGGTATGATGCAGAAGCAAGGCACTGGAATAACACCACTTACTATGTATTCAAATTATAATGTTCATCATTACACGCTGGCAGGATGTCATATATAGTGTTCAGGTAGCTGATGTTGGGGCTTATCGTCTTTAAGATCCCAATTAGATAGAAGGTTTGTACTTTTTTTCAAATCAAAGCTTGAATTTTTGCTGGAAAATCAATATATTATATATATGAAGTTTTAATTTAAGTTGTTATGTTGACCCCAATGGCAAGCTTATGTGTTGATAACAGAACCAATCTCATGCAATATATTGCTAGAGTGCAAAAATTTCCTATGCTGTCTCAAGAGGAAGAGGTACGATTAGCAAAAAATTGGAACCAATATAAGGATATTTCTTCTGCTCATAAATTGATTACCAGCCATTTGAATTTGGTAGTGAAAATTGCAATGAAATTCAAAAATTATGGACTATTGTTGATGGACCTGGTCATGGAAGGAAATATGGGTTTAATGCATGCAGTAAAAAAGTTTAATCCTGATTTAGGATTTCGTTTTTCAACTTATGCAGTGTGGTGGATTGAAGCTTCAATAAAAGACTTTATATTGAAATCTTGGTCGTTCGTGAAAATAGGCACAACGCAAGCACAAAGAAGACTATTTTTTAGTTTACGTAAAATAAAAAAAAGAATTTTACAGTATACAAACAGAGAAACTTTAAATAATGAAGAAATAAAAGCAATATCTAATGAGCTTTCTGTATCCGAAGGAGACGTTATACAGATGAATTACCGTTTGGCTTGTAAGGATCAGTCGCTAAATGATTGCATAAAAATAGGTGATGACTCTAAAAGGGAGTTGCAAGATATGGTCCCATGTAACTTGGTCGGTCAAGAAGTAACCTATCAGAATCATGAAGAGAAAGAATTAAAAGAAACAATTTTAAACAATGCACTAGCGAGCCTTAACGAAAGGGCAAGAGACATTTTTATTAGTAGATACTTGTGCGAAAACACTCAAACTCTGGATGAACTTAGTAAAAAATATTGTGTTTCAAGAGAAAGAATAAGACAGTTGGCTGAGCAGGCGATGGCTAAGGTAAAACAATATATACAATCAGAAAGTTTGAAATTTGGTTTGCATGCGTAGTTTTTTTATATTTCTAATATTTTTTTCAATAGGCGCTTTTGCATCAGTTAGTGATGTGCAATTGAAGGAAAAATATAAAGATTGGCTTGTATATACTGCATCAGAAGATGGAGAGAAAGTATGTTATATTGTATCCTATCCTAAAAAAAAAAGCGAGCATTATACAACCAATCGCAAGCCGTATGTAATGGTCAGTTATGTTGATAGAAAAGCAGATGAGGTAAGCGTTACCTCTGGTTTTCAGTATGATAAGGAGCCTGTAGCTCTCAATATCGACAAAAAAATTAAATATACACTGCCTATAATACAGGGAAGTTTTGCGTGGGCAGAGCATACAAAAATAGATCAAGATCTCATTCTAAAAATGAAGCAGGGATTATCAATGGTAGTGAATGGAAAAGCAAAAACAGTAACCATTGATGATACTTATTCCCTACTTGGTTTTCAAAAAGCGTATCAAAAAATGCATGATTTATGCCATACAAAGTAAATCATTGTAACAGGATACCCAGCTATAGTATAAACTAGACTACTCTTTCAATGGAAATATAAATAGCACTTTACTTTATATGGGATGTGGATATCATTTAAAATATATTTTTGAGAGTTAGCAATGTCAGAGGTTGCAGGTGTAGATACAGAAATCAAAAAGCAAAATTCTGTGTGCGAGCAGATGCGTTTTAGCGTGAGCCGCACAAGTCTTTTGAATATATTATCCAGAGTAAGTGGAGTGGTTGAAAGGCGTAATGCAATAGATGTTTTGGCATGTATAAATATCAAAGCACAACACGGCAGCATAAAATTAATGGCAACTGATCTTGACATTTCAATGTTTGCCTCACTTGCTGCAACCGTATTAACAGAAGGAGAAGTAAAAATTTCAGCGCATACTTTACATGACATAGTGAAGAAGTTACCCGCTGATTTGGATGTCAATTTTGAAGTAAACAACCAAGGAAAATTATTGATGTCTTGCGGAAATGCAAACTTTTCTTTACCGAATGTAGTTTCAAGCAGCTTTCCTGCTCTTGAAGAAGACAATTATAAACATGATTTTATTCTACTAAATACGGACCTGATAGACTTATTAACTAAAACAAAATTTGCTGTATCGCTAGATGATACAAGGTATAATTTAAATGGAATATATCTACATACAGACGAGCAGTTTCTGTACTGCGTTGCAACTGATGGTCACCGTTTATCATGTATAAAGAGACCAAAGCCTGGGAACATCAATGGCGAATTTGGTGTGACCATTCCACGTAAAACTGTTATGGAGCTGTTAAAAATATTGGACGATTGTAATGAAATTAATGTAAAACTCTCAGACAGAAAAATCAAGTTTACATGCGGTGAATATATTCTAATATCAAAATTAATAGATGGGACTTTTCCAAATTATAAAGCAGTTATTCCAGCATCTCAAGACAAGCATATGATTATTGAAAGTAAAAAACTTTCAGATGTTATAGATCGAGTTTCCGTTGTTGTATCTGATAAAGTAAAATCCATTAAATTCTCACTACAAGAAAAGCTGCTGACTCTGCATTCAAACTCTCAAGAGTGCAGTGATGCAACTGAATCCATAGAAGTGGACTACAATGAAGCTCCTATAGAAATAGGGTTTAACTCGCGTTATTTGCTTGATGTTCTATCCTGCATAAAAAATAAATGTAAGTTTAGCTTAGCCGATGGTAATAGTGCTACAATTATCACTGATGAAGACGATTCAAGTGTATTATATGTAGTGATGCCAATGAGAACTTAAACTTGTCATCCCGCTTCTTGTTAGCAGGATCTGGAGATACCGTGGCGGTATGACACTTATTTCACTAAGCATGTTACTTTTTATTAAATTAGTAATCTATCTTTACCAAATATAAGCCAAAAGGTGGTGCAGTAACTCCAGCTGCATTTCTTTTGCATTGGTTTAATATATTTAGCATTTCTTGCGGATTGGTTCTATTTTTTCCAAATTCAACCAAAGTGCCTACAATAATCCTCACTTGGTTATGTAAAAAGGAAATAGCAGATATTTTGATGTGTATATGGCTCCCGTTTTGTATTACATCGATATCATCAATTGTTCTTATCGGATTTGCAGCTTGACAATCTTTTGAACGAAAACTTGAAAGGTCATGTTTTCCAAGTAGATGTTTAGCAGCTTCACGCATAATATTTACATCAAGTGGATTAAACACTTGCCATACATAACCTGTCTCCAGAGCGGCAGGAGCATAGCGATTAACTATTCTGTATTCGTAATATCTTCTTTTTGCTGAAAACCGTGCATGAAACGCATCATCTACAACTTCTGCATTAAGCACGACTATGGGAATTGATTTTAAATGATAATTTATTGCGTTTCTTATTCTATAAAGCTCAAATTCCTTTTCCATATCAAAATGAGCAACTTGTCCTAAAGCATGAACCCCTGCATCAGTCCTGCCACCGCAGTACAAAGTAACTTTCTCACCACTAAAATTAAATATAGCATTTTCTATGGCTTCCTGGATTGAATTAGCAGAATATTGCTGCTTCTGCCAGCCAGAGAAACTACTACCATTGTATTCTATCGTTATTTTGTATCGCACTGCAGAGTCTATCTAACTTTCTATCTTAATATAATTTAGGTAGCTAATTTTTCTACGATAACGTTCTTCGTTATTAAAAAACCCTTGGCAGGTTGTTCACGTTCGATTATCATGGAAGTTATACAAGTTAATAAATGATCCATGGCAAACAACTCAGAAGAAAGAAGTAATGATAAGCAAAAAGCATTAGATAATGCAATAAGCCAAATTGAAAAAGCATTTGGTAAAGGTGCAATAATGAAGTTGAAGCAAAACCCTGTAGAGAAAATAGATACAATATCCACAGGATCAATTGCGCTTGATTCGGTTCTAGGTGTTGGAGGACTGCCAAAAGGACGTATAATTGAAATATTTGGGCCCGAGAGTTCTGGTAAAACCACTCTTGCCTTGCATGTAATTGCTGAAGCACAAAAAAAAGGAGGATCATGCGCATTTATCGATGCAGAACATGCATTGGATGTCTTATATGCTCGTAAACTTGGGGTAAGCACTGATGATTTAGTGATTTCACAACCAGATACTGGAGAGCAGGCGTTGCATATTGTTGAGTATTTAGTGTGTTCTGGTGCGGTTGATGTGATAGTTATTGACTCTGTTGCAGCATTAACTCCAAGAGCTGAAATTGAAGGTGATATGGGTGATCAACATATGGGGCTGCAAGCAAGGCTTCTAAGTCACGGGCTACGAAAGCTAACCTCTGCCGTTTCAAAAGCGAACTGTATATTGATATTTATTAATCAAATTCGTATGAAAATAGGAGTAGTGTATGGAAATCCTGAAACTACCACGGGTGGAAATGCATTAAAATTCTATACTTCTGTAAGGCTTGACATAAGAAAAGTTGGTGTAATAAAAGACAAAGGAAATATTACAGGCAATGAAACAAGAGTTAAAGTTGTAAAAAATAAAGTTGCTCCTCCATTTAGAGAAGCGAAATTTGATATAATGTACAATGAAGGTATATCAAAATTCGGAGAAATAATAGATATGGGAGCAAAGCTTGGTGTGCTTGAAAAAGCAGGTGCTTACTATTCATATAACAACACACGCCTTGGACAAGGAAGAGAGAATGTAAAAACTTACCTAAAAACAAACAAAGAAGTCGCAAATGAAATAGAAACAAAAATCAGAGATTTACTCAGAAGTCATGATAATTCTATTATAATAGACGAGGATAGTGAGCAACTTTTAGAAGAATCCGTGTTCTGATCTAAACTTAGTTTGTGTTGGATGGGTTGTTACAGTATGACGGTGTGTGCTAATCTGTAATGTTACCTTGTATCAAGAGGACTTTGCTGAAGCAGCTAAAAAAAGCTTTTCATGAAGAGTGATAGATGATAAGTTGTTAATAGTAGATTATTGTTAATAAGATTATGTGTTTTGGTTTACCTAATATAAATAGGGAAGGTTATTCATTTATAGTAGTTTCCTTTATAGTAACGTGTATAGCATTCTCTATATCTTGGGGGTTTGGTGTTACGTGCTTGTTTCCGACATTATTGTGTACTTATTTCTTTCGCGATCCAGCAAGAGCTGTGCCAAACAATAAGGATCTTATATTAAGTCCTGCTGATGGTGTGGTTTCAAAAATTGAAGAAGTTAATTATCCTTTATCGGCAGAAAATGGAGAAGAGAAGAAGTTCACGCTTGTTAGCATATTTTTAAGTGTTTTGAACGTCCATGTGAACCGTATACCAATATCTGGTATGATAAAGGAAATGAATTATAAAAAAGGCAAGTTTGTATCCGCAATGAGCAATAGGTCTAGTAATGAAAATGAAAAGCAGGTTATTGTGATTGAATACGAAAAGGGAAAAGAAATTATTGTGGAGCAAATAGCTGGATTAATTGCACGTCGTATCGTTTGTAATTTAGAAGTATTCCAGAATGTGAAAGCAGGTGAAAGGTTTGGAATTATAAGATTTGGTAGTAGAGTAAATATTTATGTTCCTGCTGATACAGAAGTCAGAGTTTCAAAAGGGCAAACTGTTATTGGTGGTGAAACAATTATAGCAAACTTAAATAAGGAAAACGTTCAAGAGAAGCTTACTTTTGACGTCATATGAATAACGATGGAAGTAACAGTAGATTCTTACCTATTACTAAATTATTCCCAAACTTTATAACTTTATTGGGTTTATGTTCTGGTCTCACTTCACTTAAATTTACATTTAATGAACAATGGGAATTCTCAGTAATTTTTATCATCATTGCAGCAATAGTAGATGGAATGGATGGCAGAATAGCTAGAATTCTAAAATCAACTAGCGATTTTGGAGCCCAGCTTGATTCTTTTGCAGATTTTCTAAATTTTGGTGCAGCGCCTGCATTTCTTTTGTATTTTTGGAAGCTAAACGAAATCAAAGTCATAGGTTGGATTTTAGTAATGATATACGTAATCTGCATATCAATAAGACTTGCAAGATTTAATGTTTCGCTACACTCAGAACAATCACACTGGGAAAAATTTTTCTTTTCTGGTGTTCCAGCTCCAGTGTGTGCTTTACTTTCTTTGTTACCAATAATTATTACCTTTCAATCTCATGAGAGTGAATACTTACTTCTCATAGAGCGATTTTTTAACACAAGAAACGTAGCTTGTTACTTTCTGGCCATTTCATTTTTTTCGATAAGTCACATTCCAACTTTCTCTGCAAAATATATTTATGTTCCCAAAAGCTTATCCTATATATTTGTGTCATTTTTTGGAGTACTTATTATATTTTTCATCAGTAAGCCCTGGATGACGCTACCAATTTTAGGTGTAGTGTATGTACTTACTATTCCAGTAAGCACTGGGCTTTATATATATTACTCGTATAAAGCTCGTTAGCTATAAGTTGTAATAAAAAGTAGTGAGCAGCATGATTGTAAAAATAAGTGAACTGTTAAATTCATTTCTGTACATAAAGATATTCAACATTCCATTTATAATTATTTGGGTAATTGCAACTGGAGTTTTTTGTACCATCCAATTCAAATTCACTAACTTTAGATTGTTCAAGCATGGAATACAGACGCTATTCAATCTAAAGTGTAATCACAATAACAATGGCATAATCACTCATAATTCAAGCGTTTGCAACAGTAATTTCAGGAACAGTTGGTCTTGGAACAATATCAGGAGTTGCAATAGCTATCACAATAGGGGGGCCAAGTGCAGTTTTTTGGATGGTAATTACCGGAATACTTGGTATGTCGATAAAGTTTGCCGAGGTGGTGCTTGCATTCACCTATCGCTCTGAAAATGCAACTGGCGGGGCTTTTTATTACATGAAGTACGGGCTTGCAAAAATTGGATTTGCAAAAACTGGTAGATTCCTTGCCTTCACTTATGCGATTATGCTACTTATTGCAATGATTTTGGGCGGTATACCATTTTAAGCGAATCAGATAGCAGCATTGTCAAATAACCTCTTCGAATACAACGCGTCCATTATTATATCCCTACTTGTCTTCATTGTAATATTGGGAGGAATAAAGCGCATTGCTTTCGTTTCAACAAGCTTAGCACCAACTATGATAGTGCTATATGTGGGTATGTGTATATATTTAATTTGTATGAACGGAAGTAATTTGCTGGATGCTTTATCCATAATATTCCAAGACATCTTTAACAAATCAGCTATAGGAGGCGGAGTATTGAGCGGATTAATAGCCGGAGTGAGAAGATCAGTGTTTGCTAACGAAGCAGGTACTGGAACAGCAGCTATAGCACATTCATCTGTAAAAGAAGAAGATCCAATTAAAGTTGGGTGCGTTGCAATGATTGCACCACTTATAGATACAATATTAATCTCATTTTTGACTGGTATTGTGATAATTATCACTGGTATGCATAGCACTGATAACGTGGGTGATATTACATTAATTAGTTCGGTATTTTCAACAGCTTTGCCCTTGTTCAGCAAATTAGTTTTTCCGCTAATGATGTTTTCCTTTGCATTTTCTACAATAATAGCTTATTGTTACTACTGTGAAGTTGCTCTGCTGTATTTATTTGGTAATAAAAAAATACTGATACCGTTCCAAATTCTTATAGTGGCTTCAGTGTATATCAGTTGTATGTCAAATGATATAGAATTTATATCTTATCTAGGTGACAGTTTGTTTATGTGCCTTATGGTTCCAAATGCTGTTGCAATATATCTACTAAGAAGGGAAGTTTTGAATACAATAGATTCTTATTACAATTCTAAAGGGTATTAACATGATTTATAGATTACTTTGTATGGTGCTATTTTGCCTATTGTTTAATGATGTGTACGCTGCTTCAGGTTTTTATGAAAGTTATGATGCTGTGTTGAATGGAATAAATAACTTCATGAATGAAGTGCTGTTTTTCAAAATCTTTTATATACCGTTCATACTTCTTCTACTATCCTTTGGTTATGTATTTTTAACCTTACGCTTTAAGTTTCTCAACATAAGAATGTTTAAGCATGCGTTTGCTATTTTATGTGGAAAATATGACACGGATCACCATGATGGTCATATTACGCATTTTCAGGCATTTATGACTGCACTTTCAAGCACAGTAGGCCTTGGAACTGTTGCTGGAGTCGCAATTGCAGTTTCAATGGGAGGGCCAGGAGCGGTGCCTTGGATGATGATTACAGGTTTTTTTGGTATGTCAGCAAAATTTGCCGAAGTGACTTTAGCATTTAGACATAGAACAGAAGATCAGGAGCAATTGTTTAGTGGTCCCTTTCAGTATATAAAGAATGGTCTGGAGGAATTTGGATTTAAAAAACTTGGTATTGTTTTAGCTGCAATATATGCAGTATTCTTTGTATTATCAGGTCTTGGTGGAAGTGTAGCGTTTCAAACCAACCAAATGGTTTCAATATTATCTGGCTATTCAAGTTGGGTAGATGGTCACTCTTGGTTTCTTTCTTCCATAATCTCTGCGCTGCTTGCTCTAGTGATTATTGGCGGAATTAAAAGGATAGCTAGAGTATCTTCTGCACTAGTGCCTATTATGTCACTCATATATATATGTAGCTGCCTTGTTATTATTGGATTTAATATCCACAATCTTGGTCACACATTTAAGATATTATTTTCCAGCATGATAGATTTTAATGCTGTTGGCGGAGGGATGGTAGGAGCATTTGTTGCTGGAATTCAAAGAGCAATTTTTGCCAGCGAAGCTGGTGTCGGCTCTGCTGCAATTACTCATGCAACAACTAAAGATGAAGAACCAGTAAGAACTGGGCTTGTTGCTATGATAGAACCGTGTTTTGATACAATGCTCACTTGCTGTTTAACTGGAATAACGATAGTAATAACAGGTGCATACCAGACTAGTGTTGGTGAAGGGATATTAATCACTCAAAAGGCATTTGAAACTGTTTCTTCATGGTTTCCTATACTTTTAACCATAGCTGCACCTTTGTTTGCATTTTCTTCAGTAATTTCGTTTGTATATTGTTGTGAAATGGGGTGGCTATATTTATTCGGTGCAAAAAGTATAGTGATATACCGCATAGCAGTAATAATTGTAGCGTTTTTTTCTGGTCTTTCTAAAGATATAATGGCTATTGCCAATATCGGTGGAACTTTGTTCTCTTGTTTAGCTCTCATCAACATGACAGCGCTTATACTGTTTAGTAATCAGATTAACGATGAAGTTCAGTGCTACCTAAAAAGGCTGAGGAATAATAAAATTAATTAAATTTTGGCATATGAAGGTACAACAACAGATGTCATTCCAGTACTACCTTCTTGTTACCTCAGAACTCTCTCTTGTCATCCCAAAACTCTTTCTTGTCATCCCAAAATTCCCTCTTGTCATCCGAGTAGCTGACACTGGGATCTATTTTGCATATAGTTCCACCATAGTGCTATGTTTTAATGTAAAATTTTATATTTATCTACTAGATTCGTTTGCGAACAAAGTTCGCTGGATTCCAGTGTCACGCACTGAAATGACAAGAGAGAGGATGCTAGAATGATGGAGAGGTACGTAATCCTTATACTATCCTACATATTAGGTTCAATACCGTTTAGCTTAATCATTACAAGAATAAAAGGGATAAACTTAAGAAAAGTAGGTTCAGGAAACATTGGCGCTACAAATGTTGCAAGAACAGGAAATAAATGTCTTGCTGCTCTGACATTATTTCTGGATTCCTTGAAAGGATTCATCGCCGTTTATATAGCACAACAATTTTGTGATAATAACGATTTTTATATATATGTATCTACAATTTTAGCAGTTTTAGGGCACATGTTTCCTATTTGGCTAAAGTTCAGTGGAGGCAAAGGAGTTGCAACAACTCTGGGAGTGTTGATAGCGTTTAACATACCTGTGGCATTAGTGTTTATATTTGTTTGGCTAGCAGTGTTTTTTACCTTTCGATATTCTTCTCTTGCTTCCTTGACGGCTACTATAGTGGCTGTAGCGTGGTCCTTTTTTTTTCAGAGGAATTTGTTTTTAACATTACTAGTTATAGGAACACTAGTTTTCCTAACACACCATAGAAATATTGCGAATCTTTTACAAGGCAAGGAACATAAGTTTTTATAATTCACGTGCTGCTAAATTATTGACACTTAAAATAAGAGACAAATTGCTTGATGGTATGATTTTGTCTTCTTTGTTTAAGTTTATAATTTTTGCTTTTGTTATACTCTCTACTTTTTGAGGTGTTAAAAGACCATCTTCAATGAATTCCTTTTTTGTTTCTCTTATTTTTTTATAAGGTTGAGTAACGTGATCTTTATTTCCTTCATATACACTTTCAATTTCTAACTCTAGCTTATGTGAAGCTCCTTCTTTTAACATTTCATCCATTGCTGCTTTTGTTACTTCTAACCTTTCTTGCAAAATTTTCTTTATTTTTTCCTTATCATTTTCGTTATTTCGACTGAGTTCTGAATATACTCTATAGAGTTTTTTTTCTTGTGGTAGAAACCTTAATCCATCTAACATCCTAACCACTTGACCCTCAATAGTCCCCTCAGCTTTTAATTTAAATTCCTTCACTTCTTCCACTATTATTGTGTCAGCTATTTTCTTAGCTTCATCCAAAGACGAACCCTTGAGGAAAAAATCTGTCTTGAGTAAATTTTGGTTTAAAAGCTCTAGAAAGACTTTTTCTCCGATGTTTTCGAGTAAACTTTCTTGGTCACCTAAACCATGCTCCTGCAGTTTATTTCTCATGTGCTGAACCAGCTCAAAACATTGTAATTTATTTAACCCTATAGAGCTAATATTTTTCATCAACGTCAGCACAATTTGTTCACTATATTGAGAAAAAAAACTCAATAACTTTCTCATTAAGGGAATACTTACTTCTGAAATAAAATCATCAACTATCTTCTGACTTTTATTATCTTTATGGTTATTTTGAACTGTATGCCAAGCCTTACGAATTTCTTTACTGTTTTTCTTGTCTTTTAACCTGTCTAACATAAACTCACGTGCTTCATTTTCTGCCTCTGAAATTGATATTTGCTGTGGAGTAGTAAATCTAATTTCTGGGTCAGGATGAATTCCCTCTAGCGTGCTTAACATTCTGTAGACAATACCAGTAAAACAGGTGTTAGGAATCCGCTCTTTTCTAGAGAAAGTTTGGCTATCAAGCAAATTTGTAATTAACGCGTCTTTTTTATTTTTTACAGCTTCTCTATCTCCATCATTGCAGGCTCTCAGAACTAGAAGTAAAATCTGCCCACCTGTGAAACCAGAGCTATGCTTTTGATCATCTTTGCAAAAGTCATTTAAAAATGCAATTACTCTTCCTTTATCTTCACCACTAAGCTCATATGAATTGTTTATATATCCAATGAATTGAATATATTCATCATTTTTGATTACGCCTTCAGGTACTTGTTCGCCATACTTATCTTTTAATTTATCAACATTTTCAATGATATCATCATTTAATTGATGGGGCAGTAAATGTTCGAGCTTAATATCAAAGCTATTGACTAGCCCACGTAAGTTCTCTTTCATGCCTTCCCGAAAGAAATTCATGGAAGCTTTAAGCAGTGTAAATGGGTTAAAATCTTTTGGTCTCAGTTCACTCTGCAATAAAACCAATAGCATTGTAAGTGGTATAGTTCCCAGTAACGAAATTAGTAAGAAAGTGGAGGTGAAAGTGAGATATGTTATGAAAGCAGAAAACAAGAGGAAGGCTGCTACCTTGATTACATTGTTCTTAAAAAATATTTCCCAATATTCCCTTTTGCTCATTTTTTGCTGTTTTGCCGTTTTTATTTCTTTGTAGATATAAAGAGTTTTAATTTCAGACCTGAAGAATATAGTACCAAGAGAAAAAAGAACACTAACGGGATTAGTGATAATGCTTAAAGAAACAAAAGTTGCAAAATAACTAACAAACTTTAGCCTGCTAGATCCCTTTGAAGGAAATTGTAATTGAGAAATACCTATCATAGCCTACCTTCAACATCATTACACTCTAGTAATAGCATAATAATTTAAAACGTCAATGTTTAAGTATTTTATTATCCGCACACTCATCGTATTCAATCTCGACTGTAGAGTGTGCTATCTCGAACTTATCTAGTAATATTTTTTTTATTTCATATAAAACATTGGTGTGCTGCACATTTTGCTTTATTTTAGCATGCATGGTAATTATAAAATAATTATCAGACAGCGACCATGTATGTATGTGGTGCACATCTATCACTTCAGGTAATTCTGATGTGATCTTACTTTTTATCTCTTCAGCAGATATACCCTCAGGCGTACCTTCAAGAAGTATGTGGCAAGAATTCTTTAGAATTTTATAGCCACTGTTTAGGATTATTACACTAACAAACACTGATAAGATAGGATCTACTATTTGCCATCCGGTAAGCATGATAATTATGGATGCAAGTATAGCAGCTACAGAACCTAAAATATCTCCTATAACGTGTAGTACAGCACTTTTTATGTTTATATTGCTCTCGCATTTACTATGTAATATAAAAAAGACTATAATATTAGAGATCAGGCCAAGTGTAGCAATTACTAACATTACTTTCCACTCAACATTGACTGGAAAAATAAATCTTTTTATTGACTCAATTATAATGATTACTGCAATGAAGAATAAAGTTAAACCATTAACAAATGCTGCAATTATCTGCAACCGATGGTATCCGTATGATCTTTGCAAATCAGACTTCTTAGCTGAAAGTTTGTGTGCTATCCAGCTTAAAACTAAGGCAAAGAGGTCAGTAAACATATGCCCTGCATCCGACAGTAGAGCAAGCGAGTGTGAAACTATTCCACCTACTATTTCCATAAACATTGTTATTGCAACTATGATTATGGAGTAGATTAAGCGCTTGGACTGCGCTGCTGAGTGTTTACCGTTATGCACTGCTGTCATATAAAATCTTTTCATGAACAAAAACGTGGGTAACACTGGGTTCGAACCAGCGACCGCTTGCACGTCAAGCAAGTGCTCTACCAACTGAGCTAATTACCCATCGTGGTTTTAGTATAATGCTTTGATGGAATGAAAGTCAATTTGCTTTTAAATTCTTACCCTATCCTAATGTAACGTTAGAATTTAGATTTTTTTTGTGGTCAAGCTATATCTTATATTGTTCATATTAAATTAATTACTTATATTTCTTCACTAAGATATAGATTATATCAATATGAAAATTCACACTTTTTTAGTAGAGATCATATTAATATTGAAACATATATTTGAAAATTAAATATGAAATGGAGGGTAAAATGCCTAATTATATGTCAATACAAAATAGTAAAACTAGAGTTATAAAGAACGNNNNNNNNNNAAAATGCCTAATTATATGTCAATACAAAATAGTAAAACTAGAGTTATAAAGAACGAGTTACAAACAACAGGTAGGGTTAGAGTAAACGATCAATCTGTTGAAGACGTAAAGATCACAATAGATTATATCAATATGAAAATTCACACTTTTTTAGTAGAGATCATATTAATATTGAAACATATATTTGAAAATTAAATATGAAATGGAGGGTAAAATGCCTAATTATATGTCAATACAAAATAGTAAAACTAGAGTTATAAAGAACGGGTTACAAACAACAGGTAGGGTTAGAGCAAACGATCAATCTGTTGAAGACGTAAAGATCACAAATGATCATGCTTTTTACAAACTGATTTGTGAAAAACAAGCTCACAGGGATGTTTCAGTGGAGCAATTTAAGTTATTGTATAATGAAATTTCTGAGAAGATGATAAAAAAACCTTTTACTATTAAGGAAATAAATGACTTCTGCAAGGAAAAAGGTATTCCTTTGTTTACAACGGATGAATTGCTTACTCTTGTACCAAAGGAAGACACAAAATGTTATGTAAATTACGAAACAAATTCAGTAAAAACCCATGATCACGGATATATGGCTGATCAGATTAATATTAAAGCTTCATATATAAGGGCAGATTCAGTCAACCATCAAGATTGCCAAAATTACGTTGTGGATTCAGATGCGTATTATAAATTCATATACAAAAAGATGGTGGAAGGATCTATAAGAAGCTGGGTTCTTGAAAATCTTGATGGATCAAAGTCAAGCGAAGACAGTATGAGAGAATATTTGAAAAATAGTTCTTACGATCAGGAGCTTAAAGCTTGGCTAAGAGATAATCCAGAGGGAAATCTCAAGGGATGGCTAAGCGATCCGGCAAATAAAGGATATACAGGTGTAGAATATCATGTGTTATATGAGAAAATCTCTGAAGAACTTGTGCATACTAGTATGAATATAGATCAAATTAAGGAGATATATAATAAATATAGTATAACACCTCCAACAGACAGTGAACTTGAAGGGATGAAAAAAGTTCAGGAAGAAACAAGGTCGAGTGAGCATTATGAACAAAAAACAGGTTTAACATTCCAAGGTAGAATAAATCTAAACGTTACAGATGATAGTGCTGAAAATGAGTTTAATTTAAACATTGATCTATTTCAGGACAAAAATTTTGAAGATTTTATTGATCAGAACAACGATGGTGTTATCAACAATGAAGGTCTTCTAAAATCATTGGAAGACACTGTCAAAACATTCAATGAAGTCTTCGGAATAAAAAAAGATAACAATCCGCTATTGATGCATGGAAACGTTGCTAATTTTAGATTGTTTCTGTTTGAAAATAAGGAGAGCTATCAGAAATATTTAAGTGGCGGTCATGACGTTCACATACCAGGTGGTGGTGCAGCAGAATCCTCTGACAATAACTATATCAGTAATATGTACTCTCATGCTGAAAACGCTAGGAATAATGGTGACTTCACCCATGATGGAAAAATCGATCATAACGATTATAATTATGTTATTAAGCATGAGTTTGTTTATGCGTTAACGTTCTATTTAACTTCTAAGTTCGATCTTGGCAAAGTTTTAATGGAAGGGTTAGCAGAATATGTTACACACCTAACAGAAGGAGAAAAACCGGCTGATTTTGCAAAACTTGTTAGTGAGGAATACAAGGAACATACTCTAGAGGAAATAGTTAAAGGAGCCATTGATCCTTATCAAACAGGTGCAGCAGTTATTGCATATATCGAAGAAACTTATCCAAATTTCATTGATAATTTGCTTTGTGCAGCAACAGAAGATAGGAAAACTCTGAATGGTCGCTTTTATTTTAAGGAAATGATGCAGAAGATCTACCAAAGCGAAGCAGAAAAAATTCAAAACGGGAAAGGTTTTTCCAATTGGGTAAAAACTAACTCAAGTACTGAGGATAACACTATTGAGTCTGATCATATTCAATCTGATCAACCAGTAGTAGATCACGAAGAAGATGAAGTGCAGTCAAAAGAGTAAGTAAATGAAGACAGAGCTACCACTGGTTCATTTCGTGGTTTGGAAGCACCTAAAAAACCAGTAATACATGAGCACAATGAAGAAAAAATTATTCTAAAAGACACAATCTTGAAAATAGAAAAGAGCTATGATCAAGGTTCAGAAGGAAAGCACAAGGCAAATGTAGTCATAGATTATCATGATGTAAAAGACTTGTATGATAGAGCGGGAGGAGCAGAGCAGCAATCTGTATTAAAATTTTGGCACAAATTGGCTGAATCAAATTATAAGGTTGGTGCTTTGCCCGAAGACAAATATTACTTTAAAGATGGCAAATTTGTAATTCGCGATAGTGATGCGGGAAAATGTATATTATTACCTGCGGATAAGGTATCTATTAAGATAGTGAAGGATGGCAATCATTATGATCTAGCTATATCTAATAATGATAATGGTAAAGTGATAAGTAGCATTAGTAAGATAGGTGACTTAAACTATGGGTTGCTGTCAGGTACAAATGAGGTCAGCCTAGAAACACAAGATAGCACTATATTTTTAGGTCAACATAATGAATATAACTCTTATCTGGAAAATGGCTTTGTGAAAATGTTCGATTGCGCAAGCGACCACATTTATCACGACCACAACTCGGCCTACATCTAATACAGGGAAGCAAGTATAGCTGACCCAAGCAACACGTCATACCGCGATTCATTCGCGGTATCTCTTAGCCGCTAACAAGTAGCGGGATGATGATTGTCAGGGTGTCATTTCAGTACCTTCTCCTGTCATCCCAGTAGCCCCCTTCTTGTCATCCCAGTGTCCAGACACTGGGATCTAGTTAAGTTGATGAGCATAAAAGTAGCCGTTTTATATTAAAGTACAACGTTTCTGATAATGGAAAAATGGATCCCAGTGTCAAGCACTGGGATGACAGGAGAGGGAACTGGAATGACAAGAGAAGAATTCTGAAACGACAAACCTCAAAAAAAACTTATGTAAAATCTAGCATTAACGAAAATTATACTTTTTTCATGCACATTATGGTTTTTATAATTAACGGAGAGTGTGATATGGCGTTAAGTGATTCTTTGAAGAATAAGACAGAACAACAGCTCGTAGACGACGATGCTTTTATAAATGCTCTAGTAGGAAAGCTTAAAGCAGGGGCTGATGATAATGGTGTTTATACTAAAAAAGGTGTGAATGATGAGTTAGGAAAGAAAGCTGATACAACTGCTCTAGCTACTAAAGTTGAAAAGACTTACGTCGACACTGAGCTAGGAAAGAAAGCTGATACAACTGCTCTAGCTACTAAAGTTGAAAAGACTTACGTCGACACTGAGCTAGGAAAGAAAGCTGATACAACTGCTCTAGCTACTAAAGCTGATAAGACTTACGTCGATACTGAGTTAGGAAAGAAAGCTAATTCAGCTGACTTAGCAGCTAAAGCTAATACTGCTGATGTTTACACTAAAGCAACTGCAGATATTGCGTTTGCTAAAATTGATGGTTCCAATGCAACTGATCCTGGTGTAACTGCTATGTTAGGCAAACTTATAGATGCAAATAAAGTTCTTAAGGTTGATGGCTCTAATGCAACTGATCCTGGTGTAACTGCTATGTTAGGCAAACTCACAGACAAAGTTGTTAAAACTTCAGAACTTTCAGCAAAAGCAGCAGAAAAAGAGGTTGTTGAAGCCATATTTGATGCAACAGATGGCGGTAACAAAATCTCTGAAACCAAAATAGGTACTACTTTTGCTAAGAAAAATGCTTCCAACCTTACAGATGCAGCAAACAAAAAAGCTTTCGCGGAAGCTATACTTCCTGCAAAAGATGGCAACAAATCAATTCTAGTGGATAAATTAGAAGGATTTCTTGCTGAAAATGCCAAAGCGTATAGTAATACTACAAAGACAGCAAAGGAGTTATTAGTCCCATCAGCTGCTGATTTATTACAAGATCATGATTTTAAACAGGGTATTGATCAAAGTATAAAAGAGATGGCTGTCTCAAGTAATTCAGATTTCCAAAAAAACGTGAGAGAAGTAATGTCACAACCGCATTTTGATATTCCAGCAAGTGATGATGCTGCACTTAATTGGACTTGGTAATACAGCAAGTAGTCACGCTACTTGGATGACGTCATACGGTCCTCGGATGACAAAAAAAGGAGCACTGGAATGACACCTGTAGCCCTACGTCATACCGCCGCGGTATCTTTTAACATAGAGCCCGCTAACACGTAGCGGGATGACGAATATACCGCCACGAACCGTCATACTGCCGCGGTATCTCTTAACATAGATCCCGCTAACAAGCAGCGGGATGACGAATATACCGCCACGAACCGTCATACCGCCGCGGTATCTCCTTAGCATAGATCCCGCTAACACGTAGCGGGAT
>NODE_3_length_34954_cov_81.372045
AGAGAGGGCGGTAGAACTGTTGGTTCTGGTGTTGTTTCTGAAATTTTGGAGTGAGTGTAGTAACTAAGATGAAGCAAGATATATATATTAACATTAAGGCTTTCGATTGTTCTTTATTGGAGGAGTGTGTTCGAAAATTTGTTGATGAATTAAAGCGGTCCAGTGCAAAATTATCTGGTCCGATTGCGTTGCCAAGAAAAGATTCTAAATTTATTGTTAATAGATCTCCTCACGTTGATAAAAAATCTCGTGAACAGTTTGAAATGAGAACTTCTAGGCGTTTGATTGTTTTACATGATCTTACTCCTACTATGATGCAGATGCTTACAGGTTTATCTTTTTCTGCTGGCGTAGAAGTGGATTTAAAAGTTAAGGAAGTTAAGGTTTAGGAGAAGGAAATGAAGAGAATAAATTCACTGAGGAGAATTGGTTTATTAATGACGAATATTGGTCATACTGCTATATACTCTGACAATAGTCGCATGGCTGTAACTTTATTGCATCTCAGTGAAACTCATATTGTTGATATAAAAGGACAAGATAAATGTGGCTATAATTCAGTCATTTTAGGCACAGGAGATTTTAAAAATATAGCAAAACCTCAGTTGGAATATTTAAAGAAAAAGGGTATAAATAATAAATGTAAGTTATACGAAAGTAGATTAAATGACCTGTCGGGAATAGAATGTGGTAAAAAAGTGGGAATCAATCATTTTGTGGTTGGTCAATATCTTGATATTACAGGTTATTCTATAGGTAAGGGATTTGCTGGTGTGATGAAGCGGCATAACTTCAGTGGGCTTAGGGCATCTCATGGTGTTTCTATTGCTCACAGATCACAAGGTTCCACTGGTCAATGTCAGGATCCTGGTAGAGTATTCAAAGGAAAGAAAATGGCTGGTCATTTAGGTAACAGCAGAATAACTGCACAAAATATGAAGATATTATCCGTTGATCATGAAAATAGTATAATTGCTGTGAAGGGTAATAATGTTCCTGGGTTTAAAAACTCCTATGTTTTTGTAAGAGATGCAGTTAAAAAATCTTTACATAAAGATGTTCCTTTTCCGGTAGGTTTACTGTTAGATGTAAATGATGATGCTAGTAATTTGGTAAGTTAGTTATGGAATGTAATTTAGTTAATCTATCTAATAATAATGTAGGTACTGCTCAGCTCAATCCTTTGATATTTTCTGCTAAGCAAAAATTGAGTATTTTGCATGATATAGTGAGATGGCAATTAGCGGAGAGAAGAGCTGGTACTCATAAAACAAAAGGTATCAGTGATGTCTCTGGTACAACAGCTAAACCTTATGGTCAAAAACGTACCGGTAGGGCAAGACAAGGGAGCTTGCGATCTCCTCAATTTAGAGGTGGTGGGATTATTTTCGGCCCTGTTGTGAGGAGTCATACTTATTCTCTTAATAAGAAGGTACGCAAATTTGGTTTAAAAATTGCTTTATCTCTAAAGTATTTAAATAATCAAGTGATTATTCTGGATAATTTAAATATTGATGTGAAGAAAACGTCTGAAATGTGTAAATGTATTAAAAATTTTAAATTTTCTTCCTTTTTGATAGTTGGTGATTATGGAGATGATTTGTTGCGTGCTGTTAGAAACTTGCATTATGTAGACTTAATCAAACCTATTGGGTTAAATGTCTTTGATATATTGAATCACGAATGCGTGATGTTGACAAAGGATACTTTAAAGCATCTTGAAGGTAGATTGTTATGATCAAATATAATAATATAATAAAATCTCCTATAATTACAGAAAAGGCCTCTTTTTTGAGGGAGAAGTTTAATAAATATTCTTTGTATGTTTTTGTAAATGTAAATAAGCGTCAAATAAAGTTGGCAATAGAGTCTCTATTTGATGTTAAAATTTCTTCTATAAATGTTGTTAGAATTAAGCCTAAATATAGGCGTTTCAGGGGTGTGATTGGTTGTGAAAAACAGAAAAAGAAAGTTTATTTTTCTTTGATAGATGGTCAAAAATTAGATATAATGAGCGTTTAATATGGGTATGAAATTTTTTAATCCTGTTACTCCGTCTTCTCGTGGGACTGTGTTGGTAAGTAAAGTTGGTTTATCAAAAGATGAGCCAGAAAAGTCTCTTACATCCGGTAAAAAGTCCAGTGGTGGAAGAAATAATTATGGTAGAATTACAACTCGTCATAGGGGTGGTGGTCACAAAAGGAAGTATAGAGTTATAGATTTTAAGCGTAATAGAAGTGGTCAGGGTATAGTTGAAAAAATAGAGTATGATCCAAATAGAAGTGGGTTTTTAGCGTTAATATCATATAAGGAAGATGATATTAAGTCTTATATATTAGCTCCTCAAGGTATGAAGCCTGGTGATATTGTTACATCTGGAAATGATGCTGATATTTTGCCAGGTAATTGTTTGCTACTCAAGTATATACCTGTTGGTTCTTTCGTTCATAATGTTGAGCTGAAGCCAGGTAATGGTGCTGCGATTGCTAGAGCTGCTGGTTGTTATGCGCAAATTGTTGGTCGTGATGGCCAATATGTTTTATTACGACTCAGGTCTGGTCAAATTAGGTTGATTTTATCTTCTTGCAAGGCTACTGTTGGTGTAGTATCTAACCCTGACCATAAGAATAGAAAGCTGGGTAAAGCTGGAAGAAGTAGGTGGCTTGGAATTAGACCTACTGTGCGTGGGGTTGCAATGAATCCGGTTGACCATCCTCATGGAGGTGGGGAAGGAAAAACCTCTGGTGGTCGTCATCCTGTTACTCCTTGGGGTGTTGCAACAAAAGGAAAGAAAACTCGGAGGAGAAATAAATCTAGTGATAAGTATATAAAACAATTGAAAGGTTAGTTTATGAGTAGATCTGTGTGGAAGCCTCCTTTTTGTCATCCTTCTATATTAAAGTCGGTGAATAATGCTTTAAACAAGGGGTTTGTTAACATGGCTATAAAAGTTCATTCCAGGGCTTCTGTAATTCTTCCTAATTGTTTAGGTTTAAAGTTTGCTGTTTATAATGGTAAGGATTACATTCCTGTTAATGTTAATGATCAGAATATGATAGGTCATAAGTTTGGTGAATTTTCGCCCACTCGTAAATTTACTGGGCATAGTGGTGATAAAAAGGCGACAAGAAGGTAATTGACATGAAAAACAGAGATGTAATAGTTAAAGCTGGTTCTAGGGTTTTAAAATCAACTCCTCGTAAATTGAATTTGGTTGCTGGTTTAGTACGTAATAAAAAAGTTTCTTTTGCCACTGTGCAATTAAGATTTTGTGAAAAGAAAGCTGCGGGTCTTGTAAGGAAGGTATTAAATTCTGCGATTGCTAATGCTCAATATAATTATGGATTGGATATCGATAATTTATATATAAAAGAAATTTCAATAGGTAAGTCTCTTACTTTGCGTAGGGTATGTCCAAAAGCTATGGGTAGAGCTAATAGAGTTAGTAAACGTTATAGTAATATAACTGTAAAATTGGGGGAAATTATATGATTCATAAAAATAGAAAATTAATAAGGAAAGTGCAAAAGTATGGGAAACGTTAATCCTAAAGGATTTAGGTTAAAAATAATTAATATTTGGTTGTCTGTTTGGTATGCTGAGAAGGGTTATAAACAAGGGTTGCATCAAGATTTATCTATTCGCAGTTATATAAATGAATCTTTTAAGCATGCTGGTGTTTCTAAAGTAATTATAGAGCGTACAATCGATTTGGTGTCTGTAATAATACATTCTTCTAGACCTGGAGTGATAATAGGTAAGAAAGGCTCAGATATTGAGAAGATAAAGCAAAAAATAGCTGAAAAAGTAAAAAATAATGTGGAAGTGAATGTAGTAGGAGTTAAAAGGTCTGAAATAGATGCAACTTTAATATCAAACAGCATTGCGCAACAGTTAGAAAAAAGGGGTTCATTTAGAAGAGCGATGAAAAAAGCTATTCAAAGTTGTTTGAGGATGGGTGCTAGAGGTATTAAAGTAAGTTGTTCTGGACGCCTTGGCGGAGCTGAGATAGCTCGTACTGAATGGTATAAAGAAGGTCGTTTGCCTTTACACACTTTACGTGCTAATATAGATTATGCTTTTTGTGAAGCAAAAACTATATATGGTATTATAGGAGTTAAGGTTTGGGTTTATATTGGTAATTAAGGTATATTGAGATGTTTGTTCCCAAAAAGAGTAAATATAAGAAGGTATTTAAGGGGCGAATTAAGGGTAATACAAAAGGTGGTAGCACATTATCTTTTGGAGATTATGGCTTAAAAGCTGTAGAAGCAGGTAGGATTCAGTCTAAGCATATTGAAACTGCAAGGCGTGTAATATCTAGAACATTAAAACGCTCTGGTAAAGTGTGGATAAGAATTTTTCCTGATACCCCTGTTAGTAAAAAACCGGCAGATGTACGTATGGGTAAGGGAAAAGGTAGTGTTGAATTTTGGGTGTTTAAAGCTAAGCCCGGTAGAATGTTGTTTGAAATTAGCAGTGATGTTTCCATGCATTTAGCAAGATTGGCGCTTGAAAAGGCAACCGCTAAGCTTCCTATGAAGTGTAAATTTGTATCTAATCATAATTAAATGGAGTTGCAATGGATATAGCTGACATTGAATCGAGGTCTTCACAAGAATTGCATGAAACTCTTGTAAATTTGAGAAAAGAGTTTGTTAATTTGGTTTTTCAAAAGAAGTTGGGGCAGTGCAACAATATTTCGCGTTTTAGCTTAATAAGAAAGAGCATAGCTTGTATTCTAACTACATTAAATAAAAGAAGAAGAGAGGAAAAGAATGCCTAAAAAGGTTTTTTGTGGTACTGTAACTAAGGCTAAGTGTGATAAGACTGTAAAGGTTTCGGTATTACAAGTGTATAAGGATGAGCTGTATAAAAAGGTTATAAAAAAATACAAGAAGTATACAGCACATGATGAGAATAATAGTTGTAAAGAAGGGGACAAGGTTTTAATACAAGAACATAAGCCTATTTCTACTACTAAAAAATGGGTTGTTGTTAATAGCTCACATTGAATAGGATATTTATATGATTCAAAAAAATACATTGTTGGAAGTAGCTGATAATTCTGGTGCGCGTGCAGTGCTTTGTATTGGTTTATTGGGTGGTAGAAAGTTTGCATCTATAGGTGACACAGTTATTGTATCTACTAAATCTATTACTCCAAGAGGGAAGGTTGAGAAGGGAAAAGTATATAGAGCAGTTGTGGTAAGGGTGAAAAGCCCTATTAGAAAATCTGATGGTTCTGTAATTCGTTTTTCTAGCAATGCTGTAGTTTTGATTAACGATCAAGGTGAACCACTTGGCACTCGGGTATTTGGTCCGGTAAAAAAGTTATTGTCTGGTTCTTTTATGAAGATAATGTCATTAGCTGTTGAGGTTTTATAATGAGTGCTAAAATAAAAAGTGGTGACGACGTTATAGTTTTAACTGGTAGAGATAAGGGAAAAATTGGTAAAGTGATTAAAGTTGTGGCATGTGATGCTAAAAAGAAAGTAATTGTTTCTGGGGTAAATGTACATAAGAGACACACTAAACCAAAAGCTGGTAGTAGTGGTGGTATATTAAATAAAGAGTTAGCTATTGATATATCCAACGTTGCAACATTGGACCCTAAATATAAAACTCCAACTAGAGTGGGGTTTAAGGTTATAGACGGTAGAAAAGTGCGTTTTGCAAAAATTTCTGGAGAAGTGATAGATTAGGTTGATATGTTTAAAGAATTGTATAAAGATAGCATAGTAAAGTCCTTAAAGGATAAGTTTAATTACAGCAATATAATGCAAGTGCCTAAACTTGTCAAGGTGTGTATCAATATGGGCGTTGGAGATGCTGCTACAGATAGTAAAGCAATAAATGAACCACTTGATAGCCTATATTTGATTGCTGGGCAGAAGCCTTTATCAACTTTTGCAAAAAAATCTATTTCTGGCTTCAAGATCAGAAAAGGTGCTACAGTAGGTTGCAAAGTAACTTTGCGTAGAGATAAAATGTATGAGTTTTTAGAAAGATTGATATATATTGCTTTGCCAAGGGAAAAAGATTTTAGAGGATTTAGTGTGAAGCAATTTGACGGTAATGGTAATTTTTCCTTTGGTATAAAGGAACATATCTCGTTTTTAGAAATAGACTATGATAAAATAAGTAAAATTAGAGGTATGGATATTAACATTATAACAAGTGCAGTTAGTGATAAGGAAGCAAAGGAATTATTACTGGCTCTTAAATTTCCTTTTTTTGATTAATTGAGAGGAGAAGTATATGGCAAAAAAATCTATGATAGAAAGAAATCTTCGCAGAATAAAGCTGTGCGATCAATATAAAGAAAAAAGAGAGAAATTGAAATCTATAATAAATAATAAGAATTTGTCTATTGTAGAAAGGTTTACAGCTCAAAATAAATTAATTAAAAAATTGCCTAGAAATTCTTCTAAAACCAAAATTAGAAATAGGTGTGCTTTAACTGGGAGACCAAGAGGAGTATATAGAAAATTTGGTTTATGTAGAATTGTTTTGCGTGATTTATGTTCTTTTGGGCAAGTTCCAGGAGTTACAAAGTCTAGTTGGTAAATATAATATAAGGAGTATATTGTGGCGTTATCTGATAGTATTGGTGATTTTTTAACAAGGATACGTAATGCTCAATTGGCAATGCATAGAACAACAAGAGTGTTGTTTTCTAAAGTGAATTCTTCTATACTAAAGATTTTAAAAGATGAAGGGTATATCCTTGATTATGAAAAGCAAGTTGTAGATAATTTACCTTCTTTCATTGTAAAATTGAAGTATTATGAGAAGTCACCTGTAATTAGTGACATAGTTAGGGTGTCAAAGCCTGGTTGTCGTTGTTATTCTAAGTATAAGGGCATTTCTAAAGCATATAATGGTCTTGGTATTTTTATTATATCGACACCCAAAGGAGTGATGACTGATTATAATGCACATAAGTTAAAGGTTGGAGGAGAAGTTTTGTGTCGTGTGTTTTAAATAATAGGAGAAATTCATGTCTCGTATAGGTGCTGCTCCTATCAATATTCCTGCTGGTATTTCAGTTGAATATAATAATGGTAGGATGTTAATAAAGAGTGCTAAGGCTGAAAAAGAGCTTAGCTTAATCAGTGATGTTGTGTGCCGGATTGTTGATAATCAGCTACTCCTTTCTGTGGATCAAGATAAATATGATTATGATGAAATAAAGCCTATGTGGGGCACTTATAGGAGTAATATTAATAGTATCATCAACGGCATGGTTGATGGTTTTTCTGTTAATCTTGAGATTAACGGTGTGGGATACAAGGCAGAGTGTGATGGTAAGTATTTGACTTTGTATCTTGGTTATAGCCATAATGTAAAATATAAAGTGCCTAAAGATATTGAGATTAAGTGTATAAAGCCAACTCACTTAGTAGTTAGTGGTATGGATAAGCAAAAAGTCTATATGGTGGCATCTGATATATGCAGGATTAGGAAGTATGATCCTTATAAAGGTAAGGGTATTGTAATAAAGGGTAAATTTATGTTGCGTAAAGTTGTAAGTAAAAAGAAGTAATTAAGATGAGAAGGTTATATAATTTTTTAAGTAACTATGAAAAAAGGAAGTTGCGTAATAGAGCGAAACTTGACAAGAGCGCTGAACGTTTGCGTATATCCATATTTAAATCTAATAGGCATTTTTATGTCCAGTTAATTAATGATGTAAAAGGAGTAACTCTCACTTCAGCTTCTACTTTGGATGCTAAAATTAAGGATGTATGTAAAGGAAAAGTCAATGCTGAAACTATAAAACAGGTTTCTTCTTTAGTGATTGAGCGCTTATCTGGTCTGAAATTAGAACAAAAGCTAGTATTTGATCGTAGAGCGTATAAATATACAGGATTAGTTTCTCAATTTGCTGAGGCTTTAAGAAGTTCTGGATTTGAGTTTTAGAGGGTTTTGAATATGGCTATAAAGAATTTACAAAATAATAATGATTTATCAGAGCTTTTAGTTTCGGTACGAAGAGTGATAACGGTTACCAAAGGTGGTAGAAGATTTTCATTTTCAATTTTGGTTGTTGTTGGCGATGAAAAGGGCAGGGTAGGATGTGGAATAGGTAAGCACGCAGAAGTTGCTGAAGCAAGAGTCAAAGCTGTAAATGCTGCAAAGAAATCGATGGTTAGAGTGTACTTGCGTGAAGGTAGAACTTTGCATCATGATATTAAAGCTAAATTTTGTTCTGGTGAGATAGTTTTAAGAACCGCAAGAGTCGGAACAGGTATTATTGCTGGTGGAGCGATTAGATCAGTTTTTGAGGTGTTAGGTATAAAGGATGTGGTAGCTAAATCTACTAGATCAAATAATCCTCATAACGTTATATGTGCGGTGTTTAAGGCTTTTGATAGTATGTTATCTTCTCGTCAGGTAGCAAGCAAAAGAGGCAAAAAAATTAGCGAGATAGTTGGAAACAGGTAAAGTATGAATAATGCTGTAAAATTAAACTCTATATTTACTAAGTTATCTAAGAAAAAGAAGCCTAAGTTGCTGGGTAGAGGTATCGGTTGTGGTAAAGGTAAAACATCCGGTAGAGGGCATAAAGGGCAGAAGGCTAGAAGTGGAGTTTCCATAAATGGTTTTGAGGGTGGACAACAGTCTATATATACTCGTTTGCCTAAAAGAGGTTTTAAGCCTATACGTAGGAACATATATTCTATAATTAATGTTGGCGATATACGGCGCTTAATGGAAGCTAAAAAAATAGTGAAAGACTCTGTTATAGATAAGGAGAGGCTGTATAAATTAGGTTTTATAAAGTCTATTAAGGATAAAATTAAACTTCTTAATAAAGGTAAGTTGAGCGAAAAATTTGTGTTTCATGTTGATTTTGCGTCAGAAGCTGCAAAAAAATCTATAGCTTCAGTTGGTGGTAGTGTGGAAATACTATCGTAAATCATGGGCAATAAATCCGCATTTAATAGCTTGGATCCTACGTTGTTATATAAAGGCGATTTATTAAAACGTATATTTTTTACGCTAATAGCTTTAATTTGCTATCGCTTGGGTACTTATGTGCCTATTCCTGGAATTAATCTTGATGTAATTAATGATATATTTCCCAAAGAGGGCTCAGGTGTTTTTGGAGTATTTAATTTATTTTCTGGTGGTGCATTGGCTAGAATGACAATTCTAGCATTGAACGTTATGCCATATATAATGGCTTCTATCATTATTCAGTTGCTTTCTTCTGCGATTAAAGGAATGAAGGAAGTTAAGAATGATGGAGAGTCAGGCCGTAGAAAGATGAATTCTTATATACGCTACCTGACCATAGTAATTTGTGTATTTCAATCAATTCCAATTTTGGTTGGATTGGAAGGGATGAATAGGGAAGGGGTATTGGTTGTAATCGAACCTGGTGTTATGTTTCGTACAATAGGTGTTTTCAGCCTTTTAGGTGGAACTATGCTTTTAATATGGCTTGGTGAACGAATCAGTGCTAGCGGTATAGGCAATGGTATCTCATTAATCATTTTCACGGGTATAATATCAGAGTTACACAGCGCTTTGTCATCTCTGTTAACGTTAAATAAAAACGGTAGCGTATCGTTATTTATTATCCTTTTTGTTTTGGTATTGTTTTTTTTGCTGCTAGTCTTAGTCATTTTTGTAGAGTCTTCTTATAGAAAGGTTATTGTTCAACATCCTAAAAAACAATTTAAAAGATTACATAATGACGATTTTACTTATATTCCATTGAAGATTAATTTATCTGGTGTAGTACCAACCATTTTTGCTAATGCAATTTTATTGACACCTATTTCAATTGCAAATTTCTATAAGGGGCACGCTTTTTCTGATTTTATTTTAAATTACTTTATGGCAAATAAAGTAGTATATATTGCAGCCTATTTGGTGCTGATAGTATTTTTTAATTTTTTCTATACCAATTTTATATTTAATCCAGAGGAAAACGCAGATTTTCTTAAAAAAAATGGTGGTTTTATACCTGGTAGAAGGCCTGGGAAACATACTTCTGATTACCTTCAAGATATAGTTTTTAAGTTGACATTCATTGGCTCTGCGTATTTGGTAGTCATATGTACTGTACCTGAAGTTATGAGATATTATTATGATATACCATTTATTTTTGGTGGGACGAGTTTACTGATTATAGTGAACGTTATTACTGATACTATTATGCAAATACAATCTTATATTTTTTCGAATAGGTACGATAGCTGGATAAAGAAATACGAGTCTAAAACGAGGAAAGTAAGATGATCATTACGATTTTTGGTCCTCCAGGTTCTGGTAAAGGTACTCAGTCAAGCTGGTTAATAGCAAAATATAATTTAAAATTAATTTCAGTGGGGGATTTATTAAGGAATATTATATCTGATGGCAGTGAGTTAGGTAAAAAAATAAAGGGTACTGTGGAATCTGGTAATTTAATTCAAGATGAAATTATATGTGGATTATTGCATGACCAGCTTGCATTAATGGATGATAATTGCTTATTAGATGGTTTTCCGAGAAATTTAAACCAGGCTCATTTTTTGACTCAAGTTTTGCAAGAAAAATATAATAGGGATGTTGATATTGTAATTGAACTGCAGCTTGACGATAATATTGCAATCGATAGATTAAAAAATCGTCTCGCGTGTTTGGACTGTAAAAGCATATATAGTGTATCTTCTTTTAAGAGTACTACTTGTGCTAAATGTAAAAGTACGAGGTTAGAGAAAAGAATTGATGATGCTGATATGTCTGCAATTAATAAGAGAATAAGTGAATATCACCTTCAAATGAAAGGTTTACGCGAGTATTATAAAGGCAAATTATTAACAATTGACGCTAATTTGAGTGTTGATAAGGTAACGCAAGAGATTGAAAGTAAAATTTCTTGTAATTTGGTTTGACTCTGAGTTGTTTTATGGTATAAATTAAGAGTTGTTATTAATAAAGTATCGAGGTACCAGTGGCACGTATTGCAGGCATAAATATTCCAGTGAGGAAATGTGTTCCTTTTGCATTAACTTATATATATGGTATAGGTATTGCTACTGCGAATGTAATTTGTCACGCTTGTGAAGTTGATAAGCGCAAACGTGTTTCAGAATTACGAGATGAAGAAATAGAAAAGATCAGCAGTTTCATTAGACAAAATTATGTTATAGAAGGTGAGCTCAGGAAAGAAGTGGCTATGAACATAAAATCTTTAGTGGAAATGGGATGCTATAGAGGAGTGAGACATAGAAAAGGTTTACCTGTGAGAGGGCAAAGGACTCATACTAATGCTAAGACTCGTAAAGGTAGATCTCGGTTGCCTATTGCTGGGAAAAAATAAAATTTATTATTATTGTGAGTTTTAATGAAAAAAGTCAAAACGGTTGGTAAGAGTACAAAGGAGTTTATTACTGGTGTTGTTCATATTCGTGCAACTTTTAATAATACTTTTGTAAATGTAACTGATGTTCATGGTAATACGCTATGTCAAACTTCTGTGGGTGCATGTGGTTTTTCAGGTTCGAGAAAATCCACACCTTATGCTGCAGGTAAGGCTGCGGAGGCTGCTGCGAAGAATGCAATGGAGAGATTTGGTATGAAGGTTGTCTCTGTAATAATTCGTGGTCCTGGCTTTGGTACCGAAGCTGCGGTTAAAGCATTTCAGAGCTGTGGGTTGACTGTGACTTCAATTGCAGATAAAACCGCAATTCCTCATAATGGGTGCAGGTTAAGAAAAAAAAGAAGAGTATAGGATATTTGAAAAGGTTGTTTTATGTATTACAATAATGATGTTTCTCTCTGTAGCAATTTAGATAAATTGATTAAACCTAGTTCAGTTAAGGTAATATCAGATGATTCAAGTGAAAAAAGTGATATAGTCCTAGAACCGTTGGAAAGTGGTTTTGCTTTAACATTAGGTAATGCATTAAGACGTGTAATGTTATCTTCTCTTAAAGGTAGTGCTGTTTATGGAATAAAAATTGAAGGTGTAACTCATGAATTTACTTCAATTCAAGGGGTAAGAGAAGACGTAACTGATATAGTATTAAATATGGGCATGTTAAGGTGTAAATTAAATGGTGCTTCTAATAAATGCTTAAATTTAAACGCTAAAGGGCCTTGCCAGGTGTTAGCTGGGATGATAGAAACTGATGATCAATGCTCTATTGTTAATAAAGATTTGTTAATATGTACGCTGGGGCAAAATGTAGAGCTTAACATGACCATATATGTGGCTAGCGGAAAAGGTTATCTTCCTGTAACTAAGTATAAAGAAAATGAACTTGTGAAGCTTATGAGTGAACAGGATTTAATTGGTTTTATTCCAGTTAATGCTTTGTATAGCCCTGTCAACAGGGTTTCGTACAGGGTAGAGAATAGTCGTGTTGGCCAAGTGACTGATAAGGATAAGCTGATATTGTCAATTGAGACTGATGGTACAATCTCTCCAAGTCAAGCTGTTGACTCTGCTGCAAGAATATTACAGGAGCAACTTCAGCCCTTTATTAGTTCTGATGTAAGTTATAAAAAATCGCAGGTTTCTTCGTCTAGTGGTGCTAAAGATTTGGGTTATGACCCTGTCTTATTGCGTAAGGTAGATGAAATGGAGTTATCTGTCAGGTCTCATAACTGTCTGAAAAATGAAAACATCACTTATATAGGTGATCTTGTGCAAAAGACAGAAGGTGAAATGTTAAGAACTGCTAATTTTGGCAGGAAGTCTTTGAATGAGATTAAGGCAGTTTTGGCTAATTTTGGCTTGTCTTTGGGTATGAATGTGCTAAACTGGCCACCTAAGGATATAGATGAGTTGGCTAAACAACATACTGATGAAGATTAGGTGATATATGAAACATGGAATAAAAAAACGTAAACTATCTCGTTGCACTGAACATAGATTATCGACATTAAAGAATTTATCTATCTCATTAATTAACCATGAGCAGATTGTAACTACTTTACCAAAAGCTAAGGAACTTCGTCCATATGTCGAAAAGTTTATTACAATTGCTAAGAATAAGAATACTTTACATGGTAGAAGACTTTTGCTTTCACGCCTTCATAATAGTAAGTTAGCAGTTGATAAGTTATTAAACGTCTTAGCCAGCCGTTATCAAGATCGTAAAGGTGGGTATTCTAGAATAATAAAATTTAGCACTCGAAAGGGTGATTGCGCTTCAATGGCAGTAATAGAATTGGTTAATAGGGATATTGCAGCAAGAGGTAAGGTTTATAGTAAAAATAGAGAAGGAGGCAAAGTAGTTACACAAAGTTAATTGTTATCATAATTGTTCTTCTTATGGTAAGTAGGTTACGCTACTTTGTAGGTTACTTTGGCGAATTGTTGGTTTTGGCATATTTAAATCTGAAATGGTATAATGTTATAAAACGCCGTTACCGTTGTAAGTTCGGTGAAATTGACTTAATTGTATCTAAAAAAAAGGAGCTGATTTTTATAGAAGTTAAAACAAGTTTACTTGGAAAAGAAATACCGATATCTCATCTTCAATGTCAGTCTATTATAAATTCTTCTAAGTATTTCTTAAGTACAAACCTTAGTTTTTTAGATTATTCAGTCAGATATGATTTATGTTTTCTTTCCTTAAAGAGAGGACCTGTTTATATAAAAAATGCTTGGATTGAAAAATAGAAGATTTGTAGCTGAATTAATTTAGATTTACTGGATTTAATATGAAAAAGACCCAATACAATAATTTAGTTTCATCTTATGCTAGAGTGCTGTTTCATGTCTCAGGAAGCAGGTTAGGTATTATAAGGAAAGAAGTAGAATTTTTATTGGCTTTTTTTAAGGATCAACGTGATGTTTTTGTGTACCTATCTCATCCTATGATTTCTTTTGCACACAAAAAAGAAGTGATGCTTTCTATAAATGAGCACTTGAGTGAAAATTTAGTAAAATTTATTATGGTTATATTTGCAAACAAACGCTCTAGTTTATTGATCCTTATATTAGAAAAATTCTTAAGTCTTGCAAAAGAAAATGAAAATGAATTCGAAATTACTATAAAGTCAGCAGAAGCTTTAAAGGAATCTGATATAAAAATAATTACTGAATCTTTGAGCTTTCTTGGTAAAATAATAAAAGTAAGCAATGTGGTTGACTCTTCTATACTAGGTGGCTTCGTAGTTAGGTATGGTTTTAATTTGATCGATGCTTCGCTAAAAAGTTACTTAGATAGGTTAGTTGACTTAAGTAAAATGGAAATATTAAAAGTAAGGAATTTTGTATGAAGAACAGTATGAATGTTTCTGAGATAGCAAGTGTAATAAGGGAAAAAGTTGAGACGTTTGATAATCCTATAAAGCGAGAAAATATAGGTGAAGTAATTTCAGTAACAGATGGTATCGCATTGGTTTATGGGCTGGAAAAAGCAAAATTCGGTGAAAAGGTATTTTTTGCAAGCGGTGTAGAAGGAATAGTTCTTGATTTAGATCATGATACGGCTGGAATAGTTGTGCTTGGTAATGACCGTGATGTGAAAGAAGGGGACGTTGTAAAATGTAGTGGTGATGTTGTGCAGGTGCCTATAGGGCATGAATTGTTAGGGAGAGTTGTAAATGCGTTGGGCCATCCTATAGACGACGGTGGGGAAATTAGAGCCAAAAACAGAATGGATATAGAATCTAAAGCGCCAGGCATTATTGATCGTAAGTCTGTGCATGAGCCACTGCAAACAGGAATTAAAATTATAGATTTGCTAATTCCAATAGGTAGAGGGCAGCGTGAATTAATTATTGGCGATAGACAAATTGGTAAAACTACTATTGCGCTTGATACTATTATCAATCAGAAGAAGATTAACGATGAGGTAAACGAAAATCAAAAAATTTACTGTGTTTATGTTGCTATTGGACAAAAAATTTCAACAGTAGCAAAAGTGGTAAATAAGCTGAAAGAAAGCGGAGCATTAGAGTATACAACTGTAGTTGTGGCTAGTGCATCTGACTGCGCGCCTATGCAATTTTTAGCACCTTATGCTGGTTGCACTATTGGGGAATTTTTCCGTGACAATGGAATGCATTGTTTGATTATATATGATGATTTATCTAAGCATGCTGTGGCATATAGGCAGATGTCTTTATTGCTCAGACGTCCTCCTGGTCGTGAAGCTTACCCTGGAGATATATTCTATGTACATTCTCGCTTGCTTGAAAGAGCTGCTAAAATGTCTGATAAAAAAGGGCAGGGGTCTTTAACTGCTTTGCCGATTGTCGAAACTCAAGCTGGTGATGTATCTGCGTATGTGCCAACAAATGTTATTTCAATTACCGATGGGCAGATCTTTCTTGAGTCTGAATTATTTTATAAAGGATTTCGACCTGCAGTAAATATAGGTTTGTCAGTTTCACGGGTTGGTTCTGCTGCACAACTAAAGTCTGTGAAGAAAGTTGCTAGTTCTATAAAGCTAAGCTTAGCTCAGTATAGAGAATTAGAAGATTTTGCAAAATTTGGTTCTGATCTTGATGCTAGTGTTCAATTATCCTTGAATAAGGGTAAATATCTTGTCGAGTTATTAAAGCAAAAACAACATTTACCTATGTCAATAGAAGAGCAGGTAGTGCTGATGTATATTTTTTCTAACCTATATAATCAGTTAAGTAAAATACAAATAAGTTACATTAATAAATTTGAACATGATCTTATTAATTATTTTCATACTGTACACCCTGGGGTTTTAAAAAAGTTGTCAAATGACATGAGTAATGATATAAAAGGTGATATTTTTAACATTGTGAGTAATTTCGTTACTCAATTTAATTGCGTTTAGGTGGTGATTATGGCTTCATCCATTATTAATAAATTTCCTATGACGAGGGAAGGTTTTGAGAATATGCAAGCCGAACTTGAAAAATTAAAGGAAGAAAAACCTTCTGTGATACAGGCTATTTCTGATGCTCGTGATCAAGGTGATTTGTCTGAAAATGCAGAGTATCATACAGCACGGGAAAGGTTAGGTTTTATTGAAGGCCGTATAATGGAGATAGAAAGTAAGCTCTCACATGCGGAAGTAATAGAAGTAAAAAATTTGTCTGGTGATTCAGTAATGTTTGGTGCAACTGTGACATTAAGCATGCTGAGTGATGATGACAGTGAAGTAGAATATACTTATAAAGTTGTTGGTGAATATGAAGCGGATGTTTCAAAGCGGTTAATATCTACTAGTTCACCACTCGGGAGTGCCTTAATCGGCAAAAAAGTCGGTGAGTATGTGGAAGTGACAGTGCCAAATGGAGAGAAATTGTATAAAATAGTTAAGATTGAATTTAAGTAAATTATTATGGTACAGGCCACTTATGCTTCAATGAGTCTACCCGGTATTTCTTCTGTGGAAGATGTATTGGAGGATGCTCGTTCCGGTAAATTATTCATTTTAGTTGATGATGAAAATAGAGAGAATGAAGGTGATTTGCTTGTCTTAGCTGAAAAAGTAAAACCAGAACATATGGCTTTTATGGTTAGGTATGGTACTGGCATTGTATTTTTAGCTATGACAAAGCTTCATATGAATAAACTAAATCTTGAGTTTATGAAGAGAAGTAATGTGGATGAAAAGCTTACTCCTCATACTGCATTTACTACATCAATTGATGCGCGTTATGGCATTACAACAGGTGTTTCTGCTCATGATAGAACACATACGATACTTACCGCCATTGATGAAAAGAGTACTAAAGATGATATTATTACTCCTGGGCATGTTTTTCCTATTATTGCAAATGATGGTGGGGTTTTAGCACGTAATGGTCATACTGAAGCAAGTGTTGAAATAGCAAAGTTAGTTGGCTTTAGTCATGCAGCTGTAGGGTGTGAATTGGTGAATGATGATGGCTCTATGATGCGCTTACCTCAGTTACTTAAATTTGCTGAACAACATAAAATTAAGTTAACTACCATCGACAAACTTATCAGTTACGTTAAAAAATTAAACTAGCATTTATAAATTTGTATAATTTAAGTGTTAAAATATAGAATTCCTATAAATTATACAAGCACAGAATTTCCATGTTTAGAATTGCTAAGTTTTTGACCTTATTGTTCTTTTTTGCATATTATAATAATGCTTACTCTATTAACATTATTAGAGATAGTGAAGTGGAAGCAATAGTGAAAGAGCTAGCGCAACCTTTATTTTTCGCTGCAAACATTGATAGTGACCGAATGAAAGTTTTTATAATTAATGATAATTCGATTAATGCTTTTGTAATTAACAACAACAGTATCTTCGTTCATTTAGGACTTTTACAATACTCGGCTAAACCTTATGTCCTGCTTGGTATATTAGCACATGAGATTGCTCACATATCTGCTGGTCATATATTGCAAATGAGTAGTGCTATGGGTTATTTTCAATCGATAGCAATGATTAGTTATATGGTAGGATTAGTTTCTAGTATTATCATTAACCCTCAGGTTGCTGGTGCAATTTTGCTTAGTGGTGTAGCACTCAGTTCAAGGCTATTTTTTAACTATTCTCAAGAGCAAGAAAGTGTAGCAGATAGCTATGCTTTAAGGTACCTTGATGAATCTGGCTATGATAATTCAGGTATGAAAGAGATTTTTGATTATTTTAAAAGTATTGAGCATGAGAACACCGAGGAATATTTCCGCACTCACCCACTTAGTGAGAAACGCATATTTGCTGTGCAAAATTATAAGGTCAAAAACAACGTAAAACCAATTTTTGCGGATAAGTTACTAAAGTTTGAGCGTGTGGTTGCAAAGCTAGACTCTTTCTTTGCTCCTATTCATGTGTTATCTAATAAATATGAAAATAATTCTGAGTATGTAAATGCTATAGTTTGCCATAGGCAAGGAAAGATAGAAGAGGCTATTGCTAAAGTTAATTCATTGATTCAAGAGTCACGCAATGACCCATACCTATATGAATTAAAAGCAGAAATGCTATATAAGGCCGGAAATTTAAGTGAAGCAATAAAAATGTATGAGGAATCGCTTAGGTATTTATCTGAGAAAAACAGTTATTTAGTGAAACTTGCATTATCTCATACTTTATTATTACACGGTGATGCAAAAAAGGCGATTTTTTACCTGGAGCAGATTTTGAATGTAGAATCAAATAACGCTTTTGTCTGGAAATATTTAAGCATTGCATATAAATGTGAAGCTGATACGGCAATGCATTATTTTGCCTTGACAAAAAAGGCTTGTATTGAAGGTGATTTAAAGCAATTTACAAAATATGCTGAGCTAGCTGTTAAAACTCTACCAAAAGATAGTCCTTATTTGTTGCAAGTTGAAGATATGAAGCGATTTAATGGATAACAAAAAAGCATTTCTGCACTTTTATGGGTTTTTTCCACACTTTTCCAACATAGCTTTTGCTTCATCACTTACGTTGGGCATAATTTTCGTTATGATAGTTTTAGCGCCAAAAAATACACCACAGAACATGCCTAGAGCAAAGAGGGCTGGCCACGGCATCCTGCCAAATATTGCAAGCAAAGCTGCACCAATTATTACTACCGTCATAAGTGGACCGCCTATTCCCCAAACATAACCAATAATATTGCATATTACTTTAGTTGTGTCATCCATATCAGGACCAGTGGTAGCTGCATAACCTGAGAAAGAGAAAAGTAATACTACACAAAAAACACTAAAAAATCTTTTTATTATAGAGCTCATTTTCTTGCCTTTAAATAATAAATTAACGCAAACGCAAACCTACACATATTTTTATTTTAAAGTAAAAATTATAATTTGTCCATACATAAGTGTTGCTACATAAATAACCCACCATTAATGTTAAGCACATGCCCTGTTATATATTTTGCTTCATCACTTGCTAAAAATAAGACCCCTGCTGCTATTTCTTCCCCTGTTCCCATTCTTTTCATTGGGATATTATCTAATATTTTTCCCTTTTGTCCTTCATTTAAAACTTCAGTCATTTTAGTATCTATAAACCCAGGAGCAATACAATTTACTGTTATATTACGACTTGCAACTTCTTTTGCTATAGATTTGCTCATAGCTATTATTCCAGCTTTAGACGCTGCATAATTTGCTTGCCCGGCGTTTCCTGTCAGCCCTATTATTGAGGAAATATTTATAATTCTTCCCCAATTATTCTTAATTAGTCTCTTACATGCTTCTCTACTCAGCTTAAATGTAGAGCTCAAGTTAATATCAATTACTTTTTGCCATGCTTCATCTGTCATTCTCAATAATAAACTGTCTCGCGTAATGCCCGCATTGCATATAAGCCCGTCAAAGCCTTCCATCAACTCGCTTGCTCTATTTACTAGTTGATTTACTTCCTCAGCGTTTGATAAGTCACAAGGGAGTATTTGCATATTTTTTTCATATTGTTTAGCAACTTCTTCGAGCACTTCTTTTTTTGTGCAAGAAATACATAAAGTTGCTCCGGCTTTGTGCATAATTTTTACAATTGCTTGCCCTATTCCGCCTGATGCGCCAGTGATCAGGAACTTTCTGCTTTCCAATCTAAACATAATAACTTTATATTATCTTAATTCCTAACAGAATATTGACTGGTTGGCAATAGATTTCTCACATAATATAAGTAACTCAGATATTCACAAAATAAAGGAAAAGTTATAATAAAGTTAAACGTCAAAAAATTTTAAAAACATAGTTGATGCAGGAATTGTTACTAAATAGTTTATTCTGGTGCTCTGCAGTCTAAATGGAATGCCTAAATTATAGATTCTTTGTTTTTGTGTGTTATCTTGAGTTAACACAAATTCACAGTAGTATTATGATAAGTAAGTTGAAAAAGCTTAGCACTGGATTTTCTTTGACAGGCCTGATTGGCCATAGTGATAATATAAATATGCAAGGAGCAAAAAATAAAAAGAAGAAGTACCCGAAATTTTTGGATAAGACGTTTGCATTGATTGATGCAGTGATAAATTTTATTTTAAAACGCGAAAGTAATAACGTAAATGAAGTTCTGAGAGTAACATGGGGACCACTATTTTTTGGTCTGGTAGTAATACTCATCTTTTTTGGGGTAGGTGGTATTTGGTCGGCTATAGCTCCAATTGACGGTGCGGTGCATGCAAGTGGAGAAGTTATTGTATCTTCAAATAGGAAAATAGTTCAACACTTGGGCGGAGGAATAATAAGCAAAATTTTAGTCAAAGAGAGCCAAGCAGTTAAAAAAGATGAGCCTCTAGTTTTGTTGAGTGATGTTAACGAGAAGGCGAATTTAAGTATTATCAAAGAGAAGCTCTTATCATTTTTAGCAACAGAAGCAAGGCTTATTGCAATCAGAGGAGATTTAGACACGCTTGAGTTTTCTGATGAGGTTAAAAAATTATCTCACGATGAACTTGTAAATAAAGCGATAAAGAATCAAGTAAAGTTGTTCAACTCTCAGAGAAAGAGCATATTGGGAAAAACAGACATACTGCAACAACGTATAAAGCAGTTAAATGATGAATTAGCTGGACTAAACTTTCAACTAAATGCAGCTCATAAGCAATATGACTTGATAACTGAGGAGTTGGAAACAAAAAGGCAATTACTTGATAGTGGCCATATAAGCAAACCGCACATTTTAGCTTTAGAAAAACAGTTTGCTGAAATTGAAGGCAGAGTTGGACATTACCGTTCTGCAATATCTCAAGTGCAGCAAAAAATTGGAGAGAACAAATTAGAAATTATAAACGTGAGAAATGATTCTCAAGAAAGAGCAAACGCTGAACTTAAGGAAGTTAGTACGTCTATTGCAGACTTGAAAGAGAGGCTGATGGTTGCTGAAGATTCATTAGCACGTACAATAATTAAATCCCCTCAAGATGGGATAGTCACAGATATAAGATACCATACTGAAGGTGGTGTTATACAATCTGGAGTTCCAATAATGAGCGTAGTGCCATCGGATGATGACCTAATAATAGATGCTAAAATTCAGACCAGAAACATAGAAGAGGTACTGTCAGCACAAAAGAAAGATAGCAACATAGTCTCTATTGATGGGCTAGAAGGGCTAAAGGTTAAAGTCCGGCTGAGTGCTTACAGTGCACGTCGTTTAAGTTTAATTAGTGGTATAGTAAGCCATATTTCTCCTGATGCTCTTGATGATCCAAGACTAGGGCGTTATTATTCAGTGCGTGTAGTGATACCAAAGTCAGAGCTTGCTCAATTTAAAAATGTATACCTATACCCTGGTATGCCAGCAGAAGTGTACATAGTTACTCAATCCCGTACTCTTTTATCATTCTTGTTTACGCCTATAATTGCAACAGTCGATAGGTCTTTTATAGAAAGGTAGCTCACTCGTTAAAGTAGTAGTGAAAGTGCCGTAATAAAATTTAGGTATATAGTTAGACAATATCAATAGCATGTAGCCCTACACTACTTGCAATCCCTATAAATTGAATATCGAATTTTAAAGAAGGCTCTGTTTTGCTACTTGCATTATGAAGCCTAAAAGAAATAGTCCATCCACCCTCAAACATTACTTCTATTGTACTTGACGAGCCAGACTTTCTTTCTATTACTCTTATTCTTTCAGGTATTTTCCATTTTGAACCGTATTCTAATGTGCCGCCAATATTGACGGACTGCAAAGAGACTGTTTTTCTTTTACATGGTGTTTTTAACATAATCTTATAAAAATCATGACGCCCAAGTAAATATCTGAAAAATTTTTCAACAAATACACCTCTAAAACTTTCACATAGCCGTTTAAGCTCATCCTCAAACGCTGTTAAAACTGGCAAATAAATTCTTGTTTCTTTTCCTTGAATATCTCTAAATAGCATATTCTGAGCACGCATTTCTCTTAATTGCATAAATACAGGCTGAATAGTCTTAAAATATTTTTCGCCACATGGATGATCTGTCCATTCTTTACCAAAATCAATTTTATCTGAAAGTCGAGAATGTTTTATTGCAGCATGATTGTATTTAGCTGAAATTCCAATTTGACCTTTAGGGACTTCAATCACAATATCTCGAACATCACCCTGTATTCCAACACCGTCATCTTGAAGTAAAATAGAACGTACGTTTGTTACTCTAGCATCATGCGCTTGCAAAAACATTGCTGCCTCACTGGAGGCTTTTTCTAATATATATTTATGTAAATCTTCTAAACTTCTATAGCAATTTTTAGCTACCTCAAAAGAAGAATTTTCTTGAATCTTTGCTTTTGTTATTTGATAAAATGCTATAGCTAATGTATACTCAAACGCCTTTCCGTTTATGTTTTGCTTCATGCTATCTTCCTATAGTCTTTGCTCAAGATTAAAACCTCATTTGATTTTTTAGAGTTACCCATCCCATAAGTCCACTTGGGTGTAATAATACGATACCCTGTATACATATCCCGTATTTCTTCGCAATCATTGTACGACAAAATCCATCCATCACGAGTCGCTAAAAGTTTGGCAAGTCCTTTATGATCAAAATCTGTGTGTTGATCACCTCTTTTTCCATATAGTTTTTGATCAATTAGATAGGGAGGATCACAATATAAAAAATCATTTGCATGTTTAGGAATACTTTTTTTAAAGTCAGCTGAATTCACAGTAAGATTTTTAATTGAGAACTTTGCCAATCTTTCTATTGAACTTGGTGTAAAACGTGGGTGTCCTGGGGACATACCGCCCGACAATGTTGTACCGCTGAAAGATGAGCGATTTAATGCAAAAAATGCTGCAGCAATTTCAACTCTATCTTTCAAGGTGAAAAATGTTTTTTGTAAGTTATAAAACATGATGGATGTCATATTTTGATACTTCCGCACCACCTCTGCAAGGTAAGAAGCATCTTTTAAAAGCACCTGCCAAAATCTTACTAATGGTTCAAAGGCGTCATAACCATAAACTTTTGTTCCTATGCTGGCTAACGCTAACTCTATTGATCCTCCGCCTATAAAAGGAGAGCAAAGCTTAGGTAACCCTTTTGGAATATATTCATTAATGATTTGGGAAACAGCACGACTCTTACCACCAGGATAACGAAGAGGAGACTTTACAGGCAAAACAACTTTATTTGTTTCTTTTTCTTTGTTTGGTTTTTTCCCTACACTAGCAAGCATTAATTCGTTAAAAGAAGCATTTATTTTAACTTTCTTTTCATTCATATAGTTGGCTCAAAATATGTGGTCCTTTTCCGAACTTCGGACCATATGTGTTAAAACATTCATTAAAGTCCATGTAAACGTATTATGCCGGTTGAAAATTCATCTACATAGCGATTTAAATATTTAACACTGAAGTGATGAAATGTACCATGCTTTAGAACAACCCAAAAACTTTCAACTCCATCAGTGCTTGCTTATTGTTTAACATATTTACCGGCAGAATGCCTAACACTTTCATAAGTACAATTTCCTAAACCTAATAATCTCCATAATCATTGTCGATTCCTATTTCTCCTAGAAACATAACATTTTCAATTGTCCATGATTCCCTAACTCTTTGCAACATACACCACGCCGTCTTTTGAGTTATGTGTTAAAAACTACTTGTCTAATTATGCATATAAATTCCAAAATTTTCTAGGTTCTGTGGGCAAAAATGTAATAGGAGAGAAGATGAACATATTTATAAAACGTCCATAATTGAATATTTTTTTGTCAAATCAGGAATTTTAGCGTATTTTGCCTTGTTTTGGCGAAAGACCTTCATGAAACTTTGCCCATTTGGCTTCTCTAAAGATTTCGTTTACAGAATCTAGTAACTCAGCTATGCAGAATGAAAAAAGTTTGTATGGTATACAAATATAGTGTGTTTTTTATAATTATTTTCTATAATGCGTAAACTTTTGGTCCAAGCTGTAAATGCTACCATAGGAATTAAAAGTTAATTAACAAACTGCAATGTATAATAAAATAAAGAAACTTGTAAGGTTTTGATCTTACAGATTATAAACTTGTCATAAAGTTTAATAGTGTCTGTTACTGCTTTTAGGTGTGAGGCTAGAGGGTTATTAGCAGTAACAGACACTATTAAACTTATTATAGAATTTACTTAAAGTAAATACTTAATTTAAAATATTATAGTATTTTTACTTACAATAGATTTATGTAAATGCTTTTTTACTCAAGTTAGTATTATACTATTATACTTGTTGAATGCTAAAAAATTATTAACCATCACTAATCTCTATTTGCATAGTAAGCTTATATACACTATTATACAGTATATCATTTAGTTTTATAGCAAACAAACAAAAGATATGGTGAAGTTATTTGCACTATTGATAATATTTTACTCAAATATATCTGTTGCCTCTGCTCCTACTTCCTGGCAATTTGGATTTCCTGCTCCTGCAACTGAAGTAATGGAGGCTGTAGTTAGGTCACATTCGTTTGTAATGGTTGTGATGATTGCAATAATGCTTTTTGTGTGGGCGCTGCTTGCTTATGTAGTATTTCGCTTTCGTAAAAGCAAAGTGGCAAACGTAAGCCAAACTAACCACAATGTCCTTTTAGAAATTGTTTGGTTTGTTATACCAACGATTATTGTTGGTATATTAGCCTTTGAAAACGCTAAATTACTGAAGCTACAGGAAGAAATACCGAAAGCTGATATAACACTGAAAGTTATTGGCCATCAATGGTATTGGAGTTACCAATATCCAGAATATCAAGGTGTGTCATTTGATAGTTATATTAAGGGAAAAGAAGACTTTATCGAAGGAGATTTAAAGCTATTCTCTGTTGATAACAACATCATTTTACCCATTAATACTAACGTTCGTTTACAAGTTACAGCAGGAGATGTGATACACAGCTGGGGAGTGCCAGCTTTCGGTGTAAAAATTGATGCGATACCAGGTAGGCTGAATGAGGCGTGGTTTAATATCAAAAAGTCTGGTGTTTATTACGGGCAGTGCTATGAATTGTGTGGTCAAGGCCATGGATTTATGCCAATTGTTGTTGAAGCAGTAAGCAAAGAAGATTTTAATAAGTGGATTGAAAATAGAAAATTAGTGAGTTAAATTTGGAGTATAGATATGAGTGACGTACCAAAGGGCATAAAGCGTTGGTTGTTTTCCACTAATCATAAAGACATAGGAACACTGTACATTATTTTTTCCATATTAGCTGGAATTATTGGTGGATTATTATCGGTGATTATTCGCACTCAACTAATGCACATTAATATACTTAACAATAATTATCAATTATATAACGTAATGGTTACAGGGCATGCGTTGATAATGGTGTTTTTTATGATAATGCCAGCCCTCATGGGAGGATTCGGTAACTGGTTTGTACCTCTCATGATTGGCGCACCAGATATGGCATTTCCTCGTATGAATAATTTAAGTTTTTGGTTGTTAGTGTCATCTTTTATTTTGCTCATTCTCTCAGTGTTTATTGGTGAAGGTCCAGGTACAGGTTGGACTTTATATCCACCTTTATCACAGGTAATGTCCCATCCAAGTGCAGGAGTTGACATTGCTATACTTGCACTTCATGTTGCTGGTATGTCGTCAATTGTTGGGGCGATCAACTTTATAGTTACTATATTTAACATGCGCACAAAAGGCATGTCATTAACTAAGATGCCACTGTTTGTTTGGTCTGTCTTGCTAACAGCATTTATGTTGATTGTTGCTTTACCAGTGCTTGCCGGTGCTATAACTATGCTTCTTACTGATCGCAATGTTGGTACTTCCTTTTTTGATCCTGCCGGTGGCGGAGATCCTGTGTTATTTCAACATCTATTTTGGTTTTTTGGTCATCCAGAAGTTTACGTAATTATTTTTCCTGCATTTGGCATCATAAGTCAGGTTGTATCAACTTTTTCTCACAGACCTGTATTTGGTTACATAGGGATGGTTTATGCAATGATAGGTATAGCAGTATTTGGCTTTATGGTTTGGGCTCATCATATGTTCACTGTCGGGCTTAGTGCTGACGCTGCTGCATTTTTTAGCACTACCACAATTTTTATCGGTGTTATAACTGGTGTAAAAGTCTTTAGCTGGATTGCAACTATGTGGGGTGGAGCAATTGAGTTTAAGACCCCTATGCTATTTGCACTAGGTTTTATTTTCATGTTTGTTGGCGGTGGCATAACGGGAATAATTCTTTCTCATGGTGGAATAGATAAGCTTCTGCATGATACCTACTATGTTGTTGCTCACTTCCATTATGTCATGTCACTTGCTGCATTATTTGGAGCTTTTGCTGGCTTTTATTATTGGATTGGTAAAATGTCGGGTAAACAATATAATGAGCGCTTAGGTCAAATCCACTTTTGGCTTACTTTTATTAGTACCAATATCACTTTTTTACCTCAACATTCCTTAGGATTAGCTGGCATGCCAAGGCGTATACCTGATTATCCTGATGCGTTTATTCCTTGGAATTATATATCCTCAATTGGCTCATATATGTCCTTTGTTTCAGTTATATTTTTTGTGTTTATAGTTATACATCTCTTTAAATGGGGCAAAAAAGCTGGAGATAATCCTTGGGAAGGTGACACCTTGGAATGGACGGTATCTTCACCACCACCTTTTCATACTTTCGAAAAGCCACCAGTGGTAAAATAGAATGTACACAAGTGTTTTGCTAAATGTTGAATCAACAATACTGGATTTTTGGCGTTTGCTGAAGCCAAGGATAATGTATCTTGTGGTATTTACTGCAGTTGCTGGTATGGTTATTGCACCAGGTAGTGTGCACCCTTTTCTAGCATTAATATCTCTTATATGTGTTGCTCTTGGCTCAGGATCTGCAGGTGCTATAAATATGTGGTATGACAGAGACATAGATCTGCTCATGAAAAGGACAAAAAACCGCCCTATACCCTCAGGCAGAGTTCTTGCAGAAAGTGCGCTTGAATTTGGTATAACTCTTGGAATATTGTCAGTATTTATCATGGCAATAGCAGTAAACTATATTTCTGCTGCTTTGCTTGCAGTTAGCATATTATTTTACGTTTTCATATATACAATTTGGCTAAAAAGGCGTACTCCGCAGAATATCGTTATCGGTGGTGCAGCTGGTGCTTTTCCTCCAATGATTGGCTGGGCAGCTGTGACTAATTCTGTCAGTTGGGAAAGTTTCATTTTATTTTTAGTAATTTTTATGTGGACTCCACCACACTTTTGGGCCCTATCTTTAAATAAGTCCGAAGACTATGCAAAAGCATCGATTCCAATGTTCAATATTGTTTATGGTCCGGAAAAAACAAGAAAATATATATTAATTTATAGTGTGTTGCTGGTATTAACCAGCTTGCTTCCAGCTCTATTTTTAAAAAAGGCTTTACTTTATCTAAGCATGGCAATTTTTGCAGGTTGCATCTTTATTTGGTACGCTATATCAATTCTCAGATTCAAGAACCACAACTCACAGAAACAAATGTTTTCTTATTCAATTTCTTATCTATTTTCCCTATTCGCCAGTATTATTTTTTGTTCTATTGATTTATTTTAGTTATGAAAGAACGGCAGAAGCATAAAAACTATTTTTTACTTTTCCTTTTGGTAATGCTCGTTGTCACACTTTTTTTTGTTTCTATAATAAAATTTAAAGGTGCAGCTTAAACTACCTTTAGAAATTGTGCTTTCATAGAAGCAACTATATACTTTATTAATTCATTACAGTTAAAGATGAGTAAAAAAGAAGTGACAATATATACGGATGGGGCGTGTTCTGGTAATCCTGGAGCGGGAGGATGGGCAGCTATCATATTATTTCAAGATTATAGAAAAGACATTTATGGTAGAGAAGAAAATACCACAAATAATAAAATGGAGTTAACAGCAGTAATCAATGGACTAAAAGCGTTAAAATTTTCTTGTAATATTAATTTATATACGGATAGTCTCTATGTTAAATACGGTATAACAGAGTGGATAAATAAGTGGAAAATGAATGGTTGGAAAACAAGTAATAAAAAATCAGTAAAAAATATGGAATTGTGGAAAGAGTTAGACAACGTTGCTTTACAACACGAAATTGATTGGAAGTGGGTTAAAGCACACAGTGGCAATAAATATAATGAGGAGGCTGATATTTTAGCAAGAAAAGCAATAATCGATGCTTAAAAAAATTACTATATTATTTTCCGTAGCTTTATTGTTCATATTGTGCTTCTTTATTTTTTTAAAGCCTTTAGAAATCAATATTAATTATATTAATTTTTATGTTAAACATAAAATATCAAAAATATTTGTTGGCTCAAGTGTTAATATGGAGAATACCTCAGTTGTTTGGCAGAAAGATGGCAAAAATCCGTATTTAGTCATTACAGATTTGGCAATAGCAAACCCTAATTTTACTATAAAAGTTCCTGAGCTTTTTGTACATTTTAAGTTAAGTTCCTTATTTAAAGCTAGCACGAATCTCTCTCAGGTTTCAGCTGATAATGTGCATGTATGTATCAATCAGAAAGAAGCTGACTTTAAAGCAGTAAATTTTAATCTGCAAAACTCAGTAAAAACAATAAGGGAATTTTTTTTTGACTTAAATGCGGATTCAAAAATTGAATTTACTAACATCGCTATTGATAAAAGCACAGAAGATGAATTTTTTATTGATAAATTATATATAGGGAAGGGGGAAGATTTTAATATTTTAGATATTCATTTGAATACAAAAGATGGAAAGGGATTTTTGGATGATTTATCAATTACAATAAAAAATCGCAACAATTTGCTAAATGTATACGGGATATTTTATAATCTAAAATTTGGACTATTGAGCGAGTTTTCTACATTGGTTAGAAGCTACAATTTGGACAAAAATATAGGATTCAAAGGAAGCTTCTCAGTGAAAATTAATAAAAAGGATGAAATTGTAGATGGAAATATATACGTATTGAATACAGAAAATTGTTTGAACAAAAATTTGGCCTTAACTAATGTAAATATAAATTTAACATATAGTGATGGAATTATTAGTGTAAAAAACTTCCATTTTAAGTTAAATGACACGTATCTCTCTTTAATAGGCAAGATGAACTTTAGTACAAGTCATGCTTTGCTTAGAATTAATATTAGCAAGTTTGCTGCAAAGGATTTATGTACTTATGTACCAGATGGTGTAGTGAATAGTAAATTTAAAAGCTGGTATTGTGATAATATTAATGGGGATGTTTTAAATACCATTGTAAGTTTCAATGGCAAAATTAACAATTTGGTTAATGACGATCTGTCAGACATTGTAATTGTTGCTGATATAGAAAATGGTAGCGTAAAATTTGATGAAGATTTTGAGCAAGTAAAGGAACTAAAGGGTGATTTGATTATCAAGAATAACGATCTTGAGATTACTGTAAATAGCGCTAAGTTTCAGAATTTCACTATTAATGGTGGTGATATTGAAATGAAATCTCTCAATAAGGAAAATTCAGTTCTAACCATTAATGGCCAAGCTGTAAGTGATGCGTATGGTTTATATGAGCCTATAAGATTTAAGCTGGATGATGTGGTGAAGATTGAAAGGGATAAAGTAAGTGGAATGGCAAAATCTGTATTTAATTTTCGCATTTTTAATCTAAATGCTGATGACAAAAAAGTAGACTTCTCAGCAAATTTTCATTCTGAAATTGACAATTTGGCCGTCTATAATGCAAGTCTTGGTAAATATGACATTAAGCTTAGTTTTGGCAGTGACTTTATAGATTTAAATGGTAGTGGTATGGTGAATAACACACAGCTATTATTTGACCTGAAAAGTAGCAATAGGAATGAAAGTTTTTCCTGGAATTTGACCGGAGATTTACCCGCTCAAATACTTGATTTTGATGAAAATATAGGTGGCTATGTCAATACAAATATAGAATCGGTGATAAATCAAGATAAGACGGGACATGTTAATGGTAATATGGATTTATCAGAGCTTGAATCACGTTCAGGTTATTTTGGGTGGAAAAATCGTTTTGAAGATCACAATAAAGTTTTGTTCTCTGTAAAATTAAAAGGTGCCAATGAATTGTTAATAGACAAATTAGATGTTATAGGAAATGACCTAGATATAAAATTCAGCGGAAGAATAGGAAATGGAAATTTATATTTAAATTCTAGTAGCTTTAAATTGCCTGATAATGATTTTAGTATAGAAATTGAATCAGGTAAGGAGAGAAATGTTATAACTGTTCATGGTGAGGAAATTAACTTAAGTGATATTTTAGGCTTGCTTGGTAAAAACAGTAATGGATTAAACAAAGATATAGAGATTAGTATGAATGTTGACAATGTAATGATGAAAGAAGGCATCGTTATCAAAAATGCTAAGCTGAATGTAACCTGTACTAAAGGTAATTGCAATGGAAGTCAATTTACAGGACAGTTTCTAGAAGATAGCAGCAACATACTAGCGGAATACAGTGGAATAGGGCTCGAAATATATGCGGATAATGCAGGTATACTTTCGCGTTCCTTAGGCATTAGTAAATCAATTAAAAACGGCAAATTGTCTTTTTATCTCTCTCCTCAGAGAGAAAGTGGAGAACATTATGGTACGTTATCCATTAGCAATTTCTACATCAAAGATGCTCCACTACTTACTACTTTATTGTCGATGTCTTCATTGCCTGGCATTGTAAATGCCATAAAAAATGAAGGTGTATACTTTTATAAATGCAATGCACCTTTCTCATACAAAGACAGCTCTGTCGAAATTGAAGAATCTTGGCTTGAAGGAGCGGAATTAGGCATTAGCACTAGCGGTAAGCTCGACATTAGAAATTATAAATTCCAAGTTGAAGGACAAGTAATACCAGCATATTCAATTAATAAATCTTTGTTAAAAATTCCTATAATTGGGAAACTTCTTACTGGCGGGAAAAGTAGGGGAATCGTTTCAATAGACTATAAAGCAAGTGGTGATGACAAAAACAATAACGTATCTGTTGATCTTATCTCTTCGCTAACTCCAAACCTATTAAAGAGGTTATTGGGAGTGTTTGATCGCATTATGACAAAAACTAACGAAAGTGGCTTAAAAGGTGGTGTGAAAAAGAAATTTGGTTCGATATGACCAAAAGGGAAGTTGTTTAACAAAATTATGGACAAAAGTGCAAGAATTTCAGAATGATCCACCTGGTTTTTTATCTAGTTGTTTAAGTACCCTTTATCGCCTCCCCATATCTGCAAAGTCAACTAGAAGGGTAGGGGATAAAAGTTCGTTATTTTACTATATTAGGTCATCATGTTGGTGATAATCATGATTACATAGTGAGTAATTGCCTACGTAATTTTCGTCAGCATCGTGATTAACATCAGGTTTAAGCAAAGAAAGGTTAGCAGCAGAAGGTTGTTGCGTAGATTCATCAGATTTTTCCTCTTTAGACTCAAATAACCATGAAAAGAGTGATGAGATAGAATCAATAATGGATTTAATTGCTGAAAAAATATTGGATAAGAAATTACTGGGTTGCTGAGTGTCTTGCTGGTTACTTTTTTCTTCTTCTACATTACTTTGTTCTACTTCATTTGATTCTTCCACCTCTTCTTCAGGGTTACTTCTGCTTATAAATGTCTTATCTAGCTGTTTGAATATATTTTTGTCGGAGTTTTGAAAATACATTCGACTTATCTCCTTATTTTCATCAATGTAAATCACTAAAGTTGTATTCTCGTTCCCCAATCCATCACATTCACTAACGAGCGATTCATGAGAGTTCTTAATGTCTTTAATAAATTGAAGTTTTTCTTCTTCTGCTGAAAGATAATCTCTGTGTTCTGCTCTATAAGTGGTGCCTTTGTATTTAAAACTAAACATTGATCCATGGTCTTCATATTCATCTACTAGTTCATGAATACTCTTGACATTTTGTATAGCTTTAAATTTTTCTTCTTCTGAAAGGTTCTTGTAATATTTATAAAGTGTACCTTTATATTTAAATTGAAACATCGATCCATGGTCTTTATATTCATCTACACCCATCTGCTTGCAAATAGCTTTATAATTTTTTTCTTCTACCTCAAGTCCAATTGCATTTGCCATCAGCTGACCATTTACAAAGTCCAATTCTCTTACTTTTGCTTCGGGAAGCTTAAATTGAAACACATGACCGAATTCATGAGCTAAAACGTTGTCCGTATAAACATCTTTATAGAGTAATACGCTTTCTCCATTTGTCATTCCACCAGAAGTATTGAGCGAAGATTGACTCCGTGAAAACCCAGGAACCAAAGTGCCATAGCTCCTATAATCATCTCCATTATTAAAAATATAGGTATGCACAGTAACTTGAATATTATTAGCAATACAAAACTTTGCTTTATATGCTTCATAAGCATTTTTAATATCGAGCTTCATTTGCTCCTGCTCTTGTTGCGATACATTGTCATAATGTATTACACAATTCAACTTTCCGTGTTCAAAATTAAATTGATTAGGCAGCACATCTTGTAATCTTACGTATTTTGTATTCTCACCAAAGTTTTTTGATTGTGCAGTTTTATATAGATTATTATAGTATGTAATAGAGTTTCCGTTAGGCAACTTAGGTATCTGTGTGATCGTTCTTCCATGGTTATCGTAGAAAGAAATGTTAGAATTACCAATCCTAAAATCCGTTATAGATTGCCCGCAAGTACCATCGTTTGCACAATCGTGATTACTTAGGTAAGTCTTCTTATCAGACCATGCGTTGGTGTATTTTTCCATTTTGATACCTCACTACCAAACCTTACTATATTATTATCTTGGTAAAAATCATAATAATTCGTTAACTTGTATTTTAAATCTGTATATCAAATGTACTTTTCTCATAAAGCGCCAATTGTGAAGCTAATGAATTTTATTTGTTTAAAATTTTGCTGAAATAGCTCTTTTTATACTATGTTTTATAGTTTGCTATATTATGTGATTTTATTTTTAGCGTTGCTTCTTATATTATGTAATTTTCTTTTCCATAATATATATTATGTAATTTTCTTGGAATGACAGCTATAATGGCTTTTTATTTATCAGAATTTTTTGCTTTCTTCTCAATATACCTACATATTAGGGTGGACAGCTCATATAGCATTAGCATTGGTATTGCAAGCCCTACTTGGCTTAATACATCAGGTGGAGTTAAAATTGCAGCAATGATAAAAATTACCACTATTGCAATTCTACGTTTGTTTGACAAACTTTGTGCAGTGAGCAGCCCTACTCTCACCATTAATGTGAGTATGACTGGAATTTGAAATGCAGTGCCAAATGCAAACATGAATTGGAGAACAAGGTCTAAATATTCACTAACCGACGGCATAAACTCTATTGGTATACCGAAAGATTTCCCACTATGTTCAAAAGTGATGAAAAACTTCCAGGCTAAAGGAAATATATAGTAATAGACTACAGTAGCTCCTGTTACAAATAAAACCGGTGTTGCAATTAAGTATGGCAACAACACTGCCCTTTCACTTTTATATAACCCAGGTGCTAAGAACATATAGAATTGCCATGCAAACACAGGAAAGGAAAACAAAAGTGCGCTCATTATTGCGACTCTAAGATACACAAAAAATGCCTCTGTTAAGTCTGTGTAAATTAAAGAAAAACCTTCGCTATCTTTTGTTGCTTCTATTAAAGGTGCAAGTAAAAAACGGTATATATTTTCCTTAAAGTAGTAACAAAAACCAAAAGCAACGCAAAAAAATAGAAAGCAAAAGATAACTCTTTTTCTGAGTTCCGCAAAGTGCTCACAAAATGAAGCATATTTGTTTGGGTTTCCATTCATACTTTACTATGGCTCAATAATGCTATGTCTAACATTCTCAGCGAAAAAGCCCACTCATTGTCATACCACGCTGCAACTCTACAGATGTCGCCTGTAATATATGTACCAGTTAAATCCACAATTGCGCTATAAGGGTTATGCACAAAGTCTATTGAAACTAAAGGTTCCGTGCATATAGAAAGTACATTTGACATTGGATAACCCTCTGTCATCCTAGTACCCTCTGATGTCATCCCAGTGCTTGACACTGGGATCCAGAAATTAGATTCCAGCGTCACGCGCTGGAATGACATAGAGGAGAGAGCTGCATCTTTAAACATTTCATTTATTTCTTTAACGGTCGCTTTCTTATCAGGTGTAAATTTGAAATCAACCATGGAAACATTGCTAACTGGAACTCTGACGGCAGTGCCATCTAGCTTTCCCTTTAATTCAGGAATTATAGAACCAATTGTTTTTGCTGCCCCGGTTGTAGTTGGCACCATAGATAATCCGCAAGCCCTTGCTCTACGCAAATCTTTATGATTACCATCAAGAACATTTTGATCATTCGTATAGGCGTGTATAGTAGTCATAAAGCCACTTTTTATACCTAGATTAGAGTGTAGGACTTTCACAATCGGAGCAAGGCAATTTGTAGTGCAAGAACCTGCTGATATCACTTTATGCTCTTTTTTGAGCATATCATTATTCACACCATACACTATAGTTACATCAGCGTCTGGTACTGGAGCAGAAACAATAACTTTCTCTGCATTGTGTCTTATTGCTTCTTCACGCTTGTTAAATGCACCAGTACATTCAAGTATTACATCAACATTCCAAGGAATATTTTCAGGGCTCCGTTCTCTATATAAAGAAAATTTTCTGCCATTTATAGATAACCAATTTTGAGACTCATTAAAGTCAATATCACCACTGAATTTGCCATGAACAGAATCATATTTAATCAAATGTGCATGCTGTTTTGCACTGAGCGATCCATTCACAGCTACAACTTCTATTTGTTTGCTATATTCTTCTATTTCGAAAATAGCACGCAATACGCCTCTGCCTATTCTACCAAGACCATTAATTCCTACACGAATCGTCATCTCTTCATTCAAAAAATTTAATTATAGAGGATATCACTTGATATTTCATTCTATTCTTTTGCTTTTCTATCGATATGAACATTATAGCAAGGAGACAGGGCTAAAAACTTACTTGACAAACTCCACCAGCCCCCTTATCATGAAACTGAAGCTATTTATTTAACTTCGCAATCTCTGCAGCAGATTAAAATGACAAGAAAACTTGTATT
>NODE_4_length_34625_cov_83.353283
CATCCCGCTACGTGTTAGCGGGATCTATGTTAAGAGATACCGCGGCGGTATGACGTAGGGGTTGCCGAGATTCCAGCGCTTGACACTGGAATAGGTGTGTGTATTTGTGAAAAAAAATCTTCATGAAATTTGTGAAGCAATGTGGTGGGACTAGTGCGATTCGAACGCACGACCTTCGGATTAGGAGTCCAACGCTCTATCCTGCTGAGCTATAGTCCCGTGTTTCCTACCATTTATGTAAAGTTATAGCAAAAAATCCTTCTCTTTTCTAGACTTCTTGCATAACCAATTTATGACGACAAGAAACATTTCTGTACTTCTTGAGTATAATGCTATTATATTTAATAACATGGTTTAAGTAAGATTAATGCTAGTTAACAACATTGGTTATTTCTATAACAATCAAGACGACTTTGCTTTAAGCAATATAAACATTAAAGTAAAAAAAGGAAGTGTTGCATGTTTATTGGGGCATTCTGGCTGTGGCAAGTCAACAATTTTGAAATTAATTGCAGGGATAGAAAATCCAAAATCTGGAACTATTTTTATAAATGATAGGTTAGTTGCAAGCAATAAGGCATCAGTCGCTATAGAGCATAGAAATATCGGATTGATTTTTCAGCATTCTGCATTATTTCCTCACAAAACAGTAGTAGAAAATATAACCTTTGCTATCCGCAGCTCTTCCAAGAGAGAAAAGCACCTAATTGCATTGGAAATCTTGAAGTTACTCAATATAGAAAAATATGAAAATATGTACCCTAACGCCTTATCTGGAGGACAGCAACAATTAGTTGCAATAGCAAGAGTGATGGCACAAAACCCTGATGTTGTGTTGTTAGATGAACCATTTTCTAATTTGGATATACTGCTCAAGTGCCGAATAAGACAACATATATTGTCCCTTTTTAGAAGTAAAAATATCCCTGTGCTAATGGTAACTCATGACCCGCAAGAAGCATTGAAAGTTGCAGATTTTATATACGTAATGAAAAATGGTAAAATTATTCAATCAGGGGTTTCTAGCGATATATACCATAGGCCTAAAGATGATACGCTAGCAAAGTTTTTTAGTGAGCTCTCCTCTACTCTATAGTTAAGCGAAAAGTTTCCACTTATTCGCTGCAAGAAAACAATCTAGTTTGGAATTGTTATAAAATAATTAAAAAACCTTGATTTATAATTAAATAAAGGTGATATAATCTATATGTTACTTGACTTCAGTCAAGTTTTAATTTTAAAGGTCAATATTTTAAATGGAGGTGAAAATGAGTTTAGGACCATGGCAATTGTTTCTAGTCTTAATAATAATTTTAGTTCTGTTTGGTGCAGGCAGATTACCGCAAGTTATGGGTGATTTAGGAAAAGGCATCAAAAACCTTAAACAGGAGCTTAAGGACTCAGAAAAATTATCGTCTAATGAACCAGATCGTTAGCGTCCTCATACTTCGTGACACGCACTAAGGTGCGTGTTACTCACTTAAAGCATCAATTATTTTTCAATCTTTCCGCTTAAGCTGTTGCGTCTGCTTCACCTTCTTCTGATTTTTTTAATACTGTTAAAATGCTTTGTAGAAATTTTCGTGGTCACTTTATATAACATACAAACAAGTCTTGTAGTGAAAATTTAAAAATACAATCATTATTATTAATAAATTTTTATACATACTATACTGATAATGTAAGAGTAAATTTATTTAAATAGTGAGGTACGAAAATGAGTAAAAATAACAATCAACAATACAAAAACTATTCTGAAGATTATAATGGTAAAATAGGTATTGACACTAATGGACAAAAGTTTCAATTAATCAAAAATAACTCAAATCCTGTATACAATTATGAAGTTCGTGATATGGATGGGAATCATATATATAACATTAGAGAACAATGTATACCAAAATTCTTTAATAAGATATATAAGCCTGCAGAGTCAAAGATTTTTGATAAAGCACCAGAAGCTATAGAGGAAGTATTACCAAAAGTATTTTCATTTCAAGATGAAGGTATAAAATATAACATAAGGTATGACGACATGTCATCACAAGAGAAATTCCAAATTCAAAAGGACATTCATGCTGCTTATGAAAATTTTAAAAAATTGTTTGATGTAAACAAACCTGAAACAACTTTAAATTTAGAAGTTAATGTTTTTAACAACAAGAATGATTATCAGAAATATAATGAATTAGCTAGCATTGACGCAGATAATGCTTATGGTGCAACTGATGGTAAAGCGATAGTAGTATACAAATTTGCCGGTATGGACTTTGTTTTAGGTCATGAGCTGGGCCATGTGTTCCAAAATGAGCTATTAACAAGTATGAAGAATTCATTAGACCCTGAATTAGTTAGAAATTTAATTGGGAATCAAGTAGAAGAAGAAAATAAAAAATATATAGATAGTGGACAGATAAAAGAATATAAAACCGAAGAATATGGAAATCCAGCTCATAACGATGCATTAGAGCTTAGAAAAAGCGATGAAGATGATAAAAGAGAAGTGCAAAAAGAAACCGCTAAGCTAGATGACAACACAGAAGAAAGTCAATCTACACAAACGAGTGAACCTGGTACATTTTCATCTATTGCATCTATTTTTAGAAGTTTTATATCATGGATATGGGGCACAGAAGAAGAAAGTGAATCTGTCGAATTATCACAGAGTTCATTGTATTCTGATCCATTAAGTGACGAAAGTCATTATTCACAGTCAGATACTAATAATATACTATAACTTTTTTTTATAGGTAGTTTAACCCTTGCGTGTAACCCAAAAAACACGCAAGGGAAAACTGTATTGCATTGGTGCTGTAACAAACAACTTCATTTGCACCAACTGCAAGCATAATGACAAAATTACGATTGTACTTTAACTCTAACAATTAACAATAATAAATGTATATTGAAATACAGCAACAACTATGTTAGCTTAGGAGGGATATTTTATTAAAGGATAATTGTGCAAAAAAGTGAGAAACTAACTAAAGATAAAAAACTAGCTTCTGATATTCTAAAAGAGGTTGCAGACACTAGTAACAATGATAGCGATAAAGTAACTTTGTTTGACATTAAAACAGCTTTGCATGAGCGCGGTTTTGGTATTTTAATAATCATCTTCTCCTTGCCGCTATCGGTGCCTATACCGGTTCCACCTGGTTACACAACTATTCTTTCTATACCTTTAATCTTATTCTCACTGCAGCTTCTATTTGGATTTGATTCTCCTTGGATGCCACATTGGTTGGAAAGAAGGTCTTTTCAGCGTTCAACACTAGCTCTCGTGGTGGAAAAAACTTCTCCAGTATTAAAAAAAATAGAAAAGTTCATGAAACCAAGAATGTCTTTTATTTTCTATGGGCCCGGTGAAAAGATTTTAGCTTTTATAATGCTGCTTTCTGCATTATCGATAGCTCTTCCATTGCCTCTTACTAACTTTATTCCTGCAATTGGTACAACTCTTATTTCACTTGGTATTATGAGTAAAGATGGGTTTCTATCCATATTGGGAGTTTTAATATCATTGTGTGGGCTATTGCTTACTCTTGTTGTAGTAGTCAAAGGGCCACAACTTATCATTGGGGCATTTTCTTTTCTCAAAAGCTTCGTATATGGTTAGGCTTTACAATACCTTAACAAAAAAAAAGGAACTTTTTACACCAATCGCTAAAGATCATGTGAAAATGTATGTTTGCGGACCAACAGTATATGACACAGCACATATAGGCAATGCACGTTCTGTTGTTGTGTATGATGTGTTATTTCAGCTACTTAAGTTTTGTTATGGCAAAGTTACCTACGTGCGTAACATAACCGACATTGATGATAAGATAATTAATGCAGCAAGTGAAAAAAATAGCAACATAGAAAGTATAATCACATATTACATTAAAGCTTTTCATGATGATATGGAAAGCATAAATTGTAAAGAGCCAACACACGAGCCAAAAGCAACGGAAAACGTAGATTATATTATAGAATTAATTGAACATTTACTGCAATCAGGCCACGCTTACGAATCTAACAAACACGTGTATTTTAATATAGAATCTTACCATGGATATGGTGCTTTATCAGGAAAAAAAACCGATGAATTGGTTCCAGGTAGCAGAGTTGAAGTTAATGAAAATAAAAAGCACCCTGGAGATTTTGTACTGTGGAAGCCTGCAAGTGATATTGACTACAAACTTTCAAGTTATTGGGATAGCCCATGGGGAGAGGGCAGGCCTGGATGGCATATAGAATGCTCAGCAATGTCATATGCTTATCTTGGCAAAGATTTTGATATTCATGGTGGCGGCATAGATTTACAATTTCCTCACCATGAAAATGAAATTGCACAGAGTAAGTCTGCATTTGCTGAATCAATGTTTGCAAAATACTGGATACATAACGGCTTTCTTACAGTAAATGAAGAAAAAATGAGCAAGTCCTTATTTAATATAGTCAAAGTAAGAGATTTGCTAGATGGTGGAATAAAGGGTGAAGTAATACGCTACGCACTGCTCAAAACTCACTACAGAAAACCACTTGATTGGACAGAAAACGTTATTTCTGATGCACAGGAAACCTTAAATAAATTTTATCGGTTATTACGTGGTTTAGATACAATAAATGAAAGTAACGCAGAGATTTCTAAAGATTTTATAGACGCTTTAAAAAACGACTTAAACATTCCTGAAGCTCTAGCTATACTGCATGAAATGGCTGCAAAAATTAACAAAATGAGTAATGAAAGTGAAAAGCTTAAATTAACTGAGAGTTTTGTTAAAAGTGCCAGATTTATTGGTCTTCTTGAGTCAAATTATCAAGAGTGGTTTGCTGTGGATGTAAATCATCAAGAAATAGAAAGGTTGATAGACTTAAGAAAAATTGCAAAAAAAAATAAAAATTACGATACTGCAGACAAAATAAGGGATCAGTTGAAACAAATGGGGATTACAATTTCTGACAATGAAGATGGTACAACAACCTGGTAAATTCATATGGAAAACTACTTCCTGTTATTCACAGATAGTCTAGTATCATCATTAGTCTTACCCATACATCAAGGTTTTGTGTTCAATACTATGCTTTATTTCAGGTCGTATTACACTCCACTACTTATGTTATTTTTTGGAGTACTAGGATCAAGCCTTGGTGGAATAGTTAACTGGTATTTAGGTAGAATAACAATCTCTATACGAAAATCATACCACAAACTAGAGAACGAGCACACAACACTAAAAGTCGTAAGAAATCTACTGATTTGTGCAGTTGCATTACTTTCATGGGTGCCAGCACTTGGAAGTGTGATTCAAATTTTATCAGGTTATTTCAAGTTAAACCTTTATATCCTTGCCCCTTTAATCATTCTATCTAATTTCTTTTATTTGTTATATCTAATACGTACTTTTGGAGTATAACAGCTATAGTACTACAGCTATTGAAGCCCACTTCTGTCATCCTATGCCCTGACAGAGGCTGAGCTATAAATTAAATGCAAAATTTCAATAGTTATGGGATGCACCATGAGCTAAAAGCAATTCCACAAGTTCTTGGCAGTTATCAACTGCACAGTCCAGTACTGTATTCCCTAAATTATTTCTAGCGTTAACGTTTGCATTGTGTTTTAGTAGCGTCCTCGTTATATCAACCTTTTGCCTAATAACAGCCAAGTATAGTGCAGTGTTGCCATCTTTATCCTTAGCATTAACGTCTGCGTTATGCTTTACTAATACCTTAGCTACATCAACCCTATACGTCATAGTAGCCCAGTGTAACAGAGTGTAGCCACCTTTATCCTTAGCGTTAACGTCAGCCCCTTTGCCTATAAGGTATTCTACTATATCAACTCTTCCATCATAAACAGCCTGATGCAGCGGAGTGATACCATTTTTGCTCTTAGCATTGACATCTGCACCCTTATTGATAAGATATTGCACTATGTCCAATTTTCTACTCGCAACAGATGAATACAATGGTGTGCTGTCAGATCCATCCCTAGCATTAACAACACAATTAAATTTATCTGGGTGTTTCTCTTCCATATATGTTAATATGTACCTAACTGCCTCATAACTGCCATTTTCGGCAAGCGAATGCAATGGCGTATATTTCCATCTACCATAAATAGGATTAAAGTAAAATTCGTCAATCAACTCACCATACTTACTCGCATATTCCCAAACAGATGCAACAATAGAATTATCTATCAATACATCATAACTGTTTACCAATTCTAAAGCTTTCCTTAAGACCTCTTCTTCTCGGCCTTCCTTTTGCAATTTTAATCTAGTCACCTTTTGCACTAGTCTGTAAACGTTTGCTACTCCTCTTTTTAAGTCAATCATTGAATATCTATCAAGTAACTCAACAGAATTCCACAACGCTTCTTTATCATTAACTACTTGCTGTGAAAAGATTTCTTCTATATAAATCTCATTAGGAGGAAAATAGGCCATTACTTCGAGAACGCTCAATGCTTCCGGCCCAAGTTTTTTTTGCACTATAGCATCAATTGTAATCTTCCAAGCTATAAACGTTGCTTTAGTAAAACGATCGCTTTTATATTCCGACTCAAAGTTAAGTAGTTTCTCTGCTATCCTTTCACACTTTTTCAGATAGCCACCAACTCTAATTCCTTTTCTACCCCTACGACTAGATACAATATTTTCTTCACTAATATATGTAACCGCTAGTTTCAAAGCCAATTGGGAATATTGTAGTTCCTGTGCTAGCTTTTTTATTCCCTTATTTTGTAAATTGTTTTCTATGTTCAAAGCTTTTTTAGCAAATTCCAAAGCTTTTACTTCACCAAATTCATCTAACTCTTCTATATCTCCTTCTTCTCTTGCTTTCGATTTTTTGCCACGAGAAGCATAAGATTTCTTATGGGGTCTTTGCTTATTATTCGGTAGTTTACCATGTGCACACAGTTGTTCCCATATATCTTTTGTCGTCTTTTCGTTTGCTTTTAGACTATTACTTATTTCATCTAGGCTCTCTCTCATCTCACTTAAAGTACTAGGCAATTCTTCAACTTCTCAAAAAAGTTCTTCTCCTTCTTTGTACGAAAGAGGACGCGCTTTTATATCTTTTACCCAGTCTGATATTTTTTTTAGAAGATTATTACAAAAGATTTGATTGTCACCAATATAGTCAAACTTTTTGTTCAACCTACTACTCAACTTACCTAGCAATAATTCTCTTAGCTGAGCTTCATGGGGTAAGTTAACGACGAACACCAGTCATTTAAAAAGTCCTCTATCTCTTTATTGCTGACTTCCTTGCCTATCTCACGCTTTATAAAATCCATATTTTGTTTCAAGTATTGAGCAACACTACCATCTGAATCACTAATTCTATATCTTGCACTATCACCTATATCCAGAAACTCATCTTTTGTGTCTATCCTTACAAACGAAAGTTCTTTTCCTTTATTTTCTCCACTTAACATTGCTCTTAGGTTTCTTACTTCGTGTTGTATTGAATATGGTGAATCAAGATCCATATTCGTAGCAAAAAGAAAATGCTTTATTCCATCACTAAACTTTGCACTATTTTTGATTTTTAAATAGGCAAGGAAAAGTTTTAAAATACTAAACTTACCACTTTTTGTTAATAAGCTACTTACACTGATTTTTTTAGTTCCATCTTGGTTGTGCTTAACTTGTATAAACTTATGTACTATATCTTTATTTTGCTCATGCCAGACAACAATGTCATCAAAACCTTGAGCTGACTCTAACTCTGTGTCTATGGAGAAAGAACATTCTTTACCCATCTTAGACATGAGAGATGTTGTATCCATCTCATGCATTAGAGATATTACGATCAATAACTCTTGAAAGGTAATACCATGGTAAATGCGTTTGAACCCCCAAGTAGAATCATCTTCTAGATACATTACCCCTGTTTTTATCCTAATCTTTCACTCAAAATTAAATTCACCACATCAGGGCTGGCTTTTCCCTTGGTAAGTTTCATGACTTCGCCGACAAAGAATCCGTATAATCTTGTTTTACCGCTTTTGTATTCTTGAACTTTATCTTGGTTGCTATTGATGATTTTGTCGATTATTTCTGATATTTGCCCTCTATCGGTTATTTGCTTTAGGTCCTGCTCTTCTATGATAAGAGATGCAGGTTTGCCAGTTTCAAACATAATATCAAAAACTTGTTTACCAAGTTTAGCAGAGATCGTTCCATCAACGATAAAATCTAAGAGTTCGGACAAAGCATTTGCTTTGATTGGGGAGCTCACAATATCAATATTTGCTTTATTTAAACGACCGAAAAGCTCTACAGTTAACCAGGTGACCGCGAGCTTTGAATCATGTTTTTTTATCAATTCCTCAAAATAATCAGCAATCGCCTTATCGGAAGTAATGACGTTTGCATCGTATTCATTGATACCTAATTCCTCAATGTATCGCAGCTTTTTTTGATCTGGTAACTCAGGCAAAGATGATTTAATAGAATCAATTTCCTCCTGGCTTACCTCAACAGGTAATAAATCAGGCTCAGGGAAATACCTATAGTCGCTTGCATCCTCTTTGCTTCTCATCACTTTTGTTTTTCCCAAAGCGACATCAAACAATAAGGTATCTTGACTTATTTCTTCCCCACTTTCTAAAATTTCAATTTGTCTTTGTATTTCATAGTCTATAGCTTGCACGATATAACGTATCGAGTTTAGATTTTTTATTTCACAGCGGGTGCCAAGTGTGCTACTGCCTTTTAGGCGGACAGAAACATTTGCATCACAACGAAGTGATCCCTTTTCCATATCACCATCACATGAACCAATGTAACGCAAAATCTGCCTCAATTTTTTCATGCATTCTTCAGCTTCCGCAGATGAACAGAGATCTGGCTCTGAAACAATTTCCATTAAAGCAACCCCTGCACGATTTAAATCCACATAAGTTTTGCTTTCCTCATGAACGCTCTTCCCTGCATCTTGCTCTAAATGAATTCTCGCAATTCTTATTTCCTTTTCATTGTCGTTGATAAATACTCTACCATTTTTAACTATTGGCTCAAAAAACTGGGTTATCTGGTAACCTTGCGGTAAATCAGGATAAAAATAATTTTTTCGATCAAAGTAAGAACACTTATTAATTTCTGCAGAAAGTGCAAGACCGGTGCGTATTGCTTGCTCTATGCAGTAATAATTTAGTATTGGCAGCGTACCTGGCATTGCCGCATCAACTAGAGAAACTTGAGTGTTATGCTCAGTACCAAACTCCGTTGATGAGCTAGAAAATAGCTTCGTATTAGAAGAAACTTGAGCGTGCACCTCAAGCCCAATTACCGCTTCCCAATCCTCTTTCGTCATGTATTTTATTTAAATGATAATCTTAATATTCTGCAAAATTAACACAAAAAGTCAAAACAAAACTCATGTTAGCTAAGTGGTATGTAACCCGTAGAAACAGAACGAAAAATTAAATGAAAAAATTACTTTACAAACTCCGCCAGCCCCCTTATCATGGAAGTGAAGTTATTTATTTATCTTCGCAATCTGCAGATTAAAACGACAAAGGGAACTTTGTATTTGGCGTAAATTATGCTTAATTTTTTGCACTATGTGCACTCTATATCTTTATAAAACTTCTGGGTTTCTACCTATACAAGCCGAAACGCGCTTATAAAGCGTTTAAGACATCAAAAGACGTCAAATAGAACAAGGGAGAATTTGAATACTAGCTACCCTAGGGTTTCTTTGCCTTTTTTTCTGTTTAGTAAATTTCTTAACGTTTATAATTTAGATTAGTTGCGGTTTAAAAGCAGCTGAATCGCGGTTATTAAGTGTTTAGAATAAAAAAACGCCATACTTGAAAGTATAATGTAAGTAATTAGCCAACCACGGGGCTTCTTTTGCCTTTTTTTTATTTGGTAAATTTCTTAATATTTATAGCTAAACGACAACCGTCATCCCGCTACGTGTTAGCGGGATCTATGTTAAGAGATACCGCGAATGAATCGCGGTATGACGGTTCGCGGTGGTATGACGATAACCCCGTATTCCGCTACTTGTTAGCGGCTAAGAGATACCGCGGCGGTATGACGGTTAAGTAGGGTGTCATCCTATGATAGCTCTAAAAAACCTAGATCCCAGTGTCACGTACTGGGATGACAGGGGAGGTTGCACCATAAGGTGAACCAGTGTCAGCTACTCGGATGATACCTTTTTTCTACTTAGTTTGGGTTATGCAAGAAGTCTATTGCATTCCTGAGCAATTTGATTCATTATTCTTTTTGTAAAAAATTTTCTTGACTTTCTCTCTACTTTTTCTGGGTAAGGTCACTTTAAAGGAAGTCTAATAGATGCTACATAGAAATCCAGATGAGTTTCTAAAGTCTATTCCAAAAGATAAGCGCATAATGTGCCTTGACATGGGAGAAAAGCAAATAGGCATAGCATTTAGCGATAAAACACAGCTTATAGCCACAGCTCATAGTGTATATTATAGGAAAAATATGAGCAAAGATTTAGGTTATCTGCATAGAATATTCAAAGAAAATGAAGCTGGATCAATGGTAATAGGACTACCATTAAAAATGGACGAGCAAGAAACTAAATGGTGTAAAACCATAATCCAATTCGCAAATAAAATAATAAAAAAATATAAAGTACATATATACTTACAAGACGAAAGCTTCTCAACATCTATCACAACTCATACACTAAAAATCACCGGAATATCAATCACAAAATCGAAAAAAATAGATGATAAAATCTCCGCATGTATTATTTTGCAACGAACGTTAGACAAGATAAATACAATCAAATAGTTTTTTCAGATCTGGAAATCTTCAAACTGAATCTCATATAAAAGTTACTCAACAAAACAAGAACCTTTCGTATAAGCATGACAAATTGCTACAGCAAGAGCATCAGCAGCATGGTGACATTTTATACTCAAATTTTTAACTATTTGCTTCACCATAAATATAATCTGATCCTTATCAGCATGGCCATTTCCGGTAATGCTTTTTTTTACATAGTTTGCATCATATTCATTCATAGTTAGCTTTGTTATTTTTAACGCTAAAATTACAATCCCTCTTGCATATCCTAAAGTTAGTGAAGATTTAGGATTTTTATTAACAAAAATTTTTTCTACTGCAGCTTCATTCGGAGAATATTGAAATATTACTTTCCTTAATTGTTCAAAAATTATATGTAAGCGCTCACCTGTACCCAATTTACCATCAGTTGATATGGTACCGCCGCCCAAAAATTCAATATTATTTTTTTCGTTTAGGTCAATAATGGCCCACCCCGTCTTGCTTATCCCTGGATCTAGACCTATTATTTTAACCACTTAATAAATGCTTAACCAATAGACAAACAAAAATAAAAACATCCAGACTACATCTACAAAGTGCCAATACCAGGAGGCAAACTCAAAGCACAAATGTTCCTGAGGTGTAAACTGGCCTTTCCGCGCTCTAAATAAACACACTGATAAAAATATTATTCCTATTATAACGTGTGCGCAGTGAAAACCGGTAATCATATAAAAATTGGATGTATAAATAAGCTTTTCTCCTGTTTCTTGTAGAGAAAAACTCGCTTCATGATACTCTATTGCTTGCACTATTATAAAAAAAAACCCAAGCAATATAGTTATGGACAGCATTTTAATCATGCTCTTTTTATCATTTTCAAGTAAAGAGTGATTTGCCCAAGTAATTGTTGTACCAGAAAGCAACAATATTAATGTATTCATGAATGGTAGTGACCACGGATCAGGTGGCAAAATTCCCTCAGGGGGCCATTCAACTTTTTTTGCAGGAGAAAACGCCTCAAATAAAAAAACTGGATCAAGCCAGGCTTTAAAGAATGAACAAAAGAACACTATAAAAAATACGACCTCCGAGAGAATAAATAAGTACATTGCAAATTTGAGTCCATGTTTTACAATGGTAGTATGACATTTATCATAAATGGCCTCCCTTATTACATCTCTCCACCAATAGAACAGCACCCCTGATACTGCGGAGATTCCCAGAACTAAACAAAACATTCCGAAAATTTGTTTATGAAGCACGCCAACTAATCCAAGTGCAAGAATAAGAATTGCTGCTGATATAGCAATCGGCCAAGGACTTGGGGCCACTAAATGAAAATCATGTTCTTTACTTTTCATAGCATTTTAAAAAATACTTACTAAGGATACAAATTAGCTTAAAATTGTCAATGTTCCTTAGGAAATTGATTGAACCTTGAAAAATTATATGCACCGTTCAAAAAATCTAACACAAATTGTGCAGCTATTCTAAACAACTCAAGCATTTTGCTCTTTTCATTTTCTCTTGCTCTGCTACAATATCCATCAATAATATTTTCCAAAATAATACATCCAGACTTTACTGAATCACTGCAACAAAAATAAAACCAATCCCTATATCTATTATTTTTTTTGAATCTATTTTTCATGCTATCAACGACAGTCTTGTATATAAACATGCAAGAATACAAAACCGTCATAGCCTCATAGGTATTACTATACGAGATGGATAAAAGAAAATTAGTGAAATTAAAACACTCAAGAGATTTCTTTCCACGACTTATACTGTACATAGTAAAGTAGTAGTCATATAGCACTCTATTAACAGTCACTGCTCTTTGGGCTACTTCAGTAAGCGAGATAATACTACTATAATCTTCCATTCTGGATGCAGTAATTAAGGTGGTACGAGTATAATCACCTAAGAACAACGTCTTTTGTTGAGCATAGAATTTGAAGTTCTCTATATTTAGGGTGTTATTCGCCAACTTAACATTAAAAGGATGCTCAATTATATCCTTTAAAAGATTTGACCCGTAACAGCTCCTAATTATGCCACTGAACACTTTAGTTACCGATAAAGATCAAGTCAACGTAAATAATCTGCTGCTAATATTTTTTGCTAGATATATTAGAGTAATACATCTCGCCCCAGAATATTACCTGAAGTTCTAATCCGTTATGAAAAAACTCGAGCATCTTTTTCTTCTCCTTATTACTAGATTCTCTATACAACTTATTCACAATCTCAGTTATAGCATCATCTGTGTTACTCACTATATTAGTATTATAGAGATTAATCCATTTTTTATACTTATTGCTTGAAGGAATGCTATCTTTTACCGTATGTTGAAAGGTGATCTGACACATACTAAAACATGGATAAGAAGCTGCTAAGCCTTCAGCTACTGAATTATGGTATGCAGCACGCATGAAGAAATCAATAAAGGCAGAACTAGATTTCGATCTTTTGTGATTATCGGATGAGTTACATTCTGTAAACTGCTCCTCACATAGACTTCGCATACTGAATATTTTACGAGCTATAAAGGTTAATTTATCCATTGTTTCAATATCATTAGCTCTAGCTGCAATAATTAAAAAAGCACGAGTGCAATCTACTAAGCATAAAAGTCTGTTGAACGTAGAACTTGAACTTCTTATAACTTAATTTGCCATTCATCAATTCAACATAAAAAGGATGTTCTTCTATTCTATCAATAAGATCAGATGATTCTTTTATAGCTATGCTACATAATTCTTCTTCTATTCCATTATACATTTTATGAGCCTCACAATAAAAACTGAATATAATAATTATCACTAATATAGTATAATTATTATGAAAAAGCAATTATACTTCAACAATAAGCTAGTATATAAATATGAGGCTGTAAATCAAAAATTTTAGCAATCTAAAGAAATTTTACTATTATCTTCTATATTGAATTCTCTACAAAGATCAGTAGACAAGTTCATGCTTTCCCAAGAAAATCCACCGTCATTTTCTGACTCTTTACCAAAATGTCCATAACAGGCTGTACGTTTATATATAGGGCGATTAAGCAATAAATGCTTGATTATGCCTTTTGTTGATAAATCTATACTATTCTCGATAAACTCTTTAATTACTCTTTCCTCCACCGCATTCGTACCAAATGTATCAATATAGAATGAAGTAGGTTTTGATACACCAATTGCATAAGAAAGTTGCACAAGACAACGTTCAGCTAAACCCGCAAAGACAATATTTTTAGCAAGGTATCTTGCCATATAAGCTGCAGATCTATCAACTTTGGTTGCATCTTTTCCGGAAAATGCCCCTCCACCGTGTGGAATATAACCTCCATAGGTATCAACCATAATTTTTCGTCCGGTTAATCCACAATCACTAACCGGTCCACCAATAACAAATCTACCAGTTGGATTGACTAAGAGATTTTTCTCAGGACATATCCACCCTTTAGGTAAAGATGAAACTATGTAAGGATAAATTATTTCTTTTACTTTTGATTGATCCAAATCCTCAGGGTGCTGTATTGAGACAATAATACTTTCAGCACGTACCGGGAGGTTATTCTCATATGCCAAAGTGATTTGTGATTTTGCATCCGGACCAAGCTTTGCTTCTTTAACTGCGCTCATAATATTTTTCAGAATCGAGTGTGCATAAAAAATGGGTGCTGGCATAAGGTTTTCTGTCTCTGTTGTTGCATAGCCATACATTATGCCCTGATCCCCAGCACCTCGATCCAACCCTATTGCAATGTCATTTGATTGCTCATGCAGCAGTATATTTACTTTCACTTTTCTCCAGTGGAAACCATCATGCTCATAACCAATATCTTTTATTGTATTCCGTACAATACTTTCAATCCTGCTATTTTTGATGTTAGGTCCGAATACTTCCCCAGCTATAATAACGTTATCTTTGGTGACTAAAGTCTCTATTGCAGCTCGCGCAAAAGGATCAGTGAAAAGGTATTCATCAAGTATTGCATCTGAAATTTGATCTGCTACTTTATCTGGATGACCAGCCGCCACTGACTCACTGGTTACTAAATTTTTATATAAACTCATGCTTTAGGTTTCTGCTTATACAATACCAAAACCGCTATAAAAAACACAGTTAGTAATTACTAAATGGTGGGCCTGGGAAGAGTTGAACCTCCGACCTCACGCTTATCAGGCGTGCGCTCTAACCACCTGAGCTACAGACCCCTGATTTATTTAAGCTGAAGCTTTCATATTATCTGTAGGCAAGATATCAATAAAAGTCTTTTTATTTGCTGATTTTCTAAAGCTGACCCAGCCTTCTACTTTGGCAAAAATCGTATGATCTTTACCTATACCAACATTCTTCCCAGGATGGAATTTTGTGCCTCTTTGGCGCACAATTATGTTACCAGGAATAACCTTCCCATTCTTCTTTATCCCTAACCTACGACCTGCTGAATCTCTACCATTACAGGAACTACCACCTGATTTTTTAGTTGCCATATCTTACCTCTTACTTTTGAAGATTAATTTCATTGATACGAAGAACAGTTATATACTGCCTATGACCAGTCTTTCTACGGTAATTTTTTCTTCTTTTCTTCTTAAAGATTATAATTTTTCCTCCTCTACACTGCTCCAATACTTCAGCTTTAACAGTAGCATTAGATGAATAAGATAAGCCATTATTTGAAATACAAATCACCTTATTGATTTCTACCTCTTTTTTTTCTTCAACTTCTAACTTCTCTACTTTTATTATACTGCCTTCTTTTACTAAATATTGCTTTCCACCAGTCTCAATTACTGCAAACATATAAACATAAATTATTGTTATTAGTACTAATTGTAAACGATGTCATATATACTGTCAATATAAATAAAAACATGAAATACTTTATCCTCTTTCCTTTGGCAAGTAGTAAAGTTTTAAAACTTTACTACTCTTAAATTCTCTGAGTCTCATGGAAACTTTACTATGCTAATAAAAGCTTTCAATCGGAGCTTACAAATTAGAACTCATTCCAAGTTCAAGCCCATGAGAAAAATTACTGAACTTGTGAAGCTTGTAACCAGCAAAAATATTCGTTCGCTCAGAAAGTGGAAGATTAACACCAGAACCTATTTGGTAGGAAAAAAAATCTCCTCCTTCTTGAAACACTGCAGTAATGCCTCCTGCGCCAAAAGTAATATAAGGAGTAATATCCGTACTTTCAAATTTATGATGATAATGAAGCTTTGCCATAAGCCCCCCCTCTAGTCCAGTGAATTGATACTCACTATTGAGAATAGGTTTGACTACAGGACCAACTGAAATTTTGACGCTATCTGTATGACGACGAAGTATAGATTCTATCTCTAATCCAATCAACTCCAAAAGACGGTGCTGACAAAGAAATAGCAGGCAATATAGCTACTAAAGTAAGTAGTTTTTTCATTTTTACCCTCCAAATACTGATATATGCATGTATGCACATATAATCATTAAAAATAATATAATTACAGCGAATTACTTTATTTTCTTAATCACTTGTTTTTCTCTTGCTATTGCAAGGCTTTTTTCTGGTACATCTTCAACTATAACACTACCTGCTGCAATTACAGATTCATCATGAATATTAAGTGGCGCAATCAGCGAGCTATTGGCGCCAACAAAGCAATTGCTCCCTATATTCGTTTCATGTTTATTTTTCCCATCATAATTACAAACAATAGTACCTGCTCCTATATTACTCCTCTGCCCTACTTTAGCATTTCCTATATAACTTAAGTGTTTTATTCTAGTGTTTTGACCAACTTCACTTGTTTTCACTTCCACAAAATTTCCTATTTTTGCCTTATTACCAATTGTTGTGTTTCCGCGTATTCTGGTAAATGGACCGACCTCAGCATTACTTTTAATTAAGCAGTTTTTTAAATGCGAAAATGGCAGTATTTTCGCACCAGACTCTATTTTCACTCCAGTACCGAAAAAAACATATGGGTAAATAACTGAATCTCTGGCAATTTGCGTATCAAGAGAAAAGAAAACAGCCTCTGGAGCAACAAGCGTTACTCCAGAGTTGGTAAAAAATTTTCTTTTGTTTTCTTGAAAGTAAAATTCAGCTTTTATAAGGTCATTTCTGTTATTTATTCCCGTTGCCTCTTCTCCACCGGTAATAACGTGACCGACATTTAAATTACTCTTCACTGCAATGGAAACTATATCGGTCAAGTAATATTCATGAGTTGAGCTATTGCACTCTATTTTCTCCACCAATTCACGTAAATTCTTTGCACATGCAACCATTATTCCAGCATTTGCAAGAAACTCTTCGTGATTATTTTTATCACTCTTTGCTTCTACGATTTCTCTTAAGGAACCATTCTCAATAATTAACCTACCGTATTCTTTATTGCTTGTCCTAAAACCTAGGCAAACTAGAGCCTTGCCTTCTAAGCAACTAACCATTTTAGTTATTGTGCTGCTTTTTATGAGTGGGGTATCTCCATACTGCACAATAATTATGCTCGAATCTGGCAATTCTTTCAGGTTTCTCATCGCAGTTTTGACTGCATCTCCCGTGCCAAGTGTTAATTCTTGTGTAATTAACTGTATATCCTCAAAGTACTTTAGTCTTTCAATTAAAGGCTGATCAACTACAACAGCAATATTTTCAGGATTTAACTGTTTTGCATTGTAAATGACATGCTGGAGCATAGAAAAACTGCCTATTTTGTGTAGGACCTTAGGCAAATCTGAATTCATCCGCCTGCCATGCCCGGCAGCAAGTATGATGAAAGTATGAGCTTTATTTATCACTTATCTTAAAGATGAGAAATGAAAACCATAATGATCAAGCCAACTGATTTTGTTATCGTAAAAGCTTCTTAGGTCGCTGATTTGATATTTTAGCATCGCAAGCCTTTCTATACCAATGCCAAACGCAAAACCGTTGTACTTAGTATGGTCTATTCCAACATTTTGAAAGACATTTGGATGCACCATACCACATCCGAGCACCTCTATCCATTTACTACCTTTATAACTTATATCCACTTCTGCAGAGGGTTCAGTAAAAGGGAAAAAACTATTACGAAAACGTATCTTCAGCCCTCTATCGCCAAAGAACTTATTAAAGAAGTGATGAATAGTAAATTTTAACTGGCCCATATTGACACTTTCATCGACATATAACCCTTCTATCTGATGAAACATAGGAGTGTGAGTTGCATCAAAGTCGTTTCTGTATACTCTACCTGCGGCTACTATTTTAATTGGGAAATTTTTTGTTTTTTCCATGGTTCTAATCTGCACAGATGAGGTGTGAGTGCGCAGTACCATTCTTTTATCATCTATTTTATTCTTTAAGTAGAAGGTATCTTGCTCCTCTCGCGCAGGATGATGACTTGGAGTATTCAGTGCATCAAATACATGAAACTCATCTTCAATGTCCGGGCCATCAACTGCTTTAAAACCCATATGTGCAAAAATAAGCTTTACTTCATTTATAACCTTACTGAGTGGATGGACCTTGCCCATTTTTTCTGGTCTAACGGGCAACGTGATATCAACCGCCTCGTTCTGCAATTTAAAGTTAACTTCTTCGGCTTTTAGTATATTTTCCTTATTCGTTATAAGCTGATCTAGCTTATTACGTAAAACATTGATAACTTCGCCTAAATTGCGCTTCCTTCCTGCATCTTCTATCTCTTTTAAGTTGTCAAAATAAGCTTTAATTACACCCTTTTTTCCCAAATATGATAGCCTGACTTTTTCTAAATCTTGTAAAGAAGAAGCATTCTCAATTTCAGAGACCGCTTTATCTTCAAGTGAAGGTATTTCATTCAGTAGCTCTTTATTCATCTTAGAAACGCTGGCTTAAACTTTAATTATAGTAAAATCTTGAATAGCATCAACAATCTAAAAACTGTCCCATTTTAATTATTAATTTATCGACCAATTAATTTTTTTTATTTACCCTTGCGTTGATGAATTTGCTGTATCAACCATGCACAACAGTGACACTGAAACTTATAATAAGTACAAAATAGAGGATTTACCTAAGTTCTTTAAGGAAAGATCCAAAAACATAAGTAAAGCATTTTCTAGCAAAATAATTAAGATCAGTACCATTCGCTCGAGAAGTATTGAAAGTAATATACAAGAATTTTCATTTGAGCTAACAGCAACAGATAAAGACACTTTTAATACAAGACCATTTCAAATAAAATCTTTAATTGATTTTTTTAAAATCTGCCTTTCTCGGGAAAAAAATTTTACAGTCAACATAAAAGTACCAAAAGAAAGCAGTGAATTATATAATAACTACTGTAAAACTAATAGTGATAAAACTGTAGAAGAATTCATAAGTAATGCTCCGCCTCAAATCCTTCTGCAAGGAATAACAATAATACTACAAACAGACGTTAAAAACATTAACCTGGATAACTCGCACAGAATTGAGTCGTTCTTGAATAAGAAGCTAAAACATGCAGAAAAAACTGAAAATGAGGAACAGAGTCAAGTTACACTACAACTAAAAGAAGCAGAAAATAAAGACAGACAAGAACAGAGTGAAACTAAGCAAAAAAACGCACAAAATAGACAAATTGTACCATTTACAGGCTCGTTTGGCTTTAACATAGCAAGCAAAGTAAATTGTAAAGCTCCAGTGGTTACTGCTGCAATAAAAGCTAATATACCAAAATATAGAATCTTCCTTCCCTTATCCAATTTTTTTAATGATGTAATAAGGTTATCCCTTTTAAGAACACCAAAACCTTCTATACAGAGCAACAATATACCATTTGGTGTCATTCCAGCGCTTGACGCTGGAATCCAGAAAAAAAAAGAAAAATGGACCCCAGTGTCAGCTACTTGGATGACAAGTAGTATAGGAAATCCAATGCCTCAAGAAGTGGAACGGGATATAGGTCAAACTACTTCGCACACAGATTATTTTAAGGCTAACAGAAAAAAGAAGTCAAAAAAGCAAGCTCAAGAACTATCAGAAGAAGAAAAACAATCTATCATAAAACAAGCTCAAAATGATGCTAGAGTAGCTATGATAGATAACCAGATTGAGCGCAGGGGAAAAAACTCATGAAATATTTATTGAAGTGATAAATGGATACAAAAATCAAGATCCAGAAACATTTCGCAATGTTTTTAACTCAATATTCAATATTGTTTATTTTCAAGATAAACAATTACATGAAATATTAGAGTCAGGTGAGATATCAGAAGTATTAGAAATACTAGAAATACCACAACCAGCTGGCAAGTCTTTTTTTCCAAAAGAGTATTTACAAAAGCAAGTATATAGAAAAAAAGAGCAATTAGTTTCAGGTGTTTATATACAACAACCTCCTACGCAACATAAAAATACTTTTCATAAATCTACAAACCCTTTACCAATTAAAGATCCTTCACCAGCAACAAATGAAGCTAAAACTCTACCACTTACTAACATTACACTCAAATCACCGTTAAAAACTGTATTTTCCTCAAAAAAGGCTTATTTTTGTCTATTTATAATAGTAGCATCTGCATCAACACTTTGCTTATGGCATTTTCCATTAGGAAAAGTGTCAATGTTAAAAGGATTAGTGCCACCAGAAAAAAGAGAAAATATTGGGTTAGCATTGAACATAGGGTTACCAACATTGATTACATTATGTGTTTTGAGTTTAGCTTACTTTATATATTCTGAATATTCTATAGAACCTGTTAAGCAAGTAAGTAAAAACGATCCCCTTTCTCACACCTATAGCTAGTGCAGGCTCAGTTTTCCTACGTCATATCGCCGCGGATAGATCCCGCTAACAAGCAGCGGGATGACAGCAGTCCTACGTCAACCGTCATGGTATCTCACATAGATCCTACTAATAAGCGGCGGAATGACGAATTTGTCGTTTTTTAAATCGTCGGTAAACCAGAATTACTTTAGCTATAACAAAATAGAAGTAAGTTGTTGTAAAAAATTTTTCATGGTAAAATTATTTATTTTCACCATATGTTTAAAGGAATTATTACGGATATCGGAACTATAATTGATACCACTATTCACTCCAACTCTGATCAAATTTTCCATATCAAAACACAAAATTTACCCTCTATAAACAAAGGAAATTCAATAGCTTGCTCTGGTGTGTGTTTAACTGTTGTTGATATGATGAGCGACATATTTACAGTCCAAACGTCTCAAGAAACTATGAAGATTTCTAACTTAAATACGTGGAAGATAGGCAAAAAAATAAATCTCGAACAAGCAATGAGATTAAGTGATAAGATCGATGGCCACCTAGTTCAGGGTCATGTTGATGGGATAGTAAAAATTTTAACAATCGAACGAAATTTAGATTCTCATGAAATCAAACTATCGTGCCCACAAGAATTAATTAAATTTGTTGCAAAAAAAGGCTCCGTTACACTAAATGGGGTTTCCCTCACAGTGAATTCAGTTATTAATCAGGAATTTATAGTAAATATAATTCCCTATACATGGGAAAATACAACTTTTCAGTACAACAAAATAAATGATTATCTGAATTTAGAAATTGACATGATCGCTAGGTATTTAGATCAATTGATGCAGCATAAATACAATTAATTTTACAACCTTATTATTTACAACTATTATATCTTGAAAACCATATAGATATAAAATATGCTTTTCGATAGCTTAATTATCTTCATTGTTGTTCTATGTGTAATAATCTCGGTAACTAGAGGTTTTATAAAAGAGCTATGCGCACTAATGTTTCTATTTTTATCAATTTTTCTGACAGCTAATCACTATGATTTTTTCACTCCAAATTATAGTAAATATTTTGATTCTAAAGTTATACTAAACATACTTTCTACAATCTCTGTATTTATTATACTTAATCTTATATTCATGATAATAAACAACCGGCTAATGTACATATTATCACCCATAAGGTTGGGGTTTATCGATAGAGTTACTGGAATCTTTCTCGGAGTGCTTAAAGGAATATTGCTCTCTTATGTACTATTTTTTGCTGTGTACTTATATTGTTACACAGTATATGACAAAAAAGAATATGGCAAAAAAGAGGAACATTCTGAAATAAAAGCAGAAGACATATTGCCTAATTGGATAATAAATTCACACTCTTATCAGGCTTTATTTGTGACAGCAGAAGAAGTAATTGACATGTATGTGCCAGAGTCGTTGATACTAAAAATAAAAGAGATCGGTGGAGAAATGGTTGATCAAGAAAAACCCAAAAACAATAAAAAAGAAGAGTAAATATTTATTTATAAATATGTTCATTGGGAGTATTCAAAAAGCCATATGTGTCAGGTTAAGAGCACTCCTCTATTATAATTCACGTGTTTAAGAATGACTTCTGCTAAACCTTTACTAATTCCAGGTACGTTTTGAATTTCAGCCAGAGAAGCTTTGCTTATATTTTTCACTGAACCAAAATAAGACATCAACGCTTTTTTTCTTTTGTTGCCAATGCCGGGTATTTTGCTTAATTGTGAAACTATAAACTGTTTATCGTGTTTCTTTCTATGTGAAGTTATCGCAAAACGGTGGGCTTCATTACGCAGCAATTGTAAGTAAAGCATGACTTTGCTGTCATTTGCCAGACTAACTTCTTCCCTGCCCAGCATATAAAATGTTTCATTTCCTGCGTTACGATCAGGACCTTTTGCCATACAAGCAAAAGGAACGTTTATATTCAATACTTCCAGTACATTCTGTACTATGGAAACATGTCCTGGTCCGCCATCAATCAGTAAAAAATCAGGTATTATGCCTTTTATATTGCCGGAGAAACGTCTGGTTAGCACTTCCCTCATCATTTTATAGTCATCGCCTGAAAATTTTTCCTTTATAGTAAATTTTCTGTACTCACTTTTTAAAAAACCCTCCTGCCCTGCAACAACCATTACACCAATTTGCTGGCTTCCAGAAATATGGCTATTATCATAAACCTCGATACGCTTTGGAATACTTGGTAACAAGAAAACTTTGCTAAGCTTCTTAAGCTTTTCTAGGTTATTTCTATAATCGATAAGCTTCTGCTCTAAGCTATGCTGAGAGTTATCATAAACAAATTTCAATAAATCACGCTCTTTTTTATTCTTTGCATGTAGAACTTTTACTGGCTTTTTAGCAACCTTATATAGTGCTTGTTCTATAATTTCCTTATCCACAATAGAATCTGGAACGTAAATTTGTATTGGAGGTATGTTAGCTGAATTATAAAAATTGACCCAAAAGGTGGATAAAATTTCATCATTTGAGTGATCACCACAGTTCTCGGCAAAGTAAGGAGTGCTGCCGTAGTTGTCTTTATTTCTGAACGATAACACACTAATACATACTAGATCCTCTTCACGTACAATACTGAAGAAATCTGCATCTTTTTCAAAAGAAAAATCTGTGTGCTGTATTTGGATTTGCTCAAGAAACTTTACCCGATCTCTATATATAGCAGCAAGCTCATAGTTTCCTTCACTGCTGCACTTTCTCATTGTGAAAAGTAACTGTTCTTTCACTTCCTTATTTCTTCCAAGCAATGTATTTCGTGCCTGTTTTACTGATTGGCAGTAGTCGTCTTTTGTGATTTTGTTTATGCATGGTGCTGAGCAGCGCTTAATTTGATATTCAATACATGGTCTTTTTGTTGAGGAAAAGTATTGATCTGAACATACTCTTAGGAGAAAAGCTTTTTGCAATGACAATATAGTTTGCTTAACAGCAGAGGCAGATGTAAAGGGACCATAATAATGAAACTCATTCCTCTTAAATTTGCCTCTATATTTTGCTATTCTTGGATAATCGTGCTTGGAAATCTTTATACAAGGATAAGATCTTCCATCCTTGAGCACAATATTATAAAGTGGTTTCAATGATTTTATTAACTGTGCTTCAAGAAGCAGTGCTTCGATTTCATTCTCAGTGATGAATATTTCAACCTTAACAACCTGTGAGAGCATAACTCTAATTCGTTCAGAAAGGTTTTCGAATTGAAGGTAGTCAGATAATCTCGATTTCAAGTTTTTTGCTTTACCAATGTATAAAACTTTATCCTTATCTCCAATCATCTTATACACACCACAAGACTGCGGAGATAATTTTATCTGTTCTTTATATTGCTTGAACATTTATCCATTACTTGACTTGTATGAGGTTAAAATCTGCTACTAAATGAAAGATGGAAACTACATTTTCAAGTAAAGATAATCTGTTTCTTCTCAGCTTATCAGAATCGCAGTTGATCTTTACACTATCCATAAATCTATTGACAAGTGGAGCAAAACCAGCAAGTTCATCAAGCGCTGCATTAAAGTGGTTATTTTTTATCGCTTGTTTTATGTTTTGACAAGCAGTTATAGCACAATTTGATAGCACAATTTCTTCATTTTCAATCAAAAACCTCTTACCGTAAGATGCACTATAAGTAGTGCCATCACTTTTCCTTACTTTGCTCATCATGTTACTGACTCTTTTGTAAGTGCTTAGAATCTGTTCACCTTCTGGCGTACTAAGATAACGATCCAATATAACAGCTAGCTTTTCTGCTGTCAGCAGATCATTAATATCGATTTTATATAGTATTGAATCTACGATATTTTGTCTTATATCTCTATTTTTTAAAATAACCTTGAATCTTTCTAAGCAGAATCTAAATACTAGTTCTGAAATTTGTTTTCTATTTGGCTTATCAACTGACGTTGTATTTTCATTAAATAGAAGCCTTGAATATAAAAATACTGACTTATCTATCAATAGCCTAATTGGAATATGCAAATTATTTTCAAGTATTGTTCTAATTATACCAATTGTCATTCTCCGCAAACCAAACTGATCATACGAACCAGAGATTTTCTCACCTGCTGCAATTAAACCAACTAAGCTATCCACTTTGTCTGCAATTGACACAGCAATTGCTGAAGGGAATTTAGGACACTCCTGCTCTGGCCCGATTGGCTTATAGTGTTCAGCTATAGCTTCCACTATTTCTCTATCTTCTTGAAAATAAGAAGCATAATATCCACCCATTACTCCTTGTAATTCTGGAAACTCTCTTACTATCGATGTTGCCAAATCAGCTTTTGCCAAATATGCAGCACGTTCAACTTTTATCAGCGAAGCATGTGGAATAAATACAGCTATATACTTTGACAGAGCCGTAATACGCTTCACCTTTTCCCCCACGCTGCCAAGTGAAGCATGAAATAATATCGAACCTAATTTTTTGACATAATAATCTAGATTTTCCTTTTTATCTTGAGATATTAAAAATTGGGCATCAGCAAGACGTGCTTCTAATATTCTTTCGTGCCCTTTAACAACTTTATCATTGTTGACATTAACAACAGTAACAAAATACGAAATTCTTTGTCCATCACTCAAAGCAAGATATTTTTGCTGCGTATTAATTATACTAAGAATTACTTCCTTCGGTAACCCGAATGATTTTTCCTGATTCACTTTACCAAATAGTACAATTGGCCATTCTATAAGCCCTGTCAATTCATTTAGTAAATAATCATTTTTCTCAAGTTGTAAATTCTGCTCTTTTGTGAATTTATTAATCTGATCTAGTATAAATTGCTTTCTTTTGTCCAATTGGAGAATTACACTGTTTTTTTCTAGCAATTCAAAATAGTCTTTAGGTGCTTTAATAGTTAACGCCGCATCACTTGAGAGAAATCGATGGCCATATGTTGTGTTAGATGCTGTGATCCCTGCAAAAGACACAGGTATTATTTCGTCATTTAAAATGCATAAAATGTTTTTAATTGACCTAACCCATCTTTCTTTTCTTTCGCCCCATCTCATACTTTTTGGCCAAGAAAAATTCTTTAACATCCCTTCTAGTTGATTTTTGAGAAATTCTTTGATGTTAAATGAGCAGCTTTCTCTTTTAATGAAGTAAAAATCTTCATTATTTACTTTTCGAACGAGCAAATCTTCTTCATTTTTCTGATGTTTTCTTAAAAAACCTTCGATAGCACTCTTTGGTGCGTTAACGTTTGGTCCCTTAACTTCGTTATTGGAATCCTTTAGCTCCGAAGCACTTATGTTGTCGACAAAAAGAGTGATGCGACGTGCCGTTACAAAAACCTCTATAGATGCAAATCTTAAATTGTTTTTATTAAAAGCACTGGTAATATAACTCTTAACTTGAACTGCAGCTACATTCTGCATCCTTGGTGGTATTTCTTCTGAAAGACACTCAAACAACAACTGCAACGACATATGCTATTTACTCATGTACAATTCACAACATTTTTTTGTTAGCTCTCTAACTTTACCAATATAAGCTGTACGTTCATTTACACCAAGCACACCTCTTGCATCAAGCAGATTAAGTAGGTGACTAGTTTTAATACATTGGTCATAAGCTGCCATTGGTAGCTCCTTTTCAATAAGGAACTTACATAATTTTTCCGTATCTTCAAATTGCTGCTGTACCACTTTAGTATCATAATAATCTAACGCTAGATAAGAAAATTCATATTCTCTTTGTTTAAAAATATCTCCGTAAGTTACACCGTTATCGTTCCAAGTTATATCGTAAACATTATCTACACCTTGTATGCACATTGCTAAACGTTCCAACCCATATGCCACCTCACCAGGAATCATCTTGCAGTCAATCCCTCCAACTTGCTGTATATAAGTAAGCTGTGTTACTTCCATTCCATTGCATGTAACTTCCCATCCAAGTCCTGATGCACCGACACTTGGATTTTCCCAATCATCTTCAACAAACTTAATATCATATTTTTCTGTAGATATGCCAAGAGCTTTTAAGCTATCTAAATAGACGTCTTGTAAATTATTACCAGATGGCTTTATTATAACTTGATATTGGTGATGTTGATACAAGCGATTAGGATTATCACTATAGCGTCCATCTGCTGGCCTAATTACTGGTTGTAGATATGCAATTTTTGCCGATTTTGTATCAATTGCAGACATAATTGTTGCAGGATGTAATGTGCCAGCACCAACTTCAGATGTGCATGGGTGAAGTATAACGCACCCTTCACTAGCCCAAAAATCTTGTAACTCTTTTATTATACTTTGTAAGTTCACACAAATTGTACACTTTCTATACTAAATATATAAATAAATAAGTACTATTCAATATTTATTTTTTTTGCAGCACTATGTAAATAACCACCTAAAACTGCTGAACTTTCCCTCACATACTGAATTATGCTTTTATTTAGGACAATTGCATCATGCATAGTTAAATCGCAGAATATAAATGCTGTTAAATACAGTAAAATCACCGCATAAAATGTGTGAAAAATTCCCTCAAATGTGATTGATATTGCATTATTATAGCTGAGCTGTATTGAACTTATTGGCCATGGTTTTATCACTTCTACGACATTAAAAAATACGTAAGGTATCATAAGAAAAAAGAAAAAGTGCATAAAATCATTAAACCAAAATGGGCATTGAAACATCTGCTTACATATACTCCCATAGAGTTTACTTATAGCATAATAAATTGACATTATTGCTGGCATTGAAAGTGCTACAGTCAATACTTGCCCTGACGCTATTTGTATTACTATGTCTTCACCACTGTTTGCTGAAGGGTCCTGAGCATGAAAAATAAATATTCCAATTAATTGCATTACTAACATAACTATTGCCAATTTTGTAAAAACAGCAGCTACAACCATTCCTGAATTTGGCATTTTATATAGTAAATATTCGCCTCCATATGTAAAAATCAATATAACATCGACAATAAATAATATTAAAAAAGAAGACCAATAGTTCTGCCAACCTGGTAAATATCCTATTCCCAAAAAAGAGCTTACTGTTTTGGCAGGAAAAACCTTACCTAGCATCTTTCCCAAAAATTCAAAAATCCCCATGCTCTAAGTAACACTTGGTTTATATTATTTATAATACTGTATTGTAACGGACTTATCAATAACTTAAAACATGTATTGGAAAATTTTAGGTAATATGCAGCAACAGTAGAAGAACATGCGCCAAAAATTTAGTAATTTTATAGGGCTTGTGCACTTAAATTTTTTGCAATATCAAGTGCAGCGTAAGTGAATATTGCACTTGCACCCGCACGTTTGAAACCAATCAAAGATTCATAAATCACCTTGTCATAATCTAGCCAGCCATTATTTGCAGCAGCTTTTATCATTGCGTACTCACCGCTTACTTGGTAAGCAAAAATCGGAAAATTAAACTTATCACTTGCTGTTTTGATAATATCCAAATATGGCATACCTGGTTTAATCATAATAAAATCTGCACCTTCATTTATATCCATTTCAATTTCGCACATTGCTTCGTGCGCATTTTTATAATCCATTTGATAACCACTTTTGTCTATAGAATGTGATAGCCCACATGAACCAACGACTTGCCTGAATGGAGCATAGAAACTAGAGCAATATTTCACCGCATAAGATAATATTAATACGTCTTGAAAGTTATTATCATCTAATGATTTTCTGATTCTTCCTATTCTACCATCCATCATATCAGAAGGAGCAACTATATCACATCCTGCCTTCGCTAAAGCAAGTGCTTGCTTACACAGTACTGATATAGTTTCATCGTTTTCTACATCCATCTGATTATCTTTTAAAATGCCGTCATGGCCATGAATAGTGTATGGATCCAGTGCAACGTCTGCAATAATACCAATTTCAGGTACCTTTAATTTTACAGCACGGATTGCTTTGCAGATTAAGTTGTCAGAATTATATGCTCCCTCAGCGTTTTCAGATTTTAGTTTACTATCAACTACAGGAAAAATTGCAACAGCATTAATTCCTAAATCTTTAGCTTCCTTAACTATAGACACTAATCCATCTATTGAATAACACTTTACGCCTGGTAAGCCAGAAATTGGTTCAGTTATTTCTTCTCTGTTGTGAACAAACAGAGGAAGAACCAGATCATTTACTGATAAACTATTTTCACTTGTTAAATTGCGAACCCATTTGCTCGAGCGCCTGCGCCTTAATCTTGTATTTGGAAAATTAAACATTGGATCCAGGTAAATTCCCAGTAAAGAGCAACACTCCTGAAATGAGTACCACCCAAAGCACCGATATTGGCAGAAACACTTTCCAACCAAGGCGCATTAGCTGATCATATCGATAACGAGGTATTGTTGCTCTAATCCAAATAAATACGAACAAAAGTATAACTATCTTCAAAACGAACCAAATCAAACCTGGAATTTTGTAAAGTAAACTAAACTCCAGCGGCGGATACCATCCTCCTAGAAAGAATATCGTCATCATAGCACTTGCTAGAATCATATTTGCATATTCTCCAAGAAAAAAGAGGGCAAAAGACATGGATGAATATTCAACGTTATATCCAGAGACAAGCTCTGCTTCAGCTTCTGGTAAATCAAATGGGTGACGATTAGTTTCTGCAAGCAAAGAAATAAAAAATATTATTCCTATAGGCATTAGTAGCAAATCAACCCAAAATGGCATATTGTATTTCGCTACCACCATCTCTCCAAGGTTCAACGTACCAGTTGTAACAACAACTGTAGCAACTACTAAGCCTATTGAAACTTCATATGAAATCATCTGAGCAGCCGACCGTATAGCGCCAAGAAATGCATAATTAGAATTGCTTGACCAGCCTGCAATAATTACGCCGTATACTCCCAGCGACGATATAGCTAGCACATAAAGCACTCCAACATTAATATTTGCTATAACCTTAGGAATCACTACTTGCTGGCCATTTTTTACAATTACTTCAGCACCAAACGGTACAACTGCCCAGGCAATTAATGCCAAGATAAAGGTAAGCATTGGAGCCATAATGAACAGTATGGTGCTCGCTCTAAATGGTATTATCGGCTCTTTAATCAGTAGCTTAATAGCATCTGCAAATGGCTGCAATAGCCCAAAAGGTCCAACTACACTTGGGCCGTGTCTCAGTTGAATTGCACCAATAACCTTACGCTCAAAGTATACCAAGTACGCAACTGAAAGTAGTAGCGGTACTAAAATAAATAAAATATTAACTAGCGTGTTCATAAAAAGCTTTAGTACAATCTGCCATTATTTTTGAAGCGCGACTTATTGAATCCGTCATATAAAAATTACACTCCTTTAAAGTGAAAGGTGTATTACTTAAGCTTATCCCATCATTGCTAATTGGCACCCATGTGTTTTTTACCACTTGATCGGCATTTCTAAACTGTGGACCGATAGTATCTAATTTTTTTCTCACATCAAATAAACTATCATACGGTAAAGAAAGGTCTAAATATTGTGAAAGATTTTTAATAATCAACCAATCTTCCTTTGCTTCACCTGGAGGAAATACAGCTAAATTTGTTCTTTGCACTCGACCTTCAGTATTTACATAAGTTGCATATTTTTCTGTATATGCAGCACCAGGCAAGATAACATCTGCCACATGTGCACCTTTATCACCGTGATGACCTTGATAAATTACAAATGTATTTTCTAATTTTGACGTATCAATTTCATCTGCACCAAGAAGATAAATGACTTCTATCTTGCCACCTTCTGTATGCTCCAGTATTTGATTAGTGTCTTTTCCACCTTTTTCAGGAACAAACCCAACGTCCAAACCACCAACTCTTGCTGCAGCTTTATGCAGCATATTAAAGCCATTCCAGTCGTCTCTGACCATGTTAAATTTTTCTGCAATTTTGCCAGCTAGAATTAGAATTGATTCAGAATCATCTCTTATTAATGCATCTTGACCAATGATCAGCATAGGGTTTTGGGCGGCTACCAGCAGCTCACAGAACTTATGATTTCCATTTGCTATTTTACTCAAAACATCAGGATTATCGCCCAATTTCTCAACATGATACAAATATTCAATGTTAGGACCAACACTTGCAATAGGGAAGTTGCCCTGTAAATATCTCTTTCTCAATCTTACATTAATGATCGGTGCTTCTATCCTTGGATTTGTATTTATAAGCAGACACAAATCTGCATTCTCTATACCCTGGGTAGTGGTATTGAACACATAAGATCCGCGATTACTTGGTATAAGCTTTGCACCATCTTGTCTACAGTCTATATTCCCCGAGCCGAGCTTCTGCATCACTTCTTTGAGTAGAAGCATAGACTCACAATCTGCTAAATCACCTGCAATTGCAGCTATTTTATTTGATTTTGTATTCTTTAATTTCTTTACAGCAATAGTTAATGCTTCATTCCAATCAACTGGGGCTAATTTACCATCTTTTTTTACATAAGGTTGATCAAGACGCTGAACTTTTAGTCCATCATAGGCAAAGCGGGTTTTATCTGATATCCATTCTTCATTTACCTCTTCGCTCAGTCCTGGTAATATTCGCATAACTTCCAGGCCACGATAATCAACTCTAATGCTACTTCCCACAGCATCTAGCACATCTATAGTCTCACAATGTGATAGCTCCCATGGACGCGCTGTAAAGGAGTAAGGCTTTGAAGTTAAAGCCCCTACCGGGCAGAGATCTATGATATTTCCAGATAATTCAGAACTAATATGCCTTTTTATGTAAGTGCTAATCTCTACATTTTCTCCCCTTCCGATTCCTCCAAGTTCATTTGTACCTGCAACATCAGACAAAAATCTAACACACCGAGTGCAATGAATGCATCGATTCATCGCAGTCTCAATCAGTGGTCCGAAGTGTTTTTTTGGCACAGCCCTCTTATGCTCATCAAGTCTGCTGGTTCCTTTCCCATAAGCCATCGTGATATCTTGCAAATCGCATTCACCACCTTGATCGCAAATCGGGCAATCAAGCGGGTGGTTAATTAGCAAAAACTCAAGCACACCTTCACGTGCTTTTTTAACCTTAGGGGTATCAGTGTGAATAACCATCCCTTCTGCAACTGGCATTACACAAGAGGCTACTGGTTTTGGAGGCCCACCCTCAACTTCAACCAAACACATTCTGCAGTTACCAGCAATTGCTAAACGCTCATGATAACAAAAACGTGGAATTTCAACGCCCACGACTTCACAAGCTTGAATTATAGTGAACCCATGCTCTATTTCACATTCCTTAGAATTAATAGTAACTTTAACCACAACTATTATACAGCTTCCCACTTTATAGGATTGCCGCTTACCTCATCTTCAACCAGATTGCCGTTGTCATATTGAGCAGACATATAATTCATGCGCGAGCCACGATCTATATATCTAACAGGTTTTACCGGTTTATCTTTATACATTTTTTGCTCGGCCTTCTTACGCTGAGTAGGGTTATTTTTACTAGCTGTCTTTGCCTTCCCACCTGCTGCCATATAAACTCCTAAAAACTTTTCATTTTATTCTAACACTTAAGTATATAGCGTCAATATTTAATAACTTTAAAATTTCAATAGATCTCTTATTATAATCATTGTTTAAATAAAAAGTTACTCCTTGATATCATTCCAGTGCTTGACCAGAAAAAAAGAAATATACATCAGTTACTTTCATTTGCTGCGCCTCGAAAATAAACGTTCATGTAGCTGTGAGTCAAGCCATAAATCCAGTATAAAGACCTTTAATCATTGGCTTCGTAGTACTTTTCAACCAACTTATTAAGTAACCTTACACCAAAACCTACTGCTCCTCTTGGACAAATGTCAGTACCTTTTTCGTGCCAAGCAGTGCCTGCGATATCTAAATGTGCCCAGCAAGTTTCATTCACAAAACGCTGTAAAAACTGTGCAGCCATTATGCTATCTCCACCAGAACCTGCAGGAGCGATGTTTTGAACATCAGCAATCGGTGAATCAATAATTTTGTCATAAGTTTCATTCATAGGAAAACGCCATAACTTCTCACTTACTTCATTTCCTGCATCAATCAGACGGTTTGCTAATTCATCATTATTTGAAAAAAGACCAGCATATTCGTTATTTCCAAGTGCAACCACTATAGCACCAGTTAAAGTTGCAAGATCAATCATAAATTTTGGTGAGAATCTGTCTTGCGTATACCATAAAGCATCTGCAAGTATGAGCCTTCCTTCTGCATCGGTGTTCAACACTTCTATCGTCTGTCCAGACATTGAAGTTACTACATCACTCGGCCTTTGAGCATTACCACCCACTGCATTCTCTGCAAGTGCAACCACGCCGATTGCATTTACTTTTGCCTTTCGTCCTACTAAAGCATGCATCACCCCAACTACAGCAGCAGAGCCTGCCATGTCATATTTCATCGACTCCATACCACGTGAAGGTTTGAGTGATACTCCACCAGTGTCAAACGTTATACCTTTACCAACAAAAGCTATTGGCTTTTGTTCTTTAGAAACCCCATTCCATTTTATCACTACTAATTTTGGTTCTTTACTACTTCCTTGTGCGACTCCAAGCAAGGCTCCCATTTTTTTCTCTTCCATCTGCTTTTTATCAAGCACTTCGATTTCAAGGCCAAGCTTAGTAAGTTCTTTTTTTATATGATCAGCATAGGATTCTGGATATAGAATGTTAGGAGGCTCTGTTATAAAAGAGCGCGCAAGGAATATACTCTCACCTTCTTGCCTTAAGTGCTCAAATGATCTTTCAGCATTACTTAATTGCTCATCTTTTACTAATACGGTAATTTCCTCTACCTCTGTAATTTTCTCATCCTTTTGAGTTTTATACTTATCAAACTTAAAACTACGCAGAAACGCACCATATGCAACATTTGCTGCACTACCTTCGATTAAAATCGCTGCTTTCTTAATTTTTAATCTGCTTAGCTCACAATATATTTTACCGCCAATATTTAATTCCTTATTTTCATTCCATTCATCCTTCTTACCAAGTCCAACAACTATGACATTTTTTTCTTCTGGTAAAATGGTAGAAGAAAATTCACCAAAGTTTCCATTAAAATCGCTAAATTGCTTTATATTATCTATGATCTGTTTTCCTTGCAAAACTCCTCCATCATTTACGGTTTCGTTGTCCTCAAATAAACCCATTACTATTGTTTTAAAATCGGGCGAAATTTTAGAAATTGTTATTTTCATTGCTGGCATCTCCGTTGCAAATAATTGTAAACTGTACATAAAACATAGCAAAAACATCAGTAAGATATTTTTCATATACATCCTAAGTACAATAACACTCAAGTTTACTATGGACTCCCTTACATGCAAGGGTTTTTTATCTTTTATTAGAGAACTTATTATATCCGCTCAAGGTAATGTTAAACGTATAGGTTTTTATGACCTGATCACTGTAAGTAAATGGTGTTATGAGAAGGCTTGCAAGCTCGTTACTAACAAAATCTTCAAGAACAGGATCAGCACAATTATCGCAATTATGGTCAGCAAAAAACATTTGCGTTGTGAATTCTGGAAAATCTGGATGTTGAACTAGAAAGTTAATATGTGGAGCTCTATCACCAATTTTACCAGGTGCTATCGTAATAAAATTATAATAGCCAAGATTATTCACTACAAACCTTCCTGATCCAGCAAAATTCGGATCGAGTTGATTATCCTCTATATTCTTATCGTAATGGTTCACGCCGCGTGAATTCGCGTGCCATATAGAAACTACAGCATTTTGTATTGGTAAACAGTTTATATCAGTAATTCTACCCACTATGTGTATTAATTCTCCTGTTGCACTATTTGGAGAACCAGGTTTCCTTCTTAAATTGTTTGAAGAGCTAAAATTTTTTGGCCTTGCATCAAGGTCATATATTTCTGGAGTTTCAATGCAGTTGAGCAAAACAGGATCAGCTGCAAATAGCGGCAAACTGAATACCGTTTGTACTAAAAGCGCTAATAAGATATTTTTCACATTCATTTCATTTATAATAGACTTCTTGCATAACCATATAACAAACTTTTATTGGGAATAGAAACGAAAAAA
>NODE_5_length_33073_cov_84.831486
TCGTCATCCCGCTGCTTGTTAGCGGGATCTATGTTAAGAGATACCGCGGCGGTATGATGTAGGGGTTGCCGAGAACTTGTCATTCCAGTCTGGAATCCAGAAAACTTAACTTTAAATAAGTGGCTGCATGATAAAGACTAGATCCCAGTGTCACGCACTGGGATGACATTATTAGGAGCACTGGGATGACAAAAAAGGGGCTACTCGGATGACACCGTCTTGAATGGAAAGGCTGGATTCCAGACTGGAATGACATCATAGTGGCACTGCCGTCATAAAGGAACCAGTGTCAGCTACTTGGATTTACAACCACTCTCCTACCCTTTCTAGCTGTTTATAGCTGTTAAATCTCAGAAAATATGGAGAGGCAATAAAGGGTGTGGAATTACTTAAATAATTAGATAAAAAACCAGGCAGATCATTTTTTAATTCTTGCATTTTGTATCTATAATTTTGTATAGATACAACTTTTATTTTATCATAATCAAGTTTCCAATAAGCAAGTTCTGAGACTTCTCTTTTTGTTATATGTTCTACCGCTAAGGCTTGTAAAATTAATTGCGGAAAAAACCCCGACATCACTTCTTCATTGGACGGTGGTGAACCAAGTTTATAGTCTATAATTGCTATTTGCCCACTTGGTAAATACTCAACTCTATCACATCTTGCTGTCAGTAAAATTTCTTGTGGCCTATTCGTCATCCAAGCAGTTTCATACTGATCACAAGAACCAGCGTCACGCGCTGGAATATGAAATATCGGACAGGAAAAGCTCTTTTCCAACTCAACATAATTGCTTCGAGTCTCATCAAATTCGACAAAAGATTGAATTATCCTTTGCAGTCTTACCCACCACATATTTGAAAAATTAAACTGACTAGTCGAGAATGCTTCTCGTACAATGCTCATCAGCGACTTTTTGTTGCGTAAATATCTTGCAAGAATGTTGTGTACCATAGTGCCAAATTCCAATATCGATGGCTTAAAATTCAAGTCTCTTAATTGTTTAAGGCCCAGTATATATTCAACGTAAAATGAATAAGGATTACGAATTAGCTTTTCTATTGCACTGCAAGACATCACCTGCATTTTTTCTTTTCTAACTTCGGTTTGAGGTTTTGGCATAGGCTGAGTATATGGAACAGTACATTCAGGCGTATTTAATACCCTCAACCAATCACGATACGGCTGTTTCCCCTCCTTAAGCAGAATTTCCAAACGCTGCAATAGAATTGGTTTTCTATGGCTTAGCGATCTTGTAATATAAACCTTACTTGCACAAAACAAATTGTGTAAAGTATAAAAAAAATACCCCTGCTCTTCTTGCGCAGAAGGAAGGTTAAATTTTTCCCTCGTAAGTGCATTCAAAAGCGGCCCTTGAAAGCTTGGCGCTTCATTAAATCCAGCGAGTATTACAACCTTGTTGTGATATAAGCTGAATTTATTCAAGTCATTTGCTACAGAGAAAAACTCTTTCTCTAAAAATAAGGTCAGAATTTGGCTATATAACTCTAAGGAGCACTTAATTTCTATACCTTCACATGCATTTGAGAAATTACAGGTAAAATTACCTATTTCACTATTTAGCTCTGAAAAATTTATACCAGATAATATATTAATACACTGCAAATGAGTTGCCACCACATCAGAAATAGGGCAATTTATAGAGTTAAGCAAAAGATTAAATATAGCCTCTAACTTACTGATAATAAGTAATATATCTTCTTTATATTTTAGCTTTTTATGGGCATTGATAGCATCTATAATATCTTTAAGGCCATTTGTACTAAAGTTGCGTAATATCTCTATTTCAAATTCAGATAAAATCTGAGAGTACTCTTCTTGAGTGTAATCAAAAGTCACTAGCCTATGTTTAAGGAGCGAAAGTAATGACACACTGCTCCAATTTGAGGTCAAAACTTCGATACTATAAAGTAGGAGTGTTATATAAGGATAATTTTCCGGTATGGCACTGTGTTGCCTTGATAAACATGCTATACGAGCTGCAAGTAATTTATCAAAGACAACCAAAGAAACGTTTTCATAACCTTCATTCTCTATAATTAATGATGTCACTTGTGCTTCTTCCTCTCTGGAATCACAAGTGATGACTTCAATATTGCCAATTGATCTATCACCAACTTTGCTCAGGTCGGCAGTTGTATCAAAAACATAGTCAGTTACTTCACTCTCTATAGTGTTTAAGCAGCTAACATCCCTTCTATCCACTTTTAAATAATCGAGCAGATCTTTCAGGCAATATTGATAATGTTTTTTATCAAGTGATTGCCAATCTTTCTCTTTAATTTTCAAATTCAGATTAGGCAAAATTATTTTTCCAAACGGCAGGTCATATATAGCCTTAATTAACGATTTATCCTTTCCAATTCCAACAAAGATTATATGTTGGTCTTTTTGTAAAGAGATTATCATATTGTTTATGTAATCACTCTTATGTTCTAATATATCTACTACTCCTAGATCTTTTAAAATTTTATTCCAACTCTCAATGAGTAAGCTTATGAAATTCTCTATTTTTTTTGAATGTTCATCGAATTGATAACAATTCATTGTTTGGGTAGATTGAAGCAATGATGGCAGGCTATAAGCTAAATCAATTGGGAAATTATCATTATTTTTTCTATTCCACTCCAATATGAATTGAATGAGTAGCAGCATCCTCTTTGTTGGATTGATAACTTTAACTCTATCAAGATTTAATATTAAATCCTCTTCATCAATGTTTTCCAGTGAAACTATCTCTGGCAAAATTATGCATTTTTTAGCGTTATAATTCTTGAATACACTCAGCAGCGCTATTACATCCCTTTTGCAGGGAAGTATGATCTTTATCTCGGGAATTTTTTCTCTTTCATATTCAGAAAATATGTGCTGAACCAATACATTGAAAAAGGACTCATCCACGTTAACGGTAAAAACTCTTCCCACTAACAGTAACAATTAATACAATATTTTATTGTATAGAAATCACTCAAAATATAAATGTGCTCGCAGTTTCTTATGCTATGATATATTAAAGTCTTTCACAATATTACATGGCAAACATCAGAATAGAAGTTTTAAATAAATGTGAACAAGTTGGCCGCAGATGGTTAGTCAACGTTTACTCGATTTGCATGTGCAAAGAGTTACCACCCAAATTATATGAAGAAATTTGCGGGCTATTTTATAATAAAGTCATACAAGACTGCCGTTATTATTCCTACAATGAAAACCTTGAGGAAGTTCAATATGACTTCATAGAACCACAAGCAAAGTGGGGCTTGGAGATAAGCTTTTTACCTGGCATGACCGACAATGTAGGCAACACAGCAAAACAAATTATTACAGAATATTTAATAAGCAAAGGCTATATCGATCCATCTGTTATGCAAATTTCCCCCTCTGTCATTCCAGCGCGTGACGCTGGAATCTATAGATCCCAGTGTCAGGGCACTGGGATGACGGACGAAAGGGCTGGAATGACATCAATTGAGATAAAAGCAAGAAGTTCAAAATTGATTCTAAGTCAAGGGAATTTGCCAACTGAAGATGATATAAAACAAGAATTCAACCCTATCACTGAGTATTGCACACTTATCTGTAAGAACTATAGCTGGAAATATTATGGTAAATCGAATACAACACCTGATGTCATTCCAGTGCCCCGACACTGGGATCCAGAAAATTTCAAGCAGTTGTATAATGAAAACTGGATTCCAGTGTCAAGCACTGGAATGACAAGAGAGGGCACTGGAATGACATCAGGTAGTAATGGGGCGAAATCTGTTGACCTCAATGTGAGTGACCAAGAGCTTGAAAAGATCAGCAGAGATGGAATCAATGGTAATGGCACTTTAGGGCTTTCTTCCGCAGCAATGAAAGCTATAAAGGATTACTTCAAAAAACTTGGTAGAAATCCATATGATATTGAACTTGAGTCTCTGGCACAGACTTGGTCTGAACATTGTAAACACAATATTTTTTGCTCCCCTATTGATGAAATAAAAGACGGCTTATATGCACATTACATTAAGCGTGCAACGCGTGAGATAAATTCTGACATATGCGTGTCAGTTTTCTCCGACAACGCAGGAGGAATAATTTTTGATGACGATTACTTGATTGTAGATAAAGTTGAAACTCACAATAGCCCTTCAGCTCTTGATCCATTTGGTGGAGCAATGACCGGAGTACTTGGAGTTAATCGTGATATAGTGGGTTTCGGGAAAGGCGCGGAGCCTATAATGAATACCTATTACTTTTGCTTTGCCAAAGAAGCAAAAGGCAAATTTTATAGGGACAAGGAGCGTACTGATGAGATTTTACCACCGAAATATATAATGAAGGAAGTGATTCGCGGTGTTAATGTTGCTGGCAATTGCTCCGGCATTCCAACACAACATGGATCAGTATATTTTGACGATAGATTTTGTGGAAAGCCGCTGGTCTTTGTTGGAAGTGTTGGAACTATTCCGCGCAGTATAAATAATGTACCTTCACACATCAAAGGGCCTAAAAACGGCGATAAAATCGTAATTATTGGTGGAAGAGTTGGAAGAGACGGAATTCACGGTGCAACGTTTTCTTCAGAGGCATTGTCGGGAAACAGCCCTTCAACAATTGTGCAAATTGGTGACCCTATAACACAAAAAAAATTATCCAATGCCACCTTGGAAGCAAGAGATCTTGGTCTTTATAATGCAATAACGGACAATGGAGCAGGTGGGCTGTCGTCGTCCATTGGTGAAATGGGAAAGGATGGATTCGAGGTTGATTTAAGCAAGGTTCTACTTAAAAACGATGGTATGGCTCCGTGGGAAATATGGATATCAGAATCACAAGAGAGAATGACCTTAGCAGTGCCAGAAGAAAATCTTCCTATGTTTAAGCAAATCATGAAAAAACATGATGTGGAGGCTTGTGTGATTGGAGAGTTTAACGAAAGTGGTAAAGCTGTTATTAAATGTCCTGAAGGGAAAGTAATAATGGACATCGAAACTGAATTTCTGCATGACGGTAATCCCAAAGTGCATTTACAAACAAAGCCATGGTCTAAAGCCCCCTCCCCTTTCATCCAAGTAGCTGACCAGCCAGCGTCACGCGCTGGAAATCCGTCTTTTTTAGAAGTCGAGCTAAAAGAAATGCTAAGCAGACCAAACATACGCAGCAAAGAGTTTATAGTGGTGCAATATGACCATGAGGTTCAAGGATCGTCAATACTGAAACCACTGCAAGGCAAGGGAAGAGTGTGCAGTGAAGCTGTTGTCTCGAGGCCAGTCCTTTCTTCAAACAAAGGTGTTGTAAAATCGCAGGGATTTGGCTCAAGTTATGGAGAAATTGACACTTATCACATGGCAGCATGTGCAATTGACACTGCCATACGCAACTACGTAGCTGCAGGAGGAAATATAAATCATCTAGCGTTGCTCGACAATTTTTGCTGGTGCGATGCTTATAATCCAGAAAGGTTGTGGCAACTAAAGAGAGCTGCAGAAGCTTGTTATGACTTTGCGACTGCATTTAAAACACCATTCATATCCGGAAAAGACAGTATGTTCAATGACTTCAAGGGATATGACGAAAATGGCGAAAAAGTGATGATATCTGCACCACCTTCATTACTCATTTCAGCAATTGGAGTTATAGACAATATTGAAAATGCGGTATCGCTTGACGTAAAGATGCCAGGAGACTTGATATATGTGCTTGGTACAACCCACGATGAGCTTGGCAGATCTGAATATCAGTTATATAGTGGAATAGATAATAACAACGTGCCAAAAGTTGATGCAAAGAGCGCTAGGAAGTTGTATGAGCGTTACAACCAGGCAATAAAAGATGGCATAATTGCCTCTGCAATTGCACCAAACTTAGGCGGCTTAATTATTGCTCTGGCAAAATCGCTAATTGCAGGAGACCTTGGTGCTGAAATCGATCTTTCACTAGTACCAATAGGAAAAACACAAAATACAGACATAATAAACAAGATAATAATGTTTTCTGAATCGCAAAGTAGAATTTTGGTTACTATTGCACCACAAAATCAGCAGAGGTTTGAAGCGTTGTTTGAAGATGCTGCTTATTCATGTATTGGCAAAGTAACAGAAAAAAAGGTGCTAAACATAAAGGATGTTTTAAAAGTAAATCTGAAAGATTTGGGAAATAGTTATTATATAGCTAAAGTAACTTAGGTTTACAGACGATTTGGTAAACCGTCATCCCGCTGCTTGTTAGCGGCCGCGGCGGTATGACGTAGGAAAACCTTTCTTGGGTAGCTATAGCATGTCAGTTTAAAATGTTTTTTGTTTTCCATTAGGTTAAATAACTCTTTCACTATGTGCAATATTTACTTAAAATAAATGTATGTTATTAAATTTGATTATGTCTATTTTATCGATACTCCTGTTTATAAGTCTTTCTTTACTCAACACTTCAAATAAATTAATGATATGTGCTGCCTTATTTGTGGGAGCTGCTTTAGTTATAAATTCAATGGTTGAATTTTATGGCAAAAGCAAAGCTAAGTACAGCTTAATAGTGTGTACAGCGCTATGTTATGTTTTTAAATGGCAAATTTTTAATTTGATGATATTGATTTCATATACTGCAATTTTAGTATCTCTTCTCTCAAGCATAATTGTTTTTGAAAAATTGAAGTCCAAGTTGAATTTTCATATGGCAAATTTCATTACTTTAATTATTGCATCAGTAATTGATAGTGCCGTTGTATGTGTTGGATTACTATACAAATTTTCTGCAGGTAAATGCTTATCAATATATATTAGAGATTTAATTTTTAAGTTTTCTTATGCGTCAGTATTAAGCATCTGCTTGTTTGTAGGAATGTATTTATTTTGCTTGGCGAACAAGAAGTATTTTAAGATTTCTACATAACCTGTTTTCTGATATAGCTAAACTGACTTTGGGTCCTGGGGATGTATTTGGTGCGTAACAACAGTTTAGAATTTATAGGTAGCCTAAACCCACAACTGTACAAACATTATGATTTGAGCCTATCAGGGGGGTGTCATTCCAGTGCCCAGACACTGGAATCCAGAAAAAAGAATGGTGTCATCCCAGTGCTTGACACATAGCTGTACGAACATTCATTTTTGAAGACAGCAAATGGTGTCATTCCAGTCTGGAATCCAGAAATTTTGCTTATAACTGAGCTGATGAGCTAAAGGTAGTTGTCTTACGCTAAAACAAACGCTTTTAATTAAGTTGCATAGAAGCTGGATCCAAGTAGTCTGGGCACTGCCCCACTGATGGCCCAAACTACAACGTTCGTACAGTTGTGTGCTTGACACTGGGATGACATCATAGGGGCACTGGTCTACTTAACCGTCATACCGTCGCGGTATCTCAGCCGCTAACAAGTAGCGGAATGACGATTTATCAAACGCTGCCTAATTTTCCGTAACAGTTGAAAAATCAATAGAAAATCAACATATCACTGTAAATTCATGTATTTTAAGGCTATAATAGTTAAAATACGTTATATAGTATAATATGGACGATTTTATAAGAGTTAAGGGTGCAAGGGAACATAATCTGCAAGGTGTAGATGTCAATATACCGAAAAATAAGCTAATTGTTATAACTGGGCTAAGTGGTTCTGGTAAATCTAGTCTCGCATTTGATACGATTTATGCAGAAGGCCAACGCCGATACGTTGAAAGCCTATCAGCTTACGCGCGTCAATTTCTCAACATTCAGGATAAACCAGATGTTGAGTCGATTACAGGTCTTTCCCCTGCAATATCTATCAACCAGAAATCGATCTCAAAAAATCCAAGGTCAATAGTTGGAACTGTTACCGAAATTTACGATTACTTGCGCTTAGTATATGCACGAATAGGGGTTCCTTATTCACCTGCAACTGGGTTACCGATAACAAAGCAAACTGTATCTCAAATTGTAGATACTATAATTGCGTTACCTTTAGAAACTAAAATATATATACTTGCCCCTGTTGTGCGTGGTAGAAAGGGAGAACATCTCAAAGAGATATTGGAAATTAAAAGACAAGGTTACGTAAGGTTCAAAATAGATGGTGAAGTGTACAATGTAGATGACTTGCCTAAACTCGATAAGAACAAGAAACACGACATTTTTGTGGTTGCAGATAGAATATCAATATTGGGCGATATAGGAAATCGACTGCCAAGTAGTATAGAATCCGCACTAAAACTTGGTAATGGTCTAATGTATGTAGAAGTAGTAAACCTACCTGACAGCCATAATTCCGAATATAAAAATGGTCAAATTCTGACTTTTTCAGAGAATTTTGCATGCCCAGAGTCTGGTTTCACTCTTGAGGAAATAGAACCAAGATTATTTTCTTTTAACAGCCCTTACGGTGCATGTGGTTCGTGTAATGGGCTTGGTAAAAAGCTGGCTGTTGATGTAAAGCTAATAGTGCCAGATGAAATTCTTTCAATATCTGAGGGTGCTTTAAAGCCAGTAGGACCAATGTTCCGTCAAGTGCACACAAGTTATGGATTTCTAAAAAGTGCAATTCTATCACTGGCTGAAAATTGTAAATTCAGTCTTGATGTTCCGTGGAAGAACATAGATCAAGAAATAAAAGATATGATACTTTTTGGCTCCGATAAATTTCAAGGTTTGGTCAGTATCCTAGAACGTCAGATGGATTATGATGAAGCACTTGTCGAGCGATATTGCTCTGTCACTCACTGTAAGGAATGCACTGGCTATAGATTGAAAAAAGAAGCACTTACAGTAAAAATTGATAGCAACCATATAGGTGAAATATCAGGGCTCAGCATCGATAAATCCCTTAAGTGGTTTGAAAATTTGCCAGACAAGCTCACAGAACAACAGAAGCAGATCTCAAGTAAAATATTAAATGAAATAATCAAGAGGCTAGCATTTTTAAAGAATGTAGGGTTGAATTACCTAACGCTCGATCGAGAATCTAGCACTCTCTCTGGCGGTGAGAGTCAGAGGATCAGACTTGCTTCGCAAATTGGCTCTGGTTTAACAGGAGTGCTGTATGTGCTTGATGAACCCTCGATAGGCCTTCATCAATGCGATAATGATCGGTTAATTGCTACACTGAAAGACTTGAGAGACATGGGTAACACTGTAATTGTTGTTGAGCATGATGAAGATACAATAATGGCTGCTGATTATGCGATTGATATTGGTCCTGGAGCTGGTGTAAATGGTGGAAAAGTTGTTGCAGAAGGAACACCAGACCAGGTGCAAAGAAATTCAGGGAGCACAACAGGGCAATATTTGAGTGGAGAGAAAAAAATTTTAATTCCAAGGAGAAGAAAGAAAGCAACTCAGTTCATAAAAGTAATAAATGCATGTGAAAATAACTTAAAAAATGTGAACGTTAAATTTCCTATAGGGAATCTTATTTGTGTTACTGGAATATCAGGAGGGGGAAAATCAAGTTTAGTCATAGAAACGTTATATAAATATTCAGCACATAAGATACATCATTCGTCTGCACGGTATGGTCGGTGTGATAGAATAGAAGGCCTTGAATATATAGATAAAGTTATAGAAGTTGATCAGTCGCCAATTGGTAGAACTCCTGCGTCAAATCCAGCAACATATGTCGGTATGTTTACTCATATAAGAAATTGGTTTGCAGGTCTTTCGGAGTCAAAAGCAAGGGGATACAATATAGGCCGGTTTTCATTTAATACCAAAGGGGGAAGGTGTGAGGCTTGTAAAGGTGATGGGCACTTAAAGATAGAGATGCATTTTCTACCGGACGTTTATGTGAAGTGTGAGCAGTGTAAAGGGCGAAGGTATAATCGTGAAACATTGGAAGTTACTTATAAAGGAAAATCAATCTCTGATGTGCTTGATATGACGATAGATCAGGCTTGTGATTTTTTTGAAAACCTTCCAATGGTAAAAGAAAAGTTGGTTTCTTTGCAGGAAGTGGGGCTTGGCTATATAAAACTCGGACAGTCGTCAACAACGTTGTCTGGGGGTGAAGCACAACGAATAAAGCTGTCCAAAGAGCTATCAAAACGATTTACCGGAAGAACATTGTATATTCTTGATGAGCCAACAACTGGATTACACTTTGAAGATATAAATAACTTACTAAAAATACTCCATAGATTAGTCGATCTGGGAAACACTGTTATAGTTATTGAGCACAATTTGCATGTTATAAAAACTGCAGATTATATAATAGACATCGGACCAGAGGGAGGAATAAAAGGCGGAGAAGTGATTGCTACTGGAACTCCAGAAGAAGTGGCAAAAATTCCAGAAAGTGTTACAGGCAGGCATCTTAAAACATATTTATTATAAACTATTTCTTAATTATATTAGGCTAGGTTGCATATTTATGGTTTGGAGATAAGAATATCGATACTTTAGAAGGTACGTTGAATATGGAGTTGTACCTGCTAAGAGAACAGGAGATTACACTAGTTCCAGAAAATAGTTTCTATAAGTCTGTACATTATGTTGATAATATATTAGGCCCTGTGAAAGATGTAATTTGTGGAGTTGAGAGTAAGAACGGTTATAATGATCAATATATAAAAAATTGTGAGTATGTAGGTTACAGAGCAGAGAAAGTGTATTCATTGTGTGCACTGGGTGCTATTTTAGCAGCCAACATAATATTGCAACCTTTATTTTTGATGGTGGCATATTTGTCATACTTTCCAGCCAAGTTATTGTCAAAAATAACAGGGGACTATTGTTTAAAAGCAAGTACAAAATCATTAGTTGATCATTCAAATGCATTTTTAAGTGCTGGGCAAGATTGTGCTAGTGCAGTAGCTGAAGTATTTAACAAGATTGTAAGTTATGCTTGCGCTGCTATCATTTGGGCTGCCGCGTCAATGATAACGCCACTTGTGTGGGCTTGCAACAAAGTGCAAAGTAAGTTAAGTGAAATACAGGAGCCAGAAAAATATCAGCGTTTATCTCATTGGAGTGATTCGGAGGCTACTTTAGCCAATAGTATACCGCAAACTGAGTTATAAGTTCTGCTTTTATATAGCTAAAGTAACTTAGGTTTACCGACGATTTGATAAACGACAAATTCGTCATCCCGCTGCTTGTTAGCGGGATCTAGAGATACCGCGAATAAATCGCGGTATGACGTAGGAAAACCTGACTTGCACTAGCTACAGCACTCAGCAGTATGAACTATATTGAAATGAAATAAAAAGTGAAAGGGTGTAAGCTTAAGTTACTTTAGCTATACTATATAAATTTTATAATATATCTAATGAATTGTGAACCTTCTCTTACTAAAAAAAGCTACAAATCTCATATTTCCAAACGTATGCGTAAGTTGCGAGTGTATCATTGATGAAAATCTTAATCTGTGTAGTGAATGCAATAAAAAAATCAATTTTCTAACTAAGCATTACTGCAATGTTTGTGGCGTAATAATCTCAGACAATATTCATACGTGTGGTAAGTGCATTACCAATCCTTCACCGTTTAAAGTATTAAGATCAGTTTTTGCTTATGATCAACATAGTAGAAACATGATTATAAATTTCAAATTTTTTGATAATTTGAATTACGTAAAAATCTATGCAAAGTGGATACACCAAGCTAATCAGGATACGTTTCAGAACGCAGAGGCCATAATTCCTATACCGTTACATAAAATGCGTTTGTTTAAACGTAAATATAATCAAGCAGCACTACTTGCAAAAGAGTTGAGTAAGTTGTCCAATTTATCCTATACGCCATTTGCAATAAAACGTCCTCGCCATACTGCGCCTCAAGCTGGTCTTTCACTTAAACAGCGTGAAAAAAACTTAAAGAAGGCTTTTAAAACAAGCAACAAAGAAATTATCAAAAATAAAATCGTGATATTAGTTGATGATGTGGTAACAACCGGAGCAACTGTAAGATCTTGCTCTCAAGAAATTTTAAACTCCGGTGCAAAAGAAGTGAGAGTGCTATCGCTTGCAAGAACGGTGAATGATTGTAAAAATCAGCATGTTAAAACGTGATTTTTAATAACCTCAACATCACTAAACTCAAAGGTTTGATTCCCTATGATTTGAAATCTTTCGTGCCCCTTTCCTGCAACTAGCAGAATCATACCCTTGTTATAGGCAATATCTACTCCTTTCTCTATAGCTTCTCTTCTATCTTCTATCTCTAGCGCATTAGGGCAATGTAGTAAAATACCACGACGAATTTCTGCAGGATTCTCATCACGCGGATTGTCATCCGTGATCATCACTCTGTCTGCATACATTTGTGCTACTTTACCCATTTCTGCGCGTTTTGTTTGATCACGATTGCCACCACAACCAAAAACTAGAATTATTTTTTTATTGAAGTGCCATTTTAAAGACAATAGGGCTTGTTTAAGCGCACTTGGAGTATGAGCGTAATCCACAAATGCAAAAGGTTTCACTTTTTCCATTCTTCCTGCTGGAAAAATGAGTTTATCTACGCATATTTCTCTGTAATTCAGTCCAAACGAGGTAACTATACCCATTGCACACAACAGATTATATGCTTGGAATTGCCCCAGAACTGGAAAAAACGTCTCATAAATTTCATCACCAATTTTAATTGTCAGGTGTTGACCGTTTGGTGCTGGTGTTTGCTTTAACAAAGTAATATCAGAGCCTTTTTTCCCATAGGTGATAACTTTGTTGCTGCGTTTTTCAGCTATTTTAAGCAATGCGCCGTATTCATCTATATCCGCGTTTAAAATCGCTGTTTTTCCTTGCGGCAGTATCTCGTAAAACAACCTTTTTTTAGTTTCTAAATATTCACTAAGATTTTTATGGTAATCTAAATGGTCTTGTGAAAAATTGGTAAAGGCTGCAGCACTTAACTTTAATCCATGGATTCTATATTGATCAACCCCATGACTTGATGCTTCTAACACTAAGTGCTCTACGTTTTTATTATCTATATCATGTAATGCTGCGTAAAGGTCATCTGCACCTGGAGTGGTAAGACTGTTGCTATTACCTTTTCTACCATTATTGATGCATGTTCCAAGTGTTCCAATAGACGCAGCATTATAGCCAGCATTCTGCCAGATCTGACGGCAAAATTCTACTACTGAAGTTTTACCATTCGTACCAGTTACAGCAGCAACATATTTGGGCTGTTTGAACTGATAAAATCTGCTGACTATTTCGCTGTATATTTCTTGAGGGTTTGGGTGGAAAATATGAATTCCAGCGTCACGCGCTGGAATGATACCATTTGTTATGCAATCACTTGCAATTATCGCTTTAGCTCCACAAGATAATATCTGATCTATGTAAATCCTATCCCTTTCTGACACACAAACGAAAAGATAACCTCCCTTGACTCTTTTGGGATTACATGTAACGCCCTTGATTTCAACGCCAAAGTTAACATCAACAATATCATGCAGTAATTCTCTCAGTTTCATGTCCTACTTCATCGTTTTGAAAGTCTAAGCATGATAACCTTTTTAGTGCATCATTAAGGTCAAAGATTAAATCTTCAGGATCTTCCAGTCCACAAAATATCCGTATAAAACTTCCACCATAATCTGAATTCATTACAGATCTTGACATAGATCTACGATCTATTGGTAATATTAAACTATCGCACCCTCCCCAAGAAGCACCAATACTAAAAATTTTCATATGATCAACCATGCAGCTTAGTTCTTCACATGAATATTCTCTATCTAGTACTATACTGAATGTGCCGCTTGCTCCTTTGAAATAACTTTTCCATAATTCGTGTTGAGGATGGGAGGGAAGTGCTGGATACAAAACTTTTTTGATTTTTGAATGTTTTTCTAGCCACTTTGCCACTTCCATTGCTGTATTTTGGTGCCTTTTCATACGTGTGTGCAGTGTTCTTAGTCCCCTGTGTACAAGGTAGCAGTCGTGCGATTGAATGGTTACTCCATAATTTTTATAGCTCTCATAAAGCAATTTAAAAATTTCACCTTCAGCAATAACAGCCCCCATCAATAAGTCTGAGTGACCGGCTAGATACTTTGTCACCGCATATAGTGCAACATCAATTCCATAATCAAGCGGCTTAAATAACAAAGGTGTGGCCCATGAATTGTCGCAAACGGTTACGATTCCACGTTCTTTAGCAACTTTTACTATATGCTCTACATTCGAAATCTCAAACGCTACAGAACCAGGAGTCTCGATCATTATCAATGAAGTATTACTCTGAATTAAATCAGTTATATCCTGTGTTGGATCATAAAAAGTTACTTCTGTTCCTCTTTTTGGTAGCTCATTTTCGGCAAATCTCTTAAGTCGGTAATAACTATTATCTTGTATCAAGACATGCGAACCCGCTTTAGTGAAAGTCAAAATAGCAAAAGTAAGTGCAAATAGTCCGGAAGGATAAATAAGCGCTTGTCCACTCCCTTCAATTTCAGCAAGTGCATTTGAAAGATAATGAACAGTAGGAGTACCAACATTACTGTAGCTATAATCCCTTGCAACACCATCGTTGATTACATCGTATATACTTTCTCCATTTGCTGCATTTAAGTAGTCCTTGTAAGTAGGAAATAATATGGTAGAAGAATGATAAACTGGCGGGTTCATAGAACCTTTATAGTCATTAAATTTTCTTCCTGCTTTAACTAATATAGACTCTTCCTTCACATTTTTATTATTTATTTTTTAAATTGTACTCGTTTTGCGTATACAAGTGAAGAGAAATTGCATGTATTAGCTCTATCTCACCCTTCAATAACTCATAAATTAACTTATGTCTTTTTAGAATGCTCATTCTAATAAAGCCGTCAGATATTAATATTAATTTAATGTGCGAAGGTAATGTTGAAGATGAAGCAAAATAATGATCAGCATGCTTTACTGATTCATCGATAATGTTGATATCAATTACATCTATCGAATCGCGTATCTTTCCTTCTATTGTTTTAATAATATCCATAATGGTTTCTTTAAGCAACAATATGCTCCTCTTGTCATCCAAGTAGCTGATACTGGAATGACAAGAAAAGTGATATAACAATACACAATTACTTATTCTCTTCCTTATTATCTATGTCTTGATAATCAGAATCTACTACTTTTTCTTCTTTATCATTTGGATTCCCTTCTGATGAAAAGCCATTTCCAGCACTATTTTGTTGTGAGGCATTATACATAGCTTCTCCAAGTTTCATAGATAATTGAGAAAGATTAGTAACTTTCTGCTGGATTGAATCAGTGTCATCAATGTTATCAGATTTACTAACTTCTTTTAATTCGTTAACTGCATTTTCAATAGCAGATTTATCTTCTGGTGAAACTTTATCACCATACTCTGTCAGAGACTTTTCTGTAGAATGAACTAAACTATCTGCTTGGTTTTTCACCTCAATAAACTTTTTGCGCTTCTCATCTTCTTGTGCTTTTTCTTCAGCTTCTTTCACCATGCGATTTATTTCATCATCAGATAGACCACCTGAAGATTGAATGCGTATTTTTTGCTCTTTTCCAGTAGCTTTATCTTTTGCAGAAACATGTGCTATTCCATTTGCATCTATGTCAAATGTTACTTCGATCTGAGGAACTCCACGAGGAGCAGGAGGTATCCCTTCCAAACTAAACTGACCAAGTAGCTTATTATCAACCGCCAATTTTCTTTCACCTTGATGTACCTTAATTGTAACGGCTGTTTGGTTATCTTCTGCAGTTGAAAACACCTGAGATTTTTTAGTGGGAATAGTAGTATTACGTTCAATAAGTGGAGTGAATACTCCTCCTAGAGTCTCAATACCAAGAGAAAGTGGAGTCACGTCAAGTAGTAACACATCTCTTACATCACCTTGAATGATTCCCGCCTGTATTGCAGCTCCAATTGCTACAACTTCATCAGGATTCACTCCTCTATGTGGATCTTTGCCAAAGAATTCTTTAACTTTCTCTATGACTTTTGGCATACGAGTCATGCCACCAACGAGAACCACTTCGCCAATTTGACTAGCAGACAAACCAGCATCCTCAAGAGCTTTTTTACAAGGAGCCATAGTTTTTTCGATTAAACCATTCACTAAGCTTTCAAGTTTTGCTCTCGTTAATTTCATATTTAAGTGTTTTGGACCACTTGCATCAGCTGTAATAAACGGTAGATTTATTTCCGTTTCCATTGCACTTGATAATTCAATTTTCGCTTTTTCAGCAGCTTCTTTGATTCTTTGCATAGCCATTGGATCATTTTTCAAATCAATGCCATTACTTTTCTTGAATTCATCTAGTAAATAACTCACTATTGCGTTATCAAAGTCTTCACCTCCAAGATGAGTGTCACCATTTGTAGCCTTTACTTCAAAAACCCCTTCACCTATTTCAAGTATTGAGACATCAAATGTACCACCACCAAGGTCATATACCACTATTGTGTGCCCATGTTTCTTATCAAGACCATAAGCAAGCGCTGCGGCAGTCGGTTCATTTACTATTCTGAGTACATTTAATCCGGCGATTTTTCCTGCATCTTTTGTTGCTTGACGTTGAGAGTCGTTGAAGTATGCTGGCACTGTTATCACAGCATCTTTTACTTCCTCTCCAAGATAAGCTTCTGCTGCTTCTTTCATGTTTTGTAGTATGAATGCACCAATTTGACTAGGAGAGTATTCTTTATTATCAGTGGTTTTAACCCATGCGTCACCATTTTTTGCTGCAAACACTTTATACGGCACGTTTAGATTTTTCATTTCAGAATCACCGTATTGACGGCCTATTAATCTCTTAGTAGCAAAAAAGGTATTACTTGCATTGGTGGTTGCTTGCCTTTTTGCTGGAGCGCCAATCAACCTTTCTCCTGACGAAGTGAATGCAACTATAGATGGAGTAGTCCTTGCCCCTTCTTTATTTTCTATTACCTTTGTATCTTTGCCCTGCATTATTGCAACACAAGAATTTGTTGTCCCGAGATCTATACCTATTGCTCTTCCCATAATGAATACCCCATTGTAAATATTATCTGATATAAGAATATATAAGTATAGGACTTATTAATTACAAGCCCAATTTAGGGTTTCTAATTAGTTATTAGAACTTAAAAAGCGCAAAAGCCATTTAGTCAGCCAAAAATTGCCTCGTAGTTTATTTGAATTATCAACTTCTTCATTGCTGCTATCCTCAATTTGGTATCCAGAGTTCTGTAACGGCTTATAACCGTTTGAATTAACATCATCTCCTTGTCTTAAAACAAATGTATTTATATCTAAACTGTTATCAATACTAATGTTCAATGTAATATTAAACTCTTTTTCGATTGTAAAAACTGTATTCCGTTTATTATTAAAAATATGCGCTATAACCGCACTATGCGCTACTAAATCAAAAGACTTATTTTGGTTCCTATGAGCAATGTGTTGTAAATCCCTTAGTATCGATGCAACAATTACTTCGTTCGATTTTACTCTTCCAATACCCTTGCAGTGTAAACACTCTGTAGTATTAATTTCTTGTATGTTTGGTTTAATTCTTTGTCTTGAAAATACCATTAAACCAAAGTCATTTATGTAGCTAAATTGAACTTTAGCTTTATCGTCTTTAAACGCTTGCTTTATAGCAGACTCAACAGCTCTGCAATACTGATATTTCAACATGTCAATAAAATCGACTACTATTAATCCTGATAGGCCCCTAAGATTCACCTGTCTTGATATTTCAGGTACTGCTTCCATATTGGTTCTATAAGCTGTTTCTTCTATGCTATCTTCTCCTGTCATCTTTCCTGAATTTACGTCTATTGAAACAAACGCCTCAGTTAAAGTTATTACCAAAGACCCACCAGATGGCAACTCTACCCTATTGCTATATAACTCAGAAATTTGATCTTCGATTCCATAGTAAGTAAAGATTGGGATAGAACCTCTATACAATCTGTAACGCAACTTACTACCTTTTAATGCATTTTTAGTATATTGTCTCACTGCTTCAAAAGCTTCCTTCCCAGATACTATGACTTCTATACCATCGCTACAAAAATCACGAACAGATCTCATAATTACATCTGCTTCGTTGTAAATTAATGATGGAGCATTTACAGAGAAGGCATTTTTTTGAATGCTCTGCCATAATGAGGATAAGTAATTGTAATCCTGCTCAATTTCTTTCTTATCTTTTCCTGAACCAACAGTTCTTACTATTAAACCTGATCTTTTTGGCAAGTTTATTGAACTCAGTATATCCTTTAACTGCTTTCTGACATTAGCATCTTCAATTCTGCGAGACACCCCACCTTTACTCATGGAATTTGGCATGAAAACACAGTATCTACTCACTAAAGTTATGTATGTTGTAAATGAAGCTCCTTTATTGCCTCGTTCCTCTTTAGTTAGCTGGACCAATACTTTTTGATTTACTGAAATAACATCTTGTAATTTGTATTTTTTATATAAAGGTACCTCTCTTACAAAACCACTACCTAACTCGTTGACATTCTTACTAGCTGCAAAATCTGAAGAAACATTTGCTGGTGCTTCTTCTGTACAATCGTCATTTGAGTAGCCCTCAAAGATAGTTTCCTTTTCTTTTTCTGAAATATTGAAGTAATCTAGAGATATCTCGGAAAAAGATAAAAAACCTTGCTTGTTTTTTCCATATTCAATAAATACAGCTTGCAAAGAAGGCTCTATACGCTTTACATAAGCAACGTATATATTACCTCTTAATTGTTTTTTTTCCTTGAATTCTTGTTCAAATTCTACAACCTTATTATTAACTGATAAGGCAACTCTTACCTCATTAGAACAGGCAGAATTTTCTATCAATAATAACCTTTTGCCACTATTTGCCACTTATTTACCGTTTGCTTTTCATTCTGAAGTTAACTTCATACTACTTAATGCACTGTTGATTGTCAAGAATTTTACGATCTGCATTATTCGGTTGACTTTTAGTATTTTGCGTAATAAACTCGCATAGAATTTATTATATCATTATAAGTATGGCGAAAAAAAATGCTTCTTTGCTCGTTAAGTTAGTCAGCACTGCAATCAAGACAACAAAAACTGGTGAAGAAAAATCAACAGGTTATTTTTATGTAAAAAAGCGTAATCCAAAAAAGCTCACCAGAAAACTGGAGTTTAGGAAGTATGACCCAGTAGTCAGAAGGCACGTATTATTTAAAGAAGAAAAATTAAAGTAGTTTTTTTATAAGGAATTTTATTATTATGCAAAATTTACAATTAAGTTATCCTACAATAGTAGAGTTGGGGGACGTAAAAGATACAAAACTGAAATTAATAAAGATCATTGCACAATTAATAGGTAAGAAGTACAAAACACAGAAAAAAGCAGCAAACGCTCTAAAAATTGATCAACCTAAAGTATCTCAAATCAATAGGTCAAAAATTGAAGGGTTCTCCTTAGAATACTTGCTTAACTTATTGATTGCATTGGGCCAAGACATAAACGTAAGAATAAAGCATAATTCTAAACCTGCATAATATGTAAAGGACAAATGGTAATTTAAATTGCAGAACAATAAAACAGTAAGCTAAAAGGGAGCTTATTACTCAACAAAACAAGACTTAAAATTTTGTGCAATGCTATTGATTATGGCTAGATATGCATCTTTTCCAGGCTCTATGTCTGATCCAATAGGATCAAGAACTACCATTTTTGCGTCATTAGAAAGAGCATTAGGCTTTATGCTATCTTCCTGTGAATGAGCAAATATACATTTAACGTTTTCTTCCTTCATTATCTTTTTTAGCTTCATAAAACTCTTCATACCTATGTAAGAATCCTCTTCTATAGAAAGAATGGCGTTTGGGTGATTTAGACCGAAATATTTTTCAAAATATTGATAAGCATCGTGAGTGACGATGTATTTTTGATTTTTAAAATCATTCAGTTCTTTCACGATTTCTTTTACTTCTTGGTCTATTTTTTTTATAGCTTTTGTTGCATTAGAGTTGTATCGATGGGAATTTTCTTTATCTATGTTAGACAACGTTGCACTTATAAAAAGTATCATGCTCTTTGCATTTTCGGGACTCAGCCAAATGTGTAGGTCTTTTTCATCTTGAGTATTGGTAATTTTTCTAGAAAATGAATGTGGCCGAGCAGGAAGTAGGTTGATTACCTGTGACAATTGCACTAGTTCTTTATTATTTTTGGCGAAAGTTTGAACAAACGTCTCTAAGTTATCGTCAGTGTAAAATATGACATCACTTGATTCCAAATTACTCGCATCAGACGGCTTTAATATATAATTATGCGCAGATGTTGCATAGCCAAGCAATTCCGGTTCTAAAATCCCTTCTGTCACAGAAGCTACAAGTGAGTGGATAGGTTTAATTGTAGCTACAACTTTTAAATTGGATGAAAAGGCAATATTATAGTATAGTGTAAATGAAAGTAATAGAAAAAAAGCCAGTAAATGTCTCATATAAACGTTGAGAAGAAGTTAAATTTTGCCAAAAAGTTAAATAATGTCAATAATCGTGTTCTAAAAATAGAAAATCTTGCTCTCACATATGATGGTAAAAGAATTCTTGACAATATCAATATGTTCATGGAAAGAGGAGACGTAATTACAATACTTGGTCCAAATGGTGGAGGTAAAACCTCTTTAGTGAAAGCAATTGCTGGCATAAATAAAAGCTGTACCGGTAGTATCGTATTTGCTGACAACATAAAAATTGGCTATATGCCGCAAAATTTTAGTATTAGTAATTTGATGCCAATAACAGTTGAATATTTCCTTTTAAATAGCTCCTTGAAAAGACTAAAGAAAAATCAATCCATTATTACAGAAGCGATAGAGTTGGTTGGTATCGGTAACATTTTGAAGAATCAAGTGTTAGAAATTTCTGCAGGGCAAACACAACTACTACTGCTTGCACGTTGTTTAATTGCAGAGCCTGACTTGATCATTTTAGATGAACCAGTCAGTGCAATGGATATTAACGCGCGGGCTAAATTTTATGATATTATAAATAAAATAGCAAAAAAACGATTGGTATCGATTCTTATGACTTCTCATGATCTTAACTCTGCTCTACCATCCTCAGATTACGTAATTTGTATAAATAATACTATCTATTGCCAAGGCAAGCCCGATGAGATTATGAAAAATAGAACCCTAAATGAAATATTTAGCAGTTACGCAGCAAAATGATTCAAAATATTTTGCGTCTTCTGCACATAACTACAGTGCTGACACGTTACAATATATTACCTTATTTACTTCCACCATCAAAGAAATCAATAAATAAAATACAAGGCCATAAGCTAAAGTGTGCTCTTGAAAAATTAGGTTCGGTGTTCATTAAGTTTGGGCAGTCTATCTCATCACGTACTGATGTTTTAAATGAGGATATAACAAATAACTTGTTATTGATATGTGATAGATTGCCATCATTTTCACATAAAATAGCAGTTAAAACTATAGAAAGTGAGTTTAATTGTAAATTGAGCGACATTTTTTCAAGCTTTTCTGAAAAGCCAATTGCAGCAGCATCGATTTCTCAGGTGCATAGAGCGGTTACAACTGAGGGTAAGGAAGTTGCTGTGAAGGTTTTAAGGCCAAATATTGAGAAAACATTCTCAAGGGATATAAAAATGCTTTCTTGGCTTGCAGAAATTGCAGAAAAATTTAGCGAACAATCAAAAAGGCTGAGGCCAATTGAATTAGTCAAAACTTTTGCTGAAATTTGCCGATTAGAGTTAGATCTACGTTTTGAAGCTGCTCACTCTTCAGAACTAAAGGAAAACACAAAAAATGACAGAGGTTTTTATGTACCTGAAATAGATTGGAATAGAACTGCAAAAAAGGTTTTAACATTAGAATGGATAGAAGCAACGCCAATATACGAAATTGAAAAACTGAATAATCATAAGCAAATAGCTATCAACCTTATAGAATCGTTTTGTAATCAGGTATACAGGGATTGTTTTTTTCATGCTGATATGCATCCTGGAAATCTAATGGTTGATAGTAATAACAATATTATTGCCCTGGATTGTGGAATCATGGGTAGAATAGATCGTGAGACATGCTATTACGTTATAGAGATACTCAAAGGCTTTTTAAATCGGGATTATGATCACGTTGCAAAAATGCACTTTAAAGCTGGTTACGTTTCATCACAGCATAGAAATTTTGTCACAGCTTGCAGAGCAATAGGTGAACCTGTTATTGGGCAGCCTATACAGAAGATTTCATTTGCTAGTTTACTTGCTCAGCTATTAAAAATAACTGGTGACTTTGATATGAAAGTTCAAACACAATTGTTATTGCTGCAGAAAACTATGATTTTACTAGAAGGGACATGTAGAAAGATCTACCCAGAAATCAATATGTGGAAAGTAGTTGAAGCGTGGATAAGCAGTCAACATGAAAGTAAAATAGGGTATAGGGAAAAAATTAGAAATTCTTATCCTGTAAAAACAATCCAAGGGATATTTAGCCTTATAGAAAAATTAAACCTAATAGCTGATAAAAAATTAGAAAACATCCAAGTTAAAAATAAATCAAATGGAAAAGTCTATTTTTTATTGTGGTTTGTAATTATAATTCTAATCATTAAATTTTTAATTTCTTAAACTATGGAAAAAAAACTCGTCAAACCCAATTTTTATTCAACTTAATTTTTAATCTGCAGGAGTCGAGTTGAGAATGTCCAATTTTCCACTTTCTTCATAGCATAACATACTTCAGCGCCTCTTGCTCCTTAAGAATACCCTGAAGTCTAATAAATCATGGCTCACCACTTATGTGTAAATTAATCGTTAATGTTGTACACGTTCTTTTCTTTTTCTACTCTCTCTTGCTCTTCAATACAATATATAGCAAGCGGATTAGCTTTAAGTCTTTCGACTCCTATTTCTTCTCCTGTTCCATCGCAGTAACCATAAGTGCCTAATTTTATTTTTTCTAACGCCTCCTTAATTTTTTCTTTTCTATCTTTTCGACGCTTGATTAATTCCTCGTTTCCACTATCTCCATCAGAATAGTATGTATCAATACTATTCTCTTCTAGTTCTTGTTTCTCCAACTCAGCAAGTATTGACTGTAACTTTAAGCTGAAGTATTCCAGTTGTTTTACGCTCATATATTCTTCATCTTCTGAAGGAGTGTAATCTTCTGGTGACTTTATTTTTGGTAACTTTTCCATAATTGCATTATCAAAAAAATAATAAAACCTATATAACTTATGAACAAAAAATTATACTACCTCAAAGTAAACACTATAATTTATAATAAACATTTAAAAGCCTAGTATGATCGACTCAGTAAAAAAATTAGTAACAGATGATAAGAACCTTACCTATATAGTATGTATTTTTATCATAATGTTAAGTTTATCTTCATTTACACTTGAAAACAACAATAAACAAGAAGTTATGTTAACATTAACATGGATATGCGCTACATTTGTTTTGCAGATCTCTACAAATAATTTGTTTACATCTGATTATCATGATGGAATATTAGAGCAAGTCTTTGTACAGCCACTCTCTTCTAGGCTTACAGTTGCTTATAAAATTTTCGCTCACTGGTTATTATTTGGGTTACCGATTTCAGTAATTTCTTCCATATTCAGCTTTGCAGTTCTAGGCAATAGTATTGAACACTCAATAGCAGTTGGAGTGTCTTTATTATTTAATACGCTGATAATCATTAATATTTCAGCTACTGGAAATGCATTGATGATTGGTCGAAACAACTTAGCATCAGGAGTATCGCAAATTCTTGTTTTGCCAATGATAATGCCAACCTTTGTGTATTTTAAAATGCTAACTCAATTTGAAAATTTGTCCTTGAATATTTATACACTACTAATCACCATGTTAATTTTTGTCGTTTTGATTGTTAACAGCACTATAACTACTCACATGGCATTAAAATTTGCTGTGGAACAGGATTGAAAAATCTTACTGTTATTCAGTAGGTATCCGTTTAGCAGAGTGGCAAAACAGGTAGACAAGATAAACCAAAAAATCAAGAAAAAGTGAGTTTACAACAAATGGTGTCATGCAAGTAGCTGACAACATAGAAACGAAAAAACTTACTTGACAAACTCCGCCAGCCCCCTTATTATGATAGTAGGGGTATTTATGACTCAAAACTTGTTTTTGACCTGCAGGCTCAATGACAAAATTCAGTAAAAAACTCAGGTATTTATTGGCGGATTACATAAAATTATAGTGGCTGCATGTCTTTTTTATTTTTTCTACATTCAGCCAAATCGCGCTTATTTTAAGCGTTAGCACATTATTACAGCGCCACTTACAGTAATATAGAGTCAAAACTCGCTACTCGGGGCTTCTTTTGCCTTTTTTTTCGTTTGGTAAATTTCTTAATATTTGTAGCTAAACGACAACCGTCATTCCGCTACTTGTTAGCGGGATCTGCTGTGGCGGCATAAACTCAAATCACTTCAAATTTCAATCCAAAGAGGTATCATTATGTCAAACAACTTCAATTTTAAAGAATTTTTTAACCACTATGAAACAAATAGTACGTCAGATGATATACAAAGGTATTATTTGCTGTGGAAATCAGTAATAGCGCAGGCAATGATTGATGCAGCAAGTCACTGCAAAAAAACAGAAAGCTTGGTAGAAAAACGTAAGGCGATTTCTTAGTTATCAGACTTTAGTCAAGATTTTGTGCACACATGTATATTGGCTGACTGTGATCCGGTATACGTAAAAAACAAAATACAGCCAATTTTAAAAAGCCTTACTAGATAAAGCCTTTTTAATGAGGTTTACTCCTTTTACCGAAAAAAATATCATGCAATCTCCTATCTATAGTTTCCTCTATATCTTTAATTAATAGCTGCTTTATCATGTTTACTTTCCGCTTTGCATCTTGAGCGTGATGCTCACTGTTATTGCTGTAATTATTCTTATCACTATAACTATCGCCACTTGGTTTACTACTGTTACTGAACTCACTACCCTTTTTTCTTCTTGTGCTGAGTATCTGCACTATCTTTTCCTTTAAAAAAGACTTCCAGCCTGTGCTAAGGAACAACTTATAGAGAAAATGCGGAGTAAGGAATGCTACTAATATTCGAATAGAAATTCCGTAACTGAGGTCTTCCCTATTTTCATAATACCACTTGCAATATTGAAATAAATGGTAAAACGCATTTTTGAAAGAGCCAAATTCTACAGCATACCAAAAACCATTGCTGAGAAACATGAGCACAATGCTGAACGTGTAAAGATACATTGTGCAGAGAAACAGCTTTACAACTATATCTTTTAGACTACCTAATATATAATTCAATAATCTTAATTTATAGAAAAGTGATATCATTTCACACCCACTTCAATATGGCTGGGGTGGAAGGATTCGAACCTTCGCGTGGCGGTATCAAAAACCGCTGCCTTACCACTTGGCTACACCCCAATACTACTTACATCAATAACACTATTAGCCCAATTAGTAAAAGATTTATTTGCTTTTTCTATGGGCATCACAGCAATAGCTGGCTGATCATAAGAATGCATTGCTTCGATTTTTTCTACAATTTTATCAACTTGATCATTTTTGCTCTTCATAATTGCCACTATTTCACAACTATTATTAATTTTACCTTTCCATAAATACAGAGAATTCACTTCGGGAAATATATTTACACATACAATTAACTTCTCGTTTAACAATTCTTCAGAAACAGTTTTAGCCTCTCAAAATTTGAAAAAGTTGAAAACTAAACTATTCATTAGAATTTACATAAACACATTGCTACTATACTCTACCGAGATTTATTCATCAAGAGAAAATAGATTAGATTTTTCTGTCATTCCAGCACTCTCTTCTGTCATTCCAGTGCTTCCTTCCCCTGTCATCCCAGTGCCCAGACACTGGGCTCTCATTTCTTAATTTCACAATATAAATCATTCCAAATTGCACCTATTTGCAAGTATATAAATATAATAATTTTGCATAAAAACTTAGATCCCAGTGTCACGCACTGGGATGACAAGAGGGGTATTGGAATGACAAAAAAAGGGTGCTGGGATGACAGAGGATAATGTAAACACTCTAATTGTAAATTTAAGTCGACTATAGTCAAAAACAAAAAAGGATGTTACTCATCGAGTAACATCCTTTCGAAGAAGGTAAGTGGTTTTGTTTATTTCGTTTTCACACCTGCAGGATGATAAACGCTATTTTCACCTACTTTCGTAGAAGGCAGTTGTGATATATCATGGTTCAGTTGTTCCATAATTTTATCGAGCTCTTTTGATAATTCTTCTACAAAAGGACTCAGCTTCTTTGGTATAAGAGGATCAGATAAACCTCTACTATCAATACTGCCGAAGGGGTCTAAATTAATAGAGGGACTTTGTTCTTTTGTTGGCGTAGAAGGACCAGAACTTATGCCACTATCAGGAGAACCACTGCGAGTTGGACTTTCAGGTACTTTTGGTAGAGCAACTGGAATAGACTGCTTACCAGAAGGTTTTTGTCCTATTGTTGCAGTTTTGTCAAGCACCCCAAGATCAGAACTAAAAGGTTCGTGAAGTTGTTTTTCTACGTTACTCCCTCTAATTTTGCACTCTTTAATAATCCTCTTAATTTCATCATAGTGGTCAGAGAAAATTTCATAGAGGCTGTTATTATCTTTAGCTAGCAAATTTTGCAACTTCTTAGCGTCTAATTTATTGACAAAATCTGCTTGCTGTTTCAACTGATTGATCAACTGGTCCTTTTTGAAACCTTGTTGACCATCAACAGAACAACTTTTCTCTGATATTTTTTCTTCCAGCTTAGAAAATATTTCCTTAGTTAAAACAGATCTATTCACGGCTTTGTCTTTAAGAACTTCCTTAATAAACATCTCCTTTACACTATTGAAATTCCTTGTTTTTTCTTTTGTTCTCAAAACAACAGTTTGATCTTCATTACCTATTGAATAGGGGATGGCGTTTAAACTAGACATACTTTCACTTAAATTACTCAAACTGCGCCCCATTTTTCCTAACGTAGCACTAGTTCCCTCTCTTGTTGCTCGTCCCACAGAACTTATAGCTCCTTTTACTGAATGATAACCTTCTCTTGCTTTTTCTGCAGTATATACTGACGCATCCTTAACTTTCCCGGCAGTATATTTCGCCCCATCAACTGTCTTTTCTGCTGACCATTTGAGCCCTTTGAATGTGTATTCAACTGCTTTCACAGCAAAAAATAGAGTAAGGGCAACTATTGCACCTGTTGCAGCAACCGGTAAAGCAACTGCCACAAATGGAAGTAATGCACCAACCATCACACCTACTGCACCTACTGCAATCATTTGCTCTTTTGCAGACCAATTAGAGAAATTTTTTATATCTTTTAGTTTATCCTGCACAGTTTCCATAAAAGCAGAATTTTTTTTAGCAGGACTTGAATTTGTTTGTCCACTCATTTTAAACCTCACTATTAATTAAACATATTCATATTGTACATCCTTGATCCTTAAGTTAGTGTTAATTTGACTGCTAACGTTTATTTATTTGAGAATAATTTTGCTTGACGTGTTTTTTGGTAACATAGAAAATTAGGTTAAGAAGCTGCAGCAATTTATGAGGTATAGAAAAAGGGCACTCATCTTTTTGGCTGTTATAACTTTAATAATAATAGCTTTACTATTTAGGTATAATTCCCATTTTCACGAAGACGTAGTGCACTTAAAGAGTGGCAATAAAGAATTCAAAAAAAAGCCAGAAAATTCTATAGAGTCGACCATACTACATAGAGAAAAGGAAGTGTATGATCATGTTTTTCACTCTGACAATTAATTTGTAAATGAAATAGTAATTTATATTTGCATTTTCTTATTTAAATAAGTAATATTAGCGTATTAATTATAGAATCAATCATTATGTTTGATGATAATAATCCTTGGAATTTGGGAAAGAAACCGGTAGGGAGCAAAACTCCCAATAGTGAAGATATTTTAAGTAAAGCTATGTCTGATATAAGGTGTTTTTTTACTGGCTTAACCAGGAATAGGGGCAAAAAACCTTATTTTATCATTTTCATTATTTTGCTACTCTATGCTTGCACTGGCTTTTATATTGTCCATCCTAGTGAGGAAAGTATAGAACTTACTTTTGGTAAATATTCTAATACAGAAACACCTGGTTTGCGTTATCACTTCCCCTACCCTATTGGCAAGGTTTTTAAAGTGAACGTTAAGGAAGTAAACCGTGAAGAAATTGGGGTAAGTAGTTCTTATGGGCGAGATACAGATCGCGGTGAAGGTGTGATGCTAACTGGAGATGAAAATATAGTCAACGTTAACTTCGAGGTTCAGTGGCGCGTTAGAGATGCTAAGGACTATTTATTCAAAGTGCGGGATTACAAACCCGGTTTCAGTGTTAAAAATGCTGCTGAAAGTGCCATGAGAGAAATAATAGGTAAAAACACGATCTCTTTTGCACTTGGTCAAGGCAGACCAGAAATTTCTAGAGATACTAGAATTCTATTGCAGCAGATTCTTGATGGATACCAAATGGGCATAGAGATTTTATCTGTTCAAATGAAAAAAATTGATCCACCAGAAAAAGTAATCAGTTCGTTTAGAGATGTACAAAGTGCTCGTGCAGACAAAGAGCGTACTATAAACGAAGCATATGCTTATAATAACGATATTATACCTCGAGCAAAGGGTGAAGCGATAAAGATAAAATTAGATGCAGAGGCATATGAGAATGAAGTAATAAATGAAGCAAAAGGTAATGCAAATCGCTTTTTATCTCTTTATGAGGAATATAGACAGAATCCTTCTCTCGTTAAGAATCGTATTTATCTTGAAACTATGGAAAATATTTTCAGTAAGGTAGACAAAGTTGTTGTAACTGATGATCTGAAAGGTATGTTTTCTTATTTACCTCTTACAAATTTAGGGAAATAACCATGAGTAGTAATATTAAAATTGTTTTTGTTTCTGTATTTGTTGTTTTATTGATTGTTTTATTTAATTCAATATTTGTTGTGCAAGAAACAAAGCAAGCGATAGTTATACAACTCGGTAAAGTTGTAAGAGATGTTAGGGAAAGTGGCTTATATTTTAAGTTACCATTCATAAATAGTGTAGAGTTTCTTGATAAAAGAGTTTTAGATTTAAGTCCTGATAAGATCCCAAGGGAAGTGATAACAGCGGATCAAAAACGTATTATAGTAGATGCGTATGCAAAATATAAAATAACAAATCCTGTTACTTTTTACCAGGCTGTGAGGAATGAATCAGGACTGGTTAGAAGGTTATATCCGGTTATAGAAGCACACATAAGAGAAAATATAGGCAGATTTTCGTTGATTAGTTTGTTGAACGAAAAAAGATCAGAGGTTATGCAATTGATTCAGCGTGGAGTTTATTCTGAAGCTGAAAAATTTGGCATAGAAATAATAGACGTAAGAATTAAGAGAGCAGATTTACCAGAAGAAAATAGTTCTGCAATATTTCGCCGTATGCAAACTGAAAGGGAAAAAGAAGCAAAAGAAATTAGAGCAGAAGGAGAGCAAGCTGGGCAGGAAGTTAGATCAAAAGCTGATAAATTAAAAAGGGAAATTATCTCCAGTGCAGTAAAAGAATCATATGAAATAAGGGGCCGTGGTTATGCTGAAGCAACTAGAATTTATAATGAGGCATTTAAGGTTGATGAAGAGTTTTTTAACTTTTATCGCTCTATGAGCGCTTACAGTAAATCATTTGCCAAAAATAATACTAAATTTGTACTTTCACCAAACAATAACTTTTTAGATATTTTAAACAAAGGATGGAAATAATTTATGAAAAGTAAGGCATTTATTTTATCTATATTTGCATATTTTCTAATTGCGTTTTCTTCACACGCTAATATGTTTGATTGGAATGCAAAAAAGGTCGTTGATGCTAGCACTACTGCATGTAACTGTAATCAAGGACTTGCCGATTTAGTGGAAGAACTCATTCCTGCGGTTGTAAATATTTCAAGCGAACAAATAATCAAACAAGAAAGTAACAATAGAACTAAAATCCCTTTTATGCCAAGAAATAATTTCTTTGATGATTTTAGAGAATTTTTTGAGCATTTTGATCAGTTTTTTATGGATAGGGGCCCTAGTGTTAACAGAGAGGTGGTGTTGCTTGGTTCTGGGTTTATTATAGATAAAGGTGGAACTATAGTAACCAATTATCACGTTATTAAAAACGCCCAAGATATCACAGTTACTATGAACGATAATACTTATTTCAAAGCAGAAGTTTTAGGCTATGATGCAAGAACTGATCTTGCTGTGCTTAAGGTTCATTCTAATAAAGATCTTCCTTTTGTTGCATTTGGCAATTCTGATACAGCAAGGGTTGGCGATACAGTTATTGCAATAGGTAACCCATTTGGTTTGGGTGGTTCTGTAAGCACAGGAATTATATCTGCAAGGTCCAGAGACATTAGTATCGGCACTATGAATGAATTTATTCAAACCGACGCTGCAATTAATAGAGGCAACTCTGGAGGGCCATTATTTGATTTAAATGGAAAAGTTATAGGCATTAACACCGCTATCTATTCCCCATCTGAGTCTGGCGGTAACGTGGGTATAGGCTTTGCTATACCATCTAATTTAGCTATGTCAATTATTGACACATTAAAAAGCGGCAAAAAAATAAAACATGGTTGGCTTGGTGTGCAAGTTCAGCCTATAACGAAAGAATTTGCTGAGTCTTTGGGTTTAAAAGATACAAAAGGTGCACTGGTTGCAAGTATAGTAAAGGATAGCCCTGCAGAAAAAGGTGGAATTAAGGTGGGTGACATATTATTAGAATTTGATGATAAAAAAATTGATAGAATGACACAACTGCCTCAAATGGTTTCAAGAACTGAACCTGGAAAAAAAGTACAAATTAAGTTACTTAGAAAGGGCAAAGAGGTCAATATTAAGGTTGTGATTGAAGAATCTGCAAATGATGGTCAAGGTAATAATCAAGAAGAAAATAAATCAACATCCGATTACATAACCGGTTTAACTGTTTCAAACCTGCCAAAAGAATCAAAAGAAAGTAATCCTACAAAAGGTGTGATAGTTACTAATGTAGATAGTAACAGTAACGCAACGCTGCGTGGTATCAAAAAAGGAGACATCATTATCCAATTAGATGGAACCAATATAGAAAATACTAATGATTTTCAAAAACAAGTTGATTCAGCAGTAAAGAAAAACGGTAAAGATTCAATAATGTTGCTCATTTACCGCAATGGAAATCAATTTTTTACTTCAATAAAGTTAAAGAAATAGCTGGCTTGCAGATTATTCTGTAAGGCAACATTTTGCGTTACTTCCTGTCACCCCAGTGCTCGACACTGGGATCTATCTTCTTTTTTTCTAGATTCCAGCTTCACGCGCTGGAATGACCCCGAAGGGTGAGCGTGGTTATGCAAGAAGTTCTCTGAATTTGTATAGCCAGAAAAATCTTCATAAAATTTACTTCTTCTAAACTCTTCAACTTTCTTCTCATCATTTAGTGAACCATGTTTAGCAAAATACTCATCTGTCCTTTGAATATATAAACGAATCAACTCAGGAAAAGTGTAACCAACTTCATTGGAAGATTTTAAACATGTAATTGGCAATTTGTGTACATCTTTATCAGCTTTTTTAGGATCAATACATTCATCATTCCTTCTTAATATTGTATGTTGCTCAAAAAATTCTTCATATTCCTCAAAATCTTCAAAGATTTCTTTTTTTTGGTAATCTTTCCCTCCACCGTTTTGCTCTATTCTTTCTATTTTTGTCGCAAGCTGCGCTGGTTGTTTAATCGTCTTGTCTCCCTCTCGATTGAAGTACATCATGTAAGGAGTAATTGCATTGATAATTTTGTGTGTTTTCCAATGGCAACCAAAAATCTCTAGTACTAATTTGATTATCGGAGCAAGAAAAATTTTTAATTTCGCTATGAACCAAAAATAATAAAGAGACGCTTGTTTTAGTGAACTAGCAGCATTGCTAACGATACATCTCAAATGTATATCCTTATCTTTAAAATTTTTATGAACCTCCGCAGCTACATGTCCACCCAGGCAGTCTCCGAACAATATGATATCATCTGGTTTTATACCTTTTTCCAATAAGTTAGTTACAACTGCTATACCAGATTTAACTCTATTGCTACGTATCAATGAGCTGTTTCTACTTAAGCCAAGTCCAGGATAATTAAAAAGATGGACAGTAATACCTTGATCTGTAGCCCAATCCCAGTTTTGGGTATAATCTTTGCTAGATTTTAACGCTCTATTCCCGCCAATAAAATATATTAGATGTTTTTCACTTTGATTATTATTTTGATCTATATTTTTACCAGGGAGCGTTATTGTCTGGATTTTCATCCCGTTTCGAGTTTTTATGAACTCTTCCTTAGTGTTTATTCTTTCCATTGCTGTCATACCTTAATTCTTACTACATCTATTTCATAATACATAAAATCTTTAAAAGAGTCAATCCTCATGAATAAAATCAACTTCCTAAAATTCATTGAACTATGCTTTCAAACGGTGGTGCCGGGATGTGAGTATAATGATTTCAGTACATAAAAGTCATAGAAGACAGGCTGGAAGCAGCGAGCATTGGCGAAGTAAGGCGCATAATATTCAATATGCCTCCGCGTTCAATGAAGTCCATATGTGTGAGTGTTGCGTGGCCCGCATGGATACTGGGAAATCAGCCATCTGCAAGGATAATAGTTGCAAGTTACTCTAAGTTGCTTAGTGAAAAACATTCGCTTGATACCAGGTGCATAATGCAATCTGATTGGTATAAAGAGCTGTTTTCAGAGGTAAAATTATCCAAAGACCAGAATACCAAATACAAATTCCAAACAGTGCAGAGAGGATTTAGAATCGCAACATCAGTTGGAGGGACGTTAACCGGTGAAAGTGATGATTTTATTATTGTAGATGATCCGCTTAACCCTGCCCAAGCTTTGAGTGAAACGTTCAGAAAGCGTGCCACAAACTGGTTCGATCAGACTTTGGTAACAAGGCTCAACGATAGAAAAAAAGGAGCAATTGTGCTTGTTATGCACAGGCTGCACCTGGAAGACCTAAGCATACGCGTCAAGTTAAGGAAAAGTGAGAGGAAAATTAGCAGAGAGAAGGAAAAA
>NODE_6_length_32066_cov_83.338227
AATACATTAAGTTTTTTTGTCATTAATCCACTGCAGAGATTGCGAAGGTAAATAAATAGCTTCAGTTTCATGATAAGGGAGCTGGCGGAGTTTGTCAAGTAAGTTTTTTCGTTTCTGCGAGCTACCTGAGCTTATTGACTTCATTAGAGCCAAAACTCTTGAGACCTAGGTGATAATTCTATCTAAAAGGATGCCAAAAAAGAGAAGCAACCCTACGTAGGAATTATTTTTAAATATGGACATGCATTGACTGGGATCATCAGGATTGAAATTTTTGTATTGGCGGTAAAATATGAACCCTACAGCAAGTAGAGCAATATAAAAGATGTTATTTAATGATGATAAGATACCAGCATATAGCCACGTCATAAGAGATATTAAATAAAATCTTTTCAACCAAGATTTTGTTGTATCACCAAAATATAATGCGGTAGATTTCATTCCGAGTTTTTCATCATCTTTTTTATCTTGATGAGCGTATATGGTGTCATAGCTAAGTGTCCAAAAGACGCATCCTATATAAAACAGCAAGGATTCTATACTGATCTGGTTTATTATTGCTGCTGAGCCCATGAGCGATCCCATATTGAAGGTAAACCCTAAGAACAATTGTGGCCACCAAACATACCGCTTTAATAAAGGGTAAGTAGCTATCATACACATTGAGATTATTCCAAGTATGAGTGTGGTTTTATTAGTTAACAATAAAATTACCAAGGCGATAGATAGTAGCAGTGAGAGTAAAACCAAAGCCTGCTTTATGTTTAATGCACCACTTGCAAGTGGCCTATATTTTGTTCGTTCAACGTGCGCATCTATTTCCCTATCGGAAATGTCATTGATTATGCACCCTGCAGGTCTCATTAAAAATGCACCTATAGTAAATAAAACAAGGAGAAAAAGAGCCTGATACGATAGAGAAGTTGAGGCTAAAAGAATACCGCTCAAACTGGGAAATAGCACAAGCCACAAACCTGTTAAACTGTGCAATCTCATTAATGAAAAGTAATGGTTGAAATACATTAATTAAGTGTGATTATGTAATATTTTGCTTACATTAACAAAATTATCGAACGCTAAATCAGGCTTAAAAACTAATTCAGGTATAAATCGCAAATCAACATAACACAATATAGATTTACGTATTGACCATGCAGATTGGTTCATTTCATTAACAACAGTGTTAATATCACAATTATTCTCAGAAGGATCTCCAGTGCATGATGCTGAAATCCACGTACTTTTTTCTGGATCTGAGTAGTCAGCTACCTGAATATTCAATGAAGATAACACAATATATACATCTGCTTTTTTCAAATCTTTACTTAATTTTACGTTAGATACCGCTAAATTTTTATTGAACACCTTACCTTCCATTAGGACTCTTGATATTGCTCTATGCAATACCGATGCTATTTTTAGGTTTCTAATTTCCTTTTTCATATCCATCTACTATAACACCCTTTCTTCTTGCACTAATTGATAAGCTTCCAAAATATCTCCAACTTTAATATCGATATTACCCTCTAGTGATACTCCGCATTCAAAGTTTACACCTACTTCTTTAACATCATCTTTAAATCTACGTAGTGCTTTTAACTTTCCTTCATGCACCAGTTTGCCACCACGCACTACCTTAATTAAAGAATCTTTTCTTATGGCTCCATCACTTACGTAACATCCAATGATATTACCAGCTTTAGATACGTTAAATATTTGCTTCACAGATGCAGAACCAACACGAACCTCTCGTGTAACAGGCTTTAACATTTTAGTTAAATACATTCTCATGTCGTCAATGAGCTCGTATATTATGTTATAAGTATGTATTTCTACACCTTTTTGTTTTGCCAAGTCCCTTATTTTTGAGTCCACTTTTACATTAAAAGCTAAAATTACTGCACTTGATGCTTCTGCAAGCAGCACATCTGAATCTGTTATCCCTCCTACTGCTTTGTGTAGGATATTTAATTTCACTTGGTCTTTACCGAGTTTATCAATTGAACTTGATATTGCTTCAATAGAACCAGTTACATCGCATTTTAAAACTACAGATAGTTCTTCTGTTTCACTGTTATTACGACTGAATATATCTAAATTATTGTCGTCTGAATCTTCTTTCTTTTTCTTGATCAACTCTAGCCTGTATTCAACAATTTCACGCGCCTGCTTTTCAGAGTTTACAACAACAAATTTATCTCCAGCATTTGGCACACCATTTAGACCAGTAATTTCAATTGGAGCGGATGGTAGTGCTGCTTTTTCTCTTTGACCAAGGTGATTAACCATACTACGTACTTTGCTGTATGTTGTACCAACTACCAATATATCACCAACCTTTAACGTTCCTTCCTCAACTATCAATGTAGCTGATATTCCTTTCGCTTTATCTATTTTGGATTCTATTACCCATCCAAGTGCTCGACAATCTTCTATTGCTTCTAGCTTCATTAACTCAGCGATTAACAAAATCGCCTCTTCTAGTTTATCTAAATTAGTTTTCTTTTTTGCTGATACTGGCACAATCATAATATCACCACCAAGCTCTTCAGAGATGAGATCGTATTGAGGCAAACTATTAATTATTTTTTCTACATCACCAGGCTCAGATTTATCAATTTTATTAATAGCAACTATAATAGAAACATTTGCTGCTTTTGCATGATTTATTGCTTCAACTGTTTGTTTCATGATTCCATCGTCAGCTGCAACTACTATTACAACTATATTAGTAATATTGGCACCACATGCACGCATCGCAGTGAACGCTTCATGTCCTGGTGTATCAATAAAAGTAATTTTTTGCTTATCTTTTGTCGTTATTTGATAAGCACCTATGTGTTGAGTTATGCCACCTGACTCTCTTTCTGCAACATTAGATTCACGAAATGCATCGAGCAATGAGGTTTTACCATGATCAACGTGTCCCATAAAAGTGACAATTGGTGGTTTAGGTTTTTTAGGCAGGCTTTCTCTGCCTTCTATAAAAAATAAATCCTTTTCTCTGTTGGTATCGCTCACTCGTTTAGCCGTATGATTAAATTTTTCCACTATTTCAGATGCTATATCTGGATCCACCAGATCATCTACTCTATAACTCTCACCGACTTCTTCTTTGAACATTTTTAGCACACTCTTGCTATCTTCTGCCATACGAATAGATAACTCCCTGATAGTTATTTTGTCTGGTATAATAACTTCTCTTGATATATTTTTACCCTTAGTAAACTTTGACTTTCTACTTCTTATACCAAATCTTTGCTTAAATACAGGGGGTTGTTCAGTTTTTTCATCTATTGCCTGTGCAATTACCAGTTTAGAATGCTTAGAATATATATCTTTGTTGACTTTAGAAGACTTTTTATCGTCGCTCTCATAGTCAATATTATCTTCTCTTAGTTCAACTAAGTGAGTATTACTTAAAACTTTCTTATTTATTTCTTTAGATAAAGTGTCCGCTTCATTTTTCTCGTCAATCTCTTTATTGCTGTCTTCTTTTGCTGTTTTCTCTTTTTCTTCTCTCTGATTTCTTTCTTTCAGCAAAGCAGCATTCTGCACAGCATTAATGCGGAAAATTTGTTCTTTCTCTGTTAAAGAACCTAATTTACTCTCGTCAAATAAATTATGTTCTTCTGCATCATGAGATTTTTTTCTTCTTTTTTTTACTATTGTAGCTCCAGTACTTGGGCTAGCTGAAGAGTTTAAATTGAGGTCTAATTTAAGCTTGCTTAAGCCTTGGAGCGTTAATTTTTTATTACTGATATCTTCATTATTCATATTATTTTATTATATTAACCCAAGCTTTTTACGTGCTTCTATGATTATTGAGTCTACTGTATCTTTTAGATTTTCTTTACTATCAGCTGAAGAAGAGAGTATGCTGCAAAACTCATAACTTGATAAATCTGCTATGTCCTCTAAAGTCTTAATATCATGTTTACTAAGAGCAATTTTATTGTCTATTGATAAAGTTAAATTGATTACATCATCTTCCATACCTAGACTTTTTAGCTCTTCTATTTTTCTATCATTTTCTGCTTTCAGATACTTGCTTGCTCTGTTATGAAGTTCGTTTGCAATATCCTCATTAAAGCCCTCTATTGAAGCAAGCTCTTTAATTGAAGCGCTGGATATATCTTCTACGCTTGAAAAACCTTCTGTTACCAATAGCTGACCCATAATCTCTTCTAAGTTTAAAGCTTCAGCAAATAAAGCTGAACATTGACTAAGTTCTTTACTTCGCCTTTCTGATTCTTGCTGAGTGCTTAATATCTCAATTTTCCATCCAACAAGCTCTGAAGCTAATCTTACATTCTGGCCCTTTTTTCCTATAGCTAAACTCAATTGATCTTCAGCAACTATTAACTCTATGCAATTTTCATTTTCATCAATAATAACCTTCGATACTTCTGCAGGAGTAATGGCTTTAATAACAAATTGACCCAAATCTGAGGAGTAATTTATAACGTCAATTTTTTCACCATTTAATTCGTGTATAATAGTTTTTATTCTATCTCCCTTGACTCCAACACAAGCACCTACTGGATCAATGTTCTTGTCAGGAGAGAAAACAGCAACCTTAGACCTTGAGCCGGCGTCTCTAGCTATACCTTTAATTGTTACTAACCCGTCAGCAATTTCTGGTATTTCTTGATTTAATAATGCCTCTAAAAAGCCTTCATGAGTCCTAGAAAGAATAATTTGACGTCCATCATCAGAGCGCTTAACGGTCTGTATGTAAGTTTTAACCTTATCGCCTTCACGAAATGATTCACCACCGGTCAAATTTCGCAATGGAAGATATGCCCTAGTGCCATTAATGTCTATAATAAGATCTGAATATTCTACTTGTTTAACAATACCATACCTTATTTCTCCCACCTTATCTTTAAATTCCTCATATTGCTTTTTTGACTCTTCATCTTTAATTATTTGAGCAATCTTTTGCTGGGCAATCCTTGCTGAAGCAAGATCAGTGTTAAGAGAGAGCAATTCACTAACAGTATCTCCAACTTTTGCATCTCCTTTTATTAATTTAGCTTGTGTCAGCGTAATTGATTCATACTCAGTATTCTTTTCTCCATCTGATTCGTCATCAATAACTTTTAGTTTTCTGTATGAAGTAACTTTGCCTGTATTTCTATCTATATTAACTACAATTTTACTTTTGCTACCATATTTTTGATAAGCCACTGCTTCTATAGCACTTTCTAGTGCCTTTATTACAACATTAAAATCTAAACCTTTTTGAAGTGAAAGTTCTCCTGCTGTTTTTATTACATCAAGGCTTCCAACTATGTTATTCTTGTTACTTTTCTGCTTAACACTGCTTTTACGATTAGCAATCATAATAAATAAATCCAATGTAATTAGTTATAATTATAGCTTCAACGGGCAAAGAACGCTATCTTAAATGTTAAATGATTGCTAATTTAAGTCAAGTTTTTTCATGTCTTTGTATGACAAGCAACGCAGGAGTAAAGAATAAAGTTAAGACCGTTGCAGCCAATATTCCACTTGCTATGGTTGTTGAAATGTCAACCCACCACTGGCTTGATGGAGCATCATATGTGATTTGTAGCGTAAAAAAATTGATATTTAACCTGGCAATCATCGGTATTAAACCAAGAACTGTGGTTGCAACGGTAAGCAATATTGGCCTAATGCGAGAAATTGCAGCGTTTATTACACATCGCTTGATGTCATTTTTGTGTACCTTAATTTGGTGATGAAAGGCATCAAGCAATAGTATGTTATTATTTACTATAATTCCTGCCAAAGCAATTATCCCCACTCCACACATAACAACTACGAAAACTTGTTGGATAAGAAAGAAAACAAAAAACACACATGTTGTAGATAAAAACACTGCTGTCATTACGATAAATGTATGGTATACATTATTAAACTGTGTCACTAATACCAATATCATTAGTGTAATCGCTAATATAAAAGCCTTTAACAAAAATGCTCCTGATTTTTGTTGATCTTCTTTTTCGCCTTTAAAATCAATTTTCACTCCCTTGTCCCAATCCTGGGCAACAGAATTCTGAATGAACTTTACTCTTTCATTAACAAGATAACCTGTATCCACATCAGCGGAAATTGTCACTGTACGTAATCCATCAATCCTATTTAGTTTGTTTACCTTTTTTTCGGGAGCATATTTTACTATGTTGCTCATAGGATGCGGGCCATCAACTGTATTGATAAAAAGATTATCTATAGTCTTCATGTTGCGGTTCCTTCTGGGGAAACGGAGTACAATATCGATTTCTTCATCCGTGTTATTTGGTCTATATTTTCCAATCAACACTCCATTTGTAACCATCTTTATAAAGTCGCCAATGGTTGCAACACTTACTCCAGAACTTGTAGCCTTACTCTTATCAACACTCATACTCCACTCTATTTCAGGTGCTGATCTGCTATCTTGAATATTTATAAACCCGGATGAAGGTTGGTCCATAATTTTTAGAATTTTCTCTGCTGCTAAATTCAGATTGGATGCACTTCCGCTGAGGTTAATTTGTATTGGCTTGTCAGCCGACGGTCCTAACTTTTCCTCTTGAACATTAATTATTATTCCTTTCATGTCTTGCACACTGCTTCTTATATCGTTTAATATGTGCTTAGCTTTGCGTCTGAAGCGCCAATCCATAAGTTCTAGTTGAATTCTGGCGATAATGTTGTCTGAAAATGCTCCTGATCTAGCATAAGAAACATGAATTTCTTTTTCAACGCTCAAAATGCGTTCTTCCACTTCTTTGAGTATCAGATCTCGTTCTTTAGCTGATAAGCTTTCTTTTGCTTTAACACTGATTAAAATATTATCTGAATCCACTTTCGGAAAAAACTTCACTCCAGGACCAAAGGTCAAGTACAGCACACTAAATGAAAACAGGACGAATACAGTAGCACATATGAATTTTTTAGGATGATCTAAAACCTTCTCTAGCATGCGTGTGTAAGCTCTTATTATAGGCCCAGCATTTTTTATCTCACCACTTTCTATAGCACTCATTTTTTTTATTTCTTTTTTTGAAGTTATCGAAGGCTTGCCAAATATTGCACCAAGTGTTGGTATAAAAACCAAAGCCATAATGAGCGATCCAGTCAAAGTTAGAATTATTGTAATTGGTATGTACTGCATGAATTTACCAACAGTATCAGGCCAGAATAATAGAGGAAAAAACACTGCTAATTTAGTTAACGTCGATGATAGAACCGGATAAAACATATCACGAACTGAAGTGTGAAAGGCTTCTATTTTGTCCATTCCGCAGATCATCTTTCTATCAGCATATTCGCTAATCACAATTGCATCATCAACCAGCATGCCAACAGCCATAATTAAACTGAAGAGCACAACAATATTTAAGGTTATGCCCATAAAGTAAAGAGCTATTATCCCAATGAGAAAGGAACCGAGTATCGAGAGTGCCACAAGAATAGCAATCCTTGTTCCCATAGAAAGCATCATTATGATCAATATTAACAACACAGCGAATATTATGCCGTTTTCCAAGTCATCAAGCACATCGCGGACGTTTTTTGACTGGTCATTTAAGTACACCACTTTTAAATTTTCAGGTAATTGATCTTTTGCCTTATCCATTAAGTATTTTACTTGATTTACTGTGTCTATTATGTTTTTTCCGTTACGTTTTGAAATTTCTAGCACGACACTAGGTAATCCATTAATGCGAGCAAACCCTTGGTGATCCTCAAACCTAGGGTATACTTTTGCTATATCTTTGATTCTCAAAACTGCATTGCCTTGAGATCTAATAGGAATATTCATAATATCTTCTATATCTTTTAATAACCCTGATATTTTAATCGAATATTTACCGATATCGTTTTCCAGTGACCCAGCTCCCACTAGTCTATTATTGCTTGATATAGCTTGGAATATTTCGTTTGATTGAATGTTATATTTTGTTAGAACTGTGGGCTCAATTATAACTTCCACTGTTTCTTTACGCATACCCGCCACTTCAACTTTGAGAACATTTGGCAGAGATTCTATTTCTTTCTTTAGCTTGCGTGCTATTTCAGTTAAGGCTCTTTCTGGCAAATTACCAATTAAGCCAACATTTAATATGGGAAATAGACTCAAATTTATTTCATTGATTATTGGAGATTCCGCTTCAACAGGTAACTTCGCTTTTATATTTGAAAGCTTTGAACGGACATTATCGAGCACTTCTTTACTATAATACTCCGTTCCAAATTCGAGTATCATGTGAGCACCATCATTAGTTGCAAAAGCTCTCAATTCTCTTACACCTTCAATGGATCTTAGTTCATTTTCTATAGGAAGCACTAATAGCTTTTCACTATCTTGAGCAGAAATCCCAGGAAGTCCAACGAACACGCTGATTATAGGAATCTGTATATCAGGGTTACTTTCCCTTGGCATTTTTACATAAACGTATGAACCGAAGATAAAAATTACTATAAGTAATAATACCACCGCCCTGTTTCGCTCTATGAGTAAGCTCTGCATGTTGAATGTTAACTAAATATGTGCGTTTGTACAATATTATAGTCGAGATACGTTGCATATTAATTAATCCTTGTATAGCTTTAAAACTTTACGCGAATAATTAAAATTTTCGCAAAGTTGCAAGTATAAGAAAATTTCTGTATAATAATTCTGGAACAGTATTTGAGAGGTTATTATGGTGGCAATTCTAAACATAACAAAAGGCAAAAATAAAGTTATTGTGTCTGGACTAGCTGGGGCTTTATCAGCTTTAATATTTTTAACAGCAATTCACATTGCCGTAAAGATAGCCATTATCGTTTCTGCTGCTGCAGTTACTTACTTATTACTTTTGCTGATTCATAAAATAAGAACTAAAAAAGAACAGCCTGCTGAAATTACTGGTGTTTCAGGAGATAAAGTTTCAGAAGATGAAGGATATAGCAGTGTTGATGAAGGTGAAGAAAAAGATACAGAAATATCCGCAAAAGAACCAGAAAGAACTGAAACTGAGTTAGAAGAAGAAATAATAAGGAAAAGAGCACAAGAACGCATGGAGAAAGGATCACTTGGTGGCCCTATAAATGCGTTTGGCGAACCAATTCATGTGACTATAGATGCTGAAAATAGTAATCCTGTTGATTATACAAAAACTATGGTAGTGCCTGAGAAAATTATTCTTGGCATGCCAGATGATAAAACTCTTACACAAAATAGCTCTAGCTCTATAAAGAATCAGATGAAATCTCTTCCTGAACACATGGATGTATCTGGTAATCCACTTCCTGAGCAGCCACCAAGCAACCTTCCCAATATAGGGCCTAAGTCTAAAAGTACGCAAAATCTGCTGCAGACTTGCTATTACAGTACGGGAATGTAAATGATAATGTGACGAAAGTGCTAAAACAGCCAATTATTCAACGGCCGTTTAACGGGTTAGGGTTTGAGGGGTAGTTGCTATATCAAACTCTCCATCTTATATTGAGAATCAGATGCAATGCCATACACTCTATTTGGCGGAGCAATTTTGTTCTCTATACCAAAAACTATACCTTCAATTATTGCTGTGAGTACTTTTTCAAGGTTACAGTCTGCTCCAGGAACACGGTGCTCTAGGCGGCATCTTTTGGAATCGTTGCCAAAATAGGGAATTCTTATCGCAGCAGTTCTGTTATTTACCCCCCAACTAATTGTAGTTGGAGTATGAATATCCGGGTGCTGAAATCTTAAATATGAATCATCATTTGGAGCAAAAAACAACATATGTTTTTTCATCATTGCGCATAATCCACCAATACTATGAATCAAATAATCACTATACTTTTGCTCATTGATATAAAATAAGTTATCGTTATTTGAATTCACTAAATTAACATGCACATTTAATGCACTGCCTGCTCTATCCAAATAGGGCTTTGCTTTAAAAGAAACATTCCCGCCTAGTTTCTGGACTGTTTCAGTAAGTAATTGTTTCGCTAACTCAAAATGCTTAATTAAATTGTCGGAGTTCGTATAACAACCACTTTTTATCTCATATTGATGTGTAGAATTCTCCTTCTCGCAAGAAAATTCAAGAGATGCTATTTTATTTTTGATGCTACTCAGAAATAAATATTCTTTTTCTATTCCTTCAATGTAAAACTCTAGTTCAATACCGAATACAGCATGACAACTCAAATTACTTAATATAATCATAAATTTGCTTCAGTAAATCTATATTAGGTTAGCTATATTTATATGAATACTTTACTTATTTGCCAGTAAGTTTAACATCTTATTTATACATAATGTATTACTATTTTTAATAGCATGCTTCTAATCCTCGATACAAGCGACATTTACAAATTTTTCATTTTTTTGAAATAAAAATGATCAATTTTAGTGTTTTTATACCCTTTACAACCCATCAAAAAATCACCATAATTTTTAGTATGTATTAAGTGGTATTAGCTTTTCATTTTGCAGTAAGCTATTGATTATCTTATATTTTTCTAATTATTGCTTTTTTCTTGGTGTGGTATATGAACTTAACTAGCCCTAAGGTTTTTACTATGTTTTTTGATCAGATTATTACAGTAACAGATCACAATGTTACTTGGGAAAAAATCCAAAATTGTCTTTATAATCTTTATGGAGAAGCAACATATAACAGCTGGATGAGTTCGCTAAAATTTGTCAGTAGCAGAAATGGGGAAGTTCTTTTATCCGTGTCAACAAGGTTTATAAAAGAGTGGATTACAGTTCATTACATGAAAAAAATATTATCATTATGGCAAAGCGAAGATAAAAGCATACGTTCTATTGATATTCAAGTAATTGAGGAAAGGAATTCAAATTTTAATGTTATATTAAAAAACAGAGAGGAAAGTAATCATAATCTTGGTTCGCCGCTGGATCCAAGGTTCACCTTTGATAATTTTGTAGTGGGAAAGCCAAATGAATTAGCATTTACGGCGGCAAAGCGTGTGGCAGAATCTATAGATCCAATATTAGGCAGCAATCCTTTGTTTCTATATGGTGGAGTGGGACTTGGTAAAACACATTTAATGCATGCTATAGCTTGGCACATAGTCAATTCCCCATCAGAAAAAAGAAAAGTAGTATATTTATCAGCAGAGAAATTCATGTACCAATATATTACAGCGCTGCGAAGCAAAGATATTATGTTATTTAAAGAGCAATTTAGATCAGTAGATGTATTGATGGTAGATGATGTGCAATTTATCAGTGGTAAAGATAGTACACAAGAAGAATTTTTTCACACTTTCAATGCATTGATAGACCAAAATAAGCAATTGGTTATATCAGCTGATAGGTCTCCTAGTGATCTTGATGGAGTGGAAGAAAGAATAAGATCACGACTCGGTTGGGGGTTGGTGGCAGATATTAATGAAACAACTTTTGAATTAAGGCTTGGTATATTGCAGGCAAAAGTGGAGCAGATGAATATGTATGTTCCGAAAGATGTCCTAGAGTTTTTAGCAAGGAACATAAAATCTAATATAAGAGAATTAGAAGGAGCATTAAATAAGGTTACCCATACCTCATTAATTGGAAGAAGTATGACGGTAGAATCAGCTAGTGAAACCCTAATCGATCTTCTTAGGTCAAATCATAGGTCAATCACAATAGAAGAAATACAAAAAAAAGTAGCTGAATTTTTCAATATAAAGGTTGCAGATATGCAATCCAATAGAAGACTTCGCAGTCTTGCAAGGCCAAGACAAATAGCTATGTATTTTGCCAAAAAACTTACGCAAAAAAGCCTACCAGATATTGGGAGAAAATTTGGTGGCAGAGACCATGCTACCGTTATACATGCAGTAAAACAAGTAGAAAATTTTATAAGAACTGACTCAAAATTTGCTGATGAAATCAATCGATTAAAAAAGATGTTTAAGTAGCGTTTTTAAAATAGCTAATAACAAATCCTAAAATGAGTCGGCTATAGTTTTATCCGCTTTAAGTTTAAAATCTTCTGTTAGCTTCGCAGAATGTATTTCCTTATTATCTTGGCTATAGAAGGTAAATTTATAATCATCTAAGTTTAGTATTGCAAAGCCAAAGCCAAAAAAGTTTCTAACCTCGTGTGCTAAGTAGTTTCTATCATTTGAATAGTCAAATTCTACATTTTGATAAACAGGCTCTTGATCTTGAGCGTGTAATGATGCACCACCGTTTCCAACTATAATCTGGTCTGGAACATTATCCATTAATAAAATCTGGGCTATATGAATGTGGCCAGAGACTATGGTAGTAACATTGCTTGGAAACTTATCTCCAAAAGCTTCGATTTGTGTAAGATTACCATGGCTTTTTAATGTCAAAAATTCTTTTTTTGGAGATCTCCAAAGCGGTTTATGAGTTAAAAACCACGTGGGCTTGTCAGAACTATTTTGTATCAATTTATCAAATTGCCTCTCAAAAGCATCAATTGTGCTTTGGGTTGTAAAAATACCCTCACCGGATGAAGAGTCGAAGATAAAAAATTTCATCGGTCCAGCATCTAAGGACCAACTAGAAACGAAGTTTCCACATTTTTCAGACAAAAAGGGGTATGAATCTAGATACCTGAACCATCCTTCATAAGCTCTATTACAACTCTCATGGTTTCCACGAACAAAAAGGAAAGGGGATTGTGATAAAATATCCTTTGCAGGCTCAAACCAATCAGCGTACCAAACTTCTTTATTATATCCATAAATATCGCCACACTTTTTTGTATTTCTACATTTTGTTTGTCTATAATGATAATCGCCAACATGGATAATTAAATCTGGTTTATGCAGGGCGATTGAATCTAAATTTTTTTTTAAAGGCCAGCTATCTACCGAATTACATTCCTGCTGAAATAACATATTTATTCTACAGCCCGTGTCACCAATAAAAGCAATTTTATTAACCTTTTCTGGTAATATAGGAACTCGTAGATCCTCAATACTAATGTTTTTGGCACTTGTTTGTACTGTCAGTTCACAAACTGTTTCGTTATGATCACCATTGTTAATTGAGCTGCGATTCAGCATTTCTATTTCCTCGCCATCGACATAAACAATGGGACACATATCATTGTCTGTAATTGCACGTATGCTTAATTTATTTTCTGGAATAACTTGAGACCATGTGTATAACATCTGTGCATGGACAAAATGAAAGCTAGTTATAAGAGAGAGAGCTAAAAGAATAAAGATATTAGCTACATTCATTTGTATAAAAACCTAAGTTAAAAATTAGTAGTAAGGTTGTCTTAAATGATTAAAATTTATAATCACAAAATTCATAATCAAATTATACAAGTAATTTCTAAATTATTCTAGTATCAGATTGACACTCTAGATGAAAAATTCTAAAATGATTAAATAATTTAAAATAATTATATAAGAACTAGAATGTAGTGCGGCCGTGGTGGAATTGGTAGACACGCAGCGTTGAGGTCGCTGTGGCTCATAAGGCCTTGGAAGTTCAAGTCTTCTCGGCCGCACCAGTTTTTTCATAGCTGCTTAATATGGGTAAAAATGTTTATAGGAAATCAGAGTAGCAATAAGGTAGAAAGAGCTATCAGCGAAATCAGGCGCGGCCGGCCAATTGTAATATATGATAAAAGTAATTACCTATTGCTTGCTGCTGCTGAGGCTTTAGAAAGAGATTTATTTAATCAATACAAGCTTATATCAAGTAATGTATATGTTACTTTAACTTCAAGTAAGGTAAAATACATATCTCAGAATAAAGAACATAACAGCAAACGTCTGTTGGTGAATAATTTTGATGAACTGCTCCATTTAATAAACTGTTCAAAGGAAGATAGCATAAAAGAGTTGCAATGCTCAAAGACAATAGATGAGTATGCTGTTGCCTTGCTTAAATTCTCAGAATTATTGCCATACGCGTTAGTGGCTGATATGACTTTTGAGAATAAGCATGAAATGCGAAATTGGTGTGAAGAAAATGACATTATTGTACTAGATACGTTACTCGTAAATAATTCTCAACAAAATCAGAGTGTGTATGAAGTGTGCAAAACATCATTATTTTTAAAACAGACTCAAGAAGTAAATATCATATCTTATAGAACAGAAAGTGGTGGAAGAGAACATCATGCAATTATCATTGGCAATCCAGATAAAGATGACGAACCATTAGTAAGAATTCATTCTTCGTGCTATACGGGTGACTTGTTAGATAGCTTATCATGCGATTGCAGAAGTCAGTTACATCAAGCAATTCAAATGATAGCTGACTTTGGAAGTGGTATTATATTGTATTTGATGCAAGATGGAAGAGGCATTGGTTTAACTAATAAGTTAAGAGCGTACAGTGTGCAAAGAGGACATAATCTTGATACTGTTGATGCAAATAGAATATTGGGTTTTGAAGATGATGAAAGGAGTTTTGTTGTTGCAGCTAAAATGCTTAAGAAATTGAACATTAACAAGATCCAATTACTTACAAACAATGATAGGAAATTATCAGAATTGGAAAGTAATGGTATAGGAGTTACAAAGTGTCTACCACTTATTGTGGAACGTAATAAATATAACGATTCATATATGGAGACAAAGTTTGGTAAGTTAGGCCATAGATTAAGAGTTTTTTAGCTTTTTTGTTGTAACTACTTTGTTAATTTGCTATGTTTATTAACATAAGTTAAGATTTTTAGGAATACTAAAATGCTAAGATTTTTTAAGCGAGAAAAAAATACTGAATCCTTAGATAAGGATATAGATTGGAATTCAAGCCGCTACAGCACAGTTGTTGCTCAAAGGAATATTCTACTTTTATTTGCATTAATATTATTAGCAACGATCTCTATCAGCATATTAGTCATATTTAAAATTAGCACAAGTAGCACTATTGAGCCATTTGTTATAGAAATTGACAAGAAATCGGGAATAGTGCAATTAGTTGATCCTGTCACAGTAAAGCAGTATTCTGCAGATGAAGCGCTAAACGATTATTTTATTTCAGAGTATATAAAAGCAAGGGAGGTTTTTGATCCACATCATTATAATTATAACTATTATACAAAGGTGAGGTTGTTTTCCTCACCTAATGTGTATAATGAATTTAGAAATTATGTAGGATCACAGAATATGGATGATCTTTTTAATTTATACTCAGATACCAAAAGTGAATTTAAAATTCGCTCAATTCAAAAATTGGGTAACGATGCTCTTCAGGTGAGGTTTTTTGTGGAATTTATACGGAAAGATGGAAGTTCCACAAGAAAAAATAAGATAGTTATTATGTCATATAGATATGCATCGCTTGAAATGGATGATCAGCAAAGATATATTAACCCATTAGGATTTCAAGTTATTTCATATAGAGTAGATGATGAATATGTATAGGATATTATTAGTTTTAGCTTTACTTGTAAGTGGCAATTTAAACGCATCCATTAATTATAATGAGCCTATTTCTGTAGATAGTAGAATAAAGACTTTTGTGTATAGCCCTAATGAAGTATTTACGGTGGTTTTTAGTCAGGGTTACTATTCTTATATTGAATTTGCGGAAGAAGAAAAAGTTAAAAATATCGCTGTTGGTGATGCATCAAGTTGGAAAATTAATCCTTATGATAATAAATTGCTTATCATGCCATTTGAAGTTAGTAGCCGCACTAACATGATTATTACGACAACTAAAAAAAGAAATTACATTTTTGATTTAATCTCAAGGCCAAACTACGATAAATACCCAGATACTGATGCTAAGAAAGTTGGTCACGATTATTCTGCTGAAAAGGATATATCTTACGTAGTACGTTTTTATTATCCTCAAGAAGAAGGTGAATTTGATGTTGATTTAGATGAGGTTTCTTTACCTACTCAAATGCAATATACTACAGACAAGCCAGAAAAAATAATACAAGAAAATGATACGAAGTACAATTATACATATATTGATGAAGGTGGTAATGCGGATATAGTTCCGATTGAGCTATTTGATGATGGTTATTTAACCTATTTAAAATTTAGAAATAATAATAAAATACCTCAGATTTTTGTAGAAGAGGAGGATAAACCTTGTAAAAGGCTGTTATTTGATGATTATGTTATAATAAAAGGAGTACATAAAAAGCTATTTATGCGTTATGAAGATGGTGAAGTTGAAATTATAAATAGGTCACTTTAGCTGTGGTATATGCAATATGAATAAAGAAAGGCGTAACAATTCAGAAGATGAATCAGAAATAGAGAACAAGGTAGTAACAGTTGGCTCTAATCAAGGTCATAGGGCATTGATGGTCATTATTTTAGTGCTTCTGGTTGGTGGAGTGTATTATCTCTATTTTAGTCCTTCTCATAAAGAGGGTTCAGAAGTTATTAAAAAAGAGGAAACAAAGCAAAATGTTCAAGAATTGAAGGGAAAGTTAGAACAAGTTCCAGATAATGTAATGGTTCCTGAAAGAATAATAACTGATCCCTTACCACCCTTACCTCCTCTTCCTACACCACCAATCATACCAGAAATAAAACAAATTAGGAAAGAAGAAGAGAAACCAAAAGAAACTCCTGTGTCAAATATACCTATTTTGCCAAAGCAAAATTTTCCTTCTAGTAATGTTATGGGCAATTTACCTACCTCGTTTCCTACAATAGGGGGTGGCGGTTATCCTAGAGACAGACGTAGTGCACAAATGTTAACAATTTCAAGTGATGGTGGAGAGAATAAAGCTGCTGATGCTATTTTATCTGACACTTCAGCACAATCGAGCAAAGCTACCAGAGTAGGAAAGCTTGGTTTAATGATTACTCAAGGTAAAATTATTGATGCTGTTCTTGAAACTGCAATAAACTCTGATCTGCAAGGAATGCTGCGTGCTATGGTGAGTAGAGATGTTTATGCAGAAACTGGTGATACAGTTTTAATACCTAAAGGCTCAAGATTGATAGGTAGTTATTCATTTGACTCGAATGTTGCAAGAGCTCGTGTAAATATAAACTGGAGTAGGGTCATTCTTCCTCATGGAATAGATATTGCTATTTCATCACTCGGTACGGATGAACTTGGCAGAGCAGGAATAGCTGGAATAGTTGATAACAAAATAGTAAGTGCGTTATTCTCTTCAGTGGCACTTGCTGGTGTTTCAATTGGTTCAGCTGTTGTAGGTCAAAAGGCTTCTAATCTTATTGATAAGCTAACTGCTATGGATGCGGTGAGATCCATCACTGCAACTGAAATAGATATTTCTTCTCTCAAAGGGGCTATTGTTGAGAGATTGGAGGATGCTATAATAAAAACTGAAGTTGGGAAGGTAGGAGACGAAAAATGGAAATTGGGTCTTAGGGCTATTGAAAAAATTCGGAATGCTAAAAGTGATCAGGATTTACTGAGAATAATAAAGGAAGAAATAGTAAGTGTGATAAAAAGTTCCGGAGCTAGTGGAGTTGATGCAATTACTAGTGACAATATCGTTATAACTTTAGACGATGTACGTCAACTGTTGAGGCAAACTCAGAAAAGAAGCAAATCTGTTTATGATGAAGCAATCGGGAAGTCAATCAATGATTTTTCTAAAGACATGCGAGATATAGTGGGCAGATATACAGATAAAAAACCAACTATTTATGTCGATCAAGGCACCGCATTGAAAGTATTTGTTAACCAAGATATAGTATTTCCTTCACAGGCAATATTAAATCAATGAAATGAATTATGCTGCACTTGATACATATTTGGAGCCATTACAAGGCATATTTCAAGAAGAAGGCGTAAATGAAATATCAATAAATAAGCCAAAGGAAGTATGGATTGAAAATCGCGGTGAAATAAGGTGTGAAAAATTAGAAGTATTCGATCTTAACCATTTGAAATCTCTTGGCAGACTGATTGCTCAAGCTACAGAACAAAAACTTAGCGAAGAAGCACCTTTACTTTCGGCAACATTACCAAATGGTTACCGTATACAGATAGTATTTCCACCAGCATGTGAACCTGATAAAGTAGTCATGTCGATTCGTAAGCCTTCTAGTATGCAATTAGCACTCGATGATTACGAAAAAATGGGGGCTTTTTCTGAAACTGTTACAGAAGCAACTGATAATCCAGTTGACCGTCATTTGGATTTACTGTTAAGGCAAAAAAAAATAAAAGAGTTTTTAGAATACGCTGTAATAAGTAAGAAAAATATTATAATTAGCGGTGGAACTTCCACTGGTAAGACTACTTTTACTAATGCTACTTTGCGTGCTATTCCAACTGAGGAAAGAATTATTACTGTTGAGGATGCAAGGGAAATCGTTTTGAACGATCATCCAAATAGAGTGCATCTGATTGCCTCCAAAGGAGGGCAGGGCAGAGCAAAAGTAACCTCTCAAGATTTGATAGAGGCGTGCTTACGTTTAAGGCCAGACAGAATAATAGTTGGTGAGCTCCGTGGAGCGGAAGCTTTTAGTTTTCTTAGGGCGATAAATACTGGTCACCCTGGATCAATATCAACCCTTCATGCGGATAGTCCAAAAATGGCCCTTGAGCAAATAAAATTGATGGTTATGCAGGCAAATCTTGGCATTCCTCCAGACCAAATTATACCATACATTAGAAATGTGATTGATATTGTTATTCAGCTAAAAAGAACCGGTGGGGGCAAAAGAAGCATTTCTGAGATATTATTTACTAGATCTGCGAGCGAAAATGCTTAAATTTATACATAAGTTAAAAAAGAGTAGTTTATGAGTAATGGAAATCACCTACGTAATATTCTCATAGGAGGTGTAGTAGCTTTTAGCGTACTTGAGTTTTGCTTCTATCTATCTGGTATATTGTTCTTTCTATTAGTTGACGGTCCGGATGCTGTGGATTTTAAGGCAATCAATCCTAGTTTGACGCCTTTCCCTCAAGCTCTTTGGCCAACGATTTTTGATCATATACAATATTGTTGGCACCACCCAGAGTTATATAGCCTTGAGCTCAAATTTAAATTAATTCTATCTTCTACAATGCCTATTGTTGTTTTAATGATTATCTCATGGAATTTAAGAGAAAGGATAATTGAGTGGCGACCATTTAAAAAGAAAGAATCACTTCATGGAGACTCGCAGTGGGCATCAGAGAAAGACATACGAAAAGCAGGATTAAGAAGCAAAAAGGGATTATTGCTTGGTAAAGATAAAAGAGGATACTTTATTGCTGATGGGTTTCAGCATGCATTGTTATTTGCACCTACAGGTTCTGGTAAGGGTGTTGGCTTTGTAATTCCTAATTTATTATTTTGGACTGACTCGGTAATTGTACACGACATAAAATTAGAAAACTATGAAATAACAAGTGGTTGGCGAGAACGACAAAGACAAAAAGTATACGTATGGAATCCAGCGCAGCCAGATGGAATAAGTCACTGTTACAATCCATTACAATGGATTAGTAAAAAACCTGGACAGATGGTTGACGATGTGCAAAAAATAGCTAACCTCATCATGCCTGAACAAGACTTTTGGCAAAATGAAGCAAGAAGCTTATTTGTTGGAGTGGTGTTATACTTACTTGCTGCACCAGAGAAAGTTAAATCTTTTGGTGAAGTTGTGCGTACGATGCGTAGTGATGACGTAGTTTATAATCTTGCTGTTGCTCTTGATACAATGGGTAAAATAATACACCCTGTAGCATATATGAATATTGCAGCTTTTTTACAAAAAGCTGATAAGGAAAGGTCGGGTGTTGTATCAACTATGAACTCATCGCTTGAATTATGGGCAAACCCATTGATTGATACTGCAACTGCGTCAAGTGATTTTAATATTTTAGATTTTAAAAAGAAGAAAACTACAGTTTATGTTGGTTTAACTCCTGACAATTTGACTAGGCTCAGGCCTTTAATGCAGGTTTTTTACCAACAGGCAACTGAGTTTTTATGTAGAAAATTGCCATCGGATGACGAGCCTTATGGCGTATTGTTTTTAATGGATGAGTTTCCTACACTTGGAAAAATGGAGCAATTTCAAACAGGTATTGCATATTTTCGTGGTTATCGAGTTAGGTTATTCTTAATTGTTCAAGATACTGAGCAGCTCAAAGGAATATACGAAGAAGCAGGAATGAACTCCTTTTTGTCAAACTCGACTTACAGAATAACTTTTGCAGCCAATAATATTGAAACAGCTAATTTAATATCGCAACTTATAGGAAACAAAACTGTACAACAAGAATCGTTGAATAAGCCTAAATTTTTAGATTTAAATCCTGCTTCAAGGTCGTTGCATATCTCTGAAACACAGAGGGCATTGCTATTGCCTCAAGAAGTTATTATGTTGCCACGCGACGATCAGATAATTTTAATAGAGTCGACTTACCCAATTAAATCAAAGAAAATTTTGTACTACAGTGATACCACCTTCACAAGAAGGCTGCTTAAACAAACTCGTGTGCCTACACAAGAACCATATGACCCAAACAAAGTTCTTTCTGCTGCTGCAAGCAAAAATAAGGTTAATAACGAGGGGAATAATGCTCTTGAGGAGCCTAATTCAGTTGATTATCCTGCTGAAACTAAAACAGAAGATGCAGTGTATGATGAATCAGATGAATTTGCAGACGAAGATATTGATGATGAAGATATTGACGATAAGTTTGAAGATGATGATGACGGGTTTGATGACAAGAGGAGCGATGATGGGTTTGATGACGAAAAAGAAGAGGATGAATTTGATGACGAAGACGAGGAGGATGAATTTGAAGATGAGGATATTGACGATAAATTAAAAAATGATCAAAAATAAAGGTTGATTTTGCCTATTTTTTAGCTTAGGAAAGTGCAAAATAATTAGGTTTTTCATATTAAGCCATTTTTAATTAATTAGTATTAGATTAGCTATTTTAACTAGGGGAGTAGTAATGATTAATAAAAAAACGTTAGCAGTTACAGCACTTGCTTTGTTGTTATCACAACAATCTTTTGCAAGTGAAACAGAAGGGTTTTACTTTGGCAGTGGGTATTACGGTCAATATTTAAATTACATGGGTGAGTTGAAAGCAAAAATTGGAAATACTGCTGCTGCAGCTACCAATAATGTATCTGTAAATGACAGGAGTGCTCAGAACACAGAAGGTCAGTCACTAAGTAAGTATAAAGGAGATTATAATCCACCTTTTGCTGCAAATGTGGCATTTGGTTACACAGGAGAATTGGGTAACAACAGCTATAGGGCTGAATTGGAAGGAATGTATTCTTCCGTAAAAGTAGATAATATTGGTTTAACAAGTAGCCAAATAACTGTTTCATACCTAAAGGACATTGGTGAGGATGCTGATAAAAAAACTTATTTGTATAGTGTTGCAGTTAGTCATGACCAAATTGAGAACATATCTGTAATGGCAAATGTTTATCATCATTGGAAAAGTGACCGTTTCTCTTTTTCTCCTTACGTTGGTATTGGAATCGGTGCAACAAGAATAACAATGTTTGAAAAATCGTCAATAAGACCTGCAGGTCAATTAAAAGCTGGCTTTGATTATCGCATAAACGAAGATGTAAATATGCATATCGGATATAGAGGTTTTGGTGTTTGGAATGATAGTGTTAAACTTCAAGCAGAAGAATTCGGACAAGTAAGCATAGAAGGTAACGTACCTAAATTGAATAGAGAGCAGAAATCAAAAGTATTAGAGGAGGGCAAAAAAATAACAGAAGCTATGAATATAGGCAATCAACTATTTCACACACACGGCATAGAGGCTGGTCTTACTTTCCACTTTGCCAGCAAAGCTTAAACATGTTGTCCTTTAAAAAATGCATAAAACCGTTCCTGTCATCCTATGGCTTGACCATAGGATCTAGTTAAATATAGATCCCAGTGTCACGCACTGGGATGACGAGGTAAAGGGTGCTGGGATGACATAGGATAATATGGGATGAAGGAAGAAAACATTAGCTATGTTCTTTTCACAACGATGCACCTTTTCATTCCCGCTAAATCATATACGTATTCTTGAAAAGCTAATTCGTATGAGGGGATTATTTTGTCAATATCGCTTTGATCTTTACCTATCTCCAATATTGCACACCCATTTTTTTTAAGACACCTCCTTAATATTGGAAAAATGCTCAAGTAACAGTTTAAACCATCAATTCCACCATCAAGAGCAATTCTTGGTTCCTTTTGCACTTCGGCTTGCAGGTCTTTCAATTTGCTTCTTTTAATATATGGAGGATTACTGATTATAAGATCGAATGAACCTCTGCACTCTGTCCATGAGCTTGGAAATATTTTGGCTCTGCTGAGAAGATTATGTTCCTTTGTGTTCTGATAGGCAACTTTGTATGCTTCCAAGCTTTTTTCAAAACCGATCCCAACAGCATATTTATACTCACTAAGTACGGATATCAATAAACAACCTGTGCCTGTACCAAAATCTGCAATTTTTAGTCTCTGCTTTTTATTTGGGTAATATTTTAACACCGTTGAGATTAGTGTTTCACTATCTGGTCTTGGATCCAAAACATGCTGGTTAACTATAAAATTTTTACTCCAGAATTCACGATTACCTATTATTTGCGATATTGGATATCTTTCCGCTCTTTTTTTTGTTAATTTCCAAAATAAAAGTTCTTTGTCTCTTGGTACCTGATTAGTGTGATTCATAATTATGAATGACCTTTCCACTCCAAGTACGTGCTGCATGATGATTTCACAATCTAAATGTGGTGATTCAACTTTATGTGACGATAATAACTCCGATCCTTCTTGAATTAAAGTGCTGATTGTTTTCATTATTCTAAAAATGTGTTCCTTTCAGCCAAGAATAGCAATTCCAATTTAGGGTAGCTGCACTAAATCCAAGTGTCAAGCACTGGGATACTTAACCGTCATACCGCCGCGGCGCTAACACGTAGCGGAATGACGGTTGTCGGTAAATCTTTTAGCTATAGAAGTTAACTTTGCAGTTAACTTCTATAGCGTTTCAAGGTATAGTTTTTATAATAAAGTGTTCGAGTATACATGAAAACCATTTTAGCTGTTGAAACAAGCTGCGACGAAACTGCAGTAGCGATTGTAAATAGTGAAAAGCAGGTCCTTGCTCACGAGATTCTTTCTCAAACAGAACACAAAAAACGCGGTGGGGTGATCCCTGAAATAGCTTCACGTGCTCATATGGAGCATTTAAGTGGTCTAATAAAAAGCGCCGTGGAAAAATCTAACCTTAACTTTTGTGACCTCAATGCAATTGCAGCAACATCAGGACCAGGACTAATAGGTGGACTAATAGTTGGTACAATGATGGCTAAAGCAATTGCGCATGTAGCACAAAAGCCGTTCATTGCAGTGAATCACTTAGAAGCGCATGCATTGGTTATCAGGTTGCTGCATGAGGTAACATTTCCATTTTTAGTCCTACTAATATCAGGTGGTCACTGTCAATTTTTAATTGCACAAGATGTAGGTAAATATATTAAACTTGGAGAAACACTTGATGATTCGTTAGGGGAAGCATTTGATAAAGTTGCTAAGATGCTGGGTTTAAGCTATCCCGGAGGGCCATTAATTGAAAATTTGGCTAAAAAAGGAGATAGTATAAGATTTAAGCTCCCAAGGGCAATGATAAAACGTTCTGGATGTAATTTTTCGTTTTCTGGAATCAAAACAGCAGTAAAAAACTTGGTGCAAGAACTTAAAATGAGCGAGCAAGATGTGTGTGATGTGTGTGCTTCGTTTCAAGAGTGTATTAGTGACATACTGCTGGACAGGGTTAGTAATGCGATCATTATGGCCGAATCTTTAAATATCAAAATCAATGACTTTGTGATTACCGGCGGAGTTGCAGCAAATAATTTCTTGAGAGAAAAATTGAAAAAACACACAAACTTAAATATATTTTTTCCCCCTAATAACCTATGTACAGATAATGCAGTAATGGTTGGATGGGCAGGAATTGAAAGGTTACAGAAGAATTATATAGATCCACTTAATTTTGCACCAAGGCCAAAGTGGGAGTTGGAGAGTTATTAAAAACTCTCAATTCTGAATTATAGCTAAAGTGACTTAGGTTGACCGACAATTTGAAAAACCGTCATTCCGCTACGTGTTAGCGGAATCTACACCGCGAATGAATCTATAGCTGTACGAACATTGTGATTTGAGAACAATTTCCACAAGGGAGGATGTCATTCCAGTGCTTGGCACTGGGATGACAGCTACCCTGACAACCGTCATCCCGCTACGTGTTAGCGGGATCTCTTGTTAGCGTCGTGGCGGTATGACGTAGGATTGCTGTCATTCCGCTGCTTGTTAGCGGATGAGATACCGCGAATAAATCGCGGTATGACGGTTTGCGGCTGCATGACGATGGTTTATACCTCGTCATCCCGCTGCTTGTTAGCGGGATCTCTTGTTAGCGCCGCGGCGGTATGACGTAGCTCAGCTATAGGCAATGAAGGAAATATTAACTATACTTCTTTTTACCATTGTTTATATTTCCTATTCACATATATTAATATTTTACTCACTTAAAGCAGGCTAACTGCCGTTATTAATATTTTTGTAATAAAAATTGTATATGGTGCATGTAATCAAATTAAGAGGAAGATTGTGGAAATTACGCCATCAATAAAAAAAGAATTGAAGCAAAGTACTCTATATATTTGCCTAGAAAAATGCAAAAATGCATTTTGGTTTATCTTTTGGTTTAGTGCGGGAATCAATTTATTAATGTTATTCCTACCACTCTATACCTCTCAAGTGCTTGATCGGGTGATATCAAGCGAAAGTGTGTCAACACTAACTATGCTGACAATTATCACTTTATCTGCATTTGCGTGTTCTGCAATGCTTGAAACTTGTCGATATTTAGCCATGGCAAAAATAGGTGATTGGATCGATAAAACTGCAACACCAGATCTGATAGTAAGGTCAATCAGGCTAACGTCAGTGCAGAGCTCAACTTCAAGTGGTGAGGCAATACGAGATCTCGGGGTAATAAAAAATTTCATTACAGGAAATGGCATATTCTCACTGTTTGATACTCCATGGTCGTTAATTTACCTTGTTGTGATTTTCATGATACACACCTCCACGGGGTTTATAGCTATTGCTGGAATTATTATATTGGTCTCTATGGCAATATGGAATGAACTTGCCACTAAACGAATATTACAAGAAACCAACGAAGAAACTATACGGAATATCAATGCTATAGATGTTGCAACAAGAAATGCAGAAGTAGTTGAAGCTATGGGCATGTCAGAATTCATAGTCTCTGATTGGTGTAAACGAAATGATCAGAATCGAGCAATGCAAATTAAAGCACAAAATCGTTCTAATGTAATTACTGGAATCACTAAGTTTTTGCGCTCAACTCTGCAAATATCAGTAATTGGAACAGGTGCATTACTTGCAATTACAGCTCATAAAACTGCTGGTAGCATCATCGCTGCTTCAATTTTAATGGGTAGAGTATTAGCACCATTTGACGCTGCGGTTCATACTTGGAAGTTTTTAAATCAGGCTAGAATGTCATATGGAAGGCTACAAAGACTTATATTAACATCGCCAAAAAGAGAGCAAACGATGGCTCTACCAGAACCTGAAGGAAAATTGGAATTTGATAGAGTATTTTTTACTCCTTATGGAAGCAATAAGCCAACAGTAAAAGGAATATCATTTATTATAGAACCAGGGGACGTAGTAGGTGTGATTGGTGCAAGTGCTTCTGGTAAATCCACTATCGCAAAATTAACTGTTGGTGTATGGAAGCCAATATCTGGTGTAGTAAGACTAGATGGCGCTGATGTATACACTTGGAATCGGGAAAATTTTGGCAATTATGTTGGTTACTTACCTCAAGATATTGAGTTATTTAACACTAGTGTTAAAGCTAATATTGCTCGCATGAGACCAGATCCAAATCCTGAAGAAATAATCAAAGCAGCACAAATTGCAGGAATACATGAACTAATACTAAGCTTACCAAATGGATATGATACAACAATAGGAGGGCCTGGAGGAGTGACGCTCTCTGGTGGGCAAAAACAACTTCTCGGCCTTGCAAGAGCTTTTTATGGAAATACAAAGCTTTTGGTGCTTGATGAGCCAAATGCCAACCTAGATAGTAATGGGGAAGCGTGCTTAATTAATGCAATCAATGTTGCAAGAAAGCAAAATACTACCACTGTCATCATCACTCATAAGCTACCGCTGCTGTCCGTAGTTGATAAAGTGATTCTCATGTCAGATGGTGTCATTTATGCTATGGGACCAAAAGATGAGATTTTGAGCAAATTAGTTGCTCCATCATCAAGTACCACAAAAGATGAGCGTTCTTCAGCAAATGGTTAGTTTACTTACACTAAATTCTGTATCTGAAATAACAACTGTTCCAGTATTACTAGAAATGTTTACCATTAGAAATGATATTACAAGAATAATAAATAGACTAATAACTCCTATTAATTAAAGTTAATCGGCAGATAGTGTATATTTCTAATTAATTTAATCTATTACCTAAATAGCTTAATATTAGTAGTGATTTTGTGAAAAAATTATAATATAAATAATGTTGCTGCGAAAATTTATAACAATATTTCCCTCTAACGTTTAATGAATTTCAATAAATTGCCTTTTTAATTCTAGATAAGTATACGTTTTGTTAATATGTTTAGTTCAAAATCCAAAAGTAAGTTTATGCTTTCTATTGGAGAAGAAGGCATAATGTTACTATATTTTAAAAATAACACTTTAAATAAAAGGTATTTTGTTAAGGGCAAAAACGATAAAGCAGTTTCCGATTTAATTTCATGTCTTTCGTCAGATAAAAAAGCACCTTTATACCTAGTACTTAATCATGCAGATCAAAATTACTCGCTACAGTTTATTACAAGGGCAAACAAGATTAGTGCCTATCTATCAGCAAAAACAAAGATGGAGCATTTTTCTCGTAATAATGACATAAGTTCAGTTTTTTTGGTTGAGAAGCCAAACAAATTCAATCAAAACTGGTGCTATCTTCTTGTTTCATCAAAAGCAAAGCATTTAGTAGAATATTGGTTGAATGTGTTTGTTGAGATAGGCTCCAACTTTAAGGGAATATTAATGTTTCCTATGGAAATAAATAATATAGCAAAAAAGGTTTTTTGTAAAGATCCTAATAATTGGAAAATTATAGTTGTTGCAACTAAAACGGGAGGCTATAGACAAGTGGTTCTTAAAGAGAATAAAATGATATTTACGCGTTTAGTACCATTTACTAATGATAATTTACCAGGAATTATTGCTGGTGGAATATATCAGGAAGTGCAAGATACTATTCGATCCTTAACTAAGTTTGGGTTTGAAAAAAATAACCCTATCGACCTTTGCATCATAGTGTCAGAAGATATTAAAGCTAGTTTATCAGTCATAAATTTTTCAGAGAATAGTGTGAACATATTAACTCCATATGAGTTAGGCAAACTATTAGGAGCAAAACTAGCTATAAGTGAAAAAGATAACTTTTGCGATACCATAATTTTGTTTCATAGCTTTAAGAATAAATTAGCAGCTATTTTTAATACAAAGGAAACTAAAGAATTTTATCTATTCAATTATCTTTATTTAAACTCTCCTCAAATTTTTCTATACTTCGCTTTGGTTTTAGTTGTAATTAATGCCCTTTGTTTGCTAAATTTGTATTCAAACTTCAGTGTCGCTAATAATTTATCTGCAAAGCAGAGCACCTTAAATAACCAATTAACAAAACTTAGCCAAAGCTATAATGTAAAAAAAATAGATGAAATTTATGATTTTATTAATATCAATAATATTTTATCAAAAATAGAGTACTCTCCTCTTACACAAGTTAAGTATGTAGAAAAGTTAAAAGTACCAGGTATAGGGCTTCGATCATTTGAATGGAATTATAATGAGGCAAAAAGTTATATTACCACAACTTTAAGGTTTAATTTTCAATCCGGTAAAAATATTTCCTATCAATACGAGAAACTACGAAAAAATTTAAACGATAATTTTCGTACCTATGACATTAATATTTCTAACTTACCTGCTGCTAAAGGGCAAAATCTATCTATTGATGTTGAAATAGGAGAGGCAATGTAGATTAATGACTATCTCTCAATTAAAAAGAAAAGCTACAATTCAGTTTATATCGTATTTGTTATTATCTGTTGGATTAATAGGGTTATTAACATATGTTGTTATCTATAACGAAAAGGTTTATGATAAAAACCGAATTGCGATTGATAAAATACGTTCTATTAATTTACAGATTACTGGAATTCAAAAAAAGGAAGTTGTTCTAAATAAAAACCTAGATTTATGGAGAAAAATTCCCTCTTCAAATTTACACAGTAGCAGATACATTGCAAATTTAAATTTCGAGCTTAGCAGGTTATATAAAAAGTACTATATATTAGAACCTGAAATGTCAATTTCTATACCCGAAGAAGTTGAGCTCTACAACAAAAGTGAACGCACAAAAGTAATAAAAAGTGAAGTGGTCCTAAATTTAAGTTCAATCAGCGATAAGCATATTTTTTTATTTCTACAGTCTATTCCAAATCTGCCCGGTTATGTTATGATCAAATCTCTTATTTTAAACAAGCAGAGAAATATTGATGCTGCAACTATGAATCAAATTTTGAATGGTAATATGATAGAGATAGTGAGAGTTAATATAGTCTTTGATTGGTATACTATATTAAGTAGATAAGGTGATGAACATAAAGCTGTTTTTTATTTTTACGCTACTCATTTCCAATGTTAATGCATATTGCAGTTGTGAAGATATCATAGAAAGCATAGAAATTTGTAAGGAGTATTCTTGCCGACAATATATTGGCAATGAAGATTTTATTGAGCATAAAATATTAGGATTAAATAGTGGAAATTTATGCGTATATATAGAAAAACAAGGTGATGATGAAATGGTTTGTCATCATTCTCAGTATGGAATGATGATAGAAAAAAGATATTTTGAAAGTATTCTTAAAGTTGGCAATCAAGAAATCGATGATTTTATTGATATAGCAAATTTGCGTGCAGAAGAGTGTTTCTTTATTAACAATCAAAAACTAAGCTATACAGATCGGGACGATATAATAAGAGAAGCAGTGGAAAGTGACTTTGACGTTTTGTCACAATATAGTAACGTAAAAAGCATTTTTTTTGATGAAGAGCCAGTTAATAGAATAGTCAATGAAATGGAAAAGTTCAATTTACGGTCTTCAAGAGCTGCAAAAGAGGAGGTGTCAGATAATTTCAACTGTAAGGTAGTGAGTTTAGACTCAATTTTATATCTTTCTCCCGATACATGGAAAATATGGGTAAATGGAAAGCTGTTTATAAATACTAAGGACTTAAAGGTGCACTCAGTCACTGAAAATTGTGTGACTTTTGTATGGGCCGTAGATCAAAAAGCAATAAAAAAGCATGCGAATGATTCTCAAAATGTATATCTTGGACATGGGAGTGTTATGTTTACGCTTTATCCAAAACAAAAATTTGACTTGGATAGCTTATCTATTAAATAACTTAGTATATAGCCAAAGTGACTTAGGTTTACCGACAATTTGAAAAACCGTCATCCCGCTGCTCGTTAGCGGGATCTCAACATAGATACCGCGGGTGGGTAGCTATATATGCGCTTGTAGCTCAGTTGGATAGAGCGTTGCCCTCCGGAGGCAAAGGCCGTGGGTTCGAATCCCTCCAAGCGCACTTTTAATTAAATTTGACAATAGTACTTTCACATAAGATAATAAAGGGATTTATTTAGAGCATAATTATGTCTGGTGGTACCATAAACAAAGTCATATTAGTTGGTAATTTAGGAAAAGATCCTGAAATTAGGACTACACAAAATGGAAAAGAGATGGCAAGTTTTTCAATAGCCACGTCTGAAAGTTGGACTGACAAACTTTCCGGTATGCGCTCTGAAAAGACAGAATGGCATAATATTGTAATTTTTAGTGAAGGATTAGTAAAAATCGTCAAAGATTTTGCACGCAAAGGCAGTAAAGTTTATGTTGAAGGTTCTTTGAGAACTAGAAAATGGACTGACCAAAACGGTAGTGAAAGATACACAACAGAGGTAGTTCTATATAATTTTAATAGCGCTCTTACTTTCTTGGATTCGCGACCAAATTCCGATTACAAGCCAAGTGAATACAAGCAAAATGAAACAGAACAAAAAAATAAGCACGAAAATTTTGACAACGATATAAAAGATGAACTAATCGACGATGAAATACCATTTTAACAATTTAAATTGAAATCTACATTTTTATGGACTGCTTGTGTTACTCCCTTTAATTACAATGGGGATAGCATAGATTATAGCAGTTTGCAGCGTTTACTTACAATACAAGCTGAAGCTGAAAATGGTGTAGTGTTGCTAGGTAGCACAGGTGAAAGCCTATCGCTTACTGATTCTGAAAAGCGTACATTAGTTGAATTTGTATGTAAGCTAAAATTAAGTACGAAAATTATAATTGGTGTACCAGGGGTGAGTCTATATCAGACTCTTGAATGGCTTGATTTTTGCAGGGGTATACCTATTCACGGCTATCTAATGACAACTCCAATTTATGCAAAGCCTGGAATCATGGGGCAGACTTTATGGTTTGAAAAGCTACTTGAAAAAGCACATGTGCCGGCTATGTTTTACAATATTCCATCGAGAGCAGGAGTGAGTCTTTACGCCGAAACTGTACGCAACTTATCCAGCCACGAAAAATTTTGGGCTATCAAAGATTCAAGTGGCACCGTTGATACTTTAGCTCAGTATAAGAAAGTTGCTCCAAATATTGAGGTATTTTGCGGAGATGATAATATGATATCCGATATGGCCGCTTATGGCGCAGCTGATCTGGTTTCCGTTGCTTCCAATGTTTGGCCACATGCAGCACATGAATATGTTAAGCAATGCCTACTGTCATTCCAGCACGTAACTAGAAAAAAAACAATTCCTCAAATGACAGGAAATGACATGAAAAGTTCAACAGATATCTGGCAACAAGCTTGCAAAGCTCTATTTATTGCCAGCAACCCAATACCCACTAAAGCACTTTTGCATGATATTGGTCTTATAGAACATCAAACTGTCCGCCTACCACTCAGCACAGAAGACTTGCCTTCTGTTGAGATATTAAGGCAAGCCAATAAAATGATTCTTGGATGGAAAGAACTGACTAATGACTAAGGCTAGGAACATAACCTGCACTAGCACCATCAACTTCCACGCCGCTGTCAACCGAGCTACCTAGTGTTGGTGGAGGAGAAGAGCGTTCAGTTATTTTACTCAAAAGTTGTATAACAACTGCGTTTGCTATTAGAGTTAAAGCAGTTATGGCTAGAGGTGATGTGAAACCAAGGGCAGCTAAACCAGCTCCAACTCCAAAAGAAACAACAGCCCCTGCTATAAGAGGTACAACAACCTTACTCAAGCTATCAAACAATTTAGCTTTTTCATCTATCCTTTTTTGGTCGTATATACCACCATACACTTCTTTGGTATTGGTAAGCAAAAGAATGCCAACAAGCGTACACCCAACTAGCGGGATTATAGAGCCAATCATTCCTCCTACAATAAGAGGTGATAAACTAGAACGATACATAGTAAGAGCTATGGTACTAGCTATGAGTCCCAAAGACCCTATGGTTACTACTGCATATGATGCAAACTTTTTTTGATTAGGCATAAATTTCCTCTTTATTGTTATATAATGTTGCAACCAATGTCAATTATATAACTGAGGGTTTTTAATTGACTTTGAGCGCACTTTAGTCTATACAATTTTAATATCTTAAGCTATAAGACATGTCAGATCTATAGCTAAAGTGACTTAGGTTTACCAATAATTTGAAAAACAAAAATTCGTCATTCCGCTACTTGTTAGCGGAATCTATACTGCGAATAAATCGCGGTATGACGTGTTGCTTGGGTCAGCTATAGGATCTGTACCAGCACCATGACCTTACCCAGAAAAAATGGAGAGAAAGAAAGGAGTTTTTTTGTGGTAATCCAATTAACAGCTTGCTCATTATAGTCTTGCAACTTTGATTTAATATACAATCCAAGTGTCATTTGAACCATACGCGTCAAGTTAAGAAGTTGTAAGCAAGTTTAGGGAAGTTAAAGTAGATAA
>NODE_7_length_29670_cov_88.072565
GAAAATATTAATAATTATACACACAATTATTCAATCATATTTTTGAAGATAGCTAATTTCTGTATTTATTTTAAATTGAAGAAAACTCAAATGAAAGATCGTGCTTTGCTAAAAATCACAGGATGCAGTCTGGTTACACATATAGTTGAAGTAATTCAGATTTGTAAGATATGTTTATCTGCAGTTATAGCTTCAACAGTAGGCGTTACTCTTGATTACCTCAACATTTTCTCTTGGTAATTCTTTAATGAACCGAGAAGTGCGCATCGGTTGCCACTGGTTGTTAATTTCCCTCTTATCTGCACATGAAATGATTAACCTTTCCTTTGCCCTGGTTATGCCAACATATGCAAGTCTCCTTTCTTCTTCTAAAGCTTTACCACTTTTATCTTCAAAAGATCTTTGATGAGGAAATAATCCCTCTTCCCAACCAGGTAGAAACACGCACGGGAATTCAAGTCCTTTGGCTGCATGAAGAGTCATAACATATACGGTGTCATCGTTATTCATATTATCCACTTCCATCACTAGACTTATATGCTCCAAGAAAGTTGTGGCATTATCGAAATTTTTTAAAGATGAGATGAGCTCCTTGACATTTTCTATTCGTGCTAAGCCTGTTACCTCCTCATTTTCAAGCATTTCAATATACCCTGATTGGTTTGCTACGATTTTAACGAATTCATGCAGTGGTTTTACGCTTACTATTTCTTCCCAAGCTTTAATTTTATTTAAAAAATCATTTAGTGAGAGTTTAATTCTTTCGGTTACTTGATTACTATTAACTAATATTTTTGCTGCCTCAAAAAAAGAAATTTTGTTATCCTGAGCAGTCGTGTATATTTTCTTTAGAGTTGTAGCTCCTATGCTTCTTTTTGGCCGATTTACGATCCTTTCGAAAGCTAAGTCATCGTTATTGTTTGTAACGAGTCTCAAATATGCAATTATATCCCTGACTTCCTGACGTTCGTAGAATTTTACACCACTTATAATCTTGTAGGGAATTGAATATTTTATAAAATACTCTTCCAGAACTCTAGTCTGAAAAGTCGCCCTTACCAGCACTGCAATGTCACTAAATCTGTATTTATTGAGCTTTAATATCTGTTCGCTTATGAACCTTGCTTCAGCTTTTCCGTCCCATAATTTTATTAGATTTACCTTTTCCCCTTCAACGTTTGTTGTCCACAATTTTTTTTCTAAGCGAGTCTTATTGTGATTGATAACATATGACGCAGTTGCAAGTATGTGGGATGTTGACCTGTAGTTACACTCTAGTTTAACGGTTTTTGCATTTTTAAAATCATCGGAAAATTTCAAAATATTTTCAACTTCTGCACCACGCCAACTATATATCGACTGGTCATCATCTCCTACACAGCAAATATTTGAGTGCTCTTTTGCAAGGTATTTTAACCAAAGATACTGTATTGCATTTGTATCTTGATACTCATCTACCATGACATATTTAAACTTGTTTTGGTAGTAGGACAGAACTTCAGTCTTTTTATTAAAGAGTTGTATGTTATGTAGCAATAAGTCACCAAAATCGACAGAGTTAAGGAATTTTAACCTTTCCTGATACTGGTGATAGACTTTGAGTGCAGTTACGTACACTGGCCTAAATGATTGAATATCCTCCACTTCAGATGGCAATAAGCACTTCTCTTTCCATTGCTGAATAATATTCATAATGGTCTTACATTTTTCTAGTAGGTAATCAGGGCTTATTTCATTAATAATATTTTTTATTACCTGTAATTGGTCATCCACACCAATGATTGTAAAATTGGAGTTTAGCCCCACGACTTCAGCATGATGACGTAGAATTTTTGCTGCAATTGCATGGAAAGTGCCAAGCCATGGTATGTTTGTGCCTGTTAGCTCAAGTACCCTTGATATCATCTCATTTGCTGCTTTGTTTGTGAATGTAACAGCTAATATTTCATCAGAATAAGCATGACCGTTTCTAATTATGTGCGCTATTCTTGAAGTAATCGTTCTTGTTTTTCCCGTTCCGGCTCCTGCCAATATTAAAACCGGTCCATCTATGTTAGTTGCAGCTGATTGTTGTTCTGGATTTAGCAGTGAGAGATAATCGCTCATTTGCAGCCCTATAGATTATAACTTCGTAAAGTTAAACCTATGATCGAAATATTGTAAAGGTTTTATTGAATAGAACAGTTAAAGAATGCTTCACTCAAGTACTACATATTTAAATGTAAGGTTTTGCATCTATCTTGTTGGGGTAGTTTCAGGTGTATGCTGAGTAACAACAACTTAATTTGAGGTGTTGGCACCAGTTGTTGGGTGGATAGGTGGAGTTTGGAATGGCTTATATGTACAATTTAGTTCCTTCATTTCTATTTCTTCAACTTCAACAAGGGGTTTTTCTTTTGGGGTATAGCGATTATGCGTTGCAGGTCGTTCAGTGAGATTTTCATATGTTTCTTTCAACCAAGTTCCGATATCATACATAAATCCATACGCTTTTTCTTTAAATTCTCTCAATGATCTACTGAAACTTGCTAGTGTATTATTGAAGTAAATTGTCACATAATCTCTTGTGGTGTATTGATAACTCCCTCTATTTTATTTTTCACTTTGCTTGTCACAAGTTTTGAAGTAACCAAATATGTTATACATTTTGAGCTATCACCAACTATTAACATACATATATTATACGTTAATAAATTAAAGTTGTCAAGAGTGTTTATTGCATTACTGATAAAATACTCTATATAATAATTTAAAATGGCTTTGTAGTACAGTGTTTTAAATGTTTAATATAATATTGACTTTACCACGATAGTTACTTTAAATTAGTAACTATTGTTGCAGTTAAAGTATCGATGTCTTTTTTCTTTTATTTTTTTGCAATTCTTAGCATTTTATCTGCTGTATGCGTAATTAGTGTAAGAAATCCTGTGCATGCAGTATTATTTTTAATTTTCACCTTCGTTAACTCTGCAGTGCTTTTTATTCTCCTTGGAGCTGAATTCATTGCTATGATGGTGCTGATAGTATACATCGGTGCGGTTGCGGTGTTGTTCCTCTTTGTAGTTATGATGCTCGATATTGACTACATAAGGTTGCGCCAGGGTTTTGCAAAGCATTGCACTCTTGGTGCTATGTTGTGTGTTGTGTTTTTTCTAGTCATCAGCTTTGTAATCCGCAGCTCAGCACCGAATATAAGCAATGTTATAAACTATAATACCAATAATGTGAAAGCTATTGGTAATTTGCTGTATACCGACTACATGTACGCTTTTCATCTTTCTGGTATTCTGCTGCTTGTTGCAATTGTCGGTGCAATTGCTCTTACTTTGCAGGACAAGAAAAAAGGAGTTAAAAAACAGAATGTATTAAAGCAATTGACACAATCTTCATCTGTAAAATTGATTAAGGCTAAATTTGGAAAAGGAGTAGAATGGAAATAGGATTAAATCACTTTTTGATAGTTGCTGCTGTTTTGTTCACTATTGGAGTGTGCGGTATTTTCATCAACCGTAAGAGCATAATCAATATATTGTTATCAATAGAAATATTATTGCTGGCAATTAATATCAACTTAGTTGCTTTTTCTGCCTTTATGAATGATATAGTTGGGCAAATTTTTGTGATGTTTGTGTTGACTGTTGCGGCAGCAGAGTCAGGAGTTGGGCTTGCAATATTGGTTGTATATTATAGAAGCCGTGGCAATATAGATGTTGAACAAGCAAATTTAATGAAAGAATGAAAGTATGATGGATATACTGAAATTAATAGTATTTTTGCCACTTTTTGGTTCGCTATTTGCAGCACTTTTTAGAAAAAGTCAGTTAGTTACAACGGCAGGGATTGGAATATCTGCAGTTTTATCTTGGTATGTTTTTCTCACCTTCTCTGAAAATTATCACTTGAGTTTATTTCCTCTATTTTCATTAAGTGTATTAAAAGTAAATTGGGCAATTAGTGTGGATGCTTTCTCATCCTTAATGCTTATTGTTATTACCACCGTTTCACTAGTAGTTCACCTCTATTCCATCGGTTATATGGAGCATGACAAAGGGAAGTCGAGGTTTTTTTCTTACCTATCGCTGTTTACGTTTTGCATGATTGTGCTGGTTGTAAGCGATAATTTCGTGCAGCTTTTTTTTGGCTGGGAAGGGGTTGGCCTATGTTCTTATTTACTCATAGGATTTTGGTTCCAAAAATATTCTGCAAATAATGCAGCAATTAAAGCATTTGTTGTAAATAGGGTAGGAGACTTTGCACTATTGATTGGGATCTTTCTCATTTATTATACATTTCACTCTTTGAAATTTACTGAAGTTTTTGACACAGCTGATCTTCTTGGCGCGCAGAACATTAGAGTATTCTGCTGTGAATTTAAAATAATTCATATAATATGCATATTACTTTTTATTGGCTGTATGGGTAAATCTGCACAGCTTGGTTTACATGTTTGGTTGCCAGATGCAATGGAAGGGCCAACCCCTGTTTCTGCACTCATTCATGCAGCAACGATGGTAACAGCAGGTATATTTTTAATAGCAAAATGTTCACCACTTTTTGAATTATCAAGTATTGCAAGGGAATTAATAGTTATTGTTGGTGCGCTCACTGCTTTTTTTGCAGCTACTGTTGCGATTACTCAGAACGATATAAAAAAAATAATTGCTTATTCAACCTGCAGTCAACTTGGTTATATGTTCATGGCATGTGGGCTTTCTGCTTACAATGTTGCTATTTTTCACTTAATGACACACGCTTTTTTTAAAGCTCTACTATTTCTTGGTGCTGGCAATGTAATTCATGCAATGCATCATGAGCAAAACATTCAGAAAATGGGAAATTGCTGGAAGAAAATCCCTTGCACTTACGCTCTCATGTGGATTGGGTCTCTTGCGCTTTCTGGAGTATTTCCATTTGCAGGTTTTTACTCAAAGGATTTGATAATTGAACATGCTTATAGCACGGATAGCTTTGCTTTTGTAATAAGCTTAGTTGTTGCATTCTTCACAGCGTTTTACTCTTGGAGGTTATTGCTTCTTGTGTTCCATAGCCAAAAACAAAGTAAAATTAATATACATGAGACACCAAAGATTATGCTTATACCATTACTGATACTTGCTTTTGGATCGGTATTTTCTGGAGTGTGGGGAGCAAATATTTTGAACATAACTAGTAATGCGTTTTGGAAATCAAGTTTAATGGTGATTGATGAGCATGGAGTTCATAATTTCTTTATAAAACTGCTGCCAACCTTAGCGAGCCTAAGTGGAATAGCTCTTGCGTACCTGATTTACCAATATCAAGTAATTAGGCAAATTAAGAGTAAATTTTTACTTAAGTTTTTGCAGAATAAATGGTACTTTGATAAGGTGTATGAGTTTGTTATAATTGCACCGATAAGGTTTATATCTAGGCTTCTATGGAAGTTTGATGTTAAGGCTATTGATTCATTTGGACCAAATGGTGTTGTAAGGTTGGTTAATGAATGTTCAAAAAGTTCTATAAAGTTACAAACTGGTTATATATTTGATTATGCATTTATTATGTTTGTTACTTTAATAATCGGTGCTTTATATATTATTGGAATTCAATAGAAGGTGTTGTTACTTAGTATATTCTTGCTTCCACTGATAGGAGCGTTGATTTTATCCTCGATCAGGATTAATCATCAATCTATACACCTAAGATTCCTTGCCCTATTTTTTGCTATACTTCCATTTTTGCTTAGCATTGTAGCTTGTATAGAATTTGATTATAACAATGCGGGCTTTCAGTTTGTCAGCTATCCAATCAAGAATGTAGGAATAGGGATAGATGGTATATCGTTGCTTTTCCTTCTGCTTACAACTTTCTTGTTTGTAATTTGTATACTCTATAACTGCAAAATGAGTTATACGACCCTAAAAGCCTATATGGCATTATTTCTACTGCTTGAGAGTTTTGTAGTCGGGTTTTTCGTTTCACTGAATGCTATAAGCTTTTATGTGTTTTTTGAAGCTGTTTTAATACCAATGTTCTTTATTATTGGCATTTGGGGAGGGAAGCAAAGGATATATGCGACGTTTAAGTTATTTCTTTATACATTAACTGGCTCATTATTATTTCTGCTTGGCTTGGTGTATATCTATAGTACTTTTGGGACGTTTAATATACAAAAATTAGCTACATTAGTGCCAAGCCTTGATCTTGAAGTGCAGTCATTGCTGTGGATTACATTTTTTATTTCTTTTGCAATAAAAGTACCTATGTTTCCATTTCACACTTGGCTTCCTGATGCGCATGTGCAATCACCAACTTCTGGATCTGTGATTTTAGCTGGCTTGCTTATTAAAATGGGGGGATATGGATTTTTAAGGTTTTCTATTCCAATGCTTCCTCAGGCAAGTTTATATTTTTCAAATTTCGTTGTTGTGCTGAGCATTATTGCGGTGATATATGCTTCTCTAGTTGCGTTTGCTCAAGATGATATAAAGAAGTTAATAGCTTATTCTTCAATAGCACATATGGGGATCGTTACTGCTGGCCTCTTTTCATTTTGTGAGGAAGGAGTACTGGGTAGCATATTTCAAATGATCAGTCATGGCCTTATCTCTGCTGCTTTATTTTTATGTGTTGGAATGCTATATACTCGAACTGGAACTTTGGAGATTGCAAAGTATTTTGGCATAGTAAACACAATGCCAAAATTTGGTTTTATGTTCATTTTGTTTTCAATGGCTTCAATAGGGCTACCTGGAACATCTGGGTTCGCAGGTGAGTTTTTGGCTATGGTTGGGATGTTTAAAAGCATAGGGTTTTTTACAGGATTTATCGCACTTGGCACTATTTTAAGCGCAGCTTATATGCTGAATTTATGTAAGCAAATAATATGGGGGGTTAGCTATTCTAAATTATTAAATAATCGCTTGGATAGCATAGAATTTTCTGTCTTAATTCTGCTTGCAGTGTTTGTTATTTTGCTTGGATTCTACCCAACCCTTGCACTGAATTATTTGAAGCCATGTATGGCAAATTTGTTAGTCAAATATAATGCGCTATGAATTATATACAGATATTGCCGGAAACGTTCTCTATTATCTCCTCGTTAGTGTTGCTACTGCTTGGAATTATACTTAACCGCCGAACTATCAACTTATTAGCACTTGGCTGCACAGTGGTAACTTTGATTATTTTAATTATTTCGGCAGAAAACAATGAAATTTTTCTCTTTAATTCGTTGTTAAAACTCAATTTATACATCAGGTCAGCCCAAGGGTTAATTCTCAGCACAGGAATTTTAATACTTTTGCTGCTGAATTTATCAAAATATGACTATAAATATGAATTTTCAATACTGATTCTTTTTGCGCTATTTGGCATGATAACTTTGGTTTCAGCAAATAGCTTGATTTCTTTCTATTTAGCTTTTGAGTTGATGAATATATCTTTGTATGTTCTTGCGAGCTTTAATAAAGATTCAGCTTATTCATGTGAAGCAGGAGTGAAATATTTTACACTTAGTACACTATCTTCCTGCATTATGCTATATGGAATGTCGCTGCTTTATGGATATACAGGACAAGTCAATTTCTCTGAGCTCAGTTCATTCTTGCAAAACCATCAGATAACTTATGGAATAGTTTTTGGGTTAGTCTTTGTCCTAATTGGTTTGTGTTTCAAGCTTGCTATTGTTCCTTTTCATATGTGGGCTCTAGATGTCTATCAAGGTGCACCTACCATAGTAACTGCGTTTTTTTCTACAGCTCCAAAAGCTGCACTTGTAACATTTTTAATTCGATTGATGAATGAAGAGTTAGTAAATGTAAAAAGTTATGTTCAGCCTATTTTCTTATACGTTTCAGCATTGTCTGTGCTTATCTCAGCTTTTGGGGCCTTGTGTCAGCAAAACTTAAAAAGGCTGCTTGCTTACAGTTCAATTGGTCACATTGGTTTTATATTTGCTTCACTTTCTATTTTTACACAAGCAGGAACAGATAGTGCCTTAATGTATTTGGTGATATATATCATCACAAGCATAGGACTATTCTCATATCTCGTACAAATTGACGATGACGATTGTGATATTGCAAATTTATCTGGTATAGGGAAGAAACACCCAATTGTAGCATTTCATCTTTCTGTACTGTTACTCTCGATGTCGGGAATACCTCCACTTGCAGGTTTTATCGCTAAATTTTTTATATTCAAAAGTTTAATAAATTCTGGCTTTATCAGCCTGTCTTTGATCCTTGTAATAGCGAGTGTGATATCATGCTACTATTATTTAAATATCATGAAAGTTATGTATTTTGATAAAGCTAGTGGTAATAAGGTTGCTTATTCTAAGGGTCTATTCATTATCACTTCAGTGGCTTCACTGATCAACCTCGTTCTTTTCTTGTACGCAGAAGATCTTTACTCATTGATTAATTCATTGACAAATTAACAACTTAGTGTTTATAATTAGTGATTAATTAATATTTTGTGGTGAAAAATGAGTAAAAGAAAAACTGTTTTGAAATTTTCAATTGCCGCTCTCTTGCTAGGTGGATTTAGCGCTGTAGCTGTTTTATATTTTCCTTATGTTGCTTTAGCAATTAAATTTGGTATTGTAATTTCTACAGCTCCTCTGGCAATTTTTGCCATTTCTGTAGTTGCTGCATTAGCTTCAGTAATTACATTAGCAGCATTTACTATTTCCGCTATACGCAGTAAGGGTAAATCTAATAAGGTTAGTAGCGAACCAGGAAGTAAAAATGAAGAAAAAGGACAAAGTCTAGTACAAGAAAAAGATGCACCTACTCCTACGCCACCGTTGCTCTCGCAAGAGCCTGAAAAGTCGGTTATTCCTATTCCACAACAACCACCAGTTGATGATCCAGTGGAAGAAACAGAAACACCGCAACCTGAAAACGTTATGGTTAATGGTGCTGATCAGCAAGCTAACCAAACAGAGGAATCGTTGCCACCATATCCAGAACCCACCTCGCCTCTGAATAGCATAAACCAGAATCAACCATTTTCTATCTTACCACCAATTTTCATGGATAGACATAATAGTTCTGAAGGTAGTGGTAATTATGTTCAAAATCTAGATGATAATTTTTCTAGACTAAATAATGTTCATGATATATTCGAGCATCAAAAATGGGTATCTCTTATGCGTAATTGCTCTAGCAGTTATCATACTTCTATGTTTTCATCAATACAAGAATCAGAGAGTCTACAAGCAAGCTTAGGAAGTGATAATCCATCAGTGCAGTCTTTTCAACCAAAGAAGGAGCTTTTATATGATGTAAAGAAAAAAATTTTTGATAGCCTTGATTATGAAGTAAATTATACTAGACTTCCTGAGAATGCAGGGGAAGCTCCTAATTATGAACGGGAATTTCCACTTACTGAAACAAATGTTAACAGCAGTCCTGAAGCAATTTCCTATGATGTAAATGATAATAGGGTTCCATGCGAACAAACTAGAGAAAACACATTATTAGATTCATTGCCTTCTTATCCAAGCACGTCTTCTCCTCTAAACAGTCTAGATCAAACATTGCCTAGCTTACCAATGTTTGTTAAACTACGGGTAGCACTTGATCAATTTAAACAGCAGCAGCATAATGGTATTGATTCTCACAAAGCTGATGATGTATGTAGTGTAACTTCAACTGACGTTTCAATAACTACATCTGTGTCTTGTTCTAATCATGCTAGTATGACAAATAGTGATACTTCTTGGGGTACTAATTGGGATTATTCAATTACACAATCACTAGCTTACCAATATGAATCGTCTTTAACCTCAATAATTAGAGGTGTGGAAAGTGGTCTTGAAGCAATGCCCTATGACGTAAATGAAAATGGGGCTCCATATAGCAGTATGCAATCACCTGTATCATCAAGTTTTGCTAACCGTAGCAACAGTTTTTCTGGATAAGAGAGTTTTTGATAGAATTAAGAAAATGATCTCTGAAACATTTGAGGGCTTTCATATTCATCATTATAAAGAAGTTTCAAGCACTAACGAAGAAGCGTTAGATTTAATTGATAAAGGAATATCAAATGAAACCGTTATTGTTGCTGATAAACAAACAGAGGGTAGGGGGCGCATTGGAAAAAGTTGGATTTCTCCAGAGGGTAATTTTTATGCAAGTTTGGTAATAAGCCTCTTTAACGATTATCTGAATGAAAGCCAGCTTTCGGTGTCATTCCAGCGCGTGACGCTGGAATCTAGAAATCAAGAAGAATGGTCAAGCACACAACTGTACAAACGTTGTGGTATTCCCACCAAGGATGATGTCATCCCAGTGCCCAGACACTGGTATCCAGAAAACTTAATTACAAATGGGCACATCAGGCAACTGTGTAATAAGAACTGGATTCCAGTGTCACGCACTGGAATGACACCACATACCACCTGCAAATTGCAATGTTCGCATAGTTATGTGTCAAGCACTGGGGAAAATACTGGGATGATAGAAAGAGGTTTAATGAATCAAGTTAGCAAATTAACAGAATTGACTTTTGTTACTGCTTTTGCTGTTGGAAATACTATACTGTCATTTATAAATGGTCTAAATCTCCAGTATAAGTGGCCAAATGATGTCCTAGTTGATAGTAAAAAAATCAGTGGAATATTGCTTGAAAGAAAGTCCAATTCGAATTGGCTCATTATAGGAATTGGAATTAATGTCAATTATGCACCACTTCCAGGAACAACGTGCATTAGCAATTACGGTGAATCTGTGTCTAACATGGATCTGTTAAAGGAATTAATAATAAATTTCAATAAGCTAAGAGAGCAATGGCTATTTGATGGGTTTTATGCTATAAGAGAAATGTGGTTAAAAAAAGCATTCAAAATGAATGAGCAAATCAGTGTAAAGTTAGCTGACAAATTGTATGAAGGAATTTTTTCTGATATAGATAAAAGTGGTAAATTGGTGTTGCAGCAAAAGGATGGAAGCTTAATTTATTTTGATGCAGGTGAGTTGTTTATTGATAATGCATTATGAATACATATGTAATTTTTGCTTACCTTATTAGTTTTACGTTGATTACCGGAGAACTGATTTTTACCATTTCTTGCTATACTAAAAGTAAAAAAATTCTAGAAAGCCTGAAAGATAATAATGAAGAAGAAACATAAGCGATTACTTATAACTTCAGGAATTTTCTGCTTTTTAAGTTGTGCAGTTTTTTTTATTTTAACAACGCTCAAAGAAAATATCTCATTTTTCTATACAGTAAGTGAGGTAATAGTTTTACCAAATAATCAAAAGCCAATCCGTGTTGGTGGAATGGTTGTTGAAAATAGCGTGATACGGAGCGAAAGCGAAGTAGTTTTTCAAATGACAGATTTTAACAAAAGCGTTATGGTAAAATATCAAGGAATACTTCCACCAATGTTCTCAGAAAAAAGTGGTGTTGTTGTGCAAGGTAAAATATTTGATAATAGTACTTTTCTTGCAGATACAGTGTTTGCAAAACATGATGAGAACTATATGCCGAAAGTTTTAAAATAGATTCCCTAACTCAGCTGTATTGAAACGATATGTAGAGAGAGTAACAGGCTGCTAGCAAGCTGTTACCTTTTTTATTAAAGCAATCCGTTCTCTTCGCCAGTAACATGGAATAATGGAGGAGATGCTGGTGGAGGAGCAATATCGTCTAAAGCTTGTTTTAAATCACTGAGATCTTTTATTAGCTCGTCAAGCTTACTCCTTTCTTCTGTTAGCATGTCATTTAATTGACTGATAGAGTTGCTATTGTTATGCAATACATCATCCAATTCAGGAACGAATTTCGTGTTCAGCTCTGCGATTAATTTATCTAAAGCTTTGTGGACATAACCAAGCTGCGCTGGATTTCGCGCAACTGTTTCATCATAACCTTTAGGTTTGGTGTTAACTTCTATTTTGCTTATTACTTTAAGTTCGCTTTTGCTTTCTTGTTTACTATTATTCATGCTAACTCCTATAAAAAATTATAATTTTAAAATCAATTCAGCTACATTGAAATGGTATGTGAAAAAAGTAATAGCCCACTGGGCTATTACTTTTTCTTATTTTTGCTAATTATTAGCTACTTTCTATCCTAGTGGATTTAACTCTGGAGAAAAAAAGGTGTTGGGATTTGTTATGTCAGAATCCGTGAATGAATCTACTTCATCTCTCAATTTATCGATTTTCTCAATTAAACCTGAATCTTTATCACCAATTTCCTTCTTTATTGTAGATAAGTGCTGTGTGGTTTGGCTTACTACATTATTGATATGTTTTATTATGGAATTGACTGATCCTACAAATGTCGAAGTTTGTACCATCCCTTTAGTTCCTGATATCTCTTTTAATGGTGTCTCAATTAACTCCACATTAAATTTTTTATCTTCTGCTAAATTACTCATATTTATTAACTCCTTAAATAATAATATTAAAAATAATGTTATTCATTATCTTCTGTAATCTGCTAAACAGGTATGGAGTAATCCTGAACAGTATAAGCATCATTACTGTTAAGGTAATACTCTTCATTTACTACAGAAGAATGTGATAGCTAAATTGATTGGGGTTAACTATATCATCACCTTCCAGCAATTCCTTAAGTTCTTCAAGTTTTTCTTTCATTTCCTCTTGTTTCTTGTTTTGTTCATCAAACTTCTCTTTTAATGCATCAATAATAGCTTTAGACTGATCTTGATTGCCAAGATCACCAATCACAGCTGTTACTTTCTCATAAGGCAGCTTGTGAATGATGTCTTTAAGCTCTTCTGCACCTACGTTATCCAAAAGTTCTTTAAACTGCTCATTAGACATATTGCGAGCAAAAGCTTGAAGTTTGTCTGGGTTGTCAACTAAAGACTTAATGATAATCTGAATCTTATTAGAATCAGTTAAATCCTGAGCAATTGCTTCGAGTTTCTCAGGATCAAGCTTATTAACTAAGTCTTTCAGTTGTTCTTCTTGCAGACTATTTACTAAAGCTTTCAACTGATCACCTTCTAATTCTTTGGAGAGTATTGTCAAGTGGTGCTCAGCCAAGTCTTTTGCAAGCACTGTAAATTGCTCGTCATTTAAAGTTTTAATAAGTGCTTTGAACTGATCCACTTTTAAGTGAGGTAAAATTTCTTTTACTTGCTCTGGATTTAAATCTCTCACTAGAGCTTCAAGCTGAGCATCATTTAAAATAGGAACAATTATTTGTAACTTTTCTGGATTTAGTTCCTGAGCGAGGGTTTGTAATTGGTGATTGGTTAGATGATCCACTAAAGTTTGGAGTTGTTCATCTGTTAAGTTCTCTGCTAAGACCTGCAACTGGTTTGAGCTCAGCTCAGGAATTATTTTTGCAGTTGCTCGTTACTAAGAGTATTGGCAAGGGTCTTTAGTTGGTCATTTGTTAGGTCCTGAGCAAAGATTTTAGTAAACGTGTTGGATGATATTATTTCTTCCAATTCACTAGATGATATTATTTCTTTCAAATTACTATAATCATTATATAATATACTATTGTTCAGCACTATACTTTTTATGAGGGTAATAGGATTCTGAGGATCTTCTTCTATACGATTTCCTTGGTTATCTGATAAGTAAAGTTGATAATCGTCACCGCTATTTTCAAGTGTAATATATTGGTGTTTCTCTGGGTATACAATAACACACAAGGATTCTTGACCTGCTAACAATGTGATTTTTATGTTTACCAACCTGCCATTAAAGTATGCAAGAGAAAGGCCTGGTATTGAAGCAATTTTATCATTTGCTTGGTCATATACGCTAACGAAAGGATAACTATACATTCCTGCCCCCTGCACCTCGAATTCTGGTATAACAGCAGAGATTTCTCTATATGCATCATCAAGTAAAATGGAGAAATTGCTTGTATCACCCAGGCTTTTTTTTGCTGATTTAAAATCAAAGCTAGAGTCAGTTCTAATTTTAGACTTTATGCAACATTCACCTGACTCTTTATCGAATATACTTAATGAGTAACTTTTTCCTTTTATCAGAGATGGTACTTCGTCTAATTCCACTTTAGCATAATCCTTATCATCAGCATGTTTATCTCGTTTGATTGTACAGAGGTTTAGTTTTTCTCCATCTTCTTTTAGACACAACATTTCTTTAGTATACTTATTATTATACGCTATAGCTTGTTTAATTTGGCACAGCTGTAAAGGTAAACTTAGTTCTATTTTACTTTCATCATCCAGTGCTTCAAAATTCACTTTAGCAAGATTGTACTCAGAATGTTTTCTATACCCTCTATCACCTGGAAATAGTCTTGGAACCCCTTCAAAAATAGGAACACCGTTAGTATCACTAACAGGTTTCCCAGGCACCATCTTAAAAACATGTTTTTTTCCATTCATGAGTATTACCTAATAAATTTAATTATAGTTATTCTAACATTCATTGATTAATTTATTGTTAAGTTGATATATATTAGAATTATAATAATAAGCATTACTTGTGTAGAGAAAAGTTACGAAAAGAAATAAGGATTTTTTTGAAAACTAGTATAAAATACCCTATGTGTTATGGACTAAAAAGGCTGTTTTTGCAGGTTTTGTAGCATGCTAGAGCTAATATAGACTGGTGGAGGCAAGCGGGATCGAACCGCTGACCTTCTGCGTGCAAAACAGATGCTCTACCAGCTGAGCTATGCCCCCAATTCTTGCTTAAAGCATAAATCACTCAGGCTGAAATGCAAGAAATATTTATCTGTTATAGCTAAACCGACTTAGATTTACTGACAATTTGAAAAACCGTCATTCCGCTACGTGTTAGCGGAATCTATCTGCAGCAGTGTGACGTGTTAGCTATAGGCTATTGCTAAGCATTATAATAGTGCACAAATTCTGCAGGGTATATACAGTTTTCTATTTTTCTTATCTCCTTAGCGTTATACTTTACACCATCCAAATAAATCTGTGAACTGAAAATTAACAAGAAGTTTTCCTTTAAAAATTTTTTTAAATTATCCATAGATTTTTTAACTAAATTATCACTAACGCAGTATATTATATAATTTATTTAACCACACATGAAAATTTTAGTTTGATTAAAACGGATAAAAACTGTATTGATGTTTAGTATGGCTGAAAAATGAAATGATCCCGTAGCTCAGCCGGTAGAGCAACTGACTTTTAATCAGTGGGTCACGCGTTCGAATCGCGTCGGGATCACCAGTCGTGTTTTACGAACTTCTCTCTATAGTAATTTACCACAACATAAAACCCGCCACAGTAGCCTGTTTTAACCACCTATAGTACAGCCTTTTTGTCTAATTATTTGCCCCAAAATTCCTGTTTTCTTTCCGTAATCTGTTAATTTTCTACTATTTTTCTCAAAAAGGTAGGTACTTTTTTGCTATTTTGAGAAAAGTAAATGAGTAAATAAATGAATTTCGCGTGACGCTGAAGAGTGACCTTACCCAGAAAAAGTGGAGAGAAAGAAAGGAGTTTTTTCGGGTAAAATAAAATTTTGGAGATGGCAAGAGAATATACGGCAGAATTCAAATTGGAAGCTGTTAAGCTGGCAAATGAACAAAGAAAGGTAGGTCAACCAGTTGCAAAAGTAGCAAGAGATTTAGGAATAAGGGATAGTGTATTAGGAAAATGGATGAAGAAATATAACGAAAAAAAGTCAGCGACAAATGCATTTCCAGATGTAGTACCTTATGACAAAGAGAGATTTGATTTACAGAAAGAGTTAGCAAAAGTAACAAGAGAAAGAGACATTTTAAGAAAAGCCCTAGCCAGTCAAAAAGAATAAAATATTTTTTTATATAGTAAACACCATAAAGTGCAGGTAGGGTTTTGAATGTATCTGCTAGTTGCTACTATAAGTGGACTACAAGGAAAATAAGCAGTAGAGAATCAGCAAATAAAAGCAGACATTCAAAAAAAGCTTCTAAATGTAGATATGGAGCTCCTAAAATTCATGCTGAATTGAATGATGATTGTAAATTAACGTTTGTAATTTTTTAGGTAATGAATTCTTTGAATACAAAAAATACGATCCACAGTATTCGAACGTTTCAGATGAATATAAATTCATAAGTTTAAATTGTGTAAAAAAAGAATACAATCCAAATCTCAGCGAGTTATTTAGTCATCGGCCATCGTTTTTTATTACAGAAGAATCTCCTGAACCAGGCTCTCCAGGTCACCATTCAGTTGCCGTGTTCGAATTCATAAGTGGTAAAAAAGGTAGAAAAATGGCCACATTAATTGATGAATTTGGCTCTTTCAATAAAGAGGGTAAGTTTCAGTATTGTGATTACCATACAAAAGCAGAGTATGGTGTTTATGATTCTTCTGAGATTAATCTAAAAGAAATGTATATATGGACAGATGCAAATAGCGAATTTTGTTTTGCAGAAGATGACAATATAACTCTTCATACTATTCCAGAGTTATTGTAATTATACGCACCAAATTAGGAAAGAATGAAGTGAAAAAGGAATAATATGGTCAGGTTATGGGATGACAGAAGTTGGCTTTATTAGCTATAGGTGGTATGATACTTAGTCAATTTAAGTAAGCAGATGATCTTAGCTACAAAAGTATTTTTTACCTCATTTGTTTTTGGATTTATTCTTTTTCCCTATTTTATAAAGCTTCTAAAAAAAATAAGTAAAGATGGGCAACCAATTAGATCATGTGGACCAGAAAGTCATTTAATAACAAAAAAGAATGTACCACCTATGGGCGGAATAATAATACTGATTTCTTCTTTATTACCAATTTTACTCTGGGCTCAGTTAACACCAGAAATTTTGCTGCTAATATTGATAACTCTATTTTTTGCCCTACTTGGATTTATTGATGATTATTTAAAATTGAAGACAAATCACTATCGAGGTTTAAGTGCAAAAACCAAAATACTTATTCAGTTTATTGTAACTCTGGTTAGTATGTCTATACTTAAGCTATACTCTGCTGAAGGTTTTACAAAAATATCCCTATTTAAAGGAGTAATAATCGACTTTGGCTATCTATGTGTCCCATTCGCTGCGTTTGTAATTGTCGGCTCTGCTAATGCTGTGAATCTCACAGATGGTTTGGATGGCCTTGCTGCAACTCAAGTTATCACTTCCTTTGCTTTTTTGGGGCTAATTGCATATATAACTCAAGCAGATATGAATATTACTTTATTCTGCATTGCATTTATAGGAGCTATTTTAAGTTTCTTGTGGTTTAACACACATCCGGCAAAAATATTTATGGGTGATGTTGGTAGCTTGTCGGTAGGCGCAGCTTTAGGGTTAACTAGTGTCCTAATTAAAAGAGAAATGCTTTTTGCCGTTATTGGAATAATCTTTGTAATAGAGACTCTATCTGTGATTATTCAGATATCATATTTTAAATATACAAAGTTTAAATATGGAGAAGGAAAAAGAGTTTTTCTTATGGCACCAATACATCATCACTTTGAGAAGAAGGGATGGTCAGAAAATGTAATCGTTATGAAATTTTGGATAATTTCTATTATCTGTTCAGTGTTTACTATAACTTTCTTATTATAAAAACCTATGAAATACCCAGACTTTACATTAGAAAATAAATTATCAGGAGTGATAGCAGGAGTGGATGAAGTTGGAAGAGGTCCGCTAGCTGGTCCAGTAATATCCGCAGCCGTAGTGTTTATTGATAGAAATACAATTATTGATGGAATCAACGACTCGAAAAAGTTGACTCCTCAATGTAGGCAAGTCCTATATGAAAAAATAACATCCGTTGCAAAATTTGGTATAGGAATGGCAAGCGTAGAAGAAATAAATTCATACAATATCTTGCAAGCAACAAAACTTTCAATGAAACGTGCGTTGATAGACCTGGACCTAGAATTAGATTATGTGCTAGTTGATGGTAATCAACCACCTGAAGTGAAATGGCAAGTGAAATCCATAGTAAATGGTGATAATTTGAGTACATCAATTGCAGCAGCTTCAATCGTTGCAAAAGTTACGAGAGATCGGCTTATGCAAGAATTGCACAATAAGCATCCTGAATATAATTGGTATAAAAATAAAGGATATGGGACAAAAGAGCACCTTAACGCTATTGGTCTTTATGGAATTACAGAACATCATAGAAAAAACTTTGCACCCATATCTCGGGCATTATAGCCTTTAATCACTTACCTTTTTTGAAAGGCATGTTTTCATTAAATAGGCAAACTGTACTTGATCCATTCCTTAAGGTAAACACTGAACTCACCCTTTCGATTATCAGGTAGTTGTCAGCTGTACGGAAGTTTACTAAAGACTCATACCCTGCAGAATCAACCATAAAAACTGCCGGGAAATCAGAGTTTATTTTATTGAATTGTAAATATGTAAATTTTCCGTCATCAAAAACCTTAATTGGTATTATTGACTGACTGCCTTTAACGTGCGAGATGGAATAATTAAAATTTAAGCCCTTCTTTACAATTTCAATGTCGTTTATATCAGGAATAATGGTATGACTAGCTTGTTCGAAGATATCGCCGTTATTTGTTGTGTAAATCTCATCACTGCTAAATAGTGGATAAAGAAACCTTACTTCATATGCTAATTTTGGATCATCTAGTCCAGTTGCTTCTTCAGCATGAAGTTCAAAGTAATAAACTCTTTTATTGGTAATTATAGTTGCGTTAGTATCGGCAATATCATCTATAGGCTTAATAAACAATCTGTTACCTTGAGGAAGGAGTTGCCAACCAGTTGAATCACCCATTGAAAGGTTTTGTATTACCTCCCCTGGTTCAAACAATATGCTGGATTGATAACCATAAAAACCCGTATACTTATGTATAGCTTGTGGGTTATAATTTATTACCTTTATGTGATTATCTCCAGCTATTGAACGTGGCTCCTGTTTTGCAAGTGCATCACTACCACAAAAAAACAACAGTACGGCAACCAGTAAACCAATCATAATATCAAAATAAATTAATCTTCATTTTATCATTGATAGACATGCACTGCAACTGTTAAGCTGTACTATAAACCCCAATTATAGGTTAGCAAGGGGTAGAAAAGGCAAGAAATAAGGCAAACTCCTTAAATACTTTAGAATTACAGGAGGCTTCACCTGAACGGATATACTTGGAATCCTGCCATTTTCACTTCGTAAACATACCAAGAATTCTGTCCATTATTCCACCCATATTTGCTTCAGCTTGAGTATATTCTATTTTACCACCGTGCAAGATTAGTTTAATATCTGATCCAGGTGATATATTAACAAATTTATTGCCAACAACTCCACTGCTAGTGATCAGAGCTGAGCTATCAACTGGCAACTTTATATCTCGGCTTACGCACATATCGATTCGTGCTATGTAGGTAGCTTTGTCAAGTGACACACCAGTTATGCTTCCAACGTCCACACCAGAGATCTTGACACTATCACCAACTCCTATACCGTTAGCATTAGCAAAGAGACCATATATTTTATAGCAATCCTTATAGTTTTTCTTTATGTAAGATAGCTTATCAATAGCAAAGAAAATCAGAAAAATAGTGAAAATCAATACAAATAATCCAGCGGTTATTTCAAGTATATTTGACCTTCGCATCTTTAGTTATCAGGACTCCAGCTTTTATAGTAATTTTTCACTTTTTGGTTTGGATAGTATGCATCTTTTGTACCCGTTAAATTAGGAGTATGTTTTACTTTTCTTTTTTTATTATTAACTGGTACTACATTATCAGTATAGTGAAGCCATACATGCCACTGTGGAGGCACTGTTGTAGGCTCAGAGACACTGCTATACATAATCCACCTTTTCCCTTTACTTGATTCATAGTAAGAATTTCCATTTTCATCTCTTCCTACAAATTTATCTTCTCTTCGTAATAGGCGTTTTATTGCGTTACAAATTTTAGATGACATAAGAGTATTAAAATAAAAAGTATTATATATACTAATACTTTAACGATATATTAACAACAATTTAATGCAATTACCAATTTTACAAGTTATTATACCAATAATTGCATCAATGCTTTGCTTTCTTACCAAGAAACACAAGGTATCTTGGTTTATTTCTTTTATTGCAACAACAATCACTCTTATCATTTCATCGATACTACTCGTTAAAACATATAAAGGCGAGATTATAACTTATCACCTTGGAAATTGGGCTTCTCCGCATGGAATAGAGTTAAGAATCGACGTGTTAAACTCCTTGATTCTAACTTTGGTGAATTTTATAGCGCTGATTAGCATGCTTTATAGCTTTTATATTAACGAAAAAGAAATTAGCAAAAACAAAATCACTGGTTTTTACTCTCTATTTCTACTGTGCTTAAGCGGACTGCTCGGGATTCTAGTAACAAACGACATATTCAATCTTTATGTTTTTTTGGAAATTTCATCTCTTTCTTCTTATGTATTAGTTTCAATGGGAAGGGATAAAAAAGCCTTGGTTGCAGCATTTGAATATCTAATTAGTGGCACTATAGGGGCAACGTTTTACTTGTTTGGTGTTGGGCTTTTGTACTCCATGACAGGAACGCTCAATATGTCTGACATGGCTGAAAGAATAGTTCCATTATACGATAACAACATCATAAAACTTAGCACATTGTTCATTTTTGTTGGTCTCTCAATTAAAATGGCACTGTTTCCATTAAGCAGGTGGCTGATTAATGCATATAGTGAGGCGCCAAGTTTCATTAGCATATTCTTTTCAGGCACAGTGACAAAAGTGATGATATATGTTTTCATTAGGATCTTCTATACTGTTTTCCATCAGAATTTCTTCTTATTTAAACCATCACTAAGCAACGTGATAATTATCCTTGCACTTTGCGCTATTATATTTGGGTCAATATCTGCAATAACTGCAAAAGATATAAGAAGACTGCTTGCTAATTCTAGTGTCAGCCAAATTGGTTATATAATTTTAGCACTGAGTTTTAACTCAAAAACAGGTGTATTTGCAGCAATTCTTCACATAGTAAACCACAGCATAATAAAAACATCTTTATTCATGGCTGCAGGATGTATTTCTTACAAATTTGATACAACAAAAATAGAGAATTTATCGGGACTCAAGAAATCCATGCCTTATACAGCACTTGCGTTTACTCTACTTAGTTTAGCATTAGTCGGTGTGCCGCTAACAAATGGCTTTGTAAGCAAATGGTATATAATGAAAGCAGTTATAGAATCTCGCGCGTGGATTTCCCTGATAGCTTTTGCTGCCGGTTCTTTTCTTGCACTAATATACATGTGGAAGATGGTAGAGAAAATGTATTTTGAAAATAGTGCAGCATCAAGCGCTGGAATGACACTAGGCAAAATTAATGATGTGCCATTTCCTATGCTTTTCTGTCTATTGTTTATGGCAGCTTTAACAATAGTAACTGGAATATATAGCACTCCAATTCGGTTAGTAGTTGAGAAGTTGGTTTTTTGATTTTTATCTTTGTTTCATATTTTACTATACTTTAAGGTTATAAGTGTGGATAGGCTGAAGAAGATTCATTGGTTATTAGTCATTAACGTGATAGTGCTGTTTTGCATTGGCATTGCTGTTCAATACTCTTCTGCTGGAGGAAAGTGGGTACCATTTGCAATTCACCAAATAGTCATATTTTCCTTCTTTTTCCTACTCGCTATAGCTATGTCATTCATAGAGCTAGATTTTTATTTGAAGCACGCCTACTTTTTTTATATAGCAGCAGCGATTTCGCTATTAGCAGTAAATTTTTTTGGCTCGCACATAATGGGTGCGACGAGGTGGATAAGAATTGGATCAATTAGTTTGCAACCATCAGAATTTGCAAAGGTAGGCTTAATACTTGCACTTGCTCGTTATTTCAATAAACAAAGTGTGTATAAAATGATGGAATTTAAAAGATTGCTTAAGGCGGTAATAATTATTTTCTTGCCTGTATTCTTGGTGTTAAAGCAACCTAATTTAGGCACGGCTGTGATAATGTTGTTTATAGGAGCATCAATTATATTCACAGCAGTAATAAAAAGAGCTCATTTAGTAATTTGTGGGACGCTTGGCATTTTTGCAGTACCTGCTATTTGGCCTTTTTTACGTCCTTATCACAAGCAAAGGATATTGTCGTTTTTGGATTCATCAGTGGATCCACTTGGAATAGGTTATAATGCGCAGCAATCTCAGATAGCTATTGGTTCAGGAGGTTTGCTTGGTAAGGGCTTTGTTAACGGAAGTCAAACTCAACTTGGATTTTTGCCGGAAAAGCGTACAGATTTTGCTTTTGCAGTGCTGAGTGAGGAGTGGGGCTTTTTAGGTAGCATGGCTTTAATTTTGCTTTATACCTTATTACTTGGCATAATTTTCTCTATCGCTTATAGGTCGAAAAATTATTTTTCTAAGTTAGTATCTATCGGGATTTTTGCTTTTTTTGGCGCTCATTTTTTTATAAACATTGGAATGTCAATAGGCCTCTTGCCTGTGATAGGCGATCCACTGCCATTTCTTTCCTATGGAGGAAGTACAACTGCTGCAAGCTTGATATGCATAGGATTATTGCTGGCAATAAAAGCAGATGAACAACAAAATGCTTGTATTTTACCTATGCTAAAGTAAAATTAAACTTTACTTAATAGTTTTTATGATAGATGAAATGCGTGAGGAGTGTGGGGTATTTGGCATAAGTTGCAACCAAAGTGCTGCTTTTAACTCTATACTTGCTCTCCACGCTTTGCAGCATAGAGGTCAAGAGTCTTTTGGCGTAGTAACCAGTAACAACGATAAGCTGCACTCTTATCACTTTCAAGGTCAAGTGAGCAGTGTATTTGATGATATAGATGAAATAAAGAAATCCTTACCTGGAGATTGTGCAATAGGTCATGTTCGATACTCAACAAGTGGTAGTAAATTTGGAGTGCAGCCCATGTTTGGCAAAAGTGGCAAATTTGGGGATTTTGCCATAGCACATAATGGTAATTTAATTAGTATTTCTCCGATACGCGAACAATTAATTAAACAAGAGTGCGTTTTTCAGTCAGATATTGATACAGAAGTAGTAGTGCATCTGACAGCAAGCGGTGAAAAAGATAGCTTTTTAGAGAGTTTTATATATGCATTAAAGCAAATACAAGGTGCTTATTCTTTTGTGGCAATCAATCAAGAAGTAGTTATTGGAGTACGTGATCCATCTGGAATCAGGCCTCTTGTTTTAGGAAAGTTAAACGGTTCTTACATTCTTGCATCTGAAACTTGTGCTCTTGATATAATAAATGCAGAGTTTATTAGAGAAATAGAACCAGGCGAATTAGTTACCATCAGTTCGGATAGTAAGCTAGCCTCAATGTTTCCTTTCCCACAGCAAAAATCAAGTTTTTGTATTTTTGAATACGTTTACTTTTCGAGACCTGACAGCATAATGGAGAATAGGTCCATATATGATATAAGAAAAGAAATAGGAAGAATACTTGCAGAAGAGAGCCCACCAAAAAACAATGTAAATATGGTTGTACCAATACCTGATTCTGGAATACCTGCAGCTATTGGATATGCAAAGCATTCAGGATTACCTATGGAACTGGGGATAATTCGTAATCATTACATAGGAAGAACTTTTATACAACCAACCGCTGAAGTACGTAAAGTTAGAATAAAATTAAAATTCAATGCTAATAAGCACACTTTGAAAGGTAAAAACATAATTTTAATAGATGATAGTATAGTGCGTGGTAGTACGTTAACAAATATAATAGTTATGCTAAAGGATGCAGGAGTAAAAGAGATTCACCTCAAAATTTCAAGCCCACCAATTAAGCATTCTTGTTTTTATGGAATAGATACGCCAGAGTGCAAAGATTTAATTGCTGCAAATAAATCTGTAGAGGAAATTAAGGAAGTTATAGGAGTAGATAGCCTAGCCTTCTTGAGTATTGATGGATTATATCAGGCTGTTAAAGGAGAAGTGCGTAACAATGCTACACCACAATATTGTGATGCTTGTTTCACTGGTGATTATCCAATTGGCAAATAGTCTACGCAAGATCTTAAGTTTTTAAACCGCCAAAATTTCTCTTGGCCTTTACTAATTCCGATTCTCGGAGTGCACACATAATCTGGTTTGAGGTGAGATTCATAAACACAAAATTCGTGGCTTATAGTAAGGTCCCGTTTGTTATGTTCTTTTGTAATGTTTAATCTTTTGCACAATATTCCTGGTCCACCTAAGTTTGCTTCAAGCGGTTCAATGAGCTTTAATCCCCGTATTAACACTGCTGCTGGGAACCCTTCTGCTTCTGTTACAATATTTAAACAGTAATACATTCCATATATAAAATACACGTACGAAAACCCCGGCATACCAAACATTACTGAGGTTCGGTTAGTATAGCCTCTTGCCGCGTGACAAGCTGGGTCATTCATTCCTATATAGGCTTCAACTTCGGTTATTATTCCACTAAAGTTAGAAAATTTGAGGACTTTTCCCAATAACTCTCCAGCTACAGTTAAGGTCGGCCGCTCGTAGAAATTTCTTGGCAGTATTGCGCTACCCATTTTTATTTTTGTTCTGAGGTTCTATATAGAATTCAGTTTAAGAATTTCTGGATCCCAGTGTCAAGCACTGGGATGACAAGAGGGGAGCTACTTGAATGACAAGAAAATGGTACTGGCTAATAAGAAAGAAACACTGAGATGGTGAAAAAGAGAATATACGCGAGCAGCACCCATAGGGTAGCGCGTGACGCTGGCACTGCCATTAAGTTAAGGAAATAGGAGTTAAAATTCGACCAAAAATATAAGTAATTTTGTAATGATGACAAATATTAAGGTGAACCTTGAGGGAAGTAAAATTCAAGGTACTGAAAAAATAACAACTGTAGGTTATTGAGTGAAAGATGTAACCTCTAACAAAAAGGTATCTTAGGTTCAAAACACATGTTTTCTAGTTCTTTTTTGGTAGTTCAGTGAACGAGTATCAGTTACTTTATTACGCTCGACCTTCCTTCCTTTTCTCACTACTAAAGTATTCATCAAAAATAACTGTGATAATCGATCCATAATGCAGTCTATGTCTGACTCTATAGAAAAAACATCGAAAGCTAAATTTTTTATTGCATTAAATGAGACAGATTTATTGATGCTTTTCTCGTACTTGCAATTGGCTAGACCCGCGTTCAATGTCTCTTCTATATCCTCTGTCATAATACTTTCTAAGTTGCTAATAAAGATGGTTGACCAAAAATCCTGCTTTATGGTTTCAACACTTTTACCTGTAAAATTTTCTAAACCTAACCTTCCTTTGAGTTTGGAAAAAAATGTTTCTACTCCCCAGCGTAAATAATATAACTCTCCAAATTCTTCAACTTTAAACTGCTGTTCTTCTAACAACGATGTAGCCAACACTTCAATCTCGCCAAAAGAAAGAACTATCTTGACCAATCTAAACTTTATTTTATCAGGTAATCCTAGCTTCCTTAGCTGTCTTGCTACCTTTGACAGGTGCGGTTGACACGACTATCGCATCAGATGGACTTTCTGGCTTAAACATAGCATTAATTTCATTAAATGACGAATATGGACAGCGAATTATGTAATTAATACCTCTTTGTGCAAGCTCAGCAAAAAACCGATAAGAAACATATCCCCTATCACAGATCAGCAAATCGTTAGATTTCACGCTGCCAAGCATGTCAATAGTTAAGGCAACTTCATAACTGTCACTTCTGCCAAGTACTGATTTTATAGCGACATTATTTAATACATCGTAACATACTTCAAAAGTTGTACTTGTGTAATCTCCAAACTCTTTTTTAGTCCAATTTCTTATTGGTCTTGAGCCAAATTCATTTATTACCTCACTACTTTTTGGCAGGATAAGTATAGAAGCATCAAAGGCAAGCATTCTGAAACCATGATAGGTTTTAAATTCCTTATCTTGATAGTATAGAGAAACTATATCATCGTTTAGCTCTGAAAACGCAGTATGCTTTAGCTTTTTCCTTGCTTGAGTAAATGCACTTGCCGTATCCTTTCTTGTATGCAGAACAAACTCATTAAGCATTACTTGCAATGATTTTACACTCTTTCTGAAAATTAGAATAAACACATCAATGAAAGGCAGCTTTCTTTTTCTTGAAAAATCTTTTGAGGATACTTTGTGAGCGTTTATAAAGTTCAAACTCATCAATTTATTTTTTATAAATGTGATTACTCTTTTTTTTACTCATATTATTGCTTCTTTTAACTTATGGATCTTACTTGATTTTATAATACAGTCCATCACTTTTTCTTTAATTTAATGGCAGTGAAATTTTCACCCCCCTTGAAATTAAAACAAAAGGTGGTAAACAAGATGTCAAACACAGATAACTCAACTACAAGCTGGTTTTTGTTGTAGTTATTTTCTCACTTTTTTTACTTGCTTTAATCAATTCATCAAAATCAGATTCATGTAATTTGTCCTGTATAACTCTGTACTTTTCGTATTCTCCTTCGGCTAGGGCTTTTGCAACTTCAGCACTAACTTTACCAGCATCTTTAAGTACTTCATAATCATTGAACAATAGAAATGCATCCAATTTTTCAACCCAATCCTGCATTTTCATTAGCCGATGCTTTCTTGCTTGAAGTTCTGCATAATCTAGATACATCGAAACAATGTGATTTAGTTCACTTAACTTTTTTTCAGTCAAGTAGTTTTTCGCAATACTTACATCACTCTTATGAATTTTGTTACCTGGACCATCTTTCCATGTAGTTAGCCCCATATGTGGTTTTTCGTGATCAACTCGAGAACATATCAACTCTGCTGCAGTTAAACCATAAATTGCCCAATATAATTTATTTTGTACTTTTGCGTAAAATTGTCTTGTTATATCCGAATTTGGATCATAATCTGCAGAGCATTCAGCATAAATGTCCGTAATCTTCTGGTAAAATCTACGTTCAGATGCTCGTATTTCCCTGATTTTTTCAAGTAATTCATTGAAGTAGTCTTTGCCAAACTTTGGGCCGTTTTTTAGCCGTTCACTATTCAATGCAAATCCTTTGATGATAAAATCCCTCAAAACTTTTGTAGCCCATACTCTGAAAGATGTAGCCTTTTTAGAATTAACTCGATAACCAACAGCTATAATTGCATCTAAGTTGTAAAGTTGTGTAGAATACTGTTTACCATCTTCAGCAGTATTCCGGAAAATCCGGACAACTGAATCTTTATCTAACTCTTGACTGGCAAATATGTTCTGTAAATGCTCACTAATTGTTCTGATATTAACATCAAACAACTCTGCCATTTTTTTCTGTGCAAGCCAGATGTTTTCATCTTGATACAAAACATCGATTCTCACGTCTCCGTCTGGAGTTGTATATAATAAAATTTCGTTTCCATTTATTATCATATCTACTCTACCTTACTTCAAGTAGTATATAGGTTATTTGTGAAAGAGACAAGCAAATGTGAAACATTAAAAATAGAGCTTTAGCTGATAAGCAGTTTTGAAATTATTTTAACTTTTTTTTTAGAAAATCCCGGAAAAAGTAGTAAGAAATCCGGTATATATTAGTATAGGGGCATTGAGTGTAGATGTGCTTCAAACACAAAAGTCGGCAAACGAACAGAGTAGAAAAGATTGAAGAAAGCAAAAGAAATTTAGGCTTTTACGTAATTGAGAATTTGTATTTTTTTAGATAAGGCAAAAACTTTGTTTTAAAGCTAGATGCGACTTTAGGGTACAAAAATACTACTATTACCAAAGAACGCATGTAACGCCCTTTAGAACTCGAATAAATGGCATTCTTAGCAATTCTATTACTGCATAGTAAACTCATGAATGAGTTTAACACGTTTTTTACGCTTTGCAAAGAAAAATTAAAAAAAAGTGAACAGTTTTTGTAAAATCGGTGAATATATAACAAAAGCTGGTTAAGTTGGTATATTGGAGGTCTTATGGAAATACAACGACTTTTATCTCAAACTCCTGAACAATTGAGGGAATATTGTGAGTCTTTAGGTTATGAAGATAAGCAAAATCTCTATAAACAGGTTGTAGATGAAGCTAAAGGAAAACGTTTAAGAGAGCTGAAACAATTAAGTAAATTAGCTACTGCAATAGAAAAAACAATGGATAAGAAGTTATTGAAGCCTTTTCGTAATGGTGATAATCCACTTAATGGAGCAGAAATGTTGGATTTCTTTGGAAAATTGAGCAGGCGACTTGTTTTAATCATGCACTCTTCAACTTATGATAAAAATCTAAAGAAGCTAAATGAGTTAGATGAATTATTGCCTCAGATGTATGAAGAATTAAGACCTAAATTGACGAGTCGCATGAGAAACTACGCAGAAAGAGAGCTAAGATTCAGCAACTTTTTGCGCGATAACATTGATACTTTCAAGTTTCTAGAAAAAGCTGAACATGGTTCTATGGCAGAAAGCAAAAAAGCAGCAATTGCGTTGACCAGGTTATTTATACGCCAGCCAGAACTGAATTTTCAAGGAGATGTATTTTTGCTTGGTCTTATTTCTCAGCATATAGGAACTTTTGGAAAGAACTTAAGACGTAAAGTAGATGCTTTGATTGACTCACTGGAAAAAGGCTTAAAAAAATTAGAAAGCATAGAAGAGGATACTGAAGAATATAGAGAAATTGAGGATGAACTAATGGATAAAAGAAGTAAAGTAATGGAGGAATTGCGTTGTTTAGTGCTTAGCTATGCCCTGTTTGATGAGACACATGAACAAAGAAACCCTTTAAAAGTCTCTTCAAAAGCCAAATTATCTACGCTTACAGTAACTGTAAAGGTAAGGTAACTTTTAGTTGTATGAAAATTTTTTTCAAAAAAAGTGAACAGTTTTTGTAATTTCGGTGAATATATATAACAACTCACTTAATTTGGTGAGCTGATGGTAGCACAAGATTCTTGAATATCCGTTATTGGCCTAAAAAACCCATTATAGCGTATTTTGAAGGAACCAGACGATACTTTAGGAATCAGTGCTACCAATTTAATGTTTAAATAATTTTATGATCAATGCAATAGATGTTTCAAAATGCACCTCCAAAAAAAGAATTCATCATACAAGATTGGCTTTCCCTAGGAGAAGTATCATTTCTTAAAGGTGAACGTGAAGTTGGTAAATCACTTCTTGCTCAACAATTAATGACATCGGTTGCTACTGGTAAGCCATTGCTCAATATGGATGTCAAACAGGTTAAAGCATATGGTGTATTTTGTGAGAGCAGTAAACGAGATATAATACGTCGTCAGTGTATGTCTTTACCAAGTTGAAAAAACTTTATTTGAAAGCCAAATACAGATTCTGGCAAGAGATGGAGAAGATAATCTCTTAATGACTTTTAACGATAAGGGTATAGGAGAGTTTACTACTTTCTTTCATGAATTATTTGAAGATATGCAATTGTTTCAGCCAAAGCTTGTAGTGTTAGATACAATTTCGGATTTATTTCCTTCACACCTTAAGCAGTTTATGGATGGCTGCTGTGCTCATATAGCAAAGACATTAAACTGCGCTGTTTTGCTGTGTAAACACGATACAAATATAGATATGTGGCATAATAGGGCATTGTACTTATCTAGATCAGAAGAAGCAAGTGATGAGCGTATTCTACACTGTGGAAGGTCGAGTCATTTATTACGTTATCAAAATGGGGTTTTTGTAATTTAGGATGTCAATTTTAACACTCGACCTAGGCAAGCAAACCGGCTGGTCAATTCTGCATGACGGAGTAAT
>NODE_8_length_29637_cov_84.826279
TCAAGACATCACCCAACGTCAAATTTTAAAATAGAGAGTGTAATAACTAGCTACCCTAGGGTTTCTTTGCCTTTTTTTTCTGCCTAGTAAATTTCTTAAACATTTATAGCTAAGGTTAGTTGCATTTAAAAGCAGCTAAATTGCAGTGTTTAAGACTTAAAAAACGCCAATACTGACAATAAACAGTGACTAGGGCTTCTTTTGCCTTTTTTTTCGTTTGGTAAGTTTCTTAATATTCATGGCTAAAGATTGCACGAATGTTGCAATTACAAAAGCGTTTCTACTAGGAGGGTGTCATCCCAGTGCCCAGACACTGGGATCCAGGAATTTTATTAAGTTGGTAAGCATAAAAGTAGCCGTTTTACGTTACAATGCAATGTTTTGATGATTATGGAAAGGCTGGATCCCAGTGTCACGCACTGGGATGACAAAAAAGAGGCTACTCGGATGACAAGAAAGGAGCACTGCTATTATAGAGTGAAATGAGATCCCAGTGTCAAGCACTGGAATGACATCATGGGGGCTTGCATGACATCATTCTTTTTCTTGGATCCAAGTAGTCAGGGCACTGGGATGACATCATAGAGGCACTAGGATGACACCTTGACAATCGTCATCCCGCTGCTTGTTAGCGCCGCGGTGGTATGACGTAGAATTTTATAACCCAGTATCCAATCTGGATTCCAGTTAGCGTTTTTAGTAACTAAGAAAAGTGCTTCCCCCTTTTAGAACACTGCATATAATAGAATTATATCGCAGTGTATTGCGAAACAAAATTCCCAATACTTAATCTACAGGAGGTTTTATGAGTAAGAAATTTCTCTATTCACCATTATCAATAAAAAGTATAGAAGAAAACGGCGTGTTTTCTGGTTATGCAAGCGTTTTTAATATAGTTGATAAACAAAATGATCTGATATTGCCTGGAGCATTTAAGAAAAATTTAAGTAAAAACAAGATAAAACTTCTTTGGCAGCATAATCCAGGTGAGCCTATAGGTAGTATCATAGATATTCATGAGAATGATGTTGGCCTATACATGATTGCACATTTACTTTTAGGTATCCAAAAAGCAGAGGAAGTATATTTAATGCTTAAAACTGGAGCTATTAATGGACTTTCCATCGGCTACATACCTATAGAGTATGATGTTGATCATAAAAACGGAGCTAGAGTGTTAAAACGAGTGGAATTGTGGGAAGTCAGTTTGGTCACTTTTCCTGCGAATTTAGCTGCCCAAGTAGTTAATGTAAAGAGTCAAGACAATGAACAGGAAATGTTGATAAGAGCAATAAAAAAAGCAAATGATGTGCTTACAAATACGTATATTTCTGCTTAAAGTGTATTAGGCAGGCAAAAGCTTTGCCATAATTTGATACCTGCGTTAGTATTTATTTAATATTTACACTAATATATATAACTTTATTACTATTAAAATTTTCTGTAAATTAAAGTTAAAAAATAAGATGCTAAATACTAATAATACGGTTAATTATGAAATTAATGTTAAACAAAAATACAGTTGGTCTACTGTGTTTGCTTGGTTGTACTTAAAAACGATTGGACGAATACTACCAAAGAAATGGAACAAATGGGCAGAAAATATTCTATATTACAATACAACTACTGGAAGTGATGAAACTCATACTGATAAAATAACAGATGAAAGTGCTCAAATTGATTTAAAACCTAAAATTACAGTAAAAGAGAGCCAGAGTGAAATAATAAGTAAGGATGAAACTACATTTCAAAATACGAAAATGCAGACCGAGTGTGTTGAAATAATAAGTAAGGATGGAGAGGTTCAAACTGAAGAAAATAGTGAGTTCACTGATGAGAGTTGTTTTAGTACTGGAGTAAATGGTGAATTCATTGATGAAGACTACGATAGTATGGAAGAAATAAGCACAGAGGAGGAGGAGGATATAAGTCATAAACTTGAACGTTCACAAAATTTCTTTCTAAAAGAGGAAATTAAAGAGTTGAAATTTAAAAATGAAGAACTTGAGAGGGAAAAATCTGAGGTAACAATAGAAAACGAGCAACTAAAATTGCAACTTGCAGGATACGAAGAGGACTATACAGAACTAGGAGATGTTTCAGATCAAACAGAAAAAAAGCGCTCAACTGAAATTGAAGAATTAAAAAGACAATTAAGCACTGCAGTAAAAGAGAGAGAAGACTCAAAAAATGAGGTTGCTAGGTTACAAGAACAAGTTGAACGTCTGAATGCAGAAAGAGAAAGAGTAAGAAATATTGCAATATCGTCTATTGAAGAGCATACAAAAACACTTGACGAAAATTTGACATTAAAAAATCAGCATATTGAAAGTTCACCAGCTGAAGATAAACAACTAAATGGAGAGAAAGATACACAAGAACAAACAAAATCTTACAAGGCAGGTGTAGTGAGTTTGGACAATAAGTATAATGAAAATTTTGTACAGTCTCATACAGACTCTTTACCTTTAGAAGATGAAGTTAAAAAAAAATACACACCTAACTCTTTTCTGAGTCGCACTAGCAGTGTTGCAAGCATACATTCATTAAACCGCCAGAAAATAGTTAAAGTAGGCTCTTAGCATAAAGCACCAGCTCCTCTTTTGTTAAAGTGTAGGAGCTGTCTTCCCAATGTTGTTTTAGCAACTCCAAGCTCCTACCTAAACTTTTTCCTGGCTGGTGACCTATACTTATTAAATCATCGCCAGATAAAGGAAATTTTGGAATATTGAATGTGTTAGCAAACGAAATGTATTTATCAACATTTTCTCCAGACTCAACACCACAAATTTTTACCAAATCACAATATAATTCTCTACCAAATAAAGATATGTATTTTTTTTGCTCTTTTTCTGAGAGTTCTGTTTTGATATCGTTGGATAATAAAAATAACAGCTTTTTCTTTTGCTTGTTTGAAAGACGTAGAAACTTACTTACATATTCTCCAAGACTTAGCCTGTCATTTTTGGTGGTCCTAAGGAGTAACGCTAATTTTACTAGTGCATCAGTGCCGAAAAGAAGTGACGAAGACAGAATTTCGCATTTTACTTCTTTCGGGATAATCTTTTGCAAAACATCAGATTCTTGCATGCTCTTAAGTGTTGGAAAAGGATCATTGCACTCCAACAATTTAAGTATTTCATCTCTTATTCTCTCTCCAGAGAGGTTTTGAATCATATGCGAATGCTTTTTGCATATGCTTAGTATTTCATCACTCAAATCTCCGATACATATTTTTGCATGAAAACGAAATGCTCTTAAAATACGTAGATAGTCTTCTTTAATTCTATCTTCAGCGTTGCCTATAAAGCTTAACCTCCGCGCCTTTAAATCCTCTATACCACCAAAGTAGTCATATATATGGCCATGCTTATTTGCATATAGAGCGTTAAATGTAAAGTCACGCCTTGAAGCATCTGTTTGCCAATTATTAGTAAATTCTACTTTCGCATGCCTGCCATCACATTTCACATCATGTCTTAGTGTTGTAATTTCAAAAGACCTCTGATTTAAGATTGCAGTGATAGTTCCATGTTTTAAGCCAGTTGGAATAGTTTTTATATTACGGAGTTTTAGCGCTTCAATCGCTTGATTAGGAAGTAGATTGGTAGTGAGGTCAATGTCGTGAATGTCACGCTGCAGAATTGAGTCCCTTACACACCCACCGACAAGCCTTGCCTCACCACCAAATTTCTCTATAGCATCAATAATTAAACTAGTCTCATGGTCAACTTGCATTTAGGTTAGTACGTACTGCAAGTTCATATTATATGAAATGCTTGCAAAAGCCCTATATAAAAATATACAGGGCTATGAAGATTTATTTTACAAGTATTTGTTGTGGATGAAATGGTTGTTCTGCCATCGATTCCGTACCACATCTTGAACTTAGTAAACTTGAAGGGTTTTGCTCTTCAGAACGCTCTATGTGCTGCTTTATATTACTAACGCACTGTTCTACAACATCACAAGTTTTTCCATCAGCATTTTCTGCCAATAACTCATCAAATCTCTTCTCAACCTCTGCTCTCTCAGAGATATCCTTTGAAAGGTTACAATATTCCAAGATCTCGTCTATTTGAAGTTTTTTTGCTAATAGGAAGTCTTCTTGCTCTTGTTTTGCTAAACTTTTTTTCCTATCAAGCAATGGTTCGAAATGCGCATAGCCTTTGTTTATTACATGCAAAACACTACTGTCGTCATAATTAACTTTATTGTACTCACCTACATTTTTTGAGCCTGAATTGCCTATTAATTGATGCAAAGACAGATCTTGGTTATCAACAGTCTGGTTCTCTATAACATGCAATTTTACATCATACTTCTCACAAAGTATTCTGCCTTCAACTTCAGGATCACCCCACCTATCGTTACGCATAATGTTTGCTGTATAATCATCTATAGTTTCACTACGGTGCTGGCCATTATTATCGTAACTGTTAGCAATAGAATGTATAAACCATTCTGGCGGATTCTTTTGCACAAATTCTTTACAGTCTTCTCGTAACTGCTCAACAGTAACTTCTATTCCCTTTTGTTGCTCTAAACTTTGTCTGAACGAGTCAAAAAAGCAGCTTCCATTACCAATTGCTTGTCCTATATAGAAATTGTCAGGGTAAGAATTACTATTTAAAGAAGTTACTTCACTCTCAACATTGTGAAAGTCACTTAGTGGCTTCTGCTCCTTAGCTGTAGTCATGGTTTTACCTCAATTTAATATATATTACTATACCAACAAAATTGTCACTAATTAAGTATAGCAGAAATTTTTAAATTATGCAATAATTATGGCTTTAAATAGCAAATATGAGCTTTAACTGCGGTATAGTTGGGTTACCAAACATAGGAAAATCAACCTTATTTAATGCACTTACAGAGTCAAGTGCAGCCGAAGCTGCAAATTATCCTTTCTGCACAATTGAGCCAAATATAGGCAAGATTTTGATAAAAGATCAGCGTTTGAAACAAATCGCAGCAATTGCAGGCTCAGAGAAGGTAATCTATAACCAATTAGAAGTTGTGGATATTGCAGGCCTGGTAAAGGGCGCGAGCAAGGGTGAAGGGCTCGGCAATAAATTTTTAAGCCATATCAGAGAAATTGATGCTATCGTTCATCTGCTCAGGTGCTTTACGGATGACGATATTAGCCACGTACACAGTAAAATAGATCCAATATCAGATGCTGAAGTGGTAGAAATGGAATTAATCCTAGCTGATATTGATAGCATAGAAAAAAGGCTTCCTCAATTAGAAAAGAAAGCAAAGCAAGGTGATAAAGAGCTAAAGAGACAACTTGAATTAATGCAAGAGGTATTAGCTACTTTAAAATTAGGTAAATCTGCAAGAAGTTTGAAGAATATCGATGGAGATGAGATGAAGTCGCTTCAATTGCTGACAACAAAGCCCGTTGTGTACGTTTGCAATGTTGAAGATACAAATGTTATAACTGGCAATGAATTATCTAAAAAGGTAGAGAGAATGGCAAAAGAAAATAAAAGCAAATTTTGTTGCATTTCAGCAAAACTTGAAGCAGATATTGCAAACCTTGATAGCGAAGAGGAAAAACAGAGTTTCTTGTCAGAATTTGGCTTACAAGAATCAGGCCTTGATGGAGTAGCGCGTATTATATATGAAGTGCTGAGTATGATAACTTTCTTTACTGTGGGCCCCAAAGAAGCACGGGCATGGCCAGTAAAAATAAGATCAACAGCTGATAAGGCAGCAGGTGTAATCCACGCTGATTTTGAGAAAGGCTTTATAAAAGCAGAGACAATAAGCTTTGCAGACTACATAAAGTATGGAAGCGAATTAGCTTGCAAAGACGCAGGCAAAATCCGCTTCGAAGGCAGAGATTATATCGTGCAAGATGGCGATATAATGCACTTTAGGTTTAATGTGTAGCTTTGGTTTTTTATCTAAGGCATTTTTTACTGTAGATTAATCATTTGATTATAGTATCATTTTAATTAAGCTTATGCTTGGAATATTTATGAAGAGTATTTTATACTTTGTATTATTAGTTGTTGTATTTGGATCACTGAGCCTATTTGCTGTAGAGCAATTTGAAGAAAAGAAAATTGAATCAGTTCAAAAAAACGAAAATGTAGGTGTAAGGAAGCAAGATAGCACAAATCAAAAAGATGAGTTGAAAAGCAACGTCGATGCTAAACAAACACAAGAGGCTGAGAGCAAAAGAGTAGCCGATAAAGAGAAGCTGCGACACAACGAGAATAAAGCTTCTGTGGTTGGAAAAACTATAAGTGAAGGTGAAAGGATTGATAAAGATTTGCCAAATGACCAGCTAGAAGAAAGTACAGGCGAATTTGCTCGAAATTTACCAAATGTGGCCAATAAAGAAGTGAATAAAGATTTGAAACCAGAGCCTTTGCCTTTAAGTGCTGATTTAAATGAGAATACAACTGACCCGCAAAAAAATCTACAAGCTGATCAGAAGATTGATATAAAAGATAATGAACTTTCAAAAAGTGATGCGAGTCAATTATTAGAGGGAAAAAAAGAAAAAGTAGAGAATCAGTTTGAAGAAAAAAAAGTGAAAGAAACAAACAATAATTCTAAGGACCGCAATAGAGTAAAACCTATAACTAAAAAAGATGAAGAAGAGCAAAGTGGAAAGAAAAATTTACAAAAATGGACAAAGCTAAACAGAGGACCAATAAAAGAATGGGGTCATAAAGATATACAAAGCAAGTCAATATATAAACGACAATATGATAGCCTTAATGAGCATCTTCCTACAACTGTATTTATTGATGATTACAGTAAGCAATTTTTTTACTGTATTAAGAAAAATAACTTACCTTGCTTAAGAGGAATAATGAGTAAGCTAGAAAAAATTGGATTAACAACTCAAGAGATACTAAGGTTTAGAAATAAATTGGGTGATACTCCTCTCATTTATTCAGTTAAACAAGGTGAGGTAGACATAGTGCGCTTTCTCTTATTACAAGGCGCTGATCTTAGAGTAGTTAATAATAATTTTCAATCCCCAATTGATATAGCAATCGAAAAAAAGCAGATCAATATAATAAATGCGATTGCCGAAATGATGCCACACCTTTTGGAGGATAGAAAAATAGACAATAAAGAAAGCTCAGCAATGTACGATTGGGCTGTGAAAACGAAAGAAAACAATGAGTCGCAGTGTGATAAGCAAGATGATTAGATTTTTGATATTAATTTTAGTTGGTCATTTATGTTATGGAAATGAAACAAATGATGAAAAAAATCAGATCAGTGATTTTTTAAACGCTCTGCATGATGTAAAATACGTATCTTACAGTAAAAAAGACTTTGCTGAATTTTTGGTGCAGTGCCACAAAGATGGCGTGCCAGAAGGTTTTAAGAAAGGTTTTGGTTCTAACTTAAATGGAGCTAATTTTAGCCAATTGTACCTAAGTGGATCTGTTTTTGATGGAGTAAGTCTGATTGGTGCTGATTTTTCTAATACTGATTTATCCGACGTGTCTTTCATTGATGTTGATTTACGTGGTGCTAATTTTTCCAATGCTAATTTACATGGCATTAAAATAAAAGGTACAAATTTGAGTTTTACAAAATTTGTTTCTGCAAACTTAACAGATATCGTACTTGATCAGTCTAATGTTAGTTATGCTGATTTTATCAGTTCCGATCTCAAAAAAGTAAGTATGCACAACGTAATTGGTTTGCATACTAATTTCTCGAATATGAAAATGAATCTCTCCAACTTATCAAACTCGAATGTTAGCTACATAAATTTTAATGATAGTGAAATAAACGATACTGTTATGCAGAAAAATAACCTTGATAATGCAAGTTTCTTTGGGGTGGATGCATATAAATTAAAGATACAATTTTCTTCATTAAAAAATGCTAACATATATGGTGCAGAGTTAAAAGAATCAGACTTTACAGGTAGCAATCTTTCTGATGCCTGCCTTAATTCTTCTATCATAATTAACAGTAACTTCGACGAAGCTAATTTAAGCAACACACAAATTTCCTATGTGAATGACGATAATTCAAGTTTTGTTCAATCTATACTAAATGGTTCCAAGATAAAACATGTATATGTTTCTGAAGCAAGTCTTCAGGATGCTGATTTATCCGATATTGATTTTAGTTTTAGTGAACTGCATCAAGTTAATGTCTCTAATGCTGACATTCATCACGGAAAGTTTCATAATACTAAAGTTGCGAATTCTAACATGAATGGCTCATTTTTTGACCATTCACTATTCACCTCTGCAAAGATAGAAGATTCAGATCTTTCTACAACTTCAATGTATAAGATAAAAATCCAAGACTCTCAAGTTTATAACAGTACACTTTCTCACCATAATATTGATTCCAGTGAAATAGAAAATTCAACATTCTTTAATTTATTAGCTGATAATTCGAGCTGGTCCAATTTAAAAGTAACTAATTCAAATTTTATTGAAAGCGATTTCAGATCTTCTTTGCTTCACGCTAATGCCTTTAGGAAAACTAGCTTTTTTCTTAGCAATTTGAGCAATTCAACAATTAGTGATATGTCTTTTCACTCTTCAAGCATATATAAAAGTTCAGTTGCTGATGTTCATTTAACAGATTGCAAGTTTGGTAATTCGATTTTGATTGACAATCAAGGGCAGAAAAAACTTGCAGGGTTAGAAAATGCTATAACTTCAATTGGAGATTTGCAAGAGAAAATATCACAGGGTGAAAAATTTGATGTAAATTATTCTTACTTTGAATTTAAGAATATGAATTTAGAAAATGCTGATTTTTCTAATTCAACATTGAGTAGAGCAAAGTTTGTAAACGTTAATTTGAATAAGGCAAATTTTGAAAAGACCGATTTGCGCTATACTGTCTTTGATAACTCTTCTCTCATTGGCACCAACTTATCAAATTCTAATTTAGAAGGTTCTAGCTTTTTAAACTCTGATCAAAAAAGCGCCATGTTAAAAAATGCAAAGAAAAATGACCGTAAAAAGTGAGGGCGTATTATTGGTTCTATCCTCCCCTTCTGGAGCTGGAAAAACTACTATATCAGCAAAATTACTTGAGCGATTAACTAATTTAGTTAGGTCTGTTTCTATGACTACGCGCAGGCCTCGCTCCGGCGAAATAAATGGAAAAGACTATTTTTTCGTTACCGAAGAAAAATTTCACGAGTTATGCGAAGCTGGTCAGATGCTTGAATACGCCAAAGTTTTTGAGAATTTTTATGGTATACCAAAAGATTTTATAGAGCAAAACTTAAGCAGTGGAATAAGTGTTTTACTAAGCATAGACTGGCAAGGAGCATTTCACTTATTCAAGCTCATGAGAAAAAAAGTTGTGAGTGTTTTTATACTTCCCCCTTCAATGGAAGAGCTTAGGTTGCGTTTGCAAAAGCGTAATAGTGATGATGCGAGCGAAATAGAGCGCAGATTAGCCGAAGCTCAAAAAGAGATAAGCAAACGTGATAAATATGATTATGTAATAATCAATGATGATATTGATAAAAGTGTAGAAGAGATAAGCTCCATACTAAATAAAGAAAGACTTAAAAAACTAAAAGAAAAACCAAGTCTGGAAGATTTATAAAAGCATCGATCTGCATATAGTTTCTTATCCTATAGCTATACCGCCGCAAACCGTCATACCGCCGCGGCGCTAACGAGTAGGGAATGACGGTTTTTCAAATTGTCGTAAATCAGTTTAGCTATATTTTAGCCAGTAGCACGTTTCGCAGTTTAGCTATATTTATTATTTTTTAAGATTAAGCGGTTAAAATAGTAGCAACTGTTCAAGTGAGGTTCAACTATGACGGCAAATTTTCTCACAGAAATTAATTTTCTGCCTTTCCACCTATATTTCGATCGCATATACAACGTTTAGCTCAAATTAAAAGTCAAACTTCTTGGTTGTTAGTTTAGTGCTGACAACTTAAATAGCTTTTAATATAGGGGTTTTAGTATGGGTATAGATCTAAGCGCACTAGCTACTAATGCAGATAAATTAGACGAATGCATAGATAAAAATAAAAAGCGAGAGCAGGATAGAAAAGACGAGCAATTGTATGGCACTATAGAGAGAAAGGTAAAAAAAGAAGAACACAAGCGTGAAAAACCAAGAAGTCGAGATGGAGCTCTCAAGAAATGTGAAAGGTTATTTGAGGAAGGTGCTAGCTCTGAAGTATTAACTAAATTAGAAGAATCACTTAGAGAACAAGAAAAATATTATAGGTATTATGTCCAATGCTTCCTTCCAGTGCTAGATAAAGCAATAGAACGATCGAAAAAAATATCAAATGAAACAAAAGAACGAGTAAAGCAAGTAATTTCAGAAATTACTTATAATAGCAGATATTGTTTTACCCACAACCAAAATGATCGTAGGGACAGTGAAACAGAAAGTGGCTACGGCAGTGATGTTGAAGATGATCATAAAGTAGAAATAAGCAAAGAAATAACAAATAACAATACTCTATTACTAAAAGCGATCAAAAATGGAAATAACAGGAAATTTAAAAAATATCTCAAAGATTGCACGGATATTAGTGGCATAAAAGATGAAAAAGGGGGAAATATTTTACATCTTATCGCATCGCTCAAAAAGAAACAGAAATGCAAATTTCTAGGTACCCTAATAAAAACGGTCACCGAAGAAGATCTAGTACGACTTATTGATAGTAAAAATCAGGGAAAGACCCCTCTCCAAGAGGCACTAATTAACAAGATAACAAAAGAAGAACATGAGTCTCAGACAATCCAAGATAACGATAACATACTTAAGTTTCTTACAAAATTGTTAGAGCATGGAGCCAGCTCTGATAATTTAGGATTATCTACAAAAGAATTACAAAACTTAAAAGAAGAGCAAAAGACATACTATCGTAATTTCTTAGAAAAATTAGCAGAGCAAGGAAAGAAATCTAAATTAAAGCCAGAAATAAGAATCAATACAGAAGCAAAAATTAGAGAAATTATACCACATACCATAAATACTCCAGATAGTAATGATAATTATCAATTACATTTAGCAATTAAAAATAATGATAAAGAACTTTTTGGAGAGTTATTGCAAAAAGGGGCAGATATTAGCCTTAAAGACACAGATGGTAATAATGCTTTACACTTGATTGTTAAACCTGAAACAAAACAAAAACTTAAACTTCTCAATATATTGCTAGAAGCAAGCCAAAAAGAACAATTTATAAAAGCTGTAAATGATAAAAATAAAGAAGGGCAAACACCGCTCCATCTGGTACTCCAGCGCATACAAGAAAAGAGTAAAGAACCTTCATTGAAAAATAAAATAAAAAATGTAGTAAAAAAAGAATTTAAAGCCTTAGAGTTATTTCTACAAAATGGTGCAGATATTACTGTGCAAGATAAAGATGGAAAAAATGCTCTGCACTATATTGCTTCATTCAAAGGAGAACAAAAAGTTACATGTTTGGAATTGATTTTAGGTTTAGTAAAAAATGGAACAATATCTAAAGATAAATTAGGTAAAGCTATAAATGCTAAGAATGGAGAAGGGAACACACCCCTAGAATTGGCATTAAAGAAAAAAGCAGAAAAAAGAAGTATCGAATACCTACCGCAAGGAACAATTTTTGATACAGCAACTGCTTATGACAATACAACAAAATTTTGTACAATGCTGCTAGAAATAGGCGCTGATCCCTATTCTCTGGAGCTGAAAGATCCAAAATTCCATACTAAAAAGTACTATTTAACTTTACGAGATCTAAAAGATTATTCAGGGACTCCACAGAAAGCACAGGAGAAAGCTAAAGAACTAAAAGAGAAGCTTGAAGAAAAATACCACTGTAAAACTGCTTCAAAAAAATGCAAGTCTGGCATTAAAGAAGCAGGTTCTGGTATAAAAAAAGGAGTATCTGCTGTAGCAGGATTCATAGATCCAGCAAAAAGGACCCGCGAACTGTTAGCAATCACGATAACGATTACTGTTATTGCAATGGTAACATTTGCTTTCTTTCAGGGTCAAATGGCAATTGGAGCAGCCATTCCTATCATAGCTGTTGCTGGAGTTATATGCCTTACTTTAACTTTAGGATTTAGTGGTATTAAGAAACTTTTTGAAAAATCAACCAACAAAGCACAGGACACATTTAACGACAAAAACCGCTCTAATTCAACAACAGAGCAGAATCAAGCTTCGAAGAACCTTGTTAATAATGATCAACAGAATTTAAGAAATGAGACTAAAAATCAAGCAGTACAAGAGTCACCAAATCAACCAGAGCATACAGAAAACCCAGCTACTAAAATGAGCGATGTATCAATACTACGCCAATTTATAAATAAGCTAGATGGGCTGACTAATAAATCCTCTTCTCTGGCACTATGAAATTAATCTCATTGCTCAGAGTTTTTTCAGCCACTTTTTTATAATCAAATTTTACGTTAATTTGCCCTTTCTTTTCTTCAAGCCACGCTATAGTGTGCTTCATCCAGTTTTTGTCATCACGTTCAGGAAAGTCTTCACGAGCATGGGCACCTCTGCTTTCTTCGCGATTAGCTGCGCATTCCATGGTAATAACCGCTTGTGGGATCATGTTAGCAAGCTCCAGTGCTTCAACTAAATCACTATTCCACATCATACTGCGATCCTCAAGTGAAATATCAGGCATCATTTTTGCTACCTTTTTTATAGCTTTTTTGCCTTCTTCTAAAACTTCAGCAACACGGAACACTGATGCGTACTTTTGCATAGTGTTCTGCATTTCGCTGCGTATTTTTGCTACTTTTAGCCCACCGGAAGCAAATCGCATTTTATTAAACCTATCTATTATCCAATCTGTACAATCTGAGCTCAATTTTTTATGTGGTGTACCGGATTTTAGCTTCTCTTTTGCTCTGAGCGCTGCAGCTTTACCAAAAACCACAAGATCAAGAAGCGAGTTAGAACCAAGTCGATTTGCACCGTGCACAGAGACACACGCAGCTTCTCCAATTGCAAATAGTCCATCTACCACTTCTTCCTTACCTTGCTTCAGCGTGATCACTTCTCCATGATAATTGGTTGGAATGCCACCCATGTTATAGTGAACAGTCGGAATGACTGGTATTAGATCTTTAGTGACATCAACTCCAGCAAAAGTTCTTGCGGTTTCGCTGATGCCCGGCAATCTGAGTTTTATTACTTCCGGATCAAGATGCGCTATAGTTAAATACATATGATCTTTTTTCGGGCCAACTCCCCTTCCCTCTCTAATTTCAATTGTTATTGCACGACTTACCACATCACGGGAAGCTAAATCTTTTGCTTTTGGTGCGTAACGTTCCATAAACTTTTCGCCCTGAGAATTAACGAGATACCCCCCTTCTCCACGGCACCCTTCTGTCATCAAGCACCCTGAGCCATATATTCCTGTTGGATGAAATTGTACAAATTCCATATCTTCAAGTGGTAACCCAGCTCTCACCACCATGCCATTACCATCACCTGTGCAGGTATGCGCACTTGTTGCAGAGAAATAAACACGTCCATATCCACCTGTTGCTAGCACCACCCTATGCGCGCGAAATTTATGTAATGTACCGTCGCATAGCGACCAAGCAAGAACTCCGCAGCATGCTCCGGTTTCGCTATCCATAATTAAATCAATCACAAAGTATTCAACAAAAAATTCAGCGTTGAATTTAAGACACTGCTGATATAGAGTGTGAAGGATTGCGTGCCCAGTTTTATCTGCCGCTGCACAAGTGCGTTGAGCTGATTTTCCTTTACCAAAGTGAGTTGTCATTCCACCAAAAGAGCGCTGGTATATTTTGCCATCTTCTGTACGAGAAAAAGGTACGCCAAAATTTTCAAGTTCAATAACAGCTTTAGCAGCGTTTTTACACATATATTCTATTGCATCTTGATCACCAAGCCAGTCTGAACCTTTTATTGTGTCATATGCATGCCAGCGCCAATCGTCTTCACCAATATTACCTAAAGCTGCACTAATTCCGCCTTGTGCTGCAACTGTATGACTTCGTGTAGGGAAAATTTTAGAAATGCAGGCAACTGAAAAATTAGTTGCAGCCATCCCAAGCGTTGCTCTGAGCCCTGCTCCACCTGCACCTATTACTACCACATCATACTCATGTTCTATGATCTCATACGCTGACTTATCCATATTTGCTTATTTTATTATTACAGGCTTATGATATCACAGAAGTAGAAAAAATCTATACAAGTTTTCTATAGCTTATATTTCATTAAAGTCATTTATCTTGAAACATAAGCAGGATTTTGTATAGTTGTTTCAATTTGGGTCTGTATATTGAAACAATGCGTGAAAATGACAGGTCATTGTACAAGAGGTACCTAATTTGCCGACAAGAATGCTAGATAAAGAAACTTACATTTCAATTATTTCATAATTTCTGTATAATCTTACAAGCTCAATTGATACATTATGAAGATAATAATAGGTAATGCTAGTAAAGAATTAGGGGAATCAGTAGTTAACCGGCTAGATGTTCAACCATCCTCTGCTTGGATATCAAAGTTTACCGATGGCGAGGTAAATGTAGAAGTAGCAAATGATCTATATAATCAAGAAGTATACATAGTACAATCTCTTTCTCCCCCTGTGAATGATAACCTTATGGAGCTTCTGCTTATAATTGATGCAGTAAATAGATTAGGAGCCAAAAGGATAGTAGTAATTATTCCTTATTATGGATATAGCAGGCAAGATAGAATTATCAAGAACAATGATATGCAATCTGCTTTAAATGCCAAATTAGTTGCAAATCTTATTCAAACTGCAGGTGCAAGTAGTGTTGCAGTGATTGATTTGCACTCAAGTCAAATTGAAGGATTCTTTGATGTACCGATAACTAATTTGAACTGCTTTGAAGCATTTGTTGACTGTATACACACGGAAAATTTGGCAATTGTTGCACCTGATGTTGGAGCAATTGGCAGAGCACGTGCTTTTGCAAAGACTTTAGAGGAAAAGTACAAGATAGGGTTAAGTGATAAGATTATTGTAGTAGATAAATATAGGGAGAAAGCAGGCACATCTCAGGTAATGAACATAATAGGAGAAGTTGCGAATAAAAATTGTGTCATTGTTGATGATATAGTCGATTCTGGTGGAACATTGTGTAATGCAGCTCTTGCTTTAAAAAATTGCGGAGCAAAGTCCGTAATTTCATGCATCACACATGGCGTGCTTTCAGGAAGTGCAGTTGAAAAAATTTCTTCCTCTTCTTTAGATAAATTAGTGATTACGGATACTATACTTCACAAACTTGAAAAAACTGGTAAAATAAAAGTTGTTTCGGTCGTAGATATTTTAACTCACTTCATCCAAGGAGGTAAAGATGCCAGCTAAGTCAACAGAAGACGTTATTACTTCACTAATAGAATTTGCAAATAAGAGAAAAATAACAATTACCAGAGAAGAAATGCTTAAAATTGCACAGCTTGTAAGGATCAAGTTATCGGATGACGAGATTAAGCACTACTCTAAAGAACTGACAATGCTCGATTGGATACATGATACTTTATTGCAAGTTAATACTAAAGGCGTTTCTCCTATGCGTTATGGCAGTATAGACAAGGATATTCATGTACGCGATGGTGTTATAAATTCTCAAAACATTAAAGAAGAGATATTGTCCAATACAAAACCTGAGCATGGGTATTTCGTAGTGCCAAAGGTTATAAACGATTAGGGTGAAATAAGGCTCATATCAATTCTATAATAGATCTACTTTCAAAGTATCCGTTCAGCAGAGTGGCAAAACAGGTATAGCTAACCCAAGAAGGTTTCCCTACGTCATACTGCCGCGGCGCTAACAAGTAGCGGAATAACGAATTTGTTGTTTTTCAAATTGTAGGTAAACCTAAGTCACTTTAGCTATAGTTTACTTGCCACATGATTTTCTTTATTATCAAACATTGCTTTAAATAATATGGAGGAGCACATTGTCAGCAATTGCCATTATTGATTTTGGTTCACAGTTTACACAGCTTATCGCAAGACAAGTCAGGGAAATGGGTGTGTATTGCGAAATATTTCCAAGCAACATCAGTTTTGAAACAATATTAAAATTCAATGGGTTTATTCTCTCTGGAGGACCACAATCTGTAAATGATGATTGTTCTGAAACAAGTAGAGTAGTACATGAAATTATAAAACTTAATGAGGCAACAAACGTTCCTATACTTGGAATATGCTATGGACAGCAACTCATTTGTCATTATTTTGGAGCAAAAGTAAAAGAGAGTTTCAAACAGGAGTTTGGCAGAACTAAAATCAAGATACTAAAAGAATCCCCCATTATAAAGGATACCTGGGATGTTAATTCTGAAGTGGATGTATTAATGAACCATGCGGACAGTGTTGATACTATACCACAGGGATTTACTGTTATCGCATCAGGTGTGATAAATCAAACAATTGCAATGATTGTTAACGAACAGCGGAAGATTTACTGTACTCAGTTCCATCCTGAAGTTAAGCCTACAACAAATGGCAGTAAATTGCTCTCTAACTTCTTGGATATTGCAAGTTGCGAGAGAGACTGGACAATGAAATCGTTTATTGAAAAGCAGAAGGAAAAAATCAAAAATGTAGTAGGAGAGAAAAAAGTAATCGCTGCAGTAAGTGGTGGGGTTGATTCAAGTGTTGCAGCGGCTCTCACACATAAAGCTATAGGAAAACAATTGAACTGTATTTTTATCGATACTGGGTTGTTACGCAAGAACCAGACTATTGCTATGTTGAAAGAGATTCCGATAAACTACGTTGATAAATCAAATTTATTTTTGAGTAGGTTAAAGGGAATAACTGATCCAGAAGAAAAGCGAAAAATTATCGGTAACGCTTTCATTGAAGTGTTTGAAGAAGAAGCAAAAAAAATAGGTGATGTGGATTTTTTGATGCAAGGTACCATCTACTCTGATGTAGCTGAGTCAGGGCATGCCTCAGACAACACTAGTATAATTAAGTCTCACCATAATGTTGGTGGGTTACCAGAAAAGATGAACCTGAAGCTAGTAGAGCCTTTACGCTACCTCTTTAAAGATGAGGTAAGGCTACTTGGAAAAGAAATTGGGCTTTCAGACGAGATAATATTTCAACATCCATTTCCTGGACCCGGACTTGCAGTGAGGATTATAAGTGAAGTCGATGAAGAAAAGGTGCGAATATTGCAAGAAGTAGATGAAATATATATTAATACGATGAAAAATTGCGATCTATACGATAAGATATGGCAAGCTTTTGCTGTATTATTACCAATAAAAACTGTAGGCGTCATGGGAGATGGTCGTACATACGGATATGTTTGTGCTTTAAGGGCTGTAACATCGTCCGATGGTATGACGGCTGATGCATTTCCATTTGAAGATAAGGATCAGCATTCGCTAGTGTTTTGGGACTTTTTACAGAATGTTGGCAGTATAATTGTTAATAACGTTTCCGGAGTAAATAGAGTTGTCTATGACTTAACTTCTAAACCACCAGCAACCATTGAGTGGGAGTAAATCAAAAAGTCTAGTCATACCGCCGCGGTATCTCTTAGCCGCTAACAAGTAGCGGAATGACGATTGTCAGGGTGTCATCCCAGTGCCCAGACTACTTGGATCCAGGAAACTTAACTCTACATCAAGTAAATGTACAATAAGAACTAGATTCCAGCGTCAAGCACTGGAATCTCGGCAACCCCTACGTCATACCGCCGCGGTATCCCTTAGATGTACAGTCCCAGAGTGTGATGGTATGATAAAATGTAAGAAAAAAATACCATCGAAGGAGGAATTATGGTTACATGGGTGCGCCCGGACAACAGCGTAGAGCAATACAAAATAGTAAAGAGAGCATAAACTATCTCTGTTTTATCATGCTTCTTAAGTTCATCTTTAGACAAGCCTGTTGTTTGGAGAGTGATATCAACAGAAATACCCGCTTTAAGTAGATTCTTTGCTACTTTAATCTTTCCTGCTTTTTTACCTTCTTCTTCCCCCATCTGGACAGATTTATTTAATGCAGAGGCTATCTTACATAATTCCTGGTTCCTAAATTTTTTACATTCTCTAACTAGATTTAATGTTTTTTCTACCTCACCTTTCTCTGATGCTGTCGATTCAGGCAGTAATTTTGCCATATCAATCATTAGCTCCACTACTATCATACAGAATGTAATGATCGAAATCGGATTTTCCCCTCGCTCATATCTGGACATTTGCTTCTCTAATACTCCGACTTTACTCCCTAGACCTGCCTGATTTGCTTTTCCCTCTCATGTTTTAATTTTTTCCCTACTTCGTAGTCTGTTAACTTTGTGTCAGTAGCCATTCATAGGGTTCTCTCTACTTTTTCTGGGTAAGGTCAGAATTTCCTCTTAAGCCTTTAGCTCCTCAAATACTTCATTTGCTCTATTTAAAACAGAATCAGGAAAACCAGCAAGTTTTGCTACATGTATTCCATATGACTCATCTGCAATGCCTTCAATTACTTCATGTAGAAAGATAACCTCTCCGTTCCACTCTCTTATTTTTACACAAAAACATTTCACGTTCTTCAAGTATTTGCTTACTTTAGTTAATTCATGATAATGAGTTGCAAAAATGGCGCGGCACTTATTTATGTTGTGAATGTGTTCAATTACTGCCTGAGCAATAGACAGGCCATCATACACTCCTGTGCCCCTGCCAATTTCATCAAGTATCACCAAGGAACGATCTGTTGCCTGATTTACTATCGTTGCTGTTTCGATCATCTCTACCATGAAGGTAGAATAACCAGCTGTTATATTATCTGTTGCACCAACCCTGCTGAATATCTTGTCAATCACTCCAATATGCGCACTTTCTGCTGGCACAAATGACCCCATGTGAGCTAAAACTGCAATGAGAGCGTTTTGCCTCAAAAAAGTGCTTTTTCCCGCCATATTAGGCCCAGTAATTAGATGTATACCAGCTAAATTGATGCTATTTGCAATGAATTTATCGTTAACTTCAACCACTGGATGTCTTCCACTACAGATATTGAACTCTTTACTGTCATCGATAATGGGTTTTACGTAATTATTTTGCACTGCAAGCTCCGCAAACGTGGCTCTAATATCAAGTTTTGCCAAAGCATTTGCAGCAAGAGCAATTTTTTCAGATTCTTTAGCGACTTCACTACACAGTTCGCTAAAAATTTTCACTTCTAAGCCGATTGCAGCATCACGTGCCGTAAGAATTTTATTTTCTAGTTCTTTCAATTCATTAGTAGTATAGCGCATGCTATTTGCTAAGCTTTGCCTATGAATAAATATGTCCGAAGTTATTTTGTGATTTGCTGACACTTCAACGTAATAACCAAGTATATTGTTGTGTAATATTTTGAGTGCGGCAATGCCAGTTAGGTTGCGATAAGACTCACGGAGCTTAGTTACCAACTTGTTACTGTTGTTCAATATATAAGATAACTCAGATAATTCTGAGTTGTATTTTGGATTGATAAATCCTCCTTCTTTTACGGAACTGAGGCTGTTATCAAGTATAGCGCTGTTTAGAAGCTCGAATAGATCTTTATGATTACCAAGACTTTTATGTATTGTGCTTAGTTCACTCTCGTCTGATTTTACTGTCATTCCAGCGCGTGACGCTGGCTGGATCTCAGTTTGGATGACATATTGTTGTGGGAGAGATCCATTTTCACCTGATTCAATTTTACATAAGAACTCAGACAATTCTAAAGTCTTTCCTAGGCCTATTTTCAATAGGTTCATATCCTTTGGTGAACCACGCCCTAGTATTAAGCGCGATAAAGACCTTTCAATATCCGGAATGTTAGATAATATCTCTCGTATTTTTCTGCGTGGCTCATGATTATTTACAAAAAATTGAGCGGTGCTGAGCCTCAAATTGATTGCCTTGGAGCAAGCAAGGGGTGAAGCGAGCATTTGTTTGAGCAGGCGTCCACCAGAAGCTGTAACTGTATGATCAATAACTGAAATTAGTGAACCTTTCTTTTCACCAAATTGAGTTGAAAACAACTCAAGATTTCTCCTTGCTGAAGCATCAATAAGCATGAAATTTTGTTGCTTATAGGTTTTTGGGAATTCAAGCCTTGGAATGGAGCCCCTTTGTGTTACTCTGACATATTCAAGCAGTGCACCACACGCCATGATTTCTACTTTGCTGAAATTTCCTATACTCCCAAGTTCCCTGATTTTATAAAACTCGCATAATGTTCTGTGAGATTTACTATACTCAAAAAAGCTCTGTGCGTGTTGCGTAATTGATATTTTATAATTTTTTAAAATCGATCTAATTTTTTCGTCCTCAGTGAATTTTTCAGAAATTAATAATTCTCTTGGTGATATACGCAATAAATCACTATCTAGAGCTTTCAAACTCGTTAAAGTGTGAAAAAATTTTCCCGTCGATAATTCAAGCCAACTAATAGCATATTCGTCATTTTGTTCAACTATGGACGCGAGATAATTATTGCTTTTATCCTCCAGTAGTGAATCTTCTATAATTGTACCTGGAGTTACAACTCGCACTACATCACGTTTTACTATGGATTTATAGCCCCTCTTTTTTGCTTCATCAGCAGTTTCTAATTGGTCACAGATTGCTACTTTGAATCCTAAATCTATTAGCTTGTGTAGGTAAGATTCACTACTGTGTGCTGGCACTCCACACATTGGTATGTCCTGCCCACACGAATTACCTCTCTTGGTTAGCACTATATTCAGCAATTTCGCAGCTTTAATAGCATCATCGAAAAACAATTCATAAAAATCTCCTAGCCTATAAAATAGCAGATGATCCTTGTATTGAGCTTTCAGGTTCAAATACTGCTCCATCACAGGGGTGTTTTTTTCTTTCACGAAGCTCATAATATTTTTTAATATATTGTATTGATAAACGTTATTATAGATTATATTGCACATACATAAAATTTAAATAGGTGTATAGAGGGAAAAATTTAAAACAATTAAATTTCTTGGATCCAAGTAGTCAGGACACTTGGATGACATAAAGAGTAGGAGTATTTGATGACAAAAAAACAAAAAACGCAGTTGTCATTCCAGCGCGTGACGCTGGAATCCAGCTTCTATGCAACCTCATCAAAAACATTCATTTAGTGTAAGATCAGCTACTTTCCATGCTAGTTTGCTTGTTCACAAGCAAACTTTTCTGGATCCCAGTGTCAAGCACTGGGATGACATCATAGGGGCGCTGGGATGACACCCTCCTTGTGTGTATTATAGCTAAAGTGACTTACGACAATTTGAAAAACGACACATTCGTCATTCCGCTACTAGTTAGCGGAATCTATACCGCGAATGAATCGCGGTATGACGTGTTGCTTGGGTCAGCTATATGTAAGTTGTGGCCCTTCTTTATTATTTGCGGCAGTTGCACCATCAACAGATATTTCAGAGCTAACAGTTTTTTCTATCGCTTTAGCCTGTTCATAGTCTTGACTCAAAAAATACATGGCCAGTCCAATAGCTATACTAGCAACAAGAGAAGATGCTATCATTACACCTAGTATCATACCACCAGAAAGACTTACTGCAACACACACACCAGCTCCAAATGTAACACCAAGAAAACCACCAATTATTACGCCAGGCACCAAACTGCCTATCATAGCGCTTTCTTTTTTCGTATTAGCTTGTTTTTTCATACTTTTAATAAGCACTTCTTTTGTTTTTCCTTGAGCTAAATCTAAAGGAATTTTATTATCCGTGTTTTGTATCAAAGGATTTGCACTATATGTAACAAGAAGGGTGATTATTTCTTCAGTTTTATTACCTATAACTGCATGATGTAGTAATGTATTTCCCTTTTCATCTTTAAAGTTTATATGAGTACGAAATTCTTCATCTAGATTTCTTATTGGGTTGTTTTTTGCATATATCCTAGATTGTATTGCTCCATCTAAGTATTGTATTACTTGTTCTAGTGATTGCTCGCCAGGATTTTGTATAAAATGAAGCAGAATTTCGTGTACTATCGCTTCCTTTGTAGTTTTTGGGCATCGTAAAGCACATGCAAATGTGTCTTTATTAATAGTTATTTCTTTGTTTTGTTTAAGGAAATCTTTTAACTTTCCAACTCTATTTATACTGTTATTTTCGCTAGTAATTATCGATTGTAAAGTTTTTCTGTTATCGTCACCAGTCATACTATCCTCCTTGGTTTGATTGCATTGCTCATTAAAAAATAATATAATAAGTCCTGCTAAAAGTCAAGCAATTGATTAATAAGTTAATATAATCTTCCAAAAGGAGCTCCTTACTTTTTGTTCAGCATATCCATTGGATCAGACTCTTTAAGCTTGCTGTTTTATTCATCACAATAGCTACAATGTGCTATCGAAGTTCTCTGTAATCTTAGTTGGTTCTTCTAGAATATTCAAAATATCAGTTGCACAAAAAACCCGATCTCTCTTTCCTTGAGAAGTTTGTGAAACGATGCCTAAATCTTCAAGCTTTACGATTGCTCTTTGGGCTGTTGTAAATACGACACCTAAGTTTTCAACTACTTTCCTTATAGTAAAGTAAGGGTTTACAGCGAGATACCTTACAATACCACTTGCAACTCCTTCAGTTTTAGAACTAACTTCAGTTTGCCAATTTGCAATCAAAATGTTAATTCGTTCTGCTCTTGACAATGCATCCAATGATTGCAGTACTACACCATTTAAGAAATAAGAGAACCAATCATGCCACGTGTCTCTGTTGCTTATATTGTAAAGTTGGTCATAATACTCACTTCTTGTAGCTTCAAAAAATGCACTTAAGTATAACAGAGGTGATGGTAATAATTTTCTTTCGATCAGAAGTAATGTTATTAATAAACGTCCAATACGTCCATTGCCGTCCAAGAATGGGTGAATCGCTTCAAATTGATAATGACATAGAGCTATATGTATAAGTGAGGGTAATGTTCTATCATGTAGAAACTTTTCAAAAGAGTTCAAGCAACCCATCAGTTCACCTGGCATTGGTGGCACATATTTTGCTGTGTCTATTGTACATCCTGGGCTTCCAATCCAATTTTGCACTCGGCGAAATTCTCCTGGAGTTGCATGAGAACCTCTTACACCTTGCATAAGTTTTCCGTGAATTTCTTTAACCAACTGAAGCGACAGTGGAAAAGATTGTAAACGTTTTAGTCCATAATCGAGCGCTGATATATAATTGCGTACTTCTTGTAAATCATCGGGATTGCGATCTACATTAGCACCTGCTTCTTGAGCCAAAATTTCACCAAGAGTTGCTTGAGTTCCCTCGATTCTACTTGAAAGAACCGCTTCACGTACTATAAAGGGTCGCATGAGAAGATGAGGATTAGGCAATTTAGCTCCTTCCCTGGATAACATACCCAAAATATGATCTGCTCTGGAAAGACTGTTAACTAAATCATTGTCCCATTCAAATTTTGGTGGCAAGGGGCTTGGTATAAATGCCTGATAACCAGCGAATGCTCTAACAACTTTGCCTGATGGTGATCCTTTAATATACATTCATTCAACCTAGCACACTATTTTTACAGTATATATTATTTTCAAATAAAGTCAAAAATGAAAATAAGGCTTTATCTTATTTGCGTGTATGAAAATAAGAAACTCTCTTATTATTGATTTTGCTCAAAAACGAAAGAAGAGGCTGCTGAGCTTTATATTAGCAGTTATCCTGTTTTTCTGGAGAACTGCTATAAAACTTCTGAGTGAAGTCACTTAATTTTTACACATCTATTGTAGAGTAAAAAGAGCCGAATTTGGGACAAAAATGCTAGCTGATACTTGGACTTTACTGACACTTACACTACTTGAAACTATACTTAGTGTAGACAATTTAATCTTTATTTCTCTAGCAATAGATAAGGTACCAAATGTGCTGAGAGAAAGAGTGCGCCTTATGGGCCTTGGATTAGCGCTATTAATGCGTTTTGTAATACTATTTTTTACATCATCTATATTGTTAATGCAAAAACCTATATTTCACACTGCATCGCTAAATATTTTAGCAAGGGATTTACTTATGATTGCAGGGGGATTATTCCTTATTATTAAAAGCTCTATGGAGTTACGAGATGACATCTTTGTATGTAAGAAAAATAAAAAGAAAGCAAACGTTAAATCAAAATTTTTTTTAGTTGTGCTACAAATTATATTAATAGATTTAGTTTTTTCAGTTGATTCGATATTAACTGCTATAGCACTAACTTATAACATGATAATAATTGCCACAGCGTTTACATTTTCCATGCTAGCAATGCTGTTTTTATCAAGTTATACCGCCCAGTTAATCAAATCTAATCCAGGTTTAAAAGTAATTGCTATCTTATTTATTTTACTTGTCGGTGTGTACCTCATACTTCATGGATTTCATATAGAATTACCAAAAGGATATTTGTATTCTTCATTTATGTTTGCACTGCTTGTGGAAGTTATAAGCAAAATAAAGAAAACATAGTGTGTACTCACTCAAGCGAGATTTTCCTATGGATTTAAGGTGATAAGAGGAAGTAGTAATGTTTTTTCGGGGCGAAAGTGACCTCTTGTACAGGTTCTAAGAGGGACAACTGTGAAAACTAATATTGATGAGCCATGTGCGGGAAATCTGCGAGCACGGTTCTTTAGGGGGAGTTGTAGTAATAAAACTCAAACGAGAGGAGTAAAGCTACAGCTTCTACCAAAAAAATTGCTCACCTTAATAGCTATGTTACCTGCTATTTCTTTGTCAGGGGCGTGTTTTGGAGTTGATTCTATTGAAGAAGATAAAATCTTTATACTGTATGGCCACCAGATTTTTAAGCTTTGCTTATGCTCTTGGCTATCACTATACAAACAGCACCCAAGTTTCAATTGGGCCTAGTTGACTATTACTTAGAGAGAGGTCTGTTAAGCCGTTTCATGGGCTGGAAGTGGGAGTAAATTTTAACTTTTAAGGATTTAACATGTATGAAAACCTGTATGCAGTCTAAAAGACATGGTAGAGTAGGTATAATTTATATAGAAAATATGTGCGTAAGTCCATATTATAACTTAAAATGCAGACGTTAGCATAAAAATTATATAGAAAGCTCATGATTCCAACTATAGCAATTTTAAGTGGTGGATTTTCTTATGAGAGAGAAGTGTCGCTTATGAGCGGAAAAGCAGTAAAGAACGCGCTTGATAGCTTTTCATATAATGCAATAGAAATAGATGTTGATAGCAACATTGCTGAAAAGCTTAAAAAAATCAATCCCCACCTTGCTTTTATCGCTCTGCATGGACCTTACGGCGAAGATGGCTGCATTCAAGGTTTATTGGAGATTTTAGGTATAAAATATACACACTCAGGAGTTATGGCTTCTGCTGTTGCTATGAATAAAGTGATGTCAAAGCATATATTTCGATTCCTTAGTACCGACACTCCAAAAGGTTATGTAATTAGCCGAGAAGATCTACTAAAAAATAATATTAAAATCGATTATCCGTACGTCTTAAAACCAATTAATGAAGGTTCTAGCATCGGAGTGCATATTGTTTCCTCACATGAGGATTACTTGAAGCTAAAAGATGGCAATTCTACCATCATGGAAAGAATGATCATAGAAGAATACATTCCAGGTGTAGAGTTACATACTGCTGTATTGCTAGATGAAGCAATTGGCACTATGGAAATACGACCAAAAAATAAATTCTATGATTATGAAGCAAAGTATACAGATGGATTTGCAGAACATATATTTCCTGCTGAAATTCCTGACAATATATATAAAATGACCTTGGAACACGCACTGAAAGTTCATCGATTTTTAGGATGCAAAACTATTTCCCGCTCAGATTTCCGTTATAATCCCAAAAATAACACTTTAAAAATGCTTGAGATTAATACACATCCTGGCTTTACTGAGTTATCGTTAGTGCCAGAAATTGCAAAATTGGCAAAAGGAATCAATTTTAATGAATTAGTTAAAATTATTATTGAAGATAGTTTGCAGCACAAAAATATTAGGGATTTAAGTCATGTTGAGCAGTATTACTAGAAGCCAAAGGAGTTTTTTGCGTAAGTGTGCCTTGGTTATTATCACAGCACTTTTTCTTACGCTAATACTCTACAGCTCACTTGATAAAATAATAAATCGATTTAATTACTACTTTACTTGGTATAATGACTGCCTATCCAGTTTATTACTCAGTAGTGGATTTTCAATCGACGAAGTAGTCGTGAGCGGCAATAAATTTACAAACAAAAAGGATATTCTAAGTTTGACAGATAGAACGCAACCTATCATGTATATATCACTTTCAAAACTTGCCGGTAACATGCAATCCGTAAGCAGATGGATAAAATACGTAAGAGTTCACAGAATTTTGCCCAATACCCTACATATTAATATAGATGAGCATAAACCATTTGCTCTCTGGAAAGATAATAACAAAACCTCGGTAATTGATTTCGAAGGCAAAGTGATCGTAGATGACTATCCAGTAGATGATCTTGTTGTAATTACAGGACAAAACTCGTTATCAAACCTAGAATTTGTTAGAGATGTGTTAGAGAGTAAAACTCAATTAAGTGACCACATTTCTTCTTTTGCTTATATAGGGAATAGAAGATGGAATATCATACTTGATAACGATTCCACAGTAAAACTGCCTGAAGATAACCCTTATAGTGCATGGGACTATTTAAACCACTTACACAATACAACTGATTTTACTTTCAGCGATTGGAGTATTATTGATATGCGTATTACTGATAAAATTTTTGTGAAGAGGTGATCTGCTGTCATCCAAGTAGCGGGATGACGAGCTTATCGTCATGCTGCCGCGAACCGTCATACCGCCGCGGTATCTCTTAGCCGCTAACAAGTAGCGGGATACGGGGTTATCGTCATACCACCGCGAACCGTCATCCGCCATGAACCGTCATACCGCGATTCATTCGCGGTATCTCTTAGCATAGATCCCGCTAACACGTAGCGGGATACTTGACCTTTACAGGGATGACGGTTGTCATTTAGCTACAAGCATTAAAAAATTTACCAAATGAAAAAAAAGGCAAAAGAAGCCCCGTGGTGCGAGTTTTGACCCTATATTACTGTAAGTGGCGCTGTAATAATGTGCTAACGCTTAAAATAAGCGCGATTTGGCTGAATGTAGAAAAAATAAAAAAGACATGCAGCCACTATAATTTTATGTAATCCGCCAATAAATACCTGAGTTTTTTACTGAATTTTGTCATTGAGCCTGCAGGTCAAAAACAAGTTTTGAGTCATAAACACCATTATTATCATAATAAGGGGGCTGGCGAGGCTTGTCAAGTAGTTTTTCGTTTAATCCGTTTCTATAAATCTGGATTTCAGCGTTATGCGCTGGAATAACAACGTAAGGTAAATTTTTCAACATCCCAAAATTACAGAATTTGGTCTGTTTAATTAAGTGTGAAAGGTTACGATCATGCTGAGTCATTAGGAAAGATTAGAATATACAGAAGCTATAAAAACTGTCTAATAGCACTACCCAAAACCCTTATCTCCCACTCAAGTTCAACATTAAATTTATCCTTCACTGCATCTTTTACTCTGTTGCCAAGGTTTTCCAAGTCAGATGCAGTTGCATTATCGTAATTGAGCAAGAAGTTACAATGTTTCTTAGAGATTCTAGCTCCACCAATATTTAACCCTAGGCAGCCAGATTTATCAATTAACTCCCATGCTCGGTAGTTTTTTGGATTTTTGAATATGCACCCAGCAGTTTTTCCTCTTATTGGCTGGCTTTTATTTTTTTTCTCAACAATTTCCTTTAACCTTTGCAATATAAGCTCATACTCTGAGTTTACTCCTTTAAACTCAGCTTCAACAAAAATCCAATTTCCTTTTAGGCTATGTCCACGGTAAAAATACCCCATTTCTTCGCTGGAGAACTCATATAGGTTTCCATCCTCTAGATTCACTGCTTTTATGGATTGTACAACGCTTGCGATGTCACTACCATACGCACCTGCATTCATTTCTATTCCGCCACCAACTGTTCCTGGAATTCCAACTAGAAACTCGAGTCCACTAATTTGTTGCTCTCCTGCAAAGTAAGCAAGGTTCCTGAGCAGCGCAGCACCACCTGCAACAATGGAGTTGTTACCCTTACTTTTAATATATGCAAACTCCTTACCTAATTTTACTGTTATTCCTCGAATGCCACTATCTCGTACTATTATGTTGGATGTTGCACCAATAACACTAACTGGCAGTTCAGTATTTTTAATCAAGTATGTTAAATCTTCAATATCACATGGTTTAAATAACACATCAGCTCGTCCACCGACGTTTAACCACGTCGCTTTAGACATTAAGATGTCATAACGATAGACTCCACGTACTTTAGGTAAGCTTATAAGCATTTTGATTTCAACTCTAGTCCTGCATCCATACCCATTTTCTCCGCATCTTCTATAAATGAAGTGCGCTCAGTGAAGTATATATTTTTTCCACTTGCTAACATACAACAAAGGTATAGCATATTTTCGTTTACATATTCAGCCAAAGCTGCAAGTGGTGTAAAACATGAACCATTCACTGTCTTCATAAAACTGCGCTCTGATTTCACTCTTATAAAAGACATATTATTATTAATTTTCTCTAAAAGATCGATAATTTTTACATCATTCCTTCTACATTGAATACAAATCGCTCCCTGTCCCACCGCACTTAACATAACTTTTGGTGGCAATACCTCTGTAATTAAGTGATGCTTTTCTAATCTTATGAGTCCAGCTTCAGCTAAAATTATTCCATCAAAACTTTGATTTTGCAATCTAGTTGTTACATTTCCACGTAGCGGTACTATATTTAAATCTGGTCTAACATTTAACAACTGAACTTTTCTTCTTATTGAAGAAGTGGCAATAGTAGCCTGCTGTGGCAAAGACTCAAGGCTATTGTGTTTATGAGAAATAAACGCATCGCATGGACTTAGCCTTTCTAAAACACAAGGAATTGTTAAATCCCCTGAGAAAAACGCAGGCACATCCTTTAGCGAATGAACTGCCATATCTATATTATTTTCGAGCAATTCAGTCTCAATTTCTTTAATGAATAATCCTTTGCCTCCCATTTCAGCAAGATTTGCGTTTGCATACTTATCTCCAGAAGTTTTTATTTTAACAATCTCAATAGATAAGTTAGGAAAAGAATCCAGCAACTTTTGTTTTGCTTCCAAAGCCTGGGCAACTGCAAGCTTGCTTCCTCTGGTGCCTATTTTGACTAGCATGTGTACGATTGTTTGTCTGATGTCATTCAAGTAGCTGACTACTTGGATCCAGTTTAATTCATTATATAAACCTTTGCATTTATTGTACTTTAACTTAAAACCAAAAGCAACTTTGACTTTACAAAATAATAATCTTTTATATGCATAAATAAGCTTACTGGATTCTAGTGCCCCCTATCCAAGTAGCTGACACTGGTTCCTTTATGACGGCAGCGCCCCTATCCAGTGTCAGCTACTCGGATGACAAAAAAAGGGGCACTGGGATGACACCTGTAGCCCTACGTCATACCGCCGCGGTATCTCAGCCGCTAACAAGAGATCCCGCTAACACGTAGCGGGATACTTGACCTTTACAGGGATGACGATTGTCGGTGAACCTAAGTTACTTTAGCTATAAATATTAAGAAATT
>NODE_9_length_26672_cov_81.749897
TACGCCAAATACATTAAGTTTTTTGTCATTAATCCACTGCAGAGATTGCGAAGATAAATAAATAGCTTCACTTTCATGATAAGAGGACTGGCGAGGTTTGTCAAGGAATTTTTATACAAGAGATCTATTGAAATGCCCCTGTAAAATTATACTATTAATTAGTGCACTGTAAATTTAAAATTATAGATATGTTAAGCAGATTGGTAATTTTGCTATTAGTTTTTATACTTCCTTTTTCTTCATACTCATACCAGTTTAGAACCAAAGCAAAGCAAGCAGTAGTCTTAGATTTAGCTTCAGAATCGCTCATTTTTGACCATAATTCCGATGAAAAAATGGCCCCATCTTCAATGAGTAAGTTAATGACTTTATATATAGCCTTCGATTATCTAAAAGCTGGGATAATAAATATGGAGGATAAATTTCGAGTAAGCAGAAAAGCGTGGGAAAGAAAAGGCTCTTCTATGTTTTTAAAAGAAGGTCAATCCGTTACGGTGAGGGAATTACTCGAAGGAATTACAATAGTCTCAGGTAATGATGCCTGCATAACACTAGCCGAAGGTATTGCAGGATCAGAAGAGAATTTTGTGGCTGAAATGAATGAAGTTGCACAAAATTTGAACCTGAATGACAGTCATTTTGTCAACTCAAGCGGGTGGCCAGATGGAGATCATTTTATGAGCGCAAAAGACTTGGTAATGCTGGCAAAAAGGATTTTCACTGATTTTCCTGAATATTACGATTTATTTTCTGAACAATATTTGACATATAACGAAATTGTACAAAAGAATAAAAATCTTCTACTTTTTCACGACATTGGGGTTGACGGTTTAAAAACCGGTTATACGAATGCTGGTGGTTATGGCATTGTAGCATCTGCAAAACGAAATGATAGGAGAATTTTTGCTGTCGTAAATGGTTTAGACACTGAGAAAGGGCGAATAGAAGAAGCAAAAAGACTGATACAATACTCCTTAAATCATTTTAATACTAAGAAAATATTTGCTAAAGACAGTGTAGTTGAGGAAGTAAATGTTCTCTATGGAAAAGATAAAAAAGTGCCTATTACAGTTGCAAACGATGTTGCCATAACTTACAACCGCAAATTGCACGACCAAATTAAGGTGCGTATTGAATATAAAGATATGATACCTGCACCCATTAAAAAAGGTCAAGAAGTGGGCAAAGTTTTTGTAGAAATACCAGGTATTGAGCAACAAACTACACCTCTTTATGCAGCAAATGACGTACAGGAATTGAATTTCATAGAAAAGTTTTTTAGAATGTTATTTTAAGTTTAATATATTGGCTTTCAAAGCAATTTCGAAAGAGAGATCTATTGCACTTTAGCATAGCCTTAGCTAACAATTTCTGTTACAATACAAGATTGAAATGTTACGAAAATGTGCTGGTTATATTTGTTGCTGTCTAGTATCCTAGAGATACTGTGGGCTGTAACGTTAAAGTTTAGTAACAGTTTTACTAAAGTTGTGCCTTCGATTGCAACATTGGTAATTATGATCATTAGCATTTACTTTTTATCTCTTGCAGCATGCTTTCTACCTATTAGAGTATGCTATGCAGTTTCCTCTGGAATATGCACAATTGGAATAACTATAATTGGTGCAACCGCTTTCACAGAGAATATTAATTTATCTCAAGTTTTATGTATCATTTTAATTGTAATAGGAACCATAGGGCTAAAGCTCTCTATTTAAACCTAAAAATTTATGCATGAATTGGATATATTTACTCTTATCGTCACTAATTGAAGTGTTCTGGGTCATAACACTTAAGCATAGTTGTGGATTTACTCATCTCGTACCATCAATAATTAGCATATTCTCCATGGCTCTTAGTACGTATTTACTTTCGCTCGCTATACGTTCTATACCTATCGGAGTATGCTATGCAATTTGGACTGGAGTAGGTGCTATAGGAGCTTCGATACTTGGAGTTTACCTATTTAATGAACCAGTTAATTTATTCGAAGTAATATGCTTTATTTTAGTTACATTCGGGATTATAGGATTAAAATTGTTTGATACTGCAAAACAAACTGTTGATAAAATGGAATAAGAGATCCCAAAATTGGAATTAATTAGGAGATACTTCCTGCCCATTTACGTTTTGCGCTTTTTTCGTTTCATCCATTTTAGTACTAGGTTTTAATATGCTATATGTAATACCACCAACTGCTAGCGCTACTATTGTAACTGCAGCTACTGCTATCATTACGGACATCAATTCAACTGCAACTGTCCCGGTTGCAAAAAGTGCCACTGCTACAGCAGTGCCTAACAATGCGGTTGCACTACCGGCAGAAATACTTTTATTAAGTGTTGCTGCTTCAGTTGTTTTTCTTCTGCTTCTTTCAGAAGCTTCTTTATAAAGTCACGTTCAGCTAAATCTCTCGGAGTTTTGCCATCTTTATTCTTTAATAAAGGATCTGCACCATTTGCTATGAGAATTTTTACTACTTCTGTACTGCCATTTCGGGCAGCCAAATGTAAAGGAGTCCGCCCATCCTTCCCTTTTGCATTAACATCAGCCTCTTTTGCTAATAGAGCGTCAACTATCTCTTTATGGCCATTTTGGGCAGCAAAGTGTAAAGGAGTCCACCCATCCTTCCCTTTTGCATTAACATTAATTCCTTCTACTTTTAATAAGGCACCTGCCACATTTCCTAGATTACCATAAGCAACTAAGTGTAACAATGCGCATTGAACATTTTTGACTTGAAACAGGTAATTTACATCAAAATCAGTTTTCTCCCATTCCTCATATGCACTTGAATCTATTACTTTTAACTTCTCCTTTACTTTTTCAATTACATTATCTTTGCTTAAATCTGCTTCATTATTGATTGCACTTAATATTTCTTTCCATTGCTTATATTTCATTGTCATAACTTTACTCCTACTTTAACAATATTTTAATTATCATATATTATGGCAAGAAAGTTAACCCCAATTTTGCTTAGTCAGCACACTAACTACGAAACAGTCTATATTACCATCAAAAACAGAATTTATATTACCCACTTCATGTCCGGTTCTTAAATCCTTCACCATTTGATATGGATGCATAACGTACGATCTGATCTGATTGCCCCAACCTATATCGCATTTTTTACCATATTCTTCAGCCATCTTTTGTTCTTTCTTTTCCAGTTCAATTTGGTATAAACGGCCTTTAAGTAATTTTAACGCCTCATCTTTATTTCTGTGTTGAGAACGACCATTTTGGCATTGAACTACAACACCAGTTGGAATATGCGTAATGCGTACCGCACTTTCAGTCTTGTTCACGTGCTGACCGCCTGCTCCAGAAGCTCGGTAGGTGTCGATCTTTAGATCCTTTTCATCCACAGCAATATCAATTGAATCTTCGATCACTAGAGTTACTCCTACACTTGCAAAACTGGTATGACGTTTACCATTTGCATCAAACGGCGATATTCTAACCAGCCTGTGAATTCCACTTTCACTTTTTGCCCACCCGTAAGCTTTTTCTCCAACGATTTTTATCATTGCAGACTTTATACCAACCGACTCTCCTTCTAATTTTTCTACAACTTCAACTTTAAAGTTGTGATAAATTTCTGCCCACCTTACATACATGCGCATGAGCATCTCAGCCCAATCATTGCTCTCTGTTCCGCCAGCTCCTGAGTGGATTTCTAAAAAACAATTATTATTATCTGCTTCACCAGTAAATAAGGATTCTGTCTCTTTAAGTTTGATTAATTTCTCTAGCTTAGCTAATTCACTTTCAACTTCAGAGAAAAATTCTTCATCATTCTCATCAATAGCAGACTTCATTAAGCTAATGGCATCGTTGTAATCGCTTTCCAGCTTTAAAAACAACTCTACGTCATTCTTAATTTTAGAACGTTCTTTTAAAATTTCTTGTGCCTTTTGATTGTCTTGCCACAGATTATCATCCGACGCCTGGGAATCCAGCTCTTCAAGACGCAACTTTAATTCTTCTATGTCAAAGACACCTCCTGATAAGAGAAATACTTTTATTTAAACCTTGAAAGTATTCGAAAATTTCTGAATAAGTTTTCATTATACTTTAGATTTTAATATATTTACTATTACTAATAATAACAGCAAATAAAATAGAAATTTAACCATATGATAGTTAATTCAAAATAATTTCATTATACTTTAATGTTTAAGGAAATCAAGTGTGTGTATTTATTAAAAAATAAGGTAAAGTAATGAATATTAAAATAAGTTCTCATTATGGTTTAGACAAAAAGGCTATTGATGACTTAATAGAGTCACTTGATAACGAGGAGCTAGAAAATGTTCGTAATATTGTAAAAACGATAGATAGCGTTCAGTTAGCTTATTTTTTATCTACTTCAATCAGTGATCACAGGGAGAAATTAGTTAATATCCTCGATCAACATTTGTTAAGTGATGCCCTAGTGCATGTAGTGCCAGATTTACAAAGAGAGATCATAGAAACATTGGGAATAGAAAATACAGCAAAGTTACTAATGCTCCTTGATGTAGAAGATGTAGTAACCATAGTGAAAGATTTGGATAGAAAGTCTATAGAAAACATACTTAACTACTTACCCAATGCAACTCAAAAATTAGTAGAGGAGTTGTTATCATACCCAGAAGAAAGTGCAGGAAGGCTGATACATAAAGATATGGTTATAGCTCCATATTATTGGACAATAAATCAACTGACAGAATTTGTGTGCAACTATAAAAAAATACCAGAAAGATTTCACCAGATATTCATTATCAACTCAAAATTAGAGCCTATAGGCAGTGTTAATTTAAATAAGGTAATATCTCACTCAGGAAACACAATAATAAAAGAGATAATGGATCATGAAATAAAGATCATTAAAACTGGAGTAGACCAAGAGGAAGTAGCAAGAATATTTAAAGATTACTCTCTATTATCGGCTCCGGTAGTAAATAAGAATGGTAAAATTATTGGTGTGATCTTAATTGAAGATGTGATAAAAGTTGTTCAACAAGAAACAGAAGAGGATGTACTAAAAATAAGCGGTGTATCTTCTAAAGCCGATATAAATGCCCCTATACATAAAACTATAATTAAAAGGCTACCTTGGTTACTGTTTAACCTCTTAGCTGCAACAATGTGTTCCATAGTAGTTGGCTTTTTCGATGATGTAATAAAAAGTTTTATAGTACTACCAATAATCATGCCGATAATTGCATCAATGAGCGGAAATGCAGGATCCCAAACAGTAACGCTAACCATCCGGGCAATCGCAACAAAATATCTAACTGAGCAAAATGCAAAAAGAGTACTGATGAAAGAATTTTTAATAGGTCTTATAAACGGGGTAATTTTATCTACCATTTCACTCGTAGTATTAGCAATAAGATTTCACAATTTCAAAGTGGAGATGATTTTTGTGGTCTCCATGATTATGATGTCAATTATTGCAACGTTCATTGGAACTTTCATTCCTATAATGCTTCACCGTTTAAAGTCTGACCCTGCAGTTTCTTCTTCAATCCTAACATCGGCAACAACTGATATTCTCTCAGCTCTTATATTTCTTGGTTTAGCTACGATCTTTTTATTAAATAGCTAATACTATCTATAGCTATACCGCCGCGGTATCTCGGCATAGATTCCGCTAACAAGTAGCGGAATGACGGTTTTTCAAATTGTCGTAAGTCAGTTTAGCTATAACATCAAGTTTCACCAACTATTTCCTTCTATTAAATAAGAATAAATTACCTATACAAAAATAGATTGGCAATATTTCAAGTCTACCAAGCAGCATCAAAAACGACAAAAATAATTTTACTTCATTACTGAAAGAAGAATAGTTACCTGAAGGGCCTATTAAATTACTAAATCCCGGGCCAGAATTTGTAAGCGTTGCAGAGACTGAGCTGATGCTAGTTATAAAGTCTGCATTGCTTAAGTAAGACATCACTATTGATGAAATGGTAAACGTTAACATGAAAATTGCAAAAAATATAAAGACAGAGTGAACTTCATCATTCTCCAGGGTTTTTCCGTTGAATTTTACCATATTACCTGCACCTGGGTTTAATAAAAGGCGAAAGTGATTTCCTATAGACTTTAGAAAAATGATCAAACGAAAGATTTTGATGCCACCACTTGAAGAACCACTACATCCACCAACAAAGGTTAGAAAAAAAGCTAAGACTGAAATGAAGCTCCAATCTATATGATTACAGATTGCATAACCAGTTGACGTAATCAAGGAGGTGATGGTAAATATGCTGCATCTAAATGATAATGACACTCCTAAATCAACATTTTGATACAACCAAAAACAAGCAAATAAAGATGAAACAATAGCTACCCTTACAAAGTAAGAAACCTGTTCATCATGGCAAATGTCTAACCGTCTTATAATTTTTAAATAGCTAAGAAAAGGCAGAGAACCCAAAATCATAAAAATGATCGTTATGACTTCTAACATAGGGTTATTATAGTGCCCTATAGAATCATTATAGTTAGCAAATCCACCAGTCGATACAGCGGACATTCCGTGACATATTGCATCAAACCGTGGCATACCAGCTAGATAATAGGAAAATATACATAACAAAATTAGGCCATAATATATTGCTGTAATATGAATTACTACGCTTCGCGTGTTCGGCAACTTCCTTTTTGTAGCATCTGAATATTCAGAATAAAGTAAATTATTTAGGCTGAGAATCTTAAACATAGGAAAAACTGCAATTCCTAAAGTGATTACACCAAAACCCCCTATGCCATGTAGCATTGCTCTCCATAGCAGTATTCCTGGAGATTGTTTTTCAATATCATTAAATATAGTTGCCCCCGTGGTTGTGATGCCAGATATCGTTTCAAATAATGCATCAACATAGCTCAGATTATCAAAATAGAAAGGAATAGCTGCAAACAAAGACAAGGCAATCCAGGTGCAACTAGTAATCGCAAAAATTGCCGGCATGCCATTTAATTTACCGAGTAAAATAAAAATTACGCCAGATGTGCAGGTAATTATGAATCCAGCGAGAAAATTTTTCCATTCGTAGCTAAGATACTTATTGGTAATAGCAGGAATAAGCATTGCTAAGCTAAACAGCAATAGGAATATTCCCACAATAAATACAATTGAACGTAAGCGTTCCATAGAGTTACTTTTTAGCTATACAAAACCATAAAAGCTATTCTAACGTCAAGCACTTTGTTGGCCTTTATTAACAGTTATTAACAATATACTTGACTTACTTGTAAATATGTGTGATAATTAAATTTTTATTAGAGATAAGATATGATTGGTTCAACTGATACAAAACAAAAGATTCTAGCTTCATTAGCTGAAGCAACAACCTTCAAACGGTCCAAGAGATATTCAACGATCATGAAGATAATGATATACAAGCAGTTTTGAGATATGTGTGGATTTCTAATGAACTCAGAAATACCGTTTTAAAGGTTGCTATTGACTCTTATAACATTTACGGTCGAAAGGAAGCTATAGGGATCATTAAACTAATTTAGGATAAAGCTGATCAAAGAACTCGTGATTCTTTGTGTCATGAAGAATACAATCAGCAGCAGGTGGTAGTGTTAACGTAATAAATATGCTTAGAGAAATGGAAGAGCACAAGAAGGTAATGGCTCTTGATTACAACTTAAGAAAAGCAATAAAAAGTTTTGATGTTGATCAAGTTAAAGCAGCATTAAAGGATTGTGGTACAGATGCAGCAATGGTTTTAGAGCGAGAGATATATTGGAATAATACTGGAAACGTAGATGCCCTTTTAGTTTTTCCTCTGAAAATTCAATATAGTAAAGAATTGAACCAAGAAGATGTGGAAAAGATAAAAGAGATCACTAAACTCCTTTGGGACAAAGCTTCCCCTGATGTTCGTAACTTCTGGCTTGAAAGTTGCATAACTAATGAAGAAGGTCAAGTTACAGGAGATAACTATATAATAGATTCTCTTGAAGAGCGACAAAGAATGTATGCTAATATGGCTGGTGAGGGATGGCTTGAAGACTTTATTCAAGAAGTTAAGGATTATAGACAGCAAAGAGACATAGAACTCAATGACCCTATTCTTGAGGAAGCAGACAAACAAATGCTTGAGCTAACAAAGCAAGAAAGTTTGCTTACTGCTCCCTGGAGTAAGCACAAGGGGAAGATTGCTCTAGGTGCCGCTGTCGTATGCACAGCTGGTGCTGTTGCAGCCTATGTACTAGCGTATCCTGCAGTTGCACTGGCTTTAGCAGTTTTTGCAGCAGTTATATTAATGGGTGCTGGTATTGCTAAGGTTTTAGAAAATCCAAGTGTAGAAAAACAGTTTACACCACAACAAGGAGTATAACGTTAATAATGTCATCCCAGCGCGCCGCGCTGGGACGCTAGAACAAAGAATATAAAAGAAGTGTTGCCGTCACGTTATATCATAAACTTTTGCTGAAGCTTTCTTTATATCTTCACTTGAAAGTGGGATTAGACCAAGCCTAGATAGGTACCCACCTTCAATACCGATCGAATCTATAATTTCTTTTATGAATTCTCTTAATCCATCAACAGTATCCAGGTGTTCTTTCTTTATATAAAGGTATAGAGGTCTCGCTAATATATATTTTCCCGATGATATATTTTCGTAAGTTGGCTCAATTCCTGCAATTGTGCTCCCTTGTATTTTATCTTGATTTCTCATTAAAAAGCTAAAACTAAATATCCCTAAAGCGTTCTTGTTACTTTTCAATTTTTGTATTATTATATTTTCATTAATTCCAACTTCTATATACCTTCCGTCATCCCTTATATTACCACATGCTTTCTTTCTTTCTTCCTGATCTTTATAATTCTCTTTAAAAATTCTCGAGTTCATACATGAGTATTGATCAAGCATAATAGAATTAACCAAAGTTTCGTACGTGCCTGTATTTTGATGTGGACCATAAATTTCAATTTCTGTTTTTGGTAAGGCTTGATTTACATCAGACCAAAACTTCTTACTATTTTTTACTAATTTATCATTTTCTTGAGAATATGCAGATAAAGTTTCAAATAAGTCCTTTTTTGTGAAATCAAATCTATGGCTTTGATTTGAATTTGCAATGACAATTCCATCATAGCCAATGATGATCTCTATCACTTCATTAATTTTATTCCTTTTACATAGTTCTCTTTCTACTTCCTTTATAGGGCGAGATGAAGTGGTGATGTCTGGCGTGTCTTCCCCTATTCCTGAGCAAAACATTTTGAACCCTGATCCACTTCCTATCGATTCCACAACTGGAGTCTTAAAAGAGAATACACGATTGAACTCCTCGGCTACAAATGAGATAAAAGGAAAAACGGTTGAAGATCCAACAATTCTGATGTATTTCCTGGCATCAGCATTTGACAGCGGCGTGAATAATACGAATACAAAAATCAGGAGAAAGTTTCTAAGCATTATTTTTAGTTAAGAACATAAATCTAATTATTGTAACAAAAGATCAAACAGAAAAGCTTTAATTGCATGCTACAGTTTACATTTAAATTTTATTTTATATTATTGTAAGTATTACACAACTTTAAGGGGCAATTATGGCAGTTATGCCAGATAAATGGATAAGAGAAAAAGCTGAAAATTTTGGAATGATAGAGCCTTTTGTGGATCACAAAAGCAGTAAAGGTGTCATATCTTTCGGACTATCGTCTTATGGGTATGATGCAAGAGTGGATAATAAATTTAAAATTTTTACTAACGTTAATTCAGCAATCGTGGACCCTAAAAATTTCTCTGAGAATAGTTTTATAGATAAAGAAACAGACGTATGCATAATTCCACCAAATAGCTTTGTGCTTGCAAGCACAGTGGAATATTTTCGTATACCAAGAAATGTACTGGTCATTTGTGTTGGTAAATCAACTTACGCAAGGTGTGGAATTATAGTAAACGTTACTCCCTTAGAACCTGGATGGGAAGGTCATGTCACACTCGAATTCTCAAACACCACTCCACTTCCTGCAAAAATTTACGCTAATGAAGGCGCATGCCAATTCGTATTTTTAAGCGGCGAAAGTGAGTGTGAGAAATCATATGATGATATGAAAGGAAAATATATGAATCAGCATGGTATCACTTTGCCGCTGGTAAAGTGATTACTTTAGGTAAAGCAAGATATTGTGCTATTGTACTGAAGATTACTAAGATGAGTTTTAACTAATTTGTCGCATTCTTTATCACCTAAAACTGCACGTGCAGAGTGGTTTTTAAATGACTCTACATAGCTTGAAAAGAAATTTGTAGAAGGAGGATTACTTAAAGCTTCTGCAACTTCTTTTCTTTCTTTATCATTGGAAAGCTGATTAAATAGTTCTTCTCCCTTTTTTTGCAGCTCATTTTCAAATTCCTGCTTTATAGTATTCTTATCTGCTTTTTGCAAGAAGGAAAACTCTTCAAAAGTGTACAAGGAAGAGACAATACTGTTGAAGGTACCAGTAAAACATGCACTTGAACCACGACCACCACGCACTCCGTATTCTGTTTGCGATTCTACTAAATGTTTAACCAGTTGATATTTTCTCTGTAATATGCGGGTATTAATATCTATATTATAATCAGCATTTGCTCTAGTTTGATCGTTGCAAGCCTTCCAAGCTAAATTTAAAACTTGCTTCAATGTTAACCCGCTTCCACTATGTGTACTAGGGTTATTTTTCATACGCTCCAAGCACTCAAGTGCATGTTTTTTCTCATCTTCTGTAAGTTGATCTTTATCTGCAGCTTTTTGTGTGCCATTTGCTATGCACTCTAACTGATCAATAAATCCTTCTATTTCCTCTATAAACTTATCATCAACATCAGGCTCGCCATAGTTTTCTTTTAGCTTTTGAACGTTAATATTAATTGCATCATTTACATCAGTATCATGCGTTGTTTGTGAGATACGTGCTGCCTCCATAAATGCTTCAGCTCTTTGCTCTAACCATTCCGGCATTTTGCCTCCTGCAAAAAGATATAGCTTAATCAACACCTTGGCGATTAAGAAAAACACCAGGAGAGAAATAACAAATATTATCAAAAGTACTGCAGATAAACCTATGATTAGCCACCTTACAGGAGCTAGCAGAATTTCTTTTGCTTTTTTTAATTTTGACGGTCTTTGTATGTTGTCTGGTGTATTTACTACTGTTGGCATAATTAGTTTAAGTTTATATCAATATTATTAATATATTATATTTTTTCTTATTTTGTCAACTCAAATTTCTACTTCCACACTTTTTCATGGTTGCTTACAATAATTATAGCTACACGATTTACTCATATATTTTTCTTAATTAAAACTTCAACTATTCATTGTAAGCTATTGAATTTCTTATCATAGTATCTGTCATCCCAGTACCACTTTCTTGTCATCCAAGTAGCGTGACACTGGGATCTTTCTCAACAATTTCAAAAAAATCTATCAAAAAGGAGGATCATTATGTCCACAATAATTTTATCATCAATTTTTGGTCAAGCAGGCAGCATTTTTGGGCCAATTGGCCAGATTATCGGCTCAGAACTCGGTGCTCTTCTTGGTGCGCAGCTTGATGGTGCGATGTCTAGCCTTGATGCTGAGCAGAAAGTAACGCATGGTGCGAGACTAAAAAATCTGCAAGTTCAAACCTCAACCTATGGAAGGACGATACCAATTATCTATGGCACTGCTCGTGTTGCAGGGAACATTATTTGGTCACAGCCAATAAAAGAAGAGGCGATAACCACCAAAAGCAAAATTGGAAGAGGTATGAATGTTGAGTATAATTACTATGCAACGCTTGCAATTGCGATCTGCAAGGGGAAAGTAGAAAAATTAAACAGAATCTGGGCAGATACAATATCACTTAGCTTTGATGAAATAGATTATACTTTTTACCGCGGTACAGAAGACCAAGATCCCGATCCATTTATGTCATCAATCGAAGGTGAAGGAAGTGTGCCAGCTTATAGGGGAATATCTTACATAGTCATCAAGAATTTTCCTTTAGCAGACTACAATAATCGTGTTCCGGTGTTTACATTTGAAGTGCAAACTGCATTGAAGCCTAGCGGACTTTCAGTAGTAGAAAATATTCAGAATATCAATATAATACCAGGCTCAGGAGAGTTTGTATATGATACAAAAATACAGAAGAAAATCGCGCAAGAGAAAATAAGCAGCAACCAATATATCTCATATGGGCTGGCACAAAGGGTAAATCATAACAACCACACTAAAAAGAGCGATGCAGTGCTTTCTTTGGATCAATTAAAGGGAGATTTACCAAATGTTGAGTGGGTATCGGTAGTAGTCAATTGGTTTGTGAATGATCTGAACATTAAAGATTGTAAAATATACCCTGCAGTTGAATTTCAAGATGATTCCGCAATATTACCTGATGATTGGCAAGTAGGAAGTAGTACCAGAGATGATGCTCAGCTAATTTCAAAAGATGCGAGTGGAAACCCAAGATATGGTGGCACAGTTAGTGATTCAGCGCTAATAAGATATATAGAAGAGCTACACAGCAGAGGCTACAAGGTGATGCTCTATCCAATGCCCTTGCTTGACACAGAAAATAAAGAGCGGCGAGGAAGGTTGAGCGGGACTCCTGAAGATATAAGTGATTTTTTTAAGATCAGTACAACAAATTTATAGAGCATTATGCAAGCATTGCCAAACAAACTAAAGTGGAAGGGTTTATCATTGGTTCTGAATTTGTTGAACTTACCAAAATCAGAGATGAAAAAGGTAATTACCCTGCAGTGGCAGAGCTAGTTAAGCTTGCAAAGCAGATAAAACTTCAGCTCGAGAAAGAAGTAACAGTAACTTACGCTGCGGATTGGAGCGAATACCACTCATATGATGGTTGGTATAATATGGATGAACTGTGGTCTTCACAGTACATCGACGTTGTTGGCATAGATGCTTATTTTCCACTGACTGATGGGCCAGAGCCTCCTTTTGGCTATTCTGCGGAAGATGTAATGGGTGGTTGGAGCAGTGGAGTGGGGTATGACTATTTCTATGATTACTCAAAGAATGAACCTGAGAAAATAAAGTATAATGACAGTAGATACGCATGGAAAAACATAGAAAAATGGTGGAGTGAAACTCACATAAATCCAGGTGGTAGCAAAACGAAATGGCAACCAAAAATGAAAAAAATATGGTTTACTGAATATGGATTTCCCAGTATGAACGGCTGCACTAATGAGCCAAATGTGTTTGTTGACAAAGGCAGCATAGAGAGCAAATATCCACGATATTCAAACGGAGAGGTGAGCTTTCTTTCACAAAAAATTGCAATTGAAGGAACGCTAAAGAAGTGGCAAAGCTCAGAAATGGTAGAAAAAATGTTTCTCTGGGCATGGGATGCAAGACCATTTCCTTATTTTCCCAATTTATGTGATATGTGGACTGACTGCCATAACTGGCAGACAGGTCATTGGATTCAAGGAAAGCTTTCACAGCTTAGTATTTCTGATGTTTTATCGGATCTATTACAAAAAGCAGGTTTAAAAAGCGATCAGTTCGATACAAGCAACGTCAAAGGGTTATTGTCTGGATATGTGATAAACGACCAGCAACCCGTACGTTCAATTATTAAAATGCTGCAAAGTTGCTATTTTTTTGATGTGGTTGAACAGGACTCTAAACTGAAATTTGTCCAAAAGGGCAGGGGAGTTACAACTGTAATGCCAATTGGTGAAACGGTTTTCAGTAACAATTCAAAACTTGTTAATATTAGTCAAATGGATTTAAACAATAAAGTTAACGTCGTTTATTTTAACCGTAACTTTGGCTATCCAATTGATGTTAAATATGCTGAGCTGCCAAAGCAGGGCAATTCTGCAACGGTTGAAATACCGCTCATTATGGAGTAGGGGGAGGCGCAAAATATAGCTGAGGTTTTACTTTATTCTTCGTGGCAAGAGAGAAATATATACAATTTTAAGTTGCCAATAAAATATGCGTGGCTTGTGCCAAGTGATGTAATAACGATTTTAGACGGTGAGAAAAAGCATACGGTGAGAATTATAAAAACAAAATTTGAAAGCATGTCCATTCAAGTAATTGGCGTTGGTTATGATCACTCTATATATAAGCTTTCTTTTCCTTCAACAAGGTCACTTATGCTGAAGGAATACCCTCCTTCTCACATCAGTAAAACCATCATAGAAATGATAGATTTACCGTATGTTAAAGGTAATAGCGTAAGCTTTACTTTAATTAATGAGGAAAAGGATTGGAAAGGAGCAACACTCTTTATTTCGTACAACGATAAGGATTATAAGCCTATCGCAAGCACAAATAAACAGTCTACTTACGGATATGTAATGGAGTCTACCGATGAGGGGCTTGTAATAGTATTACGTTTTGGTAAGCTGTCAAGCATGAGCCCAATTGCAAACTCAAATTTAGCACTAGTTGGAAAAGAGGTAATAAAATTCCAGAATGCTGAACTCATAGATAAAAATAAATACAAATTGAGTAATCTTACCAGAGGACAAAAAGGCACTAAAGATGCCACAGGTGAAAAATTTGTTCTACTTGATGATTCAATAATATCTTTCGAAGTGCAAAAGGGAAAAAAGTTTTACCTTAAAGCAGTGACTTATGGTGATTCATTGGATAACACGGAGGCGAAGGTCCTGAATAATTGATGCTCAGTATTTAAACTTAAACTTGAATAATTGAAGACAAGATGTTGAAACTCCTGCTTTTATAGCTTTACTAAAAACATGTAGCTGATATCTTCACTCATTTTCTAAGAAAATAAAGCAAAAAGATTTTTTTAGAGAGATTCATAATCCACTGACTTTATTGTTCGATATTAAAATTATTGCATTTTCGTTAAATATGTGTATAGTTTAAGTATGCATTTTAATTTTGAGGTATAGTGTGGTAAGCTTTATAGGAAACGAATTTGAGGTAATATTACAGGAGTTAGAGCGTAACTCAAATATATACAGCAACGATATAGTTACAACGATAGCAGATGAATTACAAGAGTACAACTCAAGAAGGTCAAGTGAAATCAATGGATGCTGTGAATCTATTCACCATAAAATGCTGCTGCTGAATTACGACCACAATAGAGAGATACAGTCATTAGGTGAAGATTACAACAGGAAGATAAATTTGTTACACCAGTCCGATAGTGAGTTATTAAAGAGACTATACAGTGATGGTAAATTCAATGATAAACCGGAATACAATGCACCGGATTATGATTGGGAGTATACGAAATATAAGAATAGTTTGAAAGATAGTGAAGTAAGATTTGATAGAGAATTGGAGAAATATGAGAATGAGCTCAAAAAATTAGAACAGGAACGTTATAGTATAAAACACGTGATGCATGAATATGATCAGTGGAAAAAATGCGGGTTTGATGTAAATTATGTTTTTAAAGACAGCTCAAAAGAATTTACGTTATTACATTTTGCTGCGAATTTTGGAGATACAAATGTTACAAAATTGCTGTTAGAGGAAGGAGCAAATATTGATATAAAAGATCAAAACAAAAATACTCCCCTGCACTTAGCTGCTTCCAATGGTCATACAGATATAGTAAAACTTCTAATGGAAAAAGAACCAGACCTTAGTGTGGTGAATAAAGAAGGAAATACTTCCCTGCACTTAGCTGCTTCCAATGGTCATACAGACATAGCAAAACTTCTGTTGGAAAAAGGTTCAGACCTTAGTGTGGTGAATAAAGAAGGAAATACTTCCCTGCACTTAGCTGCTTCCAATGGTCATACAGACATAGCAAAACTTCTGTTGGAAAAAGGTTCAGACCTTAGTNNNNNNNNNNCAATGGTCATACAGACATAGCAAAACTTCTGTTGGAAAAAGGTTCAGACCTTAGTATAGTGAATAAAGAAGGAAATACTTCCCTGCACTTAGCTGCTTCTAATGGTCATACAGACACAGTAAAATTTCTAATGGAAGAAGGATCAGACCTTAGTGTGGTGAATAAAGAAGGAAATACTTCCTTGCACTTAGCTGCTTCTAATGGTCATACAGACATAGTAAAACTTTTAGTGGAAAAAGGTTCAGATTTGAGTGCGGTAAATAAGGATGGAGGTACTCCTTTACAGATAGCTTTCTATAATAATCATACAGAAATAGTTAAGTACCTAATGGAAAAAGAGCCAAGAATGAAAGAAGTCTTAGAGCATTTAGTGAGATGTGTAGTAGAAAGCAAAACGCATAAGTTACTAAAAGGTAGTACTCCTTTACATCTAGCTGCTGTTTATGACTGTACAGAAATAGTAGAATCTTTACTGGAAAAAGGGAAAAATCCTTTATCGAAGGATATTGATGGTAAAACTCCAAGAGAGTTAGCTACAGACGAAAATTTGGTACAGATTTTTAGGGTTGCAGAAATAAAACAACAAGAATATGATGCGACCAAGTGGGGTATTGTTAGTGGTGGATCAACAGCAGCACTTGGTGCAACTGTAGCGGCAACGCTCTTTGCAACAGTATTTACAGTTGGATTTCTGCCTATAGTGGGAGCAGTTGCTGCAATTACAACATCTGCGTTAGCAATTGGTGGAGCTACATATATGGTTTTGAAGCCCAATACTGAGTAAACTCCTTTTCTCGAATAGCTACTCTTAATTTCAGTAGTTAAATTAATATACTAATGAAAAAAATATATTATAATCAAGTATATTTAATCCAGTAAATCATTAAGTGAAAACAGCTCTTTCGCAAAATATCATCTCTCTTATTATGATATTGTCTGTAGCAATTGTCGATATGGCAACTGACCTATACTCAGTTGCACTACCAAACATTGCCAATTATTTTAAAGTAGAAGGCAGTGTAGTGCAGCTTACAATTAGCTTGAATCTAGTTGGATTTGCGGTATCTGGATTAATTTATGGTCCACTATCGGACCATTATGGTAGGCGTCCAATGATGCTTATTGGTATGACAATTTTTACTTTGGCAAGTGTCATGTGCTATATAGCCGACAGTATTATGCTCTTGATACTAATTCGCTTCATACAAGGAGCAGGAGCTGGTGTTGCAAGTGTTGTTGGGTATGCAGCAATAAGGGATATGTACTCGGGTAGTGAATACTCGAGAGTAATTTCAAAATTAAATATGGTTGTGGCACTCTCACCTGGAATAGCTCCAGTGGTGGGCAGTTATATAATTTCACATGGGTATAGTTGGAAATTTTTGTTTTTTATTATGTCACTTGCGGCAATTGCTATGCTTATTTTTATTTACTTTAAGTTACAAGAAACACTCACTGTGAATAAAAATATAACTAACATAACTACTAATATCTTCAAGCAATATATATCAATATTTAGAAATTATCGTTTCCTTGGGTTTTCAGCCATTCATGGATTAACTTTCATGTGGCTTTGGGCATACATTGCTAACTATCCTTTCATATTTGAATCGATGGGCATTGAAGTACAGTATTTTGGCTACCTCATATCGATTATAGTTACATTTTACATAATTGGAACTTTAATTAATAGAAGGTATGTACCAAAAGTAGGGGTTAGCAAAATGCTAATAATAGGTTTGGTGTTACCGATAATATCCGATAGTTTATTGGTATATTTTTATTTCGCGGACAAGTTAAATATATTAATTCTTCAAGTTGCCTGGATTCCAGCCAATATTGGGCTTGCATTAGTAATCAGCAATAACGTAACTTCTGCGTTAGAAACGATCAAAGGTATAGGGCTTGGTAGTGCAGTCCTCTCATTTTGCAATATGATGTTTGGAGCTATTGGAATATATATAGTAGGAAAATTTTTTCGCTATGGTATTTTACCAAATTTACTATTAACAATAGTATGCTCTACAGTTGCAGTTCTTATATATAGCTTACTCAAGTATACTGGAAAACACTTGCGTCTCATAGATTATTAACTACTTTACCATGATAATATAATTTTATAGAGAGGTGTGGGATGAGTGATTTGAACAATATGGATATAGATAAGTGGTGTAAGGATGCTATAGCAAAGGGGGGACGTGGCAGCCGCTTAGAGTGGGCTACTGCAAATGGCTTGACAGAAACGGTAGTTACTATAATAGAACAAAATAATATAGATATTAATGAAGAGCATGGCGATGAGAGATATACTCTTTTACATATTGCTGCCATAAATAACTATCCAGATACAGCAAATGCTCTAATTAAAAAAGGGGCAGACCCTGATGCACAAGATAAAGATGGAAAGACTCCTTTACATTGTGCTATTGAATTGCATCGAAGTTCTGAGATGATAAGAAGTTTAATAAAAGGAAAAGCAAATGTTAATGTAAAAGATAAAGATGGAAAGACTCCTTTAGATTTAGCCACTGATGACAAAATAAAAACTCTATTGCAACCCACAGAAAAATCTGATCCAGTGGATGAATCATCGACAGATAGTAAAGGGGGTCAAGAAGGTGATGCTCAAACAGAAGAACAGCAGAGCTCTTTTTTTGGTAGTTTGTTTAGTATACTTATGAAGCCTTTTTCTCTAATTGGATCATTTTTTGGTGGTTTTTTTTCATGGTTATTTGGGTCTGATGAGCCAACACAATCACTACCTGAATCTGACCAGCCAGTTGTGTTAGAACCACCGGGTAATTCAGGAGACAATGACATAATGTAGCTAAAGGTTTACTAGATTCCAGCGTCACGCGCTGGAATGACATCCTCTCGAAGTAGCCTCCTTCTCCTGTCATCCCAGTGCCCAGACACTGGTTTCCATCCAAGACGGCAGTGCCTTCCTTCTCCTGTCATCCCAGTGCGTGACACTGGGATCTCATTTCACCTTATGAGGGTGTCATCCCAGTGCCCTGACTACTTGGATCCAGAAAAGTTTGCTTGTAAGCAAGCAAACTAGCATAGAAAAACGTTTTCGATGAGATTGCAGAAAGGCTAGATCCCAGTGTCAAGCACTGGGATGACACCTCTGGGCACTGCCGTCATAAAGGAACCAGTGTTAGCTATTCGGATGACACCATCTTGGATGGAAATAATGTCACGCGCTGGAATGACAAAGAAGAGTGGGCTTTCATATGGTTATGCAAGAGGTCTACTGAATATAAACCAATTTCTCACACACACATTTTACTACGTGATCTGCACTGATATTAAAATGCTCATAAAGTGTTTTATAAGGTGCTGATTCTCCAAAGCTTTTCATGCCAATAAATATACCGTTTGAACCTATATATTTATGCCAACCCATTTCACTTCCGGCTTCAATTGCAACTTTGATGCTGTCATTATTTAATATCACCGCTTTATATTCATCACTTTGCTCATCAAAAAGCCTCCAGCATGGCATAGAAACAACCCTTGTACCTATACCCTTTTCCTGCAATTTCTCCCTTGCCTCAACTGCAATTTCAACCTCGGACCCCGTAGCAAATATTGTCACTTTTAATTCTTTTGAACATTCACACAAAACATATGCACCAAACTTCGATAGATTAGTAGATTGATCGATATCAAAATAGAATTTGCGCATGTAATTGACATTTTGCCTTGAGAGCGCAAACAGTGCAGGTGACTCTTTTTTTTCGAGTGCAATGCTAACACACTCTAGAGTTTCAACTGCATCGGCTGGCCTAAAAATATACAAATTTGGTATAGCGCGCAAAGAAGCTAAATGCTCTATTGGTTGGTGAGTTGGGCCATCTTCTCCTACTCCAATTGAATCATGAGTCATGACATATATGACCTGCTGTTTCATCAAAGCTGAAAGACGTATAGCAGGGCGGCAATAGTCGGAAAATACCAAAAAAGTGCCACCATAAGGAAGAATCGCGCCGTGAAGTGCCATGCCATTCATACATGCTGCCATAGCGTGTTCTCTTACTCCATAGTGGACATAAGAACCACTATAATTATTACTATCTATTACCTGCATGTGCTTATATTTAGTGCAATTTGACCCAGTAAGATCAGCAGAACCGCCGATTAATTCCGGCATATGTTGTGCTAAAAGCTCCATCACCCTGCCAAAAGAAGATCGAGTAGCTTCACTTGGCATTAGCTCACATATTTGTTTCTTTAGACCAGCAAAAACACTATCGATATTATCTGGTAAACGTTTCGCAAGTCTTCTTTGCAGTTCTTTATTTTCACTGGATTCCAGTGTCACGCACTGGAATGACACCGAATTGTTGATATTATCCGGCAAACGCTGTTTTTGAAGTTCTGCGTAATCCTCTGTTATCCCAGTTTCACTCTTTGTCATCCCAGTGCTTGACACTGGGATCCATTCTTTTTCTTCTTCACTGGTCAAGTGCTGGAACGACATCGAATTGTAATTTTGCCTTGCTCTCTCAACAGTTTTCATCCAGGCATTTTTTACATCATCTGGCACATGGAATGGTTCATAATTCCAGTTTAATTTCTCTCTCATCTGTTTGATGTCTTCCTCCGAAAAAGCACCACTATGAGCAGAGGATGTGCCAGCACGGCTTGAAAATTTTCCGATAATGGTTTTGCAGCAAATAAGCGATGGCTTTTCGGATTTCTGCGCTTGCTCTATTGCAAAGGATATGGCATCAAAATCATGGCCATCAATTTTGTCAACATTCCATCCATACGCTAAAAAGCGTTTTTCAACATCATCGGAGCAAGAGAGGCTGGTAGTACCGTCTATAGAAATGTCATTATCATCAAAAAGGGCTATTAATTTATTCAATTTAAGATGCCCAGCAAGTGATGCTGCTTCATGGCTTATTCCTTCCATAAGACAGCCATCCCCTAGCATTACGTAAGTGTAGTGATTGATTCTGAATTGCTTTTTAAGGATTGATTCAGCAAGTGCCATACCAACTGAAGCGGCAAACCCCTGACCGATCGGGCCTGTTGTTGCCTCTACCCCGGAAGTCAAGCCAAACTCTGGATGACCTGGGGTCTTGGATCCCATTTGCCTGAAGTTTTTTAGCTCATCTATGCTAGTATAACCTGTCAAATATAATATTGAGTATAGTAACATTGACCCATGGCCGTTTGATAAAACAAAGCGATCTCTATTGAACCATTTAGAATCATCAGGATTATGATTCAGATATTTAGCAAACAAAATAGTTGCAACATCCGCCATGCCGAGTGGCATACCTGGGTGTCCAGAGTTTGCTTTTTGTACTGCATCAATTGATAAAAAACGGATGGCGTTTGCCATAGATTCCAAAGGTAGATGATTCATAGAAACACTTAAAAATAAAGTATAAAAGATTATACCAGCAAAAACAAGTTGACACTGAGTGCTGAAATCCTTAATAATCTAGAGTTAAATCGTGAGAATTTTTATATGACAACTGTTATCACTAGAAAGTATAGAATCAGCCGTAGGCTTGGTGTAAATTTATGGGGTAGAGCTAAAGACCCAGTAAACAAAAGGAAATACCCTCCAGGTCAACATGGTACTCTTGGATTCAAGAAATTATCTGACTTTGGTAAGCAGTTTGCTGCGCATAAGAAATTTAAGTTTTACTATGCGATTTCAAGTAAGCAGCTCAGACGTACATTTTTAGATGCTTATAACAGAAGGGGTTATACGGCTGATAATTTTATCGGTATTTTAGAATCAAGGCTCAGTTCTGTTTTATACCACTCTAGTCTTGTGCCAACAATTTATGCAGCGAAACAGCTCATATCTCATAAGCACGTTACAGTTAATGATAAGGTGGTCAACATATCGAGTTATCGAGTGAAACCAGGTGATATAATAAAAATAAGAGAAAGAGCAGCAAAAATCCCTGTAGTAGTAGAGACTGCGCAAAGACAAGAGCGCAAGGCCCCAGATTATTTAGAAGCAGATAGTAAAGAGCATTCAGTAAAATATTTGAGGTCTCCTCAATATTCTGAGGTTCCTTATTCAGCAGACATGGAAGTCAATTTAGTGGTAGAGTTTTACTCTAGATAGATAAAAAAAGCCCGTGTGGCGGAATCGGTAGACGCAGCGGACTTAAAATCCGTGGGTTTTGCGACCTTGGGAGTTCAAGTCTCCCCATGGGCACCAATTTAACTTAGCGGATAAATACAAAAAAGTATGAAATGGCTTGATATAGAAGATATTGTAGAAGCTCTGGAGAAAAAATTTCCAGATGAGAATATAATTAGTATCAGATTCACTGAGCTTAAAAAAAAGGTCTTGAGTTTAGAGGAATTTGATGATGATGAAAAACGCTGTAACGAGAAAATACTCGAAGCCATTCAAGCAGCTTGGATCGAGGAAAGATCTTACAAATAAGAAATAACTATCGCTATTAAAAGTTAGCGCGTGACGCTGGAATCCAGAAAAAAAAGAAAAATGGATCCCAGTATCAGGTACTGGGATGACAACAAAAGAGAAGGAGTCTAAAATTCGGGAACCGTATATCATTCATTTTAGACAATACTGTACTTTTTAATAATAATTTAACCAATTATTATTAAAAACAACTAGAAGGTTAATTATGAGGCAAAACAAAAATTTTTGAATGGAGCTAACAAGTGCTACGTTGAGGTAGATTGCTACATAAAGATACTGCTTTTATGGTGTGAGGCTAGAGGTTTAGTTAGAAGGTTGTCATCCAAGTAACTGGCACTTGGATGACAAAAATTTGGCACTGAGGAACCCTAATGTAGTAGTAAACCTTACTTATTTAGTTATACTAGAAACAAAACAGAAAAATGTTCAAACGTAGCGGTCCAAAAAAATTAAAGTCTATAATTGAAAATTATGCATTAAGATGCATGAAAAATAAGATTAGCAAAAATGAAATACGTCTGATTTTAAACTGGCGAAATATAGTAGGGAAAGAAATAGCAGAGTGTACAAAACCGAAAAAGATCTCATATGCACAGAATGTAAATTCTGGTGTATTGCATCTAGTAGTAACAAATGGCAGTAAAGCATTAGAAATTCAGCATATGATTTCTCTTACAATAGAAAAAATTACGATATTTTTTGGCTACAAAGCAGTATATGGTATAAAAATTAAGCAAGAGAGTATTGACTATTTGACTATATAAGGTAATCTAAGTACATAGAATAATTTGGTATATTGAAGTGAGTAGAGTTTGTGAATTAACAAATAGAGAAAAATCTTTTGGTAATAAGGTATCACATTCGAATCGTAAAACAAAGCGTACCTTTCTTTTAAATTTACATAAGGTTACGTTGACAAGTGATATATTGAATAAAAAGTTTAGATTTCGTGTGGCAACAAGAACTTTAAGAACTATAGATTACAAAGGTGATTTAGATGCTTTTTTGCTCAACACAAGAACGATTAAACTAAGTGAGAAAGCACAGAAGATAAAAAGAAGGTTGAAAAAAGTTTTAGTAAAGCAAGAGGTAGAGTTAGCCGTTTCAGATGCATAGCAAACCTCAATGGCTCAGAGCAAAAGCTCCGACCGGTGAAGTATTCAATGAAACTTTAAACACCGTTAAACTGCATAACTTACATACGGTATGTGAAGAAGCTGCCTGTCCAAATATTGGTGAATGTTGGAATAAACGTCATGCTACTGTGATGATTCTTGGTTCTGTTTGCACTCGTGCTTGTGCATTTTGCAACGTTGCAACTGGCATTCCTGATAAACTAGATCCTCATGAGCCAGAAAATTTAGCAAAAGCGATAAAAAAGTTAAACTTAAAACATGTTGTCATTACCTCTGTTGATCGTGATGATTTACCAGATGGTGGCGCAAATCAGTTTATACAGTGCATAGAAGAAATTAGAAAGATAACTTCAGAAACAACAATAGAGATTTTAACTCCTGATTTTTTAAATAAGAAAGGAGCATTTGAAGCAATTGCTGTTGCATCACCTGATGTTTATAACCACAATATTGAAACAGTGCCGAGATTGTATGCAAAAATAAGACCACGAGCTCGCTATTTTCATTCACTATATTTGTTGAAGATGGTAAAGCAGATTAATCCTAAAGTTTTCACAAAGTCAGGGCTTATGGTTGGTCTTGGAGAAACAAAAGAGGAAATACTTCAGGTTATGGACGATTTGCGCAGTGCTGAGGTTGATTTTATTACAATTGGTCAATATCTACAACCAACTCCAAAACATGCAAAACTTGATAGGTATGTTACCCCAGAGGAATTTGAGCATTATAAATACGTTGCTTACTCCAAAGGTTTCTTAGTGGTTGCATCAAGCCCACTGGCTAGGTCATCATACCATGCTGAAGAAGATTTTAACAGGCTCAAGGCCTGTCGTTATGTTAATTCAAATTAATTTTTACTAATTATAAAGGAGTTGAGCGACTTTACGTAATGTCTACTATAAAAATCGAGAAGAAATCACAATTAGTTAAAGAGGTATTCGATTCCGTGGCAAGTCGCTACGACACCATGAATGATATAATGAGCCTCGGAATGCACAGATTATGGAAAGATAAGATGGTAAATAGTGTGCATTTTACAAAAAACTCTAAGATTTTAGATGTTGCTGGAGGAACTGGAGATATAGCAATAAGAATAGTAAGAAAAGAGCCAAGTGCTAAGGTTACAGTATGTGACATAAATCAAAATATGCTAAGCAGAGGACGTGATAAAGCTATAAATTCAAACCAAATTAATTTTGATTGGGTATGTGCGAATGCAGAAAGTTTACCATTTGAAGACTCTGAATTTGATTATTGCACAATAGCTTTTGGCATTCGAAACGTTTCTGACCGCAAGAAGGCTTTAAATGAGGCGCACAGGGTATTAAAACCACATGGGAAATTTATCTGCTTAGAATTTGCCTCTATGCACTATCAAAATGAGATATTTACCAAACTTTATGATTTATATTCATTTAAACTAATTCCTAAAATTGGTAGCATAGTTGCTAAAGACAAGAGTTCTTATGAATATTTAGTGAAGAGCATCAGAGAATTTCCAACTCAGGCTGATTTTAAAATGGAAATTGAAGAGGTAGGCTTTAAGAATGTTGAGTTTCATAACATGAGCTATGGAATAGTGGCATTACACATTGGAACAAAATGAACATTAAACTCTGGTATAGAACGCTGGACTATTATCTTATCCTTCCAGTGTTTTTTTTGCTCACTATAAGTTTCATTCTTGTTTATTCAGCAAGCCCTGTAATTGCGCAGCGTCTTTCTTTACCACAAGATTATTTTGTACGGCGCCATACAATTTATATAGTTCTGTCACTGATTACCTTAGTAACATTTTCTTTTCTTAATACAAAAACTATGCTTAACCTCTCGTTCGCAGGTTTCACTTTATTTACTATTCTAGTAGCAACTGTGATAATACTTGGTATAGAGGTAAAAGGTGCGAAAAGATGGTTACATATTGTCAAAATTTCAGTTCAACCATCTGAGTTCGTAAGGCCATTTTTTTCTGTCGTTATAGCTAGTATCTTGGCCAGCGAAATGAAGTTTAAAATACACATATCAATCATAATATTTCTGTTAGTTTTTGTGTTGTTACTTTTGCAGCCTGATTTCAGTATGTCTATGCTTTTAACATATTCTTTTATTGGTCAAATGTTTATTGCATGTATACCATTTTTATACTTTCTATGTATAGTAGGAATGGTCACATCTGGAATTACAACAGCTTACTTATGCCTCCCACATATAAAGCAAAGGATTTACAACTTTGTCTTTTTTACGCAGCGCGATAACTTTCAAGTCACAAAATCATTGGAAGCATTCAAAAGAGGTCAATTAACTGGTGTCGGCCCTGGTGAAGGTAGCGTAAAAACCTCTCTTCCTGATTGTCATACAGATTTTGTATTTTCTGTTTTAGCAGAAGAATTTGGTTTGATTACGTGCTTAGCCACATTGATGTTATTTGGCATCATTTCCGCCCGCTTGCTTTACGTTGCATATAGGGAAAATGAATTATTTAATCTGTTGGTGATTCTTGGTATCTCAATTCAATTCACCACACAATTCATAATAAACATAGGGGTAACACTAAGTGTTTTTCCTACCACCGGCATAACCCTGCCACTACTTAGCTATGGTGGCTCTTCTCTTTTATCTTCGAGCATCGCACTTGGCATAATGCTATCTTTCAGTAGAAATCAAGCTATTGCATTAAATCTTCGTGAGCGTGTTATGCTTGGAAGGTATATGGACTAAACTTGTACCGCTCACAACTATTATTGGTATCCCTCCAAAATGGGTATCTGTTCAGATGAGTGCAAGAGATATTATGAAATCTGAAAGAGTTATGTGGAAATTTTTCAGAAAATATTCCACTGACATGCTAAACAACAAATACATCACCATGTCGTTTATCGCAAAAACTTATATTTTTCGTAACCATTCACACTTAATTCTGCAATTCTTTCATGGAAAGACCAGTAGTTTGAGCTATGATATCAATAGAAACCCCTGCTTTAAGTAGATTTTTTGCAACTTCAATTTCCCCTTCTTTTCTACCTTCCTCTTTAGCAAGATCAAGTCTGTATTCAAGAATGGCTTCTTCTTTGCGCAGATCCATTATTCTTTCTTCATAAGCTACTAGATCTTTTTCATTCCAGTGAAACTTATCTAATTCATCATATGCTAGCTTTATTATTGGTGATTTTTCCGCAATTTTTCTGAGATCTTCGTCCGTTGTTTCATCTGCATATTTGAAAAAAAATAGCCAACGGTCTTGTATCTTGTAAAAAGCATCTAATGTTTTAAGCTTAAGCATTAGATGGAGAAG
>NODE_10_length_23283_cov_84.758912
TTGTGCCTTTTCCATAACGCTCACTACCTTAGCTCTTTACCAAAGCAGCTTATGGCTGTTTGAAGCCTGCTCTTGCACACCGGCTCCGAGGGGCCCTCCCTCATCTATTGCACAGCTTCAACACTTCCCGTGTTTCTACGGCGCACTGTCATCCCAGTGCTTGACACTGGGATCCAGAAAACTTAACTTTAAATAAATGGCTGCATGATAAAGACTAGATCCCAGACTGGGATGACATTATAAGAGGCTACTCGGACGACACCGTCATAAAGGAACCAGTGTCAGCTACTCGGATGACAGGCTAGCCTGATAACCGTCATTCCGCTACGTGTTAGCGCCGCGGCGGTATGACGTAAGGCTGTGCTAGCTATAGGCGCATTATATGAAGGAGTACTAGCGAGAAATATTAAAAAAGAAATACTTACACTAAAAGAAACTTCAGTAGTAAGTTCAAAAAGGAAGTTTGAACCCATGTGGTAAACCCATCATACCTGCAAGATCAGAAGTTGCATTTGCCATATCTTCTTCTGCTTTTTTAACGGCATCATTAAACGCTGCTGTTACTAAATCCTCTACTATATCTTTTTCCTCATTTCTCATAAGCTCTAAGTCTATGTTCACCTTTTTAGCTTTATAGCTACCTATTTTTATGACTTCCACTAATACAGAAACTTTGCCACCACCAGAAATACCTTGAAACTCTTTCCCAACATATTTTTCTTGAGCTTCTGCAAGCTTTTTTTGCATCTCTTGCGCTTGTTTCATTATTTGACTAAAATCCACAACTTACTCCTTATTTTCTATATTAACTACTTTTGCACCTTTAAATGTATCAAGTATATCCTTAACTGCAGGTGCATAATTTAAATTACTCACTTCCCTATTTATATAACCCGTATCAACTGTAATAACCCACTCCTGCTGAGTCACCTGGTTTAAGTAATTTTTTAAATCATTGCAAAAATTACTATCCAATTTAGATACAGCTTTTAATTTTAAATATCCAGGTTTACAATCTATTAATTGTAGATTATTACATAGTTGCTTGTAAAGATAAATTTGGTTACTCCGCCTTAATAGTTGCAAAATCTTATCAAAATCGTAATTTTGTTGTTTATTTTCCACATGGATCCCAGTGTCACGCACTGGGATGACAGAGTGGGAAGGTGCAACAGGTCTGCCCTGTCTATTTCCTTGCTCTACATTTTGTGAAAGAACTTTTTTGATCACCTGTTCTGGAGAAGGTAGATCAGAGAGATAGCAAAGACTAATTAGCATCATTTCAGCAGCAACATCATTGCATGCTGAAGTTTTTATATCTTGAATACCTTTAAGCAACACCTTCCACAATCTCGAAAAAAATATTAAAGACTTCTTTATACTTAAATCTTTTATCCTGTTCTTTTCATACTCTGTAACTGCATTATCAATTTCTTTTGTAATCAAAAAACGGCATACTAACTGAATTGTTTGCAATAGACCTTCAAAAATACCAAGTGGGTTTGCTGTTTTTATCGCCTTGTCAAACACTGATAGAGCTTCCTGTAAATCACCTTCTAATATTGCTCCTAATAGATCGAATATAATATCTTTATCCACTAGGCCAAGTATGTCTGTCACATTTTTAGTGAATATTGCACCATCTTTGCTATGTAGCACTGCTTGATTCATCAAAAACAAGGCGTTACGCATTGAATTTCCAGAGTGTCGTGCAATTAATTCTAATGCTCCCTTTTCAATGGAATAACTCTCTTTTTGTGCAACATCATTTAAACGTTCCACTATTTTAGCTACAGGAATGTTGTGTAAGTCAAATCTTTGACAACGTGCAATAATAGTTATTGGTATCTTTTTTATTTCTGTAGTTGCTAAAATGAATTTTACACTAGATGGTGGCTCTTCTAGGGTTTTAAGTAATGCGTTAAATGCACTGCTGGATAACATATGTACTTCATCTATAATGTAGACTTTGAATTTAGAGCTTATAGGTGAATAGCAAATATCTCCCAGGATTACTTTAATATCGTCAATGCTAGTGTGACTTGCCGCATCGATTTCAATTACATCTGGATGGCTTGAATTTTTTATTGCTAGACAATTTTCACATGACCCGCAAGGTTCAAAAATTGGCCCCAGGGAACAATTCAAACATAAAGCTATTATCCTTGCAGTGGTGGTTTTACCAACTCCACTACTACCAGAGAGCAGTATAGACTGTGGGATTTTGCTTAAAATAAAAGCATTTTCTAATACACGCACTAATATATCTTGACCTACTAGATCCTTAAAGCTACTAGGACGATGTTTTAATGCTATATTCATAGCCTCGGATAAAACAAATAATGAAATAGGTATGCAACCCAAAAAGGTTCTGATATGGCTGCTTCATTTCTGATCTGACCAAATTACAGAGTTTTTGCCTGCATACCTTATAAAATATTATACTTTTTTTTTTATTTAGCAAGGTATATCCTATATTAACCTTAATAATTTATATGTTAGATTTCTTGCAACATTACTTTGGAGTAAACAACTGTTACCTAAAATACTCTTCTCTTGTCATTCCAACTTGGATCCAGAGAAAAAAGATAGTGTCACACACTGGAATAACAACCTATAGGTACTGGGATAACAAAAGAGGAATATTATGATTTTATATCATTTTCCTCTTTGTCCATTTTCACGAAAAGTTAGAACCTTTCTAAAAGAAAAAAAATTAGGCTGCGATCTAGTGTATGAAAATCCGTGGGAAAAACGGAATGAATTTATGGAGATCAATCCAACTGGGCAAGTACCAGTATTAATAGATAATAACTTTGTAATAGCGGATAGTAATGCCATTTGTGAATATATAGAAGAGACTTACAATAGCGACGTCAAATTACTTGGTTCATCCACTATTATTAAGTCTAAAATACGCGCTCTAATCAATTGGTTCGACAACAAATTTTACAATGAAGTTACTAAGTATATTATGAATGAAAAAGTAATTACTAACCGCAGCCCTGACTCTAGATTTCTTCATGCAGCTCAGCATAACCTGCCTTGCCATATGGAATACATCGAACATTTAATTAACAAGAACGTTTGGCTTGCAACTGATAAGTTCACTTTGGCTGATATTGCTTTAGCATCGCATATTTCCGTAATAGATTATGTAAGTAGTTTTCCATGGGAAAAAAGTAAAATTTTAAAAGAATGGTACTCCATTGTTAAATCAAAGCCTTGTTTTCGTGAGATATTATTAGAGAGAGTTTCCGGTTTAACCCCTCCTAAACATTATGCTGACCTTGATTTTTAACTTATGTTAGCTTTAAAGCTACAGTCATTCCTTCATCAGTTGGAATCAATATAGAGAAATATTTCTTTTCATCTGATAATCTATTATTAAACTCCCTCATAGCATGCCATGATTTTTCTGATACTTCTTTTGGAGGCGATTCTAAAAATACTGTATTAAATAATAGAGTGTTATCTGCAACGATTAGCCCATCTTGTTTAATGTATGACTCTGCCCAATCTAAATACTTAGGATAACTACTTTTGTCAGCATCGATGAATATCATGTCAAATGGTGCCTTTGCTGATAATTCATTAATTTTTTCCAGTGCATCACCTTCTATTAGAGTAATTTCATCACTTAGATTAAAAGCACTAAAATTTTTTTTTGCTATTCTTGAGTGTTGAGGATTATTTTCTATTGTATATATATGACCGTCTTCTAGTAGAGCTTTTGCCATGCAAATCGACGAATAACCGTATAATGTGCCAACCTCAACAATACTTTTGATTTTATGGATTTTTATAAATAAACTTAATAGCTTTCCTTCTTCAGGGCCAATCTGAATATGTTGCTTTTTTTCAAGAATACAATATCCTTCTATTTTTTTACATTCTTTTGCAAATAGATTTCTTATATATGACGATTTTATACTAGAATTATTACGCATTACGTTTTATATTATAAATTAGGGAGGTTTAATTCATACACAATTTATAAATATAATAACATAGTTTAAAATAATAAAAACATTTATTTTAAGTTATTATTTCATAGTATAAAATTTTAAGTGACAAAAGTTATTATATATCGTACTATGGTTAACTAGTATAATAAACAATCTATTATTATACTAGAATTAAAGGGATTGTTTATGCGCATTTCTCTTTTTAAAATATAATTTTTATAATCAATTAGAGGGGGTTATATGTCTTATACTATTGCTAGTGAAGTTGAAACGTTAAACAAAAAATCTAACAAGAATGAAGGGGTTACGTTACTACATAATCCAGCTTATCGTGAAAAGTATAAAGAACGTTTTAATGAAGCTCAGAGAAAAGTTATGGATATGGTTCAGTTTTATGATGGGACAATAGTATTAATAGAGAATAAAATCGCTATGTATTACTACACTTGGCACAGTAAAAAAAGAGAGTTTGAGCGTAAAAAACAACAAACAGTAGTGAAAAACAATGACCCAGAATAGAGTCTTTATATGGTAAGCTACAGTGGTATTACTTCACTATAGCTTTTCCATATAATTTATCTATCACATCAGTGAGATATTTCAGCTCTTTATACCCTTCATGTTTAACTTTATTATGCTCTATATATGACTTACCATCGTTAAGCTTGATGAAAAATATTGGAGTGGCTGTGATACCAAGTTTATTGATTGCCAGTGATTTATCATTTACGATTTTATCCATAATTTTCTTATCATTAATGCATTGGTTAAATGCATCTTGCTTTAAGTTGCTTAGTGCAGCAATTCTTTGTAGTAAAGTCAAATCACTTAAATTGTAGTAATTACACGAATCTATTGAGTTAAAAACAGCTTTGTTAAAATTAAAGTAGTCTTCTTGTTTTTCGTAGCAATGACTTAGCATTGCAGCCTTCAGCCCTCTGTAATCCAAAGGAAAATGACGAAATATATATAACATCTTACCTGTGTCTATATATTTCTCTTTAATTTTAGGAAAAACATTCTTATGAAAAAGAGAGCAGTGATAGCAAGTTAATGAAGCATATTCTATCATTAGAATTGGTGCTTTTGGATCTCCTAATAATTTATCATCAGGTAATAGTGATAGTAACTCCTTTGATGTTATTTCATTAGTTTCTTTTTGAATATGTTGGTTACTGGATTTAACAACTGCATAAGAATTAACACTCATAAGAATTAGTAAAAACAATAGCCTGAAAATCATTACAATACAAACACTTAACTTACTAAAAAAATTACATATTTATATTAATAATGTCAAGATAACTTTTGTTTAGCAAGGCTTTCAGCCCTATCTTTAAATGCAGCAATTATTTTACTCTGTGTATATTTATATACTGAGTTTAATAAAGTGGAAAATGAGTTGGACTTAAACTTAAACTCTATATAAAACTTTACCATAGTTTTATTTTCATCTATGGGAATGAATTGCCATTCATTGTATAGATGTTTAAATATTCCATTTGATGATACAGCTTTTATCCAGCCTTCATTTGTTCCACTTGGAGAAAGAAAGGTTACTTCTGATGTGTACTTTCCTTTAATCCCATGAAAAGCTGCGAGAAGATCCACAACCATTTGGTTGTCAATTTTTTCTTTTATATAAACGGCTTTGCACCAAGGAACAAAATCAGGATACCTTTCAACATCAATTACAATTTGGAATACTTCATTAGGCGAACATAGGAAGGTACCTTGTTCTCTGCATTGATGAAGCATAAATGTTAAACCAATCAAAATAGGATCCGTATCTACCGTCAGCCTTAGTAGATTCCTGAGACTAAAGTTAAGGTGGGTATCGCGTATTAATTTCAACGAAATCAATAGAGGCAATTCCCTTGACTAGAAATTATCGCTCGGGAAATTTAACTTAACTCATAACGCATAGCACAGACCCTTACTTGAATTATAGATGATTTACACAAGGCATGTCTATAGGTATATTAAAAGTCAGCGGTTATTATTTAATCTTTATTAAACTTTGCATTCTAAGTATCATAGTTAATAAATATATCTTATGAATATTACTAAAGTTTTAATCATTATTGTTTTTATTGTAATTTCTTCAAGAGCTTACACTAGTTGTACAGATCATAAAATTTTTGTGCATACTATGAAGCAACAAGTGGATGGTATATCTACAAAAGGAAATAGAAAAAACCTAGGGCATGTACACGAAAAGCTTCAGGAGTTCATTCAGAATAATGTTAACCTCAAAGGAATATCGCAATTCGTTATAGGGAAACATTGGGCTTTAGTTAAACAAAAAGAAAAAGAAGATTTTTTAAGAGAGTATGAAGTGTATCTTATGCGTTTGTGCGTTAAAATTTTATATAAATACATGCATGATAGTGAAATGATCATAATGAGCTCAAGAGCAGTTGATGATGAAACTTGCTTAATTAGTACAAGATTTTCTTACGGTGATGAAGAATTTACAAATATTGATTTTAAAGTTACTAAAAATAACAGTTCTTTCTTGATAAGTGATGTTGTAATGAGTGGAATAAGTATTTCTATTAACCAACGTTCTCAATTTAGTGAAAAAATCGACACGCATGGCATAGCAAGCGTTATAGCTGAATTAAAATGCAATAACAATCCATGATATATATGCCTCATTGGCCTAAACCGCTTGGTAGTAGACCAAAGGATTTTTCTCTTGATCGCATGAAAAGCTTTCTAAATAAATTGGGCAATCCTGAGAAAAAAATGCCGCCCACAATTCATATAGCTGGAACTAACGGGAAAGGCTCAACACTAGCATTTATAAGATATATAATGCAAGCAGCAGGGTATAAGGTACACGCATACACTTCTCCACATTTGGTGAATTTTAATGAAAGAATAGTTATTGCAGGCAGTTATATCGACGATAATGAATTATATAGCTTGTTAGAAGAATGCCGTGTCGTAATTGCAGAACAACCTATCACTTTGTTTGAAGCTGCAACTATTGCAGCTTTTTTAGCTTTTTCTCGTCATAAAGCCGATATAACTTTAGTTGAAGTGGGTATGGGTGGAAGGCTTGATGCAACAAATGTTATAGATAATCCGATTTTAACAATCATTACTTCCATTGCCCTTGATCATACAGAATATCTTGGACCTACTGTAGAAACCATAGCAGGTGAAAAAGCTGGAATAATGAAACCTAATGTTCCTTGCGTAATAGCACCACAAGAAAAATCTGTAATGAACACGCTAGAACACCACGCAATAAATAAGAAATCTCCTCTGTATAGAGGAGGCCTTGAATGGAATTGCAAAAAACGACTATCTGTCATCCAAACTGGGATCCAGAAACAAAAAAATGAGAGGTCACGTGCTGGAGCTCAAATGATTTTTCAATCAGCTATTCAATCAATAGAATTTTCTTTGCCATCTTTAAAGGGTGATCATCAGGTGATTAATGCAGGCAATGCTATTGCAGCATGTAGTATTTTAAGTGGAAAATATGGATTTGATATTGTAGAAGAGGATATCACTTCAGGTTTACAGCGTACCTACTGGCCTGCACGACTGGAGCGTATAAAAGAGGGCAATTTAATTTCTTTATTACCAAAAAATTGGCAATTATTTTTAGATGGTGCGCACAATAATGACGGTGTTAGAGTGCTATCTCAGTGGGTAAAAGATAATTTTGCTGAAGGTATCTATGTGGTTTTTGGTGTTACCCGTAACAGAAATGTGGAAGAGTTCTTAGAGCACTTAAAGCCATATATCAAACTACTATGTGCGGTTTGTGTTAAATCTGAGCCCAAAGCAACAAATACAAATTTGATTAGGGAAAAAGCCAATAACATAGGGATAAAAGCAGTTGAATGTGAATCAATTGGCGATGCAATATCCAATCACATATTAAAAGCCTCTATCCAAAACGTCAAAACCATACTGATCTGTGGCTCATTGTTCCTAGCTAGAGACTTCGCTATGGAGAATACTAACTTTGATGATATTGACTGATCGATGGAAAAATAACTTTATAGCATTGTGTGAAGCAACCAAAATTGTCATTACAGCCTTTAGTGTATGACAGTGCTTCAACATTTAGGGTTGCAGTTTGCATGGGTCATCTGAGTAGCTCAAATCCAATTCTCCTATCATGCAAGCTCCTTTCTTGTCATCCCAGTGCGTGACACTGGTTTACTTTATGATGATGTCATGAAAGTAGCTGACACTGGGATCCAGAAGACTTAATTTCAACCAAATAATAAAGGCTAGATCCCAGTGTCTAGGCACTGGGATGACACCTGTATCCCTACGTCATACCGCGATTCATTCGCGGTATCTCTTAACATAGATCCCGCTAACACGTAGCGGGATGACGGTTGTCGGTGAACCTAAGTTACTTTAGCTATAAACATTAAGAAATTTACCAAACGAAAAAAAAGGCAAAAGAAGCCCTGGTCATTGTCTATTTTCAGTATTTGGCGTTTTTTAAGTCTTAAACACTGCAATTTAGCTGCTTTTAAGTGCAACTAACCTTAGCTAAAATGTTTAAGAAATTTACTAAGCAGAAAAAAAGGCAAAGAAACCCCGTGGTAATTAGTGTTCACTCCCTAATCCTGCAAATTGGCGTACTATACTGCCTTAAACGACTTATAAGCGCGTTTCAGCTTATATAGGCAAAAACCTAGAAATGTTGTGAAGACATAGGATGCACATAGTGCAAAAAATTAAAAATAAGACGCCAACTACGTTGTTTTCTTGCTGTTTAATCTGCACAGATGAAGATAACTGAATACCTTCATTACCATGGTAAGGGAGGTGGCGGAGTTTGTCAAGGAAGTTTTTTCGTTTCTATGTTGTCAGCTACTTGGATGATGCCACCTGTCAATTACAACGTTCGTACAGATGTATGCTTGACATAGGATCCAGAAAATTTAGTTATATATAGGAAAATCTGAGTTGACTACACCAACTCACATTCAGCAAAAAAGAAAGCTATCTCCTTACAAGCATTTTCCAGACTATCCGAGCCGTGAACTCTATTTTCACTAATGTCATCAGCAAAATCACCCCTGATTGTACCTTCCTCTGCCTGCTTTGGATCGGTAGCTCCCATGATTTGTCTGTATTTACTTACTGCATTTTCACCAACTAAAACTTGAACTATCACAGGACCAGAAGTCATAAACTCTACCAATTCCCCAAAAAAAGACCTATCTTTATGAATTTCGTAAAACAGCTCTGTTTGTTTTTTTGTCAGTAACATCATTTTTTGTGCTATAACTTTGAGCTCAGAGCTTTCAATGTATGAATTTATCTTGCCTGTAATATTATTTTTTACTGCATCAGGTTTTAATATCGAAAGTGTCTTCTCAATTGCCATATTGTTTCCTTATATAAGATCTTATATTTATAGATTTATTTTATCGTAAATTTTGATTTCATAAAAGTGATTTCTCACTTATAGTTAAGGATAAACCATCGAGGAGGTATTATATGGGTAAATGTTGTAAAAATAACACTACCAAACAAGCTGAGCCTACTACTAAAAAACAAGCTGAATTTACTGCTAAAAATTTGATCAATAACTTGAAATCGTCAATTTTTTGTGGAACAAAAGGGTTTTTAACTTTTAATTTAGCTTTTTTAAGTTATTTAGAATATGGTATGTGTGGCTATATTCTACAAAAGCAAGAAAAAAGTAACGATCAATACATGGAACTAAAAAAAGGTGCTGCTTTTGCAATGAAAAGAAACGCTATTCCATTTCTTGAAATGGCTATCATAGCGCCATTTGTTTGTTTTGCACTGCCAGCTATGCTAGGCAGTATGAGCCTCATGCAATGCGCACTTTTATGTGCTGTCTTAATGATTGCCACATGTTTTATTGTCAGAGCTTTTCATCTGCGTGAGAAGTTAATGGAAAAAATCACTAACCATAGTAGAAAAGAAATAGACGCGGAATTTGAGCAAGATACTATAAAATTTCCTATCTTTGATCAAAATAGAAAACACACCGAGTATAATTCGCCTAACTCAGGGCGAACACTGGATGAGACAAGTATCACCTCTCTTTTCGTTGAAGTTTCACTTTTTCCCCTAAAGGTTCTTTTGAAGGTCCTGCAAAGTTGTATAATGCTATCTTTAGCTGCTGTTGAACTTCTTGAAACGGTACCAAGTCTTTTTGTCGATACATTTTTCGATTGGAGCTTCACATCCACCAAGAGTAACCTGCAGAGATCAGGCCATTTATTGTATGCCAGTGTAAGAAATTTAGTGCCTATAACTAAATTTGATGAGTGTGTAGCTAATTTTATAGGCACCCCAGAAGTAACTTGTTGTAGTAGTGCGTAGGTGAAAAAGGCAGTTATCTTATTTAATCTTGGCGGGCCTGATTCACTAAATGCGGTCCGTCCTTTTTTATTCAACCTTTTTTATGACAGGAGAATAATCAATTTACCGAATCCCTTTCGGTTTCTTTTAGCAAAGTTTATATCTGCGAAACGAGAAAATATTGCACGAAAAATATACGAAGAAATTGGAGGTAAATCGCCAATTCTGGAAAATACAAAAGCACAAGCTGATGCTTTAGAACTAAAATTAAATGAAGATGAAAATCATGTATACAAGGTATTCATTTGCATGCGCTATTGGCATCCGTTTGCTGACGAAGTTGTTAAAAGTGTAAAACAGTTCGATCCTGATGAAGTAATTTTGCTGCCACTATATCCTCAATATTCAACTACCACAACTTTGTCATCCATCGAAAATTGGCAAAAAAATGCTAAAAAGCATGGCCTAAAATGCAATACAAAAATAATTCATCATTATTATGACAATGAAAACTTTATTGAGGCTCATGCTAACTTGATAGCCAAGTACTACAAATTAGCCAGCAGGATTGGTAAGCCAAGAGTCCTATTTTCAGCTCATAGCTTGCCCCTTAGCGTTATTAAAAAAGGCGACCCTTACGCTTCACAGGTAGAAAGAAGCGTAGGGTTAATAGTAGAAAAGTTAGCTATCAATAACTTAGATTGGTCAATATGTTATCAGAGTAAGATTGGTCCTGTAAAATGGCTAGAGCCAAGCACTGAAAGTGAGCTATCACGTACAAAAGCTGATGGTGTACCTGTAGTTTTATCACCTATATCTTTTGTTTCTGAGCATTCAGAAACTCTAGTTGAACTTGATATAGAATATAAAGCAATTATCAAGGATGGATATTATTTTCGCGTACTAACTCTCAGTACGAATTTTTTGTTTATAAAATGCTTGGCCGATTTGTGCATAAATCCCCCTTAAAGTCCTGATTTATAGGACTTTTCTTTAAGGATTTTATGTAATAGAATAAAAGGGAGTTATTGTTTTATTAACTATTTTATGTCAAGCAAGCCAAAAAAGAAATCGAGCACGTTCGCACAAAGTATACATGATGTTCACAATCATGATCTTAGAAAGATGTATTGTATTGCAGTAGGTTTAACAGGCATATTGTGTAAGATTTCACTACAATTTTGTTGCGAGTTTATTGACAATAACAGATCCAGTATTTCTGCTGTATCAGATATTGCCAAGTTTATGAAATTACCAACATCAACATTACTCGTTCCTCATTCTGGGCTCAAGTTAGCTGGATATAAATCTCAAAATGATAAAGATGAACCTAAAAACCTGGTACAGGTTATAGGTAGCTTAGCCTTCTTGACACACTGTATCATAGGAATATTGATGCAGACAAAAATCATTCATTTCTTAGCTGGAAACAATAAAGATATAATAAGTTATATTGGTTTAACATCAACAGTCCTATTTCTATTTTCAGAATTCATAAGCTGTTATTATACATGGAAGAAGTATCTGGATAATAAGGATCCTGAAAAGTCTGCTGAATATGGGAAGGACGTTATTTTCAGCACAATAACTTTGTCATTGGGCTTGTCAAGCTTCATATTAAAAAGAATGGAAACTGCAACCATACCAATCAACTTTGGTAATGGCATAATCTATAATTTCAATTTAAGCGTAACAGTTAGTATAATACTGAGTCTAGCATATTTAGTATCAAACATCGATAAGCTTGTCAATCAACCTAGTAATGGTACTGATCCTTCTACTGAACTTGATAATGCTGGCCATAACCATATTCAGCCCGGTAATGATGGTAATGATCTGCCCGATGGCAACGCTGTGGGAATGTAAGGGTTAGAGGTGAAAAGATTTTATTTCTACTGCCAACGCTAGTACTGCTAATTTGCCAACAATACTCCAAAGTGACAGAATTTTACCTTCCACAACCTGGCTAACATCATGAAACTCACAGTCAGTGGCATTCAAGCTAGAATATACATCTTTCCTGCTATTACATCGGTATAAGTAACATGTTGGAGTATCTCCTATATAGTATATTAGCGGTTCTGCAGAACTGCTTTTAAGTATGTCAATGGTTGGTACACCTTCTTGTATAATAACACTATTGATTGCTATTCCTTCTTTTATCTTTTTCATTTTATGACGCTTTTTTTTATTGAGATTTAATATTTCCTTTCCACTTGTTGCTGTTATAATGCCCATCCCATATGTACCATTGCTTGCTTTGATAAAAACGTAAGGTTGTGTTTTTATTTCATATTCCTCATATTTTTTTTGCACTAGAGATAATATTTGGTCAACTTTAGTCGCTACTGCTCCTAGTGATGAATCATCATTAAAGTCAACTCCATTACAGCTTTCTGTAAGCACAGAAATAAGCCATGGGTCCATTTTAAATTCGCCACAAAATTCGGACACTAATTTTTGATAGATTTCAAAATATTGAAATTTCTGCCTACTGTGCCAGCCATATAATGGACTTGGCACTATCTCTTGTTTTACGTTTTCTAGCGTGTCTGGAATGTGGCTCGTCATATCACGGTTCAGTATAATAACATCAGGCACAAATCCTGAAGTTGTCTTCAGCAAAGAGTTTTCTTTCACAACAGTTTCATACTGTTCTATTAAATTGTACGTTTCATTATGAAAGAGGCCAACTCTAGTTTCAAAACCTGCGAGTTGCAGTACTTTCTCTATAACAAATACGTTTTCTATATACATTTTATTTCGTGTGTAATTCTCCGGTATTATAAGAGTCTTTTTATATTGTTTTGTTTCAAAATAACTTTTTATTAGTTTTGCTGCTGTTGCTCTTGATGTCTCACTTAGATTGTTGAACCCTGCAGGAAATAAATTAGCGTCCACTGGGGCAATTTTGTAGCTGGAGTTTCTAAGATCTATAGAGCTATAAAATGGCAATGTAAGGCCGTTAAATTTTGCCTCAAACCAATTATTTATACTTTTTTCCAAATCTGGGCGAATTATGTTTTGCATCTACACTTTAAATGTTATAAGGAAGGTATTATATCATAAGCTATAATTAAACATATTTAGCAAATTTGACTAAAGATTAAAGTATAATGAGATTCTTATTTAAAGTGATAGAAAAATGATTCAACACGATAACAATAAAATGTATGGAACTACTATACTGTCAATTAGAAAAGATAAAAGCGTAGTAGTAATAGGTGATGGACAGGTTTCACTGGGCCACACTGTTATAAAATCCGGAGCAAAAAAAGTTAGGCGTCTTTCCGGTGATTCTGCAATTGCCGGTTTTGCTGGAGCAACAGCCGATGCATTTACTCTCTTTGAAAGACTAGAATCTAAACTTGACAAGCACCCAGGGCAATTAATGAGAGCATGTGTTGAACTTGCAAAAGACTGGAGAATGGATAAATATCTAAGAAAATTAGAGGCTATGATGATTGTTGCAGATAAATCTATTTCATTAGTAATTACGGGAACAGGTGATGTTCTTGAACCTGAAGATGGAATCGCAGCTATTGGCTCTGGGGGAAATTTTGCTCTATCTGCAGCAAGAGCTTTAATTGACACTAAAGGAATATCAATAGAAGAGATTGCAAAGAAGGCTATGAAGATAGCTGGCGATATATGTGTTTATACAAATCATAATGTAGTTATTGAAAAGATAGAGGAGTGATATGTCTTCCAAGCAAAAAACTTTGTGCACTAATTTTTCCAATCAACCTATAACCCTTTCAGAAGGGCGGTCTTGTAGTAATGACACCTACGATGAAAAAGATGACCTCTATAAAGATACTAAGAGTGGTTTTGATCCAAATGACAGCGATGTTCAAGTTAATGACAGTACTCAAGTTTTGTTAGATGACCTGCCACCACAGAAGATAGTTAAAGAATTGGACAGATTCATAATCGGACAGGATGATGCAAAGCGTGCTGTTGCTATTGCGCTCAGAAATCGTTGGCGTCGTAATCAGGTTCCATTTCCATTGCGTGATGAAATCATACCTAAGAATATATTGATGATTGGTCATACAGGGGTTGGTAAAACTGAAATAGCTCGCCGCTTAGCAAAACTTGCTGGTGCACCGTTCATAAAAATTGAGGCAACGAAGTTTACTGAAATAGGATACGTTGGACGTGACGTTGATTCGATAATACGCGATTTAGTTGATGCAGCAATAGTTTTAGTTAAAGAGAAAGCCCGCAAGGCCTTAGCTAACAAGGCTTTAATTTTAGCTGAGAAAACAATAGTAAACTCTATGGTAGGCGAAGATGCAACCGAAGAGAGTAGAAAAATTTTTAGAGAAAGGTTGAGGAATAAAGAGTTTGAGAACGGAGAAGTTTCTATTAACGTCAGAGAGAGCAAGAGTATGTTACCTACTTTCGATATACCAGGCATGCCAGGTGGGCAAGTTGGTGTGATGAATGTAACAGAAATAATGGGCAAGATGTTTAACGGGAGCAAAAAAACAAAAACTATTACGGTGAAGGTAAAAGAAGCGCGTGAAATATTAATTAATGAAGAAAGTGAAAGACTAATGGATGAAGATAAGATAATCAAAGAAGCCATTGATCTTGTTAGTAATGATGGTATAGTATTTTTGGATGAAATAGACAAAATTGCAGCACGTACAGAAGTAAAAGGTGAAGTAAACAGAGAAGGAGTGCAACGCGATTTGTTACCATTACTTGAAGGAACAACTGTTACAACTAAGTATGGCCATGTAAAAACAGACTATATATTATTTATTGCATCTGGTGCTTTTCATCAGTCTAAACCATCTGACCTCTTACCGGAATTGCAGGGCAGATTACCGATCAGGGTAGAACTTAAGGCACTTACTCAAGAGGATTTAATAAGAATATTAAAGGAACCAGAATCTAGTTTGTTAAAGCAGTACATAGCTTTAATGAAAACAGAAAATGTGACGCTTGAGTTCACTGATGATGGTATAAAAACCATAGCTGAAATAGCGTTTACAGTTAATAGGCAAGTGGAAAATATAGGCGCAAGAAGGCTTCACACTATCATGGAGAAGCTTTTAGATGAAATAAGTTTCATTGCTTCTGAGAAAAATAGCGAAAAATTCATTATAGACAGCAAGTATGTAAAAGATAAATTTGAGTCAATTTCGAAGCAGCTTGATTTATCTAAGTTTATACTTTAGGAAAAACAAAAAGCCTACTTTAAGTAGTATAGAGAGTGTTCAGAAGGTCAGCCAGTAAGCCTAAAATTTTCAGCTATATTTTTTAGGCTGTTTTTCAACAGTAGAATGGTGTGCTGCAACCTCTTGCTTAATATCTAAGCTTAAGTCAATTATTGAGGTATTTTCTTCATCATAATCTATGTCTTTTATTAACATATCGTCAGTAATAGTCAAAAGGTCAGGCGGAGAAAGAATAGTTCTTTTATTACCAGCTCTCATTCCCACAACTCCAAGCTCTATAGCAAGTGGTATTTTTTTATCGCCAACCCTAAATTGCACTGTTTGATCTTTGACTATATATTCCCCATTATGCTCCTTTACGCTATATTTAACTGATATCTCATCACCGCACCTTACTTGTTTTCCAGTCTTGTTAATTAAGTCATTAAAAACCATCAGATTATTCACTGAGTCGGGATATTTATCCTTTACCTCGATCAGTTTGACGTAATAAGAATTAAAATTCACTTTGTTATCATTGGCAATAGTAACTACACGCTCTCCGCCTTCTTTCATACCTATCACCCCTAAACCCACTTCTTTTAGGTCATCTTGACCTATTTTCAAAGTAACATCAGAAACTTTGCTAGGGAGTGTTGTTAAGTTATTATTAGAAATTTTATATATTTGCAGTAGGACTTCCAGGCCGCAGAAAGCCTTGCTGCCACTGCCTTCAGTAATTTCATAAAAATTTATCGAATCTTCTTCCTTTTGCTGCGTCATTTCTTCTAAATATTCTGTTAGCCCATGCTTTTCAATATAGCGGTCGAGTGCTGATTCAAGTATTGGCTTCACTAGATAATGTGCTATTGTCTGTATCAAACCACCATGCGTGGCACTTATCTCATAAAGCTTGTCCTTTTTTTCCGGTTTACCTTTGTTTATATAGACAATAGTAAACATAAAAGCAGAGGTTAAAGTGAGAATCATTACTATGGAAATAAGCATTTGTAATATAATTTTTCTAACCATCTTTTCTTACTTGATTCAATAAATCATATAAATAATTAGTATCCCCTGAAAGCGCACTCAAATTATCCAAGCCTTGTTTAAAGAGGGCGTCTATATAGTCCTCTACTTCACTTTTACCAAGTACAGACATTAGATTATTTGTTTTATCTTGTTCGTAATCTTCAATATCATCCTTAGCTTGAAAGATAAGCCCTAGGTTTATCCCGTAGTTATATAACGCTTTACGTTGCTTATCTGTAGCATTCCCTATTATAGCACCTATTTCACATGAAGCTGCAAATAGTTTTGCGGTTTTCATCAAATGAATTTCTTTTATTTTGTTAAAATCTGCACCAATATCTAAAACCTGTCCTCCTACCATTCCCCTAATTCCTATTGCTTGAGAGAGCACTTTTATGATCTCACAGCGTTTCTCATTTAACGAAGATAATACCTCAAAAGCCAGAGTAAGTAGTCCATCCCCGGCAAGCACTGCTGTTGCTTCATCAAATTTTTTATGGCAGCTTAGCTGGCTTCTGCGAGTATCACTGTTGTCCATGCACGGTAAATCATCGTGAACTAGAGAGTAAGCATGAACAAATTCAATTGCTGCAGCAACCGATATTACTTTTTTAGCTTCCGTGTTAAACACTCGCGATGAAGCTACGACTAAAAAGGAGCGTATATGTTTTGCAGGAGCAAGGAGTATATAACGCATAGCTGATATAAGCTTATTCTCGCTATTTTCTGGTAAAAGTTTATTTACCTCTACAATAAGCAAATTTTTTGTTGTTTCGTCTAGCATTTTTGAATTGTTAATTGTTTAGCACGTAACGCTAGCCAGCTAGGGCAGTAGAAAACTTTGCTGTAGTTTACCAGTTATAAAAGATATTGCAAACATAAAAATTTTTTATAACATCAAAGAATAGGTTATTTTTTTGGTAAGAAATGTGAATAGCGAACTAGCAAAGAGCACTAGAGAAGACATAGAAGAGAAAGTGAAAAAGATTATACTAGAGCACATTAGTAAGGATGTAGAGAAATTCAATAGCTCTTCAAAGCTTTCGGAGCATGGTGCAGACAGTTTAGATGCAGTTGAAATCATCATGGCAGCAGAAGAAGAGTTCGGAATAGAAATTCCAGATGAAGACGCACAAAAAATGGAAACTATGGAGCAAATAGTTGAGTACATTAATAGTAAAAAAGGCTAATAGTTAGTGTTAAATGAGCAGAAGAGTAGTAGTCACTGGTGTCGGGTTAATCACTCCACTAGCGGCAGATGTTGATAACACTTGGTCAAGGCTAATAAAAAGTGAGTCTGGCATAAAAGCAATCAATGCAGATAGATTTGACTCTTCTGATCTTGCTTGTAAGGTTGCAGGGCAGGTGCCTGTGCAATCCGATAACATTGAGAATTACTTTAATCCTGTAGGTTATATTTCTGAAAAAGACTCAAAAAGGACAGGTCGTTTTATCCATTATGGTATTGCAGCAGCTATTCAGGCAGTAGATGATTCATTAATTTTGGAAAGCCAAAATATCAATCGGGAGCGTATTGGTGTGACTATTGGCTCTGGTATAGGTGGTCTACCATCAATTCAGGAAAATGTTATTACCATGCAGGAAAAAGGGCCCAGACGTGTCAGTTCATTTTTTGTCCCTGCAAGTCTAATAAATTTGATATCTGGCCATATTTCTATTAAATATGAATTTACAGGTCCAAACGATTCAGCAGTAACCGCATGTGCAACAGGTGCGCATGCAATCATAAATTCAGCAAGAACTATAAAACTTGGTGAAGCGGATATTATGATTGCAGGTGGAGCAGAAAGTGCACTGTGTAGAGTTGGAATTGCAGGTTTTGCGTCTATGAAGGCATTATCAACTAAATTCAATGATAAACCGGAAGAAGCTTCAAGGCCATGGGATGCAGAACGCGATGGTTTTGTTATGGGTGAAGGAGCAGGTATATTGGTGCTGGAGGAATACGAACATGCAAAAAAAAGGGGGGCAAAAATACATGCTGAACTGGTTGGGTACGGACTCACAGGAGATGCGCACCACATTACAGCACCACATCCAGAAGGAAGAGGCGCATTTAAGGCAATGCAGCTTGCCTTAAAAAGTGCGCAAATTAATCCAAATCAAGTAGGATATATCAATGCACATGGAACTTCAACGCCACTTGGAGATAAAATTGAAGTAATAGCAATGAAACAGTTATTTGGTTACTACGTTTATAAAATACCTGTTTCTTCAACTAAATCTTCTATAGGACATTTACTTGGTGCTGCAGGGAGCGTTGAAGCAATATTCAGTATTCTTGCGTTAAATAATGGAATTATTCCGCCAACCTTAAATTTACATAAACCTTCAGAAGGATGTGATTTAAATTTTGTACCGTTTAAAGCTCAGGAGCATAAAATTCGATATGCACTTTCTAATTCGTTTGGTTTTGGTGGCACTAATGCATCGCTCATCTTTGGACAAGTGTAATCAATTTTGCTGCTGAATAGCTAAAATGTACGAACATTATGATCTGTGATAGCTATATTATCTGTAATTTGCCTTTTACTGTCGATTTACTATACTTATTTGGTAAGATCTAGCTTAATTAAATGCACAAAATATTAGTAAGTAGTAACCATAAACCTCTGGTCGGAAAAATCAAGATTAATGGCTCAAAAAATGCTATTTTACCAATAATGGCAGCAAGTCTATTGAGTAGCTTCTCGGTAATTTTGCATAATGTACCTGATTTAATTGACGTGCATCTAATGTCTAAGCTGCTTGAGAGTCTTGGAGCGAAAGTGAATTTTACACGCAATAAAGATTATAAAGCAAATCATACTTTGGAAATTGACTGCAGTAATATCAACAATCACGTAATGTCACACGAAACTGCAAGTAAGCTGCGAGCATCTCTTTTAATGCTAGGTCCAATTCTCAGTAGATTTGGTAAAATCATAACAGTCTTTCCTGGTGGATGCAATATTGGAAAGCGTCCTGTTGATATGCATATCAAAGCATTAGAAGAAATGGGAGCTAAAATTGAAGTTGAAGGCTGTAATATAATTGCAACAGTGAAAGGAAAGCTACAAGGAAAAGAAGTTATACTTGAGAAAATAAGCGTTGGTGCAACAGAAAATGTAATAATGGCAGCAACACTTGCAGAAGGAGTGACAATAATAAACAATGCTGCAACGGAGCCGGAAGTTCTTGATTTAATAGAGTTCCTAAAGAAAATGGGTGCTAATATTGAGATTAGTGATACAAAGATCACAATAACAGGAGTTGAAGAATTAAATGGATGTGTTCATAAAATAATACCAGATCGCATAGAAGCAGGCACCTATGCACTAGCTGCTATAATAACCGGTGGTAAGTTGGAGTTAGAAGGAATAAGTCTATCTGATATAAGATGCATTGTGAATGAATTGAAGGCTATAGGGGCTAATGTTGAAATATATAATGAGGGGGTTATGATTTCCAGAAAAAATTGCTCTATTAGGTCTGCTAACATTGCAACAGATCCATACCCCAACTTTCCCAGTGATATGCAACCACAACTGATGTCTGCAATGTGCATCGCTGATGGGATATCAGTAATTGAAGAGAACATTTTTGAAAACAGATTTGCACATGTAGATGAATTGAGAAAGTTAGGTGCTAATATCAGCATAGAGAAAAACAAAGCCACTGTAAATGGAATAAAAAGCTTATCTGGAGCTAATCTGTGTGCCACTGATTTAAGGTCAACAGCAGCTTTGGTACTTGCTTCTTTGGTAGCTGGTGGAGAAACTACAATAAATAATTCGCATCATTTATGGAGAGGATATGAAGCAATGCATGAAAAACTTAATTCATGTGGAGCTGATATCTCTATTTCATCTTGAGGACATACTATGAATGAAACAACTAAACGAGTCACAGTGAAAGAAATAGATGAAATCTTATATGAAGAACATAAGGTATTAGACCATGGATTTATTCGAGTAGTGGATTATATGGGCTCTGATAGCGCTATAGTTCAAGCTGCTCGTGTTTCTTATGGCAAAGGAACAAAACAGATAAGTCAGGATGAAGCACTTATAAAGTATTTAATGAGACATCATCATACAACTCCATTTGAAATGTGTGAAATTAAGTTTCACGTGAAACTTCCAATCTTTGTTGCAAGGCAATGGATAAGGCATAGAACTGCAAATGTGAATGAGTATTCAGCAAGGTATTCAATACTTGATAATGAATTTTATATACCAAAACCAGAACAGGTTGCAAAACAATCTGATAATAATAAACAAGGTAGCGGGGAAGCTTTTGATTCGGGCATTTCAAAGGAAATAATGGATTCTCTAACAAATGACTCTAATTTAGTATATTCTCATTATGAGAAATTTATTGAGCAGGGGCTTGCAAGAGAAATTGCCCGAACCAACCTAACGCTTAATTACTACACGCAATTTTATTGGAAGATAGATCTGCATAACCTTCTTCATTTTTTGAAGCTCAGAGCTGACAAGCATGCTCAGTATGAAATTAGAGTCTATACAGAAGTTATGCTGGATATAATAAAAAAATGGGTTCCACTGGCCTACAATGCCTTTGTTGAATATTGCTTAGAATCAGCTTGTATTTCAAGAACTGGTCTAGAAATAATTCGCAAATTAATTAAAGGAGAAAATGTTACTAGAGAAGAAAGCGGAATTGGTAAAAGGGAATGGGACGAGCTGATGTTTATACTCGATAAGAAACCTTAAAGGTAAAAATATGCATCAGCTTTCTTTATCAGTTAATTCTCGTCCGCCAAGTTGAATCTAGCCCTTCACATCATACGAACTCATCACTTTATATAAAACATTTCATTGAAATCATGCAAAGTTCCAAAATCTCTATCCTGAATAAACAGGTGACCATCTGCAACATATGCTTCAGGAAGAAGCATCAGCTTTCCATCGTGACTAGAATCTCGTGCATAAACTTTATTATATAGAACCGTCATTTGATCATAACTGTACTTCCCAGTGGTATACTGACTACTGAAGTTTTGATAAAAATTATTTATGTCTTCGCCTGTAGCTTGCAGCTCCACTTTATATTTTCCTGTTTCAAGAAGCTCACCTTTGTTTATTTTTAAGGGGTGTTGCAGGTGATCCTCTTCCTTATTATCTTTCATACTGTTTATAACACTTGTTATAACAGCTTCTTGTTCATTTTCTGTTGGCTTTTCTCGCTCTTCAGTCTTATTACTTTGATTTTCAGTTTTTGTAGCTAACTTTCTTGTTTCCATATCTTGTTTAGCTCTCTGATTATTTTGTTCATGCATTTTGTCTTTATATAATGGCTCCTGTAGAGTTTTTTCCATATCATCACGCAAAGCTGGTTGATCTTCAACATAACTACTACCATCATCTGCTTGCATTTGATCTATATAATTAGATTCTTCTTCCTGTATAGTATTTTTTGCGTTATCCTCACTAACCGTTCCTTTCTCCCCAGACTTGGCTTCACTCTCTACCACAACTTCTTCGTCTACTTGTTCATCATCAATTGTAAATTCAGTACCTATCTGATTGCTATCTTCCTCCAACTCATTAGATAATTTTTCAGATAGCTGATCACCACTCAAATATGGTTCTTTTGAATATTTAGCGTAATTATAGGGATCAGTGCTGTCTGCTGAATAAAACCCACTTTCAAAACCAGAGTAAGAGCTTTGATTGAGCACAAAAAATAAGTTTTCATAATCAACCAGCATATCATCTCTAGGGCCAACAAAATGCAAGTATTCATTGCCTTCCCATTCTGGGTGGTGTTTATATTCTGCTATGTAGTATTTTTTTGAATCAAGGACTATCTCCCCATCAAGTTGTAAAATTACTGCTGAACGCCCATTGCCTATATCATGACCTTTTATCACTTGAAATATTTTAATCTCATCCTTTTCTATAAGTTCTTTTAATTCCTCGTTCTTTTCATTTAACTCTTCCTCCCTTTGTCTTTCTTCTTCTCTTTCTCTTGCCAATCTTTCTGCTTCTTCATCAGTTTTTTTCTGCAGCTGTGAGAATACGTTTTGTAATACATCTTGTGTAGTTAAGTTGTTTGCATTGCTTAGCAATTTATTTAGTATGTTCGATACAGTTGGTAATAATTTACCATGGTCATCGAATTCTTTTTCCTTTGCTTTATCATTTGGGTTATAGATTGCACGTAGAGGATAAAAACCATAATCTGCGCTTGATACATCATTAGATGATAGTTCCATTGAGAATCCGTAGTGATTAAGCGGAAGGTTGGAGGTTAAATGTCTACTGTTGTCATCCCTAACGGTTAGCTCATTTCTGCCACCACATTGGTTATAAGAGATATAAAAATTTTCAGGGTTGAGATTGAAGTGGTCATTTAAGTTATCAAATTGAACTGTACTGCCAAGTTGCTCACGCAAAAAATTTTTGCTTTCGTTTGTAAGCTTTATACGCGCAGAAAAGTAATATGGTTCTATAAACTCGCCTTTTTCTATCTCAAAATTCAAAATAATAGTATTGGTAACCATTAGCAGCCTCCAAACATTATGTAAATCTATTCATTATTTTATTTATCAATCATACGGTGTGTACTATGAAAAATGTGTTAAGTATTAAGATTTTTTTTCTGTATCTAGATAAGGTAACAGTAATCTGTCATTTCATCGCGTGAAGCTGGAATCCAGCTTTTTAAATCATGAGAGCTACGAAAAATTACTTTGACAAACCTTGCCAGCCCCCTTATCATAAAACTGAAGCTAATTATTTATCTTCGCAATCTCTGCA
>NODE_11_length_23030_cov_82.773667
GTGCAAAAAATTAAGCATGATTTACGCCAAATACATTAAGTTTTTTTGTCATTAACCCACCGCAGAGACTGCGAAGATAAATAAATAGCTTCACTTCCATGATAAGGGGGCTGGTGGAGTTTGTCAAGTGATTTTTGACGAAATGATTTTGAAAGTAAAGAGCGGGAGAAGGGGTTCGAACCCTCGACCTCAACCTTGGCAAGGTTGCGCTCTACCAACTGAGCTACTCCCGCAATTAAATCAACCTAAATTTACTTAATTATAGGCATATACAGCGATTTGTAAACCCCGTGTACACGAAAAATGTGAGAGCCCATAAATTTGCGTGGTTCCTTCTATGATCTTTTCGTATACTTAAGGCTCATTTTTGATTATCATAGGTTTTCAGCTGTGCCAAAAAATGTATTAATTTTATGGGAATATTTTTATATAAAGACGACTTGCCAGCTAGTTCAATACCAGATGATATAAGGTCTATAGCTGTTGATACCGAGGCAATGGGGCTACTTCATAGCAGAGATAGATTATGCCTTGTGCAGCTCTCTTTTAATGATGGCAACGTTCACTTAGTTCAACTCAAGAACGATTACACAGCGCCAAATTTGAGAAAAATATTAGAGGATAAAAATATAACTAAAATATTTCACTTCGCGCGATTTGATCTGAGCATAATACATTATTACTTGGAAACTTGGGCACTTCCGTGCTATTGCACAAAAATAGCTTCACGGTTAGTTCGCACTTACACAGATAATCATAGCTTAAAAGAACTGTGCTTAGAACTACTTGATACCAAATTAAATAAGCAACAGCAATCTTCTGATTGGGGAAATGAAAATTTGACAGACAAACAAAAAAGTTATGCTGCATCTGATGTTTTGTATCTCCATAAGATAAAGGAAAAGCTAGATTTAATGTTGGAACGTGAAAGTAGAAAAGAATTGGCCCAAAAGTGCTTTGAATTTCTTCCTACTCGCATTGAGTTAGACTTAATGGGTTGGGAAAACGTGGATATCTTTAATCATCAGATATAACCATTTGTGAGAAGTTTTTTGTTTGTGCAAGACACTTTAGGGCAATTTTTCAGAAGAATTTAGTTGATTAACTGTTGATTGATGCGCTATATTTTACAAAAATTTAGGTATTTTATGAGTGATGATATTACATTGGTAAATGATCAAAATTTCAAATCTGAAGTCACTGACTATAAAGGGTTTGTTCTGATAGACTTTTGGGCAGAATGGTGTGGGCCATGTAAAAGTCTAATGCCGCGTATTGAACAGTTGGCTAAAGACAGAAAAGGCAAGATTAAGATCTGCAAGTTCGACATAGATGAAGGGACTGAAGTGCCAAGTAAGTATGGAGTGCAATCTATACCCACTTTAATCATATTTCAAGATGGTAAGGAAATTGCACGCAAAATTGGTGCAACAAATGATTTGCTAAGTTGGGTTGATAGTGAAATAAGCTAATAGACAAATTTGCTTTTGTGTGTATTATAAATATTGATAAAAGGGATTGTAGCTCAGTCGGTTAGAGCAGTTCGCTCATAACGAATTGGTCGTAGGTTCGAGTCCTACCAATCCCACCATTGTGTTAATCTTAGCATGATCGTAACAATAAGAAAACTATAGTATATGAATTATATATTGATATAATAGAGGAAATAATGGAGTTTACTAAACTTTTGAATAATAAGTTAGATGAGTTGCACTTACTAAATCATCCATTCTACCAATCATGGAATACAGGAAGCTTAAGCTTGCAAGCTTTACAAACCTATGCTAAAGAATATTATCACCACGTTGCTGCGTTCCCTCGTTATATCAGTGGTATACATTTTTTGTGCCCAGATCTAAAAATGCGACAGGTTTTGCTTGGTAATTTGATAGAAGAAGAACAAGGTGATGAAAATCACCCAGAGTTATGGAAACGTTTTGCTGAAGGGCTTGGTGTAACACGGTCTGATCTCCATAAGGATGCACAGATTAAAGAGACACAGGAGTTAGTTGATGGTTACTTTGATATTGTACGATCAGACTTTGCTTCCGGTTTGGGTGCACTTTATGCTTATGAACGTCAAACTCCAGAGGTTTCTAAGTCTAAAATTGAAGGTTTAAAAAAACACTATTCAATAAGTGATGAGCGTTCTCTTCAATTTTTTACGGTTCATATGCATGCTGATGAATGGCATTCTGAGGAATGTGCAAATCTTATTGCAGACTTAAGCGAAGAAGAGCAAGAGAAAGCCATGCAAGGCGCTAAAAAAGGAGCAAAACTCTTGTGGGGTTTTCTTGACGGGATGATGAACGCTAGTATGTGTCATTAATTGTAAGTAGATTAAACTCAGTGATATTAAAATGCAATGTAATCTTCTTATATCTGACCTGCGGCTTTGGGTTCATTTAGGATGTAGTGCAGAAGAGAAGTTTCATTCTCAATTAGTTAGTGTTAATATTGATTTTACCTTTAAATCCTCCCCTTTAGGACTTACAACTGACCGGCTTGAGGATACTATATGCTACTTGGAGGTAGTTCAGAGTATTCAATCTCTCGTTCAAAGCAAGCAATTCAATTTAATCGAGCACTTAACCCATGATATATACAGAGCCATTAATAATCTTTTGGTGCAAAAAAAACATATTATTTCTTCCATAAGAGTGACTACTCACAAAGTTGCACTACCCGTTCCCGGTGTGCATGGAGGTGTTCTCTTTACTTATTGTAATACATTACAAGAACAGGAAGATAACTAATGATCTATATTTCTATTGGCTCAAATATAGGAAATCGCTTTTCCCATTTACAAAGGGCTGCTCAGTTACTAAAGGAACGCTATTTTAAAGATTTAAAGTCTTCGATCATTCTAGAAACTAAGGCCATTTTACCAAACGGTGCTCCACCTGAGTGGGATAAGCCATTTCTCAACATGATTGTCTATGGAAGTTGTTCTTCTTCTCCCGAAGAGTTATTAAAAGGTCTAAAACAAATTGAGTGTGATATTGGCCGCCTGCAGGTCTATGAAAAGTGGGCACCTCGCGTTATTGATTTGGATATTTTGTTATGGGATGATCTAACGCTCGATACACCCTACCTTAGAATTCCTCACCCAGAATTGATAAACAGACCATTTTTACTTCACTTGATGGCAATGCTGAATCCTATGGATAATACTCCAATAATCAACAAGACGTTCGGTACTGTTGCTTATGATATCCCTAACATTCAAGATTGTTTTTTAAAGAGTTTTACGCTTTCGCCAGAGCTTGTGGGTATTGTCAATATTACTCTTGATTCATTTTCAGATGGTGGTCTTCATTATGATGCAGATCAAGCAACCAAGCAAGCACTGCAACTGGTATCAGATGGTGTAAGTATAGTTGATCTTGGTGCTCAATCAACAAGACCTGGATCTTTAATGCAGATCCCAGAGGAAGAGTATGCACATCTAAAGCCAGTACTTGATAATCTTAGCGATTATATGAAAGCTGGCGATATTAAAGTTAGCATTGATAGTTTCTGGCCAGATGTTATTTTGAATGTTTTAAAACACTACAAAATTACCTGGGTAAACAATCAGAAGGAAGCTCTAGATAATAATACCTTAAAAGCAATTGCTAGTAATGGTTGCAGCATCGTTATTATGCATTCACTTTCAATACCACCACATAGAGACAACATTATTCCAGGCGACACTGACCCAATTGATATCATAAATAATTGGGCAGAGAAGAGCATTAGCAGGTTACTTACCCTAGGTTTTGATCAAAGCTCGATAATTATTGATCCTGGTATTGGTTTTGGAAAATCTCTATATCAGAATATCTGGCTTTTACGTAATATAGAAGCATTGCGAAGTTTTGGCTGCAAAGTTCTGGTTGGTCATTCTAGAAAGTCATTTATTTCTTCTTTTTCTACAGAACCTGTCTTTAACCGAGATTTAGAAACAATTGCTTTATCATCTGCATTGCACAACAAGGTTGATTTCCTTCGAGTGCATAATGTGCGTGATCACATGCGATTTTTTGTAGCTCAAGCTGCTTTACAGGAATGAAGATTATCGGAATTATGGCTGTTGATCCCAAGGGGGTGATTGGAATAAATAATGGATTGCCCTGGCATTATCCAAGTGAGTTAGATCATTTTCGTCAGGTGACTGACAAACAAGTTATTGTTATGGGAAGAAAAACATTTGAAACAATACCACAAAACATATTAAAGCCTATTGTTTTTTCTCGTAACAAATTAAGTCCTTGTTTTAATAAAGGCATAGAATGCACTATTGTTTCTTCTATGCAAGAGTTCTTGTCAATCCAAGGTAATTGGAGTTACCCTCAAATCTTCATGATTGGTGGAGCACAAATAGCGCACCTTTTTTTGAAGTATGATCTAATCTCAGAGTTTATCATAACAGAAATTCACAGACTTTATAAAGGTGATGTATATTTCAACTTAACACTTCTTGATGGATGGTATAAAACCGCTCTTGCTAAAACAAAAGATTATACTATATGTAGGTTAACACGTGATAAAGATGGAAGAAAAAATTGTGAAGCCCATTAAGTCTCTTAATTGTAAATTATGCCAACTGAAACAACAGGCAAGAGGGCTTTTATGAGAAACTTTTTGATGTAATAGTATGTATGTTAAAGCAATTTATACCCACCGCATTGAATGTGGAGAAGTATTAGAGCAGGTTCTTGATCGCTATGTTTCAGAGTTGCTAAAAGAGGAAGTTGTTCTTGCTATCACATCGAAAATCATTTCCATTTGTCAAAAACAAGTGGTTTGTAAAACTGCTTGCTCTAAAGAAGAGCTAATCAAGAGAGAAGCTGATGCAATTGTTGATATGGCTCACAGTATCTGTTTAACGATTAAAGATAATATCTTAATTCCATCTGCTGGTATTGATGAATCAAATGGTAATGAGGTGTATATTCTATATCCAAAAGATGTTCAGAAAACAGCTCTATCAATATGGAACTATCTCAAGACAAAACACTGCATAAAACATCTTGGTATTTTGATTACAGATAGTAATGTAACACCTATGCGTCGTGGGGTTACAGGCATTGCTCTTGGTTGGTGTGGATTTGAGCCACTTTATTCTTATATAGGCAAACCAGATCTTTATAGCGAGCCACTTAAAGTAACACAAGTCAATCTTCTTGATGCACTGGCAACATCTGCTGTTTTAGTTATGGGAGAAGGGGCGGAGCAAACACCAATGGCAATAATTAGTGGTGCACCAAAGGTTCACTTTCTTACTCGTCCGCCAACTACAAAAGAAGAAAAAAGTGTTAAGATATCTATGAAAAAAGATCTTTACTCTCCTCTCCTCATGGGAGCCCGTTGGTTAAAGAGAAACTTAAAAAATTTGCTATTTCTTCATAAGGAGAAGTAGTTAAAGGAATTTACTCTATTTCTCCCTCTTTTTTTATTATTTTTAATCTATAGTTAACGTAAAAGAGATATGCAAAAACTCTATTGATCCATAGTCTGCAAATTATTAATAACACTTACTTTAAAGAACCTTACTTTACGCTGATCTTTGAGCGCTCTTTTGTGGTATTTTGTAAGAGTATAACTTGTGAAATCGTCTTCCCTATAGATCAAAGAGTTACACTGCTTTATATGTGATGCTATCCACTCTGCATAGTCCTGATGATCGGTTGCAATGAATATTTCCCCTGTTATAAGTATTTTTTTTGCTAATAAATTTAAAAATTCCGTATTAATTAATCGTCTTTTATTGTGACTTCTTTTTGGCCATGGATCTGGAAAGAGGATAAAGAATCTTTCAACACTGTTGTCAGGAAAATTTGCAATCAATTCTCTTGCATCTTCTGTCCATATTAAAATGTTTTTTATGTTTTGTATTTCTATGCTTGTTAGCAAGCGAGAAACCCCCTTTAAGTAGGGCTCACATCCTATAAATAATAGATCAGGTTCATTGAGCACCTGGTAAAGCATATTTTCACCGTTGCCAAAGCCTCTTTCTACCCATATTCTTTTTCGTGAATTTACAATCTTCTCTATAGATTCCTTGCTGTTTTGAATAGAATATTTTTCCAATATTTCATCAACATCCGGTTTTAACCTGGACCTTCTGGAGAACGATCTAATCCACTTGCTATTCTTAAATAGCATATTCTTGATACATATATAATTTTCTCACTATATTTTATATAGCTTAAACAATTCTCGAAATGAATTAACGAAAAATTACTTGTCAATAATTATTAATATTATATAATATATGAGTTCTAATAAAGTTTAAATTAAAGGTCACATTGCATGAATAATAATGATCCAGTTGTAAATCTACCGGTTACTATCAGAAAGCTATCATCAAACAAGTTTATAGAAGAGATATGTCAAGACCAATTTGAGGATCAAGATAATGCCTTGTTTGAAGATTCTTTTGTTAACAAAATTAAAGAAGGAGATGTGGTAGAAGGTGTAATTACAAGAATAAACCCTAACGACGTTGTGGTTGATATTGGTTTAAAGTCTGACGGGAGAATTCTGATCAAGGAACTCGGTCGTAATGATGAGATCATTATTGGCTCGAAAATTAGAGTTTATGTGGAAAGAATTGAAGATTATCATGGTAATGTTGTTCTTAGCCGTGAAAAAGCAATTAGAGACGAGAAATGGAATAAGTTGGAAGAAGATACAGTTACAAGAGCTGAAGTAAGCGGAGTTATTAAACGCTCAATTAAATGTGGTTTTATTGTTGATCTTGGTGACGGAATAAGCGCTTTTTTACCGCTGAGTCATGTGGATTTGAAGCAAGTAAAAGACGCGAATCACCTTATTGAAACTGAACAAAAGTTCATCGTGCTTAAAATGGATAAGAAGCAAGGTAATATTGTAGTATCAAGAAAGCTGGTGTTAGAAAAATTGCACGCTGGTGAAAAAATTAAATTTTTAGAATCTTTAAATGAAGGCGATATAATAGAAGGAAAAATAAAAAGCATCACTCATTACGGTGTATTTGTCGGTATTCATGAATCAGATGTAGTGGGAGTTATAGATGGATTGCTACATATTACAGATATCTCTTGGAGTAGAGTGAGTCATCCATCTGCAGTTTTTGCTTGTGGCCAGACTATAAAAGTTAAAATTATAAAAATAGATAAGGAAAATGCTAAAATTTCCTTGGGTGTGAAGCAGCTAGAAGATAGCCCTTGGCAAGATGCAGAGTCAAAATATCCAGTTGATAGTGTGCATAAGGGTTATGTAACAAGCATAGAAGATTATGGATTGTTTGTTGAGCTTAGACCTGGAATTGAAGGTTTAGTGCACTCGTCAGAAATAACTTGGGTTAAGAGTAATTTACCAGTTAGTAGTCTCGTAACAAGGGGACAAGAAGTATATGTAAAAATTCTCAGTATTGACATTGCTAAGAGTAGGATGAGTTTAAGCATGAAAAGGTGTGTAGACAACCCTTGGCAAGTATTTATCAATAAATATCCTCCTGGTTCTATTGTTTCTGGTGAAGTGAAGAATAATACCGGCTCATATGTATCTGTTGCTTTCAATGATTCTGAAATAGATGAGAACGTAGAAGGGACAATATATGTGAAAGATTTAAGTTGGTCTAAAAATAGCTCAGATGAGATAAAGAAGTATAATGTAGGTGATAAAATAGAAGCAAAAGTAATAAGGGCTAACGTGAATCGGGCAAGAATTTATCTTGGAATAAAACAAATAGAGTATGATCCTCTTGAAGAACTGATAAAGAAAGTTAAGGTAGGCGATAAAATACAGGTTATTGTAGGTAAGAGAGAAGATAATGAACTAGTCGTTGAAGTTGAGAACGATGTAACCCTTCTAATAGATCAAGAGCATTTACCGGAAAATAAAAAGTTCTCTATATCAGAAAAAATAGAAGTTGAAGTATTGGGTGTTGAAAAATATAACATAGTATTATCTGCTAAGTGATAAGGTTTACTTATTTTTGCTTCATATAAATGGCAACAAAGTCTGATATAATAGCGAGGGTAGCAAAAAGACATCCTTTTTTAGATAAGATTGTTATAGCAGCTATAATTGATAGATTTTTTTGGATACTTTCAAGCACATTGAAGCATCATAATAGAGTTGAAATTAGGGGGTTTGGTTCTTTTTCAGTTAGAAGTTATAACTTGAAAGAAACAAGCCATTTAATGTTACAGAAGTTTACAAAGAATCAATACTTTAAAACATATTTTCGTAGCAGTAAAAAATTATCTGATTTGATAAATGAATAAAAATTTATACCATAAATAAGATGAAAGTAGGGGTTTGAGTTTATACTGTACGATAGAAATTTTTAGCACCATATGCAAGTAGTAGAAATAGTTATACGTAATAACACATACAAAATATCTTGCGAAAGTGGGAAGAAGAGCCATTTATTACGTCTTGCTAATAGTTTTGACAAACTAGTTGGTTCTGTATCTCAAAAAACTGGAGGTAAGGGTTCAGATGCATTAAATTTCTTACTTGCAGCGCTAATTCTTGAGGATAAAATTTTAGAATTAACAAAGCGGTTGGATGAAGCAAATCAAGAGCGCGAAAAGTATAGAAACGAGAAAAGAATAGAATATATTGAGGTACTAGATAAGCTAAATAAGATTATCACTAATCTTGAGTGCATAAAGGATTAGCTTCAATAAAGCAAGCAATTAAATTGACTATCTGACTATTTAAGCCAGGAGGGAGGTTTGTCTTACGAGTTATGTAACAATATAATTCGTAATCATCAAGATCAACTATTTTTTCGTATTCGATTAGTTTGCTCAAGGAAAATTTATCAAGATACTTCAATGCGAAATGCCCTAAAAGTATATCGGTTTCTTTGCAACCCCTATGCCAGCTTCTATACATCAATTTTCTTCTGAGTAGTGAGGTATCTGTCATTACAATTAAACTTTTTTTTAATTTAAAAGTTAAACTAAATACTTGTCAAGCGAGGCGCGTTTTAATATACTTAATATTTGTTTAAGATCTAAATACACAGGTGGAGTTAATTTCGAATTTCATTCATCAGTTTGGCAATGGAATATATTGTTTTTTGTCATTTGCCTTAATCATTTCTGTTATAGTGTTTGTGCATGAATATGGGCATTATGTTGTTGCCAAAGCATGCAAAGTTAAAGTTGAATTTTTTTCTATAGGTTTTGGTCCTGAAATTTTTGGTTTTAACGATAAGTCTGGAACTAGATGGAAATTAAGCGCTGTTCCATTGGGTGGTTATGTTAAAATGTTAGGGGATACTAATGCAGCGAGTGTCCCAGCTGATCAAAAAGAATTAACTGAAGAAGAAAAGTTGTATTCATTTCATACAAAACCGCGGTATAAAAAAGCAGCAGTGGTTTTTGCAGGACCTTTTGCAAATATGATACTTGCTGTTATAGCTTTTACAATATTTTTTAGCACGGCAGGTTATTACCGCACTCCACCGGTGATTAGGGATGTAATTGAAGGAAGTGCAGCCAAACAAGCTGGCCTATTGCCAGGTGACACTATTACACAAATCAATGAACATAAAATAAAATACTTTGAAGATATCTCACGTGTGATAATGTCGAATCCCAAGACGAGAATGGAAATTAAATATAGCAGAAATAATGAGGAGCGTAGAACTAGCCTGACTCCATTGACAATTGAGAGTAGAGATGTTTTTGGCAACATAATAGAAAGAGAAACTATAGGGATTATTTCAGTCAATACATTAAAGCAGTCATCTTTTCTTGGGACTGTGAGCTTATCAGTAAGTGAAACTTACCACACTATGTGCTTAACGATCAAAGCTATCTTTCAAATTATCGTTGGTAAGAGAAGTGCAAGTGAAATAGGTGGACCAATAAAAATTGCAAAATATTCAGGGCAATCAGCCAAAAAAGGATTTATTATGGTTGTGTATCTCATGGCAATTATTTCAGCTAATTTAGCTGCGATTAACTTGCTACCAATTCCGCTACTGGATGGTGGGCATTTATTTCGTTATATTATAGAAGCAGTTATACGTAGAGATTTAAGTTTGAAATATCAAAAATATGAGGCTACCTTTGGTGCTTTCATTTTGTTCTTGCTGATGGCAATTGCAATTTCGAATGATATTAGGAGTCTTTTTTAAAATAAATATGAAAAAGCTATTTTACATACTAATAGTAATTTTTATCTCCTTTCCCGCTCTACTTGTTGCTTTAGAAAATAAGGAAAAAGTACAGATAAAAGATATCAAATGCATTGGCAATGAGCGAGTAAGCAATCAAACAGTAGGGTTTTATATAAAGTTAGAACCTGGTAGCTATGTAGACGACGATGATATAGATTCGATTATAAAAGGTTTATATAAAACTAAGTTGTTTGCTAGTGTTAACGCTTATATCGATGATAAAAAAAATTTAGTAGTAAAAATTCAAGAAAATCCACTAATTAACAAGATAATATTAAAGGGTAATAAATTATTTAACAGCAAAGAGCTGCTAAATAATGTAATTCAATCAAAATCGCTAACTATTTTCACTGAAACAAAATTGCAAAACGATTTAATGAATTTAATCACTACTTATAGAAATAATGGTAAGGTTGGTGTTAAAATTGAATATGAGCTGAATAAGCTTGATAGTAATAGGGTCAATCTAATTTTTAAAATAAAAGAAGGTAAAACCTCTAAAATTAAGGATATGAGATTTATAGGTAACAAAAACTTTTCTGAAAACGAGCTAGAGCAAGCTATTAAAGTGCATAGTAATGACATATTTAGTAAGTTATTTAGAGCCATGTTTAAGGGCGGAACTCGTTATTCACCACAGCATTTATTGATTAACATAGAATTGCTCGATCGTTTTTATTCATCTAAAGGATATATTCAAAATAATATTCAACCGATTGTTGAGGTTGATAATAATAATCAGATAGAATTGACTTTTTTGATTGACGAAGGACAGCAATATTTGTTTGGAAATAATGAGGTTAATATTGAAACTGAAATTCAGGATTTAAGCCTAAAAGAAGAAATATTGGACTTTATAACAGAGAAAAACGATAAGGTATTTAATAGAGTTAAAATTAATAATACAGTAGAAAAAATAAACAAGTATTTAAATGAGAAAGGATATATATTTGCAAAAGTTAACCCAGAATATACACAACGTAATAATGTTGTAGATGTAACCTACAAAGTGCTTCCGGGCAAAAAGATTTATATAAACCAAATTACAATTGACGGCAATGATCGCACTTTAGATAAGGTGATCAGAAGTAAGCTAAGTATAGCAGAAGGTGATGCGTACAATATATCTGAGATTCAAAAATCACGTAAAAAACTAATGAGTAGTGATTTTTTTGAAACAGTGAAAGTAAATAGTTACGCAGTTAATGACAATGCAGTAAATCTTGACTTAAATGTTAAAGAAAAAAGAACTGCCTCATTATCTTTAGCAGGAGGTATGTCCTTTCCTGGCGGAGCATTTGTAAAAACTGATTTCACAGATCGTAATTTATTTGGTAGTGGTAAAGAGCTCTCTTTTGCTCTTGAAAAAAATAAATATTCACTTTCTACTAATGTAGAGGTTGTTGAAAATAATTTTAACGATTCTGATACATCACTAGGTGTGGGCGTATTTTATGAAAAACAAGATAAACCACACACTAGCTTCGACAGTTGTGACATGGGATTTTCAACAAAATTATCATACAAAGTTATAGAAAACTTAACTAATTCCATTCGCTACTCTTACAAGTATAACCGTATACACATGGATAATAAGGGTGGAAAAGACAATGACATCTCTGATATAATAAAGGGGCAAGGAGGTGAACATCAGATTTCATCAGTAGGATACACATTGGCATATAATAAACTGGATAATCTTTATGCCCCAAAAGAAGGATATTTATTGCGTATAAGTCAGGATATTTCAGGATTGGGAGGGAATGTAAACTTCCTAAAATCTGAGTTCTTGTCTTTTTACACGCATCCTATATTAAGTGAAATTGACGATAGCATAATACTGCGCTTTAAGATGGCGGCAGGTCATATTTTTTCTTATACCGATGAAGATTTAAACATTGGCCAGCACTTTTTTAAAGGAGGTAATGAGATTAGAGGGTTTGATCTTTCTGGTATCGGACCAAGAGCAATAGACAACAATAAAAGCTCGTTAGGAGGCAAAACTTATTTTAATTTAACACAGCAAGTAGATTTCCCACTACCGAAACTATATGACTATGCTGGTATCAAAGGCTCATTATTTGTTGACTATGCAACACTTTTTGGCTTAGATGATAAAAATGAGAAATATAAAGATCCATATAATGATAGTAAGCTTATAAGAGTGTCACCAGGTTTTGGCTTTTCAATGCCTTCTCCTTTTGGTAGACTTAGATTAGATTTTGGGTTTCCTTTAGTAAAGGAATCTTATGATATAATACCATCACCAAATGTTAAATTTTCTATTGAAGCGGGGATTTGAATGAAATATATACAGTTATTTATATCAGTTATTGGCTTAATTATTTCCTTATTTGTGGGGTATAAGTTTGCAGGATATCAACCTCAGAACACAAAGGCTGCCATTATTGATAGTGATAAAGTTATCAATGAATCTCTTGCTCTGCAAAACATACAACAACAAATAAAGGAGCAGAATTCTAGATTACAACAAGAATTTGAAAGTGAGTTAGAAAAACTTAAGCCATCAAAAGAAGAATTTGAACTTTTGTCAGAAGAAGCAAAAAAGGAAAAGACAGAACAGTTTAATAAGCATACTGTAAATGCTAGAGATGCTTACGCTAAAAAAATGTTGTATTTAGAAGAAAGTTATAGAGATGCAGTAGAGAGTGTTTTTAACAAGATAAAAGAAGTTGCTAAAAAAACGGCAGAAAAAGACAACATAGATTTGGTACTATTTATTTCAAAAAAGAACCAAGTTTTATACTCTATGGATGAAGTTGATTTATCGGATATGGTATTAAACAATATAAACAAGGAAATACCTGAATTTGCTTTAAAAGGCATTGAGTAGGCTTATGCAATTTAATATCAGTGATATTATAAAAATACTACCACATTCTTATCCGTTTCTCTTAGTAGATAGGGTTATAGAGTGTGATCCTGGTAAAAGTATAAAAGCAATCAAAAATGTGACTTTCAATGAGCCATTTTTTATTGGTCATTTCCCTGGTCATCCAATAATGCCAGGAGTCTTGATAATTGAATCTCTAGCTCAAGCATCTGCTATATGTGTTCTTGGTAAAGAAAGTCAAGGTACAATAGAAAACAAAGCTATTTACTTTATGTCTATTGAAAATGCAAAATTCAGAAAGCCAGTCACTCCAGGGGACACACTGATTCTGCAAGCTAATGTTAAAAACGCACGTTTAAGTGCATGTAAATTTGAGTGTATTGCATGTGTTGGTGAAGAAAAGGTTGCAGAAGCAACGATTTTAGCTATGCTACAAAATACGTAATATACAAAAGACAGTGTGCATACTGTATAATGCAGCTTAATATCTCATTTTCAAATTTATATACTCGCAGTGGATTAATAAAATTGGATGAGACATTTTTGAATTATATTAAATCATGTGATGAAAGCTTGTTTTGTTCATTAATTGAAGCAAGGGAAAATCAGATTGGTGATAGCCAGTTAATAATAGACCTCTCATATTTATTTGACGAGTTCATTGCAAAACTTTTCAACATTGAAAAAGAAATAGAAGAGCTAAAGAAAAAACATAATGACTTTGCTGTGATATATAAATGCAAAAGGTTATTTATCCAACGCTACGCATTGAAGAAATACATTAATGTGGCGAATATAGATATTACTAACAAACTAAGTCATTTTCTCACTTTGCCAACAACAGAAAAAAATTTTGCCGAGCAGGTGATGCATTGGTTTGAAGATAAAGAGAATCACAAAGAAGAAATAGAACTTGCGGCACAATATGCAGTGTGGAGAGTAAAAAATAAACAGAGTATATTATTCAGTATTCATAAAAAAATCGACCACGAAAACCTCATGCCATTTTCTAAAAAAGAAGTGGACAAAGTTGAAGTGCTGTATTCAAATGAAGTAAAAAGACGATATGGTTTTGATCTAACAAGCAAAAAGATGAGTTTGAACAAAGCATTAGATAACGCTCACTACTGCATATTCTGTCATAAGCAAAATAAGGACAGCTGCTCAAAGGGGCTAATTAATAACGACAATACTTTTAAACAGTCCCCACTAAAAGTTGAGCTGCATGGCTGTCCACTAGAACAGAAAATATCAGAAATGAATCTGGTGAAAAGTGAAGGTTACAGCATAGCAAGCCTTGCAATTGTGATGATAGATAACCCATTATGTGCGGCTACTGGGCACAGAATATGCAATGACTGCATGAACTCGTGCATATATCAGAAACAAGAACCCGTGAATGTGCCAATGATTGAAACAAGGATTTTGGATGATGTGCTTAGTTTACCGTACGGATTTGAAATATATTCTCTGCTCAGCCGTTGGAATCCTTTAAATTTTCAGCGTTCATTGCCAAGAGAAAACACCGGAAAAAACGTTCTAGTTGTAGGCCTTGGTCCTGCTGGTTTTAATTTAGCTCATCATTTGTTGAATGATGGGCATAACGTTATCGCCATTGATGGACTAAAGATTGAACCTTTAATCGATAATTTCCAGCTAATTAAAGATTTTGAACACGAAAAATTGAGTGAACGCACGGCAGGTGGGTTTGGTGGAGTGGCAGAATATGGCATTACTTCTAGGTGGGATAAAAATTACTTAAAGATTATTAGATTACTGCTGGAAAGACGTGAGAATTTCGCACTTTATGGGGGCATTCGTTTTGGTGGCACGATTAATGTTGATGACGCGTTCAACTTGGGTTTTGATCACATCGCTTTAGCGCTTGGCTCTGGCAAGCCACGAATGATCAAAATAAAGAATATACTAGCTCGTGGAGTGCGTATGGCATCTGACTTTCTTATGTCGTTACAACTGACTGGCTCTCTTAAATTTGATTCTATAGCAAATCTGCAAGTTCGTATGCCGATAATTGTCATAGGTGCGGGGCTTACTGCGATTGACACTGCCACTGAAGCTTTAGCGTATTATCCAATTCAAGTAGAAAAATTTCTTCTTCGTTATGAGATATTAGTTGATAAGTATGGAGAGGACTATGTTGAAAAAGATTGGACAGAGGAAGAACACAAAATTGCAAATGAGCTCATATCGCACGCACAGTTGATCCAAGCAGAACAAGAGTTAGCAAAAAAAGAGAATAGAGAAATAAAAATATTAGAGTTAATGCAGAGCTTGGGGGGAGTGAAAGTTGTATATAGAAAAGAGCTAAAAGATTCACCAAGTTATCGATTAAATAGCGAAGAGGTGGAAAATGCACTGTCAGAAGGGATTTACTTTGTTGAAAACTTAGAGCCAGTTGAAGTTGTGACGGATAAATATAACCATGCTGAATCAATAAAACTAATAGACACAAAATCCGGCGAAATCAAATGCATGAAAGCACGTTCTATTTTTATAGCAGCAGGTACTGAGCCAAATACAGTTATTGCAACAGAAGATAAAAAGCATTTTAAATTAAGTAATGGGTATTTTACTCATTTGAATTCATCAGGAAAAGAAATAGATCCAATATTTTCTCCTAAGATGCAGGATAAAGACAGAATATTAGTATATAGGCAAGGCAATAAAACAATTAGCTTTTTTGGTGATCTTCATCCTTCGTATAGCGGCAGCGTCGTGAAAGCTATGGCAAGCGCTAAGAATGGTTACCCTATCATTTCTCAGCTTTTGAACAGAGTTAATAGCTTCATTTCTGTCACTCCAGCTAGAATCTCGGAGTCATATGCACAATTGTATGAATGTTGTAATGTAAGAGTAACTTTCACCAAAAAAGATGTCATCCCAGTGCCCAGACACTGGGATCCAGAAAACTTAATTTTAAGTGAGTATGCCAGGTGGTTGTATAATAAGAACTGGATTCCAGTGTCAGCTACTTGCATGACACCACCTGCTATGCGAATTACCTACAAATTGCAGCATTTGTACACTAAAGTGCTATGCGCTGGAATAATGTCAAAACACCTGGCTAACAAAGAATTTTTCAATAAAATCAAAGAGCAATTCACTGCAAAGGTTATAAAAGTTCAATATTTAACAGACAAAATTGTGGAAATAGTGATCAAAGCACCACTTGCGGCAAAGAATTTTAAACCTGGACAATTCTTTAGGTTGCAAAATTTTGAAACCAATAGCAGAAAAGCCAATAATACAAACCTTGCTATGGAAGGTATAGCAGTAACCGGCACTGAAGTAGACAAAAAAAAAGGAATTATTTCCACTATTGTGCTTGAAACTGGCGGTTCCACTAATTTATGTAAATGTTTTAAAGAAGGTGAACAAGTAATTCTTATGGGTCCAACTGGCAGCTCTACTGAGGTTTACTAAGTCTGGATATTAAAGTGATGCCAAATTTTATTTCAAAAAGTAAATAATTTACTAACGCTCGTGCACAAATTAAAAATAAATTATGCACGAGTGTAGCATTGTGAATTAAGAATGCTATATTAAAGCTTACCTCACTATTAAAGCTATCGGTCAGATTAGATTAAAAACCTAATCTGACCGGTTTCTCTATAACCCTCTAAACTCTGATATAATTATATGATAATTAGTTTAATTAGTGGTTAATATGCAAATTGATTTTATTCATATATTGAGATAGCATAAACCATATTGGTTTAAATTATTGTGCAACTTTATAAATCGTCACTGTTACTTCTACTGACTGTATTAATAGTTATAGTCCTAAAATTACCTGAAAATTTGAGCATTGCAGTAAATTGGTCTCTCCCAATTCTGGATTTTGATTTATCTTTTCGTATCATACTAATATCTTTTTTATCAGTTGCATTTTTAGCTGTTCTACCAGCACAAAATTTGACTTTTTCAGAGATGCTATCTTTTGCTGCTTACACTATTAGTTCACTTTATGCAGTTTTATCTGAACATATGATATTGGTTATAATATTCTGTGAATTAATGACCGTCAGTGCATTTTTTACTATCGCAGCTGGCTGTAGAGATAGTGGACCTGCAATAAGGTACGCTTGTGTACACTTTTTCGTTGGAGTTATATTAACAGCAGGATTGGCACTGCAAAGTACTAACCTGATAATTTTAGGTTTATTGATAAACTGCGCTTGTTTCCCTTTTTCGTTTTGGATTGTTGATGCATATCCTGCTGCATCGCTACATGGCACTACATATCTCTCTTTATTTACCACTAAAGTCTCTTTTTTAGTGATGCTTTTACACACTTATAACCTATGGCAAGATTGTACTGAAATATTAGCGCTTGTAGGTGCCATCACTGCAATTTACAGCATTATATTTGCTTCTCTTGAGCAAAATATTCGTAGATTTTTATGCTATAATATTGTAGGACAAATGGGCTTGCTGATTATTGCAGGAGGTTTACTCAGCCCTTCGGAAAAGGCAATACCAATTTTGATACTGCATATAATCTTCTCTCTTGTTTATCAATCATTATTGTTTGTGGTCAGCAATTCGATTATTTCACGAACAAAAACAATTAGTTTTAATGGAGTAGGTAAACTGATGTCAGTGGAAGGCATGTGTGCTATAATCGCAATACTTACAATGGCTGCATTTCCTGGAACCGCTGGATTTATCAGTAAATCATATATCACAGTTGAAATTGAAATGAACACTGTTGCCTTAAAAGGGTATAAAAATTTATATAAGGTTCTAAATTTGCTGCTTCATTTAAGCGTGGGGCTAAAGTTTCTTTATTACTTATTTATTGCAAAAAGTAAGTCAAAACCTTTAGCAGAGAGGGGGGGCAAAATGACTATGATCATTTTAGCATTTATATGCGTAATCACTGGCAATCCTTACTTACCTATTTACAATAAATCTTCGATTTTCGATTTTGTGTACAACACAAAAAATATTTTGTCGCAATTTAATTTGTTACTATGTACCACTTTATTGTTTATTCCTTTACGCAAGTTATTTTACCCGAGAACAAATTTTAAAATGGATGTTGATTGGACTTTTAGAGCTTTCATACCCTATATTGTCTTGCTGTTCAATCAGTTAGTCTCTAAAACTAGAGAAATGTTTGCCAGCATAGTACAAAACTTGACTAATTCACTTGCTGGTTTATACTTTAATAATATTACTAAACTTAAAGAAGTGCTGGATTATAACTCAGTGAGTTTTGTTTCAGCTTCTTCTCTCTTTTTAATGAGTATTCTACTAACGCTATTATGTTTAAATCGTTAACTAAAAGTTTAAATTCTGTATTTAGTAAACTGAGAGGAAAGTCAATCATTTCTGAAGATGATTTTAATCTTGCCATGCGTGAAATACGTATAGCTTTAATTGAAGCTGACGTTTCACTTGAAGTTGCGAAAAAATTCATCAATGACATTAAAGATAAAGTGATTGGGGAAAAAGTCATAAAAAGTGTTTCTCCAGCACAAATGATAATTAAAATTGTGCAGGATAATTTAGTTGTAGTTCTCGGATCAGAGAAAAGTGACTTAAATCTAGCAGTTAAACCCCCTGCTGTGATTATGATGGTGGGCTTACAAGGTGCAGGTAAAACAACTACCTCAGGAAAGCTTGCTTTAAAGCTAAAAAAGCAAGAGAAAAAAGTGATACTCGCTTCTTTAGACATTTATAGGCCGGCTGCCCAGAAACAGCTTGAGGTGTTGGGTAAACAAGTAGACATACAAACTTTACCTACAGTAATAAATGAGGGGCCTATTGCAATTACAAAAAGGGCACTGGCAGCAGCAAAGAACGATAATTACGATGTATTAATACTGGACACCGCAGGCAGGCTTCATATTGACAATAATATGATGAATGAGTTGAAAGCCGTAAAGGAAATAGCTTCACCTGCAGAAGTTATTTTAGTAGCCGACGCAATGATAGGCCAGGATGCGGTCAACATTGCCAAATCATTCAATGAGGCAATAGGTGTAACCGGCATTATTCTTACCCGTGTTGATGGTGATGCACGTGGTGGTGCTACTCTTTCTATGAAAATGATCGCCGATTGTCCAATTAAATTTATTGCTTGTGGTGAAAAATTAAGTGACCTCGATGATTTTTACCCCGATAGAATTGCAAAAAGGATACTTAGCATGGGTGATGTTGTCTCATTGGTTGAAAAAGCTGCTGAGATTGTTGGTCAGGAAGAAATTGATAAGTTACAAAAGAAAGTAAAAAAGGGTAAATTCGACCTAAACGACCTAGTGGGAATGTTAAAAACTCTGAGTAAAATGGATGGTATTAGCAACATAATGAAATTCATTCCTAGTTCATTCACAAAAAAGCTAAGTAGCAGTGTGCCAGATGACAATAAAGTGAAAAAATATATAGCTATCATAAACTCAATGACTGAAAAAGAAAGGCAAAATCCAGATATTTTAAATGGCAAAAGAAGACTTAGAATTTCTAAGGGGTCCGGAACAAGTGTAACTGAAGTTAATCTTCTGATTAAGCAGTATAATCAAATGAGCTCTGTGGTAAATAAGTTCAGTAAAGTTGACCATAGTAAACTCAAAGAATCTGATTTGATGGATATGCTAAGCAGAAAGTAAGTTAGCAGGCAGTGGAATGAGACGATTGTCAGTAAACCTTTAGCTATATCAAAAGTAGTTTAGGTCTCGCAAAAAAATTTACAGCTTCTTGCTAGCCAAGAAATTTATTATTAATTTTAGGAAATACTATAGCTAACCAAGAAAGGTTTCCCTATGTCATACCGCCGCGGTATCTCAGCATAGATTCCGCTAACGAGTAGCAGAATGACGGTTTTTCAAATTGTAGGTAAACCTAAGCCACTTTAGCTATATACTTTCCAACCTGTTTTCACTCCTAATCTTTTCTTATTGATTTACAGCAGGTTCTTTGTTACAGTTCATAGTTATGCAAAGAAACCTAAAGCCTTATGAGTTTATTTACAGCCAGTGATTTACATAATTTGGAACTGTATAGCTGAGTATTGTATATGATAATATTGATAACAAACGATGATGGCTTTGGAAGTAAAGGAATAAAATTACTCAAAGAGATTGCACGGAATTTTGCGTCAGAAATATGGATAGTGGCACCAGATACTGATAGAAGCGGGGCTGCAAGATCTCTTGATTATCCGGTGAAACAATCTATTGGAATAAACCAACATAGTGAAAGGGAATTTAGTGTGTCTGGTACTCCTGCAGATTGTGTCATTATTGCGCTAAATAAAGTTATGAATAAAAAACCAGACTTAATATTGTCCGGAGTAAATATTGGATCAAATGTCGGGGACGATATTTGTTATTCAGGAACAATTGGTGCTGTAATGGAAGGTGCTGCAAGGTCTATACCTTCTATTGCGCTGAGCCAAGTTTATCATGATAAAATAGATTGGCACAATACAAAGGTTTTTGCACCAAAGGTTATTGCCAAGCTAGTTAAGGTTGGTTGGCCTAAAAGCATAGTGATGAGTGTAAATTTTCCTGCTACGGAAAAAGTAAAAGGAGTAGAATTTGCTGAACAAGGTGAATATAACATTGATGGGGATTTAACTTTTACTGAAAATTCGAATGGCTCTTTTAGCTTAAATTGGTCTCGAGAGCACTCAGGCAGTGGTAGTGTAAATAAAATAAAAGAAGGATTTATTACTATCACACCAGTAAAATTAGATTTTACAGATTATGATACATTGAATGCTATGAAAAATTCTTGTGCAGACGAATTTTCTTCTATAGCTGACTAAGAAAAACATTTGCATTGCTCCTAATTGATGTTTTCTATTGTGTTATCGCGAGCAATTATTTTTTCTTCACCTGTATCCATGTTTTTAATCTTTAAAGTTTTACTACTCAATTCTTCATCGCCAAAGATTAAAGCAACTTTTGCATTTGCTTGATTTGCTTTTTTCATGCGAGTTTTAGGCGTTCCACTATATTCGTGAATCACATACAAACCATTTCTGCGTAATTCATTCGCAAGTGTTAGAGCATGTTCATCAGCCTCTCTGCCGATCGGAATTAGGTAAATAGGTCGCTCTTCTTTCGGAGAATAATTGATTAACTCCATTATGCGTTCAATACCTCCTGCAAATCCTATTGCTGGAGTGTGTTTTCCACCTACTAAAGATACTAGATTATCGTATCTTCCACCGGCAAAAACTGCCCCTTGTGCACCTAAATCTTCTGTGACAAATTCAAATACTGTGTGACAATAATAGTCTAGACCTCGAACTAATTTGCTATTTACAGTGTAAGGTATGCCAAGAGCTTGCAGTCCATTTAACACCTGGTCAAAGAAATATGAAGATTCTTTTGTATAGTGATCACTGATTTTAGGCGCATCAGAAATTATTAATCTATCTTTCTCATCCTTAGAATCCAGTATTCTGAGTGGATTTTTGATCAACCTATTTTTGCTATCTTCTGATAGATCGTTTTGATACTTTGTAAAGTATAAGATCAAAGCTTCTCTATACTGAGTTATTGTTTCACTATCACCCAGAGAGTTGATTTCCAGCTTTACATTTTTATTGATGCCAAATTCAGTTAGTAAGTGCTGAGCGAGTGATATCAATTCAATATCAGCTTTTGGATCTTCTATGCCAAAAACCTCAAAATTTATCTGATGAAATTGCCTTTGTCTTCCCTTTTGCGGTCTTTCATAGCGAAATGCAGGCCCTATTGAAAATAATTTTATCGGCGTTTGCAGTTTTTTTTCAATTAGTAGCCTGACAACTGCTGCAGTGAACTCAGGACGTAAAGTTATGCTTTTCCCCCCTTTATCATTAAAGGTGTACATCTCTTTAGTGATGATGTCTGAGCTATCACCTAAAGTCTTTGTGAAAACTTCCGTATATTCAAATATCGGAGTTTGAGCAGGCAAAAAGCCATATAGACTTGAGATTCTGCTTGCTGTTTGCTCTATGTGTTTAAACTTGTACCATTCATCAAACAGGAGATCTTTTGTTCCTCTAACCGTTTGATTAGTCATAGTGTGGTCTCTATACCTGCAACCTCTGGTATGTGGTAGCTCAGCATATTCTGCACTCCTTGCTTTAAAGTAATTGCAGCACTTGGGCATCCGGAGCAAGCTCCTTGTAACTCAACATAAACTATCCCGTCTTTATAGCCACGAAATTTGATATCGCCACCATCTTGAGCAACTGCAGGTTTGATATAACTTTCCATCAATTCTTTTATTCTATTTACAACTTCTATATCATTTTTATCAAAAAATTCTTCATCCGGTATATTATTATCATTTACTCCTTCTTTATCTAGTGCTTTTTCACCTGAAGTAAAGTGATCCATGATTGTAGTTAAAATTTCTACTTTTAATGTATCCCAATTAATTCCACCCAATTTTGTTACTGAAATAAAATCATGACCAAAAAACACTCTTACCACATGTCCTATTTGAAAAAGATTTGCTGCTAACTTGGAGTTTTTTATTTCATCTGCGTTTGAAAAATCAGCCGTTTCTCCTTCGTTTAGAATTGCAAATCCAGGGAGAAATTTCAGTGTGTTTGGATTTGGTGTTTCTTCAATCTGGATGAACATGTTATTTACCATGACAATTATAATTGTTACTATTTAATCATAAAATGATAAAAAAATATACATGTCATTCATCTTTTTTCTTTTTTTAGTATTCATAGTAATTACGTTTGTTTTGCCTAGCGTTGTTGTATTTTTTCTTTTCCTGACAAAAAAAATAACATAAGTTTCATGATGAACTCTATATTGAGTAAATTTTTGAACGAATTTAATAGCAGTAGAAGTTATACTGAAAATTACACTGGTGATAACATGTCCAAAGATGAAGCATTAAAGATACTGGGGCTGAATCCTGAGGCAAGTCAAAATGAAATTAATAAAGCATATCAAAATTTAATGAAGTTAGATACTGTCTTTACTGTCAACAAATTATTTGACTAAAAAGATAAAAAATAAT
>NODE_12_length_22868_cov_189.409854
TTTCGTTGGGGGAAAATCCTTCGATCTCAAAATCTTGTACTGCTTCTCTCATAAATTCAGCTTCATATGAATTACTTGACAATAGCTCTGTTGTTTCTCTAGTATTAAATTCTCTTGTCACTGGACTTGACCAATTTGTTTTTACCTCGGGCCAGTGATCGATGTTTTTGTTCATGGTAACTTTTGCTGGTACTGGATCAAATGCTTGATAAGGATTAATTTTTTCCTCTTTAGTCTGTAAAAGCTGTTCCAATACCGGCTCAAGTTCATACGGTAAAAGATATGGTTCTTTGCCTCTCTCAACATCAATAACTTCCACGTTTATCGGTAAAATTAGTTCCTTATTTACTATTGCTGCAGTCTGAGTAATGCCTTGATCACGCATATCATCATCAAAGAAGGGATCTACAAATACTCCTTTTTTGGTGGTAGGTTCTCTTGAATTTGCATCACTGCGTAGACGTTCCTGTGCAACCAGCGCATAAAGATCATTTATTCCTTTTTTTATTGCTTCAAGCTCATTCATCGGTACAGCATGAATAGCATTATTAACTACTTTTACTTTTTCACCTTTTTTCCACGTCTGATGAATGTAGCAGAGCAAAAGTTGTCCGCTAGGTGCTTTAGGCATCGATGGTCGCCAAGGGTGAGCTATGCCTTTTATTCTTCTTACTGTACCTTTTGCATCTATAGTAATTAAATCAAAGCGGGGCATTTTCCAGGTGTAATCAATCAGAACCAAGCTGTTATCAACTGCTCCTTTTACTTTGCATCCCTCTTCACTTATATCTTCAGGGCTTACATGAGTGCGACAGCGGTAGGTTATCAGGTAACTACTTCCAGGAGCTGGTTCTTTGCCAGATAATGACCAATCAACGTTTCCTGCGTTTAGTTTATAATCTACACTATTTTCATAAATAACGTCTCCTTGCTTTATCTGAATAATCTCCAGTACTGCAGAGTCAGGTATAGGATCTACAACTCCAGAGTATGAACCATGCGTCATGGTAATAGTTTTCTGAACAGTTATATCTATCCTTTTTATCTCACTAACCAGAAAATCATTAACTTTAAGCTCCATTACTCCTTGGCTATTTGGCTGAAAAGTGTGTGGTTCTGATTCAACTGATTTTATATTCGGATCTTGATCAAAAGAAACACGAATACTATGAGGTAACTCAATTTCATAACCATCAACATGAGCTTTGCCCTCATTAATCACAAATATTTCTCCCCCTTTTTCGTCCCTTTGCAAAAACATTACTTCAAGGCCATTTACAACGTAGGAACCATTTGCCTCCTTGTCATAACGAGCAAGAGCAGTGGTTACTATGTTTGCTTGTGGTGGCGGTGAGTGTTGAATTAGAACACCGTTTTCAATGTTATAAATTGGATAAAATTCTCCACTTGCAGAAAAAGGGGAAGAAACACTTTCAGCCTGATAATCCCAAATGGTGGAAACTTTAAGCCTTGCTGCCCCTGCTTCTTGATAATTACGCGTACCAACTGCAGGATCACGAAGATTTTCATCCTCAAGTTCTGTAATGGTAGATTCTAGATAATAAACACCTATACGCACTGTGGTACTCAGTGGAATAACAAACTCTTTTGCCTCTACCTTTCTCACCGCTCCACGAAGATAGATTTTTCCTGATTCAAGCGTAACTTTACCAGTTTCTCTATCTATAATACAATTGCTTCCTGTTATAACATCGCCATCACGAAATATTGCATCGCCTATGCCTTTAAGCTTAGAGAGAGCATAATCTTGAATCTCATTTAATTCTGCTGACTGCAAACCTCTTCCTGCAAGAAACAAGCTTTTTTCGTATTCTTTATCTGGATTAAAGCGGTTATAATAGGCGTTTAAAGTCATTTTATTCTAAAAGGTTACAACAAATGAAAAAGTCTCTCTTGTGGCAGCAGTTCTGATAAGTGGTACAGTGTGTTCTAAAACTAATAAGATTCCATGGTCTTCTATATCTTGTGGTTCAAAATACTTCTGTCCAGGAGGCAATTTTTCTTTTACCCTTGTACCAACCATAACTCCAAGCTCTCTTATTACTTGATTTGCAGCATCGTTGAAATCGAAGTTAAATTTAAGATATAAGTTATTAGTTGGTACATTAGAAGGGTTAAACCTCCCTGTTGGAGTCAAAAGCTCTCCATTCTCATCACCTGTGCAGAATAGAACTTCTTGAGCGGTACGTCTACCAAGCTCATTGAGCAGTTTTTGAGATGTAATGGACTCTGGTGGTGTGTCTTGAACGTATTCTATAGTTACTGTACTATTCTCTACAATAGAGCTGTTTTCCGTACGTTTTATTATACCACTACTGCTCTCAACTATATAGTCAATACTGGATTGATACACTGTTTGTCCTGTAAAAACCCTTATATCTTTAATAGTGTGGTGATCTAGAGCTATTTCACCCTCAACAAAAACTTTTTTGACCTGATGGTTACTTCCAGAGCTTGCATCACCACTGCCCCAGGCAAGATGTAGAGATTGCTCTTTTATACTTGCTGCTATTGCTGCTCGACCTGATTGTGTAAGAATTGACATTTGAAAGTTTGACCCCTGTATTATATATATACACGGTTGCTCAACAATTCGTCCAAACAATATAAAAAAAGTTTAAATAATTTTAAGGCAGCTTTTGAAAATCAACTAAATCATAGAAAAGTAGTGCACCAATACAATATTCCACTGTTTAAATAAGATTTTTGGAAATTAGCCAGTCTTTCTAACTATAGTGTTTTCTAAAATAAATGATAGTGCACTAACATACAAACTCGCAGATTTTAGGGGGTAATCTCGTAATGAAAATTTATCATTCATTTTCGAAACTACTATAGCTTATATCAATTTTCGTTATTGGGAAGACCAAGGTGAATATATTTTAAATTTCAGCAATTCACTGAAAATCAAACTCTCTCTCATCCGATTTTCATCTGTCTTATTTAATTTTAGAGAAGTCTTATTTGATCTATTAATAAAATAATTATTGTCTTATTCTATTTTTCATAATAGATAAATTATTCTTATTTAAATTCTGCAGAGTCTCGAAAGAAGAATTAGTAATAAACCTTTGATTATTCGAGGTTTTTATGCGATCTAAAAATTCTTTCTCAGGTATTGATTCGACAGTTGTTAAATATATAAAGTATTACGTTTACTGTCTTAAATCTACTGACTGCTTTATTCATGATAGTCTTGAAGATATAGAGCTGGAACTTTTTTGTGAGATTTGGCCTTGCCTTAGTCTGTATGATAAAACAAGAAGTAGCTTTAATACTTTTGTTGCTAACTTAACCAGGAGTCGTGCTCGTAACTTCTTGCGTAATCAACTATGTACTAAACGTCAGATTAACTTTGGTATTGATGATACTATACCAGATTGTAAATATCTTGAAAGTGATATGATAGTACACATTGATGTAAAAAATATAATTTCACAATTACCACAATCTCATAAAAAGTTATGTGAGTTACTTAAGATTTGTACTATTACTGAAGCTGCCAAAATAACAGGTATACCAAAAACAACTGTCTACAACATTTTAAGGCAAATACGGGATAAATTTTCGTCTTTAAAATGAGATTTTATAAATTTTGGACGAATTACATAGACCACCGTGTATATATCTAAATGGTTAAACCAGGAGAAAAATGAAAATAATTGGTAGAGATGAACGACTAAAAATTCAAACTGGAACGAAAATTGTGATCTTCGGGCCTTATGGAATTGGTAAAACTAGCTTACTCAAAACTCTCGATGAATCAACAACACTCTGTCTTGATTTTGAAGCAGGACTTCTAGCTGTACAAGACTGGAAAGGAGATTCAACTGAGATTCGCACTTGGAATGAGGCCAGAGACATTGCTTGTCTTATTGGTGGTCCTAATCCTGCGCTGAAATCTGATCAAGCGTATAGTCAAAAACACTATGAACATGTATCTGGAAAGTATAAAGATCTTCTTTCTAAAGTTTCTAAATACCGATGCATCTTTGTGGATAGTATAACCGTTGCTTCACGTTTATGTCTTTTATGGGCAAGGATGCAACCTGAAGCTTTTTCAGATAGATCAGGAAGAGAAGATAAAAGAGCTGCCTATGGATTACTTGCTCAAGAAATGATGGCTTGGCTCAATCAAATTCAACATATCAGAGACAAAGACATCATCATAGTTGGCACATTAGGTCAATATCTCGATGACTGCAATCGTCCAACCTGGCTGCCTCAATGTGAAGGGGCTAAAACTGCTAGTGAGATTCCAGGGATTGTTGATGAAGTGATCAGTATGGTTGGAATCAAGAAAGATGATGGTACAGAGAAACGTTCATTTGTCTGTCAGACTATTAATACTTGGGGATATCCAGCTAAAGATCGAAGTGGATGCCTGAATATGGTTAAAGAACCGCATCTGGGTAAATTACTTGCGAAAATTAAAGCCAAAACCTTGCTGTTTAATTAAAAATTGGAGAAATTATTATGGAACAAAGCTTTTTCAATATCGGTCAAAAAATTCCTTTTTTCAGCGTAAAGGAGTATTTAAGTGATCAAACGCCAATACCAGAAGATATAATCTCACCAAGAATTTTGACGAAAAGAGGTCTATTGGTACTGGGTGGTCCACCTAAAATTGGCAAGAGTGACTTTTTGATCTCTTGGCTTGTCCACATGACTGCCGGCAGATCATTTCTTGGTATGACACCAAATAGACCTTTGAAAATTTTCTACATGCAAACTGAAATTGAATATGAATATATGAAAGAACGGTTGCAACAACTTCAACTGGATAACGAACTTTTGGATGTGGCTGCTAACAACTTAATCATTACGCCAAAAGTGCACTTATCATTTAATCATGATGAAATAAACGAAATCAAGGAAATTGTAAATGAACGCTTTAAACCTGATGTTTTGGCCATAGATCCATTACGTAACATCTTTAGCAGTGAATATGGAAATGAAAATGATAATAGTGCTATGCTGTTTTTTCTGCAAAAGACTCTTGAAAAGCTACGCAGTGCTGTCAATCCAGATGCTTGCATTGTACTCACTCATCATACAAAAAAATTATCGAAAAAGATGCTGGAAGAAGATCCATTTCAGGGTTTGAGCGGAGCTGGGTCTTTAAGAGGTTTCTACAGTACTGGGATGCAAACAAACTTGTCGATAAGATAAATGGTCATTGGGAGCTTGTAGACCAATGGAGTTGATTTTTTTCACTTAATTTATAGGAGGACAATATGTTATCAGATTTTTTAACTGATTTTAATAATGTAAAACTGCAAAGCAGTTTAATACCGAAAGGTACAATAGTCAAGGTAAAAATGGCAATAAAGCCTGGAGGTTATGAAAATTGGTTCACGAAAAGCTACACTACTGGCAGCATCTATTTAAACGCTGAATTTATTGTCACTGAAGGTCCATATGCAAAACGCAAGATTTTTCAAGTAATTGGTATTAAAAGTGGCAAAGCAAGCGTTGAAGGAGAAGATATTTGGGCAGAATCTGGTCGTTCTATGCTTAGAAGTATTTTAGAGTCAGCACGGAACATTCATTCAAATGACACTTCAGAAAAAGCAGTTATTGCTAGAAAAGTCAACTCTATAGCTGATTTTAACGGGGTAGAGTTTACTGCAAAAGTTGGTATTGAAGCTGATCGATATGGAGAAAAAAACAAGATTGCTACTGTTATTACTCCAGAACAATCTGAAGTTGATTGGTTGCCATTTTGAAGTACGACGAAGAGAAGCTCTGGATTGCTGTAATTGAGAGAGCTATCAAAGATGCAGCAGGAAAAAATCTAGAGCTAAAGAAAGAAGCAATTAAATGGTTTGATTCAGAGTCTTTTGAAACTGTTTGTGAGCTAGCTAATCTCAGCTCTAAACGTATGAAAAGTATGTATGGGGGTTTTATGCAGAGAAAGGAAATAAAAGGATTATTGATTGATAATATTAAGAAGTGTGTACCTTACCTAATTCCAAACGGTAATTTTTATCGAGAGAGGACTTATGTTGGTAACTGTGATGAGGATACGATTACAGTTAAAATAGTGGGTAAAGAAGCTGGAAATTGGCGTAATTTTACTAAAGGAATCAGTGGTGATATTATTGATCTTTGGACTTTAGTTAAAGGTGATATAAATTCCGCTAAGAAGTGGTTAAATACTAAAGAAAACACAACAGAACATAAAATTACATCGTTTTCAGCAAGGCATTACTTAAATGATAAATCACCAATGCCAAAAGATATAATAGGCCCAAGAATTTTAACTCCAGGCGGTCTTTTGGTGATAGGTGGAACTCCTAAAATAGGAAAGAGTAATTTTCTACTTTCCATGTTGGTACATTTAGCTGCTGGAGTATCATTTCTTGGTATGAAGCCTGCAAAGTCACTTAAGATATTCTATCTACAGGATGAAATGGAATATGATTACATAAGAGAGCGCTTACAGAAGCTAAGAATCAGCAAGAAAATCCTTGATGAAGGAACAGAAAACTTAGTTATTACTAAAAAAGTACAGTTAACTTTGAATGTGGAAAAAATAAAAGAAATTATGTCGGAAAATCTCGATGTAAAAACAGTTGATCTTATAGTGATAGACTCTCTTTTTGATTATAGGAGTATGATCTCTTTTTTGCAAAATGGTATTGATGAACTACGCTCTATAACTAATCCTACGGCTGGAGTAATAGTTACACATTACACCAAAAAAGTGTCAACAACCACGTTAAAAAAGAATCCATTTCAAGCATTGAGTGGTGCTAATGTTTTAAGAAGTTTATATACATCTGGAGTAATGATATTTAGGCCAGAAAGGAATACTCTGCAATTGATGTACGAACTTAAAAACGGCAAACCAATACCAACAAAATTCATAAACATGGTTAACGGACGCTGGATAGCCACAGCTTAACCAAATTTCTAAACTTTAAATATATTGGAGATTTGATGGATATTTATTGTGATTTTAATACTGTGGCTTCAAAAAAAAATGGAAGCTATAAATTATCAGAAGAGAAAGAACAGCTTAAAGCTCAGCTTCTGTTGAATATCAGATCATGCCTTTCTTATCTATTGCCAAGAGGGATTTTTCGTGGTGATAAGTTTTATGTAGGCAATATACAAGGTGATAAAGGCAAGAGTCTAGTAGTAGAATTAAGTGGCAGTGAAGCTGGTCTATGGCATGATTTTGCAACAGGAGAAGGTGGTGATATCATTGATCTTTGGGCAGGAGTACATAGAAAAAGTACGAGAATAGAGTTTCCTGAAGTAATGGCTTCTATAGCTGAGTGGCTTGGTCATTTCAAAAGTTCAGGTAATCCAACTGCACATTGGGATTATTATGATGAAAACGGCCAAGCTATTGTTAGAGTCTATCGTTATGATGACAATAATGGAAAGCGATATCTTCCTTTTGATATAAAAAAGTCCGACTTTGGTGCACCGAAGATAAGGCCACTCTATAATATTCCAGGTATTTTGAAATCCGATAAAGTTATTCTTGTTGAAGGAGAAAAATGTGCAGAAGCGCTGATAGAGAAAGGAATAACTGCAACAACAGCAATGTCCGGAGCAAATGCACCTATTGAGAAAACAGATTGGACTCCACTTAAAGGTAAACACATTATTATATGGCCAGATAATGATGAAGCAGGCAAACGATACGCTGAAAATGCTAAAAAAAAGCTTTTAGAGATCGGAGTTGCATCACTTATTGTTCTTAACATTCCACAAAATAAACCGAAAGGCTGGGATGCTGCTGATTGTTTATTAGAAGAAATGAACGTTGAAGAATTTGTTCTTAACAATAAAAGCCCTAGAAAGTCAAAAACAATTGATACTACAGCTTGGACTAACACTGCTCCAGAGAGAAAATGGATTATTAAGGATTGGCTCCCTGTGGGAAGTGTTACAGCTCTTTACGGTGACGGTGGTGTTGGAAAGTCTCTTCTTGCTCAACAATTAATGACTGCTGCTGGTATTGGTAAATCTTGGCTTGGTATAGATATTCAGCAGATGAGAACATATGGTGTGTTTTGTGAAGATGAGGAAGAAGAACTTTGGCGCAGGCAATGTGCAATACATAAACTTTATCAATTGGATATGGAATCTTCTGATTTTCATGACAATGTTTGCTTTTCGTCTCGAGTATGGAAAAATAATATACTTATGGTTTTTAACAACAAAGATATAGGCCAATTGACCCATTACTTTCAGGAGTTACTTGAAGATATTGAATTGTTTCAGCCAAAGCTAGTGATTTTGGATACAGCAGCAGATCTATTTGGAGGTAATGAAAATAATCGTTCCCATGTAAGACAATTTATTCAAAACTGTTGTGGTCGTATAGCAGAAGCAATAAAAGGGGCTGTTTTGTTGTGTGCTCATCCTTCTGATTCAGGGATAGTACGTAAAACAGGTACAGGAGGTTCAACAGCGTGGAATAATTCTGTTCGATCTAGATGGTATTTGTCAAAACCAGAAAAGGCTTGTACTTGCCCTAATGATCGTGTTCTTTGCCGCATGAAATCTAATTATTCTGCATCTGAACAAGATAAAATTTTATTGTATTGGCACAACGGGTCATTTATGCAACATGATGTAACCTTTGATTCGGGAAGAATAGTAAGAGATAATTATAATCGAAAACTTGATTTGGAACGCTCAAGAAGACATGACATTATTTTAGAGTTAATTGCTAATGAAGCATATAAAGGTGAAACTTACACCGCAGCACACTTTGCTAAGTATTTTGAGGGAAAACTAGGCCTTGGAAGTGAACGTAGCATCCGTGAAAGGATTAGCCATCTTGCAGCTCTTGGCTATATAAAGTTCTTTAAGGAAGCTCTTGGATATAAAGTATCAAGCACTAAATCAAAGTACGGCTATTTATGTGTTAAAGACATGGAGTTAAAAATTTCTGAAAATCAACATGTACTGATAAAGCCAGATTATTATCTTTCACCAAATAACGGAGTAACTTTACCAGTTGAAAATCCAGACGTTTGGGTTATACATAATTCTATAAAACAAGATGGCAAAATAGTATAGTAAGTTGGCAAGACGGTAAGTTGGCAGACTTAAGAATTCGCCATCTTGCCAACTTAAAATTGATAAAAATACGAGAAAATCAATAGCTTAAATAAATAGTAAGATGGCAAGATGGCAAAAAGTTGCCAACTAGGTAGCATGGGTAAAGTCCTCGTATATAGAGGGTTTAGGGAAGTTGGCAAGATGGCAAAAATCTATATATATATAAATATATACTATGCTATTATACATAGTATATATCAGTTAAGAGAAGAACTTAACATTTTTTGAGGTCCTTTCATAATTTTGCTTTGTCTATGGAGTTGCAACCTGTAATAAAAATATAAAGTGATTCGATAAAGACAGTCCATAATTGCGATAGTAGTTTTCATTCAACAAACGTCTGTAGAAAGCTTTGGCAAATGAGGATAATTTGAGGGAAAGGTAAAAAACTACAATAAGCTATCCACAAACTATACGAAATTGATGCTATGACCTTTTGGAAAAATTAAGATATTCGCGAAATAGTATTCAAATTGCTGATGTTTAGTTGCTTTATTTACACCATGAGAAGAGATGGTTTCTTAAAAAAAGGCTAAAAAATACATTTTTAAGCTAGGTGTAACTTTTAGGACACTTACTTAACCCCTATGATCAAAGAACGCTTGTAACACCATTTAAAAACCCAAGAAAGGTTACTCTTGATAACCCTACTTCACAAAACAAACTTATATGTGGGTATAGCACGGCTTTTATGCTCTGTAAAGAAATTTTACCAAAAAACAACTTTCAAAGCGAAGGTAAATTTCGTATTTTATGTCTCTACAAACAACGGCATAGACTACCTCACAATATGGGAAGAGACAAATTGGAGCGTATAGTATAGGCAGGCAAAACAATTAGTAAAAGGAATGTCTAAAGGTTCAAGAGAAGATAAGTGGCTTGACGTTATAGCAGGACCATTTGCTTGTGGTATAGGAAAATTCACTCCTGAAACTGAAGATCTTAGCTGTAGACAAAACTTATAAGTCTCTATCTTTATTTACAAATTCCTCATACAGGTTTAAAATACTATAAATAGGGATTCTAAAATATACTATCAGTTTTCTTAATATATTACCAAATTATTCATCATTATATGGTACAACTTACAGCATATTTATAGTAAGGTGTTGATTATGAAAGAGGCAAAGGAAAGTCCAGTAATTAGATTAAAGGCCACAGCTAAAGAGTTCAATTTTAGTAAGTTAAGAGCAGATCAAGAAAATAAATTAGCGAATTCCGGTGAAACAATGTTCTTAGATTTTCAAAGGATGAATTTTATTATTAACGGAAAAGAAATAGATAAAAATTTTATCATTGCATTTAAGGAAGGAGCTAAAGATTATAAAAATGAGATTTTTAACCGTGATAATTTTGATAATCTATCCGAAGAAGGTAAAGCTTTTATGGAACCAGTACTTAAGGAGCTTGATCAAGATAGACTATCTGAAGTTTGGGAAAATCATTGTAATAGCCCTACAGTTGCTGATGAGAAAAAAACTGATGAATATAGAAAGAAATTTGAGAGATTTTATAATGCAGGGAGAAGCTCTTATCGTCTATTCTCCAAAAAAGATTACCGTGCATTAGCAAGGGAAATTTTCAAGGAAATGTTTAGATACGCTGAAACAGAAATCCCAAGTGATGCTATTTTAGAAGAGTTAATCACCAATTGTAATCAAGCAGGGTATGGAGCTGGTATATTTAATGAATCTCATGCAGCACTCAGTAGTTGTAGCTTAACTCCACATAGTCCTAAAAAAGCGCTAAACATTCACTGTACTGACCAAAACCGCATAAAAGTGAAGTCTGATATGGCAATGCCTATAACCACGGTTGACAATCCGGAAGAGAAAATATGCGACCTATCCAGCTCATTAGAATTCACGCTTGAATCTCTAAATGGCAAAGATAGTATAACATATAAAGAAGGTAAATTATCACTTACTATTCCTGAAGAGTTAAAAAATTATAAAGATAATGGCAAGAGCTTGTTTGACATTATTAAAGAATATTTTCAGAAATTTTGTGCAGAATTAGGATTTAAACATAAGACAAAAATACAAATAGAGCATGACTTAGGTACTCAAATCAAAGTAAGTAACTACTTAGGTGGTACAATATCAATCACAGGATCAGATGCAAATAAAGAGTTTATCCATCTTTTAAGCAAAAATCTCAGAGGGAGGTTATTGGAATCAGGAGTTGCTCTAGGAGATGAAGATGTTGATGGTATTATTGAAGTTAGAGTATCTGCAGTTATGGATCTACTTAGTGATTATGCCAAATTGGAAGATAATAAAGAAAACAGAGAGTTATTAATAAGTGAAGTAGCAGATAATTTAGGGCTTTCCTTTCAAGGTAAAATATCATCAGAAGTATTAGGATCTTTACCTTCTTTGATAAAAGGTAAGGTTAATCATAACCAAGTGCAGTTTGTTGTAAATATTTTTACCAATTTAATTATTGAAGGGAAAAGCGAGATATATGAAAAAAAGGGTGCGATTAATGCAATTGATGCAATTCATCAGAAGGTAGATAAGGCAATTGCTGAACAAGAAAAAAAAGCAACTAATAAACAAGATATAGAAAATGATAAATGGACAGATAGAATCAAAAAACAGAGATTATCTATGGAATCACATGAACATTTACATTAAAGACATTGGTAGGCTCTTTAAACATTTTAGAGTTTAATCTACTCAATCAAGAATACTAACCTAGGAGCCAGAAATTACAACCTTATTATAAGCTATGATTTCAATTGAAAAGGGACAAGACATAAAATGGTTGAATTATATTCCTGATTCCTGGGTTATTCACTAAACAGTTAGAAATCAAGGAAGCTAGAATCTGCATAAAACCTAGGCTTTTTGAACTACATTCCTAAAAGTATTCCTAGCAACTACATACCTAAAGTTAGCCAATGTGAATGATTTTACCATTCCTAAAGACCTTATATATTATATATATAATAACAATAGTAATAAATAAAATAAATATATAAACTACAAATAAACAAAACTTATCAAGAAGAAGGAAGATCAAAAAGACCACTGCAAAACATTACTTAGATTTTGCAAAAAAAATACAATCTAGACACAATTGCGGCTAGTGTGATTTTAAAGGGATTTTACGACTTCAGGGTACAATTTACCACTGAGACCTAAGTTGCTTATGTAGGGCAGATTAAAACTCAACTATGAGGCACTTCTTAATCATTTCTTACTTTAAACTTTTACTTATTATGATCTATCACGTTTTTTATTTGTTGTAAAATATTTTTTCAAAATAGTAAGCCAGATGAACGGCCAGGTTCAAACAACTTAATCAACAAAGCAAGCTACAACTCTATGTGAAATTGAAGTGTATAACTTTAAGTCTTCGTAGTAAAACTAGAAATTTGAGTCTAATGCTTTAAATTTTTTTAGAGAAGGTAAAAACACATTTTTAAGCTAGGTGTAATTGAGGAGGGGTTTTATCTGTATAGTCAGGCTTATAACAGACCTTAAAGCTCAAATAAAAGCTATTCTTTAATCACCATAGAAGAAAAAAATCTTTCAAAAAAACTGTTAACGCAAAGTGGAGACGAATATTTAAGTTTTGGGTTTTATGTCTCCATGTTGATGGGCAGAACTAGAGCTGTACCTTTTAACGTTTATATTCTAACTTTAAAAAATAGTGCCTTTTACCCTAAACTTTTATTTATTAAAAAACTGTAGTTGCAAAGAAAATTTTTGAAATCTAGAGAACAAGTGGCTAGTAAATTTTTGAAAGGTTATTTTTGCAATAGCTAACTCTTGTTACTTCTACCATAAAGACGGTGATAAAATGTCCCTACCCTTTAAAGCTCTTGAAGAGGTCATTACAACATTATCTATAATTTAGATAGAAGGGCCATCTTTATTTAAATTAACGCTTGTAAGCCCCTTAAGAACTCAAATACAAGGCATCCCAAAAGATTCTATTAGTGTAAACAGATCCATTTTCCAACCAAGCAAAAGAGCTTTCAGAAAGCCATCTTTTCAGCAGTGCAGTAAAAAAATGTAACTCACCTCATGAATGTAATCCATTATGAGAGATAAAGATAAGTTTAAGCTAGAGTTTTAACCTCATGCTGCATAATTGTACCCTGAAAGCTGAGCATAAACTTTTGCAAGCAACTGAGCATCAATTAGCGCTCCGTGTGATGTTCTATCATTCAGCGATATATCAAAACGCTTGCATAATTCATCTAAAGATGCAGGTGACTTTGGAAACTTTTTTCTCGCAAGTGGTAATGTATCTAACACTCTGTTTGAAGAGATTAATTTGGCATTCAGTTTACCAAGTTCCATATTAAGGAATTCTACATCGAACTTAGCATTATGAATTACCAAAATGTCATTAGATATAAATCTAAGAAATTCAGGTGCAATCTCTGAAAATAATGGTTTATCTTTTAAGAATTCTTCACTGATGCCGTGAACCTTAAATGCCCCTTTGTCTATATGCCGTTCTGGATTGATGTACCAGTGGGATACTTTGCCTGTTGGAATACGGTTAATCAATTCCACACATCCTATTTCAATAATACGGTGACCAAACTTGACACTAAGACCAGTAGTTTCAGTATCAAGCACTATTTCACGTTGCTTAGAAAGTGCTACACTTAGAGTAGTTTTTACCGTTTTTTTTCTTTTTGCTACCAATTTTTGTGTAGCACCTTCAGATTTTATTTCGCCCTCTACTCCAGAGCATATAGGTACTTTGGTGTGTTGTCTTGTCACGTTTCTAAGGATAACTACTTTATCATCTAAAAATTTCTTACCATTGCCCTCTACATAAAGTGAAGTAAGATTTTTGAGTGCTATATCTCCTCCATAGTGATGGCGCCATACTCCAACAATGTTATTGTTTTCTACATTTAATGAAGTAAGTTTTGTGAAGCGTTTGCTGCCAATTAAAAATGCAAAACCTCTGTCTCCGATGTTATTATTACTTATTTCAAGCGAAGTGAGATTTATTAGATTGCCTAAACTTATGTATCCTGCACCTTGAAAACCAAGTTTATTATTCCTTAGAGTAAGCGAAGTAAGGTGTGTAAGTTTAGTTAATTCTTTTACATCTTTACTATCAATCTCTACATTTATTAAATTAAGCTCGTTAATGCCTTTTTTACTCTGTAGAAAATTTGCTAGTTCTCTTACATCAATTTTAGCATTTACATCTGATATTGTTAAAACTTTATCATGTACATATTCACTAAAGTTCACCTTACCCTCTATTACAACTATGTGAATATTTTAGCTGGCATTTTAGTAAATGTAAATTCTAGACTGGCTTTTTTACTACAGATGTTTGAATTTATAGATTATTGACATTTGTGCTCTTTTTTACTTTCAATCGATAATTAGCGTTAGCAGCACCCAAAGAAAGTATAAAAGGATTGAGACGATAACCATGTTCCTTGCAAGAATATCCTGGCCAGCCAATATTTTCAATAACGTCGTTACAATCTGTACTAAGCTCCTTGAATAAATTTTCTTTTATTGATTTAATCATTCTATTTAGCGGTCTTCTAATCTTGTACTCTAAATTGTGAATTTCTGAATTAAAACCCAAACGCTCTCCTAGTTGATTGATATTAAGGAACTTATATTTTTCTGCTGGCAATCCGCTTTTGAAATCCTGCCAAAACTGAGCTAATAACACATGCATAATATCAAGACGTGCTACTGAATGCTTACTGATAATTTGGATGTTATTTATGTAGATTGAGTTATTTATAATATGCAAATGCAGTATCTTAGGCTGAGATAGCTCAGTGGACGGAACGAGCGACATTTATTAACTTATTATATTAATAAACTTATTGTAGTATATTTTTAATAAAAAAGTAGAATCTTTTGGACGAATTTTGAAGTTACCGTGTATATATACTATACACACATCACAATGTATCTCTAAACTTCTGGTAATGTCAATCCTAACACTGGACCTCGGCAAACAAACGGGCTGGGCAATTCTAACAGATGAAATAATTGAAAGTGGAAGCAAAAGCTTTCATGGTAGCCGCTTCAGTGGAGGTGGAATGCGCTTTTTAAGTTTTCGCAATTGGATTAATTCTTTGAAACATGAGTTCACTGCAGTGTATTTTGAAGAAGTGAGAAGACATCTAGGAACTGATGCAGCCCATTGCTACGGTGGTTTTCTTGCTGTGCTCTCTGCTTGGTGTGAAGAACATCACGTACCATACAAAGGTGTTAATGTTAAAACTATAAAACGCTTTATAGCAGGCAAAGGTAATGCAAGTAAGAGTGAAGTTATTGAAGCTGTAAAGAAAAAAGGGGGTTCACCTAGAAATGATAATGAGGGGGATGCTTTAGCTTTGATGTTCTATGTTATGGATTTTAGTAAAGATATTAATAAGCTGAGAAATCCATAAAAAGTGGGTCCTTTCGGCCATACTGGCGGGTTTGGTGGGTCAGACCCCAGGCCTTCTTTAGCGTCAGAGATATTTTGAATATTAACTTTTTAATTATTAAGGATTTAAATTATATGAATTTAGCAATCCACTACTATCCTGTTGAAAACCTAGTTGAATATGATCGTAATCCACGTAAAAATGACGATGTGGTCAACAGAATGTGTGCTTCTATTCGAGAATTTGGCTTTCGTATTCCAATAGTTGCAAAAAGCGATGGCACTGTGGTTGATGGTCATTTAAGACTTAAAGCAGCAAGAAAACTTGGTATGGAAAGTATACCAGTGGTTTTAAGTGATAATTTAAATGAACCACAAACCAAAGCTTTTCGATTACTTGCCAATCAATCAGCTAACTGGGCAAAGTGGGATGATGATCTTTTGAAGGTGGAAATTCAAGAATTAGAAGATTTGCAGTTTGACCTAAAAATGACAGGATTTGAATTGGAAAAGGTTCAAAACTTTCTTGATGATTTAGATAGAGAAGAAGAAGATTTTTCTGACTTGGTTGGTGATGAAAAAAGGGTAGAAATAACAAAACCAGGGGATTTATGGATTTTAGGTGATCATCGAATCTATTGTGGTGATAGCTCTGTAGTTGAATCATATAAAGCGCTGTTAGATGATAAAATGGCAGACATTACTGTGTGTGATCCTCCATATAATGTTGATTATGGTGGTAGCCAAGATAAAAAAATATTAAACGATAATCAAGGTGAAAAGTATGAGCTTTTTCTCTATGACATCTGTTCCCATATTTTAGCATATACGAAAGGTGCAATTTACATCTGCATATCATCATCAGAGTTTTCAACTTTGCAAAAAGTATTTGAGGAAGCAGGAGGAAAATGGTCAACATTTATCATTTGGGCAAAGAATCATTTTACGCTAGGTAGATCTGATTATCAAAGACAATACGAAGCAATGCTCTATGGATGGAAAAGCGGTAATAAACGTGAGTGGCATGGAGGAAGAAATCAAAGTGATCTGTGGTTTTATGATAAGCCAACACACAATACACTGCATCCAACGATGAAGCCAGTAGAGCTAATGGAGAGAGCAATAGTAAACAGCAGCAGATCAGGAGATATAGTTCTTGATCCATTTAGCGGATCTGGCAGCACACTGATTGCATGTGAGAGAACAGGAAGAATTTGTAGGACAATAGAGTTAGATTCAAAATTTGTAGATGTAACCATAAAACGTTGGCAAGTATACACGGGAAGAGATGCAATTTTGCCGGTACTGGTAAAACTTTTGCAGAGATTCAAGAAGAAAATTCGTAGAAACAAGAGAGAGGAGAAAAAAAAGTGAAAATCACACAAACAGAATGGGCAAGAGAGATAGGAGTATCAAAGCAATATGTCTGTTATTTAGTAAAAAAAGGAATAGTTGAGTTGGAGGATGGTTTGATCAATAGAGAACAAGCAAATGAAGCGGTGGCAGCAATAAGAGATCCAAGTCAGCCACTGAGGAGGAAAAATCCAGAAAACGAAAATACAAGTAACCTTTCTACAATGTTGCTAAAAACGCGAATAAAAAATGAGATGGAACGTGGTAAACTGCTTGAGGCGAAAGCTAAGGCTGAGATAGGAGAACTTGTAGCAGTAGAGGAAGTAAAGCGCGATGCATTTAATGTAGCAAGAGTTGTACGTAATAATTTGCTTAATATTCCAAATAGAGTTTCAGCACTGCTTGCATCACTGAGTGACACTGAAAAGATTCATCAGACGCTAACCGAAGAGATTACAAACTCATTGCAAGAATTATCTAATATTAAGTTTTAAATAATGTCTGCTAACTTAAGTTTAGAATTAATAAAGTGTCTTATTAATCAACCAGAAGTGGATGTAAATGTTAGAGGATTAAATGGGAAAACCCCACTACATTATGCAGTAGAAATTAACGAGCTTAGTATGGTTGCTCTCTTACTAAATAGGAAAAATATTAATCCACTGATCACTGATGATAATGGTAAAAGTGCGCTGGATTGTGCAAGAGAAGAAATATTACAAGCACTAATCAATCACAAATACGGATCAGAGGAAGATAGTTTGCTTCACTTAGCTGCGATGTTGAATGAAGCAAATGCTGTAAGGTTTTTACTCAACAAAGGAGTTAATGTTAATGAGCAGAATGCTTTACTACATACACCGTTACATTTAGCGGCAGGAGCTGGGCATGAAGGGATAGTAGAAATTTTAATTAGAGAAGGAAATGCAGACAAGGACATTCTTGTTGCGAGAAATCATGCAGCAATGCATTATGCAGTAAACAACAAGAAGCTAGAAGTAGTAAAATTACTTTCAAATCTTGGTGCGAATGTCAATATAGCTGGTAGCGGCAGAAATGCAATGAAATTATCTTCTTTGCACGTAGCTATAAGTAGTAGTAATTACGACGAAAGGGACTTATGTTTAGATATTGTAAGATGCTTAATAAATGCTCCTAATGCTGTGGTCAATTTACAAGACTATGAAAATAAAACGCCACTACATTATGCTGAAAGACTTAAAACAGTAGAAGTTTTGCTAACCCGAGAAGATATAGATCCTTTAGTTAAGGATGATAATGGCAAGACACCATTTTGTTATGCAAAAGAAGCAAATAGATTAGATATAGTAAAGGTTTTAGCAAGTAATAGATACGGAGCTGATAAAAACAGTTTGCTTCATTTAGCTGCGAGAAAAGGATATGAAGACCTAATAGACGGTATTCTGGGTGAAGGAGTTGAAATAGATGCTGTAGATGAGAGTGGAAAAACGGGAATTTATGTTGCTGCAAAGCATGGTCACTTTAACATAGTAAAGTTGTTGCTAAAGAGAGGAGCAGATGCCACAGATGTTTTTCAGTATGCAATAATAACGAACAACGCAAAATTAATAAAATTACTGAGCAAAGAGAAGGAAATAGTGTTGTTTGGAAGACAGAAGAACTTTCCAACATTTCATGTTCTGAGTAATAAATATTTGGAAGAAAGGAAAATAGCAGACAAAAAAATAAAGAAATATATCAATATCGTCTGTGTCTCTATAACAGTATGTGCAATAGTGATAGTGGGAATTTACCCTAACGTTGTAGCTGCAGTAATGGTGGGAATAGTTGCACTCATAGCTGCAATAATGATGAGTAATTTAACTCAGAAGTACGTAGAAGAAGCGCTTGAAAAGAAAATGTTTACTGAACTCGAAAGTGAGAAAACAAGTGAGAGCGTAAGTCCTAATTTAAGTAATGTTGAAGTACCATCTAATGATGGTGAAGAGCTAGAGATATGATATACGCCACATCTTTTTCTGAAGGTTTAAGACCAGACCCGCAACTTAAAGTATCAGAGTGGGCGAATGAGTATCGAGTTTTAGCAGCAACTGCAGCATCAGAGCCAGGAAAATGGAGAACAGAAAGAACTCCTTATCTAAAGGAAATCATGGATTCACTATCTCCATCTTCTTCAGCGGAAAAAGTAGTATTCATGAAAGGAGCGCAGATTGGAGGAACAGAAGCTGGTAACAATTGGATAGGCTACATCATAGATCAAACACCAGGTCCAATGCTAGTAGTACAGCCAACAGTTGAAATGGGAAAGCGTTGGTCGAAGGGAAGATTTGCGCCGTTAATAGAGAGTACACCATGTTTAAAAAGTAAAGTAAAAGATCCAAGATCAAGAGATTCAGGGAATACTGTACAAAGTAAGGAATTTCCAGGTGGAATAGTAGTAATAACCGGAGCAAACAGCAGTGTAGGACTGAGATCTATGCCAGTAAAATATCTCTTTCTTGATGAAATAGATGCCTATCCAGGAGATTCAGGAGGAGAAGGAGATCCAGTACTGCTCAGTATTGCCCGAACTAATACATTTGCGCGGCGAAAGATTTTTTTAGTATCAACACCAACGATTCATGGAATAAGCAGAATTGAGAAAGAATTTGAAGCAACAGATAAGCAGTACTTTTTTGTACCATGTCCGTATTGTAATTACTATCAAGTTCTAAAATGGTCACAAATAAAATGGGAAAATAACGACTCAAGAACAGCACATTATGTCTGCACTGAATGTAGCGGCAAAATAGAAAATCATCAAAAAACAGAGATGCTAGAACATGGAGAATGGAGACCTACTAATCCAATAAAAGGTGAGAAAAAAGGATTTCATCTTTTAAGTCTTTATAGTCCAGTTGGCTGGTATAGTTGGAAACAAGCAGTAGAAGATTATCTGCATGCAAAGGAAAATGAGCAATTACTGAAAGTTTGGATAAATACCACTTTAGGAGAAACTTGGGTAGATAAAGGAGAAGTACCGGACTGGAAGCAATTATTTAACAGGAGAGAATTTTTTCCCGTAGGCACAGTACCAAAAGGCGAAGTAGTTCTCACAGCAGGTGTTGATGTCCAAAAAGATCGTTTAGAAGTAGAAGTTGTAGCATGGGGAAAAAGCCGTGAAAGTTGGTCAATAGACTACCGAGTATTTGAAGGAGATACAGGAGGTAGGGAAGTATGGGGAAAACTCTCTGAGCTCTTAAATCATCATTTTATCGGTGAAAATGGGCTTGAATACATGATAAGCATGATGGCGGTTGATGCAGGGTATGCAACACAAGAAGTATACAACTGGGTGAGAGGTCATCAAGGATCTGGAAGAGTAATGGCAGTGAAAGGTGTAAATAAAGCTCTAGTACCACTTAGCAGTCCAAGCAGAGTAGATATAACAGTTGGAGGGCAAAAGCTGAAAAGAGGAATAAAGCTCTGGCCAGTAGGAGTATCGATATTAAAGTCAGAGCTTTTTCAATTACTTAATGTTTTAAAAGAAGGTGAAGAAGCTCCAGCAGGATACTGTCATTTTCCTGAGTATGCACCTGAATATTTTAAGCAGCTAACAGCAGAGCAATTAGTCAGCAAGGTAGTAAAAGGATACACCAAACAGGAGTGGCAAAAGGTAAGAGAAAGAAATGAAGTGCTAGACTGCCGAATTTACGCAAGAGCAGCATCAATAGCACTGGGAATAGACAGATGGCCAGAGAGTAAATGGAATAGTTTAAGTGAAAAACCAGAAAGTAAAAAGCCTAAAAAAGTAAGACAGAGTAAGTGGTTGGAAAATGTATAACGAAGAGTATTTGTTTCAAGTTGAACAAGCAATAAAAAAACTGCAAAACGGAGAGCGAGTAGTATCAATTGCATATGATGACCATGTAGTTCGGTACGGGGAAGTTCAGATAAAAGATTTATTGAACTTAAGACAGCGAATTAAGGCTGAGTTAAAAGTTGTGGGCATGAAGCCAAAGAGAAAGATTATTTTTTCAACGAGTAAAGGAATTTTATAAATGCTACTAAAAACCTTCAAACAATTATTCTATAAGCCAAAAATCAAAAGTTCTGCTTGGAATGCAGCAGGCTCAGGGAGAAGGGTAATGTATTGGCAAGGAGAAACAGGAAGCATAAATAATTTACTTTCTCAGAGCCTTGAGCACTTACGTAGCCGCTCTCGTGACATGGTGAGAAAAAATCCATATGCAGCAAATATCATTGATAACATAGTGAGTAACTCTATTGGAACAGGAATAAAACCGCAATCAAAAGCAAGAGATGGAGAATTTCGAAAGAAAGTACAAGAATTATGGCTAAGATGGACAGATGAAGCAGACAGTAGTGGAGTAAGTGATTTTTATGGATTACAAGCTCTGGTATGTAGGAGCATGATAGAAGGTGGAGAGTGTTTTGTACGCCTCCGAAATCGTAAACTCGAAGATGGATTTTCTGTACCATTGCAACTTCAAGTATTGGAATCAGAGCATTTGGACAATAAGAGCAATCAAACACTAGCCAATGGTAATGTAATAAGAAACGGGATTGAGTTCAATAGACTTGGGCAAAGAGAAGCATATTACCTATTTAAAGAACACCCTGGTGAAAGCACGTTTGGAGAATCAGTGGGAGTGCCAGCAAATGATGTTTTACATATTTATAGACCACTAAGACCTGGCCAGATAAGAGGAGCACCATGGCTTTCGAGTATACTTCTGAAACTTTATGAGCTTGATCAATACGATGATGCAGAATTAGTAAGAAAAAAGACAGCAGCAATGTTTGCGGGATTTATTACGAGACTTGATCCTGAAGCAAATATTTTAGGAGAAGGTGAAGCGAATGAGCAAGGAGTAGCACTATCTGGCCTGGAACCTGGAACAATGCAGCTTTTAGACCCAGGTGAGGACATAAAATTTTCAGAACCATCAGATGTAGGAGGAAGCTATGAAGCATTCATGAGACAGCAACTGAGGGCAATAGCAATAGGCACAGGGATAACATACGAACAACTAACAGGAGATTTAACCGGTGTTAATTATTCATCAATCAGAGCAGGATTAATAGAGTTTCGTCGTAGATGCGCTATGCTGCAACATAACATTATGGTATTCCAATTTTGCAGACCAGTATGGAGTAGATGGCTAGAACTTGCCACTTTATCTGGAGAGCTTTCTACAACAGATAATCAAGTATTTAAAGATGTAAAATGGATACCACAGGGATTTGATTGGGTGGATCCACTGAAAGATCAGCAAGCACAGCAAATGGCAGTAAGGAATGGCTTCAAAAGTCGAGCAGAAGTAGTATCAGAAATGGGTTACGATGTAGAAGAAATTGACCAAGAAATAGCAGAAGATCAAAAGCGTGCTAATTCTTTTGGACTTTGTTTCGATTCTGATGTTAATCATAAAGTAGAATAAGGGGAGGAAGTGGTGTGGATAAATAAACCAGTAATGGTAGAGAGAAGAAGCTTTGAACTACTATCATTATATAACAGCAAACAACCTATCTTTAAGAACTTAAAGCATTTTCATATAAACCCAAAAGGAATAGCAATAATACGTATTTATGGAGTTTTGACAAAAAAAACAGAAGCTTTTGATCATATTTTAGATATGACTTCGTATGAAAATATTTATGAAGAGATAGAGAGCGCTTTAGAAGATAAAAGCATAGAGACGATTCTACTTGACATAGACAGCCCCGGAGGAGAAGTAAACGGTTTATTTGACCTAGCTGATTTTATTTATGAGGCAAGAAAGTCGGAAAAGAAAAAGATCGTAGCAATAGCAAATGATGATGCGTATTCTGCAGCGTATGCAATTGCATCAAGTGCTGAAAAAGTATTTGTAAGCAGAACATCTGGGGTAGGAAGCATAGGAGTAATAGCAAGTCACATTGATCAAAGTGGATTTGATGAAAAGCAAGGGATAAAATATACAACTGTTTTTGCAGGAAGTCGAAAAAACGATTTAAATCCGCATGAGCCAATAACATCAGAAAGTTTGGGAAGC
>NODE_13_length_21823_cov_83.061329
AAATACATTAAGTTTTTTTGTCATTAATCCACTGCAGAGATTGCGAAGATAAATAGATAGCTTCACTTTCATGATAAGGGGGCTGGTGGAGTTTGTCAAGCAAGTTTTTACATCTAATTTATAGCTCCCTGCATGATACCACGTATTATCTATACCAAGGTGTTCTTCTTGTAGATATTATACCAACAATCCACTATTTTTTTTATGTCTTGTGGTTTAGTTTCTGGACCTATACTGATTCTAATTGAACACTCTGCTTGCTCTTTTGTTGCCCCCATTGCAAGCAAAACATGGGAAGGCTCAACTTTTCCAGAAGAACATGCAGAACCATTACTAACTGCAATATGATTCAAGTCAAAATGCATGAGCTGCACATCACTCTTTACTCCTGGCATATAAATAAAACTTGTGTTTGGCAGCCTCTTAGAGTTTTTACCGAAGATTCTTATATCACTGGCAAGATTTAATAATTCACACTCTAATTGATCACGTAGCTCCTTTACTTCATCCATTTTTGATAGAAGGTCTGGAATATTTTGCAGTGCAGCAGAAAGGCCTGCAATCGCAACAATATTTTCCGTACCACCACGAAATCCCTTCTCTTGTCCACCACCTATTATAATAGGTTCTATCGCAAGTTCTTTATTGAATATTAAAACTCCACTGCCTGCTACACCGCCAAATTTATGGGCGGATAAAGTGAGTAAATCCACTCCTAAATCTTCCATATTAACTTTAATTTTTCCAACACTTTGAGCAGTGTCAGTGTGGCAAATTGCCCCAAATTTGTGTGCTATTTCAGCTATTTCCTTAACAGGCTGAATAACTCCTGTTTCGTTATTTGCCATCATAACTGAAACTATTGCTTTGTCTCCTTTAAGTTCGCTTAGAATTTTTTCTAGCTCTAAAAAGTCAACAATGCCCTCCTGATTAACGGGTATTATATATGGATTACATGCAGAATTAAGAATTGAAGGATGCTCTATAGCTGAAATTACATGCAGATAGCCTGCTATTCCTCTCATAACAAGGTTATTCGCTTCAGTCGCACCAGACGTAAAAACTATTTCTTTATCACTTGGAACACCAATAGCATCACGTATGTTATCTCTTGCATCCTGAAGAATCTTCCTCGCTTCTTGTCCTCTTTTATGTAGTGATGATGGATTGAGCGTTTGTTTTAACAAGACCTCAAATATACTTTTTTTTACATTCTCACTAATTGGAGCAGTTGCATTGTAATCAGCATATACGTAACCACTATTTTCTAAAGAGAATGGACTCATCTGTCACTTAAATAAGTTTACCATCAACTATAGCCATAACTATGTACGTTAGCTTTAACACGATAAAAAATTTATTGCAAAAACAGCGAAATTAATACATAATTAATAATTCATGTCATCAATACCTGTCAAGCAGGTTTTTATTAGGAGTTACCGTGGTAGAAGTTTTTTTGAATAATGCAATAAGAAAGATAGAAGGTGAATACCACCAAAGCAAAGATGCCAACGCGCCGGTTGTGCTGGTTTTACATCATCACCCTCAATATGGTGGTAATATGGGTAGTAAAATTGTACATGGTATATATACGTCTTTTATCGATAACAATTTTTCTGCATTGAAAATTAACTTTCGTGGTGTGGGAAAATCTACCGGAACTTTTGATAAGGGTATAGGAGAATTAACTGACGCTGCGGTAGCTATTGATTGGCTTCAGGAACATAATCCTAGCAACGTTCCAATTTGGATCGCTGGTTTTTCTTTTGGAGCATGGGTGGCTATGCAGCTAACAATGCGTCGCCCTGAGATAGTGGGCTTTATTGCTCTTTCTCTTCCGGTAACTAAGTACGATTTTTCTTTTCTTTCTCCCTGTCCAGTTTCTGGGCTTGTAATACAAAGCAGTAACGATACAATCTCAGAAGAAAGCGATGTAACAGAATTAGCAAAAAGGTTAATAAATTCAGTAAAAAGTGATCACATGAAATACCATATAATAGACGATACTAATCACTTTCTAAGGGATAAAGAAGAGGAAGTGACTCAAATCGTAGATGGTTATATAAAACTGCGCTTAAACAGTGCAACTATTTCTTCTCAAAAGGTCAAAAAAGAGGTAAGGGTAAAAGAATATGCCTAACCTTTACAAACAAGAGAAATGAGTGTAGTAATATAAATGAAAAGGTTTTGTTATGTTTAAAAAGCTATTATTTTTTGTTTTAGCTGTGTTTATGTTATCGGGGTGTTCCCTAAGTAAACAGCGTAAGTTAAAAAGTCCGTGTATAAAAAGCAATGAAAGCGTTTCATGCGAGCTGTACTCTGTTAATGGTCATTGGTTAGATAAGTATAAGGCATAGAAATTGTGCTATTTTTCCTATTCACAACTTCACTAATGATCGGTCTCTCAATTGGAAAATGCAGTCTGCCTTTTCTGCAAGGAGATGATTGTGTGTTACTATAAGCATAGAGCTGTTATTTTCCTTTACGTATGAATGTAGCAGTAAAAACACGTTAAAAGAATTTGTTGGATCTAAATTTCCTGTTGGCTCATCTGCAAGTAAAAGCTTTGGAGAGTTTACAATGCTTCTTGCAATTGCAATTCTCTGCCTTTCCCCACCCGAAACTTCAGATACCATGCTACTTGCTTTGTTTTCCAAACCAAATTTTTCCAACATTGCTTGCGAATTTTTTTTTGCTTCAGTTTTGCTTTTTCCTGCAATGAGTTGAGGAAGCATAATATTTTCCAACACCGATAACTCTTGTAACAAATAGTGAAATTGATAAACAAAACTAAGAAAATTTCTTCTTACATGGGTTTTATGCTTATTATTGGCTTGTGTGCAATTTATTCCATCTATCGTAACTATACCTGAAGTTGGCTTGTCCAACAAGCCTGCGATTTGCAATATAGTTGTTTTTCCTGCGCCTGAATTGCCAATCAGCGCTACTACTTGCCCTCTTGTGACACTTAGGTTGATGTCTTTTACAACAGCAGAATTATCCTTGAAGCTTTTATCTACAAAAGTTAGTTCTAGTGCTACATTACCACCCATGTTTAAAAGACCCAGAAGGCATCTAAATTTTGGAAACCGAAAAACTGTTACCACAACCACATTGAGACTTAGCAAGGGCATTCTTTATTTGAAAACCAGAACCACTGAGATCCTCAGTATAATCTACAACTGAGTTATTTAAAAATTTTGCTGAACAATTATCAACCATTAATACAGGATTGCCATTTTCATCATTAATTACTATATCTCTACCTTCTTTGCTAAAATTGGAGTGGCTTCTATAGTCCTCGCTTTCTTCATAGTCATCATCTTCGTCTTCGTCATCAAACTCATCATCGTAATCATCATCTTCATCATCCAAAGATAGATTTTTATTCATTTGATCCATAAGAAAATTGTATTTGAAGCCAGAACATCCACCGCCTGAAACTGCAACCCGCAAAACGGAACCCTTATCCCCTTCCTGCTCTGCAAGAGAGTGGATTTTTTTTAGTGCATTATCAGTTAAGTTGATGTTGTAATTTGTTGACATAGTAACCACCGTTTATTATTGATAATTTATTATAGTAGAAATTTTATATGTCAAACAATAATTTTCTATTAAATTATGCATGCTTTCCAAGCAAAACAAAAGGGAGATACTTCAAAGAGCCAGAAGATGAGAATCGCAGTTGCTTTCAGCGTGATAGGGACCGTATCATTCACTCTAATGCATTTAGAAAATTGGAGTACAAAACACAAGTTTTTATCAATTATGAGCACGACTACTATCGTACTCGGCTTACTCATAGCCTTGAAGTTGCACAAATTGCAAGGTCCATTGCGCGTAGACTTGGCTTAAATGAGGATATCACTGAATGCATAGCGCTCGCACATGATCTTGGTCATCCTCCATTTGGTCATGCAGGTGAAGATGCTCTAAAGAAATCAGTTCAAGATTTGAATCTTGATAATGAGAAGTATGAGTTTGATCATAATGTTCAAGCTATAAGGATTTTAACTTATCTTGAACAAAAACATGCTGATTTTGATGGTATGAATCTAAGTTGGGAGGTGATTGAAGGCGTTGCAAAGCATAACGGTCCCTTACTTGGTCAGAATGCGGAGTTTTCTACAAATAATCAGCTGTTATTAAAATATAATGAAAAATATGATCTAAAACTTGAGGAATTTTCAAGCATTGAAGCGCAAGTTGCTTCAATTGCCGATGATATTGCTTACAGTGTTCACGACCTTGATGATGCGCTTAGGGCAAATTTAGTAACTGTTGAAGACCTGTTTGATGTTCCTTTTATTGGAAAAATGTTCAGAGACGTAAAAGACATATATTCAGAATTGCCTCAGAACAAGCTTGTACATGAATCGTTGAGTAAAGCTATAGGGATTATGATAAGCGATGTTGTTTCTCAGACTGAGAAAAATATTGAAGATTACAAAATAAAAAGTGTAGAAGACGTAAGGGGCCTAAACAAAATGCTAGTTACATTTTCATCAGAAATTGCAAACGCTACAAAAGAGATGAAAAAATTCAATATGGAAAAGATATACAGAAGTTATAAACTAAATAGAACGATGAACAAAGCGAAACGCATAATACAGGAACTTTTTCAATGTTTTTATGAAAATCCAAGATTACTTCCTACAGAGTGGAGCAAACTCGCTTGTGAATCTCAGCGTTCAGTAATAATATGTGACTATATCTCAGGTATGACAGATAGATTTGCCATACACGAGCACAGAAGAATTTTTGATACCTCCTATGAAATGACTTCTTTCTAATGACAGATGATCACTTCATGTCAATTGCATTAAAGCTTGCAGAAAAAAATCTTGGAAATGTTGCACCAAATCCTGCTGTCGGGTGTGTTATTGTAAAGGATGGTACAATTATTAGTGAGGGATATACAGGAATCGGTGGACGTCCGCATGCAGAGGTAGTCGCTTTGCAAAACACTAAAGATTCAACTCAAGATGCAACTATGTATATCACGCTCGAGCCATGTTGCCACTTTGGAGTTACAGAACCTTGCACCGCAGGAATTATAAGAGCTGGAATAAAAAGGGTAGTAATTGCAACTATTGACCCAGATAGTAGAGTTTCAGGTAGAGGTATTAAAGTTCTAAAAGAAGCAGGAATTGAAGTTGAGCAAGGTATTATGCAAAAAGAGGCAGAAGAACTGAACATTGGCTTTTTTACCACTAAAGAATTATATAGACCATTTATAGCCTGTAAAATTGCGACAACTCTTGACGGAAAAATCGCAACATTTACAGGCGATAGCAAATGGATAACAAGTGAAGATACGAGAAATTGGGTACAGAAGCTCAGAGCAAAATATGACGCAATCATGATTGGCAGCAATACCCTTGTTAGTGACGATCCACTCTTAACTTGCAGGTTACCAGGGCTCGAAAATAGATCACCAATAAGGCTAATTATAGATAGCCAAGCAAAATTGCAGGAAGAGCACAATATTGCAAAGACTGCAGATAAAGTAATAACTTGGATAATCACAAATAAGGAAGTAGAGAAAAAAATAAAAAACATTAATTATTTGATAGTCAATTCAAATCACAAACCTCCTGTCATTCCAGATGTCACCCCAACACACTCTCCTGTCATTCCAACGCCTTCTCCTGTCATCCCAGTGCCCAGACACTGGGATCCAGAAAACTTCAAGCAATTGCATAATGAAAACTGGTCACGCGCTGGAATGACATCGGAACCTGATGTTATCGGCAAAGTCTGCCTAAAAGACATGGCATCAAAACTTGTTTCAGAAATTAGTATAACAAGATTATTAGTTGAAGGTGGAGGAGTGTTAATCACAGAGCTACTGAAGCATAGTTTAATCGACAGGCTGATAATCTGCCGTAGTGGTAAAATTCTAGGTAATGATGCCATCCCTTTTATAGGAGATTTAGGGATTCAATCTATTAACAAGTGCTATCAGTTCAAAAAAGCAAAGGTAATAGATTTTGATGAGGATGTAGCTGAGGTGTGGGATAGGCTATTGTAACTTTTACATATTCAGATGAAAGGAGAAAAGAAAGAGGTAAAAAATTTACCTCCTATACAATTTGTTATGCTGTTTTTGCTTGAAACTTATCTTCAAATATTTTCATAACTTCAGGTTTTTGTAGTTCAGATTTAAGATCGAGTGCTTCACCTTTCTCACCTTGAGGTCCTTTATCGCCAACTGGTCCTTTTTCACCAATCGCATTCATTTGCTGATATGAAACATAAGCTGCTGCAGCAAAATATATAGCGGCAACAAATAGAACTGCAATTCCAGCAGGGCTAGCAACAAGTGCTAAAGATACAGGTCCAGCGATTACTTTAGTGGCAATTAATATTGCTGTTATTGCTCCCGCTAAAGATGCAGTTGCAACTATACCTTCAATACCCATTTTTGTTATATGTGCAGTGTTTTCCCACTTCCATATGTTTTGATCTTTGTCTTTCAGCATAACAATTCCCTAAAATAAGATTAATAAAAGATTAAATATATGTTAATAGATGCATGTTAATCAAGCCATTTTTTACATTTATTTTAAGTGTATATTTCAAGCTGCTTTCTACACTGTTACCAATTGTATATAATTAACTATGAAACATGGTTGGCTGAATCTCGATAAACCAATAGGAATGAGTTCTGCACAAGCTGTAACCCAAGTTAAAAAAATCTTTGGAATTAAGAAAGCTGGTCATCTGGGAACACTTGATCCTTTAGCTTCAGGTATATTGCCAATTGCTCTTGGCGAGGCAACAAAAACTATACCGTATTTATCTTGTGACTTAAAGGCATACGATTTTACAATAAAATGGGGTGAACAAAGAACAACGGATGATTTGGGTGGTGATATCATTAGAACTAGCGATATAAAACCCGAATATAATCAAATAAATTGTGCAATTGAAAATTTTATTGGTGAGATCAAGCAGACTCCTCCTCAATTTTCAGCAATAAAAATCAAAGGAGCAAGGGCATACAAATTGGCAAGAAGTGGGCAAAAGGTGAATATAAAGCCCCGACAAGTCAAAATACATGAACTGAAATTGATATCTGTGGACACCATAAATAATAGTGCAAATTTTTCTATGATGTGCGGTAGTGGTGTATATGTAAGATCAATTGCTCGTGATCTTGGAGTTGCATTAAATTGTTTGGGACACATTACAAAATTAAGGAGAACTATGGTAGGTGACTTCAGAGAAAATGAATCAGTGACAATTGAACAGCTCGCTGAAAGAAACACAATAACTTACTCTCCGATAACAAAAGGTGATACTGGAGTAATAGAAGGTACAGGGAGTAATGCAAAAAGTTTCATCATTCCCATTGAATCGGCTTTAAGATCGATGTTCAAAGTTGAAATTTCCCCAGAAGATGCGGGGAAAATCAGAAAAGGTCAGGAAATTGTATTAAATAACTTGCGTAATTTAAAGAATTATGATATTTGTTGTACAATAGTGGGTAGTGTACCTATTGCAATCTGCAGTTTTATTTATGGTTGTGTGAAACCTATTCGTGTTTTTAATATTTAAAATGAGGTTTAGATGTCGATAACATCCGAAAAGAAAAAGAGTTTGATAAATATATATGCAATCAAAGAAGATGATACAGGTTCATCTTTTGTACAATGTGCAATTTTGACCGAGAGAATCAGTAACTTAACTGAGCATTTTAAAGTGCACAAGCATGACCATCACTCTAAGCGTGGTTTACTTATATTGATAGGTAGAAGACGCAAGCACTTAAATTATATAAAGCGTAAATTTGGTAATGAAGCCTACCAGGAATTAATAGAGAAGTTAGGCATTAGAAAATAATCGAGGAATTTAGTATGTTTAAAATTATAAAAAAATCTATAGAGTGGGGTGGTTGTGCCTTATCTTTAGAAACAGGAAAAATAGCACGCCAAGCTCATGGTTCAGTAGTTGTAAATTACGGTGGTACTTCTGTTTTAGTAACTGTTGTACATAAAAAGAAGGAAGAAAGCGTTGATTTCCTACCTTTAAATGTGCAGTTTATCGCAAAAAGCTATGCCATGGGTAAGATCCCTGGTGGTTTTTTTAAAAGAGAAGGCAAGCCATCTGATAGAGAAACTTTAATCTCAAGAGTAATAGATAGGAGTGTAAGGCCACTCTTTCCAGAAGGATTTCATGATGAAATTAGTGTGGTGTGTAATCTATTAACTTATGATACAGTCAATCCTCCTGAAGTGCCAGCATTGATTGGTGCTGTTGCAGCTCTTGCGGTTTCTGGTGTTCCTTTTCACTTTACTATAGCTGGAGTGATAGTTGGTTGTGATGAAAATAATAACTATATACTCAACCCTTCTGTTCAAGAGATGAAAGCAAGCAGCTTGGATCTGTTTTTGTCTGGTGATGAAAATTCGATTTTAATGGTTGAGTCAGAAGTGAAAGAGCTCTCTGAAGAAAATGTTTTTAATGCAATAAAATTTGGCCATGAACACCTTAAACCTGTCATTAAGCTCATAAAAGAGTTTGCTGATACAGTTGGCAATAAGCCTGAAAGCTTTGCTCCTGTTGATACATCAGATATAACACAAGAGCTCGAAAAATACGGTAAAGATTTTGAAAAAGCATATTCGCAAACAGTAAAACAAGAGCGAGTTCAAGCTCTAGAAGCGGTCAGAGAGAATATATTGAATACTCTTAAAGAGACTGGAAAAGATGAAAAGTTAATTACGTATGCAGTAAAAAACTTTGAAAGATCTTTAGTACGTGAAATAATTAGGAAGAAAGGTGTAAGGATAGACGGTCGTAAGCATGATGAGATACGTCAGATAGAAGTTGAAGTTGATATTCTGTCCAGAACTCACGGTTCTGCGCTGTTTACAAGAGGCAACACTCAGGCATTGGTTGTTACTGCTCTTGGTACTACTCAAGATGAGCAAATTGTGGATGATATTGAAGGAGATAGACGTGAGCATTTCATGCTGCATTATAATTTCCCTCCATTTGCTGTTGGAGAGGCTTCTGCTATACGTGCACCAGGAAGGAGAGAAATCGGTCATGGTAAACTTGCTTGGAAAGCAATTCATCCTGTTTTACCTGATAAATCTGAATTCCCTTATACAATAAGAGTAGTATCTGAAATTATGGAATCTGATGGTTCTTCTTCTATGGCAACAGTTTGCGGGACTTCTCTTGCTTTAATGGATACGGGTGTACCAATAAAGGCCCCTGTTGCTGGAATTGCTATGGGCCTTATTAAAGATAAAGACGAGTATGTAATACTTTCCGATATATTGGGTGATGAAGATTATCTTGGTGATATGGACTTTAAAGTAGCAGGAACTAGTGAAGGGGTTACGGCGTTACAAATGGACATGAAAATTTCTGGTATAAGCTTTGAAATTGTTGAAAAATCTTTAGAACAGGCAAAAGCTGGAAGATTACATATTTTAGAAAAAATGAATGCAGTGATTTCAGAACACAGTGATGACGTCAAAGACCATGCACCAAGGATGTTATCATTTTACATAGATAAAGACAAAATTTCTGCAGCTATTGGTGCTAAAGGAAAAAATATACGTAGTGTGTGTGAGAGAAGTAATGCAAAAATTGAAATAGGAGATGATGGTAAAGTTTCTGTTTTTGCCACGAGTGGCACTGAAGCTGAAATTGCAAAGAGTATGATGATTGATTCAATAACAGAACTAGAACAAGGTTCTATAGTTGATGTCAAAGTTGTAAAAATAGAGAAGTCTATTGTAGAGCTTGAATTTCTTAATGGCAGAAAAGGAAAAATGCACATAAGTGAAGTAGCTAATGAACACATAGATTCTATAGAAAGCATACTCAAACAAGGTGATACTTTCAAAGCACTAGTAATTGATTTCGAAAAAGGTGGATGTCCAAAGTTGTCAAGACGTCGAGTTGATCAAGAGACGGGAGAGTTTTTTGAAGGTGAGCTTTACAATGAGGAAAGGAAAGATGGTCCAAATGACAGAGATAATTATTACAATAATTCATTTTATAGAAAACCTGGAGGAAGTTACCATAAGAAGCCTTCTCGTCCTCGTTCTGGTTTCAGCAACAGAAATAGGCCGAAATTTGGTAATAATGATTCATCATCAGGCTTTTATTAAGAGTAAACTTCTTGCGTTACCTCTTGTCATCCAAGTAGCTTGACTACTTGGACCAGAGACTTTTTCAAATTGGTAGATAATAGAAATAATTTGTGTTAACTAGCTAAAGATCTTAGGTTTGCCAACACTCCGCTACGTGTTAGCGGCTGAGATACCGCGAATGAATCGCGGTATGACGTAGGGCTGCACTAGCTATATAGGATTACCACGATGGATTTTTAAGATCATTTACGGCCTTCTTAATATCTTCAGCCTTGAATATCGCCGATCCCGCAACTAAAATATCAGCACCTGCTTTTATTATATCAGCTGCGTTAGAAAAGTTAATTCCACCATCTACTGAAATTTGTGTTTTAAGATTATGCTCCTGTATCATTTTTTTTATAGTAGATATCTTGTTCAACTGTGAATGAATAAATTCCTGCCCTCCAAAGCCAGGGTTGACTGTCATAATCAGCACAATATCTAGCTCATGTATTATATATTCAAGCACACTTGGGGAAGTTGAAGGAACAATTGAGACTCCAGCTTGAATCGGTTTTTTTGCGTCGTTTACATTTTTGTATGACTTTATCTTTCCTATCAACCTCTCAAGGTGTATCTCTGCTTCTGCATGTACAGTGATAATATCAGCACCAGCATTTATAAAGCTTTCAATGTGGTTACCAGGAGATTTGACCATTAAATGCACATCAAAAGGAAGATTGCTATATTTACGTATTGCAGAGACAACGCTAGGGCCAATTGTAATATTTGGAACGAAATTCCCATCCATAACGTCTATGTGTATGTAATCTACACCTAAATCGCTAATTTTTCTTACTTCTTCTCCTAATTTTGCAAAGTCTGCTGAAAGTATAGAAGGTGCAATTTTAATACTCATGAGCTGTTTTTTACTAAAAAATAACTTATTTTTAAAACTCTGTCACCCTAATACTATTTGCATCATCTGAGTAGTTATAGGAACTGGATACCAATATCGGCGATGGTTTATGCCTATTTAACTAGATCTTAAATTAGATAAAAAAAGGTAGTCTTGATAAAACTTATTTACAACAAGTTTTTTTACATTTGGATTTTCTGTTTGTTCTTTTTTGTACCCTAATTTATAGCTTATTGAATCCTTATATGAACTGATCATTTTGTATGCTTTGTTCATCTCTCTAGGAAAGATGCCATTAGCAATTACGACGCATAACCCTGTAGCTGCTGCAAAAGCTAGAGTGGTAAATGCTAGACTTTGTAAAAAATTCCTTCCACTAATTTTTTTTTCCTGTATATTAGCAGAGTGCGATTTGTTTGATGCTTCTTCTAGATGTTCATGCCATATATGATTGCAGTTTGTACACTTTACCTTTCTTCCAAACGCACCAATTTGCTCAGAAGATACTAAGTAAGTTTTAGTACAACTATTACATTGTATTTTCATAGCACTTACATATAAAGTAGTAACAAGCTCAAATAGTACAGAGCCATAAATTTAATATTAATATATATAACAAATGGAAGGTTTGCAACTAAAAAAAACACAAAGTGAGATAGAAAATATTTGGAAAAATAGAGAAAAATTTAATGACTGTAACCTAAAGGAAACAGCAAGAATAGCAATTAAAGAGGTAATAGAGCTCCTTGATAGTGGCAAAATTAGAGTAGCAGAAAAGCTATCAAGTGGAGAATGGGTAGTACATAAGTGGATAAAGCAGGCAATATTATTACATTTTCTCACTGAAGAAAACAAAATAATAGACAATACCAATTGCTGGTTTGACAAGATCGGTAACAAATTTAGTGAATGGAATGAGGAGAAATTTCGCCAGTTAAAAATTAGAGCAGTTCCTGGGTGTTTTGTCCGCCGATCTGCTTATATAGGTACAAATGTTGTTCTAATGCCAAGTTTTATCAACGTTGGTGCATATGTTGATTCAGGAACAATGATAGATACCTGGTCAACGATTGGTAGCTGTGCGCAAATAGGAAAAAACTGCCATATTTCCGGTGGAGTGGGAATAGGTGGAGTCCTTGAGCCTATTCAAGCTTCACCTGTCATTATAGAAGATAATTGCTTTATTGGAGCACGTAGCGAGGTAGCCGAGGGTGTGGTAGTGAGAGAAGGATCAGTTCTTGGCATGGGTGTGTTTATTGGAGCGTCAACAAAGATTATTGATAGAGAAACTAGCGAGGTATTTTATGGCGAAGTGCCACCTTATTCTGTAGTGATACCAGGGTCTATTCCATCTAAAAATAACATTTCAACCTATTGTGCAGTTATAGTAAAAAAAGTGGATAAAAAGACGAGATCGAAAGTCTCTATAAATGAAATATTGAGGGATTAAACTATCTCACTGCTTGTCGTCACTTTTTTTATCATTATTACTAACCACAGTAATGGCATACGCACATAACTCTGAGAAAGAGACTCCATTTTCTTGAGATAGTTTATATAATTTTTGTAGACTTTCTTTTACTTTATTAGGGATATTCCCTCCACGTTCTTTTACAAGCCAGGAATCTTGATGATGAATTGGATGAGCATCACTCTTTGGATTTCCTATGTATATTGCAAAAGGTGAACTTTGCCCTTTGAAGTCACATTGTACAGTAAATTTTTTTATAGATTCGGCCATTTAAAGACCTCTACTTTTCTTTTTGGTCGATTTTATAGCAGGTGGAAGAGGTGGTTTCTTTATAAAATCTTGTCTATTGACAACACTTTCTTTACCTTCCAAAGCTCGGCGAACATCAGCTCTGCTTAATTGCGACTCTTTTGCTACCTTCATTCCATGCTTTGCCATAATATTAGCATATGCTAGTACTTTTTTTACCAATGCTAGATCACCATCTAGCATTTGAACTAGCACTTGAAACACTTCCGCTAAAGTTAGCCCATCAGCATTTATAACCTTGTTTTCTATAAAATTGACAGCTTCTTCAAATTTGTATTCAATACTATCATCTTGAGGTATAAGGGCAACATAATCGGTGTTTTTGCCGTCCATAACTGAAGCACTATTAATCACAAACTTGAGTTTATACTATATATATAAATACTCTACTATTTTATATTATGGCACGCTATAGTTAAACATTTATTAATAACATGCTCACTTATATACACGAATTAATTGACAAAAGTCAAGGATCAATATCCATCAGTGATTTCATAAATGCCGTTTTGTACCATGAAAAATATGGCTATTATACGAGTAGATTACCACTTGGTAAGGATGGTGATTTTACTACTGCACCTGAGATCAGCCAATTATTTGGTGAAGTAATTGCAGTTTGGATAATGCATACATGGGAAAAATTAGGAAAGCCATCAAAATTTTCTCTAGTTGAACTTGGGCCAGGCAAAGGAACACTGATTCACGATATAATAAGAGTCACTAGAAAATACAGCAGCTTTTTTAATTCAATGTTGATCCACTTAGTTGAAATAAGCCCTACTTTACGGAAGATACAAAAGGAAAAATTAAAAGGCTTAGGTGTTAATTGGCACAAAGATATTGACAACCTACCAGAACAACCAACCATTTTTTTAGCAAATGAGTTCTTTGATGCTCTTCCGATAGATCAGTTTGTATATCGTGATGAGGGGTGGTATGAAAATAGGGTGACAAAACAAGATGATGGCAGTCTCTTGGTGTTATGCCAGTGTGTAGTGCCCCTTCCTCGTCATCCCAGTGCCCCCTCTTTGTCATCCCAGTGCGTGACACTGGGATCCAGCAAAATTGATTATAAACAAGCGCACTATGCAACATTTTCGATCAAAAAACTGGACTCCAGTGTCAGTTACTTTCATGGCACCATCTGCAAGTCGTGCAGTTGTATACCAAGCGCTAGAATGACAAATGGAAAACTTTTTAATGGTGCAGTGGTGGAAATATGTTCGACTGGGGTTGAAATATTAAAAAAACTTGAGAAGAAGATACATAATAATAAAGGAGCTGCTTTGATTATAGATTACGGTTATGTATACCCCACGTATAAGAGCACTTTGCAATCGATAAAACAACATAAGTATGCTAATTTTCTTGAGAATGTTGGTAATAGTGATATTACTGCACTTGTGAACTTTCAAGCATTAAAAGATTCATTAAAACACGTAGATTGCGAGATTTTAACTCAAAGAGAATTTTTGTATCTTTTTGGCATAAAAGAAAGAACCCAGGCTTTAATGAAAAGCGCAAATGATGAACAAAAGAATAGGATCTTTAGTGAATTCTTAAGGTTGACTGAAAATATGGGCACTCTTTTTAAAGCAATGCTATTGATAGCATAGCTAAAGTAATTTATGTTATTGGGTAAGTTAAAAATATGATATAAATGAGATAGGAGGGAGCTACTCACTATAGGAATAGAGTTGTGCGCGCGACCGAGGGTTTTATACCATTCTAGAAGTGATATGCGGAAAAGGGGGGATTCGAACCCCCGACATATTTTCATATGTGCACGCTTTCCAAGCGTGTGCTTTAGACCACTCAGCCACCTTTCCATGCTTATTCATAATATTGAAAATTGTACTGCTAAACAATATAAAAACCTGGTATATATGGTTCACCACGAAAATTCACAGTGTTGTTAAACTTGCTTCTGCAAGTTGGAAATGTTTTATTGCAACCTGCGAGTATTGAATATTTGTCTCCAGCAAAAATTTGGTATGGAGGCGAAGTAAACAACGTAACTACTTTATTTTTATATTCTTTTACTACACCTTCAAATGCTGTTGAGCCAAAGAATTTTACTACTCCGTGCTTATAATATTCATCACTCTCAGTTAAATTCATGTCTTCAAATCTTCTTTCGTCTATTACTTTAGTGATTGTACTTATTTCACTAAATTTTTTAGTATCGGCTTTGCATTTATCATCGCAAAATTGTGCTCTGCATGCAGGAGAGTATAATTCTGCTATGCTTCTCTCAAGCTTTGCTGAGAGCCCTCTAATTTCAACAATAAATCTTCCACTACTTAATGTCACTTTACCAAAAGTTCCTGAATGTAGATTCATTGTTCCCTGGGTCAAGTCTTTATAATTCACAAGAAATATTTCAATATTTGCAAAGTCGTACTTTCCTGATAAAACATCTTCTTCTTTAATATCACCACTATTTAATATCCCTTCAATTTCTAGATTATCAGTTTTTAAATCGCTGTTTAATATTATACTACTGGCTGTAAATCCACTTGAAGATTTATAGAGTATATTATCAATATTTAAATCTTCATCATAGTCAGTGAATCCCATTACTTCTCCACCTGCGAGCGTTAATTTCCAGCACGTAGCGATGGTAAGTAATTCTTGAGCTAAATGATTTTTTAATGTAGTTTGCATAGTTGCCTCCTGTTTAATTGATTGAATTTGAAAGTAGCTATACGGCTAGTCAGTGTGTTCTTTTCCCGTCATCTGAGTAGCTATAGAGTGTCATCCCAGTTAACCATAGGGTGTCATTCCAGTAACCATAGGGTGTCATCCGAGTAGCTGACACTGGGATCTAATTTTACCTGACTATGTTATCATATAAATCTATCCAACTTAGATTTTCCTTTTCGATCAAATCAACCTTCCATTTTCTTTTCCAACTTTTTAAAAGTTTTTCTCTATTAAAAGCTGAATTTATATCTTGAAATTCTTCGAAATAAACTAATTTTTGCACATTGTATTTTGATGTAAAGCCAGAAATAACTTTACTCTTATGTTCCCAGATTCGTTTAATCAGATTTGATGTTATACCTGTATATAAAGTTCGATTATTCTTGCTTGCAAGTATGTAAACGTAATAATTTTGCATATAACTTAGATCCCAGTGTTACGCACTGGGATGACAGGAGAGAGGACACCATATGTTTATTTGATCAACAAATAAACACTAATAAATAAGATACACACCACATTAAATTGTGGTGTGTACTGGTTGATTAGAAAGAAAACTTCACACCAGTAAGTAGAAGAATTCCTTGGTTAGAAGGTGCCTCTTCGTTACTACCTACTTTTGTAATCTTATAATTTGCGTTTTGTTTCTCGTTAGTCATAAAATAATGGAGAGCTGCGTAAGGAACAAATTTGCTCTTACTGCAAGCAGGAGAAAGATCATATTGAACGCCAAGTGCACCATCATGAAGCATATCTCCATCATTCATTCTACTGCCAAAGTATGTCAAGCTTGTGTAGACATTCTCATATTGATAACCAGCCCCTGCAGTCCAATACATGGTATTGTTATCGAATTGAGCTAAGCCTACAATTCTTTTATACTCTTCATTGTCCTTACTTTGATCTTGAGGATCCTCTTTAGGAATTTGTTTATAGTCATTATTAGCATCTTTGATTTTAATATCCTTTGGTTGACTAGATTTGCCCAAATATGCAAAAGAAGCAGCAAATTTTACGCCTTGATCTTCATTAATCTTATAATTAGCGCTTACACCCAAATTAACACCCATAAGGTCATTGTACTCTACAAATTCCCTATAAAGATGCTTATCTTCACTTCGTTTTTTCGCTTGACCATACTCACCAACTGCAGAAGTTTTAACTTTTATGTTATGTTTACTAAAGTCATATTCATATGATGCACCAGCACTTACTATATGCTCGTAGTCTGGACCTATATGTCTTACATCACCATTATCCTCCTTTACAGTAAACAAACTACTATCATAACGAGGTGAGTAGCTGACACCAAATCTTGCACCCATATAGTTTGGTGAGTAGTAAGCAACTCTAAACGGCAGTGTAGTCATAACGCCTTTGTTATATTTCCCTGCCATGCGGAAAGAGAATTTTTCACTTTCACTCGAAAAACTTTCAGTGTAAAGACGTGGTGTTACATAAAATGGGAAGCTTGCAGCGCTTCCTTCTAAGTTCACTTTTCTGAACCAGTCACTATCTGCAGCTCCATTAACAGTTGCAATTCTCGTTGCATCAAGTCTCATCAGAGCCTCAGGACCAAATTGGTAACCAAGCTTCACGTCACCATATTTTGAGTTAACAAACACATGCGCACTTCTGCCTTTTGTAGCATAAACACCCTGTGAAGCTCCCTTACCTTCGGTCACTGGAACATGAAACTGCACGTCAGCACCATAAAGAAGACCTAAATCTTCATTTTTATTTTCTGCTCTGAGGTGTAATATCGCATCTGCAATCATACCCATATTATCGCTATAATCACCGATATTTCCTATTCCACTAGGGAATACTGGATTTGCTCCTTTTACTGTATCCTTAGCATCTGCATAATAATTTATAGATCTGTTTGGCATAACGTTGTAGGGTTTATAATCTTCACCACTTGGCCCTGCTTTACCATAACCTTGAGCATCAACAACACCACCGAAAGTTATTCTTAAGCCATCTTTTCCTTGGTTAGTGTCGATAATATCAACTCCACCAACTGAAACAACAGGATTTGCCTTAACTTTTTCCTCTGTATTTTTGTTAATAATTTTTACATCCTTCTTTACATCTTTAGCTTTAATTTTAGCATTCTTAGTTTTAGAAACCTTAGTTTTAGAAACTTTACCTTTTTCTATATTAGAATTCTTAGCATTTAGAGCTTTCGCTTTTGAATCCTCTATAAGCTTTGCTTTTTTCTCATTTGCTAGCCTGATCTCCTCTTTTTTCTTAAGCTCTTCAGCTTTTTTTCTTGGATCAGCATTACATATTCTGTCCATCTTTTCTTTTAGTTTTTTATTTGATGTTTTCATAACTTCTGTTTTTCCAGAAGTTTTTGTGCTCTCTTGTTTTTTTATTTCCTTCATACTCTCATCAGGAAAGTCAGCTGCAAAACTGTTGAAAGAACATAAAGCTAATAAAGAAACTAGAGCAGTTCTAGTATAAATAGATTTTTTCATGAAGTGCCCCCAAAAAATTTCGAAACCATTGTCTTAAATGTAAATAATATAAAAATGTTGAAAATTCAACTTAAAGCAACCTTATAACGAAAATAAAAGTAAAATGCAATACCTTAAAAGCAACTTCCTTAATACGCTCAACGTGTATATTAACCAAATTTAGTACAGAGGTTCGCTTGCTAGTGCATTATAACTCTACTATTTATTCTATGGAAGTAAAATTTTTTTATTCTAATAATAGTTATAGCTATGTTAAAAAAATAAATAAAAACACTATTGACAATAGTATCAATCTATATTATAGTTAAATAAGGTTGTTTAGTTTTAAATAGATTTATGGATTTTAGTTTTTTACGCAATTGGTTTAGTACCACAAGTACTGGTGCAAGTAGTATAGATTCACAATTAGAACAATCAAGCTCTATTTTAGCAGATGACAGCAAATGTAAGATAGATGATGAATTTATCAATCCTGCTGACCCAAATGAGCCACGTTCTTTACCTTCTGATTACCAAATAGATGAAAGTATTATAGGAATTGCAGGGTTTGATAGAGAGAAATTATTAAAAATGAGTAATTTCTGTAAAAGAAGCTATGGTGATGACGGCAATAAGTTAAGTGAAAAAAGATGCAACACCTTAGCTGAAGAAGTATACAAAACTGGATTTGAAGTTACTACGGAAGGTTATGAAATTATTCCATTTAGTAATAGTTTTGAGGAAGATGCTGGTCATGTTTTCATAAAAGGTAAAGAAATAACGGTAGCTTACCACGGTACTCGTGGCTTCAATGATGGAATCACTGATGCAAATGTACTTTTTACTACTTCAGAGCTTTTACCTGAAGGTGGAAGAATGCATAGAGGGTTTTATAATTCATTTACGGATTCATGGCCTAATCTTTATGGCATTTTGAAATCTTATGCTGAAAAACAAGAATCAGAAATCAAAGATTTTAAAATCAATCTCACAGGTCACAGTATGGGAGGAGCTATTGCTAAGATAGCTGCTTTATGCCTCAATAAAACAGAAGGTGCTGAAAATGTTCATGTTGCAACTTTTGGCGATCCAAGAGTTTTTGATCTTACTGCTAGTGAATTTTATAATGACGTTCTTCAAGAAAAAACCATAAGGGTCACTCACCATCAGCGAGATCCAGTGCCAGCATTATGCCCTGGTTCGTTTGGTTATGCCCATGCAGGCGCACAATTAAGAGTACCAACACCAGGAAGATATTCTGGTCTAGTAAGTCATTTTCATGGACTGGATGGTTATCATGAAGCTATTAAAATAATGGATGAAGATGATTTCCAATCAAACAATAACGTTTCTCTCTTTTACTACCCTTTGAGAATATTAAGCCGAATTAACTCTGCAGTTTTAGGTAATGCTCAATATTATGCTGAAAATTAGGGGGTTATATTTTAGGTGGATCAAACTTCTTTGAGAAAGTGAAAAAAGAATACCAAAATGATAAATTTGAAGTATTGGAAGTTGAGCAAATAGCACATGAAAATTCCTCATCTATTGCAATGGGTGGATAGCTGCCATTATGGAGCAATTGTTAGATTGCTCCATAATATCTATTTATTTAAATTCTATAAAAGTTTCCACCACAACCATTCCTCTTTAAATTTTTTTAGATGTTCTTTTTTTTCGCACTCTAAAAGCAGCTCTTCCACGCTTTTGTTGTAGCTTTCAGTAGTAATCCTTCCCTGATGATGCATGAACCTCAAGTAAATCAAATAAGTGTTAATCACATCTGTTTCACAATAATCTCGAATCTCTTGTATCTTGCCGCTATCATATAAGCCCATAACTTGTGACCCATCAACTCCAATCTTACCAGGAAGATTAAATGCTGCACAAACTTCGTTCATTTTTACTCTCGCAGAGGCTCCAAAATCAGAGAGAGATTCAAGCAAATCACAATGCCAATCACTACTATATCTCTGATTGTAACTATTCCACTTATCACCAGCTTTATGAAAGTATTCTGCTTGAATGCCATGAACCATAGCACGATACTTCAGCACTGGTATATCAAAAGTGCGTCCGTTGAACGAAACTAATCTTGGCTTTTTCTCTGATATGTAGTTAAAAAATCCTTTTACTAGCTCTTTTTCACTGGAATTTAGTGTGCCTCCAGATCTTATTTTTTGCAGTGTAAACACTTCGTAACCGCTCTGATAGCTTATATTACAAAGTAAAAAACTAATAACTACAATTTGGTGAAAAGGCTGGCGCAGAAAAGAGTTTTGCCCGTTTGTTATTTCGAGATGATATTTTGTTAATGCATCCCTCTTCTCTTCTACACTACTATTGTCACTAATATTGAGTAAATTCTTGCAGGAATTTACATCTGGTATAGTTTCAATATCAAATACCAATAAAGAATTAAGCATTGCCTATATACTCCTCCGGACGGTCTATCCAAGGTCGCACTTTTACAAACAAAAAGAGATGAACTTTGTACTCAAATAATTTTTCTAGTTCAGCACGCGCTTCGATATTAATTTTTTTAATATTACTGCCATCTTTCCCTAGCACTATTTTTTTATGACTATCTTTTAACACAAATATGATCTGTTTTATGACTAAACTCTTATCTTTTTTTTCCTCAAATTGTTCAGTTATAACAGCAGTAGAGTATGGCAATTCTTCACGCAGGTTCAAGAATAATTTTTCTCTCGTAATTTCTGCTGATAAAAAATCTGCTGAGGAATCGGTTATTTGATCTTCTTCATAAAACCAGGGGCTCACCGGTGCAACTTCAGACAAGTAATTCATCAAATCAGAAAGTCCATCATTCTTTAATGCTGATATCGTAAACACCTTTTCAAATTTATAAAGCAAATTCAGATGCTCATGAGCCATCTTGAGTTCTGGCCTTTTTACCAAATCAGTTTTATTGATAACCAAAATGCATCTGCCTTTTGTGCGCTGCAGCCGCATAAATATAGTCTTAATTCTTTCTATGTTTTTCAAATAATTGCTTACATCAACAAGCAACAAAGTGATGTCATCACCCTTGATTGCTGACCATGCAGATTTGACCAAAGCTTTCTCAAGTTTTGTTTCTGCTGAAAATATTCCCGGAGAATCAGTAAAGACAATTTGTGTGTTATTGCATATTGCAATACCCCTTATCTGCGTCCTTGTTGTTTGCACTTTGGGGGTAACAATTGCAATCTTTCTGCCTATGATGCTGTTAATTAATGTAGACTTCCCAGCATTTGGTAAGCCAGCTATGGTTACAAATAAGCATTTTTGTTCTTTCACAAAGGAAATTATAAAGAAAACTGGATGACAGTGTCAAGCACTGGAATCTCGGCAACCCCTACGTCATACCGTCACAGTATCTCTAGATCCCGCTAACAAGCAGCGGGATGACGGTTGTCAGGCTAGCCTGTCATCCGAAGTAGCCCTTTTTTTGTCATCCCAGTGCCCTGACTACTTGGATCCAGGAAAAAGAATGATATCATGAAAGTAGCCCCTACGATGTCATTCCAGTGCTCCTCTCTCGTCATCCGAGTAGCTGACACTGGGATCCAGAAAAAAGAATGGTGTCATGAAAGTAGCCTCCTTCTCCTGTCATCCGAGTAGCTTGACTACTTGGATCCAGGAAAAAGAATGGTGTCATGAAAGTAGCTGACACTGGTTCCTTTATGACGGTGTCATCCGAGTAGCCTCTTATAATGTCATCCCAGTCTGGGATCTAGTCTTTATTATGCAGCCACTTATTTAAAATTAGGTTTTCTGGATCCCAGTGTCTGGGCACTGGGATGACACCTGTAGCCCTACGTCATACCGCCGCGGTATCTCTTAACAT
>NODE_14_length_21617_cov_83.447361
[truncated: 859,677 more chars]
