# Supplementary material for: A bioinformatics approach to identifying Wolbachia infections in arthropods
Source: PeerJ. 2018 Sep 3;6:e5486. doi: 10.7717/peerj.5486 (PMC6126470; doi:10.7717/peerj.5486)
Supplement: Supplemental Information 1 — Supplementary figures/tables and code used for data analysis [file peerj-06-5486-s001.zip › Supplement/assembled_genomes/Rhagoletis_pomonella.fasta]

>NODE_1_length_36009_cov_78.928158
ATATAAGAGACTCAGGAGTCACGGAAGACTAGCAAGACAATTTCTAGGAAAGGTGAGAAAGAGGTCTCCGGATATTTTCTATCACTGGACACTAGGGTTAGGCCAAAAGGCTGAATAATGGAAGCTGTATAAATCAAGAGGTTTACGTACAGTTTTGCGAGAGACTGGTGGGGAAGTTCCACTGGTCTACTCTCCTTAATGCGTTTGATAAGGAGGGCATGACACCTTTGATGTCTATTGTCAATGTCTGCGCTGTCAGCGGTGATGGACAGGCTACGTTAGAGAAAATGGCTAAATTGCTTATACAAAACAGAAGTATCAATATTAATGCTCAGAGTAAGCAATCTGTGTCTACAACACGGACGAGATATGATCCTAGTACACAAAGTGAAATATCAGAATTTATAACAACATCTAATATGCGCAAAGACACAGCTTTACATATTGCTTGTCAAGTTGGGGCTAAAGATGTGGTAAAAATATTGCTCACGCACCCAGATATAAAAACTGATATCAAAAATTATGAATATAAAAGCCCTGAAGATTGTATTGCAAGAGGATTTGAGCGCGTAATAAAATTAGAATTTAAAAAAGCACAAAAAGCAAACGAGTTGTTAGGTGCTCTTTCTAGCAGAAACATTTACCAAGCGAAAAGAACATTAAATCAAGAGTTTAACCCTAATTGCTGGAAAAGAAGCCGAAATGAAGAAATAGAAACGCCGCTTAGCTTAATTATTCAATCATGTTTACAAGGAATAACATCAGATAACAAAGAAGTATTGACAAAACTTTTAAAACATAAAGAGCTAGATTTTAGTCAAATAAAGCCAATACAAGCTATAGAGCAAAATTCGTGGGTGAAGCAAATAATTGAACAAGCCATTACAGAGCGATTAACCGCTACTATTAATAAAAAAGATTTAGATGATGTAAAAAAATTAGTAGAAGATAATTGCTTCATGAGTCATGCAATTGTTACTGCTGCATTGAGGGGTGTTAATAATCCAATCGAATCTATTACAAATTATCTAAATGAAAAATTTCCTGCAAATACATTACAACCTTTGGCAAGTACGAATGATATACCGGTAGGTTCTGAGCAAGTTATACAAGAACTTAAAGGTGAACTTGAAAGAACGAAAGCTCAACTCATAGAAAAAGAACGAGAGCTGGATAGGGTCGTACGCGAAAGAACGAGAGGCATTAACAAAATTTCACAGTTAGAAGAAGATTTAAGGCAGGAAAAATCGGCTCAAAAAACAAAAATCAATGATCTAAATAGTGAAGTAACTCGACTTAATAGAATTGTGTATGGAAGAGCAAGCGACACTGTCGAAATTTCACGATTAAAAAGAGATTTGAAACAAGTAAGGGAAGAAAGAGATAGGCTTTCATCAGAAAATAGACTGCTCCGTAGTAATAAAAACGAAAAATCCTCGCAAGCAATTTCTTCTGGTAGAAAACTGAGCAACTACGCTTCTGCATGTTTTATATTGCTTGGAGTATATACTGTTGTTGCATGTTTAGTAATAGAAGATTATCCAGGGATAATAAGTGCTTTCTTTACAGCAGTTGCACTGGCTTTTTTTTTATTAGGATGTTGTAGTTTATATAAAGCAAACACAATACTTAGTGATGTTGAAAGCACTCAGCTTGGTGGTTTAGAACGAAGTTAAAGTTTTGATTTCTTCTCCAGGCCCTGCTGAAAATTTTTGTACATGTTAAAAACATCTTGATAATTGAGGTGAGTGTAAATTTGAGTAGTTTCCAGGCTTGAGTGACCAAGCAGTTGTTGTATTGATCTTATGTCAATATCTTCCTGAAGCAAATGAGTAGCAAAACTATGGCGAAATGCATGTGGAGATAAAATTTCTGGTAAATTTAACATTCTCCTTATTTTTTGCAAACGATTGGCCACATAAGTTCTTCCCAATTTTTTTCCTCTTACTCCCAAAAAAAGATATTGTGTTTCATTATTAGTGCCAAGATAAGGACAGGCTTTTACATATTCTTGTATACACTTTTTTACTACCGGAAGAATGAATACCTGCCTTTGTTTATCTCCCTTACCTGTTACTATTAAACTTTCATTGTTAATATCACTAACCCTAAGGTTCAACGCTTCGCTGATTCTTAAGCCTGTACTATATAGCAGGACGATAATCGCAATTTCTCTTTTTACCACCCAAGATTCGCCCAGATCGGATAGTTTCATTTCTTTCAATAAAGTTTTTATATCAGGTATTGATAATGCTTTGGGCAAAGTTCTTCTCTGAATTGGCCTTGATAAGGAAAATACAGCTTCATTGTCTATATTGTGGTTATTTTTTATGTACTTGAAGAAATTTCTGATTACTGAGAGTGCTCGAGTGTTGGATCTTGCGTTTACACCTCTTGCGTAACGAGAGGTAAGCCAACTTCTTAACTCAGGTACGCTCAATTTTTCCAAAGTGCCGACATTTACTTCTCCACCAATGTGAGTATTTAGGAAACTTATAAGATCCTTCAAGTCCCTCATGTATGACTCTAAAGTGTTTGGTGAATAAGATCTGTTGCACCTCAGCCACTCATACCATTTTTCAATGATTGAACCGAGGTCCACAATTATTTTTTAAAGAAAGCATCGATGCACGCATCTCGAAAGGCTTCATTTATATCAGGATGAGAGTGACAAATTCTGTATATATCCTCTGCTGCTGCGCTATATGCCATTGCAACTGCTGCTTCGTTGATTAGCGTATCAGCGTATGCTCCTATGATATGCACACCTAGTATTGTATCTGCTCTGCTACAAGTCAGCACTTTCACGAATCCTTCAGCATCATCAGTGATTTTTGCTCTGCCGTTTGCAGCAAATTGACATTTACCAACTTTGTACTTACGGCCAGCATTTTTGAGTTCCTCTTCGGTTTTACCAATCGAAGAAACCGCAGGGTGAGTGTAAATGACAGATGGTATGATTCCATAATCAACGTGAGGTGACTGTCCTGCTATTATCTCTGCAACTGCCACTCCTTCTTCCTCTGCTTTATGAGCAAGCATTGCTCCACCGATCACATCACCAATAGCAAATATTCCTTTCACATTAGTTTCATATCTGTTGTTAACTTGAACGAAACCGCGATTATCTTTTTCTATTTTTTCATCAATACCAAGATTCTCAGTGCATGGTTTGCGTCCTGCTGCCACCAACACCTTATCCGCCTCTATAGTGTTTGTTTGATTATCTTTTACAGAGCAAACTTTCACACTCAAAGAATTACTACTTTGTTTTATCTCCTCAACTTTAGTGCTAAGTAAAAATTTTATTCCTTGTTTTTGTAGACTAGAAAGTAGAGACTTACTTAATTCTCCATCCATTGCTGCAGCGATTCTGTCAAAAAATTCTACTACAGTGACTTCAGACCCTAGCCTCCTCCATACAGAAGACATTTCAAGCCCTATTGCCCCGGCTCCGATTACGACAAGTTTTTTTGGTACTTCAGTTAAAGATAATGCACCAGTTGATGAAATAATACTTTTCTCATCGATATTAATTCCTGGCAAAGAAATAACGTCAGAACCGGTTGCAATTACTATATTTTTTGTCTTCAGCACCTTACCTTCAACTGAAACTTCAAGATTACCTTGGTCAAAAGAAGCAAGCCCATTGATTTTAGTGATTTTGTGAAGGTTAAACAGATATTCTATACCTTTTCCAAGTTCCTGAACTCTGGCGTCCTTATAGCCTAGCATTTCTTTTAAATCGAAACTTGCATCCTTAATTTTTATGCCAAGCTTCGACAGATCATTTTTCGTGTGAGCATACTGATAGGAAGAATGAAGTAGTGCTTTGGAAGGTATGCATCCAACTCGCAAGCATGTACCACCAAAAATGCTATTTTTATCTATGCAGGCAACTTTCAATCCAAGTTTTGCAGCAGCGATAGCACACTTATAGCCTCCTGGGCCACCACCTATAACAATTAAATCATAATCAGTCATAAAAAACAAACCTATTTTCTAAAGAATAAACACCTTTTCCCTCAGTTGTTACATATATCTTATTGCGAGTAAACACTGGAGTGTGAAACACATTACCAGGTACTTTGACTACCTTTCCTGCACTTTCAGATCCCGGAAAAGCAAACATTGAACCTTTATTGCTTGTCACCCACAGTGTATGGGCATGCATAATTGGAGCAAACAATTGCGTATTTTCTATTAAATCAGATGCCCAGACTGTTTCTCCATTTTTTATATCCAGGCCAATTATTTTATCGTCTTTAGTAACTATAAAAATTCTTCCGCCTTCTTTTTGTTTCTCTGCAGGAATAAGAGGACTATAATATGACTCAATGTCTGATACACTTTTTACTTGCAGTGACTTTGACCATAAAATATTTCCTGATTTCACGTCAATGCTATAAATATAAGAATTATTTGTAGCTATTAAAGTATCGCCAAGCACTCTCGGTGTAGTAGTTACATCTGTGAGCTGTGTATCCAAAAGGTTTGTAGCCAATTTTTGGCTCCACAATTTTTTACCGTCTTCATTAAAAGCTATTAACTCACCATTTGAAAATGGTGCTATTATTTTATCATTAGAAATTGCTGGCGATATGGAATACAAACCTCGAACCTCATTGATGCCGTTTTGATAAGTCCAAACGAAGCTGCCATCTTTTATATCAAACACGTACAGATAATTATCAATAGTCAATACTACCAATTTATTGTTTATTACTGCTGCTTTCCCTCTTACTGGAGCTCTCAATTCTTTTTCCCACTGAATCTCGCCGGTTTTTGCATCTATTGTGTGTAGAACGTTATCCACTATAAAGAAAACGTTTCCTCTGTGACGCAATAGGCTCATGTTACTAATTTTTTTTCTGTGTGAGAGGTGTAATTTCCAATTCATAGCCTTTGAGTTATCAATATCAAAGGAATATAAAGCGCCGTGCTTGTCTGATAAAATAACGCTATCTTCTGTAAGCACTGGAGCTACATATCCTTGAGATAGTTTTTTATCCACTAGACTTATTCTCTCGCTTGCCATTGTGTAACTGCTACACAATAACATTATCATGACAATTATTACTTTCATTATTTATTGAAAACAAGATTCATTAATATACATCTTAAGAACCTTAATTACAACGGAAATGTTCTTGCTGCATGTTAAAAACGTTGATTTATGAACGAAATATTATATTATTATGTGAGATAATGTATACTCTTAGAGGTAGTACACCTCATCCACTATGCGGCAACGTGCATAGCTGTACGAACATTGAGATATAAAAGTAATTTATACCAAGAAGAAAGATGTCATCCAAATAGCCTCTTTTCCTGTCATCCCAGTGCTTGACACTGGGATGGCTCTGTTGCATCGCAACTGAAAAAATCTGGTGGCTACTGACAAAATTCATTATAAAATAGCCATTTAACCGCTTAAGGAAAAATATGCCACAAAAAATGAGAGTTAGTAACTGCCATGAATATAACAAATTTCTAGAAAAAAGAGGAAATATTTTTCGTTACATCGATAAAGCTATCGAAAATTGGTATGAAAATAGTCCAAAAATGCAGGGCGGCAACTATATTTATAGTGATAAAGTTGTGATTTTAGTGCATATAATCGTTAATCTTTTTAGAATTGGCTTAAGACAAACAGTCGGGTTTATAAAAGGATATTTGCAACAAATAGGAAGAGATTTAGCAGTTATCAGCTATTCGCAAGCTTCAAAAAAAACTTAATATTAAGATCAATGATTGCAGAATTGATAAAAATAATATGGAAGATATCGAAATTGCCATAGATAGCACAAGCATCAGCATTTATAACAACACACAGCAAGGAAAATAGCGCTGACAGAAAATATCGTGGTTATGAACAGACAAGAAAATTGCATGTAATGTTGAATATAAACAGCAAAAAAGCCATAGCTGCAAAATACAGTAACGGTCTGATCACTATGGAGCTTGCGATTTACTTAAAGGAGTTAATTTTCAGCATGCCATAAAAGCACTATATGCAGACAGAGCATATGACAGACATAAACTCTATAAATTGTGTGATGAATGCGGCATAAAGACAAAAATTCCTCCAAAAAAACAATGCAGCAGAGCATCCAAAGTATGGCAGAGAGAAATGCTGCAATTAGACTAATAAAGTCATACAGCGAAGATGGAATGAAGAGGTGGAAAAGGCAAACAAACTACGGAAAAAGATCTTATGTAGAAAGTTTTTTCTCGCGACTGAAACAAACATTCGGGTTTAATTTTCGGAACAAATCTGAAATTAATCGTGGGAAGGAACTGCTACTCAAGTGTTATTTGCTTAATCAATTTACTGACATTGGTATGGCTAAATTTGAAATGGCTACATGAATTTATCGTAAATTACCACCGCATAGTTGTAACATTGTACCATATTACAATGTTCGTACAGTTGTGTGCGCGACCGGGGGTTTTATACTATTCTAGAAGTAACATACGGAAAAGGGGGGATTCGAACCCCCGACATATTTTCATATGTGCACGCTTTCCAAGCGTGTGCTTTAGACCACTCAGCCACCTTTCCATGCTTATTCATAATATTGAAAATTGTACTGCTAAACAATATAAAAACCTGGTATATAGGGTTCACCACGAAAATTCACAGTATTGTTAAACTTGCTTCTGCAAGTTGGAAATGTTTTATCGCAACCTGCGAGTATTGAATATTTATCTCCAGCAAAAATTTGGTATGGAGGCGAAGTAAACAACGTAACTACTTTATTTTTATATTCTTTTACTACACCTTCAAACGCTATTGAGCCAAAGAATTTTACTACTCCGTGCTTATAATATTCATCACTCTCAGTTAAATTCGTGTCTTCAAATCTTCTTTCGTCTATTACTTTAGTGATTGTACTTATTTTACTAAATTTTTTAGTATCGGCTTTACATTTATCATCGCAAAATTGTGCTCTGCATGCAGGAGAGTATAATTCTGCTATGCTTCTCTCAAGCTTTGCTGAAAGCCCTCTAATTTCAACAATAAATCTTCCACTACTTAATGTCACTTTACCAAAAATTCCTGAATGTAGATTCATTGTTCCCTGGGTCAAGTCTTTATAATTCACAAGAAATATTTCAATATTTGCAAAGTCGTACTTTCCTGATAAAACATCTTCTTCTTTAATATCAGCACTATTTAATATCCCTTCAATTTCTAGATTATCAGTTTTCAAATCGCTGTTTAATATTATACTACTGGCTGTAAATCCACTTGAAGATTTATAGAGTATATTATCAATATTTAAATCTTCATCATAGTCAGTGAATCCCATTACTTCTCCACCTGCGAGCTTTAATTTCCAGCACGTAGCGGTGGTAAGTAATTCTCCAGCTAAATGATTTTTTAGTGTGGTTTGCATAGGGGCCTCCTGCTTAATTGATTAAATTTGAAAGTAGCTATACGGCCAGTAGAATAAGGGCAGTGTGTTCTTTTCTCATCATCTAAGTAGCCATAAAGCGTCATTCCGGTGACCATAGGGTGTCATTCCAGTGCTTGACACTGGAATCCAGGAAATTTTGCTTGTAAGTAAGCAAACTGATTTGGTGAGCATAAAAAGTGGCTGATCTTATGCTGAATAAACGCTTTTGATGAAGTTGCATGGAAAGCTGGATCCCAGTGTCTGGGCACTGGGATGACATCCTTCTTGGTGGAGTGTCCTCAAATCACAATGTTCGTACAGTTGTGTGTCACGCACTGGGATGACAGGAGAGAGGACACCATATGTTTATTTGATCGACAAATAAACACTAACAGACAAGAATACACCACAGTTAACTGTGGTGTGTACTGGCTGGTTAGAAAGAAAACTTCACACCAGTAAGAAGGAGAATTCCTTGGTTAGAAGGTACATCAGCATCAGACTCATCTTTCAGCTTACCTGTTTCGTTAGTCATAAAATAATGGAGAGCTGCGTAAGGAACAAATTTGCTCTTACTGCATGCAGGAGACAGATCATATTGAACGCCAAGTGCACCATCATGAAGCATATCTTTGTCATTCATTCTGCTGCCAAAATACGTCAAACTTGTGTAGATATTCTCATGTTGATACCCAGCTCCTACAGTCCAATACATGGTATCTATACTATCTTTACCAAATTGAGCTTTCAGCCCTTCCACTCTTTTGCCATCAGTAGCATCTTTACTATCAATTTCCGTGTAGGTATCACCAATTAATTTTTTAATACCCTTCGGTTGACCAGATTTGCCCAAGTATGCAAAAGAGGCAGCAAACTTTACGCCTTGATCTTCATTAATCTTATAATCAGCGCTTACACCAAAATTAACACCCATCAGGTCATTATACTCCACAAATTCCTTATAAAGATGCTTATCTTTACTTGGTTGCTTTGGAAAGCCATATTCACCAACTGCAGAAGTTTTAACTTTTATGTTATGTTTATCAAAGTCATATTCATATGATGCACCAGCACTTACTATGTGCTCATAGTCTGGGCCGACATGCTTTATCGTTTCCTTATGTTCTATCTTACCGCCTTTATCTTCTGAAACTGTTTCTTTTACAGTAAACAAACCACTATCATAACGAGGTGAGTAGCTGATACCAAATCTTGCGCCCATATAATTTGGTGAGTAGTAAGCAACTCTAAATGGCAGTGTAGTCATAACGCCTTTGTTATATTTCTCTGCCATGCGGAAAGAGAATTTTTCACTTTCACTCGAAAAACTTTCAGTGTAAAGACGTGGTGTTACATAAAATGGAAAGCTAGCAGCGCTTCCTTCTAAGTTCACTTTTCTGAACCAGTCACTATCTGCAGCTCCGTCAACAGTCGCAATTCTTGTTGCATCAAGCCTCATCAGAGCCTCAGGACCAAATTGGTAACCAAGCTTCACGTCACCATATTTTGAGTTAACAAACACATGCGCACTTCTGCCTTTTGCAGCATAAACACCCTGTGAAGCTCCCTTACCTTCGGTCACTGGAACATGAAACTGCACGTCAGCACCATAAAGAAGACCTAAATCTTCATTCTTATTTTCTGCTCTGAGGTGCAATATTGCATCAGCAATCATACCCATATCGTTGCTGTAATCACCAATATTTCCTATTCCTTCATAGAATATTGGATTTGCTCCTCTTGTTATATCTGGAGTGGCATTATAATACTCTGTAGATCTGTTTGGCATAACGTTATAACGTTTATAATCTGCGCCACTTGGTCCAGCTTTGCCATAACCTTGAGCATCAACAACACCACCAAAAGTTATTCTTAAATTACTTTGCCCTTGATTGGTATCGATAATATCAACTCCACCAACTGAAACAACAGGACTTGCCTTACCTTTTTCCTCTGTATTTTTGTTAACAACTTTTATATCCTTCTTTACATCTTTAGCTTCAACTTTAGCATTCTTAGTTTTAGAACGCTTAGTTTTTGAAACTTTACCTTTTTCTATATTAGAATTCTTAGCGTTTAGAGCTTTCGCTTTTGAATCCTCTATAAGCTTTGCTTTTTTCTCATTTGCTAGCCTGATCTCCTCTTTTTTCTTCTGCTCGGCTGCTAATCTTAGCTCCTCTTTTTTCTTAAGCTCTTCAGCTTTTTTTCTTGGATCAGCATTACATATTCTGTCCATCTTTTCTTTCAGTTTTTTATTTGATGTTTTCATAACTTCCACTTTTCCAGAAGTTTTTGTGCTCTCTTGCTTTTTTATTTCCTTCATACTCTCATCAGGAAAGTCAGCTGCAAAACTGCTGAAAGAACATAAAGTTAATAAAGAAACTAGAGCAGTTCTAGTATACATAGACTTTTTCATGAAGTGCCCCCAAAAAATTTCGAAATCATATCTTAAATGTAAATAGTATAAAAATGTTGAAAATTCAACTTAAAGCAACCTTATAACGAAAATAAAAGTAAAATGCAATACCTTAAAAGCAACTTTCTTAATATGCTCAACGTGTATATTAACCAAAATTTAGTACAGAGGTTCGCTTGTTAGTGCATTATAACTCGACTATTTATTCTATGGAAGTAAAATTTTTCCACCACAAGTTATTTGCCATTCTTCTTTAAATTTCTTTAGGTATTCTTTTTTTTCGCACTCTAAAAGTAGCTCTTCCACACTTTTGTTGTAGCTTTCAGTAGTAATCCTTCCCTGATGATGCATGAACCTTAAGTAAATCAAATAAGTGTTAATTACATCTGTTTCACAATAATCTCGAATCTCTTGTATCTTGCCGCTATCGTATAAGTCCATAACTTGTGACCCATCAACTCCAATCTTACCAGGAAGATTAAATGCTGCACAAACTTCGTTCATTTTTACTCTCGCAGAAGCTCCAAAATCAGAGAGGGATTCAAGCAAATCACAATGCCAATCACTGCTATATCTCTGATTGTAACTATTCCACTTATCGCCAGCTTTATGAAAATATTCTGCTTGAATGCCATGGACCATAGCACGATACTTCAGCACTGGTATATCAAAAGTGCGTCCGTTGAACGAAACTAATCTTGGCTTTTTCTCTGATATGTAGTTAAAAAATCCTTTCACTAGCTCCTTTTCACTGGAATTTAGTGTGCCTCCAGATCTTATTTCTTGCAGTGTGAACACCTCATAACCACTCTGGTAGCTTATATTGCAAAGTAAAAAACTAATAACTACAACAAGGTGAAAAGGCTGACGCAGAAAAGAGTTTTGCCCGTTTGTTATTTCAAGATGATATTTTGTTAATGCATCCCTCTTCTCTTCTACACTACTATCATCACTAATATTGAGTAAATTTTTGCAGGAATTTACATCTGGTATAGTTTCAATATCAAATACCAATAAAGAATTAAGCATTGCCTATATACTCCTCCGGACGGTCGATCCAAGGTCGCACTTTCACAAATAAAAAGAGGTGTACCTTGCACTCAAATAATTTTTCTAGTTCAGCACGCGCTTCGATATTAATTTTTTTAATATTACTGCCATCTTTTCCTAGTACTATTTTTTTATGACTATCTTTCAACACAAATATGATCTGTTTGATGACTAAACTCTTATCTTTTTTTTCCTCAAATTGTTCAGTTATAACAGCTGTAGAGTATGGCAATTCTTCACGCAAGTTCAAGAATAATTTTTCTCTCGTAATTTCTGCTGATAAAAAATTTGTCGAGGAATCGGTTATTTGATCTTCTTCATAAAACCAGGGGCTCACCGATGCAACTTCAGACAAGTAATTCATCAAATCAGAAAGTCCATCATTCTTTAATGCTGATATCATAAAAACCTTTTCAAATTTATAAAGCAAATTCAGATGCTCATGCGCCATCTTTAATTCAGGCCTTTTTACCAAATCAGTTTTATTGATAACCAAAATGCATCTGCCTTTTGTGCGCTGCAGCCGCATAAATATAGTCTTAATTCTTTCTATATTTTTCAAATAATTGCTTACATCAACAAGCAACAAAGTGATGTCACTATCCTTAACTGCCGACCATGCAGATTTGACTAAAGCTTTTTCAAGTTTTGTTTCTGCTGAGAAAATTCCTGGGGAGTCAGTAAAGACAATTTGTGTGTTGTTGCATGTTGCAACACCCCTTATTTGCGTCCTTGTTGTTTGCACTTTAGGGGTGACAATTGCAATTTTCTTGCCTATGATGCTGTTAATTAATGTAGACTTCCCAGCATTTGGTAAGCCAGCTATGGTTACAAATAAGCATTTTTGTTCTTTCACAAAGAAAATTATAAAGAAAACTGAATGCCCGCGTCAAGCTACTTATATGACAAGAAGGATGACAGAACCCTTTTTGGTTAGCATGCAAAAAGGAAAAAAACTTATTCTACAAATTAAAAATACAATATACTCAAAAACTTTTCAGAAAATCCATAGGAGGGTTTGCTAATGAAGGCTCTTGAGTTGACGCCATTGCCTGAACGACTGCTTGATTTAAGGGTAACGTTTTAACCATAAGGTCACTAACTCCTTAATATGTGTGTTCATAATTTGATTTTCCACGAAAGACATAATAGCAATAACCAGTGTAAGTTAAAATGATTGGTAAAAGCGGTATTATAACAATGAGCATTAAAGATAAACTTGGCCCAGAAGCAGCTGCATCCAGAATGGTATATTGAAAAGGTATAATCCATGGGTAGATACTAATTCCTAAACCTAAATATCCCATAAAAAAAATAGCAATACTGAGAAAGAATGGACGGTACTCCCGTTTAGTATTCTGAAGATCAAACCACAGCATGAAAAATAGCCAAGATGTGAGTAATGGAATAGAAAATAAATAATAAAAATTTGGCATGCTAAACCAAAAGTTTTTAATACGTTCATTTAAAAATGGTGTCACTACACTCACTAGTCCCATGAAAATACCTACAAAACCAAGCGTATAAGAAGCAACCTTGCGTGCCCATTCTTGTGTTATATTTTCTGTCTTCATTATGAGCCATGTAGAACCTAAAAGTGCATATCCAAATATCACAGCAATGCCTGTCATTACACTAAAAGCACTTGCCCAATCAAATTGGCCACCAGAAAAGTTGCGTCCGTTTACTTCTACACCATGTATAAATGCACCTAAAATCATGCCTTGGCAAAATGCAGCACCAAGTGACCCAAAATGAAAGGCATAATCCCATAATCGCCTGTATTTTCCTTCTGCCTTAAAACGAAACTCAAAGGATACTCCGCGCACTATAAGGCCAAGCAGCATAATAATGATTGGAATATAAAAAGCAGGCATTAATATTGAATATGCAAGAGGAAAAGCAGCAAACAACCCTCCACCACCCAATACCAACCATGTTTCGTTTCCATCCCAAAATGGTGCAATTGAGCTTATCATGTGATCACGGCATTTATCTGACGGTGCAAAAGGAAGTAAAATACCAATACCTAAATCAAACCCATCCATTAAAATATACAGTAAAACAGCTATGGCAATTAGTAATCCCCAGATTAGGGGTAAATTAATTAAGGAAGAAAAATCAAACATGATTGTTGTCCTTTCCAGATGTACCAGCATCAATCACTGAAGCTCCAATACCGTGTTTATAAAATTGCTCTTCTTCTTTAATGACAGGAATTCCTTTGTATATAAGTTTCAGAATATAGTAACTACCTGCTCCAAATATAAGGGTATACATAACGATAAATGCAATCAAAGACCATGCAACCTGAGGACCGGTAATCGCAGATGAAAATGATTCAATTGTGCGCATAATTCCATATACAGTGTAAGGTTGACGGCCAATTTCAGTAGTAAACCAACCTGCAAGTAACGCTATGAACCCAGACGGCATCATTGATATCCACCATCCATGTAAGAAACAACTTTGGAATAATTTGCCACGAAGATACTGTATAACACTTACTGACCCAATTATGATCATTAAAATTCCAACTCCAACCATTATACGGAAGGACCAGAATACCCATACTACAGGTGGTCTATCTTCTTTTTTCCATTCCTTTAATCCTTTTACTTCTCCTAAAAAATCATGTGTTAAGATCAAGCTGGCAAGATTAGGAATTTTTATCTCGTAGTGATTAATTTCATTTTGCTGATCCGGATAAGCAAATAAAAGTAAGCCAGCCCCTTTTTCGGTTTCCCATATACCTTCCATTGCAGCAATCTTAGCAGGTTGATGCTTTAGTGTATTTAATCCATGCCTATCTCCCATGAACAGCTGAAATGGTGCAGCTAAAGCTACCATAATGGTTGCCATACCAAGCATAATTCTTGCTTGAGGAGCATGTCGTTTTCTCCAAAGATAAAATGCTCCTACACCACCAACCACAAAAGCTGTTGTAAGATAGGCTGCTGTTACCATATGAATAAAGCGATAAGGGAAAGAAGGATTAAAAATAATCTCTAACCAATTGGTTGGATATAGGAGACCATTCTCACCAATCGTGAATCCAGCGGGTGTTTGCATCCAACTGTTGGCCGCAATAATCCAAAAAGCTGAAATAAGCGTTCCCACTGCAACAATACAAGTAGAAGCAAAGTGCATACGAGAACTTACTCTATTCCATCCAAATAGCATAATACTCAAAAAAGATGCCTCCAGAAAAAAGGCTGTTAAAACCTCAAAGGAAAATAGAGGGCCGAGAACATTGGCTATGCGGTCAGAAAAAATCGACCAATTGGTACCAAGTTGATATGACATTACAACTCCAGATACCACTCCCATGCCAAAAGCAACGGCAAAAATCTTGATCCAGAATTTATAAACATCACGGAAACGTGTATCACCAGTCTTAAGCCAACACCATTCCAAAAAGGCTAGAAAACTTGCAAGCCCGATCGTGAAAGCAGGAAATATAATGTGAAAGCCTATTGTGAAGGCAAACTGAATTCGAGCTAGCAGCACAGAACTAAATTCAAACATTTTATCCAATACCCATGTATTACAAATAATAGCCAAATCTACCTATAATTCAATCCATTTTTTCACAAAATTGACCTTACCCAGAAAAAGTAGAGAGAAAGTTAAGACGTTTTTGTCATGAGAATAAATTGTGCAGGAATACAACTGTTCTCCCTTGTCATACCGTCACGGTATCTCTAGATCCCGCTAACACGTAGCGGAATGACGAATTACTTAACCATCATTACACCGTCATACCGCGATTCATTCGCGGTATCTCTTAGCCGCTAACAAGCAGCGGGATACTTAACCATCATTACACCGTCATACCGCGATTCATTCGCGGTATCTCAAAGCATAGATCCCGCTAACACGTAGCGGGATGACGATTGTCGGTGAACTTAAGTTACTTTAGCCATAAATATTTAAGAAATTTACCAAACGAAAAAAAGGCAAAAGAAGCCCCGAGTAGCGAGTTTTGACTCTATATTACTGTAAGTGGCGCTGTAATAATGTGCTGACGCTTAGTTTAAGCGCGGTTTGGCTGAATGTAGAAAAAATTTAAAAGACATGCAGCCGCTATAATTTTATGTAATCCGCCAAAAAATACCCTGAGTTTTTTACTGAATTTTGTCATTGAGCCTGCAGGTCAAAAACAAGTTTTGAGTCATAAATACCCTTAATACTATAATAAGGGCGCTGGAGGAGTTTGTCAAGGAAGTTTTTTCGTTTCTATGAGCTACTTGGATGACGAGAAAGGAGCACTTACATATTTATGGCAACCTCATTACCTACGCTCAAAAAGTTTTTCAATATCACTGAGTTTCATTTCTATATAAGTTGGTCTTCCGTGGTTGCATTGCCCGGAATATGGGGTTTTTTCCATTTGTCTAAGCAGCACATTCATTTCTTCTAATCTCATTTTTCTACCCGCTCTAATTGATCCATAACAAGCGATAGTGGCCAATATTTTGTTCACTTTATCTTCTACTGGCAATGTATCTTCTATTTCCGTTAATCTATCGACTATATTAATTAGCATCTCTTTCACATCTATTGCTCCCAAAATTGCAGGGATTTCTTTTACTATCACTTTATTTTCTGGTTTGATCTCAATATCAAAACCCATTTCAAATAACTTATCTTTATAGATTTCAATCATCTCCATTCCGGCTTGATTTTTGATTTCAACCGTTTCAGGAAGAAGTAGTTTTTGTCTTTTTACACTTGATTTTTGTTTTAAGCATTCATATACTAGCCTTTCGTGGGCTGCATGCTGGTCGACTATAATCAATTTGTCTCTTACCTCGGCAATAATGTAAGTATTATAGACCTGACAGCGTGCAAACCCGAGCGGGTGGCTCTCTATCAAATCAACTTGCTCTAACACCTTTTTTTCTAGAACCATAGTCTCCGCTTGTGATGGAAATTTCTGTATGCCGGTATAATCAAACGATTTTGACTGTTCTGATAAGCCTTTTGCTTTTTCATTTGGAGAAGCAAATTCTTTTATTAGTTGATTTTTAAAAGGACTTGGTCTTTTTTCATAAAATTCTTTTTGAACATTAGGTTTATCAAAAGGATCCGGCAATGTTGAATCCATTTTCTGGTCATGCGCTGGAAAAGTGCCTATCCTTCTTGACAATGCTTTAATTAATCCTCTTGTCATTATCTCATATATGAGCTTCTTATTCTGAAACCTTACTTCTGACTTATTTGGATGCACATTTACATCTACTTGATCATAAGGTATCTCTAAATGTAACGCTGCAAAAGGATACCTATCGCTTGGAATAAAATCATGATATGCATACCTAACTGCGCCAATAAGTAAATTATCTTTAATTGGCCTTCCATTAACAAACGTATAGATCTGAGTGGACTTACCACGATTGACGGTCGGCTTACAGATGTGTCCCGTAAGTTTAATGCCGTCTTCTTCTTCATTGATCTCCAAAGAATTGCCCTGAAATTCTTCTTCTACTTCACACAATCTATGAAATAACGAAGTCTGCTTAGCGTATTTTAAGAGCTTTTTATTACCTGAAGTGAGAGTAAACCCTATATGATAGTTAATCATTGCTAGGTTGTTTACAATATCAACAATGCTTTGAGTTTCTGCTCTTTCAGTTTTTAGAAATTTTAGTCTATTTGGAGTGGCAAAAAATAAATCTCGTACTTCAATATGTGTGCCTTGTGATAAAGAGTAAGGAGTTTGCTCCCCTATTTTCTCTCCACCCTCATAACTTATAGACCATGCTTCATTTGCTTCTCTTGCCTTAGACGATAATTTTATCCTACTTACTGCTGCTATTGAAGGCAGAGCTTCTCCTCTAAAGCCAAGATGCTTGATTTCTATCAACTCATTGTCGCTCAATTTTGAAGTAGCATGGCGCATAAACGCAAGTTCTAAATCGTTTTTTTCTACTCCGTTACCATCATCTGTCACAATAATAAGGTTACGCCCACCACTTTCTATTTTAATCTCTATTTCTAAACTTCCAGCATCTATTGCATTTTCCACTAATTCCTTTACTACACTTGCTGGCCTTTCTATCACCTCCCCCGCTGCTATACGGTTTATGGTTTTTGTGTCTAAAAGAATTATTGCCATAGATTTATTATGAAACTGGTTTTTCTTTTACTTCTTTGGTCTGCTTCTCTCTCCACTTTTTTAACCTACCTGCAATTTCACTGTTAGAAATTGACAATATAGATACGGCGGTAATGGCAGCATTATGTGCTCCATTTTCCCCTATAGACATGGTTGCAACTGGAACACCCTTTGGCATTTGAACTATAGAGAGTAGGCTGTCCAGCCCATTTAATTGTTTACTATGCACAGGAACGCCGATAACTGGTAAACAAGTTAGTGACGCAACCATACCAGGTAAATGAGCTGCACCTCCTGCACCAGCTATAATAACCTTAAAACCTTCTTCTTGTGCAGATTTAGCAAAATTGAAGAGCCTTTCTGGTGTTCTATGTGCAGATATTATGAATATATCATGTGAAACTTCTAATGCTTTTAACATATCAACAGTATGGACCATAGTGGTGTAATCTGACTCACTTCCCATAATAACAGCAACATCTTTTTTTATTTTTGTCATATTCAACACAATTTTACTTACTAACTAAATAATGTTCCAGCTAAAAAGCAACAAATATTTAAATTATATTATAAATATAATATATAGAATTCTCGTTAAAATAGAAATTTTAAAAATTTAAATAAATATTTATATTAAGATATAGAGATATAAACTTCTTATGTAAGATAAATTTATAAAATAATTATTTTTGTATTTCAAGCTTTGTAATCTTAGCTTGTTCTTTCTATAAATGGTTTTTTCAGATAGACTGATGGTAAAATGGTAATTTAAAATTACTAGAAATTTGATAAAAATATTAATATATAATCAACTTAAAGTTTTAAATATTGATATCATATGATTATTGACAAGTTACATGATATTAATATCTTGGTATATTAAATATTATGTTATAATATTTAATAAAGTTAATTGATATGTGAGTGTAAGAATTATGGAAATAATATCGTTAAATAACTTAGACAGTGCAGGAATAAAAACAAAGTTGCTTTATATAATAAATAAAATTATAGAAAAAAATGCTTGGACTCAGGCTTTTGCAGCTGAGAAACTTGGTATTGATCAGCCAAAGGTATCGCAAATTAAAAATGGTAAAATAGATGGTTTTTCTTTAGAGCGATTGTTAGGATTTCTAAAAAAACTTGATCATGAGATAACAATCACGATGACAGAAAGCCAAGAAATAAAATCTGAGGCAGAAAAAGTAAAACATGAAGTTGAATCGCAATAGATACAAAGTTGACAACTTGTTTTTTGTGATATAGTATAAAACTTATTAAGGTAGTATCTTATGGCTGAGTCTATTGTAGAAAAGTGTATAGAACGGGTAAGTAACCGTTTCAAATTGGTTCTGTTGGCAAGTCAAAGAACACATGATTTAAATACAGGGGCAAGTAATCCAATTCAAGCAGCTAAGTTTAAAGGTCATAAAAATACCATAGTTTCCTTACATGAAATAGCAGGAAAACAGGTGGATACTCATGAGCTGTTTAGCCTTTTGGTAGGTAGATGCAAGGAATACATGAAAGGAAATATGAATAATGTTTACAGCAGTAATACAAGTAAGCTAGCGAATTTATTAAATTTTTCTGATAACACAGATCTTGATGCAAGTCAAGAAAGCCAAGATTATGAAGTGGATGGTGAAATAGATGATGAAATAAATGATCAAGATGGCGATGAAGAAGTATCCGTTTAGAAATCTACTGAAGTCACATAGTCTTTAAATGATTTGCATTGCTATCTATACACTGTTGTTCTGTATGAGTGTAATGTTGTGTTGCATAGTGTCTAAGTCAAATGATGTGTACAATAAGGTTTTAGCGTTCAATAATTTCTCAACGCAAGTAGTTGTACTTATAACAGCAATATCAATCATTCTGAATAATTTTTTTTTAATTGATATAGCATTGTTGTATGCTAGCGTTAGCTTTATATCAACTATAGCACTAATGAGATTAATGTTGTTTTGATAATTTATGATAGGATCCATTTTCATATTTTTAGGTATTTGTTTGATAATTATTTCAAATATAGGGGTGATCAGATTTCCTGATTTCTATACTAGGTTACATGCAGCAGGTATTACAGATTCTAGCGGTGCAACGTTATTGTTAATTGGTTTTGCTTTGCAGAATGGATTTTCAATCAATACTGTTAAAATAGTATTATTAATTTTTATAATATGGGTAGCTAACTCAACTAATAGCTATATTTTAGCGCGCACTCATTATAAAGTTAAGAAAAAAACTGTTAAAGAAGGCTAAGGTGTTAGAAATATTAAATGTAGTGTTACTTTTGTTGTTACTAACAGTTACGGTTTTTATAGTTTTCTCGCGACATTTAGTCGTAAGTGCTGTTCTAATGTGTGTATTTAGTTCACTGATTGCGCTTATATACTTAATTATGAATGCACCTGATGTTGCAATTACTGAAGCTTCTGTTGGTGCGGGGCTCAGTACAGTTTTTACGTTTGCAGCACTCTCCTTGATAAAGAATCATAAAGTAAATCTATCTCATAACCCTATAACGCTTTTTTTTATGTTATTTCTGGCTGTATGTTTGTCATATTTTATGATTCAATTGCCAGATTTTGGCAGCCACAATGCTCCGATCCACTTGCATGTTGCTCCTTATTATGTGGAAAATACCGAAAAAGCTACCGGTATTCCTAATATAGTGACAGCTATTTTGGCAAGCTTTCGTGGTTATGACACGTTTGGAGAAACTATAGTAGTTTTTACTGCTGCGCTTTGTATAACGTTGATATTAAAAGAAGAAAAAGAAAATGATTAAAGATCCGATATTAAATGCAGTAACATTTTTGATGATACCTTTTATCATTTTATTTGGTTTATACATACAATTTCACGGTGATTACACTCCGGGTGGAGGTTTTCAAGCAGGAATAATTATTGCCTCCGGGATAATATTATATTCAATGCTATTTGGTGTATCTACAACTCTAAAAGCAATACCTTATTCTGTGATTAGATTGACTAACGTGTTAGGTATTTTAATTTATGGAGGAACGGGCGTTGCAACAACTTTACTTGGCCAAAATTTTTTATCTTATGATATCTTGTTAACCAATAATAGAACCGGTCAAAAATTAGGTATTTTTTTGGTGGAATTAGGTGTAGCATTTACTGTCTGCTCCTCTATGTTAATTATATATATAAATTTTGCTCGTAGGAAAAAACAATGACTTTATATAATTATACGATTATTATTGTATTAATGGTGCTAGGTTTATATATTATTATAAACGATAAAAATTTAATCAAGAAAATGATAGGGGTAAGCGTCTTCCAAGCATCTGTTTTGTTATTTTACATATCTCTAGGATATATAAAAAGTTCCTTGCCTCCTATATTGGTTTCAAATTTTTATTCATATAGCAATCCTATACCCCATGTTTTAATGCTTACTGCTATAGTGGTTGGAATTGCAACATTTTCAGTTGGATTATCCATAGCAGTAAAAATGGAAGAAAAGTATGGAACAATTGATTAAGACAAGTGTACATAAATTAACAGTATCTTAAACTATATGAAGTAACAAATAGCCACAAGTTAAAAGTAAAATTATAGACTTGCTCGTTGTAAGTTTGTTTGTTAATAAGAAATAAAATTATAAACTATAAAGGTAATGATGTCAACTATTAATGATGCAGAAGATAAGAAAAAAATTATCAAAGATCTGGTAACTAAGAGTATAAAAAAGGGTGGTTTTATCACCTTTGATGATATAAATGATAAATTATCAGATGAAAATTTTTCGTCTGACTTTATAGATGATGCTATATCTTTATTGCAGGATTCCGGAATTAATGTGCTTGAAAGTAGCGAAGATGAAGAAGATATTCCTTCCAACAGTGATGATAGTAAACTTGATGATGATGACACATCGCCAAATGTTACTGCAACTTTAGTACAAAATGATGATCCAGTGAGGATTTATTTACAAGACATGAGCTCCGTAAAGCTTTTATCAAGGGCAGATGAAATCGAGATAGCAAAAAAAATTGAATCTGAAAAGCATAACATGTTACGTGCAATAATTGAAACATCAGTAACATTAAAGGTGATAAAAGTATGGCGTGATGATTTAAGTAATGGAGCTCTCTTACTGAGAGAAATTATAGATCTGGATGCAATTTATAACTCTGATTTTAATGTGGTACCCAAAGAAGAAAGTGAAGAGAGTGAAGAAAGTGCTGAAGATGTTGAGGATTCTGAGGATGTTTCTGAAGATGCTGAGTACTGTAGTGATGATGAGAAAGATAGTAAAAAAAGTGATGATGAGAAAGACGGTAATAATGAAGATATAAGTTCAGTCAATTTAAATGTTTCTATTCTTGAAATGGAAAGTGACTTATTGCCAAAGGTCATAGTTGCATTGGATGAGATAATTACTTTAACAAATGAAGCGTTGATATTAAGAAAAAATTCTAAAAATTTCTCTAATGAGCTAGAAAATTTGTATAATCAAATATGGTCTATAGCATTACAAATTAAGTTAAGTGATGCTGCTGTTGCCAGAATTACACAAGAACTTTATAAGATAAATAGATCCATTACGCTTGAAGAGGCTAATCTTATTGCTGAGGCTAGAAAATACGATATCGATAGAGAAAGTTTCTATAAAGTTTATGATGACGTGCTTTTAAAGCACGAATTGAAAAAGATAAGTCTTTTAAAGATCAATGAAAATCAGTCCTCTTTTACAGGTGAATTAAAAAACAAATTTTTAAGGTTTATAGACGATAACTCTGAACATATAGCTAGTACCTTGAACGGTATTAAGCAGCATATACAGGAAGATAACGTACAAGAATTTAAGGAGCTAATCAAGAGAATACAAAAACACGAACGAGAAGTCTCTGAAGCAAAGCAAGAAATGATTAAGGCTAACTTAAGGCTAGTAGTTTCCATTGCTAAGAAGTATTCAAAAAGAGGCCTTGATCTGCTTGATTTGATACAAGAAGGCAATATTGGTCTTATGAAGGCCGTGGATAAGTTTGATTACAAACGTGGATATAAATTTTCAACTTATGGCACTTGGTGGGTAAGACAATCAATCACTAGAGCAATACCTGAGCAGTCTAAAGTAGTTAGAATACCAGTTCATATGGTGGAAATTATCAGTAAAATCAACAGAGCATTAAGAAAGATGACTCATGAGATGGGAAGAGAGCCGACGTTAGAGGAATTGAGTGTAGAACTGACAATGCCACTGGAAAGAATACGCAAAGTTATGAAAATAGCAAGGGATCCAGTAAGTCTTGAAGCTCCAACAGGAAAAGATGATAGTAGTACCTTTGGTGATTGTATAGAAGACAAGCGAGTCTCCAGGCCAGAGGATGCTGCAATACTTGCTGACTTGCGTGGCATTACAACCAATGTTCTTGCAACTTTAACACCAAAGGAAGAAAGAATTTTAAGAATGCGTTTTGGCCTTGGTAAAGATGGGAAGGAACATACCTTAGAAGAAGTAGGAAAAATTTTTAATGTAACACGTGAGAGAATTAGGCAAATAGAGGCAAAAGCACTGCGCAAGTTGAAACATCCAAGCCGTGCTAGAAAACTTAGAGGGTTCTTTTAAGTATACGTGTCAAGTTAAGAAGAAGCTGATTTTGCCCGGAAAAAGTGGAGAGCAAGTTAGGCCAAAGTTGTATAATTTCACCGCTATTTTTCTTTTTCTATGAATCTAATGAAACAACATGCTAATCTACGGTAAATATTATGACAAACAAAAATGACAATTCTAATTCAAAGTATAGAAATTTTTATGTTCTGGGTGATAGCTTATCCGATAATGGCGCAATCATTGGAATTTTAAATAATTTATCCTTTGCAAAAAGCGTAAAATTTGATGATCCTTTTTATCAAGGAAGATCTTTTAGCAATGGCCCTACTGCTGTTGAATATATAGCAAAATATTTAGATTTAGATGAATTTAAACCTGGGTGGAGTTATTCATTTTTTGGGAGATGCCACGAACAGCAAGGTCAGAATTACGCAGTTTCATATGCAACAGCATCTGAAATTTTTGACCCTATTTTTTCTTATTTCTTCAATAAATTTCGTTTAGCTAACCAGCTAGATGCGGTAATTAAACATCATCCAGATATAGGTAAAGAAGATTTATTTTGCATCATAATCGGCGGAAATGATGTTATGGTTGCCACTGCTTATGACGATACTAAAGCGGAAGAAGTGTTGGAACAAGCAGTGAGTGAAATATGTAATGCACTTAAGGTTCTAAATGAACATGGTGTTAAGCATGTAGTTGTTGCAAATGCACCTGAAGTTGGCTCAATACCAGCTTTTAATAGAGATGAAGAAGCAAGGGAACTAGCTACAAAGCTCACGGAGAGTTTCAATGCAAAACTGGCTAAAGGCTTAGATTATATGAAGAAAAGTACAAATCTTGAAATAAAAGCATTTGATCTTAACTCTAAAATGAGAAGTATGTTTAGCGAATACAAGAGCAAAGGTTTAAATTGTCAAGATGCATGCACATCGAACATTGCAGACCAAGTTGGGAGATTTAAAGAAAATATAAAAATACTCTTAAAGTTGATATTTAAAGGGGAACTTGACGTTCACTATAACCCTGGGTGTAGCAAAGAAACACTAAAGGATTATTTCTTTTTTGATTATTTCCATCCAACTGCGGAACTTCATCATGAAGTTGGTAATGAAGTGTATGAGTTGATTTGACACAGTTTTTTGAACATATCCTTTTAAATAGTAACCAGACTGCATTCTGTGATTTTTAGCAAAACACGATCTTTCATTTGAGCTTTCTTCAATTTAAAATAAATACAGAAAATTGCTGCCTATAGCTAAACTGACTTAGATTTACCGATAATTTGAAAAACCGTCATCCCGCTACTATATAGTTATTGATATATATTTTCTTTTAAGCTCTTGGTTTTGATCGATAAATGTAATCATTTCATCTTCTAAAGTTTTAATTTGATTACGTAAAATTGCAAGAAGTTCCTCTATTTGTTTGATTATAGATGTATCAGTTACCTGTTGGATTTGGGTTTTTTGTATTTTTGCTATTTCTACAAGTTGGTTTCTACGAGATAATTTTTGTTTCAAGCAATCAATATTACCATTACTAACTGTTAAAGGAGTAACACGCATATCTGTATTATTAATATAACGTGAGATGATACTGCAGTCTATTTTATCAGTTTTTGTAGTAATACCAAGGCTTTTAGCATAGTCTCTCCCACCTTGGTTGAATGACGTACACCTCAAAACCATTGCTTAGTAAAGTATAGGCACATAATTTTTCGTATCCACCAGTTGCCTCAAGACCAATTTTGGTTACATTATGCAAACGTAAAAAGTCCAGCATTTCATCAATGGATTGTACATTGTTTTCAAATATTTTATAATGCTCAAGTGGGTGAATGTGGAGATCTAATTTACTTTTGCTAACATCAATGCCAGCAATAATGTTTGATGAATTCATAATTCCTCCGTAATAATAACATATACTGCATTTTCCAGCCTTATATACGAGCCTAAAAGCTCAATCAGTTGTTCGGAACTTTCAGTATAATAAACCAGAGAAGAGAACCTTGCTGAACAACGATTCTTATAATCAAGGGGCGTGACGATTCCTCTTCTCTGTGTGTCTTTAATCTCACTACTTTGATATTTATAAAGACTTGTTCTTAACATATAAGGGAAGTGTCCTCTAGGTGAGATTGTGGAGCATTCGTTGCAGCATTTGGCTGTTCAATTACGCTAGTTGATTCTTTAGGTATACTATTTCCTTCAAAATTTCCATCTTTTTATTATGTTCTCTTTAGCATTTTGAGAGTGAATTATTCTAGTTTTGATATTTAAACGTTTTGTATCTGCTGTAATGATTTCACTTCCAGTTTGCTATTCTTTACATATTGAATTGCAAGCACTAACGCTTTACTTCCGGAAGCTGTGGTGCTGTAAGCTATATTTTGCAAAATAGCAGTTCTCCTGATATCTTTGCTGTCTGAGACTGACTTTACACCTTTTGAAGTATTAATCACTAGATTTATTTTTCCATCTTTGAGCATATCAACTATGTGGGGTCTGCCTTCTCTTACTTTATTTACAGCTTGTGCAGCAATGCCGTTATTGTTCAGATACGAAGCTGTGCCTTTGGTGGCATATATTTCAAAACTCAGTTCTTTCAACATTCGTGCAACTGGCAATATATACTTTTTATCATCATCTTTTACTGAAACCAGAGCTGTTCCTTCTGTTGGTAACTTGTATCCTGCAGCCATGTGCGTTTTTGCAAGTGCAGCTTCAAATGATGAGTCAATTCCCATCACTTCTCCTGTTGATTTCATTTCAGGACCAAGTAAAGTATCAACTCCTGCAAAGCGGGTAAATGGAAAAACAGCAGCTTTAACTGCAAAATGATTGAAAGGCTTGTTTTCCTGATTCAATTTTTTACCCAAAATAACCTGAGTGGCAAGCTTTGCAATAGGAATATTGATTACCTTGGAAATAAAAGGAACGGTTCGACTAGCCCTTAAATTCACTTCAAGTATGTATACATCACTAGACCTCTTGCATAACTCGATTTCTGAAGGCAATTTTGTCGTCAAAGCTTGTCTGCGCTCCTCAAATACATTCGAGTATTCTGTGGTGCTCATCTGCACTTTTCCTAAAGATTTCTCATCACAAACAGGTTCTGCAAGAGGTCTATTCTCTTGAACAGCAAACTGAATGTTTATCAGACCTTTCACTTTTAATGCTAATGCTATTCTCTCAGTTTGGAGCTCGATCTCTTTTATTACTTCGTCACTCAATGTATTTGTCGGTATTGAGCATGTTGAATCACCAGAGTGGATACCAGCTTCTTCAATATGCTCCATGACCGCTGCAATGAAAACTTTTTCCCCATCACATACAGCATCAACGTCAACCTCAACTGCATTGACTAAAAATTTATCAAGAAGCAGCGAACCATGCTCAAAGATTTTAGTTTGATCTAAGACGTACTCTTTAAAGCTCTGAGTATCGTGTCTAATCGACATAGACTGACCGCCGAGGACATATGATGGCCTGACTACTAGTGGAAACCCCACCTTTTCTGCGTTGGTTAACGCTTCTTCTACTGAATGGCAGATAGAATTTTCAGGTTGTTTTAAATTAAGTTGCAAAGCAAGGTTTTTAAACCTCATGCGATCTTCTGCAAGGTCAATAGAATCAAACGAAGTTCCCAGAATTTTGAAACCTCTCTCGTTAAGCACTTTGGCTAACTTTAAAGGTGTTTGACCGCCTATTTGAACTATTACACCAACCAGTGTGCCATTTTCTTGCTCTTTACTTAGTATTTCAAGCACATCCTCTGCAATGAGTGGTGCAAAATATAAACGATCAGCGGTATCGTAGTCAGTTGAGACAGTTTCGGGATTACAGTTGATCATTATTGTTTCATACCCCATTTCTTTGGCGGCAGAAGCTGCATGTACGCATGCATAATCAAACTCAATACCTTGACCAATGCGATTTGGACCACTTCCTAAAATGACAACCTTTTCTCGGTCAGAAATATTCGCCTCACATTCCGTTTTATTTTCAACATCACCCTCATAGCAGCCATACATATAAGCAGTGCTCGATTCAAATTCAGCTGCACAGGTGTCTACGCGTTTATAAACTTGTTTAATGCCAAATTTTTTTCTTATTTCTTCGATTTGTTTTACTCGATCTCCAGCGTGTAACGCTGGCTGGATCCCAGTGTCACGCACTGGGATGACATTAGAGGGTACTGGAATGACAGAGGTAGGTCTATTACTTAACTTTGCTAATCTTGCATCTGAAAATCCCATTTTTTTCAGCTCTAACATTTCGTACGCAGTTCCAGGAAATCCATTTTCCTTGATTTTTTGTTCAGTTAATATAATTTGCTGTATATTTTGCAGAAACCATAAGTCATATCCTGTAATCGAATTTATTTCTTCTATGCTAATTCCGTGGCGCATTGCGTCAGCAGCAATCAGTAATCTGTTTGGTAGCAATTTTGCTAATTGAGATTTTATGTGATCAATATCAATGTTCTCAGGAAATACTTCATCAAGTCCTGTAAAATCAGTTTCAAGTGAACGGAAAGCTTTCTGTAGTGACTCATTAAAAGTGCGGCCTATAGACATCACTTCTCCCACTGATTTCATGGAGGTTGATAATTCACAATTCGTCCCCTTAAATTTCTCAAACTCAAATCGAGGAATTTTAGTGACGATATAATCAATCACTGGTTCGAATGCTGCTGGTATTATTGGAGCACAGTCGTTACGTATTTCGTCGAGCGAATAGCCAATAGCAAGTTTAGTTACAACTTTTGCAATAGGATAGCCTGTTGCTTTCGAAGCAAGTGCAGAAGAGCGAGAAACCCTTGGATTCATCTCAATCACAACGAGGCTTCCATCTTCTTTAGGATTCACTGCAAATTGAACATTTGCACCACCGGCACTAACATCAATTTCTCTCAGCACTGCTATAGATGCATTTCTCATCTGTTGGTATTCTACGTCACGCAGAGTCAAAGCAGGAGCAACCGTAATACTATCTCCGGTGTGCACTCCCATCGGATCAACATTTTCTATCGAACAGACTATTATGCAGTTATCTTTACAATCGCGGATAACTTCCATTTCATACTCTTTCCAGCCGATAATTGATTCATCTATCTGAACTTCATTTATTGGCGAAATTTTGAGAGCACTTTCTGCGATATTGAAAAACTCCTCTTTATTATATGCTATGCCACTACCTGCACCACCAAGAGTGAATGATGAACGAATGATTGCTGGTAATCCAACGTAATCCAAAGCCTTTTTTATTTGTTCTTGATTTTTTATAATGATACTTTTGGGGTATTTCAGTCCTATTCTATCCATGGACTGACGGAATAACTCTCTATCCTCTGCTTTTTTTATTGCTTCTCTATTTACCCCTATTAATTCTACGTTGTATTTGTCTAACACTCCATCATCTGCAAGTTTTATTGCACAATTGAGCGCTGTTTGCCCGCCCATTGTTGGCAATATTGCGTCTGGCCTCTCCTTAATTATAATTTTCTCTATGATTTCAGGCAGTACCGGCTCAATATACGTCGCATCAGAAAACTCAGGATCTGTCATTATAGTTGCGGGGTTGGAGTTAACCAAAATGACTTTATAACCTTCGCTTTTTAATACTTTACAGCTTTGCGTTCCGGAATAATCAAACTCGCATGCCTGACCTATAACTATTGGGCCTGCTCCTATTACTAATATAGATTCTATATCTGTGCGTTTCGGCATAATTACAATAACGGTCTCTATTCAAGTAATGTTACCAATCTTTCCTGTATATGTGAATTTTTATTAAACCTATTAGCTAATTACTTTTAGGCTTGACGCATAACTGTACGAACATTGCAATTTGCGTGGCAGATTCCAGTGCTTGACACACAGCTGTACAAACATTCATTTTTGAAGGTAAATTGCACAGCAAATGATGTCATTCAAGTAGCTGACACTGGTTCCTTTATGACGGCAGTGCCCAGAGGTGTCATCCCAGTCTGGGATCCAGAAAACTTAACTTTAAATAAGTGGCTGCATAATAAAGACTAGATTCCAGACTGGAATGACACCATAGAGGCACTGGGATGACATCCTTCCTAGTGGAGATTACTCTCAAATCACAATGTTCATACAATTGTGGGCTTAACGGTATCTTTGCAGATACTATGGTAATTTATTCGGGAGATTTGCTGAGCGGTAAGATTTTTCCTGATATGCTGCAGTCTTCAGAAGCTAATTCCACAAATTTATCTGTTAGTTTATCAGGTGACACCAATTCAGATCCAGGAAATGCCTGCTCACTACCCACAGGTCCTTCCGTGTATACAGCATTTACACATAATTTTGTATGTTTTGTCTCAGATGCATATATCTGCACCATTATTTCTAGTGCAACTTTACTTGCAGCATACGGCATCCAATATGGATAAGAGGAAGGAGAAAGTGTCACTTCTGAGGTCATGAATATCGCTCTTCCAGCATTAGACTTTTTTAGCATTGGATCTAAGTTTTTTAGTAAGTACCAATTGGCAGTAAAATTTGTATTCATTACGTTCTGTAGCTCTTCAATCTCACAGTCATGAATGGGGTTCAGTTTGCCTAAAATTCCAGCACACGCAACTAATATATCAAGTGCTCCAGATTCTGATAATTTCAGGCTTTCTATCATGTTTGTCAGTATCTTTACATTCTCAAAGTCTAAAAGATCAAGCTGAATTAGTTTCACAGAGCCTTCTTTAAATTCTTCAAGCTCTTCAATTTCATTATATAGTGGCTTGAGATTATCAAGAGATCTTGAAATCAGAATCACACATGCACCTTCTCTTATAAACCTTTTTGCAACAGCAGAGCCTACTCCACCTGAAGCTCCGGTGATTAAAGCTACTTTACCTTCTAACTTACCCATTTCTTTCTCCTTAGCGAGATTCATTGAAATATTTTAGCTGAAAATTGAATTTTGCTCCATATATAAAAATCAAACTTAGCATATAAAAAAATAGTAATGACACTACCACACCACCTAAACTTCCATATATCAAATCCAGTTGGTCAAAGGAAGCTTTTAAGTATTGCTTAAAAGCTGAAGCAGAAATCGTCCAAAGAATAACAGCTACACAAGATCCAGGAAATACGTCTGATAAATTTTGTTTTATGTTTGGCAACATAAAATATAGCCAAGAGACTACTGTGAAAAGTACAAATTCAATAAGTAAATACCTAGTATAACTTAGTCCCTGATAGGAAAAATCAATTAGCATTGGTACTAGTGTAGAAAACACTATAGTTAGAGTTATAATAAGCGTGATTACTAAAAATTGTAATATACTTAGTACTCTTCTTAATATATAAGGCGGCGAAACCGGAACTTTATAGGCCTTATTGAGTATTGTTCTAAGCCCTTCAATTGTCGATGAAGCGGTCCAAACAGCACCTACAATTGCTAAAGTTAGTAAGCTTTGCGGCGGGCCTGATATTATCTCCCTAATACGCGGCATCAAAGATGATAAAATATCCTGTGGCATGTTATCAATGATAAATACCCAGCCAATGTTGTACTGGTCTAAAAAATTTGCAAATGTTGACGCCACAGCCATTAAAACGATGAGAAAAGGAAATATTGATAACAGAATTAAAAATGATAAATACCCTGCATGCTCCACTCCATCATTATAAATTGTGTCAATCAAAGCACGATAAAGACAATAAACGATGCTGTAAAATTTCTGTGGCACTGTAATATAAACGAACCAAGAAAAGTATTCTAAATGAAATAAAGGATACTTTTAAGCAAAAAAATCCTCACCATTTACTTAAATTTAATCAAAATGGTAGATAATCCAGCATTAAATAGAAATTATCGGAGGCATAATGAAAAATTTTCTTCTACTTGTGGCATTAATTCTCTCCTTTGCATTTGATGCAAATGCTCCTCCTACTACTTTTGTTGATACAAATGATACAACATCATCGGTGATATGCAAGATAATAGGCTATACTCATGGCATAGGTGGACCAATGATCACAATAGTGATAATAGGTGCAGCGTTGCTTGCAATATTCGGCAGAATGCCGTGGCCAGCGCTTTTTGCACTCGGTGCATTTACTGCTGTGTTTTTTGGCGCTCCTGTAGTCGTTTCAAAAATAACACCAGGAGGTGTGATTTGTCAAAACGGTGCAGTAGCGAATAAGCCATAGAAATTATTGGAGGCATAATGAAAAATTTTCTTCTACTTGTGGCGTTAATTCTCTTCTTTGCATTTGATAATGCTTTTGCTAGCAGTGTTACTGATGACGCAACGTCAAATACAATATGCAAAATAGTAGGCTATACTCACGGCATAGGTGGACCGATGATCACAATAGTAATAATTGGTGCAGCATTGCTTGCAATATTTGGCAGAATGCCGTGGCCAGCGCTTTTTGCACTCGGTGCATTTACTGCTGTGTTTTTTGGTGCGCCTGTAGTTGTTTCAAAAATAGTACCAGGCGGTGTGATTTGTAAAAATGGTGCAACTGCTTGCCCTGATGGTAAAGTATGGAATGCAACAACAAATACATGCAACTAGGCACTAAAATTTCAGAAAAACATTAGCTAAATGGTGCTCCTTAAAGGAGCACCATTATTCCACAATTGTATAAATGTTGTCCAAGTGAATAACACTGAGATCCGGGAATTTTTATAAACTGATAGGATGACAAATTTACTAGAACCCTCACCATTTACTTAAATTTAATCAAAGCGATAGATAATCAAACATGAAACAGAAATTATAGGAGGCGTAATGAAAAATTTTCTTCTACTTGTGGCGTTAATTCTCTCCTTTGCGTTTGATGCAAATGCTAATACTAGTGGTGGCACCACCAACACCGTTTTTGTTGATGAAAGTGATATAACATCATCAGTGATATGCAAGATAATAGGCTATACTCACGGCATAGGTGGGCCGATGATCACAATAGTGATAATAGGTGCAGCTTTGCTTGCGATATTTGGCAGAATGCCATGGCCAGCGCTTTTTGCACTCGGTGCATTTACTGCTGTGTTTTTTGGCGCTCCTGTAGTCGTTTCAAAAATAACACCAGGAGGTGTGATTTGTGAAGACGGTGCAGTAGTGAATAATCCATAGAAATTATAGAAGGCGTAAACGTAGTTTTCTTTACTTGAAAGTGGTAAGTTTTACCACTTTCAGTGTCTATAACTACCTAATAAATTCTCTTTCTGTAATCATATCAGTTAAAGTCTGGATTCCAGCGCCACGCGCTAGAATGACAAGGCTGATCGTCATGTCACCGCGAACCGTCATACCGCGATTCATTCGCGGTATCTCAGCCGCTAACAAGTAGCAGAATGACACCAATCCTACGTCATACCGTCACGGTATCTCTAGATCCCGCTAACAAGTAGCGGGATACTTGACCTTTACAGGAATGACAGTTGTCGTTTAGCTATAAATGTTAAGAAATTTACCAAATAAAAAAAAGGCAAAGAAACCCTAGGGTAGCTAGTATTCAAATTCTCCCTTGTCTATTTGACGTCTTTTACTGTCTTAAACACTTTATAAGCGCGTTTCGGCTTGTATAGGTAGAAACCTAAAAGTTTTATAAAGACATGAGGTGCACATAGTGCAAAAAATTAAGCATGATTTACGCCAAATACATTAAGTTTTTTGTCATTAATCCACTGCAGAGATTGCGAAGATAAATAAATAGCTTCAGTTTCATGACGTCCAGTACAATGTTGCAAATTAAAAATCTCTCCACCCTGTGCTGGTTCTTCGATTCTAAACGCCACTTCTACCTGGTCATAACCAATTTGAATTCGTTCTACTAATGCTTTAATGATGCCACGCTTAGTTTGCCAATCTAGCTGTTCCAAATTAGATTTTACACTGGAATAAAGACTCTTTATACTGTTGATGATAAGGTTCATTCCCTTCTCTATTGCTTTTTGATCAGCTACCTTTTTCTTCTCTTCTTCTATCCCTCTTAAGCGTTCCCTCATTCTTTTCATCGTCTGTTTAAATTCTTCCTTACTTATATATCCTTTATCTCCTACATTTTCTTGACTATAATAGTCTTCCATTAACTTTTCGATGCCTTGTTTTATTTGATTTTCCCTTCTTGCAAACTTCTTATCTGATGATTCATCATTTTTATTTTCTGCAATTCTACGGTGATACTCATTTTTTATTATCTCTGGGTTTTTTAGTAAATTTTTCACCTTTTCCCATATAGCTGTTTCTAACATATCTGTACGGACCAATTTATTAGTACACTTCTCCCTACCATCAGTAATACGTATAGTACTACTACAGCGATAATAGCTAAACTTCTTTCCCTCAACTCCACATTGTGCACCACTATACGCATATCCACAGTTTTGACACACAACTAGACCTTGTAATAGATATTTCTTTTTTCCTCCCTCTCTCTGTATCCTTGCTCTTTTTCTATTTTCATCCAGTTGCTTTTGTACTTTATTAAATAACCCTTCATCAACTATTTTTGGTACTGGTATATAAATCCAGCTGTCCTCATCTGTGCGACAGATAGAAACCTTTTGTTTATTTCTTTCTCTTCTTTCAACCCTCTTTAATTTACCAAACGCTGCTTGTCCTTTATATGCTGGATTTCTTAATAACTTCCAAATTATTATTGGACACCACACCTTCTTTCCAGTTCTTGTTCTAATTGACTTATCTCTTAGTCTACGTACCACTTCCCTTATACTTATTCTCTCTTGCCCTACCCACATGAATATCTGCTTTACTATTTTTGCTTCCTCTTCATTTATTTCAAACTTTGTCTTTTCTCTATCTACATGCTTTATACGATTATAACCAAAAGGTGCAATGCCAATTACACTTACACAGCCTTTTTTTGCTCTATGGAGTTTTCCCCTACGACTACGTTCCATAATCTTTGTACACTCATATTCTGCCACTAATCCTTGCATTCCTAATAACAATTTAGACTCTGGATTATTTTCAGTCTTATGATTTAAGAATATTACTTCTACTCCTGCTTTTTCAAATTCATCAAGTAATATCATTTGATGTGCAGATTTTCTTGATAGTCGGTCAGGTGAATGAATATAAATTTTATCAATTTGATCTTCTCCTACTTTATCACGTAATGCATCTAAACCTTCACGTTCTAAACTCCACCCACTAAGCCCATCATCCTTAAATTCATACTCATTCAATAACTCATGCTTATCTGCAGCAATTCTATGCTTGAGCTCGGCAATTTGACTCTCTATTGTATTGTTCTGCGCTTGACTCTTCGATGAAACTCTTGCATATAAGGCCACTGTTATCATTTTTCTTTATCTCCTTTTCATTGTTTCTTTTTACCGCATACCTTAATAACAGCTCATAGGCGTCTGCTAGATGTTGTTCCGCTAATTCATCTGGCTCGTATCGGCAAGTTAATGTTCTTTTTCTCATAGTTTCTCCTGCAAATGTTTTTGTAGTGCAAGGAGCCTTACCACTCCTTTTTTCCATCAATCCATTTACTCTTATGAAAAAGACCAGCTTTTATCAGCTACAGCCTTCAAATTTGGTCTAGCCCTTCCTTTGCCAACTGCTGTTGCGCTTTCTGATACGACTCTTATTTTTTTAACAAACTTTCCATTTTCTCTGTTTCTTTCTTCAATACTTCAGTTACTTCTTTACTATTTTTCGCATAATCTATTGCTGTCATCCCACATTCATCCTCTTGCTCTATTTCTCCTCCAGCTTTCACTAGCTCCTCGACTATTTCTTTTTCACCTACCATACACGCAAGGTGTAGAGGTATGCATTTATTTCCATATTCCTCAGCATTTACTTCTGCTCCTGATTTTATCAATTCTCTCACGATTTCTAGACGTTTCTCCGTTACCGCTAGGTGCAGTGCTGTATAACCTCCTACATCTGCTGCATTTACATTCACTCCTTTTTCAACTAATACCCTCACTGTTTTTGCGTTTATTGCATAATGCAGAGCTGTTCTTCCATTCTCGTCTCTTGCATAAATATTTTTATATGAGTTCTCTAATAATTCTTTTGCTGATTTATTAAATTTGCCAAGCTTTAACATAATCCACCTCACCTTTTCTTTAAATTTAAATCCCTCTTTTCGCTACCTCATCTATCATTTCGTTCACTTGGTTCATTATTTTGCTTGCTAAATTTTGACATTCTTTCTTTATTAGCGATTTGTCTCTCTTCCTTATTTCTCCTATCTCTATTATTTTTAGCTCCGGCATGTAGCTTCCATTCAACATGTCTGCTATTTCTCCCACTAGCCCCTCTATTCCATAACACGTCAGTTCTCTACTTTTTGTTATTCCTCCTTGTTCTCTCAGAAACTTACTCGCCTTTTCATTCTCTTCGCTATTCCATGAACAATACTTTTCACTTTCCCAGATGTAATACATTGGTGTTGCGCCATATTTATTCAGTTGATTAACCTCAGCCCCTGCCTTTACCAGCTCTTTTATTATTTCAACTCCTGCTCCTCCCATTTTACACGCAGAGTGTAGTGGCGTACATCCAGTGACATATTGAGTAGCATTTACTTCTGCTCCTTCCCTTAGCAGCACTTTTACATTTTCTAAGCTTTTTGCGAATACTGCACAGTGCAGAGGTGTATAACCATTTTTATCTCTTGCATTAACCTCTGCTCCTCTTTTTATTAATAACCTCACTGTTTTGTAATCAGAGATTTCTACTGCTTGATGTAATATCGTCTCTCCTTCTTCATTTCTTTTATTAATGTTTTTACTTGATACTTCTTTAAAAAACTTACTAAAAGATTCTTTCTTTTCTTTGCTAAACTTCATACTTACCTCACAAAACTAGCTTTTCTAGCGCCAGATAAATTTCTTATATTTACCTGCTGCTATTCAAGTCATGTCTTTTTTAGCATAAAAAAGCAAGTCCTTTTCTTTTTATTTCATATACTTTAACCTTATATTAATATAATATATGAGGATCTAAGTATAAGTACTTAACTTATTACACATATTACTTGACTATTTTTCCAACTTCTGTGCAAATGTCGATGTTCGTGCCATTTCAGTACTCCTGGGTAAAACACTAAAATGTAATTTTCTAATTCGTGTATTGAGTCTTTCTGCTCTGAATCTAAATCGTTCTCATACCTAATATTGTGTTCTGCTATAACGTATCCTACTATTTTTTGGTCAATGAAGTTCTTTGTTTGATAAAAATGAGTAACGCCAAATCTTTCTAAAATTGGTTTGTGTTTTAAATTCCAACGTTGCCCTGAAAGTTTATCGTTTCCCAATACAAATTTATTCCCTCTTTCCTCTACACTACCAACTGGAAAGCACGCATTTATTTCTCCTAATCTCCAACTATCCGATAATACTATCTGTGCTTTTGCAAACTTTATTTCTGGCAATAAGCTCTGTGGTAG
>NODE_2_length_35954_cov_81.273350
AAGTAATCCTTACCTTTTAATCTGCAGATTGGCGAAAGCAAATACAATAGCTTCAGTTTCATGATAAGGGGGCTGGCGAGGTTTGTCAAGGAAGTTTTTTCGTTTCTATGTTGTCAGCTACTTGGATGACGCCAATCTGAGTTGACTACACCAACTCACATTCAGCAAAAAAGAAAGCTATCTCCTTACGAGCATTTTCTAGACTATCTGAGCCGTGAACTCTATTTTCACTAATATCATCAGCAAAATCACCCCTGATTGTGCCTTTATCTGCCTGCTTTGGATCGGTAGCTCCCATGATTTGTCTGTATTTACTTACTGCATTTTCACCAACTAAAACTTGAACTACCACAGAACCAGAGGTCATAAACTCTACTAATTCCCCAAAAAAAGGCCTATCTTTATGAATTTCATAAAACAGCTCTGCTTGTTTTTTTGTTAGTAACATCATTTTTTGTGCTGTGATTTTCAGCCCAGATTGTTCGATGTAGGAATTTATATTGCCTGTAATATTATTTTTTACTGCATCAGGTTTTAATATCGAAAGTGTTCTCTCAATTGCCATATTATTTCCTTATATAAAATAGTATATTTATAGATTTATTTTATTGTAAATTTTGATTTGATAAAAGCAGTTTTTTATTTATAGTTAAGAATAAACCATCAAGGAGGTATTGTATGGGTGAATGTTGTAAAAATAACACTACTAAACAAGCTGAGCCTACCACTAAAAAACAAGCTAAATCTACTACTAAAAAATTAGTAAGTAACTTTAAGTCATCACTTTTTTGTGGAACAAAAGGGTTTTTGACTTTTAGTCTGGCATTTTTAAGTTATTTGGAATATAGTTCACATCATAATACAAAATTAAAAGAAGGTGCTGCCTTTGCAATGAAAAGAAACACTATTCCATTTCTTGAAATGACAATCATAGCACCGCTTGTTTGTTTTGCACTGCCAGCTATGCTAGGCAGTATGAGCCTCATGCAATGCGCACTTTTATGTGCTTCCTTAATGATTGCCACATGTTTTATTGTCAGAACTTTTCATCTGCGTGAGAAGTTAATGGAAAAAATCACTAACCATAGTAGAAAAGAAATAGACGCGGAATTTAAGAAAGATACTATAAAATTTCCTATCTTTGATCAAAATAGAAAACACACCGAGTATAATTCGCCTAACTCAGGGCGACTACTGGATGAAACAAGTAGCACCTCTCTTTTCGTTAAAGTTTTACTTTTTCCCCTCAAGGTTCTTCTGAATGTCCTGCAAAGTTGTATAATGCTATCTTTAGCTGCTGTTGAACTTCTTGAAACGGTACCAAGTCTTTTTGTCGATACATTTTTCGATTGGAACTTCACATCCACCAAGAGTAACCTGAAGAGATCAGGCCACTTATTGTATGCCAGTGTAAGAAATTTAGTGCCTATAACTAAATTTGATGAGTGTGTAGCTAATTTTATAGGCACCCCAGAAGTAACTTGTTGTAGTAGTGCGTAGGTGAAAAAGGCAGTTATCTTATTTAATCTTGGCGGGCCTGATTCACTAAATGCGGTCCGTCCTTTTTTATTCAACCTTTTTTATGACAGGAGAATAATCAATCTACCGAATCCCTTTCGGTTTCTTTTAGCAAAGTTTATATCTGCGAAACGAGAAAATACTGCACGAAAAATATACGAGGAAATTGGAGGTAAATCGCCAATTCTAGAGAATACAAAAATGCAAGCTAATGCTTCAGAACTAAAATTAAACGAAAATAGAAACCATGTACACAAGGTATTCATCTGCATGCGCTATTGGCGTCCATTTGCTGACGAAGTTATTGAAAGTGTAAAACAGTTTGATCCTGACGAAGTAATTCTGCTGCCACTGTATCCACAATATTCAACTACCACAACTCTGTCATCCATCGAGAATTGGCAAAAAAATGCTAAACGGTATGGCCTAAAATGCAATACAAAAATGATTCACCGTTATTATGATAACCAAGATTTTATTGAAGCTCACGCTAATCTGATAGCTAAGTACTATAAATTGGCTAGAAAAATCGGTAAACCAAGAGTCCTATTTTCAGCCCATAGCTTACCTCTTAGTATCATTAAAAAGGGCGACCCTTACGCTTCACAGGTAGAAAGAAGCGTAGAGTTAATAGTAGAAAAGTTAGCTATCAATAACTTAGATTGGTCAATATGTTATCAGAGTAAGATTGGTCCTGTAAAATGGCTAGAGCCAAGCACTGAAAGTGAGCTATTACGCGCAAAAGCTGATGGTGTACCTGTAGTTCTATCACCTATATCTTTTGTTTCTGAGCATTCAGAAACTCTAGTTGAACTTGATATAGAATATAAAGCAATTATCAAGGATGGATATTACTTTCGTGTGCCAACTCTCAGTACCGATCCCTTGTTTATAAAATGCTTAGCCGATTTGTGCATAAATCTCCCTTAAAGTCCTGATTCATAGGGCTTTTCTTTTAGGATTTTATGTGATAGAATAACAGGAAGTTATTAACTATTTCATGCCAAACAAGCTAAAAAAGAAATCTAACATACTCGCACAAAGGGTGCATGATATTTATGATCATGATTTCAGGAAGGTAATCTGCATCACAACAGGTTTAACAGCCCTATTGTGTAAGATTTCACTGCAATTTTGCTGCGAGTTCATTGACAATAATAGATCCAATATCTTTCTTATACGGAATGTTGCTCGACTAGTAAAGTTTCCGACATCTATTCTATACATTGCCCATTCTGCATTTACTCTACAGGATCTAATTAAGGATTACAGAAACCCTGAGAGTAAAAAAGAGCTGGCAAAAATTGTGGGTAAATCGGCTAATCTTGCAAGCAGCACCATAGAAGCATTGATGATGTTGAAAGTCATCCATTTTTTGGCTAGAGGTAATGCAGATGTAACAAGTTATATTAGTTCAACATCAACGATCCTATTTTTGTTCATTTCAGAACCTATAAGCTATTATTATACATGCAAGAAATATCTGGATAATAAGGATCCTGAAAAGTCTGCTAAGTGTAAGAAGGACCTTATTATCAGCACATTAACTTTGTCGTTAGGTTTATTAAACTTCATATTAAGAAGGATAGAAACTCCAACTATACCAATAAACTTGGGTAGTGGTATAATCTATAATTTCAACTTAAGCGTAACAGTCAGCATAATATATAGTGCAGTATTTCTTGCAGTTCAACTTGATAAGTTGTTTAATCAACCTGTCAATGATGATCCTTCCACTGAACTTGATGATGTTCATAATATAAACGGTCATTCTAATGACAGCACTGTAGAGGTATAAGAATTAGGGATGAAAAGATTTTATTTCTACTGCCAACGCTAGTACTGCTAATTTGCTAACAATACTCCAAAGTGATAGAATTTTACCTTCTACAACCTGGCTAACATCATGAAACTCACAGTCAGTGGCATTCAAGCTAGAATATACATCTTTTCTGCTATTACATCGGTATAAGTAACATGTTGAAGTATCTCCTATATAGTATATTAGCGGTTCTGCAGAACTGCTTTTAAACATGTCAATGGTTGGTACACCTTCTTGTATAATAACGCTATTGATTGCTATTCCTTCTTTTATCTTTTTCATTTTATGACGCTTTTTTTTATTGAGGTTTAATATTTCCTCTCCACTTGTTGCTGTTATAATGCCCATCCCATATGTGCCATTGCTTGCTTTGATAAAAACGTAAGGTTGTGTTTTTATTTTATATTCTTCGTATTTTTTTTGCACTAGAGATAATATTTGGTCAACTTTAGTTGCTACTGCTCCTAGTGACAAATCATCATCAAAATCAACTCCATCACAGCTCTCTGTAAGCACAGAAATTAGCCATGGGTCTATTTTAAATTTGCCACAAAACTCAGATGCTAATTCTTGATAGATTTCAAAATACTTAAATTTCTGCCTGCTATGCCAACCGTATAGTGGGCTTGGTACTATATCTTGCTTTACGTCTTTCAGCGTGTCTGGAATGTGGCTCGTCATATCACGGTTCAGTATAATAACATCAGGCACAAATCCTGAAGTTGTCTTTAGCAGAGAGTTTTCTTTCACAACAGTTTCATACTGTTCTATTAAATTGTATACTTCATTATATAAAAGGCCAATTCTAGTCTCAAAACCTGCGAGTTGTAGTATTTTCTCTATAACAAATACGTTTTCTATATACATTTTATTGCGTGTATAATTTTCCGGTATTATAAGAACCTTTTTGTATTGATGTCTTTTAAAATAGCTTTTTATCAATCTTGCTGCCATCGTTCTTGATTCTTCACTTAAGTTATTGAACCCCGCAGGAAATAAATTAGCGTCTACTGGAACGATTTTATAGCCAGAGTTTCTAAGATCTATAGAGCTATAAAATGGCGATGTAAGGCCATTAAATTTTGCTTCGAACCAATTATTTATACTTTTTTCCAAATCTGGGTGAATTATGTTTTGCATCTGCACTTTAAATGTTATAAGGAAGGTATTATATTATAAGCTATAGTTGAACATATTTAGTAAATTTGACTAAAGATTAAAGTATAATGAGATTCTTATTTAAAGTGATAGAAAAATGATTCAACACGATAACAATAAAATGTATGGCACTACTATATTATCAATTAGAAAAGATAAAAGTGTAGTAGTAATAGGTGACGGACAAGTTTCACTGGGCCACACTGTTATAAAATCTGGAGCAAAAAAAGTTAGGCGTCTTTCTGGTGATTCCGTAATTGCTGGATTTGCCGGGGCAACAGCCGACGCATTTACTCTTTTTGAAAGATTAGAATCTAAACTTGACAAGCACCCAGGGCAATTAATGAGAGCATGTGTTGAACTTGCAAAAGACTGGAGAATGGATAAATATCTGAGGAAATTAGAAGCTATGATGATCGTTGCAGATAAATCTATTTCATTAGTAATTACGGGAACAGGTGATGTTCTTGAACCTGAAGATGGAGTCGCAGCTATTGGCTCTGGGGGAAATTTTGCTCTATCTGCAGCAAGAGCTTTAATTGACATTAAAGGAATATCAATAGAGGAAATTGCGAAAAAGGCTATGAAGATAGCTGGCGATATATGTGTTTATACAAATCATAATGTAGTTATTGAAAAGATAGAGGAGTGATATGTCTTCCAAGCAAAAAACTTTATGCACCAATTTTTCCAATCAGCCCATAACCCTTTCAGAAGGGCGGTCTTGTAGTAGTGACACCTACGATGAAAAAGATAACCTCTATAAAGATACTAAGAGTGGTTTTGATTCAAATGACAGCGATGTTCAAGTTAATGACAGCACTCAAGTTTTGTTAGATGACCTGCCACCACAGAAGATAGTTAAAGAATTGGACAGATTCATAATCGGACAGGATGATGCAAAGCGTGCTGTTGCTATTGCGCTCAGAAATCGTTGGCGTCGCAATCAGGTTCCATTTCCATTGCGTGATGAAATCATACCTAAGAATATATTGATGATCGGTCATACAGGGGTTGGTAAAACTGAAATAGCTCGTCGCTTAGCAAAACTTGCCGGTGCACCGTTCATAAAAATTGAGGCAACGAAGTTTACTGAAATAGGGTACGTTGGACGTGACGTTGATTCGATAATACGCGATTTAGTTGATGCAGCAATAGTTTTAGTTAAAGAGAAAGCCCGTAAAGCCTTAGCTAAAAAGGCTTTAATTTTAGCTGAGAAAACAATAGTAAACTCTATGGTAGGCGAAAATGCAACCGAAGAGAGTAAAAAAATTTTTAGAGAAAGGTTGAGGAATAAAGAGTTTGAGGACGGAGAAGTTTCTATTAACGTCAGAGAGAGCAAGAGTATGTTACCTACTTTCGATATACCAGGCATGCCAGGTGGGCAAGTTGGTGTGATGAATGTAACAGAAATAATGGGCAAGATGTTTAACGGGAGCAAAAAAACAAAAACTATTACGGTGAAGGTAAAAGAAGCGCGTGAAATATTAATTAATGAAGAAAGTGAAAGGCTAATGGATGAAGATAAGATAATCAAAGAAGCCATTGATCTTGTTAGTAATGACGGTATAGTATTTTTGGATGAAATAGACAAAATTGCAGCGCGTACAGAAGTAAAAGGTGAAGTAAACAGAGAAGGAGTGCAACGCGATCTGTTACCATTACTTGAAGGAACAACTGTTACAACTAAGTATGGCCATGTAAAAACAGACTATATATTATTTATTGCATCTGGTGCTTTTCATCAGTCTAAACCATCTGACCTCTTACCGGAATTGCAGGGCAGATTACCGATCAGGGTAGAACTTAAGGCACTTACTCAAGAGGATTTAATAAGAATATTAAAGGAACCAGAATCTAGTTTGTTAAAGCAGTACATAGCTTTAATGAAAACAGAAAATGTGACACTTGAGTTCACTGATGATGGTATAAAAACCATAGCTGAAATAGCGTTTACAGTTAATAGGCAAGTGGAAAATATAGGCGCAAGAAGGCTTCACACTGTCATGGAGAAGCTTTTAGATGAAATAAGTTTCATTGCTTCTGAGAAAAATAGCGAAAAATTCATTATAGACAGCAAGTATGTAAAAGATAAACTTGAGTCAATTTCGAAGCAGCTTGATTTATCTAAGTTTATACTTTAGGAAAAACGAAAAGCCTACTTTAAGTAGTATAGAGAGTGTTCAGAAGATTAGCCAGTAGACCTAAAATTTCAGCTATATTCTTTAGGCTGTTTTTCAACAGTAGAATGGTGTGCTGCGACCTCTTGCTTAACATCTAAGCTTAAGTCAATTATTGAGATATTTTCTTCATCATAATCTATGTCTTTTATTAACATATCGTCAGTAATAGTCAAAAGGTCAGGCGGAGAAAGAATAGTTCTTTTATTACCAGCTCTCATTCCCACAACTCCAAGCTCTATAGCAAGTGGTATTTTTTTATCGCCAACCCTAAATTGCACTGTTTGATCTTTGACTATATATTCCCCATTATGCTCCTTTACGCTATATTTAACCGATATCTCATCACCGCACCTTACTTGTTTTCCAGTCTTGTTAATTAAGTCATTAAAAACCATCAGATTATTTACTGAGTCGGGATATTTATCCTTTACTTCGATCAGTTTGACGTAATAAGAATTAAAATTCATTTTGTTCTCGTTGGCAATAGTAACTACACGCTCTCCGCCTTCTTTCATACCTATTACCCCTAAACTCACTTCTTTTAGGTCATCTTGACCTATTTTCAAAGTAACATCAGAAACTTTGCTAGGGAGTGTTGCTGAGTTATTATTAGAAATTTTATATATTTGCAATAGGACTTCCAGGCCACAAAAAGCCTTGCTGCCACTGCCTTCAGTAATTTCATAAAAATTTATTGAATCTTCTTCCTTTTGCTGCGTTATTTCTTCTAAATATTCTGTCAGCCCATGCTTTTCAATATAGCGGTCAAGTGCTGATTCAAGTATTGGCTTCACTAGGTAATGTGCTATCGTCTGTATCAAACCACCATGCGTGGCATTTATCTCATAAAGCTTGTCCTTTTTTTCCGGTTTACCTTTGTTTATATAGACAATAGTAAACACAAAAGCAGAAGTTAAAGTGAGAATCATTACTACGGAAATAAGCATTTGTAATATAATTTTTCTAACCATCTTTCTTTACTTGATTCAATAAATCATATAAATAATTAGTATCCCCTGAAAGCGCACTCAAATTATCCAAGCCTTGTTTAAAGAGGCCGTCTATATAGTCCTCTACTTCACTTTTACCAAGCACAGACATAAGATTATTTGTTTTATCTTGTTCGTAGTCTTCAATATCATCCTTAGCTTGAAAGATAAGCCCTAGATTTATTCCATAGTTATATAACGCTTTACGTTGCTTGTCTGTAGCACCCCCTATTATAGCACCTATTTCACATGAAGCTGCAAATAGTTTTGCGGTTTTCATCAAATGAATTTCTTTTATTTTATCAGCTTGGCCCGACGTCATTCCAGCGTCATACATACAGCCGTACGAATGTTGTAGTTTTAAGGTAGAAAGGGTGTCATGCAAGTAGCTGACACTGGAATCCATTTCATGTTCAGCTCCACTATCGCATGGCTTTTTGCACGAAATGCTTGTAGGCAAAGCCTTCTGGATCCCAGTGTCCGCTACTTGAATGACAGAGGGTTGGGGGCTAAAATCTATATGCTCACTGTTAATATCTAAAGCCTGTCCTCCCACCATTCCCCTAATTCCTATTGCCTGAGAAAGAACTTTTATGATCTCACAGCGTTTCTCATTTAACGAAGATAATACCTCAAAAGCCAGAGTAAGTAGTGCATCTCCGGCAAGCACTGCTGTTGCTTCATCAAATTTTTTATGGCAGCTTAGCTGGCTTCTGCGAGTATCACTGTTGTCCATGCACGGTAAATCATCGTGAATTAGAGAGTAAGCATGAACAAATTCAATTGCTGCAGCAACTGATATTACTTTTTTAGCTTCCGCGTTAAACACTCGCGATGAAGCTACGACTAAAAAGGAGCGTATATGTTTTGCAGGAGCAAGGAGTATATAACGCATAGCTGATATAAGCTTATTCTCGCTATTTTCGGGTAAGAGTTTATTTACTTCTACAATAAGCAAATTTTTTGTTGTTTCGTCTAGCATTTTTGAATTGTTAATTGTTTAGCACGTAACGCTAGCCAGCTAGGGCAGTAGAAAACTTTACTGTAGTTTACCAGTTATAAAAGATATTGCAAACATAAAAATTTTTTATAACATCAAAGAATAGGTTATTTTTTTGGTAAGAAATGTGAATAGCGAACTAGCAAAGAGCACTAGAGAAGACATAGAAGAAAAAGTGAAAAAGATTATACTAGAGCATATTAGTAAGGATGTAGAGAAATTCAACAGCTCTTCAAAGCTTTCGGAGCATGGTACAGACAGCTTAGATGCAGTTGAAATCATCATGGCAGCAGAAGAAGAGTTTGGAATAGAAATTCCAGATGAAGACGCACAAAAAATGGAAACTATGGAGCAAATAGTTGAGTACATTAATAATAAAAAAGGCTAATAGTTAGTGTTAAATGAGCAGAAGAGTAGTAGTCACTGGTGTTGGTTTAATCACTCCACTAGCGGCAGATGTTGACAACACTTGGTCAAGGCTAATAAAAAGTGAGTCTGGCATAAAAGCAATCAATACGGATAGATTTGACTCTTCTGATCTTGCTTGCAAAATTGCAGGGCAGGTGCCGTTGCAATCAGACAACATTGAGCACCATTTCAATCCACTAGATTATATTTCTGAGAAAGACTCAAAAAGGACAGATCGTTTTATCCATTACGGTATTGCAGCAGCTATTCAGGCAGTAGATGATTCATTAATTTTGGAAAGCCAAAATATCAATCGGGAACGTGTTGGTGTGACTATTGGCTCTGGTATAGGTGGTCTTCCGTCAATTCAGGAAAATGTTATTACCATGCAGGAAAAAGGGCCCAGACGTGTCAGTCCATTTTTTGTCCCTGCAAGTCTAATAAATTTGATATCTGGCCATATTTCTATTAAATACGAATTTACAGGTCCAAACGATTCAGCAGTAACCGCATGTGCAACAGGTGCGCATGCAATCATAAACTCAGCAAGAACTATAAAACTTGGTGAAGCGGATGTTATGATTGCAGGTGGAGCAGAAAGTGCACTGTGTAGAGTTGGAATTGCAGGTTTTGCATCTATGAAGGCGTTATCAACTAAATTTAACGATAAACCGGAAGAAGCTTCAAGGCCATGGGATGAAGAACGCGATGGTTTTGTTATGGGTGAAGGAGCAGGTATATTGGTGCTGGAGGAATACGAACATGCGAAAAAAAGGGGGGCAAAAATACATGCTGAACTGGTTGGGTACGGACTCACAGGAGATGCGCACCACATTACAGCACCACATCCAGAAGGAAGAGGCGCATTTAAGGCAATGCAGCTTGCTTTAAAGAGCGCACAAATTAATCCCAATCAAGTAGGGTATATCAATGCACATGGAACTTCAACGCCACTTGGAGATAAAATTGAAGTAATAGCAATGAAACAGTTATTCGGTGACTACGTTTATAAAATACCTGTTTCTTCAACTAAATCTTCTATAGGACATTTACTTGGTGCTGCAGGGAGCGTTGAAGCAATATTCAGTATTCTTGCGTTAAATAATGGAATTATTCCGCCAACCTTAAATTTACACAAGCCTTCAGAAGGATGTGATTTAAATTTTGTACCGTTTAAAGCTCAGGAGCATAAAATTCAATATGCACTTTCTAATTCGTTTGGTTTTGGTGGCACTAATGCATCGCTCATATTTGGACAAGTTTAGTTGATGTCACCCCAGTGTCTTCCTCTTGTCATTCCAGTACCCTCCTCTTGTCATGCAAGCAGCTCTCCTACTGTCATCCCAGCACGTGACACTGGGATGACAAACGGTTGTGAAAGGGAATACATATAAAAATTAAACTATCAATAGCAATTCAAAAAGAAAAAATATTCTATTCATCCCTGAAGAAGTATTTTATTGACAATTTATGAATAAAGATCAATAATGCAGAAAAGGAATTGATGGGCGTATGCATGAATTTAACCACTATTAATTGTACATTATTTGTTGTAATTACATATTTTTTGACGTGCATTATAGCTTGGTGCTTACCTTTCAAAGACATAACATCATTAACAACATTTGTTCCGGCTTCAGTTGCAATTTTGCTAACCATTTATAATAAACAGAAGGTAAGGGATCTTTTTAAACTTAGTTCGCCAAAAAACTGTCTATTAGGGTTTATACTTATTCTGGTAAGTATGCTAATTTCCAATGGTCTTTTGTCAATTTATTGCGGTTTTTCATTTTTCCGAGAGTCTTTTACGTTAGACCGTGTAAAGGATTTGAGTGCAGTTTTGAGTCCATTAGTGATGTTATTTGTTTTATTATCAACCTTTGTGATGTGGATCATTATGTCTCTTGGTGAAGAGATCGGTTGGCGTGGCTATCTTTTGAAAAATCTTAAAAGCAAAATATCAAATTTTTATATCAGAGCAATTATTGTCGGTATTATTTGGTCAGTATGGCACATACCAACTTATGTGGTTGCTGGCTCAGCTTTGTGGAAGGATGGCTTTACATTCCCGACTATTTGTGCTTATACCCTTTATATTTGTGCAATGTCTATAATGTTTACCTGGTTGTTTGAAAAAGACAACTCGATTTGGCCAGTAACTATTGCTCATGCAACAAATAATCTTGTGTATAGTGTTTTGAGCATTCTAATGCCGTCTCCTCCTCTGTCAACTTTCGATGCAGTAATTCGCCTTACATTAGGAGCAGCTGGTTATTTCATTGTTGCAATTGGTGTTATTTGGTTTGATAAAGCTCGAGAGCGTCATTTGAGTAATTCATAGTATAAAATTTCGGGGGCAATTCGCATCAGGTGTCATGCAGGTAGCATGACACTGGGATGATGAGGAAGAAAAAGCAAATTTTGCCTTTTACGGTCAATCTATTATACTTAGTAAGACTTCAATAAACTAATGAATTATACTTTATATCTAATTAAATGCACAAGATATTAATAAGAAATAACTACAAACCTTTGGTCGGAAAAATCAAGATTAATGGCTCAAAAAATGCTGTTTTACCAATAATGGCAGCAAGTCTATTAAGTAGCTCCCCGGTAATTTTGCATAATGTACCTGATTTAATTGATGTGCATCTAATGTCTAAGTTGCTTGAAAGTCTTGGAGCAGAAGTGAACTTTATGCACAATAAAAATTATAAAGCGAACCATACTTTGAAAATTGACTGCAGCAATATCAACAATCACGTGATGCCATATAAAACCGCAAGTAAGCTAAGAACTTCTTTTCTAATATTGGGTCCAATGCTTAGCAGATTTGGCAAAGCGAGAACAGCATTTCCTGGTGGATGCAACATTGGAAAGCGTCCCGTTGATATGCATATTAAAGCATTAGAAGAAATGGGAGCTAAAATTGAAATTGACGGCTATAATATAATTGCAACAGTGAAAGGAAAGCTACAAGGAAAAGAAATCACATTTGAGAAAATAAGTGTTGGCGCAACAGAAAATGTAATAATGGCAGCAACATTTGCAGAAGGAGTGACAACAATAAACAATGCTGCAACTGAGCCGGAAGTTCTTGATTTAATAGATTTTCTGAAGAAAATGGGTGCTGATATTGAAATTGATAATACAAAGGTCATAATAACAGGAGTTGAAGCACTAAATGGATGTGTTCATAAAATAATACCAGATCGCATAGAAGCAGGCACCTATGCACTAGCTGCTATAATAACCGGTGGTAAGTTGGAGTTGGAAGGAATAAATCTATCTGATATAAGGTGTATTACAAATGAGTTGGAGACTATAGGAGCTATGGTTGAACTGTATGATGGAGGCATTGTTATTTCCAGAAAAAATGGCTCTATTAAGTCTGCTAACGTTGCGACAGATCCATATCCCAATTTTCCCAGTGATATGCAACCACAACTGATGTCTGCAATGTGCATCGCTGATGGGATATCAGTAATTGAAGAGAACATTTTTGAAAACAGATTTACACATGCAGATGAATTGAGAAAGTTAGGTGCTAATATCAGCATCGAGAAAAGCAAAGCTACTATAAGTGGAATAAAAAGCTTATCTGGAGCTAATCTATATGCTACTGACTTAAGATCAACAGCAGCTTTGGTGCTTGCTTCTTTGGTAGCCGGTGGAGAAACTATAATAAACAATTCACATCATTTATGGAGAGGATATGAAGCAATGCATGAAAAACTCAATTCATGTGGAGCTGATATCTCCATTTCGTCTTGAGGATATTTTATGAATGAAGCAACCAAACGAACTATAGTAAAAGAAATAGATGCAATCTTATATGAAGAACATAAGGTATTAGACCATGGATTTATTCGAGTAGTGGATTATATGGGCTCTGATAGCGCTATAGTTCAAGCTGCTCGTGTTTCTTATGGCAAGGGAACAAAACAGATAAGTCAGGATGAAGCACTTATAAAGTATTTAATGAGACATCATCATACAACTCCATTTGAAATGTGTGAAATTAAGTTTCACGTGAAACTTCCAATTTTTGTTGCAAGGCAATGGATAAGGCATAGAACTGCAAATGTGAATGAATATTCAGCAAGGTATTCAATACTTGATAATGAATTTTATACACCTAAACCAGAACAAGTTGCAAAACAATCTGACAATAATAAACAAGGTAGCGGGGAAGCTTTTGATCCAGATACCTCAAAGGAAATAATAGATTCTCTAATAAATGACTCTAATTTAGTATATTCTCATTATGAAAAATTTATTGAGCAGGGGCTTGCAAGAGAAATTGCCAGAACTAACCTAATGCTTAATTACTACACGCAATTTTATTGGAAAATAGATCTGCATAATCTCCTTCATTTTTTGAAGCTTAGAGCTGATAAGCATGCCCAATATGAAATCAGAGTTTATGCAGAAGTTATGCTGGATATAATAAAAAAATGGGTTCCACTGGCCTACAATGCCTTTGTTGAATATTGCCTAGAATCAGCCTGTATTTCAAGAACTGGTCTAGAAATAATTCGCAAATTAATTAAAGGGGAAAACGTTACTAGAGAAGAAAGTAATATTGGTAAAAGAGAATGGGGCGAGCTGATGTCTATACTTGATAAACAATCTTAAAGATAAAGGCATACGTGTCAATCTCCTCTGTCAGTTAACTCTCGTTCACCAGATTGAATCTTGCTTTTTACATCACATTAACTCATCACTTTTATAGAACATCTCATTAAAATCATTTAGAGTTCCAAAATCCTGACCCTTGATAAACAGGTGATCATTAGCAACATGTGCTTCATCAAGAGTAAACAGCTCGTAATGATGATTGTGAGCGGGCCTAACAATTTCATTATATAAAACCATTACTTGTTCGTAGTTATATCCATCGCCAGCATGATATTTACCACGTACGGTATCATAAAAATTCTTTACATCATCATATGTCACTTGCAGCTCCACCTTATACTTTCCCACTTCAAGAGGACTTCCTGTCTTTATTTTTAAGGGATGTTGTGAATTTGCAACACTGTTAGAAGTTTCTGCTTCAATATCAGAATTTTTATCCATATTTTCTATCACACTTGCCATAACAGTTTCTTGTTCATCTTCTGTTGGTTTTGTTTGTTTTTCAGTCTTATTACTGCTACTGTCAGTTTCCACAGTTACTTTTTTTACTTCTATATCTTTTTGAGCTTTCTCATTACTTTGCTTGTGTATTTCATCTCCATGCAATTTTTCCTGCAGAGCTTTTTTCGTATCAGCATAATCATCACGATTGCTTTGCAAAGCTGGTTTATAACTGCTGCTATCATCCGCTTGCATTTGATCTATATAGTTAGATTCTTCTTCCTGTATAGTATTTTTTGCGTTATCCTCACCAACCGTTCCTTTCTCCCCAGACTTGGCTTCACTCTCTACCACAACTTCTTCGTCTACTTGCTCATCATCAATTGTAAATTCAGTACCTATCTGATTGCTATCTTCCTCCAATTCATTAGATAATTTTTCAGATAGCTGGTCACCACTCAAATATGGTTCCTTTGAATATTTAGCATAATTATGGGGATCGGTTCTGTTTTCTGAATAAAACCCACTTTCAAAGTCTGAGTAGGAGCTTTGATTGAGCACAAAAAATAAGTTTTCATAATTAACCAGCATATCACTATCAGGGCTAACAAAATTTAAATATTCATCGCCTTCCCATTCTGGGTGGTGTCTATACTCTGCTATGTAGTATTTACTAGAGTCGAGAGGTATCTTGTCACCTTCTTCCCCATCAAGTTGTAAAACTACTGCTGAATGCCCATTACCTAAATCATTACCTTTTACCACTTTGAATATTTTAATCTCATCCTTTTCTACAAGTTCTTTTAACTCCTCGTTCTTTTCATTTAACTCTTCCTCCCTTTGTCTTTCTGCTTCTCTCTCTCTTGCCAATCTTTCTGCTTCTTCATCAGCTTTCTTCTGCAGTTGTGAGAATACATTTTGTAATATATCTTGTGTGGTTAAGCTATTTGTGTTGCTTAAAAAATTATCTAACACATTTGATGCAATTGGTGACAATTCACCGTGATCATCAAATACTTTTTCCTTTGCTTTATCATAGTGATTTGGGTTATAGATTGCATACAGAGGATAAAAACCATAATCTGCAATTGACGCTCCGTCAGGTGATAGTTCCATTGAGAATCCATAGTAATTAAGTGGAAGATTGGAGGTTAAATATTTACCGTTATCATCCCTAACGTGTAGCTCACTTCTACCATTGTGCTCACTATATTTGTTGTAGTAGATATAAAAATTCTCATGGTTAAGATTGAAGTGATCATCTAGATTATCGAATTGAATTGTACTGCCAAGCTTCTCGCGCAAAAGATTTTTGCTTTCATCTGTAAGCTTTATATGTGCAGAAAAGTAGTATCGATCTATAGGTTCGCCTTTTTCTATTTCAAAGTTCAAAGTAATCTTGTCGTTGACCATTGGTAGCCTCCACAAATTCTATAAATCATTTTATTTATCAATCATACGGTCTGTACTATGAAAAATGTGTTAAACGTTAAGATTTTCTCTGTACCGATTCATCTATATTGCCAAGCTTAATAAAGTTACAAGCTCTTTAAAACAATGTTAAACTCAATCACTATGGCAAAAACAGTTGACGTATTACTACCACTTCCAATTGATCAGTTATTTTCATATGCAATTGAGGAAAATACTGAGATTTTACTTGGAGATTACGTAGTGGTGCCATTTGGCAAAAAACGCTTAATCGGAATAGTTTGGAAATACAGTGATAAAAGTAACCGAGAATTAAAATTTATTGAGCAAAAAATTGATTTACCAAATATTAGACCAAAATTGATCGCATTTGCAGAGTGGGTTGCGCAGTATAACTTAATACCTGTTGGTATGCTTGCCAAAGTGATAATGGGAGGAGTGTTAAAAGTAAATCACATAGATAAATTGGTTTGTGCTAAGCAGAAGCAGGAAATAAGTGAAATAAGTTGCCAATTAAGCCCTGAACAGCAGGTAGCTAGTGATAAAATAATCAGCAGTTTGAATGAGTATTCAGTGACTTTGCTTGATGGTGAGACAGGATCTGGAAAAACGGAAGTTTATCTCTCTGTGATTGCACAATTGATTAAGAATTACACTGCCGTTCCAAATGCTGCTCAGACTTTACCATCCCAGTGCCCAGAGACACAACTGTACGAACATTGTGATTTGGGTCTACCAAGAGGGTGTTATCCGAGTAGCCTGACACTGGGATCCAGTTTTTCATATAACCTCATTACAAATGTTTATTTTAACTTAAAACCAATACCTAATTTACAATCAAAATTCCTGGATTCCAGTGTCAAGCGCTGGAATGACACCTTTATACTCAAGGCAAAACCCACTGTAACATTTAGCATACCGTCTTTGCCACGTACTAGTATGACACCAGAATATGTTGAAATGACATCAGGAGAAGGTAATACACAAATTTTAATCCTCCTACCTGAAATTGTTTTAACTTCACAATTGGTAAATCGTGTTCGCGGTCAGATATCAAAAAACTTAGTTGAATGGCACTCAGGACTCACTCCAAAAACTCGCCGGAATAATTGGCTCAATATAGCAAGTGGAAATGCGCAGATAATTATTGGTGCACGATCAGCACTTTTTTTGCCTTATAAAAACCTAAAATTGATTATCGTTGATGAAGAGCACGACTCATCTTTTAAACAAGAACAGGGAATTATATATAATGCTCGAGATATGGCGATAATCTTAGCCAAATTTGAAAATATTCCGATTATTTTATCATCAGCTACTCCACTGCTTGAAACGATTCATCATGTTAAAAACGGGAATTACAATCATGTAAAGCTAACTAAACGATTTGGTGGTGCAGAATTGCCACTCATTAAAGTAGTAGATATGAGGAACAACAAGCAATGGATCTCCTCTGAGCTTTTTGAAAGCATCAAACAAACCATAGAGAAAAAACAGCAGGTTATGCTTTTTCTAAACCGCAGAGGGTATGCACAACTGGCAATTTGTAAAAAGTGTGGATATAAAATTTCCTGCTTAAATTGTGCTGTTTGGCTTACATATCACAAGAAAAAAAATGCTCTTTTGTGCCATCATTGCTCTTATCAATTAAAACTTCCAGAGAAATGCTCTAATTGCCAAAGTGAACAGCCATTGTCCCTCTACGGCATAGGAATTGAAAGGTTGCTTGAAGAAATGGTGAAATTAATACCAAACGCAAAAACTGCGATGATAAGCAGCGATCAGAAGTCGGTTAGTAACGTAATTGACTTGATATTGAAAGAAGAGGTGAACATTATAATCGGCACACAAATAATTGCTAAAGGGCACAATTTTCCCAAATTAACTTTGGTTGGAGTAATGAATGCAGATTTGAGTCTCGAAAATTCTGATTTGAGAGCAGCGGAAAAGACGTATCAATTATTGCACCAAGTTGCAGGCAGATCAGGAAGGTTTAATGAAAAAGGAATGGTAATAGTGCAAACCAATAATCCTGAAAGTTCAATAATAAAAGCATTGCTGCATCAAAAAAGAGACTCATTTTATGAAATCGAACTTAAGTCAAGACGCGAAGCCAAAATGCCACCATTTAGCAGATTAATAGCGCTTATAATCTGTGGTAAGAATCAGATTGCAACACAAAAAGCAGCGAATGAAATAGTAAAATCTCTTCTCTGTCATTCAAGTAGCTCAACTATTTGTATCCAGGAAAAAAATGTAGGTGTAGACAAAAAGGAATTTGAAATTCTTGGCCCATCACCAGCAGCGATAAATTTTTTAAATAATAAGTATCGGTATAGGGTATTATTAAAAATACACAATAAGCATAGTCTATCCATACAAAAAAAGCTGAAATATTGGATTAAAAATTGTAACTTGAATTCGAGTATTGCAGTGATAATAGATGTTGATCCTGTGAGTTTTTTTTAACGAGTTTATTTATATTCGTTAAGCCTTCTTGCCAATTACCACAACATTCTCACTGGGAAAAAAATAATCAGGTACAGCCATATTTTTCGGTGCAGGACCCCCAATTACTCGACCTGATGTATCATAATATGAACCGTGGCAAGGACAGAACCAACCATTACCATCTCTTGTAGCGTGGTCAACCGGTACACACCCAAGATGTGTACATATTCCAAGCATAATTAACCATTCGTCTTTTCCTTCGTATACTCTCTGCTCATCTAATTGAGGATCCCTCAAGCTCTTCACATTCACAGCTCTTGCAGCCTCAATTTCTTGCTTTGTGCGTCTACGAATGAATACTGGTTTACCTTGCCACTTTACTTTTACTCCGTGTCCTTCCTGAATTCCAGACAAATTCACCTCCACTGTGGAAGTTGCTAGAACTTCAGCAGAAGGATTCATAGATTTAACCAGTGGCCAAAGTCCGCTTGCAGCTCCTATACCTGCCATAGCGCATGTAGTTAATGTTATAAAATCTCTCCTACTCTTATTTTTAGTAAGATCTTTAACAGGAGGTGTTTTTTTATCCTCTTTGTCTGCCAGTGGTTTTTTATTTTTAGTTAATTTTTTGTCCATTGATCTTTACTTAGCCATAAGTATATATTTTAATTTAAATACTGCGTATTAATCAACAAAAACTTGCGCTTTTTGTTTAACCTATACTACGGTTAAGAAGCGATAGAGTTTTCAACTTCAAAAATACTATCTTCAGTGGAATCAGGATCTTCAATTTTCGCTACTGACACCACTTTTTCTCTACTTTCTGTTTTAAACAGAGTGACTCCTTGAGTGCTGCGTCCTGCAATTCTAATCTCATTGACCGAAATGCGAATTAACTTTCCTTTATCTGTAATAAGCATTATATTATCACCCTGCTCAACTGGAAAACTAGCAACAACATTACCGTTTCTGCTAGTAGTAAGAATATTGGTGATACCAACACCACCCCTGTTAGTTACTCTATACTCATACGCAGAAGTTCTTTTACCAAAGCCATTTTCAGTAATAGTTAATATAAACTCCTCATTCACTGCAAGTTTTAAGAATAATTCGTTATCTATTCCTAAATCATTCAAAGTCTTTTCCAATTTAGAATCAATGGAGTTATTAATTGCAGTCCCCAGTCTTTTTGCAAGTGGAACTTTTAAGTAAAGTTCTTTTGTTTCTGTTGCTACACCTATCCCATTTAATATGGTCATGGATATCACGCTGTCATTCTTTACAAGTTTGATACCTCTTACGCCATCTGAATTGCGACTCTTAAATTGACGCACATCACTTACAACAAATCTGATACTTTTTCCAAGCGTTGTTGAAAGTAAAACATGGTCAATTTCATTACATACCTTAACCGATACTAATTTGTCTCCTTCATCGAGCTTTATTGCTATTTTTCCATTGCTTGGAATATAGTGAAAGTCCGCTAAGGAGTTACGCCTTATGTTTCCATAGGCAGTAGCAAAAACTATGTTTTGATTTTCGTCATTTTCACTTGGCAATGGCATGATATTAGTTATAGTTTCACCATCGCTAAGCGGAAATATGTTAACAAGTGCTCTTCCACGTGCGGTTGGCTCTGCAAGAGGTAACTTATAAACTTTTAATCTATAAACTCGACCAATGTTAGAAAAGAATAAAAAGCTAGTATGGGTATTTCCAACAAATAATTCTGTGATTACATCCTCTTCTTTTAATCCCTGTCCTAGCTTTCCTTTTCCACCACGACGCTGAGTTCTGTAGTGAGAAAGTTTTACACGCTTGATATAACCATTCATAGTTACGGTTATCACCATATCCTCTTGTGGAATTAGATCTTCAGCTTCAATGTCCGCGTCTGACTCTTCTATTGAAGTTTTTCGCGGCACAGCAAATCTGTTCTTTATTTCTTGTAGATTGTTTTTTATTTCTTTCATCAACTTCTCTCCTGAGCCAAGAAAAGCGATATATTCTTTTATCAGGTTGATCATTGAACTTAGCTCAGCTTCTAATTTGTCTTTTTCAAGGCCTGTTAAACGCTGCAGTTTCATATCAAGGATAGCTTTAATTTGTAGTTCAGTTAATCTATACACTCCATCTTTCAAAAAGCTTGCGCTATCTGAAATCAACTCGATAATAGTATTGATTTCATTCGAAGTTTTCCATTCTTTATTTAAAAGTTCTCTACTTGCTTCCGCAGGATCTTTTGCACCGCGGATGATTTTTATCACTTCATCTATGCTGAGGACCGCAATGTAGAGCCCTATATATATATGAGCTTTTTCCCTCGTTTTTCTTAGACGAAATTCTGTTCTCCTGATTAATACTTCTTTTCTAAAATCAACAAAAGCAGTTATGATTTCTTTCAATGACATCAAAGCAGGCCTGTTGTTATTGAGCACTAAAGTGTTAACACTAAAACTACTTCTTAGTGGAGTTAGCCCCAATATTTGATTAAGTATAAAACTTGCTTCAGCATTTCTTTTGAGGTCAATTACTACTCTAATACCAGACTTATCGGACTCATCCCTAATTTCTGTTATACCATCAATTCTTTTTTCTTTTACAAGCTCACCTATCTTCTCAATTAATTTTACTTTATTTACCTGGTAAGGTATTTCATCAATCACTATTGCTTGCCTATCTTGTGGCAGATCTTCTATATGAGTCTTGCCTTGCACAACAATTGATCCACGACCAGTTGCAAATGCTGATCTTATTCCAGACCTTCCAAGAATTGTTCCCCCAGTTGGAAAATCCGGCCCTGGCATCACTTCAAGTAACTCATCCAAAGTAACTTCAGGATTATTTACATATAATATACAAGCATCTATTATTTCTCCAAGATTATGAGAAGGAATATTGGTTGCCATACCAACTGCAACACCACTTGCACCGTTTACCAATAGATTCGGAAACTCTGCAGGCAGCACAACTGGTTCTGTTTCATTTCCATCGTAGTTTGGCCTAAAATTAACTGTATCTTCATCAATATCATTCAGTAAAAAGTGCGACACTTTTTGAAGTCTTGCTTCTGTGTATCGCATTGAAGCTGGTGGATCTCCATCTATCGAACCAAAGTTACCTTGCCCATCAACAAGTGGTAAAAGAAGAGAGAAATCTTGGGCCATTCTAACCAAGGAATCGTAAATAGCTGCATCACCATGTGGGTGATATTTCCCCATTACATCCCCAACTATACGAGCTGCCTTTTTATATGGCTTACCGGCATCGAATCCAGCTCTTGACATTGCATATAATATGCGCCTGTGAACAGGTTTAAATCCATCCCGCACGTCAGGTATAGCCCGGCTTATGATAACGCTCATTGCGTAGGAAAGATAAGAATCTTCCAGCTCTTTTACTATTGAGATTGGTACTATATTATCCTGCATTTTCTATACTTTAATTGAAGTAATTAATAATACTAACATTCAGTTAAGCAAATGGGCAATGACAGACTTGAACTGCCGACCTCCTCGGTGTAAACGAGATGCTCTACCAGCTGAGCTAATTGCCCCTTTAGATCTAATTCTATAGCTCAATATTATTATTGTAAACAAAAATAGCAATAAATTGTATCCGTTCAGCAGAGTGGCAAAATAGGTAGACAAGGTGATCTAAAAAGATAATCATAGAGTAAATGTGAGGTAAGTCCTTACAATAAATGGTGTCATCCAAGTAGCCGACACTGGGATCCAGAAAAAAGAATGGTGTCATTCCAGTGCTTGACACTGGAATCCAGCTTTTTCATAATCATTAAAACGTTGTATTTTTACATAAAACAGCTATTTTTATGCTCGCCAACTTAATAAAATTCCTGGATCCCAGTGTCAAGCACTGGGATGACACCCTCCTGATAGGCCAAAATCACAATGTTCGTACAGTTATGCATTTGTTGTGTAAATTACCTTTGCAAACAAATGTTCGTACATCTGTGTTTCACACACTTTGCTTCAATATTTGCACATTAGCCACTCCCTTGAACAGATACGATAAATTAGATTTAGGTGAGCTATAAGCTTTTATGAAATCTTTGAGTGCGTGCTGTGAAGTTTTATAAATTTTAGTCTTGCTGTCACTTTGTATAAAGGTATTTTTTCACTCACATCTTTCGAAGTTGTAGCCATGTTCAACAATTTTAAGTAGAATATTGTAGCATTTTGAAAATCTGAAAGTTTATCTAGAATAACAGCTAAATTATAAGTATAAAAAATATTGTTTTCATCGAGGGAAATAGCAGTTATCATATACTCTTTACCTTTTACATAATCCTCCTTTTTCATATAGATCATACCTAAATTTGCTAATAAAGGAGCATAATTTTTATGTATATCATACAATTTTAACATTTCACTCAACGCCAGATCAGGATTATATTGTGAGATTATCGTCAGAAAATTTTTTAATATGTAAGGGTTACTAGGGTGTTCTTTTAACAGTCTTGTGTAAATCTCTACAGCTTTTTTGTATTCTTTATTAGCGTAATAAATATTTCCCAATCCAATTAAAGCATTTTTATGATAAGGAAACTTTGCAATGATCTGATTAAGGAGAGAAATAGCTGTTTCATTATCTCCTGATTCAAAGGAATCTTTTGCTTTTTTTAAAGTAGAGTATATGTCAAAACTCTTGCCAGAATTCTGCGCAATTTTGATGTTAAATTTATCACTTTTTCTCTCAATAACATCAAGATCTTTATATTTTTTATCAGCTTTTATATGCTTGACAACACTATCAAAGGCCTTCTGTATCTCCAAATTTTCACTAGCATAGGTAACAGAAGACCTCCATAAAATCACAACGCAAATTAACATGCAGATAAACATAGGTCCTAGTGTTGTGGCATTGGCTGCAGCGTGTAACCAGTAAACCTTATTTCTTTGAGCTATATGCAACACATTACAAATTCATAAATGCTAAATTACCTATCTCATACAATAATAAAGATATTATTAATTAGCGGGACGAACATGCTGTGTAGCCTTTCAGAATGCATTTATCTTTTGTCTTCCATATTTCGCTTTATTTCCACAAAAATGCTTCAATTTATCTTAACATTTTGTCAACTACCTTTGTAGATTTAAAAGGGCATTTTTACATATTCCATATGGCTGCCAGTTGCACCCCTCACATGCGTACTCGAATTTCTCTAAAGACATTTTCTCCCTAATCTTTTCTACCGCTTCACTCCAGGTCAAAGTCTCGCCAATTTTAATTCCTAAAATTTCCATATGCCTTCTATCTAGCTCTAAAACTTTAGCTTGTTCGGTGCATTTACCTTGTTTAGTCTGGTTTGGGCAAGCACTACAAATACTATCAAGGTTACCAACTACTTCGATTTGAGTACTAACCACTTCACTTGCTATCTTCCTATAATTTTCTACAAAACCCTGAGAATACCCATATCCCCGAAACGCGAGGGTGCACATAAAATGATGAGGGCGAAATTTTATCATTTTTTCAAATATTGCAAAGCTGCTACAAGTAGAAAAATTTTTATCAAACCAGGAAGGATAAATGGTAAAACACCCACCATTATTGCTTGTCCCAGACCCAAGTAAACAGCAAGCCAACTAACACCACAAATAAAGATTACAACTGTACCAGCCAGACAACTTAAAGAATTACACACAAATGATTTATATTTAGAGTTCAGTAATTCATTTACTTTGCTCATTACCATAACAGCAGCTAAACAGCCAATTAAATATCCACCTGTTGGTCCAAGGAGAGCGTGATAACCACCAGAAAAATTTGCAAGAACAGGCAATCCTGCTGCACCAAGTGATAGATATGTAAGCACAGAATAGAATGCTGTTCTGCGGTTAAATTTAAGCCCAATAAGCATTACTCCTAAAGTTTGCAATGTGATAGGCACAGGCTGCAATGGTATACTTATTTGAGCCATCAAGAATAAAAGTAAAACGCAAGACAATATTTCAGCCAGTGTTGATCTGCTGCTAGATTGTGTTATAAACATACCTTCCCAATAAAAATAACTTATTAAATGTAATATATGTGTATGAGAGGTTTTGCAATTTAAATTTTGCTTATATTGTGCTACAATGAATTATTTATGCACTATTAAATTAAAAATGATGAGTAAACAAGATCTATTATCGTTGATGAAAGCAAGACACAGCGGACGTTCATACGATCCTACAAGAGCAATATCTCAGGAAGACATGGATATTTTAATGGAAGCTGTAAGGCTGACTCCCTCATGTTTTGGTGATGAACCCTGGAGATACGTAATATGCAACAAACAGAACAATCAAAGCGCATGGGAAAAGCTGCTAAATTGCCTTGATGAATCTAATCAAAAATGGGCAAAAGATGCACAAGTGTTAATCATATCTTTAAGCGCTAAGAATTTCCGCAAATCTGATAAAGGTGAAAATTTTTGGGCTAATCACGATACTGGTGCAGCGAATTATGGACTTATGTTACAAGCTGCAGTTATGAACTTAATGGCCCATCAAATGGGTGGATTTGATAGAGATAAAATAGTGAAAGAGTTCAATATACCCAATGACTTTAACGTAATGTCAGTGATAGCGGTTGGTTACGAAGAAGAGGGTGCTGAAACAAGTAAGAAGAAAAGAAGACCAATAGAAGAAATATTTTTTTATGATGAGTGGCCAAAATTCTGAAAATTTTATCAAAATGCACGGCACTGGTAACAATTTCGTTATCATAGACTCACGTTCAACAAACAATTTAGACTGGAACCATAGACAAATTGCTGATCAAAGCAGTTGTGATCAAGTGATAATTATAACAATGTCTAATGCTGCAGACTGTTTTATGCATATCTATAATGCTGATGGCAGTCGAGCTGAAATGTGCGGAAACGCAGCACGCTGTGTTGGATATTTGATAATGTCAGAAAAAGGTGCTGAATACTCCATTATTGAGCTAACAAGCAAACGCATTTTAGAGTGTTTTAAAGTGGGTGATAAATCCATAAAGGTTAACATGGGTAAACCTTTGCTAAAATGGCATGAAATTCCCTTATCTACTGAGTGTGACACTCTTCACTTACCTATAGAGCTTGAAATGCTAAAAGATCCTGTTGCAGTAAATATTGGCAATCCTCACATAGTTTTTTTTGTTGATAACATAAGTGAAATACCATTGCGAAATTTAGGACCAAAGCTAGAAAATCACGCATTATTTCCTCGGAAAATTAATGTTAGTATTGCACAAGTTGAAAAGTCTGGAGAAATAGCTTTAAGAGTTTGGGAAAGAGGTACAGGCATTACTGCATCATGCGGTAGTGCAGCCTGTGCAGCACTTGTTGCATCCACACTACGTGGATATCTGGTTGCCCAACAGACTTCAGTAAATTTACCAGGAGGCAAGTTATTAATCGAATGGGCAAATAACGTATTCATGACCGGTGATATAGGGTTTTTGTGACCCTAATTCTAGTGATGCATTACTTCCAATACCTTCTTACCAATTACTGCAGGGGTTTCAGCAATTGCAATTCCAGCGCTCCGCATAACTTCTAGTTTTGCACCAGCACTTCCACCGCTGGAAGAGATGATTGCTCCAGCGTGTCCCATACGTCTTCCTGGAGGTGCCGTTTGGCCTGCTACAAAACCAACGATTGGCTTTTTAGTTTTTTCTGTTTTCACAAAATGTGATACATCTTCTTCTTCGTTTCCACCTATTTCACCAATAACTACAATACCATGAGTATCGTTATCTTTTAAAAAGAGCTCCATACAGTCGACAAATGTTATACCATGAACTGGATCCCCCCCAATTCCGATACACGTGGATTGACCAAGACCAACAGCGGTTGTTTGTGCTACTGCCTCGTAAGTTAAAGTTCCGGAGCGAGACATAATTCCTATGTGTCCACGCTTATGGATATGGCCAGGCATAATTCCTATTTTGCATTCTTCAGGGGTAATAATTCCCGGGCAGTTGGGACCAATCAATCGACTTTTTGAGCCGATAAGCGCACGCTTAACTTTCACCATATCAAGTATAGGAATGCCCTCTGTAATACAAATTATCAATTCTATTTTTGCATCTATTGCTTCAAGTATTGCAGCAGCAGCAAATTTAGCAGGTACATATATAACTGTAGCATTTGCACCGGTTTTTTCTTTGGCTTCTGCTACAGTATTAAAAACCGGTAAATTAAGGTGAGTGCTCCCACCCTTTCCAGGAGTTACACCTCCCACCATTTTCGTTCCGTAATCAATTGCTTGCTCTGAATGAAATGTGCCTTGTGCGCCAGTAAAACCCTGGCATATTAATCTTGTATCTTTGTTTACTAAAACGGACATGCTTTATTTTACCTCTTTTACTATCTTTTGCGCAGCTTCATCTAGCTCATCTGCAGCAATAATATTTAATCCTGACTCTTCTAAAATTTTTTTTCCTTCTTCAAAATTAGTACCTGATAATCTAACCACTAGAGGAACTTTAATGCTCATTTCTTTTGCAGCCGCAACAATTCCACTTGCGATAATATCGCAACGCATTATACCACCAAATATGTTAACCAGAATTCCTTTTACGTTGCTATCAGACAATATGATTTTAAATGCTTCAGTTACAGTTTCTTTACTCGCTCCACCACCAACATCCAAAAAGTTAGCAGGCTCTGCTCCGTAGTATTTTATTATATCCATTGTTGCCATAGCAAGACCTGCACCATTTACCATGCAACCAATACTGCCATCCATTTTGATGTAACTGAGCCCATACTTTGAAGCCTCTATCTCTTCTTTCACTTCCTCATCATAATCACGAAGTTCCATAATTTCTGGGTGACGATATAAAGCATTATCATCGAAATTAATTTTTGCATCGAGCGCAATAAAATCTCCAGAATTTGTTTCAACCAGTGGATTAATTTCAATTTGGCTCGCATCAGTTGCAATAAACGCATCATATATTTTTTTTGCAATGTTCGATATCTTTTCTATTTGTTCTGGACTCAAATGAAAACTGCTGCTTAACTTGCTGCTATCAAAACTTGTAGCAGGATCAATATCAAATTTCACAATTTTTGCAGGAGAATTTTTTGCCACTTCTTCGATGTCCATTCCACCTTCTGAGGAAAATATGAATATTGGCCTACTGAGCTTCGGGTCGATTACCAGGCTTAAATAATACTCTTTCTTAATGCTTGAGCCTTCTTCAACGTACACTTTTCTTACTTGCTGCCCGCTTGGCCCTGTTTGATGAGTAACTAAAGTCATACCAATCATGTCCTTTACAAACTGTTGAGCTTCTTCAACTGACTTTGCTAGCTTTACGCCACCGGCTTTACCCCTACCACCTGCATGAATTTGAGCTTTAACTACAAACACGTCAGATTTTAATTGACTTACTTGAGTCTTTACTTCTTCTGCAGATGTAGCAACAAAACCTTTTGGCACTGGGACATTAAATTTATGCAAAACTTCTTTCGCTTGATATTCGTGAATATTCATAAAATAACCAATGATAAACTATTAACTTGAGTACAAACTACCAACCATAACGTTGCCTTCTGCACTCTTGTTGGTACCTCTTTTTTTTAGCTTCAGCTTTCTTTTTAGCTCTTTTTTCTGATTTTTTTTCATGATATTGTTTTTTCATTTTCAACCCTCTTCCTTCCTTTTGAATTGTTTTTTTCAATACTGGAAGAGCTCTGTCTACATCACCATAATGGACTGATACTTCTATCAAACTCTATACCTCCTTCGGTAATCATTTCAAAATCTATTTATAAATTAGAAAATTAACATTGTCAATTATTTTATAAACTTGAGCGTTAAAATGTAATATGCCATAATTTACATGGTAAATAATGTCATTCCAGTGTCAGCTACTTGCTTACTGATGGAGATTGCTCTTATGTTACAGCGTTCTTACAATTATACTAACATCGGGGCGGAGAGATTTGAACTCCCGACCCTTTGGTCCCAAACCAAATGCGCTACCAGGCTGCGCTACGCCCCGACTTCTTTACTCAGAGTATCAATAACTCAGGCAAAATGCAAGATTCATTTGTTTACTTTAGAAAAAATATAATATGAGATTTAATATTATCTTAGAATATGTTTTTTATTAGCTCCTCTTTAACAACAGACTGCTTCGTAGAAAGTCTACAGGGTTTTTGTGCGCGCAACACTGAACCAGATTTCTTTATGACCCAAACCTTAGTCATATTTAAAAATCTAGCTACACCAATTGGTGAAAGTGAGTGCAGCAACTACAGCAGTATCGACCCTTAAAATTCTTTTTCCTAGACTCAATTTTTGACAAAACTTATCGGCAAGATCAAGTTCATAAGATGAAAAACCACCTTCAGGGCCAACAATAATAGCAACATTTTTTTTGCCTTTCAGCACTTTGTCAGCTTTACCTGTTTCATCACACAAAACAAAATTTTTACTCTGGGAATCAGGTAACTCACAAAAGTTAATAGGAGGCAAAATCTCTGGTATACTTATCCTACCTGATTGTTCCGCTGCTTCGATTGCTTGTAATTTTGCTCTACTTAGGTTAATATTTTTTACCACTGTACGTTCCGTTGAAATAAATTGAATGCAGATTACTCCCATTTCAGTTGCCTGTCTTACTATGTTGTTCAAAGCAGCACTTTTTACCATGGCACAATACAGGTATAAATTTTCCTCATATTGCTGTTGTTTAGTGCATTCTTTGGGTGTAACTTCTGTCAATTTACGCGATATATTAACTACTTCTCCTAACCATTCTCCATCTTTTCCATTAAAAAGAGAGAGATTATCATACTTCTTAAGCCGCATTACATTGCAAATATAGTGACTTTGTTGTGGATTAAGTGCTAAACTCACGCCTTGTGATAAAGCTTCTTCAACATAGAGCCTAATTTTTCCCATTCAAAACTTTAATTATATCCTACTTGAGTGACTCTTACGGGATTTGAACCCGTGTTACCACCGTGAAAGGGTGGTGTCCTAACCACTAGACGAAAGAGTCAACTTGAATCTAACTAGGTTATATCGATTACATATATAAAGTCAATTCAATTATTTTGAATCACATAGTTAGAGGGATATATCAGTAATCTTATATCGACAGCCTCCTATTACTCCATGCTCAATACTCACTGAACCTATCTCAGATTTAGGAGCTAATTCTAATTGTTGTTCAACTTTTGTATCGGAATCATAGCCAGAATCGTAGCCAGAATCTCTACGCTCATATTTCTGCCTTATTTCTTCTACACTAAAGCCAGCCTTGGTCTTAATTTTTTGATCATTAGTCTGTTGCTGACTTATCGACTTATTAGCACTTAGCTCATTTAGCTTCACTTGCCAATCATTCACTTTATCTTGCACTAACCCATGGCAAGTTCCAGAATTAGCTTTTATGTCTTTTGCTTTTCTTTCTGCTCTTTTCTTGGACAAATCTACCCTAGCATAAATAGGTTCTGACGACTGTTCTGGCTCTTTCTGTTTTAGGCTAGTAGGCTTTTTTTGTTCTGAAAGATCATCTATAGTGCAATAAATAGGTTCTTCTGATATACTCAAATAACCACTATCTTCCAATGATAAATTTTCAGTGGATTTTTTATGTGAATCATATATTTCAGCATAAATAGATTCTTCTGATACACTCAAATAACCATTCTCCCCTAATGAGTTACTAACCTTAGCATCATACACCTCAGCGTAAATTGGCTCTTTTGAAGGCAAAGCATCATAATTAGTGCTCTTTGGCTTATACTCAAAAGTTCTAGAAGGTTTTTGAGGTGGTATTACATTGTTGTTCACCTCAGCGTACATAGTTATTGGCTCATATTCAGAGGTTCTAGGAGGTTTTTGTTGTATAGCTTCAACATTCAAATCATCTGTAGAATAATACTCTGCGCCTTTTCCTAGTAAAAAGGAAACTGTGGGGTGAAGAATTATCTCTGCTGGTAAGTTTTTCTCACTATCCAATTTTAGATTTTTTGATTCTGCTAAACTCTCAATAACACGAATTATAACATTCTTTCCATTCTCATCTATTGAGTGGATATCAGCTCCACGATTAATCAGCAATTCCATTATTTTGTGATCTGTAGCATGTCCTAAAGCCTGATTTAAAGCTTGATTATTATTTATATCAAATGATCCTGTATTCTTGAGAGACATAGTCTTTGAAAAGAATTTTCTAAAACTATTTAATGCATCATAGAGAATTAGAGTCAGTTTAACACCTTTTATGTCATTGTTTTTGACAGATTTAATTAAAAAATTATCTATTATGCCCATGATTATACCCCCTATATAAAAGCTCACTACCATGGTACAATTTTAAACTATGATGATTTATTTTCTACTAATAGCAGCTCTCTATAACCACTTAACAAGTGGTGGCATTGACATCATAATTGCATCTGGATTGCCGTCAGTCATTAAACCAAACCTTGTGCCACGATCGTATAACAGATTGAATTCTACATATCTGCCACGTTTTATTAATTGATTTTCTCGTTGTTCTTTTGTCCAAGATTTTTGTATATGTTTACGTATGATGTGCAAATAAATTTCCAAAAAGGCTTCACCTACTGCTTTTGTGAACTCAAAATCGTTTTCCCAGTTGCTAGAACTCAGATTATCATAGAAAATGCCACCAATACCACGCGGCTCTTTTCTGTGTTGTAAGAAAAAATAGTTGTCACATTGCTCTTTAAATTTTGGATAATATCCGGTGTCAAATCTATCACATGTCATTTTGATTGATTCATGAATATACTTGCAATCTTCTTCATTTTTATATATTGGCGTAAAATCCATTCCTCCACCAAACCATTGTTTTGAAGTATATATCAGCCTTGTGTTCATATGTGCTGCAGGGATAAGGGGCGATTGCATATGAGACACTAAAGATATACCGCTTGCCCAGAACTCTCCGTTACTTTCACTTGCACCAGGAATTTCATTAATGGCTGAATCTGCAAATTTTCCGTGTACTTTTGAAACGTTTACTCCAACTTTTTCAAAAACATTACCAAAAATAATTGTAGATTCACCACCTCCACCACCTGGGCGATCCCACTTTCTCTTTTCGATTTTTGGCTCTGCGGATGATTGTTTTTCAATTAATAAGAAAGATTCTATAATCTTATCTCTTAGTGCACAGAACCATTTAAATGCTTGTGTTTTTTGTTTTTCCATAATATCCTCTTGCTAGCTTATTAACATTGTTATATCTGATATTTAAGGAACTTAATTAGATTTGGATGATAATTATCTATCAAAGACGTTAATAAATCTATAATAATTAAATCAATATAATAGAACATTTTCGTATGTACAACAATGCCAAGTAACAATAATGAATAAAAGATACATAGATAACAAAAAAGAGAACAGGGTTGACTTCATACTAAGAAATTATGGAATGTCAATTGTTGTGATGGCAGTTATTATGCTCTTACCTCCAGTAGCAATATCGATACTCTACTTTTTTGATATATATAGTCAGCATATTAATATAGAGATTAATTTATTAGTTAGCATTCTAACAACTCTCTTTATGATGTATAATGTAAAACGCTACAGATACCTACTTAATACTATAGAATTTCAAAATGCAATATTTGCAAATGCACTAAATCATAATACAGAATTTTGCCTTATTTTACATAAAGATGAAGGTATTATTTATGCTGATGCAAGGTTCTACGAAAGGTTTAAAGATCATATAGATGATGACATTACGTTAGACAAGATTCTTGAAATAGGAGATGTTTCAGAAGCAGACAAAAAAGTACTCTATCATGCACTAAAAAATAACTCTTCTGTACAGGTATGCATTTCCTTAAACAAGAAGAATAGAGTATCTAACTTTCTTTTGCTCTTTGAGCCGATACCAGATAATCCCCAAATTGCTATAAATAGTAATAAGATTTTAAATTTATCATTAGTGCCAATAGCAAGGCCAGATGGGTATTTTGTATTAAAAGCAACACAGATAAACAAGGAGCAGATATATGAAGAGTTAATAGAAAAACACAGCATAGGAACTTACATTGCAAATGCCAAAGGGGTGATTTTATCTGTAAATAAAAGATTTTTAGACATATTTGAACTAAAAAAACTGGAAAAAGGTAGCTCAATCAGTGATTTTATATCTCAATCTAAATATAACAATACAACAACCGATAATGAAATTTTGTTTTTTACTATAAGTGGTATTCCATTCAAGGCTTATATGAGCACTGCTATATTTTGTGATAAATACAACCATAGCTATATATATGGCTTTATAACACCAACCGAATCAAATATTGTTGATTATCAATTACACCCTTGTTTTGCAAATTCATCAATTGCTATTGCACAATGTGACATAAACGGCAACTTTGTAAAGAAAAATACGGCACTAATAAAGCTTGCAGGGTCAGATAATAATTCAATCTTTACGTTGATATTGGATAGTTATCATGTGAAAATACGTGAATATTTTTCGAGTAATAGAATAAATAATGCGTCTTTTGATGTACAGCTCAACGGCGGTAATAACATAAAAATATATTTCAATAAGTTTCTTCATAATAAAATGATCTTCATACTTTGTTATTTTATTGACAATACTGAACACAAAAACCTAGAGATAAAGCTTGAGCATTATCAAAAGATGCAAGCTATAGGGCAGTTAGCAGGTGGTATTGCGCATGATTTCAACAATATATTGACTGGGATAATAGGATTTTGCGATTTGCTTTTACTCCAACACTCAGCTGGTGACCCATCTTTTGGAGATATAATACAGATACAGCAAAATGCAAAGCGTGGATCAAATTTAGTAAGACAATTGCTTGCTTTCTCAAGAAGACAGACCTTGCAGCCAAAAATTATTGATGTAAATAATACTATAGCTAATCTTTATGAAATGATAAAAAGATTAATAGGTGAAAATATAAAATTTAATATTTATTATGGTAGAGACTTGGGTGCTGTTAGGGCTGATCAAGGGCAATTAGAGCAAGTTATACTTAACTTAGCAGTCAATGCTAGTGCTGCTATGGAAAAGGGCGGAGAATTAACTATACGAACCTTTAATCAAAAGATTGACTCATTAAATTCTACACCTCAGGATATGTTTTCTCCAGACAAGGAAGCGATTGAACATGGAAATTATGTTGTGATTGAAGTAATTGATACTGGATGTGGAATGACGAGTGATACAACTGAAAAGATCTTTGATCCATTTTTTTCTACCAAAGATATTACCTCTGGTACAGGTCTTGGCCTCTCTACTGTATATGGCATTATTAAACAAACTGAAGGATACATCTATGTTGCTAGCAAAGTAAATCATGGAACTAAATTTAGCATATTTTTGCCCATGGTTTACATATCAGATGAAAATGATAGAGAGGAAGATAGTGAAGAAACAGAAAAACCGGTAGTAAGTGAAATTAAAGGTAATGGTATAATTTTATTAATCGAAGATGAAGATTCAGTAAGGGAATTCATCTCTAAAGCACTCAAAAGAAAAGGATTTGATGTAATAGAAGCAAGCATAGGCAGCGAGGCGCCAGAAATAATCAGTAAAAAAAGTCAACATATAGATCTTATAATCACTGATGTAATCATGCCAGAGGTGAGCGGCCCAGAAATAGTTAAAGAAGCATTGATCCATAGGCCAAATATCAACGTTATTTTTATTTCTGGGTATGCAGAAGATGCTTTTTTAAAGAGTGATGACATCAATATAGAAGATTTTCACTTTTTGCCAAAACCATTCACTCTGAATGAATTAGGAAACAAGGTTCAAAGTGTGTTACACAAAGCAAAAAAGACAGTCTAATTTTAGTGTGGTTAGCAACAAAAAAATTTTCTAATGCAAAAGTTTCTTGCATATATACAATAGAATTATTTTATACATAAGATAAAAGGCGTGAGCAAGATTATTGCAATAGTAAATCAAAAGGGTGGAGTTGGCAAAACCACAACTAGTATAAATTTGTCGACAGCCTTTGCTGCTGTGGGAAAAAGCACTTTATTGGTAGATCTTGATCCTCAAGGAAATGCTAGCACCGGACTCGGGATTTCTTATCGTAGTAGGGAAGAAAAAAACATATACAAAATACTACTAAGCAGCGAAAATAAATTGATAGAATCGGCAATTTTCAATATAAAGGAAATTCCGAATTTATCGCTAATTTCGTCAGTAGTTGATTTGTCAGCTGCAGAAATTGAATTATCGCAACTTGAGCGAGGAAAATTCGTACTAAAAAGCGCATTGGAGAAGATACGCGATAATTATGAGTATATAATCATCGATTGCCCTCCATCACTTGGGCTTCTGACCATAAATGCTTTGACTGCTGCTAATTCTATTATTGTTCCTCTTCAGTGTGAATTTTTTGCTCTGGAAGGATTAAGCCATTTAGTTAAAACTGTGGAGCTAATAAAAAGGAATAACCTAAACCCTTTTTTGGCAATAGAAGGGATAGTGTTAACAATGTATGACAGGCGCAACAAACTCAGTGAACAGATTAAAAACGATATTTGCCAGTATTTAAATGATAAAGTATACAAAACTATCATCCCATTGTATGAGACTGTTATTCCACGTAACGTACGGTTATCAGAAGCGCCTTCTCATGGAAAACCCGCTATTGTGTATGATCTTAAGTGTCCTGGTGCACAAGCATATATAAGTTTGGCAAGGGAAATTTTAAAAAAGCACGCGAGCAGTTGTAAGGAGAAGAAACTAGTAAGCGAGGGCGTAGTATGAAGGATGATAGACGCCTCGGCAGAGGTCTTGCCGGCCTCATAGGCGATAATTATGATAATAAAGAAGATCGACAAGAGCATTTGCCTATTTCATTACTGCACCCAAGCAAATTTCAACCGAGGAAACATTTTGACGAGGAGTCATTAAGAGAACTTGCAAATTCGATAAAGAAAAGTGGCATTATACAGCCTATCGTGGTACGCAAAGATTCAAATGATGATGGTTATGAAATAATAGCTGGAGAACGTCGTTGGCGAGCAAGCAAGATTGCAAATCTTGATAGTGCACCGGTTATCATAAAAGATCTGAGCGACAAGGAATGCTTGGAAGTATCCATTATTGAAAACATACAAAGGCAAGATATTAATCCAATAGAGGAAGGTGAAGCTTACAGAAAACTGATAGATGAGTTTTTCTATACACATGAGGAATTAGCTTCAGCTATAGGCAAAAGCCGCAGCCACATAACCAATATGATTCGGATGTTGTTGCTCCCTGATAGGGTGAAAACAATGATCAATGAGAAAAAATTGTCTATGGGTCATGCAAGAGCGTTGATTAATGTTGAAAATGCGGAAAGTATTGCAGAAAAAATAGTTTCTCAGGGCTTAAGCGTTAGACAAACTGAAAAACTGATAAAGGACCTACATCAAAACAACAATCAAAAAGAGCAGAGATATACTAGAAATCAAGATATGACAGTAATAGAAGGCGCTATATCTTCTCAACTTGGTTTAAAGATCAAAATTAATGACAACAATTCTAAGGGTAAAGTTATGATACGGTATGATAATCCAAATGAATTGGATTTGATATTGAAAATTTTGAATAGGAAACTTGAGGCATAGCTAGTAGTTGGCTAGCAAAGCAACAAACCAATATCAACTGTTGGTGTCATGAAAGTAGCTGACACTGGAATCCAGGAATTTTATTAAGTTGGTAAGCATAAAAGTATAACTTCTACGTCATACCGCCGCGGTATCCGCTAACAAGCAGCGGGATGACGATTGTCAGGGTAGCTGTCATCCCAGTGCCCTGACTACTTGGATCCAGGAAAAAGAATGGTGTCATCCAAGTAGCTGACACTGGGATCCAGAAGACTTAATTTCAACCAAGTGGCTGCATAATAAAGGCTG
>NODE_3_length_33258_cov_91.050176
AAGATAAATAAATAGCTTCAGTTTCATGATAAGGGGGCTGGCGGAGTTTGTCAAGTAAGTTTTTTCGTTTCTATTGTAATGACAGTTATGGCCTGTGCAAGAAATCTATTGATTTACAGCAGGTTCTTTGTTACAGTCCACAGTTATGCAAAGAAACTTAAAGCCTCATGAGTTTATTTACAGCCAGTGGTTTACATAATTTGGAGCTGTATAGCTGAGTATTGTATATGATAATATTGATAACAAACGATGATGGCTTTGGAAGTGAAGGAATAAAATTACTCAAAGAGGTTGCACGGAATTTTGCGTCAGAAATATGGATAGTGGCACCAGATACTGATAGAAGCGGAGCTGCAAGATCTCTTGATTATCCAGTGAAACAATCTATTGGAATAAAACAACATAGTGAAAGGGAATTTAGTGTGTCTGGTACTCCTGCAGATTGTGTCATTATTGCGCTAAATAAAGTTATGAATAAAAAACCAGACTTAATATTGTCCGGAGTAAATATTGGATCAAATGTCGGGGACGATATTTGTTATTCAGGAACAATTGGTGCTGTAATGGAAGGTGCTGCAAGGTCTATACCTTCTATTGCGCTGAGCCAAGTTTATCATGATAAAATAGACTGGCACAATGCAAAGGTTTTTGCACCAAAGGTTATTGCCAAGCTAGTTAAGGTTGGTTGGCCTAAAAACATAGTGATGAGTGTAAATTTTCCTGCTACGGAAAAAGTAAAAGGAGTAGAATTTGCTGAACAAGGTGAATATAACATTGATGGGGATTTAACTTTTACTGAAAATTCGAATGGCTCTTTTAGCTTAAATTGGTCTCGAGAGCACTCAGGCAGTGGTAGTATAAATAAAATAAAAGAAGGATTTATTACTATTACACCGGTAAAATTAGATTTTACAGATTATGATACTTTGAATACTATGAAAAATTCTTGTGCAGACGAATTTTCTTCTATAGCTGACTGAGAAAAACATTTGCATTGCTCCTAATAGATATTTTCTATTGTGTTATCGCGAGCAATTATTTTTTCTTCACCTGTATCCATGTTTTTAATCTTTAAAGTTTTACTACTCAATTCTTCATCGCCAAAGATTAAAGCAGCTTTAGCATTTGCTTGATTTGCTTTTTTCATTCGGGTTCTGAGCGTTCCGCTATATTCATAGATTACATATAAACCATTTCTGCGCAATTCATTTGCAAGTGTTAAAGCATGTTTTTCAGCCTCTCTACCGATTGGAATTAGGTAAATAGGTCGCTCTTCTTTCGGAGAATAATTGATTAACTCCATTATGCGCTCAATACCCCCTGCAAATCCTATTGCTGGAGTGTGTTTTCCACCTACTGAAGATACTAAATTATCGTATCTTCCACCGGCAAAAACTGCCCCTTGTGCACCTAAATCCTCTGTAACAAACTCAAACACTGTGTGGCAATAATAATCCAAACCTCGAACTAGTTTATTGTTTACGGTATAAGGTATATCAAGAATTGTTAATCCATTTAGTATTTGTTCAAAGAAATCTGAGGACTCTTTCGTATAATAATTGCTGATTTTAGGCGCATCAGAAATTATTGATTTATCTTTCTCATCCTTGGAATCCAGTATTCTGAGTGGATTTTTGATCAACCTATTTTTGCTATCTTCTGATAGATCATTTTGATACTTTGTAAAGTATAAGATCAAAGCTTCTCTATATTTAGTTATTGTTTCACCATCACCTAAAGAGTTGATTTCCAGCTTTACATTTTTATTGATGCCAAATTCAGTTAGTAAGTGCTGAGCGAGTGATATCAATTCAATATCAGCTTTTGGATCTTCTATGCCAAAAACCTCAAAATTTATCTGATGAAATTGCCTTTGTCTTCCCTTTTGCGGTCTTTCATAGCGAAATGCAGGTCCTGTTGAGAATAATTTTATCGGTGTTTGCAGTTTTTTTTCAATGAGTAGCCTGACAATCGCTGCAGTGAACTCAGGACGTAAAGTTATGCTCTTTCCCCCTTTATCATTGAAGCTATACATCTCTTTAGTGATGATGTCTGAGCTATCACCTAAGGTTTTTGTAAAAACCTCCGTGCACTCAAATATTGGAGTTTGGGCGGGCAAAAAGCCGTATAAACTTGAGATTCTGTTTGCTGTTTGCTCTATGTATTTAAACTTGTACCATTCATCAAACAGGAGATCTTTTGTTCCTCTAACCGTTTGATTAGTCATAGTGTGGTCTCTATACCTGCAATCTCTGGTATGTGGTAGCTCAGCATATTTTGCACTCCTTGCTTTAAAGTAATTGCAGCACTTGGGCATCCAGAGCAAGCTCCTTGCAACTCAACATAAACTATTCCATCTTTATAGCCACGAAATTTGATATCGCCACCATCTTGAGCAACTGCAGGTTTGATATGACTTTCCATCAATTCTTTTATTCTATTTACAATTTCTATATCATTTTTATCAAAAAATTCTTCATCTGGATCATTCACTTCTTCTTTATCTAGTGCTTTTCCACCAGAAGTAAAGTGATTCATGATTGTAGTTAAAACTTCTACTTTTAATATATCCCAATTAATTCCATCCAATTTTGTTACTGAAATAAAATCATGACCGAAAAATACTCTTACCACATGCTCTATTTGAAAAAGATTTGCTGCTAGTTTAGAATTTTTTATCTCATTCGCATTTGAAAAATCAGCAGTTTCTCCTTCGTTTAAAATTTCAAATCCAGGAAGGAATTTTAGCGTATTTGGGTTTGGTGTTTCTTCAATCTGGATGAACATGTTATTTACCATGACAATTATAATTGTTACTATTTAATCATAAAATGATAAAAAAATATACATGTCATTCATCTTTTTTCTTTTTTTAGTATTCATAGTAATTACATTTGTCTTGCCTAGCGTTGTTATATTTTTTCTTTTCCTGACAAAAAAAAATAATATGAGTTTCATGATGAACTCTATATTGAGTAAGTTTTTGAACGAATTTAGTAGCAGTAGAAGTTATACTGAAAATTACACTGGTGATAACATGTCCAAGGATGAAGCATTAAAGATACTGGGGCTGAATCCTGAGGCAAGTCAAAATGAAATCAATAAAGCATATCAAAATTTAATGAAATTAGTTCACCCAGATAAGGGAGGCTCGGAATATTTTGCGCAAAAGCTAAATGCGGCACGTGATAAATTGTTAAAAAAGTGATCTTAAAAAAAGTTTTCGTTTAACGAATTTCTTCCTTTGCTTTTTCTAAATACTCCAATATTGCTTCATGTAGTGCAGTCCATGTTATCTGTTCTTCCAGGGAAGGTATAAATTCTTGTCTCCAAGCATTCTTAAACTCCTGAAACCACTGTTTTTCAAAACCCTGAAATTCTAAAGAAATATCTACTTTAAAGCTATCAATTAAACTGGAAACTTCTGCAGCTTTAGAGCTATCTAGTGATTTTAAAGATAACACTCCACTCTTTAAAATCTCTAACTCTTCCAATACATTAAGCTTAAATGGTTTATAGAGTGAAGACCATATGCGATATCTTAAATAAGAATCATAGTATAACTTAATTTTGTACATTAAAGTGGTAGATGCATCAGGAGAAATGTTATTCTCATATTGTGCAAGAGAAGATAATAAATTCTCATAATCTACTTTGCTTAAACATGGTTGTAGAGTCGATTTAATTTTTTCACTAAAGGTTAGATAACTAGAAGAAATGCCATGACTATATTCACTAAAGAATTCAGGAAATATATCTGCTTGTTCTAGTTTAAGAGGTAGATCTTTTCTAATTTCTCTTGGTAAATTATGTATTGAAAACTGATAAATAACCCATACAAAATTCTCATCAAACTCATCTGAGTAATCAGCATTATTATCAGGAAAAATTACATTACCTTTCTTATCATTCCAAGGTTCTATCTTATAGAAAAATCTGTTCAGCCTTTGTTTTAATTTCAAAATACCTTCATTTCTATCACCTGCTTTATACAATGTTTTGCCCATTTTGTGTTTAGCATCTTTAGGGTTTATTCTGTCACTTATGTGCAATCCAATTTCATTTTTCTCTAATAACTCCCAATCAAACAATTTGTGTGGATCTGGTTTACGCATTGTATAGCCAAGCTCTGGATCATACACTATAGTTCCTATTTCAGAATGACTAAATATCATATCCCTTTTAATTTTAAAACGCTCCATAAGGTATAAAATCAGCTCTTTAACAGATCTCATTTGCTCTTCCGGAAAAGGCTCAAGTCCTGTGTTTACAATTTCAATACCTACAGAATAGTTGTTAAGCTTCCGTAACTCTTCAAGCTTACTATCTACCTTAACTCTTGCATAACTAATACCAGCATGCCATGCTTCTTTCTCTAATGGAACCATTAAGGTGATGCTGCCATCCCTATCGACAATAAAATGAACTGACAATCCTCTAGCATTCAGCGTATCTTTTGTACCTTTTAGTGTTGATGTTTCAGTATGGTGAACTATAACCATTAACACTTTTTTACCTGCCCTATCACCATAATTTAAAGCTGAAGCTGGATCTAAAAATAACAAATCCTGATCTTTCAATAATGGTAATTTTTCTTGTAAATCTTGAAAATCATTCTCGATATTGCTTGAACTGGATACTTGCCCAGATATGAGAAATGCTGAGACAGTAATCAGTAAAACTAATAAATATTTGTTGACTTTAGATAGTTGGATTTTCATACCATCTTCATAAACACTTTGTAGATAATTTTTCATTATATAGTTAGAATAGGGTTGTTGAATAAATTTACAAGACAAAATCATACTAGTCTGGTAGTAGTAACATGTTCAGAGATGGAGCATTTAAAGTGCTAGGAATAGATTCTGGAGCGAACCAAAATGAAATCAATAAAGCATATCAAAATTTAATGAAATTAGTTCACCCAGATAAAGGAGGCTCGGAATATTTTGCACAAAAATTAAACGCAGCACGTGACAGGTTGCTGAAGAGGTAATTAATATTGCTTTAAAGTTTTTATTTGTGCGTAAAGGATAAGTTGCTACAATAAAAAAATAAGATAAAAGTAGCAATGGACATGTGTTCAGAAAGGTTTAAGTTATGCAGGAAGATAACAAAAAAGAAACAATAAAAGAAGAAAAAGGCATATTAGGATGGATAGAATATAGATTGCCTATATTTTCTTTTCTAAGACACACTGCTTCTTACCAAGTGCCAAAAAACTTAAATTATGCTTGGAACTTTGGCTCTTTGGCTGGTATAGCGCTGATTTTACAAATAATAACAGGTATATTTCTTGCTATGCACTACACTCCGCATGTTGATTATGCGTTTAATAGTGTAGAGCGCATAATGCGAGATGTGAATTACGGGTGGTTAATACGCTACACTCACGCTGTTGGAGCATCGCTCTTCTTTATGGTAGTCTATGTTCATATAATGCGTGGATTATATTACGGATCTTATAAAAGACCGAGAGAGATGGTGTGGTTTATTGGAATATTTATATTTTTTGCAATGATGGCAACTGCCTTTATGGGATATGTATTGCCTTGGGGACAAATGAGTTTCTGGGGTGCAACAGTTATAACCAACTTATTTTCTGCTATACCTTTAATTGGCAATAAAATAGTTATATGGTTATGGGGTGGTTTTTCAGTGGATAACCCAACACTTAACCGTTTTTTCGCTCTGCATTATCTTCTGCCTTTTGTTATTATTGCTTTAGCTATGCTTCATGTGATAGCTCTGCATAGGTTTGGCTCTGGTAACCCAAGTGGAGTGGAGGTAAAATCAGATAAGGATACCATCCCTCTCTATCCTTATTATATAGTCAAGGATTGCATAACTTTTGGTCTGTTTTTTGTAGTTTTGTTCGCATTTGTTTTCTATGCTCCCAATTATCTTGGGCATCCAGACAATTATATAGAAGCTGATTCTATGGTCACTCCGGTACATATAGTGCCAGAGTGGTATTTTTTACCTTTTTATGCAATGCTACGTTCAATTCCAGATAAACTTACTGGTGTGCTTACCATGTTTGCGTCTATTTTAGTGTGGTTTTTGTTACCTTGGCTTGATAAATCAAAAGTTAAAAGTGGTGCTTATCGCCCGGTGTTTAAGAAATTTTTTTGGGTTTTTGCAATAAATTTTGTACTTCTTGCCTGGCTTGGAGGACAAGAGGTAAAAGAGCCTTACATCACTATGAGTAGGCTATCTACTCTTTATTACTTTGCATACTTTGTGATAGTTTTACCACTGCTTAGTAAGTATGAAAAGCCAAAAGAACCACCAAAAACCTTAAGTGATTCTGTGCCGGAGATGAGGTGATGTCAATTCAAAGCAGATCTCTTACAAAATTCTCTTTCATCCCAGAGCTCTCTTCTGTCATCCCAGAGCCCTCTTTTGTCATCCCAGTGCTTGACACTGGGATCCAGAAAAAAAATAAATGGATTCCAGCATCATGTACACAATTGTATGAACGTTGTATACAACACACAGTGTCATTCCACTATCTTCCGTTGTCATCCCAGTGCTTGACACTGGGATCCAGGTATAAAAATACTTACAAATCATGCAATGGACAACAGATTCTAGGAGTGCATGATAACCATAATGTCAGTGATGAAATAAGCTGGATTCCAGTGTCAGCTACTTGCATGACATCAATTCGAAATTTACTAAAACAGTGGTTATGCATGGGATCTAATGTATTTGCAATCTTCTGCATGTTATTTCTATCTAGTCTTATATCTGCAGAAGAATTTAAATCATCACCAAATAAGAAAATAGACTGGAAATTTGATGGAATTGTCGGATCTTTCGATAGAGAGTCAATTCAGCGTGGCTATAAAGTGTATAAAGAAGTCTGTGCTGCTTGTCATTCAATGAATAGGGTAGCATTTCGTAATTTGCAAGATGTCGGTTTTTCTGAAGAAGATGTAAAACAAATAGCAGCTTCTTATCAAGTTAAAGATGGTCCGAATGATTTGGGTGAAATGTTTGACAGACCTGGAGTACCTTCGGATTATTTTATTGCGCCTTTTGATACAAAAGAAGCAGCTGCAGCAAGCAACAATGGTGCAGTCCCACCAGACTTATCATTAATTATTAAAGCAAGGCATGATGGTGCAAATTATGTCTATTCATTGTTAACAGGCTATCAAAACGGCGAACACGATGAAAATGATTTATATTTTAATTCGTATTTTCCAACAGGCAGATTAGCTATGGCGCCACCACTTTCTGAAGGAATGGTGGAATATGATGGTGCAAGGCAAGCCACAGTTGAAAATATGGCGTATGATGTGATAAATTTTTTACAATGGGCAGCAGAGCCAGAATTAGAGCGCCGGCATAAACTTGGATTAAAAGTAGTGGCGTATTTTATAATTTTAACAGTGTTTTTTGTATTAACTAACAACAAAGTTTGGAGCAAGCTCTATAAAAAGAAGTGATAGTCAATTTTGCCTCAAGCACAATGGTTGTCATCCAAGTAGCTAACACTGGTTCCTTTATGACGGTGTCATCCGAGTAGCTGACACTGGGATGGCTTTGTCGCATCGTACCTTATACGGTAATAATTTACGATAAATTCATGTAGCCATTTCGAATTTAGCCATACCAATGTCAGTAAATTTATTAAGCAAACAGCACTTAATGAGCAGTTCTTTTTCACGATTTATAGCTCTTTTCATAGAAGTCCGGATGTGATAAGGATAGATAATGATAAGGAGGTTGAATGCCAGCAGCATATAGTTATGATTTAAGAAAAAAAGCAATGGAGGCGCTAGACGAAGGAGAAAGCAGAGAAGCAGTGGCAGCAAGATTTAAGATTGGACGAACTACTTTATGGGAGTGGCAGCACTGTAGGCTTGACCATAAATTATGTTAAGATAGAAAATGACTATTTTAGATAGAGCTTGATGTAATGCAGTGCGATACAAAATAACGGTAGAATATAATGGTAGTAATTTCTCTGGTTGGCAAAAACAGCAACACTCTGCTAACTCAATCCAGGAGAAGATAGAAAATGCTATATTTAATTTTAGTGGTGAGAAAGTTACTTTGTACTGTGGTGGCAGGACTGATGCAGGAGTTCATGCTTTAGGACAAGTTGCTCATTTTGATATGGAAAAGGAATTTGAGCTTTATAGAATAAGGAATGCAATAAACTATCATTTAAAATCAATTCCTATAGTCGTGCTTAATGCAGAAGTTGTAGATGATGCTTTTCACGCACGGTTTTCAGCAAAAAAAAGATATTACGAATATAGAATAGTTAATCGCTATGCTCCTGCCGCTCTGGAGACGGGTTATGTATGGCAAGTGTTTAGCCCACTTGATGTAAATATTATGCGTGAAGCTGCTAAACATCTACTTGGAAAACATGACCTTTCAAGTTTCCGTTCAAAAGATTGTCAAGCCGCAAATCCGATAAGAACAATTGATGATATCGATATAATACAAAATGGGAATCATATACACATCAAAATATCTGCTATTTCCTTTTTACATAACCAAGTGAGGATTATTGTGGGTACTTTAGTTGAATTTGGAAAAAATAGAACCAATCCGCAAGAAATGCTAAATATATTAAACCAATGCAAAAGAAGTGCCGCTGGAGTTACTGCACCACCTTTTGGCTTATATTTGGTAAAGATAGATTACTAATTTAATAAAAGCTAGTGAAATAAGTGCCATACCGCCACGGTATCTCCAGATTCCGCTAACAAGCAGCGAGATGACGAGTTTAAGTTCTCATTGGCATTACTACATATAATGCACTTGAATCGTCTTCATCAGTGATAATTGTAGCACTATTACCATCGGCTAAGCTAAACTTACATTTATTTTTTATGCAGGATAGAACATCAAGTAAATAACGCGAGTTGAACCCTATTTCTATAGGGGCTTCATTGTAGTCCACTTCTATGGATTCAGTTGCATCACTGCACTCTTGGGAGTTTGAATGCAGAGTTAGCAGCTTTTCTTGTAGTGAGAATTTAATAGATTTTACTTTATCAGATACAACAACGGAAACTCGATCTATAACGTCTGAAAGTTTTTTACTTTCAATAATCATATGCTTATCTTGAGATGCTGGAATAACTGCTTTATAATTTGGAAAAGTTCCATCTATTAATTTTGATATTAGAATATATTCACCGCATGTAAACTTGATTTTTCTGTCTGAGAGTTTTACTTTAATTTCATTACAATCGTCCAATATTTTTAACAGCTCCATAACAGTTTTACGTGGAATGATCACACCAAATTCGCCATTGATGTTCCCAGGCTTTGGCCTCTTTATACATGATAAACGATGGCCATCAGTTGCAACGCAGTACAGAAATTGCTCATCTGTATGTAGATATATTCCATTTAAATTATACCTTGTATCATCTAGTGATACAGCAAATTTTGTTTTAGTTAATAAGTCTATCAGGTCTGTATTTAGTAGAGTAAAATCATGTTTATAATTGTCTTCTTCAAGAGCAGGAAAGCTGCTTGAAACTACATTCGGTAAAGAAAAGTTTGCATTTCCGCAAGACATCAATAATTTTCCTTGGTTGTTTACTTCAAAATTGACATCCAAATCAGCGGGTAACTTCTTCACTATGTCATGTAAAGTATGCGCTGAAATTTTTACTTCTCCTTCTGTTAATACGGTTGCAGCAAGTGAGGCAAACATTGAAATGTCAAGATCAGTTGCCATTAATTTTATGCTGCCGTGTTGTGCTTTGATATTTATACACGCCAAAACATCTATTGCATTACGCCTTTCAACCACTCCACTTACTCTGGATAATGTATTTAAAAGACTTGTGCGGCTCACGCTAAAACGCATCTGCTCGCACACAGAATTTTGCTTTTTGATTTCTGTATCTACACCTGCAACCTCTGACATTGCTAACTCTCAAAAATATATTTTAAATGATATCCACATCCCATATAAAGTAAAGTGCTATTTATATTTCCATTGAAAGAGTAGTCTAGTTTATACTATAGCTGGGTATTCTGTTACAATAATTTACTTTGTATGGCATAAATCATGCATTTTTTGATACGCTTTTTGAAAACCAAGTAGGGAATAAGTATCATCAATGGTCACTGTTTTTGTTTTTCCATTAACTACCATTGATAATCCCTGCTTCATTTTTAGAATGAGATCTTGATCTATTTTTGTATGCTCTGCCCACGCAAAACTTCCCTGTATTATGGGCAGTGTATATTTAATTTTTTTGTCGATATTGAGAGCTACAGGCTCCTTATCATACTGAAAACCAGAGGTAACGCTTACCTCATCTGCTTTTTTATCAACATAACTAACCATTACATACGGCTTGCGATTGGTTGTATAATATTCGCTTTTTTTTTTAGGATAGGATACAATATAACATACTTTCTCTCCATCTTCCAATGCAGTATACACGAGCCAATCTTTATATTTTTCCTTCAATTGTACATCACTAACCGATGCAAAAGCGCCTATCGAAAAAAATATTAGAAATATAAAAAAACTACGCATGCAAACCAAATTTCAAACTTTCAGATTGTATATATTGTTTTACCTTAGCCATCGCCTGCTCAGCCAACTGCCTTATTCTTTCTCTTGAAACACAATATTTTTTACTAAGTTCATCCAGAGTTTGAATGTTTTCAGACAAATATCTACTGATAAAAATGTCTCTTCCCCTTTCGTTGAGACTCGCTAGTGCATTGTTTAAAATTGTTTCTTTTAATTCTTTTTCTTCATGATTCTGATAGGTTACTTCTTGACTGACCAAGTTACATGGGATCATATCTTGCAACTCCCTTTTAGAGTCATCACCTATTTTTATGCAATCGTTTAGCGACTGATCCTTACAAGCCATACGGTAATTCATCTGCAGAACGTCTCCTTCGGATACAGAAAGCTCATTAGATATTGCTTTTATTTCTTCATTATTTAAAGTTTCCCTGTTTGTATACTGTAAAATTCTTTTTTTTATTTTACGTAAACTAAAAAACAATCTTCTTTGTGCTTGCGTTGTGCCTATTTTCACAAACGACCAAGATTTCAATATAAAGTCTTTTATTGAAGCTTCAATCCACCACACTGCATAAGTTGAAAAACGAAACCCTAAATCAGGATTAAACTTTTTCACTGCGTGCATTAAACCCATATTTCCTTCCATAACCAGGTCCATCAACAATAGCCCATAATTTTTGAATTTCATTGCAATTTTCACTACCAAATTCAAATGGCTGGTAATCAATTTATGAGCAGAAGAAACATCCTTATATTGGTTCCAATTTTTTGCTAATCGTACCTCTTCCTCTTGAGACAGCATAGGAAATTTTTGCACCCTAGCAATATATTGCATGAGATTGGTTCTGCTATCGACACATAAGTTTGCCATTGAGGTCAACATAACAACTTAAATCAAAACTTCATGCATATAATATATTGATTTTCCAGCAAAAATTCAAGCTTTGATTTGAAAAAAGTACAAATTTTCCATCTAATTTCTTGGAGACAGTAGGCCGCAGTGTTAGCTAATTGGATAACATTATGTAACCTTAGATGATATTCTACCAGTACAATGGTAAACGTTATAGCTTAAACACATAGCAAATAGTGTTATTCCAGTGCCTTGACACTGGAATCCACATTTCTTTTTTCTAGATCCCAGTGTCATGCCACTTAGATGGCAAGAAAAAACTCACTGGGATAACAAGACTGAGATAGACTAGAAATTAAACGCTACTCCAGCTTCTGCACCAACAGTGCTGTAAAGAACTTTGTATGCGCCTGCATCAGTAACCTGTCTGGTTGAATCTTTAGGATCTGTTTTTTTTCCATCAAAATTAGCACCATAAGAACCGAAATAACGAGCTCCAGCATAAAGTTTGACTTCTGGAGTTACATCATAACTAACACCAGCTTTTACTTGACCAGCAAAACCAAATTTACTTTTTTGATCATTCACAGCGGGTTCCAAAGGAGTGCTAATATACGCTGCACCAACACCAACACCAATGTATGGAGTGATAGGCATATCTTCAATTGCTATATCGTAATACACGTTCACTAATCCTGAAATTGCTGTTACACTGTCTGCAATAGTATTTGCTGGGTCAAATGTTACATCTTTAACATCATTTTTGTTTAGGTATGAATAAACTCCTTCAACATCAACCCTGATGTCGTCCATTTTGTAACCAAATGCACCACCACCAGCTATAAAAGATGGTTTTAATGGACTGTAATCACTCTTGTCTTTCTTATAGGTAATACCATCAACTTTTGTGAAAAGAGGTAAAAATTCACCGTTGTATTGCAAACGAACGTAGTAGCTAGTTTCTTCATCACTTATTGGACCAACAGGATCTGAAAAAGCAGAGTTTGATAAACTTAGCAACGTTGCTAAAGCGGCTGCTGAAAAAAACTTTTTATAATGCATAATTGTCCTCGTAAAAAAATTAAAATTCCACTTTAGCAGTCTAAGTAACAACTAAAGTTAAGTCAAGTGCTAACTTAATAACACAAAATATTCTACATTTTAACTAATTTTTAGGAGAAGACAAAGATTTTATTAATGAATAAATACGACTTTTGATTTTTTGGTATAGCTAACACAGGTAAGATTTACTATCGAAAGACCTCGTCATTCCGCTGCTTGTTAGCGGATGAGAAATCCACAACTGTACGAACATTGCAATTTGGGCCTACCAGGAGGGCAATGCCTCTTATCCAAGTACCATCTTCTTGTCATCCCAGTCTGGGATCCAGGAATTTTATTAAGTTGGTAAGCATAAAAGTAGCCGTTTTATGTTAAAACACAATGTTCTTGATGAGATTACGGCAAGGCTGGATTCCAGACTGGAATGACATCGTTTACTATGTGCCATATTGCAATGTTTGTACAGTTGTGGAATGAATCACGGTATGACGTAGGGCTATGCTAGTATAGGTACATTATATGAAGAAGTACTAGCGTTGGGAATATTAGAAAAAAAATACTTACACTAAAAGAAACTTCAGTAGTAAATTCAAAAAGGAAGTTTAAACCCAGATGGTAAACCCATCATACCTGCAAGATCAGAAGTTGCATTCGCCATATCTTCTTCTGCTTTTTTAACGGCATCATTAAACGCTGCTGTTACTAAATCCTCTACTATATCTTTTTCCTCATTTCTCATAAGTTCTAAGTCTATGTTCACCTTTTTAGCTTTATAGCTACCTATTTTTATGACTTCCACTAATACAGAAACTTTGCCACCACCAGAAATACCTTGAAACTCTTTTCCAACATATTTTTCTTGAGCTTCTGCAAGCTTTTTTTGCATCTCTTGCGCTTGTTTCATTATTTGACTAAAATCCACAACTTACTCCTTATTTTCTATATTAACTACTTTTGCACCTTTAAACGTGTCAAGGATATCCTTAACTGCAGGTGCATAATTTAAATTACTCACTTCCCTGTTTATATAACCTGTATCAACTGCAACAACCCACTCTTGCTGAGTCACCTGGTTTAAGTAATTTTTTAAATCATTGCAAAAATTACTATCCAACTTAGATACAGCTTTTAATTTTAAATATCCAGGTTTACAATCTATTAATTGTAGATTATTACACAGTTGTTTGTAAAGATAAATTTGGTTACTTCGCCTTAATAGTTGCAAAATCTTATCAAAATCGTAATTTTGTTGTTTATTTTCCACATGGATCCCAGTGTCACGCACTGGGATGACAGAGTGGGGTTGTTGTTTACTTTCCACATATTTTTTTGGATCCGAGTAGTCAGCTACTTGGATGACAGAGGGGGAAGGTGCAACAGGTCTGCCCTGTCTATTTCCTTGCTCTACATTCTGCGAAAGAACTTTTTTGATCACCTGTTCCGGAGAAGGCAGATCAGAAAGATAACAGAGGCTAATTAACATCATTTCAGCAGCAACATCGTTGCATGTTGAAGTTTTTATATCTTGAATACCTTTAAGCAACATCTTCCACAATCTCGAAAAAAATATTAAAGATCTCTTTATACTTAAATCTTTTATCCTATTCTTTTCATGCTCTGTAACTGCATTATCAATCTCTTTTGTAATCAAAAAACGGCATACTAACTGAATTGTTTGCAATAGACCTTCAAAAATACTAAGTGGGTTTGCTGTTTTTACCGCCTTGTCAAACACTGATAGAGCTTTCTGTAAATCACCTTCTAATATTGCCCCTAATAGATCGAATATAATATCTTTATCCACTAGGCCAAGTATGTCTGTCACATTTTTAGTGGATATTGCACCATCTTTGCTATATAGCACTGCTTGATTCATCAAAAACAAGGCGTTACGCATTGAATTTCCAGAGTGTCGTGCAATTAATTCTAATGCTCCCTTTTCAATGGAATAACTCTCTTTTTGTGCAACATCATTTAAACGTTCCACTATTTTAGCTACAGGAATGTTGTGTAAATCAAATCTTTGACAACGTGCAATAATAGTTATTGGTATCTTTTTTATTTCCGTAGTTGCTAAAATGAACTTTACACTAGATGGTGGCTCTTCTAGGGTTTTAAGTAATGCGTTAAATGCACTGCTAGATAGCATGTGTACTTCATCTATAATGTAGACTTTGAATTTAGAGCTTATAGGTGAATAGCAAATATCTCCCAGGATTACTTTAATATCGTCAATGCTAGTGTGACTTGCTGCATCGATTTCAATTACATCTGGATGGCTTGAATTTTTTATTGCTAGACAATTTTCACATGATCCGCAAGGTTCAAAAATTGGCCCCAGGGAACAATTCAAACATAAAGCTATTATCCTTGCAGTGGTGGTTTTACCAACTCCACTACTACCAGAGAGCAGTATAGATTGTGGGATTTTGTTTAAAATAAAAGCATTTTCTAATACACGCACTAATATATCTTGACCTACTAGATCTTTGAAGCTACTAGGACGATGTTTTAATGCTATATTCATAGCCTCGGATAAAACAAATAATGAAATAGGTATGCAACCCAAAAAGGTTCTGATATGGCTGCTTCATTTCTGATCTGACCAAATTACAGAGTTTTTGCCTGCATACCTTATAAAATATTATACTTTTTTTTTTATTTAGCAAGGTATATCCTATATTAGCTCTATAATTTGATATGTTAAATTTTTTACAGTGCTATTTTGAAGTAAACAAAAAGTTAGTTGTCATGCAAGTCACTACAAGATTGTCACTCCAATGTTTATTTATGTCATTTCAGCGCTTATTTATGTCATCCCAGTGCCTAGGCATACAGCTGTATGAATGTTGTGATATAAGAGCAATTTTTACCGAAAAGGATGTCATCCCAGTGCTTGACTACTTGGATCCAGAAAACTTAACTGTAAATGAGCGCACTAGGCAATTGTATAACAAGAACTGGATTCCAGTGTCAGCTACTTGCATGACACTACCTGCTACGCAAACTTCTGTGGACTACAAAGAAAGTTCGTACAGTTGTAGGTCAAGCCATAGAGTAACAAAAAAAGGATATTGGTATAACAAAAGAGGAACATTATGATTTTATATCATTTTCCTCTTTGTCCATTTTCACGAAAAGTTAGAGCTTTTCTAAAAGAAAAAAAATTAGGCTGTGATCTAGTGTATGAAAATCCGTGGGAAAAGCGGAATGAATTTATGGAGATCAATCCAACCGGGCAAGTACCAGTGTTAATAGATAATAACTTTGTAATAGCGGATAGTAATGCCATTTGTGAATATATAGAAGAGACTTACAATAGCGACGTCAAATTACTTGGTTCATCCACTATTATTAAGTCTAAAATACGCGCTCTAATCAATTGGTTCGATAACAAATTTTACAATGAAGTTACTAAGTATATTATGAATGAAAAAGTAATTACTAACCGCAGCCCTGACTCTAGATTTCTTCATGCAGCTCAGCATAACCTGCCTTGCCATATGGAATACACCGAACACTTAATTAACAAGAACGTTTGGCTTGCAACTGATAAGTTCACTTTAGCTGATATTACTTTAGCATCGCATATTTCCGTAATGGATTATGTAAGTAGTTTTCCATGGGAAAAAAGTAAAATTTTAAAAGAATGGTACTCCATTGTTAAATCAAAGCCTTGTTTTCGTGAGATATTATTAGAGAGGATTTCTGGTTTAATCCCTCCTAAACATTATGCTGACCTTGATTTTTAACTTATGTTAGCTTTAAAGCTACAGTCATTCCTTCATCAGTTGGAATCAATATAGAGAAATATTTTTTTTCATCTGATAATCTATTATTAAACTCCCTCATGGCATGCCATGATTTTTCTGATACTTCTTTTGGAGGCGATTCTAAAAATACTGTGTTAAACAGTAGAGTGTTATCTGCAACGATTAGCCCATCTTGTTTAATGTATGACTCTGCCCAATCTAAATACTTAGGATAACTACTTTTGTCAGCATCAATAAATATCATGTCAAATGGTGCTTTTGCTGATAATTCATTAATTTTTTCCAGTGCATCGCCTTCTATTAGAGTAATTTTATCACTTAGATTAAAAGCACTAAAATTTTTTTTTGCTATTCTTGAGTGTTGAGGATTATTTTCTATTGTATATATATGACCGTCTTTTAGTAGAGCTTTTGCCATGCAAATCGACGAGTAACCGTATAACGTGCCAATCTCAACAATACTTTTGATTTTTTGGATTTTTATAAATAAACTTAATAGCTTTCCTTCTTCAGGGCCAATTTGAATATGTTGCTTTTTTTCAAGAATACAATATTCTTCTATTTTTTTATATTCTTTTGCAAATAGATTTCTTATGTATGACAATTTTATACTAAAATTATTACGCATATATTATAAATTAGGGAGACTTAATTCATACACAATTTATAAATATAATAATATAGTAATAATAAAAACATTTATTTTAAGTTATTATTTCATAGTATAAAATTTTAAGTGACAAAAATTATTATATATCGTACTATAGTTAACTAGTATAATAAACAGTCGATTATTATGCTAGAATTAAAGGGATTGTTTATGCGCATTTCTCTTTTTAAAATATAATTTTTATAATCAATTAGAGGGGGTTATATGTCTTATACTATTGCTGGTGAAGTTGAAACGTTAAACAAAAAATCTAACAAGAATGAAGGGGTTATGTTACTACATAATCCAGCTTATCGTGAAAAGTATAAAGAACGTTTTGATGAAGCTCAGAGAAAAGTTATGGATATGGTTCAGTTTTATGATGGGACAATAGTATTAATAGAGAATAAAATCGCTATGTATTACTACACTTGGCACAGTAAAAAAAGAGAGTTTGAGCGTAAAAAACAACAAACAGTAGTGAAAAACAATGACTCAGCATAGAGTCTTTTATATGGTAAGCTACAGTGGTATTACTTCACTATAGCTTTTCCATATAATTTATCTATCACATTAGTGAAATATTTCAGCTCTTTATACCCTCCATGTTTAACTTTATTATGCTCTATATATGATTTATCATCGTTAAGCTTGATGAAAAATATTGGAGTGGCTGTGATACCAAGTTTATTAATTGCCAGTGATTTATCATTTACGATTTTATCCATTATTTTCTTATCATTAATGCATTGGTTAAATGCATCTTGCTTTAAGTTGCTTAGTGCAGCAATTCTTTGTAGTAAAGTCAAATCACTTAAATTGTAGTAATTCCACGAATCTATTGAGTTAAAAACAGCTTTGTTAAAATTAAAGTAGTCTTCTTGTTTTTCGTAGCAATGACTTAGCATTGCAGCCTTTAGCCCTCTGTAATCCAAAGGAAAATGACGAAATATATATAACATCTTACCTGTGTCTATATATTTCTCTTTAATTTTAGGAAAAACATTCCTATGAAAAAGAGAGCAGTGATAACAAGTTAATGAAGCATATTCTATCATTAGAATTGGTGCTTTTGGATCTCCTAATAATTTATCATTAGGTAATGGCGATAATAGCTCATTTGATGTTATTTCATTGGGTTTTTTTTGAATGTATTGGTTATCGGATAAATCTTGCTTAACAACTGCATAAGAATTAACACTTATGAAAATTAATAAAAACAATAGTCTAAAAATCATTACAATATAAACACTTAACTTACTAAAAAAAATTATACATTTATATTAATAATGTCAAGATAACTTTTGTTTAGCAAGGCTTTCAGCCCTATCTTTAAATGCAGCAATTATTTTACTTTGTGTATACTTATATACTGAGTTTAATAAAGTGGAAAATGAGTTGGACTTAAACTTAAACTCTATATAAAACTTTACCATAGTTTTATTTTCATCTATGGGAATGAATTGCCATTCATTGTATAGATGTTTAAATATTCCATTTGATGATACAGCTTTTATCCAACCTTCATTTGTTCCACTTGGAGAAAGAGAAGTAACTTCTGATGTATATCTACCTTTAATTCCATGAAAAGCTGCGAGGAGATCCACAACCATTTGGTTGTTAATTTTTTCTTTTATATAAACGGCTTTGCACCAAGGAACAAAATCAGGATACCTTTCAACATCAATTACAATTTGGAATACTTCATTAGGCAAACATAGGAAAACACCCTGTTCTTTGTATTGATGAAGCATAAATGTTAAACCAATCAAAATAGGATCCGTATCTACCGTCAGCCTTAGTAGATTCCTGAGACTAAAGTTAAGGTGGGCATCGCGTATCAATTTCAACGAAATTAACAGAGGCAATTCCCTTGACTAGAAATTATCGCTCGGGAAATTTAACTTAACTCATAACGCATAGAACAGACCCTTAATTAATTGTAGATGATTTATACAAGGTGTGTCTATAGATATATTAAAGCTAGCGATTATTATTTAATCTTTATTAAACTTTGCATTCTAAGTATCATAGCTAATAAATATATCTTATGAACATTACTAAAGTTTTAACTATCATTGTTTTTATTGTAATTTCTTCAAGTGCTTACACTAATTGTACAGATCACAAAATTTTTGTGCATACTATGAAGCAACAAGTGGATGGTATATCTACAAAGGAGAATAAAAAAAACCGGGAATGTGTGCAAAAAAAGCTTCAGGAGGTCATTCAAAACAATGTTAACCTCAAAGGAATATCGCAATTCGTCATAGGAAAACATTGGGCTTTAGTTAAACAAAAAGAAGATTTTTTAAGAGAGTATGAAGTGTATCTTACGCGTTTGTGCGTTAAAATTTTATATAAATACATGCATGATAGTGAAATGATCATAATGAGTACAAAAGCAGTTGACGATGAAACTTGCTTAATTGGTACAAGATTTTCTTACGGTGATGAAGAATTTACAAATATTGATTTTAAAGTTACTAAAAATAACAGTTCTTTCTTGATAAGTGATGTTGTAATGAGTGGAATAAGTATTGCTATTAATCAACGTTATCAATTTAGTGAAAAAATCGACACGCATGGCATAGCAAGCGTTATAGCTGAATTAAAATGCAATAACAATCCATGATATATATGCCTCATTGGCCTAAGCCACTTGGTAGCAGGCCGAATGATTTTTCTCTTGATCGCATAAAAGGCTTTCTTAGCAAACTAGATAACCCCGAGAAAAAAGTGCCTCCCGTAATTCATATAGCTGGAACTAATGGGAAAGGCTCAACACTAGCATTTATAAGATATATAATGCAAGCAGCAGGGTATAAGGTACACGCATACACTTCTCCACATTTAGTGAGTTTTAATGAGAGGATAGTGATAGCCGGCAGCTATATCGACGATAATGAATTATATAGCTTATTAGAAGAATGTCGTGCAGTAATTGCAGAACAACCTATCACTCTGTTTGAAGCTGCAACTATTGCAGCTTTTTTAGCTTTTTCTCGTCATAAAGCCGATATAACTTTAGTTGAAGTGGGTATGGGTGGAAGGCTTGATGCAACAAATGTTATAGATAATCCGATTTTAACAATAATTACTTCCATTGCACTTGATCATACGGAATATCTTGGCCCTACTGTAGAAATTATAGCAGGTGAAAAGGCTGGAATAATGAAACCTAATGTTCCTTGCGTAATAGCACCGCAAGAAAAATCTATAGTGAACACGCTAGAACACCACGCAATAAATAAGAAATCTCCCTTGTATAGAGGAGGTCTTGAATGGAATTGCAAAAAAAAGAACAACAAAATGGTTTTTCAATCAGCTATTCAATCAATAGAATTTCCTTTGCCATCTTTAAAGGGTGATCATCAGGTGATTAATGCAGGCAATGCTATTGCAGCATGTAGTATTTTAAGTGGAAAGTATGAATTTGATATTGGAGAAGAGGATATCACTTCAGGTTTACAGTGCACTTATTGGCCTGCACGGCTAGAGTCTATAAAAGAAGGTAATTTAATTTTCCTACTACCGAAAGATTGGCAATTATTTTTAGATGGTGCACACAATAATGATGGTGCTAGAGTACTATCTCAGTGGGTAAAAGATAATTTTGCTGAAGGTATTTATATGGTTTTTGGTGTTACTAGTAACAGAAATGTGGAAGAGTTCTTAGAGCACTTAAAGCCATATATCAAGCTACTATGTGCGGTTTGTGTTAAGTCTGAACCTAAAGCAACAAATACAAATTTGATTAGGGAAAAAGCCAATAACATAGGAATAAAAGCAGTTGAATGTGAATCAATTGGCGATGCAATATCAAATCACATATTAAAAGCCTCTACCCAAAACGTCAAAACCATACTAATCTGTGGCTCATTGTTCCTAGCTAGAGACTTCGCTATGGAGAATAGCTAACTTTGATGATATTAACTGATCGATGGGGAAATAACTTTGATTGCTCATAGTACTGCTTGGCTTTTCGTTATCGACTTCTATAAACTGATCATCACCTTTAAATTGCTCCTCAATTGAATTTATAGCTGTCTTTTTGAGAATATAATTACTTGCAGCATTTAAAATAGGTGAAGTAACAATTAAAAGCGTGAATGGTAATGAAAGTAATAAGCCGGATAACATCATAGAGTTAGTTATACCAAAGCCGTTGGCAACTAAATCTAATCCCATACCGAAAAACATTAAAGATGTACAGATTGTGTTGCTCAAAATAACTGAATTTTTTAGCCACTTTAATTTAGTCCTATCACTCTTTGAAAAATTTTCGCATTCTTGGTCAAAGTTAAACAATAATAAAATATTAGTCTGATGATTAAACTCTTTCCCATTTCTAGTATAAATGCTCTTAACAGCTAGATTTAAAATAGATCCTGCTAACAAGGGAGCAAGAAAATCTACTGCTATTGGTACATTAGAAGAAATACCATTAATTATTAAAAATGCAATTGATGTGAAGGATACTAAAAGAACTCCTAAGAGATTTGAATAAGAAGAATATTTTACATAAGCAGTTACATTATTGTTAATTGACTGCTGCTTATTATAGAGTTTATTTCTGCACTTATCATCTAAGTATTTTTGCAATTCTTCATAACTGCGACTCCACAACTTACCGCGTAATTCTTTTATTAAATTATTTCTTTTATTGAGACCTTTCTCCAATGGCTCTATTATAAATTCTTCAAAAAATGGCTTATTTAATGCAATAACCTTAAATTTCTCCTCCGCTTCTTTATTGTTTGGGTTTTTATCTGAGTGATATTTTAACGATAATTTACGGTATTGTTGACTAAGCTTTTTCTTAATATTCTTAATGTCAGAATTTACCACATCCTCCTTTTGAATATTAAATGTTAAAAACAACTGCTTTAAAGCGTGGTACTCATTTTCATTCAAAACATTTCTAGCCACATTACACCTACAAATTAACTAACTATTAATGTTCTATAATATACATATTTCCAAACTATGTCAATTATTTCATAAATATCTTTGGTAAAAATTATTTCTGTTATGACTAGCATGATAAGTGTATGAAGCGACTAAAATTGTCATTACAGCGCTTAGTGTACGACAGTGCTCCAACATTTAGGGTTGCAGTTTTCATGGCAGATCTGAGTAGCTGACCCATCTAAGAGGTGTCATTCAAGTAGCTGACACTGGAATGGCTTTGTTGCATCGCACCTTATACGGTAGTAATTTACAATAAATTCATGTAGCCATTTCGAATTTAGTCATTTCAGTGTTGGCTACTTGGATGACACCACCTGCTATGCTGCAAATTGCAACGTTCGTACACTAAAGTATAGTGTGTTACTAACGAAGGCAAACAAATATCTGCTTTATGAAAACGTTAATATTTTTCATTGAAATAATACATAAATACTAGAAAAACCTTGGCAGGTTATTCGCGTTTGATTATCATAGAGAATTATATAAATTAATAAATGATCTATGGCAAGTAACCCAGAAGAAAGAAATAGTGATAAACAAAAAGCGCTAGATAACGCAATAAGCCAGATTGAAAAAGCATTCGGTAAAGGTGCAATAATGAAGTTGAAGCAAAACCCTGTAGAAAAAATAGACACAATATCCACAGGATCAATTGCGCTTGATTCGGCTCTAGGTGTTGGAGGTCTGCCAAAAGGGCGTATAATTGAAATATTTGGCCCCGAGAGTTCTGGTAAAACCACTCTTGCCTTGCACGTGATTGCTGAAGCACAAAAAAAAGGAGGATCATGCGCATTTATCGATGCAGAACATGCATTGGATGTCTTATATGCTCGTAAACTTGGGGTAAGCACTGATGATTTAGTGATTTCACAACCAGACACTGGAGAGCAGGCGTTGCATATTGTTGAGTATTTAGTGTGTTCTGGTGCGGTTGATGTGATAGTTATTGACTCTGTCGCAGCATTAACTCCAAGAGCTGAAATTGAAGGTGATATGGGTGATCAACATATGGGGCTGCAAGCAAGGCTTCTAAGTCATGGGCTACGGAAACTAACCTCTGCCGTTTCAAAAGCGAACTGTATATTGATATTTATTAATCAAATTCGTATGAAAATAGGAGTAGTGTATGGAAATCCTGAAACTACCACGGGTGGAAATGCATTAAAATTCTATACTTCTGTAAGGCTTGATATAAGAAAAGTTGGTGTAATAAAAGACAAAGAAAATATTACAGGTAATGAAACAAGAGTTAAAGTTGTAAAAAATAAAGTTGCTCCTCCATTTAGAGAAGCGAAATTTGATATAATGTACAATGAAGGTATATCAAAACTCGGAGAAATAATAGATATGGGAGCAAAGCTTGGTGTGCTTGAAAAAGCAGGCGCTTACTATTCATATAACAACACACGTCTTGGGCAAGGAAGAGAGAATGTAAAAACTTACCTAAAAACAAACAAAGAAGTCGCAAATGAAATAGAAACGAAAATCAGAGATTTACTCAGAAATCATGATAATTCTATCATAATAGACGAGGATAGTGAGCAACTTTTAGAAGAATCAGTTTTCTGATCTAAACTTAGGCATTAGATTTTGTGTTGGACGGGTTGTTACAGTATGACGGTAATTCTATGTGCTAATATAACAATCTGTAATGTTACCTTGTATCAAAAAGACTTTGCTGAAGCAGTTAAAAAAAGCTTTTCATGAGAAATTATAAATGATAAATTGTTAACAATAGGTTATTGTTAATAAGATTATGTGTTTTGGTTTACCTAATATACACAGGGAAGGTTATTCATTTATAGTAGTTTCCTTTATAGTAACGTGTATAGCATTCTCTATATCTTGGGGGTTTGGCGTTACGTGCTTGTTTCCGACATTATTGTGTACTTATTTCTTTCGTGATCCAGCAAGAGCTGTGCCAAACAATAAGAATCTTATATTAAGTCCTGCTGATGGTGTGATTTCAAAAATTGAAGAAGTTAATTATCCTTTATCAGCAGAAAACGGAGAGGAGAAGAAGTTTACGCTTGTTAGCATATTTTTAAGTGTTTTGAACGTCCATGTGAACCGTATACCAATATCTGGTACGATAAAGGAAATGAGTTATAAAAAAGGCAAGTTTGTATCCGCAATGAGCAATAGGTCTAGTAATGAAAATGAAAAGCAGGTTATTGTAATTGAATACGAAAAGGGGAAAGAAATTATTGTGGAGCAAATAGCTGGATTAATTGCACGTCGTATCGTTTGTAATTTAGGAATATCCCAGAACGTAAAAGCAGGTGAAAGGTTTGGAATTATAAGGTTTGGCAGTAGAGTGAATATCTATGTTCCTGCTGATACAGAAGTCAGAGTTTCAGAAGGGCAAACTGTTATTGGTGGTGAAACAATTATAGCAAACTTAAATAAGGAAAACGTTCAAGAGAAGCTTACTTTTGACGTTATATGAATAACGAGGGAAGTAACAGTAGATTCTTACCTATTACTAAATTATTCCCAAACTTTATAACTTTATTGGGTTTATGTTCTGGTCTCACTTCACTTAAATTTACATTTAATGAACAATGGGAATTCTCAGTAATTTTTATCATCATTGCAGCAATAATAGATGGAATGGATGGCAGAATAGCTAGAATTCTAAAATCAACTAGCGATTTTGGAGCCCAGCTTGATTCTTTTGCAGATTTTCTAAATTTTGGTGCAGCGCCTGCATTTCTTTTGTATTTTTGGAAGCTAAACGAAATCAAAGTCATAGGTTGGATTTTAGTAATGATATACGTAATCTGCATATCAATAAGACTTGCAAGATTTAATGTTTCGCTACACTCAGAACAACCATACTGGGAAAAATTTTTCTTTTCTGGTGTTCCAGCTCCAGTGTGTGCTTTACTTTCTTTGTTACCAATAATTATTACCTTTCAATCTCATGAGAGTGAATACTTACTTCTCATAGAGCGATTTTTTAACACAAGAAACGTAGCTTGTTACTTTCTGGCCATTTCATTTTTTTCGATAAGTCACATTCCAACTTTCTCTGCAAAATATATTTATATTCCCAAAAGCCTATCCTATATATTTGTGTCATTTTTTGGAGTACTTATTGTATTTTTCATCAGTAAGCCCTGGATGACTCTACCAATTTTAGGTATAGTGTATACACTTACTATTCCAATAAGCATCGGGTTTTACATATATTTTACATATAAAACTCGTTAGCTAACAAAAAATAGAAAACTGCATGATTTTGAAGATAAGTGAACTATTAAATTCATTTCTGTATATAAAGATATTCAACATTCCATTTATAATTATTTGGGTAATTGCAACTGGAATCTTTTGTACTGCCCAGTTCAAATTCATTAACTTTAGGTTACTTAAATATGGAATACAGACGCTATTCAATCTAAAGTGTAATAACAGCAACAATGGCATAATCACTCATATTCAAGCGTTTGCAACAGTAATTTCAGGAACAGTTGGTCTTGGAACAATATCAGGAGTTGCAATAGCTATCACAATAGGGGGCCCAAGTGCAGTTTTTTGGATGGTAATTACCGGAATACTTGGTATGTCGATAAAGTTTGCCGAGGTGGTGCTTGCATTTACTTATCGCTCTGAAAATACAACTGGCGGGGCTTTTTATTACATGAAGTACGGGCTTGCAAAAATTGGATTTGCAAAAACTGGTAGATTTCTTGCCTTCACTTATGCGATTATGCTACTTATTGCAATGATTTTGGGCGGTATACCATTTCAAGCAAATCAAATAGCAGCACTATCAAATAACCTCCTAGAATACAACGCATCCATTATTATATCCCTGCTTGTCTTTATTGTAATATTGGGAGGAATAAAGCGCATTGCTTTCGTTTCAACGAGCTTAGCACCAATTATGATAGTGCTATATGTGGGTATGTGTATATATTTAATTTATGTAAACGGAAGTAATTTGCTGAATGCTCTATCCATAATATTCCAAGATATCTTCAATAAATCAGCTATAGGAAGCGGAGTATTGAGCGGATTAATAGCCGGAGTGAGAAGATCAGTGTTTGCTAACGAAGCAGGTACCGGAACAGCAGCTATAGCACATTCAGCTGTAAAAGAAGAAGATCCAATTAAAGTTGGGTGCGTTGCAATGATTGCACCACTTATAGACACAATATTAATCTCATTTTTGACTGGTATTGTGATAATTATCACTGGTATGCATAGCACTGATAACGTGGGTGATATTACACTAATTAGTTCGATATTTTCAACAGCTTTGCCCTTGTTCAGCAAGTTAGTTTTTCCGCTAATGATGTTTTCCTTTGCATTTTCCACAATAATAGCTTATTGTTACTACTGTGAAGTTGCTTTGCTGTATTTATTTGGTAGTAAAAAAATACTGATACCGTTCCAAATTCTTATAGTGGTTTCAGTGTATATCAGCTGTATGTCAAAGAATATAGAATTTATATCTTATCTAGGTGACAGTTTGTTTATGTGCCTTATGATTCCAAATGCTGTTGCAATATATCTACTAAGAAGGGAAGTTTTGAATACAATAGATTCTTATTACAATTCTAAAGGGTATTAACATGATTTATAGATTGCTTTGTATGGTATTATTTTGCCTATTGTTTAATGATGTGTACGCTGCTTCAGGTTTTTACGAAAGTTATGACGCTGTGTTGAATGGAATAAATAACTTCATGAATGAAGTACTGTTTTTCAAGATCCTTTACGTGCCATTTATAATCCTTCTACTAGTTTTTGGTTATGTGTTTCTAACATTACGTTTTGGATTTCTCAACATAAGAATGTTTAAGCATGCGTTTGCTATTTTATGTGGAAAATATGACACGAATCACCATGATGGTCATATTACGCATTTTCAGGCATTTATGACTGCACTTTCAAGCACAGTAGGCCTTGGAACTGTTGCTGGAGTCGCAATTGCAGTTTCAATGGGTGGACCAGGAGCGGTGCCTTGGATGATGATTACAGGTTTTTTTGGTATGTCAGCAAAATTTGCTGAGGTAACGTTGGCGTTTAGACATAGAACAGAAGATCAGGACCAATTGTTTAGTGGTCCCTTTCAGTATATAAGGAATGGTCTGGAGGAATTTGGATTTAAAAAACTTGGTATTGTGCTGGCTGCCATGTATGCAGTATTCTTTGTATTATCAGGTCTTGGTGGAAGTGTAGCGTTTCAAACCAACCAAATGGTTTCAATATTATCTGGCTATTCAAGTTGGGTAGATGGTCACTCTTGGTTTCTTTCTTCCATAATTTCTGCGCTGCTTGCTCTAGTGATTATTGGCGGAATTAAAAGGATAGCTAGAGTATCTTCTGCAATAGTGCCTATTATGTCACTTATATATATCTTGAGTTGTATTATTATTATTGCATTTAATATTCATAACCTTGGTTATACGTTGAAAATATTATTTTCCACTATGATAGATTTCAATGCTGTTGGCGGAGGGATGGTAGGAGCATTTGTTGCTGGAATTCAAAGGGCAATCTTTGCCAGCGAAGCAGGTGTTGGTTCTGCTTCAATTACTCATGCAACAACTAAAGATGAAGAACCAGTAAGAACTGGACTAGTCGCTATGATAGAACCATGCTTTGACACAATGTTAATTTGCTGTTTAACAGGAATAACAATAGTAATAACAGGTGCATACCAAACAGGTGTTGGTGAGGGAATATTAATTACTCACAAAGCATTTGAGACAGTTTCTCCATGGTTTCCTATCCTTCTAACAGTAGCTGCTCCTTTGTTTGCATTTTCTTCAGTAATTTCGTTTGTATATTGTTGTGAAATGGGGTGGCTATATTTATTCGGTGCAAAAAGTATAGTGATATACCGCATAGCGGTAATAATTGTGGCGTTTTTCTCTGGTCTTTCTAAAGATATAATGGCTATTGCCAATATCGGTGGAACTTTATTCTCTTGTTTAGCTCTCATCAACATGACAGCGCTTATACTGTTTAGTAATCAGATTAACGATGAAGTTCAGTGCTACCTAAAAAGGCTGAGGAATAATAAAATTAATTAGGTTCTTGGTATAATGGAAAAGTATGTAGTCCTTATACTGTCCTACATACTCGGTTCAATACCGTTTAGCTTAATCATTACAAGAATAAAAGGGATAAACTTAAGAGAAGTAGGTTCAGGAAACATTGGTGCTACAAACGTTGCAAGGACGGGAAATAAATTTCTTGCTGCTTTGGCATTATTTCTGGATTCCTTTAAGGGATTTATTGCCGTTTATATAGCACAACAATTTTGTGATAATAACGATTTTTATATATATGTATCTGCAATTTTAGCAGTTTTAGGACACATGTTTCCTATTTGGCTAAAATTCAGTGGAGGAAAGGGCGTTGCAACCACTCTAGGGATACTGATAGCATTTAACATCGATATTACTTTAGTATTCGTAATAATTTGGATAATAGTCTTTCTTGCCTTTAGATACTCTTCCCTTGCTTCACTCAGTGCTACTTCAACGGCTGTAGCATGGTCCTTTTTTTTTCAGAGGAATTTGTTCTTAACATTACTAATTATAGGAGCACTGGTCTTCCTAAAACACCACAGAAATATTGTGAATCTTCTGCAAGGTAAAGAGTATAAATTTTATAGATAATGTACTGCCAAATTATTGACACTTAAACTACGAGACAAATTGCTTGACGGTATGATTTTGTCCTCTTTGTTTAAGTCTATGATTTTTGCTTTTGTTATATTCTCTACTTCTTGAGGTGTTAAAAGACCATCTTCAATGAATTCCTTTTTTGTTTCTCTTATTTTTTCATAAAGTTGAGTAACGTGATCTTTATTTCCTTCATATACACTTTCAATTTCTAACTCTAGCTTATGTGAAGCTCCTTTTTTTAACATTTCATCCATTGCTGCTTTTGTTACTTTTAACCTTTCTTGCAAAATTTTCGTTATTTTTACTGAGTTCTACATATACCCTATAACATCTTTTTTCTCTTGGGAGCATTCTTAACCCATCTAACATGCTAATTATCTGACCTTCAATAGTCTTCTCAGCCTTTAATTTAAATTCTGCTACTTCTTCTTCTATTATCTTATTAGCTATTCTCTTAGCTCCATCCAAAGATGAATCCTTGAGAGAAAAATCTGTCTCGAGTAGATCTCGATTTAATAGCTCTAAGAATACTTTTTTTCCGATGTTTTCGAGTAAACTTTCTTGGTCATCTAAATCATGCTTCCTGCAGTTTATTTCTCATGTGCTGAACCAGCTCACAACATTGTAATTTATTTAACTTTATAGAGCTAATATTTTTCATTAACGTCAGCACAATTTGTTCACTATATTGAGAAGTAATACTCAATAATTTTCTCATTAAAGGAATACTTACTTCTGAAATAAAATCATCAACTATTTTTTGACTTTCATCGTCTTCATAACCATTTTGAACGTCATACCAAGCCTTAAGAATTTCTTTATTGTTTTTCTTGTTTTTTAACCTGTCTAACATAAACTCACGTGCTTTATTTTGTGCTTCTGAGAGCAACATTTCCCTTGGGGGAGTAAATCTAATTTCTGGATCAGGATGAATACCCTCTAGCGTGCTTAACATTCTATAGATAATACCGGTGAAGCAAGTGTTAGGAATTCGCTCTTTTCTAGAGAAAGTTTGGCTATCAATTAAATTAGAAATCAATGCATCCTTTTTACTCTTAACGGCTTCTCCGTCTCCATCATTGCAAGCCCTTAAAACTAAAAGCAGAACCTGCCCACCTGTAAAGCCGGAGCTATGCTTTTGATCATCTTTGCAAAAGTCATCTAAAAATGCAATTACTCTTCCTTTATCCTCATCACTAAACTCATATGAATTGTTTATATATCCAATGAATTGAATATATTCATCATTTTTGATTACGTCTTCAGGTACTTGTTCACTATACTTACCTTTTAATTTATCAATATTTTTAATGATATCATCATTTAATTGATGGGGCAGTAAATGTTCAAGCTTAACATCAAAACTATTAACCATACCACGTAAATTCTCTTTTATACCTTCCAAAAAGAAATTTATAGAAGCTTTAAGCAGCGTAAATGGGTTAAAATCTTTTGGCCTTAGTTCACTCTGCAATAAAATTAATAGCATTGTAAGTGGTATAGTTCCCAGTAACGAAATAAGCAAGAAAGTGGTAGTGAAAGTTAGATATGTTATGAAAGCAGAAAACAAGAGGAAGGCTGCTACCTTGATTGTATTGTTTTTAAAAAATATTTCCCAATATTCCCTTTTGCTCATTTTTTGCTGTTTTGCCGTTTTTATTTCTTTGTAGATATAAAGAGTTTTAATTTCAGACCTGAAGAACATAGTACCAAGAGAAAAAAGAACATTAACAGGATTAGTGATAATGCTTAACGAGACAAAAGCTCCAAAGTAGCTAACAAATTTTAGCTTACTAGAATCCTTTGAAGGAAATTGTATTTGAGAAATACCTATCATAGCTTACCTTCAACATCATTACACTCTAGTAATAGCATAATAATTTAAAACGTCAATGTTTAAGTATCTTATTATCCGCACACTCATCGTATTCGATCTCGACTGTAGAGTGTGCTATCTCGAACTTATCTAGCAATATTTTTTTTATTTCATATAAAACATTGGTGTGCTGCACATTTTGCTTTATTTTAGCATGCATGGTAATTATAAAATAATTATCAGACAGCGACCATGTATGTATGTGGTGCACATCTATCACTTCAGGTAATTCTGATGTGATCTTACTTTTTATCTCTTCAGCAGATATACCCTCAGGCGTACCTTCAAGGAGTATATGGCAAGAATTTTTGAGAATTTTATAGCCGCTATTTAGAATTATCACACTAACAAATACTGATAAGATTGGATCTACTATTTGCCATCCAGTAAGCATGATAATTATAGATGCAAGTATAGCAGCTACAGAACCTAAAATATCTCCTATAACGTGTAGTACAGCACTTTTTATGTTTATATTGCTCTCGCATTTACTATGTAATATAAAAAAGACTATTATGTTAGAGACAAGACCGAGTGTAGCAATTATTAACATTACTTTCCACTCAACATTGACTGGAAAAATAAACCTCTTTATTGACTCAATTATAATGATTACTGCAATGAGGAATAGAGTTAAACCATTAACAAATGCTGCAATTATCTGCAACCGATGATATCCGTATGATCTCTGCAAATCGGATTTCTTAGCTGAAAACCTATGTGCTAACCAGCTTAAAACCAAGGCAAAGAGGTCAGTGAGCATATGCCCTGCATCTGATAATAGAGCAAGCGAATGTGAAATTATTCCACCTACTATTTCCATAAACATTGTTATCGCAACTATTATTATGGAATAGATTAAGCGCTTGGACTGCGCTGCTGAGTGTTTACCGTTATGCACTGCTGTCATATAAAATCTTTTCATAAACAAAAACGTGGGTAACACTGGGTTCGAACCAGCGACCGCTTGCACGTCAAGCAAGTGCTCTACCAACTGAGCTAATTACCCATCGTGGTTTTAGTATAGTGCTTTGGTGGAATGAAAGTCAATAAACCACTTTGCTTTTGTCCTTGTCCAATGTGATTCCGGAATATAGCTGTATAGAATTTCAGCCATATTCTAAATTTTACATATTAAGTTAACTATCTATACTTTATTTATTAAGATATAAATTATATTAATACAGGGATTTACGTTTTTTTTAGGGAAATTACTTTATGCTTGATATTGAAAGATCAGCAAATTAGAGGTTAAAATTATGACAATTAGTCAACAAGTAAATAAAAATATAACTAAAGCAGAATATTTCAACAATAACGGCAAAGGGTTTAATTCGCCACATGTTATAGAAGTTGAAGATTTAAATATTAAAGTAGAGGTTTATTCTCACAATTTAAGAGCAAGTAAAGTTGCTAACATTGAAAGTGAGATAAGAGAAACAGCTACTAATTTTAAAAACGCATTCGAGTTAGAACGCGGCAGTTCAGAACAAACATTTAAAATTTACATGTTTGATGACAAGGATGATTACACTCACCTTGGCGGAAGCGAGCGTTTCGGTTCTTACCTTGGAGACGAAGGTGGTAAATGTTACTACAAAGGGAAAGCTGACGTTTTTGCTGAAATGTACGTCTACCAGCAAGGTGGCATTCATAACCTTCAGCATGAATTTGCACATGGTTTAACTTACTTGGCTACAGGAGGCAAATCTTTACCTACAGTATTAATGGAAGGAATTGCAGACTACTTTGAGCATCATTCAGATCATAAATTCAATTCTCAAGGATCAAGTATCGACAAAACTGAAGCTGCAAATTTGGATTTAGATAAAATTTTAAGTTTAGAATACTCAAAGGACAGCGAAGCAAATAGCTTGGTTTATAAAACAGGTCATGCGTTGATAATGTACTTACAGGAAAAAGATCCTAGTTTATTAAGAGACTACCTAGATGCTTTACGTCAAGGTAACTCAGATGAGTCAAAAAGTTTCTTGAAAGACATAAAAGGACACGATACTGACTTCAAAAGTTGGCTTGCTGAGAATGATACAGAAACTGCAATGGAACATCTCAACGCTTTGCAAGTTACAAAAGGAGATTTCATAGCAATTGGTCAAGAAATAGTGGGTGGAGAAATTAAAAACGTATCCTACTATAAAGCAAATATAGAAAAAATGGATGGAGAAAACGTTGGAAGTTTTTCTCCTGTAGAACACGTTGCATTTTATGATGTTGCTCGTGCTATAAATAGGGCAACAAATGATACACTTGATATATCAAAGGAATATCATTTCCTCAAGGTAGTAAAAACTTCCGATGGACAGGATAAACTAACTTACTCTGACCAACAAGGTAATGAGTACCGAAACAGTCTAGAGTATAAAAATCAGGCTTTTAGAATGCTATCAAAGTATGATGAAAATTTAAAGAAAGCTTATGATGATGCATTAAAAAATCTGGATGAGCAGAGGCAAATGGAATATCCCAAGATAAATAAAGAATATAGCGAAGGGAAGATTTCTTACGAAGAGTATTCAGACAAATATTATTCAATTCCCTCCAAATATGAGGAATTAAAAAGTACCTTACTTGATAAAACCATAAACACTGGCTTAGAACAAGTAAAAGCGACTAAGAACATCGACGTAGAAAAGATGTTAGGAGAGATGATCAACATCGATTCAAACTTGAGAGGTTGTCCGGAAACTAGTAAATTCAAGCATATTCCCTCTTTAACATAACCCTACTCATAGCTAGGTATATGAAATTCTCAGTGGATGTTGTGAGTAAATCATACTCCTTCGATAGCCTTCTATTCCTATTAACCCAAGCAAAAGTCCTTTCTACAACCCATCTTCTTGGCTGTACTTTAAACCCTTGTTCTCTT
>NODE_4_length_31798_cov_83.127367
AAGTAATCCTTACCTTTTAATCTGCAGATTGGCGAAAGCAAATACAATAGCTTCACTATCATGATAAGGGAGCTGGCGGAGTTTGTCAAGTAAGTTTTTGTATTTTAATTTTAGAATTTTATAGGCTTTTGTTCTCATGAAAATTATGTTCTCATGAGTAAATTAATGTTATCCTTTTTTGTTGATCTAAAGTTTTTTATGTTCATACACTTGCGTGTTCATAGTGTTTATTCGCTGCTTGAAAGCTCGGTTAAAATTGAGGAGCTGATCGGCCTTTGTTTGCGAAATAAAATGCCAGCGGTTGCAATTACTGATTCAGGTAACTTGTTTGGCTCACTTGAATTTGCAGAATATGCGGCAAGTAGGGGAATACAGCTAATAATAGGATGCAATATTATAGTTAAACATTCAGAACAAAATTTACCTATATTATTGCTTGCAAAAAATGAGCAAGGGTACACTAATTTAGTCACTTTGGTGAGTGAGTCTTTTAGAAAGCGCAAGAATAACAGCGATATTCCTTACGTTGATTTTGATGAGCTATTGAATTTAAGTACGGGTCTGATCGCTTTAACCGGTGGATGTTTGGCTCAACTATTGTTGGGGCAAGATAAAGAAACGGTTGAAAAACTGCTTTCAGCATTTAATGGTCATTTATATGTTGAATTGCAGCGTCATGGGCTGAATAAAGAGCTAGAGCTTGAAGAAGCTTTGATAGACTTTGCTTATCAGCGCAATATACCACTAGTTGCAACGAACGATGTGTTTTTTCCAAATAGGTCTGACTATGAGGCTTATGATATATTAACGTGTATATCGGAGGGGAGTTATGCCCTGGAGAATAACAGAAAGAAGTTAACTACCGAGCATTACTTCAAGTCTGTGGCAGAAATGGAGGAGCTGTTCAGCGACATTCCCGAAGCAATTCATAACACTTTAGTGATAGCTAAGCGGTGCTCTTACATGCCAAGAAGCAGGCAGCCTATTTTGCCTAAATTTCCTTGTCGAGAAAATAAAACTGAGAATGAAGAACTGAGGGAGCAGGCAGTTGCAGGATTAGAATTCCGTATTGCGAATGAGACAGACATAGACCTTAAACAATACTACGATCGGCTGAATTACGAACTGAGTGTGATAACTTCGATGAACTACGCTGGCTACTTTTTGATAGTTTCTGATTTCATTCGTTGGAGCAAAGCAAATGGCATTCCAGTTGGTCCAGGAAGAGGCTCTGGTGCTGGATCAATTGTTGCTTGGGGCTTGCAGATTACAGACCTTGATCCAATAAAGTTTGGCCTAATATTTGAAAGATTTTTGAATCCTGATCGTGTATCGATGCCTGACTTTGATATCGATTTCTGCCAAGAGAAAAGGGACCTGGTTATTGATTATGTTCAGAAAAAGTACGGTTATGTTGCTCAAATAATCACTTTTGGTAAATTGCAGGCAAGGGCAGTATTGCGTGATGTTGGTAGAGTATTGCAAATGCCTTACTCTCAAGTGGATAAAATATCTAAAATGGTTCCATTTAATCCAGTAAATCCTGTAACTTTATCACAAGCGATAGAGTTTGATCAAAACCTGCAGAAAGAGCGGGATAGTGATGAGGTAATTGCAAAGCTTCTTGATATATCGCTAAGGCTCGAAGGAATATATCGTCACGTTTCAACTCATGCTGCTGGAATTGTAATATGTGATCAAAAGTTGGAAAATTTTGTTCCTGTGTACTATGATCCAAATTCGGCTTTGCCAATCACTCAATACAGCATGAAATATGTGGAGAAAGCTGGGCTAATAAAATTTGATTTTCTTGGGCTTGGTACGCTAACGCTAATAGATCATGTATGTCGTTTAATTAATCGTGATGGAAAAAAGATTGATATTTCTTCAGTTCCTTTAAATGACCAAAAAACCTATGAGATACTCTCAAGCGGTGATTCAATTGGAGTGTTTCAGCTTGAAAGTTCGGGAATGAGAGAAGCTTTAATTAAACTAAAACCGGACTGCATTGAAGATATTATCGCTTTAATTTCCCTTTATCGTCCAGGACCTATGGATAACATTCCAACTTATGTTGCAAGAAAACACGGACTTGAAAAGCCAGATTATATTCATCCGTTACTTGAGGAAGTATTAAAAGAGACATTTGGGGTAATAATTTACCAAGAACAAGTGATGGAAATAGCCCGTATTCTTTCCGGGTATAGCTTAGCGGAAGCAGATTTGCTGAGACGTGCTATGGGTAAGAAAATCAAGGAAGAGATGGATAAACAACGTGAACTTTTCATCCAAGGGGCAACGAAGAATGGCGTTGATTACGACAGGGCAAGTTATATCTTTGACCTTGTTGCAAAATTTGCTGGTTATGGGTTCAATAAATCTCATGCTGCAGCATATGCGGTGATATCTTATCAAACGGCTTACCTTAAAGCTAATTATCCATTAGAATTTTTTACAGCACTAATGAATCTGAATATTGATGATAGAGATAAACTGAATTTATTTTATCATGCAGCAAAGTTTAGTGGCGTTACCGTTCTTTCACCTGATATAAACAAGTCTCAAGCTGAATTCTCAATAGAGGATGAACGCATACGTTATGGTATTGCTGCCTTGAGGAATGTTGGTTTTTCTATAGCGGAAGGAATAGTGAACGTACGTTCAAGCGCTTGTAAGGACATATGGGAATTCATTCAAAATTCAGGTCATATAATAAATAAGAGAGCGCTAGAAAGCCTGATTAAATCCGGAGCATTCGATAGCGTGCATAAGAACAGAAAGCAGCTATATGAGTCAATGGACACGCTGATTTACTTTGCAAATAAAAACAAACAGGATAGAGAATCAAGTCAAGCTGCTTTGTTTGGTAGTCTTGATGTCCTCAAACCGAAACTTGAGAATGTGGAAGATTTTGATGAAGAGGAAAAATTAGAACATGAGTTATTTTCACTAGGATTTTATTTAACTAATCATCCGCTTGAAAAATTTAGAACTCTTCTGGAAAAGTTAAATATTGGGTTTATCGGAGAAAATAGAACAGCAAAAACTGCTGGGGTAATATTAAATGCACGTATGAGAACTTCAGAGCGTGGAAGGTTTGTTATCCTCACACTTTCTGATCCCCATAACGTTTCTGAAATAGCATTCTATAATAATGAAATAATAGAAGAAAAAAGAGATTTATTTTCACCAGGAACATTTGTGATAATTGATCTTGAAGCTTCGGAAAATACAACAAGATTAGCAGGCAAGGATATATCTGAGTTTACAAAAAGAGTCACTTCTACAATAAAAGAATTAGTTCTCACCACTGAGTGCACGGATTCGCAAAAAGCCGCTATGGAATTAAACACAATATTGAAAGATGAAGGCAGAACCAAAATAATGCTAAAACTTCTTCTCGAAAAACATAAAGTGAGCATCTTATTACCAGGTGCATACTCAATTGCTCCTCAAGTAATTTATGAAATATCTAATTTAAGCTGGATTAAAGGCGTAGAAATTAATACAAATAACTTGCTTATATAAAAAAGCTTTATATAATGAAGTATTTAATCGGTATTAAAGGAAGATATAGTGAATCTTTATGAATTTACTTTTATAGCACAACAAGGATTGTTACAGCAAGAAGTAGAGGAGATGGTCCAAGAGCTAGCTGTTTCATTGAAAAATATTAAAGCAGATATTATGTTCCAGCAAATCAGGGATATTCTGAAAAAAGGAAATGACAAGCTTACAAAACAAGAGTTAGAAGTGCGTGCTGAGGACATTAAAGAAAGTCTAGTTGCTTACTCTGATTTCTTGGAAGATCTTACAAAAATTTTATGGGTTGAATTAGAAGAAGATCTTTCAAATTTGAAAGAAGTGAAGTCAAAAATCGATAAAGAGTTGAAAGATGACCTAAAAGATTTAGGAATAACGCAAGATTTTACAAAATTTCTAGGAGGCAGTACTAAAAGTGCGTTTATCCATAACGCAGTAAATGCTTTGAAGAGAAATATTTCAGAACATCTAATAAAGATTTTTCAAGATATTTTGAAAGATTTTAGAATAAACGGTCCAACTCAATCGAGCAAAGCGTTGGAAATGCTTTTGAAAAACATTGAAGCATCAGGATTAATCAAGTATGAACATTGGGGTCTTTTGGATTTTGCATATCACAAAAATAAAATGAAGAGCGGTCATTATTGTATAATGTGCATAAGTTCTACTGCAAGCATTCTGGATGAATTTATGCGTAGAATGAAACTTAATGAGAACGTTATTCGCCACTTTCCTGTGCAGGTTGATAAAATTTTTGAAGGTAAATCTCATATGATGAATAAACAAATTGAGGAGCAAAGCGCATAATGATGAAAAGACGAAATAGTTTTAATAATTCTTACGTATCTGTAAATAATAGGACTGGCTTTAGGCGTTCTAAAGTTTGCCCTCTTGCTGCGTCTAAAGATGAAGACATAGATTATAAGAATATAGATTTATTATCCAAGTTTACCTCTGACTATGGTAGGATATTACCTAGAAGATTAACAGGCGTATGTGCAAAAAAACAAAGGAAGTTACGCTTAGCGATCATAAGGGCACGTTTTTTAGCTCTTATTCCTTACTGTACTAAAAAAGTTTAGGTAATTTATGTTGATAATTTTAAAGGAAAATATAAGGACTTTAGGTAAGCTTGGTGAAGTTGTCAAAGTTAAACCAGGTTATGCACGTAATTTTCTTTTTCCACAAAGAAAAGCGGTGAAAGCTACCAAGGAAAATTTAACAAAGCTAGAGGAGCAACGTTTATTACTGGAAGAAGAGAATATAAAAAGATTAAATGTAGCAAAAGAGCTTGCGTTGTCACTACATGATAAGTTTGTGGTATTAATAAAGCAAGCTTCAGAGGATGGTAAAATTTTTGGTTCTGTAACAACACGTGAAATTGCGAAAATTTTACTACAAGAAGGACATGTGATAGATCACCGTAGTTTATCTTTTGGTGGAGTAAGCATCAAAAACTTGGGTGAATACCAAGTAAACGTAGAATTACATAGTGAAGTAGTAGTACCAATTACTATATACGTCGTGAAATCCGAAACAGATGCAAATGAGCTAAGGCAAGTAAAATTGCAAAATCAGAAGTCTGAGCAACAAGAGGCAGAGCAAGATGCGAATAAAGAAGCTACTGATGGTGATGATAGCTGATCAAAGATGATCCCTTGTTATAGTCGTAAAGAAATGTCTGCCATGGCTAAGCTGGTGTCATCCCAGTGCTTCCCTCATGTCATCCCAGTGCGTGACACTGGGATCCAGTTTATTTCATCATGGACATTATTTTATGCTTCTAGAATCCGTTGTCCATTGAATAATTTGCAAATACTTTTATACCTGGATTCCAGTGTCACGCACTGGAATGACACCATTATTGGAGTAAATCAAAAATGATCCCACGCTATAGCCGTAAAGAAATTTCTGCCATGGCTAAGCTGGTGTCATCCCAGTGCTTCCCTCATGTCATCCCAGTGCGTGACACTGGGATCCAGTTTATTTCATCATGGACATTATTTTATGCTTCTAGAATCCGTTGTCCATTGAATAATTTGCAAATACTTTTATATCTGGATTCCAGTGTCACGCACTGGAATGACACCATTATTGGAATAAATCAAAAATGATTCCCCGCTATAGCAGAAAAGAAATGTCTTCCATTTGGGAGGAAAATAATAAATTTAATATATGGCTTAAAATAGAAAAATTAGCGTGTGAAGCTCAAGCAAAGTTAGGAGTGATTCCGAATAATATTGCTGAGAACCTCTCTGGTGCTATTGAATTTGATGTTGAATGTATCAACGAAATTGAATCCATTGTAAAACATGATGTTATAGCTTTTCTGACATATATTGCTAAAAAAGCGGGAGTTGATGTTCGTTATCTTCATTATGGAATGACAAGTTCTGATGTTTTGGATACATGCCTTGCGGTGCAACTGAAAGAGTCCTGTGATATTTTGCTCGAGAATCTAAAAAATTTACTTGCAGCATTGAAAAAAAAAGCTGAGGACTATAAAGATATTGTTTGTGTTGGACGCAGTCACGGAATGCATGCAGAACCAACAACTCTTGGAATAAAATTTGCCAGATTTTATGCTGAATTTAAACGCAATTATCAGAGATTAATTAGCGCGCAAAAAGAGATCTCAATTTGTAAAATATCAGGTGCAGTAGGCAATTTTGCAAATGTTGATCCGTTTGTTGAAGAATATGTAGCGAAAGAAATGGGACTCATACCTGAAACCATATCATCTCAAATCATTCCTCGTGATAGACATGCCATGTTCTTTTCAGTTTTGGGAGTAATTGCAAGTTCAATAGAAAATGTTGCTGTTGAAATTCGTCATTTGCAAAGAACTGAAATCGGCGAAATTTCTGAGCATTTTTCCACTGGGCAGAAGGGAAGCTCTGCTATGCCACACAAATGTAATCCTATTTTAAGTGAAAATCTGACTGGACTCTCACGTTTAATACGCAGTTATGTTTTTCCTGCGTTAGAAAATGTTGCATTGTGGCACGAACGTGATATATCACACTCGTCTGTGGAAAGATGCATTGCTCCTGATGCTTGTATAACAATGGATTTTGCTTTAGTGCGATTAACAGATTTGATAGATAAATTGGTGATCAATAAGGAAAACATTGAAAAGAACTTAAATTCTTCAAAAGGTTTAGTTTTCTCACAGCGTGTATTGCTTGAGTTAGTAAATAGTGGTTTGGCGAGGGAAGAGGCGTATAAAATTGTTCAGAGCAATGCAATGAAAGTGAAACAAAACAACAGTGATTTTCTGGCCGAATTGAAACAAGATAAACCCTTACTTAAGGTTATTAACTCGGAAAAACTTGAATCTTTGTTTGATTTGAAGTATTATACGAAACATATAGATCGTGTGTATAATAAGGTTTTTAATTAGGCTGAGTAGCTCAGTTGGTAGAGCAGGAGGATCATAATCTCTTGGTCGGGGGTTCAAGTCCCTCCTCAGCCACTCGAACTAAACTATGTTTAGCAAAGCAGTGCTATTGGTGAAACCCAGTGTCAGTTACTTGGAATGAGTTGTATATCCACTCAGGTGAGGAGACAATGGATAAGAGATTGTGAAAAGGGTTTAGCTTTTGGCCTATGATCTCTTTAAATGACAGAATTTCACTACAAAACTTAACTTTCTTCTATGCAGTTAGCTAAGTCAAGAAAGGTGAATCTATCTCTTGTTGTAAACGCAAGATCGACCACTTTACAATATTGTTCTTTATTCCAACTGAGGTGCTCTGGTAAGTGTGGAATTGATAGATCTTCAAATATTTTTTGCAGGTGTTTTGCAGGTAGTAAATTTTGCTTAATTAAACTGGAAATATTATGCCATTCTTTACAAATAATCTCTTGGATTTTTTGCTGCATAATTTGCTTCTGTTCAAAAGTTCTTACAAATTCGATATTATCAAAGTACTGAGTTATATGTTTTACATCTAAAGTGGTCGGTTTGATAATCGGGTTTTGTATTGATAATATCTTTTCCTGTAAATTAGCCATAGTAATCGTTGTGACAGCAATTTTTTCACCATGTAGTGAGGAATAATCTTTTGTTACCATTTCCATTGCGTGAGCTATCATATGCTCTCCTTGGCTTGCAGAATAGCTGCCTTTTGACATCACCATTCCAAGTCCTGAAATTAGTAGAACTTCCATAAGTAATAGGACCTCTTTTCCACTTCTTTTAGTAAGCGCCGTATATTCTCTTAGCAAAATTTGCTCCAAATCGTGAACAAGTGTAAAAGGTAATTCATTGTATTCTGTGCTAAGCAACAAATGAGATAGTAGCCAGTCAGCCTGAACTGTTGAACGACAAATGAAATCTGCAAATCCGCTTAATGTGAGGCGCAGTGGCGCATTGGCAAGTATGTCTATATCTATATATATTGCTCTTGGAAGATGTGCTTTGAACGATTTTTTATATCCATTTACTAATATTGAAGCATTTGCGGATGTATATCCATTCATAGAAGCGGCTGTTGGAAAGGATATATAATCTTTTTTCTCGAGGTAGCTTGCATATTTGCAGATATCGTTAACGGTGCCGCTACCAAATGCAACTATTAAGTCACTGTCTTTTACTTTGTTTCTCACTAGATTTACGGTTTCAAGAGAGGCAGCTCTGCTTGGTGTCATTTCTCTACTTGATGTCATCCCAGCGCGTGACACTGGAATGGCAGGTGGGGTTGGAATAATTAAATGAGAAATTTTATTAAATACGTTTTTGTTTAAAAGTTTTGCTGTATTTTCATCTGCAACTAGAAAGATGTCATTTCCGTGTTGTGTGCATATTTCATAGATATCATCAGCAAGGTGGTAATCTGTTATTACTTCCCTTAGAAAAGTTTGTTCGGTTTGATGTAATATTTGTTTTAAATAGTGCATAGAGTGTTTACAATATAGCAGTATAAGTATTTTAAGATTGACATGAAAATTGACCCTGTAGAGCTAACTAGGAAATTGATCTCTTTTGAGAGTATAACACCAGAAGACAGCGGGGCAATAGAGTATATAGCAACAATCTTCAAGAAGAGCGGCTTTGATTGTGAGATTTTAGAATTTGGTGATAAAGTTAAAAATCTTTATGCGAAATATATAAATGGAGTACCAAATTTGTGCTTTGCTGGGCACGTTGATGTTGTACCACCGGGTCAGTTAAAAGATTGGGCATTTGGTCCATTTAAACCAGAAGTGAGGGATGGAATGCTATATGGAAGAGGGGCCGCTGATATGAAAAGCGGAGTAGCTGCATTTATTGCTGCTATGGTAAATTTGATTGCAGAGAAGTTTCAATTTAATGGTTCAATAAGTGCATTGATTACCAGTGCTGAAGAAAGCATGGAAGAATATGGAACAAAGGCAGTTTTGGAATGGATGAAAAATAAGCAGAAAAAGATAGATTTTTGTGTGGTTGGCGAACCAACCAGTAGTGAGAAATTAGGTGATACCATAAAAATAGGCAGAAGAGGTTCTGTAACATTTGAATTAATTTGCCATGGAAAACAAGGGCACGTTGCCTACCCAGACCTAGCAGACAATCCAATATATAAGGTAATATCGATATTGAGTAAGGTAAAAAATACTACTTTTGATCATGGTAATAAATATTTTCAGCCTTCACATTGCGAAGTTACTACTATCGATGTTGGAAATAATACTAGCAATCTAATACCTGGCTCAGCAACTACACGTTTTAACATTCGATATAACAATGAACAAACACCGGGTGGCTTATATAAGCTGATTGATGAAATATGCTCCAGTGTAACTAACGATTATAAACTTTCTATGCATAGCAGCAGGGACGTTTTCCTCTCTACTCCCGATAGAAATACTGATATTATGCTTGATGCAATAAGTAAGGTTACCAACATTGATGCTATACTTAGCACAAGTGGTGGCACATCTGACGCTGCGTTTATCAAAGATGTTTGTCCAGTGATTGAATTTGGTATAATCAACAAAACTGCACATCAGATAAACGAATGCGTATCAGTAAACGATATACACAAGTTAACAGCTATATATAAGGAATTTATAGAAAATTATTTCAATCCCACTAATAAAATATTGAATCAGGTCAACGTAGTTAGTAATATATCTAGTGGTCCATTGTTAGCTTAGATGTAATCAGATCTCTTGCATAACTGTTGTCTGAATAACAACTGGTGTCATTCCAGCAAAATGTGTCAAGTAAGTTTTTTCGTTTCTATAGCTACTTGGATGACAAAAGAAGAAATACTAGACTTTATACCTTTTGCACTCAAATTCACATAAATCATGAATTATGCACGTTTCACACGAAGGTTTCTGTGCTTTGCAAACATATCTACCATGCAAAACTAGCCAATGATGAGCATAAAGCAGGTATTTTTTGGGAACCACATTTAAAAGAGATTGCTCTGTTTTAAACACATCTTTTTCTTTCACAAGCCCAATTCTATTGCTCACTCTAAAAACGTGAGTATCAACTGCCAATGTTGGAATGCCAAGCCCCGAATTTAAGAACACATTAGCGCTCTTTCTTCCCACTCCCGGCAAAGACACCAAATCATCGAAATCAGTAGGCACTTTGCTATTGTACCTCTCAATCAATATTTTGCTGAGCCCGATTATATTTTTTGCTTTGGAATTATATAAACCGATACTATTTACACGTTTTTTTAGCTCGTTTTGCCCAAGATTCAGCATTTTTTCTGGCGTATCAGCGATATTAAAAAGTTCTCTTGTAATTTTGTTAACGCTTACATCGGTCGTCCGTGCTGATAAAACTATTGCGACCAGAAGCGTATAATGATTGATATAATTTAGCTCTATTTTTGGTGCAGAATTTGATTCTTGAAACTTTTCAAATATCAATTCTACTTTTTTTGAGTCCATGCATAGAGCTAAAAGCCTATACTACACTGGTTACTGTGCAAATTCAATTCCTTGAGGCTTAGATAGTCCTTCAGTATTAACATCAGACACATTAGTGTTCACTTCATCAAAATTTCTCTCAGCAAATTCGCTTACCACTTCCGCAAAACACTTTTTAATAAGAGGCATAACAATTGGCATTAACAGTTTTCGTGGATCATACCATCCTAACAGGTCAGTTTCCTTTTGTACCCTATCTCTTGGATCCTCTTCTAGTAAATCTTTTGTGTGCTTTTCAGCATATATTTCACAGCCTTTTGAGAAAACAGGAGCTAACATTTCAATTAATACTGCCAATAACAATAGTGAACCAAGTATGGTTCCACCAACAGTTAATCTATTAGCAATGAAATTTGTTGTAAGTAGATAAACAGAAAAAGCAGCTAAAGGATAGTTGATAAGAAGCTTATTGCCTAGCGTGATATAGTTTATTTTACTCATGAATTCATCAGTGGAAATTTCTGAATTTTTATACTTTTTCATATAATAATTTACTAATAAATGAGAGGCATTACCAGCAATGATATTAAATCCTATGATCCACCATGAAAAATAGCAACCTATAGTAACTGTAGTTAATAGAGCTAAAGGCAGAAGACTTATTTTTGGGACAAGCAGTAGAGCATTTTTACGCTCTATAAATTTCAACGCTAATGCTTTCTTATCTTCTTTAACTAGGCTTCTCTTTTCTTCTAGAGGAGTAATATAATTGAATAATTGTATGCTTGGCTTTGTTATATATTGATATAGCTCTTTCATTAATTTTGTACTTTCTACACTCTTCTTAAAATTATCTAAATTTGGATTTTGCAAAATCCTATTTATTTGAGCTTGGAGTTTCATGCATTTTTCTAGATCTTTTTTAAACGAATAGTCATTTCTTTTTAGTATAGAAATCAATCCATCAAAATCTTTACCTACAGCATCTTCCTCTAAACTTATTTTTAGCTTATTAAACAAACTTCTCCTATAGTGAAACTCTCTTGCCGTTAAACGCCCATCACTTTCAGCACCAACACTGACTTTAACACAAGGATTTCCTGACTCTAAAGGTTCAATGTACTTTTTTAGCTCTTGATAAGCTTTATAAATCTGATCAAATCTATTTTTGTCTCCACCTTTGTCAGGATGGTTTACAAGTATCAATTTATTATATTGTTTTTTCAGAAACTTGCTAAGAGCTTGATAATCCTTACCTACAATTTGTTCAGCTTTTATCTCTAGTACGTTAAACAGATCATTATTATCATAAAACTCCTGACCAGTTAACTTAAAATGTTGACTCATTACTACACCTCACATAAATACACGATACTATTAGTATAATATATTTAATGTTTCACACAAGCATAAAAATATCAAGCAACCACTAAGAGAAGAAACCCTCTTTCCCATCATACAAATACAACTTATCCATTCTCACCACATCAAAATTATGTTCCTCAAATTTGATTAGCAAGTTATTCACATCACTATTTGTAATTTCATTATTTGCAATGAACCTGCAGGTTATTTGGTCACTTGAAGACTTTGAACTTCCTGGCCAAATCGCAAGGCCTTTTGAATATATTGCTATAATCTGCGGATTACTTGTTTCAAACAACTTCACTATTTGGTCAAAGTCAGCCGGCTTACTCCAGGCAAGCGTTATATCGCTACCCACTAGTTTTTTAATCTTATAATCCTGTTCATAATTATCCTGTATTTTATCCACTTTACTATTTGGATCACTGCCAATTATAAGCTCAGATAATGTTTTCGGTTTTTTTCCTAGATTGTCTATAACAGCTTCTGCAAATTCTTTTGTACCAACTTTCTGTTTACTTCTTTTCTCCTTATATAAATCGGCAGTGTGTATTCCATCCTCCAAAGTCTTGAGCCATGCATCGTAGATTAGTTTTGCAGTACCCACTTGACCTATGTAAATTAGCATATGCACTGCAGCATTTAAAAGACCAGAAGGATTGGCTATGTTTTTTCCTGCAATATCAGGGGCAGAACCGTGCACTGCTTCAAACATTGCGTATTCATTCCCGATGTTGCTACTTCCGGCAAGCCCCACAGATCCAGAGGTTTGTGCGACTATATCTGATAATATGTCGCCATATAAGTTCTCGGTTACTATAACATCAAAATTCTCCGGTTCTGTTGCAACACGCGCCATTCCAATATCAACTATATAATGTTCTGCCTTTATATCTGGGTATTCCTTTGCAATGCGATCAAACGCGGCATGGAAAGTTCCGTCAGTCATTTTCATGATGTTATCTTTAGTCAGGCAAGTTACTTTTTTTCTGTTGTGTTTTTTTGCATATTCAAAAGCGTACCTGCATATCTTCTCTGAGCCAGATCTAGTAATAATTTTAGTGCATTGGTAAGAGTCACCAGTGAGCCTATGCTCTATTCCGGTGTAAACGTCCTCTTCATTTTCACGTATCACTACGATATCAAACTTATCGAATTTATTTTCTATAACAGGATGATATGAAATGCATGGTCTGATATTTGCATACAACCCTAGATTTTTTCTGAGTGCAACGTTTAAGCTTTTGTGCCCTTTACCTTGAGGAGTTGTTGTCGGAGATTTTAATAATATTTTTGTCCTTTCAATTGATTCCCAACCACTTGGAGAAATTCCGTGAGACCATTCTTTACTGTAAACACGCTCCCCTATTTCAATAATATCTATTGAGATTTCCGCTTCTGCTTCGCGCAATATCGACAGCACCGCTTCCATGATTTCTGGTCCGATACCGTCGCCATATGCAACTGTGATTAGTGTTGACATAACTTCCCTAGTTATAAATGATTTAATATTAATTTAAATAATAGAGTGGCACAAGTAGCTAATATTACCCAAGTTAGTATATTTACGGTTATTTAATAACGTATTTTTATATCATATGATGATATTATGAAATATAGGTGGGGTTATGAATACTGAAATAAATGTTAAAGTAAATTATGTAGGATTTACAAGGCGTATTGTAGCAGAAATACTTGACCTCATCATATTTTCCCCTCATTTTATCTTCGGTTTTATCTATGGTGTATTCATCGTATCATTACAAGATCAAGATAAAGACTCTTTTCAGGAACTTGCACAACTAGCAACAGAAATACCATTTATAGTTTCTACAGTGGTCGCAACATTAGTACTAACAATATCCAAAATATTAATGGTAACAAAACTTGGTGGTACCCCAGGAAAACTATTGTGTGGTATGCATATTAAAGATGCTAATACATTTACAAATGTTACCCTTATGCAAGCAACAATAAGATGTATTTCTAAGGGAAGCATCTGGATTATTTTTCGCTTTTTGCTTCATCTGCATTATCATGGTTATACTTTTCTATATCTTTTAATTGTGCTAATTTTATTTTTGTTTGCAGTATTTGATCAACGCAAACAGACTTTTTACGATAAAATTGCAAAAACAGTAGTGATAGACTATAAATCTAGTTGATATTTTTCTTTATAGGTAGTACATGGATAAAAAAGTAAACTACTCAACGATGACAAGACGTACTCTAGCATTTATAGTTGATTGTATTTTATTTATCGCAATACCATTTGGTTTAATGGCGGTGGATTTCTCACTTACACACGCAATACAAGGGATCATGGGTGCAATAATTGTAATCACCACGATTGTATTTTCTTTATTTTTAATGATACCATGTATATTTCATATATTCATGCTAGTAAAATTTGGCGGCACTCCAGGACACTTGTTATTTAGCATGCGTGTAAAAGACAAAGATACATTTGAGTCAATCACTACAATGCAAGCAATGAAAAGGACTATAGCTCTTTTTATAATTTATTGCATATCACTTTGTAATCCCATTTTATTCTTAGCTATACTAATCTTAGTTTTAGTATGTGCAGTAGGTGATGAACATAAACAAGCTTTTCACGACAAAATTGCAAACACGGTAGTGATAGATTATAAACCTAGTTGATATTTTCCTTTAGCTGTCTGCCACCAAGGGTGTCATTCCAGTGTCACGCGCTAACTTAAGGTAAATTGCCAACTTAACTATAAATATATTTTGGTAAATCCAAATTATTTTAGCTATAAGAGCGTTTTACTTTTTGCTCAGCATATCCATCATAACTGGCTTACTTTTAGTGATTCATGGAGTTAAAAAAGTCAGCATTGCTCTTTGTTAAAAGTAGTTTGTCACGTAAAAATTCCATTGCTTCAACGGGTCCCATAGGATTGAGTATCCTACGCACCACCCATATTTTATTTAGTATAGCCTTATCAACTAATAGCTCTTCCTTCCTTGTTCCGGATTTTGTAATATCAATAGCTGGAAATATACGTTTATCAGAAAGTTTTCTATCAAGTATGATCTCAGCATTTCCTGTACCTTTAAACTCTTCAAAAATAACTTCATCCATTTTTGAACCAGTCTCTATAAGAGCTGTGGCGATTATAGTTAAAGAACCCCCATTCTCAATATTACGAGCTGCTCCAAAAAAGCGTTTTGGTCTCTGCAGTGCGTTTGAATCTACACCACCAGTTAGAACTTTCCCAGACGAAGGAATAACCGCATTATAAGCACGTGCAAGTCTAGTAATATTGTCAAGTAGAATTACCACATCTTTTTTATGCTCAACCATTCTTTTAGCTTTTTCTATTACTATTTCAGCAAGCTGTACGTGACGGTAAGCAGGCTCATCGAATGTAGAACTTACTACCTCACCTTTTACAGAACGTATCATATCTGTTACTTCTTCAGGTCTTTCATCTATAAGTAACACTATTAATTCTACTTCAGGGTGATTTATAGCTATAGAGTTAGCCATTTGCTGAAGCAATACAGTTTTTCCTGTGCGAGGTGGAGCAACTACTAACGCTCTTTGCCCTTTTCCAAGAGGAGCTACTATATCTATAGCACGCATGCTTAAGCCTTTTTTATCATCACCATTATTACACTCAAGTACTATGCTTTCCTCAGGATAAAGAGGAAGCAAATTATCAAAATGGACGTACTTTCTTAATTCACTTACTTCAGTAGAGTTTATACTTTGAACCTTAGTTAAAGTAAAATATCTCTCTTTATCACCAGGTGGCCTTATTTCTCCATATGCCATATCTCCTGTACGTAAATTAAACTTCTTTATTTGCCCGTTAGAAATATAAACATCATCGGTACTTGGGGCATAATTTGCACTTGCTGAACGTAAGAAACCAAAACCATCAGGCAATATTTCCACTATTCCACTCCCTGTGGTTATGCCTCCTTCTTCACTCATTTTTTTCATTAAGCTGAATATTATTTCCTGCTTTAGCATTCTACCATTGCTTTTACCGTTAGTTGAAATTTTTCTTTCTTCAGCTAACTCTAACAATTCTTCTGCTGTTTTCTCTTTTAATTCGCTCAGATCTAATGTTTTTCTGTTTTTCTCAGTACCTTCATTGACCATCTGTTTTACTGTATCGTTATTGTAAATTTGCTCACTTTTTTCAGGTTGAGCTGTAACCTTTCCTTTTGCCAAAACATCTTCATTGATTGTTGTCATAATCCTCCAAAAATTTTAATTGATGCTTACTAACCTAAAATGTGACTATAAGATAATAAATTAGGCTGAGTTAGTTTCAGTGCGTATTAAGCTTAATTATCATTAAACCCCGTACTTTACTTACATTATACTAATAAACACTAGCAAGTCAAGTTAATTTAATGTTAACAAAACACAAAAATTTGAGGATTTTCAATAGCTATTCTTTATATTTTTTTAACCTTTCTTGCTTCTCCTCTTCTACTTTTGCTTTTTCCACTTCTGCTTCTAAATTTTCTTGACTACATAAGCCGAGTAGTACAGGATCTTGGGGTTTTATATTTTGCATGTTATGATGAGATCCATCTCTTACCTGCTCAACTGTGTAATTTGTTGTACTAATTAATTTAGCTATAACGTTATTGTCCAAGATAGGAAATTTTTTTACTAAATAATAAATCGCATCAGGTTTATCTCTACGTCTTGCCGTAGAGGCAAAGCCAAGAATGCTACCAATCGCTTTACTCCTTTTTTTTATATTTTTTATAATCAAATTTGGTACACGATTTGGATTTTTTTTGCAATCATCGATTTCTTTTTCAGTAATTATTCCAGAAATAATAGGGTTATATTTTTCTACTTCTATTTCCTCATCAGCTATGTCTTGTACTTCTTCAAGGGCCAATCTGCAACATTGTGCTATTTGATTAAAAGTTAAACCAGTGTTGTCTACTAACCAAGCAGCTATTTGCACTAGAAACTGTTTATTTCTATCGTTATTGCCCTTAGAAGATTCCATTGACATCAAAAAAGCATCTCCCATTTAAAGTATCCCTTACTGTTATACAGAGCTAAAATATAAACTATTAAAACTAAAAAAGCATTAATTTTGTCATTCAATAACTTTTTGTTTGTCACTTCCCACCTCTTAAGTTAATTAAATGCGCTTACCTTTAAGCATATTTCAAACAAAATATTTCCCCTTCCTAAGGTATAGTATAACTCAGTTAAACATATGTTCCTATTTAAGATTAGAGAGTTAAATTTTAAGTTAATATATTGTAATATTATATATATTAGCTAATAAAGCAACAGGTTTACAAGCATTAAATTATCACTATTCTATAATTAATCATTAATTAACTGGGTTTAAAATGAATGTTAAAAATTTTTTCACTAAAGTAACCGTTGTCCTTTTAGCTTGCTTGTTAATCTTCATGGGAATTGGCAACCTTTTATCAGGTGATGATGAAAAAGAAGAGGTAGCTAGGGTTGGAAAAGAAGTTATAACGTCAGATGAGTATAAGTCGCTATATCAAAATTATGGAAAACAAATTTCTGGATCTGATGCGAGTAGAGAACAAGTAAAAAAGCTGAAATATGATTTGCTTAACGCACTTATAGAGCAAAAACTATTGTTTAACCTAACTAGTGAGCTGGGGTTGACAGTTGGAGAAGAATCTATAAAAAACCATATTAAAAACACCAAATACTTTCAAAATGATAAAGGTGAATTTGACAAAAATAAATTCTATGAAACGCTAAATGACCTGCATATGACAGAGAAAGAGTATATAGCAAAGCTAGAGAAAGTCCTGCCTGCAATGATGTTCATGACTTCATTATTTAAAGATAATTATCCAGTAACTTTTGGCGAGAAAATTGATGAGCAGATATACAAAAGTCGCTACCAAACTAGAGTAGTTGATATTGTTAAAATAACTGAAGATGCAGTTACAAACATTCCTGAACCAGATGATCAAGCCTTACTTGATTTGTACGAAAGAAATAAATCCCATTTTTATTATCCTGAGTATCGAACTGCGCAATATATTTCCCTAGGCCAAAAGTATTTTGAAGATCAAATCAAGATCTCAGATGAAGAAGTTGATGGTATAATAGAACAACAAGAACTTAAAAATCAAAGAGATATATTCAATGCAATATTTTCTACCAAAGAAGAAGCTGAGACAGCAAGAAGAGCATTTGAGGAGGGTAAAACAAGCTTTGAACAGATAGTAGAAGAGTTTGGCAAAGCAAAACTTGAGGAAACTAGAGTAAATAATATAACTAAGGATTTTTTACCAGAAGACGTGAGAGAGAAGGTATTTGCTCTTAAAGTAGGTGAAGTAAGTGAAGTTTTAGCAAGCAGTTTTGGTTGGCACATAGTAAAAGTGGAAAGTGCGCATCAAATCTCTGATGAAGACTTAGTTGATTTAAAAAAAGACATAAAGTCAGTTCTAACTAACCAAAAGTCTTTTGAAAGAGTCAATGATTTCATAAACCAAGTGAACTATAAGATATACAATGGTTCAGAAATTGAAGAAATATTGAGTGAATATAATTTACCTATACAAACTATTGGTCCAGTAGATGCGAGTGGAAAAGATCAAAGCGGTAATAACGTAGGAGATTCTGGTGATTTGATTTCTTTCATTTTTTCGCGAGAAAAGGATCAGAAAGGTTATTTTAAGGGCGTTGGGGACGCCGTTGTTAGTGTAAAAATCGTCGATATCTTTCCACCCAAATTGCAAAGTTTTGAAGAAGGCAAGGCATTAGCGGTAGAGCTTTGGCGTAGTGAGTTTATAAAAGAAAGAATGTTTAAATTCGGGCAAGAGGTTGCAGTTCAACTAAGAGAAAAAACAGATTTGGAAGAAATTCAAGGTGTGGAATTAGTTAAAGGTCAGCAGATGCACCGCAATAAAGTGGATCAACAAAACTACCCCTTTTCTTTTGTAGAAGAGATTTTCAATATGAAAACAACTGGTTCAGTGACAGATCCTATTCAATACAATAATGAAATTATAATAGGTGTTCTAAAAGAAATGCATTCATCAAATGGCAAATTAAACACGCTTGACACCGGAAAACGTGTGATGATATCGCTAAAAGAGCAATTAATTAGCTATCTGGAATCAAAGTATAAAGTCGAAGTTAATCACGCTATACTTGATGATATATAATCAAAAATCTTATAAGCTGCTTCAAACGCATCCAGTGCCCAGACACACAACTGTACGAACATTGCGATTTGAGAGCAATCTTCACTAGAAAGGATGTCATCCCAGTGCCCAGACACTGGGATCCAGGAATTTTATTAAGTTGGTAAACATAAAAGTAGCCGTTTTATGTTAAAATACAACGTTTTAATGATTAAAAAAAGGCTGGATTCCAGTGTCAAGCACTGGAATGACACCATTTGCTGTGCAATTTACCTTCAAAAATGAATGTTCGTATAGCTGTGCGCCCGGCACTGCCCTACATTATTGGTAATTATATTATAAGGTGCAAAAGCTGTATAATTCATTTGACTTAAAACGGCTCATTGTATAAAATTGTGGCTAATATATGAATAAAGGTTAACATGGCAGTTAAAATAAGGTTGGCGAGGTTTGGCGCAAAGAAACGCCCTTTTTATAGGATAGTTGTAGCTGATTCACGAGCACCAAGAGATGGGCGTTTTATTGAGAAAATAGGACAATATGATCCAATGTTACCAAAAGACAATAAAAATCGTGTTGTGGTGAAAGCTGATAGATTAAAACATTGGCTAAGTGTAGGCGCGCAGGCAACTGAAAGAGTACTGTGGTTTATCAAAAAAGGCATAGTAACTTTAGAAACAGAACCAAAGAAAACAGAAAAGAAGAAAGTAGAGAACGAGAAAGCACAAGGGCAAGAGGCATAAGTCTCTTAAAATGCTAAATACTGATTTAACAAACAGCGATAAATTAGACGATATTGTATCTTCTGATTTGTCAGCTATGAATGACTTTGTCTTCAAAAATGTCAATGATGAAGATGCTAAGCTTGCTACTGATATTATATCTCATCTTGTTAGGTCAGGTGGAAAAAAAATAAGGCCTAAACTAGTTTTTATTATATGTAAAATGCTAAACTATTCTGGGGAGAATAGGATCAACGTTGCTGCATCGGTAGAGTTTATACACAATGCTACTTTACTTCATGATGATGTGCTCGATGAAAGTGAGGCACGCCATGGAGTTAAAACAGCGAATAAGATTTGGGGAAATAAATCAAGCATTTTAGTTGGTGATCTATTGTTGACTCTAGCATTTAGATGGCTTATAGAGTGTGGAAATTTAAATATTCTCTCTATTTTATCTAAAGCATCGCATTTACTTGTGAAGGGTGAAATAAAGCAGATGACAGCACGCTTTGACCCCCACACAGTCAGGGAAAATTATTTTGATATCATTGGAGAAAAGACAGCATCTTTATTTTCTGCATGCTGTGAAGCTGCATCAACAGTATCTGGTGCAACAAATGACGAAACAGAGAGGCTAAAGAATTTTGGTTTTAATTTTGGTATGGCATTTCAAATAGTTGATGATATGCTCGATTATACTGCTAATCAAGGCACTTCTGGAAAGCAAGTCGGAAAAGACTTTTTCGAAGGTAAAGTCACCTTACCTGCTATTATAGCATACGAAAAGGGCAGTCCAGCAGAGCAAAAATTCTGGGAAAAATGCTTTTCTTCAGCTAGACACAATTTTGACCAAGCATTACACTATATTAATCACCATAATGCCATTCAGCTTTCTATGGAAAAAGCTAGACACTACATTAATATGGCACAAAATGATATTAGTACTTTTTCTGATTCTTTTTATAAAACTACTTTAATTAACTTTTTAAATGCGAGCATAGAAAGACGAATGTAGCTGGCGCTTGATATTTTCAGATTAATTGTTATATATTTATTAGATTCTTAAGGGTAATGATATGTCAGATAGCAGTAAGGAGAAAAAGAAGAAGTTTGCTGATATGGTAAGTAGGCAGAAAGGTGACGACCAACAAAGTGATAACCATAAGCAAACTGATGATTTAAATGAAGATCTCAATACATTAAAAGAACGTGCAGTTCAGCTTGAAGATCATTTACGCCGTGCTGTTGCAGATAATGAAAACGTCAAACGTATAATGCAAAAGCAAATTAGCGATGCAAGTGACTACGCAGTCACAAAACTTGCACGTGATATGATCGACTCGTGCGACAATTTAAAAAGAGTAATGGAAATTTTGAAAGACGGTGATCCTGTTCATGAGGGGATTAAAGTAGCTTATCAAAAAATTATAAATGATCTAAAAAAACATGGAATAGAGGAAGTAGACCCACTTGGTGAGCTTTTTGATAGTAATTTACACCAAGCTGTTGTGGAAAGAGAAGACAATGAAAAAGAGCCTGGCACCATTGTAGAGGTACTACAAACTGGTTATACTATCAAAAATAGGTTGCTCCGCCCTGCAATGGTTATTCTTTCTAAGAAATCTGCTGATTGTGGAAACGATTAGCATGAGGTAAATGTATAATGACAAGTATTGTCTTTTCAGGTATCCAGCCAAGTGGCGTACTACATTTAGGTAATTATCTTGGTGCAATCAAACAGTGGATAGACTTACAGGATAAATACAAATCTCTTTTTTGTATTGTCGACCTACATGCAATCACAGCAAATAAGCTTCCCGCAAGTGAATTAAAAAGTAATATTTTCAAAACAGCAGCAGCTTATATTGCATGTGGAATAGATCCAGAAAAGTCCATTATTTTTAATCAGTCCACAGTTAGTGGTCATGCAGAACTGGGCTGGCTGCTTGGGTGCTATACACCAATTGGTTGGCTTAATCGCATGACTCAATTTAAAGATAAAGCTGGCAGCGATAAACAAAAAGCCTCTCTTGGATTATATAGTTATCCAGTACTTATGGCTGCAGATATATTGTTGTATCAAACTAAATACGTTCCTGTTGGTGATGATCAAAAACAGCATTTGGAGCTTGCACGTGATATTGCATCAGCTTTTAACAATCATTATAAGCTGGATCATTTCATCGTACCTGAAATCTTAACTTTGGATTGCACATCAAGGATAATGAGCTTAAGAGATGGTACAAGCAAGATGAGTAAATCTGATCCTTCAGAACATTCGTGCATTAACCTTGATGATACGGATGACTTAATTGTCAAAAAAATAGAAAAAGCAAAAACAGATTCAATTCTAGGCTTTGCTACTTTAGAGTGCCGACCAGAAATAAGCAATTTGATAAACATTTATTCAGTGCTTAGTAATGTAAATGTGAAAAAAGTATGTGAAGAAGTGAACAAACATGACATGAAGCACTTCAAAAAAGAGTTAGCTGATTTAATTATCAGTGTTATATCACCCATACGTGAGAAAATGAATGATCTTTTAAAAGACCAATTCCATTTACATGAAATATTAAAAAAAGGCACAAAGAAAGCAGCAGAAATTGCAACCCATAATATAAAAGAAATCAAGGATATTATTGGATTTGCTCAATATCTGTAAGGTTCCAAAGTGTGATGGTGCGAACCGTCATACCGCCGCGGTATCTCAGCCGCTAACACGTAGCGGGATGACGGTTTTTCAAATTGTCGGTAAATCTAAGTCAGTTTAGCTATAGGCAGCAATTTTCTGTATTTATTTTAAGTTGAAGAAAGCTCAAATGAAAAATCGTGTTTTGCTAAAAATCACAGAATGCAGTCTGGTTACAAAATTCTCTAATGGTCTTAAATAAAACTTCCAGTGAATGATTGTCAGACATATTGTGCTCTGCTGATTTTATTAAGTGTACTTCAACATCGGTTGACTTAATTTTTTCAGCTAAATTCAATGAAGTTTGATAAGGAACATCTTTATCATTAATGCTATGCAGCAAGCGCACAGGACAGTTTATATCTATTGTCTTTTTGTTTAAAAGAAGGTTCTTCCTGCCATCTGCGATCAAATTTTTAGTTATTTTGTATGTACAATGCTCTGAAGTAAAATCTATTACACCTTTAGAATCTAGTTCTTCTTTTTGCTTGCCTGACAATTGCTTGAATATCAAATCTTCAGTAAAATCGGGAGCAGACGATATACCAATTAGTGCTGCAATTTTTTCTGGAAATTGAAGGGCAGTGAGCAACATCAGCCATCCTCCCATACTTGAACCTATAATTATTTGTTTATCGCTAGTTAATTCACTCATTACTTTAGCACAATTTTTTTGCCAATCACTTATCGTGTAATCAATAAAATTACCACTTGAATGACCGTGACCAAAATAATCAAATAGCACAAGTGCTACGTCATTTTCTTGGCAAAATTTGTAAATAGCAGTTGCTTTAGTTCCATCCATATTGGATGCAAATCCACCGAAAAAAACTACAGAAGCTTTCTTTCCTTGTAGCTTTCGATATGCTATGTGACCATTATTTCCATCAAACAATTTACAATAATCCATACTACTTTGGCAAAGCAACCGGGCTATCACTCAATTGATGCAAATAACTAACTAGATCTGCAATTTCTTGTGGATTGGAAATACCTGCAAATGCCATACGTGTACCTTTTATATAGGCTTTTGGGTTCTTTAAAAAGGCAAATAGCTCCTCATACCCCCATTTTCCACCTCTTTCAAGCACTGCTTTTGAGTAATTGAATGAGTTACCAAGATGGGCCTTTTTATTTCCAACTATGTTCCATAAGTTTGGTCCTACTTTATTCATTCCACCTTTCTCAAAACTATGGCAGGCTATACATTTTTTTGCTGCTGATTTACCTTTCTCAAAGCTAGCATTCTGCATGAGCGCTCCAATATCAAGCGCCACTTGCTCGATTTTTTGCTGGAACTCATTGCTGCCAGCAGCTACTATCGTTTGGTGTTCAATCTTATATTCTTCTGGACTGTAAAGCATATCAACTACATTACTAACTATCATAATGATTAGCCCAGAAAGTAAAATCGATGCTGCAATCTTATTAAGCTCCATAGTTAATTTTTATTAAGTAATGTTACTTAAATTATGCGAATATTTTCGCAAATAGCAACCAATTACCTTGAAGCTCGCTAAAGATGAGAGTCTCTATAGCTAACCCAAGAAAGGTTTTCCTACGTCCATACCGCCGCGAACCGTCATACCGCGATTCATTCGCGGTATCTCAGCCGCTAACAAGAGATCCCGCTAACAAGTAGCGGGATGACGAGGTTCACTGCCATTAAGTTAAGGAAAGAATGGTTAAAAACTGAACTAAAAAGTCAGAAATAATTAAGGATTTATGACAAATGCTGAAACAGAATAGAGTAAACTTTAAAGCAGATAAACTCTGAAGTGTAAATTACTTAAGAAATAGTTTGTTTAGAAGTCATTTTACAGGAGCTATGGCAATAAGCTACCCAGTTATTATCAGAAGATATGAATACTACCTCTAGTCAAAATATGTGTTTTCTAACCCTTTTTTGGTAATTGAACGAACGAAGATAAGGTACCTTATGACGATCAACTTTCCTTCCCTTTCTTACCGCCAAAGTGTTCATCAAAAATAGCTTTGATAATTGATCCATAATGCAGTCAGTATCTGATTCCGTAGCAAAAATGTCGAAAGCCAAGTTTTTGATCGCGTTAAATGAGACAGATTTGTTAATGCTCCTCTTAAGCTTATCATCGGTTAAGTCCATATTCAACGCTTCTTCTACATCTTCTGTCATAACACTTTCTAGGTTGCTAATAAAGATAGCTGACCAAAAATCCTGTTTAACAGACTCAACACTTTTTCCTGTAAAATTTTCTAGACTTAGTCTTCCTTTGAGTTTTGCAAAAAATGTCTCAACTCCCCAGCGTAAAAAATATAACTCCTTAAATCCTCCAGTTTGAAACTTTTGTTCATCCATTAATGATGTAGCTAACACTTCAATTTCACCAGATGGCAGTACCACTTTGAAGCGTTATTCCACTATTTTCTTGTTTTATCTTACGCTGAGCACATATGGTAACCTCAACACTAGATGGGCTTTTTTCTTCAAACATAGCATTCACTTCATTAAAAGATGATCTGGGACATCGAATGACATAAGCAATTTTTCTTTTTGTAAGGCTAGAAAGAAATTTATAAGATAAATATACAAATCAGTAAGTCATTAGTATTTACAACTTTAAGCATTCCATCTGCTAAGTTAATTTCATGAGTGTTACCTCTATCTAACACTGACCTTATGGCAACATTATTTAGCACATCTTAACAAACCGCAAAGGTTGCACTTGCATAATCACCTAAATCTTTTGGTTTTTGGTTACGTATTTTTCTTGAGCCAAATTCATTTTTTATTTCAACGCTTGTTGGTAAAATGATTTTGGAGGCATCAAGAGCTAACACTCTAAAGCCAAAACAAGTTTTAAATTTTTGGTCTTGGTAGTACAAGGAAACCACACCTTCGTTAATTTCTGAAAATGCACTGTGTTTCATTTTTTTTCTTGCTTGACTAAAAGCACTAGCAGTAACGGTATAGTCTTTTTTCCTATATAAAATAAATTCGTTTAGTATTACTTGCAGCGACTTTACACTTTTTCTTAAAATTAAGATAAATCTGTCAATAAAAGATAACTTCCTCTTTCTCATAAAATCTTTTGAAGATGATTTATGGGATTCTATAAATTCTAGACTTGCCAATTCATTTTGAATAAATTTTATTACTGCCTTTTTTACTCATACTACCTTTAAACTTGTTAGTATACATCATTATCCCATAAAATCTATCTTTTTTCCTTAACTTAATGGCAGTGAGACGAGGTTATCGTCATGCCGCCACGAACCGTCATACCGCGATTCATTCGCGGTATCTCTTAGCCGCTAACAAGTAGCTGGATGACGATTGTCAGGGTGTAATCCCAGTGTCCCTATGATGTCATCCCAGTGCCCAGACACTGGGATCCAGGAAAGTTTGCTTGTAAGCAAGCAAACTAGCACAGAAAGTGGTTACAACATTTTCGATGAGATTATATGGAAAACTGGATCCCAGTGTCAAGCACTGGGATGACAAAAAAAGGAGCACTGGAATGGCACCATTTGTTATGTTTAACAAAGTTCGTACTTAGCTTCATGTTAGCCATAAATATTTAAGAAATTTACCAAATGGAAAAAAAGGCAAAAGAAGCCCCATGGTTAACTAGTTCTGACACTGGTTTCCATCCAAGACGGCAGTAGCCCCTTCGGTGTCATTCCAGTGTCAAGCACTGGAATGACAAAGGAGAGCAGTGTCAGCTACTTGGATGACACCTTTTTTCTACTTAGTGTGGGTTATACAAGAAGTCTATTGTATGGCTATTGCTGGTCGTATATTACTTATAGCTTATCTATTCAAATTGCAACTTTGTTTTTCATAATTAATTATTGACAGAAATTATTAATTGGGTTATTATTAAATTATCGTTAACAAGTGAGGCAAAGAAATGATGATATCCAATAATTCTTCATTGCTAAAAGATAGTCAGGAGCTTACTAAAACTAAGCAGACTATATGGAAACCTTTAATTGCTGTTTCATTATTATCTATATTTAGTTTCATATCTGGTCAATATCTTCCTTATGTTATTATAGCAGTTTCTGGTTCTGGTCCTATTGCAGCAGTTCCTTTAGCAATTTTTGCTGTTTCTACGGTTGTTGCACTTATTTCAGTGACATATCTTGTTAAACTGGCTATTTCTAGAGATGATAATAAGAAAGAAGTAGGTCTTAATGGACAGAAATTCGGCCATACTCCATCTCAAGAACCACAAAAATTTGTGTGTAAAAATTGTACTAATCTGGAGAATAAATCAAATGTACCTACTCCTCAATCACCTCCAGTAACGTTTGGAACACAACCAAATCCAAGTCCACCGCCGCCACCTCCTCCATTGCCACAAGATGCTGCACTACCACCTCCGCCTCCGCATTTTTTTACAGCTTCCAAGCGTACGGAGCAACCTAAGAATGATGCACCGAAGAAGGCTGGTGAACCTGAGAATAATAATCATTCTACTCTGTTTGAACAGATAAGAGGAGGTACTACGTTAAAAAGAGTGGGCAGCAACAAAATTTTACAAATGAATTGAAAGCAAAATTAGAAAGTAGTGGGGGCACTGACAAAAAAGAAACACCAGAAGAGTTTGCTGCAAGAATAGATAGGGAGCAAGCAGAGAGAAAGAAGTCGGATGATAATGATTCAGATTGGACAAAGAGACTTAAGGAGAGAGCAGCAGTCATGCAATTCTCAGATAGTGAAGAGGAGTCACCGGTACCGCCAAGTTCGTGTGTTGATTCACCACAAGTAAATAATGTTGACTCAGTGGATAATGAGGTGCAAGATTCACCTCCTCTTTCTGTTGAGGATCGCATAGCACAGTTTGGTGGAAAAGCGTTGCGATGCCAAAAGGAAAATGTTGTACAAGGACTATGATAACTATGAAATGGTCAGCCATGCACTTACCTTCCTTTTCAAAATAAGTTTACCTACAGGTCTGATTGTATTAAGATTACTTAATACAATCAGATCTATTATATGCGCTTATCCAAATATTACCTGCCAACTCTAAAGGAAAAGCCTGCCCATGCTAAAATTATCTCCCATCAATATTCTTTGCGTGCAGGTTTAATAAAGCAGATAGCATCTGGCATCTATACGTGGTTACCACTTGGTCTCTTAGTGCTTAAGAATATTGAAGATATTATCAGAGATGAAATGAACAAATCCGGTGCTATTGAAGCATTAATGCCTTGTGTGCAACCAGCAAGTCTTTGGCGAGAATCAGGGCGTTACGATGATTACGGTAAGGAAATGCTACGCATAAAGGATAGGCATGAGGAAGATATGCTTTTTGGTCCAACGCATGAGGAGATAGCAACTGATTTAATTAGAGATGTGGTAAAAAGTTACAAAGATTTGCCACTTTGTTTATACCAAATTCAATGGAAATTCCGTGATGAGGTAAGACCACGTTATGGTGTTATGAGGGGCAGGGAATTTTTGATGAAGGATGCATACAGTTTTGATGTAGATTACGAAGGTGCACTGAATTCATATAATTTGATGTACAAAACTTACATAAAAATCTTCAAACGCATGGGATTTACTCCAATTGGAGTTCGAGCTGATACGGGGCCAATTGGAGGAAATTTGAGCCACGAGTTTCATATATTGGCAAACACTGGTGAGAGCACTTTATATTATGACAATAAATTTTCTGAACTACTAGAGAGTGAAGATATTGAAAGTTTAAAGAGTATATACGCAGTTGCAGATGATATGCATGATCCTGAGACTTGCCCTATATCACAAGAGCAGTTAAATGTTAGTAAAGGTATTGAAATAGGGCATATTTTTTATTTTGGCGACAAATATTCAAAGCCTATGAAGGCAAGTGTTACTTCTCAAGATGGAAAAAATGTCAATATACATATGGGTTCGTATGGCATTGGGGTTTCAAGACTTGTTGGTGCGATAATAGAAGCTTTTCATGATGATAAGGGAATTATCTGGCCGGAGGAGGTAGCTCCTTTCAGAATTGGTTTAATCAATTTACAAACGAAAGTAACGGAGGCTGCAGATAAAATATACAAAGCTTTGAAGAGCGATGAAGTGCTTTACGATGATACGGAAGGGAGTGTAGGAGTAAAATTTTCTAGAATGGATCTGATAGGCTTGCCGTGGCAAATAATTGTCGGAAAGAAAGCAGTAAGTGAAAATATAGTTGAAGTAAAAAATAGAGCAACTGGAGAGGTAAAGGAAATGCAGATTGAGGAAGCAATAAATCACTTTAGCGCAAAATGATACACGGTATCGGCACTGACATAGTATATATCCCAAGAATATTGAGAATATTACAAAAATACGGGGAAAAATTTCTCAATAGAATCTACACTGAAAAGGAAATAGAGCTAAGTAGAAAGTATAATAGTCAAGAAATGCGAGCAAGGTATTTTGCTAAACGCTTTGCAGCAAAAGAAGCTTTTGTTAAAGCACGAGGTAGTGGTCAGGGTATTACAATGAAAGATATAGAAATATACAATGATGTAAGAGGCAAGCCATATCTTACCGTTAGCAAGGATTTTATCTCCAAAATTCATCTTTCTTTAAGTGACGATGGAGATTACGCTACTGCATTTGTTGTAATTTGCGTCTATATCTCACACAGATAAAGTTTACTCTTTTGTCATCTTATGGCTTACTGTATGAACATTCATTTTTAAAGGTAAACTGCACAGCAAATGGTCAGTGCTTGACACTGTCCTCCTTTGTCATCCCAGTGCCCAGACACTGGTTTTCTGCAATCTCATCGAAAACGTTTTTCTATGCTAGTTTGCTTGCTCACAAGCAAACTTTCCTGGATCCAAGTAGTCAGGGCACTGGGATGACATCTTTGTTGTGTTTAACAAAAACAAATGTTCGTACAGTTGTGGAATGAATCGCAGTATAGCTATAGCATACACAAACGACTAGTTTGCCAAAAAAACATAGCGGTTTTTCTATGATTTTAGTATAATTCTAGCTTTACCTAAACAAAAAGATGAATTATTTAATGGACTGTGTTTTTACGTCTCTTTCCTTACCATTTTCAATTACTGAGAATTATTTATTAATTACTGCGTTGATTCCACTTTTAAGTGCGTTAGTTATTTTTTTTACTGGTAAATGGCCCGGAGTGAACAATAGTATTACTGTCACTTCTTCTGTACTTCTGTTTACGTATACGTGTCTGTGCACTTTATATTGGGTATATGGTGATCATTCTCAATTTATTCTCATGGATTTTGGTAATAATTTGCACATTAGTTTAAAGCTAGAGTCTACCGGAGTAATATTCAGTTTATTAATATCGTTTTTATGGGTGCTGACCAGTATATATGCAATATGTTATATGCAGAATAACTATGCTGATAGCAATCACTCAAGTTTTCTATGCTTTTTTTCAATATCGATTGGCTGTGCAATGTTTATTGCTTTTTCTGGAGACTTGCTCACTACATTTGTCTTTTATGAGCTTCTAACTATTAGTACATACCCTCTGGTTACTTACAACTCAACAAATGAATCAATGATTGCAGGACGCTATTACTTTGGCGTGCTATTTTTCTCTTCTTTGGTATTATTTTTTCCTGCAATAGGCCTTTTATATCATGAATTTCATACTTTAGACTTTGTAAGCGGTGGAATATTCAAATTTGATACTTCACTCATCACTTTCATTGCAGTGTGTTTTGCTATGCTGATTTACGGAATAGGAAAAGCTGCATTAATGCCAATGCATTTTTGGTTACCAAAAGCAATGGTTGCACCAACTCCTGTGAGTGCACTACTGCACGCTGTTGCTGTTGTGAAATCCGGAGTTTTCATCATCATAAAAGTTATATTATACACTTTCGGCGTCGATAATATGCAACGTTTTGTGCAGCAAAATTGGTTTGCTGGAGGGTGGCTTCCGTACGCTGCTGGATTTACTATTATTACTGCATCATTGATTGCACTAAAGCAAAAAGAATTAAAGAAATTGCTTGCTTACTCTACCATCTCTCAATTGTCGTATATTATATTATTCGCTTCAATTTTTAGTGATCTCAGCATGAGGGTTGCAATTTTTCAATTAGTTTGCCACGCATTTGCAAAAATCACTTTGTTTTTCGTTGCCGGAGCAATAATAACGAGAGCAGGTGAGAAATATATAGATAAGATTTACGGTATAGGACGCAGTATGCCAATTAGCATGACAGCATTTGCTATAGGTGCATTGTCTATGATAGGGGTGCCGCCTGCTCCGACTTTTTGGGGTAAATTTCTCATTTTTCAAGCTGTTTTCAACTCTGGCAATGTAATACTTTCTGTGTTTGTAACTCTAGTGTTAATTGTTAGTACTATACTCAACGCTCTGTACTTTTTACCGATAATTTACAACGCCTTTTTCTTAAAACCTTCTCAGAATTACTTTATTAAAAAAACACCAATTCTTCTAGTTTTACCTCCAGTTATTACTGCTATGTGCACTTTGGTTATTTTTTTTAGCTACCAAGTAATATTTTAAAATCTGTATTTATAACCATTAACAATAAATTTAAATGGTATTATACCAGCCAGAGTTGCTTTTATATTCGACAAAGTGAAGCTAATCTCCACAGTATCCTCCTTATTTTGCTCGGTTGTAAAAACTACAGTAGCATTTCCAGCAAATGTAACTAAGTCCTTGGTCGATCGATCAATAGATAATGTTATTACATTTATGTTGGCGATTTTTCTTTTAGATAAAGACAAATTACCAGCTTCATTATTCGTTTTTTCCTGAAAGCCTTGATAGATTTTATGTATAGAATTGTTTCTTATAAAATTTTCTTGGTACTTCGGTTCAACGATCTTAATGGACTCGTATATTTCAATGTATTTACTTATTAAGTACCTCGCTGTGGAAGTGTATTCATCTTCCTTTTTACTGAAACTAAGCTTATGCATTGCAGAGAACTCATCTTCTGTGTGGTTCATATACTTCACAAAATTTAAATCTTTTTTAATAGGAAATAACAGGTATATGTTTAATGTTAATAAACATAAGCATACTAGGAGAAGCGATACTATTAATGCCATCCAAGATCTTTCTGCTACACAAAACAGATACCTATGGCAGTACCATTCGACTGCTTTACTGAAATAACTTTTGTTTTTTACTGATTCAAGCAATTTATCTTCCATAACACAATACTACCAGACCTAATCGGATCATTATAATAACAATAAGCTTAGATACTCTAAAAAAAACTTTAAAATATGTCTAAATTTTCCCAAATAGGATGAATGATTATATCACCTTGTTCTGCAATGAGGTAGAATTTATCGATTTTGCTCACATCTATATTTATCATTTTTACACTGAAATTTTCAGGATCATAAGTATTACTTTCTACACTTTTGTGATAATTATAATAAGAGGTTGTCCGGAAACTAGTAAATTCAAGCATATTCCCTCTTTAACATAACCCT
>NODE_5_length_29608_cov_83.280310
ACAAGTTATTATGTGCACCAAAATTACAACTTTATCGCTATAAATATTGTTGCCACCTGGTATTTTTGGACCATTCTCGTACCACTTTTCTATGGCTTCGTTGATATAATGAAAAATATTTCCTCTTTTTTCTAGAAATTTGTTATATTCGCTATGGTTACTGACCCTCATTTTTTGTGGCATATTTTTTCTTTCAAGGTTAAATGGCTATTTTATAATGAATTTTGTCAGTAGCCACCAGATTTTTTCAGTTGCTATGCAACAAAGCCATTCCAGTGTCAAGCACTGGGATCTGGTAGACAATGTTCATACAGCAGCTACTCGGATGACACCTTGTGCTTGCTGGCTATAATTGCTAAGGATTTTTATTTAATTTAACTGCATCTTTTGCCTTATCCAATAACCCATTAATAAAACCAATTTCGCTTGGTTTATCAAGTAAATCAGATGCAATGTTAGTATATTCATTAATGACAACTGGAACTGGCGTATCACAATTAGCTAACTCACATATTGCAACACGCAAAATAGATAAGCTTATAAGATTTAACCGTGAAAGGGACCAACTTGGGTGTAAATAAGACTCTATTATTTTATCATATTCTTCACTGCTTTTTATAACCTTATATAACAAGTTTTCTAAGAACTGATGTTCAAATTCTTCACATTCAAATATATCTTTCAACTTATTTATGTAGTCCTTAAGCTCACAATTTTCCAGTTTAAAAGTGCTTTTGTTGTAACCTACGAAAATATTTGAATAAGCAATTTGTACAGCAAGAAATCTTGCCGTGCTTCTTTTTATGCGCCACTTTTTATCTACTGGTTTTTCCTCCATTATTTTAATTTATTGTGTAAATCTATCATACGCAAAACAGTTGAGGCTGCATGGCCACCAACGTTCTTTTTGTTTTTATCAGCTCTAACTAGTGCTTTATCTTTGCTGTCAGCGGTAATTACACCCATACCAAGGGGTATTGCATAATGCATAACAACCTCATTTAAGCCTTCAATTACTCCTTTACAAACATATTGATAATGATCGGTTTCACCGCGAATTACGCACCCAAGAGCTAAATAACCATCATAATTAGTATGCCCACTCTTGACTGCAAAAAGAATTGTAGCTGGTATCTCAAATGTACCAGGAACCTCAACTACATCGTAACTGGCATTACTGCCTTTTAATTTATCAATTGCACCTTCAAGCAAAAGGTTCGCTATTTCAGTATAATAAATCGAATTAACTATTAGTATTCTCGACATTTACTACCACTTTTTTTGTTAAAAACAACTTTATTAATGACTGTTGAATTAGAGTTATAATATTACTAAATATCCAATATATTACCAGGCCGGCAGGAAAAGAAGAAAAAATAAAGACAGAAATGTAAGGTAAAAACTTCATAACATTTACTTGAATATCATCTTTACTGGTTTGATCTTTCTCACTTAGCTTCTGCTGAATTATCATGGTGGCACCGAAAATTATAGGTAAAATGCCTATAGAAATAGGAAAGTTATAATTAAACAACCCAAATAATGTAAAGATGTTCGTTGGGTCAGGAGCTGAAAGATCCTTAATCCATAAAAAAAAAGGAGCATGCCTCATCTCTATAGTAACAAATAATACTTTATATAGAGCAAAAAATACCGGTATTTGTATTAGCATGGGAAAAATGCTCGACATTGGATTTACGTTGTTTCTCTTAAACAATGCAATTGTCTCTTTATGCTGCTTTAAGCTGTCATTTTTATACAACTCTTTTATACGAGTTAATTCAGGCTGCAGGCTTTTTACCTTAAACATCGAAATATATGATCTATTAAATAAGGAAAGCATCAAAAGTTTGATTACTAAAGTCAGCAATAATATTGCTAAGCCAAAATTTTTTAAAACGAAGTTAAAATATTCAAGCAGTAAAAACACTGGTTTAGTTATAAAGTAAAGAACACCAAAATCTACAGCTTTATCAAACAGGGGTATATTGAGAGTGTCCTTATAAGAATCCAGTAAATTCAACTTTTTTGCTCCAGCAAAAAAATAATTCACATTAGAAACGCTTGCACCAGGAAGTATGCTCTTGTAAGGTTTGACAAAATCTACTTGGAATTTATCAGTATTATTAACGTTTGTGTGTTTAATGCTTACATTTATTTTATCAGATTTTTCAGGTATGATGGCTGTGAGCCAGTATTTATCAGCAAAACCAAACCAATTTTTTTCACTCGTGCTTGCTTTTATTAAATGTTTTTTGGAAATATCCTTATATGTCCACTCCTCTAGTTTATTATCAAATGCACCCAGTACTCCTTCATGGGATATCCAATAAGATTCGTTGATATTGTCACGTTTACGGTTAATTTTACCATAAGGAACCAAAACTACATTATCCTTTGTATTATTTTCAACAACTTGCTCAACTTTAAACATGTAATTATCGTCGAGGTTAATTTTCATTCTAAATAAAATGCCATTCTCATTGTCCCAAGATAAATTGACCTCTTTTTGATTAAGTTTATCTGCTCGCCAGACTGCTTTAGAATCTGGAACTTTAATCTTGTTACTCGGATCGAGCCACCCAAATTCTGCAAAATATACATCTTTTGATTCTGCAGGTGACAGTAACACCACTTGTGGAGAAGAAGAACTCGGTTCTAAGTGGTAATTAGTTAAAATTAAGTCATCAAACCTTGCACCTTTCAGAGAAATTGATCCTTTAATCATGTTATTGGTTAAACTAACCCTCTGTTCTCGAGTAGAATTAATAATTTCAGAACGATTTTGGTATATTATAGGAGCAAGGTCGTTAAAAGATTCGATATGTTCAATATTTTCAATCAATGGCTGGTTTTGGTTTGTACTAAAAAAATTATCATAAATAATACGCCAAGACACCATGATTAACATGGAAAGGATAGCTGCCAAAATTAAACTTTTTGCTTCTGACATGAAATTAAATCAAACATATCTTCTTAAAGTGTATACTAAATATTGTACTAAAACAATGAAATTTACTTATTTTTAATAATAACTTTTAACGCTGATCTTTAAAATTTATTTTAATAGCTTCAAATTTTAACAATATGAACGCGGTGAAAAATCTAGTTATTTGGTTGCTAATAATAGCCACTACTGCAATGCTTATTGATTCACAAAGGGACAAACTAAGCGACAGATTTCTCAGTACTTTTTTACCATATAAAGGAAGAATTCAAAATAGCGGTCAGAATAGTGGAAGTATTGAATTTACGAAGTCATATGATGGACACTTTTATATTCAGGCTCAAGTCAATGATCGCAATATAACGTTTTTGCTTGATACTGGAGCAACCGATATTGTTCTATCACAAAAAGACGCATTACATGTTGGTATTAACTTACAAAATGTTCAGGATTTTAAAATATATGAAACTGCGAAAGGTCAAATAAAAGCTGGAGTGGTTCAAATACCTCAAGTTAAAATAGGAAATTTTTTGATTAATGATGTACAGGCAAGCGTTAACACTCATTCTATGTCTCATTCACTACTTGGAATGAGCTTTTTAAGGTATTTTCATTTCACTATAAGAGATAATAAGTTGATATTATACCGCGACTAAACACTTCTACAATCTACTTATCAAAGCTCTGTAGGTCAATATAGGAGCAGAAATAAATATTGCAGAACAAGTGCCAATCAAAATACCAAAAAAAATGATCAAGCTGAAGTCTCTCACTGCATCTGTGCAGATTAATACCAAAGGAAGAGCAGCAAGAAGGGTTGTACCAGAAGTTAATATAGTGCGAAATAATGTAGCGTTGATACTTGCATCTACTACCTCACTCATCCGCCCACTTTTACCACTCCTGCGATACTCTCGAATCCGATCATATATAATTACTGAGTTATTGATTGAATAACCAATGACAGTAAGGAGAGCTGCAACTGATGAAATATTAAACTCAATGCCAGTTAGGCTAATAAAACCAACAGTTAAAATCACGTCATGAATCAGTGCTGTTATTCCACTGAATCCACATTGCCAATTAAATCTAAACCAAACGTAAAAAAATATTCCAACAATCGCGATCAACATGGATAACATTCCTTCAAATATTTGTGTTGAGCTTATTTGTGGGCCAACATAGTCTATTTTACGATAGCTTATTGAGCTCCCCAGCTTTTCTTCTAGTATGCTTTTTATCTTTTTGATTTTATCTTCATCTCCTTCATCTTTAAAACGCATGACTAAATTATCACCCGCTTTTGAACTCTGCACTGTAAAACCATTTTCTTTTAATGCATCGAGAATAGAGTGATTCTCATCTGAAGATTTTATCTCTATCAAAATTCCGCCTGCAAAGTCTATGCCTAAGTTCACTCCACGCAGCACAACAGTGAATATTGAAAAGATGATAAGAATAATGCTAATTAATGCAGTCAAATCCCTATATTTACTAAACTTGATATCGAGGTTGTCTGGAATGAGTCTAAGTGCCATGCTATTTACTTAAACTTGAATTTTATATACTTTTCAAAAAATTCACTAGTTTATTCTGTGATTGTTTGATTATGTCAATTTTTCCATCAGTTAATTCTTGCCTGTCAATTAAGTTCTATCTAGCTTGCATACTACCATTTTGAAGTACATTACAAAAGCGAAATACTGCCAATTTGGCCCATCATTTTATCTCTGCAAGCTTATCCCCCCCTTGCTATGTTAGCAACGCAACCTAAGCTAGGTTCCTTCATAGCAGTGTTAGGTACACTGCCATATCTTTCAAAACTTTCATGCTCTATAGCTTCCTCAACACTTTTTCCTCCTAAAAGACAGTTTTCCCCTAAACTTTTTCCCCTATTTTTTAACTCATTAAGCCTTGCTCTGTTTTCCCCATCAATCTCCACTTTTATTTTATTGCTGCCTTTCTCACTAGGACTTAGATAAATACTTATCTCTCCTACCTCAGTAGTAAAAGACATTTCAATACCACCTTTTGAGACATCCATGTAATTTCTTTTTCCCCCTATTTCTTCTACATTTTCAACTCTTACTATACTTTCTCCAATTTTGAGTATGCCAACTCTTAAATTTAAGTCTTTGGCTTTTTCATTGTTTAGGATTTCTGCAACTTCAACAATACTATCTTGCGAGTACTCTATACAAAAATATCTATTATCCTTGCCTACTCCTAATACATTTTGAGTCTGCTTGCTTTTGTTTACAATACTTTCATATGCTAAACCTTTTAGCTTGCTTTCAATTTCCTTACATTTCTCAGAAAGACCATCATCAAATCCATTACAAGTAACTATCTGCTCAAACTCATTCCCATCGAAAAAATTATGGCGTTTTACTTTCCCACCTTCTAACAATAAATTACTAACAATGCTTTTGATAATGTCCTCTTCGGACACTTCATTTTTTTTGTTACAGTTTTGATCTTCACTTTCTTTATTACAGTTTTGATCTTCACTTTCTTTGTTACAGTTTTGACCTTTACTTTCTTTGTTACAGTTTTTATCTTTACTTTGATAGGGAAAGTTATCAAATACAAAAGTGTTACTTCTGTTACTTATATGACTACCACTAGTAAGATCTTTTATTTCTTCAAATACTGTATTTGTTACAGTTTTGTTACAACAACTACATTTTAAATTTAACATTACTTCTTTTTCTAAGTATTTAGCTACTATGCACTTAATACTTTCTGGAGTATTTTTTATATCTTTTTGTTCATTTTGTTCTGTTATACCTCTCACCTCCCCACAGCATTTATCAATCAGATCCTGTTTACTTTGAGTTAACGACATTTTTAGTTTCATAAAAAGTGAGTCTTTTAGAAAAGGATTATCATCTTCTAGGTCCCGATCATTTTCTGAATCCAAATCATCTGTTAACTCCATTGAATCAAGATTACCTGAACTATAGTACGAACCCTTTTTTGAGTCCGAACTATCTTCTGAGTTCCCATCACTATCTGACCAATTGTCAACTTTCGGAAATTCTGAGCTTTTCTGTTCACCTTCAAAAGTCTGATTACTACCACCAGCGCCCTTTGTCAAATTTTCTTTATTTTCACAAGAACCACCTAAAGAATAGCCTTGACCCTCTTCTTGATCTGAAGCACTTAATTTACTATAAGTTGCTTGACTATAACCATTGAAGTTATAACCTAAACCATTACTACCATGCTGTAAAGGATCGCTTTCAAAAGTTTGTGGATTATCACTTTCACCTAACAAACCACCATTTGTTGGATTACATACATTTTCTGTATATTTTTGATTATTTTGTGCTTCTATTTTCCTCTTCTTGTACAACGGTTCAAACTGATCAATTTCAATCGATCGTACTCGTTTCCTTGAAGGAAAGTCCTCTGGAATCTGATCCTCATCGTCAGAATTGTGACCTGAATCACAAATTACATGATCATTGCAGGTAGAATTATGCTCTTGACTAATCAAGGAAAGCTGAATTAGATTGCTAAAAACAATATTATCTAGCTGTACTGAATCAGTACTTTCAAAAATTTGTGGATTATTACTCACGTCTGGCAAATCACCTGATAAACCAGTCTGATGATTATTTTCACCTACCCAACCATCAGTTGGTGTTGGAATGCATATTCCTGTATATCTTTGGCTATCAAGAGAATCATTAGTTAATTGTACTGCTGTATAAGTTGTCCGGTCATCCTCATCATCGGAACTAATACCTGAATCATGGCCATCACCTTCTTCAATCTTTTGAGTTTCTATATCGTGTTCATTTATTTCGCTCGACGAATCATAGTTGGAAGGGTTATACTGTTGATTAGGACGTTTAAAAATTTGACGCCAATCGCTGTAAGGCTCCTTAAAATCGAAAGGAGTGCGTATAACTTTTTCCTTGCCTGATACCCCACCATTCATATTGTATAACCATTACTCACTAATCCCTTAGTGAATATCGTAATATATAGGTCTGTCAATAAAAAAATATAACTTTCTTTGGTTCTAACCTTTGCAAATCAGTATCTATAGCTCGGTAATTTCTCATACGTTGCACTCTGGACCTAGGAGCGTTGTTAATAAATCCACGACAGCTAGACAATCCTTGCTCGTCCACTAAAAGGAAAAGCAGCAAGGAGCGAACCAAAAGCGATAAGAAAGGATCCAAGCCAGATTATAGACATTCCAGGTTTATAGTTCACTTTGGCTGCGATTTTGCTCTTACTCTTATCAATCTCTCCAATTACAACATAAATATCAGAAAGCAAATTGTGGTAGATACTGCTTTCAACATTTTTCTGACCTTCCGCAAGGTAAAATCTATATTCAGGAGTTACTTCACCTAATATCTTATTATTCAGCAAATTCCTGATATCCATTGTACCCCTCACTGCATGGAAATTTTTTTCTTTTATTAGCTCAATATTGCGTAAAGTAACTTTAAATTTATTGACTGTTATGCTATCCCCTATTTTTAAGTAATTTTCTTTTTTCTCCTGCCAACCAACTGAATAAGCTATACCAAGCACTAGAATTGCCACTCCAGCATGAGCAAGCATCATTGCATAGTAGGACTTAGAAACTCTTCTTGCTAATAAAATTGATTCACCAAATGCTACCTTAAATAAACGAATTCTTTTACTGTATGCTTCTAAAACAAAGATTAATAATGCTATGGAGATAGTAATTGATAGCACAATTATTAGCTCCATGTGAAAGATAAACGGCAAAATAGCTGCAGCACTGCAGAATGAAAATCTATATTCACGGAATATTGGCAATAGACTATTTCCCTGCCAACTGCAGTATTGCCCGATCATGGTGAGCACTAGAATAGCTAGTGCAATAGAGTTAAATAAAGAATTGTAATATGGTGCTCCAACTGAAATTAATTCACCGGTTAAATACTCAAGCACTGTAGGGTATAAAGTGCCAACGAACACGATGAAAAAGGCAGTGATGAATAATAAATTGTTCATCAGTATCATCGTAAAGCGTGAAAAGAATCTTCTACCCTCTGTCACTTGAGTAGCAAGTTTCTTTCTGGATTCCAGTGTCAAGCATTGGAATGACATCGCAGGCGTGTGATTTTTTCTCGTAAATACTACAAATATTACTAAGCTACTGACTGTAATTACACCAAGTAGAGCTAATATATATAGTCCATATCTTGGGTCATCTGCAAACGTGTGCACTGAGGTAAGTATTCCTGAGCGGACTAGAAATGTTCCAGTCACACTCAATATAAAAGTTGTAAGCGTAAGTAAAATAGCAAAGTTCCTTAAAACATTGAAATTCCGTACCACGAGCAACAAATGTGTCAGCGCTACTGCAATTAGCCACGGCATCAAAGAAACGTTTTCCACTGGATCCCAAAACCAAAATCCACCCCACCCAAGTTCGCGATATGCCCACCAGCTACCCAAGCTGATGCCCAAAGTGAGCAGCGACCAAGAAATAAGTACCCAAGGCCTGACAATTTTAGCCCAAACATTTCCTTCAGTATTTAAAATTAATCCAGCTATAGAGAGCGAAAAAGGAACGCTAAATCCAAGGTACCCCAAATATAATATCGGTGGATGAATAGCAAGGCCTATATCCTGCAATATCGGATTAAAACCCAATCCATCTGTTTCAATGCCTGGCATTTTAGTGAAGGGGCTGGATTCAATTAAAGTGAACAGCAAAAAACAAAAGCAAATCAGCCCATGAGTGATAAGAGATATTTTTTTTAATTTACTACCATTAGTTCGTTCTGGTGTCATTCCAGTGCTTGACACTGGAATCCAGTTTTTATTACACTGCCATTTGATGTACTCATTTGCAATTAAATTGTCTGGATCCCAGTGTCTGGGCACTGGGATGACAGAAGAAGAGACTGGGATGACAGAGGGGGAAACTGGGATGACAGAAGGTATATAAATATCCATTAGTAATAAATACATGACAAGCACTAAGGTCCAAAGCAACATGGACCCTTCTTTGTTTCCCCAAACACCACAAATCCTGTAGATCAAAGGTTTTGTTGTGTGTGAGTGGTAGTATACGTTTTCAAGTGAAAAATCATTTGTAATGTGGCAGTAGATCAAAATAGCCATTGACGCTGATACACAAAAAAATATGGCAGTGGTAATAAACCGACAAGAACTAAGCGGTAAAAACAAATATGTCAAAGACAATAAGCAGGCTAGCAATAGCAATATATTCCCAAGTTCAGGCATAAAAAATTATAGTTTTTATATAAACAATATTACTGATGACAAGTTAGAAGTTAAAGTGTTAATTGATGCTAGCATAATGCTCCCGTAGTTAGCTGTGCTAGTATTAATTAAAAATTAAATATTAAATCTTTATACTTTTATAGATAGCGTTAATATTGAGGTAATATTGTGGGTACAACTAAGATTAGTAAATTTCCATTCAATATAAAAGGTAAAGTGGCAAAACAACATGCCGAACCAATAATCGAAAAAAATCTCTATACTATTTTAGGATTCAAAGATATAGAAGATTTTGAAAATAAGACAAGTAAACTTGTTAATAAAAAAGTTTGGCAATCATTTGTTGACTGCTTTGCAAAAGAAATAGATTATGCAGCAACCGAAGAAGTTGTAAAAAACATCGTTTGTAACATTGCAAAGAGTGATCAAGGTAATGCTTTTACCAAAACTGAACATCTCATATTAAATGAAAAGCAAGATAATAAAAAGAGAGAAAAAGCGATTAGAAAAGCTATTAGTATTTTGAGAAAAATCAATCCAGAAAAAGCCTTTAATGAACTTTCAGTAATAAAAAAACAAGCTGAAGATTTTTTACAAACCGATTTTTGTAAAGCACAGAGTAAATCACTTCAAGGATTTGCTCCCTCTGGTGGACAGCTCTTTGCGGAAACTCTGAAATATATAGAAACACTAGAAAGATTATCCGAAGTAAAAAAAGAAGGGCTAGTTAGAGATTTCTTGTTAAATCATGTTAGTTTATTGAATAAAAAGTATCCTAAATCACAAGGTAAAAGGGAAGATGCTATAACAATACTATCAAGTGATGAGTTGAAGAATTTTTACAATAAAGGTGTAAAAGAAGGAATGTTACAACCAATGGCATCTTACAAAGGATGCAGAAACCTGTATGACAAAATGAACCAGATAAAAAATGAATCCAAAAGTATAATTAAAAGAGAAGAACGGGAAGAAAATTTAAAGAAAATAGATAAGTCGATAATCAGCGCAATTAATGACATAAAAAAACATAGAGAAGCAATCCTTAACTGTAAAGACTTTCAAAGTTCTTACATAAAAGAGAAAAAAGAACATCCATTTAGAGGCAACGCATGTCAAAAAATGATTGATATATATCAAGAGAGAATTGTTGGATATCAGGAGAAAATTCGTCAAAACTTAAACCAAATAAAAGCGATATTAAAAAGTGCGCCGCAAGAAATGGATGATGTGGAAGAATTCGAGGAAATAATTGATGATATACATGAAGCAAAGCAGTGTGATGAAATTTTTGATTCAGCTTTAATTTGTTTATCGAACATACAGAATGAGCTAGATATTCAGCTGGAAAATCCTTCAACAGAACTCAGAGCTTCACACATTAACGTTAAAACTGAGCTAACTAGGTTATAAGAACCAAATCTTTAGGGTAATGAAAGCACTTTAATTCAAGACAGCTCTTAGTCTGTGTTTTAATTTGGTTGTGTTTTATTAAAAAAACTTTAGATTTATTTTATAATCGATACTCAAATATAATGACTCAAACTTGGGATTTGTTGCAAACAGGGCAAAAGGAAGGCTATAAAATTGCGTATACTAATGCTCGTATTATCGACCCGGAAACTAAACTTGATATAAAAGGTTCATTATTGACTGAAGGGGATAAAATTGTTGACTTTGGTGAATCATTATTTTCAACAAGTGGAGTTGATGAAACAATAGACTGTAAAGGGCTTGTTCTAATGCCAGGCCTTATTGACATTCACGTACATTTTCGTGAACCAGGCCAGGAACATAAAGAAACTATATATACAGGCAGCAAATCTGCAGCTGCGGGGGGAGTTACAACTGTAGTTTGTCAGCCAAACACTGTTCCAGCAATTGATAGCGTTATTTTGGCTAAATATTTGAAATATAGAGCACTTGAAACTTCACATGTAAACGTTGAATTTTACGCTAAAATCACCACTTCGGAAGAACACCTGACTGAAATGGCACTTTTAAAGGAAGCAGGTGCGGTTGGGTTCACCGATGATGGCATGCCAGTTATGAACCCAATGATTATGAGACAGGCGCTGCTTTATTCAAGTATGCTGAATGTTCCTATTGCTCAACATGCAGAAGATTTAAATTTATCTGCTGGTGGCGCAATCAACGAAGGTAAAATTTCTGAAGAATTGGGAGTAAAGGGGATCTTGAGTGCGTCAGAATCGGTTATGGTAAATCGTGATATACTGCTAATGAAGGATATGGAAAATGTGCACTACCATATTCTACATGTCTCTTCAAAAGATTCACTTGATGCTATTAAACGTGCAAAAGATTTGGGATTAAATGTTACGTGCGAAGTAACCCCTCATCACTTCACTTTGACTGAAGATATAGTAAAACAACATGGAGCAATTGCAAAAATGAATCCGCCGCTTCGCACTGAAGAAGATCGTTTAGCTATGGTTGAAGGTTTAAAGACAGGTGTGATTGATTGCATTGCAACTGATCACGCTCCGCATGATCGTAGTTCTAAAGATCTACCACTTGAAAATGCTGCATTTGGTATTGTTGGTCTTGAAACAATGCTGCCCCTTTCACTTGAACTCTATCACAGTGGGCAAATGGGTCTACTTGATGTGCTTGCAAAATTGACATATAAGCCTGCAGATATAATACACATACCACGTGGTCGTATACAAAAAAACCTTGCTGCAGACTTAATTTTAGTTGACCTCAATCATGAATGGGAAATTAAAACTGACAACTTTGCTAGTAAATCAAAGAATTCTCCTTTCGATGGTCGCAAAGTAAAAGGACACGTAGTACGTACTGTTGTGTCCGGCAAAACTATATACTCGCAGAAGAGTTAGTTATCATATCTTATCTATTCCAATTTGTTATCACCAGAATGGGCTAAGTGCACCTAAATTTAAATTAAGAAATCTTACACTGTCTCCGAATAAACACATCCTCTTATCTTTCCCTAATCTGTAAAGTTATTTTGTCTATCAATCTGATTCCAAAACAGCAAAATTATTGTATAATGTTACTTTGAAGTTTTATTTTCAATGCACAAGTTTGCAATACTTTTTTCTATACTGCTTGCAATAGTTGCTTACTACCTAAACAATGAAATCATATTTGAAATAGCAAAGCTATTTAGTGATATCTTTATCAGCTTGCTCAAATTAATAAGCTTACCTCTGGTTTTTTTATCCATAGTTTCCACAATTTCCGGGCTCAAAGACTCAATTGAAATCAAAGTCTTAGTTAAGAAAACACTATTTTATACTCTGCTTACAACTATTATAGCTGCGTTTGTTGCATTATCGTTTTATTTGTTAATAGATCCAGCAAGAAAAAATTTCATAAGTAATACAATAGGGAGTATTAACAGCAATAACCACAGTTATTTTTCATATTTAAAATCACTCATTCCTTCTAATTTTGTGCAAGTTTTTCTTGAAAATAATATGATTGGTAGCATATTAATCGCTTTTTTGATGGGTGGAGCTATTGTTTCACTTTCAAAAGAAAAGCAGGATATATTATATCAAGTATTCTCTGCACTTTTTGATACGCTACTTAAAATTGCTCAAGGGTTATTAAAATTTATTCCGCTTGCTGTTTGGTCTTTTATTACATGTTTTTTGCATGAATTAAAAGGCGGTAGTGAGTTCTACAATCTTTTATGGTATTTTGTTTGCATAATGTCTGCAAATTTTGTGCAGGCATTTCTGATTTTACCGCTATTTATGTGGTATAAAGGCATATCACCAATTCAAACGCTGAAAGGGGTTATGCCAGCACTCACACTTGCGTTTTTTTCTAAATCATCCAGTGCAACATTGCCAACAACTATAGAATGTGTGCAGAACAAGCTAAAGGTGCCAAAGAAATTATCGTCTTTTATTTTACCAATATGCACAACAATTAACATGAATGCATGTGCTGCATTTATACTAATCACTGTAATGTTTGTTGCAGAAATGAACGGATACGTATTTTCCTTAAGCGAAATGTTGATATGGATTTTTTTAGCTACAGGGGCTGCAATTGGTAACGCTGGAGTGCCGATGGGGTGCTATTTTATGGCAACCAGTTATCTCATGTCGATGAATGTTCCTCTGCATATTATGGGACTGATTTTGCCTATTTATACAATCATCGATATGTTTGAAACTGCAATAAATGTGTGGTCTGATGTTTGTATCACTCAGATAATTAATAAAGAATGTAATAGTGAAACTTAAAAAATGATATTAGACGAAAATAACCTAATAATAAAAGAATTTAAAGAAGCAGAAGCAATTTTGCATGGGCATTTTGTTTTATCATCCGGGCTGCATAGTGACACATACATACAGTGTGCGAAGATTTTTGAAAATCCAAGCAGAGCCATGAAAGTTTGCGCATTATTAGCAGATAAAATAAAAAAAGAATTAAATAGCTCCATAGATTTAATATTATCTCCTGCAATTGGTGGAATAATTGTGGGTTATGAGATTGGCAGGCAGCTTGGAATAAAGACAATGTTTTGCGAGCGCGTTAATGGTAAGTTTGAATTACGCCGTGGATTTAAGATCAAAAAGGGTGAGAAAATATTGCTCATTGAAGATGTAATAACCACAGGTAAATCTTCACTTGAAGCAGTGGAATGTGCAGAAGGGGAAGGAGGTAAAGTTGTTGCTGAAGCTTCTTTGATAAAGAGAAATAGTGAAACGAAACTGCCTTTTCCTGTCATATCTTTGATTGAACTGAACATCAAAAACTACAGCGAGGAAGAACTTCCAAGTGAATTAAAACAACTACCCATAACAAAACCTGGGAGTAGGGAATATTTAACAAAGTAATCCTATAATATCTTGGAAACACAGCATTTATACACAGCTTTAGTTATTTACTCCAAGTGTATTTTATGTATACTTATTACTAAATTAATTTTGAAATGATAGAAAATGAACGAATTTAAATCGATCCGAAATATAGCAATAATCGCACACGTTGACCACGGTAAAACTACTTTACTTGATAACATGTTAAAACAAAGTGGCACATTCCGCGAGAATCAAGAAGTTCAAGAACGAGTGATGGATAGTGGTGATCAAGAGCGTGAACGCGGAATTACAATACTTGCAAAATGTACATCAATAATGTGGGGCGATGAAAAGATCAATATTATTGACACGCCAGGGCACGCGGACTTTGGTGGGGAAGTGGAAAGGGTATTGTGCATGGCAGATGGTGTGTTGCTGCTGGTTGACGCTGCAGAAGGTCCCATGCCACAAACAAAATTTGTGCTCTCAAAAGCACTAAAAGCAAATTTGAAGCCAATTGTGATAATCAATAAGGTCGACCGACCAGATAGCAGAATTGATGAAGTATTAAATGAAATATATGAGTTATTTTTTAACCTTGATGCAACCAACGAGCAGCTAGATTTTCCAGTGTTGTATGCTTCAGGTAGAAATGGCTGGTGTGCTAAGGAGCTTTCTGATGAAAGAAAAGATTTAAGCCCATTATTTTCAACGGTTATAGATTATATAAAACCTTCTGTTTATAATCAAAATGCACCTTTTGCTATGTTGGTCACTCTACTTGAGTCTGATAAGTTTCTTGGCAGAATATTGACAGGAAAGGTTTATCAGGGCATTGCAAAAGTCAATTCAGATCTTAAGGTGCTTGACCTCGATGGCAAAGTAATTGAACGAGGAAGATTAACTAAGTTGCTCTCATTTTCTGGCTTGAAACGCATTCCAGTAGAACAAGCTGTGGCGGGAGACATAATTGCAATTGCAGGACTTGAGGAAGCTTCGGTTTCAGATACTATAGCAGCACCAGAAGTTACAACTGCAGTAAGCTCAACTCCAGTTGATCCGCCAACAATGGCGATTACTCTGAGCGTTAATGATTCACCTTTTGCTGGGCAAGAAGGTACAAAGCTTACTTCAACTGCTATAAAGGATCGTTTATATGCGGAAGCAGAAACAAATGTTGCAATTACTGTGACTTTGGCACCAAGCGGTGAAGCATTTGAAGTAGGTGGGCGTGGTGAGTTACAGCTTGGAGTGTTAATTGAAAATATGAGGAGAGAAGGTTTTGAGCTTTCGGTATCACGCCCTCGCGTGTTATTTAAAGAAGAAGGCGGTAAAAAACTTGAACCTATAGAGGAAGTAGTAATTGATGTAGATGATGAATATAGTGGAATCATCATGGAAAAACTCAGCTTCCGTAAAGGTGAAGTAACTGACATGAGACCTTCTGGTAATGGCAGGACAAGATTAACGTTTTTAGTGCCATCAAGAGGATTAATCGGTTATCAAGGAGAGTTTTTAACTGATTCTCGTGGCACAGGCATAATTAACCGTTTATTTCACAGTTATGCTCCACATAGAGGTCCAATTTCTGGAAGGCGCAATGGAGTTTTAATTTCTACAGATAAGGGTGAGGCTGTGGCATATGCAATTTTCAATTTGCAAGACAGGGGAATTATGTTTATTAAGCCACAGGATAAGGTATATTGTGGCATGGTTGTCGGCCAGCATAGCCGTGACAATGATTTGGAGATAAATGTGTTAAAGGGTAAGCAATTAACAAACGTAAGAGCTTCAGGTAGTGATGAAGCTATAAAGCTCACTCCACCAAAGATAATGACACTGGAGGATATGATAGCGTATATAGATGATGATGAATTGGTGGAAGTAACTCCAAAATCTATACGTTTACGCAAGAAATTCCTTGATCCAAATGAACGTAAGCGTGCAGGAAGGGCAAAGAATAAGGAGTAATCAGAGGTTGAACATTTGCGAAAAATAGTGTATAATTATTCGTCTCCTAATTGTATTTAATTATGGCCTTTTCGAAATTTCTCGATCCAAAAAACAATTTCGCGTTCAAGAGAATATTTGGCACTGAGAAAAATAAAGATATTCTCATTCACTTTCTCAATGATATATTGGGCTTCGCTGGCAAAGATGAAATAGAAGAAATAGAATTTCTCAGCACTATCATGGATGCTGAGATTGCCTCTAAAAAACAAAGTATTGTTGATGTTTTCTGTACTGATTCTGCTGGAACCCAGCTAATTATTGAAATGGTGCGACCTGAAAGTCTTCGGTCATATTGTTTAAAAGGAGAGGAATTCCTTCAGAAAGAAACTAAAAGAGTTCTAAAACTTATTAAACCAGATGTTTTGCCATCTGAGTCTATGCATCAGTGCGAATCGGGTAACCGGTTGGTGCCAAGCGATGCGGACAATGAACCTCCTCTTGAAAAAGAAGATGCTCAATCGTGAAAGGAGCATAAACTACAAGCATCATGTGGTTGGAGAGCTAGGCTTAGTGGTATGGTGAACGTAAGTGAAGCTTCATAAGTATCGTAACGATTAAAGAGCTAAAGATGCTGATAAGCTCCGACCAAAAGGTAATGTGACATTTTTCATTTCTGGATGTACGCAAATCACCGGTATAGAGAAGTCACCTAACCCACTGTTGTATGACAGAAGGAACAGGGTAAGCCTGTATTTCCGCCTATATGGCAAGCAAACCGCAAGGAACGCTGATGAAAATGCAGGTAAAGGATAATGGAGAAAGCGAATGCCATTTTGTAACGAAATGTATAGAATTTGTAACATTAATTCGCGTGAAAACGAGCAGATTTCCATTTGGTCCCTCGTGACAAGAAACTTTGTTAACCACTTGAGGTAGAGAAGCAGATGACCTTACCCACAGAAATGATGAAGAAATTAGGAATATTTTTTACAAAAAGGACAATACTAACAAAAGAACTTTATTCTATTTAAAATATAAAGTTACAATAAATTTTCCTGTCATCTCCAAATAAATTACATTAACTTAGTATTGTATATTGTTAATAACTTAAATAATACAACCATTTTCAGCAACAAAAACCAAAGGTCTTGAGATACAAGATATTTGTATGGTTACTATGATAGTTCCTTTTTTAAGAAAGTTTTAAATTTCATACCTAACAATAAACAACTTTAGGTTTAAATTTATGAAATCAGTTGTTATATACATCAGCAAATACGAATTTAACTGGTGTTATGGACTTAAATAAATTTACCGAAAAAGCAAAAAGTCTAATTCAAAGTGCTCAAATGAAAGCGTTGGGAGCTGGGCATCAGATTTTTATGCCTGAGCATTTACTAAAAGTGATGCTTGAAGATGAATCAGGTTTAGTTCAGGATTTGATAAACGCTTGTGGTGGAAATGTGCAGAGTATTTCCGATGCTGTGGATAGTGCAATAAAAAAGTTGCCAGTAATTGAAGGTCCAGGAAGTGGTGGCCTTCAACTTTCAAGAGAAATAGCAAAAGTTTTTGAAGATTCAATTGGTATTGCAAAGAGAAATAAAGATTCATTTGTTGCTGTCGAGCGTTTACTGCAGGGCCTCACTGCACAAAAAGATGATACTGTAGGCAAAATTCTGGCAGAGAATGGTGTGACTCCACAAAAACTGAACTCAGTTGTTGCAGAAATGAGAAAGGGCAGCAGTGCGGACTCGCCAAACAGTGAGGAAAAATTAAATGCGGCAAAGAAATATACAAAAGATGTTACAGAGCTTGCTATGCAAGGAAAGCTTGATCCTGTAATTGGTCGTGATGAAGAGATCAGAAGAACTATGCAGGTATCACTGAGGCGGACAAAAAATAATCCAGTGCTGATCGGTGAACCTGGTGTTGGAAAAACTGCAATAGTTGAGGGGCTTGCAAATAGAATTGTTGCAAACGATGTACCACTTGGTTTGCATGATGCAAAGGTCTTAGCTTTGGATCTTGGAGCACTAATTGCTGGCACTAAGTTTAGAGGAGAATTTGAAGAAAGGTTAAAAGCAGTTATTAATGAGCTTTCGAGAGCGGAGGGAAAAGTTATCTTGTTTATAGATGAGCTTCATACTTTAGTTGGAGCAGGAGCAACAAGTGGTGCAATGGATGCCTCGAATCTGCTGAAGCCTGCTCTTGCGCGTGGAGAAATTCGCTGTATAGGAGCCACAACTTTAGATGAATATCGTCAGCATATAGAAAAAGATCCTGCACTTGCAAGGCGTTTTCAGCCTGTGTTTATCTCTCAACCAACTGAAACTGATACCATTTCAATACTCAGGGGTTTGAAGGAAAGATATGAGGTGCATCATGGTATAAGAATTACAGACGGTGCAATAATTGCTGCTGCAACGTTATCCAATAGATATATAACAGATAGGTTTTTACCTGATAAAGCAATTGATTTGATTGATGAAGCAGCAAGTAGGGTGAGAATTGAAATGGATAGCAAGCCTGAAGTTATTGATGAACTTGAGAGAAAGGTTATACAGCTAAAGATTGAAGCAGAGGCTCTAAAAAAAGAAAGTGATGAAAATTCTAAACAGCGTTTAAAAAAGATAAATGAAGAGATCGAAAATCTAAACAGTAAATTTGCTGACTTGAACAGCAAATGGCAGATGGAAAAGAATAAAATAGCTAGAATACAAGAAACAGCCGAAAAATTAGATAACGCTAGAAAAGAGTTGGAATTAGTTCAGCGTAGTGGGAATTTGGGAAGGGCAGGAGAGCTGATGTATGGTGTGATCCCTCAGCTTGAGAATGAATTAAAAAATCAGGAAAAGGTTACTGATAGTTTCTTAAAGAAAGAAGTGACTGGAGATGATATTGCAAACATTGTTTCAAAGTGGACGGGAATTCCAGTTGATAATATGATGCATAGTGAAAAGGAAAAACTCCTTAACATGGAGAATGAAATAGGAAGAAGAGTAATAGGGCAGAAAGATGCAATAGAAGCGATAAGTAATGCAGTTAGGCGCTCCCGCTCTGGGGTGCAAGATACCAATAAGCCTTTTGGTTCATTTTTATTTTTAGGTCCAACTGGAGTTGGTAAAACCGAACTTGCGAAAGCCTTAGCTGAATTTCTGTTTGACGATCAATCAGCGCTTTTGCGTTTTGATATGTCAGAATATATGGAAAAACATTCTGTTTCAAAGTTAATTGGCGCGCCTCCAGGGTATGTTGGCTATGAACAAGGTGGCAGATTAACTGAAGCGGTAAGAAGAAGGCCATATCAGGTTATTCTGTTTGATGAAATCGAGAAAGCAAATCCAGATATATTTAATCTATTGCTGCAAATCTTGGATGAGGGTAGACTCACTGATAGTCATGGTAAATTAATTGATTTTCGCAACACCATACTGATTTTAACTTCTAACCTTGGCGCTGAGATAATGCTAAAAGGGAATGTTGATTCTGTAAGAAATGAAGTGATGCAAATAGTTAAATCAGCATTTCGTCCAGAATTTTTAAACAGGCTGGATGAAATTATTATATTCCACAGTTTAACCAGAGATGACATCTATAAAATTATAGATGTTCAATTTTCTTATTTACAAAAAACACTTGCTAAGCGTAAACTGAGTATAAGTTTGTTGCAGGAAGCTAAAGAACTAATAGCACAAACTGGCTATGACCCTGAATATGGAGCAAGGCCCTTAAAAAGGGTTATACAAGAGTGTATTCAAAATAATTTAGCTAAATTAGTTTTATCAGGGGAAGTAGTAGAAAATGATGAGCTAATAGTGTACGCTCTTGATAATGAAATCTTAGTTAAAAAGGTTTAAGTTCACTGTGTATTTTTGTTAAAAAAAATGTGTATAGATCATAATGTTGACACTGAGTCTTTATTTAAGTTAGCTGATCAAGAAAATCAGCAAGATAAAGAAAAAATTAAAAAATTTATTAAGTATTTTTATAGTTTTGTTTATAAAAGCGACCTAAAAGCCAATGATAAGTTTTTGCTATATATTGTAAACGATGCTTACAATTTTGTTTCTCAAAAAGAGAAAGATGAAAGTAAGTTAGTAGTAAGCAATATAGATGATATACCAGGAATAGAAGGCGATTTTACCACGATTAAGATAACAAACGATGATATGCCATTTTTGGTTGACTCCGTTATTGCAACTATTAAGTCGCACGATTTAACCATATGCTATTACAGCAACAGCATAATTAACATTAAAAGAAAAGATGGCCTAATAGACGAGATTTACTCTTTGGAAGAAAGCAATGGAGTCAAAGAGTCAGTCATATATGTAATTATCAAAGGTATAAGTGACAGCTTTGTTGATACATTAAAAGAATCTCTACAGAAAACGCTGAAAGCGGTTAATTGCGTTGTGAAAAATTGGCACTTAATGCTCAAGAAACTTGATGAGGCAAGTCTTTCTGTCATCCCAGCTGGGATCCAGGAAAAGGACACGTGGATTCCAGTGTCACGCACTGGAATGACACCAGACCGAAATCAAGAGCAAAAAGATTTTCTAGTTTGGTTAAAGAATAATAACTTCGTATTTCTAGGTTATCAAGAATATATTGCTGGTAAAGATGAAAAACTCGTCTGTGACAGCAAAAAGGACCTTGGCCTGATGAGAGTAGGTCAAAGTACGTTGATTCCTTCTGCAAACCTTGATTCCCTATACATATTGAGATCAGATCTAATCTCAATAGTCCATCGGCGTACATACATGAATTGTATAGGAGTAAAAGAATTTGATGACCAGGGTAATGTGGTAAAGGAACGGCGTTTTTTCGGGCTATTTACTTCTGTAGCGGAGGTCCAAGATATTAGAACTATTCCAATAATAAGAGATAAAGTTAAAGTTATAGAAAAAAATGCAGGGTTTGTAACCGGGGGCCACAATAACAAAGCTTTGATTTCTATTTTGCAAGTGTTCTCTTGTGATGAATTATTCCAATCAAATGAAGACGAATTATTTAAAATTTGCATTTCGATCATGTCTCTTGCAATTAGGCCAAGGGTCAGATTATTTTTAAGAAGAGTCGGGGATTTTATTAGTTGCATAGTGCTGATACCGATGCGTTATGCTAGCGCTAGGCTAATGTTCAAGATACGTGACATATTGAAGGATGAGACAAGTGCAGGAAGTTCAGATATTTATAACAATCACATTATCAATGAATATGATTTGATGAAATTGCATGTAGTGCTAAAGACCAAAAATGCTAGCGTTCTTGATGATGAAGTTTTGCGTATCGAAAACAAATTAAGAAACATTACAGAAAAGTGGGAAGATCGTTTTATAGACAATTTATACAATACTTTTAGCACTGTTGAGGATATATTCATCCGTTATTGCAAGGCATTTCCAATAAGCTATCAAGAGAGTTTCGAACCTCATGACGCATATTACGATATGAAAAAATTGGAGATAGTGAGGAAGAAAGGAGTTAGCGAGGTCGATTTAAGACTTACTCGTGATAATCTTAATTATCAATTAAAGGTTTATACTCCAAACAATGGAGGCCTTGAATTATCGAAGATATTAAGGATCACTAAGAATTTGGGAGCTAAAATTCTATCTCATAATGGCTATTACATAGAAATTAACGGTGGAATATGGATACACCATTTTGTGTTGTCAAGAGTCGATGAATTAATAGACAACATTACTCTAAAAGAGCAATTTGAAATAACACTTGCGAAAGTGTTTAGCAAGGAAATTAAAAATGACTATTTCAATAGTTTGATCATTATTGCTGGGCTCAAGTGGAAAGAAGTGCTTCTGGTTAGAGCGTTAAGTGCTTACCTAAAGCAGACGTCATTTAACTACAATCCAGAATATATCCAAAAGGTAGTCTCAGAGCATCCAAAAATAGTAAAGTATTTGATACAACTATTTCATGCAAGATTTGATCCTAACATAGACATTGATAGAGCAGAAACTACGGACATTGTCAGAGAAAAAATTGAGGAACTTCTAAAAGAGATCAGCAATGTTTCACATGATTACGTTTTGCGCTCGATATTTAACTTGATAATGGCTATTTTAAGGACCAGTTATTATCAAGACGATAAACCATATTTATCTACAAAATTTGACTCAAGTAAAATAAATGGTTTACCTGATCCTCGTCCGTATCGTGAATTGTATATTTATTCAAACCTTTTTGAGGGAATACATCTAAGAGGAGGGAAATTAGCCCGTGGTGGCTTAAGGTGGTCGGATAGGACGGAAGATTTTCGCACTGAAGTTTTGGGGCTCATGAAAGCTCAGATGACAAAAAATGCGGTTATTGTCCCTGTTGGTGCAAAGGGTGGGTTTGTAATAAAGCAAGCTTATAAAGATAAGAATATTTTAAGAGAGAAAAGTGTTGAGTGCTATAAGAGTTTTATCAGAGGAATGCTTGATATTACTGATAACGTGGTTGATGGTAAAATAATTCCACCAGAGAATGTGATTAGGTATGATGAAGATGATCCATATCTCGTGGTTGCTGCTGATAAAGGAACTGCTTCATTTTCTGATTATGCCAACCAGATAGCCTCTGAATATAACTTTTGGCTTGGCGATGCATTTGCATCTGGTGGATCAGTAGGTTACGACCATAAGAAAATGGGTATTACAGCAAGAGGTGCATGGATTGCAGCACAGAGGCATTTTTGGAAAATGAATAAGGATATTTACCAGGATGCAACTGTTATTGGAATTGGGGATATGGCTGGCGATCTATTTGGAAACGGTATGCTGCTTTCAAAAAATATACATTTAATCGGCGCATTTAACCATATGCATATTTTTATTGATCCAAATCCTGATGCAGAAAAGAGTTTCACAGAACGTAAACGTCTCTTTAAGTTACCATTTTCAACCTGGATGGATTATAACAAAGATTTGATCTCTCAGGGTGGCGGGGTATTTGAGCGTAGCAGCAAGCAAGTAAATCTTTCTCAAGAAATGAAAAAATGCTTTGACATAACGGAAGATACGTTATCTCCAAGTGATTTGATTAGATATCTACTCAAAGCAGAAGTGGACTTCATATGGAACGGAGGAATCGGCACGTTTGTTAAGGCAAAGAGTGAAAGTCATAGCATGGTCGGTGACAAAGCAAACGATGAATTAAGAGTAAACGGTAAGGATATTAGAGCTTCTATGTTTATAGAGGGTGGAAATCTTGGTTGTACACAGCTTGGGAGAATAGAATATGCTGAAAGAGGTGGATATATCAATGCAGATTTTGTTGATAATTCAGCCGGAGTGATATGTTCGGACCTTGAAGTTAACATTAAGATTGCATTTGTTTCAGCTATGAAAGCAGGGGGTATTTCTTTAGAAAAAAGGAATGAAATACTGGCAAGTATGGTGGATGAAGTTGCATCCAAGGTGCTTGAGAACCACAACAGAATTGAAACAAAAGCATTACTTCTTGAGTGTTTGCAAGCTAAAGAGAGATTGGAGCAGGACCACAGGTTACTGCTCAGTTTAGAAAAATCTGGGCTGTTAAACCGAAGCGTAGAATTTCTTCCAGCTGACGAAGAGGTAGCAAGGATGTTAACCAGTGCAGAAGGTTTCAGTTCTCCTCAGCTTTCTATTCTAATATCTTATGCTAGAACAGCAATAAAAAATAAAATTATACATTCCGATCTGCCTGAAAAAGATCTTATATCTAATGACTACTTGCTAGGTTATTTTCCTAAAAAGATGTTAACAGAGTTTAAGGATTTCATATTAAAACACCAACTTCGTAGAGAAATTATCTCCACTTGCATTGCAAATGATGTTGTAAATAGGATGGGCTGTATATTTATTAATAATTTAGTTGAGAATACTGGAATTAAGGTACACGAAGCAGTTAACATATATATCGTTGTTAACCACCTATATGATTTAAATAACCTGTGGCAGAAAATTGATGAATTGGATGGAAAAATTGATATTAACTCATACTTGCAAATAGTGAGAAATGTGCAGAAATTTATTGGCAGAGTATCGTTTTGGTTAGTAAAAAATCTTAGCTTTGTAGAATTGGATGATGTTACAAAATTTAAAGATGCAATTGAAACTTTAGGCCATGATGTTTTAGATGAACACCTGTTAAAGGTCTATAATCATGGATACACTTCTTTAGTGGAACTTAATATAGATAAAGATCTAGCAAAAAAAATTGCTGACCTGTGCGTTCTTACTTATGCACTGGATATTATATCTGTTGCTGAACAGACATCTTTGTCCATTCTTGATGCTGGTAAAATATACTTTGAGTTAAAGTCGCTGTTAAGATTCGATCTGATTAGGACAATTGCCATCAAGATGAAAAGCCGCTCTTCTTATTGGGATCGCAGCTTAGTTAATGATTTATTGGACGATTTAAGCAATTACCATCACAAGCTAGCTGTTAAAGTCATAAAAGCTACTGATAACCCTGAAGATAAGGTTCAAACCTGGGCTTGTAATGATAAGGACTACATAGAACGTTATAATAGTTTTTTAGATGAGATGGTTGCTTCTAAACTTGATTTAAGCAAATTAATATTTATAATCAGAAGGATTAAAGTACTTGCTTCATAGGAAAATGTTCAATATAGGTCTTTCAGAAATTTTAGTTGTAGCTTTAGTGAGCATAATTGTTCTTGATAAAAATAAGGTACCTGTATTTATTGATTTTATTAAGACTATATATAGGTATTTTACAATTGTAAGGTTAAAAGCCAGAAGGTTATTGAAGGATGCCGGAATTGAAGACTTATATAAAGAGTGTAATACTGAGAAAGTAAATTACATAGTTGGTAAAAATGGTAAGCTTTATCCTACTTACGATATAGATAATACATCTAAAGATAATGACAGCGAAGATTCTGGTAGTAGATGATGTACTATCTAATGTCAAGCTTTTAGAAGCTCGACTAAAAGCAGAGTACTATACGGTTATCGTAGCTCATGATGGTGAAGAAGCTATAGATTTAGTAGCAAAGCAGCAGCCTGATATTATATTACTTGATATCATGATGCCAAAGATGAATGGCTTTGAAGTTTGTAAGGAGCTAAAGAGTGATCCCTTGACAACCCATATTCCAATAATTATGGTAACTGCGCTGCATGATACTCATGATAGAGTGCAAGGTATTAATGCTGGCGCGGATGATTTTCTGACTAAACCAATAAACGAAACTGCTTTATCTTCACGAATTAAGTCTCTCACACGCTTAAAGATGATTATCGATGAATTGCGTTTGAGAGGAGAAACTAACGCTGAGATTGGTGGAGTCGCAGGAAACAGTATTATGGATTATTCCAATCAGATTTTTGATGCTAACGTACTTGTTATAGATGAGGATGTTCATCAAGCAGAGCAGATATATAATATATTAAAGCAACGCTTTAGGTCAATTAAAATACTGAGTGATCCAATGGAAGCATTGAAGGTTGGTATTGAGAATGGTTACGACCTGATCATTTCTGATATGCAATTTTCAAAAACTGACGGCTTGCGTTTGTGTTCTGAGTTTCGTAGTAAGGTGGAAACACGTTATACACCAATTCTGATTCTTTCTGAGGATTATGATAAAAACAATTTAGTAAAAGCACTTGATGTAGGTGCTAATGATTATTTAACAGTACCTTTGGATGAGGGTGAGCTAATAGCAAGGGTTAATTCGCAAGTAAAACGCAAAAGATATCAAGATGCCTTGAGAATGAATTTATTTAATAATGCGGAAATGTCTATAAAGGACCCATTAACTAACTGTTATAATAGAAGATATTTTGATGCACACTTAAGAAACATTGTTAAGGACTCTGTGGAAAAGGATAGAAGGTTGTCTCTTATGATACTTGATATAGACTATTTTAAGATAGTGAATGACAGTTTTGGGCATAGTGCTGGAGATGAACTTTTAAAGCAAATACAGAAAAGAATTTCTGAAAATATCAGAGTGACAGATTTACTAGCTAGGTTTGGTGGTGAGGAGTTTGTTGTTGTAATGCCAGATACCAATGTATCAGATGCGTATACTATTGCGGAGAGAATACGAAAAATTATTGCTAAAAAACCTTTTATACTTGCGGATAAAAATACAACCCACGATGTAACTGTGAGCATTGGAATTGCAGAAATGCAAGAATCTGACCTTGACAATATTAAAGAATTTATAGTACGTGCCGACAAATATTTATATAAAGCAAAAAACAGTGGTAGAAATAGAGTGGTTACTGGCTATAGCTAAAGTGGCTTAAGTTTGCCGACAACCGTCATTCCGCTACTAGTTAGCGGAATCTATGCTGAGATACCGCGAATGAATCGCGGTATGACGGTTCGCGGCAGCATGACGATAAGGTTTATACCTTGTCATTCCAGTGCTTGACACTGGAATCCAGTTTTCCATATAATCTCATCGAAAACGTTGTAACCACTTTCCATGCTAGTTTGCTTGTTCACAAGCAAACTTTTCTGGATCCCAGTGTCTGGGCACTGGGATGACATCATAGGGGCGCTGGGATGACACCCTGACAACCGTCGTCCCGCTGCTTGTTAGCTGGATCTATGCTAAGAGATACCGTGAATAAATCACGGTATGACGGTTCGCGGTGGCATGACGATAAGTTCGTCATCCCGCTACTTGTTAGCTGGATCTATGCTAAGAGATACCGCGAATGAATCGCGGTATGACGTAGGACTGCTAAGATTAAAGCGACAACATGAGGTTTCTCAGCTCTGGAAATTTCACGTTTAACTGCAAAAATAGATACTTATTTAAAAAATATCCTGTGACTTTCAGTCCTAACTGAAATTCTTGGAATGAGTAGCTGTTTTGTAGGTTATTATTGTATACATCATGTAACATTTGTGGAAAAGGTAGGAGTTTATCTGCATAATAATCTCCTACTTTTTTTGACACTGCTCTACCAGTTTTTGGAGAAATAAATTGTAAATTTTCCTTAACACCTGTTACAGCGCATTTGGATAAGTCTAACTTGAATCCCAATTGCGTAAGAAGCAGAAGCTCTAAGTTAAGATAATGGCTTTGCCAAGACTGATTGTTGTGTTTAATTACATCGATGAAATATCGAAAATTGTCATACAGCATGGCACAGGGTTCACTTTCTGGAAGCACTTTTTCTAAAATAGAGGAGAAAGAAACAATAGTAATGCTTTTTAACCTATCTTGAAAGAAATGATGGAATGGAGATTCGATTAATTCGCACTTAAAAAAACCTAGATTTTCAGGTAACTTAGCACTCCATTCTGCATGTAATAGATTACTTATCTGAAACTTATAATTGCTATTGTTTGTTAGCTTAGTTAATCCCCTGCGCTTTCCATGATTTTTTGTAAACAGAGAAAGAATTAAGTTTTTATCGCCGTATTTTTTAGCAGCTATAATGATGCCTTCATCTTTCCATCTCATTTAGAGTGTATTGACCGTATGATATATAGGATAGTGCACCTAGAGCGTGTAATCCATAAAAATCACTTACTCCGTTACTGTTTGCTTCCAAAGTTTCAAGGCTATGAGAGAGTAAGTTATTGGCTGCCACTCTTCTTCCTGAGCCTGATGCATTTCATACTGAGCTTTTGGTTTGCTAAATAATTGTTTGAATGATTTTAGTAACATTACTTTTCCTCGTCTGAAATTTTGGATAATTCAGCTTCTAATTCTTCTATCGTCGGTAAAGCTGTTTTTATGTTCTCTGGTAGATTTTCAGTTATTCGATATTCTGCTAGCCCTATTGGCTTGTTCATGTCTCGGAGTGTATATTTAGCAAGTACATCGTCTTTAGATTTACATAAGATTAACCCTATAGAAGGTTGATCTGTCGAGTGCTTCAGTAAATCATCAACTGCAGAAAGATAAAAATTCATTTTACCAGCATATTCCGGCTTAAAATCCTTATCTTTTAGTTCAATCACTACGAAGCAACGTAACTTTAAATGATAGAATAATAAATCAACATAAAAGTCTTTATTACCAACATCTAAATGAAATTGTCTACCAACAAATGCAAATCCTTCACCGAGTTCTAACAGAAATTTTTCCATATGCCCTACGAGTCCTTTTTCTACTTCTCTTTCATGAGCATCCTTACCTATACTTAAAAAATCAAAAATATACGGATCTTTTAATGTGTAATGTGCTAGATCGGATTGTGGAGATGGTAATTTTTCTTTAAAATTAGTTATTGCTTTTCCTTGACGTTTATGTAGTCCAAGTTCTATCTGCATCACCATAATGTTACGTGACCAGCCATGTTCAATAGCTTTTTTTACATAAAATAATCTTATTTCATGACTTTCTATTTTTTCCAAAAGAGTGATATTGTGATACCAAGTTAATTGTGCAAGAGGCTCCTGCACAAATTCAACATCAGGATATTCTTCGGCAAACTTACGCATATACTTCAGATTTCTCATGCTAAAGCCTTTCATTTCTGGAAATGTACTTCTCAAATCCTTACTTAATTGATCAATTACCTTAGCTCCCCAGGTATGTTCTTTTTGGCGTTTTAGGATCTCTGTACCAATATGGTGGTAAAGCAAAATAAGCTTACTATTTACTGCAAGTGCTGCTTTATAACGGTTTGTTGCAATATGATCCTTCAATTGCTCTAAAAATTCTGTATATTCTTTTGCTATAATTTTTGTCATACGGTTCCTTTTAATCCATTATACAATTCCTTTGTCTGTCGAGAAGACAATCTTCCGCTTGCCTTCAGCTTTGAAGGGATTCCTTATTGACTTCAAACTCGTCCATCAACTAAAATATATTGACTTTACGTGCAATATTAGCTTTAAACCAGTAAAACAAGCTGCTTAACATATGCGTTTTTTCTATTCGAATTATATTCTTTTTTTGTCTTTATGTTGTTTTTTGCTTTTTTCGTTATCTTCAACAAAAGCCCAAACGAATGATACGTTAGCTGTTCCTATACCACAAAGGAAAAAAGAAATAGTTGAGCACACTGTTGCAGCACAACCGAGGCAAATTATCGAAATGCAAGAAGAAGTCATTATTAACGAGGGTAAAGAATTCATTCCAATTCCAAAAAGAAAAAAAAGTGTAGAGAAAAAACTAAGAAGGGATGTTAGAGGGGCAAAAAATGAAATAGGAAACGAAAAAAGCGTTGAGAGCAAAAAGGATGAATTAGTTGTAACAGAAATTATTAACTCTATAAGAGACAAGCTCACAAAATGCTGGAGCATTCCTGAAAGCATAGCTTACAAAGAAAATTTTAATATAAAAATTAACTTATTGTTATCCAGTCAAGGCGAGATAATTATGGCGGATGTAGCAGACAGTGATTCCTATCGAAATAATCCACTTTTCAGGTCGATAGCAGATAATGCAATGCGTGCAGTATATAAATGTAGCCCATTGACCGGCTTGCCTACTCAGCACCACCACATTTGGCGTGAAGTAACACTAGATTTTATTCTATAGCTAAAGTAATTCTATAATTTAATAAGCCCACTGTATCCGTTCAGAATAGCAGCAAGGTAGTATAACCATAGAGTAAAAGTGAGTTTACAACAAATGGTGTCATCCCAGTGCTTGACACTGGGATGGCTTTGTTGCATCGCTACTTATGAAAGGCTAACTATAGTTAGGATTATAAGC
>NODE_6_length_28154_cov_105.634685
CGTACTAAAATTTCAGATATTATAGCCTTTTACTTGTTTCCGGACAACCTCTTAGCATTTCTGTTTATTAAAATTATACAATAAAGCTGCACTTTATATAATACTTCTCAAATCATTTCTACTAAATATTTATGAATATGGTTAAACAGTAGATAGAGGAAAACTTGTCTAGTATTGATCTTTTTTATAGTAAAGTTATCTCATAAAATATTAAATTGGGAGTTTTATGGATCACAGATTAAGAGCTTATTTGCTTGGAGTTACCTGGTTTATACTCAGTTTACTTAGTAGTGTAGCTAATGATACTATATCAAAATATCTAAGTTTACATCTCCAAAGTTTTGAAGTAATCTTTTTCCGCTTTTTATTTAGCACTATTACCCTTGTACCTTTTATGCTTTACTATGGAAGAGAAGCTTTTAAAACAAGTCAAATATCTATTCAGATAACTAGAGGAGTATTGTTATTTGTTGGAATAACCTTGTGGACCTATGGGTTAGCTATTTTTCCCATAGTAACTGCAACAATTATAAGTTTTTCTATACCATTATTTGTTATACTTCTTGCAATCCCTTTACTAAATGAAAATATAATTTGGCAAAGATGGTCAGTAACTGTTATTGGCTTTGTTGGTATTGCTATTACTACCAAAGCTTATAGTGAAGACTTTAATCCTAAAATTCTTATTTTTATTGTATCTACATTAATCTTTGCTATATTAGACATACTTAATAAGAAACTCGCAATAAAAGAGTCCGTAATAAGTATGTTATTTTATTCAGCTCTAACAACAACTATTTTTTCCACTGTGCCTTTGCTGTTTTATTGGCATTTGCCTTCCTTGTTAGAATTAGTATTACTACTGATTTTGGGAATTAATTCAAATCTAATTCTGTTCTTCACATTAAAAGCTTTTACTCTTGCAGATGCTACTGCACTTGCACCATATAGATACATAGAGCTAATAATTTCTGCAATAGTAACATATGTTATGTTTAATGAGTTGCCTGATAAAAGTGCTTTGTATGGTATTTTAATATTAATACCATCGACTTTGTTTATAGTTTATTCAGAAAGTAAAGTAATTAAGAAAAATAATGTATGCAACGCTAGAGTAAAAATTTATGACTCTAATTGTTAATGATGTTCTTTTTAAATGTTTAAGCAGTTGAGCTACATTAGGATATTTTTAAGGTGATGACAAGATGTATATAACCATTATAGGAATAGGGTATGTAGGTTTAGTATCTTGTGCAATGTTATCAGAGCAGGGTCATAACGTTGATTGCATTGACATAAATACTAAGAAGATTGAGTTATTGAAATTAGGAAAAATTCCTATATATGAGCCTGGATTAGCAGACTATTTAGAGAATAATATAAAGTTACAAAGGATAAGATTCTTCGATTCGTATTCTCAAATAAATCCCAACACAGAAGTAGTGTTTGTAACTGTAGATACTCCATCAGACTCCCTAGGAAATGCAAATTTACAGAATGTATATAATGCAGTAAGTGAAGTTTCTGAGAGAGTTAATCAAGATTGCTTAATAGTGATAAAGTCAACTGTTCCTCCTGGTACTGCAGAAAATATATATAATTATTTATCTAATAAGGGCTATAACTTTGATTTGGGGGTTAATCCAGAGTTTCTCAAGCAAGGCTCTGCAGTATCAGATTTTTTATACCCAGATAGGATAATAATAGGAGTAAAAACTAAGCTAGCTAGAGCAAAACTAGAAGTTATATATAGATCATTTATAGATAAGAATATTCCGTTAATAGTCACTGATACAGTTACTGCTGAAATGATTAAATATGCTTCTAATGCTTTTCTAGCAACAAAGGTTGCTTTTATCAATGAGATGGCAGGTTTATGTGGGCTATTAGGAGCAGACATTGACCTTTTAGCTAACAGTATGGGAATGGACCATAGAATAGGTAAGGAATTTCTCAAAGCTGGTCCAGGATTTGGAGGATCATGTTTTCCTAAAGATTTGTCAGCTTTAATAAGGCTTGCTGAAGATCACAATGTCAAGCTACAAATTTTAAATTCAGTTAAGGAATCTAACTATAATCATATAACAAACATTGCTAAAAAGGTAGAATATGTATTAAATGGAGTCCAAAATAAAAAAATAGCAATATGGGGGCTAACTTTTAAGTCTGGTACTGATGATGTAAGAAATAGCCCAGCTATAGATATTGCACAATTGTTAGTGAATAACAAGGCTAAAATTACTGCATATGACCCAATGGGGATGGATAATGCTAGGCAAGTTCTAAAGGATATAGAATACGCGGACAATGCTATAGGGGCTGCAAGGGACGCGGAAGCCTTGTTATTGTTAACGGAGTGGAAAGAATTTAAAAATCAAGATTTTGCAAGTTTAAAGAGTATTATGGCTGCACCTAATGTTTTTGATTTCCGTAATTTATTAGATAGCGAGCTATTACTAAGATATGGTTACCATGTTTATTCCTTGGGTAAAAAATCTATCTACAAAGTTTAACTGTTGAGAAATTTTTTTTACACCGCTTTACTTAGTTTTTTTAGATCTTTGCTTGATAGTATGGAAAAGCAAACGAGTGCAACAACAGAGCAAATGGAAAAAAATGAAAACATAATACTGTTACCACAGTGCTTAACAAGTACTCCTAAGAGCACGCATGAAAATATTGAACTTGCAATATACCCAAATAATCCTGTTAAGCTTACAATTGCACATACATTATTTTGTGGAGCAATTTCTACAGCTATAACACCTGTCAGTACTTGCACTCCAAATATAAAGAATCCTGATAAGATTGCACAAAGGTTCATAAGAATTATGTTTTGACCAAAGTTCATTGCAATAAAAGTGAGTGCTATACCCAACATATAAAGTGATGCCAGCAAGCTTCTATTTTGAAAGAAGTACATATCACTAATTCTTCCTGTTATTAAAGTTCCAAGGATTCCACCTAAATCATATACGCCTGTTATTAGTGAGGATTGTACAAGAGAAATTTGTAATTTATTCTTTAAAATTATAGGAAACCAAAAGAAGATTCCCATTTTTATAATATAAGCACAAAAAGTAGCACAACATAGAAACCATATGGAACTTGTTACCTTGATACCTATTTGAGATTTCTGCACCTTATAATAGGTAGTAAAGTTGGCACTTTCTTTGTAATATGCCTTTAATATTATATAAATTCCAAAAAGTAAGCATAAGAAACCAGAGTACAAAAATGCACTTTTTGCATTATATATTTTAATTATACTTGGTAATACAATTAAAGTAATACAAGAACCAAGTTGCTGAGATGCGCTCATAACTCCCCATGATGATGCAATTGAAGAGATGCTAGAGTTTGTAACCATAAACTTGGTAATAGCTGGCCAACCTAACCCTTGTGTCCAAGCTAATAATATTAATGTTAACAGTAATAAAGTTAGATTATTATATGATAAAGTTATACCAATGGTTAATAATCCAGTTGCAATATTGCATAGCCCAAACATAAATAATGGATTATTTTTGGAGTCCATGATTATTCCATTAACAAATTTTGATACTCCATAAAAAAAAGAAAAGCAGGCAAAAAAATAGCTTAATTTTACATGGTCAGTATCTATTAACAGTGGTAGAGCAATTGGTATACTTTGTCTTGATAAATAAAGCAGCATATATCCACAGAAGAATAGTAAATATTGAAAGAAGACAAAGTTCACACCTATTCCCAAATAGCTCTATGCAGATGCTAGCATAATACTATATTGGTATAATATTGTTTGACAAGAAGTTTGCAAACAATTAGTGCAGAAAATTACTTAGTATCTTTCTTATAGCAGATACAGTAGTATTAATATCTTCATAGCTTATATCTCTATGTGTTATAGCTCTGATTTTACCTTTGATGTTAGCCATTCTAATTCCATAATTTGTCATTAGTACGTTTATTAATTCTTGAGTAGATATACAATTAGTACGTAATGAAAAATACGCTATATTAGTTTTATACAGGTCGATATCAATTATAACTTGATCTATGGAGTCTAGGCCTTCTATAAGGTGCTGCATTTTTTTATGATCTTCTTCTAAAGAATTTACATTATTACGTAGAGCATATAAACATGCAGCTGAAATAATGCCAGCTTGGTGCATACCTCCGCCAATTTGAAACTTATAGTACCAAGCTTTTTCAATAAAATCTTCACTTCCAAGCAATATTGCACCCATTGGAGCACCTAATCCTTTACTAAAATCAATGAATACCGAATCAAAATAACTTGCATACTCCTTTGGAGATATTTTAGTATGAGCACAAGCGTTGAACAGTCTTGCTCCATCTAAATGAGTGAATACGTCATTCTCTTTGCAGAGACTTGAGATCTCTTGAATATATTCTAAAGGCCACACAGCTCCACCACCAAAATTTGTCGTTTGTTCGATAGAAACAAGCCCAACTCTCGGAATATTTCTTAAACTAGGACGAGTAATAAACTCAACAATTTGTTCTCCAGTAAATATTCCTCTTGTACCTTTGATGGGCAAAGGAGTAGCATGTGCCTGGGCTGCGATCAAGCCAGATTGTACTATGAGTGGATGTGAAGTTTCATCAAGCAGCAAGTAATCACCAGGTCTTTGAATGTGTACTTTATAAGCAATTACATTGGACATCGTTCCTGAAATCAAAAAGATTCCTGCAGGTTTACCTAATATTTTACATGCGGTTGCCACTAATTCGTTCACAGTTGGATCTTCACATGCAGCTTCGTTTCCAACTTTTGCTTTAGCCATCGCTTCCCTCATTTTAGCTGAAGGGTCAGTGTTTGAATCGCTAAAGAAATCTATTTTTACTCTCATATTAAATTTAACACAACCTCCTTTATAATTTCAGCAGCTTTCATGATGTCTGTTTCCTTTGTGCCAAGATGGGTAACTGCTCTTATATGAGACTCGAGCCAAGGAAAAAGCAATAAACCATAAGCTTGGCACTTACTCAAGAAAACCTCATTAGTTACATTTAGTGCTTTTATACTAAAGCTTACTATATTAGTTTCTGGATAAGGTAGTACCAGTTTTATGTGTGGAATTTCCTTAATCTTGTCTGCAAACAGTTTGGCGAGTTTATTGTCTTCTTTAAGCCTAGAAATATTGTTCTGTAGTACATACTTTGCTGCATTAGCACAATACCCTATCTGATGATAACCACTACCTAGCCAAACCTGTAGCTTTTTAGCCCTTTCAATTATCTCTCTTTTACCCATAAGCATTGAACCAAAAGGAGCTCCAAGTCCTTTGGTAAAAGAAAAGCTCATTGTATCCACATATTTAGCATAATCTGCTAAAGCAATATTTGTTTCGACATGAGCATTAAATATTCTTGCACCGTCTAAATGAAGATTTACATTGTGAGCTTTTAAAAAGTGATATAACTCGACTTGTTTTTCAAAAGGATAAATTTTACCATTAAACCCGTTTATACTATTTTCTATAGAAACAAGACTCACCTGAGCAAAAATTTTGTACCTTGGCTTAGAATTAATAGCATATTCTACTGCAGCAACATCTAAGATTCCGCTATTATTTCTAATACAATTAAATACGATATTATTTACTTTTGCATTGCCTGCGCTATCGAAAAAATTAACGTGATAATTATAATGAGTTATTAGTTCATCACCAGGACTTGTTTGACTGGCAATGGCTAATCTATTTGCAAGCATACCGCTGGTTGCAAATAATGCTTCTTCTACTTTGAATAATTGTTTGCAATATTCTGATAAGTCATTACAGCTTTTGTCTTCACCATAAGCAAAATCTCCAACAGTTGCATTACTTATTGCATGTATAACGTTGGAGCTCTGCAGAGTTGTAGTGTCACTTCTCAGATCAATAATTTTTTCCATCTTATTTTTTGCCATTCAAACAACCAATTTGAGCATTCCAAAGTTCCTTGTAAAGACCTTGCTTAGAAACTAATTCAGCGTGTTTACCATCTTGGACAATTTTTCCTTTGTTAAATACTAGAATTCGGTCCATATGTAAAAGTGTAGAAATACGGTGTGCTATAGTAATGGTGGTTTTATTTTCCATCAACTTAAATAAACTCATTTGAATTGTTTTCTCTGTTATAGAATCTAACTGACTAGTTGGCTCATCGAAAAATAATATCGGAGCGTTTTTTAGAAATGCTCTCGCTATGATTATTCTTTGTCTTTCCCCTCCAGATAGCTTTATGCCTTTTTCTCCGACTACAGTTTCATATTGATCGGGTAGAGTCATAATGAAATCGTGAATACCAGCCAGCTTTGCAGCTCTTATTATTTCTTCGATAGTAGATTGAAGTTTACCATATATAATATTTGCTAAAATAGTATCATGAAACAACAATGGTTCTTGAGGTATTACAGATATTTGTTGCCTCAAAGAACTCTGTGTAACTTCCGATACTACTTGATTATCAATCTGTATATTACCTTTTTTAACATCAAATAGCCTTATGATTAAGTTTATAAAAGTAGATTTACCACCTCCAGAATAACCAACTAGACCTACCTTTTCGCAAGGATTAATGGTAACTGAAAAATCTTGAAATAATGACTTCTGACCCTCATAAGAAAAAGAAACATTATTAAACGTTATTCTTCCACTTAATAAATTTAATTTTTTAGCATTTTCCTTATCTTGAATTTCTGGTACGGTAGTCAAGATTGGCAATGCATCTGAAACTTTGCCGAAATGAGTAGAAAATTGGGTAAGATTCCTAGTTAGATGGTTAAGAAACTCTATAATCGATATATTAATTCCAAGTACAAGAGCAATATCTCCTATTGCAATCTTGTTCAATTGATAATCATGAATTAAAAAATACAAGTTTACTGCTTGGAGTATATCAAATGAATAGCCATATATAAACCAAAGCCAAAAGTATGCCCATTGTAATTTTCTTTCTGCAATAGTTTTTTTCTTGCATACTTGAAAAAATTTATGCCTCTCATGCGCTTGCCGAGAAAATAACCTTACTGATATAACATTTAAAATACTGTCGGCTATACCCGCTATTACTTGTGAACTTTGTTTAGAATGATCATCGGCTAATCCGGTAAGCACCCGAAAACTGAAAACCGAAATCAAAATAAAAATGTTCACCCAAATGAATGTAGCTATTGCAAACTTTATATTTACTAGTGATAAAGTATAAATAGCCAAGATTAATGCTATACTATAACTAAAGAAACAGTCTATAAGCATTCTTATTAGCTCTATCACACTATCCATTAAGTTACTGACCTTATATACTAAACTTCCGGATAGGTTGTTTTGATAATAGGAATGGTCTTGCTGAAGCAGCCTGTAAAAAGACATATCAGCTATTTTTTGACGCATTGAGGTAAACATTCGAATGTCAACAAAATAGCCATAGAATCTAAAAGCAGTAGTAATAAGTAATGCCATACAAACATAAGCGCTTACAGGTAATAAAAGATTTTCAATTACATTACCTTCTTGATATTTTACAGCTGTATCTAAGATATTTTTTACTAAATACTTTCTAAAAGATAAATCAACAGCCACTACTAGGGCAACCAGGAACATTACAAGCACATTAAGCTTAAACTTGGATAAGATATTCAAAATGAACACCAATATATACTTGAAACTACCAACTCTACTTTTGTTCATTTATAATGCTAGCTCCACCACATTGACTTTTTTATTGAGAAATACAAGCAGTGAAAACCATAAATTTTTGTATATTTTTCCTGAAATGTCTCCAGCATCATGTAGTGCTGACGCTTGATTCAGAATAAGTAGCTTATATAAATCTCGCTTAGCTTCAGCAGTGTTGACCTCAGAAATATTTGTAGTTGTGTCTGTAATAAAGGCTAACCAGCTCTTAATAAGTTCTTCCATATTTTTTGTTTTTATACTTTCCTGGCGACGAAATAATGATAAGTATTCTCTCAGTATAAATTCTGTTAATGCACCACAGTTTAATATACCAAAAACTGAAGGCTGAGGTTTTGGCACACAAGGAAGACTTTTATCTTTTACAACCCATCTCGTAACATAAGCAAACCTATCTTTAGCATCTATATTCTTATCACTACCATGCCATAACCGTGAATCAAAAACTATCGCATCTCCTGCTGAAATAGGTAGTGACTTAATTTTATAATTTTCCCGGTTATCCGAGTATTGATCCAAAAAGTATGGATGCCAAAAATCAACTAGAGGCTGTATTTTCCAGTTGTGACTATCTTCTATAACTTGTAGTGCACCTGAAGTTTTATTGACATTATTCAAAGCTAGCCAAACAGAAAAATGATAAGGGTCATTAAAGCTATAAGAGATGTCCTGATGGAAGGGAACTGCATCTATTAAATCAGCAGTTTTACATATAACATTTGATTTTTTCTGCAGTATCTGGCATTGAAGTGACTTTTCAAGATAATTTTTAATAATTTTATCTAATACTTGAGATACAATTCTAGTTACCTGAGATGATGTACCCCATCTTCCAGTGCAGTTTAAATAGTCAGAAGTTGAAACACCTAATTCTTGAGATAACTTTGATATCTTGCTTATTATATCATTTAAAGACTGAGTTATTAACTCTAAAGGAACTAGATTTTTGATAATAAAAAAACCATTTTTTTGTAATGCTTTCATATATTAACACCTAATGTCAATAACTGATAAATAATCTGTTAAAGGTACAATACTAAAAATTTTAAGCCCTTTTACTTGTTTTAGTATTCTTTTCCAATCGCTCAATGTCCTTAGTTTACCCCCTGTTTCAACCATTACATTAATATCTACAGAACCTCCCACTGGGGAGTAGTAATCTAGGATAGTTTCTATCACTAAAACGCGTGGTATTCCTTTATTTTTTACCAATTTTAAATAAGACAATACCTTATTATCATCATAATGCTGCAGAAAGCGGCAAAAGACACCTAATTCATAATTTGTAGCTGATAATTCTTCTTGAGTTATGAGTTTAATTTTTAAATCTTCTACTGCCTGCCTAGGCACTTTATGTTCGTTGTAATAATATAAGCCTATAGAACCTTTATTGTGTATATCAGAATAAGCAAGAAATAAAGAGTGTACGCCAAATAGCAATATATTTTTAGCACCATCTATATTAACCCTAGAATTAAACTCTTTAGTGTCAAACCTGGAATATCCTAGCAATGCTTGGTAAAACGCTATTTTCCTGTCTTCTGATGTTTCTTTCTCCTTAAAAGATTCAAATGAAGATATTGACTCCTGCCTTAATATATCGGCAATTTTTAACCAATTCTTTTCAGCGGCAACCCTTGCCCACATTGCTGCTGCTTTAGGCAAAAATGGTATTTCCTTAAAACACTTACCTTTTGATGATAGTTGCCATAAGTCCTTGTTCTTATCGTAATCAATAAACCCTATTTCCCACAACGCCCTTAACAGCCTTTCTAGATTTGGAACGATAATATTTAACTTTTGAGATAAAACTGGCATAGTTGCAGGTAAGATATTTAACAAATCAAGTTCAATAGCAACATTTGCGAGGTAAGTTTTCCAAAAGGCTGAAAGTTCTGCAGAAATCTTATGCACTTGAGATTCTTTATCTAAATCAAAAATACTAAACTTTACGTTTCCGGTAATATCGATCTGTCCTAATACACCTTCAAAAGTTTCAACTTTTGCCATGCCATTATAGAATGCTTCTACCATTTTAAATCTTTGCCGGTAAACAGGATTGCCATTAATATCTATATGAAACCAGCCATGCTTATCTTCTGCAATAGCAAATCCTTTATGAAAAACATTAAGCTTTTTATACCATTTATTATGTACTAACTTTCCATGATTATTAATATGTGTAGCTTTACCATCTTTATGGACTACAGCGATACCATCCTTAAAATCCCCAACATAATTGTATTCTTGCTCATAAACTCTATTGCCGTTCAAATCAATATGAAAAAACTTATCATGCTTTCTAATCACACAAATATCTTCTTGGTAATTTCCAATCCATTGATACGAATGTTTGTATACTCTACATCCAGATGGATCAATATGGTAATACCCTGTGTCATCTTCTACGGCTGCTCTATTGCAGTAAAATCCAAAAGTTTTTAAAAATCTGTCGCGATAAATTGCTTCTCCCATTGCATCGATGTGATAAGCGCCTGTCTCATCATAAACTGGTGCAAGGCCAGGCTCGTGAAATTTATCAACTCTAATAAATCTATTTTTGTACAAAGGATTTTCTGACAATTGGTGAAACCTTTCACAGGGGGAAACCCTAATAGATTTAAGGTACTCACTATCTTTCATTAATTGACTAATGGTTTTCTCATGTTGCATGTTTTGCATAATTCATAGTTTAAATAATTCTTTTGTAAGTTTAGGTACTCGCTACTTTGCCATATTTCCTCCAGTTTAACTTCATTAACATTGCCAAAATCTCCTAATGTTTTGCGTAGTTCATCTGGAGCACAGCAGGGACTAAACTTGCCTTCATTGTTTATCCATGCTTCTTTACCTAAAAATGGGCACTGACCACCTGGAGCCAAATCCTTGATACCCTCTTGAGAAAGGATCGTAAAATTTTCTAATTTTATCTTTTTACCATTTGGCAATAGCATATTATCCCTAAGTTCATATAACCTTCCCACCTCCGTATTCCATCTACTAATTGCTAATTCATCTCTCCTCATAGATAGATCCTTAATTTCCTTAAAATGTGCCCAAAGATGATGTCCTTTAACTCTATCTATGCCATTTTTTATAGCCATCTCAACTATGTCGTAAAGTTCATGTAAATTACTTTCTAAAAATGTTAATTGTAAAGTAACGGTACACCTTTCACCTGTATCGCTAAAGTATTTATCTCTAACTTCAAGGAAAGTTTTTAAATTTTCTGTCACTACTTCCCATTTTGAACCTTTCATGATTCTTTCATGAGTTTCTTTAGTTGCCCCATTCCAGGAAATCTTAACATCAGATAAAATTGGTACCAATAGTTCAGCCCATTTTCTAGCTCCTTTAATAGGAAAAGAACCATTGGTCGTGAGGTTAAGCTTCAGGCCGAACTCATGGCACAAATTGATTATTTCATCAAAGCTTTTATACATTAAAGGCTCACCCATAGTAGAAGGAATGATTTCCCTTAAAGGTGTTCCATCTGCTTCCTTAATTACCTTCCTGATAGTTTCTATTGACATTATCTTGGGTTTTATCCCTTTAGCTTTCTTCTCCTCTTTAACTTTACTATATGGTGAAAAGCATTCACACATTACACAAGCAAAGTTGCAGTAATCTGGATTAGTATCAAAAGTAATTCTCCAAGGACCAGGTTTTGTAGCCACTGATTTGCCTTTATTTTCAATAACATTACGGTAAATTTTGTTAAGTTTCTCAGTATGCTCACTTATAGAAGGTACATTACCATTTTTAGTATAAAGATAGCCTCTTTGGGTCAGTTCACTGTATAATTCCTGGTCTGTAGATAGGACTTGCATTTTTTCTGACAAACTATTTGTATCTCTATGCTTAAATAATAGTCCGTTTATTCCATCTCTTACATATTCTGCCATGCCACCATAATCAGCCGTTATTACTGGTACACTCAGTTGCTGTGCTTCATGTATTACTAATGGTGAATTTTCACCCCAAATTGAAGGAACAACTATCGCATCAACTTTATTAAATACATCAGTAACTATATTTTTATTGTTATAACTTCCCATCCATTCTATCCTTTCTTTAACAGCATGTGGAAACTGATCGGCAATCGCTTTTAAAGTTTTAGTTTCTTCCCTTGCCGCTCCCCAAATTCTAAGTTTTGCTTTAGATGATAAGCGAGAAAAAGCCTTCAATAATAGGTCAACACCTTTCTCGGGAGTATGAGTACCTATATAACCGAAAATAAACCCTTTTTCTTGCACCCTATTTCTATTCTTAAGACGATTTAGATCAAAACCATAATCAAGATAAGAAATTTTGTTTATCGGAACATTAAAGTCTTGAGTAAATTTATCCATTAAGAATTTTGACGGAGCAATGAAGTAATCTATATAGTCCACTACTTTCTTTGTTTGCTTCATTCTAGTTGCAACCCATTGTTCCCAATAATTTAAGTCTGAATTCAAGAATTCTTCATCTCCTGTAAAATGCCCCTTGTAACATTGGGTTGCACATTTTTGATCCTTCTGTCCATCACAAAGCCGTAACAAATCTTCAGAATTACGTTGAATAAATCTTCCTCTTGGACACATTAACCAAAAATCATGTAGCGTAAAAATTGTAGGTATATTTTCTTTAAAAGCAACTTCTGGTAAAGTAATTGATAGATGATTAAGATGACCAAAATGTATAAGATCTGGCTGAAAGTTATCTATTATTCTTTTAAATTTTATATTTACTTCTTCATTGATAAATTTGTAACGATATTTAGTTGTAGGTATATTAATTAAATTCAGTAAGATCCGGGAATCACTACAGTCCAGAGCTATAGTATAATGGAAATCAGGTAAGAAGCTGTTTTCATGCCTAGTAAATATTTGTACCTCATTATTATTGGCTAGTTCATGGGCAAGAGTTTGGCTGTAAACCTCCGAACCAGCGCTATAATAAGGAGGGTAACCATGAATAACTTTTAATATTTTCATATATTACCATATCTATATTGTTAGGATATTCTTGTGTATTGTTTTGTAGACTTTTTATAAATTTACCTAATCCTACTTTTAATGAATGCTTTGGAGACCAACCAAGTAGCTCTTTAGCTCTAGTAAAATCACCATGGAACTTAGTTACGTCAAAATTTCTTGGAGGATAAAAATCAATTCTAGAATCACTTTCCGTGACTTTTAATATTGTTTTTGCTAAGTTTTCTAAAGTACATGGGCTATTAGTAGTAAGATGAATAGCAGGAAGAGAAGATTTCTCGTTTTGTAAATATTTAACAGTTAAGTATATACCCTCTATAACATCATCCAAATAGGTAAAATCAAAAACACATTCTTTACCTTCTATCCTAATTGGATCGCCTTTCAATGCATTGATACAGAGTGCAGGAATTACTCTACTACTATGATCTAGTAAACCACCATATACATTTGAGAGGCGTAATATTGCTACATTAAAGTTAGAACCTTTTAAATTTATTACTTGTTCTTCAATAAATGCTTTACCTTTGGCGTAATTATTTATTGGGTTGATACTAGCAGACTCTGCAACTGGTAGTTCCTTTTGTTCTCCATATACTTCTCTACTGCTTGCATATATAAACCATGGTTTATTCGGAAGCGACTTGCAGAATTCTAAGAATTGGATTGTACCATCGACATTAACTTTTTGGCACAATTCAGGATAAAGCTCACCATGTATAACTCTAGAAATTGCAGCCAGATGAATAACCCCCGTACACTTAGCGAGTAGCGGCATTATATCTTCTGAAAAAAAACTGAGTGGGTTGTCGCGAAACCTAATATCGCAGCTTATTACTTCATAACCCTGCTTTTCTAACTTTTCTACTAAAGCCGATCCTATCAAACCTGCAGCACCTGTTATTAATATTCCCATGTGTCCCCCTCACTACAACCAGGAAAATCTTTCACACCTATCATCTTACAAGTAAGACTTAAAAAGCATTATAAAACTAGTATAAAACAAATGTCAACTTAAATTAAGGATCAATGAATAAAAAAATATAGTTATGAAAGAAGGGTTGGTTGTCTTCTTCTATTTGCCTGAAAATAACGTTCTGCTTTGACCAAATCCTCTTTGTTATTTACCCCCATTGCTTCCTTTTCGTCAGCGACTACATAACCTGCACGTAAGTTATTGCTTGCTGCAATGGGTATTATATCATTAAGACAACATTCGTTGGTCGAATCATTAAATTTTACTTCTTTTATTAGGGTATAAAGATCTTTAGCGTATGAAACCATTATTCCAGAGTTTGCAAGAAGAATTTCATCTTCACTTTTCAAGACTTTTTGAACATTGTCATTATCATCAATTACTAATCTTCCATATTGCTTATCTTGACTATTAAATCCAAGAAGAACTAAATTTTTATTATTACACTTTAAACAATCAGTCATTCTCATAACTGTATCACTAGATATAAACGGGGTGTCTCCGTACTGTATTAAAACTATGTCTTGGTCAGATAACCGCTCCAGGCTTTCTAGGGCAATTTTAACTGCAGTGCCAGTACCTGTAATATTTTCTTGAATTATCAATTTTATATTATATTTATCAATTATATCTTTTAAGGTACTAAATCTTTCTAACTCCTTTAGAAAAGGCTTGTTAATGACAATTGATAGACTTTTTAAACTCAGCGGTTTTGCATTGTGAATTATATGCTCTAAAAGAGTAAAATTTCCTACTAGGTGTAGTGTTTTTGAGTACTGTGAATTCATTCTACTGCTTTTTCCTGCTGCTAATATTATCAACGTGTTATCCATACATAACTCAAGAACTTACTAGGAGGTAAGTTAAGTGATAATTAATGAGTTGTAAAGTCTACTATAGTTTCCTAAATGATCCAGAAAAAATAATTAACATGCTTGAAATATATAAATCCTCTATGACGCTAATATAGATTAGCCGATAAAGTAAGCTTCCCAGAACTACTCATTTATATTGACCCATCAGTACTTATACAAAAGCTAGTTGATCGAGAAAATAGGCAAATCCTTATCAACGGCCTACTACTTTTCCTAACTTATGCTTCCTTGTTATATTGTTGAGTATACTTTTTAAATAGTTTTTTTCTGTTTTCTATCAACCAATAGAAGTTTCTTTTAGCCCATAAGGATATTTATATAGGAACTGATATTTTCTATGCTGGCAAGAGTCTTGACGCCGTAAAAAAAACTACTCAATAATTGGGTAACTTCTGATGACATTTTCACTGTACATTTATCGCACAACATTAGTGCTACAATCACAGGTGTAAAGGTATTAAACAACCTTTAAAAAGTTTCACTTTTCCCTTAATCAATTTTTCCTTTGATATAAGTGTTTATTGCTTTTGCCCTCTCTGTTGTTATAATTAACATTTTGTAGTAGTTCAAGATGAGTTTTGCATATTCAGAGAAAATCGTCCATAGAATCAGCATCTAGCTTATCTAGGTTAAAATATATAGTTTTACAAGATGACTATTTATGGAAGAACATGGTGGGGTAAGAAGTGGCTCCAGTCTTTTGACGGAATAGATTATGATAACCGTCTTCCACGTGGCAGAACTTGTGCTAATACTGGTCGAGCTTTTGGTATTAAAATTAATGGTCACATAGTTACAGCTAAAGTTCATAGCTCAGGATCTTACCCATATCGTGGTTCAAAACCTCAACCATATAAAGTCAAAATTATACTCAATGAATTAAGCTCATCAGAACAACAGACCATTCGTCAAATTATTGAAACTTCACCAGCTATATTAGCTAAATTGATAAATAGACAATTATCAGCCAGCTTGTTTGATAAGCTTAATGATCTTGGGATTAAATTATTTCCTTCAAATTGGCAGGAGATGAATGCAAGTTGTAGTTGTCCTGATTGGGCTATGCCTTGTAAACACATTGCTGCTGTAATTTATCTTATTGCTGCAGAAATTGATAAAAACCCCTTCATGATTTTTAATATTCATAATTGTAATTTGTCAGCACTTATCGATGATTTTGGGAATGGAAAATTAGAAAATGCTCAAAACATTTTAAAGATAGATGATATATTTAAGGCATGTTCTAAAATTAGAATACATAACCAAGCAATTTTAAATGATATTGATTTATCAACTATTCCTAACCTTTTTGATTGTATCAGTAGTATTTTAACAGATAATCCACTTTTTTTTGAAAAAAACTTTCATAATATCTTACAGATAGCTTATAAGCATTGGCAAAAGTATCCTGCAGGAAGATTAGTGTACTATCCAGCTTCTAAGAAGGAACTATCAGAAGAGGAGCTATTTATTAAAAGATGGGGAAATATTGAGAATTGGCAAACATTTCAACTATTCATTGATGATCAGCATTACCTTACTCAAGTGAGCAATGGTACAACTAATTTATTTAGGCTCAGTGGAAATGTATTGAGGGATGTAGCACGATTTTTAAATGATATTCCTAGTTCGTTACTCCACAAACTTAACCCTGAACTTCGCTTCATGCATATGATTTCACAGTTTGCACATATGCTAATGGAAAAGTCAGCGCTAATACCACAAGTATTACAAAACAAAAGAGGAGAAGTAATAATTAGGTGGATTCCGGCGTTGTTTAATGAGTCAGTTAAGGAAATTCATAGCAAGATATCATCTATTTGTCCGCCTCTATTGATTAAATATCAAGAAATCGTTATGGAACCAGAGGAACAAGTAAATGTTGCTATCTCTCTCATCCTTTTAGGGTATATAGAAGATAACTTTCCTGCATCACTGGATAAGCATAGAGATAAATCCATCTTTGAATTATTCTTTACTGGAAGATCATACAAGTTTACTGAGTTTAGCAACAAGGAAATACCGCAAGCAATTAATCTCTGGCTTTCACGTCTTTATTTAGCAGATAAACCTTACAAACTCTATTTAATGATAAAAGATCACCATGAAAAATTTGAACTTGAGGTACAGTTATCACTGGATGATGAGAAGTCATTCATCAAGCTGGAAAAAGCACTCTCTAATCAAAACGTAAAGCTTAGTATTTTATCTGATCTTGCACTTTTGTCTGAATATATACCTGAACTAGAAAAGTCGATTGACGATAATAGCACATTATCATTTAATTTAGATAATTTTGCACCATTATTTTTGCATATCTTGCCTGTACTAAGAGCAATAGGCATCAAAGTTATTTTGCCGAAATCTTTACAAAAAATCTTAAAACCACAATTAAGTCTTAATTTGTCTACTAAAGATAAAATAAAAGAAGATCGCGAAAGCTTTTTAACGCTGGAAAATTTATTGAAATTTGATTGGAAAGTAGCAATAGGAGATAGAAAACTAAGCGTTACAGAATTTAAAAAATTGCTAAAAGATTCCCGAGGGCTTGTGCGAATAGTCGATCAGTACGTCCTTTTGGATGACAAAGAGGTAGAAGCTTTATTAAAAAAACTTGATAAATTGCCTGATTATTTAAGTCAAGCAGAGCTTATGCAAGCTGCTCTAACAGGAGAAGTAAATGAAACTAAAGTAGCATTTGACCAGCAGCTTACAAGCTTATTTAATAAACTTAATACTTACACACCTGTTACTACACCAAATAATCTAATAGCACAACTACGCCCATATCAAGAACGTGGATTTAGTTGGCTTGTACAGAACATAGAAAACGGGTTTGGTAGCATAATTGCTGATGATATGGGTCTTGGTAAAACATTACAGGTTATAGCAGCTATTCTGTGTTGCAAAAATACAGGGTTTTTGGATCGGGACAGAGTCTTGGTAGTAGCTCCCACAAGCATATTAAGTAATTGGCAACGAGAGATGGAACGTTTTGCACCAGAATTAAAGCTTTTCGTCTATCACGGACAAAATCGAGAATTGGCAAGTGATTATGATGTAGCTCTAACATCCTATGGTCTTGCACGTCGTGATAAAAAAGAACTTAATAAAATTCGCTGGTTTTTGCTCGTGATTGATGAAGCACAAAATATAAAAAATCCTAATACCGAACAAACCAAGGCAATTAAAACTATTGCAGCAAAACATAAGATAGCTATGAGTGGTACGCCTGTTGAGAATAGGTTGCTTGAGTATTGGAGCATTTTTGACTTTATCAACAAATCTTATCTTGGTACTCCTAAGCAGTTTAAAAGCAGCTTTGCAACACCGATTGAAAAAGCAAGAGATAAAACTTGTCTAGAAAGGTTTATGAAAATCACTAGCCCTTTTATGTTACGTAGGCTTAAGAGTGATAAAAGCATTATTCAGGATTTACCAGATAAAATTGAGAACAATCGTTATTGTTCCCTCACTTCAGAGCAAACAGCGCTTTATCAAAAGGTTGTTGATACAACTATGGAGAAGATAGAAAAAAGTGAAGGGATTGAACGTAAGGGACTAATCTTTAAACTTATCAATGCTTTAAAGCAAATTTGTAACCATCCATCACAGTTTGGCAAGAAAAAGCGTGCGAGTATTGAACAATCCGGTAAAATGCAGATGCTTGAGGAAATATTGATTAGTATTGGTGAAGTTGCAGAAAAATCATTGATATTTACTCAATACACTGAAATGGGTGAGATTATAGCTAGGCTACTTGAAGAAAGGTTTGAATCAGAAGTGCCATTTTTACATGGAGGACTTTCTAGAAAAGCACGTGATACAATGATTAATGACTTTCAAAACTTATTCCAGTCCAACATTCTTATAGTGTCTTTAAAAGCTGGTGGAACAGGGCTTAATTTAACAGCGGCAAACCATGTAATACATTACGATTTATGGTGGAATCCAGCAGTGGAAGCACAAGCAACAGATCGGGCCTATCGTATCGGGCAAGAACGTAATGTCATGGTGTACAGGCTACTTTCAACAGGTACATTTGAAGAGCGTATTGATGAGATGATTCAAAGCAAGAAGGAATTAGCAAACCTAACTATAAGTAGTGGCGAGAGTTGGATTACAGAATTTAACAACGATCAATTAAGAGATTTAGTTAATATAAAAAATGCACTATAATATAGCTGAGTTATTTAATGTAAAGAACCAGCTAACTACCGCTAATAGTTCAAAATAGAGACAAAGATTTATATTTCGTACTTTATGTCTCATTGGTAGGCAAAAAGCCTGTAATTACGTTTTAAAGTGATTCCACTTTAAACTGTACCCTTTAGCACCTGTAATGCCCTTTAAAATTTGAATAAAAAGCATCTTTAATAATTCTATTCATGAACCAAAAAGTAATTGCCGTTTTCAGAAACTTTTCATTTTTACAGATGGCTTGAAAAGATTATCATTAATAGGTAGGCCAAACTCCTCCAAAGAAAAAAGTTTTTAATTTTTTCAGAAAAAGTCATAAGAAACCCGGTATATATAGTAGAGGGTTTTCTATCAAAGACACCATTATGAATTATATAGCAGAAAGAAAACATTAGTTTTTTTAATTTATTTTAAATATATCAACAGAATAAAAACTAAGTGGTTGACATGGTGAGTAAAATGTAGTAGAATTATAATAGAGTATTTTTCCTTAAAAGAAAGAAGATACTAAAACCTCACTTTTCACCTGAACTGACTTCCTTTACTTGTTAATATATTTTTCAAGCTTTGCCAAGAGAACCCCCACCGTAGTTTTTACTTACATAATGAAAGAGTAAGACCCCAATCAAAACAGCCTTACTCAAAAACCTTTCAAACGCTTAATCTTAAAAGGAGTTTCAACTTATGGTACAAGATTTTTTAACTGATGTCAAACAAAAAAATACTTTAAATGATGAATATTATGATTTTAATAATACTGTAGAACCATTAGAGCAATTTGATGTAGAAGAAATAAAAAGACAACTATTATTAAACATAAGATCATGCCTTTCTTATTTATTCCCAAGGGGAACTTTTCATGGAGATGAATTCCGAATAGGTGATGTGCATGGTAACAAAGGACAAAGCCTCAGAGTAGCATTAACTGGTGGAAAAGCCGGACTCTGGCAGGATTTTGCAACTGGGCAGAAAGGTGATGTTCTTGATATTTGGGCAGGTGCACAGGGAAAAGATACAAAGAGAGACTTTTGTGAAGTGATGGCCTCTATAAGTGAATGTCTTGGATATAACAAGAAATGCGCAAAGGCTGACGAAGACTTCGAGAAATTTATTACCCACAGTTGGAATTATTATGATGAAAATGGTCAGGTCATTGTAAAAATTTATCGTTCTGATCCTCCTAAAGGAAAAAAGCAATATAAGCCTTTTGATGTTAAACAATCTCGGTATGGTGCGCCAAAAGTAAGACCTCTCTATAACATACCAAGTATTTTAAAGTCTGATAAAGTTGTTCTGGTTGAAGGGGAAAAATGTGCAGAAGCGCTGATAGAACAAGGTATCACAGCAACAACAGCAATGTCTGGAGCAAACGCACCAATTGATAAAACAGACTGGTCACCACTTAAAGGTAAGCATATTATCATTTGGCCAGATAATGATGAAGCAGGTAATAAATACGCAAAAAATGCTGAAAAAAAGCTTTTAGAGATCGGAGTTGCATCACTTGCTGTGCTTGAAATTCCTCGAGGTAAGCCTGAGAAATGGGATGCTGCTGATTGTGTAGAGGAAGGTATAGATGTCAAAGAGTTTTTAGCTTCAACTCCGTTGCTTACTATTGATACTCCAGCTACTGATACTTCAAATATGAAAAGTTTAGAAAGATCCACAAAACAGCCACTTAACATTTTAGATTGGAGTGCAGAGCGCTTTGTAGGTCCGGTACCAGAGCAAAAGTTTCTTGTTGAAGGTCTATTTCCTTTAGGTGTTACTTCAATAATAGCAGCAATGGGAGATACAGGCAAAGGTATGCTTCTTCTTGACCTAGCGCTTAAGGTTGCAAGTGATAAGGATCAGATGTGTGGCTTTGGTTCACTTGTTACTGAACATGGATCAGTAGTGATTTTTTCAGCAGAAGATGATGCAAGTGAGATACACCGCCGCTTAGAACGACTCGACCCTAAGTGTGAAAGGTTGAAACATAAAGATAAATTATTTATTGTACCACTGCCAAACGTCAGAGGATCACTTACAATACTCAGAAATGTTCGTGGTAAAATCGTCGAAGTTTCTCCTGAATTCGAATCCGTAATGAAACAGCTCGAGGAAATTAAAGATCTGAAATTGATAGTATTTGATCCACTTGCTTCATTTATCCATGCAGATATAAATGCTGATCCTGCTGTAGGGGATTATCTAATGTGCTTATTATCTGATTTAGCATGTAGTACTGGAGCTTCGATAATTACTGCTCATCACATGAGAAAGCCAAAAGGAGAAAAACCAATATTAACTGCTGAACAAGCACGCGATGCAATTAGAGGTACCTCTGCTCTTGTTAATGGTGTTAGATGCTCATACGCTTTTTGGCCAATAGAAAATACAGCTAGGCTAGAAATCTTTAAGGCAGTAGGAGAAACACCAAGACAGAATGCTTTGTTTCATGGGGCAGTTGTGAAGGCCAATGGTTTAGCTGATCGCACTGTAAGAACTTACCTAAGAAATCAGGAAACAGGGCTACTAGAAGATATAACAATACAACTAACAGTTAAAAATGCTAGTGAAAAAGACCTTAAAATATGTCTTACTGATGCAATTACACGATCTGCTGTTGCAGGACACCCATTTACTCACACAGGAAGCACAGGAGTATATAAACAACGGCATAGGCTACCTGAGATTTTCCACAGTATGGGAAGAGATCGACTAGAGCGTATAGTTCAGGAACTTTTACAAGCAAAGCAGTTAGTTAAAGGAATGTCTACAGGTGCAAAAGAGGATAAGTGGCTTGACATTCCAACTGGACCATTTGCTTGTGGTATAGGAAAGTTCACTCTTGGAGCTGAAGATTTTAGCTATAGGCAAAATTTAATGTTAGGATAAGTCTTTCTTTATGGGTGGCTCTTTAAATATTTTAGAGTTGCCCTATTTTCTCTATTCAATCTACCATCTACTCAATCTAACTTCGGAGCCACAACCCTATTATAAGTTATGATTTCAATTAAAAAGGGATAAGACATCAAATGGTTGAATTATATTCCTGATTCCTTGGTTACTAAATAAGTAATGAGAAACTAGGAAGCTAAAGATCGCTTGAATCCTAACCTTTTGCCCTCTATTCCTAAAAGTGTTCCTAGTTATTATGTGTCTGAAGTCAGCCAGTATAGCGGATTCTGCGTTCCTAAAACCCTTATATATTATATATATATAATAGTAATAAATAATAATAGATAATATAAAATAATAGTAAAATACAAATAAAGTACAATAACTTAAACAGCAAAAAGAAAGAAGTCCAGAAAGGCTGCCACAAAATATTATTAAGATATTTACATTTAATGAAAAATACAATTAGTGCGTTTTTAAAAGGCTCTTACTCTCATCTTTTTTTTATGCTGATAAAACTCAAATAAACGTTGGTCTGCTAATGCGGTTTTAAAACGATTCTACGACTTCAGGGTACAATTATACCACCAAGACCTAAGTTGCTCATGTAAGGTAGCTTAAAAATCGATTATGAGGCATTTCTAAATTATTTTTTATCTCAAATTTTTATTTATTACAAAAAACCCTAAAGCTAGTCTATCATGTTTTTTTGTTGGTTGCAAAGAAAATTTTTCAAAAAAGATTGAACAACTTGTGGTGAGTATAAGGGGTTAATGGAGACTATATGAGAATACAACAACTTTTATTGCAAACCTCTGAGCAATTGATTGCAAAACTCTCAGTGATGAAACAATCTTTATCAGCAAATTGTAGATGAAGCTAAAGGAAAAAAGTTTGAAGTTACTGCCATAGAAGAAGAGACAGAAGCTCGTAAAATTTGATTGCTGCTTAAAATGGAGACAAAGAGCAAAGTTTATTTACGTCTCCAACAGAAAAGCTTCTTTTGTAGTAGTCAAAAAAAGCAGAGATATAGGGCTTTCTGAAGGGAGGGGGTCTGGTAGAGACTCATGACCTTGAAACCAGCGATTTGGTCTCATAACCATAGTCTCCCCAAAAGAACCGTGCTTGCGGATTTCCCGCACACGGCTCCACAATACAGCGTTCACACTAGTGCTCCTGTGTATAAAGAAACATATACCTTTGGTTTTGGTAATGGATTTACTTTTAAATAGTGTATAAATTGTTCCCAATCCATACTTTTCTTTTGACTACGTCGGTTTATCCACTTAAATGCTAACTTTGTTACCGGTCGATAGAATTGAATCAAACACCGATAATTTCCGCTAACTCCGAAGTAGCTATAGTGTCCTGTTAGTTTGGCTTTAAGTTTCTGCCACCAATCTTTGAGACAGATACGACTTCGTACCATCTTCAACCATTCTTTGATTTCTTTAATCTTTCTGGCTAGGCTTATTTTTGAAGTTTTCTGCTTCATCATAAGTTTACCATTACGACTTTTTCCACAATAATGTGTAAATCCTAGAAAGTTGAAGCTAGCCGTCCTACGTTTCTCTCTTTCTGCTTGATACCATTCTTTCTTACCAAACTTTACTATTTTTGTTTTATTTTCAGCTATTTCCAACCCAAATTTACTTAGTCTTTGTTTCAGTAATTCTAGAAATTCTTTTGCGTCTTCTTCCCTCTCGCAGCCAACTACAAAATCGTCGCAAAACCTTATTAGCTGTAAATATCCTCTGGCTTTTGGCTTAAATTTCTTTTCAAACCATAAGTCCAGCACATAGTGTAAGTATATATTAGCTAATACAGGGCTTACTATACCACCTTGTGGTGTGCCTTGATCGGTTGCTTTATAACATCCAACTTCGACTATTCCTGCCTTTAGAAATCGTTTTATTAACCACAATAAATTTGGGTCAGCTATTCGTTCCCTTAGACAATTCATTAGCCATTTATGTTGAACATTATCAAAGAACTTCTTGATATCCACTTCTGCAATATAGTTAATTGGTTTGTGCATAACTGCTTTATCTAGAGCGTTTATCGCCTGATGACAATTTCTTCCTGGTCGAAATCCATACGAGCTGTCCATAAAGTTTGCTTCATAAATATTTTCTAATATCTTCTTTAGCATTACCTGTACCAACTTATCTTCCGTTGATGGTATTCCGAGACCGCGCTTCTCTTTGCTCCCGGCTTTGGGTATGTATACCCTTTTCACTGGTAGCGGTTGATATTGTTTTCTCTTCATACTATCCACTAGTGTTTTAAGTTTCTCTTCTAGATTTTCTCCATAAGCTTCCACTGTCACACGATCTATACCACAAGCCTTGTTGCGTTTTAGTTCCTTATAACACTCTGCAAGATTCTCTTCATTAATCAAATGAACTAATGATGTAAATTTTACTCGCTTATCTTGCTTAGCCCTTACTGCTATCTGGTTTAGTTTTCCTTGCATACTCCTCTAATCTCTGTTGTATTGGTATAGCAATCCCTATACCAGTCACTATATTGCTAACCGCTTCCCCTTGTATGTGGCTTTCCCACACTCCGAGTACTATCAGTTAGTCCGACTTCCTTTGCATCTTCCTCCAGTCCTCGCCTTTATTGACTTGTTCCAGAGTACCCTTACAGGAATACAAAGGATCTCCCAAGTTCACGTAAGGTCCATCTCAACACATGACGCGGCCTTCGATCCCGATGAGGTGAGTAATATCTTGCCTTAGCGTTATTACCCATGTTGCCTTCCACCAAATGTAAAGTGTCAGCCCCCATGACGCGTGAATTACGGGACTCAATACCTTCACTTTCGTTGCACCCTATGTTGTCCATTCCATTAGCTTTACTACGCTCGTTACCTTACGCAGCATAATGGTTTGTTCCAGGTTGCCGGCTAAGCTTTACCCGTGTTGGATTTTCACCAACTGTTCCTTACGCACTTCTTGGCGCACACACTTCTTGCACCCACCTTTTTCAATTAATTCACTTGAGTCTTGAATTGGCTGTTCTTGTTTATCTGTTGTGTTTAAATTCATACTGTAACTCCTATATTGATTGATAAATTCAGAATATATCATAATTCCATCGGCAAGCCCTACTTCTGTTGCATTTTCTCCAAAATATAGCCCTGCCTCTGTTGATCGAATCTTTTCAATTGAAAGACCTCTGTTCCTTGCTATTAGCTGCACAAACATTTCATATAGTCGGTCTACTTCTTTTTGTAAGCTTTCCAGACTTTCAGACGTCATTGGCTCATGCGGATTTAAATCATTCTTTCGACTACCAGCAAAGATTGTGGTGTACTTAATACCTTGCTTTTCATCAAACCTACTTTGATCTATATGACTTGCTATTACTCCTATACTACCAACACCAGAAGTTCTGCTCACAAATACCTTTTCGCTACTCGAAGCAATTGCATACGCAGCAGAATACGCATCGTCATTTGCTATCGCTATTATCCTCTTTTTTCCTCTTGCACTATAGATAAAATCAGCTAAGTCAAATACACCGTTTACCTCTCCTCCTGGACTATCTATATCAAGCAGAATAGTTTCTATATCTTTGTTTGATAATGCTTCTTCTATTTCTTCTTGAATTTTCTCATATGATGTCATTCCCAGAAAATCGTCAAAAGCTCCTGGTTTTTTGGTCAAAATTCCATGTATTGCTATTACTGCTGTTTTTTCTATATTCTGATTTACTGCATGTTTTATATTTTTAAAGATAGGTTGTTTTCCTTTATATAGTGACAACAAGTCAAAGCTTTTTTGCTCTATCATCATCGGCCTACATAGCCAATTGGTTTGTAAAATTTCCATAAAGTAAACGAGATTTATTTTTTTTGTGTCCTGACATCAGAATCAAAGAAAAGGTTGAGAGAATCAGCACGCTTTTGATCTTCTGCTATTTCTTGATCAATTTCTTCTACATCGTAACCCATTTCTGACACTACTTCTGACCTACTCTTAAATCCATTTCTTACTGCCATTTGCTGTGCTTGCTGGTCTTTCAGTGGATCTACCCAATCAAATCCCTGTGGTATCCATTTTACATCTTTAAATATTTGATTATCTGTTGTAGAAAGCTCTCCAGATAAAGTGGCAAGTTCTAGCCATCTACTCCATACTGGTCTGCAAAATTGGAATACTATAATGTTATGTTGCAGCATAGCGCATCTACGACGAAACTCTATTAATCCTGCTCTGATTGATGAATAATTAACTCCTGTTAAATCTCCTGTTAGCTGTTCATATGTTATCCCTGTACCAATCGCTATTGCCCTCAGTTGCTGTCTCATAAATGCTTCATAACTTCCCCCAACATCAGACGGCTCTGAAAATTTTATGTCTTCTCCTGGGTCTAAAAGCTGCATTGTTCCAGGTTCCAGTCCAGATAGTGCTACTCCTTGCTCATTACTTTCACCTTCTCCTAAAATATTTGCTTCTGGATCAAGTCTCGTAATAAACCCTGCAAACATCGCTGCTGTCTTTTTTCTCACTAATTCTGCATCATCGTATTGATCAAGCTCATAAAGCTTTAGCAGTATATTAGAAAGCCATGGCTCTCCTCTAATTTGCCCAGGTCTTAAAGGTTTGTAGATATGTAAAACATCATTTGCCGGTACTCTCACTGATTCTCCAAACGTACTTTCACCAGGGTGTTCTTTAAATAGGTAGTATGCTTCTCTTTGCCCAAGCCTGTTAAACTCAATCCCGTTTCTTATTACATTACCATTTCCTAAAGTTTGATTTGTTTTATTATCTAAATGTTCAGACTCAAGTACTTGCAGTTGTAATGGTACAGAAAATCTATCTTCCAGCTTTCTCGTTCTTAAACGTACAAAACATTCTCCTCCCTCTATCATACTTCTGCATACTAGAGCTTGTAATCCATAAAAATCACTCACTCCGCTACTGTCTGCTTCATCTGTCCATTTCAGCCATAATTCTTGCACCTTCTTTCGAAATTCTCCATCCCTTGCTTTTGATTGCGGTTTTATTCCTGTTCCAATAGAGTTACTTACTATTGTATCAATGATATTTGCTGCATATGGGTTTTTTCTCACCATATCACGTGATCTACTACGTAAAGTTTCAAGGCTTTGAGACAGCAAATTGTTTATACTTCCTAACTCTGGTTGAAAGTGAAAAAATCTTCTTCCTGAGCCTGCTGCATCCCATGCTGAGCTTTTTATCTTTGGTTTGTTAAATAATTGCTTGAAGGTTTTTAGCAGCATTTATAAAATTCCTTTACTCGTTGAAAAAACAATTTTCCTCTTTGGCCTCATGCCTGCAACTTTTAACTCAGCCTTAATTCGTTGTCTTAAATTCAATAAATCCTTTATTTGAACTTCCCCGTACCGCACAACATGGTCACCATATGCAATTGATACCACTCGTTCTCCGCTTTGCAGTTTTTGAATTGCTTTCTCAACTTGAGTTAAATATTCTTCACTGTACATTTTGACTACTAAGCCATTTACTCTGTCTTAATTTTTTGGGCTTTTTGCTTTCCATTTTTCCACTCAAACTATTCCATTTACTCTCTGGCCATCTATCTATTCCCAGTGCTATCGATGCTGCTCTTGCGTAAATTCGGCAATCTAGTACTTCATTTCTTTCTCTTACCTTTTGCCACTCTTGTTTGGTATAACCTTTTACTACTTTGCTGACTAATTGCTCTGCCGTTAGCTGCTTAAAATATTCAGGTGCATACTCGGGAAAATGACAATATCCTGGCGGTGTTTCTTCACCATCTTTTAAAATATTAAGTAATTGAAAAAGCTCTGACTTTAATATTGATACTCCTACTGGCCAGAGCTTTATTCCTCTTTTTAGCTTTTGACCACCAACTGTTATATCTACTCTACTTGGGCTGCTAAGTGGTACTAGTGCTTTATTTACACCTTTGACTGCCATTACTCTTCCAGAGCCTTGATGACCTCTTACCCAATTATACACTTCCTGCGTTGCATACCCGGCATCAACTGCCATCATACTTATCATATATTCAAGACCATTTTTACCGATAAAATGATGATTGAGGAGCTCCGAAAGCTTTTTCCATACTTCTCCACTTCCTGTATCTCCTTCAAATACTTGGTAGTCTATTGACCAATTTTCACGGCTTTTTCCCCATGCTACAACTTCTACTTCTAAGCGGTCTTTTTGAACATCTACTCCTGCTGTCAAAACTACTTCGCCTTTTGGTACTGTGCCAATCTGAAAAAATTCTCTCCTGTTAAATAATTGCTTCCAGTCTGGTACTTCTCCTTTATCTACCCAGGTTTCTCCAAGCGTTGTGTTGATCCAAACTTTCAGTAATTGTTCACTTTCCTTTGCATGCAGAAAATCCTCTACTGCTTGTTGCCAACTATACCAGCCAACTGGACTATAAAGACTTGAAAGATGAAATCCTTTTTTCTCACCTTTTACTCCATTAGTAGGTCTCCATTCTCCACGTTCAAGCATCTCTGTCTTCTGATGATTTTCTATTTTGCCGCTACATTCAGTGCAGACATAATGTGCTGTTCTTG
>NODE_7_length_25606_cov_81.373175
GAGAGGGGTTGTTGGAAAAGTACTTAACAAGTAACTCGCTGGCTGCCCACTCTACTTCATGCACAGTTCTGCGAGAGACTGGTGGGGAAGTTCCGCCGGTCTACTCTCCATTAGACAAGATTTCCAGCGTTATGAACCACATAGTCCAAATAAGCTCTAAAAATCAGCTAGCATAGCGAGATGCTGTGCGGACGGAATGGGATTCGAACCCATGGTACGCTCATCACGTACGTCAGTTTTCAAGACTGGTGCCTTAAACCGCTCGGCCATCCGTCCATTTCTTTTCTATCACAACATTTGATTTTAAGCAATCTATAAAAGCTTTACTTGCCCACGCAAAAGTTGCTAAACACACTACTCAATATTTCCTCAACATCAATAATTCCAATCACCGCACCAAGTTCAAATGCAGCAAGCCTCAAATCTTCAGATATCAACTCAATTGGATTATCGATATTAAAACGTTGTAAATGTTCCAGTGCTTTCTTCATGTGATTCCTATGTCTTTGCCGAGTGATTACAGGAGTGTCTCTATCATGCCCAAATTTTTCCTCTGCCTTCTCTTTTATGAGAGAGATCAATTTGTTTGTACCTATTTCCTTTAGAATAGAAATGGGTAAAAGATCTATGCCATTAATTTTTATATTGTGATTATTGATAACATCGTCAGCTTTGCTCAATACATAAATGGTGTCATTTTGGTCTGATGTCATGCAAGTAGCTGACACTGGAATCCAGCTATGAACATTGTTTTCAGCACATGTTTCTAGAATCCATTGTCTATTGCATAATTTGCAAGTATTTTTATATCTGGATCCCAGTGTCAAGCACTGGGATGACACCGTTTGTTGATTACAATATTTGCATAGTTGTGTGTCAACGACAGATGGTATATTGCCTGTGGCTTGATAATTGACATCGTGTCGTTGTTCAAAAGGAAATAGCTCTATTCTTAAATCAGCTTCAAAAGACCTCTTTTTCGCTCGACTTATACCTTCTAATTCTATTGGATCTGAACTTTCACGAATTCCAGCAGTATCAGAGAGAATGATTGGGTATCCGCCAATGTCAATATGAGCTTCAAGTATATCTCTTGTTGTGCCTGCATATTCAGAAACAATAGCAATATCACGCTTGGCTAAGAAATTAAACAGAGTTGATTTACCGACATTTGGTTCACCAGTTATTACAATATGTAAACCCTCACGCAACCTTTCGCCCCGTCTATTATCATTTAAATGCTCTTGTATCAACTGCACGAGAGATTGCACTTCATTATTAATTTTTTCCAATTCACTTTTTTCTGCCCAAATGTCCTCTGGAAAGTCTATATATGCTTCGATTTTGGATTGTATCGTTATTAATCTTTGCCTCCAATTGCTGTATAGTCTCTCCAATTCTCCTGATATCTGCTTAATCGCTTGTTTAGCTTGCATTTTCGTCTCAGCATCAATTAAGTCTGCAATCCCTTCTATTTGCGTTAAGTCAAATTTACCATTTAGAAAAGCCCTAAGTGAGAATTCTCCAGGCTTGGCCATAACGAAAACTTTTGATAATTCCTCCAAGATGATTTTTATAACTGCCTTGCTTCCATGCACTTGTAACTCTATAACGTCCTCGCCAGTGAAACTGTTTGGAGCAGGGAAATAGATGATTATTCCATTATCTATCAATTGACTGGAATCATCATATAGATCAACTAAAGTAGCAAATCTTGGTTTAATTTCTTTCTTAATATGAAAATGATTTAAAGCTTTAAGCGCGTAGTTGCCTGAAATTCTGATTACTGCAACTCCTGACTTACCAAATACGGTCGATAAAGCGAAAATAGTTTCATTTGTGTTTGTCATTATTTATATAAACTACTTAGCAATATTACACTTAAGAAACCAAAATACCTAAAAAGTCACCCAGGTGAAAATATTTATTTTGAAAACTGATAATATGATTTATAATGACTGACACAAGTTTTAAATATTTTATGCTCAAGAAATTAGCTTGGTACTGGTCTTTTGTAGAGTTAATTAAAGGGTTTGTTATTACATTAAAATATATGTTTAAGCCAAAGGTTACTTTGAGGTATCCTATGGAGAAGGGCCCTTTAAGTCCAAGGTTTCGTGGTGAGCATGCGTTGCGTAGGTATCCAAACGGTGAAGAACGATGCATAGCTTGTAAATTATGTGAAGTTATCTGCCCTGCTCAAGCAATAGTTATTGAAGCAGAGGAAAGAGAAGACGGTAGTCGCCGCACCACGCGCTATGATATTGATATGACAAAATGCATATACTGCGGACTTTGCCAAGAGGCATGTCCAGTTGATGCAATTGTTGAAGGTCCTAACTTTGAATTTGCTACTGAAACAAGAGAGGAGCTAATGTACAATAAAGAAAAGTTATTGCGTAATGGTGAAGTTTGGGAAGACGCAATTGCACTCAGGTTAAAAAAGAATAGGCCTTATTATTAATGTTCAGAGCTTATAACCCTGTTATCCATTATGATTTAGGGGCAGTGCCCACTAGGGGTGGTGTCATCCCAGTAGCTGATACACAACTGTACGAACATTTGTTTGCGAGGGCAGTATGTTAAATGTTATAGCCTGTTTTGCCTCAAACACAAAGGTGTCATCCCAGTGCTTGACACTGGGATCCAGTAAAATTGATTGTGAACAAGCACACTATGCAACATTTTCAATGAAATTACAAAAAAGCTGGATTCCAGTGTCAAGCACTGGGATGACACCATTTGCTGTGCAATTTACCTTCGAAAATGAATGTTCGTATGGCTATGTGCGTGACACTGGGATGACACCGTTGGAAGAAGCAAACCGCCTTCAAGCTACATGTCCGTATAGGTTTATTTATGGTTAGGGTTACTTTTTCAACCGAACAAAAAGTAAAAGAATACAGTGGTAAAGTCACTGGCTTTGATATATTACAACCGGATGCTTTGAAAGAAGTAGTTGCATTGAAAGTAAATGGTGAGCTATATGACCTCTCACGTGAAATTGAAGCTGATGCAGAGATAGAGGTGATACAACTGAGTGACGAAGTGGGTTTAGATATAATAAGGCATGATGCTGCTCATATAATGGCGCAGGCAGTGAAAGAGCTATTTCCTAATACTCAGATTACTATCGGCCCAACAATTCAGGACGGTTTTTACTATGATTTTGCTACAGATCGTACCTTCACTACGGACGATCTTACCGCAATAGAAAAGAAAATGAAAGAGATTGTAAAAAGTAACCACAGATTTGTTCGAGAAGTTTGGACTCGCAAGCAGTCAGTTGATTTCTTTAGTGGTATAGGCGAAAAATATAAGGTTGATATTATCTCATCCATACCAGAGGGTGAAAACCTAACTGTTTATAGGCAAGGTGATTTTGTTGACCTATGCCGTGGTCCGCACTCACCATCAACCGGTAGAGTTAAAGCGTTTAAACTTATGAAAGTAGCGGGTGCATACTGGCGTGGTGATTCTAAGGGCCCAATGTTGCAGCGAATATATGGCACAGCATGGGGAAATAAGGATGAATTAAACGCTTACCTTGAGTGCCTCAAAGAAGCAGAAAAACGTGATCACCGCAAAATTGCTAAGGATATGGATTTATTTCACATTCAAGAGGAAGCTGTTGGGCAGGTTTTTTGGCATGAACAAGGATATATTCTATATAATGTTCTTGAGTCTTACATCAGAAAGAAGCTAATAAATAATGGCTATTTTGAGGTAAAAACTCCTATTTTAGTAAGTAAAGAGCTGTGGGAAAGATCTGGACATTGGGATAAGTTTCGTGAAAATATGTTTATTGTTGACGAATCTGAGAATAAAAAGTTAGCAATAAAACCCATGAATTGTCCTTGTCATGTGCAGATTTTTAATTCTCACACCAGGAGCTACCGTGATTTACCAATACGTATGGCAGAGTTTGGCACATGCCATAGAAATGAAAGCTCAGGCTCATTGCACGGACTGATGCGAGTGCGTGGTTTTACGCAAGACGATGCACACATTTTTTGTATGGAAGAACAAGTGAATTCTGAGACTATAAAGTTTTGTGACCTTTTAAAAGAAGTATATTCAGAGCTTGGATTTAATGAAATTTCTGTGAAATTTTCAGACCGTCCAGATATTAGAGCAGGTAATGATGAAGTGTGGGATAGAGCTGAAAAAGCGCTGCTTGAAGCCGTTAAAGAAGCGGGCTTGAGTTATAAACTTAACCCTGGTGAAGGTGCATTTTATGGTCCAAAGTTAGAGTTCGTTTTGAAAGACGCAATAGGCAGAAATTGGCAATGTGGAACATTACAAGTTGATTTCATTTTACCAGAACGTCTGGGAGCTTTTTATATAGGGGCAGATGGGCACAAGCATCACCCTGTCATGTTACATAGGGCAATTCTTGGGACTTTTGAGCGTTTTATCGGAATTTTGATAGAAAATTATGCAGGAAAATTTCCAGTTTGGCTTGCTCCAACGCAACTTGCTATTCTGACCATTACAAATGAAGCTGACGGTTACGCCACAGAAATTAGCAATATTTTAAAAGAACAAGGTGTGAGAGTCAAGACTGATTTGACCAATGAAAAAATTAGTTATAAGATACGTTTGCATAGTTCAAACAAGGTTCCTATATTGTGGATTGTAGGCAAAAATGAAGTTACAAGTAAAACTGTGTCAGTAAGAAATTTAGGATCGGAAAGACAGGAGTCTTTTTCTTTGGAAAAGGCTAATGAATCGCTGTTAAAAAGTATTAATTTGAATTAAGGGAGTTAAAGTTTGCAAGTTAAAAAGAACAATAAAAACAGAATTAATGGATTTATCACAGCTAAGGAGGTACGCTTAGTTGATCATAGTGGTGAAATGGTCGGAATCGTGCCAATAGAACGAGCTTTGGAATTTGCACAGGGTGTTGGTTTAGACTTGGTGGAAATTGCACCTGATTCAACCCCTCCAGTATGTAAAATTCTGGATTATAGCAAGCAAAAGTATGATATAAAAAAGAAAGCAAGTGAAGCAAAAAAGAAACAAAAAACATTAACTATAAAAGAAATTAAACTGGGTCCCAATATTGGTGATCACGATTACGGAACAAAATTGCGTCAAGCAAGAGACTTACTTGCCCACGGGCATAAAATTAAAGTCACAATGAGATTTAGAGGGAGAGAGCTTATAAACACTGAAGTTGGACTGGAAAAATTAGAACGGCTAATTCGAGACACTGAAGATATCGCAAAGGTAGAATTGGCACCTAAAAGAGAAGGGAATCAATATTTTTTAGCTCTGGTTGCTAAGTAGCAAAACGGCTTAAGAAGTATAAGTAAAGTTAAATTATCGCTCTCTCTTTGATAACATGGCGAAAATGTCTTATTAATCCTTGAATCGGCCAAGCTGCAGCATCGCCAAGTGCGCAAATTGTATGTCCTTCTATTTGAGTTGTAAGGTCAAGCAGCTTATCTATTTCATCAGGCTTAATATCTCCTGCCACCATCCTCTTCATAATCCTCCACATCCATCCAGTACCTTCACGGCATGGTGTGCATTGTCCACAGGACTCATGCATATAAAAGTGTGATAACCTCTCTATTGCAGCTATTATATCAGTTGATTTATTCATCACTATTACAGCAGCAGTACCAAGCCCTGATTGTGCAGTTCTTAATGAATCAAAATCCATTTCAATAGTATCACATATAGATTTTGGAATTAATGGCACTGAAGACCCACCAGGTATTACAGCAAGTAAATTATCCCAACCTCCTCGCACTCCACCTGCGTATTTTTCAATTAATTCACGTAATGGAATTCCGAGCTCTTCTTCAACATTACACGGGTTGTTTACGTGCCCTGAAATACAAAAGACCTTGGTACCAGTATTATTTGGTTTACCAAGAGATGCAAACCATTCTCCTCCGCGATTCAGAATATCTGGAACCATGGCTATAGTTTCAACGTTGTTTATTGTGGTTGGGCAGCCAAAAAGTCCAACACCTGCGGGAAATGGAGGCTTCATGCGAGGAAAGCCCTTTTTTCCTTCAATTGATTCGAGTTGAGCTGTTTCTTCCCCACATATGTAAGCTCCTGCGCCCCTATGGATAAACACATCAAGATCATAACCTGATTTGCAGGCATTTTTTCCAATTAAACCTTCTTTATAGGCTTCCTCAAGTGCTTTTTTTAGAACTAAATATTCATTATAAAATTCACCCCTGATATAAATATATGCAACTGATGCGCTGATCGCTTTGCCGGCCAGGAGAATTCCCTCAAGTAACTTATGTGGCTCATATCGCAATATATCTCTATCTTTACATGTACCAGGTTCTGACTCATCTGCATTGACTACTAAATATGCTTTTGGGAGATTTTTGGGCATAAAGCTCCACTTAAGGCCGGTGGAAAATCCTGCACCCCCTCGACCTCTCAAACCAGATTTCTTTACTTCATCAATGATCTTTTCTGATCCTAAATCCAGTAATTCCTTTGTTTTTTGCCAGCTACCACGTTTTTTTGCACCCTCAAGTAGTGGAGTTCCTTTACCATTTAGGTTGGTGAATATTTTGTCTTGTTCTTTTAGCATGTTTTTCAAAATTTGTGAGTGATCCCGACGCGATTCGAACGCGTGACCCACTGATTAAAAGTCAGTTGCTCTACCGGCTGAGCTACGGGATCATTTCATTTTTCAGCTATACTAAACATCAATACAGTTTTTATCCGTTTTAATCAAACTAAAATTTTCATGTGTGGTTAAATAAATTATATAATATACTGCGTTAGTGATAATTTAGTTAAAAAATCTATGAATAATTTAAAAAAATTTCCAAAGGAAAACTTCTTGTTAATTTTCAGTTCACAGATTTATTTGGATGGTGTGACGTATAACGCTAAGGAGACAAAAAAATAGAGAAGTGTGTACACCCTGCAGAATTTGTACACTATTTAGCAATAGCCTAATAGATAAATATTTCTTGCATTTCAGCCTGAGTGATTTATGCTTTAAGCAAGAATTACCTGGGGGTATAGCTCAGCTGGTAGAGCATCTGTTTTGCACGCAGAAGGTCAGCGGTTCGATCCCGCTTGCCTCCACCAGTCTATACAGCTCTAGCCGCCACAAAACCTGTCAAAGCAGCTTATTTTAATCTATGAGGATTTTATACTATTTCCCTGAAAATCTCTATTTCTTTTCGTAACTTTTCTCTACACAAGTAATGTTGGTTATTACAATTGTAATATATACTAACTTAACAATAAATTAATCAATAAATGTTAGAATACTAACAATTAATTTATTGGTAACGCCTATGAGTGGAAAAAAGCATGTTTTTAAGATGATACCTGGAAAAGAGGTGTTTAGAAAAACCCCGACTACAAGGATAAAGTGGCCTGAAGGTAATGATCCTACAATGCCTATTAAAAAAGTTGAGCTTGTATCGCTGGATGATAAAAACGATGTAGTACTAGGCTTATTGCCTATAAAACTTTGCAGCAGTTCTTGCCTAGACAGTTACATATGTCTGGAGGAAGAAAATGAAGGAAATCTGGTAGCCAAAGATTATAAAAGTGATTCTAACTTAGATTATGTAAAAAGTAACCATACATTTGTATATTACGGTAATGAGTTGGCTAAGTTATCATATACAAGAGAGCTTGTGCAGCCTTTCAAAACTATGTGTAGCAGTTCTATTAAATCAAAAAAATTGGAATACAAATATGTAACATGGGAAGATTCAGATACTGGCAACAATAAATATTATTTTTCAGACGAGGCAGGAAATATAATCGATTCACCTGACAATGAGGTATTACAAGACATTATGTTATACTACGGTGAGAGACATATAAGAGATGTGCTACTGTTGCTATCAAACGCGTTTACTAAAGTTTTTATTCAGGGCCTAACAGACGGCCAACTAAAAACTCTTGCCAATACTCTTAGTAACGAGCAACTGCAAAAAATAATTCCTGAACTGAGCTCAAGCCAGTTGCAGGCCTTAGCAGAGAACTTAACAGATGAACAACTCCAAGCTTTAGTGGATCATCTAACCAATCACCAGCTAAAAACCCTCGCTCAGGAACTAAATCCAGAAAAGTTACAAATAATTGTTCCTATTTTAAATGATACTCAGCTTGAAGCTCTAGTGAGAAAATTAAATTCAGAGCAAGTAAAAGAAATTTTACCTCACTTAAAAGTGGATCAGTTCAAAGCACTTATTAAAACTTTAAATGACGAGCAATTTACAGTGCTTGCAAAAGACTTGGCTGAGCACCACTTGACAATACTCTCCAAAGAATTAGAAGGTGATCAGTTGAAAGCTTTAGTAAATAGTCTGCAAGAAGAACAACTGAAAGACTTAGTTAATAAGCTTGATCCTGAGAAACTCGAAGCAATTGCTCAGGATTTAACTGATTCTAATAAGATTCAGATTATCATTAAGTCTTTAGTTGACAACCCAGACAAACTTCAAGCTTTTGCTCGCAATATGTCTAATGAGCAGTTTAAAGAACTTTTGGATAACGTAGGCGCAGAAGAGCTTAAAGACATCATTCACAAACTGCCTTATGAGAAAGTGACAGCTGTGATCGGTGATCTCAGCAATCAAGATCAGTCTAAAGCTATTATTGATGCATTAAAAGGGAAACTTGACGAGCAGAGTAAACAGAACAAGGAAATGATTGAGATGCTCAAGCAAATCAAGGACGATATGCCAGGCATTGCAGAAGCTCCAGATTTTACAATAGTAGAAAACAATAACGATTCAATGCTACTTGTATGGTAGCAATTTATGAAAATCAATTTTTTTATAGGAGGTAACTTATTATGAGTAAAAACAATGTAGAATTATATTTTGGTGACGAGCCTTCAGACCAAAGTAAATTACTAAAACTTGAGAGCCCGGTTTTTACAAAACCAGATTTTGTAAAACCAAGTATAGATTCAGTAAAAATTCAGAATAAAGAAAAAGGTGCTAAGGAGTTAGATTTTGATATAAATCAGCCACTGGAAAAAATACCTATAGCGGAAATGAAGCAAACAGCCGCAGCTATAACATACCTTAAAAAGGTTTATGATGGCTTGATAGACAGTATTAATGAGTATAACACAAGTTTAAGCAGTAACATTACAACTGGCATAGTGGAGCCACTGTCAACAACTATATCAAATATAGGGAACAATACAACTGAAATAAAAAGTCAACTTCAAACTCTTCGAGATGAGCTTCAGGAATTTCGTGATGATCAGCCAGGCATTGCAGAAGCTTCCATATTCCCTCATGCTACTGGCGAAGAGAACGGGTTGCTTTAATAAAAAAGGTAATAGCTTGCTAGCTGTTACTCTTTCCACATACCACTTCAATGTAGCTGAATTGATTTTAAAATTATAATTTTTTATAGGAGTTAGCATGAATAATAGTAAACAAGAAAGCAAAAACGAACTTAAAGTAATAAGCAAAATAGAAGTTAACACCAAACCTAAAGGTTATGATGAAACAGTTGCGCGAAATCCAGCGCAGCTTGGTTATGTCCACAAAGCTTTAGATAAATTAATCGCAGAGCTGAACACGAAATTCGTTCCTGAATTGGATGATGTATTGCATAACAATAGCAACTCTATCAGTCAATTAAATGACATGCTAACAGAAGAAAGGAGTAAGCTTGACGAGCTAATTACAAAGGTTGGTAATGAAAATAGTGGTTTAGTACAGAGCCTGAATAACTTACAGACAAAAGTAGAGGAATTAGAAAACAATACCATTAATGAACCAGATTGGGGTTAAACTGGAAAGAGTAATAGTCTCTAGGCTGTGACTCTCTCTACATACCGTTTCAATACAGCCAGGTTAAGGAATCTATTTTAAAACTTTCGGCATATAGTTCTCATCATGTTTTGCAAACACTGTATCTGCAAGAAAAGTACTATTATCAAACATTTTACCTTGCACAACAACACCACTTTTTTCTGAAAACATTGGTGGAAGTATTCCCTGATATTTCACCATAACGCTCTTATTAAAATCTGTCATTTGAAAAATCACTTCACTTTCGTTGCGTATCACGCTATTTTCAACAACCATTCCACCAACACGGATTAGTTTTTGACCATTTGGTAAAACTATTGCCTCACTTACTGTATAGAAAAATGAGATATTTTCTTTGAGCGTTGTTAAAATAAAAAAAACTGCACAACTTAAAAAGCAGAAAATTCCTGAAGTTATAAGTAATCGCTTATGTTTCTTCTTCATGATTATCTTTCAGGCTTTCTAGAATTTTTTTACTTTTAGTATAACAAGAAATGGTAAAAATTAGCTCTCCAGCAATCAGCGTGAAACTAATAAGGTAAGCAAAAATTACATATGTATTCATAATGCATTATCAATAAATAACTCACCTGCATCAAAATAAATTAAGCTTCCATCCTTTTGCTGCAACACCAATTTACCACTTTTATCTATATCAGCAAAAATTCCTTCATACAATTTGTCAGCTAACTTTACACTGATTTGCTCATTCATTTTGAATGCTTTTTTTAACCACATTTCTCTTATAGCATAAAACCCATCAAGTAGCCATTGCTTTCTTAGCTTATTAAAATTTATTATTAATTTCTTTAACAGATCTATGTTAGACACAGACTCACCGTAATTGCTAATGCACGTTGTTCCTGGAAGTGGTGCATGACTGACATTAATTCCAATTCCTATAATGAGCCAATTCGAATTGGATCTTTTTTCAAGCAATATTCCACTTATTTTCTTGCCATCGATTAGAATGTCATTTGGCCATTTATACTGGAGATTTAGACCATTTATAAATGACAGTATAGCATTTCCAACAGCAAGAGCAGTAACAAAAGTCAATTCTGTTAATTTGCTAACTTGATTCATTAAACCTCTTTCTATCATCCCAGTATTTTCCCCAGTGCTTGACACATAACTATGCGAACATTGCAATTTGCAGGTGGTATGTGGTGTCATTCCAGTGCGTGACACTGGAATCCAGTTCTTATTACACAGTTGCCTGATGTGCCCATTTGTAATTAAGTTTTCTGGATCCCAGTGCCAGGCTACTCGGATGACATCATCCTTGGTGGGAATACCACAACGTTTGTACAGTTGTGTGCTTGACCATTCTTCTTGATTTCTAGATTCCAGCGTCACGCGCTGGAATGACACCGAAAGCTGGCTTTCATTCAGATAATCGTTAAAGAGGTTTATTACCAAACTTGCATAAAAATTACCCTCTGGAGAAATCCAGTTTTTTCCGGTGCGCCCCCTGCCTTCTGTTTGTTTATCAGCAACAATAATAGTTTCATTTGATATTCCTTTATCAATTAAATCCAACGCTTCTTTATTAGTGCTTGAAACTTTTTTGTAATGATGAATATGAAAACCCTCAGGGGTCACCTTGTCAGCCCTTTAGTTCAATGAGTGAGTAAAACGTACAAGAAAAGAACGAGGTTGATCAGCGAAGCCACCGAAGTGATAATGAATAGGCCCTTAGAATAAGCAACCTTATTACCACTAGCTTTATCGAAATACATAGCTTTTATAATATTTAGATAATAGTAACACGATACAACACTCGCCACCACAAGGGTCAAAGACAGGCTGATAAAGCCAGAATTTATTAAACTTTTGAATATAAAAAATTTAGCGATAAAACCTGCAAGTGGAGGTATTCCCGACATCGAGAGTAACAGTACAGAAAGATGAAATGCTACAATTGGGCGTTTCTTCCCTATACCAGATAAATTTGCAATATCACAATCTTCATCGTCAATTTGTACAAGATATGAGAATAGCCCTATGCTTGTGATGATATATATCACCAGATACATTAAGGCACTATCTGTTCCTGCTTGTGTAAAAATAGAAAGTGAAGCAAATATAAAACCAATGTGACCAATTGAACTGTAAGCAAGCAGCCTTTTTAAGTTTTGCTGACGTAAGGCCCCAAAAGCTGAGATAAGAACAGACAATGCTGAAACGTATAAGAAAATAGGCTGAACATAACTTTTTACATTTACTAACTCTTCATTCATCAATCGAATTAAAAATGTTACAAGTGCAGCTTTTGGGGCCGTAGAAAAAAACGCAGTTACTATGGTAGGTGCACCTTGATAGACATCTGGAGCCCACATATGAAAAGGAGCAATAGCAAGCTTGAAACACAAACCAATTAGGACAAAGACTAACCCAAAAACTATTCCATAAGTTATCTGATGGTTTTGCAAGAATGAACCGAGCTCAGAGAAATTGACTTGTCCTGTATATCCATAAAGCAGCGACATTCCATATAGCATAATGCAGGAAGATAATGCACTGAGTGTAAAATATTTCACTCCTGCTTCACATGAATAAATCGAATCTTTATTAAAGCTCGCAAGAACATACAAAGATATACTCATCAACTCAAAAGCTAAATAAAAAGAAATCAGACTATTTGCTGAAACCAAAGTTATCATGCCAAATAGCGCAAAAAGAATCAGCATTGAAAATTCATACTTATAGTCATATTTTGATAAATTCAGCATCAAAAGTATTAAAATTCCTGTGCTGAGAATTAACCCTTGGGCTGACCTGATGTATAAATTGAGTTTTAACAACGAATTAAAGAGAAAAATTTCATTGTTTTCTGCCGAAAGAATTAAAATAATCAAAGTTACCACTGCGCAGCCAAGTGCTAATAAGTTGATAGTTCTGCGGTTAAATATAATCCCAAGCAGCAGCAACACTAACGAGGAGATAATAGAGAACGTTTCCGGCAATATCTGTATATAATTCATAGCGCATTATATTTGACTAACAAATTTGCCATACATGGCTTCAAATAATTCAGTGCAAGGGTTGGGTAAAATCCAAGCAAAATAACAAACACTGCAAGCAGAATTAAGACAGAAAATTCTATGCTATCCAAACGGTTATTTAATAATTTAGAATAGCTAACCCCCCATATTATTTGCTTACATAAATTCAGCATATAAACTGCGCTTAAAATAGTGCCAAGTGCGATAAATCCTGTAAAAAACCCTATGCTCTTAAACATTCCAACCATAGCCAAAAACTCACCTGCGAACCCAGATGTTCCAGGTAGCCCTATTGAAGCCATTGAAAATAAAATGAACATAAAACCAAATTTTGGCATTGTGTTTACTATGCCAAAATATTTTGCAATCTCCAAAGTTCCAGTTCGAGTATATAGCATTCCAACACATAAAAATAAAGCAGCAGAAATAAGGCCATGACTAATCATTTGAAATATGCTACCCAGTACTCCTTCCTCACAAAATGAAAAGAGGCCAGCAGTAACGATCCCCATATGTGCTATTGAAGAATAAGCTATTAACTTCTTTATATCATCTTGAGCAAACGCAACTAGAGAAGCATATATCACCGCAATAATGCTCAGCACAACAACGAAATTTGAAAAATACAAACTTGCCTGAGGAAGCATTGGAATAGAAAACCTTAAAAATCCATATCCCCCCATTTTAATAAGCAAGCCAGCTAAAATCACAGATCCAGAAGTTGGTGATTGCACATGTGCATCAGGAAGCCAAGTGTGAAATGGAAACATCGGTACTTTTATTGCAAAAGAAATAAAAAATGCAATCCACAGCAATGACTGCACTTCAAGATCAAGGCTTGGCACTAATGTAGCTAATTTTTGTATATTAAACGTTCCAAAAATGTTATAGATGTAAACCAATCCAAGTAGAAATAATAATGAGCCAGTTAATGTATAAAGAAACAACTTAAACGTTGCATATACCCTGTGTTTTCCTCCCCAGATGCCAATAATAAAGAACATTGGTATTAAAACAGCTTCAAAAAACACATAAAAGCTTATAGCATTCAGTGAAACGAAAAAACCGACTACAAAACTCTCAAGCAGTAGAAACAATGCCATATAGGCTTTTAGGGTCGTATAACTCATTTTGCAGTTGTAGAGTATACAAATTACAAACAAGAAAGTTGTAAGCAGAAGGAAAAGCAACGATATACCATCTATCCCTATTCCAACATTTCTAATTGGGTAGCTGACAAACTGAAAGTCCGCATTGTTATAATCAAATTCTATACAAGCTACAATGCTAAGCAAAAATGGAAGTACAGCAAAAAATAGAGCAAGGAATCTTAAGTGTATAGATTGATGATTAATCCTGATTAAGGATAAAATCAACGCTCCTATCAGTGGAAGCAAGAATATACTAAGTAACAACACCTTCTATTTAATTCCAATAATATATAAAGCACCGATTATTAGAGTAACAAACATAATAAATGCATAATCAAATATATAACCAGTTTGTAACTTTATAGAACTTTTTGAACATTCATTAACCAACCTTACAACACCATTTGGTCCAAATGAATCAATAGCCTTAACATCAAACTTCCATAGAAGCCTAGATATAAACCTTATCGGTGCAATTATAACAAACTCATACACCTCATCAAAGTACCATTTATTCTGCAAAAACTTAAGTAAAAATTTACTCTTAATTTGCCTAATTACTTGATATTGGTAAATTAGGTACGCAAGTGCTATTCCACTTAGGCTTGCTAAGGTTGGCAGTAGTTTTATAAAGAAATTATGAACTCCATGCTCATCAATCATCACTAAACTTGATTTCCAAAACGCATTACTAGTTATGTTCAAAATATTTGCTCCCCATATTCCAGAAAATACTGATCCAAAAGCGAGTATCAGTAATGGTATAAGCATAATCTTTGGTGCCTCATGTATATTAATTTTACTTTGTTTTTGGCTGTGGAACACAAGAAGCAATAACCTCCAAGAGTAAAACGCTGTGAAGAATGCAACAACTAAGCTTATTACAAAAGCAAAGCTATCCGTGCTATAAGCATGTTCAATTATCAAATCCTTTGAATAAAAACCTGCAAATGGGAATATCCCAGAAAGCGCAAGAGATCCAATCCACATGAGAGCGTAAGTGCAAGGGATTTTCTTCCAGCAATTTCCCATTTTCTGAATGTTTTGCTCATGATGCATTGCATGAATCACATTGCCAGCACCAAGAAATAGTAGAGCTTTAAAAAAAGCGTGTGTCATTAAATGAAAAATAGCAACATTGTAAGCAGAAAGCCCACATGCCATGAACATATAACCAAGTTGACTGCAGGTTGAATAAGCAATTATTTTCTTTATATCGTTCTGAGTAATTGCAACGGTGGCTGCAAAAAAAGCAGTGAGTGCTCCAACGATAACTATTAATTCTCGTGCCACATTTGATAACTCAAACAATGGAGAACACTTTGCTACTAAAAATATACCTGCTGTTACCATCGTTGCTGCGTGAATAAGTGCAGAAACAGGAGTTGGCCCTTCCATTGCATCTGGCAACCAAACATGTAAACCAAGCTGTGCAGATTTACCCATACAGCCAATAAAAAGTAATATGCATATTATATGAGTTACTTTGAATTCACAGCAGAATGCCCTAATGTTCTGCGTGCCAAGAAGATCAGTTGTGTCAAAAACTTCAGTAAAATTCAAAGAGTGAAATGTATAATAAATAAGAAAGATTCCAATCAATAGTGCAAAGTCTCCTACCCTATTCACAACAAATGCTTTAATTGCTGCATTATTTGCAGAATATTTTTGGAACCAAAATCCTATGAGTAAATAAGAACATAGGCCAACCCCTTCCCAGCCAAAAAAAAGCTGCACGAAATTATCGCTTACAACCAGCACAATCATGCAAAACGTAAATAGCGATAGGTAAGAAAAAAACCTCGACTTCCCCTTATCATGCTCCATATAACCGATAGAGTAGAGATGTACTACCAGTGAAACGGTGGTAATAACAATAAGCATTAAGGATGAGAGAGCATCCACACTAATTGCCCAATTTACTTTTAAGATGCTCAATGAAAACAAAGGAAATAAACTCAAGTGATAATTTTCAGAGAAGGTGAGAAAAACATACCAAGATAAAACTGCAGATATTCCAATCCCTGCCGTTGTAACTAACTGACTTTTTCTAAAAAGTGCTGCAAATAGCGAACCAAAAAGTGGCAAAAATACTATTAATTTCAGTATATCCATCATACTTTCATTCTTTCATTAAATTTGCTTGTTCAACATCTATATTGCCACGGCTTCTATAATATACAACCAATATTGCAAGCCCAACTCCTGACTCTGCTGCCGCAACAGTCAACACAAACATCACAAAAATTTGCCCAACTATATCATTCATAAAGGCAGAAAAAGCAACTAGATTGATGTTAATCGCCAACAATAATATTTCTATTGATAACAATATATTGATTATGCTCTTACGGTTGATGAAAATACCGCACACCCCAACAGTGAACAAAATAGCAGCAACTATCAAAAAATGATTTAATCCTATTTCCATTCCACTCCTTTTCCAAATTTAGCCTTAACCAATTTTACAGATGAAGATTGCGTCAATTGCTTTAATACATTCTGTTTTTTAACTCCTTTTTTCTTGTCCTGCAAAGTAAGAGCAATTGCACCGACAATTGCAACAAGTAGCAAAATTCCAGAAAGATGAAAAGCGTACATGTAGTCAGTGTAGAGCAAATTACCGATAGCTTTCACGTTATTGGCATTATAGTTTATAACATTACTTATATTCAGCGTTGAGCTGCGGATTACAAAACTGATAATCAAAAAAAACACACCACACAATATAGCACCAAGAGTGAAATGCTTCGCAAAACCCTGGCGCAATCTTATGTAGTCAATATCGAGCATCATAACTACAAAGAGGAACAACACTGCAACTGCACCGATGTATACTATCAGTACCATCATAGCGATGAATTCAGCTCCAAGGAGAATGAAAAGCACTGCAGAGTTAACGAAGGTGAAAATTAAAAATAATACTGCATGCACAGGATTTCTTACACTAATTACGCATACAGCAGATAAAATGCTAAGAATTGCAAAAAAATAAAAGAAAAAAGGCATTGATACTTTAACTGCAACAATAGTTACTAATTTAAAGTGACTATCGTTGTAAAGTCAATATTATATTAAACGTTTGAAAACATTGTACTACAAAGCTCCAGCTCCATTTTAAATTATTATACAGAGCGCTTTCTAAGTGCTTAATCAATACACTAAGTCCTTAATTTATCAATATATAATATGTGTATGTTAGTAATTAATGGCGGCTCAAAATGTACAACATATTTGGTTATTTTAAAAGCAACAATAGTTCTAACGCACAAAGTAGCAGACTAGATGGAGAAAGTTATCAATACACCACAAGAGACTATATGACAATTTACTTTAATAACACACTAGCAAGTTTCAGTAGATCATTGAGAGAATTTAAAGAAAAAGCGTATGGATTTATGTATGATATCGGAACTTGGTTGAAAGAAACATATGAAAATCTCACTGAACGACCTGCAACGCATAATCGCTATACCCCAAAAGAAAAACCCCTTGTTGAAGTTGAAGAAATAGAAATGAAGGAACTAAACCGTACATATAAGCCATTCCAAACTCCACTTATCCACCCAACAAGCAGAAGTTCTGGTGCCAATACCTCAAATCAAGTTGTTGTTACTCGACATACACCTGAAACTACTAAAACAAAATAGATGTAAAACCTACGTTTAAATATGTAGTACTTGAGTGAAGCATTCTTTAACTGTTCTATTCAATAAAACCTTTACAATATTTCAATCATAGGTTTAACTTTACGAAGTTATAATCTATAGGGCTACGATGAACGATTATCTCTCACTGCTAAATCCAGAACAACAATCAGCTGTAACTAACATAGATGGACCAGTTTTGATACTGGCAGGAGCCGGGACGGGAAAAACAAGAACGATTACTTCAAGAATAGCACACATAATTAGAAACGGTCACGCTTATTCTGATGAGATATTAGCAGTTACATTTACAAATAAAGCAGCAAATGAGATGGTATCAAGGGTACTTGAGCTAACGGGCACAAACATACCATGGCTTGGCACTTTCCATGCAATTGCAGCAAAAATCTTGCGCCTGCACGCAGAAATTGTGGGCTTAAACCCCAATTTTACAATCATTGGTGTGGATGACCAATTACAGGTAATAAAAAATATTATCAATGAAATAAATCCTGATTACCTATCAGAAAAATGTAAGACCATTATGAATATTATTCAGCAATGGAAAGAGAAGTGCTTATTGCCATCTGAAGTGGAAGATATTCAATCATTTAGGCCAGTATATGTAACTGCACTCAAAGTCTATCACCAGTATCAGGAAAGGTTGAAATTCCTTAATTCTGTCGATTTTGGTGACTTATTGCTATATAACATACAGCTCTTTAATCAAAAGACCGAAGTTCTGTCCTACTACCAAAACAAGTTTAAATATGTTATGGTAGATGAATATCAAGATACAAATGCGATACAATATCTTTGGCTAAAATACCTTGCAAAAGAGCACTCAAATATTTGCTGTGTAGGAGATGATGACCAGTCGATATATAGTTGGCGTGGTGCAGAAGTTGAAAATATTTTGAAGTTTTCTGATGATTTTAAAAATGCAAAAACCGTTAAACTAGAGTGTAACTACAGGTCAACATCCCACATACTTGCAACTGCGTCATATGTTATCAATCACAATAAGACTCGCTTAGAAAAAAAATTGTGGACAACAAACATTGAAGGGGAAAAGGTAAATCTAATAAAATTATGGGATGGGAAAGCTGAAGCAAGGTTCATAAGCGAACAGATATTGAAACTCAATAAATACAGATTTAGTGACATTGCAGTGCTGGTAAGGGCCACTTTTCAAACTAGAGTTCTCGAAGAGTATTTTATAAAATATTCAATTCCCTACAAGATTATAAGTGGCGTAAAATTCTACGAACGTCAGGAAGTCAGGGATATAATTGCATATTTAAGACTTGTTACAAACAATAACGATGACTTAGCTTTCGAAAGGATAGTAAATCGGCCAAAAAGAAGCATAGGAGCTACAACTCTAAAGAAAATATACACGACTGCTCAGGATAACAAAATTTCTTTTTTTGAGGCAGCAAAAATATTAGTTAATAGTAATCAGGTAACCGAAAGAATTAAACTCTCACTCAACGATTTTTTAAATAAAATTAAAGCTTGGGAAGAAATAGTAAGCGTAAAACCACTGCATGAATTCGTTAAAATCGTAGCAAACCAATCAGGATATATTGAAATGCTTGAAAATGAGGAGGTAACAGGCTTAGCACGAATAGAAAATGTTAAAGAGCTCATCTCATCTTTAAAAAATTTCGATAATGCCACAACTTTCTTGGAGCATATAAGTCTGGTGATGGAAGTGGATAATATGAATAACGATGACACTGTATATGTTATGACTCTTCATGCAGCCAAAGGACTTGAATTCCCGTGCGTGTTTCTACCTGGTTGGGAAGAGGGATTATTTCCTCATCAAAGATCTTTTGATGACAAAAGTGGTAAAGCTTTAGAAGAAGAAAGGAGACTCGCATATGTTGGCATAACCAGAGCCAAAGAAAGGTTAATCATTTCATGTGCAGATAGGAGGGAAATTAACAACCAGTGGCAACCGATGCGCACTTCTCGGTTCATTAAAGAATTGCCAAGAGAAAATGTTGAGGTAATTAAAAGCAACATTGCCTACTGTTGAAGCTATAATTGCAGATAAACATATCTTACAAATCTGAATTACTTTAACTATATGTTTCTCCTGGCAAAAATTCTGTAACCGTTCACACTTAATTCTTCAATCTCATACCAATTTCTATTACATAACAAACAAATAGACAATAGAAGTGAGAAGGTTATACTAAGGCAGTATAATGATGGAGTTTTGGAATGGCATTGGTATCAGGTTGCAATTTTAGCTTACATTATGCCAATCTTTCTTCAATTGCTGCTCGCATAAATTCTGCCTGTCTTTTAGTTCTGCAGTGCACTATCGCATCATCCACATATCTTTCAAATGGTACTGTTGGGTGATTTTGTTTCATCCATATATCAAATGCATGGTGCATAAATATGTTTGAAATGATTGGGCTTATTGAACCTCCTTGCGGAACTCCTTTTTTCCCTAACTACCTTACTGCCATCTGCTTGCTGAATAGGGGATTTCATCCACCTTTCAACATACAGTATGACCCATTTGCAGTCTGTGTGCTTCTTGATAGCCTGCAGTGCTAAATTGTGGTCCAGATTGTCGAAAAATCCTGTAACATCAACAGCTTTCTTGGTAATCGTATCCTGTCTCCAATAAACAGCGGTTTTGCTATGTATCCTTGATCAGCAAAAAACTTACGTAAAGTTGGAGCCTTGTATTTAGCTTGAGTGAAAAGATTTAGAGCACCATCACGATCTTGAACACTTGCACTATGAACATCAGCCGCAATAATTAAGCCCACTGTATCTACAACAATATGACGTTTTCTACCCTTTATTTTTTTTTCAGCATCATATCCTCTGGATCCCCTTTTTGAGTGGTTTTTACTGATTGACTGTCAATTATCCCTACTGAAGGTGTTTCATTTTTACCAAACATTTTTCTTACCTCTTTTACTAGCATATTATGTATTTTTTCCAATTTGCCATTACTACGTCACCTGAGAAAATAGTCATACACCGTCTTCCATGGAGGAAAATCTTTCGGCAGCATTCTCCATTGACAACCACCTCTCATTATATACCTTATTGCATTAATAATTGTTCTGATATTGTGCTTTCTTGGCCTCCCTATCTTTCCTTGTGCAACATGTGGCTCCAAAATTTCCCATTCCTTATCACTTATATCACTTGGATACAATTTTCCCTCCTATTTTTTACTTACACTATCATATTTTTTTCCTCATTCCTTTTTAAGACATACTCTTAGACAACTGGACGTCAAGCCTATCCTAGTGCTGCATATCAAGCTCATACTCAGTATGTAAATCTTTGACTAAAGCTACAGCGCATTCTTTTTGAACAATTATACTGATTTTGATTTCAGATGTTGTGATAGCAAGTATTTCTACCTTTTTTTCGCTTAAAACCTTGAGTGTGCGGTGCATCACTTCAGTGTTAGACATAACACCAATACCAATTATTGAAATTTTAGCTACATTATCGTTTATAGCATAATTTTCATTCTTATTCAGTAACTTTTCCATTAAATCAATATCAAATTTGGAGATAACAAAACTTGACCCATGTATCATATCAATTTTAACGTTTGCTCCTGCTATATCTCTTAAAGTACGCAAGTTATTTGCAAGGTTAGTGAAAGTTACAAGAGCTTCATTAGTGCTATAAGTTATTCCAGTAATTAAGTATCTCTCTAGTACATCCCTTTTGTGTAGCACTGTGGTGCCTTCTACTTCCTTAAAAGTGGATAGCACTTGCACTTTAATGTTATGTTTCATTGCAAGTTGTACTGAACGATTATGCAGTATTTTAGCACCAGATGACGACATTTCCAACATTTCATCGTAAGAGATAAATTTGAGCTTGCGTGCCTTTGGAACAATTCTCGGGTCTGCTGTATATATTCCATCAATATCAGTAAAAATTTCGCAAGTTCTAACACCAAAGGCTACCGCGAAGGCAACTGCTGATATATCAGAGCCTCCTCTTCCAAAAGTAGTGATTCTATCATCATTTATACCCTGAAAACCAGCAATGATCGCAGCAGTATAACCCTCAGCAAAAGATCTTTTCACACGTTCAATCTTTATTGTTTTTATTTTAGACTCAGAATAAAAATCATCAGTTACAATTGGTAACTGCCAGGCAAGCCACGATTTAGCATTAACTCCGATCGATTGGAGAGTGATAGCTAATAGACCGCAAGAGATTTGTTCTCCTGCTGAAAGCATAACGTCATACTCTGATAACTCTTGTCTATAACTTAAATTTGAGATTTGCCTAGCCTGAAAAACCATTTGGTCAGTAAATCCTGCAACAGCAGATACAACAACGATTACATTACAACCTTTCTCAATATCGTTTTTTATCAAATTTGCAACTCGGTTTAAATCAGTTAGCGAAGTCCCACCAAATTTTTTTATGATTATTTTGTCCATAGTTACAATATAACTCTCTTCTGAAGAAAAATATAGTTTTTGTAGAGATAGCAGCTTGCAAGCCATTCAGAAAAGGGAAGACAAAGCTATAGCTAACGCGTCATACCACGATTCATTCCATAGCTGTACGAACATTCATTTTTGAAGGTAAATTGCACAGCAAATGGTGTCATCCCAGTGCCTAGACACTGGGATCCAGAAGACTTAATTTCAACCAAGTGGCTGCATAATAAAGGCTGGATTCCAGTGCCAAGCACTGGAATGACACCCTCCCTTGTGGAAATTGCTCTCAAATCACAATGTTCGTACAGCTATGGATTCATTCGCGGTATAGATTCCGCTAACTAGTAGCGGAATGACGAATTTGTTGTTTTAAAATTGTCAGTAAATCTAAGTCAGTTTAGCTATATAGCACGAACTAAACCACTAAGCAGCAGAAGACCTTGCATGACCTCCAAAAAATGTTTTTACTCTTTCAAGATAAGTAAGTGGTTCTGCAGGAATTTCTATCTCGTCTATCTTATAAGATATTGCTGCATCTATGACTTCATCTGTTATTAATTCTCTTAGCCTTTGTTTTATTTGCCCTCTCCGAATATGTTCTCCATAGTCGTTATAAAACTTTACATATAATTCCTTAAACACAAATTCTTTTATAGCATCTCTTGTATAAGAAATGCCATCCTTTACTTCATCACTCACGCTGCTCAAATCCACCCCAGAACTTGGTGAATACAAATTATCAAAATTTTCTTTCAAAACTTTTATTTTATGGTAGTGCTTATCCACATATTTCTCAAGAAATCTTTTAGTAGCATCACTAGCCAACTTTCCTATTGGCTGAGGCTCTAGTTGAGCTGCAAAATTATTTTCCGCTTTAAGACCACTTAATGCATAAATGATACGGTTGAGCATTCCAGGACCACATTGGCGATTACTTTCCTCAAAGCGAACCAGTAATATAGACTTCAATAATTCTATATCTGCATTTTGCTTTCTTGCCGCAATTAAAACTAAATTTATAGCCTGTGTCAATGTCAATCCGGTTTGTGAATCTGCCCAATTTACCCACTCCCCAGTTTCATAACCATCCAATCTTAGATAAGGTTCTATCATTCGTTTTTGCTGACTTGTTAAACCGCTTATATAACTTTTAAACTCTTCATCCAACTCATTTAACGGCGTACCATGTTCTTCCTTTAATTTTTTGGCACATTCAATAACGCTTTGCTGAAAACTTCTAGTATGAACGCTCTGACTACTAGTACCCACATCACTTACATTAAACAAAAAGCTTAGCTGCTTTACATTCAAACCCAAAGGTGAAAAGAGTTTTACTGATGGATATTTTATTAACTCAAGAAGTGCTACTGGAATTAGCAGTGCATAATTTAACAATAATAAACCAAAATTAAATATAAGAAACCCACGTAGAGCTGATACCTTTGATGCAATATACAAAAATGGAAGCTGTAGGTAATATATCAAGTGTATACTGAAGAATAAGATTTTGTCCTTTAATTTTATTGTTGGATCTTTATAAACCTCAAACAACATGCTATTGCTATCAATATTGTTGTTTTTAAAGGAGGTATAGTTGTTTATGATCTTCTCTTGCAAGGGAAGAAGCATTTTATTCAGGCAAATAAACGCAGCAATAACAATAAAACCTGTAGCCAAAAATGCTAGTGCAGGGTTAGAAGTGCTTGTAGATAAATAGGCATAAAGACCATCAACAATTAAGTTTTTGTATAATCTTTCAAAGGGACGAACTAGAATCGGGTCAAGGATATAGTTAACAAGAAGATTTAAATAATACACGAGAAACAAAAGTGCAATCAAAAATGCAATAATACTACAAACAACCAAAAATGCTTTTAATCTCGGATTCATAACCCCCTCTTAATAATCTGTTAATATAATCTATTTTAGGAATAAATTGAAAAAAATGCAAGTTTTTATGTTAAAAGATCAATTGAAATTTCTGAGTTTAGGGTATATTGTTAATCTATTTAGATAAGAATTATTGTGTCAAATAAAATAGGTTTTTGGGCTATTTTTGCCTTAGTGATTAGCAGCCAAATTGGCTCTGGAATTTTTATGCTTCCAATTAGCCTTGCTCCATATGGCATGTATAGCCTTATAAGCTGGATAATATCAGGGCTTGGTGCTATATCTCTTGCTTTAGTTTTTGCCTCACTCTGCGCAAAATTTCCGGAAACGGGTGGCCCTCACGTCTATGTAAAGCATGCTTTTGGCCCTGCTGCAGCTTTTTTTGTTGGTTGGACGTATTGGGTGATCTCATGGGTTAGCACAACAGCCGTAATAGTTGTGGGTGTTGGTTATCTTACACCATTTTTCCATGAAGATATTCAAAACGTACATCTGTTTTTAGAGATGTTATTACTTACAATTATTACACTAATAAATTTTAGAGGAGTAGCTACTGCTGGACGTGTTGAGTTTTTATTGACGGTGATAAAAATTTCTGTATTGCTTGTAATACCTATAGCAGCATTGTTTTTTTTTGATAGAAATAACTTCATCATAAGTGAAGAAATATCAAATCTTACAACATCGCAGATTCTTGCCCGTTCTACACTTATTACTCTATGGGGTTTTATTGGAGTTGAATTGGCAACAGCACCTGCAGGGTCAGTTGATAATCCAGCTAGAACAATACCAAGAGCTGTGGTACTTGGAACAATCTCTGTTGCTGTTGTGTATTTTATCAACAATCTTGCAATTATGGGATTAATAAATGGCAATGATTTAGCAAGTTCAAGAGCACCATATGTTGACGCAATAAAAATTATGGCCTCTGGCAATTGGCACTTGATTATTTCTATAACTGCGTTCATTTTTTGTGTTGGTACTTTAAACGCTTGGGTACTAGCTAGTGGACAAGTGGCCCTTGGCCTTGCAAAAGATAAACTGATGCCACAGTTTTTTGCTCAAAGAAACAAGCACGGTTCTCCTTTCTGGGGCATAACAACTAGCTCAGTTGGAACTGCAACTTTACTAATCCTCACTTCAAGCAACAATTTTGCTAAGCAGATCACATCAATTATCGACTTTTCTGTAGTTTCATTTTTATTTGTTTACCTTGCATGCAGTCTTGCTTTTCTCAAAGTTATTGTGCAAGAAAAGAGTTGTTACAAATTTTTAATTGGCAGTATAGCAACAACCTTTTGCTGCTGGGTAATATTTGAAACTTCTGTGAATACCTTGCTGATCGCAAGCTTATTCACTGCAAGTGGCGTACCTCTTTATTTATTTTGGTATCGCAGAGTTTCTGTATAGCAAATGTTATGTATCTGTTCAGCAGAGTGGCAAAATAAGGTAGACGAGAAAAGACAACTATAGGAAGAAATGGGTGTCATGCCAGTGCGTGACACTGGCATCCAGTTCTTTCGCGCAGTTCCATCAAAAACGTTGTAAAGGATTAATCGCTTTCGTGTTTACCAACTTAGTGCCCAATCTGGATCCCAGATACTGTCTCTGCTGTCAAACAAATTATCCAACAAAATTACAATTAAATGGTTGATTATTTTT
>NODE_8_length_25422_cov_80.677297
CTAAATTGCAGTGTTTAAGACTTAAAAAACGCCAATACTGAAAATAGACAATGACCAGGGCTTCTTTTGCCTTTTTTTTCGTTTGGTAAATTTCTTAAATATTTATGGCTAAACGACAACCGTCATCCCGCTACTTGTTAGCGGCTGAGATACCGCGGCGGTATGACGTAGGACTGCTGTCATCCCAGTGCTTGACACTGGGATCCAGTTGAGCTATTTCAACAAAAATACTGCATTTGAGATGAACGTTCCAGACTTATTTATAAATATAACAATTAAAGTCTGGATTCCAGCGTCAAGCACTGGAATAATATCGTTTACTATGTCTATATTACAATATTTGTGCAGTTGTGTGTCAACTACTTTTGTGGCACCGTTTGTTATTCAATCTTTATGCTAGTTTTACTAAAAATTATAGTATTTTAGGTATAATTGCAATATCTAAATTTAAGGTATAGAGATGAACCCTAGGAAAGTTTTTAATATTCTTTTTATAGTATTATTTATTTCTTTTTCTCATGTTGGGAGTGCTGCCGCTGACACTAATACTGATACAACTGCTCAAGTAATATGTAACATTATTGGCTACGTTTGGGGAATAGGCGGACCGCTTATGACCGTAGTGATAATAGGTGCAGCTTTGCTTGCGATATTTGGTAGAATGCCATGGCCAGCTCTTTTTGCACTCGGTATATTTTGTGCTGTATTTTTCGGTGCTAAAACTATCGTCATAAAAGTAATGGGTGGTATAGGCGGCACTGGAAATACTTCTTTGATGGACCAATGCGGAACAGGAGACACAAAAAAGAACTATTTTTTTCTAAAACAGACCTGATGCACGGCTTCAACTATATCTTCCACTTGCGGTAATGCTTTTTTTTCTAGATTTGCAGCGTAAGGTAAGGGGATGTCCTTGCCAGTTACACGTACAACTGGAGCATCAAGGTAGTCAAATCCTTGTTCCATAACAACGGCTGACAGCTCTGCTCCTATTCCTGCAAATGGCCATCCTTCTTCTACACTAACTAACCTATTAGTCTTCTGAATAGAGTTAATAACAGTTTGAGTGTCAAGTGGTCTTAAGGTTCTGAGGTCAATAACTTCAGCTTCTATACCTTTACTCGAAAGTAAATCTGCTGCATTTAAGGCATCCATTAATTTTAATGAAAAAGCAGTGATAGTTACATCCTTTCCTTCCCGTATAACAGCAGCTTTGCCTATCTCAAGTAGATAATCTTTGTTTGATAGCTCAGAGTCAGAAACTTCATGCTCATGTCCATAAGCTATTTCGTTTTCTAGAAATATTACCGGATTAGGGTCACGAATTGCAGCTTTAAGCAGACCTCTGCAATCTGAGGCAAAATAGGGTGCTATTACTTTTAACCCCGGTATATGCGAATACCAAGCTGCAAAGCATTGAGAATGTTGTGCAGCAACTCTTGCTGCAGCGCCATTTGGTCCACGAAATACTATAGGGCATCCAAGTTGTCCGCCTGACATATAATTTGTTTTTGCTGCGGAATTCACAATTTGGTCAATAGCTTGCATAGAAAAATTAAAAGTCATAAACTCGACTATTGGCTTTAATCCAGCAAATGCCGCTCCAACAGCAAGGCCAGCAAATCCATGTTCGGTAATAGGCGTATCAACTACTCTGTTTTCTCCAAACTCTTTCAGTAATCCTTTCGTTACTTTATAAGCACCATCATACTCTGCAACTTCTTCACCCATGATAAGCACATCAGAGTCGTTTTGCATTTCTTCTCTAATTGCTGTGCATAAAGCTTCTCTTACACTTAAGGTTGCCATTTATAAACTTTTATAGACTTTAACTAAAGTAACTATATCAGAATTACTGGGGGTAAGTAAAGTGTACAAATTAAGTTTTACAAACATCATGACCAACTCATTCCAAAAAAAAATCTTCTCACGCTTGCTGGTTTTGGTTGCTAAAAATGATTGTATTGCTTGTGTTTTTAATAATATATACTGCTAAGTTAATAATAATTCACTTGGGAATAACAGAAAAATACATGATAATTTTATATTTCAAATAGAATAAAATCCTTTTTATTGATACTGTCTTTTTTTGTAAAAAACATTCCTAACTTTTCCACCACTTTTTCTGGCTAAGGTCAGTATAACTTTTGCTTGAAATAACTGTTTATATGGTGCAATTTACAGCTTTTAGTTGCTAAAATTATAACTCTTAGTTTAATAATTTTAATCCAATAAGCTTTCAGGTTAATAAAATTAAATTATTTGAGTAAATGCAATACCATGTCTTTATTTGTGGGTAATAATAAGAATAACGAAGGTTGGCTCAGCTACACTTCTATAATTTCAATTTTTATGTTTACCGTATAAAAGAAGTTTCTTCTATCTGTGTCTTCGCGTTTGAAACTAACTTTATTCTATCTCTTTCTTGTTCTGGACTTAACCTGTGAAGCGCGTAACTGAAATCTTCCTCACTCACTATAAGCCGTCTTTGCGCACCAGCGCTAATTTTTGCTTCATTCACTAATTGCTCTAACTCAGCCCCAGAATAGCCTTCAGTCTTGTCTGCAATGTCTTGGAGGCTTAGCTTTTCATCAGTTTTTGTACCTCGCATATAAAGTGCCAATATCTTTTGTCTCACCTCTATGTTTGGATTAGGGACATAAACCTTCTGACCTAAACGTCCAGGTCTAATAAGTGCTGGATCTATACCACCGATAAGGTTAGTTGCACCAATTACTATTATATCTTTTCTGCTCTTAAATCCATCTATTTCAGTTAACAACTGTGTTAAACTCTCTCGACAATGGTAAGCTGAGTTATTAGCGGTACTTCTTTTTTGTGCAACTGCATCTATTTCATCTATAAAGACTATACAAGGAGAATATTTTTTTGCTATTTTAAAAAGCTCGCGTACAGCATGTGCACCATGACCAATATATACTCCAATAAGTTCAACCTGAGATGCTTATGAAATTCATATTTGATTCACCTGCAATTGCACGAGCGATAAGTGTTTTACCATTTCCAGGAGGGCCATATAATATGTAACCTCTTAGTGAATTAATACTTTTATTTCCAAACAGCTTGCGCATTTCTTCTGTCATTTGGTCACAGCAAATCATCTGCAACCGTTGTTTTAAGGAGTCATCAATTATAGCATCAGCAAATGTTATTCTTTTATCATCTGAATTAGCTAATTCTATCGATATAGGCAGCTCTACTTCCTTTAGTTTGCTGAATACTTGATCATATACAAACCAAACAATAAAAAGGAGAACGACAAGTAACACACAAGGCATAGCTTCACTAACAATGTGCAGCTAACTCATACCCTTTACTAAGCAACATTGTATGCATATAGGCAAACAAAAAAGCGATAGAGACAATAGTTGCCACGCATAGTAAACAGATTGAAATTCTTTTTAGTAATTCTGAAATTTCAATTTTTTTCATCTTAATACCTTATACCAATTTTAAACTAAGAATAATTTTATCTAGCTTACCTATTTTAGCTTGATTAGAGCGTTCAGAAAAATTATCAAGTACGTACTTTATTAAATACTAAAAACAATATATCACCATATTGTCACATACATCTTTAAAGTTTACCAAATTCATTTTCAAAAAACAAGATTTTATTATTAACCCGAATTCTGGATTAGATTTTAGGTAAATTATTGAAAGTCTTGAATTTTACTAAATTAGTAACTAGTCTTAAAATGCTTACTGCTTTATCGTAAATGCTAAAACAATAAGCTATTGATATTCTTGTTTTTTTTAATCTCCAATCCAGAATTCGGGTTAAAAACGCTAACTTGTATCTTCAAGAAGTAAGACATAATAGCTCTAAAATGTCTTGCAAGGAAAGGTAAAGCTGAACGCTAACTTATGCCAGAAAAATACCGTCTTGTTTGCCTTTTTGAGTAGTATCATCTTATTTTTCCTGTAAATTTTGTTTATAACGCCTAAGATTTACGATATTTTAATCCCGGTAGAATATCTTATAAAATCAGATTATATGTTATACCTATGGAAATAGATAACTTTCAGCAATATTACAACCAAGAAGAAATGAAGACAGTAACATTAGCTCAAATTTATAAAGACTTGGTAATAAAGATATTCGATATAGCCACAAGCAAAATGTAAGCTACTATTAATGGTATTATGGAAATAGCACCAACGATACCACCTACTATACCTACTACCAGAGGTGACGGAGTAGTAAGGCTTAATATAATAAGTGGGAGAGATATAATTGATAGTATTATAGAAATTACACCTACTGTTTTCAGAAGAGATAGAAATCCTTTTGAATCTAAGTGTTCTTTAATTCCCTTAAATAATATAAAGAAAATGCTTATACACATTATAGCACAAAGTATTACTGCTGCTATTTTTATTATAGCTGCTGCTATAAGTGCTGCTAAATAAGCTATATTCATTGCAATTATCACACACCATAATAAAAAAGTCAACTCCATATGTTTAGGTTGTAAAATCCCAAAAAGCAGCCAGAATAGAATAAGCAAACATTTACGAATTGAATTTAGTGCAAACAAGGGTGTTGATATCAACCATACTCTGCAGAATCGCAATATGGTATGACTACATGCTTTTTATTGATTTGATTTACATAATCAGCAGAGAGTTTTGTTTTGCAAAAGATGTCTACAGTAACATACTGCAATTATTTGGAATTGTAGGGCTAGGTGCAATTGTAAGGCCACTTGGTGCATTCATATTTGGTCACGTTGGTGACAGGTATGGAAGGAGGATAGCATTAATAATTACTATCTTGCTAATATTGATACCATCAAGTCTCATTGCATTTATTCCAAGTCACAATCAAGTAGGTATAATTTCTACTATATTGCTTCTTGCAATCCATATAACACAAGGAATTGCACTTGGTGGTGAACAAGGAAGTTCTGTTTATCTTATAGAGCATTTATCCAGTAGGAAAGAGAACTTAGGGATGTATTTTGGAATGATGGGTTTTGGTCGCTCCATTGGCGTCTTGCTTTCTGCGGTGATAGTGATTATCTGCAAAAAAACTACTGATTTTTGTACCTGGGGTTGGAGATTGCCATTTATTTTCTCAGCTATTTTAGGATTAATTAGCGCGTATAGCATATACACATTGGGAGAAACTCCAGCATATGAAAAAAATCGAAAACAAAGAAATTTACCTGATTTGCCAATAATAGAGCTTATAAAACGCCACAAGAGAGCTCTTATACTTGCTATTTTAATATCTGTACCTGCTAATGTTGCTGTTGGATTTACCATATTTCTTCGAACTCTCGCAAAGGAAATAGCATCAGTGGATGTTTATGTAACAACATATATCAACGAAATTGTATTGATTATAACCAGTGTATTAATGCCGATATCTTCAATAGCGTTTGGAATGTTGGCTGATAAAGTTGGAAAAGAGCGCACTGCAATCTTATTTATAGCAATTACAATGGCACTGTGTTGTCCTGCGTTATCTATTGCATATTACTATAAAAATTATCTTGTGATTGCGTTGAGCGTAATGGTTCTCTCTATAATAGAAAGGGGTATAGTTCCCATAGGAATAGTTGCATCTGAACTCTTTCCTACCAATGTTAGATTTAGTGGTGTGAGCTTATCACGCAATATCTCTTATGCGTTACATGGAGGATTTACTCCTATGGTTTGTATTTGGTTGACTGTAACATTTCCTCAAACAAACCTTGCTGCTGGGCTTTATATAGTCTTCTGCTTGTTGATCAGTGTGGTAGCAATATTGCAAATAAAACCGCAAGATAAAAATTTTGATTTGTGAAAGTTCTCAGTTTTCTCTTAGATTTATACCGTAACCTAAATTAGGTCCTTAGTTTCTCAAAAAAATCCTTTAACAAAAAAGAGCATTCTATTTCTAATATCCCACCATAAACTTCAGGTATATGGCTGCAAAATTGAAATATCTTAGCACCATTTTCAATTCCTCCACCTTTTGGATTATAAGCTCCAAAGTACAATCGTTTAATTCTGGCAAAGGAAATAGCTTGAGCACACATCGGACATGGTTCTAATGTTACGTACATATCAGCATCACAAAGCGTGGGAGTTGAAAATGCTTGTCTGATCGCTAACATCTCTGCATGTGCAGTTGGATCGCTGGATATATTGTGTGCAGAAGAAATGATATTGTCTCCACTCACTATTACAGCACCTATGGGCACCTCATCATTTTTTTGAGCGAGTTTGGCTTGCTCTATGGCAAGCTCCATATATTGATACTTAAACACTAGGCACTTATTTCTTATCAATTGCTGCTTTAACGAACGACACGAAAAGAGGATGAGGAGAAAACGGCTTTGATTGAAATTCTGGATGAAACTGCACACCAATAAACCACGGATGACTCTCTAACTCCACTGCCTCTATGCACGTTCCATCTTCTGATATGCCACTGCATAGCAGCCCATTTTTTTCCAAATCATCTTTATAATCTGAATTGATTATGTATCTATGCCTGTGTCTTTCTGAAATAGTAGTGTTACTATATGCATCCATCATTTTAGAGTTTGCATTTATATTACATTTGTATGCCCCAAGTCTCATGGTTCCACCAAGATCGTCATCTTGATCGCCAGCTAACTTAACGATTGGATGTTTACAGTTACGAAATTCTTCAGAGTGTGCATCTTCAAGCTTAACAACATTACGAGCAAATTCAATAATTGCAAGCTGCATACCAAGGCAAATTCCGAAAAATGGGATATTATTTGTACGGGCATAATTTATTGCTAATATTTTACCCTCTACTCCGTCATCACCAAACCCCCCTGGAACAAGGATTGCATGAGAATTCTGTAATTTCTCTCCTATAAGTTTTTCATTTATAGGTTTTTCTTCCTTCTCTCTTGAGTTAACCCAATTTATCTTTACTTTGACTTTATTACTAATCGCACCATGATTTAATGCTTCAACCAGTGATTTGTATGCATCAGGGAATTCGGTGTATTTTCCCACTATAGATACAGTAACTTCCTGTGTTGGGTGCCTTATGGAATGCACTATTTGATCCCATTCAGTCAAGCTTGGTTTTGGCTTACTTAAATGAAAGTGCTCCAAAATTTGCGTATCAAGCCCACATTGGCTATACAACACCGGTAACTCATATATATGACTCACATCAGGGGCAGGTATCACATTGGATAAAGAAACATTGCAAAGCTTAGCTATTTTCTCTCTTTGATTATCGAAAATTTCTTTCTCACTGCGGCATAATATAATATCTGGTTGTAACCCCGCGGAATTTAACTCTCGAACTGAATGCTGCGTTGGTTTTGTCTTTAATTCTTGCGCTGCGGTAAGATATGGTATTAAAGTTAAGTGAATAAGGATAACTCTTTGTTTTCCTAATGTGTAGTTAACTTGACGTATAGCCTCCAAAAATGGTTGGCTTTCAATGTCACCTACAGTTCCGCCTATTTCACATATTACAAAATCTAAACCTTCCGTACCATTAAAAATGAACGATTTGATCAAATCTGTCACATGAGGAATGACTTGCACAGTTTTGCCCAGATAATCACCACGCCTCTCTTTCTTCAATAACTCATGATATATCTTACCAGTTGTTATATTGTCATCTTTTGTTGCTTTAATTCCAGTAAAACGCTCATAATGCCCAAGATCCAAATCAGTTTCAGCACCATCCTCGGTCACAAATACCTCTCCGTGCTGAGTTGGGTTCATTGTCCCAGGATCAATGTTGAGATACGGGTCAAGTTTTCTGATACGGATCTTAAAACCGTGAGCTTGAAGAAGCGCACCAACGCTTGAAGCAACTAAGCCTTTACCAAGCGATGACACAACTCCACCTGTAACAAAGATAAATTTAGCTTCCTTCATTAATTTTCAAATGGAACAGAAGTAGGTTCACTTTCTTGCTTTTTTTCTAATATAATTTTCTCTGCAATCGATTTTTTATGTACGTCTTTTGAATATAATCCTGACAATAGCAATGTGTTTATAATAAACAATCCAGCAACAATAGCCGTTATTCTGCTGAGCGGGTTTTCAGAAGATTTCACTGGAATCATCGAATTGACCCCCTGTTGTGTATTACTAAAACCACTTAACGAACTACTTCCAGGCGGCTGCAAGAGCACTAAAATTACTAACACAACAACCAATATTATTTGAAATATACTTAATACCGCTACTGACATTATAGATAGGGCTGAAAATAAAAATCTTAGCAGTACAAAGCACGTAAGTCAAGAACATCTGTCACCCAAATAACTTGAAATCTAAGTATGTATTTACTGCTTACCTTATTTTGATTAACATATGCATAAGACTTTGGGCTTAATATGTATCACATTTTAAAATATAAAGATTATGAACCAAAAATAGACGAAAGTGCTTTCATCGCAGGTGGTTCGCATATCATAGGTAAGGTTGAAATAGGAAGAGATGCAAGCATCTGGTTTAATTGTGTAATCAGAGGGGACGTTGGATCAATAAAAATAGGTAATGGAACAAATATTCAAGATGGAACGGTAATTCATGTGGATAGAAACCCAGGTGGTGACACAATTATTGGCAGCATGGTAACAGTGGGACATTTTTGTGTGTTGCACGCATGCACGGTGCATGATAAGGCGTTTATTGGTATGGGCTCTACCGTGATGGACCATGCAGTTGTGGAGCCTGAAGCTATGGTAGCTGCTGGCTCACTGGTAACACACGGAAAAGTGATAAAAAGTGGGGAAATATGGGCTGGCAGGCCAGCAAAATTCTTCAAAAAAATGTCGAATGAAGAAATTAAACATATTACACAATCAGCACAAAATTATATTATGCTAATGAAGGAATATAAAAACTGAAGTTCGCGTCAAGTGTTTTACTTGACACGTACATTTCGGCTTAACCCTTGTTACTTCTTTTTCCCATTCTCATTTACTTCTTGTGCTTTTGCCCCATCTACTTGAGTACTAGGTAATACTGCATATGTAATACCACCGGCTACGAGTGCAGATGCTACTGCTATACCAATCATTACTAACATCTCTAACTTAACTGTACGTTCAAGTGCAGTAAATGCTATCAGTCCAGCAGCAAGACCCATACCAACAGTAGCAGTGTACCGTGCTCCATTGCCTTGTTTTGGTTGCTCAGTTGTTTTGCTTTTATCTTCTAGTTTTCTATTTTTCTCCTCAGCTTCAGTCAATCGATTTTGTAAGTCTTTTGTTTCATCCTTTTTGGCTTTTAACTGAGCAGCAGTATCATTTGGTGCTGCTTGCAACTGCTGAACTTGATCTTTTAATGCTATTATTTCATTCTCTTTGGCTTTTAACTGAGCAGCATTTGGTTGGTTGTTTAACTGTGCTTCTAAATCTTTTATTTTATTTGTTAGTGTTGTTTTTTCACCCTCTAACTTCGTAACAGCAGCATCTGGTTGAGCTTTTAATGCTGTCATTTCATTCTCTTTCTCTGTTAACTTTTGCTGTAACGCCACAGCATCTAATGCTTCCAATTCTGTTATTTTAGCATTTTTCTCTTCTAACTGCTGCTGCAACGCTGTAGAATCTATTGCCTTTAGTTTTTCCACTTCAGCTTCTAAGTCTTGTTTTTCCTGCTGAGCTGTGTCCAATTGATCTTGTAATTCTTGTGTTTTAATTCTCAATTCCTCCTCAGCTTTCTTCTTTGCAGCTTCTAATTCTTCATTTTTCCCCTTTAACTGCTCTTCTGCAGCTTCCAATTCTGTTGTTTTAACATTTTTCTCTTCTAACAATTGTACTGTGGGATGGAAAGATAGGGCTTTTACCATAATCTCCTCTTTCCCATCGTTAAAGCCTAACAGATTTTTCATTTCTTCTAGGCGACTAAAATATTTGCCACCCTTTTTCCCAACGGATTTTACATTCATGATTGTATTATCTCCTAGTTCTTCTTGAGGATAAGAACCAGTAATATATAGTTGTTGATCATTTAGCGTACAGCCCACATAAAACTTGTCATCAATTATAGCACCACTCTTATCTACGTTTTTATACTTTTTAAATTCTTCATAATCATCTTTTTTTATAACAAGCACTATTTTATCATCGGCAACCTGTACTGTACCATTCTTTAAGCTTAGCATAACGAACCTCAATTATAATTTAACATTACATAATACCCTTAGAACCTAAGGTCAAGTAATATTTTTATCATAGCATAGAAAATTTATGTTCGTAAACAAAAAATTTTGGCGTAAAATTGCCGTAATTGTGCTATAGCTAAAGTAATTTAGGTTTACCGACCATCGTCATTCCGCTGCTTGTTAGCGGGATCTAGAGATACCGCGGCGGTATGACGTTGCTAGCTTAAAGTTTAAAATTGAGAAATATTTATGTTAAAAGAAAAATACGGCTTTAAAGAAGTTGAAGACAAATGCAACATATTGTGGGAAGGCAGTAAAGTTTACAGGTGGAATGGTGAAAAGGATAACACTTTCACTATAGACACACCTCCACCGACAATATCGGGTAAATTGCATATTGGCCATATATTTAGCTATTGCCACACGGACTTTATTGCAAGGTTTCAGCGCATGCTGGGAAAAGATGTGTTTTACCCAATTGGGTTTGATGATAATGGGCTTCCCACTGAAAGATTGGTTGAGCAAACCTATAAAACCCGCGCAAAAGAAGTTGGCAGGGAAAAATTTATAGAGATGTGCCATGAGGTTATTGAAAAATCAAAGCAAGAATTCAAGGAACTATTTAAATCGGTCGGCATTAGTTATGACTGGGATTTGGAATATCACACGATCAGCAAGGAAACTGTGACGCTTTCACAGATGTCGTTTATTGATCTATATAATAAAGGGTATGCATATAGAAAAATGCAGCCCATCCTTTGGGACCCGGTTGATAAAACAGCAATTGCGCAAGCAGAAATAGAAGATAAAGTTTTTGAGTCATCCTTAAATACGATAGTTTTCTCTACTGAAGAAAATGAGCAGATCAACATTGCAACTACGCGACCTGAGTTACTTCCAGCATGTGTTGCAGTTTTTTGTCATCCAGAGGATGCGCGCTACACCCATCTGATCGGAAAAACAGCCGTGGTGCCGATCACAGAGACAAAAGTTCCAATAATAGCTGATGATAAGGTTAAAATAGATAAAGGCACTGGGCTTGTTATGTGCTGTACGTTTGGTGATGAACTCGACATATATTGGCAGCAAAAGCATAATCTACCGATGAAAATTATCATCGATCAGGATGGGAGGATGAGCCTTCATTCAGTACATGGTCAGAAGGAAGAAATATGGATCCCAGTGTCTGGGCACTGGGATGACACCATAGGGGCTACTGGGATGACAGGAGAAAGGGCTACTCAGATGACAAAGGAAGGTGGGTGTGATCAGAAAGAAGAATGGATCCCAGTGTCAGCTACTCGGATGACAGACGATATACTAAATGAAATAAATGGATTGAAAGTTACAGCAGCAAGAAAGCGGATAATCGAAATCCTAACTGAAAAAGGACTTTTGGTAGAAAGCACTAACATTTCTCATTCTGTTAAGTGTGCAGAAAGATCTGGTGCACCACTTGAGATATTGCCTACTTATCAATGGTTTATCAAGACCTTAGAGCAAAAAGCTCAAGTATTAGATAAAGTAAAAGAATGCAATTGGCACCCAAGCAATATGCGTAAACGCATGGAAGTGTGGATAGAAGGGCTAAATTGGGACTGGTGCATCTCAAGGCAGCGCTATTTTGGTGTGCCATTTCCAGCGTGGTATTCCAAGCGTAAAGGAGAAGAGGGCAAAATCATCCTAGCTGAAATAAAGGCCCTACCTATAGATCCATCGAAAGATTTACCAAAAGGGTATAGCAAAGAAGAGATTATCCCAGATCAAGATGTAATGGATACTTGGGCCACAAGTTCAATTACTCCTCAACTAAGTGCACTGGCAGTAAACAGTGAGTTTAGCTTACCAAATCATCGCTATGATACGATATTTCCTGCAGATCTGCGCAGCCAGAGCCATGAGATAATAAGAACTTGGGCTTTTTATACTATTTTAAAGGCACATTATCATGCAAATTCTTTACCTTGGAAAAACATTATGATCAGCGGTTGGTGTTTAGCAGATGATAAGAAAAAGATGAGTAAATCAAAGGGTAACATCATCACTCCTCATGTAATACTTGAAACTTATGGAGCTGATGTAGTGCGCTATTGGGCAGCGAACTCAAGGCTTGGAGTTGATACAGTCTACTCTGAAAATACATTCAAAATTGGCAAGCGCCTCGTTACAAAACTTTGGAACGCTAGCAAGTTTGTTTCCATGTTCATGGAAAAGCATCAAGTGATGAGCATAAATTCTGCTCACGAGACAATGGATAAGTGGATATTGTCTAAGTTATACAAAGTTATAGAAAGAGCAACAAATAACCTATTACAGTTTGAATACTGCGAAGCTTTGGGCGCAATAGAGGAATTTTTTTGGAAGGATTTTTGTGATAGTTACTTGGAGTTAGTAAAAAAACGTGCGTACGGAAGCAGTGAAGCAACCTTAAGTGCAAAACAAAGCTTGGCGTATGTGTTAAATGTTATTTTGCGGTTATTTGCACCTTTCTTGCCATACATTACAGAAGAGATATACCACCAGTTGTATAGTTATAATTCTGTACACAATCAAAGTAATTGGCCAAGCAAAGAAGAACTTATCTACGATAAATATTCAGAGGAAATGGGAGATAATGTTATTCAGATATTAAACATTATCAGAAAGATAAAGGCAGATAATAATGTATCAGTTAAGCATCTGATAAAAAAGTTGATGATAAAAGCAGATCTACGAGAGGATAAGTTGGATCAATCCGCACAGAATGATTTGCAGGCAGTTTGCAATGCGGAAACGATAGAGTGGATGCAGTCTGAGCTTGAAACTGAAGACGAGAAATACATAGTGAATATAGATTTATATTGATTTTTATAGCTTTACTTCCTTTAATATCCATGCTATTGTAATCATTATTAGTATGAGGGAATAATAATGGGGGATTTATATAATAAAGCCAATGCACCGTATCTTATAGCTGGTGCTCTTGCTACTTTGGTATTGCTTGCGTCTGGGACACTTGCCGTTGCCCCTTATGTTGAGTTCTTGTCTTCAGTTGCAGCCTTTAATGTAGCTCTTCCTGTTGCTTTGAGTTTGTCTATACTTTCTGTTCTGGTGCTTGTACTTTCATGTAAAATGATCAGCCAGAATAAAAAGCTTGATGCACAAAAAGCAGAACCTAATGAAAAAAATGGATTAGCTAAAGAGCAAGAAAATATAATACAAAGCTTAGAGCCTCAAATCAAAGAGCTAAATAAGAGGCTTAGTAGTCAGTACAATGAGATTGAAAAGCTAATTGCTAGTGCTGCAAAAAAAGAGGAGCTAAATAAGCTTAACAATGAAGTGAAAGAGCTAAAGGTAAAGATTGCTAGTGTTGCAACAAAAGAAGAGATAAATAAGCTTAGTAATGAAGTTGAAAAGCTAATTGGTAGTGCTGCAACAAAAGATGAAATGGAAGAGCTAAAGGCAAAGATTGCTAGTGCTGCAACAGAAAGTAAAACACAAGAAAAGATTTTTATGAAATTTTGCGCAAAAGGTGAAAAAAGAGGGAAGAAAGCATTTGAGGATTTTATATTTATAAAAGAGATAAAAACAAAATTAGTAAATATTTATGAATCAATAAAAAATAATATTAATATAGTGTCTTCAGCAAAATCAGGTGATTCAGAAGAAGAGCAAGAAAAAATACAAAGAGGATTCATTTTTCACGGTCCAGGAGGAACTGGTAAGAGTTCAATTGTTGAGGCGATTGGGGATCAGCTGATATCTCTAACTACATTTATAAAAGTTTCTGGAGCTGATTTGCTTGAAAAATCAAATATAAATGAGCTTTTTAATAAAGCAAACGAAAACGCTCCTTGTATAGTTCTTATAGATGAAATCGACAGCTTTGGCAAGGGACGCACTGATGCCAATCGAGTACCTTTAAATTATTTTTTCACTAGATTCGATGAAGCTGATAAAGGTGTGACGGTGTTTGCTACAACTAATGTTAGTCTGCAAGATTTAGATGCATCACTTGTTAGGGGAAGTCGTTTGAGTAGTAAACTCAAGTTTACTATGATAGAAGGAAGTATACTTAAGAATATACTGAAGGATGGTCTGAATGAAAAATTAAAAAATAAAAAGTACAAGCATGCTATCTCAAGAATTTTAAACGAAACAACACTTACAACACTCTCTATCTCAGCAGCAGATGTGGAATGTTTTATAAATTATATAGTTGAAAAGTTAAACAACAAGATTGGAACTTCTGCTTATACTATAATTAAAGATTTTTATATTAAATATAATATTGGAGAGGTGTCGAATAAGCAGACTAACAGGAAAATTGAAAATTCTATAGGAGAATCACAGCAATACACATCCAGACCATCACATAAGCTGAATGACGCTTTATGTTCCTTAGCTACTCTTACGTTACTTACATCTTTAGCGCTTATTGTAACTTCTAATGTGCCTCTTCCTCTAATTCTTGCTTTAGCTACATTATCTATTTTGGTGCTTGCACTTTCATGTAAAATAATTAGTAATAATGTAGAATTGGAAGCAAAAGTAAAAGGTCATTTAGAACATAAGGAGGAGATGCTTTCTCTTGAACACCAAGAGTTACGTGATGAAAATACAAGATTGAATGAAAAAGTGGATTCTTTAATGGAGGAATTGTGTCAATGCAAATTAGAAAGTGAAAAGAATAAGTTATGTTTAAAGTCAGAATATGAAGATGAGTTACGCTTAAGATTGGAATATGAAGATGAATTAAACTTGGAATTAGAACATAAAAGTAGGGAAGCTTCTTCTCTGCGTACTCAATTAACTATGTTAAGAAAAAAAGTAGAAGTAGAAGAAGTAAAACAATTAAAAACTTTAGAATCGGAAGAACAACATGAGAGCTCAGAAAGCGACATAGAAGAATTAGAGAAGAAGTTATGCCAGTCGGAAAAGGAAAAGAAAGAATTAGAAGGTAAAGTTAGTGATGAACGTCAAAAGCGCACTGATCTTGAAAGTAAAGTTGATAAATTGTGTACAAAGGAGAAAGAGTACTTATCTAAAATTAAGGAGCTGGAAAAGGAGTCATTATCTTTACAAAAAGAAGAGAAAGAATCTGATAACACATTAACAACAGTGAATGATGATCGCGATAATAAGGTGAAAGAATTAAACAGTTCACTTTTGAAGCAATCCTCTCAAATAGAACAACTTCAAAAAGCTTTATTGGAAAAGAAAAAAGAAGAAGTGCTTTTTTTGCAATGGATGATAGAATATGTAACAGATGAGGTAGAAAAATTAGTAAGGGAAAATGAAGTGATCAGAGATGATGATAAAAAAGTAATATTACAAGTGATTCAAGCAACAAAGTCTGAGTTAGTAGAAGAAGCTGCACAATATTTGCCAGGCGAAACGTCTGTTCCTTCATTTGTGGAAGATCCTGGATATACCAGTGGATGTTCTACCCCGATCAATAGCCACTAGACATTTTGAGTACAGTTGTACACTGGATACATAAAACCTTAGCCATTTTTAGCTAGTAGACTGAAAAAGGAAAGTTTGTTGTAGGTGCAGCACTATAATTCCTCCACAGATAAGAGAATTTTAATAAATATATACAAGACTGCTGAACGTGGGGGGAGGAGGGGAGTAATGAGCAATTTGCTTAGTGAGGCTAACACATTTTATTTTATAGCTAGTTCCTTAGCTACTCTTACGTTACTTACATCTTTAGCGCTTATTGTAACTTCTAATGTGCCTCTTCCTCTAATTCTTGCTTTAGCTACATTATCTGTTTTGGTGCTTGCACTTTCGTATAAAATAATTAGTAATAATAAAAAAATAGAGGTTGAAAGAAATAAATTCGCTCAGAAAGAGCAAGAGTTAGAAAATAAAATAACTCTAGGAAAGGAAGCTGAAAAAGCTGCAAACAAAGAAGTGGAAAAATTAAAACATGAATTAACTCGAGAAAAGCAAAATTTAGACAAGAGAGCAAAAAGATTGGATCAGAAAGTAAATGAGTCAGAAGTTGAGAGAGAATCTCTTCTTGAAGAAAAAAAATCTTTAGAGAAAAAATTAGAAACAGCAAAGAATCGTACGTTTGAAATAGACAATGAATTGGACAAAACAAGAAAGGAAATAGGTAAGCTTAATGAGCAGGAAGAGAAATTAAAACTTGAAATCTCATGTTTAAAGAAACAGTTGGAAGAAAGAAGTAGATTTATTGCAAAGCTGAAGATGGAAGTGGATGATAATAAACATTTAGAGCTAGAGAATAAGGGGTTAAATGATAGAATAGAAACGTTACGTGAAGTACAAAAGGCACTACGTGAGAAAAAACATGAACTTAGTGAAAAAGTAGAGGCATTGAATAAGGAAAAAAATAAACTTTCTAAAGAAGTAGAGGAATTACGTGAAGAACAAGAAAGGCTGCATGCAAACTTAGATAAGCTACAATGTAAAATTAAAGAGGTCAACAAAGAAAAGAAAAATTTATCTAAAGAATTAAAAGAGAAATTTGAAGAGTTAGATGAAGCAAATGGTTTAATTAAAAATCAATCTTTTGAGTTAGATGGGATAAGAAAAGATTGTAATAATGAAGTAAAAAGTTTAAGAAATTCACTTTTAGAACGAGACAGTCAAATAGAAGATTTTTTGAAAGAGAAAGAAAAACAAGTGAATTTTGCGCAACTGTTGATAAGATGCGTAACAGACAATATAGAAGAACCAATAAGAAATAATGATGGAAAAGCAATATTAGATACGATTCAAATATTAAAGTCTGCGTTACAAGGAGAAATTGCACGGCTTTTGCCAGACGAAACGCCTTCTTCTTCGCTGGAAGATCTTGGATATGAATCATTATTTGTCAGTCGCTCATCCACCCCGACCAAGTTGCCAAATTCACTATTGACAGAATCTTATGAACGCAGTCAGTTCAATCAGAGTGAAAGTATTTGCAAAACACAACAATGAGTCTTATTATAAGATAAATCATGCAAGATAATGAACCCAATAATATGCGCACTGGATACACAAGACTTAAATAAGGCTATTTCTCTAGCTAATGCTCTGCGTGGTAAAGTTGGCATGGTAAAGCTGGGATTAGAATTTTTTGCTGCTCAAGGTCTTTCTGGAGTGCAAGAAGTTGCAAAATGCAATGTACCAATTTTTTTAGATCTGAAATTGCATGACATTCCAAACACTGTAGCTAAAACAGTTGAAGTAATAAAAGTTCTGAACGTTGAAATGTTAACTCTGCACATCAGCGGTGGGACAAAAATGCTTGAAGAAGCGCTAAGTGTAGTGCAAGGCACAAAAATAAAGCTGATTGGAGTGACAGTGCTAACTAGTATGAGCAATGAGGATTTAAACGAGCTTGGAGTAGCAAGAGAAGTAAAATCACAGGTAATTTTGCTTGCAAAGCTTGCAAAAAAGATTGGACTCTATGGAATAGTCTGTTCTGCATTGGAAGCTCAGGAAGTGCGCCGAGAATGCGGTGAAGACTTTAAAATTATTACTCCAGGAATTCGTATAGATCCAGGTCATGACGACCAAAAAAGAACAGCAACACCAAAAGAAGCAATAAATTCAGGAGCTGATTATATCGTCATTGGCAGACCCATTACAAAAACTACAAGTAGTGCGGAGCTAATATTGAAATCCATGAAAGAATTTTAATATAATAACTTAATTTATAAAAATACTAACATATTAATTAGGAATAAGCATGAGTAATATCAATAGAATAATACGCGAAGTAATCAAGGAATTCCGCTCAAAATTACCAGATAAGGAAATAGAGGAATATTCTGGCAAATTGAATAAGCTACATATCTACCAGTGCAATAAGCATATAATAGAAAATAAGAAGCTATATCATTATACAATAAATGGGAAAACCCATGCTATGGGTCAGCATGGGCATAATTTTGTCAAGAGTTTAGAAGTTATCTTGAGGAATAAGCCACAAATTTCCTTAGAAGAGGTAATTGATTTTATGGAAAAAATAATTAATTTTGGTATTGATAGTTGTTATGGAGCATTTGAGATGATATTTGAATCTCGCTCTGGTGTTACAATAGATGATGCAGTTAATTTTGTAAAAGATAGCTTATCTAGTAAATTTTATGGATTCCATGGCAGTGGGATTTTCAAAGTAATATTAGAACTTAATCCAGAGAGCTCTCTTGAAGAGATAGAGAAACAATTTAGCAAAGTAGTAGATCCTTACTTTCTTAATGCTTGGAGTCGAGAAAGTGAAAGGGCTTTTGCTAAGATATGTAGGTTATGTAGAGAAGGACATGTGGAGAATATGCAGAAATTTGATTTTAGCAATTTTAATTTAGATCAAGATAGTGCTGGAGCATTAAGAGCACTGTTACAGTATTGTGTTGACGTTTCTAATCAAAAAGCTTTAGGTGATTCACATGAATTGCATAGAGAAGAGATGGAGGGGATATATAAATTTGATGATAATTACGATTTAAATTTAGATAGTGATCATAATGATAGTATCTGGCATTGAAATTATACTACAATAATAAAATAACTGGATAAAAATTATCACCAAAAAAATTCAAAAAAGTGCTTGACATAAAAGAACGAACATTATATAGTGTCATTATCTTTTATTTTACCTCGCTTAATTTAATTACTGGATTAAGCTTACAGTACTAAGCGTGGCACAAAGTGCCACGCTATTTTTCGGTTTACATTTTCAACAGATAAAAAATGATGCCATTTCAGTGCCAAGCACATAACTGTACGGATATTCATTTTTAAAGGTAAATTGCACAACAGATGATGTCATTCCAGTGCTTGACACTGGAATCCAGAAATTTTGCTTATAACTGAGCTGATGAGCTAAAGGTAGTTGTCTTACGCTAAAACAAACGTTTTTAATTAAGTTGCATAGAAGCTGGATCCCAGTGTCAAGCACTGGAATGACATCGTTTACTATGTACCATATTGCAATATTCGTACAACTGTGGGAAACATCTATGGATGCCATTCCTATTACCTTATTTCCATTTTTATTTCATTTTCAAAGGAGGCTATTATGTCACTTACCGATATCGCTCACCGTATCAATGAACTCGCTTCATCATGGGAGCAATTTAAATTAATAAATGATCGCAAACTAAAAGAAATTGAAAGCAAAGGGCGTGCTGATTCTGCAACAATTGAGCAGCTATGCAAGGTAAATAATGCCATTGATAGTTGCAAAGAGCGTTTAGACTTGATCGAAACTGCAGCTCAACGCCCAGAAGTAAATACAGATTTTAGCACAAGCGATAAATATTTTTCTGATTATATCCGCAAGGGAATGGAAAGCGGTTTATCACACAAAACCCTCAGTGGAGATGACAGTGATATCGGGGGGTATCTAGTTACTCCGCATATTGTAAAACGCATAAACAAGCGCGTAACTGATTCGTCCCCAATGCGACAAATATGCTCCAGTCAAAGAATCTCTACTGAAACATTGGATTACATTATAGAAGATTTTGACCGCGCCGGTGCAGGTTGGAGCAGTGAAACAGTAGATGATGAGGACGGTGGCAATAAGTCTAAGTATGATTTTGCAAAAGATACGGACACGCCCAAAATCCAAAAGATTTCCGTCACAACTTACGAGTTATATGCTCAACCACAAATATCACAAAAGTTACTCGATGATGCGTTTGTCGATGTTGAGAGTTGGCTGGTGGAAAAGATTGCCGAGACTTTTAGTAAGGAAGAAAGCGAAGCCTTCATTAAGGGTGAGGGCACTTTTCAACCAAAAGGAATTTTAGCTTATGAAAATGGAAACAGTTATAATAAAATAGAGCAAGTTAAAACTGAAAAATTAGATAGTGATTCAATAATGATGTTGTATTACTCTCTGGACGAATATTATTCCAAAAATGCGTCATTTTTGATGAACAGGAGTACGTTGAAGGATATCAGGCTGCTAAAATCTCAAACAGGTCAGTATCTCTGGCAGCCAAGTCTGTCGCTTGAAGCTCCAGATACTTTAATGGGAATACCAGTATATCAATCTGCCGATATGCCACCAGCGCCAAACAATCAGCTACCAGTAATTGCGATGGCAGATTTCAAACAAGCTTATAAGATTGTAGATAACAGAGGAATGAGAATATTAAGAGACCCTTATACGAATAAACCTTATGTGAGGTTTTTTGTCACTAAGCGTGTCGGCGGAGAGGTTGTAAACACCAGTGCTATTAAATTGTTGAAAGTTGCGAGCAAGTACTAAAAACTTCCGCAGCATCATCTTTATAGCTGATCAAAGCAACACGTCATACCGCGATTCATTCCATAACTGTACGAACATTGTGATTTTGGCCCATCAGGAGGGTGTCATCCCAGTGCTTGACACATATAGCTAAACTGACTTAGATTTACCGACAGTTTGAAAAACAAAAATTCGTCATTCCGCTACTTGTTAGCGGAATCTATGCTGAGATATCGCGGCGGTATGACGTAGGAAAACCTTTCTTGGGTTAGCTATAGTTTGCTATATTATGTGATTTTATTTTTAGCATTGCTTCTTACATTATGTAATTTTGTTTTCCATAATGTATATTATGTAATTTTCGATGCTAAGATCTGTTATAGCTCTCAGTATGATATGAGTGATTCTCTTTTAATAATTATTTTTTAAATAGTTTGTTGGTTCATCAATTTCTTTAGGATTGATATCTACAATTATTTTTCCGTTTTTTAACAGAATAATCCGATCTGATATTTTTGTTAAAAAATCCAAATTGTGAGAAGCGATAATCATAGTAATACCCATATCTCTAACTGATTGTAGTAGTTCCACAACGTCGACTATTGTTGCTACATCTAAACCAGACGTTGGCTCATCGCATAATAGAATCCTTGGATTCATCATTAAGCTTCTGGCAAGCGCAACCCGCTGTTTTTGCCCACCGGATAGATTACTAGGGTAATCATTTTTTTTAGAGGCAATACCCAAAGACTCAAGTAGTGAATCACTTTGATCCTGAGTTTTGTTTTTAAGTTTGGGAGCATATGTAAGATTTTCCCAGACAGTCATATGTGAGAAAAGTTGAAAATCCTGAAATACAAAACCAGTACTATCATTGCATTCAATGCTACCAGAATCTAAAACTTCGAGTTTTTGTATACAACGTAACAATGTTGATTTACCACTACCAGAAGGACCAGCAAGACCAACTATAGATTGCTCTATAATCAGGTTAATATTATTAAGTACTGGAACATTATTAAATAATTTACAAACATTATGCATTTTTATCATATATACCTTTCTGTTCAATCTTTTTGCCTATATATTCAATTAGTAATACAAGAGCGTAATAATAAGCCCCAGCAAGACAAAGTGGTATAAAATAAGTAAATTGTTCTGCTGCAAGCATTTGCGCAGAGCGCATAATATCAACACCACCAATAGTAGAGATTAATGCCGTTTCTTTAAGGAGTGCAATGATCTCATTTATCATTGCAGGAAGAGTATTTTTAATAACTTGTGGTAATATAATATCTCTCCACATATAGAAACTAGGTATTTGTAAAGTTTTAGCTGCTTCAAACTGGTTTTTTGATATAGTTTCAATACCAGCTCGTAAAATCTCAGCAATATAAGCACAGCTATTTAGACCAAATGCTATAATGCCAGCACTAAATATGTTTAATTTAATTCCTGCAATGGTTGGGGTCATAAAATAAACAACACTTAACTGTAATATAAGGGGGGTGCCACGTATTACAGATATAATTCCATTAATTAATGGAATACAGATCTTATTATATCTGAGTACTGACAATAATCCCCCTAGACTCACACCTAAAAGCAGTCCTCCAATCAATAATTTTAAAGTAAAGGCAAGGCCTGTTCCAACAAACAAGAAATTAGAAATTAATTCCTGCATCAGTTATCTCCTAGCCATTTTTCTGCTATTTTTTGTATTACACCTTTACTTTCTAAACTTTTTAATGCCTCGTTTATTTTATCCTTTAAAGCAGATCCTTTATTCACAGCAATAACATAACCACCATCTAACTTGGCAGTGGCTGACCATGATAGACCAGGATTTTTTTTGCTAAATACTTTACCTTGGAATTCATCAATTAGGACGCCATCAACATGACCAGACTTTAATGTTTCTACAGCTTGATTATTATTGTCTATAGCAATAATTTGAGCTGTTGTAGGAACATGCTCTTTTAGCCAAATTTCCATGACAGTTCCTAGTTGAACGGCTATCTTCTTGTGAGTTAAGTTGTTTATACCGGCTATGGGTTTATTTTTGTGATATAGAATACCAAATTCCCCTGTATAATAACTATTTGAAAAATCAAAATTTTTTTCACGCTCTTCTGTGCTACCAATAGTAGATATAGCAGCATCTACAGAATTACTTTGCAATGCTGCAAATATAGCACTAAACTGCATATCTTTAAATATCGCTTCTTTACCTAACTCTTTTGCTACTAATTGAGCAAGCTCAATGTCAAAGCCAGTAAATTTACCATTTTCATAATATTCAAAAGGTGGATAATCTGCAGAAATTGCAAATCTAATGATATTATCGTGTTTATTTTCCTTGCATCCTGTTAATAGAATACTTATCACTATAATAGCATTTAAAATATATTTTTTCATATTACTAATTTATATTCATATTTTATTCATCTTATGAATATAGACATTAAAAATTGAATAGTCAAGAAATAATGAATATAATTTCAAATATACTTATTACATATTCAATATGAGGAAAATGCATAATGCATGACAACACACTAGGTGAACATATTTTAAATATTATTCAAAATCACGAAATTTTAGAGCAGAGCGATTTACAGACCTTGCTTAAAGAAAGAGGGCACAACATTCCTCAGGCTACTTTATCAAGAAAATTAAAAAAACTTAAAATTGCCAAAGTTGCTGGTATGTATAAAGTAATTGACATCAACCAATATCGATTACCATTAATACTTAATATGCAAATTTCGGATTTTGGTTTAATAGTACTACACACTCAACCAGGACAAGCTAGCAGCCTAGCTTACTTTCTAGATCAGAAGTATGTTATTTATTCATTAAATAATAGCAAAAACATAGGAATTATAGGAACTATAGCAGGTGATGATACAGTATTATTGATCATCAAAAGTAAGGCTGAACTTAACAAAGTATTACAATCAATTTATGAAACATTTCCATATTTAAGTCCTGAATAAGAATGTTGTAAGTTAAAAATGTGATATAAAGGAGATAAGAGGGATTTCTTTGTTTAAATCTTTGTCTTCTTTTTTTCAATATACCTACATATCAGAATGGACAATTCATATAGAATCAGCATAGGTATTGCAAGCCCTACTTGGCTTAATACATCAGGTGGAGTTAAGATTGCAGCGATAATAAAAATTACCACTATCGCGATTCTGCGTTTATTTGACAAACTTTGTGTAGTGAGTAACCCTACTCTCACCATTAATGTGAGTATTACTGGAATTTGAAATGCAGTGCCAAAAGCAAACATAAATTGGAGAACGAGGTCTAAATATTCGCTAACTGATGGCATAAACTCTATTGGTATACCGAAAGATTTCCCACTATGTTCAAAAGTGATGAAAAACTTCCAGGCTAAAGGAAATATATAGTAATAGACTACAGTAGCTCCCGTTACAAATAAAACCGGTGTTGCAATCAAGTATGGCAACAACACTGCCCTTTCACTTTTATATAACCCAGGTGCTAAGAACATATAAAATTGCCATGCAAACACAGGAAAAGAAAACAAAAGTGCGCTCATTATTGCAACTTGGAGATACACAAAAAATGCCTCTGTTAAGTCTGTGTAAATTAAAGAAAAACCTTCGCTACCTTTTGTTGCTTCTATTAAAGGTGCGAGTAAAAAACGGTATATATTTTCCTTAAAGTAATAACAAAAACCAAAAGCAACGCAAAAAAATAGAAAGCAAAAGATAACTCTTTTTCTGAGTTCCGCAAAGTGCTCATAAAATGAGGCGTATTTGCTTGAGTTCCAGTTCATACTTTACTATAGCTCAATAATGCTATGTCTAACATTCTCAGCGAAAAAGCCCACTCATTGTCATACCACGCTGCAACCCTGCATATATCACCTGTAACATATGTACCAGTTAAATCCACAATTGCACTATAAGGGTTATGCACAAAATCTATTGAGACTAAAGGTTCCTCGCATATAGAAAGTACATTTGACATTGGATAACCCTCTGTCATCCTAGTACCCTCTGATGTCATCCGAGTAGCTGACACTGGGATCCAGAAATTAGATTCCAGCGTCACGCGCTGGAATGACGTAGAGGAGAGAGCTGCATCCTTAAACATTTCATTGATTTCTTTAACGGTCGCTTTCTTATCAGTCGTAAATGTAAAATCAACCATAGAAACATTGCTAACCGGAACTCTGACGGCAGTGCCATCTAGCTTGCCCTTTAATTCAGGAATTATAGAACCAATTGTTTTTGCTGCCCCGGTTGTAGTTGGCACCATAGATAATCCGCAAGCCCTTGCTCTACGCAAATCTTTATGATTACCATCAAGAACATTTTGATCATTCGTGTAGGCATGTATAGTAGTCATAAAACCGCTTTTTATACCTAAACTGGAGTGTAGGACTTTCACAATCGGAGCAAGGCAATTTGTAGTGCAAGAACCTGCTGATATCACTTTATGCTCTTTTTCGAGCATATCGTCATTCACACCATAAACTATAGTGACATCAGCATCCGGAACTGGAGCAGAGACAATTACTTTCTCTGCATTGTGCCTTATTGCTTCTTCACGTTTATTGAATGCACCAGTACATTCAAGTATTACATCAACATTCCAAGGAATATTTTCAGGATTCCGTTCTCTATATAAAGAAAACTTTTTGCCATTTATAGAAATCCAATTTTGAGACTCATTAAAATCAATATCACCACTGAATTTGCCATGAACAGAATCATATTTAATCAAATGTGCATGCTGCTTTGCACTGAGCGATCCATTGACAGCTACAACTTCTATTTGTTTGCTATATTCTTCTATTTCGAAAATAGCACGCAATACGCCTCTGCCTATTCTACCCAGACCATTAATTCCTACACGAATCGTCATCTCTTCATTCAAAAAATTTAATTATAGAGGATATCACTTGATATTTCATTTTATTCTTTTGCTTTTCTATCGATATGAACATTATAGCAAGGAGACAGGGCTAAAAACTTGCTTGACAAACTCCGCCAGCCCCCTTATCATGAAACTGAAGCTATTGTATTTGCTTTCGCCAATCTGC
>NODE_9_length_23010_cov_80.518928
GTAATCCTTACCTTTTAATCTGCAGATTGGCGAAAGCAAATACAATAGCTTCACTGTCATGATAAAGGGGCTGGCAAAGCTTGTCAAGAAATTTTCTTATTTCATTTAAATTGCTTGTAACCTTCTTATACACTCATCTTTACCAAGAATCACCATGATATCAATGATTCCAGGTGCATCCATTACTCCAGTTATAGGGGCGCGTAATGAGTGGTATACATCGCTTATTTTCATATCGTGCAATTTTGCACATTCCTTGATCTGAGAAGATAAAAAACCCTTATTCCAATTTTCATCACCGATCTTTGACAGAAATGACGCAAGTAACTTGATTATATCGAGGTTAGATTTGACAATTTGCTCAGCCTCTTCACTTAAATCAAGTGGCGGATCTTGAATATAAAATTTTGCTAAATCCAATAATTCGGTCAGGTAGTTTGCTCTTTTTTTTAGCTCTGTCAGTCCCTGCAGTAAATAGCCCTTTTTTTTGTCAGTTAGAGTATTTTCTCTAAGCATTAGAGTCAGAATATCTTCATTGCTCATATTACTAATATAGTGGTTATTCAAATGCTCCAGTTTTTTGAAATCGAGCCGTGCAGGTGAACGACCAATACTTTCTAAATTAAACCACTCTATTGCTTGCTCATCGCTAATAATCTCATCGTTGCCGTGACTCCAGCCAAGTCTCAGCAAGTAATTACGCATCGCTTTTGGCAATATTCCCATCTTTTCATAATCGCAAACGCTTGTGGCACCATGCCTTTTGGATAGCTTATTCCCATCTTCCCCATGGATAAGCGGCACATGTGCAAAGCGTGGAATGTCAAAATCAAGAGCCTGGTATATTAGCAGATGTTTAAAGGTATTAGTGAGATGGTCAGAACCACGTATTATATCAGTTATTCCAGCATCATGATCGTCAACTACCACGGCAAAAATATATGTTGGAGTGTTATCAGAGCGTAAGATCACTATATCATCAAGCTGGTCGCTATTTACTTTGATTTGGCCGTATATTTTGTCATCAATGACGATCTCTTGCGAATCTGGCACTTTAAAGCGGACAACTGACCTCACACCCGATGTCATTCCAGCGCGTGACCACATATTTTTCCAGTGTCGGCTACTTGGATGACAAGAAGGAGGTTTTGTAGTACATTTATGCTTGTATATCTTGCCCTCTTCTCTTGCTTTTGCCTTCTTTTCTGCAACTTCATCTTCAGGGCAGTAACAGTGATACGCCCTACCCTTTTCAACTAAAAGGTTTGCTACTTCTTTATGCCGCTCTATTCTTTTTGACTGATATACTATTTCCCCATCATAGCTCATACCGAGCCATCTTAGCCCTTCTATAATTGCATCAATTGCTTCTTGTGTTGAACGTTTTCTGTCGGTGTCCTCAATTCTTAGCAAAAACCTGCCACCATGATGCTTTGCATAGAGCCAATTAAATAACGCAGTACGAGCTCCTCCAATGTGCAAAAATCCTGTTGGTGATGGAGCAAATCTCGTGACTATACCTGGCATATTTGTCTGTTACAGTAATGTAAATGATGATAGCTAAAATTTATGTTTGTAACAATTTAGAATTTATTTGTTCTGAGAGATAAAATTTACTTGTTTTTCATAAATTGTGTTGTATAATTTAGTATTGGTTGAATATAGCGAGGTGAGTTATGGATGAACTTGTAGATATAGCAAAATTGCTTTCAGATAATGAAGCTAATATCAATTGGCGTTACACCGGCCCTTTTGATAAAACAAAACAAAGAGTACAGGCAGGTAATCTCCTGCATTTAGCTGCAAGAATACAAAACAAAGGTAAATTTGTAGACATTTGTAAGAAGAACATTGCTTCTGTAACTGCGCATAATGAATATGGAGATAATCCATTTCATGAAGCAGCAAGAAGTGGAATTTTGCTGCCTGCAGTACAAGAGATTGTGAATGACTTAGAGAAGGAAGCTAATAACAAAATTACGAAAGCAGAAGAAGCTGGAGATCGGAAAGAAGTAAGCAGATTGAAAGAGGAACTCAAATGTAATAAAAAATATATTAAAGATGCGCTCTGCAGTAAAGGCTATGCTTTTAATAAGAAGAGGGAAACTCCTCTTTATTACTTAAATGCTGCACAACAGAAAGAAATTAAGCAAATCGCAGGCATAAAAGACAGCTTTATATGTAACCAGAAGTTTCACCTGTGCTTATATATAATAGGAGCGATAGCATGTATCGCTGCTTTATGTTTGTCTTTATACTTTTTATTTTTAGTTTCTCAATCTTTTGCACTAAGCTCGATGGTTGTAATAGCTTCTGGCGGAGTCACATACCTGTCAGTTAAAGCATGTAGCGAGATACATGCCTTGCATAACGAAAGCACTTTAGTGGAAAATGCTAATGTACAACTTGCAGGAGAAAGTTTAGGTGTTTGATGAAGCTAGAAATTACTTGCAGGCAATGATATAGAAATTTACTTTCTTAACTTCAGAAAGTATACTCATACGATGATAGAAAAGAAGTACAGTAAGATTTTAATAGCAAACAGAGGAGAGATTGCCTGCAGGATTATCAGAACTGCCCATAAGATGGGTATATCTTGTGTGTGCATATACTCGGATGCAGATGTAAATTCTGTGCATGTAAGACAAGCAGATGAGTCAAGATATATCGGCCCTTCGCCATCTTGCCTCAGTTATTTAAACATTGAAAAAATATGTGAAGTAGCAGTTGAAACAGGTGCTGAGGCAGTTCATCCTGGCTATGGTTTTTTAGCAGAGAATCCAGATTTTCCACGTGCTCTTCAAAAACATAATATAGACTTCATCGGTCCCAGTGCAGAAACAATAGAAGTTACAGCCAACAAAATAACAGCAAAAGAAGCTGCAAGAAAAGCTGGAGTGAATGTAGTGCCAGGATATATGGGTAAGATCAGCGATGCTGCCCACGCAGCTCAAGTTGCTAAAGAGGTCGGTTTTCCCGTTATGCTCAAAGCTGCATCAGGCGGTGGTGGCAAAGGAATGCGAATTGTAAACTCCAAAAAAGAAATTGAACTAGCATTTACATCAGCCACAAATGAAGCAGAGAAAAGTTTTAAGGATGGCAGTATCTTTATAGAGAAATATATAGAGTTGCCAAGACATATTGAAATACAAATCATAGCAGATAAATATGGCAATATAGTTTGTCTTGGAGAAAGAGAATGCTCGATACAAAGGAATAATCAGAAAATAATAGAAGAAACGCCAAGTCCATTCATTAGTGAAGAAGTAAGACAAAAAATGTATGTTCAATGTGTTTCTCTGGCAAAGCAAGTTGGCTATTTTTCAGCAGGCACTGTTGAGTTTGTTGTAGATAAAGACCAAAACTTCTATTTTCTTGAGGTAAATACGAGATTGCAAGTTGAGCATCCAGTAACAGAATTTATAACTGGAATAGACATAGTAGAAGAAATGATTAGAACTTCCTGTGGAGAGAAATTGAGATTCAATCAGGATGATATTAAACTTACTGGTTCTGCAATAGAAAGTAGAATTTGCGCTGAAGACCCATCGAAGAAATTTTTCCCTTCCAGCGGAAGAATAAAATATTACGATAAACCGGGTGAAAATGATTATGTAAGAATAGATGATGGAGTTGCTGCAGGTTCAGAAATTAGCATGTTCTATGATTCGATGATTGCCAAAGTGATAACATATGGAAAAGATAGAGTAGAAGCGATCAGCAGAATGCAAAAAGCATTGTCTGAATGCTATATAGAAGGAGTAACAAATAATATAGAATTTCTAGAATCCATCTTCCATCACCCAAATTTTATCGCAGCAAAGCTCCATACGAGATTCATTCCAGATCATTACCCTAGTGGGTTTCACGGCGATTTTGTTACAGAGGAGTATATTAAAATATTTATTTTCACTGCGTTATATGTTCATTTGGAAAATGAAGAAAGGTACCATCATAAAGCAGTGAATGAAACATCTCAGGTGTCATTCCAGTGCGTGACACTGGAATCTAGTAAAAAAGAAGGGGCACCAGTATCAGCTACTCGGATGGCAGGTGACCGTGCAAGAGATTTATTCATAGTGAATATAAATGACAATGAGTACTCCGTAAATGCAAAATACCAAGATAATATATTAATAACGGTATATAATCACAATAAATACTCCGTTATAGGCAAGTGGAAATCAAGTTATAGATTGCTATATATCACAATTAATGACGATACCAATATAGCACTTAAAATAGAAAGACAAGGCAGCAAGTACTTCATAAGGCATGCAGGCATGAAAGCTGAGTGTTGTATATTTAAGCCTCATGTAGCTGAATTAAGTAGGTTAATGCTAAATAATGAAACAGAAGGGATTTCAGCAGATGCTGTAAAATCCCCAATATCTGGTTTATTAGTTAAATTGCACGTAAATGTAGGAGATCAGGTGGAAATAGGACAACCTTTATTTGTGGTGGAGGCAATGAAAATGGAAAATATCATATGTGCTGAAGCAGCAATGGTGATAAAAAATATTCCCGTTCAAGAAGGAAAAAATGTGCAGATTGGTGATGTAGTCTGCTTTCTTAAATAACATAAGAAGTACAAACTTGACCCAAACAAGATAAATGAAAACACTTGATGAGCTATGGCAATGGCTATTGGTATGTGCAATAATAGAGTAATTACACCTAAAATGATCTGAATGACGACGGAGAGCAGCATAATATATACCGGTTTTATGCTAGCATTTTTTACTGTGAGTATTACTACCAAAGTTAGTATTAGCAATGCCAGTGCTCGATGTATAAATTGCACTGTCGCTCTGTTCTCAAAGATATTCAGCCATGTAGGCTGTAAGAAAAATAAATCTTCTGGAACGATTTGTCCGTCCATTAGTGGAAAGGTATTGTAAATTAGACCAGCATTTAATCCTGCAACAAATGCGCCGAAAATTATTTGTATCATGATCAGAACTAAAATAATTCCTACGTAGTACTTGGTGTTACAACTAATCTTAAGTTTAGTTTGCTTTGGCCTGATTTGGTAATCAAAAAATTGATATGAAAATAATGCAAAGATAATTAATGCTAATAATAAGTGAAGTGCGAGCCTATAGTGGCTAACATGAGGCTTGGCTACCAAGCCGCTTTTTACCATATACCAACCAGCAAAAGCTTGTAAAGCTCCAAATAATAATGCCACAAATAGCTTTATTACTACCTTTTTAGATATTTTTCTTCTTAATGTAAAATATATAAATGGCAGGACAAAAACTAAACCTGTTAGTCTTGCAACCAATCTGTGTACATATTCTATTAAGTATATAGCGCGAAACTCCTCCATACTAATACCATAGTTAAGTGCTTTATATTCAGGTGTAGCTTCGTATTTTAATTTTTCTTGTAGCCAGTCTTGTTCACTCAGTGGTGGTAATGTTCCAGTAATGGGTTTCCACTCCGTGATTGACAATCCTGCTTTTGAAAGTCTGGTAAATCCACCAATCCCTACCATGAGAATTACCATGACCGAGCAGAGAAAAAGCCAAATAGCTACAGGTTTTGCTTCCATAAACCATGCTGAGTTTTGTTCCATCGCTCAGGGTAAAGAATAAATTCCCATAAGGCAAGAAAAGCTGCAACACTATGTAGCAGACTATAGACCGGAAAAAATATCGATACTATATAAAAATAAAAAGGCATCTTTTGCTGTTTGACAGCTATTACCAAAAGAATCAGGTTAGTAACGTATACCACTACAAAGTAGTACAAAAATAATTCATTTAAAACTTTAGTTAATATCAATGAAAGCAGTAAAAATGGAGTAGTAAAAAATATAAAAGCTGCAGAGCCAACAAAAAGATTCAATAGCAAAATTCCCTTAAATCCAGTGTGTTTATAAAGTGACTTTATATTTTTTAAATGAACAATATAAGTTTGCATATAGCCTTTGATCCAGCGCGCTCTTTGCTTAATCCAAGCAAATACAGCAATTGGTGACTCTTCCAATGTTTCTGAGTCAATCATCCTGGTTTTATATCCCATTTGCGCAAGTCTCAAACCAAGGTCAGCATCTTCGGTAACACTATAAGCATCCCAGAAAAACACTTCTTTTAGAATTTTTACTGAAAAATGATTACTGCTACCACCCAAAGGTATCGGCATGTTCATTTTTTGGAATCCAGGCAATAAGTATTGAAACCAGTTCATATACTCCAGAGAAAAGAATTTTGTGAGAAAATTATAATCACAATTGTAGTAATTTAATTTCGCCTGTACACAGGCAAGCTTATCGTCGTCCTTATTAAATTCAATCAGTGCTTTTTTTAACTGCAATGGGTCTGGTTTATCGTCCGCATCATATATTACTGCATACTTTCCTCTAGCAAAGCTCATAGCATAATTGCATGACTTGGCTTTTGTTCTAGGCAAAGAATGAGGCACTTTTATTACTTCAAAATACTGCGGTAAAGTGTACTTTTCTATAGCTGCTAGCGTTTCTTGGTCATCACTTTCTACCTGAAGCTTCACATCTAATTTTGATTTTGGATAATCCAAACTTTCAATGCTTTCGATCAATTGCTCTATCACTGCACTTTCTTTAAAAGCAGGCAATAAAATAGTATATATAGGAAAATCTTCTTCATTCAGCTTACTATAATCCACTTTTTGATTAGAGGTTTCACATAAGCTAAAAACTGTAGCTATAAACTTGAATAAATAACTAGAACATCCGATTATAAATATCAACATCAAAGCAAAATATGTATATTTCTCTGTTAGTGTTAAAATTGAAGTTACAATAAAGAAAGAAGCAAAAAATATTGAGCTTAGTTTAATGCTTTTAGCTGAAAAATTAGGATTCTTGTAATATAAGTAGTTGCTTGCAAATTCTGAAATACCAAAGTGCGAGTTAAGAAGATTTAAAATCTGTTCGCTATCCACTTTTATTAATACATAGTCAATGCTGTAATGAGCTTCGACCCAACGGTTGATATCTCGGCTTGTGTCTTCAACCATAAAAAAAGTAGTATCATTTAATTTTTGCCAAGGAATTATATTAAATTTATAGTAAAAAAGTTTCTCTTGCTCTTTGCACAAACTAGAATCAAACTTAATTTTTTCTACATTATCAGCTTGAAGTATAGGCATTAAACCTAATGCAATTTTTTATTTAAGTCACGTGAAAATGAAGATATGACCTCGCTACTACGCTTATCATCTTTACGTTCATGCATTATTTTTTTTACAGCATCAGCAGCTATACTCGCTGTGTTAGCCTGTAAATCTCCAAGAGCTTTTTCAACTTGGTCAGTGACTTTCTTCAAGTTAGAATGGGCATTGTCATCTAATGTCTGATCTAGCTGCTGTCTATTGTGCTTAATGATACTATTAGCTTTATCAAGTGCTTCATTCATCATTTTATTAACTTCTGCATCTAATTCTTTGTATTTTTTAGAAGATTTTTTGTAATACTCCAACATATCTTTCCTGAATTTTTCAGTTTCTTCACTTGAAAATTTGCTTTTGTTACGCTTATTGTTAAGCGCATTTTTTATCACTTTCTTTAGCAATTTATACGAAAGGACAAAACTTACCAAGAAGGCAAGACCGATAATCAGTGATGTAGACATAAAAACCCCTAAAATTCTTTGGACACCAAGTCAGCAATAAATTCCTCTTCAATTTCAGAATTAGTCAATTTAGTATAATAAATTAAAGCAATACTAGTAGCCATTTGTTTTAACTGATCAGTATATTCAGATTTAAATTCTGCCACTTTTTTTTCAATAAGCTTGCTCTTTTTTTTATCTTCCTCTTCTAATATATTCTTAACATTAGCTCTCATTTCTTCTACCTGAGCAAGTGCATCATCTATGATTTTTTTTGCCTGTATTCTAGCTTGGGTTAAAGCTGCGTTATACTTGGTAATCTGATCTTCCGTAAGTCTTAAAAGATGAACAGAACTATTAAAAGAACCCAATACTTCTTTACTTCTAGTGCTTATTATTTCATCTAACTTTGGCAAAAATAAACAACTTACTACGAAAAAAAGTGAAGAGAAAAAAATTAAAAACCAAAAAACTTGAGAAAAGAAGGTTGAAACATCAAGCTGTGGCATCTGTTAAGCAGCAAATATTAATAACATTGCAAGTACAAACGCAAGCAATCCCATGATTTCAACCATGGCAGCACCAATATAAACATAACTTTTCATTTTACCTTCTGATTCAGGGTTTCTCGCAATCCCATTTAACATAGCAGAGAAGATATTAGCTATACCTAAACCAGCGCCGAGCATTCCAAACACAGCTAAACCAATTGCTATAAATTTTAAAGCTACTAAATCCATATATTACCTTTAATTATTTCTTTATAATATAATTGTAAAATATTCTACAAGGAAGTCAATTACTTTACTGCATCTGACAAATATACACATGTTAATATAGTAAATATATAAGCTTGTAAAATTGCAACAAATACTTCAAATCCTATCAATGCAATTATGAACAAAAACGGCGCAGGAGTGAAAAATATGTTCATATTTACAATAAACCCTGCTATCACTTTGATGATTGTATGACCAGCAATCATATTTGCTGCAAGCCTTATTGATAGGCTAACCGGCCTTACTAAATAAGCAAACAACTTAATAATAATTATTATAGGTGCAAGCCACGAAGGAGTTCCTTTTGGTAGCAATATGCGTAAAAATTCTACTCCCCTTTCTTTAAATCCAACAATCGTTATATAAATAAAAACCACCATCGATAAAGCGAAGGTGACTATCACATGACTTGTGACCGTGAAACTATAAGGAAGAACACCAACTAAATTACACGATAAAATGAAAATAAATACTGTGAATATCAATGGAATGTGCTGCAAGCCTTTGCTTCCAGTGTTATTTTCTATTATTGAAATAACAAAATCATATACATACTCAACTGCAGCTTGCAAATATCCTGGTATTACTGACCCCTTCTTTATTCCAAAAAGCAAAAAGAGTATCATCAATATCACCGAAATCATCGTGAAAAAAGATGAATTGGTAAAGCTTACGTCATACCCAAATAACCTAGGTAACTCTATTATTGTATATACCTTAAACTGTTCCAGTGGATTTAGTGCCATTTTAATCTGAATTATAAACAGTAAATAAAGTATGAATTTTATAGGACAAAGTCAAGAATTAAGATAAGGCTCTGTATTATTATAACATTAACATATTAACAAAATATGTAATTAGAATGTTAATTACAGTCAGCTCTGTATTTTAAAATTTACTAATCTTGTTAAATTATTCAATATCTTGACTTAATATCTTATTTTGATTATAATTTAATTTTTAGTGAGGTATATAATGAACGAAATAGATTTTATTAACACTAATCATCCTTTAAATTTGGAGCAGGAATTTGGTAACGGATACATCGAATCAGTAGATTGTTTCCTTGACGAAGATACTCGCGATTATTACATAGGACTCAACAATGCAATAATACACTTCTTTTTTGATGGTAACATTGATGAGGATGCCTGGGATTATGAAAGTCTTAAATTCTTTCTGGAGATAGATTTAAAAGGTGATATAGAAAAAATTCTTTCTCTTCGCAAGAAGATATAAAGTTACAAAAGCTTCTACATCATAAACAATGATGTAGAAGTATTCCACTACAATAAGCTTTAAAAGCACTACATTTTATATTACAATAACTTTTTCACTTCTTTTTAGGTCCATGAAATTCACATTATCTTGGTTATTAGAGTACTTAGAAACCAATGCTAGTTTAGAAGAAATTACCGATAAATTAACTCACATAGGGTTAGAAGTAGAAGATGTGATCGATAATTCCAGATTGACTGGGTTTATCGTTGCAGAGGTATTAGAAGTCGTACCTCATCCAAATGCTGATAAATTAAAATTATGTAAAGTAGATGACGGAAGTAAAATTCTACAAATAGTTTGCGGAGCAAACAATGTTAGAGAAGGTATGAAAACTGTGCTTGCATCTCTTGGTAGCACATTGCCAGAAAGTGATTTCACAATCAAGCCCACAAAAATACGAGGAGTGCTAAGTGAAGGGATGCTCTGCTCTGCTTCTGAACTTGCGCTGGTTCAAGAGGAAAGTGAAGGAATAATCGAGCTTTCCGATGATTATAAAGTAGGGGATAAATTTTTCAATTGTGACCCTGTAATTGATATAAATGTTACTCCAAACCGTGGAGATTGCTTAGGCATTTATGGAATAGCTCGCGACCTTGCTGCAACTGGAATTGGGACATTAAAGACTTTAAGCATTCCACAACTTACCAGCTCCATAAATTCACCAATCGATGTTGAAGTTACTGACGGGGAAAGTTTTATTAGTGGAATATACATCGCCAATGTAAAAAATCAAGAAAGCCCAAAATGGTTAAAAGATAGGCTGGAATCGATAGGAATGCGCTCCATTTCTGCAATAGTTGATATCACGAACTATATTATGATATCTTTCAGCCGCCCAATGCACGCGTATGATGCAAAAAAAATAGAAGGAGAGCTCACAGTACGCAAAGCAAACGACGGAGAAAAATTTGCTGGTTTGAACGGTAAAGAATACTTATTAAACAAAGACATAAGCGTTATTGCAGGTGATAAAAATATTCATGGAATTGCTGGAATTATAGGTGGTAAGTGCAGTGAATGTACTCTTGAAACTACTGATATCTTTTTAGAGTCTGCTTGGTTCGATCCCATCTCTATTACTAAATCTTCAAGGCAGCTCGGCATCTCCACAGACGCTAGTTACAGATTTGCACGTTCAGTTGATCCTGAATTTACTTTTGATGGACTCAACCTTGCAGCTAAAATGATTCTGGACTTATGTGGTGGAGAAACCTCAAGCGTAGTGTCTGCTGGCAGTTTAGATAGTGCTGACACCAAGGTGAGCTTTGATTATCAGGATGTGAACAAGTTTGGAAGTGTGTCTGTATCGCCTGATGAGGTGCTTGATATCTTAACGAAACTAGGGTTTAGTATTGATAAAAAAACCGAAGGCAATTGGAATGTACAAGTACCAAGCTGGAGACCGGACGTGACAATACCGGCTGACCTAATCGAAGAAGTAACAAGGATATACGGCTATGACAAAATAAAAGAAGAACCACTACCAAATAATGTTGAAGAAGTAGATAGTACATACGACAATTTGCGTATTTTGATGACAAACAGAGGGTTTCATGAAGTGCTAACCTGGTCGTTTATGAGTGAATCAACAGCTGAAAAATTTGGTTACTCGAATAAGTTATTTATCATCGATAATCCGTTTAACAATAGCTTTAATATAATGAGACCAAGTATTATGCCAAATTTATTGCAAGTTACTGCTGATAATATTGCCCATGGAATATCTGATCTTGCAATCTTCGAAATCGGGCCGATTTACGATGGTGAAGCTCAGTCTAAGTATGTTTTAAGTGGAATTAGGTCAGGAAATAATTTACCGCGAAACCATTATAATACTGATAGGAAAGTAGATGTTTTTGACGCAAAGGCTGATTGCATAGCAGCTTTGGAGTTTTTTAACGTTAATTGTGATAATTTAACGATAGAGAAAGCAGAAAAAGAACATTACCACCCAGGAAAGTCAGGCACTCTCTCTTTTAAGAATAAAGTAGCAGGTTATTTTGGAGAGTTGCATCCTAATATATTAGATCTTTTTGATATCAAGCAAAAAGTTGTAGGTTTTGAGGTAATACTAGAAAATATTGAAAATTTACCTGTAAGTAGAAAGAAATTTATCGATTATAAATACCAAAGTGTAAAACGTGATTTTGCATTTATAGTAAATAAGGATGTGGAAGTAGGTAACATAATCAATGTGATAAAAAAAAGCTCAGAGCTCATCACAGAAGTTTTGATATTCGATGTATACCATGGAAATAATATAGAACCGAATAAGATGTCTATAGCGTTGTCAGTTACTTTTTGCTCTCCAATCCACACTTTAACTGAAAAAGAGATCCAAAAAGAATCAAGTGCTATAGTTAATTTAGTATGTGAAAATACCGGAGGAACTTTGAGAACTTATCGTTGAGTCACAATCATAGTTTCCTGCCGTTGCTGTGTCACACTTACTTCATCCAATTTATTTCCAATATTGAATTCAATATCCTTGAAAAATCTATCCCACATTCCATGCAAATGCTCTTCTATTTTAGGCCACACATCATTTTTAAATGTTACCCCATCATCAGAAAATAAATTACCTAAAAAGGCTCCAATACCTTCATAATTTGACTGAAAACATTGAAGAAATGTCTCTCCTTCTTTATAAGTATTATGTGCCACATTTAACGCTTTTCTCTCTGTAGTCTCTTTATAAGCATTTGATGCTCCAATCTTTATTGCACCAAACATAACTTTACTCCAGTTCTTAACTTTCTGTATACAACCTTCACTATTTCCTGGTATATTATTTATTATATTTTTTGTCAAATTGTCTATCAAAGGAGACAATAAATTTTGACTAAAATGTTTGATATTATCTTTTGTTTTAATTACAGGATATTTGATGCGTTTTTCTGCTAAACAGTACTCCAGTTCTGCTCTTTCTAATAACTTCTTGATTTCTTTTTCATCAAAAGTTTCAAGCTTGAATACCTTCAGTAAATCATCTTCTATTACTGCAAATTTTATTTTTTCACGAGACGTTAGTTCTTCTTTATAATCATTTTTTGTTTCTTCATTTATCAATAATTCTTTTTTGCCTAATTCTAACTGTTTTAATGCTTTCAGAATTTCTTCATTCCTTTTTAAGAGCACTTCTATTGATCTTGTACCCGGATGCCCTTTTTCCCTGTTATTTTGTTCAGCTTGTAAACGCTTATTTTGATCTTTGAGTGTTTGTTCTAATGTAGATTTTTCTAAATGTCCTTCATCTTGCACGCGAAAAGCTTCAATTATTTCTGCTAGACCTGATTCACCATATTTTCTTAATTTCTTGCATAAACGTAAAACACCCTTTTTTTGTTCTCGAAGTAACCTTTGCACTTTATATTTTTTTATTTCTAAATACATCTTTTCTATAAAGTCATTTATTTTAGCTGAAGCTTCCTTATCCGATGGAACCTTTACTTTTTTTTCTAAATCTTCAAGCTGCTTCCTTAGGCTTTGCTTCTCCTTATCCGGTATATCTGATTGACTTAACTTACCTTGAACTTTTTTCATTACTGATTTTATCAGCCTGCGCTCAATCTCTTGATCATCATATTCGAATTTAAAAAGGTCTTCTAACCCCCTTTTTAAGGTGTCATTTGTTAAGCTACTGTTTTCATGTATTTCTTTTAATTTCTTATATATATTGTTACACCTTGTTTGACCTATTCCTCTTAAACTCTCTAATTCCTGTCTCACTAAAGAATTTTTTATCTCATCTTCCAGCGAAAAATCTTCTCCCCGTCTATCTCGCTGAAACTTAATTGCTTGTATAAAGGCAACTTGATAAGCACTTTGTATTAAGTGACTTGTCAAATTATGACCTATACTATCTACCACTTTCGACTTGAATTCGTTCAATAATTCCTTCAATTTATCATATGTAATCTCTTTCTTTTCTAGCTTTATCAGTTCTTCCATAGTCTTCGCAAATTCCTGAATAGAAGTTGCAAGCACATCCTTGATTTCATTGCGTAAGGGCTTAAGACCATTTTTTAAATTGATGTTAGTTGACAATTTCAGTACGATGCTATGCTCTGAATTCCGCGTCACATCAAACCACTTGTTATTTTCATTTTCATACAAATCTCTAAGCAATCGTTTAAATTGCGGTGGAAATTCTATTTCCATATCCCACGCAATATTTGGTCCAGTAACTTCCTTTTCATGAAAAGACACCTCAATATTTTGATGCTTATTAGAATACCGCCCCATACTTATTTTAAGAGCAGTAACTAAAGAGTGAGATAAATCTCTATTTAAAAGATAAAAAGTAGCCAAAGCAATTGTTGCAGGAACAACTAAGGCTACAAGTACAGCCATATTAACAAAAATTGCTATTGCAGCAAGAACACCATATGCCAATCTTTTTGGCACGCCAGTTTCACTCTTTTTTGTCTTATCTTCCCCTACACTGTCTTGTGTCTTGCTGTTTGCTTGAAATCTACTGCATACGACTAATCCCAGTGCAGTAAAAGCAATATAAGGAAGCATTAAAACTGACAGAGCTAAATTTAATATTTTCTTTTCTGGGCAAGTTCTATTTATTTCCTTAAATATTTCGCTTGATATATTATACCAGGAAGTAAAAAAATCAGAGTTATAATCTTTATAATGAAATATACTGAGTGGAACGTTAAAATTAGCTAACGGCTCTTGTTCTTCCACAGCATCAAAAAATTCTTCTTCCTCTTCTGAAGTAGCAAGACCTAAATTATTCCCTTCTTCTACATTAGAAACAGCTTCCATAGCATCAAAAAACTCTTCTTCCTCCTCCAAAGTAACAACAGATTCTGCTTTACCTAAACCACCACTATTGTTAACAACTTCTTCATAATCATCTGCAACAGCTTTATTCATATTATAACCTTATCCAATTACCTTAAGTATAGCATAAATACTGACAATCTTGCAACTTTATTAAAAATTTAACGCTCAATACTAACACTTAAATCCTGATATTCCTTAGAATAGAAGTTAGTTCCAATTTCTGTATTAATGTCCAAAGATAAGGCAAGGGTCTGCTCTTTTATATATTCAAACCACGTATTTATTGCTTCCTTAATTTTCTCTTCTTCTGTTTTGATTATTACTCTGATTCTATCTGATATATGAAAATCAGCTTGTTTTCTGGTTTCTTGAATGAGCCTCACGACATCTCTCGCTAACCCTTCTAGAATTAATTCATCATTTAGTTCAGTATTTAGAATGACAATCCCTTTATTGTTATCAAATACAGAGGAATATTCACTGTTTGCTTTTAACAATAGTTCATATTCGCCTTTTTCTATAATATAGTTCTCTGATTCGTCTCCTAGAAATATCTGCTCATTCTCAACTTGCTTCCATTTTCCCTCCTTGACATATTGAACTAGCTTCTTGATTTTGTCTGGAATTCTTTTCCCAAGCAGTGGGAAATTTAGCTTTAACTCTAGTGATGCAATACCTTCAAGTCTGTTTACTAATTCCAAGCTTTTTACATTCACCTCATCTTTTATCATCTCCTGGTACTCATTTGAATCTGCAGCACACTGGATCCCAGTGTCAGCTACTTGGATAACAGGAGAGAACTCTGGGATGACAGAAAGCGGTTCACCTTCAAGAAAACTACAGGAAGACTGATGATAAATGATCATACTGCCAAGCGGCTGTCTGATACGTATATTAAAAGTGTTTCTGATCGAAAGTGCAGAGTTGCACACCTCTCTCACTAGATCCATCTTGGCAATGAGCTGACTATCAAACTTCTCTAATTGTGGAAAATTAGCCAAATGAACAGATGTTTCTTCATACTTAAGCCCTTGCCATATATTCTCTGTTATAAGTGGCAACAAAGGAGCTGCAGCTCTTAGTATGTAATAAAAAACCGTATATAGAACATTATAAGCATCAGTTTTATCCTGATCCAAATCACTTTTCCAAAAACGCTCGCGACTGCGACGAATATACCAGTTATTCAGCACTTCAAAAAAATCTATCAGAATTTTGCAAGCCTCTTGGGAGCTATAGCTGTTCATAGAAGCTTGGATACTTTCTACAGCTTCAAAACATTTGGAAATCATGTAGCGATCAATAGTACTTTGATAATCCTTACAAACTTCAGCTTTAATTCCATCTGCATTTGCATACATAGTAAAAAAGTGATAACTGTTCCAAATAGGTTTTATTACGTTTTTCAGAACATCTCGTATTGAGTTTCCTTCTTTATCGAGTAGCAAATTACCACCACAAATAATAGATCCAGAAAGCATAAGAAAACGCAGTGCATCAGAACCGTATCTATCAAAAACCTCCATTGGATCTGCATAGTTATTCAAACGTTTGGACAATTTTTGCCCTTTTACATCCAAAACAACACCGTGGCATATGCAGTTCTTAAATGGTTCCCTATTAAACAAAGCAGTGGACAATACAAAGAGCGTATAAAACCACCCCCTGGTTTGCGCTATGTATTCAGTGATAAAATCCGCAGATTCAAACCACTCCTTATTTTCAAACGGATAGTGGATTTGCGCAAATGGCATCGAGCCAGATTCAAACCAGCAGTCAAACACGTCAGGTACACGGCGCATAACTGATTTTCCTGTTGGATCATCAGGATTTAGTCTTGTTAAAGTATCGATAAATGGTCTGTGCAAGTCGTCTATTTTAACATTAAAATCTCTCTCCAGTTCTTCTATTGAACCATATACATCTACTCTTGGATATCTCGCATCATCTGATTTCCATACAGGGATTGGCGTACCCCAGAATCGATTGCGTGAAATTGACCAGTCGTGTGCCCCTTCAAGCCATTTTCCAAATTGACCATCTCTAATGTGGTTTGGTATCCAATTAACTCTCTTATTTAGCTCTACCATTCTGCTTTTGAATTTTGTAACAGCAACATACCAAGAAGGCATAGTTCGATAGATCAAAGGAGTGTCAGTTCTCCAGCAGTGTGGATAATTGTGAATATATTGCTCAGTCTTAAACCAACTTCCCTGCCCTTTCAATTTTTTTATTACTGTATCATTGGCATCAAAAACATGAACCCCTGCCAAATCTGAAACTTCAGCAGTAAATTTTCCACTGTTATCAATTGGACAAATAACTGGAATATCATGGCTTTGGCAAAGGTAAAAATCTTCCTCACCAAATCCAGGAGCAGTATGCACAACGCCAGTACCGTCTTCTTCCGTCACATAATCAGCAATAAAAACGCGAAATGCATTTTTTGTGTCTTTAAAATAGTCAAACAGTGGTTTGTAAGAAAGACCTGCAAGATCATTCGCTTTAAGTTTTATATTGCAGTTTTCATATGGAATATTGTTTTGTTCAGAGTGGCTGATAAATTTCTCTAAGTAGCTTTCAGCAAAAATGTATATTTCACCATTCATTGAACTTCCTTCACTACTCCCTGTCATCCCAGTGCCCAGACACTGGGATCCAGAAATAGATTCCAGCGTCACGCGCTGGAATGACATCAAAGGGTGGACTGACACTGCACAATACTTAATATCTTTTCCTATTGCTAAAGCCAAGTTGCTCGGCAACGTCCAAGGAGTTGTAGTCCAAGCAAGTAATTTACACTTTCGTTTAACACTTTTAAATTGCTGTGGGTTTTCTAAAAGCTCAAATGCAACAGTTACAGCTTTGCTAACTTTTTCTCTATACGCGTTATCAAGCCTTGTTTCGAAATTAGATAATGGAGTTTCGCATGCCCAGCTATATGGTACAACGCGCACTGATTCATACACCAGACCCTTATCATAAAGCTGCTTGAATGCCCACATGACCGACTCCATGAATGATTTATCCATAGTCTTATAGTCATTGTGAAAGTCTACCCACCTTGCTTGCCTATTTACATACTTCTCCCACTCTGATGAAAATTTCATCACAGAAGTACGGCAATGATCGTTAAATTTATCTATACCAAACTTCTCTATCTCAGTTCTACCAGATATTCCAAGTTCTTTTTCTGCACCCATCTCAGCCGGCAATCCATGGCAATCCCAGCCAAATCTACGTTCAACCCTTTTTTGAAGCATAGTTTGATATCTTGCAAATGCGTCTTTGATGAAACCAGTGAGTAAATGTCCATAATGCGGAAGTCCATTTGCAAACGGAGGCCCATCGTAAAAGACAAAACAATTATCCTTGGAACGTTCTTCAACTGACCGCTCAAAAACTTTGTTTTCCTGCCAAAATTTTATGATTTCCTTTTCTAACGATAAAAAATCAGGACTACTTACTGTATCAGGATAATGCTTTGACTTCATGTTCGCTATGTAAAACTAAAGAATATAGGGCTTTCTGAAAAATTACAAATTCAAAAATATTTCCGTAGCTCACACCCCAACAAACTATTCTGCCGAGCTTCCAATACCTTTTTTTAAGTTTTACTTGCAGTTTTTATTGTTTTACTTAACATTAACCTAAGCTTTAGGGGTATTTTATGGATCAGAAGACAGATAAGTTTCCACAATTTTTAAAAATGTTGTGCTTTGTTGAAATGTGGGAACGTTTCTCTTACTATGGAATGAGGGCACTTTTGGTCCTATTTTTGACTTCTCACTTAGGTTTCACTGATGAGAGGGCCTTTACTATTTACTCATTATTTGCTGCAACAGGTTATGCTATACCAATACTTGGAGGTTTTTTAGCTGATAAGTTGATGGGATTCCGCAACATGGTGTTGCTTGGAGGGATAGTGATGATAGCAGGTCATGCTTGCATGTCATTGGTTAAGTTTGAACCAGGTTTATTATATTTAGGTTTATCTCTAATAGCCATAGGTACTGGTATGTTTAAAGGGAACGTAACTAACTTACTTAGTTCATGCTATGGCAAAGACGATCCTGAACGTAGCAGAGGCTTTACTTTATTTTACGTAGGTGTGAATATTGGAGCAATATTGGCTTCTATTTCATGTGGTTATGTAGCCCACTTGTTTGGCTGGCACTACGGCTTTGGTTTAGCTGGTATTGGGATGTCTATAGGGCTAATCTTTTTTCTCAAATTTCAGAATCTTTTAGGAGATAGCGGCCTTTCTCCTTATCCAGAGCTTATGAATAAGCGCATATTAGGGATTAAAATTTTTGGTATAGTATTGATAGGAAGCTTTCTGTCATCATCAATAATTGCTAAAATGCTTATACATAGTGAATTTTTTACTAATATGCTCATATTTATTGGAATAACAGCTCTGGGCATATTTATTTATATAATATCTAAATTATCAGCAGAACAAAGACGAAAATTAGTGGCATTATCTATTCTTGTGGTATTTTTCTTGTGTTTTTTTGCTTTAGAAATGCAGCTTGGCTCTTTGGTTAACTTATTCACCGAAAGAAACGTTATTAACAATGTATTAGGTATAACAATCCCAGCTTCAGTTTCTCAAGCCATAAATCCTTTGTCAATTATAATATTTGGCTTTCTTTTTGGAACATACATGAAGTTTAAGCAAAAATATGCAACTTCCATGTTTACCCTTGGCCTTCTGACAATGGCTATGTGTTTTTTCACACTGTACATAGGATGTTTAAACTCTAACATTGAAGGTAAAGTAGAATACTTATATTTAATAATTGCTATCTCCTTTATGGGACTGGGAGAATTATGTATTGCTCCATTAGTCCAAGAACAAGCAACTACACTAGCCCCCAAAAACCTTAGAGGAGTAGTGATGGGTATAGTAATGCTGTCATTAGCGTTTTCTAACCTAGCCGGAGTTGCAATATCAAAATTTATGTCAGTTCCTTCAGTAAATGGTAAAATAAATTATTTAGAATCTTTAGAAATATATAAAGAGGGTTTTTTAAAGGTGGGAATATTTAATTTAATGCTCGTTATTGTATTTTTATTCTTCTTCAATTTTATACATAAAGTTGTTACTAACTCATCTTGTACAAAAAATTGATATAGGTAAGCTCAAATTTGTAGGTTTAAGGTACCCGTTCAGCAGAGGTAGCAATTAAACTTTGTAACTTTTGAAAAAGATTATGATTGCATTTTTTCAATACTCTTTGCTTAAGATTTATATTTAACGCTGCTTAAAATCAGTGAAATGCACACCCCAGCAAACTACTCTGCCGAGCTTCCAACACTTTCACATTTACTATTTTGTCCCTGTATTTACCTTCAGAATCATCAATGCACACTGATTGCATATATGGGCTTTTACCAATAATTTGGTTTTGGTGTTTACCTTTTTTATCGCTAAATAGAATAGGTATAGTTTTACCTACCATACTCTGGTTAAACTCAAGTTGTTGCTTACTAATTAATTTCTGTAAACGAAGAAGGCGCTCTGTTTTAACCTCTTCTGGTACTTGATCTTTTCTTTCCGCTCCCGGTGTGCCTGGTCTTGGGCTGTATTTAAAACTATAAGCCTGAGCATATCTAACTTTTTCTACTAATTTCATAGTTTCTTCAAAATCTTTTTCGGTTTCTCCAGGAAAACCAACAATAAAATCAGAAGAAAATTCGATTTCAGGTTTCAATTTGCGAAATCTGTCTATTATTTCCAAATACTCCTCTGCAGTGTGTTTCCTGTTCATCGCGTGCAATATTTTATTCGAACCAGACTGCACAGGCAGGTGAACAAACGGCATGAGCTTTGGCTCTTCCGCATGTGCCAAGTAGAGAGATTCATGCATATCTCTTGGATGAGAAGTTGTATAACGAATCCTCTCTAGCTTTTCAATTTTAGCAATATGACTAATTAATTTTCCTAAATCCCACACTTCCCCTTCGCACTCCCCATGGTAAGCATTGACGTTCTGACCAAGCAAATTGATCTCATTTGCCCCATTTGCAACTAATTTCAATGCTTCACGAAATATTTCATTCACTGGCCGTGAATACTCAGCTCCACGAGTATAGGGCACTACACAAAACGTACAAAATTTATCACAACCCTCTTGTATGGCAAGAAACGCAGAAGACCCCTGGCTATTGCCATAGCATTCATCTGGCAATTTATCAAACTTTGCAACTTCAGGAAAATCAGTGTTTATTACATGACCTTTACTTCTGCTTGCTTTGACTATCAGCTCCGGTAAGGTAGCGATACTCTGCGGACCAACAACAATATCAACAAAAGGAGCCCTTCTGAACACTTCTTCTCCCTCTGCTTGCGCTACACACCCAGCCACCACTATAGTCATTTCTTTTCGTAACGAATGAATCTTCCCAAGCTCTGAGTAAAGTTTTTCTGCTGCCTTCTCTCTAATGTGACAAGTATTCAGTATCACTAAATCGGCTTTCCCTGCATCACTAACAACGTTGAACCCCAAAGGTTTAATTACATTTTCCATTAAAACGGAGTCATAAACGTTCATCTGACAGCCGTAAGTTTTAATATATAGGCCTTTCATATTTGGTATGTCTTTTTCAAAATTTCTTCACCCTACACGTAAATGTCTAACAGACCAGCGCGTGACGCTAGTGAACTTGCTAGCACAATAGATTTTGACAAAATTATACGAAAAACTGGATCCCAGTGTCAAGCACTGGGATGACAAGTTCTCGGCAACCCCTACGTCATACCATCACGGTATCTCTAGATCCCGCTAACAAGTAGCGGGATGACGGTTGTCAGGGTGTCATCCCAGCGCCCTTATGATGTCATCCCAGTGCCCAGACACTGGGATCCAGAAGACTTAATTTCAACCAAGTGGCTGCATAATAAGGACTAGATTCCAGACTGGAATGACATCATAGAGGCACTGGGATGACAAAAAAAGGAGCACTGAACTTGTCAAGGAATTTTATGGCCTAGCGTCACGCGCTGGAATGACATCATTTACATTTATCACTTTTGCAGATACAATTTACATGCTATAATTGAGTCTTCATAGATGGTAAATTGGAGTGCAAAGAAGTAAAATTAAAGTAGAAATAAAAAGATTATCACACGGAGAAGACTTGTCTCTTCCATGTTATGCAACTACGCAGAGTGCTGGCATGGATCTTTATGCTGCATTGAATGATTCTGCTGTTTTAAATCCACTTGAAAGATTACTTGTTCCAACTGGAATTGTGATTGCAATACCAAACGGTTTTGAGGGGCAAATCCGCCCACGTTCTGGTCTTGCTGCAAAACATGGAATCACTGTCTTAAATTCTCCGGGCACTATAGACTCTGATTATCGAGGTGAAGTTAAAATTTGTCTAATTAATCTAAGTAATCAGCCATACGAAATAAAAAGAGGAGATAGAATCGCACAAATCCTTATTTCTCCTGTATCTCAGGTAATTTGGGATGACAGAGAAGAATTCTGCGCAGAAGAAACCGGTCGCAATGCAGGGGGCTTTGGCTCAAGCGGCAGGTAGCTTACGAAAAAGCTTGACTATGACAGTTTTTTTATTTAAGCATATTAATACTTGAGGTCGTTTATGCTAACTTTCAAAAATCACTGTGGTCAATTCCACAAAACAAATACTGCACTTGTTGCACTTACTTCTTTGTATGTCATAGGCGCAGCAGTAGCACTTTCAGCACCATATTGGGTGTCTTCAACTTGCACGCTTGCTCCACTTGCAGCTTTTACAGCTACACCACTTGGAATCGGTATATTAGCAATTGTTGCTGTTGCACTGGTTAGTTCAGCAATGTACGCTATCAGCAAAAACAATGAAATATCTGAGTTGAGAGCTCCGAAGATTGTTGTTAATAACGATAGAAAAAACGGTAAAGAAACAGCATTGCTAGTAACAAAAGACACATTTAAGGAAATGGCAAGGAATAACCAAGTTAAAGATGAAGAAGGTAAGGTAGAAAAGGGTAAACATTATATAGCCTTCAGCTTAGAAGGCAAGAACTACCGTATTATTGTTGATATTAATCAGCTTACCAATACGCTAGGCAATACTTTACTCTTCGAGATAGGTTCACTAAAAGAGAAAAACGATGAAGGTAAGTTCGAGGCAGTAAATGAAACAAAGTGGAATAAAACATTAGGTTTAGACAAAGATGGTGCTAAAGGGGTTAACACTTATTTAGGCTCACTTATTGTTGAACAAGTTGCTTCTCAACAACAGACAGTATAGCCAAGTGAAATAAAAGAGGTAGATTAAGTCTGCCTCTTTGTTTTTTTTGATTTTTAGTGTTACGCGCATAACTGCATGGATGTTGCGATTCTCAAGGCAACGTATCTGTTTAGATGCATGGCTAATGCTGAAACAAAAATTCCAGTGTTCCCTTTCTTGTCATCCCAGTGCTTGACACATAACTGTACAAACATTCATTTTTGAAGGTAAATTGCACAACAGATAATGTCATTCCAGTGCTCCCTTTCTTGTCATCCAAGTAGCTGACACTGGGATGGCTT
>NODE_10_length_21369_cov_77.517829
AGAGAAGGCGGTAGAACTGTTGGTTCTGGTGTTGTTTCTGAAATTTTGGAGTGAGTGTAGTAACTAAGATGAAGCAAGATATATATATTAACATTAAGGCTTTCGATTGTTCTTTATTGGAGGAGTGTGTTCGAAAATTTGTTGATGAATTAAAGCGGTCCAGTGCAAAATTATCTGGTCCGATTGCGTTGCCAAGGAAAGATTCTAAATTTATTGTTAATAGATCTCCTCACGTTGATAAAAAATCTCGTGAACAGTTTGAAATGAGAACTTCTAGGCGTTTGATTGTTTTACATGATCTTACTCCTACTATGATGCAGATGCTTACAGGTTTATCTTTTTCTGCTGGCGTAGAAGTGGATTTAAAAGTCAAGGAAGTTAAGGTTTAGGAGAAGGAAATGAAGAGAATAAATTCGCTGAGGAGAATTGGTTTACTAATGATGAATATTGGTCATACTGCTATGTATTCTGACAATAGTCGCATGGCTGTAACTTTATTGCATCTCAGCGAAACTCATATTATTGATATAAAAGGACAAGATAAATGTGGCTATAATTCAGTCATTTTAGGCACAGGAGATTTTAAAAATATAGCAAAACCTCAGTTGGAATATTTAAAGAAAAAGGGTATAAATAATAAATGTAAGTTATACGAAAGTAGATTAAATGACCTGTCGGGAATAGAATGTGGTAAAAAAGTGGGAATCAATCATTTTGTGGTTGGTCAATATCTTGATATTACGGGTTATTCTATAGGTAAAGGATTTGCTGGTGTGATGAAGCGGCATAATTTCAGTGGGCTTAGGGCATCTCATGGTGTTTCTATTGCTCACAGATCACAAGGTTCCACTGGCCAATGTCAGGATCCTGGTAGAGTATTCAAAGGAAAGAAAATGGCTGGTCATTTAGGTAACAGCAGGATAACTGCACAAAATATGAAGATATTATCCATTGATCATGAAAATAGTATAATTGCTGTGAAGGGTAATAATGTTCCTGGGTTTAAAAATTCCTATGTTTTTGTAAGAGATGCAGTTAAAAAATCTTTACATAAAGATGTTCCTTTTCCGGTAGGTTTACTGTTAGATGTAAATGATGATGCTAGTAATTTGGTAAGTTAGTTATGGAATGTAATTTAGTTAATCTATCTAATGATAATGTAGGTACTGCTCAGCTCAATCCTTTGATATTTTCTGCTAAGCAAAAATTGAGTATTTTGCATGATATAGTGAGATGGCAATTAGCGAAGAGAAGAGCTGGTACTCATAAAACAAAAGGTATTAGTGATGTCTCTGGTACAACAGCTAAACCTTATGGTCAAAAACGTACCGGTAGGGCAAGACAAGGGAGCTTGCGATCTCCTCAATTTAGAGGTGGTGGGATTATTTTCGGCCCTGTTGTGAGGAGTCATACTTATTCTCTTAATAAGAAGGTACGCAAATTTGGTTTAAAAATTGCTTTATCTCTAAAGTATTTAAATAATCAAGTAATTATTCTGGATAATTTAAATATTGATGTGAAGAAAACGTCTGAAATGTGTAAATGTATTAAAAATTTTAAATTTTCTTCCTTTTTGATAGTTGGTGATTATGGAGATGATTTGTTGCGTGCGGCTAAAAACTTGCACTATGTAGACTTAATCAAACCTATTGGGTTAAATGTTTTTGATATATTGAATCACGAATGCGTGATGTTGACAAAGGATACTTTAAAGCATCTTGAAGGTAGATTGTTATGATCAAATATAATAATATAATAAAATCTTCTATAATTACAGAAAAGGCCTCTTTTTTGAGGGAGAAGTTTAATAAATATTCTTTGTATGTTTTTGTAAATGTAAATAAGCGTCAAATAAAGTTGGCAATAGAGTCTCTATTTGATGTTAAAATTTCTTCTATAAATGTTGTTAGAATTAAGCCTAAATATAGGCGTTTTAGGGGTGTGGTTGGTTGTGAAAAACAGAAAAAGAAAGTTTATTTTTCTTTGATGGATGGTCAAAAATTAGATATAATGAGCGTTTAGTATGGGTATGAAATTTTTTAATCCTGTTACTCCGTCTTCTCGTGGGACTGTGTTAGTAAGTAAAGTTGGTTTATCAAAAGATGAGCCAGAAAAGTCTCTTACATCCGGTAAAAAGTCCAGTGGTGGAAGAAATAATCATGGTAGAATTACAACTCGTCATAGGGGTGGTGGTCACAAAAAGAAGTATAGAGTGATAGATTTTAAGCGTAATAGAAGTGGTCAAGGTATAGTTGAAAAAATAGAGTATGACCCAAATAGAAGTGGGTTTTTGGCGTTAATATCATATAAGGAAGATGATATTAAGTCTTATATATTAGCTCCTCAAGGTATGAAGCCAGGTGATGTTGTTACAGCTGGGAATGATGCTGATATTTTGCCAGGGAATTGTTTACTACTCAAGCATATACCTGTTGGTTCTTTCGTTCATAATGTTGAGCTGAAGCCAGGTAATGGTGCTGCGATTGCTAGAGCTGCTGGTTGTTATGCACAAATCGTTGGTCGTGATGGCCAATATGTTTTATTACGACTCAGGTCTGGTCAAATTAGGTTGATTTTATCTTCTTGCAAGGCTACTATTGGTGTAGTATCTAACCCTGACCATAAGAATAGAAAGTTGGGTAAAGCTGGGAGAAGTAGGTGGCTTGGGATTAGACCTACTGTACGTGGAGTTGCAATGAATCCAGTTGACCATCCTCATGGAGGCGGGGAAGGAAAAACCTCTGGTGGTCGTCATCCTGTTACTCCTTGGGGTGTTGCAACAAAAGGAAAGAAAACTCGAAGGAGAAATAAATCTAGTGATAAGTATATAAAACAATTGAAAGGTTAGTTTATGAGTAGATCTGCATGGAAGCCTCCTTTTTGTCATCCTTCTATATTAAAGTCGGTGAATAATGCTTTAAACAAGGGGTTTGTTAACATGGCTATAAAAGTTCATTCCAGGGCTTCTGTAATTCTTCCTAATTGTTTAGGTTTAAAGTTTGCTGTTTATAATGGTAAGGATTACATTCCTGTGAATGTTAATGATCAGAATATGATAGGTCATAAGTTTGGTGAGTTTTCACCCACTCGTAAATTTACTGGGCATAGTGGTGATAAAAAGGCGACAAGAAGGTAATTGATATGAAAAACAGAGATGTAATAGTTAAAGCTGGTTCTAGGGTTTTAAAATCAACTCCTCGTAAATTGAATTTGGTTGCTGGTTTAGTACGTAATAAAAAAGTTTCTTTTGCCACTGTGCAATTAAGATTTTGTGAAAAGAAAGCTGCAGGTCTTATAAGGAAGGTATTAAATTCTGCGATTGCTAATGCTCAAAATTATGGATTGGATATCGATAATTTATATATAAAAGAAATTTTAATAGGTAAGTCTCTTACTTTGCGTAGGGTATGTCCAAAAGCTATGGGTAGAGCTAATAGAGTTAGTAAACGTTATAGTAATATAACTGTAAAATTGGGGGAAATTATATGATTCATAAAAATAGAAAATTAATAAGGAAAGTGCAAAAATATGGGAAACGTTAATCCTAAAGGATTTAGGTTAAAAATAATTAATACTTGGTCATCTATTTGGTATGCTGAGAAGGGTTATAAACAAGGGTTGCATCAAGATTTATCTATTCGCAGTTATATAAATGAATCTTTTAAGCATGCTGGTGTTTCTAAAGTAATTATAGAGCGTACGATCGATTTGGTATCTGTAATAATACATTCTTCTAGACCTGGAGTGATAATAGGTAAGAAAGGCTCGGATATTGAGAAGATAAAGCAAAAGATAGCTGAAAAAGTAAAAAATAATGTGGAAGTGAATGTAGTAGGGGTTAAAAGGTCTGAAATAGATGCAGTTTTAATATCAAACAGCATTGCACAGCAGTTAGAAAAAAGGGTTTCATTTAGAAGAGCGATGAAAAAAGCTATTCAAAGTTGTTTGAGGATGGGTGCTAGAGGTATTAAAGTAAGTTGTTCTGGGCGCCTTGGCGGAGCTGAGATAGCTCGTACTGAGTGGTATAAAGAAGGCCGTTTGCCTTTGCATACTTTACGTGCTAATATAGATTATGCTTTTGCTGAAGCAAAAACTATATATGGCATCATAGGAGTTAAGGTCTGGGTTTATATTGGTAACTAATTAGGTATATTGAAATGTTTATTCCTAAAAAAAGTAAATATAAAAAAGTATTTAAAGGACGAATTAAGGGTAACACGAAAGGTGGTAGCACATTATCTTTTGGAGATTATGGTCTAAAGGCTATGGAAGCAGGTAGGATTCAATCTAAGCATATTGAAACTGCAAGGCGTGTAATATCTAGAACATTAAAACGCTCTGGTAAAGTGTGGATAAGAATTTTTCCTGATACCCCTGTTAGTAAAAAGCCGGCGGATGTGCGTATGGGTAAAGGGAAAGGTAGTGTTGAGTTTTGGGTATTTAAAGCTAAGCCCGGTAGAATGTTGTTTGAAATTAGCAGTGATGTTCCCATGCATTTAGCAAGATTGGCGCTTGAAAAGGCAACTGCTAAGCTTCCTATGAAGTGTAAATTTGTATCTAATCATAATTAAATGGAGTTGCAATGGATATAGCTGACATTGAATCGAGGTCCTCGCAAGAATTGCATGAAATTCTTGTGAATTTGAGAAAAGAGTTTGTTAATTTGGTTTTTCAAAAGAAGCTGGGCCAGTGCAACAATATTTCGCGTTTTAGCTTAATAAGAAAGAGCATAGCTCGTATTTTAACTACATTAAATAAAAGAAGAAGAGAGGAAAAGAATGCCTAAAAAGGTTTTTTGTGGTACTGTAACTAAGGCTAAGTGTGATAAGACTGTAAAGGTTTCGGTATTACAAGTGTATAAGGATGAGCTGTATAAAAAGGTTATAAAAAAATACAAGAAGTATACAGCACATGATGAGAATAATAGTTGTAAAGAAGGGGACAAGGTTTTAATACAAGAACACAAGCCTATTTCTACTACTAAAAAATGGGTTATTGTTAATAGCTCACATTGAATAGGATATTTATATGATTCAAAAAAATACATTGTTGGAAGTAGCTGATAATTCTGGCGCGCGTGCAGTGCTTTGTATTGGTTTATTGGGTGGTAGAAAGTCTGCATCTATAGGTGACACAGTTATTGTATCTACTAAATCTATTACTCCAAGAGGGAAAGTTGAGAAGGGAAAAGTATATAGAGCAGTTGTGGTGAGGGTGAAAAGCCCTATTAGGAAATCTGATGGTTCTGTAATTCGTTTTTCTAGCAATGCTGTAGTTTTGATTAACGATCAAGGTGAACCACTTGGCACTCGGGTGTTTGGTCCGGTAAAAAAGTTATCATCTGGTTCTTTTATGAAGATAATGTCATTAGCTGTTGAGGTTTTATAATGAGTGCTAAAATAAAAAGTGGTGACGACGTTATAGTTTTAACTGGTAAAGATAAGGGAAAAATTGGTAAGGTAATCAAAGTTATAGCACGTGATGCTAAAAAGAAAGTAATTGTTTCTGGAGTGAATGTGCATAAGAGACATACTAAACCAAAAGCTGGTAGTAGTGGTGGTATATTAAATAAAGAGTTAGCTATTGATATATCCAACGTTGCAACATTGGACCCTAAATATAAAACTCCAACTAGAGTGGGGTTTAAGGTTATAGACGGTAGAAAAGTGCGTTTTGCAAAAGTTTCTGGAGAAGTGATAGATTAGGTTGATATGTTTAAAGAATTGTATAAAGATAGCATAGTAAAGTCCTTGAAGGATAAGTTTAATTACGGCAATATAATGCAAGTGCCTAAACTTGTCAAGGTGTGTATCAATATGGGCGTTGGAGATGCTGCTACAGATAGTAAAGCAATAAATGAACCACTTGATAGCCTATATTTGATTGCTGGGCAGAAGCCTTTATCAACTTTTGCAAAAAAATCTATTTCTGGCTTCAAGATCAGAAAAGGTGCTACAGTAGGTTGCAAAGTAACTTTGCGTAGAGATAAAATGTATGAGTTTTTAGAAAGATTGATATATATTGCTTTGCCAAGGGAAAAAGATTTTAGAGGATTTAGTGTGAAGCAATTTGACGGTAATGGTAATTTTTCCTTTGGTATAAAGGAACATATCTCGTTTTTAGAAATAGACTATGATAAAATAAGTAAAATTAGAGGTATGGATATTAATATTATAACAAGTGCAGTTAGTGATAAGGAAGCAAAGGAATTATTACTGGCTCTTAAATTTCCTTTTTTTGATTAATTGAGAGGAGAAATATATGGCAAAAAAATCTATGATAGAAAGAAATCTTCGCAGAATAAAGTTGTGCGATCAATATAAAGAAAAAAGAGAAAAATTGAAATCTATAATAAATAATAAGAATTTGTCTATTGTAGAAAGGTTTACAGCTCAAAATAAATTAATTAAAAAATTGCCTAGAAATTCTTCTAAAACCAAAATTAGAAATAGGTGTGCTTTAACTGGGAGACCAAGAGGAGTATATAGAAAATTTGGTTTATGTAGAATTGTTTTGCGTGATTTATGTTCTTTTGGGCAAATTCCAGGAGTTACAAAGTCTAGTTGGTAAATATAATATAAGGAGTATATTGTGGCGTTATCTGATAGTATTGGTGATTTTTTAACAAGGATACGTAATGCTCAATTGGCAATGCATAGGGCAACAAGGGTACTATTTTCTAAGATGAATTCTTCTATATTGGAGATTTTAAAAGAGGAAGGGTATATCCTTGATTATGAAAAGCAAGTTGTAGATAACTTACCTTCTTTCATTGTAAAATTGAAGTATTATGAGAAGTCACCTGTAATTAGTGACATAGTTAGGGTGTCAAAGCCTGGTTGTCGTCGTTATTCTAAGTATAAGGACATTTCTAAAGCATATAATGGTCTTGGTATTTTTATTATATCGACACCCAAAGGAGTGATGACTGATTATAATGCACATAAATTAAAGGTTGGTGGAGAAGTTTTGTGTCGTGTGTTTTAAATAATAGGAGAAATTCATGTCTCGTATAGGTGCTGCTCCTATCAATATTCCTGCTGGTGTTTCAGTTGAATATAATAATGGTAGTATGTTAATAAAGAGTGCTAAGGCTGAAAAGGAAGTTAGCTTGATCAGGGATGTTGTGTGTCAGATTATTGATAATCAGCTATTGCTTTCTGTTGATCAAGATAAAGATAATTATGATAAAATAAAGCCTATGTGGGGCACTTATAGGAGTAATATTAATAATATCATTAACGGCATGGTTGATGGTTTTTCTGTTAATCTTGAGATTAACGGTGTGGGATATAAGGCAGAGTGTGATGGTAAGTATTTGACTTTATATCTTGGTTATAGCCATAATGTTAAATATAAAGTGCCTAAAGATGTTGAGATTAAGTGCATAAAGCCAACTCACTTAGTAGTTAGTGGTATGGATAAGCAGAAGGTCTATATGGTGGCGTCTGATATATGCAAAATTAGAAAATATGATCCTTATAAAGGTAAGGGTGTTGTAATAAAAGGCAAATTTATGCTGCGTAAGGTTGTAAGTAAAAAGAAGTAATAAAAATGAAAAGATCGTATAATTTTTTAAGTAATTCTGAAAAAAGGAAGTTACGTAATAGAGCGAAGCTTGACAAGAGCGCTGAACGTTTACGTATATCCATATTTAAATCTAATAGGCATTTTTATGTCCAGTTAATTAATGATGTAAAAGGAATAACTCTCACTTCAGCTTCTACTTTGGATGCTAAAATTAAGGATGTATGTAAAGGGAAAGTCAACGCTGAAACTATAAAACAGGTTTCTTCTTTAATGGTTGAGCGTCTGTCTGGCATGAAATTAGAGCAGCAGCTTACGTTTGATCGTGGAGCGTATAAATACACAGGATTAGTTTCTCAATTTGCTGAGGCTTTAAGAAGTTCTGGATTTGAATTTTAGAAGGTTTTGAATATGGCTATAAAGAATTTACAAAATAATAATGATTTATCAGAGCTTTTAGTTTCGGTACGAAGAGTGGCAACGGTTACCAAAGGTGGTAGAAGATTTTCATTTTCAATTTTGGTTGTTGTTGGCGATGAGAAGGGTAGGGTAGGGTGTGGAATAGGTAAGCACGCAGAAGTTGCTGAAGCAAGAGTCAAAGCTGTAAATGCTGCAAAGAAATCAATGATTAGAGTGTACTTGCGTGAAGGTAGAACTTTGCATCATGATATTAAAGCTAAATTTTGTTCTGGTGAGATAGTTTTAAGAACCGCAAGAGCCGGAACAGGTATTATTGCTGGTGGAGCGATTAGATCAGTTTTTGAGGTGTTAGGTATAAAGGATGTGGTAGCTAAATCCACTAGATCAAATAATCCTCATAACGTTATATGTGCGGTGTTTAAGGCTTTTGATAGTATGTTATCTCCTCGTCAGGTAGCAAGCAAAAGAGGCAAAAAGATTAGCGAGATAGTTGGAAACAGGTAAAGTATGAATAATGCTGTAAAATTAAACTCTATATTTACTAAATTATCTAAGAAAAAGAAGCCTAAGTTGCTGGGTAGAGGTATCGGTTGTGGTAAAGGTAAAACATCCGGTAGAGGGCATAAAGGGCAGAAGGCTAGAAGTGGAGTTTCTATAAATGGTTTTGAGGGTGGACAACAGTCTATATATACTCGTTTGCCTAAAAGAGGTTTTAAGCCTATACGTAGGAGCATATACTCTATAATTAATGTTGGCGATATACAGCGCTTAATGGAAGCTAAAAAAATAGTGAAAGACTCTGTTATAGATAAGGAGAGGCTGTATAAATTAGGTTTTATAAAGTCTATTAAGGATAAAATTAAACTTCTTAATAAAGGTAAGTTGAGCGAAAAATTTGTGTTTCATGTTGATTTTGCGTCAGAAGCTGCAAAAAAATCTGTAGCTTCAGTTGGTGGTAGTGTGGAAATACTATCGTAAGTCATGGGCAATAAATCAGCATTTAATAGCTTGGATCCTACGTTGTTATATAAAGGCGATTTATTAAAGCGTATATTTTTTACGCTAATAGCTTTAATTTGCTATCGCTTGGGTACTTATGTGCCTATTCCTGGAATTAATCTTGATGTAATTAATGATATATTTCCCAAAGATGGCTCAGGCGTTTTTGGAGTATTTAATTTATTTTCTGGTGGTGCATTGGCTAGAATGACAATTCTAGCATTGAACGTTATGCCATATATAATGGCTTCTATCATTATTCAGTTACTTTCTTCTGCGATTAAAGGAATGAAGGAAGTTAAGAATGATGGAGAGTCAGGCCGTAGAAAGATGAATTCTTATATACGCTATCTGACCATAGTAATTTGTGTATTTCAATCAATTCCAATTTTGGTTGGATTGGAAGGGATGAATAGGGAAGGGGTATTGGTTGTAATCGAACCTGGTGTTATGTTTCGTACAATAGGTGTTTTCAGCCTTTTAGGTGGAACTATGCTTTTAATATGGCTTGGTGAACGAATCAGCGCTAGCGGTATAGGCAATGGTATCTCATTAATCATTTTCACGGGTATAATATCAGAGTTACACAGCGCTTTGTCATCTTTGTTAACGTTAAATAAAAACGGTAGCGTATCGTTATTTATTATCCTTTTTGTTTTGGTATTGTTTTTTTTGCTGCTTCTCTTAGTCATTTTTGTAGAGTCTTCTTATAGAAAGGTTATTGTTCAACATCCTAAAAAGCAATTTAAAAGATTACATAATGACGATTTTACTTATATTCCATTGAAGATTAATTTATCTGGTGTAGTACCAACCATTTTTGCTAATGCAATTTTATTGACACCTATTTCAATTGCAAATTTCTATAAGGGGCACGCTTTTTCTGATTTTATTTTGAATTACTTTATGGCAAATAAAGTAGTATATATTGTAGCCTATTTGGTGCTGATAGTATTTTTTAATTTTTTCTATACCAATTTTATATTTAATCCAGAGGAAAACGCAGATTTTCTTAAAAAAAATGGTGGTTTTATACCTGGTAGAAGGCCTGGGAAACATACTTCTGATTACCTTCAAGATATAGTTTTTAAGTTGACATTCATTGGCTCTGCGTATTTGGTAGTCATATGTACTGTACCTGAAGTTATGAGATATTATTATGATATACCATTTATTTTTGGTGGGACGAGCTTACTGATTATAGTGAACGTTATTACTGATACTATTATGCAAATACAATCTTATATTTTTTCAAATAGGTACGACAACTGGATAAAGAAATATGAGTCTAAAACGAGGAAAGTAAGATGATCATTACGATTTTTGGTCCTCCAGGTTCTGGTAAAGGTACTCAGTCAAGCTTGTTAATAGCAAAATATAATTTAAAATTAATTTCAGTAGGGGATTTATTAAGGAATATTATATCTAGCAGTAGTGAGTTAGGTAAAAAAATAAAGGGTACCGTGGAATCTGGTAATTTAATTCAAGATGAAATTATATGTGGATTATTACGTGACCAGCTTGCATTAGTGGATGATAATTGCTTATTAGATGGTTTTCCGAGAAATTTAAACCAGGCTCATTTTTTGACTCAAGTTTTGCAAGAAAAATATAATAGGGATGTTGACATTGTAGTTGAGCTGCAGCTTGACGATAATATTGCAATCGATAGGTTAAAAAATCGTCTCGCGTGTTTGGACTGTAAAAGCATATATAGTGTATCTTCTTTTAAGAGTACTACTTGTGCTAAATGTAAAAGTACGAGGTTAGAGAAAAGAATTGATGATGCTGATATGTCTGCAATTAATAAGAGAATAAGTGAATATCACCTTCAAATGAAAGGTTTACGCGAGTATTATAAAGGCAAATTATTAACAATTGACGCTAATTTGAGTGTTGATGAGGTAACGCAAGAGATTGAAAGTAAAATTTCTTGTAATTTGGTTTGACTCTGAGTTGTTTTATGGTATAAATTAAGAGTTGTTATTAATAAAGTATCGAGGTACCAGTGGCACGTATTGCAGGCATAAATATTCCAGTGAGGAAATGTGTTCCTTTTGCATTAACTTATATATATGGTATAGGTATTGCTACTGCGAATGTAATTTGTCACGCTTGCGAAGTTGATAAGCGCAAACGTGTTTCAGAATTACGAGATGAAGATATAGAAAAGATCAGCGGTTTCATTAGACAAAATTATGTTATAGAAGGTGAGCTCAGAAAAGAAGTGGCTATGAACATAAAATCTTTAGTGGAAATGGGATGCTATAGAGGGGTGAGACATAGAAAAGGTTTACCTGTGAGAGGGCAAAGGACTCATACTAATGCTAAGACTCGTAAAGGTAGATCTCGGTTGCCTATTGCTGGGAAAAAATAAAATTTATTATTATTGTGAGTTTTAATGAAAAAAGTCAAAACGGTTAGTAAGAGTAAGAAGGAGTTTATTACTGGTGTTGTCCATATTCGTGCAACTTTTAATAATACTTTTGTAAATGTAACTGATGTTCATGGTAATACGCTATGTCAAACTTCTGTGGGTGCATGTGGTTTTTCAGGTTCGAGAAAATCCACACCTTATGCTGCAGGTAAGGCTGCGGAGTCTGCTGCGAAGAACGCAATGGAGAGATTTGGTATGAAGGTTGTCTCTGTAATAATTCGCGGCCCTGGCTTTGGTACCGAAGCTGCGGTTAAAGCACTTCAGAGCTGTGGGTTGACTGTGACTTCAATTGCAGATAAAACCGCAATTCCTCATAATGGGTGCAGGTTAAGAAAAAAAAGAAGAGTATAGGATATTTGAAAAGGTTGTTTTATGTATTATAATAATGATGTTTCTCTCTGTAGCAATTTAGATAAATTGATTAAACCTAGTTCAGTTAAGGTAATATCAGATGATTCAAGTGAAAAAAGTGATATAGTGCTAGAACCGTTGGAAAGTGGTTTTGCTTTAACATTAGGCAATGCATTAAGACGTGTAATGTTATCTTCTCTTAAAGGTAGTGCTGTTTATGGAATAAAAATTGAAGGTGTAACTCATGAGTTCACTTCAATTCAAGGGGTGAGAGAAGACGTAACTGATATAGTATTAAATATGGGTATGTTGAGGTGTAAATTAAATGGTGCTTCTAATAAATGCTTAAATTTAAACGCTAAAGGGCCTTGCCAGGTATTAGCTGGGATGATAGAAACTGATGATCAATGCTCTATTGTTAATAAAGATTTGTTAATATGTACGCTGGGGCAAAATGTGGAGCTTAACATGACCATATATGTGGCTAGCGGAAAAGGTTATCTTCCTGTAACTAAATATAAAGAAAATGAACTTTTGAAGCTTATGAGTGAACAGGATTTAATTGGTTTTATTCCAGTTAATGCTTTGTATAGCCCTGTCAACAGGGTTTCGTACAGGGTAGAGAACAGTCGTGTTGGCCAAGTGACTGATAAGGATAAGCTGATATTGTCAATTGAAACTGATGGTACAATTTCTCCGAGTCAAGCTGTTGACTCTGCTGCAAGAATATTACAGGAGCAACTTCAGCCCTTTATTAGTTCTGATGTAAGTTATAAAAAATCGCAGGTTTCTTCGTCTAGTGGTGCTAAAGATTTGGGTTATGACCCTGTCTTATTGCGTAAGGTAGATGAAATGGAATTATCTGTCAGGTCTCATAACTGTCTGAAAAACGAAAACATCACTTATATAGGTGATCTTGTACAAAAGACAGAAGGTGAAATGTTAAGAACTGCTAATTTTGGCAGAAAGTCTTTGAATGAGATTAAGGCAGTTTTGACTAATTTTGGCTTGTCTTTGGGTATGAATGTGCTAAACTGGCCACCTAAGGATATAGATGAGTTGGCTAAACAACATACTGATGAAGATTAGGTGATATATGAAACATGGAATAAAAAAACGTAAACTATCTCGTTGTACTGAACATAGATTATCGACGTTAAAGAATCTAACTATCTCATTAATTAACCATGAGCAGATTGTAACTACTTTACCAAAAGCTAAGGAACTTCGTCCATATGTCGAAAAGTTTATTACAATTGCTAAGAATAAGAATACTTTACATGGTAGAAGACTTTTGCTTTCACGCCTTCATAATAGTAAGTTAGCAGTTGATAAGTTATTAAACGTCTTAGCCAGCCGTTATCAAGATCGTAAAGGTGGGTATTCTAGAATAATAAAATTTAGCACTCGAAAGGGTGATTGCGCTTCAATGGCAGTGATAGAACTGGTTGATAGGGATATTGCAGCAAGAGGTAAGGTTTATAGTAAAAATAAAGAAGGAGGCAAAGTAGTTACACAAAGTTAATTGTTATCATAATTGTTCTTCTTGTGGTAAGTAGGTTACGCTACTTTGTAGGTTACTTTGGCGAGTTATTAGTTTTAGTATATTTAAAACTGAAATGGTATAATGTTATAAAACGCCGTTACCGTTGTAAGTTCGGTGAAATTGACTTAATTGTATCTAAAAAAAAGGAGCTGATTTTTATAGAAGTTAAAACAAGTTTACTTGGAAAAGAAATACCGATATCTCATCTTCAATGTCAGTCTATTATAAATTCTTCTAAGTATTTCTTAAGTAAAAACCTTAGTTTTTTAGATTATTCAGTCAGATATGATTTATATTTTCTTTCCTTAAAGAGAAGACCTGTTTATATAAAAAATGCTTGGATTGAAGAATGAAAGATTTGTAGCTGAATTAATTTAGATTTACTGGATTTAATATGAAAAAGACCCAATACAATAATTTAGTTTCATCTTACGCTAGAGTGCTATTTCATGTCTCAGGAAGCAGGTTAGGTATTATAAGGAAAGAAGTAGAATTTTTGTTGGCTTTTTTTAAGGATCAACGTGATGTTTTTGTGTACCTATCTCATCCTATGATTTCTTTTGCACACAAAAAAGAAGTGATGCTTTCTATAAGTGAGCACTTGAGTGAGAATTTAGTAAAATTTATTATGGTTATATTTGCAAATAAACGCTCTAGTTTATTGATCCTTATATTAGAAAAATTCTTAAGTCTTGCAAGAGAAAATGAAAATGAATTCGAAATTACTATAAAGTCAGCAGAAACTTTAAAGGAATCTGATATAAAAATAATTACTGAATCTTTGAGCTTTCTTGGTAAAATAATAAAAGTAAGCAATGTGGTTGACCCTTCTATACTAGGTGGCTTCGTAGTTAGGTATGGTTTTAATTTGATCGATGCTTCGCTAAAAAGTTACTTGGATAGGTTAGTTGACTTAAGTAAAATGGAAATATTAAAAGTAAGGAATTTTGTATGAAGAACAGTATGAATGTTTCTGAGATAGCAAGTATAATAAGAGAAAAGGTTGAGACGTTTGATAATCCTATAAAGCGGGAAAATATAGGTGAAGTAATTTCAGTAACAGATGGTATCGCATTGGTTTATGGGCTGGAAAAAGCAAAATTCGGTGAAAAGGTATTTTTTGCAAGTGGTGTAGAAGGAATAGTTCTCGATTTAGATCATAATACGGCTGGAATAGTTGTGCTTGGTAATGACCGTGATGTGAAAGAAGGGGACGTTGTAAAATGTAGTGGTGATGTTGTGCAGGTGCCTGTAGGGCATGAATTGTTAGGGAGAGTTGTAAATGCGTTGGGCCATCCTATGGACGACGGTGGGGAAATTAGAGCCAAAAACAGAATGGATATAGAATCTAAAGCGCCAGGCATTATTGATCGTAAGTCTGTGCATGAGCCACTGCAAACAGGAATTAAAATTATAGATTTGCTAATTCCAATAGGTAGAGGGCAGCGTGAATTAATTATTGGTGATAGACAAATTGGTAAAACTACTATTGCGCTTGATACTATTATCAATCAGAAGAAGATTAACGATGAGGTAAACGAAAATCAAAAAGTTTACTGTGTTTATGTTGCTATTGGGCAAAAAATTTCAACAGTAGCAAAAGTGGTAAATAAGCTGAAAGAAAGCGGAGCATTAGAGTATACAACTGTAGTTGTGGCTAGTGCATCTGACTGCGCGCCTATGCAATTTTTAGCACCTTATGCTGGTTGCACTATTGGGGAATTTTTCCGTGACAATGGAATGCATTGTTTGATTATATATGATGATTTATCTAAGCATGCTGTGGCATATAGGCAGATGTCTTTATTGCTCAGACGTCCTCCTGGTCGTGAAGCTTACCCTGGAGATATATTCTATGTACATTCTCGCTTGCTTGAAAGAGCTGCTAAAATGTCTGATAAAAAAGGGCAGGGTTCTTTAACTGCTTTGCCAATTGTCGAAACTCAAGCTGGTGATGTATCCGCATATGTGCCAACAAATGTTATTTCAATTACCGATGGGCAGATCTTTCTTGAGTCTGAATTATTTTATAAAGGATTTCGACCTGCAGTAAATATAGGTTTGTCGGTTTCACGGGTTGGTTCTGCTGCACAATTAAAGTCTGTGAAAAAAGTTGCTGGTTCTATAAAGCTAAGCTTAGCTCAGTATAGAGAATTAGAAGATTTTGCAAAATTTGGTTCTGATCTTGATGCTAGTGTTCAATTATCCTTGAATAAGGGTAAATATCTTGTTGAGTTATTAAAGCAAAAACAACATTTACCTATGTCAATAGAAGAGCAAGTAGTGCTGATGTATATTTTTTCTAACCTGTATAATCAGTTAAGTAAAATACAAATAAGTAACGTTAATAAATTTGAACATGATCTTGTTAATTATTTTCGTACTGTACACCCTGGGGTTTTAAAAAAGTTGTCAAATGACATGAATGGTGATATAAAAGGTGATATTTTTAATATTGTGAGTAATTTTGTTACTCAATTTAATTGCGTTTAGGTGGTAATTATGGCTTCATCTATTATTAATAAATTTCCTATGACGAGGGAAGGTTTTGAGAATATGCAAGCCGAACTTGAAAAATTAAAGGAAGAAAAGCCTTCTGTTATACAAGCTATTTCTGATGCTCGTGATCAAGGTGATTTGTCTGAAAACGCAGAGTATCATGCTGCACGGGAAAGGTTAGGTTTTATTGAAGGCCGTATAATGGAGATAGAAAGTAAGCTCTCACATGCGGAAGTAATAGAAGTAAAAAATTTGTCTGGTGATTCAGTAATATTTGGTGCAACTGTGACATTAAGAATGTTAAGTGATAATAACGGTGAAGTGGAATATGTTTATAAGGTTGTAGGCGAATATGAAGCTGATGTTTCAAAGCAGTTAATATCTACTAGTTCACCACTCGGGAGTGCCTTAATCGGCAAAAAAGTCGGTGAGTATGTGGAAGTGACAGTGCCAAATGGAGAGAAATTGTATAAAATAGTTAAGATTGAATTTAAGTAAATTATTATGGTACAGGCCACTTATGCTTCAATGAGTCTACCCGGTATTTCTTCTGTGGAAGATGTATTAGAGGATGCTCGTTCCGGTAAATTGTTCATTTTAGTTGATGATGAAAGTAGAGAGAATGAAGGTGATTTGGTTGTCTTAGCTGAAAAAGTAAAACCAGAACATATGGCTTTTATGGTTAGATACGGTACTGGTATTGTATTTTTAGCTATGACAAAGCTTCATATGAGTAAACTAAATCTTGAGTTTATGAGGAAGAGCAATGTAGATGAAAAGCTTACTCCTCATACTGCATTTACTACGTCAATTGATGCGCGTTATGGCATTACAACAGGTGTTTCTGCTCATGATAGAACGCATACGATACTTACTGCCATTGATGAAAAGAGTACTAAGGACGATATTATTACTCCAGGGCATGTTTTCCCTATTATTGCAAATGAAGGCGGGGTTTTAGCACGCAATGGTCACACTGAAGCAAGTGTTGAAATAGCAAAGTTGGTTGGTCTTAATCATGTAGCTGTAGGGTGTGAATTAGTGAATGATGATGGCTCTATGATGCGCTTACCTCAGTTGCTTAAATTTGCTGAACAACATAAAATTAAGTTAACTACCATCGACAAACTTATCAGTTACGTTAAAAAATTAAACTAGCGTTTATAAATTTGTATAATTTAAGTGTTAAAATATAAAATTCCTGTAAATTATACAAGCACAGAATTTTCATGTTTAGAATTGCTAAGTTTTTGACCTTATTGTTCTTTCTTGCATATTATAATAATGCTTACTCTATTAACATTATTAGAGATAGTGAGGTGGAAGCAATAGTGAAAGAGCTAGCGCAACCTTTATTTTCTGCTGCAGATATTGATCATGATCAAGTGAAAGTTTTTGTAATTAATGACAGTTCGATTAATGCTTTTGTAATTAACAATAACAGTATCTTCATTCATTTAGGGCTTTTACGATATTCGGCTAAACCTTATGTCTTGCTTGGTATATTAGCACATGAGATTGCTCACATATCTGCTGGTCATATATTGCAAATGAGTAGTGCTGTGGGTTATTTTCAATCGATAGCAATGATTAGTTATATGGTAGGATTAGTTTCTAGTATTATCATTAACCCTCAGGTTGCTGGTGCAATTTTGCTTAGTGGTGTAGCACTCAGTTCAAGGCTATTTTTTAACTATTCTCAAGAGCAAGAAAGTGTAGCAGATAGCTATGCTTTAAGGTACCTTGATGAATCTGGCTATGATAATTCAGGTATGAAAGAGATTTTTGATTATTTTAAAAGTATTGAGCATGAGAATACCGAGGAATATTTCCGTACTCACCCACTTAGTGAGAAACGTATATTTGCTGTACAGAATTATAAGGTCAAAAACAACGTAAAACCAATTTTTGCGGATAAGTTACTAAAGTTTGAGCGTGTGGTTGCAAAGCTAGACTCTTTCTTTGCTCCTATTCATGTGTTATCTAATAAATATGAAGATAATTCTGAGTATGTAAATGCTATAGTTTGCTATAGGCAAGGAAAGATAGAGGAGGCTATTGCTAAAGTTAATTCATTGATTCAAGAGTCACGCAATGACCCATACCTATATGAATTAAAAGCAGAAATGCTATACAAGGCTGGAAATTTAAGTGAAGCAATAAAAATGTATGAGGAATCGCTTAGGTATTTATCTGAGAAAAACAGTTATTTAGTGAAACTTGCATTATCTCATACTTTATTATTACACGGTGATGCAAAAAAGGCAATTTTTTACCTGGAGCAGATTTTGAATGTAGAACCAAATAACGCTTTTGTCTGGAAATATTTAAGCGTTGCATATAAATGTGACGCTGATACGGCAATGCATTATTTTGCTTTGACAAAAAAGGCTTGTATTGAAGGTGATTTAAAGCAATTTACAAAATATGCTGAGCTAGCTGTTAAAACTTTACCAAAAGATAGCCCTTATTTGTTGCAAGTTGAAGATATGAAGCGATTTAATGGATAACAAAAAAGCATTTCTGTACTTTTATGGGTTTCTCTTTCCACAATTTTCCAACATAGCTTTTGCTTCATCGCTTACATTGGGCATAATTTTCGTTATGATAGTTTTAGCGCCAAAAAATACACCACAGAACATGCCAAGAGCAAAGAGGGCTGGCCACGGCATCCTGCCAAATATTGCAAGCAAAGCTGCACCAATTATTACTACCGTCATAAGTGGACCGCCTATCCCCCAAACATAACCAATAATATTGCATATTACTTTAGTTGTGTCATCCATATCAGGGTCAGCTGCATAACCTGAGAAAGAGAAAAGCAATACTACGCAAAAAACACTAAAAAATTCCATTATAGAGCTCATTTTTTTGCCTCTAAATAATAAATTAACGTAAACCTACACCTACACATATTTTTATTTTAAAGTAAAAATTATAATTTGTCCATACATAAGTGTTGCTACATAAATAACCCACCATTAATGTTAAGCACATGCCCTGTTATATATTTTGCTTCATCACTTGCTAAAAATAAGACCCCTGCTGCTATTTCTTCCCCTGTTCCCATTCTTTTCATTGGAATATTATCTAATATTTTTCCCTTTTGCACTTCATTTAAAACTTCAGTCATTTTAGTATCTATAAACCCAGGAGCAATACAATTTACTGTTATATTACGACTTGCAACTTCTTTTGCTATAGATTTGCTCATAGCTATTATTCCAGCTTTAGACGCTGCATAATTTGCTTGCCCGGCGTTTCCTGTCAGCCCTATTATTGAGGAAATATTTATAATTCTTCCCCAATTATTCTTAATTAGTTTCCTGCATGCTTCTCTACTCAGCTTAAATGTAGAACTCAAGTTAATATCAATTACTTTTTGCCATGTTTCATCTGTCATTCTCAATAATAAACTGTCTTGCGTAATGCCCGCGTTGCATACAAGCCCGTCAAAGCCTTCCATCAACTCACTTGCTCTGTTTACTAGTTGATTTACTTCCTCAGCATTTGATAAATCACAAGGGAGTACGTGCATATTTTTTTCATATTGTTTAGCAACTTCTTCGAGCACTTCTTTTTTTGTGCCAGAAACACATAAAGTTGCTCCGGCTTTGTGCATAATTTTTACAATTGCTTGCCCTATTCCGCCTGATGCACCAGTAATCAGGAACTTTCTGCTTTCCAATCCAAACATAATAACTTTATATTATCTTAATTCCTAACAGAATATTGACTAGTTGGCAATAGATTTCTTACATAATATAAGTAACTCAGATATTCACAAAATAAAGTTAAACGTCAAAAAATTTTAAAAACATAGTTATGCAGGAATTGTTACTAAATAGTTTATTCTGGTGCTCTACAGTCTAAATGGAATGCTTAAATTATAGATTCTTTGTTTTTGTGTGTTATCTTGAGTTAACACAAATTCACAGTAGTATTATGATCAGTAAGTTAAAAAAGCTTAGCACTGGATTTTCTTTGACAGGCTTGATTGGCCATAGTGATAATATAAATATGCAAGGAGCAAAAAATAAAAAGAAGAAGTACCCAAAATTTTTGGATAAGACGTTCGCATTGATTGATGCGATGATAAATTTTATTTTAAAACGTGAAAGTAATAACGTAAATGAAGTTCTGAGAGTAACATGGGGACCACTATTTTTTGGTCTGGTAGTAATACTTATCTTTTTTGGGATAGGTGGTATTTGGTCGGCTATAGCTCCAATTGACGGTGCGGTGCATGCAAGTGGAGAAGTTATTGTATCTTCAAATAGGAAAATAGTTCAACACTTGGGTGGAGGAATAATAAGCAAAATTTTAGTCAAAGAGAGCCAAGCAGTTAAAAAAGATGAGCCTCTAGTTTTGTTGAGTGATGTTAACGAGAAGGCGAATTTAAGTATTATCAAAGAGAAGCTCTTATCATTTTTAGCAACAGAAGCAAGGCTTCTTGCAATCAGAGTAGATTTGGACACGCTCGAGTTTCCTGATGAGGTTAAAAAATTATCTCACGATGAACTTGTAAATAAAGCGATAAAGAATCAAGTAAAGTTGTTCAACTCTCAGAGAAAGAGCATATTGGGAAAAACAGACATACTGCAACAACGTATAAAGCAGTTAAATGATGAATTAGCGGGGCTAAACTTTCAACTAAATGCAGCTCATAAGCAATATGACTTGATAACTGAGGAGTTGGAAACAAAAAGACAATTACTTGATAGTGGCCATATAAGCAAACCACACATTTTAGCTTTAGAAAAGCAGTTTGCTGAAATTGAAGGCAGAGTTGGACATTACCGTTCTGCAATATCTCAAGTGCAGCAAAAAATTGGAGAGAACGAATTAGAAATTATAAACGTGAGAAACGATTCTCAAGAAAGAGCAAACGCTGAACTTAAGGAAGTTAGTACGTCTATTGCAGACTTGAAAGAGAGGCTGATGGTTGCTGAAGATTCATTAGCACGTACAATAATTAAATCGCCTCAAGATGGGATAGTCACAGATATAAGATACCATACTGAAGGTGGTGTTATACAATCTGGAGTTCCGATCATGAGCGTAGTGCCATCGGATGATGACCTAATAATAGATGCTAAAATTCAGACCAGAAACATAGAAGAGGTACTGTCGGCACAAAAGAAAGATAGCAACATAGTCTCTATTGATGGGCTAGAAGGGCTAAAGGTTAAAGTCCGGTTAAGTGCTTACAGTGCACGTCGTTTAAGTTTAATTAGTGGTATAGTAAGCCATATTTCTCCTGACGCTCTTGATGATCCAAGACTAGGGCGTTATTATTCAGTACGTGTAGTGATACCAAAACCAGAGCTTGCTCAGTTTAAAAACGTATACCTATACCCTGGTATGCCAGCAGAAGTGTACATAGTTACTCAATCTCGTACTCTTTTATCATTCTTGTTTACGCCTATAATTGCAACAGTCGATAGGTCTTTTATAGAAAGGTAGCTCACTCGTTAAAGTAGTAGTGAAAGTGCCGTAATAAAATTTAGGTACATAATTAGACAATAGGCTTCTTGACCTTACCCAGAAAAAGTGGAGAGAAAGAAAGGAGTTTTTTCGGGTAAAATAA
>NODE_11_length_20798_cov_181.620402
CCGTACTAAAATTTCAGATATTATAGCCTTTTACTTGTTTCCGGACAACCTCTTAATCTCATTTTCATCGAGCAGATAATTGTCGTGTATTAGCTTTGGCTATGTATTTTTTGTATACTCTTCTTGTACTTAAATGTAGACCAGCATAGCCCTAATTTTTTTATATATTGTATTTCTTTCTCTGTATTTAATAATAGGCTTGAAAATAAATGGTAAGCCTATAATTGTTAAGCTTAGAGCTAGGGTTGAAAGTATACAACAGGCTTTGTGTTTACTATGTAGCTCTTTCAGATAAAGCATCAAAAATCTACAAAATTTTTTGTAATTTTCTTCGATGTTTTTTTTGCTATGAGCCTTGCTAATGAACATATCTATTGCGGTATGACCGTTATTGCACTTAATGTTAAGGTCTGCACCTTTTTCTGTTAACAACTGAGCTATATCAAAATAATCCTTTTGAACAGCAAGATGTAGAGGTGCAAAACCTTGTTGCTCACAAATGTTCATATTGGCTCTAACTTCCAATAACATTTTCACAATTTGTGTATGGCCTTTTTTAACTGCGAGTAGCAAGGGAGTTCTGTTACATTTAGTAACAGCATTAACGTTTACCTTAAGCTTCAATAAGAGCTTAACTGTTTTAGTGTTACCATTATGGCTAGCTTTATGCAGCCTAGCGTTACCATTAAAATCTTGATCGTTTGCTTCTATTCCCTTTGAAACAAGAAATGTTACCATTTTTCTATTATTATGCTCAATAGCGCAATCTAACGCATCAAAACCATGGTTGTTTTTTGTGCAAAAAAACTCTTTAAGTTTAATTTTATCGTTACTTGCTTGCTGTTTTTTTGCAATAAGTTTTACTATTTGCATTTTGTTGTTATACGCTGCTAGGAAAAGCGTAGTGTTATTTTCTGCATCTTTGGCTTCTATATTTGCACCTTTCTTTATCAGATATTCTATAATTTCTGCTCTGCTGTCATAATGTGCGGTGCATTGATAAATGGTTAAAAACAAAGGAGTACGAAAATTGTTATCTTCACATTCGAGATTTGCTCCGCTATCAATTAAAATTTGGACGCTTTTTTTAGAACCGTATAGTGAAGCTATATGAAGAGGAGTATAGCCCTCTTTGGCATCTTTTTCATTAATTTTTGCGCCTTTTGTTATCAAAAAATCTATTAATTCCGTGTCATCTTGTAGTGCAGCAAGGTGCAGTGGAGTGAATCCATTTTTATCCTTGGAATTAATTGTCAGTTGGTTAACAAAAAGTTTAGCAACTTTCTTGTGTCCATGCATAATGGCGTAATGCAGAGGGTTTCTATTTTCGTTGTCTACGACATTGAAATCAGCTTCGTGCTCTAGTAATGACTTTACTCCAACTAAATCGCCTTCTTTTGTGAACTTATGCAAGAGAGTGATTCCACTTGCATCTTTTGAGTTAATATCAAATCCATTTTCTACTAATTGGTTTATATCTTCCTCACGCGCCATATCACTTAAATCTCTAATTAAACTCTTTTCGCGTTAATAATACTCCTACTTGATTAAGTTTAAATGAATCTGTGAGAAATGGCTAGTGCATTCTTGCATAACAAACTTTTGGCAGCGCATTGGATGAAACGAAAAACTTACTTGACAAACTCCGCCAGCCCTCTTATCATGAAGTATATAACAATGTTACAAAAAATAATATCATAGAATTCAGTAGGATTATTCCTAGGATGTTTCTATGTTCCAAAAGAGGAAACTTAAATAACAAAATAAATACCCTTTTAATATACACAAAAGGCATTCTATAGCTAACTTAAGTAACCAGATACAACTATAACTTTTATTGTTTAATAACATTTGTGCCATTCTCTCTAACTTGAGCTTATGGTTTAAAGTACTTAATGACCAAGAGCATAATTATTACTACAAATAGGTGGTCTTAGGCTTTCAAGATGACTATTTACTTTCAGCGAATCGTCCAAATCATGCTCTATTTTTTGTGTTTTTATCTCGAATTTAAATCCTAATTTTTCGCAGAATTTTTGAAAATATTCTTTAATAACATCAAACAAGTTTCTACTTTCCCCTTTATAATTTTTTAGTTCCTTAGGAATAGTAAGTAATAATTTGCCATCTTTATAGGTTACACCATCTTTACCATCTTGAGACTCAAGTACAAATTCAAGTGAAGTCGATAGATCGAATATTTTTTCTCCTGGGTTATCAAACTTCGTTACGAACACTAACATATCAGATTTTACTTTTGTACTGATTGGATCAGCACAATCAATACACATTGTTTTATTCTTGCTATATTCCCCTTTTAATCCATATTCCAAGAGTGAACTTTCAAGAATAGGGATGCTTACAGCAAATTCATACCCCGCTTGGTTACAATTAGTGATTATTTCTTCTAAAATAGGGTCATTCGGAACACTTGCTTCTGCGTATTGGAACATTTCCTTAAAGACTTCTTTTACAAATGGGCGATAGTTCTTATTCTCATCTCCTACTTTTAGTAATAGATGCAGATGCTCTCTTCCAGCATTGTAAAATCTCTCAAAATCTTTCCCATATGAGGTGGTTTTCTGATAATCAGGAATTTCAGAATTTTTGCAGTGACTTTTCCATAATTCACATAACGCATTATGTGCAAGTTCCTTTTCAAGATCCTTGAGGACTGAATCAACAAAAGCTCTACCATAATCTGTATCTATTTCTCTTTGTTTTTCTCTTGCGGTTTCACTACTGTATATATCATAACTATTAAAAAGGTTGCTTTTGCGATATTGAGCTCCTTCAATTAATGCAAAGGTTAAAACTGTATCTATAATTTTTCCATTAATAACAAAGTTCATTCTTGGAAAATCGAAATACATTGTTTCACCAGAGTTTGCTGATTTATTGCTCTCACCAGCCTTTAATTCACTAAAACCAAATTCTTTAATTTTAGCCTTCAATGTAACTATTGGATTTGCCTCACTCATACTCCCTCTTTCTTCAAAGTCAATTATACCATAAGAGTTATTAATAGATTATTGACAATATGTAAGCTTAACAAAGGCTTTACACTATCTGTATAATAAATACGCTAAGACAAAAATTTAGATCTAGAAAAGATAATTGAACTTTATTACATTCCATCTATAATAATTTAAAGTAGCAAGCCTCAAACTAGAAGCCTGCTATTACTTACTGGTTACTTTACATCAATTCTCTTGATATGTTTCTCCGACTTAGGTATGGTTACGTGCAATATTCCATCTGAAAAATTAGCAGACACTTTATCTTGCTCTACATTTACTGGAAGCTGAATAGACCTATAGAAAGATCCATAGTATCTTTCTCGATGGTAAAACTGCTTATCTTTTGACTCGTTATTACACGTCTTTTCACCCTTCACTATTAAGCTGTCGCCAGATATACTAATGTCTATGCTTTCTTTGGAAATACCTGGTAGCTCTAGCGAGAGACAATAGCTTTCTTTTGTTTCATAAAATCGCAAGCTGGTAATAGACTACTACCTCTTCTTGAAAGCTCTGAGTCCCATCCTGTAAAGAAGCTATCAAATATGTTATCAACGGCTCTTTGTAGTCCTCTTACACTAAAGTTATCACAGTTATTGTTTTTATTTGAATGAACTATATTACTCATGTTGTACCTCCTTTCACTAATATATGCATTACATAATCATTCTACTTACTAATTTCAATCCTAAATCTAAAGTCAGAGCTTTTGTTAGATATGAAAAGTTGTTCCAATTTACTATGACTTGATTATGAGAAAAAAATCTTATTTGGATTACCATGGGTAATGCTATAAACTAGATTAATTGTAGTACGTAGAGTTATTGCATTCCTCCCATTTCTGCGATTATTTTCTTCATCTTCATTTGATAAGTATTTTACTTTCCAAACTTACCTCCAATGATTTATTTAATATTCCCCAACTTTGAGTGCACTAAATTTGCTCATTTTCCCTTAACTTGACACGTATACTTTTTTGAATATTCCCATAAAACCTTTAAAATAATCTTTAAATTACTAAAGCCATTACTTAATGTTGAAAGTAGCTTGTTCTGCTATTTTTCCTTAACTTAAACGTACTGTACTTGAGATGTACTTGAGGTAATCACTACATTGTTAATATTAGTATTAGGATTACTGATGCTAAGAGATTTACAAGCATCTATCAAAATTCTTAAGTCTTCGTTACTCAGGTAACTAAATATTTTTTCAGTACAGTCATATGGTAACTCAGGAAAATTGTTAAAGAGAAAATGGAAAATTTTATTGCCTTGTTCAAGTAACTCTTTTCTTTCCATACCCTTTCTGAAATGACTTTCGATCATACTAGCATATATTGGAAATTTTGTTTTATAGTCGTCTGATTTTAAAACCTGCACTATATTTTTATTCCTCATATATATTGCTAATGAGCTTGTACCTTTTGCCAAGATATCATAAAATGAAATGTTAGGATTATTAATCTTCTCACTCTTCATCCTTGCTATTTCTTCCTCACATTCATCCTGAAAGCCACTTATTTCACCACTGATACTCATTGATAGTAAATTTTTTTCACTCACATATAAATTTGCGGTTTTCATTTTAACTATGTGGCGTTTAAGAGCTTCAGCAGTTACTTCACACGAACAGACACCACGATCAGGATCGTAATAACCATCATCATCAGAGTCATAGTTGTTGAGTTGACTATAGAATGACCTTATACCAGCCATAGCAGAATCAAGTGGTGTATGATTATTTCTACTCGTAATATTAATATCAGAGCCATATTCTAAAAGAGTTGTAACAACTTCTTCATGTCCTTCTTTAGAAGCAATGTGAAGTGCTGTTCTGCCATACTCATCCCTAGAGTTAATATCAGCACCAAATTTCAAGATAGTCTCAATAATTTCCTGGTAACCTTTTTGAGCAGCCAGGTGCAGTGGTGTTATGTCACTTTTAATTTTAGAACCAACTTTAGCACCGCATTCTAGCAATACTTTTACAACCTCTTTATGGCCTTTTTGAGTTGCAATATGAAGTGCAGTTATTCCATCTTTTTGCTTAGCGTTTGCGTTAGCTCCTTTGTTCAAGAGCATTTTGCTAATTACTTCATTTCCTTGTTGAGCAGAAAGATGGAGAGGTGTTATATCACTTTTAACTGTAGAATTGACATCTGCATTATATTCTAAAAGAGCTTCAACAACTTTCGTATATCCTTTCTGAGCAGCAGCATGAAGCGTCGTAATACCATTTTTGGTTTGAGCATTTATATTAGCTCCCTTACTTAGAAGCAGTTTAGCAATTTCTCCCTTAATATTAATATCAGGATCTTCATTAGTAAGAAATCCAAAAAAACCTTCACTCTCACTTAAAGCAGTAAAATGCAATGCTGTTCTTCCATATTTATCACTAGCGTTAATATCAGTATCGTGTTGCAAAAGAGCTTCAACGATTTCTATGCATTCCTTCTTAACAGCAATATTCAATAGATCAGGACTATCTTTTATATTAGCTCTATTAGTTAAAAGTAGCTTGGTAATTTTTAAATCAGCATTCTCAATAGCATAAAATATTGGAGTTTTTCCGGTTTTATCTTGAGCATTTATGTCAGCTTCATAGCTTATCAACAATTTAGCTACTTCTTCCTGTTTGTTTTTGGCTGCACTATGTAAAGGTGTAAAACCTTCTTTAAATGTTGAATTGTATAACGTATTAACGTCAGCACCATACTTTAATAGGTCTTCAATAATTTTCAAATATCCTTTTTCAACAGCAGCATGTAATAACTTAGGATTATTTGCATCTTCTGGGTTAACAATAAGGCCATATTCTAGAAGAGCCTCAACTATCTTTTTATACTCTTCTCCATAGCCGTGCACTGCGATTTTAAGAGAGCTTCTGTTACTTTGATGATTAATATCAGGACAATACTTTAAAACATCCTCAACAATCATTAAATATCCTTTTTCAACAGCGAGGTGTAGTGTGGTTTTGCCATCTTTGTCCTGATTATCAACTTTAGCTCCATGTTGTAAGAGCAGCTTTACAACTGTTTTACGTCCTGTTTTGGTAGCAATATGAAGTGGCGTTAAATTACTATTTGTGCTAGCATTAATATCAGCACCTTTATTTAAGAATAATTTCATAGCTTCTTCATTGCCTAGTTCAGAAGCAAAATGTAGTGGCGTATATCCTTCCTTCAATGTGAAAGAATGAATACAAGCACCATGGTTTAGAAGATCTTCGGCAATATGCATATATCCTTTCTTAGCAGCAATATGAAGAGGGGTTATACTATCTTCCCCTTTAACATCAACATTAGCACCTCTACTTAAAAGCAACGTGATAACTTCTTTACTACCTTTTTCAACAGCAAAGTGCAGTGGTGCATAACCTTTTTTCCATGTTGAAGTACACACACAATTAACATAAGCTCCATATTTTAAAAGATGCTCAACAATCTGTAAATACTCTCTCTCAGCTGCAATATGAAGAGGAGTGATACCATCATTGCTTCTGACGTTAATGTTAGCTCCACGATTTAAAAGTAGTTTAGTAATTTCCATTTTCTTATTTTCAATCGCATTGTGAAGCGGAGTTCTGCCATACTGATTTTTAGCATCAATGTTAGCACCTCTGTCTAGAAGCATCTTAACAATTTCTATGTCACCATTTATAGCAGCAAAATGAAGTGGAGTATTAGAAGGTCTTTTGTTTTTGCTGTTAACTTTAGAACCGTTTGTTAAAAGTAGTTTAGTAACCGCTGTATGTTTATTCTCAATAGCATCACGAAGTAAAACATATCCTTCTGACCATGCTTGTGAATAAGATAGTCCAAAAGAATTAATTAACTCCCTTGCTCTTTCTAGTCTTCCTTCACGAACTGCAGAAATTAAACTGTAGCTTGTATTATCATTGCCTAGCATAACTACTTACCCTCCAGATTATAACATTTTCCTTATATTAATATAATCATAAATAGATGATATATTATCCACAGTATATAATATAAGTCAAACTAGTTTAAACATAATATTTTTACTATCTTGCAGTGTTTTAGTTTCTGTAATAAATCCAGGTGTTTACATATACTCTCCTTTAACGCAATAAATATGTCTAATAGAATAAAATGGTAAACTTGTAGCTGTGATGTGGAGTATAAAGTAGCCCATGTACCAAAAATTTGTACTTTTTTCTATATCTACTTTCCTTAATTTGACTCTATGGCTTGCTGAAACTCAGATATTGTAACTGATTTAAGTATAATATTAACTTAGGTTATATATAAATATTTCAATAGTATTATTCAAAGTTTCAAACTTTTAACTCCACTTTCTATATTGACGTCTTGTAAATTTTGATCTGGCTCCTTCAGCATTTTTAACAATTTAGTTGCAATATTCTTATGTTTATTGGCTATAGCAACTTGCAATAATGTATTCCCTTGATTATTACGAGCATTTGTTACAGCTATAAACTCATCAGGTTTTACTGCTTTAAGCTTGCTGATAATTTCAACATTACCTTTTTTTGCATCTCCAAACAATTCTTCAATTAATTTCAGTAGGTTAGTAACTTTTTGGTCCTTAGAAAGATCAATAGGTATTTTACCTTCTTTGTTCTCAATGTTATAAATTGCACCATGTTTTAATAAAGATTTTACAACTTCCAAGGAGCCACCTTTAGCTGCAACATGAAGTGATGTAGTACCACTAGAAGTAGTTTTAGCATTAACAAAGTCATTTAATTTATCATGACTGATATGTTGTAACAGAACCTCAACAATTTCTTTGTAACATTTGGAAGTAGCAGTGTGTAATGGTGTATTACCTTTATTAGTAACTTGACTAACATTAGCTCCATTTGTTAGTAAGATGTTTACAATATCTATGTGTCCATTGCTAACAGCGTAATGCAACGGTGTTCTTCCATCAATATCTTTATCGTTGGCATCAGCTCCATCTTTTAACAGACGCTGAACAGTTCGTATATCACCTTTACTAGCAGCAATGTTGATATCTTTCTGCAGATGCTGGAGAACCTCTGATGCTTCGCTACCCTCAAGCTTAAATCTAAAATTAATCATCTCTATCTTTTTTAAAATATCTAAAACACTCGGATGACTTGGTCCAAAAACAGCTTTTCTTTGATCAAAACTTTCTCTGTAGACTTTAAGTGCGCTGATCCATTTCCCTTGAGCAAAAAGTACATTTGCTATGTTGTATTGAGTATTCAAGGTTTCTGGGTGATTTTGTTGTAAAGCTTTTTTCTGGATATTTAAAACCTCTTGAAAAGCTTTCAAGGCTTCATGATATTTATTTTGATTGAAGAGTACCCCAGCAATGTTATGTAACGTTCTCAAGGTATCAGCATGATTAATACCTAAAATTATTTTCTTCTTTTCAAAAACCTCTTTATAGATTTTTAAGGACTCTTCGTATTTACCTTGGTTAGCTAGTACCATTGCTATATTATTTTTGGCACTCACAGTGGCTAGATCATGTGTACCTAGTGTTTCTTTCCTCTTTTCAAAAACTGCCCTATTGATATTTAACGCTTCTTCATATTTTCCCTGTTTATCTAATACTAATGCCATGTGAAACTGAGTATTTAAGGTATCTGAATGATTTGACCCTAGTATTTCCTTTTGTCTCTGATAGACTTCTTGATAAATATTAAAAGCTTCTTCATCTTTCCCCTGTCTATGCAGCACTAAAGCGATTGTACTTCTTGTACTTAAAGTATCCTTATCGTTTAAACCCAGAATTTCTTTTTGTTTCTGAAAAATCTCTTCAAGCATACTTAAAGCTTCTTGATAAATTCCTTGCTTATATAGCACTTTGGCTATATATGTCTGAATATCTAAAGTACCAGGATTGTCTGGTCCTAGTATTTCTTTTCTTCTTTCAAATGCGCTTCTGAAAATACTTAAGGCTTTTTGGTAATTACCTTGATTCAAGAGCACTAAAGCTGTATCAATCTGAGCAGATACGTCTCTTTGCAATATCTGCTTTAACTGCTCGACTTTTGAAAAGTTACTATGTACTGCAGCAACTACTAACGTTTTGTTCTCTCTATTACGAGCACTCATCACTGCTTTTACTGTATCAATATCCTTTATCTTATTTAGGTCATTAATAACTTGAGCATTACCTTCTTTAACTTTTTTAAATGATTCACTAATTAACTTAAATAAACTAGTTATATCTCTATCTACAGTGAAGTCTGATGGTGTTTTACCGCTGTCAGAAACAGCATTATATACTGCACCATGGGACAGTAAAGCTTTTACAATTTTTAAATGTGAGAACTTAGCAGCATAATGTATAGGAGTAAATCCCTTGTTACCAACCACATTAGGATTAGCTTTATTTTGTAATAGAATATTGACAACTCCATCATAGCCCTTCCATGCAGCATAATATAATGGTGTTACACTATCAGCATTTTTGGCATTAACAAACGCTCCTGCTTTAATGTAATTCTCAACCTCTGAAGAGCTATTACGTTTTACAGCCTCAAATAATTTCTCAGTTGATGCTAATAGATTGATAACGTCTTTATCGTTAGTCATTTCTAATGGTCTTCTACAAAGCTTGTCAACAGCGTTATAAACTGCACCATTTTTTAATAAAACTTCAATAACGTCTTTATAACCAAAATTAGCAGCAATATGCATAGGGGTTAAGCCATTAGTATCTTTAGCATTAACGTCAGCACCTTGTGCTATCAAATACTTTACAACTTCTAACCGACCTTTCATTGCAGCATAGTGTAGTAATGTCTGGTTAGCTGTACCAAGCTCATTAATACTCAACCCCTTGCTAAGAAAAAACTCTACGGTATCTTTATAACCTTCTCTAGCTGCAATGTGTATAGGCTTTGATCCAGAGGCATTTTTAGCATTAATATTAGATCCTTCATCTACTAGACATTTTACCATTTCTAAGTTATTTTCCTGTGAAGCAATGTGCAGTATCGTCCAATCATCGTTGCCTTTAGCGTTCATATCTACTTTTTTATACTGCAGTAACATTTTCACCACTTGCAAATGACCATGTGCAACTGCTAATTCTAAAGGTGTTCTGCTCTTATTGTCCTTAACATTAACTTTTGCTCCATTACTTAATAGGACTTCAATAACATTAACATGGCCGTGTCCTGCAGCTATATGTAGTGGAGCACCTTCAACATTTACAACGTTAACGTTAGCCCTGTTTGCTATCAAAATTTCAGCAACTTCTTCATGGCCTTCTTGTGCCGCAAGATACAATGGTGTTGTACTATTAATAGTCATAGCATCAACATTGGCTCCCCTTGCTATCAGAGCATTTACTATTTCCTTGTGACCTCTTTTAGCAGCCAAATGTAATAGTGTAGCATCTTCAGGACCTTTCATATTAATACGGGCCTTGTTTTTTAGCAAAATCTCTACAATATCCCTATAACCAGCGAGCACTGCTAATGATAAAGGTTCACCACCTTCTGCATTAACACTAGCTCCATTTTCTACAAGAACTTCAACGATTTCCTTATGATTATGCTTAATAGCAGAAAGCAATGGTGTTAGGTTGTTACTCTTAACATTAACATTGGCTCTATTTGCTACCAAAATTCCAACGATTTCTTTATAACCTCCCTCCACAGCTACATGTAATGGTGTACTACCTGCAATACCTTCCATATTAACTTTGGCTTCATTTTTTATTAAAAGGTTCACAATATCTTTGTGACCCCCTACAATAGCTGCATGTAAAGGTGTAAGACCATAATTAGCACTAGTATTGACTTCAGCTTTACTTTTGATTAGAAAAGCAATAACGTCTTTATGTCCACTTAGAGCAGCTACATGCAATGGCGTCATGCCATCATTAGTTCTAGCATCAACTTCAGCTTTATTTTTTATTAGAAGACCAATAATATCTTTGCTACCATTCATCGCAGCTGCATGTAATGGTGTACTACCCTTAATGTCTTGAGCTCTAACTTCAGCTTTATTTCTTATTAGGAGTTCAATAATATCTTTGTGACCTTTCAGAGCAGCTACATGTAATGGTGTTAGATTATTATTGGCTTTATCATTGATTTCTACTCCATTTTTTATTAAAAGCTCAGCAACTGCCTTATGACCACTCTCTGCTGCATAGTGTAATGGCGTAGCATTATTTTTATCTTTAGCGCGAATGTTAACCCCATGCTCGAGAAGAGCAACAACTATCTTCAAGTGGCCACTCTGCACTGCAAAATGTAGTGGGGTTATACCTTCCACAGTGGCAATACTAGCATTTGCCTTATTTGTCAGTAAAGCCTTAACAATTTTCTCATGTCCATCTTTTGCTGCGTAGTGCAAAGGTGTGTTATTATAGGTTTTGTCAACAACATTAACATTAGCTCCATGCTTCAATAAAATATTAGCTATCTTTTCATGACCGTTTTCTATTGCATAGTGTAATGGTGTACAACCATCTATAACTCTGGAGTTAACATCGGCTCCTTTGAGAATTAAAGCATTCACTACTTCTAGGTGGCCATTTAGTGCTGCTGTATGTAATGGTATTCCCTCCTTATCGTTTCTTGCATTAACATTTGCCTCATTTTTCAGTAAAAAATTAACTAGCTCTAGATAACCACTTTCTGCAGCTATATGTAGTGAAGTAAAGCCACCCATAGTTTCGTTGATGTCAACATTCGCTTCTTTTTCCAGCATAATCTTAGCAACATCAATATGATTGTTTTTTATTGCATAGTGTAAAGGTGAAAAACCAGCTATATCTTTGGTATTAGTATTAGCATTATTTTTTAGTAGAATTTCAACAGCATCTTTGTGACCATTTTTAGCTGCAATATGTAGTGATGTTTTGCCACTATTATCTAGATCATCAACATATACACCTGTTTTTCCTATAAAAAATTCCACAATATTTTTCCTTCCATATGCAGCAGCAATATGTAGTGGGCTTTGACCATTAATATCTTTAACATTAACGTCTAAATTTTGATTAAGAACAAATTTTATAATTTCAAGACTAGGTCCCTTAGCAGCAAAATGTAATGTAGTCCATGAGTTAATACTTCTAGCATTGATGTCTGCTCCTTTTTTGAGATAACTCTTTAAGTCTTCAAGATTTCCTTCTTCCAACGCAGCAAACATTTTTTCCTGATTAGTAATAGTGATAAGGTTTTGATCGTATTTATCTTTCAGCTTGGAAGGATCATCTCTTACCGACTTGCCAATTTTCTTCTTACTTTTTATTACATTTTCTGAAATAAGTTTTTTAGCGTTCAAGATAACTGCTATTGAGGGATCAGATAACAATACATCAACTAAGGTATTATCGTGTGCTAAATGATTACGCAAACATTTTCCAGTTAATAAAGGAGTGTTATCATCTAAAAAAAGTAGATTGTTTTCTAGATGCTTCTCTGATCTACCTAAGATTGACATTATATCCAGAACAAGCATTTCTACTACTGCTTGCAACTTTTTATTCCTCTTGTAGGAAGGGAGCTTTTCAGTTAACTTGCCACTTAATGCGTTATTCCTCAAAATACTTTTCAGTTCAGATAACTTCAGTTCAAGCTGGTTATTGTATTTTTCTTCTGTTATGTTGTAAGCCTTCCTTTGTTTATATGTAGGAATAAACGCACCTTTCTCATTCAACTTGTTTCTTAATTCCTCAATCCATTTAAGGTCACCTGTTCCAAGTTCAGCAATGTAAAAAATCTCACAAGTTAATCTATTTACTTTATCAAGGTTGTCATCCTGTATTCTTGACCTAACACTATGAGAAATTTTCATTGATAGTTCGGCTATTTCTTTAAGATTGTGAGACTCTATTTGGAAAGGAATATTCTCTAGTGCTTTATTAGCAAAGAATTTTATTCCTCTAATAACATTATGGTCAATCTTATTGTCATTCAAACCAACATCTAAGCTCTTTAATGATATAAACGCCGTAACATAATCAGTTCTGATATTTTTTGATTTAGTTTTTGCAAAATTGATTATGTTATCAATTTTATTAAACAGCTCCTTTTCATAATTCGTCTTGTCAGTTATATTATTGCTTAATTCTTTTATGAGTTTTTCAAGCTTATCATGTTCCATCACTTTAAAACTCTCTGTAATCATTTCATCTAATTCAACGTTACTAAATATTCCAGCAACTTCTTTTATCTCGTCTAAGTTTTCACTACTGGTAATTTTCTTTAGCAACATTATGATTATTTTAATCTTGTTATTGTAAAGAATGCCAGTAATTACATTATCGATCCTTTTAGTATTATTTTGAACACCAATAAAAAAGCTAACATCTGTATTTTCTTCAATCTCTGTTCTCTTAGAGAGCGAGTAAGCATGTGATAGTGAATTACGTAAATCTATAATGACTTCTCTTGTGTTCTTTGGTAATGATAGTAGAAGAAGCTCGCTTGTAGTGCTAGATAACTTAGGAGATTCTAGGGTGTTTTTTAAATATTCACCAATAACTTGTAAAACCCTTGTAATAATTAACTGCCCTTCCCTTTGTTTAGGATCAGCTGATAACGCCAACTTTATATAATCACTTATTTTCTCTAAAGAATGAATATCTCTAATTTGTTGATAATCGCTATACAACTCTCCAAATTGAGGATAATTTCTAACGATCTCTGCAACAACCCTCTCACGTTTTAACTTTGGGAGATCAGCAAATTTACCAATGTCCACACCTTCTATAATATCTTTTTCTTCTTTAAGTTTCTTTGCAAAATTTTCTAAGTGGTTTAGTATTTTACTTTTATTCAATGTGGCATTATAGAATAGATTCATTTCCTGTCGTTTTATGTGAGAAGAAACAAAACTGATCAAACAAAATTCCATTTCTTCCCAAGGTAGTCTATCGTAGGTTGATTTCAACTGCCGCTTTAATATATGAATATTTTGTGCAATAAACTTTGCTATGAATAAAAACTTTTCATCTACTTTTTCTGTGTTTGAATACTCTGCCTTTAACAGGCTAATATTTTGAAGTACTAACTCAATCCGCTCTCTTATGTTATTAAGATAACTCTTCACATTCTGATCTTGTCCAGAAGCACTAGAGAAAAAACGGAGGTTTATCAACTTATTTTCAACAAAAATTTCTATCTCTTCTGACAAGAATACGTTCTTTAGTTTTAATTCCTCATAAGCTCGTGAAAGAATTTCATCTAATTCCCTGAAATGAACAGCAAAATAATTGCCTGGCCATTTATTAATGAGTGTATCAAGAAGTTCAACATTACCTGAACGTATAGCATAATAAAACGCATTATGGCATGTTTCATCCTCATCATCTGGTAATATAGTAGTTTCTCTGATGCCAACAGATAAATTACTGAGAATTTTACTATTATTGCCAAGTAGGTATTCTAAAATCTTTACCTTATTGTGTTTACAAGCTAAGATAACTAAGTTAGTACTCTTAACAGGATTGTTAGCATTATCATAATAGTCTCTCAAAGTTACTTGATCTTCTGCATCACTTATGTAATCAATAAAATTGCTTAATTTTTTTAAGCTGTCGACATTACCATCTGATATTGCCTCTTCGAGTTCAGTTAAAACCAGGAGATAAAGTTCTTCAGCTTTTGCTTTTCTGCGGTAGAGCTTTTTATATTCTCTAATAAACTCCTCTTTTGATGTGTAAGAACGTGATAAAAACTGTTTATCTTCTTGATAAAAACTGGTTTGTTGTTTAGGTACATGCATAAACCCTCTCTGAGATATATTTACACCAGTATTAGAATAGCAAAGTTTACTTAATATGGCAAAAATTAAAATAGCATCTTTTGTTAATAAAATATTTTTGAGAGAATATCTACTAATTCTGCAATTTCAGGACGAAAAGCCTTCACAACATTTGATTTTGGGTGTGGGAAATGTGTTGGTTGTTTAAATTTTTAGTAACACCTACTAATAATAACCCGTTTGAAAACAACAAAGAGAAATGATGATCAACTTACATAAAAAAGCACTAAGTTTAGTGTTTTGGCATTATAGCAATCTCTTATGTATCACCTCTCTGGAACCATACGACTAATTGTTGTTCATAAAAAACTCTAGTACTGACAAAAAATGTATTTATTCTAATCTTGCACGTTTGGTATCATTACTTATAGAAGTTTCATAAAGTCTTGTACCAGGCTCTACGAGATTATTTAAGGAACTTAAAGATTGAAAAGTACGTTTATTGGAATCATCAAACGCTACTATAAAGTTTAACAAGTTATCATTAGATAGATATTCAGTTATATTATATGTAGAATCATGATCCAGAATAATTTTCTTTTCTTTGGCATCTTGATCTGCCACATCTAATTTAGTATAAAATTGTATCTTACTTAACTTATTTAACAAATCTGCTCTTTCTAAAAAAGGTTTTACCTTATCTAATATGATATCATTATATATAGGATAGCGTATGGAATAATCAATTTTTGCTAGTCTTACAGATAATTGATTATTATATAGTACATGTATGTTGAAATTATTTGTAACAAATTCATATAGTGGAAGGCTATCTTTTATTTCATCTGTTTTCATTTGAAGAATTTCACAAACACAGTCATCTAGATAACTTGATAATTTACTGTAATTACTGCATCCTTTATAAGGAGATAAGTCAATAATTTTTCCGTAATCCTTATTGAAGTTCCTTACTAAAGTAAATTTAATCAACAATTTAGCGCATGCTAGATCACTTACAGCGTTATCTAAAGATGTGGAACAATTATCATAAAGCCGTCGTTCACGATTTCTTATATTAATATCAGCTCCATATTCTAATAGTTCTTTAACTACTTCCAGATTTTTACCACTTTTTTTTACAGCATGGTTCAGTGCAGTATTGCCTTTACGGTTTGTTGCATTTACATCAGCACCATGTTTCAGAAGTTCTCTAACTAATTCTAATTCCTTCCCCAGTGTTATAGCAGAATGTAGTGGAGTTTCACTATACATGTTTCTTGAATTGACTTCGGCACCACCTAACAAAAGCTCTTTAGTAATTTCTACACTACTAGTAGTATGAAGTAACGTATCTCTATTCCTTTCTACTCTAAGGTTAGCATTAGCACCTGCAGACAAAAGAGCTTTAACTTTTTCTAAGTTTCGTTCATAGACTGCTTTTTCTAATTCTTTGTTAATATTATTATTTAGCATATTTTTAAAATCCTCCTAAATTTCACTATTTTGTAACAAAATTTTTGTATATTTTCTAGATCTTGGCACCCTCATTAGAGTTTCATTTAAGAAAGCTATAACTTCAAACTCTTTACTCGATTTTCTACGCTGACATCTTGTAAACTCTGATCTGGACTTTTTAATATTTCTAATAATCTACTTGCAAGGTTTGAGTGTTTATTGATTACTGCAACCTGGACTAATGACTTGCCTTGATCATCACGAGCATTTGTTACAGCTACGCACTCATCGGGTTTTATTGCTTTCAGCTTACTGATAATTTCAACATTACCATTTTTTGCATCCTCAAATAGCTCTTCTACTAATTTCAATAGGTTAGTAATATTCTGGTCTCGAGAAAGATCAAGTGGTGTTTTACCTTCTTTATTCTTAATGTTATAAATTGCACCATGTTTTAACAAAGACTTTACAGCTTCAAAAAAGCTATTTTCAGTAGCAACATGCAACGATGTAGTGCCTTTAACTATTGTTTTAGCATTAATAAAATCACTCAATTTATTGTGGCTTACACGTTGTAACAAAGCTTCAATAATTTCTTTATGACCTTTGGAAGCAGCAGTGTGTAATGGTGTATTACCTTTGTTAGTAACTTTAGTAGCATCAGCTCCATTTGCTAGCAAGATATTTACAACTTTTATGTGCCCATTATTAACAGCATAATGTAATGGCGTTCTTCCATCCACGTTTTTCGAATCAATGATTGCTCCATCTCTAATGGAACTCTCAATTCCTAAATAATTATTATCTTCTATAGCCTTAAATAACTTCTCAACCAATTTTAGTAATTTTATTACTTCTGGGTTTCCTCTTCTTTCTGCAAAGTGTAATGGTAAAACATATCTACCTCCTTCAGCTCTAGCATTAAAGTATGCTCCGCTCATAAGTAGAGACCTAACTATATCTAAATTACCAATTTGTGCCCCTAAGTGTAAAGGTGTAGCATTTTTATCCATTTTTGCATTAACATCTGCTCCACTTATAATAAGGGTTTTGACTACCTTAGGATGACCATATTGAGCTGCAAGATGTAGGGCTGTGCCTTTATTTTGATTTTCTTTTACATTTGCATCAGCACCATGTTTCAATAGAATGGTTGCTATCTGATCATAACCTTTTTCTGCTGCAAAATGTAAAGGAGTCCAATTTGTGTGATCTAGAGCATTAATATCTGCTTCCTTTTCTAAGAGCAATTCAACCACCTCTAAATGATCATGGTCTACTGCAAAGTGTAGAGGTGTAGTACTTTTAACTGTTTTAGCATTAATGTCTGCTCCTTTCTCAAGCAAAGATTTAGCAACTTCTAAATTACCATCATATGCTGCACAATGTAGAGGAGTCCAACTTCTGTTATCTAGAGCATTAATATCTGCTCCATTTTCAATCAAGAAATTCATTATTTCCAAGTGATTATGTTCTGCTGCTAAATGTAGAGCTCTTCTACCATCATCCATCTTTGCATTTATATTTGCTCCTTTTGCAATTAAGCTCTCTACTATTTTTAAAGAAAAACCATTATATGCTGCATTATGTAAAGGAGTCCAATTCTGATCATCCACGGTGTTAATGTTTGCTCCATTTTTAATTAAAAAATCACTCACCTCGAAATGACTTTGCTGCATTGCTAGATGCAAAGGTGTAAAACCTTCGTTTTTTTTAGCATTAACATTGGCTTTTTTCTCTATTAGTAGCTTCACTACTTCTAAGTGACCATTCTGAGATCCTATATGTAAAGCTGTGGAATTATCGTGGCCTTTAGCATTAACATCAATTCCCTTTACGAGAAGAAGAGACTTAACTACTCCAAAGTGATTACGTTCTGCTGCTAAATGCAGAGGTGTAAGATTCTCATAATCCTTAGCATTAACATTAGATTTTGCTTTTAGTAAAATGTCTACTAACTCTAAAAAGCCATTTTGAGACGCTAAATGTAGAGGTGTAATCTTATCATCTGTTTTTGCATTAACGTTTGCTCCCGCTTCAAGAAGAACTTTAACTATATCTAACCTACCAGTTTGTGTTCCCAGATGTAAGGGTGTAATGTTTGCATCAACTTTACGATTACCTATGCCTGAAGATCCAGCGTTAATGTCAGACCCTTGTGAAATAAGAGCTTTAACTATTTCGAGGTTACCATTTTGTACTGCAGAATGCAAAGGTCTTGCTCGATCATTATTTACAGCATTAACATCTAATCCCTTTTCAATAAAAACATTTACTATATCTAGATGACCATTCTCTACTGCTAGGTGTAAAGGTGTATTAAGTTTATCTGTTTTAGTACTAAGATCTGCTCCATTTGCAATCAAGGTGTTGACTATATCTAAATATCCTTGCTGGGATGCAAAACTTAAAGGTGTAAAGCCTAGAATGGTCTTATGGTTTACATCTGCTCCATGAGCAATAAGAAAGTTAACCATCTCTAAGCGATTTTTTGCAATTGCAAAATACAGTGGCGTAAAGCCATCGTACTTAATCTCTGAGTTAATATCTAAACCCTCTCCTAATAAAGTGTTGACTAAATCCAACTGACCATTTCCTGCTGCTAAATGTAGTGGTGTAAGACTAAGATGTTTCTGAGTTTCATAATTTTCATTTAAAAACTCTACAAAAAATTGTAGCTGATCCAGATTATTAGATATTCTATTAGTAAACATAAAGGCCTCGCATGAAGAATTTATGTAAAATATAGTATCTACAAGTTTTTAAGCAAGATAAATCTTCTTCTTAAAAAAGATACTGTAATCCAATCTGTGTGCTTATAACTTTTTTATTTGATCATGAGTGATCAGCTGTCTCATCTGCAATAGAGACACCTTCCTTAAGTAGTTACATCAATTTTCTCTGTTTTTGCCCCTTTTTTTTCTGATGAAGATGTCTTCATTCTTCTCAGTAGCCAATATTCTTTTTAAAGAATAATCGTTACGTGCACCAAGGAACTTAGAAAGAACAATAGGAAATCCACTTAAAAAGCATTAATAATTATACATAATTCTAATGATCTTCATGAAAGGGCTTAGAATAGAATTTAATAGACAATCTGATTTTAATTGATATTAAACTGATCAGACTGAGAGTTGAAAATATGGCAATAATTCTTTTAGACACAAAAACTATAAATCGTATAGCAGCGGGAGAGGTAATAGAGAGGCCAGCAAGTGTAGTAAAGGAATTAGTAGAAAATGCAATAGATGCTGGAAGTGCAGAAATAGAGATCAAGATAGAGAGTGGTGGGCGTAACCTCATTACTGTGATAGATGATGGAAATGGAATAGAAAAGGAAGATTTGGAACTTGCATTTATGCGCCACGCTACTTCAAAATTAAGCGATAGTGAGTTAATAGAAATCAAGCATCTCGGATTTAGAGGAGAAGCTCTACCTTCAGTTGCAGCAGTCAGTAGAATGACATTATCGTCTAAGGCAAGTGGAGCAAAGGAAGCGTGGTCTATAAGGTATGAGGGAGGAGAAAAAATAAGAGAGATTACCCCTTGTTCTTTGGTGCAAGGTACATATATTGAAGTTCGTGACTTATTTTTTGCTACACCAAATAGACTAAAGTTTCTAAAAACCGAAAGGGCAGAAACACAAAGTATTGTTGATATTGTGAATAACTTAGCGATGATTAATTATAGTATTGGGTTTACTCTCACTTCTGGTAATAAAAAGCTCTTAAAATATGTTAAGCAAACTTCGCTGTTCAACAGATTATGTGAAATAGAAGAAGAATTTCAGAGCAATTCGCTGGAAGTTAAAGAGGAAGAAGACGGCATCAAACTTACGGGACACATCTGTAAACCAACTATTAGTCGTGGCAATTCAACTCAAATCTATACGTTTGTTAATGGAAGACCAATAAAAGACAATCTACTTGTTGGTGCAATTAGATATGCGTATCACGATTTTATTCCAAACAATAGGTATCCTTTTGCAGTGTTGCATTTAGAAGTACCATATGACCAAGTAGATGTAAATGTGCATCCAAATAAATCGGAAGTAAGATTTCAGAATAAAAGGTTAATATATGAAATAGTGAGAAGAGGGATAATAAAAACACTATCAACGAGATTTGCAGCGGGTGATCAAGGTATTGAAGAGGAGCTAATTTTTAATGATAGTAAAAGCCAAGAGCAGGTTGATAGTCAAGAGAAAAAAGATCAAAAAGAGTTTTATGAAAAGAGACCAAGTCTTTTAGAAAATCGTCTAATGAAAGAATTCAATGCACCAGATGAAAGAAGGCAAAGCTTACCAGAAACGTTTAAGTATGGAGAATCTCCACCCCAAAAGGAAGCGATAGTTCTAGAAAGGAAGCAAATTGATTTGGTAGAGGATCATCCCCTAGGATATGCACGTTGTCAGGTCCACAATACTTACATTATTGCTGAGGCTGGAGATAGGCTGATTATAGTAGATCAACATGCAGCCTATGAGAGGTTGATGTACGAGTGCTTAAAGCAAAAATCAAGCATAAAAAGACAAAAACTTCTTCCTGAAACAGTTGAAATTAAAAACCAAGCTGGAATGGGGATGGTTAAAACTTATAAAGATGAGCTTTTTGAAATGGGTTTTGATA
>NODE_12_length_20110_cov_81.013264
TTTAATCTGCAGATTGGCGAAAGCAAATACAATAGCTTCAGTTTCATGATAAGGGCGCTGGCGGAGTTTGTCAAGTAAGTTTTTTGTTTCTATTGAATGACAGTTGTAACCTACGAAAGAAGTCTGTTGTAATTTGTACGATATCTTTATAAAATGGTTCGCATAAGTTATCTAGCAGTGCAACTAAACAAATACAAAAATCAAAACGTCGCGGTTTTTGGTCTTGGTAAAACTGGTTTATCCGCCATTAACGCTCTAACAAAGAGTGGTGCAAGAATATATGCATGGGATGATCATGAAGAGCAAATAGCAAATGCAAAAATGATGTATAAAAAATGTAATTTTATTCATCCCAAGGAATACAATTGGCATGAGATCAGTGCATTGGTTTTAAGCCCTGGAGTGCCAACAGAGCCACATTGGATAGTAAAACTTGCAAGGAGATTTGATTGCAAAATAAAATCAGACATTGAGCTATTTCTTGAAGCTAAAACTACGAACCAGAAGGTAATAGGCGTCACAGGAACAAATGGTAAATCAACCACTACATCACTAATAGGGCACATATTAAAATCTGCAGGGAAAAAAGTAGCTATTGGTGGAAATTTAGGCGTTCCTGTTTTGGATCTAGAAAGAGATGCAGAAATTTATGTAATCGAACTCTCCTCTTTTCAATTGGAGTTGATGAATGAAATTAACGTGGACATTTCAGCACTGCTCAATATTACACCAGATCACATAGATAGGCATGGAAGTATGGAGAACTACATAGCAACTAAATTAAAACTGATAAACGGTAGTGAGGTTGCCGTAATAGGATGTGACAATGAGATTACTGCTGATATATTCAACAAATTCACTGGAGACAAAATTCCAATCTCAGTAACATATTCCCCGATGTCATTCCAGCGCGTGACGCTGGAATCCAGAAAAGAAAAACCATTGCCAACTACTCAGATGACAGAGGGTAGTGCAAGAGATCTAATATCATTGGCAGGTAACAATTTGCTTGATTATAGTGAACAGATTACTGGTATAGATCGAAATTATCTGGATCCCAGTGTCAGCTACTTGGATGACAAAAGGGGCACTGGGATCCAGAAGATCTCGTTAAAACTAGAGAATCATAGCTTATCAGTAAGCGACGTGAAAATAAACCTAATATCCAACGCAGAAAACATAGCAGCCACATATGCCGTATGTAAGGTACTTGGAGTAGATAGCAACACTATTATCAATGGAATCAAGTCCTTTTCAGGACTGAGGCATAGGAATGAACTGCTTGGCAAAATAAGAAATGTGTTTTTCGTGAACGATAGCAAAGCAACTAATGCAAAATCGAGCGAAAAGGCGATCTTATCTTATGAAAACATAAATTGGATCGCTGGTGGAAGAAGCAAAAAAGGTGGAATAGAATCATTAAGCAAGCATTTTACAAGGGTTAGAAAAGCTTTTCTTATTGGAGAATCAACCGAAGCTTTTGCAAATGTTATGGAGAATAAAGTAGATTATGTTAAATGTTGCAATCTAGAAGATGCATTCAGATTGGCTTTTGAAGAGGCCTTAAATAGCGCAGAAGAAGTAACAATATTACTTTCTCCCGCGTGTGCTTCTTTTGATCAATGGAAAAATTTCGAGGAACGTGGTGAAGCATTTTGTAGAATGTTTGAAAATCTCAGGTACAATCACACATGCTGTTTAGTATGATGTTGCGTGGAACAAAAGTTAATAATAGATAAGCTAATTAGGGTTATTCCATTTGAAGGGATAAGCGATGAAACCCTATTAAAGGTGTGCACTGACCTTAATCTAGCTAATAGCTTTTGCAAATTTCAGAATGGAATATATAGCGCTTTGGAGCACATAGCAGAGGACTTAAATAGCTCAATGGAAGCTGAATTAAGAAATTCTAATTTAGAAGATATGAAAGTGCGAGAGCGAGTAAAGTTAGCTATTCAAATACACCTTTCAAACTATGCTAAGCTACCGAATTATAGAGAACTTTTAAAAAATGTTTTATCATTCTCCGTATCACCAAAAAATACATATTTTTCTAGTAAACTTTTATACAGAACTATTAGTGCGATTTGGTATGGCATTCATGACCAATCAACAGATTTTAACTACTATACAAAAAGAGCAATATTAGCTGGAGTGTACTTAAGTACGATACTTTTTTTTATCAATGATTATTCAGAAGATTTTGTGGATACTTTATCGTTTCTTGATAACCGTATCAACAATGTCATGACATTTCAAAAATTCAAAACTCGCTTAAAAGGAATCATAGGAAATTTCTTATAAGCTATTGATTGTTGGTAGAAAAGTACTTGAGCACGATCCTGAAAAGGTTTGTGAAAATAAAAATATTCATGCTGATCATAAAGAACATTTAGTTTATTGTGAGGATAATAATGGTACAACAAAATACACCAGTTACGAAGAAAAAGAAAATAAATTTATTGAAGAAGCACATGAATATTTAATAGACTCTGAATTTAATAAAAATTTTGATCTAGGGCAGTACAGAATAAGTAATTTCTCCGGAAACTTGACGAAAATAGAACTGGAACTCATCAATGAAAAGTATATGCAAGTTTAAGTTGATAGAGAAAGAAAAATTATTCTTGCTATACCGTAAATACGTTCCAAGATTATACTAAAGTCTTTATTGCACTCAAAACCTTCGTTTTTCCTAATCTCTAGAATTATCAATGCATCATCACTTAACCAGCCTGAGTTAGCTAGTCCATTCAACGTTGATTCAACTAGATTGCTATTGTAAGGTGGGTCTATAAAAACTATGTCGCATTTTGAAATAGGTTTTGGTAAGCAGTTAGCACTGCAGCAAATTAGCGTAACATTGTCCGTAATTCCAAAATCTTCTGCTGTTTTTTTAGGCAGTTGCAAATTGTAATAATCTGAATCCACCATGAATGCATGTTTAGCGCCGCGAGAAAGCGCTTCAAATGAAAAAGAGCCACTTCCGCAGAACAAATCAAGTACATTCAAGTTATAAATAGGTTTTCTTGAGGAAAGTATACTAAATATTGCTTCTCGAACAATACTCATAGTTGGTCGTGCAGCTAAATGCTTACCTGTAGTTATTTTTCTTCCGCGATATTTGCCTGCAATGATGCGTAGCATATTAAATAAGCTCCAAAATAATTAATTATTTATACTATATGATTAATGTCAATATGGCTTTAGCAGTTTAATAGAGAGAAGCTATCGAGTCGCTTGTAAGAAAAACACAAACACAAGACTCATCAGTTATCTTTTTCTGATTTGCCTGCTGCATTAATTGCTTGACCAATCTCATCTTGTAAATCATCATGATCATTTTTTTCATCATGATTTAGCCCTTCAATTCTGCTTTCTAACTCTAACTTAATTATAGTATTGATTTTATCTATATTATCAAGAAAGCCTCTACATTCTTCTTCACTATACTCTTCACCAGATGCTTTTTTTTCAATAAATAGGTTTTTAAATCCTGCTAGATCAGAATTCTGATCGGTATTTAGTACAACATTTCTCTCTATGAAGCTAAGATCTGACAGCAGTAAGCTAACCTCTAACAGATCTTCACTTTTCACGCTTTTAAGGTCTTCAAGACTTTCTAAAATACTAAACACCTTAATCCTTTCTTGTACAATCTCTTTGTCTTCCTTATCAAATTCAGACAATAAACTATGATTATCTACAAATTTCTCACTCAAAGCTTTATTCAATTTAGCAAAATTGACATCCTTGTCAAGTGATGTGTTATCCCGCAACAAGTCTACCCTTGCCCTACGCGCATTTAAAATGTCGTCGTAGTCATTTAACTTTATGTTGCCATCTTTGTCTTGCTGCAATTTATAATAATCAAGGCCTTTGAAATTTTTATTAGTCTTCATCTTCAATCCTCTTCTCATCTCCTTTTGCATCTGGTTTCCTCATTGGTTCCGGTAATTTCCTTTTACTGTCTTCTCGATTTCTTTTTTCCTCTCTTTCAGCACGTTTTTTTATAGCTTCCTGGGTATTCATTTCAAAAAGTGCCTTAACGTACTCTTCTGGATTTTTTGGTTCTTTAAATAAAGGCTTAAGATTATAAACTTCGTCTTTTCGATCTCTTTCTTCTTTTCTTCTAGCTCTTTCAGCACGTTTTTCTACAGCTTCTGGAGTGTTCATTTCAAAAAGTGGTGAGAGGTTGTAAACTTTATCTTGATTTCTTCTGCCTTCTCTTTCAGCACGTTTTTCCATACCTTCAAAAGCAGATCCAAAATCATCAATTTCATCTGAACCTTTTGGTTCCGTGCCTAAATTTCGTGTCACTTCATTTGATTGATCAGGCTTATCTTCTTCTGTTGGCTGATCATGCTGTAGTTGATTAGGCTTGTCTTCTTGTTCTGTGCTTAGTTCTCGTACTACCTTATCTGGCTGACCTCCCCCTCGTAGTCGAAGAGGGTCGCCTTCTTCTAGTGGCTGATCATGGTTATCTCTTACTAGTTCCGTGCCTAACTCTCGTTCTACCTTATTTGATTGATCAGGATTGTCTTTTTCTGGTTCTCTCTTACGGCCGATAGTGTAATCATGAAGCTTCTCTAAGAAATCTCGCCTATATTCTTTTGCTCTATAGAGTAGGTTATGATCATAGCCATGCTTTCCTATAGAGTCAAGACCATGCTCCCAAGTAAACTTCATAGCATCTTCTATTGTATAGCCCAAATGTGATCCTACGTATCCTTTATAATAATCTAAATATTTACCGATCCTTCTGTGTGTAATATCTTCCTTATCAACTCCAAATGCCCTGTAAATTTTTTCCTCGAGCTTATCAACATCATTTTCAGGCGATGTTGCAAACTTCGTTGCTTCAATAGTAGCACCTACAAATTTACGTGGCACATCAATAGCGTATTTCAGCACTCCTCCAACTCTTGGTACTCTCCCCAGCAGATTAGCTGCACCTCCGGCTAATCTATCCGGTAAATGAGTAGCCCAACTGCCTAAAGACTCAAGTCCTCTACCAGCAAAATTTTGCCACTGCTGTTTGAATCCTTCCATTATGCCAGTCAAAGGCGATGCCTGATACATACTAGATATATTGTAAACGCTGAATCCACCACCAGCGATACTTGAGCCCATTTGTTGTACGAACGTGCGTAAGGAGAACATTAAAAATGAAAGCAAGAATAGTATAAAGATTTCCCCTGCATTGATTAAATAACCTCTCTGTATGTCTTGCACCCTTTGGTAATCGCTATTTTCTTGATAATTTTTGCAATCCTCACAATCTTTACATTTCTGACAGTATTCACTGTTGGGATCCTTATATAAATCATGAAGTTTCAGTATTCTACAACCTTGTTTTTCTACCGCACTCCGCACTAAAGATCTTATTTCATTAATTATTTCCCTATAACTATTGCATTTATTTATATCTTGACAGTAGCGTTTTATTATTTCACTAACATCACCTATCCTTTTCTCTATATTGTTGATCAGTAATATAATGTCAGCCCTCTCTGATGCATGAGATAAACTATTTGTTAAGCGCACTAGATCTTTTTCACTACAGCCATTACTAACTACCATATCACTTTCTGCAATATAGTGGTCTGCTGGATTATCTTTAGTTCCAGGAATTGGATTAAAGAAAGGATAATCTATATAACGAAACCCTTTTATATGTTCACCATTTTTATCTTTAGGGTAATCTGGTGGAAGCGGGATATATCCAGCACCACCAGTAAATTTTATTGTACCACCTTCTCTGCTTATCTTTTCTATACCTTCTATACTTTTATCTATGTTAAGAGAAGAAGCTTCTCCAAGAGTGTAAGGTACAAAAATTTGCCCTGGGGTCCAACCAAAGTACTGCTTATCAACGATACAAAAACCGCCAAACACCCATTTTGGAGCACATAACTTTACCTCGAACCATTTATTGTAGCATACAGTAAAACCTAGTTGTCTATAAAAGGTGTTCATTATCATTGAAGCCAACAATGACAAGAGAGTAAATATCATAATCGATTGTAAACAAAAACTGATGCAGAATTTTATCCAACCTTCAAATAGACTTTTCAGCGGTGAAAATAAAATAGAAATTAGAAACAGTGGCATGATAGCTATAAGAAAAGCTATACCCATAAAGCCAGAGAGAAATATTATGTAAGCATACAAGCACAACAAGAAGTATAGTACAATCCCTATGAAAATTGCCGGTATCATAAGAAGGCTTGCCCACATTTGGTAATGTAAAAACGCTGCAAACTTTTTCCAAACAGAATAAGCAAAAAATTTATTGAACATGTCCTCCATGAAGCTAAACAACTTAGCTTCATCTCCTTGAGCAATACTTCCGGTGTTCATGTTGGGAGCAAAGTTAGTAATTACACTTATCAATTGTTCAAGACCTTTAACGAATAAAACAAGAAAATGATCATAGAAAAATCTAAAACTTCCAGGAGATATAAGCACTATTACTAGAGTGATTTTCATCATTCTGATGAGCATATCATGCTTAGTTTCTCGTATCATGCCAAAAAGATAAAGAAGCGATGAAATCATTACAAATAGAACAAGCAAGGAAAGAACAAAATTGTGAAAGCTCGTACTTTTTTCAGCTATATTTTCGAACATAGCTTGTGCAACTGCAGGATCATTGCTATTAAAATGTTCTTTGCAATTTTCGTTAATCAATAATACACATTTTAGATAGTTATAAATGTAATCAAAAAACCCAAAACTACTTGGCTGCTGCACTCCACTTAAGAACTCAAAAGAGTAGCCACCTACATTATCTAAGTAATATCTATCTAATATTTTTACATATATTTTCCATCCCTTTTTTAACTTCAACTCATTACAATTTCTGTCCTTTAATTTAGTGTTATCTCTGTCTAAAGTAAAAAATCCATTGTCGCCCTCTGCTGTGGAGTTATAACCTAGATGTACAGTAGGATATTGAGGATCGCGCATTAACTTTAGATTTTCGTTAGGATCATCTTTCCCCGTTTGAAACAAAAGATAAGCACCATGACCGTTGGTAAACCAACATGGAGCACCACGTGATACTGTATTTGCACTATCATCTTCATTAATGCACTTGCAATTTACAGTGCAACTTGCATTAGGCTTACTTGAAAATTTTTGTATGCTAGGTTTATAATCATTACAAACTAAGTGAAAATTAGGTAAACTATTATCACTTTGTTTACCTTCAAATTTAGTTGCATATTTTAACTGCTCCAAGCTTTGTAAGGTATAACTGCCTTTTTTAGATTCCTTCTTGTTATTATTACTCCAAGATGTCCATGCACCATTAACTCGCACTTTTAAACTATCTCCATTGGTTTCGAGTCCGGTATCCTCCCACTTCACCACTTGGTTATGGTGAAAACCATAATTAATTTCGCCAGTTTCAGGATCAATAACTTCTCCATCTCCTGGAATAAACGCATCGTGGTCGCTTGAAAAATGAGCGCTTACTGCAATAGGTTTAGGACCAAAATAGTCAGCAGATATACACCTTGGAAAAGGCATATCGTTTTTACTACAACCTGTGATCAGCACATAAGCTGCAAGAAGTAATACCCTAAACCAACATTTGCCTAAACGTGATTGCATATCTAAACTTTTTCCAAATACAGAATAAATTTCTAAAACTTTACTTAAAATATCTTTTTAATTAGTTACTCCATAATATCATTTATATCTTACTCCTCTCCATTTTCTTCCTTGTTTTTAGCTTTAGCACTAGGATCACTTCTTATTGTTTCATCAGAATTTTTTTGCTGATCTGATTGTTTTAATGTTTTAGGTCTATCACTCGTTGTTTTATCAGAACTTCCTTTAGAATCTTCTTTTTTGTCTGGTTGCTTTGGCGTGTTAGGTAATTTAGCCTCAATTTTTCCCCGATCTTTACTCATTTTCTGCTTGATACTCTGTATCATACTTTGGGTCTTATCATCAAGGCCAACGGTTGACAGCATAGCTTGCGATGCGCTCTTAGCAACTGTACCAACACCGCCAGTAACTCCATAACCAGAGCTAAATAGTGTTTGTACCATAGTTTCCGATATAGAAACAAAAGCTTCCATTGCACCGGCAATAATGAGGTATATAAACGCCTGGATTAGGTCTATAGGTAATGCTGCAAAGTGTCCACCAGCCCTTTCTCCGGTACTGAGTGCAACATCAACGCTAGTGCCAGGACTGTATCCAAGAGGCAGTATTGATTTCATCAAGCACAGATCATACGATAAGAAATTTACGCTAATTAAACATTGATAGCATGCAGAAAAATTTGTGAGGTTATATAAAACTGAATACATCAACTGATTTAAAAGAGATAAAAATGAAAATAAAATGACTGGTTCTAATGAAACATGAGCCAACGTTTTTATCCAATTATCAAACAAGGGTTTAGTCTTTTGAAATAGAATAAATACGATAAATAAAGGTGTTAATGACAGTAAAAACGCCACTAGAACAGTAGATATTACATATTTAAACGTAGCGCTAATAATGCATTTTAAGAACATAAAAGTAGCGTAGAGTATTGCCAAAAATGCAATAAAGCCAAAAGGACCAGAGAGCATCAATGATAAAAACTTTAACCAAGTTTCTGCTGTGAATAATACTCCTGCTGTCAAGTCTAAGAATGCAAATTTTCTCCCCCCTTCCCCTATATAGCCAGAAAAGCTATCAACCAAATAAGTGCTACCATCTATAAAAAGTCTGGATAAAGTTGTACCAAAAAGTTCCCAGCTTCTATCGCTAAAGGCAAAAGCTATAAATGCTATCTTGAACATTCTTACAATGAAATCAAATTTACTTAGCTGTATTGTTCCAAGCATATAGCCAATGACAGTAAATATAACGTATAGAGTAAGTAAAGCTCTTACCCCCTGAAGAAGACCTCTTGCATATCCTTTGTATGAATCTTTAACGCTGTCCCCAATTACTTCTTCTTTTATAAATTTAAATACCCCGTTTACATTCGATGAAATAAAATCATTAATTTTTCTTTTGACAAATAAAGTTACACTATACTTATTGTTTTCGTAATATTTGCCATTTTTGTCCGTAATGTCATCTTTCTCTACGTTGCTTACATTGATGCCGAAATATATCTTCTTAGGTTTGCATTCATCTGTTATAGGTTTTTTGTCTTTGCATTCATCTGTTAAAAGACCTCCATCTATTATATAATATACCTTATCCTTTGTTTTATCTAAGTGCTCTACTTTTTTGAAATCATTAGTCTTTGGAGCAGATGGATCCCCTGGCGGGTTATCACCCAAATACACATACAGTTTTTCACCATTGATATATTCACACGATCTAGTCACTTTAACATGGTACCCGCCCCTATTAGCTCCATAGTAACCATAATCTGCTATAGCAAGCATCACACTACTACCATATTTTACATTGTCATTTACTGCATAGTCACTATTTAATTTCAGAGAAAAATCCTCGAAATTGTCACTAATTTGCGAACACACATTATCCTTTCTTGCACCTACTTCATTATCTGGAAGACATTGCATACCTTTATCAGTATCTTGATCACCAAGATCACCAATTTTTGCAACAAGAGCCTCAGCCCAAGATTTATCATCTTCAGTAAAACTACCTGCTTTAACATTCCCTTCCATTTTTTCTAGATAAGAATACATATCACATTTATTTCCTTTATCGTACTTCTTATACCTTATAGAGGAGACACAGTTCCGTTCTCCTGCTCGACCTGAATCATAGCTCCATATACCTTTTCTAGTATAGCATATATTCTGATAGTAACAATTAAGCTCATAAGAACTGTACTTTTTTTTCTCATCCAAACTACAGTTTTTTCCATCACATAACTCATTCAATCCTATTTTAGCTAGGCGTAAATCGAACAGCGAGCCATGTATCCATGGTTCGTTGTTTTTAACATAACCTTTATTAAAATGTACCTTATTATCATATGGAGTGTACCCATTGCCAACTAGCACTTTGCTTTCCTTTGCTTTTGTTTTATCAAGAGGTAAAAATTTTATTTTATTTCTCTTTCCATCCTTGCCCTCACAAAAAAATTCCTCTCCCTCTTGCTTGCTAACATTCAATATTTCACTTTCTGACACTTTTTCACCTCCTTCTTCAGCTCTATAACAATTGTCATCAAAGCTGATACCTTTCCCTCCTGGATTGTCATAATCAATTGTTATTTTTCTGGGAACTAAGCTAAAGCTTAACTTATCACCAGGATTTACTTTAATTCCAGTGTCTACATAACGTCTATTGCTGCCAAATCCTTTACCACCGCACAATTCGTTTTTATTTACGCCTTTTTCATCAACGCCATAATTATTAGGCACATCGTTAATATTTGCAGCTTTACTATAATTTGGTTCTGAGCCATCAGCACAAAAGCTAGCTGGCACAAGTACTTTCCTTGGATTTTTGTCTTCTTTAAAAGGGCAAAAATTTACTGATCCATCGAGGGTGAATTTGATTTCCTCACCCTTACTAATTACTTGACCAGAATCAACCCAATGAATTTTAACTTCTTCACCAGCTTTATGAACTGGAACATCCACGTTAACACTAGTGTTTCTGCTCTGCAACCCAGGTTCGACACAATCCATGTTACAACCAGTGATTGCAAGACACAGTATCAACAATAGTGATCTTTTACTTATCATTGCTGTCTTCCTGGTGATGGTATCTGAGGCGTTGACCTTTGAGTCCCTTGTGGTATTTGAGGTCTTGACGTACCTGACTGTTGAGAAGCACCTCCTCTTTCTCTTCTTTGAACGCTTTGTTCATCTAACCCTACTGTTCCCATTAAGCTTTGTTGATACTGTCTTCCAGGTTCGCTTGCTACATAAGCACCAAACAACGAGTCAGATATTGTCGAAGAAGCTTCAACTAAAGCTTTCATAGCGTGTCCCAAAATAACAAAAGCCATCATAGCGGTAATATTAGGTGTATATTTGGAAGCATAACCATAAAAAATACAAGGGTTAAAAATCTTTAAGTTAATATTAAGTATACATGTAGAGCAGACCTCAAAATCAAATACTGAATACACAATATAATCCATAACCTGGCTTATCAGTGATATAAAAATTAAAAGCACTACTGGATGAATCGCAAATCTTGCTAAATTTTTAACCCAGTTGTGAAACATCTGCCTAGTATACGCAAATAAAAGACAAATAATAAAAATAGGTGCTAAAGAAAGCAATAACGCAACTATTGCTATAGATGTAATAAAAGAAAATAAGGCATTAAAAATAGATAAGCTCACTGTGATTAAACCCCAAATCACCAAGCAAAAAGATACAATGCCCAAAGGGCCAGAAAATATAAGAGATACTATTAACAATACTGAATGCGATGACAAGAACCTATTGAGCGGCAAATCAAGAAACTCAAAAACATTTGAAGTAGTGCCTCTAAAATTTGCTATTTCTATTAGTTGTTTTGGAGTGTTAATAAATATAGAGAATGCGTTGTTATAAAAAAAGTCCCAGCTATTATCCTGCAATAGCTGGGCGATGATTCCTATCTTTACGCATATAATTAAAAACTCATATATAGAAATATGAGTTAATCCTAAAAAGTAATAAAGAGTATATAAGATTATATATAGTACTAATAGTGATATTATAGTAGATCTAATGGTATTTGTTCTGCTTGATTTTATAAAACTTTCGTAAAGAGACTTTACAGGACTAGTATCAGAGTGAATTGCGTTAGGGTCTTTATAATTAGAGCCGAAAAATGCAGTTTTCACTTTTTCATCAAAGAAATTATATATTGCACTAAAAGTTTTTGTAGGTGGCTCTTTAGTTGTTAGGTTAATACTAAATTGACCTTCATTTTTGTAATCGCAGCCATGGTCTCTTATTCCGTAATATATGGTGCCTGTTTTGTCTTTTAATTTTCCTTTCAAGTTTTCCATGTCATGAACTTTGCTGATATCTACAGATATATCCGCTTGATTTTCACCAGGCTTATGCTCAGGGAATTTATCGGAAACACTTATATACAAGCTATTTTCCAGACTATGGTTCTTCGTTACTCTTATGTTGAACCCGCCTTTGTCATTTGTATTGTAGCAGCTCTTGTCATTTCTGCTACATAGACTAAAAGTTAAACTTGGTATTTGATGGTCATTCTCCATCTTATGATCACAACTAGTACATAAACCACCACCTGGAATGTGTTCAAGAGTTTCATTATCCATACCAACTTTTAGAAATGTAATGTCAGTTTTTACCTGTTTTCCCTTTAATACGTTACTAATAATTTCAGCAACAACAGATTCACCACTAGAATTTAAAGCATTGAATAGCTCAATTTCTATATTATTATATTCAATATACACGCAATCCTCGCCTCTACGACCAGAAGAAAATTTACATATACGTCTACAGAGTGAATTTAAAATGTGCGTATCTATCTTACTTGCACTGCTCTCTGAAAGCTTACTGCAATCTATATTCTCTCCTTGTTTTATAGAGTTAATAATATTTTCAATTTCCTTTTTTCTTTCATCTTGATCTAACTTCGAAAACCAGTACTCTCTTCCACTCAACCATTGCGCATCGCCTATTATATATTTATTAGGACATATCCCATCCTTGCCACCTTGGCATTTCTCTTGATTTAAAACATGTGCAAAATGTTCCGTTTCTTGCTCGCTACACTTTTCGTCGATTTTCAAATACCTGATTTTTGTCTCACTCTCTTTATCTTTACACACTTTACTTCCAATCACACTAAAGCTTATCGTATCGCCTTTTTTAAGTGCAAATGGTAATGCAACGTCATTTCTCCCAGGCCCAATTGCAAAATCTGCATACTGCTTAGGACAAAAATTAACCTTACTAGGCACTATATCAATCTCTGTTACTCTTATTCTATCTGAGATATTAACACCAGAATCAACCCATTTCTGCTCTGTTGACACTATATCTAGTTTTTCACGCAAACCTGATAAATTTTCTGGCTTAATACAGTGATGTTCCCCGCAGCCTGACAGAAAAAAAAACGGTATTATCAGCAAAAATTTTAGCATAAATCCAACTCATTCAGTGCTTTTGTTAACACTCTCGGAGCTACTAGAACCAGAACCTCGAGATTTACTCTTGTCTCCACCACTCAACTTCTTAGCAGCAGCACCAGCAACTCCAGCAACACCCCCAGCAGCAGCTTTGGCAGCAGATAAAGCTTTGCCCACTATTTGTCCAGGTGTCTGACCTGAGCCAAGTGCTGCTCTATGGTTACCAGCAAGTTCAGCAGCCATGCCAGGAAGAATGTTTAAAAAGTGGTAAAAGAGGAATAATACTAAACACAATTTTAATAATTCTCCGATGAGAGAGCTGCCAAACTCCATGTATGTAAAGTCGAATAGACCAAGTATGCTGCTCTTTTTAAAGCTATAATTTTGCATCATACATGCAAGAGTAGTTTCATTTTTATCACATTCCCCATCTTTCAATTTAAACCACTGTTTTTTCTTACTATATGAGATTTCTGCTTGTTTCTTTTCATATGACTTGTCCGGTTGTTCATTTTTATATGACTCGTCCAGTTCAAAATTTAAATTTTTAAAATAGATTTTATCACATGCTATGAACATAAAGGACAAAAACGCAAAAAGGATAACCGGGTATAAGCTATAGGTAATCAACTCTTTCACCCAGCCTTCAAAATATCCTTTGGTGTGTTGGAATAAAACCATAGGAATGAACAAAGGTGATAAAATGATGATTACACTTAAAGCAACTAGAGATAAAATAAATACATAGCACAGCCACAAAATAACCATCATCATCAGAACGGCCATAAATATACAGACAAGAGCTACTAAAATTTGTCCACCAGCAAAAATAATACCGATTACCGAACCTGCAACTAATAAGACAGGAGCAGCACCAAGCAAGACTGCTAACGTTGCAACACCTCCAGTACCAATTTTGCCACCAATTCCATCTAAAGGGGCACCTAAATAAAATAAAATTCTACAATCAAGCCTATCCCAAGGTGCAAGATAACTGTAAGATACCCTCTTTCCTGCACGAGTATATTCATAATCTGTACCTGCTTTATAATTACATATGCCTTTACTTTCAGATGATGCTTTTAGCACTATCTCTGACAAACCATTTGAGAGACGAGTTAATTCTCCATAATAATGAGACATGGTACTGCCTGTTGTGAAGTAAATCACTAAAGCGAATTTTATGATCAACATATACATTTCTTGAGGCCTCTGAACTCCACCAGGCATGGCTTTTATAGAGAACAGTATTAAAGCTAAAACTAAAACAGCAGTTACAGTGTTTTTCAGCCTTTTCTGTGCTACAGATATAAAACTCTCACCATTTGGTGCACCTTTACCTGCAACTAAATTATCTAACGATTCCTTAATGCATTGCACTATCATAGAAGTTACGGGAATAGGAGCTAATGATTTACTCCCTGCCTGGTTATAACAAGCTTCAGAAACATACGAGCTAAAACAGCCAGCATTATCATAACCTACAAAAATTTTCCCCCCTTGTCCGTTGAGTCTTTTTTCTTTAGATCTGATAATAGTTTTATAGTCATCATTATTACCAATAGGAACTTTTTCCTCTCCTGTACCATCTTTATTTTTGAATATCATCACAGATTTTTCACACATAGGAGCAAGTGGGTCAGGTGGCAATTCCGTGCACCCCATATCAACCCCTTGCGGCCAAGGAGTCATTTCGATACCAAGCATGCTAACACTGGCTAACTCCACACATAATCTGCCCGTTTTTCTCACTGCTTTGAATGTAGCTCCATGTATGGGTTCGCTCTGTCCTGCTTTGAGAACTCTACATTCCAGACCACCATCAACCTTCGAGGACCATGACCCATCTACGTATCCAGTGTCTTTCTCCCTGACATCAAAGTCTATGTATCCAGGTTTTCCTCTGGAATTAAAGTCTACCTTATTAAAAAGATTACCAAAAGTTAAAGGGTTTCGATGACATACTTCTATATATTCACTGTATTGCACACCATTTTTTGGCCAGTAATAACTCTCTGTACTCTCCTGAACGTTAGAATTTAAGGCTTCTTTTTCTGCTCTTTTCCCGTCATAATCTTTTTTGTTCACGTCTTCCCGAGCTTTATTTTGCAAACAAGAAAAATATTCCTCTTCTGTTTGGTAATTTTCATTGGTGCAGCCACTATAACCTGTGTCTTCTAATTTAAAATTTTTGTATTTTCCATCATGATCACGTGCAACTGGGTGTTTAACAAAACTATGTTCACAAACAACAAGCCCTCCTATCGCTTTCCAGACTCCAACAATTGCAGCTATCATTCCAACAATAACAAGAGCGGTAAACAAACCAGCAGAAGAAACGATCAAAACAATGCCAGTAAATATTGCGCCAACAGCAATCGCTATTCCAGCAAGTGCTGCAGCTGTTTTAAACGCTCCACAATCAGGATTAGAGGCACGACTAAAACTGCCAGTGGAATTAAATCTGCTAACAAATTCTGTCTTGTCAGTACCACTTACTCCATCTGCAAGCACTGGATATGAGAGTAAAAAGTCTATATTTAGTAAAAATATCGCAATTAATAGCAATGACAGCTTAGTCTTAAACATTTTTTACCTTCTGATAAAATATAGGCAACCATACTTTTGGGTTGTCCCCAACTTCATTTAATATATCGTGTAACAATAGAACACTTTCTGCACGTCCGGATAATACGTTGATTATATCATCCAGGCCTTTTAAGTCTATTCTAGCTACTACAGCATTGACTCCTTGTTTCACCAAAAAGAATCTAGTACTCGGATCTGTGTGCTTAATTAATATATATTCACGTTCAGTTAACATAAAAACATCCCGATAGACACTAGTAGCTTTCAGATTTGGTAAAAAAATCTGTGTCGCTGTTTGTTGTACAAGCGTATCGCTAATAGTACTTTTACTTGCATCCTCAACACTCTGAGTAGCAAAAATCACAAAAGCATTTAGTTTTCTCAGTACCTTCAACCAGTCTTTTATCTTGGGTGCAAAAACTGGATTATCTATTAACGCCCATGCCTCATCAAGAACAATAATAGATGGAGTGCCATCAAGAGATATACTAATCCTATGAAATAAATAAATCAAGACCGGTCCAAGAGCAACAGGATCTTTGAGCAAGCTAGCCATCTCAAAACCAAATACTCTTGCTCGTGAAAAATCTAGCAAATCTTCTTTATTGTCAAATATTGCAGCATGAGAACCATTATCATGCCACATAGATATTGCCCCAGCTAGAGTATCAGGACCTGCAAGCCCTAAAAACGGTACGAGGTTTCTCAAGAATCTGTCTTCTTTTCTTAATTTAAAATTTCCTTCAATTGCATCATTAATTCGTGCAATATCTTCTGAAGTAAATTTATCATTATATACCGAAATTAAAGACTTTATCCACTCCATTAAAAATGTTCTATTATCAGAGGTATCATCAAGTTGTAAAGGATTAAAATTTGTTTTAGTTCTTGGTTCTATTACAGTATAGATACCACTAAGTGCTCTTAAGAAAATCTCTGCACCGCGATCTTTATCAAAAAAGAATATCCTTGGAGAAAACTTCATCGCTTGGGCACACAGGAAATTCATTAAAACAGTTTTACCAGCACCAGTTGGGCCAATTATCATAGTGTGTCCAACATCCCTTATATGAAAGTTGAAAAAAAATGGAGTACCAGATGTCGTGTCAAAAACTGTAACGGCATCTCCCCAGTGGTTATTGAATTTATTACCAGTAGGATAATTATGTTGAGATGCAAATCCAGCCAAATTAAGACTACTTATTGTAGCTTTTCTCACTATATAATCGAAATTACCAGGAATTTGCGCCCAAAATGCTGGTTCAAGGTTAACTCTCTCACGTATAGGGTAAACACCGCAATTAGAAAGCTCTGATTCTACCAACGACAGAGCGTTATCCAATGATTTAGGACTTTTTTCTATACATAAAATAGTCAGGTGATGTTGACCAAACGCAATCTTACCACTCATTGCGTCATCAAGCGCTTGAGAAATTTCTGCTATTTGAGAAATAGCTTTATCTGCAGACTGTATCATTCGATTTTGCTGTATCTGCATTTTTCCAATCGCCATTTGCCTGTTTATAAATTGAAAAGATTGCGTAATTATAAACTCGTAAGGAAGTTGTAAAAACGAATCAAGCATTCCTGCAGAAGTATGATTTCCATATTCTTTGATACTAATTATTCCAGCATATTTACTCTCATTATGAGTCACAACCTGTATCATCTTACGGCCAAAGAATAACCTATGTACTGGTAAGTACCTTGATATTTCAGTTCTTAGCGGAAAAAGCGTATTTGTAACGAATCCACAATTTACGATTCTAGATAGAAACTCCATTATTTCGCAGAACAAACCATCTGGAGTTTCTTTTACTCCAAGAATTTTAGGCGAATAATTTCTAAGGCTTGTCACTACACGATTTGTCGTTTCCTCTAAATCTTCATACGTGGCACGTATATCACTTTCCCAAGCATGTTTTGAAGTTACATGTCCGAATTTTTTTAGTAGATGTGACAAAAATTCTACTCCTTTTGTGTCCGCTCTACGGATAATCGTAATGTATAGGTCATTAATAAATGATTGCCTTGTTGCGTGTTTTTCTCTCCATTTTAGATTTACGTGATTAGCGAAAAAATTCGGCAAACCTTGACTTGCAAATTCATCAGAAAAAATATTTTTCTTACGTCTGATAGTATGAAAATACAAACTAAATGCCGGAGATGAAATGCTTCTTAGCATCTGATTCCTGATGTTGTTCTGTATGACTAAATCCTCGTCATCGGCAGTTTCAAATGCAAAACCACTTAATTTTATAACCTTAACCAACCAATTTTCTTTTGTCATCAAGGTTGTGCTATTCCAATAGCAAGAATAAGGAATAAATTCAGCAGCGTGAACTTCCCTGTTCAGAGTAGATTTATTCTTTGATTGAATAGCCCTAAACCTCAGCATCACACAACGTTAAGCAATATCATAAGAATTGGCTCCATGGTAAAAACGATTTAAACATTTCGAGCACTTTCCCAATTTTACCATAAATAATTCAATAAACAACGGTTCTTTTGCAGAAGCTATATAACCAAGTCCATGTATACCTGGTAACATTAAGAGAATCACTCTTAAATCATTTGAATTAATGAAAATTAGCATGCAAATCAGGACGTTTAATATTGCAAACATATAACTCACACCAAAGAGCATTGCAGGTCTTGTAAGACCTTTAAATAATTGATCTGTTTGTATACTACCTGTGGACATATCTTTAACCTTCTAATAATAGCTCTAACACTAATACTATATCATTATATTAAAAATCCATTGAAACTAGTAGCACTTTAAGTTAAGATACATTATTTAATCCCGATAATGACAAATTGGCCATTTCAAGAAGCAGAAAAAATATTGCAAGAGTTTCCTAATAAAAAAGAAATAATATTTGAAACTGGTTATGGACCCTCTGGTTTACCCCACATAGGAACCTTTGGAGAGGTTTTCCGCACTACAGTTATTGTAAATGCATTAAAAAAAATAGCTCCTGGTATAAAAACCAAAATCATTGCAGTTTCAGATGATATGGATGGTTTGCGAAAAATACCAGATAATGTGCCAAATCAAGAGATGCTAAGAGAGCACTTAAATAAACCATTGACTATGATACCTGATCCATTTGGCACTCATCAGAGTTATGGTCATCATATGAATTCATTGTTGTGTAAATTTCTTGATATGTTTGAATTTGAATACGAGTTCAGGAGTGCAACAGAGTGTTATAAATCTGGCGTTTACGATGAAAAACTTTTACTCTTACTGAAAAATTATGATAAAGTGATGGACGTAATGCTTCCATCATTTCGGGAAGAAAGACAGCAGACTTATAGTCCATTCTTGCCAATATGCCCAAAAACTTCTCAAGTTTTACAAGTTCCAGTAATTGAAACAAATACAGAGAAAGGAACAATCACATATGAAGACCCAAACGGGGAAAAAATAGAAGTTCCAGTGACAAAAGGAAAATGTAAACTGCAATGGAAACCTGATTGGGGAATGAGGTGGGCCGCATTTGGAGTAAATTACGAAGCTCACGGAAAAGATTTAACTCCATCTGCTGTGCTTTCAAGTCAAATATGTGAAATACTTGGAGAAAAGCCACCACTTCTGTTTTGCTACGAGCTTTTCCTTGATAAAGAAGGAAAGAAAATATCAAAATCAAAAGGAAATGGCATTTCAATTGAAGAGTGGCTAACTTACGCACCAACAGAGAGCTTAGCATTGTACATTTTTCAGAGTCCTAAAAAAGCTAAACGTTTATATTTTGATGTGATACCAAAATCAACTGATGAATATTTAGAATTTGTAAAGCGTTATCATGAGAACAAAGAAAAGGATATAAATAATCCTGCTTGGCACATTCACCAGGGCAATGTTCCCAGTATAGAAACTTCAGGCATAAATTTCTCACTACTTTTAAACCTAGCAGCAGCTTGTAATGCTGAAAACAAAGAGATCCTATGGGGTTTTATATCCTCTTATGCACCAAACGTTACACCAGAAAATAATAAAATGCTTGATAGACTTTCAGACTTTGCAGTAAAGTATTATCACGATTTTATCAAGCCAACAAAATCATATAAAACTCCAAATGAAAAAGAAAAAGCAGCGTTACTAGATTTGAAGGACACTTTACATTCTCTATCTACAACTGCTACTGCTGAAGAAATTCAATCTCAGGTATTTTCTATTGGAAAAAAATATGATTACACCAACTTACGTGACTGGTTTCAGCTATTATATGAAACGTTACTTGGCCAAAAAACCGGTCCAAGAATGGGATCTTTCATAAAGCTTTACGGAATAGGTAATACGATTTCTCTCATAGAAAGCGCTACTAAATGTATACTTTAGAGTTTACCTCCTTTCATTTGAGCTCTTTAGTTTTAATAAGAATTCCTTGACAAACTCCGCTAGCCCCCTTATCATGAAACTGAAGCTATTGTATTTGCTTTCGCCAATCTGCAGAT
>NODE_13_length_20053_cov_79.018202
GTATGACGGTTCGCGGCGGCATGACGATAAGGTTTATACCTTGTCATCCCAGTGCTTGACACCGAGATTGATTTATCTTGTCTACCTTATTTTGCCACTCCGCTGAACGGATACCATATTATGCAGGTTTAGAATTATGCTTTATTCTTACGTTTATGTCTTGGCCCAATACAATCAATAAGTTAAGCAAGTATTCTAAGGAGAACCCTTCGATTTTTGACCTATTGATTTGAGATACTTTAGGTTGATCAATCTTTAGAGCGTTTGCTGCTTTTTTCTGTGTTGTGTACTTCTTACTTATTAATTGTGCAATGACCTTTATTAATTTCAGTTTTGTATCTTTCACATCCCCCAACTCTACTATTATAGGATAACTTAATTGTAAATTTTGCATAATAATAAAATTCCTTATAAAAAAATTACTTTAGTTTTTCTTCTTTAAATAACACATGCCTTCTGACTACTGGGTCATACTTCCTAAACTCCAGTTTTTTGGTGAGCTTTTTTGGATTACGCTTTTTTACATAAAAATAGCCAGTTGATTTTTCTTCACCAGTTTTTGTTATCTTGATTGCAGTGCTGACTAACTTAACGAGCAAAGAAGCATTTTTTTTCGCCATACTTATAATGATATAATAAATTCTATGCGAGTTTATTACGCAAAATACTAAAAGTCAATCGAATAATGCAGATTGCAAAATCCTTGACAATCAACAGTGCATTAAGTAGCATAAAGTTAACTTCAGAATAAAAAGCAAACGGTAAATAAGTGACAAATAGTGGTAAAAGGGTATTATTGATAGAAAATTCTATCTGTTCTAATGAGGTAAGGGTTGCCTTGTCAATTAATAACAAGGTTGTAGAATTTGAACAAGAATTCAAGGAAAAAAAACAATTAAGAGGTAATATATACGTTGCTTATATAAAGCGTATAGAGCCTTCTTTGCAAGCCGTATTTATTGAATATGGGAAAAATAAGCAAGGTTTTTTGTCTTTTTCCGAGATATCTCTAGATTACTTCAACATTCCAGAAAAAGAAAAGGAAACTATCTTTGAGGGCTACTCAAATGACGATTGTATAGAAGAAGCCTCAGCAAATGTTTCTTCAGATTCTGCAGCTAGTAAGAATGTCAACGGATCAGGTAGTGGTTTTGTAAGAGAGGTACCTTTATATAAAAAATACAAATTACAAGATGTTATTTCAGTAAATCAAAAAGTATTGGTCCAGCTAACTAAAGAGGAACGAGGCAATAAAGGAGCTTCATTTACAACATACATAACTTTAGTGGGTAGATACTGTGTTTTCATGCCAAATTCCATGAGCAAAGGTGGAGTGTCCCGCAGAATTGAAGATGCTAATGTCAGAAAGCAGTTAAAGGAGATACTGAGTTCAATAAACTTGCCAAAAAGATCAGGTTTAATAGTAAGAACTGTTGGTTCAGGAAAAAATAAGAAAGAAATTGAGCAGGATTACAATTACTTATCCTCATTATGGCAGAGCATTCAAAAAAATGCCTTCTCTGTAAACGTTCCATCATTAATTTACAATGAAGCAGATGTAATTATGAGATCTGTTCGTGATTTTTGTAGCGATGGTATAGAAGTTATAGTGTCTGGAAAGGAAGCTTTTGAGGCAGTTAGGCAATATGCTAACAATGCACTAAAAGGTAGTAAGTTGCGCTATAGATTGTATAGAGGTTATGCTCCGATCTTTACTTACTACGGAATCGAAGATCAAATTTCTGAGTTATATAGCAATAGAGTAGAATTGCCATCTGGTGGGTCTTTGATAATAACTTTAACTGAGGCGTTTGTTTCAATAGACGTAAATTCAGGAAAGATGACAGGAGAAGATAGCATAGAAGAAACAGCTTATAGAACCAACATGGAAGCAGTACCTGAAATATCAAGACAGGTGAATCTTAGGGGCCTATCAGGATTAATAGTAGTCGATTTTATTGATATGTTGAAATATCAGTATTGCAGAGCTGTTGAGTCTGCTATAAAGCAAGCGTTTAAAGATGATAAAGCTAAAGTTCAATTTAGCTACATAAATGACTTTGGTTTAATGGTATTTTCAAGGCAAAGAATTAAACCAAACATACAAGAAATTAATACTACAGAGTGTTTACACTGCAAAGGTACTGGAAGAGTAAAATCAAACGAAGTAATTGTTTCATCAATACTAAGGGATTTACAACATATTGCTAACAAGAATCGAAATAAGTCTTTTGATTTAGTAGCACACAGTGCAGTTATAGCGCACATTTTTAATAACAAACGCAATACAGTTTCTACAATCGAAAAAGAGTTTAATATTACATTGAACGTTAGTATTGATAACAGTTTAGATGTAAATACATTTGTTTTAAAACAAGGAGATGATGTTAATTTAAACGGTTATAAGCCATTACAGAACTCTGGATACCAAATTGGGGATAGCAGCAATGAAGAAGCTGATAATTCAAATAAACTACGAGGCAATTTTTGGCTGACTAAGTGGCTTTCGCGCCTTTTAAGTTCTAATAACTAATTAGAAACCTAAATTGGGCTTGTAATTAATGAGCCCTATACTTATATATTCTTATATCAGATAATATTTACAATGGGGTACTCATTATGGGAAGAGCAATAGGCATAGATCTCGGAACAACAAATTCTTGTGTTGCAATAATGCAGGGCAAGGATACAAAGGTAATAGAAAATAAAGAAGGGGCAAGAACTACTCCATCTATAGTTGCATTGACTTCTTCAGGAGAAAGGTTGATTGGTGCTCCAGCAAAAAGGCAAGCAACCACCAATGCAAGTAATACCTTTTTTGCTACTAAGAGATTAATAGGCCGTCAATATAGTGATCCTGAGATGAAAAATCTAAGTGTACCATACAAAGTATTTGCAGCAAAAAGTGGTGATGCATGGGTTAAAACAACTGATAATAAAGAATATTCTCCTAGTCAAATTGGTGCATTTATACTACAAAACATGAAAGAGGCAGCAGAAGCTTATCTTGGAGAGGAAGTAAAAGATGCTGTGATAACAGTGCCAGCATACTTCAACGACTCTCAACGTCAAGCAACAAAAGATGCAGGAAAAATTGCCGGATTAAATGTACTCAGAATAGTAAATGAACCGACTGCTGCAGCACTTGCTTATGGTCTTGATAAGAAACATGGGCACACAATAGTAGTATATGACCTTGGTGGTGGTACATTTGACGTTTCAATACTTGAAATAGGTGATGGAGTTTTCGAAGTGAAAGCAACAAACGGTGATACCCATCTTGGAGGTGAAGACTTTGATAATGGAGTAGTGAGTTATTTACTAGATGAATTCAAGAAAAGTAATGGCATTGATTTGAAAAATGATCCAATGGCTATGCAAAGAATCAAAGAAGCTGCTGAAAAAGCGAAAATTGAATTATCAAGTGCAATGGAAACGGAAATAAATCTACCGTTTATTACAGCTGATGCAAGTGGTCCAAAACACTTAAATATGAAATTAACGAGAGCAAAACTTGAAAGCTTAGTGAATGATTTAATCGAAAGAACTATGGCTCCTTGTAAAAAAGCTCTTGAGGATGCTGGTTTATCTGCTAGTCAAATTGGCGAAGTGGTTCTTGTTGGTGGCATGACTCGTATGCCAAAAGTCATAGAGAAAGTTAAAGAATTCTTTGGCAAAGATCCACATAGAGGAGTTAACCCTGATGAAGTTGTAGCAATTGGAGCTGCAATACAGGCGGGGATCATTCAAGGTGATGTAAGAGATGTGTTACTACTTGATGTGACCCCACTTTCTCTTGGTATTGAAACTCTAGGAGGAGTATTCACTCCACTTATTGAGCGTAATACTACAATTCCTACTAAAAAATCTCAGGTGTTTTCAACTGCAGAAGATAACCAAACAGCTGTTACAATTAAGGTGCATCAGGGTGAAAGAAAACTGGCAGTTGATAATAAGCTACTCGGTCAGTTTAGTTTGGAAGGGATACCTCCTGCTCCGCGCGGAAGGCCACAAATTGAAGTGACATTTGATATAGATGCAAATGGAATAGCACACGTTTCTGCAAAAGATAAAGCTACTGGAAAAGAGCAAAAAATACGCATTCAATCTTCAGGTGGTTTATCTGATAATGAAATAAATCGCATGGTAAAAGAAGCTGAAGAAAAAGCGCAAGAAGATGAAAAGCGCAAAAAGTTTATTGAAGTGAAGAATCAAGCGGATAGCTTAGTCCATTCTACAGAAAAGTCTCTGACAGAGTATGGTGATAAAGTTTCACCAGAAGATAGATCTGCTATTGAAAATGCAGTTAACGAATTAAAAGAAGTTAGTAAATCTGATAACATTGATGACGCTGATTCAATACAGCAGAAAGTTACTAATCTTTCTCAATTATCTATGAAACTTGGAGAAGCTATGTATCAAACATCTCAACAAAATAGTGCTGAAAATGGCTTTTCATCAGAAGGAAATCCAAATGATAAAGAGGAAAAAGTAGTAGATTCTGATTATCAAGACATAGATAATAAAGAAGAGAATAAATAATTGTGATCACTTTTCCTGTCATCCGAGTAGCTGACACTGAGATGACAGGAGGAGCATATTGTTGCTTAAAGAAACCATTATGGACATTATTAAGGCAATAGAAGAAAAGATACGCGATTCGATAGATGTAATTGATATCAACATTATCGATGAATCAGCAAAGCATGCTGATCATTATTTTGCTTCATCTTCAACATTACCTTCGCACATTAAATTAATATTAATATCTGACGGCTTTATTGGAATGAGCGTTCTAAAAAGACACAAGTTGATTTATGAGTTATTGAAGGGTGAGATAGAGCTAATACATGCAATTTCTCTTCACTTGTATACGCAAGATGAGTACAATTTAAAAAATAAATAATAAAAATGTGAAGGAAGAGTCTATATTAGTTAAAGCAGGAAGAAAATTTAATGACTATAAAGGTTCCATGAACCCGCCAGTTTATCATTCTTCTACCATATTATTCCCTACTTACAAGGACTACTTAAATGCAGCAAATGGAGAAAGTATATACGATGTAATCAACGATGGTGTTGCAAGGGATTATAGCTACAGTAATGTTGGTACTCCTACTGTTCATTATCTTTCAAATGCACTGGCTGAAATTGAAGGGAGTGGACAAGCGCTTATTTATCCTTCCGGACTATTTGCACTTACTTTTGCTATTCTAACTTTCGCTAAAGCAGGCTCGCACGTTTTAATTCAAGATAATAGTTATTATAGGCTTAGGAGGTTTGCAGAAAATGAGCTACCAAAAAGAGGAACAGAAGTAACTTTTTATGATCCAACACAGGATATAACTGATTTAATTCAGAGTAATACTTCATTGATAATGATCGAGACTCCTGGTTCTGTAACGTTTGAGATTTCGAATATAGAGCATATAGTAAAAGTTGCTAAGGAACATAAAATTGTGACCGTTTGTGACAATTCATGGGCCACTCCTTTGTTATTTAAGCCGCTTGATTATGGAGTTGATGTTGCACTATATGCGGTGACAAAGTATCTAGCCGGTCACTCAGATTTAGTGATGGGGGCTATTATTGCTGAAGGTGAAATTTTTAAATTGCTTTATGAGAGCTATAAAAATTATGGGGTAACCATTCAATCGCACGACTGCTACCTTGCACATAGGGGACTTAGAACATTGTACACACGTATGAAAAGGCACCAAAATACAGCAATGGAAGTGGCAAAGTGGCTAGAAAAACATTCAAAAATCAAAAAAGTTTTGTATCCAGCACTTCCCTCCCATCCTCAACACGAATTATGGAAAAGTTACTTCAAAGGAGCAAGCGGCACATTCAGTATAGCACTAGATAGAGAATATTCATGTGAAGAACTAAGCTGCATGGTTGATCACATGAAAATTTTTGGTATCGGTGCTTCTTGGGGAGGATGCGACAGTTTGATATTACCAATAGATCGTAGATCTATGTCAAGATCTGTAATGAATTCAGATTATGGTGGAAGTTTTATACGGATATTTTGTGGACTGGAAGATCCTGAAGATTTAATCTCTGATTTAAATGCTGCACTAGCAAGGTTGCCATGTTTGAACACTAAAACTGGCAGATGAAACTGAGAGAATTACTGCATAACATTATTGATGTTAACTTTGATATTGAAATCAAGGGCGTTACATGTAATCCCAATAGAGTAAAGGAAGGTTATCTTTTTGTTTGTGTGTCTGCGGTGTCATTCCAGCGCGTGACGCTGGAATCTAGAAAACCAGCATGTATCCAGATTTTTCCTACTGAATCCCAGTATCACGCACACGACTGTGTAGACGTTGTCATACAAGGAACCAAAAAAGATGTCATCCCAGTGCTTGACTACTTGGATCCAGAAAATTTAATTGCAAATGAACACACTAAGCAATTGCATAATAAAAACTGGATTCCAGTGTCAGCTACTTGCATGACAAATACTCCGAGTTTTGCAGTGCTTGACCACCCAAACCCTCAAGAAATATACAGAGAAATAGTCAGCAGGTTTTATCAATTCAAACAGCCCAAATATGTTGCTGCTGTAACTGGTACAAATGGTAAAACTTCAGTAGTAGAATTTTGCCGCCAGATCTGGCAAAACTCTGGCTATAATGCTGCGTCTATTGGAACACTTGGAACATGCATCAATAATGACAGAGAAGATAATAGCGATAATCTTACCACTCCAGGCGCAGATGACCTTTATTCCACATTATGTGGTATAAATAGTAAGAACGTAGAACAATTAGCATTAGAGGCTTCAAGCCATGGAATTGACCAATACAGAATTCATGGACTTAGGTTCACTGCTGCAGCTTTTACTAATTTCTCGCAAGATCATTTGGACTATCATAAGAGTATCGATGAGTATTTTGAGGCTAAGAAAAGGTTATTTTATGAGGTACTACCAGAGGGAGAAACAGTAATTTTAAATGCGGATATAAATGAGTACCATGCATTGCTTAAAATAGCTGAAAAACGCAGCAACAAAGTTATCACCTATGGAAAAACAGGTTCTGATATTACTTTATTAGAGCAAACACCAACCCCTAATGGTCAATACCTTACAATTAAAATTGGCGATGAAATTTATAACATGTTTTTTCCAGTTTTGGGGCAATTTCAAGCATATAATCTGTTGTGTGCAATTGGTATAGTTACCTCGTCTGGACTGAATTACAGAGAAATATCTATAGGTAAACTCGTTTCTCCACCAGGAAGAATGGAAAAAGTTAAACCTTTTGCATTCGTGGATTACGCACACACTCCAAGTGCGCTTAAACAAGCCCTGTTGTCTTTAAAATGGCACTTCAACAAAAAAATAGTCCTAGTTTTTGGATGCGGTGGCAATCGTGATCGGAAGAAGCGTTCAGAAATGGGTAAAATAGCACAAATGTATGCAGACAAAGTAATAATCACAGATGACAATCCGCGTGATGAAGATCCTGCAAAAATTCGCCACGATATTTTGCTATATTGTCCTAGTGCACTGGAGATAGGGGACAGGAAAGAAGCCATAGAAAAAGGCATAGATATTGCCTATAACGAGGGTATGATTCTGCTGGTTGCAGGAAAAGGACATGAGAAATTTCAAATCATAGGGAATCAAACCTTTGAGTTTAGTGATGTTGAGGTTATTAAAAGTAAAGTTTTATCTTGACCTATATACTCTGACCAATTTCCTGTACAGAGCTCTCTGTTCCTTCCATTTTAGTGTTAGGTTTTGACATTACGTACGCAATGCAAACAGATACTAATGCAATGGATACAGATATACCAATAGTTACTAGTATAGGTAATTCAACAATGTATCCAATACCCGCCACTATCAATGCAGTTGCAATACCACCTACAGCAATCATTTTTGCTTGCCTTTTTTTCTTACATTCCATTTCTCTCTTATGTTTTTCTTCTTCTGCTTTCTTTAAAGCAGCAGCATTTTCCTTATGCTTCTCTTCTTCTGCTTTCTCCAAGACAGCAATCACCTCTTTGTCTGTAGCAAACATACTGGGAATGGAATTATTATTATCTAGTGCTAAAGGACTAGCTCCTTTATTTAACAGGCACCTCACTGCATTTATATGATTATTAGTAGCAGCAAAATGCAGCGGTGTTGAGCCAAGTTTAGAACATGAGTGAATATGTGCTCCTTGCTCCAGTAGTAATTCTATTATTTCCGTATTACCGCTGCTAGCGGCACAATGCAGAGCAGTGTGTCCACCACCATCGCGTGTACTAACCTCTGCACCTTTCTCCAGTAGACGTCTTACTGTTTTTACTAAGCCTTTATGAGCAGCAATGTTTAACGCAGTAGTATAATACCTAGAAGCATGGGTAATCTCTTGCCGTATTTCAAATAAATGATCTATGTGAAAATTAAGTCTTTTCCACTGATTGTATGTATCTTGGTTACATGCGAGCAGCTTTTGCTTAATTTCTTCAATTATGTCACTTTCTTTTGATTCTTGCTCTATTTCTTGGAATATAGCATCAATTTCTTGCTCTTTTATACTCATACGCTCCCCAACAACTATTCAACTATAAATTATAATTTTATGGATATAGTAAAAGCAAGCCAAGATTTTATGTAATAGCCTCACAATCATTCACCGTTCTTGCAAGTGATAGCACTCTCACTTCTTTTGCACCGGAGTTTAAAATTTCCTGAGAGCAAGATCTTACAGTTGCTCCGGTTGTTACCACATCATCAACTAATATCACGATTTTATTTTCGATAATTTTCTTGTTGCTTGTTTTAAAAGCCTTCTTTAAATTTTTTTCACGCTGTTTAAGTGAAAGACCAGCTTGAGGCGCAGTATGGCGAAGGCGTTTTATTGCAAATGGCGTATAGGATAAATTGGACAACTTACTCAATTCTTTTGCAAGCAGTGCTGCTTGATTATATTTACGTTTAAACAAGCGCATTTTATGTAACGGTATAGGGATTATGATCTCTGCGTTCTGAAATGTATCCTGATTAGCTTGGTGTATCCACTTTGCATAGATTTTTACGTAATTCAAATTATCAAAAAATTTGAAATTTATAATCATGTTTCTACTATGTTGATCATAAGCAAAAACTGATCTTAATACTTTAAACGGTGGAGGATTGATGATGCACTTACCACACGTATAAATATTGTCTGAGATTACTACGCCACAAACATTGCAGTAATGCTTAGTTAGAAAATTGATTTTTTTGTTGCATTCACTACACAGATTAAGATTTTCATCAATGATACATTCGCAACTTACGCATACGCTTGGAAATATGAGATTTGTAGCTTTTTTTAGTAAGAGAAGGTTCACAACTCATTAAATATATTATAAAATAATTTATATAGTATAGCTAAAGTAACTTAAGCTTACACTCTTTCACTTTTTATTCCATTTCAATATAGTTCAAACTGAGCCACTGCTGGGTGCTGTAGCTAGTGCAAGTCAGGTTTTCCTACGTCATACCGCCGCGGTATCTCTAGATCCCGCTAACAAGCAGCGGGATGACGAATTTGTCGTTTATCAAATCGTCGGTAAACCTAAGTCACTTTAGTTATAGTATCAAACATAAAGGTTGCAATATTATGTTGGCTGCTAAAATAGCACCAAGTGCACACAATGAATACACTTTCTCTGCCCTGTGACCCACGTTTATCATTATCTTGATAATACTTGTTATAATTGTCTTTACTCTCAACTCCACAAATTACATCTTTCACAGGTCCTAGCACATTATCAACGTAACGTACAGATTTATAGAAACTATTTTCTGGAACTAGTGTGTTATCTTCTGCTTTCTTAGCAGGTACAACTCCATATTCAACGTACCTTCTAAAGTATCGATATACTGACATTCTTATCTCCAAATCATAAATATGCAACCTAGCCTAATATAATTAAGAAATAGTTTATAATAAATACGTTTTAAGATACCTGCCTGTAACACTTTCTGGAATTTTTACCACTTCTTCTGGAGTTCCAGTAGCAATCACTTCTCCGCCTTTTATTCCGCCCTCTGGTCCGATGTCTATTATATAATCTGCAGTTTTTATAACGTGCAAATTGTGCTCGATAACTATAACAGTGTTTCCCAGATTGACTAATCTATGGAGTATTTTTAGTAAGTTATTTATATCTTCAAAGTGTAATCCAGTTGTTGGCTCATCAAGAATATACAATGTTCTTCCGGTAAATCGTTTTGATAGCTCTTTGGACAGCTTTATTCGTTGTGCTTCACCCCCAGACAACGTTGTTGACGACTGTCCGAGTTTTATATAGCCAAGCCCTACTTCCTGCAAAGAAACCAACTTTTCTTTTACCATTGGAAGGTTTTCAAAAAAATCACAAGCCTGATCTATCGTCATATCAAGCACATCAGAGATTGATTTTTCTTTATAAGTAACTTCCAATGTTTCCCGATTATACCTTCGCCCTTTACATTGCTCACACTTCACATAAACGTCCGGTAGAAAATGCATCTCTATCTTTAAGTGCCCATCACCTTTACAAGCCTCACACCTTCCCCCTCTGGTATTAAATGAAAACCGGCCTATATTATATCCCCTTGCTTTTGACTCCGAAAGACCTGCAAACCAATTTCTTATATGAGTGAACATACCAACATATGTTGCTGGATTTGACGCAGGAGTTCTACCAATTGGCGACTGATCAACTTCTATAACTTTATCTATATATTCAAGGCCTTCTATTCTATCACACTGACCATACCTTGCAGACGAATGATGTATCTTATGTGCTGAATATTTATATAACGTTTCTATGACTAAACTTGATTTTCCCCCTCCTGATATTCCAGTAACACAAATAAGATTCCCTATAGGAAATTTAACGTTTACATTTTTTAAGTTATTTTCACATGCATTTATTACTTTTATGAACTGAGTTGCTTGCTTTCTTCTCCTTGGAATTAAAATTTTTTTCTCTCCACTCAAATATTGCCCTGTTATGCTCCCTGAATTTCTTTGCACCTGGTCTGGTGTTCCTTCTGCAACAACTTTTCCACCATTTACGCCAGCTCCAGGACCAATATCAATCGCATAATCAGCAGCCATTATTGTATCTTCATCATGCTCAACAACGATTACAGTGTTACCCATGTCTCTTAAGTTTTTTAGTGTGGCAATTAACCGATCATTATCACATTGATGAAGGCCAATCGAGGGTTCATCAAGAACATATAAAACCCCCGTTAATCCTGAGCCAATTTGCGAAGCAAGTCTGATCCTCTGACTCTCACCGCCAGAGAGAGTGCTAGATTCTCGATCAAGCGTTAGGTAATTCAACCCTACATTCTTTAAAAATGTTAGCCTCTTGATTATTTCACTTAGTATTTTATTTGAGATTTGCTTCTGTTGTTCTGTGAGCTTGTCTGGCAAATTTTCAAACCACTTAAGGGATTCATCGATACTAAGCCCTGATATTTCACCTATATGTTTGCTATCAATTTTTACTGTAAGCGCTTCTTTTCTCAATCTATAGCCAGTGCATTCTCTGCAGTGAGTGACAGAGCAATATCGCTCAACAAGTGTTTCATCATAATCCATCTGGTTCTCCAAGATACTGATCAAACCTTGAAATTTATTAGAGCCAAAGAGTATCATATCTTTTACTTCTTGATCTATGTTCTTCCACGGAATATCAAGGTTAAATTTGTAGTTTTCAGCCAGTGATAGAATTGCACTTTTTAGAAATCCATAACCTGTGTGCACTTGGCGGAACATTGATCCCACTGGCTTTAAAGCACCCTCAGATATTGAAAGAGTTTCATCCGGTACTATTAGCTTTATATCAACACTTAGTTTTTTACCAAGCCCATTACACGAACCACATGCACCGTAAGGGCTGTTAAAAGAAAATAATCTTGGTTCTATTTCCTCAAGAGTGAAACCAGACTCGGGGCATGCAAAATTCTCTGAAAAAGTCAGAATTTGACCATTTTTATACTCGGAATTATGGTTGTCAGGTAGGTTTACTATTTCTACATACATTAGACCATTACCAAGTTTTAGTGCGGATTCTATACTACTTGGCAGTCGATTTCCTATATCGCCCAATATTGATATTCTATCTGCAACCACAAAAACGTCGTGTTTCTTGTTCTTATCGAGTTTAGGCAAGTCATCTACATTGTACACTTCACCATCTATTTTGAACCTTACGTAACCTTGTCTTTTAATTTCCAATATCTCTTTAAGATGTTCTCCCTTTCTACCACGCACAACAGGGGCAAGTATATATATCTTAGTTTCTAAAGGTAACGCAATTATAGTGTCTACAATTTGAGACACCGTTTGTTTTGTTATTGGTAATCCAGTTGCAGGTGAATAAGGAACTCCTATTCGTGCATATACTAAGCGCAAGTAATCGTAAATTTCGGTAACAGTTCCAACTGTTGACCTTGGATTTTTTGAGATCGATTTCTGGTTGATAGATATTGCAGGAGAGAGACCTGTAATCGACTCAACATCTGGTTTATCCTGAATGTTGAGAAATTGACGCGCGTAAGCTGACAGGCTTTCAACGTACCGGCGTTGGCCTTCTGCATAAATCGTATCAAATGCAAGGCTAGACTTGCCAGAACCACTTAGCCCAGTTATAACAACTAGCTTATTTTTCGGTATATTGACGTCTACACCTTGCAGATTATGTTCCCTTGCGCCCTTAACTCTGATAAAATCGTCCATATTATACCATATAACGTATTAACCATTATAGCCTCAAAATACGTGAATTTATAGTGATATATTGATTTTCTATTGATTTTTTCAACTGTTACGGAAAATTAGGCAGCGTTTGATAAATCGTCATTCCGCTACTTGTTAGCGGCTGAGATACCGCGACGGTATGACGGTTAAGTAGGCCAGTGCCCCTATGATGTCATCCCAGTGTCAAGCACATAGCTGTACGAACGTTGTAGTTTAGGAGCAATTCCCACCAGTGGGCCAGTGCCCAGACACTGGTTCTATGCAACTTAATTAAAAACGTTTGTTTTAGCGTAAGACAACTACCTTTAGCTCATCAGCTCAGTTATAAGCAAAATTTCTGGATTCCAGACTGGAATGACACCATTTGCTGTGCAATTTACCTTCAAAAATGAATGTTCGTACAGCTATGTGTCAAGCACTGGGATGACACCATTCTTTTTTCTGGATTCCAGACTGGAATGACACCCCCCTGATAGGCTCAAATCATAATGTTTGTACAGTTGTGGGTTTAGGCTACCTATAAATTCTAAACTGTTGTTACGCACCAAATACACCCCTAGGACCCAAAGTCAGTTTAGCTATATCAGAAAACAGGTTATGTGGAAATCTTAAAATACTTCTTGTTTGCCAAGCAAAATAAATACATTCCTACAAACAAACAGATGCTCAATACTGACGCATAAGAAAACTTAAAAATTAAGTCTCTAGTATATATTGATAGGCATTTACCTGCAGAAAATTTGTATAGTAATCCAACACATACAACGGCACTATCAACCACTGATGCTATAATTAAAGTAATGAAATTTGCCATATGAAAATTCAACTTGGACTTCAATTTTTCAAAAATAATTATGCTTGAGAGAAGAGATACTAAAATTGCAGTATATGAAATCAATATCATCAAATTAAAACTTTGCCATTTAAAAACACAACATAGCGCTGTACACACTATTAAGTTGTACGTAGCTTTGCTTCTGCCATAAAATTCAACCATTGAATTTACAACTAAAGCAGCTCCCACAAATAAGGCAGCACATATCATCAATTTATTTGAAGTGTTGAGTAAAGAAAGACTGATAAACAGGAGTATCGATAAAATAGACATAATTACCTACCCAAAATTAATAACATACATTCATTCTAAATAAACATTACATATAGTAAAAGAGTTATTTAGCATAATAAGAAAAATATTTTATATTAGCATGCCACATCTTTCAGATCTACTTTTAAAACATCCTTTATGTTTAGCACCTTTTTCTCTGTTACTTTGCCAATACATGAATAAACTGCACCTTCAAACAATTCTTCAAACCTCTTCTGATTTTGTGGTGCAATAGTAACCAAAATTCTACTTTGCGATTCAGAAAACATTATTATCTTGTTTATTATGTCTGTATTTTGTATTTTTCCTATTGGCACTAGTGAAAGATCGATTTCAGCACCAAGGTCTCCTGCAATTAGCGATTTTGCCAGAGCAATAACTAATCCGCCTAAGTTTGGTGCAATTGCAGAGGCAATTATGCCATCTTTTATTGCCTGGTTGTAACGCTCATACAACTTCCTAGCGCTCTTTGCATCAACTTTTGGTACGTTGTTATTACCTATTCCACTATATAACTGATATTCAGATCTACCAAGTTCATCAAGTGTTTCTCCAAGCACATATATCAAGTCCCCTGGCATTTTTACATCAAGCGATACCGCATTTTCAATATTTTCTATAATTCCAATTGCTGAGATGAGTAATGAAGGTGGTGCAGAGATTATCACTTTCTCGCCATTTTCATCATATCCCTTGAAGTCATTGAACATACTGTCTTTTCCGGATATGAATGGTGTTTTAAATGCAGTTGCGAAGTCGTAACAAGCCTCTGCAGCTTTCTTTAGTTGCCACAACCTTTCTGGATTATAAGCATCACACCAACAAAAATTGTCGAGCAACGCTAGATGATTTATATTTCCTCCTGCGGCTACATAGTTGCGTATCGCGGTGTCAATTGCACATGCTGCCATGTGGTAGGTGTCAATTTCTCCATAACTTGAGCCAAATCCTTGCGATTTTACAACACCTTTATTTGAAGAAAGGATTGGCCTTGAAACAATAGCTTCACTGCACACTCTTCCCTTGCCCTGCAGTGGTTTCAGCACTGACGACCCTTGAACCTCATGGTCATATTGCACCACTATGAACTCTTTGCTGCAAATGTTTGGTCTGCTCAGCATTTCTTTTAGTTCAATTGCTAAAGAAGGCGAACTTGTTGTCATTCCAGCGCATAGCGCTGGAAGCCCCTTAGACCACGGTTTCGTCTGTAAATGCACTTTGGGATTACCATCATGCAGAAATTCAGTTTCGATGTCCATTATTACTGTCCCTTCAGGACATTTAACAACAGCTTTACCACTCTCATTAAACTCTCCAATCACACAAACCTCCACATCATGTTTTTTCATGATTTGCTTAAACATAGGGAGATTTTCTTCTGGCACTGCTAAGGTCATTCTCTCTTGTGATTCTGATATCCATATTTCCCACTGAGCCATACCATCGTTTTTAAGGAGAACCTTGCTCAAATCAACTTCAAATCCGTCTTTTCCCATTTCACCAATAGACGACGACAGCCCACCTGCTCCGTTATCCGTTATTGCATTATAAAGATCAAGATCTCTTGCTTTTATGACGGCATTGGATAATTTTTTTTGTGTTATAGGGTCACCAATTTGCACAATTGTTGAAGGGCTATTTCCCGATAAAGCCTCTGAAGAGAACGTTGCACCGTGAATTCCATCTCTTCCAACTCTTCCGCCAATAATTACAATCTTATCGCCATTTTTTGGTCCTTTAATGTGTGAAGGTGCATTATTTATATTGCGTGGAATAATTCCAATGCTTCCGACAAAAACTAATGGCTTGCCACAAAATCTATCGTCGAAATATACCGATCCAAGTTGTGTTGGAATACCAGAGCAATTACCAGCAACATTAACACCGTGAATCACTTCTTTCATTATATATTTTGGCGGTAAGATCTCATCAGTGCGCTCTTTATCCCTATAAAATTTGCCTTTTGCTTCTTTGGCAAAGCAAAAGTAATAGGTATTCATTATAGGCTCTGCGCCTTTCCCGAAACCCACTATATCGCGATTAACTCCAAGCACTCCGGTCATTGCTCCACCAAATGGATCAAGAGCTGAAGGGCTATTGTGAGTTTCAACTTTATCTACAATCAAGTAATCGTCATCAAAAATTATTCCTCCTGCGTTGTCGGAGAAAACTGACACGCATATGTCAGAATTTATCTCACGCGTTGCACGCTTAATATAATGAGCATATAGACCGTCTTTTATTTCATCAATAGGGGAGCAAAAAATATTGTGTTTACAATGTTCAGACCAAGTCTGTGCCAGAGACTCAAGTTCAATATCATATGGATTTCTACCAAGTTTTTTAAAGTAATCCTTTATAGCTTTCATTGCTGCCAGCGAGAGCCCTAAAGTGCCATTACCATCGATTCCATCTCTGCTGATTTTTTCAAGTTCTTGGTCACTTACATTTAAATCAACAGATTTAGCCCCATTACTACTTGATATCACTCCAGTGCTCTCTTTTGTCATCCCAGCCTTTTTTTCTGTCATCCCAGTGCTTGACACTGGGATCCATTCTTTTTTTTCCTGGTCACGCGCTGGAATGACACCGGAGTAGGTATTTAATGACTTATATTTACCATAATATTTCCAGCTATAGTTATTATTTTCTTTACAGATAAGTGTGCAATACTCAGTGATGGGGTTGAACCCTTGTTTTATATCATCTTCGGTTGGTAAATCTCCTTGACTTAGAATCAATTTTGAACTTCTTGCTTTGATCTCAATTGGTGTCATTCCAGCGCGTGACGCTGGAATCTGCGTTTTCTCTTTCTGGATCCCAGTGTCAAGCACTGGGATGACAGGCTGGTCGATATAGCCTTTGCTTATTAAATACTCTCTAACAATTTGTTTCACTGTGTTGCCTACATTATCGGTCATGCCAGGTAGGAAGCTTATTTCCAAGCCCCACTTTGCTTGTGGTTCTATGAAATCATACGGAACTTCTTCAAGGTTTTCATTGTAGGAATAATAACGGCAGTCTTGTATGACTTTATTATAAAATAGCCCGCAAATTTCTTCATATAATTTGGATGGTAATTCTTTGCGTATGTAAATCGAGTAAACGTTGACTAACCATCTGCAGCCAATTTGCTCGCATTTATTTAAAACTTCTATTCTAATGTTTGCCATGTAATGTTATAAAAAATTTTAATATATAATAGCATACAAGCACGTTTATATTTTGAATAATTTCTATACAATAAAATATTGTATTAATTGTTACTGTTAGTGGGAAGAGTTTTTACCGTTAATGTGGATGAATCTCTTTTTGATGTGCTGGTTCAGCACATATTTTCTGAATATGAAAGAGAAAAAATTCCTGAAGTAAAAATCATACTTCCTTGCAAGAGGGATGTGATAGCGCTGCTGAGTGCATTCAAGAATCATAACGCTAAAAAATGCATAATTTTGCCAGAGATAGTTTCGCTAGAGAATATTGATGAGGAAGATTTAATATTAAATCTTGATAGGGTTAAAGTTATCAAGCCAACAAAAAGGACACTGCTACTCATTCAATTCATATTGGAGTGGAATAGAAAAAATAATGATAATTTTCCAATTGATTTAGCTTATAGCCTGCCATCACTGCTTGATAAAATTCAATCTACCCAAACAACGGATTGTTATCAATTTGATGAACATTCAAAAAAAATAGAGAATTTCATAAGCTTACTCACTGAGACTTGGAGTAAAACTTTAAAAGATTTAGAAGTAGTAGATATATTAAAACATAAGAGTGATTACATAAACAATATGATAATCTCTTTACAAAAAGACCAATATATAATCTTTGTTGGAATTGGAAAGGATAAGTCGTTAATTAGGGCTATATATGATCTGCCATTTGGAAAAATAATTTTGCCTAACTTGAATTTGAAAATTAAAGAGAAAGACTGGAAATCGCTTGATAAAAAACATTATCAATATTGCCTGAAAGATCTGCTCGATTATTTAAAAGTGGATAGAAGGGATGTGAGTTTTCTGCCAGAAGCGTGTTCTCCAGTGCCCAGACACTGGGATCCAGAAAACTTAACTTTAAATGAGCGCACCAGGTGGCTGTATAATGAAAACTGGATCCCAGTGTCAGCTACTTGGATGACAGAAGAAAGGGCTGGGATAACAGGAAGTCCTGAGGAATATCTAGATTACGTCTTTGATACAACTGCCGATCTAAGCAAAGTTAGTAGTGGACATGTTGGCAATATTGAAGTCATCACTTGTGATTCCAGAGAGGAAGAAGCACAAGTGACATCATTAATTATAGAAAATGAAGGTTATGAAAACATTTCTTTGGTCGTCTTTGATAAATTACTTGCAGCTCGTATAGCATGTTTATCAAGGCAACACAGTGCCATACCGGAAAATTACCCTTATATAACGCTTCTGCTTTATAGTATCGAAGTTTTGACCTCAAATTGGAGCAGTGTGTCATTACTTTCGCTCCTTAAACATAGGCTAGTGACTTTTGGTTACACTCAAGAAGAGTACACTCGGATTTTATCTGAATTTGAAATAGAGATATTACGCAACTTTAGTACAAATGGTCTGAGCGATATTATAAATGCTATCAATGCCCATAAAAAGCTAAAATACAAAGAAGATATATTACTTATTATCAGTAAGTTAGAGGTTATATTTAATCCTTTACTTCGTTCTATAAATTGCTCTATTTTCGATGTGGTAGCAACTCATTTGCAGTGTATTAATATATTATCTGGTATAAATTTTTCAGAGCTAAATAGTGAAATAGGTAATTTTACCTGTAATTTCTCAAATGCATGTGAGGGTGTAGGAATTAAATGCTCCTTAGAGTTATATAGCCAAATTCTGACCTTATTTTTAGAGAAAGAGTTTTTCTTTGTAGCAAGTGACTTGAATAAATTCAGCTTATATCACAACAAAGTTGTAATACTTGCTGGATTTAATGAAGCGCCAAGCTTTCAAAGTCCGCTTTTGAATGCACTTACGAGAGAAAAATTTAATCTTCCTTCTGCACAAGAAGAGCAGGGGTATTTTTTTTATACTTTACACAATTTGTTTTGTGCAAGTAAGGTTTATATTACAAGATCGCTAAGCCATAGAAAGCCAATTCTATTGCAGCGTTTGGAAATTCTACTCAAGGAGGGGAAGCAGCCGTATCGTGATTGGCTAAGGATATTAAATACGCCTGAATGTACTGTTCCATGTACTCAGCCTATGCCAAAACCTCAAACCGAAGTTAGAAAAGAAAAAATGCAGGTGATGTCTTGCAGTGCAATAGAAAAGCTAATTCGTAATCCTTATTCATTTTACGTTGAATATATACTGGGTCTTAAACAATTAAGAGACTTGAATTTCAAGCCATCGATATTGGAATTTGGCACTATGGTACACAACATTCTTGCAAGATATTTACGCAACAAAAAATCTCCAATGAGCATTGCACGAGAAGCATTCTCGACTAGTCAGTTTAATTTTTCAAATATGTGGTGGGTAAGACTACAAAAGATAATTCAATCTTTTGTCGAATTTGATGAAACTCGAAGCAATTATGTTGAGTTGGAAAAGAACTTTTCCTGTCCGATATTTCATATTCCAGCGCGTGACACTGGTTCTTGTGATCAGTATGAAACTGCTTGGATGACAAATAAGCCACAAGAAATTTCACTGATAGCAAGATGTGATAGAGTTGAGTATCTACCAAGTGGGCAAGTGGCAATTATAGACTATAAGCTTGGTACACCACCTTCCAATGAAGAAGTAATGTCGGGATTTTTTCCGCAATTAATTTTACAAGCCTTAGCGGTAGAACATATAACAAAAAGAGAAGTCTCAGAACTTGCTTATTGGAAACTTGATTATGATAAAATAAAAGTTATTTCTATACAAAATTATAGATACAAAATGCAAGAATTAAAAAATGATCTGCCTGGTTTTTTATCTCACTATTTAAGTAATTCCACACCCTTTATTGCCTCTCCATATTTTGATAAATTCCTGAGATTTAACAGCTATAAACAGCTAGAAAGGGTAGGAGAGTGGTTGTAAATGGTGTCATCCGAGTACCTGACACTGGTTTCCATCCAAAAGGGTGTCATCCCAGTGCCCAGACACTGGGATGGCTTTGTTGCATCACACTTTATGAGATGGTGATTTATGGTAAA
>NODE_14_length_20006_cov_80.948524
TAATCTGCAGATTGGCGAAAGCAAATACAATAGCTTCAGTTTCATGATAAGGGGGTTGGCGAAGGGTGTCAAGTAACTTTTGCATTTAATCCATTTCTATGGCTTATATAATAATCGTTATTGTAGTATAATTTAGAATAATGCAATAGATACCTAAATGTTTTAGCTATTAATTATATGTTGCACAAAAGCATATATTGCCCTACCATCCAAGTAGGTTAGAAATAAAGAGGTTTTTATGAGTTTTACTTTACCTGAATTACCATACGATAAAACAGCTTTGGAGCCTTATATATCTGCAAAAACCTTAGATTTTCATTATGATAAGCACCATAAAGGATATTTAAATAAACTCAATGAGCTAGTTGAAAATACGGATTATCAACATGTAAAAATTGAGGAATTAATAACAAAAGTGCATGGTAATAGCGGCAACTTGCCTATATTTAATAATGCAGCACAAGTTTGGAACCATACTTTTTATTGGAATTCAATGAAAAAAAATGGTGGTGGTAAGCCTAAAGATGGTAGTCTTCTAGCAAAAAAAATTCAAGACGATATCGGTGGCTTTGATAAATTTTATGAAGAATTTTCGAGTCATGGAGTAAGCCAGTTTGGCAGTGGATGGGTATGGTTAGTGCTCGAAAAAGGTAGGTTAGGAAAGCTCAAAATCACCAAGACTCCAAATGCAGATTTGCCAATAATTTATGGCCAAGTGCCACTACTCACTATGGATGTGTGGGAGCACGCCTATTATTTAGATTGTCAAAACCGTAGAATTGACTACATAAAAGTTTTCCTTGATCATTTGATTAATTGGGATTTTGCAGAAGAGAACTTAGAAGAATATATGAGATGAATATACCCCGGGTAACAAAATTAGATAATGGTCTGCGCATAATAACTGAGCAGGTGCGTGATATTGATTCCGTAGCTTTAAGCATACGAGTTGGTGTTGGCAGTAGAGCAGAAAGTGCAAAGCAAAATGGAATATCCCATTTTTTAGAACACATGGCTTTCAAAGGGACGAAGACAAGAACTGCCTTTGAAATTGCAAAAGCTTTTGATGACATAGGTGGAGTTTTCAACGCTAGCACCGGTAGGGAAAGCACCACCTATTATGCAAAAGTCCTCAAGAAAGACATAAAAACTGGTATTGATATATTAATAGATATATTGATGAATTCCACGTTTCCAGAAGATGAATTGGAACGTGAGAAGGGTGTTGTAATACAAGAGATTTTTCAAACTAATGATTCACCAAGTGACATTATTTTCGACAAATATTTTGAGGCAGCTTATAAAGACCAACCATTTGGTAGGTCAATCTTAGGCACGCAAAATACTGTAAAATCTTTTACTCGAGGAGATCTAGATAATTACATAAATGAGCATTACTTTGGTGAGAATATGCTATTTGCCGTTGCAGGAAATGTTGAACATGAAGAAGTTGTTGCATTAACCAAAGATTTTCTCTCAAAGATTCATTCTAAAAAGCTGAAAAAAAGCCAAAATGCGAGCTGTACTGGTGGTGAGTATTTAGAACATCGTAAATTAGATCAGGTACACTTGCTAATTGGTCTACCTAGTGTTTCTCGCCATGACGATAAATATCACACGTTTCAAGTGCTTGATTCTATATTAGGGAGCGGAATGTCATCACGTTTATTTCAGGAAGTAAGGGAAAAGCAGGGATTAGCTTACTCTGTTTATTCATTTAATTCCAGCTATACTAATACAGGAATGTTTTCCATTTTTGCTGGTACAGACAGTAGTAACTTAGATAAGCTTTTAAAATCTATAACGACAGAGTTGAAGAAGTTGTCTACAGATGATCTGAAGGAAGAAGAAGTAAATAGAGTGAAAGAGCGAGTAAAATCCCAAATTTTAATGTCACGCGAAAGTGTTAGCTCACGTGCTGAAACATTGGGACACTACTACGGTAACTATAATAGGTACATCAGTAAAAATGAATTAATAGAAAAAATTAGTGCAGTTACCACTGCTAACGTAAAAAAAGCAGCAGAAGAATTGTTATCTCAGCATGAAAAAACCACTCTAGCTGCAATTGGAGAAATTGAATCATTGCCAAGTTACGATAAAGTGGTTTCTATGCTTAAAGCTTAGTGTACTTTAATTATGTTGCTTAAGCTCACTAAAAAGTTCAATGAACGGTTGCAAAATCCTTTCTATAAAAAGTTTGCTTTCTGGTTCATCGCGTATATTACTTATCAGTTTATTCAAAGTTTTCTCGCTGTTTCGTAAAAATAAATAGCTTTCTACTGCTTGCACACCAGACAAGACAGTCAAAATTCCTCCTATCACTAGACAAGCAGCTATAGCAGGTACGGTACCCACTGCAATTGCAGTTGCGATTAATGATAACCCAGCTAAGAATGTAACGGCTGAAACGCAAAACGCTATTTGATGTTTTTCTTTATTGTTAACCATAAATACCTCACAAAAACTATATTTTTAACATACCAGTGTTGTCATGTATTGTCAAGTTTTTAAAGAAGATTAAAAAATGCAACGCACATGTGCAAAAAACGCTAACTATGGATTAGCCAAGGAAGAAAGAGTAGGAAGAGGAAGGCTTTTTCTGTTTTAGGGAATATAAAATAAGCGTAGAAAAATATGAACTAGGTGTATAATTCACAGTGTAGTGGTGTCTCACTAATCCAATTATTTTTCTCCCGATCTAGCCTATCATCTAATATAGCCTGCCTTATTGATGCCATTAACTTATTCATAAAGAAAATATTATGAATGGTAACGAGCGTGTAAGCCAGGAGCTCTTTAGCTTTCAGTAAATGGTGTATATAAGCTCTTGAATGTTTTCTGCAGGTAAAACATAAACAGTCACTTTCAATTGGGTTGTTGTCCAGCTCAAATCGTTGATTCCGCAAATTAATATGCTCTTTGCACTTTGAAGAAATAGAATTTCTGTTTTTTACTTTAACAAGTGCGCCACCATGCCTTGCTAAGCGGGTTGGATGCACGCAATCAAACGTGTCAATTCCAAGCTCTACTCCGCGAAAGATGTCCACAATTCCACCAATACCAAGCAAATGAGTAGGCCTGTCTTTTTTCAGGTGGTCCATAGTGAAAGAAACTACATCATGCATCTGCTCTTTACTTTGACCAAGTGATCCACCTATTGCTTGACCAAAAAATGGCAAATCGTTGATAAAATCACAACTTTCTCTACGTAAATCTTGATACACTCCGCCTTGACTAATTCCATACAGTGCCTGCTTGCCATTATTGTTTTTTTCAAATTCATTTAAAGAACGTTCAGCCCATCTGTGGCTCATGAGCATTGATTTTGCTGTGTATTCTTTGCTTACGTGAAATGGAGTGCATTCATCTAAAACTAGGATTAAATCTGCACCTAATTTCTGTTGAATTTGTACAGATTTTTCAGGAGTTAAGCAATAAATTTTACCATTAATGTAAGAACGGAAAATTGCCCCATCCTCATTAATTTTGATCAAAGTTTTTTGTTTTTTTCTTATTCCTTTTATCTCTTCCGAAACTGATCCGTGGCCTAAGCTAAATATCTGATATCCACCTGAGTCAGTTAGCATTGGCCCATTCCATCCTATCATCTTGCGCAAACCACCAAGTTTTGCAACAGTATTCTCTCCTGGTTGAAGCATTAGGTGATAGGTGTTGGAAAGTATGATTTGGGTACCAGCTTCACTTATTCTTTCAATATCTGCAGCTTTAATTGCAGCTTTTGTTGCGCAGAATATAAAAGCGGGGGTTTCTACGCTTCCATTTGGAGTTTTAATTGTTCCAACTCTTGCAGAACCTGATTGCTTGATTCTCTTGAATGAAAATTCTTCTTTCATCTATTTGCCTGAAAGTTCTGTTATGATGTTTTCTACTTTCTCAGGAGTAAGATTTTCATAGAAGTCATTATTGATCTGCACAACGGGAGCATTAACGCATGCACCTAGGCATTCAACTTCTTTTAAAGTGAACAAATTATCTTTAGTAGTCTCACCGATATTGATTCCAAGTTTTTTTTTAAAGGTATTTAAAACTTCTTCACTATTGCACAACCAGCAAGGAGTTGTTCTACAAATTTGTATTAGATATTTGCCTACTGGTTTTAAATTATACATGGTGTAAAAATTTGCCACTTCATATACACGAATATGTGGAATATGCAGCATATCAGCAACATAACGCATAGCAGATTCAGAAACCCATCCGCATTGCTCTTGAACCAGATATAGTAAAGGCATAACAGCACTACCTTCTCTACCTTTGGGATACATCTCTATAAACTTTCCCGCTTTCTTGAGGTTTTCTGATGTAAAACTAAACTGCTCTTCTTTTTCTATCATTCATGAGACTCGTGTAAACTTTAACAGATTATACCTGTAGAACCAATGATTGCAATTGTTGGTTTTTTGAGAAATAGCATAAAGCTTCTTAGCCCTCTTCAAGCTTATATTTACCTTTTAGTATAAAATATTATATTAATTTTTTAATTTTAGTTAAAATTTTCATTGACATTAACACACAGGAGTAATCATAATAGCATTTTATTAATATTTTAAATAAAATTATGTCTATATTAAGAAGATTGCTCGGGATCAACTCAAATACACCGGAAATTAAAGAAGCGATAGGTTTTAATCCAACAAACGTAGAATTAATTGAGGGGAATGGAGTTGCTTACGGACTCAGCTATCAAGATAATGGTAATGGGAGCAGTAAAGTAAAATTACTTATTAGTCCATTATATCAATCAAAAACATACGAATGTGGTACAAATATCAGCGTAGCAAATGAATTCAAAGATCAATTATCTCTCACATTAATAGAAGATTCAGCTGAAATAGATAAAGTTGGAGTTATCTTTCCTGAAGAAGGAATTAGCGAAGAAGGAGAAAAATGCGTTAAAGGCTTATCTTTTAACACTTACGGAATTAAACAATCAGTTAATACTCCTTCAGTTGAACATTTAGATAAAAGAAAATTACAAAAGAATATTGATAATAATAGTCTTGCAAATGTGGGCAATAGTTACTTTCAACCAAGAGCAGTGAAAGTTGGTAATGGTGACGTAATTGTAATCGCCCATAACTTAAAGGATCAAACTTTAGTTTCTTGGTACTTAAAGTCAAGCGAGAGCGGAAAATTTAAGGTATTGACTGGAGAAAAAGGTGTTACAGAAAGAAAATTGTTCAATTTTGATAATCAGGGGCAATTGGCATTAAATGGAAACACGATGCTTTATTCGCAAGTGAGCAAAAGGATTACTAAGGAAAATCAAGAGGTGAGAAAAACACGTATTTTTAAATTTGATATGGCTAAAGTGATTCAGGGTCTGAAGGATAGAGTTAATGGCTTTTTACTTGGTAATCGAAAAGGTCAAATAGATAATAAAGCACTATCTCTTTCTAGAGAACATGAAATAAGCTTTTTGCAGTATGTTGAACAAACGGAAGGAAATGATCTAGTTGCTTTTCTTGAAAATGACCAATCAGCTAATGAGCAGAGGTTACATATAGCAACTCTACTTAAAAATGGATCAGTGTCAGATTTTCCTATCTATCAATTTACAGATCCTATAGAGCAATTATATATTAAAGGCAACGGTCAGGGTGGTTTTATCGTAACTGCGGTAAGTGGAGAAAATATTGTAACTTTTAATCAAAACGGCTCTGGAAAATCTTCTGAAGCAACAATAATACCGGCAAATAGCATCAAAACTCTCAGTGATTTTGTTAATATCATTAACGGTCGATTAACGCCAGATATTATTTCTAGTAGTACCGTGGCTCCTATAACTGTTGCAGAAACGGTTGTGACTTCTAAGAAGACGCCGACTGCTGCAATTACTAGCACAGCAGAAACCGACGCTGTGAAGACTACTAAATTGACAACGGAAGCCGTTGCACCTACTTCTACAATGAATAAACCTTCAACAGAGTCAACGACTCAAACAAGTACAGTAACAGTGGAGCCAACAACAGCAACAAAAACAACTGCTACTTCACAAGCAACCACGATTACTGCAACGTCAACTAATGTGCCTTCGGAAACTGAAATAAGTACTGTAAAACCTACAGCAGCGACTGGTGCGTCGACTTCTACGATGAGTAAACCTTCAACAGAGTCAACGACTCAAACAAGTACAGTAACAGTGAAGCCAACAACAGAAGCCGTTGCACCTACTTCTACAACGAATAAACCTTCAACAGAGTCAACGACTCAAACAAGCACAGTAACAGTGGAACCAACTGCGCCAACAACAAGCTCAGAGAAAACTACACAAACAGTATTTAGTGTACCAAGTACTAGAACAAAAGAGTCAACAACTCCTATATTCACCACGACTTTACTTCCTCAGTCTACTTCTTCACCACAACCTACTCAACTTGCTATAGGGTCTAATAAGGCAGGAATGATAGGGGGATCTTTGGTTGGAGCAATAGGTATTGTTGGAATTATAGGATTCATAGCATATAGATATGTTAAGGGTCGTAATGCTGCTCCTGTATTAGAACTAACTGATTTGGGTTATAGAAGGCGATCATCTTCAAGTAGCGATGAAGAAATTTTTACCACTGGTAACAGAATGCGAACTATATATCAATCTGAAACAGTGCTAAATAGTATATCAGTAGAAAGTAGTAGTCGATCAAGAAGTAGCTCATCGTCTTCAAGCGGTGGACCAGGCTCTTGACTAACTGAAGCGGAGTCTAAAAGTGAAAAAAGCTTATCTTGGGATAGTGATGATGTGCCGGAATATCACCTTTAGCTATTTGTCTAAATGTTTTTAATATGTAGACTGTTAGGAAATTGTCTTTTGCTTTTGTGATTTTCATGTTAAAGTATAATTCCTAGGTGAAATAAGTAGCTGCTGTTGTGTGATAAACATAGCAGAGGAAAGTCCGGGCTCCAAGGAAAAATAGTGACGGGTAATGCCCGCCGGAGGTAACTCCAGTTATAGGGCTACAGAAAATTACCGCCTAAAATATTTTTAGGTAAGGGTGAAAAGGTGTGGTAAGAGCACACCATGGCAATGGCAACATTGGTAGTCGAGTAACCAACACTAGGAGCAAGATTAAATAGAGGTAGATTTTATGTTTTCCTCATATCTACTCGGGTAAATCGCATGCGGTAAATGGTAACATTTACTCCAGATAAATAGCTACATAAACAGAACTCGGCTTATATTTCACCTAGGCGTTCACATGATACGTGCGATATAAGCCATGCTATATTTAAATGTTTAGGCATTTCATGCGTTGTCCTTCACTTGTTCTGCTTGATAGCCATCACTACTTTCGCCTACATTAACATTAGAATATTCATCATCATCAATATACTCTTTCAGAACATACCCTCTGCCCCAAACGGTTTCTATGTGGCTTTTTCCATCATTTGCACTTTCAAGTTTCTTACGTAATTTGCACATAAAAACATCAACTATCTTGTTATCTGAAGGTTCATCCAAGCCATTGTAAAGATGATTTAAGAACATTTCTTTTGTTAGTACTGTTCCTCTACGCAGTGCTAGCAATTCTATCATAGAATACTCTTTATTAGTAAGGTGAACCGTTTTACCTTTCACCTCAACAACCCTGTGATCAAAATTGATATTTATATTACCAATCTTTATCACCGATTCAGGATGGCCTTTAGTACGACGCACTATGGCCTTAATTCGAGCTAATAACTCGCTTTTATGAAATGGCTTGGTTAAGTAATCATCGGCACCATACCCGAGTCCTTTAGCTTTGTGATTGACAGCGGATATGCATGAAAGTATTAAGACAGGAACTTTGATTTTTGCACTTCTTAGTCTTAACAATATATCATATCCGTCAATATCACCAGGTAAGTGTATATCTAAAATAACTAGGTCATAGTAATCTCCGTTTGAGGAAACCATATTATTGTTATAATCTTGTGCAGAAGTAACAACGTCACAGAAGTGTCCATCAGAAGTTAAGGCGTTAACTACAGTCTTTGCACTTACTTGATCATCTTCAATTAATAATATACGCATATTTTACACCCCATAAATAATTTATAATTTTAGTAATATATATAACTAAGGAAAGTAATAAATCAAATTTTTATTAACAAATGATCAAAATTACACTTATTAATTAATAGTAAATATATTGTTCCAAAGTTATATAAATAGATCTAAAATATAATAGACATACCATGATAGTAATAATATTTTTAGTAAATATTGAATTAAAGTTACTATTATTAAAAGAATACTTCGGTTAATAAATATTTAACTATTCTATATGTCTGTGTTATATTTTTAATTTACTTATCCTACTATTTTAAAGTATAAGTAATATTTTCAGGAATATTGTGTGGCAATATCAATTTTAGGTGCTGGTGCATGGGGTACAGCAATCGCAATTTCATTAGGTAGTAAGAAAGATGTGATTTTGTGGACTCACAATGAAACTACATTTGAATCAATCAACGGGAAAAGAGAAAGTGACAAGCTACCCGGTTGTCGAATTTCTGATAATGTGTCAGTAAAATTGGCTATTGAAGACATAATTAATGCTTCAGTAACAATCCTCGCTGTTCCCACTCAGTCTCTGAGGAAGGTATGTCAGCAATTGCATAATTGTAATCTGAAAAAAGATGTAGCAATAATTTTAGCTTGTAAGGGAATAGAAAAGTCTACATTAAAATTACCTAGTGAAATAGTAAATGAAATTTTACCTAACAATCCTATTGCTATTTTTTCAGGTCCTAGCTTTGCTGTAGAAGTTGCAAGAAAATTACCCTATTCAATGGTTCTTGCATGCCAAAATAACACATTAGGTTCAAAGCTAGTATCAGAGCTGCAACAAGAAAATGTTAAATTGGAGTTTAGTAACGACATTATAGGAGTACAGATTTGTGCAGCGTTAAAGAACGTTTTTGCTATAGCGTGTGGGATTGTTCTAGGTAGTAAACTTGGGTTTAATGCTCATGCAGCATTGATTACGAAAAGTATGAGCGAAATTAAGGCTTTATACTCAGCAAAAATTGGTGACGGTAGTGTGGATATAAATACACTACTTGGGCCAGCATGTCTGGGTGACCTAATTATGACATGCACATCCTTGAATTCAAGAAACTTATCTTTTGGGTTTAAAATAGGTAATAGTGACAATGGCTTTAATGTTCAGCAGATTTTGTCAGAAGGCAAGTCAGTGATTGAAGGTTTTAGCACTGCTGAGTCCATATTTAATTTAGCAGGAAAGCTAAAGATAAAAATGCCTATATGTGAAGCGGTCTATAGATTATTGTATGAAAGCGCCTCTATAGAGGATACTCTTTCTGTTCTTATAAGTTAATTTTGTATTTGGATATATTGTGAAATTTTTATATAAATTAATATCAACGTGGTGGCTGTCTGGAACAGTAAAAAAAATGCCAGGTACTGTGGGTAGTTTGGCTTCTTTTCCGCTTGTTCCTGTAATCCTGAGCAACAAAATTTTAGGTGCAGCAATTATTTCTTTTTTATTCTTAATTGGATTATGGTCTACAGGTAATTATATAAAACATTACAAGACTTCATGTGATCCAAAAGAGGTAGTAATTGACGAAGTGGTTGGTCAATTGCTGACGATACTTTTAGTTTCGATATTGTTAAGCCAAGAGATGAATTGTTCTTCATTGTTGTTGTGCTTTTTTTCTTTTAGGTTTTTTGATATAATAAAAACGTGGCCTATAAATTTAATCGATAAAAATACCAAAGGTCCTTTAGGTATTATGCTAGATGACGTTATAGCTGCAATTTTAGCCTGTGTTCTTATAGGAGCCTTTTATTGTTTATTGTTGGTGTATGCAGGATAAAAAAATTTATTATTCAAGCTTAATTGTTCAAAATCTAAAGGATTATATACTGTACACAGCGAATTTATCTGAGTGGGAAGTACACGATGAATTTGATAACATCATATTTACAATAAATGGTACCAGGGAGTCATTATTTAATTTTGTGTTCTGTGGAGATCAATGTACCGAGCTTTCTATACAAAAAACTCTAGATTATCTCAGAACAAGAGATATAGAAGCAACATGGGTAATAAATTCACATATGAAAATAAGAGATATTTTAGAAAAGTGTGAAATAAAACACGTTAGCACACCAAAAAAAGCTTTACTTAATATGAAAAATTACTTTTTACCTGCTGATGTTATTCCAAACTTGAGGTTAAATGCTGTGAATGGTAGCAACCTCTTAGAACAGTTAGATCTACACACTTCTAAAATTTTTTATCATGGCGTTGGAATTGTCAGCACATTTTTTCGCGGATTATCAAATTATGATGATAAGAACTCAAGATTAAGATTTTTTCTTGTAACACTAAATAATGAAATTATTGGGACATGCGGTCTTTATGTTCAAGATAGCGTAGCTGGTTTTTATAGTGATGGAGTTTTACCAATTTACAGGAATCGTGGAATAGGTACCCAAATGGTTTTAGAAAGAATAAAGATAGCTAAACAGCTTGAATGCAAATATATAGTAGCACATTGTATGAAATCTTCTGTGAACCTTTATAAGAGATTGGGCTTTCAAATGTTAGGCAATCTTTACTTATATACCTCTTCAGCATAATTCTGAGCGGTTACAAATTTTTACATTTGTTTTAAAAGTGCTATGTTTTTTTTGTATGAAGTGGTTTTAATATTGATTCTAATATTATTCTTTCTCTCTTATTCTAAATTAAAAATTAGTAATAAGATTAAGAACTTACAGCATCAAAATGTTATCATAAATAATTTAATTGATACTGTGAATGATGGGTTTTATATTTGGGATGCAAAAAAACGTATAGAAAAGTTCTCTCCCAATTTACTAATTTTGCTTAATACTGTTTTTTACTCATTTAATGAGTTTGTGAATTTTTTTGAGCAATCAGAAAGCTTAATCAAAAATTTTGTTGAGGCAAAGGAAATAAATAAATCTTTTACTCTAGATTTAAAGTCAAAAGACAGTGAGGTTTATTGCATATGTTACGGTAGAAGCATAATAGATGATTCTAACAATGTGATAGGTGTGCTGTTATGGATAAGGAATGTCTCAGACTGTAAGATAAAGGCTAACGGACTTGAGTTAGAAAATAGTAAGCTTACACAGGAAGTGGAGAGCTATAAAAACGTTTTCAACTCTTTACCATTTCCAATACTAAGATATAACAAGAGTAGAAAGGTGGAATTTTATAACTTGTTTTATGATAAATATGTAGATGGTTCTAAGGAATTTGCTATTACCGGTAGCGCTCATAGCACAAAACCAGGAAGACATGTCATAACTTATAAGAACGAACCTAAGGTTTTCGATTTTGTTAAAATTCCAATACAAGGTTCTGGTAGCATAGTAATGTATGGGAAAGATGTTAGTGATGCAGAGAAATTATATACTGAATTAAACAGTTATTTAGCTACACAGAAAAATTTGCTTGAGAGGTTACCGGTTGCTATAGTAATATATAGTAAGAATCAAAAGCTAAAATTTTATAATAATGCTTTTATAAAAACCTTTCAATTTGACCCAAAATTTTTGGCATCTTACCCAACTTATCACGAAGTTATGCTTTACCTCTTCGAATCTAAAAAGCTTTTAGAAAAAGAGGATTTTCAAACTATTAGTAACCAAAGACATGAGTTGTTCAAAAAATTATTTGAATCGTACGATGATACGATGCACTTCACAAACGGAAAAGCGTTCAGGGTATTAACAATACCCTACGCTTCGGAAGGTTTGCTGTTCTCTTACGAAGAATGCAAAAGATAATACTTAAACTCCTTCTCTCTCTACCATGAGCTGTTTTACTTTCGCTATTGCTCTTGCTGGATTAAGTCCTTTAGGACAAGTTTTTGTGCAATTCATTATTGTATGACAACGATACAACTTGAATGGGTCGTTTAAAACATCAAGTCTTTCACCTGTCTTATTATCACGGCTGTCAGCAATCCATCTGTAAGCTTGTAATAGTATTGCTGGTCCTAAAAATTTATCACTATTCCACCAGTAGCTTGGGCAACCAGTCGAACAGCAAGCACATAATATACAGTCGGACAAGCCATCTAATTTTTTTCTATCTTCAGAAGATTGAGAGTATTCTTTATTTGGTAGGGCAGGCTTATCTGCTTGTAACCAAGGTTTAATTGATTTGTATTGCTCATAAAATTGGCTCAAATCCGAGACTAGGTCCTTTATTACATACATGTGAGGTAATGGATATATTTTTACGTCACCTTTTATATCATGTATAGATCTAGTACATGCAAGAGTATTGGTTCCGTCAATATTCATGGCACAAGATCCACATATGCCTTCTCTACAAGAACGTCTGAAAGTTAAAGTCGAATCTATTTCATCCTTTATTTTTATTAATGCATCAAGTACCATAGGGCCACAACTATCCATATCAATAAAAAATGTGTCTATTCTAGGGTTTTTCTCGTCATCAGCAGACCAACGGTAAATTTGAAATCTTCTGATGTTTTTTGCTCTAGCAGGAATAGGATAAATTTTGCCCTTTTGATTAATTTTAGAATTCTTTGGCAAAGAAAACTGAACCATATCACTTACCTTTTATTGTTTATAGCTAAAACCCTTTGTAGATAACATATTTTATTATCATCTACTATATTTTTATTAAATTCCTTTTAAATCGCACACATATTGTAGCCAAGCGAAGCTAAAATCTCTCTTTCTAGATTTTTCATTATAATTTCTTCATCTTTTTTTTGGTGATCATAACCAAGTAAATGCAGTAATCCATGCACTAACATGTGTGCAATGTGAGCAAGAATGGGTATATAATACTCATGCGATTCTCTTTTTATTGTGTCTATTGAAATTGCTATGTCTCCTAAATCGCACTCATTAGACAATTGTTCATACGGAAATGATAGTACGTTAGTTGGCTTATCCATTTCTCTAAATTTTAAATTAAGTTGATGTAGCAAGTCATCATCAGCCAGAGCTATTGATATATTTGGTTTATAGTGGTCTATTTTTAATTCTTTTAGAGAAGCATTGATGACGCCTAATACAAAATTTTTAGGATTTTCTATAATGCTGCACCATTTCTTGTCAAGAATATTTACTTCTAACATGAGTGACACATCAGTAAGGGTGTCATGCAAATAGCTGACACTGGAATCCAAAAAAGAAGAGTTATAGACCCTTGTGTCATGTACACAACTGTACGAATATTGTACACTAGAAGGATGTCATCCCAGTGTCTAGGCACTGGGATCCAGGAATTTTGATTAGACATCAAGTTAGTGAATATAAAAGTAGCTAATCTTATATTAAAACACAACGGCTTTAATGTGGTTGCATTAAGGCTGGATTCCAGTGTCAAGCACTGGAATGACACCTTTGTGTTTGATGCAAAATCGGCTATAACGTTTAATGCACTGCCTTCGAGACAAATATTCATACAGCTGTGCGTTGTGTGCTGAGATGACATCATTTAGGAACTGAAATGACAGGTATTACACATCACTCATCCTTATTATTTCATTCCATTCAATTTCCGAAACTGGGGCAATTGATAAACGTGGTTGTTTTAATATAGTCATATTTTTCAAAAGTGGGTTTTGTTTTATATTATTTAACGTTACTTGGTTATTTAAAGGTTTCAAAAACTTTACATTCACTAATCCGAACTTGGGATCATTAACATGATAATACTCTTTAAATACTTCAACGATTCCAAGTATTGCTTTCTCTTTACCTGTATGATAAAAAAACGCAAGATCGCTTGCTTTCATAATTTTCATGTAATTTTGAGCTTGATAATTGCGCACACCATCCCACTCAACTACCTGCTCCTTTTCCATTTTTTGCCATGAGTATTCACTTGGCTCTGACTTAAGTAGCCAAAATTGCATTATTTTTTTCTTCTTAAGTAAGCTGGTATATCATAGATATTGCTGCCCCACTTAGCTCCTTCGCTTACCTGTTCAGCTGGTTTTGTTTCCAGTGTTTTGTCTTGTGTACTTTCACTTTGACTATATGGCCACTTAAATTTCTCTTTCTCTGAGTCTTCGCTCTGACTTATAGGTGAAGTTTCTGATTTATTATTGCGACCATCAATGCCAGTTGCAAGAACAGAAACTCTAACTCTTCCCTCCATCGCTTGATCAAAAGTAGCACCAAATATTATATTTGCATTTTCATCTACTTCTTCACGCACTCTATTGGCTGCAGCATCAACTTCAAACAGAGTCATATCTCCGCCACCAGTAATGTTAATTAATATTCCTTGCGCACCTTTCATTGATACATTATCAAGCAATGGATTAGATATTGCAGCCTCTGCAGCACTAATTGCTCTATCTTCTCCTTCTGCCTCTCCGGTGCCGATCATCGCTTTGCCCATCTCGCTCATTACTGTTTCTATATCAGCGAAGTCAAGATTGATAAGCCCTGGCATGACCATCAAGTCAGTTACTCCTCTGATGCCAATGTGCAGAACATTATCAGCAAGTTTAAATGCATCAGAAAATGTAGTTTTTTCATTTGCAATTCTAAATAAATTCTGATTTGGAATGACAATAAGTGTATCCACGTATTTTTGCAGTTCTTCAAGTCCAAGCTCTGCAATGCGCATACGGCGCACACCTTCAAAACCGAACGGTTTAGTTACAACTCCAACAGTCAATATCTTTTTTTCTTTTGGCGCTCTATCCTTAACTGCGGCTCTTGCTTCTCTGGCTGCTTTTGCAATTACCGGTGCTGCACCGGTTCCAGTACCACCGCCCATTCCTGCTGTGATGAAAAGCATATGACTATCTTTTATATGCTCCATAATCTCATCAATTGACTCTTCTGCTGCACCTTTGCCAACATCAGGCAAAGCACCAGCACCAAGCCCCTTAGTTAAATTAATGCCAAGCTGAATTTTTTTATCACATAACGACTTTTCTAGTGCTTGAGCATCGGTATTTGCGACAACAAAATTCACTCCTTGCAAATTAGATTGGATCATGTTATTCACAGCATTTCCACCAGCACCACCCACTCCCACAACGGTAATCCTTGGGTGTAATATAGGCAACTCCGGCAGACTAAGATCAATAGACATTTAAATTACTCAAATTTAGCGAATTCACTTGATAATAAGTTACCGCTTTTTTAATAATATGCAAATACTTTTCACTTCTATAGGCGTAAATAGTAAACGGGATTTACTTATTCTTAACATTTATACTAATAAGTGCCGTTAATTATAATAACTAGATTCTTAGATGACATCACTTAACCGATGCAAAAAATAGAAAACGTTTATAAAAAGGGACAGAAACCTATCCCTTTTTATTTTGTTGAAGATTATTATACTTTCTGATCTTTCCCTTTCAATGCTTCAACTGCAACATCTTTTAATTTTGAGGCAACTTGATATGTTCCATAAACAGCAGCAACTGCAGCAATTGCCATTATGGCACCCGCAACTATCTGACCAGCAACACCTGTTCCGATAAATCCAGGTAATGAAGCAGCTATTGCTTGATTTGTTCCAACAAAGTAACTGGCAGTCTTAGCAAGAAACCCAGAAGCTTCTGCTGCACTAACAAAGCCTGCTTTCATATGCATTGCTGTAAAGACAACACTTGCAACTGCAAGCGGAAATAATGCTGTTCTCCCTTTATTATGCATAGCGTACTGACCAGCTCCACCAGCAGCACCAGGAATTCCCCAGTATTTTTCAGCTTGTATATATCCTTCTGAAATAGCATGAAAAATGCCATCCTCTTTTCTATACTCATAATTTGTTAATGCCATAACTCTACTCCTTAAATAGAATGTTAAAATTTCATTAAGGAAGCATATAGTAAAAAAAATTGCCTGTCAAGTAAACTAATTTTTTAATATACCTTTATTCTGTAATTGAGCGCTTCAGCAATGTGTGCTCTTTTTACTTCTTCACTTTTTGCAAGATCTGCAATAGTTCTTGCAACTTTTAATACGCGTGTGTAGCCTCGATTGGAAATGTAATTTTCTTTCAGTACGTATTTTAGCAATTCTAACCCTGCCTGATCTGGTTCAGTAAATTTATTAAATGCTTCACCGCTTACTTCTGAATTGCAACGAATATTTAATTCACTATAGCGCTCAGTTTGAACTTTTCTTGCTGCTATCACTCTTTCTCTTATAATTTTAGTACTTTCTCCCTCCACAGAGATTTCAGGAGAGAGTATGCTAACGTTTGGCATTTCAATGCATATGTCTATTCTATCAAGCAATGGGCCTGATATTTTGTTTTTGTAATCTGTGCCACACTTTGGAGCTTTGTTGCACGATCTGCTTGCATCACCTAAATAACCGCACCTGCAAGGGTTCATTGCAGCTATCAGTTGAAAATTGGCAGGGTAGGTTATGTGAGCATTTGCCCTTGCAACGGTAACTTTTCTATCTTCAAGTGGTTGGCGCAGAGAATCAAGCACGAGTCTTGGAAATTCAGGTAGCTCATCAAGAAATAACACGCCATTGTGAGCCATGGTAATTTCTCCGGGTTTTGCATTCTTTCCTCCTCCTATCATTGCTGGCATGGAACATGAGTGATGAGGTTCACGAAAGGGGCGAGTTACTTTGAATATTTCATTACCAGTTTTTGTTATGCTGGAAATAATATTAACATCAATCATCTCCTGTTCGGTTAAATCAGGCAGCAATCCTATAAAGCGCTTAGCAAGCATTGATTTTCCAGTACCAGGAGGGCCAACAAGAAGCATATTATGCCCACCTGCTGCTGCAATTTCAGCTGCTCTTTTTGCAACAACTTGGCCTTTAATATCCTTCATATCGGGAACCAATCTTTTTTCTTTGGGTGCATCACTATATTTAAAAATTACTGGCTGAATTAATTGCTCACCCTTAAAGTGTCTGATAATATCAGTTAATTTCTCTATAGCTAGAATTGAAACATTCTTTACCCATGAAGCCTCTACTCCATTTCCCCTTGGGCAAATTACTCCTTTATTTGCCTGTTTTGCATTGATCGCTGTTGGCAGCACTCCTGAAACTGGAATAACTCTGCCATCAAGGGCAAGCTCACCCATAATGATATAAGACTGAACTTTTTCAACTGGTATCACATTCATTACAACAAGTAGTCCAATAGCAATAGCCAAGTCATAATGACTACCTTCTTTCAGTAAATCCGCAGGGGAGAGATTAACTGTAATTCTTTTTGGAGGTAGTAGTAGATTGATTGAATTTAACGCTGCTCTGATGCGTTCTTTGGATTCCGCAACAGTTTTATCTGGCAATCCAACAATATTAAAAGCTGGAATACCATTTGCCATATGAATTTGTGCATTGACATTTACTGTGCTAATTCCCTGAAGCGCAACGGTATTTATATTTGCAATCATAATATATTATATAAAATTGTTAATACAATATATTAAAGAAGCGATGAAGTAAAGGCTACAGCAATTAAAGATGGCTTAACTTAGCAAAAAAGTGTAGTATTCTATCACTTTGCTGATTACAAATGTTTATAAGGATAATCACTTTTTTCTTACTATATTCAAGTACGGCTTTTTGTAGTGATTGTAATTTTAATTTACCATACTGTGGGCTCAGTTGTAATCTAGATCTATCATATAGAAATTTAAGTAATATAAAAAAATTATTGAATAACGACGATAAGTTTGTTGCGCTTACGTTTGATGATGGACCGTCTAACAATAGAGTAAACGATATTATTAATGTTCTGGAAAGCTATGAAGCAAAAGCAACATTTTTTGTGCTTGGTGAACGTATAAATGAAAAAACGTCTGAAATAGTAAAGAAAATTCATGAATCAGGTCATGAGTTAGGCAATCACTCTTGGTCGCATAGGAAGTTGACATCACTTTCAAGTGAGGAACAATTGCAAGAATTGGAAAAGACAAATACAGCAATTAAAAATGCAATAAAACAAGATGTAAAATGGTTTCGTCCGCCATATGGATGTTATGACGATAATCTGATTGAAAATACTGATCAATTAAATATGTATTCAATATTATGGACAGTTGATTCGCTAGATTGGCAAGGTGATAAGCCAGAAACTTTAGTTGAAAGAGTTTTAAGTAATGTACATAATGGAGCAGTTATACTGTTTCATGATCACAATAACAGGTCAAACACAATTGAAGCTTTACCTCATATTATTAAAATACTAAAAAAATCAGGTTATAAGTTTGTGACCTTAAGTGAGTGGGAAAAAAGGGTTTGTAATACGGTAAAAGCCAGAAGTGTAACAATAAAAGAGGGGAAAAAAGTGTGTTTTGAAGGAATGTTATGTGGACAAAAAACAAAGTCTTTAACCGCAGAGCATTCATATTAGGTGGTATTCAGCTTACCATTTCTGCGGTTTTTAGTTGCAGGTTATATAATTTACAAATACGAAACAGACAAAAGTACGAAGCACTATCTAATAGTAATAGAATAAGAGTTGCTACTATTATGCCTAAGCGGGGCAAAATTTTAGATAGGAATAGCATTGAACTTGCGGTAAACAAAATTTCGTATGTTGTTTTGTTTGATGGTTCTGGTAAGGAAGTTGATTTGCAGACATTATCAGAAGTCGAGTCTAAAATAGCAAAATCGTCAGAAAAAATAACTGCTCTTTATAAACGTTATTACCCGTTTGGTTCAATGTGTTCTCATGTAATCGGATATACAAAAAGACAGCAAGGCATAAGCGAAGTAGGAATCAGCGGTATTGAATATACATATGATCATATATTGAAAGGCAAGTCAGGAAAATCTGAGCAGGAAATAAATTCTAAAAAACGCGTCATAAAAGAATTATCAAGCATACCACAACAAGACGGACAAGATGTACAACTGACAATTGATATTAATCTGCAAGAGAAAACCGCAGAGGTATTTAAAGATCACCAAGGCTCCGCAGTGGTAATTGATGTAAATAATGGAGAAATTTTAGCATTATATAATTCACCTTCTTACGATAATAATCTTTTTGCTAGCAGGCTATCAAATGAGACTTGGGAGAGCTTGAATGCTCCTTCATTGCCGCTCGTGAATCGTGCGTTATCATATCAAATTCCACCTGGTTCAATATTTAAAGTAATAGTTGCGCTTGCGGGTTTAAAAGACGGGATAATAACACCAGAAGAGAAATTCTCGTGCAAGGGCTATATGAAAATAGGTGAGCGGAAATTTCGTTGTCTGAAAAGCAAAGTCCATGGGTATGTATCTTTAAATGAGGCAATGGCATTATCATGCAACACTTACTTTTATAATATAGGGAAAAAAATAAGTGTAGACTCTCTAGTAGAAATGGCCAGAAAATTTGGTATTGGAAGTGGGCCACTGATTGGAACGTTTAAAGAAGAAGCTCCAGGGTTGTTGCCAGATAGAGATTGGCGTACACGAAAGCTATATTCGCAGTGGTATTTAGGTGACACTATCAACTTAGTTATAGGACAAGGGTATATGCTTACAACACCACTACAGCTTGCAGTTCTTGCAGCGAGGATTGCAACAGGAAAAGAGGTAATTTCCCGCATTAAGATGAATGAAACGATACAAGATTTTCCCGATATTGATGTGGATTGTGAGCATCTTAGCATAGTTCGAAAAGCTATGTTTGACGTGGTGAATTCTAAAACTGGAACCTATAAGAAAGGGCTAAGCGGTATACAAATTGCTGGCAAAACCGGTACACCAGAAATAAACTCTAAGGGCGAAAGTCATAAGTTATTTATCGCCTATGGCCCTTACCATAACCCGCGCTATGCAATCTCTGTGTTTATAGAACACGGCAAAGCCCCACGCCAAGATGTTGCTATAGCTAATGAAATATTTCAGTATATGCTTGAAACTATGAGTATTAAACTTCTTGCATAACCATATAACAAACTTTTATTGGGAATAGAAACGAAAAAACTTACTTGACACCCTTCGCCAGCGCCCTTATCATGATAGTGAAGCTATTGTATTTGCTTTCGCCAATCTGCAGATTAAA
>NODE_15_length_18536_cov_117.711596
ATTCTGAACCCCGCTTAGCTCTGCTAAGTATTTCTTAATGCGTACCACGGCGCACCCTCGCGACTCACACAGCTCCCATTATTCAGTCTTTTGACCTAAAGCTAGTGTCCAGTGGTAAAAAGTATTTGTCCCTTCTTTCCTCATTTTTCCTAGAAGTTGCCTCGCTAGTCTTCCATGATTTCGAAGCTTCTTATACTTTCTTCTGACCCACTTTTCTAGGTGCTGCTCTATGTTTCTCAGAGGTTTATATATCTCTTTCCTGTAAAACCTGCCATAGTACTGATACCAGCCTCTGACTATTGGATTTACTGTCTTTGATATTTCCTCTAATGTTTTGTGTGTATTTCGTAGTATTTTCCAGGACCTTATGGTTGTAGTAATATTTTTCTTGGCCTTGTTGCTAATTGCTGGGAGAAATGAGACAAAATATTTCCCTATTTTATTTCTTGCTAACCTGGGTCTGAATGTGTAACCCAGAAAATCAAAACTTTGTTTAGGAAATCCACCACTCCTATTGTCATCCTTACAGTACACTATCTGTGTCTTTTCAGGATGTAATTTCAACTTATACTCAGCCAATCTTTCTTCGATCATTACTTTCACAAACTCTGCCTGTTTCTCTGTTCTGCAGTGCACTATCGCATCATCCACATACCTCTCAAATGGTACCGTCGGGTAGTTCTTTTTCATCCATATATCAAACACATGATGCATGAATATATTAGAGATGATTGGGCTAACTGAACCTCCTTGCGGAACTCCTTTATCCCTAACTACCTTACTGCCATCTGCTTGCTGAATGGGGGCTTTCATCCACCTCTCAACATACAGTATGACCCATTTGCAGTCTGTGTGCTTTTTGATAGCTTGCAATGCCAAGCCGTGGTCCAAATTGTCGAAAAATCCAGATATATCAAGATCTATCGTCCAATCGTACCTCCAGCATCTTTTACGAGCTGTATCTACCGCATCCAGTGCAGACTTATTTGGTCTATAACCATATGAATCCTCATGAAATTTTGGTTCTACCAGCGGCTCTAGATACATAGCAGCAGCCGTTTGCCCTATCCTGTCGAATACTGAAGGAACACATAAAATTCTTTGCCCTCCTGTATCTTTTGGTATCGCAACAGCTTTTACCGGCTCTGGAAAATAACTTCCGGATGACATCCTATTCCATAGTTTGTACAGATTATCTTTTAGATTTTCTTCAACCTTTGTTATCGAAACCTCATCCACACCAGCAGCACCTTTATTTTTCGATACTTGTTTATAAGCTCTCCAAATAAGTTGCTTTGATATATCAAAAGACTTTGTTTTACTCATTAACTCCTCCCTTTCGGTTGATAAATCATTAAAACTAAATAACTCAGCCCCTTCTCTCGATTTCCATTACAGAAACTTCTTCACTACTACGAGCTGATCCGCCCCTGTTTTTCGCATCGGTACTCTCATCCTTAGAGTTTAGCTCCTTGGATTTCTCCCTTATCATCGAAACGACAGGTTCCCGTAGTTCCACACAATAGCCTGAAATGGATTCATGCCACCTTTATGCCGGACGCCATCTATCCAGTAAACAAGCTCCCGATAGATTTATCCCAGGTTACAAACGACCCCCTGGTTTTGACGTCATTTAAAAGGTTTCGACACTTCATCAGTGGTTCACTTTCGTTCATCTCTCTATTCCTTACATGACATATAATTATGCCTTTTCCATAACGCTCACTACCTTGGCTCTTTACCAAAGCAGCTTATGGTTGTTTGAAGCCTGCTCTTGTAAACCGGCTCCGAGGGACCTACCCTCATCTACTGTGCAGCTTTTGCACTTAGTTTGCTCTTACTTGAACATTCTTTGTATCTCTACGGCACACCACTTGCTCCTTGATTTATTAGATCGTTTACTGTATCGATATCACCTCTTCCAGCAGCCTTAAGTAATTCATCTGTGTTTTGTAATAGAGTTCGTATGTCTTGAGTAGTGGCTAAATCTAAAGGAGTGTCTCCATTTTCATCTTCTGCATCAACATTTGCCCCTTTGTCCAATAGAGCTTCTACTACCTCTTTATGGCCCTTTTCAGCAGCCCAATGTAGAGGAGTCTCTTTCTGCTGATTTGTTGCATTAACATCGATTCCTTTTACTTGCAGTAGGGCTTCTACTACCTCTTTATGGCCCTTTTCAGCAGCCCAATGTAGAGGAGTCTCTTTCTGCTGATTTGTTGCATTAACATCGATTCCTTTTACTTGCAGTAGGGCTTCTACTACCTCTTTATGGCCCCATACAGCAGCAATATGTAAAGGAGTCCTTTTCGACCAATCTGTTGCATTAACATTGATCCCTTTTACTTGCAGTAGGGCGTCTACTACATCTTTATGGCCCTTTTCAGCAGCCAAATGTAAAGGAGCCCTATCTCCATCTTGTGCATTAACATCGATTTCTTTTGCTCCCAGTAGAGCGTTCAATACATTTATGTCTATATTGCCCTTTTTAAGGACCAAATGTAAAGGAGTTTCGCCATATTCATCTTGTGCATTAACGTTGATTCCTTCTGCTCCCAGTAGAGCGTTCAATACATTTATATCTATGTTGTCCTTTTTAAGAACAGAATGTAAAGGAGTATCTTTCTTGTTATTTGGTAAATTAACATTGATTCCATCTTTTCCCAATAGGGCTTCTACTACCTCTTTATGGTTCTTTACAGCAGCTAAATGTAAAGGAGTTTCTTGCAACCAATCTGTTGCATTAACATTGATCCCATTTACTTTCAGTAGGGCTTCTACTACCTCTTTATGGCTCTCTACAGCAGCCCAATGTAAAGGAGTCTTTTGCGACCAATCTGTTGCATTAACATTGATTCCATTTACTTTCAGTAGGGCGTCTACTACCTCTTTATGGCCCTTTTCAGCAGCCCAATGTAGAGGAGTCTTGTTATCTTGATCTTTTACATTAACCTTTGCTCCTTCACTTATTAGACTGTTTACTTCCTGAATATTACCGCTTTTAGCAACCTCAAGTAATTTAGCTGTGCTTTGTAATAGAGTTTTTATTTCTTCGTCAGTAGTTAAAACTAAGGGAGTGTTTCCCTCTTCATCTTCTGCATTAACATTTGCCCCTTTGTCCAATAGAGCTTCTACTACCTCTTTATGGCCCCATACAGCAGCAATATGTAAAGGAGTCTCTCCTTTATCATTTTCTACCTTAACATCTGCTCCTTCACTTATTAGACGGTTTACTGCATCAATATCACCTCTTTCAACAGCCTTAAAAAAATTATCTCTACTTTGTGAACTACTCATCCTACACCTCTTTGTAAAACTATATTGTTATGATAAAGTCGTTAATAATCTATGAGCTCTCACCCCCTGTAAAATTATATTATCATGATAAAGTCATTAATAACCCATGAGCTCTGGATCACGCAAATAATGGTTATTCCCTGTGTTTTTCAGTACATTTGAGCTGGCTGTACATAAGAATCGCAATTGTAGAGCATGCTATTGTTAATAGTAAATTTGGTAAAATACCATAGCGAAAAAATTTTCCTACTATATATATTCCAATAGCCCCAAACATCATATTGCAGAATGAGAGGACTGCACTACCAAGCCCTATACCTTTGATCGTTTCTAAAGCAGAAGTTACGTTATTGCTTATTATTAATGCAAGTCCGATATTGGCTGGAATCCAAGCAGTTTGAAGAATGAATATATTCAACTTGTCCGCGAAATAAAAATATACCAATAAACTATCGGATATTATCGGTAACACCAAACCTATTATTAGCATTTTGCTAACCCCTACTTTTGGTACATACCTTCTATTAATTAAAGTTCCAATTATGTAGAATATGACTATGATCGATATGAGGTAGCCAAAATACTGTACTTCAATGCCCATCGATTCAAATATGAACGGGTAGTTAGCAATGTATGCCCAAAGCCACATGAAAGTTAATCCATGAATGGCTGAAAACCCAAGGAAACGATAATTTCTAAATATTGATATATATTGCTTGAAGATATTAGTAGTTATGTTAGTTATACTGGTTTCATTTTTATTTACAGTGAGTGTTTCTTGTAACTTAAAGTAGATAAAAATAAGTATAGCAATTGCCGCGAGTGACATAATAAAAAACAAAAATTTCCAATGATACCCATGTGAAATTATATAACTGCCCACCACTGGAGCTATTCCAGGTGAGAGTGCCACAACCATATTTAATTTTGAAATTACTCTCGAGTATTCACTACCCGAGTACATATCCCTTATTGCTGCATACCCAACAACACCTGCAACACCAGCTCCTGCCCCTTGTATGAAGCGAATTAGTATCAAGAGCATAATACTGTCGGCTATATAACACATGACACTTGCCAAAGTAAAAATTGTCATACCAATCAGCATCATTAGACGCCTACCATAATGGTCCGATAATGGACCATAAATTAAGCCAGATACCGCAAATCCAACTAGATTTAAGCTAATTGTAAGCTGCACTACACTGCCTTCTACTTTAAAATAATTGGCAATGCTTGGTAGTGCAACTGAGTATAGGTCAGTTGCCATATCGACAATTGCTACAGACAATATCATAATAAGAGAGATGATATTTTGCGAAAGAGCTGTTTTCACTTAATGATTTACTGGATTAAATATACTTAATTATAATGTATTTTTTTCATTAGTATATTAAATTAACTACTGAAATTAAGAGTAGCTATTCAAGAAAAAGCCTGTGAAGGCTCTATCCAGTAGGGCAGTGCCATGACTACTTGGATCTAGTTTCCATTATACAATTTCATCAAAGCAGTTTACTTACTTGCAATTAAGTTTCTGGATCCAAGTAGTCATGGCACTGGGATGACAGGAGAAGGAGGCTACTTAGATGACACCCTCCTAGTGGATTCAAATCACAATGTTCGTACAGTTATGTGCTTTGACACTGAAATCTTAAGCTAAAATCATGAAAAGCACGAATTTCAATATCTTACCTTTGATTATTCACTTTAAGCTTTAAGTCTTGAACAGAAGATGCATTTGCCTCACTTACTACCTTTAGTGGTTCACCAAGGCTATGTTCCACTTTTGTCTCAAATTTAAAGCCCAATTTTTCGCAAAGCTTCTGAAAATATTCAACAATAACATCAAACAAATTCTTACCACTTACTTTGTAGTTTTTTAGCTCTTTAGGAATGGTAAGAAGTACTTTACCATCTTCATATGTTACATTTTTATCTTCACATTTCAGTTTAAACTCCGCTGAACTGCAAAAACCTGGTGTTTCGATATATGTACAATCATCATAGTTAAGCATTTTTGTATATTTCATGCTAAAACTAAGCTTTATACAATTGGGTTCACGACAATCCATAATATACTCTCTTGTCATACAGTTGCTTTGCGTTGACAAATGAAAAGATCCAAGAGCTTGACTCATATCATTAGGAAGAAAATGAGTATATCCGCCCTGATAATAGTTATTTATTAACTCCTCAATAATAGAGTTATTGGGAATTGTTGCACCAACGTGTTTAAACATTTCTGTAAAAATTTGTCTGAGAAATGGACGATAATTCCCTTTTCCGTTTTCATCCCGTAGAATTAGATTTTTATGTTTTGAATACAGATTGTTAATAAATTCGTTAGTTATTTTTTGTCCGTTAATAGCAAGGCCGTGTGTTCTATTAAGATCCTTATATGTTCCCTCACCAGAAATTACTTCGTCCCAAGTGTTAGCTTTGAAATCAGCATATTTGAGCTTCTTCACTTCAGCTTTCAACGCATTGACCATTTCCTTTGACATGTTATATCTCTACCATTAATACCTGTATATTAATTCTAGCACTTACTTTATTAAATTTCAATTACTAAATGAATTTATCACTTTCACTTCCGTATTTTCCAGCGAGTCACCGTAAGTCACTGCTTTTAGGTAAAACTTTTTTCCCCTTTGCACTTCGAAAGATATTACTGAATCATCAAGCAGAGTAAATTTTTCACCTGCGGTGTGCTGATACTCTTTGGTGCCCTCTTGCCCTCTAATTAGGTTGCTAAGCTTATATTTATTTTTATCTATAAGTTAGGCACTCTGAAATTTTACTATCTCTTTTCCAACCAGTGCTAAATTGCTTACATTTATAGTACTAACATTAGTGCTTGTAAAACCCTCTTCTGTCATCCCAGTGCCTAGACACTGGGATCCAGGAGAAATATGGTCAAGCGCTGGAATGACACCATCACTTAAATAATGGTTATATGAAGAACTCAATACACCAAAACGTAACACTACTATAAGCCCCTCGTCGGTAGATTCCATTACATATCCGTAAGTAGACTGCTTGTTTGTGTTTGCGATAGGCTTATAATCCTTATCGTTGTACGAAATAAAGAGTGTTGCTCCTTTCCAATTCTTTTCCTCACTAATTAAAGTAAAGCTTGCACTATTACCTTTAATATCCGGTAAATCTATCATTTCTACGATGGTTTTGCTGATATGAGAAGGAGGGTATTCCTTCAGCATAAGTGACCTTGTTGAAGGAAAAGAAAGCTTATATATAGAGTGATCATAACCAACGCCAATTACTTGAATGGACATGCTTTCAAATTTCGTTTTTATAATTCTCACCGTATGTTTTTTCTCACTGTCTAAAATCGTTATTACATCACTTGGCACAAGCCACGCATATTTTATCGGTAGCTTGAAATTGTATATATTTCTCTCTTGCCACGAAGAATAAAGTAAAACCTCAGCGATATTTTGCGCCTCTCCCTCCTCCATAATGAGCGGTATTTCAACTGTTATAGCAGCGCCTTGCTTTGGCAACTCAGCATATTTAACATCAATTGGATAGCCAAAATTGCGATTAAAATAAACGACGTTAACTTTATTGTTTAAATCTAATTGACTGATATTAGCAAGTTTTGAATTGTTACTGAAAACCGTTTCACCAATTGGTATTTCAGTCGTAACTCCCCTGCCCTTTTGGACAAATTTCAGTTTAGAGTCCTGTTCAACCACATCAAAAAAATAGCAACTTTGCAGCATTTTAATAATTGAACGTACCGATTGCTGGTCATTTATTACATATCCAGACAATAATCCTTTAACATCACTCGTATCGAACTGATCGCTTTTTAAACCTGCTTTTTGTAATAGATCCGATAAAACATCGGAAATATTAAGCTGTGAAAGCTTTCCCTGAATCCAATGTCCTGTCTGCCAATTATGGCAGTCAGTCCACATATCACACAAATTGGGGAAATAAGGAAATGGCCTTGCATCCCATGCCCAGAGAAACATTTTTTCTACCATTTCCGAGCTTTGCCACTTCTTTAGCGTTCCTTCAATTGCAATTTTTTGCGAAAGAAAGCTCACCTCTCCGTTTGAATATCGTGGATATTTGCTCTCTATGCTGCCTTTATCAACAAACACATTTGGCTCATTAGTGCAGCCGTTCATACTGGGAAATCCATACTCAGTAAACCATATTTTTTTCATTTTTGGTTGCCATTTCGTTTTACTACCACTGGGGTTTATGTGAGTTTCACTCCACCATTTCTCTATATTTTTCCACGCATACCTGCTGTCGTTATACTTTACTTTTTCAGGTTCACTCTTTGAGTAATCATAGAAATAATCATACCCCACTCCACTGCTCCAACCACCCATTACATCTTCCGCGGAATAACCAAAAGGAGGCTCTGGACCATCAGTCAGTGGAAAATAAGCATCTATGCCAATAACGTCGATGTACTCTGAAGACCAAAGCTCATCCATATTATACCAACCATCATATGAATGGTATTCACTCCAATCAGCAGCGTAAGTTACCGTTACTTCTTTTCCAAGCTGAAGTTTTATTCGCTTTGCAAGCTTAACTAGCTCTATAACGGCAGGGTAATTCCCTTGTTCATCCCTGATTTTGGTAAGTTGCGCAAATTCAGATCCGATGATAAACCCTTCCACTTTAGTTTGTTTGGCAATGCTTGCATAATGCTCTATAAATTTGTTATATTGATTCTCAAAAAAATCACTTATATCCCCAGGGGTCCCGCTCAATTTTCCTCGCCACTCTTTGTTCTTTGTGTCAAGTAAGGGCATTGGATAGAGCATCACCTTGTAGCCTCTGCTGTGTAGCTCTTCTATATATCTTATCAACGCTGCATCACTAACTGTGCCACCATACCTTGGGTTTCCACTCGCATCTTTTGAAATTAGCTGAGCATTATCTCTGGTTACACCCCCTACTTGCCAATCATCAGGTAATATTGCGGAATCATCTTGAAATTCAACTGCAGGATATATTTTACAATCTTTAATGTTCAGATCATTCACAAACCAATTGACTACCACCGACACCAACTCAACATTTGGCAAATCTTCTTTTAATTGATCCAAAGAAAGCATTGCATCGCTCTTTTTAGTGTGGTTGTTGTGATTTACCCTTTGCGCCAGCCCATATGGGATATATTGGTTGCTGCTTATTTTCTCTTGCGCGATTTTCTTCTGTATTTTTGTATCATATACAAACTCACCTGAACCTGGTATGATATTGATATTCCGAATATTTTCCGCTATTGAAAACCCAACGGGCTTTAATGCAGTTCGCACTTCAAATGTAAATATCGGGACGCGATTGTTATAGTCTGCTAAAGGAAAATTCTTGATGACTATGTAAGATATTCCCCTATAAGCCGGCACATTCCCCTCTCCTTCAATTGATGACATAAATGGATCAGGATTTTGGTCTTCTCTGCCGCTGTAAAAAGTATAATCTATTTCATCAAAGCTAAGTGATGTTGTATCTGCCCAGATTCTGTTTAATTTTTCTACTTTCCCCTTGCAGATCGCAATTGCAAGCGTTGCGTAGTAATTATATGTAACGTTCATACCTCTTCCAATTTTGCTTTTGGTGGTTATCGCCTCTTCTTTTATTGGCTGTGACCAAATAATGTTCCCTGCAACACGAGCAGTGCCATAGATAATTGGAATCGTTCTGCCGTAGGTTGAGGTTTGAACTTGCAGATTTTTTAGTCTCGCACCATGCGTTACTTTTTGCTCGGCATCAAGGCCGAACATTGCCCCATCTAGCTGTGCACCAAGAAGAGCACCGAGTTCTGAGCCGATAATCCGGCCAATTGGACCAAAAATGCTGCCTGCTTGACCAAAAATTGATGATAAAATTATTGTAGACATGGTAATCCTCCTTTTGATAGATTTTTTTGAAATTGTTGAGAGAAGATCCAAGTGTCACGCTACTTGGATGACAAGAAAGTGGTACTGGGATGACAGATACTATGATAAGAAATTCAGCAGCTTACAATGGATAGTTGAAGTTTTTAATTAAGAAAAGCACACAAGTAAATCGTGTAGCTATAGTTATTGTAAGCAACAATGAAAAAGTGCGGAAGTGAAAAATTTATGTTGATTTTATATTAATTTTTAGTACAATTTAGCATTATAATCTGGGGGTGCCAATGAAATTTGAAATGTCGGAAGAAAATAGTAAAAGAGTCTTGTCTGGTACAAAATGGATTACTAATGTTGGTCAAAACTATCTTACATCACTGAATAATAGCACTAAACCAACTAGTTCTGGAAAAAAATTAATCAATGCTTTTTTACTTGTTCCAATCATCGTGCCTACTGCTATAACAGCATTATCTCTTAGCTTAACTATGCTTTTTTTGAATGCTGTTAATGTTCAAAAAGATGATTCTAAATTATCTAAAGTAATAAAGTTTATAGTTAGCTCTCTAATCTATATAGCTGCTACCGTGGTTTTAATTCCGTGCATTGTATTAAATCTAATAATTTCACTGATACCTGGTCTTATTTTTTATTACATTAATAAAGACATGTTTAGTCAAAAAGACATAGAAAACAGTCAAGGTCAACCAGTAAATAAAGTTGAGATAAGTAATGATAAAGAATACAATGAGCGTGTTGAAAAAGAAGCTAGCATATCAGGAACTGACCAACATCAAAATAATGAAGAGCACGAGCAAAATGAACTAAGGAGTAATAGTCAAAGTAATTCAGAACAACACCATTCAGCATATAATCAAGCATTAGTAAGTAATGGTCAACTACATAATCAACCGACTGTAGAAGTAATATCTCGAGAAGTGGGTAATACGCGATTTGTAGACCAGACTGTTATAGCAAAGGATATAAATAATGATGGTATACGAGATGGTGGAATGATGATGCGAACAGTTGGAAATGATCGTAACTTCACTGCTTGTGTTGTTGTTACCGGAAATGCTACTAATAAACAAGAAGGTTTCGCTACTGCTATGGGGTTTTCATGTAACATTGTTGAAAATGGAATAGATTTCCAACTTGGCTGCAGTATGCGCACTGGAACTGACAAAAAGCAAGCAATTAAACATCTTAAGCAAAGTGAATCAGCGCGAACTTTGCTATCTGGTGATAGTGGAATATTGTCTATAGAGCAGTTTGGTAGCTCACAACGAAAGCAGTAATTATTTCACCAGCGGCAAAGTAATACCATGCTGATTCATATATTTTCCTTTCATATCATCATATGATTTCTCGCATTCACTTTCGCCGCTTAAAAATACGAATTGGCATGCGCCTTCATTAGCGTAAATTTTCGCAGGAAGTGGAGTGGTGTTTGAGAATTCGAGTGTGACATGACCTTCCCATCCAGGTTCTAAGGGAGTAACGTTTACTATAATTCCACATCTTGCGTAAGTTGATTTACCAACACAAATGACCAGTACATTCCTTGGTATACGAAAATATTCCACTGTACTTGCAAGCACAAAGCTATTTGGTGGAATTATACATACGTCTGTTTCCTTATCTATGAAACTATTCTCAGAAAAATTTTTAGGGTCCACGATGGCTGAATTAACGTTAGTAAAAATTTTAAATTTATTATCCACTCTTGCATCGTAACCATAAGATGATAGTCCGAAAGATATAACACCTTTGCTGCTTTTGTGGTTCACAAAAGGTTCTATCATTCCAAAATTTTCAGCTTTTTCTCTTATCCATTTATCTGGCATAACTGCCATAATTGCCCCTTAAAGTTGTGTAATACTTACAATAATATAAAATAAAATTTAAATGTAAACTGTAGCTTTTGTCATGCAATTAAAGCTTTTCAGTTTGATTTTTTATTACAATAATTAGATTTATGTTCTTAACTAAAAATAATGCTTAGAAACTTTCTCCTGATTTTTGTATTCGTATTATTCACGCCGCTATCAAATGCTGATGCCAGGAAATACATCAGAATTGTTGGATCTTCAACTGTTTTTCCTTTTATCTCGTTTATAGCCGAAGAGTTCAACCGTGTATTCTCCTTTAAGACTCCAGTTGTGGAATCGATAGGAAGTGGATCAGGATTCAAAATGTTTTGCTCAGGAATAGGGGAAGACACTCCAGACATCACCACTTCATCTCGCCCTATGAAGGAAGTAGAAAGAGAACTATGTAAAAGGAATAAAATTAATGAAGTGATAGAAATCATCATTGGCTATGATGGAGTTGTCATTGCAAATTCAAATCAAAGCCATAGATTTGATTTCACAAAGAAGGACTTATTTGAAACTTTATCTGCATATTCTCAAGAAAATGATAAATTAGTAAAAAATAATAAGAAGTTTTGGTCTAATGTCAATCAAGCCTTACCAAAAACAGAAATTGAAATTTATGGTCCACATCAAAATACAGGTACATACGAAACTTTGGTTAATTCTATTATGCTTGATCAATATTCATGCATGAACTCGAGAATTTTCAAAGAGAATTATAAAGATCAGGAAGAAAGAAAGAAAGCATGTGGTAATATAAGGGATGACGGAAGGTATATAGAAGTTGGAATTAATGAAAATATAATAATACAAAAATTGAAAAGTAACAAGAACGCCTTAGGGATATTTAGTTTCAGCTTTTTAATGAGGAATCAAGATAAAATACAAGGGAGCACAATTGCAGGAATTGAGCCAACTTACGAAAATATATCATCGGGAAAATATATATTAGCAAGACCTCTATACCTTTACATAAAGAGGGAACACTTGGATACTGTTGATGGATTAAGAGAATTCGTAAAAGAAATTATAGATTCGATCGGCATTGAAGATGGGTACCTATCTAGGCTTGGTCTAATTCCACTTTCAAGTGAAGATATAAAGAAAGCTTCAGCAAAGGTTTATGATATAACGTGACGGCAACGTTTCTTTTATATTCTTTGTTCTAGCGTAGTCAGACCCAGCGCGGCGCGCTGGGATGACAATGGATTACTGATTAGGCAGTTCTGCGTTGTTGCAACACCCAGAAACAACCGGGTTCAAACTTTTCGTATTTGGACTTTCTGATTTCTCACAAACTCCTCCAATATAAGCTAGTACAGCCAATGCTGAAACTGCTGAAACTTCTAAAACTAATGCAACTACAGGATATGCCAGCACATAGGCTGCAATAGCACCAACTACGCATAGTCCAACAACGCCTAGAGCGATCTTCCCTTTGTATTCATTAAGCTTTATTTCTCTGTCCTTTTTATAACCCTTAACTTCTTGAATAAAGTCTTCAAGCCATCCCTCACCAGCTATATTAGCATACTCTTTTTGTTGCTTTTCAAGAGAACCTATTATATAGTTATCTTCTGTATTTTGACCTTCTCTATTAACCATGTGGTCTTCAAGCCAGAAGTTACGAACATCAGGGGAAGCTTTATCCCAAAGAAGTTTAGTGATCTCTTTTATCTTTTCAAATTCTTCTTTGCCAAGATTTCTTTCATAGTCAACCATCAGAGGATAAATTAACAAGCAATCAATATCAGTAGCATCACTCCAATATACATTTCGCGTCAAAACACTTTCTACATCTTCACCGCAATTCTCTAGTGCTGTTTTAACTTGATCAACATTAAGACTTCTTATTGCACGCCTTAGTGCCATATCAAGATCCATTACCCTCTTGTGCTCTTCTATTTCTTGAATAACTGTTTTAAGAGCAGGTATGTTATAAAGGCCAAATCCTCGAAAACTCTCTATTGCACGACAACACACAAAATCACGAGTTTTCTGATTAGCAACTTTCCAAATTTGTTTAATGATCTCTACGTTTTCTCCAATTTCTCCTTGAACTTTAACTCCAGCGTCAAGACCAATAATAGCAAAATCTAAAAAATTATCTTTGTAACCAGCCCCAATCCCCTCGTGGTTCAAAACTGCTTGTATATTATCACATTCATTATTGTCGAATATGCCCTGGACCTTTTGAGGGTAGTTATTGCTAATTGCTATAATTAATGAAGCTCGAATTTTTTTTTGTATATCAGTTAATTCAACCATATCTTACCTCTAATAAAAATTTAATTATCACACATATTTACAAGTAAATCAAGTATATTGTTAATAACTGTTAATAAAGGCCAACAAAATGCTTGACGTTAGAGTAGCTTTTATGGCTTTGTATAGCGAGGAAGTAATTCTATGAAAAATCATCAACGTTTACAAAATTTGCGTTCAATTGTATTTATTGTGGGAATATTCCTATTGCTGTTTAGCTTAGCAATGCTTATTCCTGCTATTACTAATAAATGTCTCAGCTACAAATGGAAAAATTTCCTCGCTGGATTCATAATTACCTGCACATCTGGCGCAATTTTTATTTTACTCGGTAAATTAAGTAGATTGCATGGAATGCCAGCAATTTTTGCGATTACTAGTTGCACCTGGATTGCCTTGTCTCTGTTTGCAGCTATTCCTTTCTATTTTGATAATCTGAGCTATGTTGATGCATTGTTTGAAACGATATCTGGCATCACAACCACAGGAGCAACTATATTTAATGATATTGAAAAACAATCTCCAGGAATACTGCTATGGAGAGCAATGCTACATGGCATGGGGGGTTTTGGTGTAATCACTTTAGGAATTGCAGTTTTTCCTATGTTTAAGGTTCTCAGCCTAAATAATTTACTTTATTCTGAGTATTCAGATGCTACCAAAAGGAAGTTGCCGAATACGCGAAGCGTAGTGATTCATGTTACGGCAATATATTATGGCTTAATTTTGTTATGTATATTTTCCTATTATCTAGCTGGTATGCCACTGTTTGATGCAATATGCCACGGAATGTCCTCTGTATCAACTGGTGGATTTGCTAACTATAATGATTCTATAGGGCACTATAATAACCCTATGTTAGAAGTCATAACGATCATTTTTATGATTTTGGGTTCTCTGCCTTTTCTTAGCTATTTAAAAATTATAAGACGGTTAGACATTTGCTATGATGAACAGGTCTCTTACTTTGTTAAGATAGCTACTATCTCATCTTTATTTGCTTGTTTTTGGTTGTATAAAAATGTTGATTTAGGAGTGTCATTATCATTTAGATGCAGCACATTTACCATCACTTCCTTGATTACGTCAACTGGTTATGCAATCTGTAATCATATAGATTGGAGTTTCATTTCAGTCTTAGCTTTTTTTCTCACCTTTGTTGGTGGATGTAGTGGTTCTTCAAGTGGTGGTGTCAAAATCTTCCGCTTGATTGTTCTTTTAAGGTCTATAAGAAATTACTTTTACCTTTTATTAAACCCTGATGCAGACAATGGAGTAAAATTCAATGGAAAAACCCTGGAGAATGATGAAATTCACTCTGTCTTTATATTTTTTGCAATTTTCATGTTAACGTTTACCATTTCATCAATAGTGATGTCTTACTTAAGCAATGCAGACTTTATAACTAGCGTCAGTTCAGTCTCTGCAACGCTTACAAACTCTGGTCCAGGGTTCAGCAACTTAATAGGTCCTTCAGGTAACTATTCTTCTTTCAGTAATGAAGTAAAATTATTTCTATCGTTTTTAATGCTGCTTGGCAGACTTGAAATATTGCCAATCTATTTTTGTATAGGTAATTTATTCTTATTTAATAGAGAGAAATAGTTGGTGAAACTTGATATTATAGCTAAACTGACTTACGACAATTTGAAAAACCGTCATTCCGCTACTCGTTAGCGATATCTATACCGCGAATAAATCCACAGATGTACGAACATTGTGATTTGGGCACACCAAGAAGAATGTCATCCAAGTAGCCCCTTTCTCGTCATCCCGCTACTTGTTAGCGGGATCTATGCTAAGAGATACCGCGAATGAATCGCGGCATGACGGTTCGCGGCGGTATAGCTATAGATAGTATTAGCTATTTAATAAAAAGATCGTAGCTAAACCAAGAAATATAAAAGCTGAGAGAATATCAGTTGTTGCCGATGTTAGGATTGAAGAAGAAACGGCAGGGTCAGACTTTAAGCGATGAAGCATTATAGGAATGAAAGTTCCGATGAACGTTGCAATAATTGACATCATAATCATGGAGACCACAAAAATCATCTCCACTTTGAAGTTGTGAAACCTTATTGCTAACACTACTAATGAAATAGTAGATAAGATCACCCCGTTTATAAGACCTATTAAAAATTCTTTCATCAGTATTCTTTTTGCATTTTGCTCAGTTAGATATTTTGTTGCGATTGCCCGGATGGTTAGCGTTACTGTTTGGGATCCTGCATTTCCGCTCATTGATGCAATTATCGGCATGATTATTGGCAGCACTATAAAACTTTTTATTACATCATCGAAAAAGCCAACTACTATGGAACACATTGTTGCAGCTAAGAGGTTAAACAGTAACCAAGGTAGCCTTTTAATTATAGTTTTATGTATAGGGGCATTTATATCGGCTTTAGAAGATACACCGCTTATTTTGAGTACATCCTCTTCTGTTTCTTGTTGAACAACTTTTATCACATCTTCAATTAAGATCACACCAATAATTTTACCATTCTTATTTACTACCGGAGCCGATAATAGAGAGTAATCTTTAAATATTCTTGCTACTTCCTCTTGGTCTATTCCAGTTTTAATGATTTTTATGTCATGATCCATTATCTCTTTTATTATTGTGTCTCCTGAGTGAGATATTACCTTATTTAAATTAACACTGCCTATAGGCTCTAATTTTGAGTTGATAATGAATATCTGGTGAAATTTTTCTGGTATTTTTTTATAGTTGCACACAAATTCTGTCAGTTGATTTATTGTCCAATAATATGGAGCTATAACCATATCTTTATGTATTAACCTTCCTGCACTTTCTTCTGGATATGATAGCAACTCCTCTACCGATTTCTGAGTTTTGCTGGGCAAATAGTAAAGTATATTTTCTACAGACTTTCTATCTAAATCTTTCACTATGGTTACTATATCTTCTACATCAAGGAGCATTAGTAACTTTGCTGTATTTTCTATTCCCAATGTTTCTATGATCTCTATTTGTAAATCTGGCACTACATGCACTAGGGCATCACTTAACAAATGTTGATCGAGGATATTAACTAATTTCTCCCTGTGATCACTGATCGAAGTAGATAAAAAATAAGCTAACTGAACACTGTCTATCGTTTTTACAATATTACGAACATTCTCTAGCTCCTCGTTATCAAGTGACTCTATTAAGTCATCAATAGCCTTTTTGTCTAAACCATAATGGGAACTTATTTCAATATTCATTACTTTACCTTGTTTTTTAATAAATATACGCGCTTGATTTCCTTAAACATTAAAGTATAATGAAATTATTTAAATTAACTATCATATGGTTAAATTTCTATTTTGTTTACTGTTATTGTTATTGATAGTAAATATATTAAAATCTAAAGTATAATGAAAACTTATCCAGAAATTCTTGAACACTTTCAAAGCTTAAATAAAAGTATTTCTCTTATCAGGAGGTGTCTTTGACATAGAAAAATTAAAGTTGCGTCTTGAAGAGCTTGACTCCCAAGCGTCGAATGATGACCTATGGCAAGATAACCAAAAAGCACAAGAAGTTTTAAAAGAACGTTCTAAAATTAAGAATGACGTAGAGTCGTTTTTAAAGCTGGAAAGCGATTACAACGATGCCATCAGCTTAATGAAGTCTGCTATTGATGAAAATGATGAAGAATTTTTCTCTGAAGTTGAAAATGAATTAGCTAAGCTAGAGAAATTAATCAAGTATAAAGAAACAGAGTCCTTATTTACTGGTGAAGCAGATAATAATAACTGCTTTTTAGAAATCCACTCAGGAGCTGGCGGAACCGAGAGCAATGATTGGGCTGAAATGCTGATGCGCATGTATATAAGGTGGGCAGAAATTTATCACAACTTTAAAGTTGAAGTTGTAGAAAAATTAGAAGGAGAGTCAGTTGGTATAAAGTCTGCAATGATAAAAATCGTTGGAGAAAAAGCTTATGGGTGGGCAAAAAGTGAAAGTGGAATTCACAGGCTGGTTAGAATATCGCCATTTGATGCAAATGGTAAACGTCATACCAGTTTTGCAAGTGTAGGAGTAACTCCAGTGATAGAAGATTCAATTGATATTGCTGTGGATGAAAAGGATCTAAAGATCGACACCTATCGTGCTTCCGGAGCAGGCGGTCAGCATGTGAACAAGACTGAAAGTGCGGTACGCATTACGCATATTCCAACTGGTGTTGTAGTTCAATGCCAAAATGGTCGTTCTCAACACAGAAATAAAGATGAGGCGTTAAAATTACTTAAAGGACGTTTATACCAAATTGAACTGGAAAAAAAAGAACAGAAAATGGCTGAAGAATATGGTAAAAAATGCGATATATGCTGGGGCAATCAGATCAGATCGTACGTTATGCATCCATATCAAATGGTGAAGGATTTAAGAACCGGACATGAAGTGGGCAATATAAATTCTGTTTTTGATGGTAATATAGATTGTTTCATAGTTAGTGTGCTTACTAAGCAAAATTAGGTAGGGTTGACTTTCTTGCCATAATATATGATAATTAAAATATTGTTAAAGTAGGAGTAAAGTTATGGCGATTAAATATGATCAGTGGAAAAGTGACCTTACCCAGAAAAAGTGGAGAGAAAGTGTGGAATGTTTTTTACAAAAAGAATGATGCATCAAATTGTTCTGGAATGCAATAGTTAATAGTGACGTTGTTTGTTATAAAAAATTTCTATGTATTCAAATATTGCAGTTCTAGTTTGTTGAGCAGAGTGTTGTGAAGTATCAATAAGTATTTCTCTTTTCAATGAGCTAAAGAAGCTTTCTGCAACAGAATTGTCGTAACAACAGCCTTTATTACTCATCTATATTCTTTACAGCTAAGAGATATTGATACCCTTGCGCAGTATATTGTGAACCTTGGTCACTGTGCAGCAGTAGATTTTTAACAGGTTTACGCCTATTAATGGCCATTAATAAAGAGTTCATAACCAATTGTTTATTTATTGCACTACTCATTAACTACCATACGTGAGAATTATTGCTGCCAAATATAGCCATCCCTCCTTGGTTTTGATGTAAGTAATCCCATACTTTATTTGGTTGATCAACAATAAAGTTTTGATCTAGTATATTGGGAGCTACAGCTCTATTATCTGTTTGTTGTTTTTTAATTTTAAACTTTCTTCTCAGTATAGCCCTGATGTCATTTTTCTGCATAATACTTTGCACCGTTTT
>NODE_16_length_17365_cov_83.003871
[truncated: 941,716 more chars]
