# Supplementary material for: A bioinformatics approach to identifying Wolbachia infections in arthropods
Source: PeerJ. 2018 Sep 3;6:e5486. doi: 10.7717/peerj.5486 (PMC6126470; doi:10.7717/peerj.5486)
Supplement: Supplemental Information 1 — Supplementary figures/tables and code used for data analysis [file peerj-06-5486-s001.zip › Supplement/assembled_genomes/Rhagoletis_zephyria.fasta]

>NODE_1_length_41842_cov_581.789049
ATTCATTCGCGGTATCTCAAAGCATAGATCCCGCTAACACGTAGCGGGATGACGATTGTCGGTGAACTTAAGTTACTTTAGCCATAAATATTTAAGAAATTTACCAAACGAAAAAAAGGCAAAAGAAGCCCCGAGTAGCGAGTTTTGACTCTATATTACTGTAAGTGGCGCTGTAATAATGTGCTGACGCTTAGTTTAAGCGCGGTTTGGCTGAATGTAGAAAAAATTTAAAAGACATGCAGCCGCTATAATTTTATGTAATCCGCCAAAAAATACCCTGAGTTTTTTACTGAATTTTGTCATTGAGCCTGCAGGTCAAAAACAAGTTTTGAGTCATAAATACCCTTAATACTATAATAAGGGCGCTGGAGGAGTTTGTCAAGGAAGTTTTTTCGTTTCTATGAGCTACTTGGATGACGAGAAAGGAGCACTTACATATTTATGGCAACCTCATTACCTACGCTCAAAAAGTTTTTCAATATCACTGAGTTTCATTTCTATATAAGTTGGTCTTCCGTGGTTGCATTGCCCGGAATATGGGGTTTTTTCCATTTGTCTAAGCAGCACATTCATTTCTTCTAATCTCATTTTTCTACCCGCTCTAATTGATCCATAACAAGCGATAGTGGCCAATATTTTGTTCACTTTATCTTCTACTGGCAATGTATCTTCTATTTCCGTTAATCTATCGACTATATTAATTAGCATCTCTTTCACATCTATTGCTCCCAAAATTGCAGGGATTTCTTTTACTATCACTTTATTTTCTGGTTTGATCTCAATATCAAAACCCATTTCAAATAACTTATCTTTATAGATTTCAATCATCTCCATTCCGGCTTGATTTTTGATTTCAACCGTTTCAGGAAGAAGTAGTTTTTGTCTTTTTACACTTGATTTTTGTTTTAAGCATTCATATACTAGCCTTTCGTGGGCTGCATGCTGGTCGACTATAATCAATTTGTCTCTTACCTCGGCAATAATGTAAGTATTATAGACCTGACAGCGTGCAAACCCGAGCGGGTGGCTCTCTATCAAATCAACTTGCTCTAACACCTTTTTTTCTAGAACCATAGTCTCCGCTTGTGATGGAAATTTCTGTATGCCGGTATAATCAAACGATTTTGACTGTTCTGATAAGCCTTTTGCTTTTTCATTTGGAGAAGCAAATTCTTTTATTAGTTGATTTTTAAAAGGACTTGGTCTTTTTTCATAAAATTCTTTTTGAACATTAGGTTTATCAAAAGGATCCGGCAATGTTGAATCCATTTTCTGGTCATGCGCTGGAAAAGTGCCTATCCTTCTTGACAATGCTTTAATTAATCCTCTTGTCATTATCTCATATATGAGCTTCTTATTCTGAAACCTTACTTCTGACTTATTTGGATGCACATTTACATCTACTTGATCATAAGGTATCTCTAAATGTAACGCTGCAAAAGGATACCTATCGCTTGGAATAAAATCATGATATGCATACCTAACTGCGCCAATAAGTAAATTATCTTTAATTGGCCTTCCATTAACAAACGTATAGATCTGAGTGGACTTACCACGATTGACGGTCGGCTTACAGATGTGTCCCGTAAGTTTAATGCCGTCTTCTTCTTCATTGATCTCCAAAGAATTGCCCTGAAATTCTTCTTCTACTTCACACAATCTATGAAATAACGAAGTCTGCTTAGCGTATTTTAAGAGCTTTTTATTACCTGAAGTGAGAGTAAACCCTATATGATAGTTAATCATTGCTAGGTTGTTTACAATATCAACAATGCTTTGAGTTTCTGCTCTTTCAGTTTTTAGAAATTTTAGTCTATTTGGAGTGGCAAAAAATAAATCTCGTACTTCAATATGTGTGCCTTGTGATAAAGAGTAAGGAGTTTGCTCCCCTATTTTCTCTCCACCCTCATAACTTATAGACCATGCTTCATTTGCTTCTCTTGCCTTAGACGATAATTTTATCCTACTTACTGCTGCTATTGAAGGCAGAGCTTCTCCTCTAAAGCCAAGATGCTTGATTTCTATCAACTCATTGTCGCTCAATTTTGAAGTAGCATGGCGCATAAACGCAAGTTCTAAATCGTTTTTTTCTACTCCGTTACCATCATCTGTCACAATAATAAGGTTACGCCCACCACTTTCTATTTTAATCTCTATTTCTAAACTTCCAGCATCTATTGCATTTTCCACTAATTCCTTTACTACACTTGCTGGCCTTTCTATCACCTCCCCCGCTGCTATACGGTTTATGGTTTTTGTGTCTAAAAGAATTATTGCCATAGATTTATTATGAAACTGGTTTTTCTTTTACTTCTTTGGTCTGCTTCTCTCTCCACTTTTTTAACCTACCTGCAATTTCACTGTTAGAAATTGACAATATAGATACGGCGGTAATGGCAGCATTATGTGCTCCATTTTCCCCTATAGACATGGTTGCAACTGGAACACCCTTTGGCATTTGAACTATAGAGAGTAGGCTGTCCAGCCCATTTAATTGTTTACTATGCACAGGAACGCCGATAACTGGTAAACAAGTTAGTGACGCAACCATACCAGGTAAATGAGCTGCACCTCCTGCACCAGCTATAATAACCTTAAAACCTTCTTCTTGTGCAGATTTAGCAAAATTGAAGAGCCTTTCTGGTGTTCTATGTGCAGATATTATGAATATATCATGTGAAACTTCTAATGCTTTTAACATATCAACAGTATGGACCATAGTGGTGTAATCTGACTCACTTCCCATAATAACAGCAACATCTTTTTTTATTTTTGTCATATTCAACACAATTTTACTTACTAACTAAATAATGTTCCAGCTAAAAAGCAACAAATATTTAAATTATATTATAAATATAATATATAGAATTCTCGTTAAAATAGAAATTTTAAAAATTTAAATAAATATTTATATTAAGATATAGAGATATAAACTTCTTATGTAAGATAAATTTATAAAATAATTATTTTTGTATTTCAAGCTTTGTAATCTTAGCTTGTTCTTTCTATAAATGGTTTTTTCAGATAGACTGATGGTAAAATGGTAATTTAAAATTACTAGAAATTTGATAAAAATATTAATATATAATCAACTTAAAGTTTTAAATATTGATATCATATGATTATTGACAAGTTACATGATATTAATATCTTGGTATATTAAATATTATGTTATAATATTTAATAAAGTTAATTGATATGTGAGTGTAAGAATTATGGAAATAATATCGTTAAATAACTTAGACAGTGCAGGAATAAAAACAAAGTTGCTTTATATAATAAATAAAATTATAGAAAAAAATGCTTGGACTCAGGCTTTTGCAGCTGAGAAACTTGGTATTGATCAGCCAAAGGTATCGCAAATTAAAAATGGTAAAATAGATGGTTTTTCTTTAGAGCGATTGTTAGGATTTCTAAAAAAACTTGATCATGAGATAACAATCACGATGACAGAAAGCCAAGAAATAAAATCTGAGGCAGAAAAAGTAAAACATGAAGTTGAATCGCAATAGATACAAAGTTGACAACTTGTTTTTTGTGATATAGTATAAAACTTATTAAGGTAGTATCTTATGGCTGAGTCTATTGTAGAAAAGTGTATAGAACGGGTAAGTAACCGTTTCAAATTGGTTCTGTTGGCAAGTCAAAGAACACATGATTTAAATACAGGGGCAAGTAATCCAATTCAAGCAGCTAAGTTTAAAGGTCATAAAAATACCATAGTTTCCTTACATGAAATAGCAGGAAAACAGGTGGATACTCATGAGCTGTTTAGCCTTTTGGTAGGTAGATGCAAGGAATACATGAAAGGAAATATGAATAATGTTTACAGCAGTAATACAAGTAAGCTAGCGAATTTATTAAATTTTTCTGATAACACAGATCTTGATGCAAGTCAAGAAAGCCAAGATTATGAAGTGGATGGTGAAATAGATGATGAAATAAATGATCAAGATGGCGATGAAGAAGTATCCGTTTAGAAATCTACTGAAGTCACATAGTCTTTAAATGATTTGCATTGCTATCTATACACTGTTGTTCTGTATGAGTGTAATGTTGTGTTGCATAGTGTCTAAGTCAAATGATGTGTACAATAAGGTTTTAGCGTTCAATAATTTCTCAACGCAAGTAGTTGTACTTATAACAGCAATATCAATCATTCTGAATAATTTTTTTTTAATTGATATAGCATTGTTGTATGCTAGCGTTAGCTTTATATCAACTATAGCACTAATGAGATTAATGTTGTTTTGATAATTTATGATAGGATCCATTTTCATATTTTTAGGTATTTGTTTGATAATTATTTCAAATATAGGGGTGATCAGATTTCCTGATTTCTATACTAGGTTACATGCAGCAGGTATTACAGATTCTAGCGGTGCAACGTTATTGTTAATTGGTTTTGCTTTGCAGAATGGATTTTCAATCAATACTGTTAAAATAGTATTATTAATTTTTATAATATGGGTAGCTAACTCAACTAATAGCTATATTTTAGCGCGCACTCATTATAAAGTTAAGAAAAAAACTGTTAAAGAAGGCTAAGGTGTTAGAAATATTAAATGTAGTGTTACTTTTGTTGTTACTAACAGTTACGGTTTTTATAGTTTTCTCGCGACATTTAGTCGTAAGTGCTGTTCTAATGTGTGTATTTAGTTCACTGATTGCGCTTATATACTTAATTATGAATGCACCTGATGTTGCAATTACTGAAGCTTCTGTTGGTGCGGGGCTCAGTACAGTTTTTACGTTTGCAGCACTCTCCTTGATAAAGAATCATAAAGTAAATCTATCTCATAACCCTATAACGCTTTTTTTTATGTTATTTCTGGCTGTATGTTTGTCATATTTTATGATTCAATTGCCAGATTTTGGCAGCCACAATGCTCCGATCCACTTGCATGTTGCTCCTTATTATGTGGAAAATACCGAAAAAGCTACCGGTATTCCTAATATAGTGACAGCTATTTTGGCAAGCTTTCGTGGTTATGACACGTTTGGAGAAACTATAGTAGTTTTTACTGCTGCGCTTTGTATAACGTTGATATTAAAAGAAGAAAAAGAAAATGATTAAAGATCCGATATTAAATGCAGTAACATTTTTGATGATACCTTTTATCATTTTATTTGGTTTATACATACAATTTCACGGTGATTACACTCCGGGTGGAGGTTTTCAAGCAGGAATAATTATTGCCTCCGGGATAATATTATATTCAATGCTATTTGGTGTATCTACAACTCTAAAAGCAATACCTTATTCTGTGATTAGATTGACTAACGTGTTAGGTATTTTAATTTATGGAGGAACGGGCGTTGCAACAACTTTACTTGGCCAAAATTTTTTATCTTATGATATCTTGTTAACCAATAATAGAACCGGTCAAAAATTAGGTATTTTTTTGGTGGAATTAGGTGTAGCATTTACTGTCTGCTCCTCTATGTTAATTATATATATAAATTTTGCTCGTAGGAAAAAACAATGACTTTATATAATTATACGATTATTATTGTATTAATGGTGCTAGGTTTATATATTATTATAAACGATAAAAATTTAATCAAGAAAATGATAGGGGTAAGCGTCTTCCAAGCATCTGTTTTGTTATTTTACATATCTCTAGGATATATAAAAAGTTCCTTGCCTCCTATATTGGTTTCAAATTTTTATTCATATAGCAATCCTATACCCCATGTTTTAATGCTTACTGCTATAGTGGTTGGAATTGCAACATTTTCAGTTGGATTATCCATAGCAGTAAAAATGGAAGAAAAGTATGGAACAATTGATTAAGACAAGTGTACATAAATTAACAGTATCTTAAACTATATGAAGTAACAAATAGCCACAAGTTAAAAGTAAAATTATAGACTTGCTCGTTGTAAGTTTGTTTGTTAATAAGAAATAAAATTATAAACTATAAAGGTAATGATGTCAACTATTAATGATGCAGAAGATAAGAAAAAAATTATCAAAGATCTGGTAACTAAGAGTATAAAAAAGGGTGGTTTTATCACCTTTGATGATATAAATGATAAATTATCAGATGAAAATTTTTCGTCTGACTTTATAGATGATGCTATATCTTTATTGCAGGATTCCGGAATTAATGTGCTTGAAAGTAGCGAAGATGAAGAAGATATTCCTTCCAACAGTGATGATAGTAAACTTGATGATGATGACACATCGCCAAATGTTACTGCAACTTTAGTACAAAATGATGATCCAGTGAGGATTTATTTACAAGACATGAGCTCCGTAAAGCTTTTATCAAGGGCAGATGAAATCGAGATAGCAAAAAAAATTGAATCTGAAAAGCATAACATGTTACGTGCAATAATTGAAACATCAGTAACATTAAAGGTGATAAAAGTATGGCGTGATGATTTAAGTAATGGAGCTCTCTTACTGAGAGAAATTATAGATCTGGATGCAATTTATAACTCTGATTTTAATGTGGTACCCAAAGAAGAAAGTGAAGAGAGTGAAGAAAGTGCTGAAGATGTTGAGGATTCTGAGGATGTTTCTGAAGATGCTGAGTACTGTAGTGATGATGAGAAAGATAGTAAAAAAAGTGATGATGAGAAAGACGGTAATAATGAAGATATAAGTTCAGTCAATTTAAATGTTTCTATTCTTGAAATGGAAAGTGACTTATTGCCAAAGGTCATAGTTGCATTGGATGAGATAATTACTTTAACAAATGAAGCGTTGATATTAAGAAAAAATTCTAAAAATTTCTCTAATGAGCTAGAAAATTTGTATAATCAAATATGGTCTATAGCATTACAAATTAAGTTAAGTGATGCTGCTGTTGCCAGAATTACACAAGAACTTTATAAGATAAATAGATCCATTACGCTTGAAGAGGCTAATCTTATTGCTGAGGCTAGAAAATACGATATCGATAGAGAAAGTTTCTATAAAGTTTATGATGACGTGCTTTTAAAGCACGAATTGAAAAAGATAAGTCTTTTAAAGATCAATGAAAATCAGTCCTCTTTTACAGGTGAATTAAAAAACAAATTTTTAAGGTTTATAGACGATAACTCTGAACATATAGCTAGTACCTTGAACGGTATTAAGCAGCATATACAGGAAGATAACGTACAAGAATTTAAGGAGCTAATCAAGAGAATACAAAAACACGAACGAGAAGTCTCTGAAGCAAAGCAAGAAATGATTAAGGCTAACTTAAGGCTAGTAGTTTCCATTGCTAAGAAGTATTCAAAAAGAGGCCTTGATCTGCTTGATTTGATACAAGAAGGCAATATTGGTCTTATGAAGGCCGTGGATAAGTTTGATTACAAACGTGGATATAAATTTTCAACTTATGGCACTTGGTGGGTAAGACAATCAATCACTAGAGCAATACCTGAGCAGTCTAAAGTAGTTAGAATACCAGTTCATATGGTGGAAATTATCAGTAAAATCAACAGAGCATTAAGAAAGATGACTCATGAGATGGGAAGAGAGCCGACGTTAGAGGAATTGAGTGTAGAACTGACAATGCCACTGGAAAGAATACGCAAAGTTATGAAAATAGCAAGGGATCCAGTAAGTCTTGAAGCTCCAACAGGAAAAGATGATAGTAGTACCTTTGGTGATTGTATAGAAGACAAGCGAGTCTCCAGGCCAGAGGATGCTGCAATACTTGCTGACTTGCGTGGCATTACAACCAATGTTCTTGCAACTTTAACACCAAAGGAAGAAAGAATTTTAAGAATGCGTTTTGGCCTTGGTAAAGATGGGAAGGAACATACCTTAGAAGAAGTAGGAAAAATTTTTAATGTAACACGTGAGAGAATTAGGCAAATAGAGGCAAAAGCACTGCGCAAGTTGAAACATCCAAGCCGTGCTAGAAAACTTAGAGGGTTCTTTTAAGTATACGTGTCAAGTTAAGAAGAAGCTGATTTTGCCCGGAAAAAGTGGAGAGCAAGTTAGGCCAAAGTTGTATAATTTCACCGCTATTTTTCTTTTTCTATGAATCTAATGAAACAACATGCTAATCTACGGTAAATATTATGACAAACAAAAATGACAATTCTAATTCAAAGTATAGAAATTTTTATGTTCTGGGTGATAGCTTATCCGATAATGGCGCAATCATTGGAATTTTAAATAATTTATCCTTTGCAAAAAGCGTAAAATTTGATGATCCTTTTTATCAAGGAAGATCTTTTAGCAATGGCCCTACTGCTGTTGAATATATAGCAAAATATTTAGATTTAGATGAATTTAAACCTGGGTGGAGTTATTCATTTTTTGGGAGATGCCACGAACAGCAAGGTCAGAATTACGCAGTTTCATATGCAACAGCATCTGAAATTTTTGACCCTATTTTTTCTTATTTCTTCAATAAATTTCGTTTAGCTAACCAGCTAGATGCGGTAATTAAACATCATCCAGATATAGGTAAAGAAGATTTATTTTGCATCATAATCGGCGGAAATGATGTTATGGTTGCCACTGCTTATGACGATACTAAAGCGGAAGAAGTGTTGGAACAAGCAGTGAGTGAAATATGTAATGCACTTAAGGTTCTAAATGAACATGGTGTTAAGCATGTAGTTGTTGCAAATGCACCTGAAGTTGGCTCAATACCAGCTTTTAATAGAGATGAAGAAGCAAGGGAACTAGCTACAAAGCTCACGGAGAGTTTCAATGCAAAACTGGCTAAAGGCTTAGATTATATGAAGAAAAGTACAAATCTTGAAATAAAAGCATTTGATCTTAACTCTAAAATGAGAAGTATGTTTAGCGAATACAAGAGCAAAGGTTTAAATTGTCAAGATGCATGCACATCGAACATTGCAGACCAAGTTGGGAGATTTAAAGAAAATATAAAAATACTCTTAAAGTTGATATTTAAAGGGGAACTTGACGTTCACTATAACCCTGGGTGTAGCAAAGAAACACTAAAGGATTATTTCTTTTTTGATTATTTCCATCCAACTGCGGAACTTCATCATGAAGTTGGTAATGAAGTGTATGAGTTGATTTGACACAGTTTTTTGAACATATCCTTTTAAATAGTAACCAGACTGCATTCTGTGATTTTTAGCAAAACACGATCTTTCATTTGAGCTTTCTTCAATTTAAAATAAATACAGAAAATTGCTGCCTATAGCTAAACTGACTTAGATTTACCGATAATTTGAAAAACCGTCATCCCGCTACTATATAGTTATTGATATATATTTTCTTTTAAGCTCTTGGTTTTGATCGATAAATGTAATCATTTCATCTTCTAAAGTTTTAATTTGATTACGTAAAATTGCAAGAAGTTCCTCTATTTGTTTGATTATAGATGTATCAGTTACCTGTTGGATTTGGGTTTTTTGTATTTTTGCTATTTCTACAAGTTGGTTTCTACGAGATAATTTTTGTTTCAAGCAATCAATATTACCATTACTAACTGTTAAAGGAGTAACACGCATATCTGTATTATTAATATAACGTGAGATGATACTGCAGTCTATTTTATCAGTTTTTGTAGTAATACCAAGGCTTTTAGCATAGTCTCTCCCACCTTGGTTGAATGACGTACACCTCAAAACCATTGCTTAGTAAAGTATAGGCACATAATTTTTCGTATCCACCAGTTGCCTCAAGACCAATTTTGGTTACATTATGCAAACGTAAAAAGTCCAGCATTTCATCAATGGATTGTACATTGTTTTCAAATATTTTATAATGCTCAAGTGGGTGAATGTGGAGATCTAATTTACTTTTGCTAACATCAATGCCAGCAATAATGTTTGATGAATTCATAATTCCTCCGTAATAATAACATATACTGCATTTTCCAGCCTTATATACGAGCCTAAAAGCTCAATCAGTTGTTCGGAACTTTCAGTATAATAAACCAGAGAAGAGAACCTTGCTGAACAACGATTCTTATAATCAAGGGGCGTGACGATTCCTCTTCTCTGTGTGTCTTTAATCTCACTACTTTGATATTTATAAAGACTTGTTCTTAACATATAAGGGAAGTGTCCTCTAGGTGAGATTGTGGAGCATTCGTTGCAGCATTTGGCTGTTCAATTACGCTAGTTGATTCTTTAGGTATACTATTTCCTTCAAAATTTCCATCTTTTTATTATGTTCTCTTTAGCATTTTGAGAGTGAATTATTCTAGTTTTGATATTTAAACGTTTTGTATCTGCTGTAATGATTTCACTTCCAGTTTGCTATTCTTTACATATTGAATTGCAAGCACTAACGCTTTACTTCCGGAAGCTGTGGTGCTGTAAGCTATATTTTGCAAAATAGCAGTTCTCCTGATATCTTTGCTGTCTGAGACTGACTTTACACCTTTTGAAGTATTAATCACTAGATTTATTTTTCCATCTTTGAGCATATCAACTATGTGGGGTCTGCCTTCTCTTACTTTATTTACAGCTTGTGCAGCAATGCCGTTATTGTTCAGATACGAAGCTGTGCCTTTGGTGGCATATATTTCAAAACTCAGTTCTTTCAACATTCGTGCAACTGGCAATATATACTTTTTATCATCATCTTTTACTGAAACCAGAGCTGTTCCTTCTGTTGGTAACTTGTATCCTGCAGCCATGTGCGTTTTTGCAAGTGCAGCTTCAAATGATGAGTCAATTCCCATCACTTCTCCTGTTGATTTCATTTCAGGACCAAGTAAAGTATCAACTCCTGCAAAGCGGGTAAATGGAAAAACAGCAGCTTTAACTGCAAAATGATTGAAAGGCTTGTTTTCCTGATTCAATTTTTTACCCAAAATAACCTGAGTGGCAAGCTTTGCAATAGGAATATTGATTACCTTGGAAATAAAAGGAACGGTTCGACTAGCCCTTAAATTCACTTCAAGTATGTATACATCACTAGACCTCTTGCATAACTCGATTTCTGAAGGCAATTTTGTCGTCAAAGCTTGTCTGCGCTCCTCAAATACATTCGAGTATTCTGTGGTGCTCATCTGCACTTTTCCTAAAGATTTCTCATCACAAACAGGTTCTGCAAGAGGTCTATTCTCTTGAACAGCAAACTGAATGTTTATCAGACCTTTCACTTTTAATGCTAATGCTATTCTCTCAGTTTGGAGCTCGATCTCTTTTATTACTTCGTCACTCAATGTATTTGTCGGTATTGAGCATGTTGAATCACCAGAGTGGATACCAGCTTCTTCAATATGCTCCATGACCGCTGCAATGAAAACTTTTTCCCCATCACATACAGCATCAACGTCAACCTCAACTGCATTGACTAAAAATTTATCAAGAAGCAGCGAACCATGCTCAAAGATTTTAGTTTGATCTAAGACGTACTCTTTAAAGCTCTGAGTATCGTGTCTAATCGACATAGACTGACCGCCGAGGACATATGATGGCCTGACTACTAGTGGAAACCCCACCTTTTCTGCGTTGGTTAACGCTTCTTCTACTGAATGGCAGATAGAATTTTCAGGTTGTTTTAAATTAAGTTGCAAAGCAAGGTTTTTAAACCTCATGCGATCTTCTGCAAGGTCAATAGAATCAAACGAAGTTCCCAGAATTTTGAAACCTCTCTCGTTAAGCACTTTGGCTAACTTTAAAGGTGTTTGACCGCCTATTTGAACTATTACACCAACCAGTGTGCCATTTTCTTGCTCTTTACTTAGTATTTCAAGCACATCCTCTGCAATGAGTGGTGCAAAATATAAACGATCAGCGGTATCGTAGTCAGTTGAGACAGTTTCGGGATTACAGTTGATCATTATTGTTTCATACCCCATTTCTTTGGCGGCAGAAGCTGCATGTACGCATGCATAATCAAACTCAATACCTTGACCAATGCGATTTGGACCACTTCCTAAAATGACAACCTTTTCTCGGTCAGAAATATTCGCCTCACATTCCGTTTTATTTTCAACATCACCCTCATAGCAGCCATACATATAAGCAGTGCTCGATTCAAATTCAGCTGCACAGGTGTCTACGCGTTTATAAACTTGTTTAATGCCAAATTTTTTTCTTATTTCTTCGATTTGTTTTACTCGATCTCCAGCGTGTAACGCTGGCTGGATCCCAGTGTCACGCACTGGGATGACATTAGAGGGTACTGGAATGACAGAGGTAGGTCTATTACTTAACTTTGCTAATCTTGCATCTGAAAATCCCATTTTTTTCAGCTCTAACATTTCGTACGCAGTTCCAGGAAATCCATTTTCCTTGATTTTTTGTTCAGTTAATATAATTTGCTGTATATTTTGCAGAAACCATAAGTCATATCCTGTAATCGAATTTATTTCTTCTATGCTAATTCCGTGGCGCATTGCGTCAGCAGCAATCAGTAATCTGTTTGGTAGCAATTTTGCTAATTGAGATTTTATGTGATCAATATCAATGTTCTCAGGAAATACTTCATCAAGTCCTGTAAAATCAGTTTCAAGTGAACGGAAAGCTTTCTGTAGTGACTCATTAAAAGTGCGGCCTATAGACATCACTTCTCCCACTGATTTCATGGAGGTTGATAATTCACAATTCGTCCCCTTAAATTTCTCAAACTCAAATCGAGGAATTTTAGTGACGATATAATCAATCACTGGTTCGAATGCTGCTGGTATTATTGGAGCACAGTCGTTACGTATTTCGTCGAGCGAATAGCCAATAGCAAGTTTAGTTACAACTTTTGCAATAGGATAGCCTGTTGCTTTCGAAGCAAGTGCAGAAGAGCGAGAAACCCTTGGATTCATCTCAATCACAACGAGGCTTCCATCTTCTTTAGGATTCACTGCAAATTGAACATTTGCACCACCGGCACTAACATCAATTTCTCTCAGCACTGCTATAGATGCATTTCTCATCTGTTGGTATTCTACGTCACGCAGAGTCAAAGCAGGAGCAACCGTAATACTATCTCCGGTGTGCACTCCCATCGGATCAACATTTTCTATCGAACAGACTATTATGCAGTTATCTTTACAATCGCGGATAACTTCCATTTCATACTCTTTCCAGCCGATAATTGATTCATCTATCTGAACTTCATTTATTGGCGAAATTTTGAGAGCACTTTCTGCGATATTGAAAAACTCCTCTTTATTATATGCTATGCCACTACCTGCACCACCAAGAGTGAATGATGAACGAATGATTGCTGGTAATCCAACGTAATCCAAAGCCTTTTTTATTTGTTCTTGATTTTTTATAATGATACTTTTGGGGTATTTCAGTCCTATTCTATCCATGGACTGACGGAATAACTCTCTATCCTCTGCTTTTTTTATTGCTTCTCTATTTACCCCTATTAATTCTACGTTGTATTTGTCTAACACTCCATCATCTGCAAGTTTTATTGCACAATTGAGCGCTGTTTGCCCGCCCATTGTTGGCAATATTGCGTCTGGCCTCTCCTTAATTATAATTTTCTCTATGATTTCAGGCAGTACCGGCTCAATATACGTCGCATCAGAAAACTCAGGATCTGTCATTATAGTTGCGGGGTTGGAGTTAACCAAAATGACTTTATAACCTTCGCTTTTTAATACTTTACAGCTTTGCGTTCCGGAATAATCAAACTCGCATGCCTGACCTATAACTATTGGGCCTGCTCCTATTACTAATATAGATTCTATATCTGTGCGTTTCGGCATAATTACAATAACGGTCTCTATTCAAGTAATGTTACCAATCTTTCCTGTATATGTGAATTTTTATTAAACCTATTAGCTAATTACTTTTAGGCTTGACGCATAACTGTACGAACATTGCAATTTGCGTGGCAGATTCCAGTGCTTGACACACAGCTGTACAAACATTCATTTTTGAAGGTAAATTGCACAGCAAATGATGTCATTCAAGTAGCTGACACTGGTTCCTTTATGACGGCAGTGCCCAGAGGTGTCATCCCAGTCTGGGATCCAGAAAACTTAACTTTAAATAAGTGGCTGCATAATAAAGACTAGATTCCAGACTGGAATGACACCATAGAGGCACTGGGATGACATCCTTCCTAGTGGAGATTACTCTCAAATCACAATGTTCATACAATTGTGGGCTTAACGGTATCTTTGCAGATACTATGGTAATTTATTCGGGAGATTTGCTGAGCGGTAAGATTTTTCCTGATATGCTGCAGTCTTCAGAAGCTAATTCCACAAATTTATCTGTTAGTTTATCAGGTGACACCAATTCAGATCCAGGAAATGCCTGCTCACTACCCACAGGTCCTTCCGTGTATACAGCATTTACACATAATTTTGTATGTTTTGTCTCAGATGCATATATCTGCACCATTATTTCTAGTGCAACTTTACTTGCAGCATACGGCATCCAATATGGATAAGAGGAAGGAGAAAGTGTCACTTCTGAGGTCATGAATATCGCTCTTCCAGCATTAGACTTTTTTAGCATTGGATCTAAGTTTTTTAGTAAGTACCAATTGGCAGTAAAATTTGTATTCATTACGTTCTGTAGCTCTTCAATCTCACAGTCATGAATGGGGTTCAGTTTGCCTAAAATTCCAGCACACGCAACTAATATATCAAGTGCTCCAGATTCTGATAATTTCAGGCTTTCTATCATGTTTGTCAGTATCTTTACATTCTCAAAGTCTAAAAGATCAAGCTGAATTAGTTTCACAGAGCCTTCTTTAAATTCTTCAAGCTCTTCAATTTCATTATATAGTGGCTTGAGATTATCAAGAGATCTTGAAATCAGAATCACACATGCACCTTCTCTTATAAACCTTTTTGCAACAGCAGAGCCTACTCCACCTGAAGCTCCGGTGATTAAAGCTACTTTACCTTCTAACTTACCCATTTCTTTCTCCTTAGCGAGATTCATTGAAATATTTTAGCTGAAAATTGAATTTTGCTCCATATATAAAAATCAAACTTAGCATATAAAAAAATAGTAATGACACTACCACACCACCTAAACTTCCATATATCAAATCCAGTTGGTCAAAGGAAGCTTTTAAGTATTGCTTAAAAGCTGAAGCAGAAATCGTCCAAAGAATAACAGCTACACAAGATCCAGGAAATACGTCTGATAAATTTTGTTTTATGTTTGGCAACATAAAATATAGCCAAGAGACTACTGTGAAAAGTACAAATTCAATAAGTAAATACCTAGTATAACTTAGTCCCTGATAGGAAAAATCAATTAGCATTGGTACTAGTGTAGAAAACACTATAGTTAGAGTTATAATAAGCGTGATTACTAAAAATTGTAATATACTTAGTACTCTTCTTAATATATAAGGCGGCGAAACCGGAACTTTATAGGCCTTATTGAGTATTGTTCTAAGCCCTTCAATTGTCGATGAAGCGGTCCAAACAGCACCTACAATTGCTAAAGTTAGTAAGCTTTGCGGCGGGCCTGATATTATCTCCCTAATACGCGGCATCAAAGATGATAAAATATCCTGTGGCATGTTATCAATGATAAATACCCAGCCAATGTTGTACTGGTCTAAAAAATTTGCAAATGTTGACGCCACAGCCATTAAAACGATGAGAAAAGGAAATATTGATAACAGAATTAAAAATGATAAATACCCTGCATGCTCCACTCCATCATTATAAATTGTGTCAATCAAAGCACGATAAAGACAATAAACGATGCTGTAAAATTTCTGTGGCACTGTAATATAAACGAACCAAGAAAAGTATTCTAAATGAAATAAAGGATACTTTTAAGCAAAAAAATCCTCACCATTTACTTAAATTTAATCAAAATGGTAGATAATCCAGCATTAAATAGAAATTATCGGAGGCATAATGAAAAATTTTCTTCTACTTGTGGCATTAATTCTCTCCTTTGCATTTGATGCAAATGCTCCTCCTACTACTTTTGTTGATACAAATGATACAACATCATCGGTGATATGCAAGATAATAGGCTATACTCATGGCATAGGTGGACCAATGATCACAATAGTGATAATAGGTGCAGCGTTGCTTGCAATATTCGGCAGAATGCCGTGGCCAGCGCTTTTTGCACTCGGTGCATTTACTGCTGTGTTTTTTGGCGCTCCTGTAGTCGTTTCAAAAATAACACCAGGAGGTGTGATTTGTCAAAACGGTGCAGTAGCGAATAAGCCATAGAAATTATTGGAGGCATAATGAAAAATTTTCTTCTACTTGTGGCGTTAATTCTCTTCTTTGCATTTGATAATGCTTTTGCTAGCAGTGTTACTGATGACGCAACGTCAAATACAATATGCAAAATAGTAGGCTATACTCACGGCATAGGTGGACCGATGATCACAATAGTAATAATTGGTGCAGCATTGCTTGCAATATTTGGCAGAATGCCGTGGCCAGCGCTTTTTGCACTCGGTGCATTTACTGCTGTGTTTTTTGGTGCGCCTGTAGTTGTTTCAAAAATAGTACCAGGCGGTGTGATTTGTAAAAATGGTGCAACTGCTTGCCCTGATGGTAAAGTATGGAATGCAACAACAAATACATGCAACTAGGCACTAAAATTTCAGAAAAACATTAGCTAAATGGTGCTCCTTAAAGGAGCACCATTATTCCACAATTGTATAAATGTTGTCCAAGTGAATAACACTGAGATCCGGGAATTTTTATAAACTGATAGGATGACAAATTTACTAGAACCCTCACCATTTACTTAAATTTAATCAAAGCGATAGATAATCAAACATGAAACAGAAATTATAGGAGGCGTAATGAAAAATTTTCTTCTACTTGTGGCGTTAATTCTCTCCTTTGCGTTTGATGCAAATGCTAATACTAGTGGTGGCACCACCAACACCGTTTTTGTTGATGAAAGTGATATAACATCATCAGTGATATGCAAGATAATAGGCTATACTCACGGCATAGGTGGGCCGATGATCACAATAGTGATAATAGGTGCAGCTTTGCTTGCGATATTTGGCAGAATGCCATGGCCAGCGCTTTTTGCACTCGGTGCATTTACTGCTGTGTTTTTTGGCGCTCCTGTAGTCGTTTCAAAAATAACACCAGGAGGTGTGATTTGTGAAGACGGTGCAGTAGTGAATAATCCATAGAAATTATAGAAGGCGTAAACGTAGTTTTCTTTACTTGAAAGTGGTAAGTTTTACCACTTTCAGTGTCTATAACTACCTAATAAATTCTCTTTCTGTAATCATATCAGTTAAAGTCTGGATTCCAGCGCCACGCGCTAGAATGACAAGGCTGATCGTCATGTCACCGCGAACCGTCATACCGCGATTCATTCGCGGTATCTCAGCCGCTAACAAGTAGCGGGATGACGGTTGTCGTTTAGCCATAAATATTTAAGAAATTTACCAAACGAAAAAAAAGGCAAAAGAAGCCCTGGTCATTGTCTATTTTCAGTATTGGCGTTTTTTAAGTCTTAAACACTGCAATTTAGCTGCTTTTAAATGCAACTCACCTTAGTTTAAATGTTTAAGAAATTTACTAAGCAGAAAAAAAGGCAAAAGAAACCCCGTGTTAGCTAGTTGTCACTCTCTAATCCTGCAAATTGGCGTACTATACTGTCTTAAACGACTTATAAGCGCGTTTCAGCTTATATAGGTAAAAACCCAGAAATGTTGTGAAGACATAAGGTGCACATAGTGCAAAAAATTAAAAATAAGACGCCAACTACGTTGTTTTCTTGCTGTTTAATCTGCACAGATGAAGATAACTGAATACCTTCAGTATCATGATAAGGGGGCTGGCGAGGTTTGTCAAGGAAGTTTTGCATTTAATTCATTTGATAATTCAAAAAACTTGAAAGAATAAAGATAGCTATTGAAATTATCTTGATTTACATCAGTTATCCAAGTTTGACATTGAATACTTAACACTTCCTCCATTAACGCCTTTCTGTAATGTTTATCCAGATGAGACATTATATCATCAAGTAGAAGAAGTGGTGCCTTATTGTAATGAATACACCTTGCTTTTACACTGGATAAAATAATAGAAAGCAGTAATAACTTTTGTTCTCCAGTGGAGCACAGATTTATTGGTACGTTTCTTTTTTGACAAAAAACCCGAAAATTATCGTTATGCACACCAAAGGTTACTCTACCAGTCAATGAATCTTTTTCTCTGTTTTCCTTTAGACGATTCTGAAAATATTCTGCAGTATCGTCCAAAGTTAGCTGGCTGCTGAATTTCAAACTTGCCTTCGGAAAAAACTCACTGGAATGGTTATCAATTGTGTCTTGTAGTGTCTTTAAAACAGACGATCGCATACGTAAAATACTAACTGCATTAACGGCCATTATGTTTTCAAGACTAGAGAGCCAATTTTCGTCCAAGGTGTTCTCTCTCAACAGTTTACTTCGCTCACGTTTAGCTTTTCTGTGTTTCATGTAGCAGCAAGTGTAATTTTCCTCAAACAGTGAGACTATACGGTCTAAAAATTTTAATCTGTCACTTGGAGAATTAAGAAGAACATAGTCCATTTGTGGAATCAGCCATATTACATTGGATATCTTATACAAAGATGAATAACTCGATTGCGTTTTTCCATCAATTTGTATTAGTTTCTTATCAAAACTCTTTGCGATACCAATTGAATTAAAATCCATTCCATTAAAAAAATCATAGTGCACTACCCAATCTTCATTACTGAATCTATTTTGTATCTCACTGGCTTTTGCTTTTTTCATTCCATTGCTTTTAGCAAGCAACGAGATTGCTTCAAGTATATTAGTTTTACCAATACCGTTTTTGCCAGTTATTACAACTGAGCTATCATCTGAATCCAGTTCAAAGTTTGAGTGGCTACGAAAATTATGTAATTTCAGCTTTTTTATGTAGCAATGGGTAGCCATTAACCTATTCTTTAGTTTATATTCTCTTTACTTCTTCCAGAACCTCATCAACATGTCCACTAACTTTTACATTTTTCCAGATCTTCACTATTTTACCTTTTTTATCTATTAAAAAAGTAGTGCGTTCTATTCCCATATACTTTTTGCCAAACATACTTTTCTCTACCCAAACACCATATTTTCCCAACATTTCAGCATTCTCATCAGAAACTAAAGAAAACGGCAGAGAATATTTTGCTTTGAAGTTAGTGTGACACTTAACACTATCTTTTGATACACCAATTATCACTGTGTCAAGGAAAGAAAAATCATCTATTTTATCTCTAAAGCCTTTTGCCTCCATTGTACAACCCGGAGTATCGTCTTTAGGATAAAAATAAAGAACTACATTTTTTTTATCAAAAAATTCACTCAGTGATAAATTTTCACCAGAATCTGCTGGCAAGCTAAAATCGGGTGCATTATTTCCTACTGCTAATTCCATACCTTGCTCCATTAATAACACTTCCATCTATAGTAGTATATTGTAGTCAGAGTATCAAATTTTATATATAGCTAACAGATAAGATTCTTGATGGGGGCTTATTGATGAATTTCTGCCTACCTTCTCGGCTTGCCGCTCTTGATAAAGTGTGGTTTTCGTCTGATGTAAGGCCATATCAAATAGATCCTATTAAAAATCAATCGAATCTTCACATGTTTGTTCTTCATAAAAGAAGTTCAATGTTATCGTAGTACCAAGTTTTGCTTCACTTTTAATGTCAAAAGTTCCACCCATTAACTCTACTAATTTCTTGCTTAGCGGCAATCCGATGCCCGTACCTTCGTTTCTATACCCCGAATCTGCTTGGCCAAAAACAGACATAACTTTATATATGTCCTGCTGCATTATTCCTATTCCATTGTCATGAAACTCAATAGTTAATAAGTTTTTTTCTATATTTTCTTTTATCACCATTCTTATTAAACCATCTTTGGGAGTAAACTTGATTGAGTTTGATAATAAATTTATTATAACTTGTTTCATTCTCTTGGGATCTGCAATGACTAATAATTGTTTATTAGTCATCTCTTTTTTTAAATTAATCCCGGCTTCTTTTAATTTAGGCAATAGCATATTTACACATGAATCTATTATTTTGTTCAGGTTAAACTTCACTTTTTCTACTGTTAAACTACTTGATTCAGCTTTTGAAAAATCTAACACATCATTAATTAAGGCAAGTAAGTGTGTCCCTGCATTATATATATCGTCTGCATACTCCTTGTATTGAGAGTTATCCATTGAACCTAAAGTTTCATTTTTGATCAACTCTGCAAATCCAATAATAGCATTAAGAGGTGTGCGTAATTCATGTGTAACGCTTGCAAAAAACTTTAGCTTGTTTGCATTTTCTTGCTCTAATGTCTCTTTTATCTGCTGTAATTCAATGTTAGTTTTATGTTGCTTGGCTAGCATTTGGGTATTAGAAAAGTGCAAATAGAACATTATTAATATTAAGATTATTAATAATAGGCCCAAAAATGTTAAAAACAGGCCATATGCTATAACATAAGAATTATTGTAGTTTCGAAGAATCTTCAAAAAAAACGACGGTTTAACGCTATTTTCATGGAATATAGGGAAAATAGAAGTTAATGTATTTCCTGTAGTATAAAATATTTCTTGGTTACTTAATAGTTTATCAATTTCATCGTTTGTAAGTAACTGTTCATAATCATAATCTTGAGTGTTAAAATTACTGAATATTATTCTGCCGTTTTGATCATACAGTATTAAGCTGAAATCCTTTACTTTGCTCACTGATTGTAATAATTCAGCACGTAGTTTTACTAGTTGGTTTATGTAGTCAAAATTTTTGTATTTAATGTGATGCTTTTCTATTAGTAAATAATGGTATTTTTTTATTATGCCATTTTCCAGTACGCTTTTTAAGTTTACACTTGAATCACGGTAAGAAGAAAGGAAATTACTCCTTAGTAAATGATTACAATATATCACACTGAATAAAATCATAAAGATCGATGAGAGTAATACAATAACTTTTGTGTATTTGTTTTTCTTCAACGCAGAAAACATCAATTTACCTAGCTTATACATATCCTTCTTATTGTGAAACAACGGTTTTTATGTTATTAATAATAAAATTTAGCATATAATATTTTATGACAATTTCTCCTATTTTGCCAGTTTATTCTCCTGTTAATATAAATTTTTCTCATGGCAAAGGTATCTACCTATATGATGTTGATGGTGAGCGCTACGTAGATTTTCACTCCGGAATAGCCGTTAGTAGCTTAGGTCACACTAATTCGCGATTAATTAGTGCTCTTAAATTGCAAGGAGAAAAATTATGGCATATATCAAATACCTATAATATACCTGCTGCCAATAATTTTGCAGAAAAATTAATAAACAATAGTTTCGCTGACACTGTATTTTTCTCAAATTCTGGATCAGAGGCAGTAGAATGTGGACTTAAGATTGCTAGGATCTATCAAAATGGAAAAGGCAATAAAAATCGTCACAGAATTTTAACATTTCATGGTGAATTTCATGGAAGAACCTTTTTAACTTGTGCTACAAACGATAAACAGAAATTTTCTGAATTACTAAATCCCTACATTGATTGGTGTGATAACATCGAGCCCAATATTGAGAGCGTAAAGAAAGCAATTTCAAGTGGTATAGGCGTTATATTAATAGAACCAATACAAGGGCAAGGTGGTATCAAAGTAATGAATGAAGTCTTTATGAAAGAACTAAGAAGGCTGTGTGATGAAAATGACATATTGTTATTTTTTGATTGCGTACAATGCGGTGCTGGTAGGACAGGAAAATTATTCGCATACGAACATATAGGAGTGGAACCTGATATATGTGCTCTTGCAAAGGGAATAGGCGGGGGGTTTCCGCTGGGGGCTTGTCTTGCAACTGAAAATGCTGCTAAATATATGGCGGTCGGTATGCACGGTTCCACTTTTGGTGGCAATCCGCTTGCAACCTCAGTAGGTAATGCTGTGCTCGAAGAATTGCTCAGCCCCGGCTTTTTGAAAAATGTTGAAATTAGAGGTAAATACTTAAAAAATAAACTAGAAGACTTAGCAAGTAAATTTCCAATAATAGAGGAAGTAAGAGGGAAAGGGTTAATGCTTGGAATAAAAGTGAAAGCAGACAATCAAAAGTTTGCAGAAGAGTTAAGTCATCGCGGCTTGCTTACTGTTGGGGTAACATCAGATAACGTTGTGAGAATTTTACCTCCACTCATTATCACTGAAAAAGAGATTGATGAAGGCATCGAGATTTTGACTCAATATTTATCTGAGAAATCTTCTGATTAGATACTTGCATTAATATGAACGACAATCTGGTATGCTTAGGAATTATTACCTCTCCTCACGGAATTAAAGGAGCTGTTAAAGTAAAAACCTTTACTGAAAAGCCTGAAAATATCTCCTTATATGGTAAGCTAATAAGTGGTGATGAGAATTATAAAATAGACTCAGTATCCGTCATAGGTGATAATTTAGTAATAGCTACAATAAGCGGAGTAAATTCCCGTAATGAAGCAGAGCTTTTAAGGAATAAGAAGCTATATATAGAAAGAAGCAAGTTACCAGAGCTAAATGATGAGGATGAATTTTACCAAAGTGACCTTGTAGATATGGAAGTAAGGCTGAAAAGTAATGAATTATATGGCTATGTAAAATCTGTGTATAATTTCGGCTCAGGGGATATATTAGAAATTTTAGTTATCAGCACAAAAAAACGTATTATGCTGTCTTTCACTAAAGAGATATTTCCACATATAAATATAAAGGGGAGGTATATAGTATTAAATATACCAGAATTTATTGACTAATAAAGACTTTGATATTTATATAAAGCTATTTATAATTATAAGATCAAATTGAAAATGTAATTATGGCAGAAAGAGCTAACGATATCAGACCAGGTCAGGTGTTGGAACATAACGGCGGATTATTTTTGGTTGTAGGTATTATGCATACTCAACCTGGTAAAGGTGGTGCATACATACAAGCCGAAATGAAAAACATCAAAACCGGAGCAAAACAGTATGAAAGATTTCGTTCTGATGCAACAATCAGAAGGGCAATTTTAGATGAAGAGGAATATGTTTACCTTTTCACTGAAGGAAACATTGTAAATCTTATGCATCCAAGTAATTACGAGCAAATCACTATAAATTTGGACTTATTGGGAGAAAAAAAAATTTATTTACAGGATAACATGAAAATTAAAGTTGTAGCTTATCAAGACAAAATAATTTCTGCGCATGTGCCTGATTATGTTACACTTGCTGTGAAAGAAACAGAGTCTGTTATTAAAGGACAAACTGCTACTGCTTCTTATAAGCCTGCAATTTTGGAAAACGGAATGCGCGTTAACGTGCCTCAATTTATAAAAGAAGAGGATAAAATTGTAGTATATACTCCAGGTGACAGCTATTATGAAAGAGTGAAAGAGTAAAAGGAAGAATGTCCCTCTCATCACCACGAATTAATGTGATGCTTGATTCTGTGCGTAATGCTTCCAAGCAGCTTATGCGCGATTTTAATGAATTGCAAATTTCTAATGTTAAATCAGCAGACTTTATTAATAAAACTTATTCAAAATCCAAGCAAACCATATACGATTGCTTGCACGACTACAAACGAGACTATGGTTTTATTTTTGAAGATGATACTGATCAAGAAGTAAAAGATAACACTTATACCTGGTTTATTATGCCTATAGAGGGCAGGGAGAACTTTTCTAGTTGCATGGTTTATTTTGCAGTATCAGTCTGTCTCATTCATAAAAATAAAGTTGTGGCAGCTGTAATTGATGCTCCGGCTCTTAGAGAAACTTTTTGGGCAGAAGAAAAGAAAGGTGCTTTTCTTGAGGATTTTAGATCTCGTCATGTAAAAATGCGAGTGAAAAGCCGTGAAGGGGGTCTAATAGATGTAAGTGGTAATTTGTTAAATAAATTGCTGCCTGGCAATAGTAATGTACGCTCCATAGGTTCAACAATTTTAGGCTTTGCATACCTTGCGGCAGGAAGGCACAGTGGAATAATTTACTCTGGAGTTAACAAATATAAAGCCTTGCTCGGTAGACTTTTTCTGCAAGAAAGCGGTGGAAGGCTAACGGAAGACAACGGGCTAATCATTGCTGGAGATATAAAACTATAGCTAAAGTAATTTATGTTTACCTACAATTTGATAAGCGTAAAACTCGTCATTCCGCTACTTGTTAGCGGAATCCATGCTGAGATACCGCGAATAAATCGCGGTATGACGTAGGGCTGTACTAGCTATAGCATAAACAGGCTACAGAGATAGACAACTTTTCGAAAACTTTTACAAGAGATTCTGTTAAATGCTCTATCATTTCATCGGTATGATAAGGTGTAGGGGTAATACGGAAACGCTCAGTTCCTCTTGGAACTGTCGGGTAATTTATATGTTGAACATATATTCCATACTCATCAAATAATAATTTTGATGCTTCTTTGGATAACTCTGAGTTGCCAATTATTATTGGAATTATATGAGTTTCTGTTGGAATGAAGTTAATTCCTGCATTTCTCAGTGAGTTTTTTACTTTTTCAACGACTTGCTTTTGCTTTTCCCTTTCAATGTTGCTCGATTTTAGGTGCTCAACGCTTGCCTTTGCTGCCGCTGCTAAAACAGGCGACATAGCAGTGGTAAAAATAAATCCTGGAGCGGAACTTCTTATTACATCTACCAAGCTCTTTGAAGACGCTATATACCCACCCATCACTCCAAAAGCCTTTGATAGTGTACCTTGAATAACGGTTATTCTATCCATCAGACCTTCTCTTTCTGCAATTCCGCCACCATGTGAACCATACATGCCAACTGCGTGCACCTCATCCAAATAGGTAATTGCATTATGTTGATCTGCCAGGTCGCATATTTCTTTAAGCGGAGCTACATCACCATCCATTGAATATACGGATTCAAGTGCTATTATTTTTGGTGTCTTTTTGTCTATAGACTTGAGTAACTGCTCTAGATGATTAACATCATTGTGTTTAAATATATGTTTTGGCCTTTTTCCTGATTTTATGCCTTCTATCATCGAAGAATGGTTCTTCTCGTCTGAAAAAATTACTACGCCCGGAATAACAGACGATAAAGTGCTAAGTGTTGTCTGGTTAGCGAGGTAGCCACAAGCAAAAGTTAAAGCAGCCTCTTTTTTATGCAAACAAGCTAAGGATTTTTCAAGTTCAACAACCTCTTTTGTTGTACCAGATATATTTCTTGTTCCTCCAGCACCAACAGATGAATTTTGGATAGCGGCAATTACACTCTCATTTTGTGACATTCCAAAATAGTTATTACTGCACCAGACTATTACTTCCCTATTTCTTTCATAGTCCATAATGTGGGGGAGCCTACCTGGTAATGACGCAAAGTGCGTAAATTCACGGTAGCGCCCCTCATCTTTTATATCTTTTATTTTATTCAAGAATATTTCTTCGTAGTTTACCAAGTCCTTATTTACCGATAATTAACATAATTATAATAAATTATTAAATGGTAAACTACTATATTTATTATACATGTACGGCAGTAGGTACTTTCCCCGTGTTGAAAGGTTTGTCAACCTTGTTGTTTTCAACTTGGCTTTTAGGTGTACAGCAGTATATAATTGCAGCGGCAACCAGACAACAAGCTCCAACTGCTATTCCTGCAGCTAGCATTTCCAAATAAACTGCAATAGCTACTCCTGAAACAACTCCAGCTACTGCTAACGTCCATGTAGCTATGGTAGGCCACTTACTCTTTTGCGTATTTTGTGTTGCAGTAATAGAGGTTGATTGATTGTTTATAGCACTAGTTTTTTCTACTGCTGCAGGCTTTTCCTTACTGTTAATAACACCTCCAATTGTAGACACATTGTCAGCATTCGAAGAAACTTCACTTACCCCCAACTTCTTTTCACAACCCGTAATTTTTGGAGTTGTGGTAAGTGTACTATTGCTTCCGGTATTATTAGAACTTGTAGATTGGTCTCCTGAATTTGGCAAATCGTTGTTCAGTGAAATATTAACATTACCTTGTTTTGTATTATGGTTTTTAATTTCTTTTTTAATTTCTTCTACTTTACCCTTAAAGGGACCGTCTTTATTTTTTACATATTGTAGTACAAGAGTAGGAGAGTTACTTTTTAGAATATTTTCGAGTTCTTCTCTTGAGTTAGTACTGGTTTTGCTTATAAGTCCATCAATCTTTTTCTTAACAGGACTGGCAAGTTGCTTAACACCTTTTTTTCCGCTGCCTTTTTTGATTTCACCCTCCTCAAAATTATTAATTAAAGGCTCCTGCGTTGAAACCCCTGTGTTATTTAAGATAGCATTTTCTTCCTCCCCTGCAAGAACATTTTTTTCTGTCTGTTGACTGCCAGCACTTTTGGATTTTGGGTTTCTTTGACTGCTTGGTTGATTGTTATTCTCTTCATTTACTACAGCCGTATCGCCTTTTATAACAGGTGATACTGCATTATCACTGCTGCTTCTTTTATTAACTTGTGTATTCGCTTGTGTCTGTATATTTGCTTTACTGGAAGTATTGATTAATTTACTACTTTCTAACAAATTTCTAATTAGATATAGATGACTCAAAGTATCTCTATTTTTTTGATACTCATTACGAGTCATACTTGGAAAAAGTTCCATACTTATTTTTTCAAGCTGTTCTGCAATTACTGGTAAAGCTTTCTCAAATTCTTCCTTGCATATTGCCTGAAGAGCTGCGAATTTTAGGTCAACATGCTGACATAAGGGTACAACAACTCCATAACTAGCTTCTTTTATTGCATTTCTCAGTATATTTTGTATGGTTTGCCTGACTACTTGCTGTTTATTATTGAGTATGCTTTGATAAATTTGAACATGAGCTAGAACACTGACTATAATGTCTTGACTTTCAGTATTAGACAATGCAATCAGAATTGATTCATATATTTCATCAAACTCGTTGTTTTTAGATTTATGATCAAGATAATTAATAACATCATTGCTGCATTTAGCACATTTTTCACACAAGTGCTCGATAAATGCAATATTACCAGCATCCAATGCAGTTTTCAGAATTAAATCATAAATTTCTTTTCTGCCACGAGCTCCTATGTTTTTCAGGATTTGTTGCCTTAGTATTGTAATAACTTTATCATCTGCAAATGCTTGTTCATATACATCGTAAATGGCACGATCTGCACTATTAGTGTATCGTTTGCACAGGTATTCAATGACAGATGTGTGTTCCTGGCTTATCGCAGTTTCTAACAAGGTAGCAAAGCTCTTTTTTAATAACTCTTCTGTTGAGGCTTTTTTAGTTAGCTCATTAATATATCTTTCAAATGCATCTAGCACTATCGTGATGAATTCTTCATTTTTGATCAGAGATGCTGTTTCAAGCGCACCATACAAAGGATTAGGTTTACTTGTTTTTAACACCTGTCCAAAATCTCTTAAAACGTATTCGACAAAAACTGTCTCTAGTAATTCTTGCTCTTTTCTTAGTGCTATAACTGAGAAAAAGTCAATCTTATTAGGTTCGACAAGTTGTATAGCTTGACCTTTTAATCTTCCATAAACTCCATCAGTACCATGGAATTTTTCTATAAAAGCTTCAATATATTTTTGACCACCAACAAGTACAGGTAAAAGACTTAAATTTTCTTCAGCAAAAAGAAAATCCTGATATTGCTCTACTAGCTTGTCATTAGCTGCAATTGCCAATAATACCAATTCTTTTACTGAATAATCACACTCAAAATTCTCCTGATCAAATTTATACTGTGATAGTACATTTGAGTATATATGTTGATGATCGCTTCTATCTTGTAAATCTAAGTTAAGTTGTTGCTCACAAAAACTCTTTAAATTTACATTATCCAGCGTAATAGACCTGCCTTCATAATCTTCAATATTTTGTACAACCTTGTCTAGTTCTTCACAATTATCTTCTTGTATAGCTTGATTTAGGATATTTGTTATTTCAGCGAAAGTTAAACTTTTAGGAATGGTATCAAATGAACCTTCATCTTTTGATTCTACGGTAAACGACCTATCACAACCATCAGGAAAGTTTGCAAGTATTGCATTCTCTAAACTTAGATCTTCAGAGGGTGTGCTACATGGAGTAGCTGGTATCTCTTGACTTTCGCTATCTAAAACTTCAAACTCTTCTTCAATACCTGAATCTTCAGAATCTGGTTTTTCAAAACCATGCCAACTTTTGATTAATCTTTCAGAATTTGATTGGCCCTGTGAAGTTGTATCCTGTGATACAAAGTCTCTAAAATTGGAACCAAACATGTTTTACCTCCTAACTAGCAGCTAAGCTAAGTATAGCATTAAACAGAAATCTTGCCAAGCAAATTATTCAATCTCTTAGCAAACAGACTTACATCATCCATCTCTTCACCTTCCACGATGCAAGCTTGGTAAAATAATAAATGAATCATGTCTTCCAATGTTGGGTTTTCACCACTTTCAGCATAAGATTTCATTATACTCTTTATTACAGGATGCTTAGTATTAATTTCAAGCACCTTTGGCGTGCGGTAATTTAGCTGCTTTTGTTCACGCAAAAAACGCTCCATGCGAAGATCCATAGCACCTTCATCAACCGCTAGGCATACGGGACTATCAGTCAATTTTTTGGAAATTTTTACGCTTTTTACTGAATCTCCAAGCACTGTGGTAAAATATTGCAGTATAGTTTCCTCAGTTTTTTCTTCATTCGATTTATTTTCTTCATCTGTCTTATCTTCTTCTGAAGAGAATTTTTCCAAATCAACATCTGCACGGGTTACAGACTTGATTTTCTGATCTTTGTATTCATGAATTACACTAGTCCAAAAGTCATCAACTGGATCAACAAATAGGAGCACTTCTAGTCCTTTACTGACGAATCCCTCAAGTTGCGGACTGTTTTTCACTGAATCCAAGCTATTTCCAGTGAGATAATAGATATGCTCCTGCTCAGGCTTCATTCTGCTTATATAGTCATCAATGCTGACTAATTTCTCATCACCAGTGCTATGAAATCTGCAAATCGAGAGCAGCGCTTCTCTCTCATCAGTTGGCATAGCTTCACAAAGACCCTCTTTTAATACTGCACCAAAATTGGTCCAGAATTTTGTGTACTCCTCTAAATTCTCTTTTGCCTTTTTACCGAGCTCTGATATCGCGCGTTTAGTGAGGGATTTCCTGATTTGCTCAACAACACGATTATTCTGCAACGTTTCTCTGCTGATATTAAGAGGTAAGTCCGGTGAATCAACAATACCTTTCAAGAAACGTAAATACTGCGGTATGATCTGTACATTATCTTCAGTGATAAATACTTTATTTACATATAACTTAACAGAGCAACGTCTATCTGGATGGAATAAATCAAAAGGTTTTATAGAAGGAACATAAAGCAAATTTGTATATTCTATTGCACCTTCATTTTTATTATGCAATATCATCCAGGGCTCCCCGCCAACGTGGGCAACACTGCGGAAAAAATCGTTGTGCTCCTCTTGAGTAACGTCATTTTTTGGCTTAGTCCAAATTGCAGCCTTACTGTTTAACTTTTCACTTTTTCCTTCTTCGTCTATAAATTCAACAGGAAAATTTATGTGATCAGAGTAAGTAGTGACAATATTTTCAACACGAAATTTATCTAAAAACTCGTTTTCTTCAGGATGCATAATGAGCGTAATTTTGGTTCCGCGAGGGACTTGATTATCTGACTTGCTGATTGAATATTCCCCATCTCCTTTGGATTGCCAGATCCAAGACTCCTCTTCTCCAGCTTTTCTCGATTCTACTATTACTTCTGATGCAACCATAAAGCTTGAGTAAAAACCAACACCAAACTTCCCAATCAGCTCCACAGTTTGGCTTGAATCCTTGCTATTCTTAATCGCATCCAAGAACTTTTGCGTACCAGAGCTTGCAATTGTACCAAGATTGTCTATTAAATCCTGTCTATTCATTCCAATGCCATTATCAGTGATATATAGCTCGTTCTTATCTTTATTGGAGCTGATAGTGATTTTTAATTCGTCACTCAAATCTAGCAAATTAGGGTTTAGTTGAGATTCATAGCGCAACTTATCACATGCATCTGATGCATTTGATATTAATTCACGCAGAAAAATGTCTTTATTGGTGTAAAGTGAATGAATCACTATATTCAGTACTTTCCCTACCTCAGCGTCAAATTTTAAATTTTCAGTTTCTTGTACATTATGCATTTTGAGCTCCATTATTTGCCTACTACCCTAATAATTTAAGTATTGAATCACGATCTTTCAAGGTCACGTACACCAAAATTAATGTGGGTGTAGTTATTATGACACCCAATTTATGGGATCTCTTGCATAACAAACTTTTGGCAGCGCATTGGATGAAACGAAAAACTTCCTTGACACCCTTCGCCAGCCCCCTTATCATGAAACTGAAGCTATTTATTTATCTTCGCAATCTCTGCAGTGGATTAATGACAAAAAACTTAATGTATTTGGCGTAAATCATGCTTAATTTTTTGCACTATGTGCACCTCATGTCTTTATCAAATTTCTAGCTACACAAGCTGAAATACGCTATTTAAAACATCAAAAAACGCCAACTTAAAAAATGGATAGTGAATAATTAGCTACCCTAGGGTTTCTTTGCCTTTTTTTCTGTTTAGTAAATTTCTTAACGTTTATAATTTAGATTAGTTGCGGCTTAAAAGCGGCTGAGTCACGGTTATTAAGCGTTTAGAATAAAAAAACGCCATACTTGAAAGTATAATGTAAGTAACTAGCCAACCATCGGGCTTTTTTTGCCTTTTTTTTCGTTTGGTAAATTTTTTAATACTTAGATTAGTTGCAATTTAAGAGACCAGAAATGGTCAGTGCTTGGCACTGGAATAACGTCCTCCTTTGTTATCCCAGTGCCCAGACACTGGGATCCAGGAAACTTAATTGCAAGTAATGCATTGGATTTGGTGAGTATGGGTTTTATGTTATAGAATGAAACACTTTTGGTGAATTTGTAAAGAAAACTGGATCCCAGTGTTTGGGCACTGGGATGACAAGGTATAAACCTTATCGTCATGCCGCCGCGAACCGTCATACCGCGATTCATTCGCGGTATCTCAGCCGCTAACAAGAGATCCCGCTAACAAGTAGCGGGATGACGGTTGTCGTTCAGCCACAAACATTAAGAAATTTACCAAACGAAAAAAAAGGCAAAAGAAGCCCTGGGGTTATTATCCGCTTTAAAATATTGGCGTTTTTTATGTTTTAAACGCTTGACAAGCGAGATTCAGCCGCTTTTAATTGCAACTAACCTACGCTGCAAATGTTTAAGAAATTTACTAAGCAGAAAAAAAGACAAAGAATCCCCGAGTTAGCTAGTCTTTTACTATCTCTGTCGAGTATTGGCATTTTTTGATGTCTTGTAACGCTTTATAAGCGCGTTCAGCTTATTTAGATAAAAATCTAGATGTAGATGAAGTTTTGTAAAGACATACAGTATCTATATACTGCAAAAAATTGAACATAAGACGCCGATACATTAAGTAATCCTTACCTTTTAATCTGCAGATTGGCGAAAGCAAATACAATAGCTTCAGTTTCATGATAAGAGGGCTGGCGGAGTTTGTCAAGCAAGTTTTTTCGTTTCTATTCCCAATAAAAGTTTGTTATATGGTTATGCAAGAAGTCTAATGAATCGCGGTATGACGTCTTAGCTATAGATGCTGGTTTGTGTGATTTCAAGAGAAGTTTAGTAGATAAGTTGTGTTTTAAACCAGATTCGGTATTTTAAACTGAACATTTTCAGTAATACCACCTGGCATAACTGAAATTTTTACACTCAGGTTTACTTTTAGGTAGTCTATTAATTCATCAACTAATATGTCAGGAGCGGAAGCACCTGCGGTGATTCCTATCTTTTCTACGCCCTGAAACCAGCTTTTATTCACACAGCTGTAATTATCAATCAAGTAGGCTCTTTTTCCTCTGGCAGTGCACAGATCTAATAAGCGGTTTGAATTTGAGCTATTTTTACTTCCTACAACTAATACCATGTCTACAATTTCAGCTAGCTTTTTAACAGCATTTTGTCTGTTTTGCGTTGCATAGCATATGTCCTTTGAATCTGGACCTGTTATGCCTGGAAACCTTAATTTCAAGGCAGCAATAATGTCACGGGTATCGTCGATGCTTAACGTAGTTTGTGTAACATAAGACAAATTATCTGGATCTTTAACCTTTAAATCATATACATCCTGCAAAGTTTGCACTAAAGTGATAGGATTGTTTACTCTTCCCCTAATTCCCTTAACTTCTGGATGGTTTTCATGCCCAATGAGAATTAATTCTTTACCACTGTTTTCATACCTTTTTGCTTCTTTATGCACTTTGTTGACTAAAGGACATGTTGCATCAATCACTTGAATACCCTTTCTTTTTGCCTCATCTTCTATATTTTTTGATACTCCGTGCGCGCTGAAGATCAGTATTCCTTCATTATCTTCAATTTCCTCGATACTGCTTACAAAAACCACTCCTTGTTTCTTAAAGTCCTCTACTATATATTTATTGTGAACAATTTCGTGTAGCACATAAACTTGGCGCTCGTTTTTGTATTTTTCTAAAGTAATAGCTAATATGTCCACAGCTCTTTTTACCCCGGCACAAAAACCTCGTGGTTCAGCTAAGATGATTTCCATTTTTGTCAAATCAAGTAAATATGCAAGCATTACTTAAAAATAAGCTCCGCTCACTGTGTTTTATAGTACCATTATTTATATTTTATATAATAATTATTTTTCGCATATTCTCTTTAACATTTGATCAACTTACTACTTCAGAAAATTTTAGAAAAGATAATATAGTACATAAACAACCTGATATTTTAGATAGAAATGGAGTGGTAATAGCAACAAATGTGCCCACAACATCACTATATATAGATGCAACCAAAGTAAAGAATCCGGAAAGTATAGCAGCACAACTGTGTTCTACTTTGCATGACCTCGAATACAAGAACTTATATAGAGTACTTACTTCAGAAAAGAAATTTGCTTGGATAAAGCGGCACTTGACTCCAAAAGAATTACTAGCGATCAAAAACGCTGGTGTACCAGGAGTAAATTTTGATGACGACATAAAGCGTATATATCCTCACAGTAATTTATTTTCACACGTGCTTGGTTACACTGACATAGATGGCAATGGTATTGCAGGAGTTGAGGCGTATATAAGTAAAAACAATGAGCAAGAAAAGCCCATAATACTATCCTTAGATACACGAGTGCAAAGCATAGTGCATGAAGAGCTAACTAAAGCTGTAAGCAGATATCAGGCACTTGGCGGAGTAGGAATTGTTTTAAATGTGAGAAATAGTGAAGTTATCTCGATGGTCAGCCTACCTGATTTTAATCCCAACTTACAGAATAAGGCAGAAGACGTACAAAAGTTTAATCGCGCCAGTCTTGGGGTATATGAGATGGGGTCGGTATTAAAATACTTTACAATAGCCGCAGCGCTTGATGCGAACGCTACAAAAACTAGCGATTTATATGACGTATCAACACCAATCACCATCGGAAAGTATAAAATTCAGGATTTTCATAAATCTAAAATTCCAAAAATTACTGTGCAAGATATATTTGTAAAATCATCCAACATTGGTGCAGCAAAAATTGCAGTCAAACTAGGTATTGAAAAACAGGTAGAATACTTTAAAGCTATGAAGCTATTTTCTCCTTTGAAAATAGAAATACCAGAAAAATCCACACCGATAATCCCGGATAAATGGAGTGAAACCACTTTAATAACAGCATCTTATGGTTATGGCATAGCTGTAACTCCTATACATCTTGCACAAACTGCAGCAGCATTAATCAACAATGGGATATTTCATAACGCAACCTTGATGTTGAATAAAAGAAGTATAGGAGAGCAAATTATCTCAAGAAGAACTTCCAGGGAAATGAGAAAATTATTACGTGCAGCAGTAACAGATGGCACTGGCAGAAAAGCAAAAATAAAGGCATATTCAATAGGAGGAAAAACTGGATCGGCGGAAAAAGTTGTAGATGGTAAATATAGCAAAGATGCAAACATAGCATCATTTATAGGAGTGCTAACTATGCTTGACCCAAGGTACATAGTGCTAATTGCTATTGATGAGCCTCAAGGGATGCACCATACCGGGGGAATAATTGCTGCGCCTATAGTAAAGAACATTATAAATAGAATAGCGCCTATACTAAATGTTACACCTGAGATGTAAAATTATGATTGCTTTACTACAACTTCAAATTTATCATCACCAAAATCCTTATTAATATACCAAGAACCATCATCTTTAGTTACAAATTCAAGACCTTTAAGGTCTTTTTTTATTGTCTTTCCATTTTGACCATCAATAGCGATATTAATATCGAATGTAATAATGTCTAGATTTATCATAGCTTCTTTCCCGCTGCACGAATTTAGACTGAACTTGCCTAACATGACATCATTAAAACTCACTTCCCCTGTATAGACATCACACTGACCGTCCACACAACACGTAGTTTCAATATAGAAAAGATCTGACATACAAAATACCTTAAAAAAAAGAACTAAACATATATGGCCACTACACCACACCGCTAACAAGTAGTAAAGCGTCGATAAACCTAAGTTACTTTAGCTACGTAGCCATAATACAGCTAGAAATGTAAAATTCAACAGTTAATTGTGTGATTAATAGAGAAGTCTTATTTAGTACACCTTATAGGAATGGCTGTTTAGTTTTTTTGTTAATCTTTTTTACCATGCTGTCAATCATATGCTTTATCCCTTGATATACAGAGTATGTACTTTCGTCGCTACGCATATAAGCAGAACAGGAAAATACATTATGTTCTTCGTCTTCTATTGATAACTCTGTATCGCATTTTATGTGCTCGCCGCCAAGCCTTTCTATCAACTGTTCTCTGTCATCTCCTATAGTTACCTTAACCTTACTTTCTTCTTTACCTATCTTGCTACTTAAAATTGAAACAATGATGGCTGGAGATATGCATATCGCTCCTATTGGCTTTTTTGTAACAAAAAATTCTGAAACTAATCTTTCAAATTCAGGCATTACTGTCACCATGTCTTTACTTTCAGCTAAGTCAGATAAATTTTTCGCAACCCCGTATCCACCAGGTACAACTAGCATGTCAAAATTTTCAGCTTTGGCTTCTTTTAAGTCATATATTTCGCCTCTTGCGATTCTTGCTGCTTCCACAAGTACATTCCTTTTTTCTTTTGTTGCCTCTTTTGTTCTATGATTCATAACTTGTGTGATATTGATATCAGGTGCAAAGCATTTAACATCCACTTCCTGCTGATCAAGCACAAGCAAACTTAAAACCGCTTCTCTTACCTCTGCACCGTCAAGGTGACCACACCCTGATAAGACCACAGCAGCTTTTAATTTTTTTTCACCCATAAAGTACCTTGATTTCATATAATCTAGATATTTTAATACAAATTCTATATTTGGAAAGGGGTATGTTATATCAATTATAATATAATTAATGATTAGTATGTATAATTAGGCATATTTATAATCAACGAAGCTGAATATGGAATCTAGCAATAGTATGTTTTTTGACACTGACTATCCAGAACTAAGAAAAGCTATTTCAGATATAATAGAAAGTATTGCACAATCCTCACAAGAGGGGAAAAAAGAGTTATTTACAACCCTATCAGAACAAGTTAAAGGGATGAACCTCAAAGATTTAGGTTTAGCGATTAATGACCAAGGCTTGCAAAAGGAGGTCAACAAAGAATTATTTATAAAATTCATTGAAGAAGCGCTTGAAGGTTTAACTTCTGAAAATGTTGACTCAAAAATAATAGAAGAGGCGTTAAAATCTGTTAATCAGCAAGCAATAAGTAATGTTATAAATAATAATAAAGGTCCACTGGACAATCTAGTCAATTATTTTAAATCAGCATCTGCAAATAAAAAAATTGGAATAGCTTCTGCCGTAATGGTATTAGGAGCAGCATTTTCTCCACTTATTGTGCTTGCTACATTAATAGCACTTGTAGGTATTGGAGCACGTTATGCAGGAATAGGTATAGTAAAGGCAGGGGAAAAAATAAAAGAAGGTGCGATTGATGCAGGAAAAGCAGTGAAAAGTTTATCTAAAAATTTAGGGGATAAATTGCCTGAGGTTGGGCCAAAAAAAGATAACTTTAGTAAATTATACAACAGTTTGGCTCAAGAGATTATAGGCTATAATATGTCCGAAGAAGGTGAAAAAATAAAAAACGCCCAGAGTAAAGCAAAGGTCATAGGCATGCTTCAAAATGAAGGGCAGCGATCTGCTATACAAGAGTTAGTAAAGAATGGAACTATTCAAAATTTTTCAGAAGATGACATGAAAAAGCTTAGAGAAAAAGGTACTAGTACTTATGAAAGTGATAAGGAAGCACTTGAGGAACTTATGGAGAAATTTCAATCTAAAATTATGGCCATTGGTGAGGGTAAAATAGAGGAGGTAGAAAAAATGGTTAATGATAAAGTTAACCAAATGAAGTCACCAGTTCCTCAATTAGATAGTCCAAGTTCTGAACAAGCGAGTACAGGAGAAACCAAAACCCTCTGATGGCTTGGAGAGGGAGGGAATGGAAAAGGTAGAGATCTATTCTTTTTTATCCACTTTTTTGAGCAATCCACTTCCACATCTAACACACATCTCAGTGATTATAATATCCAATTTTTGATCATGTTTTTCTACAGGTAAATCTTTACAATATTGTTTCTCATAGGCTACACCTATAAATATTTTTCCAAGTGGCCGCAGTTTTTCTATCATTGTATCATACCAACCACCGCCAAAACCCAATCTATTAAAATGATCATCAAAAGCAATAACAGGAGTAATGATTGTGTCGGGAATTACGTCTTCATTTGTTTTGTTCCATTCCTCAAATTTTAGTAACTTATTTTTATTAGGAATTGCTACTTTATAATCTAAATCGAGTAAACTATGCATCAAAGGCACAACATCTATTTCCTCATCCATTGGAATGTAAGCTGCTATTGTTTTGCCTTTAACGTAGCTTAAGTTCTGATTAAAGAGATTAATAAGGGAATTTGCCGCATAACTGGAATAACTTTCATCAATATCTTTTCTTATAGCTCTATATTGCTCTCTTATTTCCTTTTTGTGCTGTTTAATATCTTTGAACATGATCTATCCATTTTGCAGTAAGTTTTTCTTGTAAACTATTTTGCTTCAAGCGCTCACTTAAAAAGTCAAAGTCAACACACCCCATATCCTGGTCTTGATTACTGCAACTATAAACAAAACTCCTTTCTCCTGTTTTCGCATTTATATGTTGCTGCACACACTGAGCGCAGATTTCTTTCATCATACACTGCATAGGAGAATTAACTGATGATATCGCTATGTGGCCTGATTTCAGATATGGCTTTAAAATTGTTTTTCTAGCTTCATTCACAGCTTTCATCATTTTGTCAGAACCAATAGTGATAATTTTATCTATAACGTTCAAATTAATACCTAATCTTCCTTGTTGATAAGAGACTATTGCATCAACTATATTACCATGAAAGGATTTATCTTGATCTCTGCTTGTTTCTATCAATCCTTCTTCACATGCCCAAACTACTGCATTTGATGCACGCTCTATCAGTGCTCGTTTAAATACATCACTTAACTTCTTATAGCCAGCAAAGTACAAAACCTTGTTATTATTTTCAAGACATGCCTTCCCTATCGAAAATAACACTGCATTTCCAACTCCACCACCAATTAGCATTATATTCTTCATGTGCTATTTTAACTGCATTTGTTCAAATTTTTTGAAATTTTATAGAACAAAGTAATTTATATAGTTCTATACACAAAGACAAGAACACTCTCTGACTTCAACTATACCGATAACTGATAGCTGCATTTTTACGCATATCATCTAATAACAAGTTGCTTTGTATCATAATCTTTTGTTGGTACATTTTCTGTTTGATTGCTTCTATACCCGCTACATTACTCTTGATATCACACAACATCATCAACTTTGCAGTGCCATTTTCTCTCAATTCTACTATTTCATTCACACTTGTTTTACTAAATAAAATCTGTAAATCAGGATTTAAATCTCGCATTTTTATTTCAAATTCTTTTGCGTTTGGCAGCTTAAAATTATCTGCCAATTTATCAAAATTTAAACAACTGACCTTTTGCTCCTTGAGATTATCTAATAAACTTTCTGAACCTTCAACCACAATCTGTTTTAATTTTAAAGTGCTTTCCAGCAGTGCATGATTAAGTTGTACTTTATCTATTACTTTTATAACGGAGTAACCTTCACTGAAACTGAATGGACCTGCTATGTCGCTGGTTTCTAATCCTTCTAAAACGCTCTTGAGTTTTCCTTTTAGCTGACTTAAATTAACTGTTGCTTTACGCATCTTTATTGGAGATTCTGGGTTATCACTGTTGCGTAATTTTTTTACTAAATCTTCAGCTATACCATAAACGTCCTTGTCTTTTTGTTCAGGAATTATAAACTCTTGGAACGTGATAAGATAATCCGGCTTTTCTGTTTGCCTTTTTACATCATCTACTTCTTTATCGCTTATATTAATAAATGGCACAATTCTTACTTCAATAATTTTGCTCCACAGTAACTGACATTTTATTTGTTTTCTTAAAATACCAAGATCTATATTATGCTTCTCTATGTATTGATCAACTTCATTAGCCTTAAGTTTAAAACTTTGGGTTAAAAATAACATAATAGCATTATCTAACTCCTCGTTGCTCAATTTTATATTCAGCCTCTGTGCTTCATTGATAATGATAATTTCGTCTATTAGCTCCCTAAGCACTTGAGGCTTTGCTTCTTTTTGATTAACACTTTGAGTGCCAAACAATGAATTTATAAAGTTGATGCGTTTTTCGATATCTAAATTTGAAATTGGTTCACCATTTACATCTGCAACAATTTCAATCTCGGTTGCAAGCAACCTAAGTGGCAACACTATCAACAGTAAAATTAGTATTTTATACATACAAGTAAAGTTAATAACCAATTCTATAATAAATACTGAGTCAATGCTAGCCAACTTTTTAATAGTGATCTCAGTGACAATGGAAATAAAAACCATTGCAACAAAATCAGGTACGCTGGTAAATAGGCTAAAAACATGCTAATATAGCGAATTTAAACCGTGCTAAAAACAGTATACGGAAGGAGAGGGATTCGAACCCTCGATACGACTTTTGGGTCGTATAACGGTTTAGCAAACCGCCGCCTTCAGCCGCTCGGCCACCCTTCCAAATTTAGAACCTAAAGATTATATAATACCAAGACCTCTACCACCTGTCTAATGCTTTTAATTGCAATATTTGTATCTGTTCAGATGCATGGCTAATGCTGAAACAAAAATTCCAGTGCTCCCTTTCTTGTCATCCCAGTGCCCAGACACTGGGATCCAGGATTTTGATTAGCACTAAGTTGGTGAGCATATAAGTGTTATGTTAAAATATAACGTTTTTACGGAAAGTCTGGATCCCAGTGTCACGCACTGGAATGACATCGTTTACTATGTGCCATATTGCAATGTTCGTACAGTTGTGCGCGGTATAGATTCCGCTAACAAGTAGCGGAATGACGAATTTGTTGTTTTTCAAATTGTGGGCAAACCTAAGCCACTTTAGCTATAAATCAATAAAAACTAATTTCTGCTTTTTTCAATGATTTTCTTTGCTTCTTCCACACCAACCCATTCTCCAACTGCTACCGTTTTTCCCTTTTCCAGATCTTTATAATGAGAAAAGAAATGAGTAATTTTATCTAGTAGGCTTTTAGATAAGTCAGAATAGTCCTTTATATTGTCATAATAGCTATCAACACTGGAAACAGGCACTGCTAATATTTTCTCATCTTCTCCTTTTTCATCTTTAGTGAGTAATGCGCCTATTGGACGCACCGATATTAAAACACTAGATGCTAAGGGAAATTGAGTTAGCACCAAAACATCCACAGGATCACCATCACCTGCGCAGGTATTTGGTACAAACCCATAATTGCAAGGATAAGTCATTGAGGTAGATAAAAATCTGTCAACTTGTAACAACCTAAACTCTTTATTAAATTCATACTTTACAGGCTCAGCATTCGCACTTATTTCAATTACCACATTCACCGCATTTGGTCCTGCTGTTATTTTACTTAAATCCATAAATTACCTCTTAACTTAAGAATAAGCATTATACAATATATGCTTTTAAGTTGCTACATTTATGTAATTCTAAACTTATTTTGCACGGGCTGTCCTAAATTTTCATTCGTCATCTTATTGACTGTTGAAAGTGGTGGTTCCTGTGATAATTGAAATAAAGCATATACTATTACGATAGTAAGCACTGCAGCAATTACTAGATTAGCAAAATTATCCTGTGGTAGGACACCTTTTATTGGATTAAATAATTTTTGCTCCATAAAGAAATAATCAGCAACATATAACCCAACAGATAATACAAACATACCTAAAATAAGTTTACAGACTGTGTTTTTATGGTCTTTTTCTTTTTTCTTGCTGGTGATAGGATTTGGCCTACATTCATTCTCTTCTTGCAGCACTGAGTAGTATATATTATCAGGGCTCGTTATTAATTGTTCAAATTCATCACTATTTTGGTTTTTTAACAGTTGCTCTAGGGTGTTTTTTGTATTTATAGGATATATTAATCCATCCATTTTCAATGCTTTCTCTTGCCGATCCACATTCTCATGGTCGATTGTATATTTATCTCTACTTAATAATCCGATCATGTGTAGTTTGCCAGCTAAGAACATTATATAGCTCTCTATTAACTGATTCTCACATATCTCTAATACTTCTCTTTTTACTGTTTTGTTAGATGACGAAAGTTCTTTATAGTGACCACCCAAAGAAAAGAACAATGCTATATCTTTATCTGCTTTTATGTCATGAATGGAATAATAGCTGCTGATAACGCACTTATTTAATGCAAATTCTCTGTCATATTTGTTTAATGTATTTCCTTCACTTAGTAACTTTCTAAGACCAATGAGTACTTTATTTTCAAAATCTTCTTCTGTTTTAAATATTGGTTCTCTCTTTGGATTTGCTAAGATGTTAAGTAAATCTAATTTTCTTCCATCTACTACTTCATTTATATATTCATTTAACTCAGATCCTTTAATAACTTCATATATTTTATCTATGACATCTTTAGTATTCAGGTTATTGTTTTCACTTAGAATTTGATAAGCTTGAGCATAAATTAAAAACAGCCCTTGTAGACTAAATTTTAAGTTAAAATATTTATCTAATGGTTCCTCTTTTTTTCTAATGAATTCAGACAAACCAAAATGATTTCTGTGATCCATAAAACGACCTAAGTCAGCATGTTGAAAGCTACCTAAAAAAATAAATAACGTCTCTAATAAATTACCCTTACCAACAATTTTTATTAGTTCTTCAATTTCTTTTATCATTGCTGAAACCTATAATGTTCTACTTTATAGTATAAGGGATACATGGCAAAATAGCAATAAATGTTATTAGACTTCTTGCATAACCCAAACTAAGTAGAAAAAGGTATAGCTACACCGCCGCGGCACTAACAAGAGATCCCGCTAACACGCAGCGGGATACTATCTACACCGTCATACCGCGATTCATTCGCGGTATCTCTCAACATAGATCCCGCTAACACGTAGCGGGATGACGAGACTTATCTTTATGCTGCCACGAACCGTCATACCGCCGCGGTATCTCCAGATCCCGCTAACAAGCAGTGGGATGACGAGACTTATCTTTATGCTGCCGCGAACCGTCATACCGCGATTCATTCGCGGTATCTCTCAGCCACTAACAAGAGATCCCGCTAGCGGGATGACGGTTGTCGTTTAGCTACAAACATTAAGAAATTTACCAAACGAAAAAAAAGGCAAAAGAAGCCCCGTGGTTGGCTAATTACTTACATTATACTTTC
>NODE_2_length_35879_cov_491.535702
TGGATGACACCATTCTTTTTCCTGGATCCAAGTAGTCAGGGCACTGGGATGACAGCTACCCTGACAATCGTCATCCCGCTGCTTGTTAGCGGATACCGCGGCGGTATGACGTAGAAGTTATACTTTTATGCTTACCAACTTAATAAAATTCCTGGATTCCAGTGTCAGCTACTTTCATGACACCAACAGTTGATATTGGTTTGTTGCTTTGCTAGCCAACTACTAGCTATGCCTCAAGTTTCCTATTCAAAATTTTCAATATCAAATCCAATTCATTTGGATTATCATACCGTATCATAACTTTACCCTTAGAATTGTTGTCATTAATTTTGATCTTTAAACCAAGTTGAGAAGATATAGCGCCTTCTATTACTGTCATATCTTGATTTCTAGTATATCTCTGCTCTTTTTGATTGTTGTTTTGATGTAGGTCCTTTATCAGTTTTTCAGTTTGTCTAACGCTTAAGCCCTGAGAAACTATTTTTTCTGCAATACTTTCCGCATTTTCAACATTAATCAACGCTCTTGCATGACCCATAGACAATTTTTTCTCATTGATCATTGTTTTCACCCTATCAGGGAGCAACAACATCCGAATCATATTGGTTATGTGGCTGCGGCTTTTGCCTATAGCTGAAGCTAATTCCTCATGTGTATAGAAAAACTCATCTATCAGTTTTCTGTAAGCTTCACCTTCCTCTATTGGATTAATATCTTGCCTTTGTATGTTTTCAATAATGGATACTTCCAAGCATTCCTTGTCGCTCAGATCTTTTATGATAACCGGTGCACTATCAAGATTTGCAATCTTGCTTGCTCGCCAACGACGTTCTCCAGCTATTATTTCATAACCATCATCATTTGAATCTTTGCGTACCACGATAGGCTGTATAATGCCACTTTTCTTTATCGAATTTGCAAGTTCTCTTAATGACTCCTCGTCAAAATGTTTCCTCGGTTGAAATTTGCTTGGGTGCAGTAATGAAATAGGCAAATGCTCTTGTCGATCTTCTTTATTATCATAATTATCGCCTATGAGGCCGGCAAGACCTCTGCCGAGGCGTCTATCATCCTTCATACTACGCCCTCGCTTACTAGTTTCTTCTCCTTACAACTGCTCGCGTGCTTTTTTAAAATTTCCCTTGCCAAACTTATATATGCTTGTGCACCAGGACACTTAAGATCATACACAATAGCGGGTTTTCCATGAGAAGGCGCTTCTGATAACCGTACGTTACGTGGAATAACAGTCTCATACAATGGGATGATAGTTTTGTATACTTTATCATTTAAATACTGGCAAATATCGTTTTTAATCTGTTCACTGAGTTTGTTGCGCCTGTCATACATTGTTAACACTATCCCTTCTATTGCCAAAAAAGGGTTTAGGTTATTCCTTTTTATTAGCTCCACAGTTTTAACTAAATGGCTTAATCCTTCCAGAGCAAAAAATTCACACTGAAGAGGAACAATAATAGAATTAGCAGCAGTCAAAGCATTTATGGTCAGAAGCCCAAGTGATGGAGGGCAATCGATGATTATATACTCATAATTATCGCGTATCTTCTCCAATGCGCTTTTTAGTACGAATTTTCCTCGCTCAAGTTGCGATAATTCAATTTCTGCAGCTGACAAATCAACTACTGACGAAATTAGCGATAAATTCGGAATTTCCTTTATATTGAAAATTGCCGATTCTATCAATTTATTTTCGCTGCTTAGTAGTATTTTGTATATGTTTTTTTCTTCCCTACTACGATAAGAAATCCCGAGTCCGGTGCTAGCATTTCCTTGAGGATCAAGATCTACCAATAAAGTGCTTTTTCCCACAGCAGCAAAGGCTGTCGACAAATTTATACTAGTTGTGGTTTTGCCAACTCCACCCTTTTGATTTACTATTGCAATAATCTTGCTCACGCCTTTTATCTTATGTATAAAATAATTCTATTGTATATATGCAAGAAACTTTTGCATTAGAAAATTTTTTTGTTGCTAACCACACTAAAATTAGACTGTCTTTTTTGCTTTGTGTAACACACTTTGAACCTTGTTTCCTAATTCATTCAGAGTGAATGGTTTTGGCAAAAAGTGAAAATCTTCTATATTGATGTCATCACTCTTTAAAAAAGCATCTTCTGCATACCCAGAAATAAAAATAACGTTGATATTTGGCCTATGGATCAATGCTTCTTTAACTATTTCTGGGCCGCTCACCTCTGGCATGATTACATCAGTGATTATAAGATCTATATGTTGACTTTTTTTACTGATTATTTCTGGCGCCTCGCTGCCTATGCTTGCTTCTATTACATCAAATCCTTTTCTTTTGAGTGCTTTAGAGATGAATTCCCTTACTGAATCTTCATCTTCGATTAATAAAATTATACCATTACCTTTAATTTCACTTACTACCGGTTTTTCTGTTTCTTCACTATCTTCCTCTCTATCATTTTCATCTGATATGTAAACCATGGGCAAAAATATGCTAAATTTAGTTCCATGATTTACTTTGCTAGCAACATAGATGTATCCTTCAGTTTGTTTAATAATGCCATATACAGTAGAGAGGCCAAGACCTGTACCAGAGGTAATATCTTTGGTAGAAAAAAATGGATCAAAGATCTTTTCAGTTGTATCACTCGTCATTCCACATCCAGTATCAATTACTTCAATCACAACATAATTTCCATGTTCAATCGCTTCCTTGTCTGGAGAAAACATATCCTGAGGTGTAGAATTTAATGAGTCAATCTTTTGATTAAAGGTTCGTATAGTTAATTCTCCGCCCTTTTCCATAGCAGCACTAGCATTGACTGCTAAGTTAAGTATAACTTGCTCTAATTGCCCTTGATCAGCCCTAACAGCACCCAAGTCTCTACCATAATAAATATTAAATTTTATATTTTCACCTATTAATCTTTTTATCATTTCATAAAGATTAGCTATAGTATTATTTACATCAATAATTTTTGGCTGCAAGGTCTGTCTTCTTGAGAAAGCAAGCAATTGTCTTACTAAATTTGATCCACGCTTTGCATTTTGCTGTATCTGTATTATATCTCCAAAAGATGGGTCACCAGCTGAGTGTTGGAGTAAAAGCAAATCGCAAAATCCTATTATCCCAGTCAATATATTGTTGAAATCATGCGCAATACCACCTGCTAACTGCCCTATAGCTTGCATCTTTTGATAATGCTCAAGCTTTATCTCTAGGTTTTTGTGTTCAGTATTGTCAATAAAATAACAAAGTATGAAGATCATTTTATTATGAAGAAACTTATTGAAATATATTTTTATGTTATTACCGCCGTTGAGCTGTACATCAAAAGACGCATTATTTATTCTATTACTCGAAAAATATTCACGTATTTTCACATGATAACTATCCAATATCAACGTAAAGATTGAATTATTATCTGACCCTGCAAGCTTTATTAGTGCCGTATTTTTCTTTACAAAGTTGCCGTTTATGTCACATTGTGCAATAGCAATTGATGAATTTGCAAAACAAGGGTGTAATTGATAATCAACAATATTTGATTCGGTTGGTGTTATAAAGCCATATATATAGCTATGGTTGTATTTATCACAAAATATAGCAGTGCTCATATAAGCCTTGAATGGAATACCACTTATAGTAAAAAACAAAATTTCATTATCGGTTGTTGTATTGTTATATTTAGATTGAGATATAAAATCACTGATTGAGCTACCTTTTTCCAGTTTTTTTAGTTCAAATATGTCTAAAAATCTTTTATTTACAGATAAAATCACCCCTTTGGCATTTGCAATGTAAGTTCCTATGCTGTGTTTTTCTATTAACTCTTCATATATCTGCTCCTTGTTTATCTGTGTTGCTTTTAATACAAAATACCCATCTGGCCTTGCTATTGGCACTAATGATAAATTTAAAATCTTATTACTATTTATAGCAATTTGGGGATTATCTGGTATCGGCTCAAAGAGCAAAAGAAAGTTAGATACTCTATTCTTCTTGTTTAAGGAAATGCATACCTGTACAGAAGAGTTATTTTTTAGTGCATGATAGAGTACTTTTTTGTCTGCTTCTGAAACATCTCCTATTTCAAGAATCTTGTCTAACGTAATGTCATCATCTATATGATCTTTAAACCTTTCGTAGAACCTTGCATCAGCATAAATAATACCTTCATCTTTATGTAAAATAAGGCAAAATTCTGTATTATGATTTAGTGCATTTGCAAATATTGCATTTTGAAATTCTATAGTATTAAGTAGGTATCTGTAGCGTTTTACATTATACATCATAAAGAGAGTTGTTAGAATGCTAACTAATAAATTAATCTCTATATTAATATGCTGACTATATATATCAAAAAAGTAGAGTATCGATATTGCTACTGGAGGTAAGAGCATAATAACTGCCATCACAACAATTGACATTCCATAATTTCTTAGTATGAAGTCAACCCTGTTCTCTTTTTTGTTATCTATGTATCTTTTATTCATTATTGTTACTTGGCATTGTTGTACATACGAAAATGTTCTATTATATTGATTTAATTATTATAGATTTATTAACGTCTTTGATAGATAATTATCATCCAAATCTAATTAAGTTCCTTAAATATCAGATATAACAATGTTAATAAGCTAGCAAGAGGATATTATGGAAAAACAAAAAACACAAGCATTTAAATGGTTCTGTGCACTAAGAGATAAGATTATAGAATCTTTCTTATTAATTGAAAAACAATCATCCGCAGAGCCAAAAATCGAAAAGAGAAAGTGGGATCGCCCAGGTGGTGGAGGTGGTGAATCTACAATTATTTTTGGTAATGTTTTTGAAAAAGTTGGAGTAAACGTTTCAAAAGTACACGGAAAATTTGCAGATTCAGCCATTAATGAAATTCCTGGTGCAAGTGAAAGTAACGGAGAGTTCTGGGCAAGCGGTATATCTTTAGTGTCTCATATGCAATCGCCCCTTATCCCTGCAGCACATATGAACACAAGGCTGATATATACTTCAAAACAATGGTTTGGTGGAGGAATGGATTTTACGCCAATATATAAAAATGAAGAAGATTGCAAGTATATTCATGAATCAATCAAAATGACATGTGATAGATTTGACACCGGATATTATCCAAAATTTAAAGAGCAATGTGACAACTATTTTTTCTTACAACACAGAAAAGAGCCGCGTGGTATTGGTGGCATTTTCTATGATAATCTGAGTTCTAGCAACTGGGAAAACGATTTTGAGTTCACAAAAGCAGTAGGTGAAGCCTTTTTGGAAATTTATTTGCACATCATACGTAAACATATACAAAAATCTTGGACAAAAGAACAACGAGAAAATCAATTAATAAAACGTGGCAGATATGTAGAATTCAATCTGTTATACGATCGTGGCACAAGGTTTGGTTTAATGACTGACGGCAATCCAGATGCAATTATGATGTCAATGCCACCACTTGTTAAGTGGTTATAGAGAGCTGCTATTAGTAGAAAATAAATCATCATAGTTTAAAATTGTACCATGGTAGTGAGCTTTTATATAGGGGGTATAATCATGGGCATAATAGATAATTTTTTAATTAAATCTGTCAAAAACAATGACATAAAAGGTGTTAAACTGACTCTAATTCTCTATGATGCATTAAATAGTTTTAGAAAATTCTTTTCAAAGACTATGTCTCTCAAGAATACAGGATCATTTGATATAAATAATAATCAAGCTTTAAATCAGGCTTTAGGACATGCTACAGATCACAAAATAATGGAATTGCTGATTAATCGTGGAGCTGATATCCACTCAATAGATGAGAATGGAAAGAATGTTATAATTCGTGTTATTGAGAGTTTAGCAGAATCAAAAAATCTAAAATTGGATAGTGAGAAAAACTTACCAGCAGAGATAATTCTTCACCCCACAGTTTCCTTTTTACTAGGAAAAGGCGCAGAGTATTATTCTACAGATGATTTGAATGTTGAAGCTATACAACAAAAACCTCCTAGAACCTCTGAATATGAGCCAATAACTATGTACGCTGAGGTGAACAACAATGTAATACCACCTCAAAAACCTTCTAGAACTTTTGAGTATAAGCCAAAGAGCACTAATTATGATGCTTTGCCTTCAAAAGAGCCAATTTACGCTGAGGTGTATGATGCTAAGGTTAGTAACTCATTAGGGGAGAATGGTTATTTGAGTGTATCAGAAGAATCTATTTATGCTGAAATATATGATTCACATAAAAAATCCACTGAAAATTTATCATTGGAAGATAGTGGTTATTTGAGTATATCAGAAGAACCTATTTATTGCACTATAGATGATCTTTCAGAACAAAAAAAGCCTACTAGCCTAAAACAGAAAGAGCCAGAACAGTCGTCAGAACCTATTTATGCTAGGGTAGATTTGTCCAAGAAAAGAGCAGAAAGAAAAGCAAAAGACATAAAAGCTAATTCTGGAACTTGCCATGGGTTAGTGCAAGATAAAGTGAATGATTGGCAAGTGAAGCTAAATGAGCTAAGTGCTAATAAGTCGATAAGTCAGCAACAGACTAATGATCAAAAAATTAAGACCAAGGCTGGCTTTAGTGTAGAAGAAATAAGGCAGAAATATGAGCGTAGAGATTCTGGCTACGATTCTGGCTATGATTCCGATACAAAAGTTGAACAACAATTAGAATTAGCTCCTAAATCTGAGATAGGTTCAGTGAGTATTGAGCATGGAGTAATAGGAGGCTGTCGATATAAGATTACTGATATATCCCTCTAACTATGTGATTCAAAATAATTGAATTGACTTTATATATGTAATCGATATAACCTAGTTAGATTCAAGTTGACTCTTTCGTCTAGTGGTTAGGACACCACCCTTTCACGGTGGTAACACGGGTTCAAATCCCGTAAGAGTCACTCAAGTAGGATATAATTAAAGTTTTGAATGGGAAAAATTAGGCTCTATGTTGAAGAAGCTTTATCACAAGGCGTGAGTTTAGCACTTAATCCACAACAAAGTCACTATATTTGCAATGTAATGCGGCTTAAGAAGTATGATAATCTCTCTCTTTTTAATGGAAAAGATGGAGAATGGTTAGGAGAAGTAGTTAATATATCGCGTAAATTGACAGAAGTTACACCCAAAGAATGCACTAAACAACAGCAATATGAGGAAAATTTATACCTGTATTGTGCCATGGTAAAAAGTGCTGCTTTGAACAACATAGTAAGACAGGCAACTGAAATGGGAGTAATCTGCATTCAATTTATTTCAACGGAACGTACAGTGGTAAAAAATATTAACCTAAGTAGAGCAAAATTACAAGCAATCGAAGCAGCGGAACAATCAGGTAGGATAAGTATACCAGAGATTTTGCCTCCTATTAACTTTTGTGAGTTACCTGATTCCCAGAGTAAAAATTTTGTTTTGTGTGATGAAACAGGTAAAGCTGACAAAGTGCTGAAAGGCAAAAAAAATGTTGCTATTATTGTTGGCCCTGAAGGTGGTTTTTCATCTTATGAACTTGATCTTGCCGATAAGTTTTGTCAAAAATTGAGTCTAGGAAAAAGAATTTTAAGGGTCGATACTGCTGTAGTTGCTGCACTCACTTTCACCAATTGGTGTAGCTAGATTTTTAAATATGACTAAGGTTTGGGTCATAAAGAAATCTGGTTCAGTGTTGCGCGCACAAAAACCCTGTAGACTTTCTACGAAGCAGTCTGTTGTTAAAGAGGAGCTAATAAAAAACATATTCTAAGATAATATTAAATCTCATATTATATTTTTTCTAAAGTAAACAAATGAATCTTGCATTTTGCCTGAGTTATTGATACTCTGAGTAAAGAAGTCGGGGCGTAGCGCAGCCTGGTAGCGCATTTGGTTTGGGACCAAAGGGTCGGGAGTTCAAATCTCTCCGCCCCGATGTTAGTATAATTGTAAGAACGCTGTAACATAAGAGCAATCTCCATCAGTAAGCAAGTAGCTGACACTGGAATGACATTATTTACCATGTAAATTATGGCATATTACATTTTAACGCTCAAGTTTATAAAATAATTGACAATGTTAATTTTCTAATTTATAAATAGATTTTGAAATGATTACCGAAGGAGGTATAGAGTTTGATAGAAGTATCAGTCCATTATGGTGATGTAGACAGAGCTCTTCCAGTATTGAAAAAAACAATTCAAAAGGAAGGAAGAGGGTTGAAAATGAAAAAACAATATCATGAAAAAAAATCAGAAAAAAGAGCTAAAAAGAAAGCTGAAGCTAAAAAAAAGAGGTACCAACAAGAGTGCAGAAGGCAACGTTATGGTTGGTAGTTTGTACTCAAGTTAATAGTTTATCATTGGTTATTTTATGAATATTCACGAATATCAAGCGAAAGAAGTTTTGCATAAATTTAATGTCCCAGTGCCAAAAGGTTTTGTTGCTACATCTGCAGAAGAAGTAAAGACTCAAGTAAGTCAATTAAAATCTGACGTGTTTGTAGTTAAAGCTCAAATTCATGCAGGTGGTAGGGGTAAAGCCGGTGGCGTAAAGCTAGCAAAGTCAGTTGAAGAAGCTCAACAGTTTGTAAAGGACATGATTGGTATGACTTTAGTTACTCATCAAACAGGGCCAAGCGGGCAGCAAGTAAGAAAAGTGTACGTTGAAGAAGGCTCAAGCATTAAGAAAGAGTATTATTTAAGCCTGGTAATCGACCCGAAGCTCAGTAGGCCAATATTCATATTTTCCTCAGAAGGTGGAATGGACATCGAAGAAGTGGCAAAAAATTCTCCTGCAAAAATTGTGAAATTTGATATTGATCCTGCTACAAGTTTTGATAGCAGCAAGTTAAGCAGCAGTTTTCATTTGAGTCCAGAACAAATAGAAAAGATATCGAACATTGCAAAAAAAATATATGATGCGTTTATTGCAACTGATGCGAGCCAAATTGAAATTAATCCACTGGTTGAAACAAATTCTGGAGATTTTATTGCGCTCGATGCAAAAATTAATTTCGATGATAATGCTTTATATCGTCACCCAGAAATTATGGAACTTCGTGATTATGATGAGGAAGTGAAAGAAGAGATAGAGGCTTCAAAGTATGGGCTCAGTTACATCAAAATGGATGGCAGTATTGGTTGCATGGTAAATGGTGCAGGTCTTGCTATGGCAACAATGGATATAATAAAATACTACGGAGCAGAGCCTGCTAACTTTTTGGATGTTGGTGGTGGAGCGAGTAAAGAAACTGTAACTGAAGCATTTAAAATCATATTGTCTGATAGCAACGTAAAAGGAATTCTGGTTAACATATTTGGTGGTATAATGCGTTGCGATATTATCGCAAGTGGAATTGTTGCGGCTGCAAAAGAAATGAGCATTAAAGTTCCTCTAGTGGTTAGATTATCAGGTACTAATTTTGAAGAAGGAAAAAAAATTTTAGAAGAGTCAGGATTAAATATTATTGCTGCAGATGAGCTAGATGAAGCTGCGCAAAAGATAGTAAAAGAGGTAAAATAAAGCATGTCCGTTTTAGTAAACAAAGATACAAGATTAATATGCCAGGGTTTTACTGGCGCACAAGGCACATTTCATTCAGAGCAAGCAATTGATTACGGAACGAAAATGGTGGGAGGTGTAACTCCTGGAAAGGGTGGGAGCACTCACCTTAATTTACCGGTTTTTAATACTGTAGCAGAAGCCAAAGAAAAAACCGGTGCAAATGCTACAGTTATATATGTACCTGCTAAATTTGCTGCTGCTGCAATACTTGAAGCAATAGATGCAAAAATAGAATTGATAATTTGTATTACAGAGGGCATTCCTATACTTGATATGGTGAAAGTTAAGCGTGCGCTTATCGGCTCAAAAAGTCGATTGATTGGTCCCAACTGCCCGGGAATTATTACCCCTGAAGAATGCAAAATAGGAATTATGCCTGGCCATATCCATAAGCGTGGACACATAGGAATTATGTCTCGCTCCGGAACTTTAACTTACGAGGCAGTAGCACAAACAACCGCTGTTGGTCTTGGTCAATCCACGTGTATCGGAATTGGGGGGGATCCAGTTCATGGTATAACATTTGTCGACTGTATGGAGCTCTTTTTAAAAGATAACGATACTCATGGTATTGTAGTTATTGGTGAAATAGGTGGAAACGAAGAAGAAGATGTATCACATTTTGTGAAAACAGAAAAAACTAAAAAGCCAATCGTTGGTTTTGTAGCAGGCCAAACGGCACCTCCAGGAAGACGTATGGGACACGCTGGAGCAATCATCTCTTCCAGCGGTGGAAGTGCTGGTGCAAAACTAGAAGTTATGCGGAGCGCTGGAATTGCAATTGCTGAAACCCCTGCAGTAATTGGTAAGAAGGTATTGGAAGTAATGCATCACTAGAATTAGGGTCACAAAAACCCTATATCACCGGTCATGAATACGTTATTTGCCCATTCGATTAATAACTTGCCTCCTGGTAAATTTACTGAAGTCTGTTGGGCAACCAGATATCCACGTAGTGTGGATGCAACAAGTGCTGCACAGGCTGCACTACCGCATGATGCAGTAATGCCTGTACCTCTTTCCCAAACTCTTAAAGCTATTTCTCCAGACTTTTCAACTTGTGCAATACTAACATTAATTTTCCGAGGAAATAATGCGTGATTTTCTAGCTTTGGTCCTAAATTTCGCAATGGTATTTCACTTATGTTATCAACAAAAAAAACTATGTGAGGATTGCCAATATTTACTGCAACAGGATCTTTTAGCATTTCAAGCTCTATAGGTAAGTGAAGAGTGTCACACTCAGTAGATAAGGGAATTTCATGCCATTTTAGCAAAGGTTTACCCATGTTAACCTTTATGGATTTATCACCCACTTTAAAACACTCTAAAATGCGTTTGCTTGTTAGCTCAATAATGGAGTATTCAGCACCTTTTTCTGACATTATCAAATATCCAACACAGCGTGCTGCGTTTCCGCACATTTCAGCTCGACTGCCATCAGCATTATAGATATGCATAAAACAGTCTGCAGCATTAGACATTGTTATAATTATCACTTGATCACAACTGCTTTGATCAGCAATTTGTCTATGGTTCCAGTCTAAATTGTTTGTTGAACGTGAGTCTATGATAACGAAATTGTTACCAGTGCCGTGCATTTTGATAAAATTTTCAGAATTTTGGCCACTCATCATAAAAAAATATTTCTTCTATTGGTCTTCTTTTCTTCTTACTTGTTTCAGCACCCTCTTCTTCGTAACCAACCGCTATCACTGACATTACGTTAAAGTCATTGGGTATATTGAACTCTTTCACTATTTTATCTCTATCAAATCCACCCATTTGATGGGCCATTAAGTTCATAACTGCAGCTTGTAACATAAGTCCATAATTCGCTGCACCAGTATCGTGATTAGCCCAAAAATTTTCACCTTTATCAGATTTGCGGAAATTCTTAGCGCTTAAAGATATGATTAACACTTGTGCATCTTTTGCCCATTTTTGATTAGATTCATCAAGGCAATTTAGCAGCTTTTCCCATGCGCTTTGATTGTTCTGTTTGTTGCATATTACGTATCTCCAGGGTTCATCACCAAAACATGAGGGAGTCAGCCTTACAGCTTCCATTAAAATATCCATGTCTTCCTGAGATATTGCTCTTGTAGGATCGTATGAACGTCCGCTGTGTCTTGCTTTCATCAACGATAATAGATCTTGTTTACTCATCATTTTTAATTTAATAGTGCATAAATAATTCATTGTAGCACAATATAAGCAAAATTTAAATTGCAAAACCTCTCATACACATATATTACATTTAATAAGTTATTTTTATTGGGAAGGTATGTTTATAACACAATCTAGCAGCAGATCAACACTGGCTGAAATATTGTCTTGCGTTTTACTTTTATTCTTGATGGCTCAAATAAGTATACCATTGCAGCCTGTGCCTATCACATTGCAAACTTTAGGAGTAATGCTTATTGGGCTTAAATTTAACCGCAGAACAGCATTCTATTCTGTGCTTACATATCTATCACTTGGTGCAGCAGGATTGCCTGTTCTTGCAAATTTTTCTGGTGGTTATCACGCTCTCCTTGGACCAACAGGTGGATATTTAATTGGCTGTTTAGCTGCTGTTATGGTAATGAGCAAAGTAAATGAATTACTGAACTCTAAATATAAATCATTTGTGTGTAATTCTTTAAGTTGTCTGGCTGGTACAGTTGTAATCTTTATTTGTGGTGTTAGTTGGCTTGCTGTTTACTTGGGTCTGGGACAAGCAATAATGGTGGGTGTTTTACCATTTATCCTTCCTGGTTTGATAAAAATTTTTCTACTTGTAGCAGCTTTGCAATATTTGAAAAAATGATAAAATTTCGCCCTCATCATTTTATGTGCACCCTCGCGTTTCGGGGATATGGGTATTCTCAGGGTTTTGTAGAAAATTATAGGAAGATAGCAAGTGAAGTGGTTAGTACTCAAATCGAAGTAGTTGGTAACCTTGATAGTATTTGTAGTGCTTGCCCAAACCAGACTAAACAAGGTAAATGCACCGAACAAGCTAAAGTTTTAGAGCTAGATAGAAGGCATATGGAAATTTTAGGAATTAAAATTGGCGAGACTTTGACCTGGAGTGAAGCGGTAGAAAAGATTAGGGAGAAAATGTCTTTAGAGAAATTCGAGTACGCATGTGAGGGGTGCAACTGGCAGCCATATGGAATATGTAAAAATGCCCTTTTAAATCTACAAAGGTAGTTGACAAAATGTTAAGATAAATTGAAGCATTTTTGTGGAAATAAAGCGAAATATGGAAGACAAAAGATAAATGCATTCTGAAAGGCTACACAGCATGTTCGTCCCGCTAATTAATAATATCTTTATTATTGTATGAGATAGGTAATTTAGCATTTATGAATTTGTAATGTGTTGCATATAGCTCAAAGAAATAAGGTTTACTGGTTACACGCTGCAGCCAATGCCACAACACTAGGACCTATGTTTATCTGCATGTTAATTTGCGTTGTGATTTTATGGAGGTCTTCTGTTACCTATGCTAGTGAAAATTTGGAGATACAGAAGGCCTTTGATAGTGTTGTCAAGCATATAAAAGCTGATAAAAAATATAAAGATCTTGATGTTATTGAGAGAAAAAGTGATAAATTTAACATCAAAATTGCGCAGAATTCTGGCAAGAGTTTTGACATATACTCTACTTTAAAAAAAGCAAAAGATTCCTTTGAATCAGGAGATAATGAAACAGCTATTTCTCTCCTTAATCAGATCATTGCAAAGTTTCCTTATCATAAAAATGCTTTAATTGGATTGGGAAATATTTATTACGCTAATAAAGAATACAAAAAAGCTGTAGAGATTTACACAAGACTGTTAAAAGAACACCCTAGTAACCCTTACATATTAAAAAATTTTCTGACGATAATCTCACAATATAATCCTGATCTGGCGTTGAGTGAAATGTTAAAATTGTATGATATACATAAAAATTATGCTCCTTTATTAGCAAATTTAGGTATGATCTATATGAAAAAGGAGGATTATGTAAAAGGTAAAGAGTATATGATAACTGCTATTTCCCTCGATGAAAACAATATTTTTTATACTTATAATTTAGCTGTTATTCTAGATAAACTTTCAGATTTTCAAAATGCTACAATATTCTACTTAAAATTGTTGAACATGGCTACAACTTCGAAAGATGTGAGTGAAAAAATACCTTTATACAAAGTGACAGCAAGACTAAAATTTATAAAACTTCACAGCACGCACTCAAAGATTTCATAAAAGCTTATAGCTCACCTAAATCTAATTTATCGTATCTGTTCAAGGGAGTGGCTAATGTGCAAATATTGAAGCAAAGTGTGTGAAACACAGATGTACGAACATTTGTTTGCAAAGGTAATTTACACAACAAATGCATAACTGTACGAACATTGTGATTTTGGCCTATCAGGAGGGTGTCATCCCAGTGCTTGACACTGGGATCCAGGAATTTTATTAAGTTGGCGAGCATAAAAATAGCTGTTTTATGTAAAAATACAACGTTTTAATGATTATGAAAAAGCTGGATTCCAGTGTCAAGCACTGGAATGACACCATTCTTTTTTCTGGATCCCAGTGTCGGCTACTTGGATGACACCATTTATTGTAAGGACTTACCTCACATTTACTCTATGATTATCTTTTTAGATCACCTTGTCTACCTATTTTGCCACTCTGCTGAACGGATACAATTTATTGCTATTTTTGTTTACAATAATAATATTGAGCTATAGAATTAGATCTAAAGGGGCAATTAGCTCAGCTGGTAGAGCATCTCGTTTACACCGAGGAGGTCGGCAGTTCAAGTCTGTCATTGCCCATTTGCTTAACTGAATGTTAGTATTATTAATTACTTCAATTAAAGTATAGAAAATGCAGGATAATATAGTACCAATCTCAATAGTAAAAGAGCTGGAAGATTCTTATCTTTCCTACGCAATGAGCGTTATCATAAGCCGGGCTATACCTGACGTGCGGGATGGATTTAAACCTGTTCACAGGCGCATATTATATGCAATGTCAAGAGCTGGATTCGATGCCGGTAAGCCATATAAAAAGGCAGCTCGTATAGTTGGGGATGTAATGGGGAAATATCACCCACATGGTGATGCAGCTATTTACGATTCCTTGGTTAGAATGGCCCAAGATTTCTCTCTTCTTTTACCACTTGTTGATGGGCAAGGTAACTTTGGTTCGATAGATGGAGATCCACCAGCTTCAATGCGATACACAGAAGCAAGACTTCAAAAAGTGTCGCACTTTTTACTGAATGATATTGATGAAGATACAGTTAATTTTAGGCCAAACTACGATGGAAATGAAACAGAACCAGTTGTGCTGCCTGCAGAGTTTCCGAATCTATTGGTAAACGGTGCAAGTGGTGTTGCAGTTGGTATGGCAACCAATATTCCTTCTCATAATCTTGGAGAAATAATAGATGCTTGTATATTATATGTAAATAATCCTGAAGTTACTTTGGATGAGTTACTTGAAGTGATGCCAGGGCCGGATTTTCCAACTGGGGGAACAATTCTTGGAAGGTCTGGAATAAGATCAGCATTTGCAACTGGTCGTGGATCAATTGTTGTGCAAGGCAAGACTCATATAGAAGATCTGCCACAAGATAGGCAAGCAATAGTGATTGATGAAATACCTTACCAGGTAAATAAAGTAAAATTAATTGAGAAGATAGGTGAGCTTGTAAAAGAAAAAAGAATTGATGGTATAACAGAAATTAGGGATGAGTCCGATAAGTCTGGTATTAGAGTAGTAATTGACCTCAAAAGAAATGCTGAAGCAAGTTTTATACTTAATCAAATATTGGGGCTAACTCCACTAAGAAGTAGTTTTAGTGTTAACACTTTAGTGCTCAATAACAACAGGCCTGCTTTGATGTCATTGAAAGAAATCATAACTGCTTTTGTTGATTTTAGAAAAGAAGTATTAATCAGGAGAACAGAATTTCGTCTAAGAAAAACGAGGGAAAAAGCTCATATATATATAGGGCTCTACATTGCGGTCCTCAGCATAGATGAAGTGATAAAAATCATCCGCGGTGCAAAAGATCCTGCGGAAGCAAGTAGAGAACTTTTAAATAAAGAATGGAAAACTTCGAATGAAATCAATACTATTATCGAGTTGATTTCAGATAGCGCAAGCTTTTTGAAAGATGGAGTGTATAGATTAACTGAACTACAAATTAAAGCTATCCTTGATATGAAACTGCAGCGTTTAACAGGCCTTGAAAAAGACAAATTAGAAGCTGAGCTAAGTTCAATGATCAACCTGATAAAAGAATATATCGCTTTTCTTGGCTCAGGAGAGAAGTTGATGAAAGAAATAAAAAACAATCTACAAGAAATAAAGAACAGATTTGCTGTGCCGCGAAAAACTTCAATAGAAGAGTCAGACGCGGACATTGAAGCTGAAGATCTAATTCCACAAGAGGATATGGTGATAACCGTAACTATGAATGGTTATATCAAGCGTGTAAAACTTTCTCACTACAGAACTCAGCGTCGTGGTGGAAAAGGAAAGCTAGGACAGGGATTAAAAGAAGAGGATGTAATCACAGAATTATTTGTTGGAAATACCCATACTAGCTTTTTATTCTTTTCTAACATTGGTCGAGTTTATAGATTAAAAGTTTATAAGTTACCTCTTGCAGAGCCAACCGCACGTGGAAGAGCACTTGTTAACATATTTCCGCTTAGCGATGGTGAAACTATAACTAATATCATGCCATTGCCAAGTGAAAATGACGAAAATCAAAACATAGTTTTTGCTACTGCCTATGGAAACATAAGGCGTAACTCCTTAGCGGACTTTCACTATATTCCAAGCAATGGAAAAATAGCAATAAAGCTCGATGAAGGAGACAAATTAGTATCGGTTAAGGTATGTAATGAAATTGACCATGTTTTACTTTCAACAACGCTTGGAAAAAGTATCAGATTTGTTGTAAGTGATGTGCGTCAATTTAAGAGTCGCAATTCAGATGGCGTAAGAGGTATCAAACTTGTAAAGAATGACAGCGTGATATCCATGACCATATTAAATGGGATAGGTGTAGCAACAGAAACAAAAGAACTTTACTTAAAAGTTCCACTTGCAAAAAGACTGGGGACTGCAATTAATAACTCCATTGATTCTAAATTGGAAAAGACTTTGAATGATTTAGGAATAGATAACGAATTATTCTTAAAACTTGCAGTGAATGAGGAGTTTATATTAACTATTACTGAAAATGGCTTTGGTAAAAGAACTTCTGCGTATGAGTATAGAGTAACTAACAGGGGTGGTGTTGGTATCACCAATATTCTTACTACTAGCAGAAACGGTAATGTTGTTGCTAGTTTTCCAGTTGAGCAGGGTGATAATATAATGCTTATTACAGATAAAGGAAAGTTAATTCGCATTTCGGTCAATGAGATTAGAATTGCAGGACGCAGCACTCAAGGAGTCACTCTGTTTAAAACAGAAAGTAGAGAAAAAGTGGTGTCAGTAGCGAAAATTGAAGATCCTGATTCCACTGAAGATAGTATTTTTGAAGTTGAAAACTCTATCGCTTCTTAACCGTAGTATAGGTTAAACAAAAAGCGCAAGTTTTTGTTGATTAATACGCAGTATTTAAATTAAAATATATACTTATGGCTAAGTAAAGATCAATGGACAAAAAATTAACTAAAAATAAAAAACCACTGGCAGACAAAGAGGATAAAAAAACACCTCCTGTTAAAGATCTTACTAAAAATAAGAGTAGGAGAGATTTTATAACATTAACTACATGCGCTATGGCAGGTATAGGAGCTGCAAGCGGACTTTGGCCACTGGTTAAATCTATGAATCCTTCTGCTGAAGTTCTAGCAACTTCCACAGTGGAGGTGAATTTGTCTGGAATTCAGGAAGGACACGGAGTAAAAGTAAAGTGGCAAGGTAAACCAGTATTCATTCGTAGACGCACAAAGCAAGAAATTGAGGCTGCAAGAGCTGTGAATGTGAAGAGCTTGAGGGATCCTCAATTAGATGAGCAGAGAGTATACGAAGGAAAAGACGAATGGTTAATTATGCTTGGAATATGTACACATCTTGGGTGTGTACCGGTTGACCACGCTACAAGAGATGGTAATGGTTGGTTCTGTCCTTGCCACGGTTCATATTATGATACATCAGGTCGAGTAATTGGGGGTCCTGCACCGAAAAATATGGCTGTACCTGATTATTTTTTTCCCAGTGAGAATGTTGTGGTAATTGGCAAGAAGGCTTAACGAATATAAATAAACTCGTTAAAAAAAACTCACAGGATCAACATCTATTATCACTGCAATACTCGAATTCAAGTTACAATTTTTAATCCAATATTTCAGCTTTTTTTGTATGGATAGACTATGCTTATTGTGTATTTTTAATAATACCCTATACCGATACTTATTATTTAAAAAATTTATCGCTGCTGGTGATGGGCCAAGAATTTCAAATTCCTTTTTGTCTACACCTACATTTTTTTCCTGGATACAAATAGTTGAGCTACTTGAATGACAGAGAAGAGATTTTACTATTTCATTCGCTGCTTTTTGTGTTGCAATCTGATTCTTACCACAGATTATAAGCGCTATTAATCTGCTAAATGGTGGCATTTTGGCTTCGCGTCTTGACTTAAGTTCGATTTCATAAAATGAGTCTCTTTTTTGATGCAGCAATGCTTTTATTATTGAACTTTCAGGATTATTGGTTTGCACTATTACCATTCCTTTTTCATTAAACCTTCCTGATCTGCCTGCAACTTGGTGCAATAATTGATACGTCTTTTCCGCTGCTCTCAAATCAGAATTTTCGAGACTCAAATCTGCATTCATTACTCCAACCAAAGTTAATTTGGGAAAATTGTGCCCTTTAGCAATTATTTGTGTGCCGATTATAATGTTCACCTCTTCTTTCAATATCAAGTCAATTACGTTACTAACCGACTTCTGATCGCTGCTTATCATCGCAGTTTTTGCGTTTGGTATTAATTTCACCATTTCTTCAAGCAACCTTTCAATTCCTATGCCGTAGAGGGACAATGGCTGTTCACTTTGGCAATTAGAGCATTTCTCTGGAAGTTTTAATTGATAAGAGCAATGATGGCACAAAAGAGCATTTTTTTTCTTGTGATATGTAAGCCAAACAGCACAATTTAAGCAGGAAATTTTATATCCACACTTTTTACAAATTGCCAGTTGTGCATACCCTCTGCGGTTTAGAAAAAGCATAACCTGCTGTTTTTTCTCTATGGTTTGTTTGATGCTTTCAAAAAGCTCAGAGGAGATCCATTGCTTGTTGTTCCTCATATCTACTACTTTAATGAGTGGCAATTCTGCACCACCAAATCGTTTAGTTAGCTTTACATGATTGTAATTCCCGTTTTTAACATGATGAATCGTTTCAAGCAGTGGAGTAGCTGATGATAAAATAATCGGAATATTTTCAAATTTGGCTAAGATTATCGCCATATCTCGAGCATTATATATAATTCCCTGTTCTTGTTTAAAAGATGAGTCGTGCTCTTCATCAACGATAATCAATTTTAGGTTTTTATAAGGCAAAAAAAGTGCTGATCGTGCACCAATAATTATCTGCGCATTTCCACTTGCTATATTGAGCCAATTATTCCGGCGAGTTTTTGGAGTGAGTCCTGAGTGCCATTCAACTAAGTTTTTTGATATCTGACCGCGAACACGATTTACCAATTGTGAAGTTAAAACAATTTCAGGTAGGAGGATTAAAATTTGTGTATTACCTTCTCCTGATGTCATTTCAACATATTCTGGTGTCATACTAGTACGTGGCAAAGACGGTATGCTAAATGTTACAGTGGGTTTTGCCTTGAGTATAAAGGTGTCATTCCAGCGCTTGACACTGGAATCCAGGAATTTTGATTGTAAATTAGGTATTGGTTTTAAGTTAAAATAAACATTTGTAATGAGGTTATATGAAAAACTGGATCCCAGTGTCAGGCTACTCGGATAACACCCTCTTGGTAGACCCAAATCACAATGTTCGTACAGTTGTGTCTCTGGGCACTGGGATGGTAAAGTCTGAGCAGCATTTGGAACGGCAGTGTAATTCTTAATCAATTGTGCAATCACAGAGAGATAAACTTCCGTTTTTCCAGATCCTGTCTCACCATCAAGCAAAGTCACTGAATACTCATTCAAACTGCTGATTATTTTATCACTAGCTACCTGCTGTTCAGGGCTTAATTGGCAACTTATTTCACTTATTTCCTGCTTCTGCTTAGCACAAACCAATTTATCTATGTGATTTACTTTTAACACTCCTCCCATTATCACTTTGGCAAGCATACCAACAGGTATTAAGTTATACTGCGCAACCCACTCTGCAAATGCGATCAATTTTGGTCTAATATTTGGTAAATCAATTTTTTGCTCAATAAATTTTAATTCTCGGTTACTTTTATCACTGTATTTCCAAACTATTCCGATTAAGCGTTTTTTGCCAAATGGCACCACTACGTAATCTCCAAGTAAAATCTCAGTATTTTCCTCAATTGCATATGAAAATAACTGATCAATTGGAAGTGGTAGTAATACGTCAACTGTTTTTGCCATAGTGATTGAGTTTAACATTGTTTTAAAGAGCTTGTAACTTTATTAAGCTTGGCAATATAGATGAATCGGTACAGAGAAAATCTTAACGTTTAACACATTTTTCATAGTACAGACCGTATGATTGATAAATAAAATGATTTATAGAATTTGTGGAGGCTACCAATGGTCAACGACAAGATTACTTTGAACTTTGAAATAGAAAAAGGCGAACCTATAGATCGATACTACTTTTCTGCACATATAAAGCTTACAGATGAAAGCAAAAATCTTTTGCGCGAGAAGCTTGGCAGTACAATTCAATTCGATAATCTAGATGATCACTTCAATCTTAACCATGAGAATTTTTATATCTACTACAACAAATATAGTGAGCACAATGGTAGAAGTGAGCTACACGTTAGGGATGATAACGGTAAATATTTAACCTCCAATCTTCCACTTAATTACTATGGATTCTCAATGGAACTATCACCTGACGGAGCGTCAATTGCAGATTATGGTTTTTATCCTCTGTATGCAATCTATAACCCAAATCACTATGATAAAGCAAAGGAAAAAGTATTTGATGATCACGGTGAATTGTCACCAATTGCATCAAATGTGTTAGATAATTTTTTAAGCAACACAAATAGCTTAACCACACAAGATATATTACAAAATGTATTCTCACAACTGCAGAAGAAAGCTGATGAAGAAGCAGAAAGATTGGCAAGAGAGAGAGAAGCAGAAAGACAAAGGGAGGAAGAGTTAAATGAAAAGAACGAGGAGTTAAAAGAACTTGTAGAAAAGGATGAGATTAAAATATTCAAAGTGGTAAAAGGTAATGATTTAGGTAATGGGCATTCAGCAGTAGTTTTACAACTTGATGGGGAAGAAGGTGACAAGATACCTCTCGACTCTAGTAAATACTACATAGCAGAGTATAGACACCACCCAGAATGGGAAGGCGATGAATATTTAAATTTTGTTAGCCCTGATAGTGATATGCTGGTTAATTATGAAAACTTATTTTTTGTGCTCAATCAAAGCTCCTACTCAGACTTTGAAAGTGGGTTTTATTCAGAAAACAGAACCGATCCCCATAATTATGCTAAATATTCAAAGGAACCATATTTGAGTGGTGACCAGCTATCTGAAAAATTATCTAATGAATTGGAGGAAGATAGCAATCAGATAGGTACTGAATTTACAATTGATGATGAGCAAGTAGACGAAGAAGTTGTGGTAGAGAGTGAAGCCAAGTCTGGGGAGAAAGGAACGGTTGGTGAGGATAACGCAAAAAATACTATACAGGAAGAAGAATCTAACTATATAGATCAAATGCAAGCGGATGATAGCAGCAGTTATAAACCAGCTTTGCAAAGCAATCGTGATGATTATGCTGATACGAAAAAAGCTCTGCAGGAAAAATTGCATGGAGATGAAATACACAAGCAAAGTAATGAGAAAGCTCAAAAAGATATAGAAGTAAAAAAAGTAACTGTGGAAACTGACAGTAGCAGTAATAAGACTGAAAAACAAACAAAACCAACAGAAGATGAACAAGAAACTGTTATGGCAAGTGTGATAGAAAATATGGATAAAAATTCTGATATTGAAGCAGAAACTTCTAACAGTGTTGCAAATTCACAACATCCCTTAAAAATAAAGACAGGAAGTCCTCTTGAAGTGGGAAAGTATAAGGTGGAGCTGCAAGTGACATATGATGATGTAAAGAATTTTTATGATACCGTACGTGGTAAATATCATGCTGGCGATGGATATAACTACGAACAAGTAATGGTTTTATATAATGAAATTGTTAGGCCCGCTCACAATCATCATTACGAGCTGTTTACTCTTGATGAAGCACATGTTGCTAATGATCACCTGTTTATCAAGGGTCAGGATTTTGGAACTCTAAATGATTTTAATGAGATGTTCTATAAAAGTGATGAGTTAATGTGATGTAAAAAGCAAGATTCAATCTGGTGAACGAGAGTTAACTGACAGAGGAGATTGACACGTATGCCTTTATCTTTAAGATTGTTTATCAAGTATAGACATCAGCTCGCCCCATTCTCTTTTACCAATATTACTTTCTTCTCTAGTAACGTTTTCCCCTTTAATTAATTTGCGAATTATTTCTAGACCAGTTCTTGAAATACAGGCTGATTCTAGGCAATATTCAACAAAGGCATTGTAGGCCAGTGGAACCCATTTTTTTATTATATCCAGCATAACTTCTGCATAAACTCTGATTTCATATTGGGCATGCTTATCAGCTCTAAGCTTCAAAAAATGAAGGAGATTATGCAGATCTATTTTCCAATAAAATTGCGTGTAGTAATTAAGCATTAGGTTAGTTCTGGCAATTTCTCTTGCAAGCCCCTGCTCAATAAATTTTTCATAATGAGAATATACTAAATTAGAGTCATTTATTAGAGAATCTATTATTTCCTTTGAGGTATCTGGATCAAAAGCTTCCCCGCTACCTTGTTTATTATTGTCAGATTGTTTTGCAACTTGTTCTGGTTTAGGTGTATAAAATTCATTATCAAGTATTGAATACCTTGCTGAATATTCATTCACATTTGCAGTTCTATGCCTTATCCATTGCCTTGCAACAAAAATTGGAAGTTTCACGTGAAACTTAATTTCACACATTTCAAATGGAGTTGTATGATGATGTCTCATTAAATACTTTATAAGTGCTTCATCCTGACTTATCTGTTTTGTTCCCTTGCCATAAGAAACACGAGCAGCTTGAACTATAGCGCTATCAGAGCCCATATAATCCACTACTCGAATAAATCCATGGTCTAATACCTTATGTTCTTCATATAAGATTGCATCTATTTCTTTTACTATAGTTCGTTTGGTTGCTTCATTCATAAAATATCCTCAAGACGAAATGGAGATATCAGCTCCACATGAATTGAGTTTTTCATGCATTGCTTCATATCCTCTCCATAAATGATGTGAATTGTTTATTATAGTTTCTCCACCGGCTACCAAAGAAGCAAGCACCAAAGCTGCTGTTGATCTTAAGTCAGTAGCATATAGATTAGCTCCAGATAAGCTTTTTATTCCACTTATAGTAGCTTTGCTTTTCTCGATGCTGATATTAGCACCTAACTTTCTCAATTCATCTGCATGTGTAAATCTGTTTTCAAAAATGTTCTCTTCAATTACTGATATCCCATCAGCGATGCACATTGCAGACATCAGTTGTGGTTGCATATCACTGGGAAAATTGGGATATGGATCTGTCGCAACGTTAGCAGACTTAATAGAGCCATTTTTTCTGGAAATAACAATGCCTCCATCATACAGTTCAACCATAGCTCCTATAGTCTCCAACTCATTTGTAATACACCTTATATCAGATAGATTTATTCCTTCCAACTCCAACTTACCACCGGTTATTATAGCAGCTAGTGCATAGGTGCCTGCTTCTATGCGATCTGGTATTATTTTATGAACACATCCATTTAGTGCTTCAACTCCTGTTATTATGACCTTTGTATTATCAATTTCAATATCAGCACCCATTTTCTTCAGAAAATCTATTAAATCAAGAACTTCCGGCTCAGTTGCAGCATTGTTTATTGTTGTCACTCCTTCTGCAAATGTTGCTGCCATTATTACATTTTCTGTTGCGCCAACACTTATTTTCTCAAATGTGATTTCTTTTCCTTGTAGCTTTCCTTTCACTGTTGCAATTATATTATAGCCGTCAATTTCAATTTTAGCTCCCATTTCTTCTAATGCTTTAATATGCATATCAACGGGACGCTTTCCAATGTTGCATCCACCAGGAAATGCTGTTCTCGCTTTGCCAAATCTGCTAAGCATTGGACCCAATATTAGAAAAGAAGTTCTTAGCTTACTTGCGGTTTTATATGGCATCACGTGATTGTTGATATTGCTGCAGTCAATTTTCAAAGTATGGTTCGCTTTATAATTTTTATTGTGCATAAAGTTCACTTCTGCTCCAAGACTTTCAAGCAACTTAGACATTAGATGCACATCAATTAAATCAGGTACATTATGCAAAATTACCGGGGAGCTACTTAATAGACTTGCTGCCATTATTGGTAAAACAGCATTTTTTGAGCCATTAATCTTGATTTTTCCGACCAAAGGTTTGTAGTTATTTCTTATTAATATCTTGTGCATTTAATTAGATATAAAGTATAATTCATTAGTTTATTGAAGTCTTACTAAGTATAATAGATTGACCGTAAAAGGCAAAATTTGCTTTTTCTTCCTCATCATCCCAGTGTCATGCTACCTGCATGACACCTGATGCGAATTGCCCCCGAAATTTTATACTATGAATTACTCAAATGACGCTCTCGAGCTTTATCAAACCAAATAACACCAATTGCAACAATGAAATAACCAGCTGCTCCTAATGTAAGGCGAATTACTGCATCGAAAGTTGACAGAGGAGGAGACGGCATTAGAATGCTCAAAACACTATACACAAGATTATTTGTTGCATGAGCAATAGTTACTGGCCAAATCGAGTTGTCTTTTTCAAACAACCAGGTAAACATTATAGACATTGCACAAATATAAAGGGTATAAGCACAAATAGTCGGGAATGTAAAGCCATCCTTCCACAAAGCTGAGCCAGCAACCACATAAGTTGGTATGTGCCATACTGACCAAATAATACCGACAATAATTGCTCTGATATAAAAATTTGATATTTTGCTTTTAAGATTTTTCAAAAGATAGCCACGCCAACCGATCTCTTCACCAAGAGACATAATGATCCACATCACAAAGGTTGATAATAAAACAAATAACATCACTAATGGACTCAAAACTGCACTCAAATCCTTTACACGGTCTAACGTAAAAGACTCTCGGAAAAATGAAAAACCGCAATAAATTGACAAAAGACCATTGGAAATTAGCATACTTACCAGAATAAGTATAAACCCTAATAGACAGTTTTTTGGCGAACTAAGTTTAAAAAGATCCCTTACCTTCTGTTTATTATAAATGGTTAGCAAAATTGCAACTGAAGCCGGAACAAATGTTGTTAATGATGTTATGTCTTTGAAAGGTAAGCACCAAGCTATAATGCACGTCAAAAAATATGTAATTACAACAAATAATGTACAATTAATAGTGGTTAAATTCATGCATACGCCCATCAATTCCTTTTCTGCATTATTGATCTTTATTCATAAATTGTCAATAAAATACTTCTTCAGGGATGAATAGAATATTTTTTCTTTTTGAATTGCTATTGATAGTTTAATTTTTATATGTATTCCCTTTCACAACCGTTTGTCATCCCAGTGTCACGTGCTGGGATGACAGTAGGAGAGCTGCTTGCATGACAAGAGGAGGGTACTGGAATGACAAGAGGAAGACACTGGGGTGACATCAACTAAACTTGTCCAAATATGAGCGATGCATTAGTGCCACCAAAACCAAACGAATTAGAAAGTGCATATTGAATTTTATGCTCCTGAGCTTTAAACGGTACAAAATTTAAATCACATCCTTCTGAAGGCTTGTGTAAATTTAAGGTTGGCGGAATAATTCCATTATTTAACGCAAGAATACTGAATATTGCTTCAACGCTCCCTGCAGCACCAAGTAAATGTCCTATAGAAGATTTAGTTGAAGAAACAGGTATTTTATAAACGTAGTCACCGAATAACTGTTTCATTGCTATTACTTCAATTTTATCTCCAAGTGGCGTTGAAGTTCCATGTGCATTGATATACCCTACTTGATTGGGATTAATTTGTGCGCTCTTTAAAGCAAGCTGCATTGCCTTAAATGCGCCTCTTCCTTCTGGATGTGGTGCTGTAATGTGGTGCGCATCTCCTGTGAGTCCGTACCCAACCAGTTCAGCATGTATTTTTGCCCCCCTTTTTTTCGCATGTTCGTATTCCTCCAGCACCAATATACCTGCTCCTTCACCCATAACAAAACCATCGCGTTCTTCATCCCATGGCCTTGAAGCTTCTTCCGGTTTATCGTTAAATTTAGTTGATAACGCCTTCATAGATGCAAAACCTGCAATTCCAACTCTACACAGTGCACTTTCTGCTCCACCTGCAATCATAACATCCGCTTCACCAAGTTTTATAGTTCTTGCTGAGTTTATGATTGCATGCGCACCTGTTGCACATGCGGTTACTGCTGAATCGTTTGGACCTGTAAATTCGTATTTAATAGAAATATGGCCAGATATCAAATTTATTAGACTTGCAGGGACAAAAAATGGACTGACACGTCTGGGCCCTTTTTCCTGCATGGTAATAACATTTTCCTGAATTGACGGAAGACCACCTATACCAGAGCCAATAGTCACACCAACACGTTCCCGATTGATATTTTGGCTTTCCAAAATTAATGAATCATCTACTGCCTGAATAGCTGCTGCAATACCGTAATGGATAAAACGATCTGTCCTTTTTGAGTCTTTCTCAGAAATATAATCTAGTGGATTGAAATGGTGCTCAATGTTGTCTGATTGCAACGGCACCTGCCCTGCAATTTTGCAAGCAAGATCAGAAGAGTCAAATCTATCCGTATTGATTGCTTTTATGCCAGACTCACTTTTTATTAGCCTTGACCAAGTGTTGTCAACATCTGCCGCTAGTGGAGTGATTAAACCAACACCAGTGACTACTACTCTTCTGCTCATTTAACACTAACTATTAGCCTTTTTTATTATTAATGTACTCAACTATTTGCTCCATAGTTTCCATTTTTTGTGCGTCTTCATCTGGAATTTCTATTCCAAACTCTTCTTCTGCTGCCATGATGATTTCAACTGCATCTAAGCTGTCTGTACCATGCTCCGAAAGCTTTGAAGAGCTGTTGAATTTCTCTACATCCTTACTAATATGCTCTAGTATAATCTTTTTCACTTTTTCTTCTATGTCTTCTCTAGTGCTCTTTGCTAGTTCGCTATTCACATTTCTTACCAAAAAAATAACCTATTCTTTGATGTTATAAAAAATTTTTATGTTTGCAATATCTTTTATAACTGGTAAACTACAGTAAAGTTTTCTACTGCCCTAGCTGGCTAGCGTTACGTGCTAAACAATTAACAATTCAAAAATGCTAGACGAAACAACAAAAAATTTGCTTATTGTAGAAGTAAATAAACTCTTACCCGAAAATAGCGAGAATAAGCTTATATCAGCTATGCGTTATATACTCCTTGCTCCTGCAAAACATATACGCTCCTTTTTAGTCGTAGCTTCATCGCGAGTGTTTAACGCGGAAGCTAAAAAAGTAATATCAGTTGCTGCAGCAATTGAATTTGTTCATGCTTACTCTCTAATTCACGATGATTTACCGTGCATGGACAACAGTGATACTCGCAGAAGCCAGCTAAGCTGCCATAAAAAATTTGATGAAGCAACAGCAGTGCTTGCCGGAGATGCACTACTTACTCTGGCTTTTGAGGTATTATCTTCGTTAAATGAGAAACGCTGTGAGATCATAAAAGTTCTTTCTCAGGCAATAGGAATTAGGGGAATGGTGGGAGGACAGGCTTTAGATATTAACAGTGAGCATATAGATTTTAGCCCCCAACCCTCTGTCATTCAAGTAGCGGACACTGGGATCCAGAAGGCTTTGCCTACAAGCATTTCGTGCAAAAAGCCATGCGATAGTGGAGCTGAACATGAAATGGATTCCAGTGTCAGCTACTTGCATGACACCCTTTCTACCTTAAAACTACAACATTCGTACGGCTGTATGTATGACGCTGGAATGACGTCGGGCCAAGCTGATAAAATAAAAGAAATTCATTTGATGAAAACCGCAAAACTATTTGCAGCTTCATGTGAAATAGGTGCTATAATAGGGGGTGCTACAGACAAGCAACGTAAAGCGTTATATAACTATGGAATAAATCTAGGGCTTATCTTTCAAGCTAAGGATGATATTGAAGACTACGAACAAGATAAAACAAATAATCTTATGTCTGTGCTTGGTAAAAGTGAAGTAGAGGACTATATAGACGGCCTCTTTAAACAAGGCTTGGATAATTTGAGTGCGCTTTCAGGGGATACTAATTATTTATATGATTTATTGAATCAAGTAAAGAAAGATGGTTAGAAAAATTATATTACAAATGCTTATTTCCGTAGTAATGATTCTCACTTTAACTTCTGCTTTTGTGTTTACTATTGTCTATATAAACAAAGGTAAACCGGAAAAAAAGGACAAGCTTTATGAGATAAATGCCACGCATGGTGGTTTGATACAGACGATAGCACATTACCTAGTGAAGCCAATACTTGAATCAGCACTTGACCGCTATATTGAAAAGCATGGGCTGACAGAATATTTAGAAGAAATAACGCAGCAAAAGGAAGAAGATTCAATAAATTTTTATGAAATTACTGAAGGCAGTGGCAGCAAGGCTTTTTGTGGCCTGGAAGTCCTATTGCAAATATATAAAATTTCTAATAATAACTCAGCAACACTCCCTAGCAAAGTTTCTGATGTTACTTTGAAAATAGGTCAAGATGACCTAAAAGAAGTGAGTTTAGGGGTAATAGGTATGAAAGAAGGCGGAGAGCGTGTAGTTACTATTGCCAACGAGAACAAAATGAATTTTAATTCTTATTACGTCAAACTGATCGAAGTAAAGGATAAATATCCCGACTCAGTAAATAATCTGATGGTTTTTAATGACTTAATTAACAAGACTGGAAAACAAGTAAGGTGCGGTGATGAGATATCGGTTAAATATAGCGTAAAGGAGCATAATGGGGAATATATAGTCAAAGATCAAACAGTGCAATTTAGGGTTGGCGATAAAAAAATACCACTTGCTATAGAGCTTGGAGTTGTGGGAATGAGAGCTGGTAATAAAAGAACTATTCTTTCTCCGCCTGACCTTTTGACTATTACTGACGATATGTTAATAAAAGACATAGATTATGATGAAGAAAATATCTCAATAATTGACTTAAGCTTAGATGTTAAGCAAGAGGTCGCAGCACACCATTCTACTGTTGAAAAACAGCCTAAAGAATATAGCTGAAATTTTAGGTCTACTGGCTAATCTTCTGAACACTCTCTATACTACTTAAAGTAGGCTTTTCGTTTTTCCTAAAGTATAAACTTAGATAAATCAAGCTGCTTCGAAATTGACTCAAGTTTATCTTTTACATACTTGCTGTCTATAATGAATTTTTCGCTATTTTTCTCAGAAGCAATGAAACTTATTTCATCTAAAAGCTTCTCCATGACAGTGTGAAGCCTTCTTGCGCCTATATTTTCCACTTGCCTATTAACTGTAAACGCTATTTCAGCTATGGTTTTTATACCATCATCAGTGAACTCAAGTGTCACATTTTCTGTTTTCATTAAAGCTATGTACTGCTTTAACAAACTAGATTCTGGTTCCTTTAATATTCTTATTAAATCCTCTTGAGTAAGTGCCTTAAGTTCTACCCTGATCGGTAATCTGCCCTGCAATTCCGGTAAGAGGTCAGATGGTTTAGACTGATGAAAAGCACCAGATGCAATAAATAATATATAGTCTGTTTTTACATGGCCATACTTAGTTGTAACAGTTGTTCCTTCAAGTAATGGTAACAGATCGCGTTGCACTCCTTCTCTGTTTACTTCACCTTTTACTTCTGTACGCGCTGCAATTTTGTCTATTTCATCCAAAAATACTATACCGTCATTACTAACAAGATCAATGGCTTCTTTGATTATCTTATCTTCATCCATTAGCCTTTCACTTTCTTCATTAATTAATATTTCACGCGCTTCTTTTACCTTCACCGTAATAGTTTTTGTTTTTTTGCTCCCGTTAAACATCTTGCCCATTATTTCTGTTACATTCATCACACCAACTTGCCCACCTGGCATGCCTGGTATATCGAAAGTAGGTAACATACTCTTGCTCTCTCTGACGTTAATAGAAACTTCTCCGTCCTCAAACTCTTTATTCCTCAACCTTTCTCTAAAAATTTTTTTACTCTCTTCGGTTGCATTTTCGCCTACCATAGAGTTTACTATTGTTTTCTCAGCTAAAATTAAAGCCTTTTTAGCTAAGGCTTTACGGGCTTTCTCTTTAACTAAAACTATTGCTGCATCAACTAAATCGCGTATTATCGAATCAACGTCACGTCCAACGTACCCTATTTCAGTAAACTTCGTTGCCTCAATTTTTATGAACGGTGCACCGGCAAGTTTTGCTAAGCGACGAGCTATTTCAGTTTTACCAACCCCTGTATGACCGATCATCAATATATTCTTAGGTATGATTTCATCACGCAATGGAAATGGAACCTGATTGCGACGCCAACGATTTCTGAGCGCAATAGCAACAGCACGCTTTGCATCATCCTGTCCGATTATGAATCTGTCCAATTCTTTAACTATCTTCTGTGGTGGCAGGTCATCTAACAAAACTTGAGTGCTGTCATTAACTTGAACATCGCTGTCATTTGAATCAAAACCACTCTTAGTATCTTTATAGAGGTTATCTTTTTCATCGTAGGTGTCACTACTACAAGACCGCCCTTCTGAAAGGGTTATGGGCTGATTGGAAAAATTGGTGCATAAAGTTTTTTGCTTGGAAGACATATCACTCCTCTATCTTTTCAATAACTACATTATGATTTGTATAAACACATATATCGCCAGCTATCTTCATAGCCTTTTTCGCAATTTCCTCTATTGATATTCCTTTAATGTCAATTAAAGCTCTTGCTGCAGATAGAGCAAAATTTCCCCCAGAGCCAATAGCTGCGACTCCATCTTCAGGTTCAAGAACATCACCTGTTCCCGTAATTACTAATGAAATAGATTTATCTGCAACGATCATCATAGCTTCTAATTTCCTCAGATATTTATCCATTCTCCAGTCTTTTGCAAGTTCAACACATGCTCTCATTAATTGCCCTGGGTGCTTGTCAAGTTTAGATTCTAATCTTTCAAAAAGAGTAAATGCGTCGGCTGTTGCCCCGGCAAATCCAGCAATTACGGAATCACCAGAAAGACGCCTAACTTTTTTTGCTCCAGATTTTATAACAGTGTGGCCCAGTGAAACTTGTCCGTCACCTATTACTACTACACTTTTATCTTTTCTAATTGATAATATAGTAGTGCCATACATTTTATTGTTATCGTGTTGAATCATTTTTCTATCACTTTAAATAAGAATCTCATTATACTTTAATCTTTAGTCAAATTTACTAAATATGTTCAACTATAGCTTATAATATAATACCTTCCTTATAACATTTAAAGTGCAGATGCAAAACATAATTCACCCAGATTTGGAAAAAAGTATAAATAATTGGTTCGAAGCAAAATTTAATGGCCTTACATCGCCATTTTATAGCTCTATAGATCTTAGAAACTCTGGCTATAAAATCGTTCCAGTAGACGCTAATTTATTTCCTGCGGGGTTCAATAACTTAAGTGAAGAATCAAGAACGATGGCAGCAAGATTGATAAAAAGCTATTTTAAAAGACATCAATACAAAAAGGTTCTTATAATACCGGAAAATTATACACGCAATAAAATGTATATAGAAAACGTATTTGTTATAGAGAAAATACTACAACTCGCAGGTTTTGAGACTAGAATTGGCCTTTTATATAATGAAGTATACAATTTAATAGAACAGTATGAAACTGTTGTGAAAGAAAACTCTCTGCTAAAGACAACTTCAGGATTTGTGCCTGATGTTATTATACTGAACCGTGATATGACGAGCCACATTCCAGACACGCTGAAAGACGTAAAGCAAGATATAGTACCAAGCCCACTATACGGTTGGCATAGCAGGCAGAAATTTAAGTATTTTGAAATCTATCAAGAATTAGCATCTGAGTTTTGTGGCAAATTTAAAATAGACCCATGGCTAATTTCTGTGCTTACAGAGAGCTGTGATGGAGTTGATTTTGATGATGATTTGTCACTAGGAGCAGTAGCAACTAAAGTTGACCAAATATTATCTCTAGTGCAAAAAAAATACGAAGAATATAAAATAAAAACACAACCTTACGTTTTTATCAAAGCAAGCAATGGCACATATGGGATGGGCATTATAACAGCAACAAGTGGAGAGGAAATATTAAACCTCAATAAAAAAAAGCGTCATAAAATGAAAAAGATAAAAGAAGGAATAGCAATCAATAGCGTTATTATACAAGAAGGTGTACCAACCATTGACATGTTTAAAAGCAGTTCTGCAGAACCGCTAATATACTATATAGGAGATACTTCAACATGTTACTTATACCGATGTAATAGCAGAAAAGATGTATATTCTAGCTTGAATGCCACTGACTGTGAGTTTCATGATGTTAGCCAGGTTGTAGAAGGTAAAATTCTATCACTTTGGAGTATTGTTAGCAAATTAGCAGTACTAGCGTTGGCAGTAGAAATAAAATCTTTTCATCCCTAATTCTTATACCTCTACAGTGCTGTCATTAGAATGACCGTTTATATTATGAACATCATCAAGTTCAGTGGAAGGATCATCATTGACAGGTTGATTAAACAACTTATCAAGTTGAACTGCAAGAAATACTGCACTATATATTATGCTGACTGTTACGCTTAAGTTGAAATTATAGATTATACCACTACCCAAGTTTATTGGTATAGTTGGAGTTTCTATCCTTCTTAATATGAAGTTTAATAAACCTAACGACAAAGTTAATGTGCTGATAATAAGGTCCTTCTTACACTTAGCAGACTTTTCAGGATCCTTATTATCCAGATATTTCTTGCATGTATAATAATAGCTTATAGGTTCTGAAATGAACAAAAATAGGATCGTTGATGTTGAACTAATATAACTTGTTACATCTGCATTACCTCTAGCCAAAAAATGGATGACTTTCAACATCATCAATGCTTCTATGGTGCTGCTTGCAAGATTAGCCGATTTACCCACAATTTTTGCCAGCTCTTTTTTACTCTCAGGGTTTCTGTAATCCTTAATTAGATCCTGTAGAGTAAATGCAGAATGGGCAATGTATAGAATAGATGTCGGAAACTTTACTAGTCGAGCAACATTCCGTATAAGAAAGATATTGGATCTATTATTGTCAATGAACTCGCAGCAAAATTGCAGTGAAATCTTACACAATAGGGCTGTTAAACCTGTTGTGATGCAGATTACCTTCCTGAAATCATGATCATAAATATCATGCACCCTTTGTGCGAGTATGTTAGATTTCTTTTTTAGCTTGTTTGGCATGAAATAGTTAATAACTTCCTGTTATTCTATCACATAAAATCCTAAAAGAAAAGCCCTATGAATCAGGACTTTAAGGGAGATTTATGCACAAATCGGCTAAGCATTTTATAAACAAGGGATCGGTACTGAGAGTTGGCACACGAAAGTAATATCCATCCTTGATAATTGCTTTATATTCTATATCAAGTTCAACTAGAGTTTCTGAATGCTCAGAAACAAAAGATATAGGTGATAGAACTACAGGTACACCATCAGCTTTTGCGCGTAATAGCTCACTTTCAGTGCTTGGCTCTAGCCATTTTACAGGACCAATCTTACTCTGATAACATATTGACCAATCTAAGTTATTGATAGCTAACTTTTCTACTATTAACTCTACGCTTCTTTCTACCTGTGAAGCGTAAGGGTCGCCCTTTTTAATGATACTAAGAGGTAAGCTATGGGCTGAAAATAGGACTCTTGGTTTACCGATTTTTCTAGCCAATTTATAGTACTTAGCTATCAGATTAGCGTGAGCTTCAATAAAATCTTGGTTATCATAATAACGGTGAATCATTTTTGTATTGCATTTTAGGCCATACCGTTTAGCATTTTTTTGCCAATTCTCGATGGATGACAGAGTTGTGGTAGTTGAATATTGTGGATACAGTGGCAGCAGAATTACTTCGTCAGGATCAAACTGTTTTACACTTTCAATAACTTCGTCAGCAAATGGACGCCAATAGCGCATGCAGATGAATACCTTGTGTACATGGTTTCTATTTTCGTTTAATTTTAGTTCTGAAGCATTAGCTTGCATTTTTGTATTCTCTAGAATTGGCGATTTACCTCCAATTTCCTCGTATATTTTTCGTGCAGTATTTTCTCGTTTCGCAGATATAAACTTTGCTAAAAGAAACCGAAAGGGATTCGGTAGATTGATTATTCTCCTGTCATAAAAAAGGTTGAATAAAAAAGGACGGACCGCATTTAGTGAATCAGGCCCGCCAAGATTAAATAAGATAACTGCCTTTTTCACCTACGCACTACTACAACAAGTTACTTCTGGGGTGCCTATAAAATTAGCTACACACTCATCAAATTTAGTTATAGGCACTAAATTTCTTACACTGGCATACAATAAGTGGCCTGATCTCTTCAGGTTACTCTTGGTGGATGTGAAGTTCCAATCGAAAAATGTATCGACAAAAAGACTTGGTACCGTTTCAAGAAGTTCAACAGCAGCTAAAGATAGCATTATACAACTTTGCAGGACATTCAGAAGAACCTTGAGGGGAAAAAGTAAAACTTTAACGAAAAGAGAGGTGCTACTTGTTTCATCCAGTAGTCGCCCTGAGTTAGGCGAATTATACTCGGTGTGTTTTCTATTTTGATCAAAGATAGGAAATTTTATAGTATCTTTCTTAAATTCCGCGTCTATTTCTTTTCTACTATGGTTAGTGATTTTTTCCATTAACTTCTCACGCAGATGAAAAGTTCTGACAATAAAACATGTGGCAATCATTAAGGAAGCACATAAAAGTGCGCATTGCATGAGGCTCATACTGCCTAGCATAGCTGGCAGTGCAAAACAAACAAGCGGTGCTATGATTGTCATTTCAAGAAATGGAATAGTGTTTCTTTTCATTGCAAAGGCAGCACCTTCTTTTAATTTTGTATTATGATGTGAACTATATTCCAAATAACTTAAAAATGCCAGACTAAAAGTCAAAAACCCTTTTGTTCCACAAAAAAGTGATGACTTAAAGTTACTTACTAATTTTTTAGTAGTAGATTTAGCTTGTTTTTTAGTGGTAGGCTCAGCTTGTTTAGTAGTGTTATTTTTACAACATTCACCCATACAATACCTCCTTGATGGTTTATTCTTAACTATAAATAAAAAACTGCTTTTATCAAATCAAAATTTACAATAAAATAAATCTATAAATATACTATTTTATATAAGGAAATAATATGGCAATTGAGAGAACACTTTCGATATTAAAACCTGATGCAGTAAAAAATAATATTACAGGCAATATAAATTCCTACATCGAACAATCTGGGCTGAAAATCACAGCACAAAAAATGATGTTACTAACAAAAAAACAAGCAGAGCTGTTTTATGAAATTCATAAAGATAGGCCTTTTTTTGGGGAATTAGTAGAGTTTATGACCTCTGGTTCTGTGGTAGTTCAAGTTTTAGTTGGTGAAAATGCAGTAAGTAAATACAGACAAATCATGGGAGCTACCGATCCAAAGCAGGCAGATAAAGGCACAATCAGGGGTGATTTTGCTGATGATATTAGTGAAAATAGAGTTCACGGCTCAGATAGTCTAGAAAATGCTCGTAAGGAGATAGCTTTCTTTTTTGCTGAATGTGAGTTGGTGTAGTCAACTCAGATTGGCGTCATCCAAGTAGCTGACAACATAGAAACGAAAAAACTTCCTTGACAAACCTCGCCAGCCCCCTTATCATGAAACTGAAGCTATTGTATTTGCTTTCGCCAATCTGCAGATTAAAAG
>NODE_3_length_34954_cov_517.628041
TAAATGGCTATTTTATAATGAATTTTGTCAGTAGCCACCAGATTTTTTCAGTTGCTATGCAACAAAGCCATTCCAGTGTCAAGCACTGGGATCTGGTAGACAATGTTCATACAGCAGCTACTCGGATGACACCTTGTGCTTGCTGGCTATAATTGCTAAGGATTTTTATTTAATTTAACTGCATCTTTTGCCTTATCCAATAACCCATTAATAAAACCAATTTCGCTTGGTTTATCAAGTAAATCAGATGCAATGTTAGTATATTCATTAATGACAACTGGAACTGGCGTATCACAATTAGCTAACTCACATATTGCAACACGCAAAATAGATAAGCTTATAAGATTTAACCGTGAAAGGGACCAACTTGGGTGTAAATAAGACTCTATTATTTTATCATATTCTTCACTGCTTTTTATAACCTTATATAACAAGTTTTCTAAGAACTGATGTTCAAATTCTTCACATTCAAATATATCTTTCAACTTATTTATGTAGTCCTTAAGCTCACAATTTTCCAGTTTAAAAGTGCTTTTGTTGTAACCTACGAAAATATTTGAATAAGCAATTTGTACAGCAAGAAATCTTGCCGTGCTTCTTTTTATGCGCCACTTTTTATCTACTGGTTTTTCCTCCATTATTTTAATTTATTGTGTAAATCTATCATACGCAAAACAGTTGAGGCTGCATGGCCACCAACGTTCTTTTTGTTTTTATCAGCTCTAACTAGTGCTTTATCTTTGCTGTCAGCGGTAATTACACCCATACCAAGGGGTATTGCATAATGCATAACAACCTCATTTAAGCCTTCAATTACTCCTTTACAAACATATTGATAATGATCGGTTTCACCGCGAATTACGCACCCAAGAGCTAAATAACCATCATAATTAGTATGCCCACTCTTGACTGCAAAAAGAATTGTAGCTGGTATCTCAAATGTACCAGGAACCTCAACTACATCGTAACTGGCATTACTGCCTTTTAATTTATCAATTGCACCTTCAAGCAAAAGGTTCGCTATTTCAGTATAATAAATCGAATTAACTATTAGTATTCTCGACATTTACTACCACTTTTTTTGTTAAAAACAACTTTATTAATGACTGTTGAATTAGAGTTATAATATTACTAAATATCCAATATATTACCAGGCCGGCAGGAAAAGAAGAAAAAATAAAGACAGAAATGTAAGGTAAAAACTTCATAACATTTACTTGAATATCATCTTTACTGGTTTGATCTTTCTCACTTAGCTTCTGCTGAATTATCATGGTGGCACCGAAAATTATAGGTAAAATGCCTATAGAAATAGGAAAGTTATAATTAAACAACCCAAATAATGTAAAGATGTTCGTTGGGTCAGGAGCTGAAAGATCCTTAATCCATAAAAAAAAAGGAGCATGCCTCATCTCTATAGTAACAAATAATACTTTATATAGAGCAAAAAATACCGGTATTTGTATTAGCATGGGAAAAATGCTCGACATTGGATTTACGTTGTTTCTCTTAAACAATGCAATTGTCTCTTTATGCTGCTTTAAGCTGTCATTTTTATACAACTCTTTTATACGAGTTAATTCAGGCTGCAGGCTTTTTACCTTAAACATCGAAATATATGATCTATTAAATAAGGAAAGCATCAAAAGTTTGATTACTAAAGTCAGCAATAATATTGCTAAGCCAAAATTTTTTAAAACGAAGTTAAAATATTCAAGCAGTAAAAACACTGGTTTAGTTATAAAGTAAAGAACACCAAAATCTACAGCTTTATCAAACAGGGGTATATTGAGAGTGTCCTTATAAGAATCCAGTAAATTCAACTTTTTTGCTCCAGCAAAAAAATAATTCACATTAGAAACGCTTGCACCAGGAAGTATGCTCTTGTAAGGTTTGACAAAATCTACTTGGAATTTATCAGTATTATTAACGTTTGTGTGTTTAATGCTTACATTTATTTTATCAGATTTTTCAGGTATGATGGCTGTGAGCCAGTATTTATCAGCAAAACCAAACCAATTTTTTTCACTCGTGCTTGCTTTTATTAAATGTTTTTTGGAAATATCCTTATATGTCCACTCCTCTAGTTTATTATCAAATGCACCCAGTACTCCTTCATGGGATATCCAATAAGATTCGTTGATATTGTCACGTTTACGGTTAATTTTACCATAAGGAACCAAAACTACATTATCCTTTGTATTATTTTCAACAACTTGCTCAACTTTAAACATGTAATTATCGTCGAGGTTAATTTTCATTCTAAATAAAATGCCATTCTCATTGTCCCAAGATAAATTGACCTCTTTTTGATTAAGTTTATCTGCTCGCCAGACTGCTTTAGAATCTGGAACTTTAATCTTGTTACTCGGATCGAGCCACCCAAATTCTGCAAAATATACATCTTTTGATTCTGCAGGTGACAGTAACACCACTTGTGGAGAAGAAGAACTCGGTTCTAAGTGGTAATTAGTTAAAATTAAGTCATCAAACCTTGCACCTTTCAGAGAAATTGATCCTTTAATCATGTTATTGGTTAAACTAACCCTCTGTTCTCGAGTAGAATTAATAATTTCAGAACGATTTTGGTATATTATAGGAGCAAGGTCGTTAAAAGATTCGATATGTTCAATATTTTCAATCAATGGCTGGTTTTGGTTTGTACTAAAAAAATTATCATAAATAATACGCCAAGACACCATGATTAACATGGAAAGGATAGCTGCCAAAATTAAACTTTTTGCTTCTGACATGAAATTAAATCAAACATATCTTCTTAAAGTGTATACTAAATATTGTACTAAAACAATGAAATTTACTTATTTTTAATAATAACTTTTAACGCTGATCTTTAAAATTTATTTTAATAGCTTCAAATTTTAACAATATGAACGCGGTGAAAAATCTAGTTATTTGGTTGCTAATAATAGCCACTACTGCAATGCTTATTGATTCACAAAGGGACAAACTAAGCGACAGATTTCTCAGTACTTTTTTACCATATAAAGGAAGAATTCAAAATAGCGGTCAGAATAGTGGAAGTATTGAATTTACGAAGTCATATGATGGACACTTTTATATTCAGGCTCAAGTCAATGATCGCAATATAACGTTTTTGCTTGATACTGGAGCAACCGATATTGTTCTATCACAAAAAGACGCATTACATGTTGGTATTAACTTACAAAATGTTCAGGATTTTAAAATATATGAAACTGCGAAAGGTCAAATAAAAGCTGGAGTGGTTCAAATACCTCAAGTTAAAATAGGAAATTTTTTGATTAATGATGTACAGGCAAGCGTTAACACTCATTCTATGTCTCATTCACTACTTGGAATGAGCTTTTTAAGGTATTTTCATTTCACTATAAGAGATAATAAGTTGATATTATACCGCGACTAAACACTTCTACAATCTACTTATCAAAGCTCTGTAGGTCAATATAGGAGCAGAAATAAATATTGCAGAACAAGTGCCAATCAAAATACCAAAAAAAATGATCAAGCTGAAGTCTCTCACTGCATCTGTGCAGATTAATACCAAAGGAAGAGCAGCAAGAAGGGTTGTACCAGAAGTTAATATAGTGCGAAATAATGTAGCGTTGATACTTGCATCTACTACCTCACTCATCCGCCCACTTTTACCACTCCTGCGATACTCTCGAATCCGATCATATATAATTACTGAGTTATTGATTGAATAACCAATGACAGTAAGGAGAGCTGCAACTGATGAAATATTAAACTCAATGCCAGTTAGGCTAATAAAACCAACAGTTAAAATCACGTCATGAATCAGTGCTGTTATTCCACTGAATCCACATTGCCAATTAAATCTAAACCAAACGTAAAAAAATATTCCAACAATCGCGATCAACATGGATAACATTCCTTCAAATATTTGTGTTGAGCTTATTTGTGGGCCAACATAGTCTATTTTACGATAGCTTATTGAGCTCCCCAGCTTTTCTTCTAGTATGCTTTTTATCTTTTTGATTTTATCTTCATCTCCTTCATCTTTAAAACGCATGACTAAATTATCACCCGCTTTTGAACTCTGCACTGTAAAACCATTTTCTTTTAATGCATCGAGAATAGAGTGATTCTCATCTGAAGATTTTATCTCTATCAAAATTCCGCCTGCAAAGTCTATGCCTAAGTTCACTCCACGCAGCACAACAGTGAATATTGAAAAGATGATAAGAATAATGCTAATTAATGCAGTCAAATCCCTATATTTACTAAACTTGATATCGAGGTTGTCTGGAATGAGTCTAAGTGCCATGCTATTTACTTAAACTTGAATTTTATATACTTTTCAAAAAATTCACTAGTTTATTCTGTGATTGTTTGATTATGTCAATTTTTCCATCAGTTAATTCTTGCCTGTCAATTAAGTTCTATCTAGCTTGCATACTACCATTTTGAAGTACATTACAAAAGCGAAATACTGCCAATTTGGCCCATCATTTTATCTCTGCAAGCTTATCCCCCCCTTGCTATGTTAGCAACGCAACCTAAGCTAGGTTCCTTCATAGCAGTGTTAGGTACACTGCCATATCTTTCAAAACTTTCATGCTCTATAGCTTCCTCAACACTTTTTCCTCCTAAAAGACAGTTTTCCCCTAAACTTTTTCCCCTATTTTTTAACTCATTAAGCCTTGCTCTGTTTTCCCCATCAATCTCCACTTTTATTTTATTGCTGCCTTTCTCACTAGGACTTAGATAAATACTTATCTCTCCTACCTCAGTAGTAAAAGACATTTCAATACCACCTTTTGAGACATCCATGTAATTTCTTTTTCCCCCTATTTCTTCTACATTTTCAACTCTTACTATACTTTCTCCAATTTTGAGTATGCCAACTCTTAAATTTAAGTCTTTGGCTTTTTCATTGTTTAGGATTTCTGCAACTTCAACAATACTATCTTGCGAGTACTCTATACAAAAATATCTATTATCCTTGCCTACTCCTAATACATTTTGAGTCTGCTTGCTTTTGTTTACAATACTTTCATATGCTAAACCTTTTAGCTTGCTTTCAATTTCCTTACATTTCTCAGAAAGACCATCATCAAATCCATTACAAGTAACTATCTGCTCAAACTCATTCCCATCGAAAAAATTATGGCGTTTTACTTTCCCACCTTCTAACAATAAATTACTAACAATGCTTTTGATAATGTCCTCTTCGGACACTTCATTTTTTTTGTTACAGTTTTGATCTTCACTTTCTTTATTACAGTTTTGATCTTCACTTTCTTTGTTACAGTTTTGACCTTTACTTTCTTTGTTACAGTTTTTATCTTTACTTTGATAGGGAAAGTTATCAAATACAAAAGTGTTACTTCTGTTACTTATATGACTACCACTAGTAAGATCTTTTATTTCTTCAAATACTGTATTTGTTACAGTTTTGTTACAACAACTACATTTTAAATTTAACATTACTTCTTTTTCTAAGTATTTAGCTACTATGCACTTAATACTTTCTGGAGTATTTTTTATATCTTTTTGTTCATTTTGTTCTGTTATACCTCTCACCTCCCCACAGCATTTATCAATCAGATCCTGTTTACTTTGAGTTAACGACATTTTTAGTTTCATAAAAAGTGAGTCTTTTAGAAAAGGATTATCATCTTCTAGGTCCCGATCATTTTCTGAATCCAAATCATCTGTTAACTCCATTGAATCAAGATTACCTGAACTATAGTACGAACCCTTTTTTGAGTCCGAACTATCTTCTGAGTTCCCATCACTATCTGACCAATTGTCAACTTTCGGAAATTCTGAGCTTTTCTGTTCACCTTCAAAAGTCTGATTACTACCACCAGCGCCCTTTGTCAAATTTTCTTTATTTTCACAAGAACCACCTAAAGAATAGCCTTGACCCTCTTCTTGATCTGAAGCACTTAATTTACTATAAGTTGCTTGACTATAACCATTGAAGTTATAACCTAAACCATTACTACCATGCTGTAAAGGATCGCTTTCAAAAGTTTGTGGATTATCACTTTCACCTAACAAACCACCATTTGTTGGATTACATACATTTTCTGTATATTTTTGATTATTTTGTGCTTCTATTTTCCTCTTCTTGTACAACGGTTCAAACTGATCAATTTCAATCGATCGTACTCGTTTCCTTGAAGGAAAGTCCTCTGGAATCTGATCCTCATCGTCAGAATTGTGACCTGAATCACAAATTACATGATCATTGCAGGTAGAATTATGCTCTTGACTAATCAAGGAAAGCTGAATTAGATTGCTAAAAACAATATTATCTAGCTGTACTGAATCAGTACTTTCAAAAATTTGTGGATTATTACTCACGTCTGGCAAATCACCTGATAAACCAGTCTGATGATTATTTTCACCTACCCAACCATCAGTTGGTGTTGGAATGCATATTCCTGTATATCTTTGGCTATCAAGAGAATCATTAGTTAATTGTACTGCTGTATAAGTTGTCCGGTCATCCTCATCATCGGAACTAATACCTGAATCATGGCCATCACCTTCTTCAATCTTTTGAGTTTCTATATCGTGTTCATTTATTTCGCTCGACGAATCATAGTTGGAAGGGTTATACTGTTGATTAGGACGTTTAAAAATTTGACGCCAATCGCTGTAAGGCTCCTTAAAATCGAAAGGAGTGCGTATAACTTTTTCCTTGCCTGATACCCCACCATTCATATTGTATAACCATTACTCACTAATCCCTTAGTGAATATCGTAATATATAGGTCTGTCAATAAAAAAATATAACTTTCTTTGGTTCTAACCTTTGCAAATCAGTATCTATAGCTCGGTAATTTCTCATACGTTGCACTCTGGACCTAGGAGCGTTGTTAATAAATCCACGACAGCTAGACAATCCTTGCTCGTCCACTAAAAGGAAAAGCAGCAAGGAGCGAACCAAAAGCGATAAGAAAGGATCCAAGCCAGATTATAGACATTCCAGGTTTATAGTTCACTTTGGCTGCGATTTTGCTCTTACTCTTATCAATCTCTCCAATTACAACATAAATATCAGAAAGCAAATTGTGGTAGATACTGCTTTCAACATTTTTCTGACCTTCCGCAAGGTAAAATCTATATTCAGGAGTTACTTCACCTAATATCTTATTATTCAGCAAATTCCTGATATCCATTGTACCCCTCACTGCATGGAAATTTTTTTCTTTTATTAGCTCAATATTGCGTAAAGTAACTTTAAATTTATTGACTGTTATGCTATCCCCTATTTTTAAGTAATTTTCTTTTTTCTCCTGCCAACCAACTGAATAAGCTATACCAAGCACTAGAATTGCCACTCCAGCATGAGCAAGCATCATTGCATAGTAGGACTTAGAAACTCTTCTTGCTAATAAAATTGATTCACCAAATGCTACCTTAAATAAACGAATTCTTTTACTGTATGCTTCTAAAACAAAGATTAATAATGCTATGGAGATAGTAATTGATAGCACAATTATTAGCTCCATGTGAAAGATAAACGGCAAAATAGCTGCAGCACTGCAGAATGAAAATCTATATTCACGGAATATTGGCAATAGACTATTTCCCTGCCAACTGCAGTATTGCCCGATCATGGTGAGCACTAGAATAGCTAGTGCAATAGAGTTAAATAAAGAATTGTAATATGGTGCTCCAACTGAAATTAATTCACCGGTTAAATACTCAAGCACTGTAGGGTATAAAGTGCCAACGAACACGATGAAAAAGGCAGTGATGAATAATAAATTGTTCATCAGTATCATCGTAAAGCGTGAAAAGAATCTTCTACCCTCTGTCACTTGAGTAGCAAGTTTCTTTCTGGATTCCAGTGTCAAGCATTGGAATGACATCGCAGGCGTGTGATTTTTTCTCGTAAATACTACAAATATTACTAAGCTACTGACTGTAATTACACCAAGTAGAGCTAATATATATAGTCCATATCTTGGGTCATCTGCAAACGTGTGCACTGAGGTAAGTATTCCTGAGCGGACTAGAAATGTTCCAGTCACACTCAATATAAAAGTTGTAAGCGTAAGTAAAATAGCAAAGTTCCTTAAAACATTGAAATTCCGTACCACGAGCAACAAATGTGTCAGCGCTACTGCAATTAGCCACGGCATCAAAGAAACGTTTTCCACTGGATCCCAAAACCAAAATCCACCCCACCCAAGTTCGCGATATGCCCACCAGCTACCCAAGCTGATGCCCAAAGTGAGCAGCGACCAAGAAATAAGTACCCAAGGCCTGACAATTTTAGCCCAAACATTTCCTTCAGTATTTAAAATTAATCCAGCTATAGAGAGCGAAAAAGGAACGCTAAATCCAAGGTACCCCAAATATAATATCGGTGGATGAATAGCAAGGCCTATATCCTGCAATATCGGATTAAAACCCAATCCATCTGTTTCAATGCCTGGCATTTTAGTGAAGGGGCTGGATTCAATTAAAGTGAACAGCAAAAAACAAAAGCAAATCAGCCCATGAGTGATAAGAGATATTTTTTTTAATTTACTACCATTAGTTCGTTCTGGTGTCATTCCAGTGCTTGACACTGGAATCCAGTTTTTATTACACTGCCATTTGATGTACTCATTTGCAATTAAATTGTCTGGATCCCAGTGTCTGGGCACTGGGATGACAGAAGAAGAGACTGGGATGACAGAGGGGGAAACTGGGATGACAGAAGGTATATAAATATCCATTAGTAATAAATACATGACAAGCACTAAGGTCCAAAGCAACATGGACCCTTCTTTGTTTCCCCAAACACCACAAATCCTGTAGATCAAAGGTTTTGTTGTGTGTGAGTGGTAGTATACGTTTTCAAGTGAAAAATCATTTGTAATGTGGCAGTAGATCAAAATAGCCATTGACGCTGATACACAAAAAAATATGGCAGTGGTAATAAACCGACAAGAACTAAGCGGTAAAAACAAATATGTCAAAGACAATAAGCAGGCTAGCAATAGCAATATATTCCCAAGTTCAGGCATAAAAAATTATAGTTTTTATATAAACAATATTACTGATGACAAGTTAGAAGTTAAAGTGTTAATTGATGCTAGCATAATGCTCCCGTAGTTAGCTGTGCTAGTATTAATTAAAAATTAAATATTAAATCTTTATACTTTTATAGATAGCGTTAATATTGAGGTAATATTGTGGGTACAACTAAGATTAGTAAATTTCCATTCAATATAAAAGGTAAAGTGGCAAAACAACATGCCGAACCAATAATCGAAAAAAATCTCTATACTATTTTAGGATTCAAAGATATAGAAGATTTTGAAAATAAGACAAGTAAACTTGTTAATAAAAAAGTTTGGCAATCATTTGTTGACTGCTTTGCAAAAGAAATAGATTATGCAGCAACCGAAGAAGTTGTAAAAAACATCGTTTGTAACATTGCAAAGAGTGATCAAGGTAATGCTTTTACCAAAACTGAACATCTCATATTAAATGAAAAGCAAGATAATAAAAAGAGAGAAAAAGCGATTAGAAAAGCTATTAGTATTTTGAGAAAAATCAATCCAGAAAAAGCCTTTAATGAACTTTCAGTAATAAAAAAACAAGCTGAAGATTTTTTACAAACCGATTTTTGTAAAGCACAGAGTAAATCACTTCAAGGATTTGCTCCCTCTGGTGGACAGCTCTTTGCGGAAACTCTGAAATATATAGAAACACTAGAAAGATTATCCGAAGTAAAAAAAGAAGGGCTAGTTAGAGATTTCTTGTTAAATCATGTTAGTTTATTGAATAAAAAGTATCCTAAATCACAAGGTAAAAGGGAAGATGCTATAACAATACTATCAAGTGATGAGTTGAAGAATTTTTACAATAAAGGTGTAAAAGAAGGAATGTTACAACCAATGGCATCTTACAAAGGATGCAGAAACCTGTATGACAAAATGAACCAGATAAAAAATGAATCCAAAAGTATAATTAAAAGAGAAGAACGGGAAGAAAATTTAAAGAAAATAGATAAGTCGATAATCAGCGCAATTAATGACATAAAAAAACATAGAGAAGCAATCCTTAACTGTAAAGACTTTCAAAGTTCTTACATAAAAGAGAAAAAAGAACATCCATTTAGAGGCAACGCATGTCAAAAAATGATTGATATATATCAAGAGAGAATTGTTGGATATCAGGAGAAAATTCGTCAAAACTTAAACCAAATAAAAGCGATATTAAAAAGTGCGCCGCAAGAAATGGATGATGTGGAAGAATTCGAGGAAATAATTGATGATATACATGAAGCAAAGCAGTGTGATGAAATTTTTGATTCAGCTTTAATTTGTTTATCGAACATACAGAATGAGCTAGATATTCAGCTGGAAAATCCTTCAACAGAACTCAGAGCTTCACACATTAACGTTAAAACTGAGCTAACTAGGTTATAAGAACCAAATCTTTAGGGTAATGAAAGCACTTTAATTCAAGACAGCTCTTAGTCTGTGTTTTAATTTGGTTGTGTTTTATTAAAAAAACTTTAGATTTATTTTATAATCGATACTCAAATATAATGACTCAAACTTGGGATTTGTTGCAAACAGGGCAAAAGGAAGGCTATAAAATTGCGTATACTAATGCTCGTATTATCGACCCGGAAACTAAACTTGATATAAAAGGTTCATTATTGACTGAAGGGGATAAAATTGTTGACTTTGGTGAATCATTATTTTCAACAAGTGGAGTTGATGAAACAATAGACTGTAAAGGGCTTGTTCTAATGCCAGGCCTTATTGACATTCACGTACATTTTCGTGAACCAGGCCAGGAACATAAAGAAACTATATATACAGGCAGCAAATCTGCAGCTGCGGGGGGAGTTACAACTGTAGTTTGTCAGCCAAACACTGTTCCAGCAATTGATAGCGTTATTTTGGCTAAATATTTGAAATATAGAGCACTTGAAACTTCACATGTAAACGTTGAATTTTACGCTAAAATCACCACTTCGGAAGAACACCTGACTGAAATGGCACTTTTAAAGGAAGCAGGTGCGGTTGGGTTCACCGATGATGGCATGCCAGTTATGAACCCAATGATTATGAGACAGGCGCTGCTTTATTCAAGTATGCTGAATGTTCCTATTGCTCAACATGCAGAAGATTTAAATTTATCTGCTGGTGGCGCAATCAACGAAGGTAAAATTTCTGAAGAATTGGGAGTAAAGGGGATCTTGAGTGCGTCAGAATCGGTTATGGTAAATCGTGATATACTGCTAATGAAGGATATGGAAAATGTGCACTACCATATTCTACATGTCTCTTCAAAAGATTCACTTGATGCTATTAAACGTGCAAAAGATTTGGGATTAAATGTTACGTGCGAAGTAACCCCTCATCACTTCACTTTGACTGAAGATATAGTAAAACAACATGGAGCAATTGCAAAAATGAATCCGCCGCTTCGCACTGAAGAAGATCGTTTAGCTATGGTTGAAGGTTTAAAGACAGGTGTGATTGATTGCATTGCAACTGATCACGCTCCGCATGATCGTAGTTCTAAAGATCTACCACTTGAAAATGCTGCATTTGGTATTGTTGGTCTTGAAACAATGCTGCCCCTTTCACTTGAACTCTATCACAGTGGGCAAATGGGTCTACTTGATGTGCTTGCAAAATTGACATATAAGCCTGCAGATATAATACACATACCACGTGGTCGTATACAAAAAAACCTTGCTGCAGACTTAATTTTAGTTGACCTCAATCATGAATGGGAAATTAAAACTGACAACTTTGCTAGTAAATCAAAGAATTCTCCTTTCGATGGTCGCAAAGTAAAAGGACACGTAGTACGTACTGTTGTGTCCGGCAAAACTATATACTCGCAGAAGAGTTAGTTATCATATCTTATCTATTCCAATTTGTTATCACCAGAATGGGCTAAGTGCACCTAAATTTAAATTAAGAAATCTTACACTGTCTCCGAATAAACACATCCTCTTATCTTTCCCTAATCTGTAAAGTTATTTTGTCTATCAATCTGATTCCAAAACAGCAAAATTATTGTATAATGTTACTTTGAAGTTTTATTTTCAATGCACAAGTTTGCAATACTTTTTTCTATACTGCTTGCAATAGTTGCTTACTACCTAAACAATGAAATCATATTTGAAATAGCAAAGCTATTTAGTGATATCTTTATCAGCTTGCTCAAATTAATAAGCTTACCTCTGGTTTTTTTATCCATAGTTTCCACAATTTCCGGGCTCAAAGACTCAATTGAAATCAAAGTCTTAGTTAAGAAAACACTATTTTATACTCTGCTTACAACTATTATAGCTGCGTTTGTTGCATTATCGTTTTATTTGTTAATAGATCCAGCAAGAAAAAATTTCATAAGTAATACAATAGGGAGTATTAACAGCAATAACCACAGTTATTTTTCATATTTAAAATCACTCATTCCTTCTAATTTTGTGCAAGTTTTTCTTGAAAATAATATGATTGGTAGCATATTAATCGCTTTTTTGATGGGTGGAGCTATTGTTTCACTTTCAAAAGAAAAGCAGGATATATTATATCAAGTATTCTCTGCACTTTTTGATACGCTACTTAAAATTGCTCAAGGGTTATTAAAATTTATTCCGCTTGCTGTTTGGTCTTTTATTACATGTTTTTTGCATGAATTAAAAGGCGGTAGTGAGTTCTACAATCTTTTATGGTATTTTGTTTGCATAATGTCTGCAAATTTTGTGCAGGCATTTCTGATTTTACCGCTATTTATGTGGTATAAAGGCATATCACCAATTCAAACGCTGAAAGGGGTTATGCCAGCACTCACACTTGCGTTTTTTTCTAAATCATCCAGTGCAACATTGCCAACAACTATAGAATGTGTGCAGAACAAGCTAAAGGTGCCAAAGAAATTATCGTCTTTTATTTTACCAATATGCACAACAATTAACATGAATGCATGTGCTGCATTTATACTAATCACTGTAATGTTTGTTGCAGAAATGAACGGATACGTATTTTCCTTAAGCGAAATGTTGATATGGATTTTTTTAGCTACAGGGGCTGCAATTGGTAACGCTGGAGTGCCGATGGGGTGCTATTTTATGGCAACCAGTTATCTCATGTCGATGAATGTTCCTCTGCATATTATGGGACTGATTTTGCCTATTTATACAATCATCGATATGTTTGAAACTGCAATAAATGTGTGGTCTGATGTTTGTATCACTCAGATAATTAATAAAGAATGTAATAGTGAAACTTAAAAAATGATATTAGACGAAAATAACCTAATAATAAAAGAATTTAAAGAAGCAGAAGCAATTTTGCATGGGCATTTTGTTTTATCATCCGGGCTGCATAGTGACACATACATACAGTGTGCGAAGATTTTTGAAAATCCAAGCAGAGCCATGAAAGTTTGCGCATTATTAGCAGATAAAATAAAAAAAGAATTAAATAGCTCCATAGATTTAATATTATCTCCTGCAATTGGTGGAATAATTGTGGGTTATGAGATTGGCAGGCAGCTTGGAATAAAGACAATGTTTTGCGAGCGCGTTAATGGTAAGTTTGAATTACGCCGTGGATTTAAGATCAAAAAGGGTGAGAAAATATTGCTCATTGAAGATGTAATAACCACAGGTAAATCTTCACTTGAAGCAGTGGAATGTGCAGAAGGGGAAGGAGGTAAAGTTGTTGCTGAAGCTTCTTTGATAAAGAGAAATAGTGAAACGAAACTGCCTTTTCCTGTCATATCTTTGATTGAACTGAACATCAAAAACTACAGCGAGGAAGAACTTCCAAGTGAATTAAAACAACTACCCATAACAAAACCTGGGAGTAGGGAATATTTAACAAAGTAATCCTATAATATCTTGGAAACACAGCATTTATACACAGCTTTAGTTATTTACTCCAAGTGTATTTTATGTATACTTATTACTAAATTAATTTTGAAATGATAGAAAATGAACGAATTTAAATCGATCCGAAATATAGCAATAATCGCACACGTTGACCACGGTAAAACTACTTTACTTGATAACATGTTAAAACAAAGTGGCACATTCCGCGAGAATCAAGAAGTTCAAGAACGAGTGATGGATAGTGGTGATCAAGAGCGTGAACGCGGAATTACAATACTTGCAAAATGTACATCAATAATGTGGGGCGATGAAAAGATCAATATTATTGACACGCCAGGGCACGCGGACTTTGGTGGGGAAGTGGAAAGGGTATTGTGCATGGCAGATGGTGTGTTGCTGCTGGTTGACGCTGCAGAAGGTCCCATGCCACAAACAAAATTTGTGCTCTCAAAAGCACTAAAAGCAAATTTGAAGCCAATTGTGATAATCAATAAGGTCGACCGACCAGATAGCAGAATTGATGAAGTATTAAATGAAATATATGAGTTATTTTTTAACCTTGATGCAACCAACGAGCAGCTAGATTTTCCAGTGTTGTATGCTTCAGGTAGAAATGGCTGGTGTGCTAAGGAGCTTTCTGATGAAAGAAAAGATTTAAGCCCATTATTTTCAACGGTTATAGATTATATAAAACCTTCTGTTTATAATCAAAATGCACCTTTTGCTATGTTGGTCACTCTACTTGAGTCTGATAAGTTTCTTGGCAGAATATTGACAGGAAAGGTTTATCAGGGCATTGCAAAAGTCAATTCAGATCTTAAGGTGCTTGACCTCGATGGCAAAGTAATTGAACGAGGAAGATTAACTAAGTTGCTCTCATTTTCTGGCTTGAAACGCATTCCAGTAGAACAAGCTGTGGCGGGAGACATAATTGCAATTGCAGGACTTGAGGAAGCTTCGGTTTCAGATACTATAGCAGCACCAGAAGTTACAACTGCAGTAAGCTCAACTCCAGTTGATCCGCCAACAATGGCGATTACTCTGAGCGTTAATGATTCACCTTTTGCTGGGCAAGAAGGTACAAAGCTTACTTCAACTGCTATAAAGGATCGTTTATATGCGGAAGCAGAAACAAATGTTGCAATTACTGTGACTTTGGCACCAAGCGGTGAAGCATTTGAAGTAGGTGGGCGTGGTGAGTTACAGCTTGGAGTGTTAATTGAAAATATGAGGAGAGAAGGTTTTGAGCTTTCGGTATCACGCCCTCGCGTGTTATTTAAAGAAGAAGGCGGTAAAAAACTTGAACCTATAGAGGAAGTAGTAATTGATGTAGATGATGAATATAGTGGAATCATCATGGAAAAACTCAGCTTCCGTAAAGGTGAAGTAACTGACATGAGACCTTCTGGTAATGGCAGGACAAGATTAACGTTTTTAGTGCCATCAAGAGGATTAATCGGTTATCAAGGAGAGTTTTTAACTGATTCTCGTGGCACAGGCATAATTAACCGTTTATTTCACAGTTATGCTCCACATAGAGGTCCAATTTCTGGAAGGCGCAATGGAGTTTTAATTTCTACAGATAAGGGTGAGGCTGTGGCATATGCAATTTTCAATTTGCAAGACAGGGGAATTATGTTTATTAAGCCACAGGATAAGGTATATTGTGGCATGGTTGTCGGCCAGCATAGCCGTGACAATGATTTGGAGATAAATGTGTTAAAGGGTAAGCAATTAACAAACGTAAGAGCTTCAGGTAGTGATGAAGCTATAAAGCTCACTCCACCAAAGATAATGACACTGGAGGATATGATAGCGTATATAGATGATGATGAATTGGTGGAAGTAACTCCAAAATCTATACGTTTACGCAAGAAATTCCTTGATCCAAATGAACGTAAGCGTGCAGGAAGGGCAAAGAATAAGGAGTAATCAGAGGTTGAACATTTGCGAAAAATAGTGTATAATTATTCGTCTCCTAATTGTATTTAATTATGGCCTTTTCGAAATTTCTCGATCCAAAAAACAATTTCGCGTTCAAGAGAATATTTGGCACTGAGAAAAATAAAGATATTCTCATTCACTTTCTCAATGATATATTGGGCTTCGCTGGCAAAGATGAAATAGAAGAAATAGAATTTCTCAGCACTATCATGGATGCTGAGATTGCCTCTAAAAAACAAAGTATTGTTGATGTTTTCTGTACTGATTCTGCTGGAACCCAGCTAATTATTGAAATGGTGCGACCTGAAAGTCTTCGGTCATATTGTTTAAAAGGAGAGGAATTCCTTCAGAAAGAAACTAAAAGAGTTCTAAAACTTATTAAACCAGATGTTTTGCCATCTGAGTCTATGCATCAGTGCGAATCGGGTAACCGGTTGGTGCCAAGCGATGCGGACAATGAACCTCCTCTTGAAAAAGAAGATGCTCAATCGTGAAAGGAGCATAAACTACAAGCATCATGTGGTTGGAGAGCTAGGCTTAGTGGTATGGTGAACGTAAGTGAAGCTTCATAAGTATCGTAACGATTAAAGAGCTAAAGATGCTGATAAGCTCCGACCAAAAGGTAATGTGACATTTTTCATTTCTGGATGTACGCAAATCACCGGTATAGAGAAGTCACCTAACCCACTGTTGTATGACAGAAGGAACAGGGTAAGCCTGTATTTCCGCCTATATGGCAAGCAAACCGCAAGGAACGCTGATGAAAATGCAGGTAAAGGATAATGGAGAAAGCGAATGCCATTTTGTAACGAAATGTATAGAATTTGTAACATTAATTCGCGTGAAAACGAGCAGATTTCCATTTGGTCCCTCGTGACAAGAAACTTTGTTAACCACTTGAGGTAGAGAAGCAGATGACCTTACCCACAGAAATGATGAAGAAATTAGGAATATTTTTTACAAAAAGGACAATACTAACAAAAGAACTTTATTCTATTTAAAATATAAAGTTACAATAAATTTTCCTGTCATCTCCAAATAAATTACATTAACTTAGTATTGTATATTGTTAATAACTTAAATAATACAACCATTTTCAGCAACAAAAACCAAAGGTCTTGAGATACAAGATATTTGTATGGTTACTATGATAGTTCCTTTTTTAAGAAAGTTTTAAATTTCATACCTAACAATAAACAACTTTAGGTTTAAATTTATGAAATCAGTTGTTATATACATCAGCAAATACGAATTTAACTGGTGTTATGGACTTAAATAAATTTACCGAAAAAGCAAAAAGTCTAATTCAAAGTGCTCAAATGAAAGCGTTGGGAGCTGGGCATCAGATTTTTATGCCTGAGCATTTACTAAAAGTGATGCTTGAAGATGAATCAGGTTTAGTTCAGGATTTGATAAACGCTTGTGGTGGAAATGTGCAGAGTATTTCCGATGCTGTGGATAGTGCAATAAAAAAGTTGCCAGTAATTGAAGGTCCAGGAAGTGGTGGCCTTCAACTTTCAAGAGAAATAGCAAAAGTTTTTGAAGATTCAATTGGTATTGCAAAGAGAAATAAAGATTCATTTGTTGCTGTCGAGCGTTTACTGCAGGGCCTCACTGCACAAAAAGATGATACTGTAGGCAAAATTCTGGCAGAGAATGGTGTGACTCCACAAAAACTGAACTCAGTTGTTGCAGAAATGAGAAAGGGCAGCAGTGCGGACTCGCCAAACAGTGAGGAAAAATTAAATGCGGCAAAGAAATATACAAAAGATGTTACAGAGCTTGCTATGCAAGGAAAGCTTGATCCTGTAATTGGTCGTGATGAAGAGATCAGAAGAACTATGCAGGTATCACTGAGGCGGACAAAAAATAATCCAGTGCTGATCGGTGAACCTGGTGTTGGAAAAACTGCAATAGTTGAGGGGCTTGCAAATAGAATTGTTGCAAACGATGTACCACTTGGTTTGCATGATGCAAAGGTCTTAGCTTTGGATCTTGGAGCACTAATTGCTGGCACTAAGTTTAGAGGAGAATTTGAAGAAAGGTTAAAAGCAGTTATTAATGAGCTTTCGAGAGCGGAGGGAAAAGTTATCTTGTTTATAGATGAGCTTCATACTTTAGTTGGAGCAGGAGCAACAAGTGGTGCAATGGATGCCTCGAATCTGCTGAAGCCTGCTCTTGCGCGTGGAGAAATTCGCTGTATAGGAGCCACAACTTTAGATGAATATCGTCAGCATATAGAAAAAGATCCTGCACTTGCAAGGCGTTTTCAGCCTGTGTTTATCTCTCAACCAACTGAAACTGATACCATTTCAATACTCAGGGGTTTGAAGGAAAGATATGAGGTGCATCATGGTATAAGAATTACAGACGGTGCAATAATTGCTGCTGCAACGTTATCCAATAGATATATAACAGATAGGTTTTTACCTGATAAAGCAATTGATTTGATTGATGAAGCAGCAAGTAGGGTGAGAATTGAAATGGATAGCAAGCCTGAAGTTATTGATGAACTTGAGAGAAAGGTTATACAGCTAAAGATTGAAGCAGAGGCTCTAAAAAAAGAAAGTGATGAAAATTCTAAACAGCGTTTAAAAAAGATAAATGAAGAGATCGAAAATCTAAACAGTAAATTTGCTGACTTGAACAGCAAATGGCAGATGGAAAAGAATAAAATAGCTAGAATACAAGAAACAGCCGAAAAATTAGATAACGCTAGAAAAGAGTTGGAATTAGTTCAGCGTAGTGGGAATTTGGGAAGGGCAGGAGAGCTGATGTATGGTGTGATCCCTCAGCTTGAGAATGAATTAAAAAATCAGGAAAAGGTTACTGATAGTTTCTTAAAGAAAGAAGTGACTGGAGATGATATTGCAAACATTGTTTCAAAGTGGACGGGAATTCCAGTTGATAATATGATGCATAGTGAAAAGGAAAAACTCCTTAACATGGAGAATGAAATAGGAAGAAGAGTAATAGGGCAGAAAGATGCAATAGAAGCGATAAGTAATGCAGTTAGGCGCTCCCGCTCTGGGGTGCAAGATACCAATAAGCCTTTTGGTTCATTTTTATTTTTAGGTCCAACTGGAGTTGGTAAAACCGAACTTGCGAAAGCCTTAGCTGAATTTCTGTTTGACGATCAATCAGCGCTTTTGCGTTTTGATATGTCAGAATATATGGAAAAACATTCTGTTTCAAAGTTAATTGGCGCGCCTCCAGGGTATGTTGGCTATGAACAAGGTGGCAGATTAACTGAAGCGGTAAGAAGAAGGCCATATCAGGTTATTCTGTTTGATGAAATCGAGAAAGCAAATCCAGATATATTTAATCTATTGCTGCAAATCTTGGATGAGGGTAGACTCACTGATAGTCATGGTAAATTAATTGATTTTCGCAACACCATACTGATTTTAACTTCTAACCTTGGCGCTGAGATAATGCTAAAAGGGAATGTTGATTCTGTAAGAAATGAAGTGATGCAAATAGTTAAATCAGCATTTCGTCCAGAATTTTTAAACAGGCTGGATGAAATTATTATATTCCACAGTTTAACCAGAGATGACATCTATAAAATTATAGATGTTCAATTTTCTTATTTACAAAAAACACTTGCTAAGCGTAAACTGAGTATAAGTTTGTTGCAGGAAGCTAAAGAACTAATAGCACAAACTGGCTATGACCCTGAATATGGAGCAAGGCCCTTAAAAAGGGTTATACAAGAGTGTATTCAAAATAATTTAGCTAAATTAGTTTTATCAGGGGAAGTAGTAGAAAATGATGAGCTAATAGTGTACGCTCTTGATAATGAAATCTTAGTTAAAAAGGTTTAAGTTCACTGTGTATTTTTGTTAAAAAAAATGTGTATAGATCATAATGTTGACACTGAGTCTTTATTTAAGTTAGCTGATCAAGAAAATCAGCAAGATAAAGAAAAAATTAAAAAATTTATTAAGTATTTTTATAGTTTTGTTTATAAAAGCGACCTAAAAGCCAATGATAAGTTTTTGCTATATATTGTAAACGATGCTTACAATTTTGTTTCTCAAAAAGAGAAAGATGAAAGTAAGTTAGTAGTAAGCAATATAGATGATATACCAGGAATAGAAGGCGATTTTACCACGATTAAGATAACAAACGATGATATGCCATTTTTGGTTGACTCCGTTATTGCAACTATTAAGTCGCACGATTTAACCATATGCTATTACAGCAACAGCATAATTAACATTAAAAGAAAAGATGGCCTAATAGACGAGATTTACTCTTTGGAAGAAAGCAATGGAGTCAAAGAGTCAGTCATATATGTAATTATCAAAGGTATAAGTGACAGCTTTGTTGATACATTAAAAGAATCTCTACAGAAAACGCTGAAAGCGGTTAATTGCGTTGTGAAAAATTGGCACTTAATGCTCAAGAAACTTGATGAGGCAAGTCTTTCTGTCATCCCAGCTGGGATCCAGGAAAAGGACACGTGGATTCCAGTGTCACGCACTGGAATGACACCAGACCGAAATCAAGAGCAAAAAGATTTTCTAGTTTGGTTAAAGAATAATAACTTCGTATTTCTAGGTTATCAAGAATATATTGCTGGTAAAGATGAAAAACTCGTCTGTGACAGCAAAAAGGACCTTGGCCTGATGAGAGTAGGTCAAAGTACGTTGATTCCTTCTGCAAACCTTGATTCCCTATACATATTGAGATCAGATCTAATCTCAATAGTCCATCGGCGTACATACATGAATTGTATAGGAGTAAAAGAATTTGATGACCAGGGTAATGTGGTAAAGGAACGGCGTTTTTTCGGGCTATTTACTTCTGTAGCGGAGGTCCAAGATATTAGAACTATTCCAATAATAAGAGATAAAGTTAAAGTTATAGAAAAAAATGCAGGGTTTGTAACCGGGGGCCACAATAACAAAGCTTTGATTTCTATTTTGCAAGTGTTCTCTTGTGATGAATTATTCCAATCAAATGAAGACGAATTATTTAAAATTTGCATTTCGATCATGTCTCTTGCAATTAGGCCAAGGGTCAGATTATTTTTAAGAAGAGTCGGGGATTTTATTAGTTGCATAGTGCTGATACCGATGCGTTATGCTAGCGCTAGGCTAATGTTCAAGATACGTGACATATTGAAGGATGAGACAAGTGCAGGAAGTTCAGATATTTATAACAATCACATTATCAATGAATATGATTTGATGAAATTGCATGTAGTGCTAAAGACCAAAAATGCTAGCGTTCTTGATGATGAAGTTTTGCGTATCGAAAACAAATTAAGAAACATTACAGAAAAGTGGGAAGATCGTTTTATAGACAATTTATACAATACTTTTAGCACTGTTGAGGATATATTCATCCGTTATTGCAAGGCATTTCCAATAAGCTATCAAGAGAGTTTCGAACCTCATGACGCATATTACGATATGAAAAAATTGGAGATAGTGAGGAAGAAAGGAGTTAGCGAGGTCGATTTAAGACTTACTCGTGATAATCTTAATTATCAATTAAAGGTTTATACTCCAAACAATGGAGGCCTTGAATTATCGAAGATATTAAGGATCACTAAGAATTTGGGAGCTAAAATTCTATCTCATAATGGCTATTACATAGAAATTAACGGTGGAATATGGATACACCATTTTGTGTTGTCAAGAGTCGATGAATTAATAGACAACATTACTCTAAAAGAGCAATTTGAAATAACACTTGCGAAAGTGTTTAGCAAGGAAATTAAAAATGACTATTTCAATAGTTTGATCATTATTGCTGGGCTCAAGTGGAAAGAAGTGCTTCTGGTTAGAGCGTTAAGTGCTTACCTAAAGCAGACGTCATTTAACTACAATCCAGAATATATCCAAAAGGTAGTCTCAGAGCATCCAAAAATAGTAAAGTATTTGATACAACTATTTCATGCAAGATTTGATCCTAACATAGACATTGATAGAGCAGAAACTACGGACATTGTCAGAGAAAAAATTGAGGAACTTCTAAAAGAGATCAGCAATGTTTCACATGATTACGTTTTGCGCTCGATATTTAACTTGATAATGGCTATTTTAAGGACCAGTTATTATCAAGACGATAAACCATATTTATCTACAAAATTTGACTCAAGTAAAATAAATGGTTTACCTGATCCTCGTCCGTATCGTGAATTGTATATTTATTCAAACCTTTTTGAGGGAATACATCTAAGAGGAGGGAAATTAGCCCGTGGTGGCTTAAGGTGGTCGGATAGGACGGAAGATTTTCGCACTGAAGTTTTGGGGCTCATGAAAGCTCAGATGACAAAAAATGCGGTTATTGTCCCTGTTGGTGCAAAGGGTGGGTTTGTAATAAAGCAAGCTTATAAAGATAAGAATATTTTAAGAGAGAAAAGTGTTGAGTGCTATAAGAGTTTTATCAGAGGAATGCTTGATATTACTGATAACGTGGTTGATGGTAAAATAATTCCACCAGAGAATGTGATTAGGTATGATGAAGATGATCCATATCTCGTGGTTGCTGCTGATAAAGGAACTGCTTCATTTTCTGATTATGCCAACCAGATAGCCTCTGAATATAACTTTTGGCTTGGCGATGCATTTGCATCTGGTGGATCAGTAGGTTACGACCATAAGAAAATGGGTATTACAGCAAGAGGTGCATGGATTGCAGCACAGAGGCATTTTTGGAAAATGAATAAGGATATTTACCAGGATGCAACTGTTATTGGAATTGGGGATATGGCTGGCGATCTATTTGGAAACGGTATGCTGCTTTCAAAAAATATACATTTAATCGGCGCATTTAACCATATGCATATTTTTATTGATCCAAATCCTGATGCAGAAAAGAGTTTCACAGAACGTAAACGTCTCTTTAAGTTACCATTTTCAACCTGGATGGATTATAACAAAGATTTGATCTCTCAGGGTGGCGGGGTATTTGAGCGTAGCAGCAAGCAAGTAAATCTTTCTCAAGAAATGAAAAAATGCTTTGACATAACGGAAGATACGTTATCTCCAAGTGATTTGATTAGATATCTACTCAAAGCAGAAGTGGACTTCATATGGAACGGAGGAATCGGCACGTTTGTTAAGGCAAAGAGTGAAAGTCATAGCATGGTCGGTGACAAAGCAAACGATGAATTAAGAGTAAACGGTAAGGATATTAGAGCTTCTATGTTTATAGAGGGTGGAAATCTTGGTTGTACACAGCTTGGGAGAATAGAATATGCTGAAAGAGGTGGATATATCAATGCAGATTTTGTTGATAATTCAGCCGGAGTGATATGTTCGGACCTTGAAGTTAACATTAAGATTGCATTTGTTTCAGCTATGAAAGCAGGGGGTATTTCTTTAGAAAAAAGGAATGAAATACTGGCAAGTATGGTGGATGAAGTTGCATCCAAGGTGCTTGAGAACCACAACAGAATTGAAACAAAAGCATTACTTCTTGAGTGTTTGCAAGCTAAAGAGAGATTGGAGCAGGACCACAGGTTACTGCTCAGTTTAGAAAAATCTGGGCTGTTAAACCGAAGCGTAGAATTTCTTCCAGCTGACGAAGAGGTAGCAAGGATGTTAACCAGTGCAGAAGGTTTCAGTTCTCCTCAGCTTTCTATTCTAATATCTTATGCTAGAACAGCAATAAAAAATAAAATTATACATTCCGATCTGCCTGAAAAAGATCTTATATCTAATGACTACTTGCTAGGTTATTTTCCTAAAAAGATGTTAACAGAGTTTAAGGATTTCATATTAAAACACCAACTTCGTAGAGAAATTATCTCCACTTGCATTGCAAATGATGTTGTAAATAGGATGGGCTGTATATTTATTAATAATTTAGTTGAGAATACTGGAATTAAGGTACACGAAGCAGTTAACATATATATCGTTGTTAACCACCTATATGATTTAAATAACCTGTGGCAGAAAATTGATGAATTGGATGGAAAAATTGATATTAACTCATACTTGCAAATAGTGAGAAATGTGCAGAAATTTATTGGCAGAGTATCGTTTTGGTTAGTAAAAAATCTTAGCTTTGTAGAATTGGATGATGTTACAAAATTTAAAGATGCAATTGAAACTTTAGGCCATGATGTTTTAGATGAACACCTGTTAAAGGTCTATAATCATGGATACACTTCTTTAGTGGAACTTAATATAGATAAAGATCTAGCAAAAAAAATTGCTGACCTGTGCGTTCTTACTTATGCACTGGATATTATATCTGTTGCTGAACAGACATCTTTGTCCATTCTTGATGCTGGTAAAATATACTTTGAGTTAAAGTCGCTGTTAAGATTCGATCTGATTAGGACAATTGCCATCAAGATGAAAAGCCGCTCTTCTTATTGGGATCGCAGCTTAGTTAATGATTTATTGGACGATTTAAGCAATTACCATCACAAGCTAGCTGTTAAAGTCATAAAAGCTACTGATAACCCTGAAGATAAGGTTCAAACCTGGGCTTGTAATGATAAGGACTACATAGAACGTTATAATAGTTTTTTAGATGAGATGGTTGCTTCTAAACTTGATTTAAGCAAATTAATATTTATAATCAGAAGGATTAAAGTACTTGCTTCATAGGAAAATGTTCAATATAGGTCTTTCAGAAATTTTAGTTGTAGCTTTAGTGAGCATAATTGTTCTTGATAAAAATAAGGTACCTGTATTTATTGATTTTATTAAGACTATATATAGGTATTTTACAATTGTAAGGTTAAAAGCCAGAAGGTTATTGAAGGATGCCGGAATTGAAGACTTATATAAAGAGTGTAATACTGAGAAAGTAAATTACATAGTTGGTAAAAATGGTAAGCTTTATCCTACTTACGATATAGATAATACATCTAAAGATAATGACAGCGAAGATTCTGGTAGTAGATGATGTACTATCTAATGTCAAGCTTTTAGAAGCTCGACTAAAAGCAGAGTACTATACGGTTATCGTAGCTCATGATGGTGAAGAAGCTATAGATTTAGTAGCAAAGCAGCAGCCTGATATTATATTACTTGATATCATGATGCCAAAGATGAATGGCTTTGAAGTTTGTAAGGAGCTAAAGAGTGATCCCTTGACAACCCATATTCCAATAATTATGGTAACTGCGCTGCATGATACTCATGATAGAGTGCAAGGTATTAATGCTGGCGCGGATGATTTTCTGACTAAACCAATAAACGAAACTGCTTTATCTTCACGAATTAAGTCTCTCACACGCTTAAAGATGATTATCGATGAATTGCGTTTGAGAGGAGAAACTAACGCTGAGATTGGTGGAGTCGCAGGAAACAGTATTATGGATTATTCCAATCAGATTTTTGATGCTAACGTACTTGTTATAGATGAGGATGTTCATCAAGCAGAGCAGATATATAATATATTAAAGCAACGCTTTAGGTCAATTAAAATACTGAGTGATCCAATGGAAGCATTGAAGGTTGGTATTGAGAATGGTTACGACCTGATCATTTCTGATATGCAATTTTCAAAAACTGACGGCTTGCGTTTGTGTTCTGAGTTTCGTAGTAAGGTGGAAACACGTTATACACCAATTCTGATTCTTTCTGAGGATTATGATAAAAACAATTTAGTAAAAGCACTTGATGTAGGTGCTAATGATTATTTAACAGTACCTTTGGATGAGGGTGAGCTAATAGCAAGGGTTAATTCGCAAGTAAAACGCAAAAGATATCAAGATGCCTTGAGAATGAATTTATTTAATAATGCGGAAATGTCTATAAAGGACCCATTAACTAACTGTTATAATAGAAGATATTTTGATGCACACTTAAGAAACATTGTTAAGGACTCTGTGGAAAAGGATAGAAGGTTGTCTCTTATGATACTTGATATAGACTATTTTAAGATAGTGAATGACAGTTTTGGGCATAGTGCTGGAGATGAACTTTTAAAGCAAATACAGAAAAGAATTTCTGAAAATATCAGAGTGACAGATTTACTAGCTAGGTTTGGTGGTGAGGAGTTTGTTGTTGTAATGCCAGATACCAATGTATCAGATGCGTATACTATTGCGGAGAGAATACGAAAAATTATTGCTAAAAAACCTTTTATACTTGCGGATAAAAATACAACCCACGATGTAACTGTGAGCATTGGAATTGCAGAAATGCAAGAATCTGACCTTGACAATATTAAAGAATTTATAGTACGTGCCGACAAATATTTATATAAAGCAAAAAACAGTGGTAGAAATAGAGTGGTTACTGGCTATAGCTAAAGTGGCTTAAGTTTGCCGACAACCGTCATTCCGCTACTAGTTAGCGGAATCTATGCTGAGATACCGCGAATGAATCGCGGTATGACGGTTCGCGGCAGCATGACGATAAGGTTTATACCTTGTCATTCCAGTGCTTGACACTGGAATCCAGTTTTCCATATAATCTCATCGAAAACGTTGTAACCACTTTCCATGCTAGTTTGCTTGTTCACAAGCAAACTTTTCTGGATCCCAGTGTCTGGGCACTGGGATGACATCATAGGGGCGCTGGGATGACACCCTGACAACCGTCGTCCCGCTGCTTGTTAGCTGGATCTATGCTAAGAGATACCGTGAATAAATCACGGTATGACGGTTCGCGGTGGCATGACGATAAGTTCGTCATCCCGCTACTTGTTAGCTGGATCTATGCTAAGAGATACCGCGAATGAATCGCGGTATGACGTAGGACTGCTAAGATTAAAGCGACAACATGAGGTTTCTCAGCTCTGGAAATTTCACGTTTAACTGCAAAAATAGATACTTATTTAAAAAATATCCTGTGACTTTCAGTCCTAACTGAAATTCTTGGAATGAGTAGCTGTTTTGTAGGTTATTATTGTATACATCATGTAACATTTGTGGAAAAGGTAGGAGTTTATCTGCATAATAATCTCCTACTTTTTTTGACACTGCTCTACCAGTTTTTGGAGAAATAAATTGTAAATTTTCCTTAACACCTGTTACAGCGCATTTGGATAAGTCTAACTTGAATCCCAATTGCGTAAGAAGCAGAAGCTCTAAGTTAAGATAATGGCTTTGCCAAGACTGATTGTTGTGTTTAATTACATCGATGAAATATCGAAAATTGTCATACAGCATGGCACAGGGTTCACTTTCTGGAAGCACTTTTTCTAAAATAGAGGAGAAAGAAACAATAGTAATGCTTTTTAACCTATCTTGAAAGAAATGATGGAATGGAGATTCGATTAATTCGCACTTAAAAAAACCTAGATTTTCAGGTAACTTAGCACTCCATTCTGCATGTAATAGATTACTTATCTGAAACTTATAATTGCTATTGTTTGTTAGCTTAGTTAATCCCCTGCGCTTTCCATGATTTTTTGTAAACAGAGAAAGAATTAAGTTTTTATCGCCGTATTTTTTAGCAGCTATAATGATGCCTTCATCTTTCCATCTCATTTAGAGTGTATTGACCGTATGATATATAGGATAGTGCACCTAGAGCGTGTAATCCATAAAAATCACTTACTCCGTTACTGTTTGCTTCCAAAGTTTCAAGGCTATGAGAGAGTAAGTTATTGGCTGCCACTCTTCTTCCTGAGCCTGATGCATTTCATACTGAGCTTTTGGTTTGCTAAATAATTGTTTGAATGATTTTAGTAACATTACTTTTCCTCGTCTGAAATTTTGGATAATTCAGCTTCTAATTCTTCTATCGTCGGTAAAGCTGTTTTTATGTTCTCTGGTAGATTTTCAGTTATTCGATATTCTGCTAGCCCTATTGGCTTGTTCATGTCTCGGAGTGTATATTTAGCAAGTACATCGTCTTTAGATTTACATAAGATTAACCCTATAGAAGGTTGATCTGTCGAGTGCTTCAGTAAATCATCAACTGCAGAAAGATAAAAATTCATTTTACCAGCATATTCCGGCTTAAAATCCTTATCTTTTAGTTCAATCACTACGAAGCAACGTAACTTTAAATGATAGAATAATAAATCAACATAAAAGTCTTTATTACCAACATCTAAATGAAATTGTCTACCAACAAATGCAAATCCTTCACCGAGTTCTAACAGAAATTTTTCCATATGCCCTACGAGTCCTTTTTCTACTTCTCTTTCATGAGCATCCTTACCTATACTTAAAAAATCAAAAATATACGGATCTTTTAATGTGTAATGTGCTAGATCGGATTGTGGAGATGGTAATTTTTCTTTAAAATTAGTTATTGCTTTTCCTTGACGTTTATGTAGTCCAAGTTCTATCTGCATCACCATAATGTTACGTGACCAGCCATGTTCAATAGCTTTTTTTACATAAAATAATCTTATTTCATGACTTTCTATTTTTTCCAAAAGAGTGATATTGTGATACCAAGTTAATTGTGCAAGAGGCTCCTGCACAAATTCAACATCAGGATATTCTTCGGCAAACTTACGCATATACTTCAGATTTCTCATGCTAAAGCCTTTCATTTCTGGAAATGTACTTCTCAAATCCTTACTTAATTGATCAATTACCTTAGCTCCCCAGGTATGTTCTTTTTGGCGTTTTAGGATCTCTGTACCAATATGGTGGTAAAGCAAAATAAGCTTACTATTTACTGCAAGTGCTGCTTTATAACGGTTTGTTGCAATATGATCCTTCAATTGCTCTAAAAATTCTGTATATTCTTTTGCTATAATTTTTGTCATACGGTTCCTTTTAATCCATTATACAATTCCTTTGTCTGTCGAGAAGACAATCTTCCGCTTGCCTTCAGCTTTGAAGGGATTCCTTATTGACTTCAAACTCGTCCATCAACTAAAATATATTGACTTTACGTGCAATATTAGCTTTAAACCAGTAAAACAAGCTGCTTAACATATGCGTTTTTTCTATTCGAATTATATTCTTTTTTTGTCTTTATGTTGTTTTTTGCTTTTTTCGTTATCTTCAACAAAAGCCCAAACGAATGATACGTTAGCTGTTCCTATACCACAAAGGAAAAAAGAAATAGTTGAGCACACTGTTGCAGCACAACCGAGGCAAATTATCGAAATGCAAGAAGAAGTCATTATTAACGAGGGTAAAGAATTCATTCCAATTCCAAAAAGAAAAAAAAGTGTAGAGAAAAAACTAAGAAGGGATGTTAGAGGGGCAAAAAATGAAATAGGAAACGAAAAAAGCGTTGAGAGCAAAAAGGATGAATTAGTTGTAACAGAAATTATTAACTCTATAAGAGACAAGCTCACAAAATGCTGGAGCATTCCTGAAAGCATAGCTTACAAAGAAAATTTTAATATAAAAATTAACTTATTGTTATCCAGTCAAGGCGAGATAATTATGGCGGATGTAGCAGACAGTGATTCCTATCGAAATAATCCACTTTTCAGGTCGATAGCAGATAATGCAATGCGTGCAGTATATAAATGTAGCCCATTGACCGGCTTGCCTACTCAGCACCACCACATTTGGCGTGAAGTAACACTAGATTTTATTCTATAGCTAAAGTAATTCTATAATTTAATAAGCCCACTGTATCCGTTCAGAATAGCAGCAAGGTAGTATAACCATAGAGTAAAAGTGAGTTTACAACAAATGGTGTCATCCCAGTGCTTGACACTGGGATGGCTTTGTTGCATCGCTACTTATGAAAGGCTAACTATAGTTAGGATTATAAGCAACCTATTGAAAATCTTGTTTTTTTGCAATCAATCTGATCAAATTTAAGAATAGTAATTTGTTATTTATATTAATAAATTTAATTCTATTGAAAATAGCTAAAGCATTGAAATTCTTGAATTTTAGCCGGATTGGTAAATGGTAGTGAAATTTCTTTTACTCAAATTTAGGTATTCATTGACCGTTCTTGTTATAAATACCAGAATAATAAGCTACTGATATTCCCTATCTTTTTTATCTTTAATCCATCATAGCTAGCGATGCAACAAAGCCCACTGGGATCCAGTTTTCTTTACAAATTCACCAAAAGTGCTTCATTCTATAACGCAAAACCCATACTTACCAAACCCAATGCATTACTTGCAATTAAGTTTCCTGGATCCAAGTAGTCTGGGCACTGCCGTCATAAAGGAACTAGTGTCAGCTACTTTCATGACACCCTTCTGGTAGGCCCAAATCGCAATGTTCGTACAGTTATGGAATGAACCGCGGTATGACGTAGGAAGATCTGAGCAAACTTTCAATCAGAAACAGCCAAAGATCTCTCTAAGATGTCAGTTTCTTTTGTATCTTCAACTTTACCGTCCTGGTCGAATGAAATTTGCAGAGACTTACTACTATACTTCCTTTTTCCTAAAAAATTGGCTTGTTTAATTTTATATGAGACATAGTACCAAACATTGTCATCGAACTTTGATACTAATGTTGGTGATCCTAAAGTGTGAACCACTTTTTCTTTATCGTCACCTACTTTTATCTTGCTCCACAATTCAACACTAATGCCAGGAGCTCCGTGATTGTGAATAGTGTGAGTGCAGCTCACTGTAAATAATAAAATAAAAGATATTAATACTCGCATTTCTGTTGATAAATTACTTGAAGCTATAATACACTAATAAATTATCTGCCGTCAAATTTCAAAAAAGTTAAATTGACTGATTCTCAATATCACTTAATATAATATTTACTTTAGAAAATAATAGGTGTCTTATGTCATTGTTAGAAGCAGATCCAATATACAAACCTTTTAATTACCCTTGGGCGTATGATGCGTGGCTGCAGCAACAAAGAATCCATTGGATACCTGAAGAAGTTCCGCTCGCTGATGACGTGAAGGATTGGAAAACTAAACTTTCAAGTGTAGAAAAAAATCTACTAACCCAGATCTTTAGATTTTTTACTCAGGCAGACATTGAAGTAAATAACTGCTACATGAGGCATTATTCAAATATATTTAAGCCAACAGAAATATGCATGATGCTTGCAAGCTTTTCCAATATGGAAACCATACACATTGCAGCTTATTCTTATCTTTTAGACACAATTGGCATGCCAGAAAGTGAGTATCAAGCATTTTTAAAGTATGATGCTATGAGAAAGAAATATGAATATATGTTGGAATTCGAGGAAAGCAAAAAACACGATAAAAAACATGTAGCTAAAACTCTAGCAGTGTTTGGTGCATTCACTGAAGGGTTGCAGTTATTTGCATCATTTGCAATTTTGCTCAATTTCCAACGTTTTGGAAAAATGAAAGGAATGGGGCAGATAATCGCCTGGTCAGCCCGTGATGAAACTTTGCACACCAATTCAATTATCATGTTATTTAATACATTTATTAAAGAGAATAATGAAATTTGGGACAACGAGTTTAAAGAGGAATTATATTCTGCATGTCGCACCATCGTTGAACTTGAGGACGAATTCATAAAGCTTGCCTTTGATTTAGGAGATGTTGAAGGACTATCCGCAGAAGAAGTGTGCAATTACATACGCTACGTAGCAAACAGACGGTTAATGCAATTAGGTCTTGAGTCCATATATGATGTCAATGATAATCCTATTCCGTGGCTTGATGAAATACTAAATGGCGTTGAACATACGAATTTCTTTGAAAATAGAGTAACAGAGTATAGCCGCGCAGCAACTCAAGGCACGTGGGAAGAAGCTTTTACTGAAAATGACACGAATAATAAGTGAATGCTAATTTCACTCTTTTTTGTCATTCCACTTTCATTACACCATTTGCTGTGCAGTTTAGACAGTTTTGCTTTACTTAACAACTAACTTACCATATATATGTCCATAGGACATTGGTATATAAGAACGTGCTACAACTATTAATCTTACTCACGGTCATCACTTCAGCTGCATTCTTTGGTCATTTAGTTCCAATGGAAGTAAAAACCTTCTTGTACTCAACGAGCCTTAGTATAAAAGAGGTTTTGCTATTTATAATGCCTTTTATTATTTTTGCGTTAATCTTTAGCAGTGTTAACAATCTTAAGCAGTCAGCTATAAAGTTCATATTGTTACTTATTATAATGATCTTCTTATCGAATCTGGCTTCAAGTTTAATAGCTTATTCTGTTGGGCATTTTATCACACAAAACACTTATTCAATACAAGATATAACGTATGAAGAAACAATTGTTCCCTTATGGTCGTTTAGACTGCCTGCATTGCTTTCTAATTTTTATGCCCTTGCTTGTGGATTTGTGTCCAGCATAGTAGTGTCCACACTGCTACCCAAAAAAAGCAGAGAGCTTTCGAACAAAATGTTAGATTTAACTCTCTTTATTTTGAAGACGTTTTTGACGCCGATTATTCCAATATTTGTACTTGGGCTTGCTTTAAAAATGCAGCATGATCAAGTTTTATCTATAATATTTAAGGATTACTCAATAATTTTCATTATTATAGCATCTGCAACCTACCTTTATGTTTTCCTCTTATATGGAGCAGCAAATTCATTCAAGATCACAAGCTGGATAGCTAGTATAGGCAATATGATACCGGCATTTATTACTGCAATGAGCACAATGTCTAGTAATGCAACTATGCCGCTTACTCTTGAAGGAAGCAAAAAAAATGTAAAGCAACCTGACATAGCATCGTCTGTTGTGCCAATAACTGCTAGCTTTCATTTAGTAGGTGATTGCTTTTTTATTATAATATTATCAATGATAATTGCCTCCGGTTATTCATTGTGCACAACAGACTATGTAACTTTCCTTCTCTATTTTTTGTTATTTAAGTTTGCTATCGTGGCAGTTCCGGCAGGAGGAATTATGGTAATGCTACCTATTCTTGAGAAATACCTCAAATTTTCTCCAGAAATGCTTTCGTTAATCACAGCACTGTATATAGTGTTTGATCCAATAATCACTTCAGCAAACGTTATGGGTAATGGTGCCTTTGCTATAATGTTTACAAAACTCTATGATAAGCTTAAGTAATGTCTATTTTAGCGATTGATACTGTAGGTATTGGTAGTTCAATAGCAATAGTTGATTATGATGGTAACTGTTTTGTAGAGCACAATTCCGCCAGCAACAATCATGCAGAATCATTTTTTCAAATTCTGAATACTTTGTTTGATAAGCACAACTATAATTATGATAAAATAGATCATTTAGTGGTAGTAGTTGGACCAGGAAGTTTCACTGGAATTAGAGTTGGTATATCAGCTGCACAAGGTATAAATCTTGCTACAAATAAGCCATTATACGGAGTTAGTGCGCTGGAAGTTCAAGCCTACGCAATATCTTTGCTTTGTACGAATAACAAAAAAAATATCAGAGCTATAGTCAAAAATGCTCAAGGGTTTTATACGCAGTTATTTGATTTCAATTTATTGCCACTATCTGCACCTGGATCCCAGTGTCACGCTACAAGCAGTACACATATGGATTGCAATTTAAATGCTAGCCATGCAGGGCTATTAGTCCGTTATAGATTAGAGAACAAGCAAAAATTAAATGAAGTTGAAGCTCTATATTTAAATGAGCCTCAGTATATGAAATCATTATAGACTATTCTTTCGCGTACATGCAATGTTACTAAGCTTGTGCATCTGGTTTACTATCTCTTGAGCTACTTCTTTTATACTCATATCTGAATTTTCTATCTCTATGGCACTTGGTGGTATAAATAAATCGTCAGTCCTAAATTTCTCTACAATGCTATTTAGATTAATCACCTTCCTATTTTTTCTTTGCCTTTTTAATGCAATACGCTTTTGTAATGTCGGTAGATCACACCTAAGTACCACAGGAAGGATTTCTGTGTTCATTTTTTACTAAGCCTTACTATTGAATCATACATCCTCATGTTCTGGTCATTATTTTCCATCAACTCATCAATAAATATGTAATTTTTTGAGTGAATCGGATAATTTTCTATTACCTGAAGCATAATTTGCATAATGCCATATATTCTATCTTGAACTTCTTTAGGTATTTGATCACGTTCAAAGACACCATCGTATATAGAGCAAGCTTGAACATTGTTATAGAACTTACTATTTACAATTAATGCGTTTATCATATTAGATAATTCTATTGCTGTGGAAAGTTTACCACTTCCCGAAAGACCAGAGAGATATATGAAAAATCCTGCTGGCTGTTTTTTTGTGTTAATATTTACCATATTATTTTCAATCTTGAAACTTACATTTATAATAACATAAAAATGAAGCTTTAAAACATATGAAATATTATATAGAAAATTACTTTTGTAGTTAAGATATTATGTAATTTAAAAACATAAATTCTGTATATAAACTCTATAATAACGATAACTATTTTTAAGCAAGCTACAACACAAAAGTGTTTGGTATTCAGAAAGCAAGACAGAGTGGCATAGACTTATTAGTTTACTACAAGTCTCTTTTCGCGTATAAACCTTCAGAAGATTCTAACAGAGGATTGTGTTGTTAACAAAGAGCAGAGTAAAAAGGGATCTAGTCTATGCCTATCAGATTTTGTCCTACCTTAAGTTCGATGATCATACATATACTCACCTTTCAGTGCGTTCTGAAGATCAAAAGTCGTTTTATATTTATCCGTTTGGTATGCGTTTTGATGAAGTAGATGAACGTTCGTTAATGAAAGTATCATTTGATGGAGATGTAATTGAAGGCAAAGAATATCAATATAATAGAACTGGCTATATAATTCATGGTTTTGTTTATCAAGCAAGGAAAGATATTCAAGCAATTTTTCACTTGCATACACCTTCTATTGTAGCGGTTTCTTCTCTCAAAGATGGGCTGCTTCCTATAAGTCAATGGGCACTGCACTTTTACAATAAAATCTCTTACCATAATTATAATTCCCTAGCACTTAGCGATACAGAAGGAAAGAGGTTAATAGCTGATCTGAAAGAAAATTTTGTCATGTTAATGCGTAATCATGGATCTATAACGTGTGGTCGGACTATACAAGAAGCAATGTTTTACTCGTATCATTTAGAACAAGCGTGCAAAACTCAATGTTTAACGTTAGCAATGAATAAGGAGTTATCAATTCCAAGTGAAGAAATTTGCTCAAAAGCTGTAAAGGATCTCCTATCTTTTGAAAGCAATCTTGGTGAGAGGGATTGGCACGCATGGGTTAGACTAATTAAAAGTAAGTTGTAAGAGACTTTCGCACTACTATCTGTCATCCAAGTAGTGACCTTACCCAGAAAAAGTAGAGAGAAAGTTAAGACGTTTTTGGAGTAAAATAAAACGTTTTTTCAAAATATGACAAATAGAAGAGAAT
>NODE_4_length_33099_cov_539.688536
CAGTTTCATGATAAGGGGGCTGGCGGAGTTTGTCAAGTAAGTTTTTTCGTTTCTATTGTAATGACAGTTATGGCCTGTGCAAGAAATCTATTGATTTACAGCAGGTTCTTTGTTACAGTCCACAGTTATGCAAAGAAACTTAAAGCCTCATGAGTTTATTTACAGCCAGTGGTTTACATAATTTGGAGCTGTATAGCTGAGTATTGTATATGATAATATTGATAACAAACGATGATGGCTTTGGAAGTGAAGGAATAAAATTACTCAAAGAGGTTGCACGGAATTTTGCGTCAGAAATATGGATAGTGGCACCAGATACTGATAGAAGCGGAGCTGCAAGATCTCTTGATTATCCAGTGAAACAATCTATTGGAATAAAACAACATAGTGAAAGGGAATTTAGTGTGTCTGGTACTCCTGCAGATTGTGTCATTATTGCGCTAAATAAAGTTATGAATAAAAAACCAGACTTAATATTGTCCGGAGTAAATATTGGATCAAATGTCGGGGACGATATTTGTTATTCAGGAACAATTGGTGCTGTAATGGAAGGTGCTGCAAGGTCTATACCTTCTATTGCGCTGAGCCAAGTTTATCATGATAAAATAGACTGGCACAATGCAAAGGTTTTTGCACCAAAGGTTATTGCCAAGCTAGTTAAGGTTGGTTGGCCTAAAAACATAGTGATGAGTGTAAATTTTCCTGCTACGGAAAAAGTAAAAGGAGTAGAATTTGCTGAACAAGGTGAATATAACATTGATGGGGATTTAACTTTTACTGAAAATTCGAATGGCTCTTTTAGCTTAAATTGGTCTCGAGAGCACTCAGGCAGTGGTAGTATAAATAAAATAAAAGAAGGATTTATTACTATTACACCGGTAAAATTAGATTTTACAGATTATGATACTTTGAATACTATGAAAAATTCTTGTGCAGACGAATTTTCTTCTATAGCTGACTGAGAAAAACATTTGCATTGCTCCTAATAGATATTTTCTATTGTGTTATCGCGAGCAATTATTTTTTCTTCACCTGTATCCATGTTTTTAATCTTTAAAGTTTTACTACTCAATTCTTCATCGCCAAAGATTAAAGCAGCTTTAGCATTTGCTTGATTTGCTTTTTTCATTCGGGTTCTGAGCGTTCCGCTATATTCATAGATTACATATAAACCATTTCTGCGCAATTCATTTGCAAGTGTTAAAGCATGTTTTTCAGCCTCTCTACCGATTGGAATTAGGTAAATAGGTCGCTCTTCTTTCGGAGAATAATTGATTAACTCCATTATGCGCTCAATACCCCCTGCAAATCCTATTGCTGGAGTGTGTTTTCCACCTACTGAAGATACTAAATTATCGTATCTTCCACCGGCAAAAACTGCCCCTTGTGCACCTAAATCCTCTGTAACAAACTCAAACACTGTGTGGCAATAATAATCCAAACCTCGAACTAGTTTATTGTTTACGGTATAAGGTATATCAAGAATTGTTAATCCATTTAGTATTTGTTCAAAGAAATCTGAGGACTCTTTCGTATAATAATTGCTGATTTTAGGCGCATCAGAAATTATTGATTTATCTTTCTCATCCTTGGAATCCAGTATTCTGAGTGGATTTTTGATCAACCTATTTTTGCTATCTTCTGATAGATCATTTTGATACTTTGTAAAGTATAAGATCAAAGCTTCTCTATATTTAGTTATTGTTTCACCATCACCTAAAGAGTTGATTTCCAGCTTTACATTTTTATTGATGCCAAATTCAGTTAGTAAGTGCTGAGCGAGTGATATCAATTCAATATCAGCTTTTGGATCTTCTATGCCAAAAACCTCAAAATTTATCTGATGAAATTGCCTTTGTCTTCCCTTTTGCGGTCTTTCATAGCGAAATGCAGGTCCTGTTGAGAATAATTTTATCGGTGTTTGCAGTTTTTTTTCAATGAGTAGCCTGACAATCGCTGCAGTGAACTCAGGACGTAAAGTTATGCTCTTTCCCCCTTTATCATTGAAGCTATACATCTCTTTAGTGATGATGTCTGAGCTATCACCTAAGGTTTTTGTAAAAACCTCCGTGCACTCAAATATTGGAGTTTGGGCGGGCAAAAAGCCGTATAAACTTGAGATTCTGTTTGCTGTTTGCTCTATGTATTTAAACTTGTACCATTCATCAAACAGGAGATCTTTTGTTCCTCTAACCGTTTGATTAGTCATAGTGTGGTCTCTATACCTGCAATCTCTGGTATGTGGTAGCTCAGCATATTTTGCACTCCTTGCTTTAAAGTAATTGCAGCACTTGGGCATCCAGAGCAAGCTCCTTGCAACTCAACATAAACTATTCCATCTTTATAGCCACGAAATTTGATATCGCCACCATCTTGAGCAACTGCAGGTTTGATATGACTTTCCATCAATTCTTTTATTCTATTTACAATTTCTATATCATTTTTATCAAAAAATTCTTCATCTGGATCATTCACTTCTTCTTTATCTAGTGCTTTTCCACCAGAAGTAAAGTGATTCATGATTGTAGTTAAAACTTCTACTTTTAATATATCCCAATTAATTCCATCCAATTTTGTTACTGAAATAAAATCATGACCGAAAAATACTCTTACCACATGCTCTATTTGAAAAAGATTTGCTGCTAGTTTAGAATTTTTTATCTCATTCGCATTTGAAAAATCAGCAGTTTCTCCTTCGTTTAAAATTTCAAATCCAGGAAGGAATTTTAGCGTATTTGGGTTTGGTGTTTCTTCAATCTGGATGAACATGTTATTTACCATGACAATTATAATTGTTACTATTTAATCATAAAATGATAAAAAAATATACATGTCATTCATCTTTTTTCTTTTTTTAGTATTCATAGTAATTACATTTGTCTTGCCTAGCGTTGTTATATTTTTTCTTTTCCTGACAAAAAAAAATAATATGAGTTTCATGATGAACTCTATATTGAGTAAGTTTTTGAACGAATTTAGTAGCAGTAGAAGTTATACTGAAAATTACACTGGTGATAACATGTCCAAGGATGAAGCATTAAAGATACTGGGGCTGAATCCTGAGGCAAGTCAAAATGAAATCAATAAAGCATATCAAAATTTAATGAAATTAGTTCACCCAGATAAGGGAGGCTCGGAATATTTTGCGCAAAAGCTAAATGCGGCACGTGATAAATTGTTAAAAAAGTGATCTTAAAAAAAGTTTTCGTTTAACGAATTTCTTCCTTTGCTTTTTCTAAATACTCCAATATTGCTTCATGTAGTGCAGTCCATGTTATCTGTTCTTCCAGGGAAGGTATAAATTCTTGTCTCCAAGCATTCTTAAACTCCTGAAACCACTGTTTTTCAAAACCCTGAAATTCTAAAGAAATATCTACTTTAAAGCTATCAATTAAACTGGAAACTTCTGCAGCTTTAGAGCTATCTAGTGATTTTAAAGATAACACTCCACTCTTTAAAATCTCTAACTCTTCCAATACATTAAGCTTAAATGGTTTATAGAGTGAAGACCATATGCGATATCTTAAATAAGAATCATAGTATAACTTAATTTTGTACATTAAAGTGGTAGATGCATCAGGAGAAATGTTATTCTCATATTGTGCAAGAGAAGATAATAAATTCTCATAATCTACTTTGCTTAAACATGGTTGTAGAGTCGATTTAATTTTTTCACTAAAGGTTAGATAACTAGAAGAAATGCCATGACTATATTCACTAAAGAATTCAGGAAATATATCTGCTTGTTCTAGTTTAAGAGGTAGATCTTTTCTAATTTCTCTTGGTAAATTATGTATTGAAAACTGATAAATAACCCATACAAAATTCTCATCAAACTCATCTGAGTAATCAGCATTATTATCAGGAAAAATTACATTACCTTTCTTATCATTCCAAGGTTCTATCTTATAGAAAAATCTGTTCAGCCTTTGTTTTAATTTCAAAATACCTTCATTTCTATCACCTGCTTTATACAATGTTTTGCCCATTTTGTGTTTAGCATCTTTAGGGTTTATTCTGTCACTTATGTGCAATCCAATTTCATTTTTCTCTAATAACTCCCAATCAAACAATTTGTGTGGATCTGGTTTACGCATTGTATAGCCAAGCTCTGGATCATACACTATAGTTCCTATTTCAGAATGACTAAATATCATATCCCTTTTAATTTTAAAACGCTCCATAAGGTATAAAATCAGCTCTTTAACAGATCTCATTTGCTCTTCCGGAAAAGGCTCAAGTCCTGTGTTTACAATTTCAATACCTACAGAATAGTTGTTAAGCTTCCGTAACTCTTCAAGCTTACTATCTACCTTAACTCTTGCATAACTAATACCAGCATGCCATGCTTCTTTCTCTAATGGAACCATTAAGGTGATGCTGCCATCCCTATCGACAATAAAATGAACTGACAATCCTCTAGCATTCAGCGTATCTTTTGTACCTTTTAGTGTTGATGTTTCAGTATGGTGAACTATAACCATTAACACTTTTTTACCTGCCCTATCACCATAATTTAAAGCTGAAGCTGGATCTAAAAATAACAAATCCTGATCTTTCAATAATGGTAATTTTTCTTGTAAATCTTGAAAATCATTCTCGATATTGCTTGAACTGGATACTTGCCCAGATATGAGAAATGCTGAGACAGTAATCAGTAAAACTAATAAATATTTGTTGACTTTAGATAGTTGGATTTTCATACCATCTTCATAAACACTTTGTAGATAATTTTTCATTATATAGTTAGAATAGGGTTGTTGAATAAATTTACAAGACAAAATCATACTAGTCTGGTAGTAGTAACATGTTCAGAGATGGAGCATTTAAAGTGCTAGGAATAGATTCTGGAGCGAACCAAAATGAAATCAATAAAGCATATCAAAATTTAATGAAATTAGTTCACCCAGATAAAGGAGGCTCGGAATATTTTGCACAAAAATTAAACGCAGCACGTGACAGGTTGCTGAAGAGGTAATTAATATTGCTTTAAAGTTTTTATTTGTGCGTAAAGGATAAGTTGCTACAATAAAAAAATAAGATAAAAGTAGCAATGGACATGTGTTCAGAAAGGTTTAAGTTATGCAGGAAGATAACAAAAAAGAAACAATAAAAGAAGAAAAAGGCATATTAGGATGGATAGAATATAGATTGCCTATATTTTCTTTTCTAAGACACACTGCTTCTTACCAAGTGCCAAAAAACTTAAATTATGCTTGGAACTTTGGCTCTTTGGCTGGTATAGCGCTGATTTTACAAATAATAACAGGTATATTTCTTGCTATGCACTACACTCCGCATGTTGATTATGCGTTTAATAGTGTAGAGCGCATAATGCGAGATGTGAATTACGGGTGGTTAATACGCTACACTCACGCTGTTGGAGCATCGCTCTTCTTTATGGTAGTCTATGTTCATATAATGCGTGGATTATATTACGGATCTTATAAAAGACCGAGAGAGATGGTGTGGTTTATTGGAATATTTATATTTTTTGCAATGATGGCAACTGCCTTTATGGGATATGTATTGCCTTGGGGACAAATGAGTTTCTGGGGTGCAACAGTTATAACCAACTTATTTTCTGCTATACCTTTAATTGGCAATAAAATAGTTATATGGTTATGGGGTGGTTTTTCAGTGGATAACCCAACACTTAACCGTTTTTTCGCTCTGCATTATCTTCTGCCTTTTGTTATTATTGCTTTAGCTATGCTTCATGTGATAGCTCTGCATAGGTTTGGCTCTGGTAACCCAAGTGGAGTGGAGGTAAAATCAGATAAGGATACCATCCCTCTCTATCCTTATTATATAGTCAAGGATTGCATAACTTTTGGTCTGTTTTTTGTAGTTTTGTTCGCATTTGTTTTCTATGCTCCCAATTATCTTGGGCATCCAGACAATTATATAGAAGCTGATTCTATGGTCACTCCGGTACATATAGTGCCAGAGTGGTATTTTTTACCTTTTTATGCAATGCTACGTTCAATTCCAGATAAACTTACTGGTGTGCTTACCATGTTTGCGTCTATTTTAGTGTGGTTTTTGTTACCTTGGCTTGATAAATCAAAAGTTAAAAGTGGTGCTTATCGCCCGGTGTTTAAGAAATTTTTTTGGGTTTTTGCAATAAATTTTGTACTTCTTGCCTGGCTTGGAGGACAAGAGGTAAAAGAGCCTTACATCACTATGAGTAGGCTATCTACTCTTTATTACTTTGCATACTTTGTGATAGTTTTACCACTGCTTAGTAAGTATGAAAAGCCAAAAGAACCACCAAAAACCTTAAGTGATTCTGTGCCGGAGATGAGGTGATGTCAATTCAAAGCAGATCTCTTACAAAATTCTCTTTCATCCCAGAGCTCTCTTCTGTCATCCCAGAGCCCTCTTTTGTCATCCCAGTGCTTGACACTGGGATCCAGAAAAAAAATAAATGGATTCCAGCATCATGTACACAATTGTATGAACGTTGTATACAACACACAGTGTCATTCCACTATCTTCCGTTGTCATCCCAGTGCTTGACACTGGGATCCAGGTATAAAAATACTTACAAATCATGCAATGGACAACAGATTCTAGGAGTGCATGATAACCATAATGTCAGTGATGAAATAAGCTGGATTCCAGTGTCAGCTACTTGCATGACATCAATTCGAAATTTACTAAAACAGTGGTTATGCATGGGATCTAATGTATTTGCAATCTTCTGCATGTTATTTCTATCTAGTCTTATATCTGCAGAAGAATTTAAATCATCACCAAATAAGAAAATAGACTGGAAATTTGATGGAATTGTCGGATCTTTCGATAGAGAGTCAATTCAGCGTGGCTATAAAGTGTATAAAGAAGTCTGTGCTGCTTGTCATTCAATGAATAGGGTAGCATTTCGTAATTTGCAAGATGTCGGTTTTTCTGAAGAAGATGTAAAACAAATAGCAGCTTCTTATCAAGTTAAAGATGGTCCGAATGATTTGGGTGAAATGTTTGACAGACCTGGAGTACCTTCGGATTATTTTATTGCGCCTTTTGATACAAAAGAAGCAGCTGCAGCAAGCAACAATGGTGCAGTCCCACCAGACTTATCATTAATTATTAAAGCAAGGCATGATGGTGCAAATTATGTCTATTCATTGTTAACAGGCTATCAAAACGGCGAACACGATGAAAATGATTTATATTTTAATTCGTATTTTCCAACAGGCAGATTAGCTATGGCGCCACCACTTTCTGAAGGAATGGTGGAATATGATGGTGCAAGGCAAGCCACAGTTGAAAATATGGCGTATGATGTGATAAATTTTTTACAATGGGCAGCAGAGCCAGAATTAGAGCGCCGGCATAAACTTGGATTAAAAGTAGTGGCGTATTTTATAATTTTAACAGTGTTTTTTGTATTAACTAACAACAAAGTTTGGAGCAAGCTCTATAAAAAGAAGTGATAGTCAATTTTGCCTCAAGCACAATGGTTGTCATCCAAGTAGCTAACACTGGTTCCTTTATGACGGTGTCATCCGAGTAGCTGACACTGGGATGGCTTTGTCGCATCGTACCTTATACGGTAATAATTTACGATAAATTCATGTAGCCATTTCGAATTTAGCCATACCAATGTCAGTAAATTTATTAAGCAAACAGCACTTAATGAGCAGTTCTTTTTCACGATTTATAGCTCTTTTCATAGAAGTCCGGATGTGATAAGGATAGATAATGATAAGGAGGTTGAATGCCAGCAGCATATAGTTATGATTTAAGAAAAAAAGCAATGGAGGCGCTAGACGAAGGAGAAAGCAGAGAAGCAGTGGCAGCAAGATTTAAGATTGGACGAACTACTTTATGGGAGTGGCAGCACTGTAGGCTTGACCATAAATTATGTTAAGATAGAAAATGACTATTTTAGATAGAGCTTGATGTAATGCAGTGCGATACAAAATAACGGTAGAATATAATGGTAGTAATTTCTCTGGTTGGCAAAAACAGCAACACTCTGCTAACTCAATCCAGGAGAAGATAGAAAATGCTATATTTAATTTTAGTGGTGAGAAAGTTACTTTGTACTGTGGTGGCAGGACTGATGCAGGAGTTCATGCTTTAGGACAAGTTGCTCATTTTGATATGGAAAAGGAATTTGAGCTTTATAGAATAAGGAATGCAATAAACTATCATTTAAAATCAATTCCTATAGTCGTGCTTAATGCAGAAGTTGTAGATGATGCTTTTCACGCACGGTTTTCAGCAAAAAAAAGATATTACGAATATAGAATAGTTAATCGCTATGCTCCTGCCGCTCTGGAGACGGGTTATGTATGGCAAGTGTTTAGCCCACTTGATGTAAATATTATGCGTGAAGCTGCTAAACATCTACTTGGAAAACATGACCTTTCAAGTTTCCGTTCAAAAGATTGTCAAGCCGCAAATCCGATAAGAACAATTGATGATATCGATATAATACAAAATGGGAATCATATACACATCAAAATATCTGCTATTTCCTTTTTACATAACCAAGTGAGGATTATTGTGGGTACTTTAGTTGAATTTGGAAAAAATAGAACCAATCCGCAAGAAATGCTAAATATATTAAACCAATGCAAAAGAAGTGCCGCTGGAGTTACTGCACCACCTTTTGGCTTATATTTGGTAAAGATAGATTACTAATTTAATAAAAGCTAGTGAAATAAGTGCCATACCGCCACGGTATCTCCAGATTCCGCTAACAAGCAGCGAGATGACGAGTTTAAGTTCTCATTGGCATTACTACATATAATGCACTTGAATCGTCTTCATCAGTGATAATTGTAGCACTATTACCATCGGCTAAGCTAAACTTACATTTATTTTTTATGCAGGATAGAACATCAAGTAAATAACGCGAGTTGAACCCTATTTCTATAGGGGCTTCATTGTAGTCCACTTCTATGGATTCAGTTGCATCACTGCACTCTTGGGAGTTTGAATGCAGAGTTAGCAGCTTTTCTTGTAGTGAGAATTTAATAGATTTTACTTTATCAGATACAACAACGGAAACTCGATCTATAACGTCTGAAAGTTTTTTACTTTCAATAATCATATGCTTATCTTGAGATGCTGGAATAACTGCTTTATAATTTGGAAAAGTTCCATCTATTAATTTTGATATTAGAATATATTCACCGCATGTAAACTTGATTTTTCTGTCTGAGAGTTTTACTTTAATTTCATTACAATCGTCCAATATTTTTAACAGCTCCATAACAGTTTTACGTGGAATGATCACACCAAATTCGCCATTGATGTTCCCAGGCTTTGGCCTCTTTATACATGATAAACGATGGCCATCAGTTGCAACGCAGTACAGAAATTGCTCATCTGTATGTAGATATATTCCATTTAAATTATACCTTGTATCATCTAGTGATACAGCAAATTTTGTTTTAGTTAATAAGTCTATCAGGTCTGTATTTAGTAGAGTAAAATCATGTTTATAATTGTCTTCTTCAAGAGCAGGAAAGCTGCTTGAAACTACATTCGGTAAAGAAAAGTTTGCATTTCCGCAAGACATCAATAATTTTCCTTGGTTGTTTACTTCAAAATTGACATCCAAATCAGCGGGTAACTTCTTCACTATGTCATGTAAAGTATGCGCTGAAATTTTTACTTCTCCTTCTGTTAATACGGTTGCAGCAAGTGAGGCAAACATTGAAATGTCAAGATCAGTTGCCATTAATTTTATGCTGCCGTGTTGTGCTTTGATATTTATACACGCCAAAACATCTATTGCATTACGCCTTTCAACCACTCCACTTACTCTGGATAATGTATTTAAAAGACTTGTGCGGCTCACGCTAAAACGCATCTGCTCGCACACAGAATTTTGCTTTTTGATTTCTGTATCTACACCTGCAACCTCTGACATTGCTAACTCTCAAAAATATATTTTAAATGATATCCACATCCCATATAAAGTAAAGTGCTATTTATATTTCCATTGAAAGAGTAGTCTAGTTTATACTATAGCTGGGTATTCTGTTACAATAATTTACTTTGTATGGCATAAATCATGCATTTTTTGATACGCTTTTTGAAAACCAAGTAGGGAATAAGTATCATCAATGGTCACTGTTTTTGTTTTTCCATTAACTACCATTGATAATCCCTGCTTCATTTTTAGAATGAGATCTTGATCTATTTTTGTATGCTCTGCCCACGCAAAACTTCCCTGTATTATGGGCAGTGTATATTTAATTTTTTTGTCGATATTGAGAGCTACAGGCTCCTTATCATACTGAAAACCAGAGGTAACGCTTACCTCATCTGCTTTTTTATCAACATAACTAACCATTACATACGGCTTGCGATTGGTTGTATAATATTCGCTTTTTTTTTTAGGATAGGATACAATATAACATACTTTCTCTCCATCTTCCAATGCAGTATACACGAGCCAATCTTTATATTTTTCCTTCAATTGTACATCACTAACCGATGCAAAAGCGCCTATCGAAAAAAATATTAGAAATATAAAAAAACTACGCATGCAAACCAAATTTCAAACTTTCAGATTGTATATATTGTTTTACCTTAGCCATCGCCTGCTCAGCCAACTGCCTTATTCTTTCTCTTGAAACACAATATTTTTTACTAAGTTCATCCAGAGTTTGAATGTTTTCAGACAAATATCTACTGATAAAAATGTCTCTTCCCCTTTCGTTGAGACTCGCTAGTGCATTGTTTAAAATTGTTTCTTTTAATTCTTTTTCTTCATGATTCTGATAGGTTACTTCTTGACTGACCAAGTTACATGGGATCATATCTTGCAACTCCCTTTTAGAGTCATCACCTATTTTTATGCAATCGTTTAGCGACTGATCCTTACAAGCCATACGGTAATTCATCTGCAGAACGTCTCCTTCGGATACAGAAAGCTCATTAGATATTGCTTTTATTTCTTCATTATTTAAAGTTTCCCTGTTTGTATACTGTAAAATTCTTTTTTTTATTTTACGTAAACTAAAAAACAATCTTCTTTGTGCTTGCGTTGTGCCTATTTTCACAAACGACCAAGATTTCAATATAAAGTCTTTTATTGAAGCTTCAATCCACCACACTGCATAAGTTGAAAAACGAAACCCTAAATCAGGATTAAACTTTTTCACTGCGTGCATTAAACCCATATTTCCTTCCATAACCAGGTCCATCAACAATAGCCCATAATTTTTGAATTTCATTGCAATTTTCACTACCAAATTCAAATGGCTGGTAATCAATTTATGAGCAGAAGAAACATCCTTATATTGGTTCCAATTTTTTGCTAATCGTACCTCTTCCTCTTGAGACAGCATAGGAAATTTTTGCACCCTAGCAATATATTGCATGAGATTGGTTCTGCTATCGACACATAAGTTTGCCATTGAGGTCAACATAACAACTTAAATCAAAACTTCATGCATATAATATATTGATTTTCCAGCAAAAATTCAAGCTTTGATTTGAAAAAAGTACAAATTTTCCATCTAATTTCTTGGAGACAGTAGGCCGCAGTGTTAGCTAATTGGATAACATTATGTAACCTTAGATGATATTCTACCAGTACAATGGTAAACGTTATAGCTTAAACACATAGCAAATAGTGTTATTCCAGTGCCTTGACACTGGAATCCACATTTCTTTTTTCTAGATCCCAGTGTCATGCCACTTAGATGGCAAGAAAAAACTCACTGGGATAACAAGACTGAGATAGACTAGAAATTAAACGCTACTCCAGCTTCTGCACCAACAGTGCTGTAAAGAACTTTGTATGCGCCTGCATCAGTAACCTGTCTGGTTGAATCTTTAGGATCTGTTTTTTTTCCATCAAAATTAGCACCATAAGAACCGAAATAACGAGCTCCAGCATAAAGTTTGACTTCTGGAGTTACATCATAACTAACACCAGCTTTTACTTGACCAGCAAAACCAAATTTACTTTTTTGATCATTCACAGCGGGTTCCAAAGGAGTGCTAATATACGCTGCACCAACACCAACACCAATGTATGGAGTGATAGGCATATCTTCAATTGCTATATCGTAATACACGTTCACTAATCCTGAAATTGCTGTTACACTGTCTGCAATAGTATTTGCTGGGTCAAATGTTACATCTTTAACATCATTTTTGTTTAGGTATGAATAAACTCCTTCAACATCAACCCTGATGTCGTCCATTTTGTAACCAAATGCACCACCACCAGCTATAAAAGATGGTTTTAATGGACTGTAATCACTCTTGTCTTTCTTATAGGTAATACCATCAACTTTTGTGAAAAGAGGTAAAAATTCACCGTTGTATTGCAAACGAACGTAGTAGCTAGTTTCTTCATCACTTATTGGACCAACAGGATCTGAAAAAGCAGAGTTTGATAAACTTAGCAACGTTGCTAAAGCGGCTGCTGAAAAAAACTTTTTATAATGCATAATTGTCCTCGTAAAAAAATTAAAATTCCACTTTAGCAGTCTAAGTAACAACTAAAGTTAAGTCAAGTGCTAACTTAATAACACAAAATATTCTACATTTTAACTAATTTTTAGGAGAAGACAAAGATTTTATTAATGAATAAATACGACTTTTGATTTTTTGGTATAGCTAACACAGGTAAGATTTACTATCGAAAGACCTCGTCATTCCGCTGCTTGTTAGCGGATGAGAAATCCACAACTGTACGAACATTGCAATTTGGGCCTACCAGGAGGGCAATGCCTCTTATCCAAGTACCATCTTCTTGTCATCCCAGTCTGGGATCCAGGAATTTTATTAAGTTGGTAAGCATAAAAGTAGCCGTTTTATGTTAAAACACAATGTTCTTGATGAGATTACGGCAAGGCTGGATTCCAGACTGGAATGACATCGTTTACTATGTGCCATATTGCAATGTTTGTACAGTTGTGGAATGAATCACGGTATGACGTAGGGCTATGCTAGTATAGGTACATTATATGAAGAAGTACTAGCGTTGGGAATATTAGAAAAAAAATACTTACACTAAAAGAAACTTCAGTAGTAAATTCAAAAAGGAAGTTTAAACCCAGATGGTAAACCCATCATACCTGCAAGATCAGAAGTTGCATTCGCCATATCTTCTTCTGCTTTTTTAACGGCATCATTAAACGCTGCTGTTACTAAATCCTCTACTATATCTTTTTCCTCATTTCTCATAAGTTCTAAGTCTATGTTCACCTTTTTAGCTTTATAGCTACCTATTTTTATGACTTCCACTAATACAGAAACTTTGCCACCACCAGAAATACCTTGAAACTCTTTTCCAACATATTTTTCTTGAGCTTCTGCAAGCTTTTTTTGCATCTCTTGCGCTTGTTTCATTATTTGACTAAAATCCACAACTTACTCCTTATTTTCTATATTAACTACTTTTGCACCTTTAAACGTGTCAAGGATATCCTTAACTGCAGGTGCATAATTTAAATTACTCACTTCCCTGTTTATATAACCTGTATCAACTGCAACAACCCACTCTTGCTGAGTCACCTGGTTTAAGTAATTTTTTAAATCATTGCAAAAATTACTATCCAACTTAGATACAGCTTTTAATTTTAAATATCCAGGTTTACAATCTATTAATTGTAGATTATTACACAGTTGTTTGTAAAGATAAATTTGGTTACTTCGCCTTAATAGTTGCAAAATCTTATCAAAATCGTAATTTTGTTGTTTATTTTCCACATGGATCCCAGTGTCACGCACTGGGATGACAGAGTGGGGTTGTTGTTTACTTTCCACATATTTTTTTGGATCCGAGTAGTCAGCTACTTGGATGACAGAGGGGGAAGGTGCAACAGGTCTGCCCTGTCTATTTCCTTGCTCTACATTCTGCGAAAGAACTTTTTTGATCACCTGTTCCGGAGAAGGCAGATCAGAAAGATAACAGAGGCTAATTAACATCATTTCAGCAGCAACATCGTTGCATGTTGAAGTTTTTATATCTTGAATACCTTTAAGCAACATCTTCCACAATCTCGAAAAAAATATTAAAGATCTCTTTATACTTAAATCTTTTATCCTATTCTTTTCATGCTCTGTAACTGCATTATCAATCTCTTTTGTAATCAAAAAACGGCATACTAACTGAATTGTTTGCAATAGACCTTCAAAAATACTAAGTGGGTTTGCTGTTTTTACCGCCTTGTCAAACACTGATAGAGCTTTCTGTAAATCACCTTCTAATATTGCCCCTAATAGATCGAATATAATATCTTTATCCACTAGGCCAAGTATGTCTGTCACATTTTTAGTGGATATTGCACCATCTTTGCTATATAGCACTGCTTGATTCATCAAAAACAAGGCGTTACGCATTGAATTTCCAGAGTGTCGTGCAATTAATTCTAATGCTCCCTTTTCAATGGAATAACTCTCTTTTTGTGCAACATCATTTAAACGTTCCACTATTTTAGCTACAGGAATGTTGTGTAAATCAAATCTTTGACAACGTGCAATAATAGTTATTGGTATCTTTTTTATTTCCGTAGTTGCTAAAATGAACTTTACACTAGATGGTGGCTCTTCTAGGGTTTTAAGTAATGCGTTAAATGCACTGCTAGATAGCATGTGTACTTCATCTATAATGTAGACTTTGAATTTAGAGCTTATAGGTGAATAGCAAATATCTCCCAGGATTACTTTAATATCGTCAATGCTAGTGTGACTTGCTGCATCGATTTCAATTACATCTGGATGGCTTGAATTTTTTATTGCTAGACAATTTTCACATGATCCGCAAGGTTCAAAAATTGGCCCCAGGGAACAATTCAAACATAAAGCTATTATCCTTGCAGTGGTGGTTTTACCAACTCCACTACTACCAGAGAGCAGTATAGATTGTGGGATTTTGTTTAAAATAAAAGCATTTTCTAATACACGCACTAATATATCTTGACCTACTAGATCTTTGAAGCTACTAGGACGATGTTTTAATGCTATATTCATAGCCTCGGATAAAACAAATAATGAAATAGGTATGCAACCCAAAAAGGTTCTGATATGGCTGCTTCATTTCTGATCTGACCAAATTACAGAGTTTTTGCCTGCATACCTTATAAAATATTATACTTTTTTTTTTATTTAGCAAGGTATATCCTATATTAGCTCTATAATTTGATATGTTAAATTTTTTACAGTGCTATTTTGAAGTAAACAAAAAGTTAGTTGTCATGCAAGTCACTACAAGATTGTCACTCCAATGTTTATTTATGTCATTTCAGCGCTTATTTATGTCATCCCAGTGCCTAGGCATACAGCTGTATGAATGTTGTGATATAAGAGCAATTTTTACCGAAAAGGATGTCATCCCAGTGCTTGACTACTTGGATCCAGAAAACTTAACTGTAAATGAGCGCACTAGGCAATTGTATAACAAGAACTGGATTCCAGTGTCAGCTACTTGCATGACACTACCTGCTACGCAAACTTCTGTGGACTACAAAGAAAGTTCGTACAGTTGTAGGTCAAGCCATAGAGTAACAAAAAAAGGATATTGGTATAACAAAAGAGGAACATTATGATTTTATATCATTTTCCTCTTTGTCCATTTTCACGAAAAGTTAGAGCTTTTCTAAAAGAAAAAAAATTAGGCTGTGATCTAGTGTATGAAAATCCGTGGGAAAAGCGGAATGAATTTATGGAGATCAATCCAACCGGGCAAGTACCAGTGTTAATAGATAATAACTTTGTAATAGCGGATAGTAATGCCATTTGTGAATATATAGAAGAGACTTACAATAGCGACGTCAAATTACTTGGTTCATCCACTATTATTAAGTCTAAAATACGCGCTCTAATCAATTGGTTCGATAACAAATTTTACAATGAAGTTACTAAGTATATTATGAATGAAAAAGTAATTACTAACCGCAGCCCTGACTCTAGATTTCTTCATGCAGCTCAGCATAACCTGCCTTGCCATATGGAATACACCGAACACTTAATTAACAAGAACGTTTGGCTTGCAACTGATAAGTTCACTTTAGCTGATATTACTTTAGCATCGCATATTTCCGTAATGGATTATGTAAGTAGTTTTCCATGGGAAAAAAGTAAAATTTTAAAAGAATGGTACTCCATTGTTAAATCAAAGCCTTGTTTTCGTGAGATATTATTAGAGAGGATTTCTGGTTTAATCCCTCCTAAACATTATGCTGACCTTGATTTTTAACTTATGTTAGCTTTAAAGCTACAGTCATTCCTTCATCAGTTGGAATCAATATAGAGAAATATTTTTTTTCATCTGATAATCTATTATTAAACTCCCTCATGGCATGCCATGATTTTTCTGATACTTCTTTTGGAGGCGATTCTAAAAATACTGTGTTAAACAGTAGAGTGTTATCTGCAACGATTAGCCCATCTTGTTTAATGTATGACTCTGCCCAATCTAAATACTTAGGATAACTACTTTTGTCAGCATCAATAAATATCATGTCAAATGGTGCTTTTGCTGATAATTCATTAATTTTTTCCAGTGCATCGCCTTCTATTAGAGTAATTTTATCACTTAGATTAAAAGCACTAAAATTTTTTTTTGCTATTCTTGAGTGTTGAGGATTATTTTCTATTGTATATATATGACCGTCTTTTAGTAGAGCTTTTGCCATGCAAATCGACGAGTAACCGTATAACGTGCCAATCTCAACAATACTTTTGATTTTTTGGATTTTTATAAATAAACTTAATAGCTTTCCTTCTTCAGGGCCAATTTGAATATGTTGCTTTTTTTCAAGAATACAATATTCTTCTATTTTTTTATATTCTTTTGCAAATAGATTTCTTATGTATGACAATTTTATACTAAAATTATTACGCATATATTATAAATTAGGGAGACTTAATTCATACACAATTTATAAATATAATAATATAGTAATAATAAAAACATTTATTTTAAGTTATTATTTCATAGTATAAAATTTTAAGTGACAAAAATTATTATATATCGTACTATAGTTAACTAGTATAATAAACAGTCGATTATTATGCTAGAATTAAAGGGATTGTTTATGCGCATTTCTCTTTTTAAAATATAATTTTTATAATCAATTAGAGGGGGTTATATGTCTTATACTATTGCTGGTGAAGTTGAAACGTTAAACAAAAAATCTAACAAGAATGAAGGGGTTATGTTACTACATAATCCAGCTTATCGTGAAAAGTATAAAGAACGTTTTGATGAAGCTCAGAGAAAAGTTATGGATATGGTTCAGTTTTATGATGGGACAATAGTATTAATAGAGAATAAAATCGCTATGTATTACTACACTTGGCACAGTAAAAAAAGAGAGTTTGAGCGTAAAAAACAACAAACAGTAGTGAAAAACAATGACTCAGCATAGAGTCTTTTATATGGTAAGCTACAGTGGTATTACTTCACTATAGCTTTTCCATATAATTTATCTATCACATTAGTGAAATATTTCAGCTCTTTATACCCTCCATGTTTAACTTTATTATGCTCTATATATGATTTATCATCGTTAAGCTTGATGAAAAATATTGGAGTGGCTGTGATACCAAGTTTATTAATTGCCAGTGATTTATCATTTACGATTTTATCCATTATTTTCTTATCATTAATGCATTGGTTAAATGCATCTTGCTTTAAGTTGCTTAGTGCAGCAATTCTTTGTAGTAAAGTCAAATCACTTAAATTGTAGTAATTCCACGAATCTATTGAGTTAAAAACAGCTTTGTTAAAATTAAAGTAGTCTTCTTGTTTTTCGTAGCAATGACTTAGCATTGCAGCCTTTAGCCCTCTGTAATCCAAAGGAAAATGACGAAATATATATAACATCTTACCTGTGTCTATATATTTCTCTTTAATTTTAGGAAAAACATTCCTATGAAAAAGAGAGCAGTGATAACAAGTTAATGAAGCATATTCTATCATTAGAATTGGTGCTTTTGGATCTCCTAATAATTTATCATTAGGTAATGGCGATAATAGCTCATTTGATGTTATTTCATTGGGTTTTTTTTGAATGTATTGGTTATCGGATAAATCTTGCTTAACAACTGCATAAGAATTAACACTTATGAAAATTAATAAAAACAATAGTCTAAAAATCATTACAATATAAACACTTAACTTACTAAAAAAAATTATACATTTATATTAATAATGTCAAGATAACTTTTGTTTAGCAAGGCTTTCAGCCCTATCTTTAAATGCAGCAATTATTTTACTTTGTGTATACTTATATACTGAGTTTAATAAAGTGGAAAATGAGTTGGACTTAAACTTAAACTCTATATAAAACTTTACCATAGTTTTATTTTCATCTATGGGAATGAATTGCCATTCATTGTATAGATGTTTAAATATTCCATTTGATGATACAGCTTTTATCCAACCTTCATTTGTTCCACTTGGAGAAAGAGAAGTAACTTCTGATGTATATCTACCTTTAATTCCATGAAAAGCTGCGAGGAGATCCACAACCATTTGGTTGTTAATTTTTTCTTTTATATAAACGGCTTTGCACCAAGGAACAAAATCAGGATACCTTTCAACATCAATTACAATTTGGAATACTTCATTAGGCAAACATAGGAAAACACCCTGTTCTTTGTATTGATGAAGCATAAATGTTAAACCAATCAAAATAGGATCCGTATCTACCGTCAGCCTTAGTAGATTCCTGAGACTAAAGTTAAGGTGGGCATCGCGTATCAATTTCAACGAAATTAACAGAGGCAATTCCCTTGACTAGAAATTATCGCTCGGGAAATTTAACTTAACTCATAACGCATAGAACAGACCCTTAATTAATTGTAGATGATTTATACAAGGTGTGTCTATAGATATATTAAAGCTAGCGATTATTATTTAATCTTTATTAAACTTTGCATTCTAAGTATCATAGCTAATAAATATATCTTATGAACATTACTAAAGTTTTAACTATCATTGTTTTTATTGTAATTTCTTCAAGTGCTTACACTAATTGTACAGATCACAAAATTTTTGTGCATACTATGAAGCAACAAGTGGATGGTATATCTACAAAGGAGAATAAAAAAAACCGGGAATGTGTGCAAAAAAAGCTTCAGGAGGTCATTCAAAACAATGTTAACCTCAAAGGAATATCGCAATTCGTCATAGGAAAACATTGGGCTTTAGTTAAACAAAAAGAAGATTTTTTAAGAGAGTATGAAGTGTATCTTACGCGTTTGTGCGTTAAAATTTTATATAAATACATGCATGATAGTGAAATGATCATAATGAGTACAAAAGCAGTTGACGATGAAACTTGCTTAATTGGTACAAGATTTTCTTACGGTGATGAAGAATTTACAAATATTGATTTTAAAGTTACTAAAAATAACAGTTCTTTCTTGATAAGTGATGTTGTAATGAGTGGAATAAGTATTGCTATTAATCAACGTTATCAATTTAGTGAAAAAATCGACACGCATGGCATAGCAAGCGTTATAGCTGAATTAAAATGCAATAACAATCCATGATATATATGCCTCATTGGCCTAAGCCACTTGGTAGCAGGCCGAATGATTTTTCTCTTGATCGCATAAAAGGCTTTCTTAGCAAACTAGATAACCCCGAGAAAAAAGTGCCTCCCGTAATTCATATAGCTGGAACTAATGGGAAAGGCTCAACACTAGCATTTATAAGATATATAATGCAAGCAGCAGGGTATAAGGTACACGCATACACTTCTCCACATTTAGTGAGTTTTAATGAGAGGATAGTGATAGCCGGCAGCTATATCGACGATAATGAATTATATAGCTTATTAGAAGAATGTCGTGCAGTAATTGCAGAACAACCTATCACTCTGTTTGAAGCTGCAACTATTGCAGCTTTTTTAGCTTTTTCTCGTCATAAAGCCGATATAACTTTAGTTGAAGTGGGTATGGGTGGAAGGCTTGATGCAACAAATGTTATAGATAATCCGATTTTAACAATAATTACTTCCATTGCACTTGATCATACGGAATATCTTGGCCCTACTGTAGAAATTATAGCAGGTGAAAAGGCTGGAATAATGAAACCTAATGTTCCTTGCGTAATAGCACCGCAAGAAAAATCTATAGTGAACACGCTAGAACACCACGCAATAAATAAGAAATCTCCCTTGTATAGAGGAGGTCTTGAATGGAATTGCAAAAAAAAGAACAACAAAATGGTTTTTCAATCAGCTATTCAATCAATAGAATTTCCTTTGCCATCTTTAAAGGGTGATCATCAGGTGATTAATGCAGGCAATGCTATTGCAGCATGTAGTATTTTAAGTGGAAAGTATGAATTTGATATTGGAGAAGAGGATATCACTTCAGGTTTACAGTGCACTTATTGGCCTGCACGGCTAGAGTCTATAAAAGAAGGTAATTTAATTTTCCTACTACCGAAAGATTGGCAATTATTTTTAGATGGTGCACACAATAATGATGGTGCTAGAGTACTATCTCAGTGGGTAAAAGATAATTTTGCTGAAGGTATTTATATGGTTTTTGGTGTTACTAGTAACAGAAATGTGGAAGAGTTCTTAGAGCACTTAAAGCCATATATCAAGCTACTATGTGCGGTTTGTGTTAAGTCTGAACCTAAAGCAACAAATACAAATTTGATTAGGGAAAAAGCCAATAACATAGGAATAAAAGCAGTTGAATGTGAATCAATTGGCGATGCAATATCAAATCACATATTAAAAGCCTCTACCCAAAACGTCAAAACCATACTAATCTGTGGCTCATTGTTCCTAGCTAGAGACTTCGCTATGGAGAATAGCTAACTTTGATGATATTAACTGATCGATGGGGAAATAACTTTGATTGCTCATAGTACTGCTTGGCTTTTCGTTATCGACTTCTATAAACTGATCATCACCTTTAAATTGCTCCTCAATTGAATTTATAGCTGTCTTTTTGAGAATATAATTACTTGCAGCATTTAAAATAGGTGAAGTAACAATTAAAAGCGTGAATGGTAATGAAAGTAATAAGCCGGATAACATCATAGAGTTAGTTATACCAAAGCCGTTGGCAACTAAATCTAATCCCATACCGAAAAACATTAAAGATGTACAGATTGTGTTGCTCAAAATAACTGAATTTTTTAGCCACTTTAATTTAGTCCTATCACTCTTTGAAAAATTTTCGCATTCTTGGTCAAAGTTAAACAATAATAAAATATTAGTCTGATGATTAAACTCTTTCCCATTTCTAGTATAAATGCTCTTAACAGCTAGATTTAAAATAGATCCTGCTAACAAGGGAGCAAGAAAATCTACTGCTATTGGTACATTAGAAGAAATACCATTAATTATTAAAAATGCAATTGATGTGAAGGATACTAAAAGAACTCCTAAGAGATTTGAATAAGAAGAATATTTTACATAAGCAGTTACATTATTGTTAATTGACTGCTGCTTATTATAGAGTTTATTTCTGCACTTATCATCTAAGTATTTTTGCAATTCTTCATAACTGCGACTCCACAACTTACCGCGTAATTCTTTTATTAAATTATTTCTTTTATTGAGACCTTTCTCCAATGGCTCTATTATAAATTCTTCAAAAAATGGCTTATTTAATGCAATAACCTTAAATTTCTCCTCCGCTTCTTTATTGTTTGGGTTTTTATCTGAGTGATATTTTAACGATAATTTACGGTATTGTTGACTAAGCTTTTTCTTAATATTCTTAATGTCAGAATTTACCACATCCTCCTTTTGAATATTAAATGTTAAAAACAACTGCTTTAAAGCGTGGTACTCATTTTCATTCAAAACATTTCTAGCCACATTACACCTACAAATTAACTAACTATTAATGTTCTATAATATACATATTTCCAAACTATGTCAATTATTTCATAAATATCTTTGGTAAAAATTATTTCTGTTATGACTAGCATGATAAGTGTATGAAGCGACTAAAATTGTCATTACAGCGCTTAGTGTACGACAGTGCTCCAACATTTAGGGTTGCAGTTTTCATGGCAGATCTGAGTAGCTGACCCATCTAAGAGGTGTCATTCAAGTAGCTGACACTGGAATGGCTTTGTTGCATCGCACCTTATACGGTAGTAATTTACAATAAATTCATGTAGCCATTTCGAATTTAGTCATTTCAGTGTTGGCTACTTGGATGACACCACCTGCTATGCTGCAAATTGCAACGTTCGTACACTAAAGTATAGTGTGTTACTAACGAAGGCAAACAAATATCTGCTTTATGAAAACGTTAATATTTTTCATTGAAATAATACATAAATACTAGAAAAACCTTGGCAGGTTATTCGCGTTTGATTATCATAGAGAATTATATAAATTAATAAATGATCTATGGCAAGTAACCCAGAAGAAAGAAATAGTGATAAACAAAAAGCGCTAGATAACGCAATAAGCCAGATTGAAAAAGCATTCGGTAAAGGTGCAATAATGAAGTTGAAGCAAAACCCTGTAGAAAAAATAGACACAATATCCACAGGATCAATTGCGCTTGATTCGGCTCTAGGTGTTGGAGGTCTGCCAAAAGGGCGTATAATTGAAATATTTGGCCCCGAGAGTTCTGGTAAAACCACTCTTGCCTTGCACGTGATTGCTGAAGCACAAAAAAAAGGAGGATCATGCGCATTTATCGATGCAGAACATGCATTGGATGTCTTATATGCTCGTAAACTTGGGGTAAGCACTGATGATTTAGTGATTTCACAACCAGACACTGGAGAGCAGGCGTTGCATATTGTTGAGTATTTAGTGTGTTCTGGTGCGGTTGATGTGATAGTTATTGACTCTGTCGCAGCATTAACTCCAAGAGCTGAAATTGAAGGTGATATGGGTGATCAACATATGGGGCTGCAAGCAAGGCTTCTAAGTCATGGGCTACGGAAACTAACCTCTGCCGTTTCAAAAGCGAACTGTATATTGATATTTATTAATCAAATTCGTATGAAAATAGGAGTAGTGTATGGAAATCCTGAAACTACCACGGGTGGAAATGCATTAAAATTCTATACTTCTGTAAGGCTTGATATAAGAAAAGTTGGTGTAATAAAAGACAAAGAAAATATTACAGGTAATGAAACAAGAGTTAAAGTTGTAAAAAATAAAGTTGCTCCTCCATTTAGAGAAGCGAAATTTGATATAATGTACAATGAAGGTATATCAAAACTCGGAGAAATAATAGATATGGGAGCAAAGCTTGGTGTGCTTGAAAAAGCAGGCGCTTACTATTCATATAACAACACACGTCTTGGGCAAGGAAGAGAGAATGTAAAAACTTACCTAAAAACAAACAAAGAAGTCGCAAATGAAATAGAAACGAAAATCAGAGATTTACTCAGAAATCATGATAATTCTATCATAATAGACGAGGATAGTGAGCAACTTTTAGAAGAATCAGTTTTCTGATCTAAACTTAGGCATTAGATTTTGTGTTGGACGGGTTGTTACAGTATGACGGTAATTCTATGTGCTAATATAACAATCTGTAATGTTACCTTGTATCAAAAAGACTTTGCTGAAGCAGTTAAAAAAAGCTTTTCATGAGAAATTATAAATGATAAATTGTTAACAATAGGTTATTGTTAATAAGATTATGTGTTTTGGTTTACCTAATATACACAGGGAAGGTTATTCATTTATAGTAGTTTCCTTTATAGTAACGTGTATAGCATTCTCTATATCTTGGGGGTTTGGCGTTACGTGCTTGTTTCCGACATTATTGTGTACTTATTTCTTTCGTGATCCAGCAAGAGCTGTGCCAAACAATAAGAATCTTATATTAAGTCCTGCTGATGGTGTGATTTCAAAAATTGAAGAAGTTAATTATCCTTTATCAGCAGAAAACGGAGAGGAGAAGAAGTTTACGCTTGTTAGCATATTTTTAAGTGTTTTGAACGTCCATGTGAACCGTATACCAATATCTGGTACGATAAAGGAAATGAGTTATAAAAAAGGCAAGTTTGTATCCGCAATGAGCAATAGGTCTAGTAATGAAAATGAAAAGCAGGTTATTGTAATTGAATACGAAAAGGGGAAAGAAATTATTGTGGAGCAAATAGCTGGATTAATTGCACGTCGTATCGTTTGTAATTTAGGAATATCCCAGAACGTAAAAGCAGGTGAAAGGTTTGGAATTATAAGGTTTGGCAGTAGAGTGAATATCTATGTTCCTGCTGATACAGAAGTCAGAGTTTCAGAAGGGCAAACTGTTATTGGTGGTGAAACAATTATAGCAAACTTAAATAAGGAAAACGTTCAAGAGAAGCTTACTTTTGACGTTATATGAATAACGAGGGAAGTAACAGTAGATTCTTACCTATTACTAAATTATTCCCAAACTTTATAACTTTATTGGGTTTATGTTCTGGTCTCACTTCACTTAAATTTACATTTAATGAACAATGGGAATTCTCAGTAATTTTTATCATCATTGCAGCAATAATAGATGGAATGGATGGCAGAATAGCTAGAATTCTAAAATCAACTAGCGATTTTGGAGCCCAGCTTGATTCTTTTGCAGATTTTCTAAATTTTGGTGCAGCGCCTGCATTTCTTTTGTATTTTTGGAAGCTAAACGAAATCAAAGTCATAGGTTGGATTTTAGTAATGATATACGTAATCTGCATATCAATAAGACTTGCAAGATTTAATGTTTCGCTACACTCAGAACAACCATACTGGGAAAAATTTTTCTTTTCTGGTGTTCCAGCTCCAGTGTGTGCTTTACTTTCTTTGTTACCAATAATTATTACCTTTCAATCTCATGAGAGTGAATACTTACTTCTCATAGAGCGATTTTTTAACACAAGAAACGTAGCTTGTTACTTTCTGGCCATTTCATTTTTTTCGATAAGTCACATTCCAACTTTCTCTGCAAAATATATTTATATTCCCAAAAGCCTATCCTATATATTTGTGTCATTTTTTGGAGTACTTATTGTATTTTTCATCAGTAAGCCCTGGATGACTCTACCAATTTTAGGTATAGTGTATACACTTACTATTCCAATAAGCATCGGGTTTTACATATATTTTACATATAAAACTCGTTAGCTAACAAAAAATAGAAAACTGCATGATTTTGAAGATAAGTGAACTATTAAATTCATTTCTGTATATAAAGATATTCAACATTCCATTTATAATTATTTGGGTAATTGCAACTGGAATCTTTTGTACTGCCCAGTTCAAATTCATTAACTTTAGGTTACTTAAATATGGAATACAGACGCTATTCAATCTAAAGTGTAATAACAGCAACAATGGCATAATCACTCATATTCAAGCGTTTGCAACAGTAATTTCAGGAACAGTTGGTCTTGGAACAATATCAGGAGTTGCAATAGCTATCACAATAGGGGGCCCAAGTGCAGTTTTTTGGATGGTAATTACCGGAATACTTGGTATGTCGATAAAGTTTGCCGAGGTGGTGCTTGCATTTACTTATCGCTCTGAAAATACAACTGGCGGGGCTTTTTATTACATGAAGTACGGGCTTGCAAAAATTGGATTTGCAAAAACTGGTAGATTTCTTGCCTTCACTTATGCGATTATGCTACTTATTGCAATGATTTTGGGCGGTATACCATTTCAAGCAAATCAAATAGCAGCACTATCAAATAACCTCCTAGAATACAACGCATCCATTATTATATCCCTGCTTGTCTTTATTGTAATATTGGGAGGAATAAAGCGCATTGCTTTCGTTTCAACGAGCTTAGCACCAATTATGATAGTGCTATATGTGGGTATGTGTATATATTTAATTTATGTAAACGGAAGTAATTTGCTGAATGCTCTATCCATAATATTCCAAGATATCTTCAATAAATCAGCTATAGGAAGCGGAGTATTGAGCGGATTAATAGCCGGAGTGAGAAGATCAGTGTTTGCTAACGAAGCAGGTACCGGAACAGCAGCTATAGCACATTCAGCTGTAAAAGAAGAAGATCCAATTAAAGTTGGGTGCGTTGCAATGATTGCACCACTTATAGACACAATATTAATCTCATTTTTGACTGGTATTGTGATAATTATCACTGGTATGCATAGCACTGATAACGTGGGTGATATTACACTAATTAGTTCGATATTTTCAACAGCTTTGCCCTTGTTCAGCAAGTTAGTTTTTCCGCTAATGATGTTTTCCTTTGCATTTTCCACAATAATAGCTTATTGTTACTACTGTGAAGTTGCTTTGCTGTATTTATTTGGTAGTAAAAAAATACTGATACCGTTCCAAATTCTTATAGTGGTTTCAGTGTATATCAGCTGTATGTCAAAGAATATAGAATTTATATCTTATCTAGGTGACAGTTTGTTTATGTGCCTTATGATTCCAAATGCTGTTGCAATATATCTACTAAGAAGGGAAGTTTTGAATACAATAGATTCTTATTACAATTCTAAAGGGTATTAACATGATTTATAGATTGCTTTGTATGGTATTATTTTGCCTATTGTTTAATGATGTGTACGCTGCTTCAGGTTTTTACGAAAGTTATGACGCTGTGTTGAATGGAATAAATAACTTCATGAATGAAGTACTGTTTTTCAAGATCCTTTACGTGCCATTTATAATCCTTCTACTAGTTTTTGGTTATGTGTTTCTAACATTACGTTTTGGATTTCTCAACATAAGAATGTTTAAGCATGCGTTTGCTATTTTATGTGGAAAATATGACACGAATCACCATGATGGTCATATTACGCATTTTCAGGCATTTATGACTGCACTTTCAAGCACAGTAGGCCTTGGAACTGTTGCTGGAGTCGCAATTGCAGTTTCAATGGGTGGACCAGGAGCGGTGCCTTGGATGATGATTACAGGTTTTTTTGGTATGTCAGCAAAATTTGCTGAGGTAACGTTGGCGTTTAGACATAGAACAGAAGATCAGGACCAATTGTTTAGTGGTCCCTTTCAGTATATAAGGAATGGTCTGGAGGAATTTGGATTTAAAAAACTTGGTATTGTGCTGGCTGCCATGTATGCAGTATTCTTTGTATTATCAGGTCTTGGTGGAAGTGTAGCGTTTCAAACCAACCAAATGGTTTCAATATTATCTGGCTATTCAAGTTGGGTAGATGGTCACTCTTGGTTTCTTTCTTCCATAATTTCTGCGCTGCTTGCTCTAGTGATTATTGGCGGAATTAAAAGGATAGCTAGAGTATCTTCTGCAATAGTGCCTATTATGTCACTTATATATATCTTGAGTTGTATTATTATTATTGCATTTAATATTCATAACCTTGGTTATACGTTGAAAATATTATTTTCCACTATGATAGATTTCAATGCTGTTGGCGGAGGGATGGTAGGAGCATTTGTTGCTGGAATTCAAAGGGCAATCTTTGCCAGCGAAGCAGGTGTTGGTTCTGCTTCAATTACTCATGCAACAACTAAAGATGAAGAACCAGTAAGAACTGGACTAGTCGCTATGATAGAACCATGCTTTGACACAATGTTAATTTGCTGTTTAACAGGAATAACAATAGTAATAACAGGTGCATACCAAACAGGTGTTGGTGAGGGAATATTAATTACTCACAAAGCATTTGAGACAGTTTCTCCATGGTTTCCTATCCTTCTAACAGTAGCTGCTCCTTTGTTTGCATTTTCTTCAGTAATTTCGTTTGTATATTGTTGTGAAATGGGGTGGCTATATTTATTCGGTGCAAAAAGTATAGTGATATACCGCATAGCGGTAATAATTGTGGCGTTTTTCTCTGGTCTTTCTAAAGATATAATGGCTATTGCCAATATCGGTGGAACTTTATTCTCTTGTTTAGCTCTCATCAACATGACAGCGCTTATACTGTTTAGTAATCAGATTAACGATGAAGTTCAGTGCTACCTAAAAAGGCTGAGGAATAATAAAATTAATTAGGTTCTTGGTATAATGGAAAAGTATGTAGTCCTTATACTGTCCTACATACTCGGTTCAATACCGTTTAGCTTAATCATTACAAGAATAAAAGGGATAAACTTAAGAGAAGTAGGTTCAGGAAACATTGGTGCTACAAACGTTGCAAGGACGGGAAATAAATTTCTTGCTGCTTTGGCATTATTTCTGGATTCCTTTAAGGGATTTATTGCCGTTTATATAGCACAACAATTTTGTGATAATAACGATTTTTATATATATGTATCTGCAATTTTAGCAGTTTTAGGACACATGTTTCCTATTTGGCTAAAATTCAGTGGAGGAAAGGGCGTTGCAACCACTCTAGGGATACTGATAGCATTTAACATCGATATTACTTTAGTATTCGTAATAATTTGGATAATAGTCTTTCTTGCCTTTAGATACTCTTCCCTTGCTTCACTCAGTGCTACTTCAACGGCTGTAGCATGGTCCTTTTTTTTTCAGAGGAATTTGTTCTTAACATTACTAATTATAGGAGCACTGGTCTTCCTAAAACACCACAGAAATATTGTGAATCTTCTGCAAGGTAAAGAGTATAAATTTTATAGATAATGTACTGCCAAATTATTGACACTTAAACTACGAGACAAATTGCTTGACGGTATGATTTTGTCCTCTTTGTTTAAGTCTATGATTTTTGCTTTTGTTATATTCTCTACTTCTTGAGGTGTTAAAAGACCATCTTCAATGAATTCCTTTTTTGTTTCTCTTATTTTTTCATAAAGTTGAGTAACGTGATCTTTATTTCCTTCATATACACTTTCAATTTCTAACTCTAGCTTATGTGAAGCTCCTTTTTTTAACATTTCATCCATTGCTGCTTTTGTTACTTTTAACCTTTCTTGCAAAATTTTCGTTATTTTTACTGAGTTCTACATATACCCTATAACATCTTTTTTCTCTTGGGAGCATTCTTAACCCATCTAACATGCTAATTATCTGACCTTCAATAGTCTTCTCAGCCTTTAATTTAAATTCTGCTACTTCTTCTTCTATTATCTTATTAGCTATTCTCTTAGCTCCATCCAAAGATGAATCCTTGAGAGAAAAATCTGTCTCGAGTAGATCTCGATTTAATAGCTCTAAGAATACTTTTTTTCCGATGTTTTCGAGTAAACTTTCTTGGTCATCTAAATCATGCTTCCTGCAGTTTATTTCTCATGTGCTGAACCAGCTCACAACATTGTAATTTATTTAACTTTATAGAGCTAATATTTTTCATTAACGTCAGCACAATTTGTTCACTATATTGAGAAGTAATACTCAATAATTTTCTCATTAAAGGAATACTTACTTCTGAAATAAAATCATCAACTATTTTTTGACTTTCATCGTCTTCATAACCATTTTGAACGTCATACCAAGCCTTAAGAATTTCTTTATTGTTTTTCTTGTTTTTTAACCTGTCTAACATAAACTCACGTGCTTTATTTTGTGCTTCTGAGAGCAACATTTCCCTTGGGGGAGTAAATCTAATTTCTGGATCAGGATGAATACCCTCTAGCGTGCTTAACATTCTATAGATAATACCGGTGAAGCAAGTGTTAGGAATTCGCTCTTTTCTAGAGAAAGTTTGGCTATCAATTAAATTAGAAATCAATGCATCCTTTTTACTCTTAACGGCTTCTCCGTCTCCATCATTGCAAGCCCTTAAAACTAAAAGCAGAACCTGCCCACCTGTAAAGCCGGAGCTATGCTTTTGATCATCTTTGCAAAAGTCATCTAAAAATGCAATTACTCTTCCTTTATCCTCATCACTAAACTCATATGAATTGTTTATATATCCAATGAATTGAATATATTCATCATTTTTGATTACGTCTTCAGGTACTTGTTCACTATACTTACCTTTTAATTTATCAATATTTTTAATGATATCATCATTTAATTGATGGGGCAGTAAATGTTCAAGCTTAACATCAAAACTATTAACCATACCACGTAAATTCTCTTTTATACCTTCCAAAAAGAAATTTATAGAAGCTTTAAGCAGCGTAAATGGGTTAAAATCTTTTGGCCTTAGTTCACTCTGCAATAAAATTAATAGCATTGTAAGTGGTATAGTTCCCAGTAACGAAATAAGCAAGAAAGTGGTAGTGAAAGTTAGATATGTTATGAAAGCAGAAAACAAGAGGAAGGCTGCTACCTTGATTGTATTGTTTTTAAAAAATATTTCCCAATATTCCCTTTTGCTCATTTTTTGCTGTTTTGCCGTTTTTATTTCTTTGTAGATATAAAGAGTTTTAATTTCAGACCTGAAGAACATAGTACCAAGAGAAAAAAGAACATTAACAGGATTAGTGATAATGCTTAACGAGACAAAAGCTCCAAAGTAGCTAACAAATTTTAGCTTACTAGAATCCTTTGAAGGAAATTGTATTTGAGAAATACCTATCATAGCTTACCTTCAACATCATTACACTCTAGTAATAGCATAATAATTTAAAACGTCAATGTTTAAGTATCTTATTATCCGCACACTCATCGTATTCGATCTCGACTGTAGAGTGTGCTATCTCGAACTTATCTAGCAATATTTTTTTTATTTCATATAAAACATTGGTGTGCTGCACATTTTGCTTTATTTTAGCATGCATGGTAATTATAAAATAATTATCAGACAGCGACCATGTATGTATGTGGTGCACATCTATCACTTCAGGTAATTCTGATGTGATCTTACTTTTTATCTCTTCAGCAGATATACCCTCAGGCGTACCTTCAAGGAGTATATGGCAAGAATTTTTGAGAATTTTATAGCCGCTATTTAGAATTATCACACTAACAAATACTGATAAGATTGGATCTACTATTTGCCATCCAGTAAGCATGATAATTATAGATGCAAGTATAGCAGCTACAGAACCTAAAATATCTCCTATAACGTGTAGTACAGCACTTTTTATGTTTATATTGCTCTCGCATTTACTATGTAATATAAAAAAGACTATTATGTTAGAGACAAGACCGAGTGTAGCAATTATTAACATTACTTTCCACTCAACATTGACTGGAAAAATAAACCTCTTTATTGACTCAATTATAATGATTACTGCAATGAGGAATAGAGTTAAACCATTAACAAATGCTGCAATTATCTGCAACCGATGATATCCGTATGATCTCTGCAAATCGGATTTCTTAGCTGAAAACCTATGTGCTAACCAGCTTAAAACCAAGGCAAAGAGGTCAGTGAGCATATGCCCTGCATCTGATAATAGAGCAAGCGAATGTGAAATTATTCCACCTACTATTTCCATAAACATTGTTATCGCAACTATTATTATGGAATAGATTAAGCGCTTGGACTGCGCTGCTGAGTGTTTACCGTTATGCACTGCTGTCATATAAAATCTTTTCATAAACAAAAACGTGGGTAACACTGGGTTCGAACCAGCGACCGCTTGCACGTCAAGCAAGTGCTCTACCAACTGAGCTAATTACCCATCGTGGTTTTAGTATAGTGCTTTGGTGGAATGAAAGTCAATAAACCACTTTGCTTTTGTCCTTGTCCAATGTGATTCCGGAATATAGCTGTATAGAATTTCAGCCATATTCTAAATTTTACATATTAAGTTAACTATCTATACTTTATTTATTAAGATATAAATTATATTAATACAGGGATTTACGTTTTTTTTAGGGAAATTACTTTATGCTTGATATTGAAAGATCAGCAAATTAGAGGTTAAAATTATGACAATTAGTCAACAAGTAAATAAAAATATAACTAAAGCAGAATATTTCAACAATAACGGCAAAGGGTTTAATTCGCCACATGTTATAGAAGTTGAAGATTTAAATATTAAAGTAGAGGTTTATTCTCACAATTTAAGAGCAAGTAAAGTTGCTAACATTGAAAGTGAGATAAGAGAAACAGCTACTAATTTTAAAAACGCATTCGAGTTAGAACGCGGCAGTTCAGAACAAACATTTAAAATTTACATGTTTGATGACAAGGATGATTACACTCACCTTGGCGGAAGCGAGCGTTTCGGTTCTTACCTTGGAGACGAAGGTGGTAAATGTTACTACAAAGGGAAAGCTGACGTTTTTGCTGAAATGTACGTCTACCAGCAAGGTGGCATTCATAACCTTCAGCATGAATTTGCACATGGTTTAACTTACTTGGCTACAGGAGGCAAATCTTTACCTACAGTATTAATGGAAGGAATTGCAGACTACTTTGAGCATCATTCAGATCATAAATTCAATTCTCAAGGATCAAGTATCGACAAAACTGAAGCTGCAAATTTGGATTTAGATAAAATTTTAAGTTTAGAATACTCAAAGGACAGCGAAGCAAATAGCTTGGTTTATAAAACAGGTCATGCGTTGATAATGTACTTACAGGAAAAAGATCCTAGTTTATTAAGAGACTACCTAGATGCTTTACGTCAAGGTAACTCAGATGAGTCAAAAAGTTTCTTGAAAGACATAAAAGGACACGATACTGACTTCAAAAGTTGGCTTGCTGAGAATGATACAGAAACTGCAATGGAACATCTCAACGCTTTGCAAGTTACAAAAGGAGATTTCATAGCAATTGGTCAAGAAATAGTGGGTGGAGAAATTAAAAACGTATCCTACTATAAAGCAAATATAGAAAAAATGGATGGAGAAAACGTTGGAAGTTTTTCTCCTGTAGAACACGTTGCATTTTATGATGTTGCTCGTGCTATAAATAGGGCAACAAATGATACACTTGATATATCAAAGGAATATCATTTCCTCAAGGTAGTAAAAACTTCCGATGGACAGGATAAACTAACTTACTCTGACCAACAAGGTAATGAGTACCGAAACAGTCTAGAGTATAAAAATCAGGCTTTTAGAATGCTATCAAAGTATGATGAAAATTTAAAGAAAGCTTATGATGATGCATTAAAAAATCTGGATGAGCAGAGGCAAATGGAATATCCCAAGATAAATAAAGAATATAGCGAAGGGAAGATTTCTTACGAAGAGTATTCAGACAAATATTATTCAATTCCCTCCAAATATGAGGAATTAAAAAGTACCTTACTTGATAAAACCATAAACACTGGCTTAGAACAAGTAAAAGCGACTAAGAACATCGACGTAGAAAAGATGTTAGGAGAGATGATCAACATCGATTCAAACTTGAGAGGTTGTCCGGAAACTAGTAAATTCAAGCATATTCCCTCTTTAACATAACCCTA
>NODE_5_length_31840_cov_506.610131
GCAGATTGGCGAAAGCAAATACAATAGCTTCACTATCATGATAAGGGAGCTGGCGGAGTTTGTCAAGTAAGTTTTTGTATTTTAATTTTAGAATTTTATAGGCTTTTGTTCTCATGAAAATTATGTTCTCATGAGTAAATTAATGTTATCCTTTTTTGTTGATCTAAAGTTTTTTATGTTCATACACTTGCGTGTTCATAGTGTTTATTCGCTGCTTGAAAGCTCGGTTAAAATTGAGGAGCTGATCGGCCTTTGTTTGCGAAATAAAATGCCAGCGGTTGCAATTACTGATTCAGGTAACTTGTTTGGCTCACTTGAATTTGCAGAATATGCGGCAAGTAGGGGAATACAGCTAATAATAGGATGCAATATTATAGTTAAACATTCAGAACAAAATTTACCTATATTATTGCTTGCAAAAAATGAGCAAGGGTACACTAATTTAGTCACTTTGGTGAGTGAGTCTTTTAGAAAGCGCAAGAATAACAGCGATATTCCTTACGTTGATTTTGATGAGCTATTGAATTTAAGTACGGGTCTGATCGCTTTAACCGGTGGATGTTTGGCTCAACTATTGTTGGGGCAAGATAAAGAAACGGTTGAAAAACTGCTTTCAGCATTTAATGGTCATTTATATGTTGAATTGCAGCGTCATGGGCTGAATAAAGAGCTAGAGCTTGAAGAAGCTTTGATAGACTTTGCTTATCAGCGCAATATACCACTAGTTGCAACGAACGATGTGTTTTTTCCAAATAGGTCTGACTATGAGGCTTATGATATATTAACGTGTATATCGGAGGGGAGTTATGCCCTGGAGAATAACAGAAAGAAGTTAACTACCGAGCATTACTTCAAGTCTGTGGCAGAAATGGAGGAGCTGTTCAGCGACATTCCCGAAGCAATTCATAACACTTTAGTGATAGCTAAGCGGTGCTCTTACATGCCAAGAAGCAGGCAGCCTATTTTGCCTAAATTTCCTTGTCGAGAAAATAAAACTGAGAATGAAGAACTGAGGGAGCAGGCAGTTGCAGGATTAGAATTCCGTATTGCGAATGAGACAGACATAGACCTTAAACAATACTACGATCGGCTGAATTACGAACTGAGTGTGATAACTTCGATGAACTACGCTGGCTACTTTTTGATAGTTTCTGATTTCATTCGTTGGAGCAAAGCAAATGGCATTCCAGTTGGTCCAGGAAGAGGCTCTGGTGCTGGATCAATTGTTGCTTGGGGCTTGCAGATTACAGACCTTGATCCAATAAAGTTTGGCCTAATATTTGAAAGATTTTTGAATCCTGATCGTGTATCGATGCCTGACTTTGATATCGATTTCTGCCAAGAGAAAAGGGACCTGGTTATTGATTATGTTCAGAAAAAGTACGGTTATGTTGCTCAAATAATCACTTTTGGTAAATTGCAGGCAAGGGCAGTATTGCGTGATGTTGGTAGAGTATTGCAAATGCCTTACTCTCAAGTGGATAAAATATCTAAAATGGTTCCATTTAATCCAGTAAATCCTGTAACTTTATCACAAGCGATAGAGTTTGATCAAAACCTGCAGAAAGAGCGGGATAGTGATGAGGTAATTGCAAAGCTTCTTGATATATCGCTAAGGCTCGAAGGAATATATCGTCACGTTTCAACTCATGCTGCTGGAATTGTAATATGTGATCAAAAGTTGGAAAATTTTGTTCCTGTGTACTATGATCCAAATTCGGCTTTGCCAATCACTCAATACAGCATGAAATATGTGGAGAAAGCTGGGCTAATAAAATTTGATTTTCTTGGGCTTGGTACGCTAACGCTAATAGATCATGTATGTCGTTTAATTAATCGTGATGGAAAAAAGATTGATATTTCTTCAGTTCCTTTAAATGACCAAAAAACCTATGAGATACTCTCAAGCGGTGATTCAATTGGAGTGTTTCAGCTTGAAAGTTCGGGAATGAGAGAAGCTTTAATTAAACTAAAACCGGACTGCATTGAAGATATTATCGCTTTAATTTCCCTTTATCGTCCAGGACCTATGGATAACATTCCAACTTATGTTGCAAGAAAACACGGACTTGAAAAGCCAGATTATATTCATCCGTTACTTGAGGAAGTATTAAAAGAGACATTTGGGGTAATAATTTACCAAGAACAAGTGATGGAAATAGCCCGTATTCTTTCCGGGTATAGCTTAGCGGAAGCAGATTTGCTGAGACGTGCTATGGGTAAGAAAATCAAGGAAGAGATGGATAAACAACGTGAACTTTTCATCCAAGGGGCAACGAAGAATGGCGTTGATTACGACAGGGCAAGTTATATCTTTGACCTTGTTGCAAAATTTGCTGGTTATGGGTTCAATAAATCTCATGCTGCAGCATATGCGGTGATATCTTATCAAACGGCTTACCTTAAAGCTAATTATCCATTAGAATTTTTTACAGCACTAATGAATCTGAATATTGATGATAGAGATAAACTGAATTTATTTTATCATGCAGCAAAGTTTAGTGGCGTTACCGTTCTTTCACCTGATATAAACAAGTCTCAAGCTGAATTCTCAATAGAGGATGAACGCATACGTTATGGTATTGCTGCCTTGAGGAATGTTGGTTTTTCTATAGCGGAAGGAATAGTGAACGTACGTTCAAGCGCTTGTAAGGACATATGGGAATTCATTCAAAATTCAGGTCATATAATAAATAAGAGAGCGCTAGAAAGCCTGATTAAATCCGGAGCATTCGATAGCGTGCATAAGAACAGAAAGCAGCTATATGAGTCAATGGACACGCTGATTTACTTTGCAAATAAAAACAAACAGGATAGAGAATCAAGTCAAGCTGCTTTGTTTGGTAGTCTTGATGTCCTCAAACCGAAACTTGAGAATGTGGAAGATTTTGATGAAGAGGAAAAATTAGAACATGAGTTATTTTCACTAGGATTTTATTTAACTAATCATCCGCTTGAAAAATTTAGAACTCTTCTGGAAAAGTTAAATATTGGGTTTATCGGAGAAAATAGAACAGCAAAAACTGCTGGGGTAATATTAAATGCACGTATGAGAACTTCAGAGCGTGGAAGGTTTGTTATCCTCACACTTTCTGATCCCCATAACGTTTCTGAAATAGCATTCTATAATAATGAAATAATAGAAGAAAAAAGAGATTTATTTTCACCAGGAACATTTGTGATAATTGATCTTGAAGCTTCGGAAAATACAACAAGATTAGCAGGCAAGGATATATCTGAGTTTACAAAAAGAGTCACTTCTACAATAAAAGAATTAGTTCTCACCACTGAGTGCACGGATTCGCAAAAAGCCGCTATGGAATTAAACACAATATTGAAAGATGAAGGCAGAACCAAAATAATGCTAAAACTTCTTCTCGAAAAACATAAAGTGAGCATCTTATTACCAGGTGCATACTCAATTGCTCCTCAAGTAATTTATGAAATATCTAATTTAAGCTGGATTAAAGGCGTAGAAATTAATACAAATAACTTGCTTATATAAAAAAGCTTTATATAATGAAGTATTTAATCGGTATTAAAGGAAGATATAGTGAATCTTTATGAATTTACTTTTATAGCACAACAAGGATTGTTACAGCAAGAAGTAGAGGAGATGGTCCAAGAGCTAGCTGTTTCATTGAAAAATATTAAAGCAGATATTATGTTCCAGCAAATCAGGGATATTCTGAAAAAAGGAAATGACAAGCTTACAAAACAAGAGTTAGAAGTGCGTGCTGAGGACATTAAAGAAAGTCTAGTTGCTTACTCTGATTTCTTGGAAGATCTTACAAAAATTTTATGGGTTGAATTAGAAGAAGATCTTTCAAATTTGAAAGAAGTGAAGTCAAAAATCGATAAAGAGTTGAAAGATGACCTAAAAGATTTAGGAATAACGCAAGATTTTACAAAATTTCTAGGAGGCAGTACTAAAAGTGCGTTTATCCATAACGCAGTAAATGCTTTGAAGAGAAATATTTCAGAACATCTAATAAAGATTTTTCAAGATATTTTGAAAGATTTTAGAATAAACGGTCCAACTCAATCGAGCAAAGCGTTGGAAATGCTTTTGAAAAACATTGAAGCATCAGGATTAATCAAGTATGAACATTGGGGTCTTTTGGATTTTGCATATCACAAAAATAAAATGAAGAGCGGTCATTATTGTATAATGTGCATAAGTTCTACTGCAAGCATTCTGGATGAATTTATGCGTAGAATGAAACTTAATGAGAACGTTATTCGCCACTTTCCTGTGCAGGTTGATAAAATTTTTGAAGGTAAATCTCATATGATGAATAAACAAATTGAGGAGCAAAGCGCATAATGATGAAAAGACGAAATAGTTTTAATAATTCTTACGTATCTGTAAATAATAGGACTGGCTTTAGGCGTTCTAAAGTTTGCCCTCTTGCTGCGTCTAAAGATGAAGACATAGATTATAAGAATATAGATTTATTATCCAAGTTTACCTCTGACTATGGTAGGATATTACCTAGAAGATTAACAGGCGTATGTGCAAAAAAACAAAGGAAGTTACGCTTAGCGATCATAAGGGCACGTTTTTTAGCTCTTATTCCTTACTGTACTAAAAAAGTTTAGGTAATTTATGTTGATAATTTTAAAGGAAAATATAAGGACTTTAGGTAAGCTTGGTGAAGTTGTCAAAGTTAAACCAGGTTATGCACGTAATTTTCTTTTTCCACAAAGAAAAGCGGTGAAAGCTACCAAGGAAAATTTAACAAAGCTAGAGGAGCAACGTTTATTACTGGAAGAAGAGAATATAAAAAGATTAAATGTAGCAAAAGAGCTTGCGTTGTCACTACATGATAAGTTTGTGGTATTAATAAAGCAAGCTTCAGAGGATGGTAAAATTTTTGGTTCTGTAACAACACGTGAAATTGCGAAAATTTTACTACAAGAAGGACATGTGATAGATCACCGTAGTTTATCTTTTGGTGGAGTAAGCATCAAAAACTTGGGTGAATACCAAGTAAACGTAGAATTACATAGTGAAGTAGTAGTACCAATTACTATATACGTCGTGAAATCCGAAACAGATGCAAATGAGCTAAGGCAAGTAAAATTGCAAAATCAGAAGTCTGAGCAACAAGAGGCAGAGCAAGATGCGAATAAAGAAGCTACTGATGGTGATGATAGCTGATCAAAGATGATCCCTTGTTATAGTCGTAAAGAAATGTCTGCCATGGCTAAGCTGGTGTCATCCCAGTGCTTCCCTCATGTCATCCCAGTGCGTGACACTGGGATCCAGTTTATTTCATCATGGACATTATTTTATGCTTCTAGAATCCGTTGTCCATTGAATAATTTGCAAATACTTTTATANNNNNNNNNNTATTTTATGCTTCTAGAATCCGTTGTCCATTGAATAATTTGCAAATACTTTTATACCTGGATTCCAGTGTCACGCACTGGAATGACACCATTATTGGAGTAAATCAAAAATGATCCCACGCTATAGCCGTAAAGAAATTTCTGCCATGGCTAAGCTGGTGTCATCCCAGTGCTTCCCTCATGTCATCCCAGTGCGTGACACTGGGATCCAGTTTATTTCATCATGGACATTATTTTATGCTTCTAGAATCCGTTGTCCATTGAATAATTTGCAAATACTTTTATATCTGGATTCCAGTGTCACGCACTGGAATGACACCATTATTGGAATAAATCAAAAATGATTCCCCGCTATAGCAGAAAAGAAATGTCTTCCATTTGGGAGGAAAATAATAAATTTAATATATGGCTTAAAATAGAAAAATTAGCGTGTGAAGCTCAAGCAAAGTTAGGAGTGATTCCGAATAATATTGCTGAGAACCTCTCTGGTGCTATTGAATTTGATGTTGAATGTATCAACGAAATTGAATCCATTGTAAAACATGATGTTATAGCTTTTCTGACATATATTGCTAAAAAAGCGGGAGTTGATGTTCGTTATCTTCATTATGGAATGACAAGTTCTGATGTTTTGGATACATGCCTTGCGGTGCAACTGAAAGAGTCCTGTGATATTTTGCTCGAGAATCTAAAAAATTTACTTGCAGCATTGAAAAAAAAAGCTGAGGACTATAAAGATATTGTTTGTGTTGGACGCAGTCACGGAATGCATGCAGAACCAACAACTCTTGGAATAAAATTTGCCAGATTTTATGCTGAATTTAAACGCAATTATCAGAGATTAATTAGCGCGCAAAAAGAGATCTCAATTTGTAAAATATCAGGTGCAGTAGGCAATTTTGCAAATGTTGATCCGTTTGTTGAAGAATATGTAGCGAAAGAAATGGGACTCATACCTGAAACCATATCATCTCAAATCATTCCTCGTGATAGACATGCCATGTTCTTTTCAGTTTTGGGAGTAATTGCAAGTTCAATAGAAAATGTTGCTGTTGAAATTCGTCATTTGCAAAGAACTGAAATCGGCGAAATTTCTGAGCATTTTTCCACTGGGCAGAAGGGAAGCTCTGCTATGCCACACAAATGTAATCCTATTTTAAGTGAAAATCTGACTGGACTCTCACGTTTAATACGCAGTTATGTTTTTCCTGCGTTAGAAAATGTTGCATTGTGGCACGAACGTGATATATCACACTCGTCTGTGGAAAGATGCATTGCTCCTGATGCTTGTATAACAATGGATTTTGCTTTAGTGCGATTAACAGATTTGATAGATAAATTGGTGATCAATAAGGAAAACATTGAAAAGAACTTAAATTCTTCAAAAGGTTTAGTTTTCTCACAGCGTGTATTGCTTGAGTTAGTAAATAGTGGTTTGGCGAGGGAAGAGGCGTATAAAATTGTTCAGAGCAATGCAATGAAAGTGAAACAAAACAACAGTGATTTTCTGGCCGAATTGAAACAAGATAAACCCTTACTTAAGGTTATTAACTCGGAAAAACTTGAATCTTTGTTTGATTTGAAGTATTATACGAAACATATAGATCGTGTGTATAATAAGGTTTTTAATTAGGCTGAGTAGCTCAGTTGGTAGAGCAGGAGGATCATAATCTCTTGGTCGGGGGTTCAAGTCCCTCCTCAGCCACTCGAACTAAACTATGTTTAGCAAAGCAGTGCTATTGGTGAAACCCAGTGTCAGTTACTTGGAATGAGTTGTATATCCACTCAGGTGAGGAGACAATGGATAAGAGATTGTGAAAAGGGTTTAGCTTTTGGCCTATGATCTCTTTAAATGACAGAATTTCACTACAAAACTTAACTTTCTTCTATGCAGTTAGCTAAGTCAAGAAAGGTGAATCTATCTCTTGTTGTAAACGCAAGATCGACCACTTTACAATATTGTTCTTTATTCCAACTGAGGTGCTCTGGTAAGTGTGGAATTGATAGATCTTCAAATATTTTTTGCAGGTGTTTTGCAGGTAGTAAATTTTGCTTAATTAAACTGGAAATATTATGCCATTCTTTACAAATAATCTCTTGGATTTTTTGCTGCATAATTTGCTTCTGTTCAAAAGTTCTTACAAATTCGATATTATCAAAGTACTGAGTTATATGTTTTACATCTAAAGTGGTCGGTTTGATAATCGGGTTTTGTATTGATAATATCTTTTCCTGTAAATTAGCCATAGTAATCGTTGTGACAGCAATTTTTTCACCATGTAGTGAGGAATAATCTTTTGTTACCATTTCCATTGCGTGAGCTATCATATGCTCTCCTTGGCTTGCAGAATAGCTGCCTTTTGACATCACCATTCCAAGTCCTGAAATTAGTAGAACTTCCATAAGTAATAGGACCTCTTTTCCACTTCTTTTAGTAAGCGCCGTATATTCTCTTAGCAAAATTTGCTCCAAATCGTGAACAAGTGTAAAAGGTAATTCATTGTATTCTGTGCTAAGCAACAAATGAGATAGTAGCCAGTCAGCCTGAACTGTTGAACGACAAATGAAATCTGCAAATCCGCTTAATGTGAGGCGCAGTGGCGCATTGGCAAGTATGTCTATATCTATATATATTGCTCTTGGAAGATGTGCTTTGAACGATTTTTTATATCCATTTACTAATATTGAAGCATTTGCGGATGTATATCCATTCATAGAAGCGGCTGTTGGAAAGGATATATAATCTTTTTTCTCGAGGTAGCTTGCATATTTGCAGATATCGTTAACGGTGCCGCTACCAAATGCAACTATTAAGTCACTGTCTTTTACTTTGTTTCTCACTAGATTTACGGTTTCAAGAGAGGCAGCTCTGCTTGGTGTCATTTCTCTACTTGATGTCATCCCAGCGCGTGACACTGGAATGGCAGGTGGGGTTGGAATAATTAAATGAGAAATTTTATTAAATACGTTTTTGTTTAAAAGTTTTGCTGTATTTTCATCTGCAACTAGAAAGATGTCATTTCCGTGTTGTGTGCATATTTCATAGATATCATCAGCAAGGTGGTAATCTGTTATTACTTCCCTTAGAAAAGTTTGTTCGGTTTGATGTAATATTTGTTTTAAATAGTGCATAGAGTGTTTACAATATAGCAGTATAAGTATTTTAAGATTGACATGAAAATTGACCCTGTAGAGCTAACTAGGAAATTGATCTCTTTTGAGAGTATAACACCAGAAGACAGCGGGGCAATAGAGTATATAGCAACAATCTTCAAGAAGAGCGGCTTTGATTGTGAGATTTTAGAATTTGGTGATAAAGTTAAAAATCTTTATGCGAAATATATAAATGGAGTACCAAATTTGTGCTTTGCTGGGCACGTTGATGTTGTACCACCGGGTCAGTTAAAAGATTGGGCATTTGGTCCATTTAAACCAGAAGTGAGGGATGGAATGCTATATGGAAGAGGGGCCGCTGATATGAAAAGCGGAGTAGCTGCATTTATTGCTGCTATGGTAAATTTGATTGCAGAGAAGTTTCAATTTAATGGTTCAATAAGTGCATTGATTACCAGTGCTGAAGAAAGCATGGAAGAATATGGAACAAAGGCAGTTTTGGAATGGATGAAAAATAAGCAGAAAAAGATAGATTTTTGTGTGGTTGGCGAACCAACCAGTAGTGAGAAATTAGGTGATACCATAAAAATAGGCAGAAGAGGTTCTGTAACATTTGAATTAATTTGCCATGGAAAACAAGGGCACGTTGCCTACCCAGACCTAGCAGACAATCCAATATATAAGGTAATATCGATATTGAGTAAGGTAAAAAATACTACTTTTGATCATGGTAATAAATATTTTCAGCCTTCACATTGCGAAGTTACTACTATCGATGTTGGAAATAATACTAGCAATCTAATACCTGGCTCAGCAACTACACGTTTTAACATTCGATATAACAATGAACAAACACCGGGTGGCTTATATAAGCTGATTGATGAAATATGCTCCAGTGTAACTAACGATTATAAACTTTCTATGCATAGCAGCAGGGACGTTTTCCTCTCTACTCCCGATAGAAATACTGATATTATGCTTGATGCAATAAGTAAGGTTACCAACATTGATGCTATACTTAGCACAAGTGGTGGCACATCTGACGCTGCGTTTATCAAAGATGTTTGTCCAGTGATTGAATTTGGTATAATCAACAAAACTGCACATCAGATAAACGAATGCGTATCAGTAAACGATATACACAAGTTAACAGCTATATATAAGGAATTTATAGAAAATTATTTCAATCCCACTAATAAAATATTGAATCAGGTCAACGTAGTTAGTAATATATCTAGTGGTCCATTGTTAGCTTAGATGTAATCAGATCTCTTGCATAACTGTTGTCTGAATAACAACTGGTGTCATTCCAGCAAAATGTGTCAAGTAAGTTTTTTCGTTTCTATAGCTACTTGGATGACAAAAGAAGAAATACTAGACTTTATACCTTTTGCACTCAAATTCACATAAATCATGAATTATGCACGTTTCACACGAAGGTTTCTGTGCTTTGCAAACATATCTACCATGCAAAACTAGCCAATGATGAGCATAAAGCAGGTATTTTTTGGGAACCACATTTAAAAGAGATTGCTCTGTTTTAAACACATCTTTTTCTTTCACAAGCCCAATTCTATTGCTCACTCTAAAAACGTGAGTATCAACTGCCAATGTTGGAATGCCAAGCCCCGAATTTAAGAACACATTAGCGCTCTTTCTTCCCACTCCCGGCAAAGACACCAAATCATCGAAATCAGTAGGCACTTTGCTATTGTACCTCTCAATCAATATTTTGCTGAGCCCGATTATATTTTTTGCTTTGGAATTATATAAACCGATACTATTTACACGTTTTTTTAGCTCGTTTTGCCCAAGATTCAGCATTTTTTCTGGCGTATCAGCGATATTAAAAAGTTCTCTTGTAATTTTGTTAACGCTTACATCGGTCGTCCGTGCTGATAAAACTATTGCGACCAGAAGCGTATAATGATTGATATAATTTAGCTCTATTTTTGGTGCAGAATTTGATTCTTGAAACTTTTCAAATATCAATTCTACTTTTTTTGAGTCCATGCATAGAGCTAAAAGCCTATACTACACTGGTTACTGTGCAAATTCAATTCCTTGAGGCTTAGATAGTCCTTCAGTATTAACATCAGACACATTAGTGTTCACTTCATCAAAATTTCTCTCAGCAAATTCGCTTACCACTTCCGCAAAACACTTTTTAATAAGAGGCATAACAATTGGCATTAACAGTTTTCGTGGATCATACCATCCTAACAGGTCAGTTTCCTTTTGTACCCTATCTCTTGGATCCTCTTCTAGTAAATCTTTTGTGTGCTTTTCAGCATATATTTCACAGCCTTTTGAGAAAACAGGAGCTAACATTTCAATTAATACTGCCAATAACAATAGTGAACCAAGTATGGTTCCACCAACAGTTAATCTATTAGCAATGAAATTTGTTGTAAGTAGATAAACAGAAAAAGCAGCTAAAGGATAGTTGATAAGAAGCTTATTGCCTAGCGTGATATAGTTTATTTTACTCATGAATTCATCAGTGGAAATTTCTGAATTTTTATACTTTTTCATATAATAATTTACTAATAAATGAGAGGCATTACCAGCAATGATATTAAATCCTATGATCCACCATGAAAAATAGCAACCTATAGTAACTGTAGTTAATAGAGCTAAAGGCAGAAGACTTATTTTTGGGACAAGCAGTAGAGCATTTTTACGCTCTATAAATTTCAACGCTAATGCTTTCTTATCTTCTTTAACTAGGCTTCTCTTTTCTTCTAGAGGAGTAATATAATTGAATAATTGTATGCTTGGCTTTGTTATATATTGATATAGCTCTTTCATTAATTTTGTACTTTCTACACTCTTCTTAAAATTATCTAAATTTGGATTTTGCAAAATCCTATTTATTTGAGCTTGGAGTTTCATGCATTTTTCTAGATCTTTTTTAAACGAATAGTCATTTCTTTTTAGTATAGAAATCAATCCATCAAAATCTTTACCTACAGCATCTTCCTCTAAACTTATTTTTAGCTTATTAAACAAACTTCTCCTATAGTGAAACTCTCTTGCCGTTAAACGCCCATCACTTTCAGCACCAACACTGACTTTAACACAAGGATTTCCTGACTCTAAAGGTTCAATGTACTTTTTTAGCTCTTGATAAGCTTTATAAATCTGATCAAATCTATTTTTGTCTCCACCTTTGTCAGGATGGTTTACAAGTATCAATTTATTATATTGTTTTTTCAGAAACTTGCTAAGAGCTTGATAATCCTTACCTACAATTTGTTCAGCTTTTATCTCTAGTACGTTAAACAGATCATTATTATCATAAAACTCCTGACCAGTTAACTTAAAATGTTGACTCATTACTACACCTCACATAAATACACGATACTATTAGTATAATATATTTAATGTTTCACACAAGCATAAAAATATCAAGCAACCACTAAGAGAAGAAACCCTCTTTCCCATCATACAAATACAACTTATCCATTCTCACCACATCAAAATTATGTTCCTCAAATTTGATTAGCAAGTTATTCACATCACTATTTGTAATTTCATTATTTGCAATGAACCTGCAGGTTATTTGGTCACTTGAAGACTTTGAACTTCCTGGCCAAATCGCAAGGCCTTTTGAATATATTGCTATAATCTGCGGATTACTTGTTTCAAACAACTTCACTATTTGGTCAAAGTCAGCCGGCTTACTCCAGGCAAGCGTTATATCGCTACCCACTAGTTTTTTAATCTTATAATCCTGTTCATAATTATCCTGTATTTTATCCACTTTACTATTTGGATCACTGCCAATTATAAGCTCAGATAATGTTTTCGGTTTTTTTCCTAGATTGTCTATAACAGCTTCTGCAAATTCTTTTGTACCAACTTTCTGTTTACTTCTTTTCTCCTTATATAAATCGGCAGTGTGTATTCCATCCTCCAAAGTCTTGAGCCATGCATCGTAGATTAGTTTTGCAGTACCCACTTGACCTATGTAAATTAGCATATGCACTGCAGCATTTAAAAGACCAGAAGGATTGGCTATGTTTTTTCCTGCAATATCAGGGGCAGAACCGTGCACTGCTTCAAACATTGCGTATTCATTCCCGATGTTGCTACTTCCGGCAAGCCCCACAGATCCAGAGGTTTGTGCGACTATATCTGATAATATGTCGCCATATAAGTTCTCGGTTACTATAACATCAAAATTCTCCGGTTCTGTTGCAACACGCGCCATTCCAATATCAACTATATAATGTTCTGCCTTTATATCTGGGTATTCCTTTGCAATGCGATCAAACGCGGCATGGAAAGTTCCGTCAGTCATTTTCATGATGTTATCTTTAGTCAGGCAAGTTACTTTTTTTCTGTTGTGTTTTTTTGCATATTCAAAAGCGTACCTGCATATCTTCTCTGAGCCAGATCTAGTAATAATTTTAGTGCATTGGTAAGAGTCACCAGTGAGCCTATGCTCTATTCCGGTGTAAACGTCCTCTTCATTTTCACGTATCACTACGATATCAAACTTATCGAATTTATTTTCTATAACAGGATGATATGAAATGCATGGTCTGATATTTGCATACAACCCTAGATTTTTTCTGAGTGCAACGTTTAAGCTTTTGTGCCCTTTACCTTGAGGAGTTGTTGTCGGAGATTTTAATAATATTTTTGTCCTTTCAATTGATTCCCAACCACTTGGAGAAATTCCGTGAGACCATTCTTTACTGTAAACACGCTCCCCTATTTCAATAATATCTATTGAGATTTCCGCTTCTGCTTCGCGCAATATCGACAGCACCGCTTCCATGATTTCTGGTCCGATACCGTCGCCATATGCAACTGTGATTAGTGTTGACATAACTTCCCTAGTTATAAATGATTTAATATTAATTTAAATAATAGAGTGGCACAAGTAGCTAATATTACCCAAGTTAGTATATTTACGGTTATTTAATAACGTATTTTTATATCATATGATGATATTATGAAATATAGGTGGGGTTATGAATACTGAAATAAATGTTAAAGTAAATTATGTAGGATTTACAAGGCGTATTGTAGCAGAAATACTTGACCTCATCATATTTTCCCCTCATTTTATCTTCGGTTTTATCTATGGTGTATTCATCGTATCATTACAAGATCAAGATAAAGACTCTTTTCAGGAACTTGCACAACTAGCAACAGAAATACCATTTATAGTTTCTACAGTGGTCGCAACATTAGTACTAACAATATCCAAAATATTAATGGTAACAAAACTTGGTGGTACCCCAGGAAAACTATTGTGTGGTATGCATATTAAAGATGCTAATACATTTACAAATGTTACCCTTATGCAAGCAACAATAAGATGTATTTCTAAGGGAAGCATCTGGATTATTTTTCGCTTTTTGCTTCATCTGCATTATCATGGTTATACTTTTCTATATCTTTTAATTGTGCTAATTTTATTTTTGTTTGCAGTATTTGATCAACGCAAACAGACTTTTTACGATAAAATTGCAAAAACAGTAGTGATAGACTATAAATCTAGTTGATATTTTTCTTTATAGGTAGTACATGGATAAAAAAGTAAACTACTCAACGATGACAAGACGTACTCTAGCATTTATAGTTGATTGTATTTTATTTATCGCAATACCATTTGGTTTAATGGCGGTGGATTTCTCACTTACACACGCAATACAAGGGATCATGGGTGCAATAATTGTAATCACCACGATTGTATTTTCTTTATTTTTAATGATACCATGTATATTTCATATATTCATGCTAGTAAAATTTGGCGGCACTCCAGGACACTTGTTATTTAGCATGCGTGTAAAAGACAAAGATACATTTGAGTCAATCACTACAATGCAAGCAATGAAAAGGACTATAGCTCTTTTTATAATTTATTGCATATCACTTTGTAATCCCATTTTATTCTTAGCTATACTAATCTTAGTTTTAGTATGTGCAGTAGGTGATGAACATAAACAAGCTTTTCACGACAAAATTGCAAACACGGTAGTGATAGATTATAAACCTAGTTGATATTTTCCTTTAGCTGTCTGCCACCAAGGGTGTCATTCCAGTGTCACGCGCTAACTTAAGGTAAATTGCCAACTTAACTATAAATATATTTTGGTAAATCCAAATTATTTTAGCTATAAGAGCGTTTTACTTTTTGCTCAGCATATCCATCATAACTGGCTTACTTTTAGTGATTCATGGAGTTAAAAAAGTCAGCATTGCTCTTTGTTAAAAGTAGTTTGTCACGTAAAAATTCCATTGCTTCAACGGGTCCCATAGGATTGAGTATCCTACGCACCACCCATATTTTATTTAGTATAGCCTTATCAACTAATAGCTCTTCCTTCCTTGTTCCGGATTTTGTAATATCAATAGCTGGAAATATACGTTTATCAGAAAGTTTTCTATCAAGTATGATCTCAGCATTTCCTGTACCTTTAAACTCTTCAAAAATAACTTCATCCATTTTTGAACCAGTCTCTATAAGAGCTGTGGCGATTATAGTTAAAGAACCCCCATTCTCAATATTACGAGCTGCTCCAAAAAAGCGTTTTGGTCTCTGCAGTGCGTTTGAATCTACACCACCAGTTAGAACTTTCCCAGACGAAGGAATAACCGCATTATAAGCACGTGCAAGTCTAGTAATATTGTCAAGTAGAATTACCACATCTTTTTTATGCTCAACCATTCTTTTAGCTTTTTCTATTACTATTTCAGCAAGCTGTACGTGACGGTAAGCAGGCTCATCGAATGTAGAACTTACTACCTCACCTTTTACAGAACGTATCATATCTGTTACTTCTTCAGGTCTTTCATCTATAAGTAACACTATTAATTCTACTTCAGGGTGATTTATAGCTATAGAGTTAGCCATTTGCTGAAGCAATACAGTTTTTCCTGTGCGAGGTGGAGCAACTACTAACGCTCTTTGCCCTTTTCCAAGAGGAGCTACTATATCTATAGCACGCATGCTTAAGCCTTTTTTATCATCACCATTATTACACTCAAGTACTATGCTTTCCTCAGGATAAAGAGGAAGCAAATTATCAAAATGGACGTACTTTCTTAATTCACTTACTTCAGTAGAGTTTATACTTTGAACCTTAGTTAAAGTAAAATATCTCTCTTTATCACCAGGTGGCCTTATTTCTCCATATGCCATATCTCCTGTACGTAAATTAAACTTCTTTATTTGCCCGTTAGAAATATAAACATCATCGGTACTTGGGGCATAATTTGCACTTGCTGAACGTAAGAAACCAAAACCATCAGGCAATATTTCCACTATTCCACTCCCTGTGGTTATGCCTCCTTCTTCACTCATTTTTTTCATTAAGCTGAATATTATTTCCTGCTTTAGCATTCTACCATTGCTTTTACCGTTAGTTGAAATTTTTCTTTCTTCAGCTAACTCTAACAATTCTTCTGCTGTTTTCTCTTTTAATTCGCTCAGATCTAATGTTTTTCTGTTTTTCTCAGTACCTTCATTGACCATCTGTTTTACTGTATCGTTATTGTAAATTTGCTCACTTTTTTCAGGTTGAGCTGTAACCTTTCCTTTTGCCAAAACATCTTCATTGATTGTTGTCATAATCCTCCAAAAATTTTAATTGATGCTTACTAACCTAAAATGTGACTATAAGATAATAAATTAGGCTGAGTTAGTTTCAGTGCGTATTAAGCTTAATTATCATTAAACCCCGTACTTTACTTACATTATACTAATAAACACTAGCAAGTCAAGTTAATTTAATGTTAACAAAACACAAAAATTTGAGGATTTTCAATAGCTATTCTTTATATTTTTTTAACCTTTCTTGCTTCTCCTCTTCTACTTTTGCTTTTTCCACTTCTGCTTCTAAATTTTCTTGACTACATAAGCCGAGTAGTACAGGATCTTGGGGTTTTATATTTTGCATGTTATGATGAGATCCATCTCTTACCTGCTCAACTGTGTAATTTGTTGTACTAATTAATTTAGCTATAACGTTATTGTCCAAGATAGGAAATTTTTTTACTAAATAATAAATCGCATCAGGTTTATCTCTACGTCTTGCCGTAGAGGCAAAGCCAAGAATGCTACCAATCGCTTTACTCCTTTTTTTTATATTTTTTATAATCAAATTTGGTACACGATTTGGATTTTTTTTGCAATCATCGATTTCTTTTTCAGTAATTATTCCAGAAATAATAGGGTTATATTTTTCTACTTCTATTTCCTCATCAGCTATGTCTTGTACTTCTTCAAGGGCCAATCTGCAACATTGTGCTATTTGATTAAAAGTTAAACCAGTGTTGTCTACTAACCAAGCAGCTATTTGCACTAGAAACTGTTTATTTCTATCGTTATTGCCCTTAGAAGATTCCATTGACATCAAAAAAGCATCTCCCATTTAAAGTATCCCTTACTGTTATACAGAGCTAAAATATAAACTATTAAAACTAAAAAAGCATTAATTTTGTCATTCAATAACTTTTTGTTTGTCACTTCCCACCTCTTAAGTTAATTAAATGCGCTTACCTTTAAGCATATTTCAAACAAAATATTTCCCCTTCCTAAGGTATAGTATAACTCAGTTAAACATATGTTCCTATTTAAGATTAGAGAGTTAAATTTTAAGTTAATATATTGTAATATTATATATATTAGCTAATAAAGCAACAGGTTTACAAGCATTAAATTATCACTATTCTATAATTAATCATTAATTAACTGGGTTTAAAATGAATGTTAAAAATTTTTTCACTAAAGTAACCGTTGTCCTTTTAGCTTGCTTGTTAATCTTCATGGGAATTGGCAACCTTTTATCAGGTGATGATGAAAAAGAAGAGGTAGCTAGGGTTGGAAAAGAAGTTATAACGTCAGATGAGTATAAGTCGCTATATCAAAATTATGGAAAACAAATTTCTGGATCTGATGCGAGTAGAGAACAAGTAAAAAAGCTGAAATATGATTTGCTTAACGCACTTATAGAGCAAAAACTATTGTTTAACCTAACTAGTGAGCTGGGGTTGACAGTTGGAGAAGAATCTATAAAAAACCATATTAAAAACACCAAATACTTTCAAAATGATAAAGGTGAATTTGACAAAAATAAATTCTATGAAACGCTAAATGACCTGCATATGACAGAGAAAGAGTATATAGCAAAGCTAGAGAAAGTCCTGCCTGCAATGATGTTCATGACTTCATTATTTAAAGATAATTATCCAGTAACTTTTGGCGAGAAAATTGATGAGCAGATATACAAAAGTCGCTACCAAACTAGAGTAGTTGATATTGTTAAAATAACTGAAGATGCAGTTACAAACATTCCTGAACCAGATGATCAAGCCTTACTTGATTTGTACGAAAGAAATAAATCCCATTTTTATTATCCTGAGTATCGAACTGCGCAATATATTTCCCTAGGCCAAAAGTATTTTGAAGATCAAATCAAGATCTCAGATGAAGAAGTTGATGGTATAATAGAACAACAAGAACTTAAAAATCAAAGAGATATATTCAATGCAATATTTTCTACCAAAGAAGAAGCTGAGACAGCAAGAAGAGCATTTGAGGAGGGTAAAACAAGCTTTGAACAGATAGTAGAAGAGTTTGGCAAAGCAAAACTTGAGGAAACTAGAGTAAATAATATAACTAAGGATTTTTTACCAGAAGACGTGAGAGAGAAGGTATTTGCTCTTAAAGTAGGTGAAGTAAGTGAAGTTTTAGCAAGCAGTTTTGGTTGGCACATAGTAAAAGTGGAAAGTGCGCATCAAATCTCTGATGAAGACTTAGTTGATTTAAAAAAAGACATAAAGTCAGTTCTAACTAACCAAAAGTCTTTTGAAAGAGTCAATGATTTCATAAACCAAGTGAACTATAAGATATACAATGGTTCAGAAATTGAAGAAATATTGAGTGAATATAATTTACCTATACAAACTATTGGTCCAGTAGATGCGAGTGGAAAAGATCAAAGCGGTAATAACGTAGGAGATTCTGGTGATTTGATTTCTTTCATTTTTTCGCGAGAAAAGGATCAGAAAGGTTATTTTAAGGGCGTTGGGGACGCCGTTGTTAGTGTAAAAATCGTCGATATCTTTCCACCCAAATTGCAAAGTTTTGAAGAAGGCAAGGCATTAGCGGTAGAGCTTTGGCGTAGTGAGTTTATAAAAGAAAGAATGTTTAAATTCGGGCAAGAGGTTGCAGTTCAACTAAGAGAAAAAACAGATTTGGAAGAAATTCAAGGTGTGGAATTAGTTAAAGGTCAGCAGATGCACCGCAATAAAGTGGATCAACAAAACTACCCCTTTTCTTTTGTAGAAGAGATTTTCAATATGAAAACAACTGGTTCAGTGACAGATCCTATTCAATACAATAATGAAATTATAATAGGTGTTCTAAAAGAAATGCATTCATCAAATGGCAAATTAAACACGCTTGACACCGGAAAACGTGTGATGATATCGCTAAAAGAGCAATTAATTAGCTATCTGGAATCAAAGTATAAAGTCGAAGTTAATCACGCTATACTTGATGATATATAATCAAAAATCTTATAAGCTGCTTCAAACGCATCCAGTGCCCAGACACACAACTGTACGAACATTGCGATTTGAGAGCAATCTTCACTAGAAAGGATGTCATCCCAGTGCCCAGACACTGGGATCCAGGAATTTTATTAAGTTGGTAAACATAAAAGTAGCCGTTTTATGTTAAAATACAACGTTTTAATGATTAAAAAAAGGCTGGATTCCAGTGTCAAGCACTGGAATGACACCATTTGCTGTGCAATTTACCTTCAAAAATGAATGTTCGTATAGCTGTGCGCCCGGCACTGCCCTACATTATTGGTAATTATATTATAAGGTGCAAAAGCTGTATAATTCATTTGACTTAAAACGGCTCATTGTATAAAATTGTGGCTAATATATGAATAAAGGTTAACATGGCAGTTAAAATAAGGTTGGCGAGGTTTGGCGCAAAGAAACGCCCTTTTTATAGGATAGTTGTAGCTGATTCACGAGCACCAAGAGATGGGCGTTTTATTGAGAAAATAGGACAATATGATCCAATGTTACCAAAAGACAATAAAAATCGTGTTGTGGTGAAAGCTGATAGATTAAAACATTGGCTAAGTGTAGGCGCGCAGGCAACTGAAAGAGTACTGTGGTTTATCAAAAAAGGCATAGTAACTTTAGAAACAGAACCAAAGAAAACAGAAAAGAAGAAAGTAGAGAACGAGAAAGCACAAGGGCAAGAGGCATAAGTCTCTTAAAATGCTAAATACTGATTTAACAAACAGCGATAAATTAGACGATATTGTATCTTCTGATTTGTCAGCTATGAATGACTTTGTCTTCAAAAATGTCAATGATGAAGATGCTAAGCTTGCTACTGATATTATATCTCATCTTGTTAGGTCAGGTGGAAAAAAAATAAGGCCTAAACTAGTTTTTATTATATGTAAAATGCTAAACTATTCTGGGGAGAATAGGATCAACGTTGCTGCATCGGTAGAGTTTATACACAATGCTACTTTACTTCATGATGATGTGCTCGATGAAAGTGAGGCACGCCATGGAGTTAAAACAGCGAATAAGATTTGGGGAAATAAATCAAGCATTTTAGTTGGTGATCTATTGTTGACTCTAGCATTTAGATGGCTTATAGAGTGTGGAAATTTAAATATTCTCTCTATTTTATCTAAAGCATCGCATTTACTTGTGAAGGGTGAAATAAAGCAGATGACAGCACGCTTTGACCCCCACACAGTCAGGGAAAATTATTTTGATATCATTGGAGAAAAGACAGCATCTTTATTTTCTGCATGCTGTGAAGCTGCATCAACAGTATCTGGTGCAACAAATGACGAAACAGAGAGGCTAAAGAATTTTGGTTTTAATTTTGGTATGGCATTTCAAATAGTTGATGATATGCTCGATTATACTGCTAATCAAGGCACTTCTGGAAAGCAAGTCGGAAAAGACTTTTTCGAAGGTAAAGTCACCTTACCTGCTATTATAGCATACGAAAAGGGCAGTCCAGCAGAGCAAAAATTCTGGGAAAAATGCTTTTCTTCAGCTAGACACAATTTTGACCAAGCATTACACTATATTAATCACCATAATGCCATTCAGCTTTCTATGGAAAAAGCTAGACACTACATTAATATGGCACAAAATGATATTAGTACTTTTTCTGATTCTTTTTATAAAACTACTTTAATTAACTTTTTAAATGCGAGCATAGAAAGACGAATGTAGCTGGCGCTTGATATTTTCAGATTAATTGTTATATATTTATTAGATTCTTAAGGGTAATGATATGTCAGATAGCAGTAAGGAGAAAAAGAAGAAGTTTGCTGATATGGTAAGTAGGCAGAAAGGTGACGACCAACAAAGTGATAACCATAAGCAAACTGATGATTTAAATGAAGATCTCAATACATTAAAAGAACGTGCAGTTCAGCTTGAAGATCATTTACGCCGTGCTGTTGCAGATAATGAAAACGTCAAACGTATAATGCAAAAGCAAATTAGCGATGCAAGTGACTACGCAGTCACAAAACTTGCACGTGATATGATCGACTCGTGCGACAATTTAAAAAGAGTAATGGAAATTTTGAAAGACGGTGATCCTGTTCATGAGGGGATTAAAGTAGCTTATCAAAAAATTATAAATGATCTAAAAAAACATGGAATAGAGGAAGTAGACCCACTTGGTGAGCTTTTTGATAGTAATTTACACCAAGCTGTTGTGGAAAGAGAAGACAATGAAAAAGAGCCTGGCACCATTGTAGAGGTACTACAAACTGGTTATACTATCAAAAATAGGTTGCTCCGCCCTGCAATGGTTATTCTTTCTAAGAAATCTGCTGATTGTGGAAACGATTAGCATGAGGTAAATGTATAATGACAAGTATTGTCTTTTCAGGTATCCAGCCAAGTGGCGTACTACATTTAGGTAATTATCTTGGTGCAATCAAACAGTGGATAGACTTACAGGATAAATACAAATCTCTTTTTTGTATTGTCGACCTACATGCAATCACAGCAAATAAGCTTCCCGCAAGTGAATTAAAAAGTAATATTTTCAAAACAGCAGCAGCTTATATTGCATGTGGAATAGATCCAGAAAAGTCCATTATTTTTAATCAGTCCACAGTTAGTGGTCATGCAGAACTGGGCTGGCTGCTTGGGTGCTATACACCAATTGGTTGGCTTAATCGCATGACTCAATTTAAAGATAAAGCTGGCAGCGATAAACAAAAAGCCTCTCTTGGATTATATAGTTATCCAGTACTTATGGCTGCAGATATATTGTTGTATCAAACTAAATACGTTCCTGTTGGTGATGATCAAAAACAGCATTTGGAGCTTGCACGTGATATTGCATCAGCTTTTAACAATCATTATAAGCTGGATCATTTCATCGTACCTGAAATCTTAACTTTGGATTGCACATCAAGGATAATGAGCTTAAGAGATGGTACAAGCAAGATGAGTAAATCTGATCCTTCAGAACATTCGTGCATTAACCTTGATGATACGGATGACTTAATTGTCAAAAAAATAGAAAAAGCAAAAACAGATTCAATTCTAGGCTTTGCTACTTTAGAGTGCCGACCAGAAATAAGCAATTTGATAAACATTTATTCAGTGCTTAGTAATGTAAATGTGAAAAAAGTATGTGAAGAAGTGAACAAACATGACATGAAGCACTTCAAAAAAGAGTTAGCTGATTTAATTATCAGTGTTATATCACCCATACGTGAGAAAATGAATGATCTTTTAAAAGACCAATTCCATTTACATGAAATATTAAAAAAAGGCACAAAGAAAGCAGCAGAAATTGCAACCCATAATATAAAAGAAATCAAGGATATTATTGGATTTGCTCAATATCTGTAAGGTTCCAAAGTGTGATGGTGCGAACCGTCATACCGCCGCGGTATCTCAGCCGCTAACACGTAGCGGGATGACGGTTTTTCAAATTGTCGGTAAATCTAAGTCAGTTTAGCTATAGGCAGCAATTTTCTGTATTTATTTTAAGTTGAAGAAAGCTCAAATGAAAAATCGTGTTTTGCTAAAAATCACAGAATGCAGTCTGGTTACAAAATTCTCTAATGGTCTTAAATAAAACTTCCAGTGAATGATTGTCAGACATATTGTGCTCTGCTGATTTTATTAAGTGTACTTCAACATCGGTTGACTTAATTTTTTCAGCTAAATTCAATGAAGTTTGATAAGGAACATCTTTATCATTAATGCTATGCAGCAAGCGCACAGGACAGTTTATATCTATTGTCTTTTTGTTTAAAAGAAGGTTCTTCCTGCCATCTGCGATCAAATTTTTAGTTATTTTGTATGTACAATGCTCTGAAGTAAAATCTATTACACCTTTAGAATCTAGTTCTTCTTTTTGCTTGCCTGACAATTGCTTGAATATCAAATCTTCAGTAAAATCGGGAGCAGACGATATACCAATTAGTGCTGCAATTTTTTCTGGAAATTGAAGGGCAGTGAGCAACATCAGCCATCCTCCCATACTTGAACCTATAATTATTTGTTTATCGCTAGTTAATTCACTCATTACTTTAGCACAATTTTTTTGCCAATCACTTATCGTGTAATCAATAAAATTACCACTTGAATGACCGTGACCAAAATAATCAAATAGCACAAGTGCTACGTCATTTTCTTGGCAAAATTTGTAAATAGCAGTTGCTTTAGTTCCATCCATATTGGATGCAAATCCACCGAAAAAAACTACAGAAGCTTTCTTTCCTTGTAGCTTTCGATATGCTATGTGACCATTATTTCCATCAAACAATTTACAATAATCCATACTACTTTGGCAAAGCAACCGGGCTATCACTCAATTGATGCAAATAACTAACTAGATCTGCAATTTCTTGTGGATTGGAAATACCTGCAAATGCCATACGTGTACCTTTTATATAGGCTTTTGGGTTCTTTAAAAAGGCAAATAGCTCCTCATACCCCCATTTTCCACCTCTTTCAAGCACTGCTTTTGAGTAATTGAATGAGTTACCAAGATGGGCCTTTTTATTTCCAACTATGTTCCATAAGTTTGGTCCTACTTTATTCATTCCACCTTTCTCAAAACTATGGCAGGCTATACATTTTTTTGCTGCTGATTTACCTTTCTCAAAGCTAGCATTCTGCATGAGCGCTCCAATATCAAGCGCCACTTGCTCGATTTTTTGCTGGAACTCATTGCTGCCAGCAGCTACTATCGTTTGGTGTTCAATCTTATATTCTTCTGGACTGTAAAGCATATCAACTACATTACTAACTATCATAATGATTAGCCCAGAAAGTAAAATCGATGCTGCAATCTTATTAAGCTCCATAGTTAATTTTTATTAAGTAATGTTACTTAAATTATGCGAATATTTTCGCAAATAGCAACCAATTACCTTGAAGCTCGCTAAAGATGAGAGTCTCTATAGCTAACCCAAGAAAGGTTTTCCTACGTCCATACCGCCGCGAACCGTCATACCGCGATTCATTCGCGGTATCTCAGCCGCTAACAAGAGATCCCGCTAACAAGTAGCGGGATGACGAGGTTCACTGCCATTAAGTTAAGGAAAGAATGGTTAAAAACTGAACTAAAAAGTCAGAAATAATTAAGGATTTATGACAAATGCTGAAACAGAATAGAGTAAACTTTAAAGCAGATAAACTCTGAAGTGTAAATTACTTAAGAAATAGTTTGTTTAGAAGTCATTTTACAGGAGCTATGGCAATAAGCTACCCAGTTATTATCAGAAGATATGAATACTACCTCTAGTCAAAATATGTGTTTTCTAACCCTTTTTTGGTAATTGAACGAACGAAGATAAGGTACCTTATGACGATCAACTTTCCTTCCCTTTCTTACCGCCAAAGTGTTCATCAAAAATAGCTTTGATAATTGATCCATAATGCAGTCAGTATCTGATTCCGTAGCAAAAATGTCGAAAGCCAAGTTTTTGATCGCGTTAAATGAGACAGATTTGTTAATGCTCCTCTTAAGCTTATCATCGGTTAAGTCCATATTCAACGCTTCTTCTACATCTTCTGTCATAACACTTTCTAGGTTGCTAATAAAGATAGCTGACCAAAAATCCTGTTTAACAGACTCAACACTTTTTCCTGTAAAATTTTCTAGACTTAGTCTTCCTTTGAGTTTTGCAAAAAATGTCTCAACTCCCCAGCGTAAAAAATATAACTCCTTAAATCCTCCAGTTTGAAACTTTTGTTCATCCATTAATGATGTAGCTAACACTTCAATTTCACCAGATGGCAGTACCACTTTGAAGCGTTATTCCACTATTTTCTTGTTTTATCTTACGCTGAGCACATATGGTAACCTCAACACTAGATGGGCTTTTTTCTTCAAACATAGCATTCACTTCATTAAAAGATGATCTGGGACATCGAATGACATAAGCAATTTTTCTTTTTGTAAGGCTAGAAAGAAATTTATAAGATAAATATACAAATCAGTAAGTCATTAGTATTTACAACTTTAAGCATTCCATCTGCTAAGTTAATTTCATGAGTGTTACCTCTATCTAACACTGACCTTATGGCAACATTATTTAGCACATCTTAACAAACCGCAAAGGTTGCACTTGCATAATCACCTAAATCTTTTGGTTTTTGGTTACGTATTTTTCTTGAGCCAAATTCATTTTTTATTTCAACGCTTGTTGGTAAAATGATTTTGGAGGCATCAAGAGCTAACACTCTAAAGCCAAAACAAGTTTTAAATTTTTGGTCTTGGTAGTACAAGGAAACCACACCTTCGTTAATTTCTGAAAATGCACTGTGTTTCATTTTTTTTCTTGCTTGACTAAAAGCACTAGCAGTAACGGTATAGTCTTTTTTCCTATATAAAATAAATTCGTTTAGTATTACTTGCAGCGACTTTACACTTTTTCTTAAAATTAAGATAAATCTGTCAATAAAAGATAACTTCCTCTTTCTCATAAAATCTTTTGAAGATGATTTATGGGATTCTATAAATTCTAGACTTGCCAATTCATTTTGAATAAATTTTATTACTGCCTTTTTTACTCATACTACCTTTAAACTTGTTAGTATACATCATTATCCCATAAAATCTATCTTTTTTCCTTAACTTAATGGCAGTGAGACGAGGTTATCGTCATGCCGCCACGAACCGTCATACCGCGATTCATTCGCGGTATCTCTTAGCCGCTAACAAGTAGCTGGATGACGATTGTCAGGGTGTAATCCCAGTGTCCCTATGATGTCATCCCAGTGCCCAGACACTGGGATCCAGGAAAGTTTGCTTGTAAGCAAGCAAACTAGCACAGAAAGTGGTTACAACATTTTCGATGAGATTATATGGAAAACTGGATCCCAGTGTCAAGCACTGGGATGACAAAAAAAGGAGCACTGGAATGGCACCATTTGTTATGTTTAACAAAGTTCGTACTTAGCTTCATGTTAGCCATAAATATTTAAGAAATTTACCAAATGGAAAAAAAGGCAAAAGAAGCCCCATGGTTAACTAGTTCTGACACTGGTTTCCATCCAAGACGGCAGTAGCCCCTTCGGTGTCATTCCAGTGTCAAGCACTGGAATGACAAAGGAGAGCAGTGTCAGCTACTTGGATGACACCTTTTTTCTACTTAGTGTGGGTTATACAAGAAGTCTATTGTATGGCTATTGCTGGTCGTATATTACTTATAGCTTATCTATTCAAATTGCAACTTTGTTTTTCATAATTAATTATTGACAGAAATTATTAATTGGGTTATTATTAAATTATCGTTAACAAGTGAGGCAAAGAAATGATGATATCCAATAATTCTTCATTGCTAAAAGATAGTCAGGAGCTTACTAAAACTAAGCAGACTATATGGAAACCTTTAATTGCTGTTTCATTATTATCTATATTTAGTTTCATATCTGGTCAATATCTTCCTTATGTTATTATAGCAGTTTCTGGTTCTGGTCCTATTGCAGCAGTTCCTTTAGCAATTTTTGCTGTTTCTACGGTTGTTGCACTTATTTCAGTGACATATCTTGTTAAACTGGCTATTTCTAGAGATGATAATAAGAAAGAAGTAGGTCTTAATGGACAGAAATTCGGCCATACTCCATCTCAAGAACCACAAAAATTTGTGTGTAAAAATTGTACTAATCTGGAGAATAAATCAAATGTACCTACTCCTCAATCACCTCCAGTAACGTTTGGAACACAACCAAATCCAAGTCCACCGCCGCCACCTCCTCCATTGCCACAAGATGCTGCACTACCACCTCCGCCTCCGCATTTTTTTACAGCTTCCAAGCGTACGGAGCAACCTAAGAATGATGCACCGAAGAAGGCTGGTGAACCTGAGAATAATAATCATTCTACTCTGTTTGAACAGATAAGAGGAGGTACTACGTTAAAAAGAGTGGGCAGCAACAAAATTTTACAAATGAATTGAAAGCAAAATTAGAAAGTAGTGGGGGCACTGACAAAAAAGAAACACCAGAAGAGTTTGCTGCAAGAATAGATAGGGAGCAAGCAGAGAGAAAGAAGTCGGATGATAATGATTCAGATTGGACAAAGAGACTTAAGGAGAGAGCAGCAGTCATGCAATTCTCAGATAGTGAAGAGGAGTCACCGGTACCGCCAAGTTCGTGTGTTGATTCACCACAAGTAAATAATGTTGACTCAGTGGATAATGAGGTGCAAGATTCACCTCCTCTTTCTGTTGAGGATCGCATAGCACAGTTTGGTGGAAAAGCGTTGCGATGCCAAAAGGAAAATGTTGTACAAGGACTATGATAACTATGAAATGGTCAGCCATGCACTTACCTTCCTTTTCAAAATAAGTTTACCTACAGGTCTGATTGTATTAAGATTACTTAATACAATCAGATCTATTATATGCGCTTATCCAAATATTACCTGCCAACTCTAAAGGAAAAGCCTGCCCATGCTAAAATTATCTCCCATCAATATTCTTTGCGTGCAGGTTTAATAAAGCAGATAGCATCTGGCATCTATACGTGGTTACCACTTGGTCTCTTAGTGCTTAAGAATATTGAAGATATTATCAGAGATGAAATGAACAAATCCGGTGCTATTGAAGCATTAATGCCTTGTGTGCAACCAGCAAGTCTTTGGCGAGAATCAGGGCGTTACGATGATTACGGTAAGGAAATGCTACGCATAAAGGATAGGCATGAGGAAGATATGCTTTTTGGTCCAACGCATGAGGAGATAGCAACTGATTTAATTAGAGATGTGGTAAAAAGTTACAAAGATTTGCCACTTTGTTTATACCAAATTCAATGGAAATTCCGTGATGAGGTAAGACCACGTTATGGTGTTATGAGGGGCAGGGAATTTTTGATGAAGGATGCATACAGTTTTGATGTAGATTACGAAGGTGCACTGAATTCATATAATTTGATGTACAAAACTTACATAAAAATCTTCAAACGCATGGGATTTACTCCAATTGGAGTTCGAGCTGATACGGGGCCAATTGGAGGAAATTTGAGCCACGAGTTTCATATATTGGCAAACACTGGTGAGAGCACTTTATATTATGACAATAAATTTTCTGAACTACTAGAGAGTGAAGATATTGAAAGTTTAAAGAGTATATACGCAGTTGCAGATGATATGCATGATCCTGAGACTTGCCCTATATCACAAGAGCAGTTAAATGTTAGTAAAGGTATTGAAATAGGGCATATTTTTTATTTTGGCGACAAATATTCAAAGCCTATGAAGGCAAGTGTTACTTCTCAAGATGGAAAAAATGTCAATATACATATGGGTTCGTATGGCATTGGGGTTTCAAGACTTGTTGGTGCGATAATAGAAGCTTTTCATGATGATAAGGGAATTATCTGGCCGGAGGAGGTAGCTCCTTTCAGAATTGGTTTAATCAATTTACAAACGAAAGTAACGGAGGCTGCAGATAAAATATACAAAGCTTTGAAGAGCGATGAAGTGCTTTACGATGATACGGAAGGGAGTGTAGGAGTAAAATTTTCTAGAATGGATCTGATAGGCTTGCCGTGGCAAATAATTGTCGGAAAGAAAGCAGTAAGTGAAAATATAGTTGAAGTAAAAAATAGAGCAACTGGAGAGGTAAAGGAAATGCAGATTGAGGAAGCAATAAATCACTTTAGCGCAAAATGATACACGGTATCGGCACTGACATAGTATATATCCCAAGAATATTGAGAATATTACAAAAATACGGGGAAAAATTTCTCAATAGAATCTACACTGAAAAGGAAATAGAGCTAAGTAGAAAGTATAATAGTCAAGAAATGCGAGCAAGGTATTTTGCTAAACGCTTTGCAGCAAAAGAAGCTTTTGTTAAAGCACGAGGTAGTGGTCAGGGTATTACAATGAAAGATATAGAAATATACAATGATGTAAGAGGCAAGCCATATCTTACCGTTAGCAAGGATTTTATCTCCAAAATTCATCTTTCTTTAAGTGACGATGGAGATTACGCTACTGCATTTGTTGTAATTTGCGTCTATATCTCACACAGATAAAGTTTACTCTTTTGTCATCTTATGGCTTACTGTATGAACATTCATTTTTAAAGGTAAACTGCACAGCAAATGGTCAGTGCTTGACACTGTCCTCCTTTGTCATCCCAGTGCCCAGACACTGGTTTTCTGCAATCTCATCGAAAACGTTTTTCTATGCTAGTTTGCTTGCTCACAAGCAAACTTTCCTGGATCCAAGTAGTCAGGGCACTGGGATGACATCTTTGTTGTGTTTAACAAAAACAAATGTTCGTACAGTTGTGGAATGAATCGCAGTATAGCTATAGCATACACAAACGACTAGTTTGCCAAAAAAACATAGCGGTTTTTCTATGATTTTAGTATAATTCTAGCTTTACCTAAACAAAAAGATGAATTATTTAATGGACTGTGTTTTTACGTCTCTTTCCTTACCATTTTCAATTACTGAGAATTATTTATTAATTACTGCGTTGATTCCACTTTTAAGTGCGTTAGTTATTTTTTTTACTGGTAAATGGCCCGGAGTGAACAATAGTATTACTGTCACTTCTTCTGTACTTCTGTTTACGTATACGTGTCTGTGCACTTTATATTGGGTATATGGTGATCATTCTCAATTTATTCTCATGGATTTTGGTAATAATTTGCACATTAGTTTAAAGCTAGAGTCTACCGGAGTAATATTCAGTTTATTAATATCGTTTTTATGGGTGCTGACCAGTATATATGCAATATGTTATATGCAGAATAACTATGCTGATAGCAATCACTCAAGTTTTCTATGCTTTTTTTCAATATCGATTGGCTGTGCAATGTTTATTGCTTTTTCTGGAGACTTGCTCACTACATTTGTCTTTTATGAGCTTCTAACTATTAGTACATACCCTCTGGTTACTTACAACTCAACAAATGAATCAATGATTGCAGGACGCTATTACTTTGGCGTGCTATTTTTCTCTTCTTTGGTATTATTTTTTCCTGCAATAGGCCTTTTATATCATGAATTTCATACTTTAGACTTTGTAAGCGGTGGAATATTCAAATTTGATACTTCACTCATCACTTTCATTGCAGTGTGTTTTGCTATGCTGATTTACGGAATAGGAAAAGCTGCATTAATGCCAATGCATTTTTGGTTACCAAAAGCAATGGTTGCACCAACTCCTGTGAGTGCACTACTGCACGCTGTTGCTGTTGTGAAATCCGGAGTTTTCATCATCATAAAAGTTATATTATACACTTTCGGCGTCGATAATATGCAACGTTTTGTGCAGCAAAATTGGTTTGCTGGAGGGTGGCTTCCGTACGCTGCTGGATTTACTATTATTACTGCATCATTGATTGCACTAAAGCAAAAAGAATTAAAGAAATTGCTTGCTTACTCTACCATCTCTCAATTGTCGTATATTATATTATTCGCTTCAATTTTTAGTGATCTCAGCATGAGGGTTGCAATTTTTCAATTAGTTTGCCACGCATTTGCAAAAATCACTTTGTTTTTCGTTGCCGGAGCAATAATAACGAGAGCAGGTGAGAAATATATAGATAAGATTTACGGTATAGGACGCAGTATGCCAATTAGCATGACAGCATTTGCTATAGGTGCATTGTCTATGATAGGGGTGCCGCCTGCTCCGACTTTTTGGGGTAAATTTCTCATTTTTCAAGCTGTTTTCAACTCTGGCAATGTAATACTTTCTGTGTTTGTAACTCTAGTGTTAATTGTTAGTACTATACTCAACGCTCTGTACTTTTTACCGATAATTTACAACGCCTTTTTCTTAAAACCTTCTCAGAATTACTTTATTAAAAAAACACCAATTCTTCTAGTTTTACCTCCAGTTATTACTGCTATGTGCACTTTGGTTATTTTTTTTAGCTACCAAGTAATATTTTAAAATCTGTATTTATAACCATTAACAATAAATTTAAATGGTATTATACCAGCCAGAGTTGCTTTTATATTCGACAAAGTGAAGCTAATCTCCACAGTATCCTCCTTATTTTGCTCGGTTGTAAAAACTACAGTAGCATTTCCAGCAAATGTAACTAAGTCCTTGGTCGATCGATCAATAGATAATGTTATTACATTTATGTTGGCGATTTTTCTTTTAGATAAAGACAAATTACCAGCTTCATTATTCGTTTTTTCCTGAAAGCCTTGATAGATTTTATGTATAGAATTGTTTCTTATAAAATTTTCTTGGTACTTCGGTTCAACGATCTTAATGGACTCGTATATTTCAATGTATTTACTTATTAAGTACCTCGCTGTGGAAGTGTATTCATCTTCCTTTTTACTGAAACTAAGCTTATGCATTGCAGAGAACTCATCTTCTGTGTGGTTCATATACTTCACAAAATTTAAATCTTTTTTAATAGGAAATAACAGGTATATGTTTAATGTTAATAAACATAAGCATACTAGGAGAAGCGATACTATTAATGCCATCCAAGATCTTTCTGCTACACAAAACAGATACCTATGGCAGTACCATTCGACTGCTTTACTGAAATAACTTTTGTTTTTTACTGATTCAAGCAATTTATCTTCCATAACACAATACTACCAGACCTAATCGGATCATTATAATAACAATAAGCTTAGATACTCTAAAAAAAACTTTAAAATATGTCTAAATTTTCCCAAATAGGATGAATGATTATATCACCTTGTTCTGCAATGAGGTAGAATTTATCGATTTTGCTCACATCTATATTTATCATTTTTACACTGAAATTTTCAGGATCATAAGTATTACTTTCTACACTTTTGTGATAATTATAATAAGAGGTTGTCCGGAAACTAGTAAATTCAAGCATATTCCCTCTTTAACATAACCCT
>NODE_6_length_29314_cov_517.638573
TTTGATAAAGACATAAGGTGCACATAGTGCAAAAAATTAAACATGAGACGCCAGATACGTGAGTTTTTTTGTCATTTAATCTGTACAGAGAAGATAAATAAATAGCTTCAGTGTTTATGATAAGGGGGCTGGCGGAGTTTGTCAAGCAAGTTTTTTATTTCTAGCGGTTGTTGCCAAAAACTATACAAGAAGTCTATTGAAATTACGTATATCAATCGTTGTAAAATCACACAATTGCTCTGTAGAGCTATGCCCTGTAATAATTACTATACCATTTTGCTCAGAGCGTATTGAGATTAGGTTCAGCACTAATTCACACGTTGCACTATCAAGATTACAAAATGGTTCATCTATCAGCCAAACGTTTGCATTAGAAATCAAGAGGCGAGCAAGCGCAACTCTCCTTTTCCAGCCTGCAGAAAGTTCGCCATATCTAATATTAAGTACAGGTTGCAACTGCAAGCAACAAATAGCTGCCACAATCAATTCTCTAGTATTTCGTATTCCTGCCCAGAATTCTACGTTTTGAGCAACAGTTAAGCTATCTTTACAGGCATTCTTATGGCCTATATAGACCATAGAAGATATATAGGATTTTGGATCATCATATATATCTTTTCCGCAGTGCCTTATATTGCCTGATACCGGCGGTAAAAGTCCAGATAAACTTCTAATTAAGCTGGTTTTACCACTACCATTTGGACCAGTGATTAGAATCTTTGATTTTAGCTCAGCTTTAAAACTGAGATTCTTAAATAGTACCTTATTATTACGAGTGCAGGATAAATTTTCACATTCAAGCATGGATTATCTGCCCTTTCCCTTATGTTTACCTTGAGTTGAAGCCTGAGCTTTTACAAACAGCTCCCAAAATCCTTTCTGTCCGCCTTCTCTATGTATCAATTGTGCAAAACGCTGCATTAAACCATTACCCATCATAACCATCTTTGTCCATTTACCTACCGGTTTTGCTATGTCAACTATTTCTGGATCTTCTTTATAAACTTGCACATCTTTTTGCTTCTCACGCAGTATTTCCTGTTGTTTCATCAACTCTTTTTGCTTATTTTTTTGATATAATTCATTGAATTTTCTGTCTTCTTCCCACTCTTCTTTAAAAACTTTTCTAGGAAATATGATTTTTCTAATGCGATTTTTGTATATTTTTCTCAAAAAGAGAAATACTTTGACTATAGCAAGTAATGCTATACTATATATAATAATTTGTCCGAAAGACATTTTCTGTACTCAGCTTACGCCACATTATATTATACCATAATTATAGAAATTGTGCAATTTTTGTGTGAGTAAAGACAGTATAAAAGTAATACTGCTCTATTTCGTAAACTGGACAAATATCTGACGAATGGGCTTGTATGTGGTAAGGTTTATTTCTATACTTTTTAAAGAATTTAGAAGTGAAACAAATATGAACTGCTACAAGACTCACACGTGTGAAGAATTAAGAAAGAATGATGTAGAAAAGGAAGTTACCCTTTCTGGATGGTTATATCGTAAGCGCGACCATGGTAACCTAATTTTTGTTGATTTAAGAGACTTCTACGGAATCACTCAGCTAGTATTTAATAATGACAAAGACTTTTTTGATGAGATATCAAATTTAAAATTGGAGAGTGTAATTACTGTTACAGGAATAGTTGAAGCTAGAACTGAAGATACGGTAAACAGCTCTATTTCTACCGGAGAAATCGAGGTGATAGTCAACAATTTGCGCGTTGAGTCGGAAGTTGAGTTCCACTTTGATGAAGAAATAGCAAAAGAAGAAAGAAGTATATTGGCAAGCATTACCGGCGAGCAAGAATACCCAGAAAACATGAGATTTAAATATCGATTTCTTGACTTAAGACGTGAAAAAGTCCGCAACAATATTATTTTGCGCTCACAAATTATTGCAGAGCTCCGCAAGCTCATGATAGAGCGAGGATTTTTAGAGATTCAAACTCCAATACTCACTGCTTCCTCTCCTGAAGGAGCACGCGACTACCTAGTGCCAAGCAGGCTAAATCCTGGCAAGTTCTATGCATTGCCACAAGCTCCGCAGATTTTCAAACAGTTGCTCATGGTTTCAGGGTTTGATAAATATTTCCAAATTGCACCGTGTTTTCGTGATGAAGACGCAAGGGCTGACCGTTCTCCGGGAGAGTTTTATCAGCTAGATCTTGAAATGTCTTTTGTAACTCAAGAAGACATCTTTCAGATTATTGAGTCTACCTTATATAGAGTGTTTGCTAAATTTTCTCGCAAGTCTGTCGATAAAGATTTTCCACGCATTACATACAAAGAGGCAATGCTTAAGTATGGTTCTGACAAGCCAGATTTGCGTAATCCACTATTAATCAGCGATGTTACAGAAATTTTTCGTGATTCAGGGTTCAATATTTTCAAAAGCAATATTGAGCGTGGTATGGTAGTGAGAGCCATCCCTGCACCTAAAACAGCAGAGGAACCACGCAGCTTCTTTGATAAAAAGATAGAACATGCGCAAAAAGAATTCGGTGCTAAGGGTCTCGGATATATAACGTTTGATAAAGATGGAACTGCGAAAGGCCCAATTGCTAAATTTCTTGATGAAAATAGGCTAAACCACATAAGAGAAGCAACAAACATAGAGCCAGGAGATAGTGTATTTTTTGCTTCTGACAAAGAGAATGAGGCGGCAAACATTGCAGGAAAAGTACGCACTCTTTTAGGGTCAGAACTCAGTCTTATAGATGATAATATCTTCAAGTTTTGTTGGATCATTGATTTTCCATATTTTGTATATGACGATAAAAGTAAAAAAATCGATTTCTTTCATAACCCATTCTCCATGCCACACGGTGGTCTGAAAGATTTAGAGGACAAAAATCCACTGGATATCCTTGCTTACCAATATGATCTTGTTTGCAATGGAATAGAACTGTCAAGTGGGGCGATTCGTAATAACAAACTGGATATCATGTATAAAGCTTTTGCCATTGCAGGTTATAGCCGGGGAGAAGTTGATACAAGATTCGGTGCACTTGTACGTGCATTCAGATTTGGTGTTCCTCCTCATGGTGGAATAGCACCAGGAGTTGATAGAATAGTTATGCTGCTTGCTGATGAGCCAAATATTCGTGAAGTAATCTGTTTTCCTATGAACCAGCAAGGTGAAGATGTTCTAATGGGTGCTCCTTCCAAGGTGGAGGATAAGCATTTACGTGAATTATCCTTGAAGGTTATTGAATGAAAAATTTTATAGCAAGGAGCACCGGTTAATGATATATTAGGTTATGTTAAATTGAAAGACCATGAATAATATCCAAAAAGCAATACTATCGGGCATGATCTGTAACATGATTGTGTGGTATGAACTCACTCTTTTTGGAGTATTAACAGATACAATCATCAACGTTTTTTTCCCATCAGAAGATCATTATTTGAGTACACTCAAATTCCTTGGTGTTTTTGCAATTGGTTTTGCGTTTAGACCAATTGGTGCAGTAATTTTTGGTTATATGGGAGATAAGTATGGCAGAAGAAAGACTTTACTTACTTCAGTAATATTAATTTCAATATCATCCACAATTATGGGAATTATACCTGGGTATAAAGAAATAGGGTTGCTTTCACCTGTATTGCTTGTGTTTTGTAGAATAGTGCAAGGAATAACTGCAGGAGGTGAAACAAGCATTAATACAGCATTTACGATAGAGCATTCAAAAGATAAAAAAAATCTAGGTTTCTTAGGAAGTATGAAGCCCTTTAGCGGAGCCCTTGGAACGCTCTTATGCATAACAATGATATTTATCTGCAAAAGAGTTACAGGTGAGAACTATGAAATATGGGGATGGAAGTTGCTTTTTTATTTTTGCTTTTTTTGGGGGACAATAGGTTTTTTAACTAGGTACATATTAAAAGAAAGCTTAGCATATAAAACTAATAAGTACGCTAATAATTTAGCACATTCACCATTGTTAGAACTAGTAAGAAACTATAAAAGACCGCTTATTATTTCAATCAATCTGGGAATTGCTCAGAATGCAATTGTCTACGCAGCAATAATGTTTTATAATATATCAATAAAAGAGCTAGTTATTTTATCTATTAGTGTTAAAGATTTAATGAGGATAGTAATACAGGTTGTATTTGCAGCATCTGCGGTACTTTTTGCAATTTTATCTGATAAAGTTGGAAGAAAACGCGTAATGATTCCTGTACTGATTATGCTATCTCTGATTGGTACATGTGTATTACCATTATTATCTTCCGTTAACCACTATGTCGTAATAATAACTTACTTATTGATTACTATACCAGTAGGTGCATCTTTTGGAATATATGGTTCTGTTATTTGTGAACTGTTTCCAACAAAAGTAAGATGCACTGGCGTAAGCTTAGCAAATAATATATCTGCAGGAATTTTTGGTGGCCTTTCTCCATACATATGCATGTGGCTTATAGAAAAAACCGAAACAAAACTTGCAGCAGGCATTTATCTTACTGCCTGCGCATTAATTAGCCTAATATCTGTGCTTCAAATTAAAGCCAAAGACAGAAAAGTTGATTGGTGAAATCGTTTCAGTCGAAAAATAGCGCTTCAATGGATTTTTCGATGTGTTTAGTGATAGGAGCGGTGATAGTGATTTCTTTATTGTTTGGCAGTTTTAAAGATAAAGAATGCGAATGAAGGTGAATTTTATTTGCTATCCCATCAATAAAAGCTTTTTTACCACCATATTTACCGTCACCAAGAATAGGGCAATTTATATGAGCTAAATGTGCACGTAACTGATGGGTTCTGCCGGTAATTGGTTGTAATTTTAAATAAGCAACATTGTGTTTGGATTTTGCTATAATTGAAAAATGCGTAGTGGCATTCTGAGGTGAATTTTCATCAACGACCACTTTTTCTTGACCTGAAACATATTTTTTCACCAATGGATAGTCTATTGTTCCACTATCCTTGCTCGGTATGCCAGAAGTTAATGCTAAATAAGTTTTTTTTACTCTTCGTCCTTTAAATTCTTCCATAAGGTATCTGGCAACATTAGCGTTGCGTGCGAATATTATCACTCCACTCGTATCTCTATCTAGCCTATGGACAATTTTAAATGTTTCTCCCTCTCTTATTTGGTCAAGCAAATCACTCATGCTAATCTTTACTTTTACGCCACCTTGAACGATGACCCCTGCGGGTTTGTTTATAGCTAGTATATATTCGTCTTCATATAATATGTTCTCTCTTAGTAGATTCACTAACTTTTCATTATATTTGCGATCAGAATTAGCGTTTTCAATATAATTCAAGTGCTTCAGCGTTATAGTTTGCCCAGAATTTACTCTATCACTGGACTTTGCTTTGCAATCATCAACTTTGATTAATCCTTTCCTTAAAGATTTTTCAATTACAGATTGCTTTAGATCAGGAAAGATTCTTCTGATGTACCTATCCAGCCTAACGTTATCGTCTTCTATTAATATGGTTTTTATACTTTGTAGCATTCCATTATTTATAATGAATATCTAGTGAAATGTCAATTATTGGTGTCATTCCAGTGTCAAGCACTGGAATGACACCGAAGGGGCTACTGCCGTCATAAAGGAACCAGTGTCAGCTACTCGGATGACAGGAGAAGGAGACTACTGAGATGACAGCTAGCCTGACAACCGTCATCCCGCTGCTTGTTAGCGGGATCTAGAGATACCGCGAATGAATCGCGGTATGACGGTTCGCGGCGGCATGACGTAGAGCTTGCGTTAGCTATACTTTTATACTCACCAACTCAGCTGGATCCAAGTAGTCAGAGCACTGGGATGACAAAAAAAGGAGGGCACTTGGATGACGGGAGAAGGAGCTATTTGGATGACATCGTTTACTATACAATGTTTGTACAGTTCTGGATAAAAAAATTAGCTAACAAATTTATAAACATCAGTATACAGCTCATCAACGCTTGGTTCTTTACTATTTTTGGCAAAATCTTCCGACTTTTTTACTAAATCACGTATTTCCTTATCAATTACTTTGCACTCTTCTTCTGAAGCCATTTTATTATCTGTCATGTATTTCTTTAAAGTGCTTATAGGGTCATGATTTTGCTTCATATCTTCAACTTCTTCTTTTAAGCGATAAGTAGCAGGATCTGACATTGAGTGACCGCGATATCGATATGTCTTCATTTCAAGCAGGATAGGCCCTTTTCCGCTGCGTGTGTGTTCCGCTGCTTCGCTTGTAGCCTCATAAACAGAGAAAAAATCCATTCCATCAACTTGTTTTCCAGGAATACCAAAACTTTCTCCTCTTTTATATAACTCTGTTACTAAAGTTGACCTTTGCACGGAGGTTCCCATTGCGTATTCATTATTTTCTATGATGTAAACCACAGGCAACTCCCACAAAGATGCCATATTAAACGATTCATATACTTGTCCTTGATTTGCAGCACCGTCGCCAAAATATGTAAATACCACATTATCTTTTTTCTTATATTTATTAGCAAATGCTATTCCTGTGCCAATTGGAACTTGTGCTCCCACTATTCCATGCCCGCCGAAGAATTTTTTTTCAACGTCAAATACGTGCATCGAACCACCTTTACCTTTCGAGCATCCTGTTTCTTTGCCGGTAAGCTCTGCCATTACAACATTTGGATCAGAATCACATGCGAGCATTAAGCCATGGTCTCTATAACTTGTGATAAAAGCGTCACCTAATTTTGATGCAGCTTGAGTTCCAACTGCAACTGCTTCTTGTCCTATTGATAGGTGACAGAACCCGCCTATTAATCCCATCCCATATAATTGTCCTGCTTTTTCCTCAAATCTGCGTATGAGTAGCATTTTCCTGTAGAATCCAATTATCTGTTCTTTAGTGAAATTTTCTGCTTTCATATCGATTTCTTTTTCATTAAACTAACACAATACCAGGAATTTTAAATTTTTGCTAATGAACTATTACCACTGGCTTGAGGCTTTTCACGTTATCTCTGTTATCATGTGGATGGCAGGTATGCTTTATTTACCCAGGCTTTATGTCTACCATGCAACTGTAAAACCGGGATCGGAAAATGATAGCTTGCTTCAAACAATGGAAAAGAGGCTACTTAGATATATCATAAACCCTGCAATGCTTTTCTCACTTGGTCTTGGAATTACACTAATGGTTATTAGGGAAGCATATCGTGAAGGATGGTTTCATGTAAAAGCATTTGCAATACTTTTGATGTTAATTATTCATATGCTACTTGCAAAATATAGGAAAAATTTTGCAATGGGTTCGAATAAGAAGTCACATATTTATTTTCGCGTTTTAAATGAAGCAGTTACAGTATTGATAATAGTTATAGTTATTATGGTTGTTGTAAAACCTTTTTGACTGACCTTACCCAAAAAAAGCAGAAAGCTCGTATCTGTTCAGATGCATGGCTAATGTACAATACTGAAATAAAAATTCCAGTGCTCCCTTTCTTGTCATCCCAGTGCTTGACACTGGGATCCAGCTTTCTTTACAAATTCACCAAAAGTGCTTCATTCTATAACGCAAAACCCATACTCACCAAACTCAATGCATTACTTGCAATTAAGTCTCCTGGATGCCAGTGTCAAGCTACTCGGATGACACCATTCTTTTTCCTGGATCCCAGTGGGCTTTGTTGCATCGCTAGCTATGATGGATAAAGATAAAAAAGGTAGAGAATATCAGTAGCTTATTATTCTGGTATTTATAACAAGAACGGTCAGTGAATACCTAAATTTGAGTAAAAGAAATTTCACTACCACTCACTAATCCGGCTAAAATTCAAGAATTTCAATGCTTTAGCTATTTTCAATAGAATTAAATTTATTAATATAAATAATAAATTACTATTCTTAAATTTGATCAGATTGATTGCAAAAAAACAAGATTTTCAATAGGTTGCTTATAATCCTAACTATAGTTAGCCTTTCATAAGTAGCGATGCAACAAAGCCATCCCAGTGTCAAGCACTGGGATGACAAGAAGAGGGCACTGCCCTCTTGGATGGAAGCCAGTGTTAGCTACTTTCATGACACCCTGACAACCGTCATCCCGCTACTTGTTAGCGGGATCTAGAGATACCGTGATGGTATGACGTAGGGGTTGCCGAGAACTTGTCATCCCAGTGCTTGACACTGGGATCCAGTTTTTCGTATAATTTTGTCAAAATCTATTGTGCTAGCAAGTTCACTAGCGTCACGCGCTGGTCTGTTAGACATTTACGTGTAGGGTGAAGAAATTTTGAAAAAGACATACCAAATATGAAAGGCCTATATATTAAAACTTACGGCTGTCAGATGAACGTTTATGACTCCGTTTTAATGGAAAATGTAATTAAACCTTTGGGGTTCAACGTTGTTAGTGATGCAGGGAAAGCCGATTTAGTGATACTGAATACTTGTCACATTAGAGAGAAGGCAGCAGAAAAACTTTACTCAGAGCTTGGGAAGATTCATTCGTTACGAAAAGAAATGACTATAGTGGTGGCTGGGTGTGTAGCGCAAGCAGAGGGAGAAGAAGTGTTCAGAAGGGCTCCTTTTGTTGATATTGTTGTTGGTCCGCAGAGTATCGCTACCTTACCGGAGCTGATAGTCAAAGCAAGCAGAAGTAAAGGTCATGTAATAAACACTGATTTTCCTGAAGTTGCAAAGTTTGATAAATTGCCAGATGAATGCTATGGCAATAGCCAGGGGTCTTCTGCGTTTCTTGCCATACAAGAGGGTTGTGATAAATTTTGTACGTTTTGTGTAGTGCCCTATACTCGTGGAGCTGAGTATTCACGGCCAGTGAATGAAATATTTCGTGAAGCATTGAAATTAGTTGCAAATGGGGCAAATGAGATCAATTTGCTTGGTCAGAACGTCAATGCTTACCATGGGGAGTGCGAAGGGGAAGTGTGGGATTTAGGAAAATTAATTAGTCATATTGCTAAAATTGAAAAGCTAGAGAGGATTCGTTATACAACTTCTCATCCAAGAGATATGCATGAATCTCTCTACTTGGCACATGCGGAAGAGCCAAAGCTCATGCCGTTTGTTCACCTGCCTGTGCAGTCTGGTTCGAATAAAATATTGCACGCGATGAACAGGAAACACACTGCAGAGGAGTATTTGGAAATAATAGACAGATTTCGCAAATTGAAACCTGAAATCGAATTTTCTTCTGATTTTATTGTTGGTTTTCCTGGAGAAACCGAAAAAGATTTTGAAGAAACTATGAAATTAGTAGAAAAAGTTAGATATGCTCAGGCTTATAGTTTTAAATACAGCCCAAGACCAGGCACACCGGGAGCGGAAAGAAAAGATCAAGTACCAGAAGAGGTTAAAACAGAGCGCCTTCTTCGTTTACAGAAATTAATTAGTAAGCAACAACTTGAGTTTAACCAGAGTATGGTAGGTAAAACTATACCTATTCTATTTAGCGATAAAAAAGGTAAACACCAAAACCAAATTATTGGTAAAAGCCCATATATGCAATCAGTGTGCATTGATGATTCTGAAGGTAAATACAGGGACAAAATAGTAAATGTGAAAGTGTTGGAAGCTCGGCAGAGTAGTTTGCTGGGGTGTGCATTTCACTGATTTTAAGCAGCGTTAAATATAAATCTTAAGCAAAGAGTATTGAAAAAATGCAATCATAATCTTTTTCAAAAGTTACAAAGTTTAATTGCTACCTCTGCTGAACGGGTACCTTAAACCTACAAATTTGAGCTTACCTATATCAATTTTTTGTACAAGATGAGTTAGTAACAACTTTATGTATAAAATTGAAGAAGAATAAAAATACAATAACGAGCATTAAATTAAATATTCCCACCTTTAAAAAACCCTCTTTATATATTTCTAAAGATTCTAAATAATTTATTTTACCATTTACTGAAGGAACTGACATAAATTTTGATATTGCAACTCCGGCTAGGTTAGAAAACGCTAATGACAGCATTACTATACCCATCACTACTCCTCTAAGGTTTTTGGGGGCTAGTGTAGTTGCTTGTTCTTGGACTAATGGAGCAATACATAATTCTCCCAGTCCCATAAAGGAGATAGCAATTATTAAATATAAGTATTCTACTTTACCTTCAATGTTAGAGTTTAAACATCCTATGTACAGTGTGAAAAAACACATAGCCATTGTCAGAAGGCCAAGGGTAAACATGGAAGTTGCATATTTTTGCTTAAACTTCATGTATGTTCCAAAAAGAAAGCCAAATATTATAATTGACAAAGGATTTATGGCTTGAGAAACTGAAGCTGGGATTGTTATACCTAATACATTGTTAATAACGTTTCTTTCGGTGAATAAGTTAACCAAAGAGCCAAGCTGCATTTCTAAAGCAAAAAAACACAAGAAAAATACCACAAGAATAGATAATGCCACTAATTTTCGTCTTTGTTCTGCTGATAATTTAGATATTATATAAATAAATATGCCCAGAGCTGTTATTCCAATAAATATGAGCATATTAGTAAAAAATTCACTATGTATAAGCATTTTAGCAATTATTGATGATGACAGAAAGCTTCCTATCAATACTATACCAAAAATTTTAATCCCTAATATGCGCTTATTCATAAGCTCTGGATAAGGAGAAAGGCCGCTATCTCCTAAAAGATTCTGAAATTTGAGAAAAAAGATTAGCCCTATAGACATCCCAATACCAGCTAAACCAAAGCCGTAGTGCCAGCCAAACAAGTGGGCTACATAACCACATGAAATAGAAGCCAATATTGCTCCAATATTCACACCTACGTAAAATAAAGTAAAGCCTCTGCTACGTTCAGGATCGTCTTTGCCATAGCATGAACTAAGTAAGTTAGTTACGTTCCCTTTAAACATACCAGTACCTATGGCTATTAGAGATAAACCTAAATATAATAAACCTGGTTCAAACTTAACCAATGACATGCAAGCATGACCTGCTATCATCACTATCCCTCCAAGCAACACCATGTTGCGGAATCCCATCAACTTATCAGCTAAAAAACCTCCAAGTATTGGTATAGCATAACCTGTTGCAGCAAATAATGAGTAAATAGTAAAGGCCCTCTCATCAGTGAAACCTAAGTGAGAAGTCAAAAATAGGACCAAAAGTGCCCTCATTCCATAGTAAGAGAAACGTTCCCACATTTCAACAAAGCACAACATTTTTAAAAATTGTGGAAACTTATCTGTCTTCTGATCCATAAAATACCCCTAAAGCTTAGGTTAATGTTAAGTAAAACAATAAAAACTGCAAGTAAAACTTAAAAAAAGGTATTGGAAGCTCGGCAGAATAGTTTGTTGGGGTGTGAGCTACGGAAATATTTTTGAATTTGTAATTTTTCAGAAAGCCCTATATTCTTTAGTTTTACATAGCGAACATGAAGTCAAAGCATTATCCTGATACAGTAAGTAGTCCTGATTTTTTATCGTTAGAAAAGGAAATCATAAAATTTTGGCAGGAAAACAAAGTTTTTGAGCGGTCAGTTGAAGAACGTTCCAAGGATAATTGTTTTGTCTTTTACGATGGGCCTCCGTTTGCAAATGGACTTCCGCATTATGGACATTTACTCACTGGTTTCATCAAAGACGCATTTGCAAGATATCAAACTATGCTTCAAAAAAGGGTTGAACGTAGATTTGGCTGGGATTGCCATGGATTGCCGGCTGAGATGGGTGCAGAAAAAGAACTTGGAATATCTGGTAGAACTGAGATAGAGAAGTTTGGTATAGATAAATTTAACGATCATTGCCGTACTTCTGTGATGAAATTTTCATCAGAGTGGGAGAAGTATGTAAATAGGCAAGCAAGGTGGGTAGACTTTCACAATGACTATAAGACTATGGATAAATCATTCATGGAGTCGGTCATGTGGGCATTCAAGCAGCTTTATGATAAGGGTCTGGTGTATGAATCAGTGCGCGTTGTACCATATAGCTGGGCATGCGAAACTCCATTATCTAATTTCGAAACAAGGCTTGATAACGCGTATAGAGAAAAAGTTAGCAAAGCTGTAACTGTTGCATTTGAGCTTTTAGAAAACCCACAGCAATTTAAAAGTGTTAAACGAAAGTGTAAATTACTTGCTTGGACTACAACTCCTTGGACGTTGCCGAGCAACTTGGCTTTAGCAATAGGAAAAGATATTAAGTATTGTGCAGTGTCAGTCCACCCTTTGATGTCATTCCAGCGCGTGACGCTGGAATCTATTTCTGGATCCCAGTGTCTGGGCACTGGGATGACAGGGAGTAGTGAAGGAAGTTCAATGAATGGTGAAATATACATTTTTGCTGAAAGCTACTTAGAGAAATTTATCAGCCACTCTGAACAAAACAATATTCCATATGAAAACTGCAATATAAAACTTAAAGCGAATGATCTTGCAGGTCTTTCTTACAAACCACTGTTTGACTATTTTAAAGACACAAAAAATGCATTTCGCGTTTTTATTGCTGATTATGTGACGGAAGAAGACGGTACTGGCGTTGTGCATACTGCTCCTGGATTTGGTGAGGAAGATTTTTACCTTTGCCAAAGCCATGATATTCCAGTTATTTGTCCAATTGATAACAGTGGAAAATTTACTGCTGAAGTTTCAGATTTGGCAGGGGTTCATGTTTTTGATGCCAATGATACAGTAATAAAAAAATTGAAAGGGCAGGGAAGTTGGTTTAAGACTGAGCAATATATTCACAATTATCCACACTGCTGGAGAACTGACACTCCTTTGATCTATCGAACTATGCCTTCTTGGTATGTTGCTGTTACAAAATTCAAAAGCAGAATGGTAGAGCTAAATAAGAGAGTTAATTGGATACCAAACCACATTAGAGATGGTCAATTTGGAAAATGGCTTGAAGGGGCACACGACTGGTCAATTTCACGCAATCGATTCTGGGGTACGCCAATCCCTGTATGGAAATCAGATGATGCGAGATATCCAAGAGTAGATGTATATGGTTCAATAGAAGAACTGGAGAGAGATTTTAATGTTAAAATAGACGACTTGCACAGACCATTTATCGATACTTTAACAAGACTAAATCCTGATGATCCAACAGGAAAATCAGTTATGCGCCGTGTACCTGACGTGTTTGACTGCTGGTTTGAATCTGGCTCGATGCCATTTGCGCAAATCCACTATCCGTTTGAAAATAAGGAGTGGTTTGAATCTGCGGATTTTATCACTGAATACATAGCGCAAACCAGGGGGTGGTTTTATACGCTCTTTGTATTGTCCACTGCTTTGTTTAATAGGGAACCATTTAAGAACTGCATATGCCACGGTGTTGTTTTGGATGTAAAAGGGCAAAAATTGTCCAAACGTTTGAATAACTATGCAGATCCAATGGAGGTTTTTGATAGATACGGTTCTGATGCACTGCGTTTTCTTATGCTTTCTGGATCTATTATTTGTGGTGGTAATTTGCTACTCGATAAAGAAGGAAACTCAATACGAGATGTTCTGAAAAACGTAATAAAACCTATTTGGAACAGTTATCACTTTTTTACTATGTATGCAAATGCAGATGGAATTAAAGCTGAAGTTTGTAAGGATTATCAAAGTACTATTGATCGCTACATGATTTCCAAATGTTTTGAAGCTGTAGAAAGTATCCAAGCTTCTATGAACAGCTATAGCTCCCAAGAGGCTTGCAAAATTCTGATAGATTTTTTTGAAGTGCTGAATAACTGGTATATTCGTCGCAGTCGCGAGCGTTTTTGGAAAAGTGATTTGGATCAGGATAAAACTGATGCTTATAATGTTCTATATACGGTTTTTTATTACATACTAAGAGCTGCAGCTCCTTTGTTGCCACTTATAACAGAGAATATATGGCAAGGGCTTAAGTATGAAGAAACATCTGTTCATTTGGCTAATTTTCCACAATTAGAGAAGTTTGATAGTCAGCTCATTGCCAAGATGGATCTAGTGAGAGAGGTGTGCAACTCTGCACTTTCGATCAGAAACACTTTTAATATACGTATCAGACAGCCGCTTGGCAGTATGATCATTTATCATCAGTCTTCCTGTAGTTTTCTTGAAGGTGAACCGCTTTCTGTCATCCCAGAGTTCTCTCCTGTTATCCAAGTAGCTGACACTGGGATCCAGTGTGCTGCAGATTCAAATGAGTACCAGGAGATGATAAAAGATGAGGTGAATGTAAAAAGCTTGGAATTAGTAAACAGACTTGAAGGTATTGCATCACTAGAGTTAAAGCTAAATTTCCCACTGCTTGGGAAAAGAATTCCAGACAAAATCAAGAAGCTAGTTCAATATGTCAAGGAGGGAAAATGGAAGCAAGTTGAGAATGAGCAGATATTTCTAGGAGACGAATCAGAGAACTATATTATAGAAAAAGGCGAATATGAACTATTGTTAAAAGCAAACAGTGAATATTCCTCTGTATTTGATAACAATAAAGGGATTGTCATTCTAAATACTGAACTAAATGATGAATTAATTCTAGAAGGGTTAGCGAGAGATGTCGTGAGGCTCATTCAAGAAACCAGAAAACAAGCTGATTTTCATATATCAGATAGAATCAGAGTAATAATCAAAACAGAAGAAGAGAAAATTAAGGAAGCAATAAATACGTGGTTTGAATATATAAAAGAGCAGACCCTTGCCTTATCTTTGGACATTAATACAGAAATTGGAACTAACTTCTATTCTAAGGAATATCAGGATTTAAGTGTTAGTATTGAGCGTTAAATTTTTAATAAAGTTGCAAGATTGTCAGTATTTATGCTATACTTAAGGTAATTGGATAAGGTTATAATATGAATAAAGCTGTTGCAGATGATTATGAAGAAGTTGTTAACAATAGTGGTGGTTTAGGTAAAGCAGAATCTGTTGTTACTTTGGAGGAGGAAGAAGAGTTTTTTGATGCTATGGAAGCTGTTTCTAATGTAGAAGAAGGGAATAATTTAGGTCTTGCTACTTCAGAAGAGGAAGAAGAATTTTTTGATGCTGTGGAAGAACAAGAGCCGTTAGCTAATTTTAACGTTCCACTCAGTATATTTCATTATAAAGATTATAACTCTGATTTTTTTACTTCCTGGTATAATATATCAAGCGAAATATTTAAGGAAATAAATAGAACTTGCCCAGAAAAGAAAATATTAAATTTAGCTCTGTCAGTTTTAATGCTTCCTTATATTGCTTTTACTGCACTGGGATTAGTCGTATGCAGTAGATTTCAAGCAAACAGCAAGACACAAGACAGTGTAGGGGAAGATAAGACAAAAAAGAGTGAAACTGGCGTGCCAAAAAGATTGGCATATGGTGTTCTTGCTGCAATAGCAATTTTTGTTAATATGGCTGTACTTGTAGCCTTAGTTGTTCCTGCAACAATTGCTTTGGCTACTTTTTATCTTTTAAATAGAGATTTATCTCACTCTTTAGTTACTGCTCTTAAAATAAGTATGGGGCGGTATTCTAATAAGCATCAAAATATTGAGGTGTCTTTTCATGAAAAGGAAGTTACTGGACCAAATATTGCGTGGGATATGGAAATAGAATTTCCACCGCAATTTAAACGATTGCTTAGAGATTTGTATGAAAATGAAAATAACAAGTGGTTTGATGTGACGCGGAATTCAGAGCATAGCATCGTACTGAAATTGTCAACTAACATCAATTTAAAAAATGGTCTTAAGCCCTTACGCAATGAAATCAAGGATGTGCTTGCAACTTCTATTCAGGAATTTGCGAAGACTATGGAAGAACTGATAAAGCTAGAAAAGAAAGAGATTACATATGATAAATTGAAGGAATTATTGAACGAATTCAAGTCGAAAGTGGTAGATAGTATAGGTCATAATTTGACAAGTCACTTAATACAAAGTGCTTATCAAGTTGCCTTTATACAAGCAATTAAGTTTCAGCGAGATAGACGGGGAGAAGATTTTTCGCTGGAAGATGAGATAAAAAATTCTTTAGTGAGACAGGAATTAGAGAGTTTAAGAGGAATAGGTCAAACAAGGTGTAACAATATATATAAGAAATTAAAAGAAATACATGAAAACAGTAGCTTAACAAATGACACCTTAAAAAGGGGGTTAGAAGACCTTTTTAAATTCGAATATGATGATCAAGAGATTGAGCGCAGGCTGATAAAATCAGTAATGAAAAAAGTTCAAGGTAAGTTAAGTCAATCAGATATACCGGATAAGGAGAAGCAAAGCCTAAGGAAGCAGCTTGAAGATTTAGAAAAAAAAGTAAAGGTTCCATCGGATAAGGAAGCTTCAGCTAAAATAAATGACTTTATAGAAAAGATGTATTTAGAAATAAAAAAATATAAAGTGCAAAGGTTACTTCGAGAACAAAAAAAGGGTGTTTTACGTTTATGCAAGAAATTAAGAAAATATGGTGAATCAGGTCTAGCAGAAATAATTGAAGCTTTTCGCGTGCAAGATGAAGGACATTTAGAAAAATCTACATTAGAACAAACACTCAAAGATCAAAATAAGCGTTTACAAGCTGAACAAAATAACAGGGAAAAAGGGCATCCGGGTACAAGATCAATAGAAGTGCTCTTAAAAAGGAATGAAGAAATTCTGAAAGCATTAAAACAGTTAGAATTAGGCAAAAAAGAATTATTGATAAATGAAGAAACAAAAAATGATTATAAAGAAGAACTAACGTCTCGTGAAAAAATAAAATTTGCAGTAATAGAAGATGATTTACTGAAGGTATTCAAGCTTGAAACTTTTGATGAAAAAGAAATCAAGAAGTTATTAGAAAGAGCAGAACTGGAGTACTGTTTAGCAGAAAAACGCATCAAATATCCTGTAATTAAAACAAAAGATAATATCAAACATTTTAGTCAAAATTTATTGTCTCCTTTGATAGACAATTTGACAAAAAATATAATAAATAATATACCAGGAAATAGTGAAGGTTGTATACAGAAAGTTAAGAACTGGAGTAAAGTTATGTTTGGTGCAATAAAGATTGGAGCATCAAATGCTTATAAAGAGACTACAGAGAGAAAAGCGTTAAATGTGGCACATAATACTTATAAAGAAGGAGAGACATTTCTTCAATGTTTTCAGTCAAATTATGAAGGTATTGGAGCCTTTTTAGGTAATTTATTTTCTGATGATGGGGTAACATTTAAAAATGATGTGTGGCCTAAAATAGAAGAGCATTTGCATGGAATGTGGGATAGATTTTTCAAGGATATTGAATTCAATATTGGAAATAAATTGGATGAAGTAAGTGTGACACAGCAACGGCAGGAAACTATGATTGTGACTCAACGATAAGTTCTCAAAGTTCCTCCGGTATTTTCACATACTAAATTAACTATAGCACTTGATTCTTTTTGGATCTCTTTTTCAGTTAAAGTGTGGATTGGAGAGCAAAAAGTAACTGACAACGCTATAGACATCTTATTCGGTTCTATATTATTTCCATGGTATACATCGAATATCAAAACTTCTGTGATGAGCTCTGAGCTTTTTTTTATCACATTGATTATGTTACCTACTTCCACATCCTTATTTACTATAAATGCAAAATCACGTTTTACACTTTGGTATTTATAATCGATAAATTTCTTTCTACTTACAGGTAAATTTTCAATATTTTCTAGTATTACCTCAAAACCTACAACTTTTTGCTTGATATCAAAAAGATCTAATATATTAGGATGCAACTCTCCAAAATAACCTGCTACTTTATTCTTAAAAGAGAGAGTGCCTGACTTTCCTGGGTGGTAATGTTCTTTTTCTGCTTTCTCTATCGTTAAATTATCACAATTAACGTTAAAAAACTCCAAAGCTGCTATGCAATCAGCCTTTGCGTCAAAAACATCTACTTTCCTATCAGTATTATAATGGTTTCGCGGTAAATTATTTCCTGACCTAATTCCACTTAAAACATACTTAGACTGAGCTTCACCATCGTAAATCGGCCCGATTTCGAAGATTGCAAGATCAGATATTCCATGGGCAATATTATCAGCAGTAACTTGCAATAAATTTGGCATAATACTTGGTCTCATTATATTAAAGCTATTGTTAAACGGATTATCGATGATAAATAACTTATTCGAGTAACCAAATTTTTCAGCTGTTGATTCACTCATAAACGACCAGGTTAGCACTTCATGAAACCCTCTGTTTGTCATCAAAATACGCAAATTGTCGTATGTACTATCTACTTCTTCAACATTATTTGGTAGTGGTTCTTCTTTTATTTTGTCATAGCCGTATATCCTTGTTACTTCTTCGATTAGGTCAGCCGGTATTGTCACGTCCGGTCTCCAGCTTGGTACTTGTACATTCCAATTGCCTTCGGTTTTTTTATCAATACTAAACCCTAGTTTCGTTAAGATATCAAGCACCTCATCAGGCGATACAGACACACTTCCAAACTTGTTCACATCCTGATAATCAAAGCTCACCTTGGTGTCAGCACTATCTAAACTGCCAGCAGACACTACGCTTGAGGTTTCTCCACCACATAAGTCCAGAATCATTTTAGCTGCAAGGTTGAGTCCATCAAAAGTAAATTCAGGATCAACTGAACGTGCAAATCTGTAACTAGCGTCTGTGGAGATGCCGAGCTGCCTTGAAGATTTAGTAATAGAGATGGGATCGAACCAAGCAGACTCTAAAAAGATATCAGTAGTTTCAAGAGTACATTCACTGCACTTACCACCTATAATTCCAGCAATTCCATGAATATTTTTATCACCTGCAATAACGCTTATGTCTTTGTTTAATAAGTATTCTTTACCGTTCAAACCAGCAAATTTTTCTCCGTCGTTTGCTTTGCGTACTGTGAGCTCTCCTTCTATTTTTTTTGCATCATACGCGTGCATTGGGCGGCTGAAAGATATCATAATATAGTTCGTGATATCAACTATTGCAGAAATGGAGCGCATTCCTATCGATTCCAGCCTATCTTTTAACCATTTTGGGCTTTCTTGATTTTTTACATTGGCGATGTATATTCCACTAATAAAACTTTCCCCGTCAGTAACTTCAACATCGATTGGTGAATTTATGGAGCTGGTAAGTTGTGGAATGCTTAAAGTCTTTAATGTCCCAATTCCAGTTGCAGCAAGGTCGCGAGCTATTCCATAAATGCCTAAGCAATCTCCACGGTTTGGAGTAACATTTATATCAATTACAGGGTCACAATTGAAAAATTTATCCCCTACTTTATAATCATCGGAAAGCTCGATTATTCCTTCACTTTCCTCTTGAACCAGCGCAAGTTCAGAAGCAGAGCAGAGCATCCCTTCACTTAGCACTCCTCGTATTTTTGTGGGCTTGATTGTGAAATCACTTTCTGGCAATGTGCTACCAAGAGATGCAAGCACAGTTTTCATACCTTCTCTAACATTGTTTGCTCCGCAAACTATTTGTAGAATTTTACTTCCGTCATCTACTTTACATAATTTTAATTTATCAGCATTTGGATGAGGTACGACTTCTAATACCTCTGCAACGATAAACCCAGTCAATCTGGAATTATCGATCACATCTTCTACTTCTAACCCTATGTGAGTTAATTTATCGGTAATTTCTTCTAAACTAGCATTGGTTTCTAAGTACTCTAATAACCAAGATAATGTGAATTTCATGGACCTAAAAAGAAGTGAAAAAGTTATTGTAATATAAAATGTAGTGCTTTTAAAGCTTATTGTAGTGGAATACTTCTACATCATTGTTTATGATGTAGAAGCTTTTGTAACTTTATATCTTCTTGCGAAGAGAAAGAATTTTTTCTATATCACCTTTTAAATCTATCTCCAGAAAGAATTTAAGACTTTCATAATCCCAGGCATCCTCATCAATGTTACCATCAAAAAAGAAGTGTATTATTGCATTGTTGAGTCCTATGTAATAATCGCGAGTATCTTCGTCAAGGAAACAATCTACTGATTCGATGTATCCGTTACCAAATTCCTGCTCCAAATTTAAAGGATGATTAGTGTTAATAAAATCTATTTCGTTCATTATATACCTCACTAAAAATTAAATTATAATCAAAATAAGATATTAAGTCAAGATATTGAATAATTTAACAAGATTAGTAAATTTTAAAATACAGAGCTGACTGTAATTAACATTCTAATTACATATTTTGTTAATATGTTAATGTTATAATAATACAGAGCCTTATCTTAATTCTTGACTTTGTCCTATAAAATTCATACTTTATTTACTGTTTATAATTCAGATTAAAATGGCACTAAATCCACTGGAACAGTTTAAGGTATATACAATAATAGAGTTACCTAGGTTATTTGGGTATGACGTAAGCTTTACCAATTCATCTTTTTTCACGATGATTTCGGTGATATTGATGATACTCTTTTTGCTTTTTGGAATAAAGAAGGGGTCAGTAATACCAGGATATTTGCAAGCTGCAGTTGAGTATGTATATGATTTTGTTATTTCAATAATAGAAAATAACACTGGAAGCAAAGGCTTGCAGCACATTCCATTGATATTCACAGTATTTATTTTCATTTTATCGTGTAATTTAGTTGGTGTTCTTCCTTATAGTTTCACGGTCACAAGTCATGTGATAGTCACCTTCGCTTTATCGATGGTGGTTTTTATTTATATAACGATTGTTGGATTTAAAGAAAGGGGAGTAGAATTTTTACGCATATTGCTACCAAAAGGAACTCCTTCGTGGCTTGCACCTATAATAATTATTATTAAGTTGTTTGCTTATTTAGTAAGGCCGGTTAGCCTATCAATAAGGCTTGCAGCAAATATGATTGCTGGTCATACAATCATCAAAGTGATAGCAGGGTTTATTGTAAATATGAACATATTTTTCACTCCTGCGCCGTTTTTGTTCATAATTGCATTGATAGGATTTGAAGTATTTGTTGCAATTTTACAAGCTTATATATTTACTATATTAACATGTGTATATTTGTCAGATGCAGTAAAGTAATTGACTTCCTTGTAGAATATTTTACAATTATATTATAAAGAAATAATTAAAGGTAATATATGGATTTAGTAGCTTTAAAATTTATAGCAATTGGTTTAGCTGTGTTTGGAATGCTCGGCGCTGGTTTAGGTATAGCTAATATCTTCTCTGCTATGTTAAATGGGATTGCGAGAAACCCTGAATCAGAAGGTAAAATGAAAAGTTATGTTTATATTGGTGCTGCCATGGTTGAAATCATGGGATTGCTTGCGTTTGTACTTGCAATGTTATTAATATTTGCTGCTTAACAGATGCCACAGCTTGATGTTTCAACCTTCTTTTCTCAAGTTTTTTGGTTTTTAATTTTTTTCTCTTCACTTTTTTTCGTAGTAAGTTGTTTATTTTTGCCAAAGTTAGATGAAATAATAAGCACTAGAAGTAAAGAAGTATTGGGTTCTTTTAATAGTTCTGTTCATCTTTTAAGACTTACGGAAGATCAGATTACCAAGTATAACGCAGCTTTAACCCAAGCTAGAATACAGGCAAAAAAAATCATAGATGATGCACTTGCTCAGGTAGAAGAAATGAGAGCTAATGTTAAGAATATATTAGAAGAGGAAGATAAAAAAAAGAGCAAGCTTATTGAAAAAAAAGTGGCAGAATTTAAATCTGAATATACTGATCAGTTAAAACAAATGGCTACTAGTATTGCTTTAATTTATTATACTAAATTGACTAATTCTGAAATTGAAGAGGAATTTATTGCTGACTTGGTGTCCAAAGAATTTTAGGGGTTTTTATGTCTACATCACTGATTATCGGTCTTGCCTTCTTGGTAAGTTTTGTCCTTTCGTATAAATTGCTAAAGAAAGTGATAAAAAATGCGCTTAACAATAAGCGTAACAAAAGCAAATTTTCAAGTGAAGAAACTGAAAAATTCAGGAAAGATATGTTGGAGTATTACAAAAAATCTTCTAAAAAATACAAAGAATTAGATGCAGAAGTTAATAAAATGATGAATGAAGCACTTGATAAAGCTAATAGTATCATTAAGCACAATAGACAGCAGCTAGATCAGACATTAGATGACAATGCCCATTCTAACTTGAAGAAAGTCACTGACCAAGTTGAAAAAGCTCTTGGAGATTTACAGGCTAACACAGCGAGTATAGCTGCTGATGCTGTAAAAAAAATAATGCATGAACGTAAAGATGATAAGCGTAGTAGCGAGGTCATATCTTCATTTTCACGTGACTTAAATAAAAAATTGCATTAGGTTTAATGCCTATACTTCAAGCTGATAATGTAGAAAAAATTAAGTTTGATTCTAGTTTGTGCAAAGAGCAAGAGAAACTTTTTTACTATAAATTTAATATAATTCCTTGGCAAAAATTAAATGATACTACTTTTTTTATGGTTGAAGACACAAGCCGAGATATCAACCGTTGGGTCGAAGCTCATTACAGCATTGACTATGTATTAATAAAAGTGGATAGCGAACAGATTTTAAATCTTCTTAACTCGCACTTTGGTATTTCAGAATTTGCAAGCAACTACTTATATTACAAGAATCCTAATTTTTCAGCTAAAAGCATTAAACTAAGCTCAATATTTTTTGCTTCTTTCTTTATTGTAACTTCAATTTTAACACTAACAGAGAAATATACATATTTTGCTTTGATGTTGATATTTATAATCGGATGTTCTAGTTATTTATTCAAGTTTATAGCTACAGTTTTTAGCTTATGTGAAACCTCTAATCAAAAAGTGGATTATAGTAAGCTGAATGAAGAAGATTTTCCTATATATACTATTTTATTGCCTGCTTTTAAAGAAAGTGCAGTGATAGAGCAATTGATCGAAAGCATTGAAAGTTTGGATTATCCAAAATCAAAATTAGATGTGAAGCTTCAGGTAGAAAGTGATGACCAAGAAACGCTAGCAGCTATAGAAAAGTACACTTTACCGCAGTATTTTGAAGTAATAAAAGTGCCTCATTCTTTGCCTAGAACAAAAGCCAAGTCATGCAATTATGCTATGAGCTTTGCTAGAGGAAAGTATGCAGTAATATATGATGCGGACGATAAACCAGACCCATTGCAGTTAAAAAAAGCACTGATTGAATTTAATAAGGACGACGATAAGCTTGCCTGTGTACAGGCGAAATTAAATTACTACAATTGTGATTATAATTTTCTCACAAAATTCTTTTCTCTGGAGTATATGAACTGGTTTCAATACTTATTGCCTGGATTCCAAAAAATGAACATGCCGATACCTTTGGGTGGTAGCAGTAATCATTTTTCAGTAAAAATTCTAAAAGAAGTGTTTTTCTGGGATGCTTATAGTGTTACCGAAGATGCTGACCTTGGTTTGAGACTTGCGCAAATGGGATATAAAACCAGGATGATTGACTCAGAAACATTGGAAGAGTCACCAATTGCTGTATTTGCTTGGATTAAGCAAAGAGCGCGCTGGATCAAAGGCTATATGCAAACTTATATTGTTCATTTAAAAAATATAAAGTCACTTTATAAACACACTGGATTTAAGGGAATTTTGCTATTGAATCTTTTTGTTGGCTCTGCAGCTTTTATATTTTTTACTACTCCATTTTTACTGCTTTCATTGATATTAACTAAAGTTTTAAATGAATTATTTTTGTACTACTTTGTAGTGGTATACGTTACTAACCTGATTCTTTTGGTAATAGCTGTCAAACAGCAAAAGATGCCTTTTTATTTTTATATAGTATCGATATTTTTTCCGGTCTATAGTCTGCTACATAGTGTTGCAGCTTTTCTTGCCTTATGGGAATTTATTCTTTACCCTGAGCGATGGAACAAAACTCAGCATGGTTTATGGAAGCAAAACCTGTAGCTATTTGGCTTTTTCTCTGCTCGGTCATGGTAATTCTCATGGTAGGGATTGGTGGATTTACCAGACTTTCAAAAGCAGGATTGTCAATCACGGAGTGGAAACCCATTACTGGAACATTACCACCACTGAGTGAACAAGACTGGCTACAAGAAAAATTAAAATACGAAGCTACACCTGAATATAAAGCACTTAACTATGGTATTAGTATGGAGGAGTTTCGCGCTATATACTTAATAGAATATGTACACAGATTGGTTGCAAGACTAACAGGTTTAGTTTTTGTCCTGCCATTTATATATTTTACATTAAGAAGAAAAATATCTAAAAAGGTAGTAATAAAGCTATTTGTGGCATTATTATTTGGAGCTTTACAAGCTTTTGCTGGTTGGTATATGGTAAAAAGCGGCTTGGTAGCCAAGCCTCATGTTAGCCACTATAGGCTCGCACTTCACTTATTATTAGCATTAATTATCTTTGCATTATTTTCATATCAATTTTTTGATTACCAAATCAGGCCAAAGCAAACTAAACTTAAGATTAGTTGTAACACCAAGTACTACGTAGGAATTATTTTAGTTCTGATCATGATACAAATAATTTTCGGCGCATTTGTTGCAGGATTAAATGCTGGTCTAATTTACAATACCTTTCCACTAATGGACGGACAAATCGTTCCAGAAGATTTATTTTTCTTACAGCCTACATGGCTGAATATCTTTGAGAACAGAGCGACAGTGCAATTTATACATCGAGCACTGGCATTGCTAATACTAACTTTGGTAGTAATACTCACAGTAAAAAATGCTAGCATAAAACCGGTATATATTATGCTGCTCTCCGTCGTCATTCAGATCATTTTAGGTGTAATTACTCTATTATTGCACATACCAATAGCCATTGCCATAGCTCATCAAGTGTTTTCATTTATCTTGTTTGGGTCAAGTTTGTACTTCTTATGTTATTTAAGAAAGCAGACTACATCACCAATCTGCACATTTTTTCCTTCTTGAACGGGAATATTTTTTATCACCATTGCTGCTTCAGCACATATGATATTTTCCATTTTCATTGCCTCCACCACAAATAAAGGTTGTCCTATTTCCACCTGATCTCCTACATTTACGTGCAATTTAACTAATAAACCAGATATTGGGGATTTTACAGCATCTGCTGAAATCCCTTCTGTTTCATTATTTAGCATTAACCTACTTAATTCAGCTACATGAGGCTTAAATATACAACACTCAGCTTTCATGCCTGCATGCCTTATGAAGTACTTGCTGCCTTGTCTTTCTATTTTAAGTGCTATATTGGTATCGTCATTAATTGTGATATATAGCAATCTATAACTTGATTTCCACTTGCCTATAACGGAGTATTTATTGTGATTATATACCGTTATTAATATATTATCTTGGTATTTTGCATTTACGGAGTACTCATTGTCATTTATATTCACTATGAATAAATCTCTTGCACGGTCACCTGCCATCCGAGTAGCTGATACTGGTGCCCCTTCTTTTTTACTAGATTCCAGTGTCACGCACTGGAATGACACCTGAGATGTTTCATTCACTGCTTTATGATGGTACCTTTCTTCATTTTCCAAATGAACATATAACGCAGTGAAAATAAATATTTTAATATACTCCTCTGTAACAAAATCGCCGTGAAACCCACTAGGGTAATGATCTGGAATGAATCTCGTATGGAGCTTTGCTGCGATAAAATTTGGGTGATGGAAGATGGATTCTAGAAATTCTATATTATTTGTTACTCCTTCTATATAGCATTCAGACAATGCTTTTTGCATTCTGCTGATCGCTTCTACTCTATCTTTTCCATATGTTATCACTTTGGCAATCATCGAATCATAGAACATGCTAATTTCTGAACCTGCAGCAACTCCATCATCTATTCTTACATAATCATTTTCACCCGGTTTATCGTAATATTTTATTCTTCCGCTGGAAGGGAAAAATTTCTTCGATGGGTCTTCAGCGCAAATTCTACTTTCTATTGCAGAACCAGTAAGTTTAATATCATCCTGATTGAATCTCAATTTCTCTCCACAGGAAGTTCTAATCATTTCTTCTACTATGTCTATTCCAGTTATAAATTCTGTTACTGGATGCTCAACTTGCAATCTCGTATTTACCTCAAGAAAATAGAAGTTTTGGTCTTTATCTACAACAAACTCAACAGTGCCTGCTGAAAAATAGCCAACTTGCTTTGCCAGAGAAACACATTGAACATACATTTTTTGTCTTACTTCTTCACTAATGAATGGACTTGGCGTTTCTTCTATTATTTTCTGATTATTCCTTTGTATCGAGCATTCTCTTTCTCCAAGACAAACTATATTGCCATATTTATCTGCTATGATTTGTATTTCAATATGTCTTGGCAACTCTATATATTTCTCTATAAAGATACTGCCATCCTTAAAACTTTTCTCTGCTTCATTTGTGGCTGATGTAAATGCTAGTTCAATTTCTTTTTTGGAGTTTACAATTCGCATTCCTTTGCCACCACCGCCTGATGCAGCTTTGAGCATAACGGGAAAACCGACCTCTTTAGCAACTTGAGCTGCGTGGGCAGCATCGCTGATCTTACCCATATATCCTGGCACTACATTCACTCCAGCTTTTCTTGCAGCTTCTTTTGCTGTTATTTTGTTGGCTGTAACTTCTATTGTTTCTGCACTGGGACCGATGAAGTCTATATTATGTTTTTGAAGAGCACGTGGAAAATCTGGATTCTCTGCTAAAAAACCATAGCCAGGATGAACTGCCTCAGCACCTGTTTCAACTGCTACTTCACATATTTTTTCAATGTTTAAATAACTGAGGCAAGATGGCGAAGGGCCGATATATCTTGACTCATCTGCTTGTCTTACATGCACAGAATTTACATCTGCATCCGAGTATATGCACACACAAGATATACCCATCTTATGGGCAGTTCTGATAATCCTGCAGGCAATCTCTCCTCTGTTTGCTATTAAAATCTTACTGTACTTCTTTTCTATCATCGTATGAGTATACTTTCTGAAGTTAAGAAAGTAAATTTCTATATCATTGCCTGCAAGTAATTTCTAGCTTCATCAAACACCTAAACTTTCTCCTGCAAGTTGTACATTAGCATTTTCCACTAAAGTGCTTTCGTTATGCAAGGCATGTATCTCGCTACATGCTTTAACTGACAGGTATGTGACTCCGCCAGAAGCTATTACAACCATCGAGCTTAGTGCAAAAGATTGAGAAACTAAAAATAAAAAGTATAAAGACAAACATAAAGCAGCGATACATGCTATCGCTCCTATTATATATAAGCACAGGTGAAACTTCTGGTTACATATAAAGCTGTCTTTTATGCCTGCGATTTGCTTAATTTCTTTCTGTTGTGCAGCATTTAAGTAATAAAGAGGAGTTTCCCTCTTCTTATTAAAAGCATAGCCTTTACTGCAGAGCGCATCTTTAATATATTTTTTATTACATTTGAGTTCCTCTTTCAATCTGCTTACTTCTTTCCGATCTCCAGCTTCTTCTGCTTTCGTAATTTTGTTATTAGCTTCCTTCTCTAAGTCATTCACAATCTCTTGTACTGCAGGCAGCAAAATTCCACTTCTTGCTGCTTCATGAAATGGATTATCTCCATATTCATTATGCGCAGTTACAGAAGCAATGTTCTTCTTACAAATGTCTACAAATTTACCTTTGTTTTGTATTCTTGCAGCTAAATGCAGGAGATTACCTGCCTGTACTCTTTGTTTTGTTTTATCAAAAGGGCCGGTGTAACGCCAATTGATATTAGCTTCATTATCTGAAAGCAATTTTGCTATATCTACAAGTTCATCCATAACTCACCTCGCTATATTCAACCAATACTAAATTATACAACACAATTTATGAAAAACAAGTAAATTTTATCTCTCAGAACAAATAAATTCTAAATTGTTACAAACATAAATTTTAGCTATCATCATTTACATTACTGTAACAGACAAATATGCCAGGTATAGTCACGAGATTTGCTCCATCACCAACAGGATTTTTGCACATTGGAGGAGCTCGTACTGCGTTATTTAATTGGCTCTATGCAAAGCATCATGGTGGCAGGTTTTTGCTAAGAATTGAGGACACCGACAGAAAACGTTCAACACAAGAAGCAATTGATGCAATTATAGAAGGGCTAAGATGGCTCGGTATGAGCTATGATGGGGAAATAGTATATCAGTCAAAAAGAATAGAGCGGCATAAAGAAGTAGCAAACCTTTTAGTTGAAAAGGGTAGGGCGTATCACTGTTACTGCCCTGAAGATGAAGTTGCAGAAAAGAAGGCAAAAGCAAGAGAAGAGGGCAAGATATACAAGCATAAATGTACTACAAAACCTCCTTCTTGTCATCCAAGTAGCCGACACTGGAAAAATATGTGGTCACGCGCTGGAATGACATCGGGTGTGAGGTCAGTTGTCCGCTTTAAAGTGCCAGATTCGCAAGAGATCGTCATTGATGACAAAATATACGGCCAAATCAAAGTAAATAGCGACCAGCTTGATGATATAGTGATCTTACGCTCTGATAACACTCCAACATATATTTTTGCCGTGGTAGTTGACGATCATGATGCTGGAATAACTGATATAATACGTGGTTCTGACCATCTCACTAATACCTTTAAACATCTGCTAATATACCAGGCTCTTGATTTTGACATTCCACGCTTTGCACATGTGCCGCTTATCCATGGGGAAGATGGGAATAAGCTATCCAAAAGGCATGGTGCCACAAGCGTTTGCGATTATGAAAAGATGGGAATATTGCCAAAAGCGATGCGTAATTACTTGCTGAGACTTGGCTGGAGTCACGGCAACGATGAGATTATTAGCGATGAGCAAGCAATAGAGTGGTTTAATTTAGAAAGTATTGGTCGTTCACCTGCACGGCTCGATTTCAAAAAACTGGAGCATTTGAATAACCACTATATTAGTAATATGAGCAATGAAGATATTCTGACTCTAATGCTTAGAGAAAATACTCTAACTGACAAAAAAAAGGGCTATTTACTGCAGGGACTGACAGAGCTAAAAAAAAGAGCAAACTACCTGACCGAATTATTGGATTTAGCAAAATTTTATATTCAAGATCCGCCACTTGATTTAAGTGAAGAGGCTGAGCAAATTGTCAAATCTAACCTCGATATAATCAAGTTACTTGCGTCATTTCTGTCAAAGATCGGTGATGAAAATTGGAATAAGGGTTTTTTATCTTCTCAGATCAAGGAATGTGCAAAATTGCACGATATGAAAATAAGCGATGTATACCACTCATTACGCGCCCCTATAACTGGAGTAATGGATGCACCTGGAATCATTGATATCATGGTGATTCTTGGTAAAGATGAGTGTATAAGAAGGTTACAAGCAATTTAAATGAAATAAGAAAATTTCTTGACAAGCTTTGCCAGCCCCTTTATCATGACAGTGAAGCTATTGTATTTGCTTTCGCCAATCTGCAGATTAAAAGGTAAGGATT
>NODE_7_length_27222_cov_514.429749
GGTTATGTTAAAGAGGGAATATGCTTGAATTTACTAGTTTCCGGACAACCTCTTAGGCTACTTTCACATTGATATTGCTGAAGTTAGAGCACTTTCTTAATATAATCCTTATCTCCAAACAATAAACCTGCAAGTTTCTTAGCTAGACTTGGTTTTAATGTCAAAAAAACTTGCTTTTAGACACTAACAGTTATATATTTTAATAAATCAGGGTTGTATACAAAATGAAGAGCTTAAAGGAATTATCCTTAAGAATTAAGAATATTAGGTCTGTACAGAAAACCACGAAAATAATGCAAATGGTTTCTGCAGCAAAGTTGTTACAAAGCCAAAAGAAGTTATTAAATTCAAAATTATATGTATCTAAGCTGCATAACATTATTTTTTCATTAATGCTATCAGTTGATCAAGAATTACTGGCAAAAATTCTAAATGTCAGTAACGACGGTTCTTACCTAGTATTCATTATTGCGTCTGATCGTGGCTTGTGCGGCAACTTTAACTCTTCTATTGTCAAATTTAGTCAAGAGCGTGTAAATAAGTCAATCGCAAATGGCAAAAAAGTAGATATTGTATTTCTTGGTAAAAAAGCTTTTGATGTAGGTAAAAATAGATTTGACTCTAAAAGTATCTTAAAAATTGAAAATAGTAAGGGAATCACGTTAAAGCACGTAGAAGCTTTGGTTGATGGTATAGATTTAAGTAAATACGATAAAGTTAAAGTTTTTTATAGTAAATTCTATAATACCTTCACGCAAAAACCAATGTTGGAAACAATAAAACCATGGAGTAAAGACTCATCCTTGATTGATAGCTCTCTGGCTGGTCCAACAACAGATTACGGCTATGAGTATGAACCACAAAATATTGAATTTATTTTAAAATCTTTGGTTCAAGATTACGTTGTAATTGCTCTTTACTCTGCTTTACTTGAAAGTGCAACGAGTGAGAATAGTGCTAGAATGGTTGCTATGGAATCAGCAAACAGAAACACTAAAGAGATACTGAACAAATTAGCATTGCTTTATAATCGTTCTCGTCAAGCAGCGATTACGACTGATTTAATTGAAGTTATAGGTGGTGCAGAATCTTTATAGAAATCTAAGGAATAGAAAATGAATATATTAAATATTGCAGCAGATATTACTAAACTAATAAAAAAGCAAAATCAAGATGCGGAAGTTACAATATATGAAACTAATAAGACTTCAGTTTCTCAGCGTCTATTAAAAATTGAGCAAATATCACAATCTAAAAATTGCACTGTAGGAATCAGAGCTATAGCAGGTAAAAACAAAGCTGCGTATATTTCTACAAACGATTTGAATAATCTGAGTGATACAGTAAGCCAAGTGGTAGAAATGGCAAAGAATGCGCCAGAAGATCCTTGCATTAATTTTGCTGTAAATGGTAGTAATTATATCTCTTCTGCAGATTTAAGTATCTCAGATAATAATGTTGTAACCGTTGATAACCTAAAAGAAATTGCTGAAGCTGCAGAAAATTCAGCCCTTGCACATAAGAGTATCACTAATTCTGAAGGAGCCTCTTCTTCATACGCTTTAGTGAATACAGTATTATCGACTGTTTCTGGTTTTATTGGCTCGTTTAGTAAATCAACCTTTGCTAATCAGGTCTCTGTTGTTGCTGGAAGAGAAAGTGAAATGAAGGTTGGTTACGATTATGATATAGCATGTAATTTTAGTGATTTAAAGTTGCCAGAGTTAATGGGAAAAGAAGCAGCAAAAAGAGCAGTTGATCAATTGAATTCACGTACAATGAAAACTGGTAAATTTCCAGTTATTTTTGAAAAAAGAGCAGCAAAAGGGCTAGTAAAAAGTTTTGCTTCTGCTATAAATGGGAGCAGTATTATAAGCAACAGTTCTTTCTTGAGGGGTAGTTTAAACGCTCAGATTTTCAACGATAGAATTAATATTATCGATGATCCATTGTTGCCAAGAGGCATAGCATCGAGACCATTTGATGGAGAAGGGATAACTAGCAAGAAAAATATATTTGTAAAAAACGGAATATTACAAAATTGGATTTTAGACTTATACTCGGCTAGAAAATTAGACTCAGAAACAACCGGAAGTGCAACTCGTGCAAGTAATGCTGCAGTTATTCCTGCAGCTAGTAACCTCTACATTGAGAATGGTGATGTATCGTTTGAAGAATTAATTCAGGAAGTGAAAGAGGGAATATATGTAACTGATTTATTTGGTTTTGGTGTCAATTTAATCAATGGCGATTACAGCCAAGGCGCTTCCGGATTTTTTATAGAAAATGGAAAAATAACGTATCCAATACATGAGATTACCATTGCTAGCAATTTGAAGGATATGTTTAGCAATTTAGTCGTTGCAGATGATCTAACTTTTTGTGGGCAATTTAATTCACCAACGATTAAAGTTAGCGAAATGACGGTTGCAGGTTCGCTTAACGATTAAAAAATTTATTTGCATCAAGTACAACAATTGTGTATTATTGTCATGTAATGTTAAGAATAGACTATGGAGTATAAAGGTTTAGTTTCAATAGCTAAGCTTAAAGCATTCTCAATCGTAATTTCAAAGTTTTTCATCACATTAGTAATGTTAGTTAATAATTTAGGAGTTGTTTAAATGGAATTTGGTAATGTAAAATGGTTTAATGCCGAAAAAGGCTATGGTTTCATCAAGCCAGAAGGTAAAGGGGGTGACGTTTTTGTACATATTAGCACATTGGAACGTTCGGGAATAAGACCTGAGGCACTTAAAGGAGAGAATAAAGAGAAGGGAATAAAAGGAGAAAGGGTGAGTTATGAGGTTAAAGAGGAGCGCGGTAGAAACGGAGAAGATAAAAAATCTGCAATAAATTTAAGATTGGAAGATTAATCTATTATGAAGTCTTTTAACAGGATTAACGTATTGTGAATAATTTTCATGAGATGGGTCTCCCAGCTTCGCTTAGACAAGCTCTAGATAAAAATAATCTTTTCGTCCCAACTCCGATTCAAATACAAGCGATTCCCTTAGCGCTACAAGGTAAAGATATTCTCGGATCTGCTCAAACGGGGACTGGAAAAACTTTAGCATTTGCTATTCCGTTGGTTGCTAAGTTGCTGAATGAGCCTAACACTGGTTCAGCTTTAGTCATCGTGCCAACCAGAGAGCTTGCGCATCAGGTAACAAATGAGATAAGAAAACTCTTATCTCAAAATTCTGCACTAAGGGTCGCTTTGTTGATTGGTGGTGAGCCTATTTTTAGGCAGCTAAATCAGCTTCAGAAAAAACCACAAATTGTAATAGGTACTCCTGGTCGTATTATAGACCATATTGAGCGTAAAACTTTGATTACTCGCAATGTTAGCGTTCTTGTGCTTGATGAAACGGATCGTATGTTTGATATGGGCTTTGGAGTTCAGATTGAAGAAATTATGAAGCATTTGCCTAAAATAAGGCAAACTCTTATGTTTTCTGCAACTCTTCCTGGAGATATAGTAAAACTTGCTGAGAAGTACCTTAATCGACCAGAACGTATTTCTGTTGATTGTGAGGTTACAACTTCTGTAAAAATTAAGCAAGAAATTGTTTATGCATCAGAATCAGAAAAATATGAAAAGCTTGTTACACAACTATGTCAGCGCGAAGGATCAATCATTATCTTTGTCAAAACAAAGCGAGGAGCGGATCAGCTAGCTAACAGATTGCACAAAGATGACTATAGCGCTTTAGCAATTCATGGTGATTTAAGGCAGCACAAGCGCGAAAGGGTCATTAATTCTTTTCGTCGTGGCCGTAATCAAATCATGGTTGCAACAGATGTTGCTTCTCGCGGCCTTGATATTCCCCACATTCAACATGTTATCAATTATGATGCACCACAATCGCAAGCTGACTATATTCATCGTATAGGTAGAACTGCACGCGCTGGAGCTGAAGGGTATGCGCTATCTTTTGTTACACCTCAAGATAAGAGAAGACTGCCTGCACTGGCAGACAAAGAAGGAGAGCTAAATTTTGATTGTAGTGTGCAATTTAAAAAACGTAACAGCAAAAAGGTCTTTAAAAGGCCAAGTACGTTAAAGACTAAATACGGTAGAAAAAAGATCAATGCATTTAAGAAGAAAAGCAGAGTACTAGAAAAAGCGTATTAGATAGGATTTACCTACAATTTGATAAGCGTAAAACTCGTCATTCCGCTACTCATTAGCGGAATCTATGCTGAGATATTGCGGTGCTATGACGTAGATCCAGAGTGGGATTCAAATTGGCTACAGCGAACTGCTGGATTTCAATTTTTTTAATAATTGTGTGCTATTCATTATATATGAGTTCCCACTTTTAAAGAGAATAGGAGATGATTTCCAAAAACTTAGAGGCAAGTTTGAATAGAGCACTATTCATTGCTTCTAATTTTAATCTTAAATATGCGAAAGTAGAACATTTATTGCTGGCGTTAACTAAAGACGTGGATGTAAATTACGTTTTATCAAGATGTAATATCAGAGCCGATGAAATCATCAGTATGGATAACATTCTATCAAGATGCAATATTAAGGCTAATGATTATAATAATAATATAAAAGGGTTTTTACAAAGCAGTTCTGAATTGATTATCAGTGGAGTTAAACCTAGCTCAATGTTTCAATGCATAATACACAGAGCAATAATACGGGCTCATAGCTTGGGGAAAAAAGAAATAAATGGAGCAAGTGTTCTAGTAGAAATTTTGTCTGGGCAAGATTTATACGTTGAAGATCTATTGCAGAAACAAAGTGCGAAAGATTCCAATTTGATTTACCACATATCTAACATGAAATACTCTAACGATATAGATGAATACACCACTAATCATAAAGTAAAACTTGATAAAAATAATGATGCTCCTACTACAGTAAATAAAGGTGAGCTACTAAAAGATGAGGAAATTCTACAAAGTTATTGTAAAAATTTAAATGACTATGCAAGAAGCAAAAAAATAGATTATGTTATTGGTCGTGATTATGAATTAAATCGCACTATAGAAATATTATTGAGGCGTAGAAAAAACAACCCTTTATATGTTGGAGATCCAGGTGTTGGCAAAACCACAATAGTTGAGGGTTTGGTACTCAAAATCATTGAAAACAGTGTTCCAAGTGCGCTCAGGTCCAGTATAATTTATGCTTTGGATTTAGGGTCACTCCTTGCAGGGACACGCTATAGAGGTGATTTTGAAGAGAGAATAAAATCTATAATAAAAGCGATTGAGGCAAAACCAGGTGCTATCCTTTTTATTGACGAAATACACACTATCATTGGAGCAGGTTCTACAAGTGGTAGCTTTCTTGATGCAGGTAACCTACTCAAACCTGCGCTTGCAAGAGGTACACTGCGTTGTATAGGTGCAACTACATATAGAGAATACAGCAATAGTTTTGAAAAAGATAAAGCATTAGCGAGGAGGTTTCAAAAAATTAATGTTAAGGAATCTTCTGTTAACGAAACGATAAAGATACTAGATGGTATAAAGCACTACTATGAAGGGTATCATGGAGTATATTATACAAAGAATGCCATTAGGTCTGCGGCTGAACTTTCGCATAAGTATATTACTGGGCGAATATTACCTGATAAAGCGGTTGATGTTATTGATGAGGCAGGGGCATATTGTAAATTGCTAAGAAACAGGGGTAAAATTGTAAATAGTAGAGATATTAAGAATACCATTACTAGAATTACAAATGTGCCTTGCGGATCTGAATCTGATGATTTGCAGAAAGTAAAGTCTTTAAAAGCTAATCTAGAGAAGGTGATTTTTGGCCAAGAGCAGGCAATAGAATCTCTTGTTAATTCTATTAAAATTGCTAAATCTGGGTTGAGAAATTACAATAAGCCTTTAGCAAATTATCTTTTTGCAGGGCCAACCGGTGTTGGTAAAACCGAGCTAGCAAAACAATTAGCAGAAAGCATGGGCATGAATCTTATACGCTTTGATATGTCCGAATATATTGAGTCTCATACGATATCAAGGATGATTGGTTCTCCTCCTGGATATGTAGGTTATGATCAGGGTGGATTACTCACAGAGTCTGTATCTAATAATCAATATAGTGTTGTGCTGCTTGATGAAATTGAAAAGGCTCATAGCGATATCTATAATATATTGCTACAAATTATGGATTATGGTTGCGTTACAGACACTTACGGACGTAAAGTTAACTTTTCCAATATAATCTTAATTATGACAACTAATGCAGGAGCAGCTGAACGCAGCAAAAGTTTTGTTGGCTTTGGGCATAAAAAATTTAACACTGGTGATAGTGAAAAAGCGATAGAACAGGTTTTTAGCCCTGAATTTCGTAATCGTCTTGATGCGATTATTTCTTTTTCTGACTTAAATGCGGATATAATTCTGCATATTGTAGATAAATTTATTCAGGAACTGAAAAAGCAGCTGACGCAAAAAGGCATAAACTGCTTGGTAGAAGATGAAGTGAAATCTTATCTTGCACAAACAGGTTATAGTAAGGAAATGGGAGCACGTCCGATAGAGAGACTTATTGAAAAAGAGATAAAAAGTTACTTAGCGGAAGAAATACTGAATCGTAAATTAATAAAAGGAAAGAAATTAAGAATCTATATGAATAAAGTAGAAAATAAAATTGCTTTTGATATAGTTTAAAATCCTTGTATTGAACTTCATCTTTGTTACAATCTATAACTTAAATTCAATTTGAATTATAGTGATAAGTGATAAAGTAAAACAAGTCCTAAGCTACTACGAAAGTGAAAACCCTGGGGTAAAAGCAAATCTTACTCGTATTCTCATGCATGGAAAGCTTGGCGGCACTGGCAAGTTAGTGATTCTGCCAGTAGATCAAGGATTTGAGCATGGTCCAATTAAAAGTTTTGAAGTTAACCCTGATGCTTATGACCCACATTATCATTTTCAGCTTGCGGTTGATTCGGGAGTAAGTGCATATGCTGCTCCACTTGGTATGATTGAAGCTGGTGCTGCAACTTATGCTGGAATGCTCCCACTTATTTTGAAACTTAATAGTTCCAACTCTTTACATTCAAAGGATCTAACCTCTGATCAGGCAATAACCTCTTCTGTGAAAGATGCGCTGCGTTTGGGATGCTTAGCTGTCGGATTTACTATATATCCTGGTTCTGCTAAGTGTTTCGATATGATGGAGGAAGCCCGTGGAATCATAGCTGAAGCCAAATCTTATGGACTTGCAGTAGTGCTATGGTCTTATCCACGCGGTGAAGGGATTTCCAAAGAAGGTGAAACAGCAGTTGATGTTATTGCCTATGCTGCGCACATGGCAGCTTTGCTTGGCGCTAATATAATAAAAGTAAAACTTCCAACTAAATATTTGGAAAGGGAGAAAATAGAAACAGAAAATATTGAATCATTATCTAAAAGAATTGAATATGTTAAAAGGTCTTGTTTTGCAGGGAAAAGAATAGTAGTTTTTTCTGGTGGTGAATCGAAGGAAGTAGATAACATATACAATGAAGCGAAAGAAATTAAGCAGGGTGGCGGTAATGGTTCAATCATTGGACGTAACACTTTTCAACGCAAAAGGGAGGAGGCTTTATCTATGCTAAAAGATATAATGGATATCTACACATAAAAAACGGCTGGGTGGCAGAATGGCTTATGCGGAGGACTGCAAATCCTTTTATACCGGTTCAATTCCGGTCCCGGCCTCTTTCATTCTCTATATCTTGTAAAAGTTAACAGTAGCTTTAAGTGTGTAACCTATAGAGAAAGCTTGTCCATAGTAAAATCAATTTCTTTTCAAGTTATGGTTATACTCTTATAGCGTTTCATGGTAAAAAATAAACTAAAAATAAGCAAAGTGTTTTACAAACGTAATTTACTATTTTTACTACCGCCCGAAGTTGCTCACTCTTTGGCAATTATGGCATTAAAGAAAATGCCTTATAAGAATCCTATAGAGCTACCAGAATCTTTGAGTGTGAATTTTTTTGGTAATAAGCTCAGAAGCCCCGTAGGTCTGGCTGCAGGTTTTGACAAGAATGCAGAAGTTATAAGGCCTATGCTCTCATTTGGTTTTGGGTTTATTGAAACTGGTACTGTAACTCGTAATCCACAATATGGAAACAAAAAGCCAAGAATTTTTCGGTTAATTAAAGATCAAGGGGTAATTAACAGATTGGGATTTAACAATAAAGGAATAGACTATTTTCTTAAACAAATAGGTGAAACCAAGCTTGATGACTGCATTTTTGGCATCAACATAGGAAAAAACAGTACATCAAAGGACCAAATCAGCGATTATGTTGACTTAATAAAGATAGTATATGGAAAGAGCAATTATATAGTGCTGAACATCTCATCCCCAAACACGCCTAATTTACGCAATCTGCACAATAAGCAAGAATTATCGGAATTGTTGAAATCCGTAACTCTAACCCGAAAATCAATTGATAATTCTAAATCCATACCAATAATATTAAAAATCTCACCAGATGTAGATCAGCAAACGAAAGAAAATATCGCTGAGCTTGCGTTGGAATATAAGATTGACGGATTAACAGTAAGCAACACTACGGTAAGTAGAGATAATCTGCATTCTCACCATAATGAGAGTGGTGGGTTGAGTGGCAAACCGCTGTTTAAACTTTCAACCGAGTTATTGGGCGATATGTACAAATTTACTAAGGGCAAAATATTATTGATAGGGTGCGGAGGAATCTCAAGTGGTGCTGATGCATATAAAAAAATAAAGGCAGGAGCTTCTTTGGTGCAGTTGTACACTGCTCTCATATACCACGGACCTCAAGTTGTAAACAAAATTAATCTAGAACTTGCAGAACTAATAAGGAGAGATGGATTTAGTAACATTAATGAGGTGGTGGGTTGTATACATTAATTTTGAAAGTTGGTGGTATTATTTTAATAAAATAAAACTAATTCTCTGGTATAAAGGTGGTAGAAAGTGCTTTTCTTTTAAATAATGGGTATGAAGAGTTTGAATGATGCAATATCTAAGATCATTGATTATAAATTTACAAATTATGCAATATTAGAAGAGGCACTAACTCACCCAAGCGTAAATAAAAGGAATAGCAAAAACCAGATTGTAAGCTACGAAAGACTAGAGTTTTTGGGCGATAGTGTTTTGAATATGGTTGTATCTGCCACACTGTTTAAACTATTTCCTGAAGAAAAAGAAGGAGCATTGGCAAAAAGAAAGACGGATTTAGTTTGTGGCAACACCATTGCTAATGTTGCTAAAGAAATAAAATTAGGCAGCTTTATCATCATGAATAATAGTGAACGCTGCAATGGAGGGAGATGTAACTTAAAAAATTTAGAAAACTCGCTTGAAGCACTAATAGGTGCAATTTATATTGATGGCGGGCTTGAAAATGTTGAAAAATTTATTATCCAATATTGGGAAAAGCTAGCTAAAGGCATGCTTGACCCCCCTCAAGATCCTAAAACCTCACTGCAAGAGTGGACTCAGAAAAACAAATTGCCTTTACCAGAGTATGAGCTTGTAAAACAAACTGGACCAGCGCACAATCCTGAATTTACTATATCAGTTTGCATAGAAGATTATGGTAAAGTTTCTGCATGCGCTTCTAGTAAAAAGATTGCTGAACAAAAAGCTGCTGAGTTGATGCTAGAAAAAATTGGAAAAGACGCTTCAGTTTAGGCAAAATAGGCATTAATGTAAATTTTAAGGAAGCTAATAGCGTTTAGGGTAAATGGTCAATTTAAGGAGAAGCATAGTATTATTCATAAAAAAGTTGATTTACCAAAAATCAAGCCTTATGTAGTGGAATATCAATGGCTGTTGTCGGAGATGCGGAAAAAAAGAAGTAGCAAGTTACCAAAAGGTGTTATGCCAGATACATTTGGTCCAAGAGTTGTTTTGTGAAGTTGACAGAGTCAATGAGAATGAAAGTTTTAAAAAATAGCATATTTTTTAATTATAAAAATTTGATATTAACTGTTGTTGGTTGATTGAGTAAAAACCAGTGAATGGTCACGTTAAAACATATTTTTAAATTTCTGCCAAAATCCTGGTTTATTATCATTAACCTTTGTAAATGTTATATTTAAACTGTATTTCGGATCATTTGGCACGTCGTATTTTATGCTAAATGTTGAAACTTTATCGTTATTGTAAATATGTACATCATCATATGATAGCTTTGTTGTGTAACACTTTACATACTTTTGCTTATCATGCACTAAATCACCTGACTCCCTTTCTAGTTCCACAAATTTCGTTTTTTTCTGACATTCCTTCATTTTTATTAAATCCTTATCTAGTGATATTGAAACTGGCAACGTATTTCCAGCATATTCTTTAGCTAAAAGTTCACTTTGAGGATACATTTTTATTTCCCTGCCAAAATGTGAGTCTATGAAATTATTACTCCAAAATTTACCGCCAGAATGCACGTACTCATCAGTAGCATACGGCACCCCACCATAATTGCATTGAACTTTGTAATCTCCAACACCGTTGTTTTGAAAAAAATCATGAATAGCAGTGTAGCTACCGGCAGCATCATTTATATAATCCATTACTTTATTCCTTAAATTTTTAGTTCATTATATCATAATCATTATGCCAATCAATCAAAAAAGCTCTCCCTTGCTGTTTTTAAAACTGATTTTGAGCAAGCGCTCTCGATTAGTTGGGAGCGTATTTGTAAGATTGTGACATTCGTGCCTCCCAGTTTTTCACATACTGCTGAATCGATTCAGGATAATCTGTAATAATTAATAAATTTTCAGCATTTCCTTTTTTAGCTGTCTTACTAAGGTTAAATGACCCTGTGATGACTTTTTGATTGTCAGCAATCATTATCTTATTATGAGCAATCTTTGGCTTATCATCGATCCAAATTGGTACTCCACCTGAAAATAATTCATTTATAACACTATATTTTGAGTAGAGTTGCGATTTATCTAAGATGACTTTAACATCAACACCGCGTTCTTTAGCATTAATCAAAGATTTTGCAACTGTTCCAAGAGTAAATGTATATTCTTGAACTAAGATAGATTTTTTAGACTGATCTATTACGTTGATTATCGGTACAGCACAATCTTCTCCAGGTGAAAAGCAAACCGTAGCTTTTGGGCAGGGCGAAAATATAAAACCCGCATAGTAATACAGAGAAAAACACATTAACAAGAATAAAAAGTGAAAAAGCCTCACAACAACCCACCCCCGGATATACGGCGATAGGCTACATTATAATTTAATCACCTGTCAATAGACTTCTTGCATAGTTTTTGGCAACAACCGTTAGAAACGAAAAAACTTACTTGACAAACTCCGCCAGCCCCCTTATCATGAAACTGAAGGTATTCAGTTATCTTCATCTGTACAGATTAAACAGCAAGAAAACAACGTAGTTGGCGTCTTATTTTTAATTTTTTGCACTATGTGCACCTTATGTCTTCACAATATTTCTAGGTTTTTACCTACACAAGCTGAAACGCGCTTATAAGTCGTTTAAGACAGTATAGTACGCCAATTTGCAGGATTAGAGAGTGACAACTAGCTAACACGGGGTTTCTTTTGCCTTTTTTTCTGCTTAGTAAATTTCTTAAACATTTAAACTAAGGTGAGTTGCATTTAAAAGCAGCTAAATTGCAGTGTTTAAGACTTAAAAAACGCCAATGTTCTAAAATAGATATTAGCTGGGGCTTCTTTTGCCTTTTTTTTCGCTTGGTAAATTTCTTAATGTTTATAGCTAACATGAAGCTAAGTACGAACTTTGTTAAATACAACAAATGGTGTCATCCCAGTGCTCCTTTTTTTGTCATCCGAGTAGCTGACACTGGGATCTATTTTGCATGTAACTCCAATTGTGTTTTGGCATAAAACGCGACGCGTATTAGACTTATTTGCAAGCAAAGCTTGCTAGATCCAAGTAGTCAGGGCACTGGGATGACATCATAGGGACACTGGGATGACACCCTGACAATCGTCATCCCGCTACTTGTTAGCGGATGAGATACCGCGGCGGTATGACGGTTTGTGGCGGTATAATGAAGCTTGAAAGCGGATCACCTTTCACGACCCGTGTTTACTTCATTCACTTTAGGAGTATTAACAGGCGTTATTGCCGGGTTTTCAAGCTTTGTTGCCTGCTTCAAACCCTCGCTTACACTTTTGTCCTTTAAAATTTCATCAAGCTGCTTACTCTTTTGTTGCTCTTCGTTATTTGACGTATCTCTTTGAGCATCTTCTTTCATGCCACGAGCATTCTCTACATCCTTTTCACCTTCACCTAAAAATTTTTCTAATATTTTCTTAACAAAGCGCTTCAGAAGACTCAAAAACCCTTCTTCTTTTTGATTTTCTTGTGGTTGAGGCGTGTTATCTTTTTTGTCCGGCTCAGTGTTGAGCTTCTCTTTTACAGAACTCTTGCTTACTGAGGGATTAACGGTTTGTGAATCGTGCTCTGATGCTGTTTGCACAGAAGCTTCAGTAGTCTTTTTTTGTGTATTATGTTCAAGGTCTTTAACTGCTGTTGTAGTTTTTCTCGGAGTGTCTTGGAGTTTTTTGTCACTTTTTGGCTCTGCAACTTTTTCACTTGTGAAGATGCCCTTCCCTTTATATTGTTGGTCAAGCTCAGCAATTCTTTCAAAATCTTGACGTACTTTTTCATCTGCACGTCCTTTTTGACTTTCAAATTTCTGACTCAATTCTGCAACGTTTTTCATTTTGTTCTCAAGCTCCTTACTTTTCACAGCTTTTAGAGCCTCTGTTCCTTTTGCGATATAATTAACCTTCTTTTCTAATGAGGTACCTTCTGGAAAAGCACCTGGAGAACGTTCAAAAACATCTTTAAACTTTTTTTCAACACTTTCTTTAGATGTCTGGGCCATACCTGTTACCTATTAAAACATATCATATAATCAGTATATTAGCTAATTATATAAAAAACAGTTAACATAACTTGTGGTAAAAAGTGTTTATCAAGGGCGTCCTATTTATATCTTTTTCATTAAAATGCTATTTACTTATTAAGTTAAAATGTATAATTATATAAGAGATGAAAGATAGCTCATTAGCAGTAGTATTCGATTGGGATAATACCTTAGTTGACACTCAAGATAATATTTTTAATGCTATTAAGCATACCATAAACTCAATGGGGTATAGTAATAAAGCTGCTGATAGAAATTCCCATGAGTCGAGAAAGAGCTATATGGTCAATTTATTTGGCGATCAGTGGAAAAAAGCGAATCAGATATATCAACAATATTTAGATGATGCACTATTGCAAAACATTGCTTTGAATCAAGGAGTAGAGAAAATGTTGCAGACACTGAAAAGCCACAATATTTATCTAGCAATAGTAAGTAATAAGAAAAATACTAATTTACGTAAAGAAGTTGCCTATTTTAAACTAGATTCCTACTTTGAAAGAGTGGTTGGGTCATGCGATACTGCAGAAGATAAACCATCTGCAACCCCACTGCTATTTGCACTAGAAGAGAGTACGTTGCCTATAAATAGAGAAAATGTGTTTTTCGTTGGTGATAGCATCACAGATGTTCTGTGTGCACAAAATGCCAATTGTTTACCTATTATATACGGTCAATCAATAAGCGGTTATGAAGATTTGTTATGTTTTCAACATTTTGATAAACTTACAGATTTTATAATAAAGTATTTAGAAGATAGGTAATGACCACTGTTACAGAGATTGCCAGTATAATAAGACGCTTTTGCGCATATTTGATAGATAGAGCAATTTTATTAATTCCAAACTTATTAATCAGACTATTGTTAAAGAATTTTCCGTTAATTTCATCTATGTGTATAGATTGCAGTTACTTCACATATTTTATATCTTCAAAAGCCCAAGCAACTCCTGGTCAGCAATTAATGAACATACATACCATAAGCTTGGACGGTTCTAAAATAGATTTGAGTTTAGCATTTGATAGAAGCATTTCTCAGTTTTTTCTTTCTCTATTATATAACATAATAGTTATCCTCATCGAGCTTTTCCAAGAACAGGACGTGTTAATAAACGCTTTCGATATATTAATAGTGCTACTCACTATATTAACGGTGCTGCTCACTCTTTGCTGGTATCTAGTTGCTTGCTTCTCTAAGAAAAAACAGACATACCACGACATGCTATTTAATACGGTTGTTATCAAAGGAAATATTAAATGAGTTGCTATAACTATCGTTATCATATAAATTATGCTGATGAATTGAACTAAGGGAAGATTATGAATGAAGAGATAGTAAAACATTTGAACAAATTATTGACCAATGAGCTAACTTCTGTACGCCAGTATCTTTTGCATTTTGCGATTCTCAAAAACAATGGAATTAATAGATTTGCAGAAAAAGTAAAAAATGAGCTTAACGAAGAACTTGAACATGCAAACAAGTTGGCAGAAAGAATTTTGTTATTCAAAGGAGTTCCAAATTTTCAGGATACAAACGAAATATCAAAGCATGATGGAAAGTTTACAAAAGACACAATACGGAAAATCTTAGAAGCTAATTTGAAATTAGAGGGAAAAGGTATTAAGGATATCAAAGAAACGATTTCTATCGCTGAGAAAGAAAAAGATTTTGTTAGTGTAATGTTATTAGAAGAGATGTTAAAAAATGAAGAAGAGCACTTCCATTGGATTGAAAAACAGATTGACCTTATTGAACTAATGGGTGTTGAAAACTATTTAAGAACACAAATATAGAGTGTTAAAAAAAATAGTATTTATTTTAATTGTACCTTGCTTGCTCCTTTTTTTATTAGGATTATGGCAAGTATTCAGATTGAACTGGAAGAATAATATTATCAAAAATATGAGTCTTCCTGTTGTTCATCTGTTGCCCAATAACGACCTTGAAAAATTTAACTATAGGCATGTCAAGATTGATGGGATTCTAAGTGACATAGAACTATATGTTTTTGCAGGGCAACACGGCTATCACGTGCTGTCTCCTATGTTGCTCACCACTGGACGTTACATGTTGGTGAATAAAGGAGTAGTCGGAGAAAAAAAGGAGAAAAAAGTAAAAATTGAAAAAGTAGTTGCAGATGGAATTTTATATTGCGATAGCAATAAAAGTAAAAATTGGTTTATCAAGAACGATACTGCTTCGAATACATGGTTTACCCTGAGTACAGAAGAAATTTCCAATGAGTTAGGTATTAAGCTAGAGAAGTGTGTATTGTGGCCGAACAATTTTGGCAGCAAAGTAGCTATACAGCCAATGAAGCATTTGGAATATGCAATCACTTGGTTTGCACTTTCCTTAATTTGGTTGATTATGTGCGTAATTTACTATAGGCAAAACCTCAATAAAGCTTGAAGCTTTCTGTACATAAAATTAGAGAAGTAGTTATTCATCTTTATCACTACCAAGGTCTTTTAACATACTGTAATTGCCTTTTCTGAATCTACTTTTTAAAGACGTAACTCCACTTTCGCTAATACCACTAAGGCTCAGTGCAGCTCCACCTAGCTGCAATCCTATCTCAGATGTTTCAGGAATAATTTTACTAGCTCCTAGATCTCTATAAACCTCCACATTACTCAGATCTGGTAAGCGTATTACAATATTTACATGCGGAAAATTTGCTGCAACTAAAGAAACAACTTTTTTTATAGTAACTTCATTCTTTATTGAAATAACGAGAGCTTGAGCTCTTTCTATTCCTACCGATTTTAAAATTTCACATCTTGTAACATCTCCAAGATATATAGGAAAACTATCACTTTTTCCTTCTTTGACTATTTTCGATTGAATATCTACAACAACGTAACTTAAATGCTCTGCCGTAAGCATTTTTGTTACCATATATCCCACTCTACCAAATCCAGCAACTATCACATGGTTATAAAGATCTTGTGTATCTGTTTCAACAGCTTCATCATCTAATATTGTTTTCTCAGTGCTAAATGAGTTTGCTATCCAATCTCCAAGCCCCGATAAAAGAGGAGTGAAAGCCATGGTTACTGTAGTTACCATCATAAGTACTTGAGCGATTTCACTTGGTAGCACATTTAGCTCATCTGCTAAGCGAAACAAAATAAACGCAAATTCACCGCCTTGTGAAAGCAGTAACCCAGCTTGTATAGCAGGTGCACTCTTAAACCCAAAAAATCTACACAATATATATATAATAGATGTTTTTAAAACGATAAGGATAATCGATAATAAAGTAATTAGTGGTAACTTATTGAGTAAAAGTTCGGTATTGATGGACATACCAACAGTCATGAAAAATAAGCCAAGAAACAAATCTTTAAATGGCAATACTGCGTGTTCTACTGAGTGTCTATATTCTGTTTCTGCAACTAACAATCCAGCAACAAATGCACCTAATGCTAACGATAAATGGAATTGCTCAGTAATAAATGCTGCTCCTAATACTATTAAAAGCGTTGTTGATATAAAGATCTCATTACTTTCCATTTTAGCAATAACCGAAAATAAAGGTCTAAGCAATAATCTACCAGTTATAAATATCAGCACTAATGCAATAGCTGCTTGCACCAATGAACCTGCCAATGAGCTTATCAGGCTGTGCTCAGAATTGCCAGTAAGTAAAGGTACCAATACTATTAATGGTACCACTGCAAAATCTTGCATTAATAGCACTGCTATCGACAACCTACCAACCTGACTTGCTTGAGAACCTTTTTCTTGCAGAACCTGCAACACTATTGCTGTTGAGGATAGCGCAAGCCCACCACCAATAACTGTTGCTATATTCGTATTCACTCCGAAAGCAAGAGCGATGCACCATATTGCTACCATGGTAACTATAACTTGAAGAGAACCGAACCCAAATACATGAATACGCATAGCGATCAGGCGTTCAAATGTCAATTCAAGGCCTATAATGAATAATAGAAAAACTACACCAAATTCTGCAAGATTATCCATTGCTTCAGCTGAGTGTATCAGATTAAATCCGTGAGAACCAATAACTGCACCTGCAACGAAGTAACCAAGCACTGGACTAATATTCATTTTCCAAAATGCTATGACTATAAACACAGCAGCAGAAAGCAAAATTATAATATCAAACAAATGCTGAGAGCCACTGTGCATGATATTTAACCTGTAGAATTAGACCATTTAATTGAGCAGCCAATACTTGATTTTTGGTCAATTGGAGAATTACCAGTTTCTGCAATAAATTTCATAGCTTGAAATAAGTCACTACTTCCTACTTCATAGCTTTGAACCTTTTCTTTTTTTGTGTCGTTAAAACGTCCACGATAGCAAAGGTTTAAATTGGAATTAAAGCCGAAAAAGTCAGGAGTGCAAACAGCCCCGTATTCTTTAGCTATTTTCTGTGTACTATCAATTAAATATGGAAATATAAACTTATTTTCCTTGGCAAAATTAATCATATTTTCAAAGGAATCTTCTGGATATTCATTTACATCATTTGGCATTATTGCAATGGTGTTTACCTGATAATCTTTTTTCAATTGATCAACATCGCTTACCAGATTGCTAATAATTGACTGAACGTAAGGACAGTGATTGCATATAAACATTATAATAAGACCATTTTTTCCACAACAGTCACTTAATGCATAATATTTATTGTCTACTCCCAAAAGATTAAAATCTTTTGCAGTAAAACTAAAATCGACTTTAGGAGTATTCAGAGCAACCATAGACTATTATTATACCACATGTAATTTACGGTCTTATTATTTAAATGTCAAACGGTTTCTATGTATACTGTTTGCATATTCTTTTTTAGTATTATAATTATAAAACTTATGTTCATAACTTTCGAAGGAATAGACGGCTCTGGTAAAACAACACAATCTAAGCTACTTGCAAATCATTTTAAGCAAATTCGCGGCGAAAATAATGTGGTATTGACTCGAGAACCAGGTGGCACTAACTTTGCAGAGAAGGTAAGAGGAGTATTGTTAACGAATAATATTGATTCTATTTCTGAACTCTTGCTACTTATCTCGATGAGGCGCGAACATATGAAAAAATTAATATTACCAGCTCTTGCAGAAGGAAAAATAGTGATTTGTGATCGGTTTATTGATTCAACTATTGCATATCAAGGATATGGGTTTGGAGTTGACTTAGGGCTAATAAGGGACTTACATAAGCTAGTGGAAATTAAATATCCAGATATTACATTCATTCTAGATATTGATGTTAAAGTTGGGTTAAATAGAGCAAAAGACAAGAATAAATATGAAGAAATGGATGTTAATTTTTACAATAAGGTCAGAAAAGGATTTCAGGAAATAGCCATAAAAGAGCCCGTTAGGTGCAGTGTTATCACTGGAATTGAAACAAAAAATGATAATCACGTACACAATGAAATTATTGATAAAATCACCTAGCTTGTGATAGAAAATTATCAATTTCAGGTAACATTATTTCATATGAATAACTTTTTGTTTGAGTAGCTAAAAAATCCTGTATTTTGTCTGGATCTTCTTCACTTATCATCTTATATGCCCTTGCGAGGTTCATTAATTCACTTCTATTTTTTTTATTGCTTACTTCAGTAATAGTAAAAAATTGATCAAAATGGTCTAAGAGGTCTTTATTTTTTATTGAAGACACAATATCGTCAATTTCTTTCACATATAATGCAAGTTTGTGTGCTTTACTACGATCTTCAAAACAAAGATTAACAAGCACGTTACGAAACCTATCTTTCGTAGTACTTCTCACTTCTGCTAATAAGGACTTAATATTTTCTTGGCAATGCACTCTCTTTACCGATTCAGCCGGTTCAACCATACCAAGAACATTCTTTACCAAAGATTTTTCTTCACAACTAAATATGAACATGTAATAACCCATCGATAAAGTGAAGAGCAAGAACATAGCCGGAAGTAAAAACGGAGCTAATACATTTTGTGACGCAGGGAAAATAAACCAGGTAACAGTTGCTATTGACACAGTTACAAATAATCCTGATAAACATAATTGTGCTTTTCTTCTATAATTCTGATCAATAACTGTACTTACACCAATAGAAGCTATATCAATCATCACTCACACCTCATTAAACATTAATACTAACTGAATGATAGCATTATTGTGATGAAAATGCAATATTATGAATATTTTAATACAATTTATATTGACAGTTACAATTCTGAATGTTTTATTGCAGCGTTAGCTGATTAGCATTTTTAAGATGAGGTCAACTCTCATAGAGAGAGGATTTTTTTACTTTCTCATTCTTCTCATTTTCTTCTCTAACAATTTTTTTTCCGTTTAGTATATCCTTTATTTCATCTCCTGTTAAAGTTTCAAACTCCAGTAGATTTTCAGCAATAAGCTCTAAGCCTTTCTTATGCTTGGTCAAAATGTCTTTTGCTTTTTCATAGCAAGAAGATATGATTTTTTTCACTTCTTCATCTATGAGCTTTAGCGTATCTTCAGATGTCATATGAGGATGTTGTGGATCTTGCTGCTCACGATTGTGATACACTAGCCCTATCTCATCATTCATTCCACATTTTTTTACCATAGCACGTGCTATGTTAGATGCTTGTCGTATATCAGAAGACGCGCCACTTGTAACTTTATCGTAGCCAAAAATTAACTCTTCTGCTGCCCTGCCACCCATGGCAACAGTTATATCTGCTATCAGCTTTTCTCTTGTGTGGGACACTCTCTCTGTTTCCGGTAGTCTCATAACTAAACCTAAGGCCATACCTCTTGGAATGATTGTTGCCTTGTGTATAGGATCAGAAGCAGGCATATTAACCGCAATTATCGCATGACCAGCTTCATGGTATGCAGTCAGTCTCTTTTCCTCTTCTGTCATAATTAGGGATCGTCTTTCTACGCCCATCATTACTTTATCACGTGCATATTCAAAATCATCCATGGTAATAATTTTCTTGTTTCTTCTTGCAGCGATAAGTGCAGATTCATTCACCAAATTTGCTAGATCAGCCCCTGAAAAACCTGGTGTTCCTCTTGCAACTGTTTTCACGTTTACATCTGGTGCTATTGATATTTTCTTTATATGAGTATTTAATATCTTTTCACGCCCATTTATATCGGGTAAAGAAATAGTAATCTGTCGGTCAAAACGACCAGGTCTAAGCAGTGCTGGATCTAAGACATCCGGACGGTTAGTCGCAGCAATTATTATTACACCTTCATTAGACTCAAAGCCATCCATCTCAACTAATAACTGATTTAATGTTTGTTCTCTTTCATCATTGCCGCCACCAAGACCAATGCCACGATGTCTACCCACCGCATCTATCTCATCTATAAAAATTATACAAGGAGCATTTTTCTTGCCTTGATCAAACATATCACGAACACGGCTCGCACCAACACCAACAAACATTTCAACAAAATCAGATCCAGAAATGCTAAAGAATGGCACATTAGCTTCTCCTGCAATTGCACGAGCAAGTAAAGTTTTACCAGTTCCAGGAGAGCCAATTAAAAGGCACCCTTTTGGTATTTTTCCACCTAATATTTGAAATTTTTGCCTTTGTTTAAGGAAATCAACGATCTCTACTAGCTCTTCTTTTGCTTCATCAATTCCAGCAACATCATCAAATGTTACTTTTTTTCCACTAGTCATGAGTCTAGCCCTTGACTTGCCAAAGCTTATAGTGCTGTTGCCTCCCGCTTGTGTTCGTTTAAGAAAGAATAGCAAAAAGCCAATAAAGATAAATGTTGGGACCCATGAGATAAGTAATCCACCAATTACGTTCATGGCAGAATCTCCAGTTGAAAAGGAGAATCTCACTTTTCTATCATGTAAATTTTTTATTAGGTTGCTATATATGACACCGCTTGAATTGAAACTTGAACCGTCCCTGAACTTGCCTTCAATGCTCTGGTTTTTTATGACAATATTTTCTACATCATTGTCTTCTAGTCTAGTTAAAAATTCCGAAAAAGGTATAATTGTTTTACTTTTACCTACATTTCCGCTGAATTGAATAAAAGCAACTGAAATAAGAACAATAATTATTAACCAGATCAATAAGCCTTCTAAAAATTTTTTCATTTCTATTTCTAACTAAATACTAATCAAGCTTACCAAATTTTGTTTTATCGTGCTATTAATAATGCATTGAACCTTATCGTCATTGGTATTTTTTCCGTTATAATTTACATCAGGATAAGCAAGCACCTTGCTATCTTTTTGTACTGTAGGCAAAGAGTAGAAAACTTCAGGGCAGCAGTTGTAATCCTTCAGAAATTCAGGAACTTTTTGTGTTTTTTTTAATGGAGCGATGATAACTGAACACCCTTGATTTCCGAGTATTGTGCAGCTAAATCTGTTATCCCATTGGGTAGGTTCATTTAAAGGTAGGTTTACGGTAATTTCTTGTATCCTTGACGATTCTCTAATTATTAAGATATTTTCTCCATACTTTCTTATTTTACACCCAGAAAGTGTACAGTTAACATTACTATCCTTTTGCAATATTCTATTAAATATTGCAATGAGGCTGCTGTACCTTGGTTTATAATGTTTACTGGCAATTGCCATTATAGAGTAAAGAAGAAGCCTCAAGGCTATTTCCTCTGGCAATTGATAAAATTCACTTAGTTTAATTTCAATATAACCAAGATCATGCACATTAACGCAGTCATTAAACGCAAGGCGTGTGTAGTGCATCAACGCTTTTGCAGCTCTTTTCATATGAAGGGCTGTGAGGCATATTCGCTCTGTTAAAATCTCTTGATTATCACTTGCTTTAAGTAAGTTACGGTATAAAGTTCGTCTGTATTTTAAGTCATGATTGCTTCTATCTTCGATCCATTTTAACCGATAAAGCTTAGCGTACTTTTCTATTTCACTACGACTAAAATTTAACAATGGCCTAAATATATAAATACCATTTAGGAAAGACTTGTAGTCCATTGATGATAATCCATCTACGCCACTACCTCGCTCTAATCTTAACAAGAACGTTTCTGCTTGATCATCTTTGTGATGAGCAACAAGTAAATATTTAACATTATTATTTTTACACCACTCTGCTAGTAACTTATACCGTGCTTTTCGTGCCTGTAACTGAATATTGCCTTTAATATTTTGCTTCTCCCAATTTAATATGAACGATTCCTTTGCTCCAAGTTCCTTTGCATAACTTACAACAAAATCAGCTTCTTTTTGAGACTCTGGACGTAATCCATGATTTACTGTTAATGCTATAGGAAGTGAAAGCTTGTTTTTTTTTGCCCAGTTAGTCATTAAGTGCAGTAAGACTATACTATCTACACCACCTGATACTGCAACTGCAACTTGATTGTTATAGAAAGCAAAACTATTAACCACATTTTGAAATAATAACTCTAATTCCATTATGTCTCTTGATGGCCAGAAAGGTCAGATCTCTTACGTCATACCGCGACTTATTTGTGGTATATATAGATCCCGCTAACAAGCAACGAAATATGACAAGTTTGTCCTTTTTTGTCTACCCCAGTGCCCTTTCTTTATGTCATCCCAGTGTTTGACACTGGGATCCAGGTTTTAATGCAAGAAACTATTTCTTTATTCCAGAAAATGAAAATTCCACTCTACGATTTTTAGCATGCTCTTTTTCATATTTAGAATTTCTAGAATCATCTTTTACATTAACCAAAGGCTCAGTTTCACCTTTAGAAGCAGTTTTTATTCTGTTTTCTATGTAGGGTGTACAACTAACCATAAATTTTTTAGCTGCATCAGCCCTTCTAGCGCCTAGCGCAAGATTATATTCATGAGAACCACGGTTGTCAGTGTGACCAGTTAAAGTAACCTTCGCGTCAGGGTTATCTTGTAACACCTCCATTACGTCAAGTAATGCATCTGCACTTACTTCAGCAATACTAGATTCATCATAACCAAAGAAAACTCTTTTATCACCTATCTGCTTAACAACAGAATTTATTTTATTTGTTGTATTTGCTCCTTTTTTTGGGCAAGAACTTACACCAGTAAGTAATAAACAAAAACAGCACATTATAACCAGTCTACTCCACATTACTAAACCTCCATAAATTTTAAATAGTGCGTAACTTTAATTTCAGTAGCTAATATCTCTCCATATTGTAATATAGTCAAGAGAAATAAAATACTAAATACTTTTTCTACAACCTTACAATTAATTTTCCTATAATATGCTGGACTCTGAGTAGAAAAATCCAATAAAAGAATAAAAAGTACAATTTTTTATTGTACTTTAAGCAAATATACTTTTAACTTTATTATTAATCTATTACGGTATTAAACAGATGTTTTCTAAAATAATGAACAAATATGCAATCTTATAAGTTTTTAGAGGAAGTATTATATAGGGTAAAGAATATCGAAAATACGCTAAAAGTACTAAACCAAAGCCAATTGAATATAGAGGACAAAGTTGAACAAATGAGTCTTCTAGAAGAAATCAGACATGAAATTATCTCTCATGACGCAATAAAGGAATCATTAGCAGATGCTCTTGGTAACAAAAAAAGTGCAAATACTCAGCAGCTAAAGTTAATAGAGAGAATACATAAAAGCAACAGTGCTGTTCCTATTGATTTAGTAAAGTCTTTATCCAAAGCTAAGGTTGAATGCCAAAATTTATGGAAGCTATCTCATTCTGAAACCAGTAACTTAGAAAAACTAAAAGAACGTTTTACTGATTTAATCACACTCATTCGCGAAGTAGCTTCTATAAAATCGCAGCAATTAAAATGCTCAAAATACGACTCACTGCTTGCTGACTATGACTCTGATATCACAGAAAAGAATATAAGGGAAGTATTCCCCAAGGTAGGCAAATTTTTTAGCGAAAATGTAGATAAAATAATTGAAAAGCAGAAAAAGGATAAGGTTACTAATATACAAAAAGTTGCTACTCAGAAACAGATTGAACTTGGCTCATTATGTTTACAGCAAATGGGTATTGCACTAAATGAGATTCGTACTTCTTATTACTACCCTATAGATTATGATGAATCTGATTTTTGTTATGGTTTATTTTCACTTTTACGGCATAGTGGTTATGCAATTTATCAAAAATGTTTAGCGCAAAATTCTATAAGTAGTCCAATTACGAGACATGTTATGTATGAAACTCAAGGGTTATTCATGGAAAGGATGATTGGAACATCCAGAGAATTTATTGAGTTTATTCAACCACACATAAAAGAGAAATTTGCTATAAAAGGCAAAACTAACGAGAAAGTTAGCAGTGTTGAAAATTTGTACTTGATTTTCAATGAAATAAACCTTTCTTCTTTTTTAAAAAATGCAGATGAATTTAGTCTGTTAGCTCATATTATGTTGAGAACTAGGTTAGAACAAGATATAATAAATGGTACATTGGAAGTCAAAGACCTGCATGATGCGTGGCTGGAAGGTATGAAGCACTATAAAATTCCAGTAAAAGCTGAAAATGAGCTAAACACTTATTTTCAAGATGAATATTGGGCAAGCGGTGTTATGGGCTACTTTCCTATAAAAATTATTGCTTTAATTGCTGCTGTGCAGATTTTCTCTTGCGTTAAAAAGAATCATTACGAATCATTAAGTGCTATAATAAAAGGAGATTTTAGTTTACTTATCAGTTGGTTATCTCAAAATATATACAGTGCAAAGTGTGGCCTGGAACTGCTAAAAAAAGTAACAGGTAAGGGTTTAGACGTTGAGTGTGTTACTTACTACTTATCTGAAAAGTATAATTTGTCTTAATAAATGGTTTTCTTGAGTTATGTATGAATTTTGTTCGAAAATTAACCGGAAAGTTTTATAGCCTTTTTACTTTCAAAGGTTTGTTTGCTAGCGATATTGCTATAGACCTTGGTACTGCAAACACTTTAGTTTATCAGAAAAATCAGGGAATAGTGCTTGATGAGCCTTCAGTTGTAGCAAGAATAAAAGAAAAAGGAAGTTACGTTCCTTATGCTTTTGGTAAAAAAGCTAAAATGATGCTTGGGAAAACGCCTGGAGAAATAGAGGCGATAAGGCCCTTAAAGGATGGAGTTATTGCTGATTTTAAAAGTGCGGAAGAAATGCTAAAATATTTCATACGCAGTGCAAACACAAAATTCACTGTTAATAAACCTAATATTATCATATGCGTTCCATCTGGATCCACGCCAGTTGAAAGGCGTGCTATACAAGATGCAGCAGAAAGTGCTGGTGCAAATGAAGTATTTTTAATTGAAGAACCAATGGCTGCAGCAATCGGAGCTGGGCTCCCGGTTACTGAACCTGAGGGTTCTATGATTGTTGATATAGGAGGCGGTACAACTGAAGTTGCAATTATTTCTTTAGGCGGAATTGTTTATTCACGTTCTGCCAGAGTAGGTGGCGATATTATGGATGAGGCAATAAAGTCATATATTCGTGAAAATCATAAATTATTAATCGGTGAAACAACCGCTGAGAAAATTAAGAAAAGCATAGGTTCAGCCAGTCTGCCAGGTGAAAATAACAAAGAGGGAATGATAATTAAGGGCAGGGATTTAGTGAGTGGCATGCCAAAAGAAATGCTTTTATCAGAATACCAAGTTGCAGAGAGTTTAATAGAGCCTGTACATCAGATAATTTCTGCTATTAAGACTGCGCTGGAGAGCACTCCACCTGAACTTTCTTCTGATATAGTCGATAGAGGAATAGTTTTATCCGGTGGTGGTGGATTATTACGTAATCTAGGTAAAGTTATCAGTGAAACAACAAAATTACCGGTTCGTGTTGCAGATGACCCACTTTGTTGTGTTGCTCTGGGTAGCGGAAAAGTGCTTGAAAACATGGATTATTTTGGCCATGTTTTATTTAAGCAGGATTAAATTATTTTTAAAGGTAGTTCATCGAATTTTATAGCAAATTTTACCTCAAGCATAAAGATGTCATCCAAGTAGCCAACACTGGGATCCAGAAAAATTGACTATAAACAAGTATGCTGTTTCGATGAAATTGTGTAATAGAAACTAGATTCCAGTGTCAGCTACTTGCATGACACCAAGTTTGTGTTTATAAATTAAGGCGATTATGCTAAAAGAATTTGAAATAGAACCTCTGCTAAAAGATAAAGCTCCGCACCAGACCAAGGCTGTTGTTGCAATGTCCGGGGGAGTTGATAGCTCCGTTGCTGCAGCACTGCTACATAACCTTGGGTACAAAGTGGTAGGTGTGACTCTTCAACTCTATGGCACCGACGGTAATGCTAACGCAAGAAAGGGCGCATGCTGCGCTGAACAGGATATTTATGACGCTAAGCGTGTAGCTGAAAGTGTTGGCTTTCCTCACTATATTTTAAACTATGAGGAAATATTCAAAAAGGAAGTAATAGAGGATTTTGCGAGTACCTATATGCGTGGGGAAACTCCCATACCATGCGTGAGATGTAACCAAACGGTAAAATTTCGTGATCTATTGCAAGTTACAAAAAATCTTGGTGCGGATGTGCTCGTAACAGGACATTACGTGAGAAGGTTAGAAAAAAATGGTGAGGTAAAGTTGTGCAGAAGCATTGATAAAAGTAAAGATCAAAGTTATTTTTTGTTTGCTACAACTCAAGAGCAATTGAAGCTTTTGCGATTTCCACTAGGTGGGTTCTATAAAAGTGATATAAGAAAATTAGCAAAGTATTTCAGCTTACAAATTTCTGAAAAGCAGGACAGTCAAGATATATGCTTTGTTTCCGAAAGCTATAGTAAAACAATAGCTAAATTAGCTCCACAATCTGTACAGAAAGGTAAAATAGTGGATGTTAATGGAAAAGTGCTAGGCGAGCACAGTGGCATAGTAAATTTTACAGTGGGGCAAAGAAAGGGCTTGGGTATCGCACACAATGAACCTCTTTATGTGATAAAAATTAATACAGAAAATAATGAGGTTATAGTAGGTCCGATCAACGTATTAATGCAAAAAAAAATATTGATCAAGGAGTTAAATTGGTTAGAACAACCAAAGGAAGGTATGGAAGTAACTGTGAAGCTGAGATCATCACATGTGGGAAGTTTAGCAACAATACATTCAACTGACGAAAAAAATAAAGCCTGTGTCATTTTAAACGACGATTACTTTGGCATCAGTCCAGGTCAAGCCTGTGTAGCGTATAAAGATGAGCAAGTTATCGGCGGTGGATGGATATGCTCTTAACTAAAAGCTTTAATGCAGAGTGTAAACATACAATAGACTTCTTGCATAACCATATAACAGAAACGAAAAAACTTGCTTGACAAACTCCGCCAGCCCCCTTATCATGAAACTGAAGCTATTTATTTATCTT
>NODE_8_length_25833_cov_601.275351
ACTTATGAAAGAAGCTGTAAAAGGTTCGCAAGAAGCAAGTACTAGTCAACAACAGGGTGCTCAAGCTTCTGGTATTCAATTTGATCAGCAATATGATCCAAACACACAGCCGATATCACGTAGTAGGCTATCAAGCTCCGGTGGCAGTAATAATGATCAGCCAGGTCCAAGTAGTAAGTTAGATGAAGTACCACCAATATCGCGTAGCCAGTCACTGAACTCTTTACATTCTAGCGATAGTGATGTTGAAATAATCAGCCAATCTCAATGTCGTTAACCTGGTAGGCTTTGTTGAATAGTAAGTTAAGAAAGGTGAAGATAGAAAAAATGCAATAGCAGGTTCAAGAGTAGATATGCAAATGTTAGTAAAGTTTATGGAAGTTTAAGTATAGAGCTTATAGTTTTAGTGTGCTGAGTAAGACAAAGGAGGTTTATGTTGTGGTATTCATTTATATAATATTATGCGTCCTCTTTATAGCTATTTTGGACAATTCACTAAATTCTTAATAGGTAAGGATTTCTCTGGAATGCTAAAAGTTTTATAAGCTTAAATTAAGGGGAAAATGGCAGGGGATTTGAGTATTTAGTTAATAATTTATAGCTTCTTTTAAAGAAATTACCTTACTTTTTGAAACTTATGATCTTTCAGGCATATCACTAGCTTTAAGATTTTGTAGGCCAGTTGCCTGATAACTTTCTTCCCTCTTCAATGGCCTCTTCTATAACAGCAGCTATTTCGTTCAGCTTCTTCAACTGATTGATTTCCTGGTTTTTACGCATTTCCTTCAGCACCTTTTGATAAAGATCTTGCTTTTTCTCATTATCAAGTAGTTTACAATATAGTTTTAGCTGCTCAGGGGTCCTCAATAGAAGCCGTTCTATTATATTGTTGCTTTTTGATTCTAATTTTTTACGTTTATTATTATTCATACAAATCCCCACTCATTAAAGACTGAATTCTTCCAAATGTTTACTACTGTTTTCTTAGTAGTATTGGCATAAAGCCATCTATTTTGGCGGAAGTCAAGAAATTTTTTAAATATTTATTTGTTATTAATAATGGTAAATATATTGACTTCGGTAGCTTCACAAACTTGGGCTAGAAAGATCCAGTTGTTCTGTATTTTCTACTCTCTCGAACTTTGTATTCGGCTTTAAAGCATCGTACAACGCAAAACCTATACATGCTAGTCCAACTATTCCCACAGCTATTGCTACTGTAACATGGACTTCCAAGACATAAAATACAACACTACCCACCAATAATGCTGTGCCAACAATACCAGCCATGATTGCTCGTCTTTGTTGCATTACTTTTGTTGATAGTTCTTCTTTTTCGTTTACAGTGTTTTCTTTTCCAGATCGATTATCAAAACATGATTTCATTTCAGTAGAAGATAAGGTATTGGCTTTATCTGTACTATCAGCAGTACTTAGAGTTGGTTGTGCGGCAATTTCTGTTAAAATATTAGTGGTACTGTTTTCGTATATTCCAGTATTATCAAGCTTTTCTATTGAAGCAGCGATATCTTTGTCCTCTATAGCTATTGCATTACTGTTTTCGCATGGTTTATGTTCTATAGATTCTTCAAGACTACTTTCATTACTATTTTCATATGCATCAACTGGTACCACGATATTATCTTGAAGCACTTTTTCACTTCTAGCTGTAGTAGTTTTGGCTGTTACAACAGTGGACTGCTGGGTTGCTCTCTTATTAAGAAGATTTCCCAGTTCTCTTACAGCTTCACTATTTTCACACGCTTCAGCATAGGTGAATGGGGTGTAAGTTGTTTCCTTGCCATTTGAATGTTTTATAATTATTCTCTTTTTTAGAATATCTTTCAAAATACCATTTTCCTCAGAGATTTTTAACACTACTCTCATAACGTCATTGTCTCTACGTGATATAGCATCTGTAAGTATTGTATGAGTTTCTTCCCGACCATCTGAATGTTTTGTAGTCATTTCTTCATTCAGAACTTCCTTTAATAGTTTTTGTTTTTTGGCTTCTTCTAAAAGATCTTTTACAGCTTGATTATTTTTATGACTTATAGCATAATGTAGTAGTGACAACGTCTCCTCTCTACCCTGATACTTGTAAATTATTTTCGTCAAAAGAATTGTGCTTGCATTGTAGCTGGAATTTTTGAATATTCCATTTTTGAACTTTTCGGCAACACCTTCCCCTTCTTCTATTTTTTTTGCTAGTTTTTGTATATTCTTTCCATCTTTATTTGTTAACTCATATATATCACATACTAATTCACCAGTCAGTTTTGACGTTTCCATAATGTTTTCCCCCTATTAAGATTTAGTTGTAGTAGTTGAAATAGCGCATCCATAACTTCGGTATCTTCTTTAGATCAGCTATGTGTTGCCGTCTAGAATATTTTTCTTGTATCCAGCTTATCTCTTACATTAGTTTATTCAAACAGCATTAGCATGACTTGCCTTTTTTTGGATGTAGAAATTTTCTAGGAATTGTCTTCTTGAATTCTATGGTATTTTGTTTAACATTGAAACAAGAGTCCAGTGTCAAGCACTGGGATGACACCATTTGTTGTAAACTCACTTTTACTCTATGGTTATACTACCTTGCCGCTATCCTGAACGGATACAAAGTAAGTTTTATTGTGATGTGCTCATCTGTAAAAAATAAGACTTAATCTCACTGTTGATCATGGATTTTAAGTTGTGCTAGCACACTGCGGCCATTTAGAGAGTCAAGATTTTTAACCTGGCTAGCCAGTATTAAAGAGTTATTTTTCAGGTATTTCTTTACAAGGCTTGCAAGTCTTTTTGGATTATTCAAATAGCTCCATTCTGCTTGTAAAACTTTCATATCACTTTGTACTAAATTAATTTCACTTTTTATTTTTATTAGCTCTCTATTTAACGACTGAACATGTAATTTTACCTTAAATAGTCCTACAATGCTAAGAAAAAACATAACTATTGAGATGATGCAGAAAGTTCTCACGACAACCTCTGTATAGCTCTTAGTTTTGCTGAGCGTGAACGCGGATTTGCACTTACTTCTTCTATACTTGCTTCGATCACTTTTTTATTTAGCAGAGAGAATGTCTTGCAATCAGTAGCACATAAATCTTTAAAAAAAGTTTTGACTATACGATCTTCTAAGGAATGAAAGGTGACGACAATTAATTTGCCATTCTCACTTAAAATCTCAGATGCAGCTTTAATACCCTTTTCAAGTTCTTCCAGCTCATCGTTTACCCATATTCTGATTGCCTGAAATGTTCTGGTTGCAGGATCAATTTTGCTTTTTCCACGAAATACCACGGAACGTACAATATCCGCAAGCTCAAATGTAGTTTTGATAGTTTTCTTCTTCCGTGCATTTATTATTGCTCTTGCAATTTTGCGAGAATGACGTTCGCCTCCGTAGTTATATATAGTATTTGCGATTTCTTCTTCGCGTAAAGCGTTAACAAACGTTGAAGCGTTTATATAAGAAGAGTTATCCATGCTCATATCGAGTGGACCATCATGTAAAAATGAGAACCCTCTATCTCCGTTATCAAGCTGCATAGATGAAACCCCGATGTCAAAGACCACTCCATCCACTCCGTTTGATGTCATTCCAGCGCGTGACCAGTTATTTTTTCCAGTATCAAGTACTGGGATGACAGGAGATGGCTCAACGCTGCTTAGTATACTTTTAATATTACTAAACTTCTCAATGAATAGTTTTATTCTATCGGGATATCTAACGCTTAAATCATCATAAAACTTAGTTACCGTTTCATCTCTATCAATTGCATATACCTTGCAATCAGCTGACTCCAATATTGCTTTGCTATACCCTCCAGCTCCAAATGTGGCGTCCACGTATATGCCACCATCCTGCGGTGATAGTAGTGATAGCATCTCTTTTAACAAAACTGGAGTGTGTGTCATATCAAAAAATTTAAGTACAGTTGGTGTAGATATCCTACTCTACTCTACTCTTCACATCAATTTTATTTATGTACATAGATTTTCTTGCCAAAATATGGTATCTTATCGGAATATATGAGCAATAATATTAAAATCAAGGTTTAATATTGTTAATATAATATTCATATAACGTTCACATTTTTTTTTATATATAAGATCAAACAGGCTATAGGGAAATTATGCAGCAAATAACAAAAGTAATATTTTCAAGTTTGATTTGTAACACTTTATTGTGGTATGACCACATGCTTTTTGGCCACTTAATAAACATAATAGGTGGTGTGTTTTTTCCATCGGATGATCAACTAACCAGCGTATTGAAGGCTTTTGGAGTGTTTGCAGTGGGTTTCTTAATGAGACCAGTCGGTGCTGCTATATTTGGTCACATTGGTGATAAACATGGCAGAAGAGTTGCCTTATTGCTCTCGATTATATTAATGACTTTATCAACCGTATTAATTGCTTTTGTTCCAGGTTATCAAAGCATTGGAATACTAGCATCAATTCTGGTAGTTTGTTTAAGGCTATTGCAGGGTATATCCCTTGGAGGAGAAGCAGGAAATGCACCATTTTTAATAGAACATGCTCCTAAAAACAAAAAAGGATTTTTTGGCAGCATTGAAGTATTAAGCGCAACTTTTGGTTCAGTATTAAGCCTGATAGCGGTACTCATATGCAAAAAAGTATCTGATTTTGAATCTTGGGGGTGGAGATTACCTTTCATTTTCAGTTTAGCAATGGGATTAATTAGCATATATGTGAGATATATACTTGATGAAAGCCCAGAGTATAAAAGACAAAAAAATCCGTCTAAATTGCCACTAAAAGAGTTATTAAACAATTACAAAAAGCCTGTTCTAATATCAATAGGTATTGACTTGGTTGAAAATGCGTCTCTCTATATATATTTGGTATTTTTCAATGTGCTTACGAATAAAATATTAACAGTAAATACTCATTTTAATCATATAGTGGAAATACTGAGTCAAATTGCGCTCGGAGGATTGACAATATTGTTTGCAATACTTTCTGATAAGGTAGGAAGAGAAAAAGTTATGAAATTTGCATTTATAGCTTTTGTAATAGTGAGTTATCCAGTTTTTTCAATGTTATGTAGTGGCAATTACTTGCTGGCACACATTCTTTTTATAATTCCAATAGCTGCATCGCTTGGTCCTGTCAGTGCACTTATGTGCGAATTATTTCCAACAAAGGTTCGGTACAGTGGATTTGGTTTATCAAGAAATATAGCTGCTGGATTTTTTGGCGGCCTTGCACCATTTATATGCACAACAATTATCAAGGTTACAGGACAAGAGACTTCAGCTAGTTTTTACATGATTTTCTGTGCATTAATTGGGCTAGTTGCTATATCGCAAATTAAGGGTGAGCTTTCTTCAAAATTACCCAAAGTAAACCAAGTATAGTTGCAGTATAGCAGAATTTAAAAAAATCTAATTATAAGGTGGGAAATGCCAATTCTTAGGTGATAATGTGAATATTTCAGCACCATCTTTTGTTACTCCAAGTGTATGCTCAAATTGAGCAGAAAGTGAAAGATCGCGTGTTGTTACTGTCCAGTCATCGAGTTTACTGAGCAGAGTCTCATGTTTTCCAGCATTAATCATTGGCTCTATTGTAAAAAACATACCTTCCTTTAAGACAAGATCTTCATCTTGATCATAGAAATGCACTACATTTGGTGGAGCATGAAAGACTTTTCCTATACCATGTCCGCAGTAGCTGCGTACGATAGAATATCCAAAATCTCTAATATATTTCTCTATAGCAAGCCCTATTTCATTTAACTTATTGCCGGGCTTAACTTGTTTGATTGCTTCCATCAACGCATTATAAGTAGCGCCACATAAACGTTTTGCTTTTATTGATGGCTTGCCAACCCAAAACATGCGACTTGTATCACCATGCCAGCCATTTAAAATCACCGTAACGTCAATATTCAAAATATCCCCATCTTTAAGCGGTGTATCATCAGGAACACCATGGCACACAACGGCATTTTTTGAGGTGCAGATTGATTTTGGATACCCCCTATAATTTAGTGGTGCTGGAATTGCACCTGCATTAATTATAAAGTCATGGCATAGATCATTTAATTCATTAGTTGTCACCCCTACCTTTACGTACGGTGCAATGAAATCAAGAGTTTCAGCAGCAAGCCTGCCAGCCTTGCGCATAAATTCAAAATCTTCTTGTGAGTGTATAGTTATGTTCATATTTTCCATGTCTTATTGTAATTGGTACGCTTACTCGCAAGTACATAAACATAATAATTTTACATATTATAAAAATAAGTCCTATGGATCCTAGTGTCAAGTCATTTGTATGAAAGGTGGTAAAACAGAAATCTAGACTGTAACTTTTGATTTAACCCAATTATACAATTTACTCATTTTACCATCCTGACCTAAAATACCAGAATTATTCTTATAAAAAGTGTCAACTATTAGCTTTATAGAGCCTATAGCAGCAGAAAATACAGGATTTTTATCATATTCGCCATCAAGACCGCTACAAGACTCAGGGCACCCAATTCGAACTTGCTTATTGAATATATAGCCTGCAATTTCCTTCATGCTTGTGAGTTGACTAGTTCCACCTGTGATCACTACTTTATTAATTGGATCTTTCTGCTCTTGAAATTGCTCTCTTACCATTTCAAGTATTTCTTCAACTCTTGGTCTTATGATGTTAATAAGCTCAGATTTGAATACTTGAGTAGGTTCATCATTTTCGTTGTTTTGCATTGTAATGTACTCATTCTCATCTATTGAAGTTACGATAGTGCTGCCATACAGTATTTTTATATACTCTGCACGTTCTATGCTTGTGCATAGCCCGTAAGCAATATCTCGAGTGATATGAACACCACCAATTGGAACGCTGCTTGCATACACAAGTTTCCCTCTTTTGAAAATTCCAATTGCAGTGCACCCACCGCCTATATCAACAATAGCAGTCCCGAGCTCTTTTTCATCTCCACTCAGACAGGCAAGACCTGCAGAATATGCAGAAGCAATACAACCTGCCATATTTAATCCACCATTATTGGTAATACAGTTTTCAATATTGGTAAGCGCTGGACGCGAAGCAGTGACAACATTAACATCAGCAGATAGTCTTTTTCCGTACAATCCACCAACTTCTTTTATGTCAGTCATGTCATCTAAGTGATATTTTAGTGGTATATTGTGAATGATAACATTGTCTTCAATATATTTCTCAAATGTTTGAAAAACTACACGTCTTATATCACGCTCAGAAATCTCATGGTTAGCTGCAATAATTTCATTATGTACATTGAAAGATGAGATGCCACATCCAGCAATGTTCACATATATCTGATCTATGGTTTCTTCTGATACTTGTTCAGCTAAACCTATAGTTGATGAGATGGAGTAATTTGCGTGTTTTACATTAGTTATTGATCCACCGTTTACACCTTCTGCAATCTTATAACCCGTTCCTGTTACTTTATAGCTGAAGTTGCCATTTATCTTAACGATTAGACAAATAATCTTTGTTGTACCTATGTCTAAAACAGCAAAAACATTTCTCTTTGGTTTTGCTATTACTGCAGAGTACATTAGTTAACCTTATTACGCAATTTCATTTAAATTGTAGCTTCCTTTAATAATTTATATTTCTATTATAGATATAGCAACATTTTAATATACACTAAATTCTGGACAAAAGGAAAAGCAAAACATAGAATTATAATTTTTATGTCCATATTACCAATTGTAATTGCCCCTGATGAAAGACTAATCACACGTGCCAGTGAAGTAACAGATATAAACGATAAAATTAAAGAATTAGTAAACGACATGTTCGAAACTATGTATGATGCAGAAGGTCTTGGCCTTGCTGCAGTGCAAGTTGGAGTGTTAAAGAGAATTTTTGTTATGGATATTCAGCTAGAAACGATTGAAAATGAGCCAGCAGGATATGGCTCAACTGGCAAATTTTACATGATTAATCCTGAGATTACAGAATTATCCGATGAACAAGTAATTCTCAAGGAAGGATGCCTTTCAATTCCAGAGCAAAGTCATGAAATTAAGCGTCCAAAGTATCTAACTGTGAAATATAAAGACTTAGATAATGAAGAACAAACACTAAAAGCTAGTGGTTGGCTTGCAAGGTGTATTCAGCATGAATTAGATCACTTAAACGGCATATTATATATTAGACATTTATCTAAATTAAAGTATGATATGGCCATGAAAAAAGCACAAAAGGTTAAAAAGCATTATGAGCAATAAAGACCTAGAATTATTAAAATTTTACCATGAAGTGGGCGTTGATTGCACACTAACAGAGGGTGAAGAGGAAAAAAAATTGGAGAGCAAAGAGAGTGTACAACCCTCTGTTATCCAAACTGGGACCAAGAAGAAAGATGCAGATACGCGCTGGGGTGACACTAAAGATGGAAAAGACATGTTTCCAAGTGACTGGATAATCGAAGCAAGGAAACTTGCAAGCAAATGTAATAGTGTGGATGAACTAAGAAGTGCAGTTGAATCATTTGAAGGTTGTGAGATAAAAAAAACTGCAACTAATACTGTCTTTTCCGATGGTAATCCAAACGCAAAAGTTATGCTCGTTGGTGAAGCTCCAGGAGCAAATGAAGACCTTCAAGGCATACCATTTTGTGGTGCAAGTGGAATGTTGCTCGATAAAATGTTAAATGCAATCAATCTTGATCGCACTAAGGTATACATAAGCAATACTGTATTTTGGCGTCCACCTGGCAATAGAAAGCCAACCGACCTAGAGCTTGATATGTGCAGACCATTTGTCGAAAAACACGTTGCACTAGTTTCACCACAAATTTTAATTTTGGTCGGGGGAATCGCATGTTATAGCCTTCTTGACAGCACAAAAACTATATCGAATTTGCGTGGTAGATTTCATACGTACACTAACCAATATTTGTCCAATTCAATCACCACAGCCGCTATATTTCATCCAGCTTACCTACTTCGCCAACCGGCACAAAAACGTTTAGCCTGGGAGGACTTGAAGAAGATTAGGGAGTATCTTGATAACACCAATAACTGCACAAATACCTAATAAAGTGGTAGACCTCTTGCATAGTTTTTTGCAGCATGTTAACAATCGTTAGAAACGAAAAAACTTCCTTGACAAACTCCGCCAGCCCCCTTATCATAAAATTGAAGCTATTGTATTTGCTTTCGCCAATCTGCAGATTAAAAGGTAAGGATTACTTAATGTATCGGCGTCTTATGTTCAATTTTTTGCAGTATATAGATACTGTATGTCTTTACAAAACTTCATCTACATCTAGATTTTTATCTAAATAAGCTGAACGCGCTTATAAAGCGTTACAAGACATCAAAAAATGCCAATACTCGACAGAGATAGTAAAAGACTAGCTAACTCGGGGATTCTTTGTCTTTTTTTCTGCTTAGTAAATTTCTTAAACATTTGCAGCGTAAGTTAGTTGCAATTAAAAGCAGCTTAATCTTGCTTGTCAAGCGTTTAAAACATAAAAAACGCCAATATTTTAAAGCGGATAATAACCCCAGGGCTTCTTTTGCCTTTTTTTTCGTTTGGTAAATTTCTTAATGTTTATAGCTAAACGACAATCGTCATCCCGCAGCGGGATCTATGCTTTGAGATACCGCGAATAAATCGCGGTATGACGTAGAGCTCGCGTTAGCTACACTTTTATGCTTACCAACTCAGTATCCAATCAAAATCCTGGATTTCAGTGTCAAGCACTGAAATAACACCGAAAGGGCTACTGCTGTCTTGGATGGAAACCAGTGTCAGCTACTTGAATCTGCCACGCAAATTGCCTGCAAATTGCAATGTTCGTACAGCTGTGCGTCATGCGCTGGAATGGCATCAAGGGGTAACTTTTTATTTAAACAATGATTGTAAAATGATTATAATAAGAGATCTATTGAAATTTTAAAGTTATTAAATATTGACGCTATATACTTAAGTGTTAAAATAGAATGAAAAGTTTTTAGGAGTTTATATGGCAGCAGGTGGGAAAGCAAAGACAGCTAGTAAAAATAACCCTACTCAGCGTAAGAAAGCTGAGCAAAAAATGTATAAAGATAAACCGGTAAAACCTGTTAGATATATAGATCGTGATTCGCGCATGAATTATATGTCTGCTCAATATGACAACGGCAATCTGGTTGAAGATGAGGTAAGCGGCAATCCTATAAAGTGGGAAGCTGTATAATAGTTGTGGTTAAAGTTACTATTAATTCTGAGGAATGTGAAGTAGAGCATGGGCTCACTATAATTCAAGCTTGTGAAGTCGTGGGCGTTGAAATTCCACGTTTTTGTTATCATGAGCGTTTAGCAATTGCTGGTAATTGCAGAATGTGTTTGGTTGAAGTGGAGGGTGGACCTCCAAAACCAGTAGCCTCTTGTGCAATGCCAGTTGCAGAAGGGATGGTTATTCACACTGATACCCCTAAGGTTAAAAAAGCACGTGAAGGTGTGCTTGAGTTTTTGCTAATTAACCATCCGCTTGATTGCCCAATTTGCGATCAGGGTGGTGAATGCGATTTGCAAGATATCACGATGGCTTATGGGAAAGGAACCAGCAGACTTGATGAGCATAAGAGGGCTGTGCCAAAAAAACACTTCGGACCACTGATTGAGACCGCGATGAATCGATGCATTCATTGCACTCGGTGTGTTAGATTTTTGTCTGATGTTGCAGGTACAAATGAACTTGGAGGAATCGGAAGGGGAGAAAATGTAGAGATTAGCACTTACATAAAAAGGCATATTAGTTCTGAATTATCCGGAAATATCATAGATCTCTGCCCGGTAGGAGCTTTAACTTCAAAGCCTTACTCCTTTACAGCGCGTCCATGGGAGCTATCACATTGTGAGACTATAGATGTGCTAGATGCTGTGGGTAGCGCAATTAGAGTTGATTATCGTGGCCCGGAGGTTATGAGGATATTACCAAGGCTGAGCGAAGAGGTAAATGAAGAATGGATATCAGATAAAACCCGCTTTGCCTATGATGGACTAAAAGTTCAGCGTCTTGATCGACCTTATATAAAAAAAGATGGTAAATTAGCCCCAGTTGATTGGAATGAGGCATTAACTGTTGCTGCAAAGAAATTAAAGAATACAAAATCAAATAAAATAGCTGCAATTGCAGGTGATTTAGCAGATTGTGAGTCTATGCTTCTACTTAAAGAAATGATGCAGAAGCTCGGCTCGGGAAATATAGATTGCAGGCAGGATGGTGCAAAACTTATACCAAATAATCGTGGATCGTATGTGTTCAATACCACTATTGAAGGTATAGAGAATGCGGATTTGTGTCTGCTTATAAATACAAACCCAAGGATAGAAGCACCGATCATTAACGTAAGATTGAGAAAGAGATATTTACAGGGCAACTTTCCTGTTGCAAGTGTTGGTCCTAACATTGAATATTTGTATCATGTTGAGAAATTGGGCGATAATCCTGATATTTTGAGTGAAATAGCAAATGGAAATCATAAGTTCTGTAAGCTGCTGAGTGCTGCTCAGAGCCCTATGCTGATTATCGGTCAAGATGCATTAGTAAGAGACGATTCTGAATCAATTCTAATTCTAGCTGGCAAAATTGCAGAAGAATTTAACATGGTCAGAGATGACTGGAATGGCTTTAATGTGCTGCATAAAGCTGCAGCAAGAGTTGGTGGGCTAGATATTGGGTTTGTTCCTAAAAAAGGCGAAAGGGATATTAATCAAATATTGGAACATGCAGAAAGTGGTGAAATAGAAGTTGTTTATCTTCTTGGTGCAGATGAAATTGACACATCAAAGTTAGAAAACACATTTGTAATTTATCAAGGTCATCACGGTGATAAGGGTGCACATGTGGCAGATGTTATCTTGCCTGGTGCTGCATATACAGAAAAATATGCAACTTATGTAAACACTGAAGGTCGAGTGCAAAGAACAAATTTAGCTGTATTTCCTCCAGGTGAAGCAAAGGAGGACTGGTTAATTATTAAAAATCTCTCGCAATATTTGGATCTCTCCTTACCATATGATAGTTTATTTGACGTGAGAAAAAAATTAGATACTATCGGTCCACAGTTTAGAAATGCTGATCAAGTGATAAAAAACACATGGGTGCCAATTAGCAATGGTAAAATAAATTTAAGTGATACACCTTTTACTTTAAAGGAGTGTAATTTTTATATGACGGATTCAATAAGTCGCGCTTCAAAAATAATGGCAGATTGTACTAAAGCTTTTTATGAACACACTAGTTAATATTTTATTTATTTTAGTACCGCTACTACTTTCAGTTGCATATTTGACATACTTTGAGCGTAAGGTCCTTGCTGCAATTCAACTAAGGCACGGCCCGAGTGTAGTTGGACCTTTTGGGCTATTGCAGCCATTTGCAGATGCTATTAAGCTACTGATTAAAGAGCCGATAATACCATTTAGAGCGAGCACCATACTGTTCATTATGGCTCCAATGCTTACCTTTATCTTGGCATTAATTGCCTGGGCAGTTATACCGTTTGGTGCTGAAGTAATTGTAGAAAATGGCCAGCAAGTAGTTATTCCTAAGGTTATAGCAAATATTAATGTTGGAGTGCTTTACGTGCTAGCTATATCGTCGCTGGGAGTATACGGCGTGATTATTGCAGGCTGGTCAAGCAACTCCAATTATGCATTCCTTGGCGCTATACGGTCGGCTGCTCAGATGATTTCATATGAAGTTTCAATAGGCTTAATAGTTGCTGCAGTCGTTATTACCACTGGAACATTAAATCTTGGAGAGATGGTGGTAGCGAAACACAATATGCCATTTTGGGTTGATTTGCTACTAATGCCTATAGGAATAATATTTTTTATTTCTTTGCTTGCAGAAACTAATCGTCACCCATTTGATTTACCAGAAGCTGAAGCAGAGCTTGTCTCTGGATATAACGTTGAATATTCATCCATGCCTTTTGCCCTCTTTTTTCTTGGAGAATATGCAAATATGATTCTAGCAAGTGCTATGATGACGATATTCTTTCTAGGAGGATGGTATCCGCCGCTGGAGTTCAGTTTACTTTACAAAATTCCAGGTTTAATTTGGTTCATTTTGAAAATAGTTATACTTTTGTTTATATTTATTTGGATTAGAGCAACAATACCTCGTTATCGATATGATCAGCTAATGCGCCTTGGTTGGAAAGTATTTCTACCAATATCGGTGCTTTGGGTGATACTCATTTCAGGGGTGTTGCTCTTTACTGGGAACTTGCCTGGATCCAATGTTTAATTTTCCAAATACAAGATTAAGACGCAGGCGCTCGAGCAAATGGGTTCGCAATTTAACAAGTGAAAATAGTTTATCAGTAAATGATCTGGTTCTTCCTCTGTTTGTTCATGACAGAGAAGAAACAACTGAACCAATTTCTGGCTTACCAGGCGTAAAATGTTATTCAATAGATGGATTAGTGTCTATAGTTAAGGAAGCTAAAGATTTAGGAATTAATGCTGTTGCAATTTTTCCTGTAGTTGATAGTAAACTAAAATCTGAAAACGCTGAAGAAGCATATAATTCTGACAACTTAATCTGCAGAGCAATTTGTGCTGTAAAATTAAAGGTACCTGAAATTGGTATTATTGCAGACGTTGCACTGGATCCATACACTATTCATGGCCATGACGGCATTTTAAAAGATAATCAGATGGATGTAGAAAACGATGAAACTATATCAGTACTGTGTAAGCAAGCACTTGCTTTAGCGAAGGCAGGATGTGATATAGTTGCTCCTTCTGATATGATGGATGGTAGAGTAGGAAGAATCAGAAAATCATTAGATGATAACAACTTTCAAGACGTATTAATATTATCTTATGCAGTGAAATACTGCTCTAGCTTCTATGCTCCATTCAGGCAAGTCGTTGGTTCATGTGGGCTATCACATTCTATAGACAAAAGTGGTTATCAAATGGATTATAAAAATGCGCACGAAGCAATGTGCGAAATTGAAATGGATATAAATGAAGGTGCAGATTTTATTATGATTAAACCAGGTATGCCATATTTAGATATTATCAAAACAGCAAGTGATAAGTTTAATTTTCCGATTTTTGCTTACCAAGTAAGCGGTGAGTACGCAATGATAAAAGCTGCTGCAAATAATGGCTGGCTAGATTATGACAAGGTGATTTATGAATCTTTGATTGGTTTCAAACGTGCGGGTGCAAGTGCAATATTCACTTACGCTGCACTTGATATTGCAAAAAATTTAAGTGCATAAGCCCTATAAAATTATTAAATTTTTGGCGCACGTTCTTCTACTGTTGCTGCATATTACTTAAAGTTTTCCAATACATGTTTTAAGTTGTTGATAAGTCCGTTACAATACAGTATTATAAATAATATAAACCAAGTGTTACTTAGAACATGGGGATTTTTTTTAAATTTTTGGGAAAGATGCTAGGCAAGGTTTTTCCTGCTAAAACAGTAAGCTCTCTTTTAGGAATAGGATATTTACCAAGTTGGCAGAACTATTGGTCTTCTTTTTTAATATTATTTATTGTCGATGTTATATTAATTCTTACATATGGAGGCGAATACTTACTATATAAAATGCCAGACTCAGGAATAGTTGTAGCTGCTGTTTTTACAAAATTGGCAATAGTTATGTTAGTAATGCAATTAATTGGAATATTTATTTTTCATGCTCAAGACCCTTCAGCAAACAGTGGTGAAGAAATAGTAATACAAATAGCGTCAGGGCAAGTACTGACTGTAGCACTTTCAATGCCGGCAATGATGTCGATTTATTATGCTGTAAGTAAACTCTATGGGAATATATGTAAGCAGATGTTTCAATGCCCATTTTGGTTTAATGATTTTATGCACTTTTTCTTTTTTCTTATGATACCTTACGTATTTTTTAATGTCGTAGAAGTGATAAAACCATGGCCAATAAGTTCAATACAGCTCAGCTATAATAATGCAATGTCAATTACATTTGAGGGGATTTTTCACACATTTTATGCGGTGATTTTACTGTATTTAACAGCATTTATATTCTGCGATTTAACTATGCATGATGCAATTGTCCTAAATAAAAGCATAATTCAGTATGTGAGGGAAAGTTCAGCAGTTTTAGGTGATTATTTACATGATACTGTTAAAAAAATAGGTATTGAATAGTACTTATTTATTTATATATTTAGTATAAAAAGTGTACAATTTGTGTGAACTTACAAAGTATAATAAAAGAGTTACAAGATTTTTGGGCTAGTGAAGGATGTGTTATACTTCACCCATACACATCTGAAGTTGGTGCTGGCACATTACATCCTGCAACAATTATGTCTGCAATTGATACAAAACCGGCAAAAATTGCATATCTACAACCAGTAATTAGGCCAGCAGATGGACGCTATAGTGATAATCCTAATCGTTTGTATCAACATCACCAATATCAAGTTATAATAAAGCCATCTGGTAATAATTTACAAGACGTCTATTTAGATAGCTTAAAAGTTCTTGGCATATCTACAGAAAAATATGATATTAAGTTTGTTGAAGATGATTGGGAAAATCCGAGCGTTGGTGCATCAGGACTTGGATGGGAAGTTACATGCAATGGAATGGAAGTAACACAGCTTACTTATATACAGCAAGTTGGAGGGATTGACTGCAAGATGATTCCTGGTGAGGTGGCATATGGGTTGGAACGTTTAGCAATGTGCATACAAGGTGTAGATAATGTTTACGATATAATTTGGAACGATAACGGTGTAACTTACGGAGATATTTTTAAACAAAGAGAATATGAATTTTCTTATCTAGCGTTAGATTATTATGATACTAAAGTGGTACAGCAGCAATTCGAAGATACGGAAAAATTGTGTAAGTTCCTTATTGAAAAGGAGCTACCAATGGCAGCCTATGACCAATGTATTAAAACTAGTCACCTACTTAATCTGCTTGATGCAAGAGGTGTGCTTGGTGTGAATGAACGTACAGCTTATATTGGTAAAGTTAGAGAGCTAACAAAAAAATGTTGTGAATTGTACATGAGTAAATAGCGTATGTCGTTGCAGTTATTATTTGAGTGCCTTTCAGAAGAAATACCACCGAGAATGCAGAATGTAGTTGCAACTCAAGTTAAAAGCTGTATTGCCAATGTTTTTAACAAAAATAATGTAAAATTTACATCAATGGAGGTTTTTATAACGGCACGTCGCATTACCCTATTTGTCGACAACATAAATGCTTTGGAGCTAAAGGATTCCAATAACGAAGTTAAGGGACCAAACATTAACGCACCAAAAAGTGCTATCGAAGGTTTTTTAAGAAAATATCAGAAAAATGAAGAAGATTTGCTCGTTCGAAAAGTAAATAATGAGGATTTTTACTTCATTAAAAGAGAAAGCTGCTCATTTAACATCAGAGAATTCCTCAAAAATCAACTGGAGGAAATGCTCAAAAACTTTTCTTGGTTGAAGAGCATGAGATGGGGCGAAGGAAAAGAAAGGTGGGTTAGGCCAATCAAAAACATTTTATGCATTTTAAATGACGAAATAATACCTGTGTCTTTTGCAGGGATCACAGCATCTAACACAACATATGGCCATCGATTTCTCTCAAGTGGTACAGCGTTAACTGTTAAAGCACCTAAAGACTATTTTGAATTGCTAGAAAAAAACAGTGTAATTCTCCAAATGGACAAAAGAAAGCAATTTATACTAGATCAGATTAATAAATTCACAAAAGAGCAGAATTTACAACTTGAGAAAAATGATTATTTACTAAATGAATTGACAGGGCTTATAGAGTGGCCAATCGTACTGTTTGGTGAAGTGAATCAAGAAAAGTCATTTGGATTACCGAAGGAAGTAATACTTAGTATAGTTAATACACAACAAAAATACCTTGCTTTAAGTAATGGAAAGAGAATTTCACACTTTGTCACTGTTGTCAACGTCAACAATGGTGAAGTTGTTAAAGGGCACGAAAGAATATTAGAAGCACGTCTTGCTGATGCCCAATTTTTAATATCTCAAGATAAAAAGGAAAATCTAGATTATTATGTCAAAAAATTAGGTTCGATATTATTTCATGCTTCACTTGGCAGCGTGGGGGAAAAGGTGAAGCGTATTACGGCTCTGTCAAAGTATATAGCTATATTTATTCCACATGCTTCGCTGATAAAAGTTGAACGTGCTGCATATTTGGCAAAAGCTGATTTGGCAACATCGATAGTCAGAGAGTTTCCAGAATTACAAGGAGTAATGGGTGGATATTATGCTTCTTATTTTCAAGAAGATAAAGAAGTAGTGGAAGCTATAACTGAGCATTATAAGCCAATCGGGCCAGAGCAGGAGTGTCCTAAATCTCCTTCTGCAATTGCTGTGTCAATTGCAGACAAAGTGGATAGCTTAGTTGGTTTAATTGCAGCAGGTGAGAAAATCTCTGGTTCGTATGATCAATTTGGTTTGCGGAGAATGACAATTGGTATAATTAGGACAATACTTGAAAATAATTTGCATGTTCCAATTAGGCTAATGATAGACAAGTCAGTATCTTTATATTCAAGGCTTCTATTTAATAAAAATACAGCGTCAGTTAATAAGCCGAATAGAAAACAAATTTCAGAACTAGTATTTAGATTTTGCTTAGAAAGATTCAAGGTTATTTTAAAAAATAGAGATATAAGGCAAGATGTTGTAGATTCAATACTATATAAAATCGATATTAATGATCTGCTGACAGCAGAAAAGCGAACTGTTATATTGGATCGTTATCTTAGTACTCCAGAAGGTGAACAAATTCTAAGCACTTACAAAAGAGTCAGTAACATGATGAGCAAAGCAAGGAAAAGTGATGGCACTACTTATAGTGCATCTTACGGTAAGAGGTTTTTGATTGAAAGTGAAGAAATTGCGCTATCAAATTGTGCTATAACTGCTTGTAAAAACATAAAACAAGCGATAAAAAATAACCACTTTAATGTAGCACTTGATGAACTTGCTGGTTTTGCTCCGTTTATCAATCAGTTTATGGACAGTATAAAGATTAACTGTGATTCTGATAAGCTGAGAAGAAACAGATTATCTTTGCTTGAAAATGTAGTTTCCATCTTTCATTTAGTAGCAGATTTTAACCTCATACAGGTTAAACAATGGATAAATGCTCAGGCAATATAAAGAACAAATCAAATCATCTCCACAATCCTGTGGCGTGTACAAGATGGTTGGAGATAAGAATAAAGTTTTATATGTTGGAAAAGCAAAAAACTTAAAGTCAAGGTTATCCGACTACCTTCAATTCGAAAACCTTTCTGAACGAATTAGAGTTATGCTCTTACAGGTTATTAAGGTTGAAATATTCATCACTGAGAATGAAATCGAAGCACTGCTTCTTGAAGCACAGCTAATAAAATCATTGAAACCACTTTATAATATTGTGCTCAAGGATGGAAAATTTTATCCTTATATAACAATTTCCAAGCACGATTATCCAAGAATAGCAAAATATAGAGGCAAATTTAAGAAAAATGAGTTTCATTATTATGGTCCCTTTACATCTGCCGCTGCTGTTAAGCAAACTATATTGTCATTGCAAAAAGCTTTTCTCCTAAGAGTATGTTCAGATCAATACTTTTCCTCAACAAAAAGACCATGTATTGAATATCAAATTAAGCGCTGCTCAGCACCATGCATAAACAAAATCACAAAAGACGACTACTGCCAATCAGTAAAACAGGCACGAAATACATTGCTTGGAAGAAATAAGGAAGTGAAAGAACAGTTACTTTTCACAATGAGAAAGTGCAGCAGTGAAGAAAACTATGAGCTTGCTGCTATATATAGAGATCGGGTAAAGTTTCTTGAGCAAATTCAAATACAGCACACGGATTTTTCTTTTGAAAAAGATGCAGATTTCTTCAGTATTGTACGTGAAGAGGATCTAGCATGTATTAGTGTGTTATCGTTTAGAAATAAAGACAACTACGGCAGCACTCCTTACTTTGCCGAGAACTGTGGTGATCACTCAAATGATGAAATTTTATCCACCTTTTTGGTCAATTTTTATAATTCAGCTAACATACCTCCAATACAAATTTACGTTCCAGATTCTATTGTGGATAAGGAAATTATAGAACAAGCACTATATAAGGTTGCTCAAAAGCCAGTAAAAGTTCTGCATGCAAAGAATAAAAAAGAGCGTGATTTATTGAAATTTGTTTATGATAACTCTCAGCATAGCTTAGAGCAGAAGCTTATCGATTATAGAAATAACCTAGAAAAGCTTGAGGAGCTTAGCAAAATCTTCTTGTTACCAAACATTCCAAAGCGTATCGAGGTTTATGATAATAGCCATATTTCTGGAAGCCAGCAAATTGGTGTGATGATTGTTGCAGGGCAGGAGGGTTTTTTAAAGAGTGAGTACAGAAAATTTACTATAAAGGAAAAATTTTCAGGCGATGACTATAAAATGATGAGGGAAGTGCTAACCAGACGTTTCTCCGGCAATATAAAAGGCATAATACCTGATTTTTTACTGATTGATGGTGGACCAGGACATGTTTCCATAGTACAGAATGTACTGGAAGTATTGAATATAAACGTTCCTTTTGCTTGTATGGCAAAAGGTCCTGATCGTAACGCAGGAAATGAAAGATTTTATATGCTGGGCAGGGAAGAATTCAGTCTGGCAAATGACAGCAAAGTCATGCTTTACTTACAATCGCTGCGTAATGAAGCCCACCGTTTTGCGATAACTTCACATAGAAAAAAACGCGATAAACAGTTTATAGTTTCACAATTAAGCAAAATACCCGGCATTGGCAACAAAAGAAAAAAAGCGTTGATGTCTTATTTTGGTTCAGTGAAAAATATAAGCAAAGCTTCTCTGGCTGAAATTCAAAACGTACCTGGAATTAGTAAAGGTTTAGCAGAAGTCATTCTTAAATACGTGAATTATAAGAGAGGAGTACTGGAATGACACAAAACCCGTTTTATTATTAGGGAATTTATATCTTAAAACCGCAAAAAAAGGTGTGCGTATTTGTGAAAAAAAATCTCCATAAAATTTGTGAAGCAATGTGGTGGGACTAGTGCGATTCGAACGCACGACCTTCAGATTAGGAGTCCAACGCTCTATCCTGCTGAGCTATAGTCCCGTATTTCCTACCATTCATGTAAAGTTATAGCAAAAAATCCTTTCTTTTCTAGATTTCTTGCATAACCAATTTATGACGACAAAAAACATTTCTGTACTTCTTGAGTATAATGCTATTATATTTAATAACATGGTTTAAGTAAGATTAATGCTAGTTAACAATATTGGTTATTTCTATAACAATCAAAACGACTTTGCTTTAAGCAATATAAACATTAAAGTAAAGAAAGGAAATGTTGCATGTTTATTGGGGCATTCTGGCTGTGGCAAGTCAACAATTTTGAAATTAATTGCGGGGATAGAAAATCCAAAATCTGGAACTATTTTTATAAATGATAGGTTAGTTGCAAGTAATAAGGCATCAGTCGCTATAGAGCATAGAAATATCGGATTGATTTTTCAGCATTCTGCATTATTTCCTCATAAAACAGTAGTAGAAAATATAACCTTTGCTATCCGCAGCTCTTCCAAGAGAGAAAAGCACCTAATTGCATTGGAAATCTTGAAGTTACTCAATATAGAAAAATATGAAAATATGTACCCTAACGCCTTATCTGGAGGACAGCAACAATTAGTTGCAATAGCAAGAGTGATGGCACAAAACCCTGATGTTGTGTTGTTAGATGAACCATTTTCTAATTTAGATATACTGCTCAAGTGCCGAATAAGACAACATATATTGTCCCTTTTTAGAAGTAAAAATATCCCTGTGCTAATAGTAACTCATGACCCGCAAGAAGCATTGAAAGTTGCAGATTTTATCTACGTAATGAAAAATGGTAAAATTATTCAATCAGGAGTTTCTAGCGATATATACCATAAGCCTAAAGATGATACGCTAGCAAAGTTTTTTAGTGAGCTCTCTTCTACTCTACAGTTAAGCGAAAAGTTTCCACTTATTCGCTGCAAGAAAATAATCTAGTTTGGGATTGTTATAAAATAATTAAAAAACCTTGATTTATAATTAAATAAAGGTGATATAATCTATGTGTTACTTGACTTCAGTCAAGTTTTAATATTTAAAGGTCAATATTTTAAATGGAGGTGAAAATGAGTTTAGGACCATGGCAATTGTTTCTAGTCTTAATAATAATTTTAGTTCTGTTTGGTGCAGGCAGATTACCGCAAGTTATGGGTGATTTAGGAAAAGGCATCAAAAACCTTAAACAGGAGCTTAAGGACTCAGAAAAATTATCGTCTAATGAACCAGATCGTTAGCGTCCTCATACTTCGTGACATGCACCTTAGTGCATGTCATCTGTTTAAAAACTTAGTCAGGTTAAAGAATGAAAGAGATGAAGTGTTGGTATGAAATAAATAACAAATATTGAAATACAGCAACAACTATGTTAGCTTAAGAGGAATATTTTATTAAAGGATAATTGTGCAAAAAAGTGAGAAACTAACTAAAGATAAAAAACTAGCTTCTGATATTCTAAAAGAGGTTGCAGATACCAATAACAATGATAGCAATAAAGTAACTTTGTTTGACATTAAAACAGCTTTGCATGAGCGCGGTTTTGGTATTTTAATAATCATCTTCTCCTTGCCGCTATCGGTGCCTATACCGGTTCCACCTGGTTATACAACTATTCTTTCTATACCTTTAATCTTATTCTCACTGCAGCTTCTATTTGGATTTGATTCTCCTTGGATGCCCAGTTGGCTAGAAAGAAGATCTTTTCAGCGTTCAACACTAGCTCTTGTGGTAGAGAAAACTTCCCCTGTATTAGAAAAAATAGAAAAATTCATGAAGCCAAGACTGTCTTTCATTTTCTATGGGCCTGGTGAGAAGATTCTGGCTTTTATGATGTTGCTTTGTGCAATAATAATAGCTCTTCCATTACCTTTTACTCACTTCCTTCCTGCAATTGGCACAACTCTTATTTCACTTAGCATTATGAGTAAAGACGGGTTTCTATCCATATTGGGAGTTTTAGTATCATTGTGCGCGTTGTTGCTTACTCTTGTTGTAATAGTCAAAGGACCACAACTTATAACCGGAGCACTTTCTCTTCTTAAAAGCTTTACAACACTTTAACAAAAGAACGAATTACTAGCGCAAAATGAATAATGCATATTGAAATAAAACAATAATTGTGTTAAGAATTATTTTTATCAAAGGTTTTTCGTGTCAAAAAATGATAAGTTGACTAAAAGTGATAAATTAGCTTCTGATATTCTAAAAGAAGTTGCAGATACCAATAACAATGATAGCGATAAAGTAACTTTGTTTGACATTAAAACAGCTTTGCATGAGCGTGGTTTTGGTATTTTAATAATCATCTTCTCCTTGCCGCTATCGGTGCCTATACCGGTTCCACCTGGTTATACAACTATTCTTTCTATACCTTTAATCTTATTCTCACTGCAGCTTCTATTTGGATTTGATTCTCCTTGGATGCCGCATTGGTTGGAAAGAAGGTCTTTTCAGCGTTCAACACTAGCTTTTGTGGTAGAGAAAACTTCTCCAGCATTAAAAAAAATAGAAAAGTTCATGAAACCAAGAATGTCTTTTATTTTCTATGGGCCCGGTGAAAAGATTTTAGCTTTTGTAATGTTGCTTTCTGCATTATCGATAGCTCTTCCATTGCCTCTTACTAACTTCATTCCTGCAATTGGTACGACTCTTATTTCGCTTGGCATTATGAGTAAAGATGGGTTTCTATCCATATTGGGAGTTTTAATATCATTGTGTGGGCTATTGCTTACTCTTGTTGTAGTAGTCAAAGGGCCACAACTTATCATTGGGGCATTTTCTTTTCTCAAAAGCTTCGTATATGGTTAGGCTTTACAACACCTTAACAAAAAAAAAGGAGCTTTTTACACCTATCGATAAAGATCATGTGAAAATGTATGTTTGCGGACCAACAGTATATGACACAGCACATATAGGCAATGCACGGTCTGTTGTTGTGTATGATGTGTTATTTCAGCTACTTAAGTTTTGTTATGGCAAAGTTACCTATGTGCGTAACATAACCGACATTGATGATAAGATAATTAATGCAGCAAGTGAAAAAAATAGCAACATAGAAAGTATCAGCACATATTACACCAAGGCTTTTCATGAAGATATGAGAAGCATAAATTGTGCAGAGCCAACACACGAGCCAAAAGCAACGAAAAACGTAGATTATATTATAAAATTAATTGAACATTTGCTGCAATCAGGCCACGCTTATGAATCTGACAAACATGTGTATTTTAATATAGAATCTTACCATGAATATGGTGCTTTATCAGGAAAAAAAACTGATGAATTGGTTCCAGGTAGCAGAGTTGAAGTTAATGAAAATAAAAAGCACCCGGGAGATTTTGTGCTGTGGAAGCCTGCAAATGATATTGACTACAAACTTTCAAGTTATTGGAATAGCCCATGGGGAGAGGGCAGACCTGGATGGCATATAGAATGCTCAGCAATGTCATATGCTTACCTTGGCAAAGATTTTGATATTCATGGTGGCGGCATAGATTTACAATTTCCTCACCATGAAAATGAAATTGCACAGAGTAAGTCTGCATTTGCTGGATCAATGTTTGCAAAATACTGGATACATAACGGTTTTCTTACAGTAAATGAAGAGAAAATGAGCAAGTCCTTATTTAATATAGTCAAAGTAAGAGATTTGCTAGATAGTGGAATAAAGGGTGAAGTAATACGCTATGCACTGCTCAAAACTCACTACAGAAAACCACTTGATTGGACAGAAAACGTTATTTCTGACGCACAGGAAACCTTAAATAAATTTTATCGGCTATCACGTGGTTTAGATACAATAAATATTGATGAAAGTAACGCAGAGATTTCTAAAGATTTTATAGACGCTTTAAAAAACGACTTAAACATTCCTGAAGCTCTAGCTATATTACATGAAATGGCTGCAAAAATTAACAAAATGAGTAATGAAAGTGAAAAGCTAAAATTAACTGAGAGTTTTGTTAAGAGTGCCAGATTTATTGGTCTTCTTGAGTCAAGTTATGAAAAGTGGTTTGCTGTGGATGTAAATCATCAAGAAATAGAAAGGTTGATAGACTTAAGAAAAATTGCAAAAAAAAATAAAAATTACGATACTGCAGACAAAATAAGGGATCAGTTGAAACAAATGGGGATTACAATTTCTGACAATGAAGATGGTACAACAACCTGGTAAACTCATATGGAAAATTACTTTCTGTTATTCACAGATAGTCTAGTATCATCATTAGTCTTACCCATACATCAAGGTTTTGTGTTCAATACCATGCTTTATTTCAGGTCGTATCACACTCCACTACTGATGTTATTTTTTGGAGTACTAGGATCAAGCCTTGGTGGAATAGTTAACTGGTATTTAGGTAGAATAACAATCTCTATACGAAAATCATACCGCAAACTAGAGAACGAGCATAAAACACCAAAAATCGTAAAAAATCTACTGATTTGTGCAGTTACATTACTTTCATGGGTGCCAGCACTTGGAAGTGTGATTCAAATTTTATCAGGTTATTTTAAGTTAAACCTTTATACCCTTGCCCCTTTAATCATTCTATCTAATTTCTTCTATTTGTTATATCTAATACTTACTTTTGGAGTATAACAGCTATAGTACTACAGCCATTAAAGCCCACTTCTGTCATCCTATGCCCTGATAGAAGCGGAGCTATAAATTAAATGCAAAATTTCAGTAGTCACAGGATGGATGCACCATGAGCTAAAAGCCATTCCACAAGATCCCTATGATCAAAATCAGTGGCATAATGTAATGCTGTCATTCCCCTATTATTCTTAGCATTAACATCTGCTTTGCGTTTTAGTAGCACTCTAGCCGTGTCAAAATTTCCCATAATAGCAGCAAAGTGTAGCGGAGTGTTGCCATTTTCATCTTTAGCGTTAACATCATCCCCTTCTTTAATGAAGTATTTTGTTAATTTTTCACTTCCAATTTTAGCAGCATGGTGCAGTGGAGTTTTATTGCATTCGTTCTTAACACTAACATTTGTGGTGTGTTTCAATAGTGTCTTAGCTAAAGCAACCATACACATCCCATCGTCAATAGAATTTGTATCACGAGCTGAAAGTAACTCCACAAGTTCTTGGTGATCAAAATCAGTGGCATAATGCAATGCTGTCATTCCCCTATTATTCTTAGTATCAACATCTGCATTGTGTTTTAGTAGCACTCTAGCCGTGTCAAAATTTCCCATAATAGCAGCAAAGTGTAGCGGAGTGTTGCCATTTTCATCTTTAGCGTTAACATCGGCACCTTTTTCAATGAGGCATTCTATCGTTTCTATACTTCCACTTCTAGCAACATAGTGCAGCGAAATTCTATTTTGTTCGTTCTTAACATTAACATCTACATTATGTTCTAATAGTACCTTAGCTACGGCAACCCTACCCATCTTAGTAGCAAGATGTAGCGAAGTATCGCCATCTTTATCCTTAGCATTAACATCTGCATTATGTTTTAATAGTACCTTAGCCACGTCAACCCTATACATCATAGTAGCCCAGTGTAACGCAGTGAAGCCACTTTCATCTTTAGCGTTAATGTCCGCCCCTTTGCCTATAAGGTATTCTACTATATCAACCCTTCCATCATAAACAGCCTGATGTAACGGAGTGATACCATATCTGCTCTTAGCATTGAGGAGAGTAGACCAGTGGAACTTCCCCACCAGTCTCTCGCAAAACTGTACGTAAA
>NODE_9_length_25415_cov_513.425394
GAGAGGGGTTGTTGGAAAAGTACTTAACAAGTAACTCGCTGGCTGCCCACTCTACTTCATGCACAGTTCTGCGAGAGACTGGTGGGGAAGTTCCGCCGGTCTACTCTCCATTAGACAAGATTTCCAGCGTTATGAACCACATAGTCCAAATAAGCTCTAAAAATCAGCTAGCATAGCGAGATGCTGTGCGGACGGAATGGGATTCGAACCCATGGTACGCTCATCACGTACGTCAGTTTTCAAGACTGGTGCCTTAAACCGCTCGGCCATCCGTCCATTTCTTTTCTATCACAACATTTGATTTTAAGCAATCTATAAAAGCTTTACTTGCCCACGCAAAAGTTGCTAAACACACTACTCAATATTTCCTCAACATCAATAATTCCAATCACCGCACCAAGTTCAAATGCAGCAAGCCTCAAATCTTCAGATATCAACTCAATTGGATTATCGATATTAAAACGTTGTAAATGTTCCAGTGCTTTCTTCATGTGATTCCTATGTCTTTGCCGAGTGATTACAGGAGTGTCTCTATCATGCCCAAATTTTTCCTCTGCCTTCTCTTTTATGAGAGAGATCAATTTGTTTGTACCTATTTCCTTTAGAATAGAAATGGGTAAAAGATCTATGCCATTAATTTTTATATTGTGATTATTGATAACATCGTCAGCTTTGCTCAATACATAAATGGTGTCATTTTGGTCTGATGTCATGCAAGTAGCTGACACTGGAATCCAGCTATGAACATTGTTTTCAGCACATGTTTCTAGAATCCATTGTCTATTGCATAATTTGCAAGTATTTTTATATCTGGATCCCAGTGTCAAGCACTGGGATGACACCGTTTGTTGATTACAATATTTGCATAGTTGTGTGTCAACGACAGATGGTATATTGCCTGTGGCTTGATAATTGACATCGTGTCGTTGTTCAAAAGGAAATAGCTCTATTCTTAAATCAGCTTCAAAAGACCTCTTTTTCGCTCGACTTATACCTTCTAATTCTATTGGATCTGAACTTTCACGAATTCCAGCAGTATCAGAGAGAATGATTGGGTATCCGCCAATGTCAATATGAGCTTCAAGTATATCTCTTGTTGTGCCTGCATATTCAGAAACAATAGCAATATCACGCTTGGCTAAGAAATTAAACAGAGTTGATTTACCGACATTTGGTTCACCAGTTATTACAATATGTAAACCCTCACGCAACCTTTCGCCCCGTCTATTATCATTTAAATGCTCTTGTATCAACTGCACGAGAGATTGCACTTCATTATTAATTTTTTCCAATTCACTTTTTTCTGCCCAAATGTCCTCTGGAAAGTCTATATATGCTTCGATTTTGGATTGTATCGTTATTAATCTTTGCCTCCAATTGCTGTATAGTCTCTCCAATTCTCCTGATATCTGCTTAATCGCTTGTTTAGCTTGCATTTTCGTCTCAGCATCAATTAAGTCTGCAATCCCTTCTATTTGCGTTAAGTCAAATTTACCATTTAGAAAAGCCCTAAGTGAGAATTCTCCAGGCTTGGCCATAACGAAAACTTTTGATAATTCCTCCAAGATGATTTTTATAACTGCCTTGCTTCCATGCACTTGTAACTCTATAACGTCCTCGCCAGTGAAACTGTTTGGAGCAGGGAAATAGATGATTATTCCATTATCTATCAATTGACTGGAATCATCATATAGATCAACTAAAGTAGCAAATCTTGGTTTAATTTCTTTCTTAATATGAAAATGATTTAAAGCTTTAAGCGCGTAGTTGCCTGAAATTCTGATTACTGCAACTCCTGACTTACCAAATACGGTCGATAAAGCGAAAATAGTTTCATTTGTGTTTGTCATTATTTATATAAACTACTTAGCAATATTACACTTAAGAAACCAAAATACCTAAAAAGTCACCCAGGTGAAAATATTTATTTTGAAAACTGATAATATGATTTATAATGACTGACACAAGTTTTAAATATTTTATGCTCAAGAAATTAGCTTGGTACTGGTCTTTTGTAGAGTTAATTAAAGGGTTTGTTATTACATTAAAATATATGTTTAAGCCAAAGGTTACTTTGAGGTATCCTATGGAGAAGGGCCCTTTAAGTCCAAGGTTTCGTGGTGAGCATGCGTTGCGTAGGTATCCAAACGGTGAAGAACGATGCATAGCTTGTAAATTATGTGAAGTTATCTGCCCTGCTCAAGCAATAGTTATTGAAGCAGAGGAAAGAGAAGACGGTAGTCGCCGCACCACGCGCTATGATATTGATATGACAAAATGCATATACTGCGGACTTTGCCAAGAGGCATGTCCAGTTGATGCAATTGTTGAAGGTCCTAACTTTGAATTTGCTACTGAAACAAGAGAGGAGCTAATGTACAATAAAGAAAAGTTATTGCGTAATGGTGAAGTTTGGGAAGACGCAATTGCACTCAGGTTAAAAAAGAATAGGCCTTATTATTAATGTTCAGAGCTTATAACCCTGTTATCCATTATGATTTAGGGGCAGTGCCCACTAGGGGTGGTGTCATCCCAGTAGCTGATACACAACTGTACGAACATTTGTTTGCGAGGGCAGTATGTTAAATGTTATAGCCTGTTTTGCCTCAAACACAAAGGTGTCATCCCAGTGCTTGACACTGGGATCCAGTAAAATTGATTGTGAACAAGCACACTATGCAACATTTTCAATGAAATTACAAAAAAGCTGGATTCCAGTGTCAAGCACTGGGATGACACCATTTGCTGTGCAATTTACCTTCGAAAATGAATGTTCGTATGGCTATGTGCGTGACACTGGGATGACACCGTTGGAAGAAGCAAACCGCCTTCAAGCTACATGTCCGTATAGGTTTATTTATGGTTAGGGTTACTTTTTCAACCGAACAAAAAGTAAAAGAATACAGTGGTAAAGTCACTGGCTTTGATATATTACAACCGGATGCTTTGAAAGAAGTAGTTGCATTGAAAGTAAATGGTGAGCTATATGACCTCTCACGTGAAATTGAAGCTGATGCAGAGATAGAGGTGATACAACTGAGTGACGAAGTGGGTTTAGATATAATAAGGCATGATGCTGCTCATATAATGGCGCAGGCAGTGAAAGAGCTATTTCCTAATACTCAGATTACTATCGGCCCAACAATTCAGGACGGTTTTTACTATGATTTTGCTACAGATCGTACCTTCACTACGGACGATCTTACCGCAATAGAAAAGAAAATGAAAGAGATTGTAAAAAGTAACCACAGATTTGTTCGAGAAGTTTGGACTCGCAAGCAGTCAGTTGATTTCTTTAGTGGTATAGGCGAAAAATATAAGGTTGATATTATCTCATCCATACCAGAGGGTGAAAACCTAACTGTTTATAGGCAAGGTGATTTTGTTGACCTATGCCGTGGTCCGCACTCACCATCAACCGGTAGAGTTAAAGCGTTTAAACTTATGAAAGTAGCGGGTGCATACTGGCGTGGTGATTCTAAGGGCCCAATGTTGCAGCGAATATATGGCACAGCATGGGGAAATAAGGATGAATTAAACGCTTACCTTGAGTGCCTCAAAGAAGCAGAAAAACGTGATCACCGCAAAATTGCTAAGGATATGGATTTATTTCACATTCAAGAGGAAGCTGTTGGGCAGGTTTTTTGGCATGAACAAGGATATATTCTATATAATGTTCTTGAGTCTTACATCAGAAAGAAGCTAATAAATAATGGCTATTTTGAGGTAAAAACTCCTATTTTAGTAAGTAAAGAGCTGTGGGAAAGATCTGGACATTGGGATAAGTTTCGTGAAAATATGTTTATTGTTGACGAATCTGAGAATAAAAAGTTAGCAATAAAACCCATGAATTGTCCTTGTCATGTGCAGATTTTTAATTCTCACACCAGGAGCTACCGTGATTTACCAATACGTATGGCAGAGTTTGGCACATGCCATAGAAATGAAAGCTCAGGCTCATTGCACGGACTGATGCGAGTGCGTGGTTTTACGCAAGACGATGCACACATTTTTTGTATGGAAGAACAAGTGAATTCTGAGACTATAAAGTTTTGTGACCTTTTAAAAGAAGTATATTCAGAGCTTGGATTTAATGAAATTTCTGTGAAATTTTCAGACCGTCCAGATATTAGAGCAGGTAATGATGAAGTGTGGGATAGAGCTGAAAAAGCGCTGCTTGAAGCCGTTAAAGAAGCGGGCTTGAGTTATAAACTTAACCCTGGTGAAGGTGCATTTTATGGTCCAAAGTTAGAGTTCGTTTTGAAAGACGCAATAGGCAGAAATTGGCAATGTGGAACATTACAAGTTGATTTCATTTTACCAGAACGTCTGGGAGCTTTTTATATAGGGGCAGATGGGCACAAGCATCACCCTGTCATGTTACATAGGGCAATTCTTGGGACTTTTGAGCGTTTTATCGGAATTTTGATAGAAAATTATGCAGGAAAATTTCCAGTTTGGCTTGCTCCAACGCAACTTGCTATTCTGACCATTACAAATGAAGCTGACGGTTACGCCACAGAAATTAGCAATATTTTAAAAGAACAAGGTGTGAGAGTCAAGACTGATTTGACCAATGAAAAAATTAGTTATAAGATACGTTTGCATAGTTCAAACAAGGTTCCTATATTGTGGATTGTAGGCAAAAATGAAGTTACAAGTAAAACTGTGTCAGTAAGAAATTTAGGATCGGAAAGACAGGAGTCTTTTTCTTTGGAAAAGGCTAATGAATCGCTGTTAAAAAGTATTAATTTGAATTAAGGGAGTTAAAGTTTGCAAGTTAAAAAGAACAATAAAAACAGAATTAATGGATTTATCACAGCTAAGGAGGTACGCTTAGTTGATCATAGTGGTGAAATGGTCGGAATCGTGCCAATAGAACGAGCTTTGGAATTTGCACAGGGTGTTGGTTTAGACTTGGTGGAAATTGCACCTGATTCAACCCCTCCAGTATGTAAAATTCTGGATTATAGCAAGCAAAAGTATGATATAAAAAAGAAAGCAAGTGAAGCAAAAAAGAAACAAAAAACATTAACTATAAAAGAAATTAAACTGGGTCCCAATATTGGTGATCACGATTACGGAACAAAATTGCGTCAAGCAAGAGACTTACTTGCCCACGGGCATAAAATTAAAGTCACAATGAGATTTAGAGGGAGAGAGCTTATAAACACTGAAGTTGGACTGGAAAAATTAGAACGGCTAATTCGAGACACTGAAGATATCGCAAAGGTAGAATTGGCACCTAAAAGAGAAGGGAATCAATATTTTTTAGCTCTGGTTGCTAAGTAGCAAAACGGCTTAAGAAGTATAAGTAAAGTTAAATTATCGCTCTCTCTTTGATAACATGGCGAAAATGTCTTATTAATCCTTGAATCGGCCAAGCTGCAGCATCGCCAAGTGCGCAAATTGTATGTCCTTCTATTTGAGTTGTAAGGTCAAGCAGCTTATCTATTTCATCAGGCTTAATATCTCCTGCCACCATCCTCTTCATAATCCTCCACATCCATCCAGTACCTTCACGGCATGGTGTGCATTGTCCACAGGACTCATGCATATAAAAGTGTGATAACCTCTCTATTGCAGCTATTATATCAGTTGATTTATTCATCACTATTACAGCAGCAGTACCAAGCCCTGATTGTGCAGTTCTTAATGAATCAAAATCCATTTCAATAGTATCACATATAGATTTTGGAATTAATGGCACTGAAGACCCACCAGGTATTACAGCAAGTAAATTATCCCAACCTCCTCGCACTCCACCTGCGTATTTTTCAATTAATTCACGTAATGGAATTCCGAGCTCTTCTTCAACATTACACGGGTTGTTTACGTGCCCTGAAATACAAAAGACCTTGGTACCAGTATTATTTGGTTTACCAAGAGATGCAAACCATTCTCCTCCGCGATTCAGAATATCTGGAACCATGGCTATAGTTTCAACGTTGTTTATTGTGGTTGGGCAGCCAAAAAGTCCAACACCTGCGGGAAATGGAGGCTTCATGCGAGGAAAGCCCTTTTTTCCTTCAATTGATTCGAGTTGAGCTGTTTCTTCCCCACATATGTAAGCTCCTGCGCCCCTATGGATAAACACATCAAGATCATAACCTGATTTGCAGGCATTTTTTCCAATTAAACCTTCTTTATAGGCTTCCTCAAGTGCTTTTTTTAGAACTAAATATTCATTATAAAATTCACCCCTGATATAAATATATGCAACTGATGCGCTGATCGCTTTGCCGGCCAGGAGAATTCCCTCAAGTAACTTATGTGGCTCATATCGCAATATATCTCTATCTTTACATGTACCAGGTTCTGACTCATCTGCATTGACTACTAAATATGCTTTTGGGAGATTTTTGGGCATAAAGCTCCACTTAAGGCCGGTGGAAAATCCTGCACCCCCTCGACCTCTCAAACCAGATTTCTTTACTTCATCAATGATCTTTTCTGATCCTAAATCCAGTAATTCCTTTGTTTTTTGCCAGCTACCACGTTTTTTTGCACCCTCAAGTAGTGGAGTTCCTTTACCATTTAGGTTGGTGAATATTTTGTCTTGTTCTTTTAGCATGTTTTTCAAAATTTGTGAGTGATCCCGACGCGATTCGAACGCGTGACCCACTGATTAAAAGTCAGTTGCTCTACCGGCTGAGCTACGGGATCATTTCATTTTTCAGCTATACTAAACATCAATACAGTTTTTATCCGTTTTAATCAAACTAAAATTTTCATGTGTGGTTAAATAAATTATATAATATACTGCGTTAGTGATAATTTAGTTAAAAAATCTATGAATAATTTAAAAAAATTTCCAAAGGAAAACTTCTTGTTAATTTTCAGTTCACAGATTTATTTGGATGGTGTGACGTATAACGCTAAGGAGACAAAAAAATAGAGAAGTGTGTACACCCTGCAGAATTTGTACACTATTTAGCAATAGCCTAATAGATAAATATTTCTTGCATTTCAGCCTGAGTGATTTATGCTTTAAGCAAGAATTACCTGGGGGTATAGCTCAGCTGGTAGAGCATCTGTTTTGCACGCAGAAGGTCAGCGGTTCGATCCCGCTTGCCTCCACCAGTCTATACAGCTCTAGCCGCCACAAAACCTGTCAAAGCAGCTTATTTTAATCTATGAGGATTTTATACTATTTCCCTGAAAATCTCTATTTCTTTTCGTAACTTTTCTCTACACAAGTAATGTTGGTTATTACAATTGTAATATATACTAACTTAACAATAAATTAATCAATAAATGTTAGAATACTAACAATTAATTTATTGGTAACGCCTATGAGTGGAAAAAAGCATGTTTTTAAGATGATACCTGGAAAAGAGGTGTTTAGAAAAACCCCGACTACAAGGATAAAGTGGCCTGAAGGTAATGATCCTACAATGCCTATTAAAAAAGTTGAGCTTGTATCGCTGGATGATAAAAACGATGTAGTACTAGGCTTATTGCCTATAAAACTTTGCAGCAGTTCTTGCCTAGACAGTTACATATGTCTGGAGGAAGAAAATGAAGGAAATCTGGTAGCCAAAGATTATAAAAGTGATTCTAACTTAGATTATGTAAAAAGTAACCATACATTTGTATATTACGGTAATGAGTTGGCTAAGTTATCATATACAAGAGAGCTTGTGCAGCCTTTCAAAACTATGTGTAGCAGTTCTATTAAATCAAAAAAATTGGAATACAAATATGTAACATGGGAAGATTCAGATACTGGCAACAATAAATATTATTTTTCAGACGAGGCAGGAAATATAATCGATTCACCTGACAATGAGGTATTACAAGACATTATGTTATACTACGGTGAGAGACATATAAGAGATGTGCTACTGTTGCTATCAAACGCGTTTACTAAAGTTTTTATTCAGGGCCTAACAGACGGCCAACTAAAAACTCTTGCCAATACTCTTAGTAACGAGCAACTGCAAAAAATAATTCCTGAACTGAGCTCAAGCCAGTTGCAGGCCTTAGCAGAGAACTTAACAGATGAACAACTCCAAGCTTTAGTGGATCATCTAACCAATCACCAGCTAAAAACCCTCGCTCAGGAACTAAATCCAGAAAAGTTACAAATAATTGTTCCTATTTTAAATGATACTCAGCTTGAAGCTCTAGTGAGAAAATTAAATTCAGAGCAAGTAAAAGAAATTTTACCTCACTTAAAAGTGGATCAGTTCAAAGCACTTATTAAAACTTTAAATGACGAGCAATTTACAGTGCTTGCAAAAGACTTGGCTGAGCACCACTTGACAATACTCTCCAAAGAATTAGAAGGTGATCAGTTGAAAGCTTTAGTAAATAGTCTGCAAGAAGAACAACTGAAAGACTTAGTTAATAAGCTTGATCCTGAGAAACTCGAAGCAATTGCTCAGGATTTAACTGATTCTAATAAGATTCAGATTATCATTAAGTCTTTAGTTGACAACCCAGACAAACTTCAAGCTTTTGCTCGCAATATGTCTAATGAGCAGTTTAAAGAACTTTTGGATAACGTAGGCGCAGAAGAGCTTAAAGACATCATTCACAAACTGCCTTATGAGAAAGTGACAGCTGTGATCGGTGATCTCAGCAATCAAGATCAGTCTAAAGCTATTATTGATGCATTAAAAGGGAAACTTGACGAGCAGAGTAAACAGAACAAGGAAATGATTGAGATGCTCAAGCAAATCAAGGACGATATGCCAGGCATTGCAGAAGCTCCAGATTTTACAATAGTAGAAAACAATAACGATTCAATGCTACTTGTATGGTAGCAATTTATGAAAATCAATTTTTTTATAGGAGGTAACTTATTATGAGTAAAAACAATGTAGAATTATATTTTGGTGACGAGCCTTCAGACCAAAGTAAATTACTAAAACTTGAGAGCCCGGTTTTTACAAAACCAGATTTTGTAAAACCAAGTATAGATTCAGTAAAAATTCAGAATAAAGAAAAAGGTGCTAAGGAGTTAGATTTTGATATAAATCAGCCACTGGAAAAAATACCTATAGCGGAAATGAAGCAAACAGCCGCAGCTATAACATACCTTAAAAAGGTTTATGATGGCTTGATAGACAGTATTAATGAGTATAACACAAGTTTAAGCAGTAACATTACAACTGGCATAGTGGAGCCACTGTCAACAACTATATCAAATATAGGGAACAATACAACTGAAATAAAAAGTCAACTTCAAACTCTTCGAGATGAGCTTCAGGAATTTCGTGATGATCAGCCAGGCATTGCAGAAGCTTCCATATTCCCTCATGCTACTGGCGAAGAGAACGGGTTGCTTTAATAAAAAAGGTAATAGCTTGCTAGCTGTTACTCTTTCCACATACCACTTCAATGTAGCTGAATTGATTTTAAAATTATAATTTTTTATAGGAGTTAGCATGAATAATAGTAAACAAGAAAGCAAAAACGAACTTAAAGTAATAAGCAAAATAGAAGTTAACACCAAACCTAAAGGTTATGATGAAACAGTTGCGCGAAATCCAGCGCAGCTTGGTTATGTCCACAAAGCTTTAGATAAATTAATCGCAGAGCTGAACACGAAATTCGTTCCTGAATTGGATGATGTATTGCATAACAATAGCAACTCTATCAGTCAATTAAATGACATGCTAACAGAAGAAAGGAGTAAGCTTGACGAGCTAATTACAAAGGTTGGTAATGAAAATAGTGGTTTAGTACAGAGCCTGAATAACTTACAGACAAAAGTAGAGGAATTAGAAAACAATACCATTAATGAACCAGATTGGGGTTAAACTGGAAAGAGTAATAGTCTCTAGGCTGTGACTCTCTCTACATACCGTTTCAATACAGCCAGGTTAAGGAATCTATTTTAAAACTTTCGGCATATAGTTCTCATCATGTTTTGCAAACACTGTATCTGCAAGAAAAGTACTATTATCAAACATTTTACCTTGCACAACAACACCACTTTTTTCTGAAAACATTGGTGGAAGTATTCCCTGATATTTCACCATAACGCTCTTATTAAAATCTGTCATTTGAAAAATCACTTCACTTTCGTTGCGTATCACGCTATTTTCAACAACCATTCCACCAACACGGATTAGTTTTTGACCATTTGGTAAAACTATTGCCTCACTTACTGTATAGAAAAATGAGATATTTTCTTTGAGCGTTGTTAAAATAAAAAAAACTGCACAACTTAAAAAGCAGAAAATTCCTGAAGTTATAAGTAATCGCTTATGTTTCTTCTTCATGATTATCTTTCAGGCTTTCTAGAATTTTTTTACTTTTAGTATAACAAGAAATGGTAAAAATTAGCTCTCCAGCAATCAGCGTGAAACTAATAAGGTAAGCAAAAATTACATATGTATTCATAATGCATTATCAATAAATAACTCACCTGCATCAAAATAAATTAAGCTTCCATCCTTTTGCTGCAACACCAATTTACCACTTTTATCTATATCAGCAAAAATTCCTTCATACAATTTGTCAGCTAACTTTACACTGATTTGCTCATTCATTTTGAATGCTTTTTTTAACCACATTTCTCTTATAGCATAAAACCCATCAAGTAGCCATTGCTTTCTTAGCTTATTAAAATTTATTATTAATTTCTTTAACAGATCTATGTTAGACACAGACTCACCGTAATTGCTAATGCACGTTGTTCCTGGAAGTGGTGCATGACTGACATTAATTCCAATTCCTATAATGAGCCAATTCGAATTGGATCTTTTTTCAAGCAATATTCCACTTATTTTCTTGCCATCGATTAGAATGTCATTTGGCCATTTATACTGGAGATTTAGACCATTTATAAATGACAGTATAGCATTTCCAACAGCAAGAGCAGTAACAAAAGTCAATTCTGTTAATTTGCTAACTTGATTCATTAAACCTCTTTCTATCATCCCAGTATTTTCCCCAGTGCTTGACACATAACTATGCGAACATTGCAATTTGCAGGTGGTATGTGGTGTCATTCCAGTGCGTGACACTGGAATCCAGTTCTTATTACACAGTTGCCTGATGTGCCCATTTGTAATTAAGTTTTCTGGATCCCAGTGCCAGGCTACTCGGATGACATCATCCTTGGTGGGAATACCACAACGTTTGTACAGTTGTGTGCTTGACCATTCTTCTTGATTTCTAGATTCCAGCGTCACGCGCTGGAATGACACCGAAAGCTGGCTTTCATTCAGATAATCGTTAAAGAGGTTTATTACCAAACTTGCATAAAAATTACCCTCTGGAGAAATCCAGTTTTTTCCGGTGCGCCCCCTGCCTTCTGTTTGTTTATCAGCAACAATAATAGTTTCATTTGATATTCCTTTATCAATTAAATCCAACGCTTCTTTATTAGTGCTTGAAACTTTTTTGTAATGATGAATATGAAAACCCTCAGGGGTCACCTTGTCAGCCCTTTAGTTCAATGAGTGAGTAAAACGTACAAGAAAAGAACGAGGTTGATCAGCGAAGCCACCGAAGTGATAATGAATAGGCCCTTAGAATAAGCAACCTTATTACCACTAGCTTTATCGAAATACATAGCTTTTATAATATTTAGATAATAGTAACACGATACAACACTCGCCACCACAAGGGTCAAAGACAGGCTGATAAAGCCAGAATTTATTAAACTTTTGAATATAAAAAATTTAGCGATAAAACCTGCAAGTGGAGGTATTCCCGACATCGAGAGTAACAGTACAGAAAGATGAAATGCTACAATTGGGCGTTTCTTCCCTATACCAGATAAATTTGCAATATCACAATCTTCATCGTCAATTTGTACAAGATATGAGAATAGCCCTATGCTTGTGATGATATATATCACCAGATACATTAAGGCACTATCTGTTCCTGCTTGTGTAAAAATAGAAAGTGAAGCAAATATAAAACCAATGTGACCAATTGAACTGTAAGCAAGCAGCCTTTTTAAGTTTTGCTGACGTAAGGCCCCAAAAGCTGAGATAAGAACAGACAATGCTGAAACGTATAAGAAAATAGGCTGAACATAACTTTTTACATTTACTAACTCTTCATTCATCAATCGAATTAAAAATGTTACAAGTGCAGCTTTTGGGGCCGTAGAAAAAAACGCAGTTACTATGGTAGGTGCACCTTGATAGACATCTGGAGCCCACATATGAAAAGGAGCAATAGCAAGCTTGAAACACAAACCAATTAGGACAAAGACTAACCCAAAAACTATTCCATAAGTTATCTGATGGTTTTGCAAGAATGAACCGAGCTCAGAGAAATTGACTTGTCCTGTATATCCATAAAGCAGCGACATTCCATATAGCATAATGCAGGAAGATAATGCACTGAGTGTAAAATATTTCACTCCTGCTTCACATGAATAAATCGAATCTTTATTAAAGCTCGCAAGAACATACAAAGATATACTCATCAACTCAAAAGCTAAATAAAAAGAAATCAGACTATTTGCTGAAACCAAAGTTATCATGCCAAATAGCGCAAAAAGAATCAGCATTGAAAATTCATACTTATAGTCATATTTTGATAAATTCAGCATCAAAAGTATTAAAATTCCTGTGCTGAGAATTAACCCTTGGGCTGACCTGATGTATAAATTGAGTTTTAACAACGAATTAAAGAGAAAAATTTCATTGTTTTCTGCCGAAAGAATTAAAATAATCAAAGTTACCACTGCGCAGCCAAGTGCTAATAAGTTGATAGTTCTGCGGTTAAATATAATCCCAAGCAGCAGCAACACTAACGAGGAGATAATAGAGAACGTTTCCGGCAATATCTGTATATAATTCATAGCGCATTATATTTGACTAACAAATTTGCCATACATGGCTTCAAATAATTCAGTGCAAGGGTTGGGTAAAATCCAAGCAAAATAACAAACACTGCAAGCAGAATTAAGACAGAAAATTCTATGCTATCCAAACGGTTATTTAATAATTTAGAATAGCTAACCCCCCATATTATTTGCTTACATAAATTCAGCATATAAACTGCGCTTAAAATAGTGCCAAGTGCGATAAATCCTGTAAAAAACCCTATGCTCTTAAACATTCCAACCATAGCCAAAAACTCACCTGCGAACCCAGATGTTCCAGGTAGCCCTATTGAAGCCATTGAAAATAAAATGAACATAAAACCAAATTTTGGCATTGTGTTTACTATGCCAAAATATTTTGCAATCTCCAAAGTTCCAGTTCGAGTATATAGCATTCCAACACATAAAAATAAAGCAGCAGAAATAAGGCCATGACTAATCATTTGAAATATGCTACCCAGTACTCCTTCCTCACAAAATGAAAAGAGGCCAGCAGTAACGATCCCCATATGTGCTATTGAAGAATAAGCTATTAACTTCTTTATATCATCTTGAGCAAACGCAACTAGAGAAGCATATATCACCGCAATAATGCTCAGCACAACAACGAAATTTGAAAAATACAAACTTGCCTGAGGAAGCATTGGAATAGAAAACCTTAAAAATCCATATCCCCCCATTTTAATAAGCAAGCCAGCTAAAATCACAGATCCAGAAGTTGGTGATTGCACATGTGCATCAGGAAGCCAAGTGTGAAATGGAAACATCGGTACTTTTATTGCAAAAGAAATAAAAAATGCAATCCACAGCAATGACTGCACTTCAAGATCAAGGCTTGGCACTAATGTAGCTAATTTTTGTATATTAAACGTTCCAAAAATGTTATAGATGTAAACCAATCCAAGTAGAAATAATAATGAGCCAGTTAATGTATAAAGAAACAACTTAAACGTTGCATATACCCTGTGTTTTCCTCCCCAGATGCCAATAATAAAGAACATTGGTATTAAAACAGCTTCAAAAAACACATAAAAGCTTATAGCATTCAGTGAAACGAAAAAACCGACTACAAAACTCTCAAGCAGTAGAAACAATGCCATATAGGCTTTTAGGGTCGTATAACTCATTTTGCAGTTGTAGAGTATACAAATTACAAACAAGAAAGTTGTAAGCAGAAGGAAAAGCAACGATATACCATCTATCCCTATTCCAACATTTCTAATTGGGTAGCTGACAAACTGAAAGTCCGCATTGTTATAATCAAATTCTATACAAGCTACAATGCTAAGCAAAAATGGAAGTACAGCAAAAAATAGAGCAAGGAATCTTAAGTGTATAGATTGATGATTAATCCTGATTAAGGATAAAATCAACGCTCCTATCAGTGGAAGCAAGAATATACTAAGTAACAACACCTTCTATTTAATTCCAATAATATATAAAGCACCGATTATTAGAGTAACAAACATAATAAATGCATAATCAAATATATAACCAGTTTGTAACTTTATAGAACTTTTTGAACATTCATTAACCAACCTTACAACACCATTTGGTCCAAATGAATCAATAGCCTTAACATCAAACTTCCATAGAAGCCTAGATATAAACCTTATCGGTGCAATTATAACAAACTCATACACCTCATCAAAGTACCATTTATTCTGCAAAAACTTAAGTAAAAATTTACTCTTAATTTGCCTAATTACTTGATATTGGTAAATTAGGTACGCAAGTGCTATTCCACTTAGGCTTGCTAAGGTTGGCAGTAGTTTTATAAAGAAATTATGAACTCCATGCTCATCAATCATCACTAAACTTGATTTCCAAAACGCATTACTAGTTATGTTCAAAATATTTGCTCCCCATATTCCAGAAAATACTGATCCAAAAGCGAGTATCAGTAATGGTATAAGCATAATCTTTGGTGCCTCATGTATATTAATTTTACTTTGTTTTTGGCTGTGGAACACAAGAAGCAATAACCTCCAAGAGTAAAACGCTGTGAAGAATGCAACAACTAAGCTTATTACAAAAGCAAAGCTATCCGTGCTATAAGCATGTTCAATTATCAAATCCTTTGAATAAAAACCTGCAAATGGGAATATCCCAGAAAGCGCAAGAGATCCAATCCACATGAGAGCGTAAGTGCAAGGGATTTTCTTCCAGCAATTTCCCATTTTCTGAATGTTTTGCTCATGATGCATTGCATGAATCACATTGCCAGCACCAAGAAATAGTAGAGCTTTAAAAAAAGCGTGTGTCATTAAATGAAAAATAGCAACATTGTAAGCAGAAAGCCCACATGCCATGAACATATAACCAAGTTGACTGCAGGTTGAATAAGCAATTATTTTCTTTATATCGTTCTGAGTAATTGCAACGGTGGCTGCAAAAAAAGCAGTGAGTGCTCCAACGATAACTATTAATTCTCGTGCCACATTTGATAACTCAAACAATGGAGAACACTTTGCTACTAAAAATATACCTGCTGTTACCATCGTTGCTGCGTGAATAAGTGCAGAAACAGGAGTTGGCCCTTCCATTGCATCTGGCAACCAAACATGTAAACCAAGCTGTGCAGATTTACCCATACAGCCAATAAAAAGTAATATGCATATTATATGAGTTACTTTGAATTCACAGCAGAATGCCCTAATGTTCTGCGTGCCAAGAAGATCAGTTGTGTCAAAAACTTCAGTAAAATTCAAAGAGTGAAATGTATAATAAATAAGAAAGATTCCAATCAATAGTGCAAAGTCTCCTACCCTATTCACAACAAATGCTTTAATTGCTGCATTATTTGCAGAATATTTTTGGAACCAAAATCCTATGAGTAAATAAGAACATAGGCCAACCCCTTCCCAGCCAAAAAAAAGCTGCACGAAATTATCGCTTACAACCAGCACAATCATGCAAAACGTAAATAGCGATAGGTAAGAAAAAAACCTCGACTTCCCCTTATCATGCTCCATATAACCGATAGAGTAGAGATGTACTACCAGTGAAACGGTGGTAATAACAATAAGCATTAAGGATGAGAGAGCATCCACACTAATTGCCCAATTTACTTTTAAGATGCTCAATGAAAACAAAGGAAATAAACTCAAGTGATAATTTTCAGAGAAGGTGAGAAAAACATACCAAGATAAAACTGCAGATATTCCAATCCCTGCCGTTGTAACTAACTGACTTTTTCTAAAAAGTGCTGCAAATAGCGAACCAAAAAGTGGCAAAAATACTATTAATTTCAGTATATCCATCATACTTTCATTCTTTCATTAAATTTGCTTGTTCAACATCTATATTGCCACGGCTTCTATAATATACAACCAATATTGCAAGCCCAACTCCTGACTCTGCTGCCGCAACAGTCAACACAAACATCACAAAAATTTGCCCAACTATATCATTCATAAAGGCAGAAAAAGCAACTAGATTGATGTTAATCGCCAACAATAATATTTCTATTGATAACAATATATTGATTATGCTCTTACGGTTGATGAAAATACCGCACACCCCAACAGTGAACAAAATAGCAGCAACTATCAAAAAATGATTTAATCCTATTTCCATTCCACTCCTTTTCCAAATTTAGCCTTAACCAATTTTACAGATGAAGATTGCGTCAATTGCTTTAATACATTCTGTTTTTTAACTCCTTTTTTCTTGTCCTGCAAAGTAAGAGCAATTGCACCGACAATTGCAACAAGTAGCAAAATTCCAGAAAGATGAAAAGCGTACATGTAGTCAGTGTAGAGCAAATTACCGATAGCTTTCACGTTATTGGCATTATAGTTTATAACATTACTTATATTCAGCGTTGAGCTGCGGATTACAAAACTGATAATCAAAAAAAACACACCACACAATATAGCACCAAGAGTGAAATGCTTCGCAAAACCCTGGCGCAATCTTATGTAGTCAATATCGAGCATCATAACTACAAAGAGGAACAACACTGCAACTGCACCGATGTATACTATCAGTACCATCATAGCGATGAATTCAGCTCCAAGGAGAATGAAAAGCACTGCAGAGTTAACGAAGGTGAAAATTAAAAATAATACTGCATGCACAGGATTTCTTACACTAATTACGCATACAGCAGATAAAATGCTAAGAATTGCAAAAAAATAAAAGAAAAAAGGCATTGATACTTTAACTGCAACAATAGTTACTAATTTAAAGTGACTATCGTTGTAAAGTCAATATTATATTAAACGTTTGAAAACATTGTACTACAAAGCTCCAGCTCCATTTTAAATTATTATACAGAGCGCTTTCTAAGTGCTTAATCAATACACTAAGTCCTTAATTTATCAATATATAATATGTGTATGTTAGTAATTAATGGCGGCTCAAAATGTACAACATATTTGGTTATTTTAAAAGCAACAATAGTTCTAACGCACAAAGTAGCAGACTAGATGGAGAAAGTTATCAATACACCACAAGAGACTATATGACAATTTACTTTAATAACACACTAGCAAGTTTCAGTAGATCATTGAGAGAATTTAAAGAAAAAGCGTATGGATTTATGTATGATATCGGAACTTGGTTGAAAGAAACATATGAAAATCTCACTGAACGACCTGCAACGCATAATCGCTATACCCCAAAAGAAAAACCCCTTGTTGAAGTTGAAGAAATAGAAATGAAGGAACTAAACCGTACATATAAGCCATTCCAAACTCCACTTATCCACCCAACAAGCAGAAGTTCTGGTGCCAATACCTCAAATCAAGTTGTTGTTACTCGACATACACCTGAAACTACTAAAACAAAATAGATGTAAAACCTACGTTTAAATATGTAGTACTTGAGTGAAGCATTCTTTAACTGTTCTATTCAATAAAACCTTTACAATATTTCAATCATAGGTTTAACTTTACGAAGTTATAATCTATAGGGCTACGATGAACGATTATCTCTCACTGCTAAATCCAGAACAACAATCAGCTGTAACTAACATAGATGGACCAGTTTTGATACTGGCAGGAGCCGGGACGGGAAAAACAAGAACGATTACTTCAAGAATAGCACACATAATTAGAAACGGTCACGCTTATTCTGATGAGATATTAGCAGTTACATTTACAAATAAAGCAGCAAATGAGATGGTATCAAGGGTACTTGAGCTAACGGGCACAAACATACCATGGCTTGGCACTTTCCATGCAATTGCAGCAAAAATCTTGCGCCTGCACGCAGAAATTGTGGGCTTAAACCCCAATTTTACAATCATTGGTGTGGATGACCAATTACAGGTAATAAAAAATATTATCAATGAAATAAATCCTGATTACCTATCAGAAAAATGTAAGACCATTATGAATATTATTCAGCAATGGAAAGAGAAGTGCTTATTGCCATCTGAAGTGGAAGATATTCAATCATTTAGGCCAGTATATGTAACTGCACTCAAAGTCTATCACCAGTATCAGGAAAGGTTGAAATTCCTTAATTCTGTCGATTTTGGTGACTTATTGCTATATAACATACAGCTCTTTAATCAAAAGACCGAAGTTCTGTCCTACTACCAAAACAAGTTTAAATATGTTATGGTAGATGAATATCAAGATACAAATGCGATACAATATCTTTGGCTAAAATACCTTGCAAAAGAGCACTCAAATATTTGCTGTGTAGGAGATGATGACCAGTCGATATATAGTTGGCGTGGTGCAGAAGTTGAAAATATTTTGAAGTTTTCTGATGATTTTAAAAATGCAAAAACCGTTAAACTAGAGTGTAACTACAGGTCAACATCCCACATACTTGCAACTGCGTCATATGTTATCAATCACAATAAGACTCGCTTAGAAAAAAAATTGTGGACAACAAACATTGAAGGGGAAAAGGTAAATCTAATAAAATTATGGGATGGGAAAGCTGAAGCAAGGTTCATAAGCGAACAGATATTGAAACTCAATAAATACAGATTTAGTGACATTGCAGTGCTGGTAAGGGCCACTTTTCAAACTAGAGTTCTCGAAGAGTATTTTATAAAATATTCAATTCCCTACAAGATTATAAGTGGCGTAAAATTCTACGAACGTCAGGAAGTCAGGGATATAATTGCATATTTAAGACTTGTTACAAACAATAACGATGACTTAGCTTTCGAAAGGATAGTAAATCGGCCAAAAAGAAGCATAGGAGCTACAACTCTAAAGAAAATATACACGACTGCTCAGGATAACAAAATTTCTTTTTTTGAGGCAGCAAAAATATTAGTTAATAGTAATCAGGTAACCGAAAGAATTAAACTCTCACTCAACGATTTTTTAAATAAAATTAAAGCTTGGGAAGAAATAGTAAGCGTAAAACCACTGCATGAATTCGTTAAAATCGTAGCAAACCAATCAGGATATATTGAAATGCTTGAAAATGAGGAGGTAACAGGCTTAGCACGAATAGAAAATGTTAAAGAGCTCATCTCATCTTTAAAAAATTTCGATAATGCCACAACTTTCTTGGAGCATATAAGTCTGGTGATGGAAGTGGATAATATGAATAACGATGACACTGTATATGTTATGACTCTTCATGCAGCCAAAGGACTTGAATTCCCGTGCGTGTTTCTACCTGGTTGGGAAGAGGGATTATTTCCTCATCAAAGATCTTTTGATGACAAAAGTGGTAAAGCTTTAGAAGAAGAAAGGAGACTCGCATATGTTGGCATAACCAGAGCCAAAGAAAGGTTAATCATTTCATGTGCAGATAGGAGGGAAATTAACAACCAGTGGCAACCGATGCGCACTTCTCGGTTCATTAAAGAATTGCCAAGAGAAAATGTTGAGGTAATTAAAAGCAACATTGCCTACTGTTGAAGCTATAATTGCAGATAAACATATCTTACAAATCTGAATTACTTTAACTATATGTTTCTCCTGGCAAAAATTCTGTAACCGTTCACACTTAATTCTTCAATCTCATACCAATTTCTATTACATAACAAACAAATAGACAATAGAAGTGAGAAGGTTATACTAAGGCAGTATAATGATGGAGTTTTGGAATGGCATTGGTATCAGGTTGCAATTTTAGCTTACATTATGCCAATCTTTCTTCAATTGCTGCTCGCATAAATTCTGCCTGTCTTTTAGTTCTGCAGTGCACTATCGCATCATCCACATATCTTTCAAATGGTACTGTTGGGTGATTTTGTTTCATCCATATATCAAATGCATGGTGCATAAATATGTTTGAAATGATTGGGCTTATTGAACCTCCTTGCGGAACTCCTTTTTTCCCTAACTACCTTACTGCCATCTGCTTGCTGAATAGGGGATTTCATCCACCTTTCAACATACAGTATGACCCATTTGCAGTCTGTGTGCTTCTTGATAGCCTGCAGTGCTAAATTGTGGTCCAGATTGTCGAAAAATCCTGTAACATCAACAGCTTTCTTGGTAATCGTATCCTGTCTCCAATAAACAGCGGTTTTGCTATGTATCCTTGATCAGCAAAAAACTTACGTAAAGTTGGAGCCTTGTATTTAGCTTGAGTGAAAAGATTTAGAGCACCATCACGATCTTGAACACTTGCACTATGAACATCAGCCGCAATAATTAAGCCCACTGTATCTACAACAATATGACGTTTTCTACCCTTTATTTTTTTTTCAGCATCATATCCTCTGGATCCCCTTTTTGAGTGGTTTTTACTGATTGACTGTCAATTATCCCTACTGAAGGTGTTTCATTTTTACCAAACATTTTTCTTACCTCTTTTACTAGCATATTATGTATTTTTTCCAATTTGCCATTACTACGTCACCTGAGAAAATAGTCATACACCGTCTTCCATGGAGGAAAATCTTTCGGCAGCATTCTCCATTGACAACCACCTCTCATTATATACCTTATTGCATTAATAATTGTTCTGATATTGTGCTTTCTTGGCCTCCCTATCTTTCCTTGTGCAACATGTGGCTCCAAAATTTCCCATTCCTTATCACTTATATCACTTGGATACAATTTTCCCTCCTATTTTTTACTTACACTATCATATTTTTTTCCTCATTCCTTTTTAAGACATACTCTTAGACAACTGGACGTCAAGCCTATCCTAGTGCTGCATATCAAGCTCATACTCAGTATGTAAATCTTTGACTAAAGCTACAGCGCATTCTTTTTGAACAATTATACTGATTTTGATTTCAGATGTTGTGATAGCAAGTATTTCTACCTTTTTTTCGCTTAAAACCTTGAGTGTGCGGTGCATCACTTCAGTGTTAGACATAACACCAATACCAATTATTGAAATTTTAGCTACATTATCGTTTATAGCATAATTTTCATTCTTATTCAGTAACTTTTCCATTAAATCAATATCAAATTTGGAGATAACAAAACTTGACCCATGTATCATATCAATTTTAACGTTTGCTCCTGCTATATCTCTTAAAGTACGCAAGTTATTTGCAAGGTTAGTGAAAGTTACAAGAGCTTCATTAGTGCTATAAGTTATTCCAGTAATTAAGTATCTCTCTAGTACATCCCTTTTGTGTAGCACTGTGGTGCCTTCTACTTCCTTAAAAGTGGATAGCACTTGCACTTTAATGTTATGTTTCATTGCAAGTTGTACTGAACGATTATGCAGTATTTTAGCACCAGATGACGACATTTCCAACATTTCATCGTAAGAGATAAATTTGAGCTTGCGTGCCTTTGGAACAATTCTCGGGTCTGCTGTATATATTCCATCAATATCAGTAAAAATTTCGCAAGTTCTAACACCAAAGGCTACCGCGAAGGCAACTGCTGATATATCAGAGCCTCCTCTTCCAAAAGTAGTGATTCTATCATCATTTATACCCTGAAAACCAGCAATGATCGCAGCAGTATAACCCTCAGCAAAAGATCTTTTCACACGTTCAATCTTTATTGTTTTTATTTTAGACTCAGAATAAAAATCATCAGTTACAATTGGTAACTGCCAGGCAAGCCACGATTTAGCATTAACTCCGATCGATTGGAGAGTGATAGCTAATAGACCGCAAGAGATTTGTTCTCCTGCTGAAAGCATAACGTCATACTCTGATAACTCTTGTCTATAACTTAAATTTGAGATTTGCCTAGCCTGAAAAACCATTTGGTCAGTAAATCCTGCAACAGCAGATACAACAACGATTACATTACAACCTTTCTCAATATCGTTTTTTATCAAATTTGCAACTCGGTTTAAATCAGTTAGCGAAGTCCCACCAAATTTTTTTATGATTATTTTGTCCATAGTTACAATATAACTCTCTTCTGAAGAAAAATATAGTTTTTGTAGAGATAGCAGCTTGCAAGCCATTCAGAAAAGGGAAGACAAAGCTATAGCTAACGCGTCATACCACGATTCATTCCATAGCTGTACGAACATTCATTTTTGAAGGTAAATTGCACAGCAAATGGTGTCATCCCAGTGCCTAGACACTGGGATCCAGAAGACTTAATTTCAACCAAGTGGCTGCATAATAAAGGCTGGATTCCAGTGCCAAGCACTGGAATGACACCCTCCCTTGTGGAAATTGCTCTCAAATCACAATGTTCGTACAGCTATGGATTCATTCGCGGTATAGATTCCGCTAACTAGTAGCGGAATGACGAATTTGTTGTTTTAAAATTGTCAGTAAATCTAAGTCAGTTTAGCTATATAGCACGAACTAAACCACTAAGCAGCAGAAGACCTTGCATGACCTCCAAAAAATGTTTTTACTCTTTCAAGATAAGTAAGTGGTTCTGCAGGAATTTCTATCTCGTCTATCTTATAAGATATTGCTGCATCTATGACTTCATCTGTTATTAATTCTCTTAGCCTTTGTTTTATTTGCCCTCTCCGAATATGTTCTCCATAGTCGTTATAAAACTTTACATATAATTCCTTAAACACAAATTCTTTTATAGCATCTCTTGTATAAGAAATGCCATCCTTTACTTCATCACTCACGCTGCTCAAATCCACCCCAGAACTTGGTGAATACAAATTATCAAAATTTTCTTTCAAAACTTTTATTTTATGGTAGTGCTTATCCACATATTTCTCAAGAAATCTTTTAGTAGCATCACTAGCCAACTTTCCTATTGGCTGAGGCTCTAGTTGAGCTGCAAAATTATTTTCCGCTTTAAGACCACTTAATGCATAAATGATACGGTTGAGCATTCCAGGACCACATTGGCGATTACTTTCCTCAAAGCGAACCAGTAATATAGACTTCAATAATTCTATATCTGCATTTTGCTTTCTTGCCGCAATTAAAACTAAATTTATAGCCTGTGTCAATGTCAATCCGGTTTGTGAATCTGCCCAATTTACCCACTCCCCAGTTTCATAACCATCCAATCTTAGATAAGGTTCTATCATTCGTTTTTGCTGACTTGTTAAACCGCTTATATAACTTTTAAACTCTTCATCCAACTCATTTAACGGCGTACCATGTTCTTCCTTTAATTTTTTGGCACATTCAATAACGCTTTGCTGAAAACTTCTAGTATGAACGCTCTGACTACTAGTACCCACATCACTTACATTAAACAAAAAGCTTAGCTGCTTTACATTCAAACCCAAAGGTGAAAAGAGTTTTACTGATGGATATTTTATTAACTCAAGAAGTGCTACTGGAATTAGCAGTGCATAATTTAACAATAATAAACCAAAATTAAATATAAGAAACCCACGTAGAGCTGATACCTTTGATGCAATATACAAAAATGGAAGCTGTAGGTAATATATCAAGTGTATACTGAAGAATAAGATTTTGTCCTTTAATTTTATTGTTGGATCTTTATAAACCTCAAACAACATGCTATTGCTATCAATATTGTTGTTTTTAAAGGAGGTATAGTTGTTTATGATCTTCTCTTGCAAGGGAAGAAGCATTTTATTCAGGCAAATAAACGCAGCAATAACAATAAAACCTGTAGCCAAAAATGCTAGTGCAGGGTTAGAAGTGCTTGTAGATAAATAGGCATAAAGACCATCAACAATTAAGTTTTTGTATAATCTTTCAAAGGGACGAACTAGAATCGGGTCAAGGATATAGTTAACAAGAAGATTTAAATAATACACGAGAAACAAAAGTGCAATCAAAAATGCAATAATACTACAAACAACCAAAAATGCTTTTAATCTCGGATTCATAACCCCCTCTTAATAATCTGTTAATATAATCTATTTTAGGAATAAATTGAAAAAAATGCAAGTTTTTATGTTAAAAGATCAATTGAAATTTCTGAGTTTAGGGTATATTGTTAATCTATTTAGATAAGAATTATTGTGTCAAATAAAATAGGTTTTTGGGCTATTTTTGCCTTAGTGATTAGCAGCCAAATTGGCTCTGGAATTTTTATGCTTCCAATTAGCCTTGCTCCATATGGCATGTATAGCCTTATAAGCTGGATAATATCAGGGCTTGGTGCTATATCTCTTGCTTTAGTTTTTGCCTCACTCTGCGCAAAATTTCCGGAAACGGGTGGCCCTCACGTCTATGTAAAGCATGCTTTTGGCCCTGCTGCAGCTTTTTTTGTTGGTTGGACGTATTGGGTGATCTCATGGGTTAGCACAACAGCCGTAATAGTTGTGGGTGTTGGTTATCTTACACCATTTTTCCATGAAGATATTCAAAACGTACATCTGTTTTTAGAGATGTTATTACTTACAATTATTACACTAATAAATTTTAGAGGAGTAGCTACTGCTGGACGTGTTGAGTTTTTATTGACGGTGATAAAAATTTCTGTATTGCTTGTAATACCTATAGCAGCATTGTTTTTTTTTGATAGAAATAACTTCATCATAAGTGAAGAAATATCAAATCTTACAACATCGCAGATTCTTGCCCGTTCTACACTTATTACTCTATGGGGTTTTATTGGAGTTGAATTGGCAACAGCACCTGCAGGGTCAGTTGATAATCCAGCTAGAACAATACCAAGAGCTGTGGTACTTGGAACAATCTCTGTTGCTGTTGTGTATTTTATCAACAATCTTGCAATTATGGGATTAATAAATGGCAATGATTTAGCAAGTTCAAGAGCACCATATGTTGACGCAATAAAAATTATGGCCTCTGGCAATTGGCACTTGATTATTTCTATAACTGCGTTCATTTTTTGTGTTGGTACTTTAAACGCTTGGGTACTAGCTAGTGGACAAGTGGCCCTTGGCCTTGCAAAAGATAAACTGATGCCACAGTTTTTTGCTCAAAGAAACAAGCACGGTTCTCCTTTCTGGGGCATAACAACTAGCTCAGTTGGAACTGCAACTTTACTAATCCTCACTTCAAGCAACAATTTTGCTAAGCAGATCACATCAATTATCGACTTTTCTGTAGTTTCATTTTTATTTGTTTACCTTGCATGCAGTCTTGCTTTTCTCAAAGTTATTGTGCAAGAAAAGAGTTGTTACAAATTTTTAATTGGCAGTATAGCAACAACCTTTTGCTGCTGGGTAATATTTGAAACTTCTGTGAATACCTTGCTGATCGCAAGCTTATTCACTGCAAGTGGCGTACCTCTTTATTTATTTTGGTATCGCAGAGTTTCTGTATAGCAAATGTTATGTATCTGTTCAGCAGAGTGGCAAAATAAGGTAGACGAGAAAAGACAACTAT
>NODE_10_length_25308_cov_502.098008
TTATGGCTAAACGACAACCGTCATCCCGCTACTTGTTAGCGGCTGAGATACCGCGGCGGTATGACGTAGGACTGCTGTCATCCCAGTGCTTGACACTGGGATCCAGTTGAGCTATTTCAACAAAAATACTGCATTTGAGATGAACGTTCCAGACTTATTTATAAATATAACAATTAAAGTCTGGATTCCAGCGTCAAGCACTGGAATAATATCGTTTACTATGTCTATATTACAATATTTGTGCAGTTGTGTGTCAACTACTTTTGTGGCACCGTTTGTTATTCAATCTTTATGCTAGTTTTACTAAAAATTATAGTATTTTAGGTATAATTGCAATATCTAAATTTAAGGTATAGAGATGAACCCTAGGAAAGTTTTTAATATTCTTTTTATAGTATTATTTATTTCTTTTTCTCATGTTGGGAGTGCTGCCGCTGACACTAATACTGATACAACTGCTCAAGTAATATGTAACATTATTGGCTACGTTTGGGGAATAGGCGGACCGCTTATGACCGTAGTGATAATAGGTGCAGCTTTGCTTGCGATATTTGGTAGAATGCCATGGCCAGCTCTTTTTGCACTCGGTATATTTTGTGCTGTATTTTTCGGTGCTAAAACTATCGTCATAAAAGTAATGGGTGGTATAGGCGGCACTGGAAATACTTCTTTGATGGACCAATGCGGAACAGGAGACACAAAAAAGAACTATTTTTTTCTAAAACAGACCTGATGCACGGCTTCAACTATATCTTCCACTTGCGGTAATGCTTTTTTTTCTAGATTTGCAGCGTAAGGTAAGGGGATGTCCTTGCCAGTTACACGTACAACTGGAGCATCAAGGTAGTCAAATCCTTGTTCCATAACAACGGCTGACAGCTCTGCTCCTATTCCTGCAAATGGCCATCCTTCTTCTACACTAACTAACCTATTAGTCTTCTGAATAGAGTTAATAACAGTTTGAGTGTCAAGTGGTCTTAAGGTTCTGAGGTCAATAACTTCAGCTTCTATACCTTTACTCGAAAGTAAATCTGCTGCATTTAAGGCATCCATTAATTTTAATGAAAAAGCAGTGATAGTTACATCCTTTCCTTCCCGTATAACAGCAGCTTTGCCTATCTCAAGTAGATAATCTTTGTTTGATAGCTCAGAGTCAGAAACTTCATGCTCATGTCCATAAGCTATTTCGTTTTCTAGAAATATTACCGGATTAGGGTCACGAATTGCAGCTTTAAGCAGACCTCTGCAATCTGAGGCAAAATAGGGTGCTATTACTTTTAACCCCGGTATATGCGAATACCAAGCTGCAAAGCATTGAGAATGTTGTGCAGCAACTCTTGCTGCAGCGCCATTTGGTCCACGAAATACTATAGGGCATCCAAGTTGTCCGCCTGACATATAATTTGTTTTTGCTGCGGAATTCACAATTTGGTCAATAGCTTGCATAGAAAAATTAAAAGTCATAAACTCGACTATTGGCTTTAATCCAGCAAATGCCGCTCCAACAGCAAGGCCAGCAAATCCATGTTCGGTAATAGGCGTATCAACTACTCTGTTTTCTCCAAACTCTTTCAGTAATCCTTTCGTTACTTTATAAGCACCATCATACTCTGCAACTTCTTCACCCATGATAAGCACATCAGAGTCGTTTTGCATTTCTTCTCTAATTGCTGTGCATAAAGCTTCTCTTACACTTAAGGTTGCCATTTATAAACTTTTATAGACTTTAACTAAAGTAACTATATCAGAATTACTGGGGGTAAGTAAAGTGTACAAATTAAGTTTTACAAACATCATGACCAACTCATTCCAAAAAAAAATCTTCTCACGCTTGCTGGTTTTGGTTGCTAAAAATGATTGTATTGCTTGTGTTTTTAATAATATATACTGCTAAGTTAATAATAATTCACTTGGGAATAACAGAAAAATACATGATAATTTTATATTTCAAATAGAATAAAATCCTTTTTATTGATACTGTCTTTTTTTGTAAAAAACATTCCTAACTTTTCCACCACTTTTTCTGGCTAAGGTCAGTATAACTTTTGCTTGAAATAACTGTTTATATGGTGCAATTTACAGCTTTTAGTTGCTAAAATTATAACTCTTAGTTTAATAATTTTAATCCAATAAGCTTTCAGGTTAATAAAATTAAATTATTTGAGTAAATGCAATACCATGTCTTTATTTGTGGGTAATAATAAGAATAACGAAGGTTGGCTCAGCTACACTTCTATAATTTCAATTTTTATGTTTACCGTATAAAAGAAGTTTCTTCTATCTGTGTCTTCGCGTTTGAAACTAACTTTATTCTATCTCTTTCTTGTTCTGGACTTAACCTGTGAAGCGCGTAACTGAAATCTTCCTCACTCACTATAAGCCGTCTTTGCGCACCAGCGCTAATTTTTGCTTCATTCACTAATTGCTCTAACTCAGCCCCAGAATAGCCTTCAGTCTTGTCTGCAATGTCTTGGAGGCTTAGCTTTTCATCAGTTTTTGTACCTCGCATATAAAGTGCCAATATCTTTTGTCTCACCTCTATGTTTGGATTAGGGACATAAACCTTCTGACCTAAACGTCCAGGTCTAATAAGTGCTGGATCTATACCACCGATAAGGTTAGTTGCACCAATTACTATTATATCTTTTCTGCTCTTAAATCCATCTATTTCAGTTAACAACTGTGTTAAACTCTCTCGACAATGGTAAGCTGAGTTATTAGCGGTACTTCTTTTTTGTGCAACTGCATCTATTTCATCTATAAAGACTATACAAGGAGAATATTTTTTTGCTATTTTAAAAAGCTCGCGTACAGCATGTGCACCATGACCAATATATACTCCAATAAGTTCAACCTGAGATGCTTATGAAATTCATATTTGATTCACCTGCAATTGCACGAGCGATAAGTGTTTTACCATTTCCAGGAGGGCCATATAATATGTAACCTCTTAGTGAATTAATACTTTTATTTCCAAACAGCTTGCGCATTTCTTCTGTCATTTGGTCACAGCAAATCATCTGCAACCGTTGTTTTAAGGAGTCATCAATTATAGCATCAGCAAATGTTATTCTTTTATCATCTGAATTAGCTAATTCTATCGATATAGGCAGCTCTACTTCCTTTAGTTTGCTGAATACTTGATCATATACAAACCAAACAATAAAAAGGAGAACGACAAGTAACACACAAGGCATAGCTTCACTAACAATGTGCAGCTAACTCATACCCTTTACTAAGCAACATTGTATGCATATAGGCAAACAAAAAAGCGATAGAGACAATAGTTGCCACGCATAGTAAACAGATTGAAATTCTTTTTAGTAATTCTGAAATTTCAATTTTTTTCATCTTAATACCTTATACCAATTTTAAACTAAGAATAATTTTATCTAGCTTACCTATTTTAGCTTGATTAGAGCGTTCAGAAAAATTATCAAGTACGTACTTTATTAAATACTAAAAACAATATATCACCATATTGTCACATACATCTTTAAAGTTTACCAAATTCATTTTCAAAAAACAAGATTTTATTATTAACCCGAATTCTGGATTAGATTTTAGGTAAATTATTGAAAGTCTTGAATTTTACTAAATTAGTAACTAGTCTTAAAATGCTTACTGCTTTATCGTAAATGCTAAAACAATAAGCTATTGATATTCTTGTTTTTTTTAATCTCCAATCCAGAATTCGGGTTAAAAACGCTAACTTGTATCTTCAAGAAGTAAGACATAATAGCTCTAAAATGTCTTGCAAGGAAAGGTAAAGCTGAACGCTAACTTATGCCAGAAAAATACCGTCTTGTTTGCCTTTTTGAGTAGTATCATCTTATTTTTCCTGTAAATTTTGTTTATAACGCCTAAGATTTACGATATTTTAATCCCGGTAGAATATCTTATAAAATCAGATTATATGTTATACCTATGGAAATAGATAACTTTCAGCAATATTACAACCAAGAAGAAATGAAGACAGTAACATTAGCTCAAATTTATAAAGACTTGGTAATAAAGATATTCGATATAGCCACAAGCAAAATGTAAGCTACTATTAATGGTATTATGGAAATAGCACCAACGATACCACCTACTATACCTACTACCAGAGGTGACGGAGTAGTAAGGCTTAATATAATAAGTGGGAGAGATATAATTGATAGTATTATAGAAATTACACCTACTGTTTTCAGAAGAGATAGAAATCCTTTTGAATCTAAGTGTTCTTTAATTCCCTTAAATAATATAAAGAAAATGCTTATACACATTATAGCACAAAGTATTACTGCTGCTATTTTTATTATAGCTGCTGCTATAAGTGCTGCTAAATAAGCTATATTCATTGCAATTATCACACACCATAATAAAAAAGTCAACTCCATATGTTTAGGTTGTAAAATCCCAAAAAGCAGCCAGAATAGAATAAGCAAACATTTACGAATTGAATTTAGTGCAAACAAGGGTGTTGATATCAACCATACTCTGCAGAATCGCAATATGGTATGACTACATGCTTTTTATTGATTTGATTTACATAATCAGCAGAGAGTTTTGTTTTGCAAAAGATGTCTACAGTAACATACTGCAATTATTTGGAATTGTAGGGCTAGGTGCAATTGTAAGGCCACTTGGTGCATTCATATTTGGTCACGTTGGTGACAGGTATGGAAGGAGGATAGCATTAATAATTACTATCTTGCTAATATTGATACCATCAAGTCTCATTGCATTTATTCCAAGTCACAATCAAGTAGGTATAATTTCTACTATATTGCTTCTTGCAATCCATATAACACAAGGAATTGCACTTGGTGGTGAACAAGGAAGTTCTGTTTATCTTATAGAGCATTTATCCAGTAGGAAAGAGAACTTAGGGATGTATTTTGGAATGATGGGTTTTGGTCGCTCCATTGGCGTCTTGCTTTCTGCGGTGATAGTGATTATCTGCAAAAAAACTACTGATTTTTGTACCTGGGGTTGGAGATTGCCATTTATTTTCTCAGCTATTTTAGGATTAATTAGCGCGTATAGCATATACACATTGGGAGAAACTCCAGCATATGAAAAAAATCGAAAACAAAGAAATTTACCTGATTTGCCAATAATAGAGCTTATAAAACGCCACAAGAGAGCTCTTATACTTGCTATTTTAATATCTGTACCTGCTAATGTTGCTGTTGGATTTACCATATTTCTTCGAACTCTCGCAAAGGAAATAGCATCAGTGGATGTTTATGTAACAACATATATCAACGAAATTGTATTGATTATAACCAGTGTATTAATGCCGATATCTTCAATAGCGTTTGGAATGTTGGCTGATAAAGTTGGAAAAGAGCGCACTGCAATCTTATTTATAGCAATTACAATGGCACTGTGTTGTCCTGCGTTATCTATTGCATATTACTATAAAAATTATCTTGTGATTGCGTTGAGCGTAATGGTTCTCTCTATAATAGAAAGGGGTATAGTTCCCATAGGAATAGTTGCATCTGAACTCTTTCCTACCAATGTTAGATTTAGTGGTGTGAGCTTATCACGCAATATCTCTTATGCGTTACATGGAGGATTTACTCCTATGGTTTGTATTTGGTTGACTGTAACATTTCCTCAAACAAACCTTGCTGCTGGGCTTTATATAGTCTTCTGCTTGTTGATCAGTGTGGTAGCAATATTGCAAATAAAACCGCAAGATAAAAATTTTGATTTGTGAAAGTTCTCAGTTTTCTCTTAGATTTATACCGTAACCTAAATTAGGTCCTTAGTTTCTCAAAAAAATCCTTTAACAAAAAAGAGCATTCTATTTCTAATATCCCACCATAAACTTCAGGTATATGGCTGCAAAATTGAAATATCTTAGCACCATTTTCAATTCCTCCACCTTTTGGATTATAAGCTCCAAAGTACAATCGTTTAATTCTGGCAAAGGAAATAGCTTGAGCACACATCGGACATGGTTCTAATGTTACGTACATATCAGCATCACAAAGCGTGGGAGTTGAAAATGCTTGTCTGATCGCTAACATCTCTGCATGTGCAGTTGGATCGCTGGATATATTGTGTGCAGAAGAAATGATATTGTCTCCACTCACTATTACAGCACCTATGGGCACCTCATCATTTTTTTGAGCGAGTTTGGCTTGCTCTATGGCAAGCTCCATATATTGATACTTAAACACTAGGCACTTATTTCTTATCAATTGCTGCTTTAACGAACGACACGAAAAGAGGATGAGGAGAAAACGGCTTTGATTGAAATTCTGGATGAAACTGCACACCAATAAACCACGGATGACTCTCTAACTCCACTGCCTCTATGCACGTTCCATCTTCTGATATGCCACTGCATAGCAGCCCATTTTTTTCCAAATCATCTTTATAATCTGAATTGATTATGTATCTATGCCTGTGTCTTTCTGAAATAGTAGTGTTACTATATGCATCCATCATTTTAGAGTTTGCATTTATATTACATTTGTATGCCCCAAGTCTCATGGTTCCACCAAGATCGTCATCTTGATCGCCAGCTAACTTAACGATTGGATGTTTACAGTTACGAAATTCTTCAGAGTGTGCATCTTCAAGCTTAACAACATTACGAGCAAATTCAATAATTGCAAGCTGCATACCAAGGCAAATTCCGAAAAATGGGATATTATTTGTACGGGCATAATTTATTGCTAATATTTTACCCTCTACTCCGTCATCACCAAACCCCCCTGGAACAAGGATTGCATGAGAATTCTGTAATTTCTCTCCTATAAGTTTTTCATTTATAGGTTTTTCTTCCTTCTCTCTTGAGTTAACCCAATTTATCTTTACTTTGACTTTATTACTAATCGCACCATGATTTAATGCTTCAACCAGTGATTTGTATGCATCAGGGAATTCGGTGTATTTTCCCACTATAGATACAGTAACTTCCTGTGTTGGGTGCCTTATGGAATGCACTATTTGATCCCATTCAGTCAAGCTTGGTTTTGGCTTACTTAAATGAAAGTGCTCCAAAATTTGCGTATCAAGCCCACATTGGCTATACAACACCGGTAACTCATATATATGACTCACATCAGGGGCAGGTATCACATTGGATAAAGAAACATTGCAAAGCTTAGCTATTTTCTCTCTTTGATTATCGAAAATTTCTTTCTCACTGCGGCATAATATAATATCTGGTTGTAACCCCGCGGAATTTAACTCTCGAACTGAATGCTGCGTTGGTTTTGTCTTTAATTCTTGCGCTGCGGTAAGATATGGTATTAAAGTTAAGTGAATAAGGATAACTCTTTGTTTTCCTAATGTGTAGTTAACTTGACGTATAGCCTCCAAAAATGGTTGGCTTTCAATGTCACCTACAGTTCCGCCTATTTCACATATTACAAAATCTAAACCTTCCGTACCATTAAAAATGAACGATTTGATCAAATCTGTCACATGAGGAATGACTTGCACAGTTTTGCCCAGATAATCACCACGCCTCTCTTTCTTCAATAACTCATGATATATCTTACCAGTTGTTATATTGTCATCTTTTGTTGCTTTAATTCCAGTAAAACGCTCATAATGCCCAAGATCCAAATCAGTTTCAGCACCATCCTCGGTCACAAATACCTCTCCGTGCTGAGTTGGGTTCATTGTCCCAGGATCAATGTTGAGATACGGGTCAAGTTTTCTGATACGGATCTTAAAACCGTGAGCTTGAAGAAGCGCACCAACGCTTGAAGCAACTAAGCCTTTACCAAGCGATGACACAACTCCACCTGTAACAAAGATAAATTTAGCTTCCTTCATTAATTTTCAAATGGAACAGAAGTAGGTTCACTTTCTTGCTTTTTTTCTAATATAATTTTCTCTGCAATCGATTTTTTATGTACGTCTTTTGAATATAATCCTGACAATAGCAATGTGTTTATAATAAACAATCCAGCAACAATAGCCGTTATTCTGCTGAGCGGGTTTTCAGAAGATTTCACTGGAATCATCGAATTGACCCCCTGTTGTGTATTACTAAAACCACTTAACGAACTACTTCCAGGCGGCTGCAAGAGCACTAAAATTACTAACACAACAACCAATATTATTTGAAATATACTTAATACCGCTACTGACATTATAGATAGGGCTGAAAATAAAAATCTTAGCAGTACAAAGCACGTAAGTCAAGAACATCTGTCACCCAAATAACTTGAAATCTAAGTATGTATTTACTGCTTACCTTATTTTGATTAACATATGCATAAGACTTTGGGCTTAATATGTATCACATTTTAAAATATAAAGATTATGAACCAAAAATAGACGAAAGTGCTTTCATCGCAGGTGGTTCGCATATCATAGGTAAGGTTGAAATAGGAAGAGATGCAAGCATCTGGTTTAATTGTGTAATCAGAGGGGACGTTGGATCAATAAAAATAGGTAATGGAACAAATATTCAAGATGGAACGGTAATTCATGTGGATAGAAACCCAGGTGGTGACACAATTATTGGCAGCATGGTAACAGTGGGACATTTTTGTGTGTTGCACGCATGCACGGTGCATGATAAGGCGTTTATTGGTATGGGCTCTACCGTGATGGACCATGCAGTTGTGGAGCCTGAAGCTATGGTAGCTGCTGGCTCACTGGTAACACACGGAAAAGTGATAAAAAGTGGGGAAATATGGGCTGGCAGGCCAGCAAAATTCTTCAAAAAAATGTCGAATGAAGAAATTAAACATATTACACAATCAGCACAAAATTATATTATGCTAATGAAGGAATATAAAAACTGAAGTTCGCGTCAAGTGTTTTACTTGACACGTACATTTCGGCTTAACCCTTGTTACTTCTTTTTCCCATTCTCATTTACTTCTTGTGCTTTTGCCCCATCTACTTGAGTACTAGGTAATACTGCATATGTAATACCACCGGCTACGAGTGCAGATGCTACTGCTATACCAATCATTACTAACATCTCTAACTTAACTGTACGTTCAAGTGCAGTAAATGCTATCAGTCCAGCAGCAAGACCCATACCAACAGTAGCAGTGTACCGTGCTCCATTGCCTTGTTTTGGTTGCTCAGTTGTTTTGCTTTTATCTTCTAGTTTTCTATTTTTCTCCTCAGCTTCAGTCAATCGATTTTGTAAGTCTTTTGTTTCATCCTTTTTGGCTTTTAACTGAGCAGCAGTATCATTTGGTGCTGCTTGCAACTGCTGAACTTGATCTTTTAATGCTATTATTTCATTCTCTTTGGCTTTTAACTGAGCAGCATTTGGTTGGTTGTTTAACTGTGCTTCTAAATCTTTTATTTTATTTGTTAGTGTTGTTTTTTCACCCTCTAACTTCGTAACAGCAGCATCTGGTTGAGCTTTTAATGCTGTCATTTCATTCTCTTTCTCTGTTAACTTTTGCTGTAACGCCACAGCATCTAATGCTTCCAATTCTGTTATTTTAGCATTTTTCTCTTCTAACTGCTGCTGCAACGCTGTAGAATCTATTGCCTTTAGTTTTTCCACTTCAGCTTCTAAGTCTTGTTTTTCCTGCTGAGCTGTGTCCAATTGATCTTGTAATTCTTGTGTTTTAATTCTCAATTCCTCCTCAGCTTTCTTCTTTGCAGCTTCTAATTCTTCATTTTTCCCCTTTAACTGCTCTTCTGCAGCTTCCAATTCTGTTGTTTTAACATTTTTCTCTTCTAACAATTGTACTGTGGGATGGAAAGATAGGGCTTTTACCATAATCTCCTCTTTCCCATCGTTAAAGCCTAACAGATTTTTCATTTCTTCTAGGCGACTAAAATATTTGCCACCCTTTTTCCCAACGGATTTTACATTCATGATTGTATTATCTCCTAGTTCTTCTTGAGGATAAGAACCAGTAATATATAGTTGTTGATCATTTAGCGTACAGCCCACATAAAACTTGTCATCAATTATAGCACCACTCTTATCTACGTTTTTATACTTTTTAAATTCTTCATAATCATCTTTTTTTATAACAAGCACTATTTTATCATCGGCAACCTGTACTGTACCATTCTTTAAGCTTAGCATAACGAACCTCAATTATAATTTAACATTACATAATACCCTTAGAACCTAAGGTCAAGTAATATTTTTATCATAGCATAGAAAATTTATGTTCGTAAACAAAAAATTTTGGCGTAAAATTGCCGTAATTGTGCTATAGCTAAAGTAATTTAGGTTTACCGACCATCGTCATTCCGCTGCTTGTTAGCGGGATCTAGAGATACCGCGGCGGTATGACGTTGCTAGCTTAAAGTTTAAAATTGAGAAATATTTATGTTAAAAGAAAAATACGGCTTTAAAGAAGTTGAAGACAAATGCAACATATTGTGGGAAGGCAGTAAAGTTTACAGGTGGAATGGTGAAAAGGATAACACTTTCACTATAGACACACCTCCACCGACAATATCGGGTAAATTGCATATTGGCCATATATTTAGCTATTGCCACACGGACTTTATTGCAAGGTTTCAGCGCATGCTGGGAAAAGATGTGTTTTACCCAATTGGGTTTGATGATAATGGGCTTCCCACTGAAAGATTGGTTGAGCAAACCTATAAAACCCGCGCAAAAGAAGTTGGCAGGGAAAAATTTATAGAGATGTGCCATGAGGTTATTGAAAAATCAAAGCAAGAATTCAAGGAACTATTTAAATCGGTCGGCATTAGTTATGACTGGGATTTGGAATATCACACGATCAGCAAGGAAACTGTGACGCTTTCACAGATGTCGTTTATTGATCTATATAATAAAGGGTATGCATATAGAAAAATGCAGCCCATCCTTTGGGACCCGGTTGATAAAACAGCAATTGCGCAAGCAGAAATAGAAGATAAAGTTTTTGAGTCATCCTTAAATACGATAGTTTTCTCTACTGAAGAAAATGAGCAGATCAACATTGCAACTACGCGACCTGAGTTACTTCCAGCATGTGTTGCAGTTTTTTGTCATCCAGAGGATGCGCGCTACACCCATCTGATCGGAAAAACAGCCGTGGTGCCGATCACAGAGACAAAAGTTCCAATAATAGCTGATGATAAGGTTAAAATAGATAAAGGCACTGGGCTTGTTATGTGCTGTACGTTTGGTGATGAACTCGACATATATTGGCAGCAAAAGCATAATCTACCGATGAAAATTATCATCGATCAGGATGGGAGGATGAGCCTTCATTCAGTACATGGTCAGAAGGAAGAAATATGGATCCCAGTGTCTGGGCACTGGGATGACACCATAGGGGCTACTGGGATGACAGGAGAAAGGGCTACTCAGATGACAAAGGAAGGTGGGTGTGATCAGAAAGAAGAATGGATCCCAGTGTCAGCTACTCGGATGACAGACGATATACTAAATGAAATAAATGGATTGAAAGTTACAGCAGCAAGAAAGCGGATAATCGAAATCCTAACTGAAAAAGGACTTTTGGTAGAAAGCACTAACATTTCTCATTCTGTTAAGTGTGCAGAAAGATCTGGTGCACCACTTGAGATATTGCCTACTTATCAATGGTTTATCAAGACCTTAGAGCAAAAAGCTCAAGTATTAGATAAAGTAAAAGAATGCAATTGGCACCCAAGCAATATGCGTAAACGCATGGAAGTGTGGATAGAAGGGCTAAATTGGGACTGGTGCATCTCAAGGCAGCGCTATTTTGGTGTGCCATTTCCAGCGTGGTATTCCAAGCGTAAAGGAGAAGAGGGCAAAATCATCCTAGCTGAAATAAAGGCCCTACCTATAGATCCATCGAAAGATTTACCAAAAGGGTATAGCAAAGAAGAGATTATCCCAGATCAAGATGTAATGGATACTTGGGCCACAAGTTCAATTACTCCTCAACTAAGTGCACTGGCAGTAAACAGTGAGTTTAGCTTACCAAATCATCGCTATGATACGATATTTCCTGCAGATCTGCGCAGCCAGAGCCATGAGATAATAAGAACTTGGGCTTTTTATACTATTTTAAAGGCACATTATCATGCAAATTCTTTACCTTGGAAAAACATTATGATCAGCGGTTGGTGTTTAGCAGATGATAAGAAAAAGATGAGTAAATCAAAGGGTAACATCATCACTCCTCATGTAATACTTGAAACTTATGGAGCTGATGTAGTGCGCTATTGGGCAGCGAACTCAAGGCTTGGAGTTGATACAGTCTACTCTGAAAATACATTCAAAATTGGCAAGCGCCTCGTTACAAAACTTTGGAACGCTAGCAAGTTTGTTTCCATGTTCATGGAAAAGCATCAAGTGATGAGCATAAATTCTGCTCACGAGACAATGGATAAGTGGATATTGTCTAAGTTATACAAAGTTATAGAAAGAGCAACAAATAACCTATTACAGTTTGAATACTGCGAAGCTTTGGGCGCAATAGAGGAATTTTTTTGGAAGGATTTTTGTGATAGTTACTTGGAGTTAGTAAAAAAACGTGCGTACGGAAGCAGTGAAGCAACCTTAAGTGCAAAACAAAGCTTGGCGTATGTGTTAAATGTTATTTTGCGGTTATTTGCACCTTTCTTGCCATACATTACAGAAGAGATATACCACCAGTTGTATAGTTATAATTCTGTACACAATCAAAGTAATTGGCCAAGCAAAGAAGAACTTATCTACGATAAATATTCAGAGGAAATGGGAGATAATGTTATTCAGATATTAAACATTATCAGAAAGATAAAGGCAGATAATAATGTATCAGTTAAGCATCTGATAAAAAAGTTGATGATAAAAGCAGATCTACGAGAGGATAAGTTGGATCAATCCGCACAGAATGATTTGCAGGCAGTTTGCAATGCGGAAACGATAGAGTGGATGCAGTCTGAGCTTGAAACTGAAGACGAGAAATACATAGTGAATATAGATTTATATTGATTTTTATAGCTTTACTTCCTTTAATATCCATGCTATTGTAATCATTATTAGTATGAGGGAATAATAATGGGGGATTTATATAATAAAGCCAATGCACCGTATCTTATAGCTGGTGCTCTTGCTACTTTGGTATTGCTTGCGTCTGGGACACTTGCCGTTGCCCCTTATGTTGAGTTCTTGTCTTCAGTTGCAGCCTTTAATGTAGCTCTTCCTGTTGCTTTGAGTTTGTCTATACTTTCTGTTCTGGTGCTTGTACTTTCATGTAAAATGATCAGCCAGAATAAAAAGCTTGATGCACAAAAAGCAGAACCTAATGAAAAAAATGGATTAGCTAAAGAGCAAGAAAATATAATACAAAGCTTAGAGCCTCAAATCAAAGAGCTAAATAAGAGGCTTAGTAGTCAGTACAATGAGATTGAAAAGCTAATTGCTAGTGCTGCAAAAAAAGAGGAGCTAAATAAGCTTAACAATGAAGTGAAAGAGCTAAAGGTAAAGATTGCTAGTGTTGCAACAAAAGAAGAGATAAATAAGCTTAGTAATGAAGTTGAAAAGCTAATTGGTAGTGCTGCAACAAAAGATGAAATGGAAGAGCTAAAGGCAAAGATTGCTAGTGCTGCAACAGAAAGTAAAACACAAGAAAAGATTTTTATGAAATTTTGCGCAAAAGGTGAAAAAAGAGGGAAGAAAGCATTTGAGGATTTTATATTTATAAAAGAGATAAAAACAAAATTAGTAAATATTTATGAATCAATAAAAAATAATATTAATATAGTGTCTTCAGCAAAATCAGGTGATTCAGAAGAAGAGCAAGAAAAAATACAAAGAGGATTCATTTTTCACGGTCCAGGAGGAACTGGTAAGAGTTCAATTGTTGAGGCGATTGGGGATCAGCTGATATCTCTAACTACATTTATAAAAGTTTCTGGAGCTGATTTGCTTGAAAAATCAAATATAAATGAGCTTTTTAATAAAGCAAACGAAAACGCTCCTTGTATAGTTCTTATAGATGAAATCGACAGCTTTGGCAAGGGACGCACTGATGCCAATCGAGTACCTTTAAATTATTTTTTCACTAGATTCGATGAAGCTGATAAAGGTGTGACGGTGTTTGCTACAACTAATGTTAGTCTGCAAGATTTAGATGCATCACTTGTTAGGGGAAGTCGTTTGAGTAGTAAACTCAAGTTTACTATGATAGAAGGAAGTATACTTAAGAATATACTGAAGGATGGTCTGAATGAAAAATTAAAAAATAAAAAGTACAAGCATGCTATCTCAAGAATTTTAAACGAAACAACACTTACAACACTCTCTATCTCAGCAGCAGATGTGGAATGTTTTATAAATTATATAGTTGAAAAGTTAAACAACAAGATTGGAACTTCTGCTTATACTATAATTAAAGATTTTTATATTAAATATAATATTGGAGAGGTGTCGAATAAGCAGACTAACAGGAAAATTGAAAATTCTATAGGAGAATCACAGCAATACACATCCAGACCATCACATAAGCTGAATGACGCTTTATGTTCCTTAGCTACTCTTACGTTACTTACATCTTTAGCGCTTATTGTAACTTCTAATGTGCCTCTTCCTCTAATTCTTGCTTTAGCTACATTATCTATTTTGGTGCTTGCACTTTCATGTAAAATAATTAGTAATAATGTAGAATTGGAAGCAAAAGTAAAAGGTCATTTAGAACATAAGGAGGAGATGCTTTCTCTTGAACACCAAGAGTTACGTGATGAAAATACAAGATTGAATGAAAAAGTGGATTCTTTAATGGAGGAATTGTGTCAATGCAAATTAGAAAGTGAAAAGAATAAGTTATGTTTAAAGTCAGAATATGAAGATGAGTTACGCTTAAGATTGGAATATGAAGATGAATTAAACTTGGAATTAGAACATAAAAGTAGGGAAGCTTCTTCTCTGCGTACTCAATTAACTATGTTAAGAAAAAAAGTAGAAGTAGAAGAAGTAAAACAATTAAAAACTTTAGAATCGGAAGAACAACATGAGAGCTCAGAAAGCGACATAGAAGAATTAGAGAAGAAGTTATGCCAGTCGGAAAAGGAAAAGAAAGAATTAGAAGGTAAAGTTAGTGATGAACGTCAAAAGCGCACTGATCTTGAAAGTAAAGTTGATAAATTGTGTACAAAGGAGAAAGAGTACTTATCTAAAATTAAGGAGCTGGAAAAGGAGTCATTATCTTTACAAAAAGAAGAGAAAGAATCTGATAACACATTAACAACAGTGAATGATGATCGCGATAATAAGGTGAAAGAATTAAACAGTTCACTTTTGAAGCAATCCTCTCAAATAGAACAACTTCAAAAAGCTTTATTGGAAAAGAAAAAAGAAGAAGTGCTTTTTTTGCAATGGATGATAGAATATGTAACAGATGAGGTAGAAAAATTAGTAAGGGAAAATGAAGTGATCAGAGATGATGATAAAAAAGTAATATTACAAGTGATTCAAGCAACAAAGTCTGAGTTAGTAGAAGAAGCTGCACAATATTTGCCAGGCGAAACGTCTGTTCCTTCATTTGTGGAAGATCCTGGATATACCAGTGGATGTTCTACCCCGATCAATAGCCACTAGACATTTTGAGTACAGTTGTACACTGGATACATAAAACCTTAGCCATTTTTAGCTAGTAGACTGAAAAAGGAAAGTTTGTTGTAGGTGCAGCACTATAATTCCTCCACAGATAAGAGAATTTTAATAAATATATACAAGACTGCTGAACGTGGGGGGAGGAGGGGAGTAATGAGCAATTTGCTTAGTGAGGCTAACACATTTTATTTTATAGCTAGTTCCTTAGCTACTCTTACGTTACTTACATCTTTAGCGCTTATTGTAACTTCTAATGTGCCTCTTCCTCTAATTCTTGCTTTAGCTACATTATCTGTTTTGGTGCTTGCACTTTCGTATAAAATAATTAGTAATAATAAAAAAATAGAGGTTGAAAGAAATAAATTCGCTCAGAAAGAGCAAGAGTTAGAAAATAAAATAACTCTAGGAAAGGAAGCTGAAAAAGCTGCAAACAAAGAAGTGGAAAAATTAAAACATGAATTAACTCGAGAAAAGCAAAATTTAGACAAGAGAGCAAAAAGATTGGATCAGAAAGTAAATGAGTCAGAAGTTGAGAGAGAATCTCTTCTTGAAGAAAAAAAATCTTTAGAGAAAAAATTAGAAACAGCAAAGAATCGTACGTTTGAAATAGACAATGAATTGGACAAAACAAGAAAGGAAATAGGTAAGCTTAATGAGCAGGAAGAGAAATTAAAACTTGAAATCTCATGTTTAAAGAAACAGTTGGAAGAAAGAAGTAGATTTATTGCAAAGCTGAAGATGGAAGTGGATGATAATAAACATTTAGAGCTAGAGAATAAGGGGTTAAATGATAGAATAGAAACGTTACGTGAAGTACAAAAGGCACTACGTGAGAAAAAACATGAACTTAGTGAAAAAGTAGAGGCATTGAATAAGGAAAAAAATAAACTTTCTAAAGAAGTAGAGGAATTACGTGAAGAACAAGAAAGGCTGCATGCAAACTTAGATAAGCTACAATGTAAAATTAAAGAGGTCAACAAAGAAAAGAAAAATTTATCTAAAGAATTAAAAGAGAAATTTGAAGAGTTAGATGAAGCAAATGGTTTAATTAAAAATCAATCTTTTGAGTTAGATGGGATAAGAAAAGATTGTAATAATGAAGTAAAAAGTTTAAGAAATTCACTTTTAGAACGAGACAGTCAAATAGAAGATTTTTTGAAAGAGAAAGAAAAACAAGTGAATTTTGCGCAACTGTTGATAAGATGCGTAACAGACAATATAGAAGAACCAATAAGAAATAATGATGGAAAAGCAATATTAGATACGATTCAAATATTAAAGTCTGCGTTACAAGGAGAAATTGCACGGCTTTTGCCAGACGAAACGCCTTCTTCTTCGCTGGAAGATCTTGGATATGAATCATTATTTGTCAGTCGCTCATCCACCCCGACCAAGTTGCCAAATTCACTATTGACAGAATCTTATGAACGCAGTCAGTTCAATCAGAGTGAAAGTATTTGCAAAACACAACAATGAGTCTTATTATAAGATAAATCATGCAAGATAATGAACCCAATAATATGCGCACTGGATACACAAGACTTAAATAAGGCTATTTCTCTAGCTAATGCTCTGCGTGGTAAAGTTGGCATGGTAAAGCTGGGATTAGAATTTTTTGCTGCTCAAGGTCTTTCTGGAGTGCAAGAAGTTGCAAAATGCAATGTACCAATTTTTTTAGATCTGAAATTGCATGACATTCCAAACACTGTAGCTAAAACAGTTGAAGTAATAAAAGTTCTGAACGTTGAAATGTTAACTCTGCACATCAGCGGTGGGACAAAAATGCTTGAAGAAGCGCTAAGTGTAGTGCAAGGCACAAAAATAAAGCTGATTGGAGTGACAGTGCTAACTAGTATGAGCAATGAGGATTTAAACGAGCTTGGAGTAGCAAGAGAAGTAAAATCACAGGTAATTTTGCTTGCAAAGCTTGCAAAAAAGATTGGACTCTATGGAATAGTCTGTTCTGCATTGGAAGCTCAGGAAGTGCGCCGAGAATGCGGTGAAGACTTTAAAATTATTACTCCAGGAATTCGTATAGATCCAGGTCATGACGACCAAAAAAGAACAGCAACACCAAAAGAAGCAATAAATTCAGGAGCTGATTATATCGTCATTGGCAGACCCATTACAAAAACTACAAGTAGTGCGGAGCTAATATTGAAATCCATGAAAGAATTTTAATATAATAACTTAATTTATAAAAATACTAACATATTAATTAGGAATAAGCATGAGTAATATCAATAGAATAATACGCGAAGTAATCAAGGAATTCCGCTCAAAATTACCAGATAAGGAAATAGAGGAATATTCTGGCAAATTGAATAAGCTACATATCTACCAGTGCAATAAGCATATAATAGAAAATAAGAAGCTATATCATTATACAATAAATGGGAAAACCCATGCTATGGGTCAGCATGGGCATAATTTTGTCAAGAGTTTAGAAGTTATCTTGAGGAATAAGCCACAAATTTCCTTAGAAGAGGTAATTGATTTTATGGAAAAAATAATTAATTTTGGTATTGATAGTTGTTATGGAGCATTTGAGATGATATTTGAATCTCGCTCTGGTGTTACAATAGATGATGCAGTTAATTTTGTAAAAGATAGCTTATCTAGTAAATTTTATGGATTCCATGGCAGTGGGATTTTCAAAGTAATATTAGAACTTAATCCAGAGAGCTCTCTTGAAGAGATAGAGAAACAATTTAGCAAAGTAGTAGATCCTTACTTTCTTAATGCTTGGAGTCGAGAAAGTGAAAGGGCTTTTGCTAAGATATGTAGGTTATGTAGAGAAGGACATGTGGAGAATATGCAGAAATTTGATTTTAGCAATTTTAATTTAGATCAAGATAGTGCTGGAGCATTAAGAGCACTGTTACAGTATTGTGTTGACGTTTCTAATCAAAAAGCTTTAGGTGATTCACATGAATTGCATAGAGAAGAGATGGAGGGGATATATAAATTTGATGATAATTACGATTTAAATTTAGATAGTGATCATAATGATAGTATCTGGCATTGAAATTATACTACAATAATAAAATAACTGGATAAAAATTATCACCAAAAAAATTCAAAAAAGTGCTTGACATAAAAGAACGAACATTATATAGTGTCATTATCTTTTATTTTACCTCGCTTAATTTAATTACTGGATTAAGCTTACAGTACTAAGCGTGGCACAAAGTGCCACGCTATTTTTCGGTTTACATTTTCAACAGATAAAAAATGATGCCATTTCAGTGCCAAGCACATAACTGTACGGATATTCATTTTTAAAGGTAAATTGCACAACAGATGATGTCATTCCAGTGCTTGACACTGGAATCCAGAAATTTTGCTTATAACTGAGCTGATGAGCTAAAGGTAGTTGTCTTACGCTAAAACAAACGTTTTTAATTAAGTTGCATAGAAGCTGGATCCCAGTGTCAAGCACTGGAATGACATCGTTTACTATGTACCATATTGCAATATTCGTACAACTGTGGGAAACATCTATGGATGCCATTCCTATTACCTTATTTCCATTTTTATTTCATTTTCAAAGGAGGCTATTATGTCACTTACCGATATCGCTCACCGTATCAATGAACTCGCTTCATCATGGGAGCAATTTAAATTAATAAATGATCGCAAACTAAAAGAAATTGAAAGCAAAGGGCGTGCTGATTCTGCAACAATTGAGCAGCTATGCAAGGTAAATAATGCCATTGATAGTTGCAAAGAGCGTTTAGACTTGATCGAAACTGCAGCTCAACGCCCAGAAGTAAATACAGATTTTAGCACAAGCGATAAATATTTTTCTGATTATATCCGCAAGGGAATGGAAAGCGGTTTATCACACAAAACCCTCAGTGGAGATGACAGTGATATCGGGGGGTATCTAGTTACTCCGCATATTGTAAAACGCATAAACAAGCGCGTAACTGATTCGTCCCCAATGCGACAAATATGCTCCAGTCAAAGAATCTCTACTGAAACATTGGATTACATTATAGAAGATTTTGACCGCGCCGGTGCAGGTTGGAGCAGTGAAACAGTAGATGATGAGGACGGTGGCAATAAGTCTAAGTATGATTTTGCAAAAGATACGGACACGCCCAAAATCCAAAAGATTTCCGTCACAACTTACGAGTTATATGCTCAACCACAAATATCACAAAAGTTACTCGATGATGCGTTTGTCGATGTTGAGAGTTGGCTGGTGGAAAAGATTGCCGAGACTTTTAGTAAGGAAGAAAGCGAAGCCTTCATTAAGGGTGAGGGCACTTTTCAACCAAAAGGAATTTTAGCTTATGAAAATGGAAACAGTTATAATAAAATAGAGCAAGTTAAAACTGAAAAATTAGATAGTGATTCAATAATGATGTTGTATTACTCTCTGGACGAATATTATTCCAAAAATGCGTCATTTTTGATGAACAGGAGTACGTTGAAGGATATCAGGCTGCTAAAATCTCAAACAGGTCAGTATCTCTGGCAGCCAAGTCTGTCGCTTGAAGCTCCAGATACTTTAATGGGAATACCAGTATATCAATCTGCCGATATGCCACCAGCGCCAAACAATCAGCTACCAGTAATTGCGATGGCAGATTTCAAACAAGCTTATAAGATTGTAGATAACAGAGGAATGAGAATATTAAGAGACCCTTATACGAATAAACCTTATGTGAGGTTTTTTGTCACTAAGCGTGTCGGCGGAGAGGTTGTAAACACCAGTGCTATTAAATTGTTGAAAGTTGCGAGCAAGTACTAAAAACTTCCGCAGCATCATCTTTATAGCTGATCAAAGCAACACGTCATACCGCGATTCATTCCATAACTGTACGAACATTGTGATTTTGGCCCATCAGGAGGGTGTCATCCCAGTGCTTGACACATATAGCTAAACTGACTTAGATTTACCGACAGTTTGAAAAACAAAAATTCGTCATTCCGCTACTTGTTAGCGGAATCTATGCTGAGATATCGCGGCGGTATGACGTAGGAAAACCTTTCTTGGGTTAGCTATAGTTTGCTATATTATGTGATTTTATTTTTAGCATTGCTTCTTACATTATGTAATTTTGTTTTCCATAATGTATATTATGTAATTTTCGATGCTAAGATCTGTTATAGCTCTCAGTATGATATGAGTGATTCTCTTTTAATAATTATTTTTTAAATAGTTTGTTGGTTCATCAATTTCTTTAGGATTGATATCTACAATTATTTTTCCGTTTTTTAACAGAATAATCCGATCTGATATTTTTGTTAAAAAATCCAAATTGTGAGAAGCGATAATCATAGTAATACCCATATCTCTAACTGATTGTAGTAGTTCCACAACGTCGACTATTGTTGCTACATCTAAACCAGACGTTGGCTCATCGCATAATAGAATCCTTGGATTCATCATTAAGCTTCTGGCAAGCGCAACCCGCTGTTTTTGCCCACCGGATAGATTACTAGGGTAATCATTTTTTTTAGAGGCAATACCCAAAGACTCAAGTAGTGAATCACTTTGATCCTGAGTTTTGTTTTTAAGTTTGGGAGCATATGTAAGATTTTCCCAGACAGTCATATGTGAGAAAAGTTGAAAATCCTGAAATACAAAACCAGTACTATCATTGCATTCAATGCTACCAGAATCTAAAACTTCGAGTTTTTGTATACAACGTAACAATGTTGATTTACCACTACCAGAAGGACCAGCAAGACCAACTATAGATTGCTCTATAATCAGGTTAATATTATTAAGTACTGGAACATTATTAAATAATTTACAAACATTATGCATTTTTATCATATATACCTTTCTGTTCAATCTTTTTGCCTATATATTCAATTAGTAATACAAGAGCGTAATAATAAGCCCCAGCAAGACAAAGTGGTATAAAATAAGTAAATTGTTCTGCTGCAAGCATTTGCGCAGAGCGCATAATATCAACACCACCAATAGTAGAGATTAATGCCGTTTCTTTAAGGAGTGCAATGATCTCATTTATCATTGCAGGAAGAGTATTTTTAATAACTTGTGGTAATATAATATCTCTCCACATATAGAAACTAGGTATTTGTAAAGTTTTAGCTGCTTCAAACTGGTTTTTTGATATAGTTTCAATACCAGCTCGTAAAATCTCAGCAATATAAGCACAGCTATTTAGACCAAATGCTATAATGCCAGCACTAAATATGTTTAATTTAATTCCTGCAATGGTTGGGGTCATAAAATAAACAACACTTAACTGTAATATAAGGGGGGTGCCACGTATTACAGATATAATTCCATTAATTAATGGAATACAGATCTTATTATATCTGAGTACTGACAATAATCCCCCTAGACTCACACCTAAAAGCAGTCCTCCAATCAATAATTTTAAAGTAAAGGCAAGGCCTGTTCCAACAAACAAGAAATTAGAAATTAATTCCTGCATCAGTTATCTCCTAGCCATTTTTCTGCTATTTTTTGTATTACACCTTTACTTTCTAAACTTTTTAATGCCTCGTTTATTTTATCCTTTAAAGCAGATCCTTTATTCACAGCAATAACATAACCACCATCTAACTTGGCAGTGGCTGACCATGATAGACCAGGATTTTTTTTGCTAAATACTTTACCTTGGAATTCATCAATTAGGACGCCATCAACATGACCAGACTTTAATGTTTCTACAGCTTGATTATTATTGTCTATAGCAATAATTTGAGCTGTTGTAGGAACATGCTCTTTTAGCCAAATTTCCATGACAGTTCCTAGTTGAACGGCTATCTTCTTGTGAGTTAAGTTGTTTATACCGGCTATGGGTTTATTTTTGTGATATAGAATACCAAATTCCCCTGTATAATAACTATTTGAAAAATCAAAATTTTTTTCACGCTCTTCTGTGCTACCAATAGTAGATATAGCAGCATCTACAGAATTACTTTGCAATGCTGCAAATATAGCACTAAACTGCATATCTTTAAATATCGCTTCTTTACCTAACTCTTTTGCTACTAATTGAGCAAGCTCAATGTCAAAGCCAGTAAATTTACCATTTTCATAATATTCAAAAGGTGGATAATCTGCAGAAATTGCAAATCTAATGATATTATCGTGTTTATTTTCCTTGCATCCTGTTAATAGAATACTTATCACTATAATAGCATTTAAAATATATTTTTTCATATTACTAATTTATATTCATATTTTATTCATCTTATGAATATAGACATTAAAAATTGAATAGTCAAGAAATAATGAATATAATTTCAAATATACTTATTACATATTCAATATGAGGAAAATGCATAATGCATGACAACACACTAGGTGAACATATTTTAAATATTATTCAAAATCACGAAATTTTAGAGCAGAGCGATTTACAGACCTTGCTTAAAGAAAGAGGGCACAACATTCCTCAGGCTACTTTATCAAGAAAATTAAAAAAACTTAAAATTGCCAAAGTTGCTGGTATGTATAAAGTAATTGACATCAACCAATATCGATTACCATTAATACTTAATATGCAAATTTCGGATTTTGGTTTAATAGTACTACACACTCAACCAGGACAAGCTAGCAGCCTAGCTTACTTTCTAGATCAGAAGTATGTTATTTATTCATTAAATAATAGCAAAAACATAGGAATTATAGGAACTATAGCAGGTGATGATACAGTATTATTGATCATCAAAAGTAAGGCTGAACTTAACAAAGTATTACAATCAATTTATGAAACATTTCCATATTTAAGTCCTGAATAAGAATGTTGTAAGTTAAAAATGTGATATAAAGGAGATAAGAGGGATTTCTTTGTTTAAATCTTTGTCTTCTTTTTTTCAATATACCTACATATCAGAATGGACAATTCATATAGAATCAGCATAGGTATTGCAAGCCCTACTTGGCTTAATACATCAGGTGGAGTTAAGATTGCAGCGATAATAAAAATTACCACTATCGCGATTCTGCGTTTATTTGACAAACTTTGTGTAGTGAGTAACCCTACTCTCACCATTAATGTGAGTATTACTGGAATTTGAAATGCAGTGCCAAAAGCAAACATAAATTGGAGAACGAGGTCTAAATATTCGCTAACTGATGGCATAAACTCTATTGGTATACCGAAAGATTTCCCACTATGTTCAAAAGTGATGAAAAACTTCCAGGCTAAAGGAAATATATAGTAATAGACTACAGTAGCTCCCGTTACAAATAAAACCGGTGTTGCAATCAAGTATGGCAACAACACTGCCCTTTCACTTTTATATAACCCAGGTGCTAAGAACATATAAAATTGCCATGCAAACACAGGAAAAGAAAACAAAAGTGCGCTCATTATTGCAACTTGGAGATACACAAAAAATGCCTCTGTTAAGTCTGTGTAAATTAAAGAAAAACCTTCGCTACCTTTTGTTGCTTCTATTAAAGGTGCGAGTAAAAAACGGTATATATTTTCCTTAAAGTAATAACAAAAACCAAAAGCAACGCAAAAAAATAGAAAGCAAAAGATAACTCTTTTTCTGAGTTCCGCAAAGTGCTCATAAAATGAGGCGTATTTGCTTGAGTTCCAGTTCATACTTTACTATAGCTCAATAATGCTATGTCTAACATTCTCAGCGAAAAAGCCCACTCATTGTCATACCACGCTGCAACCCTGCATATATCACCTGTAACATATGTACCAGTTAAATCCACAATTGCACTATAAGGGTTATGCACAAAATCTATTGAGACTAAAGGTTCCTCGCATATAGAAAGTACATTTGACATTGGATAACCCTCTGTCATCCTAGTACCCTCTGATGTCATCCGAGTAGCTGACACTGGGATCCAGAAATTAGATTCCAGCGTCACGCGCTGGAATGACGTAGAGGAGAGAGCTGCATCCTTAAACATTTCATTGATTTCTTTAACGGTCGCTTTCTTATCAGTCGTAAATGTAAAATCAACCATAGAAACATTGCTAACCGGAACTCTGACGGCAGTGCCATCTAGCTTGCCCTTTAATTCAGGAATTATAGAACCAATTGTTTTTGCTGCCCCGGTTGTAGTTGGCACCATAGATAATCCGCAAGCCCTTGCTCTACGCAAATCTTTATGATTACCATCAAGAACATTTTGATCATTCGTGTAGGCATGTATAGTAGTCATAAAACCGCTTTTTATACCTAAACTGGAGTGTAGGACTTTCACAATCGGAGCAAGGCAATTTGTAGTGCAAGAACCTGCTGATATCACTTTATGCTCTTTTTCGAGCATATCGTCATTCACACCATAAACTATAGTGACATCAGCATCCGGAACTGGAGCAGAGACAATTACTTTCTCTGCATTGTGCCTTATTGCTTCTTCACGTTTATTGAATGCACCAGTACATTCAAGTATTACATCAACATTCCAAGGAATATTTTCAGGATTCCGTTCTCTATATAAAGAAAACTTTTTGCCATTTATAGAAATCCAATTTTGAGACTCATTAAAATCAATATCACCACTGAATTTGCCATGAACAGAATCATATTTAATCAAATGTGCATGCTGCTTTGCACTGAGCGATCCATTGACAGCTACAACTTCTATTTGTTTGCTATATTCTTCTATTTCGAAAATAGCACGCAATACGCCTCTGCCTATTCTACCCAGACCATTAATTCCTACACGAATCGTCATCTCTTCATTCAAAAAATTTAATTATAGAGGATATCACTTGATATTTCATTTTATTCTTTTGCTTTTCTATCGATATGAACATTATAGCAAGGAGACAGGGCTAAAAACTTGCTTGACAAACTCCGCCAGCCCCCTTATCATGAAACTGAAGCTATTGTATTTGCTT
>NODE_11_length_24686_cov_1182.903455
ATACCGCCATTGACACCCTGTACGCAATACATAGAAAATTGCTTCTAATATTTCTCTTTTGCTATACTTTGGCGGCCTTCCTCCTTTCTTGTATGATACTCTGAAGTGTTTTTCTATTCTTGCCCATTCCCTTTCGCTTAGATCTGTTGGATACTTTTTTCTCATCTTTACCCCGTACTAAAATTTCAGATATTATAGCCTTTTACTTGTTTCCGGACAACCTCTTAATCTCATTTTCATCGAGCAGATAATTGTCGTGTATTAGCTTTGGCTATGTATTTTTTGTATACTCTTCTTGTACTTAAATGTAGACCAGCATAGCCCTAATTTTTTTATATATTGTATTTCTTTCTCTGTATTTAATAATAGGCTTGAAAATAAATGGTAAGCCTATAATTGTTAAGCTTAGAGCTAGGGTTGAAAGTATACAACAGGCTTTGTGTTTACTATGTAGCTCTTTCAGATAAAGCATCAAAAATCTACAAAATTTTTTGTAATTTTCTTCGATGTTTTTTTTGCTATGAGCCTTGCTAATGAACATATCTATTGCGGTATGACCGTTATTGCACTTAATGTTAAGGTCTGCACCTTTTTCTGTTAACAACTGAGCTATATCAAAATAATCCTTTTGAACAGCAAGATGTAGAGGTGCAAAACCTTGTTGCTCACAAATGTTCATATTGGCTCTAACTTCCAATAACATTTTCACAATTTGTGTATGGCCTTTTTTAACTGCGAGTAGCAAGGGAGTTCTGTTACATTTAGTAACAGCATTAACGTTTACCTTAAGCTTCAATAAGAGCTTAACTGTTTTAGTGTTACCATTATGGCTAGCTTTATGCAGCCTAGCGTTACCATTAAAATCTTGATCGTTTGCTTCTATTCCCTTTGAAACAAGAAATGTTACCATTTTTCTATTATTATGCTCAATAGCGCAATCTAACGCATCAAAACCATGGTTGTTTTTTGTGCAAAAAAACTCTTTAAGTTTAATTTTATCGTTACTTGCTTGCTGTTTTTTTGCAATAAGTTTTACTATTTGCATTTTGTTGTTATACGCTGCTAGGAAAAGCGTAGTGTTATTTTCTGCATCTTTGGCTTCTATATTTGCACCTTTCTTTATCAGATATTCTATAATTTCTGCTCTGCTGTCATAATGTGCGGTGCATTGATAAATGGTTAAAAACAAAGGAGTACGAAAATTGTTATCTTCACATTCGAGATTTGCTCCGCTATCAATTAAAATTTGGACGCTTTTTTTAGAACCGTATAGTGAAGCTATATGAAGAGGAGTATAGCCCTCTTTGGCATCTTTTTCATTAATTTTTGCGCCTTTTGTTATCAAAAAATCTATTAATTCCGTGTCATCTTGTAGTGCAGCAAGGTGCAGTGGAGTGAATCCATTTTTATCCTTGGAATTAATTGTCAGTTGGTTAACAAAAAGTTTAGCAACTTTCTTGTGTCCATGCATAATGGCGTAATGCAGAGGGTTTCTATTTTCGTTGTCTACGACATTGAAATCAGCTTCGTGCTCTAGTAATGACTTTACTCCAACTAAATCGCCTTCTTTTGTGAACTTATGCAAGAGAGTGATTCCACTTGCATCTTTTGAGTTAATATCAAATCCATTTTCTACTAATTGGTTTATATCTTCCTCACGCGCCATATCACTTAAATCTCTAATTAAACTCTTTTCGCGTTAATAATACTCCTACTTGATTAAGTTTAAATGAATCTGTGAGAAATGGCTAGTGCATTCTTGCATAACAAACTTTTGGCAGCGCATTGGATGAAACGAAAAACTTACTTGACAAACTCCGCCAGCCCTCTTATCATGAAGTATATAACAATGTTACAAAAAATAATATCATAGAATTCAGTAGGATTATTCCTAGGATGTTTCTATGTTCCAAAAGAGGAAACTTAAATAACAAAATAAATACCCTTTTAATATACACAAAAGGCATTCTATAGCTAACTTAAGTAACCAGATACAACTATAACTTTTATTGTTTAATAACATTTGTGCCATTCTCTCTAACTTGAGCTTATGGTTTAAAGTACTTAATGACCAAGAGCATAATTATTACTACAAATAGGTGGTCTTAGGCTTTCAAGATGACTATTTACTTTCAGCGAATCGTCCAAATCATGCTCTATTTTTTGTGTTTTTATCTCGAATTTAAATCCTAATTTTTCGCAGAATTTTTGAAAATATTCTTTAATAACATCAAACAAGTTTCTACTTTCCCCTTTATAATTTTTTAGTTCCTTAGGAATAGTAAGTAATAATTTGCCATCTTTATAGGTTACACCATCTTTACCATCTTGAGACTCAAGTACAAATTCAAGTGAAGTCGATAGATCGAATATTTTTTCTCCTGGGTTATCAAACTTCGTTACGAACACTAACATATCAGATTTTACTTTTGTACTGATTGGATCAGCACAATCAATACACATTGTTTTATTCTTGCTATATTCCCCTTTTAATCCATATTCCAAGAGTGAACTTTCAAGAATAGGGATGCTTACAGCAAATTCATACCCCGCTTGGTTACAATTAGTGATTATTTCTTCTAAAATAGGGTCATTCGGAACACTTGCTTCTGCGTATTGGAACATTTCCTTAAAGACTTCTTTTACAAATGGGCGATAGTTCTTATTCTCATCTCCTACTTTTAGTAATAGATGCAGATGCTCTCTTCCAGCATTGTAAAATCTCTCAAAATCTTTCCCATATGAGGTGGTTTTCTGATAATCAGGAATTTCAGAATTTTTGCAGTGACTTTTCCATAATTCACATAACGCATTATGTGCAAGTTCCTTTTCAAGATCCTTGAGGACTGAATCAACAAAAGCTCTACCATAATCTGTATCTATTTCTCTTTGTTTTTCTCTTGCGGTTTCACTACTGTATATATCATAACTATTAAAAAGGTTGCTTTTGCGATATTGAGCTCCTTCAATTAATGCAAAGGTTAAAACTGTATCTATAATTTTTCCATTAATAACAAAGTTCATTCTTGGAAAATCGAAATACATTGTTTCACCAGAGTTTGCTGATTTATTGCTCTCACCAGCCTTTAATTCACTAAAACCAAATTCTTTAATTTTAGCCTTCAATGTAACTATTGGATTTGCCTCACTCATACTCCCTCTTTCTTCAAAGTCAATTATACCATAAGAGTTATTAATAGATTATTGACAATATGTAAGCTTAACAAAGGCTTTACACTATCTGTATAATAAATACGCTAAGACAAAAATTTAGATCTAGAAAAGATAATTGAACTTTATTACATTCCATCTATAATAATTTAAAGTAGCAAGCCTCAAACTAGAAGCCTGCTATTACTTACTGGTTACTTTACATCAATTCTCTTGATATGTTTCTCCGACTTAGGTATGGTTACGTGCAATATTCCATCTGAAAAATTAGCAGACACTTTATCTTGCTCTACATTTACTGGAAGCTGAATAGACCTATAGAAAGATCCATAGTATCTTTCTCGATGGTAAAACTGCTTATCTTTTGACTCGTTATTACACGTCTTTTCACCCTTCACTATTAAGCTGTCGCCAGATATACTAATGTCTATGCTTTCTTTGGAAATACCTGGTAGCTCTAGCGAGAGACAATAGCTTTCTTTTGTTTCATAAAATCGCAAGCTGGTAATAGACTACTACCTCTTCTTGAAAGCTCTGAGTCCCATCCTGTAAAGAAGCTATCAAATATGTTATCAACGGCTCTTTGTAGTCCTCTTACACTAAAGTTATCACAGTTATTGTTTTTATTTGAATGAACTATATTACTCATGTTGTACCTCCTTTCACTAATATATGCATTACATAATCATTCTACTTACTAATTTCAATCCTAAATCTAAAGTCAGAGCTTTTGTTAGATATGAAAAGTTGTTCCAATTTACTATGACTTGATTATGAGAAAAAAATCTTATTTGGATTACCATGGGTAATGCTATAAACTAGATTAATTGTAGTACGTAGAGTTATTGCATTCCTCCCATTTCTGCGATTATTTTCTTCATCTTCATTTGATAAGTATTTTACTTTCCAAACTTACCTCCAATGATTTATTTAATATTCCCCAACTTTGAGTGCACTAAATTTGCTCATTTTCCCTTAACTTGACACGTATACTTTTTTGAATATTCCCATAAAACCTTTAAAATAATCTTTAAATTACTAAAGCCATTACTTAATGTTGAAAGTAGCTTGTTCTGCTATTTTTCCTTAACTTAAACGTACTGTACTTGAGATGTACTTGAGGTAATCACTACATTGTTAATATTAGTATTAGGATTACTGATGCTAAGAGATTTACAAGCATCTATCAAAATTCTTAAGTCTTCGTTACTCAGGTAACTAAATATTTTTTCAGTACAGTCATATGGTAACTCAGGAAAATTGTTAAAGAGAAAATGGAAAATTTTATTGCCTTGTTCAAGTAACTCTTTTCTTTCCATACCCTTTCTGAAATGACTTTCGATCATACTAGCATATATTGGAAATTTTGTTTTATAGTCGTCTGATTTTAAAACCTGCACTATATTTTTATTCCTCATATATATTGCTAATGAGCTTGTACCTTTTGCCAAGATATCATAAAATGAAATGTTAGGATTATTAATCTTCTCACTCTTCATCCTTGCTATTTCTTCCTCACATTCATCCTGAAAGCCACTTATTTCACCACTGATACTCATTGATAGTAAATTTTTTTCACTCACATATAAATTTGCGGTTTTCATTTTAACTATGTGGCGTTTAAGAGCTTCAGCAGTTACTTCACACGAACAGACACCACGATCAGGATCGTAATAACCATCATCATCAGAGTCATAGTTGTTGAGTTGACTATAGAATGACCTTATACCAGCCATAGCAGAATCAAGTGGTGTATGATTATTTCTACTCGTAATATTAATATCAGAGCCATATTCTAAAAGAGTTGTAACAACTTCTTCATGTCCTTCTTTAGAAGCAATGTGAAGTGCTGTTCTGCCATACTCATCCCTAGAGTTAATATCAGCACCAAATTTCAAGATAGTCTCAATAATTTCCTGGTAACCTTTTTGAGCAGCCAGGTGCAGTGGTGTTATGTCACTTTTAATTTTAGAACCAACTTTAGCACCGCATTCTAGCAATACTTTTACAACCTCTTTATGGCCTTTTTGAGTTGCAATATGAAGTGCAGTTATTCCATCTTTTTGCTTAGCGTTTGCGTTAGCTCCTTTGTTCAAGAGCATTTTGCTAATTACTTCATTTCCTTGTTGAGCAGAAAGATGGAGAGGTGTTATATCACTTTTAACTGTAGAATTGACATCTGCATTATATTCTAAAAGAGCTTCAACAACTTTCGTATATCCTTTCTGAGCAGCAGCATGAAGCGTCGTAATACCATTTTTGGTTTGAGCATTTATATTAGCTCCCTTACTTAGAAGCAGTTTAGCAATTTCTCCCTTAATATTAATATCAGGATCTTCATTAGTAAGAAATCCAAAAAAACCTTCACTCTCACTTAAAGCAGTAAAATGCAATGCTGTTCTTCCATATTTATCACTAGCGTTAATATCAGTATCGTGTTGCAAAAGAGCTTCAACGATTTCTATGCATTCCTTCTTAACAGCAATATTCAATAGATCAGGACTATCTTTTATATTAGCTCTATTAGTTAAAAGTAGCTTGGTAATTTTTAAATCAGCATTCTCAATAGCATAAAATATTGGAGTTTTTCCGGTTTTATCTTGAGCATTTATGTCAGCTTCATAGCTTATCAACAATTTAGCTACTTCTTCCTGTTTGTTTTTGGCTGCACTATGTAAAGGTGTAAAACCTTCTTTAAATGTTGAATTGTATAACGTATTAACGTCAGCACCATACTTTAATAGGTCTTCAATAATTTTCAAATATCCTTTTTCAACAGCAGCATGTAATAACTTAGGATTATTTGCATCTTCTGGGTTAACAATAAGGCCATATTCTAGAAGAGCCTCAACTATCTTTTTATACTCTTCTCCATAGCCGTGCACTGCGATTTTAAGAGAGCTTCTGTTACTTTGATGATTAATATCAGGACAATACTTTAAAACATCCTCAACAATCATTAAATATCCTTTTTCAACAGCGAGGTGTAGTGTGGTTTTGCCATCTTTGTCCTGATTATCAACTTTAGCTCCATGTTGTAAGAGCAGCTTTACAACTGTTTTACGTCCTGTTTTGGTAGCAATATGAAGTGGCGTTAAATTACTATTTGTGCTAGCATTAATATCAGCACCTTTATTTAAGAATAATTTCATAGCTTCTTCATTGCCTAGTTCAGAAGCAAAATGTAGTGGCGTATATCCTTCCTTCAATGTGAAAGAATGAATACAAGCACCATGGTTTAGAAGATCTTCGGCAATATGCATATATCCTTTCTTAGCAGCAATATGAAGAGGGGTTATACTATCTTCCCCTTTAACATCAACATTAGCACCTCTACTTAAAAGCAACGTGATAACTTCTTTACTACCTTTTTCAACAGCAAAGTGCAGTGGTGCATAACCTTTTTTCCATGTTGAAGTACACACACAATTAACATAAGCTCCATATTTTAAAAGATGCTCAACAATCTGTAAATACTCTCTCTCAGCTGCAATATGAAGAGGAGTGATACCATCATTGCTTCTGACGTTAATGTTAGCTCCACGATTTAAAAGTAGTTTAGTAATTTCCATTTTCTTATTTTCAATCGCATTGTGAAGCGGAGTTCTGCCATACTGATTTTTAGCATCAATGTTAGCACCTCTGTCTAGAAGCATCTTAACAATTTCTATGTCACCATTTATAGCAGCAAAATGAAGTGGAGTATTAGAAGGTCTTTTGTTTTTGCTGTTAACTTTAGAACCGTTTGTTAAAAGTAGTTTAGTAACCGCTGTATGTTTATTCTCAATAGCATCACGAAGTAAAACATATCCTTCTGACCATGCTTGTGAATAAGATAGTCCAAAAGAATTAATTAACTCCCTTGCTCTTTCTAGTCTTCCTTCACGAACTGCAGAAATTAAACTGTAGCTTGTATTATCATTGCCTAGCATAACTACTTACCCTCCAGATTATAACATTTTCCTTATATTAATATAATCATAAATAGATGATATATTATCCACAGTATATAATATAAGTCAAACTAGTTTAAACATAATATTTTTACTATCTTGCAGTGTTTTAGTTTCTGTAATAAATCCAGGTGTTTACATATACTCTCCTTTAACGCAATAAATATGTCTAATAGAATAAAATGGTAAACTTGTAGCTGTGATGTGGAGTATAAAGTAGCCCATGTACCAAAAATTTGTACTTTTTTCTATATCTACTTTCCTTAATTTGACTCTATGGCTTGCTGAAACTCAGATATTGTAACTGATTTAAGTATAATATTAACTTAGGTTATATATAAATATTTCAATAGTATTATTCAAAGTTTCAAACTTTTAACTCCACTTTCTATATTGACGTCTTGTAAATTTTGATCTGGCTCCTTCAGCATTTTTAACAATTTAGTTGCAATATTCTTATGTTTATTGGCTATAGCAACTTGCAATAATGTATTCCCTTGATTATTACGAGCATTTGTTACAGCTATAAACTCATCAGGTTTTACTGCTTTAAGCTTGCTGATAATTTCAACATTACCTTTTTTTGCATCTCCAAACAATTCTTCAATTAATTTCAGTAGGTTAGTAACTTTTTGGTCCTTAGAAAGATCAATAGGTATTTTACCTTCTTTGTTCTCAATGTTATAAATTGCACCATGTTTTAATAAAGATTTTACAACTTCCAAGGAGCCACCTTTAGCTGCAACATGAAGTGATGTAGTACCACTAGAAGTAGTTTTAGCATTAACAAAGTCATTTAATTTATCATGACTGATATGTTGTAACAGAACCTCAACAATTTCTTTGTAACATTTGGAAGTAGCAGTGTGTAATGGTGTATTACCTTTATTAGTAACTTGACTAACATTAGCTCCATTTGTTAGTAAGATGTTTACAATATCTATGTGTCCATTGCTAACAGCGTAATGCAACGGTGTTCTTCCATCAATATCTTTATCGTTGGCATCAGCTCCATCTTTTAACAGACGCTGAACAGTTCGTATATCACCTTTACTAGCAGCAATGTTGATATCTTTCTGCAGATGCTGGAGAACCTCTGATGCTTCGCTACCCTCAAGCTTAAATCTAAAATTAATCATCTCTATCTTTTTTAAAATATCTAAAACACTCGGATGACTTGGTCCAAAAACAGCTTTTCTTTGATCAAAACTTTCTCTGTAGACTTTAAGTGCGCTGATCCATTTCCCTTGAGCAAAAAGTACATTTGCTATGTTGTATTGAGTATTCAAGGTTTCTGGGTGATTTTGTTGTAAAGCTTTTTTCTGGATATTTAAAACCTCTTGAAAAGCTTTCAAGGCTTCATGATATTTATTTTGATTGAAGAGTACCCCAGCAATGTTATGTAACGTTCTCAAGGTATCAGCATGATTAATACCTAAAATTATTTTCTTCTTTTCAAAAACCTCTTTATAGATTTTTAAGGACTCTTCGTATTTACCTTGGTTAGCTAGTACCATTGCTATATTATTTTTGGCACTCACAGTGGCTAGATCATGTGTACCTAGTGTTTCTTTCCTCTTTTCAAAAACTGCCCTATTGATATTTAACGCTTCTTCATATTTTCCCTGTTTATCTAATACTAATGCCATGTGAAACTGAGTATTTAAGGTATCTGAATGATTTGACCCTAGTATTTCCTTTTGTCTCTGATAGACTTCTTGATAAATATTAAAAGCTTCTTCATCTTTCCCCTGTCTATGCAGCACTAAAGCGATTGTACTTCTTGTACTTAAAGTATCCTTATCGTTTAAACCCAGAATTTCTTTTTGTTTCTGAAAAATCTCTTCAAGCATACTTAAAGCTTCTTGATAAATTCCTTGCTTATATAGCACTTTGGCTATATATGTCTGAATATCTAAAGTACCAGGATTGTCTGGTCCTAGTATTTCTTTTCTTCTTTCAAATGCGCTTCTGAAAATACTTAAGGCTTTTTGGTAATTACCTTGATTCAAGAGCACTAAAGCTGTATCAATCTGAGCAGATACGTCTCTTTGCAATATCTGCTTTAACTGCTCGACTTTTGAAAAGTTACTATGTACTGCAGCAACTACTAACGTTTTGTTCTCTCTATTACGAGCACTCATCACTGCTTTTACTGTATCAATATCCTTTATCTTATTTAGGTCATTAATAACTTGAGCATTACCTTCTTTAACTTTTTTAAATGATTCACTAATTAACTTAAATAAACTAGTTATATCTCTATCTACAGTGAAGTCTGATGGTGTTTTACCGCTGTCAGAAACAGCATTATATACTGCACCATGGGACAGTAAAGCTTTTACAATTTTTAAATGTGAGAACTTAGCAGCATAATGTATAGGAGTAAATCCCTTGTTACCAACCACATTAGGATTAGCTTTATTTTGTAATAGAATATTGACAACTCCATCATAGCCCTTCCATGCAGCATAATATAATGGTGTTACACTATCAGCATTTTTGGCATTAACAAACGCTCCTGCTTTAATGTAATTCTCAACCTCTGAAGAGCTATTACGTTTTACAGCCTCAAATAATTTCTCAGTTGATGCTAATAGATTGATAACGTCTTTATCGTTAGTCATTTCTAATGGTCTTCTACAAAGCTTGTCAACAGCGTTATAAACTGCACCATTTTTTAATAAAACTTCAATAACGTCTTTATAACCAAAATTAGCAGCAATATGCATAGGGGTTAAGCCATTAGTATCTTTAGCATTAACGTCAGCACCTTGTGCTATCAAATACTTTACAACTTCTAACCGACCTTTCATTGCAGCATAGTGTAGTAATGTCTGGTTAGCTGTACCAAGCTCATTAATACTCAACCCCTTGCTAAGAAAAAACTCTACGGTATCTTTATAACCTTCTCTAGCTGCAATGTGTATAGGCTTTGATCCAGAGGCATTTTTAGCATTAATATTAGATCCTTCATCTACTAGACATTTTACCATTTCTAAGTTATTTTCCTGTGAAGCAATGTGCAGTATCGTCCAATCATCGTTGCCTTTAGCGTTCATATCTACTTTTTTATACTGCAGTAACATTTTCACCACTTGCAAATGACCATGTGCAACTGCTAATTCTAAAGGTGTTCTGCTCTTATTGTCCTTAACATTAACTTTTGCTCCATTACTTAATAGGACTTCAATAACATTAACATGGCCGTGTCCTGCAGCTATATGTAGTGGAGCACCTTCAACATTTACAACGTTAACGTTAGCCCTGTTTGCTATCAAAATTTCAGCAACTTCTTCATGGCCTTCTTGTGCCGCAAGATACAATGGTGTTGTACTATTAATAGTCATAGCATCAACATTGGCTCCCCTTGCTATCAGAGCATTTACTATTTCCTTGTGACCTCTTTTAGCAGCCAAATGTAATAGTGTAGCATCTTCAGGACCTTTCATATTAATACGGGCCTTGTTTTTTAGCAAAATCTCTACAATATCCCTATAACCAGCGAGCACTGCTAATGATAAAGGTTCACCACCTTCTGCATTAACACTAGCTCCATTTTCTACAAGAACTTCAACGATTTCCTTATGATTATGCTTAATAGCAGAAAGCAATGGTGTTAGGTTGTTACTCTTAACATTAACATTGGCTCTATTTGCTACCAAAATTCCAACGATTTCTTTATAACCTCCCTCCACAGCTACATGTAATGGTGTACTACCTGCAATACCTTCCATATTAACTTTGGCTTCATTTTTTATTAAAAGGTTCACAATATCTTTGTGACCCCCTACAATAGCTGCATGTAAAGGTGTAAGACCATAATTAGCACTAGTATTGACTTCAGCTTTACTTTTGATTAGAAAAGCAATAACGTCTTTATGTCCACTTAGAGCAGCTACATGCAATGGCGTCATGCCATCATTAGTTCTAGCATCAACTTCAGCTTTATTTTTTATTAGAAGACCAATAATATCTTTGCTACCATTCATCGCAGCTGCATGTAATGGTGTACTACCCTTAATGTCTTGAGCTCTAACTTCAGCTTTATTTCTTATTAGGAGTTCAATAATATCTTTGTGACCTTTCAGAGCAGCTACATGTAATGGTGTTAGATTATTATTGGCTTTATCATTGATTTCTACTCCATTTTTTATTAAAAGCTCAGCAACTGCCTTATGACCACTCTCTGCTGCATAGTGTAATGGCGTAGCATTATTTTTATCTTTAGCGCGAATGTTAACCCCATGCTCGAGAAGAGCAACAACTATCTTCAAGTGGCCACTCTGCACTGCAAAATGTAGTGGGGTTATACCTTCCACAGTGGCAATACTAGCATTTGCCTTATTTGTCAGTAAAGCCTTAACAATTTTCTCATGTCCATCTTTTGCTGCGTAGTGCAAAGGTGTGTTATTATAGGTTTTGTCAACAACATTAACATTAGCTCCATGCTTCAATAAAATATTAGCTATCTTTTCATGACCGTTTTCTATTGCATAGTGTAATGGTGTACAACCATCTATAACTCTGGAGTTAACATCGGCTCCTTTGAGAATTAAAGCATTCACTACTTCTAGGTGGCCATTTAGTGCTGCTGTATGTAATGGTATTCCCTCCTTATCGTTTCTTGCATTAACATTTGCCTCATTTTTCAGTAAAAAATTAACTAGCTCTAGATAACCACTTTCTGCAGCTATATGTAGTGAAGTAAAGCCACCCATAGTTTCGTTGATGTCAACATTCGCTTCTTTTTCCAGCATAATCTTAGCAACATCAATATGATTGTTTTTTATTGCATAGTGTAAAGGTGAAAAACCAGCTATATCTTTGGTATTAGTATTAGCATTATTTTTTAGTAGAATTTCAACAGCATCTTTGTGACCATTTTTAGCTGCAATATGTAGTGATGTTTTGCCACTATTATCTAGATCATCAACATATACACCTGTTTTTCCTATAAAAAATTCCACAATATTTTTCCTTCCATATGCAGCAGCAATATGTAGTGGGCTTTGACCATTAATATCTTTAACATTAACGTCTAAATTTTGATTAAGAACAAATTTTATAATTTCAAGACTAGGTCCCTTAGCAGCAAAATGTAATGTAGTCCATGAGTTAATACTTCTAGCATTGATGTCTGCTCCTTTTTTGAGATAACTCTTTAAGTCTTCAAGATTTCCTTCTTCCAACGCAGCAAACATTTTTTCCTGATTAGTAATAGTGATAAGGTTTTGATCGTATTTATCTTTCAGCTTGGAAGGATCATCTCTTACCGACTTGCCAATTTTCTTCTTACTTTTTATTACATTTTCTGAAATAAGTTTTTTAGCGTTCAAGATAACTGCTATTGAGGGATCAGATAACAATACATCAACTAAGGTATTATCGTGTGCTAAATGATTACGCAAACATTTTCCAGTTAATAAAGGAGTGTTATCATCTAAAAAAAGTAGATTGTTTTCTAGATGCTTCTCTGATCTACCTAAGATTGACATTATATCCAGAACAAGCATTTCTACTACTGCTTGCAACTTTTTATTCCTCTTGTAGGAAGGGAGCTTTTCAGTTAACTTGCCACTTAATGCGTTATTCCTCAAAATACTTTTCAGTTCAGATAACTTCAGTTCAAGCTGGTTATTGTATTTTTCTTCTGTTATGTTGTAAGCCTTCCTTTGTTTATATGTAGGAATAAACGCACCTTTCTCATTCAACTTGTTTCTTAATTCCTCAATCCATTTAAGGTCACCTGTTCCAAGTTCAGCAATGTAAAAAATCTCACAAGTTAATCTATTTACTTTATCAAGGTTGTCATCCTGTATTCTTGACCTAACACTATGAGAAATTTTCATTGATAGTTCGGCTATTTCTTTAAGATTGTGAGACTCTATTTGGAAAGGAATATTCTCTAGTGCTTTATTAGCAAAGAATTTTATTCCTCTAATAACATTATGGTCAATCTTATTGTCATTCAAACCAACATCTAAGCTCTTTAATGATATAAACGCCGTAACATAATCAGTTCTGATATTTTTTGATTTAGTTTTTGCAAAATTGATTATGTTATCAATTTTATTAAACAGCTCCTTTTCATAATTCGTCTTGTCAGTTATATTATTGCTTAATTCTTTTATGAGTTTTTCAAGCTTATCATGTTCCATCACTTTAAAACTCTCTGTAATCATTTCATCTAATTCAACGTTACTAAATATTCCAGCAACTTCTTTTATCTCGTCTAAGTTTTCACTACTGGTAATTTTCTTTAGCAACATTATGATTATTTTAATCTTGTTATTGTAAAGAATGCCAGTAATTACATTATCGATCCTTTTAGTATTATTTTGAACACCAATAAAAAAGCTAACATCTGTATTTTCTTCAATCTCTGTTCTCTTAGAGAGCGAGTAAGCATGTGATAGTGAATTACGTAAATCTATAATGACTTCTCTTGTGTTCTTTGGTAATGATAGTAGAAGAAGCTCGCTTGTAGTGCTAGATAACTTAGGAGATTCTAGGGTGTTTTTTAAATATTCACCAATAACTTGTAAAACCCTTGTAATAATTAACTGCCCTTCCCTTTGTTTAGGATCAGCTGATAACGCCAACTTTATATAATCACTTATTTTCTCTAAAGAATGAATATCTCTAATTTGTTGATAATCGCTATACAACTCTCCAAATTGAGGATAATTTCTAACGATCTCTGCAACAACCCTCTCACGTTTTAACTTTGGGAGATCAGCAAATTTACCAATGTCCACACCTTCTATAATATCTTTTTCTTCTTTAAGTTTCTTTGCAAAATTTTCTAAGTGGTTTAGTATTTTACTTTTATTCAATGTGGCATTATAGAATAGATTCATTTCCTGTCGTTTTATGTGAGAAGAAACAAAACTGATCAAACAAAATTCCATTTCTTCCCAAGGTAGTCTATCGTAGGTTGATTTCAACTGCCGCTTTAATATATGAATATTTTGTGCAATAAACTTTGCTATGAATAAAAACTTTTCATCTACTTTTTCTGTGTTTGAATACTCTGCCTTTAACAGGCTAATATTTTGAAGTACTAACTCAATCCGCTCTCTTATGTTATTAAGATAACTCTTCACATTCTGATCTTGTCCAGAAGCACTAGAGAAAAAACGGAGGTTTATCAACTTATTTTCAACAAAAATTTCTATCTCTTCTGACAAGAATACGTTCTTTAGTTTTAATTCCTCATAAGCTCGTGAAAGAATTTCATCTAATTCCCTGAAATGAACAGCAAAATAATTGCCTGGCCATTTATTAATGAGTGTATCAAGAAGTTCAACATTACCTGAACGTATAGCATAATAAAACGCATTATGGCATGTTTCATCCTCATCATCTGGTAATATAGTAGTTTCTCTGATGCCAACAGATAAATTACTGAGAATTTTACTATTATTGCCAAGTAGGTATTCTAAAATCTTTACCTTATTGTGTTTACAAGCTAAGATAACTAAGTTAGTACTCTTAACAGGATTGTTAGCATTATCATAATAGTCTCTCAAAGTTACTTGATCTTCTGCATCACTTATGTAATCAATAAAATTGCTTAATTTTTTTAAGCTGTCGACATTACCATCTGATATTGCCTCTTCGAGTTCAGTTAAAACCAGGAGATAAAGTTCTTCAGCTTTTGCTTTTCTGCGGTAGAGCTTTTTATATTCTCTAATAAACTCCTCTTTTGATGTGTAAGAACGTGATAAAAACTGTTTATCTTCTTGATAAAAACTGGTTTGTTGTTTAGGTACATGCATAAACCCTCTCTGAGATATATTTACACCAGTATTAGAATAGCAAAGTTTACTTAATATGGCAAAAATTAAAATAGCATCTTTTGTTAATAAAATATTTTTGAGAGAATATCTACTAATTCTGCAATTTCAGGACGAAAAGCCTTCACAACATTTGATTTTGGGTGTGGGAAATGTGTTGGTTGTTTAAATTTTTAGTAACACCTACTAATAATAACCCGTTTGAAAACAACAAAGAGAAATGATGATCAACTTACATAAAAAAGCACTAAGTTTAGTGTTTTGGCATTATAGCAATCTCTTATGTATCACCTCTCTGGAACCATACGACTAATTGTTGTTCATAAAAAACTCTAGTACTGACAAAAAATGTATTTATTCTAATCTTGCACGTTTGGTATCATTACTTATAGAAGTTTCATAAAGTCTTGTACCAGGCTCTACGAGATTATTTAAGGAACTTAAAGATTGAAAAGTACGTTTATTGGAATCATCAAACGCTACTATAAAGTTTAACAAGTTATCATTAGATAGATATTCAGTTATATTATATGTAGAATCATGATCCAGAATAATTTTCTTTTCTTTGGCATCTTGATCTGCCACATCTAATTTAGTATAAAATTGTATCTTACTTAACTTATTTAACAAATCTGCTCTTTCTAAAAAAGGTTTTACCTTATCTAATATGATATCATTATATATAGGATAGCGTATGGAATAATCAATTTTTGCTAGTCTTACAGATAATTGATTATTATATAGTACATGTATGTTGAAATTATTTGTAACAAATTCATATAGTGGAAGGCTATCTTTTATTTCATCTGTTTTCATTTGAAGAATTTCACAAACACAGTCATCTAGATAACTTGATAATTTACTGTAATTACTGCATCCTTTATAAGGAGATAAGTCAATAATTTTTCCGTAATCCTTATTGAAGTTCCTTACTAAAGTAAATTTAATCAACAATTTAGCGCATGCTAGATCACTTACAGCGTTATCTAAAGATGTGGAACAATTATCATAAAGCCGTCGTTCACGATTTCTTATATTAATATCAGCTCCATATTCTAATAGTTCTTTAACTACTTCCAGATTTTTACCACTTTTTTTTACAGCATGGTTCAGTGCAGTATTGCCTTTACGGTTTGTTGCATTTACATCAGCACCATGTTTCAGAAGTTCTCTAACTAATTCTAATTCCTTCCCCAGTGTTATAGCAGAATGTAGTGGAGTTTCACTATACATGTTTCTTGAATTGACTTCGGCACCACCTAACAAAAGCTCTTTAGTAATTTCTACACTACTAGTAGTATGAAGTAACGTATCTCTATTCCTTTCTACTCTAAGGTTAGCATTAGCACCTGCAGACAAAAGAGCTTTAACTTTTTCTAAGTTTCGTTCATAGACTGCTTTTTCTAATTCTTTGTTAATATTATTATTTAGCATATTTTTAAAATCCTCCTAAATTTCACTATTTTGTAACAAAATTTTTGTATATTTTCTAGATCTTGGCACCCTCATTAGAGTTTCATTTAAGAAAGCTATAACTTCAAACTCTTTACTCGATTTTCTACGCTGACATCTTGTAAACTCTGATCTGGACTTTTTAATATTTCTAATAATCTACTTGCAAGGTTTGAGTGTTTATTGATTACTGCAACCTGGACTAATGACTTGCCTTGATCATCACGAGCATTTGTTACAGCTACGCACTCATCGGGTTTTATTGCTTTCAGCTTACTGATAATTTCAACATTACCATTTTTTGCATCCTCAAATAGCTCTTCTACTAATTTCAATAGGTTAGTAATATTCTGGTCTCGAGAAAGATCAAGTGGTGTTTTACCTTCTTTATTCTTAATGTTATAAATTGCACCATGTTTTAACAAAGACTTTACAGCTTCAAAAAAGCTATTTTCAGTAGCAACATGCAACGATGTAGTGCCTTTAACTATTGTTTTAGCATTAATAAAATCACTCAATTTATTGTGGCTTACACGTTGTAACAAAGCTTCAATAATTTCTTTATGACCTTTGGAAGCAGCAGTGTGTAATGGTGTATTACCTTTGTTAGTAACTTTAGTAGCATCAGCTCCATTTGCTAGCAAGATATTTACAACTTTTATGTGCCCATTATTAACAGCATAATGTAATGGCGTTCTTCCATCCACGTTTTTCGAATCAATGATTGCTCCATCTCTAATGGAACTCTCAATTCCTAAATAATTATTATCTTCTATAGCCTTAAATAACTTCTCAACCAATTTTAGTAATTTTATTACTTCTGGGTTTCCTCTTCTTTCTGCAAAGTGTAATGGTAAAACATATCTACCTCCTTCAGCTCTAGCATTAAAGTATGCTCCGCTCATAAGTAGAGACCTAACTATATCTAAATTACCAATTTGTGCCCCTAAGTGTAAAGGTGTAGCATTTTTATCCATTTTTGCATTAACATCTGCTCCACTTATAATAAGGGTTTTGACTACCTTAGGATGACCATATTGAGCTGCAAGATGTAGGGCTGTGCCTTTATTTTGATTTTCTTTTACATTTGCATCAGCACCATGTTTCAATAGAATGGTTGCTATCTGATCATAACCTTTTTCTGCTGCAAAATGTAAAGGAGTCCAATTTGTGTGATCTAGAGCATTAATATCTGCTTCCTTTTCTAAGAGCAATTCAACCACCTCTAAATGATCATGGTCTACTGCAAAGTGTAGAGGTGTAGTACTTTTAACTGTTTTAGCATTAATGTCTGCTCCTTTCTCAAGCAAAGATTTAGCAACTTCTAAATTACCATCATATGCTGCACAATGTAGAGGAGTCCAACTTCTGTTATCTAGAGCATTAATATCTGCTCCATTTTCAATCAAGAAATTCATTATTTCCAAGTGATTATGTTCTGCTGCTAAATGTAGAGCTCTTCTACCATCATCCATCTTTGCATTTATATTTGCTCCTTTTGCAATTAAGCTCTCTACTATTTTTAAAGAAAAACCATTATATGCTGCATTATGTAAAGGAGTCCAATTCTGATCATCCACGGTGTTAATGTTTGCTCCATTTTTAATTAAAAAATCACTCACCTCGAAATGACTTTGCTGCATTGCTAGATGCAAAGGTGTAAAACCTTCGTTTTTTTTAGCATTAACATTGGCTTTTTTCTCTATTAGTAGCTTCACTACTTCTAAGTGACCATTCTGAGATCCTATATGTAAAGCTGTGGAATTATCGTGGCCTTTAGCATTAACATCAATTCCCTTTACGAGAAGAAGAGACTTAACTACTCCAAAGTGATTACGTTCTGCTGCTAAATGCAGAGGTGTAAGATTCTCATAATCCTTAGCATTAACATTAGATTTTGCTTTTAGTAAAATGTCTACTAACTCTAAAAAGCCATTTTGAGACGCTAAATGTAGAGGTGTAATCTTATCATCTGTTTTTGCATTAACGTTTGCTCCCGCTTCAAGAAGAACTTTAACTATATCTAACCTACCAGTTTGTGTTCCCAGATGTAAGGGTGTAATGTTTGCATCAACTTTACGATTACCTATGCCTGAAGATCCAGCGTTAATGTCAGACCCTTGTGAAATAAGAGCTTTAACTATTTCGAGGTTACCATTTTGTACTGCAGAATGCAAAGGTCTTGCTCGATCATTATTTACAGCATTAACATCTAATCCCTTTTCAATAAAAACATTTACTATATCTAGATGACCATTCTCTACTGCTAGGTGTAAAGGTGTATTAAGTTTATCTGTTTTAGTACTAAGATCTGCTCCATTTGCAATCAAGGTGTTGACTATATCTAAATATCCTTGCTGGGATGCAAAACTTAAAGGTGTAAAGCCTAGAATGGTCTTATGGTTTACATCTGCTCCATGAGCAATAAGAAAGTTAACCATCTCTAAGCGATTTTTTGCAATTGCAAAATACAGTGGCGTAAAGCCATCGTACTTAATCTCTGAGTTAATATCTAAACCCTCTCCTAATAAAGTGTTGACTAAATCCAACTGACCATTTCCTGCTGCTAAATGTAGTGGTGTAAGACTAAGATGTTTCTGAGTTTCATAATTTTCATTTAAAAACTCTACAAAAAATTGTAGCTGATCCAGATTATTAGATATTCTATTAGTAAACATAAAGGCCTCGCATGAAGAATTTATGTAAAATATAGTATCTACAAGTTTTTAAGCAAGATAAATCTTCTTCTTAAAAAAGATACTGTAATCCAATCTGTGTGCTTATAACTTTTTTATTTGATCATGAGTGATCAGCTGTCTCATCTGCAATAGAGACACCTTCCTTAAGTAGTTACATCAATTTTCTCTGTTTTTGCCCCTTTTTTTTCTGATGAAGATGTCTTCATTCTTCTCAGTAGCCAATATTCTTTTTAAAGAATAATCGTTACGTGCACCAAGGAACTTAGAAAGAACAATAGGAAATCCACTTAAAAAGCATTAATAATTATACATAATTCTAATGATCTTCATGAAAGGGCTTAGAATAGAATTTAATAGACAATCTGATTTTAATTGATATTAAACTGATCAGACTGAGAGTTGAAAATATGGCAATAATTCTTTTAGACACAAAAACTATAAATCGTATAGCAGCGGGAGAGGTAATAGAGAGGCCAGCAAGTGTAGTAAAGGAATTAGTAGAAAATGCAATAGATGCTGGAAGTGCAGAAATAGAGATCAAGATAGAGAGTGGTGGGCGTAACCTCATTACTGTGATAGATGATGGAAATGGAATAGAAAAGGAAGATTTGGAACTTGCATTTATGCGCCACGCTACTTCAAAATTAAGCGATAGTGAGTTAATAGAAATCAAGCATCTCGGATTTAGAGGAGAAGCTCTACCTTCAGTTGCAGCAGTCAGTAGAATGACATTATCGTCTAAGGCAAGTGGAGCAAAGGAAGCGTGGTCTATAAGGTATGAGGGAGGAGAAAAAATAAGAGAGATTACCCCTTGTTCTTTGGTGCAAGGTACATATATTGAAGTTCGTGACTTATTTTTTGCTACACCAAATAGACTAAAGTTTCTAAAAACCGAAAGGGCAGAAACACAAAGTATTGTTGATATTGTGAATAACTTAGCGATGATTAATTATAGTATTGGGTTTACTCTCACTTCTGGTAATAAAAAGCTCTTAAAATATGTTAAGCAAACTTCGCTGTTCAACAGATTATGTGAAATAGAAGAAGAATTTCAGAGCAATTCGCTGGAAGTTAAAGAGGAAGAAGACGGCATCAAACTTACGGGACACATCTGTAAACCAACTATTAGTCGTGGCAATTCAACTCAAATCTATACGTTTGTTAATGGAAGACCAATAAAAGACAATCTACTTGTTGGTGCAATTAGATATGCGTATCACGATTTTATTCCAAACAATAGGTATCCTTTTGCAGTGTTGCATTTAGAAGTACCATATGACCAAGTAGATGTAAATGTGCATCCAAATAAATCGGAAGTAAGATTTCAGAATAAAAGGTTAATATATGAAATAGTGAGAAGAGGGATAATAAAAACACTATCAACGAGATTTGCAGCGGGTGATCAAGGTATTGAAGAGGAGCTAATTTTTAATGATAGTAAAAGCCAAGAGCAGGTTGATAGTCAAGAGAAAAAAGATCAAAAAGAGTTTTATGAAAAGAGACCAAGTCTTTTAGAAAATCGTCTAATGAAAGAATTCAATGCACCAGATGAAAGAAGGCAAAGCTTACCAGAAACGTTTAAGTATGGAGAATCTCCACCCCAAAAGGAAGCGATAGTTCTAGAAAGGAAGCAAATTGATTTGGTAGAGGATCATCCCCTAGGATATGCACGTTGTCAGGTCCACAATACTTACATTATTGCTGAGGCTGGAGATAGGCTGATTATAGTAGATCAACATGCAGCCTATGAGAGGTTGATGTACGAGTGCTTAAAGCAAAAATCAAGCATAAAAAGACAAAAACTTCTTCCTGAAACAGTTGAAATTAAAAACCAAGCTGGAATGGGGATGGTTAAAACTTATAAAGATGAGCTTTTTGAAATGGGTTTTGATATTGAAATACAATCAGAAGATAAAGTAACGATAAAAGAAATACCTGCAATCTTGGGAACAATAGATATAAAAGAGATGCTAGTTGATATAGTAGATAAGTTAATGGAAATGGAAGATACGTTGCCAATAGAGGATAAGGTGAATAAAATATCAGCCACAATCGCTTGCCATGGAGCAGGAAGAAAAATGAAATTGGAAGAGATGAATGAGATACTAAGACAAATTGAGAAAACTCCATATTCTGGTCATGAAAGACCAACGTATATAGAAATGAAACTAAGTGATATAGAAAAATTGTTTGAAAGGAGATGAGTTCAGTTTGTCAAAAAGGTTCCCAATTAGGTATACGTAACGGCTCTTCTGATTATGAGTATAAAATGTGAAAAAAGAGAATAATTACTCTAATTTTTTATATTATAAAGTAGTAGGACAGAAAGTAAGAAGTTGTAGGATAGCAAAGGGGTATACTCAAAAAGATTTAGCGGGAAAAATCGGAACAACATATCAGGTAATACTGCAATATGAAAAAGGAACGCGCAGAATTTCAATTAAGAAGTTATATGAATTAGCAGAAGCATTATCAACAACTGCTAGAGATCTAGCTTGCGAACAAGAAGTATCAAATGAGGAAGAAGAGGTATTAAATCTAGTAAGAAGACATAAAGAGATTAAGGATCAAGAATTACGTGAAACGTTTTATTTATTAACTAAATTCATCCGTATTAGTGAGGAAGAAAGTGGAAAGGCAGTAAAAATAGAAGTGGCAAAGGGTTTAGTTAAGGAAGGAGTTTCTGCTCATGTTATCTCTCAAACGACCAGTTTATCTATTGATGAATATGATAATGATGAGAAAAAAATTTCTATTCCGTATAAAGTAGGTCAAAGAATAAAAGAATGGAGGTTGAGAAGAGGATACACACAAGAAGATTTAGCAAGCAAAGTGGGCGTAATAAATCAAAGAATATATGAATATGAACAAGGACGGTCTGCTGTTTCACTTGAAATGTTAGATGAAATAGCAAAGGTACTATTAATTAATATTACAGATCTGCTTCCAGAAACAACAGAAAATGAGAATAGTGAAGCAGAGCTATCAAGGTTAATAGAAGAATACAAAAAGATTAAAAGCCAAGAACTACGTTATGTACTAATAAAATCTCTGTTTGAAAGCATACAAATTTGCAAAGAGAAAGTGAAGAAAGTAGAGAAGATGAAAATTGCAAAGAATTTAGTTAAGGAAGGAATTTCTATCAATATTATTTTAAAAACAGTAGGTGTCTCTTTAGACGAAATTCAACAAATTTAAAATAAAAAAATCAGTACATATTAATATATTTACTTTTTGATGAAAAAATAAGTAAAAAAGATTTAAAAATTGATTTGACTTCACTTAAAAGCTATGGCTTTATGCCAATGCTGACAAAAAAACAGCAGTAAATATATAAAAACATTTTGTTATTAGTGAAGGGTAATTTTTATGAATAATAAGAAAAGTAGTAGAGATCGTAGAGAAGAAATAGAGTTCAGAGCATTAGAAAGCAACGGTAAAGCTCTACTTGATCGTGAAGTAATAGAAACGTTTCTAAGTGCAGTGCATGACAGGGAAGAAGCTCGAGTTATTGCTAGAAAGCTAATGGATAATTTTGGAATAGGAGGAATTTTAGGTCAGGAAATAGATGACTTAAAAACTATAGAAGGGATAACTGACTCTACAGTAGCAGTAATTTTATGCCTAAAGGAAGCTGCAAAAAGAGTACCAAGAGAAGAGTTAAAAAAAGGACCTGTAATGGATAACTTGGAAACCATCGTAAAATATTTAAGGGTGAGTATTGGTTATTCAGAGGAGGAAAAGATGAAAATAATATATTTTGATCAAAAGTGCCGTTTAAAGGGGGAAGAAGTGTTTACTGGTACAGTGGATAAGGTACCTTTTTACATAAGAGAAGTAACAAGAAAAGCATTAATAAGAAAAGCGACGTCAATAATAATATCGCATAACCACCCAGAAGGAAGGTTAAAGCCATCTGATGAGGATGAAGCTGTAACTAAAGACTTGGCTAAAGCTTGTCAGACTATAGGGATTAGGTTGCTGGATCACATTATCATCACAAGTGTTGGGTATTTTAGCTTTAAAGAGCAAGGACTGTTATAAAGGAGATGTTTGAAGATTTTCATGAGTTGTTTAACTACTTGAATGAAGAAAGTATTTGCAAATACATTAATCATTGCTTATAATTAATGAAAAAGTATATATTGAATTAATAATAAAGTAATAAAGTCGGTTATAGACTTAGTAAAGTATATTTAATAGCGGAGGCTAATATGAGTAATAAAATAATTGTACCTTTTGATGATCAAGAGGGAGGTACTTACGAGTTAAACATTGATCTTGATAGATTATCGAAAGGTGAGGTGTTAAATGCTATTGTAGGAATTGGTCGTACTAAGGAGCAATCCACCTTTGTAAGCAAAATTAATAAGGCTAAAAAGCCTGAAGAAATAGCACCTTTCCCTGGTAGAGAAGTTCGCGAAAACCAAATCAACTATGGGAAAGGATTTGACTATGTTTATGGCACAAAACCTGTAAGTGATCAAGAAGATAAAAATCCATTTGCTTCAGCTTTGAAAAAAATAAAGCCGAGTGCAGAAACTTTGAGCTGGTTAAAAAGTGAAGTGGTAGAGGCAAAGAATGTAAATGAATTGCATAAAGTTATAGACAAAGTACTAGCCTCAGGAGCAAGAATAAATGCATGTGATGACGGGGAATGGAGTTTTGCAGAGTATGTAGTATTAGGTACACATTTTCATAAATTTGATAAGGTTGATCGTAAAAAGCTAATACGTAAATTAATGCTAAGCGGTGCAGAGTTTCATGATACTTTATTGGAGAATAAATTGATAGGTGAAATCTATAATGAGCTACAGCCAGAAGTTCAGCCACAGATAGATGAGAGACTAGAAGAACTAGAGAAAGCTGGCGAAAGTGCTCTTCAAGAAGGAGAATTAATAGATGTTGAGATAGATAATACAACATCGTACATAGAATTTTCTGGGAATAGTAAGGTAGAGGTAGCCAAAATACTGAGAGAGTTAGGAAGTAATATTTTAAAAATTGGTAATGATGCAGTTGAGGTTAAAAGTGAGAAGGGAGGTATAAGAAACTATACCGATATTTCAGATGGCAGCTCTGTCATGTTAGAATTTCCTACAAGCATTGGTAAGCTAAATATTATATTGTACCACGATGTAAAAAAATATGATCAAGTACAAGTCAGAGTAGAAAACAAGGAAATGTGGTCTAAATTACAAGAAAGAGGAGAAGAAATAGGAAAAAATTGTCTTTTTGGAGGAGTGAAACTTCAAGAAGCAGTAGAGAAAGGTAATTTCACTAGATGTGGCATATGGAATGAAAAGTATGCTATAAAAGAGGTTAGCAATAATGAAGTATTGTCTCCGTGGGTAAATAGAATACGTGCAGGTAGTAAAGAAACCTTTAGAGAACTTTAATGCGTCTACAGCCAACTTTAAGGTTCCAGAGGTTTTTTCTTGCCGTTATATCTGGAGCCTTTGAGCTATAGTAGAAGATATTATATGTATGGTTCTTTGTATGGAAAAAAGTCTAGACTATGAAGTAGGGCAAAAAGTGAAAAGTTGGAGGTTAGGTGTGCCGTAGAAGCGATCAGTTGAAGCTGCACAATAGATGAGGGTAGGTCCCTC
>NODE_12_length_24505_cov_593.502618
ATACTTCTACATTCCGCTGGTCCCATCTTTGATATGCTGCCATGCCGATCAACTTTTCCAGAAGAATATTGCCTTGGTGTCAACCCTATATACCCCAGTTGCGGATTAGCCAACGAAGTAAAGCTTAGAAATGCAGCGGCTGCATGGAATATGAAACAAGCGTAGAAAAAATGTGTACCAAAAAATTTATCGGTGATCTGTGGCGAGTATGCTCAATCTCAAATTTGTTTTTCAGAGAGCCAAAAACTGTCTCAATAATCGATCTTTTTCTTAACAAAATCTTCTCATTTAGCACCATTAATGAGTTTTTCATACCCTTTTTATACTGGTTACAAGCTTTAACCCTCTATCGAATAATTCGTGAAAAAGATCTTTTTTGATATATCCTTTATCTCTAAACAATAATCCAGTCAATTTCTGAGTTAAATTTGGCACAGGTATCAACGTTGCCTTTTGTCACCGTAACCCCTTGAATTTCGCCAGTTTCGTTGATTACTAGATGTACCGAAAAACCACCCATAAGTAGTCTTTCCAATCTTTGCCAACCCTTTGAAAACTTTGTTTCTCGAGGTCCTTTTTGGATGGCAAACAGCGATAGATTATGTACGAAATCCCTGTCACTTTTGACTGTTCGCAAAACCATTGCATTAAGAGCGCTAAATACCATAAAACCTGCGATTTTAGCCTGATAAACCTACTATAGGATGGCAATTTTGGAAACGCTGATTCGTATAATAATTTCAAATAATGCACATAGAAAATTTTAAAATTGTCGCACTTGATATAGCAATATTATGGTAAAAATCTCTGAATGCGTAATCTCTGGCGTCCTGGTTGGTTTTTTGCCACTTGGTAGAAGTTTTTCTGCAAAATTTTCATCGACTGTATTGCAAAAATCATCGACTATACAAAAGATTTCTGTTACTTTCTCTTTCATTGGTAACCTCCTATTTTAGGAATGAATATCAAATACCTCGGAGTTTACCCTATTTCCTTACCTTTTCTATTTTTTCTAATTTACAACTGGGGTTAGCAGTGCTGTGAGAATGGTTGAAAGCGCAAAAGAAAACCTCTCGGAAGTTAAAAATATACTGGTCGATGCAGGTTATACAGGAGAAAATTTTGCAACTCAAATAAAAACGATTATTGGAGCAACTGTAGAAGTAATAAAACGAAGTGAATTACATTCCTTTGCTGTATTGCCACAAAGATGGGTTGTAGAGCGATCTTTCGCTTGGTTAGAAAAATGCAGACGATTGTGGAAAAATTGCGAGCGAAAACTTAACACTAGCCTACAAATGGTCGTTCTTTCCTTCATTTCTCTTCTATTGAGAAGATTTTAAACAGGTTCTAAATCTTTATTTTAAAAATGTCATATTGACCACCGGTACCTGAAAATACTATTCCAATTGATCAGAGCTATCCATTTCCTTAATTTTTGTAACGTTGTCATAGGAGTACTATAATTTAGTATCAACTATGTTTTATTGTTTTTGCATCTAAAAAAATTTAGCTTATTCAAGCAGCATTTTGCCTTTTTTTGGATGTAGGGATTTTTTAGGAATTGTCTTCTTGAATTCTATGGTATTTTGTTTAACATTGAAACAAGATTCCAGTGTCAGCTACTTGCATGACATTGTTGGTTAATGTTTTATGGCTTTACGATAGCTATACAACTTATCTTAAAAGCAATATAGTGTTCACTATGCAATGAATCAAAGATAGTAAGTAAAGTCTATGAAATTTCAAATCACTAGACATTTTCAACCTGCTGGAGATCAACCGCAGGCAATCGATAGTTTAATTGCGGGGCTAAATAGCAATAAAAGAGACCAAGTTTTGCTTGGAGTTACTGGTTCTGGGAAAACTTTTACTATGGCAAATGTTATTGCAAGGACAAACAGGCCTGCATTAATTATGGCACACAATAAAACTTTAGCAGCACAGCTTTATGAGGAAATGAAAGGATTGTTTCCCCATAATGCTGTTGAATACTTCATTTCTTATTATGATTATTATCAACCTGAAGCCTATTTACCACAAACTGATACTTATATCGAAAAAGATTCTGCAATTAACGAAAGAATTGAGATGCTGCGTTATTCCACCGTCTGCTCCCTTTTGGAGCGCAGGGATACGATCGTAGTTGCCAGTGTTTCCTGCATATACGGTCTTGGTTCGCCTGAGAGCTACCGCAGCATGATCATACCGCTTAGTGTTGGAAATAAAATTCGTATTAATGATTTCCTGAGCAACTTAACTGATCTTCAATACAAGCGCTCTGATGCCAGGTTTGAGAGAGGATATTTCAGAGTGCGCGGCGATATTGTTGATATATTTCCTTCCCATTATGAAAATAAAGCTTGGCGTTTATCGTTATTTGGCGATGAAATAGAAGAAATTTCTGAAGTTGATGCTATAACGGGCAATGTTACCAAAGGCGTAAATAAAATCACCATTTTTCCAAATAGCTATTACATAACCCCGCGTGAGGCTTTGTTGCAGGCAATTGAACTAGTCAAAAAAGAGCTGCATGAACGCTTGGATTATTACTACTCGCAAAACAAGATTGTTGAAGCAAAGCGCCTCGAGCAACGCACTAATTTTGATATCGAAATGATGAGAACAACAGGAATATGTAAAGGTATTGAAAATTATTCGCGTTATCTCTATGGAATGGAAGCTGGGGATCCACCACCTACTTTGTTTGAATATTTACCTAAAGACGTAATTTTATTTGTTGATGAGAGTCATGTCACCGTTCCTCAGGTTGGTGCGATGTACAGTGGTAATGAGGCGCGTAAAAAGAAATTGATTGACTATGGCTTCAGGCTCCCTTCCGCTTTTGATAATCGTCCATTAAAATTTGAAGAGTGGGAGGGAGTTAGGCCGCAGACTGTTTACATTTCAGCCACTCCCGGAAAGTATGAGTTGGCAAAGACCAGTAATGTATTTATAGAGCAAGTTATCCGTCCAACAGGGCTTACGGACCCAATCTGCATTGTAAAACCAATAGAGAGTCAAATTGATGATGTAATTCATGAGGCACAAGTGACAATAGGGAAGGGATTTTGTGTTTTAATCACTACATTGACGAAAAAAATGGCTGAAAATTTAGCTGAATATATGAGTGAAATGAATATGAGAGTGAGTTATTTGCATTCTGATATTGCTGCGCTGGAGAGAATAGAAATTATATACAAATTGAGATCTAAAGAAATCGATGTTTTAGTAGGTGTTAACTTGCTGAGGGAAGGTCTTGATATTCCAGAGTGTGGGTTGGTTGCAATTTTGGATGCTGATAAAGAAGGATTTTTGCGATCGGAAACTTCATTAATTCAAACGATTGGTCGTGCTGCGCGTAATGCTGAAGGTAGAGTAATTTTGTATGCAGATAAAATCACTGGTTCTCTGGACCGTGCATTAAGAGAGACCGAAAGAAGAAGAAAAAAACAAGAAGAACATAATATATTGCACAATATTGTCCCAAAGACTATAATAAAACCTATATCAAACACCTTACAGGAGAGGGCAATAGCAGAACCGAAAGTAAATACTAATAAGGATGATTTGAGAAAGCAAATGATAGAGCATGCTGAAAATTTAGAATTTGAAGAAGCAGCAAGAATAAAAAAATTATTGTAAGGTTAAATAACACATGATGTAATGTGCATAGTATAAAAATGTAAATAATTTTATTGATATCTTTATATTAATACTTTTTAAACATTTAGTACCGCGCAATATCTGCAATGGATGAGAAAAACTAACACCAGTGCCTTTAGGGTCAGGGACTTTGCCCTAACCCTAACAAAACGCTTAGGTGGCTGAGAGCGGTGGATTAGATCAATTGCTTCTAAATTTTTTTATGGGAGAGTGCTGCTCGGCCTTAGTGGCATACAGGTCTGTGGATGTTGTCAATTCTTCCATTCCCACACTCAACTCTAGAGTACGTTTTGGCGATCCTCCTCTAGTATTCTCACAATCCATAGACTCATAACCACTTGTTGTTGCCTCAGCTTTAGAGCTTACGTTTTCAGCATCAGTCGCCTCCGCTGAAGAGATACCGCTGTCTTTATTATCTTCGGACTTCATCTTTTCAGCTTTTGACGTACCTTTAGCAGGCCATTGCTCTTTCCTAAACGACTCTACTTCCGAACCATCATAATCACGGTTAATCCAGTATCCACCTTTGTCTTTTGTAATTGAAATATATTCTAATACGCTTTCATCGGGATAACAGGTTTTAATTGCTTTTTTAGGGGATAACCCATGTTCTTGCACCTGAAAATTTACCCATTTGTCCTTTTCAGATTTCACTGCCTTTTCGACGATGTTAATGTCGATATCTTTTATTTCTACTTTTCCCTCATGCTCCCGACTAAAAAGTTCTTTTAAGTTAAGTAAGGCACCACGACTTATATTAGCAACAACTGTTGTTTCTTGGTTTTTCTCACAATTAGAAAGAAATTGAAATGGAAACTCATTGAGATCATAGGCTTCTTCCTTATTGACACGATACTCTTCTTTCGTTTTATCTATTATCTCCTCTAAATACTCTTTTACATCAACACTATCATCAATTAAACTAGCAATCTTCCCATTTTTTACAATAAAGTTAGTATGAGGAGGATCCAAAGCATAATTATTTAAGTTAAACCAATAAAGCAATGCTTTAAACAACTTTTCTTCTTCCTTTTCCTTAGTAACTTGCTGTTTTTTAGGTTCCTCATTAGAAACCTCAGGATTTAAGAATGTTGAATCATCCCATGCTATAGGAGAAGAAATCGATGATGATCTACTCAAAGATAGCTGTGATTGATCACCAGTGGATTGACTTGAATCTATTTCCCCCGGCACCAACTGAAACAGCCCCCCTTTTCCTTCCTCTCTTTCTGATCCTTGCCTGGGAGGCCTCTCTAACCCTTCACCACGACTTCGCTTGGGAAACTCCTGTGTCGGTGATGACAATTCAGTTAAGCCAGAACTTGGACCACCACTTGAAGAACCAGAATCCTTAAGTTGTGGAGGTGAATCACCAAGACCACTATCTCTGTCTCCTCTAGATTCAAAAAACCTAGCTCCAGTTTGTTCAAGCGGTGTTCTTGGTGGCTCTGCATGTGTAGGAGAATTGAGTGGAGAAGTTACCGTTGAGGAGGATCGACTCGAGCTACGTCTCTTAAAATTCTCAAGATCAACTGCAAATTCAAAACGTCCGTTTATTTGATTATATGCAATTGGAGACCCCATAATTTTAGGAAGTAACTGAGCAATCTGCTTATTAGAGAAAGCATAAACTGGCTCTTTACAATTAGCAAATTGTGGATTTGCAGTTTTGCCTCCAATATCACTTATACAATGAAAACCATTAAATATTCCTCCATTAATCTTTGATGCATCCCTAGAACTTAAAGATTTCAACTGACCATTCTCTTCTATAAAAGGTATAAGAGCAAAACTATGCCCATTCTTTATTTTGTTTTTGTTTGTAAAGTCATCATAATCATACCCGTCAACAAACTTTCCTGTCGCTTTAAGAATTAGTTCACTCAAAACATTTTTACAATTTTCAACTTTAGACTCTACGCTGCCTGGAGTTTTAAAATCAAGCGCTACTCGCCCTTTAACATATTCTGTTACACTCCTGACTACCTTATCACTCACATTTTTAATGTATAACATACCATCTTTATATTCATAAAAGCCTGAACTCTTAAGACCACACGCCTCTAATCTTGAGTTAAATTCACTGATATAAAGACTCTTCAATAGCTCAAAAATCCTCGAATTATACCTTTTTTCGAGGTACTCGTTGCTAAAAGCTATACAGTATAGATAAGGACTACCTATCGCTCCTGTTCCAACAGTTCCATTGACCCATTCATATGCTTGTTCCTTCGTTATTCCTACTAATTCTTGTAGAAGTGCAGCCACTTTAGATCTCACAGCCCCCTCAAACTCATTAGCAAAATGAACCTTCAAGTTACGAATTACTCCATTATCTGTAGAATCTGCAAGCTTTACTTTCACTATGCCATTACCTAAATCCTCTTTATCAGGATTAGCATCTAGAACAAATGGAAAATAGTTTAAGTTATAATATTCACTTGCTACCTCAGTTCCATTACTGTAGTGCTGCTTTATTATCTCCTCTCCTATTCTTCGCAGATATTCTTTTGTATTAGTACCACTAGCAAATAAACCAACAATCTTTTTACCTTCTACAGTAAAATTAGTATTGACCTTATCAATACCATAATTATTTAAGTTAAATGCGTTAACTAGCTCTTTTGTAGAATTACCCATAACTCTCCCTACTAAAATTGTGATGAAACAACATTACTTACTTTTACCTTTACTACTGCCAGCACTAGTAGAGCTACTACTCTCCATTTGCGAGCCAGGCTTGCTACTTTCACGTCTCTGTCTTTCACGTGCCTCAAGCATTACCGGATTAGAACCGCTATACTTTTCATACCTGCTGCTTGGAGTAAACCCTTTATCGCTATCTTTTTTATCATTATTACTATACATATTGACCCCTAAGTAAAAATATTATGTAAATAGTATACTAAAAATAAATTGTAGTGCAAGCACTTTTTTTATATTTTTTAGTATAAATTTTATTCGTCATTTTTATACTCCTGGATTCCAGCGTCACGCACTGGAATGACATGGTGAGGCGTCATCCAAGTAGCTGACGCTGGTTTCCATCCAAGAGGGTGTCATCCCAGTGCCCAGACACTGGGATCTAACTACCTTCACGATTATGTCTTTCCTACTGATTGACCTTCTACATATTTCTCAACTTTTACATCATTAGTCAATCCTCTTGGTGATTGAGCATCATTCACAGAACCTTCATTCTCAGCACCATTCCAAACACCTATTTTAAAATTGGCAAGTTCTTTTGCAAGTTCGGTGTAAAGGTTATCCGCTTCTTTCTTATTAACATTACCATTCAGACGGCTTGCTGCATAACTAGCAGACTCGTTTTTCTTCCCATTATCAAGCTTGTTTCCTTGTCCATTAGTGGGTGGCGTGGTTCCTCTTCCATTAACACTAGTATTCGCATCCCTTTCTCGGAAACCAATATTCTTTATTTTATTAAAATTAATTTTTATCCCACTTGCCACAGGCTTCTTGTCTGGAAGTTTCGGTGGACACACCTCTTTCTTCGGTTCAGGCTTCGCTTTTTTCTCTTCATTCACTTTTTCTGGTTTTTGTGAATTTTCATGATATTTTCTTTCAAGCTCATCAAGACGCAATAGATGTTTCAAAGGATCTGACGCAATTTCAAGTTCTGGTTTGCTCAGAACAACCGGTCTTACAAATCCTGGTGAAATTTCAAAAAGGAAAACTGGCACTTTAGGTTTTTCTCTTTCATCCACTTTCATTTCTACGTTTTCGCAAACTTCTTTAGTTGCTTCTAATGATGTTTTTTCTGCTTTTTTATCTTCTTTTTCTGTAGATGCCTCTACCGCAGCCGCCAACTCAACTCCAAACATCTCTGCGAACATTGTAACAATCCATCCGACAACGGCCATTTGTAACCTGAGTTTCAGATCTTGCAATGCAGTTAATCTTTCTAACGCCCTTGCAAACTCTTCTTCTGATAACTCACCACTGCCTAATTTTTCCTGCAATTCTTTTATCTCTTTGTCCAACTTCTGATTGAAACTTAAATCGCGTGCAAAAATCTTCTTGATTAACTCCTTAAACTTATCACGCAAAAACTTCATTATCGCAGCAATCAGGTTTTTTTCTTTCTTCTCCTTGAGCATTTGGTAGATTTTCGGATCATCTACATCTACTTCAAAAAGGTTGAAGAGAGATTCAAAGAAATTCCAGAAATCTCCGAGTACTCTTCCTTTTTCACCAGTGAAGTAATCCTCATCATCACCTTCTCCGATATGTAGCTCTGTTTGAGATGATATTTCATCGATACAACTAGAAGCCTGACGCTCACACTCGAGCCTCCTGAGCAAATCTTGTCTGGTAAGCTCCTCTATGGCTGCTTTTAGTTCATTTAGCTTCTGCTCTGCAGAGAAATCTTGCTCCCTGATTTTTCCTTGGAAGATTGAGCTACCGTTTCCGTTATTATCTGAAAAATTTTCCATTATTTTTGCCTCCTCAATAAAATTACTGCCTTTGTTGTTACCTGAAAAGCTTTCCACCATTTTTACTTCCTTCATAAAACTTAATAATTTAATTCTACAGTACTAAATATTTAAGAACTATTAATGTAAAGATGTCAATAAAATTATTTACATTTTTACACTATATATATATATTATATCATGTGCTATTTAACCTTTCAATAATATTTTTTATTTTTACTGCTTCTTCAAACTCTAGTATGCGCTTTTCTTAAATTATCCTTATTAATATTTGCTTTTGCCTCTATCCCACTTTTTCTTGTAAAGTATTTGATATAGATTTTATTATACTCTTTGGCATAACATTTGCAACATACTTTATCTATAAATGGAAATTATTATACTTGCAGCTAGACACAATTTGAAATAATTTACACTATAAAGTTAAGGAACGAGATCCCAGATACAAGTGTCTGGGCACTGGGATGACAGGAGGGGGGGTTGGAATGACACCAGTATGGTTATTAATTGAATAAATAACCTCCTTATTTTCAGAAATCATTGGCAAACAAATGTGATGCCATATGTTTTTTGGCTTAGATAAGAGGTGCCCAGTTAAGTCTTCCAGGTGGAGCCTATGCATCACAAGCACAATTACTCCTTTTTTTCTATCGTTGAGTCTCGTTACTAAAGTCTGATCGAACCAGTTTGTGGCACGTTTTCTAAATGTTTCACTCAAAGCTTGAGCAGGGTTAAGCGGATCATCCACAATAATAGAGTCACCACCTTCACCGGTTAATGTTCCTCCAACTGATGTTGCGATTCTGTATCCTCTCTGCACTGTTTGGAATTTATATTTAGTGTTCTGGTCTTTGGATAGTTCTACCTCTGGAAATAGTTCTTTATACCAATCAGATTGCATTATGCACCTGGTATCAAGCGAATGTTTTTCACTAAGCAACTTAGAATAACTTGCAACTATTATTCTTGCAGTTGCCCAGTATCCATGCGGGCCACGCAACACTCATACATATGGACTTCATTGAACGCGGAGGCATATTGAATATTATGCGCCTTACTTCGCCAGCATTCGCTGCTTCCAGCCTTTCTGCTATGACTTTTATGTACTGATAATCATTATACTCACATCCCGGCACCACTGTTTGAAAGCACAGTTCAATGAATTTTAGAAAATTTATATTATCCATATGTGTATTTTAGTGAATGGAATGTAGACTTTAATAGTTTTGATTTGTCTTGTAAGATTGAGGTGTTACAGTGACAGGCTTACAATGCTGCTAATTTAGTAAATAACCTACGAGTGCTATTTCTTCAACTTTATCGAAGTAAAGAATTGATTTCCATTGCGGTAAATGAGCAACATTATTGAATCTTTACCGTTTTTCTTTACTGCTGAATCAACTTGTTTTTGAAAATCATTAGTATTTTCTATATCGGTTCCATCTAATTGGATAATAATGTCTCCTTTTTTAATACCACGCAACGTGGCATTACTGTTACTATCTACATTGGTAACTATCACACCTTTTGTAGGTACATTATTTTTACTTTCTTTTGATTCTTTTGGCAGATTTGAAACAGTTAAACCGGTTACATAATCAGATGTTGATTTATTTTCTTCTTGATTGTTATCTTGGCCATCATTTGTAGATTCTCCGATCACAACTTTAATATTAACCTCTTTGCTCTTTCTAAGTAACTTAACTTGCACTTTTTTCTCAGGTCCAGCTCTTGAAACCATTTGAGGTAATTGTGTCATTCTATCGATTTTTTTACCGTCAAATTCTAATAATATATCACCTACTTTAATCCCACCTTTTTCTGCAGGACTATCCTTTACTATACTTGCAACCAATGCGCCTTTTATATCTTTTAAACCCAAGGACTCAGCAAATTCTTTCGTTATAGGCTGAACTTGCACACCAAGCCAACCATGTTTTATTTTTTTGCCACTTTTTAATGTGTCAATAATTGACATAGCTAAATTAGATGGTATGGCAAAACCTATACCCACGTTGCCGCCAGACTCAGATGGAGAATAGATAGCAGTATTAATACCTATAACTTTTCCATTTAAATCAAATAACGGTCCTCCAGAATTACCCCTATTAATTGCAGCATCAGTTTGAATAAATTCATTCATAGTGCCAATACTAATGTCCCTGGACCTTGCAGATATAATTCCTGTGCTTACAGAGCCACCCAAACCAAATGGGTTACCTATTGCCATAACCGTATCACCAACCCTTGCTTTATCAGAATCACCAAATGCAACAGAAGAAAGATCTTTATCAGAATTAATCTTAAGCACAGCAAGATCAGTTCTTGCATCATAGCCTAAAACTTCTGCTTTGAAATAAGTATTATCGTTCATAGTAACTGTGATATCTTTGGCGTTTTTAATAACGTGATAATTGGTTACTATAGTTCCACCTTTATCTATAATAAACCCAGAACCAAGCAACACCACCTCTTTGTTAACACTAGGGCCCCTATCCATAAAAAACTGATCAAAATGCTCAAAAAACTCTCTAAAATCATCAAAAAAATTATTTCCTGGCATAGATGGAACTCTAGTTCTGCTGTTATTTTCTTGTTTGATGATTTGTTCGCTTGAAATATTTACAACCGCAGGAATGAGTTCTTCCACTAAATCGGCAAGTCCTTGATTACAGTTGCATGCAGTAGTGCTAGCATCAACGACCTTTTTTGCATTCCAATCAAACATATTAGCATACGAAGAAAACGCAATTAGAAAATATGCAAATATAGATAAAATAAATGCCTTACTTTTCATAGACTATTTCCACCCCTTATTTAAAATATCTAAAAAGTTATTGTTTGGTGAAAGTACAAATTTAGTATTATTTTCGGCAAATGATTTACTGTAAGCGCTCATAGAGCGATAAAAGTTAAAGAACTCTTCATCGACCTTAAATGCCTCATTATAAATTCTAGTTGCTTCAGCATAACCACGGCCCCTTATTTCGTACGATTCTTTTACTGCACTGGAGATAATCTCCCTTTTTAATTTATCAGCTTTTGATCTAACTTCCTGCCCAGCTTGCTCTCCTTCTGCTCTAATTTCTTTTGCTTCTTTTTCCCTTTCAGTTTGCATACGGCGAAATATTGCAGAACTATTTTCTTCTGGTAAGTCTGCTCTCTTAATTCTTACATCTATTATTTCTATGCCAAATTTTTCAGCTTCAGAATAAACTCCACGCTGAATCAATTGCATAACCTCTGATCTTTTTTCATTCAACAAGCTAATCAACGAAAATCTGCCTATATTTTCTCTTATGTGTGCTTCTATAACCGGATATAATCTTCTAACCAGACCTGATTCATTCCTCACAGCCTGGTAAAAAGTAACAGGATTTGTTATTTTATATTTTGCATACGCATCTACTATAATACGTTTTTGATCCGCTGTTATCACTTCCCTTGGGATCTTATCAGGACTTAAATCTAAAACTCTTTTATCAAGAAACTCTACACTATTTATGAATGGCAACTTAAAATATAAGCCACTTTCCCTAACATCCCTTACAACTTTACCGAGTTGTATAACTATCGCTTGCTTTGTTTCTTGCACAACAAATATTGAATTAAATAAAACAATCAATAAAACAACAAATACAGAAACAAAAACAATTTTAATATTACTACTCATGGTTATTTTCCTAAATTTGTAAGAGGTAAATAAGAAAACATACCTTTCAGATCATCAGTTACAACAACTTTGTCTACCTTACTGAAAATATTTTCCATAGTTTCAAGATAAATACGATTCTTAACGAGAGAAGGATTCTGTCTATATTCCTCATAAAGAGATAAAAAGCGATTTGCATTACCTTTTGCTTCATTTATTATTTCATTTTCATATGCTTGTGCATCTAATTTTATCTTTATCGCTTCACCCTTTGCTCGAGGTATAATATCATTATTATAAGCATATGCTTCGTTTATAGTACGCTCTTTGTCTGCACGAGCACTTTGTACATCTCTAAACGAACTGATTACTTTTTCTGGTGGATCAATTTTTTTCATTTGAACAGATAAAATCTCTGTACCCATTTGGTATCCATCAAGAATCTGCTGCAATAGAATTCTAGTATCTCTAGAAATTTCTGGTCTGCCTTGACCAAGTGCAAAAGAGATCGTATTTTTACCTATTATTTCTCTCATGGCACTTTCAGCAGCATTTTTAACACTGAAACCGGGTTTGTAATCCCGCACTTTGAATAAATAGTCCTTAGCATCTCTAACGCGCCACTGAACCTCGAAGTTAACGTTGACTATATTTTCATCTCCAGTTAGCATCACGCCTTCACCGCGATCTGTATCTCGCCCATAAGAACTACTTACCCCAATTTCTTCACGATTTACTTCCTTAACGTTCACTTTAAAAACCTTGCCAATAGGGTAGGGGAAGTGATAACGCAAACCAGGTGTTTCTGTATTAGAATATTTACCAAAGGTAAGTTCTATACTTTCTTCACTAGGATGGACAATATAAAAGCCAGTGCAAGCATAGAACAGCAAAATAATGAAAATGATGAAATAAGGTTTTTTGCCCCTGTTTCTGGTTAATCCATTAAGAAAGAACCTTATATCAGATACAGCTTTACTTAAAATATCTTCATTATTAGGAGTTTTGTTCCCTACCGGTTTCTTTCCCAGATTCCAAGGATTATTATCATCAAACATAATGATTGATTCTATAATTAATACGCTAATATTACTTCTTTAATAAGAAAATGCAAACATAAATTGCTATTTTATTTACAAATTAATCATCAGGATGGAAAACATGATCGTACACTTCCTTTTCTCTATGTAATATGGTCGACTCTATGGAATTTTCTGGCTTTTTTTTGAATTCTTTGTTGTCACTCTTTAAGTGCACTACGTCTTTGTGAAAATGGGAATTATACCTAAATAGTAAAGCTATTATTATTAAAGTTATAACAGCCAAAAAGATGAGTGTTCTTTTTCTATACTTCATAAATGCTGCAGCTTCTTGACCTAATTTTCTATGTTACCACAAAACACGTCAAGCGAAATTATTTGAAGACAAATAAATACTGGCAATCAATTTAACACTAACTTAAGAATCAAGGAATACAATTATAATATATTTAATTAATAGTGAGGTTTAAAATGTTACATAATGAAAAAAATTCAAATTCTGTTGGAACTCAACAAAACCAACCAGAAGATAGTTTTGATTTGAATAAAACGATGCAAAATCTACCAAATTCAGATATTGCTAATGATCACAAGAAGCTAAAAGAAAGAATGACTGACCTGTTAAAAGGAGATACAGAATTCTCTAAGATGAAACAAGGAGATAAGATTCTTGTAGTAAGTACAGCAAGTGGATTATTTACGGCAGTACTACCACTTTTGGCAGTTGGTGCAACACTTGCTATACCGGGTGCTATAGTTGGTCTTGCTTTATATTTCGCTGTAAAAGTCGCTGTAAAAGCAGTTCAATCTGGATATAAAGGGCTCAAGTGGTCAGCAGAAAAAACAGTTGATGGGGCGAAATATACTGCTGGGAAAGTTAAGGACGCATCAACATACGCTGCCGGAAAAGTTAGAGATGGTGCTATGCATGTTAAAGATAAGGTGAAAGAAGGTTATGAACATTCAGTAGATTCACTGAAAAAAGGCGCTAGTTTTGTAGGCGAAGGAGTGGCAAATAAGTTCCATAAGGCATCTGGTGAGACGGACTATTTAGATAAGGTAAAAAGGTTTACTCCAGATGCAATTAAGAAATCTGACGAAATAAGAAATGATATGAAAGCAATTTTTGCTGATAAAGGAAATAATTCTGGGTTAGTGAAAAATATACTTTCTGGAATATCGTCAGAAATTGATTTAAAAATGGCAGAGAAGGCAAAATCAGGGGAGATTGAACATACTTCTGGATGGCAAATACAGAAAGAATTCATTAATAATTTAAATGAAAAAAGCTTGCATAACTTGTTAACACAAAGGTCATTACCTAAAGGTAGTTATTTCATCGACAGTGTTTTCTCTGAACATCACGATGAAATTAAGAAGGTTATTAAAGAATGTAGAGAAAATCATTTGTACTCAAGCGTAAGCAATATGTTTGACAGAGCAGAGAAAAAAGCTAACAGGCCTTCTGTCAAAAGTTTAACTAGGTCTGTGTCATCATCATTCTCTTCACTGGGAAGAAAAGGCTCTGAACAATCTAACAGCTTGTCAAAAAGTAATTCACTAAATTCTATAGGAACTGAAAGTACTGCTACTGTCTCTGATTCAGATTCTCAGAACTTTGCAACAGTCCGTAGAAGCAATTCATCTAGTAGCTTAACTCCTAAGCTTACTCCAGTTGCTCCACCAGAACTACCTAGAAGCGCCTCATTGACTAACTTAAATGGACAAAGTTCTTGCAGTGAAGATGTTCTCAGTGATCCTATTGTGGAGCAAAACCTGGATAGTTTGAGTAACAGAACTCTCACTCACAGTAATTCTACTGATAGTGGAATGGGTTCTGGTTCTTCTATGCTAACAAGAAAACAAGTTCTTCCTTTAAAAGAAGAATTTGACAGAGAACTCGAAGAAAAGTTGGCAAAACGACGCGCATCTCTAGATCAACCTAGTGCAGAACCTGTCAACTCAAGAGCTACAGCAACTCCAGGAACAGTGTAATAAGTAAAACTTCTACCTTCTCCAAAAGGATGTTACTCAATGAGTAACGTCCTTTTTTTGTTTTTAAACTATAGAAAAATCCTAGATCCCAGCGGTATGCGTACAACCGTATGAACATTGTGATTTCTCTGCTAGGAAAGGTGTCATCCGAGTAGCTGACACTGGGATCCAGGAAAGTTTGCTTGTTTACAAGCAAACTAGCATAGGAAGTGGTTACAACGTTTTCGATGAGATTATATGGAAAACTGGATTCCAGTGTCAAGCACTGGAATGACATCACAGGGGCACTGGGATGACACCTTTACGTTTGAGGCAAACTAGCTATAACACTTAACATACTACCTTTGCAAACAAATGTTCATACAGTACGCGCTGGCGTTATTTTCTCTTGATGAATAAATCTCGGTAGAGTATAGTAGCAATGCATTTATGTAGCTACTAATGAATAATTTAGTTTTGGTTTATACAACTTTTTCAAATTTTGAGGAGGCTAAAACTGTTTCTGAAGAATTGTTAAACGAGAAATTAATTGTATGTGTAAATATATTTCCCGAAGTGAATTCTCTGTATTTATGGGAAGGTAAAATTAGTAATAGTTGTGAAGTAGTGGCAATTATGAAGAGCAGGAATGATCAAGTTGATAAAATTGTAGAAAAAATCGAAGCAATGCATTCTTATGATCAGCCAGCTATTGCTGTGATGCCCATAGAAAAAGCAAATAAATCTTTTACTAATTGGGCTAATAGTGTTATTGATGTAAGTAGTATTGGGGTGTAGCCAAGTGGTAAGGCAGCGGTTTTTGATACCGCCACGCGAAGGTTCGAATCCTTCCACCCCAGCCATATTGAAGTGGGTGTGAAATGATATCACTTTTCTATAAATTAAGATTATTGAATTATATATTAGGTAGTCTAAAAGATATAATTGTGAAACTGTTTCTCTTCACAATGTATCTTTACACATTCAGCATTGTGCTCATGTTTCTCAGCAATGGTTTTTGGTATGCTGTAGAATTTTGCTCTTTCAAAAATGCGTTTTACCGTTTGTTTCAATATTGCAAGTGGTATTATGAAAATAGGGAAGATCTCGGTTACGGAATTTCTATTCGAATATTAGTGGCGTTTCTTACTCCGCATTTTCTCTATAAATTATTACTTGGCACAGGCTGGAAGTCCTTTTTAAAGGAAAAGATAATACAGATACTCAACACAAGAAGAAAAAAGGGTAGTGAGTTCAGTAACAGTAGCAAACCAAGTGGCAGTAGTTATAGTGATAAGAATAATTACAGCAATAACAGTGGTAACAATGAGCGTCAAGCTCAAGATGCAAAGCGAAAAGTAAACATGATAAAGCAGCTATTAATCAAAGATATAGAGGCAACTATAGATAGGAGATTGAATTATATTTTTTTCGGTAAAAGGAGTAAACCTCATTAAGTATATAAAAAGGCTTTATCTAGTAAGGCTTTTTAAGGTTGGCTGTATTTTATTTTTTACGTATACCGGATCACAATCAGCCAATATACATGTGTGCACAAAATCTTGACTAAAGTCTGACAACCAAGAAATTGCCTTACGTTTTTCTACCAAGCTTTCTGTTTTTTTACAGTTACTTGCTGCATCAATCATTGCCTGCGCTATTACTGATTTCCACAGCAAATAATACCTTTGTATATCATCTGACGTACTATTTGTTTCATAGTGGTTAAAAAATTCTTTAAAATTGAAGTTGTTTGACATAATGATACCTCTTTGGATTGAAATTTGAAATGATTTGAGTTTATGTCGCCACAGCAGATTCCGCTAACAAGCAGCGGGATAACGAATTACTTAACCGTCATTACACCGTCATACCGCGATTCATTCGCGGTATCTCGCTAACAAGCAGCGGACCGTCATACCGCCGCGGCGCTAACAAGCAGCGGGATGACGGTTGTCAGGCCAGCGCCCCCATGATGTCATTCAAGTAGCTGACACTGGTTCCTTTATGACGGCAGTGCCCCTATGGTGTCATCCCAGTGTTCCTATGATGTCATCCCAGTGCCCAGACACTGGGATCCAGGAATTTTGATTGGACACTGGGTTGGTAAGCATAAAAGTGTTATGTAAAATACAACGTTCTTGATGGGATTGTGTGAAATGCTGGATCCCAGTGTCTGGGCACTGGGATGACACCATAGGAGGCTGCTTGGATGACAAAAAAAGGAGCACTGGAATGACAGCAATCTACGTCATACCGCGATTCATTCGCGGTATCTCAGCCGCTAACAAGAGATCCCGCTAACAAGCAGCGGGATGACGGTTGTCGTTCAGCCACAAACATTAAGAAATTTACCAAATGAAAAAAAAGGCAAAAGAAGCCCCGTGGTTATTATCCGCTTTAAAATATTGGCGTTTTTTATGTTTTAAACGCTTGACAAGCGAAATTCAGCTGCTTTTAATTGCAACTAACTTACGCTGCAAACGTTTAAGAAATTTACTAAGCAGAAAAAAAGACAAAGAACCCCCGAGTTAGCTAGTCTTTTACTATCTCTGTCGAGTATTGGCATTTTTTGATGTCTTGTAACGCTTTATAAGCGCGTTCAGCTTATTTAGATAAAAATCTAGATGTAGATGAAGTTTTGTAAAGACATACAGTATCTATATACTGCAAAAAATTGAACATAAGACGCCGATACATTAAGTAATCCTTACCTTTTAATCTGCAGATTGGCGAAAGCAAATACAATAGCTTCACTATCATGATAAGTGGGCTGGCGAAGGGTGTCAAGTAAGTTTTTTCGTTTCTGTGGGCTACCTGGTTTTCCTACTGAAATTTTGAAAAATGTAATCTACTCCTATATTCAAATATATCAAGCAGTAATTCAAAATCAGCCATTGCGCCTTTTGCGTTATTATACGCGAGATTGAGCAGCTCTTTGTCCTGATATAAATCAGCAAATTTAAATTCCATACATCCTGATTGTTTTGTGCCTAAAATATCTCCACTGCCTCTTAGCATCATATCCCTTTCAGCAATGTAAAATCCATCTTGTGACTCACACATGATCTTTAACTTTGAAGATGAGCTTTTACTTAAATTATCGTATAATAATACACAAAAAGATGGCTTGTTTCCTCGCCCTACTCTGCCTCTTAACTGATGCAATTGTGATAACCCAAATTGCTCTGCATTTTCTATAATCATGATGGTTGCATCTGGCACATCTATACCAACTTCTATCACAGTGGTTGCAACAAGCAGAGAAAATTCATTCCTTTTGAAGGAAAACATAACTTGATCTTTCTGCTCCTGAGTCAATTTTCCGTGTATTATCCCGACTTTATCAAGAAATGTTTTTTGTAATTCCTGAAAACGCATCTCTGCTGCAGCAATATTGGTCTCTTCGTTTTCTTCTATATATGGACAAATCCAATATGCTTTTTCGCCCCTGTTTATAGCACCTTTTAGCTTTTCAATAACATCTGGCACCCTACTAATGTTCATAGTTACAGTTTTTATTGGCAATCTGGATTTTGGTTTTTCTTTCAAAATTGAACATTCAACATCACCATACATAGCTTGCTGCAAGGTTCTTGGAATGGGAGTTGCAGTAACGAAAAGTATATCGGCATTTTCTCCTTTTCCTACCAAGCGATTTCTCTGCATCACTCCAAATCGCTGTTGTTCGTCTATGACTGCAAGCCCTAAATTTTTAAATGTAACGTTAGCTTGAAATAGTGCATGAGTGCCAATCACTATATTTAAAACACCACTTGCAAGTTCGTTCATGATAATCTTTCTTTCCTTGCGCGAAGTTTTACCAGTAAGCAGCGCAACTTTTATATCGGTACAGGATAAAACTTCCTCAATCCAATTATAATGTTGCTCCGCCAAGATAGTAGTCGGTGCCATTAGAGCTGCCTGCATGTTGTTTTCTACCACATTTATCATTGCAAAAAGTGCAACTACGGTTTTGCCACTACCAACATCACCTTGCAGCAAGCTTATCATGCGATACTTGGATTTTTGTCTCTCTGAGATCTCATCTATTGCACGAGTTTGATCATTTGTTAATTGAAACGACAATTCATTTAAAACTTGCTCTTTGTATTTACTCAATATTATAAATTCTCTTCCCCTTTCTTTCACATGATTTTTTCTTGCAAGTTTCAGCGCTAGCTGATACGCAAACAATTCATCATAAGCAAGCCTTTTTCTACAAACCTCAGCTTCCACCAATGAGCTTGGTCTGTGCAACTTTATGATGCTTTCCCTCCAACTTAACCATTTTTTTTGCTTGATTAATGTATCATCTATCCACTCTGGTAAATCAGGCAATTCCTTTAGATTAGAGCTTATTATGTTCCCAATGCGCTTATTGGTAATGCCACGGCATAATTGGTAAACTGGCTCTATGCAAGCTATTTCTTTAAATTGGTTGATGTCAAGCGACACGTAATCTGGATGAGTAATTTGCCAATGTTCAGCAAATTTTTCGAGTTTGCCACTGATGATCACATTCGCTCCAATTGGAAATAGTTTATATAAATACTTAACTGAGTAATTAAAAAAGACTATGAATATATACTGACTCTCACTTTCAACGACTATTTTATATGGTCTACCTCTAAAAGTGGGCGACTGATGCTCATAAACTTTTGCAATGAAAGTTGTAAATTCTCCAACTCGAGCATCAGATAGTAACTTGCTTCTATCCACATAACTAAGTGGCTTATAAAACAGCAGATCCACCACCTTGTCCCCACCACAAAGTTTAGGCAATATTGCGGAATGGAACTTAGGTATATTCTCCAGCCTGCTATTTAGAAAAATCTGATTGCTCATTGAGATTCATACATGTGTAAAACTGTTATAGAGCCTTTTTAAAATCTTGTCACCTTATGGTCAGGTATGCACTATAGCTAGCACAGCTCTCTAACGTTATACCGCGATTCATTCGCGGTATCTCAGCCGCTAACACGTAACGGAATGACGAATTTGTTGTTTTTAAAATCGTCGGTAAGCCTAAGTTACCCCTAACTATATTTGCTATCATAGGGCTTATAGTAGGTATTTTATTAACTTATTAATCATTTTTATGTATTATTATACCATTAGCAGTCTATATCAAGGTATTAATGATGAACGGCTCTACACCAAAAGAAAAGGAAAATCCAATAGTTACACTAAGAGCTCAAGCAGAAAAGTTTGGTTTTAGCAGGTTGAGGGCTGGTAAAGATAATGCTGAAGCGAATTCTGGTGCAACTATGTACGTAGATCTTCCAAGAATGAAACTTGTTATTCAGAACAAAGTTATAACAAAAGAGCTTGTTGATGAATTATATAATAAACATACCAACCTCATTTCAAATGACAAAAATAAGTACCGCCAATTTGTAAAACAAGTTTTTACAGAGCTATTTGAATATGCTGAAGCAGAAGTTCCAAATGATTCTATTCTAGAAGAACTAATCACTAATTGTAACCAGGCTGCTTATGTGGGTGCATTGTATGGTAAAGGAGGACCTATCCTTCATTTAGCTGAAACATATGGGTTATTGTTTCAGTCTAATCATGTAACACATATTAATTGTAGTGATCCAAGTCATGCGGCAATCAGAATTGAAGAAAAAATTGCAGTTCGCACTTTTGCAGAACTGGAAGAAGAATTATGTAAATTGGATAGCTCGCTAGAATTCACACTTAAGTCTCAAGGTGATAAAAATGTAACATATGAAGATGGTAAATTGTCACTTACTGTTCCTAAGAGACTGAAGGACTATAATATAGGTGATAAAAACTTGTTTGACGTTATAAAAGAGTGTTTTCAGAAATTTTGCGAGAGGCTTGGATTTTTTAAAATAAAAATAGAGCATGGCTTGGATAAGCCACCAAAAGTGAACAGCCATCTGGAAAATATGGAACCGCCCATTCATAGCAATGAGTATGGAAATACACCTGGAAACTAACAATTAAAATATTTCAAGCGCTGTTAGCTCATTTGCACAATCAATGACTTCAGAACTTGGGAACTGGTTTTTAAACCAAGTGTACTGGCGTTTTGCGTAGTGTCTTGTGTTTGTTTGAGCAATCTGTATCGCTTCGTCTAAAGTAATCTCACCTTTCAAATACTTTACAATTTCTGGCACTCCATGTGCTTTCATAGCTGGCAAATTTGGAGCTAAGTTCATACTAAGTAGCTTTTTTACTTCATCAATTGCTCCATTTTCGATCATTTTGATAAAACGAGAATTTATTTTTTGGTATACATCCTCACGTTTAGGCAAAATTGTATATATCTTAAAATTATCGAATAAAGGAGGCTGTCTATTTTCTTGCCATACAAAGATTGTCTTACCAGTTTCAGTGATAACTTCAAGTGCTCTTGAAAGACGGTGCGAGTCATTAATACAGATTTTATCTTGAACTTTTGAGTCTTTGCTTAATACTAATTTATAGAACTCCTCTTTACTTAAATTTTTCCTGAGCTCACTTACGTTTTTTCTCACTTCCTGACTTATTTGTGGCATTGATGATAAGCCTTTGATGAAACTGCTGATGTAAAGCCCGCTTCCTCCAGTGATGATAGGTATTTGAGCATTTTCTAATGCGTGATTAACTTCTTTTTCTAAATCCTCTAACCATAGACCCACGGAATAATTTTCTTTTGCTGAAACATAACCATATAATTTATAAAATTCTTCTTGCTTTAGTGGTTGAGCAGTAATTATGGGAATTTCTTTGTATACCTGCTTTGAATCACAATTTATTATACTAATATTTCCATATTTTTCTCTCAGGTTATCGCATAATTCTGATTTACCTGAGGCCGTAATTCCTGTAATAATTACTATATTATTTTTCATTTATATTAATTTAATTAACATATGATAAAGTGTAGTAAAAGTTTGGATTCTACAATCTAAAGTTTGGAGATTTTTATGGCAGAAAACAACGACAATAATTCATTTACTAAGCGTTTCACAAACAGGACTCCTGGCGGTACAGGGGAAGGTTTTTCCAGTAAGTATTCGTCTCAAAACACCAAAGAACGGGCATTAGGGGAAAAAGGAAAAATTTCTGAATTAGCAGGCAAAAAAACCGAATCCAAGGAAGCTTTTTCTGAAAGTGGCGGCATAAAAAGTAAAAGCAGAACTGTCAATGAAAGATCTTTTGCTGATGCAACAAAAAGAAGTAGGTCAGATCTTATATACTTAGTCCGTGGTAAAGATCGTGGAAAATCAGCGTGGCATTATGTATTAGTTGATAAAGAGAAAAGAGAAATGTTTCTAGCAAAAAGCAGAACTGGCTCTATAGATGTTGCAGACTATGGAGAGATTTTGTATTCAGGATGGGGAGAGGATCCACCACAGGCAATAATTGATAAAGTCAATGAAGAGTTTGGGTTGTAGCAAATCTGCATAACAAATGGTAAGCTGCGTTGCATTACGTTTACAAAAACTAGCAGTTACTATATAAGATACAGTGCAACAAAACTGATCTAGTTGTTATGAATAAGTTTTTAGCTATATGGTATCTAAAATAATAAATGCAATACAGAACAATTTATTAGTGTGTTTTCCAACAGAAACAGTGTATGCTCTTGCTTGTAATGCACTAGATAATGAATCTATAGGAAAAATATATCAGATAAAGAAACGCTCTCAAAATAAACCACTGTCTATATTTGTTAGTGATATTTACAATTTGACAAAAATAGCAAAGGTAAAGGAAAGATATATTGATTTAATAAACCACTTTTCTCCTGGACCAATTACCTATATTTTACCACTTAAAAACAACAACATATTGCCAAACGAATTCTTTAAAGATAGTATAGGTATCAGAATTCCTGAGCATCCTATTGCAATTTCAATACTAAACAAACTGAAAGTTCCAATAGTTGCAACTAGTACAAATATTTCAGGAAAAGAAAGTGTATGTAAGGCAAACGATATACCACAATCCATTAAGCAACATTTATCTGTAGTGATTGAAGATGACGAACTAGTTTCTGGTATAGAATCTACTATTATTGACTTAACCGAAGATAAGATTAAGGTTTTAAGGGAAGGTGCAATTTCATTACAAACAGTAAACAACGCATTTTCAAACTAAAATCTATAGGAGAAAGAATGAAAAAAGTAATAGGCCACAACCAAGCCAAAAAAAAAATAATGAACAACTTATCTGTTCAGTCTTGGCTGATCTGTGGTAAAAAAGGTATAGGAAAAGCAACACTTGCAAAATCCTTCTCCAATTGGTTACTCATAAAAAACTATAATGAAGTAGCATTGGACTTACACATTGTTGAAGGTGATACTATCGGAATAGAAAAAGTCAGAGAAATGAAAAACTTTCTACACTTAAGTCCCATTCAATCAGAACACAAAATAGCTATAATAGATAGCTTAGAGGCAATGACTAATAACGCTAAAAACGCAATATTGAAAATATTAGAAGAGCCGCCAAAAAATTCTAAGATATTTATAATTAGCCATAAGCCATATGATATACAAACCACTATCCGGTGTAGGTGCTTTCAGCTAAATTTACTCCCATTAACTTATGATGAAACAAAGCAAGTTGCTTCATCTCAATGTAAATTTGATAATCAAACGTTTGACGAAATGATTACTTTATTTCCTGGAATGCCAGGAATGATAATAAATACAATAAGTAGTGATGCTTATGAAGCATACAAATGCTTTTATAAATTTCTTCATGATTTAAAGAATCCCAATATGATTAATAAAGTAATTAATAGCGAAATCGAACTAGAACTAGCATCATATATAATTCAGGCCTTCATTTTAGAAAGCATAAAGAGAGAGGTAAATGGTGTTGAAATTCTGCTAAGTCAGTGGAAAAAAATAGATGAACTTTTCGTTGCCGCAAAGCAACTCCACTTAGATAAAAAGCATGTTTTAGCTAATGTAGTTAATATCATGACATAAGTTTACAAAGTATAATACTTTTAACATAAATTCATGATAAAATTCTGTTAATTTAATACTCGAAGTATATAATTTGACTGATAATAAATTAACTGTATGGCAATCAATAGAAGTTTTGACGAAAGCCATATTGAACATGCAGAAAAAATTAAGCTTAATTAAGAATATAGCTTCAGATCAAGACATAACCCTAGAAAAAGGAAAGGAGTTGTTAAGTGGCATTTATGAAGCAAATTTTAAGCTAAACAAGACAATCAATATAGCTACTTTGCCAAAAATTGGCTATCATATGCTAAATGGTGAGCTTGTTGTACGTAATCATATTACGGAAGAGGAAGTAAAGATTCCTGGAGATTTTCATTACCTTAAAGTCGTAAAATCCGATCATGATAATTATAAATTAACGTTTTGTAATTTTTTAGGTAATGAGTTTTTTGAATATAAAAAGTATGATCCACAATATTCTGGTATTTCAGATGAATATAAATTTGTGGATTTTGGTAGTGTAAAAAAGACTCATAATCTAAAATTTAAGGAATACATTGGTCATGCACCTAAATTTTTTGCTGCAGAAGGGCCTATTGAGCCTGGATCCCAAAACCATGTAATTGATCTATTTGAGCTAGTCAAAAGTGGTAAAGGTAGAAAAGTGGGAACCTTTGCTGATGAATTTGGTTATTTTGATGATCAAAATAAATTACATTAGAGGTTGTCCGGAAACAAGTAAAAGGCTATAATATCTGAAATTTTAGTACGGGG
>NODE_13_length_22613_cov_513.719789
AGGGTTATGTTAAAGAGGGAATATGCTTGAATTTACTAGTTTCCGGACAACCTCTAAACAGTAGATAGAGGAAAACTTGTCTAGTATTGATCTTTTTTATAGTAAAGTTATCTCATAAAATATTAAATTGGGAGTTTTATGGATCACAGATTAAGAGCTTATTTGCTTGGAGTTACCTGGTTTATACTCAGTTTACTTAGTAGTGTAGCTAATGATACTATATCAAAATATCTAAGTTTACATCTCCAAAGTTTTGAAGTAATCTTTTTCCGCTTTTTATTTAGCACTATTACCCTTGTACCTTTTATGCTTTACTATGGAAGAGAAGCTTTTAAAACAAGTCAAATATCTATTCAGATAACTAGAGGAGTATTGTTATTTGTTGGAATAACCTTGTGGACCTATGGGTTAGCTATTTTTCCCATAGTAACTGCAACAATTATAAGTTTTTCTATACCATTATTTGTTATACTTCTTGCAATCCCTTTACTAAATGAAAATATAATTTGGCAAAGATGGTCAGTAACTGTTATTGGCTTTGTTGGTATTGCTATTACTACCAAAGCTTATAGTGAAGACTTTAATCCTAAAATTCTTATTTTTATTGTATCTACATTAATCTTTGCTATATTAGACATACTTAATAAGAAACTCGCAATAAAAGAGTCCGTAATAAGTATGTTATTTTATTCAGCTCTAACAACAACTATTTTTTCCACTGTGCCTTTGCTGTTTTATTGGCATTTGCCTTCCTTGTTAGAATTAGTATTACTACTGATTTTGGGAATTAATTCAAATCTAATTCTGTTCTTCACATTAAAAGCTTTTACTCTTGCAGATGCTACTGCACTTGCACCATATAGATACATAGAGCTAATAATTTCTGCAATAGTAACATATGTTATGTTTAATGAGTTGCCTGATAAAAGTGCTTTGTATGGTATTTTAATATTAATACCATCGACTTTGTTTATAGTTTATTCAGAAAGTAAAGTAATTAAGAAAAATAATGTATGCAACGCTAGAGTAAAAATTTATGACTCTAATTGTTAATGATGTTCTTTTTAAATGTTTAAGCAGTTGAGCTACATTAGGATATTTTTAAGGTGATGACAAGATGTATATAACCATTATAGGAATAGGGTATGTAGGTTTAGTATCTTGTGCAATGTTATCAGAGCAGGGTCATAACGTTGATTGCATTGACATAAATACTAAGAAGATTGAGTTATTGAAATTAGGAAAAATTCCTATATATGAGCCTGGATTAGCAGACTATTTAGAGAATAATATAAAGTTACAAAGGATAAGATTCTTCGATTCGTATTCTCAAATAAATCCCAACACAGAAGTAGTGTTTGTAACTGTAGATACTCCATCAGACTCCCTAGGAAATGCAAATTTACAGAATGTATATAATGCAGTAAGTGAAGTTTCTGAGAGAGTTAATCAAGATTGCTTAATAGTGATAAAGTCAACTGTTCCTCCTGGTACTGCAGAAAATATATATAATTATTTATCTAATAAGGGCTATAACTTTGATTTGGGGGTTAATCCAGAGTTTCTCAAGCAAGGCTCTGCAGTATCAGATTTTTTATACCCAGATAGGATAATAATAGGAGTAAAAACTAAGCTAGCTAGAGCAAAACTAGAAGTTATATATAGATCATTTATAGATAAGAATATTCCGTTAATAGTCACTGATACAGTTACTGCTGAAATGATTAAATATGCTTCTAATGCTTTTCTAGCAACAAAGGTTGCTTTTATCAATGAGATGGCAGGTTTATGTGGGCTATTAGGAGCAGACATTGACCTTTTAGCTAACAGTATGGGAATGGACCATAGAATAGGTAAGGAATTTCTCAAAGCTGGTCCAGGATTTGGAGGATCATGTTTTCCTAAAGATTTGTCAGCTTTAATAAGGCTTGCTGAAGATCACAATGTCAAGCTACAAATTTTAAATTCAGTTAAGGAATCTAACTATAATCATATAACAAACATTGCTAAAAAGGTAGAATATGTATTAAATGGAGTCCAAAATAAAAAAATAGCAATATGGGGGCTAACTTTTAAGTCTGGTACTGATGATGTAAGAAATAGCCCAGCTATAGATATTGCACAATTGTTAGTGAATAACAAGGCTAAAATTACTGCATATGACCCAATGGGGATGGATAATGCTAGGCAAGTTCTAAAGGATATAGAATACGCGGACAATGCTATAGGGGCTGCAAGGGACGCGGAAGCCTTGTTATTGTTAACGGAGTGGAAAGAATTTAAAAATCAAGATTTTGCAAGTTTAAAGAGTATTATGGCTGCACCTAATGTTTTTGATTTCCGTAATTTATTAGATAGCGAGCTATTACTAAGATATGGTTACCATGTTTATTCCTTGGGTAAAAAATCTATCTACAAAGTTTAACTGTTGAGAAATTTTTTTTACACCGCTTTACTTAGTTTTTTTAGATCTTTGCTTGATAGTATGGAAAAGCAAACGAGTGCAACAACAGAGCAAATGGAAAAAAATGAAAACATAATACTGTTACCACAGTGCTTAACAAGTACTCCTAAGAGCACGCATGAAAATATTGAACTTGCAATATACCCAAATAATCCTGTTAAGCTTACAATTGCACATACATTATTTTGTGGAGCAATTTCTACAGCTATAACACCTGTCAGTACTTGCACTCCAAATATAAAGAATCCTGATAAGATTGCACAAAGGTTCATAAGAATTATGTTTTGACCAAAGTTCATTGCAATAAAAGTGAGTGCTATACCCAACATATAAAGTGATGCCAGCAAGCTTCTATTTTGAAAGAAGTACATATCACTAATTCTTCCTGTTATTAAAGTTCCAAGGATTCCACCTAAATCATATACGCCTGTTATTAGTGAGGATTGTACAAGAGAAATTTGTAATTTATTCTTTAAAATTATAGGAAACCAAAAGAAGATTCCCATTTTTATAATATAAGCACAAAAAGTAGCACAACATAGAAACCATATGGAACTTGTTACCTTGATACCTATTTGAGATTTCTGCACCTTATAATAGGTAGTAAAGTTGGCACTTTCTTTGTAATATGCCTTTAATATTATATAAATTCCAAAAAGTAAGCATAAGAAACCAGAGTACAAAAATGCACTTTTTGCATTATATATTTTAATTATACTTGGTAATACAATTAAAGTAATACAAGAACCAAGTTGCTGAGATGCGCTCATAACTCCCCATGATGATGCAATTGAAGAGATGCTAGAGTTTGTAACCATAAACTTGGTAATAGCTGGCCAACCTAACCCTTGTGTCCAAGCTAATAATATTAATGTTAACAGTAATAAAGTTAGATTATTATATGATAAAGTTATACCAATGGTTAATAATCCAGTTGCAATATTGCATAGCCCAAACATAAATAATGGATTATTTTTGGAGTCCATGATTATTCCATTAACAAATTTTGATACTCCATAAAAAAAAGAAAAGCAGGCAAAAAAATAGCTTAATTTTACATGGTCAGTATCTATTAACAGTGGTAGAGCAATTGGTATACTTTGTCTTGATAAATAAAGCAGCATATATCCACAGAAGAATAGTAAATATTGAAAGAAGACAAAGTTCACACCTATTCCCAAATAGCTCTATGCAGATGCTAGCATAATACTATATTGGTATAATATTGTTTGACAAGAAGTTTGCAAACAATTAGTGCAGAAAATTACTTAGTATCTTTCTTATAGCAGATACAGTAGTATTAATATCTTCATAGCTTATATCTCTATGTGTTATAGCTCTGATTTTACCTTTGATGTTAGCCATTCTAATTCCATAATTTGTCATTAGTACGTTTATTAATTCTTGAGTAGATATACAATTAGTACGTAATGAAAAATACGCTATATTAGTTTTATACAGGTCGATATCAATTATAACTTGATCTATGGAGTCTAGGCCTTCTATAAGGTGCTGCATTTTTTTATGATCTTCTTCTAAAGAATTTACATTATTACGTAGAGCATATAAACATGCAGCTGAAATAATGCCAGCTTGGTGCATACCTCCGCCAATTTGAAACTTATAGTACCAAGCTTTTTCAATAAAATCTTCACTTCCAAGCAATATTGCACCCATTGGAGCACCTAATCCTTTACTAAAATCAATGAATACCGAATCAAAATAACTTGCATACTCCTTTGGAGATATTTTAGTATGAGCACAAGCGTTGAACAGTCTTGCTCCATCTAAATGAGTGAATACGTCATTCTCTTTGCAGAGACTTGAGATCTCTTGAATATATTCTAAAGGCCACACAGCTCCACCACCAAAATTTGTCGTTTGTTCGATAGAAACAAGCCCAACTCTCGGAATATTTCTTAAACTAGGACGAGTAATAAACTCAACAATTTGTTCTCCAGTAAATATTCCTCTTGTACCTTTGATGGGCAAAGGAGTAGCATGTGCCTGGGCTGCGATCAAGCCAGATTGTACTATGAGTGGATGTGAAGTTTCATCAAGCAGCAAGTAATCACCAGGTCTTTGAATGTGTACTTTATAAGCAATTACATTGGACATCGTTCCTGAAATCAAAAAGATTCCTGCAGGTTTACCTAATATTTTACATGCGGTTGCCACTAATTCGTTCACAGTTGGATCTTCACATGCAGCTTCGTTTCCAACTTTTGCTTTAGCCATCGCTTCCCTCATTTTAGCTGAAGGGTCAGTGTTTGAATCGCTAAAGAAATCTATTTTTACTCTCATATTAAATTTAACACAACCTCCTTTATAATTTCAGCAGCTTTCATGATGTCTGTTTCCTTTGTGCCAAGATGGGTAACTGCTCTTATATGAGACTCGAGCCAAGGAAAAAGCAATAAACCATAAGCTTGGCACTTACTCAAGAAAACCTCATTAGTTACATTTAGTGCTTTTATACTAAAGCTTACTATATTAGTTTCTGGATAAGGTAGTACCAGTTTTATGTGTGGAATTTCCTTAATCTTGTCTGCAAACAGTTTGGCGAGTTTATTGTCTTCTTTAAGCCTAGAAATATTGTTCTGTAGTACATACTTTGCTGCATTAGCACAATACCCTATCTGATGATAACCACTACCTAGCCAAACCTGTAGCTTTTTAGCCCTTTCAATTATCTCTCTTTTACCCATAAGCATTGAACCAAAAGGAGCTCCAAGTCCTTTGGTAAAAGAAAAGCTCATTGTATCCACATATTTAGCATAATCTGCTAAAGCAATATTTGTTTCGACATGAGCATTAAATATTCTTGCACCGTCTAAATGAAGATTTACATTGTGAGCTTTTAAAAAGTGATATAACTCGACTTGTTTTTCAAAAGGATAAATTTTACCATTAAACCCGTTTATACTATTTTCTATAGAAACAAGACTCACCTGAGCAAAAATTTTGTACCTTGGCTTAGAATTAATAGCATATTCTACTGCAGCAACATCTAAGATTCCGCTATTATTTCTAATACAATTAAATACGATATTATTTACTTTTGCATTGCCTGCGCTATCGAAAAAATTAACGTGATAATTATAATGAGTTATTAGTTCATCACCAGGACTTGTTTGACTGGCAATGGCTAATCTATTTGCAAGCATACCGCTGGTTGCAAATAATGCTTCTTCTACTTTGAATAATTGTTTGCAATATTCTGATAAGTCATTACAGCTTTTGTCTTCACCATAAGCAAAATCTCCAACAGTTGCATTACTTATTGCATGTATAACGTTGGAGCTCTGCAGAGTTGTAGTGTCACTTCTCAGATCAATAATTTTTTCCATCTTATTTTTTGCCATTCAAACAACCAATTTGAGCATTCCAAAGTTCCTTGTAAAGACCTTGCTTAGAAACTAATTCAGCGTGTTTACCATCTTGGACAATTTTTCCTTTGTTAAATACTAGAATTCGGTCCATATGTAAAAGTGTAGAAATACGGTGTGCTATAGTAATGGTGGTTTTATTTTCCATCAACTTAAATAAACTCATTTGAATTGTTTTCTCTGTTATAGAATCTAACTGACTAGTTGGCTCATCGAAAAATAATATCGGAGCGTTTTTTAGAAATGCTCTCGCTATGATTATTCTTTGTCTTTCCCCTCCAGATAGCTTTATGCCTTTTTCTCCGACTACAGTTTCATATTGATCGGGTAGAGTCATAATGAAATCGTGAATACCAGCCAGCTTTGCAGCTCTTATTATTTCTTCGATAGTAGATTGAAGTTTACCATATATAATATTTGCTAAAATAGTATCATGAAACAACAATGGTTCTTGAGGTATTACAGATATTTGTTGCCTCAAAGAACTCTGTGTAACTTCCGATACTACTTGATTATCAATCTGTATATTACCTTTTTTAACATCAAATAGCCTTATGATTAAGTTTATAAAAGTAGATTTACCACCTCCAGAATAACCAACTAGACCTACCTTTTCGCAAGGATTAATGGTAACTGAAAAATCTTGAAATAATGACTTCTGACCCTCATAAGAAAAAGAAACATTATTAAACGTTATTCTTCCACTTAATAAATTTAATTTTTTAGCATTTTCCTTATCTTGAATTTCTGGTACGGTAGTCAAGATTGGCAATGCATCTGAAACTTTGCCGAAATGAGTAGAAAATTGGGTAAGATTCCTAGTTAGATGGTTAAGAAACTCTATAATCGATATATTAATTCCAAGTACAAGAGCAATATCTCCTATTGCAATCTTGTTCAATTGATAATCATGAATTAAAAAATACAAGTTTACTGCTTGGAGTATATCAAATGAATAGCCATATATAAACCAAAGCCAAAAGTATGCCCATTGTAATTTTCTTTCTGCAATAGTTTTTTTCTTGCATACTTGAAAAAATTTATGCCTCTCATGCGCTTGCCGAGAAAATAACCTTACTGATATAACATTTAAAATACTGTCGGCTATACCCGCTATTACTTGTGAACTTTGTTTAGAATGATCATCGGCTAATCCGGTAAGCACCCGAAAACTGAAAACCGAAATCAAAATAAAAATGTTCACCCAAATGAATGTAGCTATTGCAAACTTTATATTTACTAGTGATAAAGTATAAATAGCCAAGATTAATGCTATACTATAACTAAAGAAACAGTCTATAAGCATTCTTATTAGCTCTATCACACTATCCATTAAGTTACTGACCTTATATACTAAACTTCCGGATAGGTTGTTTTGATAATAGGAATGGTCTTGCTGAAGCAGCCTGTAAAAAGACATATCAGCTATTTTTTGACGCATTGAGGTAAACATTCGAATGTCAACAAAATAGCCATAGAATCTAAAAGCAGTAGTAATAAGTAATGCCATACAAACATAAGCGCTTACAGGTAATAAAAGATTTTCAATTACATTACCTTCTTGATATTTTACAGCTGTATCTAAGATATTTTTTACTAAATACTTTCTAAAAGATAAATCAACAGCCACTACTAGGGCAACCAGGAACATTACAAGCACATTAAGCTTAAACTTGGATAAGATATTCAAAATGAACACCAATATATACTTGAAACTACCAACTCTACTTTTGTTCATTTATAATGCTAGCTCCACCACATTGACTTTTTTATTGAGAAATACAAGCAGTGAAAACCATAAATTTTTGTATATTTTTCCTGAAATGTCTCCAGCATCATGTAGTGCTGACGCTTGATTCAGAATAAGTAGCTTATATAAATCTCGCTTAGCTTCAGCAGTGTTGACCTCAGAAATATTTGTAGTTGTGTCTGTAATAAAGGCTAACCAGCTCTTAATAAGTTCTTCCATATTTTTTGTTTTTATACTTTCCTGGCGACGAAATAATGATAAGTATTCTCTCAGTATAAATTCTGTTAATGCACCACAGTTTAATATACCAAAAACTGAAGGCTGAGGTTTTGGCACACAAGGAAGACTTTTATCTTTTACAACCCATCTCGTAACATAAGCAAACCTATCTTTAGCATCTATATTCTTATCACTACCATGCCATAACCGTGAATCAAAAACTATCGCATCTCCTGCTGAAATAGGTAGTGACTTAATTTTATAATTTTCCCGGTTATCCGAGTATTGATCCAAAAAGTATGGATGCCAAAAATCAACTAGAGGCTGTATTTTCCAGTTGTGACTATCTTCTATAACTTGTAGTGCACCTGAAGTTTTATTGACATTATTCAAAGCTAGCCAAACAGAAAAATGATAAGGGTCATTAAAGCTATAAGAGATGTCCTGATGGAAGGGAACTGCATCTATTAAATCAGCAGTTTTACATATAACATTTGATTTTTTCTGCAGTATCTGGCATTGAAGTGACTTTTCAAGATAATTTTTAATAATTTTATCTAATACTTGAGATACAATTCTAGTTACCTGAGATGATGTACCCCATCTTCCAGTGCAGTTTAAATAGTCAGAAGTTGAAACACCTAATTCTTGAGATAACTTTGATATCTTGCTTATTATATCATTTAAAGACTGAGTTATTAACTCTAAAGGAACTAGATTTTTGATAATAAAAAAACCATTTTTTTGTAATGCTTTCATATATTAACACCTAATGTCAATAACTGATAAATAATCTGTTAAAGGTACAATACTAAAAATTTTAAGCCCTTTTACTTGTTTTAGTATTCTTTTCCAATCGCTCAATGTCCTTAGTTTACCCCCTGTTTCAACCATTACATTAATATCTACAGAACCTCCCACTGGGGAGTAGTAATCTAGGATAGTTTCTATCACTAAAACGCGTGGTATTCCTTTATTTTTTACCAATTTTAAATAAGACAATACCTTATTATCATCATAATGCTGCAGAAAGCGGCAAAAGACACCTAATTCATAATTTGTAGCTGATAATTCTTCTTGAGTTATGAGTTTAATTTTTAAATCTTCTACTGCCTGCCTAGGCACTTTATGTTCGTTGTAATAATATAAGCCTATAGAACCTTTATTGTGTATATCAGAATAAGCAAGAAATAAAGAGTGTACGCCAAATAGCAATATATTTTTAGCACCATCTATATTAACCCTAGAATTAAACTCTTTAGTGTCAAACCTGGAATATCCTAGCAATGCTTGGTAAAACGCTATTTTCCTGTCTTCTGATGTTTCTTTCTCCTTAAAAGATTCAAATGAAGATATTGACTCCTGCCTTAATATATCGGCAATTTTTAACCAATTCTTTTCAGCGGCAACCCTTGCCCACATTGCTGCTGCTTTAGGCAAAAATGGTATTTCCTTAAAACACTTACCTTTTGATGATAGTTGCCATAAGTCCTTGTTCTTATCGTAATCAATAAACCCTATTTCCCACAACGCCCTTAACAGCCTTTCTAGATTTGGAACGATAATATTTAACTTTTGAGATAAAACTGGCATAGTTGCAGGTAAGATATTTAACAAATCAAGTTCAATAGCAACATTTGCGAGGTAAGTTTTCCAAAAGGCTGAAAGTTCTGCAGAAATCTTATGCACTTGAGATTCTTTATCTAAATCAAAAATACTAAACTTTACGTTTCCGGTAATATCGATCTGTCCTAATACACCTTCAAAAGTTTCAACTTTTGCCATGCCATTATAGAATGCTTCTACCATTTTAAATCTTTGCCGGTAAACAGGATTGCCATTAATATCTATATGAAACCAGCCATGCTTATCTTCTGCAATAGCAAATCCTTTATGAAAAACATTAAGCTTTTTATACCATTTATTATGTACTAACTTTCCATGATTATTAATATGTGTAGCTTTACCATCTTTATGGACTACAGCGATACCATCCTTAAAATCCCCAACATAATTGTATTCTTGCTCATAAACTCTATTGCCGTTCAAATCAATATGAAAAAACTTATCATGCTTTCTAATCACACAAATATCTTCTTGGTAATTTCCAATCCATTGATACGAATGTTTGTATACTCTACATCCAGATGGATCAATATGGTAATACCCTGTGTCATCTTCTACGGCTGCTCTATTGCAGTAAAATCCAAAAGTTTTTAAAAATCTGTCGCGATAAATTGCTTCTCCCATTGCATCGATGTGATAAGCGCCTGTCTCATCATAAACTGGTGCAAGGCCAGGCTCGTGAAATTTATCAACTCTAATAAATCTATTTTTGTACAAAGGATTTTCTGACAATTGGTGAAACCTTTCACAGGGGGAAACCCTAATAGATTTAAGGTACTCACTATCTTTCATTAATTGACTAATGGTTTTCTCATGTTGCATGTTTTGCATAATTCATAGTTTAAATAATTCTTTTGTAAGTTTAGGTACTCGCTACTTTGCCATATTTCCTCCAGTTTAACTTCATTAACATTGCCAAAATCTCCTAATGTTTTGCGTAGTTCATCTGGAGCACAGCAGGGACTAAACTTGCCTTCATTGTTTATCCATGCTTCTTTACCTAAAAATGGGCACTGACCACCTGGAGCCAAATCCTTGATACCCTCTTGAGAAAGGATCGTAAAATTTTCTAATTTTATCTTTTTACCATTTGGCAATAGCATATTATCCCTAAGTTCATATAACCTTCCCACCTCCGTATTCCATCTACTAATTGCTAATTCATCTCTCCTCATAGATAGATCCTTAATTTCCTTAAAATGTGCCCAAAGATGATGTCCTTTAACTCTATCTATGCCATTTTTTATAGCCATCTCAACTATGTCGTAAAGTTCATGTAAATTACTTTCTAAAAATGTTAATTGTAAAGTAACGGTACACCTTTCACCTGTATCGCTAAAGTATTTATCTCTAACTTCAAGGAAAGTTTTTAAATTTTCTGTCACTACTTCCCATTTTGAACCTTTCATGATTCTTTCATGAGTTTCTTTAGTTGCCCCATTCCAGGAAATCTTAACATCAGATAAAATTGGTACCAATAGTTCAGCCCATTTTCTAGCTCCTTTAATAGGAAAAGAACCATTGGTCGTGAGGTTAAGCTTCAGGCCGAACTCATGGCACAAATTGATTATTTCATCAAAGCTTTTATACATTAAAGGCTCACCCATAGTAGAAGGAATGATTTCCCTTAAAGGTGTTCCATCTGCTTCCTTAATTACCTTCCTGATAGTTTCTATTGACATTATCTTGGGTTTTATCCCTTTAGCTTTCTTCTCCTCTTTAACTTTACTATATGGTGAAAAGCATTCACACATTACACAAGCAAAGTTGCAGTAATCTGGATTAGTATCAAAAGTAATTCTCCAAGGACCAGGTTTTGTAGCCACTGATTTGCCTTTATTTTCAATAACATTACGGTAAATTTTGTTAAGTTTCTCAGTATGCTCACTTATAGAAGGTACATTACCATTTTTAGTATAAAGATAGCCTCTTTGGGTCAGTTCACTGTATAATTCCTGGTCTGTAGATAGGACTTGCATTTTTTCTGACAAACTATTTGTATCTCTATGCTTAAATAATAGTCCGTTTATTCCATCTCTTACATATTCTGCCATGCCACCATAATCAGCCGTTATTACTGGTACACTCAGTTGCTGTGCTTCATGTATTACTAATGGTGAATTTTCACCCCAAATTGAAGGAACAACTATCGCATCAACTTTATTAAATACATCAGTAACTATATTTTTATTGTTATAACTTCCCATCCATTCTATCCTTTCTTTAACAGCATGTGGAAACTGATCGGCAATCGCTTTTAAAGTTTTAGTTTCTTCCCTTGCCGCTCCCCAAATTCTAAGTTTTGCTTTAGATGATAAGCGAGAAAAAGCCTTCAATAATAGGTCAACACCTTTCTCGGGAGTATGAGTACCTATATAACCGAAAATAAACCCTTTTTCTTGCACCCTATTTCTATTCTTAAGACGATTTAGATCAAAACCATAATCAAGATAAGAAATTTTGTTTATCGGAACATTAAAGTCTTGAGTAAATTTATCCATTAAGAATTTTGACGGAGCAATGAAGTAATCTATATAGTCCACTACTTTCTTTGTTTGCTTCATTCTAGTTGCAACCCATTGTTCCCAATAATTTAAGTCTGAATTCAAGAATTCTTCATCTCCTGTAAAATGCCCCTTGTAACATTGGGTTGCACATTTTTGATCCTTCTGTCCATCACAAAGCCGTAACAAATCTTCAGAATTACGTTGAATAAATCTTCCTCTTGGACACATTAACCAAAAATCATGTAGCGTAAAAATTGTAGGTATATTTTCTTTAAAAGCAACTTCTGGTAAAGTAATTGATAGATGATTAAGATGACCAAAATGTATAAGATCTGGCTGAAAGTTATCTATTATTCTTTTAAATTTTATATTTACTTCTTCATTGATAAATTTGTAACGATATTTAGTTGTAGGTATATTAATTAAATTCAGTAAGATCCGGGAATCACTACAGTCCAGAGCTATAGTATAATGGAAATCAGGTAAGAAGCTGTTTTCATGCCTAGTAAATATTTGTACCTCATTATTATTGGCTAGTTCATGGGCAAGAGTTTGGCTGTAAACCTCCGAACCAGCGCTATAATAAGGAGGGTAACCATGAATAACTTTTAATATTTTCATATATTACCATATCTATATTGTTAGGATATTCTTGTGTATTGTTTTGTAGACTTTTTATAAATTTACCTAATCCTACTTTTAATGAATGCTTTGGAGACCAACCAAGTAGCTCTTTAGCTCTAGTAAAATCACCATGGAACTTAGTTACGTCAAAATTTCTTGGAGGATAAAAATCAATTCTAGAATCACTTTCCGTGACTTTTAATATTGTTTTTGCTAAGTTTTCTAAAGTACATGGGCTATTAGTAGTAAGATGAATAGCAGGAAGAGAAGATTTCTCGTTTTGTAAATATTTAACAGTTAAGTATATACCCTCTATAACATCATCCAAATAGGTAAAATCAAAAACACATTCTTTACCTTCTATCCTAATTGGATCGCCTTTCAATGCATTGATACAGAGTGCAGGAATTACTCTACTACTATGATCTAGTAAACCACCATATACATTTGAGAGGCGTAATATTGCTACATTAAAGTTAGAACCTTTTAAATTTATTACTTGTTCTTCAATAAATGCTTTACCTTTGGCGTAATTATTTATTGGGTTGATACTAGCAGACTCTGCAACTGGTAGTTCCTTTTGTTCTCCATATACTTCTCTACTGCTTGCATATATAAACCATGGTTTATTCGGAAGCGACTTGCAGAATTCTAAGAATTGGATTGTACCATCGACATTAACTTTTTGGCACAATTCAGGATAAAGCTCACCATGTATAACTCTAGAAATTGCAGCCAGATGAATAACCCCCGTACACTTAGCGAGTAGCGGCATTATATCTTCTGAAAAAAAACTGAGTGGGTTGTCGCGAAACCTAATATCGCAGCTTATTACTTCATAACCCTGCTTTTCTAACTTTTCTACTAAAGCCGATCCTATCAAACCTGCAGCACCTGTTATTAATATTCCCATGTGTCCCCCTCACTACAACCAGGAAAATCTTTCACACCTATCATCTTACAAGTAAGACTTAAAAAGCATTATAAAACTAGTATAAAACAAATGTCAACTTAAATTAAGGATCAATGAATAAAAAAATATAGTTATGAAAGAAGGGTTGGTTGTCTTCTTCTATTTGCCTGAAAATAACGTTCTGCTTTGACCAAATCCTCTTTGTTATTTACCCCCATTGCTTCCTTTTCGTCAGCGACTACATAACCTGCACGTAAGTTATTGCTTGCTGCAATGGGTATTATATCATTAAGACAACATTCGTTGGTCGAATCATTAAATTTTACTTCTTTTATTAGGGTATAAAGATCTTTAGCGTATGAAACCATTATTCCAGAGTTTGCAAGAAGAATTTCATCTTCACTTTTCAAGACTTTTTGAACATTGTCATTATCATCAATTACTAATCTTCCATATTGCTTATCTTGACTATTAAATCCAAGAAGAACTAAATTTTTATTATTACACTTTAAACAATCAGTCATTCTCATAACTGTATCACTAGATATAAACGGGGTGTCTCCGTACTGTATTAAAACTATGTCTTGGTCAGATAACCGCTCCAGGCTTTCTAGGGCAATTTTAACTGCAGTGCCAGTACCTGTAATATTTTCTTGAATTATCAATTTTATATTATATTTATCAATTATATCTTTTAAGGTACTAAATCTTTCTAACTCCTTTAGAAAAGGCTTGTTAATGACAATTGATAGACTTTTTAAACTCAGCGGTTTTGCATTGTGAATTATATGCTCTAAAAGAGTAAAATTTCCTACTAGGTGTAGTGTTTTTGAGTACTGTGAATTCATTCTACTGCTTTTTCCTGCTGCTAATATTATCAACGTGTTATCCATACATAACTCAAGAACTTACTAGGAGGTAAGTTAAGTGATAATTAATGAGTTGTAAAGTCTACTATAGTTTCCTAAATGATCCAGAAAAAATAATTAACATGCTTGAAATATATAAATCCTCTATGACGCTAATATAGATTAGCCGATAAAGTAAGCTTCCCAGAACTACTCATTTATATTGACCCATCAGTACTTATACAAAAGCTAGTTGATCGAGAAAATAGGCAAATCCTTATCAACGGCCTACTACTTTTCCTAACTTATGCTTCCTTGTTATATTGTTGAGTATACTTTTTAAATAGTTTTTTTCTGTTTTCTATCAACCAATAGAAGTTTCTTTTAGCCCATAAGGATATTTATATAGGAACTGATATTTTCTATGCTGGCAAGAGTCTTGACGCCGTAAAAAAAACTACTCAATAATTGGGTAACTTCTGATGACATTTTCACTGTACATTTATCGCACAACATTAGTGCTACAATCACAGGTGTAAAGGTATTAAACAACCTTTAAAAAGTTTCACTTTTCCCTTAATCAATTTTTCCTTTGATATAAGTGTTTATTGCTTTTGCCCTCTCTGTTGTTATAATTAACATTTTGTAGTAGTTCAAGATGAGTTTTGCATATTCAGAGAAAATCGTCCATAGAATCAGCATCTAGCTTATCTAGGTTAAAATATATAGTTTTACAAGATGACTATTTATGGAAGAACATGGTGGGGTAAGAAGTGGCTCCAGTCTTTTGACGGAATAGATTATGATAACCGTCTTCCACGTGGCAGAACTTGTGCTAATACTGGTCGAGCTTTTGGTATTAAAATTAATGGTCACATAGTTACAGCTAAAGTTCATAGCTCAGGATCTTACCCATATCGTGGTTCAAAACCTCAACCATATAAAGTCAAAATTATACTCAATGAATTAAGCTCATCAGAACAACAGACCATTCGTCAAATTATTGAAACTTCACCAGCTATATTAGCTAAATTGATAAATAGACAATTATCAGCCAGCTTGTTTGATAAGCTTAATGATCTTGGGATTAAATTATTTCCTTCAAATTGGCAGGAGATGAATGCAAGTTGTAGTTGTCCTGATTGGGCTATGCCTTGTAAACACATTGCTGCTGTAATTTATCTTATTGCTGCAGAAATTGATAAAAACCCCTTCATGATTTTTAATATTCATAATTGTAATTTGTCAGCACTTATCGATGATTTTGGGAATGGAAAATTAGAAAATGCTCAAAACATTTTAAAGATAGATGATATATTTAAGGCATGTTCTAAAATTAGAATACATAACCAAGCAATTTTAAATGATATTGATTTATCAACTATTCCTAACCTTTTTGATTGTATCAGTAGTATTTTAACAGATAATCCACTTTTTTTTGAAAAAAACTTTCATAATATCTTACAGATAGCTTATAAGCATTGGCAAAAGTATCCTGCAGGAAGATTAGTGTACTATCCAGCTTCTAAGAAGGAACTATCAGAAGAGGAGCTATTTATTAAAAGATGGGGAAATATTGAGAATTGGCAAACATTTCAACTATTCATTGATGATCAGCATTACCTTACTCAAGTGAGCAATGGTACAACTAATTTATTTAGGCTCAGTGGAAATGTATTGAGGGATGTAGCACGATTTTTAAATGATATTCCTAGTTCGTTACTCCACAAACTTAACCCTGAACTTCGCTTCATGCATATGATTTCACAGTTTGCACATATGCTAATGGAAAAGTCAGCGCTAATACCACAAGTATTACAAAACAAAAGAGGAGAAGTAATAATTAGGTGGATTCCGGCGTTGTTTAATGAGTCAGTTAAGGAAATTCATAGCAAGATATCATCTATTTGTCCGCCTCTATTGATTAAATATCAAGAAATCGTTATGGAACCAGAGGAACAAGTAAATGTTGCTATCTCTCTCATCCTTTTAGGGTATATAGAAGATAACTTTCCTGCATCACTGGATAAGCATAGAGATAAATCCATCTTTGAATTATTCTTTACTGGAAGATCATACAAGTTTACTGAGTTTAGCAACAAGGAAATACCGCAAGCAATTAATCTCTGGCTTTCACGTCTTTATTTAGCAGATAAACCTTACAAACTCTATTTAATGATAAAAGATCACCATGAAAAATTTGAACTTGAGGTACAGTTATCACTGGATGATGAGAAGTCATTCATCAAGCTGGAAAAAGCACTCTCTAATCAAAACGTAAAGCTTAGTATTTTATCTGATCTTGCACTTTTGTCTGAATATATACCTGAACTAGAAAAGTCGATTGACGATAATAGCACATTATCATTTAATTTAGATAATTTTGCACCATTATTTTTGCATATCTTGCCTGTACTAAGAGCAATAGGCATCAAAGTTATTTTGCCGAAATCTTTACAAAAAATCTTAAAACCACAATTAAGTCTTAATTTGTCTACTAAAGATAAAATAAAAGAAGATCGCGAAAGCTTTTTAACGCTGGAAAATTTATTGAAATTTGATTGGAAAGTAGCAATAGGAGATAGAAAACTAAGCGTTACAGAATTTAAAAAATTGCTAAAAGATTCCCGAGGGCTTGTGCGAATAGTCGATCAGTACGTCCTTTTGGATGACAAAGAGGTAGAAGCTTTATTAAAAAAACTTGATAAATTGCCTGATTATTTAAGTCAAGCAGAGCTTATGCAAGCTGCTCTAACAGGAGAAGTAAATGAAACTAAAGTAGCATTTGACCAGCAGCTTACAAGCTTATTTAATAAACTTAATACTTACACACCTGTTACTACACCAAATAATCTAATAGCACAACTACGCCCATATCAAGAACGTGGATTTAGTTGGCTTGTACAGAACATAGAAAACGGGTTTGGTAGCATAATTGCTGATGATATGGGTCTTGGTAAAACATTACAGGTTATAGCAGCTATTCTGTGTTGCAAAAATACAGGGTTTTTGGATCGGGACAGAGTCTTGGTAGTAGCTCCCACAAGCATATTAAGTAATTGGCAACGAGAGATGGAACGTTTTGCACCAGAATTAAAGCTTTTCGTCTATCACGGACAAAATCGAGAATTGGCAAGTGATTATGATGTAGCTCTAACATCCTATGGTCTTGCACGTCGTGATAAAAAAGAACTTAATAAAATTCGCTGGTTTTTGCTCGTGATTGATGAAGCACAAAATATAAAAAATCCTAATACCGAACAAACCAAGGCAATTAAAACTATTGCAGCAAAACATAAGATAGCTATGAGTGGTACGCCTGTTGAGAATAGGTTGCTTGAGTATTGGAGCATTTTTGACTTTATCAACAAATCTTATCTTGGTACTCCTAAGCAGTTTAAAAGCAGCTTTGCAACACCGATTGAAAAAGCAAGAGATAAAACTTGTCTAGAAAGGTTTATGAAAATCACTAGCCCTTTTATGTTACGTAGGCTTAAGAGTGATAAAAGCATTATTCAGGATTTACCAGATAAAATTGAGAACAATCGTTATTGTTCCCTCACTTCAGAGCAAACAGCGCTTTATCAAAAGGTTGTTGATACAACTATGGAGAAGATAGAAAAAAGTGAAGGGATTGAACGTAAGGGACTAATCTTTAAACTTATCAATGCTTTAAAGCAAATTTGTAACCATCCATCACAGTTTGGCAAGAAAAAGCGTGCGAGTATTGAACAATCCGGTAAAATGCAGATGCTTGAGGAAATATTGATTAGTATTGGTGAAGTTGCAGAAAAATCATTGATATTTACTCAATACACTGAAATGGGTGAGATTATAGCTAGGCTACTTGAAGAAAGGTTTGAATCAGAAGTGCCATTTTTACATGGAGGACTTTCTAGAAAAGCACGTGATACAATGATTAATGACTTTCAAAACTTATTCCAGTCCAACATTCTTATAGTGTCTTTAAAAGCTGGTGGAACAGGGCTTAATTTAACAGCGGCAAACCATGTAATACATTACGATTTATGGTGGAATCCAGCAGTGGAAGCACAAGCAACAGATCGGGCCTATCGTATCGGGCAAGAACGTAATGTCATGGTGTACAGGCTACTTTCAACAGGTACATTTGAAGAGCGTATTGATGAGATGATTCAAAGCAAGAAGGAATTAGCAAACCTAACTATAAGTAGTGGCGAGAGTTGGATTACAGAATTTAACAACGATCAATTAAGAGATTTAGTTAATATAAAAAATGCACTATAATATAGCTGAGTTATTTAATGTAAAGAACCAGCTAACTACCGCTAATAGTTCAAAATAGAGACAAAGATTTATATTTCGTACTTTATGTCTCATTGGTAGGCAAAAAGCCTGTAATTACGTTTTAAAGTGATTCCACTTTAAACTGTACCCTTTAGCACCTGTAATGCCCTTTAAAATTTGAATAAAAAGCATCTTTAATAATTCTATTCATGAACCAAAAAGTAATTGCCGTTTTCAGAAACTTTTCATTTTTACAGATGGCTTGAAAAGATTATCATTAATAGGTAGGCCAAACTCCTCCAAAGAAAAAAGTTTTTAATTTTTTCAGAAAAAGTCATAAGAAACCCGGTATATATAGTAGAGGGTTTTCTATCAAAGACACCATTATGAATTATATAGCAGAAAGAAAACATTAGTTTTTTTAATTTATTTTAAATATATCAACAGAATAAAAACTAAGTGGTTGACATGGTGAGTAAAATGTAGTAGAATTATAATAGAGTATTTTTCCTTAAAAGAAAGAAGATACTAAAACCTCACTTTTCACCTGAACTGACTTCCTTTACTTGTTAATATATTTTTCAAGCTTTGCCAAGAGAACCCCCACCGTAGTTTTTACTTACATAATGAAAGAGTAAGACCCCAATCAAAACAGCCTTACTCAAAAACCTTTCAAAAGCTTAATCTTAAAAGGAGTTTCAACTTATGGTACAAGATTTTTTAACTGATGTCAAACAAAAAAATACTTTAAATGATGAATATTATGATTTTAATAATACTGTAGAACCATTAGAGCAATTTGATGTAGAAGAAATAAAAAGACAACTATTATTAAACATAAGATCATGCCTTTCTTATTTATTCCCAAGGGGAACTTTTCATGGAGATGAATTCCGAATAGGTGATGTGCATGGTAACAAAGGACAAAGCCTCAGAGTAGCATTAACTGGTGGAAAAGCCGGACTCTGGCAGGATTTTGCAACTGGGCAGAAAGGTGATGTTCTTGATATTTGGGCAGGTGCACAGGGAAAAGATACAAAGAGAGACTTTTGTGAAGTGATGGCCTCTATAAGTGAATGTCTTGGATATAACAAGAAATGCGCAAAGGCTGACGAAGACTTCGAGAAATTTATTACCCACAGTTGGAATTATTATGATGAAAATGGTCAGGTCATTGTAAAAATTTATCGTTCTGATCCTCCTAAAGGAAAAAAGCAATATAAGCCTTTTGATGTTAAACAATCTCGGTATGGTGCGCCAAAAGTAAGACCTCTCTATAACATACCAAGTATTTTAAAGTCTGATAAAGTTGTTCTGGTTGAAGGGGAAAAATGTGCAGAAGCGCTGATAGAACAAGGTATCACAGCAACAACAGCAATGTCTGGAGCAAACGCACCAATTGATAAAACAGACTGGTCACCACTTAAAGGTAAGCATATTATCATTTGGCCAGATAATGATGAAGCAGGTAATAAATACGCAAAAAATGCTGAAAAAAAGCTTTTAGAGATCGGAGTTGCATCACTTGCTGTGCTTGAAATTCCTCGAGGTAAGCCTGAGAAATGGGATGCTGCTGATTGTGTAGAGGAAGGTATAGATGTCAAAGAGTTTTTAGCTTCAACTCCGTTGCTTACTATTGATACTCCAGCTACTGATACTTCAAATATGAAAAGTTTAGAAAGATCCACAAAACAGCCACTTAACATTTTAGATTGGAGTGCAGAGCGCTTTGTAGGTCCGGTACCAGAGCAAAAGTTTCTTGTTGAAGGTCTATTTCCTTTAGGTGTTACTTCAATAATAGCAGCAATGGGAGATACAGGCAAAGGTATGCTTCTTCTTGACCTAGCGCTTAAGGTTGCAAGTGATAAGGATCAGATGTGTGGCTTTGGTTCACTTGTTACTGAACATGGATCAGTAGTGATTTTTTCAGCAGAAGATGATGCAAGTGAGATACACCGCCGCTTAGAACGACTCGACCCTAAGTGTGAAAGGTTGAAACATAAAGATAAATTATTTATTGTACCACTGCCAAACGTCAGAGGATCACTTACAATACTCAGAAATGTTCGTGGTAAAATCGTCGAAGTTTCTCCTGAATTCGAATCCGTAATGAAACAGCTCGAGGAAATTAAAGATCTGAAATTGATAGTATTTGATCCACTTGCTTCATTTATCCATGCAGATATAAATGCTGATCCTGCTGTAGGGGATTATCTAATGTGCTTATTATCTGATTTAGCATGTAGTACTGGAGCTTCGATAATTACTGCTCATCACATGAGAAAGCCAAAAGGAGAAAAACCAATATTAACTGCTGAACAAGCACGCGATGCAATTAGAGGTACCTCTGCTCTTGTTAATGGTGTTAGATGCTCATACGCTTTTTGGCCAATAGAAAATACAGCTAGGCTAGAAATCTTTAAGGCAGTAGGAGAAACACCAAGACAGAATGCTTTGTTTCATGGGGCAGTTGTGAAGGCCAATGGTTTAGCTGATCGCACTGTAAGAACTTACCTAAGAAATCAGGAAACAGGGCTACTAGAAGATATAACAATACAACTAACAGTTAAAAATGCTAGTGAAAAAGACCTTAAAATATGTCTTACTGATGCAATTACACGATCTGCTGTTGCAGGACACCCATTTACTCACACAGGAAGCACAGGAGTATATAAACAACGGCATAGGCTACCTGAGATTTTCCACAGTATGGGAAGAGATCGACTAGAGCGTATAGTTCAGGAACTTTTACAAGCAAAGCAGTTAGTTAAAGGAATGTCTACAGGTGCAAAAGAGGATAAGTGGCTTGACATTCCAACTGGACCATTTGCTTGTGGTATAGGAAAGTTCACTCTTGGAGCTGAAGATTTTAGCTATAGGCAAAATTTAATGTTAGGATAAGTCTTTCTTTATGGGTGGCTCTTTAAATATTTTAGAGTTGCCCTATTTTCTCTATTCAATCTACCATCTACTCAATCTAACTTCGGAGCCACAACCCTATTATAAGTTATGATTTCAATTAAAAAGGGATAAGACATCAAATGGTTGAATTATATTCCTGATTCCTTGGTTACTAAATAAGTAATGAGAAACTAGGAAGCTAAAGATCGCTTGAATCCTAACCTTTTGCCCTCTATTCCTAAAAGTGTTCCTAGTTATTATGTGTCTGAAGTCAGCCAGTATAGCGGATTCTGCGTTCCTAAAACCCTTATATATTATATATATATAATAGTAATAAATAATAATAGATAATATAAAATAATAGTAAAATACAAATAAAGTACAATAACTTAAACAGCAAAAAGAAAGAAGTCCAGAAAGGCTGCCACAAAATATTATTAAGATATTTACATTTAATGAAAAATACAATTAGTGCGTTTTTAAAAGGCTCTTACTCTCATCTTTTTTTTATGCTGATAAAACTCAAATAAACGTTGGTCTGCTAATGCGGTTTTAAAACGATTCTACGACTTCAGGGTACAATTATACCACCAAGACCTAAGTTGCTCATGTAAGGTAGCTTAAAAATCGATTATGAGGCATTTCTAAATTATTTTTTATCTCAAATTTTTATTTATTACAAAAAACCCTAAAGCTAGTCTATCATGTTTTTTTGTTGGTTGCAAAGAAAATTTTTCAAAAAAGATTGAACAACTTGTGGTGAGTATAAGGGGTTAATGGAGACTATATGAGAATACAACAACTTTTATTGCAAACCTCTGAGCAATTGATTGCAAAACTCTCAGTGATGAAACAATCTTTATCAGCAAATTGTAGATGAAGCTAAAGGAAAAAAGTTTGAAGTTACTGCCATAGAAGAAGAGACAGAAGCTCGTAAAATTTGATTGCTGCTTAAAATGGAGACAAAGAGCAAAGTTTATTTACGTCTCCAACAGAAAAGCTTCTTTTGTAGTAGTCAAAAAAAGCAGAGATATAGGGCTTTCTGAAGGGAGGGGGTCTGGTAGAGACTCATGACCTTGAAACCAGCGATTTGGTCTCATAACCAT
>NODE_14_length_21984_cov_532.712071
[truncated: 1,517,081 more chars]
